# Supplementary material for: Dysfunctional miRNA-Mediated Regulation in Chromophobe Renal Cell Carcinoma
Source: PLoS One. 2016 Jun 3;11(6):e0156324. doi: 10.1371/journal.pone.0156324 (PMC4892590; doi:10.1371/journal.pone.0156324)
Supplement: S1 File — (ZIP) [file pone.0156324.s001.zip › S1_File miRNA expression profile downloaded from TCGA/case/bcgsc.ca__IlluminaHiSeq_miRNASeq__TCGA-KL-8323-01A-21R-2314-13__mirna_quantification.txt]

barcode	miRNA_ID	read_count	reads_per_million_miRNA_mapped	cross-mapped
TCGA-KL-8323-01A-21R-2314-13	hsa-let-7a-1	72506.0	10445.286785	N
TCGA-KL-8323-01A-21R-2314-13	hsa-let-7a-2	144496.0	20816.238095	Y
TCGA-KL-8323-01A-21R-2314-13	hsa-let-7a-3	72715.0	10475.395534	N
TCGA-KL-8323-01A-21R-2314-13	hsa-let-7b	88714.0	12780.227455	N
TCGA-KL-8323-01A-21R-2314-13	hsa-let-7c	6304.0	908.160537	Y
TCGA-KL-8323-01A-21R-2314-13	hsa-let-7d	3596.0	518.043352	N
TCGA-KL-8323-01A-21R-2314-13	hsa-let-7e	10388.0	1496.505656	N
TCGA-KL-8323-01A-21R-2314-13	hsa-let-7f-1	77.0	11.092697	N
TCGA-KL-8323-01A-21R-2314-13	hsa-let-7f-2	68104.0	9811.130268	N
TCGA-KL-8323-01A-21R-2314-13	hsa-let-7g	5280.0	760.642074	N
TCGA-KL-8323-01A-21R-2314-13	hsa-let-7i	1894.0	272.851532	N
TCGA-KL-8323-01A-21R-2314-13	hsa-mir-1-1	0.0	0.0	N
TCGA-KL-8323-01A-21R-2314-13	hsa-mir-1-2	21.0	3.025281	N
TCGA-KL-8323-01A-21R-2314-13	hsa-mir-100	82122.0	11830.57735	N
TCGA-KL-8323-01A-21R-2314-13	hsa-mir-101-1	146592.0	21118.189948	N
TCGA-KL-8323-01A-21R-2314-13	hsa-mir-101-2	309.0	44.514849	N
TCGA-KL-8323-01A-21R-2314-13	hsa-mir-103-1	57200.0	8240.289136	Y
TCGA-KL-8323-01A-21R-2314-13	hsa-mir-103-1-as	0.0	0.0	N
TCGA-KL-8323-01A-21R-2314-13	hsa-mir-103-2	12.0	1.728732	N
TCGA-KL-8323-01A-21R-2314-13	hsa-mir-103-2-as	0.0	0.0	N
TCGA-KL-8323-01A-21R-2314-13	hsa-mir-105-1	1.0	0.144061	N
TCGA-KL-8323-01A-21R-2314-13	hsa-mir-105-2	1.0	0.144061	N
TCGA-KL-8323-01A-21R-2314-13	hsa-mir-106a	99.0	14.262039	Y
TCGA-KL-8323-01A-21R-2314-13	hsa-mir-106b	2390.0	344.305787	N
TCGA-KL-8323-01A-21R-2314-13	hsa-mir-107	594.0	85.572233	Y
TCGA-KL-8323-01A-21R-2314-13	hsa-mir-10a	1006217.0	144956.626114	N
TCGA-KL-8323-01A-21R-2314-13	hsa-mir-10b	1416763.0	204100.292962	N
TCGA-KL-8323-01A-21R-2314-13	hsa-mir-1178	0.0	0.0	N
TCGA-KL-8323-01A-21R-2314-13	hsa-mir-1179	0.0	0.0	N
TCGA-KL-8323-01A-21R-2314-13	hsa-mir-1180	104.0	14.982344	N
TCGA-KL-8323-01A-21R-2314-13	hsa-mir-1181	0.0	0.0	N
TCGA-KL-8323-01A-21R-2314-13	hsa-mir-1182	0.0	0.0	N
TCGA-KL-8323-01A-21R-2314-13	hsa-mir-1183	0.0	0.0	N
TCGA-KL-8323-01A-21R-2314-13	hsa-mir-1184-1	0.0	0.0	N
TCGA-KL-8323-01A-21R-2314-13	hsa-mir-1184-2	0.0	0.0	N
TCGA-KL-8323-01A-21R-2314-13	hsa-mir-1184-3	0.0	0.0	N
TCGA-KL-8323-01A-21R-2314-13	hsa-mir-1185-1	0.0	0.0	N
TCGA-KL-8323-01A-21R-2314-13	hsa-mir-1185-2	0.0	0.0	N
TCGA-KL-8323-01A-21R-2314-13	hsa-mir-1193	0.0	0.0	N
TCGA-KL-8323-01A-21R-2314-13	hsa-mir-1197	0.0	0.0	N
TCGA-KL-8323-01A-21R-2314-13	hsa-mir-1200	0.0	0.0	N
TCGA-KL-8323-01A-21R-2314-13	hsa-mir-1202	0.0	0.0	N
TCGA-KL-8323-01A-21R-2314-13	hsa-mir-1203	0.0	0.0	N
TCGA-KL-8323-01A-21R-2314-13	hsa-mir-1204	0.0	0.0	N
TCGA-KL-8323-01A-21R-2314-13	hsa-mir-1205	0.0	0.0	N
TCGA-KL-8323-01A-21R-2314-13	hsa-mir-1206	0.0	0.0	N
TCGA-KL-8323-01A-21R-2314-13	hsa-mir-1207	0.0	0.0	N
TCGA-KL-8323-01A-21R-2314-13	hsa-mir-1208	0.0	0.0	N
TCGA-KL-8323-01A-21R-2314-13	hsa-mir-122	4.0	0.576244	N
TCGA-KL-8323-01A-21R-2314-13	hsa-mir-1224	7.0	1.008427	N
TCGA-KL-8323-01A-21R-2314-13	hsa-mir-1225	0.0	0.0	N
TCGA-KL-8323-01A-21R-2314-13	hsa-mir-1226	3.0	0.432183	N
TCGA-KL-8323-01A-21R-2314-13	hsa-mir-1227	2.0	0.288122	N
TCGA-KL-8323-01A-21R-2314-13	hsa-mir-1228	2.0	0.288122	N
TCGA-KL-8323-01A-21R-2314-13	hsa-mir-1229	3.0	0.432183	N
TCGA-KL-8323-01A-21R-2314-13	hsa-mir-1231	0.0	0.0	N
TCGA-KL-8323-01A-21R-2314-13	hsa-mir-1233-1	0.0	0.0	N
TCGA-KL-8323-01A-21R-2314-13	hsa-mir-1233-2	0.0	0.0	N
TCGA-KL-8323-01A-21R-2314-13	hsa-mir-1234	0.0	0.0	N
TCGA-KL-8323-01A-21R-2314-13	hsa-mir-1236	0.0	0.0	N
TCGA-KL-8323-01A-21R-2314-13	hsa-mir-1237	0.0	0.0	N
TCGA-KL-8323-01A-21R-2314-13	hsa-mir-1238	1.0	0.144061	N
TCGA-KL-8323-01A-21R-2314-13	hsa-mir-124-1	0.0	0.0	N
TCGA-KL-8323-01A-21R-2314-13	hsa-mir-124-2	0.0	0.0	N
TCGA-KL-8323-01A-21R-2314-13	hsa-mir-124-3	0.0	0.0	N
TCGA-KL-8323-01A-21R-2314-13	hsa-mir-1243	0.0	0.0	N
TCGA-KL-8323-01A-21R-2314-13	hsa-mir-1244-1	0.0	0.0	N
TCGA-KL-8323-01A-21R-2314-13	hsa-mir-1244-2	0.0	0.0	N
TCGA-KL-8323-01A-21R-2314-13	hsa-mir-1244-3	0.0	0.0	N
TCGA-KL-8323-01A-21R-2314-13	hsa-mir-1245	1.0	0.144061	N
TCGA-KL-8323-01A-21R-2314-13	hsa-mir-1246	0.0	0.0	N
TCGA-KL-8323-01A-21R-2314-13	hsa-mir-1247	0.0	0.0	N
TCGA-KL-8323-01A-21R-2314-13	hsa-mir-1248	2.0	0.288122	N
TCGA-KL-8323-01A-21R-2314-13	hsa-mir-1249	2.0	0.288122	N
TCGA-KL-8323-01A-21R-2314-13	hsa-mir-1250	0.0	0.0	N
TCGA-KL-8323-01A-21R-2314-13	hsa-mir-1251	4.0	0.576244	N
TCGA-KL-8323-01A-21R-2314-13	hsa-mir-1252	0.0	0.0	N
TCGA-KL-8323-01A-21R-2314-13	hsa-mir-1253	0.0	0.0	N
TCGA-KL-8323-01A-21R-2314-13	hsa-mir-1254	2.0	0.288122	N
TCGA-KL-8323-01A-21R-2314-13	hsa-mir-1255a	3.0	0.432183	N
TCGA-KL-8323-01A-21R-2314-13	hsa-mir-1255b-1	0.0	0.0	N
TCGA-KL-8323-01A-21R-2314-13	hsa-mir-1255b-2	0.0	0.0	N
TCGA-KL-8323-01A-21R-2314-13	hsa-mir-1256	0.0	0.0	N
TCGA-KL-8323-01A-21R-2314-13	hsa-mir-1257	0.0	0.0	N
TCGA-KL-8323-01A-21R-2314-13	hsa-mir-1258	7.0	1.008427	N
TCGA-KL-8323-01A-21R-2314-13	hsa-mir-125a	7134.0	1027.731166	N
TCGA-KL-8323-01A-21R-2314-13	hsa-mir-125b-1	25160.0	3624.574732	N
TCGA-KL-8323-01A-21R-2314-13	hsa-mir-125b-2	123.0	17.719503	N
TCGA-KL-8323-01A-21R-2314-13	hsa-mir-126	16725.0	2409.420206	N
TCGA-KL-8323-01A-21R-2314-13	hsa-mir-1260	0.0	0.0	N
TCGA-KL-8323-01A-21R-2314-13	hsa-mir-1260b	0.0	0.0	N
TCGA-KL-8323-01A-21R-2314-13	hsa-mir-1261	0.0	0.0	N
TCGA-KL-8323-01A-21R-2314-13	hsa-mir-1262	4.0	0.576244	N
TCGA-KL-8323-01A-21R-2314-13	hsa-mir-1263	0.0	0.0	N
TCGA-KL-8323-01A-21R-2314-13	hsa-mir-1264	0.0	0.0	N
TCGA-KL-8323-01A-21R-2314-13	hsa-mir-1265	0.0	0.0	N
TCGA-KL-8323-01A-21R-2314-13	hsa-mir-1266	21.0	3.025281	N
TCGA-KL-8323-01A-21R-2314-13	hsa-mir-1267	0.0	0.0	N
TCGA-KL-8323-01A-21R-2314-13	hsa-mir-1268	0.0	0.0	N
TCGA-KL-8323-01A-21R-2314-13	hsa-mir-1269	7.0	1.008427	N
TCGA-KL-8323-01A-21R-2314-13	hsa-mir-127	1276.0	183.821835	N
TCGA-KL-8323-01A-21R-2314-13	hsa-mir-1270-1	8.0	1.152488	N
TCGA-KL-8323-01A-21R-2314-13	hsa-mir-1270-2	8.0	1.152488	N
TCGA-KL-8323-01A-21R-2314-13	hsa-mir-1271	7.0	1.008427	N
TCGA-KL-8323-01A-21R-2314-13	hsa-mir-1272	0.0	0.0	N
TCGA-KL-8323-01A-21R-2314-13	hsa-mir-1273	0.0	0.0	N
TCGA-KL-8323-01A-21R-2314-13	hsa-mir-1273c	0.0	0.0	N
TCGA-KL-8323-01A-21R-2314-13	hsa-mir-1273d	0.0	0.0	N
TCGA-KL-8323-01A-21R-2314-13	hsa-mir-1274a	0.0	0.0	N
TCGA-KL-8323-01A-21R-2314-13	hsa-mir-1274b	6.0	0.864366	N
TCGA-KL-8323-01A-21R-2314-13	hsa-mir-1275	1.0	0.144061	N
TCGA-KL-8323-01A-21R-2314-13	hsa-mir-1276	0.0	0.0	N
TCGA-KL-8323-01A-21R-2314-13	hsa-mir-1277	5.0	0.720305	N
TCGA-KL-8323-01A-21R-2314-13	hsa-mir-1278	0.0	0.0	N
TCGA-KL-8323-01A-21R-2314-13	hsa-mir-1279	0.0	0.0	N
TCGA-KL-8323-01A-21R-2314-13	hsa-mir-128-1	349.0	50.277289	N
TCGA-KL-8323-01A-21R-2314-13	hsa-mir-128-2	287.0	41.345507	N
TCGA-KL-8323-01A-21R-2314-13	hsa-mir-1280	0.0	0.0	N
TCGA-KL-8323-01A-21R-2314-13	hsa-mir-1281	0.0	0.0	N
TCGA-KL-8323-01A-21R-2314-13	hsa-mir-1282	0.0	0.0	N
TCGA-KL-8323-01A-21R-2314-13	hsa-mir-1283-1	1.0	0.144061	N
TCGA-KL-8323-01A-21R-2314-13	hsa-mir-1283-2	1.0	0.144061	N
TCGA-KL-8323-01A-21R-2314-13	hsa-mir-1284	0.0	0.0	N
TCGA-KL-8323-01A-21R-2314-13	hsa-mir-1285-1	0.0	0.0	N
TCGA-KL-8323-01A-21R-2314-13	hsa-mir-1285-2	0.0	0.0	N
TCGA-KL-8323-01A-21R-2314-13	hsa-mir-1286	1.0	0.144061	N
TCGA-KL-8323-01A-21R-2314-13	hsa-mir-1287	56.0	8.067416	N
TCGA-KL-8323-01A-21R-2314-13	hsa-mir-1288	2.0	0.288122	N
TCGA-KL-8323-01A-21R-2314-13	hsa-mir-1289-1	0.0	0.0	N
TCGA-KL-8323-01A-21R-2314-13	hsa-mir-1289-2	0.0	0.0	N
TCGA-KL-8323-01A-21R-2314-13	hsa-mir-129-1	12.0	1.728732	N
TCGA-KL-8323-01A-21R-2314-13	hsa-mir-129-2	15.0	2.160915	N
TCGA-KL-8323-01A-21R-2314-13	hsa-mir-1290	0.0	0.0	N
TCGA-KL-8323-01A-21R-2314-13	hsa-mir-1291	1.0	0.144061	N
TCGA-KL-8323-01A-21R-2314-13	hsa-mir-1292	1.0	0.144061	N
TCGA-KL-8323-01A-21R-2314-13	hsa-mir-1293	0.0	0.0	N
TCGA-KL-8323-01A-21R-2314-13	hsa-mir-1294	2.0	0.288122	N
TCGA-KL-8323-01A-21R-2314-13	hsa-mir-1295	0.0	0.0	N
TCGA-KL-8323-01A-21R-2314-13	hsa-mir-1296	23.0	3.313403	N
TCGA-KL-8323-01A-21R-2314-13	hsa-mir-1297	0.0	0.0	N
TCGA-KL-8323-01A-21R-2314-13	hsa-mir-1298	0.0	0.0	N
TCGA-KL-8323-01A-21R-2314-13	hsa-mir-1299	0.0	0.0	N
TCGA-KL-8323-01A-21R-2314-13	hsa-mir-1301	21.0	3.025281	N
TCGA-KL-8323-01A-21R-2314-13	hsa-mir-1302-1	0.0	0.0	N
TCGA-KL-8323-01A-21R-2314-13	hsa-mir-1302-10	0.0	0.0	N
TCGA-KL-8323-01A-21R-2314-13	hsa-mir-1302-11	0.0	0.0	N
TCGA-KL-8323-01A-21R-2314-13	hsa-mir-1302-2	0.0	0.0	N
TCGA-KL-8323-01A-21R-2314-13	hsa-mir-1302-3	0.0	0.0	N
TCGA-KL-8323-01A-21R-2314-13	hsa-mir-1302-4	0.0	0.0	N
TCGA-KL-8323-01A-21R-2314-13	hsa-mir-1302-5	0.0	0.0	N
TCGA-KL-8323-01A-21R-2314-13	hsa-mir-1302-6	0.0	0.0	N
TCGA-KL-8323-01A-21R-2314-13	hsa-mir-1302-7	0.0	0.0	N
TCGA-KL-8323-01A-21R-2314-13	hsa-mir-1302-8	0.0	0.0	N
TCGA-KL-8323-01A-21R-2314-13	hsa-mir-1302-9	0.0	0.0	N
TCGA-KL-8323-01A-21R-2314-13	hsa-mir-1303	0.0	0.0	N
TCGA-KL-8323-01A-21R-2314-13	hsa-mir-1304	3.0	0.432183	N
TCGA-KL-8323-01A-21R-2314-13	hsa-mir-1305	0.0	0.0	N
TCGA-KL-8323-01A-21R-2314-13	hsa-mir-1306	62.0	8.931782	N
TCGA-KL-8323-01A-21R-2314-13	hsa-mir-1307	4170.0	600.734365	N
TCGA-KL-8323-01A-21R-2314-13	hsa-mir-130a	70.0	10.08427	N
TCGA-KL-8323-01A-21R-2314-13	hsa-mir-130b	58.0	8.355538	N
TCGA-KL-8323-01A-21R-2314-13	hsa-mir-132	333.0	47.972313	N
TCGA-KL-8323-01A-21R-2314-13	hsa-mir-1321	0.0	0.0	N
TCGA-KL-8323-01A-21R-2314-13	hsa-mir-1322	0.0	0.0	N
TCGA-KL-8323-01A-21R-2314-13	hsa-mir-1323	2.0	0.288122	N
TCGA-KL-8323-01A-21R-2314-13	hsa-mir-1324	0.0	0.0	N
TCGA-KL-8323-01A-21R-2314-13	hsa-mir-133a-1	7.0	1.008427	N
TCGA-KL-8323-01A-21R-2314-13	hsa-mir-133a-2	0.0	0.0	N
TCGA-KL-8323-01A-21R-2314-13	hsa-mir-133b	0.0	0.0	N
TCGA-KL-8323-01A-21R-2314-13	hsa-mir-134	374.0	53.878814	N
TCGA-KL-8323-01A-21R-2314-13	hsa-mir-135a-1	23.0	3.313403	N
TCGA-KL-8323-01A-21R-2314-13	hsa-mir-135a-2	2.0	0.288122	N
TCGA-KL-8323-01A-21R-2314-13	hsa-mir-135b	1.0	0.144061	N
TCGA-KL-8323-01A-21R-2314-13	hsa-mir-136	21.0	3.025281	N
TCGA-KL-8323-01A-21R-2314-13	hsa-mir-137	0.0	0.0	N
TCGA-KL-8323-01A-21R-2314-13	hsa-mir-138-1	1.0	0.144061	N
TCGA-KL-8323-01A-21R-2314-13	hsa-mir-138-2	1.0	0.144061	N
TCGA-KL-8323-01A-21R-2314-13	hsa-mir-139	446.0	64.251206	N
TCGA-KL-8323-01A-21R-2314-13	hsa-mir-140	6287.0	905.7115	N
TCGA-KL-8323-01A-21R-2314-13	hsa-mir-141	14038.0	2022.328302	N
TCGA-KL-8323-01A-21R-2314-13	hsa-mir-142	11036.0	1589.857184	N
TCGA-KL-8323-01A-21R-2314-13	hsa-mir-143	106686.0	15369.291727	N
TCGA-KL-8323-01A-21R-2314-13	hsa-mir-144	20287.0	2922.565484	N
TCGA-KL-8323-01A-21R-2314-13	hsa-mir-145	849.0	122.307788	N
TCGA-KL-8323-01A-21R-2314-13	hsa-mir-1468	307.0	44.226727	N
TCGA-KL-8323-01A-21R-2314-13	hsa-mir-1469	0.0	0.0	N
TCGA-KL-8323-01A-21R-2314-13	hsa-mir-146a	45.0	6.482745	N
TCGA-KL-8323-01A-21R-2314-13	hsa-mir-146b	342.0	49.268862	N
TCGA-KL-8323-01A-21R-2314-13	hsa-mir-147	0.0	0.0	N
TCGA-KL-8323-01A-21R-2314-13	hsa-mir-1470	0.0	0.0	N
TCGA-KL-8323-01A-21R-2314-13	hsa-mir-1471	0.0	0.0	N
TCGA-KL-8323-01A-21R-2314-13	hsa-mir-147b	1.0	0.144061	N
TCGA-KL-8323-01A-21R-2314-13	hsa-mir-148a	146172.0	21057.684329	N
TCGA-KL-8323-01A-21R-2314-13	hsa-mir-148b	822.0	118.418141	N
TCGA-KL-8323-01A-21R-2314-13	hsa-mir-149	14.0	2.016854	N
TCGA-KL-8323-01A-21R-2314-13	hsa-mir-150	745.0	107.325444	N
TCGA-KL-8323-01A-21R-2314-13	hsa-mir-151	13902.0	2002.736006	N
TCGA-KL-8323-01A-21R-2314-13	hsa-mir-152	654.0	94.215893	N
TCGA-KL-8323-01A-21R-2314-13	hsa-mir-153-1	2.0	0.288122	N
TCGA-KL-8323-01A-21R-2314-13	hsa-mir-153-2	25.0	3.601525	N
TCGA-KL-8323-01A-21R-2314-13	hsa-mir-1537	0.0	0.0	N
TCGA-KL-8323-01A-21R-2314-13	hsa-mir-1538	0.0	0.0	N
TCGA-KL-8323-01A-21R-2314-13	hsa-mir-1539	0.0	0.0	N
TCGA-KL-8323-01A-21R-2314-13	hsa-mir-154	5.0	0.720305	N
TCGA-KL-8323-01A-21R-2314-13	hsa-mir-155	132.0	19.016052	N
TCGA-KL-8323-01A-21R-2314-13	hsa-mir-15a	1293.0	186.270872	N
TCGA-KL-8323-01A-21R-2314-13	hsa-mir-15b	4271.0	615.284526	N
TCGA-KL-8323-01A-21R-2314-13	hsa-mir-16-1	6298.0	907.296171	N
TCGA-KL-8323-01A-21R-2314-13	hsa-mir-16-2	102.0	14.694222	N
TCGA-KL-8323-01A-21R-2314-13	hsa-mir-17	3361.0	484.189017	Y
TCGA-KL-8323-01A-21R-2314-13	hsa-mir-181a-1	6151.0	886.119204	N
TCGA-KL-8323-01A-21R-2314-13	hsa-mir-181a-2	4693.0	676.078268	N
TCGA-KL-8323-01A-21R-2314-13	hsa-mir-181b-1	951.0	137.00201	N
TCGA-KL-8323-01A-21R-2314-13	hsa-mir-181b-2	13.0	1.872793	N
TCGA-KL-8323-01A-21R-2314-13	hsa-mir-181c	95.0	13.685795	N
TCGA-KL-8323-01A-21R-2314-13	hsa-mir-181d	21.0	3.025281	N
TCGA-KL-8323-01A-21R-2314-13	hsa-mir-182	148380.0	21375.771014	N
TCGA-KL-8323-01A-21R-2314-13	hsa-mir-1825	0.0	0.0	N
TCGA-KL-8323-01A-21R-2314-13	hsa-mir-1827	0.0	0.0	N
TCGA-KL-8323-01A-21R-2314-13	hsa-mir-183	33814.0	4871.278616	N
TCGA-KL-8323-01A-21R-2314-13	hsa-mir-184	2.0	0.288122	N
TCGA-KL-8323-01A-21R-2314-13	hsa-mir-185	1467.0	211.337485	N
TCGA-KL-8323-01A-21R-2314-13	hsa-mir-186	765.0	110.206664	N
TCGA-KL-8323-01A-21R-2314-13	hsa-mir-187	1447.0	208.456265	N
TCGA-KL-8323-01A-21R-2314-13	hsa-mir-188	90.0	12.96549	N
TCGA-KL-8323-01A-21R-2314-13	hsa-mir-18a	87.0	12.533307	Y
TCGA-KL-8323-01A-21R-2314-13	hsa-mir-18b	10.0	1.44061	Y
TCGA-KL-8323-01A-21R-2314-13	hsa-mir-190	95.0	13.685795	N
TCGA-KL-8323-01A-21R-2314-13	hsa-mir-1908	0.0	0.0	N
TCGA-KL-8323-01A-21R-2314-13	hsa-mir-1909	0.0	0.0	N
TCGA-KL-8323-01A-21R-2314-13	hsa-mir-190b	0.0	0.0	N
TCGA-KL-8323-01A-21R-2314-13	hsa-mir-191	5652.0	814.232766	N
TCGA-KL-8323-01A-21R-2314-13	hsa-mir-1910	0.0	0.0	N
TCGA-KL-8323-01A-21R-2314-13	hsa-mir-1911	0.0	0.0	N
TCGA-KL-8323-01A-21R-2314-13	hsa-mir-1912	0.0	0.0	N
TCGA-KL-8323-01A-21R-2314-13	hsa-mir-1913	1.0	0.144061	N
TCGA-KL-8323-01A-21R-2314-13	hsa-mir-1914	0.0	0.0	N
TCGA-KL-8323-01A-21R-2314-13	hsa-mir-1915	0.0	0.0	N
TCGA-KL-8323-01A-21R-2314-13	hsa-mir-192	4625.0	666.28212	Y
TCGA-KL-8323-01A-21R-2314-13	hsa-mir-193a	390.0	56.18379	N
TCGA-KL-8323-01A-21R-2314-13	hsa-mir-193b	579.0	83.411318	N
TCGA-KL-8323-01A-21R-2314-13	hsa-mir-194-1	993.0	143.052572	N
TCGA-KL-8323-01A-21R-2314-13	hsa-mir-194-2	961.0	138.44262	N
TCGA-KL-8323-01A-21R-2314-13	hsa-mir-195	84.0	12.101124	N
TCGA-KL-8323-01A-21R-2314-13	hsa-mir-196a-1	1250.0	180.076249	N
TCGA-KL-8323-01A-21R-2314-13	hsa-mir-196a-2	139.0	20.024479	N
TCGA-KL-8323-01A-21R-2314-13	hsa-mir-196b	5441.0	783.835895	N
TCGA-KL-8323-01A-21R-2314-13	hsa-mir-197	656.0	94.504015	N
TCGA-KL-8323-01A-21R-2314-13	hsa-mir-1972-1	0.0	0.0	N
TCGA-KL-8323-01A-21R-2314-13	hsa-mir-1972-2	0.0	0.0	N
TCGA-KL-8323-01A-21R-2314-13	hsa-mir-1973	0.0	0.0	N
TCGA-KL-8323-01A-21R-2314-13	hsa-mir-1976	106.0	15.270466	N
TCGA-KL-8323-01A-21R-2314-13	hsa-mir-198	0.0	0.0	N
TCGA-KL-8323-01A-21R-2314-13	hsa-mir-199a-1	335.0	48.260435	Y
TCGA-KL-8323-01A-21R-2314-13	hsa-mir-199a-2	570.0	82.114769	Y
TCGA-KL-8323-01A-21R-2314-13	hsa-mir-199b	741.0	106.7492	Y
TCGA-KL-8323-01A-21R-2314-13	hsa-mir-19a	59.0	8.499599	N
TCGA-KL-8323-01A-21R-2314-13	hsa-mir-19b-1	28.0	4.033708	N
TCGA-KL-8323-01A-21R-2314-13	hsa-mir-19b-2	230.0	33.13403	N
TCGA-KL-8323-01A-21R-2314-13	hsa-mir-200a	2511.0	361.737168	N
TCGA-KL-8323-01A-21R-2314-13	hsa-mir-200b	2783.0	400.92176	N
TCGA-KL-8323-01A-21R-2314-13	hsa-mir-200c	41926.0	6039.901439	N
TCGA-KL-8323-01A-21R-2314-13	hsa-mir-202	0.0	0.0	N
TCGA-KL-8323-01A-21R-2314-13	hsa-mir-203	3596.0	518.043352	N
TCGA-KL-8323-01A-21R-2314-13	hsa-mir-204	99.0	14.262039	N
TCGA-KL-8323-01A-21R-2314-13	hsa-mir-205	5.0	0.720305	N
TCGA-KL-8323-01A-21R-2314-13	hsa-mir-2052	0.0	0.0	N
TCGA-KL-8323-01A-21R-2314-13	hsa-mir-2053	0.0	0.0	N
TCGA-KL-8323-01A-21R-2314-13	hsa-mir-2054	0.0	0.0	N
TCGA-KL-8323-01A-21R-2314-13	hsa-mir-206	1.0	0.144061	N
TCGA-KL-8323-01A-21R-2314-13	hsa-mir-208a	0.0	0.0	N
TCGA-KL-8323-01A-21R-2314-13	hsa-mir-208b	0.0	0.0	N
TCGA-KL-8323-01A-21R-2314-13	hsa-mir-20a	1503.0	216.523681	N
TCGA-KL-8323-01A-21R-2314-13	hsa-mir-20b	403.0	58.056583	N
TCGA-KL-8323-01A-21R-2314-13	hsa-mir-21	267985.0	38606.186786	N
TCGA-KL-8323-01A-21R-2314-13	hsa-mir-210	14083.0	2028.811047	N
TCGA-KL-8323-01A-21R-2314-13	hsa-mir-211	0.0	0.0	N
TCGA-KL-8323-01A-21R-2314-13	hsa-mir-2110	5.0	0.720305	N
TCGA-KL-8323-01A-21R-2314-13	hsa-mir-2113	0.0	0.0	N
TCGA-KL-8323-01A-21R-2314-13	hsa-mir-2114	1.0	0.144061	N
TCGA-KL-8323-01A-21R-2314-13	hsa-mir-2115	0.0	0.0	N
TCGA-KL-8323-01A-21R-2314-13	hsa-mir-2116	12.0	1.728732	N
TCGA-KL-8323-01A-21R-2314-13	hsa-mir-2117	0.0	0.0	N
TCGA-KL-8323-01A-21R-2314-13	hsa-mir-212	3.0	0.432183	N
TCGA-KL-8323-01A-21R-2314-13	hsa-mir-214	2.0	0.288122	N
TCGA-KL-8323-01A-21R-2314-13	hsa-mir-215	108.0	15.558588	Y
TCGA-KL-8323-01A-21R-2314-13	hsa-mir-216a	2.0	0.288122	N
TCGA-KL-8323-01A-21R-2314-13	hsa-mir-216b	0.0	0.0	N
TCGA-KL-8323-01A-21R-2314-13	hsa-mir-217	72.0	10.372392	N
TCGA-KL-8323-01A-21R-2314-13	hsa-mir-218-1	2.0	0.288122	N
TCGA-KL-8323-01A-21R-2314-13	hsa-mir-218-2	178.0	25.642858	N
TCGA-KL-8323-01A-21R-2314-13	hsa-mir-219-1	4.0	0.576244	N
TCGA-KL-8323-01A-21R-2314-13	hsa-mir-219-2	1.0	0.144061	N
TCGA-KL-8323-01A-21R-2314-13	hsa-mir-22	932189.0	134292.078489	N
TCGA-KL-8323-01A-21R-2314-13	hsa-mir-221	9186.0	1323.344336	N
TCGA-KL-8323-01A-21R-2314-13	hsa-mir-222	2598.0	374.270475	N
TCGA-KL-8323-01A-21R-2314-13	hsa-mir-223	329.0	47.396069	N
TCGA-KL-8323-01A-21R-2314-13	hsa-mir-224	50.0	7.20305	N
TCGA-KL-8323-01A-21R-2314-13	hsa-mir-2276	1.0	0.144061	N
TCGA-KL-8323-01A-21R-2314-13	hsa-mir-2277	3.0	0.432183	N
TCGA-KL-8323-01A-21R-2314-13	hsa-mir-2278	0.0	0.0	N
TCGA-KL-8323-01A-21R-2314-13	hsa-mir-2355	102.0	14.694222	N
TCGA-KL-8323-01A-21R-2314-13	hsa-mir-23a	9430.0	1358.495219	Y
TCGA-KL-8323-01A-21R-2314-13	hsa-mir-23b	5306.0	764.38766	Y
TCGA-KL-8323-01A-21R-2314-13	hsa-mir-23c	1.0	0.144061	N
TCGA-KL-8323-01A-21R-2314-13	hsa-mir-24-1	96.0	13.829856	N
TCGA-KL-8323-01A-21R-2314-13	hsa-mir-24-2	3629.0	522.797365	N
TCGA-KL-8323-01A-21R-2314-13	hsa-mir-25	53497.0	7706.831257	N
TCGA-KL-8323-01A-21R-2314-13	hsa-mir-26a-1	13.0	1.872793	N
TCGA-KL-8323-01A-21R-2314-13	hsa-mir-26a-2	7362.0	1060.577074	N
TCGA-KL-8323-01A-21R-2314-13	hsa-mir-26b	1369.0	197.219507	N
TCGA-KL-8323-01A-21R-2314-13	hsa-mir-27a	2195.0	316.213893	Y
TCGA-KL-8323-01A-21R-2314-13	hsa-mir-27b	6245.0	899.660938	Y
TCGA-KL-8323-01A-21R-2314-13	hsa-mir-28	12358.0	1780.305824	N
TCGA-KL-8323-01A-21R-2314-13	hsa-mir-2861	0.0	0.0	N
TCGA-KL-8323-01A-21R-2314-13	hsa-mir-2909	0.0	0.0	N
TCGA-KL-8323-01A-21R-2314-13	hsa-mir-296	2.0	0.288122	N
TCGA-KL-8323-01A-21R-2314-13	hsa-mir-297	0.0	0.0	N
TCGA-KL-8323-01A-21R-2314-13	hsa-mir-298	0.0	0.0	N
TCGA-KL-8323-01A-21R-2314-13	hsa-mir-299	3.0	0.432183	N
TCGA-KL-8323-01A-21R-2314-13	hsa-mir-29a	70507.0	10157.308848	N
TCGA-KL-8323-01A-21R-2314-13	hsa-mir-29b-1	2141.0	308.434599	Y
TCGA-KL-8323-01A-21R-2314-13	hsa-mir-29b-2	2203.0	317.366381	Y
TCGA-KL-8323-01A-21R-2314-13	hsa-mir-29c	13720.0	1976.516905	Y
TCGA-KL-8323-01A-21R-2314-13	hsa-mir-300	0.0	0.0	N
TCGA-KL-8323-01A-21R-2314-13	hsa-mir-301a	28.0	4.033708	N
TCGA-KL-8323-01A-21R-2314-13	hsa-mir-301b	0.0	0.0	N
TCGA-KL-8323-01A-21R-2314-13	hsa-mir-302a	0.0	0.0	N
TCGA-KL-8323-01A-21R-2314-13	hsa-mir-302b	0.0	0.0	N
TCGA-KL-8323-01A-21R-2314-13	hsa-mir-302c	0.0	0.0	N
TCGA-KL-8323-01A-21R-2314-13	hsa-mir-302d	0.0	0.0	N
TCGA-KL-8323-01A-21R-2314-13	hsa-mir-302e	0.0	0.0	N
TCGA-KL-8323-01A-21R-2314-13	hsa-mir-302f	0.0	0.0	N
TCGA-KL-8323-01A-21R-2314-13	hsa-mir-3065	19.0	2.737159	N
TCGA-KL-8323-01A-21R-2314-13	hsa-mir-3074	68.0	9.796148	N
TCGA-KL-8323-01A-21R-2314-13	hsa-mir-30a	988630.0	142423.025327	Y
TCGA-KL-8323-01A-21R-2314-13	hsa-mir-30b	5639.0	812.359973	Y
TCGA-KL-8323-01A-21R-2314-13	hsa-mir-30c-1	22.0	3.169342	N
TCGA-KL-8323-01A-21R-2314-13	hsa-mir-30c-2	9123.0	1314.268493	Y
TCGA-KL-8323-01A-21R-2314-13	hsa-mir-30d	144642.0	20837.271001	N
TCGA-KL-8323-01A-21R-2314-13	hsa-mir-30e	142064.0	20465.881746	Y
TCGA-KL-8323-01A-21R-2314-13	hsa-mir-31	57.0	8.211477	N
TCGA-KL-8323-01A-21R-2314-13	hsa-mir-3115	0.0	0.0	N
TCGA-KL-8323-01A-21R-2314-13	hsa-mir-3116-1	0.0	0.0	N
TCGA-KL-8323-01A-21R-2314-13	hsa-mir-3116-2	1.0	0.144061	N
TCGA-KL-8323-01A-21R-2314-13	hsa-mir-3117	2.0	0.288122	N
TCGA-KL-8323-01A-21R-2314-13	hsa-mir-3118-1	0.0	0.0	N
TCGA-KL-8323-01A-21R-2314-13	hsa-mir-3118-2	0.0	0.0	N
TCGA-KL-8323-01A-21R-2314-13	hsa-mir-3118-3	0.0	0.0	N
TCGA-KL-8323-01A-21R-2314-13	hsa-mir-3118-4	0.0	0.0	N
TCGA-KL-8323-01A-21R-2314-13	hsa-mir-3118-5	0.0	0.0	N
TCGA-KL-8323-01A-21R-2314-13	hsa-mir-3118-6	0.0	0.0	N
TCGA-KL-8323-01A-21R-2314-13	hsa-mir-3119-1	0.0	0.0	N
TCGA-KL-8323-01A-21R-2314-13	hsa-mir-3119-2	0.0	0.0	N
TCGA-KL-8323-01A-21R-2314-13	hsa-mir-3120	0.0	0.0	N
TCGA-KL-8323-01A-21R-2314-13	hsa-mir-3121	0.0	0.0	N
TCGA-KL-8323-01A-21R-2314-13	hsa-mir-3122	0.0	0.0	N
TCGA-KL-8323-01A-21R-2314-13	hsa-mir-3123	0.0	0.0	N
TCGA-KL-8323-01A-21R-2314-13	hsa-mir-3124	0.0	0.0	N
TCGA-KL-8323-01A-21R-2314-13	hsa-mir-3125	0.0	0.0	N
TCGA-KL-8323-01A-21R-2314-13	hsa-mir-3126	0.0	0.0	N
TCGA-KL-8323-01A-21R-2314-13	hsa-mir-3127	10.0	1.44061	N
TCGA-KL-8323-01A-21R-2314-13	hsa-mir-3128	1.0	0.144061	N
TCGA-KL-8323-01A-21R-2314-13	hsa-mir-3129	0.0	0.0	N
TCGA-KL-8323-01A-21R-2314-13	hsa-mir-3130-1	57.0	8.211477	N
TCGA-KL-8323-01A-21R-2314-13	hsa-mir-3130-2	1.0	0.144061	N
TCGA-KL-8323-01A-21R-2314-13	hsa-mir-3131	0.0	0.0	N
TCGA-KL-8323-01A-21R-2314-13	hsa-mir-3132	0.0	0.0	N
TCGA-KL-8323-01A-21R-2314-13	hsa-mir-3133	0.0	0.0	N
TCGA-KL-8323-01A-21R-2314-13	hsa-mir-3134	0.0	0.0	N
TCGA-KL-8323-01A-21R-2314-13	hsa-mir-3135	0.0	0.0	N
TCGA-KL-8323-01A-21R-2314-13	hsa-mir-3136	3.0	0.432183	N
TCGA-KL-8323-01A-21R-2314-13	hsa-mir-3137	0.0	0.0	N
TCGA-KL-8323-01A-21R-2314-13	hsa-mir-3138	0.0	0.0	N
TCGA-KL-8323-01A-21R-2314-13	hsa-mir-3139	0.0	0.0	N
TCGA-KL-8323-01A-21R-2314-13	hsa-mir-3140	0.0	0.0	N
TCGA-KL-8323-01A-21R-2314-13	hsa-mir-3141	0.0	0.0	N
TCGA-KL-8323-01A-21R-2314-13	hsa-mir-3142	0.0	0.0	N
TCGA-KL-8323-01A-21R-2314-13	hsa-mir-3143	1.0	0.144061	N
TCGA-KL-8323-01A-21R-2314-13	hsa-mir-3144	9.0	1.296549	N
TCGA-KL-8323-01A-21R-2314-13	hsa-mir-3145	1.0	0.144061	N
TCGA-KL-8323-01A-21R-2314-13	hsa-mir-3146	0.0	0.0	N
TCGA-KL-8323-01A-21R-2314-13	hsa-mir-3147	0.0	0.0	N
TCGA-KL-8323-01A-21R-2314-13	hsa-mir-3148	0.0	0.0	N
TCGA-KL-8323-01A-21R-2314-13	hsa-mir-3149	0.0	0.0	N
TCGA-KL-8323-01A-21R-2314-13	hsa-mir-3150	0.0	0.0	N
TCGA-KL-8323-01A-21R-2314-13	hsa-mir-3150b	2.0	0.288122	N
TCGA-KL-8323-01A-21R-2314-13	hsa-mir-3151	0.0	0.0	N
TCGA-KL-8323-01A-21R-2314-13	hsa-mir-3152	0.0	0.0	N
TCGA-KL-8323-01A-21R-2314-13	hsa-mir-3153	0.0	0.0	N
TCGA-KL-8323-01A-21R-2314-13	hsa-mir-3154	0.0	0.0	N
TCGA-KL-8323-01A-21R-2314-13	hsa-mir-3155	0.0	0.0	N
TCGA-KL-8323-01A-21R-2314-13	hsa-mir-3156-1	0.0	0.0	N
TCGA-KL-8323-01A-21R-2314-13	hsa-mir-3156-2	0.0	0.0	N
TCGA-KL-8323-01A-21R-2314-13	hsa-mir-3156-3	0.0	0.0	N
TCGA-KL-8323-01A-21R-2314-13	hsa-mir-3157	3.0	0.432183	N
TCGA-KL-8323-01A-21R-2314-13	hsa-mir-3158-1	0.0	0.0	N
TCGA-KL-8323-01A-21R-2314-13	hsa-mir-3158-2	2.0	0.288122	N
TCGA-KL-8323-01A-21R-2314-13	hsa-mir-3159	1.0	0.144061	N
TCGA-KL-8323-01A-21R-2314-13	hsa-mir-3160-1	0.0	0.0	N
TCGA-KL-8323-01A-21R-2314-13	hsa-mir-3160-2	0.0	0.0	N
TCGA-KL-8323-01A-21R-2314-13	hsa-mir-3161	0.0	0.0	N
TCGA-KL-8323-01A-21R-2314-13	hsa-mir-3162	0.0	0.0	N
TCGA-KL-8323-01A-21R-2314-13	hsa-mir-3163	1.0	0.144061	N
TCGA-KL-8323-01A-21R-2314-13	hsa-mir-3164	0.0	0.0	N
TCGA-KL-8323-01A-21R-2314-13	hsa-mir-3165	0.0	0.0	N
TCGA-KL-8323-01A-21R-2314-13	hsa-mir-3166	2.0	0.288122	N
TCGA-KL-8323-01A-21R-2314-13	hsa-mir-3167	0.0	0.0	N
TCGA-KL-8323-01A-21R-2314-13	hsa-mir-3168	0.0	0.0	N
TCGA-KL-8323-01A-21R-2314-13	hsa-mir-3169	0.0	0.0	N
TCGA-KL-8323-01A-21R-2314-13	hsa-mir-3170	4.0	0.576244	N
TCGA-KL-8323-01A-21R-2314-13	hsa-mir-3171	0.0	0.0	N
TCGA-KL-8323-01A-21R-2314-13	hsa-mir-3173	0.0	0.0	N
TCGA-KL-8323-01A-21R-2314-13	hsa-mir-3174	0.0	0.0	N
TCGA-KL-8323-01A-21R-2314-13	hsa-mir-3175	0.0	0.0	N
TCGA-KL-8323-01A-21R-2314-13	hsa-mir-3176	0.0	0.0	N
TCGA-KL-8323-01A-21R-2314-13	hsa-mir-3177	0.0	0.0	N
TCGA-KL-8323-01A-21R-2314-13	hsa-mir-3178	0.0	0.0	N
TCGA-KL-8323-01A-21R-2314-13	hsa-mir-3179-1	0.0	0.0	N
TCGA-KL-8323-01A-21R-2314-13	hsa-mir-3179-2	0.0	0.0	N
TCGA-KL-8323-01A-21R-2314-13	hsa-mir-3179-3	0.0	0.0	N
TCGA-KL-8323-01A-21R-2314-13	hsa-mir-3180-1	0.0	0.0	N
TCGA-KL-8323-01A-21R-2314-13	hsa-mir-3180-2	0.0	0.0	N
TCGA-KL-8323-01A-21R-2314-13	hsa-mir-3180-3	0.0	0.0	N
TCGA-KL-8323-01A-21R-2314-13	hsa-mir-3180-4	0.0	0.0	N
TCGA-KL-8323-01A-21R-2314-13	hsa-mir-3180-5	0.0	0.0	N
TCGA-KL-8323-01A-21R-2314-13	hsa-mir-3181	0.0	0.0	N
TCGA-KL-8323-01A-21R-2314-13	hsa-mir-3182	0.0	0.0	N
TCGA-KL-8323-01A-21R-2314-13	hsa-mir-3183	0.0	0.0	N
TCGA-KL-8323-01A-21R-2314-13	hsa-mir-3184	0.0	0.0	N
TCGA-KL-8323-01A-21R-2314-13	hsa-mir-3185	0.0	0.0	N
TCGA-KL-8323-01A-21R-2314-13	hsa-mir-3186	0.0	0.0	N
TCGA-KL-8323-01A-21R-2314-13	hsa-mir-3187	1.0	0.144061	N
TCGA-KL-8323-01A-21R-2314-13	hsa-mir-3188	1.0	0.144061	N
TCGA-KL-8323-01A-21R-2314-13	hsa-mir-3189	3.0	0.432183	N
TCGA-KL-8323-01A-21R-2314-13	hsa-mir-3190	0.0	0.0	N
TCGA-KL-8323-01A-21R-2314-13	hsa-mir-3191	4.0	0.576244	N
TCGA-KL-8323-01A-21R-2314-13	hsa-mir-3192	0.0	0.0	N
TCGA-KL-8323-01A-21R-2314-13	hsa-mir-3193	0.0	0.0	N
TCGA-KL-8323-01A-21R-2314-13	hsa-mir-3194	0.0	0.0	N
TCGA-KL-8323-01A-21R-2314-13	hsa-mir-3195	0.0	0.0	N
TCGA-KL-8323-01A-21R-2314-13	hsa-mir-3196	0.0	0.0	N
TCGA-KL-8323-01A-21R-2314-13	hsa-mir-3197	0.0	0.0	N
TCGA-KL-8323-01A-21R-2314-13	hsa-mir-3198	0.0	0.0	N
TCGA-KL-8323-01A-21R-2314-13	hsa-mir-3199-1	1.0	0.144061	N
TCGA-KL-8323-01A-21R-2314-13	hsa-mir-3199-2	2.0	0.288122	N
TCGA-KL-8323-01A-21R-2314-13	hsa-mir-32	94.0	13.541734	N
TCGA-KL-8323-01A-21R-2314-13	hsa-mir-3200	13.0	1.872793	N
TCGA-KL-8323-01A-21R-2314-13	hsa-mir-3201	0.0	0.0	N
TCGA-KL-8323-01A-21R-2314-13	hsa-mir-3202-1	0.0	0.0	N
TCGA-KL-8323-01A-21R-2314-13	hsa-mir-3202-2	0.0	0.0	N
TCGA-KL-8323-01A-21R-2314-13	hsa-mir-320a	1113.0	160.339892	Y
TCGA-KL-8323-01A-21R-2314-13	hsa-mir-320b-1	0.0	0.0	N
TCGA-KL-8323-01A-21R-2314-13	hsa-mir-320b-2	7.0	1.008427	Y
TCGA-KL-8323-01A-21R-2314-13	hsa-mir-320c-1	0.0	0.0	N
TCGA-KL-8323-01A-21R-2314-13	hsa-mir-320c-2	2.0	0.288122	N
TCGA-KL-8323-01A-21R-2314-13	hsa-mir-320d-1	0.0	0.0	N
TCGA-KL-8323-01A-21R-2314-13	hsa-mir-320d-2	1.0	0.144061	N
TCGA-KL-8323-01A-21R-2314-13	hsa-mir-320e	0.0	0.0	N
TCGA-KL-8323-01A-21R-2314-13	hsa-mir-323	8.0	1.152488	N
TCGA-KL-8323-01A-21R-2314-13	hsa-mir-323b	12.0	1.728732	N
TCGA-KL-8323-01A-21R-2314-13	hsa-mir-324	131.0	18.871991	N
TCGA-KL-8323-01A-21R-2314-13	hsa-mir-325	0.0	0.0	N
TCGA-KL-8323-01A-21R-2314-13	hsa-mir-326	13.0	1.872793	N
TCGA-KL-8323-01A-21R-2314-13	hsa-mir-328	234.0	33.710274	N
TCGA-KL-8323-01A-21R-2314-13	hsa-mir-329-1	0.0	0.0	N
TCGA-KL-8323-01A-21R-2314-13	hsa-mir-329-2	1.0	0.144061	N
TCGA-KL-8323-01A-21R-2314-13	hsa-mir-330	34.0	4.898074	N
TCGA-KL-8323-01A-21R-2314-13	hsa-mir-331	112.0	16.134832	N
TCGA-KL-8323-01A-21R-2314-13	hsa-mir-335	12.0	1.728732	N
TCGA-KL-8323-01A-21R-2314-13	hsa-mir-337	25.0	3.601525	N
TCGA-KL-8323-01A-21R-2314-13	hsa-mir-338	641.0	92.3431	N
TCGA-KL-8323-01A-21R-2314-13	hsa-mir-339	105.0	15.126405	N
TCGA-KL-8323-01A-21R-2314-13	hsa-mir-33a	194.0	27.947834	N
TCGA-KL-8323-01A-21R-2314-13	hsa-mir-33b	3.0	0.432183	N
TCGA-KL-8323-01A-21R-2314-13	hsa-mir-340	53.0	7.635233	N
TCGA-KL-8323-01A-21R-2314-13	hsa-mir-342	223.0	32.125603	N
TCGA-KL-8323-01A-21R-2314-13	hsa-mir-345	67.0	9.652087	N
TCGA-KL-8323-01A-21R-2314-13	hsa-mir-346	0.0	0.0	N
TCGA-KL-8323-01A-21R-2314-13	hsa-mir-34a	1518.0	218.684596	N
TCGA-KL-8323-01A-21R-2314-13	hsa-mir-34b	13.0	1.872793	N
TCGA-KL-8323-01A-21R-2314-13	hsa-mir-34c	61.0	8.787721	N
TCGA-KL-8323-01A-21R-2314-13	hsa-mir-3605	10.0	1.44061	N
TCGA-KL-8323-01A-21R-2314-13	hsa-mir-3606	0.0	0.0	N
TCGA-KL-8323-01A-21R-2314-13	hsa-mir-3607	275.0	39.616775	N
TCGA-KL-8323-01A-21R-2314-13	hsa-mir-3609	0.0	0.0	N
TCGA-KL-8323-01A-21R-2314-13	hsa-mir-361	1963.0	282.791741	N
TCGA-KL-8323-01A-21R-2314-13	hsa-mir-3610	0.0	0.0	N
TCGA-KL-8323-01A-21R-2314-13	hsa-mir-3611	0.0	0.0	N
TCGA-KL-8323-01A-21R-2314-13	hsa-mir-3612	0.0	0.0	N
TCGA-KL-8323-01A-21R-2314-13	hsa-mir-3613	46.0	6.626806	N
TCGA-KL-8323-01A-21R-2314-13	hsa-mir-3614	0.0	0.0	N
TCGA-KL-8323-01A-21R-2314-13	hsa-mir-3615	37.0	5.330257	N
TCGA-KL-8323-01A-21R-2314-13	hsa-mir-3616	0.0	0.0	N
TCGA-KL-8323-01A-21R-2314-13	hsa-mir-3617	0.0	0.0	N
TCGA-KL-8323-01A-21R-2314-13	hsa-mir-3618	0.0	0.0	N
TCGA-KL-8323-01A-21R-2314-13	hsa-mir-3619	1.0	0.144061	N
TCGA-KL-8323-01A-21R-2314-13	hsa-mir-362	198.0	28.524078	N
TCGA-KL-8323-01A-21R-2314-13	hsa-mir-3620	0.0	0.0	N
TCGA-KL-8323-01A-21R-2314-13	hsa-mir-3621	0.0	0.0	N
TCGA-KL-8323-01A-21R-2314-13	hsa-mir-3622a	0.0	0.0	N
TCGA-KL-8323-01A-21R-2314-13	hsa-mir-3622b	0.0	0.0	N
TCGA-KL-8323-01A-21R-2314-13	hsa-mir-363	111.0	15.990771	N
TCGA-KL-8323-01A-21R-2314-13	hsa-mir-3646	0.0	0.0	N
TCGA-KL-8323-01A-21R-2314-13	hsa-mir-3647	13.0	1.872793	N
TCGA-KL-8323-01A-21R-2314-13	hsa-mir-3648	2.0	0.288122	N
TCGA-KL-8323-01A-21R-2314-13	hsa-mir-3649	0.0	0.0	N
TCGA-KL-8323-01A-21R-2314-13	hsa-mir-365-1	111.0	15.990771	N
TCGA-KL-8323-01A-21R-2314-13	hsa-mir-365-2	112.0	16.134832	N
TCGA-KL-8323-01A-21R-2314-13	hsa-mir-3650	0.0	0.0	N
TCGA-KL-8323-01A-21R-2314-13	hsa-mir-3651	0.0	0.0	N
TCGA-KL-8323-01A-21R-2314-13	hsa-mir-3652	1.0	0.144061	N
TCGA-KL-8323-01A-21R-2314-13	hsa-mir-3653	39.0	5.618379	N
TCGA-KL-8323-01A-21R-2314-13	hsa-mir-3654	2.0	0.288122	N
TCGA-KL-8323-01A-21R-2314-13	hsa-mir-3655	1.0	0.144061	N
TCGA-KL-8323-01A-21R-2314-13	hsa-mir-3656	0.0	0.0	N
TCGA-KL-8323-01A-21R-2314-13	hsa-mir-3657	0.0	0.0	N
TCGA-KL-8323-01A-21R-2314-13	hsa-mir-3658	0.0	0.0	N
TCGA-KL-8323-01A-21R-2314-13	hsa-mir-3659	0.0	0.0	N
TCGA-KL-8323-01A-21R-2314-13	hsa-mir-3660	0.0	0.0	N
TCGA-KL-8323-01A-21R-2314-13	hsa-mir-3661	0.0	0.0	N
TCGA-KL-8323-01A-21R-2314-13	hsa-mir-3662	0.0	0.0	N
TCGA-KL-8323-01A-21R-2314-13	hsa-mir-3663	0.0	0.0	N
TCGA-KL-8323-01A-21R-2314-13	hsa-mir-3664	0.0	0.0	N
TCGA-KL-8323-01A-21R-2314-13	hsa-mir-3665	0.0	0.0	N
TCGA-KL-8323-01A-21R-2314-13	hsa-mir-3666	0.0	0.0	N
TCGA-KL-8323-01A-21R-2314-13	hsa-mir-3667	0.0	0.0	N
TCGA-KL-8323-01A-21R-2314-13	hsa-mir-3668	0.0	0.0	N
TCGA-KL-8323-01A-21R-2314-13	hsa-mir-3669	0.0	0.0	N
TCGA-KL-8323-01A-21R-2314-13	hsa-mir-367	0.0	0.0	N
TCGA-KL-8323-01A-21R-2314-13	hsa-mir-3670	0.0	0.0	N
TCGA-KL-8323-01A-21R-2314-13	hsa-mir-3671	0.0	0.0	N
TCGA-KL-8323-01A-21R-2314-13	hsa-mir-3672	0.0	0.0	N
TCGA-KL-8323-01A-21R-2314-13	hsa-mir-3673	0.0	0.0	N
TCGA-KL-8323-01A-21R-2314-13	hsa-mir-3674	0.0	0.0	N
TCGA-KL-8323-01A-21R-2314-13	hsa-mir-3675	0.0	0.0	N
TCGA-KL-8323-01A-21R-2314-13	hsa-mir-3676	14.0	2.016854	N
TCGA-KL-8323-01A-21R-2314-13	hsa-mir-3677	15.0	2.160915	N
TCGA-KL-8323-01A-21R-2314-13	hsa-mir-3678	1.0	0.144061	N
TCGA-KL-8323-01A-21R-2314-13	hsa-mir-3679	0.0	0.0	N
TCGA-KL-8323-01A-21R-2314-13	hsa-mir-3680	2.0	0.288122	N
TCGA-KL-8323-01A-21R-2314-13	hsa-mir-3681	0.0	0.0	N
TCGA-KL-8323-01A-21R-2314-13	hsa-mir-3682	3.0	0.432183	N
TCGA-KL-8323-01A-21R-2314-13	hsa-mir-3683	1.0	0.144061	N
TCGA-KL-8323-01A-21R-2314-13	hsa-mir-3684	4.0	0.576244	N
TCGA-KL-8323-01A-21R-2314-13	hsa-mir-3685	0.0	0.0	N
TCGA-KL-8323-01A-21R-2314-13	hsa-mir-3686	0.0	0.0	N
TCGA-KL-8323-01A-21R-2314-13	hsa-mir-3687	0.0	0.0	N
TCGA-KL-8323-01A-21R-2314-13	hsa-mir-3688	3.0	0.432183	N
TCGA-KL-8323-01A-21R-2314-13	hsa-mir-3689a	0.0	0.0	N
TCGA-KL-8323-01A-21R-2314-13	hsa-mir-3689b	0.0	0.0	N
TCGA-KL-8323-01A-21R-2314-13	hsa-mir-369	7.0	1.008427	N
TCGA-KL-8323-01A-21R-2314-13	hsa-mir-3690	2.0	0.288122	N
TCGA-KL-8323-01A-21R-2314-13	hsa-mir-3691	1.0	0.144061	N
TCGA-KL-8323-01A-21R-2314-13	hsa-mir-3692	1.0	0.144061	N
TCGA-KL-8323-01A-21R-2314-13	hsa-mir-370	13.0	1.872793	N
TCGA-KL-8323-01A-21R-2314-13	hsa-mir-371	0.0	0.0	N
TCGA-KL-8323-01A-21R-2314-13	hsa-mir-3713	0.0	0.0	N
TCGA-KL-8323-01A-21R-2314-13	hsa-mir-3714	0.0	0.0	N
TCGA-KL-8323-01A-21R-2314-13	hsa-mir-372	0.0	0.0	N
TCGA-KL-8323-01A-21R-2314-13	hsa-mir-373	0.0	0.0	N
TCGA-KL-8323-01A-21R-2314-13	hsa-mir-374a	2523.0	363.4659	N
TCGA-KL-8323-01A-21R-2314-13	hsa-mir-374b	332.0	47.828252	N
TCGA-KL-8323-01A-21R-2314-13	hsa-mir-374c	0.0	0.0	N
TCGA-KL-8323-01A-21R-2314-13	hsa-mir-375	537.0	77.360756	N
TCGA-KL-8323-01A-21R-2314-13	hsa-mir-376a-1	1.0	0.144061	N
TCGA-KL-8323-01A-21R-2314-13	hsa-mir-376a-2	2.0	0.288122	N
TCGA-KL-8323-01A-21R-2314-13	hsa-mir-376b	1.0	0.144061	N
TCGA-KL-8323-01A-21R-2314-13	hsa-mir-376c	2.0	0.288122	N
TCGA-KL-8323-01A-21R-2314-13	hsa-mir-377	6.0	0.864366	N
TCGA-KL-8323-01A-21R-2314-13	hsa-mir-378	2109.0	303.824647	N
TCGA-KL-8323-01A-21R-2314-13	hsa-mir-378b	1.0	0.144061	N
TCGA-KL-8323-01A-21R-2314-13	hsa-mir-378c	28.0	4.033708	N
TCGA-KL-8323-01A-21R-2314-13	hsa-mir-379	934.0	134.552973	N
TCGA-KL-8323-01A-21R-2314-13	hsa-mir-380	2.0	0.288122	N
TCGA-KL-8323-01A-21R-2314-13	hsa-mir-381	72.0	10.372392	N
TCGA-KL-8323-01A-21R-2314-13	hsa-mir-382	21.0	3.025281	N
TCGA-KL-8323-01A-21R-2314-13	hsa-mir-383	0.0	0.0	N
TCGA-KL-8323-01A-21R-2314-13	hsa-mir-384	0.0	0.0	N
TCGA-KL-8323-01A-21R-2314-13	hsa-mir-3907	0.0	0.0	N
TCGA-KL-8323-01A-21R-2314-13	hsa-mir-3908	0.0	0.0	N
TCGA-KL-8323-01A-21R-2314-13	hsa-mir-3909	5.0	0.720305	N
TCGA-KL-8323-01A-21R-2314-13	hsa-mir-3910-1	0.0	0.0	N
TCGA-KL-8323-01A-21R-2314-13	hsa-mir-3910-2	0.0	0.0	N
TCGA-KL-8323-01A-21R-2314-13	hsa-mir-3911	0.0	0.0	N
TCGA-KL-8323-01A-21R-2314-13	hsa-mir-3912	14.0	2.016854	N
TCGA-KL-8323-01A-21R-2314-13	hsa-mir-3913-1	30.0	4.32183	N
TCGA-KL-8323-01A-21R-2314-13	hsa-mir-3913-2	0.0	0.0	N
TCGA-KL-8323-01A-21R-2314-13	hsa-mir-3914-1	0.0	0.0	N
TCGA-KL-8323-01A-21R-2314-13	hsa-mir-3914-2	0.0	0.0	N
TCGA-KL-8323-01A-21R-2314-13	hsa-mir-3915	0.0	0.0	N
TCGA-KL-8323-01A-21R-2314-13	hsa-mir-3916	0.0	0.0	N
TCGA-KL-8323-01A-21R-2314-13	hsa-mir-3917	0.0	0.0	N
TCGA-KL-8323-01A-21R-2314-13	hsa-mir-3918	0.0	0.0	N
TCGA-KL-8323-01A-21R-2314-13	hsa-mir-3919	0.0	0.0	N
TCGA-KL-8323-01A-21R-2314-13	hsa-mir-3920	0.0	0.0	N
TCGA-KL-8323-01A-21R-2314-13	hsa-mir-3921	0.0	0.0	N
TCGA-KL-8323-01A-21R-2314-13	hsa-mir-3922	1.0	0.144061	N
TCGA-KL-8323-01A-21R-2314-13	hsa-mir-3923	0.0	0.0	N
TCGA-KL-8323-01A-21R-2314-13	hsa-mir-3924	0.0	0.0	N
TCGA-KL-8323-01A-21R-2314-13	hsa-mir-3925	1.0	0.144061	N
TCGA-KL-8323-01A-21R-2314-13	hsa-mir-3926-1	0.0	0.0	N
TCGA-KL-8323-01A-21R-2314-13	hsa-mir-3926-2	0.0	0.0	N
TCGA-KL-8323-01A-21R-2314-13	hsa-mir-3927	0.0	0.0	N
TCGA-KL-8323-01A-21R-2314-13	hsa-mir-3928	3.0	0.432183	N
TCGA-KL-8323-01A-21R-2314-13	hsa-mir-3929	0.0	0.0	N
TCGA-KL-8323-01A-21R-2314-13	hsa-mir-3934	3.0	0.432183	N
TCGA-KL-8323-01A-21R-2314-13	hsa-mir-3935	0.0	0.0	N
TCGA-KL-8323-01A-21R-2314-13	hsa-mir-3936	0.0	0.0	N
TCGA-KL-8323-01A-21R-2314-13	hsa-mir-3937	0.0	0.0	N
TCGA-KL-8323-01A-21R-2314-13	hsa-mir-3938	0.0	0.0	N
TCGA-KL-8323-01A-21R-2314-13	hsa-mir-3939	0.0	0.0	N
TCGA-KL-8323-01A-21R-2314-13	hsa-mir-3940	2.0	0.288122	N
TCGA-KL-8323-01A-21R-2314-13	hsa-mir-3941	4.0	0.576244	N
TCGA-KL-8323-01A-21R-2314-13	hsa-mir-3942	4.0	0.576244	N
TCGA-KL-8323-01A-21R-2314-13	hsa-mir-3943	0.0	0.0	N
TCGA-KL-8323-01A-21R-2314-13	hsa-mir-3944	0.0	0.0	N
TCGA-KL-8323-01A-21R-2314-13	hsa-mir-3945	0.0	0.0	N
TCGA-KL-8323-01A-21R-2314-13	hsa-mir-409	80.0	11.52488	N
TCGA-KL-8323-01A-21R-2314-13	hsa-mir-410	25.0	3.601525	N
TCGA-KL-8323-01A-21R-2314-13	hsa-mir-411	12.0	1.728732	N
TCGA-KL-8323-01A-21R-2314-13	hsa-mir-412	31.0	4.465891	N
TCGA-KL-8323-01A-21R-2314-13	hsa-mir-421	25.0	3.601525	N
TCGA-KL-8323-01A-21R-2314-13	hsa-mir-422a	0.0	0.0	N
TCGA-KL-8323-01A-21R-2314-13	hsa-mir-423	483.0	69.581462	N
TCGA-KL-8323-01A-21R-2314-13	hsa-mir-424	1050.0	151.264049	N
TCGA-KL-8323-01A-21R-2314-13	hsa-mir-425	609.0	87.733148	N
TCGA-KL-8323-01A-21R-2314-13	hsa-mir-4251	0.0	0.0	N
TCGA-KL-8323-01A-21R-2314-13	hsa-mir-4252	0.0	0.0	N
TCGA-KL-8323-01A-21R-2314-13	hsa-mir-4253	0.0	0.0	N
TCGA-KL-8323-01A-21R-2314-13	hsa-mir-4254	0.0	0.0	N
TCGA-KL-8323-01A-21R-2314-13	hsa-mir-4255	0.0	0.0	N
TCGA-KL-8323-01A-21R-2314-13	hsa-mir-4256	0.0	0.0	N
TCGA-KL-8323-01A-21R-2314-13	hsa-mir-4257	0.0	0.0	N
TCGA-KL-8323-01A-21R-2314-13	hsa-mir-4258	0.0	0.0	N
TCGA-KL-8323-01A-21R-2314-13	hsa-mir-4259	0.0	0.0	N
TCGA-KL-8323-01A-21R-2314-13	hsa-mir-4260	0.0	0.0	N
TCGA-KL-8323-01A-21R-2314-13	hsa-mir-4261	0.0	0.0	N
TCGA-KL-8323-01A-21R-2314-13	hsa-mir-4262	0.0	0.0	N
TCGA-KL-8323-01A-21R-2314-13	hsa-mir-4263	0.0	0.0	N
TCGA-KL-8323-01A-21R-2314-13	hsa-mir-4264	0.0	0.0	N
TCGA-KL-8323-01A-21R-2314-13	hsa-mir-4265	0.0	0.0	N
TCGA-KL-8323-01A-21R-2314-13	hsa-mir-4266	0.0	0.0	N
TCGA-KL-8323-01A-21R-2314-13	hsa-mir-4267	0.0	0.0	N
TCGA-KL-8323-01A-21R-2314-13	hsa-mir-4268	0.0	0.0	N
TCGA-KL-8323-01A-21R-2314-13	hsa-mir-4269	0.0	0.0	N
TCGA-KL-8323-01A-21R-2314-13	hsa-mir-4270	0.0	0.0	N
TCGA-KL-8323-01A-21R-2314-13	hsa-mir-4271	0.0	0.0	N
TCGA-KL-8323-01A-21R-2314-13	hsa-mir-4272	0.0	0.0	N
TCGA-KL-8323-01A-21R-2314-13	hsa-mir-4273	0.0	0.0	N
TCGA-KL-8323-01A-21R-2314-13	hsa-mir-4274	0.0	0.0	N
TCGA-KL-8323-01A-21R-2314-13	hsa-mir-4275	0.0	0.0	N
TCGA-KL-8323-01A-21R-2314-13	hsa-mir-4276	0.0	0.0	N
TCGA-KL-8323-01A-21R-2314-13	hsa-mir-4277	0.0	0.0	N
TCGA-KL-8323-01A-21R-2314-13	hsa-mir-4278	0.0	0.0	N
TCGA-KL-8323-01A-21R-2314-13	hsa-mir-4279	0.0	0.0	N
TCGA-KL-8323-01A-21R-2314-13	hsa-mir-4280	0.0	0.0	N
TCGA-KL-8323-01A-21R-2314-13	hsa-mir-4281	0.0	0.0	N
TCGA-KL-8323-01A-21R-2314-13	hsa-mir-4282	0.0	0.0	N
TCGA-KL-8323-01A-21R-2314-13	hsa-mir-4283-1	0.0	0.0	N
TCGA-KL-8323-01A-21R-2314-13	hsa-mir-4283-2	0.0	0.0	N
TCGA-KL-8323-01A-21R-2314-13	hsa-mir-4284	0.0	0.0	N
TCGA-KL-8323-01A-21R-2314-13	hsa-mir-4285	0.0	0.0	N
TCGA-KL-8323-01A-21R-2314-13	hsa-mir-4286	0.0	0.0	N
TCGA-KL-8323-01A-21R-2314-13	hsa-mir-4287	0.0	0.0	N
TCGA-KL-8323-01A-21R-2314-13	hsa-mir-4288	0.0	0.0	N
TCGA-KL-8323-01A-21R-2314-13	hsa-mir-4289	0.0	0.0	N
TCGA-KL-8323-01A-21R-2314-13	hsa-mir-429	244.0	35.150884	N
TCGA-KL-8323-01A-21R-2314-13	hsa-mir-4290	0.0	0.0	N
TCGA-KL-8323-01A-21R-2314-13	hsa-mir-4291	0.0	0.0	N
TCGA-KL-8323-01A-21R-2314-13	hsa-mir-4292	0.0	0.0	N
TCGA-KL-8323-01A-21R-2314-13	hsa-mir-4293	0.0	0.0	N
TCGA-KL-8323-01A-21R-2314-13	hsa-mir-4294	0.0	0.0	N
TCGA-KL-8323-01A-21R-2314-13	hsa-mir-4295	0.0	0.0	N
TCGA-KL-8323-01A-21R-2314-13	hsa-mir-4296	0.0	0.0	N
TCGA-KL-8323-01A-21R-2314-13	hsa-mir-4297	0.0	0.0	N
TCGA-KL-8323-01A-21R-2314-13	hsa-mir-4298	0.0	0.0	N
TCGA-KL-8323-01A-21R-2314-13	hsa-mir-4299	0.0	0.0	N
TCGA-KL-8323-01A-21R-2314-13	hsa-mir-4300	0.0	0.0	N
TCGA-KL-8323-01A-21R-2314-13	hsa-mir-4301	0.0	0.0	N
TCGA-KL-8323-01A-21R-2314-13	hsa-mir-4302	0.0	0.0	N
TCGA-KL-8323-01A-21R-2314-13	hsa-mir-4303	0.0	0.0	N
TCGA-KL-8323-01A-21R-2314-13	hsa-mir-4304	0.0	0.0	N
TCGA-KL-8323-01A-21R-2314-13	hsa-mir-4305	0.0	0.0	N
TCGA-KL-8323-01A-21R-2314-13	hsa-mir-4306	0.0	0.0	N
TCGA-KL-8323-01A-21R-2314-13	hsa-mir-4307	0.0	0.0	N
TCGA-KL-8323-01A-21R-2314-13	hsa-mir-4308	0.0	0.0	N
TCGA-KL-8323-01A-21R-2314-13	hsa-mir-4309	0.0	0.0	N
TCGA-KL-8323-01A-21R-2314-13	hsa-mir-431	31.0	4.465891	N
TCGA-KL-8323-01A-21R-2314-13	hsa-mir-4310	0.0	0.0	N
TCGA-KL-8323-01A-21R-2314-13	hsa-mir-4311	0.0	0.0	N
TCGA-KL-8323-01A-21R-2314-13	hsa-mir-4312	0.0	0.0	N
TCGA-KL-8323-01A-21R-2314-13	hsa-mir-4313	0.0	0.0	N
TCGA-KL-8323-01A-21R-2314-13	hsa-mir-4314	0.0	0.0	N
TCGA-KL-8323-01A-21R-2314-13	hsa-mir-4315-1	0.0	0.0	N
TCGA-KL-8323-01A-21R-2314-13	hsa-mir-4315-2	0.0	0.0	N
TCGA-KL-8323-01A-21R-2314-13	hsa-mir-4316	0.0	0.0	N
TCGA-KL-8323-01A-21R-2314-13	hsa-mir-4317	0.0	0.0	N
TCGA-KL-8323-01A-21R-2314-13	hsa-mir-4318	0.0	0.0	N
TCGA-KL-8323-01A-21R-2314-13	hsa-mir-4319	0.0	0.0	N
TCGA-KL-8323-01A-21R-2314-13	hsa-mir-432	30.0	4.32183	N
TCGA-KL-8323-01A-21R-2314-13	hsa-mir-4320	0.0	0.0	N
TCGA-KL-8323-01A-21R-2314-13	hsa-mir-4321	0.0	0.0	N
TCGA-KL-8323-01A-21R-2314-13	hsa-mir-4322	0.0	0.0	N
TCGA-KL-8323-01A-21R-2314-13	hsa-mir-4323	0.0	0.0	N
TCGA-KL-8323-01A-21R-2314-13	hsa-mir-4324	0.0	0.0	N
TCGA-KL-8323-01A-21R-2314-13	hsa-mir-4325	0.0	0.0	N
TCGA-KL-8323-01A-21R-2314-13	hsa-mir-4326	8.0	1.152488	N
TCGA-KL-8323-01A-21R-2314-13	hsa-mir-4327	0.0	0.0	N
TCGA-KL-8323-01A-21R-2314-13	hsa-mir-4328	0.0	0.0	N
TCGA-KL-8323-01A-21R-2314-13	hsa-mir-4329	0.0	0.0	N
TCGA-KL-8323-01A-21R-2314-13	hsa-mir-433	8.0	1.152488	N
TCGA-KL-8323-01A-21R-2314-13	hsa-mir-4330	0.0	0.0	N
TCGA-KL-8323-01A-21R-2314-13	hsa-mir-448	0.0	0.0	N
TCGA-KL-8323-01A-21R-2314-13	hsa-mir-449a	1.0	0.144061	N
TCGA-KL-8323-01A-21R-2314-13	hsa-mir-449b	0.0	0.0	N
TCGA-KL-8323-01A-21R-2314-13	hsa-mir-449c	0.0	0.0	N
TCGA-KL-8323-01A-21R-2314-13	hsa-mir-450a-1	12.0	1.728732	N
TCGA-KL-8323-01A-21R-2314-13	hsa-mir-450a-2	12.0	1.728732	N
TCGA-KL-8323-01A-21R-2314-13	hsa-mir-450b	52.0	7.491172	N
TCGA-KL-8323-01A-21R-2314-13	hsa-mir-451	30659.0	4416.766165	N
TCGA-KL-8323-01A-21R-2314-13	hsa-mir-452	64.0	9.219904	N
TCGA-KL-8323-01A-21R-2314-13	hsa-mir-454	39.0	5.618379	N
TCGA-KL-8323-01A-21R-2314-13	hsa-mir-455	227.0	32.701847	N
TCGA-KL-8323-01A-21R-2314-13	hsa-mir-466	1.0	0.144061	N
TCGA-KL-8323-01A-21R-2314-13	hsa-mir-483	0.0	0.0	N
TCGA-KL-8323-01A-21R-2314-13	hsa-mir-484	438.0	63.098718	N
TCGA-KL-8323-01A-21R-2314-13	hsa-mir-485	5.0	0.720305	N
TCGA-KL-8323-01A-21R-2314-13	hsa-mir-486	28776.0	4145.499304	N
TCGA-KL-8323-01A-21R-2314-13	hsa-mir-487a	0.0	0.0	N
TCGA-KL-8323-01A-21R-2314-13	hsa-mir-487b	4.0	0.576244	N
TCGA-KL-8323-01A-21R-2314-13	hsa-mir-488	0.0	0.0	N
TCGA-KL-8323-01A-21R-2314-13	hsa-mir-489	0.0	0.0	N
TCGA-KL-8323-01A-21R-2314-13	hsa-mir-490	0.0	0.0	N
TCGA-KL-8323-01A-21R-2314-13	hsa-mir-491	17.0	2.449037	N
TCGA-KL-8323-01A-21R-2314-13	hsa-mir-492	0.0	0.0	N
TCGA-KL-8323-01A-21R-2314-13	hsa-mir-493	21.0	3.025281	N
TCGA-KL-8323-01A-21R-2314-13	hsa-mir-494	1.0	0.144061	N
TCGA-KL-8323-01A-21R-2314-13	hsa-mir-495	2.0	0.288122	N
TCGA-KL-8323-01A-21R-2314-13	hsa-mir-496	6.0	0.864366	N
TCGA-KL-8323-01A-21R-2314-13	hsa-mir-497	24.0	3.457464	N
TCGA-KL-8323-01A-21R-2314-13	hsa-mir-498	0.0	0.0	N
TCGA-KL-8323-01A-21R-2314-13	hsa-mir-499	2.0	0.288122	N
TCGA-KL-8323-01A-21R-2314-13	hsa-mir-500a	1799.0	259.165737	Y
TCGA-KL-8323-01A-21R-2314-13	hsa-mir-500b	36.0	5.186196	Y
TCGA-KL-8323-01A-21R-2314-13	hsa-mir-501	250.0	36.01525	N
TCGA-KL-8323-01A-21R-2314-13	hsa-mir-502	120.0	17.28732	Y
TCGA-KL-8323-01A-21R-2314-13	hsa-mir-503	59.0	8.499599	N
TCGA-KL-8323-01A-21R-2314-13	hsa-mir-504	14.0	2.016854	N
TCGA-KL-8323-01A-21R-2314-13	hsa-mir-505	127.0	18.295747	N
TCGA-KL-8323-01A-21R-2314-13	hsa-mir-506	2.0	0.288122	N
TCGA-KL-8323-01A-21R-2314-13	hsa-mir-507	0.0	0.0	N
TCGA-KL-8323-01A-21R-2314-13	hsa-mir-508	111.0	15.990771	N
TCGA-KL-8323-01A-21R-2314-13	hsa-mir-509-1	19.0	2.737159	N
TCGA-KL-8323-01A-21R-2314-13	hsa-mir-509-2	15.0	2.160915	N
TCGA-KL-8323-01A-21R-2314-13	hsa-mir-509-3	13.0	1.872793	N
TCGA-KL-8323-01A-21R-2314-13	hsa-mir-510	0.0	0.0	N
TCGA-KL-8323-01A-21R-2314-13	hsa-mir-511-1	10.0	1.44061	N
TCGA-KL-8323-01A-21R-2314-13	hsa-mir-511-2	7.0	1.008427	N
TCGA-KL-8323-01A-21R-2314-13	hsa-mir-512-1	2.0	0.288122	N
TCGA-KL-8323-01A-21R-2314-13	hsa-mir-512-2	1.0	0.144061	N
TCGA-KL-8323-01A-21R-2314-13	hsa-mir-513a-1	0.0	0.0	N
TCGA-KL-8323-01A-21R-2314-13	hsa-mir-513a-2	0.0	0.0	N
TCGA-KL-8323-01A-21R-2314-13	hsa-mir-513b	0.0	0.0	N
TCGA-KL-8323-01A-21R-2314-13	hsa-mir-513c	0.0	0.0	N
TCGA-KL-8323-01A-21R-2314-13	hsa-mir-514-1	20.0	2.88122	N
TCGA-KL-8323-01A-21R-2314-13	hsa-mir-514-2	10.0	1.44061	N
TCGA-KL-8323-01A-21R-2314-13	hsa-mir-514-3	15.0	2.160915	N
TCGA-KL-8323-01A-21R-2314-13	hsa-mir-514b	0.0	0.0	N
TCGA-KL-8323-01A-21R-2314-13	hsa-mir-515-1	2.0	0.288122	N
TCGA-KL-8323-01A-21R-2314-13	hsa-mir-515-2	3.0	0.432183	N
TCGA-KL-8323-01A-21R-2314-13	hsa-mir-516a-1	1.0	0.144061	N
TCGA-KL-8323-01A-21R-2314-13	hsa-mir-516a-2	1.0	0.144061	N
TCGA-KL-8323-01A-21R-2314-13	hsa-mir-516b-1	0.0	0.0	N
TCGA-KL-8323-01A-21R-2314-13	hsa-mir-516b-2	0.0	0.0	N
TCGA-KL-8323-01A-21R-2314-13	hsa-mir-517a	7.0	1.008427	Y
TCGA-KL-8323-01A-21R-2314-13	hsa-mir-517b	7.0	1.008427	Y
TCGA-KL-8323-01A-21R-2314-13	hsa-mir-517c	2.0	0.288122	Y
TCGA-KL-8323-01A-21R-2314-13	hsa-mir-518a-1	2.0	0.288122	Y
TCGA-KL-8323-01A-21R-2314-13	hsa-mir-518a-2	2.0	0.288122	Y
TCGA-KL-8323-01A-21R-2314-13	hsa-mir-518b	3.0	0.432183	N
TCGA-KL-8323-01A-21R-2314-13	hsa-mir-518c	4.0	0.576244	N
TCGA-KL-8323-01A-21R-2314-13	hsa-mir-518d	0.0	0.0	N
TCGA-KL-8323-01A-21R-2314-13	hsa-mir-518e	5.0	0.720305	N
TCGA-KL-8323-01A-21R-2314-13	hsa-mir-518f	0.0	0.0	N
TCGA-KL-8323-01A-21R-2314-13	hsa-mir-519a-1	5.0	0.720305	N
TCGA-KL-8323-01A-21R-2314-13	hsa-mir-519a-2	1.0	0.144061	Y
TCGA-KL-8323-01A-21R-2314-13	hsa-mir-519b	0.0	0.0	N
TCGA-KL-8323-01A-21R-2314-13	hsa-mir-519c	1.0	0.144061	N
TCGA-KL-8323-01A-21R-2314-13	hsa-mir-519d	2.0	0.288122	N
TCGA-KL-8323-01A-21R-2314-13	hsa-mir-519e	0.0	0.0	N
TCGA-KL-8323-01A-21R-2314-13	hsa-mir-520a	5.0	0.720305	N
TCGA-KL-8323-01A-21R-2314-13	hsa-mir-520b	1.0	0.144061	Y
TCGA-KL-8323-01A-21R-2314-13	hsa-mir-520c	0.0	0.0	N
TCGA-KL-8323-01A-21R-2314-13	hsa-mir-520d	0.0	0.0	N
TCGA-KL-8323-01A-21R-2314-13	hsa-mir-520e	0.0	0.0	N
TCGA-KL-8323-01A-21R-2314-13	hsa-mir-520f	0.0	0.0	N
TCGA-KL-8323-01A-21R-2314-13	hsa-mir-520g	1.0	0.144061	N
TCGA-KL-8323-01A-21R-2314-13	hsa-mir-520h	1.0	0.144061	N
TCGA-KL-8323-01A-21R-2314-13	hsa-mir-521-1	0.0	0.0	N
TCGA-KL-8323-01A-21R-2314-13	hsa-mir-521-2	0.0	0.0	N
TCGA-KL-8323-01A-21R-2314-13	hsa-mir-522	0.0	0.0	N
TCGA-KL-8323-01A-21R-2314-13	hsa-mir-523	1.0	0.144061	N
TCGA-KL-8323-01A-21R-2314-13	hsa-mir-524	1.0	0.144061	N
TCGA-KL-8323-01A-21R-2314-13	hsa-mir-525	6.0	0.864366	Y
TCGA-KL-8323-01A-21R-2314-13	hsa-mir-526a-1	0.0	0.0	N
TCGA-KL-8323-01A-21R-2314-13	hsa-mir-526a-2	0.0	0.0	N
TCGA-KL-8323-01A-21R-2314-13	hsa-mir-526b	9.0	1.296549	N
TCGA-KL-8323-01A-21R-2314-13	hsa-mir-527	3.0	0.432183	Y
TCGA-KL-8323-01A-21R-2314-13	hsa-mir-532	20431.0	2943.310268	N
TCGA-KL-8323-01A-21R-2314-13	hsa-mir-539	11.0	1.584671	N
TCGA-KL-8323-01A-21R-2314-13	hsa-mir-541	3.0	0.432183	N
TCGA-KL-8323-01A-21R-2314-13	hsa-mir-542	936.0	134.841095	N
TCGA-KL-8323-01A-21R-2314-13	hsa-mir-543	2.0	0.288122	N
TCGA-KL-8323-01A-21R-2314-13	hsa-mir-544	0.0	0.0	N
TCGA-KL-8323-01A-21R-2314-13	hsa-mir-544b	0.0	0.0	N
TCGA-KL-8323-01A-21R-2314-13	hsa-mir-545	3.0	0.432183	N
TCGA-KL-8323-01A-21R-2314-13	hsa-mir-548a-1	0.0	0.0	N
TCGA-KL-8323-01A-21R-2314-13	hsa-mir-548a-2	0.0	0.0	N
TCGA-KL-8323-01A-21R-2314-13	hsa-mir-548a-3	0.0	0.0	N
TCGA-KL-8323-01A-21R-2314-13	hsa-mir-548aa-1	0.0	0.0	N
TCGA-KL-8323-01A-21R-2314-13	hsa-mir-548aa-2	0.0	0.0	N
TCGA-KL-8323-01A-21R-2314-13	hsa-mir-548b	1.0	0.144061	N
TCGA-KL-8323-01A-21R-2314-13	hsa-mir-548c	0.0	0.0	N
TCGA-KL-8323-01A-21R-2314-13	hsa-mir-548d-1	3.0	0.432183	N
TCGA-KL-8323-01A-21R-2314-13	hsa-mir-548d-2	3.0	0.432183	N
TCGA-KL-8323-01A-21R-2314-13	hsa-mir-548e	0.0	0.0	N
TCGA-KL-8323-01A-21R-2314-13	hsa-mir-548f-1	0.0	0.0	N
TCGA-KL-8323-01A-21R-2314-13	hsa-mir-548f-2	0.0	0.0	N
TCGA-KL-8323-01A-21R-2314-13	hsa-mir-548f-3	0.0	0.0	N
TCGA-KL-8323-01A-21R-2314-13	hsa-mir-548f-4	0.0	0.0	N
TCGA-KL-8323-01A-21R-2314-13	hsa-mir-548f-5	0.0	0.0	N
TCGA-KL-8323-01A-21R-2314-13	hsa-mir-548g	0.0	0.0	N
TCGA-KL-8323-01A-21R-2314-13	hsa-mir-548h-1	0.0	0.0	N
TCGA-KL-8323-01A-21R-2314-13	hsa-mir-548h-2	0.0	0.0	N
TCGA-KL-8323-01A-21R-2314-13	hsa-mir-548h-3	0.0	0.0	N
TCGA-KL-8323-01A-21R-2314-13	hsa-mir-548h-4	0.0	0.0	N
TCGA-KL-8323-01A-21R-2314-13	hsa-mir-548i-1	0.0	0.0	N
TCGA-KL-8323-01A-21R-2314-13	hsa-mir-548i-2	0.0	0.0	N
TCGA-KL-8323-01A-21R-2314-13	hsa-mir-548i-3	0.0	0.0	N
TCGA-KL-8323-01A-21R-2314-13	hsa-mir-548i-4	0.0	0.0	N
TCGA-KL-8323-01A-21R-2314-13	hsa-mir-548j	7.0	1.008427	N
TCGA-KL-8323-01A-21R-2314-13	hsa-mir-548k	0.0	0.0	N
TCGA-KL-8323-01A-21R-2314-13	hsa-mir-548l	0.0	0.0	N
TCGA-KL-8323-01A-21R-2314-13	hsa-mir-548m	0.0	0.0	N
TCGA-KL-8323-01A-21R-2314-13	hsa-mir-548n	0.0	0.0	N
TCGA-KL-8323-01A-21R-2314-13	hsa-mir-548o	5.0	0.720305	N
TCGA-KL-8323-01A-21R-2314-13	hsa-mir-548p	0.0	0.0	N
TCGA-KL-8323-01A-21R-2314-13	hsa-mir-548q	0.0	0.0	N
TCGA-KL-8323-01A-21R-2314-13	hsa-mir-548s	3.0	0.432183	N
TCGA-KL-8323-01A-21R-2314-13	hsa-mir-548t	2.0	0.288122	N
TCGA-KL-8323-01A-21R-2314-13	hsa-mir-548u	0.0	0.0	N
TCGA-KL-8323-01A-21R-2314-13	hsa-mir-548v	7.0	1.008427	N
TCGA-KL-8323-01A-21R-2314-13	hsa-mir-548w	0.0	0.0	N
TCGA-KL-8323-01A-21R-2314-13	hsa-mir-548x	0.0	0.0	N
TCGA-KL-8323-01A-21R-2314-13	hsa-mir-548y	0.0	0.0	N
TCGA-KL-8323-01A-21R-2314-13	hsa-mir-548z	0.0	0.0	N
TCGA-KL-8323-01A-21R-2314-13	hsa-mir-549	0.0	0.0	N
TCGA-KL-8323-01A-21R-2314-13	hsa-mir-550a-1	26.0	3.745586	N
TCGA-KL-8323-01A-21R-2314-13	hsa-mir-550a-2	22.0	3.169342	N
TCGA-KL-8323-01A-21R-2314-13	hsa-mir-550b-1	1.0	0.144061	N
TCGA-KL-8323-01A-21R-2314-13	hsa-mir-550b-2	2.0	0.288122	N
TCGA-KL-8323-01A-21R-2314-13	hsa-mir-551a	1.0	0.144061	N
TCGA-KL-8323-01A-21R-2314-13	hsa-mir-551b	21.0	3.025281	N
TCGA-KL-8323-01A-21R-2314-13	hsa-mir-552	7.0	1.008427	N
TCGA-KL-8323-01A-21R-2314-13	hsa-mir-553	0.0	0.0	N
TCGA-KL-8323-01A-21R-2314-13	hsa-mir-554	0.0	0.0	N
TCGA-KL-8323-01A-21R-2314-13	hsa-mir-555	0.0	0.0	N
TCGA-KL-8323-01A-21R-2314-13	hsa-mir-556	1.0	0.144061	N
TCGA-KL-8323-01A-21R-2314-13	hsa-mir-557	0.0	0.0	N
TCGA-KL-8323-01A-21R-2314-13	hsa-mir-558	0.0	0.0	N
TCGA-KL-8323-01A-21R-2314-13	hsa-mir-559	1.0	0.144061	N
TCGA-KL-8323-01A-21R-2314-13	hsa-mir-561	29.0	4.177769	N
TCGA-KL-8323-01A-21R-2314-13	hsa-mir-562	0.0	0.0	N
TCGA-KL-8323-01A-21R-2314-13	hsa-mir-563	0.0	0.0	N
TCGA-KL-8323-01A-21R-2314-13	hsa-mir-564	0.0	0.0	N
TCGA-KL-8323-01A-21R-2314-13	hsa-mir-566	0.0	0.0	N
TCGA-KL-8323-01A-21R-2314-13	hsa-mir-567	0.0	0.0	N
TCGA-KL-8323-01A-21R-2314-13	hsa-mir-568	0.0	0.0	N
TCGA-KL-8323-01A-21R-2314-13	hsa-mir-569	0.0	0.0	N
TCGA-KL-8323-01A-21R-2314-13	hsa-mir-570	8.0	1.152488	N
TCGA-KL-8323-01A-21R-2314-13	hsa-mir-571	0.0	0.0	N
TCGA-KL-8323-01A-21R-2314-13	hsa-mir-572	0.0	0.0	N
TCGA-KL-8323-01A-21R-2314-13	hsa-mir-573	0.0	0.0	N
TCGA-KL-8323-01A-21R-2314-13	hsa-mir-574	198.0	28.524078	N
TCGA-KL-8323-01A-21R-2314-13	hsa-mir-575	0.0	0.0	N
TCGA-KL-8323-01A-21R-2314-13	hsa-mir-576	133.0	19.160113	N
TCGA-KL-8323-01A-21R-2314-13	hsa-mir-577	1572.0	226.46389	N
TCGA-KL-8323-01A-21R-2314-13	hsa-mir-578	0.0	0.0	N
TCGA-KL-8323-01A-21R-2314-13	hsa-mir-579	2.0	0.288122	N
TCGA-KL-8323-01A-21R-2314-13	hsa-mir-580	12.0	1.728732	N
TCGA-KL-8323-01A-21R-2314-13	hsa-mir-581	11.0	1.584671	N
TCGA-KL-8323-01A-21R-2314-13	hsa-mir-582	17019.0	2451.77414	N
TCGA-KL-8323-01A-21R-2314-13	hsa-mir-583	0.0	0.0	N
TCGA-KL-8323-01A-21R-2314-13	hsa-mir-584	1157.0	166.678576	N
TCGA-KL-8323-01A-21R-2314-13	hsa-mir-585	0.0	0.0	N
TCGA-KL-8323-01A-21R-2314-13	hsa-mir-586	0.0	0.0	N
TCGA-KL-8323-01A-21R-2314-13	hsa-mir-587	0.0	0.0	N
TCGA-KL-8323-01A-21R-2314-13	hsa-mir-588	0.0	0.0	N
TCGA-KL-8323-01A-21R-2314-13	hsa-mir-589	601.0	86.58066	N
TCGA-KL-8323-01A-21R-2314-13	hsa-mir-590	89.0	12.821429	N
TCGA-KL-8323-01A-21R-2314-13	hsa-mir-591	0.0	0.0	N
TCGA-KL-8323-01A-21R-2314-13	hsa-mir-592	5.0	0.720305	N
TCGA-KL-8323-01A-21R-2314-13	hsa-mir-593	0.0	0.0	N
TCGA-KL-8323-01A-21R-2314-13	hsa-mir-595	0.0	0.0	N
TCGA-KL-8323-01A-21R-2314-13	hsa-mir-596	0.0	0.0	N
TCGA-KL-8323-01A-21R-2314-13	hsa-mir-597	0.0	0.0	N
TCGA-KL-8323-01A-21R-2314-13	hsa-mir-598	271.0	39.040531	N
TCGA-KL-8323-01A-21R-2314-13	hsa-mir-599	0.0	0.0	N
TCGA-KL-8323-01A-21R-2314-13	hsa-mir-600	0.0	0.0	N
TCGA-KL-8323-01A-21R-2314-13	hsa-mir-601	0.0	0.0	N
TCGA-KL-8323-01A-21R-2314-13	hsa-mir-602	0.0	0.0	N
TCGA-KL-8323-01A-21R-2314-13	hsa-mir-603	0.0	0.0	N
TCGA-KL-8323-01A-21R-2314-13	hsa-mir-604	0.0	0.0	N
TCGA-KL-8323-01A-21R-2314-13	hsa-mir-605	0.0	0.0	N
TCGA-KL-8323-01A-21R-2314-13	hsa-mir-606	0.0	0.0	N
TCGA-KL-8323-01A-21R-2314-13	hsa-mir-607	5.0	0.720305	N
TCGA-KL-8323-01A-21R-2314-13	hsa-mir-608	0.0	0.0	N
TCGA-KL-8323-01A-21R-2314-13	hsa-mir-609	0.0	0.0	N
TCGA-KL-8323-01A-21R-2314-13	hsa-mir-610	0.0	0.0	N
TCGA-KL-8323-01A-21R-2314-13	hsa-mir-611	0.0	0.0	N
TCGA-KL-8323-01A-21R-2314-13	hsa-mir-612	0.0	0.0	N
TCGA-KL-8323-01A-21R-2314-13	hsa-mir-613	0.0	0.0	N
TCGA-KL-8323-01A-21R-2314-13	hsa-mir-614	0.0	0.0	N
TCGA-KL-8323-01A-21R-2314-13	hsa-mir-615	24.0	3.457464	N
TCGA-KL-8323-01A-21R-2314-13	hsa-mir-616	57.0	8.211477	N
TCGA-KL-8323-01A-21R-2314-13	hsa-mir-617	0.0	0.0	N
TCGA-KL-8323-01A-21R-2314-13	hsa-mir-618	37.0	5.330257	N
TCGA-KL-8323-01A-21R-2314-13	hsa-mir-619	0.0	0.0	N
TCGA-KL-8323-01A-21R-2314-13	hsa-mir-620	0.0	0.0	N
TCGA-KL-8323-01A-21R-2314-13	hsa-mir-621	0.0	0.0	N
TCGA-KL-8323-01A-21R-2314-13	hsa-mir-622	0.0	0.0	N
TCGA-KL-8323-01A-21R-2314-13	hsa-mir-623	0.0	0.0	N
TCGA-KL-8323-01A-21R-2314-13	hsa-mir-624	25.0	3.601525	N
TCGA-KL-8323-01A-21R-2314-13	hsa-mir-625	1246.0	179.500005	N
TCGA-KL-8323-01A-21R-2314-13	hsa-mir-626	0.0	0.0	N
TCGA-KL-8323-01A-21R-2314-13	hsa-mir-627	3.0	0.432183	N
TCGA-KL-8323-01A-21R-2314-13	hsa-mir-628	36.0	5.186196	N
TCGA-KL-8323-01A-21R-2314-13	hsa-mir-629	713.0	102.715492	N
TCGA-KL-8323-01A-21R-2314-13	hsa-mir-630	0.0	0.0	N
TCGA-KL-8323-01A-21R-2314-13	hsa-mir-631	0.0	0.0	N
TCGA-KL-8323-01A-21R-2314-13	hsa-mir-632	3.0	0.432183	N
TCGA-KL-8323-01A-21R-2314-13	hsa-mir-633	0.0	0.0	N
TCGA-KL-8323-01A-21R-2314-13	hsa-mir-634	0.0	0.0	N
TCGA-KL-8323-01A-21R-2314-13	hsa-mir-635	0.0	0.0	N
TCGA-KL-8323-01A-21R-2314-13	hsa-mir-636	5.0	0.720305	N
TCGA-KL-8323-01A-21R-2314-13	hsa-mir-637	0.0	0.0	N
TCGA-KL-8323-01A-21R-2314-13	hsa-mir-638	0.0	0.0	N
TCGA-KL-8323-01A-21R-2314-13	hsa-mir-639	1.0	0.144061	N
TCGA-KL-8323-01A-21R-2314-13	hsa-mir-640	0.0	0.0	N
TCGA-KL-8323-01A-21R-2314-13	hsa-mir-641	0.0	0.0	N
TCGA-KL-8323-01A-21R-2314-13	hsa-mir-642a	0.0	0.0	N
TCGA-KL-8323-01A-21R-2314-13	hsa-mir-642b	0.0	0.0	N
TCGA-KL-8323-01A-21R-2314-13	hsa-mir-643	7.0	1.008427	N
TCGA-KL-8323-01A-21R-2314-13	hsa-mir-644	0.0	0.0	N
TCGA-KL-8323-01A-21R-2314-13	hsa-mir-645	0.0	0.0	N
TCGA-KL-8323-01A-21R-2314-13	hsa-mir-646	0.0	0.0	N
TCGA-KL-8323-01A-21R-2314-13	hsa-mir-647	0.0	0.0	N
TCGA-KL-8323-01A-21R-2314-13	hsa-mir-648	0.0	0.0	N
TCGA-KL-8323-01A-21R-2314-13	hsa-mir-649	0.0	0.0	N
TCGA-KL-8323-01A-21R-2314-13	hsa-mir-650	0.0	0.0	N
TCGA-KL-8323-01A-21R-2314-13	hsa-mir-651	143.0	20.600723	N
TCGA-KL-8323-01A-21R-2314-13	hsa-mir-652	335.0	48.260435	N
TCGA-KL-8323-01A-21R-2314-13	hsa-mir-653	11.0	1.584671	N
TCGA-KL-8323-01A-21R-2314-13	hsa-mir-654	25.0	3.601525	N
TCGA-KL-8323-01A-21R-2314-13	hsa-mir-655	0.0	0.0	N
TCGA-KL-8323-01A-21R-2314-13	hsa-mir-656	0.0	0.0	N
TCGA-KL-8323-01A-21R-2314-13	hsa-mir-657	0.0	0.0	N
TCGA-KL-8323-01A-21R-2314-13	hsa-mir-658	1.0	0.144061	N
TCGA-KL-8323-01A-21R-2314-13	hsa-mir-659	24.0	3.457464	N
TCGA-KL-8323-01A-21R-2314-13	hsa-mir-660	740.0	106.605139	N
TCGA-KL-8323-01A-21R-2314-13	hsa-mir-661	0.0	0.0	N
TCGA-KL-8323-01A-21R-2314-13	hsa-mir-662	0.0	0.0	N
TCGA-KL-8323-01A-21R-2314-13	hsa-mir-663	0.0	0.0	N
TCGA-KL-8323-01A-21R-2314-13	hsa-mir-663b	0.0	0.0	N
TCGA-KL-8323-01A-21R-2314-13	hsa-mir-664	128.0	18.439808	N
TCGA-KL-8323-01A-21R-2314-13	hsa-mir-665	0.0	0.0	N
TCGA-KL-8323-01A-21R-2314-13	hsa-mir-668	0.0	0.0	N
TCGA-KL-8323-01A-21R-2314-13	hsa-mir-670	0.0	0.0	N
TCGA-KL-8323-01A-21R-2314-13	hsa-mir-671	67.0	9.652087	N
TCGA-KL-8323-01A-21R-2314-13	hsa-mir-675	20.0	2.88122	N
TCGA-KL-8323-01A-21R-2314-13	hsa-mir-676	6.0	0.864366	N
TCGA-KL-8323-01A-21R-2314-13	hsa-mir-7-1	88.0	12.677368	N
TCGA-KL-8323-01A-21R-2314-13	hsa-mir-7-2	2.0	0.288122	N
TCGA-KL-8323-01A-21R-2314-13	hsa-mir-7-3	1.0	0.144061	N
TCGA-KL-8323-01A-21R-2314-13	hsa-mir-708	177.0	25.498797	N
TCGA-KL-8323-01A-21R-2314-13	hsa-mir-711	0.0	0.0	N
TCGA-KL-8323-01A-21R-2314-13	hsa-mir-718	0.0	0.0	N
TCGA-KL-8323-01A-21R-2314-13	hsa-mir-720	0.0	0.0	N
TCGA-KL-8323-01A-21R-2314-13	hsa-mir-744	141.0	20.312601	N
TCGA-KL-8323-01A-21R-2314-13	hsa-mir-758	29.0	4.177769	N
TCGA-KL-8323-01A-21R-2314-13	hsa-mir-759	0.0	0.0	N
TCGA-KL-8323-01A-21R-2314-13	hsa-mir-760	4.0	0.576244	N
TCGA-KL-8323-01A-21R-2314-13	hsa-mir-761	0.0	0.0	N
TCGA-KL-8323-01A-21R-2314-13	hsa-mir-762	0.0	0.0	N
TCGA-KL-8323-01A-21R-2314-13	hsa-mir-764	0.0	0.0	N
TCGA-KL-8323-01A-21R-2314-13	hsa-mir-765	0.0	0.0	N
TCGA-KL-8323-01A-21R-2314-13	hsa-mir-766	74.0	10.660514	N
TCGA-KL-8323-01A-21R-2314-13	hsa-mir-767	0.0	0.0	N
TCGA-KL-8323-01A-21R-2314-13	hsa-mir-769	72.0	10.372392	N
TCGA-KL-8323-01A-21R-2314-13	hsa-mir-770	0.0	0.0	N
TCGA-KL-8323-01A-21R-2314-13	hsa-mir-802	2.0	0.288122	N
TCGA-KL-8323-01A-21R-2314-13	hsa-mir-873	0.0	0.0	N
TCGA-KL-8323-01A-21R-2314-13	hsa-mir-874	1890.0	272.275288	N
TCGA-KL-8323-01A-21R-2314-13	hsa-mir-875	0.0	0.0	N
TCGA-KL-8323-01A-21R-2314-13	hsa-mir-876	0.0	0.0	N
TCGA-KL-8323-01A-21R-2314-13	hsa-mir-877	3.0	0.432183	N
TCGA-KL-8323-01A-21R-2314-13	hsa-mir-885	89.0	12.821429	N
TCGA-KL-8323-01A-21R-2314-13	hsa-mir-887	10.0	1.44061	N
TCGA-KL-8323-01A-21R-2314-13	hsa-mir-888	75.0	10.804575	N
TCGA-KL-8323-01A-21R-2314-13	hsa-mir-889	38.0	5.474318	N
TCGA-KL-8323-01A-21R-2314-13	hsa-mir-890	4.0	0.576244	N
TCGA-KL-8323-01A-21R-2314-13	hsa-mir-891a	20183.0	2907.58314	N
TCGA-KL-8323-01A-21R-2314-13	hsa-mir-891b	62.0	8.931782	N
TCGA-KL-8323-01A-21R-2314-13	hsa-mir-892a	236.0	33.998396	N
TCGA-KL-8323-01A-21R-2314-13	hsa-mir-892b	45.0	6.482745	N
TCGA-KL-8323-01A-21R-2314-13	hsa-mir-9-1	382.0	55.031302	N
TCGA-KL-8323-01A-21R-2314-13	hsa-mir-9-2	377.0	54.310997	N
TCGA-KL-8323-01A-21R-2314-13	hsa-mir-9-3	0.0	0.0	N
TCGA-KL-8323-01A-21R-2314-13	hsa-mir-920	0.0	0.0	N
TCGA-KL-8323-01A-21R-2314-13	hsa-mir-921	0.0	0.0	N
TCGA-KL-8323-01A-21R-2314-13	hsa-mir-922	0.0	0.0	N
TCGA-KL-8323-01A-21R-2314-13	hsa-mir-924	0.0	0.0	N
TCGA-KL-8323-01A-21R-2314-13	hsa-mir-92a-1	3761.0	541.813417	N
TCGA-KL-8323-01A-21R-2314-13	hsa-mir-92a-2	71695.0	10328.453315	N
TCGA-KL-8323-01A-21R-2314-13	hsa-mir-92b	274.0	39.472714	N
TCGA-KL-8323-01A-21R-2314-13	hsa-mir-93	22584.0	3253.473599	N
TCGA-KL-8323-01A-21R-2314-13	hsa-mir-933	0.0	0.0	N
TCGA-KL-8323-01A-21R-2314-13	hsa-mir-934	2.0	0.288122	N
TCGA-KL-8323-01A-21R-2314-13	hsa-mir-935	0.0	0.0	N
TCGA-KL-8323-01A-21R-2314-13	hsa-mir-936	0.0	0.0	N
TCGA-KL-8323-01A-21R-2314-13	hsa-mir-937	0.0	0.0	N
TCGA-KL-8323-01A-21R-2314-13	hsa-mir-938	0.0	0.0	N
TCGA-KL-8323-01A-21R-2314-13	hsa-mir-939	2.0	0.288122	N
TCGA-KL-8323-01A-21R-2314-13	hsa-mir-940	2.0	0.288122	N
TCGA-KL-8323-01A-21R-2314-13	hsa-mir-941-1	0.0	0.0	N
TCGA-KL-8323-01A-21R-2314-13	hsa-mir-941-3	0.0	0.0	N
TCGA-KL-8323-01A-21R-2314-13	hsa-mir-941-4	0.0	0.0	N
TCGA-KL-8323-01A-21R-2314-13	hsa-mir-942	109.0	15.702649	N
TCGA-KL-8323-01A-21R-2314-13	hsa-mir-943	0.0	0.0	N
TCGA-KL-8323-01A-21R-2314-13	hsa-mir-944	1.0	0.144061	N
TCGA-KL-8323-01A-21R-2314-13	hsa-mir-95	7.0	1.008427	N
TCGA-KL-8323-01A-21R-2314-13	hsa-mir-96	145.0	20.888845	N
TCGA-KL-8323-01A-21R-2314-13	hsa-mir-98	148.0	21.321028	N
TCGA-KL-8323-01A-21R-2314-13	hsa-mir-99a	4116.0	592.955071	N
TCGA-KL-8323-01A-21R-2314-13	hsa-mir-99b	126189.0	18178.913388	N
