# Supplementary material for: Dysfunctional miRNA-Mediated Regulation in Chromophobe Renal Cell Carcinoma
Source: PLoS One. 2016 Jun 3;11(6):e0156324. doi: 10.1371/journal.pone.0156324 (PMC4892590; doi:10.1371/journal.pone.0156324)
Supplement: S1 File — (ZIP) [file pone.0156324.s001.zip › S1_File miRNA expression profile downloaded from TCGA/case/bcgsc.ca__IlluminaHiSeq_miRNASeq__TCGA-KL-8324-01A-11R-2314-13__mirna_quantification.txt]

barcode	miRNA_ID	read_count	reads_per_million_miRNA_mapped	cross-mapped
TCGA-KL-8324-01A-11R-2314-13	hsa-let-7a-1	24266.0	4509.782749	N
TCGA-KL-8324-01A-11R-2314-13	hsa-let-7a-2	48544.0	9021.795673	N
TCGA-KL-8324-01A-11R-2314-13	hsa-let-7a-3	24576.0	4567.395568	N
TCGA-KL-8324-01A-11R-2314-13	hsa-let-7b	55654.0	10343.173541	N
TCGA-KL-8324-01A-11R-2314-13	hsa-let-7c	4371.0	812.34074	N
TCGA-KL-8324-01A-11R-2314-13	hsa-let-7d	2260.0	420.016031	N
TCGA-KL-8324-01A-11R-2314-13	hsa-let-7e	6108.0	1135.158371	N
TCGA-KL-8324-01A-11R-2314-13	hsa-let-7f-1	53.0	9.849933	N
TCGA-KL-8324-01A-11R-2314-13	hsa-let-7f-2	30096.0	5593.275432	N
TCGA-KL-8324-01A-11R-2314-13	hsa-let-7g	2707.0	503.089998	N
TCGA-KL-8324-01A-11R-2314-13	hsa-let-7i	1284.0	238.628577	N
TCGA-KL-8324-01A-11R-2314-13	hsa-mir-1-1	0.0	0.0	N
TCGA-KL-8324-01A-11R-2314-13	hsa-mir-1-2	14.0	2.601869	N
TCGA-KL-8324-01A-11R-2314-13	hsa-mir-100	8815.0	1638.24837	N
TCGA-KL-8324-01A-11R-2314-13	hsa-mir-101-1	77781.0	14455.427843	N
TCGA-KL-8324-01A-11R-2314-13	hsa-mir-101-2	117.0	21.744193	N
TCGA-KL-8324-01A-11R-2314-13	hsa-mir-103-1	24231.0	4503.278076	Y
TCGA-KL-8324-01A-11R-2314-13	hsa-mir-103-1-as	0.0	0.0	N
TCGA-KL-8324-01A-11R-2314-13	hsa-mir-103-2	11.0	2.044326	N
TCGA-KL-8324-01A-11R-2314-13	hsa-mir-103-2-as	0.0	0.0	N
TCGA-KL-8324-01A-11R-2314-13	hsa-mir-105-1	0.0	0.0	N
TCGA-KL-8324-01A-11R-2314-13	hsa-mir-105-2	0.0	0.0	N
TCGA-KL-8324-01A-11R-2314-13	hsa-mir-106a	19.0	3.531108	Y
TCGA-KL-8324-01A-11R-2314-13	hsa-mir-106b	1079.0	200.529778	N
TCGA-KL-8324-01A-11R-2314-13	hsa-mir-107	201.0	37.355408	Y
TCGA-KL-8324-01A-11R-2314-13	hsa-mir-10a	788782.0	146593.400507	N
TCGA-KL-8324-01A-11R-2314-13	hsa-mir-10b	1629282.0	302798.477609	N
TCGA-KL-8324-01A-11R-2314-13	hsa-mir-1178	0.0	0.0	N
TCGA-KL-8324-01A-11R-2314-13	hsa-mir-1179	0.0	0.0	N
TCGA-KL-8324-01A-11R-2314-13	hsa-mir-1180	35.0	6.504673	N
TCGA-KL-8324-01A-11R-2314-13	hsa-mir-1181	0.0	0.0	N
TCGA-KL-8324-01A-11R-2314-13	hsa-mir-1182	0.0	0.0	N
TCGA-KL-8324-01A-11R-2314-13	hsa-mir-1183	0.0	0.0	N
TCGA-KL-8324-01A-11R-2314-13	hsa-mir-1184-1	0.0	0.0	N
TCGA-KL-8324-01A-11R-2314-13	hsa-mir-1184-2	0.0	0.0	N
TCGA-KL-8324-01A-11R-2314-13	hsa-mir-1184-3	0.0	0.0	N
TCGA-KL-8324-01A-11R-2314-13	hsa-mir-1185-1	0.0	0.0	N
TCGA-KL-8324-01A-11R-2314-13	hsa-mir-1185-2	0.0	0.0	N
TCGA-KL-8324-01A-11R-2314-13	hsa-mir-1193	0.0	0.0	N
TCGA-KL-8324-01A-11R-2314-13	hsa-mir-1197	0.0	0.0	N
TCGA-KL-8324-01A-11R-2314-13	hsa-mir-1200	0.0	0.0	N
TCGA-KL-8324-01A-11R-2314-13	hsa-mir-1202	0.0	0.0	N
TCGA-KL-8324-01A-11R-2314-13	hsa-mir-1203	0.0	0.0	N
TCGA-KL-8324-01A-11R-2314-13	hsa-mir-1204	0.0	0.0	N
TCGA-KL-8324-01A-11R-2314-13	hsa-mir-1205	0.0	0.0	N
TCGA-KL-8324-01A-11R-2314-13	hsa-mir-1206	0.0	0.0	N
TCGA-KL-8324-01A-11R-2314-13	hsa-mir-1207	0.0	0.0	N
TCGA-KL-8324-01A-11R-2314-13	hsa-mir-1208	0.0	0.0	N
TCGA-KL-8324-01A-11R-2314-13	hsa-mir-122	11.0	2.044326	N
TCGA-KL-8324-01A-11R-2314-13	hsa-mir-1224	0.0	0.0	N
TCGA-KL-8324-01A-11R-2314-13	hsa-mir-1225	0.0	0.0	N
TCGA-KL-8324-01A-11R-2314-13	hsa-mir-1226	1.0	0.185848	N
TCGA-KL-8324-01A-11R-2314-13	hsa-mir-1227	0.0	0.0	N
TCGA-KL-8324-01A-11R-2314-13	hsa-mir-1228	2.0	0.371696	N
TCGA-KL-8324-01A-11R-2314-13	hsa-mir-1229	3.0	0.557543	N
TCGA-KL-8324-01A-11R-2314-13	hsa-mir-1231	0.0	0.0	N
TCGA-KL-8324-01A-11R-2314-13	hsa-mir-1233-1	0.0	0.0	N
TCGA-KL-8324-01A-11R-2314-13	hsa-mir-1233-2	0.0	0.0	N
TCGA-KL-8324-01A-11R-2314-13	hsa-mir-1234	0.0	0.0	N
TCGA-KL-8324-01A-11R-2314-13	hsa-mir-1236	0.0	0.0	N
TCGA-KL-8324-01A-11R-2314-13	hsa-mir-1237	0.0	0.0	N
TCGA-KL-8324-01A-11R-2314-13	hsa-mir-1238	0.0	0.0	N
TCGA-KL-8324-01A-11R-2314-13	hsa-mir-124-1	0.0	0.0	N
TCGA-KL-8324-01A-11R-2314-13	hsa-mir-124-2	1.0	0.185848	N
TCGA-KL-8324-01A-11R-2314-13	hsa-mir-124-3	0.0	0.0	N
TCGA-KL-8324-01A-11R-2314-13	hsa-mir-1243	0.0	0.0	N
TCGA-KL-8324-01A-11R-2314-13	hsa-mir-1244-1	0.0	0.0	N
TCGA-KL-8324-01A-11R-2314-13	hsa-mir-1244-2	0.0	0.0	N
TCGA-KL-8324-01A-11R-2314-13	hsa-mir-1244-3	0.0	0.0	N
TCGA-KL-8324-01A-11R-2314-13	hsa-mir-1245	0.0	0.0	N
TCGA-KL-8324-01A-11R-2314-13	hsa-mir-1246	0.0	0.0	N
TCGA-KL-8324-01A-11R-2314-13	hsa-mir-1247	16.0	2.973565	N
TCGA-KL-8324-01A-11R-2314-13	hsa-mir-1248	0.0	0.0	N
TCGA-KL-8324-01A-11R-2314-13	hsa-mir-1249	7.0	1.300935	N
TCGA-KL-8324-01A-11R-2314-13	hsa-mir-1250	0.0	0.0	N
TCGA-KL-8324-01A-11R-2314-13	hsa-mir-1251	1.0	0.185848	N
TCGA-KL-8324-01A-11R-2314-13	hsa-mir-1252	0.0	0.0	N
TCGA-KL-8324-01A-11R-2314-13	hsa-mir-1253	0.0	0.0	N
TCGA-KL-8324-01A-11R-2314-13	hsa-mir-1254	2.0	0.371696	N
TCGA-KL-8324-01A-11R-2314-13	hsa-mir-1255a	11.0	2.044326	N
TCGA-KL-8324-01A-11R-2314-13	hsa-mir-1255b-1	0.0	0.0	N
TCGA-KL-8324-01A-11R-2314-13	hsa-mir-1255b-2	0.0	0.0	N
TCGA-KL-8324-01A-11R-2314-13	hsa-mir-1256	0.0	0.0	N
TCGA-KL-8324-01A-11R-2314-13	hsa-mir-1257	0.0	0.0	N
TCGA-KL-8324-01A-11R-2314-13	hsa-mir-1258	74.0	13.752737	N
TCGA-KL-8324-01A-11R-2314-13	hsa-mir-125a	5911.0	1098.546354	N
TCGA-KL-8324-01A-11R-2314-13	hsa-mir-125b-1	3573.0	664.034195	N
TCGA-KL-8324-01A-11R-2314-13	hsa-mir-125b-2	74.0	13.752737	N
TCGA-KL-8324-01A-11R-2314-13	hsa-mir-126	15064.0	2799.611281	N
TCGA-KL-8324-01A-11R-2314-13	hsa-mir-1260	0.0	0.0	N
TCGA-KL-8324-01A-11R-2314-13	hsa-mir-1260b	0.0	0.0	N
TCGA-KL-8324-01A-11R-2314-13	hsa-mir-1261	0.0	0.0	N
TCGA-KL-8324-01A-11R-2314-13	hsa-mir-1262	35.0	6.504673	N
TCGA-KL-8324-01A-11R-2314-13	hsa-mir-1263	0.0	0.0	N
TCGA-KL-8324-01A-11R-2314-13	hsa-mir-1264	0.0	0.0	N
TCGA-KL-8324-01A-11R-2314-13	hsa-mir-1265	0.0	0.0	N
TCGA-KL-8324-01A-11R-2314-13	hsa-mir-1266	66.0	12.265955	N
TCGA-KL-8324-01A-11R-2314-13	hsa-mir-1267	0.0	0.0	N
TCGA-KL-8324-01A-11R-2314-13	hsa-mir-1268	0.0	0.0	N
TCGA-KL-8324-01A-11R-2314-13	hsa-mir-1269	0.0	0.0	N
TCGA-KL-8324-01A-11R-2314-13	hsa-mir-127	134.0	24.903605	N
TCGA-KL-8324-01A-11R-2314-13	hsa-mir-1270-1	0.0	0.0	N
TCGA-KL-8324-01A-11R-2314-13	hsa-mir-1270-2	0.0	0.0	N
TCGA-KL-8324-01A-11R-2314-13	hsa-mir-1271	3.0	0.557543	N
TCGA-KL-8324-01A-11R-2314-13	hsa-mir-1272	0.0	0.0	N
TCGA-KL-8324-01A-11R-2314-13	hsa-mir-1273	0.0	0.0	N
TCGA-KL-8324-01A-11R-2314-13	hsa-mir-1273c	0.0	0.0	N
TCGA-KL-8324-01A-11R-2314-13	hsa-mir-1273d	0.0	0.0	N
TCGA-KL-8324-01A-11R-2314-13	hsa-mir-1274a	0.0	0.0	N
TCGA-KL-8324-01A-11R-2314-13	hsa-mir-1274b	2.0	0.371696	N
TCGA-KL-8324-01A-11R-2314-13	hsa-mir-1275	1.0	0.185848	N
TCGA-KL-8324-01A-11R-2314-13	hsa-mir-1276	0.0	0.0	N
TCGA-KL-8324-01A-11R-2314-13	hsa-mir-1277	0.0	0.0	N
TCGA-KL-8324-01A-11R-2314-13	hsa-mir-1278	0.0	0.0	N
TCGA-KL-8324-01A-11R-2314-13	hsa-mir-1279	0.0	0.0	N
TCGA-KL-8324-01A-11R-2314-13	hsa-mir-128-1	291.0	54.08171	N
TCGA-KL-8324-01A-11R-2314-13	hsa-mir-128-2	202.0	37.541256	N
TCGA-KL-8324-01A-11R-2314-13	hsa-mir-1280	0.0	0.0	N
TCGA-KL-8324-01A-11R-2314-13	hsa-mir-1281	0.0	0.0	N
TCGA-KL-8324-01A-11R-2314-13	hsa-mir-1282	0.0	0.0	N
TCGA-KL-8324-01A-11R-2314-13	hsa-mir-1283-1	0.0	0.0	N
TCGA-KL-8324-01A-11R-2314-13	hsa-mir-1283-2	0.0	0.0	N
TCGA-KL-8324-01A-11R-2314-13	hsa-mir-1284	1.0	0.185848	N
TCGA-KL-8324-01A-11R-2314-13	hsa-mir-1285-1	0.0	0.0	N
TCGA-KL-8324-01A-11R-2314-13	hsa-mir-1285-2	0.0	0.0	N
TCGA-KL-8324-01A-11R-2314-13	hsa-mir-1286	1.0	0.185848	N
TCGA-KL-8324-01A-11R-2314-13	hsa-mir-1287	52.0	9.664086	N
TCGA-KL-8324-01A-11R-2314-13	hsa-mir-1288	0.0	0.0	N
TCGA-KL-8324-01A-11R-2314-13	hsa-mir-1289-1	0.0	0.0	N
TCGA-KL-8324-01A-11R-2314-13	hsa-mir-1289-2	0.0	0.0	N
TCGA-KL-8324-01A-11R-2314-13	hsa-mir-129-1	38.0	7.062216	N
TCGA-KL-8324-01A-11R-2314-13	hsa-mir-129-2	36.0	6.690521	N
TCGA-KL-8324-01A-11R-2314-13	hsa-mir-1290	0.0	0.0	N
TCGA-KL-8324-01A-11R-2314-13	hsa-mir-1291	1.0	0.185848	N
TCGA-KL-8324-01A-11R-2314-13	hsa-mir-1292	1.0	0.185848	N
TCGA-KL-8324-01A-11R-2314-13	hsa-mir-1293	1.0	0.185848	N
TCGA-KL-8324-01A-11R-2314-13	hsa-mir-1294	1.0	0.185848	N
TCGA-KL-8324-01A-11R-2314-13	hsa-mir-1295	0.0	0.0	N
TCGA-KL-8324-01A-11R-2314-13	hsa-mir-1296	48.0	8.920694	N
TCGA-KL-8324-01A-11R-2314-13	hsa-mir-1297	0.0	0.0	N
TCGA-KL-8324-01A-11R-2314-13	hsa-mir-1298	0.0	0.0	N
TCGA-KL-8324-01A-11R-2314-13	hsa-mir-1299	0.0	0.0	N
TCGA-KL-8324-01A-11R-2314-13	hsa-mir-1301	22.0	4.088652	N
TCGA-KL-8324-01A-11R-2314-13	hsa-mir-1302-1	0.0	0.0	N
TCGA-KL-8324-01A-11R-2314-13	hsa-mir-1302-10	0.0	0.0	N
TCGA-KL-8324-01A-11R-2314-13	hsa-mir-1302-11	0.0	0.0	N
TCGA-KL-8324-01A-11R-2314-13	hsa-mir-1302-2	0.0	0.0	N
TCGA-KL-8324-01A-11R-2314-13	hsa-mir-1302-3	0.0	0.0	N
TCGA-KL-8324-01A-11R-2314-13	hsa-mir-1302-4	0.0	0.0	N
TCGA-KL-8324-01A-11R-2314-13	hsa-mir-1302-5	0.0	0.0	N
TCGA-KL-8324-01A-11R-2314-13	hsa-mir-1302-6	0.0	0.0	N
TCGA-KL-8324-01A-11R-2314-13	hsa-mir-1302-7	0.0	0.0	N
TCGA-KL-8324-01A-11R-2314-13	hsa-mir-1302-8	0.0	0.0	N
TCGA-KL-8324-01A-11R-2314-13	hsa-mir-1302-9	0.0	0.0	N
TCGA-KL-8324-01A-11R-2314-13	hsa-mir-1303	0.0	0.0	N
TCGA-KL-8324-01A-11R-2314-13	hsa-mir-1304	2.0	0.371696	N
TCGA-KL-8324-01A-11R-2314-13	hsa-mir-1305	0.0	0.0	N
TCGA-KL-8324-01A-11R-2314-13	hsa-mir-1306	44.0	8.177303	N
TCGA-KL-8324-01A-11R-2314-13	hsa-mir-1307	8202.0	1524.323667	N
TCGA-KL-8324-01A-11R-2314-13	hsa-mir-130a	65.0	12.080107	N
TCGA-KL-8324-01A-11R-2314-13	hsa-mir-130b	11.0	2.044326	N
TCGA-KL-8324-01A-11R-2314-13	hsa-mir-132	123.0	22.85928	N
TCGA-KL-8324-01A-11R-2314-13	hsa-mir-1321	0.0	0.0	N
TCGA-KL-8324-01A-11R-2314-13	hsa-mir-1322	0.0	0.0	N
TCGA-KL-8324-01A-11R-2314-13	hsa-mir-1323	0.0	0.0	N
TCGA-KL-8324-01A-11R-2314-13	hsa-mir-1324	0.0	0.0	N
TCGA-KL-8324-01A-11R-2314-13	hsa-mir-133a-1	6.0	1.115087	Y
TCGA-KL-8324-01A-11R-2314-13	hsa-mir-133a-2	0.0	0.0	N
TCGA-KL-8324-01A-11R-2314-13	hsa-mir-133b	1.0	0.185848	Y
TCGA-KL-8324-01A-11R-2314-13	hsa-mir-134	53.0	9.849933	N
TCGA-KL-8324-01A-11R-2314-13	hsa-mir-135a-1	0.0	0.0	N
TCGA-KL-8324-01A-11R-2314-13	hsa-mir-135a-2	0.0	0.0	N
TCGA-KL-8324-01A-11R-2314-13	hsa-mir-135b	1.0	0.185848	N
TCGA-KL-8324-01A-11R-2314-13	hsa-mir-136	11.0	2.044326	N
TCGA-KL-8324-01A-11R-2314-13	hsa-mir-137	0.0	0.0	N
TCGA-KL-8324-01A-11R-2314-13	hsa-mir-138-1	0.0	0.0	N
TCGA-KL-8324-01A-11R-2314-13	hsa-mir-138-2	0.0	0.0	N
TCGA-KL-8324-01A-11R-2314-13	hsa-mir-139	598.0	111.136985	N
TCGA-KL-8324-01A-11R-2314-13	hsa-mir-140	4489.0	834.270781	N
TCGA-KL-8324-01A-11R-2314-13	hsa-mir-141	19378.0	3601.358696	N
TCGA-KL-8324-01A-11R-2314-13	hsa-mir-142	1574.0	292.524439	N
TCGA-KL-8324-01A-11R-2314-13	hsa-mir-143	97355.0	18093.212708	N
TCGA-KL-8324-01A-11R-2314-13	hsa-mir-144	371.0	68.949534	N
TCGA-KL-8324-01A-11R-2314-13	hsa-mir-145	1978.0	367.606951	N
TCGA-KL-8324-01A-11R-2314-13	hsa-mir-1468	45.0	8.363151	N
TCGA-KL-8324-01A-11R-2314-13	hsa-mir-1469	0.0	0.0	N
TCGA-KL-8324-01A-11R-2314-13	hsa-mir-146a	53.0	9.849933	N
TCGA-KL-8324-01A-11R-2314-13	hsa-mir-146b	626.0	116.340724	N
TCGA-KL-8324-01A-11R-2314-13	hsa-mir-147	0.0	0.0	N
TCGA-KL-8324-01A-11R-2314-13	hsa-mir-1470	0.0	0.0	N
TCGA-KL-8324-01A-11R-2314-13	hsa-mir-1471	0.0	0.0	N
TCGA-KL-8324-01A-11R-2314-13	hsa-mir-147b	0.0	0.0	N
TCGA-KL-8324-01A-11R-2314-13	hsa-mir-148a	51498.0	9570.790078	N
TCGA-KL-8324-01A-11R-2314-13	hsa-mir-148b	574.0	106.676638	N
TCGA-KL-8324-01A-11R-2314-13	hsa-mir-149	39.0	7.248064	N
TCGA-KL-8324-01A-11R-2314-13	hsa-mir-150	708.0	131.580243	N
TCGA-KL-8324-01A-11R-2314-13	hsa-mir-151	10057.0	1869.071339	N
TCGA-KL-8324-01A-11R-2314-13	hsa-mir-152	1214.0	225.619231	N
TCGA-KL-8324-01A-11R-2314-13	hsa-mir-153-1	0.0	0.0	N
TCGA-KL-8324-01A-11R-2314-13	hsa-mir-153-2	4.0	0.743391	N
TCGA-KL-8324-01A-11R-2314-13	hsa-mir-1537	0.0	0.0	N
TCGA-KL-8324-01A-11R-2314-13	hsa-mir-1538	0.0	0.0	N
TCGA-KL-8324-01A-11R-2314-13	hsa-mir-1539	0.0	0.0	N
TCGA-KL-8324-01A-11R-2314-13	hsa-mir-154	1.0	0.185848	N
TCGA-KL-8324-01A-11R-2314-13	hsa-mir-155	52.0	9.664086	N
TCGA-KL-8324-01A-11R-2314-13	hsa-mir-15a	349.0	64.860883	N
TCGA-KL-8324-01A-11R-2314-13	hsa-mir-15b	330.0	61.329774	N
TCGA-KL-8324-01A-11R-2314-13	hsa-mir-16-1	820.0	152.395197	N
TCGA-KL-8324-01A-11R-2314-13	hsa-mir-16-2	4.0	0.743391	N
TCGA-KL-8324-01A-11R-2314-13	hsa-mir-17	1401.0	260.37277	Y
TCGA-KL-8324-01A-11R-2314-13	hsa-mir-181a-1	2563.0	476.327915	N
TCGA-KL-8324-01A-11R-2314-13	hsa-mir-181a-2	2584.0	480.230719	N
TCGA-KL-8324-01A-11R-2314-13	hsa-mir-181b-1	404.0	75.082512	N
TCGA-KL-8324-01A-11R-2314-13	hsa-mir-181b-2	12.0	2.230174	N
TCGA-KL-8324-01A-11R-2314-13	hsa-mir-181c	43.0	7.991455	N
TCGA-KL-8324-01A-11R-2314-13	hsa-mir-181d	9.0	1.67263	N
TCGA-KL-8324-01A-11R-2314-13	hsa-mir-182	93559.0	17387.734454	N
TCGA-KL-8324-01A-11R-2314-13	hsa-mir-1825	0.0	0.0	N
TCGA-KL-8324-01A-11R-2314-13	hsa-mir-1827	0.0	0.0	N
TCGA-KL-8324-01A-11R-2314-13	hsa-mir-183	27737.0	5154.860468	N
TCGA-KL-8324-01A-11R-2314-13	hsa-mir-184	0.0	0.0	N
TCGA-KL-8324-01A-11R-2314-13	hsa-mir-185	383.0	71.179708	N
TCGA-KL-8324-01A-11R-2314-13	hsa-mir-186	311.0	57.798666	N
TCGA-KL-8324-01A-11R-2314-13	hsa-mir-187	2825.0	525.020039	N
TCGA-KL-8324-01A-11R-2314-13	hsa-mir-188	64.0	11.894259	N
TCGA-KL-8324-01A-11R-2314-13	hsa-mir-18a	10.0	1.858478	N
TCGA-KL-8324-01A-11R-2314-13	hsa-mir-18b	0.0	0.0	N
TCGA-KL-8324-01A-11R-2314-13	hsa-mir-190	2.0	0.371696	N
TCGA-KL-8324-01A-11R-2314-13	hsa-mir-1908	0.0	0.0	N
TCGA-KL-8324-01A-11R-2314-13	hsa-mir-1909	0.0	0.0	N
TCGA-KL-8324-01A-11R-2314-13	hsa-mir-190b	1.0	0.185848	N
TCGA-KL-8324-01A-11R-2314-13	hsa-mir-191	2236.0	415.555684	N
TCGA-KL-8324-01A-11R-2314-13	hsa-mir-1910	2.0	0.371696	N
TCGA-KL-8324-01A-11R-2314-13	hsa-mir-1911	0.0	0.0	N
TCGA-KL-8324-01A-11R-2314-13	hsa-mir-1912	0.0	0.0	N
TCGA-KL-8324-01A-11R-2314-13	hsa-mir-1913	0.0	0.0	N
TCGA-KL-8324-01A-11R-2314-13	hsa-mir-1914	1.0	0.185848	N
TCGA-KL-8324-01A-11R-2314-13	hsa-mir-1915	0.0	0.0	N
TCGA-KL-8324-01A-11R-2314-13	hsa-mir-192	1111.0	206.476907	Y
TCGA-KL-8324-01A-11R-2314-13	hsa-mir-193a	339.0	63.002405	N
TCGA-KL-8324-01A-11R-2314-13	hsa-mir-193b	167.0	31.036583	N
TCGA-KL-8324-01A-11R-2314-13	hsa-mir-194-1	236.0	43.860081	N
TCGA-KL-8324-01A-11R-2314-13	hsa-mir-194-2	220.0	40.886516	N
TCGA-KL-8324-01A-11R-2314-13	hsa-mir-195	47.0	8.734847	N
TCGA-KL-8324-01A-11R-2314-13	hsa-mir-196a-1	1436.0	266.877443	N
TCGA-KL-8324-01A-11R-2314-13	hsa-mir-196a-2	129.0	23.974366	N
TCGA-KL-8324-01A-11R-2314-13	hsa-mir-196b	101.0	18.770628	N
TCGA-KL-8324-01A-11R-2314-13	hsa-mir-197	591.0	109.836051	N
TCGA-KL-8324-01A-11R-2314-13	hsa-mir-1972-1	0.0	0.0	N
TCGA-KL-8324-01A-11R-2314-13	hsa-mir-1972-2	0.0	0.0	N
TCGA-KL-8324-01A-11R-2314-13	hsa-mir-1973	0.0	0.0	N
TCGA-KL-8324-01A-11R-2314-13	hsa-mir-1976	29.0	5.389586	N
TCGA-KL-8324-01A-11R-2314-13	hsa-mir-198	0.0	0.0	N
TCGA-KL-8324-01A-11R-2314-13	hsa-mir-199a-1	414.0	76.94099	Y
TCGA-KL-8324-01A-11R-2314-13	hsa-mir-199a-2	717.0	133.252874	Y
TCGA-KL-8324-01A-11R-2314-13	hsa-mir-199b	925.0	171.909216	Y
TCGA-KL-8324-01A-11R-2314-13	hsa-mir-19a	24.0	4.460347	N
TCGA-KL-8324-01A-11R-2314-13	hsa-mir-19b-1	12.0	2.230174	N
TCGA-KL-8324-01A-11R-2314-13	hsa-mir-19b-2	150.0	27.87717	N
TCGA-KL-8324-01A-11R-2314-13	hsa-mir-200a	3394.0	630.767438	N
TCGA-KL-8324-01A-11R-2314-13	hsa-mir-200b	2833.0	526.506821	N
TCGA-KL-8324-01A-11R-2314-13	hsa-mir-200c	37368.0	6944.760644	N
TCGA-KL-8324-01A-11R-2314-13	hsa-mir-202	0.0	0.0	N
TCGA-KL-8324-01A-11R-2314-13	hsa-mir-203	20354.0	3782.74615	N
TCGA-KL-8324-01A-11R-2314-13	hsa-mir-204	14.0	2.601869	N
TCGA-KL-8324-01A-11R-2314-13	hsa-mir-205	4.0	0.743391	N
TCGA-KL-8324-01A-11R-2314-13	hsa-mir-2052	0.0	0.0	N
TCGA-KL-8324-01A-11R-2314-13	hsa-mir-2053	0.0	0.0	N
TCGA-KL-8324-01A-11R-2314-13	hsa-mir-2054	0.0	0.0	N
TCGA-KL-8324-01A-11R-2314-13	hsa-mir-206	2.0	0.371696	N
TCGA-KL-8324-01A-11R-2314-13	hsa-mir-208a	0.0	0.0	N
TCGA-KL-8324-01A-11R-2314-13	hsa-mir-208b	0.0	0.0	N
TCGA-KL-8324-01A-11R-2314-13	hsa-mir-20a	426.0	79.171163	N
TCGA-KL-8324-01A-11R-2314-13	hsa-mir-20b	24.0	4.460347	N
TCGA-KL-8324-01A-11R-2314-13	hsa-mir-21	67529.0	12550.116183	N
TCGA-KL-8324-01A-11R-2314-13	hsa-mir-210	939.0	174.511086	N
TCGA-KL-8324-01A-11R-2314-13	hsa-mir-211	0.0	0.0	N
TCGA-KL-8324-01A-11R-2314-13	hsa-mir-2110	4.0	0.743391	N
TCGA-KL-8324-01A-11R-2314-13	hsa-mir-2113	0.0	0.0	N
TCGA-KL-8324-01A-11R-2314-13	hsa-mir-2114	1.0	0.185848	N
TCGA-KL-8324-01A-11R-2314-13	hsa-mir-2115	1.0	0.185848	N
TCGA-KL-8324-01A-11R-2314-13	hsa-mir-2116	2.0	0.371696	N
TCGA-KL-8324-01A-11R-2314-13	hsa-mir-2117	0.0	0.0	N
TCGA-KL-8324-01A-11R-2314-13	hsa-mir-212	3.0	0.557543	N
TCGA-KL-8324-01A-11R-2314-13	hsa-mir-214	5.0	0.929239	N
TCGA-KL-8324-01A-11R-2314-13	hsa-mir-215	4.0	0.743391	Y
TCGA-KL-8324-01A-11R-2314-13	hsa-mir-216a	0.0	0.0	N
TCGA-KL-8324-01A-11R-2314-13	hsa-mir-216b	0.0	0.0	N
TCGA-KL-8324-01A-11R-2314-13	hsa-mir-217	36.0	6.690521	N
TCGA-KL-8324-01A-11R-2314-13	hsa-mir-218-1	48.0	8.920694	N
TCGA-KL-8324-01A-11R-2314-13	hsa-mir-218-2	2059.0	382.660623	N
TCGA-KL-8324-01A-11R-2314-13	hsa-mir-219-1	1.0	0.185848	N
TCGA-KL-8324-01A-11R-2314-13	hsa-mir-219-2	0.0	0.0	N
TCGA-KL-8324-01A-11R-2314-13	hsa-mir-22	642502.0	119407.584114	N
TCGA-KL-8324-01A-11R-2314-13	hsa-mir-221	6370.0	1183.850495	N
TCGA-KL-8324-01A-11R-2314-13	hsa-mir-222	2151.0	399.758621	N
TCGA-KL-8324-01A-11R-2314-13	hsa-mir-223	83.0	15.425368	N
TCGA-KL-8324-01A-11R-2314-13	hsa-mir-224	8.0	1.486782	N
TCGA-KL-8324-01A-11R-2314-13	hsa-mir-2276	0.0	0.0	N
TCGA-KL-8324-01A-11R-2314-13	hsa-mir-2277	4.0	0.743391	N
TCGA-KL-8324-01A-11R-2314-13	hsa-mir-2278	0.0	0.0	N
TCGA-KL-8324-01A-11R-2314-13	hsa-mir-2355	101.0	18.770628	N
TCGA-KL-8324-01A-11R-2314-13	hsa-mir-23a	3267.0	607.164767	Y
TCGA-KL-8324-01A-11R-2314-13	hsa-mir-23b	3145.0	584.491335	Y
TCGA-KL-8324-01A-11R-2314-13	hsa-mir-23c	0.0	0.0	N
TCGA-KL-8324-01A-11R-2314-13	hsa-mir-24-1	74.0	13.752737	N
TCGA-KL-8324-01A-11R-2314-13	hsa-mir-24-2	2397.0	445.47718	N
TCGA-KL-8324-01A-11R-2314-13	hsa-mir-25	20329.0	3778.099955	N
TCGA-KL-8324-01A-11R-2314-13	hsa-mir-26a-1	9.0	1.67263	N
TCGA-KL-8324-01A-11R-2314-13	hsa-mir-26a-2	8021.0	1490.685215	N
TCGA-KL-8324-01A-11R-2314-13	hsa-mir-26b	1037.0	192.72417	N
TCGA-KL-8324-01A-11R-2314-13	hsa-mir-27a	960.0	178.413889	Y
TCGA-KL-8324-01A-11R-2314-13	hsa-mir-27b	4480.0	832.59815	Y
TCGA-KL-8324-01A-11R-2314-13	hsa-mir-28	7967.0	1480.649434	N
TCGA-KL-8324-01A-11R-2314-13	hsa-mir-2861	0.0	0.0	N
TCGA-KL-8324-01A-11R-2314-13	hsa-mir-2909	0.0	0.0	N
TCGA-KL-8324-01A-11R-2314-13	hsa-mir-296	3.0	0.557543	N
TCGA-KL-8324-01A-11R-2314-13	hsa-mir-297	0.0	0.0	N
TCGA-KL-8324-01A-11R-2314-13	hsa-mir-298	0.0	0.0	N
TCGA-KL-8324-01A-11R-2314-13	hsa-mir-299	1.0	0.185848	N
TCGA-KL-8324-01A-11R-2314-13	hsa-mir-29a	76847.0	14281.845996	N
TCGA-KL-8324-01A-11R-2314-13	hsa-mir-29b-1	3690.0	685.778387	Y
TCGA-KL-8324-01A-11R-2314-13	hsa-mir-29b-2	3810.0	708.080123	Y
TCGA-KL-8324-01A-11R-2314-13	hsa-mir-29c	9480.0	1761.837158	Y
TCGA-KL-8324-01A-11R-2314-13	hsa-mir-300	0.0	0.0	N
TCGA-KL-8324-01A-11R-2314-13	hsa-mir-301a	6.0	1.115087	N
TCGA-KL-8324-01A-11R-2314-13	hsa-mir-301b	0.0	0.0	N
TCGA-KL-8324-01A-11R-2314-13	hsa-mir-302a	0.0	0.0	N
TCGA-KL-8324-01A-11R-2314-13	hsa-mir-302b	0.0	0.0	N
TCGA-KL-8324-01A-11R-2314-13	hsa-mir-302c	0.0	0.0	N
TCGA-KL-8324-01A-11R-2314-13	hsa-mir-302d	0.0	0.0	N
TCGA-KL-8324-01A-11R-2314-13	hsa-mir-302e	0.0	0.0	N
TCGA-KL-8324-01A-11R-2314-13	hsa-mir-302f	0.0	0.0	N
TCGA-KL-8324-01A-11R-2314-13	hsa-mir-3065	13.0	2.416021	N
TCGA-KL-8324-01A-11R-2314-13	hsa-mir-3074	9.0	1.67263	N
TCGA-KL-8324-01A-11R-2314-13	hsa-mir-30a	605339.0	112500.92227	Y
TCGA-KL-8324-01A-11R-2314-13	hsa-mir-30b	9566.0	1777.820068	Y
TCGA-KL-8324-01A-11R-2314-13	hsa-mir-30c-1	16.0	2.973565	N
TCGA-KL-8324-01A-11R-2314-13	hsa-mir-30c-2	6718.0	1248.52553	Y
TCGA-KL-8324-01A-11R-2314-13	hsa-mir-30d	141593.0	26314.747748	N
TCGA-KL-8324-01A-11R-2314-13	hsa-mir-30e	198564.0	36902.682843	Y
TCGA-KL-8324-01A-11R-2314-13	hsa-mir-31	33.0	6.132977	N
TCGA-KL-8324-01A-11R-2314-13	hsa-mir-3115	0.0	0.0	N
TCGA-KL-8324-01A-11R-2314-13	hsa-mir-3116-1	0.0	0.0	N
TCGA-KL-8324-01A-11R-2314-13	hsa-mir-3116-2	0.0	0.0	N
TCGA-KL-8324-01A-11R-2314-13	hsa-mir-3117	0.0	0.0	N
TCGA-KL-8324-01A-11R-2314-13	hsa-mir-3118-1	0.0	0.0	N
TCGA-KL-8324-01A-11R-2314-13	hsa-mir-3118-2	0.0	0.0	N
TCGA-KL-8324-01A-11R-2314-13	hsa-mir-3118-3	0.0	0.0	N
TCGA-KL-8324-01A-11R-2314-13	hsa-mir-3118-4	0.0	0.0	N
TCGA-KL-8324-01A-11R-2314-13	hsa-mir-3118-5	0.0	0.0	N
TCGA-KL-8324-01A-11R-2314-13	hsa-mir-3118-6	0.0	0.0	N
TCGA-KL-8324-01A-11R-2314-13	hsa-mir-3119-1	0.0	0.0	N
TCGA-KL-8324-01A-11R-2314-13	hsa-mir-3119-2	0.0	0.0	N
TCGA-KL-8324-01A-11R-2314-13	hsa-mir-3120	0.0	0.0	N
TCGA-KL-8324-01A-11R-2314-13	hsa-mir-3121	0.0	0.0	N
TCGA-KL-8324-01A-11R-2314-13	hsa-mir-3122	0.0	0.0	N
TCGA-KL-8324-01A-11R-2314-13	hsa-mir-3123	0.0	0.0	N
TCGA-KL-8324-01A-11R-2314-13	hsa-mir-3124	0.0	0.0	N
TCGA-KL-8324-01A-11R-2314-13	hsa-mir-3125	1.0	0.185848	N
TCGA-KL-8324-01A-11R-2314-13	hsa-mir-3126	0.0	0.0	N
TCGA-KL-8324-01A-11R-2314-13	hsa-mir-3127	7.0	1.300935	N
TCGA-KL-8324-01A-11R-2314-13	hsa-mir-3128	0.0	0.0	N
TCGA-KL-8324-01A-11R-2314-13	hsa-mir-3129	0.0	0.0	N
TCGA-KL-8324-01A-11R-2314-13	hsa-mir-3130-1	19.0	3.531108	N
TCGA-KL-8324-01A-11R-2314-13	hsa-mir-3130-2	0.0	0.0	N
TCGA-KL-8324-01A-11R-2314-13	hsa-mir-3131	0.0	0.0	N
TCGA-KL-8324-01A-11R-2314-13	hsa-mir-3132	0.0	0.0	N
TCGA-KL-8324-01A-11R-2314-13	hsa-mir-3133	0.0	0.0	N
TCGA-KL-8324-01A-11R-2314-13	hsa-mir-3134	0.0	0.0	N
TCGA-KL-8324-01A-11R-2314-13	hsa-mir-3135	0.0	0.0	N
TCGA-KL-8324-01A-11R-2314-13	hsa-mir-3136	0.0	0.0	N
TCGA-KL-8324-01A-11R-2314-13	hsa-mir-3137	0.0	0.0	N
TCGA-KL-8324-01A-11R-2314-13	hsa-mir-3138	0.0	0.0	N
TCGA-KL-8324-01A-11R-2314-13	hsa-mir-3139	0.0	0.0	N
TCGA-KL-8324-01A-11R-2314-13	hsa-mir-3140	0.0	0.0	N
TCGA-KL-8324-01A-11R-2314-13	hsa-mir-3141	0.0	0.0	N
TCGA-KL-8324-01A-11R-2314-13	hsa-mir-3142	0.0	0.0	N
TCGA-KL-8324-01A-11R-2314-13	hsa-mir-3143	0.0	0.0	N
TCGA-KL-8324-01A-11R-2314-13	hsa-mir-3144	0.0	0.0	N
TCGA-KL-8324-01A-11R-2314-13	hsa-mir-3145	0.0	0.0	N
TCGA-KL-8324-01A-11R-2314-13	hsa-mir-3146	0.0	0.0	N
TCGA-KL-8324-01A-11R-2314-13	hsa-mir-3147	0.0	0.0	N
TCGA-KL-8324-01A-11R-2314-13	hsa-mir-3148	0.0	0.0	N
TCGA-KL-8324-01A-11R-2314-13	hsa-mir-3149	0.0	0.0	N
TCGA-KL-8324-01A-11R-2314-13	hsa-mir-3150	2.0	0.371696	N
TCGA-KL-8324-01A-11R-2314-13	hsa-mir-3150b	3.0	0.557543	N
TCGA-KL-8324-01A-11R-2314-13	hsa-mir-3151	3.0	0.557543	N
TCGA-KL-8324-01A-11R-2314-13	hsa-mir-3152	21.0	3.902804	N
TCGA-KL-8324-01A-11R-2314-13	hsa-mir-3153	0.0	0.0	N
TCGA-KL-8324-01A-11R-2314-13	hsa-mir-3154	0.0	0.0	N
TCGA-KL-8324-01A-11R-2314-13	hsa-mir-3155	0.0	0.0	N
TCGA-KL-8324-01A-11R-2314-13	hsa-mir-3156-1	0.0	0.0	N
TCGA-KL-8324-01A-11R-2314-13	hsa-mir-3156-2	0.0	0.0	N
TCGA-KL-8324-01A-11R-2314-13	hsa-mir-3156-3	0.0	0.0	N
TCGA-KL-8324-01A-11R-2314-13	hsa-mir-3157	7.0	1.300935	N
TCGA-KL-8324-01A-11R-2314-13	hsa-mir-3158-1	0.0	0.0	N
TCGA-KL-8324-01A-11R-2314-13	hsa-mir-3158-2	4.0	0.743391	N
TCGA-KL-8324-01A-11R-2314-13	hsa-mir-3159	0.0	0.0	N
TCGA-KL-8324-01A-11R-2314-13	hsa-mir-3160-1	0.0	0.0	N
TCGA-KL-8324-01A-11R-2314-13	hsa-mir-3160-2	0.0	0.0	N
TCGA-KL-8324-01A-11R-2314-13	hsa-mir-3161	0.0	0.0	N
TCGA-KL-8324-01A-11R-2314-13	hsa-mir-3162	0.0	0.0	N
TCGA-KL-8324-01A-11R-2314-13	hsa-mir-3163	0.0	0.0	N
TCGA-KL-8324-01A-11R-2314-13	hsa-mir-3164	0.0	0.0	N
TCGA-KL-8324-01A-11R-2314-13	hsa-mir-3165	0.0	0.0	N
TCGA-KL-8324-01A-11R-2314-13	hsa-mir-3166	0.0	0.0	N
TCGA-KL-8324-01A-11R-2314-13	hsa-mir-3167	0.0	0.0	N
TCGA-KL-8324-01A-11R-2314-13	hsa-mir-3168	0.0	0.0	N
TCGA-KL-8324-01A-11R-2314-13	hsa-mir-3169	0.0	0.0	N
TCGA-KL-8324-01A-11R-2314-13	hsa-mir-3170	8.0	1.486782	N
TCGA-KL-8324-01A-11R-2314-13	hsa-mir-3171	0.0	0.0	N
TCGA-KL-8324-01A-11R-2314-13	hsa-mir-3173	3.0	0.557543	N
TCGA-KL-8324-01A-11R-2314-13	hsa-mir-3174	0.0	0.0	N
TCGA-KL-8324-01A-11R-2314-13	hsa-mir-3175	0.0	0.0	N
TCGA-KL-8324-01A-11R-2314-13	hsa-mir-3176	1.0	0.185848	N
TCGA-KL-8324-01A-11R-2314-13	hsa-mir-3177	0.0	0.0	N
TCGA-KL-8324-01A-11R-2314-13	hsa-mir-3178	0.0	0.0	N
TCGA-KL-8324-01A-11R-2314-13	hsa-mir-3179-1	0.0	0.0	N
TCGA-KL-8324-01A-11R-2314-13	hsa-mir-3179-2	0.0	0.0	N
TCGA-KL-8324-01A-11R-2314-13	hsa-mir-3179-3	0.0	0.0	N
TCGA-KL-8324-01A-11R-2314-13	hsa-mir-3180-1	0.0	0.0	N
TCGA-KL-8324-01A-11R-2314-13	hsa-mir-3180-2	0.0	0.0	N
TCGA-KL-8324-01A-11R-2314-13	hsa-mir-3180-3	0.0	0.0	N
TCGA-KL-8324-01A-11R-2314-13	hsa-mir-3180-4	0.0	0.0	N
TCGA-KL-8324-01A-11R-2314-13	hsa-mir-3180-5	0.0	0.0	N
TCGA-KL-8324-01A-11R-2314-13	hsa-mir-3181	0.0	0.0	N
TCGA-KL-8324-01A-11R-2314-13	hsa-mir-3182	0.0	0.0	N
TCGA-KL-8324-01A-11R-2314-13	hsa-mir-3183	0.0	0.0	N
TCGA-KL-8324-01A-11R-2314-13	hsa-mir-3184	0.0	0.0	N
TCGA-KL-8324-01A-11R-2314-13	hsa-mir-3185	0.0	0.0	N
TCGA-KL-8324-01A-11R-2314-13	hsa-mir-3186	0.0	0.0	N
TCGA-KL-8324-01A-11R-2314-13	hsa-mir-3187	0.0	0.0	N
TCGA-KL-8324-01A-11R-2314-13	hsa-mir-3188	1.0	0.185848	N
TCGA-KL-8324-01A-11R-2314-13	hsa-mir-3189	2.0	0.371696	N
TCGA-KL-8324-01A-11R-2314-13	hsa-mir-3190	2.0	0.371696	N
TCGA-KL-8324-01A-11R-2314-13	hsa-mir-3191	3.0	0.557543	N
TCGA-KL-8324-01A-11R-2314-13	hsa-mir-3192	0.0	0.0	N
TCGA-KL-8324-01A-11R-2314-13	hsa-mir-3193	0.0	0.0	N
TCGA-KL-8324-01A-11R-2314-13	hsa-mir-3194	0.0	0.0	N
TCGA-KL-8324-01A-11R-2314-13	hsa-mir-3195	0.0	0.0	N
TCGA-KL-8324-01A-11R-2314-13	hsa-mir-3196	0.0	0.0	N
TCGA-KL-8324-01A-11R-2314-13	hsa-mir-3197	0.0	0.0	N
TCGA-KL-8324-01A-11R-2314-13	hsa-mir-3198	0.0	0.0	N
TCGA-KL-8324-01A-11R-2314-13	hsa-mir-3199-1	5.0	0.929239	N
TCGA-KL-8324-01A-11R-2314-13	hsa-mir-3199-2	1.0	0.185848	N
TCGA-KL-8324-01A-11R-2314-13	hsa-mir-32	43.0	7.991455	N
TCGA-KL-8324-01A-11R-2314-13	hsa-mir-3200	10.0	1.858478	N
TCGA-KL-8324-01A-11R-2314-13	hsa-mir-3201	0.0	0.0	N
TCGA-KL-8324-01A-11R-2314-13	hsa-mir-3202-1	0.0	0.0	N
TCGA-KL-8324-01A-11R-2314-13	hsa-mir-3202-2	0.0	0.0	N
TCGA-KL-8324-01A-11R-2314-13	hsa-mir-320a	1118.0	207.777842	Y
TCGA-KL-8324-01A-11R-2314-13	hsa-mir-320b-1	0.0	0.0	N
TCGA-KL-8324-01A-11R-2314-13	hsa-mir-320b-2	6.0	1.115087	Y
TCGA-KL-8324-01A-11R-2314-13	hsa-mir-320c-1	2.0	0.371696	N
TCGA-KL-8324-01A-11R-2314-13	hsa-mir-320c-2	0.0	0.0	N
TCGA-KL-8324-01A-11R-2314-13	hsa-mir-320d-1	0.0	0.0	N
TCGA-KL-8324-01A-11R-2314-13	hsa-mir-320d-2	1.0	0.185848	N
TCGA-KL-8324-01A-11R-2314-13	hsa-mir-320e	0.0	0.0	N
TCGA-KL-8324-01A-11R-2314-13	hsa-mir-323	0.0	0.0	N
TCGA-KL-8324-01A-11R-2314-13	hsa-mir-323b	1.0	0.185848	N
TCGA-KL-8324-01A-11R-2314-13	hsa-mir-324	119.0	22.115888	N
TCGA-KL-8324-01A-11R-2314-13	hsa-mir-325	0.0	0.0	N
TCGA-KL-8324-01A-11R-2314-13	hsa-mir-326	9.0	1.67263	N
TCGA-KL-8324-01A-11R-2314-13	hsa-mir-328	437.0	81.215489	N
TCGA-KL-8324-01A-11R-2314-13	hsa-mir-329-1	0.0	0.0	N
TCGA-KL-8324-01A-11R-2314-13	hsa-mir-329-2	0.0	0.0	N
TCGA-KL-8324-01A-11R-2314-13	hsa-mir-330	39.0	7.248064	N
TCGA-KL-8324-01A-11R-2314-13	hsa-mir-331	133.0	24.717758	N
TCGA-KL-8324-01A-11R-2314-13	hsa-mir-335	40.0	7.433912	N
TCGA-KL-8324-01A-11R-2314-13	hsa-mir-337	6.0	1.115087	N
TCGA-KL-8324-01A-11R-2314-13	hsa-mir-338	377.0	70.064621	N
TCGA-KL-8324-01A-11R-2314-13	hsa-mir-339	82.0	15.23952	N
TCGA-KL-8324-01A-11R-2314-13	hsa-mir-33a	129.0	23.974366	N
TCGA-KL-8324-01A-11R-2314-13	hsa-mir-33b	9.0	1.67263	N
TCGA-KL-8324-01A-11R-2314-13	hsa-mir-340	36.0	6.690521	N
TCGA-KL-8324-01A-11R-2314-13	hsa-mir-342	159.0	29.5498	N
TCGA-KL-8324-01A-11R-2314-13	hsa-mir-345	26.0	4.832043	N
TCGA-KL-8324-01A-11R-2314-13	hsa-mir-346	0.0	0.0	N
TCGA-KL-8324-01A-11R-2314-13	hsa-mir-34a	323.0	60.02884	N
TCGA-KL-8324-01A-11R-2314-13	hsa-mir-34b	0.0	0.0	N
TCGA-KL-8324-01A-11R-2314-13	hsa-mir-34c	2.0	0.371696	N
TCGA-KL-8324-01A-11R-2314-13	hsa-mir-3605	7.0	1.300935	N
TCGA-KL-8324-01A-11R-2314-13	hsa-mir-3606	0.0	0.0	N
TCGA-KL-8324-01A-11R-2314-13	hsa-mir-3607	177.0	32.895061	N
TCGA-KL-8324-01A-11R-2314-13	hsa-mir-3609	0.0	0.0	N
TCGA-KL-8324-01A-11R-2314-13	hsa-mir-361	1344.0	249.779445	N
TCGA-KL-8324-01A-11R-2314-13	hsa-mir-3610	2.0	0.371696	N
TCGA-KL-8324-01A-11R-2314-13	hsa-mir-3611	1.0	0.185848	N
TCGA-KL-8324-01A-11R-2314-13	hsa-mir-3612	0.0	0.0	N
TCGA-KL-8324-01A-11R-2314-13	hsa-mir-3613	15.0	2.787717	N
TCGA-KL-8324-01A-11R-2314-13	hsa-mir-3614	1.0	0.185848	N
TCGA-KL-8324-01A-11R-2314-13	hsa-mir-3615	8.0	1.486782	N
TCGA-KL-8324-01A-11R-2314-13	hsa-mir-3616	0.0	0.0	N
TCGA-KL-8324-01A-11R-2314-13	hsa-mir-3617	0.0	0.0	N
TCGA-KL-8324-01A-11R-2314-13	hsa-mir-3618	0.0	0.0	N
TCGA-KL-8324-01A-11R-2314-13	hsa-mir-3619	1.0	0.185848	N
TCGA-KL-8324-01A-11R-2314-13	hsa-mir-362	237.0	44.045929	N
TCGA-KL-8324-01A-11R-2314-13	hsa-mir-3620	0.0	0.0	N
TCGA-KL-8324-01A-11R-2314-13	hsa-mir-3621	0.0	0.0	N
TCGA-KL-8324-01A-11R-2314-13	hsa-mir-3622a	1.0	0.185848	N
TCGA-KL-8324-01A-11R-2314-13	hsa-mir-3622b	0.0	0.0	N
TCGA-KL-8324-01A-11R-2314-13	hsa-mir-363	4.0	0.743391	N
TCGA-KL-8324-01A-11R-2314-13	hsa-mir-3646	0.0	0.0	N
TCGA-KL-8324-01A-11R-2314-13	hsa-mir-3647	16.0	2.973565	N
TCGA-KL-8324-01A-11R-2314-13	hsa-mir-3648	1.0	0.185848	N
TCGA-KL-8324-01A-11R-2314-13	hsa-mir-3649	0.0	0.0	N
TCGA-KL-8324-01A-11R-2314-13	hsa-mir-365-1	33.0	6.132977	N
TCGA-KL-8324-01A-11R-2314-13	hsa-mir-365-2	23.0	4.274499	N
TCGA-KL-8324-01A-11R-2314-13	hsa-mir-3650	0.0	0.0	N
TCGA-KL-8324-01A-11R-2314-13	hsa-mir-3651	4.0	0.743391	N
TCGA-KL-8324-01A-11R-2314-13	hsa-mir-3652	0.0	0.0	N
TCGA-KL-8324-01A-11R-2314-13	hsa-mir-3653	63.0	11.708411	N
TCGA-KL-8324-01A-11R-2314-13	hsa-mir-3654	0.0	0.0	N
TCGA-KL-8324-01A-11R-2314-13	hsa-mir-3655	1.0	0.185848	N
TCGA-KL-8324-01A-11R-2314-13	hsa-mir-3656	0.0	0.0	N
TCGA-KL-8324-01A-11R-2314-13	hsa-mir-3657	0.0	0.0	N
TCGA-KL-8324-01A-11R-2314-13	hsa-mir-3658	0.0	0.0	N
TCGA-KL-8324-01A-11R-2314-13	hsa-mir-3659	0.0	0.0	N
TCGA-KL-8324-01A-11R-2314-13	hsa-mir-3660	0.0	0.0	N
TCGA-KL-8324-01A-11R-2314-13	hsa-mir-3661	0.0	0.0	N
TCGA-KL-8324-01A-11R-2314-13	hsa-mir-3662	0.0	0.0	N
TCGA-KL-8324-01A-11R-2314-13	hsa-mir-3663	0.0	0.0	N
TCGA-KL-8324-01A-11R-2314-13	hsa-mir-3664	4.0	0.743391	N
TCGA-KL-8324-01A-11R-2314-13	hsa-mir-3665	0.0	0.0	N
TCGA-KL-8324-01A-11R-2314-13	hsa-mir-3666	0.0	0.0	N
TCGA-KL-8324-01A-11R-2314-13	hsa-mir-3667	0.0	0.0	N
TCGA-KL-8324-01A-11R-2314-13	hsa-mir-3668	0.0	0.0	N
TCGA-KL-8324-01A-11R-2314-13	hsa-mir-3669	0.0	0.0	N
TCGA-KL-8324-01A-11R-2314-13	hsa-mir-367	0.0	0.0	N
TCGA-KL-8324-01A-11R-2314-13	hsa-mir-3670	0.0	0.0	N
TCGA-KL-8324-01A-11R-2314-13	hsa-mir-3671	0.0	0.0	N
TCGA-KL-8324-01A-11R-2314-13	hsa-mir-3672	0.0	0.0	N
TCGA-KL-8324-01A-11R-2314-13	hsa-mir-3673	0.0	0.0	N
TCGA-KL-8324-01A-11R-2314-13	hsa-mir-3674	0.0	0.0	N
TCGA-KL-8324-01A-11R-2314-13	hsa-mir-3675	0.0	0.0	N
TCGA-KL-8324-01A-11R-2314-13	hsa-mir-3676	15.0	2.787717	N
TCGA-KL-8324-01A-11R-2314-13	hsa-mir-3677	10.0	1.858478	N
TCGA-KL-8324-01A-11R-2314-13	hsa-mir-3678	0.0	0.0	N
TCGA-KL-8324-01A-11R-2314-13	hsa-mir-3679	1.0	0.185848	N
TCGA-KL-8324-01A-11R-2314-13	hsa-mir-3680	5.0	0.929239	N
TCGA-KL-8324-01A-11R-2314-13	hsa-mir-3681	0.0	0.0	N
TCGA-KL-8324-01A-11R-2314-13	hsa-mir-3682	0.0	0.0	N
TCGA-KL-8324-01A-11R-2314-13	hsa-mir-3683	0.0	0.0	N
TCGA-KL-8324-01A-11R-2314-13	hsa-mir-3684	0.0	0.0	N
TCGA-KL-8324-01A-11R-2314-13	hsa-mir-3685	0.0	0.0	N
TCGA-KL-8324-01A-11R-2314-13	hsa-mir-3686	0.0	0.0	N
TCGA-KL-8324-01A-11R-2314-13	hsa-mir-3687	1.0	0.185848	N
TCGA-KL-8324-01A-11R-2314-13	hsa-mir-3688	2.0	0.371696	N
TCGA-KL-8324-01A-11R-2314-13	hsa-mir-3689a	0.0	0.0	N
TCGA-KL-8324-01A-11R-2314-13	hsa-mir-3689b	0.0	0.0	N
TCGA-KL-8324-01A-11R-2314-13	hsa-mir-369	1.0	0.185848	N
TCGA-KL-8324-01A-11R-2314-13	hsa-mir-3690	0.0	0.0	N
TCGA-KL-8324-01A-11R-2314-13	hsa-mir-3691	0.0	0.0	N
TCGA-KL-8324-01A-11R-2314-13	hsa-mir-3692	0.0	0.0	N
TCGA-KL-8324-01A-11R-2314-13	hsa-mir-370	4.0	0.743391	N
TCGA-KL-8324-01A-11R-2314-13	hsa-mir-371	0.0	0.0	N
TCGA-KL-8324-01A-11R-2314-13	hsa-mir-3713	0.0	0.0	N
TCGA-KL-8324-01A-11R-2314-13	hsa-mir-3714	0.0	0.0	N
TCGA-KL-8324-01A-11R-2314-13	hsa-mir-372	1.0	0.185848	N
TCGA-KL-8324-01A-11R-2314-13	hsa-mir-373	0.0	0.0	N
TCGA-KL-8324-01A-11R-2314-13	hsa-mir-374a	2777.0	516.099345	N
TCGA-KL-8324-01A-11R-2314-13	hsa-mir-374b	363.0	67.462752	N
TCGA-KL-8324-01A-11R-2314-13	hsa-mir-374c	0.0	0.0	N
TCGA-KL-8324-01A-11R-2314-13	hsa-mir-375	9230.0	1715.375207	N
TCGA-KL-8324-01A-11R-2314-13	hsa-mir-376a-1	0.0	0.0	N
TCGA-KL-8324-01A-11R-2314-13	hsa-mir-376a-2	0.0	0.0	N
TCGA-KL-8324-01A-11R-2314-13	hsa-mir-376b	1.0	0.185848	N
TCGA-KL-8324-01A-11R-2314-13	hsa-mir-376c	1.0	0.185848	N
TCGA-KL-8324-01A-11R-2314-13	hsa-mir-377	0.0	0.0	N
TCGA-KL-8324-01A-11R-2314-13	hsa-mir-378	279.0	51.851537	N
TCGA-KL-8324-01A-11R-2314-13	hsa-mir-378b	0.0	0.0	N
TCGA-KL-8324-01A-11R-2314-13	hsa-mir-378c	6.0	1.115087	N
TCGA-KL-8324-01A-11R-2314-13	hsa-mir-379	86.0	15.982911	N
TCGA-KL-8324-01A-11R-2314-13	hsa-mir-380	0.0	0.0	N
TCGA-KL-8324-01A-11R-2314-13	hsa-mir-381	9.0	1.67263	N
TCGA-KL-8324-01A-11R-2314-13	hsa-mir-382	9.0	1.67263	N
TCGA-KL-8324-01A-11R-2314-13	hsa-mir-383	0.0	0.0	N
TCGA-KL-8324-01A-11R-2314-13	hsa-mir-384	0.0	0.0	N
TCGA-KL-8324-01A-11R-2314-13	hsa-mir-3907	0.0	0.0	N
TCGA-KL-8324-01A-11R-2314-13	hsa-mir-3908	0.0	0.0	N
TCGA-KL-8324-01A-11R-2314-13	hsa-mir-3909	0.0	0.0	N
TCGA-KL-8324-01A-11R-2314-13	hsa-mir-3910-1	0.0	0.0	N
TCGA-KL-8324-01A-11R-2314-13	hsa-mir-3910-2	0.0	0.0	N
TCGA-KL-8324-01A-11R-2314-13	hsa-mir-3911	0.0	0.0	N
TCGA-KL-8324-01A-11R-2314-13	hsa-mir-3912	1.0	0.185848	N
TCGA-KL-8324-01A-11R-2314-13	hsa-mir-3913-1	12.0	2.230174	N
TCGA-KL-8324-01A-11R-2314-13	hsa-mir-3913-2	0.0	0.0	N
TCGA-KL-8324-01A-11R-2314-13	hsa-mir-3914-1	0.0	0.0	N
TCGA-KL-8324-01A-11R-2314-13	hsa-mir-3914-2	0.0	0.0	N
TCGA-KL-8324-01A-11R-2314-13	hsa-mir-3915	0.0	0.0	N
TCGA-KL-8324-01A-11R-2314-13	hsa-mir-3916	0.0	0.0	N
TCGA-KL-8324-01A-11R-2314-13	hsa-mir-3917	1.0	0.185848	N
TCGA-KL-8324-01A-11R-2314-13	hsa-mir-3918	0.0	0.0	N
TCGA-KL-8324-01A-11R-2314-13	hsa-mir-3919	0.0	0.0	N
TCGA-KL-8324-01A-11R-2314-13	hsa-mir-3920	4.0	0.743391	N
TCGA-KL-8324-01A-11R-2314-13	hsa-mir-3921	0.0	0.0	N
TCGA-KL-8324-01A-11R-2314-13	hsa-mir-3922	0.0	0.0	N
TCGA-KL-8324-01A-11R-2314-13	hsa-mir-3923	1.0	0.185848	N
TCGA-KL-8324-01A-11R-2314-13	hsa-mir-3924	0.0	0.0	N
TCGA-KL-8324-01A-11R-2314-13	hsa-mir-3925	0.0	0.0	N
TCGA-KL-8324-01A-11R-2314-13	hsa-mir-3926-1	0.0	0.0	N
TCGA-KL-8324-01A-11R-2314-13	hsa-mir-3926-2	0.0	0.0	N
TCGA-KL-8324-01A-11R-2314-13	hsa-mir-3927	0.0	0.0	N
TCGA-KL-8324-01A-11R-2314-13	hsa-mir-3928	1.0	0.185848	N
TCGA-KL-8324-01A-11R-2314-13	hsa-mir-3929	0.0	0.0	N
TCGA-KL-8324-01A-11R-2314-13	hsa-mir-3934	0.0	0.0	N
TCGA-KL-8324-01A-11R-2314-13	hsa-mir-3935	0.0	0.0	N
TCGA-KL-8324-01A-11R-2314-13	hsa-mir-3936	0.0	0.0	N
TCGA-KL-8324-01A-11R-2314-13	hsa-mir-3937	0.0	0.0	N
TCGA-KL-8324-01A-11R-2314-13	hsa-mir-3938	0.0	0.0	N
TCGA-KL-8324-01A-11R-2314-13	hsa-mir-3939	0.0	0.0	N
TCGA-KL-8324-01A-11R-2314-13	hsa-mir-3940	1.0	0.185848	N
TCGA-KL-8324-01A-11R-2314-13	hsa-mir-3941	6.0	1.115087	N
TCGA-KL-8324-01A-11R-2314-13	hsa-mir-3942	0.0	0.0	N
TCGA-KL-8324-01A-11R-2314-13	hsa-mir-3943	1.0	0.185848	N
TCGA-KL-8324-01A-11R-2314-13	hsa-mir-3944	1.0	0.185848	N
TCGA-KL-8324-01A-11R-2314-13	hsa-mir-3945	0.0	0.0	N
TCGA-KL-8324-01A-11R-2314-13	hsa-mir-409	5.0	0.929239	N
TCGA-KL-8324-01A-11R-2314-13	hsa-mir-410	0.0	0.0	N
TCGA-KL-8324-01A-11R-2314-13	hsa-mir-411	0.0	0.0	N
TCGA-KL-8324-01A-11R-2314-13	hsa-mir-412	0.0	0.0	N
TCGA-KL-8324-01A-11R-2314-13	hsa-mir-421	15.0	2.787717	N
TCGA-KL-8324-01A-11R-2314-13	hsa-mir-422a	0.0	0.0	N
TCGA-KL-8324-01A-11R-2314-13	hsa-mir-423	332.0	61.70147	N
TCGA-KL-8324-01A-11R-2314-13	hsa-mir-424	1074.0	199.600539	N
TCGA-KL-8324-01A-11R-2314-13	hsa-mir-425	180.0	33.452604	N
TCGA-KL-8324-01A-11R-2314-13	hsa-mir-4251	0.0	0.0	N
TCGA-KL-8324-01A-11R-2314-13	hsa-mir-4252	0.0	0.0	N
TCGA-KL-8324-01A-11R-2314-13	hsa-mir-4253	0.0	0.0	N
TCGA-KL-8324-01A-11R-2314-13	hsa-mir-4254	0.0	0.0	N
TCGA-KL-8324-01A-11R-2314-13	hsa-mir-4255	0.0	0.0	N
TCGA-KL-8324-01A-11R-2314-13	hsa-mir-4256	0.0	0.0	N
TCGA-KL-8324-01A-11R-2314-13	hsa-mir-4257	0.0	0.0	N
TCGA-KL-8324-01A-11R-2314-13	hsa-mir-4258	0.0	0.0	N
TCGA-KL-8324-01A-11R-2314-13	hsa-mir-4259	0.0	0.0	N
TCGA-KL-8324-01A-11R-2314-13	hsa-mir-4260	0.0	0.0	N
TCGA-KL-8324-01A-11R-2314-13	hsa-mir-4261	0.0	0.0	N
TCGA-KL-8324-01A-11R-2314-13	hsa-mir-4262	0.0	0.0	N
TCGA-KL-8324-01A-11R-2314-13	hsa-mir-4263	0.0	0.0	N
TCGA-KL-8324-01A-11R-2314-13	hsa-mir-4264	0.0	0.0	N
TCGA-KL-8324-01A-11R-2314-13	hsa-mir-4265	0.0	0.0	N
TCGA-KL-8324-01A-11R-2314-13	hsa-mir-4266	0.0	0.0	N
TCGA-KL-8324-01A-11R-2314-13	hsa-mir-4267	0.0	0.0	N
TCGA-KL-8324-01A-11R-2314-13	hsa-mir-4268	0.0	0.0	N
TCGA-KL-8324-01A-11R-2314-13	hsa-mir-4269	0.0	0.0	N
TCGA-KL-8324-01A-11R-2314-13	hsa-mir-4270	0.0	0.0	N
TCGA-KL-8324-01A-11R-2314-13	hsa-mir-4271	0.0	0.0	N
TCGA-KL-8324-01A-11R-2314-13	hsa-mir-4272	0.0	0.0	N
TCGA-KL-8324-01A-11R-2314-13	hsa-mir-4273	0.0	0.0	N
TCGA-KL-8324-01A-11R-2314-13	hsa-mir-4274	0.0	0.0	N
TCGA-KL-8324-01A-11R-2314-13	hsa-mir-4275	0.0	0.0	N
TCGA-KL-8324-01A-11R-2314-13	hsa-mir-4276	0.0	0.0	N
TCGA-KL-8324-01A-11R-2314-13	hsa-mir-4277	0.0	0.0	N
TCGA-KL-8324-01A-11R-2314-13	hsa-mir-4278	0.0	0.0	N
TCGA-KL-8324-01A-11R-2314-13	hsa-mir-4279	0.0	0.0	N
TCGA-KL-8324-01A-11R-2314-13	hsa-mir-4280	0.0	0.0	N
TCGA-KL-8324-01A-11R-2314-13	hsa-mir-4281	0.0	0.0	N
TCGA-KL-8324-01A-11R-2314-13	hsa-mir-4282	0.0	0.0	N
TCGA-KL-8324-01A-11R-2314-13	hsa-mir-4283-1	0.0	0.0	N
TCGA-KL-8324-01A-11R-2314-13	hsa-mir-4283-2	0.0	0.0	N
TCGA-KL-8324-01A-11R-2314-13	hsa-mir-4284	0.0	0.0	N
TCGA-KL-8324-01A-11R-2314-13	hsa-mir-4285	0.0	0.0	N
TCGA-KL-8324-01A-11R-2314-13	hsa-mir-4286	0.0	0.0	N
TCGA-KL-8324-01A-11R-2314-13	hsa-mir-4287	0.0	0.0	N
TCGA-KL-8324-01A-11R-2314-13	hsa-mir-4288	0.0	0.0	N
TCGA-KL-8324-01A-11R-2314-13	hsa-mir-4289	0.0	0.0	N
TCGA-KL-8324-01A-11R-2314-13	hsa-mir-429	416.0	77.312685	N
TCGA-KL-8324-01A-11R-2314-13	hsa-mir-4290	0.0	0.0	N
TCGA-KL-8324-01A-11R-2314-13	hsa-mir-4291	0.0	0.0	N
TCGA-KL-8324-01A-11R-2314-13	hsa-mir-4292	0.0	0.0	N
TCGA-KL-8324-01A-11R-2314-13	hsa-mir-4293	0.0	0.0	N
TCGA-KL-8324-01A-11R-2314-13	hsa-mir-4294	0.0	0.0	N
TCGA-KL-8324-01A-11R-2314-13	hsa-mir-4295	0.0	0.0	N
TCGA-KL-8324-01A-11R-2314-13	hsa-mir-4296	0.0	0.0	N
TCGA-KL-8324-01A-11R-2314-13	hsa-mir-4297	0.0	0.0	N
TCGA-KL-8324-01A-11R-2314-13	hsa-mir-4298	0.0	0.0	N
TCGA-KL-8324-01A-11R-2314-13	hsa-mir-4299	0.0	0.0	N
TCGA-KL-8324-01A-11R-2314-13	hsa-mir-4300	0.0	0.0	N
TCGA-KL-8324-01A-11R-2314-13	hsa-mir-4301	0.0	0.0	N
TCGA-KL-8324-01A-11R-2314-13	hsa-mir-4302	0.0	0.0	N
TCGA-KL-8324-01A-11R-2314-13	hsa-mir-4303	0.0	0.0	N
TCGA-KL-8324-01A-11R-2314-13	hsa-mir-4304	0.0	0.0	N
TCGA-KL-8324-01A-11R-2314-13	hsa-mir-4305	0.0	0.0	N
TCGA-KL-8324-01A-11R-2314-13	hsa-mir-4306	0.0	0.0	N
TCGA-KL-8324-01A-11R-2314-13	hsa-mir-4307	0.0	0.0	N
TCGA-KL-8324-01A-11R-2314-13	hsa-mir-4308	0.0	0.0	N
TCGA-KL-8324-01A-11R-2314-13	hsa-mir-4309	0.0	0.0	N
TCGA-KL-8324-01A-11R-2314-13	hsa-mir-431	0.0	0.0	N
TCGA-KL-8324-01A-11R-2314-13	hsa-mir-4310	0.0	0.0	N
TCGA-KL-8324-01A-11R-2314-13	hsa-mir-4311	0.0	0.0	N
TCGA-KL-8324-01A-11R-2314-13	hsa-mir-4312	0.0	0.0	N
TCGA-KL-8324-01A-11R-2314-13	hsa-mir-4313	0.0	0.0	N
TCGA-KL-8324-01A-11R-2314-13	hsa-mir-4314	0.0	0.0	N
TCGA-KL-8324-01A-11R-2314-13	hsa-mir-4315-1	0.0	0.0	N
TCGA-KL-8324-01A-11R-2314-13	hsa-mir-4315-2	0.0	0.0	N
TCGA-KL-8324-01A-11R-2314-13	hsa-mir-4316	0.0	0.0	N
TCGA-KL-8324-01A-11R-2314-13	hsa-mir-4317	0.0	0.0	N
TCGA-KL-8324-01A-11R-2314-13	hsa-mir-4318	0.0	0.0	N
TCGA-KL-8324-01A-11R-2314-13	hsa-mir-4319	0.0	0.0	N
TCGA-KL-8324-01A-11R-2314-13	hsa-mir-432	2.0	0.371696	N
TCGA-KL-8324-01A-11R-2314-13	hsa-mir-4320	0.0	0.0	N
TCGA-KL-8324-01A-11R-2314-13	hsa-mir-4321	0.0	0.0	N
TCGA-KL-8324-01A-11R-2314-13	hsa-mir-4322	0.0	0.0	N
TCGA-KL-8324-01A-11R-2314-13	hsa-mir-4323	0.0	0.0	N
TCGA-KL-8324-01A-11R-2314-13	hsa-mir-4324	0.0	0.0	N
TCGA-KL-8324-01A-11R-2314-13	hsa-mir-4325	0.0	0.0	N
TCGA-KL-8324-01A-11R-2314-13	hsa-mir-4326	13.0	2.416021	N
TCGA-KL-8324-01A-11R-2314-13	hsa-mir-4327	0.0	0.0	N
TCGA-KL-8324-01A-11R-2314-13	hsa-mir-4328	0.0	0.0	N
TCGA-KL-8324-01A-11R-2314-13	hsa-mir-4329	0.0	0.0	N
TCGA-KL-8324-01A-11R-2314-13	hsa-mir-433	0.0	0.0	N
TCGA-KL-8324-01A-11R-2314-13	hsa-mir-4330	0.0	0.0	N
TCGA-KL-8324-01A-11R-2314-13	hsa-mir-448	0.0	0.0	N
TCGA-KL-8324-01A-11R-2314-13	hsa-mir-449a	1.0	0.185848	N
TCGA-KL-8324-01A-11R-2314-13	hsa-mir-449b	0.0	0.0	N
TCGA-KL-8324-01A-11R-2314-13	hsa-mir-449c	0.0	0.0	N
TCGA-KL-8324-01A-11R-2314-13	hsa-mir-450a-1	3.0	0.557543	N
TCGA-KL-8324-01A-11R-2314-13	hsa-mir-450a-2	3.0	0.557543	N
TCGA-KL-8324-01A-11R-2314-13	hsa-mir-450b	16.0	2.973565	N
TCGA-KL-8324-01A-11R-2314-13	hsa-mir-451	627.0	116.526571	N
TCGA-KL-8324-01A-11R-2314-13	hsa-mir-452	62.0	11.522564	N
TCGA-KL-8324-01A-11R-2314-13	hsa-mir-454	9.0	1.67263	N
TCGA-KL-8324-01A-11R-2314-13	hsa-mir-455	147.0	27.319627	N
TCGA-KL-8324-01A-11R-2314-13	hsa-mir-466	0.0	0.0	N
TCGA-KL-8324-01A-11R-2314-13	hsa-mir-483	3.0	0.557543	N
TCGA-KL-8324-01A-11R-2314-13	hsa-mir-484	94.0	17.469693	N
TCGA-KL-8324-01A-11R-2314-13	hsa-mir-485	0.0	0.0	N
TCGA-KL-8324-01A-11R-2314-13	hsa-mir-486	479.0	89.021097	N
TCGA-KL-8324-01A-11R-2314-13	hsa-mir-487a	0.0	0.0	N
TCGA-KL-8324-01A-11R-2314-13	hsa-mir-487b	0.0	0.0	N
TCGA-KL-8324-01A-11R-2314-13	hsa-mir-488	0.0	0.0	N
TCGA-KL-8324-01A-11R-2314-13	hsa-mir-489	0.0	0.0	N
TCGA-KL-8324-01A-11R-2314-13	hsa-mir-490	0.0	0.0	N
TCGA-KL-8324-01A-11R-2314-13	hsa-mir-491	4.0	0.743391	N
TCGA-KL-8324-01A-11R-2314-13	hsa-mir-492	0.0	0.0	N
TCGA-KL-8324-01A-11R-2314-13	hsa-mir-493	7.0	1.300935	N
TCGA-KL-8324-01A-11R-2314-13	hsa-mir-494	0.0	0.0	N
TCGA-KL-8324-01A-11R-2314-13	hsa-mir-495	0.0	0.0	N
TCGA-KL-8324-01A-11R-2314-13	hsa-mir-496	0.0	0.0	N
TCGA-KL-8324-01A-11R-2314-13	hsa-mir-497	26.0	4.832043	N
TCGA-KL-8324-01A-11R-2314-13	hsa-mir-498	0.0	0.0	N
TCGA-KL-8324-01A-11R-2314-13	hsa-mir-499	0.0	0.0	N
TCGA-KL-8324-01A-11R-2314-13	hsa-mir-500a	2362.0	438.972507	Y
TCGA-KL-8324-01A-11R-2314-13	hsa-mir-500b	67.0	12.451803	Y
TCGA-KL-8324-01A-11R-2314-13	hsa-mir-501	522.0	97.012552	N
TCGA-KL-8324-01A-11R-2314-13	hsa-mir-502	185.0	34.381843	Y
TCGA-KL-8324-01A-11R-2314-13	hsa-mir-503	101.0	18.770628	N
TCGA-KL-8324-01A-11R-2314-13	hsa-mir-504	24.0	4.460347	N
TCGA-KL-8324-01A-11R-2314-13	hsa-mir-505	73.0	13.56689	N
TCGA-KL-8324-01A-11R-2314-13	hsa-mir-506	1.0	0.185848	N
TCGA-KL-8324-01A-11R-2314-13	hsa-mir-507	0.0	0.0	N
TCGA-KL-8324-01A-11R-2314-13	hsa-mir-508	102.0	18.956476	N
TCGA-KL-8324-01A-11R-2314-13	hsa-mir-509-1	12.0	2.230174	N
TCGA-KL-8324-01A-11R-2314-13	hsa-mir-509-2	10.0	1.858478	N
TCGA-KL-8324-01A-11R-2314-13	hsa-mir-509-3	5.0	0.929239	N
TCGA-KL-8324-01A-11R-2314-13	hsa-mir-510	0.0	0.0	N
TCGA-KL-8324-01A-11R-2314-13	hsa-mir-511-1	6.0	1.115087	N
TCGA-KL-8324-01A-11R-2314-13	hsa-mir-511-2	7.0	1.300935	N
TCGA-KL-8324-01A-11R-2314-13	hsa-mir-512-1	4.0	0.743391	N
TCGA-KL-8324-01A-11R-2314-13	hsa-mir-512-2	0.0	0.0	N
TCGA-KL-8324-01A-11R-2314-13	hsa-mir-513a-1	0.0	0.0	N
TCGA-KL-8324-01A-11R-2314-13	hsa-mir-513a-2	0.0	0.0	N
TCGA-KL-8324-01A-11R-2314-13	hsa-mir-513b	0.0	0.0	N
TCGA-KL-8324-01A-11R-2314-13	hsa-mir-513c	0.0	0.0	N
TCGA-KL-8324-01A-11R-2314-13	hsa-mir-514-1	15.0	2.787717	N
TCGA-KL-8324-01A-11R-2314-13	hsa-mir-514-2	20.0	3.716956	N
TCGA-KL-8324-01A-11R-2314-13	hsa-mir-514-3	24.0	4.460347	N
TCGA-KL-8324-01A-11R-2314-13	hsa-mir-514b	0.0	0.0	N
TCGA-KL-8324-01A-11R-2314-13	hsa-mir-515-1	0.0	0.0	N
TCGA-KL-8324-01A-11R-2314-13	hsa-mir-515-2	0.0	0.0	N
TCGA-KL-8324-01A-11R-2314-13	hsa-mir-516a-1	2.0	0.371696	N
TCGA-KL-8324-01A-11R-2314-13	hsa-mir-516a-2	1.0	0.185848	N
TCGA-KL-8324-01A-11R-2314-13	hsa-mir-516b-1	1.0	0.185848	N
TCGA-KL-8324-01A-11R-2314-13	hsa-mir-516b-2	4.0	0.743391	N
TCGA-KL-8324-01A-11R-2314-13	hsa-mir-517a	20.0	3.716956	Y
TCGA-KL-8324-01A-11R-2314-13	hsa-mir-517b	20.0	3.716956	Y
TCGA-KL-8324-01A-11R-2314-13	hsa-mir-517c	3.0	0.557543	N
TCGA-KL-8324-01A-11R-2314-13	hsa-mir-518a-1	3.0	0.557543	Y
TCGA-KL-8324-01A-11R-2314-13	hsa-mir-518a-2	1.0	0.185848	N
TCGA-KL-8324-01A-11R-2314-13	hsa-mir-518b	4.0	0.743391	N
TCGA-KL-8324-01A-11R-2314-13	hsa-mir-518c	2.0	0.371696	N
TCGA-KL-8324-01A-11R-2314-13	hsa-mir-518d	0.0	0.0	N
TCGA-KL-8324-01A-11R-2314-13	hsa-mir-518e	2.0	0.371696	N
TCGA-KL-8324-01A-11R-2314-13	hsa-mir-518f	2.0	0.371696	N
TCGA-KL-8324-01A-11R-2314-13	hsa-mir-519a-1	6.0	1.115087	N
TCGA-KL-8324-01A-11R-2314-13	hsa-mir-519a-2	5.0	0.929239	Y
TCGA-KL-8324-01A-11R-2314-13	hsa-mir-519b	0.0	0.0	N
TCGA-KL-8324-01A-11R-2314-13	hsa-mir-519c	0.0	0.0	N
TCGA-KL-8324-01A-11R-2314-13	hsa-mir-519d	3.0	0.557543	N
TCGA-KL-8324-01A-11R-2314-13	hsa-mir-519e	1.0	0.185848	N
TCGA-KL-8324-01A-11R-2314-13	hsa-mir-520a	7.0	1.300935	N
TCGA-KL-8324-01A-11R-2314-13	hsa-mir-520b	3.0	0.557543	Y
TCGA-KL-8324-01A-11R-2314-13	hsa-mir-520c	0.0	0.0	N
TCGA-KL-8324-01A-11R-2314-13	hsa-mir-520d	3.0	0.557543	N
TCGA-KL-8324-01A-11R-2314-13	hsa-mir-520e	0.0	0.0	N
TCGA-KL-8324-01A-11R-2314-13	hsa-mir-520f	0.0	0.0	N
TCGA-KL-8324-01A-11R-2314-13	hsa-mir-520g	0.0	0.0	N
TCGA-KL-8324-01A-11R-2314-13	hsa-mir-520h	0.0	0.0	N
TCGA-KL-8324-01A-11R-2314-13	hsa-mir-521-1	2.0	0.371696	N
TCGA-KL-8324-01A-11R-2314-13	hsa-mir-521-2	0.0	0.0	N
TCGA-KL-8324-01A-11R-2314-13	hsa-mir-522	1.0	0.185848	Y
TCGA-KL-8324-01A-11R-2314-13	hsa-mir-523	1.0	0.185848	N
TCGA-KL-8324-01A-11R-2314-13	hsa-mir-524	0.0	0.0	N
TCGA-KL-8324-01A-11R-2314-13	hsa-mir-525	8.0	1.486782	N
TCGA-KL-8324-01A-11R-2314-13	hsa-mir-526a-1	0.0	0.0	N
TCGA-KL-8324-01A-11R-2314-13	hsa-mir-526a-2	0.0	0.0	N
TCGA-KL-8324-01A-11R-2314-13	hsa-mir-526b	16.0	2.973565	N
TCGA-KL-8324-01A-11R-2314-13	hsa-mir-527	3.0	0.557543	Y
TCGA-KL-8324-01A-11R-2314-13	hsa-mir-532	19393.0	3604.146413	N
TCGA-KL-8324-01A-11R-2314-13	hsa-mir-539	0.0	0.0	N
TCGA-KL-8324-01A-11R-2314-13	hsa-mir-541	0.0	0.0	N
TCGA-KL-8324-01A-11R-2314-13	hsa-mir-542	402.0	74.710816	N
TCGA-KL-8324-01A-11R-2314-13	hsa-mir-543	0.0	0.0	N
TCGA-KL-8324-01A-11R-2314-13	hsa-mir-544	0.0	0.0	N
TCGA-KL-8324-01A-11R-2314-13	hsa-mir-544b	0.0	0.0	N
TCGA-KL-8324-01A-11R-2314-13	hsa-mir-545	1.0	0.185848	N
TCGA-KL-8324-01A-11R-2314-13	hsa-mir-548a-1	0.0	0.0	N
TCGA-KL-8324-01A-11R-2314-13	hsa-mir-548a-2	0.0	0.0	N
TCGA-KL-8324-01A-11R-2314-13	hsa-mir-548a-3	0.0	0.0	N
TCGA-KL-8324-01A-11R-2314-13	hsa-mir-548aa-1	0.0	0.0	N
TCGA-KL-8324-01A-11R-2314-13	hsa-mir-548aa-2	0.0	0.0	N
TCGA-KL-8324-01A-11R-2314-13	hsa-mir-548b	15.0	2.787717	N
TCGA-KL-8324-01A-11R-2314-13	hsa-mir-548c	0.0	0.0	N
TCGA-KL-8324-01A-11R-2314-13	hsa-mir-548d-1	0.0	0.0	N
TCGA-KL-8324-01A-11R-2314-13	hsa-mir-548d-2	0.0	0.0	N
TCGA-KL-8324-01A-11R-2314-13	hsa-mir-548e	1.0	0.185848	N
TCGA-KL-8324-01A-11R-2314-13	hsa-mir-548f-1	0.0	0.0	N
TCGA-KL-8324-01A-11R-2314-13	hsa-mir-548f-2	0.0	0.0	N
TCGA-KL-8324-01A-11R-2314-13	hsa-mir-548f-3	0.0	0.0	N
TCGA-KL-8324-01A-11R-2314-13	hsa-mir-548f-4	0.0	0.0	N
TCGA-KL-8324-01A-11R-2314-13	hsa-mir-548f-5	0.0	0.0	N
TCGA-KL-8324-01A-11R-2314-13	hsa-mir-548g	0.0	0.0	N
TCGA-KL-8324-01A-11R-2314-13	hsa-mir-548h-1	0.0	0.0	N
TCGA-KL-8324-01A-11R-2314-13	hsa-mir-548h-2	0.0	0.0	N
TCGA-KL-8324-01A-11R-2314-13	hsa-mir-548h-3	0.0	0.0	N
TCGA-KL-8324-01A-11R-2314-13	hsa-mir-548h-4	0.0	0.0	N
TCGA-KL-8324-01A-11R-2314-13	hsa-mir-548i-1	0.0	0.0	N
TCGA-KL-8324-01A-11R-2314-13	hsa-mir-548i-2	0.0	0.0	N
TCGA-KL-8324-01A-11R-2314-13	hsa-mir-548i-3	0.0	0.0	N
TCGA-KL-8324-01A-11R-2314-13	hsa-mir-548i-4	0.0	0.0	N
TCGA-KL-8324-01A-11R-2314-13	hsa-mir-548j	5.0	0.929239	N
TCGA-KL-8324-01A-11R-2314-13	hsa-mir-548k	0.0	0.0	N
TCGA-KL-8324-01A-11R-2314-13	hsa-mir-548l	0.0	0.0	N
TCGA-KL-8324-01A-11R-2314-13	hsa-mir-548m	0.0	0.0	N
TCGA-KL-8324-01A-11R-2314-13	hsa-mir-548n	0.0	0.0	N
TCGA-KL-8324-01A-11R-2314-13	hsa-mir-548o	1.0	0.185848	N
TCGA-KL-8324-01A-11R-2314-13	hsa-mir-548p	0.0	0.0	N
TCGA-KL-8324-01A-11R-2314-13	hsa-mir-548q	0.0	0.0	N
TCGA-KL-8324-01A-11R-2314-13	hsa-mir-548s	1.0	0.185848	N
TCGA-KL-8324-01A-11R-2314-13	hsa-mir-548t	1.0	0.185848	N
TCGA-KL-8324-01A-11R-2314-13	hsa-mir-548u	0.0	0.0	N
TCGA-KL-8324-01A-11R-2314-13	hsa-mir-548v	4.0	0.743391	N
TCGA-KL-8324-01A-11R-2314-13	hsa-mir-548w	0.0	0.0	N
TCGA-KL-8324-01A-11R-2314-13	hsa-mir-548x	0.0	0.0	N
TCGA-KL-8324-01A-11R-2314-13	hsa-mir-548y	0.0	0.0	N
TCGA-KL-8324-01A-11R-2314-13	hsa-mir-548z	0.0	0.0	N
TCGA-KL-8324-01A-11R-2314-13	hsa-mir-549	0.0	0.0	N
TCGA-KL-8324-01A-11R-2314-13	hsa-mir-550a-1	12.0	2.230174	N
TCGA-KL-8324-01A-11R-2314-13	hsa-mir-550a-2	15.0	2.787717	N
TCGA-KL-8324-01A-11R-2314-13	hsa-mir-550b-1	0.0	0.0	N
TCGA-KL-8324-01A-11R-2314-13	hsa-mir-550b-2	1.0	0.185848	N
TCGA-KL-8324-01A-11R-2314-13	hsa-mir-551a	0.0	0.0	N
TCGA-KL-8324-01A-11R-2314-13	hsa-mir-551b	24.0	4.460347	N
TCGA-KL-8324-01A-11R-2314-13	hsa-mir-552	4.0	0.743391	N
TCGA-KL-8324-01A-11R-2314-13	hsa-mir-553	0.0	0.0	N
TCGA-KL-8324-01A-11R-2314-13	hsa-mir-554	0.0	0.0	N
TCGA-KL-8324-01A-11R-2314-13	hsa-mir-555	0.0	0.0	N
TCGA-KL-8324-01A-11R-2314-13	hsa-mir-556	0.0	0.0	N
TCGA-KL-8324-01A-11R-2314-13	hsa-mir-557	0.0	0.0	N
TCGA-KL-8324-01A-11R-2314-13	hsa-mir-558	0.0	0.0	N
TCGA-KL-8324-01A-11R-2314-13	hsa-mir-559	2.0	0.371696	N
TCGA-KL-8324-01A-11R-2314-13	hsa-mir-561	57.0	10.593325	N
TCGA-KL-8324-01A-11R-2314-13	hsa-mir-562	0.0	0.0	N
TCGA-KL-8324-01A-11R-2314-13	hsa-mir-563	0.0	0.0	N
TCGA-KL-8324-01A-11R-2314-13	hsa-mir-564	0.0	0.0	N
TCGA-KL-8324-01A-11R-2314-13	hsa-mir-566	0.0	0.0	N
TCGA-KL-8324-01A-11R-2314-13	hsa-mir-567	0.0	0.0	N
TCGA-KL-8324-01A-11R-2314-13	hsa-mir-568	0.0	0.0	N
TCGA-KL-8324-01A-11R-2314-13	hsa-mir-569	0.0	0.0	N
TCGA-KL-8324-01A-11R-2314-13	hsa-mir-570	0.0	0.0	N
TCGA-KL-8324-01A-11R-2314-13	hsa-mir-571	0.0	0.0	N
TCGA-KL-8324-01A-11R-2314-13	hsa-mir-572	0.0	0.0	N
TCGA-KL-8324-01A-11R-2314-13	hsa-mir-573	0.0	0.0	N
TCGA-KL-8324-01A-11R-2314-13	hsa-mir-574	247.0	45.904407	N
TCGA-KL-8324-01A-11R-2314-13	hsa-mir-575	0.0	0.0	N
TCGA-KL-8324-01A-11R-2314-13	hsa-mir-576	93.0	17.283846	N
TCGA-KL-8324-01A-11R-2314-13	hsa-mir-577	298.0	55.382645	N
TCGA-KL-8324-01A-11R-2314-13	hsa-mir-578	0.0	0.0	N
TCGA-KL-8324-01A-11R-2314-13	hsa-mir-579	3.0	0.557543	N
TCGA-KL-8324-01A-11R-2314-13	hsa-mir-580	1.0	0.185848	N
TCGA-KL-8324-01A-11R-2314-13	hsa-mir-581	2.0	0.371696	N
TCGA-KL-8324-01A-11R-2314-13	hsa-mir-582	3720.0	691.353821	N
TCGA-KL-8324-01A-11R-2314-13	hsa-mir-583	0.0	0.0	N
TCGA-KL-8324-01A-11R-2314-13	hsa-mir-584	59.0	10.96502	N
TCGA-KL-8324-01A-11R-2314-13	hsa-mir-585	1.0	0.185848	N
TCGA-KL-8324-01A-11R-2314-13	hsa-mir-586	0.0	0.0	N
TCGA-KL-8324-01A-11R-2314-13	hsa-mir-587	0.0	0.0	N
TCGA-KL-8324-01A-11R-2314-13	hsa-mir-588	0.0	0.0	N
TCGA-KL-8324-01A-11R-2314-13	hsa-mir-589	475.0	88.277706	N
TCGA-KL-8324-01A-11R-2314-13	hsa-mir-590	70.0	13.009346	N
TCGA-KL-8324-01A-11R-2314-13	hsa-mir-591	0.0	0.0	N
TCGA-KL-8324-01A-11R-2314-13	hsa-mir-592	53.0	9.849933	N
TCGA-KL-8324-01A-11R-2314-13	hsa-mir-593	0.0	0.0	N
TCGA-KL-8324-01A-11R-2314-13	hsa-mir-595	0.0	0.0	N
TCGA-KL-8324-01A-11R-2314-13	hsa-mir-596	0.0	0.0	N
TCGA-KL-8324-01A-11R-2314-13	hsa-mir-597	0.0	0.0	N
TCGA-KL-8324-01A-11R-2314-13	hsa-mir-598	291.0	54.08171	N
TCGA-KL-8324-01A-11R-2314-13	hsa-mir-599	0.0	0.0	N
TCGA-KL-8324-01A-11R-2314-13	hsa-mir-600	0.0	0.0	N
TCGA-KL-8324-01A-11R-2314-13	hsa-mir-601	0.0	0.0	N
TCGA-KL-8324-01A-11R-2314-13	hsa-mir-602	0.0	0.0	N
TCGA-KL-8324-01A-11R-2314-13	hsa-mir-603	0.0	0.0	N
TCGA-KL-8324-01A-11R-2314-13	hsa-mir-604	0.0	0.0	N
TCGA-KL-8324-01A-11R-2314-13	hsa-mir-605	0.0	0.0	N
TCGA-KL-8324-01A-11R-2314-13	hsa-mir-606	0.0	0.0	N
TCGA-KL-8324-01A-11R-2314-13	hsa-mir-607	0.0	0.0	N
TCGA-KL-8324-01A-11R-2314-13	hsa-mir-608	0.0	0.0	N
TCGA-KL-8324-01A-11R-2314-13	hsa-mir-609	0.0	0.0	N
TCGA-KL-8324-01A-11R-2314-13	hsa-mir-610	0.0	0.0	N
TCGA-KL-8324-01A-11R-2314-13	hsa-mir-611	0.0	0.0	N
TCGA-KL-8324-01A-11R-2314-13	hsa-mir-612	0.0	0.0	N
TCGA-KL-8324-01A-11R-2314-13	hsa-mir-613	0.0	0.0	N
TCGA-KL-8324-01A-11R-2314-13	hsa-mir-614	0.0	0.0	N
TCGA-KL-8324-01A-11R-2314-13	hsa-mir-615	60.0	11.150868	N
TCGA-KL-8324-01A-11R-2314-13	hsa-mir-616	36.0	6.690521	N
TCGA-KL-8324-01A-11R-2314-13	hsa-mir-617	1.0	0.185848	N
TCGA-KL-8324-01A-11R-2314-13	hsa-mir-618	47.0	8.734847	N
TCGA-KL-8324-01A-11R-2314-13	hsa-mir-619	0.0	0.0	N
TCGA-KL-8324-01A-11R-2314-13	hsa-mir-620	0.0	0.0	N
TCGA-KL-8324-01A-11R-2314-13	hsa-mir-621	0.0	0.0	N
TCGA-KL-8324-01A-11R-2314-13	hsa-mir-622	0.0	0.0	N
TCGA-KL-8324-01A-11R-2314-13	hsa-mir-623	0.0	0.0	N
TCGA-KL-8324-01A-11R-2314-13	hsa-mir-624	5.0	0.929239	N
TCGA-KL-8324-01A-11R-2314-13	hsa-mir-625	160.0	29.735648	N
TCGA-KL-8324-01A-11R-2314-13	hsa-mir-626	0.0	0.0	N
TCGA-KL-8324-01A-11R-2314-13	hsa-mir-627	3.0	0.557543	N
TCGA-KL-8324-01A-11R-2314-13	hsa-mir-628	38.0	7.062216	N
TCGA-KL-8324-01A-11R-2314-13	hsa-mir-629	803.0	149.235785	N
TCGA-KL-8324-01A-11R-2314-13	hsa-mir-630	0.0	0.0	N
TCGA-KL-8324-01A-11R-2314-13	hsa-mir-631	0.0	0.0	N
TCGA-KL-8324-01A-11R-2314-13	hsa-mir-632	0.0	0.0	N
TCGA-KL-8324-01A-11R-2314-13	hsa-mir-633	0.0	0.0	N
TCGA-KL-8324-01A-11R-2314-13	hsa-mir-634	0.0	0.0	N
TCGA-KL-8324-01A-11R-2314-13	hsa-mir-635	0.0	0.0	N
TCGA-KL-8324-01A-11R-2314-13	hsa-mir-636	0.0	0.0	N
TCGA-KL-8324-01A-11R-2314-13	hsa-mir-637	0.0	0.0	N
TCGA-KL-8324-01A-11R-2314-13	hsa-mir-638	0.0	0.0	N
TCGA-KL-8324-01A-11R-2314-13	hsa-mir-639	2.0	0.371696	N
TCGA-KL-8324-01A-11R-2314-13	hsa-mir-640	0.0	0.0	N
TCGA-KL-8324-01A-11R-2314-13	hsa-mir-641	1.0	0.185848	N
TCGA-KL-8324-01A-11R-2314-13	hsa-mir-642a	20.0	3.716956	N
TCGA-KL-8324-01A-11R-2314-13	hsa-mir-642b	0.0	0.0	N
TCGA-KL-8324-01A-11R-2314-13	hsa-mir-643	2.0	0.371696	N
TCGA-KL-8324-01A-11R-2314-13	hsa-mir-644	0.0	0.0	N
TCGA-KL-8324-01A-11R-2314-13	hsa-mir-645	0.0	0.0	N
TCGA-KL-8324-01A-11R-2314-13	hsa-mir-646	0.0	0.0	N
TCGA-KL-8324-01A-11R-2314-13	hsa-mir-647	0.0	0.0	N
TCGA-KL-8324-01A-11R-2314-13	hsa-mir-648	0.0	0.0	N
TCGA-KL-8324-01A-11R-2314-13	hsa-mir-649	0.0	0.0	N
TCGA-KL-8324-01A-11R-2314-13	hsa-mir-650	0.0	0.0	N
TCGA-KL-8324-01A-11R-2314-13	hsa-mir-651	44.0	8.177303	N
TCGA-KL-8324-01A-11R-2314-13	hsa-mir-652	78.0	14.496129	N
TCGA-KL-8324-01A-11R-2314-13	hsa-mir-653	63.0	11.708411	N
TCGA-KL-8324-01A-11R-2314-13	hsa-mir-654	6.0	1.115087	N
TCGA-KL-8324-01A-11R-2314-13	hsa-mir-655	0.0	0.0	N
TCGA-KL-8324-01A-11R-2314-13	hsa-mir-656	0.0	0.0	N
TCGA-KL-8324-01A-11R-2314-13	hsa-mir-657	0.0	0.0	N
TCGA-KL-8324-01A-11R-2314-13	hsa-mir-658	0.0	0.0	N
TCGA-KL-8324-01A-11R-2314-13	hsa-mir-659	8.0	1.486782	N
TCGA-KL-8324-01A-11R-2314-13	hsa-mir-660	844.0	156.855544	N
TCGA-KL-8324-01A-11R-2314-13	hsa-mir-661	0.0	0.0	N
TCGA-KL-8324-01A-11R-2314-13	hsa-mir-662	0.0	0.0	N
TCGA-KL-8324-01A-11R-2314-13	hsa-mir-663	0.0	0.0	N
TCGA-KL-8324-01A-11R-2314-13	hsa-mir-663b	0.0	0.0	N
TCGA-KL-8324-01A-11R-2314-13	hsa-mir-664	180.0	33.452604	N
TCGA-KL-8324-01A-11R-2314-13	hsa-mir-665	0.0	0.0	N
TCGA-KL-8324-01A-11R-2314-13	hsa-mir-668	0.0	0.0	N
TCGA-KL-8324-01A-11R-2314-13	hsa-mir-670	0.0	0.0	N
TCGA-KL-8324-01A-11R-2314-13	hsa-mir-671	54.0	10.035781	N
TCGA-KL-8324-01A-11R-2314-13	hsa-mir-675	64.0	11.894259	N
TCGA-KL-8324-01A-11R-2314-13	hsa-mir-676	15.0	2.787717	N
TCGA-KL-8324-01A-11R-2314-13	hsa-mir-7-1	63.0	11.708411	N
TCGA-KL-8324-01A-11R-2314-13	hsa-mir-7-2	0.0	0.0	N
TCGA-KL-8324-01A-11R-2314-13	hsa-mir-7-3	0.0	0.0	N
TCGA-KL-8324-01A-11R-2314-13	hsa-mir-708	47.0	8.734847	N
TCGA-KL-8324-01A-11R-2314-13	hsa-mir-711	0.0	0.0	N
TCGA-KL-8324-01A-11R-2314-13	hsa-mir-718	0.0	0.0	N
TCGA-KL-8324-01A-11R-2314-13	hsa-mir-720	0.0	0.0	N
TCGA-KL-8324-01A-11R-2314-13	hsa-mir-744	61.0	11.336716	N
TCGA-KL-8324-01A-11R-2314-13	hsa-mir-758	3.0	0.557543	N
TCGA-KL-8324-01A-11R-2314-13	hsa-mir-759	0.0	0.0	N
TCGA-KL-8324-01A-11R-2314-13	hsa-mir-760	10.0	1.858478	N
TCGA-KL-8324-01A-11R-2314-13	hsa-mir-761	0.0	0.0	N
TCGA-KL-8324-01A-11R-2314-13	hsa-mir-762	0.0	0.0	N
TCGA-KL-8324-01A-11R-2314-13	hsa-mir-764	0.0	0.0	N
TCGA-KL-8324-01A-11R-2314-13	hsa-mir-765	1.0	0.185848	N
TCGA-KL-8324-01A-11R-2314-13	hsa-mir-766	130.0	24.160214	N
TCGA-KL-8324-01A-11R-2314-13	hsa-mir-767	0.0	0.0	N
TCGA-KL-8324-01A-11R-2314-13	hsa-mir-769	41.0	7.61976	N
TCGA-KL-8324-01A-11R-2314-13	hsa-mir-770	0.0	0.0	N
TCGA-KL-8324-01A-11R-2314-13	hsa-mir-802	0.0	0.0	N
TCGA-KL-8324-01A-11R-2314-13	hsa-mir-873	0.0	0.0	N
TCGA-KL-8324-01A-11R-2314-13	hsa-mir-874	1524.0	283.232049	N
TCGA-KL-8324-01A-11R-2314-13	hsa-mir-875	0.0	0.0	N
TCGA-KL-8324-01A-11R-2314-13	hsa-mir-876	0.0	0.0	N
TCGA-KL-8324-01A-11R-2314-13	hsa-mir-877	1.0	0.185848	N
TCGA-KL-8324-01A-11R-2314-13	hsa-mir-885	134.0	24.903605	N
TCGA-KL-8324-01A-11R-2314-13	hsa-mir-887	1.0	0.185848	N
TCGA-KL-8324-01A-11R-2314-13	hsa-mir-888	72.0	13.381042	N
TCGA-KL-8324-01A-11R-2314-13	hsa-mir-889	3.0	0.557543	N
TCGA-KL-8324-01A-11R-2314-13	hsa-mir-890	7.0	1.300935	N
TCGA-KL-8324-01A-11R-2314-13	hsa-mir-891a	12704.0	2361.010469	N
TCGA-KL-8324-01A-11R-2314-13	hsa-mir-891b	44.0	8.177303	N
TCGA-KL-8324-01A-11R-2314-13	hsa-mir-892a	111.0	20.629106	N
TCGA-KL-8324-01A-11R-2314-13	hsa-mir-892b	19.0	3.531108	N
TCGA-KL-8324-01A-11R-2314-13	hsa-mir-9-1	59317.0	11023.934037	N
TCGA-KL-8324-01A-11R-2314-13	hsa-mir-9-2	59325.0	11025.42082	N
TCGA-KL-8324-01A-11R-2314-13	hsa-mir-9-3	66.0	12.265955	N
TCGA-KL-8324-01A-11R-2314-13	hsa-mir-920	0.0	0.0	N
TCGA-KL-8324-01A-11R-2314-13	hsa-mir-921	0.0	0.0	N
TCGA-KL-8324-01A-11R-2314-13	hsa-mir-922	0.0	0.0	N
TCGA-KL-8324-01A-11R-2314-13	hsa-mir-924	0.0	0.0	N
TCGA-KL-8324-01A-11R-2314-13	hsa-mir-92a-1	1032.0	191.794931	N
TCGA-KL-8324-01A-11R-2314-13	hsa-mir-92a-2	31423.0	5839.895464	N
TCGA-KL-8324-01A-11R-2314-13	hsa-mir-92b	276.0	51.293993	N
TCGA-KL-8324-01A-11R-2314-13	hsa-mir-93	8478.0	1575.617661	N
TCGA-KL-8324-01A-11R-2314-13	hsa-mir-933	0.0	0.0	N
TCGA-KL-8324-01A-11R-2314-13	hsa-mir-934	1.0	0.185848	N
TCGA-KL-8324-01A-11R-2314-13	hsa-mir-935	2.0	0.371696	N
TCGA-KL-8324-01A-11R-2314-13	hsa-mir-936	0.0	0.0	N
TCGA-KL-8324-01A-11R-2314-13	hsa-mir-937	2.0	0.371696	N
TCGA-KL-8324-01A-11R-2314-13	hsa-mir-938	0.0	0.0	N
TCGA-KL-8324-01A-11R-2314-13	hsa-mir-939	2.0	0.371696	N
TCGA-KL-8324-01A-11R-2314-13	hsa-mir-940	3.0	0.557543	N
TCGA-KL-8324-01A-11R-2314-13	hsa-mir-941-1	0.0	0.0	N
TCGA-KL-8324-01A-11R-2314-13	hsa-mir-941-3	0.0	0.0	N
TCGA-KL-8324-01A-11R-2314-13	hsa-mir-941-4	0.0	0.0	N
TCGA-KL-8324-01A-11R-2314-13	hsa-mir-942	18.0	3.34526	N
TCGA-KL-8324-01A-11R-2314-13	hsa-mir-943	0.0	0.0	N
TCGA-KL-8324-01A-11R-2314-13	hsa-mir-944	1.0	0.185848	N
TCGA-KL-8324-01A-11R-2314-13	hsa-mir-95	3.0	0.557543	N
TCGA-KL-8324-01A-11R-2314-13	hsa-mir-96	164.0	30.479039	N
TCGA-KL-8324-01A-11R-2314-13	hsa-mir-98	100.0	18.58478	N
TCGA-KL-8324-01A-11R-2314-13	hsa-mir-99a	3305.0	614.226984	N
TCGA-KL-8324-01A-11R-2314-13	hsa-mir-99b	158264.0	29413.016445	N
