# Supplementary material for: Dysfunctional miRNA-Mediated Regulation in Chromophobe Renal Cell Carcinoma
Source: PLoS One. 2016 Jun 3;11(6):e0156324. doi: 10.1371/journal.pone.0156324 (PMC4892590; doi:10.1371/journal.pone.0156324)
Supplement: S1 File — (ZIP) [file pone.0156324.s001.zip › S1_File miRNA expression profile downloaded from TCGA/case/bcgsc.ca__IlluminaHiSeq_miRNASeq__TCGA-KL-8325-01A-11R-2314-13__mirna_quantification.txt]

barcode	miRNA_ID	read_count	reads_per_million_miRNA_mapped	cross-mapped
TCGA-KL-8325-01A-11R-2314-13	hsa-let-7a-1	24253.0	4661.00164	N
TCGA-KL-8325-01A-11R-2314-13	hsa-let-7a-2	48358.0	9293.560273	N
TCGA-KL-8325-01A-11R-2314-13	hsa-let-7a-3	24125.0	4636.402283	N
TCGA-KL-8325-01A-11R-2314-13	hsa-let-7b	54527.0	10479.13398	N
TCGA-KL-8325-01A-11R-2314-13	hsa-let-7c	885.0	170.081493	N
TCGA-KL-8325-01A-11R-2314-13	hsa-let-7d	1944.0	373.602737	N
TCGA-KL-8325-01A-11R-2314-13	hsa-let-7e	6059.0	1164.433634	N
TCGA-KL-8325-01A-11R-2314-13	hsa-let-7f-1	54.0	10.377854	N
TCGA-KL-8325-01A-11R-2314-13	hsa-let-7f-2	23556.0	4527.050453	N
TCGA-KL-8325-01A-11R-2314-13	hsa-let-7g	3836.0	737.211986	N
TCGA-KL-8325-01A-11R-2314-13	hsa-let-7i	1851.0	355.729767	N
TCGA-KL-8325-01A-11R-2314-13	hsa-mir-1-1	0.0	0.0	N
TCGA-KL-8325-01A-11R-2314-13	hsa-mir-1-2	3.0	0.576547	N
TCGA-KL-8325-01A-11R-2314-13	hsa-mir-100	27835.0	5349.399276	Y
TCGA-KL-8325-01A-11R-2314-13	hsa-mir-101-1	119231.0	22914.109038	N
TCGA-KL-8325-01A-11R-2314-13	hsa-mir-101-2	178.0	34.208481	N
TCGA-KL-8325-01A-11R-2314-13	hsa-mir-103-1	52115.0	10015.589843	Y
TCGA-KL-8325-01A-11R-2314-13	hsa-mir-103-1-as	0.0	0.0	N
TCGA-KL-8325-01A-11R-2314-13	hsa-mir-103-2	18.0	3.459285	N
TCGA-KL-8325-01A-11R-2314-13	hsa-mir-103-2-as	0.0	0.0	N
TCGA-KL-8325-01A-11R-2314-13	hsa-mir-105-1	0.0	0.0	N
TCGA-KL-8325-01A-11R-2314-13	hsa-mir-105-2	0.0	0.0	N
TCGA-KL-8325-01A-11R-2314-13	hsa-mir-106a	13.0	2.498372	Y
TCGA-KL-8325-01A-11R-2314-13	hsa-mir-106b	830.0	159.511457	N
TCGA-KL-8325-01A-11R-2314-13	hsa-mir-107	273.0	52.465817	Y
TCGA-KL-8325-01A-11R-2314-13	hsa-mir-10a	913404.0	175540.244164	N
TCGA-KL-8325-01A-11R-2314-13	hsa-mir-10b	164057.0	31528.880798	N
TCGA-KL-8325-01A-11R-2314-13	hsa-mir-1178	0.0	0.0	N
TCGA-KL-8325-01A-11R-2314-13	hsa-mir-1179	1.0	0.192182	N
TCGA-KL-8325-01A-11R-2314-13	hsa-mir-1180	63.0	12.107496	N
TCGA-KL-8325-01A-11R-2314-13	hsa-mir-1181	0.0	0.0	N
TCGA-KL-8325-01A-11R-2314-13	hsa-mir-1182	0.0	0.0	N
TCGA-KL-8325-01A-11R-2314-13	hsa-mir-1183	0.0	0.0	N
TCGA-KL-8325-01A-11R-2314-13	hsa-mir-1184-1	0.0	0.0	N
TCGA-KL-8325-01A-11R-2314-13	hsa-mir-1184-2	0.0	0.0	N
TCGA-KL-8325-01A-11R-2314-13	hsa-mir-1184-3	0.0	0.0	N
TCGA-KL-8325-01A-11R-2314-13	hsa-mir-1185-1	0.0	0.0	N
TCGA-KL-8325-01A-11R-2314-13	hsa-mir-1185-2	0.0	0.0	N
TCGA-KL-8325-01A-11R-2314-13	hsa-mir-1193	0.0	0.0	N
TCGA-KL-8325-01A-11R-2314-13	hsa-mir-1197	0.0	0.0	N
TCGA-KL-8325-01A-11R-2314-13	hsa-mir-1200	0.0	0.0	N
TCGA-KL-8325-01A-11R-2314-13	hsa-mir-1202	0.0	0.0	N
TCGA-KL-8325-01A-11R-2314-13	hsa-mir-1203	0.0	0.0	N
TCGA-KL-8325-01A-11R-2314-13	hsa-mir-1204	0.0	0.0	N
TCGA-KL-8325-01A-11R-2314-13	hsa-mir-1205	0.0	0.0	N
TCGA-KL-8325-01A-11R-2314-13	hsa-mir-1206	0.0	0.0	N
TCGA-KL-8325-01A-11R-2314-13	hsa-mir-1207	0.0	0.0	N
TCGA-KL-8325-01A-11R-2314-13	hsa-mir-1208	0.0	0.0	N
TCGA-KL-8325-01A-11R-2314-13	hsa-mir-122	0.0	0.0	N
TCGA-KL-8325-01A-11R-2314-13	hsa-mir-1224	0.0	0.0	N
TCGA-KL-8325-01A-11R-2314-13	hsa-mir-1225	0.0	0.0	N
TCGA-KL-8325-01A-11R-2314-13	hsa-mir-1226	1.0	0.192182	N
TCGA-KL-8325-01A-11R-2314-13	hsa-mir-1227	1.0	0.192182	N
TCGA-KL-8325-01A-11R-2314-13	hsa-mir-1228	1.0	0.192182	N
TCGA-KL-8325-01A-11R-2314-13	hsa-mir-1229	2.0	0.384365	N
TCGA-KL-8325-01A-11R-2314-13	hsa-mir-1231	0.0	0.0	N
TCGA-KL-8325-01A-11R-2314-13	hsa-mir-1233-1	0.0	0.0	N
TCGA-KL-8325-01A-11R-2314-13	hsa-mir-1233-2	0.0	0.0	N
TCGA-KL-8325-01A-11R-2314-13	hsa-mir-1234	1.0	0.192182	N
TCGA-KL-8325-01A-11R-2314-13	hsa-mir-1236	0.0	0.0	N
TCGA-KL-8325-01A-11R-2314-13	hsa-mir-1237	0.0	0.0	N
TCGA-KL-8325-01A-11R-2314-13	hsa-mir-1238	0.0	0.0	N
TCGA-KL-8325-01A-11R-2314-13	hsa-mir-124-1	0.0	0.0	N
TCGA-KL-8325-01A-11R-2314-13	hsa-mir-124-2	0.0	0.0	N
TCGA-KL-8325-01A-11R-2314-13	hsa-mir-124-3	1.0	0.192182	N
TCGA-KL-8325-01A-11R-2314-13	hsa-mir-1243	0.0	0.0	N
TCGA-KL-8325-01A-11R-2314-13	hsa-mir-1244-1	0.0	0.0	N
TCGA-KL-8325-01A-11R-2314-13	hsa-mir-1244-2	0.0	0.0	N
TCGA-KL-8325-01A-11R-2314-13	hsa-mir-1244-3	0.0	0.0	N
TCGA-KL-8325-01A-11R-2314-13	hsa-mir-1245	2.0	0.384365	N
TCGA-KL-8325-01A-11R-2314-13	hsa-mir-1246	0.0	0.0	N
TCGA-KL-8325-01A-11R-2314-13	hsa-mir-1247	1.0	0.192182	N
TCGA-KL-8325-01A-11R-2314-13	hsa-mir-1248	2.0	0.384365	N
TCGA-KL-8325-01A-11R-2314-13	hsa-mir-1249	3.0	0.576547	N
TCGA-KL-8325-01A-11R-2314-13	hsa-mir-1250	0.0	0.0	N
TCGA-KL-8325-01A-11R-2314-13	hsa-mir-1251	5.0	0.960912	N
TCGA-KL-8325-01A-11R-2314-13	hsa-mir-1252	0.0	0.0	N
TCGA-KL-8325-01A-11R-2314-13	hsa-mir-1253	0.0	0.0	N
TCGA-KL-8325-01A-11R-2314-13	hsa-mir-1254	0.0	0.0	N
TCGA-KL-8325-01A-11R-2314-13	hsa-mir-1255a	1.0	0.192182	N
TCGA-KL-8325-01A-11R-2314-13	hsa-mir-1255b-1	0.0	0.0	N
TCGA-KL-8325-01A-11R-2314-13	hsa-mir-1255b-2	0.0	0.0	N
TCGA-KL-8325-01A-11R-2314-13	hsa-mir-1256	0.0	0.0	N
TCGA-KL-8325-01A-11R-2314-13	hsa-mir-1257	0.0	0.0	N
TCGA-KL-8325-01A-11R-2314-13	hsa-mir-1258	20.0	3.84365	N
TCGA-KL-8325-01A-11R-2314-13	hsa-mir-125a	7806.0	1500.176424	N
TCGA-KL-8325-01A-11R-2314-13	hsa-mir-125b-1	12933.0	2485.495988	N
TCGA-KL-8325-01A-11R-2314-13	hsa-mir-125b-2	18.0	3.459285	N
TCGA-KL-8325-01A-11R-2314-13	hsa-mir-126	12458.0	2394.209311	N
TCGA-KL-8325-01A-11R-2314-13	hsa-mir-1260	0.0	0.0	N
TCGA-KL-8325-01A-11R-2314-13	hsa-mir-1260b	0.0	0.0	N
TCGA-KL-8325-01A-11R-2314-13	hsa-mir-1261	0.0	0.0	N
TCGA-KL-8325-01A-11R-2314-13	hsa-mir-1262	10.0	1.921825	N
TCGA-KL-8325-01A-11R-2314-13	hsa-mir-1263	0.0	0.0	N
TCGA-KL-8325-01A-11R-2314-13	hsa-mir-1264	0.0	0.0	N
TCGA-KL-8325-01A-11R-2314-13	hsa-mir-1265	0.0	0.0	N
TCGA-KL-8325-01A-11R-2314-13	hsa-mir-1266	42.0	8.071664	N
TCGA-KL-8325-01A-11R-2314-13	hsa-mir-1267	0.0	0.0	N
TCGA-KL-8325-01A-11R-2314-13	hsa-mir-1268	0.0	0.0	N
TCGA-KL-8325-01A-11R-2314-13	hsa-mir-1269	11.0	2.114007	N
TCGA-KL-8325-01A-11R-2314-13	hsa-mir-127	253.0	48.622167	N
TCGA-KL-8325-01A-11R-2314-13	hsa-mir-1270-1	6.0	1.153095	N
TCGA-KL-8325-01A-11R-2314-13	hsa-mir-1270-2	4.0	0.76873	N
TCGA-KL-8325-01A-11R-2314-13	hsa-mir-1271	2.0	0.384365	N
TCGA-KL-8325-01A-11R-2314-13	hsa-mir-1272	0.0	0.0	N
TCGA-KL-8325-01A-11R-2314-13	hsa-mir-1273	0.0	0.0	N
TCGA-KL-8325-01A-11R-2314-13	hsa-mir-1273c	0.0	0.0	N
TCGA-KL-8325-01A-11R-2314-13	hsa-mir-1273d	0.0	0.0	N
TCGA-KL-8325-01A-11R-2314-13	hsa-mir-1274a	0.0	0.0	N
TCGA-KL-8325-01A-11R-2314-13	hsa-mir-1274b	8.0	1.53746	N
TCGA-KL-8325-01A-11R-2314-13	hsa-mir-1275	1.0	0.192182	N
TCGA-KL-8325-01A-11R-2314-13	hsa-mir-1276	0.0	0.0	N
TCGA-KL-8325-01A-11R-2314-13	hsa-mir-1277	5.0	0.960912	N
TCGA-KL-8325-01A-11R-2314-13	hsa-mir-1278	0.0	0.0	N
TCGA-KL-8325-01A-11R-2314-13	hsa-mir-1279	0.0	0.0	N
TCGA-KL-8325-01A-11R-2314-13	hsa-mir-128-1	188.0	36.130306	N
TCGA-KL-8325-01A-11R-2314-13	hsa-mir-128-2	160.0	30.749196	N
TCGA-KL-8325-01A-11R-2314-13	hsa-mir-1280	0.0	0.0	N
TCGA-KL-8325-01A-11R-2314-13	hsa-mir-1281	0.0	0.0	N
TCGA-KL-8325-01A-11R-2314-13	hsa-mir-1282	0.0	0.0	N
TCGA-KL-8325-01A-11R-2314-13	hsa-mir-1283-1	0.0	0.0	N
TCGA-KL-8325-01A-11R-2314-13	hsa-mir-1283-2	0.0	0.0	N
TCGA-KL-8325-01A-11R-2314-13	hsa-mir-1284	0.0	0.0	N
TCGA-KL-8325-01A-11R-2314-13	hsa-mir-1285-1	0.0	0.0	N
TCGA-KL-8325-01A-11R-2314-13	hsa-mir-1285-2	0.0	0.0	N
TCGA-KL-8325-01A-11R-2314-13	hsa-mir-1286	0.0	0.0	N
TCGA-KL-8325-01A-11R-2314-13	hsa-mir-1287	12.0	2.30619	N
TCGA-KL-8325-01A-11R-2314-13	hsa-mir-1288	0.0	0.0	N
TCGA-KL-8325-01A-11R-2314-13	hsa-mir-1289-1	0.0	0.0	N
TCGA-KL-8325-01A-11R-2314-13	hsa-mir-1289-2	0.0	0.0	N
TCGA-KL-8325-01A-11R-2314-13	hsa-mir-129-1	2.0	0.384365	N
TCGA-KL-8325-01A-11R-2314-13	hsa-mir-129-2	10.0	1.921825	N
TCGA-KL-8325-01A-11R-2314-13	hsa-mir-1290	0.0	0.0	N
TCGA-KL-8325-01A-11R-2314-13	hsa-mir-1291	0.0	0.0	N
TCGA-KL-8325-01A-11R-2314-13	hsa-mir-1292	0.0	0.0	N
TCGA-KL-8325-01A-11R-2314-13	hsa-mir-1293	0.0	0.0	N
TCGA-KL-8325-01A-11R-2314-13	hsa-mir-1294	1.0	0.192182	N
TCGA-KL-8325-01A-11R-2314-13	hsa-mir-1295	0.0	0.0	N
TCGA-KL-8325-01A-11R-2314-13	hsa-mir-1296	18.0	3.459285	N
TCGA-KL-8325-01A-11R-2314-13	hsa-mir-1297	0.0	0.0	N
TCGA-KL-8325-01A-11R-2314-13	hsa-mir-1298	0.0	0.0	N
TCGA-KL-8325-01A-11R-2314-13	hsa-mir-1299	0.0	0.0	N
TCGA-KL-8325-01A-11R-2314-13	hsa-mir-1301	27.0	5.188927	N
TCGA-KL-8325-01A-11R-2314-13	hsa-mir-1302-1	0.0	0.0	N
TCGA-KL-8325-01A-11R-2314-13	hsa-mir-1302-10	0.0	0.0	N
TCGA-KL-8325-01A-11R-2314-13	hsa-mir-1302-11	0.0	0.0	N
TCGA-KL-8325-01A-11R-2314-13	hsa-mir-1302-2	0.0	0.0	N
TCGA-KL-8325-01A-11R-2314-13	hsa-mir-1302-3	0.0	0.0	N
TCGA-KL-8325-01A-11R-2314-13	hsa-mir-1302-4	0.0	0.0	N
TCGA-KL-8325-01A-11R-2314-13	hsa-mir-1302-5	0.0	0.0	N
TCGA-KL-8325-01A-11R-2314-13	hsa-mir-1302-6	0.0	0.0	N
TCGA-KL-8325-01A-11R-2314-13	hsa-mir-1302-7	0.0	0.0	N
TCGA-KL-8325-01A-11R-2314-13	hsa-mir-1302-8	0.0	0.0	N
TCGA-KL-8325-01A-11R-2314-13	hsa-mir-1302-9	0.0	0.0	N
TCGA-KL-8325-01A-11R-2314-13	hsa-mir-1303	0.0	0.0	N
TCGA-KL-8325-01A-11R-2314-13	hsa-mir-1304	1.0	0.192182	N
TCGA-KL-8325-01A-11R-2314-13	hsa-mir-1305	0.0	0.0	N
TCGA-KL-8325-01A-11R-2314-13	hsa-mir-1306	42.0	8.071664	N
TCGA-KL-8325-01A-11R-2314-13	hsa-mir-1307	3358.0	645.348761	N
TCGA-KL-8325-01A-11R-2314-13	hsa-mir-130a	13.0	2.498372	N
TCGA-KL-8325-01A-11R-2314-13	hsa-mir-130b	20.0	3.84365	N
TCGA-KL-8325-01A-11R-2314-13	hsa-mir-132	161.0	30.941379	N
TCGA-KL-8325-01A-11R-2314-13	hsa-mir-1321	0.0	0.0	N
TCGA-KL-8325-01A-11R-2314-13	hsa-mir-1322	1.0	0.192182	N
TCGA-KL-8325-01A-11R-2314-13	hsa-mir-1323	0.0	0.0	N
TCGA-KL-8325-01A-11R-2314-13	hsa-mir-1324	0.0	0.0	N
TCGA-KL-8325-01A-11R-2314-13	hsa-mir-133a-1	2.0	0.384365	N
TCGA-KL-8325-01A-11R-2314-13	hsa-mir-133a-2	0.0	0.0	N
TCGA-KL-8325-01A-11R-2314-13	hsa-mir-133b	1.0	0.192182	N
TCGA-KL-8325-01A-11R-2314-13	hsa-mir-134	30.0	5.765474	N
TCGA-KL-8325-01A-11R-2314-13	hsa-mir-135a-1	4.0	0.76873	N
TCGA-KL-8325-01A-11R-2314-13	hsa-mir-135a-2	1.0	0.192182	N
TCGA-KL-8325-01A-11R-2314-13	hsa-mir-135b	0.0	0.0	N
TCGA-KL-8325-01A-11R-2314-13	hsa-mir-136	17.0	3.267102	N
TCGA-KL-8325-01A-11R-2314-13	hsa-mir-137	0.0	0.0	N
TCGA-KL-8325-01A-11R-2314-13	hsa-mir-138-1	0.0	0.0	N
TCGA-KL-8325-01A-11R-2314-13	hsa-mir-138-2	0.0	0.0	N
TCGA-KL-8325-01A-11R-2314-13	hsa-mir-139	415.0	79.755728	N
TCGA-KL-8325-01A-11R-2314-13	hsa-mir-140	4847.0	931.508471	N
TCGA-KL-8325-01A-11R-2314-13	hsa-mir-141	7242.0	1391.785506	N
TCGA-KL-8325-01A-11R-2314-13	hsa-mir-142	993.0	190.837201	N
TCGA-KL-8325-01A-11R-2314-13	hsa-mir-143	46258.0	8889.977069	N
TCGA-KL-8325-01A-11R-2314-13	hsa-mir-144	246.0	47.27689	N
TCGA-KL-8325-01A-11R-2314-13	hsa-mir-145	1144.0	219.856755	N
TCGA-KL-8325-01A-11R-2314-13	hsa-mir-1468	112.0	21.524438	N
TCGA-KL-8325-01A-11R-2314-13	hsa-mir-1469	0.0	0.0	N
TCGA-KL-8325-01A-11R-2314-13	hsa-mir-146a	19.0	3.651467	N
TCGA-KL-8325-01A-11R-2314-13	hsa-mir-146b	249.0	47.853437	N
TCGA-KL-8325-01A-11R-2314-13	hsa-mir-147	0.0	0.0	N
TCGA-KL-8325-01A-11R-2314-13	hsa-mir-1470	0.0	0.0	N
TCGA-KL-8325-01A-11R-2314-13	hsa-mir-1471	0.0	0.0	N
TCGA-KL-8325-01A-11R-2314-13	hsa-mir-147b	0.0	0.0	N
TCGA-KL-8325-01A-11R-2314-13	hsa-mir-148a	171481.0	32955.643515	N
TCGA-KL-8325-01A-11R-2314-13	hsa-mir-148b	759.0	145.866501	N
TCGA-KL-8325-01A-11R-2314-13	hsa-mir-149	51.0	9.801306	N
TCGA-KL-8325-01A-11R-2314-13	hsa-mir-150	113.0	21.71662	N
TCGA-KL-8325-01A-11R-2314-13	hsa-mir-151	11514.0	2212.789052	N
TCGA-KL-8325-01A-11R-2314-13	hsa-mir-152	476.0	91.47886	N
TCGA-KL-8325-01A-11R-2314-13	hsa-mir-153-1	0.0	0.0	N
TCGA-KL-8325-01A-11R-2314-13	hsa-mir-153-2	4.0	0.76873	N
TCGA-KL-8325-01A-11R-2314-13	hsa-mir-1537	1.0	0.192182	N
TCGA-KL-8325-01A-11R-2314-13	hsa-mir-1538	1.0	0.192182	N
TCGA-KL-8325-01A-11R-2314-13	hsa-mir-1539	0.0	0.0	N
TCGA-KL-8325-01A-11R-2314-13	hsa-mir-154	0.0	0.0	N
TCGA-KL-8325-01A-11R-2314-13	hsa-mir-155	42.0	8.071664	N
TCGA-KL-8325-01A-11R-2314-13	hsa-mir-15a	658.0	126.456071	N
TCGA-KL-8325-01A-11R-2314-13	hsa-mir-15b	907.0	174.309508	N
TCGA-KL-8325-01A-11R-2314-13	hsa-mir-16-1	1738.0	334.013147	N
TCGA-KL-8325-01A-11R-2314-13	hsa-mir-16-2	6.0	1.153095	N
TCGA-KL-8325-01A-11R-2314-13	hsa-mir-17	2295.0	441.058787	Y
TCGA-KL-8325-01A-11R-2314-13	hsa-mir-181a-1	1832.0	352.0783	N
TCGA-KL-8325-01A-11R-2314-13	hsa-mir-181a-2	1655.0	318.062001	N
TCGA-KL-8325-01A-11R-2314-13	hsa-mir-181b-1	388.0	74.566801	N
TCGA-KL-8325-01A-11R-2314-13	hsa-mir-181b-2	9.0	1.729642	N
TCGA-KL-8325-01A-11R-2314-13	hsa-mir-181c	41.0	7.879482	N
TCGA-KL-8325-01A-11R-2314-13	hsa-mir-181d	11.0	2.114007	N
TCGA-KL-8325-01A-11R-2314-13	hsa-mir-182	154178.0	29630.310098	N
TCGA-KL-8325-01A-11R-2314-13	hsa-mir-1825	0.0	0.0	N
TCGA-KL-8325-01A-11R-2314-13	hsa-mir-1827	0.0	0.0	N
TCGA-KL-8325-01A-11R-2314-13	hsa-mir-183	43574.0	8374.159298	N
TCGA-KL-8325-01A-11R-2314-13	hsa-mir-184	0.0	0.0	N
TCGA-KL-8325-01A-11R-2314-13	hsa-mir-185	485.0	93.208502	N
TCGA-KL-8325-01A-11R-2314-13	hsa-mir-186	615.0	118.192224	N
TCGA-KL-8325-01A-11R-2314-13	hsa-mir-187	2926.0	562.325931	N
TCGA-KL-8325-01A-11R-2314-13	hsa-mir-188	90.0	17.296423	N
TCGA-KL-8325-01A-11R-2314-13	hsa-mir-18a	7.0	1.345277	N
TCGA-KL-8325-01A-11R-2314-13	hsa-mir-18b	0.0	0.0	N
TCGA-KL-8325-01A-11R-2314-13	hsa-mir-190	1.0	0.192182	N
TCGA-KL-8325-01A-11R-2314-13	hsa-mir-1908	0.0	0.0	N
TCGA-KL-8325-01A-11R-2314-13	hsa-mir-1909	0.0	0.0	N
TCGA-KL-8325-01A-11R-2314-13	hsa-mir-190b	0.0	0.0	N
TCGA-KL-8325-01A-11R-2314-13	hsa-mir-191	5761.0	1107.163256	N
TCGA-KL-8325-01A-11R-2314-13	hsa-mir-1910	0.0	0.0	N
TCGA-KL-8325-01A-11R-2314-13	hsa-mir-1911	0.0	0.0	N
TCGA-KL-8325-01A-11R-2314-13	hsa-mir-1912	0.0	0.0	N
TCGA-KL-8325-01A-11R-2314-13	hsa-mir-1913	0.0	0.0	N
TCGA-KL-8325-01A-11R-2314-13	hsa-mir-1914	0.0	0.0	N
TCGA-KL-8325-01A-11R-2314-13	hsa-mir-1915	0.0	0.0	N
TCGA-KL-8325-01A-11R-2314-13	hsa-mir-192	3344.0	642.658207	Y
TCGA-KL-8325-01A-11R-2314-13	hsa-mir-193a	178.0	34.208481	N
TCGA-KL-8325-01A-11R-2314-13	hsa-mir-193b	163.0	31.325744	N
TCGA-KL-8325-01A-11R-2314-13	hsa-mir-194-1	384.0	73.798072	N
TCGA-KL-8325-01A-11R-2314-13	hsa-mir-194-2	440.0	84.56029	N
TCGA-KL-8325-01A-11R-2314-13	hsa-mir-195	13.0	2.498372	N
TCGA-KL-8325-01A-11R-2314-13	hsa-mir-196a-1	3026.0	581.544179	N
TCGA-KL-8325-01A-11R-2314-13	hsa-mir-196a-2	318.0	61.114028	N
TCGA-KL-8325-01A-11R-2314-13	hsa-mir-196b	3647.0	700.889497	N
TCGA-KL-8325-01A-11R-2314-13	hsa-mir-197	566.0	108.775283	N
TCGA-KL-8325-01A-11R-2314-13	hsa-mir-1972-1	0.0	0.0	N
TCGA-KL-8325-01A-11R-2314-13	hsa-mir-1972-2	0.0	0.0	N
TCGA-KL-8325-01A-11R-2314-13	hsa-mir-1973	0.0	0.0	N
TCGA-KL-8325-01A-11R-2314-13	hsa-mir-1976	19.0	3.651467	N
TCGA-KL-8325-01A-11R-2314-13	hsa-mir-198	0.0	0.0	N
TCGA-KL-8325-01A-11R-2314-13	hsa-mir-199a-1	126.0	24.214992	Y
TCGA-KL-8325-01A-11R-2314-13	hsa-mir-199a-2	257.0	49.390897	Y
TCGA-KL-8325-01A-11R-2314-13	hsa-mir-199b	282.0	54.195459	Y
TCGA-KL-8325-01A-11R-2314-13	hsa-mir-19a	48.0	9.224759	N
TCGA-KL-8325-01A-11R-2314-13	hsa-mir-19b-1	17.0	3.267102	N
TCGA-KL-8325-01A-11R-2314-13	hsa-mir-19b-2	198.0	38.052131	N
TCGA-KL-8325-01A-11R-2314-13	hsa-mir-200a	2731.0	524.850348	N
TCGA-KL-8325-01A-11R-2314-13	hsa-mir-200b	3137.0	602.876434	N
TCGA-KL-8325-01A-11R-2314-13	hsa-mir-200c	22352.0	4295.662749	N
TCGA-KL-8325-01A-11R-2314-13	hsa-mir-202	0.0	0.0	N
TCGA-KL-8325-01A-11R-2314-13	hsa-mir-203	6428.0	1235.348969	N
TCGA-KL-8325-01A-11R-2314-13	hsa-mir-204	57.0	10.954401	N
TCGA-KL-8325-01A-11R-2314-13	hsa-mir-205	0.0	0.0	N
TCGA-KL-8325-01A-11R-2314-13	hsa-mir-2052	0.0	0.0	N
TCGA-KL-8325-01A-11R-2314-13	hsa-mir-2053	0.0	0.0	N
TCGA-KL-8325-01A-11R-2314-13	hsa-mir-2054	0.0	0.0	N
TCGA-KL-8325-01A-11R-2314-13	hsa-mir-206	46.0	8.840394	N
TCGA-KL-8325-01A-11R-2314-13	hsa-mir-208a	0.0	0.0	N
TCGA-KL-8325-01A-11R-2314-13	hsa-mir-208b	0.0	0.0	N
TCGA-KL-8325-01A-11R-2314-13	hsa-mir-20a	821.0	157.781814	N
TCGA-KL-8325-01A-11R-2314-13	hsa-mir-20b	23.0	4.420197	N
TCGA-KL-8325-01A-11R-2314-13	hsa-mir-21	77651.0	14923.161602	N
TCGA-KL-8325-01A-11R-2314-13	hsa-mir-210	2371.0	455.664655	N
TCGA-KL-8325-01A-11R-2314-13	hsa-mir-211	0.0	0.0	N
TCGA-KL-8325-01A-11R-2314-13	hsa-mir-2110	6.0	1.153095	N
TCGA-KL-8325-01A-11R-2314-13	hsa-mir-2113	0.0	0.0	N
TCGA-KL-8325-01A-11R-2314-13	hsa-mir-2114	2.0	0.384365	N
TCGA-KL-8325-01A-11R-2314-13	hsa-mir-2115	0.0	0.0	N
TCGA-KL-8325-01A-11R-2314-13	hsa-mir-2116	2.0	0.384365	N
TCGA-KL-8325-01A-11R-2314-13	hsa-mir-2117	0.0	0.0	N
TCGA-KL-8325-01A-11R-2314-13	hsa-mir-212	3.0	0.576547	N
TCGA-KL-8325-01A-11R-2314-13	hsa-mir-214	1.0	0.192182	N
TCGA-KL-8325-01A-11R-2314-13	hsa-mir-215	10.0	1.921825	Y
TCGA-KL-8325-01A-11R-2314-13	hsa-mir-216a	0.0	0.0	N
TCGA-KL-8325-01A-11R-2314-13	hsa-mir-216b	0.0	0.0	N
TCGA-KL-8325-01A-11R-2314-13	hsa-mir-217	16.0	3.07492	N
TCGA-KL-8325-01A-11R-2314-13	hsa-mir-218-1	22.0	4.228015	N
TCGA-KL-8325-01A-11R-2314-13	hsa-mir-218-2	1284.0	246.762302	N
TCGA-KL-8325-01A-11R-2314-13	hsa-mir-219-1	1.0	0.192182	N
TCGA-KL-8325-01A-11R-2314-13	hsa-mir-219-2	0.0	0.0	N
TCGA-KL-8325-01A-11R-2314-13	hsa-mir-22	682793.0	131220.850723	N
TCGA-KL-8325-01A-11R-2314-13	hsa-mir-221	8171.0	1570.323028	N
TCGA-KL-8325-01A-11R-2314-13	hsa-mir-222	2698.0	518.508326	N
TCGA-KL-8325-01A-11R-2314-13	hsa-mir-223	64.0	12.299679	N
TCGA-KL-8325-01A-11R-2314-13	hsa-mir-224	13.0	2.498372	N
TCGA-KL-8325-01A-11R-2314-13	hsa-mir-2276	2.0	0.384365	N
TCGA-KL-8325-01A-11R-2314-13	hsa-mir-2277	1.0	0.192182	N
TCGA-KL-8325-01A-11R-2314-13	hsa-mir-2278	0.0	0.0	N
TCGA-KL-8325-01A-11R-2314-13	hsa-mir-2355	84.0	16.143328	N
TCGA-KL-8325-01A-11R-2314-13	hsa-mir-23a	6155.0	1182.883152	Y
TCGA-KL-8325-01A-11R-2314-13	hsa-mir-23b	4291.0	824.655013	Y
TCGA-KL-8325-01A-11R-2314-13	hsa-mir-23c	3.0	0.576547	N
TCGA-KL-8325-01A-11R-2314-13	hsa-mir-24-1	75.0	14.413686	N
TCGA-KL-8325-01A-11R-2314-13	hsa-mir-24-2	2225.0	427.606014	N
TCGA-KL-8325-01A-11R-2314-13	hsa-mir-25	11282.0	2168.202717	N
TCGA-KL-8325-01A-11R-2314-13	hsa-mir-26a-1	22.0	4.228015	N
TCGA-KL-8325-01A-11R-2314-13	hsa-mir-26a-2	11189.0	2150.329747	N
TCGA-KL-8325-01A-11R-2314-13	hsa-mir-26b	1121.0	215.436558	N
TCGA-KL-8325-01A-11R-2314-13	hsa-mir-27a	1330.0	255.602696	Y
TCGA-KL-8325-01A-11R-2314-13	hsa-mir-27b	5419.0	1041.436848	Y
TCGA-KL-8325-01A-11R-2314-13	hsa-mir-28	12832.0	2466.085558	N
TCGA-KL-8325-01A-11R-2314-13	hsa-mir-2861	0.0	0.0	N
TCGA-KL-8325-01A-11R-2314-13	hsa-mir-2909	0.0	0.0	N
TCGA-KL-8325-01A-11R-2314-13	hsa-mir-296	7.0	1.345277	N
TCGA-KL-8325-01A-11R-2314-13	hsa-mir-297	0.0	0.0	N
TCGA-KL-8325-01A-11R-2314-13	hsa-mir-298	0.0	0.0	N
TCGA-KL-8325-01A-11R-2314-13	hsa-mir-299	0.0	0.0	N
TCGA-KL-8325-01A-11R-2314-13	hsa-mir-29a	88448.0	16998.155817	N
TCGA-KL-8325-01A-11R-2314-13	hsa-mir-29b-1	4322.0	830.61267	Y
TCGA-KL-8325-01A-11R-2314-13	hsa-mir-29b-2	4494.0	863.668056	Y
TCGA-KL-8325-01A-11R-2314-13	hsa-mir-29c	10964.0	2107.088689	Y
TCGA-KL-8325-01A-11R-2314-13	hsa-mir-300	0.0	0.0	N
TCGA-KL-8325-01A-11R-2314-13	hsa-mir-301a	15.0	2.882737	N
TCGA-KL-8325-01A-11R-2314-13	hsa-mir-301b	0.0	0.0	N
TCGA-KL-8325-01A-11R-2314-13	hsa-mir-302a	0.0	0.0	N
TCGA-KL-8325-01A-11R-2314-13	hsa-mir-302b	0.0	0.0	N
TCGA-KL-8325-01A-11R-2314-13	hsa-mir-302c	0.0	0.0	N
TCGA-KL-8325-01A-11R-2314-13	hsa-mir-302d	0.0	0.0	N
TCGA-KL-8325-01A-11R-2314-13	hsa-mir-302e	0.0	0.0	N
TCGA-KL-8325-01A-11R-2314-13	hsa-mir-302f	0.0	0.0	N
TCGA-KL-8325-01A-11R-2314-13	hsa-mir-3065	6.0	1.153095	N
TCGA-KL-8325-01A-11R-2314-13	hsa-mir-3074	16.0	3.07492	N
TCGA-KL-8325-01A-11R-2314-13	hsa-mir-30a	1291458.0	248195.598714	Y
TCGA-KL-8325-01A-11R-2314-13	hsa-mir-30b	6209.0	1193.261006	Y
TCGA-KL-8325-01A-11R-2314-13	hsa-mir-30c-1	19.0	3.651467	N
TCGA-KL-8325-01A-11R-2314-13	hsa-mir-30c-2	10974.0	2109.010514	Y
TCGA-KL-8325-01A-11R-2314-13	hsa-mir-30d	189954.0	36505.830432	N
TCGA-KL-8325-01A-11R-2314-13	hsa-mir-30e	193735.0	37232.472381	Y
TCGA-KL-8325-01A-11R-2314-13	hsa-mir-31	0.0	0.0	N
TCGA-KL-8325-01A-11R-2314-13	hsa-mir-3115	0.0	0.0	N
TCGA-KL-8325-01A-11R-2314-13	hsa-mir-3116-1	2.0	0.384365	N
TCGA-KL-8325-01A-11R-2314-13	hsa-mir-3116-2	0.0	0.0	N
TCGA-KL-8325-01A-11R-2314-13	hsa-mir-3117	0.0	0.0	N
TCGA-KL-8325-01A-11R-2314-13	hsa-mir-3118-1	0.0	0.0	N
TCGA-KL-8325-01A-11R-2314-13	hsa-mir-3118-2	0.0	0.0	N
TCGA-KL-8325-01A-11R-2314-13	hsa-mir-3118-3	0.0	0.0	N
TCGA-KL-8325-01A-11R-2314-13	hsa-mir-3118-4	0.0	0.0	N
TCGA-KL-8325-01A-11R-2314-13	hsa-mir-3118-5	0.0	0.0	N
TCGA-KL-8325-01A-11R-2314-13	hsa-mir-3118-6	0.0	0.0	N
TCGA-KL-8325-01A-11R-2314-13	hsa-mir-3119-1	0.0	0.0	N
TCGA-KL-8325-01A-11R-2314-13	hsa-mir-3119-2	0.0	0.0	N
TCGA-KL-8325-01A-11R-2314-13	hsa-mir-3120	0.0	0.0	N
TCGA-KL-8325-01A-11R-2314-13	hsa-mir-3121	0.0	0.0	N
TCGA-KL-8325-01A-11R-2314-13	hsa-mir-3122	0.0	0.0	N
TCGA-KL-8325-01A-11R-2314-13	hsa-mir-3123	0.0	0.0	N
TCGA-KL-8325-01A-11R-2314-13	hsa-mir-3124	0.0	0.0	N
TCGA-KL-8325-01A-11R-2314-13	hsa-mir-3125	0.0	0.0	N
TCGA-KL-8325-01A-11R-2314-13	hsa-mir-3126	1.0	0.192182	N
TCGA-KL-8325-01A-11R-2314-13	hsa-mir-3127	11.0	2.114007	N
TCGA-KL-8325-01A-11R-2314-13	hsa-mir-3128	0.0	0.0	N
TCGA-KL-8325-01A-11R-2314-13	hsa-mir-3129	0.0	0.0	N
TCGA-KL-8325-01A-11R-2314-13	hsa-mir-3130-1	2.0	0.384365	N
TCGA-KL-8325-01A-11R-2314-13	hsa-mir-3130-2	0.0	0.0	N
TCGA-KL-8325-01A-11R-2314-13	hsa-mir-3131	0.0	0.0	N
TCGA-KL-8325-01A-11R-2314-13	hsa-mir-3132	0.0	0.0	N
TCGA-KL-8325-01A-11R-2314-13	hsa-mir-3133	0.0	0.0	N
TCGA-KL-8325-01A-11R-2314-13	hsa-mir-3134	0.0	0.0	N
TCGA-KL-8325-01A-11R-2314-13	hsa-mir-3135	0.0	0.0	N
TCGA-KL-8325-01A-11R-2314-13	hsa-mir-3136	1.0	0.192182	N
TCGA-KL-8325-01A-11R-2314-13	hsa-mir-3137	0.0	0.0	N
TCGA-KL-8325-01A-11R-2314-13	hsa-mir-3138	0.0	0.0	N
TCGA-KL-8325-01A-11R-2314-13	hsa-mir-3139	0.0	0.0	N
TCGA-KL-8325-01A-11R-2314-13	hsa-mir-3140	0.0	0.0	N
TCGA-KL-8325-01A-11R-2314-13	hsa-mir-3141	0.0	0.0	N
TCGA-KL-8325-01A-11R-2314-13	hsa-mir-3142	0.0	0.0	N
TCGA-KL-8325-01A-11R-2314-13	hsa-mir-3143	0.0	0.0	N
TCGA-KL-8325-01A-11R-2314-13	hsa-mir-3144	23.0	4.420197	N
TCGA-KL-8325-01A-11R-2314-13	hsa-mir-3145	0.0	0.0	N
TCGA-KL-8325-01A-11R-2314-13	hsa-mir-3146	0.0	0.0	N
TCGA-KL-8325-01A-11R-2314-13	hsa-mir-3147	0.0	0.0	N
TCGA-KL-8325-01A-11R-2314-13	hsa-mir-3148	0.0	0.0	N
TCGA-KL-8325-01A-11R-2314-13	hsa-mir-3149	0.0	0.0	N
TCGA-KL-8325-01A-11R-2314-13	hsa-mir-3150	0.0	0.0	N
TCGA-KL-8325-01A-11R-2314-13	hsa-mir-3150b	0.0	0.0	N
TCGA-KL-8325-01A-11R-2314-13	hsa-mir-3151	3.0	0.576547	N
TCGA-KL-8325-01A-11R-2314-13	hsa-mir-3152	15.0	2.882737	N
TCGA-KL-8325-01A-11R-2314-13	hsa-mir-3153	0.0	0.0	N
TCGA-KL-8325-01A-11R-2314-13	hsa-mir-3154	0.0	0.0	N
TCGA-KL-8325-01A-11R-2314-13	hsa-mir-3155	0.0	0.0	N
TCGA-KL-8325-01A-11R-2314-13	hsa-mir-3156-1	0.0	0.0	N
TCGA-KL-8325-01A-11R-2314-13	hsa-mir-3156-2	0.0	0.0	N
TCGA-KL-8325-01A-11R-2314-13	hsa-mir-3156-3	0.0	0.0	N
TCGA-KL-8325-01A-11R-2314-13	hsa-mir-3157	2.0	0.384365	N
TCGA-KL-8325-01A-11R-2314-13	hsa-mir-3158-1	0.0	0.0	N
TCGA-KL-8325-01A-11R-2314-13	hsa-mir-3158-2	0.0	0.0	N
TCGA-KL-8325-01A-11R-2314-13	hsa-mir-3159	2.0	0.384365	N
TCGA-KL-8325-01A-11R-2314-13	hsa-mir-3160-1	0.0	0.0	N
TCGA-KL-8325-01A-11R-2314-13	hsa-mir-3160-2	0.0	0.0	N
TCGA-KL-8325-01A-11R-2314-13	hsa-mir-3161	0.0	0.0	N
TCGA-KL-8325-01A-11R-2314-13	hsa-mir-3162	0.0	0.0	N
TCGA-KL-8325-01A-11R-2314-13	hsa-mir-3163	0.0	0.0	N
TCGA-KL-8325-01A-11R-2314-13	hsa-mir-3164	0.0	0.0	N
TCGA-KL-8325-01A-11R-2314-13	hsa-mir-3165	1.0	0.192182	N
TCGA-KL-8325-01A-11R-2314-13	hsa-mir-3166	0.0	0.0	N
TCGA-KL-8325-01A-11R-2314-13	hsa-mir-3167	0.0	0.0	N
TCGA-KL-8325-01A-11R-2314-13	hsa-mir-3168	0.0	0.0	N
TCGA-KL-8325-01A-11R-2314-13	hsa-mir-3169	0.0	0.0	N
TCGA-KL-8325-01A-11R-2314-13	hsa-mir-3170	11.0	2.114007	N
TCGA-KL-8325-01A-11R-2314-13	hsa-mir-3171	0.0	0.0	N
TCGA-KL-8325-01A-11R-2314-13	hsa-mir-3173	1.0	0.192182	N
TCGA-KL-8325-01A-11R-2314-13	hsa-mir-3174	0.0	0.0	N
TCGA-KL-8325-01A-11R-2314-13	hsa-mir-3175	0.0	0.0	N
TCGA-KL-8325-01A-11R-2314-13	hsa-mir-3176	0.0	0.0	N
TCGA-KL-8325-01A-11R-2314-13	hsa-mir-3177	0.0	0.0	N
TCGA-KL-8325-01A-11R-2314-13	hsa-mir-3178	0.0	0.0	N
TCGA-KL-8325-01A-11R-2314-13	hsa-mir-3179-1	0.0	0.0	N
TCGA-KL-8325-01A-11R-2314-13	hsa-mir-3179-2	0.0	0.0	N
TCGA-KL-8325-01A-11R-2314-13	hsa-mir-3179-3	0.0	0.0	N
TCGA-KL-8325-01A-11R-2314-13	hsa-mir-3180-1	0.0	0.0	N
TCGA-KL-8325-01A-11R-2314-13	hsa-mir-3180-2	0.0	0.0	N
TCGA-KL-8325-01A-11R-2314-13	hsa-mir-3180-3	0.0	0.0	N
TCGA-KL-8325-01A-11R-2314-13	hsa-mir-3180-4	0.0	0.0	N
TCGA-KL-8325-01A-11R-2314-13	hsa-mir-3180-5	0.0	0.0	N
TCGA-KL-8325-01A-11R-2314-13	hsa-mir-3181	0.0	0.0	N
TCGA-KL-8325-01A-11R-2314-13	hsa-mir-3182	0.0	0.0	N
TCGA-KL-8325-01A-11R-2314-13	hsa-mir-3183	0.0	0.0	N
TCGA-KL-8325-01A-11R-2314-13	hsa-mir-3184	0.0	0.0	N
TCGA-KL-8325-01A-11R-2314-13	hsa-mir-3185	0.0	0.0	N
TCGA-KL-8325-01A-11R-2314-13	hsa-mir-3186	0.0	0.0	N
TCGA-KL-8325-01A-11R-2314-13	hsa-mir-3187	0.0	0.0	N
TCGA-KL-8325-01A-11R-2314-13	hsa-mir-3188	0.0	0.0	N
TCGA-KL-8325-01A-11R-2314-13	hsa-mir-3189	1.0	0.192182	N
TCGA-KL-8325-01A-11R-2314-13	hsa-mir-3190	2.0	0.384365	N
TCGA-KL-8325-01A-11R-2314-13	hsa-mir-3191	7.0	1.345277	N
TCGA-KL-8325-01A-11R-2314-13	hsa-mir-3192	0.0	0.0	N
TCGA-KL-8325-01A-11R-2314-13	hsa-mir-3193	0.0	0.0	N
TCGA-KL-8325-01A-11R-2314-13	hsa-mir-3194	2.0	0.384365	N
TCGA-KL-8325-01A-11R-2314-13	hsa-mir-3195	0.0	0.0	N
TCGA-KL-8325-01A-11R-2314-13	hsa-mir-3196	0.0	0.0	N
TCGA-KL-8325-01A-11R-2314-13	hsa-mir-3197	0.0	0.0	N
TCGA-KL-8325-01A-11R-2314-13	hsa-mir-3198	0.0	0.0	N
TCGA-KL-8325-01A-11R-2314-13	hsa-mir-3199-1	2.0	0.384365	N
TCGA-KL-8325-01A-11R-2314-13	hsa-mir-3199-2	0.0	0.0	N
TCGA-KL-8325-01A-11R-2314-13	hsa-mir-32	92.0	17.680788	N
TCGA-KL-8325-01A-11R-2314-13	hsa-mir-3200	8.0	1.53746	N
TCGA-KL-8325-01A-11R-2314-13	hsa-mir-3201	0.0	0.0	N
TCGA-KL-8325-01A-11R-2314-13	hsa-mir-3202-1	0.0	0.0	N
TCGA-KL-8325-01A-11R-2314-13	hsa-mir-3202-2	0.0	0.0	N
TCGA-KL-8325-01A-11R-2314-13	hsa-mir-320a	1288.0	247.531032	Y
TCGA-KL-8325-01A-11R-2314-13	hsa-mir-320b-1	0.0	0.0	N
TCGA-KL-8325-01A-11R-2314-13	hsa-mir-320b-2	11.0	2.114007	Y
TCGA-KL-8325-01A-11R-2314-13	hsa-mir-320c-1	1.0	0.192182	N
TCGA-KL-8325-01A-11R-2314-13	hsa-mir-320c-2	0.0	0.0	N
TCGA-KL-8325-01A-11R-2314-13	hsa-mir-320d-1	2.0	0.384365	N
TCGA-KL-8325-01A-11R-2314-13	hsa-mir-320d-2	0.0	0.0	N
TCGA-KL-8325-01A-11R-2314-13	hsa-mir-320e	0.0	0.0	N
TCGA-KL-8325-01A-11R-2314-13	hsa-mir-323	1.0	0.192182	N
TCGA-KL-8325-01A-11R-2314-13	hsa-mir-323b	0.0	0.0	N
TCGA-KL-8325-01A-11R-2314-13	hsa-mir-324	139.0	26.713364	N
TCGA-KL-8325-01A-11R-2314-13	hsa-mir-325	0.0	0.0	N
TCGA-KL-8325-01A-11R-2314-13	hsa-mir-326	2.0	0.384365	N
TCGA-KL-8325-01A-11R-2314-13	hsa-mir-328	498.0	95.706874	N
TCGA-KL-8325-01A-11R-2314-13	hsa-mir-329-1	0.0	0.0	N
TCGA-KL-8325-01A-11R-2314-13	hsa-mir-329-2	1.0	0.192182	N
TCGA-KL-8325-01A-11R-2314-13	hsa-mir-330	46.0	8.840394	N
TCGA-KL-8325-01A-11R-2314-13	hsa-mir-331	136.0	26.136817	N
TCGA-KL-8325-01A-11R-2314-13	hsa-mir-335	9.0	1.729642	N
TCGA-KL-8325-01A-11R-2314-13	hsa-mir-337	6.0	1.153095	N
TCGA-KL-8325-01A-11R-2314-13	hsa-mir-338	347.0	66.68732	N
TCGA-KL-8325-01A-11R-2314-13	hsa-mir-339	152.0	29.211737	N
TCGA-KL-8325-01A-11R-2314-13	hsa-mir-33a	317.0	60.921846	N
TCGA-KL-8325-01A-11R-2314-13	hsa-mir-33b	5.0	0.960912	N
TCGA-KL-8325-01A-11R-2314-13	hsa-mir-340	46.0	8.840394	N
TCGA-KL-8325-01A-11R-2314-13	hsa-mir-342	114.0	21.908802	N
TCGA-KL-8325-01A-11R-2314-13	hsa-mir-345	25.0	4.804562	N
TCGA-KL-8325-01A-11R-2314-13	hsa-mir-346	0.0	0.0	N
TCGA-KL-8325-01A-11R-2314-13	hsa-mir-34a	679.0	130.491903	N
TCGA-KL-8325-01A-11R-2314-13	hsa-mir-34b	0.0	0.0	N
TCGA-KL-8325-01A-11R-2314-13	hsa-mir-34c	5.0	0.960912	N
TCGA-KL-8325-01A-11R-2314-13	hsa-mir-3605	7.0	1.345277	N
TCGA-KL-8325-01A-11R-2314-13	hsa-mir-3606	0.0	0.0	N
TCGA-KL-8325-01A-11R-2314-13	hsa-mir-3607	147.0	28.250824	N
TCGA-KL-8325-01A-11R-2314-13	hsa-mir-3609	0.0	0.0	N
TCGA-KL-8325-01A-11R-2314-13	hsa-mir-361	1842.0	354.000125	N
TCGA-KL-8325-01A-11R-2314-13	hsa-mir-3610	0.0	0.0	N
TCGA-KL-8325-01A-11R-2314-13	hsa-mir-3611	0.0	0.0	N
TCGA-KL-8325-01A-11R-2314-13	hsa-mir-3612	0.0	0.0	N
TCGA-KL-8325-01A-11R-2314-13	hsa-mir-3613	43.0	8.263847	N
TCGA-KL-8325-01A-11R-2314-13	hsa-mir-3614	3.0	0.576547	N
TCGA-KL-8325-01A-11R-2314-13	hsa-mir-3615	2.0	0.384365	N
TCGA-KL-8325-01A-11R-2314-13	hsa-mir-3616	0.0	0.0	N
TCGA-KL-8325-01A-11R-2314-13	hsa-mir-3617	0.0	0.0	N
TCGA-KL-8325-01A-11R-2314-13	hsa-mir-3618	0.0	0.0	N
TCGA-KL-8325-01A-11R-2314-13	hsa-mir-3619	0.0	0.0	N
TCGA-KL-8325-01A-11R-2314-13	hsa-mir-362	292.0	56.117284	N
TCGA-KL-8325-01A-11R-2314-13	hsa-mir-3620	0.0	0.0	N
TCGA-KL-8325-01A-11R-2314-13	hsa-mir-3621	0.0	0.0	N
TCGA-KL-8325-01A-11R-2314-13	hsa-mir-3622a	0.0	0.0	N
TCGA-KL-8325-01A-11R-2314-13	hsa-mir-3622b	0.0	0.0	N
TCGA-KL-8325-01A-11R-2314-13	hsa-mir-363	7.0	1.345277	N
TCGA-KL-8325-01A-11R-2314-13	hsa-mir-3646	0.0	0.0	N
TCGA-KL-8325-01A-11R-2314-13	hsa-mir-3647	13.0	2.498372	N
TCGA-KL-8325-01A-11R-2314-13	hsa-mir-3648	3.0	0.576547	N
TCGA-KL-8325-01A-11R-2314-13	hsa-mir-3649	0.0	0.0	N
TCGA-KL-8325-01A-11R-2314-13	hsa-mir-365-1	36.0	6.918569	N
TCGA-KL-8325-01A-11R-2314-13	hsa-mir-365-2	38.0	7.302934	N
TCGA-KL-8325-01A-11R-2314-13	hsa-mir-3650	1.0	0.192182	N
TCGA-KL-8325-01A-11R-2314-13	hsa-mir-3651	0.0	0.0	N
TCGA-KL-8325-01A-11R-2314-13	hsa-mir-3652	2.0	0.384365	N
TCGA-KL-8325-01A-11R-2314-13	hsa-mir-3653	30.0	5.765474	N
TCGA-KL-8325-01A-11R-2314-13	hsa-mir-3654	0.0	0.0	N
TCGA-KL-8325-01A-11R-2314-13	hsa-mir-3655	0.0	0.0	N
TCGA-KL-8325-01A-11R-2314-13	hsa-mir-3656	0.0	0.0	N
TCGA-KL-8325-01A-11R-2314-13	hsa-mir-3657	0.0	0.0	N
TCGA-KL-8325-01A-11R-2314-13	hsa-mir-3658	0.0	0.0	N
TCGA-KL-8325-01A-11R-2314-13	hsa-mir-3659	0.0	0.0	N
TCGA-KL-8325-01A-11R-2314-13	hsa-mir-3660	0.0	0.0	N
TCGA-KL-8325-01A-11R-2314-13	hsa-mir-3661	0.0	0.0	N
TCGA-KL-8325-01A-11R-2314-13	hsa-mir-3662	0.0	0.0	N
TCGA-KL-8325-01A-11R-2314-13	hsa-mir-3663	0.0	0.0	N
TCGA-KL-8325-01A-11R-2314-13	hsa-mir-3664	1.0	0.192182	N
TCGA-KL-8325-01A-11R-2314-13	hsa-mir-3665	0.0	0.0	N
TCGA-KL-8325-01A-11R-2314-13	hsa-mir-3666	0.0	0.0	N
TCGA-KL-8325-01A-11R-2314-13	hsa-mir-3667	0.0	0.0	N
TCGA-KL-8325-01A-11R-2314-13	hsa-mir-3668	0.0	0.0	N
TCGA-KL-8325-01A-11R-2314-13	hsa-mir-3669	0.0	0.0	N
TCGA-KL-8325-01A-11R-2314-13	hsa-mir-367	0.0	0.0	N
TCGA-KL-8325-01A-11R-2314-13	hsa-mir-3670	0.0	0.0	N
TCGA-KL-8325-01A-11R-2314-13	hsa-mir-3671	0.0	0.0	N
TCGA-KL-8325-01A-11R-2314-13	hsa-mir-3672	0.0	0.0	N
TCGA-KL-8325-01A-11R-2314-13	hsa-mir-3673	0.0	0.0	N
TCGA-KL-8325-01A-11R-2314-13	hsa-mir-3674	0.0	0.0	N
TCGA-KL-8325-01A-11R-2314-13	hsa-mir-3675	0.0	0.0	N
TCGA-KL-8325-01A-11R-2314-13	hsa-mir-3676	21.0	4.035832	N
TCGA-KL-8325-01A-11R-2314-13	hsa-mir-3677	22.0	4.228015	N
TCGA-KL-8325-01A-11R-2314-13	hsa-mir-3678	0.0	0.0	N
TCGA-KL-8325-01A-11R-2314-13	hsa-mir-3679	0.0	0.0	N
TCGA-KL-8325-01A-11R-2314-13	hsa-mir-3680	1.0	0.192182	N
TCGA-KL-8325-01A-11R-2314-13	hsa-mir-3681	0.0	0.0	N
TCGA-KL-8325-01A-11R-2314-13	hsa-mir-3682	0.0	0.0	N
TCGA-KL-8325-01A-11R-2314-13	hsa-mir-3683	0.0	0.0	N
TCGA-KL-8325-01A-11R-2314-13	hsa-mir-3684	2.0	0.384365	N
TCGA-KL-8325-01A-11R-2314-13	hsa-mir-3685	0.0	0.0	N
TCGA-KL-8325-01A-11R-2314-13	hsa-mir-3686	0.0	0.0	N
TCGA-KL-8325-01A-11R-2314-13	hsa-mir-3687	0.0	0.0	N
TCGA-KL-8325-01A-11R-2314-13	hsa-mir-3688	0.0	0.0	N
TCGA-KL-8325-01A-11R-2314-13	hsa-mir-3689a	0.0	0.0	N
TCGA-KL-8325-01A-11R-2314-13	hsa-mir-3689b	0.0	0.0	N
TCGA-KL-8325-01A-11R-2314-13	hsa-mir-369	6.0	1.153095	N
TCGA-KL-8325-01A-11R-2314-13	hsa-mir-3690	0.0	0.0	N
TCGA-KL-8325-01A-11R-2314-13	hsa-mir-3691	0.0	0.0	N
TCGA-KL-8325-01A-11R-2314-13	hsa-mir-3692	0.0	0.0	N
TCGA-KL-8325-01A-11R-2314-13	hsa-mir-370	2.0	0.384365	N
TCGA-KL-8325-01A-11R-2314-13	hsa-mir-371	0.0	0.0	N
TCGA-KL-8325-01A-11R-2314-13	hsa-mir-3713	0.0	0.0	N
TCGA-KL-8325-01A-11R-2314-13	hsa-mir-3714	0.0	0.0	N
TCGA-KL-8325-01A-11R-2314-13	hsa-mir-372	0.0	0.0	N
TCGA-KL-8325-01A-11R-2314-13	hsa-mir-373	0.0	0.0	N
TCGA-KL-8325-01A-11R-2314-13	hsa-mir-374a	3605.0	692.817833	N
TCGA-KL-8325-01A-11R-2314-13	hsa-mir-374b	332.0	63.804583	N
TCGA-KL-8325-01A-11R-2314-13	hsa-mir-374c	0.0	0.0	N
TCGA-KL-8325-01A-11R-2314-13	hsa-mir-375	413.0	79.371363	N
TCGA-KL-8325-01A-11R-2314-13	hsa-mir-376a-1	0.0	0.0	N
TCGA-KL-8325-01A-11R-2314-13	hsa-mir-376a-2	0.0	0.0	N
TCGA-KL-8325-01A-11R-2314-13	hsa-mir-376b	0.0	0.0	N
TCGA-KL-8325-01A-11R-2314-13	hsa-mir-376c	0.0	0.0	N
TCGA-KL-8325-01A-11R-2314-13	hsa-mir-377	1.0	0.192182	N
TCGA-KL-8325-01A-11R-2314-13	hsa-mir-378	176.0	33.824116	N
TCGA-KL-8325-01A-11R-2314-13	hsa-mir-378b	0.0	0.0	N
TCGA-KL-8325-01A-11R-2314-13	hsa-mir-378c	3.0	0.576547	N
TCGA-KL-8325-01A-11R-2314-13	hsa-mir-379	165.0	31.710109	N
TCGA-KL-8325-01A-11R-2314-13	hsa-mir-380	0.0	0.0	N
TCGA-KL-8325-01A-11R-2314-13	hsa-mir-381	7.0	1.345277	N
TCGA-KL-8325-01A-11R-2314-13	hsa-mir-382	3.0	0.576547	N
TCGA-KL-8325-01A-11R-2314-13	hsa-mir-383	0.0	0.0	N
TCGA-KL-8325-01A-11R-2314-13	hsa-mir-384	0.0	0.0	N
TCGA-KL-8325-01A-11R-2314-13	hsa-mir-3907	0.0	0.0	N
TCGA-KL-8325-01A-11R-2314-13	hsa-mir-3908	0.0	0.0	N
TCGA-KL-8325-01A-11R-2314-13	hsa-mir-3909	2.0	0.384365	N
TCGA-KL-8325-01A-11R-2314-13	hsa-mir-3910-1	0.0	0.0	N
TCGA-KL-8325-01A-11R-2314-13	hsa-mir-3910-2	0.0	0.0	N
TCGA-KL-8325-01A-11R-2314-13	hsa-mir-3911	0.0	0.0	N
TCGA-KL-8325-01A-11R-2314-13	hsa-mir-3912	5.0	0.960912	N
TCGA-KL-8325-01A-11R-2314-13	hsa-mir-3913-1	8.0	1.53746	N
TCGA-KL-8325-01A-11R-2314-13	hsa-mir-3913-2	0.0	0.0	N
TCGA-KL-8325-01A-11R-2314-13	hsa-mir-3914-1	0.0	0.0	N
TCGA-KL-8325-01A-11R-2314-13	hsa-mir-3914-2	0.0	0.0	N
TCGA-KL-8325-01A-11R-2314-13	hsa-mir-3915	0.0	0.0	N
TCGA-KL-8325-01A-11R-2314-13	hsa-mir-3916	0.0	0.0	N
TCGA-KL-8325-01A-11R-2314-13	hsa-mir-3917	2.0	0.384365	N
TCGA-KL-8325-01A-11R-2314-13	hsa-mir-3918	0.0	0.0	N
TCGA-KL-8325-01A-11R-2314-13	hsa-mir-3919	0.0	0.0	N
TCGA-KL-8325-01A-11R-2314-13	hsa-mir-3920	0.0	0.0	N
TCGA-KL-8325-01A-11R-2314-13	hsa-mir-3921	0.0	0.0	N
TCGA-KL-8325-01A-11R-2314-13	hsa-mir-3922	0.0	0.0	N
TCGA-KL-8325-01A-11R-2314-13	hsa-mir-3923	0.0	0.0	N
TCGA-KL-8325-01A-11R-2314-13	hsa-mir-3924	0.0	0.0	N
TCGA-KL-8325-01A-11R-2314-13	hsa-mir-3925	0.0	0.0	N
TCGA-KL-8325-01A-11R-2314-13	hsa-mir-3926-1	1.0	0.192182	N
TCGA-KL-8325-01A-11R-2314-13	hsa-mir-3926-2	0.0	0.0	N
TCGA-KL-8325-01A-11R-2314-13	hsa-mir-3927	0.0	0.0	N
TCGA-KL-8325-01A-11R-2314-13	hsa-mir-3928	2.0	0.384365	N
TCGA-KL-8325-01A-11R-2314-13	hsa-mir-3929	0.0	0.0	N
TCGA-KL-8325-01A-11R-2314-13	hsa-mir-3934	0.0	0.0	N
TCGA-KL-8325-01A-11R-2314-13	hsa-mir-3935	0.0	0.0	N
TCGA-KL-8325-01A-11R-2314-13	hsa-mir-3936	0.0	0.0	N
TCGA-KL-8325-01A-11R-2314-13	hsa-mir-3937	0.0	0.0	N
TCGA-KL-8325-01A-11R-2314-13	hsa-mir-3938	0.0	0.0	N
TCGA-KL-8325-01A-11R-2314-13	hsa-mir-3939	1.0	0.192182	N
TCGA-KL-8325-01A-11R-2314-13	hsa-mir-3940	1.0	0.192182	N
TCGA-KL-8325-01A-11R-2314-13	hsa-mir-3941	1.0	0.192182	N
TCGA-KL-8325-01A-11R-2314-13	hsa-mir-3942	1.0	0.192182	N
TCGA-KL-8325-01A-11R-2314-13	hsa-mir-3943	0.0	0.0	N
TCGA-KL-8325-01A-11R-2314-13	hsa-mir-3944	0.0	0.0	N
TCGA-KL-8325-01A-11R-2314-13	hsa-mir-3945	0.0	0.0	N
TCGA-KL-8325-01A-11R-2314-13	hsa-mir-409	16.0	3.07492	N
TCGA-KL-8325-01A-11R-2314-13	hsa-mir-410	5.0	0.960912	N
TCGA-KL-8325-01A-11R-2314-13	hsa-mir-411	2.0	0.384365	N
TCGA-KL-8325-01A-11R-2314-13	hsa-mir-412	1.0	0.192182	N
TCGA-KL-8325-01A-11R-2314-13	hsa-mir-421	12.0	2.30619	N
TCGA-KL-8325-01A-11R-2314-13	hsa-mir-422a	0.0	0.0	N
TCGA-KL-8325-01A-11R-2314-13	hsa-mir-423	456.0	87.63521	N
TCGA-KL-8325-01A-11R-2314-13	hsa-mir-424	914.0	175.654785	N
TCGA-KL-8325-01A-11R-2314-13	hsa-mir-425	286.0	54.964189	N
TCGA-KL-8325-01A-11R-2314-13	hsa-mir-4251	0.0	0.0	N
TCGA-KL-8325-01A-11R-2314-13	hsa-mir-4252	0.0	0.0	N
TCGA-KL-8325-01A-11R-2314-13	hsa-mir-4253	0.0	0.0	N
TCGA-KL-8325-01A-11R-2314-13	hsa-mir-4254	0.0	0.0	N
TCGA-KL-8325-01A-11R-2314-13	hsa-mir-4255	0.0	0.0	N
TCGA-KL-8325-01A-11R-2314-13	hsa-mir-4256	0.0	0.0	N
TCGA-KL-8325-01A-11R-2314-13	hsa-mir-4257	0.0	0.0	N
TCGA-KL-8325-01A-11R-2314-13	hsa-mir-4258	0.0	0.0	N
TCGA-KL-8325-01A-11R-2314-13	hsa-mir-4259	0.0	0.0	N
TCGA-KL-8325-01A-11R-2314-13	hsa-mir-4260	0.0	0.0	N
TCGA-KL-8325-01A-11R-2314-13	hsa-mir-4261	0.0	0.0	N
TCGA-KL-8325-01A-11R-2314-13	hsa-mir-4262	0.0	0.0	N
TCGA-KL-8325-01A-11R-2314-13	hsa-mir-4263	0.0	0.0	N
TCGA-KL-8325-01A-11R-2314-13	hsa-mir-4264	0.0	0.0	N
TCGA-KL-8325-01A-11R-2314-13	hsa-mir-4265	0.0	0.0	N
TCGA-KL-8325-01A-11R-2314-13	hsa-mir-4266	0.0	0.0	N
TCGA-KL-8325-01A-11R-2314-13	hsa-mir-4267	0.0	0.0	N
TCGA-KL-8325-01A-11R-2314-13	hsa-mir-4268	0.0	0.0	N
TCGA-KL-8325-01A-11R-2314-13	hsa-mir-4269	0.0	0.0	N
TCGA-KL-8325-01A-11R-2314-13	hsa-mir-4270	0.0	0.0	N
TCGA-KL-8325-01A-11R-2314-13	hsa-mir-4271	0.0	0.0	N
TCGA-KL-8325-01A-11R-2314-13	hsa-mir-4272	0.0	0.0	N
TCGA-KL-8325-01A-11R-2314-13	hsa-mir-4273	0.0	0.0	N
TCGA-KL-8325-01A-11R-2314-13	hsa-mir-4274	0.0	0.0	N
TCGA-KL-8325-01A-11R-2314-13	hsa-mir-4275	0.0	0.0	N
TCGA-KL-8325-01A-11R-2314-13	hsa-mir-4276	0.0	0.0	N
TCGA-KL-8325-01A-11R-2314-13	hsa-mir-4277	0.0	0.0	N
TCGA-KL-8325-01A-11R-2314-13	hsa-mir-4278	0.0	0.0	N
TCGA-KL-8325-01A-11R-2314-13	hsa-mir-4279	0.0	0.0	N
TCGA-KL-8325-01A-11R-2314-13	hsa-mir-4280	0.0	0.0	N
TCGA-KL-8325-01A-11R-2314-13	hsa-mir-4281	0.0	0.0	N
TCGA-KL-8325-01A-11R-2314-13	hsa-mir-4282	0.0	0.0	N
TCGA-KL-8325-01A-11R-2314-13	hsa-mir-4283-1	0.0	0.0	N
TCGA-KL-8325-01A-11R-2314-13	hsa-mir-4283-2	0.0	0.0	N
TCGA-KL-8325-01A-11R-2314-13	hsa-mir-4284	0.0	0.0	N
TCGA-KL-8325-01A-11R-2314-13	hsa-mir-4285	0.0	0.0	N
TCGA-KL-8325-01A-11R-2314-13	hsa-mir-4286	0.0	0.0	N
TCGA-KL-8325-01A-11R-2314-13	hsa-mir-4287	0.0	0.0	N
TCGA-KL-8325-01A-11R-2314-13	hsa-mir-4288	0.0	0.0	N
TCGA-KL-8325-01A-11R-2314-13	hsa-mir-4289	0.0	0.0	N
TCGA-KL-8325-01A-11R-2314-13	hsa-mir-429	368.0	70.723152	N
TCGA-KL-8325-01A-11R-2314-13	hsa-mir-4290	0.0	0.0	N
TCGA-KL-8325-01A-11R-2314-13	hsa-mir-4291	0.0	0.0	N
TCGA-KL-8325-01A-11R-2314-13	hsa-mir-4292	0.0	0.0	N
TCGA-KL-8325-01A-11R-2314-13	hsa-mir-4293	0.0	0.0	N
TCGA-KL-8325-01A-11R-2314-13	hsa-mir-4294	0.0	0.0	N
TCGA-KL-8325-01A-11R-2314-13	hsa-mir-4295	0.0	0.0	N
TCGA-KL-8325-01A-11R-2314-13	hsa-mir-4296	0.0	0.0	N
TCGA-KL-8325-01A-11R-2314-13	hsa-mir-4297	0.0	0.0	N
TCGA-KL-8325-01A-11R-2314-13	hsa-mir-4298	0.0	0.0	N
TCGA-KL-8325-01A-11R-2314-13	hsa-mir-4299	0.0	0.0	N
TCGA-KL-8325-01A-11R-2314-13	hsa-mir-4300	0.0	0.0	N
TCGA-KL-8325-01A-11R-2314-13	hsa-mir-4301	0.0	0.0	N
TCGA-KL-8325-01A-11R-2314-13	hsa-mir-4302	0.0	0.0	N
TCGA-KL-8325-01A-11R-2314-13	hsa-mir-4303	0.0	0.0	N
TCGA-KL-8325-01A-11R-2314-13	hsa-mir-4304	0.0	0.0	N
TCGA-KL-8325-01A-11R-2314-13	hsa-mir-4305	0.0	0.0	N
TCGA-KL-8325-01A-11R-2314-13	hsa-mir-4306	1.0	0.192182	N
TCGA-KL-8325-01A-11R-2314-13	hsa-mir-4307	0.0	0.0	N
TCGA-KL-8325-01A-11R-2314-13	hsa-mir-4308	0.0	0.0	N
TCGA-KL-8325-01A-11R-2314-13	hsa-mir-4309	0.0	0.0	N
TCGA-KL-8325-01A-11R-2314-13	hsa-mir-431	6.0	1.153095	N
TCGA-KL-8325-01A-11R-2314-13	hsa-mir-4310	0.0	0.0	N
TCGA-KL-8325-01A-11R-2314-13	hsa-mir-4311	0.0	0.0	N
TCGA-KL-8325-01A-11R-2314-13	hsa-mir-4312	0.0	0.0	N
TCGA-KL-8325-01A-11R-2314-13	hsa-mir-4313	0.0	0.0	N
TCGA-KL-8325-01A-11R-2314-13	hsa-mir-4314	0.0	0.0	N
TCGA-KL-8325-01A-11R-2314-13	hsa-mir-4315-1	0.0	0.0	N
TCGA-KL-8325-01A-11R-2314-13	hsa-mir-4315-2	0.0	0.0	N
TCGA-KL-8325-01A-11R-2314-13	hsa-mir-4316	0.0	0.0	N
TCGA-KL-8325-01A-11R-2314-13	hsa-mir-4317	0.0	0.0	N
TCGA-KL-8325-01A-11R-2314-13	hsa-mir-4318	0.0	0.0	N
TCGA-KL-8325-01A-11R-2314-13	hsa-mir-4319	0.0	0.0	N
TCGA-KL-8325-01A-11R-2314-13	hsa-mir-432	4.0	0.76873	N
TCGA-KL-8325-01A-11R-2314-13	hsa-mir-4320	0.0	0.0	N
TCGA-KL-8325-01A-11R-2314-13	hsa-mir-4321	0.0	0.0	N
TCGA-KL-8325-01A-11R-2314-13	hsa-mir-4322	0.0	0.0	N
TCGA-KL-8325-01A-11R-2314-13	hsa-mir-4323	0.0	0.0	N
TCGA-KL-8325-01A-11R-2314-13	hsa-mir-4324	0.0	0.0	N
TCGA-KL-8325-01A-11R-2314-13	hsa-mir-4325	0.0	0.0	N
TCGA-KL-8325-01A-11R-2314-13	hsa-mir-4326	5.0	0.960912	N
TCGA-KL-8325-01A-11R-2314-13	hsa-mir-4327	0.0	0.0	N
TCGA-KL-8325-01A-11R-2314-13	hsa-mir-4328	0.0	0.0	N
TCGA-KL-8325-01A-11R-2314-13	hsa-mir-4329	0.0	0.0	N
TCGA-KL-8325-01A-11R-2314-13	hsa-mir-433	1.0	0.192182	N
TCGA-KL-8325-01A-11R-2314-13	hsa-mir-4330	0.0	0.0	N
TCGA-KL-8325-01A-11R-2314-13	hsa-mir-448	0.0	0.0	N
TCGA-KL-8325-01A-11R-2314-13	hsa-mir-449a	1.0	0.192182	N
TCGA-KL-8325-01A-11R-2314-13	hsa-mir-449b	0.0	0.0	N
TCGA-KL-8325-01A-11R-2314-13	hsa-mir-449c	1.0	0.192182	N
TCGA-KL-8325-01A-11R-2314-13	hsa-mir-450a-1	12.0	2.30619	N
TCGA-KL-8325-01A-11R-2314-13	hsa-mir-450a-2	10.0	1.921825	N
TCGA-KL-8325-01A-11R-2314-13	hsa-mir-450b	55.0	10.570036	N
TCGA-KL-8325-01A-11R-2314-13	hsa-mir-451	528.0	101.472348	N
TCGA-KL-8325-01A-11R-2314-13	hsa-mir-452	47.0	9.032576	N
TCGA-KL-8325-01A-11R-2314-13	hsa-mir-454	4.0	0.76873	N
TCGA-KL-8325-01A-11R-2314-13	hsa-mir-455	66.0	12.684044	N
TCGA-KL-8325-01A-11R-2314-13	hsa-mir-466	0.0	0.0	N
TCGA-KL-8325-01A-11R-2314-13	hsa-mir-483	0.0	0.0	N
TCGA-KL-8325-01A-11R-2314-13	hsa-mir-484	62.0	11.915314	N
TCGA-KL-8325-01A-11R-2314-13	hsa-mir-485	1.0	0.192182	N
TCGA-KL-8325-01A-11R-2314-13	hsa-mir-486	315.0	60.537481	N
TCGA-KL-8325-01A-11R-2314-13	hsa-mir-487a	0.0	0.0	N
TCGA-KL-8325-01A-11R-2314-13	hsa-mir-487b	1.0	0.192182	N
TCGA-KL-8325-01A-11R-2314-13	hsa-mir-488	1.0	0.192182	N
TCGA-KL-8325-01A-11R-2314-13	hsa-mir-489	0.0	0.0	N
TCGA-KL-8325-01A-11R-2314-13	hsa-mir-490	0.0	0.0	N
TCGA-KL-8325-01A-11R-2314-13	hsa-mir-491	6.0	1.153095	N
TCGA-KL-8325-01A-11R-2314-13	hsa-mir-492	0.0	0.0	N
TCGA-KL-8325-01A-11R-2314-13	hsa-mir-493	0.0	0.0	N
TCGA-KL-8325-01A-11R-2314-13	hsa-mir-494	0.0	0.0	N
TCGA-KL-8325-01A-11R-2314-13	hsa-mir-495	1.0	0.192182	N
TCGA-KL-8325-01A-11R-2314-13	hsa-mir-496	0.0	0.0	N
TCGA-KL-8325-01A-11R-2314-13	hsa-mir-497	11.0	2.114007	N
TCGA-KL-8325-01A-11R-2314-13	hsa-mir-498	0.0	0.0	N
TCGA-KL-8325-01A-11R-2314-13	hsa-mir-499	0.0	0.0	N
TCGA-KL-8325-01A-11R-2314-13	hsa-mir-500a	3809.0	732.023059	Y
TCGA-KL-8325-01A-11R-2314-13	hsa-mir-500b	105.0	20.17916	Y
TCGA-KL-8325-01A-11R-2314-13	hsa-mir-501	736.0	141.446304	N
TCGA-KL-8325-01A-11R-2314-13	hsa-mir-502	213.0	40.934868	Y
TCGA-KL-8325-01A-11R-2314-13	hsa-mir-503	79.0	15.182416	N
TCGA-KL-8325-01A-11R-2314-13	hsa-mir-504	3.0	0.576547	N
TCGA-KL-8325-01A-11R-2314-13	hsa-mir-505	96.0	18.449518	N
TCGA-KL-8325-01A-11R-2314-13	hsa-mir-506	4.0	0.76873	N
TCGA-KL-8325-01A-11R-2314-13	hsa-mir-507	0.0	0.0	N
TCGA-KL-8325-01A-11R-2314-13	hsa-mir-508	291.0	55.925101	N
TCGA-KL-8325-01A-11R-2314-13	hsa-mir-509-1	30.0	5.765474	N
TCGA-KL-8325-01A-11R-2314-13	hsa-mir-509-2	16.0	3.07492	N
TCGA-KL-8325-01A-11R-2314-13	hsa-mir-509-3	21.0	4.035832	N
TCGA-KL-8325-01A-11R-2314-13	hsa-mir-510	1.0	0.192182	N
TCGA-KL-8325-01A-11R-2314-13	hsa-mir-511-1	1.0	0.192182	N
TCGA-KL-8325-01A-11R-2314-13	hsa-mir-511-2	1.0	0.192182	N
TCGA-KL-8325-01A-11R-2314-13	hsa-mir-512-1	0.0	0.0	N
TCGA-KL-8325-01A-11R-2314-13	hsa-mir-512-2	0.0	0.0	N
TCGA-KL-8325-01A-11R-2314-13	hsa-mir-513a-1	0.0	0.0	N
TCGA-KL-8325-01A-11R-2314-13	hsa-mir-513a-2	2.0	0.384365	N
TCGA-KL-8325-01A-11R-2314-13	hsa-mir-513b	0.0	0.0	N
TCGA-KL-8325-01A-11R-2314-13	hsa-mir-513c	0.0	0.0	N
TCGA-KL-8325-01A-11R-2314-13	hsa-mir-514-1	30.0	5.765474	N
TCGA-KL-8325-01A-11R-2314-13	hsa-mir-514-2	29.0	5.573292	N
TCGA-KL-8325-01A-11R-2314-13	hsa-mir-514-3	38.0	7.302934	N
TCGA-KL-8325-01A-11R-2314-13	hsa-mir-514b	0.0	0.0	N
TCGA-KL-8325-01A-11R-2314-13	hsa-mir-515-1	0.0	0.0	N
TCGA-KL-8325-01A-11R-2314-13	hsa-mir-515-2	0.0	0.0	N
TCGA-KL-8325-01A-11R-2314-13	hsa-mir-516a-1	0.0	0.0	N
TCGA-KL-8325-01A-11R-2314-13	hsa-mir-516a-2	0.0	0.0	N
TCGA-KL-8325-01A-11R-2314-13	hsa-mir-516b-1	0.0	0.0	N
TCGA-KL-8325-01A-11R-2314-13	hsa-mir-516b-2	0.0	0.0	N
TCGA-KL-8325-01A-11R-2314-13	hsa-mir-517a	0.0	0.0	N
TCGA-KL-8325-01A-11R-2314-13	hsa-mir-517b	0.0	0.0	N
TCGA-KL-8325-01A-11R-2314-13	hsa-mir-517c	0.0	0.0	N
TCGA-KL-8325-01A-11R-2314-13	hsa-mir-518a-1	0.0	0.0	N
TCGA-KL-8325-01A-11R-2314-13	hsa-mir-518a-2	0.0	0.0	N
TCGA-KL-8325-01A-11R-2314-13	hsa-mir-518b	0.0	0.0	N
TCGA-KL-8325-01A-11R-2314-13	hsa-mir-518c	0.0	0.0	N
TCGA-KL-8325-01A-11R-2314-13	hsa-mir-518d	0.0	0.0	N
TCGA-KL-8325-01A-11R-2314-13	hsa-mir-518e	0.0	0.0	N
TCGA-KL-8325-01A-11R-2314-13	hsa-mir-518f	0.0	0.0	N
TCGA-KL-8325-01A-11R-2314-13	hsa-mir-519a-1	2.0	0.384365	N
TCGA-KL-8325-01A-11R-2314-13	hsa-mir-519a-2	0.0	0.0	N
TCGA-KL-8325-01A-11R-2314-13	hsa-mir-519b	0.0	0.0	N
TCGA-KL-8325-01A-11R-2314-13	hsa-mir-519c	0.0	0.0	N
TCGA-KL-8325-01A-11R-2314-13	hsa-mir-519d	0.0	0.0	N
TCGA-KL-8325-01A-11R-2314-13	hsa-mir-519e	0.0	0.0	N
TCGA-KL-8325-01A-11R-2314-13	hsa-mir-520a	0.0	0.0	N
TCGA-KL-8325-01A-11R-2314-13	hsa-mir-520b	0.0	0.0	N
TCGA-KL-8325-01A-11R-2314-13	hsa-mir-520c	0.0	0.0	N
TCGA-KL-8325-01A-11R-2314-13	hsa-mir-520d	0.0	0.0	N
TCGA-KL-8325-01A-11R-2314-13	hsa-mir-520e	0.0	0.0	N
TCGA-KL-8325-01A-11R-2314-13	hsa-mir-520f	0.0	0.0	N
TCGA-KL-8325-01A-11R-2314-13	hsa-mir-520g	0.0	0.0	N
TCGA-KL-8325-01A-11R-2314-13	hsa-mir-520h	0.0	0.0	N
TCGA-KL-8325-01A-11R-2314-13	hsa-mir-521-1	0.0	0.0	N
TCGA-KL-8325-01A-11R-2314-13	hsa-mir-521-2	0.0	0.0	N
TCGA-KL-8325-01A-11R-2314-13	hsa-mir-522	0.0	0.0	N
TCGA-KL-8325-01A-11R-2314-13	hsa-mir-523	0.0	0.0	N
TCGA-KL-8325-01A-11R-2314-13	hsa-mir-524	0.0	0.0	N
TCGA-KL-8325-01A-11R-2314-13	hsa-mir-525	0.0	0.0	N
TCGA-KL-8325-01A-11R-2314-13	hsa-mir-526a-1	0.0	0.0	N
TCGA-KL-8325-01A-11R-2314-13	hsa-mir-526a-2	0.0	0.0	N
TCGA-KL-8325-01A-11R-2314-13	hsa-mir-526b	0.0	0.0	N
TCGA-KL-8325-01A-11R-2314-13	hsa-mir-527	0.0	0.0	N
TCGA-KL-8325-01A-11R-2314-13	hsa-mir-532	26800.0	5150.490411	N
TCGA-KL-8325-01A-11R-2314-13	hsa-mir-539	7.0	1.345277	N
TCGA-KL-8325-01A-11R-2314-13	hsa-mir-541	0.0	0.0	N
TCGA-KL-8325-01A-11R-2314-13	hsa-mir-542	807.0	155.09126	N
TCGA-KL-8325-01A-11R-2314-13	hsa-mir-543	1.0	0.192182	N
TCGA-KL-8325-01A-11R-2314-13	hsa-mir-544	0.0	0.0	N
TCGA-KL-8325-01A-11R-2314-13	hsa-mir-544b	0.0	0.0	N
TCGA-KL-8325-01A-11R-2314-13	hsa-mir-545	0.0	0.0	N
TCGA-KL-8325-01A-11R-2314-13	hsa-mir-548a-1	0.0	0.0	N
TCGA-KL-8325-01A-11R-2314-13	hsa-mir-548a-2	0.0	0.0	N
TCGA-KL-8325-01A-11R-2314-13	hsa-mir-548a-3	0.0	0.0	N
TCGA-KL-8325-01A-11R-2314-13	hsa-mir-548aa-1	0.0	0.0	N
TCGA-KL-8325-01A-11R-2314-13	hsa-mir-548aa-2	0.0	0.0	N
TCGA-KL-8325-01A-11R-2314-13	hsa-mir-548b	0.0	0.0	N
TCGA-KL-8325-01A-11R-2314-13	hsa-mir-548c	0.0	0.0	N
TCGA-KL-8325-01A-11R-2314-13	hsa-mir-548d-1	0.0	0.0	N
TCGA-KL-8325-01A-11R-2314-13	hsa-mir-548d-2	0.0	0.0	N
TCGA-KL-8325-01A-11R-2314-13	hsa-mir-548e	0.0	0.0	N
TCGA-KL-8325-01A-11R-2314-13	hsa-mir-548f-1	0.0	0.0	N
TCGA-KL-8325-01A-11R-2314-13	hsa-mir-548f-2	0.0	0.0	N
TCGA-KL-8325-01A-11R-2314-13	hsa-mir-548f-3	0.0	0.0	N
TCGA-KL-8325-01A-11R-2314-13	hsa-mir-548f-4	0.0	0.0	N
TCGA-KL-8325-01A-11R-2314-13	hsa-mir-548f-5	0.0	0.0	N
TCGA-KL-8325-01A-11R-2314-13	hsa-mir-548g	0.0	0.0	N
TCGA-KL-8325-01A-11R-2314-13	hsa-mir-548h-1	0.0	0.0	N
TCGA-KL-8325-01A-11R-2314-13	hsa-mir-548h-2	0.0	0.0	N
TCGA-KL-8325-01A-11R-2314-13	hsa-mir-548h-3	0.0	0.0	N
TCGA-KL-8325-01A-11R-2314-13	hsa-mir-548h-4	0.0	0.0	N
TCGA-KL-8325-01A-11R-2314-13	hsa-mir-548i-1	0.0	0.0	N
TCGA-KL-8325-01A-11R-2314-13	hsa-mir-548i-2	0.0	0.0	N
TCGA-KL-8325-01A-11R-2314-13	hsa-mir-548i-3	0.0	0.0	N
TCGA-KL-8325-01A-11R-2314-13	hsa-mir-548i-4	0.0	0.0	N
TCGA-KL-8325-01A-11R-2314-13	hsa-mir-548j	2.0	0.384365	N
TCGA-KL-8325-01A-11R-2314-13	hsa-mir-548k	0.0	0.0	N
TCGA-KL-8325-01A-11R-2314-13	hsa-mir-548l	0.0	0.0	N
TCGA-KL-8325-01A-11R-2314-13	hsa-mir-548m	0.0	0.0	N
TCGA-KL-8325-01A-11R-2314-13	hsa-mir-548n	0.0	0.0	N
TCGA-KL-8325-01A-11R-2314-13	hsa-mir-548o	1.0	0.192182	N
TCGA-KL-8325-01A-11R-2314-13	hsa-mir-548p	0.0	0.0	N
TCGA-KL-8325-01A-11R-2314-13	hsa-mir-548q	1.0	0.192182	N
TCGA-KL-8325-01A-11R-2314-13	hsa-mir-548s	2.0	0.384365	N
TCGA-KL-8325-01A-11R-2314-13	hsa-mir-548t	1.0	0.192182	N
TCGA-KL-8325-01A-11R-2314-13	hsa-mir-548u	0.0	0.0	N
TCGA-KL-8325-01A-11R-2314-13	hsa-mir-548v	13.0	2.498372	N
TCGA-KL-8325-01A-11R-2314-13	hsa-mir-548w	0.0	0.0	N
TCGA-KL-8325-01A-11R-2314-13	hsa-mir-548x	0.0	0.0	N
TCGA-KL-8325-01A-11R-2314-13	hsa-mir-548y	0.0	0.0	N
TCGA-KL-8325-01A-11R-2314-13	hsa-mir-548z	0.0	0.0	N
TCGA-KL-8325-01A-11R-2314-13	hsa-mir-549	0.0	0.0	N
TCGA-KL-8325-01A-11R-2314-13	hsa-mir-550a-1	24.0	4.612379	N
TCGA-KL-8325-01A-11R-2314-13	hsa-mir-550a-2	22.0	4.228015	N
TCGA-KL-8325-01A-11R-2314-13	hsa-mir-550b-1	0.0	0.0	N
TCGA-KL-8325-01A-11R-2314-13	hsa-mir-550b-2	0.0	0.0	N
TCGA-KL-8325-01A-11R-2314-13	hsa-mir-551a	0.0	0.0	N
TCGA-KL-8325-01A-11R-2314-13	hsa-mir-551b	142.0	27.289912	N
TCGA-KL-8325-01A-11R-2314-13	hsa-mir-552	0.0	0.0	N
TCGA-KL-8325-01A-11R-2314-13	hsa-mir-553	0.0	0.0	N
TCGA-KL-8325-01A-11R-2314-13	hsa-mir-554	0.0	0.0	N
TCGA-KL-8325-01A-11R-2314-13	hsa-mir-555	0.0	0.0	N
TCGA-KL-8325-01A-11R-2314-13	hsa-mir-556	2.0	0.384365	N
TCGA-KL-8325-01A-11R-2314-13	hsa-mir-557	0.0	0.0	N
TCGA-KL-8325-01A-11R-2314-13	hsa-mir-558	0.0	0.0	N
TCGA-KL-8325-01A-11R-2314-13	hsa-mir-559	0.0	0.0	N
TCGA-KL-8325-01A-11R-2314-13	hsa-mir-561	9.0	1.729642	N
TCGA-KL-8325-01A-11R-2314-13	hsa-mir-562	0.0	0.0	N
TCGA-KL-8325-01A-11R-2314-13	hsa-mir-563	0.0	0.0	N
TCGA-KL-8325-01A-11R-2314-13	hsa-mir-564	0.0	0.0	N
TCGA-KL-8325-01A-11R-2314-13	hsa-mir-566	0.0	0.0	N
TCGA-KL-8325-01A-11R-2314-13	hsa-mir-567	0.0	0.0	N
TCGA-KL-8325-01A-11R-2314-13	hsa-mir-568	0.0	0.0	N
TCGA-KL-8325-01A-11R-2314-13	hsa-mir-569	0.0	0.0	N
TCGA-KL-8325-01A-11R-2314-13	hsa-mir-570	6.0	1.153095	N
TCGA-KL-8325-01A-11R-2314-13	hsa-mir-571	0.0	0.0	N
TCGA-KL-8325-01A-11R-2314-13	hsa-mir-572	0.0	0.0	N
TCGA-KL-8325-01A-11R-2314-13	hsa-mir-573	0.0	0.0	N
TCGA-KL-8325-01A-11R-2314-13	hsa-mir-574	69.0	13.260591	N
TCGA-KL-8325-01A-11R-2314-13	hsa-mir-575	0.0	0.0	N
TCGA-KL-8325-01A-11R-2314-13	hsa-mir-576	37.0	7.110752	N
TCGA-KL-8325-01A-11R-2314-13	hsa-mir-577	432.0	83.022831	N
TCGA-KL-8325-01A-11R-2314-13	hsa-mir-578	0.0	0.0	N
TCGA-KL-8325-01A-11R-2314-13	hsa-mir-579	0.0	0.0	N
TCGA-KL-8325-01A-11R-2314-13	hsa-mir-580	3.0	0.576547	N
TCGA-KL-8325-01A-11R-2314-13	hsa-mir-581	6.0	1.153095	N
TCGA-KL-8325-01A-11R-2314-13	hsa-mir-582	14623.0	2810.284376	N
TCGA-KL-8325-01A-11R-2314-13	hsa-mir-583	0.0	0.0	N
TCGA-KL-8325-01A-11R-2314-13	hsa-mir-584	60.0	11.530949	N
TCGA-KL-8325-01A-11R-2314-13	hsa-mir-585	0.0	0.0	N
TCGA-KL-8325-01A-11R-2314-13	hsa-mir-586	0.0	0.0	N
TCGA-KL-8325-01A-11R-2314-13	hsa-mir-587	0.0	0.0	N
TCGA-KL-8325-01A-11R-2314-13	hsa-mir-588	0.0	0.0	N
TCGA-KL-8325-01A-11R-2314-13	hsa-mir-589	462.0	88.788305	N
TCGA-KL-8325-01A-11R-2314-13	hsa-mir-590	66.0	12.684044	N
TCGA-KL-8325-01A-11R-2314-13	hsa-mir-591	0.0	0.0	N
TCGA-KL-8325-01A-11R-2314-13	hsa-mir-592	4.0	0.76873	N
TCGA-KL-8325-01A-11R-2314-13	hsa-mir-593	0.0	0.0	N
TCGA-KL-8325-01A-11R-2314-13	hsa-mir-595	0.0	0.0	N
TCGA-KL-8325-01A-11R-2314-13	hsa-mir-596	0.0	0.0	N
TCGA-KL-8325-01A-11R-2314-13	hsa-mir-597	0.0	0.0	N
TCGA-KL-8325-01A-11R-2314-13	hsa-mir-598	666.0	127.99353	N
TCGA-KL-8325-01A-11R-2314-13	hsa-mir-599	0.0	0.0	N
TCGA-KL-8325-01A-11R-2314-13	hsa-mir-600	0.0	0.0	N
TCGA-KL-8325-01A-11R-2314-13	hsa-mir-601	0.0	0.0	N
TCGA-KL-8325-01A-11R-2314-13	hsa-mir-602	0.0	0.0	N
TCGA-KL-8325-01A-11R-2314-13	hsa-mir-603	0.0	0.0	N
TCGA-KL-8325-01A-11R-2314-13	hsa-mir-604	0.0	0.0	N
TCGA-KL-8325-01A-11R-2314-13	hsa-mir-605	1.0	0.192182	N
TCGA-KL-8325-01A-11R-2314-13	hsa-mir-606	0.0	0.0	N
TCGA-KL-8325-01A-11R-2314-13	hsa-mir-607	1.0	0.192182	N
TCGA-KL-8325-01A-11R-2314-13	hsa-mir-608	0.0	0.0	N
TCGA-KL-8325-01A-11R-2314-13	hsa-mir-609	0.0	0.0	N
TCGA-KL-8325-01A-11R-2314-13	hsa-mir-610	0.0	0.0	N
TCGA-KL-8325-01A-11R-2314-13	hsa-mir-611	0.0	0.0	N
TCGA-KL-8325-01A-11R-2314-13	hsa-mir-612	0.0	0.0	N
TCGA-KL-8325-01A-11R-2314-13	hsa-mir-613	0.0	0.0	N
TCGA-KL-8325-01A-11R-2314-13	hsa-mir-614	0.0	0.0	N
TCGA-KL-8325-01A-11R-2314-13	hsa-mir-615	26.0	4.996744	N
TCGA-KL-8325-01A-11R-2314-13	hsa-mir-616	41.0	7.879482	N
TCGA-KL-8325-01A-11R-2314-13	hsa-mir-617	0.0	0.0	N
TCGA-KL-8325-01A-11R-2314-13	hsa-mir-618	27.0	5.188927	N
TCGA-KL-8325-01A-11R-2314-13	hsa-mir-619	0.0	0.0	N
TCGA-KL-8325-01A-11R-2314-13	hsa-mir-620	0.0	0.0	N
TCGA-KL-8325-01A-11R-2314-13	hsa-mir-621	0.0	0.0	N
TCGA-KL-8325-01A-11R-2314-13	hsa-mir-622	0.0	0.0	N
TCGA-KL-8325-01A-11R-2314-13	hsa-mir-623	0.0	0.0	N
TCGA-KL-8325-01A-11R-2314-13	hsa-mir-624	2.0	0.384365	N
TCGA-KL-8325-01A-11R-2314-13	hsa-mir-625	216.0	41.511415	N
TCGA-KL-8325-01A-11R-2314-13	hsa-mir-626	0.0	0.0	N
TCGA-KL-8325-01A-11R-2314-13	hsa-mir-627	6.0	1.153095	N
TCGA-KL-8325-01A-11R-2314-13	hsa-mir-628	41.0	7.879482	N
TCGA-KL-8325-01A-11R-2314-13	hsa-mir-629	679.0	130.491903	N
TCGA-KL-8325-01A-11R-2314-13	hsa-mir-630	0.0	0.0	N
TCGA-KL-8325-01A-11R-2314-13	hsa-mir-631	0.0	0.0	N
TCGA-KL-8325-01A-11R-2314-13	hsa-mir-632	2.0	0.384365	N
TCGA-KL-8325-01A-11R-2314-13	hsa-mir-633	0.0	0.0	N
TCGA-KL-8325-01A-11R-2314-13	hsa-mir-634	0.0	0.0	N
TCGA-KL-8325-01A-11R-2314-13	hsa-mir-635	0.0	0.0	N
TCGA-KL-8325-01A-11R-2314-13	hsa-mir-636	1.0	0.192182	N
TCGA-KL-8325-01A-11R-2314-13	hsa-mir-637	0.0	0.0	N
TCGA-KL-8325-01A-11R-2314-13	hsa-mir-638	0.0	0.0	N
TCGA-KL-8325-01A-11R-2314-13	hsa-mir-639	2.0	0.384365	N
TCGA-KL-8325-01A-11R-2314-13	hsa-mir-640	0.0	0.0	N
TCGA-KL-8325-01A-11R-2314-13	hsa-mir-641	0.0	0.0	N
TCGA-KL-8325-01A-11R-2314-13	hsa-mir-642a	14.0	2.690555	N
TCGA-KL-8325-01A-11R-2314-13	hsa-mir-642b	0.0	0.0	N
TCGA-KL-8325-01A-11R-2314-13	hsa-mir-643	1.0	0.192182	N
TCGA-KL-8325-01A-11R-2314-13	hsa-mir-644	0.0	0.0	N
TCGA-KL-8325-01A-11R-2314-13	hsa-mir-645	0.0	0.0	N
TCGA-KL-8325-01A-11R-2314-13	hsa-mir-646	0.0	0.0	N
TCGA-KL-8325-01A-11R-2314-13	hsa-mir-647	0.0	0.0	N
TCGA-KL-8325-01A-11R-2314-13	hsa-mir-648	0.0	0.0	N
TCGA-KL-8325-01A-11R-2314-13	hsa-mir-649	0.0	0.0	N
TCGA-KL-8325-01A-11R-2314-13	hsa-mir-650	0.0	0.0	N
TCGA-KL-8325-01A-11R-2314-13	hsa-mir-651	80.0	15.374598	N
TCGA-KL-8325-01A-11R-2314-13	hsa-mir-652	93.0	17.87297	N
TCGA-KL-8325-01A-11R-2314-13	hsa-mir-653	62.0	11.915314	N
TCGA-KL-8325-01A-11R-2314-13	hsa-mir-654	5.0	0.960912	N
TCGA-KL-8325-01A-11R-2314-13	hsa-mir-655	0.0	0.0	N
TCGA-KL-8325-01A-11R-2314-13	hsa-mir-656	0.0	0.0	N
TCGA-KL-8325-01A-11R-2314-13	hsa-mir-657	0.0	0.0	N
TCGA-KL-8325-01A-11R-2314-13	hsa-mir-658	2.0	0.384365	N
TCGA-KL-8325-01A-11R-2314-13	hsa-mir-659	6.0	1.153095	N
TCGA-KL-8325-01A-11R-2314-13	hsa-mir-660	903.0	173.540778	N
TCGA-KL-8325-01A-11R-2314-13	hsa-mir-661	0.0	0.0	N
TCGA-KL-8325-01A-11R-2314-13	hsa-mir-662	0.0	0.0	N
TCGA-KL-8325-01A-11R-2314-13	hsa-mir-663	0.0	0.0	N
TCGA-KL-8325-01A-11R-2314-13	hsa-mir-663b	0.0	0.0	N
TCGA-KL-8325-01A-11R-2314-13	hsa-mir-664	225.0	43.241058	N
TCGA-KL-8325-01A-11R-2314-13	hsa-mir-665	0.0	0.0	N
TCGA-KL-8325-01A-11R-2314-13	hsa-mir-668	0.0	0.0	N
TCGA-KL-8325-01A-11R-2314-13	hsa-mir-670	0.0	0.0	N
TCGA-KL-8325-01A-11R-2314-13	hsa-mir-671	49.0	9.416941	N
TCGA-KL-8325-01A-11R-2314-13	hsa-mir-675	39.0	7.495117	N
TCGA-KL-8325-01A-11R-2314-13	hsa-mir-676	18.0	3.459285	N
TCGA-KL-8325-01A-11R-2314-13	hsa-mir-7-1	49.0	9.416941	N
TCGA-KL-8325-01A-11R-2314-13	hsa-mir-7-2	1.0	0.192182	N
TCGA-KL-8325-01A-11R-2314-13	hsa-mir-7-3	0.0	0.0	N
TCGA-KL-8325-01A-11R-2314-13	hsa-mir-708	54.0	10.377854	N
TCGA-KL-8325-01A-11R-2314-13	hsa-mir-711	0.0	0.0	N
TCGA-KL-8325-01A-11R-2314-13	hsa-mir-718	0.0	0.0	N
TCGA-KL-8325-01A-11R-2314-13	hsa-mir-720	0.0	0.0	N
TCGA-KL-8325-01A-11R-2314-13	hsa-mir-744	100.0	19.218248	N
TCGA-KL-8325-01A-11R-2314-13	hsa-mir-758	2.0	0.384365	N
TCGA-KL-8325-01A-11R-2314-13	hsa-mir-759	0.0	0.0	N
TCGA-KL-8325-01A-11R-2314-13	hsa-mir-760	2.0	0.384365	N
TCGA-KL-8325-01A-11R-2314-13	hsa-mir-761	0.0	0.0	N
TCGA-KL-8325-01A-11R-2314-13	hsa-mir-762	0.0	0.0	N
TCGA-KL-8325-01A-11R-2314-13	hsa-mir-764	0.0	0.0	N
TCGA-KL-8325-01A-11R-2314-13	hsa-mir-765	0.0	0.0	N
TCGA-KL-8325-01A-11R-2314-13	hsa-mir-766	136.0	26.136817	N
TCGA-KL-8325-01A-11R-2314-13	hsa-mir-767	0.0	0.0	N
TCGA-KL-8325-01A-11R-2314-13	hsa-mir-769	49.0	9.416941	N
TCGA-KL-8325-01A-11R-2314-13	hsa-mir-770	0.0	0.0	N
TCGA-KL-8325-01A-11R-2314-13	hsa-mir-802	1.0	0.192182	N
TCGA-KL-8325-01A-11R-2314-13	hsa-mir-873	0.0	0.0	N
TCGA-KL-8325-01A-11R-2314-13	hsa-mir-874	2586.0	496.983888	N
TCGA-KL-8325-01A-11R-2314-13	hsa-mir-875	0.0	0.0	N
TCGA-KL-8325-01A-11R-2314-13	hsa-mir-876	1.0	0.192182	N
TCGA-KL-8325-01A-11R-2314-13	hsa-mir-877	1.0	0.192182	N
TCGA-KL-8325-01A-11R-2314-13	hsa-mir-885	25.0	4.804562	N
TCGA-KL-8325-01A-11R-2314-13	hsa-mir-887	2.0	0.384365	N
TCGA-KL-8325-01A-11R-2314-13	hsa-mir-888	777.0	149.325785	N
TCGA-KL-8325-01A-11R-2314-13	hsa-mir-889	5.0	0.960912	N
TCGA-KL-8325-01A-11R-2314-13	hsa-mir-890	56.0	10.762219	N
TCGA-KL-8325-01A-11R-2314-13	hsa-mir-891a	225803.0	43395.380087	N
TCGA-KL-8325-01A-11R-2314-13	hsa-mir-891b	891.0	171.234588	N
TCGA-KL-8325-01A-11R-2314-13	hsa-mir-892a	2053.0	394.550627	N
TCGA-KL-8325-01A-11R-2314-13	hsa-mir-892b	420.0	80.716641	N
TCGA-KL-8325-01A-11R-2314-13	hsa-mir-9-1	259.0	49.775262	N
TCGA-KL-8325-01A-11R-2314-13	hsa-mir-9-2	310.0	59.576568	N
TCGA-KL-8325-01A-11R-2314-13	hsa-mir-9-3	0.0	0.0	N
TCGA-KL-8325-01A-11R-2314-13	hsa-mir-920	0.0	0.0	N
TCGA-KL-8325-01A-11R-2314-13	hsa-mir-921	0.0	0.0	N
TCGA-KL-8325-01A-11R-2314-13	hsa-mir-922	0.0	0.0	N
TCGA-KL-8325-01A-11R-2314-13	hsa-mir-924	0.0	0.0	N
TCGA-KL-8325-01A-11R-2314-13	hsa-mir-92a-1	1151.0	221.202032	N
TCGA-KL-8325-01A-11R-2314-13	hsa-mir-92a-2	38682.0	7434.002615	N
TCGA-KL-8325-01A-11R-2314-13	hsa-mir-92b	161.0	30.941379	N
TCGA-KL-8325-01A-11R-2314-13	hsa-mir-93	8060.0	1548.990773	N
TCGA-KL-8325-01A-11R-2314-13	hsa-mir-933	0.0	0.0	N
TCGA-KL-8325-01A-11R-2314-13	hsa-mir-934	0.0	0.0	N
TCGA-KL-8325-01A-11R-2314-13	hsa-mir-935	0.0	0.0	N
TCGA-KL-8325-01A-11R-2314-13	hsa-mir-936	0.0	0.0	N
TCGA-KL-8325-01A-11R-2314-13	hsa-mir-937	1.0	0.192182	N
TCGA-KL-8325-01A-11R-2314-13	hsa-mir-938	0.0	0.0	N
TCGA-KL-8325-01A-11R-2314-13	hsa-mir-939	1.0	0.192182	N
TCGA-KL-8325-01A-11R-2314-13	hsa-mir-940	10.0	1.921825	N
TCGA-KL-8325-01A-11R-2314-13	hsa-mir-941-1	0.0	0.0	N
TCGA-KL-8325-01A-11R-2314-13	hsa-mir-941-3	0.0	0.0	N
TCGA-KL-8325-01A-11R-2314-13	hsa-mir-941-4	0.0	0.0	N
TCGA-KL-8325-01A-11R-2314-13	hsa-mir-942	9.0	1.729642	N
TCGA-KL-8325-01A-11R-2314-13	hsa-mir-943	1.0	0.192182	N
TCGA-KL-8325-01A-11R-2314-13	hsa-mir-944	6.0	1.153095	N
TCGA-KL-8325-01A-11R-2314-13	hsa-mir-95	1.0	0.192182	N
TCGA-KL-8325-01A-11R-2314-13	hsa-mir-96	175.0	33.631934	N
TCGA-KL-8325-01A-11R-2314-13	hsa-mir-98	144.0	27.674277	N
TCGA-KL-8325-01A-11R-2314-13	hsa-mir-99a	420.0	80.716641	Y
TCGA-KL-8325-01A-11R-2314-13	hsa-mir-99b	205537.0	39500.609987	N
