# Supplementary material for: Dysfunctional miRNA-Mediated Regulation in Chromophobe Renal Cell Carcinoma
Source: PLoS One. 2016 Jun 3;11(6):e0156324. doi: 10.1371/journal.pone.0156324 (PMC4892590; doi:10.1371/journal.pone.0156324)
Supplement: S1 File — (ZIP) [file pone.0156324.s001.zip › S1_File miRNA expression profile downloaded from TCGA/case/bcgsc.ca__IlluminaHiSeq_miRNASeq__TCGA-KL-8326-01A-11R-2314-13__mirna_quantification.txt]

barcode	miRNA_ID	read_count	reads_per_million_miRNA_mapped	cross-mapped
TCGA-KL-8326-01A-11R-2314-13	hsa-let-7a-1	17810.0	3031.800541	N
TCGA-KL-8326-01A-11R-2314-13	hsa-let-7a-2	35341.0	6016.106845	N
TCGA-KL-8326-01A-11R-2314-13	hsa-let-7a-3	17708.0	3014.437056	N
TCGA-KL-8326-01A-11R-2314-13	hsa-let-7b	13302.0	2264.402627	N
TCGA-KL-8326-01A-11R-2314-13	hsa-let-7c	4626.0	787.485081	N
TCGA-KL-8326-01A-11R-2314-13	hsa-let-7d	2717.0	462.515557	N
TCGA-KL-8326-01A-11R-2314-13	hsa-let-7e	7513.0	1278.939779	N
TCGA-KL-8326-01A-11R-2314-13	hsa-let-7f-1	43.0	7.3199	N
TCGA-KL-8326-01A-11R-2314-13	hsa-let-7f-2	23284.0	3963.640864	N
TCGA-KL-8326-01A-11R-2314-13	hsa-let-7g	4902.0	834.468627	N
TCGA-KL-8326-01A-11R-2314-13	hsa-let-7i	909.0	154.739286	N
TCGA-KL-8326-01A-11R-2314-13	hsa-mir-1-1	0.0	0.0	N
TCGA-KL-8326-01A-11R-2314-13	hsa-mir-1-2	6.0	1.021381	N
TCGA-KL-8326-01A-11R-2314-13	hsa-mir-100	24723.0	4208.602177	Y
TCGA-KL-8326-01A-11R-2314-13	hsa-mir-101-1	70936.0	12075.45217	N
TCGA-KL-8326-01A-11R-2314-13	hsa-mir-101-2	96.0	16.342103	N
TCGA-KL-8326-01A-11R-2314-13	hsa-mir-103-1	31102.0	5294.500865	Y
TCGA-KL-8326-01A-11R-2314-13	hsa-mir-103-1-as	0.0	0.0	N
TCGA-KL-8326-01A-11R-2314-13	hsa-mir-103-2	10.0	1.702302	N
TCGA-KL-8326-01A-11R-2314-13	hsa-mir-103-2-as	0.0	0.0	N
TCGA-KL-8326-01A-11R-2314-13	hsa-mir-105-1	0.0	0.0	N
TCGA-KL-8326-01A-11R-2314-13	hsa-mir-105-2	1.0	0.17023	N
TCGA-KL-8326-01A-11R-2314-13	hsa-mir-106a	14.0	2.383223	Y
TCGA-KL-8326-01A-11R-2314-13	hsa-mir-106b	411.0	69.964628	N
TCGA-KL-8326-01A-11R-2314-13	hsa-mir-107	198.0	33.705587	Y
TCGA-KL-8326-01A-11R-2314-13	hsa-mir-10a	922842.0	157095.613388	N
TCGA-KL-8326-01A-11R-2314-13	hsa-mir-10b	904297.0	153938.693623	N
TCGA-KL-8326-01A-11R-2314-13	hsa-mir-1178	0.0	0.0	N
TCGA-KL-8326-01A-11R-2314-13	hsa-mir-1179	0.0	0.0	N
TCGA-KL-8326-01A-11R-2314-13	hsa-mir-1180	59.0	10.043584	N
TCGA-KL-8326-01A-11R-2314-13	hsa-mir-1181	0.0	0.0	N
TCGA-KL-8326-01A-11R-2314-13	hsa-mir-1182	0.0	0.0	N
TCGA-KL-8326-01A-11R-2314-13	hsa-mir-1183	0.0	0.0	N
TCGA-KL-8326-01A-11R-2314-13	hsa-mir-1184-1	0.0	0.0	N
TCGA-KL-8326-01A-11R-2314-13	hsa-mir-1184-2	0.0	0.0	N
TCGA-KL-8326-01A-11R-2314-13	hsa-mir-1184-3	0.0	0.0	N
TCGA-KL-8326-01A-11R-2314-13	hsa-mir-1185-1	0.0	0.0	N
TCGA-KL-8326-01A-11R-2314-13	hsa-mir-1185-2	0.0	0.0	N
TCGA-KL-8326-01A-11R-2314-13	hsa-mir-1193	0.0	0.0	N
TCGA-KL-8326-01A-11R-2314-13	hsa-mir-1197	0.0	0.0	N
TCGA-KL-8326-01A-11R-2314-13	hsa-mir-1200	0.0	0.0	N
TCGA-KL-8326-01A-11R-2314-13	hsa-mir-1202	0.0	0.0	N
TCGA-KL-8326-01A-11R-2314-13	hsa-mir-1203	0.0	0.0	N
TCGA-KL-8326-01A-11R-2314-13	hsa-mir-1204	0.0	0.0	N
TCGA-KL-8326-01A-11R-2314-13	hsa-mir-1205	0.0	0.0	N
TCGA-KL-8326-01A-11R-2314-13	hsa-mir-1206	0.0	0.0	N
TCGA-KL-8326-01A-11R-2314-13	hsa-mir-1207	0.0	0.0	N
TCGA-KL-8326-01A-11R-2314-13	hsa-mir-1208	0.0	0.0	N
TCGA-KL-8326-01A-11R-2314-13	hsa-mir-122	3.0	0.510691	N
TCGA-KL-8326-01A-11R-2314-13	hsa-mir-1224	0.0	0.0	N
TCGA-KL-8326-01A-11R-2314-13	hsa-mir-1225	0.0	0.0	N
TCGA-KL-8326-01A-11R-2314-13	hsa-mir-1226	11.0	1.872533	N
TCGA-KL-8326-01A-11R-2314-13	hsa-mir-1227	1.0	0.17023	N
TCGA-KL-8326-01A-11R-2314-13	hsa-mir-1228	4.0	0.680921	N
TCGA-KL-8326-01A-11R-2314-13	hsa-mir-1229	0.0	0.0	N
TCGA-KL-8326-01A-11R-2314-13	hsa-mir-1231	0.0	0.0	N
TCGA-KL-8326-01A-11R-2314-13	hsa-mir-1233-1	0.0	0.0	N
TCGA-KL-8326-01A-11R-2314-13	hsa-mir-1233-2	0.0	0.0	N
TCGA-KL-8326-01A-11R-2314-13	hsa-mir-1234	0.0	0.0	N
TCGA-KL-8326-01A-11R-2314-13	hsa-mir-1236	0.0	0.0	N
TCGA-KL-8326-01A-11R-2314-13	hsa-mir-1237	0.0	0.0	N
TCGA-KL-8326-01A-11R-2314-13	hsa-mir-1238	0.0	0.0	N
TCGA-KL-8326-01A-11R-2314-13	hsa-mir-124-1	0.0	0.0	N
TCGA-KL-8326-01A-11R-2314-13	hsa-mir-124-2	0.0	0.0	N
TCGA-KL-8326-01A-11R-2314-13	hsa-mir-124-3	0.0	0.0	N
TCGA-KL-8326-01A-11R-2314-13	hsa-mir-1243	0.0	0.0	N
TCGA-KL-8326-01A-11R-2314-13	hsa-mir-1244-1	0.0	0.0	N
TCGA-KL-8326-01A-11R-2314-13	hsa-mir-1244-2	0.0	0.0	N
TCGA-KL-8326-01A-11R-2314-13	hsa-mir-1244-3	0.0	0.0	N
TCGA-KL-8326-01A-11R-2314-13	hsa-mir-1245	1.0	0.17023	N
TCGA-KL-8326-01A-11R-2314-13	hsa-mir-1246	0.0	0.0	N
TCGA-KL-8326-01A-11R-2314-13	hsa-mir-1247	107.0	18.214635	N
TCGA-KL-8326-01A-11R-2314-13	hsa-mir-1248	0.0	0.0	N
TCGA-KL-8326-01A-11R-2314-13	hsa-mir-1249	3.0	0.510691	N
TCGA-KL-8326-01A-11R-2314-13	hsa-mir-1250	0.0	0.0	N
TCGA-KL-8326-01A-11R-2314-13	hsa-mir-1251	4.0	0.680921	N
TCGA-KL-8326-01A-11R-2314-13	hsa-mir-1252	0.0	0.0	N
TCGA-KL-8326-01A-11R-2314-13	hsa-mir-1253	0.0	0.0	N
TCGA-KL-8326-01A-11R-2314-13	hsa-mir-1254	0.0	0.0	N
TCGA-KL-8326-01A-11R-2314-13	hsa-mir-1255a	2.0	0.34046	N
TCGA-KL-8326-01A-11R-2314-13	hsa-mir-1255b-1	0.0	0.0	N
TCGA-KL-8326-01A-11R-2314-13	hsa-mir-1255b-2	0.0	0.0	N
TCGA-KL-8326-01A-11R-2314-13	hsa-mir-1256	0.0	0.0	N
TCGA-KL-8326-01A-11R-2314-13	hsa-mir-1257	0.0	0.0	N
TCGA-KL-8326-01A-11R-2314-13	hsa-mir-1258	14.0	2.383223	N
TCGA-KL-8326-01A-11R-2314-13	hsa-mir-125a	3354.0	570.952219	N
TCGA-KL-8326-01A-11R-2314-13	hsa-mir-125b-1	2956.0	503.200584	N
TCGA-KL-8326-01A-11R-2314-13	hsa-mir-125b-2	97.0	16.512333	N
TCGA-KL-8326-01A-11R-2314-13	hsa-mir-126	17857.0	3039.801362	N
TCGA-KL-8326-01A-11R-2314-13	hsa-mir-1260	0.0	0.0	N
TCGA-KL-8326-01A-11R-2314-13	hsa-mir-1260b	0.0	0.0	N
TCGA-KL-8326-01A-11R-2314-13	hsa-mir-1261	0.0	0.0	N
TCGA-KL-8326-01A-11R-2314-13	hsa-mir-1262	1.0	0.17023	N
TCGA-KL-8326-01A-11R-2314-13	hsa-mir-1263	0.0	0.0	N
TCGA-KL-8326-01A-11R-2314-13	hsa-mir-1264	0.0	0.0	N
TCGA-KL-8326-01A-11R-2314-13	hsa-mir-1265	0.0	0.0	N
TCGA-KL-8326-01A-11R-2314-13	hsa-mir-1266	10.0	1.702302	N
TCGA-KL-8326-01A-11R-2314-13	hsa-mir-1267	0.0	0.0	N
TCGA-KL-8326-01A-11R-2314-13	hsa-mir-1268	0.0	0.0	N
TCGA-KL-8326-01A-11R-2314-13	hsa-mir-1269	0.0	0.0	N
TCGA-KL-8326-01A-11R-2314-13	hsa-mir-127	274.0	46.643085	N
TCGA-KL-8326-01A-11R-2314-13	hsa-mir-1270-1	2.0	0.34046	N
TCGA-KL-8326-01A-11R-2314-13	hsa-mir-1270-2	3.0	0.510691	N
TCGA-KL-8326-01A-11R-2314-13	hsa-mir-1271	11.0	1.872533	N
TCGA-KL-8326-01A-11R-2314-13	hsa-mir-1272	0.0	0.0	N
TCGA-KL-8326-01A-11R-2314-13	hsa-mir-1273	0.0	0.0	N
TCGA-KL-8326-01A-11R-2314-13	hsa-mir-1273c	0.0	0.0	N
TCGA-KL-8326-01A-11R-2314-13	hsa-mir-1273d	0.0	0.0	N
TCGA-KL-8326-01A-11R-2314-13	hsa-mir-1274a	0.0	0.0	N
TCGA-KL-8326-01A-11R-2314-13	hsa-mir-1274b	6.0	1.021381	N
TCGA-KL-8326-01A-11R-2314-13	hsa-mir-1275	4.0	0.680921	N
TCGA-KL-8326-01A-11R-2314-13	hsa-mir-1276	0.0	0.0	N
TCGA-KL-8326-01A-11R-2314-13	hsa-mir-1277	6.0	1.021381	N
TCGA-KL-8326-01A-11R-2314-13	hsa-mir-1278	0.0	0.0	N
TCGA-KL-8326-01A-11R-2314-13	hsa-mir-1279	0.0	0.0	N
TCGA-KL-8326-01A-11R-2314-13	hsa-mir-128-1	217.0	36.939962	N
TCGA-KL-8326-01A-11R-2314-13	hsa-mir-128-2	177.0	30.130752	N
TCGA-KL-8326-01A-11R-2314-13	hsa-mir-1280	0.0	0.0	N
TCGA-KL-8326-01A-11R-2314-13	hsa-mir-1281	0.0	0.0	N
TCGA-KL-8326-01A-11R-2314-13	hsa-mir-1282	0.0	0.0	N
TCGA-KL-8326-01A-11R-2314-13	hsa-mir-1283-1	0.0	0.0	N
TCGA-KL-8326-01A-11R-2314-13	hsa-mir-1283-2	0.0	0.0	N
TCGA-KL-8326-01A-11R-2314-13	hsa-mir-1284	1.0	0.17023	N
TCGA-KL-8326-01A-11R-2314-13	hsa-mir-1285-1	0.0	0.0	N
TCGA-KL-8326-01A-11R-2314-13	hsa-mir-1285-2	0.0	0.0	N
TCGA-KL-8326-01A-11R-2314-13	hsa-mir-1286	1.0	0.17023	N
TCGA-KL-8326-01A-11R-2314-13	hsa-mir-1287	51.0	8.681742	N
TCGA-KL-8326-01A-11R-2314-13	hsa-mir-1288	3.0	0.510691	N
TCGA-KL-8326-01A-11R-2314-13	hsa-mir-1289-1	0.0	0.0	N
TCGA-KL-8326-01A-11R-2314-13	hsa-mir-1289-2	0.0	0.0	N
TCGA-KL-8326-01A-11R-2314-13	hsa-mir-129-1	41.0	6.97944	N
TCGA-KL-8326-01A-11R-2314-13	hsa-mir-129-2	41.0	6.97944	N
TCGA-KL-8326-01A-11R-2314-13	hsa-mir-1290	0.0	0.0	N
TCGA-KL-8326-01A-11R-2314-13	hsa-mir-1291	0.0	0.0	N
TCGA-KL-8326-01A-11R-2314-13	hsa-mir-1292	1.0	0.17023	N
TCGA-KL-8326-01A-11R-2314-13	hsa-mir-1293	1.0	0.17023	N
TCGA-KL-8326-01A-11R-2314-13	hsa-mir-1294	0.0	0.0	N
TCGA-KL-8326-01A-11R-2314-13	hsa-mir-1295	0.0	0.0	N
TCGA-KL-8326-01A-11R-2314-13	hsa-mir-1296	3.0	0.510691	N
TCGA-KL-8326-01A-11R-2314-13	hsa-mir-1297	0.0	0.0	N
TCGA-KL-8326-01A-11R-2314-13	hsa-mir-1298	0.0	0.0	N
TCGA-KL-8326-01A-11R-2314-13	hsa-mir-1299	0.0	0.0	N
TCGA-KL-8326-01A-11R-2314-13	hsa-mir-1301	30.0	5.106907	N
TCGA-KL-8326-01A-11R-2314-13	hsa-mir-1302-1	0.0	0.0	N
TCGA-KL-8326-01A-11R-2314-13	hsa-mir-1302-10	0.0	0.0	N
TCGA-KL-8326-01A-11R-2314-13	hsa-mir-1302-11	0.0	0.0	N
TCGA-KL-8326-01A-11R-2314-13	hsa-mir-1302-2	0.0	0.0	N
TCGA-KL-8326-01A-11R-2314-13	hsa-mir-1302-3	0.0	0.0	N
TCGA-KL-8326-01A-11R-2314-13	hsa-mir-1302-4	0.0	0.0	N
TCGA-KL-8326-01A-11R-2314-13	hsa-mir-1302-5	0.0	0.0	N
TCGA-KL-8326-01A-11R-2314-13	hsa-mir-1302-6	0.0	0.0	N
TCGA-KL-8326-01A-11R-2314-13	hsa-mir-1302-7	0.0	0.0	N
TCGA-KL-8326-01A-11R-2314-13	hsa-mir-1302-8	0.0	0.0	N
TCGA-KL-8326-01A-11R-2314-13	hsa-mir-1302-9	0.0	0.0	N
TCGA-KL-8326-01A-11R-2314-13	hsa-mir-1303	0.0	0.0	N
TCGA-KL-8326-01A-11R-2314-13	hsa-mir-1304	0.0	0.0	N
TCGA-KL-8326-01A-11R-2314-13	hsa-mir-1305	0.0	0.0	N
TCGA-KL-8326-01A-11R-2314-13	hsa-mir-1306	23.0	3.915295	N
TCGA-KL-8326-01A-11R-2314-13	hsa-mir-1307	6383.0	1086.57961	N
TCGA-KL-8326-01A-11R-2314-13	hsa-mir-130a	58.0	9.873354	N
TCGA-KL-8326-01A-11R-2314-13	hsa-mir-130b	9.0	1.532072	N
TCGA-KL-8326-01A-11R-2314-13	hsa-mir-132	196.0	33.365127	N
TCGA-KL-8326-01A-11R-2314-13	hsa-mir-1321	0.0	0.0	N
TCGA-KL-8326-01A-11R-2314-13	hsa-mir-1322	0.0	0.0	N
TCGA-KL-8326-01A-11R-2314-13	hsa-mir-1323	0.0	0.0	N
TCGA-KL-8326-01A-11R-2314-13	hsa-mir-1324	0.0	0.0	N
TCGA-KL-8326-01A-11R-2314-13	hsa-mir-133a-1	4.0	0.680921	N
TCGA-KL-8326-01A-11R-2314-13	hsa-mir-133a-2	0.0	0.0	N
TCGA-KL-8326-01A-11R-2314-13	hsa-mir-133b	0.0	0.0	N
TCGA-KL-8326-01A-11R-2314-13	hsa-mir-134	37.0	6.298519	N
TCGA-KL-8326-01A-11R-2314-13	hsa-mir-135a-1	8.0	1.361842	N
TCGA-KL-8326-01A-11R-2314-13	hsa-mir-135a-2	0.0	0.0	N
TCGA-KL-8326-01A-11R-2314-13	hsa-mir-135b	3.0	0.510691	N
TCGA-KL-8326-01A-11R-2314-13	hsa-mir-136	10.0	1.702302	N
TCGA-KL-8326-01A-11R-2314-13	hsa-mir-137	0.0	0.0	N
TCGA-KL-8326-01A-11R-2314-13	hsa-mir-138-1	0.0	0.0	N
TCGA-KL-8326-01A-11R-2314-13	hsa-mir-138-2	0.0	0.0	N
TCGA-KL-8326-01A-11R-2314-13	hsa-mir-139	2748.0	467.792694	N
TCGA-KL-8326-01A-11R-2314-13	hsa-mir-140	9108.0	1550.457009	N
TCGA-KL-8326-01A-11R-2314-13	hsa-mir-141	1816.0	309.138112	N
TCGA-KL-8326-01A-11R-2314-13	hsa-mir-142	896.0	152.526293	N
TCGA-KL-8326-01A-11R-2314-13	hsa-mir-143	132933.0	22629.216241	N
TCGA-KL-8326-01A-11R-2314-13	hsa-mir-144	361.0	61.453116	N
TCGA-KL-8326-01A-11R-2314-13	hsa-mir-145	3726.0	634.277867	N
TCGA-KL-8326-01A-11R-2314-13	hsa-mir-1468	171.0	29.109371	N
TCGA-KL-8326-01A-11R-2314-13	hsa-mir-1469	0.0	0.0	N
TCGA-KL-8326-01A-11R-2314-13	hsa-mir-146a	52.0	8.851972	N
TCGA-KL-8326-01A-11R-2314-13	hsa-mir-146b	149.0	25.364305	N
TCGA-KL-8326-01A-11R-2314-13	hsa-mir-147	0.0	0.0	N
TCGA-KL-8326-01A-11R-2314-13	hsa-mir-1470	0.0	0.0	N
TCGA-KL-8326-01A-11R-2314-13	hsa-mir-1471	0.0	0.0	N
TCGA-KL-8326-01A-11R-2314-13	hsa-mir-147b	0.0	0.0	N
TCGA-KL-8326-01A-11R-2314-13	hsa-mir-148a	88561.0	15075.760116	N
TCGA-KL-8326-01A-11R-2314-13	hsa-mir-148b	448.0	76.263147	N
TCGA-KL-8326-01A-11R-2314-13	hsa-mir-149	10.0	1.702302	N
TCGA-KL-8326-01A-11R-2314-13	hsa-mir-150	370.0	62.985188	N
TCGA-KL-8326-01A-11R-2314-13	hsa-mir-151	7909.0	1346.350953	N
TCGA-KL-8326-01A-11R-2314-13	hsa-mir-152	1124.0	191.338788	N
TCGA-KL-8326-01A-11R-2314-13	hsa-mir-153-1	0.0	0.0	N
TCGA-KL-8326-01A-11R-2314-13	hsa-mir-153-2	10.0	1.702302	N
TCGA-KL-8326-01A-11R-2314-13	hsa-mir-1537	0.0	0.0	N
TCGA-KL-8326-01A-11R-2314-13	hsa-mir-1538	0.0	0.0	N
TCGA-KL-8326-01A-11R-2314-13	hsa-mir-1539	0.0	0.0	N
TCGA-KL-8326-01A-11R-2314-13	hsa-mir-154	0.0	0.0	N
TCGA-KL-8326-01A-11R-2314-13	hsa-mir-155	44.0	7.49013	N
TCGA-KL-8326-01A-11R-2314-13	hsa-mir-15a	248.0	42.217099	N
TCGA-KL-8326-01A-11R-2314-13	hsa-mir-15b	312.0	53.111834	N
TCGA-KL-8326-01A-11R-2314-13	hsa-mir-16-1	903.0	153.717905	N
TCGA-KL-8326-01A-11R-2314-13	hsa-mir-16-2	8.0	1.361842	N
TCGA-KL-8326-01A-11R-2314-13	hsa-mir-17	1351.0	229.981052	Y
TCGA-KL-8326-01A-11R-2314-13	hsa-mir-181a-1	4100.0	697.943976	N
TCGA-KL-8326-01A-11R-2314-13	hsa-mir-181a-2	3342.0	568.909456	N
TCGA-KL-8326-01A-11R-2314-13	hsa-mir-181b-1	646.0	109.968734	N
TCGA-KL-8326-01A-11R-2314-13	hsa-mir-181b-2	8.0	1.361842	N
TCGA-KL-8326-01A-11R-2314-13	hsa-mir-181c	137.0	23.321543	N
TCGA-KL-8326-01A-11R-2314-13	hsa-mir-181d	27.0	4.596216	N
TCGA-KL-8326-01A-11R-2314-13	hsa-mir-182	179160.0	30498.449458	N
TCGA-KL-8326-01A-11R-2314-13	hsa-mir-1825	0.0	0.0	N
TCGA-KL-8326-01A-11R-2314-13	hsa-mir-1827	0.0	0.0	N
TCGA-KL-8326-01A-11R-2314-13	hsa-mir-183	62172.0	10583.554363	N
TCGA-KL-8326-01A-11R-2314-13	hsa-mir-184	3.0	0.510691	N
TCGA-KL-8326-01A-11R-2314-13	hsa-mir-185	628.0	106.90459	N
TCGA-KL-8326-01A-11R-2314-13	hsa-mir-186	290.0	49.366769	N
TCGA-KL-8326-01A-11R-2314-13	hsa-mir-187	859.0	146.227775	N
TCGA-KL-8326-01A-11R-2314-13	hsa-mir-188	158.0	26.896378	N
TCGA-KL-8326-01A-11R-2314-13	hsa-mir-18a	12.0	2.042763	N
TCGA-KL-8326-01A-11R-2314-13	hsa-mir-18b	1.0	0.17023	N
TCGA-KL-8326-01A-11R-2314-13	hsa-mir-190	6.0	1.021381	N
TCGA-KL-8326-01A-11R-2314-13	hsa-mir-1908	0.0	0.0	N
TCGA-KL-8326-01A-11R-2314-13	hsa-mir-1909	0.0	0.0	N
TCGA-KL-8326-01A-11R-2314-13	hsa-mir-190b	0.0	0.0	N
TCGA-KL-8326-01A-11R-2314-13	hsa-mir-191	1354.0	230.491742	N
TCGA-KL-8326-01A-11R-2314-13	hsa-mir-1910	0.0	0.0	N
TCGA-KL-8326-01A-11R-2314-13	hsa-mir-1911	0.0	0.0	N
TCGA-KL-8326-01A-11R-2314-13	hsa-mir-1912	0.0	0.0	N
TCGA-KL-8326-01A-11R-2314-13	hsa-mir-1913	0.0	0.0	N
TCGA-KL-8326-01A-11R-2314-13	hsa-mir-1914	1.0	0.17023	N
TCGA-KL-8326-01A-11R-2314-13	hsa-mir-1915	0.0	0.0	N
TCGA-KL-8326-01A-11R-2314-13	hsa-mir-192	863.0	146.908695	Y
TCGA-KL-8326-01A-11R-2314-13	hsa-mir-193a	269.0	45.791934	N
TCGA-KL-8326-01A-11R-2314-13	hsa-mir-193b	1037.0	176.528757	N
TCGA-KL-8326-01A-11R-2314-13	hsa-mir-194-1	160.0	27.236838	N
TCGA-KL-8326-01A-11R-2314-13	hsa-mir-194-2	168.0	28.59868	N
TCGA-KL-8326-01A-11R-2314-13	hsa-mir-195	64.0	10.894735	N
TCGA-KL-8326-01A-11R-2314-13	hsa-mir-196a-1	687.0	116.948174	N
TCGA-KL-8326-01A-11R-2314-13	hsa-mir-196a-2	58.0	9.873354	N
TCGA-KL-8326-01A-11R-2314-13	hsa-mir-196b	1571.0	267.431704	N
TCGA-KL-8326-01A-11R-2314-13	hsa-mir-197	349.0	59.410353	N
TCGA-KL-8326-01A-11R-2314-13	hsa-mir-1972-1	0.0	0.0	N
TCGA-KL-8326-01A-11R-2314-13	hsa-mir-1972-2	0.0	0.0	N
TCGA-KL-8326-01A-11R-2314-13	hsa-mir-1973	0.0	0.0	N
TCGA-KL-8326-01A-11R-2314-13	hsa-mir-1976	25.0	4.255756	N
TCGA-KL-8326-01A-11R-2314-13	hsa-mir-198	0.0	0.0	N
TCGA-KL-8326-01A-11R-2314-13	hsa-mir-199a-1	608.0	103.499985	Y
TCGA-KL-8326-01A-11R-2314-13	hsa-mir-199a-2	1001.0	170.400468	Y
TCGA-KL-8326-01A-11R-2314-13	hsa-mir-199b	1269.0	216.022172	Y
TCGA-KL-8326-01A-11R-2314-13	hsa-mir-19a	25.0	4.255756	N
TCGA-KL-8326-01A-11R-2314-13	hsa-mir-19b-1	11.0	1.872533	N
TCGA-KL-8326-01A-11R-2314-13	hsa-mir-19b-2	117.0	19.916938	N
TCGA-KL-8326-01A-11R-2314-13	hsa-mir-200a	471.0	80.178442	N
TCGA-KL-8326-01A-11R-2314-13	hsa-mir-200b	494.0	84.093738	N
TCGA-KL-8326-01A-11R-2314-13	hsa-mir-200c	9546.0	1625.017853	N
TCGA-KL-8326-01A-11R-2314-13	hsa-mir-202	0.0	0.0	N
TCGA-KL-8326-01A-11R-2314-13	hsa-mir-203	418.0	71.15624	N
TCGA-KL-8326-01A-11R-2314-13	hsa-mir-204	16.0	2.723684	N
TCGA-KL-8326-01A-11R-2314-13	hsa-mir-205	1.0	0.17023	N
TCGA-KL-8326-01A-11R-2314-13	hsa-mir-2052	0.0	0.0	N
TCGA-KL-8326-01A-11R-2314-13	hsa-mir-2053	0.0	0.0	N
TCGA-KL-8326-01A-11R-2314-13	hsa-mir-2054	0.0	0.0	N
TCGA-KL-8326-01A-11R-2314-13	hsa-mir-206	0.0	0.0	N
TCGA-KL-8326-01A-11R-2314-13	hsa-mir-208a	0.0	0.0	N
TCGA-KL-8326-01A-11R-2314-13	hsa-mir-208b	0.0	0.0	N
TCGA-KL-8326-01A-11R-2314-13	hsa-mir-20a	611.0	104.010675	N
TCGA-KL-8326-01A-11R-2314-13	hsa-mir-20b	32.0	5.447368	N
TCGA-KL-8326-01A-11R-2314-13	hsa-mir-21	48234.0	8210.885304	N
TCGA-KL-8326-01A-11R-2314-13	hsa-mir-210	155.0	26.385687	N
TCGA-KL-8326-01A-11R-2314-13	hsa-mir-211	0.0	0.0	N
TCGA-KL-8326-01A-11R-2314-13	hsa-mir-2110	2.0	0.34046	N
TCGA-KL-8326-01A-11R-2314-13	hsa-mir-2113	0.0	0.0	N
TCGA-KL-8326-01A-11R-2314-13	hsa-mir-2114	0.0	0.0	N
TCGA-KL-8326-01A-11R-2314-13	hsa-mir-2115	0.0	0.0	N
TCGA-KL-8326-01A-11R-2314-13	hsa-mir-2116	3.0	0.510691	N
TCGA-KL-8326-01A-11R-2314-13	hsa-mir-2117	0.0	0.0	N
TCGA-KL-8326-01A-11R-2314-13	hsa-mir-212	10.0	1.702302	N
TCGA-KL-8326-01A-11R-2314-13	hsa-mir-214	14.0	2.383223	N
TCGA-KL-8326-01A-11R-2314-13	hsa-mir-215	5.0	0.851151	Y
TCGA-KL-8326-01A-11R-2314-13	hsa-mir-216a	1.0	0.17023	N
TCGA-KL-8326-01A-11R-2314-13	hsa-mir-216b	0.0	0.0	N
TCGA-KL-8326-01A-11R-2314-13	hsa-mir-217	4.0	0.680921	N
TCGA-KL-8326-01A-11R-2314-13	hsa-mir-218-1	41.0	6.97944	N
TCGA-KL-8326-01A-11R-2314-13	hsa-mir-218-2	1894.0	322.416071	N
TCGA-KL-8326-01A-11R-2314-13	hsa-mir-219-1	5.0	0.851151	N
TCGA-KL-8326-01A-11R-2314-13	hsa-mir-219-2	0.0	0.0	N
TCGA-KL-8326-01A-11R-2314-13	hsa-mir-22	1258160.0	214176.876367	N
TCGA-KL-8326-01A-11R-2314-13	hsa-mir-221	6957.0	1184.291766	N
TCGA-KL-8326-01A-11R-2314-13	hsa-mir-222	2102.0	357.82396	N
TCGA-KL-8326-01A-11R-2314-13	hsa-mir-223	59.0	10.043584	N
TCGA-KL-8326-01A-11R-2314-13	hsa-mir-224	11.0	1.872533	N
TCGA-KL-8326-01A-11R-2314-13	hsa-mir-2276	3.0	0.510691	N
TCGA-KL-8326-01A-11R-2314-13	hsa-mir-2277	4.0	0.680921	N
TCGA-KL-8326-01A-11R-2314-13	hsa-mir-2278	0.0	0.0	N
TCGA-KL-8326-01A-11R-2314-13	hsa-mir-2355	428.0	72.858542	N
TCGA-KL-8326-01A-11R-2314-13	hsa-mir-23a	7726.0	1315.19882	Y
TCGA-KL-8326-01A-11R-2314-13	hsa-mir-23b	6161.0	1048.788497	Y
TCGA-KL-8326-01A-11R-2314-13	hsa-mir-23c	3.0	0.510691	N
TCGA-KL-8326-01A-11R-2314-13	hsa-mir-24-1	100.0	17.023024	N
TCGA-KL-8326-01A-11R-2314-13	hsa-mir-24-2	2964.0	504.562426	N
TCGA-KL-8326-01A-11R-2314-13	hsa-mir-25	8207.0	1397.079564	N
TCGA-KL-8326-01A-11R-2314-13	hsa-mir-26a-1	13.0	2.212993	N
TCGA-KL-8326-01A-11R-2314-13	hsa-mir-26a-2	6541.0	1113.475987	N
TCGA-KL-8326-01A-11R-2314-13	hsa-mir-26b	1475.0	251.089601	N
TCGA-KL-8326-01A-11R-2314-13	hsa-mir-27a	1692.0	288.029563	Y
TCGA-KL-8326-01A-11R-2314-13	hsa-mir-27b	4491.0	764.503999	Y
TCGA-KL-8326-01A-11R-2314-13	hsa-mir-28	9196.0	1565.43727	N
TCGA-KL-8326-01A-11R-2314-13	hsa-mir-2861	0.0	0.0	N
TCGA-KL-8326-01A-11R-2314-13	hsa-mir-2909	0.0	0.0	N
TCGA-KL-8326-01A-11R-2314-13	hsa-mir-296	0.0	0.0	N
TCGA-KL-8326-01A-11R-2314-13	hsa-mir-297	0.0	0.0	N
TCGA-KL-8326-01A-11R-2314-13	hsa-mir-298	0.0	0.0	N
TCGA-KL-8326-01A-11R-2314-13	hsa-mir-299	2.0	0.34046	N
TCGA-KL-8326-01A-11R-2314-13	hsa-mir-29a	49150.0	8366.816203	N
TCGA-KL-8326-01A-11R-2314-13	hsa-mir-29b-1	2087.0	355.270507	Y
TCGA-KL-8326-01A-11R-2314-13	hsa-mir-29b-2	2154.0	366.675933	Y
TCGA-KL-8326-01A-11R-2314-13	hsa-mir-29c	10344.0	1760.861583	Y
TCGA-KL-8326-01A-11R-2314-13	hsa-mir-300	0.0	0.0	N
TCGA-KL-8326-01A-11R-2314-13	hsa-mir-301a	12.0	2.042763	N
TCGA-KL-8326-01A-11R-2314-13	hsa-mir-301b	0.0	0.0	N
TCGA-KL-8326-01A-11R-2314-13	hsa-mir-302a	0.0	0.0	N
TCGA-KL-8326-01A-11R-2314-13	hsa-mir-302b	0.0	0.0	N
TCGA-KL-8326-01A-11R-2314-13	hsa-mir-302c	0.0	0.0	N
TCGA-KL-8326-01A-11R-2314-13	hsa-mir-302d	0.0	0.0	N
TCGA-KL-8326-01A-11R-2314-13	hsa-mir-302e	0.0	0.0	N
TCGA-KL-8326-01A-11R-2314-13	hsa-mir-302f	0.0	0.0	N
TCGA-KL-8326-01A-11R-2314-13	hsa-mir-3065	6.0	1.021381	N
TCGA-KL-8326-01A-11R-2314-13	hsa-mir-3074	7.0	1.191612	N
TCGA-KL-8326-01A-11R-2314-13	hsa-mir-30a	1127039.0	191856.117317	Y
TCGA-KL-8326-01A-11R-2314-13	hsa-mir-30b	3802.0	647.215365	Y
TCGA-KL-8326-01A-11R-2314-13	hsa-mir-30c-1	24.0	4.085526	N
TCGA-KL-8326-01A-11R-2314-13	hsa-mir-30c-2	6802.0	1157.90608	Y
TCGA-KL-8326-01A-11R-2314-13	hsa-mir-30d	166839.0	28401.042694	N
TCGA-KL-8326-01A-11R-2314-13	hsa-mir-30e	116552.0	19840.674711	Y
TCGA-KL-8326-01A-11R-2314-13	hsa-mir-31	0.0	0.0	N
TCGA-KL-8326-01A-11R-2314-13	hsa-mir-3115	0.0	0.0	N
TCGA-KL-8326-01A-11R-2314-13	hsa-mir-3116-1	0.0	0.0	N
TCGA-KL-8326-01A-11R-2314-13	hsa-mir-3116-2	0.0	0.0	N
TCGA-KL-8326-01A-11R-2314-13	hsa-mir-3117	0.0	0.0	N
TCGA-KL-8326-01A-11R-2314-13	hsa-mir-3118-1	0.0	0.0	N
TCGA-KL-8326-01A-11R-2314-13	hsa-mir-3118-2	0.0	0.0	N
TCGA-KL-8326-01A-11R-2314-13	hsa-mir-3118-3	0.0	0.0	N
TCGA-KL-8326-01A-11R-2314-13	hsa-mir-3118-4	0.0	0.0	N
TCGA-KL-8326-01A-11R-2314-13	hsa-mir-3118-5	0.0	0.0	N
TCGA-KL-8326-01A-11R-2314-13	hsa-mir-3118-6	0.0	0.0	N
TCGA-KL-8326-01A-11R-2314-13	hsa-mir-3119-1	0.0	0.0	N
TCGA-KL-8326-01A-11R-2314-13	hsa-mir-3119-2	0.0	0.0	N
TCGA-KL-8326-01A-11R-2314-13	hsa-mir-3120	0.0	0.0	N
TCGA-KL-8326-01A-11R-2314-13	hsa-mir-3121	0.0	0.0	N
TCGA-KL-8326-01A-11R-2314-13	hsa-mir-3122	0.0	0.0	N
TCGA-KL-8326-01A-11R-2314-13	hsa-mir-3123	0.0	0.0	N
TCGA-KL-8326-01A-11R-2314-13	hsa-mir-3124	0.0	0.0	N
TCGA-KL-8326-01A-11R-2314-13	hsa-mir-3125	1.0	0.17023	N
TCGA-KL-8326-01A-11R-2314-13	hsa-mir-3126	0.0	0.0	N
TCGA-KL-8326-01A-11R-2314-13	hsa-mir-3127	7.0	1.191612	N
TCGA-KL-8326-01A-11R-2314-13	hsa-mir-3128	0.0	0.0	N
TCGA-KL-8326-01A-11R-2314-13	hsa-mir-3129	0.0	0.0	N
TCGA-KL-8326-01A-11R-2314-13	hsa-mir-3130-1	9.0	1.532072	N
TCGA-KL-8326-01A-11R-2314-13	hsa-mir-3130-2	0.0	0.0	N
TCGA-KL-8326-01A-11R-2314-13	hsa-mir-3131	0.0	0.0	N
TCGA-KL-8326-01A-11R-2314-13	hsa-mir-3132	0.0	0.0	N
TCGA-KL-8326-01A-11R-2314-13	hsa-mir-3133	0.0	0.0	N
TCGA-KL-8326-01A-11R-2314-13	hsa-mir-3134	0.0	0.0	N
TCGA-KL-8326-01A-11R-2314-13	hsa-mir-3135	0.0	0.0	N
TCGA-KL-8326-01A-11R-2314-13	hsa-mir-3136	0.0	0.0	N
TCGA-KL-8326-01A-11R-2314-13	hsa-mir-3137	0.0	0.0	N
TCGA-KL-8326-01A-11R-2314-13	hsa-mir-3138	0.0	0.0	N
TCGA-KL-8326-01A-11R-2314-13	hsa-mir-3139	0.0	0.0	N
TCGA-KL-8326-01A-11R-2314-13	hsa-mir-3140	0.0	0.0	N
TCGA-KL-8326-01A-11R-2314-13	hsa-mir-3141	0.0	0.0	N
TCGA-KL-8326-01A-11R-2314-13	hsa-mir-3142	0.0	0.0	N
TCGA-KL-8326-01A-11R-2314-13	hsa-mir-3143	0.0	0.0	N
TCGA-KL-8326-01A-11R-2314-13	hsa-mir-3144	1.0	0.17023	N
TCGA-KL-8326-01A-11R-2314-13	hsa-mir-3145	0.0	0.0	N
TCGA-KL-8326-01A-11R-2314-13	hsa-mir-3146	0.0	0.0	N
TCGA-KL-8326-01A-11R-2314-13	hsa-mir-3147	0.0	0.0	N
TCGA-KL-8326-01A-11R-2314-13	hsa-mir-3148	0.0	0.0	N
TCGA-KL-8326-01A-11R-2314-13	hsa-mir-3149	0.0	0.0	N
TCGA-KL-8326-01A-11R-2314-13	hsa-mir-3150	0.0	0.0	N
TCGA-KL-8326-01A-11R-2314-13	hsa-mir-3150b	0.0	0.0	N
TCGA-KL-8326-01A-11R-2314-13	hsa-mir-3151	1.0	0.17023	N
TCGA-KL-8326-01A-11R-2314-13	hsa-mir-3152	4.0	0.680921	N
TCGA-KL-8326-01A-11R-2314-13	hsa-mir-3153	0.0	0.0	N
TCGA-KL-8326-01A-11R-2314-13	hsa-mir-3154	0.0	0.0	N
TCGA-KL-8326-01A-11R-2314-13	hsa-mir-3155	0.0	0.0	N
TCGA-KL-8326-01A-11R-2314-13	hsa-mir-3156-1	0.0	0.0	N
TCGA-KL-8326-01A-11R-2314-13	hsa-mir-3156-2	0.0	0.0	N
TCGA-KL-8326-01A-11R-2314-13	hsa-mir-3156-3	0.0	0.0	N
TCGA-KL-8326-01A-11R-2314-13	hsa-mir-3157	0.0	0.0	N
TCGA-KL-8326-01A-11R-2314-13	hsa-mir-3158-1	0.0	0.0	N
TCGA-KL-8326-01A-11R-2314-13	hsa-mir-3158-2	1.0	0.17023	N
TCGA-KL-8326-01A-11R-2314-13	hsa-mir-3159	0.0	0.0	N
TCGA-KL-8326-01A-11R-2314-13	hsa-mir-3160-1	0.0	0.0	N
TCGA-KL-8326-01A-11R-2314-13	hsa-mir-3160-2	0.0	0.0	N
TCGA-KL-8326-01A-11R-2314-13	hsa-mir-3161	2.0	0.34046	N
TCGA-KL-8326-01A-11R-2314-13	hsa-mir-3162	0.0	0.0	N
TCGA-KL-8326-01A-11R-2314-13	hsa-mir-3163	0.0	0.0	N
TCGA-KL-8326-01A-11R-2314-13	hsa-mir-3164	0.0	0.0	N
TCGA-KL-8326-01A-11R-2314-13	hsa-mir-3165	0.0	0.0	N
TCGA-KL-8326-01A-11R-2314-13	hsa-mir-3166	0.0	0.0	N
TCGA-KL-8326-01A-11R-2314-13	hsa-mir-3167	0.0	0.0	N
TCGA-KL-8326-01A-11R-2314-13	hsa-mir-3168	0.0	0.0	N
TCGA-KL-8326-01A-11R-2314-13	hsa-mir-3169	0.0	0.0	N
TCGA-KL-8326-01A-11R-2314-13	hsa-mir-3170	7.0	1.191612	N
TCGA-KL-8326-01A-11R-2314-13	hsa-mir-3171	0.0	0.0	N
TCGA-KL-8326-01A-11R-2314-13	hsa-mir-3173	0.0	0.0	N
TCGA-KL-8326-01A-11R-2314-13	hsa-mir-3174	0.0	0.0	N
TCGA-KL-8326-01A-11R-2314-13	hsa-mir-3175	0.0	0.0	N
TCGA-KL-8326-01A-11R-2314-13	hsa-mir-3176	1.0	0.17023	N
TCGA-KL-8326-01A-11R-2314-13	hsa-mir-3177	0.0	0.0	N
TCGA-KL-8326-01A-11R-2314-13	hsa-mir-3178	0.0	0.0	N
TCGA-KL-8326-01A-11R-2314-13	hsa-mir-3179-1	0.0	0.0	N
TCGA-KL-8326-01A-11R-2314-13	hsa-mir-3179-2	0.0	0.0	N
TCGA-KL-8326-01A-11R-2314-13	hsa-mir-3179-3	0.0	0.0	N
TCGA-KL-8326-01A-11R-2314-13	hsa-mir-3180-1	0.0	0.0	N
TCGA-KL-8326-01A-11R-2314-13	hsa-mir-3180-2	0.0	0.0	N
TCGA-KL-8326-01A-11R-2314-13	hsa-mir-3180-3	0.0	0.0	N
TCGA-KL-8326-01A-11R-2314-13	hsa-mir-3180-4	0.0	0.0	N
TCGA-KL-8326-01A-11R-2314-13	hsa-mir-3180-5	0.0	0.0	N
TCGA-KL-8326-01A-11R-2314-13	hsa-mir-3181	0.0	0.0	N
TCGA-KL-8326-01A-11R-2314-13	hsa-mir-3182	0.0	0.0	N
TCGA-KL-8326-01A-11R-2314-13	hsa-mir-3183	0.0	0.0	N
TCGA-KL-8326-01A-11R-2314-13	hsa-mir-3184	0.0	0.0	N
TCGA-KL-8326-01A-11R-2314-13	hsa-mir-3185	0.0	0.0	N
TCGA-KL-8326-01A-11R-2314-13	hsa-mir-3186	0.0	0.0	N
TCGA-KL-8326-01A-11R-2314-13	hsa-mir-3187	0.0	0.0	N
TCGA-KL-8326-01A-11R-2314-13	hsa-mir-3188	0.0	0.0	N
TCGA-KL-8326-01A-11R-2314-13	hsa-mir-3189	0.0	0.0	N
TCGA-KL-8326-01A-11R-2314-13	hsa-mir-3190	0.0	0.0	N
TCGA-KL-8326-01A-11R-2314-13	hsa-mir-3191	4.0	0.680921	N
TCGA-KL-8326-01A-11R-2314-13	hsa-mir-3192	0.0	0.0	N
TCGA-KL-8326-01A-11R-2314-13	hsa-mir-3193	2.0	0.34046	N
TCGA-KL-8326-01A-11R-2314-13	hsa-mir-3194	2.0	0.34046	N
TCGA-KL-8326-01A-11R-2314-13	hsa-mir-3195	0.0	0.0	N
TCGA-KL-8326-01A-11R-2314-13	hsa-mir-3196	0.0	0.0	N
TCGA-KL-8326-01A-11R-2314-13	hsa-mir-3197	0.0	0.0	N
TCGA-KL-8326-01A-11R-2314-13	hsa-mir-3198	0.0	0.0	N
TCGA-KL-8326-01A-11R-2314-13	hsa-mir-3199-1	6.0	1.021381	N
TCGA-KL-8326-01A-11R-2314-13	hsa-mir-3199-2	3.0	0.510691	N
TCGA-KL-8326-01A-11R-2314-13	hsa-mir-32	43.0	7.3199	N
TCGA-KL-8326-01A-11R-2314-13	hsa-mir-3200	6.0	1.021381	N
TCGA-KL-8326-01A-11R-2314-13	hsa-mir-3201	0.0	0.0	N
TCGA-KL-8326-01A-11R-2314-13	hsa-mir-3202-1	0.0	0.0	N
TCGA-KL-8326-01A-11R-2314-13	hsa-mir-3202-2	0.0	0.0	N
TCGA-KL-8326-01A-11R-2314-13	hsa-mir-320a	247.0	42.046869	Y
TCGA-KL-8326-01A-11R-2314-13	hsa-mir-320b-1	0.0	0.0	N
TCGA-KL-8326-01A-11R-2314-13	hsa-mir-320b-2	4.0	0.680921	Y
TCGA-KL-8326-01A-11R-2314-13	hsa-mir-320c-1	0.0	0.0	N
TCGA-KL-8326-01A-11R-2314-13	hsa-mir-320c-2	0.0	0.0	N
TCGA-KL-8326-01A-11R-2314-13	hsa-mir-320d-1	0.0	0.0	N
TCGA-KL-8326-01A-11R-2314-13	hsa-mir-320d-2	0.0	0.0	N
TCGA-KL-8326-01A-11R-2314-13	hsa-mir-320e	0.0	0.0	N
TCGA-KL-8326-01A-11R-2314-13	hsa-mir-323	2.0	0.34046	N
TCGA-KL-8326-01A-11R-2314-13	hsa-mir-323b	1.0	0.17023	N
TCGA-KL-8326-01A-11R-2314-13	hsa-mir-324	205.0	34.897199	N
TCGA-KL-8326-01A-11R-2314-13	hsa-mir-325	0.0	0.0	N
TCGA-KL-8326-01A-11R-2314-13	hsa-mir-326	1.0	0.17023	N
TCGA-KL-8326-01A-11R-2314-13	hsa-mir-328	476.0	81.029593	N
TCGA-KL-8326-01A-11R-2314-13	hsa-mir-329-1	0.0	0.0	N
TCGA-KL-8326-01A-11R-2314-13	hsa-mir-329-2	0.0	0.0	N
TCGA-KL-8326-01A-11R-2314-13	hsa-mir-330	36.0	6.128289	N
TCGA-KL-8326-01A-11R-2314-13	hsa-mir-331	151.0	25.704766	N
TCGA-KL-8326-01A-11R-2314-13	hsa-mir-335	20.0	3.404605	N
TCGA-KL-8326-01A-11R-2314-13	hsa-mir-337	5.0	0.851151	N
TCGA-KL-8326-01A-11R-2314-13	hsa-mir-338	789.0	134.311658	N
TCGA-KL-8326-01A-11R-2314-13	hsa-mir-339	27.0	4.596216	N
TCGA-KL-8326-01A-11R-2314-13	hsa-mir-33a	84.0	14.29934	N
TCGA-KL-8326-01A-11R-2314-13	hsa-mir-33b	12.0	2.042763	N
TCGA-KL-8326-01A-11R-2314-13	hsa-mir-340	100.0	17.023024	N
TCGA-KL-8326-01A-11R-2314-13	hsa-mir-342	106.0	18.044405	N
TCGA-KL-8326-01A-11R-2314-13	hsa-mir-345	26.0	4.425986	N
TCGA-KL-8326-01A-11R-2314-13	hsa-mir-346	0.0	0.0	N
TCGA-KL-8326-01A-11R-2314-13	hsa-mir-34a	627.0	106.734359	N
TCGA-KL-8326-01A-11R-2314-13	hsa-mir-34b	1.0	0.17023	N
TCGA-KL-8326-01A-11R-2314-13	hsa-mir-34c	6.0	1.021381	N
TCGA-KL-8326-01A-11R-2314-13	hsa-mir-3605	11.0	1.872533	N
TCGA-KL-8326-01A-11R-2314-13	hsa-mir-3606	0.0	0.0	N
TCGA-KL-8326-01A-11R-2314-13	hsa-mir-3607	150.0	25.534536	N
TCGA-KL-8326-01A-11R-2314-13	hsa-mir-3609	1.0	0.17023	N
TCGA-KL-8326-01A-11R-2314-13	hsa-mir-361	1578.0	268.623316	N
TCGA-KL-8326-01A-11R-2314-13	hsa-mir-3610	0.0	0.0	N
TCGA-KL-8326-01A-11R-2314-13	hsa-mir-3611	0.0	0.0	N
TCGA-KL-8326-01A-11R-2314-13	hsa-mir-3612	0.0	0.0	N
TCGA-KL-8326-01A-11R-2314-13	hsa-mir-3613	11.0	1.872533	N
TCGA-KL-8326-01A-11R-2314-13	hsa-mir-3614	0.0	0.0	N
TCGA-KL-8326-01A-11R-2314-13	hsa-mir-3615	7.0	1.191612	N
TCGA-KL-8326-01A-11R-2314-13	hsa-mir-3616	0.0	0.0	N
TCGA-KL-8326-01A-11R-2314-13	hsa-mir-3617	0.0	0.0	N
TCGA-KL-8326-01A-11R-2314-13	hsa-mir-3618	0.0	0.0	N
TCGA-KL-8326-01A-11R-2314-13	hsa-mir-3619	1.0	0.17023	N
TCGA-KL-8326-01A-11R-2314-13	hsa-mir-362	271.0	46.132395	N
TCGA-KL-8326-01A-11R-2314-13	hsa-mir-3620	0.0	0.0	N
TCGA-KL-8326-01A-11R-2314-13	hsa-mir-3621	0.0	0.0	N
TCGA-KL-8326-01A-11R-2314-13	hsa-mir-3622a	0.0	0.0	N
TCGA-KL-8326-01A-11R-2314-13	hsa-mir-3622b	0.0	0.0	N
TCGA-KL-8326-01A-11R-2314-13	hsa-mir-363	14.0	2.383223	N
TCGA-KL-8326-01A-11R-2314-13	hsa-mir-3646	0.0	0.0	N
TCGA-KL-8326-01A-11R-2314-13	hsa-mir-3647	31.0	5.277137	N
TCGA-KL-8326-01A-11R-2314-13	hsa-mir-3648	8.0	1.361842	N
TCGA-KL-8326-01A-11R-2314-13	hsa-mir-3649	0.0	0.0	N
TCGA-KL-8326-01A-11R-2314-13	hsa-mir-365-1	171.0	29.109371	N
TCGA-KL-8326-01A-11R-2314-13	hsa-mir-365-2	163.0	27.747529	N
TCGA-KL-8326-01A-11R-2314-13	hsa-mir-3650	0.0	0.0	N
TCGA-KL-8326-01A-11R-2314-13	hsa-mir-3651	2.0	0.34046	N
TCGA-KL-8326-01A-11R-2314-13	hsa-mir-3652	1.0	0.17023	N
TCGA-KL-8326-01A-11R-2314-13	hsa-mir-3653	18.0	3.064144	N
TCGA-KL-8326-01A-11R-2314-13	hsa-mir-3654	0.0	0.0	N
TCGA-KL-8326-01A-11R-2314-13	hsa-mir-3655	0.0	0.0	N
TCGA-KL-8326-01A-11R-2314-13	hsa-mir-3656	0.0	0.0	N
TCGA-KL-8326-01A-11R-2314-13	hsa-mir-3657	0.0	0.0	N
TCGA-KL-8326-01A-11R-2314-13	hsa-mir-3658	0.0	0.0	N
TCGA-KL-8326-01A-11R-2314-13	hsa-mir-3659	0.0	0.0	N
TCGA-KL-8326-01A-11R-2314-13	hsa-mir-3660	0.0	0.0	N
TCGA-KL-8326-01A-11R-2314-13	hsa-mir-3661	0.0	0.0	N
TCGA-KL-8326-01A-11R-2314-13	hsa-mir-3662	0.0	0.0	N
TCGA-KL-8326-01A-11R-2314-13	hsa-mir-3663	0.0	0.0	N
TCGA-KL-8326-01A-11R-2314-13	hsa-mir-3664	0.0	0.0	N
TCGA-KL-8326-01A-11R-2314-13	hsa-mir-3665	0.0	0.0	N
TCGA-KL-8326-01A-11R-2314-13	hsa-mir-3666	0.0	0.0	N
TCGA-KL-8326-01A-11R-2314-13	hsa-mir-3667	1.0	0.17023	N
TCGA-KL-8326-01A-11R-2314-13	hsa-mir-3668	0.0	0.0	N
TCGA-KL-8326-01A-11R-2314-13	hsa-mir-3669	0.0	0.0	N
TCGA-KL-8326-01A-11R-2314-13	hsa-mir-367	0.0	0.0	N
TCGA-KL-8326-01A-11R-2314-13	hsa-mir-3670	0.0	0.0	N
TCGA-KL-8326-01A-11R-2314-13	hsa-mir-3671	0.0	0.0	N
TCGA-KL-8326-01A-11R-2314-13	hsa-mir-3672	0.0	0.0	N
TCGA-KL-8326-01A-11R-2314-13	hsa-mir-3673	0.0	0.0	N
TCGA-KL-8326-01A-11R-2314-13	hsa-mir-3674	0.0	0.0	N
TCGA-KL-8326-01A-11R-2314-13	hsa-mir-3675	0.0	0.0	N
TCGA-KL-8326-01A-11R-2314-13	hsa-mir-3676	2.0	0.34046	N
TCGA-KL-8326-01A-11R-2314-13	hsa-mir-3677	8.0	1.361842	N
TCGA-KL-8326-01A-11R-2314-13	hsa-mir-3678	8.0	1.361842	N
TCGA-KL-8326-01A-11R-2314-13	hsa-mir-3679	1.0	0.17023	N
TCGA-KL-8326-01A-11R-2314-13	hsa-mir-3680	1.0	0.17023	N
TCGA-KL-8326-01A-11R-2314-13	hsa-mir-3681	0.0	0.0	N
TCGA-KL-8326-01A-11R-2314-13	hsa-mir-3682	0.0	0.0	N
TCGA-KL-8326-01A-11R-2314-13	hsa-mir-3683	0.0	0.0	N
TCGA-KL-8326-01A-11R-2314-13	hsa-mir-3684	1.0	0.17023	N
TCGA-KL-8326-01A-11R-2314-13	hsa-mir-3685	0.0	0.0	N
TCGA-KL-8326-01A-11R-2314-13	hsa-mir-3686	0.0	0.0	N
TCGA-KL-8326-01A-11R-2314-13	hsa-mir-3687	3.0	0.510691	N
TCGA-KL-8326-01A-11R-2314-13	hsa-mir-3688	2.0	0.34046	N
TCGA-KL-8326-01A-11R-2314-13	hsa-mir-3689a	0.0	0.0	N
TCGA-KL-8326-01A-11R-2314-13	hsa-mir-3689b	0.0	0.0	N
TCGA-KL-8326-01A-11R-2314-13	hsa-mir-369	3.0	0.510691	N
TCGA-KL-8326-01A-11R-2314-13	hsa-mir-3690	0.0	0.0	N
TCGA-KL-8326-01A-11R-2314-13	hsa-mir-3691	1.0	0.17023	N
TCGA-KL-8326-01A-11R-2314-13	hsa-mir-3692	0.0	0.0	N
TCGA-KL-8326-01A-11R-2314-13	hsa-mir-370	3.0	0.510691	N
TCGA-KL-8326-01A-11R-2314-13	hsa-mir-371	0.0	0.0	N
TCGA-KL-8326-01A-11R-2314-13	hsa-mir-3713	0.0	0.0	N
TCGA-KL-8326-01A-11R-2314-13	hsa-mir-3714	0.0	0.0	N
TCGA-KL-8326-01A-11R-2314-13	hsa-mir-372	1.0	0.17023	N
TCGA-KL-8326-01A-11R-2314-13	hsa-mir-373	0.0	0.0	N
TCGA-KL-8326-01A-11R-2314-13	hsa-mir-374a	2386.0	406.169348	N
TCGA-KL-8326-01A-11R-2314-13	hsa-mir-374b	264.0	44.940783	N
TCGA-KL-8326-01A-11R-2314-13	hsa-mir-374c	0.0	0.0	N
TCGA-KL-8326-01A-11R-2314-13	hsa-mir-375	62.0	10.554275	N
TCGA-KL-8326-01A-11R-2314-13	hsa-mir-376a-1	1.0	0.17023	N
TCGA-KL-8326-01A-11R-2314-13	hsa-mir-376a-2	0.0	0.0	N
TCGA-KL-8326-01A-11R-2314-13	hsa-mir-376b	0.0	0.0	N
TCGA-KL-8326-01A-11R-2314-13	hsa-mir-376c	2.0	0.34046	N
TCGA-KL-8326-01A-11R-2314-13	hsa-mir-377	1.0	0.17023	N
TCGA-KL-8326-01A-11R-2314-13	hsa-mir-378	1157.0	196.956385	N
TCGA-KL-8326-01A-11R-2314-13	hsa-mir-378b	0.0	0.0	N
TCGA-KL-8326-01A-11R-2314-13	hsa-mir-378c	16.0	2.723684	N
TCGA-KL-8326-01A-11R-2314-13	hsa-mir-379	88.0	14.980261	N
TCGA-KL-8326-01A-11R-2314-13	hsa-mir-380	1.0	0.17023	N
TCGA-KL-8326-01A-11R-2314-13	hsa-mir-381	12.0	2.042763	N
TCGA-KL-8326-01A-11R-2314-13	hsa-mir-382	2.0	0.34046	N
TCGA-KL-8326-01A-11R-2314-13	hsa-mir-383	0.0	0.0	N
TCGA-KL-8326-01A-11R-2314-13	hsa-mir-384	0.0	0.0	N
TCGA-KL-8326-01A-11R-2314-13	hsa-mir-3907	0.0	0.0	N
TCGA-KL-8326-01A-11R-2314-13	hsa-mir-3908	0.0	0.0	N
TCGA-KL-8326-01A-11R-2314-13	hsa-mir-3909	5.0	0.851151	N
TCGA-KL-8326-01A-11R-2314-13	hsa-mir-3910-1	0.0	0.0	N
TCGA-KL-8326-01A-11R-2314-13	hsa-mir-3910-2	0.0	0.0	N
TCGA-KL-8326-01A-11R-2314-13	hsa-mir-3911	0.0	0.0	N
TCGA-KL-8326-01A-11R-2314-13	hsa-mir-3912	3.0	0.510691	N
TCGA-KL-8326-01A-11R-2314-13	hsa-mir-3913-1	9.0	1.532072	N
TCGA-KL-8326-01A-11R-2314-13	hsa-mir-3913-2	0.0	0.0	N
TCGA-KL-8326-01A-11R-2314-13	hsa-mir-3914-1	0.0	0.0	N
TCGA-KL-8326-01A-11R-2314-13	hsa-mir-3914-2	0.0	0.0	N
TCGA-KL-8326-01A-11R-2314-13	hsa-mir-3915	0.0	0.0	N
TCGA-KL-8326-01A-11R-2314-13	hsa-mir-3916	0.0	0.0	N
TCGA-KL-8326-01A-11R-2314-13	hsa-mir-3917	0.0	0.0	N
TCGA-KL-8326-01A-11R-2314-13	hsa-mir-3918	0.0	0.0	N
TCGA-KL-8326-01A-11R-2314-13	hsa-mir-3919	2.0	0.34046	N
TCGA-KL-8326-01A-11R-2314-13	hsa-mir-3920	0.0	0.0	N
TCGA-KL-8326-01A-11R-2314-13	hsa-mir-3921	0.0	0.0	N
TCGA-KL-8326-01A-11R-2314-13	hsa-mir-3922	1.0	0.17023	N
TCGA-KL-8326-01A-11R-2314-13	hsa-mir-3923	0.0	0.0	N
TCGA-KL-8326-01A-11R-2314-13	hsa-mir-3924	0.0	0.0	N
TCGA-KL-8326-01A-11R-2314-13	hsa-mir-3925	0.0	0.0	N
TCGA-KL-8326-01A-11R-2314-13	hsa-mir-3926-1	0.0	0.0	N
TCGA-KL-8326-01A-11R-2314-13	hsa-mir-3926-2	0.0	0.0	N
TCGA-KL-8326-01A-11R-2314-13	hsa-mir-3927	0.0	0.0	N
TCGA-KL-8326-01A-11R-2314-13	hsa-mir-3928	5.0	0.851151	N
TCGA-KL-8326-01A-11R-2314-13	hsa-mir-3929	0.0	0.0	N
TCGA-KL-8326-01A-11R-2314-13	hsa-mir-3934	1.0	0.17023	N
TCGA-KL-8326-01A-11R-2314-13	hsa-mir-3935	0.0	0.0	N
TCGA-KL-8326-01A-11R-2314-13	hsa-mir-3936	0.0	0.0	N
TCGA-KL-8326-01A-11R-2314-13	hsa-mir-3937	0.0	0.0	N
TCGA-KL-8326-01A-11R-2314-13	hsa-mir-3938	0.0	0.0	N
TCGA-KL-8326-01A-11R-2314-13	hsa-mir-3939	0.0	0.0	N
TCGA-KL-8326-01A-11R-2314-13	hsa-mir-3940	8.0	1.361842	N
TCGA-KL-8326-01A-11R-2314-13	hsa-mir-3941	1.0	0.17023	N
TCGA-KL-8326-01A-11R-2314-13	hsa-mir-3942	0.0	0.0	N
TCGA-KL-8326-01A-11R-2314-13	hsa-mir-3943	0.0	0.0	N
TCGA-KL-8326-01A-11R-2314-13	hsa-mir-3944	1.0	0.17023	N
TCGA-KL-8326-01A-11R-2314-13	hsa-mir-3945	0.0	0.0	N
TCGA-KL-8326-01A-11R-2314-13	hsa-mir-409	11.0	1.872533	N
TCGA-KL-8326-01A-11R-2314-13	hsa-mir-410	8.0	1.361842	N
TCGA-KL-8326-01A-11R-2314-13	hsa-mir-411	1.0	0.17023	N
TCGA-KL-8326-01A-11R-2314-13	hsa-mir-412	2.0	0.34046	N
TCGA-KL-8326-01A-11R-2314-13	hsa-mir-421	7.0	1.191612	N
TCGA-KL-8326-01A-11R-2314-13	hsa-mir-422a	0.0	0.0	N
TCGA-KL-8326-01A-11R-2314-13	hsa-mir-423	345.0	58.729432	N
TCGA-KL-8326-01A-11R-2314-13	hsa-mir-424	206.0	35.067429	N
TCGA-KL-8326-01A-11R-2314-13	hsa-mir-425	146.0	24.853615	N
TCGA-KL-8326-01A-11R-2314-13	hsa-mir-4251	0.0	0.0	N
TCGA-KL-8326-01A-11R-2314-13	hsa-mir-4252	0.0	0.0	N
TCGA-KL-8326-01A-11R-2314-13	hsa-mir-4253	0.0	0.0	N
TCGA-KL-8326-01A-11R-2314-13	hsa-mir-4254	0.0	0.0	N
TCGA-KL-8326-01A-11R-2314-13	hsa-mir-4255	0.0	0.0	N
TCGA-KL-8326-01A-11R-2314-13	hsa-mir-4256	0.0	0.0	N
TCGA-KL-8326-01A-11R-2314-13	hsa-mir-4257	0.0	0.0	N
TCGA-KL-8326-01A-11R-2314-13	hsa-mir-4258	0.0	0.0	N
TCGA-KL-8326-01A-11R-2314-13	hsa-mir-4259	0.0	0.0	N
TCGA-KL-8326-01A-11R-2314-13	hsa-mir-4260	0.0	0.0	N
TCGA-KL-8326-01A-11R-2314-13	hsa-mir-4261	0.0	0.0	N
TCGA-KL-8326-01A-11R-2314-13	hsa-mir-4262	0.0	0.0	N
TCGA-KL-8326-01A-11R-2314-13	hsa-mir-4263	0.0	0.0	N
TCGA-KL-8326-01A-11R-2314-13	hsa-mir-4264	0.0	0.0	N
TCGA-KL-8326-01A-11R-2314-13	hsa-mir-4265	0.0	0.0	N
TCGA-KL-8326-01A-11R-2314-13	hsa-mir-4266	0.0	0.0	N
TCGA-KL-8326-01A-11R-2314-13	hsa-mir-4267	0.0	0.0	N
TCGA-KL-8326-01A-11R-2314-13	hsa-mir-4268	0.0	0.0	N
TCGA-KL-8326-01A-11R-2314-13	hsa-mir-4269	0.0	0.0	N
TCGA-KL-8326-01A-11R-2314-13	hsa-mir-4270	0.0	0.0	N
TCGA-KL-8326-01A-11R-2314-13	hsa-mir-4271	0.0	0.0	N
TCGA-KL-8326-01A-11R-2314-13	hsa-mir-4272	0.0	0.0	N
TCGA-KL-8326-01A-11R-2314-13	hsa-mir-4273	0.0	0.0	N
TCGA-KL-8326-01A-11R-2314-13	hsa-mir-4274	0.0	0.0	N
TCGA-KL-8326-01A-11R-2314-13	hsa-mir-4275	0.0	0.0	N
TCGA-KL-8326-01A-11R-2314-13	hsa-mir-4276	0.0	0.0	N
TCGA-KL-8326-01A-11R-2314-13	hsa-mir-4277	0.0	0.0	N
TCGA-KL-8326-01A-11R-2314-13	hsa-mir-4278	0.0	0.0	N
TCGA-KL-8326-01A-11R-2314-13	hsa-mir-4279	0.0	0.0	N
TCGA-KL-8326-01A-11R-2314-13	hsa-mir-4280	0.0	0.0	N
TCGA-KL-8326-01A-11R-2314-13	hsa-mir-4281	0.0	0.0	N
TCGA-KL-8326-01A-11R-2314-13	hsa-mir-4282	0.0	0.0	N
TCGA-KL-8326-01A-11R-2314-13	hsa-mir-4283-1	0.0	0.0	N
TCGA-KL-8326-01A-11R-2314-13	hsa-mir-4283-2	0.0	0.0	N
TCGA-KL-8326-01A-11R-2314-13	hsa-mir-4284	0.0	0.0	N
TCGA-KL-8326-01A-11R-2314-13	hsa-mir-4285	0.0	0.0	N
TCGA-KL-8326-01A-11R-2314-13	hsa-mir-4286	0.0	0.0	N
TCGA-KL-8326-01A-11R-2314-13	hsa-mir-4287	0.0	0.0	N
TCGA-KL-8326-01A-11R-2314-13	hsa-mir-4288	0.0	0.0	N
TCGA-KL-8326-01A-11R-2314-13	hsa-mir-4289	0.0	0.0	N
TCGA-KL-8326-01A-11R-2314-13	hsa-mir-429	32.0	5.447368	N
TCGA-KL-8326-01A-11R-2314-13	hsa-mir-4290	0.0	0.0	N
TCGA-KL-8326-01A-11R-2314-13	hsa-mir-4291	0.0	0.0	N
TCGA-KL-8326-01A-11R-2314-13	hsa-mir-4292	0.0	0.0	N
TCGA-KL-8326-01A-11R-2314-13	hsa-mir-4293	0.0	0.0	N
TCGA-KL-8326-01A-11R-2314-13	hsa-mir-4294	0.0	0.0	N
TCGA-KL-8326-01A-11R-2314-13	hsa-mir-4295	0.0	0.0	N
TCGA-KL-8326-01A-11R-2314-13	hsa-mir-4296	0.0	0.0	N
TCGA-KL-8326-01A-11R-2314-13	hsa-mir-4297	0.0	0.0	N
TCGA-KL-8326-01A-11R-2314-13	hsa-mir-4298	0.0	0.0	N
TCGA-KL-8326-01A-11R-2314-13	hsa-mir-4299	0.0	0.0	N
TCGA-KL-8326-01A-11R-2314-13	hsa-mir-4300	0.0	0.0	N
TCGA-KL-8326-01A-11R-2314-13	hsa-mir-4301	0.0	0.0	N
TCGA-KL-8326-01A-11R-2314-13	hsa-mir-4302	0.0	0.0	N
TCGA-KL-8326-01A-11R-2314-13	hsa-mir-4303	0.0	0.0	N
TCGA-KL-8326-01A-11R-2314-13	hsa-mir-4304	0.0	0.0	N
TCGA-KL-8326-01A-11R-2314-13	hsa-mir-4305	0.0	0.0	N
TCGA-KL-8326-01A-11R-2314-13	hsa-mir-4306	1.0	0.17023	N
TCGA-KL-8326-01A-11R-2314-13	hsa-mir-4307	0.0	0.0	N
TCGA-KL-8326-01A-11R-2314-13	hsa-mir-4308	0.0	0.0	N
TCGA-KL-8326-01A-11R-2314-13	hsa-mir-4309	0.0	0.0	N
TCGA-KL-8326-01A-11R-2314-13	hsa-mir-431	3.0	0.510691	N
TCGA-KL-8326-01A-11R-2314-13	hsa-mir-4310	0.0	0.0	N
TCGA-KL-8326-01A-11R-2314-13	hsa-mir-4311	0.0	0.0	N
TCGA-KL-8326-01A-11R-2314-13	hsa-mir-4312	0.0	0.0	N
TCGA-KL-8326-01A-11R-2314-13	hsa-mir-4313	0.0	0.0	N
TCGA-KL-8326-01A-11R-2314-13	hsa-mir-4314	0.0	0.0	N
TCGA-KL-8326-01A-11R-2314-13	hsa-mir-4315-1	0.0	0.0	N
TCGA-KL-8326-01A-11R-2314-13	hsa-mir-4315-2	0.0	0.0	N
TCGA-KL-8326-01A-11R-2314-13	hsa-mir-4316	0.0	0.0	N
TCGA-KL-8326-01A-11R-2314-13	hsa-mir-4317	0.0	0.0	N
TCGA-KL-8326-01A-11R-2314-13	hsa-mir-4318	0.0	0.0	N
TCGA-KL-8326-01A-11R-2314-13	hsa-mir-4319	0.0	0.0	N
TCGA-KL-8326-01A-11R-2314-13	hsa-mir-432	1.0	0.17023	N
TCGA-KL-8326-01A-11R-2314-13	hsa-mir-4320	0.0	0.0	N
TCGA-KL-8326-01A-11R-2314-13	hsa-mir-4321	0.0	0.0	N
TCGA-KL-8326-01A-11R-2314-13	hsa-mir-4322	0.0	0.0	N
TCGA-KL-8326-01A-11R-2314-13	hsa-mir-4323	0.0	0.0	N
TCGA-KL-8326-01A-11R-2314-13	hsa-mir-4324	0.0	0.0	N
TCGA-KL-8326-01A-11R-2314-13	hsa-mir-4325	0.0	0.0	N
TCGA-KL-8326-01A-11R-2314-13	hsa-mir-4326	0.0	0.0	N
TCGA-KL-8326-01A-11R-2314-13	hsa-mir-4327	0.0	0.0	N
TCGA-KL-8326-01A-11R-2314-13	hsa-mir-4328	0.0	0.0	N
TCGA-KL-8326-01A-11R-2314-13	hsa-mir-4329	0.0	0.0	N
TCGA-KL-8326-01A-11R-2314-13	hsa-mir-433	2.0	0.34046	N
TCGA-KL-8326-01A-11R-2314-13	hsa-mir-4330	0.0	0.0	N
TCGA-KL-8326-01A-11R-2314-13	hsa-mir-448	0.0	0.0	N
TCGA-KL-8326-01A-11R-2314-13	hsa-mir-449a	0.0	0.0	N
TCGA-KL-8326-01A-11R-2314-13	hsa-mir-449b	0.0	0.0	N
TCGA-KL-8326-01A-11R-2314-13	hsa-mir-449c	0.0	0.0	N
TCGA-KL-8326-01A-11R-2314-13	hsa-mir-450a-1	12.0	2.042763	N
TCGA-KL-8326-01A-11R-2314-13	hsa-mir-450a-2	10.0	1.702302	N
TCGA-KL-8326-01A-11R-2314-13	hsa-mir-450b	20.0	3.404605	N
TCGA-KL-8326-01A-11R-2314-13	hsa-mir-451	789.0	134.311658	N
TCGA-KL-8326-01A-11R-2314-13	hsa-mir-452	91.0	15.490952	N
TCGA-KL-8326-01A-11R-2314-13	hsa-mir-454	18.0	3.064144	N
TCGA-KL-8326-01A-11R-2314-13	hsa-mir-455	253.0	43.06825	N
TCGA-KL-8326-01A-11R-2314-13	hsa-mir-466	3.0	0.510691	N
TCGA-KL-8326-01A-11R-2314-13	hsa-mir-483	1.0	0.17023	N
TCGA-KL-8326-01A-11R-2314-13	hsa-mir-484	84.0	14.29934	N
TCGA-KL-8326-01A-11R-2314-13	hsa-mir-485	2.0	0.34046	N
TCGA-KL-8326-01A-11R-2314-13	hsa-mir-486	538.0	91.583868	N
TCGA-KL-8326-01A-11R-2314-13	hsa-mir-487a	0.0	0.0	N
TCGA-KL-8326-01A-11R-2314-13	hsa-mir-487b	0.0	0.0	N
TCGA-KL-8326-01A-11R-2314-13	hsa-mir-488	0.0	0.0	N
TCGA-KL-8326-01A-11R-2314-13	hsa-mir-489	0.0	0.0	N
TCGA-KL-8326-01A-11R-2314-13	hsa-mir-490	0.0	0.0	N
TCGA-KL-8326-01A-11R-2314-13	hsa-mir-491	1.0	0.17023	N
TCGA-KL-8326-01A-11R-2314-13	hsa-mir-492	0.0	0.0	N
TCGA-KL-8326-01A-11R-2314-13	hsa-mir-493	2.0	0.34046	N
TCGA-KL-8326-01A-11R-2314-13	hsa-mir-494	1.0	0.17023	N
TCGA-KL-8326-01A-11R-2314-13	hsa-mir-495	2.0	0.34046	N
TCGA-KL-8326-01A-11R-2314-13	hsa-mir-496	0.0	0.0	N
TCGA-KL-8326-01A-11R-2314-13	hsa-mir-497	47.0	8.000821	N
TCGA-KL-8326-01A-11R-2314-13	hsa-mir-498	0.0	0.0	N
TCGA-KL-8326-01A-11R-2314-13	hsa-mir-499	2.0	0.34046	N
TCGA-KL-8326-01A-11R-2314-13	hsa-mir-500a	1781.0	303.180054	Y
TCGA-KL-8326-01A-11R-2314-13	hsa-mir-500b	54.0	9.192433	Y
TCGA-KL-8326-01A-11R-2314-13	hsa-mir-501	434.0	73.879923	N
TCGA-KL-8326-01A-11R-2314-13	hsa-mir-502	97.0	16.512333	Y
TCGA-KL-8326-01A-11R-2314-13	hsa-mir-503	11.0	1.872533	N
TCGA-KL-8326-01A-11R-2314-13	hsa-mir-504	6.0	1.021381	N
TCGA-KL-8326-01A-11R-2314-13	hsa-mir-505	50.0	8.511512	N
TCGA-KL-8326-01A-11R-2314-13	hsa-mir-506	0.0	0.0	N
TCGA-KL-8326-01A-11R-2314-13	hsa-mir-507	0.0	0.0	N
TCGA-KL-8326-01A-11R-2314-13	hsa-mir-508	4.0	0.680921	N
TCGA-KL-8326-01A-11R-2314-13	hsa-mir-509-1	0.0	0.0	N
TCGA-KL-8326-01A-11R-2314-13	hsa-mir-509-2	0.0	0.0	N
TCGA-KL-8326-01A-11R-2314-13	hsa-mir-509-3	0.0	0.0	N
TCGA-KL-8326-01A-11R-2314-13	hsa-mir-510	0.0	0.0	N
TCGA-KL-8326-01A-11R-2314-13	hsa-mir-511-1	3.0	0.510691	N
TCGA-KL-8326-01A-11R-2314-13	hsa-mir-511-2	8.0	1.361842	N
TCGA-KL-8326-01A-11R-2314-13	hsa-mir-512-1	0.0	0.0	N
TCGA-KL-8326-01A-11R-2314-13	hsa-mir-512-2	0.0	0.0	N
TCGA-KL-8326-01A-11R-2314-13	hsa-mir-513a-1	0.0	0.0	N
TCGA-KL-8326-01A-11R-2314-13	hsa-mir-513a-2	0.0	0.0	N
TCGA-KL-8326-01A-11R-2314-13	hsa-mir-513b	0.0	0.0	N
TCGA-KL-8326-01A-11R-2314-13	hsa-mir-513c	0.0	0.0	N
TCGA-KL-8326-01A-11R-2314-13	hsa-mir-514-1	1.0	0.17023	N
TCGA-KL-8326-01A-11R-2314-13	hsa-mir-514-2	1.0	0.17023	N
TCGA-KL-8326-01A-11R-2314-13	hsa-mir-514-3	0.0	0.0	N
TCGA-KL-8326-01A-11R-2314-13	hsa-mir-514b	0.0	0.0	N
TCGA-KL-8326-01A-11R-2314-13	hsa-mir-515-1	0.0	0.0	N
TCGA-KL-8326-01A-11R-2314-13	hsa-mir-515-2	0.0	0.0	N
TCGA-KL-8326-01A-11R-2314-13	hsa-mir-516a-1	0.0	0.0	N
TCGA-KL-8326-01A-11R-2314-13	hsa-mir-516a-2	0.0	0.0	N
TCGA-KL-8326-01A-11R-2314-13	hsa-mir-516b-1	0.0	0.0	N
TCGA-KL-8326-01A-11R-2314-13	hsa-mir-516b-2	0.0	0.0	N
TCGA-KL-8326-01A-11R-2314-13	hsa-mir-517a	0.0	0.0	N
TCGA-KL-8326-01A-11R-2314-13	hsa-mir-517b	0.0	0.0	N
TCGA-KL-8326-01A-11R-2314-13	hsa-mir-517c	0.0	0.0	N
TCGA-KL-8326-01A-11R-2314-13	hsa-mir-518a-1	0.0	0.0	N
TCGA-KL-8326-01A-11R-2314-13	hsa-mir-518a-2	0.0	0.0	N
TCGA-KL-8326-01A-11R-2314-13	hsa-mir-518b	0.0	0.0	N
TCGA-KL-8326-01A-11R-2314-13	hsa-mir-518c	0.0	0.0	N
TCGA-KL-8326-01A-11R-2314-13	hsa-mir-518d	0.0	0.0	N
TCGA-KL-8326-01A-11R-2314-13	hsa-mir-518e	0.0	0.0	N
TCGA-KL-8326-01A-11R-2314-13	hsa-mir-518f	0.0	0.0	N
TCGA-KL-8326-01A-11R-2314-13	hsa-mir-519a-1	1.0	0.17023	N
TCGA-KL-8326-01A-11R-2314-13	hsa-mir-519a-2	0.0	0.0	N
TCGA-KL-8326-01A-11R-2314-13	hsa-mir-519b	0.0	0.0	N
TCGA-KL-8326-01A-11R-2314-13	hsa-mir-519c	0.0	0.0	N
TCGA-KL-8326-01A-11R-2314-13	hsa-mir-519d	0.0	0.0	N
TCGA-KL-8326-01A-11R-2314-13	hsa-mir-519e	0.0	0.0	N
TCGA-KL-8326-01A-11R-2314-13	hsa-mir-520a	0.0	0.0	N
TCGA-KL-8326-01A-11R-2314-13	hsa-mir-520b	0.0	0.0	N
TCGA-KL-8326-01A-11R-2314-13	hsa-mir-520c	0.0	0.0	N
TCGA-KL-8326-01A-11R-2314-13	hsa-mir-520d	0.0	0.0	N
TCGA-KL-8326-01A-11R-2314-13	hsa-mir-520e	0.0	0.0	N
TCGA-KL-8326-01A-11R-2314-13	hsa-mir-520f	0.0	0.0	N
TCGA-KL-8326-01A-11R-2314-13	hsa-mir-520g	0.0	0.0	N
TCGA-KL-8326-01A-11R-2314-13	hsa-mir-520h	0.0	0.0	N
TCGA-KL-8326-01A-11R-2314-13	hsa-mir-521-1	0.0	0.0	N
TCGA-KL-8326-01A-11R-2314-13	hsa-mir-521-2	0.0	0.0	N
TCGA-KL-8326-01A-11R-2314-13	hsa-mir-522	0.0	0.0	N
TCGA-KL-8326-01A-11R-2314-13	hsa-mir-523	0.0	0.0	N
TCGA-KL-8326-01A-11R-2314-13	hsa-mir-524	0.0	0.0	N
TCGA-KL-8326-01A-11R-2314-13	hsa-mir-525	0.0	0.0	N
TCGA-KL-8326-01A-11R-2314-13	hsa-mir-526a-1	0.0	0.0	N
TCGA-KL-8326-01A-11R-2314-13	hsa-mir-526a-2	0.0	0.0	N
TCGA-KL-8326-01A-11R-2314-13	hsa-mir-526b	2.0	0.34046	N
TCGA-KL-8326-01A-11R-2314-13	hsa-mir-527	0.0	0.0	N
TCGA-KL-8326-01A-11R-2314-13	hsa-mir-532	13505.0	2298.959366	N
TCGA-KL-8326-01A-11R-2314-13	hsa-mir-539	3.0	0.510691	N
TCGA-KL-8326-01A-11R-2314-13	hsa-mir-541	0.0	0.0	N
TCGA-KL-8326-01A-11R-2314-13	hsa-mir-542	482.0	82.050975	N
TCGA-KL-8326-01A-11R-2314-13	hsa-mir-543	0.0	0.0	N
TCGA-KL-8326-01A-11R-2314-13	hsa-mir-544	0.0	0.0	N
TCGA-KL-8326-01A-11R-2314-13	hsa-mir-544b	0.0	0.0	N
TCGA-KL-8326-01A-11R-2314-13	hsa-mir-545	1.0	0.17023	N
TCGA-KL-8326-01A-11R-2314-13	hsa-mir-548a-1	0.0	0.0	N
TCGA-KL-8326-01A-11R-2314-13	hsa-mir-548a-2	0.0	0.0	N
TCGA-KL-8326-01A-11R-2314-13	hsa-mir-548a-3	0.0	0.0	N
TCGA-KL-8326-01A-11R-2314-13	hsa-mir-548aa-1	0.0	0.0	N
TCGA-KL-8326-01A-11R-2314-13	hsa-mir-548aa-2	0.0	0.0	N
TCGA-KL-8326-01A-11R-2314-13	hsa-mir-548b	1.0	0.17023	N
TCGA-KL-8326-01A-11R-2314-13	hsa-mir-548c	0.0	0.0	N
TCGA-KL-8326-01A-11R-2314-13	hsa-mir-548d-1	0.0	0.0	N
TCGA-KL-8326-01A-11R-2314-13	hsa-mir-548d-2	0.0	0.0	N
TCGA-KL-8326-01A-11R-2314-13	hsa-mir-548e	0.0	0.0	N
TCGA-KL-8326-01A-11R-2314-13	hsa-mir-548f-1	0.0	0.0	N
TCGA-KL-8326-01A-11R-2314-13	hsa-mir-548f-2	0.0	0.0	N
TCGA-KL-8326-01A-11R-2314-13	hsa-mir-548f-3	0.0	0.0	N
TCGA-KL-8326-01A-11R-2314-13	hsa-mir-548f-4	0.0	0.0	N
TCGA-KL-8326-01A-11R-2314-13	hsa-mir-548f-5	0.0	0.0	N
TCGA-KL-8326-01A-11R-2314-13	hsa-mir-548g	0.0	0.0	N
TCGA-KL-8326-01A-11R-2314-13	hsa-mir-548h-1	0.0	0.0	N
TCGA-KL-8326-01A-11R-2314-13	hsa-mir-548h-2	0.0	0.0	N
TCGA-KL-8326-01A-11R-2314-13	hsa-mir-548h-3	0.0	0.0	N
TCGA-KL-8326-01A-11R-2314-13	hsa-mir-548h-4	0.0	0.0	N
TCGA-KL-8326-01A-11R-2314-13	hsa-mir-548i-1	0.0	0.0	N
TCGA-KL-8326-01A-11R-2314-13	hsa-mir-548i-2	0.0	0.0	N
TCGA-KL-8326-01A-11R-2314-13	hsa-mir-548i-3	0.0	0.0	N
TCGA-KL-8326-01A-11R-2314-13	hsa-mir-548i-4	0.0	0.0	N
TCGA-KL-8326-01A-11R-2314-13	hsa-mir-548j	3.0	0.510691	N
TCGA-KL-8326-01A-11R-2314-13	hsa-mir-548k	0.0	0.0	N
TCGA-KL-8326-01A-11R-2314-13	hsa-mir-548l	0.0	0.0	N
TCGA-KL-8326-01A-11R-2314-13	hsa-mir-548m	0.0	0.0	N
TCGA-KL-8326-01A-11R-2314-13	hsa-mir-548n	0.0	0.0	N
TCGA-KL-8326-01A-11R-2314-13	hsa-mir-548o	1.0	0.17023	N
TCGA-KL-8326-01A-11R-2314-13	hsa-mir-548p	0.0	0.0	N
TCGA-KL-8326-01A-11R-2314-13	hsa-mir-548q	1.0	0.17023	N
TCGA-KL-8326-01A-11R-2314-13	hsa-mir-548s	0.0	0.0	N
TCGA-KL-8326-01A-11R-2314-13	hsa-mir-548t	0.0	0.0	N
TCGA-KL-8326-01A-11R-2314-13	hsa-mir-548u	0.0	0.0	N
TCGA-KL-8326-01A-11R-2314-13	hsa-mir-548v	5.0	0.851151	N
TCGA-KL-8326-01A-11R-2314-13	hsa-mir-548w	0.0	0.0	N
TCGA-KL-8326-01A-11R-2314-13	hsa-mir-548x	0.0	0.0	N
TCGA-KL-8326-01A-11R-2314-13	hsa-mir-548y	0.0	0.0	N
TCGA-KL-8326-01A-11R-2314-13	hsa-mir-548z	0.0	0.0	N
TCGA-KL-8326-01A-11R-2314-13	hsa-mir-549	0.0	0.0	N
TCGA-KL-8326-01A-11R-2314-13	hsa-mir-550a-1	2.0	0.34046	N
TCGA-KL-8326-01A-11R-2314-13	hsa-mir-550a-2	0.0	0.0	N
TCGA-KL-8326-01A-11R-2314-13	hsa-mir-550b-1	0.0	0.0	N
TCGA-KL-8326-01A-11R-2314-13	hsa-mir-550b-2	0.0	0.0	N
TCGA-KL-8326-01A-11R-2314-13	hsa-mir-551a	0.0	0.0	N
TCGA-KL-8326-01A-11R-2314-13	hsa-mir-551b	5.0	0.851151	N
TCGA-KL-8326-01A-11R-2314-13	hsa-mir-552	0.0	0.0	N
TCGA-KL-8326-01A-11R-2314-13	hsa-mir-553	0.0	0.0	N
TCGA-KL-8326-01A-11R-2314-13	hsa-mir-554	0.0	0.0	N
TCGA-KL-8326-01A-11R-2314-13	hsa-mir-555	0.0	0.0	N
TCGA-KL-8326-01A-11R-2314-13	hsa-mir-556	2.0	0.34046	N
TCGA-KL-8326-01A-11R-2314-13	hsa-mir-557	0.0	0.0	N
TCGA-KL-8326-01A-11R-2314-13	hsa-mir-558	0.0	0.0	N
TCGA-KL-8326-01A-11R-2314-13	hsa-mir-559	0.0	0.0	N
TCGA-KL-8326-01A-11R-2314-13	hsa-mir-561	8.0	1.361842	N
TCGA-KL-8326-01A-11R-2314-13	hsa-mir-562	0.0	0.0	N
TCGA-KL-8326-01A-11R-2314-13	hsa-mir-563	0.0	0.0	N
TCGA-KL-8326-01A-11R-2314-13	hsa-mir-564	0.0	0.0	N
TCGA-KL-8326-01A-11R-2314-13	hsa-mir-566	0.0	0.0	N
TCGA-KL-8326-01A-11R-2314-13	hsa-mir-567	0.0	0.0	N
TCGA-KL-8326-01A-11R-2314-13	hsa-mir-568	0.0	0.0	N
TCGA-KL-8326-01A-11R-2314-13	hsa-mir-569	0.0	0.0	N
TCGA-KL-8326-01A-11R-2314-13	hsa-mir-570	0.0	0.0	N
TCGA-KL-8326-01A-11R-2314-13	hsa-mir-571	0.0	0.0	N
TCGA-KL-8326-01A-11R-2314-13	hsa-mir-572	0.0	0.0	N
TCGA-KL-8326-01A-11R-2314-13	hsa-mir-573	0.0	0.0	N
TCGA-KL-8326-01A-11R-2314-13	hsa-mir-574	120.0	20.427629	N
TCGA-KL-8326-01A-11R-2314-13	hsa-mir-575	0.0	0.0	N
TCGA-KL-8326-01A-11R-2314-13	hsa-mir-576	14.0	2.383223	N
TCGA-KL-8326-01A-11R-2314-13	hsa-mir-577	218.0	37.110192	N
TCGA-KL-8326-01A-11R-2314-13	hsa-mir-578	0.0	0.0	N
TCGA-KL-8326-01A-11R-2314-13	hsa-mir-579	0.0	0.0	N
TCGA-KL-8326-01A-11R-2314-13	hsa-mir-580	2.0	0.34046	N
TCGA-KL-8326-01A-11R-2314-13	hsa-mir-581	4.0	0.680921	N
TCGA-KL-8326-01A-11R-2314-13	hsa-mir-582	5119.0	871.408589	N
TCGA-KL-8326-01A-11R-2314-13	hsa-mir-583	0.0	0.0	N
TCGA-KL-8326-01A-11R-2314-13	hsa-mir-584	118.0	20.087168	N
TCGA-KL-8326-01A-11R-2314-13	hsa-mir-585	5.0	0.851151	N
TCGA-KL-8326-01A-11R-2314-13	hsa-mir-586	0.0	0.0	N
TCGA-KL-8326-01A-11R-2314-13	hsa-mir-587	0.0	0.0	N
TCGA-KL-8326-01A-11R-2314-13	hsa-mir-588	0.0	0.0	N
TCGA-KL-8326-01A-11R-2314-13	hsa-mir-589	234.0	39.833876	N
TCGA-KL-8326-01A-11R-2314-13	hsa-mir-590	35.0	5.958058	N
TCGA-KL-8326-01A-11R-2314-13	hsa-mir-591	0.0	0.0	N
TCGA-KL-8326-01A-11R-2314-13	hsa-mir-592	4.0	0.680921	N
TCGA-KL-8326-01A-11R-2314-13	hsa-mir-593	0.0	0.0	N
TCGA-KL-8326-01A-11R-2314-13	hsa-mir-595	0.0	0.0	N
TCGA-KL-8326-01A-11R-2314-13	hsa-mir-596	0.0	0.0	N
TCGA-KL-8326-01A-11R-2314-13	hsa-mir-597	0.0	0.0	N
TCGA-KL-8326-01A-11R-2314-13	hsa-mir-598	88.0	14.980261	N
TCGA-KL-8326-01A-11R-2314-13	hsa-mir-599	0.0	0.0	N
TCGA-KL-8326-01A-11R-2314-13	hsa-mir-600	0.0	0.0	N
TCGA-KL-8326-01A-11R-2314-13	hsa-mir-601	0.0	0.0	N
TCGA-KL-8326-01A-11R-2314-13	hsa-mir-602	0.0	0.0	N
TCGA-KL-8326-01A-11R-2314-13	hsa-mir-603	0.0	0.0	N
TCGA-KL-8326-01A-11R-2314-13	hsa-mir-604	0.0	0.0	N
TCGA-KL-8326-01A-11R-2314-13	hsa-mir-605	0.0	0.0	N
TCGA-KL-8326-01A-11R-2314-13	hsa-mir-606	0.0	0.0	N
TCGA-KL-8326-01A-11R-2314-13	hsa-mir-607	2.0	0.34046	N
TCGA-KL-8326-01A-11R-2314-13	hsa-mir-608	0.0	0.0	N
TCGA-KL-8326-01A-11R-2314-13	hsa-mir-609	0.0	0.0	N
TCGA-KL-8326-01A-11R-2314-13	hsa-mir-610	0.0	0.0	N
TCGA-KL-8326-01A-11R-2314-13	hsa-mir-611	0.0	0.0	N
TCGA-KL-8326-01A-11R-2314-13	hsa-mir-612	0.0	0.0	N
TCGA-KL-8326-01A-11R-2314-13	hsa-mir-613	0.0	0.0	N
TCGA-KL-8326-01A-11R-2314-13	hsa-mir-614	0.0	0.0	N
TCGA-KL-8326-01A-11R-2314-13	hsa-mir-615	37.0	6.298519	N
TCGA-KL-8326-01A-11R-2314-13	hsa-mir-616	30.0	5.106907	N
TCGA-KL-8326-01A-11R-2314-13	hsa-mir-617	1.0	0.17023	N
TCGA-KL-8326-01A-11R-2314-13	hsa-mir-618	11.0	1.872533	N
TCGA-KL-8326-01A-11R-2314-13	hsa-mir-619	0.0	0.0	N
TCGA-KL-8326-01A-11R-2314-13	hsa-mir-620	0.0	0.0	N
TCGA-KL-8326-01A-11R-2314-13	hsa-mir-621	0.0	0.0	N
TCGA-KL-8326-01A-11R-2314-13	hsa-mir-622	0.0	0.0	N
TCGA-KL-8326-01A-11R-2314-13	hsa-mir-623	0.0	0.0	N
TCGA-KL-8326-01A-11R-2314-13	hsa-mir-624	0.0	0.0	N
TCGA-KL-8326-01A-11R-2314-13	hsa-mir-625	49.0	8.341282	N
TCGA-KL-8326-01A-11R-2314-13	hsa-mir-626	0.0	0.0	N
TCGA-KL-8326-01A-11R-2314-13	hsa-mir-627	4.0	0.680921	N
TCGA-KL-8326-01A-11R-2314-13	hsa-mir-628	57.0	9.703124	N
TCGA-KL-8326-01A-11R-2314-13	hsa-mir-629	88.0	14.980261	N
TCGA-KL-8326-01A-11R-2314-13	hsa-mir-630	0.0	0.0	N
TCGA-KL-8326-01A-11R-2314-13	hsa-mir-631	0.0	0.0	N
TCGA-KL-8326-01A-11R-2314-13	hsa-mir-632	1.0	0.17023	N
TCGA-KL-8326-01A-11R-2314-13	hsa-mir-633	0.0	0.0	N
TCGA-KL-8326-01A-11R-2314-13	hsa-mir-634	0.0	0.0	N
TCGA-KL-8326-01A-11R-2314-13	hsa-mir-635	0.0	0.0	N
TCGA-KL-8326-01A-11R-2314-13	hsa-mir-636	1.0	0.17023	N
TCGA-KL-8326-01A-11R-2314-13	hsa-mir-637	0.0	0.0	N
TCGA-KL-8326-01A-11R-2314-13	hsa-mir-638	0.0	0.0	N
TCGA-KL-8326-01A-11R-2314-13	hsa-mir-639	1.0	0.17023	N
TCGA-KL-8326-01A-11R-2314-13	hsa-mir-640	0.0	0.0	N
TCGA-KL-8326-01A-11R-2314-13	hsa-mir-641	1.0	0.17023	N
TCGA-KL-8326-01A-11R-2314-13	hsa-mir-642a	6.0	1.021381	N
TCGA-KL-8326-01A-11R-2314-13	hsa-mir-642b	0.0	0.0	N
TCGA-KL-8326-01A-11R-2314-13	hsa-mir-643	1.0	0.17023	N
TCGA-KL-8326-01A-11R-2314-13	hsa-mir-644	0.0	0.0	N
TCGA-KL-8326-01A-11R-2314-13	hsa-mir-645	0.0	0.0	N
TCGA-KL-8326-01A-11R-2314-13	hsa-mir-646	0.0	0.0	N
TCGA-KL-8326-01A-11R-2314-13	hsa-mir-647	0.0	0.0	N
TCGA-KL-8326-01A-11R-2314-13	hsa-mir-648	0.0	0.0	N
TCGA-KL-8326-01A-11R-2314-13	hsa-mir-649	0.0	0.0	N
TCGA-KL-8326-01A-11R-2314-13	hsa-mir-650	0.0	0.0	N
TCGA-KL-8326-01A-11R-2314-13	hsa-mir-651	16.0	2.723684	N
TCGA-KL-8326-01A-11R-2314-13	hsa-mir-652	25.0	4.255756	N
TCGA-KL-8326-01A-11R-2314-13	hsa-mir-653	58.0	9.873354	N
TCGA-KL-8326-01A-11R-2314-13	hsa-mir-654	9.0	1.532072	N
TCGA-KL-8326-01A-11R-2314-13	hsa-mir-655	0.0	0.0	N
TCGA-KL-8326-01A-11R-2314-13	hsa-mir-656	1.0	0.17023	N
TCGA-KL-8326-01A-11R-2314-13	hsa-mir-657	0.0	0.0	N
TCGA-KL-8326-01A-11R-2314-13	hsa-mir-658	0.0	0.0	N
TCGA-KL-8326-01A-11R-2314-13	hsa-mir-659	8.0	1.361842	N
TCGA-KL-8326-01A-11R-2314-13	hsa-mir-660	669.0	113.884029	N
TCGA-KL-8326-01A-11R-2314-13	hsa-mir-661	0.0	0.0	N
TCGA-KL-8326-01A-11R-2314-13	hsa-mir-662	0.0	0.0	N
TCGA-KL-8326-01A-11R-2314-13	hsa-mir-663	0.0	0.0	N
TCGA-KL-8326-01A-11R-2314-13	hsa-mir-663b	0.0	0.0	N
TCGA-KL-8326-01A-11R-2314-13	hsa-mir-664	292.0	49.70723	N
TCGA-KL-8326-01A-11R-2314-13	hsa-mir-665	0.0	0.0	N
TCGA-KL-8326-01A-11R-2314-13	hsa-mir-668	0.0	0.0	N
TCGA-KL-8326-01A-11R-2314-13	hsa-mir-670	0.0	0.0	N
TCGA-KL-8326-01A-11R-2314-13	hsa-mir-671	22.0	3.745065	N
TCGA-KL-8326-01A-11R-2314-13	hsa-mir-675	30.0	5.106907	N
TCGA-KL-8326-01A-11R-2314-13	hsa-mir-676	5.0	0.851151	N
TCGA-KL-8326-01A-11R-2314-13	hsa-mir-7-1	23.0	3.915295	N
TCGA-KL-8326-01A-11R-2314-13	hsa-mir-7-2	1.0	0.17023	N
TCGA-KL-8326-01A-11R-2314-13	hsa-mir-7-3	0.0	0.0	N
TCGA-KL-8326-01A-11R-2314-13	hsa-mir-708	15.0	2.553454	N
TCGA-KL-8326-01A-11R-2314-13	hsa-mir-711	0.0	0.0	N
TCGA-KL-8326-01A-11R-2314-13	hsa-mir-718	0.0	0.0	N
TCGA-KL-8326-01A-11R-2314-13	hsa-mir-720	0.0	0.0	N
TCGA-KL-8326-01A-11R-2314-13	hsa-mir-744	177.0	30.130752	N
TCGA-KL-8326-01A-11R-2314-13	hsa-mir-758	7.0	1.191612	N
TCGA-KL-8326-01A-11R-2314-13	hsa-mir-759	0.0	0.0	N
TCGA-KL-8326-01A-11R-2314-13	hsa-mir-760	4.0	0.680921	N
TCGA-KL-8326-01A-11R-2314-13	hsa-mir-761	0.0	0.0	N
TCGA-KL-8326-01A-11R-2314-13	hsa-mir-762	0.0	0.0	N
TCGA-KL-8326-01A-11R-2314-13	hsa-mir-764	0.0	0.0	N
TCGA-KL-8326-01A-11R-2314-13	hsa-mir-765	2.0	0.34046	N
TCGA-KL-8326-01A-11R-2314-13	hsa-mir-766	45.0	7.660361	N
TCGA-KL-8326-01A-11R-2314-13	hsa-mir-767	1.0	0.17023	N
TCGA-KL-8326-01A-11R-2314-13	hsa-mir-769	73.0	12.426807	N
TCGA-KL-8326-01A-11R-2314-13	hsa-mir-770	0.0	0.0	N
TCGA-KL-8326-01A-11R-2314-13	hsa-mir-802	0.0	0.0	N
TCGA-KL-8326-01A-11R-2314-13	hsa-mir-873	0.0	0.0	N
TCGA-KL-8326-01A-11R-2314-13	hsa-mir-874	3369.0	573.505672	N
TCGA-KL-8326-01A-11R-2314-13	hsa-mir-875	0.0	0.0	N
TCGA-KL-8326-01A-11R-2314-13	hsa-mir-876	0.0	0.0	N
TCGA-KL-8326-01A-11R-2314-13	hsa-mir-877	8.0	1.361842	N
TCGA-KL-8326-01A-11R-2314-13	hsa-mir-885	163.0	27.747529	N
TCGA-KL-8326-01A-11R-2314-13	hsa-mir-887	2.0	0.34046	N
TCGA-KL-8326-01A-11R-2314-13	hsa-mir-888	981.0	166.995864	N
TCGA-KL-8326-01A-11R-2314-13	hsa-mir-889	4.0	0.680921	N
TCGA-KL-8326-01A-11R-2314-13	hsa-mir-890	68.0	11.575656	N
TCGA-KL-8326-01A-11R-2314-13	hsa-mir-891a	187537.0	31924.468162	N
TCGA-KL-8326-01A-11R-2314-13	hsa-mir-891b	679.0	115.586332	N
TCGA-KL-8326-01A-11R-2314-13	hsa-mir-892a	2037.0	346.758995	N
TCGA-KL-8326-01A-11R-2314-13	hsa-mir-892b	289.0	49.196539	N
TCGA-KL-8326-01A-11R-2314-13	hsa-mir-9-1	187.0	31.833055	N
TCGA-KL-8326-01A-11R-2314-13	hsa-mir-9-2	221.0	37.620883	N
TCGA-KL-8326-01A-11R-2314-13	hsa-mir-9-3	0.0	0.0	N
TCGA-KL-8326-01A-11R-2314-13	hsa-mir-920	0.0	0.0	N
TCGA-KL-8326-01A-11R-2314-13	hsa-mir-921	0.0	0.0	N
TCGA-KL-8326-01A-11R-2314-13	hsa-mir-922	0.0	0.0	N
TCGA-KL-8326-01A-11R-2314-13	hsa-mir-924	0.0	0.0	N
TCGA-KL-8326-01A-11R-2314-13	hsa-mir-92a-1	917.0	156.101128	N
TCGA-KL-8326-01A-11R-2314-13	hsa-mir-92a-2	28283.0	4814.621824	N
TCGA-KL-8326-01A-11R-2314-13	hsa-mir-92b	280.0	47.664467	N
TCGA-KL-8326-01A-11R-2314-13	hsa-mir-93	4564.0	776.930807	N
TCGA-KL-8326-01A-11R-2314-13	hsa-mir-933	0.0	0.0	N
TCGA-KL-8326-01A-11R-2314-13	hsa-mir-934	0.0	0.0	N
TCGA-KL-8326-01A-11R-2314-13	hsa-mir-935	0.0	0.0	N
TCGA-KL-8326-01A-11R-2314-13	hsa-mir-936	0.0	0.0	N
TCGA-KL-8326-01A-11R-2314-13	hsa-mir-937	5.0	0.851151	N
TCGA-KL-8326-01A-11R-2314-13	hsa-mir-938	0.0	0.0	N
TCGA-KL-8326-01A-11R-2314-13	hsa-mir-939	0.0	0.0	N
TCGA-KL-8326-01A-11R-2314-13	hsa-mir-940	2.0	0.34046	N
TCGA-KL-8326-01A-11R-2314-13	hsa-mir-941-1	0.0	0.0	N
TCGA-KL-8326-01A-11R-2314-13	hsa-mir-941-3	0.0	0.0	N
TCGA-KL-8326-01A-11R-2314-13	hsa-mir-941-4	0.0	0.0	N
TCGA-KL-8326-01A-11R-2314-13	hsa-mir-942	12.0	2.042763	N
TCGA-KL-8326-01A-11R-2314-13	hsa-mir-943	0.0	0.0	N
TCGA-KL-8326-01A-11R-2314-13	hsa-mir-944	1.0	0.17023	N
TCGA-KL-8326-01A-11R-2314-13	hsa-mir-95	2.0	0.34046	N
TCGA-KL-8326-01A-11R-2314-13	hsa-mir-96	171.0	29.109371	N
TCGA-KL-8326-01A-11R-2314-13	hsa-mir-98	175.0	29.790292	N
TCGA-KL-8326-01A-11R-2314-13	hsa-mir-99a	3941.0	670.877368	Y
TCGA-KL-8326-01A-11R-2314-13	hsa-mir-99b	111732.0	19020.164963	N
