# Supplementary material for: Dysfunctional miRNA-Mediated Regulation in Chromophobe Renal Cell Carcinoma
Source: PLoS One. 2016 Jun 3;11(6):e0156324. doi: 10.1371/journal.pone.0156324 (PMC4892590; doi:10.1371/journal.pone.0156324)
Supplement: S1 File — (ZIP) [file pone.0156324.s001.zip › S1_File miRNA expression profile downloaded from TCGA/case/bcgsc.ca__IlluminaHiSeq_miRNASeq__TCGA-KL-8327-01A-11R-2314-13__mirna_quantification.txt]

barcode	miRNA_ID	read_count	reads_per_million_miRNA_mapped	cross-mapped
TCGA-KL-8327-01A-11R-2314-13	hsa-let-7a-1	33901.0	5603.278433	N
TCGA-KL-8327-01A-11R-2314-13	hsa-let-7a-2	68205.0	11273.166146	Y
TCGA-KL-8327-01A-11R-2314-13	hsa-let-7a-3	33767.0	5581.130434	N
TCGA-KL-8327-01A-11R-2314-13	hsa-let-7b	93337.0	15427.07292	N
TCGA-KL-8327-01A-11R-2314-13	hsa-let-7c	12785.0	2113.15049	Y
TCGA-KL-8327-01A-11R-2314-13	hsa-let-7d	2758.0	455.852096	N
TCGA-KL-8327-01A-11R-2314-13	hsa-let-7e	2892.0	478.000095	N
TCGA-KL-8327-01A-11R-2314-13	hsa-let-7f-1	74.0	12.230984	N
TCGA-KL-8327-01A-11R-2314-13	hsa-let-7f-2	27689.0	4576.536873	N
TCGA-KL-8327-01A-11R-2314-13	hsa-let-7g	3887.0	642.457251	N
TCGA-KL-8327-01A-11R-2314-13	hsa-let-7i	1288.0	212.885243	N
TCGA-KL-8327-01A-11R-2314-13	hsa-mir-1-1	0.0	0.0	N
TCGA-KL-8327-01A-11R-2314-13	hsa-mir-1-2	5.0	0.826418	N
TCGA-KL-8327-01A-11R-2314-13	hsa-mir-100	20682.0	3418.394872	Y
TCGA-KL-8327-01A-11R-2314-13	hsa-mir-101-1	223687.0	36971.786755	N
TCGA-KL-8327-01A-11R-2314-13	hsa-mir-101-2	331.0	54.708863	N
TCGA-KL-8327-01A-11R-2314-13	hsa-mir-103-1	34942.0	5775.338633	Y
TCGA-KL-8327-01A-11R-2314-13	hsa-mir-103-1-as	0.0	0.0	N
TCGA-KL-8327-01A-11R-2314-13	hsa-mir-103-2	33.0	5.454358	N
TCGA-KL-8327-01A-11R-2314-13	hsa-mir-103-2-as	0.0	0.0	N
TCGA-KL-8327-01A-11R-2314-13	hsa-mir-105-1	0.0	0.0	N
TCGA-KL-8327-01A-11R-2314-13	hsa-mir-105-2	0.0	0.0	N
TCGA-KL-8327-01A-11R-2314-13	hsa-mir-106a	44.0	7.272477	Y
TCGA-KL-8327-01A-11R-2314-13	hsa-mir-106b	1800.0	297.510433	N
TCGA-KL-8327-01A-11R-2314-13	hsa-mir-107	319.0	52.72546	Y
TCGA-KL-8327-01A-11R-2314-13	hsa-mir-10a	628281.0	103844.528981	N
TCGA-KL-8327-01A-11R-2314-13	hsa-mir-10b	1569245.0	259370.421645	N
TCGA-KL-8327-01A-11R-2314-13	hsa-mir-1178	0.0	0.0	N
TCGA-KL-8327-01A-11R-2314-13	hsa-mir-1179	4.0	0.661134	N
TCGA-KL-8327-01A-11R-2314-13	hsa-mir-1180	71.0	11.735134	N
TCGA-KL-8327-01A-11R-2314-13	hsa-mir-1181	2.0	0.330567	N
TCGA-KL-8327-01A-11R-2314-13	hsa-mir-1182	0.0	0.0	N
TCGA-KL-8327-01A-11R-2314-13	hsa-mir-1183	0.0	0.0	N
TCGA-KL-8327-01A-11R-2314-13	hsa-mir-1184-1	0.0	0.0	N
TCGA-KL-8327-01A-11R-2314-13	hsa-mir-1184-2	0.0	0.0	N
TCGA-KL-8327-01A-11R-2314-13	hsa-mir-1184-3	0.0	0.0	N
TCGA-KL-8327-01A-11R-2314-13	hsa-mir-1185-1	0.0	0.0	N
TCGA-KL-8327-01A-11R-2314-13	hsa-mir-1185-2	0.0	0.0	N
TCGA-KL-8327-01A-11R-2314-13	hsa-mir-1193	0.0	0.0	N
TCGA-KL-8327-01A-11R-2314-13	hsa-mir-1197	0.0	0.0	N
TCGA-KL-8327-01A-11R-2314-13	hsa-mir-1200	0.0	0.0	N
TCGA-KL-8327-01A-11R-2314-13	hsa-mir-1202	0.0	0.0	N
TCGA-KL-8327-01A-11R-2314-13	hsa-mir-1203	0.0	0.0	N
TCGA-KL-8327-01A-11R-2314-13	hsa-mir-1204	0.0	0.0	N
TCGA-KL-8327-01A-11R-2314-13	hsa-mir-1205	0.0	0.0	N
TCGA-KL-8327-01A-11R-2314-13	hsa-mir-1206	0.0	0.0	N
TCGA-KL-8327-01A-11R-2314-13	hsa-mir-1207	0.0	0.0	N
TCGA-KL-8327-01A-11R-2314-13	hsa-mir-1208	0.0	0.0	N
TCGA-KL-8327-01A-11R-2314-13	hsa-mir-122	4.0	0.661134	N
TCGA-KL-8327-01A-11R-2314-13	hsa-mir-1224	0.0	0.0	N
TCGA-KL-8327-01A-11R-2314-13	hsa-mir-1225	0.0	0.0	N
TCGA-KL-8327-01A-11R-2314-13	hsa-mir-1226	1.0	0.165284	N
TCGA-KL-8327-01A-11R-2314-13	hsa-mir-1227	0.0	0.0	N
TCGA-KL-8327-01A-11R-2314-13	hsa-mir-1228	0.0	0.0	N
TCGA-KL-8327-01A-11R-2314-13	hsa-mir-1229	0.0	0.0	N
TCGA-KL-8327-01A-11R-2314-13	hsa-mir-1231	0.0	0.0	N
TCGA-KL-8327-01A-11R-2314-13	hsa-mir-1233-1	0.0	0.0	N
TCGA-KL-8327-01A-11R-2314-13	hsa-mir-1233-2	0.0	0.0	N
TCGA-KL-8327-01A-11R-2314-13	hsa-mir-1234	0.0	0.0	N
TCGA-KL-8327-01A-11R-2314-13	hsa-mir-1236	0.0	0.0	N
TCGA-KL-8327-01A-11R-2314-13	hsa-mir-1237	1.0	0.165284	N
TCGA-KL-8327-01A-11R-2314-13	hsa-mir-1238	0.0	0.0	N
TCGA-KL-8327-01A-11R-2314-13	hsa-mir-124-1	0.0	0.0	N
TCGA-KL-8327-01A-11R-2314-13	hsa-mir-124-2	0.0	0.0	N
TCGA-KL-8327-01A-11R-2314-13	hsa-mir-124-3	0.0	0.0	N
TCGA-KL-8327-01A-11R-2314-13	hsa-mir-1243	0.0	0.0	N
TCGA-KL-8327-01A-11R-2314-13	hsa-mir-1244-1	0.0	0.0	N
TCGA-KL-8327-01A-11R-2314-13	hsa-mir-1244-2	0.0	0.0	N
TCGA-KL-8327-01A-11R-2314-13	hsa-mir-1244-3	0.0	0.0	N
TCGA-KL-8327-01A-11R-2314-13	hsa-mir-1245	0.0	0.0	N
TCGA-KL-8327-01A-11R-2314-13	hsa-mir-1246	0.0	0.0	N
TCGA-KL-8327-01A-11R-2314-13	hsa-mir-1247	10.0	1.652836	N
TCGA-KL-8327-01A-11R-2314-13	hsa-mir-1248	6.0	0.991701	N
TCGA-KL-8327-01A-11R-2314-13	hsa-mir-1249	11.0	1.818119	N
TCGA-KL-8327-01A-11R-2314-13	hsa-mir-1250	0.0	0.0	N
TCGA-KL-8327-01A-11R-2314-13	hsa-mir-1251	1.0	0.165284	N
TCGA-KL-8327-01A-11R-2314-13	hsa-mir-1252	0.0	0.0	N
TCGA-KL-8327-01A-11R-2314-13	hsa-mir-1253	0.0	0.0	N
TCGA-KL-8327-01A-11R-2314-13	hsa-mir-1254	1.0	0.165284	N
TCGA-KL-8327-01A-11R-2314-13	hsa-mir-1255a	2.0	0.330567	N
TCGA-KL-8327-01A-11R-2314-13	hsa-mir-1255b-1	0.0	0.0	N
TCGA-KL-8327-01A-11R-2314-13	hsa-mir-1255b-2	0.0	0.0	N
TCGA-KL-8327-01A-11R-2314-13	hsa-mir-1256	0.0	0.0	N
TCGA-KL-8327-01A-11R-2314-13	hsa-mir-1257	0.0	0.0	N
TCGA-KL-8327-01A-11R-2314-13	hsa-mir-1258	12.0	1.983403	N
TCGA-KL-8327-01A-11R-2314-13	hsa-mir-125a	4769.0	788.237363	N
TCGA-KL-8327-01A-11R-2314-13	hsa-mir-125b-1	11858.0	1959.932617	N
TCGA-KL-8327-01A-11R-2314-13	hsa-mir-125b-2	167.0	27.602357	N
TCGA-KL-8327-01A-11R-2314-13	hsa-mir-126	24113.0	3985.482813	N
TCGA-KL-8327-01A-11R-2314-13	hsa-mir-1260	0.0	0.0	N
TCGA-KL-8327-01A-11R-2314-13	hsa-mir-1260b	0.0	0.0	N
TCGA-KL-8327-01A-11R-2314-13	hsa-mir-1261	0.0	0.0	N
TCGA-KL-8327-01A-11R-2314-13	hsa-mir-1262	7.0	1.156985	N
TCGA-KL-8327-01A-11R-2314-13	hsa-mir-1263	0.0	0.0	N
TCGA-KL-8327-01A-11R-2314-13	hsa-mir-1264	0.0	0.0	N
TCGA-KL-8327-01A-11R-2314-13	hsa-mir-1265	0.0	0.0	N
TCGA-KL-8327-01A-11R-2314-13	hsa-mir-1266	30.0	4.958507	N
TCGA-KL-8327-01A-11R-2314-13	hsa-mir-1267	0.0	0.0	N
TCGA-KL-8327-01A-11R-2314-13	hsa-mir-1268	0.0	0.0	N
TCGA-KL-8327-01A-11R-2314-13	hsa-mir-1269	1.0	0.165284	N
TCGA-KL-8327-01A-11R-2314-13	hsa-mir-127	194.0	32.065013	N
TCGA-KL-8327-01A-11R-2314-13	hsa-mir-1270-1	4.0	0.661134	N
TCGA-KL-8327-01A-11R-2314-13	hsa-mir-1270-2	3.0	0.495851	N
TCGA-KL-8327-01A-11R-2314-13	hsa-mir-1271	12.0	1.983403	N
TCGA-KL-8327-01A-11R-2314-13	hsa-mir-1272	0.0	0.0	N
TCGA-KL-8327-01A-11R-2314-13	hsa-mir-1273	0.0	0.0	N
TCGA-KL-8327-01A-11R-2314-13	hsa-mir-1273c	0.0	0.0	N
TCGA-KL-8327-01A-11R-2314-13	hsa-mir-1273d	0.0	0.0	N
TCGA-KL-8327-01A-11R-2314-13	hsa-mir-1274a	0.0	0.0	N
TCGA-KL-8327-01A-11R-2314-13	hsa-mir-1274b	22.0	3.636239	N
TCGA-KL-8327-01A-11R-2314-13	hsa-mir-1275	3.0	0.495851	N
TCGA-KL-8327-01A-11R-2314-13	hsa-mir-1276	0.0	0.0	N
TCGA-KL-8327-01A-11R-2314-13	hsa-mir-1277	5.0	0.826418	N
TCGA-KL-8327-01A-11R-2314-13	hsa-mir-1278	0.0	0.0	N
TCGA-KL-8327-01A-11R-2314-13	hsa-mir-1279	0.0	0.0	N
TCGA-KL-8327-01A-11R-2314-13	hsa-mir-128-1	196.0	32.39558	N
TCGA-KL-8327-01A-11R-2314-13	hsa-mir-128-2	131.0	21.652148	N
TCGA-KL-8327-01A-11R-2314-13	hsa-mir-1280	0.0	0.0	N
TCGA-KL-8327-01A-11R-2314-13	hsa-mir-1281	0.0	0.0	N
TCGA-KL-8327-01A-11R-2314-13	hsa-mir-1282	0.0	0.0	N
TCGA-KL-8327-01A-11R-2314-13	hsa-mir-1283-1	0.0	0.0	N
TCGA-KL-8327-01A-11R-2314-13	hsa-mir-1283-2	0.0	0.0	N
TCGA-KL-8327-01A-11R-2314-13	hsa-mir-1284	0.0	0.0	N
TCGA-KL-8327-01A-11R-2314-13	hsa-mir-1285-1	0.0	0.0	N
TCGA-KL-8327-01A-11R-2314-13	hsa-mir-1285-2	0.0	0.0	N
TCGA-KL-8327-01A-11R-2314-13	hsa-mir-1286	0.0	0.0	N
TCGA-KL-8327-01A-11R-2314-13	hsa-mir-1287	41.0	6.776627	N
TCGA-KL-8327-01A-11R-2314-13	hsa-mir-1288	2.0	0.330567	N
TCGA-KL-8327-01A-11R-2314-13	hsa-mir-1289-1	0.0	0.0	N
TCGA-KL-8327-01A-11R-2314-13	hsa-mir-1289-2	0.0	0.0	N
TCGA-KL-8327-01A-11R-2314-13	hsa-mir-129-1	34.0	5.619642	N
TCGA-KL-8327-01A-11R-2314-13	hsa-mir-129-2	17.0	2.809821	N
TCGA-KL-8327-01A-11R-2314-13	hsa-mir-1290	0.0	0.0	N
TCGA-KL-8327-01A-11R-2314-13	hsa-mir-1291	1.0	0.165284	N
TCGA-KL-8327-01A-11R-2314-13	hsa-mir-1292	5.0	0.826418	N
TCGA-KL-8327-01A-11R-2314-13	hsa-mir-1293	1.0	0.165284	N
TCGA-KL-8327-01A-11R-2314-13	hsa-mir-1294	1.0	0.165284	N
TCGA-KL-8327-01A-11R-2314-13	hsa-mir-1295	1.0	0.165284	N
TCGA-KL-8327-01A-11R-2314-13	hsa-mir-1296	46.0	7.603044	N
TCGA-KL-8327-01A-11R-2314-13	hsa-mir-1297	0.0	0.0	N
TCGA-KL-8327-01A-11R-2314-13	hsa-mir-1298	0.0	0.0	N
TCGA-KL-8327-01A-11R-2314-13	hsa-mir-1299	0.0	0.0	N
TCGA-KL-8327-01A-11R-2314-13	hsa-mir-1301	13.0	2.148686	N
TCGA-KL-8327-01A-11R-2314-13	hsa-mir-1302-1	0.0	0.0	N
TCGA-KL-8327-01A-11R-2314-13	hsa-mir-1302-10	0.0	0.0	N
TCGA-KL-8327-01A-11R-2314-13	hsa-mir-1302-11	0.0	0.0	N
TCGA-KL-8327-01A-11R-2314-13	hsa-mir-1302-2	0.0	0.0	N
TCGA-KL-8327-01A-11R-2314-13	hsa-mir-1302-3	0.0	0.0	N
TCGA-KL-8327-01A-11R-2314-13	hsa-mir-1302-4	0.0	0.0	N
TCGA-KL-8327-01A-11R-2314-13	hsa-mir-1302-5	0.0	0.0	N
TCGA-KL-8327-01A-11R-2314-13	hsa-mir-1302-6	0.0	0.0	N
TCGA-KL-8327-01A-11R-2314-13	hsa-mir-1302-7	0.0	0.0	N
TCGA-KL-8327-01A-11R-2314-13	hsa-mir-1302-8	0.0	0.0	N
TCGA-KL-8327-01A-11R-2314-13	hsa-mir-1302-9	0.0	0.0	N
TCGA-KL-8327-01A-11R-2314-13	hsa-mir-1303	0.0	0.0	N
TCGA-KL-8327-01A-11R-2314-13	hsa-mir-1304	1.0	0.165284	N
TCGA-KL-8327-01A-11R-2314-13	hsa-mir-1305	0.0	0.0	N
TCGA-KL-8327-01A-11R-2314-13	hsa-mir-1306	26.0	4.297373	N
TCGA-KL-8327-01A-11R-2314-13	hsa-mir-1307	3419.0	565.104539	N
TCGA-KL-8327-01A-11R-2314-13	hsa-mir-130a	77.0	12.726835	N
TCGA-KL-8327-01A-11R-2314-13	hsa-mir-130b	26.0	4.297373	N
TCGA-KL-8327-01A-11R-2314-13	hsa-mir-132	204.0	33.717849	N
TCGA-KL-8327-01A-11R-2314-13	hsa-mir-1321	0.0	0.0	N
TCGA-KL-8327-01A-11R-2314-13	hsa-mir-1322	0.0	0.0	N
TCGA-KL-8327-01A-11R-2314-13	hsa-mir-1323	0.0	0.0	N
TCGA-KL-8327-01A-11R-2314-13	hsa-mir-1324	0.0	0.0	N
TCGA-KL-8327-01A-11R-2314-13	hsa-mir-133a-1	1.0	0.165284	N
TCGA-KL-8327-01A-11R-2314-13	hsa-mir-133a-2	0.0	0.0	N
TCGA-KL-8327-01A-11R-2314-13	hsa-mir-133b	0.0	0.0	N
TCGA-KL-8327-01A-11R-2314-13	hsa-mir-134	29.0	4.793224	N
TCGA-KL-8327-01A-11R-2314-13	hsa-mir-135a-1	10.0	1.652836	N
TCGA-KL-8327-01A-11R-2314-13	hsa-mir-135a-2	0.0	0.0	N
TCGA-KL-8327-01A-11R-2314-13	hsa-mir-135b	7.0	1.156985	N
TCGA-KL-8327-01A-11R-2314-13	hsa-mir-136	10.0	1.652836	N
TCGA-KL-8327-01A-11R-2314-13	hsa-mir-137	0.0	0.0	N
TCGA-KL-8327-01A-11R-2314-13	hsa-mir-138-1	0.0	0.0	N
TCGA-KL-8327-01A-11R-2314-13	hsa-mir-138-2	0.0	0.0	N
TCGA-KL-8327-01A-11R-2314-13	hsa-mir-139	547.0	90.410115	N
TCGA-KL-8327-01A-11R-2314-13	hsa-mir-140	7008.0	1158.307285	N
TCGA-KL-8327-01A-11R-2314-13	hsa-mir-141	14999.0	2479.088322	N
TCGA-KL-8327-01A-11R-2314-13	hsa-mir-142	2175.0	359.491773	N
TCGA-KL-8327-01A-11R-2314-13	hsa-mir-143	102451.0	16933.467411	N
TCGA-KL-8327-01A-11R-2314-13	hsa-mir-144	4112.0	679.646055	N
TCGA-KL-8327-01A-11R-2314-13	hsa-mir-145	3652.0	603.615611	N
TCGA-KL-8327-01A-11R-2314-13	hsa-mir-1468	633.0	104.624502	N
TCGA-KL-8327-01A-11R-2314-13	hsa-mir-1469	0.0	0.0	N
TCGA-KL-8327-01A-11R-2314-13	hsa-mir-146a	42.0	6.94191	N
TCGA-KL-8327-01A-11R-2314-13	hsa-mir-146b	396.0	65.452295	N
TCGA-KL-8327-01A-11R-2314-13	hsa-mir-147	0.0	0.0	N
TCGA-KL-8327-01A-11R-2314-13	hsa-mir-1470	0.0	0.0	N
TCGA-KL-8327-01A-11R-2314-13	hsa-mir-1471	0.0	0.0	N
TCGA-KL-8327-01A-11R-2314-13	hsa-mir-147b	0.0	0.0	N
TCGA-KL-8327-01A-11R-2314-13	hsa-mir-148a	99335.0	16418.443796	N
TCGA-KL-8327-01A-11R-2314-13	hsa-mir-148b	444.0	73.385907	N
TCGA-KL-8327-01A-11R-2314-13	hsa-mir-149	11.0	1.818119	N
TCGA-KL-8327-01A-11R-2314-13	hsa-mir-150	239.0	39.502774	N
TCGA-KL-8327-01A-11R-2314-13	hsa-mir-151	6545.0	1081.78099	N
TCGA-KL-8327-01A-11R-2314-13	hsa-mir-152	309.0	51.072624	N
TCGA-KL-8327-01A-11R-2314-13	hsa-mir-153-1	0.0	0.0	N
TCGA-KL-8327-01A-11R-2314-13	hsa-mir-153-2	21.0	3.470955	N
TCGA-KL-8327-01A-11R-2314-13	hsa-mir-1537	0.0	0.0	N
TCGA-KL-8327-01A-11R-2314-13	hsa-mir-1538	0.0	0.0	N
TCGA-KL-8327-01A-11R-2314-13	hsa-mir-1539	0.0	0.0	N
TCGA-KL-8327-01A-11R-2314-13	hsa-mir-154	0.0	0.0	N
TCGA-KL-8327-01A-11R-2314-13	hsa-mir-155	137.0	22.64385	N
TCGA-KL-8327-01A-11R-2314-13	hsa-mir-15a	589.0	97.352025	N
TCGA-KL-8327-01A-11R-2314-13	hsa-mir-15b	1199.0	198.175005	N
TCGA-KL-8327-01A-11R-2314-13	hsa-mir-16-1	2780.0	459.488335	N
TCGA-KL-8327-01A-11R-2314-13	hsa-mir-16-2	67.0	11.073999	N
TCGA-KL-8327-01A-11R-2314-13	hsa-mir-17	1580.0	261.148046	Y
TCGA-KL-8327-01A-11R-2314-13	hsa-mir-181a-1	3157.0	521.800242	N
TCGA-KL-8327-01A-11R-2314-13	hsa-mir-181a-2	2425.0	400.812666	N
TCGA-KL-8327-01A-11R-2314-13	hsa-mir-181b-1	627.0	103.632801	N
TCGA-KL-8327-01A-11R-2314-13	hsa-mir-181b-2	7.0	1.156985	N
TCGA-KL-8327-01A-11R-2314-13	hsa-mir-181c	86.0	14.214387	N
TCGA-KL-8327-01A-11R-2314-13	hsa-mir-181d	14.0	2.31397	N
TCGA-KL-8327-01A-11R-2314-13	hsa-mir-182	178640.0	29526.25761	N
TCGA-KL-8327-01A-11R-2314-13	hsa-mir-1825	0.0	0.0	N
TCGA-KL-8327-01A-11R-2314-13	hsa-mir-1827	0.0	0.0	N
TCGA-KL-8327-01A-11R-2314-13	hsa-mir-183	30664.0	5068.255505	N
TCGA-KL-8327-01A-11R-2314-13	hsa-mir-184	4.0	0.661134	N
TCGA-KL-8327-01A-11R-2314-13	hsa-mir-185	712.0	117.681904	N
TCGA-KL-8327-01A-11R-2314-13	hsa-mir-186	518.0	85.616891	N
TCGA-KL-8327-01A-11R-2314-13	hsa-mir-187	2806.0	463.785708	N
TCGA-KL-8327-01A-11R-2314-13	hsa-mir-188	66.0	10.908716	N
TCGA-KL-8327-01A-11R-2314-13	hsa-mir-18a	35.0	5.784925	Y
TCGA-KL-8327-01A-11R-2314-13	hsa-mir-18b	1.0	0.165284	Y
TCGA-KL-8327-01A-11R-2314-13	hsa-mir-190	30.0	4.958507	N
TCGA-KL-8327-01A-11R-2314-13	hsa-mir-1908	0.0	0.0	N
TCGA-KL-8327-01A-11R-2314-13	hsa-mir-1909	1.0	0.165284	N
TCGA-KL-8327-01A-11R-2314-13	hsa-mir-190b	0.0	0.0	N
TCGA-KL-8327-01A-11R-2314-13	hsa-mir-191	2983.0	493.0409	N
TCGA-KL-8327-01A-11R-2314-13	hsa-mir-1910	0.0	0.0	N
TCGA-KL-8327-01A-11R-2314-13	hsa-mir-1911	0.0	0.0	N
TCGA-KL-8327-01A-11R-2314-13	hsa-mir-1912	0.0	0.0	N
TCGA-KL-8327-01A-11R-2314-13	hsa-mir-1913	1.0	0.165284	N
TCGA-KL-8327-01A-11R-2314-13	hsa-mir-1914	0.0	0.0	N
TCGA-KL-8327-01A-11R-2314-13	hsa-mir-1915	0.0	0.0	N
TCGA-KL-8327-01A-11R-2314-13	hsa-mir-192	3086.0	510.065109	Y
TCGA-KL-8327-01A-11R-2314-13	hsa-mir-193a	365.0	60.328504	N
TCGA-KL-8327-01A-11R-2314-13	hsa-mir-193b	468.0	77.352713	N
TCGA-KL-8327-01A-11R-2314-13	hsa-mir-194-1	480.0	79.336115	N
TCGA-KL-8327-01A-11R-2314-13	hsa-mir-194-2	528.0	87.269727	N
TCGA-KL-8327-01A-11R-2314-13	hsa-mir-195	60.0	9.917014	N
TCGA-KL-8327-01A-11R-2314-13	hsa-mir-196a-1	239.0	39.502774	N
TCGA-KL-8327-01A-11R-2314-13	hsa-mir-196a-2	20.0	3.305671	N
TCGA-KL-8327-01A-11R-2314-13	hsa-mir-196b	207.0	34.2137	N
TCGA-KL-8327-01A-11R-2314-13	hsa-mir-197	598.0	98.839577	N
TCGA-KL-8327-01A-11R-2314-13	hsa-mir-1972-1	0.0	0.0	N
TCGA-KL-8327-01A-11R-2314-13	hsa-mir-1972-2	0.0	0.0	N
TCGA-KL-8327-01A-11R-2314-13	hsa-mir-1973	0.0	0.0	N
TCGA-KL-8327-01A-11R-2314-13	hsa-mir-1976	26.0	4.297373	N
TCGA-KL-8327-01A-11R-2314-13	hsa-mir-198	0.0	0.0	N
TCGA-KL-8327-01A-11R-2314-13	hsa-mir-199a-1	366.0	60.493788	Y
TCGA-KL-8327-01A-11R-2314-13	hsa-mir-199a-2	650.0	107.434323	Y
TCGA-KL-8327-01A-11R-2314-13	hsa-mir-199b	864.0	142.805008	Y
TCGA-KL-8327-01A-11R-2314-13	hsa-mir-19a	47.0	7.768328	N
TCGA-KL-8327-01A-11R-2314-13	hsa-mir-19b-1	9.0	1.487552	N
TCGA-KL-8327-01A-11R-2314-13	hsa-mir-19b-2	223.0	36.858237	N
TCGA-KL-8327-01A-11R-2314-13	hsa-mir-200a	4193.0	693.034025	N
TCGA-KL-8327-01A-11R-2314-13	hsa-mir-200b	3862.0	638.325162	N
TCGA-KL-8327-01A-11R-2314-13	hsa-mir-200c	45889.0	7584.697915	N
TCGA-KL-8327-01A-11R-2314-13	hsa-mir-202	1.0	0.165284	N
TCGA-KL-8327-01A-11R-2314-13	hsa-mir-203	1075.0	177.679842	N
TCGA-KL-8327-01A-11R-2314-13	hsa-mir-204	611.0	100.988264	N
TCGA-KL-8327-01A-11R-2314-13	hsa-mir-205	6.0	0.991701	N
TCGA-KL-8327-01A-11R-2314-13	hsa-mir-2052	0.0	0.0	N
TCGA-KL-8327-01A-11R-2314-13	hsa-mir-2053	0.0	0.0	N
TCGA-KL-8327-01A-11R-2314-13	hsa-mir-2054	0.0	0.0	N
TCGA-KL-8327-01A-11R-2314-13	hsa-mir-206	0.0	0.0	N
TCGA-KL-8327-01A-11R-2314-13	hsa-mir-208a	0.0	0.0	N
TCGA-KL-8327-01A-11R-2314-13	hsa-mir-208b	0.0	0.0	N
TCGA-KL-8327-01A-11R-2314-13	hsa-mir-20a	678.0	112.062263	N
TCGA-KL-8327-01A-11R-2314-13	hsa-mir-20b	109.0	18.01591	N
TCGA-KL-8327-01A-11R-2314-13	hsa-mir-21	66008.0	10910.038134	N
TCGA-KL-8327-01A-11R-2314-13	hsa-mir-210	505.0	83.468205	N
TCGA-KL-8327-01A-11R-2314-13	hsa-mir-211	2.0	0.330567	N
TCGA-KL-8327-01A-11R-2314-13	hsa-mir-2110	10.0	1.652836	N
TCGA-KL-8327-01A-11R-2314-13	hsa-mir-2113	0.0	0.0	N
TCGA-KL-8327-01A-11R-2314-13	hsa-mir-2114	9.0	1.487552	N
TCGA-KL-8327-01A-11R-2314-13	hsa-mir-2115	0.0	0.0	N
TCGA-KL-8327-01A-11R-2314-13	hsa-mir-2116	1.0	0.165284	N
TCGA-KL-8327-01A-11R-2314-13	hsa-mir-2117	0.0	0.0	N
TCGA-KL-8327-01A-11R-2314-13	hsa-mir-212	13.0	2.148686	N
TCGA-KL-8327-01A-11R-2314-13	hsa-mir-214	8.0	1.322269	N
TCGA-KL-8327-01A-11R-2314-13	hsa-mir-215	19.0	3.140388	Y
TCGA-KL-8327-01A-11R-2314-13	hsa-mir-216a	0.0	0.0	N
TCGA-KL-8327-01A-11R-2314-13	hsa-mir-216b	0.0	0.0	N
TCGA-KL-8327-01A-11R-2314-13	hsa-mir-217	10.0	1.652836	N
TCGA-KL-8327-01A-11R-2314-13	hsa-mir-218-1	13.0	2.148686	N
TCGA-KL-8327-01A-11R-2314-13	hsa-mir-218-2	761.0	125.7808	N
TCGA-KL-8327-01A-11R-2314-13	hsa-mir-219-1	3.0	0.495851	N
TCGA-KL-8327-01A-11R-2314-13	hsa-mir-219-2	0.0	0.0	N
TCGA-KL-8327-01A-11R-2314-13	hsa-mir-22	687709.0	113667.001201	N
TCGA-KL-8327-01A-11R-2314-13	hsa-mir-221	17352.0	2868.000571	N
TCGA-KL-8327-01A-11R-2314-13	hsa-mir-222	3827.0	632.540237	N
TCGA-KL-8327-01A-11R-2314-13	hsa-mir-223	102.0	16.858925	N
TCGA-KL-8327-01A-11R-2314-13	hsa-mir-224	23.0	3.801522	N
TCGA-KL-8327-01A-11R-2314-13	hsa-mir-2276	0.0	0.0	N
TCGA-KL-8327-01A-11R-2314-13	hsa-mir-2277	1.0	0.165284	N
TCGA-KL-8327-01A-11R-2314-13	hsa-mir-2278	1.0	0.165284	N
TCGA-KL-8327-01A-11R-2314-13	hsa-mir-2355	165.0	27.27179	N
TCGA-KL-8327-01A-11R-2314-13	hsa-mir-23a	5642.0	932.529923	Y
TCGA-KL-8327-01A-11R-2314-13	hsa-mir-23b	4794.0	792.369452	Y
TCGA-KL-8327-01A-11R-2314-13	hsa-mir-23c	3.0	0.495851	N
TCGA-KL-8327-01A-11R-2314-13	hsa-mir-24-1	101.0	16.693641	N
TCGA-KL-8327-01A-11R-2314-13	hsa-mir-24-2	2988.0	493.867318	N
TCGA-KL-8327-01A-11R-2314-13	hsa-mir-25	22214.0	3671.609307	N
TCGA-KL-8327-01A-11R-2314-13	hsa-mir-26a-1	23.0	3.801522	N
TCGA-KL-8327-01A-11R-2314-13	hsa-mir-26a-2	12946.0	2139.761145	N
TCGA-KL-8327-01A-11R-2314-13	hsa-mir-26b	1852.0	306.105179	N
TCGA-KL-8327-01A-11R-2314-13	hsa-mir-27a	1995.0	329.74073	Y
TCGA-KL-8327-01A-11R-2314-13	hsa-mir-27b	5523.0	912.861178	Y
TCGA-KL-8327-01A-11R-2314-13	hsa-mir-28	13197.0	2181.247322	N
TCGA-KL-8327-01A-11R-2314-13	hsa-mir-2861	0.0	0.0	N
TCGA-KL-8327-01A-11R-2314-13	hsa-mir-2909	0.0	0.0	N
TCGA-KL-8327-01A-11R-2314-13	hsa-mir-296	1.0	0.165284	N
TCGA-KL-8327-01A-11R-2314-13	hsa-mir-297	0.0	0.0	N
TCGA-KL-8327-01A-11R-2314-13	hsa-mir-298	0.0	0.0	N
TCGA-KL-8327-01A-11R-2314-13	hsa-mir-299	1.0	0.165284	N
TCGA-KL-8327-01A-11R-2314-13	hsa-mir-29a	85912.0	14199.842386	N
TCGA-KL-8327-01A-11R-2314-13	hsa-mir-29b-1	3426.0	566.261524	N
TCGA-KL-8327-01A-11R-2314-13	hsa-mir-29b-2	3607.0	596.17785	Y
TCGA-KL-8327-01A-11R-2314-13	hsa-mir-29c	18457.0	3050.63892	Y
TCGA-KL-8327-01A-11R-2314-13	hsa-mir-300	0.0	0.0	N
TCGA-KL-8327-01A-11R-2314-13	hsa-mir-301a	13.0	2.148686	N
TCGA-KL-8327-01A-11R-2314-13	hsa-mir-301b	1.0	0.165284	N
TCGA-KL-8327-01A-11R-2314-13	hsa-mir-302a	0.0	0.0	N
TCGA-KL-8327-01A-11R-2314-13	hsa-mir-302b	0.0	0.0	N
TCGA-KL-8327-01A-11R-2314-13	hsa-mir-302c	0.0	0.0	N
TCGA-KL-8327-01A-11R-2314-13	hsa-mir-302d	0.0	0.0	N
TCGA-KL-8327-01A-11R-2314-13	hsa-mir-302e	0.0	0.0	N
TCGA-KL-8327-01A-11R-2314-13	hsa-mir-302f	0.0	0.0	N
TCGA-KL-8327-01A-11R-2314-13	hsa-mir-3065	5.0	0.826418	N
TCGA-KL-8327-01A-11R-2314-13	hsa-mir-3074	17.0	2.809821	N
TCGA-KL-8327-01A-11R-2314-13	hsa-mir-30a	1005199.0	166142.883022	Y
TCGA-KL-8327-01A-11R-2314-13	hsa-mir-30b	7543.0	1246.733997	Y
TCGA-KL-8327-01A-11R-2314-13	hsa-mir-30c-1	54.0	8.925313	N
TCGA-KL-8327-01A-11R-2314-13	hsa-mir-30c-2	12258.0	2026.046047	Y
TCGA-KL-8327-01A-11R-2314-13	hsa-mir-30d	59114.0	9770.573177	N
TCGA-KL-8327-01A-11R-2314-13	hsa-mir-30e	266825.0	44101.789558	Y
TCGA-KL-8327-01A-11R-2314-13	hsa-mir-31	148.0	24.461969	N
TCGA-KL-8327-01A-11R-2314-13	hsa-mir-3115	0.0	0.0	N
TCGA-KL-8327-01A-11R-2314-13	hsa-mir-3116-1	0.0	0.0	N
TCGA-KL-8327-01A-11R-2314-13	hsa-mir-3116-2	0.0	0.0	N
TCGA-KL-8327-01A-11R-2314-13	hsa-mir-3117	0.0	0.0	N
TCGA-KL-8327-01A-11R-2314-13	hsa-mir-3118-1	0.0	0.0	N
TCGA-KL-8327-01A-11R-2314-13	hsa-mir-3118-2	0.0	0.0	N
TCGA-KL-8327-01A-11R-2314-13	hsa-mir-3118-3	0.0	0.0	N
TCGA-KL-8327-01A-11R-2314-13	hsa-mir-3118-4	0.0	0.0	N
TCGA-KL-8327-01A-11R-2314-13	hsa-mir-3118-5	0.0	0.0	N
TCGA-KL-8327-01A-11R-2314-13	hsa-mir-3118-6	0.0	0.0	N
TCGA-KL-8327-01A-11R-2314-13	hsa-mir-3119-1	0.0	0.0	N
TCGA-KL-8327-01A-11R-2314-13	hsa-mir-3119-2	0.0	0.0	N
TCGA-KL-8327-01A-11R-2314-13	hsa-mir-3120	0.0	0.0	N
TCGA-KL-8327-01A-11R-2314-13	hsa-mir-3121	0.0	0.0	N
TCGA-KL-8327-01A-11R-2314-13	hsa-mir-3122	0.0	0.0	N
TCGA-KL-8327-01A-11R-2314-13	hsa-mir-3123	0.0	0.0	N
TCGA-KL-8327-01A-11R-2314-13	hsa-mir-3124	0.0	0.0	N
TCGA-KL-8327-01A-11R-2314-13	hsa-mir-3125	1.0	0.165284	N
TCGA-KL-8327-01A-11R-2314-13	hsa-mir-3126	0.0	0.0	N
TCGA-KL-8327-01A-11R-2314-13	hsa-mir-3127	5.0	0.826418	N
TCGA-KL-8327-01A-11R-2314-13	hsa-mir-3128	0.0	0.0	N
TCGA-KL-8327-01A-11R-2314-13	hsa-mir-3129	0.0	0.0	N
TCGA-KL-8327-01A-11R-2314-13	hsa-mir-3130-1	13.0	2.148686	N
TCGA-KL-8327-01A-11R-2314-13	hsa-mir-3130-2	0.0	0.0	N
TCGA-KL-8327-01A-11R-2314-13	hsa-mir-3131	0.0	0.0	N
TCGA-KL-8327-01A-11R-2314-13	hsa-mir-3132	0.0	0.0	N
TCGA-KL-8327-01A-11R-2314-13	hsa-mir-3133	0.0	0.0	N
TCGA-KL-8327-01A-11R-2314-13	hsa-mir-3134	0.0	0.0	N
TCGA-KL-8327-01A-11R-2314-13	hsa-mir-3135	0.0	0.0	N
TCGA-KL-8327-01A-11R-2314-13	hsa-mir-3136	2.0	0.330567	N
TCGA-KL-8327-01A-11R-2314-13	hsa-mir-3137	0.0	0.0	N
TCGA-KL-8327-01A-11R-2314-13	hsa-mir-3138	0.0	0.0	N
TCGA-KL-8327-01A-11R-2314-13	hsa-mir-3139	0.0	0.0	N
TCGA-KL-8327-01A-11R-2314-13	hsa-mir-3140	1.0	0.165284	N
TCGA-KL-8327-01A-11R-2314-13	hsa-mir-3141	0.0	0.0	N
TCGA-KL-8327-01A-11R-2314-13	hsa-mir-3142	0.0	0.0	N
TCGA-KL-8327-01A-11R-2314-13	hsa-mir-3143	0.0	0.0	N
TCGA-KL-8327-01A-11R-2314-13	hsa-mir-3144	5.0	0.826418	N
TCGA-KL-8327-01A-11R-2314-13	hsa-mir-3145	0.0	0.0	N
TCGA-KL-8327-01A-11R-2314-13	hsa-mir-3146	0.0	0.0	N
TCGA-KL-8327-01A-11R-2314-13	hsa-mir-3147	0.0	0.0	N
TCGA-KL-8327-01A-11R-2314-13	hsa-mir-3148	0.0	0.0	N
TCGA-KL-8327-01A-11R-2314-13	hsa-mir-3149	0.0	0.0	N
TCGA-KL-8327-01A-11R-2314-13	hsa-mir-3150	0.0	0.0	N
TCGA-KL-8327-01A-11R-2314-13	hsa-mir-3150b	1.0	0.165284	N
TCGA-KL-8327-01A-11R-2314-13	hsa-mir-3151	1.0	0.165284	N
TCGA-KL-8327-01A-11R-2314-13	hsa-mir-3152	15.0	2.479254	N
TCGA-KL-8327-01A-11R-2314-13	hsa-mir-3153	0.0	0.0	N
TCGA-KL-8327-01A-11R-2314-13	hsa-mir-3154	0.0	0.0	N
TCGA-KL-8327-01A-11R-2314-13	hsa-mir-3155	0.0	0.0	N
TCGA-KL-8327-01A-11R-2314-13	hsa-mir-3156-1	0.0	0.0	N
TCGA-KL-8327-01A-11R-2314-13	hsa-mir-3156-2	0.0	0.0	N
TCGA-KL-8327-01A-11R-2314-13	hsa-mir-3156-3	0.0	0.0	N
TCGA-KL-8327-01A-11R-2314-13	hsa-mir-3157	3.0	0.495851	N
TCGA-KL-8327-01A-11R-2314-13	hsa-mir-3158-1	0.0	0.0	N
TCGA-KL-8327-01A-11R-2314-13	hsa-mir-3158-2	1.0	0.165284	N
TCGA-KL-8327-01A-11R-2314-13	hsa-mir-3159	0.0	0.0	N
TCGA-KL-8327-01A-11R-2314-13	hsa-mir-3160-1	1.0	0.165284	N
TCGA-KL-8327-01A-11R-2314-13	hsa-mir-3160-2	0.0	0.0	N
TCGA-KL-8327-01A-11R-2314-13	hsa-mir-3161	3.0	0.495851	N
TCGA-KL-8327-01A-11R-2314-13	hsa-mir-3162	0.0	0.0	N
TCGA-KL-8327-01A-11R-2314-13	hsa-mir-3163	1.0	0.165284	N
TCGA-KL-8327-01A-11R-2314-13	hsa-mir-3164	0.0	0.0	N
TCGA-KL-8327-01A-11R-2314-13	hsa-mir-3165	0.0	0.0	N
TCGA-KL-8327-01A-11R-2314-13	hsa-mir-3166	0.0	0.0	N
TCGA-KL-8327-01A-11R-2314-13	hsa-mir-3167	0.0	0.0	N
TCGA-KL-8327-01A-11R-2314-13	hsa-mir-3168	0.0	0.0	N
TCGA-KL-8327-01A-11R-2314-13	hsa-mir-3169	0.0	0.0	N
TCGA-KL-8327-01A-11R-2314-13	hsa-mir-3170	4.0	0.661134	N
TCGA-KL-8327-01A-11R-2314-13	hsa-mir-3171	0.0	0.0	N
TCGA-KL-8327-01A-11R-2314-13	hsa-mir-3173	2.0	0.330567	N
TCGA-KL-8327-01A-11R-2314-13	hsa-mir-3174	0.0	0.0	N
TCGA-KL-8327-01A-11R-2314-13	hsa-mir-3175	0.0	0.0	N
TCGA-KL-8327-01A-11R-2314-13	hsa-mir-3176	0.0	0.0	N
TCGA-KL-8327-01A-11R-2314-13	hsa-mir-3177	0.0	0.0	N
TCGA-KL-8327-01A-11R-2314-13	hsa-mir-3178	0.0	0.0	N
TCGA-KL-8327-01A-11R-2314-13	hsa-mir-3179-1	0.0	0.0	N
TCGA-KL-8327-01A-11R-2314-13	hsa-mir-3179-2	0.0	0.0	N
TCGA-KL-8327-01A-11R-2314-13	hsa-mir-3179-3	0.0	0.0	N
TCGA-KL-8327-01A-11R-2314-13	hsa-mir-3180-1	0.0	0.0	N
TCGA-KL-8327-01A-11R-2314-13	hsa-mir-3180-2	0.0	0.0	N
TCGA-KL-8327-01A-11R-2314-13	hsa-mir-3180-3	0.0	0.0	N
TCGA-KL-8327-01A-11R-2314-13	hsa-mir-3180-4	0.0	0.0	N
TCGA-KL-8327-01A-11R-2314-13	hsa-mir-3180-5	0.0	0.0	N
TCGA-KL-8327-01A-11R-2314-13	hsa-mir-3181	0.0	0.0	N
TCGA-KL-8327-01A-11R-2314-13	hsa-mir-3182	0.0	0.0	N
TCGA-KL-8327-01A-11R-2314-13	hsa-mir-3183	0.0	0.0	N
TCGA-KL-8327-01A-11R-2314-13	hsa-mir-3184	0.0	0.0	N
TCGA-KL-8327-01A-11R-2314-13	hsa-mir-3185	0.0	0.0	N
TCGA-KL-8327-01A-11R-2314-13	hsa-mir-3186	0.0	0.0	N
TCGA-KL-8327-01A-11R-2314-13	hsa-mir-3187	0.0	0.0	N
TCGA-KL-8327-01A-11R-2314-13	hsa-mir-3188	0.0	0.0	N
TCGA-KL-8327-01A-11R-2314-13	hsa-mir-3189	0.0	0.0	N
TCGA-KL-8327-01A-11R-2314-13	hsa-mir-3190	2.0	0.330567	N
TCGA-KL-8327-01A-11R-2314-13	hsa-mir-3191	10.0	1.652836	N
TCGA-KL-8327-01A-11R-2314-13	hsa-mir-3192	1.0	0.165284	N
TCGA-KL-8327-01A-11R-2314-13	hsa-mir-3193	0.0	0.0	N
TCGA-KL-8327-01A-11R-2314-13	hsa-mir-3194	1.0	0.165284	N
TCGA-KL-8327-01A-11R-2314-13	hsa-mir-3195	0.0	0.0	N
TCGA-KL-8327-01A-11R-2314-13	hsa-mir-3196	1.0	0.165284	N
TCGA-KL-8327-01A-11R-2314-13	hsa-mir-3197	0.0	0.0	N
TCGA-KL-8327-01A-11R-2314-13	hsa-mir-3198	0.0	0.0	N
TCGA-KL-8327-01A-11R-2314-13	hsa-mir-3199-1	1.0	0.165284	N
TCGA-KL-8327-01A-11R-2314-13	hsa-mir-3199-2	0.0	0.0	N
TCGA-KL-8327-01A-11R-2314-13	hsa-mir-32	110.0	18.181193	N
TCGA-KL-8327-01A-11R-2314-13	hsa-mir-3200	4.0	0.661134	N
TCGA-KL-8327-01A-11R-2314-13	hsa-mir-3201	0.0	0.0	N
TCGA-KL-8327-01A-11R-2314-13	hsa-mir-3202-1	0.0	0.0	N
TCGA-KL-8327-01A-11R-2314-13	hsa-mir-3202-2	0.0	0.0	N
TCGA-KL-8327-01A-11R-2314-13	hsa-mir-320a	908.0	150.077485	Y
TCGA-KL-8327-01A-11R-2314-13	hsa-mir-320b-1	0.0	0.0	N
TCGA-KL-8327-01A-11R-2314-13	hsa-mir-320b-2	12.0	1.983403	Y
TCGA-KL-8327-01A-11R-2314-13	hsa-mir-320c-1	1.0	0.165284	N
TCGA-KL-8327-01A-11R-2314-13	hsa-mir-320c-2	0.0	0.0	N
TCGA-KL-8327-01A-11R-2314-13	hsa-mir-320d-1	0.0	0.0	N
TCGA-KL-8327-01A-11R-2314-13	hsa-mir-320d-2	1.0	0.165284	N
TCGA-KL-8327-01A-11R-2314-13	hsa-mir-320e	0.0	0.0	N
TCGA-KL-8327-01A-11R-2314-13	hsa-mir-323	0.0	0.0	N
TCGA-KL-8327-01A-11R-2314-13	hsa-mir-323b	2.0	0.330567	N
TCGA-KL-8327-01A-11R-2314-13	hsa-mir-324	105.0	17.354775	N
TCGA-KL-8327-01A-11R-2314-13	hsa-mir-325	0.0	0.0	N
TCGA-KL-8327-01A-11R-2314-13	hsa-mir-326	7.0	1.156985	N
TCGA-KL-8327-01A-11R-2314-13	hsa-mir-328	457.0	75.534593	N
TCGA-KL-8327-01A-11R-2314-13	hsa-mir-329-1	0.0	0.0	N
TCGA-KL-8327-01A-11R-2314-13	hsa-mir-329-2	0.0	0.0	N
TCGA-KL-8327-01A-11R-2314-13	hsa-mir-330	35.0	5.784925	N
TCGA-KL-8327-01A-11R-2314-13	hsa-mir-331	105.0	17.354775	N
TCGA-KL-8327-01A-11R-2314-13	hsa-mir-335	40.0	6.611343	N
TCGA-KL-8327-01A-11R-2314-13	hsa-mir-337	7.0	1.156985	N
TCGA-KL-8327-01A-11R-2314-13	hsa-mir-338	489.0	80.823668	N
TCGA-KL-8327-01A-11R-2314-13	hsa-mir-339	236.0	39.006923	N
TCGA-KL-8327-01A-11R-2314-13	hsa-mir-33a	501.0	82.80707	N
TCGA-KL-8327-01A-11R-2314-13	hsa-mir-33b	13.0	2.148686	N
TCGA-KL-8327-01A-11R-2314-13	hsa-mir-340	70.0	11.56985	N
TCGA-KL-8327-01A-11R-2314-13	hsa-mir-342	219.0	36.197103	N
TCGA-KL-8327-01A-11R-2314-13	hsa-mir-345	59.0	9.751731	N
TCGA-KL-8327-01A-11R-2314-13	hsa-mir-346	1.0	0.165284	N
TCGA-KL-8327-01A-11R-2314-13	hsa-mir-34a	179.0	29.58576	N
TCGA-KL-8327-01A-11R-2314-13	hsa-mir-34b	0.0	0.0	N
TCGA-KL-8327-01A-11R-2314-13	hsa-mir-34c	7.0	1.156985	N
TCGA-KL-8327-01A-11R-2314-13	hsa-mir-3605	9.0	1.487552	N
TCGA-KL-8327-01A-11R-2314-13	hsa-mir-3606	0.0	0.0	N
TCGA-KL-8327-01A-11R-2314-13	hsa-mir-3607	523.0	86.443309	N
TCGA-KL-8327-01A-11R-2314-13	hsa-mir-3609	1.0	0.165284	N
TCGA-KL-8327-01A-11R-2314-13	hsa-mir-361	2286.0	377.83825	N
TCGA-KL-8327-01A-11R-2314-13	hsa-mir-3610	1.0	0.165284	N
TCGA-KL-8327-01A-11R-2314-13	hsa-mir-3611	1.0	0.165284	N
TCGA-KL-8327-01A-11R-2314-13	hsa-mir-3612	0.0	0.0	N
TCGA-KL-8327-01A-11R-2314-13	hsa-mir-3613	73.0	12.065701	N
TCGA-KL-8327-01A-11R-2314-13	hsa-mir-3614	1.0	0.165284	N
TCGA-KL-8327-01A-11R-2314-13	hsa-mir-3615	10.0	1.652836	N
TCGA-KL-8327-01A-11R-2314-13	hsa-mir-3616	0.0	0.0	N
TCGA-KL-8327-01A-11R-2314-13	hsa-mir-3617	0.0	0.0	N
TCGA-KL-8327-01A-11R-2314-13	hsa-mir-3618	0.0	0.0	N
TCGA-KL-8327-01A-11R-2314-13	hsa-mir-3619	0.0	0.0	N
TCGA-KL-8327-01A-11R-2314-13	hsa-mir-362	211.0	34.874834	N
TCGA-KL-8327-01A-11R-2314-13	hsa-mir-3620	1.0	0.165284	N
TCGA-KL-8327-01A-11R-2314-13	hsa-mir-3621	0.0	0.0	N
TCGA-KL-8327-01A-11R-2314-13	hsa-mir-3622a	0.0	0.0	N
TCGA-KL-8327-01A-11R-2314-13	hsa-mir-3622b	0.0	0.0	N
TCGA-KL-8327-01A-11R-2314-13	hsa-mir-363	34.0	5.619642	N
TCGA-KL-8327-01A-11R-2314-13	hsa-mir-3646	0.0	0.0	N
TCGA-KL-8327-01A-11R-2314-13	hsa-mir-3647	57.0	9.421164	N
TCGA-KL-8327-01A-11R-2314-13	hsa-mir-3648	3.0	0.495851	N
TCGA-KL-8327-01A-11R-2314-13	hsa-mir-3649	0.0	0.0	N
TCGA-KL-8327-01A-11R-2314-13	hsa-mir-365-1	111.0	18.346477	N
TCGA-KL-8327-01A-11R-2314-13	hsa-mir-365-2	95.0	15.70194	N
TCGA-KL-8327-01A-11R-2314-13	hsa-mir-3650	0.0	0.0	N
TCGA-KL-8327-01A-11R-2314-13	hsa-mir-3651	5.0	0.826418	N
TCGA-KL-8327-01A-11R-2314-13	hsa-mir-3652	0.0	0.0	N
TCGA-KL-8327-01A-11R-2314-13	hsa-mir-3653	66.0	10.908716	N
TCGA-KL-8327-01A-11R-2314-13	hsa-mir-3654	0.0	0.0	N
TCGA-KL-8327-01A-11R-2314-13	hsa-mir-3655	0.0	0.0	N
TCGA-KL-8327-01A-11R-2314-13	hsa-mir-3656	0.0	0.0	N
TCGA-KL-8327-01A-11R-2314-13	hsa-mir-3657	0.0	0.0	N
TCGA-KL-8327-01A-11R-2314-13	hsa-mir-3658	0.0	0.0	N
TCGA-KL-8327-01A-11R-2314-13	hsa-mir-3659	0.0	0.0	N
TCGA-KL-8327-01A-11R-2314-13	hsa-mir-3660	0.0	0.0	N
TCGA-KL-8327-01A-11R-2314-13	hsa-mir-3661	0.0	0.0	N
TCGA-KL-8327-01A-11R-2314-13	hsa-mir-3662	0.0	0.0	N
TCGA-KL-8327-01A-11R-2314-13	hsa-mir-3663	0.0	0.0	N
TCGA-KL-8327-01A-11R-2314-13	hsa-mir-3664	0.0	0.0	N
TCGA-KL-8327-01A-11R-2314-13	hsa-mir-3665	0.0	0.0	N
TCGA-KL-8327-01A-11R-2314-13	hsa-mir-3666	0.0	0.0	N
TCGA-KL-8327-01A-11R-2314-13	hsa-mir-3667	1.0	0.165284	N
TCGA-KL-8327-01A-11R-2314-13	hsa-mir-3668	0.0	0.0	N
TCGA-KL-8327-01A-11R-2314-13	hsa-mir-3669	0.0	0.0	N
TCGA-KL-8327-01A-11R-2314-13	hsa-mir-367	0.0	0.0	N
TCGA-KL-8327-01A-11R-2314-13	hsa-mir-3670	0.0	0.0	N
TCGA-KL-8327-01A-11R-2314-13	hsa-mir-3671	0.0	0.0	N
TCGA-KL-8327-01A-11R-2314-13	hsa-mir-3672	0.0	0.0	N
TCGA-KL-8327-01A-11R-2314-13	hsa-mir-3673	0.0	0.0	N
TCGA-KL-8327-01A-11R-2314-13	hsa-mir-3674	0.0	0.0	N
TCGA-KL-8327-01A-11R-2314-13	hsa-mir-3675	0.0	0.0	N
TCGA-KL-8327-01A-11R-2314-13	hsa-mir-3676	17.0	2.809821	N
TCGA-KL-8327-01A-11R-2314-13	hsa-mir-3677	11.0	1.818119	N
TCGA-KL-8327-01A-11R-2314-13	hsa-mir-3678	0.0	0.0	N
TCGA-KL-8327-01A-11R-2314-13	hsa-mir-3679	0.0	0.0	N
TCGA-KL-8327-01A-11R-2314-13	hsa-mir-3680	3.0	0.495851	N
TCGA-KL-8327-01A-11R-2314-13	hsa-mir-3681	0.0	0.0	N
TCGA-KL-8327-01A-11R-2314-13	hsa-mir-3682	2.0	0.330567	N
TCGA-KL-8327-01A-11R-2314-13	hsa-mir-3683	0.0	0.0	N
TCGA-KL-8327-01A-11R-2314-13	hsa-mir-3684	3.0	0.495851	N
TCGA-KL-8327-01A-11R-2314-13	hsa-mir-3685	0.0	0.0	N
TCGA-KL-8327-01A-11R-2314-13	hsa-mir-3686	0.0	0.0	N
TCGA-KL-8327-01A-11R-2314-13	hsa-mir-3687	4.0	0.661134	N
TCGA-KL-8327-01A-11R-2314-13	hsa-mir-3688	1.0	0.165284	N
TCGA-KL-8327-01A-11R-2314-13	hsa-mir-3689a	0.0	0.0	N
TCGA-KL-8327-01A-11R-2314-13	hsa-mir-3689b	0.0	0.0	N
TCGA-KL-8327-01A-11R-2314-13	hsa-mir-369	1.0	0.165284	N
TCGA-KL-8327-01A-11R-2314-13	hsa-mir-3690	1.0	0.165284	N
TCGA-KL-8327-01A-11R-2314-13	hsa-mir-3691	1.0	0.165284	N
TCGA-KL-8327-01A-11R-2314-13	hsa-mir-3692	0.0	0.0	N
TCGA-KL-8327-01A-11R-2314-13	hsa-mir-370	4.0	0.661134	N
TCGA-KL-8327-01A-11R-2314-13	hsa-mir-371	0.0	0.0	N
TCGA-KL-8327-01A-11R-2314-13	hsa-mir-3713	0.0	0.0	N
TCGA-KL-8327-01A-11R-2314-13	hsa-mir-3714	0.0	0.0	N
TCGA-KL-8327-01A-11R-2314-13	hsa-mir-372	0.0	0.0	N
TCGA-KL-8327-01A-11R-2314-13	hsa-mir-373	0.0	0.0	N
TCGA-KL-8327-01A-11R-2314-13	hsa-mir-374a	4626.0	764.601812	N
TCGA-KL-8327-01A-11R-2314-13	hsa-mir-374b	482.0	79.666683	N
TCGA-KL-8327-01A-11R-2314-13	hsa-mir-374c	1.0	0.165284	N
TCGA-KL-8327-01A-11R-2314-13	hsa-mir-375	207.0	34.2137	N
TCGA-KL-8327-01A-11R-2314-13	hsa-mir-376a-1	0.0	0.0	N
TCGA-KL-8327-01A-11R-2314-13	hsa-mir-376a-2	0.0	0.0	N
TCGA-KL-8327-01A-11R-2314-13	hsa-mir-376b	1.0	0.165284	Y
TCGA-KL-8327-01A-11R-2314-13	hsa-mir-376c	2.0	0.330567	Y
TCGA-KL-8327-01A-11R-2314-13	hsa-mir-377	4.0	0.661134	N
TCGA-KL-8327-01A-11R-2314-13	hsa-mir-378	1447.0	239.165331	N
TCGA-KL-8327-01A-11R-2314-13	hsa-mir-378b	0.0	0.0	N
TCGA-KL-8327-01A-11R-2314-13	hsa-mir-378c	24.0	3.966806	N
TCGA-KL-8327-01A-11R-2314-13	hsa-mir-379	144.0	23.800835	N
TCGA-KL-8327-01A-11R-2314-13	hsa-mir-380	0.0	0.0	N
TCGA-KL-8327-01A-11R-2314-13	hsa-mir-381	9.0	1.487552	N
TCGA-KL-8327-01A-11R-2314-13	hsa-mir-382	2.0	0.330567	N
TCGA-KL-8327-01A-11R-2314-13	hsa-mir-383	0.0	0.0	N
TCGA-KL-8327-01A-11R-2314-13	hsa-mir-384	0.0	0.0	N
TCGA-KL-8327-01A-11R-2314-13	hsa-mir-3907	0.0	0.0	N
TCGA-KL-8327-01A-11R-2314-13	hsa-mir-3908	0.0	0.0	N
TCGA-KL-8327-01A-11R-2314-13	hsa-mir-3909	6.0	0.991701	N
TCGA-KL-8327-01A-11R-2314-13	hsa-mir-3910-1	0.0	0.0	N
TCGA-KL-8327-01A-11R-2314-13	hsa-mir-3910-2	0.0	0.0	N
TCGA-KL-8327-01A-11R-2314-13	hsa-mir-3911	0.0	0.0	N
TCGA-KL-8327-01A-11R-2314-13	hsa-mir-3912	5.0	0.826418	N
TCGA-KL-8327-01A-11R-2314-13	hsa-mir-3913-1	10.0	1.652836	N
TCGA-KL-8327-01A-11R-2314-13	hsa-mir-3913-2	0.0	0.0	N
TCGA-KL-8327-01A-11R-2314-13	hsa-mir-3914-1	0.0	0.0	N
TCGA-KL-8327-01A-11R-2314-13	hsa-mir-3914-2	0.0	0.0	N
TCGA-KL-8327-01A-11R-2314-13	hsa-mir-3915	0.0	0.0	N
TCGA-KL-8327-01A-11R-2314-13	hsa-mir-3916	0.0	0.0	N
TCGA-KL-8327-01A-11R-2314-13	hsa-mir-3917	1.0	0.165284	N
TCGA-KL-8327-01A-11R-2314-13	hsa-mir-3918	0.0	0.0	N
TCGA-KL-8327-01A-11R-2314-13	hsa-mir-3919	0.0	0.0	N
TCGA-KL-8327-01A-11R-2314-13	hsa-mir-3920	0.0	0.0	N
TCGA-KL-8327-01A-11R-2314-13	hsa-mir-3921	0.0	0.0	N
TCGA-KL-8327-01A-11R-2314-13	hsa-mir-3922	1.0	0.165284	N
TCGA-KL-8327-01A-11R-2314-13	hsa-mir-3923	0.0	0.0	N
TCGA-KL-8327-01A-11R-2314-13	hsa-mir-3924	0.0	0.0	N
TCGA-KL-8327-01A-11R-2314-13	hsa-mir-3925	0.0	0.0	N
TCGA-KL-8327-01A-11R-2314-13	hsa-mir-3926-1	0.0	0.0	N
TCGA-KL-8327-01A-11R-2314-13	hsa-mir-3926-2	0.0	0.0	N
TCGA-KL-8327-01A-11R-2314-13	hsa-mir-3927	0.0	0.0	N
TCGA-KL-8327-01A-11R-2314-13	hsa-mir-3928	3.0	0.495851	N
TCGA-KL-8327-01A-11R-2314-13	hsa-mir-3929	0.0	0.0	N
TCGA-KL-8327-01A-11R-2314-13	hsa-mir-3934	2.0	0.330567	N
TCGA-KL-8327-01A-11R-2314-13	hsa-mir-3935	0.0	0.0	N
TCGA-KL-8327-01A-11R-2314-13	hsa-mir-3936	1.0	0.165284	N
TCGA-KL-8327-01A-11R-2314-13	hsa-mir-3937	0.0	0.0	N
TCGA-KL-8327-01A-11R-2314-13	hsa-mir-3938	0.0	0.0	N
TCGA-KL-8327-01A-11R-2314-13	hsa-mir-3939	0.0	0.0	N
TCGA-KL-8327-01A-11R-2314-13	hsa-mir-3940	2.0	0.330567	N
TCGA-KL-8327-01A-11R-2314-13	hsa-mir-3941	1.0	0.165284	N
TCGA-KL-8327-01A-11R-2314-13	hsa-mir-3942	0.0	0.0	N
TCGA-KL-8327-01A-11R-2314-13	hsa-mir-3943	0.0	0.0	N
TCGA-KL-8327-01A-11R-2314-13	hsa-mir-3944	1.0	0.165284	N
TCGA-KL-8327-01A-11R-2314-13	hsa-mir-3945	0.0	0.0	N
TCGA-KL-8327-01A-11R-2314-13	hsa-mir-409	9.0	1.487552	N
TCGA-KL-8327-01A-11R-2314-13	hsa-mir-410	0.0	0.0	N
TCGA-KL-8327-01A-11R-2314-13	hsa-mir-411	5.0	0.826418	N
TCGA-KL-8327-01A-11R-2314-13	hsa-mir-412	0.0	0.0	N
TCGA-KL-8327-01A-11R-2314-13	hsa-mir-421	13.0	2.148686	N
TCGA-KL-8327-01A-11R-2314-13	hsa-mir-422a	0.0	0.0	N
TCGA-KL-8327-01A-11R-2314-13	hsa-mir-423	431.0	71.23722	N
TCGA-KL-8327-01A-11R-2314-13	hsa-mir-424	2194.0	362.632161	N
TCGA-KL-8327-01A-11R-2314-13	hsa-mir-425	298.0	49.254505	N
TCGA-KL-8327-01A-11R-2314-13	hsa-mir-4251	0.0	0.0	N
TCGA-KL-8327-01A-11R-2314-13	hsa-mir-4252	0.0	0.0	N
TCGA-KL-8327-01A-11R-2314-13	hsa-mir-4253	0.0	0.0	N
TCGA-KL-8327-01A-11R-2314-13	hsa-mir-4254	0.0	0.0	N
TCGA-KL-8327-01A-11R-2314-13	hsa-mir-4255	0.0	0.0	N
TCGA-KL-8327-01A-11R-2314-13	hsa-mir-4256	0.0	0.0	N
TCGA-KL-8327-01A-11R-2314-13	hsa-mir-4257	0.0	0.0	N
TCGA-KL-8327-01A-11R-2314-13	hsa-mir-4258	0.0	0.0	N
TCGA-KL-8327-01A-11R-2314-13	hsa-mir-4259	0.0	0.0	N
TCGA-KL-8327-01A-11R-2314-13	hsa-mir-4260	0.0	0.0	N
TCGA-KL-8327-01A-11R-2314-13	hsa-mir-4261	0.0	0.0	N
TCGA-KL-8327-01A-11R-2314-13	hsa-mir-4262	0.0	0.0	N
TCGA-KL-8327-01A-11R-2314-13	hsa-mir-4263	0.0	0.0	N
TCGA-KL-8327-01A-11R-2314-13	hsa-mir-4264	0.0	0.0	N
TCGA-KL-8327-01A-11R-2314-13	hsa-mir-4265	0.0	0.0	N
TCGA-KL-8327-01A-11R-2314-13	hsa-mir-4266	0.0	0.0	N
TCGA-KL-8327-01A-11R-2314-13	hsa-mir-4267	0.0	0.0	N
TCGA-KL-8327-01A-11R-2314-13	hsa-mir-4268	0.0	0.0	N
TCGA-KL-8327-01A-11R-2314-13	hsa-mir-4269	0.0	0.0	N
TCGA-KL-8327-01A-11R-2314-13	hsa-mir-4270	0.0	0.0	N
TCGA-KL-8327-01A-11R-2314-13	hsa-mir-4271	0.0	0.0	N
TCGA-KL-8327-01A-11R-2314-13	hsa-mir-4272	0.0	0.0	N
TCGA-KL-8327-01A-11R-2314-13	hsa-mir-4273	0.0	0.0	N
TCGA-KL-8327-01A-11R-2314-13	hsa-mir-4274	0.0	0.0	N
TCGA-KL-8327-01A-11R-2314-13	hsa-mir-4275	0.0	0.0	N
TCGA-KL-8327-01A-11R-2314-13	hsa-mir-4276	0.0	0.0	N
TCGA-KL-8327-01A-11R-2314-13	hsa-mir-4277	0.0	0.0	N
TCGA-KL-8327-01A-11R-2314-13	hsa-mir-4278	0.0	0.0	N
TCGA-KL-8327-01A-11R-2314-13	hsa-mir-4279	0.0	0.0	N
TCGA-KL-8327-01A-11R-2314-13	hsa-mir-4280	0.0	0.0	N
TCGA-KL-8327-01A-11R-2314-13	hsa-mir-4281	0.0	0.0	N
TCGA-KL-8327-01A-11R-2314-13	hsa-mir-4282	0.0	0.0	N
TCGA-KL-8327-01A-11R-2314-13	hsa-mir-4283-1	0.0	0.0	N
TCGA-KL-8327-01A-11R-2314-13	hsa-mir-4283-2	0.0	0.0	N
TCGA-KL-8327-01A-11R-2314-13	hsa-mir-4284	0.0	0.0	N
TCGA-KL-8327-01A-11R-2314-13	hsa-mir-4285	0.0	0.0	N
TCGA-KL-8327-01A-11R-2314-13	hsa-mir-4286	2.0	0.330567	N
TCGA-KL-8327-01A-11R-2314-13	hsa-mir-4287	0.0	0.0	N
TCGA-KL-8327-01A-11R-2314-13	hsa-mir-4288	0.0	0.0	N
TCGA-KL-8327-01A-11R-2314-13	hsa-mir-4289	0.0	0.0	N
TCGA-KL-8327-01A-11R-2314-13	hsa-mir-429	402.0	66.443997	N
TCGA-KL-8327-01A-11R-2314-13	hsa-mir-4290	0.0	0.0	N
TCGA-KL-8327-01A-11R-2314-13	hsa-mir-4291	0.0	0.0	N
TCGA-KL-8327-01A-11R-2314-13	hsa-mir-4292	0.0	0.0	N
TCGA-KL-8327-01A-11R-2314-13	hsa-mir-4293	0.0	0.0	N
TCGA-KL-8327-01A-11R-2314-13	hsa-mir-4294	0.0	0.0	N
TCGA-KL-8327-01A-11R-2314-13	hsa-mir-4295	0.0	0.0	N
TCGA-KL-8327-01A-11R-2314-13	hsa-mir-4296	0.0	0.0	N
TCGA-KL-8327-01A-11R-2314-13	hsa-mir-4297	0.0	0.0	N
TCGA-KL-8327-01A-11R-2314-13	hsa-mir-4298	0.0	0.0	N
TCGA-KL-8327-01A-11R-2314-13	hsa-mir-4299	0.0	0.0	N
TCGA-KL-8327-01A-11R-2314-13	hsa-mir-4300	0.0	0.0	N
TCGA-KL-8327-01A-11R-2314-13	hsa-mir-4301	0.0	0.0	N
TCGA-KL-8327-01A-11R-2314-13	hsa-mir-4302	0.0	0.0	N
TCGA-KL-8327-01A-11R-2314-13	hsa-mir-4303	0.0	0.0	N
TCGA-KL-8327-01A-11R-2314-13	hsa-mir-4304	0.0	0.0	N
TCGA-KL-8327-01A-11R-2314-13	hsa-mir-4305	0.0	0.0	N
TCGA-KL-8327-01A-11R-2314-13	hsa-mir-4306	0.0	0.0	N
TCGA-KL-8327-01A-11R-2314-13	hsa-mir-4307	0.0	0.0	N
TCGA-KL-8327-01A-11R-2314-13	hsa-mir-4308	0.0	0.0	N
TCGA-KL-8327-01A-11R-2314-13	hsa-mir-4309	0.0	0.0	N
TCGA-KL-8327-01A-11R-2314-13	hsa-mir-431	2.0	0.330567	N
TCGA-KL-8327-01A-11R-2314-13	hsa-mir-4310	0.0	0.0	N
TCGA-KL-8327-01A-11R-2314-13	hsa-mir-4311	0.0	0.0	N
TCGA-KL-8327-01A-11R-2314-13	hsa-mir-4312	0.0	0.0	N
TCGA-KL-8327-01A-11R-2314-13	hsa-mir-4313	0.0	0.0	N
TCGA-KL-8327-01A-11R-2314-13	hsa-mir-4314	0.0	0.0	N
TCGA-KL-8327-01A-11R-2314-13	hsa-mir-4315-1	1.0	0.165284	N
TCGA-KL-8327-01A-11R-2314-13	hsa-mir-4315-2	0.0	0.0	N
TCGA-KL-8327-01A-11R-2314-13	hsa-mir-4316	0.0	0.0	N
TCGA-KL-8327-01A-11R-2314-13	hsa-mir-4317	0.0	0.0	N
TCGA-KL-8327-01A-11R-2314-13	hsa-mir-4318	0.0	0.0	N
TCGA-KL-8327-01A-11R-2314-13	hsa-mir-4319	0.0	0.0	N
TCGA-KL-8327-01A-11R-2314-13	hsa-mir-432	1.0	0.165284	N
TCGA-KL-8327-01A-11R-2314-13	hsa-mir-4320	0.0	0.0	N
TCGA-KL-8327-01A-11R-2314-13	hsa-mir-4321	0.0	0.0	N
TCGA-KL-8327-01A-11R-2314-13	hsa-mir-4322	0.0	0.0	N
TCGA-KL-8327-01A-11R-2314-13	hsa-mir-4323	0.0	0.0	N
TCGA-KL-8327-01A-11R-2314-13	hsa-mir-4324	0.0	0.0	N
TCGA-KL-8327-01A-11R-2314-13	hsa-mir-4325	0.0	0.0	N
TCGA-KL-8327-01A-11R-2314-13	hsa-mir-4326	7.0	1.156985	N
TCGA-KL-8327-01A-11R-2314-13	hsa-mir-4327	0.0	0.0	N
TCGA-KL-8327-01A-11R-2314-13	hsa-mir-4328	0.0	0.0	N
TCGA-KL-8327-01A-11R-2314-13	hsa-mir-4329	0.0	0.0	N
TCGA-KL-8327-01A-11R-2314-13	hsa-mir-433	0.0	0.0	N
TCGA-KL-8327-01A-11R-2314-13	hsa-mir-4330	0.0	0.0	N
TCGA-KL-8327-01A-11R-2314-13	hsa-mir-448	0.0	0.0	N
TCGA-KL-8327-01A-11R-2314-13	hsa-mir-449a	0.0	0.0	N
TCGA-KL-8327-01A-11R-2314-13	hsa-mir-449b	0.0	0.0	N
TCGA-KL-8327-01A-11R-2314-13	hsa-mir-449c	0.0	0.0	N
TCGA-KL-8327-01A-11R-2314-13	hsa-mir-450a-1	94.0	15.536656	N
TCGA-KL-8327-01A-11R-2314-13	hsa-mir-450a-2	79.0	13.057402	N
TCGA-KL-8327-01A-11R-2314-13	hsa-mir-450b	179.0	29.58576	N
TCGA-KL-8327-01A-11R-2314-13	hsa-mir-451	14681.0	2426.528146	N
TCGA-KL-8327-01A-11R-2314-13	hsa-mir-452	62.0	10.247582	N
TCGA-KL-8327-01A-11R-2314-13	hsa-mir-454	20.0	3.305671	N
TCGA-KL-8327-01A-11R-2314-13	hsa-mir-455	111.0	18.346477	N
TCGA-KL-8327-01A-11R-2314-13	hsa-mir-466	2.0	0.330567	N
TCGA-KL-8327-01A-11R-2314-13	hsa-mir-483	0.0	0.0	N
TCGA-KL-8327-01A-11R-2314-13	hsa-mir-484	346.0	57.188117	N
TCGA-KL-8327-01A-11R-2314-13	hsa-mir-485	0.0	0.0	N
TCGA-KL-8327-01A-11R-2314-13	hsa-mir-486	4116.0	680.307189	N
TCGA-KL-8327-01A-11R-2314-13	hsa-mir-487a	0.0	0.0	N
TCGA-KL-8327-01A-11R-2314-13	hsa-mir-487b	2.0	0.330567	N
TCGA-KL-8327-01A-11R-2314-13	hsa-mir-488	1.0	0.165284	N
TCGA-KL-8327-01A-11R-2314-13	hsa-mir-489	0.0	0.0	N
TCGA-KL-8327-01A-11R-2314-13	hsa-mir-490	0.0	0.0	N
TCGA-KL-8327-01A-11R-2314-13	hsa-mir-491	6.0	0.991701	N
TCGA-KL-8327-01A-11R-2314-13	hsa-mir-492	0.0	0.0	N
TCGA-KL-8327-01A-11R-2314-13	hsa-mir-493	2.0	0.330567	N
TCGA-KL-8327-01A-11R-2314-13	hsa-mir-494	0.0	0.0	N
TCGA-KL-8327-01A-11R-2314-13	hsa-mir-495	0.0	0.0	N
TCGA-KL-8327-01A-11R-2314-13	hsa-mir-496	1.0	0.165284	N
TCGA-KL-8327-01A-11R-2314-13	hsa-mir-497	29.0	4.793224	N
TCGA-KL-8327-01A-11R-2314-13	hsa-mir-498	0.0	0.0	N
TCGA-KL-8327-01A-11R-2314-13	hsa-mir-499	3.0	0.495851	N
TCGA-KL-8327-01A-11R-2314-13	hsa-mir-500a	2703.0	446.7615	Y
TCGA-KL-8327-01A-11R-2314-13	hsa-mir-500b	77.0	12.726835	Y
TCGA-KL-8327-01A-11R-2314-13	hsa-mir-501	209.0	34.544267	N
TCGA-KL-8327-01A-11R-2314-13	hsa-mir-502	186.0	30.742745	Y
TCGA-KL-8327-01A-11R-2314-13	hsa-mir-503	69.0	11.404567	N
TCGA-KL-8327-01A-11R-2314-13	hsa-mir-504	11.0	1.818119	N
TCGA-KL-8327-01A-11R-2314-13	hsa-mir-505	128.0	21.156297	N
TCGA-KL-8327-01A-11R-2314-13	hsa-mir-506	4.0	0.661134	N
TCGA-KL-8327-01A-11R-2314-13	hsa-mir-507	0.0	0.0	N
TCGA-KL-8327-01A-11R-2314-13	hsa-mir-508	172.0	28.428775	N
TCGA-KL-8327-01A-11R-2314-13	hsa-mir-509-1	13.0	2.148686	N
TCGA-KL-8327-01A-11R-2314-13	hsa-mir-509-2	25.0	4.132089	N
TCGA-KL-8327-01A-11R-2314-13	hsa-mir-509-3	18.0	2.975104	N
TCGA-KL-8327-01A-11R-2314-13	hsa-mir-510	0.0	0.0	N
TCGA-KL-8327-01A-11R-2314-13	hsa-mir-511-1	5.0	0.826418	N
TCGA-KL-8327-01A-11R-2314-13	hsa-mir-511-2	6.0	0.991701	N
TCGA-KL-8327-01A-11R-2314-13	hsa-mir-512-1	0.0	0.0	N
TCGA-KL-8327-01A-11R-2314-13	hsa-mir-512-2	0.0	0.0	N
TCGA-KL-8327-01A-11R-2314-13	hsa-mir-513a-1	0.0	0.0	N
TCGA-KL-8327-01A-11R-2314-13	hsa-mir-513a-2	0.0	0.0	N
TCGA-KL-8327-01A-11R-2314-13	hsa-mir-513b	0.0	0.0	N
TCGA-KL-8327-01A-11R-2314-13	hsa-mir-513c	1.0	0.165284	N
TCGA-KL-8327-01A-11R-2314-13	hsa-mir-514-1	20.0	3.305671	N
TCGA-KL-8327-01A-11R-2314-13	hsa-mir-514-2	17.0	2.809821	N
TCGA-KL-8327-01A-11R-2314-13	hsa-mir-514-3	26.0	4.297373	N
TCGA-KL-8327-01A-11R-2314-13	hsa-mir-514b	0.0	0.0	N
TCGA-KL-8327-01A-11R-2314-13	hsa-mir-515-1	0.0	0.0	N
TCGA-KL-8327-01A-11R-2314-13	hsa-mir-515-2	0.0	0.0	N
TCGA-KL-8327-01A-11R-2314-13	hsa-mir-516a-1	0.0	0.0	N
TCGA-KL-8327-01A-11R-2314-13	hsa-mir-516a-2	0.0	0.0	N
TCGA-KL-8327-01A-11R-2314-13	hsa-mir-516b-1	0.0	0.0	N
TCGA-KL-8327-01A-11R-2314-13	hsa-mir-516b-2	0.0	0.0	N
TCGA-KL-8327-01A-11R-2314-13	hsa-mir-517a	0.0	0.0	N
TCGA-KL-8327-01A-11R-2314-13	hsa-mir-517b	0.0	0.0	N
TCGA-KL-8327-01A-11R-2314-13	hsa-mir-517c	0.0	0.0	N
TCGA-KL-8327-01A-11R-2314-13	hsa-mir-518a-1	0.0	0.0	N
TCGA-KL-8327-01A-11R-2314-13	hsa-mir-518a-2	0.0	0.0	N
TCGA-KL-8327-01A-11R-2314-13	hsa-mir-518b	0.0	0.0	N
TCGA-KL-8327-01A-11R-2314-13	hsa-mir-518c	0.0	0.0	N
TCGA-KL-8327-01A-11R-2314-13	hsa-mir-518d	0.0	0.0	N
TCGA-KL-8327-01A-11R-2314-13	hsa-mir-518e	0.0	0.0	N
TCGA-KL-8327-01A-11R-2314-13	hsa-mir-518f	0.0	0.0	N
TCGA-KL-8327-01A-11R-2314-13	hsa-mir-519a-1	0.0	0.0	N
TCGA-KL-8327-01A-11R-2314-13	hsa-mir-519a-2	0.0	0.0	N
TCGA-KL-8327-01A-11R-2314-13	hsa-mir-519b	0.0	0.0	N
TCGA-KL-8327-01A-11R-2314-13	hsa-mir-519c	0.0	0.0	N
TCGA-KL-8327-01A-11R-2314-13	hsa-mir-519d	0.0	0.0	N
TCGA-KL-8327-01A-11R-2314-13	hsa-mir-519e	0.0	0.0	N
TCGA-KL-8327-01A-11R-2314-13	hsa-mir-520a	2.0	0.330567	N
TCGA-KL-8327-01A-11R-2314-13	hsa-mir-520b	0.0	0.0	N
TCGA-KL-8327-01A-11R-2314-13	hsa-mir-520c	0.0	0.0	N
TCGA-KL-8327-01A-11R-2314-13	hsa-mir-520d	0.0	0.0	N
TCGA-KL-8327-01A-11R-2314-13	hsa-mir-520e	0.0	0.0	N
TCGA-KL-8327-01A-11R-2314-13	hsa-mir-520f	0.0	0.0	N
TCGA-KL-8327-01A-11R-2314-13	hsa-mir-520g	0.0	0.0	N
TCGA-KL-8327-01A-11R-2314-13	hsa-mir-520h	0.0	0.0	N
TCGA-KL-8327-01A-11R-2314-13	hsa-mir-521-1	0.0	0.0	N
TCGA-KL-8327-01A-11R-2314-13	hsa-mir-521-2	0.0	0.0	N
TCGA-KL-8327-01A-11R-2314-13	hsa-mir-522	0.0	0.0	N
TCGA-KL-8327-01A-11R-2314-13	hsa-mir-523	0.0	0.0	N
TCGA-KL-8327-01A-11R-2314-13	hsa-mir-524	0.0	0.0	N
TCGA-KL-8327-01A-11R-2314-13	hsa-mir-525	0.0	0.0	N
TCGA-KL-8327-01A-11R-2314-13	hsa-mir-526a-1	0.0	0.0	N
TCGA-KL-8327-01A-11R-2314-13	hsa-mir-526a-2	0.0	0.0	N
TCGA-KL-8327-01A-11R-2314-13	hsa-mir-526b	0.0	0.0	N
TCGA-KL-8327-01A-11R-2314-13	hsa-mir-527	0.0	0.0	N
TCGA-KL-8327-01A-11R-2314-13	hsa-mir-532	15580.0	2575.118079	N
TCGA-KL-8327-01A-11R-2314-13	hsa-mir-539	2.0	0.330567	N
TCGA-KL-8327-01A-11R-2314-13	hsa-mir-541	0.0	0.0	N
TCGA-KL-8327-01A-11R-2314-13	hsa-mir-542	2452.0	405.275323	N
TCGA-KL-8327-01A-11R-2314-13	hsa-mir-543	1.0	0.165284	N
TCGA-KL-8327-01A-11R-2314-13	hsa-mir-544	0.0	0.0	N
TCGA-KL-8327-01A-11R-2314-13	hsa-mir-544b	0.0	0.0	N
TCGA-KL-8327-01A-11R-2314-13	hsa-mir-545	1.0	0.165284	N
TCGA-KL-8327-01A-11R-2314-13	hsa-mir-548a-1	0.0	0.0	N
TCGA-KL-8327-01A-11R-2314-13	hsa-mir-548a-2	0.0	0.0	N
TCGA-KL-8327-01A-11R-2314-13	hsa-mir-548a-3	0.0	0.0	N
TCGA-KL-8327-01A-11R-2314-13	hsa-mir-548aa-1	0.0	0.0	N
TCGA-KL-8327-01A-11R-2314-13	hsa-mir-548aa-2	0.0	0.0	N
TCGA-KL-8327-01A-11R-2314-13	hsa-mir-548b	2.0	0.330567	N
TCGA-KL-8327-01A-11R-2314-13	hsa-mir-548c	0.0	0.0	N
TCGA-KL-8327-01A-11R-2314-13	hsa-mir-548d-1	0.0	0.0	N
TCGA-KL-8327-01A-11R-2314-13	hsa-mir-548d-2	0.0	0.0	N
TCGA-KL-8327-01A-11R-2314-13	hsa-mir-548e	1.0	0.165284	N
TCGA-KL-8327-01A-11R-2314-13	hsa-mir-548f-1	0.0	0.0	N
TCGA-KL-8327-01A-11R-2314-13	hsa-mir-548f-2	0.0	0.0	N
TCGA-KL-8327-01A-11R-2314-13	hsa-mir-548f-3	0.0	0.0	N
TCGA-KL-8327-01A-11R-2314-13	hsa-mir-548f-4	0.0	0.0	N
TCGA-KL-8327-01A-11R-2314-13	hsa-mir-548f-5	0.0	0.0	N
TCGA-KL-8327-01A-11R-2314-13	hsa-mir-548g	0.0	0.0	N
TCGA-KL-8327-01A-11R-2314-13	hsa-mir-548h-1	0.0	0.0	N
TCGA-KL-8327-01A-11R-2314-13	hsa-mir-548h-2	0.0	0.0	N
TCGA-KL-8327-01A-11R-2314-13	hsa-mir-548h-3	0.0	0.0	N
TCGA-KL-8327-01A-11R-2314-13	hsa-mir-548h-4	0.0	0.0	N
TCGA-KL-8327-01A-11R-2314-13	hsa-mir-548i-1	0.0	0.0	N
TCGA-KL-8327-01A-11R-2314-13	hsa-mir-548i-2	0.0	0.0	N
TCGA-KL-8327-01A-11R-2314-13	hsa-mir-548i-3	0.0	0.0	N
TCGA-KL-8327-01A-11R-2314-13	hsa-mir-548i-4	0.0	0.0	N
TCGA-KL-8327-01A-11R-2314-13	hsa-mir-548j	4.0	0.661134	N
TCGA-KL-8327-01A-11R-2314-13	hsa-mir-548k	0.0	0.0	N
TCGA-KL-8327-01A-11R-2314-13	hsa-mir-548l	0.0	0.0	N
TCGA-KL-8327-01A-11R-2314-13	hsa-mir-548m	0.0	0.0	N
TCGA-KL-8327-01A-11R-2314-13	hsa-mir-548n	0.0	0.0	N
TCGA-KL-8327-01A-11R-2314-13	hsa-mir-548o	6.0	0.991701	N
TCGA-KL-8327-01A-11R-2314-13	hsa-mir-548p	0.0	0.0	N
TCGA-KL-8327-01A-11R-2314-13	hsa-mir-548q	4.0	0.661134	N
TCGA-KL-8327-01A-11R-2314-13	hsa-mir-548s	0.0	0.0	N
TCGA-KL-8327-01A-11R-2314-13	hsa-mir-548t	2.0	0.330567	N
TCGA-KL-8327-01A-11R-2314-13	hsa-mir-548u	0.0	0.0	N
TCGA-KL-8327-01A-11R-2314-13	hsa-mir-548v	12.0	1.983403	N
TCGA-KL-8327-01A-11R-2314-13	hsa-mir-548w	0.0	0.0	N
TCGA-KL-8327-01A-11R-2314-13	hsa-mir-548x	0.0	0.0	N
TCGA-KL-8327-01A-11R-2314-13	hsa-mir-548y	0.0	0.0	N
TCGA-KL-8327-01A-11R-2314-13	hsa-mir-548z	0.0	0.0	N
TCGA-KL-8327-01A-11R-2314-13	hsa-mir-549	0.0	0.0	N
TCGA-KL-8327-01A-11R-2314-13	hsa-mir-550a-1	20.0	3.305671	N
TCGA-KL-8327-01A-11R-2314-13	hsa-mir-550a-2	19.0	3.140388	N
TCGA-KL-8327-01A-11R-2314-13	hsa-mir-550b-1	0.0	0.0	N
TCGA-KL-8327-01A-11R-2314-13	hsa-mir-550b-2	0.0	0.0	N
TCGA-KL-8327-01A-11R-2314-13	hsa-mir-551a	3.0	0.495851	N
TCGA-KL-8327-01A-11R-2314-13	hsa-mir-551b	1.0	0.165284	N
TCGA-KL-8327-01A-11R-2314-13	hsa-mir-552	1.0	0.165284	N
TCGA-KL-8327-01A-11R-2314-13	hsa-mir-553	0.0	0.0	N
TCGA-KL-8327-01A-11R-2314-13	hsa-mir-554	0.0	0.0	N
TCGA-KL-8327-01A-11R-2314-13	hsa-mir-555	0.0	0.0	N
TCGA-KL-8327-01A-11R-2314-13	hsa-mir-556	6.0	0.991701	N
TCGA-KL-8327-01A-11R-2314-13	hsa-mir-557	0.0	0.0	N
TCGA-KL-8327-01A-11R-2314-13	hsa-mir-558	0.0	0.0	N
TCGA-KL-8327-01A-11R-2314-13	hsa-mir-559	0.0	0.0	N
TCGA-KL-8327-01A-11R-2314-13	hsa-mir-561	27.0	4.462656	N
TCGA-KL-8327-01A-11R-2314-13	hsa-mir-562	0.0	0.0	N
TCGA-KL-8327-01A-11R-2314-13	hsa-mir-563	0.0	0.0	N
TCGA-KL-8327-01A-11R-2314-13	hsa-mir-564	0.0	0.0	N
TCGA-KL-8327-01A-11R-2314-13	hsa-mir-566	0.0	0.0	N
TCGA-KL-8327-01A-11R-2314-13	hsa-mir-567	0.0	0.0	N
TCGA-KL-8327-01A-11R-2314-13	hsa-mir-568	0.0	0.0	N
TCGA-KL-8327-01A-11R-2314-13	hsa-mir-569	0.0	0.0	N
TCGA-KL-8327-01A-11R-2314-13	hsa-mir-570	6.0	0.991701	N
TCGA-KL-8327-01A-11R-2314-13	hsa-mir-571	0.0	0.0	N
TCGA-KL-8327-01A-11R-2314-13	hsa-mir-572	0.0	0.0	N
TCGA-KL-8327-01A-11R-2314-13	hsa-mir-573	0.0	0.0	N
TCGA-KL-8327-01A-11R-2314-13	hsa-mir-574	116.0	19.172895	N
TCGA-KL-8327-01A-11R-2314-13	hsa-mir-575	0.0	0.0	N
TCGA-KL-8327-01A-11R-2314-13	hsa-mir-576	89.0	14.710238	N
TCGA-KL-8327-01A-11R-2314-13	hsa-mir-577	181.0	29.916327	N
TCGA-KL-8327-01A-11R-2314-13	hsa-mir-578	0.0	0.0	N
TCGA-KL-8327-01A-11R-2314-13	hsa-mir-579	1.0	0.165284	N
TCGA-KL-8327-01A-11R-2314-13	hsa-mir-580	3.0	0.495851	N
TCGA-KL-8327-01A-11R-2314-13	hsa-mir-581	2.0	0.330567	N
TCGA-KL-8327-01A-11R-2314-13	hsa-mir-582	16617.0	2746.517145	N
TCGA-KL-8327-01A-11R-2314-13	hsa-mir-583	0.0	0.0	N
TCGA-KL-8327-01A-11R-2314-13	hsa-mir-584	281.0	46.444684	N
TCGA-KL-8327-01A-11R-2314-13	hsa-mir-585	2.0	0.330567	N
TCGA-KL-8327-01A-11R-2314-13	hsa-mir-586	0.0	0.0	N
TCGA-KL-8327-01A-11R-2314-13	hsa-mir-587	0.0	0.0	N
TCGA-KL-8327-01A-11R-2314-13	hsa-mir-588	1.0	0.165284	N
TCGA-KL-8327-01A-11R-2314-13	hsa-mir-589	387.0	63.964743	N
TCGA-KL-8327-01A-11R-2314-13	hsa-mir-590	134.0	22.147999	N
TCGA-KL-8327-01A-11R-2314-13	hsa-mir-591	0.0	0.0	N
TCGA-KL-8327-01A-11R-2314-13	hsa-mir-592	4.0	0.661134	N
TCGA-KL-8327-01A-11R-2314-13	hsa-mir-593	0.0	0.0	N
TCGA-KL-8327-01A-11R-2314-13	hsa-mir-595	0.0	0.0	N
TCGA-KL-8327-01A-11R-2314-13	hsa-mir-596	0.0	0.0	N
TCGA-KL-8327-01A-11R-2314-13	hsa-mir-597	0.0	0.0	N
TCGA-KL-8327-01A-11R-2314-13	hsa-mir-598	166.0	27.437073	N
TCGA-KL-8327-01A-11R-2314-13	hsa-mir-599	0.0	0.0	N
TCGA-KL-8327-01A-11R-2314-13	hsa-mir-600	0.0	0.0	N
TCGA-KL-8327-01A-11R-2314-13	hsa-mir-601	0.0	0.0	N
TCGA-KL-8327-01A-11R-2314-13	hsa-mir-602	0.0	0.0	N
TCGA-KL-8327-01A-11R-2314-13	hsa-mir-603	0.0	0.0	N
TCGA-KL-8327-01A-11R-2314-13	hsa-mir-604	0.0	0.0	N
TCGA-KL-8327-01A-11R-2314-13	hsa-mir-605	1.0	0.165284	N
TCGA-KL-8327-01A-11R-2314-13	hsa-mir-606	0.0	0.0	N
TCGA-KL-8327-01A-11R-2314-13	hsa-mir-607	2.0	0.330567	N
TCGA-KL-8327-01A-11R-2314-13	hsa-mir-608	0.0	0.0	N
TCGA-KL-8327-01A-11R-2314-13	hsa-mir-609	0.0	0.0	N
TCGA-KL-8327-01A-11R-2314-13	hsa-mir-610	0.0	0.0	N
TCGA-KL-8327-01A-11R-2314-13	hsa-mir-611	0.0	0.0	N
TCGA-KL-8327-01A-11R-2314-13	hsa-mir-612	1.0	0.165284	N
TCGA-KL-8327-01A-11R-2314-13	hsa-mir-613	0.0	0.0	N
TCGA-KL-8327-01A-11R-2314-13	hsa-mir-614	0.0	0.0	N
TCGA-KL-8327-01A-11R-2314-13	hsa-mir-615	3.0	0.495851	N
TCGA-KL-8327-01A-11R-2314-13	hsa-mir-616	40.0	6.611343	N
TCGA-KL-8327-01A-11R-2314-13	hsa-mir-617	0.0	0.0	N
TCGA-KL-8327-01A-11R-2314-13	hsa-mir-618	25.0	4.132089	N
TCGA-KL-8327-01A-11R-2314-13	hsa-mir-619	0.0	0.0	N
TCGA-KL-8327-01A-11R-2314-13	hsa-mir-620	0.0	0.0	N
TCGA-KL-8327-01A-11R-2314-13	hsa-mir-621	0.0	0.0	N
TCGA-KL-8327-01A-11R-2314-13	hsa-mir-622	0.0	0.0	N
TCGA-KL-8327-01A-11R-2314-13	hsa-mir-623	0.0	0.0	N
TCGA-KL-8327-01A-11R-2314-13	hsa-mir-624	9.0	1.487552	N
TCGA-KL-8327-01A-11R-2314-13	hsa-mir-625	191.0	31.569163	N
TCGA-KL-8327-01A-11R-2314-13	hsa-mir-626	0.0	0.0	N
TCGA-KL-8327-01A-11R-2314-13	hsa-mir-627	5.0	0.826418	N
TCGA-KL-8327-01A-11R-2314-13	hsa-mir-628	44.0	7.272477	N
TCGA-KL-8327-01A-11R-2314-13	hsa-mir-629	605.0	99.996562	N
TCGA-KL-8327-01A-11R-2314-13	hsa-mir-630	0.0	0.0	N
TCGA-KL-8327-01A-11R-2314-13	hsa-mir-631	0.0	0.0	N
TCGA-KL-8327-01A-11R-2314-13	hsa-mir-632	3.0	0.495851	N
TCGA-KL-8327-01A-11R-2314-13	hsa-mir-633	0.0	0.0	N
TCGA-KL-8327-01A-11R-2314-13	hsa-mir-634	0.0	0.0	N
TCGA-KL-8327-01A-11R-2314-13	hsa-mir-635	0.0	0.0	N
TCGA-KL-8327-01A-11R-2314-13	hsa-mir-636	2.0	0.330567	N
TCGA-KL-8327-01A-11R-2314-13	hsa-mir-637	0.0	0.0	N
TCGA-KL-8327-01A-11R-2314-13	hsa-mir-638	0.0	0.0	N
TCGA-KL-8327-01A-11R-2314-13	hsa-mir-639	2.0	0.330567	N
TCGA-KL-8327-01A-11R-2314-13	hsa-mir-640	0.0	0.0	N
TCGA-KL-8327-01A-11R-2314-13	hsa-mir-641	1.0	0.165284	N
TCGA-KL-8327-01A-11R-2314-13	hsa-mir-642a	4.0	0.661134	N
TCGA-KL-8327-01A-11R-2314-13	hsa-mir-642b	0.0	0.0	N
TCGA-KL-8327-01A-11R-2314-13	hsa-mir-643	2.0	0.330567	N
TCGA-KL-8327-01A-11R-2314-13	hsa-mir-644	0.0	0.0	N
TCGA-KL-8327-01A-11R-2314-13	hsa-mir-645	0.0	0.0	N
TCGA-KL-8327-01A-11R-2314-13	hsa-mir-646	0.0	0.0	N
TCGA-KL-8327-01A-11R-2314-13	hsa-mir-647	0.0	0.0	N
TCGA-KL-8327-01A-11R-2314-13	hsa-mir-648	0.0	0.0	N
TCGA-KL-8327-01A-11R-2314-13	hsa-mir-649	0.0	0.0	N
TCGA-KL-8327-01A-11R-2314-13	hsa-mir-650	0.0	0.0	N
TCGA-KL-8327-01A-11R-2314-13	hsa-mir-651	68.0	11.239283	N
TCGA-KL-8327-01A-11R-2314-13	hsa-mir-652	109.0	18.01591	N
TCGA-KL-8327-01A-11R-2314-13	hsa-mir-653	22.0	3.636239	N
TCGA-KL-8327-01A-11R-2314-13	hsa-mir-654	5.0	0.826418	N
TCGA-KL-8327-01A-11R-2314-13	hsa-mir-655	0.0	0.0	N
TCGA-KL-8327-01A-11R-2314-13	hsa-mir-656	0.0	0.0	N
TCGA-KL-8327-01A-11R-2314-13	hsa-mir-657	0.0	0.0	N
TCGA-KL-8327-01A-11R-2314-13	hsa-mir-658	3.0	0.495851	N
TCGA-KL-8327-01A-11R-2314-13	hsa-mir-659	9.0	1.487552	N
TCGA-KL-8327-01A-11R-2314-13	hsa-mir-660	726.0	119.995875	N
TCGA-KL-8327-01A-11R-2314-13	hsa-mir-661	0.0	0.0	N
TCGA-KL-8327-01A-11R-2314-13	hsa-mir-662	0.0	0.0	N
TCGA-KL-8327-01A-11R-2314-13	hsa-mir-663	0.0	0.0	N
TCGA-KL-8327-01A-11R-2314-13	hsa-mir-663b	0.0	0.0	N
TCGA-KL-8327-01A-11R-2314-13	hsa-mir-664	298.0	49.254505	N
TCGA-KL-8327-01A-11R-2314-13	hsa-mir-665	0.0	0.0	N
TCGA-KL-8327-01A-11R-2314-13	hsa-mir-668	0.0	0.0	N
TCGA-KL-8327-01A-11R-2314-13	hsa-mir-670	0.0	0.0	N
TCGA-KL-8327-01A-11R-2314-13	hsa-mir-671	66.0	10.908716	N
TCGA-KL-8327-01A-11R-2314-13	hsa-mir-675	10.0	1.652836	N
TCGA-KL-8327-01A-11R-2314-13	hsa-mir-676	21.0	3.470955	N
TCGA-KL-8327-01A-11R-2314-13	hsa-mir-7-1	173.0	28.594058	N
TCGA-KL-8327-01A-11R-2314-13	hsa-mir-7-2	1.0	0.165284	N
TCGA-KL-8327-01A-11R-2314-13	hsa-mir-7-3	0.0	0.0	N
TCGA-KL-8327-01A-11R-2314-13	hsa-mir-708	100.0	16.528357	N
TCGA-KL-8327-01A-11R-2314-13	hsa-mir-711	0.0	0.0	N
TCGA-KL-8327-01A-11R-2314-13	hsa-mir-718	0.0	0.0	N
TCGA-KL-8327-01A-11R-2314-13	hsa-mir-720	0.0	0.0	N
TCGA-KL-8327-01A-11R-2314-13	hsa-mir-744	61.0	10.082298	N
TCGA-KL-8327-01A-11R-2314-13	hsa-mir-758	2.0	0.330567	N
TCGA-KL-8327-01A-11R-2314-13	hsa-mir-759	0.0	0.0	N
TCGA-KL-8327-01A-11R-2314-13	hsa-mir-760	8.0	1.322269	N
TCGA-KL-8327-01A-11R-2314-13	hsa-mir-761	0.0	0.0	N
TCGA-KL-8327-01A-11R-2314-13	hsa-mir-762	0.0	0.0	N
TCGA-KL-8327-01A-11R-2314-13	hsa-mir-764	0.0	0.0	N
TCGA-KL-8327-01A-11R-2314-13	hsa-mir-765	0.0	0.0	N
TCGA-KL-8327-01A-11R-2314-13	hsa-mir-766	140.0	23.1397	N
TCGA-KL-8327-01A-11R-2314-13	hsa-mir-767	0.0	0.0	N
TCGA-KL-8327-01A-11R-2314-13	hsa-mir-769	49.0	8.098895	N
TCGA-KL-8327-01A-11R-2314-13	hsa-mir-770	0.0	0.0	N
TCGA-KL-8327-01A-11R-2314-13	hsa-mir-802	0.0	0.0	N
TCGA-KL-8327-01A-11R-2314-13	hsa-mir-873	0.0	0.0	N
TCGA-KL-8327-01A-11R-2314-13	hsa-mir-874	2164.0	357.673654	N
TCGA-KL-8327-01A-11R-2314-13	hsa-mir-875	0.0	0.0	N
TCGA-KL-8327-01A-11R-2314-13	hsa-mir-876	0.0	0.0	N
TCGA-KL-8327-01A-11R-2314-13	hsa-mir-877	0.0	0.0	N
TCGA-KL-8327-01A-11R-2314-13	hsa-mir-885	256.0	42.312595	N
TCGA-KL-8327-01A-11R-2314-13	hsa-mir-887	16.0	2.644537	N
TCGA-KL-8327-01A-11R-2314-13	hsa-mir-888	410.0	67.766265	N
TCGA-KL-8327-01A-11R-2314-13	hsa-mir-889	4.0	0.661134	N
TCGA-KL-8327-01A-11R-2314-13	hsa-mir-890	10.0	1.652836	N
TCGA-KL-8327-01A-11R-2314-13	hsa-mir-891a	59356.0	9810.571802	N
TCGA-KL-8327-01A-11R-2314-13	hsa-mir-891b	205.0	33.883133	N
TCGA-KL-8327-01A-11R-2314-13	hsa-mir-892a	715.0	118.177755	N
TCGA-KL-8327-01A-11R-2314-13	hsa-mir-892b	134.0	22.147999	N
TCGA-KL-8327-01A-11R-2314-13	hsa-mir-9-1	42625.0	7045.21233	N
TCGA-KL-8327-01A-11R-2314-13	hsa-mir-9-2	42393.0	7006.866541	N
TCGA-KL-8327-01A-11R-2314-13	hsa-mir-9-3	47.0	7.768328	N
TCGA-KL-8327-01A-11R-2314-13	hsa-mir-920	0.0	0.0	N
TCGA-KL-8327-01A-11R-2314-13	hsa-mir-921	0.0	0.0	N
TCGA-KL-8327-01A-11R-2314-13	hsa-mir-922	0.0	0.0	N
TCGA-KL-8327-01A-11R-2314-13	hsa-mir-924	0.0	0.0	N
TCGA-KL-8327-01A-11R-2314-13	hsa-mir-92a-1	1315.0	217.347899	N
TCGA-KL-8327-01A-11R-2314-13	hsa-mir-92a-2	39127.0	6467.050389	N
TCGA-KL-8327-01A-11R-2314-13	hsa-mir-92b	244.0	40.329192	N
TCGA-KL-8327-01A-11R-2314-13	hsa-mir-93	9942.0	1643.24929	N
TCGA-KL-8327-01A-11R-2314-13	hsa-mir-933	0.0	0.0	N
TCGA-KL-8327-01A-11R-2314-13	hsa-mir-934	1.0	0.165284	N
TCGA-KL-8327-01A-11R-2314-13	hsa-mir-935	5.0	0.826418	N
TCGA-KL-8327-01A-11R-2314-13	hsa-mir-936	0.0	0.0	N
TCGA-KL-8327-01A-11R-2314-13	hsa-mir-937	1.0	0.165284	N
TCGA-KL-8327-01A-11R-2314-13	hsa-mir-938	0.0	0.0	N
TCGA-KL-8327-01A-11R-2314-13	hsa-mir-939	2.0	0.330567	N
TCGA-KL-8327-01A-11R-2314-13	hsa-mir-940	2.0	0.330567	N
TCGA-KL-8327-01A-11R-2314-13	hsa-mir-941-1	0.0	0.0	N
TCGA-KL-8327-01A-11R-2314-13	hsa-mir-941-3	0.0	0.0	N
TCGA-KL-8327-01A-11R-2314-13	hsa-mir-941-4	0.0	0.0	N
TCGA-KL-8327-01A-11R-2314-13	hsa-mir-942	30.0	4.958507	N
TCGA-KL-8327-01A-11R-2314-13	hsa-mir-943	0.0	0.0	N
TCGA-KL-8327-01A-11R-2314-13	hsa-mir-944	0.0	0.0	N
TCGA-KL-8327-01A-11R-2314-13	hsa-mir-95	6.0	0.991701	N
TCGA-KL-8327-01A-11R-2314-13	hsa-mir-96	264.0	43.634863	N
TCGA-KL-8327-01A-11R-2314-13	hsa-mir-98	109.0	18.01591	N
TCGA-KL-8327-01A-11R-2314-13	hsa-mir-99a	7882.0	1302.765128	Y
TCGA-KL-8327-01A-11R-2314-13	hsa-mir-99b	110371.0	18242.513315	N
