# Supplementary material for: Dysfunctional miRNA-Mediated Regulation in Chromophobe Renal Cell Carcinoma
Source: PLoS One. 2016 Jun 3;11(6):e0156324. doi: 10.1371/journal.pone.0156324 (PMC4892590; doi:10.1371/journal.pone.0156324)
Supplement: S1 File — (ZIP) [file pone.0156324.s001.zip › S1_File miRNA expression profile downloaded from TCGA/case/bcgsc.ca__IlluminaHiSeq_miRNASeq__TCGA-KL-8328-01A-11R-2314-13__mirna_quantification.txt]

barcode	miRNA_ID	read_count	reads_per_million_miRNA_mapped	cross-mapped
TCGA-KL-8328-01A-11R-2314-13	hsa-let-7a-1	23761.0	5098.525502	N
TCGA-KL-8328-01A-11R-2314-13	hsa-let-7a-2	47853.0	10268.075454	N
TCGA-KL-8328-01A-11R-2314-13	hsa-let-7a-3	23729.0	5091.65909	N
TCGA-KL-8328-01A-11R-2314-13	hsa-let-7b	42059.0	9024.825727	N
TCGA-KL-8328-01A-11R-2314-13	hsa-let-7c	1323.0	283.883222	N
TCGA-KL-8328-01A-11R-2314-13	hsa-let-7d	2831.0	607.462889	N
TCGA-KL-8328-01A-11R-2314-13	hsa-let-7e	4270.0	916.236854	N
TCGA-KL-8328-01A-11R-2314-13	hsa-let-7f-1	54.0	11.58707	N
TCGA-KL-8328-01A-11R-2314-13	hsa-let-7f-2	25275.0	5423.392621	N
TCGA-KL-8328-01A-11R-2314-13	hsa-let-7g	3535.0	758.523953	N
TCGA-KL-8328-01A-11R-2314-13	hsa-let-7i	1129.0	242.255599	N
TCGA-KL-8328-01A-11R-2314-13	hsa-mir-1-1	0.0	0.0	N
TCGA-KL-8328-01A-11R-2314-13	hsa-mir-1-2	6.0	1.287452	N
TCGA-KL-8328-01A-11R-2314-13	hsa-mir-100	13969.0	2997.403423	Y
TCGA-KL-8328-01A-11R-2314-13	hsa-mir-101-1	95573.0	20507.612383	N
TCGA-KL-8328-01A-11R-2314-13	hsa-mir-101-2	144.0	30.898854	N
TCGA-KL-8328-01A-11R-2314-13	hsa-mir-103-1	34923.0	7493.615846	Y
TCGA-KL-8328-01A-11R-2314-13	hsa-mir-103-1-as	0.0	0.0	N
TCGA-KL-8328-01A-11R-2314-13	hsa-mir-103-2	31.0	6.651837	N
TCGA-KL-8328-01A-11R-2314-13	hsa-mir-103-2-as	0.0	0.0	N
TCGA-KL-8328-01A-11R-2314-13	hsa-mir-105-1	0.0	0.0	N
TCGA-KL-8328-01A-11R-2314-13	hsa-mir-105-2	1.0	0.214575	N
TCGA-KL-8328-01A-11R-2314-13	hsa-mir-106a	13.0	2.78948	Y
TCGA-KL-8328-01A-11R-2314-13	hsa-mir-106b	881.0	189.040906	N
TCGA-KL-8328-01A-11R-2314-13	hsa-mir-107	273.0	58.579078	Y
TCGA-KL-8328-01A-11R-2314-13	hsa-mir-10a	1209642.0	259559.386632	N
TCGA-KL-8328-01A-11R-2314-13	hsa-mir-10b	158483.0	34006.54927	N
TCGA-KL-8328-01A-11R-2314-13	hsa-mir-1178	0.0	0.0	N
TCGA-KL-8328-01A-11R-2314-13	hsa-mir-1179	0.0	0.0	N
TCGA-KL-8328-01A-11R-2314-13	hsa-mir-1180	59.0	12.659947	N
TCGA-KL-8328-01A-11R-2314-13	hsa-mir-1181	0.0	0.0	N
TCGA-KL-8328-01A-11R-2314-13	hsa-mir-1182	0.0	0.0	N
TCGA-KL-8328-01A-11R-2314-13	hsa-mir-1183	0.0	0.0	N
TCGA-KL-8328-01A-11R-2314-13	hsa-mir-1184-1	0.0	0.0	N
TCGA-KL-8328-01A-11R-2314-13	hsa-mir-1184-2	0.0	0.0	N
TCGA-KL-8328-01A-11R-2314-13	hsa-mir-1184-3	0.0	0.0	N
TCGA-KL-8328-01A-11R-2314-13	hsa-mir-1185-1	0.0	0.0	N
TCGA-KL-8328-01A-11R-2314-13	hsa-mir-1185-2	0.0	0.0	N
TCGA-KL-8328-01A-11R-2314-13	hsa-mir-1193	0.0	0.0	N
TCGA-KL-8328-01A-11R-2314-13	hsa-mir-1197	0.0	0.0	N
TCGA-KL-8328-01A-11R-2314-13	hsa-mir-1200	0.0	0.0	N
TCGA-KL-8328-01A-11R-2314-13	hsa-mir-1202	0.0	0.0	N
TCGA-KL-8328-01A-11R-2314-13	hsa-mir-1203	0.0	0.0	N
TCGA-KL-8328-01A-11R-2314-13	hsa-mir-1204	0.0	0.0	N
TCGA-KL-8328-01A-11R-2314-13	hsa-mir-1205	0.0	0.0	N
TCGA-KL-8328-01A-11R-2314-13	hsa-mir-1206	0.0	0.0	N
TCGA-KL-8328-01A-11R-2314-13	hsa-mir-1207	0.0	0.0	N
TCGA-KL-8328-01A-11R-2314-13	hsa-mir-1208	0.0	0.0	N
TCGA-KL-8328-01A-11R-2314-13	hsa-mir-122	0.0	0.0	N
TCGA-KL-8328-01A-11R-2314-13	hsa-mir-1224	1.0	0.214575	N
TCGA-KL-8328-01A-11R-2314-13	hsa-mir-1225	0.0	0.0	N
TCGA-KL-8328-01A-11R-2314-13	hsa-mir-1226	2.0	0.429151	N
TCGA-KL-8328-01A-11R-2314-13	hsa-mir-1227	0.0	0.0	N
TCGA-KL-8328-01A-11R-2314-13	hsa-mir-1228	4.0	0.858302	N
TCGA-KL-8328-01A-11R-2314-13	hsa-mir-1229	1.0	0.214575	N
TCGA-KL-8328-01A-11R-2314-13	hsa-mir-1231	0.0	0.0	N
TCGA-KL-8328-01A-11R-2314-13	hsa-mir-1233-1	0.0	0.0	N
TCGA-KL-8328-01A-11R-2314-13	hsa-mir-1233-2	0.0	0.0	N
TCGA-KL-8328-01A-11R-2314-13	hsa-mir-1234	0.0	0.0	N
TCGA-KL-8328-01A-11R-2314-13	hsa-mir-1236	0.0	0.0	N
TCGA-KL-8328-01A-11R-2314-13	hsa-mir-1237	0.0	0.0	N
TCGA-KL-8328-01A-11R-2314-13	hsa-mir-1238	0.0	0.0	N
TCGA-KL-8328-01A-11R-2314-13	hsa-mir-124-1	0.0	0.0	N
TCGA-KL-8328-01A-11R-2314-13	hsa-mir-124-2	0.0	0.0	N
TCGA-KL-8328-01A-11R-2314-13	hsa-mir-124-3	1.0	0.214575	N
TCGA-KL-8328-01A-11R-2314-13	hsa-mir-1243	0.0	0.0	N
TCGA-KL-8328-01A-11R-2314-13	hsa-mir-1244-1	0.0	0.0	N
TCGA-KL-8328-01A-11R-2314-13	hsa-mir-1244-2	0.0	0.0	N
TCGA-KL-8328-01A-11R-2314-13	hsa-mir-1244-3	0.0	0.0	N
TCGA-KL-8328-01A-11R-2314-13	hsa-mir-1245	1.0	0.214575	N
TCGA-KL-8328-01A-11R-2314-13	hsa-mir-1246	0.0	0.0	N
TCGA-KL-8328-01A-11R-2314-13	hsa-mir-1247	2.0	0.429151	N
TCGA-KL-8328-01A-11R-2314-13	hsa-mir-1248	2.0	0.429151	N
TCGA-KL-8328-01A-11R-2314-13	hsa-mir-1249	0.0	0.0	N
TCGA-KL-8328-01A-11R-2314-13	hsa-mir-1250	0.0	0.0	N
TCGA-KL-8328-01A-11R-2314-13	hsa-mir-1251	18.0	3.862357	N
TCGA-KL-8328-01A-11R-2314-13	hsa-mir-1252	0.0	0.0	N
TCGA-KL-8328-01A-11R-2314-13	hsa-mir-1253	0.0	0.0	N
TCGA-KL-8328-01A-11R-2314-13	hsa-mir-1254	1.0	0.214575	N
TCGA-KL-8328-01A-11R-2314-13	hsa-mir-1255a	0.0	0.0	N
TCGA-KL-8328-01A-11R-2314-13	hsa-mir-1255b-1	0.0	0.0	N
TCGA-KL-8328-01A-11R-2314-13	hsa-mir-1255b-2	0.0	0.0	N
TCGA-KL-8328-01A-11R-2314-13	hsa-mir-1256	0.0	0.0	N
TCGA-KL-8328-01A-11R-2314-13	hsa-mir-1257	0.0	0.0	N
TCGA-KL-8328-01A-11R-2314-13	hsa-mir-1258	13.0	2.78948	N
TCGA-KL-8328-01A-11R-2314-13	hsa-mir-125a	5794.0	1243.249727	N
TCGA-KL-8328-01A-11R-2314-13	hsa-mir-125b-1	4674.0	1002.925306	N
TCGA-KL-8328-01A-11R-2314-13	hsa-mir-125b-2	18.0	3.862357	N
TCGA-KL-8328-01A-11R-2314-13	hsa-mir-126	14802.0	3176.144711	N
TCGA-KL-8328-01A-11R-2314-13	hsa-mir-1260	0.0	0.0	N
TCGA-KL-8328-01A-11R-2314-13	hsa-mir-1260b	0.0	0.0	N
TCGA-KL-8328-01A-11R-2314-13	hsa-mir-1261	0.0	0.0	N
TCGA-KL-8328-01A-11R-2314-13	hsa-mir-1262	6.0	1.287452	N
TCGA-KL-8328-01A-11R-2314-13	hsa-mir-1263	0.0	0.0	N
TCGA-KL-8328-01A-11R-2314-13	hsa-mir-1264	0.0	0.0	N
TCGA-KL-8328-01A-11R-2314-13	hsa-mir-1265	0.0	0.0	N
TCGA-KL-8328-01A-11R-2314-13	hsa-mir-1266	9.0	1.931178	N
TCGA-KL-8328-01A-11R-2314-13	hsa-mir-1267	0.0	0.0	N
TCGA-KL-8328-01A-11R-2314-13	hsa-mir-1268	0.0	0.0	N
TCGA-KL-8328-01A-11R-2314-13	hsa-mir-1269	3.0	0.643726	N
TCGA-KL-8328-01A-11R-2314-13	hsa-mir-127	504.0	108.145989	N
TCGA-KL-8328-01A-11R-2314-13	hsa-mir-1270-1	1.0	0.214575	N
TCGA-KL-8328-01A-11R-2314-13	hsa-mir-1270-2	0.0	0.0	N
TCGA-KL-8328-01A-11R-2314-13	hsa-mir-1271	7.0	1.502028	N
TCGA-KL-8328-01A-11R-2314-13	hsa-mir-1272	0.0	0.0	N
TCGA-KL-8328-01A-11R-2314-13	hsa-mir-1273	0.0	0.0	N
TCGA-KL-8328-01A-11R-2314-13	hsa-mir-1273c	0.0	0.0	N
TCGA-KL-8328-01A-11R-2314-13	hsa-mir-1273d	0.0	0.0	N
TCGA-KL-8328-01A-11R-2314-13	hsa-mir-1274a	0.0	0.0	N
TCGA-KL-8328-01A-11R-2314-13	hsa-mir-1274b	3.0	0.643726	N
TCGA-KL-8328-01A-11R-2314-13	hsa-mir-1275	1.0	0.214575	N
TCGA-KL-8328-01A-11R-2314-13	hsa-mir-1276	0.0	0.0	N
TCGA-KL-8328-01A-11R-2314-13	hsa-mir-1277	3.0	0.643726	N
TCGA-KL-8328-01A-11R-2314-13	hsa-mir-1278	0.0	0.0	N
TCGA-KL-8328-01A-11R-2314-13	hsa-mir-1279	0.0	0.0	N
TCGA-KL-8328-01A-11R-2314-13	hsa-mir-128-1	180.0	38.623568	N
TCGA-KL-8328-01A-11R-2314-13	hsa-mir-128-2	139.0	29.825977	N
TCGA-KL-8328-01A-11R-2314-13	hsa-mir-1280	0.0	0.0	N
TCGA-KL-8328-01A-11R-2314-13	hsa-mir-1281	0.0	0.0	N
TCGA-KL-8328-01A-11R-2314-13	hsa-mir-1282	0.0	0.0	N
TCGA-KL-8328-01A-11R-2314-13	hsa-mir-1283-1	0.0	0.0	N
TCGA-KL-8328-01A-11R-2314-13	hsa-mir-1283-2	0.0	0.0	N
TCGA-KL-8328-01A-11R-2314-13	hsa-mir-1284	0.0	0.0	N
TCGA-KL-8328-01A-11R-2314-13	hsa-mir-1285-1	0.0	0.0	N
TCGA-KL-8328-01A-11R-2314-13	hsa-mir-1285-2	0.0	0.0	N
TCGA-KL-8328-01A-11R-2314-13	hsa-mir-1286	0.0	0.0	N
TCGA-KL-8328-01A-11R-2314-13	hsa-mir-1287	20.0	4.291508	N
TCGA-KL-8328-01A-11R-2314-13	hsa-mir-1288	1.0	0.214575	N
TCGA-KL-8328-01A-11R-2314-13	hsa-mir-1289-1	0.0	0.0	N
TCGA-KL-8328-01A-11R-2314-13	hsa-mir-1289-2	0.0	0.0	N
TCGA-KL-8328-01A-11R-2314-13	hsa-mir-129-1	134.0	28.7531	N
TCGA-KL-8328-01A-11R-2314-13	hsa-mir-129-2	128.0	27.465648	N
TCGA-KL-8328-01A-11R-2314-13	hsa-mir-1290	0.0	0.0	N
TCGA-KL-8328-01A-11R-2314-13	hsa-mir-1291	3.0	0.643726	N
TCGA-KL-8328-01A-11R-2314-13	hsa-mir-1292	0.0	0.0	N
TCGA-KL-8328-01A-11R-2314-13	hsa-mir-1293	0.0	0.0	N
TCGA-KL-8328-01A-11R-2314-13	hsa-mir-1294	1.0	0.214575	N
TCGA-KL-8328-01A-11R-2314-13	hsa-mir-1295	0.0	0.0	N
TCGA-KL-8328-01A-11R-2314-13	hsa-mir-1296	30.0	6.437261	N
TCGA-KL-8328-01A-11R-2314-13	hsa-mir-1297	0.0	0.0	N
TCGA-KL-8328-01A-11R-2314-13	hsa-mir-1298	0.0	0.0	N
TCGA-KL-8328-01A-11R-2314-13	hsa-mir-1299	0.0	0.0	N
TCGA-KL-8328-01A-11R-2314-13	hsa-mir-1301	19.0	4.076932	N
TCGA-KL-8328-01A-11R-2314-13	hsa-mir-1302-1	0.0	0.0	N
TCGA-KL-8328-01A-11R-2314-13	hsa-mir-1302-10	0.0	0.0	N
TCGA-KL-8328-01A-11R-2314-13	hsa-mir-1302-11	0.0	0.0	N
TCGA-KL-8328-01A-11R-2314-13	hsa-mir-1302-2	0.0	0.0	N
TCGA-KL-8328-01A-11R-2314-13	hsa-mir-1302-3	0.0	0.0	N
TCGA-KL-8328-01A-11R-2314-13	hsa-mir-1302-4	0.0	0.0	N
TCGA-KL-8328-01A-11R-2314-13	hsa-mir-1302-5	0.0	0.0	N
TCGA-KL-8328-01A-11R-2314-13	hsa-mir-1302-6	0.0	0.0	N
TCGA-KL-8328-01A-11R-2314-13	hsa-mir-1302-7	0.0	0.0	N
TCGA-KL-8328-01A-11R-2314-13	hsa-mir-1302-8	0.0	0.0	N
TCGA-KL-8328-01A-11R-2314-13	hsa-mir-1302-9	0.0	0.0	N
TCGA-KL-8328-01A-11R-2314-13	hsa-mir-1303	0.0	0.0	N
TCGA-KL-8328-01A-11R-2314-13	hsa-mir-1304	5.0	1.072877	N
TCGA-KL-8328-01A-11R-2314-13	hsa-mir-1305	1.0	0.214575	N
TCGA-KL-8328-01A-11R-2314-13	hsa-mir-1306	43.0	9.226741	N
TCGA-KL-8328-01A-11R-2314-13	hsa-mir-1307	3602.0	772.900503	N
TCGA-KL-8328-01A-11R-2314-13	hsa-mir-130a	64.0	13.732824	N
TCGA-KL-8328-01A-11R-2314-13	hsa-mir-130b	22.0	4.720658	N
TCGA-KL-8328-01A-11R-2314-13	hsa-mir-132	221.0	47.421158	N
TCGA-KL-8328-01A-11R-2314-13	hsa-mir-1321	0.0	0.0	N
TCGA-KL-8328-01A-11R-2314-13	hsa-mir-1322	0.0	0.0	N
TCGA-KL-8328-01A-11R-2314-13	hsa-mir-1323	0.0	0.0	N
TCGA-KL-8328-01A-11R-2314-13	hsa-mir-1324	0.0	0.0	N
TCGA-KL-8328-01A-11R-2314-13	hsa-mir-133a-1	8.0	1.716603	N
TCGA-KL-8328-01A-11R-2314-13	hsa-mir-133a-2	0.0	0.0	N
TCGA-KL-8328-01A-11R-2314-13	hsa-mir-133b	0.0	0.0	N
TCGA-KL-8328-01A-11R-2314-13	hsa-mir-134	109.0	23.388716	N
TCGA-KL-8328-01A-11R-2314-13	hsa-mir-135a-1	108.0	23.174141	N
TCGA-KL-8328-01A-11R-2314-13	hsa-mir-135a-2	9.0	1.931178	N
TCGA-KL-8328-01A-11R-2314-13	hsa-mir-135b	0.0	0.0	N
TCGA-KL-8328-01A-11R-2314-13	hsa-mir-136	34.0	7.295563	N
TCGA-KL-8328-01A-11R-2314-13	hsa-mir-137	0.0	0.0	N
TCGA-KL-8328-01A-11R-2314-13	hsa-mir-138-1	0.0	0.0	N
TCGA-KL-8328-01A-11R-2314-13	hsa-mir-138-2	0.0	0.0	N
TCGA-KL-8328-01A-11R-2314-13	hsa-mir-139	238.0	51.068939	N
TCGA-KL-8328-01A-11R-2314-13	hsa-mir-140	3658.0	784.916724	N
TCGA-KL-8328-01A-11R-2314-13	hsa-mir-141	9479.0	2033.959986	N
TCGA-KL-8328-01A-11R-2314-13	hsa-mir-142	1673.0	358.984604	N
TCGA-KL-8328-01A-11R-2314-13	hsa-mir-143	99701.0	21393.379534	N
TCGA-KL-8328-01A-11R-2314-13	hsa-mir-144	627.0	134.538761	N
TCGA-KL-8328-01A-11R-2314-13	hsa-mir-145	2752.0	590.511434	N
TCGA-KL-8328-01A-11R-2314-13	hsa-mir-1468	245.0	52.570967	N
TCGA-KL-8328-01A-11R-2314-13	hsa-mir-1469	0.0	0.0	N
TCGA-KL-8328-01A-11R-2314-13	hsa-mir-146a	53.0	11.372495	N
TCGA-KL-8328-01A-11R-2314-13	hsa-mir-146b	261.0	56.004173	N
TCGA-KL-8328-01A-11R-2314-13	hsa-mir-147	0.0	0.0	N
TCGA-KL-8328-01A-11R-2314-13	hsa-mir-1470	0.0	0.0	N
TCGA-KL-8328-01A-11R-2314-13	hsa-mir-1471	0.0	0.0	N
TCGA-KL-8328-01A-11R-2314-13	hsa-mir-147b	0.0	0.0	N
TCGA-KL-8328-01A-11R-2314-13	hsa-mir-148a	177838.0	38159.655667	N
TCGA-KL-8328-01A-11R-2314-13	hsa-mir-148b	406.0	87.117603	N
TCGA-KL-8328-01A-11R-2314-13	hsa-mir-149	24.0	5.149809	N
TCGA-KL-8328-01A-11R-2314-13	hsa-mir-150	216.0	46.348281	N
TCGA-KL-8328-01A-11R-2314-13	hsa-mir-151	11979.0	2570.398426	N
TCGA-KL-8328-01A-11R-2314-13	hsa-mir-152	728.0	156.210874	N
TCGA-KL-8328-01A-11R-2314-13	hsa-mir-153-1	1.0	0.214575	N
TCGA-KL-8328-01A-11R-2314-13	hsa-mir-153-2	36.0	7.724714	N
TCGA-KL-8328-01A-11R-2314-13	hsa-mir-1537	0.0	0.0	N
TCGA-KL-8328-01A-11R-2314-13	hsa-mir-1538	0.0	0.0	N
TCGA-KL-8328-01A-11R-2314-13	hsa-mir-1539	0.0	0.0	N
TCGA-KL-8328-01A-11R-2314-13	hsa-mir-154	2.0	0.429151	N
TCGA-KL-8328-01A-11R-2314-13	hsa-mir-155	110.0	23.603291	N
TCGA-KL-8328-01A-11R-2314-13	hsa-mir-15a	456.0	97.846371	N
TCGA-KL-8328-01A-11R-2314-13	hsa-mir-15b	1248.0	267.790069	N
TCGA-KL-8328-01A-11R-2314-13	hsa-mir-16-1	1800.0	386.235676	N
TCGA-KL-8328-01A-11R-2314-13	hsa-mir-16-2	25.0	5.364384	N
TCGA-KL-8328-01A-11R-2314-13	hsa-mir-17	1176.0	252.340642	Y
TCGA-KL-8328-01A-11R-2314-13	hsa-mir-181a-1	3043.0	652.952868	N
TCGA-KL-8328-01A-11R-2314-13	hsa-mir-181a-2	3361.0	721.187838	N
TCGA-KL-8328-01A-11R-2314-13	hsa-mir-181b-1	629.0	134.967911	N
TCGA-KL-8328-01A-11R-2314-13	hsa-mir-181b-2	15.0	3.218631	N
TCGA-KL-8328-01A-11R-2314-13	hsa-mir-181c	163.0	34.975786	N
TCGA-KL-8328-01A-11R-2314-13	hsa-mir-181d	26.0	5.57896	N
TCGA-KL-8328-01A-11R-2314-13	hsa-mir-182	114785.0	24630.034502	N
TCGA-KL-8328-01A-11R-2314-13	hsa-mir-1825	0.0	0.0	N
TCGA-KL-8328-01A-11R-2314-13	hsa-mir-1827	0.0	0.0	N
TCGA-KL-8328-01A-11R-2314-13	hsa-mir-183	26034.0	5586.255331	N
TCGA-KL-8328-01A-11R-2314-13	hsa-mir-184	3.0	0.643726	N
TCGA-KL-8328-01A-11R-2314-13	hsa-mir-185	384.0	82.396944	N
TCGA-KL-8328-01A-11R-2314-13	hsa-mir-186	506.0	108.57514	N
TCGA-KL-8328-01A-11R-2314-13	hsa-mir-187	1103.0	236.676639	N
TCGA-KL-8328-01A-11R-2314-13	hsa-mir-188	34.0	7.295563	N
TCGA-KL-8328-01A-11R-2314-13	hsa-mir-18a	8.0	1.716603	Y
TCGA-KL-8328-01A-11R-2314-13	hsa-mir-18b	1.0	0.214575	Y
TCGA-KL-8328-01A-11R-2314-13	hsa-mir-190	8.0	1.716603	N
TCGA-KL-8328-01A-11R-2314-13	hsa-mir-1908	0.0	0.0	N
TCGA-KL-8328-01A-11R-2314-13	hsa-mir-1909	0.0	0.0	N
TCGA-KL-8328-01A-11R-2314-13	hsa-mir-190b	0.0	0.0	N
TCGA-KL-8328-01A-11R-2314-13	hsa-mir-191	3680.0	789.637383	N
TCGA-KL-8328-01A-11R-2314-13	hsa-mir-1910	0.0	0.0	N
TCGA-KL-8328-01A-11R-2314-13	hsa-mir-1911	0.0	0.0	N
TCGA-KL-8328-01A-11R-2314-13	hsa-mir-1912	0.0	0.0	N
TCGA-KL-8328-01A-11R-2314-13	hsa-mir-1913	1.0	0.214575	N
TCGA-KL-8328-01A-11R-2314-13	hsa-mir-1914	0.0	0.0	N
TCGA-KL-8328-01A-11R-2314-13	hsa-mir-1915	0.0	0.0	N
TCGA-KL-8328-01A-11R-2314-13	hsa-mir-192	1130.0	242.470175	Y
TCGA-KL-8328-01A-11R-2314-13	hsa-mir-193a	292.0	62.65601	N
TCGA-KL-8328-01A-11R-2314-13	hsa-mir-193b	404.0	86.688452	N
TCGA-KL-8328-01A-11R-2314-13	hsa-mir-194-1	199.0	42.7005	N
TCGA-KL-8328-01A-11R-2314-13	hsa-mir-194-2	193.0	41.413048	N
TCGA-KL-8328-01A-11R-2314-13	hsa-mir-195	60.0	12.874523	N
TCGA-KL-8328-01A-11R-2314-13	hsa-mir-196a-1	234.0	50.210638	N
TCGA-KL-8328-01A-11R-2314-13	hsa-mir-196a-2	30.0	6.437261	N
TCGA-KL-8328-01A-11R-2314-13	hsa-mir-196b	1014.0	217.579431	N
TCGA-KL-8328-01A-11R-2314-13	hsa-mir-197	642.0	137.757391	N
TCGA-KL-8328-01A-11R-2314-13	hsa-mir-1972-1	0.0	0.0	N
TCGA-KL-8328-01A-11R-2314-13	hsa-mir-1972-2	0.0	0.0	N
TCGA-KL-8328-01A-11R-2314-13	hsa-mir-1973	0.0	0.0	N
TCGA-KL-8328-01A-11R-2314-13	hsa-mir-1976	20.0	4.291508	N
TCGA-KL-8328-01A-11R-2314-13	hsa-mir-198	0.0	0.0	N
TCGA-KL-8328-01A-11R-2314-13	hsa-mir-199a-1	575.0	123.380841	Y
TCGA-KL-8328-01A-11R-2314-13	hsa-mir-199a-2	1023.0	219.510609	Y
TCGA-KL-8328-01A-11R-2314-13	hsa-mir-199b	1290.0	276.802235	Y
TCGA-KL-8328-01A-11R-2314-13	hsa-mir-19a	31.0	6.651837	N
TCGA-KL-8328-01A-11R-2314-13	hsa-mir-19b-1	9.0	1.931178	N
TCGA-KL-8328-01A-11R-2314-13	hsa-mir-19b-2	104.0	22.315839	N
TCGA-KL-8328-01A-11R-2314-13	hsa-mir-200a	142.0	30.469703	N
TCGA-KL-8328-01A-11R-2314-13	hsa-mir-200b	131.0	28.109374	N
TCGA-KL-8328-01A-11R-2314-13	hsa-mir-200c	30092.0	6457.002206	N
TCGA-KL-8328-01A-11R-2314-13	hsa-mir-202	0.0	0.0	N
TCGA-KL-8328-01A-11R-2314-13	hsa-mir-203	7087.0	1520.695688	N
TCGA-KL-8328-01A-11R-2314-13	hsa-mir-204	35.0	7.510138	N
TCGA-KL-8328-01A-11R-2314-13	hsa-mir-205	3.0	0.643726	N
TCGA-KL-8328-01A-11R-2314-13	hsa-mir-2052	0.0	0.0	N
TCGA-KL-8328-01A-11R-2314-13	hsa-mir-2053	0.0	0.0	N
TCGA-KL-8328-01A-11R-2314-13	hsa-mir-2054	0.0	0.0	N
TCGA-KL-8328-01A-11R-2314-13	hsa-mir-206	0.0	0.0	N
TCGA-KL-8328-01A-11R-2314-13	hsa-mir-208a	0.0	0.0	N
TCGA-KL-8328-01A-11R-2314-13	hsa-mir-208b	0.0	0.0	N
TCGA-KL-8328-01A-11R-2314-13	hsa-mir-20a	426.0	91.40911	N
TCGA-KL-8328-01A-11R-2314-13	hsa-mir-20b	50.0	10.728769	N
TCGA-KL-8328-01A-11R-2314-13	hsa-mir-21	156607.0	33604.005865	N
TCGA-KL-8328-01A-11R-2314-13	hsa-mir-210	4487.0	962.799711	N
TCGA-KL-8328-01A-11R-2314-13	hsa-mir-211	0.0	0.0	N
TCGA-KL-8328-01A-11R-2314-13	hsa-mir-2110	8.0	1.716603	N
TCGA-KL-8328-01A-11R-2314-13	hsa-mir-2113	0.0	0.0	N
TCGA-KL-8328-01A-11R-2314-13	hsa-mir-2114	1.0	0.214575	N
TCGA-KL-8328-01A-11R-2314-13	hsa-mir-2115	0.0	0.0	N
TCGA-KL-8328-01A-11R-2314-13	hsa-mir-2116	0.0	0.0	N
TCGA-KL-8328-01A-11R-2314-13	hsa-mir-2117	0.0	0.0	N
TCGA-KL-8328-01A-11R-2314-13	hsa-mir-212	8.0	1.716603	N
TCGA-KL-8328-01A-11R-2314-13	hsa-mir-214	8.0	1.716603	N
TCGA-KL-8328-01A-11R-2314-13	hsa-mir-215	175.0	37.550691	Y
TCGA-KL-8328-01A-11R-2314-13	hsa-mir-216a	1.0	0.214575	N
TCGA-KL-8328-01A-11R-2314-13	hsa-mir-216b	0.0	0.0	N
TCGA-KL-8328-01A-11R-2314-13	hsa-mir-217	19.0	4.076932	N
TCGA-KL-8328-01A-11R-2314-13	hsa-mir-218-1	17.0	3.647781	N
TCGA-KL-8328-01A-11R-2314-13	hsa-mir-218-2	1385.0	297.186895	N
TCGA-KL-8328-01A-11R-2314-13	hsa-mir-219-1	3.0	0.643726	N
TCGA-KL-8328-01A-11R-2314-13	hsa-mir-219-2	0.0	0.0	N
TCGA-KL-8328-01A-11R-2314-13	hsa-mir-22	840631.0	180378.712664	N
TCGA-KL-8328-01A-11R-2314-13	hsa-mir-221	8874.0	1904.141884	N
TCGA-KL-8328-01A-11R-2314-13	hsa-mir-222	2394.0	513.693449	N
TCGA-KL-8328-01A-11R-2314-13	hsa-mir-223	63.0	13.518249	N
TCGA-KL-8328-01A-11R-2314-13	hsa-mir-224	34.0	7.295563	N
TCGA-KL-8328-01A-11R-2314-13	hsa-mir-2276	0.0	0.0	N
TCGA-KL-8328-01A-11R-2314-13	hsa-mir-2277	2.0	0.429151	N
TCGA-KL-8328-01A-11R-2314-13	hsa-mir-2278	1.0	0.214575	N
TCGA-KL-8328-01A-11R-2314-13	hsa-mir-2355	89.0	19.097208	N
TCGA-KL-8328-01A-11R-2314-13	hsa-mir-23a	7187.0	1542.153225	Y
TCGA-KL-8328-01A-11R-2314-13	hsa-mir-23b	6898.0	1480.140942	Y
TCGA-KL-8328-01A-11R-2314-13	hsa-mir-23c	4.0	0.858302	N
TCGA-KL-8328-01A-11R-2314-13	hsa-mir-24-1	137.0	29.396826	N
TCGA-KL-8328-01A-11R-2314-13	hsa-mir-24-2	3308.0	709.815343	N
TCGA-KL-8328-01A-11R-2314-13	hsa-mir-25	12701.0	2725.321847	N
TCGA-KL-8328-01A-11R-2314-13	hsa-mir-26a-1	7.0	1.502028	N
TCGA-KL-8328-01A-11R-2314-13	hsa-mir-26a-2	5005.0	1073.949755	N
TCGA-KL-8328-01A-11R-2314-13	hsa-mir-26b	974.0	208.996416	N
TCGA-KL-8328-01A-11R-2314-13	hsa-mir-27a	1761.0	377.867237	Y
TCGA-KL-8328-01A-11R-2314-13	hsa-mir-27b	6603.0	1416.841206	Y
TCGA-KL-8328-01A-11R-2314-13	hsa-mir-28	7216.0	1548.375911	N
TCGA-KL-8328-01A-11R-2314-13	hsa-mir-2861	0.0	0.0	N
TCGA-KL-8328-01A-11R-2314-13	hsa-mir-2909	0.0	0.0	N
TCGA-KL-8328-01A-11R-2314-13	hsa-mir-296	2.0	0.429151	N
TCGA-KL-8328-01A-11R-2314-13	hsa-mir-297	0.0	0.0	N
TCGA-KL-8328-01A-11R-2314-13	hsa-mir-298	0.0	0.0	N
TCGA-KL-8328-01A-11R-2314-13	hsa-mir-299	0.0	0.0	N
TCGA-KL-8328-01A-11R-2314-13	hsa-mir-29a	73089.0	15683.099636	N
TCGA-KL-8328-01A-11R-2314-13	hsa-mir-29b-1	3535.0	758.523953	Y
TCGA-KL-8328-01A-11R-2314-13	hsa-mir-29b-2	3596.0	771.613051	Y
TCGA-KL-8328-01A-11R-2314-13	hsa-mir-29c	11583.0	2485.426577	Y
TCGA-KL-8328-01A-11R-2314-13	hsa-mir-300	0.0	0.0	N
TCGA-KL-8328-01A-11R-2314-13	hsa-mir-301a	14.0	3.004055	N
TCGA-KL-8328-01A-11R-2314-13	hsa-mir-301b	0.0	0.0	N
TCGA-KL-8328-01A-11R-2314-13	hsa-mir-302a	0.0	0.0	N
TCGA-KL-8328-01A-11R-2314-13	hsa-mir-302b	0.0	0.0	N
TCGA-KL-8328-01A-11R-2314-13	hsa-mir-302c	0.0	0.0	N
TCGA-KL-8328-01A-11R-2314-13	hsa-mir-302d	0.0	0.0	N
TCGA-KL-8328-01A-11R-2314-13	hsa-mir-302e	0.0	0.0	N
TCGA-KL-8328-01A-11R-2314-13	hsa-mir-302f	0.0	0.0	N
TCGA-KL-8328-01A-11R-2314-13	hsa-mir-3065	11.0	2.360329	N
TCGA-KL-8328-01A-11R-2314-13	hsa-mir-3074	14.0	3.004055	N
TCGA-KL-8328-01A-11R-2314-13	hsa-mir-30a	690192.0	148098.207716	Y
TCGA-KL-8328-01A-11R-2314-13	hsa-mir-30b	7483.0	1605.667536	Y
TCGA-KL-8328-01A-11R-2314-13	hsa-mir-30c-1	37.0	7.939289	N
TCGA-KL-8328-01A-11R-2314-13	hsa-mir-30c-2	7680.0	1647.938885	Y
TCGA-KL-8328-01A-11R-2314-13	hsa-mir-30d	137515.0	29507.332792	N
TCGA-KL-8328-01A-11R-2314-13	hsa-mir-30e	160510.0	34441.493556	Y
TCGA-KL-8328-01A-11R-2314-13	hsa-mir-31	146.0	31.328005	N
TCGA-KL-8328-01A-11R-2314-13	hsa-mir-3115	0.0	0.0	N
TCGA-KL-8328-01A-11R-2314-13	hsa-mir-3116-1	0.0	0.0	N
TCGA-KL-8328-01A-11R-2314-13	hsa-mir-3116-2	0.0	0.0	N
TCGA-KL-8328-01A-11R-2314-13	hsa-mir-3117	1.0	0.214575	N
TCGA-KL-8328-01A-11R-2314-13	hsa-mir-3118-1	0.0	0.0	N
TCGA-KL-8328-01A-11R-2314-13	hsa-mir-3118-2	0.0	0.0	N
TCGA-KL-8328-01A-11R-2314-13	hsa-mir-3118-3	0.0	0.0	N
TCGA-KL-8328-01A-11R-2314-13	hsa-mir-3118-4	0.0	0.0	N
TCGA-KL-8328-01A-11R-2314-13	hsa-mir-3118-5	0.0	0.0	N
TCGA-KL-8328-01A-11R-2314-13	hsa-mir-3118-6	0.0	0.0	N
TCGA-KL-8328-01A-11R-2314-13	hsa-mir-3119-1	0.0	0.0	N
TCGA-KL-8328-01A-11R-2314-13	hsa-mir-3119-2	0.0	0.0	N
TCGA-KL-8328-01A-11R-2314-13	hsa-mir-3120	0.0	0.0	N
TCGA-KL-8328-01A-11R-2314-13	hsa-mir-3121	0.0	0.0	N
TCGA-KL-8328-01A-11R-2314-13	hsa-mir-3122	0.0	0.0	N
TCGA-KL-8328-01A-11R-2314-13	hsa-mir-3123	0.0	0.0	N
TCGA-KL-8328-01A-11R-2314-13	hsa-mir-3124	1.0	0.214575	N
TCGA-KL-8328-01A-11R-2314-13	hsa-mir-3125	0.0	0.0	N
TCGA-KL-8328-01A-11R-2314-13	hsa-mir-3126	0.0	0.0	N
TCGA-KL-8328-01A-11R-2314-13	hsa-mir-3127	11.0	2.360329	N
TCGA-KL-8328-01A-11R-2314-13	hsa-mir-3128	0.0	0.0	N
TCGA-KL-8328-01A-11R-2314-13	hsa-mir-3129	0.0	0.0	N
TCGA-KL-8328-01A-11R-2314-13	hsa-mir-3130-1	14.0	3.004055	N
TCGA-KL-8328-01A-11R-2314-13	hsa-mir-3130-2	0.0	0.0	N
TCGA-KL-8328-01A-11R-2314-13	hsa-mir-3131	0.0	0.0	N
TCGA-KL-8328-01A-11R-2314-13	hsa-mir-3132	0.0	0.0	N
TCGA-KL-8328-01A-11R-2314-13	hsa-mir-3133	0.0	0.0	N
TCGA-KL-8328-01A-11R-2314-13	hsa-mir-3134	0.0	0.0	N
TCGA-KL-8328-01A-11R-2314-13	hsa-mir-3135	0.0	0.0	N
TCGA-KL-8328-01A-11R-2314-13	hsa-mir-3136	0.0	0.0	N
TCGA-KL-8328-01A-11R-2314-13	hsa-mir-3137	0.0	0.0	N
TCGA-KL-8328-01A-11R-2314-13	hsa-mir-3138	0.0	0.0	N
TCGA-KL-8328-01A-11R-2314-13	hsa-mir-3139	0.0	0.0	N
TCGA-KL-8328-01A-11R-2314-13	hsa-mir-3140	0.0	0.0	N
TCGA-KL-8328-01A-11R-2314-13	hsa-mir-3141	0.0	0.0	N
TCGA-KL-8328-01A-11R-2314-13	hsa-mir-3142	0.0	0.0	N
TCGA-KL-8328-01A-11R-2314-13	hsa-mir-3143	0.0	0.0	N
TCGA-KL-8328-01A-11R-2314-13	hsa-mir-3144	8.0	1.716603	N
TCGA-KL-8328-01A-11R-2314-13	hsa-mir-3145	0.0	0.0	N
TCGA-KL-8328-01A-11R-2314-13	hsa-mir-3146	0.0	0.0	N
TCGA-KL-8328-01A-11R-2314-13	hsa-mir-3147	0.0	0.0	N
TCGA-KL-8328-01A-11R-2314-13	hsa-mir-3148	0.0	0.0	N
TCGA-KL-8328-01A-11R-2314-13	hsa-mir-3149	0.0	0.0	N
TCGA-KL-8328-01A-11R-2314-13	hsa-mir-3150	0.0	0.0	N
TCGA-KL-8328-01A-11R-2314-13	hsa-mir-3150b	1.0	0.214575	N
TCGA-KL-8328-01A-11R-2314-13	hsa-mir-3151	1.0	0.214575	N
TCGA-KL-8328-01A-11R-2314-13	hsa-mir-3152	14.0	3.004055	N
TCGA-KL-8328-01A-11R-2314-13	hsa-mir-3153	0.0	0.0	N
TCGA-KL-8328-01A-11R-2314-13	hsa-mir-3154	0.0	0.0	N
TCGA-KL-8328-01A-11R-2314-13	hsa-mir-3155	0.0	0.0	N
TCGA-KL-8328-01A-11R-2314-13	hsa-mir-3156-1	0.0	0.0	N
TCGA-KL-8328-01A-11R-2314-13	hsa-mir-3156-2	0.0	0.0	N
TCGA-KL-8328-01A-11R-2314-13	hsa-mir-3156-3	0.0	0.0	N
TCGA-KL-8328-01A-11R-2314-13	hsa-mir-3157	2.0	0.429151	N
TCGA-KL-8328-01A-11R-2314-13	hsa-mir-3158-1	0.0	0.0	N
TCGA-KL-8328-01A-11R-2314-13	hsa-mir-3158-2	0.0	0.0	N
TCGA-KL-8328-01A-11R-2314-13	hsa-mir-3159	0.0	0.0	N
TCGA-KL-8328-01A-11R-2314-13	hsa-mir-3160-1	0.0	0.0	N
TCGA-KL-8328-01A-11R-2314-13	hsa-mir-3160-2	0.0	0.0	N
TCGA-KL-8328-01A-11R-2314-13	hsa-mir-3161	0.0	0.0	N
TCGA-KL-8328-01A-11R-2314-13	hsa-mir-3162	1.0	0.214575	N
TCGA-KL-8328-01A-11R-2314-13	hsa-mir-3163	0.0	0.0	N
TCGA-KL-8328-01A-11R-2314-13	hsa-mir-3164	0.0	0.0	N
TCGA-KL-8328-01A-11R-2314-13	hsa-mir-3165	0.0	0.0	N
TCGA-KL-8328-01A-11R-2314-13	hsa-mir-3166	0.0	0.0	N
TCGA-KL-8328-01A-11R-2314-13	hsa-mir-3167	0.0	0.0	N
TCGA-KL-8328-01A-11R-2314-13	hsa-mir-3168	0.0	0.0	N
TCGA-KL-8328-01A-11R-2314-13	hsa-mir-3169	0.0	0.0	N
TCGA-KL-8328-01A-11R-2314-13	hsa-mir-3170	2.0	0.429151	N
TCGA-KL-8328-01A-11R-2314-13	hsa-mir-3171	0.0	0.0	N
TCGA-KL-8328-01A-11R-2314-13	hsa-mir-3173	0.0	0.0	N
TCGA-KL-8328-01A-11R-2314-13	hsa-mir-3174	0.0	0.0	N
TCGA-KL-8328-01A-11R-2314-13	hsa-mir-3175	2.0	0.429151	N
TCGA-KL-8328-01A-11R-2314-13	hsa-mir-3176	0.0	0.0	N
TCGA-KL-8328-01A-11R-2314-13	hsa-mir-3177	0.0	0.0	N
TCGA-KL-8328-01A-11R-2314-13	hsa-mir-3178	0.0	0.0	N
TCGA-KL-8328-01A-11R-2314-13	hsa-mir-3179-1	0.0	0.0	N
TCGA-KL-8328-01A-11R-2314-13	hsa-mir-3179-2	0.0	0.0	N
TCGA-KL-8328-01A-11R-2314-13	hsa-mir-3179-3	0.0	0.0	N
TCGA-KL-8328-01A-11R-2314-13	hsa-mir-3180-1	0.0	0.0	N
TCGA-KL-8328-01A-11R-2314-13	hsa-mir-3180-2	0.0	0.0	N
TCGA-KL-8328-01A-11R-2314-13	hsa-mir-3180-3	0.0	0.0	N
TCGA-KL-8328-01A-11R-2314-13	hsa-mir-3180-4	0.0	0.0	N
TCGA-KL-8328-01A-11R-2314-13	hsa-mir-3180-5	0.0	0.0	N
TCGA-KL-8328-01A-11R-2314-13	hsa-mir-3181	0.0	0.0	N
TCGA-KL-8328-01A-11R-2314-13	hsa-mir-3182	0.0	0.0	N
TCGA-KL-8328-01A-11R-2314-13	hsa-mir-3183	0.0	0.0	N
TCGA-KL-8328-01A-11R-2314-13	hsa-mir-3184	0.0	0.0	N
TCGA-KL-8328-01A-11R-2314-13	hsa-mir-3185	0.0	0.0	N
TCGA-KL-8328-01A-11R-2314-13	hsa-mir-3186	0.0	0.0	N
TCGA-KL-8328-01A-11R-2314-13	hsa-mir-3187	0.0	0.0	N
TCGA-KL-8328-01A-11R-2314-13	hsa-mir-3188	0.0	0.0	N
TCGA-KL-8328-01A-11R-2314-13	hsa-mir-3189	1.0	0.214575	N
TCGA-KL-8328-01A-11R-2314-13	hsa-mir-3190	3.0	0.643726	N
TCGA-KL-8328-01A-11R-2314-13	hsa-mir-3191	5.0	1.072877	N
TCGA-KL-8328-01A-11R-2314-13	hsa-mir-3192	0.0	0.0	N
TCGA-KL-8328-01A-11R-2314-13	hsa-mir-3193	0.0	0.0	N
TCGA-KL-8328-01A-11R-2314-13	hsa-mir-3194	0.0	0.0	N
TCGA-KL-8328-01A-11R-2314-13	hsa-mir-3195	0.0	0.0	N
TCGA-KL-8328-01A-11R-2314-13	hsa-mir-3196	0.0	0.0	N
TCGA-KL-8328-01A-11R-2314-13	hsa-mir-3197	0.0	0.0	N
TCGA-KL-8328-01A-11R-2314-13	hsa-mir-3198	0.0	0.0	N
TCGA-KL-8328-01A-11R-2314-13	hsa-mir-3199-1	3.0	0.643726	N
TCGA-KL-8328-01A-11R-2314-13	hsa-mir-3199-2	2.0	0.429151	N
TCGA-KL-8328-01A-11R-2314-13	hsa-mir-32	127.0	27.251073	N
TCGA-KL-8328-01A-11R-2314-13	hsa-mir-3200	16.0	3.433206	N
TCGA-KL-8328-01A-11R-2314-13	hsa-mir-3201	0.0	0.0	N
TCGA-KL-8328-01A-11R-2314-13	hsa-mir-3202-1	0.0	0.0	N
TCGA-KL-8328-01A-11R-2314-13	hsa-mir-3202-2	0.0	0.0	N
TCGA-KL-8328-01A-11R-2314-13	hsa-mir-320a	1212.0	260.065355	Y
TCGA-KL-8328-01A-11R-2314-13	hsa-mir-320b-1	0.0	0.0	N
TCGA-KL-8328-01A-11R-2314-13	hsa-mir-320b-2	12.0	2.574905	Y
TCGA-KL-8328-01A-11R-2314-13	hsa-mir-320c-1	3.0	0.643726	N
TCGA-KL-8328-01A-11R-2314-13	hsa-mir-320c-2	0.0	0.0	N
TCGA-KL-8328-01A-11R-2314-13	hsa-mir-320d-1	1.0	0.214575	N
TCGA-KL-8328-01A-11R-2314-13	hsa-mir-320d-2	1.0	0.214575	N
TCGA-KL-8328-01A-11R-2314-13	hsa-mir-320e	1.0	0.214575	N
TCGA-KL-8328-01A-11R-2314-13	hsa-mir-323	5.0	1.072877	N
TCGA-KL-8328-01A-11R-2314-13	hsa-mir-323b	5.0	1.072877	N
TCGA-KL-8328-01A-11R-2314-13	hsa-mir-324	109.0	23.388716	N
TCGA-KL-8328-01A-11R-2314-13	hsa-mir-325	0.0	0.0	N
TCGA-KL-8328-01A-11R-2314-13	hsa-mir-326	5.0	1.072877	N
TCGA-KL-8328-01A-11R-2314-13	hsa-mir-328	487.0	104.498208	N
TCGA-KL-8328-01A-11R-2314-13	hsa-mir-329-1	0.0	0.0	N
TCGA-KL-8328-01A-11R-2314-13	hsa-mir-329-2	0.0	0.0	N
TCGA-KL-8328-01A-11R-2314-13	hsa-mir-330	39.0	8.36844	N
TCGA-KL-8328-01A-11R-2314-13	hsa-mir-331	123.0	26.392771	N
TCGA-KL-8328-01A-11R-2314-13	hsa-mir-335	127.0	27.251073	N
TCGA-KL-8328-01A-11R-2314-13	hsa-mir-337	17.0	3.647781	N
TCGA-KL-8328-01A-11R-2314-13	hsa-mir-338	272.0	58.364502	N
TCGA-KL-8328-01A-11R-2314-13	hsa-mir-339	117.0	25.105319	N
TCGA-KL-8328-01A-11R-2314-13	hsa-mir-33a	335.0	71.882751	N
TCGA-KL-8328-01A-11R-2314-13	hsa-mir-33b	28.0	6.008111	N
TCGA-KL-8328-01A-11R-2314-13	hsa-mir-340	42.0	9.012166	N
TCGA-KL-8328-01A-11R-2314-13	hsa-mir-342	106.0	22.74499	N
TCGA-KL-8328-01A-11R-2314-13	hsa-mir-345	28.0	6.008111	N
TCGA-KL-8328-01A-11R-2314-13	hsa-mir-346	0.0	0.0	N
TCGA-KL-8328-01A-11R-2314-13	hsa-mir-34a	261.0	56.004173	N
TCGA-KL-8328-01A-11R-2314-13	hsa-mir-34b	1.0	0.214575	N
TCGA-KL-8328-01A-11R-2314-13	hsa-mir-34c	24.0	5.149809	N
TCGA-KL-8328-01A-11R-2314-13	hsa-mir-3605	11.0	2.360329	N
TCGA-KL-8328-01A-11R-2314-13	hsa-mir-3606	0.0	0.0	N
TCGA-KL-8328-01A-11R-2314-13	hsa-mir-3607	736.0	157.927477	N
TCGA-KL-8328-01A-11R-2314-13	hsa-mir-3609	1.0	0.214575	N
TCGA-KL-8328-01A-11R-2314-13	hsa-mir-361	1581.0	339.243669	N
TCGA-KL-8328-01A-11R-2314-13	hsa-mir-3610	0.0	0.0	N
TCGA-KL-8328-01A-11R-2314-13	hsa-mir-3611	0.0	0.0	N
TCGA-KL-8328-01A-11R-2314-13	hsa-mir-3612	1.0	0.214575	N
TCGA-KL-8328-01A-11R-2314-13	hsa-mir-3613	28.0	6.008111	N
TCGA-KL-8328-01A-11R-2314-13	hsa-mir-3614	1.0	0.214575	N
TCGA-KL-8328-01A-11R-2314-13	hsa-mir-3615	3.0	0.643726	N
TCGA-KL-8328-01A-11R-2314-13	hsa-mir-3616	0.0	0.0	N
TCGA-KL-8328-01A-11R-2314-13	hsa-mir-3617	0.0	0.0	N
TCGA-KL-8328-01A-11R-2314-13	hsa-mir-3618	0.0	0.0	N
TCGA-KL-8328-01A-11R-2314-13	hsa-mir-3619	0.0	0.0	N
TCGA-KL-8328-01A-11R-2314-13	hsa-mir-362	133.0	28.538525	N
TCGA-KL-8328-01A-11R-2314-13	hsa-mir-3620	0.0	0.0	N
TCGA-KL-8328-01A-11R-2314-13	hsa-mir-3621	0.0	0.0	N
TCGA-KL-8328-01A-11R-2314-13	hsa-mir-3622a	0.0	0.0	N
TCGA-KL-8328-01A-11R-2314-13	hsa-mir-3622b	0.0	0.0	N
TCGA-KL-8328-01A-11R-2314-13	hsa-mir-363	17.0	3.647781	N
TCGA-KL-8328-01A-11R-2314-13	hsa-mir-3646	0.0	0.0	N
TCGA-KL-8328-01A-11R-2314-13	hsa-mir-3647	41.0	8.79759	N
TCGA-KL-8328-01A-11R-2314-13	hsa-mir-3648	0.0	0.0	N
TCGA-KL-8328-01A-11R-2314-13	hsa-mir-3649	0.0	0.0	N
TCGA-KL-8328-01A-11R-2314-13	hsa-mir-365-1	111.0	23.817867	N
TCGA-KL-8328-01A-11R-2314-13	hsa-mir-365-2	81.0	17.380605	N
TCGA-KL-8328-01A-11R-2314-13	hsa-mir-3650	0.0	0.0	N
TCGA-KL-8328-01A-11R-2314-13	hsa-mir-3651	2.0	0.429151	N
TCGA-KL-8328-01A-11R-2314-13	hsa-mir-3652	3.0	0.643726	N
TCGA-KL-8328-01A-11R-2314-13	hsa-mir-3653	56.0	12.016221	N
TCGA-KL-8328-01A-11R-2314-13	hsa-mir-3654	0.0	0.0	N
TCGA-KL-8328-01A-11R-2314-13	hsa-mir-3655	0.0	0.0	N
TCGA-KL-8328-01A-11R-2314-13	hsa-mir-3656	0.0	0.0	N
TCGA-KL-8328-01A-11R-2314-13	hsa-mir-3657	0.0	0.0	N
TCGA-KL-8328-01A-11R-2314-13	hsa-mir-3658	0.0	0.0	N
TCGA-KL-8328-01A-11R-2314-13	hsa-mir-3659	0.0	0.0	N
TCGA-KL-8328-01A-11R-2314-13	hsa-mir-3660	0.0	0.0	N
TCGA-KL-8328-01A-11R-2314-13	hsa-mir-3661	0.0	0.0	N
TCGA-KL-8328-01A-11R-2314-13	hsa-mir-3662	0.0	0.0	N
TCGA-KL-8328-01A-11R-2314-13	hsa-mir-3663	0.0	0.0	N
TCGA-KL-8328-01A-11R-2314-13	hsa-mir-3664	1.0	0.214575	N
TCGA-KL-8328-01A-11R-2314-13	hsa-mir-3665	0.0	0.0	N
TCGA-KL-8328-01A-11R-2314-13	hsa-mir-3666	0.0	0.0	N
TCGA-KL-8328-01A-11R-2314-13	hsa-mir-3667	0.0	0.0	N
TCGA-KL-8328-01A-11R-2314-13	hsa-mir-3668	0.0	0.0	N
TCGA-KL-8328-01A-11R-2314-13	hsa-mir-3669	0.0	0.0	N
TCGA-KL-8328-01A-11R-2314-13	hsa-mir-367	0.0	0.0	N
TCGA-KL-8328-01A-11R-2314-13	hsa-mir-3670	0.0	0.0	N
TCGA-KL-8328-01A-11R-2314-13	hsa-mir-3671	0.0	0.0	N
TCGA-KL-8328-01A-11R-2314-13	hsa-mir-3672	0.0	0.0	N
TCGA-KL-8328-01A-11R-2314-13	hsa-mir-3673	0.0	0.0	N
TCGA-KL-8328-01A-11R-2314-13	hsa-mir-3674	0.0	0.0	N
TCGA-KL-8328-01A-11R-2314-13	hsa-mir-3675	0.0	0.0	N
TCGA-KL-8328-01A-11R-2314-13	hsa-mir-3676	12.0	2.574905	N
TCGA-KL-8328-01A-11R-2314-13	hsa-mir-3677	9.0	1.931178	N
TCGA-KL-8328-01A-11R-2314-13	hsa-mir-3678	1.0	0.214575	N
TCGA-KL-8328-01A-11R-2314-13	hsa-mir-3679	0.0	0.0	N
TCGA-KL-8328-01A-11R-2314-13	hsa-mir-3680	1.0	0.214575	N
TCGA-KL-8328-01A-11R-2314-13	hsa-mir-3681	0.0	0.0	N
TCGA-KL-8328-01A-11R-2314-13	hsa-mir-3682	1.0	0.214575	N
TCGA-KL-8328-01A-11R-2314-13	hsa-mir-3683	0.0	0.0	N
TCGA-KL-8328-01A-11R-2314-13	hsa-mir-3684	1.0	0.214575	N
TCGA-KL-8328-01A-11R-2314-13	hsa-mir-3685	0.0	0.0	N
TCGA-KL-8328-01A-11R-2314-13	hsa-mir-3686	0.0	0.0	N
TCGA-KL-8328-01A-11R-2314-13	hsa-mir-3687	2.0	0.429151	N
TCGA-KL-8328-01A-11R-2314-13	hsa-mir-3688	0.0	0.0	N
TCGA-KL-8328-01A-11R-2314-13	hsa-mir-3689a	0.0	0.0	N
TCGA-KL-8328-01A-11R-2314-13	hsa-mir-3689b	0.0	0.0	N
TCGA-KL-8328-01A-11R-2314-13	hsa-mir-369	6.0	1.287452	N
TCGA-KL-8328-01A-11R-2314-13	hsa-mir-3690	0.0	0.0	N
TCGA-KL-8328-01A-11R-2314-13	hsa-mir-3691	0.0	0.0	N
TCGA-KL-8328-01A-11R-2314-13	hsa-mir-3692	0.0	0.0	N
TCGA-KL-8328-01A-11R-2314-13	hsa-mir-370	8.0	1.716603	N
TCGA-KL-8328-01A-11R-2314-13	hsa-mir-371	0.0	0.0	N
TCGA-KL-8328-01A-11R-2314-13	hsa-mir-3713	0.0	0.0	N
TCGA-KL-8328-01A-11R-2314-13	hsa-mir-3714	0.0	0.0	N
TCGA-KL-8328-01A-11R-2314-13	hsa-mir-372	0.0	0.0	N
TCGA-KL-8328-01A-11R-2314-13	hsa-mir-373	0.0	0.0	N
TCGA-KL-8328-01A-11R-2314-13	hsa-mir-374a	2080.0	446.316781	N
TCGA-KL-8328-01A-11R-2314-13	hsa-mir-374b	271.0	58.149927	N
TCGA-KL-8328-01A-11R-2314-13	hsa-mir-374c	0.0	0.0	N
TCGA-KL-8328-01A-11R-2314-13	hsa-mir-375	12664.0	2717.382558	N
TCGA-KL-8328-01A-11R-2314-13	hsa-mir-376a-1	1.0	0.214575	N
TCGA-KL-8328-01A-11R-2314-13	hsa-mir-376a-2	0.0	0.0	N
TCGA-KL-8328-01A-11R-2314-13	hsa-mir-376b	1.0	0.214575	N
TCGA-KL-8328-01A-11R-2314-13	hsa-mir-376c	1.0	0.214575	N
TCGA-KL-8328-01A-11R-2314-13	hsa-mir-377	2.0	0.429151	N
TCGA-KL-8328-01A-11R-2314-13	hsa-mir-378	1586.0	340.316546	N
TCGA-KL-8328-01A-11R-2314-13	hsa-mir-378b	0.0	0.0	N
TCGA-KL-8328-01A-11R-2314-13	hsa-mir-378c	25.0	5.364384	N
TCGA-KL-8328-01A-11R-2314-13	hsa-mir-379	294.0	63.08516	N
TCGA-KL-8328-01A-11R-2314-13	hsa-mir-380	1.0	0.214575	N
TCGA-KL-8328-01A-11R-2314-13	hsa-mir-381	28.0	6.008111	N
TCGA-KL-8328-01A-11R-2314-13	hsa-mir-382	9.0	1.931178	N
TCGA-KL-8328-01A-11R-2314-13	hsa-mir-383	0.0	0.0	N
TCGA-KL-8328-01A-11R-2314-13	hsa-mir-384	0.0	0.0	N
TCGA-KL-8328-01A-11R-2314-13	hsa-mir-3907	0.0	0.0	N
TCGA-KL-8328-01A-11R-2314-13	hsa-mir-3908	0.0	0.0	N
TCGA-KL-8328-01A-11R-2314-13	hsa-mir-3909	4.0	0.858302	N
TCGA-KL-8328-01A-11R-2314-13	hsa-mir-3910-1	0.0	0.0	N
TCGA-KL-8328-01A-11R-2314-13	hsa-mir-3910-2	0.0	0.0	N
TCGA-KL-8328-01A-11R-2314-13	hsa-mir-3911	0.0	0.0	N
TCGA-KL-8328-01A-11R-2314-13	hsa-mir-3912	7.0	1.502028	N
TCGA-KL-8328-01A-11R-2314-13	hsa-mir-3913-1	6.0	1.287452	N
TCGA-KL-8328-01A-11R-2314-13	hsa-mir-3913-2	0.0	0.0	N
TCGA-KL-8328-01A-11R-2314-13	hsa-mir-3914-1	0.0	0.0	N
TCGA-KL-8328-01A-11R-2314-13	hsa-mir-3914-2	0.0	0.0	N
TCGA-KL-8328-01A-11R-2314-13	hsa-mir-3915	0.0	0.0	N
TCGA-KL-8328-01A-11R-2314-13	hsa-mir-3916	0.0	0.0	N
TCGA-KL-8328-01A-11R-2314-13	hsa-mir-3917	0.0	0.0	N
TCGA-KL-8328-01A-11R-2314-13	hsa-mir-3918	0.0	0.0	N
TCGA-KL-8328-01A-11R-2314-13	hsa-mir-3919	0.0	0.0	N
TCGA-KL-8328-01A-11R-2314-13	hsa-mir-3920	0.0	0.0	N
TCGA-KL-8328-01A-11R-2314-13	hsa-mir-3921	0.0	0.0	N
TCGA-KL-8328-01A-11R-2314-13	hsa-mir-3922	0.0	0.0	N
TCGA-KL-8328-01A-11R-2314-13	hsa-mir-3923	0.0	0.0	N
TCGA-KL-8328-01A-11R-2314-13	hsa-mir-3924	0.0	0.0	N
TCGA-KL-8328-01A-11R-2314-13	hsa-mir-3925	0.0	0.0	N
TCGA-KL-8328-01A-11R-2314-13	hsa-mir-3926-1	1.0	0.214575	N
TCGA-KL-8328-01A-11R-2314-13	hsa-mir-3926-2	0.0	0.0	N
TCGA-KL-8328-01A-11R-2314-13	hsa-mir-3927	0.0	0.0	N
TCGA-KL-8328-01A-11R-2314-13	hsa-mir-3928	3.0	0.643726	N
TCGA-KL-8328-01A-11R-2314-13	hsa-mir-3929	0.0	0.0	N
TCGA-KL-8328-01A-11R-2314-13	hsa-mir-3934	1.0	0.214575	N
TCGA-KL-8328-01A-11R-2314-13	hsa-mir-3935	0.0	0.0	N
TCGA-KL-8328-01A-11R-2314-13	hsa-mir-3936	0.0	0.0	N
TCGA-KL-8328-01A-11R-2314-13	hsa-mir-3937	0.0	0.0	N
TCGA-KL-8328-01A-11R-2314-13	hsa-mir-3938	0.0	0.0	N
TCGA-KL-8328-01A-11R-2314-13	hsa-mir-3939	0.0	0.0	N
TCGA-KL-8328-01A-11R-2314-13	hsa-mir-3940	1.0	0.214575	N
TCGA-KL-8328-01A-11R-2314-13	hsa-mir-3941	0.0	0.0	N
TCGA-KL-8328-01A-11R-2314-13	hsa-mir-3942	0.0	0.0	N
TCGA-KL-8328-01A-11R-2314-13	hsa-mir-3943	0.0	0.0	N
TCGA-KL-8328-01A-11R-2314-13	hsa-mir-3944	0.0	0.0	N
TCGA-KL-8328-01A-11R-2314-13	hsa-mir-3945	0.0	0.0	N
TCGA-KL-8328-01A-11R-2314-13	hsa-mir-409	21.0	4.506083	N
TCGA-KL-8328-01A-11R-2314-13	hsa-mir-410	3.0	0.643726	N
TCGA-KL-8328-01A-11R-2314-13	hsa-mir-411	1.0	0.214575	N
TCGA-KL-8328-01A-11R-2314-13	hsa-mir-412	1.0	0.214575	N
TCGA-KL-8328-01A-11R-2314-13	hsa-mir-421	9.0	1.931178	N
TCGA-KL-8328-01A-11R-2314-13	hsa-mir-422a	0.0	0.0	N
TCGA-KL-8328-01A-11R-2314-13	hsa-mir-423	283.0	60.724831	N
TCGA-KL-8328-01A-11R-2314-13	hsa-mir-424	1312.0	281.522893	N
TCGA-KL-8328-01A-11R-2314-13	hsa-mir-425	401.0	86.044726	N
TCGA-KL-8328-01A-11R-2314-13	hsa-mir-4251	0.0	0.0	N
TCGA-KL-8328-01A-11R-2314-13	hsa-mir-4252	0.0	0.0	N
TCGA-KL-8328-01A-11R-2314-13	hsa-mir-4253	0.0	0.0	N
TCGA-KL-8328-01A-11R-2314-13	hsa-mir-4254	0.0	0.0	N
TCGA-KL-8328-01A-11R-2314-13	hsa-mir-4255	0.0	0.0	N
TCGA-KL-8328-01A-11R-2314-13	hsa-mir-4256	0.0	0.0	N
TCGA-KL-8328-01A-11R-2314-13	hsa-mir-4257	0.0	0.0	N
TCGA-KL-8328-01A-11R-2314-13	hsa-mir-4258	0.0	0.0	N
TCGA-KL-8328-01A-11R-2314-13	hsa-mir-4259	0.0	0.0	N
TCGA-KL-8328-01A-11R-2314-13	hsa-mir-4260	0.0	0.0	N
TCGA-KL-8328-01A-11R-2314-13	hsa-mir-4261	0.0	0.0	N
TCGA-KL-8328-01A-11R-2314-13	hsa-mir-4262	0.0	0.0	N
TCGA-KL-8328-01A-11R-2314-13	hsa-mir-4263	0.0	0.0	N
TCGA-KL-8328-01A-11R-2314-13	hsa-mir-4264	0.0	0.0	N
TCGA-KL-8328-01A-11R-2314-13	hsa-mir-4265	0.0	0.0	N
TCGA-KL-8328-01A-11R-2314-13	hsa-mir-4266	0.0	0.0	N
TCGA-KL-8328-01A-11R-2314-13	hsa-mir-4267	0.0	0.0	N
TCGA-KL-8328-01A-11R-2314-13	hsa-mir-4268	0.0	0.0	N
TCGA-KL-8328-01A-11R-2314-13	hsa-mir-4269	0.0	0.0	N
TCGA-KL-8328-01A-11R-2314-13	hsa-mir-4270	0.0	0.0	N
TCGA-KL-8328-01A-11R-2314-13	hsa-mir-4271	0.0	0.0	N
TCGA-KL-8328-01A-11R-2314-13	hsa-mir-4272	0.0	0.0	N
TCGA-KL-8328-01A-11R-2314-13	hsa-mir-4273	0.0	0.0	N
TCGA-KL-8328-01A-11R-2314-13	hsa-mir-4274	0.0	0.0	N
TCGA-KL-8328-01A-11R-2314-13	hsa-mir-4275	0.0	0.0	N
TCGA-KL-8328-01A-11R-2314-13	hsa-mir-4276	0.0	0.0	N
TCGA-KL-8328-01A-11R-2314-13	hsa-mir-4277	0.0	0.0	N
TCGA-KL-8328-01A-11R-2314-13	hsa-mir-4278	0.0	0.0	N
TCGA-KL-8328-01A-11R-2314-13	hsa-mir-4279	0.0	0.0	N
TCGA-KL-8328-01A-11R-2314-13	hsa-mir-4280	0.0	0.0	N
TCGA-KL-8328-01A-11R-2314-13	hsa-mir-4281	0.0	0.0	N
TCGA-KL-8328-01A-11R-2314-13	hsa-mir-4282	0.0	0.0	N
TCGA-KL-8328-01A-11R-2314-13	hsa-mir-4283-1	0.0	0.0	N
TCGA-KL-8328-01A-11R-2314-13	hsa-mir-4283-2	0.0	0.0	N
TCGA-KL-8328-01A-11R-2314-13	hsa-mir-4284	0.0	0.0	N
TCGA-KL-8328-01A-11R-2314-13	hsa-mir-4285	0.0	0.0	N
TCGA-KL-8328-01A-11R-2314-13	hsa-mir-4286	0.0	0.0	N
TCGA-KL-8328-01A-11R-2314-13	hsa-mir-4287	0.0	0.0	N
TCGA-KL-8328-01A-11R-2314-13	hsa-mir-4288	0.0	0.0	N
TCGA-KL-8328-01A-11R-2314-13	hsa-mir-4289	0.0	0.0	N
TCGA-KL-8328-01A-11R-2314-13	hsa-mir-429	12.0	2.574905	N
TCGA-KL-8328-01A-11R-2314-13	hsa-mir-4290	0.0	0.0	N
TCGA-KL-8328-01A-11R-2314-13	hsa-mir-4291	0.0	0.0	N
TCGA-KL-8328-01A-11R-2314-13	hsa-mir-4292	0.0	0.0	N
TCGA-KL-8328-01A-11R-2314-13	hsa-mir-4293	0.0	0.0	N
TCGA-KL-8328-01A-11R-2314-13	hsa-mir-4294	0.0	0.0	N
TCGA-KL-8328-01A-11R-2314-13	hsa-mir-4295	0.0	0.0	N
TCGA-KL-8328-01A-11R-2314-13	hsa-mir-4296	0.0	0.0	N
TCGA-KL-8328-01A-11R-2314-13	hsa-mir-4297	0.0	0.0	N
TCGA-KL-8328-01A-11R-2314-13	hsa-mir-4298	0.0	0.0	N
TCGA-KL-8328-01A-11R-2314-13	hsa-mir-4299	0.0	0.0	N
TCGA-KL-8328-01A-11R-2314-13	hsa-mir-4300	0.0	0.0	N
TCGA-KL-8328-01A-11R-2314-13	hsa-mir-4301	0.0	0.0	N
TCGA-KL-8328-01A-11R-2314-13	hsa-mir-4302	0.0	0.0	N
TCGA-KL-8328-01A-11R-2314-13	hsa-mir-4303	0.0	0.0	N
TCGA-KL-8328-01A-11R-2314-13	hsa-mir-4304	0.0	0.0	N
TCGA-KL-8328-01A-11R-2314-13	hsa-mir-4305	0.0	0.0	N
TCGA-KL-8328-01A-11R-2314-13	hsa-mir-4306	0.0	0.0	N
TCGA-KL-8328-01A-11R-2314-13	hsa-mir-4307	0.0	0.0	N
TCGA-KL-8328-01A-11R-2314-13	hsa-mir-4308	0.0	0.0	N
TCGA-KL-8328-01A-11R-2314-13	hsa-mir-4309	0.0	0.0	N
TCGA-KL-8328-01A-11R-2314-13	hsa-mir-431	17.0	3.647781	N
TCGA-KL-8328-01A-11R-2314-13	hsa-mir-4310	0.0	0.0	N
TCGA-KL-8328-01A-11R-2314-13	hsa-mir-4311	0.0	0.0	N
TCGA-KL-8328-01A-11R-2314-13	hsa-mir-4312	0.0	0.0	N
TCGA-KL-8328-01A-11R-2314-13	hsa-mir-4313	0.0	0.0	N
TCGA-KL-8328-01A-11R-2314-13	hsa-mir-4314	0.0	0.0	N
TCGA-KL-8328-01A-11R-2314-13	hsa-mir-4315-1	0.0	0.0	N
TCGA-KL-8328-01A-11R-2314-13	hsa-mir-4315-2	0.0	0.0	N
TCGA-KL-8328-01A-11R-2314-13	hsa-mir-4316	0.0	0.0	N
TCGA-KL-8328-01A-11R-2314-13	hsa-mir-4317	0.0	0.0	N
TCGA-KL-8328-01A-11R-2314-13	hsa-mir-4318	0.0	0.0	N
TCGA-KL-8328-01A-11R-2314-13	hsa-mir-4319	0.0	0.0	N
TCGA-KL-8328-01A-11R-2314-13	hsa-mir-432	3.0	0.643726	N
TCGA-KL-8328-01A-11R-2314-13	hsa-mir-4320	0.0	0.0	N
TCGA-KL-8328-01A-11R-2314-13	hsa-mir-4321	0.0	0.0	N
TCGA-KL-8328-01A-11R-2314-13	hsa-mir-4322	0.0	0.0	N
TCGA-KL-8328-01A-11R-2314-13	hsa-mir-4323	0.0	0.0	N
TCGA-KL-8328-01A-11R-2314-13	hsa-mir-4324	0.0	0.0	N
TCGA-KL-8328-01A-11R-2314-13	hsa-mir-4325	0.0	0.0	N
TCGA-KL-8328-01A-11R-2314-13	hsa-mir-4326	10.0	2.145754	N
TCGA-KL-8328-01A-11R-2314-13	hsa-mir-4327	0.0	0.0	N
TCGA-KL-8328-01A-11R-2314-13	hsa-mir-4328	0.0	0.0	N
TCGA-KL-8328-01A-11R-2314-13	hsa-mir-4329	0.0	0.0	N
TCGA-KL-8328-01A-11R-2314-13	hsa-mir-433	2.0	0.429151	N
TCGA-KL-8328-01A-11R-2314-13	hsa-mir-4330	0.0	0.0	N
TCGA-KL-8328-01A-11R-2314-13	hsa-mir-448	0.0	0.0	N
TCGA-KL-8328-01A-11R-2314-13	hsa-mir-449a	0.0	0.0	N
TCGA-KL-8328-01A-11R-2314-13	hsa-mir-449b	0.0	0.0	N
TCGA-KL-8328-01A-11R-2314-13	hsa-mir-449c	0.0	0.0	N
TCGA-KL-8328-01A-11R-2314-13	hsa-mir-450a-1	27.0	5.793535	N
TCGA-KL-8328-01A-11R-2314-13	hsa-mir-450a-2	32.0	6.866412	N
TCGA-KL-8328-01A-11R-2314-13	hsa-mir-450b	92.0	19.740935	N
TCGA-KL-8328-01A-11R-2314-13	hsa-mir-451	1544.0	331.30438	N
TCGA-KL-8328-01A-11R-2314-13	hsa-mir-452	69.0	14.805701	N
TCGA-KL-8328-01A-11R-2314-13	hsa-mir-454	20.0	4.291508	N
TCGA-KL-8328-01A-11R-2314-13	hsa-mir-455	212.0	45.48998	N
TCGA-KL-8328-01A-11R-2314-13	hsa-mir-466	3.0	0.643726	N
TCGA-KL-8328-01A-11R-2314-13	hsa-mir-483	2.0	0.429151	N
TCGA-KL-8328-01A-11R-2314-13	hsa-mir-484	228.0	48.923186	N
TCGA-KL-8328-01A-11R-2314-13	hsa-mir-485	6.0	1.287452	N
TCGA-KL-8328-01A-11R-2314-13	hsa-mir-486	1050.0	225.304145	N
TCGA-KL-8328-01A-11R-2314-13	hsa-mir-487a	1.0	0.214575	N
TCGA-KL-8328-01A-11R-2314-13	hsa-mir-487b	2.0	0.429151	N
TCGA-KL-8328-01A-11R-2314-13	hsa-mir-488	1.0	0.214575	N
TCGA-KL-8328-01A-11R-2314-13	hsa-mir-489	124.0	26.607347	N
TCGA-KL-8328-01A-11R-2314-13	hsa-mir-490	0.0	0.0	N
TCGA-KL-8328-01A-11R-2314-13	hsa-mir-491	8.0	1.716603	N
TCGA-KL-8328-01A-11R-2314-13	hsa-mir-492	0.0	0.0	N
TCGA-KL-8328-01A-11R-2314-13	hsa-mir-493	4.0	0.858302	N
TCGA-KL-8328-01A-11R-2314-13	hsa-mir-494	0.0	0.0	N
TCGA-KL-8328-01A-11R-2314-13	hsa-mir-495	8.0	1.716603	N
TCGA-KL-8328-01A-11R-2314-13	hsa-mir-496	2.0	0.429151	N
TCGA-KL-8328-01A-11R-2314-13	hsa-mir-497	23.0	4.935234	N
TCGA-KL-8328-01A-11R-2314-13	hsa-mir-498	0.0	0.0	N
TCGA-KL-8328-01A-11R-2314-13	hsa-mir-499	0.0	0.0	N
TCGA-KL-8328-01A-11R-2314-13	hsa-mir-500a	786.0	168.656245	Y
TCGA-KL-8328-01A-11R-2314-13	hsa-mir-500b	13.0	2.78948	Y
TCGA-KL-8328-01A-11R-2314-13	hsa-mir-501	104.0	22.315839	N
TCGA-KL-8328-01A-11R-2314-13	hsa-mir-502	47.0	10.085043	Y
TCGA-KL-8328-01A-11R-2314-13	hsa-mir-503	63.0	13.518249	N
TCGA-KL-8328-01A-11R-2314-13	hsa-mir-504	8.0	1.716603	N
TCGA-KL-8328-01A-11R-2314-13	hsa-mir-505	64.0	13.732824	N
TCGA-KL-8328-01A-11R-2314-13	hsa-mir-506	0.0	0.0	N
TCGA-KL-8328-01A-11R-2314-13	hsa-mir-507	0.0	0.0	N
TCGA-KL-8328-01A-11R-2314-13	hsa-mir-508	46.0	9.870467	N
TCGA-KL-8328-01A-11R-2314-13	hsa-mir-509-1	11.0	2.360329	N
TCGA-KL-8328-01A-11R-2314-13	hsa-mir-509-2	7.0	1.502028	N
TCGA-KL-8328-01A-11R-2314-13	hsa-mir-509-3	9.0	1.931178	N
TCGA-KL-8328-01A-11R-2314-13	hsa-mir-510	0.0	0.0	N
TCGA-KL-8328-01A-11R-2314-13	hsa-mir-511-1	6.0	1.287452	N
TCGA-KL-8328-01A-11R-2314-13	hsa-mir-511-2	3.0	0.643726	N
TCGA-KL-8328-01A-11R-2314-13	hsa-mir-512-1	0.0	0.0	N
TCGA-KL-8328-01A-11R-2314-13	hsa-mir-512-2	0.0	0.0	N
TCGA-KL-8328-01A-11R-2314-13	hsa-mir-513a-1	0.0	0.0	N
TCGA-KL-8328-01A-11R-2314-13	hsa-mir-513a-2	0.0	0.0	N
TCGA-KL-8328-01A-11R-2314-13	hsa-mir-513b	0.0	0.0	N
TCGA-KL-8328-01A-11R-2314-13	hsa-mir-513c	1.0	0.214575	N
TCGA-KL-8328-01A-11R-2314-13	hsa-mir-514-1	7.0	1.502028	N
TCGA-KL-8328-01A-11R-2314-13	hsa-mir-514-2	9.0	1.931178	N
TCGA-KL-8328-01A-11R-2314-13	hsa-mir-514-3	2.0	0.429151	N
TCGA-KL-8328-01A-11R-2314-13	hsa-mir-514b	0.0	0.0	N
TCGA-KL-8328-01A-11R-2314-13	hsa-mir-515-1	0.0	0.0	N
TCGA-KL-8328-01A-11R-2314-13	hsa-mir-515-2	0.0	0.0	N
TCGA-KL-8328-01A-11R-2314-13	hsa-mir-516a-1	0.0	0.0	N
TCGA-KL-8328-01A-11R-2314-13	hsa-mir-516a-2	0.0	0.0	N
TCGA-KL-8328-01A-11R-2314-13	hsa-mir-516b-1	0.0	0.0	N
TCGA-KL-8328-01A-11R-2314-13	hsa-mir-516b-2	0.0	0.0	N
TCGA-KL-8328-01A-11R-2314-13	hsa-mir-517a	0.0	0.0	N
TCGA-KL-8328-01A-11R-2314-13	hsa-mir-517b	0.0	0.0	N
TCGA-KL-8328-01A-11R-2314-13	hsa-mir-517c	0.0	0.0	N
TCGA-KL-8328-01A-11R-2314-13	hsa-mir-518a-1	0.0	0.0	N
TCGA-KL-8328-01A-11R-2314-13	hsa-mir-518a-2	0.0	0.0	N
TCGA-KL-8328-01A-11R-2314-13	hsa-mir-518b	0.0	0.0	N
TCGA-KL-8328-01A-11R-2314-13	hsa-mir-518c	0.0	0.0	N
TCGA-KL-8328-01A-11R-2314-13	hsa-mir-518d	0.0	0.0	N
TCGA-KL-8328-01A-11R-2314-13	hsa-mir-518e	0.0	0.0	N
TCGA-KL-8328-01A-11R-2314-13	hsa-mir-518f	0.0	0.0	N
TCGA-KL-8328-01A-11R-2314-13	hsa-mir-519a-1	0.0	0.0	N
TCGA-KL-8328-01A-11R-2314-13	hsa-mir-519a-2	0.0	0.0	N
TCGA-KL-8328-01A-11R-2314-13	hsa-mir-519b	0.0	0.0	N
TCGA-KL-8328-01A-11R-2314-13	hsa-mir-519c	0.0	0.0	N
TCGA-KL-8328-01A-11R-2314-13	hsa-mir-519d	1.0	0.214575	N
TCGA-KL-8328-01A-11R-2314-13	hsa-mir-519e	0.0	0.0	N
TCGA-KL-8328-01A-11R-2314-13	hsa-mir-520a	0.0	0.0	N
TCGA-KL-8328-01A-11R-2314-13	hsa-mir-520b	0.0	0.0	N
TCGA-KL-8328-01A-11R-2314-13	hsa-mir-520c	0.0	0.0	N
TCGA-KL-8328-01A-11R-2314-13	hsa-mir-520d	0.0	0.0	N
TCGA-KL-8328-01A-11R-2314-13	hsa-mir-520e	0.0	0.0	N
TCGA-KL-8328-01A-11R-2314-13	hsa-mir-520f	0.0	0.0	N
TCGA-KL-8328-01A-11R-2314-13	hsa-mir-520g	0.0	0.0	N
TCGA-KL-8328-01A-11R-2314-13	hsa-mir-520h	0.0	0.0	N
TCGA-KL-8328-01A-11R-2314-13	hsa-mir-521-1	0.0	0.0	N
TCGA-KL-8328-01A-11R-2314-13	hsa-mir-521-2	0.0	0.0	N
TCGA-KL-8328-01A-11R-2314-13	hsa-mir-522	0.0	0.0	N
TCGA-KL-8328-01A-11R-2314-13	hsa-mir-523	0.0	0.0	N
TCGA-KL-8328-01A-11R-2314-13	hsa-mir-524	0.0	0.0	N
TCGA-KL-8328-01A-11R-2314-13	hsa-mir-525	1.0	0.214575	N
TCGA-KL-8328-01A-11R-2314-13	hsa-mir-526a-1	0.0	0.0	N
TCGA-KL-8328-01A-11R-2314-13	hsa-mir-526a-2	0.0	0.0	N
TCGA-KL-8328-01A-11R-2314-13	hsa-mir-526b	0.0	0.0	N
TCGA-KL-8328-01A-11R-2314-13	hsa-mir-527	0.0	0.0	N
TCGA-KL-8328-01A-11R-2314-13	hsa-mir-532	5708.0	1224.796245	N
TCGA-KL-8328-01A-11R-2314-13	hsa-mir-539	10.0	2.145754	N
TCGA-KL-8328-01A-11R-2314-13	hsa-mir-541	0.0	0.0	N
TCGA-KL-8328-01A-11R-2314-13	hsa-mir-542	1221.0	261.996534	N
TCGA-KL-8328-01A-11R-2314-13	hsa-mir-543	0.0	0.0	N
TCGA-KL-8328-01A-11R-2314-13	hsa-mir-544	0.0	0.0	N
TCGA-KL-8328-01A-11R-2314-13	hsa-mir-544b	0.0	0.0	N
TCGA-KL-8328-01A-11R-2314-13	hsa-mir-545	1.0	0.214575	N
TCGA-KL-8328-01A-11R-2314-13	hsa-mir-548a-1	0.0	0.0	N
TCGA-KL-8328-01A-11R-2314-13	hsa-mir-548a-2	0.0	0.0	N
TCGA-KL-8328-01A-11R-2314-13	hsa-mir-548a-3	0.0	0.0	N
TCGA-KL-8328-01A-11R-2314-13	hsa-mir-548aa-1	0.0	0.0	N
TCGA-KL-8328-01A-11R-2314-13	hsa-mir-548aa-2	0.0	0.0	N
TCGA-KL-8328-01A-11R-2314-13	hsa-mir-548b	0.0	0.0	N
TCGA-KL-8328-01A-11R-2314-13	hsa-mir-548c	0.0	0.0	N
TCGA-KL-8328-01A-11R-2314-13	hsa-mir-548d-1	1.0	0.214575	N
TCGA-KL-8328-01A-11R-2314-13	hsa-mir-548d-2	0.0	0.0	N
TCGA-KL-8328-01A-11R-2314-13	hsa-mir-548e	0.0	0.0	N
TCGA-KL-8328-01A-11R-2314-13	hsa-mir-548f-1	0.0	0.0	N
TCGA-KL-8328-01A-11R-2314-13	hsa-mir-548f-2	0.0	0.0	N
TCGA-KL-8328-01A-11R-2314-13	hsa-mir-548f-3	0.0	0.0	N
TCGA-KL-8328-01A-11R-2314-13	hsa-mir-548f-4	0.0	0.0	N
TCGA-KL-8328-01A-11R-2314-13	hsa-mir-548f-5	0.0	0.0	N
TCGA-KL-8328-01A-11R-2314-13	hsa-mir-548g	0.0	0.0	N
TCGA-KL-8328-01A-11R-2314-13	hsa-mir-548h-1	0.0	0.0	N
TCGA-KL-8328-01A-11R-2314-13	hsa-mir-548h-2	0.0	0.0	N
TCGA-KL-8328-01A-11R-2314-13	hsa-mir-548h-3	0.0	0.0	N
TCGA-KL-8328-01A-11R-2314-13	hsa-mir-548h-4	0.0	0.0	N
TCGA-KL-8328-01A-11R-2314-13	hsa-mir-548i-1	0.0	0.0	N
TCGA-KL-8328-01A-11R-2314-13	hsa-mir-548i-2	0.0	0.0	N
TCGA-KL-8328-01A-11R-2314-13	hsa-mir-548i-3	0.0	0.0	N
TCGA-KL-8328-01A-11R-2314-13	hsa-mir-548i-4	0.0	0.0	N
TCGA-KL-8328-01A-11R-2314-13	hsa-mir-548j	2.0	0.429151	N
TCGA-KL-8328-01A-11R-2314-13	hsa-mir-548k	0.0	0.0	N
TCGA-KL-8328-01A-11R-2314-13	hsa-mir-548l	0.0	0.0	N
TCGA-KL-8328-01A-11R-2314-13	hsa-mir-548m	0.0	0.0	N
TCGA-KL-8328-01A-11R-2314-13	hsa-mir-548n	0.0	0.0	N
TCGA-KL-8328-01A-11R-2314-13	hsa-mir-548o	0.0	0.0	N
TCGA-KL-8328-01A-11R-2314-13	hsa-mir-548p	0.0	0.0	N
TCGA-KL-8328-01A-11R-2314-13	hsa-mir-548q	0.0	0.0	N
TCGA-KL-8328-01A-11R-2314-13	hsa-mir-548s	0.0	0.0	N
TCGA-KL-8328-01A-11R-2314-13	hsa-mir-548t	1.0	0.214575	N
TCGA-KL-8328-01A-11R-2314-13	hsa-mir-548u	0.0	0.0	N
TCGA-KL-8328-01A-11R-2314-13	hsa-mir-548v	4.0	0.858302	N
TCGA-KL-8328-01A-11R-2314-13	hsa-mir-548w	0.0	0.0	N
TCGA-KL-8328-01A-11R-2314-13	hsa-mir-548x	0.0	0.0	N
TCGA-KL-8328-01A-11R-2314-13	hsa-mir-548y	0.0	0.0	N
TCGA-KL-8328-01A-11R-2314-13	hsa-mir-548z	0.0	0.0	N
TCGA-KL-8328-01A-11R-2314-13	hsa-mir-549	0.0	0.0	N
TCGA-KL-8328-01A-11R-2314-13	hsa-mir-550a-1	12.0	2.574905	N
TCGA-KL-8328-01A-11R-2314-13	hsa-mir-550a-2	7.0	1.502028	N
TCGA-KL-8328-01A-11R-2314-13	hsa-mir-550b-1	0.0	0.0	N
TCGA-KL-8328-01A-11R-2314-13	hsa-mir-550b-2	0.0	0.0	N
TCGA-KL-8328-01A-11R-2314-13	hsa-mir-551a	1.0	0.214575	N
TCGA-KL-8328-01A-11R-2314-13	hsa-mir-551b	7.0	1.502028	N
TCGA-KL-8328-01A-11R-2314-13	hsa-mir-552	0.0	0.0	N
TCGA-KL-8328-01A-11R-2314-13	hsa-mir-553	0.0	0.0	N
TCGA-KL-8328-01A-11R-2314-13	hsa-mir-554	0.0	0.0	N
TCGA-KL-8328-01A-11R-2314-13	hsa-mir-555	0.0	0.0	N
TCGA-KL-8328-01A-11R-2314-13	hsa-mir-556	5.0	1.072877	N
TCGA-KL-8328-01A-11R-2314-13	hsa-mir-557	0.0	0.0	N
TCGA-KL-8328-01A-11R-2314-13	hsa-mir-558	0.0	0.0	N
TCGA-KL-8328-01A-11R-2314-13	hsa-mir-559	0.0	0.0	N
TCGA-KL-8328-01A-11R-2314-13	hsa-mir-561	7.0	1.502028	N
TCGA-KL-8328-01A-11R-2314-13	hsa-mir-562	0.0	0.0	N
TCGA-KL-8328-01A-11R-2314-13	hsa-mir-563	0.0	0.0	N
TCGA-KL-8328-01A-11R-2314-13	hsa-mir-564	1.0	0.214575	N
TCGA-KL-8328-01A-11R-2314-13	hsa-mir-566	0.0	0.0	N
TCGA-KL-8328-01A-11R-2314-13	hsa-mir-567	0.0	0.0	N
TCGA-KL-8328-01A-11R-2314-13	hsa-mir-568	0.0	0.0	N
TCGA-KL-8328-01A-11R-2314-13	hsa-mir-569	0.0	0.0	N
TCGA-KL-8328-01A-11R-2314-13	hsa-mir-570	14.0	3.004055	N
TCGA-KL-8328-01A-11R-2314-13	hsa-mir-571	0.0	0.0	N
TCGA-KL-8328-01A-11R-2314-13	hsa-mir-572	0.0	0.0	N
TCGA-KL-8328-01A-11R-2314-13	hsa-mir-573	0.0	0.0	N
TCGA-KL-8328-01A-11R-2314-13	hsa-mir-574	189.0	40.554746	N
TCGA-KL-8328-01A-11R-2314-13	hsa-mir-575	0.0	0.0	N
TCGA-KL-8328-01A-11R-2314-13	hsa-mir-576	42.0	9.012166	N
TCGA-KL-8328-01A-11R-2314-13	hsa-mir-577	1430.0	306.842787	N
TCGA-KL-8328-01A-11R-2314-13	hsa-mir-578	1.0	0.214575	N
TCGA-KL-8328-01A-11R-2314-13	hsa-mir-579	0.0	0.0	N
TCGA-KL-8328-01A-11R-2314-13	hsa-mir-580	5.0	1.072877	N
TCGA-KL-8328-01A-11R-2314-13	hsa-mir-581	4.0	0.858302	N
TCGA-KL-8328-01A-11R-2314-13	hsa-mir-582	7926.0	1700.724428	N
TCGA-KL-8328-01A-11R-2314-13	hsa-mir-583	0.0	0.0	N
TCGA-KL-8328-01A-11R-2314-13	hsa-mir-584	188.0	40.340171	N
TCGA-KL-8328-01A-11R-2314-13	hsa-mir-585	2.0	0.429151	N
TCGA-KL-8328-01A-11R-2314-13	hsa-mir-586	0.0	0.0	N
TCGA-KL-8328-01A-11R-2314-13	hsa-mir-587	0.0	0.0	N
TCGA-KL-8328-01A-11R-2314-13	hsa-mir-588	0.0	0.0	N
TCGA-KL-8328-01A-11R-2314-13	hsa-mir-589	286.0	61.368557	N
TCGA-KL-8328-01A-11R-2314-13	hsa-mir-590	76.0	16.307729	N
TCGA-KL-8328-01A-11R-2314-13	hsa-mir-591	0.0	0.0	N
TCGA-KL-8328-01A-11R-2314-13	hsa-mir-592	82.0	17.595181	N
TCGA-KL-8328-01A-11R-2314-13	hsa-mir-593	0.0	0.0	N
TCGA-KL-8328-01A-11R-2314-13	hsa-mir-595	0.0	0.0	N
TCGA-KL-8328-01A-11R-2314-13	hsa-mir-596	0.0	0.0	N
TCGA-KL-8328-01A-11R-2314-13	hsa-mir-597	0.0	0.0	N
TCGA-KL-8328-01A-11R-2314-13	hsa-mir-598	339.0	72.741052	N
TCGA-KL-8328-01A-11R-2314-13	hsa-mir-599	0.0	0.0	N
TCGA-KL-8328-01A-11R-2314-13	hsa-mir-600	0.0	0.0	N
TCGA-KL-8328-01A-11R-2314-13	hsa-mir-601	0.0	0.0	N
TCGA-KL-8328-01A-11R-2314-13	hsa-mir-602	0.0	0.0	N
TCGA-KL-8328-01A-11R-2314-13	hsa-mir-603	0.0	0.0	N
TCGA-KL-8328-01A-11R-2314-13	hsa-mir-604	0.0	0.0	N
TCGA-KL-8328-01A-11R-2314-13	hsa-mir-605	3.0	0.643726	N
TCGA-KL-8328-01A-11R-2314-13	hsa-mir-606	0.0	0.0	N
TCGA-KL-8328-01A-11R-2314-13	hsa-mir-607	6.0	1.287452	N
TCGA-KL-8328-01A-11R-2314-13	hsa-mir-608	0.0	0.0	N
TCGA-KL-8328-01A-11R-2314-13	hsa-mir-609	0.0	0.0	N
TCGA-KL-8328-01A-11R-2314-13	hsa-mir-610	0.0	0.0	N
TCGA-KL-8328-01A-11R-2314-13	hsa-mir-611	0.0	0.0	N
TCGA-KL-8328-01A-11R-2314-13	hsa-mir-612	0.0	0.0	N
TCGA-KL-8328-01A-11R-2314-13	hsa-mir-613	0.0	0.0	N
TCGA-KL-8328-01A-11R-2314-13	hsa-mir-614	0.0	0.0	N
TCGA-KL-8328-01A-11R-2314-13	hsa-mir-615	0.0	0.0	N
TCGA-KL-8328-01A-11R-2314-13	hsa-mir-616	33.0	7.080987	N
TCGA-KL-8328-01A-11R-2314-13	hsa-mir-617	1.0	0.214575	N
TCGA-KL-8328-01A-11R-2314-13	hsa-mir-618	18.0	3.862357	N
TCGA-KL-8328-01A-11R-2314-13	hsa-mir-619	0.0	0.0	N
TCGA-KL-8328-01A-11R-2314-13	hsa-mir-620	0.0	0.0	N
TCGA-KL-8328-01A-11R-2314-13	hsa-mir-621	0.0	0.0	N
TCGA-KL-8328-01A-11R-2314-13	hsa-mir-622	0.0	0.0	N
TCGA-KL-8328-01A-11R-2314-13	hsa-mir-623	0.0	0.0	N
TCGA-KL-8328-01A-11R-2314-13	hsa-mir-624	3.0	0.643726	N
TCGA-KL-8328-01A-11R-2314-13	hsa-mir-625	257.0	55.145872	N
TCGA-KL-8328-01A-11R-2314-13	hsa-mir-626	0.0	0.0	N
TCGA-KL-8328-01A-11R-2314-13	hsa-mir-627	10.0	2.145754	N
TCGA-KL-8328-01A-11R-2314-13	hsa-mir-628	30.0	6.437261	N
TCGA-KL-8328-01A-11R-2314-13	hsa-mir-629	218.0	46.777432	N
TCGA-KL-8328-01A-11R-2314-13	hsa-mir-630	0.0	0.0	N
TCGA-KL-8328-01A-11R-2314-13	hsa-mir-631	0.0	0.0	N
TCGA-KL-8328-01A-11R-2314-13	hsa-mir-632	1.0	0.214575	N
TCGA-KL-8328-01A-11R-2314-13	hsa-mir-633	0.0	0.0	N
TCGA-KL-8328-01A-11R-2314-13	hsa-mir-634	0.0	0.0	N
TCGA-KL-8328-01A-11R-2314-13	hsa-mir-635	0.0	0.0	N
TCGA-KL-8328-01A-11R-2314-13	hsa-mir-636	0.0	0.0	N
TCGA-KL-8328-01A-11R-2314-13	hsa-mir-637	0.0	0.0	N
TCGA-KL-8328-01A-11R-2314-13	hsa-mir-638	0.0	0.0	N
TCGA-KL-8328-01A-11R-2314-13	hsa-mir-639	4.0	0.858302	N
TCGA-KL-8328-01A-11R-2314-13	hsa-mir-640	0.0	0.0	N
TCGA-KL-8328-01A-11R-2314-13	hsa-mir-641	2.0	0.429151	N
TCGA-KL-8328-01A-11R-2314-13	hsa-mir-642a	33.0	7.080987	N
TCGA-KL-8328-01A-11R-2314-13	hsa-mir-642b	0.0	0.0	N
TCGA-KL-8328-01A-11R-2314-13	hsa-mir-643	0.0	0.0	N
TCGA-KL-8328-01A-11R-2314-13	hsa-mir-644	0.0	0.0	N
TCGA-KL-8328-01A-11R-2314-13	hsa-mir-645	0.0	0.0	N
TCGA-KL-8328-01A-11R-2314-13	hsa-mir-646	0.0	0.0	N
TCGA-KL-8328-01A-11R-2314-13	hsa-mir-647	0.0	0.0	N
TCGA-KL-8328-01A-11R-2314-13	hsa-mir-648	0.0	0.0	N
TCGA-KL-8328-01A-11R-2314-13	hsa-mir-649	0.0	0.0	N
TCGA-KL-8328-01A-11R-2314-13	hsa-mir-650	0.0	0.0	N
TCGA-KL-8328-01A-11R-2314-13	hsa-mir-651	135.0	28.967676	N
TCGA-KL-8328-01A-11R-2314-13	hsa-mir-652	39.0	8.36844	N
TCGA-KL-8328-01A-11R-2314-13	hsa-mir-653	4607.0	988.548756	N
TCGA-KL-8328-01A-11R-2314-13	hsa-mir-654	14.0	3.004055	N
TCGA-KL-8328-01A-11R-2314-13	hsa-mir-655	1.0	0.214575	N
TCGA-KL-8328-01A-11R-2314-13	hsa-mir-656	0.0	0.0	N
TCGA-KL-8328-01A-11R-2314-13	hsa-mir-657	0.0	0.0	N
TCGA-KL-8328-01A-11R-2314-13	hsa-mir-658	1.0	0.214575	N
TCGA-KL-8328-01A-11R-2314-13	hsa-mir-659	11.0	2.360329	N
TCGA-KL-8328-01A-11R-2314-13	hsa-mir-660	191.0	40.983897	N
TCGA-KL-8328-01A-11R-2314-13	hsa-mir-661	0.0	0.0	N
TCGA-KL-8328-01A-11R-2314-13	hsa-mir-662	0.0	0.0	N
TCGA-KL-8328-01A-11R-2314-13	hsa-mir-663	0.0	0.0	N
TCGA-KL-8328-01A-11R-2314-13	hsa-mir-663b	0.0	0.0	N
TCGA-KL-8328-01A-11R-2314-13	hsa-mir-664	386.0	82.826095	N
TCGA-KL-8328-01A-11R-2314-13	hsa-mir-665	0.0	0.0	N
TCGA-KL-8328-01A-11R-2314-13	hsa-mir-668	0.0	0.0	N
TCGA-KL-8328-01A-11R-2314-13	hsa-mir-670	0.0	0.0	N
TCGA-KL-8328-01A-11R-2314-13	hsa-mir-671	50.0	10.728769	N
TCGA-KL-8328-01A-11R-2314-13	hsa-mir-675	41.0	8.79759	N
TCGA-KL-8328-01A-11R-2314-13	hsa-mir-676	9.0	1.931178	N
TCGA-KL-8328-01A-11R-2314-13	hsa-mir-7-1	45.0	9.655892	N
TCGA-KL-8328-01A-11R-2314-13	hsa-mir-7-2	0.0	0.0	N
TCGA-KL-8328-01A-11R-2314-13	hsa-mir-7-3	0.0	0.0	N
TCGA-KL-8328-01A-11R-2314-13	hsa-mir-708	91.0	19.526359	N
TCGA-KL-8328-01A-11R-2314-13	hsa-mir-711	0.0	0.0	N
TCGA-KL-8328-01A-11R-2314-13	hsa-mir-718	0.0	0.0	N
TCGA-KL-8328-01A-11R-2314-13	hsa-mir-720	1.0	0.214575	N
TCGA-KL-8328-01A-11R-2314-13	hsa-mir-744	74.0	15.878578	N
TCGA-KL-8328-01A-11R-2314-13	hsa-mir-758	9.0	1.931178	N
TCGA-KL-8328-01A-11R-2314-13	hsa-mir-759	0.0	0.0	N
TCGA-KL-8328-01A-11R-2314-13	hsa-mir-760	3.0	0.643726	N
TCGA-KL-8328-01A-11R-2314-13	hsa-mir-761	0.0	0.0	N
TCGA-KL-8328-01A-11R-2314-13	hsa-mir-762	0.0	0.0	N
TCGA-KL-8328-01A-11R-2314-13	hsa-mir-764	0.0	0.0	N
TCGA-KL-8328-01A-11R-2314-13	hsa-mir-765	0.0	0.0	N
TCGA-KL-8328-01A-11R-2314-13	hsa-mir-766	91.0	19.526359	N
TCGA-KL-8328-01A-11R-2314-13	hsa-mir-767	2.0	0.429151	N
TCGA-KL-8328-01A-11R-2314-13	hsa-mir-769	62.0	13.303673	N
TCGA-KL-8328-01A-11R-2314-13	hsa-mir-770	0.0	0.0	N
TCGA-KL-8328-01A-11R-2314-13	hsa-mir-802	0.0	0.0	N
TCGA-KL-8328-01A-11R-2314-13	hsa-mir-873	0.0	0.0	N
TCGA-KL-8328-01A-11R-2314-13	hsa-mir-874	3031.0	650.377964	N
TCGA-KL-8328-01A-11R-2314-13	hsa-mir-875	0.0	0.0	N
TCGA-KL-8328-01A-11R-2314-13	hsa-mir-876	0.0	0.0	N
TCGA-KL-8328-01A-11R-2314-13	hsa-mir-877	0.0	0.0	N
TCGA-KL-8328-01A-11R-2314-13	hsa-mir-885	240.0	51.49809	N
TCGA-KL-8328-01A-11R-2314-13	hsa-mir-887	6.0	1.287452	N
TCGA-KL-8328-01A-11R-2314-13	hsa-mir-888	47.0	10.085043	N
TCGA-KL-8328-01A-11R-2314-13	hsa-mir-889	20.0	4.291508	N
TCGA-KL-8328-01A-11R-2314-13	hsa-mir-890	3.0	0.643726	N
TCGA-KL-8328-01A-11R-2314-13	hsa-mir-891a	13206.0	2833.682412	N
TCGA-KL-8328-01A-11R-2314-13	hsa-mir-891b	81.0	17.380605	N
TCGA-KL-8328-01A-11R-2314-13	hsa-mir-892a	116.0	24.890744	N
TCGA-KL-8328-01A-11R-2314-13	hsa-mir-892b	31.0	6.651837	N
TCGA-KL-8328-01A-11R-2314-13	hsa-mir-9-1	602.0	129.174376	N
TCGA-KL-8328-01A-11R-2314-13	hsa-mir-9-2	602.0	129.174376	N
TCGA-KL-8328-01A-11R-2314-13	hsa-mir-9-3	0.0	0.0	N
TCGA-KL-8328-01A-11R-2314-13	hsa-mir-920	0.0	0.0	N
TCGA-KL-8328-01A-11R-2314-13	hsa-mir-921	0.0	0.0	N
TCGA-KL-8328-01A-11R-2314-13	hsa-mir-922	0.0	0.0	N
TCGA-KL-8328-01A-11R-2314-13	hsa-mir-924	0.0	0.0	N
TCGA-KL-8328-01A-11R-2314-13	hsa-mir-92a-1	1069.0	229.381077	N
TCGA-KL-8328-01A-11R-2314-13	hsa-mir-92a-2	27629.0	5928.503056	N
TCGA-KL-8328-01A-11R-2314-13	hsa-mir-92b	338.0	72.526477	N
TCGA-KL-8328-01A-11R-2314-13	hsa-mir-93	7111.0	1525.845497	N
TCGA-KL-8328-01A-11R-2314-13	hsa-mir-933	0.0	0.0	N
TCGA-KL-8328-01A-11R-2314-13	hsa-mir-934	0.0	0.0	N
TCGA-KL-8328-01A-11R-2314-13	hsa-mir-935	18.0	3.862357	N
TCGA-KL-8328-01A-11R-2314-13	hsa-mir-936	0.0	0.0	N
TCGA-KL-8328-01A-11R-2314-13	hsa-mir-937	2.0	0.429151	N
TCGA-KL-8328-01A-11R-2314-13	hsa-mir-938	0.0	0.0	N
TCGA-KL-8328-01A-11R-2314-13	hsa-mir-939	3.0	0.643726	N
TCGA-KL-8328-01A-11R-2314-13	hsa-mir-940	3.0	0.643726	N
TCGA-KL-8328-01A-11R-2314-13	hsa-mir-941-1	0.0	0.0	N
TCGA-KL-8328-01A-11R-2314-13	hsa-mir-941-3	0.0	0.0	N
TCGA-KL-8328-01A-11R-2314-13	hsa-mir-941-4	0.0	0.0	N
TCGA-KL-8328-01A-11R-2314-13	hsa-mir-942	21.0	4.506083	N
TCGA-KL-8328-01A-11R-2314-13	hsa-mir-943	0.0	0.0	N
TCGA-KL-8328-01A-11R-2314-13	hsa-mir-944	9.0	1.931178	N
TCGA-KL-8328-01A-11R-2314-13	hsa-mir-95	7.0	1.502028	N
TCGA-KL-8328-01A-11R-2314-13	hsa-mir-96	122.0	26.178196	N
TCGA-KL-8328-01A-11R-2314-13	hsa-mir-98	113.0	24.247017	N
TCGA-KL-8328-01A-11R-2314-13	hsa-mir-99a	398.0	85.401	Y
TCGA-KL-8328-01A-11R-2314-13	hsa-mir-99b	155038.0	33267.3371	N
