# Supplementary material for: Dysfunctional miRNA-Mediated Regulation in Chromophobe Renal Cell Carcinoma
Source: PLoS One. 2016 Jun 3;11(6):e0156324. doi: 10.1371/journal.pone.0156324 (PMC4892590; doi:10.1371/journal.pone.0156324)
Supplement: S1 File — (ZIP) [file pone.0156324.s001.zip › S1_File miRNA expression profile downloaded from TCGA/case/bcgsc.ca__IlluminaHiSeq_miRNASeq__TCGA-KL-8329-01A-11R-2314-13__mirna_quantification.txt]

barcode	miRNA_ID	read_count	reads_per_million_miRNA_mapped	cross-mapped
TCGA-KL-8329-01A-11R-2314-13	hsa-let-7a-1	26899.0	5222.878612	N
TCGA-KL-8329-01A-11R-2314-13	hsa-let-7a-2	53765.0	10439.349737	N
TCGA-KL-8329-01A-11R-2314-13	hsa-let-7a-3	27151.0	5271.808513	N
TCGA-KL-8329-01A-11R-2314-13	hsa-let-7b	66372.0	12887.203957	N
TCGA-KL-8329-01A-11R-2314-13	hsa-let-7c	5506.0	1069.079506	N
TCGA-KL-8329-01A-11R-2314-13	hsa-let-7d	2158.0	419.01082	N
TCGA-KL-8329-01A-11R-2314-13	hsa-let-7e	4008.0	778.218427	N
TCGA-KL-8329-01A-11R-2314-13	hsa-let-7f-1	40.0	7.766651	N
TCGA-KL-8329-01A-11R-2314-13	hsa-let-7f-2	24007.0	4661.349747	N
TCGA-KL-8329-01A-11R-2314-13	hsa-let-7g	2595.0	503.861482	N
TCGA-KL-8329-01A-11R-2314-13	hsa-let-7i	1482.0	287.754418	N
TCGA-KL-8329-01A-11R-2314-13	hsa-mir-1-1	0.0	0.0	N
TCGA-KL-8329-01A-11R-2314-13	hsa-mir-1-2	6.0	1.164998	N
TCGA-KL-8329-01A-11R-2314-13	hsa-mir-100	13580.0	2636.778005	N
TCGA-KL-8329-01A-11R-2314-13	hsa-mir-101-1	118258.0	22961.715265	N
TCGA-KL-8329-01A-11R-2314-13	hsa-mir-101-2	162.0	31.454936	N
TCGA-KL-8329-01A-11R-2314-13	hsa-mir-103-1	34564.0	6711.163105	Y
TCGA-KL-8329-01A-11R-2314-13	hsa-mir-103-1-as	0.0	0.0	N
TCGA-KL-8329-01A-11R-2314-13	hsa-mir-103-2	15.0	2.912494	N
TCGA-KL-8329-01A-11R-2314-13	hsa-mir-103-2-as	0.0	0.0	N
TCGA-KL-8329-01A-11R-2314-13	hsa-mir-105-1	0.0	0.0	N
TCGA-KL-8329-01A-11R-2314-13	hsa-mir-105-2	0.0	0.0	N
TCGA-KL-8329-01A-11R-2314-13	hsa-mir-106a	44.0	8.543316	Y
TCGA-KL-8329-01A-11R-2314-13	hsa-mir-106b	2054.0	398.817527	N
TCGA-KL-8329-01A-11R-2314-13	hsa-mir-107	334.0	64.851536	Y
TCGA-KL-8329-01A-11R-2314-13	hsa-mir-10a	852758.0	165576.84373	N
TCGA-KL-8329-01A-11R-2314-13	hsa-mir-10b	816173.0	158473.270585	N
TCGA-KL-8329-01A-11R-2314-13	hsa-mir-1178	0.0	0.0	N
TCGA-KL-8329-01A-11R-2314-13	hsa-mir-1179	1.0	0.194166	N
TCGA-KL-8329-01A-11R-2314-13	hsa-mir-1180	48.0	9.319981	N
TCGA-KL-8329-01A-11R-2314-13	hsa-mir-1181	0.0	0.0	N
TCGA-KL-8329-01A-11R-2314-13	hsa-mir-1182	0.0	0.0	N
TCGA-KL-8329-01A-11R-2314-13	hsa-mir-1183	0.0	0.0	N
TCGA-KL-8329-01A-11R-2314-13	hsa-mir-1184-1	0.0	0.0	N
TCGA-KL-8329-01A-11R-2314-13	hsa-mir-1184-2	0.0	0.0	N
TCGA-KL-8329-01A-11R-2314-13	hsa-mir-1184-3	0.0	0.0	N
TCGA-KL-8329-01A-11R-2314-13	hsa-mir-1185-1	0.0	0.0	N
TCGA-KL-8329-01A-11R-2314-13	hsa-mir-1185-2	0.0	0.0	N
TCGA-KL-8329-01A-11R-2314-13	hsa-mir-1193	0.0	0.0	N
TCGA-KL-8329-01A-11R-2314-13	hsa-mir-1197	1.0	0.194166	N
TCGA-KL-8329-01A-11R-2314-13	hsa-mir-1200	0.0	0.0	N
TCGA-KL-8329-01A-11R-2314-13	hsa-mir-1202	0.0	0.0	N
TCGA-KL-8329-01A-11R-2314-13	hsa-mir-1203	0.0	0.0	N
TCGA-KL-8329-01A-11R-2314-13	hsa-mir-1204	0.0	0.0	N
TCGA-KL-8329-01A-11R-2314-13	hsa-mir-1205	0.0	0.0	N
TCGA-KL-8329-01A-11R-2314-13	hsa-mir-1206	0.0	0.0	N
TCGA-KL-8329-01A-11R-2314-13	hsa-mir-1207	0.0	0.0	N
TCGA-KL-8329-01A-11R-2314-13	hsa-mir-1208	0.0	0.0	N
TCGA-KL-8329-01A-11R-2314-13	hsa-mir-122	0.0	0.0	N
TCGA-KL-8329-01A-11R-2314-13	hsa-mir-1224	3.0	0.582499	N
TCGA-KL-8329-01A-11R-2314-13	hsa-mir-1225	0.0	0.0	N
TCGA-KL-8329-01A-11R-2314-13	hsa-mir-1226	2.0	0.388333	N
TCGA-KL-8329-01A-11R-2314-13	hsa-mir-1227	0.0	0.0	N
TCGA-KL-8329-01A-11R-2314-13	hsa-mir-1228	1.0	0.194166	N
TCGA-KL-8329-01A-11R-2314-13	hsa-mir-1229	1.0	0.194166	N
TCGA-KL-8329-01A-11R-2314-13	hsa-mir-1231	0.0	0.0	N
TCGA-KL-8329-01A-11R-2314-13	hsa-mir-1233-1	0.0	0.0	N
TCGA-KL-8329-01A-11R-2314-13	hsa-mir-1233-2	0.0	0.0	N
TCGA-KL-8329-01A-11R-2314-13	hsa-mir-1234	1.0	0.194166	N
TCGA-KL-8329-01A-11R-2314-13	hsa-mir-1236	0.0	0.0	N
TCGA-KL-8329-01A-11R-2314-13	hsa-mir-1237	0.0	0.0	N
TCGA-KL-8329-01A-11R-2314-13	hsa-mir-1238	1.0	0.194166	N
TCGA-KL-8329-01A-11R-2314-13	hsa-mir-124-1	0.0	0.0	N
TCGA-KL-8329-01A-11R-2314-13	hsa-mir-124-2	0.0	0.0	N
TCGA-KL-8329-01A-11R-2314-13	hsa-mir-124-3	0.0	0.0	N
TCGA-KL-8329-01A-11R-2314-13	hsa-mir-1243	0.0	0.0	N
TCGA-KL-8329-01A-11R-2314-13	hsa-mir-1244-1	0.0	0.0	N
TCGA-KL-8329-01A-11R-2314-13	hsa-mir-1244-2	0.0	0.0	N
TCGA-KL-8329-01A-11R-2314-13	hsa-mir-1244-3	0.0	0.0	N
TCGA-KL-8329-01A-11R-2314-13	hsa-mir-1245	2.0	0.388333	N
TCGA-KL-8329-01A-11R-2314-13	hsa-mir-1246	0.0	0.0	N
TCGA-KL-8329-01A-11R-2314-13	hsa-mir-1247	1.0	0.194166	N
TCGA-KL-8329-01A-11R-2314-13	hsa-mir-1248	2.0	0.388333	N
TCGA-KL-8329-01A-11R-2314-13	hsa-mir-1249	3.0	0.582499	N
TCGA-KL-8329-01A-11R-2314-13	hsa-mir-1250	0.0	0.0	N
TCGA-KL-8329-01A-11R-2314-13	hsa-mir-1251	2.0	0.388333	N
TCGA-KL-8329-01A-11R-2314-13	hsa-mir-1252	0.0	0.0	N
TCGA-KL-8329-01A-11R-2314-13	hsa-mir-1253	0.0	0.0	N
TCGA-KL-8329-01A-11R-2314-13	hsa-mir-1254	1.0	0.194166	N
TCGA-KL-8329-01A-11R-2314-13	hsa-mir-1255a	2.0	0.388333	N
TCGA-KL-8329-01A-11R-2314-13	hsa-mir-1255b-1	0.0	0.0	N
TCGA-KL-8329-01A-11R-2314-13	hsa-mir-1255b-2	0.0	0.0	N
TCGA-KL-8329-01A-11R-2314-13	hsa-mir-1256	0.0	0.0	N
TCGA-KL-8329-01A-11R-2314-13	hsa-mir-1257	0.0	0.0	N
TCGA-KL-8329-01A-11R-2314-13	hsa-mir-1258	7.0	1.359164	N
TCGA-KL-8329-01A-11R-2314-13	hsa-mir-125a	4320.0	838.798305	N
TCGA-KL-8329-01A-11R-2314-13	hsa-mir-125b-1	3796.0	737.055177	N
TCGA-KL-8329-01A-11R-2314-13	hsa-mir-125b-2	86.0	16.6983	N
TCGA-KL-8329-01A-11R-2314-13	hsa-mir-126	7104.0	1379.357213	N
TCGA-KL-8329-01A-11R-2314-13	hsa-mir-1260	0.0	0.0	N
TCGA-KL-8329-01A-11R-2314-13	hsa-mir-1260b	0.0	0.0	N
TCGA-KL-8329-01A-11R-2314-13	hsa-mir-1261	0.0	0.0	N
TCGA-KL-8329-01A-11R-2314-13	hsa-mir-1262	6.0	1.164998	N
TCGA-KL-8329-01A-11R-2314-13	hsa-mir-1263	0.0	0.0	N
TCGA-KL-8329-01A-11R-2314-13	hsa-mir-1264	0.0	0.0	N
TCGA-KL-8329-01A-11R-2314-13	hsa-mir-1265	0.0	0.0	N
TCGA-KL-8329-01A-11R-2314-13	hsa-mir-1266	28.0	5.436656	N
TCGA-KL-8329-01A-11R-2314-13	hsa-mir-1267	0.0	0.0	N
TCGA-KL-8329-01A-11R-2314-13	hsa-mir-1268	0.0	0.0	N
TCGA-KL-8329-01A-11R-2314-13	hsa-mir-1269	2.0	0.388333	N
TCGA-KL-8329-01A-11R-2314-13	hsa-mir-127	236.0	45.823241	N
TCGA-KL-8329-01A-11R-2314-13	hsa-mir-1270-1	2.0	0.388333	N
TCGA-KL-8329-01A-11R-2314-13	hsa-mir-1270-2	1.0	0.194166	N
TCGA-KL-8329-01A-11R-2314-13	hsa-mir-1271	10.0	1.941663	N
TCGA-KL-8329-01A-11R-2314-13	hsa-mir-1272	0.0	0.0	N
TCGA-KL-8329-01A-11R-2314-13	hsa-mir-1273	0.0	0.0	N
TCGA-KL-8329-01A-11R-2314-13	hsa-mir-1273c	0.0	0.0	N
TCGA-KL-8329-01A-11R-2314-13	hsa-mir-1273d	0.0	0.0	N
TCGA-KL-8329-01A-11R-2314-13	hsa-mir-1274a	0.0	0.0	N
TCGA-KL-8329-01A-11R-2314-13	hsa-mir-1274b	11.0	2.135829	N
TCGA-KL-8329-01A-11R-2314-13	hsa-mir-1275	1.0	0.194166	N
TCGA-KL-8329-01A-11R-2314-13	hsa-mir-1276	0.0	0.0	N
TCGA-KL-8329-01A-11R-2314-13	hsa-mir-1277	1.0	0.194166	N
TCGA-KL-8329-01A-11R-2314-13	hsa-mir-1278	0.0	0.0	N
TCGA-KL-8329-01A-11R-2314-13	hsa-mir-1279	0.0	0.0	N
TCGA-KL-8329-01A-11R-2314-13	hsa-mir-128-1	183.0	35.532428	N
TCGA-KL-8329-01A-11R-2314-13	hsa-mir-128-2	141.0	27.377445	N
TCGA-KL-8329-01A-11R-2314-13	hsa-mir-1280	0.0	0.0	N
TCGA-KL-8329-01A-11R-2314-13	hsa-mir-1281	0.0	0.0	N
TCGA-KL-8329-01A-11R-2314-13	hsa-mir-1282	0.0	0.0	N
TCGA-KL-8329-01A-11R-2314-13	hsa-mir-1283-1	0.0	0.0	N
TCGA-KL-8329-01A-11R-2314-13	hsa-mir-1283-2	0.0	0.0	N
TCGA-KL-8329-01A-11R-2314-13	hsa-mir-1284	0.0	0.0	N
TCGA-KL-8329-01A-11R-2314-13	hsa-mir-1285-1	0.0	0.0	N
TCGA-KL-8329-01A-11R-2314-13	hsa-mir-1285-2	0.0	0.0	N
TCGA-KL-8329-01A-11R-2314-13	hsa-mir-1286	0.0	0.0	N
TCGA-KL-8329-01A-11R-2314-13	hsa-mir-1287	47.0	9.125815	N
TCGA-KL-8329-01A-11R-2314-13	hsa-mir-1288	2.0	0.388333	N
TCGA-KL-8329-01A-11R-2314-13	hsa-mir-1289-1	0.0	0.0	N
TCGA-KL-8329-01A-11R-2314-13	hsa-mir-1289-2	0.0	0.0	N
TCGA-KL-8329-01A-11R-2314-13	hsa-mir-129-1	23.0	4.465824	N
TCGA-KL-8329-01A-11R-2314-13	hsa-mir-129-2	28.0	5.436656	N
TCGA-KL-8329-01A-11R-2314-13	hsa-mir-1290	0.0	0.0	N
TCGA-KL-8329-01A-11R-2314-13	hsa-mir-1291	3.0	0.582499	N
TCGA-KL-8329-01A-11R-2314-13	hsa-mir-1292	0.0	0.0	N
TCGA-KL-8329-01A-11R-2314-13	hsa-mir-1293	0.0	0.0	N
TCGA-KL-8329-01A-11R-2314-13	hsa-mir-1294	2.0	0.388333	N
TCGA-KL-8329-01A-11R-2314-13	hsa-mir-1295	0.0	0.0	N
TCGA-KL-8329-01A-11R-2314-13	hsa-mir-1296	15.0	2.912494	N
TCGA-KL-8329-01A-11R-2314-13	hsa-mir-1297	0.0	0.0	N
TCGA-KL-8329-01A-11R-2314-13	hsa-mir-1298	0.0	0.0	N
TCGA-KL-8329-01A-11R-2314-13	hsa-mir-1299	0.0	0.0	N
TCGA-KL-8329-01A-11R-2314-13	hsa-mir-1301	30.0	5.824988	N
TCGA-KL-8329-01A-11R-2314-13	hsa-mir-1302-1	0.0	0.0	N
TCGA-KL-8329-01A-11R-2314-13	hsa-mir-1302-10	0.0	0.0	N
TCGA-KL-8329-01A-11R-2314-13	hsa-mir-1302-11	0.0	0.0	N
TCGA-KL-8329-01A-11R-2314-13	hsa-mir-1302-2	0.0	0.0	N
TCGA-KL-8329-01A-11R-2314-13	hsa-mir-1302-3	0.0	0.0	N
TCGA-KL-8329-01A-11R-2314-13	hsa-mir-1302-4	0.0	0.0	N
TCGA-KL-8329-01A-11R-2314-13	hsa-mir-1302-5	0.0	0.0	N
TCGA-KL-8329-01A-11R-2314-13	hsa-mir-1302-6	0.0	0.0	N
TCGA-KL-8329-01A-11R-2314-13	hsa-mir-1302-7	0.0	0.0	N
TCGA-KL-8329-01A-11R-2314-13	hsa-mir-1302-8	0.0	0.0	N
TCGA-KL-8329-01A-11R-2314-13	hsa-mir-1302-9	0.0	0.0	N
TCGA-KL-8329-01A-11R-2314-13	hsa-mir-1303	0.0	0.0	N
TCGA-KL-8329-01A-11R-2314-13	hsa-mir-1304	6.0	1.164998	N
TCGA-KL-8329-01A-11R-2314-13	hsa-mir-1305	0.0	0.0	N
TCGA-KL-8329-01A-11R-2314-13	hsa-mir-1306	12.0	2.329995	N
TCGA-KL-8329-01A-11R-2314-13	hsa-mir-1307	2126.0	412.797499	N
TCGA-KL-8329-01A-11R-2314-13	hsa-mir-130a	140.0	27.183278	N
TCGA-KL-8329-01A-11R-2314-13	hsa-mir-130b	25.0	4.854157	N
TCGA-KL-8329-01A-11R-2314-13	hsa-mir-132	127.0	24.659117	N
TCGA-KL-8329-01A-11R-2314-13	hsa-mir-1321	0.0	0.0	N
TCGA-KL-8329-01A-11R-2314-13	hsa-mir-1322	0.0	0.0	N
TCGA-KL-8329-01A-11R-2314-13	hsa-mir-1323	0.0	0.0	N
TCGA-KL-8329-01A-11R-2314-13	hsa-mir-1324	0.0	0.0	N
TCGA-KL-8329-01A-11R-2314-13	hsa-mir-133a-1	1.0	0.194166	N
TCGA-KL-8329-01A-11R-2314-13	hsa-mir-133a-2	0.0	0.0	N
TCGA-KL-8329-01A-11R-2314-13	hsa-mir-133b	0.0	0.0	N
TCGA-KL-8329-01A-11R-2314-13	hsa-mir-134	90.0	17.474965	N
TCGA-KL-8329-01A-11R-2314-13	hsa-mir-135a-1	4.0	0.776665	N
TCGA-KL-8329-01A-11R-2314-13	hsa-mir-135a-2	1.0	0.194166	N
TCGA-KL-8329-01A-11R-2314-13	hsa-mir-135b	0.0	0.0	N
TCGA-KL-8329-01A-11R-2314-13	hsa-mir-136	10.0	1.941663	N
TCGA-KL-8329-01A-11R-2314-13	hsa-mir-137	0.0	0.0	N
TCGA-KL-8329-01A-11R-2314-13	hsa-mir-138-1	0.0	0.0	N
TCGA-KL-8329-01A-11R-2314-13	hsa-mir-138-2	0.0	0.0	N
TCGA-KL-8329-01A-11R-2314-13	hsa-mir-139	194.0	37.668257	N
TCGA-KL-8329-01A-11R-2314-13	hsa-mir-140	4563.0	885.98071	N
TCGA-KL-8329-01A-11R-2314-13	hsa-mir-141	6744.0	1309.457354	N
TCGA-KL-8329-01A-11R-2314-13	hsa-mir-142	5774.0	1121.116068	N
TCGA-KL-8329-01A-11R-2314-13	hsa-mir-143	85090.0	16521.608279	N
TCGA-KL-8329-01A-11R-2314-13	hsa-mir-144	5854.0	1136.64937	N
TCGA-KL-8329-01A-11R-2314-13	hsa-mir-145	1025.0	199.020431	N
TCGA-KL-8329-01A-11R-2314-13	hsa-mir-1468	291.0	56.502386	N
TCGA-KL-8329-01A-11R-2314-13	hsa-mir-1469	0.0	0.0	N
TCGA-KL-8329-01A-11R-2314-13	hsa-mir-146a	123.0	23.882452	N
TCGA-KL-8329-01A-11R-2314-13	hsa-mir-146b	598.0	116.111432	N
TCGA-KL-8329-01A-11R-2314-13	hsa-mir-147	0.0	0.0	N
TCGA-KL-8329-01A-11R-2314-13	hsa-mir-1470	0.0	0.0	N
TCGA-KL-8329-01A-11R-2314-13	hsa-mir-1471	0.0	0.0	N
TCGA-KL-8329-01A-11R-2314-13	hsa-mir-147b	1.0	0.194166	N
TCGA-KL-8329-01A-11R-2314-13	hsa-mir-148a	143719.0	27905.382775	N
TCGA-KL-8329-01A-11R-2314-13	hsa-mir-148b	419.0	81.355669	N
TCGA-KL-8329-01A-11R-2314-13	hsa-mir-149	9.0	1.747496	N
TCGA-KL-8329-01A-11R-2314-13	hsa-mir-150	1618.0	314.161032	N
TCGA-KL-8329-01A-11R-2314-13	hsa-mir-151	8906.0	1729.244839	N
TCGA-KL-8329-01A-11R-2314-13	hsa-mir-152	366.0	71.064856	N
TCGA-KL-8329-01A-11R-2314-13	hsa-mir-153-1	0.0	0.0	N
TCGA-KL-8329-01A-11R-2314-13	hsa-mir-153-2	7.0	1.359164	N
TCGA-KL-8329-01A-11R-2314-13	hsa-mir-1537	0.0	0.0	N
TCGA-KL-8329-01A-11R-2314-13	hsa-mir-1538	0.0	0.0	N
TCGA-KL-8329-01A-11R-2314-13	hsa-mir-1539	0.0	0.0	N
TCGA-KL-8329-01A-11R-2314-13	hsa-mir-154	4.0	0.776665	N
TCGA-KL-8329-01A-11R-2314-13	hsa-mir-155	437.0	84.850662	N
TCGA-KL-8329-01A-11R-2314-13	hsa-mir-15a	547.0	106.208952	N
TCGA-KL-8329-01A-11R-2314-13	hsa-mir-15b	3019.0	586.187982	N
TCGA-KL-8329-01A-11R-2314-13	hsa-mir-16-1	2800.0	543.665568	N
TCGA-KL-8329-01A-11R-2314-13	hsa-mir-16-2	32.0	6.213321	N
TCGA-KL-8329-01A-11R-2314-13	hsa-mir-17	1501.0	291.443578	Y
TCGA-KL-8329-01A-11R-2314-13	hsa-mir-181a-1	6223.0	1208.296725	N
TCGA-KL-8329-01A-11R-2314-13	hsa-mir-181a-2	8911.0	1730.21567	N
TCGA-KL-8329-01A-11R-2314-13	hsa-mir-181b-1	1134.0	220.184555	N
TCGA-KL-8329-01A-11R-2314-13	hsa-mir-181b-2	25.0	4.854157	N
TCGA-KL-8329-01A-11R-2314-13	hsa-mir-181c	80.0	15.533302	N
TCGA-KL-8329-01A-11R-2314-13	hsa-mir-181d	6.0	1.164998	N
TCGA-KL-8329-01A-11R-2314-13	hsa-mir-182	220444.0	42802.790169	N
TCGA-KL-8329-01A-11R-2314-13	hsa-mir-1825	0.0	0.0	N
TCGA-KL-8329-01A-11R-2314-13	hsa-mir-1827	0.0	0.0	N
TCGA-KL-8329-01A-11R-2314-13	hsa-mir-183	42442.0	8240.805013	N
TCGA-KL-8329-01A-11R-2314-13	hsa-mir-184	6.0	1.164998	N
TCGA-KL-8329-01A-11R-2314-13	hsa-mir-185	716.0	139.023052	N
TCGA-KL-8329-01A-11R-2314-13	hsa-mir-186	462.0	89.704819	N
TCGA-KL-8329-01A-11R-2314-13	hsa-mir-187	281.0	54.560723	N
TCGA-KL-8329-01A-11R-2314-13	hsa-mir-188	22.0	4.271658	N
TCGA-KL-8329-01A-11R-2314-13	hsa-mir-18a	15.0	2.912494	Y
TCGA-KL-8329-01A-11R-2314-13	hsa-mir-18b	3.0	0.582499	Y
TCGA-KL-8329-01A-11R-2314-13	hsa-mir-190	43.0	8.34915	N
TCGA-KL-8329-01A-11R-2314-13	hsa-mir-1908	0.0	0.0	N
TCGA-KL-8329-01A-11R-2314-13	hsa-mir-1909	0.0	0.0	N
TCGA-KL-8329-01A-11R-2314-13	hsa-mir-190b	0.0	0.0	N
TCGA-KL-8329-01A-11R-2314-13	hsa-mir-191	4988.0	968.501376	N
TCGA-KL-8329-01A-11R-2314-13	hsa-mir-1910	0.0	0.0	N
TCGA-KL-8329-01A-11R-2314-13	hsa-mir-1911	0.0	0.0	N
TCGA-KL-8329-01A-11R-2314-13	hsa-mir-1912	0.0	0.0	N
TCGA-KL-8329-01A-11R-2314-13	hsa-mir-1913	0.0	0.0	N
TCGA-KL-8329-01A-11R-2314-13	hsa-mir-1914	1.0	0.194166	N
TCGA-KL-8329-01A-11R-2314-13	hsa-mir-1915	0.0	0.0	N
TCGA-KL-8329-01A-11R-2314-13	hsa-mir-192	3049.0	592.01297	Y
TCGA-KL-8329-01A-11R-2314-13	hsa-mir-193a	379.0	73.589018	N
TCGA-KL-8329-01A-11R-2314-13	hsa-mir-193b	236.0	45.823241	N
TCGA-KL-8329-01A-11R-2314-13	hsa-mir-194-1	606.0	117.664762	N
TCGA-KL-8329-01A-11R-2314-13	hsa-mir-194-2	631.0	122.518919	N
TCGA-KL-8329-01A-11R-2314-13	hsa-mir-195	37.0	7.184152	N
TCGA-KL-8329-01A-11R-2314-13	hsa-mir-196a-1	1323.0	256.881981	N
TCGA-KL-8329-01A-11R-2314-13	hsa-mir-196a-2	146.0	28.348276	N
TCGA-KL-8329-01A-11R-2314-13	hsa-mir-196b	1795.0	348.528462	N
TCGA-KL-8329-01A-11R-2314-13	hsa-mir-197	495.0	96.112306	N
TCGA-KL-8329-01A-11R-2314-13	hsa-mir-1972-1	0.0	0.0	N
TCGA-KL-8329-01A-11R-2314-13	hsa-mir-1972-2	0.0	0.0	N
TCGA-KL-8329-01A-11R-2314-13	hsa-mir-1973	0.0	0.0	N
TCGA-KL-8329-01A-11R-2314-13	hsa-mir-1976	72.0	13.979972	N
TCGA-KL-8329-01A-11R-2314-13	hsa-mir-198	0.0	0.0	N
TCGA-KL-8329-01A-11R-2314-13	hsa-mir-199a-1	251.0	48.735735	Y
TCGA-KL-8329-01A-11R-2314-13	hsa-mir-199a-2	433.0	84.073997	Y
TCGA-KL-8329-01A-11R-2314-13	hsa-mir-199b	535.0	103.878957	Y
TCGA-KL-8329-01A-11R-2314-13	hsa-mir-19a	21.0	4.077492	N
TCGA-KL-8329-01A-11R-2314-13	hsa-mir-19b-1	7.0	1.359164	N
TCGA-KL-8329-01A-11R-2314-13	hsa-mir-19b-2	98.0	19.028295	N
TCGA-KL-8329-01A-11R-2314-13	hsa-mir-200a	2994.0	581.333825	N
TCGA-KL-8329-01A-11R-2314-13	hsa-mir-200b	2716.0	527.355601	N
TCGA-KL-8329-01A-11R-2314-13	hsa-mir-200c	14055.0	2729.006985	N
TCGA-KL-8329-01A-11R-2314-13	hsa-mir-202	1.0	0.194166	N
TCGA-KL-8329-01A-11R-2314-13	hsa-mir-203	9399.0	1824.968812	N
TCGA-KL-8329-01A-11R-2314-13	hsa-mir-204	30.0	5.824988	N
TCGA-KL-8329-01A-11R-2314-13	hsa-mir-205	13.0	2.524162	N
TCGA-KL-8329-01A-11R-2314-13	hsa-mir-2052	0.0	0.0	N
TCGA-KL-8329-01A-11R-2314-13	hsa-mir-2053	0.0	0.0	N
TCGA-KL-8329-01A-11R-2314-13	hsa-mir-2054	0.0	0.0	N
TCGA-KL-8329-01A-11R-2314-13	hsa-mir-206	0.0	0.0	N
TCGA-KL-8329-01A-11R-2314-13	hsa-mir-208a	0.0	0.0	N
TCGA-KL-8329-01A-11R-2314-13	hsa-mir-208b	0.0	0.0	N
TCGA-KL-8329-01A-11R-2314-13	hsa-mir-20a	551.0	106.985617	N
TCGA-KL-8329-01A-11R-2314-13	hsa-mir-20b	211.0	40.969084	N
TCGA-KL-8329-01A-11R-2314-13	hsa-mir-21	253018.0	49127.562388	N
TCGA-KL-8329-01A-11R-2314-13	hsa-mir-210	1320.0	256.299482	N
TCGA-KL-8329-01A-11R-2314-13	hsa-mir-211	0.0	0.0	N
TCGA-KL-8329-01A-11R-2314-13	hsa-mir-2110	6.0	1.164998	N
TCGA-KL-8329-01A-11R-2314-13	hsa-mir-2113	0.0	0.0	N
TCGA-KL-8329-01A-11R-2314-13	hsa-mir-2114	0.0	0.0	N
TCGA-KL-8329-01A-11R-2314-13	hsa-mir-2115	0.0	0.0	N
TCGA-KL-8329-01A-11R-2314-13	hsa-mir-2116	3.0	0.582499	N
TCGA-KL-8329-01A-11R-2314-13	hsa-mir-2117	0.0	0.0	N
TCGA-KL-8329-01A-11R-2314-13	hsa-mir-212	2.0	0.388333	N
TCGA-KL-8329-01A-11R-2314-13	hsa-mir-214	0.0	0.0	N
TCGA-KL-8329-01A-11R-2314-13	hsa-mir-215	109.0	21.164124	Y
TCGA-KL-8329-01A-11R-2314-13	hsa-mir-216a	1.0	0.194166	N
TCGA-KL-8329-01A-11R-2314-13	hsa-mir-216b	0.0	0.0	N
TCGA-KL-8329-01A-11R-2314-13	hsa-mir-217	29.0	5.630822	N
TCGA-KL-8329-01A-11R-2314-13	hsa-mir-218-1	41.0	7.960817	N
TCGA-KL-8329-01A-11R-2314-13	hsa-mir-218-2	1748.0	339.402647	N
TCGA-KL-8329-01A-11R-2314-13	hsa-mir-219-1	2.0	0.388333	N
TCGA-KL-8329-01A-11R-2314-13	hsa-mir-219-2	1.0	0.194166	N
TCGA-KL-8329-01A-11R-2314-13	hsa-mir-22	689754.0	133926.964356	N
TCGA-KL-8329-01A-11R-2314-13	hsa-mir-221	5963.0	1157.813494	N
TCGA-KL-8329-01A-11R-2314-13	hsa-mir-222	1456.0	282.706095	N
TCGA-KL-8329-01A-11R-2314-13	hsa-mir-223	140.0	27.183278	N
TCGA-KL-8329-01A-11R-2314-13	hsa-mir-224	16.0	3.10666	N
TCGA-KL-8329-01A-11R-2314-13	hsa-mir-2276	1.0	0.194166	N
TCGA-KL-8329-01A-11R-2314-13	hsa-mir-2277	0.0	0.0	N
TCGA-KL-8329-01A-11R-2314-13	hsa-mir-2278	0.0	0.0	N
TCGA-KL-8329-01A-11R-2314-13	hsa-mir-2355	121.0	23.494119	N
TCGA-KL-8329-01A-11R-2314-13	hsa-mir-23a	5265.0	1022.285434	Y
TCGA-KL-8329-01A-11R-2314-13	hsa-mir-23b	5722.0	1111.019421	Y
TCGA-KL-8329-01A-11R-2314-13	hsa-mir-23c	1.0	0.194166	N
TCGA-KL-8329-01A-11R-2314-13	hsa-mir-24-1	75.0	14.562471	N
TCGA-KL-8329-01A-11R-2314-13	hsa-mir-24-2	2841.0	551.626385	N
TCGA-KL-8329-01A-11R-2314-13	hsa-mir-25	26570.0	5158.997908	N
TCGA-KL-8329-01A-11R-2314-13	hsa-mir-26a-1	7.0	1.359164	N
TCGA-KL-8329-01A-11R-2314-13	hsa-mir-26a-2	6942.0	1347.902276	N
TCGA-KL-8329-01A-11R-2314-13	hsa-mir-26b	982.0	190.671281	N
TCGA-KL-8329-01A-11R-2314-13	hsa-mir-27a	1341.0	260.376974	Y
TCGA-KL-8329-01A-11R-2314-13	hsa-mir-27b	5036.0	977.821357	Y
TCGA-KL-8329-01A-11R-2314-13	hsa-mir-28	9772.0	1897.392832	N
TCGA-KL-8329-01A-11R-2314-13	hsa-mir-2861	0.0	0.0	N
TCGA-KL-8329-01A-11R-2314-13	hsa-mir-2909	0.0	0.0	N
TCGA-KL-8329-01A-11R-2314-13	hsa-mir-296	5.0	0.970831	N
TCGA-KL-8329-01A-11R-2314-13	hsa-mir-297	0.0	0.0	N
TCGA-KL-8329-01A-11R-2314-13	hsa-mir-298	0.0	0.0	N
TCGA-KL-8329-01A-11R-2314-13	hsa-mir-299	0.0	0.0	N
TCGA-KL-8329-01A-11R-2314-13	hsa-mir-29a	98104.0	19048.488173	N
TCGA-KL-8329-01A-11R-2314-13	hsa-mir-29b-1	2450.0	475.707372	N
TCGA-KL-8329-01A-11R-2314-13	hsa-mir-29b-2	2530.0	491.240674	N
TCGA-KL-8329-01A-11R-2314-13	hsa-mir-29c	11853.0	2301.452849	N
TCGA-KL-8329-01A-11R-2314-13	hsa-mir-300	0.0	0.0	N
TCGA-KL-8329-01A-11R-2314-13	hsa-mir-301a	12.0	2.329995	N
TCGA-KL-8329-01A-11R-2314-13	hsa-mir-301b	1.0	0.194166	N
TCGA-KL-8329-01A-11R-2314-13	hsa-mir-302a	0.0	0.0	N
TCGA-KL-8329-01A-11R-2314-13	hsa-mir-302b	0.0	0.0	N
TCGA-KL-8329-01A-11R-2314-13	hsa-mir-302c	0.0	0.0	N
TCGA-KL-8329-01A-11R-2314-13	hsa-mir-302d	0.0	0.0	N
TCGA-KL-8329-01A-11R-2314-13	hsa-mir-302e	0.0	0.0	N
TCGA-KL-8329-01A-11R-2314-13	hsa-mir-302f	0.0	0.0	N
TCGA-KL-8329-01A-11R-2314-13	hsa-mir-3065	18.0	3.494993	N
TCGA-KL-8329-01A-11R-2314-13	hsa-mir-3074	13.0	2.524162	N
TCGA-KL-8329-01A-11R-2314-13	hsa-mir-30a	781295.0	151701.139271	Y
TCGA-KL-8329-01A-11R-2314-13	hsa-mir-30b	4916.0	954.521404	Y
TCGA-KL-8329-01A-11R-2314-13	hsa-mir-30c-1	18.0	3.494993	N
TCGA-KL-8329-01A-11R-2314-13	hsa-mir-30c-2	4618.0	896.659855	Y
TCGA-KL-8329-01A-11R-2314-13	hsa-mir-30d	93745.0	18202.117383	N
TCGA-KL-8329-01A-11R-2314-13	hsa-mir-30e	120442.0	23385.774408	Y
TCGA-KL-8329-01A-11R-2314-13	hsa-mir-31	6.0	1.164998	N
TCGA-KL-8329-01A-11R-2314-13	hsa-mir-3115	0.0	0.0	N
TCGA-KL-8329-01A-11R-2314-13	hsa-mir-3116-1	0.0	0.0	N
TCGA-KL-8329-01A-11R-2314-13	hsa-mir-3116-2	0.0	0.0	N
TCGA-KL-8329-01A-11R-2314-13	hsa-mir-3117	0.0	0.0	N
TCGA-KL-8329-01A-11R-2314-13	hsa-mir-3118-1	0.0	0.0	N
TCGA-KL-8329-01A-11R-2314-13	hsa-mir-3118-2	0.0	0.0	N
TCGA-KL-8329-01A-11R-2314-13	hsa-mir-3118-3	0.0	0.0	N
TCGA-KL-8329-01A-11R-2314-13	hsa-mir-3118-4	0.0	0.0	N
TCGA-KL-8329-01A-11R-2314-13	hsa-mir-3118-5	0.0	0.0	N
TCGA-KL-8329-01A-11R-2314-13	hsa-mir-3118-6	0.0	0.0	N
TCGA-KL-8329-01A-11R-2314-13	hsa-mir-3119-1	0.0	0.0	N
TCGA-KL-8329-01A-11R-2314-13	hsa-mir-3119-2	0.0	0.0	N
TCGA-KL-8329-01A-11R-2314-13	hsa-mir-3120	0.0	0.0	N
TCGA-KL-8329-01A-11R-2314-13	hsa-mir-3121	0.0	0.0	N
TCGA-KL-8329-01A-11R-2314-13	hsa-mir-3122	0.0	0.0	N
TCGA-KL-8329-01A-11R-2314-13	hsa-mir-3123	0.0	0.0	N
TCGA-KL-8329-01A-11R-2314-13	hsa-mir-3124	0.0	0.0	N
TCGA-KL-8329-01A-11R-2314-13	hsa-mir-3125	0.0	0.0	N
TCGA-KL-8329-01A-11R-2314-13	hsa-mir-3126	0.0	0.0	N
TCGA-KL-8329-01A-11R-2314-13	hsa-mir-3127	21.0	4.077492	N
TCGA-KL-8329-01A-11R-2314-13	hsa-mir-3128	0.0	0.0	N
TCGA-KL-8329-01A-11R-2314-13	hsa-mir-3129	1.0	0.194166	N
TCGA-KL-8329-01A-11R-2314-13	hsa-mir-3130-1	27.0	5.242489	N
TCGA-KL-8329-01A-11R-2314-13	hsa-mir-3130-2	0.0	0.0	N
TCGA-KL-8329-01A-11R-2314-13	hsa-mir-3131	1.0	0.194166	N
TCGA-KL-8329-01A-11R-2314-13	hsa-mir-3132	0.0	0.0	N
TCGA-KL-8329-01A-11R-2314-13	hsa-mir-3133	0.0	0.0	N
TCGA-KL-8329-01A-11R-2314-13	hsa-mir-3134	0.0	0.0	N
TCGA-KL-8329-01A-11R-2314-13	hsa-mir-3135	0.0	0.0	N
TCGA-KL-8329-01A-11R-2314-13	hsa-mir-3136	1.0	0.194166	N
TCGA-KL-8329-01A-11R-2314-13	hsa-mir-3137	1.0	0.194166	N
TCGA-KL-8329-01A-11R-2314-13	hsa-mir-3138	0.0	0.0	N
TCGA-KL-8329-01A-11R-2314-13	hsa-mir-3139	0.0	0.0	N
TCGA-KL-8329-01A-11R-2314-13	hsa-mir-3140	4.0	0.776665	N
TCGA-KL-8329-01A-11R-2314-13	hsa-mir-3141	0.0	0.0	N
TCGA-KL-8329-01A-11R-2314-13	hsa-mir-3142	0.0	0.0	N
TCGA-KL-8329-01A-11R-2314-13	hsa-mir-3143	0.0	0.0	N
TCGA-KL-8329-01A-11R-2314-13	hsa-mir-3144	3.0	0.582499	N
TCGA-KL-8329-01A-11R-2314-13	hsa-mir-3145	0.0	0.0	N
TCGA-KL-8329-01A-11R-2314-13	hsa-mir-3146	0.0	0.0	N
TCGA-KL-8329-01A-11R-2314-13	hsa-mir-3147	0.0	0.0	N
TCGA-KL-8329-01A-11R-2314-13	hsa-mir-3148	0.0	0.0	N
TCGA-KL-8329-01A-11R-2314-13	hsa-mir-3149	0.0	0.0	N
TCGA-KL-8329-01A-11R-2314-13	hsa-mir-3150	0.0	0.0	N
TCGA-KL-8329-01A-11R-2314-13	hsa-mir-3150b	0.0	0.0	N
TCGA-KL-8329-01A-11R-2314-13	hsa-mir-3151	0.0	0.0	N
TCGA-KL-8329-01A-11R-2314-13	hsa-mir-3152	3.0	0.582499	N
TCGA-KL-8329-01A-11R-2314-13	hsa-mir-3153	0.0	0.0	N
TCGA-KL-8329-01A-11R-2314-13	hsa-mir-3154	0.0	0.0	N
TCGA-KL-8329-01A-11R-2314-13	hsa-mir-3155	0.0	0.0	N
TCGA-KL-8329-01A-11R-2314-13	hsa-mir-3156-1	0.0	0.0	N
TCGA-KL-8329-01A-11R-2314-13	hsa-mir-3156-2	0.0	0.0	N
TCGA-KL-8329-01A-11R-2314-13	hsa-mir-3156-3	0.0	0.0	N
TCGA-KL-8329-01A-11R-2314-13	hsa-mir-3157	1.0	0.194166	N
TCGA-KL-8329-01A-11R-2314-13	hsa-mir-3158-1	0.0	0.0	N
TCGA-KL-8329-01A-11R-2314-13	hsa-mir-3158-2	0.0	0.0	N
TCGA-KL-8329-01A-11R-2314-13	hsa-mir-3159	0.0	0.0	N
TCGA-KL-8329-01A-11R-2314-13	hsa-mir-3160-1	0.0	0.0	N
TCGA-KL-8329-01A-11R-2314-13	hsa-mir-3160-2	0.0	0.0	N
TCGA-KL-8329-01A-11R-2314-13	hsa-mir-3161	1.0	0.194166	N
TCGA-KL-8329-01A-11R-2314-13	hsa-mir-3162	0.0	0.0	N
TCGA-KL-8329-01A-11R-2314-13	hsa-mir-3163	0.0	0.0	N
TCGA-KL-8329-01A-11R-2314-13	hsa-mir-3164	0.0	0.0	N
TCGA-KL-8329-01A-11R-2314-13	hsa-mir-3165	0.0	0.0	N
TCGA-KL-8329-01A-11R-2314-13	hsa-mir-3166	0.0	0.0	N
TCGA-KL-8329-01A-11R-2314-13	hsa-mir-3167	0.0	0.0	N
TCGA-KL-8329-01A-11R-2314-13	hsa-mir-3168	0.0	0.0	N
TCGA-KL-8329-01A-11R-2314-13	hsa-mir-3169	0.0	0.0	N
TCGA-KL-8329-01A-11R-2314-13	hsa-mir-3170	3.0	0.582499	N
TCGA-KL-8329-01A-11R-2314-13	hsa-mir-3171	0.0	0.0	N
TCGA-KL-8329-01A-11R-2314-13	hsa-mir-3173	0.0	0.0	N
TCGA-KL-8329-01A-11R-2314-13	hsa-mir-3174	0.0	0.0	N
TCGA-KL-8329-01A-11R-2314-13	hsa-mir-3175	0.0	0.0	N
TCGA-KL-8329-01A-11R-2314-13	hsa-mir-3176	0.0	0.0	N
TCGA-KL-8329-01A-11R-2314-13	hsa-mir-3177	0.0	0.0	N
TCGA-KL-8329-01A-11R-2314-13	hsa-mir-3178	0.0	0.0	N
TCGA-KL-8329-01A-11R-2314-13	hsa-mir-3179-1	0.0	0.0	N
TCGA-KL-8329-01A-11R-2314-13	hsa-mir-3179-2	0.0	0.0	N
TCGA-KL-8329-01A-11R-2314-13	hsa-mir-3179-3	0.0	0.0	N
TCGA-KL-8329-01A-11R-2314-13	hsa-mir-3180-1	0.0	0.0	N
TCGA-KL-8329-01A-11R-2314-13	hsa-mir-3180-2	0.0	0.0	N
TCGA-KL-8329-01A-11R-2314-13	hsa-mir-3180-3	0.0	0.0	N
TCGA-KL-8329-01A-11R-2314-13	hsa-mir-3180-4	0.0	0.0	N
TCGA-KL-8329-01A-11R-2314-13	hsa-mir-3180-5	0.0	0.0	N
TCGA-KL-8329-01A-11R-2314-13	hsa-mir-3181	1.0	0.194166	N
TCGA-KL-8329-01A-11R-2314-13	hsa-mir-3182	0.0	0.0	N
TCGA-KL-8329-01A-11R-2314-13	hsa-mir-3183	0.0	0.0	N
TCGA-KL-8329-01A-11R-2314-13	hsa-mir-3184	0.0	0.0	N
TCGA-KL-8329-01A-11R-2314-13	hsa-mir-3185	0.0	0.0	N
TCGA-KL-8329-01A-11R-2314-13	hsa-mir-3186	0.0	0.0	N
TCGA-KL-8329-01A-11R-2314-13	hsa-mir-3187	0.0	0.0	N
TCGA-KL-8329-01A-11R-2314-13	hsa-mir-3188	2.0	0.388333	N
TCGA-KL-8329-01A-11R-2314-13	hsa-mir-3189	3.0	0.582499	N
TCGA-KL-8329-01A-11R-2314-13	hsa-mir-3190	2.0	0.388333	N
TCGA-KL-8329-01A-11R-2314-13	hsa-mir-3191	1.0	0.194166	N
TCGA-KL-8329-01A-11R-2314-13	hsa-mir-3192	0.0	0.0	N
TCGA-KL-8329-01A-11R-2314-13	hsa-mir-3193	0.0	0.0	N
TCGA-KL-8329-01A-11R-2314-13	hsa-mir-3194	0.0	0.0	N
TCGA-KL-8329-01A-11R-2314-13	hsa-mir-3195	0.0	0.0	N
TCGA-KL-8329-01A-11R-2314-13	hsa-mir-3196	0.0	0.0	N
TCGA-KL-8329-01A-11R-2314-13	hsa-mir-3197	0.0	0.0	N
TCGA-KL-8329-01A-11R-2314-13	hsa-mir-3198	0.0	0.0	N
TCGA-KL-8329-01A-11R-2314-13	hsa-mir-3199-1	0.0	0.0	N
TCGA-KL-8329-01A-11R-2314-13	hsa-mir-3199-2	2.0	0.388333	N
TCGA-KL-8329-01A-11R-2314-13	hsa-mir-32	78.0	15.144969	N
TCGA-KL-8329-01A-11R-2314-13	hsa-mir-3200	5.0	0.970831	N
TCGA-KL-8329-01A-11R-2314-13	hsa-mir-3201	0.0	0.0	N
TCGA-KL-8329-01A-11R-2314-13	hsa-mir-3202-1	0.0	0.0	N
TCGA-KL-8329-01A-11R-2314-13	hsa-mir-3202-2	0.0	0.0	N
TCGA-KL-8329-01A-11R-2314-13	hsa-mir-320a	1304.0	253.192822	Y
TCGA-KL-8329-01A-11R-2314-13	hsa-mir-320b-1	0.0	0.0	N
TCGA-KL-8329-01A-11R-2314-13	hsa-mir-320b-2	6.0	1.164998	Y
TCGA-KL-8329-01A-11R-2314-13	hsa-mir-320c-1	2.0	0.388333	N
TCGA-KL-8329-01A-11R-2314-13	hsa-mir-320c-2	5.0	0.970831	N
TCGA-KL-8329-01A-11R-2314-13	hsa-mir-320d-1	0.0	0.0	N
TCGA-KL-8329-01A-11R-2314-13	hsa-mir-320d-2	1.0	0.194166	N
TCGA-KL-8329-01A-11R-2314-13	hsa-mir-320e	2.0	0.388333	N
TCGA-KL-8329-01A-11R-2314-13	hsa-mir-323	1.0	0.194166	N
TCGA-KL-8329-01A-11R-2314-13	hsa-mir-323b	2.0	0.388333	N
TCGA-KL-8329-01A-11R-2314-13	hsa-mir-324	115.0	22.329122	N
TCGA-KL-8329-01A-11R-2314-13	hsa-mir-325	0.0	0.0	N
TCGA-KL-8329-01A-11R-2314-13	hsa-mir-326	8.0	1.55333	N
TCGA-KL-8329-01A-11R-2314-13	hsa-mir-328	102.0	19.80496	N
TCGA-KL-8329-01A-11R-2314-13	hsa-mir-329-1	0.0	0.0	N
TCGA-KL-8329-01A-11R-2314-13	hsa-mir-329-2	0.0	0.0	N
TCGA-KL-8329-01A-11R-2314-13	hsa-mir-330	42.0	8.154984	N
TCGA-KL-8329-01A-11R-2314-13	hsa-mir-331	90.0	17.474965	N
TCGA-KL-8329-01A-11R-2314-13	hsa-mir-335	22.0	4.271658	N
TCGA-KL-8329-01A-11R-2314-13	hsa-mir-337	7.0	1.359164	N
TCGA-KL-8329-01A-11R-2314-13	hsa-mir-338	309.0	59.997379	N
TCGA-KL-8329-01A-11R-2314-13	hsa-mir-339	60.0	11.649976	N
TCGA-KL-8329-01A-11R-2314-13	hsa-mir-33a	97.0	18.834129	N
TCGA-KL-8329-01A-11R-2314-13	hsa-mir-33b	8.0	1.55333	N
TCGA-KL-8329-01A-11R-2314-13	hsa-mir-340	36.0	6.989986	N
TCGA-KL-8329-01A-11R-2314-13	hsa-mir-342	170.0	33.008267	N
TCGA-KL-8329-01A-11R-2314-13	hsa-mir-345	12.0	2.329995	N
TCGA-KL-8329-01A-11R-2314-13	hsa-mir-346	0.0	0.0	N
TCGA-KL-8329-01A-11R-2314-13	hsa-mir-34a	389.0	75.530681	N
TCGA-KL-8329-01A-11R-2314-13	hsa-mir-34b	8.0	1.55333	N
TCGA-KL-8329-01A-11R-2314-13	hsa-mir-34c	59.0	11.45581	N
TCGA-KL-8329-01A-11R-2314-13	hsa-mir-3605	3.0	0.582499	N
TCGA-KL-8329-01A-11R-2314-13	hsa-mir-3606	0.0	0.0	N
TCGA-KL-8329-01A-11R-2314-13	hsa-mir-3607	203.0	39.415754	N
TCGA-KL-8329-01A-11R-2314-13	hsa-mir-3609	4.0	0.776665	N
TCGA-KL-8329-01A-11R-2314-13	hsa-mir-361	1569.0	304.646884	N
TCGA-KL-8329-01A-11R-2314-13	hsa-mir-3610	1.0	0.194166	N
TCGA-KL-8329-01A-11R-2314-13	hsa-mir-3611	0.0	0.0	N
TCGA-KL-8329-01A-11R-2314-13	hsa-mir-3612	0.0	0.0	N
TCGA-KL-8329-01A-11R-2314-13	hsa-mir-3613	24.0	4.659991	N
TCGA-KL-8329-01A-11R-2314-13	hsa-mir-3614	2.0	0.388333	N
TCGA-KL-8329-01A-11R-2314-13	hsa-mir-3615	15.0	2.912494	N
TCGA-KL-8329-01A-11R-2314-13	hsa-mir-3616	0.0	0.0	N
TCGA-KL-8329-01A-11R-2314-13	hsa-mir-3617	0.0	0.0	N
TCGA-KL-8329-01A-11R-2314-13	hsa-mir-3618	0.0	0.0	N
TCGA-KL-8329-01A-11R-2314-13	hsa-mir-3619	0.0	0.0	N
TCGA-KL-8329-01A-11R-2314-13	hsa-mir-362	93.0	18.057464	N
TCGA-KL-8329-01A-11R-2314-13	hsa-mir-3620	0.0	0.0	N
TCGA-KL-8329-01A-11R-2314-13	hsa-mir-3621	0.0	0.0	N
TCGA-KL-8329-01A-11R-2314-13	hsa-mir-3622a	0.0	0.0	N
TCGA-KL-8329-01A-11R-2314-13	hsa-mir-3622b	0.0	0.0	N
TCGA-KL-8329-01A-11R-2314-13	hsa-mir-363	64.0	12.426642	N
TCGA-KL-8329-01A-11R-2314-13	hsa-mir-3646	0.0	0.0	N
TCGA-KL-8329-01A-11R-2314-13	hsa-mir-3647	23.0	4.465824	N
TCGA-KL-8329-01A-11R-2314-13	hsa-mir-3648	9.0	1.747496	N
TCGA-KL-8329-01A-11R-2314-13	hsa-mir-3649	0.0	0.0	N
TCGA-KL-8329-01A-11R-2314-13	hsa-mir-365-1	64.0	12.426642	N
TCGA-KL-8329-01A-11R-2314-13	hsa-mir-365-2	64.0	12.426642	N
TCGA-KL-8329-01A-11R-2314-13	hsa-mir-3650	0.0	0.0	N
TCGA-KL-8329-01A-11R-2314-13	hsa-mir-3651	1.0	0.194166	N
TCGA-KL-8329-01A-11R-2314-13	hsa-mir-3652	0.0	0.0	N
TCGA-KL-8329-01A-11R-2314-13	hsa-mir-3653	44.0	8.543316	N
TCGA-KL-8329-01A-11R-2314-13	hsa-mir-3654	0.0	0.0	N
TCGA-KL-8329-01A-11R-2314-13	hsa-mir-3655	0.0	0.0	N
TCGA-KL-8329-01A-11R-2314-13	hsa-mir-3656	0.0	0.0	N
TCGA-KL-8329-01A-11R-2314-13	hsa-mir-3657	0.0	0.0	N
TCGA-KL-8329-01A-11R-2314-13	hsa-mir-3658	0.0	0.0	N
TCGA-KL-8329-01A-11R-2314-13	hsa-mir-3659	0.0	0.0	N
TCGA-KL-8329-01A-11R-2314-13	hsa-mir-3660	0.0	0.0	N
TCGA-KL-8329-01A-11R-2314-13	hsa-mir-3661	0.0	0.0	N
TCGA-KL-8329-01A-11R-2314-13	hsa-mir-3662	0.0	0.0	N
TCGA-KL-8329-01A-11R-2314-13	hsa-mir-3663	0.0	0.0	N
TCGA-KL-8329-01A-11R-2314-13	hsa-mir-3664	0.0	0.0	N
TCGA-KL-8329-01A-11R-2314-13	hsa-mir-3665	0.0	0.0	N
TCGA-KL-8329-01A-11R-2314-13	hsa-mir-3666	0.0	0.0	N
TCGA-KL-8329-01A-11R-2314-13	hsa-mir-3667	0.0	0.0	N
TCGA-KL-8329-01A-11R-2314-13	hsa-mir-3668	0.0	0.0	N
TCGA-KL-8329-01A-11R-2314-13	hsa-mir-3669	0.0	0.0	N
TCGA-KL-8329-01A-11R-2314-13	hsa-mir-367	0.0	0.0	N
TCGA-KL-8329-01A-11R-2314-13	hsa-mir-3670	0.0	0.0	N
TCGA-KL-8329-01A-11R-2314-13	hsa-mir-3671	0.0	0.0	N
TCGA-KL-8329-01A-11R-2314-13	hsa-mir-3672	0.0	0.0	N
TCGA-KL-8329-01A-11R-2314-13	hsa-mir-3673	0.0	0.0	N
TCGA-KL-8329-01A-11R-2314-13	hsa-mir-3674	0.0	0.0	N
TCGA-KL-8329-01A-11R-2314-13	hsa-mir-3675	0.0	0.0	N
TCGA-KL-8329-01A-11R-2314-13	hsa-mir-3676	30.0	5.824988	N
TCGA-KL-8329-01A-11R-2314-13	hsa-mir-3677	8.0	1.55333	N
TCGA-KL-8329-01A-11R-2314-13	hsa-mir-3678	0.0	0.0	N
TCGA-KL-8329-01A-11R-2314-13	hsa-mir-3679	0.0	0.0	N
TCGA-KL-8329-01A-11R-2314-13	hsa-mir-3680	0.0	0.0	N
TCGA-KL-8329-01A-11R-2314-13	hsa-mir-3681	0.0	0.0	N
TCGA-KL-8329-01A-11R-2314-13	hsa-mir-3682	1.0	0.194166	N
TCGA-KL-8329-01A-11R-2314-13	hsa-mir-3683	0.0	0.0	N
TCGA-KL-8329-01A-11R-2314-13	hsa-mir-3684	0.0	0.0	N
TCGA-KL-8329-01A-11R-2314-13	hsa-mir-3685	0.0	0.0	N
TCGA-KL-8329-01A-11R-2314-13	hsa-mir-3686	0.0	0.0	N
TCGA-KL-8329-01A-11R-2314-13	hsa-mir-3687	8.0	1.55333	N
TCGA-KL-8329-01A-11R-2314-13	hsa-mir-3688	2.0	0.388333	N
TCGA-KL-8329-01A-11R-2314-13	hsa-mir-3689a	0.0	0.0	N
TCGA-KL-8329-01A-11R-2314-13	hsa-mir-3689b	0.0	0.0	N
TCGA-KL-8329-01A-11R-2314-13	hsa-mir-369	3.0	0.582499	N
TCGA-KL-8329-01A-11R-2314-13	hsa-mir-3690	3.0	0.582499	N
TCGA-KL-8329-01A-11R-2314-13	hsa-mir-3691	0.0	0.0	N
TCGA-KL-8329-01A-11R-2314-13	hsa-mir-3692	0.0	0.0	N
TCGA-KL-8329-01A-11R-2314-13	hsa-mir-370	4.0	0.776665	N
TCGA-KL-8329-01A-11R-2314-13	hsa-mir-371	0.0	0.0	N
TCGA-KL-8329-01A-11R-2314-13	hsa-mir-3713	0.0	0.0	N
TCGA-KL-8329-01A-11R-2314-13	hsa-mir-3714	0.0	0.0	N
TCGA-KL-8329-01A-11R-2314-13	hsa-mir-372	0.0	0.0	N
TCGA-KL-8329-01A-11R-2314-13	hsa-mir-373	0.0	0.0	N
TCGA-KL-8329-01A-11R-2314-13	hsa-mir-374a	2399.0	465.804892	N
TCGA-KL-8329-01A-11R-2314-13	hsa-mir-374b	132.0	25.629948	N
TCGA-KL-8329-01A-11R-2314-13	hsa-mir-374c	0.0	0.0	N
TCGA-KL-8329-01A-11R-2314-13	hsa-mir-375	2637.0	512.016465	N
TCGA-KL-8329-01A-11R-2314-13	hsa-mir-376a-1	1.0	0.194166	Y
TCGA-KL-8329-01A-11R-2314-13	hsa-mir-376a-2	0.0	0.0	N
TCGA-KL-8329-01A-11R-2314-13	hsa-mir-376b	0.0	0.0	N
TCGA-KL-8329-01A-11R-2314-13	hsa-mir-376c	1.0	0.194166	Y
TCGA-KL-8329-01A-11R-2314-13	hsa-mir-377	0.0	0.0	N
TCGA-KL-8329-01A-11R-2314-13	hsa-mir-378	1539.0	298.821896	N
TCGA-KL-8329-01A-11R-2314-13	hsa-mir-378b	0.0	0.0	N
TCGA-KL-8329-01A-11R-2314-13	hsa-mir-378c	24.0	4.659991	N
TCGA-KL-8329-01A-11R-2314-13	hsa-mir-379	174.0	33.784932	N
TCGA-KL-8329-01A-11R-2314-13	hsa-mir-380	0.0	0.0	N
TCGA-KL-8329-01A-11R-2314-13	hsa-mir-381	17.0	3.300827	N
TCGA-KL-8329-01A-11R-2314-13	hsa-mir-382	3.0	0.582499	N
TCGA-KL-8329-01A-11R-2314-13	hsa-mir-383	0.0	0.0	N
TCGA-KL-8329-01A-11R-2314-13	hsa-mir-384	0.0	0.0	N
TCGA-KL-8329-01A-11R-2314-13	hsa-mir-3907	0.0	0.0	N
TCGA-KL-8329-01A-11R-2314-13	hsa-mir-3908	0.0	0.0	N
TCGA-KL-8329-01A-11R-2314-13	hsa-mir-3909	1.0	0.194166	N
TCGA-KL-8329-01A-11R-2314-13	hsa-mir-3910-1	0.0	0.0	N
TCGA-KL-8329-01A-11R-2314-13	hsa-mir-3910-2	0.0	0.0	N
TCGA-KL-8329-01A-11R-2314-13	hsa-mir-3911	0.0	0.0	N
TCGA-KL-8329-01A-11R-2314-13	hsa-mir-3912	0.0	0.0	N
TCGA-KL-8329-01A-11R-2314-13	hsa-mir-3913-1	14.0	2.718328	N
TCGA-KL-8329-01A-11R-2314-13	hsa-mir-3913-2	0.0	0.0	N
TCGA-KL-8329-01A-11R-2314-13	hsa-mir-3914-1	0.0	0.0	N
TCGA-KL-8329-01A-11R-2314-13	hsa-mir-3914-2	0.0	0.0	N
TCGA-KL-8329-01A-11R-2314-13	hsa-mir-3915	0.0	0.0	N
TCGA-KL-8329-01A-11R-2314-13	hsa-mir-3916	0.0	0.0	N
TCGA-KL-8329-01A-11R-2314-13	hsa-mir-3917	0.0	0.0	N
TCGA-KL-8329-01A-11R-2314-13	hsa-mir-3918	0.0	0.0	N
TCGA-KL-8329-01A-11R-2314-13	hsa-mir-3919	0.0	0.0	N
TCGA-KL-8329-01A-11R-2314-13	hsa-mir-3920	0.0	0.0	N
TCGA-KL-8329-01A-11R-2314-13	hsa-mir-3921	0.0	0.0	N
TCGA-KL-8329-01A-11R-2314-13	hsa-mir-3922	2.0	0.388333	N
TCGA-KL-8329-01A-11R-2314-13	hsa-mir-3923	0.0	0.0	N
TCGA-KL-8329-01A-11R-2314-13	hsa-mir-3924	0.0	0.0	N
TCGA-KL-8329-01A-11R-2314-13	hsa-mir-3925	0.0	0.0	N
TCGA-KL-8329-01A-11R-2314-13	hsa-mir-3926-1	0.0	0.0	N
TCGA-KL-8329-01A-11R-2314-13	hsa-mir-3926-2	0.0	0.0	N
TCGA-KL-8329-01A-11R-2314-13	hsa-mir-3927	0.0	0.0	N
TCGA-KL-8329-01A-11R-2314-13	hsa-mir-3928	0.0	0.0	N
TCGA-KL-8329-01A-11R-2314-13	hsa-mir-3929	0.0	0.0	N
TCGA-KL-8329-01A-11R-2314-13	hsa-mir-3934	0.0	0.0	N
TCGA-KL-8329-01A-11R-2314-13	hsa-mir-3935	0.0	0.0	N
TCGA-KL-8329-01A-11R-2314-13	hsa-mir-3936	0.0	0.0	N
TCGA-KL-8329-01A-11R-2314-13	hsa-mir-3937	0.0	0.0	N
TCGA-KL-8329-01A-11R-2314-13	hsa-mir-3938	0.0	0.0	N
TCGA-KL-8329-01A-11R-2314-13	hsa-mir-3939	0.0	0.0	N
TCGA-KL-8329-01A-11R-2314-13	hsa-mir-3940	0.0	0.0	N
TCGA-KL-8329-01A-11R-2314-13	hsa-mir-3941	0.0	0.0	N
TCGA-KL-8329-01A-11R-2314-13	hsa-mir-3942	2.0	0.388333	N
TCGA-KL-8329-01A-11R-2314-13	hsa-mir-3943	0.0	0.0	N
TCGA-KL-8329-01A-11R-2314-13	hsa-mir-3944	0.0	0.0	N
TCGA-KL-8329-01A-11R-2314-13	hsa-mir-3945	0.0	0.0	N
TCGA-KL-8329-01A-11R-2314-13	hsa-mir-409	11.0	2.135829	N
TCGA-KL-8329-01A-11R-2314-13	hsa-mir-410	1.0	0.194166	N
TCGA-KL-8329-01A-11R-2314-13	hsa-mir-411	0.0	0.0	N
TCGA-KL-8329-01A-11R-2314-13	hsa-mir-412	5.0	0.970831	N
TCGA-KL-8329-01A-11R-2314-13	hsa-mir-421	15.0	2.912494	N
TCGA-KL-8329-01A-11R-2314-13	hsa-mir-422a	0.0	0.0	N
TCGA-KL-8329-01A-11R-2314-13	hsa-mir-423	239.0	46.40574	N
TCGA-KL-8329-01A-11R-2314-13	hsa-mir-424	608.0	118.053095	N
TCGA-KL-8329-01A-11R-2314-13	hsa-mir-425	336.0	65.239868	N
TCGA-KL-8329-01A-11R-2314-13	hsa-mir-4251	0.0	0.0	N
TCGA-KL-8329-01A-11R-2314-13	hsa-mir-4252	0.0	0.0	N
TCGA-KL-8329-01A-11R-2314-13	hsa-mir-4253	0.0	0.0	N
TCGA-KL-8329-01A-11R-2314-13	hsa-mir-4254	0.0	0.0	N
TCGA-KL-8329-01A-11R-2314-13	hsa-mir-4255	0.0	0.0	N
TCGA-KL-8329-01A-11R-2314-13	hsa-mir-4256	0.0	0.0	N
TCGA-KL-8329-01A-11R-2314-13	hsa-mir-4257	0.0	0.0	N
TCGA-KL-8329-01A-11R-2314-13	hsa-mir-4258	0.0	0.0	N
TCGA-KL-8329-01A-11R-2314-13	hsa-mir-4259	0.0	0.0	N
TCGA-KL-8329-01A-11R-2314-13	hsa-mir-4260	0.0	0.0	N
TCGA-KL-8329-01A-11R-2314-13	hsa-mir-4261	0.0	0.0	N
TCGA-KL-8329-01A-11R-2314-13	hsa-mir-4262	0.0	0.0	N
TCGA-KL-8329-01A-11R-2314-13	hsa-mir-4263	0.0	0.0	N
TCGA-KL-8329-01A-11R-2314-13	hsa-mir-4264	0.0	0.0	N
TCGA-KL-8329-01A-11R-2314-13	hsa-mir-4265	0.0	0.0	N
TCGA-KL-8329-01A-11R-2314-13	hsa-mir-4266	0.0	0.0	N
TCGA-KL-8329-01A-11R-2314-13	hsa-mir-4267	0.0	0.0	N
TCGA-KL-8329-01A-11R-2314-13	hsa-mir-4268	0.0	0.0	N
TCGA-KL-8329-01A-11R-2314-13	hsa-mir-4269	0.0	0.0	N
TCGA-KL-8329-01A-11R-2314-13	hsa-mir-4270	0.0	0.0	N
TCGA-KL-8329-01A-11R-2314-13	hsa-mir-4271	0.0	0.0	N
TCGA-KL-8329-01A-11R-2314-13	hsa-mir-4272	0.0	0.0	N
TCGA-KL-8329-01A-11R-2314-13	hsa-mir-4273	0.0	0.0	N
TCGA-KL-8329-01A-11R-2314-13	hsa-mir-4274	0.0	0.0	N
TCGA-KL-8329-01A-11R-2314-13	hsa-mir-4275	0.0	0.0	N
TCGA-KL-8329-01A-11R-2314-13	hsa-mir-4276	0.0	0.0	N
TCGA-KL-8329-01A-11R-2314-13	hsa-mir-4277	0.0	0.0	N
TCGA-KL-8329-01A-11R-2314-13	hsa-mir-4278	0.0	0.0	N
TCGA-KL-8329-01A-11R-2314-13	hsa-mir-4279	0.0	0.0	N
TCGA-KL-8329-01A-11R-2314-13	hsa-mir-4280	0.0	0.0	N
TCGA-KL-8329-01A-11R-2314-13	hsa-mir-4281	0.0	0.0	N
TCGA-KL-8329-01A-11R-2314-13	hsa-mir-4282	0.0	0.0	N
TCGA-KL-8329-01A-11R-2314-13	hsa-mir-4283-1	0.0	0.0	N
TCGA-KL-8329-01A-11R-2314-13	hsa-mir-4283-2	0.0	0.0	N
TCGA-KL-8329-01A-11R-2314-13	hsa-mir-4284	0.0	0.0	N
TCGA-KL-8329-01A-11R-2314-13	hsa-mir-4285	0.0	0.0	N
TCGA-KL-8329-01A-11R-2314-13	hsa-mir-4286	1.0	0.194166	N
TCGA-KL-8329-01A-11R-2314-13	hsa-mir-4287	0.0	0.0	N
TCGA-KL-8329-01A-11R-2314-13	hsa-mir-4288	0.0	0.0	N
TCGA-KL-8329-01A-11R-2314-13	hsa-mir-4289	0.0	0.0	N
TCGA-KL-8329-01A-11R-2314-13	hsa-mir-429	199.0	38.639089	N
TCGA-KL-8329-01A-11R-2314-13	hsa-mir-4290	0.0	0.0	N
TCGA-KL-8329-01A-11R-2314-13	hsa-mir-4291	0.0	0.0	N
TCGA-KL-8329-01A-11R-2314-13	hsa-mir-4292	0.0	0.0	N
TCGA-KL-8329-01A-11R-2314-13	hsa-mir-4293	0.0	0.0	N
TCGA-KL-8329-01A-11R-2314-13	hsa-mir-4294	0.0	0.0	N
TCGA-KL-8329-01A-11R-2314-13	hsa-mir-4295	0.0	0.0	N
TCGA-KL-8329-01A-11R-2314-13	hsa-mir-4296	0.0	0.0	N
TCGA-KL-8329-01A-11R-2314-13	hsa-mir-4297	0.0	0.0	N
TCGA-KL-8329-01A-11R-2314-13	hsa-mir-4298	0.0	0.0	N
TCGA-KL-8329-01A-11R-2314-13	hsa-mir-4299	0.0	0.0	N
TCGA-KL-8329-01A-11R-2314-13	hsa-mir-4300	0.0	0.0	N
TCGA-KL-8329-01A-11R-2314-13	hsa-mir-4301	0.0	0.0	N
TCGA-KL-8329-01A-11R-2314-13	hsa-mir-4302	0.0	0.0	N
TCGA-KL-8329-01A-11R-2314-13	hsa-mir-4303	0.0	0.0	N
TCGA-KL-8329-01A-11R-2314-13	hsa-mir-4304	0.0	0.0	N
TCGA-KL-8329-01A-11R-2314-13	hsa-mir-4305	0.0	0.0	N
TCGA-KL-8329-01A-11R-2314-13	hsa-mir-4306	0.0	0.0	N
TCGA-KL-8329-01A-11R-2314-13	hsa-mir-4307	0.0	0.0	N
TCGA-KL-8329-01A-11R-2314-13	hsa-mir-4308	0.0	0.0	N
TCGA-KL-8329-01A-11R-2314-13	hsa-mir-4309	0.0	0.0	N
TCGA-KL-8329-01A-11R-2314-13	hsa-mir-431	0.0	0.0	N
TCGA-KL-8329-01A-11R-2314-13	hsa-mir-4310	0.0	0.0	N
TCGA-KL-8329-01A-11R-2314-13	hsa-mir-4311	0.0	0.0	N
TCGA-KL-8329-01A-11R-2314-13	hsa-mir-4312	0.0	0.0	N
TCGA-KL-8329-01A-11R-2314-13	hsa-mir-4313	0.0	0.0	N
TCGA-KL-8329-01A-11R-2314-13	hsa-mir-4314	0.0	0.0	N
TCGA-KL-8329-01A-11R-2314-13	hsa-mir-4315-1	0.0	0.0	N
TCGA-KL-8329-01A-11R-2314-13	hsa-mir-4315-2	0.0	0.0	N
TCGA-KL-8329-01A-11R-2314-13	hsa-mir-4316	0.0	0.0	N
TCGA-KL-8329-01A-11R-2314-13	hsa-mir-4317	0.0	0.0	N
TCGA-KL-8329-01A-11R-2314-13	hsa-mir-4318	0.0	0.0	N
TCGA-KL-8329-01A-11R-2314-13	hsa-mir-4319	0.0	0.0	N
TCGA-KL-8329-01A-11R-2314-13	hsa-mir-432	3.0	0.582499	N
TCGA-KL-8329-01A-11R-2314-13	hsa-mir-4320	0.0	0.0	N
TCGA-KL-8329-01A-11R-2314-13	hsa-mir-4321	0.0	0.0	N
TCGA-KL-8329-01A-11R-2314-13	hsa-mir-4322	0.0	0.0	N
TCGA-KL-8329-01A-11R-2314-13	hsa-mir-4323	0.0	0.0	N
TCGA-KL-8329-01A-11R-2314-13	hsa-mir-4324	0.0	0.0	N
TCGA-KL-8329-01A-11R-2314-13	hsa-mir-4325	0.0	0.0	N
TCGA-KL-8329-01A-11R-2314-13	hsa-mir-4326	0.0	0.0	N
TCGA-KL-8329-01A-11R-2314-13	hsa-mir-4327	0.0	0.0	N
TCGA-KL-8329-01A-11R-2314-13	hsa-mir-4328	0.0	0.0	N
TCGA-KL-8329-01A-11R-2314-13	hsa-mir-4329	0.0	0.0	N
TCGA-KL-8329-01A-11R-2314-13	hsa-mir-433	1.0	0.194166	N
TCGA-KL-8329-01A-11R-2314-13	hsa-mir-4330	0.0	0.0	N
TCGA-KL-8329-01A-11R-2314-13	hsa-mir-448	0.0	0.0	N
TCGA-KL-8329-01A-11R-2314-13	hsa-mir-449a	0.0	0.0	N
TCGA-KL-8329-01A-11R-2314-13	hsa-mir-449b	0.0	0.0	N
TCGA-KL-8329-01A-11R-2314-13	hsa-mir-449c	0.0	0.0	N
TCGA-KL-8329-01A-11R-2314-13	hsa-mir-450a-1	4.0	0.776665	N
TCGA-KL-8329-01A-11R-2314-13	hsa-mir-450a-2	11.0	2.135829	N
TCGA-KL-8329-01A-11R-2314-13	hsa-mir-450b	30.0	5.824988	N
TCGA-KL-8329-01A-11R-2314-13	hsa-mir-451	12233.0	2375.236033	N
TCGA-KL-8329-01A-11R-2314-13	hsa-mir-452	34.0	6.601653	N
TCGA-KL-8329-01A-11R-2314-13	hsa-mir-454	15.0	2.912494	N
TCGA-KL-8329-01A-11R-2314-13	hsa-mir-455	72.0	13.979972	N
TCGA-KL-8329-01A-11R-2314-13	hsa-mir-466	4.0	0.776665	N
TCGA-KL-8329-01A-11R-2314-13	hsa-mir-483	3.0	0.582499	N
TCGA-KL-8329-01A-11R-2314-13	hsa-mir-484	199.0	38.639089	N
TCGA-KL-8329-01A-11R-2314-13	hsa-mir-485	0.0	0.0	N
TCGA-KL-8329-01A-11R-2314-13	hsa-mir-486	10044.0	1950.206059	N
TCGA-KL-8329-01A-11R-2314-13	hsa-mir-487a	0.0	0.0	N
TCGA-KL-8329-01A-11R-2314-13	hsa-mir-487b	2.0	0.388333	N
TCGA-KL-8329-01A-11R-2314-13	hsa-mir-488	0.0	0.0	N
TCGA-KL-8329-01A-11R-2314-13	hsa-mir-489	18.0	3.494993	N
TCGA-KL-8329-01A-11R-2314-13	hsa-mir-490	0.0	0.0	N
TCGA-KL-8329-01A-11R-2314-13	hsa-mir-491	15.0	2.912494	N
TCGA-KL-8329-01A-11R-2314-13	hsa-mir-492	0.0	0.0	N
TCGA-KL-8329-01A-11R-2314-13	hsa-mir-493	2.0	0.388333	N
TCGA-KL-8329-01A-11R-2314-13	hsa-mir-494	0.0	0.0	N
TCGA-KL-8329-01A-11R-2314-13	hsa-mir-495	0.0	0.0	N
TCGA-KL-8329-01A-11R-2314-13	hsa-mir-496	0.0	0.0	N
TCGA-KL-8329-01A-11R-2314-13	hsa-mir-497	20.0	3.883325	N
TCGA-KL-8329-01A-11R-2314-13	hsa-mir-498	0.0	0.0	N
TCGA-KL-8329-01A-11R-2314-13	hsa-mir-499	1.0	0.194166	N
TCGA-KL-8329-01A-11R-2314-13	hsa-mir-500a	962.0	186.787956	Y
TCGA-KL-8329-01A-11R-2314-13	hsa-mir-500b	20.0	3.883325	Y
TCGA-KL-8329-01A-11R-2314-13	hsa-mir-501	137.0	26.60078	N
TCGA-KL-8329-01A-11R-2314-13	hsa-mir-502	49.0	9.514147	Y
TCGA-KL-8329-01A-11R-2314-13	hsa-mir-503	31.0	6.019155	N
TCGA-KL-8329-01A-11R-2314-13	hsa-mir-504	5.0	0.970831	N
TCGA-KL-8329-01A-11R-2314-13	hsa-mir-505	50.0	9.708314	N
TCGA-KL-8329-01A-11R-2314-13	hsa-mir-506	0.0	0.0	N
TCGA-KL-8329-01A-11R-2314-13	hsa-mir-507	1.0	0.194166	N
TCGA-KL-8329-01A-11R-2314-13	hsa-mir-508	65.0	12.620808	N
TCGA-KL-8329-01A-11R-2314-13	hsa-mir-509-1	14.0	2.718328	N
TCGA-KL-8329-01A-11R-2314-13	hsa-mir-509-2	7.0	1.359164	N
TCGA-KL-8329-01A-11R-2314-13	hsa-mir-509-3	8.0	1.55333	N
TCGA-KL-8329-01A-11R-2314-13	hsa-mir-510	1.0	0.194166	N
TCGA-KL-8329-01A-11R-2314-13	hsa-mir-511-1	15.0	2.912494	N
TCGA-KL-8329-01A-11R-2314-13	hsa-mir-511-2	19.0	3.689159	N
TCGA-KL-8329-01A-11R-2314-13	hsa-mir-512-1	0.0	0.0	N
TCGA-KL-8329-01A-11R-2314-13	hsa-mir-512-2	0.0	0.0	N
TCGA-KL-8329-01A-11R-2314-13	hsa-mir-513a-1	0.0	0.0	N
TCGA-KL-8329-01A-11R-2314-13	hsa-mir-513a-2	0.0	0.0	N
TCGA-KL-8329-01A-11R-2314-13	hsa-mir-513b	0.0	0.0	N
TCGA-KL-8329-01A-11R-2314-13	hsa-mir-513c	0.0	0.0	N
TCGA-KL-8329-01A-11R-2314-13	hsa-mir-514-1	12.0	2.329995	N
TCGA-KL-8329-01A-11R-2314-13	hsa-mir-514-2	5.0	0.970831	N
TCGA-KL-8329-01A-11R-2314-13	hsa-mir-514-3	9.0	1.747496	N
TCGA-KL-8329-01A-11R-2314-13	hsa-mir-514b	0.0	0.0	N
TCGA-KL-8329-01A-11R-2314-13	hsa-mir-515-1	0.0	0.0	N
TCGA-KL-8329-01A-11R-2314-13	hsa-mir-515-2	0.0	0.0	N
TCGA-KL-8329-01A-11R-2314-13	hsa-mir-516a-1	0.0	0.0	N
TCGA-KL-8329-01A-11R-2314-13	hsa-mir-516a-2	0.0	0.0	N
TCGA-KL-8329-01A-11R-2314-13	hsa-mir-516b-1	0.0	0.0	N
TCGA-KL-8329-01A-11R-2314-13	hsa-mir-516b-2	0.0	0.0	N
TCGA-KL-8329-01A-11R-2314-13	hsa-mir-517a	0.0	0.0	N
TCGA-KL-8329-01A-11R-2314-13	hsa-mir-517b	0.0	0.0	N
TCGA-KL-8329-01A-11R-2314-13	hsa-mir-517c	0.0	0.0	N
TCGA-KL-8329-01A-11R-2314-13	hsa-mir-518a-1	0.0	0.0	N
TCGA-KL-8329-01A-11R-2314-13	hsa-mir-518a-2	0.0	0.0	N
TCGA-KL-8329-01A-11R-2314-13	hsa-mir-518b	0.0	0.0	N
TCGA-KL-8329-01A-11R-2314-13	hsa-mir-518c	0.0	0.0	N
TCGA-KL-8329-01A-11R-2314-13	hsa-mir-518d	0.0	0.0	N
TCGA-KL-8329-01A-11R-2314-13	hsa-mir-518e	0.0	0.0	N
TCGA-KL-8329-01A-11R-2314-13	hsa-mir-518f	0.0	0.0	N
TCGA-KL-8329-01A-11R-2314-13	hsa-mir-519a-1	0.0	0.0	N
TCGA-KL-8329-01A-11R-2314-13	hsa-mir-519a-2	0.0	0.0	N
TCGA-KL-8329-01A-11R-2314-13	hsa-mir-519b	0.0	0.0	N
TCGA-KL-8329-01A-11R-2314-13	hsa-mir-519c	0.0	0.0	N
TCGA-KL-8329-01A-11R-2314-13	hsa-mir-519d	0.0	0.0	N
TCGA-KL-8329-01A-11R-2314-13	hsa-mir-519e	0.0	0.0	N
TCGA-KL-8329-01A-11R-2314-13	hsa-mir-520a	0.0	0.0	N
TCGA-KL-8329-01A-11R-2314-13	hsa-mir-520b	0.0	0.0	N
TCGA-KL-8329-01A-11R-2314-13	hsa-mir-520c	0.0	0.0	N
TCGA-KL-8329-01A-11R-2314-13	hsa-mir-520d	0.0	0.0	N
TCGA-KL-8329-01A-11R-2314-13	hsa-mir-520e	0.0	0.0	N
TCGA-KL-8329-01A-11R-2314-13	hsa-mir-520f	0.0	0.0	N
TCGA-KL-8329-01A-11R-2314-13	hsa-mir-520g	0.0	0.0	N
TCGA-KL-8329-01A-11R-2314-13	hsa-mir-520h	0.0	0.0	N
TCGA-KL-8329-01A-11R-2314-13	hsa-mir-521-1	0.0	0.0	N
TCGA-KL-8329-01A-11R-2314-13	hsa-mir-521-2	0.0	0.0	N
TCGA-KL-8329-01A-11R-2314-13	hsa-mir-522	0.0	0.0	N
TCGA-KL-8329-01A-11R-2314-13	hsa-mir-523	0.0	0.0	N
TCGA-KL-8329-01A-11R-2314-13	hsa-mir-524	0.0	0.0	N
TCGA-KL-8329-01A-11R-2314-13	hsa-mir-525	0.0	0.0	N
TCGA-KL-8329-01A-11R-2314-13	hsa-mir-526a-1	0.0	0.0	N
TCGA-KL-8329-01A-11R-2314-13	hsa-mir-526a-2	0.0	0.0	N
TCGA-KL-8329-01A-11R-2314-13	hsa-mir-526b	0.0	0.0	N
TCGA-KL-8329-01A-11R-2314-13	hsa-mir-527	0.0	0.0	N
TCGA-KL-8329-01A-11R-2314-13	hsa-mir-532	8542.0	1658.568315	N
TCGA-KL-8329-01A-11R-2314-13	hsa-mir-539	5.0	0.970831	N
TCGA-KL-8329-01A-11R-2314-13	hsa-mir-541	0.0	0.0	N
TCGA-KL-8329-01A-11R-2314-13	hsa-mir-542	504.0	97.859802	N
TCGA-KL-8329-01A-11R-2314-13	hsa-mir-543	0.0	0.0	N
TCGA-KL-8329-01A-11R-2314-13	hsa-mir-544	0.0	0.0	N
TCGA-KL-8329-01A-11R-2314-13	hsa-mir-544b	0.0	0.0	N
TCGA-KL-8329-01A-11R-2314-13	hsa-mir-545	3.0	0.582499	N
TCGA-KL-8329-01A-11R-2314-13	hsa-mir-548a-1	0.0	0.0	N
TCGA-KL-8329-01A-11R-2314-13	hsa-mir-548a-2	0.0	0.0	N
TCGA-KL-8329-01A-11R-2314-13	hsa-mir-548a-3	0.0	0.0	N
TCGA-KL-8329-01A-11R-2314-13	hsa-mir-548aa-1	0.0	0.0	N
TCGA-KL-8329-01A-11R-2314-13	hsa-mir-548aa-2	0.0	0.0	N
TCGA-KL-8329-01A-11R-2314-13	hsa-mir-548b	1.0	0.194166	N
TCGA-KL-8329-01A-11R-2314-13	hsa-mir-548c	0.0	0.0	N
TCGA-KL-8329-01A-11R-2314-13	hsa-mir-548d-1	0.0	0.0	N
TCGA-KL-8329-01A-11R-2314-13	hsa-mir-548d-2	0.0	0.0	N
TCGA-KL-8329-01A-11R-2314-13	hsa-mir-548e	2.0	0.388333	N
TCGA-KL-8329-01A-11R-2314-13	hsa-mir-548f-1	0.0	0.0	N
TCGA-KL-8329-01A-11R-2314-13	hsa-mir-548f-2	0.0	0.0	N
TCGA-KL-8329-01A-11R-2314-13	hsa-mir-548f-3	0.0	0.0	N
TCGA-KL-8329-01A-11R-2314-13	hsa-mir-548f-4	0.0	0.0	N
TCGA-KL-8329-01A-11R-2314-13	hsa-mir-548f-5	0.0	0.0	N
TCGA-KL-8329-01A-11R-2314-13	hsa-mir-548g	0.0	0.0	N
TCGA-KL-8329-01A-11R-2314-13	hsa-mir-548h-1	0.0	0.0	N
TCGA-KL-8329-01A-11R-2314-13	hsa-mir-548h-2	0.0	0.0	N
TCGA-KL-8329-01A-11R-2314-13	hsa-mir-548h-3	0.0	0.0	N
TCGA-KL-8329-01A-11R-2314-13	hsa-mir-548h-4	0.0	0.0	N
TCGA-KL-8329-01A-11R-2314-13	hsa-mir-548i-1	0.0	0.0	N
TCGA-KL-8329-01A-11R-2314-13	hsa-mir-548i-2	0.0	0.0	N
TCGA-KL-8329-01A-11R-2314-13	hsa-mir-548i-3	0.0	0.0	N
TCGA-KL-8329-01A-11R-2314-13	hsa-mir-548i-4	0.0	0.0	N
TCGA-KL-8329-01A-11R-2314-13	hsa-mir-548j	1.0	0.194166	N
TCGA-KL-8329-01A-11R-2314-13	hsa-mir-548k	0.0	0.0	N
TCGA-KL-8329-01A-11R-2314-13	hsa-mir-548l	0.0	0.0	N
TCGA-KL-8329-01A-11R-2314-13	hsa-mir-548m	0.0	0.0	N
TCGA-KL-8329-01A-11R-2314-13	hsa-mir-548n	0.0	0.0	N
TCGA-KL-8329-01A-11R-2314-13	hsa-mir-548o	0.0	0.0	N
TCGA-KL-8329-01A-11R-2314-13	hsa-mir-548p	0.0	0.0	N
TCGA-KL-8329-01A-11R-2314-13	hsa-mir-548q	0.0	0.0	N
TCGA-KL-8329-01A-11R-2314-13	hsa-mir-548s	1.0	0.194166	N
TCGA-KL-8329-01A-11R-2314-13	hsa-mir-548t	0.0	0.0	N
TCGA-KL-8329-01A-11R-2314-13	hsa-mir-548u	0.0	0.0	N
TCGA-KL-8329-01A-11R-2314-13	hsa-mir-548v	3.0	0.582499	N
TCGA-KL-8329-01A-11R-2314-13	hsa-mir-548w	0.0	0.0	N
TCGA-KL-8329-01A-11R-2314-13	hsa-mir-548x	0.0	0.0	N
TCGA-KL-8329-01A-11R-2314-13	hsa-mir-548y	0.0	0.0	N
TCGA-KL-8329-01A-11R-2314-13	hsa-mir-548z	0.0	0.0	N
TCGA-KL-8329-01A-11R-2314-13	hsa-mir-549	0.0	0.0	N
TCGA-KL-8329-01A-11R-2314-13	hsa-mir-550a-1	14.0	2.718328	N
TCGA-KL-8329-01A-11R-2314-13	hsa-mir-550a-2	10.0	1.941663	N
TCGA-KL-8329-01A-11R-2314-13	hsa-mir-550b-1	1.0	0.194166	N
TCGA-KL-8329-01A-11R-2314-13	hsa-mir-550b-2	0.0	0.0	N
TCGA-KL-8329-01A-11R-2314-13	hsa-mir-551a	1.0	0.194166	N
TCGA-KL-8329-01A-11R-2314-13	hsa-mir-551b	18.0	3.494993	N
TCGA-KL-8329-01A-11R-2314-13	hsa-mir-552	0.0	0.0	N
TCGA-KL-8329-01A-11R-2314-13	hsa-mir-553	0.0	0.0	N
TCGA-KL-8329-01A-11R-2314-13	hsa-mir-554	0.0	0.0	N
TCGA-KL-8329-01A-11R-2314-13	hsa-mir-555	0.0	0.0	N
TCGA-KL-8329-01A-11R-2314-13	hsa-mir-556	0.0	0.0	N
TCGA-KL-8329-01A-11R-2314-13	hsa-mir-557	0.0	0.0	N
TCGA-KL-8329-01A-11R-2314-13	hsa-mir-558	0.0	0.0	N
TCGA-KL-8329-01A-11R-2314-13	hsa-mir-559	0.0	0.0	N
TCGA-KL-8329-01A-11R-2314-13	hsa-mir-561	10.0	1.941663	N
TCGA-KL-8329-01A-11R-2314-13	hsa-mir-562	0.0	0.0	N
TCGA-KL-8329-01A-11R-2314-13	hsa-mir-563	0.0	0.0	N
TCGA-KL-8329-01A-11R-2314-13	hsa-mir-564	0.0	0.0	N
TCGA-KL-8329-01A-11R-2314-13	hsa-mir-566	0.0	0.0	N
TCGA-KL-8329-01A-11R-2314-13	hsa-mir-567	0.0	0.0	N
TCGA-KL-8329-01A-11R-2314-13	hsa-mir-568	0.0	0.0	N
TCGA-KL-8329-01A-11R-2314-13	hsa-mir-569	0.0	0.0	N
TCGA-KL-8329-01A-11R-2314-13	hsa-mir-570	5.0	0.970831	N
TCGA-KL-8329-01A-11R-2314-13	hsa-mir-571	1.0	0.194166	N
TCGA-KL-8329-01A-11R-2314-13	hsa-mir-572	0.0	0.0	N
TCGA-KL-8329-01A-11R-2314-13	hsa-mir-573	0.0	0.0	N
TCGA-KL-8329-01A-11R-2314-13	hsa-mir-574	226.0	43.881578	N
TCGA-KL-8329-01A-11R-2314-13	hsa-mir-575	0.0	0.0	N
TCGA-KL-8329-01A-11R-2314-13	hsa-mir-576	55.0	10.679145	N
TCGA-KL-8329-01A-11R-2314-13	hsa-mir-577	124.0	24.076618	N
TCGA-KL-8329-01A-11R-2314-13	hsa-mir-578	0.0	0.0	N
TCGA-KL-8329-01A-11R-2314-13	hsa-mir-579	1.0	0.194166	N
TCGA-KL-8329-01A-11R-2314-13	hsa-mir-580	3.0	0.582499	N
TCGA-KL-8329-01A-11R-2314-13	hsa-mir-581	2.0	0.388333	N
TCGA-KL-8329-01A-11R-2314-13	hsa-mir-582	3751.0	728.317695	N
TCGA-KL-8329-01A-11R-2314-13	hsa-mir-583	0.0	0.0	N
TCGA-KL-8329-01A-11R-2314-13	hsa-mir-584	290.0	56.30822	N
TCGA-KL-8329-01A-11R-2314-13	hsa-mir-585	1.0	0.194166	N
TCGA-KL-8329-01A-11R-2314-13	hsa-mir-586	0.0	0.0	N
TCGA-KL-8329-01A-11R-2314-13	hsa-mir-587	0.0	0.0	N
TCGA-KL-8329-01A-11R-2314-13	hsa-mir-588	0.0	0.0	N
TCGA-KL-8329-01A-11R-2314-13	hsa-mir-589	313.0	60.774044	N
TCGA-KL-8329-01A-11R-2314-13	hsa-mir-590	46.0	8.931649	N
TCGA-KL-8329-01A-11R-2314-13	hsa-mir-591	0.0	0.0	N
TCGA-KL-8329-01A-11R-2314-13	hsa-mir-592	8.0	1.55333	N
TCGA-KL-8329-01A-11R-2314-13	hsa-mir-593	0.0	0.0	N
TCGA-KL-8329-01A-11R-2314-13	hsa-mir-595	0.0	0.0	N
TCGA-KL-8329-01A-11R-2314-13	hsa-mir-596	0.0	0.0	N
TCGA-KL-8329-01A-11R-2314-13	hsa-mir-597	0.0	0.0	N
TCGA-KL-8329-01A-11R-2314-13	hsa-mir-598	200.0	38.833255	N
TCGA-KL-8329-01A-11R-2314-13	hsa-mir-599	0.0	0.0	N
TCGA-KL-8329-01A-11R-2314-13	hsa-mir-600	0.0	0.0	N
TCGA-KL-8329-01A-11R-2314-13	hsa-mir-601	0.0	0.0	N
TCGA-KL-8329-01A-11R-2314-13	hsa-mir-602	0.0	0.0	N
TCGA-KL-8329-01A-11R-2314-13	hsa-mir-603	0.0	0.0	N
TCGA-KL-8329-01A-11R-2314-13	hsa-mir-604	0.0	0.0	N
TCGA-KL-8329-01A-11R-2314-13	hsa-mir-605	1.0	0.194166	N
TCGA-KL-8329-01A-11R-2314-13	hsa-mir-606	0.0	0.0	N
TCGA-KL-8329-01A-11R-2314-13	hsa-mir-607	7.0	1.359164	N
TCGA-KL-8329-01A-11R-2314-13	hsa-mir-608	0.0	0.0	N
TCGA-KL-8329-01A-11R-2314-13	hsa-mir-609	0.0	0.0	N
TCGA-KL-8329-01A-11R-2314-13	hsa-mir-610	0.0	0.0	N
TCGA-KL-8329-01A-11R-2314-13	hsa-mir-611	0.0	0.0	N
TCGA-KL-8329-01A-11R-2314-13	hsa-mir-612	0.0	0.0	N
TCGA-KL-8329-01A-11R-2314-13	hsa-mir-613	0.0	0.0	N
TCGA-KL-8329-01A-11R-2314-13	hsa-mir-614	0.0	0.0	N
TCGA-KL-8329-01A-11R-2314-13	hsa-mir-615	10.0	1.941663	N
TCGA-KL-8329-01A-11R-2314-13	hsa-mir-616	23.0	4.465824	N
TCGA-KL-8329-01A-11R-2314-13	hsa-mir-617	0.0	0.0	N
TCGA-KL-8329-01A-11R-2314-13	hsa-mir-618	24.0	4.659991	N
TCGA-KL-8329-01A-11R-2314-13	hsa-mir-619	0.0	0.0	N
TCGA-KL-8329-01A-11R-2314-13	hsa-mir-620	0.0	0.0	N
TCGA-KL-8329-01A-11R-2314-13	hsa-mir-621	0.0	0.0	N
TCGA-KL-8329-01A-11R-2314-13	hsa-mir-622	0.0	0.0	N
TCGA-KL-8329-01A-11R-2314-13	hsa-mir-623	0.0	0.0	N
TCGA-KL-8329-01A-11R-2314-13	hsa-mir-624	4.0	0.776665	N
TCGA-KL-8329-01A-11R-2314-13	hsa-mir-625	371.0	72.035688	N
TCGA-KL-8329-01A-11R-2314-13	hsa-mir-626	0.0	0.0	N
TCGA-KL-8329-01A-11R-2314-13	hsa-mir-627	2.0	0.388333	N
TCGA-KL-8329-01A-11R-2314-13	hsa-mir-628	27.0	5.242489	N
TCGA-KL-8329-01A-11R-2314-13	hsa-mir-629	400.0	77.66651	N
TCGA-KL-8329-01A-11R-2314-13	hsa-mir-630	0.0	0.0	N
TCGA-KL-8329-01A-11R-2314-13	hsa-mir-631	0.0	0.0	N
TCGA-KL-8329-01A-11R-2314-13	hsa-mir-632	2.0	0.388333	N
TCGA-KL-8329-01A-11R-2314-13	hsa-mir-633	0.0	0.0	N
TCGA-KL-8329-01A-11R-2314-13	hsa-mir-634	0.0	0.0	N
TCGA-KL-8329-01A-11R-2314-13	hsa-mir-635	0.0	0.0	N
TCGA-KL-8329-01A-11R-2314-13	hsa-mir-636	1.0	0.194166	N
TCGA-KL-8329-01A-11R-2314-13	hsa-mir-637	0.0	0.0	N
TCGA-KL-8329-01A-11R-2314-13	hsa-mir-638	0.0	0.0	N
TCGA-KL-8329-01A-11R-2314-13	hsa-mir-639	0.0	0.0	N
TCGA-KL-8329-01A-11R-2314-13	hsa-mir-640	0.0	0.0	N
TCGA-KL-8329-01A-11R-2314-13	hsa-mir-641	1.0	0.194166	N
TCGA-KL-8329-01A-11R-2314-13	hsa-mir-642a	15.0	2.912494	N
TCGA-KL-8329-01A-11R-2314-13	hsa-mir-642b	0.0	0.0	N
TCGA-KL-8329-01A-11R-2314-13	hsa-mir-643	0.0	0.0	N
TCGA-KL-8329-01A-11R-2314-13	hsa-mir-644	0.0	0.0	N
TCGA-KL-8329-01A-11R-2314-13	hsa-mir-645	0.0	0.0	N
TCGA-KL-8329-01A-11R-2314-13	hsa-mir-646	0.0	0.0	N
TCGA-KL-8329-01A-11R-2314-13	hsa-mir-647	0.0	0.0	N
TCGA-KL-8329-01A-11R-2314-13	hsa-mir-648	0.0	0.0	N
TCGA-KL-8329-01A-11R-2314-13	hsa-mir-649	0.0	0.0	N
TCGA-KL-8329-01A-11R-2314-13	hsa-mir-650	0.0	0.0	N
TCGA-KL-8329-01A-11R-2314-13	hsa-mir-651	79.0	15.339136	N
TCGA-KL-8329-01A-11R-2314-13	hsa-mir-652	154.0	29.901606	N
TCGA-KL-8329-01A-11R-2314-13	hsa-mir-653	880.0	170.866321	N
TCGA-KL-8329-01A-11R-2314-13	hsa-mir-654	7.0	1.359164	N
TCGA-KL-8329-01A-11R-2314-13	hsa-mir-655	0.0	0.0	N
TCGA-KL-8329-01A-11R-2314-13	hsa-mir-656	0.0	0.0	N
TCGA-KL-8329-01A-11R-2314-13	hsa-mir-657	0.0	0.0	N
TCGA-KL-8329-01A-11R-2314-13	hsa-mir-658	0.0	0.0	N
TCGA-KL-8329-01A-11R-2314-13	hsa-mir-659	10.0	1.941663	N
TCGA-KL-8329-01A-11R-2314-13	hsa-mir-660	317.0	61.550709	N
TCGA-KL-8329-01A-11R-2314-13	hsa-mir-661	0.0	0.0	N
TCGA-KL-8329-01A-11R-2314-13	hsa-mir-662	0.0	0.0	N
TCGA-KL-8329-01A-11R-2314-13	hsa-mir-663	0.0	0.0	N
TCGA-KL-8329-01A-11R-2314-13	hsa-mir-663b	0.0	0.0	N
TCGA-KL-8329-01A-11R-2314-13	hsa-mir-664	149.0	28.930775	N
TCGA-KL-8329-01A-11R-2314-13	hsa-mir-665	0.0	0.0	N
TCGA-KL-8329-01A-11R-2314-13	hsa-mir-668	0.0	0.0	N
TCGA-KL-8329-01A-11R-2314-13	hsa-mir-670	0.0	0.0	N
TCGA-KL-8329-01A-11R-2314-13	hsa-mir-671	38.0	7.378318	N
TCGA-KL-8329-01A-11R-2314-13	hsa-mir-675	8.0	1.55333	N
TCGA-KL-8329-01A-11R-2314-13	hsa-mir-676	9.0	1.747496	N
TCGA-KL-8329-01A-11R-2314-13	hsa-mir-7-1	77.0	14.950803	N
TCGA-KL-8329-01A-11R-2314-13	hsa-mir-7-2	3.0	0.582499	N
TCGA-KL-8329-01A-11R-2314-13	hsa-mir-7-3	0.0	0.0	N
TCGA-KL-8329-01A-11R-2314-13	hsa-mir-708	78.0	15.144969	N
TCGA-KL-8329-01A-11R-2314-13	hsa-mir-711	0.0	0.0	N
TCGA-KL-8329-01A-11R-2314-13	hsa-mir-718	0.0	0.0	N
TCGA-KL-8329-01A-11R-2314-13	hsa-mir-720	0.0	0.0	N
TCGA-KL-8329-01A-11R-2314-13	hsa-mir-744	60.0	11.649976	N
TCGA-KL-8329-01A-11R-2314-13	hsa-mir-758	2.0	0.388333	N
TCGA-KL-8329-01A-11R-2314-13	hsa-mir-759	0.0	0.0	N
TCGA-KL-8329-01A-11R-2314-13	hsa-mir-760	2.0	0.388333	N
TCGA-KL-8329-01A-11R-2314-13	hsa-mir-761	0.0	0.0	N
TCGA-KL-8329-01A-11R-2314-13	hsa-mir-762	0.0	0.0	N
TCGA-KL-8329-01A-11R-2314-13	hsa-mir-764	0.0	0.0	N
TCGA-KL-8329-01A-11R-2314-13	hsa-mir-765	0.0	0.0	N
TCGA-KL-8329-01A-11R-2314-13	hsa-mir-766	56.0	10.873311	N
TCGA-KL-8329-01A-11R-2314-13	hsa-mir-767	0.0	0.0	N
TCGA-KL-8329-01A-11R-2314-13	hsa-mir-769	40.0	7.766651	N
TCGA-KL-8329-01A-11R-2314-13	hsa-mir-770	0.0	0.0	N
TCGA-KL-8329-01A-11R-2314-13	hsa-mir-802	0.0	0.0	N
TCGA-KL-8329-01A-11R-2314-13	hsa-mir-873	0.0	0.0	N
TCGA-KL-8329-01A-11R-2314-13	hsa-mir-874	2760.0	535.898917	N
TCGA-KL-8329-01A-11R-2314-13	hsa-mir-875	0.0	0.0	N
TCGA-KL-8329-01A-11R-2314-13	hsa-mir-876	0.0	0.0	N
TCGA-KL-8329-01A-11R-2314-13	hsa-mir-877	2.0	0.388333	N
TCGA-KL-8329-01A-11R-2314-13	hsa-mir-885	75.0	14.562471	N
TCGA-KL-8329-01A-11R-2314-13	hsa-mir-887	2.0	0.388333	N
TCGA-KL-8329-01A-11R-2314-13	hsa-mir-888	304.0	59.026547	N
TCGA-KL-8329-01A-11R-2314-13	hsa-mir-889	6.0	1.164998	N
TCGA-KL-8329-01A-11R-2314-13	hsa-mir-890	26.0	5.048323	N
TCGA-KL-8329-01A-11R-2314-13	hsa-mir-891a	99142.0	19250.032766	N
TCGA-KL-8329-01A-11R-2314-13	hsa-mir-891b	184.0	35.726594	N
TCGA-KL-8329-01A-11R-2314-13	hsa-mir-892a	724.0	140.576383	N
TCGA-KL-8329-01A-11R-2314-13	hsa-mir-892b	140.0	27.183278	N
TCGA-KL-8329-01A-11R-2314-13	hsa-mir-9-1	404.0	78.443175	N
TCGA-KL-8329-01A-11R-2314-13	hsa-mir-9-2	388.0	75.336514	N
TCGA-KL-8329-01A-11R-2314-13	hsa-mir-9-3	0.0	0.0	N
TCGA-KL-8329-01A-11R-2314-13	hsa-mir-920	0.0	0.0	N
TCGA-KL-8329-01A-11R-2314-13	hsa-mir-921	0.0	0.0	N
TCGA-KL-8329-01A-11R-2314-13	hsa-mir-922	0.0	0.0	N
TCGA-KL-8329-01A-11R-2314-13	hsa-mir-924	0.0	0.0	N
TCGA-KL-8329-01A-11R-2314-13	hsa-mir-92a-1	1350.0	262.12447	N
TCGA-KL-8329-01A-11R-2314-13	hsa-mir-92a-2	30703.0	5961.487119	N
TCGA-KL-8329-01A-11R-2314-13	hsa-mir-92b	182.0	35.338262	N
TCGA-KL-8329-01A-11R-2314-13	hsa-mir-93	13808.0	2681.047915	N
TCGA-KL-8329-01A-11R-2314-13	hsa-mir-933	0.0	0.0	N
TCGA-KL-8329-01A-11R-2314-13	hsa-mir-934	2.0	0.388333	N
TCGA-KL-8329-01A-11R-2314-13	hsa-mir-935	2.0	0.388333	N
TCGA-KL-8329-01A-11R-2314-13	hsa-mir-936	0.0	0.0	N
TCGA-KL-8329-01A-11R-2314-13	hsa-mir-937	0.0	0.0	N
TCGA-KL-8329-01A-11R-2314-13	hsa-mir-938	0.0	0.0	N
TCGA-KL-8329-01A-11R-2314-13	hsa-mir-939	2.0	0.388333	N
TCGA-KL-8329-01A-11R-2314-13	hsa-mir-940	2.0	0.388333	N
TCGA-KL-8329-01A-11R-2314-13	hsa-mir-941-1	0.0	0.0	N
TCGA-KL-8329-01A-11R-2314-13	hsa-mir-941-3	0.0	0.0	N
TCGA-KL-8329-01A-11R-2314-13	hsa-mir-941-4	0.0	0.0	N
TCGA-KL-8329-01A-11R-2314-13	hsa-mir-942	61.0	11.844143	N
TCGA-KL-8329-01A-11R-2314-13	hsa-mir-943	0.0	0.0	N
TCGA-KL-8329-01A-11R-2314-13	hsa-mir-944	4.0	0.776665	N
TCGA-KL-8329-01A-11R-2314-13	hsa-mir-95	4.0	0.776665	N
TCGA-KL-8329-01A-11R-2314-13	hsa-mir-96	158.0	30.678271	N
TCGA-KL-8329-01A-11R-2314-13	hsa-mir-98	97.0	18.834129	N
TCGA-KL-8329-01A-11R-2314-13	hsa-mir-99a	2915.0	565.99469	N
TCGA-KL-8329-01A-11R-2314-13	hsa-mir-99b	133569.0	25934.595091	N
