# Supplementary material for: Dysfunctional miRNA-Mediated Regulation in Chromophobe Renal Cell Carcinoma
Source: PLoS One. 2016 Jun 3;11(6):e0156324. doi: 10.1371/journal.pone.0156324 (PMC4892590; doi:10.1371/journal.pone.0156324)
Supplement: S1 File — (ZIP) [file pone.0156324.s001.zip › S1_File miRNA expression profile downloaded from TCGA/case/bcgsc.ca__IlluminaHiSeq_miRNASeq__TCGA-KL-8330-01A-11R-2314-13__mirna_quantification.txt]

barcode	miRNA_ID	read_count	reads_per_million_miRNA_mapped	cross-mapped
TCGA-KL-8330-01A-11R-2314-13	hsa-let-7a-1	28069.0	3528.206103	N
TCGA-KL-8330-01A-11R-2314-13	hsa-let-7a-2	56653.0	7121.146473	Y
TCGA-KL-8330-01A-11R-2314-13	hsa-let-7a-3	28168.0	3540.650166	N
TCGA-KL-8330-01A-11R-2314-13	hsa-let-7b	31766.0	3992.910152	N
TCGA-KL-8330-01A-11R-2314-13	hsa-let-7c	5811.0	730.428788	Y
TCGA-KL-8330-01A-11R-2314-13	hsa-let-7d	4951.0	622.328847	N
TCGA-KL-8330-01A-11R-2314-13	hsa-let-7e	6518.0	819.296996	N
TCGA-KL-8330-01A-11R-2314-13	hsa-let-7f-1	104.0	13.072551	N
TCGA-KL-8330-01A-11R-2314-13	hsa-let-7f-2	48177.0	6055.733564	N
TCGA-KL-8330-01A-11R-2314-13	hsa-let-7g	4805.0	603.976997	N
TCGA-KL-8330-01A-11R-2314-13	hsa-let-7i	2735.0	343.782952	N
TCGA-KL-8330-01A-11R-2314-13	hsa-mir-1-1	0.0	0.0	N
TCGA-KL-8330-01A-11R-2314-13	hsa-mir-1-2	6.0	0.754186	N
TCGA-KL-8330-01A-11R-2314-13	hsa-mir-100	34226.0	4302.126263	Y
TCGA-KL-8330-01A-11R-2314-13	hsa-mir-101-1	153965.0	19353.031908	N
TCGA-KL-8330-01A-11R-2314-13	hsa-mir-101-2	271.0	34.064051	N
TCGA-KL-8330-01A-11R-2314-13	hsa-mir-103-1	38781.0	4874.678858	Y
TCGA-KL-8330-01A-11R-2314-13	hsa-mir-103-1-as	0.0	0.0	N
TCGA-KL-8330-01A-11R-2314-13	hsa-mir-103-2	17.0	2.136859	N
TCGA-KL-8330-01A-11R-2314-13	hsa-mir-103-2-as	0.0	0.0	N
TCGA-KL-8330-01A-11R-2314-13	hsa-mir-105-1	0.0	0.0	N
TCGA-KL-8330-01A-11R-2314-13	hsa-mir-105-2	0.0	0.0	N
TCGA-KL-8330-01A-11R-2314-13	hsa-mir-106a	30.0	3.770928	Y
TCGA-KL-8330-01A-11R-2314-13	hsa-mir-106b	1215.0	152.722591	N
TCGA-KL-8330-01A-11R-2314-13	hsa-mir-107	317.0	39.846141	Y
TCGA-KL-8330-01A-11R-2314-13	hsa-mir-10a	1219046.0	153231.163805	N
TCGA-KL-8330-01A-11R-2314-13	hsa-mir-10b	1713142.0	215337.84814	N
TCGA-KL-8330-01A-11R-2314-13	hsa-mir-1178	0.0	0.0	N
TCGA-KL-8330-01A-11R-2314-13	hsa-mir-1179	1.0	0.125698	N
TCGA-KL-8330-01A-11R-2314-13	hsa-mir-1180	32.0	4.022323	N
TCGA-KL-8330-01A-11R-2314-13	hsa-mir-1181	0.0	0.0	N
TCGA-KL-8330-01A-11R-2314-13	hsa-mir-1182	0.0	0.0	N
TCGA-KL-8330-01A-11R-2314-13	hsa-mir-1183	0.0	0.0	N
TCGA-KL-8330-01A-11R-2314-13	hsa-mir-1184-1	0.0	0.0	N
TCGA-KL-8330-01A-11R-2314-13	hsa-mir-1184-2	0.0	0.0	N
TCGA-KL-8330-01A-11R-2314-13	hsa-mir-1184-3	0.0	0.0	N
TCGA-KL-8330-01A-11R-2314-13	hsa-mir-1185-1	0.0	0.0	N
TCGA-KL-8330-01A-11R-2314-13	hsa-mir-1185-2	0.0	0.0	N
TCGA-KL-8330-01A-11R-2314-13	hsa-mir-1193	0.0	0.0	N
TCGA-KL-8330-01A-11R-2314-13	hsa-mir-1197	0.0	0.0	N
TCGA-KL-8330-01A-11R-2314-13	hsa-mir-1200	0.0	0.0	N
TCGA-KL-8330-01A-11R-2314-13	hsa-mir-1202	0.0	0.0	N
TCGA-KL-8330-01A-11R-2314-13	hsa-mir-1203	0.0	0.0	N
TCGA-KL-8330-01A-11R-2314-13	hsa-mir-1204	0.0	0.0	N
TCGA-KL-8330-01A-11R-2314-13	hsa-mir-1205	0.0	0.0	N
TCGA-KL-8330-01A-11R-2314-13	hsa-mir-1206	0.0	0.0	N
TCGA-KL-8330-01A-11R-2314-13	hsa-mir-1207	0.0	0.0	N
TCGA-KL-8330-01A-11R-2314-13	hsa-mir-1208	0.0	0.0	N
TCGA-KL-8330-01A-11R-2314-13	hsa-mir-122	1.0	0.125698	N
TCGA-KL-8330-01A-11R-2314-13	hsa-mir-1224	2.0	0.251395	N
TCGA-KL-8330-01A-11R-2314-13	hsa-mir-1225	1.0	0.125698	N
TCGA-KL-8330-01A-11R-2314-13	hsa-mir-1226	1.0	0.125698	N
TCGA-KL-8330-01A-11R-2314-13	hsa-mir-1227	0.0	0.0	N
TCGA-KL-8330-01A-11R-2314-13	hsa-mir-1228	3.0	0.377093	N
TCGA-KL-8330-01A-11R-2314-13	hsa-mir-1229	2.0	0.251395	N
TCGA-KL-8330-01A-11R-2314-13	hsa-mir-1231	0.0	0.0	N
TCGA-KL-8330-01A-11R-2314-13	hsa-mir-1233-1	0.0	0.0	N
TCGA-KL-8330-01A-11R-2314-13	hsa-mir-1233-2	0.0	0.0	N
TCGA-KL-8330-01A-11R-2314-13	hsa-mir-1234	0.0	0.0	N
TCGA-KL-8330-01A-11R-2314-13	hsa-mir-1236	0.0	0.0	N
TCGA-KL-8330-01A-11R-2314-13	hsa-mir-1237	0.0	0.0	N
TCGA-KL-8330-01A-11R-2314-13	hsa-mir-1238	0.0	0.0	N
TCGA-KL-8330-01A-11R-2314-13	hsa-mir-124-1	0.0	0.0	N
TCGA-KL-8330-01A-11R-2314-13	hsa-mir-124-2	0.0	0.0	N
TCGA-KL-8330-01A-11R-2314-13	hsa-mir-124-3	0.0	0.0	N
TCGA-KL-8330-01A-11R-2314-13	hsa-mir-1243	0.0	0.0	N
TCGA-KL-8330-01A-11R-2314-13	hsa-mir-1244-1	0.0	0.0	N
TCGA-KL-8330-01A-11R-2314-13	hsa-mir-1244-2	0.0	0.0	N
TCGA-KL-8330-01A-11R-2314-13	hsa-mir-1244-3	0.0	0.0	N
TCGA-KL-8330-01A-11R-2314-13	hsa-mir-1245	1.0	0.125698	N
TCGA-KL-8330-01A-11R-2314-13	hsa-mir-1246	0.0	0.0	N
TCGA-KL-8330-01A-11R-2314-13	hsa-mir-1247	0.0	0.0	N
TCGA-KL-8330-01A-11R-2314-13	hsa-mir-1248	3.0	0.377093	N
TCGA-KL-8330-01A-11R-2314-13	hsa-mir-1249	3.0	0.377093	N
TCGA-KL-8330-01A-11R-2314-13	hsa-mir-1250	0.0	0.0	N
TCGA-KL-8330-01A-11R-2314-13	hsa-mir-1251	0.0	0.0	N
TCGA-KL-8330-01A-11R-2314-13	hsa-mir-1252	0.0	0.0	N
TCGA-KL-8330-01A-11R-2314-13	hsa-mir-1253	0.0	0.0	N
TCGA-KL-8330-01A-11R-2314-13	hsa-mir-1254	7.0	0.879883	N
TCGA-KL-8330-01A-11R-2314-13	hsa-mir-1255a	0.0	0.0	N
TCGA-KL-8330-01A-11R-2314-13	hsa-mir-1255b-1	0.0	0.0	N
TCGA-KL-8330-01A-11R-2314-13	hsa-mir-1255b-2	0.0	0.0	N
TCGA-KL-8330-01A-11R-2314-13	hsa-mir-1256	0.0	0.0	N
TCGA-KL-8330-01A-11R-2314-13	hsa-mir-1257	0.0	0.0	N
TCGA-KL-8330-01A-11R-2314-13	hsa-mir-1258	37.0	4.650811	N
TCGA-KL-8330-01A-11R-2314-13	hsa-mir-125a	8898.0	1118.457298	N
TCGA-KL-8330-01A-11R-2314-13	hsa-mir-125b-1	2905.0	365.151545	N
TCGA-KL-8330-01A-11R-2314-13	hsa-mir-125b-2	94.0	11.815575	N
TCGA-KL-8330-01A-11R-2314-13	hsa-mir-126	16309.0	2050.002256	N
TCGA-KL-8330-01A-11R-2314-13	hsa-mir-1260	0.0	0.0	N
TCGA-KL-8330-01A-11R-2314-13	hsa-mir-1260b	0.0	0.0	N
TCGA-KL-8330-01A-11R-2314-13	hsa-mir-1261	0.0	0.0	N
TCGA-KL-8330-01A-11R-2314-13	hsa-mir-1262	5.0	0.628488	N
TCGA-KL-8330-01A-11R-2314-13	hsa-mir-1263	0.0	0.0	N
TCGA-KL-8330-01A-11R-2314-13	hsa-mir-1264	0.0	0.0	N
TCGA-KL-8330-01A-11R-2314-13	hsa-mir-1265	0.0	0.0	N
TCGA-KL-8330-01A-11R-2314-13	hsa-mir-1266	45.0	5.656392	N
TCGA-KL-8330-01A-11R-2314-13	hsa-mir-1267	0.0	0.0	N
TCGA-KL-8330-01A-11R-2314-13	hsa-mir-1268	0.0	0.0	N
TCGA-KL-8330-01A-11R-2314-13	hsa-mir-1269	0.0	0.0	N
TCGA-KL-8330-01A-11R-2314-13	hsa-mir-127	113.0	14.203829	N
TCGA-KL-8330-01A-11R-2314-13	hsa-mir-1270-1	3.0	0.377093	N
TCGA-KL-8330-01A-11R-2314-13	hsa-mir-1270-2	1.0	0.125698	N
TCGA-KL-8330-01A-11R-2314-13	hsa-mir-1271	6.0	0.754186	N
TCGA-KL-8330-01A-11R-2314-13	hsa-mir-1272	0.0	0.0	N
TCGA-KL-8330-01A-11R-2314-13	hsa-mir-1273	0.0	0.0	N
TCGA-KL-8330-01A-11R-2314-13	hsa-mir-1273c	0.0	0.0	N
TCGA-KL-8330-01A-11R-2314-13	hsa-mir-1273d	0.0	0.0	N
TCGA-KL-8330-01A-11R-2314-13	hsa-mir-1274a	0.0	0.0	N
TCGA-KL-8330-01A-11R-2314-13	hsa-mir-1274b	10.0	1.256976	N
TCGA-KL-8330-01A-11R-2314-13	hsa-mir-1275	0.0	0.0	N
TCGA-KL-8330-01A-11R-2314-13	hsa-mir-1276	0.0	0.0	N
TCGA-KL-8330-01A-11R-2314-13	hsa-mir-1277	2.0	0.251395	N
TCGA-KL-8330-01A-11R-2314-13	hsa-mir-1278	0.0	0.0	N
TCGA-KL-8330-01A-11R-2314-13	hsa-mir-1279	0.0	0.0	N
TCGA-KL-8330-01A-11R-2314-13	hsa-mir-128-1	239.0	30.041728	N
TCGA-KL-8330-01A-11R-2314-13	hsa-mir-128-2	194.0	24.385336	N
TCGA-KL-8330-01A-11R-2314-13	hsa-mir-1280	0.0	0.0	N
TCGA-KL-8330-01A-11R-2314-13	hsa-mir-1281	0.0	0.0	N
TCGA-KL-8330-01A-11R-2314-13	hsa-mir-1282	0.0	0.0	N
TCGA-KL-8330-01A-11R-2314-13	hsa-mir-1283-1	0.0	0.0	N
TCGA-KL-8330-01A-11R-2314-13	hsa-mir-1283-2	0.0	0.0	N
TCGA-KL-8330-01A-11R-2314-13	hsa-mir-1284	0.0	0.0	N
TCGA-KL-8330-01A-11R-2314-13	hsa-mir-1285-1	0.0	0.0	N
TCGA-KL-8330-01A-11R-2314-13	hsa-mir-1285-2	0.0	0.0	N
TCGA-KL-8330-01A-11R-2314-13	hsa-mir-1286	0.0	0.0	N
TCGA-KL-8330-01A-11R-2314-13	hsa-mir-1287	12.0	1.508371	N
TCGA-KL-8330-01A-11R-2314-13	hsa-mir-1288	2.0	0.251395	N
TCGA-KL-8330-01A-11R-2314-13	hsa-mir-1289-1	0.0	0.0	N
TCGA-KL-8330-01A-11R-2314-13	hsa-mir-1289-2	0.0	0.0	N
TCGA-KL-8330-01A-11R-2314-13	hsa-mir-129-1	71.0	8.92453	N
TCGA-KL-8330-01A-11R-2314-13	hsa-mir-129-2	54.0	6.787671	N
TCGA-KL-8330-01A-11R-2314-13	hsa-mir-1290	0.0	0.0	N
TCGA-KL-8330-01A-11R-2314-13	hsa-mir-1291	0.0	0.0	N
TCGA-KL-8330-01A-11R-2314-13	hsa-mir-1292	0.0	0.0	N
TCGA-KL-8330-01A-11R-2314-13	hsa-mir-1293	0.0	0.0	N
TCGA-KL-8330-01A-11R-2314-13	hsa-mir-1294	0.0	0.0	N
TCGA-KL-8330-01A-11R-2314-13	hsa-mir-1295	0.0	0.0	N
TCGA-KL-8330-01A-11R-2314-13	hsa-mir-1296	26.0	3.268138	N
TCGA-KL-8330-01A-11R-2314-13	hsa-mir-1297	0.0	0.0	N
TCGA-KL-8330-01A-11R-2314-13	hsa-mir-1298	0.0	0.0	N
TCGA-KL-8330-01A-11R-2314-13	hsa-mir-1299	0.0	0.0	N
TCGA-KL-8330-01A-11R-2314-13	hsa-mir-1301	19.0	2.388255	N
TCGA-KL-8330-01A-11R-2314-13	hsa-mir-1302-1	0.0	0.0	N
TCGA-KL-8330-01A-11R-2314-13	hsa-mir-1302-10	0.0	0.0	N
TCGA-KL-8330-01A-11R-2314-13	hsa-mir-1302-11	0.0	0.0	N
TCGA-KL-8330-01A-11R-2314-13	hsa-mir-1302-2	0.0	0.0	N
TCGA-KL-8330-01A-11R-2314-13	hsa-mir-1302-3	0.0	0.0	N
TCGA-KL-8330-01A-11R-2314-13	hsa-mir-1302-4	0.0	0.0	N
TCGA-KL-8330-01A-11R-2314-13	hsa-mir-1302-5	0.0	0.0	N
TCGA-KL-8330-01A-11R-2314-13	hsa-mir-1302-6	0.0	0.0	N
TCGA-KL-8330-01A-11R-2314-13	hsa-mir-1302-7	0.0	0.0	N
TCGA-KL-8330-01A-11R-2314-13	hsa-mir-1302-8	0.0	0.0	N
TCGA-KL-8330-01A-11R-2314-13	hsa-mir-1302-9	0.0	0.0	N
TCGA-KL-8330-01A-11R-2314-13	hsa-mir-1303	0.0	0.0	N
TCGA-KL-8330-01A-11R-2314-13	hsa-mir-1304	12.0	1.508371	N
TCGA-KL-8330-01A-11R-2314-13	hsa-mir-1305	0.0	0.0	N
TCGA-KL-8330-01A-11R-2314-13	hsa-mir-1306	36.0	4.525114	N
TCGA-KL-8330-01A-11R-2314-13	hsa-mir-1307	6886.0	865.553715	N
TCGA-KL-8330-01A-11R-2314-13	hsa-mir-130a	75.0	9.42732	N
TCGA-KL-8330-01A-11R-2314-13	hsa-mir-130b	9.0	1.131278	N
TCGA-KL-8330-01A-11R-2314-13	hsa-mir-132	136.0	17.094874	N
TCGA-KL-8330-01A-11R-2314-13	hsa-mir-1321	0.0	0.0	N
TCGA-KL-8330-01A-11R-2314-13	hsa-mir-1322	0.0	0.0	N
TCGA-KL-8330-01A-11R-2314-13	hsa-mir-1323	0.0	0.0	N
TCGA-KL-8330-01A-11R-2314-13	hsa-mir-1324	0.0	0.0	N
TCGA-KL-8330-01A-11R-2314-13	hsa-mir-133a-1	1.0	0.125698	N
TCGA-KL-8330-01A-11R-2314-13	hsa-mir-133a-2	0.0	0.0	N
TCGA-KL-8330-01A-11R-2314-13	hsa-mir-133b	0.0	0.0	N
TCGA-KL-8330-01A-11R-2314-13	hsa-mir-134	24.0	3.016743	N
TCGA-KL-8330-01A-11R-2314-13	hsa-mir-135a-1	5.0	0.628488	N
TCGA-KL-8330-01A-11R-2314-13	hsa-mir-135a-2	0.0	0.0	N
TCGA-KL-8330-01A-11R-2314-13	hsa-mir-135b	0.0	0.0	N
TCGA-KL-8330-01A-11R-2314-13	hsa-mir-136	4.0	0.50279	N
TCGA-KL-8330-01A-11R-2314-13	hsa-mir-137	0.0	0.0	N
TCGA-KL-8330-01A-11R-2314-13	hsa-mir-138-1	0.0	0.0	N
TCGA-KL-8330-01A-11R-2314-13	hsa-mir-138-2	0.0	0.0	N
TCGA-KL-8330-01A-11R-2314-13	hsa-mir-139	168.0	21.117198	N
TCGA-KL-8330-01A-11R-2314-13	hsa-mir-140	4204.0	528.432736	N
TCGA-KL-8330-01A-11R-2314-13	hsa-mir-141	15824.0	1989.038917	N
TCGA-KL-8330-01A-11R-2314-13	hsa-mir-142	869.0	109.23122	N
TCGA-KL-8330-01A-11R-2314-13	hsa-mir-143	70746.0	8892.602834	N
TCGA-KL-8330-01A-11R-2314-13	hsa-mir-144	510.0	64.105779	N
TCGA-KL-8330-01A-11R-2314-13	hsa-mir-145	1342.0	168.686187	N
TCGA-KL-8330-01A-11R-2314-13	hsa-mir-1468	131.0	16.466386	N
TCGA-KL-8330-01A-11R-2314-13	hsa-mir-1469	0.0	0.0	N
TCGA-KL-8330-01A-11R-2314-13	hsa-mir-146a	17.0	2.136859	N
TCGA-KL-8330-01A-11R-2314-13	hsa-mir-146b	524.0	65.865546	N
TCGA-KL-8330-01A-11R-2314-13	hsa-mir-147	0.0	0.0	N
TCGA-KL-8330-01A-11R-2314-13	hsa-mir-1470	0.0	0.0	N
TCGA-KL-8330-01A-11R-2314-13	hsa-mir-1471	0.0	0.0	N
TCGA-KL-8330-01A-11R-2314-13	hsa-mir-147b	0.0	0.0	N
TCGA-KL-8330-01A-11R-2314-13	hsa-mir-148a	192691.0	24220.797398	N
TCGA-KL-8330-01A-11R-2314-13	hsa-mir-148b	637.0	80.069375	N
TCGA-KL-8330-01A-11R-2314-13	hsa-mir-149	22.0	2.765347	N
TCGA-KL-8330-01A-11R-2314-13	hsa-mir-150	216.0	27.150683	N
TCGA-KL-8330-01A-11R-2314-13	hsa-mir-151	9434.0	1185.831215	N
TCGA-KL-8330-01A-11R-2314-13	hsa-mir-152	593.0	74.53868	N
TCGA-KL-8330-01A-11R-2314-13	hsa-mir-153-1	1.0	0.125698	N
TCGA-KL-8330-01A-11R-2314-13	hsa-mir-153-2	33.0	4.148021	N
TCGA-KL-8330-01A-11R-2314-13	hsa-mir-1537	2.0	0.251395	N
TCGA-KL-8330-01A-11R-2314-13	hsa-mir-1538	0.0	0.0	N
TCGA-KL-8330-01A-11R-2314-13	hsa-mir-1539	0.0	0.0	N
TCGA-KL-8330-01A-11R-2314-13	hsa-mir-154	0.0	0.0	N
TCGA-KL-8330-01A-11R-2314-13	hsa-mir-155	63.0	7.918949	N
TCGA-KL-8330-01A-11R-2314-13	hsa-mir-15a	461.0	57.946596	N
TCGA-KL-8330-01A-11R-2314-13	hsa-mir-15b	1458.0	183.26711	N
TCGA-KL-8330-01A-11R-2314-13	hsa-mir-16-1	2190.0	275.277757	N
TCGA-KL-8330-01A-11R-2314-13	hsa-mir-16-2	39.0	4.902207	N
TCGA-KL-8330-01A-11R-2314-13	hsa-mir-17	1622.0	203.881517	Y
TCGA-KL-8330-01A-11R-2314-13	hsa-mir-181a-1	2858.0	359.243758	N
TCGA-KL-8330-01A-11R-2314-13	hsa-mir-181a-2	681.0	85.60007	N
TCGA-KL-8330-01A-11R-2314-13	hsa-mir-181b-1	464.0	58.323689	N
TCGA-KL-8330-01A-11R-2314-13	hsa-mir-181b-2	4.0	0.50279	N
TCGA-KL-8330-01A-11R-2314-13	hsa-mir-181c	70.0	8.798832	N
TCGA-KL-8330-01A-11R-2314-13	hsa-mir-181d	11.0	1.382674	N
TCGA-KL-8330-01A-11R-2314-13	hsa-mir-182	257441.0	32359.717387	N
TCGA-KL-8330-01A-11R-2314-13	hsa-mir-1825	0.0	0.0	N
TCGA-KL-8330-01A-11R-2314-13	hsa-mir-1827	0.0	0.0	N
TCGA-KL-8330-01A-11R-2314-13	hsa-mir-183	77565.0	9749.734809	N
TCGA-KL-8330-01A-11R-2314-13	hsa-mir-184	0.0	0.0	N
TCGA-KL-8330-01A-11R-2314-13	hsa-mir-185	444.0	55.809737	N
TCGA-KL-8330-01A-11R-2314-13	hsa-mir-186	374.0	47.010905	N
TCGA-KL-8330-01A-11R-2314-13	hsa-mir-187	285.0	35.823818	N
TCGA-KL-8330-01A-11R-2314-13	hsa-mir-188	112.0	14.078132	N
TCGA-KL-8330-01A-11R-2314-13	hsa-mir-18a	3.0	0.377093	N
TCGA-KL-8330-01A-11R-2314-13	hsa-mir-18b	0.0	0.0	N
TCGA-KL-8330-01A-11R-2314-13	hsa-mir-190	4.0	0.50279	N
TCGA-KL-8330-01A-11R-2314-13	hsa-mir-1908	0.0	0.0	N
TCGA-KL-8330-01A-11R-2314-13	hsa-mir-1909	0.0	0.0	N
TCGA-KL-8330-01A-11R-2314-13	hsa-mir-190b	0.0	0.0	N
TCGA-KL-8330-01A-11R-2314-13	hsa-mir-191	3904.0	490.723454	N
TCGA-KL-8330-01A-11R-2314-13	hsa-mir-1910	0.0	0.0	N
TCGA-KL-8330-01A-11R-2314-13	hsa-mir-1911	0.0	0.0	N
TCGA-KL-8330-01A-11R-2314-13	hsa-mir-1912	0.0	0.0	N
TCGA-KL-8330-01A-11R-2314-13	hsa-mir-1913	0.0	0.0	N
TCGA-KL-8330-01A-11R-2314-13	hsa-mir-1914	0.0	0.0	N
TCGA-KL-8330-01A-11R-2314-13	hsa-mir-1915	0.0	0.0	N
TCGA-KL-8330-01A-11R-2314-13	hsa-mir-192	1747.0	219.593718	Y
TCGA-KL-8330-01A-11R-2314-13	hsa-mir-193a	351.0	44.11986	N
TCGA-KL-8330-01A-11R-2314-13	hsa-mir-193b	55.0	6.913368	N
TCGA-KL-8330-01A-11R-2314-13	hsa-mir-194-1	303.0	38.086375	N
TCGA-KL-8330-01A-11R-2314-13	hsa-mir-194-2	349.0	43.868464	N
TCGA-KL-8330-01A-11R-2314-13	hsa-mir-195	48.0	6.033485	N
TCGA-KL-8330-01A-11R-2314-13	hsa-mir-196a-1	419.0	52.667297	N
TCGA-KL-8330-01A-11R-2314-13	hsa-mir-196a-2	57.0	7.164764	N
TCGA-KL-8330-01A-11R-2314-13	hsa-mir-196b	1699.0	213.560233	N
TCGA-KL-8330-01A-11R-2314-13	hsa-mir-197	499.0	62.723105	N
TCGA-KL-8330-01A-11R-2314-13	hsa-mir-1972-1	0.0	0.0	N
TCGA-KL-8330-01A-11R-2314-13	hsa-mir-1972-2	0.0	0.0	N
TCGA-KL-8330-01A-11R-2314-13	hsa-mir-1973	0.0	0.0	N
TCGA-KL-8330-01A-11R-2314-13	hsa-mir-1976	27.0	3.393835	N
TCGA-KL-8330-01A-11R-2314-13	hsa-mir-198	0.0	0.0	N
TCGA-KL-8330-01A-11R-2314-13	hsa-mir-199a-1	304.0	38.212072	Y
TCGA-KL-8330-01A-11R-2314-13	hsa-mir-199a-2	526.0	66.116941	Y
TCGA-KL-8330-01A-11R-2314-13	hsa-mir-199b	801.0	100.683782	Y
TCGA-KL-8330-01A-11R-2314-13	hsa-mir-19a	30.0	3.770928	N
TCGA-KL-8330-01A-11R-2314-13	hsa-mir-19b-1	15.0	1.885464	N
TCGA-KL-8330-01A-11R-2314-13	hsa-mir-19b-2	138.0	17.34627	N
TCGA-KL-8330-01A-11R-2314-13	hsa-mir-200a	4111.0	516.742858	N
TCGA-KL-8330-01A-11R-2314-13	hsa-mir-200b	3697.0	464.704049	N
TCGA-KL-8330-01A-11R-2314-13	hsa-mir-200c	51044.0	6416.108601	N
TCGA-KL-8330-01A-11R-2314-13	hsa-mir-202	0.0	0.0	N
TCGA-KL-8330-01A-11R-2314-13	hsa-mir-203	4526.0	568.907365	N
TCGA-KL-8330-01A-11R-2314-13	hsa-mir-204	4.0	0.50279	N
TCGA-KL-8330-01A-11R-2314-13	hsa-mir-205	2.0	0.251395	N
TCGA-KL-8330-01A-11R-2314-13	hsa-mir-2052	0.0	0.0	N
TCGA-KL-8330-01A-11R-2314-13	hsa-mir-2053	0.0	0.0	N
TCGA-KL-8330-01A-11R-2314-13	hsa-mir-2054	0.0	0.0	N
TCGA-KL-8330-01A-11R-2314-13	hsa-mir-206	0.0	0.0	N
TCGA-KL-8330-01A-11R-2314-13	hsa-mir-208a	0.0	0.0	N
TCGA-KL-8330-01A-11R-2314-13	hsa-mir-208b	0.0	0.0	N
TCGA-KL-8330-01A-11R-2314-13	hsa-mir-20a	670.0	84.217396	N
TCGA-KL-8330-01A-11R-2314-13	hsa-mir-20b	94.0	11.815575	N
TCGA-KL-8330-01A-11R-2314-13	hsa-mir-21	81158.0	10201.366308	N
TCGA-KL-8330-01A-11R-2314-13	hsa-mir-210	3750.0	471.366023	N
TCGA-KL-8330-01A-11R-2314-13	hsa-mir-211	0.0	0.0	N
TCGA-KL-8330-01A-11R-2314-13	hsa-mir-2110	4.0	0.50279	N
TCGA-KL-8330-01A-11R-2314-13	hsa-mir-2113	0.0	0.0	N
TCGA-KL-8330-01A-11R-2314-13	hsa-mir-2114	1.0	0.125698	N
TCGA-KL-8330-01A-11R-2314-13	hsa-mir-2115	0.0	0.0	N
TCGA-KL-8330-01A-11R-2314-13	hsa-mir-2116	2.0	0.251395	N
TCGA-KL-8330-01A-11R-2314-13	hsa-mir-2117	0.0	0.0	N
TCGA-KL-8330-01A-11R-2314-13	hsa-mir-212	5.0	0.628488	N
TCGA-KL-8330-01A-11R-2314-13	hsa-mir-214	2.0	0.251395	N
TCGA-KL-8330-01A-11R-2314-13	hsa-mir-215	8.0	1.005581	Y
TCGA-KL-8330-01A-11R-2314-13	hsa-mir-216a	1.0	0.125698	N
TCGA-KL-8330-01A-11R-2314-13	hsa-mir-216b	1.0	0.125698	N
TCGA-KL-8330-01A-11R-2314-13	hsa-mir-217	3.0	0.377093	N
TCGA-KL-8330-01A-11R-2314-13	hsa-mir-218-1	40.0	5.027904	N
TCGA-KL-8330-01A-11R-2314-13	hsa-mir-218-2	2135.0	268.364389	N
TCGA-KL-8330-01A-11R-2314-13	hsa-mir-219-1	3.0	0.377093	N
TCGA-KL-8330-01A-11R-2314-13	hsa-mir-219-2	0.0	0.0	N
TCGA-KL-8330-01A-11R-2314-13	hsa-mir-22	896730.0	112716.814229	N
TCGA-KL-8330-01A-11R-2314-13	hsa-mir-221	16770.0	2107.948853	N
TCGA-KL-8330-01A-11R-2314-13	hsa-mir-222	5155.0	647.971159	N
TCGA-KL-8330-01A-11R-2314-13	hsa-mir-223	74.0	9.301623	N
TCGA-KL-8330-01A-11R-2314-13	hsa-mir-224	25.0	3.14244	N
TCGA-KL-8330-01A-11R-2314-13	hsa-mir-2276	1.0	0.125698	N
TCGA-KL-8330-01A-11R-2314-13	hsa-mir-2277	1.0	0.125698	N
TCGA-KL-8330-01A-11R-2314-13	hsa-mir-2278	0.0	0.0	N
TCGA-KL-8330-01A-11R-2314-13	hsa-mir-2355	89.0	11.187087	N
TCGA-KL-8330-01A-11R-2314-13	hsa-mir-23a	4971.0	624.842799	Y
TCGA-KL-8330-01A-11R-2314-13	hsa-mir-23b	8817.0	1108.275792	Y
TCGA-KL-8330-01A-11R-2314-13	hsa-mir-23c	3.0	0.377093	N
TCGA-KL-8330-01A-11R-2314-13	hsa-mir-24-1	113.0	14.203829	N
TCGA-KL-8330-01A-11R-2314-13	hsa-mir-24-2	3352.0	421.338375	N
TCGA-KL-8330-01A-11R-2314-13	hsa-mir-25	12471.0	1567.574844	N
TCGA-KL-8330-01A-11R-2314-13	hsa-mir-26a-1	27.0	3.393835	N
TCGA-KL-8330-01A-11R-2314-13	hsa-mir-26a-2	13606.0	1710.241627	N
TCGA-KL-8330-01A-11R-2314-13	hsa-mir-26b	1159.0	145.683525	N
TCGA-KL-8330-01A-11R-2314-13	hsa-mir-27a	1622.0	203.881517	Y
TCGA-KL-8330-01A-11R-2314-13	hsa-mir-27b	9269.0	1165.09111	Y
TCGA-KL-8330-01A-11R-2314-13	hsa-mir-28	10542.0	1325.104162	N
TCGA-KL-8330-01A-11R-2314-13	hsa-mir-2861	0.0	0.0	N
TCGA-KL-8330-01A-11R-2314-13	hsa-mir-2909	0.0	0.0	N
TCGA-KL-8330-01A-11R-2314-13	hsa-mir-296	55.0	6.913368	N
TCGA-KL-8330-01A-11R-2314-13	hsa-mir-297	0.0	0.0	N
TCGA-KL-8330-01A-11R-2314-13	hsa-mir-298	0.0	0.0	N
TCGA-KL-8330-01A-11R-2314-13	hsa-mir-299	0.0	0.0	N
TCGA-KL-8330-01A-11R-2314-13	hsa-mir-29a	93673.0	11774.471847	N
TCGA-KL-8330-01A-11R-2314-13	hsa-mir-29b-1	4420.0	555.583419	N
TCGA-KL-8330-01A-11R-2314-13	hsa-mir-29b-2	4450.0	559.354347	Y
TCGA-KL-8330-01A-11R-2314-13	hsa-mir-29c	11793.0	1482.351868	Y
TCGA-KL-8330-01A-11R-2314-13	hsa-mir-300	0.0	0.0	N
TCGA-KL-8330-01A-11R-2314-13	hsa-mir-301a	15.0	1.885464	N
TCGA-KL-8330-01A-11R-2314-13	hsa-mir-301b	0.0	0.0	N
TCGA-KL-8330-01A-11R-2314-13	hsa-mir-302a	0.0	0.0	N
TCGA-KL-8330-01A-11R-2314-13	hsa-mir-302b	0.0	0.0	N
TCGA-KL-8330-01A-11R-2314-13	hsa-mir-302c	0.0	0.0	N
TCGA-KL-8330-01A-11R-2314-13	hsa-mir-302d	0.0	0.0	N
TCGA-KL-8330-01A-11R-2314-13	hsa-mir-302e	0.0	0.0	N
TCGA-KL-8330-01A-11R-2314-13	hsa-mir-302f	0.0	0.0	N
TCGA-KL-8330-01A-11R-2314-13	hsa-mir-3065	5.0	0.628488	N
TCGA-KL-8330-01A-11R-2314-13	hsa-mir-3074	8.0	1.005581	N
TCGA-KL-8330-01A-11R-2314-13	hsa-mir-30a	1551733.0	195049.123253	Y
TCGA-KL-8330-01A-11R-2314-13	hsa-mir-30b	7532.0	946.754368	Y
TCGA-KL-8330-01A-11R-2314-13	hsa-mir-30c-1	32.0	4.022323	N
TCGA-KL-8330-01A-11R-2314-13	hsa-mir-30c-2	10724.0	1347.981127	Y
TCGA-KL-8330-01A-11R-2314-13	hsa-mir-30d	298434.0	37512.439349	N
TCGA-KL-8330-01A-11R-2314-13	hsa-mir-30e	201979.0	25388.276762	Y
TCGA-KL-8330-01A-11R-2314-13	hsa-mir-31	1.0	0.125698	N
TCGA-KL-8330-01A-11R-2314-13	hsa-mir-3115	0.0	0.0	N
TCGA-KL-8330-01A-11R-2314-13	hsa-mir-3116-1	0.0	0.0	N
TCGA-KL-8330-01A-11R-2314-13	hsa-mir-3116-2	0.0	0.0	N
TCGA-KL-8330-01A-11R-2314-13	hsa-mir-3117	0.0	0.0	N
TCGA-KL-8330-01A-11R-2314-13	hsa-mir-3118-1	0.0	0.0	N
TCGA-KL-8330-01A-11R-2314-13	hsa-mir-3118-2	0.0	0.0	N
TCGA-KL-8330-01A-11R-2314-13	hsa-mir-3118-3	0.0	0.0	N
TCGA-KL-8330-01A-11R-2314-13	hsa-mir-3118-4	0.0	0.0	N
TCGA-KL-8330-01A-11R-2314-13	hsa-mir-3118-5	0.0	0.0	N
TCGA-KL-8330-01A-11R-2314-13	hsa-mir-3118-6	0.0	0.0	N
TCGA-KL-8330-01A-11R-2314-13	hsa-mir-3119-1	0.0	0.0	N
TCGA-KL-8330-01A-11R-2314-13	hsa-mir-3119-2	0.0	0.0	N
TCGA-KL-8330-01A-11R-2314-13	hsa-mir-3120	0.0	0.0	N
TCGA-KL-8330-01A-11R-2314-13	hsa-mir-3121	0.0	0.0	N
TCGA-KL-8330-01A-11R-2314-13	hsa-mir-3122	0.0	0.0	N
TCGA-KL-8330-01A-11R-2314-13	hsa-mir-3123	0.0	0.0	N
TCGA-KL-8330-01A-11R-2314-13	hsa-mir-3124	0.0	0.0	N
TCGA-KL-8330-01A-11R-2314-13	hsa-mir-3125	0.0	0.0	N
TCGA-KL-8330-01A-11R-2314-13	hsa-mir-3126	0.0	0.0	N
TCGA-KL-8330-01A-11R-2314-13	hsa-mir-3127	1.0	0.125698	N
TCGA-KL-8330-01A-11R-2314-13	hsa-mir-3128	0.0	0.0	N
TCGA-KL-8330-01A-11R-2314-13	hsa-mir-3129	0.0	0.0	N
TCGA-KL-8330-01A-11R-2314-13	hsa-mir-3130-1	16.0	2.011162	N
TCGA-KL-8330-01A-11R-2314-13	hsa-mir-3130-2	0.0	0.0	N
TCGA-KL-8330-01A-11R-2314-13	hsa-mir-3131	0.0	0.0	N
TCGA-KL-8330-01A-11R-2314-13	hsa-mir-3132	0.0	0.0	N
TCGA-KL-8330-01A-11R-2314-13	hsa-mir-3133	0.0	0.0	N
TCGA-KL-8330-01A-11R-2314-13	hsa-mir-3134	0.0	0.0	N
TCGA-KL-8330-01A-11R-2314-13	hsa-mir-3135	0.0	0.0	N
TCGA-KL-8330-01A-11R-2314-13	hsa-mir-3136	1.0	0.125698	N
TCGA-KL-8330-01A-11R-2314-13	hsa-mir-3137	0.0	0.0	N
TCGA-KL-8330-01A-11R-2314-13	hsa-mir-3138	0.0	0.0	N
TCGA-KL-8330-01A-11R-2314-13	hsa-mir-3139	0.0	0.0	N
TCGA-KL-8330-01A-11R-2314-13	hsa-mir-3140	0.0	0.0	N
TCGA-KL-8330-01A-11R-2314-13	hsa-mir-3141	0.0	0.0	N
TCGA-KL-8330-01A-11R-2314-13	hsa-mir-3142	0.0	0.0	N
TCGA-KL-8330-01A-11R-2314-13	hsa-mir-3143	0.0	0.0	N
TCGA-KL-8330-01A-11R-2314-13	hsa-mir-3144	5.0	0.628488	N
TCGA-KL-8330-01A-11R-2314-13	hsa-mir-3145	0.0	0.0	N
TCGA-KL-8330-01A-11R-2314-13	hsa-mir-3146	0.0	0.0	N
TCGA-KL-8330-01A-11R-2314-13	hsa-mir-3147	0.0	0.0	N
TCGA-KL-8330-01A-11R-2314-13	hsa-mir-3148	0.0	0.0	N
TCGA-KL-8330-01A-11R-2314-13	hsa-mir-3149	0.0	0.0	N
TCGA-KL-8330-01A-11R-2314-13	hsa-mir-3150	0.0	0.0	N
TCGA-KL-8330-01A-11R-2314-13	hsa-mir-3150b	0.0	0.0	N
TCGA-KL-8330-01A-11R-2314-13	hsa-mir-3151	6.0	0.754186	N
TCGA-KL-8330-01A-11R-2314-13	hsa-mir-3152	15.0	1.885464	N
TCGA-KL-8330-01A-11R-2314-13	hsa-mir-3153	0.0	0.0	N
TCGA-KL-8330-01A-11R-2314-13	hsa-mir-3154	0.0	0.0	N
TCGA-KL-8330-01A-11R-2314-13	hsa-mir-3155	0.0	0.0	N
TCGA-KL-8330-01A-11R-2314-13	hsa-mir-3156-1	0.0	0.0	N
TCGA-KL-8330-01A-11R-2314-13	hsa-mir-3156-2	0.0	0.0	N
TCGA-KL-8330-01A-11R-2314-13	hsa-mir-3156-3	0.0	0.0	N
TCGA-KL-8330-01A-11R-2314-13	hsa-mir-3157	3.0	0.377093	N
TCGA-KL-8330-01A-11R-2314-13	hsa-mir-3158-1	0.0	0.0	N
TCGA-KL-8330-01A-11R-2314-13	hsa-mir-3158-2	0.0	0.0	N
TCGA-KL-8330-01A-11R-2314-13	hsa-mir-3159	0.0	0.0	N
TCGA-KL-8330-01A-11R-2314-13	hsa-mir-3160-1	0.0	0.0	N
TCGA-KL-8330-01A-11R-2314-13	hsa-mir-3160-2	0.0	0.0	N
TCGA-KL-8330-01A-11R-2314-13	hsa-mir-3161	0.0	0.0	N
TCGA-KL-8330-01A-11R-2314-13	hsa-mir-3162	0.0	0.0	N
TCGA-KL-8330-01A-11R-2314-13	hsa-mir-3163	0.0	0.0	N
TCGA-KL-8330-01A-11R-2314-13	hsa-mir-3164	0.0	0.0	N
TCGA-KL-8330-01A-11R-2314-13	hsa-mir-3165	0.0	0.0	N
TCGA-KL-8330-01A-11R-2314-13	hsa-mir-3166	0.0	0.0	N
TCGA-KL-8330-01A-11R-2314-13	hsa-mir-3167	0.0	0.0	N
TCGA-KL-8330-01A-11R-2314-13	hsa-mir-3168	0.0	0.0	N
TCGA-KL-8330-01A-11R-2314-13	hsa-mir-3169	0.0	0.0	N
TCGA-KL-8330-01A-11R-2314-13	hsa-mir-3170	5.0	0.628488	N
TCGA-KL-8330-01A-11R-2314-13	hsa-mir-3171	0.0	0.0	N
TCGA-KL-8330-01A-11R-2314-13	hsa-mir-3173	3.0	0.377093	N
TCGA-KL-8330-01A-11R-2314-13	hsa-mir-3174	0.0	0.0	N
TCGA-KL-8330-01A-11R-2314-13	hsa-mir-3175	1.0	0.125698	N
TCGA-KL-8330-01A-11R-2314-13	hsa-mir-3176	1.0	0.125698	N
TCGA-KL-8330-01A-11R-2314-13	hsa-mir-3177	0.0	0.0	N
TCGA-KL-8330-01A-11R-2314-13	hsa-mir-3178	0.0	0.0	N
TCGA-KL-8330-01A-11R-2314-13	hsa-mir-3179-1	0.0	0.0	N
TCGA-KL-8330-01A-11R-2314-13	hsa-mir-3179-2	0.0	0.0	N
TCGA-KL-8330-01A-11R-2314-13	hsa-mir-3179-3	0.0	0.0	N
TCGA-KL-8330-01A-11R-2314-13	hsa-mir-3180-1	0.0	0.0	N
TCGA-KL-8330-01A-11R-2314-13	hsa-mir-3180-2	0.0	0.0	N
TCGA-KL-8330-01A-11R-2314-13	hsa-mir-3180-3	0.0	0.0	N
TCGA-KL-8330-01A-11R-2314-13	hsa-mir-3180-4	0.0	0.0	N
TCGA-KL-8330-01A-11R-2314-13	hsa-mir-3180-5	0.0	0.0	N
TCGA-KL-8330-01A-11R-2314-13	hsa-mir-3181	0.0	0.0	N
TCGA-KL-8330-01A-11R-2314-13	hsa-mir-3182	0.0	0.0	N
TCGA-KL-8330-01A-11R-2314-13	hsa-mir-3183	0.0	0.0	N
TCGA-KL-8330-01A-11R-2314-13	hsa-mir-3184	0.0	0.0	N
TCGA-KL-8330-01A-11R-2314-13	hsa-mir-3185	0.0	0.0	N
TCGA-KL-8330-01A-11R-2314-13	hsa-mir-3186	0.0	0.0	N
TCGA-KL-8330-01A-11R-2314-13	hsa-mir-3187	0.0	0.0	N
TCGA-KL-8330-01A-11R-2314-13	hsa-mir-3188	1.0	0.125698	N
TCGA-KL-8330-01A-11R-2314-13	hsa-mir-3189	0.0	0.0	N
TCGA-KL-8330-01A-11R-2314-13	hsa-mir-3190	7.0	0.879883	N
TCGA-KL-8330-01A-11R-2314-13	hsa-mir-3191	3.0	0.377093	N
TCGA-KL-8330-01A-11R-2314-13	hsa-mir-3192	0.0	0.0	N
TCGA-KL-8330-01A-11R-2314-13	hsa-mir-3193	0.0	0.0	N
TCGA-KL-8330-01A-11R-2314-13	hsa-mir-3194	0.0	0.0	N
TCGA-KL-8330-01A-11R-2314-13	hsa-mir-3195	0.0	0.0	N
TCGA-KL-8330-01A-11R-2314-13	hsa-mir-3196	0.0	0.0	N
TCGA-KL-8330-01A-11R-2314-13	hsa-mir-3197	0.0	0.0	N
TCGA-KL-8330-01A-11R-2314-13	hsa-mir-3198	0.0	0.0	N
TCGA-KL-8330-01A-11R-2314-13	hsa-mir-3199-1	4.0	0.50279	N
TCGA-KL-8330-01A-11R-2314-13	hsa-mir-3199-2	4.0	0.50279	N
TCGA-KL-8330-01A-11R-2314-13	hsa-mir-32	130.0	16.340689	N
TCGA-KL-8330-01A-11R-2314-13	hsa-mir-3200	6.0	0.754186	N
TCGA-KL-8330-01A-11R-2314-13	hsa-mir-3201	0.0	0.0	N
TCGA-KL-8330-01A-11R-2314-13	hsa-mir-3202-1	0.0	0.0	N
TCGA-KL-8330-01A-11R-2314-13	hsa-mir-3202-2	0.0	0.0	N
TCGA-KL-8330-01A-11R-2314-13	hsa-mir-320a	1361.0	171.074442	Y
TCGA-KL-8330-01A-11R-2314-13	hsa-mir-320b-1	0.0	0.0	N
TCGA-KL-8330-01A-11R-2314-13	hsa-mir-320b-2	15.0	1.885464	Y
TCGA-KL-8330-01A-11R-2314-13	hsa-mir-320c-1	3.0	0.377093	N
TCGA-KL-8330-01A-11R-2314-13	hsa-mir-320c-2	1.0	0.125698	N
TCGA-KL-8330-01A-11R-2314-13	hsa-mir-320d-1	1.0	0.125698	N
TCGA-KL-8330-01A-11R-2314-13	hsa-mir-320d-2	1.0	0.125698	N
TCGA-KL-8330-01A-11R-2314-13	hsa-mir-320e	1.0	0.125698	N
TCGA-KL-8330-01A-11R-2314-13	hsa-mir-323	1.0	0.125698	N
TCGA-KL-8330-01A-11R-2314-13	hsa-mir-323b	3.0	0.377093	N
TCGA-KL-8330-01A-11R-2314-13	hsa-mir-324	114.0	14.329527	N
TCGA-KL-8330-01A-11R-2314-13	hsa-mir-325	0.0	0.0	N
TCGA-KL-8330-01A-11R-2314-13	hsa-mir-326	8.0	1.005581	N
TCGA-KL-8330-01A-11R-2314-13	hsa-mir-328	650.0	81.703444	N
TCGA-KL-8330-01A-11R-2314-13	hsa-mir-329-1	0.0	0.0	N
TCGA-KL-8330-01A-11R-2314-13	hsa-mir-329-2	0.0	0.0	N
TCGA-KL-8330-01A-11R-2314-13	hsa-mir-330	49.0	6.159183	N
TCGA-KL-8330-01A-11R-2314-13	hsa-mir-331	150.0	18.854641	N
TCGA-KL-8330-01A-11R-2314-13	hsa-mir-335	24.0	3.016743	N
TCGA-KL-8330-01A-11R-2314-13	hsa-mir-337	4.0	0.50279	N
TCGA-KL-8330-01A-11R-2314-13	hsa-mir-338	331.0	41.605908	N
TCGA-KL-8330-01A-11R-2314-13	hsa-mir-339	54.0	6.787671	N
TCGA-KL-8330-01A-11R-2314-13	hsa-mir-33a	85.0	10.684297	N
TCGA-KL-8330-01A-11R-2314-13	hsa-mir-33b	17.0	2.136859	N
TCGA-KL-8330-01A-11R-2314-13	hsa-mir-340	18.0	2.262557	N
TCGA-KL-8330-01A-11R-2314-13	hsa-mir-342	119.0	14.958015	N
TCGA-KL-8330-01A-11R-2314-13	hsa-mir-345	24.0	3.016743	N
TCGA-KL-8330-01A-11R-2314-13	hsa-mir-346	0.0	0.0	N
TCGA-KL-8330-01A-11R-2314-13	hsa-mir-34a	575.0	72.276123	N
TCGA-KL-8330-01A-11R-2314-13	hsa-mir-34b	1.0	0.125698	N
TCGA-KL-8330-01A-11R-2314-13	hsa-mir-34c	9.0	1.131278	N
TCGA-KL-8330-01A-11R-2314-13	hsa-mir-3605	10.0	1.256976	N
TCGA-KL-8330-01A-11R-2314-13	hsa-mir-3606	0.0	0.0	N
TCGA-KL-8330-01A-11R-2314-13	hsa-mir-3607	86.0	10.809994	N
TCGA-KL-8330-01A-11R-2314-13	hsa-mir-3609	1.0	0.125698	N
TCGA-KL-8330-01A-11R-2314-13	hsa-mir-361	2396.0	301.171464	N
TCGA-KL-8330-01A-11R-2314-13	hsa-mir-3610	1.0	0.125698	N
TCGA-KL-8330-01A-11R-2314-13	hsa-mir-3611	0.0	0.0	N
TCGA-KL-8330-01A-11R-2314-13	hsa-mir-3612	0.0	0.0	N
TCGA-KL-8330-01A-11R-2314-13	hsa-mir-3613	14.0	1.759766	N
TCGA-KL-8330-01A-11R-2314-13	hsa-mir-3614	5.0	0.628488	N
TCGA-KL-8330-01A-11R-2314-13	hsa-mir-3615	5.0	0.628488	N
TCGA-KL-8330-01A-11R-2314-13	hsa-mir-3616	0.0	0.0	N
TCGA-KL-8330-01A-11R-2314-13	hsa-mir-3617	0.0	0.0	N
TCGA-KL-8330-01A-11R-2314-13	hsa-mir-3618	0.0	0.0	N
TCGA-KL-8330-01A-11R-2314-13	hsa-mir-3619	0.0	0.0	N
TCGA-KL-8330-01A-11R-2314-13	hsa-mir-362	682.0	85.725767	N
TCGA-KL-8330-01A-11R-2314-13	hsa-mir-3620	0.0	0.0	N
TCGA-KL-8330-01A-11R-2314-13	hsa-mir-3621	0.0	0.0	N
TCGA-KL-8330-01A-11R-2314-13	hsa-mir-3622a	0.0	0.0	N
TCGA-KL-8330-01A-11R-2314-13	hsa-mir-3622b	0.0	0.0	N
TCGA-KL-8330-01A-11R-2314-13	hsa-mir-363	32.0	4.022323	N
TCGA-KL-8330-01A-11R-2314-13	hsa-mir-3646	0.0	0.0	N
TCGA-KL-8330-01A-11R-2314-13	hsa-mir-3647	15.0	1.885464	N
TCGA-KL-8330-01A-11R-2314-13	hsa-mir-3648	3.0	0.377093	N
TCGA-KL-8330-01A-11R-2314-13	hsa-mir-3649	0.0	0.0	N
TCGA-KL-8330-01A-11R-2314-13	hsa-mir-365-1	14.0	1.759766	N
TCGA-KL-8330-01A-11R-2314-13	hsa-mir-365-2	8.0	1.005581	N
TCGA-KL-8330-01A-11R-2314-13	hsa-mir-3650	0.0	0.0	N
TCGA-KL-8330-01A-11R-2314-13	hsa-mir-3651	1.0	0.125698	N
TCGA-KL-8330-01A-11R-2314-13	hsa-mir-3652	3.0	0.377093	N
TCGA-KL-8330-01A-11R-2314-13	hsa-mir-3653	34.0	4.273719	N
TCGA-KL-8330-01A-11R-2314-13	hsa-mir-3654	0.0	0.0	N
TCGA-KL-8330-01A-11R-2314-13	hsa-mir-3655	1.0	0.125698	N
TCGA-KL-8330-01A-11R-2314-13	hsa-mir-3656	0.0	0.0	N
TCGA-KL-8330-01A-11R-2314-13	hsa-mir-3657	0.0	0.0	N
TCGA-KL-8330-01A-11R-2314-13	hsa-mir-3658	0.0	0.0	N
TCGA-KL-8330-01A-11R-2314-13	hsa-mir-3659	0.0	0.0	N
TCGA-KL-8330-01A-11R-2314-13	hsa-mir-3660	0.0	0.0	N
TCGA-KL-8330-01A-11R-2314-13	hsa-mir-3661	0.0	0.0	N
TCGA-KL-8330-01A-11R-2314-13	hsa-mir-3662	0.0	0.0	N
TCGA-KL-8330-01A-11R-2314-13	hsa-mir-3663	0.0	0.0	N
TCGA-KL-8330-01A-11R-2314-13	hsa-mir-3664	1.0	0.125698	N
TCGA-KL-8330-01A-11R-2314-13	hsa-mir-3665	0.0	0.0	N
TCGA-KL-8330-01A-11R-2314-13	hsa-mir-3666	0.0	0.0	N
TCGA-KL-8330-01A-11R-2314-13	hsa-mir-3667	0.0	0.0	N
TCGA-KL-8330-01A-11R-2314-13	hsa-mir-3668	0.0	0.0	N
TCGA-KL-8330-01A-11R-2314-13	hsa-mir-3669	0.0	0.0	N
TCGA-KL-8330-01A-11R-2314-13	hsa-mir-367	0.0	0.0	N
TCGA-KL-8330-01A-11R-2314-13	hsa-mir-3670	0.0	0.0	N
TCGA-KL-8330-01A-11R-2314-13	hsa-mir-3671	0.0	0.0	N
TCGA-KL-8330-01A-11R-2314-13	hsa-mir-3672	0.0	0.0	N
TCGA-KL-8330-01A-11R-2314-13	hsa-mir-3673	0.0	0.0	N
TCGA-KL-8330-01A-11R-2314-13	hsa-mir-3674	0.0	0.0	N
TCGA-KL-8330-01A-11R-2314-13	hsa-mir-3675	0.0	0.0	N
TCGA-KL-8330-01A-11R-2314-13	hsa-mir-3676	9.0	1.131278	N
TCGA-KL-8330-01A-11R-2314-13	hsa-mir-3677	11.0	1.382674	N
TCGA-KL-8330-01A-11R-2314-13	hsa-mir-3678	4.0	0.50279	N
TCGA-KL-8330-01A-11R-2314-13	hsa-mir-3679	1.0	0.125698	N
TCGA-KL-8330-01A-11R-2314-13	hsa-mir-3680	0.0	0.0	N
TCGA-KL-8330-01A-11R-2314-13	hsa-mir-3681	0.0	0.0	N
TCGA-KL-8330-01A-11R-2314-13	hsa-mir-3682	0.0	0.0	N
TCGA-KL-8330-01A-11R-2314-13	hsa-mir-3683	0.0	0.0	N
TCGA-KL-8330-01A-11R-2314-13	hsa-mir-3684	2.0	0.251395	N
TCGA-KL-8330-01A-11R-2314-13	hsa-mir-3685	0.0	0.0	N
TCGA-KL-8330-01A-11R-2314-13	hsa-mir-3686	0.0	0.0	N
TCGA-KL-8330-01A-11R-2314-13	hsa-mir-3687	1.0	0.125698	N
TCGA-KL-8330-01A-11R-2314-13	hsa-mir-3688	0.0	0.0	N
TCGA-KL-8330-01A-11R-2314-13	hsa-mir-3689a	0.0	0.0	N
TCGA-KL-8330-01A-11R-2314-13	hsa-mir-3689b	0.0	0.0	N
TCGA-KL-8330-01A-11R-2314-13	hsa-mir-369	1.0	0.125698	N
TCGA-KL-8330-01A-11R-2314-13	hsa-mir-3690	0.0	0.0	N
TCGA-KL-8330-01A-11R-2314-13	hsa-mir-3691	0.0	0.0	N
TCGA-KL-8330-01A-11R-2314-13	hsa-mir-3692	0.0	0.0	N
TCGA-KL-8330-01A-11R-2314-13	hsa-mir-370	0.0	0.0	N
TCGA-KL-8330-01A-11R-2314-13	hsa-mir-371	0.0	0.0	N
TCGA-KL-8330-01A-11R-2314-13	hsa-mir-3713	0.0	0.0	N
TCGA-KL-8330-01A-11R-2314-13	hsa-mir-3714	0.0	0.0	N
TCGA-KL-8330-01A-11R-2314-13	hsa-mir-372	0.0	0.0	N
TCGA-KL-8330-01A-11R-2314-13	hsa-mir-373	0.0	0.0	N
TCGA-KL-8330-01A-11R-2314-13	hsa-mir-374a	1650.0	207.40105	N
TCGA-KL-8330-01A-11R-2314-13	hsa-mir-374b	286.0	35.949515	N
TCGA-KL-8330-01A-11R-2314-13	hsa-mir-374c	0.0	0.0	N
TCGA-KL-8330-01A-11R-2314-13	hsa-mir-375	1600.0	201.11617	N
TCGA-KL-8330-01A-11R-2314-13	hsa-mir-376a-1	0.0	0.0	N
TCGA-KL-8330-01A-11R-2314-13	hsa-mir-376a-2	0.0	0.0	N
TCGA-KL-8330-01A-11R-2314-13	hsa-mir-376b	0.0	0.0	N
TCGA-KL-8330-01A-11R-2314-13	hsa-mir-376c	0.0	0.0	N
TCGA-KL-8330-01A-11R-2314-13	hsa-mir-377	0.0	0.0	N
TCGA-KL-8330-01A-11R-2314-13	hsa-mir-378	137.0	17.220572	N
TCGA-KL-8330-01A-11R-2314-13	hsa-mir-378b	0.0	0.0	N
TCGA-KL-8330-01A-11R-2314-13	hsa-mir-378c	6.0	0.754186	N
TCGA-KL-8330-01A-11R-2314-13	hsa-mir-379	83.0	10.432901	N
TCGA-KL-8330-01A-11R-2314-13	hsa-mir-380	0.0	0.0	N
TCGA-KL-8330-01A-11R-2314-13	hsa-mir-381	9.0	1.131278	N
TCGA-KL-8330-01A-11R-2314-13	hsa-mir-382	5.0	0.628488	N
TCGA-KL-8330-01A-11R-2314-13	hsa-mir-383	0.0	0.0	N
TCGA-KL-8330-01A-11R-2314-13	hsa-mir-384	0.0	0.0	N
TCGA-KL-8330-01A-11R-2314-13	hsa-mir-3907	0.0	0.0	N
TCGA-KL-8330-01A-11R-2314-13	hsa-mir-3908	0.0	0.0	N
TCGA-KL-8330-01A-11R-2314-13	hsa-mir-3909	1.0	0.125698	N
TCGA-KL-8330-01A-11R-2314-13	hsa-mir-3910-1	0.0	0.0	N
TCGA-KL-8330-01A-11R-2314-13	hsa-mir-3910-2	0.0	0.0	N
TCGA-KL-8330-01A-11R-2314-13	hsa-mir-3911	0.0	0.0	N
TCGA-KL-8330-01A-11R-2314-13	hsa-mir-3912	1.0	0.125698	N
TCGA-KL-8330-01A-11R-2314-13	hsa-mir-3913-1	9.0	1.131278	N
TCGA-KL-8330-01A-11R-2314-13	hsa-mir-3913-2	0.0	0.0	N
TCGA-KL-8330-01A-11R-2314-13	hsa-mir-3914-1	0.0	0.0	N
TCGA-KL-8330-01A-11R-2314-13	hsa-mir-3914-2	0.0	0.0	N
TCGA-KL-8330-01A-11R-2314-13	hsa-mir-3915	0.0	0.0	N
TCGA-KL-8330-01A-11R-2314-13	hsa-mir-3916	0.0	0.0	N
TCGA-KL-8330-01A-11R-2314-13	hsa-mir-3917	0.0	0.0	N
TCGA-KL-8330-01A-11R-2314-13	hsa-mir-3918	0.0	0.0	N
TCGA-KL-8330-01A-11R-2314-13	hsa-mir-3919	0.0	0.0	N
TCGA-KL-8330-01A-11R-2314-13	hsa-mir-3920	0.0	0.0	N
TCGA-KL-8330-01A-11R-2314-13	hsa-mir-3921	0.0	0.0	N
TCGA-KL-8330-01A-11R-2314-13	hsa-mir-3922	0.0	0.0	N
TCGA-KL-8330-01A-11R-2314-13	hsa-mir-3923	0.0	0.0	N
TCGA-KL-8330-01A-11R-2314-13	hsa-mir-3924	0.0	0.0	N
TCGA-KL-8330-01A-11R-2314-13	hsa-mir-3925	0.0	0.0	N
TCGA-KL-8330-01A-11R-2314-13	hsa-mir-3926-1	0.0	0.0	N
TCGA-KL-8330-01A-11R-2314-13	hsa-mir-3926-2	0.0	0.0	N
TCGA-KL-8330-01A-11R-2314-13	hsa-mir-3927	0.0	0.0	N
TCGA-KL-8330-01A-11R-2314-13	hsa-mir-3928	2.0	0.251395	N
TCGA-KL-8330-01A-11R-2314-13	hsa-mir-3929	0.0	0.0	N
TCGA-KL-8330-01A-11R-2314-13	hsa-mir-3934	0.0	0.0	N
TCGA-KL-8330-01A-11R-2314-13	hsa-mir-3935	0.0	0.0	N
TCGA-KL-8330-01A-11R-2314-13	hsa-mir-3936	0.0	0.0	N
TCGA-KL-8330-01A-11R-2314-13	hsa-mir-3937	1.0	0.125698	N
TCGA-KL-8330-01A-11R-2314-13	hsa-mir-3938	0.0	0.0	N
TCGA-KL-8330-01A-11R-2314-13	hsa-mir-3939	0.0	0.0	N
TCGA-KL-8330-01A-11R-2314-13	hsa-mir-3940	1.0	0.125698	N
TCGA-KL-8330-01A-11R-2314-13	hsa-mir-3941	0.0	0.0	N
TCGA-KL-8330-01A-11R-2314-13	hsa-mir-3942	1.0	0.125698	N
TCGA-KL-8330-01A-11R-2314-13	hsa-mir-3943	0.0	0.0	N
TCGA-KL-8330-01A-11R-2314-13	hsa-mir-3944	0.0	0.0	N
TCGA-KL-8330-01A-11R-2314-13	hsa-mir-3945	0.0	0.0	N
TCGA-KL-8330-01A-11R-2314-13	hsa-mir-409	1.0	0.125698	N
TCGA-KL-8330-01A-11R-2314-13	hsa-mir-410	1.0	0.125698	N
TCGA-KL-8330-01A-11R-2314-13	hsa-mir-411	1.0	0.125698	N
TCGA-KL-8330-01A-11R-2314-13	hsa-mir-412	4.0	0.50279	N
TCGA-KL-8330-01A-11R-2314-13	hsa-mir-421	17.0	2.136859	N
TCGA-KL-8330-01A-11R-2314-13	hsa-mir-422a	0.0	0.0	N
TCGA-KL-8330-01A-11R-2314-13	hsa-mir-423	398.0	50.027647	N
TCGA-KL-8330-01A-11R-2314-13	hsa-mir-424	1289.0	162.024214	N
TCGA-KL-8330-01A-11R-2314-13	hsa-mir-425	313.0	39.343351	N
TCGA-KL-8330-01A-11R-2314-13	hsa-mir-4251	0.0	0.0	N
TCGA-KL-8330-01A-11R-2314-13	hsa-mir-4252	0.0	0.0	N
TCGA-KL-8330-01A-11R-2314-13	hsa-mir-4253	0.0	0.0	N
TCGA-KL-8330-01A-11R-2314-13	hsa-mir-4254	0.0	0.0	N
TCGA-KL-8330-01A-11R-2314-13	hsa-mir-4255	0.0	0.0	N
TCGA-KL-8330-01A-11R-2314-13	hsa-mir-4256	0.0	0.0	N
TCGA-KL-8330-01A-11R-2314-13	hsa-mir-4257	0.0	0.0	N
TCGA-KL-8330-01A-11R-2314-13	hsa-mir-4258	0.0	0.0	N
TCGA-KL-8330-01A-11R-2314-13	hsa-mir-4259	0.0	0.0	N
TCGA-KL-8330-01A-11R-2314-13	hsa-mir-4260	0.0	0.0	N
TCGA-KL-8330-01A-11R-2314-13	hsa-mir-4261	0.0	0.0	N
TCGA-KL-8330-01A-11R-2314-13	hsa-mir-4262	0.0	0.0	N
TCGA-KL-8330-01A-11R-2314-13	hsa-mir-4263	0.0	0.0	N
TCGA-KL-8330-01A-11R-2314-13	hsa-mir-4264	0.0	0.0	N
TCGA-KL-8330-01A-11R-2314-13	hsa-mir-4265	0.0	0.0	N
TCGA-KL-8330-01A-11R-2314-13	hsa-mir-4266	0.0	0.0	N
TCGA-KL-8330-01A-11R-2314-13	hsa-mir-4267	0.0	0.0	N
TCGA-KL-8330-01A-11R-2314-13	hsa-mir-4268	0.0	0.0	N
TCGA-KL-8330-01A-11R-2314-13	hsa-mir-4269	0.0	0.0	N
TCGA-KL-8330-01A-11R-2314-13	hsa-mir-4270	0.0	0.0	N
TCGA-KL-8330-01A-11R-2314-13	hsa-mir-4271	0.0	0.0	N
TCGA-KL-8330-01A-11R-2314-13	hsa-mir-4272	0.0	0.0	N
TCGA-KL-8330-01A-11R-2314-13	hsa-mir-4273	0.0	0.0	N
TCGA-KL-8330-01A-11R-2314-13	hsa-mir-4274	0.0	0.0	N
TCGA-KL-8330-01A-11R-2314-13	hsa-mir-4275	0.0	0.0	N
TCGA-KL-8330-01A-11R-2314-13	hsa-mir-4276	0.0	0.0	N
TCGA-KL-8330-01A-11R-2314-13	hsa-mir-4277	0.0	0.0	N
TCGA-KL-8330-01A-11R-2314-13	hsa-mir-4278	0.0	0.0	N
TCGA-KL-8330-01A-11R-2314-13	hsa-mir-4279	0.0	0.0	N
TCGA-KL-8330-01A-11R-2314-13	hsa-mir-4280	0.0	0.0	N
TCGA-KL-8330-01A-11R-2314-13	hsa-mir-4281	0.0	0.0	N
TCGA-KL-8330-01A-11R-2314-13	hsa-mir-4282	0.0	0.0	N
TCGA-KL-8330-01A-11R-2314-13	hsa-mir-4283-1	0.0	0.0	N
TCGA-KL-8330-01A-11R-2314-13	hsa-mir-4283-2	0.0	0.0	N
TCGA-KL-8330-01A-11R-2314-13	hsa-mir-4284	0.0	0.0	N
TCGA-KL-8330-01A-11R-2314-13	hsa-mir-4285	0.0	0.0	N
TCGA-KL-8330-01A-11R-2314-13	hsa-mir-4286	0.0	0.0	N
TCGA-KL-8330-01A-11R-2314-13	hsa-mir-4287	0.0	0.0	N
TCGA-KL-8330-01A-11R-2314-13	hsa-mir-4288	0.0	0.0	N
TCGA-KL-8330-01A-11R-2314-13	hsa-mir-4289	0.0	0.0	N
TCGA-KL-8330-01A-11R-2314-13	hsa-mir-429	394.0	49.524857	N
TCGA-KL-8330-01A-11R-2314-13	hsa-mir-4290	0.0	0.0	N
TCGA-KL-8330-01A-11R-2314-13	hsa-mir-4291	0.0	0.0	N
TCGA-KL-8330-01A-11R-2314-13	hsa-mir-4292	0.0	0.0	N
TCGA-KL-8330-01A-11R-2314-13	hsa-mir-4293	0.0	0.0	N
TCGA-KL-8330-01A-11R-2314-13	hsa-mir-4294	0.0	0.0	N
TCGA-KL-8330-01A-11R-2314-13	hsa-mir-4295	0.0	0.0	N
TCGA-KL-8330-01A-11R-2314-13	hsa-mir-4296	0.0	0.0	N
TCGA-KL-8330-01A-11R-2314-13	hsa-mir-4297	0.0	0.0	N
TCGA-KL-8330-01A-11R-2314-13	hsa-mir-4298	0.0	0.0	N
TCGA-KL-8330-01A-11R-2314-13	hsa-mir-4299	0.0	0.0	N
TCGA-KL-8330-01A-11R-2314-13	hsa-mir-4300	0.0	0.0	N
TCGA-KL-8330-01A-11R-2314-13	hsa-mir-4301	0.0	0.0	N
TCGA-KL-8330-01A-11R-2314-13	hsa-mir-4302	0.0	0.0	N
TCGA-KL-8330-01A-11R-2314-13	hsa-mir-4303	0.0	0.0	N
TCGA-KL-8330-01A-11R-2314-13	hsa-mir-4304	0.0	0.0	N
TCGA-KL-8330-01A-11R-2314-13	hsa-mir-4305	0.0	0.0	N
TCGA-KL-8330-01A-11R-2314-13	hsa-mir-4306	0.0	0.0	N
TCGA-KL-8330-01A-11R-2314-13	hsa-mir-4307	0.0	0.0	N
TCGA-KL-8330-01A-11R-2314-13	hsa-mir-4308	0.0	0.0	N
TCGA-KL-8330-01A-11R-2314-13	hsa-mir-4309	0.0	0.0	N
TCGA-KL-8330-01A-11R-2314-13	hsa-mir-431	1.0	0.125698	N
TCGA-KL-8330-01A-11R-2314-13	hsa-mir-4310	0.0	0.0	N
TCGA-KL-8330-01A-11R-2314-13	hsa-mir-4311	0.0	0.0	N
TCGA-KL-8330-01A-11R-2314-13	hsa-mir-4312	0.0	0.0	N
TCGA-KL-8330-01A-11R-2314-13	hsa-mir-4313	0.0	0.0	N
TCGA-KL-8330-01A-11R-2314-13	hsa-mir-4314	0.0	0.0	N
TCGA-KL-8330-01A-11R-2314-13	hsa-mir-4315-1	0.0	0.0	N
TCGA-KL-8330-01A-11R-2314-13	hsa-mir-4315-2	0.0	0.0	N
TCGA-KL-8330-01A-11R-2314-13	hsa-mir-4316	0.0	0.0	N
TCGA-KL-8330-01A-11R-2314-13	hsa-mir-4317	0.0	0.0	N
TCGA-KL-8330-01A-11R-2314-13	hsa-mir-4318	0.0	0.0	N
TCGA-KL-8330-01A-11R-2314-13	hsa-mir-4319	0.0	0.0	N
TCGA-KL-8330-01A-11R-2314-13	hsa-mir-432	3.0	0.377093	N
TCGA-KL-8330-01A-11R-2314-13	hsa-mir-4320	0.0	0.0	N
TCGA-KL-8330-01A-11R-2314-13	hsa-mir-4321	0.0	0.0	N
TCGA-KL-8330-01A-11R-2314-13	hsa-mir-4322	0.0	0.0	N
TCGA-KL-8330-01A-11R-2314-13	hsa-mir-4323	0.0	0.0	N
TCGA-KL-8330-01A-11R-2314-13	hsa-mir-4324	0.0	0.0	N
TCGA-KL-8330-01A-11R-2314-13	hsa-mir-4325	0.0	0.0	N
TCGA-KL-8330-01A-11R-2314-13	hsa-mir-4326	2.0	0.251395	N
TCGA-KL-8330-01A-11R-2314-13	hsa-mir-4327	0.0	0.0	N
TCGA-KL-8330-01A-11R-2314-13	hsa-mir-4328	0.0	0.0	N
TCGA-KL-8330-01A-11R-2314-13	hsa-mir-4329	0.0	0.0	N
TCGA-KL-8330-01A-11R-2314-13	hsa-mir-433	1.0	0.125698	N
TCGA-KL-8330-01A-11R-2314-13	hsa-mir-4330	0.0	0.0	N
TCGA-KL-8330-01A-11R-2314-13	hsa-mir-448	0.0	0.0	N
TCGA-KL-8330-01A-11R-2314-13	hsa-mir-449a	0.0	0.0	N
TCGA-KL-8330-01A-11R-2314-13	hsa-mir-449b	0.0	0.0	N
TCGA-KL-8330-01A-11R-2314-13	hsa-mir-449c	0.0	0.0	N
TCGA-KL-8330-01A-11R-2314-13	hsa-mir-450a-1	10.0	1.256976	N
TCGA-KL-8330-01A-11R-2314-13	hsa-mir-450a-2	18.0	2.262557	N
TCGA-KL-8330-01A-11R-2314-13	hsa-mir-450b	35.0	4.399416	N
TCGA-KL-8330-01A-11R-2314-13	hsa-mir-451	1312.0	164.915259	N
TCGA-KL-8330-01A-11R-2314-13	hsa-mir-452	59.0	7.416159	N
TCGA-KL-8330-01A-11R-2314-13	hsa-mir-454	9.0	1.131278	N
TCGA-KL-8330-01A-11R-2314-13	hsa-mir-455	68.0	8.547437	N
TCGA-KL-8330-01A-11R-2314-13	hsa-mir-466	0.0	0.0	N
TCGA-KL-8330-01A-11R-2314-13	hsa-mir-483	0.0	0.0	N
TCGA-KL-8330-01A-11R-2314-13	hsa-mir-484	92.0	11.56418	N
TCGA-KL-8330-01A-11R-2314-13	hsa-mir-485	1.0	0.125698	N
TCGA-KL-8330-01A-11R-2314-13	hsa-mir-486	989.0	124.314932	N
TCGA-KL-8330-01A-11R-2314-13	hsa-mir-487a	0.0	0.0	N
TCGA-KL-8330-01A-11R-2314-13	hsa-mir-487b	1.0	0.125698	N
TCGA-KL-8330-01A-11R-2314-13	hsa-mir-488	0.0	0.0	N
TCGA-KL-8330-01A-11R-2314-13	hsa-mir-489	0.0	0.0	N
TCGA-KL-8330-01A-11R-2314-13	hsa-mir-490	0.0	0.0	N
TCGA-KL-8330-01A-11R-2314-13	hsa-mir-491	1.0	0.125698	N
TCGA-KL-8330-01A-11R-2314-13	hsa-mir-492	0.0	0.0	N
TCGA-KL-8330-01A-11R-2314-13	hsa-mir-493	2.0	0.251395	N
TCGA-KL-8330-01A-11R-2314-13	hsa-mir-494	0.0	0.0	N
TCGA-KL-8330-01A-11R-2314-13	hsa-mir-495	2.0	0.251395	N
TCGA-KL-8330-01A-11R-2314-13	hsa-mir-496	0.0	0.0	N
TCGA-KL-8330-01A-11R-2314-13	hsa-mir-497	20.0	2.513952	N
TCGA-KL-8330-01A-11R-2314-13	hsa-mir-498	0.0	0.0	N
TCGA-KL-8330-01A-11R-2314-13	hsa-mir-499	7.0	0.879883	N
TCGA-KL-8330-01A-11R-2314-13	hsa-mir-500a	2631.0	330.710401	Y
TCGA-KL-8330-01A-11R-2314-13	hsa-mir-500b	132.0	16.592084	Y
TCGA-KL-8330-01A-11R-2314-13	hsa-mir-501	567.0	71.270543	N
TCGA-KL-8330-01A-11R-2314-13	hsa-mir-502	248.0	31.173006	Y
TCGA-KL-8330-01A-11R-2314-13	hsa-mir-503	115.0	14.455225	N
TCGA-KL-8330-01A-11R-2314-13	hsa-mir-504	9.0	1.131278	N
TCGA-KL-8330-01A-11R-2314-13	hsa-mir-505	52.0	6.536276	N
TCGA-KL-8330-01A-11R-2314-13	hsa-mir-506	2.0	0.251395	N
TCGA-KL-8330-01A-11R-2314-13	hsa-mir-507	0.0	0.0	N
TCGA-KL-8330-01A-11R-2314-13	hsa-mir-508	107.0	13.449644	N
TCGA-KL-8330-01A-11R-2314-13	hsa-mir-509-1	14.0	1.759766	N
TCGA-KL-8330-01A-11R-2314-13	hsa-mir-509-2	11.0	1.382674	N
TCGA-KL-8330-01A-11R-2314-13	hsa-mir-509-3	8.0	1.005581	N
TCGA-KL-8330-01A-11R-2314-13	hsa-mir-510	0.0	0.0	N
TCGA-KL-8330-01A-11R-2314-13	hsa-mir-511-1	0.0	0.0	N
TCGA-KL-8330-01A-11R-2314-13	hsa-mir-511-2	2.0	0.251395	N
TCGA-KL-8330-01A-11R-2314-13	hsa-mir-512-1	0.0	0.0	N
TCGA-KL-8330-01A-11R-2314-13	hsa-mir-512-2	0.0	0.0	N
TCGA-KL-8330-01A-11R-2314-13	hsa-mir-513a-1	1.0	0.125698	N
TCGA-KL-8330-01A-11R-2314-13	hsa-mir-513a-2	0.0	0.0	N
TCGA-KL-8330-01A-11R-2314-13	hsa-mir-513b	0.0	0.0	N
TCGA-KL-8330-01A-11R-2314-13	hsa-mir-513c	0.0	0.0	N
TCGA-KL-8330-01A-11R-2314-13	hsa-mir-514-1	19.0	2.388255	N
TCGA-KL-8330-01A-11R-2314-13	hsa-mir-514-2	22.0	2.765347	N
TCGA-KL-8330-01A-11R-2314-13	hsa-mir-514-3	22.0	2.765347	N
TCGA-KL-8330-01A-11R-2314-13	hsa-mir-514b	0.0	0.0	N
TCGA-KL-8330-01A-11R-2314-13	hsa-mir-515-1	0.0	0.0	N
TCGA-KL-8330-01A-11R-2314-13	hsa-mir-515-2	0.0	0.0	N
TCGA-KL-8330-01A-11R-2314-13	hsa-mir-516a-1	0.0	0.0	N
TCGA-KL-8330-01A-11R-2314-13	hsa-mir-516a-2	0.0	0.0	N
TCGA-KL-8330-01A-11R-2314-13	hsa-mir-516b-1	0.0	0.0	N
TCGA-KL-8330-01A-11R-2314-13	hsa-mir-516b-2	0.0	0.0	N
TCGA-KL-8330-01A-11R-2314-13	hsa-mir-517a	0.0	0.0	N
TCGA-KL-8330-01A-11R-2314-13	hsa-mir-517b	0.0	0.0	N
TCGA-KL-8330-01A-11R-2314-13	hsa-mir-517c	0.0	0.0	N
TCGA-KL-8330-01A-11R-2314-13	hsa-mir-518a-1	0.0	0.0	N
TCGA-KL-8330-01A-11R-2314-13	hsa-mir-518a-2	0.0	0.0	N
TCGA-KL-8330-01A-11R-2314-13	hsa-mir-518b	0.0	0.0	N
TCGA-KL-8330-01A-11R-2314-13	hsa-mir-518c	0.0	0.0	N
TCGA-KL-8330-01A-11R-2314-13	hsa-mir-518d	0.0	0.0	N
TCGA-KL-8330-01A-11R-2314-13	hsa-mir-518e	0.0	0.0	N
TCGA-KL-8330-01A-11R-2314-13	hsa-mir-518f	0.0	0.0	N
TCGA-KL-8330-01A-11R-2314-13	hsa-mir-519a-1	0.0	0.0	N
TCGA-KL-8330-01A-11R-2314-13	hsa-mir-519a-2	0.0	0.0	N
TCGA-KL-8330-01A-11R-2314-13	hsa-mir-519b	0.0	0.0	N
TCGA-KL-8330-01A-11R-2314-13	hsa-mir-519c	0.0	0.0	N
TCGA-KL-8330-01A-11R-2314-13	hsa-mir-519d	0.0	0.0	N
TCGA-KL-8330-01A-11R-2314-13	hsa-mir-519e	0.0	0.0	N
TCGA-KL-8330-01A-11R-2314-13	hsa-mir-520a	0.0	0.0	N
TCGA-KL-8330-01A-11R-2314-13	hsa-mir-520b	0.0	0.0	N
TCGA-KL-8330-01A-11R-2314-13	hsa-mir-520c	0.0	0.0	N
TCGA-KL-8330-01A-11R-2314-13	hsa-mir-520d	0.0	0.0	N
TCGA-KL-8330-01A-11R-2314-13	hsa-mir-520e	0.0	0.0	N
TCGA-KL-8330-01A-11R-2314-13	hsa-mir-520f	0.0	0.0	N
TCGA-KL-8330-01A-11R-2314-13	hsa-mir-520g	0.0	0.0	N
TCGA-KL-8330-01A-11R-2314-13	hsa-mir-520h	0.0	0.0	N
TCGA-KL-8330-01A-11R-2314-13	hsa-mir-521-1	0.0	0.0	N
TCGA-KL-8330-01A-11R-2314-13	hsa-mir-521-2	0.0	0.0	N
TCGA-KL-8330-01A-11R-2314-13	hsa-mir-522	0.0	0.0	N
TCGA-KL-8330-01A-11R-2314-13	hsa-mir-523	0.0	0.0	N
TCGA-KL-8330-01A-11R-2314-13	hsa-mir-524	0.0	0.0	N
TCGA-KL-8330-01A-11R-2314-13	hsa-mir-525	0.0	0.0	N
TCGA-KL-8330-01A-11R-2314-13	hsa-mir-526a-1	0.0	0.0	N
TCGA-KL-8330-01A-11R-2314-13	hsa-mir-526a-2	0.0	0.0	N
TCGA-KL-8330-01A-11R-2314-13	hsa-mir-526b	0.0	0.0	N
TCGA-KL-8330-01A-11R-2314-13	hsa-mir-527	0.0	0.0	N
TCGA-KL-8330-01A-11R-2314-13	hsa-mir-532	32005.0	4022.95188	N
TCGA-KL-8330-01A-11R-2314-13	hsa-mir-539	2.0	0.251395	N
TCGA-KL-8330-01A-11R-2314-13	hsa-mir-541	0.0	0.0	N
TCGA-KL-8330-01A-11R-2314-13	hsa-mir-542	797.0	100.180992	N
TCGA-KL-8330-01A-11R-2314-13	hsa-mir-543	0.0	0.0	N
TCGA-KL-8330-01A-11R-2314-13	hsa-mir-544	0.0	0.0	N
TCGA-KL-8330-01A-11R-2314-13	hsa-mir-544b	0.0	0.0	N
TCGA-KL-8330-01A-11R-2314-13	hsa-mir-545	0.0	0.0	N
TCGA-KL-8330-01A-11R-2314-13	hsa-mir-548a-1	0.0	0.0	N
TCGA-KL-8330-01A-11R-2314-13	hsa-mir-548a-2	0.0	0.0	N
TCGA-KL-8330-01A-11R-2314-13	hsa-mir-548a-3	0.0	0.0	N
TCGA-KL-8330-01A-11R-2314-13	hsa-mir-548aa-1	0.0	0.0	N
TCGA-KL-8330-01A-11R-2314-13	hsa-mir-548aa-2	0.0	0.0	N
TCGA-KL-8330-01A-11R-2314-13	hsa-mir-548b	1.0	0.125698	N
TCGA-KL-8330-01A-11R-2314-13	hsa-mir-548c	0.0	0.0	N
TCGA-KL-8330-01A-11R-2314-13	hsa-mir-548d-1	0.0	0.0	N
TCGA-KL-8330-01A-11R-2314-13	hsa-mir-548d-2	0.0	0.0	N
TCGA-KL-8330-01A-11R-2314-13	hsa-mir-548e	1.0	0.125698	N
TCGA-KL-8330-01A-11R-2314-13	hsa-mir-548f-1	0.0	0.0	N
TCGA-KL-8330-01A-11R-2314-13	hsa-mir-548f-2	0.0	0.0	N
TCGA-KL-8330-01A-11R-2314-13	hsa-mir-548f-3	0.0	0.0	N
TCGA-KL-8330-01A-11R-2314-13	hsa-mir-548f-4	0.0	0.0	N
TCGA-KL-8330-01A-11R-2314-13	hsa-mir-548f-5	0.0	0.0	N
TCGA-KL-8330-01A-11R-2314-13	hsa-mir-548g	0.0	0.0	N
TCGA-KL-8330-01A-11R-2314-13	hsa-mir-548h-1	0.0	0.0	N
TCGA-KL-8330-01A-11R-2314-13	hsa-mir-548h-2	0.0	0.0	N
TCGA-KL-8330-01A-11R-2314-13	hsa-mir-548h-3	0.0	0.0	N
TCGA-KL-8330-01A-11R-2314-13	hsa-mir-548h-4	0.0	0.0	N
TCGA-KL-8330-01A-11R-2314-13	hsa-mir-548i-1	0.0	0.0	N
TCGA-KL-8330-01A-11R-2314-13	hsa-mir-548i-2	0.0	0.0	N
TCGA-KL-8330-01A-11R-2314-13	hsa-mir-548i-3	0.0	0.0	N
TCGA-KL-8330-01A-11R-2314-13	hsa-mir-548i-4	0.0	0.0	N
TCGA-KL-8330-01A-11R-2314-13	hsa-mir-548j	1.0	0.125698	N
TCGA-KL-8330-01A-11R-2314-13	hsa-mir-548k	0.0	0.0	N
TCGA-KL-8330-01A-11R-2314-13	hsa-mir-548l	0.0	0.0	N
TCGA-KL-8330-01A-11R-2314-13	hsa-mir-548m	0.0	0.0	N
TCGA-KL-8330-01A-11R-2314-13	hsa-mir-548n	0.0	0.0	N
TCGA-KL-8330-01A-11R-2314-13	hsa-mir-548o	0.0	0.0	N
TCGA-KL-8330-01A-11R-2314-13	hsa-mir-548p	0.0	0.0	N
TCGA-KL-8330-01A-11R-2314-13	hsa-mir-548q	1.0	0.125698	N
TCGA-KL-8330-01A-11R-2314-13	hsa-mir-548s	1.0	0.125698	N
TCGA-KL-8330-01A-11R-2314-13	hsa-mir-548t	0.0	0.0	N
TCGA-KL-8330-01A-11R-2314-13	hsa-mir-548u	0.0	0.0	N
TCGA-KL-8330-01A-11R-2314-13	hsa-mir-548v	2.0	0.251395	N
TCGA-KL-8330-01A-11R-2314-13	hsa-mir-548w	0.0	0.0	N
TCGA-KL-8330-01A-11R-2314-13	hsa-mir-548x	0.0	0.0	N
TCGA-KL-8330-01A-11R-2314-13	hsa-mir-548y	0.0	0.0	N
TCGA-KL-8330-01A-11R-2314-13	hsa-mir-548z	0.0	0.0	N
TCGA-KL-8330-01A-11R-2314-13	hsa-mir-549	0.0	0.0	N
TCGA-KL-8330-01A-11R-2314-13	hsa-mir-550a-1	11.0	1.382674	N
TCGA-KL-8330-01A-11R-2314-13	hsa-mir-550a-2	12.0	1.508371	N
TCGA-KL-8330-01A-11R-2314-13	hsa-mir-550b-1	0.0	0.0	N
TCGA-KL-8330-01A-11R-2314-13	hsa-mir-550b-2	0.0	0.0	N
TCGA-KL-8330-01A-11R-2314-13	hsa-mir-551a	0.0	0.0	N
TCGA-KL-8330-01A-11R-2314-13	hsa-mir-551b	39.0	4.902207	N
TCGA-KL-8330-01A-11R-2314-13	hsa-mir-552	1.0	0.125698	N
TCGA-KL-8330-01A-11R-2314-13	hsa-mir-553	0.0	0.0	N
TCGA-KL-8330-01A-11R-2314-13	hsa-mir-554	0.0	0.0	N
TCGA-KL-8330-01A-11R-2314-13	hsa-mir-555	0.0	0.0	N
TCGA-KL-8330-01A-11R-2314-13	hsa-mir-556	1.0	0.125698	N
TCGA-KL-8330-01A-11R-2314-13	hsa-mir-557	0.0	0.0	N
TCGA-KL-8330-01A-11R-2314-13	hsa-mir-558	0.0	0.0	N
TCGA-KL-8330-01A-11R-2314-13	hsa-mir-559	0.0	0.0	N
TCGA-KL-8330-01A-11R-2314-13	hsa-mir-561	19.0	2.388255	N
TCGA-KL-8330-01A-11R-2314-13	hsa-mir-562	0.0	0.0	N
TCGA-KL-8330-01A-11R-2314-13	hsa-mir-563	0.0	0.0	N
TCGA-KL-8330-01A-11R-2314-13	hsa-mir-564	0.0	0.0	N
TCGA-KL-8330-01A-11R-2314-13	hsa-mir-566	0.0	0.0	N
TCGA-KL-8330-01A-11R-2314-13	hsa-mir-567	0.0	0.0	N
TCGA-KL-8330-01A-11R-2314-13	hsa-mir-568	0.0	0.0	N
TCGA-KL-8330-01A-11R-2314-13	hsa-mir-569	0.0	0.0	N
TCGA-KL-8330-01A-11R-2314-13	hsa-mir-570	0.0	0.0	N
TCGA-KL-8330-01A-11R-2314-13	hsa-mir-571	0.0	0.0	N
TCGA-KL-8330-01A-11R-2314-13	hsa-mir-572	0.0	0.0	N
TCGA-KL-8330-01A-11R-2314-13	hsa-mir-573	0.0	0.0	N
TCGA-KL-8330-01A-11R-2314-13	hsa-mir-574	131.0	16.466386	N
TCGA-KL-8330-01A-11R-2314-13	hsa-mir-575	0.0	0.0	N
TCGA-KL-8330-01A-11R-2314-13	hsa-mir-576	21.0	2.63965	N
TCGA-KL-8330-01A-11R-2314-13	hsa-mir-577	263.0	33.05847	N
TCGA-KL-8330-01A-11R-2314-13	hsa-mir-578	0.0	0.0	N
TCGA-KL-8330-01A-11R-2314-13	hsa-mir-579	1.0	0.125698	N
TCGA-KL-8330-01A-11R-2314-13	hsa-mir-580	0.0	0.0	N
TCGA-KL-8330-01A-11R-2314-13	hsa-mir-581	3.0	0.377093	N
TCGA-KL-8330-01A-11R-2314-13	hsa-mir-582	4579.0	575.569338	N
TCGA-KL-8330-01A-11R-2314-13	hsa-mir-583	0.0	0.0	N
TCGA-KL-8330-01A-11R-2314-13	hsa-mir-584	97.0	12.192668	N
TCGA-KL-8330-01A-11R-2314-13	hsa-mir-585	0.0	0.0	N
TCGA-KL-8330-01A-11R-2314-13	hsa-mir-586	0.0	0.0	N
TCGA-KL-8330-01A-11R-2314-13	hsa-mir-587	0.0	0.0	N
TCGA-KL-8330-01A-11R-2314-13	hsa-mir-588	0.0	0.0	N
TCGA-KL-8330-01A-11R-2314-13	hsa-mir-589	255.0	32.05289	N
TCGA-KL-8330-01A-11R-2314-13	hsa-mir-590	54.0	6.787671	N
TCGA-KL-8330-01A-11R-2314-13	hsa-mir-591	0.0	0.0	N
TCGA-KL-8330-01A-11R-2314-13	hsa-mir-592	6.0	0.754186	N
TCGA-KL-8330-01A-11R-2314-13	hsa-mir-593	0.0	0.0	N
TCGA-KL-8330-01A-11R-2314-13	hsa-mir-595	0.0	0.0	N
TCGA-KL-8330-01A-11R-2314-13	hsa-mir-596	0.0	0.0	N
TCGA-KL-8330-01A-11R-2314-13	hsa-mir-597	0.0	0.0	N
TCGA-KL-8330-01A-11R-2314-13	hsa-mir-598	407.0	51.158926	N
TCGA-KL-8330-01A-11R-2314-13	hsa-mir-599	0.0	0.0	N
TCGA-KL-8330-01A-11R-2314-13	hsa-mir-600	0.0	0.0	N
TCGA-KL-8330-01A-11R-2314-13	hsa-mir-601	0.0	0.0	N
TCGA-KL-8330-01A-11R-2314-13	hsa-mir-602	0.0	0.0	N
TCGA-KL-8330-01A-11R-2314-13	hsa-mir-603	0.0	0.0	N
TCGA-KL-8330-01A-11R-2314-13	hsa-mir-604	0.0	0.0	N
TCGA-KL-8330-01A-11R-2314-13	hsa-mir-605	1.0	0.125698	N
TCGA-KL-8330-01A-11R-2314-13	hsa-mir-606	0.0	0.0	N
TCGA-KL-8330-01A-11R-2314-13	hsa-mir-607	0.0	0.0	N
TCGA-KL-8330-01A-11R-2314-13	hsa-mir-608	0.0	0.0	N
TCGA-KL-8330-01A-11R-2314-13	hsa-mir-609	0.0	0.0	N
TCGA-KL-8330-01A-11R-2314-13	hsa-mir-610	0.0	0.0	N
TCGA-KL-8330-01A-11R-2314-13	hsa-mir-611	1.0	0.125698	N
TCGA-KL-8330-01A-11R-2314-13	hsa-mir-612	0.0	0.0	N
TCGA-KL-8330-01A-11R-2314-13	hsa-mir-613	0.0	0.0	N
TCGA-KL-8330-01A-11R-2314-13	hsa-mir-614	0.0	0.0	N
TCGA-KL-8330-01A-11R-2314-13	hsa-mir-615	16.0	2.011162	N
TCGA-KL-8330-01A-11R-2314-13	hsa-mir-616	35.0	4.399416	N
TCGA-KL-8330-01A-11R-2314-13	hsa-mir-617	0.0	0.0	N
TCGA-KL-8330-01A-11R-2314-13	hsa-mir-618	30.0	3.770928	N
TCGA-KL-8330-01A-11R-2314-13	hsa-mir-619	0.0	0.0	N
TCGA-KL-8330-01A-11R-2314-13	hsa-mir-620	0.0	0.0	N
TCGA-KL-8330-01A-11R-2314-13	hsa-mir-621	0.0	0.0	N
TCGA-KL-8330-01A-11R-2314-13	hsa-mir-622	0.0	0.0	N
TCGA-KL-8330-01A-11R-2314-13	hsa-mir-623	0.0	0.0	N
TCGA-KL-8330-01A-11R-2314-13	hsa-mir-624	3.0	0.377093	N
TCGA-KL-8330-01A-11R-2314-13	hsa-mir-625	90.0	11.312785	N
TCGA-KL-8330-01A-11R-2314-13	hsa-mir-626	0.0	0.0	N
TCGA-KL-8330-01A-11R-2314-13	hsa-mir-627	8.0	1.005581	N
TCGA-KL-8330-01A-11R-2314-13	hsa-mir-628	34.0	4.273719	N
TCGA-KL-8330-01A-11R-2314-13	hsa-mir-629	316.0	39.720443	N
TCGA-KL-8330-01A-11R-2314-13	hsa-mir-630	0.0	0.0	N
TCGA-KL-8330-01A-11R-2314-13	hsa-mir-631	0.0	0.0	N
TCGA-KL-8330-01A-11R-2314-13	hsa-mir-632	2.0	0.251395	N
TCGA-KL-8330-01A-11R-2314-13	hsa-mir-633	0.0	0.0	N
TCGA-KL-8330-01A-11R-2314-13	hsa-mir-634	0.0	0.0	N
TCGA-KL-8330-01A-11R-2314-13	hsa-mir-635	0.0	0.0	N
TCGA-KL-8330-01A-11R-2314-13	hsa-mir-636	1.0	0.125698	N
TCGA-KL-8330-01A-11R-2314-13	hsa-mir-637	0.0	0.0	N
TCGA-KL-8330-01A-11R-2314-13	hsa-mir-638	0.0	0.0	N
TCGA-KL-8330-01A-11R-2314-13	hsa-mir-639	4.0	0.50279	N
TCGA-KL-8330-01A-11R-2314-13	hsa-mir-640	0.0	0.0	N
TCGA-KL-8330-01A-11R-2314-13	hsa-mir-641	1.0	0.125698	N
TCGA-KL-8330-01A-11R-2314-13	hsa-mir-642a	18.0	2.262557	N
TCGA-KL-8330-01A-11R-2314-13	hsa-mir-642b	0.0	0.0	N
TCGA-KL-8330-01A-11R-2314-13	hsa-mir-643	0.0	0.0	N
TCGA-KL-8330-01A-11R-2314-13	hsa-mir-644	0.0	0.0	N
TCGA-KL-8330-01A-11R-2314-13	hsa-mir-645	0.0	0.0	N
TCGA-KL-8330-01A-11R-2314-13	hsa-mir-646	0.0	0.0	N
TCGA-KL-8330-01A-11R-2314-13	hsa-mir-647	0.0	0.0	N
TCGA-KL-8330-01A-11R-2314-13	hsa-mir-648	0.0	0.0	N
TCGA-KL-8330-01A-11R-2314-13	hsa-mir-649	0.0	0.0	N
TCGA-KL-8330-01A-11R-2314-13	hsa-mir-650	0.0	0.0	N
TCGA-KL-8330-01A-11R-2314-13	hsa-mir-651	55.0	6.913368	N
TCGA-KL-8330-01A-11R-2314-13	hsa-mir-652	49.0	6.159183	N
TCGA-KL-8330-01A-11R-2314-13	hsa-mir-653	27.0	3.393835	N
TCGA-KL-8330-01A-11R-2314-13	hsa-mir-654	4.0	0.50279	N
TCGA-KL-8330-01A-11R-2314-13	hsa-mir-655	0.0	0.0	N
TCGA-KL-8330-01A-11R-2314-13	hsa-mir-656	0.0	0.0	N
TCGA-KL-8330-01A-11R-2314-13	hsa-mir-657	0.0	0.0	N
TCGA-KL-8330-01A-11R-2314-13	hsa-mir-658	1.0	0.125698	N
TCGA-KL-8330-01A-11R-2314-13	hsa-mir-659	10.0	1.256976	N
TCGA-KL-8330-01A-11R-2314-13	hsa-mir-660	1227.0	154.230963	N
TCGA-KL-8330-01A-11R-2314-13	hsa-mir-661	0.0	0.0	N
TCGA-KL-8330-01A-11R-2314-13	hsa-mir-662	0.0	0.0	N
TCGA-KL-8330-01A-11R-2314-13	hsa-mir-663	0.0	0.0	N
TCGA-KL-8330-01A-11R-2314-13	hsa-mir-663b	0.0	0.0	N
TCGA-KL-8330-01A-11R-2314-13	hsa-mir-664	279.0	35.069632	N
TCGA-KL-8330-01A-11R-2314-13	hsa-mir-665	0.0	0.0	N
TCGA-KL-8330-01A-11R-2314-13	hsa-mir-668	0.0	0.0	N
TCGA-KL-8330-01A-11R-2314-13	hsa-mir-670	0.0	0.0	N
TCGA-KL-8330-01A-11R-2314-13	hsa-mir-671	32.0	4.022323	N
TCGA-KL-8330-01A-11R-2314-13	hsa-mir-675	52.0	6.536276	N
TCGA-KL-8330-01A-11R-2314-13	hsa-mir-676	27.0	3.393835	N
TCGA-KL-8330-01A-11R-2314-13	hsa-mir-7-1	57.0	7.164764	N
TCGA-KL-8330-01A-11R-2314-13	hsa-mir-7-2	0.0	0.0	N
TCGA-KL-8330-01A-11R-2314-13	hsa-mir-7-3	0.0	0.0	N
TCGA-KL-8330-01A-11R-2314-13	hsa-mir-708	28.0	3.519533	N
TCGA-KL-8330-01A-11R-2314-13	hsa-mir-711	0.0	0.0	N
TCGA-KL-8330-01A-11R-2314-13	hsa-mir-718	0.0	0.0	N
TCGA-KL-8330-01A-11R-2314-13	hsa-mir-720	1.0	0.125698	N
TCGA-KL-8330-01A-11R-2314-13	hsa-mir-744	48.0	6.033485	N
TCGA-KL-8330-01A-11R-2314-13	hsa-mir-758	1.0	0.125698	N
TCGA-KL-8330-01A-11R-2314-13	hsa-mir-759	0.0	0.0	N
TCGA-KL-8330-01A-11R-2314-13	hsa-mir-760	8.0	1.005581	N
TCGA-KL-8330-01A-11R-2314-13	hsa-mir-761	0.0	0.0	N
TCGA-KL-8330-01A-11R-2314-13	hsa-mir-762	0.0	0.0	N
TCGA-KL-8330-01A-11R-2314-13	hsa-mir-764	0.0	0.0	N
TCGA-KL-8330-01A-11R-2314-13	hsa-mir-765	0.0	0.0	N
TCGA-KL-8330-01A-11R-2314-13	hsa-mir-766	111.0	13.952434	N
TCGA-KL-8330-01A-11R-2314-13	hsa-mir-767	0.0	0.0	N
TCGA-KL-8330-01A-11R-2314-13	hsa-mir-769	50.0	6.28488	N
TCGA-KL-8330-01A-11R-2314-13	hsa-mir-770	0.0	0.0	N
TCGA-KL-8330-01A-11R-2314-13	hsa-mir-802	0.0	0.0	N
TCGA-KL-8330-01A-11R-2314-13	hsa-mir-873	0.0	0.0	N
TCGA-KL-8330-01A-11R-2314-13	hsa-mir-874	1532.0	192.568732	N
TCGA-KL-8330-01A-11R-2314-13	hsa-mir-875	0.0	0.0	N
TCGA-KL-8330-01A-11R-2314-13	hsa-mir-876	0.0	0.0	N
TCGA-KL-8330-01A-11R-2314-13	hsa-mir-877	1.0	0.125698	N
TCGA-KL-8330-01A-11R-2314-13	hsa-mir-885	117.0	14.70662	N
TCGA-KL-8330-01A-11R-2314-13	hsa-mir-887	4.0	0.50279	N
TCGA-KL-8330-01A-11R-2314-13	hsa-mir-888	1303.0	163.783981	N
TCGA-KL-8330-01A-11R-2314-13	hsa-mir-889	0.0	0.0	N
TCGA-KL-8330-01A-11R-2314-13	hsa-mir-890	80.0	10.055808	N
TCGA-KL-8330-01A-11R-2314-13	hsa-mir-891a	232607.0	29238.143039	N
TCGA-KL-8330-01A-11R-2314-13	hsa-mir-891b	842.0	105.837384	N
TCGA-KL-8330-01A-11R-2314-13	hsa-mir-892a	1918.0	241.088008	N
TCGA-KL-8330-01A-11R-2314-13	hsa-mir-892b	435.0	54.678459	N
TCGA-KL-8330-01A-11R-2314-13	hsa-mir-9-1	571.0	71.773333	N
TCGA-KL-8330-01A-11R-2314-13	hsa-mir-9-2	526.0	66.116941	N
TCGA-KL-8330-01A-11R-2314-13	hsa-mir-9-3	0.0	0.0	N
TCGA-KL-8330-01A-11R-2314-13	hsa-mir-920	0.0	0.0	N
TCGA-KL-8330-01A-11R-2314-13	hsa-mir-921	0.0	0.0	N
TCGA-KL-8330-01A-11R-2314-13	hsa-mir-922	0.0	0.0	N
TCGA-KL-8330-01A-11R-2314-13	hsa-mir-924	0.0	0.0	N
TCGA-KL-8330-01A-11R-2314-13	hsa-mir-92a-1	1504.0	189.049199	N
TCGA-KL-8330-01A-11R-2314-13	hsa-mir-92a-2	36532.0	4591.984942	N
TCGA-KL-8330-01A-11R-2314-13	hsa-mir-92b	233.0	29.287542	N
TCGA-KL-8330-01A-11R-2314-13	hsa-mir-93	9768.0	1227.814215	N
TCGA-KL-8330-01A-11R-2314-13	hsa-mir-933	0.0	0.0	N
TCGA-KL-8330-01A-11R-2314-13	hsa-mir-934	0.0	0.0	N
TCGA-KL-8330-01A-11R-2314-13	hsa-mir-935	3.0	0.377093	N
TCGA-KL-8330-01A-11R-2314-13	hsa-mir-936	0.0	0.0	N
TCGA-KL-8330-01A-11R-2314-13	hsa-mir-937	8.0	1.005581	N
TCGA-KL-8330-01A-11R-2314-13	hsa-mir-938	0.0	0.0	N
TCGA-KL-8330-01A-11R-2314-13	hsa-mir-939	3.0	0.377093	N
TCGA-KL-8330-01A-11R-2314-13	hsa-mir-940	3.0	0.377093	N
TCGA-KL-8330-01A-11R-2314-13	hsa-mir-941-1	0.0	0.0	N
TCGA-KL-8330-01A-11R-2314-13	hsa-mir-941-3	0.0	0.0	N
TCGA-KL-8330-01A-11R-2314-13	hsa-mir-941-4	0.0	0.0	N
TCGA-KL-8330-01A-11R-2314-13	hsa-mir-942	12.0	1.508371	N
TCGA-KL-8330-01A-11R-2314-13	hsa-mir-943	0.0	0.0	N
TCGA-KL-8330-01A-11R-2314-13	hsa-mir-944	2.0	0.251395	N
TCGA-KL-8330-01A-11R-2314-13	hsa-mir-95	2.0	0.251395	N
TCGA-KL-8330-01A-11R-2314-13	hsa-mir-96	290.0	36.452306	N
TCGA-KL-8330-01A-11R-2314-13	hsa-mir-98	168.0	21.117198	N
TCGA-KL-8330-01A-11R-2314-13	hsa-mir-99a	4651.0	584.619566	Y
TCGA-KL-8330-01A-11R-2314-13	hsa-mir-99b	209811.0	26372.740413	N
