# Supplementary material for: Dysfunctional miRNA-Mediated Regulation in Chromophobe Renal Cell Carcinoma
Source: PLoS One. 2016 Jun 3;11(6):e0156324. doi: 10.1371/journal.pone.0156324 (PMC4892590; doi:10.1371/journal.pone.0156324)
Supplement: S1 File — (ZIP) [file pone.0156324.s001.zip › S1_File miRNA expression profile downloaded from TCGA/case/bcgsc.ca__IlluminaHiSeq_miRNASeq__TCGA-KL-8331-01A-11R-2314-13__mirna_quantification.txt]

barcode	miRNA_ID	read_count	reads_per_million_miRNA_mapped	cross-mapped
TCGA-KL-8331-01A-11R-2314-13	hsa-let-7a-1	29705.0	6139.747304	N
TCGA-KL-8331-01A-11R-2314-13	hsa-let-7a-2	60089.0	12419.837595	Y
TCGA-KL-8331-01A-11R-2314-13	hsa-let-7a-3	30029.0	6206.715092	N
TCGA-KL-8331-01A-11R-2314-13	hsa-let-7b	23557.0	4869.012868	N
TCGA-KL-8331-01A-11R-2314-13	hsa-let-7c	5670.0	1171.936281	Y
TCGA-KL-8331-01A-11R-2314-13	hsa-let-7d	2709.0	559.925112	N
TCGA-KL-8331-01A-11R-2314-13	hsa-let-7e	8284.0	1712.225776	N
TCGA-KL-8331-01A-11R-2314-13	hsa-let-7f-1	83.0	17.155328	N
TCGA-KL-8331-01A-11R-2314-13	hsa-let-7f-2	56024.0	11579.639891	N
TCGA-KL-8331-01A-11R-2314-13	hsa-let-7g	3888.0	803.61345	N
TCGA-KL-8331-01A-11R-2314-13	hsa-let-7i	1172.0	242.241503	N
TCGA-KL-8331-01A-11R-2314-13	hsa-mir-1-1	0.0	0.0	N
TCGA-KL-8331-01A-11R-2314-13	hsa-mir-1-2	37.0	7.647556	N
TCGA-KL-8331-01A-11R-2314-13	hsa-mir-100	60427.0	12489.699052	N
TCGA-KL-8331-01A-11R-2314-13	hsa-mir-101-1	133404.0	27573.366415	N
TCGA-KL-8331-01A-11R-2314-13	hsa-mir-101-2	337.0	69.654767	N
TCGA-KL-8331-01A-11R-2314-13	hsa-mir-103-1	42824.0	8851.322624	Y
TCGA-KL-8331-01A-11R-2314-13	hsa-mir-103-1-as	0.0	0.0	N
TCGA-KL-8331-01A-11R-2314-13	hsa-mir-103-2	16.0	3.307051	N
TCGA-KL-8331-01A-11R-2314-13	hsa-mir-103-2-as	0.0	0.0	N
TCGA-KL-8331-01A-11R-2314-13	hsa-mir-105-1	1.0	0.206691	N
TCGA-KL-8331-01A-11R-2314-13	hsa-mir-105-2	0.0	0.0	N
TCGA-KL-8331-01A-11R-2314-13	hsa-mir-106a	35.0	7.234175	Y
TCGA-KL-8331-01A-11R-2314-13	hsa-mir-106b	1153.0	238.314379	N
TCGA-KL-8331-01A-11R-2314-13	hsa-mir-107	249.0	51.465985	Y
TCGA-KL-8331-01A-11R-2314-13	hsa-mir-10a	1032858.0	213482.145127	N
TCGA-KL-8331-01A-11R-2314-13	hsa-mir-10b	702113.0	145120.228881	N
TCGA-KL-8331-01A-11R-2314-13	hsa-mir-1178	0.0	0.0	N
TCGA-KL-8331-01A-11R-2314-13	hsa-mir-1179	0.0	0.0	N
TCGA-KL-8331-01A-11R-2314-13	hsa-mir-1180	47.0	9.714463	N
TCGA-KL-8331-01A-11R-2314-13	hsa-mir-1181	0.0	0.0	N
TCGA-KL-8331-01A-11R-2314-13	hsa-mir-1182	0.0	0.0	N
TCGA-KL-8331-01A-11R-2314-13	hsa-mir-1183	0.0	0.0	N
TCGA-KL-8331-01A-11R-2314-13	hsa-mir-1184-1	0.0	0.0	N
TCGA-KL-8331-01A-11R-2314-13	hsa-mir-1184-2	0.0	0.0	N
TCGA-KL-8331-01A-11R-2314-13	hsa-mir-1184-3	0.0	0.0	N
TCGA-KL-8331-01A-11R-2314-13	hsa-mir-1185-1	1.0	0.206691	N
TCGA-KL-8331-01A-11R-2314-13	hsa-mir-1185-2	0.0	0.0	N
TCGA-KL-8331-01A-11R-2314-13	hsa-mir-1193	0.0	0.0	N
TCGA-KL-8331-01A-11R-2314-13	hsa-mir-1197	0.0	0.0	N
TCGA-KL-8331-01A-11R-2314-13	hsa-mir-1200	0.0	0.0	N
TCGA-KL-8331-01A-11R-2314-13	hsa-mir-1202	0.0	0.0	N
TCGA-KL-8331-01A-11R-2314-13	hsa-mir-1203	0.0	0.0	N
TCGA-KL-8331-01A-11R-2314-13	hsa-mir-1204	0.0	0.0	N
TCGA-KL-8331-01A-11R-2314-13	hsa-mir-1205	0.0	0.0	N
TCGA-KL-8331-01A-11R-2314-13	hsa-mir-1206	0.0	0.0	N
TCGA-KL-8331-01A-11R-2314-13	hsa-mir-1207	0.0	0.0	N
TCGA-KL-8331-01A-11R-2314-13	hsa-mir-1208	0.0	0.0	N
TCGA-KL-8331-01A-11R-2314-13	hsa-mir-122	1.0	0.206691	N
TCGA-KL-8331-01A-11R-2314-13	hsa-mir-1224	0.0	0.0	N
TCGA-KL-8331-01A-11R-2314-13	hsa-mir-1225	0.0	0.0	N
TCGA-KL-8331-01A-11R-2314-13	hsa-mir-1226	0.0	0.0	N
TCGA-KL-8331-01A-11R-2314-13	hsa-mir-1227	0.0	0.0	N
TCGA-KL-8331-01A-11R-2314-13	hsa-mir-1228	1.0	0.206691	N
TCGA-KL-8331-01A-11R-2314-13	hsa-mir-1229	2.0	0.413381	N
TCGA-KL-8331-01A-11R-2314-13	hsa-mir-1231	0.0	0.0	N
TCGA-KL-8331-01A-11R-2314-13	hsa-mir-1233-1	0.0	0.0	N
TCGA-KL-8331-01A-11R-2314-13	hsa-mir-1233-2	0.0	0.0	N
TCGA-KL-8331-01A-11R-2314-13	hsa-mir-1234	0.0	0.0	N
TCGA-KL-8331-01A-11R-2314-13	hsa-mir-1236	0.0	0.0	N
TCGA-KL-8331-01A-11R-2314-13	hsa-mir-1237	0.0	0.0	N
TCGA-KL-8331-01A-11R-2314-13	hsa-mir-1238	0.0	0.0	N
TCGA-KL-8331-01A-11R-2314-13	hsa-mir-124-1	0.0	0.0	N
TCGA-KL-8331-01A-11R-2314-13	hsa-mir-124-2	0.0	0.0	N
TCGA-KL-8331-01A-11R-2314-13	hsa-mir-124-3	0.0	0.0	N
TCGA-KL-8331-01A-11R-2314-13	hsa-mir-1243	0.0	0.0	N
TCGA-KL-8331-01A-11R-2314-13	hsa-mir-1244-1	0.0	0.0	N
TCGA-KL-8331-01A-11R-2314-13	hsa-mir-1244-2	0.0	0.0	N
TCGA-KL-8331-01A-11R-2314-13	hsa-mir-1244-3	0.0	0.0	N
TCGA-KL-8331-01A-11R-2314-13	hsa-mir-1245	2.0	0.413381	N
TCGA-KL-8331-01A-11R-2314-13	hsa-mir-1246	0.0	0.0	N
TCGA-KL-8331-01A-11R-2314-13	hsa-mir-1247	3.0	0.620072	N
TCGA-KL-8331-01A-11R-2314-13	hsa-mir-1248	0.0	0.0	N
TCGA-KL-8331-01A-11R-2314-13	hsa-mir-1249	2.0	0.413381	N
TCGA-KL-8331-01A-11R-2314-13	hsa-mir-1250	0.0	0.0	N
TCGA-KL-8331-01A-11R-2314-13	hsa-mir-1251	9.0	1.860216	N
TCGA-KL-8331-01A-11R-2314-13	hsa-mir-1252	0.0	0.0	N
TCGA-KL-8331-01A-11R-2314-13	hsa-mir-1253	0.0	0.0	N
TCGA-KL-8331-01A-11R-2314-13	hsa-mir-1254	1.0	0.206691	N
TCGA-KL-8331-01A-11R-2314-13	hsa-mir-1255a	1.0	0.206691	N
TCGA-KL-8331-01A-11R-2314-13	hsa-mir-1255b-1	0.0	0.0	N
TCGA-KL-8331-01A-11R-2314-13	hsa-mir-1255b-2	0.0	0.0	N
TCGA-KL-8331-01A-11R-2314-13	hsa-mir-1256	0.0	0.0	N
TCGA-KL-8331-01A-11R-2314-13	hsa-mir-1257	0.0	0.0	N
TCGA-KL-8331-01A-11R-2314-13	hsa-mir-1258	6.0	1.240144	N
TCGA-KL-8331-01A-11R-2314-13	hsa-mir-125a	6835.0	1412.730948	N
TCGA-KL-8331-01A-11R-2314-13	hsa-mir-125b-1	11632.0	2404.226246	N
TCGA-KL-8331-01A-11R-2314-13	hsa-mir-125b-2	96.0	19.842307	N
TCGA-KL-8331-01A-11R-2314-13	hsa-mir-126	11674.0	2412.907256	N
TCGA-KL-8331-01A-11R-2314-13	hsa-mir-1260	0.0	0.0	N
TCGA-KL-8331-01A-11R-2314-13	hsa-mir-1260b	0.0	0.0	N
TCGA-KL-8331-01A-11R-2314-13	hsa-mir-1261	0.0	0.0	N
TCGA-KL-8331-01A-11R-2314-13	hsa-mir-1262	4.0	0.826763	N
TCGA-KL-8331-01A-11R-2314-13	hsa-mir-1263	0.0	0.0	N
TCGA-KL-8331-01A-11R-2314-13	hsa-mir-1264	0.0	0.0	N
TCGA-KL-8331-01A-11R-2314-13	hsa-mir-1265	0.0	0.0	N
TCGA-KL-8331-01A-11R-2314-13	hsa-mir-1266	5.0	1.033454	N
TCGA-KL-8331-01A-11R-2314-13	hsa-mir-1267	0.0	0.0	N
TCGA-KL-8331-01A-11R-2314-13	hsa-mir-1268	0.0	0.0	N
TCGA-KL-8331-01A-11R-2314-13	hsa-mir-1269	0.0	0.0	N
TCGA-KL-8331-01A-11R-2314-13	hsa-mir-127	369.0	76.268869	N
TCGA-KL-8331-01A-11R-2314-13	hsa-mir-1270-1	7.0	1.446835	N
TCGA-KL-8331-01A-11R-2314-13	hsa-mir-1270-2	9.0	1.860216	N
TCGA-KL-8331-01A-11R-2314-13	hsa-mir-1271	8.0	1.653526	N
TCGA-KL-8331-01A-11R-2314-13	hsa-mir-1272	0.0	0.0	N
TCGA-KL-8331-01A-11R-2314-13	hsa-mir-1273	0.0	0.0	N
TCGA-KL-8331-01A-11R-2314-13	hsa-mir-1273c	0.0	0.0	N
TCGA-KL-8331-01A-11R-2314-13	hsa-mir-1273d	0.0	0.0	N
TCGA-KL-8331-01A-11R-2314-13	hsa-mir-1274a	0.0	0.0	N
TCGA-KL-8331-01A-11R-2314-13	hsa-mir-1274b	4.0	0.826763	N
TCGA-KL-8331-01A-11R-2314-13	hsa-mir-1275	0.0	0.0	N
TCGA-KL-8331-01A-11R-2314-13	hsa-mir-1276	0.0	0.0	N
TCGA-KL-8331-01A-11R-2314-13	hsa-mir-1277	3.0	0.620072	N
TCGA-KL-8331-01A-11R-2314-13	hsa-mir-1278	0.0	0.0	N
TCGA-KL-8331-01A-11R-2314-13	hsa-mir-1279	0.0	0.0	N
TCGA-KL-8331-01A-11R-2314-13	hsa-mir-128-1	214.0	44.23181	N
TCGA-KL-8331-01A-11R-2314-13	hsa-mir-128-2	139.0	28.730008	N
TCGA-KL-8331-01A-11R-2314-13	hsa-mir-1280	0.0	0.0	N
TCGA-KL-8331-01A-11R-2314-13	hsa-mir-1281	0.0	0.0	N
TCGA-KL-8331-01A-11R-2314-13	hsa-mir-1282	0.0	0.0	N
TCGA-KL-8331-01A-11R-2314-13	hsa-mir-1283-1	1.0	0.206691	N
TCGA-KL-8331-01A-11R-2314-13	hsa-mir-1283-2	0.0	0.0	N
TCGA-KL-8331-01A-11R-2314-13	hsa-mir-1284	0.0	0.0	N
TCGA-KL-8331-01A-11R-2314-13	hsa-mir-1285-1	0.0	0.0	N
TCGA-KL-8331-01A-11R-2314-13	hsa-mir-1285-2	0.0	0.0	N
TCGA-KL-8331-01A-11R-2314-13	hsa-mir-1286	0.0	0.0	N
TCGA-KL-8331-01A-11R-2314-13	hsa-mir-1287	17.0	3.513742	N
TCGA-KL-8331-01A-11R-2314-13	hsa-mir-1288	0.0	0.0	N
TCGA-KL-8331-01A-11R-2314-13	hsa-mir-1289-1	0.0	0.0	N
TCGA-KL-8331-01A-11R-2314-13	hsa-mir-1289-2	0.0	0.0	N
TCGA-KL-8331-01A-11R-2314-13	hsa-mir-129-1	13.0	2.686979	N
TCGA-KL-8331-01A-11R-2314-13	hsa-mir-129-2	33.0	6.820793	N
TCGA-KL-8331-01A-11R-2314-13	hsa-mir-1290	0.0	0.0	N
TCGA-KL-8331-01A-11R-2314-13	hsa-mir-1291	1.0	0.206691	N
TCGA-KL-8331-01A-11R-2314-13	hsa-mir-1292	3.0	0.620072	N
TCGA-KL-8331-01A-11R-2314-13	hsa-mir-1293	1.0	0.206691	N
TCGA-KL-8331-01A-11R-2314-13	hsa-mir-1294	0.0	0.0	N
TCGA-KL-8331-01A-11R-2314-13	hsa-mir-1295	0.0	0.0	N
TCGA-KL-8331-01A-11R-2314-13	hsa-mir-1296	9.0	1.860216	N
TCGA-KL-8331-01A-11R-2314-13	hsa-mir-1297	0.0	0.0	N
TCGA-KL-8331-01A-11R-2314-13	hsa-mir-1298	0.0	0.0	N
TCGA-KL-8331-01A-11R-2314-13	hsa-mir-1299	0.0	0.0	N
TCGA-KL-8331-01A-11R-2314-13	hsa-mir-1301	9.0	1.860216	N
TCGA-KL-8331-01A-11R-2314-13	hsa-mir-1302-1	0.0	0.0	N
TCGA-KL-8331-01A-11R-2314-13	hsa-mir-1302-10	0.0	0.0	N
TCGA-KL-8331-01A-11R-2314-13	hsa-mir-1302-11	0.0	0.0	N
TCGA-KL-8331-01A-11R-2314-13	hsa-mir-1302-2	0.0	0.0	N
TCGA-KL-8331-01A-11R-2314-13	hsa-mir-1302-3	0.0	0.0	N
TCGA-KL-8331-01A-11R-2314-13	hsa-mir-1302-4	0.0	0.0	N
TCGA-KL-8331-01A-11R-2314-13	hsa-mir-1302-5	0.0	0.0	N
TCGA-KL-8331-01A-11R-2314-13	hsa-mir-1302-6	0.0	0.0	N
TCGA-KL-8331-01A-11R-2314-13	hsa-mir-1302-7	0.0	0.0	N
TCGA-KL-8331-01A-11R-2314-13	hsa-mir-1302-8	0.0	0.0	N
TCGA-KL-8331-01A-11R-2314-13	hsa-mir-1302-9	0.0	0.0	N
TCGA-KL-8331-01A-11R-2314-13	hsa-mir-1303	0.0	0.0	N
TCGA-KL-8331-01A-11R-2314-13	hsa-mir-1304	2.0	0.413381	N
TCGA-KL-8331-01A-11R-2314-13	hsa-mir-1305	1.0	0.206691	N
TCGA-KL-8331-01A-11R-2314-13	hsa-mir-1306	18.0	3.720433	N
TCGA-KL-8331-01A-11R-2314-13	hsa-mir-1307	1546.0	319.543825	N
TCGA-KL-8331-01A-11R-2314-13	hsa-mir-130a	70.0	14.468349	N
TCGA-KL-8331-01A-11R-2314-13	hsa-mir-130b	14.0	2.89367	N
TCGA-KL-8331-01A-11R-2314-13	hsa-mir-132	218.0	45.058573	N
TCGA-KL-8331-01A-11R-2314-13	hsa-mir-1321	0.0	0.0	N
TCGA-KL-8331-01A-11R-2314-13	hsa-mir-1322	0.0	0.0	N
TCGA-KL-8331-01A-11R-2314-13	hsa-mir-1323	1.0	0.206691	N
TCGA-KL-8331-01A-11R-2314-13	hsa-mir-1324	0.0	0.0	N
TCGA-KL-8331-01A-11R-2314-13	hsa-mir-133a-1	9.0	1.860216	N
TCGA-KL-8331-01A-11R-2314-13	hsa-mir-133a-2	1.0	0.206691	Y
TCGA-KL-8331-01A-11R-2314-13	hsa-mir-133b	1.0	0.206691	Y
TCGA-KL-8331-01A-11R-2314-13	hsa-mir-134	101.0	20.875761	N
TCGA-KL-8331-01A-11R-2314-13	hsa-mir-135a-1	91.0	18.808854	N
TCGA-KL-8331-01A-11R-2314-13	hsa-mir-135a-2	13.0	2.686979	N
TCGA-KL-8331-01A-11R-2314-13	hsa-mir-135b	0.0	0.0	N
TCGA-KL-8331-01A-11R-2314-13	hsa-mir-136	19.0	3.927123	N
TCGA-KL-8331-01A-11R-2314-13	hsa-mir-137	0.0	0.0	N
TCGA-KL-8331-01A-11R-2314-13	hsa-mir-138-1	0.0	0.0	N
TCGA-KL-8331-01A-11R-2314-13	hsa-mir-138-2	0.0	0.0	N
TCGA-KL-8331-01A-11R-2314-13	hsa-mir-139	341.0	70.481529	N
TCGA-KL-8331-01A-11R-2314-13	hsa-mir-140	5666.0	1171.109518	N
TCGA-KL-8331-01A-11R-2314-13	hsa-mir-141	3499.0	723.210766	N
TCGA-KL-8331-01A-11R-2314-13	hsa-mir-142	2601.0	537.602516	N
TCGA-KL-8331-01A-11R-2314-13	hsa-mir-143	127307.0	26313.173205	N
TCGA-KL-8331-01A-11R-2314-13	hsa-mir-144	3159.0	652.935928	N
TCGA-KL-8331-01A-11R-2314-13	hsa-mir-145	1590.0	328.638216	N
TCGA-KL-8331-01A-11R-2314-13	hsa-mir-1468	271.0	56.01318	N
TCGA-KL-8331-01A-11R-2314-13	hsa-mir-1469	0.0	0.0	N
TCGA-KL-8331-01A-11R-2314-13	hsa-mir-146a	33.0	6.820793	N
TCGA-KL-8331-01A-11R-2314-13	hsa-mir-146b	353.0	72.961818	N
TCGA-KL-8331-01A-11R-2314-13	hsa-mir-147	0.0	0.0	N
TCGA-KL-8331-01A-11R-2314-13	hsa-mir-1470	0.0	0.0	N
TCGA-KL-8331-01A-11R-2314-13	hsa-mir-1471	0.0	0.0	N
TCGA-KL-8331-01A-11R-2314-13	hsa-mir-147b	0.0	0.0	N
TCGA-KL-8331-01A-11R-2314-13	hsa-mir-148a	130065.0	26883.226161	N
TCGA-KL-8331-01A-11R-2314-13	hsa-mir-148b	436.0	90.117146	N
TCGA-KL-8331-01A-11R-2314-13	hsa-mir-149	19.0	3.927123	N
TCGA-KL-8331-01A-11R-2314-13	hsa-mir-150	362.0	74.822034	N
TCGA-KL-8331-01A-11R-2314-13	hsa-mir-151	7167.0	1481.352262	N
TCGA-KL-8331-01A-11R-2314-13	hsa-mir-152	474.0	97.971393	N
TCGA-KL-8331-01A-11R-2314-13	hsa-mir-153-1	0.0	0.0	N
TCGA-KL-8331-01A-11R-2314-13	hsa-mir-153-2	20.0	4.133814	N
TCGA-KL-8331-01A-11R-2314-13	hsa-mir-1537	0.0	0.0	N
TCGA-KL-8331-01A-11R-2314-13	hsa-mir-1538	0.0	0.0	N
TCGA-KL-8331-01A-11R-2314-13	hsa-mir-1539	0.0	0.0	N
TCGA-KL-8331-01A-11R-2314-13	hsa-mir-154	4.0	0.826763	N
TCGA-KL-8331-01A-11R-2314-13	hsa-mir-155	127.0	26.249719	N
TCGA-KL-8331-01A-11R-2314-13	hsa-mir-15a	688.0	142.203203	N
TCGA-KL-8331-01A-11R-2314-13	hsa-mir-15b	1520.0	314.169867	N
TCGA-KL-8331-01A-11R-2314-13	hsa-mir-16-1	2351.0	485.92984	N
TCGA-KL-8331-01A-11R-2314-13	hsa-mir-16-2	40.0	8.267628	N
TCGA-KL-8331-01A-11R-2314-13	hsa-mir-17	1995.0	412.347951	Y
TCGA-KL-8331-01A-11R-2314-13	hsa-mir-181a-1	5124.0	1059.083157	N
TCGA-KL-8331-01A-11R-2314-13	hsa-mir-181a-2	3490.0	721.35055	N
TCGA-KL-8331-01A-11R-2314-13	hsa-mir-181b-1	576.0	119.053844	N
TCGA-KL-8331-01A-11R-2314-13	hsa-mir-181b-2	23.0	4.753886	N
TCGA-KL-8331-01A-11R-2314-13	hsa-mir-181c	151.0	31.210296	N
TCGA-KL-8331-01A-11R-2314-13	hsa-mir-181d	8.0	1.653526	N
TCGA-KL-8331-01A-11R-2314-13	hsa-mir-182	145995.0	30175.809044	N
TCGA-KL-8331-01A-11R-2314-13	hsa-mir-1825	0.0	0.0	N
TCGA-KL-8331-01A-11R-2314-13	hsa-mir-1827	0.0	0.0	N
TCGA-KL-8331-01A-11R-2314-13	hsa-mir-183	36156.0	7473.109023	N
TCGA-KL-8331-01A-11R-2314-13	hsa-mir-184	4.0	0.826763	N
TCGA-KL-8331-01A-11R-2314-13	hsa-mir-185	393.0	81.229446	N
TCGA-KL-8331-01A-11R-2314-13	hsa-mir-186	456.0	94.25096	N
TCGA-KL-8331-01A-11R-2314-13	hsa-mir-187	348.0	71.928364	N
TCGA-KL-8331-01A-11R-2314-13	hsa-mir-188	41.0	8.474319	N
TCGA-KL-8331-01A-11R-2314-13	hsa-mir-18a	15.0	3.100361	N
TCGA-KL-8331-01A-11R-2314-13	hsa-mir-18b	3.0	0.620072	N
TCGA-KL-8331-01A-11R-2314-13	hsa-mir-190	19.0	3.927123	N
TCGA-KL-8331-01A-11R-2314-13	hsa-mir-1908	0.0	0.0	N
TCGA-KL-8331-01A-11R-2314-13	hsa-mir-1909	0.0	0.0	N
TCGA-KL-8331-01A-11R-2314-13	hsa-mir-190b	0.0	0.0	N
TCGA-KL-8331-01A-11R-2314-13	hsa-mir-191	2350.0	485.72315	N
TCGA-KL-8331-01A-11R-2314-13	hsa-mir-1910	0.0	0.0	N
TCGA-KL-8331-01A-11R-2314-13	hsa-mir-1911	0.0	0.0	N
TCGA-KL-8331-01A-11R-2314-13	hsa-mir-1912	0.0	0.0	N
TCGA-KL-8331-01A-11R-2314-13	hsa-mir-1913	1.0	0.206691	N
TCGA-KL-8331-01A-11R-2314-13	hsa-mir-1914	0.0	0.0	N
TCGA-KL-8331-01A-11R-2314-13	hsa-mir-1915	0.0	0.0	N
TCGA-KL-8331-01A-11R-2314-13	hsa-mir-192	1105.0	228.393226	Y
TCGA-KL-8331-01A-11R-2314-13	hsa-mir-193a	344.0	71.101602	N
TCGA-KL-8331-01A-11R-2314-13	hsa-mir-193b	698.0	144.27011	N
TCGA-KL-8331-01A-11R-2314-13	hsa-mir-194-1	255.0	52.706129	N
TCGA-KL-8331-01A-11R-2314-13	hsa-mir-194-2	272.0	56.219871	N
TCGA-KL-8331-01A-11R-2314-13	hsa-mir-195	75.0	15.501803	N
TCGA-KL-8331-01A-11R-2314-13	hsa-mir-196a-1	147.0	30.383533	N
TCGA-KL-8331-01A-11R-2314-13	hsa-mir-196a-2	16.0	3.307051	N
TCGA-KL-8331-01A-11R-2314-13	hsa-mir-196b	2964.0	612.631241	N
TCGA-KL-8331-01A-11R-2314-13	hsa-mir-197	302.0	62.420592	N
TCGA-KL-8331-01A-11R-2314-13	hsa-mir-1972-1	0.0	0.0	N
TCGA-KL-8331-01A-11R-2314-13	hsa-mir-1972-2	0.0	0.0	N
TCGA-KL-8331-01A-11R-2314-13	hsa-mir-1973	0.0	0.0	N
TCGA-KL-8331-01A-11R-2314-13	hsa-mir-1976	20.0	4.133814	N
TCGA-KL-8331-01A-11R-2314-13	hsa-mir-198	0.0	0.0	N
TCGA-KL-8331-01A-11R-2314-13	hsa-mir-199a-1	513.0	106.03233	Y
TCGA-KL-8331-01A-11R-2314-13	hsa-mir-199a-2	867.0	179.200839	Y
TCGA-KL-8331-01A-11R-2314-13	hsa-mir-199b	1063.0	219.712216	Y
TCGA-KL-8331-01A-11R-2314-13	hsa-mir-19a	22.0	4.547195	N
TCGA-KL-8331-01A-11R-2314-13	hsa-mir-19b-1	20.0	4.133814	N
TCGA-KL-8331-01A-11R-2314-13	hsa-mir-19b-2	172.0	35.550801	N
TCGA-KL-8331-01A-11R-2314-13	hsa-mir-200a	3295.0	681.045863	N
TCGA-KL-8331-01A-11R-2314-13	hsa-mir-200b	4004.0	827.589571	N
TCGA-KL-8331-01A-11R-2314-13	hsa-mir-200c	10349.0	2139.042075	N
TCGA-KL-8331-01A-11R-2314-13	hsa-mir-202	0.0	0.0	N
TCGA-KL-8331-01A-11R-2314-13	hsa-mir-203	1377.0	284.613097	N
TCGA-KL-8331-01A-11R-2314-13	hsa-mir-204	21.0	4.340505	N
TCGA-KL-8331-01A-11R-2314-13	hsa-mir-205	1.0	0.206691	N
TCGA-KL-8331-01A-11R-2314-13	hsa-mir-2052	0.0	0.0	N
TCGA-KL-8331-01A-11R-2314-13	hsa-mir-2053	0.0	0.0	N
TCGA-KL-8331-01A-11R-2314-13	hsa-mir-2054	0.0	0.0	N
TCGA-KL-8331-01A-11R-2314-13	hsa-mir-206	0.0	0.0	N
TCGA-KL-8331-01A-11R-2314-13	hsa-mir-208a	0.0	0.0	N
TCGA-KL-8331-01A-11R-2314-13	hsa-mir-208b	0.0	0.0	N
TCGA-KL-8331-01A-11R-2314-13	hsa-mir-20a	828.0	171.139901	N
TCGA-KL-8331-01A-11R-2314-13	hsa-mir-20b	106.0	21.909214	N
TCGA-KL-8331-01A-11R-2314-13	hsa-mir-21	134255.0	27749.260202	N
TCGA-KL-8331-01A-11R-2314-13	hsa-mir-210	931.0	192.429044	N
TCGA-KL-8331-01A-11R-2314-13	hsa-mir-211	0.0	0.0	N
TCGA-KL-8331-01A-11R-2314-13	hsa-mir-2110	4.0	0.826763	N
TCGA-KL-8331-01A-11R-2314-13	hsa-mir-2113	0.0	0.0	N
TCGA-KL-8331-01A-11R-2314-13	hsa-mir-2114	4.0	0.826763	N
TCGA-KL-8331-01A-11R-2314-13	hsa-mir-2115	0.0	0.0	N
TCGA-KL-8331-01A-11R-2314-13	hsa-mir-2116	0.0	0.0	N
TCGA-KL-8331-01A-11R-2314-13	hsa-mir-2117	0.0	0.0	N
TCGA-KL-8331-01A-11R-2314-13	hsa-mir-212	6.0	1.240144	N
TCGA-KL-8331-01A-11R-2314-13	hsa-mir-214	7.0	1.446835	N
TCGA-KL-8331-01A-11R-2314-13	hsa-mir-215	22.0	4.547195	Y
TCGA-KL-8331-01A-11R-2314-13	hsa-mir-216a	1.0	0.206691	N
TCGA-KL-8331-01A-11R-2314-13	hsa-mir-216b	0.0	0.0	N
TCGA-KL-8331-01A-11R-2314-13	hsa-mir-217	74.0	15.295112	N
TCGA-KL-8331-01A-11R-2314-13	hsa-mir-218-1	9.0	1.860216	N
TCGA-KL-8331-01A-11R-2314-13	hsa-mir-218-2	637.0	131.661977	N
TCGA-KL-8331-01A-11R-2314-13	hsa-mir-219-1	1.0	0.206691	N
TCGA-KL-8331-01A-11R-2314-13	hsa-mir-219-2	0.0	0.0	N
TCGA-KL-8331-01A-11R-2314-13	hsa-mir-22	571146.0	118050.567707	N
TCGA-KL-8331-01A-11R-2314-13	hsa-mir-221	10703.0	2212.210584	N
TCGA-KL-8331-01A-11R-2314-13	hsa-mir-222	3160.0	653.142618	N
TCGA-KL-8331-01A-11R-2314-13	hsa-mir-223	94.0	19.428926	N
TCGA-KL-8331-01A-11R-2314-13	hsa-mir-224	31.0	6.407412	N
TCGA-KL-8331-01A-11R-2314-13	hsa-mir-2276	0.0	0.0	N
TCGA-KL-8331-01A-11R-2314-13	hsa-mir-2277	1.0	0.206691	N
TCGA-KL-8331-01A-11R-2314-13	hsa-mir-2278	1.0	0.206691	N
TCGA-KL-8331-01A-11R-2314-13	hsa-mir-2355	70.0	14.468349	N
TCGA-KL-8331-01A-11R-2314-13	hsa-mir-23a	6907.0	1427.612679	Y
TCGA-KL-8331-01A-11R-2314-13	hsa-mir-23b	4799.0	991.908679	Y
TCGA-KL-8331-01A-11R-2314-13	hsa-mir-23c	2.0	0.413381	N
TCGA-KL-8331-01A-11R-2314-13	hsa-mir-24-1	92.0	19.015545	N
TCGA-KL-8331-01A-11R-2314-13	hsa-mir-24-2	3371.0	696.754357	N
TCGA-KL-8331-01A-11R-2314-13	hsa-mir-25	15010.0	3102.427438	N
TCGA-KL-8331-01A-11R-2314-13	hsa-mir-26a-1	14.0	2.89367	N
TCGA-KL-8331-01A-11R-2314-13	hsa-mir-26a-2	8006.0	1654.765761	N
TCGA-KL-8331-01A-11R-2314-13	hsa-mir-26b	848.0	175.273715	N
TCGA-KL-8331-01A-11R-2314-13	hsa-mir-27a	1543.0	318.923753	Y
TCGA-KL-8331-01A-11R-2314-13	hsa-mir-27b	5354.0	1106.622019	Y
TCGA-KL-8331-01A-11R-2314-13	hsa-mir-28	5280.0	1091.326907	N
TCGA-KL-8331-01A-11R-2314-13	hsa-mir-2861	0.0	0.0	N
TCGA-KL-8331-01A-11R-2314-13	hsa-mir-2909	0.0	0.0	N
TCGA-KL-8331-01A-11R-2314-13	hsa-mir-296	5.0	1.033454	N
TCGA-KL-8331-01A-11R-2314-13	hsa-mir-297	0.0	0.0	N
TCGA-KL-8331-01A-11R-2314-13	hsa-mir-298	0.0	0.0	N
TCGA-KL-8331-01A-11R-2314-13	hsa-mir-299	4.0	0.826763	N
TCGA-KL-8331-01A-11R-2314-13	hsa-mir-29a	66058.0	13653.574395	N
TCGA-KL-8331-01A-11R-2314-13	hsa-mir-29b-1	2974.0	614.698148	Y
TCGA-KL-8331-01A-11R-2314-13	hsa-mir-29b-2	2941.0	607.877355	Y
TCGA-KL-8331-01A-11R-2314-13	hsa-mir-29c	8589.0	1775.26644	Y
TCGA-KL-8331-01A-11R-2314-13	hsa-mir-300	0.0	0.0	N
TCGA-KL-8331-01A-11R-2314-13	hsa-mir-301a	6.0	1.240144	N
TCGA-KL-8331-01A-11R-2314-13	hsa-mir-301b	0.0	0.0	N
TCGA-KL-8331-01A-11R-2314-13	hsa-mir-302a	0.0	0.0	N
TCGA-KL-8331-01A-11R-2314-13	hsa-mir-302b	0.0	0.0	N
TCGA-KL-8331-01A-11R-2314-13	hsa-mir-302c	0.0	0.0	N
TCGA-KL-8331-01A-11R-2314-13	hsa-mir-302d	0.0	0.0	N
TCGA-KL-8331-01A-11R-2314-13	hsa-mir-302e	0.0	0.0	N
TCGA-KL-8331-01A-11R-2314-13	hsa-mir-302f	0.0	0.0	N
TCGA-KL-8331-01A-11R-2314-13	hsa-mir-3065	14.0	2.89367	N
TCGA-KL-8331-01A-11R-2314-13	hsa-mir-3074	9.0	1.860216	N
TCGA-KL-8331-01A-11R-2314-13	hsa-mir-30a	646361.0	133596.808861	Y
TCGA-KL-8331-01A-11R-2314-13	hsa-mir-30b	6619.0	1368.085757	Y
TCGA-KL-8331-01A-11R-2314-13	hsa-mir-30c-1	17.0	3.513742	N
TCGA-KL-8331-01A-11R-2314-13	hsa-mir-30c-2	6021.0	1244.484717	Y
TCGA-KL-8331-01A-11R-2314-13	hsa-mir-30d	128200.0	26497.748001	N
TCGA-KL-8331-01A-11R-2314-13	hsa-mir-30e	103418.0	21375.539024	Y
TCGA-KL-8331-01A-11R-2314-13	hsa-mir-31	40.0	8.267628	N
TCGA-KL-8331-01A-11R-2314-13	hsa-mir-3115	0.0	0.0	N
TCGA-KL-8331-01A-11R-2314-13	hsa-mir-3116-1	1.0	0.206691	N
TCGA-KL-8331-01A-11R-2314-13	hsa-mir-3116-2	0.0	0.0	N
TCGA-KL-8331-01A-11R-2314-13	hsa-mir-3117	0.0	0.0	N
TCGA-KL-8331-01A-11R-2314-13	hsa-mir-3118-1	0.0	0.0	N
TCGA-KL-8331-01A-11R-2314-13	hsa-mir-3118-2	0.0	0.0	N
TCGA-KL-8331-01A-11R-2314-13	hsa-mir-3118-3	0.0	0.0	N
TCGA-KL-8331-01A-11R-2314-13	hsa-mir-3118-4	0.0	0.0	N
TCGA-KL-8331-01A-11R-2314-13	hsa-mir-3118-5	0.0	0.0	N
TCGA-KL-8331-01A-11R-2314-13	hsa-mir-3118-6	0.0	0.0	N
TCGA-KL-8331-01A-11R-2314-13	hsa-mir-3119-1	0.0	0.0	N
TCGA-KL-8331-01A-11R-2314-13	hsa-mir-3119-2	0.0	0.0	N
TCGA-KL-8331-01A-11R-2314-13	hsa-mir-3120	0.0	0.0	N
TCGA-KL-8331-01A-11R-2314-13	hsa-mir-3121	0.0	0.0	N
TCGA-KL-8331-01A-11R-2314-13	hsa-mir-3122	0.0	0.0	N
TCGA-KL-8331-01A-11R-2314-13	hsa-mir-3123	0.0	0.0	N
TCGA-KL-8331-01A-11R-2314-13	hsa-mir-3124	1.0	0.206691	N
TCGA-KL-8331-01A-11R-2314-13	hsa-mir-3125	0.0	0.0	N
TCGA-KL-8331-01A-11R-2314-13	hsa-mir-3126	0.0	0.0	N
TCGA-KL-8331-01A-11R-2314-13	hsa-mir-3127	3.0	0.620072	N
TCGA-KL-8331-01A-11R-2314-13	hsa-mir-3128	0.0	0.0	N
TCGA-KL-8331-01A-11R-2314-13	hsa-mir-3129	0.0	0.0	N
TCGA-KL-8331-01A-11R-2314-13	hsa-mir-3130-1	13.0	2.686979	N
TCGA-KL-8331-01A-11R-2314-13	hsa-mir-3130-2	0.0	0.0	N
TCGA-KL-8331-01A-11R-2314-13	hsa-mir-3131	0.0	0.0	N
TCGA-KL-8331-01A-11R-2314-13	hsa-mir-3132	0.0	0.0	N
TCGA-KL-8331-01A-11R-2314-13	hsa-mir-3133	0.0	0.0	N
TCGA-KL-8331-01A-11R-2314-13	hsa-mir-3134	0.0	0.0	N
TCGA-KL-8331-01A-11R-2314-13	hsa-mir-3135	0.0	0.0	N
TCGA-KL-8331-01A-11R-2314-13	hsa-mir-3136	0.0	0.0	N
TCGA-KL-8331-01A-11R-2314-13	hsa-mir-3137	0.0	0.0	N
TCGA-KL-8331-01A-11R-2314-13	hsa-mir-3138	0.0	0.0	N
TCGA-KL-8331-01A-11R-2314-13	hsa-mir-3139	0.0	0.0	N
TCGA-KL-8331-01A-11R-2314-13	hsa-mir-3140	0.0	0.0	N
TCGA-KL-8331-01A-11R-2314-13	hsa-mir-3141	0.0	0.0	N
TCGA-KL-8331-01A-11R-2314-13	hsa-mir-3142	0.0	0.0	N
TCGA-KL-8331-01A-11R-2314-13	hsa-mir-3143	0.0	0.0	N
TCGA-KL-8331-01A-11R-2314-13	hsa-mir-3144	0.0	0.0	N
TCGA-KL-8331-01A-11R-2314-13	hsa-mir-3145	0.0	0.0	N
TCGA-KL-8331-01A-11R-2314-13	hsa-mir-3146	2.0	0.413381	N
TCGA-KL-8331-01A-11R-2314-13	hsa-mir-3147	0.0	0.0	N
TCGA-KL-8331-01A-11R-2314-13	hsa-mir-3148	0.0	0.0	N
TCGA-KL-8331-01A-11R-2314-13	hsa-mir-3149	0.0	0.0	N
TCGA-KL-8331-01A-11R-2314-13	hsa-mir-3150	0.0	0.0	N
TCGA-KL-8331-01A-11R-2314-13	hsa-mir-3150b	0.0	0.0	N
TCGA-KL-8331-01A-11R-2314-13	hsa-mir-3151	0.0	0.0	N
TCGA-KL-8331-01A-11R-2314-13	hsa-mir-3152	0.0	0.0	N
TCGA-KL-8331-01A-11R-2314-13	hsa-mir-3153	0.0	0.0	N
TCGA-KL-8331-01A-11R-2314-13	hsa-mir-3154	0.0	0.0	N
TCGA-KL-8331-01A-11R-2314-13	hsa-mir-3155	0.0	0.0	N
TCGA-KL-8331-01A-11R-2314-13	hsa-mir-3156-1	0.0	0.0	N
TCGA-KL-8331-01A-11R-2314-13	hsa-mir-3156-2	0.0	0.0	N
TCGA-KL-8331-01A-11R-2314-13	hsa-mir-3156-3	0.0	0.0	N
TCGA-KL-8331-01A-11R-2314-13	hsa-mir-3157	0.0	0.0	N
TCGA-KL-8331-01A-11R-2314-13	hsa-mir-3158-1	0.0	0.0	N
TCGA-KL-8331-01A-11R-2314-13	hsa-mir-3158-2	0.0	0.0	N
TCGA-KL-8331-01A-11R-2314-13	hsa-mir-3159	0.0	0.0	N
TCGA-KL-8331-01A-11R-2314-13	hsa-mir-3160-1	0.0	0.0	N
TCGA-KL-8331-01A-11R-2314-13	hsa-mir-3160-2	0.0	0.0	N
TCGA-KL-8331-01A-11R-2314-13	hsa-mir-3161	0.0	0.0	N
TCGA-KL-8331-01A-11R-2314-13	hsa-mir-3162	0.0	0.0	N
TCGA-KL-8331-01A-11R-2314-13	hsa-mir-3163	0.0	0.0	N
TCGA-KL-8331-01A-11R-2314-13	hsa-mir-3164	0.0	0.0	N
TCGA-KL-8331-01A-11R-2314-13	hsa-mir-3165	0.0	0.0	N
TCGA-KL-8331-01A-11R-2314-13	hsa-mir-3166	0.0	0.0	N
TCGA-KL-8331-01A-11R-2314-13	hsa-mir-3167	0.0	0.0	N
TCGA-KL-8331-01A-11R-2314-13	hsa-mir-3168	0.0	0.0	N
TCGA-KL-8331-01A-11R-2314-13	hsa-mir-3169	0.0	0.0	N
TCGA-KL-8331-01A-11R-2314-13	hsa-mir-3170	0.0	0.0	N
TCGA-KL-8331-01A-11R-2314-13	hsa-mir-3171	0.0	0.0	N
TCGA-KL-8331-01A-11R-2314-13	hsa-mir-3173	2.0	0.413381	N
TCGA-KL-8331-01A-11R-2314-13	hsa-mir-3174	0.0	0.0	N
TCGA-KL-8331-01A-11R-2314-13	hsa-mir-3175	0.0	0.0	N
TCGA-KL-8331-01A-11R-2314-13	hsa-mir-3176	0.0	0.0	N
TCGA-KL-8331-01A-11R-2314-13	hsa-mir-3177	0.0	0.0	N
TCGA-KL-8331-01A-11R-2314-13	hsa-mir-3178	0.0	0.0	N
TCGA-KL-8331-01A-11R-2314-13	hsa-mir-3179-1	0.0	0.0	N
TCGA-KL-8331-01A-11R-2314-13	hsa-mir-3179-2	0.0	0.0	N
TCGA-KL-8331-01A-11R-2314-13	hsa-mir-3179-3	0.0	0.0	N
TCGA-KL-8331-01A-11R-2314-13	hsa-mir-3180-1	0.0	0.0	N
TCGA-KL-8331-01A-11R-2314-13	hsa-mir-3180-2	0.0	0.0	N
TCGA-KL-8331-01A-11R-2314-13	hsa-mir-3180-3	0.0	0.0	N
TCGA-KL-8331-01A-11R-2314-13	hsa-mir-3180-4	0.0	0.0	N
TCGA-KL-8331-01A-11R-2314-13	hsa-mir-3180-5	0.0	0.0	N
TCGA-KL-8331-01A-11R-2314-13	hsa-mir-3181	0.0	0.0	N
TCGA-KL-8331-01A-11R-2314-13	hsa-mir-3182	0.0	0.0	N
TCGA-KL-8331-01A-11R-2314-13	hsa-mir-3183	2.0	0.413381	N
TCGA-KL-8331-01A-11R-2314-13	hsa-mir-3184	0.0	0.0	N
TCGA-KL-8331-01A-11R-2314-13	hsa-mir-3185	0.0	0.0	N
TCGA-KL-8331-01A-11R-2314-13	hsa-mir-3186	0.0	0.0	N
TCGA-KL-8331-01A-11R-2314-13	hsa-mir-3187	0.0	0.0	N
TCGA-KL-8331-01A-11R-2314-13	hsa-mir-3188	0.0	0.0	N
TCGA-KL-8331-01A-11R-2314-13	hsa-mir-3189	0.0	0.0	N
TCGA-KL-8331-01A-11R-2314-13	hsa-mir-3190	0.0	0.0	N
TCGA-KL-8331-01A-11R-2314-13	hsa-mir-3191	3.0	0.620072	N
TCGA-KL-8331-01A-11R-2314-13	hsa-mir-3192	1.0	0.206691	N
TCGA-KL-8331-01A-11R-2314-13	hsa-mir-3193	0.0	0.0	N
TCGA-KL-8331-01A-11R-2314-13	hsa-mir-3194	0.0	0.0	N
TCGA-KL-8331-01A-11R-2314-13	hsa-mir-3195	0.0	0.0	N
TCGA-KL-8331-01A-11R-2314-13	hsa-mir-3196	0.0	0.0	N
TCGA-KL-8331-01A-11R-2314-13	hsa-mir-3197	0.0	0.0	N
TCGA-KL-8331-01A-11R-2314-13	hsa-mir-3198	0.0	0.0	N
TCGA-KL-8331-01A-11R-2314-13	hsa-mir-3199-1	1.0	0.206691	N
TCGA-KL-8331-01A-11R-2314-13	hsa-mir-3199-2	0.0	0.0	N
TCGA-KL-8331-01A-11R-2314-13	hsa-mir-32	110.0	22.735977	N
TCGA-KL-8331-01A-11R-2314-13	hsa-mir-3200	5.0	1.033454	N
TCGA-KL-8331-01A-11R-2314-13	hsa-mir-3201	0.0	0.0	N
TCGA-KL-8331-01A-11R-2314-13	hsa-mir-3202-1	0.0	0.0	N
TCGA-KL-8331-01A-11R-2314-13	hsa-mir-3202-2	0.0	0.0	N
TCGA-KL-8331-01A-11R-2314-13	hsa-mir-320a	779.0	161.012057	Y
TCGA-KL-8331-01A-11R-2314-13	hsa-mir-320b-1	0.0	0.0	N
TCGA-KL-8331-01A-11R-2314-13	hsa-mir-320b-2	5.0	1.033454	Y
TCGA-KL-8331-01A-11R-2314-13	hsa-mir-320c-1	1.0	0.206691	N
TCGA-KL-8331-01A-11R-2314-13	hsa-mir-320c-2	0.0	0.0	N
TCGA-KL-8331-01A-11R-2314-13	hsa-mir-320d-1	0.0	0.0	N
TCGA-KL-8331-01A-11R-2314-13	hsa-mir-320d-2	0.0	0.0	N
TCGA-KL-8331-01A-11R-2314-13	hsa-mir-320e	0.0	0.0	N
TCGA-KL-8331-01A-11R-2314-13	hsa-mir-323	2.0	0.413381	N
TCGA-KL-8331-01A-11R-2314-13	hsa-mir-323b	1.0	0.206691	N
TCGA-KL-8331-01A-11R-2314-13	hsa-mir-324	88.0	18.188782	N
TCGA-KL-8331-01A-11R-2314-13	hsa-mir-325	0.0	0.0	N
TCGA-KL-8331-01A-11R-2314-13	hsa-mir-326	5.0	1.033454	N
TCGA-KL-8331-01A-11R-2314-13	hsa-mir-328	203.0	41.958213	N
TCGA-KL-8331-01A-11R-2314-13	hsa-mir-329-1	0.0	0.0	N
TCGA-KL-8331-01A-11R-2314-13	hsa-mir-329-2	0.0	0.0	N
TCGA-KL-8331-01A-11R-2314-13	hsa-mir-330	39.0	8.060937	N
TCGA-KL-8331-01A-11R-2314-13	hsa-mir-331	46.0	9.507772	N
TCGA-KL-8331-01A-11R-2314-13	hsa-mir-335	37.0	7.647556	N
TCGA-KL-8331-01A-11R-2314-13	hsa-mir-337	17.0	3.513742	N
TCGA-KL-8331-01A-11R-2314-13	hsa-mir-338	281.0	58.080087	N
TCGA-KL-8331-01A-11R-2314-13	hsa-mir-339	72.0	14.881731	N
TCGA-KL-8331-01A-11R-2314-13	hsa-mir-33a	162.0	33.483894	N
TCGA-KL-8331-01A-11R-2314-13	hsa-mir-33b	4.0	0.826763	N
TCGA-KL-8331-01A-11R-2314-13	hsa-mir-340	48.0	9.921154	N
TCGA-KL-8331-01A-11R-2314-13	hsa-mir-342	140.0	28.936698	N
TCGA-KL-8331-01A-11R-2314-13	hsa-mir-345	19.0	3.927123	N
TCGA-KL-8331-01A-11R-2314-13	hsa-mir-346	0.0	0.0	N
TCGA-KL-8331-01A-11R-2314-13	hsa-mir-34a	652.0	134.762338	N
TCGA-KL-8331-01A-11R-2314-13	hsa-mir-34b	1.0	0.206691	N
TCGA-KL-8331-01A-11R-2314-13	hsa-mir-34c	22.0	4.547195	N
TCGA-KL-8331-01A-11R-2314-13	hsa-mir-3605	8.0	1.653526	N
TCGA-KL-8331-01A-11R-2314-13	hsa-mir-3606	0.0	0.0	N
TCGA-KL-8331-01A-11R-2314-13	hsa-mir-3607	630.0	130.215142	N
TCGA-KL-8331-01A-11R-2314-13	hsa-mir-3609	2.0	0.413381	N
TCGA-KL-8331-01A-11R-2314-13	hsa-mir-361	1263.0	261.050357	N
TCGA-KL-8331-01A-11R-2314-13	hsa-mir-3610	3.0	0.620072	N
TCGA-KL-8331-01A-11R-2314-13	hsa-mir-3611	0.0	0.0	N
TCGA-KL-8331-01A-11R-2314-13	hsa-mir-3612	0.0	0.0	N
TCGA-KL-8331-01A-11R-2314-13	hsa-mir-3613	28.0	5.78734	N
TCGA-KL-8331-01A-11R-2314-13	hsa-mir-3614	4.0	0.826763	N
TCGA-KL-8331-01A-11R-2314-13	hsa-mir-3615	7.0	1.446835	N
TCGA-KL-8331-01A-11R-2314-13	hsa-mir-3616	0.0	0.0	N
TCGA-KL-8331-01A-11R-2314-13	hsa-mir-3617	0.0	0.0	N
TCGA-KL-8331-01A-11R-2314-13	hsa-mir-3618	0.0	0.0	N
TCGA-KL-8331-01A-11R-2314-13	hsa-mir-3619	0.0	0.0	N
TCGA-KL-8331-01A-11R-2314-13	hsa-mir-362	141.0	29.143389	N
TCGA-KL-8331-01A-11R-2314-13	hsa-mir-3620	0.0	0.0	N
TCGA-KL-8331-01A-11R-2314-13	hsa-mir-3621	0.0	0.0	N
TCGA-KL-8331-01A-11R-2314-13	hsa-mir-3622a	0.0	0.0	N
TCGA-KL-8331-01A-11R-2314-13	hsa-mir-3622b	0.0	0.0	N
TCGA-KL-8331-01A-11R-2314-13	hsa-mir-363	49.0	10.127844	N
TCGA-KL-8331-01A-11R-2314-13	hsa-mir-3646	0.0	0.0	N
TCGA-KL-8331-01A-11R-2314-13	hsa-mir-3647	45.0	9.301082	N
TCGA-KL-8331-01A-11R-2314-13	hsa-mir-3648	0.0	0.0	N
TCGA-KL-8331-01A-11R-2314-13	hsa-mir-3649	0.0	0.0	N
TCGA-KL-8331-01A-11R-2314-13	hsa-mir-365-1	124.0	25.629647	N
TCGA-KL-8331-01A-11R-2314-13	hsa-mir-365-2	125.0	25.836338	N
TCGA-KL-8331-01A-11R-2314-13	hsa-mir-3650	0.0	0.0	N
TCGA-KL-8331-01A-11R-2314-13	hsa-mir-3651	5.0	1.033454	N
TCGA-KL-8331-01A-11R-2314-13	hsa-mir-3652	0.0	0.0	N
TCGA-KL-8331-01A-11R-2314-13	hsa-mir-3653	22.0	4.547195	N
TCGA-KL-8331-01A-11R-2314-13	hsa-mir-3654	0.0	0.0	N
TCGA-KL-8331-01A-11R-2314-13	hsa-mir-3655	1.0	0.206691	N
TCGA-KL-8331-01A-11R-2314-13	hsa-mir-3656	1.0	0.206691	N
TCGA-KL-8331-01A-11R-2314-13	hsa-mir-3657	0.0	0.0	N
TCGA-KL-8331-01A-11R-2314-13	hsa-mir-3658	0.0	0.0	N
TCGA-KL-8331-01A-11R-2314-13	hsa-mir-3659	0.0	0.0	N
TCGA-KL-8331-01A-11R-2314-13	hsa-mir-3660	0.0	0.0	N
TCGA-KL-8331-01A-11R-2314-13	hsa-mir-3661	0.0	0.0	N
TCGA-KL-8331-01A-11R-2314-13	hsa-mir-3662	0.0	0.0	N
TCGA-KL-8331-01A-11R-2314-13	hsa-mir-3663	0.0	0.0	N
TCGA-KL-8331-01A-11R-2314-13	hsa-mir-3664	0.0	0.0	N
TCGA-KL-8331-01A-11R-2314-13	hsa-mir-3665	0.0	0.0	N
TCGA-KL-8331-01A-11R-2314-13	hsa-mir-3666	0.0	0.0	N
TCGA-KL-8331-01A-11R-2314-13	hsa-mir-3667	0.0	0.0	N
TCGA-KL-8331-01A-11R-2314-13	hsa-mir-3668	0.0	0.0	N
TCGA-KL-8331-01A-11R-2314-13	hsa-mir-3669	0.0	0.0	N
TCGA-KL-8331-01A-11R-2314-13	hsa-mir-367	0.0	0.0	N
TCGA-KL-8331-01A-11R-2314-13	hsa-mir-3670	0.0	0.0	N
TCGA-KL-8331-01A-11R-2314-13	hsa-mir-3671	0.0	0.0	N
TCGA-KL-8331-01A-11R-2314-13	hsa-mir-3672	0.0	0.0	N
TCGA-KL-8331-01A-11R-2314-13	hsa-mir-3673	0.0	0.0	N
TCGA-KL-8331-01A-11R-2314-13	hsa-mir-3674	0.0	0.0	N
TCGA-KL-8331-01A-11R-2314-13	hsa-mir-3675	0.0	0.0	N
TCGA-KL-8331-01A-11R-2314-13	hsa-mir-3676	11.0	2.273598	N
TCGA-KL-8331-01A-11R-2314-13	hsa-mir-3677	5.0	1.033454	N
TCGA-KL-8331-01A-11R-2314-13	hsa-mir-3678	0.0	0.0	N
TCGA-KL-8331-01A-11R-2314-13	hsa-mir-3679	0.0	0.0	N
TCGA-KL-8331-01A-11R-2314-13	hsa-mir-3680	0.0	0.0	N
TCGA-KL-8331-01A-11R-2314-13	hsa-mir-3681	0.0	0.0	N
TCGA-KL-8331-01A-11R-2314-13	hsa-mir-3682	0.0	0.0	N
TCGA-KL-8331-01A-11R-2314-13	hsa-mir-3683	0.0	0.0	N
TCGA-KL-8331-01A-11R-2314-13	hsa-mir-3684	2.0	0.413381	N
TCGA-KL-8331-01A-11R-2314-13	hsa-mir-3685	0.0	0.0	N
TCGA-KL-8331-01A-11R-2314-13	hsa-mir-3686	0.0	0.0	N
TCGA-KL-8331-01A-11R-2314-13	hsa-mir-3687	0.0	0.0	N
TCGA-KL-8331-01A-11R-2314-13	hsa-mir-3688	2.0	0.413381	N
TCGA-KL-8331-01A-11R-2314-13	hsa-mir-3689a	0.0	0.0	N
TCGA-KL-8331-01A-11R-2314-13	hsa-mir-3689b	0.0	0.0	N
TCGA-KL-8331-01A-11R-2314-13	hsa-mir-369	0.0	0.0	N
TCGA-KL-8331-01A-11R-2314-13	hsa-mir-3690	2.0	0.413381	N
TCGA-KL-8331-01A-11R-2314-13	hsa-mir-3691	0.0	0.0	N
TCGA-KL-8331-01A-11R-2314-13	hsa-mir-3692	0.0	0.0	N
TCGA-KL-8331-01A-11R-2314-13	hsa-mir-370	10.0	2.066907	N
TCGA-KL-8331-01A-11R-2314-13	hsa-mir-371	0.0	0.0	N
TCGA-KL-8331-01A-11R-2314-13	hsa-mir-3713	0.0	0.0	N
TCGA-KL-8331-01A-11R-2314-13	hsa-mir-3714	0.0	0.0	N
TCGA-KL-8331-01A-11R-2314-13	hsa-mir-372	2.0	0.413381	N
TCGA-KL-8331-01A-11R-2314-13	hsa-mir-373	0.0	0.0	N
TCGA-KL-8331-01A-11R-2314-13	hsa-mir-374a	1744.0	360.468584	N
TCGA-KL-8331-01A-11R-2314-13	hsa-mir-374b	219.0	45.265264	N
TCGA-KL-8331-01A-11R-2314-13	hsa-mir-374c	0.0	0.0	N
TCGA-KL-8331-01A-11R-2314-13	hsa-mir-375	1814.0	374.936933	N
TCGA-KL-8331-01A-11R-2314-13	hsa-mir-376a-1	0.0	0.0	N
TCGA-KL-8331-01A-11R-2314-13	hsa-mir-376a-2	0.0	0.0	N
TCGA-KL-8331-01A-11R-2314-13	hsa-mir-376b	1.0	0.206691	Y
TCGA-KL-8331-01A-11R-2314-13	hsa-mir-376c	4.0	0.826763	Y
TCGA-KL-8331-01A-11R-2314-13	hsa-mir-377	1.0	0.206691	N
TCGA-KL-8331-01A-11R-2314-13	hsa-mir-378	3563.0	736.438971	N
TCGA-KL-8331-01A-11R-2314-13	hsa-mir-378b	0.0	0.0	N
TCGA-KL-8331-01A-11R-2314-13	hsa-mir-378c	46.0	9.507772	N
TCGA-KL-8331-01A-11R-2314-13	hsa-mir-379	302.0	62.420592	N
TCGA-KL-8331-01A-11R-2314-13	hsa-mir-380	1.0	0.206691	N
TCGA-KL-8331-01A-11R-2314-13	hsa-mir-381	24.0	4.960577	N
TCGA-KL-8331-01A-11R-2314-13	hsa-mir-382	4.0	0.826763	N
TCGA-KL-8331-01A-11R-2314-13	hsa-mir-383	0.0	0.0	N
TCGA-KL-8331-01A-11R-2314-13	hsa-mir-384	0.0	0.0	N
TCGA-KL-8331-01A-11R-2314-13	hsa-mir-3907	0.0	0.0	N
TCGA-KL-8331-01A-11R-2314-13	hsa-mir-3908	0.0	0.0	N
TCGA-KL-8331-01A-11R-2314-13	hsa-mir-3909	2.0	0.413381	N
TCGA-KL-8331-01A-11R-2314-13	hsa-mir-3910-1	0.0	0.0	N
TCGA-KL-8331-01A-11R-2314-13	hsa-mir-3910-2	0.0	0.0	N
TCGA-KL-8331-01A-11R-2314-13	hsa-mir-3911	0.0	0.0	N
TCGA-KL-8331-01A-11R-2314-13	hsa-mir-3912	4.0	0.826763	N
TCGA-KL-8331-01A-11R-2314-13	hsa-mir-3913-1	11.0	2.273598	N
TCGA-KL-8331-01A-11R-2314-13	hsa-mir-3913-2	0.0	0.0	N
TCGA-KL-8331-01A-11R-2314-13	hsa-mir-3914-1	0.0	0.0	N
TCGA-KL-8331-01A-11R-2314-13	hsa-mir-3914-2	0.0	0.0	N
TCGA-KL-8331-01A-11R-2314-13	hsa-mir-3915	0.0	0.0	N
TCGA-KL-8331-01A-11R-2314-13	hsa-mir-3916	0.0	0.0	N
TCGA-KL-8331-01A-11R-2314-13	hsa-mir-3917	1.0	0.206691	N
TCGA-KL-8331-01A-11R-2314-13	hsa-mir-3918	0.0	0.0	N
TCGA-KL-8331-01A-11R-2314-13	hsa-mir-3919	1.0	0.206691	N
TCGA-KL-8331-01A-11R-2314-13	hsa-mir-3920	0.0	0.0	N
TCGA-KL-8331-01A-11R-2314-13	hsa-mir-3921	0.0	0.0	N
TCGA-KL-8331-01A-11R-2314-13	hsa-mir-3922	0.0	0.0	N
TCGA-KL-8331-01A-11R-2314-13	hsa-mir-3923	0.0	0.0	N
TCGA-KL-8331-01A-11R-2314-13	hsa-mir-3924	0.0	0.0	N
TCGA-KL-8331-01A-11R-2314-13	hsa-mir-3925	0.0	0.0	N
TCGA-KL-8331-01A-11R-2314-13	hsa-mir-3926-1	0.0	0.0	N
TCGA-KL-8331-01A-11R-2314-13	hsa-mir-3926-2	0.0	0.0	N
TCGA-KL-8331-01A-11R-2314-13	hsa-mir-3927	0.0	0.0	N
TCGA-KL-8331-01A-11R-2314-13	hsa-mir-3928	2.0	0.413381	N
TCGA-KL-8331-01A-11R-2314-13	hsa-mir-3929	0.0	0.0	N
TCGA-KL-8331-01A-11R-2314-13	hsa-mir-3934	2.0	0.413381	N
TCGA-KL-8331-01A-11R-2314-13	hsa-mir-3935	0.0	0.0	N
TCGA-KL-8331-01A-11R-2314-13	hsa-mir-3936	0.0	0.0	N
TCGA-KL-8331-01A-11R-2314-13	hsa-mir-3937	0.0	0.0	N
TCGA-KL-8331-01A-11R-2314-13	hsa-mir-3938	0.0	0.0	N
TCGA-KL-8331-01A-11R-2314-13	hsa-mir-3939	0.0	0.0	N
TCGA-KL-8331-01A-11R-2314-13	hsa-mir-3940	1.0	0.206691	N
TCGA-KL-8331-01A-11R-2314-13	hsa-mir-3941	2.0	0.413381	N
TCGA-KL-8331-01A-11R-2314-13	hsa-mir-3942	3.0	0.620072	N
TCGA-KL-8331-01A-11R-2314-13	hsa-mir-3943	0.0	0.0	N
TCGA-KL-8331-01A-11R-2314-13	hsa-mir-3944	0.0	0.0	N
TCGA-KL-8331-01A-11R-2314-13	hsa-mir-3945	0.0	0.0	N
TCGA-KL-8331-01A-11R-2314-13	hsa-mir-409	15.0	3.100361	N
TCGA-KL-8331-01A-11R-2314-13	hsa-mir-410	13.0	2.686979	N
TCGA-KL-8331-01A-11R-2314-13	hsa-mir-411	2.0	0.413381	N
TCGA-KL-8331-01A-11R-2314-13	hsa-mir-412	9.0	1.860216	N
TCGA-KL-8331-01A-11R-2314-13	hsa-mir-421	8.0	1.653526	N
TCGA-KL-8331-01A-11R-2314-13	hsa-mir-422a	0.0	0.0	N
TCGA-KL-8331-01A-11R-2314-13	hsa-mir-423	334.0	69.034694	N
TCGA-KL-8331-01A-11R-2314-13	hsa-mir-424	2007.0	414.828239	N
TCGA-KL-8331-01A-11R-2314-13	hsa-mir-425	336.0	69.448076	N
TCGA-KL-8331-01A-11R-2314-13	hsa-mir-4251	0.0	0.0	N
TCGA-KL-8331-01A-11R-2314-13	hsa-mir-4252	0.0	0.0	N
TCGA-KL-8331-01A-11R-2314-13	hsa-mir-4253	0.0	0.0	N
TCGA-KL-8331-01A-11R-2314-13	hsa-mir-4254	0.0	0.0	N
TCGA-KL-8331-01A-11R-2314-13	hsa-mir-4255	0.0	0.0	N
TCGA-KL-8331-01A-11R-2314-13	hsa-mir-4256	0.0	0.0	N
TCGA-KL-8331-01A-11R-2314-13	hsa-mir-4257	0.0	0.0	N
TCGA-KL-8331-01A-11R-2314-13	hsa-mir-4258	0.0	0.0	N
TCGA-KL-8331-01A-11R-2314-13	hsa-mir-4259	0.0	0.0	N
TCGA-KL-8331-01A-11R-2314-13	hsa-mir-4260	0.0	0.0	N
TCGA-KL-8331-01A-11R-2314-13	hsa-mir-4261	0.0	0.0	N
TCGA-KL-8331-01A-11R-2314-13	hsa-mir-4262	0.0	0.0	N
TCGA-KL-8331-01A-11R-2314-13	hsa-mir-4263	0.0	0.0	N
TCGA-KL-8331-01A-11R-2314-13	hsa-mir-4264	0.0	0.0	N
TCGA-KL-8331-01A-11R-2314-13	hsa-mir-4265	0.0	0.0	N
TCGA-KL-8331-01A-11R-2314-13	hsa-mir-4266	0.0	0.0	N
TCGA-KL-8331-01A-11R-2314-13	hsa-mir-4267	0.0	0.0	N
TCGA-KL-8331-01A-11R-2314-13	hsa-mir-4268	0.0	0.0	N
TCGA-KL-8331-01A-11R-2314-13	hsa-mir-4269	0.0	0.0	N
TCGA-KL-8331-01A-11R-2314-13	hsa-mir-4270	0.0	0.0	N
TCGA-KL-8331-01A-11R-2314-13	hsa-mir-4271	0.0	0.0	N
TCGA-KL-8331-01A-11R-2314-13	hsa-mir-4272	0.0	0.0	N
TCGA-KL-8331-01A-11R-2314-13	hsa-mir-4273	0.0	0.0	N
TCGA-KL-8331-01A-11R-2314-13	hsa-mir-4274	0.0	0.0	N
TCGA-KL-8331-01A-11R-2314-13	hsa-mir-4275	0.0	0.0	N
TCGA-KL-8331-01A-11R-2314-13	hsa-mir-4276	0.0	0.0	N
TCGA-KL-8331-01A-11R-2314-13	hsa-mir-4277	0.0	0.0	N
TCGA-KL-8331-01A-11R-2314-13	hsa-mir-4278	0.0	0.0	N
TCGA-KL-8331-01A-11R-2314-13	hsa-mir-4279	0.0	0.0	N
TCGA-KL-8331-01A-11R-2314-13	hsa-mir-4280	0.0	0.0	N
TCGA-KL-8331-01A-11R-2314-13	hsa-mir-4281	0.0	0.0	N
TCGA-KL-8331-01A-11R-2314-13	hsa-mir-4282	0.0	0.0	N
TCGA-KL-8331-01A-11R-2314-13	hsa-mir-4283-1	0.0	0.0	N
TCGA-KL-8331-01A-11R-2314-13	hsa-mir-4283-2	0.0	0.0	N
TCGA-KL-8331-01A-11R-2314-13	hsa-mir-4284	0.0	0.0	N
TCGA-KL-8331-01A-11R-2314-13	hsa-mir-4285	0.0	0.0	N
TCGA-KL-8331-01A-11R-2314-13	hsa-mir-4286	0.0	0.0	N
TCGA-KL-8331-01A-11R-2314-13	hsa-mir-4287	0.0	0.0	N
TCGA-KL-8331-01A-11R-2314-13	hsa-mir-4288	0.0	0.0	N
TCGA-KL-8331-01A-11R-2314-13	hsa-mir-4289	0.0	0.0	N
TCGA-KL-8331-01A-11R-2314-13	hsa-mir-429	494.0	102.105207	N
TCGA-KL-8331-01A-11R-2314-13	hsa-mir-4290	0.0	0.0	N
TCGA-KL-8331-01A-11R-2314-13	hsa-mir-4291	0.0	0.0	N
TCGA-KL-8331-01A-11R-2314-13	hsa-mir-4292	0.0	0.0	N
TCGA-KL-8331-01A-11R-2314-13	hsa-mir-4293	0.0	0.0	N
TCGA-KL-8331-01A-11R-2314-13	hsa-mir-4294	0.0	0.0	N
TCGA-KL-8331-01A-11R-2314-13	hsa-mir-4295	0.0	0.0	N
TCGA-KL-8331-01A-11R-2314-13	hsa-mir-4296	0.0	0.0	N
TCGA-KL-8331-01A-11R-2314-13	hsa-mir-4297	0.0	0.0	N
TCGA-KL-8331-01A-11R-2314-13	hsa-mir-4298	0.0	0.0	N
TCGA-KL-8331-01A-11R-2314-13	hsa-mir-4299	0.0	0.0	N
TCGA-KL-8331-01A-11R-2314-13	hsa-mir-4300	0.0	0.0	N
TCGA-KL-8331-01A-11R-2314-13	hsa-mir-4301	0.0	0.0	N
TCGA-KL-8331-01A-11R-2314-13	hsa-mir-4302	0.0	0.0	N
TCGA-KL-8331-01A-11R-2314-13	hsa-mir-4303	0.0	0.0	N
TCGA-KL-8331-01A-11R-2314-13	hsa-mir-4304	0.0	0.0	N
TCGA-KL-8331-01A-11R-2314-13	hsa-mir-4305	0.0	0.0	N
TCGA-KL-8331-01A-11R-2314-13	hsa-mir-4306	1.0	0.206691	N
TCGA-KL-8331-01A-11R-2314-13	hsa-mir-4307	0.0	0.0	N
TCGA-KL-8331-01A-11R-2314-13	hsa-mir-4308	0.0	0.0	N
TCGA-KL-8331-01A-11R-2314-13	hsa-mir-4309	0.0	0.0	N
TCGA-KL-8331-01A-11R-2314-13	hsa-mir-431	9.0	1.860216	N
TCGA-KL-8331-01A-11R-2314-13	hsa-mir-4310	0.0	0.0	N
TCGA-KL-8331-01A-11R-2314-13	hsa-mir-4311	0.0	0.0	N
TCGA-KL-8331-01A-11R-2314-13	hsa-mir-4312	0.0	0.0	N
TCGA-KL-8331-01A-11R-2314-13	hsa-mir-4313	0.0	0.0	N
TCGA-KL-8331-01A-11R-2314-13	hsa-mir-4314	0.0	0.0	N
TCGA-KL-8331-01A-11R-2314-13	hsa-mir-4315-1	0.0	0.0	N
TCGA-KL-8331-01A-11R-2314-13	hsa-mir-4315-2	0.0	0.0	N
TCGA-KL-8331-01A-11R-2314-13	hsa-mir-4316	0.0	0.0	N
TCGA-KL-8331-01A-11R-2314-13	hsa-mir-4317	0.0	0.0	N
TCGA-KL-8331-01A-11R-2314-13	hsa-mir-4318	0.0	0.0	N
TCGA-KL-8331-01A-11R-2314-13	hsa-mir-4319	0.0	0.0	N
TCGA-KL-8331-01A-11R-2314-13	hsa-mir-432	3.0	0.620072	N
TCGA-KL-8331-01A-11R-2314-13	hsa-mir-4320	0.0	0.0	N
TCGA-KL-8331-01A-11R-2314-13	hsa-mir-4321	0.0	0.0	N
TCGA-KL-8331-01A-11R-2314-13	hsa-mir-4322	0.0	0.0	N
TCGA-KL-8331-01A-11R-2314-13	hsa-mir-4323	0.0	0.0	N
TCGA-KL-8331-01A-11R-2314-13	hsa-mir-4324	0.0	0.0	N
TCGA-KL-8331-01A-11R-2314-13	hsa-mir-4325	0.0	0.0	N
TCGA-KL-8331-01A-11R-2314-13	hsa-mir-4326	6.0	1.240144	N
TCGA-KL-8331-01A-11R-2314-13	hsa-mir-4327	0.0	0.0	N
TCGA-KL-8331-01A-11R-2314-13	hsa-mir-4328	0.0	0.0	N
TCGA-KL-8331-01A-11R-2314-13	hsa-mir-4329	0.0	0.0	N
TCGA-KL-8331-01A-11R-2314-13	hsa-mir-433	3.0	0.620072	N
TCGA-KL-8331-01A-11R-2314-13	hsa-mir-4330	0.0	0.0	N
TCGA-KL-8331-01A-11R-2314-13	hsa-mir-448	0.0	0.0	N
TCGA-KL-8331-01A-11R-2314-13	hsa-mir-449a	1.0	0.206691	N
TCGA-KL-8331-01A-11R-2314-13	hsa-mir-449b	0.0	0.0	N
TCGA-KL-8331-01A-11R-2314-13	hsa-mir-449c	0.0	0.0	N
TCGA-KL-8331-01A-11R-2314-13	hsa-mir-450a-1	32.0	6.614102	N
TCGA-KL-8331-01A-11R-2314-13	hsa-mir-450a-2	34.0	7.027484	N
TCGA-KL-8331-01A-11R-2314-13	hsa-mir-450b	138.0	28.523317	N
TCGA-KL-8331-01A-11R-2314-13	hsa-mir-451	5838.0	1206.660319	N
TCGA-KL-8331-01A-11R-2314-13	hsa-mir-452	52.0	10.747917	N
TCGA-KL-8331-01A-11R-2314-13	hsa-mir-454	10.0	2.066907	N
TCGA-KL-8331-01A-11R-2314-13	hsa-mir-455	159.0	32.863822	N
TCGA-KL-8331-01A-11R-2314-13	hsa-mir-466	0.0	0.0	N
TCGA-KL-8331-01A-11R-2314-13	hsa-mir-483	6.0	1.240144	N
TCGA-KL-8331-01A-11R-2314-13	hsa-mir-484	112.0	23.149359	N
TCGA-KL-8331-01A-11R-2314-13	hsa-mir-485	1.0	0.206691	N
TCGA-KL-8331-01A-11R-2314-13	hsa-mir-486	3461.0	715.35652	N
TCGA-KL-8331-01A-11R-2314-13	hsa-mir-487a	0.0	0.0	N
TCGA-KL-8331-01A-11R-2314-13	hsa-mir-487b	3.0	0.620072	N
TCGA-KL-8331-01A-11R-2314-13	hsa-mir-488	0.0	0.0	N
TCGA-KL-8331-01A-11R-2314-13	hsa-mir-489	0.0	0.0	N
TCGA-KL-8331-01A-11R-2314-13	hsa-mir-490	0.0	0.0	N
TCGA-KL-8331-01A-11R-2314-13	hsa-mir-491	9.0	1.860216	N
TCGA-KL-8331-01A-11R-2314-13	hsa-mir-492	0.0	0.0	N
TCGA-KL-8331-01A-11R-2314-13	hsa-mir-493	10.0	2.066907	N
TCGA-KL-8331-01A-11R-2314-13	hsa-mir-494	0.0	0.0	N
TCGA-KL-8331-01A-11R-2314-13	hsa-mir-495	5.0	1.033454	N
TCGA-KL-8331-01A-11R-2314-13	hsa-mir-496	0.0	0.0	N
TCGA-KL-8331-01A-11R-2314-13	hsa-mir-497	35.0	7.234175	N
TCGA-KL-8331-01A-11R-2314-13	hsa-mir-498	3.0	0.620072	N
TCGA-KL-8331-01A-11R-2314-13	hsa-mir-499	3.0	0.620072	N
TCGA-KL-8331-01A-11R-2314-13	hsa-mir-500a	938.0	193.875879	Y
TCGA-KL-8331-01A-11R-2314-13	hsa-mir-500b	34.0	7.027484	Y
TCGA-KL-8331-01A-11R-2314-13	hsa-mir-501	127.0	26.249719	N
TCGA-KL-8331-01A-11R-2314-13	hsa-mir-502	68.0	14.054968	Y
TCGA-KL-8331-01A-11R-2314-13	hsa-mir-503	126.0	26.043028	N
TCGA-KL-8331-01A-11R-2314-13	hsa-mir-504	8.0	1.653526	N
TCGA-KL-8331-01A-11R-2314-13	hsa-mir-505	58.0	11.988061	N
TCGA-KL-8331-01A-11R-2314-13	hsa-mir-506	0.0	0.0	N
TCGA-KL-8331-01A-11R-2314-13	hsa-mir-507	0.0	0.0	N
TCGA-KL-8331-01A-11R-2314-13	hsa-mir-508	125.0	25.836338	N
TCGA-KL-8331-01A-11R-2314-13	hsa-mir-509-1	9.0	1.860216	N
TCGA-KL-8331-01A-11R-2314-13	hsa-mir-509-2	9.0	1.860216	N
TCGA-KL-8331-01A-11R-2314-13	hsa-mir-509-3	7.0	1.446835	N
TCGA-KL-8331-01A-11R-2314-13	hsa-mir-510	0.0	0.0	N
TCGA-KL-8331-01A-11R-2314-13	hsa-mir-511-1	3.0	0.620072	N
TCGA-KL-8331-01A-11R-2314-13	hsa-mir-511-2	5.0	1.033454	N
TCGA-KL-8331-01A-11R-2314-13	hsa-mir-512-1	1.0	0.206691	N
TCGA-KL-8331-01A-11R-2314-13	hsa-mir-512-2	3.0	0.620072	N
TCGA-KL-8331-01A-11R-2314-13	hsa-mir-513a-1	0.0	0.0	N
TCGA-KL-8331-01A-11R-2314-13	hsa-mir-513a-2	0.0	0.0	N
TCGA-KL-8331-01A-11R-2314-13	hsa-mir-513b	0.0	0.0	N
TCGA-KL-8331-01A-11R-2314-13	hsa-mir-513c	1.0	0.206691	N
TCGA-KL-8331-01A-11R-2314-13	hsa-mir-514-1	32.0	6.614102	N
TCGA-KL-8331-01A-11R-2314-13	hsa-mir-514-2	25.0	5.167268	N
TCGA-KL-8331-01A-11R-2314-13	hsa-mir-514-3	21.0	4.340505	N
TCGA-KL-8331-01A-11R-2314-13	hsa-mir-514b	0.0	0.0	N
TCGA-KL-8331-01A-11R-2314-13	hsa-mir-515-1	2.0	0.413381	N
TCGA-KL-8331-01A-11R-2314-13	hsa-mir-515-2	2.0	0.413381	N
TCGA-KL-8331-01A-11R-2314-13	hsa-mir-516a-1	5.0	1.033454	N
TCGA-KL-8331-01A-11R-2314-13	hsa-mir-516a-2	1.0	0.206691	N
TCGA-KL-8331-01A-11R-2314-13	hsa-mir-516b-1	4.0	0.826763	N
TCGA-KL-8331-01A-11R-2314-13	hsa-mir-516b-2	0.0	0.0	N
TCGA-KL-8331-01A-11R-2314-13	hsa-mir-517a	16.0	3.307051	Y
TCGA-KL-8331-01A-11R-2314-13	hsa-mir-517b	16.0	3.307051	Y
TCGA-KL-8331-01A-11R-2314-13	hsa-mir-517c	0.0	0.0	N
TCGA-KL-8331-01A-11R-2314-13	hsa-mir-518a-1	2.0	0.413381	Y
TCGA-KL-8331-01A-11R-2314-13	hsa-mir-518a-2	1.0	0.206691	Y
TCGA-KL-8331-01A-11R-2314-13	hsa-mir-518b	3.0	0.620072	N
TCGA-KL-8331-01A-11R-2314-13	hsa-mir-518c	7.0	1.446835	N
TCGA-KL-8331-01A-11R-2314-13	hsa-mir-518d	0.0	0.0	N
TCGA-KL-8331-01A-11R-2314-13	hsa-mir-518e	5.0	1.033454	N
TCGA-KL-8331-01A-11R-2314-13	hsa-mir-518f	1.0	0.206691	N
TCGA-KL-8331-01A-11R-2314-13	hsa-mir-519a-1	4.0	0.826763	N
TCGA-KL-8331-01A-11R-2314-13	hsa-mir-519a-2	3.0	0.620072	Y
TCGA-KL-8331-01A-11R-2314-13	hsa-mir-519b	0.0	0.0	N
TCGA-KL-8331-01A-11R-2314-13	hsa-mir-519c	1.0	0.206691	N
TCGA-KL-8331-01A-11R-2314-13	hsa-mir-519d	2.0	0.413381	N
TCGA-KL-8331-01A-11R-2314-13	hsa-mir-519e	0.0	0.0	N
TCGA-KL-8331-01A-11R-2314-13	hsa-mir-520a	8.0	1.653526	N
TCGA-KL-8331-01A-11R-2314-13	hsa-mir-520b	1.0	0.206691	Y
TCGA-KL-8331-01A-11R-2314-13	hsa-mir-520c	0.0	0.0	N
TCGA-KL-8331-01A-11R-2314-13	hsa-mir-520d	1.0	0.206691	N
TCGA-KL-8331-01A-11R-2314-13	hsa-mir-520e	0.0	0.0	N
TCGA-KL-8331-01A-11R-2314-13	hsa-mir-520f	1.0	0.206691	N
TCGA-KL-8331-01A-11R-2314-13	hsa-mir-520g	3.0	0.620072	Y
TCGA-KL-8331-01A-11R-2314-13	hsa-mir-520h	3.0	0.620072	Y
TCGA-KL-8331-01A-11R-2314-13	hsa-mir-521-1	1.0	0.206691	N
TCGA-KL-8331-01A-11R-2314-13	hsa-mir-521-2	0.0	0.0	N
TCGA-KL-8331-01A-11R-2314-13	hsa-mir-522	2.0	0.413381	N
TCGA-KL-8331-01A-11R-2314-13	hsa-mir-523	2.0	0.413381	N
TCGA-KL-8331-01A-11R-2314-13	hsa-mir-524	0.0	0.0	N
TCGA-KL-8331-01A-11R-2314-13	hsa-mir-525	1.0	0.206691	N
TCGA-KL-8331-01A-11R-2314-13	hsa-mir-526a-1	0.0	0.0	N
TCGA-KL-8331-01A-11R-2314-13	hsa-mir-526a-2	0.0	0.0	N
TCGA-KL-8331-01A-11R-2314-13	hsa-mir-526b	15.0	3.100361	N
TCGA-KL-8331-01A-11R-2314-13	hsa-mir-527	2.0	0.413381	Y
TCGA-KL-8331-01A-11R-2314-13	hsa-mir-532	10480.0	2166.118557	N
TCGA-KL-8331-01A-11R-2314-13	hsa-mir-539	4.0	0.826763	N
TCGA-KL-8331-01A-11R-2314-13	hsa-mir-541	0.0	0.0	N
TCGA-KL-8331-01A-11R-2314-13	hsa-mir-542	2485.0	513.626395	N
TCGA-KL-8331-01A-11R-2314-13	hsa-mir-543	2.0	0.413381	N
TCGA-KL-8331-01A-11R-2314-13	hsa-mir-544	0.0	0.0	N
TCGA-KL-8331-01A-11R-2314-13	hsa-mir-544b	0.0	0.0	N
TCGA-KL-8331-01A-11R-2314-13	hsa-mir-545	2.0	0.413381	N
TCGA-KL-8331-01A-11R-2314-13	hsa-mir-548a-1	0.0	0.0	N
TCGA-KL-8331-01A-11R-2314-13	hsa-mir-548a-2	0.0	0.0	N
TCGA-KL-8331-01A-11R-2314-13	hsa-mir-548a-3	0.0	0.0	N
TCGA-KL-8331-01A-11R-2314-13	hsa-mir-548aa-1	0.0	0.0	N
TCGA-KL-8331-01A-11R-2314-13	hsa-mir-548aa-2	0.0	0.0	N
TCGA-KL-8331-01A-11R-2314-13	hsa-mir-548b	2.0	0.413381	N
TCGA-KL-8331-01A-11R-2314-13	hsa-mir-548c	0.0	0.0	N
TCGA-KL-8331-01A-11R-2314-13	hsa-mir-548d-1	0.0	0.0	N
TCGA-KL-8331-01A-11R-2314-13	hsa-mir-548d-2	1.0	0.206691	N
TCGA-KL-8331-01A-11R-2314-13	hsa-mir-548e	1.0	0.206691	N
TCGA-KL-8331-01A-11R-2314-13	hsa-mir-548f-1	0.0	0.0	N
TCGA-KL-8331-01A-11R-2314-13	hsa-mir-548f-2	0.0	0.0	N
TCGA-KL-8331-01A-11R-2314-13	hsa-mir-548f-3	0.0	0.0	N
TCGA-KL-8331-01A-11R-2314-13	hsa-mir-548f-4	0.0	0.0	N
TCGA-KL-8331-01A-11R-2314-13	hsa-mir-548f-5	0.0	0.0	N
TCGA-KL-8331-01A-11R-2314-13	hsa-mir-548g	0.0	0.0	N
TCGA-KL-8331-01A-11R-2314-13	hsa-mir-548h-1	0.0	0.0	N
TCGA-KL-8331-01A-11R-2314-13	hsa-mir-548h-2	0.0	0.0	N
TCGA-KL-8331-01A-11R-2314-13	hsa-mir-548h-3	0.0	0.0	N
TCGA-KL-8331-01A-11R-2314-13	hsa-mir-548h-4	0.0	0.0	N
TCGA-KL-8331-01A-11R-2314-13	hsa-mir-548i-1	0.0	0.0	N
TCGA-KL-8331-01A-11R-2314-13	hsa-mir-548i-2	0.0	0.0	N
TCGA-KL-8331-01A-11R-2314-13	hsa-mir-548i-3	0.0	0.0	N
TCGA-KL-8331-01A-11R-2314-13	hsa-mir-548i-4	0.0	0.0	N
TCGA-KL-8331-01A-11R-2314-13	hsa-mir-548j	0.0	0.0	N
TCGA-KL-8331-01A-11R-2314-13	hsa-mir-548k	0.0	0.0	N
TCGA-KL-8331-01A-11R-2314-13	hsa-mir-548l	0.0	0.0	N
TCGA-KL-8331-01A-11R-2314-13	hsa-mir-548m	0.0	0.0	N
TCGA-KL-8331-01A-11R-2314-13	hsa-mir-548n	0.0	0.0	N
TCGA-KL-8331-01A-11R-2314-13	hsa-mir-548o	2.0	0.413381	N
TCGA-KL-8331-01A-11R-2314-13	hsa-mir-548p	0.0	0.0	N
TCGA-KL-8331-01A-11R-2314-13	hsa-mir-548q	0.0	0.0	N
TCGA-KL-8331-01A-11R-2314-13	hsa-mir-548s	0.0	0.0	N
TCGA-KL-8331-01A-11R-2314-13	hsa-mir-548t	0.0	0.0	N
TCGA-KL-8331-01A-11R-2314-13	hsa-mir-548u	0.0	0.0	N
TCGA-KL-8331-01A-11R-2314-13	hsa-mir-548v	5.0	1.033454	N
TCGA-KL-8331-01A-11R-2314-13	hsa-mir-548w	0.0	0.0	N
TCGA-KL-8331-01A-11R-2314-13	hsa-mir-548x	0.0	0.0	N
TCGA-KL-8331-01A-11R-2314-13	hsa-mir-548y	0.0	0.0	N
TCGA-KL-8331-01A-11R-2314-13	hsa-mir-548z	0.0	0.0	N
TCGA-KL-8331-01A-11R-2314-13	hsa-mir-549	0.0	0.0	N
TCGA-KL-8331-01A-11R-2314-13	hsa-mir-550a-1	8.0	1.653526	N
TCGA-KL-8331-01A-11R-2314-13	hsa-mir-550a-2	7.0	1.446835	N
TCGA-KL-8331-01A-11R-2314-13	hsa-mir-550b-1	0.0	0.0	N
TCGA-KL-8331-01A-11R-2314-13	hsa-mir-550b-2	0.0	0.0	N
TCGA-KL-8331-01A-11R-2314-13	hsa-mir-551a	1.0	0.206691	N
TCGA-KL-8331-01A-11R-2314-13	hsa-mir-551b	4.0	0.826763	N
TCGA-KL-8331-01A-11R-2314-13	hsa-mir-552	0.0	0.0	N
TCGA-KL-8331-01A-11R-2314-13	hsa-mir-553	0.0	0.0	N
TCGA-KL-8331-01A-11R-2314-13	hsa-mir-554	0.0	0.0	N
TCGA-KL-8331-01A-11R-2314-13	hsa-mir-555	0.0	0.0	N
TCGA-KL-8331-01A-11R-2314-13	hsa-mir-556	0.0	0.0	N
TCGA-KL-8331-01A-11R-2314-13	hsa-mir-557	0.0	0.0	N
TCGA-KL-8331-01A-11R-2314-13	hsa-mir-558	0.0	0.0	N
TCGA-KL-8331-01A-11R-2314-13	hsa-mir-559	0.0	0.0	N
TCGA-KL-8331-01A-11R-2314-13	hsa-mir-561	8.0	1.653526	N
TCGA-KL-8331-01A-11R-2314-13	hsa-mir-562	0.0	0.0	N
TCGA-KL-8331-01A-11R-2314-13	hsa-mir-563	0.0	0.0	N
TCGA-KL-8331-01A-11R-2314-13	hsa-mir-564	0.0	0.0	N
TCGA-KL-8331-01A-11R-2314-13	hsa-mir-566	0.0	0.0	N
TCGA-KL-8331-01A-11R-2314-13	hsa-mir-567	0.0	0.0	N
TCGA-KL-8331-01A-11R-2314-13	hsa-mir-568	0.0	0.0	N
TCGA-KL-8331-01A-11R-2314-13	hsa-mir-569	0.0	0.0	N
TCGA-KL-8331-01A-11R-2314-13	hsa-mir-570	3.0	0.620072	N
TCGA-KL-8331-01A-11R-2314-13	hsa-mir-571	0.0	0.0	N
TCGA-KL-8331-01A-11R-2314-13	hsa-mir-572	0.0	0.0	N
TCGA-KL-8331-01A-11R-2314-13	hsa-mir-573	0.0	0.0	N
TCGA-KL-8331-01A-11R-2314-13	hsa-mir-574	90.0	18.602163	N
TCGA-KL-8331-01A-11R-2314-13	hsa-mir-575	0.0	0.0	N
TCGA-KL-8331-01A-11R-2314-13	hsa-mir-576	36.0	7.440865	N
TCGA-KL-8331-01A-11R-2314-13	hsa-mir-577	118.0	24.389503	N
TCGA-KL-8331-01A-11R-2314-13	hsa-mir-578	0.0	0.0	N
TCGA-KL-8331-01A-11R-2314-13	hsa-mir-579	0.0	0.0	N
TCGA-KL-8331-01A-11R-2314-13	hsa-mir-580	3.0	0.620072	N
TCGA-KL-8331-01A-11R-2314-13	hsa-mir-581	2.0	0.413381	N
TCGA-KL-8331-01A-11R-2314-13	hsa-mir-582	6405.0	1323.853947	N
TCGA-KL-8331-01A-11R-2314-13	hsa-mir-583	0.0	0.0	N
TCGA-KL-8331-01A-11R-2314-13	hsa-mir-584	213.0	44.02512	N
TCGA-KL-8331-01A-11R-2314-13	hsa-mir-585	2.0	0.413381	N
TCGA-KL-8331-01A-11R-2314-13	hsa-mir-586	0.0	0.0	N
TCGA-KL-8331-01A-11R-2314-13	hsa-mir-587	0.0	0.0	N
TCGA-KL-8331-01A-11R-2314-13	hsa-mir-588	0.0	0.0	N
TCGA-KL-8331-01A-11R-2314-13	hsa-mir-589	202.0	41.751522	N
TCGA-KL-8331-01A-11R-2314-13	hsa-mir-590	50.0	10.334535	N
TCGA-KL-8331-01A-11R-2314-13	hsa-mir-591	0.0	0.0	N
TCGA-KL-8331-01A-11R-2314-13	hsa-mir-592	10.0	2.066907	N
TCGA-KL-8331-01A-11R-2314-13	hsa-mir-593	0.0	0.0	N
TCGA-KL-8331-01A-11R-2314-13	hsa-mir-595	0.0	0.0	N
TCGA-KL-8331-01A-11R-2314-13	hsa-mir-596	0.0	0.0	N
TCGA-KL-8331-01A-11R-2314-13	hsa-mir-597	0.0	0.0	N
TCGA-KL-8331-01A-11R-2314-13	hsa-mir-598	444.0	91.770672	N
TCGA-KL-8331-01A-11R-2314-13	hsa-mir-599	0.0	0.0	N
TCGA-KL-8331-01A-11R-2314-13	hsa-mir-600	0.0	0.0	N
TCGA-KL-8331-01A-11R-2314-13	hsa-mir-601	0.0	0.0	N
TCGA-KL-8331-01A-11R-2314-13	hsa-mir-602	0.0	0.0	N
TCGA-KL-8331-01A-11R-2314-13	hsa-mir-603	0.0	0.0	N
TCGA-KL-8331-01A-11R-2314-13	hsa-mir-604	0.0	0.0	N
TCGA-KL-8331-01A-11R-2314-13	hsa-mir-605	1.0	0.206691	N
TCGA-KL-8331-01A-11R-2314-13	hsa-mir-606	0.0	0.0	N
TCGA-KL-8331-01A-11R-2314-13	hsa-mir-607	3.0	0.620072	N
TCGA-KL-8331-01A-11R-2314-13	hsa-mir-608	0.0	0.0	N
TCGA-KL-8331-01A-11R-2314-13	hsa-mir-609	0.0	0.0	N
TCGA-KL-8331-01A-11R-2314-13	hsa-mir-610	0.0	0.0	N
TCGA-KL-8331-01A-11R-2314-13	hsa-mir-611	0.0	0.0	N
TCGA-KL-8331-01A-11R-2314-13	hsa-mir-612	0.0	0.0	N
TCGA-KL-8331-01A-11R-2314-13	hsa-mir-613	0.0	0.0	N
TCGA-KL-8331-01A-11R-2314-13	hsa-mir-614	0.0	0.0	N
TCGA-KL-8331-01A-11R-2314-13	hsa-mir-615	3.0	0.620072	N
TCGA-KL-8331-01A-11R-2314-13	hsa-mir-616	18.0	3.720433	N
TCGA-KL-8331-01A-11R-2314-13	hsa-mir-617	0.0	0.0	N
TCGA-KL-8331-01A-11R-2314-13	hsa-mir-618	20.0	4.133814	N
TCGA-KL-8331-01A-11R-2314-13	hsa-mir-619	0.0	0.0	N
TCGA-KL-8331-01A-11R-2314-13	hsa-mir-620	0.0	0.0	N
TCGA-KL-8331-01A-11R-2314-13	hsa-mir-621	0.0	0.0	N
TCGA-KL-8331-01A-11R-2314-13	hsa-mir-622	0.0	0.0	N
TCGA-KL-8331-01A-11R-2314-13	hsa-mir-623	0.0	0.0	N
TCGA-KL-8331-01A-11R-2314-13	hsa-mir-624	5.0	1.033454	N
TCGA-KL-8331-01A-11R-2314-13	hsa-mir-625	156.0	32.24375	N
TCGA-KL-8331-01A-11R-2314-13	hsa-mir-626	0.0	0.0	N
TCGA-KL-8331-01A-11R-2314-13	hsa-mir-627	2.0	0.413381	N
TCGA-KL-8331-01A-11R-2314-13	hsa-mir-628	20.0	4.133814	N
TCGA-KL-8331-01A-11R-2314-13	hsa-mir-629	250.0	51.672676	N
TCGA-KL-8331-01A-11R-2314-13	hsa-mir-630	0.0	0.0	N
TCGA-KL-8331-01A-11R-2314-13	hsa-mir-631	0.0	0.0	N
TCGA-KL-8331-01A-11R-2314-13	hsa-mir-632	0.0	0.0	N
TCGA-KL-8331-01A-11R-2314-13	hsa-mir-633	0.0	0.0	N
TCGA-KL-8331-01A-11R-2314-13	hsa-mir-634	0.0	0.0	N
TCGA-KL-8331-01A-11R-2314-13	hsa-mir-635	0.0	0.0	N
TCGA-KL-8331-01A-11R-2314-13	hsa-mir-636	0.0	0.0	N
TCGA-KL-8331-01A-11R-2314-13	hsa-mir-637	0.0	0.0	N
TCGA-KL-8331-01A-11R-2314-13	hsa-mir-638	0.0	0.0	N
TCGA-KL-8331-01A-11R-2314-13	hsa-mir-639	0.0	0.0	N
TCGA-KL-8331-01A-11R-2314-13	hsa-mir-640	0.0	0.0	N
TCGA-KL-8331-01A-11R-2314-13	hsa-mir-641	2.0	0.413381	N
TCGA-KL-8331-01A-11R-2314-13	hsa-mir-642a	2.0	0.413381	N
TCGA-KL-8331-01A-11R-2314-13	hsa-mir-642b	1.0	0.206691	N
TCGA-KL-8331-01A-11R-2314-13	hsa-mir-643	3.0	0.620072	N
TCGA-KL-8331-01A-11R-2314-13	hsa-mir-644	0.0	0.0	N
TCGA-KL-8331-01A-11R-2314-13	hsa-mir-645	0.0	0.0	N
TCGA-KL-8331-01A-11R-2314-13	hsa-mir-646	0.0	0.0	N
TCGA-KL-8331-01A-11R-2314-13	hsa-mir-647	0.0	0.0	N
TCGA-KL-8331-01A-11R-2314-13	hsa-mir-648	0.0	0.0	N
TCGA-KL-8331-01A-11R-2314-13	hsa-mir-649	0.0	0.0	N
TCGA-KL-8331-01A-11R-2314-13	hsa-mir-650	0.0	0.0	N
TCGA-KL-8331-01A-11R-2314-13	hsa-mir-651	109.0	22.529287	N
TCGA-KL-8331-01A-11R-2314-13	hsa-mir-652	75.0	15.501803	N
TCGA-KL-8331-01A-11R-2314-13	hsa-mir-653	33.0	6.820793	N
TCGA-KL-8331-01A-11R-2314-13	hsa-mir-654	14.0	2.89367	N
TCGA-KL-8331-01A-11R-2314-13	hsa-mir-655	0.0	0.0	N
TCGA-KL-8331-01A-11R-2314-13	hsa-mir-656	0.0	0.0	N
TCGA-KL-8331-01A-11R-2314-13	hsa-mir-657	0.0	0.0	N
TCGA-KL-8331-01A-11R-2314-13	hsa-mir-658	0.0	0.0	N
TCGA-KL-8331-01A-11R-2314-13	hsa-mir-659	9.0	1.860216	N
TCGA-KL-8331-01A-11R-2314-13	hsa-mir-660	516.0	106.652402	N
TCGA-KL-8331-01A-11R-2314-13	hsa-mir-661	0.0	0.0	N
TCGA-KL-8331-01A-11R-2314-13	hsa-mir-662	0.0	0.0	N
TCGA-KL-8331-01A-11R-2314-13	hsa-mir-663	0.0	0.0	N
TCGA-KL-8331-01A-11R-2314-13	hsa-mir-663b	0.0	0.0	N
TCGA-KL-8331-01A-11R-2314-13	hsa-mir-664	119.0	24.596194	N
TCGA-KL-8331-01A-11R-2314-13	hsa-mir-665	0.0	0.0	N
TCGA-KL-8331-01A-11R-2314-13	hsa-mir-668	0.0	0.0	N
TCGA-KL-8331-01A-11R-2314-13	hsa-mir-670	0.0	0.0	N
TCGA-KL-8331-01A-11R-2314-13	hsa-mir-671	28.0	5.78734	N
TCGA-KL-8331-01A-11R-2314-13	hsa-mir-675	26.0	5.373958	N
TCGA-KL-8331-01A-11R-2314-13	hsa-mir-676	2.0	0.413381	N
TCGA-KL-8331-01A-11R-2314-13	hsa-mir-7-1	25.0	5.167268	N
TCGA-KL-8331-01A-11R-2314-13	hsa-mir-7-2	0.0	0.0	N
TCGA-KL-8331-01A-11R-2314-13	hsa-mir-7-3	1.0	0.206691	N
TCGA-KL-8331-01A-11R-2314-13	hsa-mir-708	177.0	36.584254	N
TCGA-KL-8331-01A-11R-2314-13	hsa-mir-711	0.0	0.0	N
TCGA-KL-8331-01A-11R-2314-13	hsa-mir-718	0.0	0.0	N
TCGA-KL-8331-01A-11R-2314-13	hsa-mir-720	1.0	0.206691	N
TCGA-KL-8331-01A-11R-2314-13	hsa-mir-744	49.0	10.127844	N
TCGA-KL-8331-01A-11R-2314-13	hsa-mir-758	8.0	1.653526	N
TCGA-KL-8331-01A-11R-2314-13	hsa-mir-759	0.0	0.0	N
TCGA-KL-8331-01A-11R-2314-13	hsa-mir-760	4.0	0.826763	N
TCGA-KL-8331-01A-11R-2314-13	hsa-mir-761	0.0	0.0	N
TCGA-KL-8331-01A-11R-2314-13	hsa-mir-762	0.0	0.0	N
TCGA-KL-8331-01A-11R-2314-13	hsa-mir-764	0.0	0.0	N
TCGA-KL-8331-01A-11R-2314-13	hsa-mir-765	3.0	0.620072	N
TCGA-KL-8331-01A-11R-2314-13	hsa-mir-766	16.0	3.307051	N
TCGA-KL-8331-01A-11R-2314-13	hsa-mir-767	1.0	0.206691	N
TCGA-KL-8331-01A-11R-2314-13	hsa-mir-769	54.0	11.161298	N
TCGA-KL-8331-01A-11R-2314-13	hsa-mir-770	0.0	0.0	N
TCGA-KL-8331-01A-11R-2314-13	hsa-mir-802	0.0	0.0	N
TCGA-KL-8331-01A-11R-2314-13	hsa-mir-873	0.0	0.0	N
TCGA-KL-8331-01A-11R-2314-13	hsa-mir-874	2712.0	560.545184	N
TCGA-KL-8331-01A-11R-2314-13	hsa-mir-875	0.0	0.0	N
TCGA-KL-8331-01A-11R-2314-13	hsa-mir-876	0.0	0.0	N
TCGA-KL-8331-01A-11R-2314-13	hsa-mir-877	1.0	0.206691	N
TCGA-KL-8331-01A-11R-2314-13	hsa-mir-885	95.0	19.635617	N
TCGA-KL-8331-01A-11R-2314-13	hsa-mir-887	7.0	1.446835	N
TCGA-KL-8331-01A-11R-2314-13	hsa-mir-888	647.0	133.728884	N
TCGA-KL-8331-01A-11R-2314-13	hsa-mir-889	9.0	1.860216	N
TCGA-KL-8331-01A-11R-2314-13	hsa-mir-890	28.0	5.78734	N
TCGA-KL-8331-01A-11R-2314-13	hsa-mir-891a	130395.0	26951.434092	N
TCGA-KL-8331-01A-11R-2314-13	hsa-mir-891b	393.0	81.229446	N
TCGA-KL-8331-01A-11R-2314-13	hsa-mir-892a	988.0	204.210414	N
TCGA-KL-8331-01A-11R-2314-13	hsa-mir-892b	237.0	48.985696	N
TCGA-KL-8331-01A-11R-2314-13	hsa-mir-9-1	80.0	16.535256	N
TCGA-KL-8331-01A-11R-2314-13	hsa-mir-9-2	113.0	23.356049	N
TCGA-KL-8331-01A-11R-2314-13	hsa-mir-9-3	0.0	0.0	N
TCGA-KL-8331-01A-11R-2314-13	hsa-mir-920	0.0	0.0	N
TCGA-KL-8331-01A-11R-2314-13	hsa-mir-921	0.0	0.0	N
TCGA-KL-8331-01A-11R-2314-13	hsa-mir-922	0.0	0.0	N
TCGA-KL-8331-01A-11R-2314-13	hsa-mir-924	0.0	0.0	N
TCGA-KL-8331-01A-11R-2314-13	hsa-mir-92a-1	1497.0	309.415981	N
TCGA-KL-8331-01A-11R-2314-13	hsa-mir-92a-2	30453.0	6294.351949	N
TCGA-KL-8331-01A-11R-2314-13	hsa-mir-92b	178.0	36.790945	N
TCGA-KL-8331-01A-11R-2314-13	hsa-mir-93	10830.0	2238.460303	N
TCGA-KL-8331-01A-11R-2314-13	hsa-mir-933	0.0	0.0	N
TCGA-KL-8331-01A-11R-2314-13	hsa-mir-934	0.0	0.0	N
TCGA-KL-8331-01A-11R-2314-13	hsa-mir-935	3.0	0.620072	N
TCGA-KL-8331-01A-11R-2314-13	hsa-mir-936	0.0	0.0	N
TCGA-KL-8331-01A-11R-2314-13	hsa-mir-937	3.0	0.620072	N
TCGA-KL-8331-01A-11R-2314-13	hsa-mir-938	0.0	0.0	N
TCGA-KL-8331-01A-11R-2314-13	hsa-mir-939	0.0	0.0	N
TCGA-KL-8331-01A-11R-2314-13	hsa-mir-940	2.0	0.413381	N
TCGA-KL-8331-01A-11R-2314-13	hsa-mir-941-1	0.0	0.0	N
TCGA-KL-8331-01A-11R-2314-13	hsa-mir-941-3	0.0	0.0	N
TCGA-KL-8331-01A-11R-2314-13	hsa-mir-941-4	0.0	0.0	N
TCGA-KL-8331-01A-11R-2314-13	hsa-mir-942	14.0	2.89367	N
TCGA-KL-8331-01A-11R-2314-13	hsa-mir-943	0.0	0.0	N
TCGA-KL-8331-01A-11R-2314-13	hsa-mir-944	3.0	0.620072	N
TCGA-KL-8331-01A-11R-2314-13	hsa-mir-95	4.0	0.826763	N
TCGA-KL-8331-01A-11R-2314-13	hsa-mir-96	200.0	41.33814	N
TCGA-KL-8331-01A-11R-2314-13	hsa-mir-98	96.0	19.842307	N
TCGA-KL-8331-01A-11R-2314-13	hsa-mir-99a	3894.0	804.853594	N
TCGA-KL-8331-01A-11R-2314-13	hsa-mir-99b	119373.0	24673.289175	N
