# Supplementary material for: Dysfunctional miRNA-Mediated Regulation in Chromophobe Renal Cell Carcinoma
Source: PLoS One. 2016 Jun 3;11(6):e0156324. doi: 10.1371/journal.pone.0156324 (PMC4892590; doi:10.1371/journal.pone.0156324)
Supplement: S1 File — (ZIP) [file pone.0156324.s001.zip › S1_File miRNA expression profile downloaded from TCGA/case/bcgsc.ca__IlluminaHiSeq_miRNASeq__TCGA-KL-8332-01A-11R-2314-13__mirna_quantification.txt]

barcode	miRNA_ID	read_count	reads_per_million_miRNA_mapped	cross-mapped
TCGA-KL-8332-01A-11R-2314-13	hsa-let-7a-1	57477.0	7525.567053	N
TCGA-KL-8332-01A-11R-2314-13	hsa-let-7a-2	115568.0	15131.52623	Y
TCGA-KL-8332-01A-11R-2314-13	hsa-let-7a-3	57585.0	7539.707687	N
TCGA-KL-8332-01A-11R-2314-13	hsa-let-7b	123426.0	16160.388312	N
TCGA-KL-8332-01A-11R-2314-13	hsa-let-7c	10590.0	1386.567759	Y
TCGA-KL-8332-01A-11R-2314-13	hsa-let-7d	3962.0	518.75179	N
TCGA-KL-8332-01A-11R-2314-13	hsa-let-7e	16279.0	2131.438768	N
TCGA-KL-8332-01A-11R-2314-13	hsa-let-7f-1	117.0	15.319021	N
TCGA-KL-8332-01A-11R-2314-13	hsa-let-7f-2	64227.0	8409.356701	N
TCGA-KL-8332-01A-11R-2314-13	hsa-let-7g	7368.0	964.7055	N
TCGA-KL-8332-01A-11R-2314-13	hsa-let-7i	3126.0	409.292806	N
TCGA-KL-8332-01A-11R-2314-13	hsa-mir-1-1	0.0	0.0	N
TCGA-KL-8332-01A-11R-2314-13	hsa-mir-1-2	49.0	6.415658	N
TCGA-KL-8332-01A-11R-2314-13	hsa-mir-100	19718.0	2581.713227	N
TCGA-KL-8332-01A-11R-2314-13	hsa-mir-101-1	165558.0	21676.806898	N
TCGA-KL-8332-01A-11R-2314-13	hsa-mir-101-2	211.0	27.62661	N
TCGA-KL-8332-01A-11R-2314-13	hsa-mir-103-1	81833.0	10714.541967	Y
TCGA-KL-8332-01A-11R-2314-13	hsa-mir-103-1-as	0.0	0.0	N
TCGA-KL-8332-01A-11R-2314-13	hsa-mir-103-2	39.0	5.10634	N
TCGA-KL-8332-01A-11R-2314-13	hsa-mir-103-2-as	0.0	0.0	N
TCGA-KL-8332-01A-11R-2314-13	hsa-mir-105-1	0.0	0.0	N
TCGA-KL-8332-01A-11R-2314-13	hsa-mir-105-2	0.0	0.0	N
TCGA-KL-8332-01A-11R-2314-13	hsa-mir-106a	38.0	4.975408	Y
TCGA-KL-8332-01A-11R-2314-13	hsa-mir-106b	1375.0	180.031225	N
TCGA-KL-8332-01A-11R-2314-13	hsa-mir-107	568.0	74.369262	Y
TCGA-KL-8332-01A-11R-2314-13	hsa-mir-10a	781455.0	102317.309551	N
TCGA-KL-8332-01A-11R-2314-13	hsa-mir-10b	755455.0	98913.082758	N
TCGA-KL-8332-01A-11R-2314-13	hsa-mir-1178	0.0	0.0	N
TCGA-KL-8332-01A-11R-2314-13	hsa-mir-1179	1.0	0.130932	N
TCGA-KL-8332-01A-11R-2314-13	hsa-mir-1180	75.0	9.819885	N
TCGA-KL-8332-01A-11R-2314-13	hsa-mir-1181	0.0	0.0	N
TCGA-KL-8332-01A-11R-2314-13	hsa-mir-1182	0.0	0.0	N
TCGA-KL-8332-01A-11R-2314-13	hsa-mir-1183	0.0	0.0	N
TCGA-KL-8332-01A-11R-2314-13	hsa-mir-1184-1	0.0	0.0	N
TCGA-KL-8332-01A-11R-2314-13	hsa-mir-1184-2	0.0	0.0	N
TCGA-KL-8332-01A-11R-2314-13	hsa-mir-1184-3	0.0	0.0	N
TCGA-KL-8332-01A-11R-2314-13	hsa-mir-1185-1	1.0	0.130932	N
TCGA-KL-8332-01A-11R-2314-13	hsa-mir-1185-2	0.0	0.0	N
TCGA-KL-8332-01A-11R-2314-13	hsa-mir-1193	0.0	0.0	N
TCGA-KL-8332-01A-11R-2314-13	hsa-mir-1197	0.0	0.0	N
TCGA-KL-8332-01A-11R-2314-13	hsa-mir-1200	0.0	0.0	N
TCGA-KL-8332-01A-11R-2314-13	hsa-mir-1202	0.0	0.0	N
TCGA-KL-8332-01A-11R-2314-13	hsa-mir-1203	0.0	0.0	N
TCGA-KL-8332-01A-11R-2314-13	hsa-mir-1204	0.0	0.0	N
TCGA-KL-8332-01A-11R-2314-13	hsa-mir-1205	0.0	0.0	N
TCGA-KL-8332-01A-11R-2314-13	hsa-mir-1206	0.0	0.0	N
TCGA-KL-8332-01A-11R-2314-13	hsa-mir-1207	0.0	0.0	N
TCGA-KL-8332-01A-11R-2314-13	hsa-mir-1208	0.0	0.0	N
TCGA-KL-8332-01A-11R-2314-13	hsa-mir-122	5.0	0.654659	N
TCGA-KL-8332-01A-11R-2314-13	hsa-mir-1224	4.0	0.523727	N
TCGA-KL-8332-01A-11R-2314-13	hsa-mir-1225	0.0	0.0	N
TCGA-KL-8332-01A-11R-2314-13	hsa-mir-1226	0.0	0.0	N
TCGA-KL-8332-01A-11R-2314-13	hsa-mir-1227	0.0	0.0	N
TCGA-KL-8332-01A-11R-2314-13	hsa-mir-1228	2.0	0.261864	N
TCGA-KL-8332-01A-11R-2314-13	hsa-mir-1229	14.0	1.833045	N
TCGA-KL-8332-01A-11R-2314-13	hsa-mir-1231	0.0	0.0	N
TCGA-KL-8332-01A-11R-2314-13	hsa-mir-1233-1	0.0	0.0	N
TCGA-KL-8332-01A-11R-2314-13	hsa-mir-1233-2	0.0	0.0	N
TCGA-KL-8332-01A-11R-2314-13	hsa-mir-1234	0.0	0.0	N
TCGA-KL-8332-01A-11R-2314-13	hsa-mir-1236	0.0	0.0	N
TCGA-KL-8332-01A-11R-2314-13	hsa-mir-1237	0.0	0.0	N
TCGA-KL-8332-01A-11R-2314-13	hsa-mir-1238	1.0	0.130932	N
TCGA-KL-8332-01A-11R-2314-13	hsa-mir-124-1	0.0	0.0	N
TCGA-KL-8332-01A-11R-2314-13	hsa-mir-124-2	0.0	0.0	N
TCGA-KL-8332-01A-11R-2314-13	hsa-mir-124-3	0.0	0.0	N
TCGA-KL-8332-01A-11R-2314-13	hsa-mir-1243	0.0	0.0	N
TCGA-KL-8332-01A-11R-2314-13	hsa-mir-1244-1	0.0	0.0	N
TCGA-KL-8332-01A-11R-2314-13	hsa-mir-1244-2	0.0	0.0	N
TCGA-KL-8332-01A-11R-2314-13	hsa-mir-1244-3	0.0	0.0	N
TCGA-KL-8332-01A-11R-2314-13	hsa-mir-1245	1.0	0.130932	N
TCGA-KL-8332-01A-11R-2314-13	hsa-mir-1246	0.0	0.0	N
TCGA-KL-8332-01A-11R-2314-13	hsa-mir-1247	1.0	0.130932	N
TCGA-KL-8332-01A-11R-2314-13	hsa-mir-1248	5.0	0.654659	N
TCGA-KL-8332-01A-11R-2314-13	hsa-mir-1249	14.0	1.833045	N
TCGA-KL-8332-01A-11R-2314-13	hsa-mir-1250	0.0	0.0	N
TCGA-KL-8332-01A-11R-2314-13	hsa-mir-1251	7.0	0.916523	N
TCGA-KL-8332-01A-11R-2314-13	hsa-mir-1252	0.0	0.0	N
TCGA-KL-8332-01A-11R-2314-13	hsa-mir-1253	0.0	0.0	N
TCGA-KL-8332-01A-11R-2314-13	hsa-mir-1254	2.0	0.261864	N
TCGA-KL-8332-01A-11R-2314-13	hsa-mir-1255a	0.0	0.0	N
TCGA-KL-8332-01A-11R-2314-13	hsa-mir-1255b-1	0.0	0.0	N
TCGA-KL-8332-01A-11R-2314-13	hsa-mir-1255b-2	0.0	0.0	N
TCGA-KL-8332-01A-11R-2314-13	hsa-mir-1256	0.0	0.0	N
TCGA-KL-8332-01A-11R-2314-13	hsa-mir-1257	0.0	0.0	N
TCGA-KL-8332-01A-11R-2314-13	hsa-mir-1258	0.0	0.0	N
TCGA-KL-8332-01A-11R-2314-13	hsa-mir-125a	14985.0	1962.013019	N
TCGA-KL-8332-01A-11R-2314-13	hsa-mir-125b-1	17468.0	2287.116678	N
TCGA-KL-8332-01A-11R-2314-13	hsa-mir-125b-2	179.0	23.436792	N
TCGA-KL-8332-01A-11R-2314-13	hsa-mir-126	39213.0	5134.228662	N
TCGA-KL-8332-01A-11R-2314-13	hsa-mir-1260	0.0	0.0	N
TCGA-KL-8332-01A-11R-2314-13	hsa-mir-1260b	0.0	0.0	N
TCGA-KL-8332-01A-11R-2314-13	hsa-mir-1261	0.0	0.0	N
TCGA-KL-8332-01A-11R-2314-13	hsa-mir-1262	15.0	1.963977	N
TCGA-KL-8332-01A-11R-2314-13	hsa-mir-1263	0.0	0.0	N
TCGA-KL-8332-01A-11R-2314-13	hsa-mir-1264	0.0	0.0	N
TCGA-KL-8332-01A-11R-2314-13	hsa-mir-1265	0.0	0.0	N
TCGA-KL-8332-01A-11R-2314-13	hsa-mir-1266	59.0	7.724976	N
TCGA-KL-8332-01A-11R-2314-13	hsa-mir-1267	0.0	0.0	N
TCGA-KL-8332-01A-11R-2314-13	hsa-mir-1268	0.0	0.0	N
TCGA-KL-8332-01A-11R-2314-13	hsa-mir-1269	0.0	0.0	N
TCGA-KL-8332-01A-11R-2314-13	hsa-mir-127	543.0	71.095967	N
TCGA-KL-8332-01A-11R-2314-13	hsa-mir-1270-1	13.0	1.702113	N
TCGA-KL-8332-01A-11R-2314-13	hsa-mir-1270-2	14.0	1.833045	N
TCGA-KL-8332-01A-11R-2314-13	hsa-mir-1271	15.0	1.963977	N
TCGA-KL-8332-01A-11R-2314-13	hsa-mir-1272	0.0	0.0	N
TCGA-KL-8332-01A-11R-2314-13	hsa-mir-1273	0.0	0.0	N
TCGA-KL-8332-01A-11R-2314-13	hsa-mir-1273c	0.0	0.0	N
TCGA-KL-8332-01A-11R-2314-13	hsa-mir-1273d	0.0	0.0	N
TCGA-KL-8332-01A-11R-2314-13	hsa-mir-1274a	0.0	0.0	N
TCGA-KL-8332-01A-11R-2314-13	hsa-mir-1274b	31.0	4.058886	N
TCGA-KL-8332-01A-11R-2314-13	hsa-mir-1275	0.0	0.0	N
TCGA-KL-8332-01A-11R-2314-13	hsa-mir-1276	2.0	0.261864	N
TCGA-KL-8332-01A-11R-2314-13	hsa-mir-1277	7.0	0.916523	N
TCGA-KL-8332-01A-11R-2314-13	hsa-mir-1278	0.0	0.0	N
TCGA-KL-8332-01A-11R-2314-13	hsa-mir-1279	0.0	0.0	N
TCGA-KL-8332-01A-11R-2314-13	hsa-mir-128-1	632.0	82.748897	N
TCGA-KL-8332-01A-11R-2314-13	hsa-mir-128-2	538.0	70.441308	N
TCGA-KL-8332-01A-11R-2314-13	hsa-mir-1280	0.0	0.0	N
TCGA-KL-8332-01A-11R-2314-13	hsa-mir-1281	0.0	0.0	N
TCGA-KL-8332-01A-11R-2314-13	hsa-mir-1282	0.0	0.0	N
TCGA-KL-8332-01A-11R-2314-13	hsa-mir-1283-1	0.0	0.0	N
TCGA-KL-8332-01A-11R-2314-13	hsa-mir-1283-2	1.0	0.130932	N
TCGA-KL-8332-01A-11R-2314-13	hsa-mir-1284	0.0	0.0	N
TCGA-KL-8332-01A-11R-2314-13	hsa-mir-1285-1	0.0	0.0	N
TCGA-KL-8332-01A-11R-2314-13	hsa-mir-1285-2	0.0	0.0	N
TCGA-KL-8332-01A-11R-2314-13	hsa-mir-1286	1.0	0.130932	N
TCGA-KL-8332-01A-11R-2314-13	hsa-mir-1287	32.0	4.189818	N
TCGA-KL-8332-01A-11R-2314-13	hsa-mir-1288	4.0	0.523727	N
TCGA-KL-8332-01A-11R-2314-13	hsa-mir-1289-1	0.0	0.0	N
TCGA-KL-8332-01A-11R-2314-13	hsa-mir-1289-2	0.0	0.0	N
TCGA-KL-8332-01A-11R-2314-13	hsa-mir-129-1	10.0	1.309318	N
TCGA-KL-8332-01A-11R-2314-13	hsa-mir-129-2	5.0	0.654659	N
TCGA-KL-8332-01A-11R-2314-13	hsa-mir-1290	0.0	0.0	N
TCGA-KL-8332-01A-11R-2314-13	hsa-mir-1291	3.0	0.392795	N
TCGA-KL-8332-01A-11R-2314-13	hsa-mir-1292	0.0	0.0	N
TCGA-KL-8332-01A-11R-2314-13	hsa-mir-1293	2.0	0.261864	N
TCGA-KL-8332-01A-11R-2314-13	hsa-mir-1294	1.0	0.130932	N
TCGA-KL-8332-01A-11R-2314-13	hsa-mir-1295	0.0	0.0	N
TCGA-KL-8332-01A-11R-2314-13	hsa-mir-1296	28.0	3.66609	N
TCGA-KL-8332-01A-11R-2314-13	hsa-mir-1297	0.0	0.0	N
TCGA-KL-8332-01A-11R-2314-13	hsa-mir-1298	0.0	0.0	N
TCGA-KL-8332-01A-11R-2314-13	hsa-mir-1299	0.0	0.0	N
TCGA-KL-8332-01A-11R-2314-13	hsa-mir-1301	90.0	11.783862	N
TCGA-KL-8332-01A-11R-2314-13	hsa-mir-1302-1	0.0	0.0	N
TCGA-KL-8332-01A-11R-2314-13	hsa-mir-1302-10	0.0	0.0	N
TCGA-KL-8332-01A-11R-2314-13	hsa-mir-1302-11	0.0	0.0	N
TCGA-KL-8332-01A-11R-2314-13	hsa-mir-1302-2	0.0	0.0	N
TCGA-KL-8332-01A-11R-2314-13	hsa-mir-1302-3	0.0	0.0	N
TCGA-KL-8332-01A-11R-2314-13	hsa-mir-1302-4	0.0	0.0	N
TCGA-KL-8332-01A-11R-2314-13	hsa-mir-1302-5	0.0	0.0	N
TCGA-KL-8332-01A-11R-2314-13	hsa-mir-1302-6	0.0	0.0	N
TCGA-KL-8332-01A-11R-2314-13	hsa-mir-1302-7	0.0	0.0	N
TCGA-KL-8332-01A-11R-2314-13	hsa-mir-1302-8	0.0	0.0	N
TCGA-KL-8332-01A-11R-2314-13	hsa-mir-1302-9	0.0	0.0	N
TCGA-KL-8332-01A-11R-2314-13	hsa-mir-1303	0.0	0.0	N
TCGA-KL-8332-01A-11R-2314-13	hsa-mir-1304	3.0	0.392795	N
TCGA-KL-8332-01A-11R-2314-13	hsa-mir-1305	0.0	0.0	N
TCGA-KL-8332-01A-11R-2314-13	hsa-mir-1306	44.0	5.760999	N
TCGA-KL-8332-01A-11R-2314-13	hsa-mir-1307	12954.0	1696.090534	N
TCGA-KL-8332-01A-11R-2314-13	hsa-mir-130a	80.0	10.474544	N
TCGA-KL-8332-01A-11R-2314-13	hsa-mir-130b	30.0	3.927954	N
TCGA-KL-8332-01A-11R-2314-13	hsa-mir-132	1000.0	130.9318	N
TCGA-KL-8332-01A-11R-2314-13	hsa-mir-1321	0.0	0.0	N
TCGA-KL-8332-01A-11R-2314-13	hsa-mir-1322	1.0	0.130932	N
TCGA-KL-8332-01A-11R-2314-13	hsa-mir-1323	0.0	0.0	N
TCGA-KL-8332-01A-11R-2314-13	hsa-mir-1324	0.0	0.0	N
TCGA-KL-8332-01A-11R-2314-13	hsa-mir-133a-1	9.0	1.178386	Y
TCGA-KL-8332-01A-11R-2314-13	hsa-mir-133a-2	0.0	0.0	N
TCGA-KL-8332-01A-11R-2314-13	hsa-mir-133b	1.0	0.130932	Y
TCGA-KL-8332-01A-11R-2314-13	hsa-mir-134	100.0	13.09318	N
TCGA-KL-8332-01A-11R-2314-13	hsa-mir-135a-1	12.0	1.571182	N
TCGA-KL-8332-01A-11R-2314-13	hsa-mir-135a-2	0.0	0.0	N
TCGA-KL-8332-01A-11R-2314-13	hsa-mir-135b	1.0	0.130932	N
TCGA-KL-8332-01A-11R-2314-13	hsa-mir-136	20.0	2.618636	N
TCGA-KL-8332-01A-11R-2314-13	hsa-mir-137	0.0	0.0	N
TCGA-KL-8332-01A-11R-2314-13	hsa-mir-138-1	0.0	0.0	N
TCGA-KL-8332-01A-11R-2314-13	hsa-mir-138-2	0.0	0.0	N
TCGA-KL-8332-01A-11R-2314-13	hsa-mir-139	1031.0	134.990686	N
TCGA-KL-8332-01A-11R-2314-13	hsa-mir-140	12481.0	1634.159792	N
TCGA-KL-8332-01A-11R-2314-13	hsa-mir-141	11300.0	1479.529337	N
TCGA-KL-8332-01A-11R-2314-13	hsa-mir-142	4548.0	595.477825	N
TCGA-KL-8332-01A-11R-2314-13	hsa-mir-143	236187.0	30924.388981	N
TCGA-KL-8332-01A-11R-2314-13	hsa-mir-144	1081.0	141.537275	N
TCGA-KL-8332-01A-11R-2314-13	hsa-mir-145	4288.0	561.435557	N
TCGA-KL-8332-01A-11R-2314-13	hsa-mir-1468	58.0	7.594044	N
TCGA-KL-8332-01A-11R-2314-13	hsa-mir-1469	0.0	0.0	N
TCGA-KL-8332-01A-11R-2314-13	hsa-mir-146a	222.0	29.06686	N
TCGA-KL-8332-01A-11R-2314-13	hsa-mir-146b	249.0	32.602018	N
TCGA-KL-8332-01A-11R-2314-13	hsa-mir-147	0.0	0.0	N
TCGA-KL-8332-01A-11R-2314-13	hsa-mir-1470	0.0	0.0	N
TCGA-KL-8332-01A-11R-2314-13	hsa-mir-1471	0.0	0.0	N
TCGA-KL-8332-01A-11R-2314-13	hsa-mir-147b	0.0	0.0	N
TCGA-KL-8332-01A-11R-2314-13	hsa-mir-148a	104413.0	13670.982004	N
TCGA-KL-8332-01A-11R-2314-13	hsa-mir-148b	1930.0	252.698373	N
TCGA-KL-8332-01A-11R-2314-13	hsa-mir-149	89.0	11.65293	N
TCGA-KL-8332-01A-11R-2314-13	hsa-mir-150	1533.0	200.718449	N
TCGA-KL-8332-01A-11R-2314-13	hsa-mir-151	18593.0	2434.414952	N
TCGA-KL-8332-01A-11R-2314-13	hsa-mir-152	730.0	95.580214	N
TCGA-KL-8332-01A-11R-2314-13	hsa-mir-153-1	0.0	0.0	N
TCGA-KL-8332-01A-11R-2314-13	hsa-mir-153-2	23.0	3.011431	N
TCGA-KL-8332-01A-11R-2314-13	hsa-mir-1537	1.0	0.130932	N
TCGA-KL-8332-01A-11R-2314-13	hsa-mir-1538	0.0	0.0	N
TCGA-KL-8332-01A-11R-2314-13	hsa-mir-1539	0.0	0.0	N
TCGA-KL-8332-01A-11R-2314-13	hsa-mir-154	2.0	0.261864	N
TCGA-KL-8332-01A-11R-2314-13	hsa-mir-155	423.0	55.384151	N
TCGA-KL-8332-01A-11R-2314-13	hsa-mir-15a	1185.0	155.154183	N
TCGA-KL-8332-01A-11R-2314-13	hsa-mir-15b	1246.0	163.141022	N
TCGA-KL-8332-01A-11R-2314-13	hsa-mir-16-1	2733.0	357.836609	N
TCGA-KL-8332-01A-11R-2314-13	hsa-mir-16-2	22.0	2.8805	N
TCGA-KL-8332-01A-11R-2314-13	hsa-mir-17	2357.0	308.606252	Y
TCGA-KL-8332-01A-11R-2314-13	hsa-mir-181a-1	5207.0	681.761881	N
TCGA-KL-8332-01A-11R-2314-13	hsa-mir-181a-2	2057.0	269.326712	N
TCGA-KL-8332-01A-11R-2314-13	hsa-mir-181b-1	841.0	110.113644	N
TCGA-KL-8332-01A-11R-2314-13	hsa-mir-181b-2	15.0	1.963977	N
TCGA-KL-8332-01A-11R-2314-13	hsa-mir-181c	192.0	25.138906	N
TCGA-KL-8332-01A-11R-2314-13	hsa-mir-181d	35.0	4.582613	N
TCGA-KL-8332-01A-11R-2314-13	hsa-mir-182	44480.0	5823.846452	N
TCGA-KL-8332-01A-11R-2314-13	hsa-mir-1825	0.0	0.0	N
TCGA-KL-8332-01A-11R-2314-13	hsa-mir-1827	0.0	0.0	N
TCGA-KL-8332-01A-11R-2314-13	hsa-mir-183	17955.0	2350.880464	N
TCGA-KL-8332-01A-11R-2314-13	hsa-mir-184	1.0	0.130932	N
TCGA-KL-8332-01A-11R-2314-13	hsa-mir-185	1547.0	202.551494	N
TCGA-KL-8332-01A-11R-2314-13	hsa-mir-186	857.0	112.208552	N
TCGA-KL-8332-01A-11R-2314-13	hsa-mir-187	15098.0	1976.808312	N
TCGA-KL-8332-01A-11R-2314-13	hsa-mir-188	118.0	15.449952	N
TCGA-KL-8332-01A-11R-2314-13	hsa-mir-18a	28.0	3.66609	Y
TCGA-KL-8332-01A-11R-2314-13	hsa-mir-18b	2.0	0.261864	Y
TCGA-KL-8332-01A-11R-2314-13	hsa-mir-190	11.0	1.44025	N
TCGA-KL-8332-01A-11R-2314-13	hsa-mir-1908	0.0	0.0	N
TCGA-KL-8332-01A-11R-2314-13	hsa-mir-1909	0.0	0.0	N
TCGA-KL-8332-01A-11R-2314-13	hsa-mir-190b	0.0	0.0	N
TCGA-KL-8332-01A-11R-2314-13	hsa-mir-191	5085.0	665.788202	N
TCGA-KL-8332-01A-11R-2314-13	hsa-mir-1910	0.0	0.0	N
TCGA-KL-8332-01A-11R-2314-13	hsa-mir-1911	0.0	0.0	N
TCGA-KL-8332-01A-11R-2314-13	hsa-mir-1912	1.0	0.130932	N
TCGA-KL-8332-01A-11R-2314-13	hsa-mir-1913	0.0	0.0	N
TCGA-KL-8332-01A-11R-2314-13	hsa-mir-1914	0.0	0.0	N
TCGA-KL-8332-01A-11R-2314-13	hsa-mir-1915	0.0	0.0	N
TCGA-KL-8332-01A-11R-2314-13	hsa-mir-192	6986.0	914.689553	Y
TCGA-KL-8332-01A-11R-2314-13	hsa-mir-193a	947.0	123.992414	N
TCGA-KL-8332-01A-11R-2314-13	hsa-mir-193b	649.0	84.974738	N
TCGA-KL-8332-01A-11R-2314-13	hsa-mir-194-1	1085.0	142.061003	N
TCGA-KL-8332-01A-11R-2314-13	hsa-mir-194-2	1196.0	156.594432	N
TCGA-KL-8332-01A-11R-2314-13	hsa-mir-195	80.0	10.474544	N
TCGA-KL-8332-01A-11R-2314-13	hsa-mir-196a-1	644.0	84.320079	N
TCGA-KL-8332-01A-11R-2314-13	hsa-mir-196a-2	60.0	7.855908	N
TCGA-KL-8332-01A-11R-2314-13	hsa-mir-196b	2961.0	387.689059	N
TCGA-KL-8332-01A-11R-2314-13	hsa-mir-197	852.0	111.553893	N
TCGA-KL-8332-01A-11R-2314-13	hsa-mir-1972-1	0.0	0.0	N
TCGA-KL-8332-01A-11R-2314-13	hsa-mir-1972-2	0.0	0.0	N
TCGA-KL-8332-01A-11R-2314-13	hsa-mir-1973	0.0	0.0	N
TCGA-KL-8332-01A-11R-2314-13	hsa-mir-1976	43.0	5.630067	N
TCGA-KL-8332-01A-11R-2314-13	hsa-mir-198	0.0	0.0	N
TCGA-KL-8332-01A-11R-2314-13	hsa-mir-199a-1	508.0	66.513354	Y
TCGA-KL-8332-01A-11R-2314-13	hsa-mir-199a-2	876.0	114.696257	Y
TCGA-KL-8332-01A-11R-2314-13	hsa-mir-199b	1090.0	142.715662	Y
TCGA-KL-8332-01A-11R-2314-13	hsa-mir-19a	57.0	7.463113	N
TCGA-KL-8332-01A-11R-2314-13	hsa-mir-19b-1	21.0	2.749568	N
TCGA-KL-8332-01A-11R-2314-13	hsa-mir-19b-2	195.0	25.531701	N
TCGA-KL-8332-01A-11R-2314-13	hsa-mir-200a	3788.0	495.969657	N
TCGA-KL-8332-01A-11R-2314-13	hsa-mir-200b	4622.0	605.166778	N
TCGA-KL-8332-01A-11R-2314-13	hsa-mir-200c	39486.0	5169.973044	N
TCGA-KL-8332-01A-11R-2314-13	hsa-mir-202	0.0	0.0	N
TCGA-KL-8332-01A-11R-2314-13	hsa-mir-203	9457.0	1238.22203	N
TCGA-KL-8332-01A-11R-2314-13	hsa-mir-204	71.0	9.296158	N
TCGA-KL-8332-01A-11R-2314-13	hsa-mir-205	2.0	0.261864	N
TCGA-KL-8332-01A-11R-2314-13	hsa-mir-2052	0.0	0.0	N
TCGA-KL-8332-01A-11R-2314-13	hsa-mir-2053	0.0	0.0	N
TCGA-KL-8332-01A-11R-2314-13	hsa-mir-2054	0.0	0.0	N
TCGA-KL-8332-01A-11R-2314-13	hsa-mir-206	1.0	0.130932	N
TCGA-KL-8332-01A-11R-2314-13	hsa-mir-208a	0.0	0.0	N
TCGA-KL-8332-01A-11R-2314-13	hsa-mir-208b	0.0	0.0	N
TCGA-KL-8332-01A-11R-2314-13	hsa-mir-20a	873.0	114.303461	N
TCGA-KL-8332-01A-11R-2314-13	hsa-mir-20b	93.0	12.176657	N
TCGA-KL-8332-01A-11R-2314-13	hsa-mir-21	314854.0	41224.400869	N
TCGA-KL-8332-01A-11R-2314-13	hsa-mir-210	1296.0	169.687612	N
TCGA-KL-8332-01A-11R-2314-13	hsa-mir-211	1.0	0.130932	N
TCGA-KL-8332-01A-11R-2314-13	hsa-mir-2110	10.0	1.309318	N
TCGA-KL-8332-01A-11R-2314-13	hsa-mir-2113	0.0	0.0	N
TCGA-KL-8332-01A-11R-2314-13	hsa-mir-2114	3.0	0.392795	N
TCGA-KL-8332-01A-11R-2314-13	hsa-mir-2115	0.0	0.0	N
TCGA-KL-8332-01A-11R-2314-13	hsa-mir-2116	2.0	0.261864	N
TCGA-KL-8332-01A-11R-2314-13	hsa-mir-2117	0.0	0.0	N
TCGA-KL-8332-01A-11R-2314-13	hsa-mir-212	36.0	4.713545	N
TCGA-KL-8332-01A-11R-2314-13	hsa-mir-214	3.0	0.392795	N
TCGA-KL-8332-01A-11R-2314-13	hsa-mir-215	36.0	4.713545	Y
TCGA-KL-8332-01A-11R-2314-13	hsa-mir-216a	0.0	0.0	N
TCGA-KL-8332-01A-11R-2314-13	hsa-mir-216b	0.0	0.0	N
TCGA-KL-8332-01A-11R-2314-13	hsa-mir-217	20.0	2.618636	N
TCGA-KL-8332-01A-11R-2314-13	hsa-mir-218-1	27.0	3.535159	N
TCGA-KL-8332-01A-11R-2314-13	hsa-mir-218-2	1677.0	219.572628	N
TCGA-KL-8332-01A-11R-2314-13	hsa-mir-219-1	8.0	1.047454	N
TCGA-KL-8332-01A-11R-2314-13	hsa-mir-219-2	0.0	0.0	N
TCGA-KL-8332-01A-11R-2314-13	hsa-mir-22	1394017.0	182521.154651	N
TCGA-KL-8332-01A-11R-2314-13	hsa-mir-221	23267.0	3046.390184	N
TCGA-KL-8332-01A-11R-2314-13	hsa-mir-222	5162.0	675.86995	N
TCGA-KL-8332-01A-11R-2314-13	hsa-mir-223	313.0	40.981653	N
TCGA-KL-8332-01A-11R-2314-13	hsa-mir-224	48.0	6.284726	N
TCGA-KL-8332-01A-11R-2314-13	hsa-mir-2276	4.0	0.523727	N
TCGA-KL-8332-01A-11R-2314-13	hsa-mir-2277	7.0	0.916523	N
TCGA-KL-8332-01A-11R-2314-13	hsa-mir-2278	2.0	0.261864	N
TCGA-KL-8332-01A-11R-2314-13	hsa-mir-2355	199.0	26.055428	N
TCGA-KL-8332-01A-11R-2314-13	hsa-mir-23a	14992.0	1962.929541	Y
TCGA-KL-8332-01A-11R-2314-13	hsa-mir-23b	8255.0	1080.842007	Y
TCGA-KL-8332-01A-11R-2314-13	hsa-mir-23c	6.0	0.785591	N
TCGA-KL-8332-01A-11R-2314-13	hsa-mir-24-1	115.0	15.057157	N
TCGA-KL-8332-01A-11R-2314-13	hsa-mir-24-2	7236.0	947.422503	N
TCGA-KL-8332-01A-11R-2314-13	hsa-mir-25	13007.0	1703.029919	N
TCGA-KL-8332-01A-11R-2314-13	hsa-mir-26a-1	12.0	1.571182	N
TCGA-KL-8332-01A-11R-2314-13	hsa-mir-26a-2	27617.0	3615.943513	N
TCGA-KL-8332-01A-11R-2314-13	hsa-mir-26b	1681.0	220.096355	N
TCGA-KL-8332-01A-11R-2314-13	hsa-mir-27a	4594.0	601.500688	Y
TCGA-KL-8332-01A-11R-2314-13	hsa-mir-27b	11225.0	1469.709452	Y
TCGA-KL-8332-01A-11R-2314-13	hsa-mir-28	10823.0	1417.074868	N
TCGA-KL-8332-01A-11R-2314-13	hsa-mir-2861	0.0	0.0	N
TCGA-KL-8332-01A-11R-2314-13	hsa-mir-2909	0.0	0.0	N
TCGA-KL-8332-01A-11R-2314-13	hsa-mir-296	0.0	0.0	N
TCGA-KL-8332-01A-11R-2314-13	hsa-mir-297	0.0	0.0	N
TCGA-KL-8332-01A-11R-2314-13	hsa-mir-298	0.0	0.0	N
TCGA-KL-8332-01A-11R-2314-13	hsa-mir-299	3.0	0.392795	N
TCGA-KL-8332-01A-11R-2314-13	hsa-mir-29a	74313.0	9729.934833	N
TCGA-KL-8332-01A-11R-2314-13	hsa-mir-29b-1	5060.0	662.514907	Y
TCGA-KL-8332-01A-11R-2314-13	hsa-mir-29b-2	5235.0	685.427972	Y
TCGA-KL-8332-01A-11R-2314-13	hsa-mir-29c	31512.0	4125.922873	Y
TCGA-KL-8332-01A-11R-2314-13	hsa-mir-300	0.0	0.0	N
TCGA-KL-8332-01A-11R-2314-13	hsa-mir-301a	30.0	3.927954	N
TCGA-KL-8332-01A-11R-2314-13	hsa-mir-301b	3.0	0.392795	N
TCGA-KL-8332-01A-11R-2314-13	hsa-mir-302a	0.0	0.0	N
TCGA-KL-8332-01A-11R-2314-13	hsa-mir-302b	0.0	0.0	N
TCGA-KL-8332-01A-11R-2314-13	hsa-mir-302c	0.0	0.0	N
TCGA-KL-8332-01A-11R-2314-13	hsa-mir-302d	0.0	0.0	N
TCGA-KL-8332-01A-11R-2314-13	hsa-mir-302e	0.0	0.0	N
TCGA-KL-8332-01A-11R-2314-13	hsa-mir-302f	0.0	0.0	N
TCGA-KL-8332-01A-11R-2314-13	hsa-mir-3065	26.0	3.404227	N
TCGA-KL-8332-01A-11R-2314-13	hsa-mir-3074	11.0	1.44025	N
TCGA-KL-8332-01A-11R-2314-13	hsa-mir-30a	1223730.0	160225.171272	Y
TCGA-KL-8332-01A-11R-2314-13	hsa-mir-30b	10255.0	1342.705606	Y
TCGA-KL-8332-01A-11R-2314-13	hsa-mir-30c-1	26.0	3.404227	N
TCGA-KL-8332-01A-11R-2314-13	hsa-mir-30c-2	12315.0	1612.425114	Y
TCGA-KL-8332-01A-11R-2314-13	hsa-mir-30d	292339.0	38276.471398	N
TCGA-KL-8332-01A-11R-2314-13	hsa-mir-30e	190010.0	24878.351265	Y
TCGA-KL-8332-01A-11R-2314-13	hsa-mir-31	1.0	0.130932	N
TCGA-KL-8332-01A-11R-2314-13	hsa-mir-3115	0.0	0.0	N
TCGA-KL-8332-01A-11R-2314-13	hsa-mir-3116-1	0.0	0.0	N
TCGA-KL-8332-01A-11R-2314-13	hsa-mir-3116-2	0.0	0.0	N
TCGA-KL-8332-01A-11R-2314-13	hsa-mir-3117	1.0	0.130932	N
TCGA-KL-8332-01A-11R-2314-13	hsa-mir-3118-1	0.0	0.0	N
TCGA-KL-8332-01A-11R-2314-13	hsa-mir-3118-2	0.0	0.0	N
TCGA-KL-8332-01A-11R-2314-13	hsa-mir-3118-3	0.0	0.0	N
TCGA-KL-8332-01A-11R-2314-13	hsa-mir-3118-4	0.0	0.0	N
TCGA-KL-8332-01A-11R-2314-13	hsa-mir-3118-5	0.0	0.0	N
TCGA-KL-8332-01A-11R-2314-13	hsa-mir-3118-6	0.0	0.0	N
TCGA-KL-8332-01A-11R-2314-13	hsa-mir-3119-1	0.0	0.0	N
TCGA-KL-8332-01A-11R-2314-13	hsa-mir-3119-2	0.0	0.0	N
TCGA-KL-8332-01A-11R-2314-13	hsa-mir-3120	0.0	0.0	N
TCGA-KL-8332-01A-11R-2314-13	hsa-mir-3121	0.0	0.0	N
TCGA-KL-8332-01A-11R-2314-13	hsa-mir-3122	0.0	0.0	N
TCGA-KL-8332-01A-11R-2314-13	hsa-mir-3123	0.0	0.0	N
TCGA-KL-8332-01A-11R-2314-13	hsa-mir-3124	1.0	0.130932	N
TCGA-KL-8332-01A-11R-2314-13	hsa-mir-3125	1.0	0.130932	N
TCGA-KL-8332-01A-11R-2314-13	hsa-mir-3126	0.0	0.0	N
TCGA-KL-8332-01A-11R-2314-13	hsa-mir-3127	5.0	0.654659	N
TCGA-KL-8332-01A-11R-2314-13	hsa-mir-3128	0.0	0.0	N
TCGA-KL-8332-01A-11R-2314-13	hsa-mir-3129	2.0	0.261864	N
TCGA-KL-8332-01A-11R-2314-13	hsa-mir-3130-1	24.0	3.142363	N
TCGA-KL-8332-01A-11R-2314-13	hsa-mir-3130-2	0.0	0.0	N
TCGA-KL-8332-01A-11R-2314-13	hsa-mir-3131	0.0	0.0	N
TCGA-KL-8332-01A-11R-2314-13	hsa-mir-3132	0.0	0.0	N
TCGA-KL-8332-01A-11R-2314-13	hsa-mir-3133	0.0	0.0	N
TCGA-KL-8332-01A-11R-2314-13	hsa-mir-3134	0.0	0.0	N
TCGA-KL-8332-01A-11R-2314-13	hsa-mir-3135	0.0	0.0	N
TCGA-KL-8332-01A-11R-2314-13	hsa-mir-3136	0.0	0.0	N
TCGA-KL-8332-01A-11R-2314-13	hsa-mir-3137	0.0	0.0	N
TCGA-KL-8332-01A-11R-2314-13	hsa-mir-3138	2.0	0.261864	N
TCGA-KL-8332-01A-11R-2314-13	hsa-mir-3139	2.0	0.261864	N
TCGA-KL-8332-01A-11R-2314-13	hsa-mir-3140	0.0	0.0	N
TCGA-KL-8332-01A-11R-2314-13	hsa-mir-3141	0.0	0.0	N
TCGA-KL-8332-01A-11R-2314-13	hsa-mir-3142	0.0	0.0	N
TCGA-KL-8332-01A-11R-2314-13	hsa-mir-3143	0.0	0.0	N
TCGA-KL-8332-01A-11R-2314-13	hsa-mir-3144	32.0	4.189818	N
TCGA-KL-8332-01A-11R-2314-13	hsa-mir-3145	0.0	0.0	N
TCGA-KL-8332-01A-11R-2314-13	hsa-mir-3146	0.0	0.0	N
TCGA-KL-8332-01A-11R-2314-13	hsa-mir-3147	0.0	0.0	N
TCGA-KL-8332-01A-11R-2314-13	hsa-mir-3148	0.0	0.0	N
TCGA-KL-8332-01A-11R-2314-13	hsa-mir-3149	0.0	0.0	N
TCGA-KL-8332-01A-11R-2314-13	hsa-mir-3150	0.0	0.0	N
TCGA-KL-8332-01A-11R-2314-13	hsa-mir-3150b	2.0	0.261864	N
TCGA-KL-8332-01A-11R-2314-13	hsa-mir-3151	6.0	0.785591	N
TCGA-KL-8332-01A-11R-2314-13	hsa-mir-3152	46.0	6.022863	N
TCGA-KL-8332-01A-11R-2314-13	hsa-mir-3153	0.0	0.0	N
TCGA-KL-8332-01A-11R-2314-13	hsa-mir-3154	0.0	0.0	N
TCGA-KL-8332-01A-11R-2314-13	hsa-mir-3155	0.0	0.0	N
TCGA-KL-8332-01A-11R-2314-13	hsa-mir-3156-1	0.0	0.0	N
TCGA-KL-8332-01A-11R-2314-13	hsa-mir-3156-2	0.0	0.0	N
TCGA-KL-8332-01A-11R-2314-13	hsa-mir-3156-3	1.0	0.130932	N
TCGA-KL-8332-01A-11R-2314-13	hsa-mir-3157	1.0	0.130932	N
TCGA-KL-8332-01A-11R-2314-13	hsa-mir-3158-1	0.0	0.0	N
TCGA-KL-8332-01A-11R-2314-13	hsa-mir-3158-2	0.0	0.0	N
TCGA-KL-8332-01A-11R-2314-13	hsa-mir-3159	0.0	0.0	N
TCGA-KL-8332-01A-11R-2314-13	hsa-mir-3160-1	0.0	0.0	N
TCGA-KL-8332-01A-11R-2314-13	hsa-mir-3160-2	0.0	0.0	N
TCGA-KL-8332-01A-11R-2314-13	hsa-mir-3161	2.0	0.261864	N
TCGA-KL-8332-01A-11R-2314-13	hsa-mir-3162	0.0	0.0	N
TCGA-KL-8332-01A-11R-2314-13	hsa-mir-3163	0.0	0.0	N
TCGA-KL-8332-01A-11R-2314-13	hsa-mir-3164	0.0	0.0	N
TCGA-KL-8332-01A-11R-2314-13	hsa-mir-3165	0.0	0.0	N
TCGA-KL-8332-01A-11R-2314-13	hsa-mir-3166	0.0	0.0	N
TCGA-KL-8332-01A-11R-2314-13	hsa-mir-3167	0.0	0.0	N
TCGA-KL-8332-01A-11R-2314-13	hsa-mir-3168	0.0	0.0	N
TCGA-KL-8332-01A-11R-2314-13	hsa-mir-3169	0.0	0.0	N
TCGA-KL-8332-01A-11R-2314-13	hsa-mir-3170	3.0	0.392795	N
TCGA-KL-8332-01A-11R-2314-13	hsa-mir-3171	0.0	0.0	N
TCGA-KL-8332-01A-11R-2314-13	hsa-mir-3173	3.0	0.392795	N
TCGA-KL-8332-01A-11R-2314-13	hsa-mir-3174	0.0	0.0	N
TCGA-KL-8332-01A-11R-2314-13	hsa-mir-3175	0.0	0.0	N
TCGA-KL-8332-01A-11R-2314-13	hsa-mir-3176	3.0	0.392795	N
TCGA-KL-8332-01A-11R-2314-13	hsa-mir-3177	0.0	0.0	N
TCGA-KL-8332-01A-11R-2314-13	hsa-mir-3178	0.0	0.0	N
TCGA-KL-8332-01A-11R-2314-13	hsa-mir-3179-1	0.0	0.0	N
TCGA-KL-8332-01A-11R-2314-13	hsa-mir-3179-2	0.0	0.0	N
TCGA-KL-8332-01A-11R-2314-13	hsa-mir-3179-3	0.0	0.0	N
TCGA-KL-8332-01A-11R-2314-13	hsa-mir-3180-1	0.0	0.0	N
TCGA-KL-8332-01A-11R-2314-13	hsa-mir-3180-2	0.0	0.0	N
TCGA-KL-8332-01A-11R-2314-13	hsa-mir-3180-3	0.0	0.0	N
TCGA-KL-8332-01A-11R-2314-13	hsa-mir-3180-4	0.0	0.0	N
TCGA-KL-8332-01A-11R-2314-13	hsa-mir-3180-5	0.0	0.0	N
TCGA-KL-8332-01A-11R-2314-13	hsa-mir-3181	0.0	0.0	N
TCGA-KL-8332-01A-11R-2314-13	hsa-mir-3182	0.0	0.0	N
TCGA-KL-8332-01A-11R-2314-13	hsa-mir-3183	0.0	0.0	N
TCGA-KL-8332-01A-11R-2314-13	hsa-mir-3184	0.0	0.0	N
TCGA-KL-8332-01A-11R-2314-13	hsa-mir-3185	0.0	0.0	N
TCGA-KL-8332-01A-11R-2314-13	hsa-mir-3186	0.0	0.0	N
TCGA-KL-8332-01A-11R-2314-13	hsa-mir-3187	0.0	0.0	N
TCGA-KL-8332-01A-11R-2314-13	hsa-mir-3188	0.0	0.0	N
TCGA-KL-8332-01A-11R-2314-13	hsa-mir-3189	1.0	0.130932	N
TCGA-KL-8332-01A-11R-2314-13	hsa-mir-3190	3.0	0.392795	N
TCGA-KL-8332-01A-11R-2314-13	hsa-mir-3191	11.0	1.44025	N
TCGA-KL-8332-01A-11R-2314-13	hsa-mir-3192	1.0	0.130932	N
TCGA-KL-8332-01A-11R-2314-13	hsa-mir-3193	0.0	0.0	N
TCGA-KL-8332-01A-11R-2314-13	hsa-mir-3194	3.0	0.392795	N
TCGA-KL-8332-01A-11R-2314-13	hsa-mir-3195	0.0	0.0	N
TCGA-KL-8332-01A-11R-2314-13	hsa-mir-3196	0.0	0.0	N
TCGA-KL-8332-01A-11R-2314-13	hsa-mir-3197	1.0	0.130932	N
TCGA-KL-8332-01A-11R-2314-13	hsa-mir-3198	0.0	0.0	N
TCGA-KL-8332-01A-11R-2314-13	hsa-mir-3199-1	1.0	0.130932	N
TCGA-KL-8332-01A-11R-2314-13	hsa-mir-3199-2	6.0	0.785591	N
TCGA-KL-8332-01A-11R-2314-13	hsa-mir-32	136.0	17.806725	N
TCGA-KL-8332-01A-11R-2314-13	hsa-mir-3200	9.0	1.178386	N
TCGA-KL-8332-01A-11R-2314-13	hsa-mir-3201	0.0	0.0	N
TCGA-KL-8332-01A-11R-2314-13	hsa-mir-3202-1	0.0	0.0	N
TCGA-KL-8332-01A-11R-2314-13	hsa-mir-3202-2	0.0	0.0	N
TCGA-KL-8332-01A-11R-2314-13	hsa-mir-320a	1948.0	255.055146	Y
TCGA-KL-8332-01A-11R-2314-13	hsa-mir-320b-1	0.0	0.0	N
TCGA-KL-8332-01A-11R-2314-13	hsa-mir-320b-2	15.0	1.963977	Y
TCGA-KL-8332-01A-11R-2314-13	hsa-mir-320c-1	1.0	0.130932	N
TCGA-KL-8332-01A-11R-2314-13	hsa-mir-320c-2	0.0	0.0	N
TCGA-KL-8332-01A-11R-2314-13	hsa-mir-320d-1	0.0	0.0	N
TCGA-KL-8332-01A-11R-2314-13	hsa-mir-320d-2	0.0	0.0	N
TCGA-KL-8332-01A-11R-2314-13	hsa-mir-320e	1.0	0.130932	N
TCGA-KL-8332-01A-11R-2314-13	hsa-mir-323	1.0	0.130932	N
TCGA-KL-8332-01A-11R-2314-13	hsa-mir-323b	9.0	1.178386	N
TCGA-KL-8332-01A-11R-2314-13	hsa-mir-324	209.0	27.364746	N
TCGA-KL-8332-01A-11R-2314-13	hsa-mir-325	0.0	0.0	N
TCGA-KL-8332-01A-11R-2314-13	hsa-mir-326	11.0	1.44025	N
TCGA-KL-8332-01A-11R-2314-13	hsa-mir-328	536.0	70.179445	N
TCGA-KL-8332-01A-11R-2314-13	hsa-mir-329-1	0.0	0.0	N
TCGA-KL-8332-01A-11R-2314-13	hsa-mir-329-2	0.0	0.0	N
TCGA-KL-8332-01A-11R-2314-13	hsa-mir-330	164.0	21.472815	N
TCGA-KL-8332-01A-11R-2314-13	hsa-mir-331	197.0	25.793565	N
TCGA-KL-8332-01A-11R-2314-13	hsa-mir-335	110.0	14.402498	N
TCGA-KL-8332-01A-11R-2314-13	hsa-mir-337	14.0	1.833045	N
TCGA-KL-8332-01A-11R-2314-13	hsa-mir-338	1002.0	131.193663	N
TCGA-KL-8332-01A-11R-2314-13	hsa-mir-339	102.0	13.355044	N
TCGA-KL-8332-01A-11R-2314-13	hsa-mir-33a	198.0	25.924496	N
TCGA-KL-8332-01A-11R-2314-13	hsa-mir-33b	9.0	1.178386	N
TCGA-KL-8332-01A-11R-2314-13	hsa-mir-340	106.0	13.878771	N
TCGA-KL-8332-01A-11R-2314-13	hsa-mir-342	143.0	18.723247	N
TCGA-KL-8332-01A-11R-2314-13	hsa-mir-345	44.0	5.760999	N
TCGA-KL-8332-01A-11R-2314-13	hsa-mir-346	0.0	0.0	N
TCGA-KL-8332-01A-11R-2314-13	hsa-mir-34a	1339.0	175.31768	N
TCGA-KL-8332-01A-11R-2314-13	hsa-mir-34b	14.0	1.833045	N
TCGA-KL-8332-01A-11R-2314-13	hsa-mir-34c	83.0	10.867339	N
TCGA-KL-8332-01A-11R-2314-13	hsa-mir-3605	10.0	1.309318	N
TCGA-KL-8332-01A-11R-2314-13	hsa-mir-3606	0.0	0.0	N
TCGA-KL-8332-01A-11R-2314-13	hsa-mir-3607	242.0	31.685496	N
TCGA-KL-8332-01A-11R-2314-13	hsa-mir-3609	1.0	0.130932	N
TCGA-KL-8332-01A-11R-2314-13	hsa-mir-361	3857.0	505.003952	N
TCGA-KL-8332-01A-11R-2314-13	hsa-mir-3610	1.0	0.130932	N
TCGA-KL-8332-01A-11R-2314-13	hsa-mir-3611	1.0	0.130932	N
TCGA-KL-8332-01A-11R-2314-13	hsa-mir-3612	0.0	0.0	N
TCGA-KL-8332-01A-11R-2314-13	hsa-mir-3613	57.0	7.463113	N
TCGA-KL-8332-01A-11R-2314-13	hsa-mir-3614	1.0	0.130932	N
TCGA-KL-8332-01A-11R-2314-13	hsa-mir-3615	12.0	1.571182	N
TCGA-KL-8332-01A-11R-2314-13	hsa-mir-3616	0.0	0.0	N
TCGA-KL-8332-01A-11R-2314-13	hsa-mir-3617	0.0	0.0	N
TCGA-KL-8332-01A-11R-2314-13	hsa-mir-3618	0.0	0.0	N
TCGA-KL-8332-01A-11R-2314-13	hsa-mir-3619	1.0	0.130932	N
TCGA-KL-8332-01A-11R-2314-13	hsa-mir-362	220.0	28.804996	N
TCGA-KL-8332-01A-11R-2314-13	hsa-mir-3620	1.0	0.130932	N
TCGA-KL-8332-01A-11R-2314-13	hsa-mir-3621	0.0	0.0	N
TCGA-KL-8332-01A-11R-2314-13	hsa-mir-3622a	0.0	0.0	N
TCGA-KL-8332-01A-11R-2314-13	hsa-mir-3622b	0.0	0.0	N
TCGA-KL-8332-01A-11R-2314-13	hsa-mir-363	36.0	4.713545	N
TCGA-KL-8332-01A-11R-2314-13	hsa-mir-3646	0.0	0.0	N
TCGA-KL-8332-01A-11R-2314-13	hsa-mir-3647	23.0	3.011431	N
TCGA-KL-8332-01A-11R-2314-13	hsa-mir-3648	0.0	0.0	N
TCGA-KL-8332-01A-11R-2314-13	hsa-mir-3649	0.0	0.0	N
TCGA-KL-8332-01A-11R-2314-13	hsa-mir-365-1	266.0	34.827859	N
TCGA-KL-8332-01A-11R-2314-13	hsa-mir-365-2	285.0	37.315563	N
TCGA-KL-8332-01A-11R-2314-13	hsa-mir-3650	0.0	0.0	N
TCGA-KL-8332-01A-11R-2314-13	hsa-mir-3651	1.0	0.130932	N
TCGA-KL-8332-01A-11R-2314-13	hsa-mir-3652	0.0	0.0	N
TCGA-KL-8332-01A-11R-2314-13	hsa-mir-3653	37.0	4.844477	N
TCGA-KL-8332-01A-11R-2314-13	hsa-mir-3654	0.0	0.0	N
TCGA-KL-8332-01A-11R-2314-13	hsa-mir-3655	0.0	0.0	N
TCGA-KL-8332-01A-11R-2314-13	hsa-mir-3656	0.0	0.0	N
TCGA-KL-8332-01A-11R-2314-13	hsa-mir-3657	0.0	0.0	N
TCGA-KL-8332-01A-11R-2314-13	hsa-mir-3658	1.0	0.130932	N
TCGA-KL-8332-01A-11R-2314-13	hsa-mir-3659	0.0	0.0	N
TCGA-KL-8332-01A-11R-2314-13	hsa-mir-3660	0.0	0.0	N
TCGA-KL-8332-01A-11R-2314-13	hsa-mir-3661	0.0	0.0	N
TCGA-KL-8332-01A-11R-2314-13	hsa-mir-3662	0.0	0.0	N
TCGA-KL-8332-01A-11R-2314-13	hsa-mir-3663	0.0	0.0	N
TCGA-KL-8332-01A-11R-2314-13	hsa-mir-3664	2.0	0.261864	N
TCGA-KL-8332-01A-11R-2314-13	hsa-mir-3665	0.0	0.0	N
TCGA-KL-8332-01A-11R-2314-13	hsa-mir-3666	0.0	0.0	N
TCGA-KL-8332-01A-11R-2314-13	hsa-mir-3667	0.0	0.0	N
TCGA-KL-8332-01A-11R-2314-13	hsa-mir-3668	0.0	0.0	N
TCGA-KL-8332-01A-11R-2314-13	hsa-mir-3669	0.0	0.0	N
TCGA-KL-8332-01A-11R-2314-13	hsa-mir-367	0.0	0.0	N
TCGA-KL-8332-01A-11R-2314-13	hsa-mir-3670	0.0	0.0	N
TCGA-KL-8332-01A-11R-2314-13	hsa-mir-3671	0.0	0.0	N
TCGA-KL-8332-01A-11R-2314-13	hsa-mir-3672	0.0	0.0	N
TCGA-KL-8332-01A-11R-2314-13	hsa-mir-3673	0.0	0.0	N
TCGA-KL-8332-01A-11R-2314-13	hsa-mir-3674	0.0	0.0	N
TCGA-KL-8332-01A-11R-2314-13	hsa-mir-3675	0.0	0.0	N
TCGA-KL-8332-01A-11R-2314-13	hsa-mir-3676	47.0	6.153795	N
TCGA-KL-8332-01A-11R-2314-13	hsa-mir-3677	23.0	3.011431	N
TCGA-KL-8332-01A-11R-2314-13	hsa-mir-3678	0.0	0.0	N
TCGA-KL-8332-01A-11R-2314-13	hsa-mir-3679	1.0	0.130932	N
TCGA-KL-8332-01A-11R-2314-13	hsa-mir-3680	3.0	0.392795	N
TCGA-KL-8332-01A-11R-2314-13	hsa-mir-3681	0.0	0.0	N
TCGA-KL-8332-01A-11R-2314-13	hsa-mir-3682	1.0	0.130932	N
TCGA-KL-8332-01A-11R-2314-13	hsa-mir-3683	0.0	0.0	N
TCGA-KL-8332-01A-11R-2314-13	hsa-mir-3684	3.0	0.392795	N
TCGA-KL-8332-01A-11R-2314-13	hsa-mir-3685	1.0	0.130932	N
TCGA-KL-8332-01A-11R-2314-13	hsa-mir-3686	0.0	0.0	N
TCGA-KL-8332-01A-11R-2314-13	hsa-mir-3687	3.0	0.392795	N
TCGA-KL-8332-01A-11R-2314-13	hsa-mir-3688	1.0	0.130932	N
TCGA-KL-8332-01A-11R-2314-13	hsa-mir-3689a	0.0	0.0	N
TCGA-KL-8332-01A-11R-2314-13	hsa-mir-3689b	0.0	0.0	N
TCGA-KL-8332-01A-11R-2314-13	hsa-mir-369	4.0	0.523727	N
TCGA-KL-8332-01A-11R-2314-13	hsa-mir-3690	1.0	0.130932	N
TCGA-KL-8332-01A-11R-2314-13	hsa-mir-3691	0.0	0.0	N
TCGA-KL-8332-01A-11R-2314-13	hsa-mir-3692	0.0	0.0	N
TCGA-KL-8332-01A-11R-2314-13	hsa-mir-370	4.0	0.523727	N
TCGA-KL-8332-01A-11R-2314-13	hsa-mir-371	1.0	0.130932	N
TCGA-KL-8332-01A-11R-2314-13	hsa-mir-3713	0.0	0.0	N
TCGA-KL-8332-01A-11R-2314-13	hsa-mir-3714	0.0	0.0	N
TCGA-KL-8332-01A-11R-2314-13	hsa-mir-372	3.0	0.392795	N
TCGA-KL-8332-01A-11R-2314-13	hsa-mir-373	0.0	0.0	N
TCGA-KL-8332-01A-11R-2314-13	hsa-mir-374a	5295.0	693.28388	N
TCGA-KL-8332-01A-11R-2314-13	hsa-mir-374b	796.0	104.221713	Y
TCGA-KL-8332-01A-11R-2314-13	hsa-mir-374c	1.0	0.130932	Y
TCGA-KL-8332-01A-11R-2314-13	hsa-mir-375	201.0	26.317292	N
TCGA-KL-8332-01A-11R-2314-13	hsa-mir-376a-1	2.0	0.261864	N
TCGA-KL-8332-01A-11R-2314-13	hsa-mir-376a-2	2.0	0.261864	N
TCGA-KL-8332-01A-11R-2314-13	hsa-mir-376b	1.0	0.130932	Y
TCGA-KL-8332-01A-11R-2314-13	hsa-mir-376c	5.0	0.654659	Y
TCGA-KL-8332-01A-11R-2314-13	hsa-mir-377	2.0	0.261864	N
TCGA-KL-8332-01A-11R-2314-13	hsa-mir-378	913.0	119.540733	N
TCGA-KL-8332-01A-11R-2314-13	hsa-mir-378b	1.0	0.130932	N
TCGA-KL-8332-01A-11R-2314-13	hsa-mir-378c	15.0	1.963977	N
TCGA-KL-8332-01A-11R-2314-13	hsa-mir-379	318.0	41.636312	N
TCGA-KL-8332-01A-11R-2314-13	hsa-mir-380	0.0	0.0	N
TCGA-KL-8332-01A-11R-2314-13	hsa-mir-381	33.0	4.320749	N
TCGA-KL-8332-01A-11R-2314-13	hsa-mir-382	10.0	1.309318	N
TCGA-KL-8332-01A-11R-2314-13	hsa-mir-383	0.0	0.0	N
TCGA-KL-8332-01A-11R-2314-13	hsa-mir-384	0.0	0.0	N
TCGA-KL-8332-01A-11R-2314-13	hsa-mir-3907	0.0	0.0	N
TCGA-KL-8332-01A-11R-2314-13	hsa-mir-3908	0.0	0.0	N
TCGA-KL-8332-01A-11R-2314-13	hsa-mir-3909	6.0	0.785591	N
TCGA-KL-8332-01A-11R-2314-13	hsa-mir-3910-1	0.0	0.0	N
TCGA-KL-8332-01A-11R-2314-13	hsa-mir-3910-2	0.0	0.0	N
TCGA-KL-8332-01A-11R-2314-13	hsa-mir-3911	0.0	0.0	N
TCGA-KL-8332-01A-11R-2314-13	hsa-mir-3912	5.0	0.654659	N
TCGA-KL-8332-01A-11R-2314-13	hsa-mir-3913-1	14.0	1.833045	N
TCGA-KL-8332-01A-11R-2314-13	hsa-mir-3913-2	0.0	0.0	N
TCGA-KL-8332-01A-11R-2314-13	hsa-mir-3914-1	0.0	0.0	N
TCGA-KL-8332-01A-11R-2314-13	hsa-mir-3914-2	0.0	0.0	N
TCGA-KL-8332-01A-11R-2314-13	hsa-mir-3915	0.0	0.0	N
TCGA-KL-8332-01A-11R-2314-13	hsa-mir-3916	0.0	0.0	N
TCGA-KL-8332-01A-11R-2314-13	hsa-mir-3917	0.0	0.0	N
TCGA-KL-8332-01A-11R-2314-13	hsa-mir-3918	1.0	0.130932	N
TCGA-KL-8332-01A-11R-2314-13	hsa-mir-3919	0.0	0.0	N
TCGA-KL-8332-01A-11R-2314-13	hsa-mir-3920	0.0	0.0	N
TCGA-KL-8332-01A-11R-2314-13	hsa-mir-3921	0.0	0.0	N
TCGA-KL-8332-01A-11R-2314-13	hsa-mir-3922	2.0	0.261864	N
TCGA-KL-8332-01A-11R-2314-13	hsa-mir-3923	0.0	0.0	N
TCGA-KL-8332-01A-11R-2314-13	hsa-mir-3924	0.0	0.0	N
TCGA-KL-8332-01A-11R-2314-13	hsa-mir-3925	0.0	0.0	N
TCGA-KL-8332-01A-11R-2314-13	hsa-mir-3926-1	1.0	0.130932	N
TCGA-KL-8332-01A-11R-2314-13	hsa-mir-3926-2	0.0	0.0	N
TCGA-KL-8332-01A-11R-2314-13	hsa-mir-3927	0.0	0.0	N
TCGA-KL-8332-01A-11R-2314-13	hsa-mir-3928	5.0	0.654659	N
TCGA-KL-8332-01A-11R-2314-13	hsa-mir-3929	0.0	0.0	N
TCGA-KL-8332-01A-11R-2314-13	hsa-mir-3934	5.0	0.654659	N
TCGA-KL-8332-01A-11R-2314-13	hsa-mir-3935	0.0	0.0	N
TCGA-KL-8332-01A-11R-2314-13	hsa-mir-3936	0.0	0.0	N
TCGA-KL-8332-01A-11R-2314-13	hsa-mir-3937	0.0	0.0	N
TCGA-KL-8332-01A-11R-2314-13	hsa-mir-3938	0.0	0.0	N
TCGA-KL-8332-01A-11R-2314-13	hsa-mir-3939	0.0	0.0	N
TCGA-KL-8332-01A-11R-2314-13	hsa-mir-3940	3.0	0.392795	N
TCGA-KL-8332-01A-11R-2314-13	hsa-mir-3941	1.0	0.130932	N
TCGA-KL-8332-01A-11R-2314-13	hsa-mir-3942	0.0	0.0	N
TCGA-KL-8332-01A-11R-2314-13	hsa-mir-3943	0.0	0.0	N
TCGA-KL-8332-01A-11R-2314-13	hsa-mir-3944	1.0	0.130932	N
TCGA-KL-8332-01A-11R-2314-13	hsa-mir-3945	0.0	0.0	N
TCGA-KL-8332-01A-11R-2314-13	hsa-mir-409	31.0	4.058886	N
TCGA-KL-8332-01A-11R-2314-13	hsa-mir-410	14.0	1.833045	N
TCGA-KL-8332-01A-11R-2314-13	hsa-mir-411	5.0	0.654659	N
TCGA-KL-8332-01A-11R-2314-13	hsa-mir-412	2.0	0.261864	N
TCGA-KL-8332-01A-11R-2314-13	hsa-mir-421	52.0	6.808454	N
TCGA-KL-8332-01A-11R-2314-13	hsa-mir-422a	0.0	0.0	N
TCGA-KL-8332-01A-11R-2314-13	hsa-mir-423	910.0	119.147938	N
TCGA-KL-8332-01A-11R-2314-13	hsa-mir-424	891.0	116.660234	N
TCGA-KL-8332-01A-11R-2314-13	hsa-mir-425	811.0	106.18569	N
TCGA-KL-8332-01A-11R-2314-13	hsa-mir-4251	0.0	0.0	N
TCGA-KL-8332-01A-11R-2314-13	hsa-mir-4252	0.0	0.0	N
TCGA-KL-8332-01A-11R-2314-13	hsa-mir-4253	0.0	0.0	N
TCGA-KL-8332-01A-11R-2314-13	hsa-mir-4254	0.0	0.0	N
TCGA-KL-8332-01A-11R-2314-13	hsa-mir-4255	0.0	0.0	N
TCGA-KL-8332-01A-11R-2314-13	hsa-mir-4256	0.0	0.0	N
TCGA-KL-8332-01A-11R-2314-13	hsa-mir-4257	0.0	0.0	N
TCGA-KL-8332-01A-11R-2314-13	hsa-mir-4258	0.0	0.0	N
TCGA-KL-8332-01A-11R-2314-13	hsa-mir-4259	0.0	0.0	N
TCGA-KL-8332-01A-11R-2314-13	hsa-mir-4260	0.0	0.0	N
TCGA-KL-8332-01A-11R-2314-13	hsa-mir-4261	0.0	0.0	N
TCGA-KL-8332-01A-11R-2314-13	hsa-mir-4262	0.0	0.0	N
TCGA-KL-8332-01A-11R-2314-13	hsa-mir-4263	0.0	0.0	N
TCGA-KL-8332-01A-11R-2314-13	hsa-mir-4264	0.0	0.0	N
TCGA-KL-8332-01A-11R-2314-13	hsa-mir-4265	0.0	0.0	N
TCGA-KL-8332-01A-11R-2314-13	hsa-mir-4266	0.0	0.0	N
TCGA-KL-8332-01A-11R-2314-13	hsa-mir-4267	0.0	0.0	N
TCGA-KL-8332-01A-11R-2314-13	hsa-mir-4268	0.0	0.0	N
TCGA-KL-8332-01A-11R-2314-13	hsa-mir-4269	0.0	0.0	N
TCGA-KL-8332-01A-11R-2314-13	hsa-mir-4270	0.0	0.0	N
TCGA-KL-8332-01A-11R-2314-13	hsa-mir-4271	0.0	0.0	N
TCGA-KL-8332-01A-11R-2314-13	hsa-mir-4272	0.0	0.0	N
TCGA-KL-8332-01A-11R-2314-13	hsa-mir-4273	0.0	0.0	N
TCGA-KL-8332-01A-11R-2314-13	hsa-mir-4274	0.0	0.0	N
TCGA-KL-8332-01A-11R-2314-13	hsa-mir-4275	0.0	0.0	N
TCGA-KL-8332-01A-11R-2314-13	hsa-mir-4276	0.0	0.0	N
TCGA-KL-8332-01A-11R-2314-13	hsa-mir-4277	0.0	0.0	N
TCGA-KL-8332-01A-11R-2314-13	hsa-mir-4278	0.0	0.0	N
TCGA-KL-8332-01A-11R-2314-13	hsa-mir-4279	1.0	0.130932	N
TCGA-KL-8332-01A-11R-2314-13	hsa-mir-4280	0.0	0.0	N
TCGA-KL-8332-01A-11R-2314-13	hsa-mir-4281	0.0	0.0	N
TCGA-KL-8332-01A-11R-2314-13	hsa-mir-4282	0.0	0.0	N
TCGA-KL-8332-01A-11R-2314-13	hsa-mir-4283-1	0.0	0.0	N
TCGA-KL-8332-01A-11R-2314-13	hsa-mir-4283-2	0.0	0.0	N
TCGA-KL-8332-01A-11R-2314-13	hsa-mir-4284	0.0	0.0	N
TCGA-KL-8332-01A-11R-2314-13	hsa-mir-4285	0.0	0.0	N
TCGA-KL-8332-01A-11R-2314-13	hsa-mir-4286	1.0	0.130932	N
TCGA-KL-8332-01A-11R-2314-13	hsa-mir-4287	0.0	0.0	N
TCGA-KL-8332-01A-11R-2314-13	hsa-mir-4288	0.0	0.0	N
TCGA-KL-8332-01A-11R-2314-13	hsa-mir-4289	0.0	0.0	N
TCGA-KL-8332-01A-11R-2314-13	hsa-mir-429	608.0	79.606534	N
TCGA-KL-8332-01A-11R-2314-13	hsa-mir-4290	0.0	0.0	N
TCGA-KL-8332-01A-11R-2314-13	hsa-mir-4291	0.0	0.0	N
TCGA-KL-8332-01A-11R-2314-13	hsa-mir-4292	0.0	0.0	N
TCGA-KL-8332-01A-11R-2314-13	hsa-mir-4293	0.0	0.0	N
TCGA-KL-8332-01A-11R-2314-13	hsa-mir-4294	0.0	0.0	N
TCGA-KL-8332-01A-11R-2314-13	hsa-mir-4295	0.0	0.0	N
TCGA-KL-8332-01A-11R-2314-13	hsa-mir-4296	0.0	0.0	N
TCGA-KL-8332-01A-11R-2314-13	hsa-mir-4297	0.0	0.0	N
TCGA-KL-8332-01A-11R-2314-13	hsa-mir-4298	0.0	0.0	N
TCGA-KL-8332-01A-11R-2314-13	hsa-mir-4299	0.0	0.0	N
TCGA-KL-8332-01A-11R-2314-13	hsa-mir-4300	0.0	0.0	N
TCGA-KL-8332-01A-11R-2314-13	hsa-mir-4301	0.0	0.0	N
TCGA-KL-8332-01A-11R-2314-13	hsa-mir-4302	0.0	0.0	N
TCGA-KL-8332-01A-11R-2314-13	hsa-mir-4303	0.0	0.0	N
TCGA-KL-8332-01A-11R-2314-13	hsa-mir-4304	0.0	0.0	N
TCGA-KL-8332-01A-11R-2314-13	hsa-mir-4305	0.0	0.0	N
TCGA-KL-8332-01A-11R-2314-13	hsa-mir-4306	1.0	0.130932	N
TCGA-KL-8332-01A-11R-2314-13	hsa-mir-4307	0.0	0.0	N
TCGA-KL-8332-01A-11R-2314-13	hsa-mir-4308	0.0	0.0	N
TCGA-KL-8332-01A-11R-2314-13	hsa-mir-4309	0.0	0.0	N
TCGA-KL-8332-01A-11R-2314-13	hsa-mir-431	14.0	1.833045	N
TCGA-KL-8332-01A-11R-2314-13	hsa-mir-4310	0.0	0.0	N
TCGA-KL-8332-01A-11R-2314-13	hsa-mir-4311	0.0	0.0	N
TCGA-KL-8332-01A-11R-2314-13	hsa-mir-4312	0.0	0.0	N
TCGA-KL-8332-01A-11R-2314-13	hsa-mir-4313	0.0	0.0	N
TCGA-KL-8332-01A-11R-2314-13	hsa-mir-4314	0.0	0.0	N
TCGA-KL-8332-01A-11R-2314-13	hsa-mir-4315-1	0.0	0.0	N
TCGA-KL-8332-01A-11R-2314-13	hsa-mir-4315-2	0.0	0.0	N
TCGA-KL-8332-01A-11R-2314-13	hsa-mir-4316	0.0	0.0	N
TCGA-KL-8332-01A-11R-2314-13	hsa-mir-4317	0.0	0.0	N
TCGA-KL-8332-01A-11R-2314-13	hsa-mir-4318	0.0	0.0	N
TCGA-KL-8332-01A-11R-2314-13	hsa-mir-4319	0.0	0.0	N
TCGA-KL-8332-01A-11R-2314-13	hsa-mir-432	9.0	1.178386	N
TCGA-KL-8332-01A-11R-2314-13	hsa-mir-4320	0.0	0.0	N
TCGA-KL-8332-01A-11R-2314-13	hsa-mir-4321	0.0	0.0	N
TCGA-KL-8332-01A-11R-2314-13	hsa-mir-4322	0.0	0.0	N
TCGA-KL-8332-01A-11R-2314-13	hsa-mir-4323	0.0	0.0	N
TCGA-KL-8332-01A-11R-2314-13	hsa-mir-4324	0.0	0.0	N
TCGA-KL-8332-01A-11R-2314-13	hsa-mir-4325	0.0	0.0	N
TCGA-KL-8332-01A-11R-2314-13	hsa-mir-4326	0.0	0.0	N
TCGA-KL-8332-01A-11R-2314-13	hsa-mir-4327	0.0	0.0	N
TCGA-KL-8332-01A-11R-2314-13	hsa-mir-4328	0.0	0.0	N
TCGA-KL-8332-01A-11R-2314-13	hsa-mir-4329	0.0	0.0	N
TCGA-KL-8332-01A-11R-2314-13	hsa-mir-433	1.0	0.130932	N
TCGA-KL-8332-01A-11R-2314-13	hsa-mir-4330	0.0	0.0	N
TCGA-KL-8332-01A-11R-2314-13	hsa-mir-448	0.0	0.0	N
TCGA-KL-8332-01A-11R-2314-13	hsa-mir-449a	4.0	0.523727	N
TCGA-KL-8332-01A-11R-2314-13	hsa-mir-449b	0.0	0.0	N
TCGA-KL-8332-01A-11R-2314-13	hsa-mir-449c	0.0	0.0	N
TCGA-KL-8332-01A-11R-2314-13	hsa-mir-450a-1	11.0	1.44025	N
TCGA-KL-8332-01A-11R-2314-13	hsa-mir-450a-2	15.0	1.963977	N
TCGA-KL-8332-01A-11R-2314-13	hsa-mir-450b	58.0	7.594044	N
TCGA-KL-8332-01A-11R-2314-13	hsa-mir-451	2893.0	378.785697	N
TCGA-KL-8332-01A-11R-2314-13	hsa-mir-452	160.0	20.949088	N
TCGA-KL-8332-01A-11R-2314-13	hsa-mir-454	33.0	4.320749	N
TCGA-KL-8332-01A-11R-2314-13	hsa-mir-455	145.0	18.985111	N
TCGA-KL-8332-01A-11R-2314-13	hsa-mir-466	1.0	0.130932	N
TCGA-KL-8332-01A-11R-2314-13	hsa-mir-483	15.0	1.963977	N
TCGA-KL-8332-01A-11R-2314-13	hsa-mir-484	419.0	54.860424	N
TCGA-KL-8332-01A-11R-2314-13	hsa-mir-485	1.0	0.130932	N
TCGA-KL-8332-01A-11R-2314-13	hsa-mir-486	876.0	114.696257	N
TCGA-KL-8332-01A-11R-2314-13	hsa-mir-487a	0.0	0.0	N
TCGA-KL-8332-01A-11R-2314-13	hsa-mir-487b	5.0	0.654659	N
TCGA-KL-8332-01A-11R-2314-13	hsa-mir-488	1.0	0.130932	N
TCGA-KL-8332-01A-11R-2314-13	hsa-mir-489	0.0	0.0	N
TCGA-KL-8332-01A-11R-2314-13	hsa-mir-490	0.0	0.0	N
TCGA-KL-8332-01A-11R-2314-13	hsa-mir-491	6.0	0.785591	N
TCGA-KL-8332-01A-11R-2314-13	hsa-mir-492	0.0	0.0	N
TCGA-KL-8332-01A-11R-2314-13	hsa-mir-493	9.0	1.178386	N
TCGA-KL-8332-01A-11R-2314-13	hsa-mir-494	0.0	0.0	N
TCGA-KL-8332-01A-11R-2314-13	hsa-mir-495	6.0	0.785591	N
TCGA-KL-8332-01A-11R-2314-13	hsa-mir-496	1.0	0.130932	N
TCGA-KL-8332-01A-11R-2314-13	hsa-mir-497	39.0	5.10634	N
TCGA-KL-8332-01A-11R-2314-13	hsa-mir-498	0.0	0.0	N
TCGA-KL-8332-01A-11R-2314-13	hsa-mir-499	1.0	0.130932	N
TCGA-KL-8332-01A-11R-2314-13	hsa-mir-500a	2588.0	338.851498	Y
TCGA-KL-8332-01A-11R-2314-13	hsa-mir-500b	107.0	14.009703	Y
TCGA-KL-8332-01A-11R-2314-13	hsa-mir-501	938.0	122.814028	N
TCGA-KL-8332-01A-11R-2314-13	hsa-mir-502	247.0	32.340155	Y
TCGA-KL-8332-01A-11R-2314-13	hsa-mir-503	76.0	9.950817	N
TCGA-KL-8332-01A-11R-2314-13	hsa-mir-504	9.0	1.178386	N
TCGA-KL-8332-01A-11R-2314-13	hsa-mir-505	125.0	16.366475	N
TCGA-KL-8332-01A-11R-2314-13	hsa-mir-506	9.0	1.178386	N
TCGA-KL-8332-01A-11R-2314-13	hsa-mir-507	2.0	0.261864	N
TCGA-KL-8332-01A-11R-2314-13	hsa-mir-508	814.0	106.578485	N
TCGA-KL-8332-01A-11R-2314-13	hsa-mir-509-1	89.0	11.65293	N
TCGA-KL-8332-01A-11R-2314-13	hsa-mir-509-2	85.0	11.129203	N
TCGA-KL-8332-01A-11R-2314-13	hsa-mir-509-3	95.0	12.438521	N
TCGA-KL-8332-01A-11R-2314-13	hsa-mir-510	1.0	0.130932	N
TCGA-KL-8332-01A-11R-2314-13	hsa-mir-511-1	4.0	0.523727	N
TCGA-KL-8332-01A-11R-2314-13	hsa-mir-511-2	3.0	0.392795	N
TCGA-KL-8332-01A-11R-2314-13	hsa-mir-512-1	0.0	0.0	N
TCGA-KL-8332-01A-11R-2314-13	hsa-mir-512-2	0.0	0.0	N
TCGA-KL-8332-01A-11R-2314-13	hsa-mir-513a-1	2.0	0.261864	N
TCGA-KL-8332-01A-11R-2314-13	hsa-mir-513a-2	0.0	0.0	N
TCGA-KL-8332-01A-11R-2314-13	hsa-mir-513b	0.0	0.0	N
TCGA-KL-8332-01A-11R-2314-13	hsa-mir-513c	0.0	0.0	N
TCGA-KL-8332-01A-11R-2314-13	hsa-mir-514-1	148.0	19.377906	N
TCGA-KL-8332-01A-11R-2314-13	hsa-mir-514-2	131.0	17.152066	N
TCGA-KL-8332-01A-11R-2314-13	hsa-mir-514-3	156.0	20.425361	N
TCGA-KL-8332-01A-11R-2314-13	hsa-mir-514b	0.0	0.0	N
TCGA-KL-8332-01A-11R-2314-13	hsa-mir-515-1	0.0	0.0	N
TCGA-KL-8332-01A-11R-2314-13	hsa-mir-515-2	0.0	0.0	N
TCGA-KL-8332-01A-11R-2314-13	hsa-mir-516a-1	2.0	0.261864	Y
TCGA-KL-8332-01A-11R-2314-13	hsa-mir-516a-2	2.0	0.261864	N
TCGA-KL-8332-01A-11R-2314-13	hsa-mir-516b-1	0.0	0.0	N
TCGA-KL-8332-01A-11R-2314-13	hsa-mir-516b-2	0.0	0.0	N
TCGA-KL-8332-01A-11R-2314-13	hsa-mir-517a	1.0	0.130932	Y
TCGA-KL-8332-01A-11R-2314-13	hsa-mir-517b	1.0	0.130932	Y
TCGA-KL-8332-01A-11R-2314-13	hsa-mir-517c	1.0	0.130932	N
TCGA-KL-8332-01A-11R-2314-13	hsa-mir-518a-1	0.0	0.0	N
TCGA-KL-8332-01A-11R-2314-13	hsa-mir-518a-2	0.0	0.0	N
TCGA-KL-8332-01A-11R-2314-13	hsa-mir-518b	0.0	0.0	N
TCGA-KL-8332-01A-11R-2314-13	hsa-mir-518c	0.0	0.0	N
TCGA-KL-8332-01A-11R-2314-13	hsa-mir-518d	0.0	0.0	N
TCGA-KL-8332-01A-11R-2314-13	hsa-mir-518e	2.0	0.261864	Y
TCGA-KL-8332-01A-11R-2314-13	hsa-mir-518f	1.0	0.130932	N
TCGA-KL-8332-01A-11R-2314-13	hsa-mir-519a-1	7.0	0.916523	N
TCGA-KL-8332-01A-11R-2314-13	hsa-mir-519a-2	3.0	0.392795	Y
TCGA-KL-8332-01A-11R-2314-13	hsa-mir-519b	0.0	0.0	N
TCGA-KL-8332-01A-11R-2314-13	hsa-mir-519c	0.0	0.0	N
TCGA-KL-8332-01A-11R-2314-13	hsa-mir-519d	0.0	0.0	N
TCGA-KL-8332-01A-11R-2314-13	hsa-mir-519e	0.0	0.0	N
TCGA-KL-8332-01A-11R-2314-13	hsa-mir-520a	0.0	0.0	N
TCGA-KL-8332-01A-11R-2314-13	hsa-mir-520b	1.0	0.130932	Y
TCGA-KL-8332-01A-11R-2314-13	hsa-mir-520c	0.0	0.0	N
TCGA-KL-8332-01A-11R-2314-13	hsa-mir-520d	0.0	0.0	N
TCGA-KL-8332-01A-11R-2314-13	hsa-mir-520e	0.0	0.0	N
TCGA-KL-8332-01A-11R-2314-13	hsa-mir-520f	0.0	0.0	N
TCGA-KL-8332-01A-11R-2314-13	hsa-mir-520g	0.0	0.0	N
TCGA-KL-8332-01A-11R-2314-13	hsa-mir-520h	0.0	0.0	N
TCGA-KL-8332-01A-11R-2314-13	hsa-mir-521-1	0.0	0.0	N
TCGA-KL-8332-01A-11R-2314-13	hsa-mir-521-2	0.0	0.0	N
TCGA-KL-8332-01A-11R-2314-13	hsa-mir-522	0.0	0.0	N
TCGA-KL-8332-01A-11R-2314-13	hsa-mir-523	0.0	0.0	N
TCGA-KL-8332-01A-11R-2314-13	hsa-mir-524	0.0	0.0	N
TCGA-KL-8332-01A-11R-2314-13	hsa-mir-525	0.0	0.0	N
TCGA-KL-8332-01A-11R-2314-13	hsa-mir-526a-1	0.0	0.0	N
TCGA-KL-8332-01A-11R-2314-13	hsa-mir-526a-2	0.0	0.0	N
TCGA-KL-8332-01A-11R-2314-13	hsa-mir-526b	1.0	0.130932	N
TCGA-KL-8332-01A-11R-2314-13	hsa-mir-527	0.0	0.0	N
TCGA-KL-8332-01A-11R-2314-13	hsa-mir-532	29295.0	3835.647073	N
TCGA-KL-8332-01A-11R-2314-13	hsa-mir-539	2.0	0.261864	N
TCGA-KL-8332-01A-11R-2314-13	hsa-mir-541	0.0	0.0	N
TCGA-KL-8332-01A-11R-2314-13	hsa-mir-542	989.0	129.49155	N
TCGA-KL-8332-01A-11R-2314-13	hsa-mir-543	0.0	0.0	N
TCGA-KL-8332-01A-11R-2314-13	hsa-mir-544	0.0	0.0	N
TCGA-KL-8332-01A-11R-2314-13	hsa-mir-544b	0.0	0.0	N
TCGA-KL-8332-01A-11R-2314-13	hsa-mir-545	8.0	1.047454	N
TCGA-KL-8332-01A-11R-2314-13	hsa-mir-548a-1	0.0	0.0	N
TCGA-KL-8332-01A-11R-2314-13	hsa-mir-548a-2	0.0	0.0	N
TCGA-KL-8332-01A-11R-2314-13	hsa-mir-548a-3	0.0	0.0	N
TCGA-KL-8332-01A-11R-2314-13	hsa-mir-548aa-1	0.0	0.0	N
TCGA-KL-8332-01A-11R-2314-13	hsa-mir-548aa-2	0.0	0.0	N
TCGA-KL-8332-01A-11R-2314-13	hsa-mir-548b	0.0	0.0	N
TCGA-KL-8332-01A-11R-2314-13	hsa-mir-548c	0.0	0.0	N
TCGA-KL-8332-01A-11R-2314-13	hsa-mir-548d-1	0.0	0.0	N
TCGA-KL-8332-01A-11R-2314-13	hsa-mir-548d-2	0.0	0.0	N
TCGA-KL-8332-01A-11R-2314-13	hsa-mir-548e	0.0	0.0	N
TCGA-KL-8332-01A-11R-2314-13	hsa-mir-548f-1	0.0	0.0	N
TCGA-KL-8332-01A-11R-2314-13	hsa-mir-548f-2	0.0	0.0	N
TCGA-KL-8332-01A-11R-2314-13	hsa-mir-548f-3	0.0	0.0	N
TCGA-KL-8332-01A-11R-2314-13	hsa-mir-548f-4	0.0	0.0	N
TCGA-KL-8332-01A-11R-2314-13	hsa-mir-548f-5	0.0	0.0	N
TCGA-KL-8332-01A-11R-2314-13	hsa-mir-548g	0.0	0.0	N
TCGA-KL-8332-01A-11R-2314-13	hsa-mir-548h-1	0.0	0.0	N
TCGA-KL-8332-01A-11R-2314-13	hsa-mir-548h-2	0.0	0.0	N
TCGA-KL-8332-01A-11R-2314-13	hsa-mir-548h-3	0.0	0.0	N
TCGA-KL-8332-01A-11R-2314-13	hsa-mir-548h-4	0.0	0.0	N
TCGA-KL-8332-01A-11R-2314-13	hsa-mir-548i-1	0.0	0.0	N
TCGA-KL-8332-01A-11R-2314-13	hsa-mir-548i-2	0.0	0.0	N
TCGA-KL-8332-01A-11R-2314-13	hsa-mir-548i-3	0.0	0.0	N
TCGA-KL-8332-01A-11R-2314-13	hsa-mir-548i-4	0.0	0.0	N
TCGA-KL-8332-01A-11R-2314-13	hsa-mir-548j	15.0	1.963977	N
TCGA-KL-8332-01A-11R-2314-13	hsa-mir-548k	1.0	0.130932	N
TCGA-KL-8332-01A-11R-2314-13	hsa-mir-548l	0.0	0.0	N
TCGA-KL-8332-01A-11R-2314-13	hsa-mir-548m	0.0	0.0	N
TCGA-KL-8332-01A-11R-2314-13	hsa-mir-548n	0.0	0.0	N
TCGA-KL-8332-01A-11R-2314-13	hsa-mir-548o	3.0	0.392795	N
TCGA-KL-8332-01A-11R-2314-13	hsa-mir-548p	0.0	0.0	N
TCGA-KL-8332-01A-11R-2314-13	hsa-mir-548q	0.0	0.0	N
TCGA-KL-8332-01A-11R-2314-13	hsa-mir-548s	0.0	0.0	N
TCGA-KL-8332-01A-11R-2314-13	hsa-mir-548t	1.0	0.130932	N
TCGA-KL-8332-01A-11R-2314-13	hsa-mir-548u	0.0	0.0	N
TCGA-KL-8332-01A-11R-2314-13	hsa-mir-548v	14.0	1.833045	N
TCGA-KL-8332-01A-11R-2314-13	hsa-mir-548w	0.0	0.0	N
TCGA-KL-8332-01A-11R-2314-13	hsa-mir-548x	0.0	0.0	N
TCGA-KL-8332-01A-11R-2314-13	hsa-mir-548y	0.0	0.0	N
TCGA-KL-8332-01A-11R-2314-13	hsa-mir-548z	0.0	0.0	N
TCGA-KL-8332-01A-11R-2314-13	hsa-mir-549	0.0	0.0	N
TCGA-KL-8332-01A-11R-2314-13	hsa-mir-550a-1	6.0	0.785591	N
TCGA-KL-8332-01A-11R-2314-13	hsa-mir-550a-2	8.0	1.047454	N
TCGA-KL-8332-01A-11R-2314-13	hsa-mir-550b-1	0.0	0.0	N
TCGA-KL-8332-01A-11R-2314-13	hsa-mir-550b-2	0.0	0.0	N
TCGA-KL-8332-01A-11R-2314-13	hsa-mir-551a	0.0	0.0	N
TCGA-KL-8332-01A-11R-2314-13	hsa-mir-551b	84.0	10.998271	N
TCGA-KL-8332-01A-11R-2314-13	hsa-mir-552	0.0	0.0	N
TCGA-KL-8332-01A-11R-2314-13	hsa-mir-553	0.0	0.0	N
TCGA-KL-8332-01A-11R-2314-13	hsa-mir-554	0.0	0.0	N
TCGA-KL-8332-01A-11R-2314-13	hsa-mir-555	0.0	0.0	N
TCGA-KL-8332-01A-11R-2314-13	hsa-mir-556	0.0	0.0	N
TCGA-KL-8332-01A-11R-2314-13	hsa-mir-557	0.0	0.0	N
TCGA-KL-8332-01A-11R-2314-13	hsa-mir-558	0.0	0.0	N
TCGA-KL-8332-01A-11R-2314-13	hsa-mir-559	0.0	0.0	N
TCGA-KL-8332-01A-11R-2314-13	hsa-mir-561	26.0	3.404227	N
TCGA-KL-8332-01A-11R-2314-13	hsa-mir-562	0.0	0.0	N
TCGA-KL-8332-01A-11R-2314-13	hsa-mir-563	0.0	0.0	N
TCGA-KL-8332-01A-11R-2314-13	hsa-mir-564	0.0	0.0	N
TCGA-KL-8332-01A-11R-2314-13	hsa-mir-566	0.0	0.0	N
TCGA-KL-8332-01A-11R-2314-13	hsa-mir-567	0.0	0.0	N
TCGA-KL-8332-01A-11R-2314-13	hsa-mir-568	0.0	0.0	N
TCGA-KL-8332-01A-11R-2314-13	hsa-mir-569	0.0	0.0	N
TCGA-KL-8332-01A-11R-2314-13	hsa-mir-570	5.0	0.654659	N
TCGA-KL-8332-01A-11R-2314-13	hsa-mir-571	0.0	0.0	N
TCGA-KL-8332-01A-11R-2314-13	hsa-mir-572	0.0	0.0	N
TCGA-KL-8332-01A-11R-2314-13	hsa-mir-573	0.0	0.0	N
TCGA-KL-8332-01A-11R-2314-13	hsa-mir-574	72.0	9.42709	N
TCGA-KL-8332-01A-11R-2314-13	hsa-mir-575	0.0	0.0	N
TCGA-KL-8332-01A-11R-2314-13	hsa-mir-576	42.0	5.499136	N
TCGA-KL-8332-01A-11R-2314-13	hsa-mir-577	278.0	36.39904	N
TCGA-KL-8332-01A-11R-2314-13	hsa-mir-578	0.0	0.0	N
TCGA-KL-8332-01A-11R-2314-13	hsa-mir-579	3.0	0.392795	N
TCGA-KL-8332-01A-11R-2314-13	hsa-mir-580	4.0	0.523727	N
TCGA-KL-8332-01A-11R-2314-13	hsa-mir-581	11.0	1.44025	N
TCGA-KL-8332-01A-11R-2314-13	hsa-mir-582	13578.0	1777.791977	N
TCGA-KL-8332-01A-11R-2314-13	hsa-mir-583	0.0	0.0	N
TCGA-KL-8332-01A-11R-2314-13	hsa-mir-584	330.0	43.207494	N
TCGA-KL-8332-01A-11R-2314-13	hsa-mir-585	2.0	0.261864	N
TCGA-KL-8332-01A-11R-2314-13	hsa-mir-586	0.0	0.0	N
TCGA-KL-8332-01A-11R-2314-13	hsa-mir-587	0.0	0.0	N
TCGA-KL-8332-01A-11R-2314-13	hsa-mir-588	0.0	0.0	N
TCGA-KL-8332-01A-11R-2314-13	hsa-mir-589	361.0	47.26638	N
TCGA-KL-8332-01A-11R-2314-13	hsa-mir-590	62.0	8.117772	N
TCGA-KL-8332-01A-11R-2314-13	hsa-mir-591	0.0	0.0	N
TCGA-KL-8332-01A-11R-2314-13	hsa-mir-592	13.0	1.702113	N
TCGA-KL-8332-01A-11R-2314-13	hsa-mir-593	0.0	0.0	N
TCGA-KL-8332-01A-11R-2314-13	hsa-mir-595	0.0	0.0	N
TCGA-KL-8332-01A-11R-2314-13	hsa-mir-596	0.0	0.0	N
TCGA-KL-8332-01A-11R-2314-13	hsa-mir-597	2.0	0.261864	N
TCGA-KL-8332-01A-11R-2314-13	hsa-mir-598	653.0	85.498465	N
TCGA-KL-8332-01A-11R-2314-13	hsa-mir-599	0.0	0.0	N
TCGA-KL-8332-01A-11R-2314-13	hsa-mir-600	0.0	0.0	N
TCGA-KL-8332-01A-11R-2314-13	hsa-mir-601	0.0	0.0	N
TCGA-KL-8332-01A-11R-2314-13	hsa-mir-602	0.0	0.0	N
TCGA-KL-8332-01A-11R-2314-13	hsa-mir-603	0.0	0.0	N
TCGA-KL-8332-01A-11R-2314-13	hsa-mir-604	0.0	0.0	N
TCGA-KL-8332-01A-11R-2314-13	hsa-mir-605	0.0	0.0	N
TCGA-KL-8332-01A-11R-2314-13	hsa-mir-606	0.0	0.0	N
TCGA-KL-8332-01A-11R-2314-13	hsa-mir-607	0.0	0.0	N
TCGA-KL-8332-01A-11R-2314-13	hsa-mir-608	0.0	0.0	N
TCGA-KL-8332-01A-11R-2314-13	hsa-mir-609	0.0	0.0	N
TCGA-KL-8332-01A-11R-2314-13	hsa-mir-610	0.0	0.0	N
TCGA-KL-8332-01A-11R-2314-13	hsa-mir-611	1.0	0.130932	N
TCGA-KL-8332-01A-11R-2314-13	hsa-mir-612	0.0	0.0	N
TCGA-KL-8332-01A-11R-2314-13	hsa-mir-613	0.0	0.0	N
TCGA-KL-8332-01A-11R-2314-13	hsa-mir-614	0.0	0.0	N
TCGA-KL-8332-01A-11R-2314-13	hsa-mir-615	9.0	1.178386	N
TCGA-KL-8332-01A-11R-2314-13	hsa-mir-616	35.0	4.582613	N
TCGA-KL-8332-01A-11R-2314-13	hsa-mir-617	0.0	0.0	N
TCGA-KL-8332-01A-11R-2314-13	hsa-mir-618	60.0	7.855908	N
TCGA-KL-8332-01A-11R-2314-13	hsa-mir-619	0.0	0.0	N
TCGA-KL-8332-01A-11R-2314-13	hsa-mir-620	0.0	0.0	N
TCGA-KL-8332-01A-11R-2314-13	hsa-mir-621	1.0	0.130932	N
TCGA-KL-8332-01A-11R-2314-13	hsa-mir-622	0.0	0.0	N
TCGA-KL-8332-01A-11R-2314-13	hsa-mir-623	0.0	0.0	N
TCGA-KL-8332-01A-11R-2314-13	hsa-mir-624	3.0	0.392795	N
TCGA-KL-8332-01A-11R-2314-13	hsa-mir-625	167.0	21.865611	N
TCGA-KL-8332-01A-11R-2314-13	hsa-mir-626	0.0	0.0	N
TCGA-KL-8332-01A-11R-2314-13	hsa-mir-627	2.0	0.261864	N
TCGA-KL-8332-01A-11R-2314-13	hsa-mir-628	44.0	5.760999	N
TCGA-KL-8332-01A-11R-2314-13	hsa-mir-629	1079.0	141.275412	N
TCGA-KL-8332-01A-11R-2314-13	hsa-mir-630	0.0	0.0	N
TCGA-KL-8332-01A-11R-2314-13	hsa-mir-631	0.0	0.0	N
TCGA-KL-8332-01A-11R-2314-13	hsa-mir-632	1.0	0.130932	N
TCGA-KL-8332-01A-11R-2314-13	hsa-mir-633	0.0	0.0	N
TCGA-KL-8332-01A-11R-2314-13	hsa-mir-634	0.0	0.0	N
TCGA-KL-8332-01A-11R-2314-13	hsa-mir-635	0.0	0.0	N
TCGA-KL-8332-01A-11R-2314-13	hsa-mir-636	3.0	0.392795	N
TCGA-KL-8332-01A-11R-2314-13	hsa-mir-637	0.0	0.0	N
TCGA-KL-8332-01A-11R-2314-13	hsa-mir-638	0.0	0.0	N
TCGA-KL-8332-01A-11R-2314-13	hsa-mir-639	0.0	0.0	N
TCGA-KL-8332-01A-11R-2314-13	hsa-mir-640	0.0	0.0	N
TCGA-KL-8332-01A-11R-2314-13	hsa-mir-641	1.0	0.130932	N
TCGA-KL-8332-01A-11R-2314-13	hsa-mir-642a	4.0	0.523727	N
TCGA-KL-8332-01A-11R-2314-13	hsa-mir-642b	0.0	0.0	N
TCGA-KL-8332-01A-11R-2314-13	hsa-mir-643	2.0	0.261864	N
TCGA-KL-8332-01A-11R-2314-13	hsa-mir-644	0.0	0.0	N
TCGA-KL-8332-01A-11R-2314-13	hsa-mir-645	0.0	0.0	N
TCGA-KL-8332-01A-11R-2314-13	hsa-mir-646	0.0	0.0	N
TCGA-KL-8332-01A-11R-2314-13	hsa-mir-647	0.0	0.0	N
TCGA-KL-8332-01A-11R-2314-13	hsa-mir-648	0.0	0.0	N
TCGA-KL-8332-01A-11R-2314-13	hsa-mir-649	0.0	0.0	N
TCGA-KL-8332-01A-11R-2314-13	hsa-mir-650	0.0	0.0	N
TCGA-KL-8332-01A-11R-2314-13	hsa-mir-651	1556.0	203.72988	N
TCGA-KL-8332-01A-11R-2314-13	hsa-mir-652	153.0	20.032565	N
TCGA-KL-8332-01A-11R-2314-13	hsa-mir-653	33.0	4.320749	N
TCGA-KL-8332-01A-11R-2314-13	hsa-mir-654	11.0	1.44025	N
TCGA-KL-8332-01A-11R-2314-13	hsa-mir-655	5.0	0.654659	N
TCGA-KL-8332-01A-11R-2314-13	hsa-mir-656	0.0	0.0	N
TCGA-KL-8332-01A-11R-2314-13	hsa-mir-657	0.0	0.0	N
TCGA-KL-8332-01A-11R-2314-13	hsa-mir-658	0.0	0.0	N
TCGA-KL-8332-01A-11R-2314-13	hsa-mir-659	20.0	2.618636	N
TCGA-KL-8332-01A-11R-2314-13	hsa-mir-660	1275.0	166.938045	N
TCGA-KL-8332-01A-11R-2314-13	hsa-mir-661	0.0	0.0	N
TCGA-KL-8332-01A-11R-2314-13	hsa-mir-662	0.0	0.0	N
TCGA-KL-8332-01A-11R-2314-13	hsa-mir-663	0.0	0.0	N
TCGA-KL-8332-01A-11R-2314-13	hsa-mir-663b	0.0	0.0	N
TCGA-KL-8332-01A-11R-2314-13	hsa-mir-664	389.0	50.93247	N
TCGA-KL-8332-01A-11R-2314-13	hsa-mir-665	1.0	0.130932	N
TCGA-KL-8332-01A-11R-2314-13	hsa-mir-668	0.0	0.0	N
TCGA-KL-8332-01A-11R-2314-13	hsa-mir-670	0.0	0.0	N
TCGA-KL-8332-01A-11R-2314-13	hsa-mir-671	56.0	7.332181	N
TCGA-KL-8332-01A-11R-2314-13	hsa-mir-675	75.0	9.819885	N
TCGA-KL-8332-01A-11R-2314-13	hsa-mir-676	61.0	7.98684	N
TCGA-KL-8332-01A-11R-2314-13	hsa-mir-7-1	47.0	6.153795	N
TCGA-KL-8332-01A-11R-2314-13	hsa-mir-7-2	1.0	0.130932	N
TCGA-KL-8332-01A-11R-2314-13	hsa-mir-7-3	0.0	0.0	N
TCGA-KL-8332-01A-11R-2314-13	hsa-mir-708	69.0	9.034294	N
TCGA-KL-8332-01A-11R-2314-13	hsa-mir-711	0.0	0.0	N
TCGA-KL-8332-01A-11R-2314-13	hsa-mir-718	0.0	0.0	N
TCGA-KL-8332-01A-11R-2314-13	hsa-mir-720	0.0	0.0	N
TCGA-KL-8332-01A-11R-2314-13	hsa-mir-744	132.0	17.282998	N
TCGA-KL-8332-01A-11R-2314-13	hsa-mir-758	13.0	1.702113	N
TCGA-KL-8332-01A-11R-2314-13	hsa-mir-759	0.0	0.0	N
TCGA-KL-8332-01A-11R-2314-13	hsa-mir-760	9.0	1.178386	N
TCGA-KL-8332-01A-11R-2314-13	hsa-mir-761	0.0	0.0	N
TCGA-KL-8332-01A-11R-2314-13	hsa-mir-762	0.0	0.0	N
TCGA-KL-8332-01A-11R-2314-13	hsa-mir-764	0.0	0.0	N
TCGA-KL-8332-01A-11R-2314-13	hsa-mir-765	0.0	0.0	N
TCGA-KL-8332-01A-11R-2314-13	hsa-mir-766	51.0	6.677522	N
TCGA-KL-8332-01A-11R-2314-13	hsa-mir-767	0.0	0.0	N
TCGA-KL-8332-01A-11R-2314-13	hsa-mir-769	106.0	13.878771	N
TCGA-KL-8332-01A-11R-2314-13	hsa-mir-770	0.0	0.0	N
TCGA-KL-8332-01A-11R-2314-13	hsa-mir-802	7.0	0.916523	N
TCGA-KL-8332-01A-11R-2314-13	hsa-mir-873	0.0	0.0	N
TCGA-KL-8332-01A-11R-2314-13	hsa-mir-874	2769.0	362.550153	N
TCGA-KL-8332-01A-11R-2314-13	hsa-mir-875	0.0	0.0	N
TCGA-KL-8332-01A-11R-2314-13	hsa-mir-876	0.0	0.0	N
TCGA-KL-8332-01A-11R-2314-13	hsa-mir-877	3.0	0.392795	N
TCGA-KL-8332-01A-11R-2314-13	hsa-mir-885	185.0	24.222383	N
TCGA-KL-8332-01A-11R-2314-13	hsa-mir-887	22.0	2.8805	N
TCGA-KL-8332-01A-11R-2314-13	hsa-mir-888	4926.0	644.970045	N
TCGA-KL-8332-01A-11R-2314-13	hsa-mir-889	23.0	3.011431	N
TCGA-KL-8332-01A-11R-2314-13	hsa-mir-890	370.0	48.444766	N
TCGA-KL-8332-01A-11R-2314-13	hsa-mir-891a	583465.0	76394.122524	N
TCGA-KL-8332-01A-11R-2314-13	hsa-mir-891b	4402.0	576.361782	N
TCGA-KL-8332-01A-11R-2314-13	hsa-mir-892a	13569.0	1776.61359	N
TCGA-KL-8332-01A-11R-2314-13	hsa-mir-892b	2593.0	339.506157	N
TCGA-KL-8332-01A-11R-2314-13	hsa-mir-9-1	945.0	123.730551	N
TCGA-KL-8332-01A-11R-2314-13	hsa-mir-9-2	997.0	130.539004	N
TCGA-KL-8332-01A-11R-2314-13	hsa-mir-9-3	2.0	0.261864	N
TCGA-KL-8332-01A-11R-2314-13	hsa-mir-920	0.0	0.0	N
TCGA-KL-8332-01A-11R-2314-13	hsa-mir-921	0.0	0.0	N
TCGA-KL-8332-01A-11R-2314-13	hsa-mir-922	0.0	0.0	N
TCGA-KL-8332-01A-11R-2314-13	hsa-mir-924	0.0	0.0	N
TCGA-KL-8332-01A-11R-2314-13	hsa-mir-92a-1	1015.0	132.895777	N
TCGA-KL-8332-01A-11R-2314-13	hsa-mir-92a-2	32555.0	4262.48474	N
TCGA-KL-8332-01A-11R-2314-13	hsa-mir-92b	251.0	32.863882	N
TCGA-KL-8332-01A-11R-2314-13	hsa-mir-93	12574.0	1646.33645	N
TCGA-KL-8332-01A-11R-2314-13	hsa-mir-933	0.0	0.0	N
TCGA-KL-8332-01A-11R-2314-13	hsa-mir-934	1.0	0.130932	N
TCGA-KL-8332-01A-11R-2314-13	hsa-mir-935	7.0	0.916523	N
TCGA-KL-8332-01A-11R-2314-13	hsa-mir-936	0.0	0.0	N
TCGA-KL-8332-01A-11R-2314-13	hsa-mir-937	3.0	0.392795	N
TCGA-KL-8332-01A-11R-2314-13	hsa-mir-938	0.0	0.0	N
TCGA-KL-8332-01A-11R-2314-13	hsa-mir-939	7.0	0.916523	N
TCGA-KL-8332-01A-11R-2314-13	hsa-mir-940	26.0	3.404227	N
TCGA-KL-8332-01A-11R-2314-13	hsa-mir-941-1	0.0	0.0	N
TCGA-KL-8332-01A-11R-2314-13	hsa-mir-941-3	0.0	0.0	N
TCGA-KL-8332-01A-11R-2314-13	hsa-mir-941-4	0.0	0.0	N
TCGA-KL-8332-01A-11R-2314-13	hsa-mir-942	19.0	2.487704	N
TCGA-KL-8332-01A-11R-2314-13	hsa-mir-943	0.0	0.0	N
TCGA-KL-8332-01A-11R-2314-13	hsa-mir-944	6.0	0.785591	N
TCGA-KL-8332-01A-11R-2314-13	hsa-mir-95	7.0	0.916523	N
TCGA-KL-8332-01A-11R-2314-13	hsa-mir-96	62.0	8.117772	N
TCGA-KL-8332-01A-11R-2314-13	hsa-mir-98	266.0	34.827859	N
TCGA-KL-8332-01A-11R-2314-13	hsa-mir-99a	7044.0	922.283597	N
TCGA-KL-8332-01A-11R-2314-13	hsa-mir-99b	268419.0	35144.582749	N
