# Supplementary material for: Dysfunctional miRNA-Mediated Regulation in Chromophobe Renal Cell Carcinoma
Source: PLoS One. 2016 Jun 3;11(6):e0156324. doi: 10.1371/journal.pone.0156324 (PMC4892590; doi:10.1371/journal.pone.0156324)
Supplement: S1 File — (ZIP) [file pone.0156324.s001.zip › S1_File miRNA expression profile downloaded from TCGA/case/bcgsc.ca__IlluminaHiSeq_miRNASeq__TCGA-KL-8333-01A-11R-2314-13__mirna_quantification.txt]

barcode	miRNA_ID	read_count	reads_per_million_miRNA_mapped	cross-mapped
TCGA-KL-8333-01A-11R-2314-13	hsa-let-7a-1	73582.0	10369.368045	N
TCGA-KL-8333-01A-11R-2314-13	hsa-let-7a-2	147485.0	20783.972251	N
TCGA-KL-8333-01A-11R-2314-13	hsa-let-7a-3	73470.0	10353.584712	N
TCGA-KL-8333-01A-11R-2314-13	hsa-let-7b	80637.0	11363.577112	N
TCGA-KL-8333-01A-11R-2314-13	hsa-let-7c	10554.0	1487.297306	N
TCGA-KL-8333-01A-11R-2314-13	hsa-let-7d	2172.0	306.083925	N
TCGA-KL-8333-01A-11R-2314-13	hsa-let-7e	8331.0	1174.026327	N
TCGA-KL-8333-01A-11R-2314-13	hsa-let-7f-1	153.0	21.56116	N
TCGA-KL-8333-01A-11R-2314-13	hsa-let-7f-2	100130.0	14110.581696	N
TCGA-KL-8333-01A-11R-2314-13	hsa-let-7g	3624.0	510.703566	N
TCGA-KL-8333-01A-11R-2314-13	hsa-let-7i	2979.0	419.808478	N
TCGA-KL-8333-01A-11R-2314-13	hsa-mir-1-1	0.0	0.0	N
TCGA-KL-8333-01A-11R-2314-13	hsa-mir-1-2	49.0	6.905208	N
TCGA-KL-8333-01A-11R-2314-13	hsa-mir-100	20695.0	2916.39357	Y
TCGA-KL-8333-01A-11R-2314-13	hsa-mir-101-1	164549.0	23188.675797	N
TCGA-KL-8333-01A-11R-2314-13	hsa-mir-101-2	426.0	60.033035	N
TCGA-KL-8333-01A-11R-2314-13	hsa-mir-103-1	95319.0	13432.602983	Y
TCGA-KL-8333-01A-11R-2314-13	hsa-mir-103-1-as	0.0	0.0	N
TCGA-KL-8333-01A-11R-2314-13	hsa-mir-103-2	22.0	3.100298	N
TCGA-KL-8333-01A-11R-2314-13	hsa-mir-103-2-as	0.0	0.0	N
TCGA-KL-8333-01A-11R-2314-13	hsa-mir-105-1	0.0	0.0	N
TCGA-KL-8333-01A-11R-2314-13	hsa-mir-105-2	0.0	0.0	N
TCGA-KL-8333-01A-11R-2314-13	hsa-mir-106a	27.0	3.804911	Y
TCGA-KL-8333-01A-11R-2314-13	hsa-mir-106b	1781.0	250.983182	N
TCGA-KL-8333-01A-11R-2314-13	hsa-mir-107	643.0	90.613243	Y
TCGA-KL-8333-01A-11R-2314-13	hsa-mir-10a	805504.0	113513.732134	N
TCGA-KL-8333-01A-11R-2314-13	hsa-mir-10b	531108.0	74845.129566	N
TCGA-KL-8333-01A-11R-2314-13	hsa-mir-1178	0.0	0.0	N
TCGA-KL-8333-01A-11R-2314-13	hsa-mir-1179	0.0	0.0	N
TCGA-KL-8333-01A-11R-2314-13	hsa-mir-1180	82.0	11.555655	N
TCGA-KL-8333-01A-11R-2314-13	hsa-mir-1181	0.0	0.0	N
TCGA-KL-8333-01A-11R-2314-13	hsa-mir-1182	0.0	0.0	N
TCGA-KL-8333-01A-11R-2314-13	hsa-mir-1183	0.0	0.0	N
TCGA-KL-8333-01A-11R-2314-13	hsa-mir-1184-1	0.0	0.0	N
TCGA-KL-8333-01A-11R-2314-13	hsa-mir-1184-2	0.0	0.0	N
TCGA-KL-8333-01A-11R-2314-13	hsa-mir-1184-3	0.0	0.0	N
TCGA-KL-8333-01A-11R-2314-13	hsa-mir-1185-1	0.0	0.0	N
TCGA-KL-8333-01A-11R-2314-13	hsa-mir-1185-2	0.0	0.0	N
TCGA-KL-8333-01A-11R-2314-13	hsa-mir-1193	0.0	0.0	N
TCGA-KL-8333-01A-11R-2314-13	hsa-mir-1197	0.0	0.0	N
TCGA-KL-8333-01A-11R-2314-13	hsa-mir-1200	0.0	0.0	N
TCGA-KL-8333-01A-11R-2314-13	hsa-mir-1202	0.0	0.0	N
TCGA-KL-8333-01A-11R-2314-13	hsa-mir-1203	0.0	0.0	N
TCGA-KL-8333-01A-11R-2314-13	hsa-mir-1204	0.0	0.0	N
TCGA-KL-8333-01A-11R-2314-13	hsa-mir-1205	0.0	0.0	N
TCGA-KL-8333-01A-11R-2314-13	hsa-mir-1206	0.0	0.0	N
TCGA-KL-8333-01A-11R-2314-13	hsa-mir-1207	0.0	0.0	N
TCGA-KL-8333-01A-11R-2314-13	hsa-mir-1208	0.0	0.0	N
TCGA-KL-8333-01A-11R-2314-13	hsa-mir-122	1.0	0.140923	N
TCGA-KL-8333-01A-11R-2314-13	hsa-mir-1224	0.0	0.0	N
TCGA-KL-8333-01A-11R-2314-13	hsa-mir-1225	1.0	0.140923	N
TCGA-KL-8333-01A-11R-2314-13	hsa-mir-1226	0.0	0.0	N
TCGA-KL-8333-01A-11R-2314-13	hsa-mir-1227	0.0	0.0	N
TCGA-KL-8333-01A-11R-2314-13	hsa-mir-1228	0.0	0.0	N
TCGA-KL-8333-01A-11R-2314-13	hsa-mir-1229	0.0	0.0	N
TCGA-KL-8333-01A-11R-2314-13	hsa-mir-1231	0.0	0.0	N
TCGA-KL-8333-01A-11R-2314-13	hsa-mir-1233-1	0.0	0.0	N
TCGA-KL-8333-01A-11R-2314-13	hsa-mir-1233-2	0.0	0.0	N
TCGA-KL-8333-01A-11R-2314-13	hsa-mir-1234	0.0	0.0	N
TCGA-KL-8333-01A-11R-2314-13	hsa-mir-1236	1.0	0.140923	N
TCGA-KL-8333-01A-11R-2314-13	hsa-mir-1237	0.0	0.0	N
TCGA-KL-8333-01A-11R-2314-13	hsa-mir-1238	0.0	0.0	N
TCGA-KL-8333-01A-11R-2314-13	hsa-mir-124-1	0.0	0.0	N
TCGA-KL-8333-01A-11R-2314-13	hsa-mir-124-2	0.0	0.0	N
TCGA-KL-8333-01A-11R-2314-13	hsa-mir-124-3	0.0	0.0	N
TCGA-KL-8333-01A-11R-2314-13	hsa-mir-1243	0.0	0.0	N
TCGA-KL-8333-01A-11R-2314-13	hsa-mir-1244-1	0.0	0.0	N
TCGA-KL-8333-01A-11R-2314-13	hsa-mir-1244-2	0.0	0.0	N
TCGA-KL-8333-01A-11R-2314-13	hsa-mir-1244-3	0.0	0.0	N
TCGA-KL-8333-01A-11R-2314-13	hsa-mir-1245	0.0	0.0	N
TCGA-KL-8333-01A-11R-2314-13	hsa-mir-1246	0.0	0.0	N
TCGA-KL-8333-01A-11R-2314-13	hsa-mir-1247	87.0	12.260268	N
TCGA-KL-8333-01A-11R-2314-13	hsa-mir-1248	1.0	0.140923	N
TCGA-KL-8333-01A-11R-2314-13	hsa-mir-1249	5.0	0.704613	N
TCGA-KL-8333-01A-11R-2314-13	hsa-mir-1250	0.0	0.0	N
TCGA-KL-8333-01A-11R-2314-13	hsa-mir-1251	0.0	0.0	N
TCGA-KL-8333-01A-11R-2314-13	hsa-mir-1252	1.0	0.140923	N
TCGA-KL-8333-01A-11R-2314-13	hsa-mir-1253	0.0	0.0	N
TCGA-KL-8333-01A-11R-2314-13	hsa-mir-1254	1.0	0.140923	N
TCGA-KL-8333-01A-11R-2314-13	hsa-mir-1255a	1.0	0.140923	N
TCGA-KL-8333-01A-11R-2314-13	hsa-mir-1255b-1	0.0	0.0	N
TCGA-KL-8333-01A-11R-2314-13	hsa-mir-1255b-2	0.0	0.0	N
TCGA-KL-8333-01A-11R-2314-13	hsa-mir-1256	0.0	0.0	N
TCGA-KL-8333-01A-11R-2314-13	hsa-mir-1257	0.0	0.0	N
TCGA-KL-8333-01A-11R-2314-13	hsa-mir-1258	17.0	2.395684	N
TCGA-KL-8333-01A-11R-2314-13	hsa-mir-125a	6276.0	884.430348	N
TCGA-KL-8333-01A-11R-2314-13	hsa-mir-125b-1	3058.0	430.941364	N
TCGA-KL-8333-01A-11R-2314-13	hsa-mir-125b-2	180.0	25.366071	N
TCGA-KL-8333-01A-11R-2314-13	hsa-mir-126	28625.0	4033.909928	N
TCGA-KL-8333-01A-11R-2314-13	hsa-mir-1260	0.0	0.0	N
TCGA-KL-8333-01A-11R-2314-13	hsa-mir-1260b	0.0	0.0	N
TCGA-KL-8333-01A-11R-2314-13	hsa-mir-1261	0.0	0.0	N
TCGA-KL-8333-01A-11R-2314-13	hsa-mir-1262	5.0	0.704613	N
TCGA-KL-8333-01A-11R-2314-13	hsa-mir-1263	0.0	0.0	N
TCGA-KL-8333-01A-11R-2314-13	hsa-mir-1264	0.0	0.0	N
TCGA-KL-8333-01A-11R-2314-13	hsa-mir-1265	0.0	0.0	N
TCGA-KL-8333-01A-11R-2314-13	hsa-mir-1266	21.0	2.959375	N
TCGA-KL-8333-01A-11R-2314-13	hsa-mir-1267	0.0	0.0	N
TCGA-KL-8333-01A-11R-2314-13	hsa-mir-1268	0.0	0.0	N
TCGA-KL-8333-01A-11R-2314-13	hsa-mir-1269	0.0	0.0	N
TCGA-KL-8333-01A-11R-2314-13	hsa-mir-127	2044.0	288.04583	N
TCGA-KL-8333-01A-11R-2314-13	hsa-mir-1270-1	6.0	0.845536	N
TCGA-KL-8333-01A-11R-2314-13	hsa-mir-1270-2	4.0	0.56369	N
TCGA-KL-8333-01A-11R-2314-13	hsa-mir-1271	8.0	1.127381	N
TCGA-KL-8333-01A-11R-2314-13	hsa-mir-1272	0.0	0.0	N
TCGA-KL-8333-01A-11R-2314-13	hsa-mir-1273	0.0	0.0	N
TCGA-KL-8333-01A-11R-2314-13	hsa-mir-1273c	0.0	0.0	N
TCGA-KL-8333-01A-11R-2314-13	hsa-mir-1273d	0.0	0.0	N
TCGA-KL-8333-01A-11R-2314-13	hsa-mir-1274a	0.0	0.0	N
TCGA-KL-8333-01A-11R-2314-13	hsa-mir-1274b	222.0	31.284821	N
TCGA-KL-8333-01A-11R-2314-13	hsa-mir-1275	0.0	0.0	N
TCGA-KL-8333-01A-11R-2314-13	hsa-mir-1276	0.0	0.0	N
TCGA-KL-8333-01A-11R-2314-13	hsa-mir-1277	3.0	0.422768	N
TCGA-KL-8333-01A-11R-2314-13	hsa-mir-1278	0.0	0.0	N
TCGA-KL-8333-01A-11R-2314-13	hsa-mir-1279	0.0	0.0	N
TCGA-KL-8333-01A-11R-2314-13	hsa-mir-128-1	636.0	89.626785	N
TCGA-KL-8333-01A-11R-2314-13	hsa-mir-128-2	483.0	68.065624	N
TCGA-KL-8333-01A-11R-2314-13	hsa-mir-1280	0.0	0.0	N
TCGA-KL-8333-01A-11R-2314-13	hsa-mir-1281	0.0	0.0	N
TCGA-KL-8333-01A-11R-2314-13	hsa-mir-1282	0.0	0.0	N
TCGA-KL-8333-01A-11R-2314-13	hsa-mir-1283-1	0.0	0.0	N
TCGA-KL-8333-01A-11R-2314-13	hsa-mir-1283-2	0.0	0.0	N
TCGA-KL-8333-01A-11R-2314-13	hsa-mir-1284	1.0	0.140923	N
TCGA-KL-8333-01A-11R-2314-13	hsa-mir-1285-1	0.0	0.0	N
TCGA-KL-8333-01A-11R-2314-13	hsa-mir-1285-2	0.0	0.0	N
TCGA-KL-8333-01A-11R-2314-13	hsa-mir-1286	0.0	0.0	N
TCGA-KL-8333-01A-11R-2314-13	hsa-mir-1287	112.0	15.783333	N
TCGA-KL-8333-01A-11R-2314-13	hsa-mir-1288	2.0	0.281845	N
TCGA-KL-8333-01A-11R-2314-13	hsa-mir-1289-1	0.0	0.0	N
TCGA-KL-8333-01A-11R-2314-13	hsa-mir-1289-2	0.0	0.0	N
TCGA-KL-8333-01A-11R-2314-13	hsa-mir-129-1	26.0	3.663988	N
TCGA-KL-8333-01A-11R-2314-13	hsa-mir-129-2	33.0	4.650446	N
TCGA-KL-8333-01A-11R-2314-13	hsa-mir-1290	0.0	0.0	N
TCGA-KL-8333-01A-11R-2314-13	hsa-mir-1291	0.0	0.0	N
TCGA-KL-8333-01A-11R-2314-13	hsa-mir-1292	0.0	0.0	N
TCGA-KL-8333-01A-11R-2314-13	hsa-mir-1293	0.0	0.0	N
TCGA-KL-8333-01A-11R-2314-13	hsa-mir-1294	2.0	0.281845	N
TCGA-KL-8333-01A-11R-2314-13	hsa-mir-1295	0.0	0.0	N
TCGA-KL-8333-01A-11R-2314-13	hsa-mir-1296	7.0	0.986458	N
TCGA-KL-8333-01A-11R-2314-13	hsa-mir-1297	0.0	0.0	N
TCGA-KL-8333-01A-11R-2314-13	hsa-mir-1298	0.0	0.0	N
TCGA-KL-8333-01A-11R-2314-13	hsa-mir-1299	0.0	0.0	N
TCGA-KL-8333-01A-11R-2314-13	hsa-mir-1301	20.0	2.818452	N
TCGA-KL-8333-01A-11R-2314-13	hsa-mir-1302-1	0.0	0.0	N
TCGA-KL-8333-01A-11R-2314-13	hsa-mir-1302-10	0.0	0.0	N
TCGA-KL-8333-01A-11R-2314-13	hsa-mir-1302-11	0.0	0.0	N
TCGA-KL-8333-01A-11R-2314-13	hsa-mir-1302-2	0.0	0.0	N
TCGA-KL-8333-01A-11R-2314-13	hsa-mir-1302-3	0.0	0.0	N
TCGA-KL-8333-01A-11R-2314-13	hsa-mir-1302-4	0.0	0.0	N
TCGA-KL-8333-01A-11R-2314-13	hsa-mir-1302-5	0.0	0.0	N
TCGA-KL-8333-01A-11R-2314-13	hsa-mir-1302-6	0.0	0.0	N
TCGA-KL-8333-01A-11R-2314-13	hsa-mir-1302-7	0.0	0.0	N
TCGA-KL-8333-01A-11R-2314-13	hsa-mir-1302-8	0.0	0.0	N
TCGA-KL-8333-01A-11R-2314-13	hsa-mir-1302-9	0.0	0.0	N
TCGA-KL-8333-01A-11R-2314-13	hsa-mir-1303	1.0	0.140923	N
TCGA-KL-8333-01A-11R-2314-13	hsa-mir-1304	5.0	0.704613	N
TCGA-KL-8333-01A-11R-2314-13	hsa-mir-1305	0.0	0.0	N
TCGA-KL-8333-01A-11R-2314-13	hsa-mir-1306	22.0	3.100298	N
TCGA-KL-8333-01A-11R-2314-13	hsa-mir-1307	4595.0	647.539428	N
TCGA-KL-8333-01A-11R-2314-13	hsa-mir-130a	221.0	31.143898	N
TCGA-KL-8333-01A-11R-2314-13	hsa-mir-130b	42.0	5.91875	N
TCGA-KL-8333-01A-11R-2314-13	hsa-mir-132	805.0	113.442707	N
TCGA-KL-8333-01A-11R-2314-13	hsa-mir-1321	0.0	0.0	N
TCGA-KL-8333-01A-11R-2314-13	hsa-mir-1322	0.0	0.0	N
TCGA-KL-8333-01A-11R-2314-13	hsa-mir-1323	0.0	0.0	N
TCGA-KL-8333-01A-11R-2314-13	hsa-mir-1324	0.0	0.0	N
TCGA-KL-8333-01A-11R-2314-13	hsa-mir-133a-1	7.0	0.986458	Y
TCGA-KL-8333-01A-11R-2314-13	hsa-mir-133a-2	0.0	0.0	N
TCGA-KL-8333-01A-11R-2314-13	hsa-mir-133b	1.0	0.140923	Y
TCGA-KL-8333-01A-11R-2314-13	hsa-mir-134	284.0	40.022023	N
TCGA-KL-8333-01A-11R-2314-13	hsa-mir-135a-1	0.0	0.0	N
TCGA-KL-8333-01A-11R-2314-13	hsa-mir-135a-2	0.0	0.0	N
TCGA-KL-8333-01A-11R-2314-13	hsa-mir-135b	0.0	0.0	N
TCGA-KL-8333-01A-11R-2314-13	hsa-mir-136	73.0	10.287351	N
TCGA-KL-8333-01A-11R-2314-13	hsa-mir-137	2.0	0.281845	N
TCGA-KL-8333-01A-11R-2314-13	hsa-mir-138-1	1.0	0.140923	N
TCGA-KL-8333-01A-11R-2314-13	hsa-mir-138-2	0.0	0.0	N
TCGA-KL-8333-01A-11R-2314-13	hsa-mir-139	4456.0	627.951184	N
TCGA-KL-8333-01A-11R-2314-13	hsa-mir-140	22169.0	3124.113509	N
TCGA-KL-8333-01A-11R-2314-13	hsa-mir-141	13443.0	1894.422748	N
TCGA-KL-8333-01A-11R-2314-13	hsa-mir-142	9615.0	1354.970968	N
TCGA-KL-8333-01A-11R-2314-13	hsa-mir-143	661433.0	93210.8697	N
TCGA-KL-8333-01A-11R-2314-13	hsa-mir-144	2211.0	311.579907	N
TCGA-KL-8333-01A-11R-2314-13	hsa-mir-145	5070.0	714.477671	N
TCGA-KL-8333-01A-11R-2314-13	hsa-mir-1468	124.0	17.474405	N
TCGA-KL-8333-01A-11R-2314-13	hsa-mir-1469	0.0	0.0	N
TCGA-KL-8333-01A-11R-2314-13	hsa-mir-146a	389.0	54.818898	N
TCGA-KL-8333-01A-11R-2314-13	hsa-mir-146b	1481.0	208.706397	N
TCGA-KL-8333-01A-11R-2314-13	hsa-mir-147	0.0	0.0	N
TCGA-KL-8333-01A-11R-2314-13	hsa-mir-1470	0.0	0.0	N
TCGA-KL-8333-01A-11R-2314-13	hsa-mir-1471	0.0	0.0	N
TCGA-KL-8333-01A-11R-2314-13	hsa-mir-147b	0.0	0.0	N
TCGA-KL-8333-01A-11R-2314-13	hsa-mir-148a	134800.0	18996.368847	N
TCGA-KL-8333-01A-11R-2314-13	hsa-mir-148b	783.0	110.34241	N
TCGA-KL-8333-01A-11R-2314-13	hsa-mir-149	18.0	2.536607	N
TCGA-KL-8333-01A-11R-2314-13	hsa-mir-150	11402.0	1606.799685	N
TCGA-KL-8333-01A-11R-2314-13	hsa-mir-151	24235.0	3415.259637	N
TCGA-KL-8333-01A-11R-2314-13	hsa-mir-152	4660.0	656.699398	N
TCGA-KL-8333-01A-11R-2314-13	hsa-mir-153-1	2.0	0.281845	N
TCGA-KL-8333-01A-11R-2314-13	hsa-mir-153-2	65.0	9.15997	N
TCGA-KL-8333-01A-11R-2314-13	hsa-mir-1537	0.0	0.0	N
TCGA-KL-8333-01A-11R-2314-13	hsa-mir-1538	1.0	0.140923	N
TCGA-KL-8333-01A-11R-2314-13	hsa-mir-1539	0.0	0.0	N
TCGA-KL-8333-01A-11R-2314-13	hsa-mir-154	12.0	1.691071	N
TCGA-KL-8333-01A-11R-2314-13	hsa-mir-155	884.0	124.575594	N
TCGA-KL-8333-01A-11R-2314-13	hsa-mir-15a	1035.0	145.854909	N
TCGA-KL-8333-01A-11R-2314-13	hsa-mir-15b	1336.0	188.272617	N
TCGA-KL-8333-01A-11R-2314-13	hsa-mir-16-1	1992.0	280.717854	N
TCGA-KL-8333-01A-11R-2314-13	hsa-mir-16-2	8.0	1.127381	N
TCGA-KL-8333-01A-11R-2314-13	hsa-mir-17	2642.0	372.317556	Y
TCGA-KL-8333-01A-11R-2314-13	hsa-mir-181a-1	12548.0	1768.297005	N
TCGA-KL-8333-01A-11R-2314-13	hsa-mir-181a-2	3343.0	471.10431	N
TCGA-KL-8333-01A-11R-2314-13	hsa-mir-181b-1	1045.0	147.264135	N
TCGA-KL-8333-01A-11R-2314-13	hsa-mir-181b-2	11.0	1.550149	N
TCGA-KL-8333-01A-11R-2314-13	hsa-mir-181c	426.0	60.033035	N
TCGA-KL-8333-01A-11R-2314-13	hsa-mir-181d	16.0	2.254762	N
TCGA-KL-8333-01A-11R-2314-13	hsa-mir-182	149224.0	21029.036683	N
TCGA-KL-8333-01A-11R-2314-13	hsa-mir-1825	0.0	0.0	N
TCGA-KL-8333-01A-11R-2314-13	hsa-mir-1827	0.0	0.0	N
TCGA-KL-8333-01A-11R-2314-13	hsa-mir-183	46606.0	6567.839514	N
TCGA-KL-8333-01A-11R-2314-13	hsa-mir-184	1.0	0.140923	N
TCGA-KL-8333-01A-11R-2314-13	hsa-mir-185	1172.0	165.161308	N
TCGA-KL-8333-01A-11R-2314-13	hsa-mir-186	685.0	96.531993	N
TCGA-KL-8333-01A-11R-2314-13	hsa-mir-187	973.0	137.117707	N
TCGA-KL-8333-01A-11R-2314-13	hsa-mir-188	42.0	5.91875	N
TCGA-KL-8333-01A-11R-2314-13	hsa-mir-18a	17.0	2.395684	Y
TCGA-KL-8333-01A-11R-2314-13	hsa-mir-18b	1.0	0.140923	Y
TCGA-KL-8333-01A-11R-2314-13	hsa-mir-190	27.0	3.804911	N
TCGA-KL-8333-01A-11R-2314-13	hsa-mir-1908	0.0	0.0	N
TCGA-KL-8333-01A-11R-2314-13	hsa-mir-1909	0.0	0.0	N
TCGA-KL-8333-01A-11R-2314-13	hsa-mir-190b	1.0	0.140923	N
TCGA-KL-8333-01A-11R-2314-13	hsa-mir-191	2088.0	294.246425	N
TCGA-KL-8333-01A-11R-2314-13	hsa-mir-1910	0.0	0.0	N
TCGA-KL-8333-01A-11R-2314-13	hsa-mir-1911	0.0	0.0	N
TCGA-KL-8333-01A-11R-2314-13	hsa-mir-1912	0.0	0.0	N
TCGA-KL-8333-01A-11R-2314-13	hsa-mir-1913	0.0	0.0	N
TCGA-KL-8333-01A-11R-2314-13	hsa-mir-1914	1.0	0.140923	N
TCGA-KL-8333-01A-11R-2314-13	hsa-mir-1915	0.0	0.0	N
TCGA-KL-8333-01A-11R-2314-13	hsa-mir-192	3261.0	459.548656	Y
TCGA-KL-8333-01A-11R-2314-13	hsa-mir-193a	1204.0	169.670832	N
TCGA-KL-8333-01A-11R-2314-13	hsa-mir-193b	571.0	80.466815	N
TCGA-KL-8333-01A-11R-2314-13	hsa-mir-194-1	897.0	126.407588	N
TCGA-KL-8333-01A-11R-2314-13	hsa-mir-194-2	947.0	133.453719	N
TCGA-KL-8333-01A-11R-2314-13	hsa-mir-195	388.0	54.677976	N
TCGA-KL-8333-01A-11R-2314-13	hsa-mir-196a-1	2268.0	319.612497	N
TCGA-KL-8333-01A-11R-2314-13	hsa-mir-196a-2	125.0	17.615327	N
TCGA-KL-8333-01A-11R-2314-13	hsa-mir-196b	2384.0	335.95952	N
TCGA-KL-8333-01A-11R-2314-13	hsa-mir-197	785.0	110.624255	N
TCGA-KL-8333-01A-11R-2314-13	hsa-mir-1972-1	0.0	0.0	N
TCGA-KL-8333-01A-11R-2314-13	hsa-mir-1972-2	0.0	0.0	N
TCGA-KL-8333-01A-11R-2314-13	hsa-mir-1973	0.0	0.0	N
TCGA-KL-8333-01A-11R-2314-13	hsa-mir-1976	65.0	9.15997	N
TCGA-KL-8333-01A-11R-2314-13	hsa-mir-198	0.0	0.0	N
TCGA-KL-8333-01A-11R-2314-13	hsa-mir-199a-1	3641.0	513.099251	Y
TCGA-KL-8333-01A-11R-2314-13	hsa-mir-199a-2	6402.0	902.186598	Y
TCGA-KL-8333-01A-11R-2314-13	hsa-mir-199b	8132.0	1145.982726	Y
TCGA-KL-8333-01A-11R-2314-13	hsa-mir-19a	26.0	3.663988	N
TCGA-KL-8333-01A-11R-2314-13	hsa-mir-19b-1	32.0	4.509524	N
TCGA-KL-8333-01A-11R-2314-13	hsa-mir-19b-2	116.0	16.347024	N
TCGA-KL-8333-01A-11R-2314-13	hsa-mir-200a	2220.0	312.848211	N
TCGA-KL-8333-01A-11R-2314-13	hsa-mir-200b	2443.0	344.273955	N
TCGA-KL-8333-01A-11R-2314-13	hsa-mir-200c	37601.0	5298.831343	N
TCGA-KL-8333-01A-11R-2314-13	hsa-mir-202	1.0	0.140923	N
TCGA-KL-8333-01A-11R-2314-13	hsa-mir-203	6064.0	854.554753	N
TCGA-KL-8333-01A-11R-2314-13	hsa-mir-204	52.0	7.327976	N
TCGA-KL-8333-01A-11R-2314-13	hsa-mir-205	0.0	0.0	N
TCGA-KL-8333-01A-11R-2314-13	hsa-mir-2052	0.0	0.0	N
TCGA-KL-8333-01A-11R-2314-13	hsa-mir-2053	0.0	0.0	N
TCGA-KL-8333-01A-11R-2314-13	hsa-mir-2054	0.0	0.0	N
TCGA-KL-8333-01A-11R-2314-13	hsa-mir-206	40.0	5.636905	N
TCGA-KL-8333-01A-11R-2314-13	hsa-mir-208a	0.0	0.0	N
TCGA-KL-8333-01A-11R-2314-13	hsa-mir-208b	0.0	0.0	N
TCGA-KL-8333-01A-11R-2314-13	hsa-mir-20a	1165.0	164.174849	N
TCGA-KL-8333-01A-11R-2314-13	hsa-mir-20b	88.0	12.40119	N
TCGA-KL-8333-01A-11R-2314-13	hsa-mir-21	508532.0	71663.660552	N
TCGA-KL-8333-01A-11R-2314-13	hsa-mir-210	548.0	77.225594	N
TCGA-KL-8333-01A-11R-2314-13	hsa-mir-211	1.0	0.140923	N
TCGA-KL-8333-01A-11R-2314-13	hsa-mir-2110	1.0	0.140923	N
TCGA-KL-8333-01A-11R-2314-13	hsa-mir-2113	0.0	0.0	N
TCGA-KL-8333-01A-11R-2314-13	hsa-mir-2114	3.0	0.422768	N
TCGA-KL-8333-01A-11R-2314-13	hsa-mir-2115	1.0	0.140923	N
TCGA-KL-8333-01A-11R-2314-13	hsa-mir-2116	6.0	0.845536	N
TCGA-KL-8333-01A-11R-2314-13	hsa-mir-2117	3.0	0.422768	N
TCGA-KL-8333-01A-11R-2314-13	hsa-mir-212	34.0	4.791369	N
TCGA-KL-8333-01A-11R-2314-13	hsa-mir-214	39.0	5.495982	N
TCGA-KL-8333-01A-11R-2314-13	hsa-mir-215	12.0	1.691071	Y
TCGA-KL-8333-01A-11R-2314-13	hsa-mir-216a	23.0	3.24122	N
TCGA-KL-8333-01A-11R-2314-13	hsa-mir-216b	0.0	0.0	N
TCGA-KL-8333-01A-11R-2314-13	hsa-mir-217	539.0	75.957291	N
TCGA-KL-8333-01A-11R-2314-13	hsa-mir-218-1	26.0	3.663988	N
TCGA-KL-8333-01A-11R-2314-13	hsa-mir-218-2	2831.0	398.95193	N
TCGA-KL-8333-01A-11R-2314-13	hsa-mir-219-1	7.0	0.986458	N
TCGA-KL-8333-01A-11R-2314-13	hsa-mir-219-2	0.0	0.0	N
TCGA-KL-8333-01A-11R-2314-13	hsa-mir-22	1642952.0	231529.096363	N
TCGA-KL-8333-01A-11R-2314-13	hsa-mir-221	4733.0	666.986749	N
TCGA-KL-8333-01A-11R-2314-13	hsa-mir-222	1831.0	258.029313	N
TCGA-KL-8333-01A-11R-2314-13	hsa-mir-223	603.0	84.976338	N
TCGA-KL-8333-01A-11R-2314-13	hsa-mir-224	73.0	10.287351	N
TCGA-KL-8333-01A-11R-2314-13	hsa-mir-2276	2.0	0.281845	N
TCGA-KL-8333-01A-11R-2314-13	hsa-mir-2277	4.0	0.56369	N
TCGA-KL-8333-01A-11R-2314-13	hsa-mir-2278	0.0	0.0	N
TCGA-KL-8333-01A-11R-2314-13	hsa-mir-2355	498.0	70.179464	N
TCGA-KL-8333-01A-11R-2314-13	hsa-mir-23a	16607.0	2340.30191	Y
TCGA-KL-8333-01A-11R-2314-13	hsa-mir-23b	8023.0	1130.622161	Y
TCGA-KL-8333-01A-11R-2314-13	hsa-mir-23c	3.0	0.422768	N
TCGA-KL-8333-01A-11R-2314-13	hsa-mir-24-1	48.0	6.764286	N
TCGA-KL-8333-01A-11R-2314-13	hsa-mir-24-2	7013.0	988.290317	N
TCGA-KL-8333-01A-11R-2314-13	hsa-mir-25	21300.0	3001.651754	N
TCGA-KL-8333-01A-11R-2314-13	hsa-mir-26a-1	1.0	0.140923	N
TCGA-KL-8333-01A-11R-2314-13	hsa-mir-26a-2	20661.0	2911.602201	N
TCGA-KL-8333-01A-11R-2314-13	hsa-mir-26b	2681.0	377.813538	N
TCGA-KL-8333-01A-11R-2314-13	hsa-mir-27a	5613.0	790.998652	Y
TCGA-KL-8333-01A-11R-2314-13	hsa-mir-27b	8302.0	1169.939571	Y
TCGA-KL-8333-01A-11R-2314-13	hsa-mir-28	17779.0	2505.463218	N
TCGA-KL-8333-01A-11R-2314-13	hsa-mir-2861	0.0	0.0	N
TCGA-KL-8333-01A-11R-2314-13	hsa-mir-2909	0.0	0.0	N
TCGA-KL-8333-01A-11R-2314-13	hsa-mir-296	1.0	0.140923	N
TCGA-KL-8333-01A-11R-2314-13	hsa-mir-297	0.0	0.0	N
TCGA-KL-8333-01A-11R-2314-13	hsa-mir-298	0.0	0.0	N
TCGA-KL-8333-01A-11R-2314-13	hsa-mir-299	3.0	0.422768	N
TCGA-KL-8333-01A-11R-2314-13	hsa-mir-29a	113985.0	16063.064562	N
TCGA-KL-8333-01A-11R-2314-13	hsa-mir-29b-1	2941.0	414.453418	Y
TCGA-KL-8333-01A-11R-2314-13	hsa-mir-29b-2	3128.0	440.805948	Y
TCGA-KL-8333-01A-11R-2314-13	hsa-mir-29c	19278.0	2716.706221	Y
TCGA-KL-8333-01A-11R-2314-13	hsa-mir-300	0.0	0.0	N
TCGA-KL-8333-01A-11R-2314-13	hsa-mir-301a	24.0	3.382143	N
TCGA-KL-8333-01A-11R-2314-13	hsa-mir-301b	1.0	0.140923	N
TCGA-KL-8333-01A-11R-2314-13	hsa-mir-302a	0.0	0.0	N
TCGA-KL-8333-01A-11R-2314-13	hsa-mir-302b	0.0	0.0	N
TCGA-KL-8333-01A-11R-2314-13	hsa-mir-302c	0.0	0.0	N
TCGA-KL-8333-01A-11R-2314-13	hsa-mir-302d	0.0	0.0	N
TCGA-KL-8333-01A-11R-2314-13	hsa-mir-302e	0.0	0.0	N
TCGA-KL-8333-01A-11R-2314-13	hsa-mir-302f	0.0	0.0	N
TCGA-KL-8333-01A-11R-2314-13	hsa-mir-3065	65.0	9.15997	N
TCGA-KL-8333-01A-11R-2314-13	hsa-mir-3074	14.0	1.972917	N
TCGA-KL-8333-01A-11R-2314-13	hsa-mir-30a	611163.0	86126.689715	Y
TCGA-KL-8333-01A-11R-2314-13	hsa-mir-30b	2917.0	411.071275	Y
TCGA-KL-8333-01A-11R-2314-13	hsa-mir-30c-1	14.0	1.972917	N
TCGA-KL-8333-01A-11R-2314-13	hsa-mir-30c-2	4656.0	656.135707	Y
TCGA-KL-8333-01A-11R-2314-13	hsa-mir-30d	137332.0	19353.184915	N
TCGA-KL-8333-01A-11R-2314-13	hsa-mir-30e	124216.0	17504.843863	Y
TCGA-KL-8333-01A-11R-2314-13	hsa-mir-31	1.0	0.140923	N
TCGA-KL-8333-01A-11R-2314-13	hsa-mir-3115	0.0	0.0	N
TCGA-KL-8333-01A-11R-2314-13	hsa-mir-3116-1	0.0	0.0	N
TCGA-KL-8333-01A-11R-2314-13	hsa-mir-3116-2	0.0	0.0	N
TCGA-KL-8333-01A-11R-2314-13	hsa-mir-3117	0.0	0.0	N
TCGA-KL-8333-01A-11R-2314-13	hsa-mir-3118-1	0.0	0.0	N
TCGA-KL-8333-01A-11R-2314-13	hsa-mir-3118-2	0.0	0.0	N
TCGA-KL-8333-01A-11R-2314-13	hsa-mir-3118-3	0.0	0.0	N
TCGA-KL-8333-01A-11R-2314-13	hsa-mir-3118-4	0.0	0.0	N
TCGA-KL-8333-01A-11R-2314-13	hsa-mir-3118-5	0.0	0.0	N
TCGA-KL-8333-01A-11R-2314-13	hsa-mir-3118-6	0.0	0.0	N
TCGA-KL-8333-01A-11R-2314-13	hsa-mir-3119-1	0.0	0.0	N
TCGA-KL-8333-01A-11R-2314-13	hsa-mir-3119-2	0.0	0.0	N
TCGA-KL-8333-01A-11R-2314-13	hsa-mir-3120	0.0	0.0	N
TCGA-KL-8333-01A-11R-2314-13	hsa-mir-3121	0.0	0.0	N
TCGA-KL-8333-01A-11R-2314-13	hsa-mir-3122	0.0	0.0	N
TCGA-KL-8333-01A-11R-2314-13	hsa-mir-3123	0.0	0.0	N
TCGA-KL-8333-01A-11R-2314-13	hsa-mir-3124	0.0	0.0	N
TCGA-KL-8333-01A-11R-2314-13	hsa-mir-3125	0.0	0.0	N
TCGA-KL-8333-01A-11R-2314-13	hsa-mir-3126	0.0	0.0	N
TCGA-KL-8333-01A-11R-2314-13	hsa-mir-3127	14.0	1.972917	N
TCGA-KL-8333-01A-11R-2314-13	hsa-mir-3128	0.0	0.0	N
TCGA-KL-8333-01A-11R-2314-13	hsa-mir-3129	0.0	0.0	N
TCGA-KL-8333-01A-11R-2314-13	hsa-mir-3130-1	2.0	0.281845	N
TCGA-KL-8333-01A-11R-2314-13	hsa-mir-3130-2	0.0	0.0	N
TCGA-KL-8333-01A-11R-2314-13	hsa-mir-3131	0.0	0.0	N
TCGA-KL-8333-01A-11R-2314-13	hsa-mir-3132	0.0	0.0	N
TCGA-KL-8333-01A-11R-2314-13	hsa-mir-3133	0.0	0.0	N
TCGA-KL-8333-01A-11R-2314-13	hsa-mir-3134	0.0	0.0	N
TCGA-KL-8333-01A-11R-2314-13	hsa-mir-3135	0.0	0.0	N
TCGA-KL-8333-01A-11R-2314-13	hsa-mir-3136	2.0	0.281845	N
TCGA-KL-8333-01A-11R-2314-13	hsa-mir-3137	0.0	0.0	N
TCGA-KL-8333-01A-11R-2314-13	hsa-mir-3138	0.0	0.0	N
TCGA-KL-8333-01A-11R-2314-13	hsa-mir-3139	0.0	0.0	N
TCGA-KL-8333-01A-11R-2314-13	hsa-mir-3140	0.0	0.0	N
TCGA-KL-8333-01A-11R-2314-13	hsa-mir-3141	0.0	0.0	N
TCGA-KL-8333-01A-11R-2314-13	hsa-mir-3142	0.0	0.0	N
TCGA-KL-8333-01A-11R-2314-13	hsa-mir-3143	0.0	0.0	N
TCGA-KL-8333-01A-11R-2314-13	hsa-mir-3144	2.0	0.281845	N
TCGA-KL-8333-01A-11R-2314-13	hsa-mir-3145	1.0	0.140923	N
TCGA-KL-8333-01A-11R-2314-13	hsa-mir-3146	0.0	0.0	N
TCGA-KL-8333-01A-11R-2314-13	hsa-mir-3147	0.0	0.0	N
TCGA-KL-8333-01A-11R-2314-13	hsa-mir-3148	0.0	0.0	N
TCGA-KL-8333-01A-11R-2314-13	hsa-mir-3149	0.0	0.0	N
TCGA-KL-8333-01A-11R-2314-13	hsa-mir-3150	0.0	0.0	N
TCGA-KL-8333-01A-11R-2314-13	hsa-mir-3150b	2.0	0.281845	N
TCGA-KL-8333-01A-11R-2314-13	hsa-mir-3151	0.0	0.0	N
TCGA-KL-8333-01A-11R-2314-13	hsa-mir-3152	2.0	0.281845	N
TCGA-KL-8333-01A-11R-2314-13	hsa-mir-3153	0.0	0.0	N
TCGA-KL-8333-01A-11R-2314-13	hsa-mir-3154	0.0	0.0	N
TCGA-KL-8333-01A-11R-2314-13	hsa-mir-3155	0.0	0.0	N
TCGA-KL-8333-01A-11R-2314-13	hsa-mir-3156-1	0.0	0.0	N
TCGA-KL-8333-01A-11R-2314-13	hsa-mir-3156-2	0.0	0.0	N
TCGA-KL-8333-01A-11R-2314-13	hsa-mir-3156-3	0.0	0.0	N
TCGA-KL-8333-01A-11R-2314-13	hsa-mir-3157	1.0	0.140923	N
TCGA-KL-8333-01A-11R-2314-13	hsa-mir-3158-1	0.0	0.0	N
TCGA-KL-8333-01A-11R-2314-13	hsa-mir-3158-2	2.0	0.281845	N
TCGA-KL-8333-01A-11R-2314-13	hsa-mir-3159	0.0	0.0	N
TCGA-KL-8333-01A-11R-2314-13	hsa-mir-3160-1	0.0	0.0	N
TCGA-KL-8333-01A-11R-2314-13	hsa-mir-3160-2	0.0	0.0	N
TCGA-KL-8333-01A-11R-2314-13	hsa-mir-3161	0.0	0.0	N
TCGA-KL-8333-01A-11R-2314-13	hsa-mir-3162	0.0	0.0	N
TCGA-KL-8333-01A-11R-2314-13	hsa-mir-3163	0.0	0.0	N
TCGA-KL-8333-01A-11R-2314-13	hsa-mir-3164	0.0	0.0	N
TCGA-KL-8333-01A-11R-2314-13	hsa-mir-3165	0.0	0.0	N
TCGA-KL-8333-01A-11R-2314-13	hsa-mir-3166	0.0	0.0	N
TCGA-KL-8333-01A-11R-2314-13	hsa-mir-3167	0.0	0.0	N
TCGA-KL-8333-01A-11R-2314-13	hsa-mir-3168	0.0	0.0	N
TCGA-KL-8333-01A-11R-2314-13	hsa-mir-3169	0.0	0.0	N
TCGA-KL-8333-01A-11R-2314-13	hsa-mir-3170	4.0	0.56369	N
TCGA-KL-8333-01A-11R-2314-13	hsa-mir-3171	0.0	0.0	N
TCGA-KL-8333-01A-11R-2314-13	hsa-mir-3173	0.0	0.0	N
TCGA-KL-8333-01A-11R-2314-13	hsa-mir-3174	0.0	0.0	N
TCGA-KL-8333-01A-11R-2314-13	hsa-mir-3175	0.0	0.0	N
TCGA-KL-8333-01A-11R-2314-13	hsa-mir-3176	0.0	0.0	N
TCGA-KL-8333-01A-11R-2314-13	hsa-mir-3177	0.0	0.0	N
TCGA-KL-8333-01A-11R-2314-13	hsa-mir-3178	0.0	0.0	N
TCGA-KL-8333-01A-11R-2314-13	hsa-mir-3179-1	0.0	0.0	N
TCGA-KL-8333-01A-11R-2314-13	hsa-mir-3179-2	0.0	0.0	N
TCGA-KL-8333-01A-11R-2314-13	hsa-mir-3179-3	0.0	0.0	N
TCGA-KL-8333-01A-11R-2314-13	hsa-mir-3180-1	0.0	0.0	N
TCGA-KL-8333-01A-11R-2314-13	hsa-mir-3180-2	0.0	0.0	N
TCGA-KL-8333-01A-11R-2314-13	hsa-mir-3180-3	0.0	0.0	N
TCGA-KL-8333-01A-11R-2314-13	hsa-mir-3180-4	1.0	0.140923	N
TCGA-KL-8333-01A-11R-2314-13	hsa-mir-3180-5	0.0	0.0	N
TCGA-KL-8333-01A-11R-2314-13	hsa-mir-3181	0.0	0.0	N
TCGA-KL-8333-01A-11R-2314-13	hsa-mir-3182	0.0	0.0	N
TCGA-KL-8333-01A-11R-2314-13	hsa-mir-3183	2.0	0.281845	N
TCGA-KL-8333-01A-11R-2314-13	hsa-mir-3184	0.0	0.0	N
TCGA-KL-8333-01A-11R-2314-13	hsa-mir-3185	0.0	0.0	N
TCGA-KL-8333-01A-11R-2314-13	hsa-mir-3186	0.0	0.0	N
TCGA-KL-8333-01A-11R-2314-13	hsa-mir-3187	0.0	0.0	N
TCGA-KL-8333-01A-11R-2314-13	hsa-mir-3188	0.0	0.0	N
TCGA-KL-8333-01A-11R-2314-13	hsa-mir-3189	0.0	0.0	N
TCGA-KL-8333-01A-11R-2314-13	hsa-mir-3190	2.0	0.281845	N
TCGA-KL-8333-01A-11R-2314-13	hsa-mir-3191	8.0	1.127381	N
TCGA-KL-8333-01A-11R-2314-13	hsa-mir-3192	0.0	0.0	N
TCGA-KL-8333-01A-11R-2314-13	hsa-mir-3193	3.0	0.422768	N
TCGA-KL-8333-01A-11R-2314-13	hsa-mir-3194	0.0	0.0	N
TCGA-KL-8333-01A-11R-2314-13	hsa-mir-3195	0.0	0.0	N
TCGA-KL-8333-01A-11R-2314-13	hsa-mir-3196	0.0	0.0	N
TCGA-KL-8333-01A-11R-2314-13	hsa-mir-3197	0.0	0.0	N
TCGA-KL-8333-01A-11R-2314-13	hsa-mir-3198	0.0	0.0	N
TCGA-KL-8333-01A-11R-2314-13	hsa-mir-3199-1	6.0	0.845536	N
TCGA-KL-8333-01A-11R-2314-13	hsa-mir-3199-2	0.0	0.0	N
TCGA-KL-8333-01A-11R-2314-13	hsa-mir-32	71.0	10.005506	N
TCGA-KL-8333-01A-11R-2314-13	hsa-mir-3200	5.0	0.704613	N
TCGA-KL-8333-01A-11R-2314-13	hsa-mir-3201	0.0	0.0	N
TCGA-KL-8333-01A-11R-2314-13	hsa-mir-3202-1	0.0	0.0	N
TCGA-KL-8333-01A-11R-2314-13	hsa-mir-3202-2	0.0	0.0	N
TCGA-KL-8333-01A-11R-2314-13	hsa-mir-320a	420.0	59.187499	Y
TCGA-KL-8333-01A-11R-2314-13	hsa-mir-320b-1	0.0	0.0	N
TCGA-KL-8333-01A-11R-2314-13	hsa-mir-320b-2	3.0	0.422768	Y
TCGA-KL-8333-01A-11R-2314-13	hsa-mir-320c-1	0.0	0.0	N
TCGA-KL-8333-01A-11R-2314-13	hsa-mir-320c-2	1.0	0.140923	N
TCGA-KL-8333-01A-11R-2314-13	hsa-mir-320d-1	0.0	0.0	N
TCGA-KL-8333-01A-11R-2314-13	hsa-mir-320d-2	0.0	0.0	N
TCGA-KL-8333-01A-11R-2314-13	hsa-mir-320e	3.0	0.422768	N
TCGA-KL-8333-01A-11R-2314-13	hsa-mir-323	0.0	0.0	N
TCGA-KL-8333-01A-11R-2314-13	hsa-mir-323b	1.0	0.140923	N
TCGA-KL-8333-01A-11R-2314-13	hsa-mir-324	308.0	43.404166	N
TCGA-KL-8333-01A-11R-2314-13	hsa-mir-325	0.0	0.0	N
TCGA-KL-8333-01A-11R-2314-13	hsa-mir-326	22.0	3.100298	N
TCGA-KL-8333-01A-11R-2314-13	hsa-mir-328	220.0	31.002976	N
TCGA-KL-8333-01A-11R-2314-13	hsa-mir-329-1	0.0	0.0	N
TCGA-KL-8333-01A-11R-2314-13	hsa-mir-329-2	0.0	0.0	N
TCGA-KL-8333-01A-11R-2314-13	hsa-mir-330	89.0	12.542113	N
TCGA-KL-8333-01A-11R-2314-13	hsa-mir-331	123.0	17.333482	N
TCGA-KL-8333-01A-11R-2314-13	hsa-mir-335	488.0	68.770237	N
TCGA-KL-8333-01A-11R-2314-13	hsa-mir-337	17.0	2.395684	N
TCGA-KL-8333-01A-11R-2314-13	hsa-mir-338	1789.0	252.110563	N
TCGA-KL-8333-01A-11R-2314-13	hsa-mir-339	145.0	20.43378	N
TCGA-KL-8333-01A-11R-2314-13	hsa-mir-33a	36.0	5.073214	N
TCGA-KL-8333-01A-11R-2314-13	hsa-mir-33b	1.0	0.140923	N
TCGA-KL-8333-01A-11R-2314-13	hsa-mir-340	120.0	16.910714	N
TCGA-KL-8333-01A-11R-2314-13	hsa-mir-342	525.0	73.984374	N
TCGA-KL-8333-01A-11R-2314-13	hsa-mir-345	19.0	2.67753	N
TCGA-KL-8333-01A-11R-2314-13	hsa-mir-346	1.0	0.140923	N
TCGA-KL-8333-01A-11R-2314-13	hsa-mir-34a	698.0	98.363987	N
TCGA-KL-8333-01A-11R-2314-13	hsa-mir-34b	0.0	0.0	N
TCGA-KL-8333-01A-11R-2314-13	hsa-mir-34c	22.0	3.100298	N
TCGA-KL-8333-01A-11R-2314-13	hsa-mir-3605	5.0	0.704613	N
TCGA-KL-8333-01A-11R-2314-13	hsa-mir-3606	0.0	0.0	N
TCGA-KL-8333-01A-11R-2314-13	hsa-mir-3607	565.0	79.621279	N
TCGA-KL-8333-01A-11R-2314-13	hsa-mir-3609	0.0	0.0	N
TCGA-KL-8333-01A-11R-2314-13	hsa-mir-361	2931.0	413.044192	N
TCGA-KL-8333-01A-11R-2314-13	hsa-mir-3610	7.0	0.986458	N
TCGA-KL-8333-01A-11R-2314-13	hsa-mir-3611	0.0	0.0	N
TCGA-KL-8333-01A-11R-2314-13	hsa-mir-3612	0.0	0.0	N
TCGA-KL-8333-01A-11R-2314-13	hsa-mir-3613	32.0	4.509524	N
TCGA-KL-8333-01A-11R-2314-13	hsa-mir-3614	8.0	1.127381	N
TCGA-KL-8333-01A-11R-2314-13	hsa-mir-3615	6.0	0.845536	N
TCGA-KL-8333-01A-11R-2314-13	hsa-mir-3616	0.0	0.0	N
TCGA-KL-8333-01A-11R-2314-13	hsa-mir-3617	0.0	0.0	N
TCGA-KL-8333-01A-11R-2314-13	hsa-mir-3618	1.0	0.140923	N
TCGA-KL-8333-01A-11R-2314-13	hsa-mir-3619	0.0	0.0	N
TCGA-KL-8333-01A-11R-2314-13	hsa-mir-362	82.0	11.555655	N
TCGA-KL-8333-01A-11R-2314-13	hsa-mir-3620	0.0	0.0	N
TCGA-KL-8333-01A-11R-2314-13	hsa-mir-3621	0.0	0.0	N
TCGA-KL-8333-01A-11R-2314-13	hsa-mir-3622a	0.0	0.0	N
TCGA-KL-8333-01A-11R-2314-13	hsa-mir-3622b	0.0	0.0	N
TCGA-KL-8333-01A-11R-2314-13	hsa-mir-363	33.0	4.650446	N
TCGA-KL-8333-01A-11R-2314-13	hsa-mir-3646	1.0	0.140923	N
TCGA-KL-8333-01A-11R-2314-13	hsa-mir-3647	23.0	3.24122	N
TCGA-KL-8333-01A-11R-2314-13	hsa-mir-3648	15.0	2.113839	N
TCGA-KL-8333-01A-11R-2314-13	hsa-mir-3649	0.0	0.0	N
TCGA-KL-8333-01A-11R-2314-13	hsa-mir-365-1	50.0	7.046131	N
TCGA-KL-8333-01A-11R-2314-13	hsa-mir-365-2	62.0	8.737202	N
TCGA-KL-8333-01A-11R-2314-13	hsa-mir-3650	2.0	0.281845	N
TCGA-KL-8333-01A-11R-2314-13	hsa-mir-3651	2.0	0.281845	N
TCGA-KL-8333-01A-11R-2314-13	hsa-mir-3652	0.0	0.0	N
TCGA-KL-8333-01A-11R-2314-13	hsa-mir-3653	54.0	7.609821	N
TCGA-KL-8333-01A-11R-2314-13	hsa-mir-3654	1.0	0.140923	N
TCGA-KL-8333-01A-11R-2314-13	hsa-mir-3655	2.0	0.281845	N
TCGA-KL-8333-01A-11R-2314-13	hsa-mir-3656	0.0	0.0	N
TCGA-KL-8333-01A-11R-2314-13	hsa-mir-3657	0.0	0.0	N
TCGA-KL-8333-01A-11R-2314-13	hsa-mir-3658	0.0	0.0	N
TCGA-KL-8333-01A-11R-2314-13	hsa-mir-3659	0.0	0.0	N
TCGA-KL-8333-01A-11R-2314-13	hsa-mir-3660	0.0	0.0	N
TCGA-KL-8333-01A-11R-2314-13	hsa-mir-3661	0.0	0.0	N
TCGA-KL-8333-01A-11R-2314-13	hsa-mir-3662	0.0	0.0	N
TCGA-KL-8333-01A-11R-2314-13	hsa-mir-3663	0.0	0.0	N
TCGA-KL-8333-01A-11R-2314-13	hsa-mir-3664	0.0	0.0	N
TCGA-KL-8333-01A-11R-2314-13	hsa-mir-3665	0.0	0.0	N
TCGA-KL-8333-01A-11R-2314-13	hsa-mir-3666	0.0	0.0	N
TCGA-KL-8333-01A-11R-2314-13	hsa-mir-3667	0.0	0.0	N
TCGA-KL-8333-01A-11R-2314-13	hsa-mir-3668	0.0	0.0	N
TCGA-KL-8333-01A-11R-2314-13	hsa-mir-3669	0.0	0.0	N
TCGA-KL-8333-01A-11R-2314-13	hsa-mir-367	0.0	0.0	N
TCGA-KL-8333-01A-11R-2314-13	hsa-mir-3670	0.0	0.0	N
TCGA-KL-8333-01A-11R-2314-13	hsa-mir-3671	0.0	0.0	N
TCGA-KL-8333-01A-11R-2314-13	hsa-mir-3672	0.0	0.0	N
TCGA-KL-8333-01A-11R-2314-13	hsa-mir-3673	0.0	0.0	N
TCGA-KL-8333-01A-11R-2314-13	hsa-mir-3674	0.0	0.0	N
TCGA-KL-8333-01A-11R-2314-13	hsa-mir-3675	0.0	0.0	N
TCGA-KL-8333-01A-11R-2314-13	hsa-mir-3676	631.0	88.922172	N
TCGA-KL-8333-01A-11R-2314-13	hsa-mir-3677	10.0	1.409226	N
TCGA-KL-8333-01A-11R-2314-13	hsa-mir-3678	7.0	0.986458	N
TCGA-KL-8333-01A-11R-2314-13	hsa-mir-3679	0.0	0.0	N
TCGA-KL-8333-01A-11R-2314-13	hsa-mir-3680	1.0	0.140923	N
TCGA-KL-8333-01A-11R-2314-13	hsa-mir-3681	1.0	0.140923	N
TCGA-KL-8333-01A-11R-2314-13	hsa-mir-3682	1.0	0.140923	N
TCGA-KL-8333-01A-11R-2314-13	hsa-mir-3683	0.0	0.0	N
TCGA-KL-8333-01A-11R-2314-13	hsa-mir-3684	2.0	0.281845	N
TCGA-KL-8333-01A-11R-2314-13	hsa-mir-3685	0.0	0.0	N
TCGA-KL-8333-01A-11R-2314-13	hsa-mir-3686	0.0	0.0	N
TCGA-KL-8333-01A-11R-2314-13	hsa-mir-3687	4.0	0.56369	N
TCGA-KL-8333-01A-11R-2314-13	hsa-mir-3688	1.0	0.140923	N
TCGA-KL-8333-01A-11R-2314-13	hsa-mir-3689a	0.0	0.0	N
TCGA-KL-8333-01A-11R-2314-13	hsa-mir-3689b	0.0	0.0	N
TCGA-KL-8333-01A-11R-2314-13	hsa-mir-369	11.0	1.550149	N
TCGA-KL-8333-01A-11R-2314-13	hsa-mir-3690	3.0	0.422768	N
TCGA-KL-8333-01A-11R-2314-13	hsa-mir-3691	1.0	0.140923	N
TCGA-KL-8333-01A-11R-2314-13	hsa-mir-3692	0.0	0.0	N
TCGA-KL-8333-01A-11R-2314-13	hsa-mir-370	14.0	1.972917	N
TCGA-KL-8333-01A-11R-2314-13	hsa-mir-371	0.0	0.0	N
TCGA-KL-8333-01A-11R-2314-13	hsa-mir-3713	0.0	0.0	N
TCGA-KL-8333-01A-11R-2314-13	hsa-mir-3714	0.0	0.0	N
TCGA-KL-8333-01A-11R-2314-13	hsa-mir-372	0.0	0.0	N
TCGA-KL-8333-01A-11R-2314-13	hsa-mir-373	0.0	0.0	N
TCGA-KL-8333-01A-11R-2314-13	hsa-mir-374a	5209.0	734.065915	N
TCGA-KL-8333-01A-11R-2314-13	hsa-mir-374b	270.0	38.049107	Y
TCGA-KL-8333-01A-11R-2314-13	hsa-mir-374c	1.0	0.140923	Y
TCGA-KL-8333-01A-11R-2314-13	hsa-mir-375	790.0	111.328868	N
TCGA-KL-8333-01A-11R-2314-13	hsa-mir-376a-1	1.0	0.140923	N
TCGA-KL-8333-01A-11R-2314-13	hsa-mir-376a-2	0.0	0.0	N
TCGA-KL-8333-01A-11R-2314-13	hsa-mir-376b	0.0	0.0	N
TCGA-KL-8333-01A-11R-2314-13	hsa-mir-376c	7.0	0.986458	N
TCGA-KL-8333-01A-11R-2314-13	hsa-mir-377	2.0	0.281845	N
TCGA-KL-8333-01A-11R-2314-13	hsa-mir-378	3969.0	559.321869	N
TCGA-KL-8333-01A-11R-2314-13	hsa-mir-378b	0.0	0.0	N
TCGA-KL-8333-01A-11R-2314-13	hsa-mir-378c	45.0	6.341518	N
TCGA-KL-8333-01A-11R-2314-13	hsa-mir-379	1066.0	150.22351	N
TCGA-KL-8333-01A-11R-2314-13	hsa-mir-380	0.0	0.0	N
TCGA-KL-8333-01A-11R-2314-13	hsa-mir-381	118.0	16.628869	N
TCGA-KL-8333-01A-11R-2314-13	hsa-mir-382	28.0	3.945833	N
TCGA-KL-8333-01A-11R-2314-13	hsa-mir-383	0.0	0.0	N
TCGA-KL-8333-01A-11R-2314-13	hsa-mir-384	0.0	0.0	N
TCGA-KL-8333-01A-11R-2314-13	hsa-mir-3907	0.0	0.0	N
TCGA-KL-8333-01A-11R-2314-13	hsa-mir-3908	0.0	0.0	N
TCGA-KL-8333-01A-11R-2314-13	hsa-mir-3909	3.0	0.422768	N
TCGA-KL-8333-01A-11R-2314-13	hsa-mir-3910-1	0.0	0.0	N
TCGA-KL-8333-01A-11R-2314-13	hsa-mir-3910-2	0.0	0.0	N
TCGA-KL-8333-01A-11R-2314-13	hsa-mir-3911	0.0	0.0	N
TCGA-KL-8333-01A-11R-2314-13	hsa-mir-3912	9.0	1.268304	N
TCGA-KL-8333-01A-11R-2314-13	hsa-mir-3913-1	11.0	1.550149	N
TCGA-KL-8333-01A-11R-2314-13	hsa-mir-3913-2	0.0	0.0	N
TCGA-KL-8333-01A-11R-2314-13	hsa-mir-3914-1	0.0	0.0	N
TCGA-KL-8333-01A-11R-2314-13	hsa-mir-3914-2	0.0	0.0	N
TCGA-KL-8333-01A-11R-2314-13	hsa-mir-3915	0.0	0.0	N
TCGA-KL-8333-01A-11R-2314-13	hsa-mir-3916	0.0	0.0	N
TCGA-KL-8333-01A-11R-2314-13	hsa-mir-3917	8.0	1.127381	N
TCGA-KL-8333-01A-11R-2314-13	hsa-mir-3918	0.0	0.0	N
TCGA-KL-8333-01A-11R-2314-13	hsa-mir-3919	0.0	0.0	N
TCGA-KL-8333-01A-11R-2314-13	hsa-mir-3920	0.0	0.0	N
TCGA-KL-8333-01A-11R-2314-13	hsa-mir-3921	1.0	0.140923	N
TCGA-KL-8333-01A-11R-2314-13	hsa-mir-3922	2.0	0.281845	N
TCGA-KL-8333-01A-11R-2314-13	hsa-mir-3923	0.0	0.0	N
TCGA-KL-8333-01A-11R-2314-13	hsa-mir-3924	0.0	0.0	N
TCGA-KL-8333-01A-11R-2314-13	hsa-mir-3925	0.0	0.0	N
TCGA-KL-8333-01A-11R-2314-13	hsa-mir-3926-1	0.0	0.0	N
TCGA-KL-8333-01A-11R-2314-13	hsa-mir-3926-2	0.0	0.0	N
TCGA-KL-8333-01A-11R-2314-13	hsa-mir-3927	0.0	0.0	N
TCGA-KL-8333-01A-11R-2314-13	hsa-mir-3928	3.0	0.422768	N
TCGA-KL-8333-01A-11R-2314-13	hsa-mir-3929	0.0	0.0	N
TCGA-KL-8333-01A-11R-2314-13	hsa-mir-3934	5.0	0.704613	N
TCGA-KL-8333-01A-11R-2314-13	hsa-mir-3935	0.0	0.0	N
TCGA-KL-8333-01A-11R-2314-13	hsa-mir-3936	0.0	0.0	N
TCGA-KL-8333-01A-11R-2314-13	hsa-mir-3937	1.0	0.140923	N
TCGA-KL-8333-01A-11R-2314-13	hsa-mir-3938	0.0	0.0	N
TCGA-KL-8333-01A-11R-2314-13	hsa-mir-3939	0.0	0.0	N
TCGA-KL-8333-01A-11R-2314-13	hsa-mir-3940	1.0	0.140923	N
TCGA-KL-8333-01A-11R-2314-13	hsa-mir-3941	0.0	0.0	N
TCGA-KL-8333-01A-11R-2314-13	hsa-mir-3942	2.0	0.281845	N
TCGA-KL-8333-01A-11R-2314-13	hsa-mir-3943	0.0	0.0	N
TCGA-KL-8333-01A-11R-2314-13	hsa-mir-3944	0.0	0.0	N
TCGA-KL-8333-01A-11R-2314-13	hsa-mir-3945	0.0	0.0	N
TCGA-KL-8333-01A-11R-2314-13	hsa-mir-409	29.0	4.086756	N
TCGA-KL-8333-01A-11R-2314-13	hsa-mir-410	39.0	5.495982	N
TCGA-KL-8333-01A-11R-2314-13	hsa-mir-411	14.0	1.972917	N
TCGA-KL-8333-01A-11R-2314-13	hsa-mir-412	8.0	1.127381	N
TCGA-KL-8333-01A-11R-2314-13	hsa-mir-421	14.0	1.972917	N
TCGA-KL-8333-01A-11R-2314-13	hsa-mir-422a	0.0	0.0	N
TCGA-KL-8333-01A-11R-2314-13	hsa-mir-423	769.0	108.369493	N
TCGA-KL-8333-01A-11R-2314-13	hsa-mir-424	518.0	72.997916	N
TCGA-KL-8333-01A-11R-2314-13	hsa-mir-425	245.0	34.526041	N
TCGA-KL-8333-01A-11R-2314-13	hsa-mir-4251	0.0	0.0	N
TCGA-KL-8333-01A-11R-2314-13	hsa-mir-4252	0.0	0.0	N
TCGA-KL-8333-01A-11R-2314-13	hsa-mir-4253	0.0	0.0	N
TCGA-KL-8333-01A-11R-2314-13	hsa-mir-4254	0.0	0.0	N
TCGA-KL-8333-01A-11R-2314-13	hsa-mir-4255	0.0	0.0	N
TCGA-KL-8333-01A-11R-2314-13	hsa-mir-4256	0.0	0.0	N
TCGA-KL-8333-01A-11R-2314-13	hsa-mir-4257	0.0	0.0	N
TCGA-KL-8333-01A-11R-2314-13	hsa-mir-4258	0.0	0.0	N
TCGA-KL-8333-01A-11R-2314-13	hsa-mir-4259	0.0	0.0	N
TCGA-KL-8333-01A-11R-2314-13	hsa-mir-4260	0.0	0.0	N
TCGA-KL-8333-01A-11R-2314-13	hsa-mir-4261	0.0	0.0	N
TCGA-KL-8333-01A-11R-2314-13	hsa-mir-4262	0.0	0.0	N
TCGA-KL-8333-01A-11R-2314-13	hsa-mir-4263	0.0	0.0	N
TCGA-KL-8333-01A-11R-2314-13	hsa-mir-4264	0.0	0.0	N
TCGA-KL-8333-01A-11R-2314-13	hsa-mir-4265	0.0	0.0	N
TCGA-KL-8333-01A-11R-2314-13	hsa-mir-4266	0.0	0.0	N
TCGA-KL-8333-01A-11R-2314-13	hsa-mir-4267	0.0	0.0	N
TCGA-KL-8333-01A-11R-2314-13	hsa-mir-4268	0.0	0.0	N
TCGA-KL-8333-01A-11R-2314-13	hsa-mir-4269	0.0	0.0	N
TCGA-KL-8333-01A-11R-2314-13	hsa-mir-4270	0.0	0.0	N
TCGA-KL-8333-01A-11R-2314-13	hsa-mir-4271	0.0	0.0	N
TCGA-KL-8333-01A-11R-2314-13	hsa-mir-4272	0.0	0.0	N
TCGA-KL-8333-01A-11R-2314-13	hsa-mir-4273	0.0	0.0	N
TCGA-KL-8333-01A-11R-2314-13	hsa-mir-4274	0.0	0.0	N
TCGA-KL-8333-01A-11R-2314-13	hsa-mir-4275	0.0	0.0	N
TCGA-KL-8333-01A-11R-2314-13	hsa-mir-4276	0.0	0.0	N
TCGA-KL-8333-01A-11R-2314-13	hsa-mir-4277	0.0	0.0	N
TCGA-KL-8333-01A-11R-2314-13	hsa-mir-4278	0.0	0.0	N
TCGA-KL-8333-01A-11R-2314-13	hsa-mir-4279	0.0	0.0	N
TCGA-KL-8333-01A-11R-2314-13	hsa-mir-4280	0.0	0.0	N
TCGA-KL-8333-01A-11R-2314-13	hsa-mir-4281	0.0	0.0	N
TCGA-KL-8333-01A-11R-2314-13	hsa-mir-4282	0.0	0.0	N
TCGA-KL-8333-01A-11R-2314-13	hsa-mir-4283-1	0.0	0.0	N
TCGA-KL-8333-01A-11R-2314-13	hsa-mir-4283-2	0.0	0.0	N
TCGA-KL-8333-01A-11R-2314-13	hsa-mir-4284	0.0	0.0	N
TCGA-KL-8333-01A-11R-2314-13	hsa-mir-4285	0.0	0.0	N
TCGA-KL-8333-01A-11R-2314-13	hsa-mir-4286	0.0	0.0	N
TCGA-KL-8333-01A-11R-2314-13	hsa-mir-4287	0.0	0.0	N
TCGA-KL-8333-01A-11R-2314-13	hsa-mir-4288	0.0	0.0	N
TCGA-KL-8333-01A-11R-2314-13	hsa-mir-4289	0.0	0.0	N
TCGA-KL-8333-01A-11R-2314-13	hsa-mir-429	215.0	30.298363	N
TCGA-KL-8333-01A-11R-2314-13	hsa-mir-4290	0.0	0.0	N
TCGA-KL-8333-01A-11R-2314-13	hsa-mir-4291	0.0	0.0	N
TCGA-KL-8333-01A-11R-2314-13	hsa-mir-4292	0.0	0.0	N
TCGA-KL-8333-01A-11R-2314-13	hsa-mir-4293	0.0	0.0	N
TCGA-KL-8333-01A-11R-2314-13	hsa-mir-4294	0.0	0.0	N
TCGA-KL-8333-01A-11R-2314-13	hsa-mir-4295	0.0	0.0	N
TCGA-KL-8333-01A-11R-2314-13	hsa-mir-4296	0.0	0.0	N
TCGA-KL-8333-01A-11R-2314-13	hsa-mir-4297	0.0	0.0	N
TCGA-KL-8333-01A-11R-2314-13	hsa-mir-4298	0.0	0.0	N
TCGA-KL-8333-01A-11R-2314-13	hsa-mir-4299	0.0	0.0	N
TCGA-KL-8333-01A-11R-2314-13	hsa-mir-4300	0.0	0.0	N
TCGA-KL-8333-01A-11R-2314-13	hsa-mir-4301	0.0	0.0	N
TCGA-KL-8333-01A-11R-2314-13	hsa-mir-4302	0.0	0.0	N
TCGA-KL-8333-01A-11R-2314-13	hsa-mir-4303	0.0	0.0	N
TCGA-KL-8333-01A-11R-2314-13	hsa-mir-4304	0.0	0.0	N
TCGA-KL-8333-01A-11R-2314-13	hsa-mir-4305	0.0	0.0	N
TCGA-KL-8333-01A-11R-2314-13	hsa-mir-4306	1.0	0.140923	N
TCGA-KL-8333-01A-11R-2314-13	hsa-mir-4307	0.0	0.0	N
TCGA-KL-8333-01A-11R-2314-13	hsa-mir-4308	0.0	0.0	N
TCGA-KL-8333-01A-11R-2314-13	hsa-mir-4309	0.0	0.0	N
TCGA-KL-8333-01A-11R-2314-13	hsa-mir-431	12.0	1.691071	N
TCGA-KL-8333-01A-11R-2314-13	hsa-mir-4310	0.0	0.0	N
TCGA-KL-8333-01A-11R-2314-13	hsa-mir-4311	0.0	0.0	N
TCGA-KL-8333-01A-11R-2314-13	hsa-mir-4312	0.0	0.0	N
TCGA-KL-8333-01A-11R-2314-13	hsa-mir-4313	0.0	0.0	N
TCGA-KL-8333-01A-11R-2314-13	hsa-mir-4314	0.0	0.0	N
TCGA-KL-8333-01A-11R-2314-13	hsa-mir-4315-1	0.0	0.0	N
TCGA-KL-8333-01A-11R-2314-13	hsa-mir-4315-2	0.0	0.0	N
TCGA-KL-8333-01A-11R-2314-13	hsa-mir-4316	0.0	0.0	N
TCGA-KL-8333-01A-11R-2314-13	hsa-mir-4317	0.0	0.0	N
TCGA-KL-8333-01A-11R-2314-13	hsa-mir-4318	0.0	0.0	N
TCGA-KL-8333-01A-11R-2314-13	hsa-mir-4319	0.0	0.0	N
TCGA-KL-8333-01A-11R-2314-13	hsa-mir-432	13.0	1.831994	N
TCGA-KL-8333-01A-11R-2314-13	hsa-mir-4320	0.0	0.0	N
TCGA-KL-8333-01A-11R-2314-13	hsa-mir-4321	0.0	0.0	N
TCGA-KL-8333-01A-11R-2314-13	hsa-mir-4322	0.0	0.0	N
TCGA-KL-8333-01A-11R-2314-13	hsa-mir-4323	0.0	0.0	N
TCGA-KL-8333-01A-11R-2314-13	hsa-mir-4324	0.0	0.0	N
TCGA-KL-8333-01A-11R-2314-13	hsa-mir-4325	0.0	0.0	N
TCGA-KL-8333-01A-11R-2314-13	hsa-mir-4326	14.0	1.972917	N
TCGA-KL-8333-01A-11R-2314-13	hsa-mir-4327	0.0	0.0	N
TCGA-KL-8333-01A-11R-2314-13	hsa-mir-4328	0.0	0.0	N
TCGA-KL-8333-01A-11R-2314-13	hsa-mir-4329	0.0	0.0	N
TCGA-KL-8333-01A-11R-2314-13	hsa-mir-433	1.0	0.140923	N
TCGA-KL-8333-01A-11R-2314-13	hsa-mir-4330	0.0	0.0	N
TCGA-KL-8333-01A-11R-2314-13	hsa-mir-448	0.0	0.0	N
TCGA-KL-8333-01A-11R-2314-13	hsa-mir-449a	0.0	0.0	N
TCGA-KL-8333-01A-11R-2314-13	hsa-mir-449b	0.0	0.0	N
TCGA-KL-8333-01A-11R-2314-13	hsa-mir-449c	0.0	0.0	N
TCGA-KL-8333-01A-11R-2314-13	hsa-mir-450a-1	12.0	1.691071	N
TCGA-KL-8333-01A-11R-2314-13	hsa-mir-450a-2	5.0	0.704613	N
TCGA-KL-8333-01A-11R-2314-13	hsa-mir-450b	70.0	9.864583	N
TCGA-KL-8333-01A-11R-2314-13	hsa-mir-451	4238.0	597.230053	N
TCGA-KL-8333-01A-11R-2314-13	hsa-mir-452	514.0	72.434225	N
TCGA-KL-8333-01A-11R-2314-13	hsa-mir-454	20.0	2.818452	N
TCGA-KL-8333-01A-11R-2314-13	hsa-mir-455	292.0	41.149404	N
TCGA-KL-8333-01A-11R-2314-13	hsa-mir-466	1.0	0.140923	N
TCGA-KL-8333-01A-11R-2314-13	hsa-mir-483	21.0	2.959375	N
TCGA-KL-8333-01A-11R-2314-13	hsa-mir-484	172.0	24.23869	N
TCGA-KL-8333-01A-11R-2314-13	hsa-mir-485	3.0	0.422768	N
TCGA-KL-8333-01A-11R-2314-13	hsa-mir-486	2239.0	315.525741	N
TCGA-KL-8333-01A-11R-2314-13	hsa-mir-487a	1.0	0.140923	N
TCGA-KL-8333-01A-11R-2314-13	hsa-mir-487b	6.0	0.845536	N
TCGA-KL-8333-01A-11R-2314-13	hsa-mir-488	1.0	0.140923	N
TCGA-KL-8333-01A-11R-2314-13	hsa-mir-489	4.0	0.56369	N
TCGA-KL-8333-01A-11R-2314-13	hsa-mir-490	0.0	0.0	N
TCGA-KL-8333-01A-11R-2314-13	hsa-mir-491	0.0	0.0	N
TCGA-KL-8333-01A-11R-2314-13	hsa-mir-492	0.0	0.0	N
TCGA-KL-8333-01A-11R-2314-13	hsa-mir-493	17.0	2.395684	N
TCGA-KL-8333-01A-11R-2314-13	hsa-mir-494	0.0	0.0	N
TCGA-KL-8333-01A-11R-2314-13	hsa-mir-495	4.0	0.56369	N
TCGA-KL-8333-01A-11R-2314-13	hsa-mir-496	4.0	0.56369	N
TCGA-KL-8333-01A-11R-2314-13	hsa-mir-497	169.0	23.815922	N
TCGA-KL-8333-01A-11R-2314-13	hsa-mir-498	0.0	0.0	N
TCGA-KL-8333-01A-11R-2314-13	hsa-mir-499	1.0	0.140923	N
TCGA-KL-8333-01A-11R-2314-13	hsa-mir-500a	1516.0	213.638688	Y
TCGA-KL-8333-01A-11R-2314-13	hsa-mir-500b	43.0	6.059673	Y
TCGA-KL-8333-01A-11R-2314-13	hsa-mir-501	315.0	44.390625	N
TCGA-KL-8333-01A-11R-2314-13	hsa-mir-502	71.0	10.005506	Y
TCGA-KL-8333-01A-11R-2314-13	hsa-mir-503	13.0	1.831994	N
TCGA-KL-8333-01A-11R-2314-13	hsa-mir-504	16.0	2.254762	N
TCGA-KL-8333-01A-11R-2314-13	hsa-mir-505	48.0	6.764286	N
TCGA-KL-8333-01A-11R-2314-13	hsa-mir-506	0.0	0.0	N
TCGA-KL-8333-01A-11R-2314-13	hsa-mir-507	0.0	0.0	N
TCGA-KL-8333-01A-11R-2314-13	hsa-mir-508	12.0	1.691071	N
TCGA-KL-8333-01A-11R-2314-13	hsa-mir-509-1	1.0	0.140923	N
TCGA-KL-8333-01A-11R-2314-13	hsa-mir-509-2	1.0	0.140923	N
TCGA-KL-8333-01A-11R-2314-13	hsa-mir-509-3	1.0	0.140923	N
TCGA-KL-8333-01A-11R-2314-13	hsa-mir-510	0.0	0.0	N
TCGA-KL-8333-01A-11R-2314-13	hsa-mir-511-1	25.0	3.523065	N
TCGA-KL-8333-01A-11R-2314-13	hsa-mir-511-2	25.0	3.523065	N
TCGA-KL-8333-01A-11R-2314-13	hsa-mir-512-1	0.0	0.0	N
TCGA-KL-8333-01A-11R-2314-13	hsa-mir-512-2	0.0	0.0	N
TCGA-KL-8333-01A-11R-2314-13	hsa-mir-513a-1	0.0	0.0	N
TCGA-KL-8333-01A-11R-2314-13	hsa-mir-513a-2	0.0	0.0	N
TCGA-KL-8333-01A-11R-2314-13	hsa-mir-513b	0.0	0.0	N
TCGA-KL-8333-01A-11R-2314-13	hsa-mir-513c	0.0	0.0	N
TCGA-KL-8333-01A-11R-2314-13	hsa-mir-514-1	5.0	0.704613	N
TCGA-KL-8333-01A-11R-2314-13	hsa-mir-514-2	4.0	0.56369	N
TCGA-KL-8333-01A-11R-2314-13	hsa-mir-514-3	8.0	1.127381	N
TCGA-KL-8333-01A-11R-2314-13	hsa-mir-514b	0.0	0.0	N
TCGA-KL-8333-01A-11R-2314-13	hsa-mir-515-1	0.0	0.0	N
TCGA-KL-8333-01A-11R-2314-13	hsa-mir-515-2	0.0	0.0	N
TCGA-KL-8333-01A-11R-2314-13	hsa-mir-516a-1	0.0	0.0	N
TCGA-KL-8333-01A-11R-2314-13	hsa-mir-516a-2	0.0	0.0	N
TCGA-KL-8333-01A-11R-2314-13	hsa-mir-516b-1	0.0	0.0	N
TCGA-KL-8333-01A-11R-2314-13	hsa-mir-516b-2	0.0	0.0	N
TCGA-KL-8333-01A-11R-2314-13	hsa-mir-517a	1.0	0.140923	Y
TCGA-KL-8333-01A-11R-2314-13	hsa-mir-517b	1.0	0.140923	Y
TCGA-KL-8333-01A-11R-2314-13	hsa-mir-517c	0.0	0.0	N
TCGA-KL-8333-01A-11R-2314-13	hsa-mir-518a-1	0.0	0.0	N
TCGA-KL-8333-01A-11R-2314-13	hsa-mir-518a-2	0.0	0.0	N
TCGA-KL-8333-01A-11R-2314-13	hsa-mir-518b	0.0	0.0	N
TCGA-KL-8333-01A-11R-2314-13	hsa-mir-518c	0.0	0.0	N
TCGA-KL-8333-01A-11R-2314-13	hsa-mir-518d	0.0	0.0	N
TCGA-KL-8333-01A-11R-2314-13	hsa-mir-518e	0.0	0.0	N
TCGA-KL-8333-01A-11R-2314-13	hsa-mir-518f	0.0	0.0	N
TCGA-KL-8333-01A-11R-2314-13	hsa-mir-519a-1	0.0	0.0	N
TCGA-KL-8333-01A-11R-2314-13	hsa-mir-519a-2	0.0	0.0	N
TCGA-KL-8333-01A-11R-2314-13	hsa-mir-519b	0.0	0.0	N
TCGA-KL-8333-01A-11R-2314-13	hsa-mir-519c	0.0	0.0	N
TCGA-KL-8333-01A-11R-2314-13	hsa-mir-519d	0.0	0.0	N
TCGA-KL-8333-01A-11R-2314-13	hsa-mir-519e	0.0	0.0	N
TCGA-KL-8333-01A-11R-2314-13	hsa-mir-520a	0.0	0.0	N
TCGA-KL-8333-01A-11R-2314-13	hsa-mir-520b	0.0	0.0	N
TCGA-KL-8333-01A-11R-2314-13	hsa-mir-520c	0.0	0.0	N
TCGA-KL-8333-01A-11R-2314-13	hsa-mir-520d	0.0	0.0	N
TCGA-KL-8333-01A-11R-2314-13	hsa-mir-520e	0.0	0.0	N
TCGA-KL-8333-01A-11R-2314-13	hsa-mir-520f	0.0	0.0	N
TCGA-KL-8333-01A-11R-2314-13	hsa-mir-520g	0.0	0.0	N
TCGA-KL-8333-01A-11R-2314-13	hsa-mir-520h	0.0	0.0	N
TCGA-KL-8333-01A-11R-2314-13	hsa-mir-521-1	0.0	0.0	N
TCGA-KL-8333-01A-11R-2314-13	hsa-mir-521-2	0.0	0.0	N
TCGA-KL-8333-01A-11R-2314-13	hsa-mir-522	0.0	0.0	N
TCGA-KL-8333-01A-11R-2314-13	hsa-mir-523	0.0	0.0	N
TCGA-KL-8333-01A-11R-2314-13	hsa-mir-524	0.0	0.0	N
TCGA-KL-8333-01A-11R-2314-13	hsa-mir-525	0.0	0.0	N
TCGA-KL-8333-01A-11R-2314-13	hsa-mir-526a-1	0.0	0.0	N
TCGA-KL-8333-01A-11R-2314-13	hsa-mir-526a-2	0.0	0.0	N
TCGA-KL-8333-01A-11R-2314-13	hsa-mir-526b	0.0	0.0	N
TCGA-KL-8333-01A-11R-2314-13	hsa-mir-527	0.0	0.0	N
TCGA-KL-8333-01A-11R-2314-13	hsa-mir-532	18351.0	2586.070955	N
TCGA-KL-8333-01A-11R-2314-13	hsa-mir-539	6.0	0.845536	N
TCGA-KL-8333-01A-11R-2314-13	hsa-mir-541	3.0	0.422768	N
TCGA-KL-8333-01A-11R-2314-13	hsa-mir-542	1647.0	232.099551	N
TCGA-KL-8333-01A-11R-2314-13	hsa-mir-543	1.0	0.140923	N
TCGA-KL-8333-01A-11R-2314-13	hsa-mir-544	0.0	0.0	N
TCGA-KL-8333-01A-11R-2314-13	hsa-mir-544b	0.0	0.0	N
TCGA-KL-8333-01A-11R-2314-13	hsa-mir-545	0.0	0.0	N
TCGA-KL-8333-01A-11R-2314-13	hsa-mir-548a-1	0.0	0.0	N
TCGA-KL-8333-01A-11R-2314-13	hsa-mir-548a-2	0.0	0.0	N
TCGA-KL-8333-01A-11R-2314-13	hsa-mir-548a-3	0.0	0.0	N
TCGA-KL-8333-01A-11R-2314-13	hsa-mir-548aa-1	0.0	0.0	N
TCGA-KL-8333-01A-11R-2314-13	hsa-mir-548aa-2	0.0	0.0	N
TCGA-KL-8333-01A-11R-2314-13	hsa-mir-548b	1.0	0.140923	N
TCGA-KL-8333-01A-11R-2314-13	hsa-mir-548c	0.0	0.0	N
TCGA-KL-8333-01A-11R-2314-13	hsa-mir-548d-1	0.0	0.0	N
TCGA-KL-8333-01A-11R-2314-13	hsa-mir-548d-2	0.0	0.0	N
TCGA-KL-8333-01A-11R-2314-13	hsa-mir-548e	4.0	0.56369	N
TCGA-KL-8333-01A-11R-2314-13	hsa-mir-548f-1	0.0	0.0	N
TCGA-KL-8333-01A-11R-2314-13	hsa-mir-548f-2	0.0	0.0	N
TCGA-KL-8333-01A-11R-2314-13	hsa-mir-548f-3	0.0	0.0	N
TCGA-KL-8333-01A-11R-2314-13	hsa-mir-548f-4	0.0	0.0	N
TCGA-KL-8333-01A-11R-2314-13	hsa-mir-548f-5	0.0	0.0	N
TCGA-KL-8333-01A-11R-2314-13	hsa-mir-548g	0.0	0.0	N
TCGA-KL-8333-01A-11R-2314-13	hsa-mir-548h-1	0.0	0.0	N
TCGA-KL-8333-01A-11R-2314-13	hsa-mir-548h-2	0.0	0.0	N
TCGA-KL-8333-01A-11R-2314-13	hsa-mir-548h-3	0.0	0.0	N
TCGA-KL-8333-01A-11R-2314-13	hsa-mir-548h-4	0.0	0.0	N
TCGA-KL-8333-01A-11R-2314-13	hsa-mir-548i-1	0.0	0.0	N
TCGA-KL-8333-01A-11R-2314-13	hsa-mir-548i-2	0.0	0.0	N
TCGA-KL-8333-01A-11R-2314-13	hsa-mir-548i-3	0.0	0.0	N
TCGA-KL-8333-01A-11R-2314-13	hsa-mir-548i-4	0.0	0.0	N
TCGA-KL-8333-01A-11R-2314-13	hsa-mir-548j	5.0	0.704613	N
TCGA-KL-8333-01A-11R-2314-13	hsa-mir-548k	2.0	0.281845	N
TCGA-KL-8333-01A-11R-2314-13	hsa-mir-548l	0.0	0.0	N
TCGA-KL-8333-01A-11R-2314-13	hsa-mir-548m	0.0	0.0	N
TCGA-KL-8333-01A-11R-2314-13	hsa-mir-548n	0.0	0.0	N
TCGA-KL-8333-01A-11R-2314-13	hsa-mir-548o	5.0	0.704613	N
TCGA-KL-8333-01A-11R-2314-13	hsa-mir-548p	0.0	0.0	N
TCGA-KL-8333-01A-11R-2314-13	hsa-mir-548q	2.0	0.281845	N
TCGA-KL-8333-01A-11R-2314-13	hsa-mir-548s	0.0	0.0	N
TCGA-KL-8333-01A-11R-2314-13	hsa-mir-548t	0.0	0.0	N
TCGA-KL-8333-01A-11R-2314-13	hsa-mir-548u	0.0	0.0	N
TCGA-KL-8333-01A-11R-2314-13	hsa-mir-548v	3.0	0.422768	N
TCGA-KL-8333-01A-11R-2314-13	hsa-mir-548w	0.0	0.0	N
TCGA-KL-8333-01A-11R-2314-13	hsa-mir-548x	0.0	0.0	N
TCGA-KL-8333-01A-11R-2314-13	hsa-mir-548y	0.0	0.0	N
TCGA-KL-8333-01A-11R-2314-13	hsa-mir-548z	0.0	0.0	N
TCGA-KL-8333-01A-11R-2314-13	hsa-mir-549	0.0	0.0	N
TCGA-KL-8333-01A-11R-2314-13	hsa-mir-550a-1	1.0	0.140923	N
TCGA-KL-8333-01A-11R-2314-13	hsa-mir-550a-2	3.0	0.422768	N
TCGA-KL-8333-01A-11R-2314-13	hsa-mir-550b-1	0.0	0.0	N
TCGA-KL-8333-01A-11R-2314-13	hsa-mir-550b-2	0.0	0.0	N
TCGA-KL-8333-01A-11R-2314-13	hsa-mir-551a	2.0	0.281845	N
TCGA-KL-8333-01A-11R-2314-13	hsa-mir-551b	7.0	0.986458	N
TCGA-KL-8333-01A-11R-2314-13	hsa-mir-552	0.0	0.0	N
TCGA-KL-8333-01A-11R-2314-13	hsa-mir-553	0.0	0.0	N
TCGA-KL-8333-01A-11R-2314-13	hsa-mir-554	0.0	0.0	N
TCGA-KL-8333-01A-11R-2314-13	hsa-mir-555	0.0	0.0	N
TCGA-KL-8333-01A-11R-2314-13	hsa-mir-556	1.0	0.140923	N
TCGA-KL-8333-01A-11R-2314-13	hsa-mir-557	0.0	0.0	N
TCGA-KL-8333-01A-11R-2314-13	hsa-mir-558	0.0	0.0	N
TCGA-KL-8333-01A-11R-2314-13	hsa-mir-559	1.0	0.140923	N
TCGA-KL-8333-01A-11R-2314-13	hsa-mir-561	36.0	5.073214	N
TCGA-KL-8333-01A-11R-2314-13	hsa-mir-562	0.0	0.0	N
TCGA-KL-8333-01A-11R-2314-13	hsa-mir-563	0.0	0.0	N
TCGA-KL-8333-01A-11R-2314-13	hsa-mir-564	0.0	0.0	N
TCGA-KL-8333-01A-11R-2314-13	hsa-mir-566	0.0	0.0	N
TCGA-KL-8333-01A-11R-2314-13	hsa-mir-567	0.0	0.0	N
TCGA-KL-8333-01A-11R-2314-13	hsa-mir-568	0.0	0.0	N
TCGA-KL-8333-01A-11R-2314-13	hsa-mir-569	0.0	0.0	N
TCGA-KL-8333-01A-11R-2314-13	hsa-mir-570	2.0	0.281845	N
TCGA-KL-8333-01A-11R-2314-13	hsa-mir-571	0.0	0.0	N
TCGA-KL-8333-01A-11R-2314-13	hsa-mir-572	0.0	0.0	N
TCGA-KL-8333-01A-11R-2314-13	hsa-mir-573	0.0	0.0	N
TCGA-KL-8333-01A-11R-2314-13	hsa-mir-574	146.0	20.574702	N
TCGA-KL-8333-01A-11R-2314-13	hsa-mir-575	0.0	0.0	N
TCGA-KL-8333-01A-11R-2314-13	hsa-mir-576	57.0	8.032589	N
TCGA-KL-8333-01A-11R-2314-13	hsa-mir-577	123.0	17.333482	N
TCGA-KL-8333-01A-11R-2314-13	hsa-mir-578	0.0	0.0	N
TCGA-KL-8333-01A-11R-2314-13	hsa-mir-579	1.0	0.140923	N
TCGA-KL-8333-01A-11R-2314-13	hsa-mir-580	0.0	0.0	N
TCGA-KL-8333-01A-11R-2314-13	hsa-mir-581	5.0	0.704613	N
TCGA-KL-8333-01A-11R-2314-13	hsa-mir-582	3863.0	544.384072	N
TCGA-KL-8333-01A-11R-2314-13	hsa-mir-583	0.0	0.0	N
TCGA-KL-8333-01A-11R-2314-13	hsa-mir-584	543.0	76.520981	N
TCGA-KL-8333-01A-11R-2314-13	hsa-mir-585	13.0	1.831994	N
TCGA-KL-8333-01A-11R-2314-13	hsa-mir-586	0.0	0.0	N
TCGA-KL-8333-01A-11R-2314-13	hsa-mir-587	0.0	0.0	N
TCGA-KL-8333-01A-11R-2314-13	hsa-mir-588	0.0	0.0	N
TCGA-KL-8333-01A-11R-2314-13	hsa-mir-589	443.0	62.42872	N
TCGA-KL-8333-01A-11R-2314-13	hsa-mir-590	82.0	11.555655	N
TCGA-KL-8333-01A-11R-2314-13	hsa-mir-591	0.0	0.0	N
TCGA-KL-8333-01A-11R-2314-13	hsa-mir-592	1.0	0.140923	N
TCGA-KL-8333-01A-11R-2314-13	hsa-mir-593	0.0	0.0	N
TCGA-KL-8333-01A-11R-2314-13	hsa-mir-595	0.0	0.0	N
TCGA-KL-8333-01A-11R-2314-13	hsa-mir-596	0.0	0.0	N
TCGA-KL-8333-01A-11R-2314-13	hsa-mir-597	1.0	0.140923	N
TCGA-KL-8333-01A-11R-2314-13	hsa-mir-598	214.0	30.15744	N
TCGA-KL-8333-01A-11R-2314-13	hsa-mir-599	0.0	0.0	N
TCGA-KL-8333-01A-11R-2314-13	hsa-mir-600	0.0	0.0	N
TCGA-KL-8333-01A-11R-2314-13	hsa-mir-601	0.0	0.0	N
TCGA-KL-8333-01A-11R-2314-13	hsa-mir-602	0.0	0.0	N
TCGA-KL-8333-01A-11R-2314-13	hsa-mir-603	0.0	0.0	N
TCGA-KL-8333-01A-11R-2314-13	hsa-mir-604	0.0	0.0	N
TCGA-KL-8333-01A-11R-2314-13	hsa-mir-605	2.0	0.281845	N
TCGA-KL-8333-01A-11R-2314-13	hsa-mir-606	0.0	0.0	N
TCGA-KL-8333-01A-11R-2314-13	hsa-mir-607	0.0	0.0	N
TCGA-KL-8333-01A-11R-2314-13	hsa-mir-608	0.0	0.0	N
TCGA-KL-8333-01A-11R-2314-13	hsa-mir-609	0.0	0.0	N
TCGA-KL-8333-01A-11R-2314-13	hsa-mir-610	0.0	0.0	N
TCGA-KL-8333-01A-11R-2314-13	hsa-mir-611	0.0	0.0	N
TCGA-KL-8333-01A-11R-2314-13	hsa-mir-612	1.0	0.140923	N
TCGA-KL-8333-01A-11R-2314-13	hsa-mir-613	0.0	0.0	N
TCGA-KL-8333-01A-11R-2314-13	hsa-mir-614	0.0	0.0	N
TCGA-KL-8333-01A-11R-2314-13	hsa-mir-615	29.0	4.086756	N
TCGA-KL-8333-01A-11R-2314-13	hsa-mir-616	5.0	0.704613	N
TCGA-KL-8333-01A-11R-2314-13	hsa-mir-617	0.0	0.0	N
TCGA-KL-8333-01A-11R-2314-13	hsa-mir-618	29.0	4.086756	N
TCGA-KL-8333-01A-11R-2314-13	hsa-mir-619	0.0	0.0	N
TCGA-KL-8333-01A-11R-2314-13	hsa-mir-620	0.0	0.0	N
TCGA-KL-8333-01A-11R-2314-13	hsa-mir-621	0.0	0.0	N
TCGA-KL-8333-01A-11R-2314-13	hsa-mir-622	0.0	0.0	N
TCGA-KL-8333-01A-11R-2314-13	hsa-mir-623	0.0	0.0	N
TCGA-KL-8333-01A-11R-2314-13	hsa-mir-624	2.0	0.281845	N
TCGA-KL-8333-01A-11R-2314-13	hsa-mir-625	359.0	50.59122	N
TCGA-KL-8333-01A-11R-2314-13	hsa-mir-626	0.0	0.0	N
TCGA-KL-8333-01A-11R-2314-13	hsa-mir-627	2.0	0.281845	N
TCGA-KL-8333-01A-11R-2314-13	hsa-mir-628	62.0	8.737202	N
TCGA-KL-8333-01A-11R-2314-13	hsa-mir-629	304.0	42.840476	N
TCGA-KL-8333-01A-11R-2314-13	hsa-mir-630	0.0	0.0	N
TCGA-KL-8333-01A-11R-2314-13	hsa-mir-631	0.0	0.0	N
TCGA-KL-8333-01A-11R-2314-13	hsa-mir-632	1.0	0.140923	N
TCGA-KL-8333-01A-11R-2314-13	hsa-mir-633	0.0	0.0	N
TCGA-KL-8333-01A-11R-2314-13	hsa-mir-634	0.0	0.0	N
TCGA-KL-8333-01A-11R-2314-13	hsa-mir-635	0.0	0.0	N
TCGA-KL-8333-01A-11R-2314-13	hsa-mir-636	0.0	0.0	N
TCGA-KL-8333-01A-11R-2314-13	hsa-mir-637	0.0	0.0	N
TCGA-KL-8333-01A-11R-2314-13	hsa-mir-638	0.0	0.0	N
TCGA-KL-8333-01A-11R-2314-13	hsa-mir-639	3.0	0.422768	N
TCGA-KL-8333-01A-11R-2314-13	hsa-mir-640	0.0	0.0	N
TCGA-KL-8333-01A-11R-2314-13	hsa-mir-641	0.0	0.0	N
TCGA-KL-8333-01A-11R-2314-13	hsa-mir-642a	5.0	0.704613	N
TCGA-KL-8333-01A-11R-2314-13	hsa-mir-642b	0.0	0.0	N
TCGA-KL-8333-01A-11R-2314-13	hsa-mir-643	4.0	0.56369	N
TCGA-KL-8333-01A-11R-2314-13	hsa-mir-644	0.0	0.0	N
TCGA-KL-8333-01A-11R-2314-13	hsa-mir-645	0.0	0.0	N
TCGA-KL-8333-01A-11R-2314-13	hsa-mir-646	0.0	0.0	N
TCGA-KL-8333-01A-11R-2314-13	hsa-mir-647	0.0	0.0	N
TCGA-KL-8333-01A-11R-2314-13	hsa-mir-648	0.0	0.0	N
TCGA-KL-8333-01A-11R-2314-13	hsa-mir-649	0.0	0.0	N
TCGA-KL-8333-01A-11R-2314-13	hsa-mir-650	0.0	0.0	N
TCGA-KL-8333-01A-11R-2314-13	hsa-mir-651	100.0	14.092262	N
TCGA-KL-8333-01A-11R-2314-13	hsa-mir-652	133.0	18.742708	N
TCGA-KL-8333-01A-11R-2314-13	hsa-mir-653	646.0	91.036011	N
TCGA-KL-8333-01A-11R-2314-13	hsa-mir-654	11.0	1.550149	N
TCGA-KL-8333-01A-11R-2314-13	hsa-mir-655	2.0	0.281845	N
TCGA-KL-8333-01A-11R-2314-13	hsa-mir-656	0.0	0.0	N
TCGA-KL-8333-01A-11R-2314-13	hsa-mir-657	0.0	0.0	N
TCGA-KL-8333-01A-11R-2314-13	hsa-mir-658	0.0	0.0	N
TCGA-KL-8333-01A-11R-2314-13	hsa-mir-659	15.0	2.113839	N
TCGA-KL-8333-01A-11R-2314-13	hsa-mir-660	1055.0	148.673362	N
TCGA-KL-8333-01A-11R-2314-13	hsa-mir-661	0.0	0.0	N
TCGA-KL-8333-01A-11R-2314-13	hsa-mir-662	0.0	0.0	N
TCGA-KL-8333-01A-11R-2314-13	hsa-mir-663	0.0	0.0	N
TCGA-KL-8333-01A-11R-2314-13	hsa-mir-663b	0.0	0.0	N
TCGA-KL-8333-01A-11R-2314-13	hsa-mir-664	168.0	23.675	N
TCGA-KL-8333-01A-11R-2314-13	hsa-mir-665	1.0	0.140923	N
TCGA-KL-8333-01A-11R-2314-13	hsa-mir-668	0.0	0.0	N
TCGA-KL-8333-01A-11R-2314-13	hsa-mir-670	0.0	0.0	N
TCGA-KL-8333-01A-11R-2314-13	hsa-mir-671	27.0	3.804911	N
TCGA-KL-8333-01A-11R-2314-13	hsa-mir-675	108.0	15.219643	N
TCGA-KL-8333-01A-11R-2314-13	hsa-mir-676	10.0	1.409226	N
TCGA-KL-8333-01A-11R-2314-13	hsa-mir-7-1	159.0	22.406696	N
TCGA-KL-8333-01A-11R-2314-13	hsa-mir-7-2	1.0	0.140923	N
TCGA-KL-8333-01A-11R-2314-13	hsa-mir-7-3	0.0	0.0	N
TCGA-KL-8333-01A-11R-2314-13	hsa-mir-708	122.0	17.192559	N
TCGA-KL-8333-01A-11R-2314-13	hsa-mir-711	0.0	0.0	N
TCGA-KL-8333-01A-11R-2314-13	hsa-mir-718	0.0	0.0	N
TCGA-KL-8333-01A-11R-2314-13	hsa-mir-720	0.0	0.0	N
TCGA-KL-8333-01A-11R-2314-13	hsa-mir-744	79.0	11.132887	N
TCGA-KL-8333-01A-11R-2314-13	hsa-mir-758	41.0	5.777827	N
TCGA-KL-8333-01A-11R-2314-13	hsa-mir-759	0.0	0.0	N
TCGA-KL-8333-01A-11R-2314-13	hsa-mir-760	6.0	0.845536	N
TCGA-KL-8333-01A-11R-2314-13	hsa-mir-761	0.0	0.0	N
TCGA-KL-8333-01A-11R-2314-13	hsa-mir-762	0.0	0.0	N
TCGA-KL-8333-01A-11R-2314-13	hsa-mir-764	0.0	0.0	N
TCGA-KL-8333-01A-11R-2314-13	hsa-mir-765	0.0	0.0	N
TCGA-KL-8333-01A-11R-2314-13	hsa-mir-766	65.0	9.15997	N
TCGA-KL-8333-01A-11R-2314-13	hsa-mir-767	0.0	0.0	N
TCGA-KL-8333-01A-11R-2314-13	hsa-mir-769	117.0	16.487946	N
TCGA-KL-8333-01A-11R-2314-13	hsa-mir-770	0.0	0.0	N
TCGA-KL-8333-01A-11R-2314-13	hsa-mir-802	1.0	0.140923	N
TCGA-KL-8333-01A-11R-2314-13	hsa-mir-873	0.0	0.0	N
TCGA-KL-8333-01A-11R-2314-13	hsa-mir-874	2431.0	342.582883	N
TCGA-KL-8333-01A-11R-2314-13	hsa-mir-875	0.0	0.0	N
TCGA-KL-8333-01A-11R-2314-13	hsa-mir-876	0.0	0.0	N
TCGA-KL-8333-01A-11R-2314-13	hsa-mir-877	0.0	0.0	N
TCGA-KL-8333-01A-11R-2314-13	hsa-mir-885	36.0	5.073214	N
TCGA-KL-8333-01A-11R-2314-13	hsa-mir-887	17.0	2.395684	N
TCGA-KL-8333-01A-11R-2314-13	hsa-mir-888	296.0	41.713095	N
TCGA-KL-8333-01A-11R-2314-13	hsa-mir-889	45.0	6.341518	N
TCGA-KL-8333-01A-11R-2314-13	hsa-mir-890	43.0	6.059673	N
TCGA-KL-8333-01A-11R-2314-13	hsa-mir-891a	99643.0	14041.952381	N
TCGA-KL-8333-01A-11R-2314-13	hsa-mir-891b	191.0	26.91622	N
TCGA-KL-8333-01A-11R-2314-13	hsa-mir-892a	985.0	138.808778	N
TCGA-KL-8333-01A-11R-2314-13	hsa-mir-892b	186.0	26.211607	N
TCGA-KL-8333-01A-11R-2314-13	hsa-mir-9-1	218.0	30.721131	N
TCGA-KL-8333-01A-11R-2314-13	hsa-mir-9-2	221.0	31.143898	N
TCGA-KL-8333-01A-11R-2314-13	hsa-mir-9-3	1.0	0.140923	N
TCGA-KL-8333-01A-11R-2314-13	hsa-mir-920	0.0	0.0	N
TCGA-KL-8333-01A-11R-2314-13	hsa-mir-921	0.0	0.0	N
TCGA-KL-8333-01A-11R-2314-13	hsa-mir-922	0.0	0.0	N
TCGA-KL-8333-01A-11R-2314-13	hsa-mir-924	0.0	0.0	N
TCGA-KL-8333-01A-11R-2314-13	hsa-mir-92a-1	1258.0	177.280653	N
TCGA-KL-8333-01A-11R-2314-13	hsa-mir-92a-2	33325.0	4696.24623	N
TCGA-KL-8333-01A-11R-2314-13	hsa-mir-92b	288.0	40.585714	N
TCGA-KL-8333-01A-11R-2314-13	hsa-mir-93	16009.0	2256.030184	N
TCGA-KL-8333-01A-11R-2314-13	hsa-mir-933	0.0	0.0	N
TCGA-KL-8333-01A-11R-2314-13	hsa-mir-934	0.0	0.0	N
TCGA-KL-8333-01A-11R-2314-13	hsa-mir-935	12.0	1.691071	N
TCGA-KL-8333-01A-11R-2314-13	hsa-mir-936	0.0	0.0	N
TCGA-KL-8333-01A-11R-2314-13	hsa-mir-937	8.0	1.127381	N
TCGA-KL-8333-01A-11R-2314-13	hsa-mir-938	0.0	0.0	N
TCGA-KL-8333-01A-11R-2314-13	hsa-mir-939	4.0	0.56369	N
TCGA-KL-8333-01A-11R-2314-13	hsa-mir-940	1.0	0.140923	N
TCGA-KL-8333-01A-11R-2314-13	hsa-mir-941-1	0.0	0.0	N
TCGA-KL-8333-01A-11R-2314-13	hsa-mir-941-3	0.0	0.0	N
TCGA-KL-8333-01A-11R-2314-13	hsa-mir-941-4	0.0	0.0	N
TCGA-KL-8333-01A-11R-2314-13	hsa-mir-942	20.0	2.818452	N
TCGA-KL-8333-01A-11R-2314-13	hsa-mir-943	0.0	0.0	N
TCGA-KL-8333-01A-11R-2314-13	hsa-mir-944	1.0	0.140923	N
TCGA-KL-8333-01A-11R-2314-13	hsa-mir-95	10.0	1.409226	N
TCGA-KL-8333-01A-11R-2314-13	hsa-mir-96	163.0	22.970387	N
TCGA-KL-8333-01A-11R-2314-13	hsa-mir-98	263.0	37.062648	N
TCGA-KL-8333-01A-11R-2314-13	hsa-mir-99a	6712.0	945.872609	Y
TCGA-KL-8333-01A-11R-2314-13	hsa-mir-99b	205608.0	28974.817551	N
