# Supplementary material for: Dysfunctional miRNA-Mediated Regulation in Chromophobe Renal Cell Carcinoma
Source: PLoS One. 2016 Jun 3;11(6):e0156324. doi: 10.1371/journal.pone.0156324 (PMC4892590; doi:10.1371/journal.pone.0156324)
Supplement: S1 File — (ZIP) [file pone.0156324.s001.zip › S1_File miRNA expression profile downloaded from TCGA/case/bcgsc.ca__IlluminaHiSeq_miRNASeq__TCGA-KL-8334-01A-11R-2314-13__mirna_quantification.txt]

barcode	miRNA_ID	read_count	reads_per_million_miRNA_mapped	cross-mapped
TCGA-KL-8334-01A-11R-2314-13	hsa-let-7a-1	52704.0	8154.082201	N
TCGA-KL-8334-01A-11R-2314-13	hsa-let-7a-2	105173.0	16271.806453	Y
TCGA-KL-8334-01A-11R-2314-13	hsa-let-7a-3	52766.0	8163.674511	N
TCGA-KL-8334-01A-11R-2314-13	hsa-let-7b	76682.0	11863.830664	N
TCGA-KL-8334-01A-11R-2314-13	hsa-let-7c	10134.0	1567.878511	Y
TCGA-KL-8334-01A-11R-2314-13	hsa-let-7d	3474.0	537.478779	N
TCGA-KL-8334-01A-11R-2314-13	hsa-let-7e	11804.0	1826.252017	N
TCGA-KL-8334-01A-11R-2314-13	hsa-let-7f-1	93.0	14.388465	N
TCGA-KL-8334-01A-11R-2314-13	hsa-let-7f-2	75674.0	11707.878272	N
TCGA-KL-8334-01A-11R-2314-13	hsa-let-7g	4415.0	683.065288	N
TCGA-KL-8334-01A-11R-2314-13	hsa-let-7i	2213.0	342.383574	N
TCGA-KL-8334-01A-11R-2314-13	hsa-mir-1-1	0.0	0.0	N
TCGA-KL-8334-01A-11R-2314-13	hsa-mir-1-2	25.0	3.867867	N
TCGA-KL-8334-01A-11R-2314-13	hsa-mir-100	75178.0	11631.139794	Y
TCGA-KL-8334-01A-11R-2314-13	hsa-mir-101-1	218025.0	33731.666891	N
TCGA-KL-8334-01A-11R-2314-13	hsa-mir-101-2	464.0	71.787609	N
TCGA-KL-8334-01A-11R-2314-13	hsa-mir-103-1	69677.0	10780.05437	Y
TCGA-KL-8334-01A-11R-2314-13	hsa-mir-103-1-as	0.0	0.0	N
TCGA-KL-8334-01A-11R-2314-13	hsa-mir-103-2	23.0	3.558438	N
TCGA-KL-8334-01A-11R-2314-13	hsa-mir-103-2-as	0.0	0.0	N
TCGA-KL-8334-01A-11R-2314-13	hsa-mir-105-1	1.0	0.154715	N
TCGA-KL-8334-01A-11R-2314-13	hsa-mir-105-2	0.0	0.0	N
TCGA-KL-8334-01A-11R-2314-13	hsa-mir-106a	61.0	9.437595	Y
TCGA-KL-8334-01A-11R-2314-13	hsa-mir-106b	2182.0	337.58742	N
TCGA-KL-8334-01A-11R-2314-13	hsa-mir-107	575.0	88.960938	Y
TCGA-KL-8334-01A-11R-2314-13	hsa-mir-10a	607942.0	94057.548599	N
TCGA-KL-8334-01A-11R-2314-13	hsa-mir-10b	1004439.0	155401.452864	N
TCGA-KL-8334-01A-11R-2314-13	hsa-mir-1178	0.0	0.0	N
TCGA-KL-8334-01A-11R-2314-13	hsa-mir-1179	0.0	0.0	N
TCGA-KL-8334-01A-11R-2314-13	hsa-mir-1180	58.0	8.973451	N
TCGA-KL-8334-01A-11R-2314-13	hsa-mir-1181	0.0	0.0	N
TCGA-KL-8334-01A-11R-2314-13	hsa-mir-1182	0.0	0.0	N
TCGA-KL-8334-01A-11R-2314-13	hsa-mir-1183	0.0	0.0	N
TCGA-KL-8334-01A-11R-2314-13	hsa-mir-1184-1	0.0	0.0	N
TCGA-KL-8334-01A-11R-2314-13	hsa-mir-1184-2	0.0	0.0	N
TCGA-KL-8334-01A-11R-2314-13	hsa-mir-1184-3	0.0	0.0	N
TCGA-KL-8334-01A-11R-2314-13	hsa-mir-1185-1	0.0	0.0	N
TCGA-KL-8334-01A-11R-2314-13	hsa-mir-1185-2	0.0	0.0	N
TCGA-KL-8334-01A-11R-2314-13	hsa-mir-1193	0.0	0.0	N
TCGA-KL-8334-01A-11R-2314-13	hsa-mir-1197	1.0	0.154715	N
TCGA-KL-8334-01A-11R-2314-13	hsa-mir-1200	0.0	0.0	N
TCGA-KL-8334-01A-11R-2314-13	hsa-mir-1202	0.0	0.0	N
TCGA-KL-8334-01A-11R-2314-13	hsa-mir-1203	0.0	0.0	N
TCGA-KL-8334-01A-11R-2314-13	hsa-mir-1204	0.0	0.0	N
TCGA-KL-8334-01A-11R-2314-13	hsa-mir-1205	0.0	0.0	N
TCGA-KL-8334-01A-11R-2314-13	hsa-mir-1206	0.0	0.0	N
TCGA-KL-8334-01A-11R-2314-13	hsa-mir-1207	0.0	0.0	N
TCGA-KL-8334-01A-11R-2314-13	hsa-mir-1208	0.0	0.0	N
TCGA-KL-8334-01A-11R-2314-13	hsa-mir-122	9.0	1.392432	N
TCGA-KL-8334-01A-11R-2314-13	hsa-mir-1224	6.0	0.928288	N
TCGA-KL-8334-01A-11R-2314-13	hsa-mir-1225	0.0	0.0	N
TCGA-KL-8334-01A-11R-2314-13	hsa-mir-1226	4.0	0.618859	N
TCGA-KL-8334-01A-11R-2314-13	hsa-mir-1227	0.0	0.0	N
TCGA-KL-8334-01A-11R-2314-13	hsa-mir-1228	1.0	0.154715	N
TCGA-KL-8334-01A-11R-2314-13	hsa-mir-1229	5.0	0.773573	N
TCGA-KL-8334-01A-11R-2314-13	hsa-mir-1231	0.0	0.0	N
TCGA-KL-8334-01A-11R-2314-13	hsa-mir-1233-1	0.0	0.0	N
TCGA-KL-8334-01A-11R-2314-13	hsa-mir-1233-2	0.0	0.0	N
TCGA-KL-8334-01A-11R-2314-13	hsa-mir-1234	0.0	0.0	N
TCGA-KL-8334-01A-11R-2314-13	hsa-mir-1236	0.0	0.0	N
TCGA-KL-8334-01A-11R-2314-13	hsa-mir-1237	0.0	0.0	N
TCGA-KL-8334-01A-11R-2314-13	hsa-mir-1238	0.0	0.0	N
TCGA-KL-8334-01A-11R-2314-13	hsa-mir-124-1	1.0	0.154715	N
TCGA-KL-8334-01A-11R-2314-13	hsa-mir-124-2	0.0	0.0	N
TCGA-KL-8334-01A-11R-2314-13	hsa-mir-124-3	0.0	0.0	N
TCGA-KL-8334-01A-11R-2314-13	hsa-mir-1243	0.0	0.0	N
TCGA-KL-8334-01A-11R-2314-13	hsa-mir-1244-1	0.0	0.0	N
TCGA-KL-8334-01A-11R-2314-13	hsa-mir-1244-2	0.0	0.0	N
TCGA-KL-8334-01A-11R-2314-13	hsa-mir-1244-3	0.0	0.0	N
TCGA-KL-8334-01A-11R-2314-13	hsa-mir-1245	0.0	0.0	N
TCGA-KL-8334-01A-11R-2314-13	hsa-mir-1246	0.0	0.0	N
TCGA-KL-8334-01A-11R-2314-13	hsa-mir-1247	2.0	0.309429	N
TCGA-KL-8334-01A-11R-2314-13	hsa-mir-1248	2.0	0.309429	N
TCGA-KL-8334-01A-11R-2314-13	hsa-mir-1249	2.0	0.309429	N
TCGA-KL-8334-01A-11R-2314-13	hsa-mir-1250	0.0	0.0	N
TCGA-KL-8334-01A-11R-2314-13	hsa-mir-1251	1.0	0.154715	N
TCGA-KL-8334-01A-11R-2314-13	hsa-mir-1252	0.0	0.0	N
TCGA-KL-8334-01A-11R-2314-13	hsa-mir-1253	0.0	0.0	N
TCGA-KL-8334-01A-11R-2314-13	hsa-mir-1254	5.0	0.773573	N
TCGA-KL-8334-01A-11R-2314-13	hsa-mir-1255a	3.0	0.464144	N
TCGA-KL-8334-01A-11R-2314-13	hsa-mir-1255b-1	0.0	0.0	N
TCGA-KL-8334-01A-11R-2314-13	hsa-mir-1255b-2	0.0	0.0	N
TCGA-KL-8334-01A-11R-2314-13	hsa-mir-1256	0.0	0.0	N
TCGA-KL-8334-01A-11R-2314-13	hsa-mir-1257	0.0	0.0	N
TCGA-KL-8334-01A-11R-2314-13	hsa-mir-1258	17.0	2.630149	N
TCGA-KL-8334-01A-11R-2314-13	hsa-mir-125a	7213.0	1115.956947	N
TCGA-KL-8334-01A-11R-2314-13	hsa-mir-125b-1	25316.0	3916.756698	N
TCGA-KL-8334-01A-11R-2314-13	hsa-mir-125b-2	206.0	31.871223	N
TCGA-KL-8334-01A-11R-2314-13	hsa-mir-126	28457.0	4402.71549	N
TCGA-KL-8334-01A-11R-2314-13	hsa-mir-1260	0.0	0.0	N
TCGA-KL-8334-01A-11R-2314-13	hsa-mir-1260b	0.0	0.0	N
TCGA-KL-8334-01A-11R-2314-13	hsa-mir-1261	0.0	0.0	N
TCGA-KL-8334-01A-11R-2314-13	hsa-mir-1262	9.0	1.392432	N
TCGA-KL-8334-01A-11R-2314-13	hsa-mir-1263	0.0	0.0	N
TCGA-KL-8334-01A-11R-2314-13	hsa-mir-1264	0.0	0.0	N
TCGA-KL-8334-01A-11R-2314-13	hsa-mir-1265	0.0	0.0	N
TCGA-KL-8334-01A-11R-2314-13	hsa-mir-1266	16.0	2.475435	N
TCGA-KL-8334-01A-11R-2314-13	hsa-mir-1267	0.0	0.0	N
TCGA-KL-8334-01A-11R-2314-13	hsa-mir-1268	0.0	0.0	N
TCGA-KL-8334-01A-11R-2314-13	hsa-mir-1269	5.0	0.773573	N
TCGA-KL-8334-01A-11R-2314-13	hsa-mir-127	1250.0	193.393343	N
TCGA-KL-8334-01A-11R-2314-13	hsa-mir-1270-1	4.0	0.618859	N
TCGA-KL-8334-01A-11R-2314-13	hsa-mir-1270-2	3.0	0.464144	N
TCGA-KL-8334-01A-11R-2314-13	hsa-mir-1271	11.0	1.701861	N
TCGA-KL-8334-01A-11R-2314-13	hsa-mir-1272	0.0	0.0	N
TCGA-KL-8334-01A-11R-2314-13	hsa-mir-1273	0.0	0.0	N
TCGA-KL-8334-01A-11R-2314-13	hsa-mir-1273c	0.0	0.0	N
TCGA-KL-8334-01A-11R-2314-13	hsa-mir-1273d	0.0	0.0	N
TCGA-KL-8334-01A-11R-2314-13	hsa-mir-1274a	0.0	0.0	N
TCGA-KL-8334-01A-11R-2314-13	hsa-mir-1274b	7.0	1.083003	N
TCGA-KL-8334-01A-11R-2314-13	hsa-mir-1275	1.0	0.154715	N
TCGA-KL-8334-01A-11R-2314-13	hsa-mir-1276	0.0	0.0	N
TCGA-KL-8334-01A-11R-2314-13	hsa-mir-1277	2.0	0.309429	N
TCGA-KL-8334-01A-11R-2314-13	hsa-mir-1278	0.0	0.0	N
TCGA-KL-8334-01A-11R-2314-13	hsa-mir-1279	0.0	0.0	N
TCGA-KL-8334-01A-11R-2314-13	hsa-mir-128-1	443.0	68.538601	N
TCGA-KL-8334-01A-11R-2314-13	hsa-mir-128-2	343.0	53.067133	N
TCGA-KL-8334-01A-11R-2314-13	hsa-mir-1280	0.0	0.0	N
TCGA-KL-8334-01A-11R-2314-13	hsa-mir-1281	0.0	0.0	N
TCGA-KL-8334-01A-11R-2314-13	hsa-mir-1282	0.0	0.0	N
TCGA-KL-8334-01A-11R-2314-13	hsa-mir-1283-1	0.0	0.0	N
TCGA-KL-8334-01A-11R-2314-13	hsa-mir-1283-2	0.0	0.0	N
TCGA-KL-8334-01A-11R-2314-13	hsa-mir-1284	1.0	0.154715	N
TCGA-KL-8334-01A-11R-2314-13	hsa-mir-1285-1	0.0	0.0	N
TCGA-KL-8334-01A-11R-2314-13	hsa-mir-1285-2	0.0	0.0	N
TCGA-KL-8334-01A-11R-2314-13	hsa-mir-1286	0.0	0.0	N
TCGA-KL-8334-01A-11R-2314-13	hsa-mir-1287	38.0	5.879158	N
TCGA-KL-8334-01A-11R-2314-13	hsa-mir-1288	2.0	0.309429	N
TCGA-KL-8334-01A-11R-2314-13	hsa-mir-1289-1	1.0	0.154715	N
TCGA-KL-8334-01A-11R-2314-13	hsa-mir-1289-2	0.0	0.0	N
TCGA-KL-8334-01A-11R-2314-13	hsa-mir-129-1	244.0	37.750381	N
TCGA-KL-8334-01A-11R-2314-13	hsa-mir-129-2	245.0	37.905095	N
TCGA-KL-8334-01A-11R-2314-13	hsa-mir-1290	0.0	0.0	N
TCGA-KL-8334-01A-11R-2314-13	hsa-mir-1291	4.0	0.618859	N
TCGA-KL-8334-01A-11R-2314-13	hsa-mir-1292	2.0	0.309429	N
TCGA-KL-8334-01A-11R-2314-13	hsa-mir-1293	0.0	0.0	N
TCGA-KL-8334-01A-11R-2314-13	hsa-mir-1294	1.0	0.154715	N
TCGA-KL-8334-01A-11R-2314-13	hsa-mir-1295	1.0	0.154715	N
TCGA-KL-8334-01A-11R-2314-13	hsa-mir-1296	10.0	1.547147	N
TCGA-KL-8334-01A-11R-2314-13	hsa-mir-1297	0.0	0.0	N
TCGA-KL-8334-01A-11R-2314-13	hsa-mir-1298	0.0	0.0	N
TCGA-KL-8334-01A-11R-2314-13	hsa-mir-1299	0.0	0.0	N
TCGA-KL-8334-01A-11R-2314-13	hsa-mir-1301	34.0	5.260299	N
TCGA-KL-8334-01A-11R-2314-13	hsa-mir-1302-1	0.0	0.0	N
TCGA-KL-8334-01A-11R-2314-13	hsa-mir-1302-10	0.0	0.0	N
TCGA-KL-8334-01A-11R-2314-13	hsa-mir-1302-11	0.0	0.0	N
TCGA-KL-8334-01A-11R-2314-13	hsa-mir-1302-2	0.0	0.0	N
TCGA-KL-8334-01A-11R-2314-13	hsa-mir-1302-3	0.0	0.0	N
TCGA-KL-8334-01A-11R-2314-13	hsa-mir-1302-4	0.0	0.0	N
TCGA-KL-8334-01A-11R-2314-13	hsa-mir-1302-5	0.0	0.0	N
TCGA-KL-8334-01A-11R-2314-13	hsa-mir-1302-6	0.0	0.0	N
TCGA-KL-8334-01A-11R-2314-13	hsa-mir-1302-7	0.0	0.0	N
TCGA-KL-8334-01A-11R-2314-13	hsa-mir-1302-8	0.0	0.0	N
TCGA-KL-8334-01A-11R-2314-13	hsa-mir-1302-9	0.0	0.0	N
TCGA-KL-8334-01A-11R-2314-13	hsa-mir-1303	0.0	0.0	N
TCGA-KL-8334-01A-11R-2314-13	hsa-mir-1304	2.0	0.309429	N
TCGA-KL-8334-01A-11R-2314-13	hsa-mir-1305	0.0	0.0	N
TCGA-KL-8334-01A-11R-2314-13	hsa-mir-1306	23.0	3.558438	N
TCGA-KL-8334-01A-11R-2314-13	hsa-mir-1307	6236.0	964.80071	N
TCGA-KL-8334-01A-11R-2314-13	hsa-mir-130a	113.0	17.482758	N
TCGA-KL-8334-01A-11R-2314-13	hsa-mir-130b	34.0	5.260299	N
TCGA-KL-8334-01A-11R-2314-13	hsa-mir-132	573.0	88.651508	N
TCGA-KL-8334-01A-11R-2314-13	hsa-mir-1321	0.0	0.0	N
TCGA-KL-8334-01A-11R-2314-13	hsa-mir-1322	0.0	0.0	N
TCGA-KL-8334-01A-11R-2314-13	hsa-mir-1323	0.0	0.0	N
TCGA-KL-8334-01A-11R-2314-13	hsa-mir-1324	0.0	0.0	N
TCGA-KL-8334-01A-11R-2314-13	hsa-mir-133a-1	4.0	0.618859	N
TCGA-KL-8334-01A-11R-2314-13	hsa-mir-133a-2	0.0	0.0	N
TCGA-KL-8334-01A-11R-2314-13	hsa-mir-133b	0.0	0.0	N
TCGA-KL-8334-01A-11R-2314-13	hsa-mir-134	190.0	29.395788	N
TCGA-KL-8334-01A-11R-2314-13	hsa-mir-135a-1	11.0	1.701861	N
TCGA-KL-8334-01A-11R-2314-13	hsa-mir-135a-2	2.0	0.309429	N
TCGA-KL-8334-01A-11R-2314-13	hsa-mir-135b	0.0	0.0	N
TCGA-KL-8334-01A-11R-2314-13	hsa-mir-136	43.0	6.652731	N
TCGA-KL-8334-01A-11R-2314-13	hsa-mir-137	1.0	0.154715	N
TCGA-KL-8334-01A-11R-2314-13	hsa-mir-138-1	0.0	0.0	N
TCGA-KL-8334-01A-11R-2314-13	hsa-mir-138-2	0.0	0.0	N
TCGA-KL-8334-01A-11R-2314-13	hsa-mir-139	1282.0	198.344213	N
TCGA-KL-8334-01A-11R-2314-13	hsa-mir-140	10863.0	1680.665508	N
TCGA-KL-8334-01A-11R-2314-13	hsa-mir-141	13423.0	2076.735075	N
TCGA-KL-8334-01A-11R-2314-13	hsa-mir-142	5926.0	916.839161	N
TCGA-KL-8334-01A-11R-2314-13	hsa-mir-143	214241.0	33146.226563	N
TCGA-KL-8334-01A-11R-2314-13	hsa-mir-144	7266.0	1124.156824	N
TCGA-KL-8334-01A-11R-2314-13	hsa-mir-145	2542.0	393.284702	N
TCGA-KL-8334-01A-11R-2314-13	hsa-mir-1468	414.0	64.051875	N
TCGA-KL-8334-01A-11R-2314-13	hsa-mir-1469	0.0	0.0	N
TCGA-KL-8334-01A-11R-2314-13	hsa-mir-146a	130.0	20.112908	N
TCGA-KL-8334-01A-11R-2314-13	hsa-mir-146b	556.0	86.021359	N
TCGA-KL-8334-01A-11R-2314-13	hsa-mir-147	0.0	0.0	N
TCGA-KL-8334-01A-11R-2314-13	hsa-mir-1470	0.0	0.0	N
TCGA-KL-8334-01A-11R-2314-13	hsa-mir-1471	0.0	0.0	N
TCGA-KL-8334-01A-11R-2314-13	hsa-mir-147b	0.0	0.0	N
TCGA-KL-8334-01A-11R-2314-13	hsa-mir-148a	126083.0	19506.890295	N
TCGA-KL-8334-01A-11R-2314-13	hsa-mir-148b	786.0	121.605734	N
TCGA-KL-8334-01A-11R-2314-13	hsa-mir-149	19.0	2.939579	N
TCGA-KL-8334-01A-11R-2314-13	hsa-mir-150	1906.0	294.886169	N
TCGA-KL-8334-01A-11R-2314-13	hsa-mir-151	12805.0	1981.121406	N
TCGA-KL-8334-01A-11R-2314-13	hsa-mir-152	967.0	149.60909	N
TCGA-KL-8334-01A-11R-2314-13	hsa-mir-153-1	3.0	0.464144	N
TCGA-KL-8334-01A-11R-2314-13	hsa-mir-153-2	26.0	4.022582	N
TCGA-KL-8334-01A-11R-2314-13	hsa-mir-1537	0.0	0.0	N
TCGA-KL-8334-01A-11R-2314-13	hsa-mir-1538	0.0	0.0	N
TCGA-KL-8334-01A-11R-2314-13	hsa-mir-1539	0.0	0.0	N
TCGA-KL-8334-01A-11R-2314-13	hsa-mir-154	4.0	0.618859	N
TCGA-KL-8334-01A-11R-2314-13	hsa-mir-155	460.0	71.16875	N
TCGA-KL-8334-01A-11R-2314-13	hsa-mir-15a	843.0	130.424471	N
TCGA-KL-8334-01A-11R-2314-13	hsa-mir-15b	1736.0	268.584675	N
TCGA-KL-8334-01A-11R-2314-13	hsa-mir-16-1	2809.0	434.59352	N
TCGA-KL-8334-01A-11R-2314-13	hsa-mir-16-2	42.0	6.498016	N
TCGA-KL-8334-01A-11R-2314-13	hsa-mir-17	2670.0	413.088181	Y
TCGA-KL-8334-01A-11R-2314-13	hsa-mir-181a-1	11138.0	1723.212044	N
TCGA-KL-8334-01A-11R-2314-13	hsa-mir-181a-2	6391.0	988.781484	N
TCGA-KL-8334-01A-11R-2314-13	hsa-mir-181b-1	2298.0	355.534322	N
TCGA-KL-8334-01A-11R-2314-13	hsa-mir-181b-2	22.0	3.403723	N
TCGA-KL-8334-01A-11R-2314-13	hsa-mir-181c	320.0	49.508696	N
TCGA-KL-8334-01A-11R-2314-13	hsa-mir-181d	53.0	8.199878	N
TCGA-KL-8334-01A-11R-2314-13	hsa-mir-182	174288.0	26964.911176	N
TCGA-KL-8334-01A-11R-2314-13	hsa-mir-1825	0.0	0.0	N
TCGA-KL-8334-01A-11R-2314-13	hsa-mir-1827	0.0	0.0	N
TCGA-KL-8334-01A-11R-2314-13	hsa-mir-183	46456.0	7187.424915	N
TCGA-KL-8334-01A-11R-2314-13	hsa-mir-184	46.0	7.116875	N
TCGA-KL-8334-01A-11R-2314-13	hsa-mir-185	1218.0	188.442473	N
TCGA-KL-8334-01A-11R-2314-13	hsa-mir-186	736.0	113.87	N
TCGA-KL-8334-01A-11R-2314-13	hsa-mir-187	2117.0	327.530966	N
TCGA-KL-8334-01A-11R-2314-13	hsa-mir-188	81.0	12.531889	N
TCGA-KL-8334-01A-11R-2314-13	hsa-mir-18a	29.0	4.486726	N
TCGA-KL-8334-01A-11R-2314-13	hsa-mir-18b	2.0	0.309429	N
TCGA-KL-8334-01A-11R-2314-13	hsa-mir-190	39.0	6.033872	N
TCGA-KL-8334-01A-11R-2314-13	hsa-mir-1908	0.0	0.0	N
TCGA-KL-8334-01A-11R-2314-13	hsa-mir-1909	0.0	0.0	N
TCGA-KL-8334-01A-11R-2314-13	hsa-mir-190b	3.0	0.464144	N
TCGA-KL-8334-01A-11R-2314-13	hsa-mir-191	4349.0	672.854119	N
TCGA-KL-8334-01A-11R-2314-13	hsa-mir-1910	0.0	0.0	N
TCGA-KL-8334-01A-11R-2314-13	hsa-mir-1911	1.0	0.154715	N
TCGA-KL-8334-01A-11R-2314-13	hsa-mir-1912	0.0	0.0	N
TCGA-KL-8334-01A-11R-2314-13	hsa-mir-1913	0.0	0.0	N
TCGA-KL-8334-01A-11R-2314-13	hsa-mir-1914	1.0	0.154715	N
TCGA-KL-8334-01A-11R-2314-13	hsa-mir-1915	0.0	0.0	N
TCGA-KL-8334-01A-11R-2314-13	hsa-mir-192	4197.0	649.337489	Y
TCGA-KL-8334-01A-11R-2314-13	hsa-mir-193a	889.0	137.541346	N
TCGA-KL-8334-01A-11R-2314-13	hsa-mir-193b	226.0	34.965516	N
TCGA-KL-8334-01A-11R-2314-13	hsa-mir-194-1	949.0	146.824226	N
TCGA-KL-8334-01A-11R-2314-13	hsa-mir-194-2	998.0	154.405245	N
TCGA-KL-8334-01A-11R-2314-13	hsa-mir-195	83.0	12.841318	N
TCGA-KL-8334-01A-11R-2314-13	hsa-mir-196a-1	222.0	34.346658	N
TCGA-KL-8334-01A-11R-2314-13	hsa-mir-196a-2	22.0	3.403723	N
TCGA-KL-8334-01A-11R-2314-13	hsa-mir-196b	2643.0	408.910885	N
TCGA-KL-8334-01A-11R-2314-13	hsa-mir-197	418.0	64.670734	N
TCGA-KL-8334-01A-11R-2314-13	hsa-mir-1972-1	0.0	0.0	N
TCGA-KL-8334-01A-11R-2314-13	hsa-mir-1972-2	0.0	0.0	N
TCGA-KL-8334-01A-11R-2314-13	hsa-mir-1973	0.0	0.0	N
TCGA-KL-8334-01A-11R-2314-13	hsa-mir-1976	35.0	5.415014	N
TCGA-KL-8334-01A-11R-2314-13	hsa-mir-198	0.0	0.0	N
TCGA-KL-8334-01A-11R-2314-13	hsa-mir-199a-1	694.0	107.371984	Y
TCGA-KL-8334-01A-11R-2314-13	hsa-mir-199a-2	1200.0	185.657609	Y
TCGA-KL-8334-01A-11R-2314-13	hsa-mir-199b	1479.0	228.823003	Y
TCGA-KL-8334-01A-11R-2314-13	hsa-mir-19a	32.0	4.95087	N
TCGA-KL-8334-01A-11R-2314-13	hsa-mir-19b-1	22.0	3.403723	N
TCGA-KL-8334-01A-11R-2314-13	hsa-mir-19b-2	155.0	23.980775	N
TCGA-KL-8334-01A-11R-2314-13	hsa-mir-200a	4357.0	674.091836	N
TCGA-KL-8334-01A-11R-2314-13	hsa-mir-200b	5673.0	877.696348	N
TCGA-KL-8334-01A-11R-2314-13	hsa-mir-200c	39048.0	6041.298607	N
TCGA-KL-8334-01A-11R-2314-13	hsa-mir-202	1.0	0.154715	N
TCGA-KL-8334-01A-11R-2314-13	hsa-mir-203	6922.0	1070.934976	N
TCGA-KL-8334-01A-11R-2314-13	hsa-mir-204	82.0	12.686603	N
TCGA-KL-8334-01A-11R-2314-13	hsa-mir-205	1.0	0.154715	N
TCGA-KL-8334-01A-11R-2314-13	hsa-mir-2052	0.0	0.0	N
TCGA-KL-8334-01A-11R-2314-13	hsa-mir-2053	0.0	0.0	N
TCGA-KL-8334-01A-11R-2314-13	hsa-mir-2054	0.0	0.0	N
TCGA-KL-8334-01A-11R-2314-13	hsa-mir-206	0.0	0.0	N
TCGA-KL-8334-01A-11R-2314-13	hsa-mir-208a	0.0	0.0	N
TCGA-KL-8334-01A-11R-2314-13	hsa-mir-208b	0.0	0.0	N
TCGA-KL-8334-01A-11R-2314-13	hsa-mir-20a	1108.0	171.423859	N
TCGA-KL-8334-01A-11R-2314-13	hsa-mir-20b	225.0	34.810802	N
TCGA-KL-8334-01A-11R-2314-13	hsa-mir-21	407697.0	63076.708619	N
TCGA-KL-8334-01A-11R-2314-13	hsa-mir-210	619.0	95.768383	N
TCGA-KL-8334-01A-11R-2314-13	hsa-mir-211	0.0	0.0	N
TCGA-KL-8334-01A-11R-2314-13	hsa-mir-2110	11.0	1.701861	N
TCGA-KL-8334-01A-11R-2314-13	hsa-mir-2113	0.0	0.0	N
TCGA-KL-8334-01A-11R-2314-13	hsa-mir-2114	11.0	1.701861	N
TCGA-KL-8334-01A-11R-2314-13	hsa-mir-2115	0.0	0.0	N
TCGA-KL-8334-01A-11R-2314-13	hsa-mir-2116	3.0	0.464144	N
TCGA-KL-8334-01A-11R-2314-13	hsa-mir-2117	0.0	0.0	N
TCGA-KL-8334-01A-11R-2314-13	hsa-mir-212	9.0	1.392432	N
TCGA-KL-8334-01A-11R-2314-13	hsa-mir-214	8.0	1.237717	N
TCGA-KL-8334-01A-11R-2314-13	hsa-mir-215	145.0	22.433628	Y
TCGA-KL-8334-01A-11R-2314-13	hsa-mir-216a	2.0	0.309429	N
TCGA-KL-8334-01A-11R-2314-13	hsa-mir-216b	1.0	0.154715	N
TCGA-KL-8334-01A-11R-2314-13	hsa-mir-217	128.0	19.803478	N
TCGA-KL-8334-01A-11R-2314-13	hsa-mir-218-1	10.0	1.547147	N
TCGA-KL-8334-01A-11R-2314-13	hsa-mir-218-2	753.0	116.50015	N
TCGA-KL-8334-01A-11R-2314-13	hsa-mir-219-1	4.0	0.618859	N
TCGA-KL-8334-01A-11R-2314-13	hsa-mir-219-2	2.0	0.309429	N
TCGA-KL-8334-01A-11R-2314-13	hsa-mir-22	940152.0	145455.310589	N
TCGA-KL-8334-01A-11R-2314-13	hsa-mir-221	8915.0	1379.281322	N
TCGA-KL-8334-01A-11R-2314-13	hsa-mir-222	3426.0	530.052475	N
TCGA-KL-8334-01A-11R-2314-13	hsa-mir-223	268.0	41.463533	N
TCGA-KL-8334-01A-11R-2314-13	hsa-mir-224	61.0	9.437595	N
TCGA-KL-8334-01A-11R-2314-13	hsa-mir-2276	0.0	0.0	N
TCGA-KL-8334-01A-11R-2314-13	hsa-mir-2277	2.0	0.309429	N
TCGA-KL-8334-01A-11R-2314-13	hsa-mir-2278	0.0	0.0	N
TCGA-KL-8334-01A-11R-2314-13	hsa-mir-2355	89.0	13.769606	N
TCGA-KL-8334-01A-11R-2314-13	hsa-mir-23a	19101.0	2955.204996	Y
TCGA-KL-8334-01A-11R-2314-13	hsa-mir-23b	8252.0	1276.705493	Y
TCGA-KL-8334-01A-11R-2314-13	hsa-mir-23c	4.0	0.618859	N
TCGA-KL-8334-01A-11R-2314-13	hsa-mir-24-1	74.0	11.448886	N
TCGA-KL-8334-01A-11R-2314-13	hsa-mir-24-2	5810.0	898.892258	N
TCGA-KL-8334-01A-11R-2314-13	hsa-mir-25	23820.0	3685.303545	N
TCGA-KL-8334-01A-11R-2314-13	hsa-mir-26a-1	8.0	1.237717	N
TCGA-KL-8334-01A-11R-2314-13	hsa-mir-26a-2	11854.0	1833.987751	N
TCGA-KL-8334-01A-11R-2314-13	hsa-mir-26b	1246.0	192.774484	N
TCGA-KL-8334-01A-11R-2314-13	hsa-mir-27a	4812.0	744.487013	Y
TCGA-KL-8334-01A-11R-2314-13	hsa-mir-27b	7923.0	1225.804365	Y
TCGA-KL-8334-01A-11R-2314-13	hsa-mir-28	7321.0	1132.666131	N
TCGA-KL-8334-01A-11R-2314-13	hsa-mir-2861	0.0	0.0	N
TCGA-KL-8334-01A-11R-2314-13	hsa-mir-2909	0.0	0.0	N
TCGA-KL-8334-01A-11R-2314-13	hsa-mir-296	27.0	4.177296	N
TCGA-KL-8334-01A-11R-2314-13	hsa-mir-297	0.0	0.0	N
TCGA-KL-8334-01A-11R-2314-13	hsa-mir-298	0.0	0.0	N
TCGA-KL-8334-01A-11R-2314-13	hsa-mir-299	2.0	0.309429	N
TCGA-KL-8334-01A-11R-2314-13	hsa-mir-29a	106578.0	16489.180571	N
TCGA-KL-8334-01A-11R-2314-13	hsa-mir-29b-1	3887.0	601.375939	Y
TCGA-KL-8334-01A-11R-2314-13	hsa-mir-29b-2	4010.0	620.405844	Y
TCGA-KL-8334-01A-11R-2314-13	hsa-mir-29c	17043.0	2636.802196	Y
TCGA-KL-8334-01A-11R-2314-13	hsa-mir-300	0.0	0.0	N
TCGA-KL-8334-01A-11R-2314-13	hsa-mir-301a	13.0	2.011291	N
TCGA-KL-8334-01A-11R-2314-13	hsa-mir-301b	4.0	0.618859	N
TCGA-KL-8334-01A-11R-2314-13	hsa-mir-302a	0.0	0.0	N
TCGA-KL-8334-01A-11R-2314-13	hsa-mir-302b	0.0	0.0	N
TCGA-KL-8334-01A-11R-2314-13	hsa-mir-302c	0.0	0.0	N
TCGA-KL-8334-01A-11R-2314-13	hsa-mir-302d	0.0	0.0	N
TCGA-KL-8334-01A-11R-2314-13	hsa-mir-302e	0.0	0.0	N
TCGA-KL-8334-01A-11R-2314-13	hsa-mir-302f	0.0	0.0	N
TCGA-KL-8334-01A-11R-2314-13	hsa-mir-3065	14.0	2.166005	N
TCGA-KL-8334-01A-11R-2314-13	hsa-mir-3074	27.0	4.177296	N
TCGA-KL-8334-01A-11R-2314-13	hsa-mir-30a	1027046.0	158899.087508	Y
TCGA-KL-8334-01A-11R-2314-13	hsa-mir-30b	4290.0	663.725953	Y
TCGA-KL-8334-01A-11R-2314-13	hsa-mir-30c-1	22.0	3.403723	N
TCGA-KL-8334-01A-11R-2314-13	hsa-mir-30c-2	9898.0	1531.365847	Y
TCGA-KL-8334-01A-11R-2314-13	hsa-mir-30d	159568.0	24687.511168	N
TCGA-KL-8334-01A-11R-2314-13	hsa-mir-30e	123434.0	19097.051123	Y
TCGA-KL-8334-01A-11R-2314-13	hsa-mir-31	79.0	12.222459	N
TCGA-KL-8334-01A-11R-2314-13	hsa-mir-3115	0.0	0.0	N
TCGA-KL-8334-01A-11R-2314-13	hsa-mir-3116-1	0.0	0.0	N
TCGA-KL-8334-01A-11R-2314-13	hsa-mir-3116-2	0.0	0.0	N
TCGA-KL-8334-01A-11R-2314-13	hsa-mir-3117	3.0	0.464144	N
TCGA-KL-8334-01A-11R-2314-13	hsa-mir-3118-1	0.0	0.0	N
TCGA-KL-8334-01A-11R-2314-13	hsa-mir-3118-2	0.0	0.0	N
TCGA-KL-8334-01A-11R-2314-13	hsa-mir-3118-3	0.0	0.0	N
TCGA-KL-8334-01A-11R-2314-13	hsa-mir-3118-4	0.0	0.0	N
TCGA-KL-8334-01A-11R-2314-13	hsa-mir-3118-5	0.0	0.0	N
TCGA-KL-8334-01A-11R-2314-13	hsa-mir-3118-6	0.0	0.0	N
TCGA-KL-8334-01A-11R-2314-13	hsa-mir-3119-1	0.0	0.0	N
TCGA-KL-8334-01A-11R-2314-13	hsa-mir-3119-2	0.0	0.0	N
TCGA-KL-8334-01A-11R-2314-13	hsa-mir-3120	0.0	0.0	N
TCGA-KL-8334-01A-11R-2314-13	hsa-mir-3121	0.0	0.0	N
TCGA-KL-8334-01A-11R-2314-13	hsa-mir-3122	0.0	0.0	N
TCGA-KL-8334-01A-11R-2314-13	hsa-mir-3123	0.0	0.0	N
TCGA-KL-8334-01A-11R-2314-13	hsa-mir-3124	0.0	0.0	N
TCGA-KL-8334-01A-11R-2314-13	hsa-mir-3125	0.0	0.0	N
TCGA-KL-8334-01A-11R-2314-13	hsa-mir-3126	0.0	0.0	N
TCGA-KL-8334-01A-11R-2314-13	hsa-mir-3127	12.0	1.856576	N
TCGA-KL-8334-01A-11R-2314-13	hsa-mir-3128	1.0	0.154715	N
TCGA-KL-8334-01A-11R-2314-13	hsa-mir-3129	1.0	0.154715	N
TCGA-KL-8334-01A-11R-2314-13	hsa-mir-3130-1	18.0	2.784864	N
TCGA-KL-8334-01A-11R-2314-13	hsa-mir-3130-2	0.0	0.0	N
TCGA-KL-8334-01A-11R-2314-13	hsa-mir-3131	0.0	0.0	N
TCGA-KL-8334-01A-11R-2314-13	hsa-mir-3132	0.0	0.0	N
TCGA-KL-8334-01A-11R-2314-13	hsa-mir-3133	0.0	0.0	N
TCGA-KL-8334-01A-11R-2314-13	hsa-mir-3134	0.0	0.0	N
TCGA-KL-8334-01A-11R-2314-13	hsa-mir-3135	0.0	0.0	N
TCGA-KL-8334-01A-11R-2314-13	hsa-mir-3136	0.0	0.0	N
TCGA-KL-8334-01A-11R-2314-13	hsa-mir-3137	1.0	0.154715	N
TCGA-KL-8334-01A-11R-2314-13	hsa-mir-3138	0.0	0.0	N
TCGA-KL-8334-01A-11R-2314-13	hsa-mir-3139	0.0	0.0	N
TCGA-KL-8334-01A-11R-2314-13	hsa-mir-3140	0.0	0.0	N
TCGA-KL-8334-01A-11R-2314-13	hsa-mir-3141	0.0	0.0	N
TCGA-KL-8334-01A-11R-2314-13	hsa-mir-3142	0.0	0.0	N
TCGA-KL-8334-01A-11R-2314-13	hsa-mir-3143	0.0	0.0	N
TCGA-KL-8334-01A-11R-2314-13	hsa-mir-3144	24.0	3.713152	N
TCGA-KL-8334-01A-11R-2314-13	hsa-mir-3145	0.0	0.0	N
TCGA-KL-8334-01A-11R-2314-13	hsa-mir-3146	0.0	0.0	N
TCGA-KL-8334-01A-11R-2314-13	hsa-mir-3147	0.0	0.0	N
TCGA-KL-8334-01A-11R-2314-13	hsa-mir-3148	0.0	0.0	N
TCGA-KL-8334-01A-11R-2314-13	hsa-mir-3149	0.0	0.0	N
TCGA-KL-8334-01A-11R-2314-13	hsa-mir-3150	0.0	0.0	N
TCGA-KL-8334-01A-11R-2314-13	hsa-mir-3150b	0.0	0.0	N
TCGA-KL-8334-01A-11R-2314-13	hsa-mir-3151	0.0	0.0	N
TCGA-KL-8334-01A-11R-2314-13	hsa-mir-3152	6.0	0.928288	N
TCGA-KL-8334-01A-11R-2314-13	hsa-mir-3153	0.0	0.0	N
TCGA-KL-8334-01A-11R-2314-13	hsa-mir-3154	0.0	0.0	N
TCGA-KL-8334-01A-11R-2314-13	hsa-mir-3155	0.0	0.0	N
TCGA-KL-8334-01A-11R-2314-13	hsa-mir-3156-1	1.0	0.154715	N
TCGA-KL-8334-01A-11R-2314-13	hsa-mir-3156-2	0.0	0.0	N
TCGA-KL-8334-01A-11R-2314-13	hsa-mir-3156-3	0.0	0.0	N
TCGA-KL-8334-01A-11R-2314-13	hsa-mir-3157	0.0	0.0	N
TCGA-KL-8334-01A-11R-2314-13	hsa-mir-3158-1	0.0	0.0	N
TCGA-KL-8334-01A-11R-2314-13	hsa-mir-3158-2	0.0	0.0	N
TCGA-KL-8334-01A-11R-2314-13	hsa-mir-3159	1.0	0.154715	N
TCGA-KL-8334-01A-11R-2314-13	hsa-mir-3160-1	0.0	0.0	N
TCGA-KL-8334-01A-11R-2314-13	hsa-mir-3160-2	0.0	0.0	N
TCGA-KL-8334-01A-11R-2314-13	hsa-mir-3161	0.0	0.0	N
TCGA-KL-8334-01A-11R-2314-13	hsa-mir-3162	0.0	0.0	N
TCGA-KL-8334-01A-11R-2314-13	hsa-mir-3163	0.0	0.0	N
TCGA-KL-8334-01A-11R-2314-13	hsa-mir-3164	0.0	0.0	N
TCGA-KL-8334-01A-11R-2314-13	hsa-mir-3165	1.0	0.154715	N
TCGA-KL-8334-01A-11R-2314-13	hsa-mir-3166	0.0	0.0	N
TCGA-KL-8334-01A-11R-2314-13	hsa-mir-3167	0.0	0.0	N
TCGA-KL-8334-01A-11R-2314-13	hsa-mir-3168	0.0	0.0	N
TCGA-KL-8334-01A-11R-2314-13	hsa-mir-3169	0.0	0.0	N
TCGA-KL-8334-01A-11R-2314-13	hsa-mir-3170	1.0	0.154715	N
TCGA-KL-8334-01A-11R-2314-13	hsa-mir-3171	0.0	0.0	N
TCGA-KL-8334-01A-11R-2314-13	hsa-mir-3173	0.0	0.0	N
TCGA-KL-8334-01A-11R-2314-13	hsa-mir-3174	0.0	0.0	N
TCGA-KL-8334-01A-11R-2314-13	hsa-mir-3175	0.0	0.0	N
TCGA-KL-8334-01A-11R-2314-13	hsa-mir-3176	1.0	0.154715	N
TCGA-KL-8334-01A-11R-2314-13	hsa-mir-3177	2.0	0.309429	N
TCGA-KL-8334-01A-11R-2314-13	hsa-mir-3178	0.0	0.0	N
TCGA-KL-8334-01A-11R-2314-13	hsa-mir-3179-1	0.0	0.0	N
TCGA-KL-8334-01A-11R-2314-13	hsa-mir-3179-2	0.0	0.0	N
TCGA-KL-8334-01A-11R-2314-13	hsa-mir-3179-3	0.0	0.0	N
TCGA-KL-8334-01A-11R-2314-13	hsa-mir-3180-1	0.0	0.0	N
TCGA-KL-8334-01A-11R-2314-13	hsa-mir-3180-2	0.0	0.0	N
TCGA-KL-8334-01A-11R-2314-13	hsa-mir-3180-3	0.0	0.0	N
TCGA-KL-8334-01A-11R-2314-13	hsa-mir-3180-4	0.0	0.0	N
TCGA-KL-8334-01A-11R-2314-13	hsa-mir-3180-5	0.0	0.0	N
TCGA-KL-8334-01A-11R-2314-13	hsa-mir-3181	1.0	0.154715	N
TCGA-KL-8334-01A-11R-2314-13	hsa-mir-3182	0.0	0.0	N
TCGA-KL-8334-01A-11R-2314-13	hsa-mir-3183	0.0	0.0	N
TCGA-KL-8334-01A-11R-2314-13	hsa-mir-3184	0.0	0.0	N
TCGA-KL-8334-01A-11R-2314-13	hsa-mir-3185	0.0	0.0	N
TCGA-KL-8334-01A-11R-2314-13	hsa-mir-3186	0.0	0.0	N
TCGA-KL-8334-01A-11R-2314-13	hsa-mir-3187	0.0	0.0	N
TCGA-KL-8334-01A-11R-2314-13	hsa-mir-3188	0.0	0.0	N
TCGA-KL-8334-01A-11R-2314-13	hsa-mir-3189	0.0	0.0	N
TCGA-KL-8334-01A-11R-2314-13	hsa-mir-3190	1.0	0.154715	N
TCGA-KL-8334-01A-11R-2314-13	hsa-mir-3191	10.0	1.547147	N
TCGA-KL-8334-01A-11R-2314-13	hsa-mir-3192	0.0	0.0	N
TCGA-KL-8334-01A-11R-2314-13	hsa-mir-3193	4.0	0.618859	N
TCGA-KL-8334-01A-11R-2314-13	hsa-mir-3194	3.0	0.464144	N
TCGA-KL-8334-01A-11R-2314-13	hsa-mir-3195	0.0	0.0	N
TCGA-KL-8334-01A-11R-2314-13	hsa-mir-3196	0.0	0.0	N
TCGA-KL-8334-01A-11R-2314-13	hsa-mir-3197	0.0	0.0	N
TCGA-KL-8334-01A-11R-2314-13	hsa-mir-3198	0.0	0.0	N
TCGA-KL-8334-01A-11R-2314-13	hsa-mir-3199-1	1.0	0.154715	N
TCGA-KL-8334-01A-11R-2314-13	hsa-mir-3199-2	3.0	0.464144	N
TCGA-KL-8334-01A-11R-2314-13	hsa-mir-32	73.0	11.294171	N
TCGA-KL-8334-01A-11R-2314-13	hsa-mir-3200	10.0	1.547147	N
TCGA-KL-8334-01A-11R-2314-13	hsa-mir-3201	0.0	0.0	N
TCGA-KL-8334-01A-11R-2314-13	hsa-mir-3202-1	0.0	0.0	N
TCGA-KL-8334-01A-11R-2314-13	hsa-mir-3202-2	0.0	0.0	N
TCGA-KL-8334-01A-11R-2314-13	hsa-mir-320a	1646.0	254.660354	Y
TCGA-KL-8334-01A-11R-2314-13	hsa-mir-320b-1	0.0	0.0	N
TCGA-KL-8334-01A-11R-2314-13	hsa-mir-320b-2	12.0	1.856576	Y
TCGA-KL-8334-01A-11R-2314-13	hsa-mir-320c-1	2.0	0.309429	N
TCGA-KL-8334-01A-11R-2314-13	hsa-mir-320c-2	1.0	0.154715	N
TCGA-KL-8334-01A-11R-2314-13	hsa-mir-320d-1	1.0	0.154715	N
TCGA-KL-8334-01A-11R-2314-13	hsa-mir-320d-2	1.0	0.154715	N
TCGA-KL-8334-01A-11R-2314-13	hsa-mir-320e	2.0	0.309429	N
TCGA-KL-8334-01A-11R-2314-13	hsa-mir-323	7.0	1.083003	N
TCGA-KL-8334-01A-11R-2314-13	hsa-mir-323b	12.0	1.856576	N
TCGA-KL-8334-01A-11R-2314-13	hsa-mir-324	236.0	36.512663	N
TCGA-KL-8334-01A-11R-2314-13	hsa-mir-325	0.0	0.0	N
TCGA-KL-8334-01A-11R-2314-13	hsa-mir-326	12.0	1.856576	N
TCGA-KL-8334-01A-11R-2314-13	hsa-mir-328	217.0	33.573084	N
TCGA-KL-8334-01A-11R-2314-13	hsa-mir-329-1	0.0	0.0	N
TCGA-KL-8334-01A-11R-2314-13	hsa-mir-329-2	1.0	0.154715	N
TCGA-KL-8334-01A-11R-2314-13	hsa-mir-330	72.0	11.139457	N
TCGA-KL-8334-01A-11R-2314-13	hsa-mir-331	99.0	15.316753	N
TCGA-KL-8334-01A-11R-2314-13	hsa-mir-335	35.0	5.415014	N
TCGA-KL-8334-01A-11R-2314-13	hsa-mir-337	22.0	3.403723	N
TCGA-KL-8334-01A-11R-2314-13	hsa-mir-338	1361.0	210.566672	N
TCGA-KL-8334-01A-11R-2314-13	hsa-mir-339	86.0	13.305462	N
TCGA-KL-8334-01A-11R-2314-13	hsa-mir-33a	162.0	25.063777	N
TCGA-KL-8334-01A-11R-2314-13	hsa-mir-33b	2.0	0.309429	N
TCGA-KL-8334-01A-11R-2314-13	hsa-mir-340	67.0	10.365883	N
TCGA-KL-8334-01A-11R-2314-13	hsa-mir-342	261.0	40.38053	N
TCGA-KL-8334-01A-11R-2314-13	hsa-mir-345	18.0	2.784864	N
TCGA-KL-8334-01A-11R-2314-13	hsa-mir-346	0.0	0.0	N
TCGA-KL-8334-01A-11R-2314-13	hsa-mir-34a	371.0	57.399144	N
TCGA-KL-8334-01A-11R-2314-13	hsa-mir-34b	3.0	0.464144	N
TCGA-KL-8334-01A-11R-2314-13	hsa-mir-34c	47.0	7.27159	N
TCGA-KL-8334-01A-11R-2314-13	hsa-mir-3605	4.0	0.618859	N
TCGA-KL-8334-01A-11R-2314-13	hsa-mir-3606	0.0	0.0	N
TCGA-KL-8334-01A-11R-2314-13	hsa-mir-3607	243.0	37.595666	N
TCGA-KL-8334-01A-11R-2314-13	hsa-mir-3609	1.0	0.154715	N
TCGA-KL-8334-01A-11R-2314-13	hsa-mir-361	2493.0	385.703683	N
TCGA-KL-8334-01A-11R-2314-13	hsa-mir-3610	4.0	0.618859	N
TCGA-KL-8334-01A-11R-2314-13	hsa-mir-3611	0.0	0.0	N
TCGA-KL-8334-01A-11R-2314-13	hsa-mir-3612	0.0	0.0	N
TCGA-KL-8334-01A-11R-2314-13	hsa-mir-3613	42.0	6.498016	N
TCGA-KL-8334-01A-11R-2314-13	hsa-mir-3614	2.0	0.309429	N
TCGA-KL-8334-01A-11R-2314-13	hsa-mir-3615	14.0	2.166005	N
TCGA-KL-8334-01A-11R-2314-13	hsa-mir-3616	0.0	0.0	N
TCGA-KL-8334-01A-11R-2314-13	hsa-mir-3617	2.0	0.309429	N
TCGA-KL-8334-01A-11R-2314-13	hsa-mir-3618	0.0	0.0	N
TCGA-KL-8334-01A-11R-2314-13	hsa-mir-3619	1.0	0.154715	N
TCGA-KL-8334-01A-11R-2314-13	hsa-mir-362	197.0	30.478791	N
TCGA-KL-8334-01A-11R-2314-13	hsa-mir-3620	0.0	0.0	N
TCGA-KL-8334-01A-11R-2314-13	hsa-mir-3621	0.0	0.0	N
TCGA-KL-8334-01A-11R-2314-13	hsa-mir-3622a	0.0	0.0	N
TCGA-KL-8334-01A-11R-2314-13	hsa-mir-3622b	0.0	0.0	N
TCGA-KL-8334-01A-11R-2314-13	hsa-mir-363	65.0	10.056454	N
TCGA-KL-8334-01A-11R-2314-13	hsa-mir-3646	0.0	0.0	N
TCGA-KL-8334-01A-11R-2314-13	hsa-mir-3647	24.0	3.713152	N
TCGA-KL-8334-01A-11R-2314-13	hsa-mir-3648	2.0	0.309429	N
TCGA-KL-8334-01A-11R-2314-13	hsa-mir-3649	0.0	0.0	N
TCGA-KL-8334-01A-11R-2314-13	hsa-mir-365-1	38.0	5.879158	N
TCGA-KL-8334-01A-11R-2314-13	hsa-mir-365-2	43.0	6.652731	N
TCGA-KL-8334-01A-11R-2314-13	hsa-mir-3650	0.0	0.0	N
TCGA-KL-8334-01A-11R-2314-13	hsa-mir-3651	2.0	0.309429	N
TCGA-KL-8334-01A-11R-2314-13	hsa-mir-3652	1.0	0.154715	N
TCGA-KL-8334-01A-11R-2314-13	hsa-mir-3653	46.0	7.116875	N
TCGA-KL-8334-01A-11R-2314-13	hsa-mir-3654	0.0	0.0	N
TCGA-KL-8334-01A-11R-2314-13	hsa-mir-3655	0.0	0.0	N
TCGA-KL-8334-01A-11R-2314-13	hsa-mir-3656	0.0	0.0	N
TCGA-KL-8334-01A-11R-2314-13	hsa-mir-3657	0.0	0.0	N
TCGA-KL-8334-01A-11R-2314-13	hsa-mir-3658	0.0	0.0	N
TCGA-KL-8334-01A-11R-2314-13	hsa-mir-3659	0.0	0.0	N
TCGA-KL-8334-01A-11R-2314-13	hsa-mir-3660	0.0	0.0	N
TCGA-KL-8334-01A-11R-2314-13	hsa-mir-3661	0.0	0.0	N
TCGA-KL-8334-01A-11R-2314-13	hsa-mir-3662	0.0	0.0	N
TCGA-KL-8334-01A-11R-2314-13	hsa-mir-3663	0.0	0.0	N
TCGA-KL-8334-01A-11R-2314-13	hsa-mir-3664	0.0	0.0	N
TCGA-KL-8334-01A-11R-2314-13	hsa-mir-3665	0.0	0.0	N
TCGA-KL-8334-01A-11R-2314-13	hsa-mir-3666	0.0	0.0	N
TCGA-KL-8334-01A-11R-2314-13	hsa-mir-3667	1.0	0.154715	N
TCGA-KL-8334-01A-11R-2314-13	hsa-mir-3668	0.0	0.0	N
TCGA-KL-8334-01A-11R-2314-13	hsa-mir-3669	0.0	0.0	N
TCGA-KL-8334-01A-11R-2314-13	hsa-mir-367	0.0	0.0	N
TCGA-KL-8334-01A-11R-2314-13	hsa-mir-3670	0.0	0.0	N
TCGA-KL-8334-01A-11R-2314-13	hsa-mir-3671	0.0	0.0	N
TCGA-KL-8334-01A-11R-2314-13	hsa-mir-3672	0.0	0.0	N
TCGA-KL-8334-01A-11R-2314-13	hsa-mir-3673	0.0	0.0	N
TCGA-KL-8334-01A-11R-2314-13	hsa-mir-3674	0.0	0.0	N
TCGA-KL-8334-01A-11R-2314-13	hsa-mir-3675	0.0	0.0	N
TCGA-KL-8334-01A-11R-2314-13	hsa-mir-3676	15.0	2.32072	N
TCGA-KL-8334-01A-11R-2314-13	hsa-mir-3677	11.0	1.701861	N
TCGA-KL-8334-01A-11R-2314-13	hsa-mir-3678	1.0	0.154715	N
TCGA-KL-8334-01A-11R-2314-13	hsa-mir-3679	0.0	0.0	N
TCGA-KL-8334-01A-11R-2314-13	hsa-mir-3680	3.0	0.464144	N
TCGA-KL-8334-01A-11R-2314-13	hsa-mir-3681	0.0	0.0	N
TCGA-KL-8334-01A-11R-2314-13	hsa-mir-3682	2.0	0.309429	N
TCGA-KL-8334-01A-11R-2314-13	hsa-mir-3683	0.0	0.0	N
TCGA-KL-8334-01A-11R-2314-13	hsa-mir-3684	0.0	0.0	N
TCGA-KL-8334-01A-11R-2314-13	hsa-mir-3685	0.0	0.0	N
TCGA-KL-8334-01A-11R-2314-13	hsa-mir-3686	0.0	0.0	N
TCGA-KL-8334-01A-11R-2314-13	hsa-mir-3687	0.0	0.0	N
TCGA-KL-8334-01A-11R-2314-13	hsa-mir-3688	2.0	0.309429	N
TCGA-KL-8334-01A-11R-2314-13	hsa-mir-3689a	0.0	0.0	N
TCGA-KL-8334-01A-11R-2314-13	hsa-mir-3689b	0.0	0.0	N
TCGA-KL-8334-01A-11R-2314-13	hsa-mir-369	14.0	2.166005	N
TCGA-KL-8334-01A-11R-2314-13	hsa-mir-3690	1.0	0.154715	N
TCGA-KL-8334-01A-11R-2314-13	hsa-mir-3691	3.0	0.464144	N
TCGA-KL-8334-01A-11R-2314-13	hsa-mir-3692	0.0	0.0	N
TCGA-KL-8334-01A-11R-2314-13	hsa-mir-370	17.0	2.630149	N
TCGA-KL-8334-01A-11R-2314-13	hsa-mir-371	0.0	0.0	N
TCGA-KL-8334-01A-11R-2314-13	hsa-mir-3713	0.0	0.0	N
TCGA-KL-8334-01A-11R-2314-13	hsa-mir-3714	0.0	0.0	N
TCGA-KL-8334-01A-11R-2314-13	hsa-mir-372	1.0	0.154715	N
TCGA-KL-8334-01A-11R-2314-13	hsa-mir-373	0.0	0.0	N
TCGA-KL-8334-01A-11R-2314-13	hsa-mir-374a	2706.0	418.657909	N
TCGA-KL-8334-01A-11R-2314-13	hsa-mir-374b	209.0	32.335367	N
TCGA-KL-8334-01A-11R-2314-13	hsa-mir-374c	0.0	0.0	N
TCGA-KL-8334-01A-11R-2314-13	hsa-mir-375	733.0	113.405856	N
TCGA-KL-8334-01A-11R-2314-13	hsa-mir-376a-1	5.0	0.773573	N
TCGA-KL-8334-01A-11R-2314-13	hsa-mir-376a-2	0.0	0.0	N
TCGA-KL-8334-01A-11R-2314-13	hsa-mir-376b	1.0	0.154715	N
TCGA-KL-8334-01A-11R-2314-13	hsa-mir-376c	3.0	0.464144	N
TCGA-KL-8334-01A-11R-2314-13	hsa-mir-377	3.0	0.464144	N
TCGA-KL-8334-01A-11R-2314-13	hsa-mir-378	1573.0	243.366183	N
TCGA-KL-8334-01A-11R-2314-13	hsa-mir-378b	0.0	0.0	N
TCGA-KL-8334-01A-11R-2314-13	hsa-mir-378c	21.0	3.249008	N
TCGA-KL-8334-01A-11R-2314-13	hsa-mir-379	765.0	118.356726	N
TCGA-KL-8334-01A-11R-2314-13	hsa-mir-380	1.0	0.154715	N
TCGA-KL-8334-01A-11R-2314-13	hsa-mir-381	66.0	10.211169	N
TCGA-KL-8334-01A-11R-2314-13	hsa-mir-382	28.0	4.332011	N
TCGA-KL-8334-01A-11R-2314-13	hsa-mir-383	0.0	0.0	N
TCGA-KL-8334-01A-11R-2314-13	hsa-mir-384	0.0	0.0	N
TCGA-KL-8334-01A-11R-2314-13	hsa-mir-3907	0.0	0.0	N
TCGA-KL-8334-01A-11R-2314-13	hsa-mir-3908	0.0	0.0	N
TCGA-KL-8334-01A-11R-2314-13	hsa-mir-3909	3.0	0.464144	N
TCGA-KL-8334-01A-11R-2314-13	hsa-mir-3910-1	0.0	0.0	N
TCGA-KL-8334-01A-11R-2314-13	hsa-mir-3910-2	0.0	0.0	N
TCGA-KL-8334-01A-11R-2314-13	hsa-mir-3911	0.0	0.0	N
TCGA-KL-8334-01A-11R-2314-13	hsa-mir-3912	8.0	1.237717	N
TCGA-KL-8334-01A-11R-2314-13	hsa-mir-3913-1	22.0	3.403723	N
TCGA-KL-8334-01A-11R-2314-13	hsa-mir-3913-2	0.0	0.0	N
TCGA-KL-8334-01A-11R-2314-13	hsa-mir-3914-1	0.0	0.0	N
TCGA-KL-8334-01A-11R-2314-13	hsa-mir-3914-2	0.0	0.0	N
TCGA-KL-8334-01A-11R-2314-13	hsa-mir-3915	0.0	0.0	N
TCGA-KL-8334-01A-11R-2314-13	hsa-mir-3916	0.0	0.0	N
TCGA-KL-8334-01A-11R-2314-13	hsa-mir-3917	1.0	0.154715	N
TCGA-KL-8334-01A-11R-2314-13	hsa-mir-3918	0.0	0.0	N
TCGA-KL-8334-01A-11R-2314-13	hsa-mir-3919	2.0	0.309429	N
TCGA-KL-8334-01A-11R-2314-13	hsa-mir-3920	0.0	0.0	N
TCGA-KL-8334-01A-11R-2314-13	hsa-mir-3921	2.0	0.309429	N
TCGA-KL-8334-01A-11R-2314-13	hsa-mir-3922	1.0	0.154715	N
TCGA-KL-8334-01A-11R-2314-13	hsa-mir-3923	0.0	0.0	N
TCGA-KL-8334-01A-11R-2314-13	hsa-mir-3924	0.0	0.0	N
TCGA-KL-8334-01A-11R-2314-13	hsa-mir-3925	0.0	0.0	N
TCGA-KL-8334-01A-11R-2314-13	hsa-mir-3926-1	1.0	0.154715	N
TCGA-KL-8334-01A-11R-2314-13	hsa-mir-3926-2	0.0	0.0	N
TCGA-KL-8334-01A-11R-2314-13	hsa-mir-3927	0.0	0.0	N
TCGA-KL-8334-01A-11R-2314-13	hsa-mir-3928	4.0	0.618859	N
TCGA-KL-8334-01A-11R-2314-13	hsa-mir-3929	0.0	0.0	N
TCGA-KL-8334-01A-11R-2314-13	hsa-mir-3934	0.0	0.0	N
TCGA-KL-8334-01A-11R-2314-13	hsa-mir-3935	0.0	0.0	N
TCGA-KL-8334-01A-11R-2314-13	hsa-mir-3936	0.0	0.0	N
TCGA-KL-8334-01A-11R-2314-13	hsa-mir-3937	0.0	0.0	N
TCGA-KL-8334-01A-11R-2314-13	hsa-mir-3938	0.0	0.0	N
TCGA-KL-8334-01A-11R-2314-13	hsa-mir-3939	1.0	0.154715	N
TCGA-KL-8334-01A-11R-2314-13	hsa-mir-3940	7.0	1.083003	N
TCGA-KL-8334-01A-11R-2314-13	hsa-mir-3941	1.0	0.154715	N
TCGA-KL-8334-01A-11R-2314-13	hsa-mir-3942	3.0	0.464144	N
TCGA-KL-8334-01A-11R-2314-13	hsa-mir-3943	0.0	0.0	N
TCGA-KL-8334-01A-11R-2314-13	hsa-mir-3944	1.0	0.154715	N
TCGA-KL-8334-01A-11R-2314-13	hsa-mir-3945	0.0	0.0	N
TCGA-KL-8334-01A-11R-2314-13	hsa-mir-409	39.0	6.033872	N
TCGA-KL-8334-01A-11R-2314-13	hsa-mir-410	42.0	6.498016	N
TCGA-KL-8334-01A-11R-2314-13	hsa-mir-411	12.0	1.856576	N
TCGA-KL-8334-01A-11R-2314-13	hsa-mir-412	2.0	0.309429	N
TCGA-KL-8334-01A-11R-2314-13	hsa-mir-421	24.0	3.713152	N
TCGA-KL-8334-01A-11R-2314-13	hsa-mir-422a	0.0	0.0	N
TCGA-KL-8334-01A-11R-2314-13	hsa-mir-423	481.0	74.417758	N
TCGA-KL-8334-01A-11R-2314-13	hsa-mir-424	381.0	58.946291	N
TCGA-KL-8334-01A-11R-2314-13	hsa-mir-425	458.0	70.859321	N
TCGA-KL-8334-01A-11R-2314-13	hsa-mir-4251	0.0	0.0	N
TCGA-KL-8334-01A-11R-2314-13	hsa-mir-4252	0.0	0.0	N
TCGA-KL-8334-01A-11R-2314-13	hsa-mir-4253	0.0	0.0	N
TCGA-KL-8334-01A-11R-2314-13	hsa-mir-4254	0.0	0.0	N
TCGA-KL-8334-01A-11R-2314-13	hsa-mir-4255	0.0	0.0	N
TCGA-KL-8334-01A-11R-2314-13	hsa-mir-4256	0.0	0.0	N
TCGA-KL-8334-01A-11R-2314-13	hsa-mir-4257	0.0	0.0	N
TCGA-KL-8334-01A-11R-2314-13	hsa-mir-4258	0.0	0.0	N
TCGA-KL-8334-01A-11R-2314-13	hsa-mir-4259	0.0	0.0	N
TCGA-KL-8334-01A-11R-2314-13	hsa-mir-4260	0.0	0.0	N
TCGA-KL-8334-01A-11R-2314-13	hsa-mir-4261	0.0	0.0	N
TCGA-KL-8334-01A-11R-2314-13	hsa-mir-4262	0.0	0.0	N
TCGA-KL-8334-01A-11R-2314-13	hsa-mir-4263	0.0	0.0	N
TCGA-KL-8334-01A-11R-2314-13	hsa-mir-4264	0.0	0.0	N
TCGA-KL-8334-01A-11R-2314-13	hsa-mir-4265	0.0	0.0	N
TCGA-KL-8334-01A-11R-2314-13	hsa-mir-4266	0.0	0.0	N
TCGA-KL-8334-01A-11R-2314-13	hsa-mir-4267	0.0	0.0	N
TCGA-KL-8334-01A-11R-2314-13	hsa-mir-4268	0.0	0.0	N
TCGA-KL-8334-01A-11R-2314-13	hsa-mir-4269	0.0	0.0	N
TCGA-KL-8334-01A-11R-2314-13	hsa-mir-4270	0.0	0.0	N
TCGA-KL-8334-01A-11R-2314-13	hsa-mir-4271	0.0	0.0	N
TCGA-KL-8334-01A-11R-2314-13	hsa-mir-4272	0.0	0.0	N
TCGA-KL-8334-01A-11R-2314-13	hsa-mir-4273	0.0	0.0	N
TCGA-KL-8334-01A-11R-2314-13	hsa-mir-4274	0.0	0.0	N
TCGA-KL-8334-01A-11R-2314-13	hsa-mir-4275	0.0	0.0	N
TCGA-KL-8334-01A-11R-2314-13	hsa-mir-4276	0.0	0.0	N
TCGA-KL-8334-01A-11R-2314-13	hsa-mir-4277	0.0	0.0	N
TCGA-KL-8334-01A-11R-2314-13	hsa-mir-4278	0.0	0.0	N
TCGA-KL-8334-01A-11R-2314-13	hsa-mir-4279	0.0	0.0	N
TCGA-KL-8334-01A-11R-2314-13	hsa-mir-4280	0.0	0.0	N
TCGA-KL-8334-01A-11R-2314-13	hsa-mir-4281	0.0	0.0	N
TCGA-KL-8334-01A-11R-2314-13	hsa-mir-4282	0.0	0.0	N
TCGA-KL-8334-01A-11R-2314-13	hsa-mir-4283-1	0.0	0.0	N
TCGA-KL-8334-01A-11R-2314-13	hsa-mir-4283-2	0.0	0.0	N
TCGA-KL-8334-01A-11R-2314-13	hsa-mir-4284	0.0	0.0	N
TCGA-KL-8334-01A-11R-2314-13	hsa-mir-4285	0.0	0.0	N
TCGA-KL-8334-01A-11R-2314-13	hsa-mir-4286	0.0	0.0	N
TCGA-KL-8334-01A-11R-2314-13	hsa-mir-4287	0.0	0.0	N
TCGA-KL-8334-01A-11R-2314-13	hsa-mir-4288	0.0	0.0	N
TCGA-KL-8334-01A-11R-2314-13	hsa-mir-4289	0.0	0.0	N
TCGA-KL-8334-01A-11R-2314-13	hsa-mir-429	499.0	77.202623	N
TCGA-KL-8334-01A-11R-2314-13	hsa-mir-4290	0.0	0.0	N
TCGA-KL-8334-01A-11R-2314-13	hsa-mir-4291	0.0	0.0	N
TCGA-KL-8334-01A-11R-2314-13	hsa-mir-4292	0.0	0.0	N
TCGA-KL-8334-01A-11R-2314-13	hsa-mir-4293	0.0	0.0	N
TCGA-KL-8334-01A-11R-2314-13	hsa-mir-4294	0.0	0.0	N
TCGA-KL-8334-01A-11R-2314-13	hsa-mir-4295	0.0	0.0	N
TCGA-KL-8334-01A-11R-2314-13	hsa-mir-4296	0.0	0.0	N
TCGA-KL-8334-01A-11R-2314-13	hsa-mir-4297	0.0	0.0	N
TCGA-KL-8334-01A-11R-2314-13	hsa-mir-4298	0.0	0.0	N
TCGA-KL-8334-01A-11R-2314-13	hsa-mir-4299	0.0	0.0	N
TCGA-KL-8334-01A-11R-2314-13	hsa-mir-4300	0.0	0.0	N
TCGA-KL-8334-01A-11R-2314-13	hsa-mir-4301	0.0	0.0	N
TCGA-KL-8334-01A-11R-2314-13	hsa-mir-4302	0.0	0.0	N
TCGA-KL-8334-01A-11R-2314-13	hsa-mir-4303	0.0	0.0	N
TCGA-KL-8334-01A-11R-2314-13	hsa-mir-4304	0.0	0.0	N
TCGA-KL-8334-01A-11R-2314-13	hsa-mir-4305	0.0	0.0	N
TCGA-KL-8334-01A-11R-2314-13	hsa-mir-4306	0.0	0.0	N
TCGA-KL-8334-01A-11R-2314-13	hsa-mir-4307	0.0	0.0	N
TCGA-KL-8334-01A-11R-2314-13	hsa-mir-4308	0.0	0.0	N
TCGA-KL-8334-01A-11R-2314-13	hsa-mir-4309	0.0	0.0	N
TCGA-KL-8334-01A-11R-2314-13	hsa-mir-431	19.0	2.939579	N
TCGA-KL-8334-01A-11R-2314-13	hsa-mir-4310	0.0	0.0	N
TCGA-KL-8334-01A-11R-2314-13	hsa-mir-4311	0.0	0.0	N
TCGA-KL-8334-01A-11R-2314-13	hsa-mir-4312	0.0	0.0	N
TCGA-KL-8334-01A-11R-2314-13	hsa-mir-4313	0.0	0.0	N
TCGA-KL-8334-01A-11R-2314-13	hsa-mir-4314	0.0	0.0	N
TCGA-KL-8334-01A-11R-2314-13	hsa-mir-4315-1	0.0	0.0	N
TCGA-KL-8334-01A-11R-2314-13	hsa-mir-4315-2	0.0	0.0	N
TCGA-KL-8334-01A-11R-2314-13	hsa-mir-4316	0.0	0.0	N
TCGA-KL-8334-01A-11R-2314-13	hsa-mir-4317	0.0	0.0	N
TCGA-KL-8334-01A-11R-2314-13	hsa-mir-4318	0.0	0.0	N
TCGA-KL-8334-01A-11R-2314-13	hsa-mir-4319	0.0	0.0	N
TCGA-KL-8334-01A-11R-2314-13	hsa-mir-432	18.0	2.784864	N
TCGA-KL-8334-01A-11R-2314-13	hsa-mir-4320	0.0	0.0	N
TCGA-KL-8334-01A-11R-2314-13	hsa-mir-4321	0.0	0.0	N
TCGA-KL-8334-01A-11R-2314-13	hsa-mir-4322	0.0	0.0	N
TCGA-KL-8334-01A-11R-2314-13	hsa-mir-4323	0.0	0.0	N
TCGA-KL-8334-01A-11R-2314-13	hsa-mir-4324	0.0	0.0	N
TCGA-KL-8334-01A-11R-2314-13	hsa-mir-4325	0.0	0.0	N
TCGA-KL-8334-01A-11R-2314-13	hsa-mir-4326	11.0	1.701861	N
TCGA-KL-8334-01A-11R-2314-13	hsa-mir-4327	0.0	0.0	N
TCGA-KL-8334-01A-11R-2314-13	hsa-mir-4328	0.0	0.0	N
TCGA-KL-8334-01A-11R-2314-13	hsa-mir-4329	0.0	0.0	N
TCGA-KL-8334-01A-11R-2314-13	hsa-mir-433	4.0	0.618859	N
TCGA-KL-8334-01A-11R-2314-13	hsa-mir-4330	0.0	0.0	N
TCGA-KL-8334-01A-11R-2314-13	hsa-mir-448	0.0	0.0	N
TCGA-KL-8334-01A-11R-2314-13	hsa-mir-449a	3.0	0.464144	N
TCGA-KL-8334-01A-11R-2314-13	hsa-mir-449b	1.0	0.154715	N
TCGA-KL-8334-01A-11R-2314-13	hsa-mir-449c	0.0	0.0	N
TCGA-KL-8334-01A-11R-2314-13	hsa-mir-450a-1	5.0	0.773573	N
TCGA-KL-8334-01A-11R-2314-13	hsa-mir-450a-2	4.0	0.618859	N
TCGA-KL-8334-01A-11R-2314-13	hsa-mir-450b	36.0	5.569728	N
TCGA-KL-8334-01A-11R-2314-13	hsa-mir-451	14434.0	2233.151611	N
TCGA-KL-8334-01A-11R-2314-13	hsa-mir-452	181.0	28.003356	N
TCGA-KL-8334-01A-11R-2314-13	hsa-mir-454	19.0	2.939579	N
TCGA-KL-8334-01A-11R-2314-13	hsa-mir-455	172.0	26.610924	N
TCGA-KL-8334-01A-11R-2314-13	hsa-mir-466	7.0	1.083003	N
TCGA-KL-8334-01A-11R-2314-13	hsa-mir-483	22.0	3.403723	N
TCGA-KL-8334-01A-11R-2314-13	hsa-mir-484	153.0	23.671345	N
TCGA-KL-8334-01A-11R-2314-13	hsa-mir-485	3.0	0.464144	N
TCGA-KL-8334-01A-11R-2314-13	hsa-mir-486	10088.0	1560.761636	N
TCGA-KL-8334-01A-11R-2314-13	hsa-mir-487a	0.0	0.0	N
TCGA-KL-8334-01A-11R-2314-13	hsa-mir-487b	9.0	1.392432	N
TCGA-KL-8334-01A-11R-2314-13	hsa-mir-488	0.0	0.0	N
TCGA-KL-8334-01A-11R-2314-13	hsa-mir-489	2.0	0.309429	N
TCGA-KL-8334-01A-11R-2314-13	hsa-mir-490	0.0	0.0	N
TCGA-KL-8334-01A-11R-2314-13	hsa-mir-491	4.0	0.618859	N
TCGA-KL-8334-01A-11R-2314-13	hsa-mir-492	0.0	0.0	N
TCGA-KL-8334-01A-11R-2314-13	hsa-mir-493	34.0	5.260299	N
TCGA-KL-8334-01A-11R-2314-13	hsa-mir-494	0.0	0.0	N
TCGA-KL-8334-01A-11R-2314-13	hsa-mir-495	5.0	0.773573	N
TCGA-KL-8334-01A-11R-2314-13	hsa-mir-496	7.0	1.083003	N
TCGA-KL-8334-01A-11R-2314-13	hsa-mir-497	43.0	6.652731	N
TCGA-KL-8334-01A-11R-2314-13	hsa-mir-498	0.0	0.0	N
TCGA-KL-8334-01A-11R-2314-13	hsa-mir-499	2.0	0.309429	N
TCGA-KL-8334-01A-11R-2314-13	hsa-mir-500a	2156.0	333.564838	Y
TCGA-KL-8334-01A-11R-2314-13	hsa-mir-500b	58.0	8.973451	Y
TCGA-KL-8334-01A-11R-2314-13	hsa-mir-501	300.0	46.414402	N
TCGA-KL-8334-01A-11R-2314-13	hsa-mir-502	128.0	19.803478	Y
TCGA-KL-8334-01A-11R-2314-13	hsa-mir-503	55.0	8.509307	N
TCGA-KL-8334-01A-11R-2314-13	hsa-mir-504	8.0	1.237717	N
TCGA-KL-8334-01A-11R-2314-13	hsa-mir-505	85.0	13.150747	N
TCGA-KL-8334-01A-11R-2314-13	hsa-mir-506	5.0	0.773573	N
TCGA-KL-8334-01A-11R-2314-13	hsa-mir-507	0.0	0.0	N
TCGA-KL-8334-01A-11R-2314-13	hsa-mir-508	348.0	53.840707	N
TCGA-KL-8334-01A-11R-2314-13	hsa-mir-509-1	34.0	5.260299	N
TCGA-KL-8334-01A-11R-2314-13	hsa-mir-509-2	26.0	4.022582	N
TCGA-KL-8334-01A-11R-2314-13	hsa-mir-509-3	36.0	5.569728	N
TCGA-KL-8334-01A-11R-2314-13	hsa-mir-510	0.0	0.0	N
TCGA-KL-8334-01A-11R-2314-13	hsa-mir-511-1	9.0	1.392432	N
TCGA-KL-8334-01A-11R-2314-13	hsa-mir-511-2	6.0	0.928288	N
TCGA-KL-8334-01A-11R-2314-13	hsa-mir-512-1	1.0	0.154715	N
TCGA-KL-8334-01A-11R-2314-13	hsa-mir-512-2	1.0	0.154715	N
TCGA-KL-8334-01A-11R-2314-13	hsa-mir-513a-1	1.0	0.154715	N
TCGA-KL-8334-01A-11R-2314-13	hsa-mir-513a-2	0.0	0.0	N
TCGA-KL-8334-01A-11R-2314-13	hsa-mir-513b	0.0	0.0	N
TCGA-KL-8334-01A-11R-2314-13	hsa-mir-513c	0.0	0.0	N
TCGA-KL-8334-01A-11R-2314-13	hsa-mir-514-1	49.0	7.581019	N
TCGA-KL-8334-01A-11R-2314-13	hsa-mir-514-2	54.0	8.354592	N
TCGA-KL-8334-01A-11R-2314-13	hsa-mir-514-3	50.0	7.735734	N
TCGA-KL-8334-01A-11R-2314-13	hsa-mir-514b	1.0	0.154715	N
TCGA-KL-8334-01A-11R-2314-13	hsa-mir-515-1	1.0	0.154715	N
TCGA-KL-8334-01A-11R-2314-13	hsa-mir-515-2	0.0	0.0	N
TCGA-KL-8334-01A-11R-2314-13	hsa-mir-516a-1	0.0	0.0	N
TCGA-KL-8334-01A-11R-2314-13	hsa-mir-516a-2	0.0	0.0	N
TCGA-KL-8334-01A-11R-2314-13	hsa-mir-516b-1	0.0	0.0	N
TCGA-KL-8334-01A-11R-2314-13	hsa-mir-516b-2	0.0	0.0	N
TCGA-KL-8334-01A-11R-2314-13	hsa-mir-517a	0.0	0.0	N
TCGA-KL-8334-01A-11R-2314-13	hsa-mir-517b	0.0	0.0	N
TCGA-KL-8334-01A-11R-2314-13	hsa-mir-517c	0.0	0.0	N
TCGA-KL-8334-01A-11R-2314-13	hsa-mir-518a-1	0.0	0.0	N
TCGA-KL-8334-01A-11R-2314-13	hsa-mir-518a-2	0.0	0.0	N
TCGA-KL-8334-01A-11R-2314-13	hsa-mir-518b	0.0	0.0	N
TCGA-KL-8334-01A-11R-2314-13	hsa-mir-518c	2.0	0.309429	N
TCGA-KL-8334-01A-11R-2314-13	hsa-mir-518d	0.0	0.0	N
TCGA-KL-8334-01A-11R-2314-13	hsa-mir-518e	0.0	0.0	N
TCGA-KL-8334-01A-11R-2314-13	hsa-mir-518f	0.0	0.0	N
TCGA-KL-8334-01A-11R-2314-13	hsa-mir-519a-1	1.0	0.154715	N
TCGA-KL-8334-01A-11R-2314-13	hsa-mir-519a-2	0.0	0.0	N
TCGA-KL-8334-01A-11R-2314-13	hsa-mir-519b	0.0	0.0	N
TCGA-KL-8334-01A-11R-2314-13	hsa-mir-519c	1.0	0.154715	N
TCGA-KL-8334-01A-11R-2314-13	hsa-mir-519d	0.0	0.0	N
TCGA-KL-8334-01A-11R-2314-13	hsa-mir-519e	0.0	0.0	N
TCGA-KL-8334-01A-11R-2314-13	hsa-mir-520a	1.0	0.154715	N
TCGA-KL-8334-01A-11R-2314-13	hsa-mir-520b	0.0	0.0	N
TCGA-KL-8334-01A-11R-2314-13	hsa-mir-520c	0.0	0.0	N
TCGA-KL-8334-01A-11R-2314-13	hsa-mir-520d	0.0	0.0	N
TCGA-KL-8334-01A-11R-2314-13	hsa-mir-520e	0.0	0.0	N
TCGA-KL-8334-01A-11R-2314-13	hsa-mir-520f	0.0	0.0	N
TCGA-KL-8334-01A-11R-2314-13	hsa-mir-520g	0.0	0.0	N
TCGA-KL-8334-01A-11R-2314-13	hsa-mir-520h	0.0	0.0	N
TCGA-KL-8334-01A-11R-2314-13	hsa-mir-521-1	0.0	0.0	N
TCGA-KL-8334-01A-11R-2314-13	hsa-mir-521-2	0.0	0.0	N
TCGA-KL-8334-01A-11R-2314-13	hsa-mir-522	1.0	0.154715	N
TCGA-KL-8334-01A-11R-2314-13	hsa-mir-523	0.0	0.0	N
TCGA-KL-8334-01A-11R-2314-13	hsa-mir-524	0.0	0.0	N
TCGA-KL-8334-01A-11R-2314-13	hsa-mir-525	1.0	0.154715	N
TCGA-KL-8334-01A-11R-2314-13	hsa-mir-526a-1	0.0	0.0	N
TCGA-KL-8334-01A-11R-2314-13	hsa-mir-526a-2	0.0	0.0	N
TCGA-KL-8334-01A-11R-2314-13	hsa-mir-526b	0.0	0.0	N
TCGA-KL-8334-01A-11R-2314-13	hsa-mir-527	0.0	0.0	N
TCGA-KL-8334-01A-11R-2314-13	hsa-mir-532	21926.0	3392.273951	N
TCGA-KL-8334-01A-11R-2314-13	hsa-mir-539	10.0	1.547147	N
TCGA-KL-8334-01A-11R-2314-13	hsa-mir-541	0.0	0.0	N
TCGA-KL-8334-01A-11R-2314-13	hsa-mir-542	782.0	120.986875	N
TCGA-KL-8334-01A-11R-2314-13	hsa-mir-543	5.0	0.773573	N
TCGA-KL-8334-01A-11R-2314-13	hsa-mir-544	0.0	0.0	N
TCGA-KL-8334-01A-11R-2314-13	hsa-mir-544b	0.0	0.0	N
TCGA-KL-8334-01A-11R-2314-13	hsa-mir-545	2.0	0.309429	N
TCGA-KL-8334-01A-11R-2314-13	hsa-mir-548a-1	0.0	0.0	N
TCGA-KL-8334-01A-11R-2314-13	hsa-mir-548a-2	0.0	0.0	N
TCGA-KL-8334-01A-11R-2314-13	hsa-mir-548a-3	0.0	0.0	N
TCGA-KL-8334-01A-11R-2314-13	hsa-mir-548aa-1	0.0	0.0	N
TCGA-KL-8334-01A-11R-2314-13	hsa-mir-548aa-2	0.0	0.0	N
TCGA-KL-8334-01A-11R-2314-13	hsa-mir-548b	4.0	0.618859	N
TCGA-KL-8334-01A-11R-2314-13	hsa-mir-548c	0.0	0.0	N
TCGA-KL-8334-01A-11R-2314-13	hsa-mir-548d-1	0.0	0.0	N
TCGA-KL-8334-01A-11R-2314-13	hsa-mir-548d-2	0.0	0.0	N
TCGA-KL-8334-01A-11R-2314-13	hsa-mir-548e	2.0	0.309429	N
TCGA-KL-8334-01A-11R-2314-13	hsa-mir-548f-1	1.0	0.154715	N
TCGA-KL-8334-01A-11R-2314-13	hsa-mir-548f-2	0.0	0.0	N
TCGA-KL-8334-01A-11R-2314-13	hsa-mir-548f-3	0.0	0.0	N
TCGA-KL-8334-01A-11R-2314-13	hsa-mir-548f-4	0.0	0.0	N
TCGA-KL-8334-01A-11R-2314-13	hsa-mir-548f-5	0.0	0.0	N
TCGA-KL-8334-01A-11R-2314-13	hsa-mir-548g	0.0	0.0	N
TCGA-KL-8334-01A-11R-2314-13	hsa-mir-548h-1	0.0	0.0	N
TCGA-KL-8334-01A-11R-2314-13	hsa-mir-548h-2	0.0	0.0	N
TCGA-KL-8334-01A-11R-2314-13	hsa-mir-548h-3	0.0	0.0	N
TCGA-KL-8334-01A-11R-2314-13	hsa-mir-548h-4	0.0	0.0	N
TCGA-KL-8334-01A-11R-2314-13	hsa-mir-548i-1	0.0	0.0	N
TCGA-KL-8334-01A-11R-2314-13	hsa-mir-548i-2	0.0	0.0	N
TCGA-KL-8334-01A-11R-2314-13	hsa-mir-548i-3	0.0	0.0	N
TCGA-KL-8334-01A-11R-2314-13	hsa-mir-548i-4	0.0	0.0	N
TCGA-KL-8334-01A-11R-2314-13	hsa-mir-548j	3.0	0.464144	N
TCGA-KL-8334-01A-11R-2314-13	hsa-mir-548k	0.0	0.0	N
TCGA-KL-8334-01A-11R-2314-13	hsa-mir-548l	0.0	0.0	N
TCGA-KL-8334-01A-11R-2314-13	hsa-mir-548m	0.0	0.0	N
TCGA-KL-8334-01A-11R-2314-13	hsa-mir-548n	0.0	0.0	N
TCGA-KL-8334-01A-11R-2314-13	hsa-mir-548o	4.0	0.618859	N
TCGA-KL-8334-01A-11R-2314-13	hsa-mir-548p	0.0	0.0	N
TCGA-KL-8334-01A-11R-2314-13	hsa-mir-548q	0.0	0.0	N
TCGA-KL-8334-01A-11R-2314-13	hsa-mir-548s	0.0	0.0	N
TCGA-KL-8334-01A-11R-2314-13	hsa-mir-548t	1.0	0.154715	N
TCGA-KL-8334-01A-11R-2314-13	hsa-mir-548u	0.0	0.0	N
TCGA-KL-8334-01A-11R-2314-13	hsa-mir-548v	7.0	1.083003	N
TCGA-KL-8334-01A-11R-2314-13	hsa-mir-548w	0.0	0.0	N
TCGA-KL-8334-01A-11R-2314-13	hsa-mir-548x	0.0	0.0	N
TCGA-KL-8334-01A-11R-2314-13	hsa-mir-548y	10.0	1.547147	N
TCGA-KL-8334-01A-11R-2314-13	hsa-mir-548z	0.0	0.0	N
TCGA-KL-8334-01A-11R-2314-13	hsa-mir-549	2.0	0.309429	N
TCGA-KL-8334-01A-11R-2314-13	hsa-mir-550a-1	16.0	2.475435	N
TCGA-KL-8334-01A-11R-2314-13	hsa-mir-550a-2	14.0	2.166005	N
TCGA-KL-8334-01A-11R-2314-13	hsa-mir-550b-1	0.0	0.0	N
TCGA-KL-8334-01A-11R-2314-13	hsa-mir-550b-2	0.0	0.0	N
TCGA-KL-8334-01A-11R-2314-13	hsa-mir-551a	2.0	0.309429	N
TCGA-KL-8334-01A-11R-2314-13	hsa-mir-551b	39.0	6.033872	N
TCGA-KL-8334-01A-11R-2314-13	hsa-mir-552	7.0	1.083003	N
TCGA-KL-8334-01A-11R-2314-13	hsa-mir-553	0.0	0.0	N
TCGA-KL-8334-01A-11R-2314-13	hsa-mir-554	0.0	0.0	N
TCGA-KL-8334-01A-11R-2314-13	hsa-mir-555	0.0	0.0	N
TCGA-KL-8334-01A-11R-2314-13	hsa-mir-556	2.0	0.309429	N
TCGA-KL-8334-01A-11R-2314-13	hsa-mir-557	0.0	0.0	N
TCGA-KL-8334-01A-11R-2314-13	hsa-mir-558	0.0	0.0	N
TCGA-KL-8334-01A-11R-2314-13	hsa-mir-559	0.0	0.0	N
TCGA-KL-8334-01A-11R-2314-13	hsa-mir-561	30.0	4.64144	N
TCGA-KL-8334-01A-11R-2314-13	hsa-mir-562	0.0	0.0	N
TCGA-KL-8334-01A-11R-2314-13	hsa-mir-563	0.0	0.0	N
TCGA-KL-8334-01A-11R-2314-13	hsa-mir-564	0.0	0.0	N
TCGA-KL-8334-01A-11R-2314-13	hsa-mir-566	0.0	0.0	N
TCGA-KL-8334-01A-11R-2314-13	hsa-mir-567	0.0	0.0	N
TCGA-KL-8334-01A-11R-2314-13	hsa-mir-568	0.0	0.0	N
TCGA-KL-8334-01A-11R-2314-13	hsa-mir-569	0.0	0.0	N
TCGA-KL-8334-01A-11R-2314-13	hsa-mir-570	3.0	0.464144	N
TCGA-KL-8334-01A-11R-2314-13	hsa-mir-571	0.0	0.0	N
TCGA-KL-8334-01A-11R-2314-13	hsa-mir-572	0.0	0.0	N
TCGA-KL-8334-01A-11R-2314-13	hsa-mir-573	0.0	0.0	N
TCGA-KL-8334-01A-11R-2314-13	hsa-mir-574	96.0	14.852609	N
TCGA-KL-8334-01A-11R-2314-13	hsa-mir-575	0.0	0.0	N
TCGA-KL-8334-01A-11R-2314-13	hsa-mir-576	64.0	9.901739	N
TCGA-KL-8334-01A-11R-2314-13	hsa-mir-577	140.0	21.660054	N
TCGA-KL-8334-01A-11R-2314-13	hsa-mir-578	0.0	0.0	N
TCGA-KL-8334-01A-11R-2314-13	hsa-mir-579	2.0	0.309429	N
TCGA-KL-8334-01A-11R-2314-13	hsa-mir-580	7.0	1.083003	N
TCGA-KL-8334-01A-11R-2314-13	hsa-mir-581	4.0	0.618859	N
TCGA-KL-8334-01A-11R-2314-13	hsa-mir-582	4199.0	649.646918	N
TCGA-KL-8334-01A-11R-2314-13	hsa-mir-583	0.0	0.0	N
TCGA-KL-8334-01A-11R-2314-13	hsa-mir-584	606.0	93.757093	N
TCGA-KL-8334-01A-11R-2314-13	hsa-mir-585	4.0	0.618859	N
TCGA-KL-8334-01A-11R-2314-13	hsa-mir-586	0.0	0.0	N
TCGA-KL-8334-01A-11R-2314-13	hsa-mir-587	0.0	0.0	N
TCGA-KL-8334-01A-11R-2314-13	hsa-mir-588	0.0	0.0	N
TCGA-KL-8334-01A-11R-2314-13	hsa-mir-589	319.0	49.353981	N
TCGA-KL-8334-01A-11R-2314-13	hsa-mir-590	56.0	8.664022	N
TCGA-KL-8334-01A-11R-2314-13	hsa-mir-591	0.0	0.0	N
TCGA-KL-8334-01A-11R-2314-13	hsa-mir-592	14.0	2.166005	N
TCGA-KL-8334-01A-11R-2314-13	hsa-mir-593	0.0	0.0	N
TCGA-KL-8334-01A-11R-2314-13	hsa-mir-595	0.0	0.0	N
TCGA-KL-8334-01A-11R-2314-13	hsa-mir-596	0.0	0.0	N
TCGA-KL-8334-01A-11R-2314-13	hsa-mir-597	0.0	0.0	N
TCGA-KL-8334-01A-11R-2314-13	hsa-mir-598	479.0	74.108329	N
TCGA-KL-8334-01A-11R-2314-13	hsa-mir-599	0.0	0.0	N
TCGA-KL-8334-01A-11R-2314-13	hsa-mir-600	0.0	0.0	N
TCGA-KL-8334-01A-11R-2314-13	hsa-mir-601	0.0	0.0	N
TCGA-KL-8334-01A-11R-2314-13	hsa-mir-602	0.0	0.0	N
TCGA-KL-8334-01A-11R-2314-13	hsa-mir-603	0.0	0.0	N
TCGA-KL-8334-01A-11R-2314-13	hsa-mir-604	0.0	0.0	N
TCGA-KL-8334-01A-11R-2314-13	hsa-mir-605	1.0	0.154715	N
TCGA-KL-8334-01A-11R-2314-13	hsa-mir-606	0.0	0.0	N
TCGA-KL-8334-01A-11R-2314-13	hsa-mir-607	8.0	1.237717	N
TCGA-KL-8334-01A-11R-2314-13	hsa-mir-608	0.0	0.0	N
TCGA-KL-8334-01A-11R-2314-13	hsa-mir-609	0.0	0.0	N
TCGA-KL-8334-01A-11R-2314-13	hsa-mir-610	0.0	0.0	N
TCGA-KL-8334-01A-11R-2314-13	hsa-mir-611	0.0	0.0	N
TCGA-KL-8334-01A-11R-2314-13	hsa-mir-612	0.0	0.0	N
TCGA-KL-8334-01A-11R-2314-13	hsa-mir-613	0.0	0.0	N
TCGA-KL-8334-01A-11R-2314-13	hsa-mir-614	0.0	0.0	N
TCGA-KL-8334-01A-11R-2314-13	hsa-mir-615	9.0	1.392432	N
TCGA-KL-8334-01A-11R-2314-13	hsa-mir-616	20.0	3.094293	N
TCGA-KL-8334-01A-11R-2314-13	hsa-mir-617	0.0	0.0	N
TCGA-KL-8334-01A-11R-2314-13	hsa-mir-618	35.0	5.415014	N
TCGA-KL-8334-01A-11R-2314-13	hsa-mir-619	0.0	0.0	N
TCGA-KL-8334-01A-11R-2314-13	hsa-mir-620	0.0	0.0	N
TCGA-KL-8334-01A-11R-2314-13	hsa-mir-621	0.0	0.0	N
TCGA-KL-8334-01A-11R-2314-13	hsa-mir-622	0.0	0.0	N
TCGA-KL-8334-01A-11R-2314-13	hsa-mir-623	0.0	0.0	N
TCGA-KL-8334-01A-11R-2314-13	hsa-mir-624	11.0	1.701861	N
TCGA-KL-8334-01A-11R-2314-13	hsa-mir-625	366.0	56.625571	N
TCGA-KL-8334-01A-11R-2314-13	hsa-mir-626	0.0	0.0	N
TCGA-KL-8334-01A-11R-2314-13	hsa-mir-627	4.0	0.618859	N
TCGA-KL-8334-01A-11R-2314-13	hsa-mir-628	46.0	7.116875	N
TCGA-KL-8334-01A-11R-2314-13	hsa-mir-629	564.0	87.259076	N
TCGA-KL-8334-01A-11R-2314-13	hsa-mir-630	0.0	0.0	N
TCGA-KL-8334-01A-11R-2314-13	hsa-mir-631	0.0	0.0	N
TCGA-KL-8334-01A-11R-2314-13	hsa-mir-632	0.0	0.0	N
TCGA-KL-8334-01A-11R-2314-13	hsa-mir-633	0.0	0.0	N
TCGA-KL-8334-01A-11R-2314-13	hsa-mir-634	0.0	0.0	N
TCGA-KL-8334-01A-11R-2314-13	hsa-mir-635	0.0	0.0	N
TCGA-KL-8334-01A-11R-2314-13	hsa-mir-636	3.0	0.464144	N
TCGA-KL-8334-01A-11R-2314-13	hsa-mir-637	0.0	0.0	N
TCGA-KL-8334-01A-11R-2314-13	hsa-mir-638	0.0	0.0	N
TCGA-KL-8334-01A-11R-2314-13	hsa-mir-639	0.0	0.0	N
TCGA-KL-8334-01A-11R-2314-13	hsa-mir-640	0.0	0.0	N
TCGA-KL-8334-01A-11R-2314-13	hsa-mir-641	0.0	0.0	N
TCGA-KL-8334-01A-11R-2314-13	hsa-mir-642a	11.0	1.701861	N
TCGA-KL-8334-01A-11R-2314-13	hsa-mir-642b	0.0	0.0	N
TCGA-KL-8334-01A-11R-2314-13	hsa-mir-643	1.0	0.154715	N
TCGA-KL-8334-01A-11R-2314-13	hsa-mir-644	0.0	0.0	N
TCGA-KL-8334-01A-11R-2314-13	hsa-mir-645	0.0	0.0	N
TCGA-KL-8334-01A-11R-2314-13	hsa-mir-646	0.0	0.0	N
TCGA-KL-8334-01A-11R-2314-13	hsa-mir-647	0.0	0.0	N
TCGA-KL-8334-01A-11R-2314-13	hsa-mir-648	0.0	0.0	N
TCGA-KL-8334-01A-11R-2314-13	hsa-mir-649	0.0	0.0	N
TCGA-KL-8334-01A-11R-2314-13	hsa-mir-650	0.0	0.0	N
TCGA-KL-8334-01A-11R-2314-13	hsa-mir-651	257.0	39.761671	N
TCGA-KL-8334-01A-11R-2314-13	hsa-mir-652	199.0	30.78822	N
TCGA-KL-8334-01A-11R-2314-13	hsa-mir-653	228.0	35.274946	N
TCGA-KL-8334-01A-11R-2314-13	hsa-mir-654	15.0	2.32072	N
TCGA-KL-8334-01A-11R-2314-13	hsa-mir-655	0.0	0.0	N
TCGA-KL-8334-01A-11R-2314-13	hsa-mir-656	0.0	0.0	N
TCGA-KL-8334-01A-11R-2314-13	hsa-mir-657	0.0	0.0	N
TCGA-KL-8334-01A-11R-2314-13	hsa-mir-658	0.0	0.0	N
TCGA-KL-8334-01A-11R-2314-13	hsa-mir-659	18.0	2.784864	N
TCGA-KL-8334-01A-11R-2314-13	hsa-mir-660	1193.0	184.574607	N
TCGA-KL-8334-01A-11R-2314-13	hsa-mir-661	0.0	0.0	N
TCGA-KL-8334-01A-11R-2314-13	hsa-mir-662	0.0	0.0	N
TCGA-KL-8334-01A-11R-2314-13	hsa-mir-663	1.0	0.154715	N
TCGA-KL-8334-01A-11R-2314-13	hsa-mir-663b	0.0	0.0	N
TCGA-KL-8334-01A-11R-2314-13	hsa-mir-664	220.0	34.037228	N
TCGA-KL-8334-01A-11R-2314-13	hsa-mir-665	0.0	0.0	N
TCGA-KL-8334-01A-11R-2314-13	hsa-mir-668	0.0	0.0	N
TCGA-KL-8334-01A-11R-2314-13	hsa-mir-670	0.0	0.0	N
TCGA-KL-8334-01A-11R-2314-13	hsa-mir-671	43.0	6.652731	N
TCGA-KL-8334-01A-11R-2314-13	hsa-mir-675	125.0	19.339334	N
TCGA-KL-8334-01A-11R-2314-13	hsa-mir-676	6.0	0.928288	N
TCGA-KL-8334-01A-11R-2314-13	hsa-mir-7-1	106.0	16.399755	N
TCGA-KL-8334-01A-11R-2314-13	hsa-mir-7-2	0.0	0.0	N
TCGA-KL-8334-01A-11R-2314-13	hsa-mir-7-3	0.0	0.0	N
TCGA-KL-8334-01A-11R-2314-13	hsa-mir-708	290.0	44.867256	N
TCGA-KL-8334-01A-11R-2314-13	hsa-mir-711	0.0	0.0	N
TCGA-KL-8334-01A-11R-2314-13	hsa-mir-718	0.0	0.0	N
TCGA-KL-8334-01A-11R-2314-13	hsa-mir-720	0.0	0.0	N
TCGA-KL-8334-01A-11R-2314-13	hsa-mir-744	70.0	10.830027	N
TCGA-KL-8334-01A-11R-2314-13	hsa-mir-758	25.0	3.867867	N
TCGA-KL-8334-01A-11R-2314-13	hsa-mir-759	0.0	0.0	N
TCGA-KL-8334-01A-11R-2314-13	hsa-mir-760	14.0	2.166005	N
TCGA-KL-8334-01A-11R-2314-13	hsa-mir-761	0.0	0.0	N
TCGA-KL-8334-01A-11R-2314-13	hsa-mir-762	0.0	0.0	N
TCGA-KL-8334-01A-11R-2314-13	hsa-mir-764	0.0	0.0	N
TCGA-KL-8334-01A-11R-2314-13	hsa-mir-765	0.0	0.0	N
TCGA-KL-8334-01A-11R-2314-13	hsa-mir-766	31.0	4.796155	N
TCGA-KL-8334-01A-11R-2314-13	hsa-mir-767	0.0	0.0	N
TCGA-KL-8334-01A-11R-2314-13	hsa-mir-769	103.0	15.935611	N
TCGA-KL-8334-01A-11R-2314-13	hsa-mir-770	0.0	0.0	N
TCGA-KL-8334-01A-11R-2314-13	hsa-mir-802	0.0	0.0	N
TCGA-KL-8334-01A-11R-2314-13	hsa-mir-873	0.0	0.0	N
TCGA-KL-8334-01A-11R-2314-13	hsa-mir-874	2827.0	437.378385	N
TCGA-KL-8334-01A-11R-2314-13	hsa-mir-875	0.0	0.0	N
TCGA-KL-8334-01A-11R-2314-13	hsa-mir-876	0.0	0.0	N
TCGA-KL-8334-01A-11R-2314-13	hsa-mir-877	4.0	0.618859	N
TCGA-KL-8334-01A-11R-2314-13	hsa-mir-885	59.0	9.128166	N
TCGA-KL-8334-01A-11R-2314-13	hsa-mir-887	10.0	1.547147	N
TCGA-KL-8334-01A-11R-2314-13	hsa-mir-888	592.0	91.591087	N
TCGA-KL-8334-01A-11R-2314-13	hsa-mir-889	41.0	6.343302	N
TCGA-KL-8334-01A-11R-2314-13	hsa-mir-890	13.0	2.011291	N
TCGA-KL-8334-01A-11R-2314-13	hsa-mir-891a	105948.0	16391.710326	N
TCGA-KL-8334-01A-11R-2314-13	hsa-mir-891b	420.0	64.980163	N
TCGA-KL-8334-01A-11R-2314-13	hsa-mir-892a	2098.0	324.591387	N
TCGA-KL-8334-01A-11R-2314-13	hsa-mir-892b	411.0	63.587731	N
TCGA-KL-8334-01A-11R-2314-13	hsa-mir-9-1	376.0	58.172718	N
TCGA-KL-8334-01A-11R-2314-13	hsa-mir-9-2	385.0	59.56515	N
TCGA-KL-8334-01A-11R-2314-13	hsa-mir-9-3	0.0	0.0	N
TCGA-KL-8334-01A-11R-2314-13	hsa-mir-920	0.0	0.0	N
TCGA-KL-8334-01A-11R-2314-13	hsa-mir-921	0.0	0.0	N
TCGA-KL-8334-01A-11R-2314-13	hsa-mir-922	0.0	0.0	N
TCGA-KL-8334-01A-11R-2314-13	hsa-mir-924	0.0	0.0	N
TCGA-KL-8334-01A-11R-2314-13	hsa-mir-92a-1	1258.0	194.63106	N
TCGA-KL-8334-01A-11R-2314-13	hsa-mir-92a-2	29177.0	4514.110056	N
TCGA-KL-8334-01A-11R-2314-13	hsa-mir-92b	379.0	58.636862	N
TCGA-KL-8334-01A-11R-2314-13	hsa-mir-93	18069.0	2795.539452	N
TCGA-KL-8334-01A-11R-2314-13	hsa-mir-933	0.0	0.0	N
TCGA-KL-8334-01A-11R-2314-13	hsa-mir-934	2.0	0.309429	N
TCGA-KL-8334-01A-11R-2314-13	hsa-mir-935	14.0	2.166005	N
TCGA-KL-8334-01A-11R-2314-13	hsa-mir-936	0.0	0.0	N
TCGA-KL-8334-01A-11R-2314-13	hsa-mir-937	1.0	0.154715	N
TCGA-KL-8334-01A-11R-2314-13	hsa-mir-938	0.0	0.0	N
TCGA-KL-8334-01A-11R-2314-13	hsa-mir-939	2.0	0.309429	N
TCGA-KL-8334-01A-11R-2314-13	hsa-mir-940	3.0	0.464144	N
TCGA-KL-8334-01A-11R-2314-13	hsa-mir-941-1	0.0	0.0	N
TCGA-KL-8334-01A-11R-2314-13	hsa-mir-941-3	0.0	0.0	N
TCGA-KL-8334-01A-11R-2314-13	hsa-mir-941-4	0.0	0.0	N
TCGA-KL-8334-01A-11R-2314-13	hsa-mir-942	22.0	3.403723	N
TCGA-KL-8334-01A-11R-2314-13	hsa-mir-943	2.0	0.309429	N
TCGA-KL-8334-01A-11R-2314-13	hsa-mir-944	2.0	0.309429	N
TCGA-KL-8334-01A-11R-2314-13	hsa-mir-95	5.0	0.773573	N
TCGA-KL-8334-01A-11R-2314-13	hsa-mir-96	295.0	45.640829	N
TCGA-KL-8334-01A-11R-2314-13	hsa-mir-98	209.0	32.335367	N
TCGA-KL-8334-01A-11R-2314-13	hsa-mir-99a	6298.0	974.39302	Y
TCGA-KL-8334-01A-11R-2314-13	hsa-mir-99b	134164.0	20757.139579	N
