# Supplementary material for: Dysfunctional miRNA-Mediated Regulation in Chromophobe Renal Cell Carcinoma
Source: PLoS One. 2016 Jun 3;11(6):e0156324. doi: 10.1371/journal.pone.0156324 (PMC4892590; doi:10.1371/journal.pone.0156324)
Supplement: S1 File — (ZIP) [file pone.0156324.s001.zip › S1_File miRNA expression profile downloaded from TCGA/case/bcgsc.ca__IlluminaHiSeq_miRNASeq__TCGA-KL-8335-01A-11R-2314-13__mirna_quantification.txt]

barcode	miRNA_ID	read_count	reads_per_million_miRNA_mapped	cross-mapped
TCGA-KL-8335-01A-11R-2314-13	hsa-let-7a-1	71974.0	9583.432143	N
TCGA-KL-8335-01A-11R-2314-13	hsa-let-7a-2	144253.0	19207.475434	Y
TCGA-KL-8335-01A-11R-2314-13	hsa-let-7a-3	72491.0	9652.271368	N
TCGA-KL-8335-01A-11R-2314-13	hsa-let-7b	89111.0	11865.246084	N
TCGA-KL-8335-01A-11R-2314-13	hsa-let-7c	15580.0	2074.497357	Y
TCGA-KL-8335-01A-11R-2314-13	hsa-let-7d	3586.0	477.480586	N
TCGA-KL-8335-01A-11R-2314-13	hsa-let-7e	7616.0	1014.080351	N
TCGA-KL-8335-01A-11R-2314-13	hsa-let-7f-1	155.0	20.638453	N
TCGA-KL-8335-01A-11R-2314-13	hsa-let-7f-2	89741.0	11949.131407	N
TCGA-KL-8335-01A-11R-2314-13	hsa-let-7g	6260.0	833.527179	N
TCGA-KL-8335-01A-11R-2314-13	hsa-let-7i	2351.0	313.038722	N
TCGA-KL-8335-01A-11R-2314-13	hsa-mir-1-1	0.0	0.0	N
TCGA-KL-8335-01A-11R-2314-13	hsa-mir-1-2	65.0	8.654835	N
TCGA-KL-8335-01A-11R-2314-13	hsa-mir-100	60461.0	8050.46115	Y
TCGA-KL-8335-01A-11R-2314-13	hsa-mir-101-1	297424.0	39602.39422	N
TCGA-KL-8335-01A-11R-2314-13	hsa-mir-101-2	480.0	63.912627	N
TCGA-KL-8335-01A-11R-2314-13	hsa-mir-103-1	46986.0	6256.247293	Y
TCGA-KL-8335-01A-11R-2314-13	hsa-mir-103-1-as	0.0	0.0	N
TCGA-KL-8335-01A-11R-2314-13	hsa-mir-103-2	23.0	3.06248	N
TCGA-KL-8335-01A-11R-2314-13	hsa-mir-103-2-as	0.0	0.0	N
TCGA-KL-8335-01A-11R-2314-13	hsa-mir-105-1	2.0	0.266303	N
TCGA-KL-8335-01A-11R-2314-13	hsa-mir-105-2	1.0	0.133151	N
TCGA-KL-8335-01A-11R-2314-13	hsa-mir-106a	62.0	8.255381	Y
TCGA-KL-8335-01A-11R-2314-13	hsa-mir-106b	1814.0	241.53647	N
TCGA-KL-8335-01A-11R-2314-13	hsa-mir-107	489.0	65.110989	Y
TCGA-KL-8335-01A-11R-2314-13	hsa-mir-10a	1092416.0	145456.617773	N
TCGA-KL-8335-01A-11R-2314-13	hsa-mir-10b	794449.0	105781.922393	N
TCGA-KL-8335-01A-11R-2314-13	hsa-mir-1178	0.0	0.0	N
TCGA-KL-8335-01A-11R-2314-13	hsa-mir-1179	4.0	0.532605	N
TCGA-KL-8335-01A-11R-2314-13	hsa-mir-1180	35.0	4.660296	N
TCGA-KL-8335-01A-11R-2314-13	hsa-mir-1181	0.0	0.0	N
TCGA-KL-8335-01A-11R-2314-13	hsa-mir-1182	0.0	0.0	N
TCGA-KL-8335-01A-11R-2314-13	hsa-mir-1183	0.0	0.0	N
TCGA-KL-8335-01A-11R-2314-13	hsa-mir-1184-1	0.0	0.0	N
TCGA-KL-8335-01A-11R-2314-13	hsa-mir-1184-2	0.0	0.0	N
TCGA-KL-8335-01A-11R-2314-13	hsa-mir-1184-3	0.0	0.0	N
TCGA-KL-8335-01A-11R-2314-13	hsa-mir-1185-1	0.0	0.0	N
TCGA-KL-8335-01A-11R-2314-13	hsa-mir-1185-2	0.0	0.0	N
TCGA-KL-8335-01A-11R-2314-13	hsa-mir-1193	0.0	0.0	N
TCGA-KL-8335-01A-11R-2314-13	hsa-mir-1197	0.0	0.0	N
TCGA-KL-8335-01A-11R-2314-13	hsa-mir-1200	0.0	0.0	N
TCGA-KL-8335-01A-11R-2314-13	hsa-mir-1202	0.0	0.0	N
TCGA-KL-8335-01A-11R-2314-13	hsa-mir-1203	0.0	0.0	N
TCGA-KL-8335-01A-11R-2314-13	hsa-mir-1204	0.0	0.0	N
TCGA-KL-8335-01A-11R-2314-13	hsa-mir-1205	0.0	0.0	N
TCGA-KL-8335-01A-11R-2314-13	hsa-mir-1206	0.0	0.0	N
TCGA-KL-8335-01A-11R-2314-13	hsa-mir-1207	0.0	0.0	N
TCGA-KL-8335-01A-11R-2314-13	hsa-mir-1208	0.0	0.0	N
TCGA-KL-8335-01A-11R-2314-13	hsa-mir-122	15.0	1.99727	N
TCGA-KL-8335-01A-11R-2314-13	hsa-mir-1224	9.0	1.198362	N
TCGA-KL-8335-01A-11R-2314-13	hsa-mir-1225	0.0	0.0	N
TCGA-KL-8335-01A-11R-2314-13	hsa-mir-1226	2.0	0.266303	N
TCGA-KL-8335-01A-11R-2314-13	hsa-mir-1227	1.0	0.133151	N
TCGA-KL-8335-01A-11R-2314-13	hsa-mir-1228	2.0	0.266303	N
TCGA-KL-8335-01A-11R-2314-13	hsa-mir-1229	1.0	0.133151	N
TCGA-KL-8335-01A-11R-2314-13	hsa-mir-1231	0.0	0.0	N
TCGA-KL-8335-01A-11R-2314-13	hsa-mir-1233-1	0.0	0.0	N
TCGA-KL-8335-01A-11R-2314-13	hsa-mir-1233-2	0.0	0.0	N
TCGA-KL-8335-01A-11R-2314-13	hsa-mir-1234	1.0	0.133151	N
TCGA-KL-8335-01A-11R-2314-13	hsa-mir-1236	0.0	0.0	N
TCGA-KL-8335-01A-11R-2314-13	hsa-mir-1237	0.0	0.0	N
TCGA-KL-8335-01A-11R-2314-13	hsa-mir-1238	0.0	0.0	N
TCGA-KL-8335-01A-11R-2314-13	hsa-mir-124-1	0.0	0.0	N
TCGA-KL-8335-01A-11R-2314-13	hsa-mir-124-2	0.0	0.0	N
TCGA-KL-8335-01A-11R-2314-13	hsa-mir-124-3	1.0	0.133151	N
TCGA-KL-8335-01A-11R-2314-13	hsa-mir-1243	0.0	0.0	N
TCGA-KL-8335-01A-11R-2314-13	hsa-mir-1244-1	0.0	0.0	N
TCGA-KL-8335-01A-11R-2314-13	hsa-mir-1244-2	0.0	0.0	N
TCGA-KL-8335-01A-11R-2314-13	hsa-mir-1244-3	0.0	0.0	N
TCGA-KL-8335-01A-11R-2314-13	hsa-mir-1245	1.0	0.133151	N
TCGA-KL-8335-01A-11R-2314-13	hsa-mir-1246	0.0	0.0	N
TCGA-KL-8335-01A-11R-2314-13	hsa-mir-1247	1.0	0.133151	N
TCGA-KL-8335-01A-11R-2314-13	hsa-mir-1248	8.0	1.06521	N
TCGA-KL-8335-01A-11R-2314-13	hsa-mir-1249	6.0	0.798908	N
TCGA-KL-8335-01A-11R-2314-13	hsa-mir-1250	0.0	0.0	N
TCGA-KL-8335-01A-11R-2314-13	hsa-mir-1251	4.0	0.532605	N
TCGA-KL-8335-01A-11R-2314-13	hsa-mir-1252	0.0	0.0	N
TCGA-KL-8335-01A-11R-2314-13	hsa-mir-1253	0.0	0.0	N
TCGA-KL-8335-01A-11R-2314-13	hsa-mir-1254	2.0	0.266303	N
TCGA-KL-8335-01A-11R-2314-13	hsa-mir-1255a	1.0	0.133151	N
TCGA-KL-8335-01A-11R-2314-13	hsa-mir-1255b-1	0.0	0.0	N
TCGA-KL-8335-01A-11R-2314-13	hsa-mir-1255b-2	0.0	0.0	N
TCGA-KL-8335-01A-11R-2314-13	hsa-mir-1256	0.0	0.0	N
TCGA-KL-8335-01A-11R-2314-13	hsa-mir-1257	0.0	0.0	N
TCGA-KL-8335-01A-11R-2314-13	hsa-mir-1258	29.0	3.861388	N
TCGA-KL-8335-01A-11R-2314-13	hsa-mir-125a	5323.0	708.764405	N
TCGA-KL-8335-01A-11R-2314-13	hsa-mir-125b-1	6541.0	870.942697	N
TCGA-KL-8335-01A-11R-2314-13	hsa-mir-125b-2	197.0	26.230807	N
TCGA-KL-8335-01A-11R-2314-13	hsa-mir-126	13812.0	1839.085847	N
TCGA-KL-8335-01A-11R-2314-13	hsa-mir-1260	1.0	0.133151	N
TCGA-KL-8335-01A-11R-2314-13	hsa-mir-1260b	0.0	0.0	N
TCGA-KL-8335-01A-11R-2314-13	hsa-mir-1261	0.0	0.0	N
TCGA-KL-8335-01A-11R-2314-13	hsa-mir-1262	14.0	1.864118	N
TCGA-KL-8335-01A-11R-2314-13	hsa-mir-1263	0.0	0.0	N
TCGA-KL-8335-01A-11R-2314-13	hsa-mir-1264	0.0	0.0	N
TCGA-KL-8335-01A-11R-2314-13	hsa-mir-1265	0.0	0.0	N
TCGA-KL-8335-01A-11R-2314-13	hsa-mir-1266	15.0	1.99727	N
TCGA-KL-8335-01A-11R-2314-13	hsa-mir-1267	0.0	0.0	N
TCGA-KL-8335-01A-11R-2314-13	hsa-mir-1268	0.0	0.0	N
TCGA-KL-8335-01A-11R-2314-13	hsa-mir-1269	9.0	1.198362	N
TCGA-KL-8335-01A-11R-2314-13	hsa-mir-127	2011.0	267.767278	N
TCGA-KL-8335-01A-11R-2314-13	hsa-mir-1270-1	9.0	1.198362	N
TCGA-KL-8335-01A-11R-2314-13	hsa-mir-1270-2	7.0	0.932059	N
TCGA-KL-8335-01A-11R-2314-13	hsa-mir-1271	12.0	1.597816	N
TCGA-KL-8335-01A-11R-2314-13	hsa-mir-1272	0.0	0.0	N
TCGA-KL-8335-01A-11R-2314-13	hsa-mir-1273	0.0	0.0	N
TCGA-KL-8335-01A-11R-2314-13	hsa-mir-1273c	0.0	0.0	N
TCGA-KL-8335-01A-11R-2314-13	hsa-mir-1273d	0.0	0.0	N
TCGA-KL-8335-01A-11R-2314-13	hsa-mir-1274a	0.0	0.0	N
TCGA-KL-8335-01A-11R-2314-13	hsa-mir-1274b	8.0	1.06521	N
TCGA-KL-8335-01A-11R-2314-13	hsa-mir-1275	0.0	0.0	N
TCGA-KL-8335-01A-11R-2314-13	hsa-mir-1276	0.0	0.0	N
TCGA-KL-8335-01A-11R-2314-13	hsa-mir-1277	4.0	0.532605	N
TCGA-KL-8335-01A-11R-2314-13	hsa-mir-1278	0.0	0.0	N
TCGA-KL-8335-01A-11R-2314-13	hsa-mir-1279	0.0	0.0	N
TCGA-KL-8335-01A-11R-2314-13	hsa-mir-128-1	622.0	82.820113	N
TCGA-KL-8335-01A-11R-2314-13	hsa-mir-128-2	441.0	58.719726	N
TCGA-KL-8335-01A-11R-2314-13	hsa-mir-1280	0.0	0.0	N
TCGA-KL-8335-01A-11R-2314-13	hsa-mir-1281	0.0	0.0	N
TCGA-KL-8335-01A-11R-2314-13	hsa-mir-1282	0.0	0.0	N
TCGA-KL-8335-01A-11R-2314-13	hsa-mir-1283-1	0.0	0.0	N
TCGA-KL-8335-01A-11R-2314-13	hsa-mir-1283-2	0.0	0.0	N
TCGA-KL-8335-01A-11R-2314-13	hsa-mir-1284	1.0	0.133151	N
TCGA-KL-8335-01A-11R-2314-13	hsa-mir-1285-1	0.0	0.0	N
TCGA-KL-8335-01A-11R-2314-13	hsa-mir-1285-2	0.0	0.0	N
TCGA-KL-8335-01A-11R-2314-13	hsa-mir-1286	0.0	0.0	N
TCGA-KL-8335-01A-11R-2314-13	hsa-mir-1287	43.0	5.725506	N
TCGA-KL-8335-01A-11R-2314-13	hsa-mir-1288	1.0	0.133151	N
TCGA-KL-8335-01A-11R-2314-13	hsa-mir-1289-1	0.0	0.0	N
TCGA-KL-8335-01A-11R-2314-13	hsa-mir-1289-2	0.0	0.0	N
TCGA-KL-8335-01A-11R-2314-13	hsa-mir-129-1	111.0	14.779795	N
TCGA-KL-8335-01A-11R-2314-13	hsa-mir-129-2	109.0	14.513492	N
TCGA-KL-8335-01A-11R-2314-13	hsa-mir-1290	0.0	0.0	N
TCGA-KL-8335-01A-11R-2314-13	hsa-mir-1291	1.0	0.133151	N
TCGA-KL-8335-01A-11R-2314-13	hsa-mir-1292	1.0	0.133151	N
TCGA-KL-8335-01A-11R-2314-13	hsa-mir-1293	2.0	0.266303	N
TCGA-KL-8335-01A-11R-2314-13	hsa-mir-1294	0.0	0.0	N
TCGA-KL-8335-01A-11R-2314-13	hsa-mir-1295	0.0	0.0	N
TCGA-KL-8335-01A-11R-2314-13	hsa-mir-1296	50.0	6.657565	N
TCGA-KL-8335-01A-11R-2314-13	hsa-mir-1297	0.0	0.0	N
TCGA-KL-8335-01A-11R-2314-13	hsa-mir-1298	0.0	0.0	N
TCGA-KL-8335-01A-11R-2314-13	hsa-mir-1299	0.0	0.0	N
TCGA-KL-8335-01A-11R-2314-13	hsa-mir-1301	16.0	2.130421	N
TCGA-KL-8335-01A-11R-2314-13	hsa-mir-1302-1	0.0	0.0	N
TCGA-KL-8335-01A-11R-2314-13	hsa-mir-1302-10	0.0	0.0	N
TCGA-KL-8335-01A-11R-2314-13	hsa-mir-1302-11	0.0	0.0	N
TCGA-KL-8335-01A-11R-2314-13	hsa-mir-1302-2	0.0	0.0	N
TCGA-KL-8335-01A-11R-2314-13	hsa-mir-1302-3	0.0	0.0	N
TCGA-KL-8335-01A-11R-2314-13	hsa-mir-1302-4	0.0	0.0	N
TCGA-KL-8335-01A-11R-2314-13	hsa-mir-1302-5	0.0	0.0	N
TCGA-KL-8335-01A-11R-2314-13	hsa-mir-1302-6	0.0	0.0	N
TCGA-KL-8335-01A-11R-2314-13	hsa-mir-1302-7	0.0	0.0	N
TCGA-KL-8335-01A-11R-2314-13	hsa-mir-1302-8	0.0	0.0	N
TCGA-KL-8335-01A-11R-2314-13	hsa-mir-1302-9	0.0	0.0	N
TCGA-KL-8335-01A-11R-2314-13	hsa-mir-1303	0.0	0.0	N
TCGA-KL-8335-01A-11R-2314-13	hsa-mir-1304	4.0	0.532605	N
TCGA-KL-8335-01A-11R-2314-13	hsa-mir-1305	2.0	0.266303	N
TCGA-KL-8335-01A-11R-2314-13	hsa-mir-1306	41.0	5.459204	N
TCGA-KL-8335-01A-11R-2314-13	hsa-mir-1307	3790.0	504.643452	N
TCGA-KL-8335-01A-11R-2314-13	hsa-mir-130a	247.0	32.888373	N
TCGA-KL-8335-01A-11R-2314-13	hsa-mir-130b	54.0	7.190171	N
TCGA-KL-8335-01A-11R-2314-13	hsa-mir-132	655.0	87.214106	N
TCGA-KL-8335-01A-11R-2314-13	hsa-mir-1321	0.0	0.0	N
TCGA-KL-8335-01A-11R-2314-13	hsa-mir-1322	2.0	0.266303	N
TCGA-KL-8335-01A-11R-2314-13	hsa-mir-1323	0.0	0.0	N
TCGA-KL-8335-01A-11R-2314-13	hsa-mir-1324	0.0	0.0	N
TCGA-KL-8335-01A-11R-2314-13	hsa-mir-133a-1	17.0	2.263572	N
TCGA-KL-8335-01A-11R-2314-13	hsa-mir-133a-2	0.0	0.0	N
TCGA-KL-8335-01A-11R-2314-13	hsa-mir-133b	0.0	0.0	N
TCGA-KL-8335-01A-11R-2314-13	hsa-mir-134	331.0	44.073082	N
TCGA-KL-8335-01A-11R-2314-13	hsa-mir-135a-1	21.0	2.796177	N
TCGA-KL-8335-01A-11R-2314-13	hsa-mir-135a-2	2.0	0.266303	N
TCGA-KL-8335-01A-11R-2314-13	hsa-mir-135b	6.0	0.798908	N
TCGA-KL-8335-01A-11R-2314-13	hsa-mir-136	127.0	16.910216	N
TCGA-KL-8335-01A-11R-2314-13	hsa-mir-137	8.0	1.06521	N
TCGA-KL-8335-01A-11R-2314-13	hsa-mir-138-1	0.0	0.0	N
TCGA-KL-8335-01A-11R-2314-13	hsa-mir-138-2	2.0	0.266303	N
TCGA-KL-8335-01A-11R-2314-13	hsa-mir-139	758.0	100.92869	N
TCGA-KL-8335-01A-11R-2314-13	hsa-mir-140	14087.0	1875.702456	N
TCGA-KL-8335-01A-11R-2314-13	hsa-mir-141	12954.0	1724.842026	N
TCGA-KL-8335-01A-11R-2314-13	hsa-mir-142	3723.0	495.722315	N
TCGA-KL-8335-01A-11R-2314-13	hsa-mir-143	286568.0	38156.903636	N
TCGA-KL-8335-01A-11R-2314-13	hsa-mir-144	879.0	117.039999	N
TCGA-KL-8335-01A-11R-2314-13	hsa-mir-145	5739.0	764.155349	N
TCGA-KL-8335-01A-11R-2314-13	hsa-mir-1468	192.0	25.565051	N
TCGA-KL-8335-01A-11R-2314-13	hsa-mir-1469	0.0	0.0	N
TCGA-KL-8335-01A-11R-2314-13	hsa-mir-146a	124.0	16.510762	N
TCGA-KL-8335-01A-11R-2314-13	hsa-mir-146b	970.0	129.156767	N
TCGA-KL-8335-01A-11R-2314-13	hsa-mir-147	0.0	0.0	N
TCGA-KL-8335-01A-11R-2314-13	hsa-mir-1470	0.0	0.0	N
TCGA-KL-8335-01A-11R-2314-13	hsa-mir-1471	0.0	0.0	N
TCGA-KL-8335-01A-11R-2314-13	hsa-mir-147b	0.0	0.0	N
TCGA-KL-8335-01A-11R-2314-13	hsa-mir-148a	193462.0	25759.718081	N
TCGA-KL-8335-01A-11R-2314-13	hsa-mir-148b	729.0	97.067303	N
TCGA-KL-8335-01A-11R-2314-13	hsa-mir-149	46.0	6.12496	N
TCGA-KL-8335-01A-11R-2314-13	hsa-mir-150	1584.0	210.91167	N
TCGA-KL-8335-01A-11R-2314-13	hsa-mir-151	17234.0	2294.729618	N
TCGA-KL-8335-01A-11R-2314-13	hsa-mir-152	1391.0	185.213468	N
TCGA-KL-8335-01A-11R-2314-13	hsa-mir-153-1	1.0	0.133151	N
TCGA-KL-8335-01A-11R-2314-13	hsa-mir-153-2	22.0	2.929329	N
TCGA-KL-8335-01A-11R-2314-13	hsa-mir-1537	0.0	0.0	N
TCGA-KL-8335-01A-11R-2314-13	hsa-mir-1538	0.0	0.0	N
TCGA-KL-8335-01A-11R-2314-13	hsa-mir-1539	0.0	0.0	N
TCGA-KL-8335-01A-11R-2314-13	hsa-mir-154	7.0	0.932059	N
TCGA-KL-8335-01A-11R-2314-13	hsa-mir-155	240.0	31.956314	N
TCGA-KL-8335-01A-11R-2314-13	hsa-mir-15a	700.0	93.205915	N
TCGA-KL-8335-01A-11R-2314-13	hsa-mir-15b	2124.0	282.813375	N
TCGA-KL-8335-01A-11R-2314-13	hsa-mir-16-1	2090.0	278.286231	N
TCGA-KL-8335-01A-11R-2314-13	hsa-mir-16-2	46.0	6.12496	N
TCGA-KL-8335-01A-11R-2314-13	hsa-mir-17	2035.0	270.962909	Y
TCGA-KL-8335-01A-11R-2314-13	hsa-mir-181a-1	9535.0	1269.597709	N
TCGA-KL-8335-01A-11R-2314-13	hsa-mir-181a-2	2197.0	292.533421	N
TCGA-KL-8335-01A-11R-2314-13	hsa-mir-181b-1	1587.0	211.311124	N
TCGA-KL-8335-01A-11R-2314-13	hsa-mir-181b-2	5.0	0.665757	N
TCGA-KL-8335-01A-11R-2314-13	hsa-mir-181c	837.0	111.447644	N
TCGA-KL-8335-01A-11R-2314-13	hsa-mir-181d	152.0	20.238999	N
TCGA-KL-8335-01A-11R-2314-13	hsa-mir-182	201962.0	26891.504188	N
TCGA-KL-8335-01A-11R-2314-13	hsa-mir-1825	0.0	0.0	N
TCGA-KL-8335-01A-11R-2314-13	hsa-mir-1827	0.0	0.0	N
TCGA-KL-8335-01A-11R-2314-13	hsa-mir-183	52356.0	6971.269809	N
TCGA-KL-8335-01A-11R-2314-13	hsa-mir-184	5.0	0.665757	N
TCGA-KL-8335-01A-11R-2314-13	hsa-mir-185	1155.0	153.789759	N
TCGA-KL-8335-01A-11R-2314-13	hsa-mir-186	916.0	121.966597	N
TCGA-KL-8335-01A-11R-2314-13	hsa-mir-187	5685.0	756.965178	N
TCGA-KL-8335-01A-11R-2314-13	hsa-mir-188	37.0	4.926598	N
TCGA-KL-8335-01A-11R-2314-13	hsa-mir-18a	11.0	1.464664	N
TCGA-KL-8335-01A-11R-2314-13	hsa-mir-18b	0.0	0.0	N
TCGA-KL-8335-01A-11R-2314-13	hsa-mir-190	16.0	2.130421	N
TCGA-KL-8335-01A-11R-2314-13	hsa-mir-1908	0.0	0.0	N
TCGA-KL-8335-01A-11R-2314-13	hsa-mir-1909	0.0	0.0	N
TCGA-KL-8335-01A-11R-2314-13	hsa-mir-190b	2.0	0.266303	N
TCGA-KL-8335-01A-11R-2314-13	hsa-mir-191	3462.0	460.969824	N
TCGA-KL-8335-01A-11R-2314-13	hsa-mir-1910	1.0	0.133151	N
TCGA-KL-8335-01A-11R-2314-13	hsa-mir-1911	0.0	0.0	N
TCGA-KL-8335-01A-11R-2314-13	hsa-mir-1912	0.0	0.0	N
TCGA-KL-8335-01A-11R-2314-13	hsa-mir-1913	0.0	0.0	N
TCGA-KL-8335-01A-11R-2314-13	hsa-mir-1914	0.0	0.0	N
TCGA-KL-8335-01A-11R-2314-13	hsa-mir-1915	0.0	0.0	N
TCGA-KL-8335-01A-11R-2314-13	hsa-mir-192	14302.0	1904.329987	Y
TCGA-KL-8335-01A-11R-2314-13	hsa-mir-193a	1072.0	142.738201	N
TCGA-KL-8335-01A-11R-2314-13	hsa-mir-193b	320.0	42.608418	N
TCGA-KL-8335-01A-11R-2314-13	hsa-mir-194-1	2997.0	399.054466	N
TCGA-KL-8335-01A-11R-2314-13	hsa-mir-194-2	3153.0	419.82607	N
TCGA-KL-8335-01A-11R-2314-13	hsa-mir-195	266.0	35.418248	N
TCGA-KL-8335-01A-11R-2314-13	hsa-mir-196a-1	1658.0	220.764866	N
TCGA-KL-8335-01A-11R-2314-13	hsa-mir-196a-2	178.0	23.700933	N
TCGA-KL-8335-01A-11R-2314-13	hsa-mir-196b	2460.0	327.552214	N
TCGA-KL-8335-01A-11R-2314-13	hsa-mir-197	778.0	103.591717	N
TCGA-KL-8335-01A-11R-2314-13	hsa-mir-1972-1	0.0	0.0	N
TCGA-KL-8335-01A-11R-2314-13	hsa-mir-1972-2	0.0	0.0	N
TCGA-KL-8335-01A-11R-2314-13	hsa-mir-1973	0.0	0.0	N
TCGA-KL-8335-01A-11R-2314-13	hsa-mir-1976	31.0	4.127691	N
TCGA-KL-8335-01A-11R-2314-13	hsa-mir-198	0.0	0.0	N
TCGA-KL-8335-01A-11R-2314-13	hsa-mir-199a-1	5546.0	738.457147	Y
TCGA-KL-8335-01A-11R-2314-13	hsa-mir-199a-2	9181.0	1222.462146	Y
TCGA-KL-8335-01A-11R-2314-13	hsa-mir-199b	10849.0	1444.558526	Y
TCGA-KL-8335-01A-11R-2314-13	hsa-mir-19a	31.0	4.127691	N
TCGA-KL-8335-01A-11R-2314-13	hsa-mir-19b-1	17.0	2.263572	N
TCGA-KL-8335-01A-11R-2314-13	hsa-mir-19b-2	163.0	21.703663	N
TCGA-KL-8335-01A-11R-2314-13	hsa-mir-200a	4697.0	625.411687	N
TCGA-KL-8335-01A-11R-2314-13	hsa-mir-200b	5774.0	768.815644	N
TCGA-KL-8335-01A-11R-2314-13	hsa-mir-200c	42166.0	5614.457995	N
TCGA-KL-8335-01A-11R-2314-13	hsa-mir-202	1.0	0.133151	N
TCGA-KL-8335-01A-11R-2314-13	hsa-mir-203	9028.0	1202.089996	N
TCGA-KL-8335-01A-11R-2314-13	hsa-mir-204	47.0	6.258111	N
TCGA-KL-8335-01A-11R-2314-13	hsa-mir-205	1.0	0.133151	N
TCGA-KL-8335-01A-11R-2314-13	hsa-mir-2052	0.0	0.0	N
TCGA-KL-8335-01A-11R-2314-13	hsa-mir-2053	0.0	0.0	N
TCGA-KL-8335-01A-11R-2314-13	hsa-mir-2054	0.0	0.0	N
TCGA-KL-8335-01A-11R-2314-13	hsa-mir-206	0.0	0.0	N
TCGA-KL-8335-01A-11R-2314-13	hsa-mir-208a	0.0	0.0	N
TCGA-KL-8335-01A-11R-2314-13	hsa-mir-208b	0.0	0.0	N
TCGA-KL-8335-01A-11R-2314-13	hsa-mir-20a	941.0	125.29538	N
TCGA-KL-8335-01A-11R-2314-13	hsa-mir-20b	168.0	22.36942	N
TCGA-KL-8335-01A-11R-2314-13	hsa-mir-21	736086.0	98010.812685	N
TCGA-KL-8335-01A-11R-2314-13	hsa-mir-210	1950.0	259.645048	N
TCGA-KL-8335-01A-11R-2314-13	hsa-mir-211	0.0	0.0	N
TCGA-KL-8335-01A-11R-2314-13	hsa-mir-2110	6.0	0.798908	N
TCGA-KL-8335-01A-11R-2314-13	hsa-mir-2113	0.0	0.0	N
TCGA-KL-8335-01A-11R-2314-13	hsa-mir-2114	18.0	2.396724	N
TCGA-KL-8335-01A-11R-2314-13	hsa-mir-2115	0.0	0.0	N
TCGA-KL-8335-01A-11R-2314-13	hsa-mir-2116	4.0	0.532605	N
TCGA-KL-8335-01A-11R-2314-13	hsa-mir-2117	0.0	0.0	N
TCGA-KL-8335-01A-11R-2314-13	hsa-mir-212	27.0	3.595085	N
TCGA-KL-8335-01A-11R-2314-13	hsa-mir-214	66.0	8.787986	N
TCGA-KL-8335-01A-11R-2314-13	hsa-mir-215	39.0	5.192901	Y
TCGA-KL-8335-01A-11R-2314-13	hsa-mir-216a	6.0	0.798908	N
TCGA-KL-8335-01A-11R-2314-13	hsa-mir-216b	2.0	0.266303	N
TCGA-KL-8335-01A-11R-2314-13	hsa-mir-217	141.0	18.774334	N
TCGA-KL-8335-01A-11R-2314-13	hsa-mir-218-1	51.0	6.790717	N
TCGA-KL-8335-01A-11R-2314-13	hsa-mir-218-2	4459.0	593.721676	N
TCGA-KL-8335-01A-11R-2314-13	hsa-mir-219-1	3.0	0.399454	N
TCGA-KL-8335-01A-11R-2314-13	hsa-mir-219-2	1.0	0.133151	N
TCGA-KL-8335-01A-11R-2314-13	hsa-mir-22	1213856.0	161626.512449	N
TCGA-KL-8335-01A-11R-2314-13	hsa-mir-221	20421.0	2719.082832	N
TCGA-KL-8335-01A-11R-2314-13	hsa-mir-222	3391.0	451.516081	N
TCGA-KL-8335-01A-11R-2314-13	hsa-mir-223	215.0	28.627531	N
TCGA-KL-8335-01A-11R-2314-13	hsa-mir-224	56.0	7.456473	N
TCGA-KL-8335-01A-11R-2314-13	hsa-mir-2276	2.0	0.266303	N
TCGA-KL-8335-01A-11R-2314-13	hsa-mir-2277	1.0	0.133151	N
TCGA-KL-8335-01A-11R-2314-13	hsa-mir-2278	0.0	0.0	N
TCGA-KL-8335-01A-11R-2314-13	hsa-mir-2355	172.0	22.902025	N
TCGA-KL-8335-01A-11R-2314-13	hsa-mir-23a	15184.0	2021.76944	Y
TCGA-KL-8335-01A-11R-2314-13	hsa-mir-23b	12926.0	1721.113789	Y
TCGA-KL-8335-01A-11R-2314-13	hsa-mir-23c	4.0	0.532605	N
TCGA-KL-8335-01A-11R-2314-13	hsa-mir-24-1	123.0	16.377611	N
TCGA-KL-8335-01A-11R-2314-13	hsa-mir-24-2	7585.0	1009.952661	N
TCGA-KL-8335-01A-11R-2314-13	hsa-mir-25	17155.0	2284.210665	N
TCGA-KL-8335-01A-11R-2314-13	hsa-mir-26a-1	10.0	1.331513	N
TCGA-KL-8335-01A-11R-2314-13	hsa-mir-26a-2	14490.0	1929.362433	N
TCGA-KL-8335-01A-11R-2314-13	hsa-mir-26b	1580.0	210.379064	N
TCGA-KL-8335-01A-11R-2314-13	hsa-mir-27a	4084.0	543.789936	Y
TCGA-KL-8335-01A-11R-2314-13	hsa-mir-27b	14133.0	1881.827416	Y
TCGA-KL-8335-01A-11R-2314-13	hsa-mir-28	11761.0	1565.992517	N
TCGA-KL-8335-01A-11R-2314-13	hsa-mir-2861	0.0	0.0	N
TCGA-KL-8335-01A-11R-2314-13	hsa-mir-2909	0.0	0.0	N
TCGA-KL-8335-01A-11R-2314-13	hsa-mir-296	3.0	0.399454	N
TCGA-KL-8335-01A-11R-2314-13	hsa-mir-297	0.0	0.0	N
TCGA-KL-8335-01A-11R-2314-13	hsa-mir-298	0.0	0.0	N
TCGA-KL-8335-01A-11R-2314-13	hsa-mir-299	2.0	0.266303	N
TCGA-KL-8335-01A-11R-2314-13	hsa-mir-29a	100018.0	13317.527386	N
TCGA-KL-8335-01A-11R-2314-13	hsa-mir-29b-1	3338.0	444.459061	Y
TCGA-KL-8335-01A-11R-2314-13	hsa-mir-29b-2	3441.0	458.173646	Y
TCGA-KL-8335-01A-11R-2314-13	hsa-mir-29c	24507.0	3263.139071	Y
TCGA-KL-8335-01A-11R-2314-13	hsa-mir-300	0.0	0.0	N
TCGA-KL-8335-01A-11R-2314-13	hsa-mir-301a	16.0	2.130421	N
TCGA-KL-8335-01A-11R-2314-13	hsa-mir-301b	1.0	0.133151	N
TCGA-KL-8335-01A-11R-2314-13	hsa-mir-302a	0.0	0.0	N
TCGA-KL-8335-01A-11R-2314-13	hsa-mir-302b	0.0	0.0	N
TCGA-KL-8335-01A-11R-2314-13	hsa-mir-302c	0.0	0.0	N
TCGA-KL-8335-01A-11R-2314-13	hsa-mir-302d	0.0	0.0	N
TCGA-KL-8335-01A-11R-2314-13	hsa-mir-302e	0.0	0.0	N
TCGA-KL-8335-01A-11R-2314-13	hsa-mir-302f	0.0	0.0	N
TCGA-KL-8335-01A-11R-2314-13	hsa-mir-3065	187.0	24.899294	N
TCGA-KL-8335-01A-11R-2314-13	hsa-mir-3074	20.0	2.663026	N
TCGA-KL-8335-01A-11R-2314-13	hsa-mir-30a	755344.0	100575.040548	Y
TCGA-KL-8335-01A-11R-2314-13	hsa-mir-30b	7579.0	1009.153753	Y
TCGA-KL-8335-01A-11R-2314-13	hsa-mir-30c-1	21.0	2.796177	N
TCGA-KL-8335-01A-11R-2314-13	hsa-mir-30c-2	7168.0	954.428566	Y
TCGA-KL-8335-01A-11R-2314-13	hsa-mir-30d	222479.0	29623.369546	N
TCGA-KL-8335-01A-11R-2314-13	hsa-mir-30e	158337.0	21082.778436	Y
TCGA-KL-8335-01A-11R-2314-13	hsa-mir-31	2.0	0.266303	N
TCGA-KL-8335-01A-11R-2314-13	hsa-mir-3115	0.0	0.0	N
TCGA-KL-8335-01A-11R-2314-13	hsa-mir-3116-1	0.0	0.0	N
TCGA-KL-8335-01A-11R-2314-13	hsa-mir-3116-2	1.0	0.133151	N
TCGA-KL-8335-01A-11R-2314-13	hsa-mir-3117	7.0	0.932059	N
TCGA-KL-8335-01A-11R-2314-13	hsa-mir-3118-1	0.0	0.0	N
TCGA-KL-8335-01A-11R-2314-13	hsa-mir-3118-2	0.0	0.0	N
TCGA-KL-8335-01A-11R-2314-13	hsa-mir-3118-3	0.0	0.0	N
TCGA-KL-8335-01A-11R-2314-13	hsa-mir-3118-4	0.0	0.0	N
TCGA-KL-8335-01A-11R-2314-13	hsa-mir-3118-5	0.0	0.0	N
TCGA-KL-8335-01A-11R-2314-13	hsa-mir-3118-6	0.0	0.0	N
TCGA-KL-8335-01A-11R-2314-13	hsa-mir-3119-1	0.0	0.0	N
TCGA-KL-8335-01A-11R-2314-13	hsa-mir-3119-2	0.0	0.0	N
TCGA-KL-8335-01A-11R-2314-13	hsa-mir-3120	0.0	0.0	N
TCGA-KL-8335-01A-11R-2314-13	hsa-mir-3121	0.0	0.0	N
TCGA-KL-8335-01A-11R-2314-13	hsa-mir-3122	0.0	0.0	N
TCGA-KL-8335-01A-11R-2314-13	hsa-mir-3123	0.0	0.0	N
TCGA-KL-8335-01A-11R-2314-13	hsa-mir-3124	1.0	0.133151	N
TCGA-KL-8335-01A-11R-2314-13	hsa-mir-3125	0.0	0.0	N
TCGA-KL-8335-01A-11R-2314-13	hsa-mir-3126	0.0	0.0	N
TCGA-KL-8335-01A-11R-2314-13	hsa-mir-3127	10.0	1.331513	N
TCGA-KL-8335-01A-11R-2314-13	hsa-mir-3128	0.0	0.0	N
TCGA-KL-8335-01A-11R-2314-13	hsa-mir-3129	0.0	0.0	N
TCGA-KL-8335-01A-11R-2314-13	hsa-mir-3130-1	17.0	2.263572	N
TCGA-KL-8335-01A-11R-2314-13	hsa-mir-3130-2	1.0	0.133151	N
TCGA-KL-8335-01A-11R-2314-13	hsa-mir-3131	0.0	0.0	N
TCGA-KL-8335-01A-11R-2314-13	hsa-mir-3132	0.0	0.0	N
TCGA-KL-8335-01A-11R-2314-13	hsa-mir-3133	0.0	0.0	N
TCGA-KL-8335-01A-11R-2314-13	hsa-mir-3134	0.0	0.0	N
TCGA-KL-8335-01A-11R-2314-13	hsa-mir-3135	0.0	0.0	N
TCGA-KL-8335-01A-11R-2314-13	hsa-mir-3136	2.0	0.266303	N
TCGA-KL-8335-01A-11R-2314-13	hsa-mir-3137	0.0	0.0	N
TCGA-KL-8335-01A-11R-2314-13	hsa-mir-3138	0.0	0.0	N
TCGA-KL-8335-01A-11R-2314-13	hsa-mir-3139	0.0	0.0	N
TCGA-KL-8335-01A-11R-2314-13	hsa-mir-3140	0.0	0.0	N
TCGA-KL-8335-01A-11R-2314-13	hsa-mir-3141	0.0	0.0	N
TCGA-KL-8335-01A-11R-2314-13	hsa-mir-3142	0.0	0.0	N
TCGA-KL-8335-01A-11R-2314-13	hsa-mir-3143	0.0	0.0	N
TCGA-KL-8335-01A-11R-2314-13	hsa-mir-3144	9.0	1.198362	N
TCGA-KL-8335-01A-11R-2314-13	hsa-mir-3145	0.0	0.0	N
TCGA-KL-8335-01A-11R-2314-13	hsa-mir-3146	0.0	0.0	N
TCGA-KL-8335-01A-11R-2314-13	hsa-mir-3147	0.0	0.0	N
TCGA-KL-8335-01A-11R-2314-13	hsa-mir-3148	0.0	0.0	N
TCGA-KL-8335-01A-11R-2314-13	hsa-mir-3149	0.0	0.0	N
TCGA-KL-8335-01A-11R-2314-13	hsa-mir-3150	0.0	0.0	N
TCGA-KL-8335-01A-11R-2314-13	hsa-mir-3150b	1.0	0.133151	N
TCGA-KL-8335-01A-11R-2314-13	hsa-mir-3151	0.0	0.0	N
TCGA-KL-8335-01A-11R-2314-13	hsa-mir-3152	46.0	6.12496	N
TCGA-KL-8335-01A-11R-2314-13	hsa-mir-3153	0.0	0.0	N
TCGA-KL-8335-01A-11R-2314-13	hsa-mir-3154	0.0	0.0	N
TCGA-KL-8335-01A-11R-2314-13	hsa-mir-3155	0.0	0.0	N
TCGA-KL-8335-01A-11R-2314-13	hsa-mir-3156-1	0.0	0.0	N
TCGA-KL-8335-01A-11R-2314-13	hsa-mir-3156-2	0.0	0.0	N
TCGA-KL-8335-01A-11R-2314-13	hsa-mir-3156-3	0.0	0.0	N
TCGA-KL-8335-01A-11R-2314-13	hsa-mir-3157	2.0	0.266303	N
TCGA-KL-8335-01A-11R-2314-13	hsa-mir-3158-1	0.0	0.0	N
TCGA-KL-8335-01A-11R-2314-13	hsa-mir-3158-2	0.0	0.0	N
TCGA-KL-8335-01A-11R-2314-13	hsa-mir-3159	1.0	0.133151	N
TCGA-KL-8335-01A-11R-2314-13	hsa-mir-3160-1	0.0	0.0	N
TCGA-KL-8335-01A-11R-2314-13	hsa-mir-3160-2	0.0	0.0	N
TCGA-KL-8335-01A-11R-2314-13	hsa-mir-3161	0.0	0.0	N
TCGA-KL-8335-01A-11R-2314-13	hsa-mir-3162	0.0	0.0	N
TCGA-KL-8335-01A-11R-2314-13	hsa-mir-3163	0.0	0.0	N
TCGA-KL-8335-01A-11R-2314-13	hsa-mir-3164	0.0	0.0	N
TCGA-KL-8335-01A-11R-2314-13	hsa-mir-3165	0.0	0.0	N
TCGA-KL-8335-01A-11R-2314-13	hsa-mir-3166	0.0	0.0	N
TCGA-KL-8335-01A-11R-2314-13	hsa-mir-3167	0.0	0.0	N
TCGA-KL-8335-01A-11R-2314-13	hsa-mir-3168	0.0	0.0	N
TCGA-KL-8335-01A-11R-2314-13	hsa-mir-3169	0.0	0.0	N
TCGA-KL-8335-01A-11R-2314-13	hsa-mir-3170	1.0	0.133151	N
TCGA-KL-8335-01A-11R-2314-13	hsa-mir-3171	0.0	0.0	N
TCGA-KL-8335-01A-11R-2314-13	hsa-mir-3173	1.0	0.133151	N
TCGA-KL-8335-01A-11R-2314-13	hsa-mir-3174	0.0	0.0	N
TCGA-KL-8335-01A-11R-2314-13	hsa-mir-3175	0.0	0.0	N
TCGA-KL-8335-01A-11R-2314-13	hsa-mir-3176	0.0	0.0	N
TCGA-KL-8335-01A-11R-2314-13	hsa-mir-3177	0.0	0.0	N
TCGA-KL-8335-01A-11R-2314-13	hsa-mir-3178	0.0	0.0	N
TCGA-KL-8335-01A-11R-2314-13	hsa-mir-3179-1	0.0	0.0	N
TCGA-KL-8335-01A-11R-2314-13	hsa-mir-3179-2	0.0	0.0	N
TCGA-KL-8335-01A-11R-2314-13	hsa-mir-3179-3	0.0	0.0	N
TCGA-KL-8335-01A-11R-2314-13	hsa-mir-3180-1	0.0	0.0	N
TCGA-KL-8335-01A-11R-2314-13	hsa-mir-3180-2	0.0	0.0	N
TCGA-KL-8335-01A-11R-2314-13	hsa-mir-3180-3	0.0	0.0	N
TCGA-KL-8335-01A-11R-2314-13	hsa-mir-3180-4	0.0	0.0	N
TCGA-KL-8335-01A-11R-2314-13	hsa-mir-3180-5	0.0	0.0	N
TCGA-KL-8335-01A-11R-2314-13	hsa-mir-3181	0.0	0.0	N
TCGA-KL-8335-01A-11R-2314-13	hsa-mir-3182	0.0	0.0	N
TCGA-KL-8335-01A-11R-2314-13	hsa-mir-3183	0.0	0.0	N
TCGA-KL-8335-01A-11R-2314-13	hsa-mir-3184	0.0	0.0	N
TCGA-KL-8335-01A-11R-2314-13	hsa-mir-3185	0.0	0.0	N
TCGA-KL-8335-01A-11R-2314-13	hsa-mir-3186	0.0	0.0	N
TCGA-KL-8335-01A-11R-2314-13	hsa-mir-3187	0.0	0.0	N
TCGA-KL-8335-01A-11R-2314-13	hsa-mir-3188	0.0	0.0	N
TCGA-KL-8335-01A-11R-2314-13	hsa-mir-3189	0.0	0.0	N
TCGA-KL-8335-01A-11R-2314-13	hsa-mir-3190	1.0	0.133151	N
TCGA-KL-8335-01A-11R-2314-13	hsa-mir-3191	10.0	1.331513	N
TCGA-KL-8335-01A-11R-2314-13	hsa-mir-3192	0.0	0.0	N
TCGA-KL-8335-01A-11R-2314-13	hsa-mir-3193	2.0	0.266303	N
TCGA-KL-8335-01A-11R-2314-13	hsa-mir-3194	2.0	0.266303	N
TCGA-KL-8335-01A-11R-2314-13	hsa-mir-3195	0.0	0.0	N
TCGA-KL-8335-01A-11R-2314-13	hsa-mir-3196	0.0	0.0	N
TCGA-KL-8335-01A-11R-2314-13	hsa-mir-3197	0.0	0.0	N
TCGA-KL-8335-01A-11R-2314-13	hsa-mir-3198	0.0	0.0	N
TCGA-KL-8335-01A-11R-2314-13	hsa-mir-3199-1	9.0	1.198362	N
TCGA-KL-8335-01A-11R-2314-13	hsa-mir-3199-2	5.0	0.665757	N
TCGA-KL-8335-01A-11R-2314-13	hsa-mir-32	129.0	17.176519	N
TCGA-KL-8335-01A-11R-2314-13	hsa-mir-3200	9.0	1.198362	N
TCGA-KL-8335-01A-11R-2314-13	hsa-mir-3201	0.0	0.0	N
TCGA-KL-8335-01A-11R-2314-13	hsa-mir-3202-1	0.0	0.0	N
TCGA-KL-8335-01A-11R-2314-13	hsa-mir-3202-2	0.0	0.0	N
TCGA-KL-8335-01A-11R-2314-13	hsa-mir-320a	1016.0	135.281728	Y
TCGA-KL-8335-01A-11R-2314-13	hsa-mir-320b-1	0.0	0.0	N
TCGA-KL-8335-01A-11R-2314-13	hsa-mir-320b-2	8.0	1.06521	Y
TCGA-KL-8335-01A-11R-2314-13	hsa-mir-320c-1	4.0	0.532605	N
TCGA-KL-8335-01A-11R-2314-13	hsa-mir-320c-2	0.0	0.0	N
TCGA-KL-8335-01A-11R-2314-13	hsa-mir-320d-1	0.0	0.0	N
TCGA-KL-8335-01A-11R-2314-13	hsa-mir-320d-2	1.0	0.133151	N
TCGA-KL-8335-01A-11R-2314-13	hsa-mir-320e	0.0	0.0	N
TCGA-KL-8335-01A-11R-2314-13	hsa-mir-323	2.0	0.266303	N
TCGA-KL-8335-01A-11R-2314-13	hsa-mir-323b	12.0	1.597816	N
TCGA-KL-8335-01A-11R-2314-13	hsa-mir-324	171.0	22.768873	N
TCGA-KL-8335-01A-11R-2314-13	hsa-mir-325	0.0	0.0	N
TCGA-KL-8335-01A-11R-2314-13	hsa-mir-326	10.0	1.331513	N
TCGA-KL-8335-01A-11R-2314-13	hsa-mir-328	355.0	47.268714	N
TCGA-KL-8335-01A-11R-2314-13	hsa-mir-329-1	1.0	0.133151	N
TCGA-KL-8335-01A-11R-2314-13	hsa-mir-329-2	2.0	0.266303	N
TCGA-KL-8335-01A-11R-2314-13	hsa-mir-330	38.0	5.05975	N
TCGA-KL-8335-01A-11R-2314-13	hsa-mir-331	113.0	15.046098	N
TCGA-KL-8335-01A-11R-2314-13	hsa-mir-335	149.0	19.839545	N
TCGA-KL-8335-01A-11R-2314-13	hsa-mir-337	59.0	7.855927	N
TCGA-KL-8335-01A-11R-2314-13	hsa-mir-338	944.0	125.694833	N
TCGA-KL-8335-01A-11R-2314-13	hsa-mir-339	128.0	17.043367	N
TCGA-KL-8335-01A-11R-2314-13	hsa-mir-33a	148.0	19.706393	N
TCGA-KL-8335-01A-11R-2314-13	hsa-mir-33b	14.0	1.864118	N
TCGA-KL-8335-01A-11R-2314-13	hsa-mir-340	107.0	14.24719	N
TCGA-KL-8335-01A-11R-2314-13	hsa-mir-342	231.0	30.757952	N
TCGA-KL-8335-01A-11R-2314-13	hsa-mir-345	37.0	4.926598	N
TCGA-KL-8335-01A-11R-2314-13	hsa-mir-346	0.0	0.0	N
TCGA-KL-8335-01A-11R-2314-13	hsa-mir-34a	346.0	46.070352	N
TCGA-KL-8335-01A-11R-2314-13	hsa-mir-34b	5.0	0.665757	N
TCGA-KL-8335-01A-11R-2314-13	hsa-mir-34c	14.0	1.864118	N
TCGA-KL-8335-01A-11R-2314-13	hsa-mir-3605	14.0	1.864118	N
TCGA-KL-8335-01A-11R-2314-13	hsa-mir-3606	0.0	0.0	N
TCGA-KL-8335-01A-11R-2314-13	hsa-mir-3607	200.0	26.630261	N
TCGA-KL-8335-01A-11R-2314-13	hsa-mir-3609	0.0	0.0	N
TCGA-KL-8335-01A-11R-2314-13	hsa-mir-361	3092.0	411.70384	N
TCGA-KL-8335-01A-11R-2314-13	hsa-mir-3610	2.0	0.266303	N
TCGA-KL-8335-01A-11R-2314-13	hsa-mir-3611	1.0	0.133151	N
TCGA-KL-8335-01A-11R-2314-13	hsa-mir-3612	4.0	0.532605	N
TCGA-KL-8335-01A-11R-2314-13	hsa-mir-3613	29.0	3.861388	N
TCGA-KL-8335-01A-11R-2314-13	hsa-mir-3614	0.0	0.0	N
TCGA-KL-8335-01A-11R-2314-13	hsa-mir-3615	9.0	1.198362	N
TCGA-KL-8335-01A-11R-2314-13	hsa-mir-3616	0.0	0.0	N
TCGA-KL-8335-01A-11R-2314-13	hsa-mir-3617	0.0	0.0	N
TCGA-KL-8335-01A-11R-2314-13	hsa-mir-3618	0.0	0.0	N
TCGA-KL-8335-01A-11R-2314-13	hsa-mir-3619	0.0	0.0	N
TCGA-KL-8335-01A-11R-2314-13	hsa-mir-362	125.0	16.643913	N
TCGA-KL-8335-01A-11R-2314-13	hsa-mir-3620	2.0	0.266303	N
TCGA-KL-8335-01A-11R-2314-13	hsa-mir-3621	0.0	0.0	N
TCGA-KL-8335-01A-11R-2314-13	hsa-mir-3622a	0.0	0.0	N
TCGA-KL-8335-01A-11R-2314-13	hsa-mir-3622b	0.0	0.0	N
TCGA-KL-8335-01A-11R-2314-13	hsa-mir-363	47.0	6.258111	N
TCGA-KL-8335-01A-11R-2314-13	hsa-mir-3646	0.0	0.0	N
TCGA-KL-8335-01A-11R-2314-13	hsa-mir-3647	33.0	4.393993	N
TCGA-KL-8335-01A-11R-2314-13	hsa-mir-3648	3.0	0.399454	N
TCGA-KL-8335-01A-11R-2314-13	hsa-mir-3649	0.0	0.0	N
TCGA-KL-8335-01A-11R-2314-13	hsa-mir-365-1	94.0	12.516223	N
TCGA-KL-8335-01A-11R-2314-13	hsa-mir-365-2	89.0	11.850466	N
TCGA-KL-8335-01A-11R-2314-13	hsa-mir-3650	0.0	0.0	N
TCGA-KL-8335-01A-11R-2314-13	hsa-mir-3651	13.0	1.730967	N
TCGA-KL-8335-01A-11R-2314-13	hsa-mir-3652	3.0	0.399454	N
TCGA-KL-8335-01A-11R-2314-13	hsa-mir-3653	77.0	10.252651	N
TCGA-KL-8335-01A-11R-2314-13	hsa-mir-3654	1.0	0.133151	N
TCGA-KL-8335-01A-11R-2314-13	hsa-mir-3655	1.0	0.133151	N
TCGA-KL-8335-01A-11R-2314-13	hsa-mir-3656	0.0	0.0	N
TCGA-KL-8335-01A-11R-2314-13	hsa-mir-3657	0.0	0.0	N
TCGA-KL-8335-01A-11R-2314-13	hsa-mir-3658	0.0	0.0	N
TCGA-KL-8335-01A-11R-2314-13	hsa-mir-3659	0.0	0.0	N
TCGA-KL-8335-01A-11R-2314-13	hsa-mir-3660	0.0	0.0	N
TCGA-KL-8335-01A-11R-2314-13	hsa-mir-3661	0.0	0.0	N
TCGA-KL-8335-01A-11R-2314-13	hsa-mir-3662	0.0	0.0	N
TCGA-KL-8335-01A-11R-2314-13	hsa-mir-3663	0.0	0.0	N
TCGA-KL-8335-01A-11R-2314-13	hsa-mir-3664	2.0	0.266303	N
TCGA-KL-8335-01A-11R-2314-13	hsa-mir-3665	0.0	0.0	N
TCGA-KL-8335-01A-11R-2314-13	hsa-mir-3666	0.0	0.0	N
TCGA-KL-8335-01A-11R-2314-13	hsa-mir-3667	0.0	0.0	N
TCGA-KL-8335-01A-11R-2314-13	hsa-mir-3668	0.0	0.0	N
TCGA-KL-8335-01A-11R-2314-13	hsa-mir-3669	0.0	0.0	N
TCGA-KL-8335-01A-11R-2314-13	hsa-mir-367	0.0	0.0	N
TCGA-KL-8335-01A-11R-2314-13	hsa-mir-3670	0.0	0.0	N
TCGA-KL-8335-01A-11R-2314-13	hsa-mir-3671	0.0	0.0	N
TCGA-KL-8335-01A-11R-2314-13	hsa-mir-3672	0.0	0.0	N
TCGA-KL-8335-01A-11R-2314-13	hsa-mir-3673	0.0	0.0	N
TCGA-KL-8335-01A-11R-2314-13	hsa-mir-3674	0.0	0.0	N
TCGA-KL-8335-01A-11R-2314-13	hsa-mir-3675	0.0	0.0	N
TCGA-KL-8335-01A-11R-2314-13	hsa-mir-3676	26.0	3.461934	N
TCGA-KL-8335-01A-11R-2314-13	hsa-mir-3677	2.0	0.266303	N
TCGA-KL-8335-01A-11R-2314-13	hsa-mir-3678	0.0	0.0	N
TCGA-KL-8335-01A-11R-2314-13	hsa-mir-3679	0.0	0.0	N
TCGA-KL-8335-01A-11R-2314-13	hsa-mir-3680	2.0	0.266303	N
TCGA-KL-8335-01A-11R-2314-13	hsa-mir-3681	0.0	0.0	N
TCGA-KL-8335-01A-11R-2314-13	hsa-mir-3682	2.0	0.266303	N
TCGA-KL-8335-01A-11R-2314-13	hsa-mir-3683	0.0	0.0	N
TCGA-KL-8335-01A-11R-2314-13	hsa-mir-3684	7.0	0.932059	N
TCGA-KL-8335-01A-11R-2314-13	hsa-mir-3685	0.0	0.0	N
TCGA-KL-8335-01A-11R-2314-13	hsa-mir-3686	0.0	0.0	N
TCGA-KL-8335-01A-11R-2314-13	hsa-mir-3687	0.0	0.0	N
TCGA-KL-8335-01A-11R-2314-13	hsa-mir-3688	4.0	0.532605	N
TCGA-KL-8335-01A-11R-2314-13	hsa-mir-3689a	0.0	0.0	N
TCGA-KL-8335-01A-11R-2314-13	hsa-mir-3689b	0.0	0.0	N
TCGA-KL-8335-01A-11R-2314-13	hsa-mir-369	24.0	3.195631	N
TCGA-KL-8335-01A-11R-2314-13	hsa-mir-3690	0.0	0.0	N
TCGA-KL-8335-01A-11R-2314-13	hsa-mir-3691	0.0	0.0	N
TCGA-KL-8335-01A-11R-2314-13	hsa-mir-3692	0.0	0.0	N
TCGA-KL-8335-01A-11R-2314-13	hsa-mir-370	19.0	2.529875	N
TCGA-KL-8335-01A-11R-2314-13	hsa-mir-371	1.0	0.133151	N
TCGA-KL-8335-01A-11R-2314-13	hsa-mir-3713	0.0	0.0	N
TCGA-KL-8335-01A-11R-2314-13	hsa-mir-3714	0.0	0.0	N
TCGA-KL-8335-01A-11R-2314-13	hsa-mir-372	0.0	0.0	N
TCGA-KL-8335-01A-11R-2314-13	hsa-mir-373	0.0	0.0	N
TCGA-KL-8335-01A-11R-2314-13	hsa-mir-374a	3010.0	400.785433	N
TCGA-KL-8335-01A-11R-2314-13	hsa-mir-374b	461.0	61.382752	N
TCGA-KL-8335-01A-11R-2314-13	hsa-mir-374c	0.0	0.0	N
TCGA-KL-8335-01A-11R-2314-13	hsa-mir-375	4474.0	595.718946	N
TCGA-KL-8335-01A-11R-2314-13	hsa-mir-376a-1	0.0	0.0	N
TCGA-KL-8335-01A-11R-2314-13	hsa-mir-376a-2	0.0	0.0	N
TCGA-KL-8335-01A-11R-2314-13	hsa-mir-376b	3.0	0.399454	Y
TCGA-KL-8335-01A-11R-2314-13	hsa-mir-376c	10.0	1.331513	Y
TCGA-KL-8335-01A-11R-2314-13	hsa-mir-377	1.0	0.133151	N
TCGA-KL-8335-01A-11R-2314-13	hsa-mir-378	3887.0	517.559129	N
TCGA-KL-8335-01A-11R-2314-13	hsa-mir-378b	0.0	0.0	N
TCGA-KL-8335-01A-11R-2314-13	hsa-mir-378c	68.0	9.054289	N
TCGA-KL-8335-01A-11R-2314-13	hsa-mir-379	985.0	131.154037	N
TCGA-KL-8335-01A-11R-2314-13	hsa-mir-380	0.0	0.0	N
TCGA-KL-8335-01A-11R-2314-13	hsa-mir-381	179.0	23.834084	N
TCGA-KL-8335-01A-11R-2314-13	hsa-mir-382	60.0	7.989078	N
TCGA-KL-8335-01A-11R-2314-13	hsa-mir-383	0.0	0.0	N
TCGA-KL-8335-01A-11R-2314-13	hsa-mir-384	0.0	0.0	N
TCGA-KL-8335-01A-11R-2314-13	hsa-mir-3907	0.0	0.0	N
TCGA-KL-8335-01A-11R-2314-13	hsa-mir-3908	0.0	0.0	N
TCGA-KL-8335-01A-11R-2314-13	hsa-mir-3909	5.0	0.665757	N
TCGA-KL-8335-01A-11R-2314-13	hsa-mir-3910-1	0.0	0.0	N
TCGA-KL-8335-01A-11R-2314-13	hsa-mir-3910-2	0.0	0.0	N
TCGA-KL-8335-01A-11R-2314-13	hsa-mir-3911	0.0	0.0	N
TCGA-KL-8335-01A-11R-2314-13	hsa-mir-3912	8.0	1.06521	N
TCGA-KL-8335-01A-11R-2314-13	hsa-mir-3913-1	16.0	2.130421	N
TCGA-KL-8335-01A-11R-2314-13	hsa-mir-3913-2	0.0	0.0	N
TCGA-KL-8335-01A-11R-2314-13	hsa-mir-3914-1	0.0	0.0	N
TCGA-KL-8335-01A-11R-2314-13	hsa-mir-3914-2	0.0	0.0	N
TCGA-KL-8335-01A-11R-2314-13	hsa-mir-3915	0.0	0.0	N
TCGA-KL-8335-01A-11R-2314-13	hsa-mir-3916	0.0	0.0	N
TCGA-KL-8335-01A-11R-2314-13	hsa-mir-3917	0.0	0.0	N
TCGA-KL-8335-01A-11R-2314-13	hsa-mir-3918	0.0	0.0	N
TCGA-KL-8335-01A-11R-2314-13	hsa-mir-3919	1.0	0.133151	N
TCGA-KL-8335-01A-11R-2314-13	hsa-mir-3920	2.0	0.266303	N
TCGA-KL-8335-01A-11R-2314-13	hsa-mir-3921	0.0	0.0	N
TCGA-KL-8335-01A-11R-2314-13	hsa-mir-3922	0.0	0.0	N
TCGA-KL-8335-01A-11R-2314-13	hsa-mir-3923	1.0	0.133151	N
TCGA-KL-8335-01A-11R-2314-13	hsa-mir-3924	0.0	0.0	N
TCGA-KL-8335-01A-11R-2314-13	hsa-mir-3925	0.0	0.0	N
TCGA-KL-8335-01A-11R-2314-13	hsa-mir-3926-1	4.0	0.532605	N
TCGA-KL-8335-01A-11R-2314-13	hsa-mir-3926-2	0.0	0.0	N
TCGA-KL-8335-01A-11R-2314-13	hsa-mir-3927	0.0	0.0	N
TCGA-KL-8335-01A-11R-2314-13	hsa-mir-3928	8.0	1.06521	N
TCGA-KL-8335-01A-11R-2314-13	hsa-mir-3929	0.0	0.0	N
TCGA-KL-8335-01A-11R-2314-13	hsa-mir-3934	1.0	0.133151	N
TCGA-KL-8335-01A-11R-2314-13	hsa-mir-3935	0.0	0.0	N
TCGA-KL-8335-01A-11R-2314-13	hsa-mir-3936	0.0	0.0	N
TCGA-KL-8335-01A-11R-2314-13	hsa-mir-3937	0.0	0.0	N
TCGA-KL-8335-01A-11R-2314-13	hsa-mir-3938	0.0	0.0	N
TCGA-KL-8335-01A-11R-2314-13	hsa-mir-3939	0.0	0.0	N
TCGA-KL-8335-01A-11R-2314-13	hsa-mir-3940	1.0	0.133151	N
TCGA-KL-8335-01A-11R-2314-13	hsa-mir-3941	0.0	0.0	N
TCGA-KL-8335-01A-11R-2314-13	hsa-mir-3942	2.0	0.266303	N
TCGA-KL-8335-01A-11R-2314-13	hsa-mir-3943	0.0	0.0	N
TCGA-KL-8335-01A-11R-2314-13	hsa-mir-3944	0.0	0.0	N
TCGA-KL-8335-01A-11R-2314-13	hsa-mir-3945	0.0	0.0	N
TCGA-KL-8335-01A-11R-2314-13	hsa-mir-409	58.0	7.722776	N
TCGA-KL-8335-01A-11R-2314-13	hsa-mir-410	49.0	6.524414	N
TCGA-KL-8335-01A-11R-2314-13	hsa-mir-411	14.0	1.864118	N
TCGA-KL-8335-01A-11R-2314-13	hsa-mir-412	3.0	0.399454	N
TCGA-KL-8335-01A-11R-2314-13	hsa-mir-421	8.0	1.06521	N
TCGA-KL-8335-01A-11R-2314-13	hsa-mir-422a	0.0	0.0	N
TCGA-KL-8335-01A-11R-2314-13	hsa-mir-423	697.0	92.806461	N
TCGA-KL-8335-01A-11R-2314-13	hsa-mir-424	1446.0	192.536789	N
TCGA-KL-8335-01A-11R-2314-13	hsa-mir-425	707.0	94.137974	N
TCGA-KL-8335-01A-11R-2314-13	hsa-mir-4251	0.0	0.0	N
TCGA-KL-8335-01A-11R-2314-13	hsa-mir-4252	0.0	0.0	N
TCGA-KL-8335-01A-11R-2314-13	hsa-mir-4253	0.0	0.0	N
TCGA-KL-8335-01A-11R-2314-13	hsa-mir-4254	0.0	0.0	N
TCGA-KL-8335-01A-11R-2314-13	hsa-mir-4255	0.0	0.0	N
TCGA-KL-8335-01A-11R-2314-13	hsa-mir-4256	0.0	0.0	N
TCGA-KL-8335-01A-11R-2314-13	hsa-mir-4257	0.0	0.0	N
TCGA-KL-8335-01A-11R-2314-13	hsa-mir-4258	0.0	0.0	N
TCGA-KL-8335-01A-11R-2314-13	hsa-mir-4259	0.0	0.0	N
TCGA-KL-8335-01A-11R-2314-13	hsa-mir-4260	0.0	0.0	N
TCGA-KL-8335-01A-11R-2314-13	hsa-mir-4261	0.0	0.0	N
TCGA-KL-8335-01A-11R-2314-13	hsa-mir-4262	0.0	0.0	N
TCGA-KL-8335-01A-11R-2314-13	hsa-mir-4263	0.0	0.0	N
TCGA-KL-8335-01A-11R-2314-13	hsa-mir-4264	0.0	0.0	N
TCGA-KL-8335-01A-11R-2314-13	hsa-mir-4265	0.0	0.0	N
TCGA-KL-8335-01A-11R-2314-13	hsa-mir-4266	0.0	0.0	N
TCGA-KL-8335-01A-11R-2314-13	hsa-mir-4267	0.0	0.0	N
TCGA-KL-8335-01A-11R-2314-13	hsa-mir-4268	0.0	0.0	N
TCGA-KL-8335-01A-11R-2314-13	hsa-mir-4269	0.0	0.0	N
TCGA-KL-8335-01A-11R-2314-13	hsa-mir-4270	0.0	0.0	N
TCGA-KL-8335-01A-11R-2314-13	hsa-mir-4271	0.0	0.0	N
TCGA-KL-8335-01A-11R-2314-13	hsa-mir-4272	0.0	0.0	N
TCGA-KL-8335-01A-11R-2314-13	hsa-mir-4273	0.0	0.0	N
TCGA-KL-8335-01A-11R-2314-13	hsa-mir-4274	0.0	0.0	N
TCGA-KL-8335-01A-11R-2314-13	hsa-mir-4275	0.0	0.0	N
TCGA-KL-8335-01A-11R-2314-13	hsa-mir-4276	0.0	0.0	N
TCGA-KL-8335-01A-11R-2314-13	hsa-mir-4277	0.0	0.0	N
TCGA-KL-8335-01A-11R-2314-13	hsa-mir-4278	0.0	0.0	N
TCGA-KL-8335-01A-11R-2314-13	hsa-mir-4279	0.0	0.0	N
TCGA-KL-8335-01A-11R-2314-13	hsa-mir-4280	0.0	0.0	N
TCGA-KL-8335-01A-11R-2314-13	hsa-mir-4281	0.0	0.0	N
TCGA-KL-8335-01A-11R-2314-13	hsa-mir-4282	0.0	0.0	N
TCGA-KL-8335-01A-11R-2314-13	hsa-mir-4283-1	0.0	0.0	N
TCGA-KL-8335-01A-11R-2314-13	hsa-mir-4283-2	0.0	0.0	N
TCGA-KL-8335-01A-11R-2314-13	hsa-mir-4284	1.0	0.133151	N
TCGA-KL-8335-01A-11R-2314-13	hsa-mir-4285	0.0	0.0	N
TCGA-KL-8335-01A-11R-2314-13	hsa-mir-4286	0.0	0.0	N
TCGA-KL-8335-01A-11R-2314-13	hsa-mir-4287	0.0	0.0	N
TCGA-KL-8335-01A-11R-2314-13	hsa-mir-4288	0.0	0.0	N
TCGA-KL-8335-01A-11R-2314-13	hsa-mir-4289	0.0	0.0	N
TCGA-KL-8335-01A-11R-2314-13	hsa-mir-429	508.0	67.640864	N
TCGA-KL-8335-01A-11R-2314-13	hsa-mir-4290	0.0	0.0	N
TCGA-KL-8335-01A-11R-2314-13	hsa-mir-4291	0.0	0.0	N
TCGA-KL-8335-01A-11R-2314-13	hsa-mir-4292	0.0	0.0	N
TCGA-KL-8335-01A-11R-2314-13	hsa-mir-4293	0.0	0.0	N
TCGA-KL-8335-01A-11R-2314-13	hsa-mir-4294	0.0	0.0	N
TCGA-KL-8335-01A-11R-2314-13	hsa-mir-4295	0.0	0.0	N
TCGA-KL-8335-01A-11R-2314-13	hsa-mir-4296	0.0	0.0	N
TCGA-KL-8335-01A-11R-2314-13	hsa-mir-4297	0.0	0.0	N
TCGA-KL-8335-01A-11R-2314-13	hsa-mir-4298	0.0	0.0	N
TCGA-KL-8335-01A-11R-2314-13	hsa-mir-4299	0.0	0.0	N
TCGA-KL-8335-01A-11R-2314-13	hsa-mir-4300	0.0	0.0	N
TCGA-KL-8335-01A-11R-2314-13	hsa-mir-4301	0.0	0.0	N
TCGA-KL-8335-01A-11R-2314-13	hsa-mir-4302	0.0	0.0	N
TCGA-KL-8335-01A-11R-2314-13	hsa-mir-4303	0.0	0.0	N
TCGA-KL-8335-01A-11R-2314-13	hsa-mir-4304	0.0	0.0	N
TCGA-KL-8335-01A-11R-2314-13	hsa-mir-4305	0.0	0.0	N
TCGA-KL-8335-01A-11R-2314-13	hsa-mir-4306	0.0	0.0	N
TCGA-KL-8335-01A-11R-2314-13	hsa-mir-4307	0.0	0.0	N
TCGA-KL-8335-01A-11R-2314-13	hsa-mir-4308	0.0	0.0	N
TCGA-KL-8335-01A-11R-2314-13	hsa-mir-4309	0.0	0.0	N
TCGA-KL-8335-01A-11R-2314-13	hsa-mir-431	9.0	1.198362	N
TCGA-KL-8335-01A-11R-2314-13	hsa-mir-4310	0.0	0.0	N
TCGA-KL-8335-01A-11R-2314-13	hsa-mir-4311	0.0	0.0	N
TCGA-KL-8335-01A-11R-2314-13	hsa-mir-4312	0.0	0.0	N
TCGA-KL-8335-01A-11R-2314-13	hsa-mir-4313	0.0	0.0	N
TCGA-KL-8335-01A-11R-2314-13	hsa-mir-4314	0.0	0.0	N
TCGA-KL-8335-01A-11R-2314-13	hsa-mir-4315-1	0.0	0.0	N
TCGA-KL-8335-01A-11R-2314-13	hsa-mir-4315-2	0.0	0.0	N
TCGA-KL-8335-01A-11R-2314-13	hsa-mir-4316	0.0	0.0	N
TCGA-KL-8335-01A-11R-2314-13	hsa-mir-4317	0.0	0.0	N
TCGA-KL-8335-01A-11R-2314-13	hsa-mir-4318	0.0	0.0	N
TCGA-KL-8335-01A-11R-2314-13	hsa-mir-4319	0.0	0.0	N
TCGA-KL-8335-01A-11R-2314-13	hsa-mir-432	19.0	2.529875	N
TCGA-KL-8335-01A-11R-2314-13	hsa-mir-4320	0.0	0.0	N
TCGA-KL-8335-01A-11R-2314-13	hsa-mir-4321	0.0	0.0	N
TCGA-KL-8335-01A-11R-2314-13	hsa-mir-4322	0.0	0.0	N
TCGA-KL-8335-01A-11R-2314-13	hsa-mir-4323	0.0	0.0	N
TCGA-KL-8335-01A-11R-2314-13	hsa-mir-4324	0.0	0.0	N
TCGA-KL-8335-01A-11R-2314-13	hsa-mir-4325	0.0	0.0	N
TCGA-KL-8335-01A-11R-2314-13	hsa-mir-4326	13.0	1.730967	N
TCGA-KL-8335-01A-11R-2314-13	hsa-mir-4327	0.0	0.0	N
TCGA-KL-8335-01A-11R-2314-13	hsa-mir-4328	0.0	0.0	N
TCGA-KL-8335-01A-11R-2314-13	hsa-mir-4329	0.0	0.0	N
TCGA-KL-8335-01A-11R-2314-13	hsa-mir-433	7.0	0.932059	N
TCGA-KL-8335-01A-11R-2314-13	hsa-mir-4330	0.0	0.0	N
TCGA-KL-8335-01A-11R-2314-13	hsa-mir-448	0.0	0.0	N
TCGA-KL-8335-01A-11R-2314-13	hsa-mir-449a	2.0	0.266303	N
TCGA-KL-8335-01A-11R-2314-13	hsa-mir-449b	0.0	0.0	N
TCGA-KL-8335-01A-11R-2314-13	hsa-mir-449c	0.0	0.0	N
TCGA-KL-8335-01A-11R-2314-13	hsa-mir-450a-1	39.0	5.192901	N
TCGA-KL-8335-01A-11R-2314-13	hsa-mir-450a-2	40.0	5.326052	N
TCGA-KL-8335-01A-11R-2314-13	hsa-mir-450b	152.0	20.238999	N
TCGA-KL-8335-01A-11R-2314-13	hsa-mir-451	2881.0	383.608914	N
TCGA-KL-8335-01A-11R-2314-13	hsa-mir-452	127.0	16.910216	N
TCGA-KL-8335-01A-11R-2314-13	hsa-mir-454	8.0	1.06521	N
TCGA-KL-8335-01A-11R-2314-13	hsa-mir-455	349.0	46.469806	N
TCGA-KL-8335-01A-11R-2314-13	hsa-mir-466	0.0	0.0	N
TCGA-KL-8335-01A-11R-2314-13	hsa-mir-483	6.0	0.798908	N
TCGA-KL-8335-01A-11R-2314-13	hsa-mir-484	177.0	23.567781	N
TCGA-KL-8335-01A-11R-2314-13	hsa-mir-485	5.0	0.665757	N
TCGA-KL-8335-01A-11R-2314-13	hsa-mir-486	1586.0	211.177972	N
TCGA-KL-8335-01A-11R-2314-13	hsa-mir-487a	1.0	0.133151	N
TCGA-KL-8335-01A-11R-2314-13	hsa-mir-487b	18.0	2.396724	N
TCGA-KL-8335-01A-11R-2314-13	hsa-mir-488	0.0	0.0	N
TCGA-KL-8335-01A-11R-2314-13	hsa-mir-489	1.0	0.133151	N
TCGA-KL-8335-01A-11R-2314-13	hsa-mir-490	0.0	0.0	N
TCGA-KL-8335-01A-11R-2314-13	hsa-mir-491	13.0	1.730967	N
TCGA-KL-8335-01A-11R-2314-13	hsa-mir-492	0.0	0.0	N
TCGA-KL-8335-01A-11R-2314-13	hsa-mir-493	19.0	2.529875	N
TCGA-KL-8335-01A-11R-2314-13	hsa-mir-494	1.0	0.133151	N
TCGA-KL-8335-01A-11R-2314-13	hsa-mir-495	24.0	3.195631	N
TCGA-KL-8335-01A-11R-2314-13	hsa-mir-496	4.0	0.532605	N
TCGA-KL-8335-01A-11R-2314-13	hsa-mir-497	111.0	14.779795	N
TCGA-KL-8335-01A-11R-2314-13	hsa-mir-498	0.0	0.0	N
TCGA-KL-8335-01A-11R-2314-13	hsa-mir-499	1.0	0.133151	N
TCGA-KL-8335-01A-11R-2314-13	hsa-mir-500a	971.0	129.289919	Y
TCGA-KL-8335-01A-11R-2314-13	hsa-mir-500b	41.0	5.459204	Y
TCGA-KL-8335-01A-11R-2314-13	hsa-mir-501	170.0	22.635722	N
TCGA-KL-8335-01A-11R-2314-13	hsa-mir-502	87.0	11.584164	Y
TCGA-KL-8335-01A-11R-2314-13	hsa-mir-503	80.0	10.652105	N
TCGA-KL-8335-01A-11R-2314-13	hsa-mir-504	43.0	5.725506	N
TCGA-KL-8335-01A-11R-2314-13	hsa-mir-505	85.0	11.317861	N
TCGA-KL-8335-01A-11R-2314-13	hsa-mir-506	3.0	0.399454	N
TCGA-KL-8335-01A-11R-2314-13	hsa-mir-507	0.0	0.0	N
TCGA-KL-8335-01A-11R-2314-13	hsa-mir-508	90.0	11.983618	N
TCGA-KL-8335-01A-11R-2314-13	hsa-mir-509-1	15.0	1.99727	N
TCGA-KL-8335-01A-11R-2314-13	hsa-mir-509-2	5.0	0.665757	N
TCGA-KL-8335-01A-11R-2314-13	hsa-mir-509-3	9.0	1.198362	N
TCGA-KL-8335-01A-11R-2314-13	hsa-mir-510	0.0	0.0	N
TCGA-KL-8335-01A-11R-2314-13	hsa-mir-511-1	4.0	0.532605	N
TCGA-KL-8335-01A-11R-2314-13	hsa-mir-511-2	1.0	0.133151	N
TCGA-KL-8335-01A-11R-2314-13	hsa-mir-512-1	0.0	0.0	N
TCGA-KL-8335-01A-11R-2314-13	hsa-mir-512-2	0.0	0.0	N
TCGA-KL-8335-01A-11R-2314-13	hsa-mir-513a-1	0.0	0.0	N
TCGA-KL-8335-01A-11R-2314-13	hsa-mir-513a-2	0.0	0.0	N
TCGA-KL-8335-01A-11R-2314-13	hsa-mir-513b	0.0	0.0	N
TCGA-KL-8335-01A-11R-2314-13	hsa-mir-513c	0.0	0.0	N
TCGA-KL-8335-01A-11R-2314-13	hsa-mir-514-1	25.0	3.328783	N
TCGA-KL-8335-01A-11R-2314-13	hsa-mir-514-2	17.0	2.263572	N
TCGA-KL-8335-01A-11R-2314-13	hsa-mir-514-3	21.0	2.796177	N
TCGA-KL-8335-01A-11R-2314-13	hsa-mir-514b	0.0	0.0	N
TCGA-KL-8335-01A-11R-2314-13	hsa-mir-515-1	0.0	0.0	N
TCGA-KL-8335-01A-11R-2314-13	hsa-mir-515-2	0.0	0.0	N
TCGA-KL-8335-01A-11R-2314-13	hsa-mir-516a-1	0.0	0.0	N
TCGA-KL-8335-01A-11R-2314-13	hsa-mir-516a-2	0.0	0.0	N
TCGA-KL-8335-01A-11R-2314-13	hsa-mir-516b-1	0.0	0.0	N
TCGA-KL-8335-01A-11R-2314-13	hsa-mir-516b-2	0.0	0.0	N
TCGA-KL-8335-01A-11R-2314-13	hsa-mir-517a	1.0	0.133151	Y
TCGA-KL-8335-01A-11R-2314-13	hsa-mir-517b	1.0	0.133151	Y
TCGA-KL-8335-01A-11R-2314-13	hsa-mir-517c	0.0	0.0	N
TCGA-KL-8335-01A-11R-2314-13	hsa-mir-518a-1	0.0	0.0	N
TCGA-KL-8335-01A-11R-2314-13	hsa-mir-518a-2	0.0	0.0	N
TCGA-KL-8335-01A-11R-2314-13	hsa-mir-518b	0.0	0.0	N
TCGA-KL-8335-01A-11R-2314-13	hsa-mir-518c	0.0	0.0	N
TCGA-KL-8335-01A-11R-2314-13	hsa-mir-518d	0.0	0.0	N
TCGA-KL-8335-01A-11R-2314-13	hsa-mir-518e	0.0	0.0	N
TCGA-KL-8335-01A-11R-2314-13	hsa-mir-518f	1.0	0.133151	N
TCGA-KL-8335-01A-11R-2314-13	hsa-mir-519a-1	0.0	0.0	N
TCGA-KL-8335-01A-11R-2314-13	hsa-mir-519a-2	1.0	0.133151	Y
TCGA-KL-8335-01A-11R-2314-13	hsa-mir-519b	0.0	0.0	N
TCGA-KL-8335-01A-11R-2314-13	hsa-mir-519c	0.0	0.0	N
TCGA-KL-8335-01A-11R-2314-13	hsa-mir-519d	1.0	0.133151	N
TCGA-KL-8335-01A-11R-2314-13	hsa-mir-519e	0.0	0.0	N
TCGA-KL-8335-01A-11R-2314-13	hsa-mir-520a	2.0	0.266303	N
TCGA-KL-8335-01A-11R-2314-13	hsa-mir-520b	1.0	0.133151	Y
TCGA-KL-8335-01A-11R-2314-13	hsa-mir-520c	0.0	0.0	N
TCGA-KL-8335-01A-11R-2314-13	hsa-mir-520d	0.0	0.0	N
TCGA-KL-8335-01A-11R-2314-13	hsa-mir-520e	0.0	0.0	N
TCGA-KL-8335-01A-11R-2314-13	hsa-mir-520f	0.0	0.0	N
TCGA-KL-8335-01A-11R-2314-13	hsa-mir-520g	0.0	0.0	N
TCGA-KL-8335-01A-11R-2314-13	hsa-mir-520h	0.0	0.0	N
TCGA-KL-8335-01A-11R-2314-13	hsa-mir-521-1	0.0	0.0	N
TCGA-KL-8335-01A-11R-2314-13	hsa-mir-521-2	0.0	0.0	N
TCGA-KL-8335-01A-11R-2314-13	hsa-mir-522	0.0	0.0	N
TCGA-KL-8335-01A-11R-2314-13	hsa-mir-523	1.0	0.133151	N
TCGA-KL-8335-01A-11R-2314-13	hsa-mir-524	0.0	0.0	N
TCGA-KL-8335-01A-11R-2314-13	hsa-mir-525	0.0	0.0	N
TCGA-KL-8335-01A-11R-2314-13	hsa-mir-526a-1	0.0	0.0	N
TCGA-KL-8335-01A-11R-2314-13	hsa-mir-526a-2	0.0	0.0	N
TCGA-KL-8335-01A-11R-2314-13	hsa-mir-526b	1.0	0.133151	N
TCGA-KL-8335-01A-11R-2314-13	hsa-mir-527	0.0	0.0	N
TCGA-KL-8335-01A-11R-2314-13	hsa-mir-532	10880.0	1448.686216	N
TCGA-KL-8335-01A-11R-2314-13	hsa-mir-539	19.0	2.529875	N
TCGA-KL-8335-01A-11R-2314-13	hsa-mir-541	0.0	0.0	N
TCGA-KL-8335-01A-11R-2314-13	hsa-mir-542	2749.0	366.032942	N
TCGA-KL-8335-01A-11R-2314-13	hsa-mir-543	4.0	0.532605	N
TCGA-KL-8335-01A-11R-2314-13	hsa-mir-544	0.0	0.0	N
TCGA-KL-8335-01A-11R-2314-13	hsa-mir-544b	0.0	0.0	N
TCGA-KL-8335-01A-11R-2314-13	hsa-mir-545	3.0	0.399454	N
TCGA-KL-8335-01A-11R-2314-13	hsa-mir-548a-1	0.0	0.0	N
TCGA-KL-8335-01A-11R-2314-13	hsa-mir-548a-2	0.0	0.0	N
TCGA-KL-8335-01A-11R-2314-13	hsa-mir-548a-3	1.0	0.133151	N
TCGA-KL-8335-01A-11R-2314-13	hsa-mir-548aa-1	0.0	0.0	N
TCGA-KL-8335-01A-11R-2314-13	hsa-mir-548aa-2	0.0	0.0	N
TCGA-KL-8335-01A-11R-2314-13	hsa-mir-548b	1.0	0.133151	N
TCGA-KL-8335-01A-11R-2314-13	hsa-mir-548c	0.0	0.0	N
TCGA-KL-8335-01A-11R-2314-13	hsa-mir-548d-1	0.0	0.0	N
TCGA-KL-8335-01A-11R-2314-13	hsa-mir-548d-2	0.0	0.0	N
TCGA-KL-8335-01A-11R-2314-13	hsa-mir-548e	0.0	0.0	N
TCGA-KL-8335-01A-11R-2314-13	hsa-mir-548f-1	0.0	0.0	N
TCGA-KL-8335-01A-11R-2314-13	hsa-mir-548f-2	0.0	0.0	N
TCGA-KL-8335-01A-11R-2314-13	hsa-mir-548f-3	0.0	0.0	N
TCGA-KL-8335-01A-11R-2314-13	hsa-mir-548f-4	0.0	0.0	N
TCGA-KL-8335-01A-11R-2314-13	hsa-mir-548f-5	0.0	0.0	N
TCGA-KL-8335-01A-11R-2314-13	hsa-mir-548g	0.0	0.0	N
TCGA-KL-8335-01A-11R-2314-13	hsa-mir-548h-1	0.0	0.0	N
TCGA-KL-8335-01A-11R-2314-13	hsa-mir-548h-2	0.0	0.0	N
TCGA-KL-8335-01A-11R-2314-13	hsa-mir-548h-3	0.0	0.0	N
TCGA-KL-8335-01A-11R-2314-13	hsa-mir-548h-4	0.0	0.0	N
TCGA-KL-8335-01A-11R-2314-13	hsa-mir-548i-1	0.0	0.0	N
TCGA-KL-8335-01A-11R-2314-13	hsa-mir-548i-2	0.0	0.0	N
TCGA-KL-8335-01A-11R-2314-13	hsa-mir-548i-3	0.0	0.0	N
TCGA-KL-8335-01A-11R-2314-13	hsa-mir-548i-4	0.0	0.0	N
TCGA-KL-8335-01A-11R-2314-13	hsa-mir-548j	4.0	0.532605	N
TCGA-KL-8335-01A-11R-2314-13	hsa-mir-548k	0.0	0.0	N
TCGA-KL-8335-01A-11R-2314-13	hsa-mir-548l	0.0	0.0	N
TCGA-KL-8335-01A-11R-2314-13	hsa-mir-548m	0.0	0.0	N
TCGA-KL-8335-01A-11R-2314-13	hsa-mir-548n	0.0	0.0	N
TCGA-KL-8335-01A-11R-2314-13	hsa-mir-548o	2.0	0.266303	N
TCGA-KL-8335-01A-11R-2314-13	hsa-mir-548p	0.0	0.0	N
TCGA-KL-8335-01A-11R-2314-13	hsa-mir-548q	1.0	0.133151	N
TCGA-KL-8335-01A-11R-2314-13	hsa-mir-548s	2.0	0.266303	N
TCGA-KL-8335-01A-11R-2314-13	hsa-mir-548t	2.0	0.266303	N
TCGA-KL-8335-01A-11R-2314-13	hsa-mir-548u	0.0	0.0	N
TCGA-KL-8335-01A-11R-2314-13	hsa-mir-548v	5.0	0.665757	N
TCGA-KL-8335-01A-11R-2314-13	hsa-mir-548w	0.0	0.0	N
TCGA-KL-8335-01A-11R-2314-13	hsa-mir-548x	0.0	0.0	N
TCGA-KL-8335-01A-11R-2314-13	hsa-mir-548y	0.0	0.0	N
TCGA-KL-8335-01A-11R-2314-13	hsa-mir-548z	0.0	0.0	N
TCGA-KL-8335-01A-11R-2314-13	hsa-mir-549	0.0	0.0	N
TCGA-KL-8335-01A-11R-2314-13	hsa-mir-550a-1	13.0	1.730967	N
TCGA-KL-8335-01A-11R-2314-13	hsa-mir-550a-2	6.0	0.798908	N
TCGA-KL-8335-01A-11R-2314-13	hsa-mir-550b-1	0.0	0.0	N
TCGA-KL-8335-01A-11R-2314-13	hsa-mir-550b-2	0.0	0.0	N
TCGA-KL-8335-01A-11R-2314-13	hsa-mir-551a	4.0	0.532605	N
TCGA-KL-8335-01A-11R-2314-13	hsa-mir-551b	6.0	0.798908	N
TCGA-KL-8335-01A-11R-2314-13	hsa-mir-552	4.0	0.532605	N
TCGA-KL-8335-01A-11R-2314-13	hsa-mir-553	0.0	0.0	N
TCGA-KL-8335-01A-11R-2314-13	hsa-mir-554	0.0	0.0	N
TCGA-KL-8335-01A-11R-2314-13	hsa-mir-555	0.0	0.0	N
TCGA-KL-8335-01A-11R-2314-13	hsa-mir-556	2.0	0.266303	N
TCGA-KL-8335-01A-11R-2314-13	hsa-mir-557	0.0	0.0	N
TCGA-KL-8335-01A-11R-2314-13	hsa-mir-558	0.0	0.0	N
TCGA-KL-8335-01A-11R-2314-13	hsa-mir-559	0.0	0.0	N
TCGA-KL-8335-01A-11R-2314-13	hsa-mir-561	21.0	2.796177	N
TCGA-KL-8335-01A-11R-2314-13	hsa-mir-562	0.0	0.0	N
TCGA-KL-8335-01A-11R-2314-13	hsa-mir-563	0.0	0.0	N
TCGA-KL-8335-01A-11R-2314-13	hsa-mir-564	0.0	0.0	N
TCGA-KL-8335-01A-11R-2314-13	hsa-mir-566	0.0	0.0	N
TCGA-KL-8335-01A-11R-2314-13	hsa-mir-567	0.0	0.0	N
TCGA-KL-8335-01A-11R-2314-13	hsa-mir-568	0.0	0.0	N
TCGA-KL-8335-01A-11R-2314-13	hsa-mir-569	0.0	0.0	N
TCGA-KL-8335-01A-11R-2314-13	hsa-mir-570	6.0	0.798908	N
TCGA-KL-8335-01A-11R-2314-13	hsa-mir-571	0.0	0.0	N
TCGA-KL-8335-01A-11R-2314-13	hsa-mir-572	0.0	0.0	N
TCGA-KL-8335-01A-11R-2314-13	hsa-mir-573	0.0	0.0	N
TCGA-KL-8335-01A-11R-2314-13	hsa-mir-574	215.0	28.627531	N
TCGA-KL-8335-01A-11R-2314-13	hsa-mir-575	0.0	0.0	N
TCGA-KL-8335-01A-11R-2314-13	hsa-mir-576	53.0	7.057019	N
TCGA-KL-8335-01A-11R-2314-13	hsa-mir-577	207.0	27.56232	N
TCGA-KL-8335-01A-11R-2314-13	hsa-mir-578	0.0	0.0	N
TCGA-KL-8335-01A-11R-2314-13	hsa-mir-579	3.0	0.399454	N
TCGA-KL-8335-01A-11R-2314-13	hsa-mir-580	8.0	1.06521	N
TCGA-KL-8335-01A-11R-2314-13	hsa-mir-581	3.0	0.399454	N
TCGA-KL-8335-01A-11R-2314-13	hsa-mir-582	4133.0	550.31435	N
TCGA-KL-8335-01A-11R-2314-13	hsa-mir-583	0.0	0.0	N
TCGA-KL-8335-01A-11R-2314-13	hsa-mir-584	189.0	25.165597	N
TCGA-KL-8335-01A-11R-2314-13	hsa-mir-585	1.0	0.133151	N
TCGA-KL-8335-01A-11R-2314-13	hsa-mir-586	0.0	0.0	N
TCGA-KL-8335-01A-11R-2314-13	hsa-mir-587	0.0	0.0	N
TCGA-KL-8335-01A-11R-2314-13	hsa-mir-588	0.0	0.0	N
TCGA-KL-8335-01A-11R-2314-13	hsa-mir-589	464.0	61.782206	N
TCGA-KL-8335-01A-11R-2314-13	hsa-mir-590	117.0	15.578703	N
TCGA-KL-8335-01A-11R-2314-13	hsa-mir-591	0.0	0.0	N
TCGA-KL-8335-01A-11R-2314-13	hsa-mir-592	11.0	1.464664	N
TCGA-KL-8335-01A-11R-2314-13	hsa-mir-593	0.0	0.0	N
TCGA-KL-8335-01A-11R-2314-13	hsa-mir-595	0.0	0.0	N
TCGA-KL-8335-01A-11R-2314-13	hsa-mir-596	0.0	0.0	N
TCGA-KL-8335-01A-11R-2314-13	hsa-mir-597	2.0	0.266303	N
TCGA-KL-8335-01A-11R-2314-13	hsa-mir-598	417.0	55.524095	N
TCGA-KL-8335-01A-11R-2314-13	hsa-mir-599	1.0	0.133151	N
TCGA-KL-8335-01A-11R-2314-13	hsa-mir-600	0.0	0.0	N
TCGA-KL-8335-01A-11R-2314-13	hsa-mir-601	0.0	0.0	N
TCGA-KL-8335-01A-11R-2314-13	hsa-mir-602	0.0	0.0	N
TCGA-KL-8335-01A-11R-2314-13	hsa-mir-603	0.0	0.0	N
TCGA-KL-8335-01A-11R-2314-13	hsa-mir-604	0.0	0.0	N
TCGA-KL-8335-01A-11R-2314-13	hsa-mir-605	2.0	0.266303	N
TCGA-KL-8335-01A-11R-2314-13	hsa-mir-606	0.0	0.0	N
TCGA-KL-8335-01A-11R-2314-13	hsa-mir-607	0.0	0.0	N
TCGA-KL-8335-01A-11R-2314-13	hsa-mir-608	0.0	0.0	N
TCGA-KL-8335-01A-11R-2314-13	hsa-mir-609	0.0	0.0	N
TCGA-KL-8335-01A-11R-2314-13	hsa-mir-610	0.0	0.0	N
TCGA-KL-8335-01A-11R-2314-13	hsa-mir-611	0.0	0.0	N
TCGA-KL-8335-01A-11R-2314-13	hsa-mir-612	0.0	0.0	N
TCGA-KL-8335-01A-11R-2314-13	hsa-mir-613	0.0	0.0	N
TCGA-KL-8335-01A-11R-2314-13	hsa-mir-614	0.0	0.0	N
TCGA-KL-8335-01A-11R-2314-13	hsa-mir-615	15.0	1.99727	N
TCGA-KL-8335-01A-11R-2314-13	hsa-mir-616	21.0	2.796177	N
TCGA-KL-8335-01A-11R-2314-13	hsa-mir-617	0.0	0.0	N
TCGA-KL-8335-01A-11R-2314-13	hsa-mir-618	69.0	9.18744	N
TCGA-KL-8335-01A-11R-2314-13	hsa-mir-619	0.0	0.0	N
TCGA-KL-8335-01A-11R-2314-13	hsa-mir-620	0.0	0.0	N
TCGA-KL-8335-01A-11R-2314-13	hsa-mir-621	0.0	0.0	N
TCGA-KL-8335-01A-11R-2314-13	hsa-mir-622	0.0	0.0	N
TCGA-KL-8335-01A-11R-2314-13	hsa-mir-623	0.0	0.0	N
TCGA-KL-8335-01A-11R-2314-13	hsa-mir-624	8.0	1.06521	N
TCGA-KL-8335-01A-11R-2314-13	hsa-mir-625	857.0	114.11067	N
TCGA-KL-8335-01A-11R-2314-13	hsa-mir-626	0.0	0.0	N
TCGA-KL-8335-01A-11R-2314-13	hsa-mir-627	5.0	0.665757	N
TCGA-KL-8335-01A-11R-2314-13	hsa-mir-628	60.0	7.989078	N
TCGA-KL-8335-01A-11R-2314-13	hsa-mir-629	231.0	30.757952	N
TCGA-KL-8335-01A-11R-2314-13	hsa-mir-630	0.0	0.0	N
TCGA-KL-8335-01A-11R-2314-13	hsa-mir-631	0.0	0.0	N
TCGA-KL-8335-01A-11R-2314-13	hsa-mir-632	0.0	0.0	N
TCGA-KL-8335-01A-11R-2314-13	hsa-mir-633	0.0	0.0	N
TCGA-KL-8335-01A-11R-2314-13	hsa-mir-634	0.0	0.0	N
TCGA-KL-8335-01A-11R-2314-13	hsa-mir-635	0.0	0.0	N
TCGA-KL-8335-01A-11R-2314-13	hsa-mir-636	2.0	0.266303	N
TCGA-KL-8335-01A-11R-2314-13	hsa-mir-637	0.0	0.0	N
TCGA-KL-8335-01A-11R-2314-13	hsa-mir-638	0.0	0.0	N
TCGA-KL-8335-01A-11R-2314-13	hsa-mir-639	1.0	0.133151	N
TCGA-KL-8335-01A-11R-2314-13	hsa-mir-640	0.0	0.0	N
TCGA-KL-8335-01A-11R-2314-13	hsa-mir-641	0.0	0.0	N
TCGA-KL-8335-01A-11R-2314-13	hsa-mir-642a	25.0	3.328783	N
TCGA-KL-8335-01A-11R-2314-13	hsa-mir-642b	0.0	0.0	N
TCGA-KL-8335-01A-11R-2314-13	hsa-mir-643	6.0	0.798908	N
TCGA-KL-8335-01A-11R-2314-13	hsa-mir-644	0.0	0.0	N
TCGA-KL-8335-01A-11R-2314-13	hsa-mir-645	0.0	0.0	N
TCGA-KL-8335-01A-11R-2314-13	hsa-mir-646	0.0	0.0	N
TCGA-KL-8335-01A-11R-2314-13	hsa-mir-647	0.0	0.0	N
TCGA-KL-8335-01A-11R-2314-13	hsa-mir-648	0.0	0.0	N
TCGA-KL-8335-01A-11R-2314-13	hsa-mir-649	0.0	0.0	N
TCGA-KL-8335-01A-11R-2314-13	hsa-mir-650	0.0	0.0	N
TCGA-KL-8335-01A-11R-2314-13	hsa-mir-651	661.0	88.013014	N
TCGA-KL-8335-01A-11R-2314-13	hsa-mir-652	168.0	22.36942	N
TCGA-KL-8335-01A-11R-2314-13	hsa-mir-653	104.0	13.847736	N
TCGA-KL-8335-01A-11R-2314-13	hsa-mir-654	25.0	3.328783	N
TCGA-KL-8335-01A-11R-2314-13	hsa-mir-655	4.0	0.532605	N
TCGA-KL-8335-01A-11R-2314-13	hsa-mir-656	3.0	0.399454	N
TCGA-KL-8335-01A-11R-2314-13	hsa-mir-657	0.0	0.0	N
TCGA-KL-8335-01A-11R-2314-13	hsa-mir-658	0.0	0.0	N
TCGA-KL-8335-01A-11R-2314-13	hsa-mir-659	14.0	1.864118	N
TCGA-KL-8335-01A-11R-2314-13	hsa-mir-660	606.0	80.689692	N
TCGA-KL-8335-01A-11R-2314-13	hsa-mir-661	0.0	0.0	N
TCGA-KL-8335-01A-11R-2314-13	hsa-mir-662	0.0	0.0	N
TCGA-KL-8335-01A-11R-2314-13	hsa-mir-663	0.0	0.0	N
TCGA-KL-8335-01A-11R-2314-13	hsa-mir-663b	0.0	0.0	N
TCGA-KL-8335-01A-11R-2314-13	hsa-mir-664	283.0	37.68182	N
TCGA-KL-8335-01A-11R-2314-13	hsa-mir-665	0.0	0.0	N
TCGA-KL-8335-01A-11R-2314-13	hsa-mir-668	0.0	0.0	N
TCGA-KL-8335-01A-11R-2314-13	hsa-mir-670	0.0	0.0	N
TCGA-KL-8335-01A-11R-2314-13	hsa-mir-671	55.0	7.323322	N
TCGA-KL-8335-01A-11R-2314-13	hsa-mir-675	67.0	8.921138	N
TCGA-KL-8335-01A-11R-2314-13	hsa-mir-676	4.0	0.532605	N
TCGA-KL-8335-01A-11R-2314-13	hsa-mir-7-1	96.0	12.782525	N
TCGA-KL-8335-01A-11R-2314-13	hsa-mir-7-2	2.0	0.266303	N
TCGA-KL-8335-01A-11R-2314-13	hsa-mir-7-3	0.0	0.0	N
TCGA-KL-8335-01A-11R-2314-13	hsa-mir-708	880.0	117.17315	N
TCGA-KL-8335-01A-11R-2314-13	hsa-mir-711	0.0	0.0	N
TCGA-KL-8335-01A-11R-2314-13	hsa-mir-718	0.0	0.0	N
TCGA-KL-8335-01A-11R-2314-13	hsa-mir-720	0.0	0.0	N
TCGA-KL-8335-01A-11R-2314-13	hsa-mir-744	118.0	15.711854	N
TCGA-KL-8335-01A-11R-2314-13	hsa-mir-758	31.0	4.127691	N
TCGA-KL-8335-01A-11R-2314-13	hsa-mir-759	0.0	0.0	N
TCGA-KL-8335-01A-11R-2314-13	hsa-mir-760	7.0	0.932059	N
TCGA-KL-8335-01A-11R-2314-13	hsa-mir-761	0.0	0.0	N
TCGA-KL-8335-01A-11R-2314-13	hsa-mir-762	0.0	0.0	N
TCGA-KL-8335-01A-11R-2314-13	hsa-mir-764	0.0	0.0	N
TCGA-KL-8335-01A-11R-2314-13	hsa-mir-765	0.0	0.0	N
TCGA-KL-8335-01A-11R-2314-13	hsa-mir-766	108.0	14.380341	N
TCGA-KL-8335-01A-11R-2314-13	hsa-mir-767	0.0	0.0	N
TCGA-KL-8335-01A-11R-2314-13	hsa-mir-769	201.0	26.763413	N
TCGA-KL-8335-01A-11R-2314-13	hsa-mir-770	1.0	0.133151	N
TCGA-KL-8335-01A-11R-2314-13	hsa-mir-802	0.0	0.0	N
TCGA-KL-8335-01A-11R-2314-13	hsa-mir-873	0.0	0.0	N
TCGA-KL-8335-01A-11R-2314-13	hsa-mir-874	4793.0	638.194213	N
TCGA-KL-8335-01A-11R-2314-13	hsa-mir-875	0.0	0.0	N
TCGA-KL-8335-01A-11R-2314-13	hsa-mir-876	0.0	0.0	N
TCGA-KL-8335-01A-11R-2314-13	hsa-mir-877	0.0	0.0	N
TCGA-KL-8335-01A-11R-2314-13	hsa-mir-885	175.0	23.301479	N
TCGA-KL-8335-01A-11R-2314-13	hsa-mir-887	18.0	2.396724	N
TCGA-KL-8335-01A-11R-2314-13	hsa-mir-888	617.0	82.154356	N
TCGA-KL-8335-01A-11R-2314-13	hsa-mir-889	59.0	7.855927	N
TCGA-KL-8335-01A-11R-2314-13	hsa-mir-890	62.0	8.255381	N
TCGA-KL-8335-01A-11R-2314-13	hsa-mir-891a	100320.0	13357.73908	N
TCGA-KL-8335-01A-11R-2314-13	hsa-mir-891b	351.0	46.736109	N
TCGA-KL-8335-01A-11R-2314-13	hsa-mir-892a	1046.0	139.276267	N
TCGA-KL-8335-01A-11R-2314-13	hsa-mir-892b	259.0	34.486188	N
TCGA-KL-8335-01A-11R-2314-13	hsa-mir-9-1	23523.0	3132.118186	N
TCGA-KL-8335-01A-11R-2314-13	hsa-mir-9-2	23490.0	3127.724193	N
TCGA-KL-8335-01A-11R-2314-13	hsa-mir-9-3	33.0	4.393993	N
TCGA-KL-8335-01A-11R-2314-13	hsa-mir-920	0.0	0.0	N
TCGA-KL-8335-01A-11R-2314-13	hsa-mir-921	0.0	0.0	N
TCGA-KL-8335-01A-11R-2314-13	hsa-mir-922	0.0	0.0	N
TCGA-KL-8335-01A-11R-2314-13	hsa-mir-924	0.0	0.0	N
TCGA-KL-8335-01A-11R-2314-13	hsa-mir-92a-1	1276.0	169.901067	N
TCGA-KL-8335-01A-11R-2314-13	hsa-mir-92a-2	30603.0	4074.829437	N
TCGA-KL-8335-01A-11R-2314-13	hsa-mir-92b	521.0	69.371831	N
TCGA-KL-8335-01A-11R-2314-13	hsa-mir-93	15006.0	1998.068507	N
TCGA-KL-8335-01A-11R-2314-13	hsa-mir-933	0.0	0.0	N
TCGA-KL-8335-01A-11R-2314-13	hsa-mir-934	0.0	0.0	N
TCGA-KL-8335-01A-11R-2314-13	hsa-mir-935	10.0	1.331513	N
TCGA-KL-8335-01A-11R-2314-13	hsa-mir-936	0.0	0.0	N
TCGA-KL-8335-01A-11R-2314-13	hsa-mir-937	0.0	0.0	N
TCGA-KL-8335-01A-11R-2314-13	hsa-mir-938	0.0	0.0	N
TCGA-KL-8335-01A-11R-2314-13	hsa-mir-939	6.0	0.798908	N
TCGA-KL-8335-01A-11R-2314-13	hsa-mir-940	3.0	0.399454	N
TCGA-KL-8335-01A-11R-2314-13	hsa-mir-941-1	0.0	0.0	N
TCGA-KL-8335-01A-11R-2314-13	hsa-mir-941-3	0.0	0.0	N
TCGA-KL-8335-01A-11R-2314-13	hsa-mir-941-4	0.0	0.0	N
TCGA-KL-8335-01A-11R-2314-13	hsa-mir-942	22.0	2.929329	N
TCGA-KL-8335-01A-11R-2314-13	hsa-mir-943	1.0	0.133151	N
TCGA-KL-8335-01A-11R-2314-13	hsa-mir-944	28.0	3.728237	N
TCGA-KL-8335-01A-11R-2314-13	hsa-mir-95	0.0	0.0	N
TCGA-KL-8335-01A-11R-2314-13	hsa-mir-96	389.0	51.795858	N
TCGA-KL-8335-01A-11R-2314-13	hsa-mir-98	229.0	30.491649	N
TCGA-KL-8335-01A-11R-2314-13	hsa-mir-99a	12653.0	1684.763483	Y
TCGA-KL-8335-01A-11R-2314-13	hsa-mir-99b	99878.0	13298.886203	N
