# Supplementary material for: Dysfunctional miRNA-Mediated Regulation in Chromophobe Renal Cell Carcinoma
Source: PLoS One. 2016 Jun 3;11(6):e0156324. doi: 10.1371/journal.pone.0156324 (PMC4892590; doi:10.1371/journal.pone.0156324)
Supplement: S1 File — (ZIP) [file pone.0156324.s001.zip › S1_File miRNA expression profile downloaded from TCGA/case/bcgsc.ca__IlluminaHiSeq_miRNASeq__TCGA-KL-8336-01A-11R-2314-13__mirna_quantification.txt]

barcode	miRNA_ID	read_count	reads_per_million_miRNA_mapped	cross-mapped
TCGA-KL-8336-01A-11R-2314-13	hsa-let-7a-1	65428.0	10073.474098	N
TCGA-KL-8336-01A-11R-2314-13	hsa-let-7a-2	130129.0	20035.017285	Y
TCGA-KL-8336-01A-11R-2314-13	hsa-let-7a-3	65648.0	10107.345901	N
TCGA-KL-8336-01A-11R-2314-13	hsa-let-7b	73060.0	11248.517724	N
TCGA-KL-8336-01A-11R-2314-13	hsa-let-7c	5797.0	892.521999	Y
TCGA-KL-8336-01A-11R-2314-13	hsa-let-7d	5551.0	854.647165	N
TCGA-KL-8336-01A-11R-2314-13	hsa-let-7e	13886.0	2137.926596	N
TCGA-KL-8336-01A-11R-2314-13	hsa-let-7f-1	113.0	17.39779	N
TCGA-KL-8336-01A-11R-2314-13	hsa-let-7f-2	97943.0	15079.572562	N
TCGA-KL-8336-01A-11R-2314-13	hsa-let-7g	5012.0	771.661249	N
TCGA-KL-8336-01A-11R-2314-13	hsa-let-7i	2792.0	429.863968	N
TCGA-KL-8336-01A-11R-2314-13	hsa-mir-1-1	0.0	0.0	N
TCGA-KL-8336-01A-11R-2314-13	hsa-mir-1-2	20.0	3.079255	N
TCGA-KL-8336-01A-11R-2314-13	hsa-mir-100	50800.0	7821.30715	Y
TCGA-KL-8336-01A-11R-2314-13	hsa-mir-101-1	182828.0	28148.699677	N
TCGA-KL-8336-01A-11R-2314-13	hsa-mir-101-2	369.0	56.812251	N
TCGA-KL-8336-01A-11R-2314-13	hsa-mir-103-1	95043.0	14633.080619	Y
TCGA-KL-8336-01A-11R-2314-13	hsa-mir-103-1-as	0.0	0.0	N
TCGA-KL-8336-01A-11R-2314-13	hsa-mir-103-2	27.0	4.156994	N
TCGA-KL-8336-01A-11R-2314-13	hsa-mir-103-2-as	0.0	0.0	N
TCGA-KL-8336-01A-11R-2314-13	hsa-mir-105-1	0.0	0.0	N
TCGA-KL-8336-01A-11R-2314-13	hsa-mir-105-2	0.0	0.0	N
TCGA-KL-8336-01A-11R-2314-13	hsa-mir-106a	101.0	15.550237	Y
TCGA-KL-8336-01A-11R-2314-13	hsa-mir-106b	3518.0	541.640916	N
TCGA-KL-8336-01A-11R-2314-13	hsa-mir-107	812.0	125.017744	Y
TCGA-KL-8336-01A-11R-2314-13	hsa-mir-10a	640003.0	98536.614957	N
TCGA-KL-8336-01A-11R-2314-13	hsa-mir-10b	606806.0	93425.513905	N
TCGA-KL-8336-01A-11R-2314-13	hsa-mir-1178	0.0	0.0	N
TCGA-KL-8336-01A-11R-2314-13	hsa-mir-1179	0.0	0.0	N
TCGA-KL-8336-01A-11R-2314-13	hsa-mir-1180	127.0	19.553268	N
TCGA-KL-8336-01A-11R-2314-13	hsa-mir-1181	0.0	0.0	N
TCGA-KL-8336-01A-11R-2314-13	hsa-mir-1182	0.0	0.0	N
TCGA-KL-8336-01A-11R-2314-13	hsa-mir-1183	0.0	0.0	N
TCGA-KL-8336-01A-11R-2314-13	hsa-mir-1184-1	0.0	0.0	N
TCGA-KL-8336-01A-11R-2314-13	hsa-mir-1184-2	0.0	0.0	N
TCGA-KL-8336-01A-11R-2314-13	hsa-mir-1184-3	0.0	0.0	N
TCGA-KL-8336-01A-11R-2314-13	hsa-mir-1185-1	0.0	0.0	N
TCGA-KL-8336-01A-11R-2314-13	hsa-mir-1185-2	0.0	0.0	N
TCGA-KL-8336-01A-11R-2314-13	hsa-mir-1193	0.0	0.0	N
TCGA-KL-8336-01A-11R-2314-13	hsa-mir-1197	0.0	0.0	N
TCGA-KL-8336-01A-11R-2314-13	hsa-mir-1200	0.0	0.0	N
TCGA-KL-8336-01A-11R-2314-13	hsa-mir-1202	0.0	0.0	N
TCGA-KL-8336-01A-11R-2314-13	hsa-mir-1203	0.0	0.0	N
TCGA-KL-8336-01A-11R-2314-13	hsa-mir-1204	0.0	0.0	N
TCGA-KL-8336-01A-11R-2314-13	hsa-mir-1205	0.0	0.0	N
TCGA-KL-8336-01A-11R-2314-13	hsa-mir-1206	0.0	0.0	N
TCGA-KL-8336-01A-11R-2314-13	hsa-mir-1207	0.0	0.0	N
TCGA-KL-8336-01A-11R-2314-13	hsa-mir-1208	0.0	0.0	N
TCGA-KL-8336-01A-11R-2314-13	hsa-mir-122	4.0	0.615851	N
TCGA-KL-8336-01A-11R-2314-13	hsa-mir-1224	12.0	1.847553	N
TCGA-KL-8336-01A-11R-2314-13	hsa-mir-1225	0.0	0.0	N
TCGA-KL-8336-01A-11R-2314-13	hsa-mir-1226	2.0	0.307925	N
TCGA-KL-8336-01A-11R-2314-13	hsa-mir-1227	2.0	0.307925	N
TCGA-KL-8336-01A-11R-2314-13	hsa-mir-1228	4.0	0.615851	N
TCGA-KL-8336-01A-11R-2314-13	hsa-mir-1229	4.0	0.615851	N
TCGA-KL-8336-01A-11R-2314-13	hsa-mir-1231	0.0	0.0	N
TCGA-KL-8336-01A-11R-2314-13	hsa-mir-1233-1	0.0	0.0	N
TCGA-KL-8336-01A-11R-2314-13	hsa-mir-1233-2	0.0	0.0	N
TCGA-KL-8336-01A-11R-2314-13	hsa-mir-1234	1.0	0.153963	N
TCGA-KL-8336-01A-11R-2314-13	hsa-mir-1236	0.0	0.0	N
TCGA-KL-8336-01A-11R-2314-13	hsa-mir-1237	0.0	0.0	N
TCGA-KL-8336-01A-11R-2314-13	hsa-mir-1238	0.0	0.0	N
TCGA-KL-8336-01A-11R-2314-13	hsa-mir-124-1	0.0	0.0	N
TCGA-KL-8336-01A-11R-2314-13	hsa-mir-124-2	0.0	0.0	N
TCGA-KL-8336-01A-11R-2314-13	hsa-mir-124-3	1.0	0.153963	N
TCGA-KL-8336-01A-11R-2314-13	hsa-mir-1243	0.0	0.0	N
TCGA-KL-8336-01A-11R-2314-13	hsa-mir-1244-1	0.0	0.0	N
TCGA-KL-8336-01A-11R-2314-13	hsa-mir-1244-2	0.0	0.0	N
TCGA-KL-8336-01A-11R-2314-13	hsa-mir-1244-3	0.0	0.0	N
TCGA-KL-8336-01A-11R-2314-13	hsa-mir-1245	1.0	0.153963	N
TCGA-KL-8336-01A-11R-2314-13	hsa-mir-1246	0.0	0.0	N
TCGA-KL-8336-01A-11R-2314-13	hsa-mir-1247	0.0	0.0	N
TCGA-KL-8336-01A-11R-2314-13	hsa-mir-1248	3.0	0.461888	N
TCGA-KL-8336-01A-11R-2314-13	hsa-mir-1249	3.0	0.461888	N
TCGA-KL-8336-01A-11R-2314-13	hsa-mir-1250	2.0	0.307925	N
TCGA-KL-8336-01A-11R-2314-13	hsa-mir-1251	1.0	0.153963	N
TCGA-KL-8336-01A-11R-2314-13	hsa-mir-1252	0.0	0.0	N
TCGA-KL-8336-01A-11R-2314-13	hsa-mir-1253	0.0	0.0	N
TCGA-KL-8336-01A-11R-2314-13	hsa-mir-1254	1.0	0.153963	N
TCGA-KL-8336-01A-11R-2314-13	hsa-mir-1255a	0.0	0.0	N
TCGA-KL-8336-01A-11R-2314-13	hsa-mir-1255b-1	0.0	0.0	N
TCGA-KL-8336-01A-11R-2314-13	hsa-mir-1255b-2	0.0	0.0	N
TCGA-KL-8336-01A-11R-2314-13	hsa-mir-1256	0.0	0.0	N
TCGA-KL-8336-01A-11R-2314-13	hsa-mir-1257	0.0	0.0	N
TCGA-KL-8336-01A-11R-2314-13	hsa-mir-1258	32.0	4.926808	N
TCGA-KL-8336-01A-11R-2314-13	hsa-mir-125a	7491.0	1153.334879	N
TCGA-KL-8336-01A-11R-2314-13	hsa-mir-125b-1	8202.0	1262.802387	N
TCGA-KL-8336-01A-11R-2314-13	hsa-mir-125b-2	100.0	15.396274	N
TCGA-KL-8336-01A-11R-2314-13	hsa-mir-126	23524.0	3621.819476	N
TCGA-KL-8336-01A-11R-2314-13	hsa-mir-1260	0.0	0.0	N
TCGA-KL-8336-01A-11R-2314-13	hsa-mir-1260b	0.0	0.0	N
TCGA-KL-8336-01A-11R-2314-13	hsa-mir-1261	0.0	0.0	N
TCGA-KL-8336-01A-11R-2314-13	hsa-mir-1262	2.0	0.307925	N
TCGA-KL-8336-01A-11R-2314-13	hsa-mir-1263	0.0	0.0	N
TCGA-KL-8336-01A-11R-2314-13	hsa-mir-1264	0.0	0.0	N
TCGA-KL-8336-01A-11R-2314-13	hsa-mir-1265	0.0	0.0	N
TCGA-KL-8336-01A-11R-2314-13	hsa-mir-1266	11.0	1.69359	N
TCGA-KL-8336-01A-11R-2314-13	hsa-mir-1267	0.0	0.0	N
TCGA-KL-8336-01A-11R-2314-13	hsa-mir-1268	0.0	0.0	N
TCGA-KL-8336-01A-11R-2314-13	hsa-mir-1269	0.0	0.0	N
TCGA-KL-8336-01A-11R-2314-13	hsa-mir-127	628.0	96.6886	N
TCGA-KL-8336-01A-11R-2314-13	hsa-mir-1270-1	5.0	0.769814	N
TCGA-KL-8336-01A-11R-2314-13	hsa-mir-1270-2	5.0	0.769814	N
TCGA-KL-8336-01A-11R-2314-13	hsa-mir-1271	8.0	1.231702	N
TCGA-KL-8336-01A-11R-2314-13	hsa-mir-1272	0.0	0.0	N
TCGA-KL-8336-01A-11R-2314-13	hsa-mir-1273	0.0	0.0	N
TCGA-KL-8336-01A-11R-2314-13	hsa-mir-1273c	0.0	0.0	N
TCGA-KL-8336-01A-11R-2314-13	hsa-mir-1273d	0.0	0.0	N
TCGA-KL-8336-01A-11R-2314-13	hsa-mir-1274a	0.0	0.0	N
TCGA-KL-8336-01A-11R-2314-13	hsa-mir-1274b	22.0	3.38718	N
TCGA-KL-8336-01A-11R-2314-13	hsa-mir-1275	0.0	0.0	N
TCGA-KL-8336-01A-11R-2314-13	hsa-mir-1276	0.0	0.0	N
TCGA-KL-8336-01A-11R-2314-13	hsa-mir-1277	3.0	0.461888	N
TCGA-KL-8336-01A-11R-2314-13	hsa-mir-1278	0.0	0.0	N
TCGA-KL-8336-01A-11R-2314-13	hsa-mir-1279	0.0	0.0	N
TCGA-KL-8336-01A-11R-2314-13	hsa-mir-128-1	614.0	94.533122	N
TCGA-KL-8336-01A-11R-2314-13	hsa-mir-128-2	401.0	61.739058	N
TCGA-KL-8336-01A-11R-2314-13	hsa-mir-1280	0.0	0.0	N
TCGA-KL-8336-01A-11R-2314-13	hsa-mir-1281	0.0	0.0	N
TCGA-KL-8336-01A-11R-2314-13	hsa-mir-1282	0.0	0.0	N
TCGA-KL-8336-01A-11R-2314-13	hsa-mir-1283-1	0.0	0.0	N
TCGA-KL-8336-01A-11R-2314-13	hsa-mir-1283-2	0.0	0.0	N
TCGA-KL-8336-01A-11R-2314-13	hsa-mir-1284	0.0	0.0	N
TCGA-KL-8336-01A-11R-2314-13	hsa-mir-1285-1	0.0	0.0	N
TCGA-KL-8336-01A-11R-2314-13	hsa-mir-1285-2	0.0	0.0	N
TCGA-KL-8336-01A-11R-2314-13	hsa-mir-1286	0.0	0.0	N
TCGA-KL-8336-01A-11R-2314-13	hsa-mir-1287	62.0	9.54569	N
TCGA-KL-8336-01A-11R-2314-13	hsa-mir-1288	2.0	0.307925	N
TCGA-KL-8336-01A-11R-2314-13	hsa-mir-1289-1	1.0	0.153963	N
TCGA-KL-8336-01A-11R-2314-13	hsa-mir-1289-2	0.0	0.0	N
TCGA-KL-8336-01A-11R-2314-13	hsa-mir-129-1	126.0	19.399305	N
TCGA-KL-8336-01A-11R-2314-13	hsa-mir-129-2	122.0	18.783454	N
TCGA-KL-8336-01A-11R-2314-13	hsa-mir-1290	0.0	0.0	N
TCGA-KL-8336-01A-11R-2314-13	hsa-mir-1291	1.0	0.153963	N
TCGA-KL-8336-01A-11R-2314-13	hsa-mir-1292	1.0	0.153963	N
TCGA-KL-8336-01A-11R-2314-13	hsa-mir-1293	1.0	0.153963	N
TCGA-KL-8336-01A-11R-2314-13	hsa-mir-1294	6.0	0.923776	N
TCGA-KL-8336-01A-11R-2314-13	hsa-mir-1295	0.0	0.0	N
TCGA-KL-8336-01A-11R-2314-13	hsa-mir-1296	11.0	1.69359	N
TCGA-KL-8336-01A-11R-2314-13	hsa-mir-1297	0.0	0.0	N
TCGA-KL-8336-01A-11R-2314-13	hsa-mir-1298	0.0	0.0	N
TCGA-KL-8336-01A-11R-2314-13	hsa-mir-1299	0.0	0.0	N
TCGA-KL-8336-01A-11R-2314-13	hsa-mir-1301	28.0	4.310957	N
TCGA-KL-8336-01A-11R-2314-13	hsa-mir-1302-1	0.0	0.0	N
TCGA-KL-8336-01A-11R-2314-13	hsa-mir-1302-10	0.0	0.0	N
TCGA-KL-8336-01A-11R-2314-13	hsa-mir-1302-11	0.0	0.0	N
TCGA-KL-8336-01A-11R-2314-13	hsa-mir-1302-2	0.0	0.0	N
TCGA-KL-8336-01A-11R-2314-13	hsa-mir-1302-3	0.0	0.0	N
TCGA-KL-8336-01A-11R-2314-13	hsa-mir-1302-4	0.0	0.0	N
TCGA-KL-8336-01A-11R-2314-13	hsa-mir-1302-5	0.0	0.0	N
TCGA-KL-8336-01A-11R-2314-13	hsa-mir-1302-6	0.0	0.0	N
TCGA-KL-8336-01A-11R-2314-13	hsa-mir-1302-7	0.0	0.0	N
TCGA-KL-8336-01A-11R-2314-13	hsa-mir-1302-8	0.0	0.0	N
TCGA-KL-8336-01A-11R-2314-13	hsa-mir-1302-9	0.0	0.0	N
TCGA-KL-8336-01A-11R-2314-13	hsa-mir-1303	0.0	0.0	N
TCGA-KL-8336-01A-11R-2314-13	hsa-mir-1304	1.0	0.153963	N
TCGA-KL-8336-01A-11R-2314-13	hsa-mir-1305	0.0	0.0	N
TCGA-KL-8336-01A-11R-2314-13	hsa-mir-1306	41.0	6.312472	N
TCGA-KL-8336-01A-11R-2314-13	hsa-mir-1307	7961.0	1225.697367	N
TCGA-KL-8336-01A-11R-2314-13	hsa-mir-130a	183.0	28.175181	N
TCGA-KL-8336-01A-11R-2314-13	hsa-mir-130b	45.0	6.928323	N
TCGA-KL-8336-01A-11R-2314-13	hsa-mir-132	584.0	89.91424	N
TCGA-KL-8336-01A-11R-2314-13	hsa-mir-1321	0.0	0.0	N
TCGA-KL-8336-01A-11R-2314-13	hsa-mir-1322	0.0	0.0	N
TCGA-KL-8336-01A-11R-2314-13	hsa-mir-1323	0.0	0.0	N
TCGA-KL-8336-01A-11R-2314-13	hsa-mir-1324	0.0	0.0	N
TCGA-KL-8336-01A-11R-2314-13	hsa-mir-133a-1	8.0	1.231702	N
TCGA-KL-8336-01A-11R-2314-13	hsa-mir-133a-2	0.0	0.0	N
TCGA-KL-8336-01A-11R-2314-13	hsa-mir-133b	0.0	0.0	N
TCGA-KL-8336-01A-11R-2314-13	hsa-mir-134	103.0	15.858162	N
TCGA-KL-8336-01A-11R-2314-13	hsa-mir-135a-1	6.0	0.923776	N
TCGA-KL-8336-01A-11R-2314-13	hsa-mir-135a-2	1.0	0.153963	N
TCGA-KL-8336-01A-11R-2314-13	hsa-mir-135b	0.0	0.0	N
TCGA-KL-8336-01A-11R-2314-13	hsa-mir-136	24.0	3.695106	N
TCGA-KL-8336-01A-11R-2314-13	hsa-mir-137	0.0	0.0	N
TCGA-KL-8336-01A-11R-2314-13	hsa-mir-138-1	0.0	0.0	N
TCGA-KL-8336-01A-11R-2314-13	hsa-mir-138-2	0.0	0.0	N
TCGA-KL-8336-01A-11R-2314-13	hsa-mir-139	1788.0	275.285378	N
TCGA-KL-8336-01A-11R-2314-13	hsa-mir-140	6891.0	1060.957236	N
TCGA-KL-8336-01A-11R-2314-13	hsa-mir-141	14413.0	2219.06496	N
TCGA-KL-8336-01A-11R-2314-13	hsa-mir-142	7657.0	1178.892694	N
TCGA-KL-8336-01A-11R-2314-13	hsa-mir-143	188576.0	29033.677502	N
TCGA-KL-8336-01A-11R-2314-13	hsa-mir-144	11715.0	1803.673489	N
TCGA-KL-8336-01A-11R-2314-13	hsa-mir-145	2463.0	379.210227	N
TCGA-KL-8336-01A-11R-2314-13	hsa-mir-1468	99.0	15.242311	N
TCGA-KL-8336-01A-11R-2314-13	hsa-mir-1469	0.0	0.0	N
TCGA-KL-8336-01A-11R-2314-13	hsa-mir-146a	120.0	18.475529	N
TCGA-KL-8336-01A-11R-2314-13	hsa-mir-146b	1154.0	177.673001	N
TCGA-KL-8336-01A-11R-2314-13	hsa-mir-147	0.0	0.0	N
TCGA-KL-8336-01A-11R-2314-13	hsa-mir-1470	0.0	0.0	N
TCGA-KL-8336-01A-11R-2314-13	hsa-mir-1471	0.0	0.0	N
TCGA-KL-8336-01A-11R-2314-13	hsa-mir-147b	1.0	0.153963	N
TCGA-KL-8336-01A-11R-2314-13	hsa-mir-148a	133544.0	20560.80004	N
TCGA-KL-8336-01A-11R-2314-13	hsa-mir-148b	1015.0	156.27218	N
TCGA-KL-8336-01A-11R-2314-13	hsa-mir-149	23.0	3.541143	N
TCGA-KL-8336-01A-11R-2314-13	hsa-mir-150	1421.0	218.781052	N
TCGA-KL-8336-01A-11R-2314-13	hsa-mir-151	24035.0	3700.494436	N
TCGA-KL-8336-01A-11R-2314-13	hsa-mir-152	1524.0	234.639214	N
TCGA-KL-8336-01A-11R-2314-13	hsa-mir-153-1	1.0	0.153963	N
TCGA-KL-8336-01A-11R-2314-13	hsa-mir-153-2	30.0	4.618882	N
TCGA-KL-8336-01A-11R-2314-13	hsa-mir-1537	2.0	0.307925	N
TCGA-KL-8336-01A-11R-2314-13	hsa-mir-1538	0.0	0.0	N
TCGA-KL-8336-01A-11R-2314-13	hsa-mir-1539	0.0	0.0	N
TCGA-KL-8336-01A-11R-2314-13	hsa-mir-154	3.0	0.461888	N
TCGA-KL-8336-01A-11R-2314-13	hsa-mir-155	320.0	49.268077	N
TCGA-KL-8336-01A-11R-2314-13	hsa-mir-15a	1358.0	209.0814	N
TCGA-KL-8336-01A-11R-2314-13	hsa-mir-15b	3056.0	470.510131	N
TCGA-KL-8336-01A-11R-2314-13	hsa-mir-16-1	5038.0	775.66428	N
TCGA-KL-8336-01A-11R-2314-13	hsa-mir-16-2	77.0	11.855131	N
TCGA-KL-8336-01A-11R-2314-13	hsa-mir-17	2819.0	434.020962	Y
TCGA-KL-8336-01A-11R-2314-13	hsa-mir-181a-1	13480.0	2075.417724	N
TCGA-KL-8336-01A-11R-2314-13	hsa-mir-181a-2	10556.0	1625.230675	N
TCGA-KL-8336-01A-11R-2314-13	hsa-mir-181b-1	2157.0	332.097628	N
TCGA-KL-8336-01A-11R-2314-13	hsa-mir-181b-2	48.0	7.390211	N
TCGA-KL-8336-01A-11R-2314-13	hsa-mir-181c	153.0	23.556299	N
TCGA-KL-8336-01A-11R-2314-13	hsa-mir-181d	27.0	4.156994	N
TCGA-KL-8336-01A-11R-2314-13	hsa-mir-182	283402.0	43633.348206	N
TCGA-KL-8336-01A-11R-2314-13	hsa-mir-1825	0.0	0.0	N
TCGA-KL-8336-01A-11R-2314-13	hsa-mir-1827	0.0	0.0	N
TCGA-KL-8336-01A-11R-2314-13	hsa-mir-183	134240.0	20667.958106	N
TCGA-KL-8336-01A-11R-2314-13	hsa-mir-184	8.0	1.231702	N
TCGA-KL-8336-01A-11R-2314-13	hsa-mir-185	1880.0	289.44995	N
TCGA-KL-8336-01A-11R-2314-13	hsa-mir-186	934.0	143.801198	N
TCGA-KL-8336-01A-11R-2314-13	hsa-mir-187	2631.0	405.075967	N
TCGA-KL-8336-01A-11R-2314-13	hsa-mir-188	55.0	8.467951	N
TCGA-KL-8336-01A-11R-2314-13	hsa-mir-18a	61.0	9.391727	Y
TCGA-KL-8336-01A-11R-2314-13	hsa-mir-18b	6.0	0.923776	Y
TCGA-KL-8336-01A-11R-2314-13	hsa-mir-190	94.0	14.472497	N
TCGA-KL-8336-01A-11R-2314-13	hsa-mir-1908	1.0	0.153963	N
TCGA-KL-8336-01A-11R-2314-13	hsa-mir-1909	0.0	0.0	N
TCGA-KL-8336-01A-11R-2314-13	hsa-mir-190b	1.0	0.153963	N
TCGA-KL-8336-01A-11R-2314-13	hsa-mir-191	3111.0	478.978082	N
TCGA-KL-8336-01A-11R-2314-13	hsa-mir-1910	1.0	0.153963	N
TCGA-KL-8336-01A-11R-2314-13	hsa-mir-1911	0.0	0.0	N
TCGA-KL-8336-01A-11R-2314-13	hsa-mir-1912	0.0	0.0	N
TCGA-KL-8336-01A-11R-2314-13	hsa-mir-1913	0.0	0.0	N
TCGA-KL-8336-01A-11R-2314-13	hsa-mir-1914	0.0	0.0	N
TCGA-KL-8336-01A-11R-2314-13	hsa-mir-1915	0.0	0.0	N
TCGA-KL-8336-01A-11R-2314-13	hsa-mir-192	5236.0	806.148902	Y
TCGA-KL-8336-01A-11R-2314-13	hsa-mir-193a	684.0	105.310514	N
TCGA-KL-8336-01A-11R-2314-13	hsa-mir-193b	169.0	26.019703	N
TCGA-KL-8336-01A-11R-2314-13	hsa-mir-194-1	1354.0	208.465549	N
TCGA-KL-8336-01A-11R-2314-13	hsa-mir-194-2	1402.0	215.85576	N
TCGA-KL-8336-01A-11R-2314-13	hsa-mir-195	92.0	14.164572	N
TCGA-KL-8336-01A-11R-2314-13	hsa-mir-196a-1	469.0	72.208525	N
TCGA-KL-8336-01A-11R-2314-13	hsa-mir-196a-2	51.0	7.8521	N
TCGA-KL-8336-01A-11R-2314-13	hsa-mir-196b	3333.0	513.15781	N
TCGA-KL-8336-01A-11R-2314-13	hsa-mir-197	524.0	80.676475	N
TCGA-KL-8336-01A-11R-2314-13	hsa-mir-1972-1	0.0	0.0	N
TCGA-KL-8336-01A-11R-2314-13	hsa-mir-1972-2	0.0	0.0	N
TCGA-KL-8336-01A-11R-2314-13	hsa-mir-1973	0.0	0.0	N
TCGA-KL-8336-01A-11R-2314-13	hsa-mir-1976	57.0	8.775876	N
TCGA-KL-8336-01A-11R-2314-13	hsa-mir-198	0.0	0.0	N
TCGA-KL-8336-01A-11R-2314-13	hsa-mir-199a-1	1015.0	156.27218	Y
TCGA-KL-8336-01A-11R-2314-13	hsa-mir-199a-2	1777.0	273.591788	Y
TCGA-KL-8336-01A-11R-2314-13	hsa-mir-199b	2176.0	335.02292	Y
TCGA-KL-8336-01A-11R-2314-13	hsa-mir-19a	47.0	7.236249	N
TCGA-KL-8336-01A-11R-2314-13	hsa-mir-19b-1	14.0	2.155478	N
TCGA-KL-8336-01A-11R-2314-13	hsa-mir-19b-2	235.0	36.181244	N
TCGA-KL-8336-01A-11R-2314-13	hsa-mir-200a	3636.0	559.80852	N
TCGA-KL-8336-01A-11R-2314-13	hsa-mir-200b	4827.0	743.178142	N
TCGA-KL-8336-01A-11R-2314-13	hsa-mir-200c	57821.0	8902.279542	N
TCGA-KL-8336-01A-11R-2314-13	hsa-mir-202	0.0	0.0	N
TCGA-KL-8336-01A-11R-2314-13	hsa-mir-203	7701.0	1185.667054	N
TCGA-KL-8336-01A-11R-2314-13	hsa-mir-204	9.0	1.385665	N
TCGA-KL-8336-01A-11R-2314-13	hsa-mir-205	1.0	0.153963	N
TCGA-KL-8336-01A-11R-2314-13	hsa-mir-2052	0.0	0.0	N
TCGA-KL-8336-01A-11R-2314-13	hsa-mir-2053	0.0	0.0	N
TCGA-KL-8336-01A-11R-2314-13	hsa-mir-2054	0.0	0.0	N
TCGA-KL-8336-01A-11R-2314-13	hsa-mir-206	2.0	0.307925	N
TCGA-KL-8336-01A-11R-2314-13	hsa-mir-208a	0.0	0.0	N
TCGA-KL-8336-01A-11R-2314-13	hsa-mir-208b	0.0	0.0	N
TCGA-KL-8336-01A-11R-2314-13	hsa-mir-20a	1285.0	197.84212	N
TCGA-KL-8336-01A-11R-2314-13	hsa-mir-20b	396.0	60.969245	N
TCGA-KL-8336-01A-11R-2314-13	hsa-mir-21	483439.0	74431.592661	N
TCGA-KL-8336-01A-11R-2314-13	hsa-mir-210	2457.0	378.28645	N
TCGA-KL-8336-01A-11R-2314-13	hsa-mir-211	0.0	0.0	N
TCGA-KL-8336-01A-11R-2314-13	hsa-mir-2110	4.0	0.615851	N
TCGA-KL-8336-01A-11R-2314-13	hsa-mir-2113	0.0	0.0	N
TCGA-KL-8336-01A-11R-2314-13	hsa-mir-2114	2.0	0.307925	N
TCGA-KL-8336-01A-11R-2314-13	hsa-mir-2115	0.0	0.0	N
TCGA-KL-8336-01A-11R-2314-13	hsa-mir-2116	3.0	0.461888	N
TCGA-KL-8336-01A-11R-2314-13	hsa-mir-2117	0.0	0.0	N
TCGA-KL-8336-01A-11R-2314-13	hsa-mir-212	23.0	3.541143	N
TCGA-KL-8336-01A-11R-2314-13	hsa-mir-214	16.0	2.463404	N
TCGA-KL-8336-01A-11R-2314-13	hsa-mir-215	105.0	16.166088	Y
TCGA-KL-8336-01A-11R-2314-13	hsa-mir-216a	2.0	0.307925	N
TCGA-KL-8336-01A-11R-2314-13	hsa-mir-216b	1.0	0.153963	N
TCGA-KL-8336-01A-11R-2314-13	hsa-mir-217	39.0	6.004547	N
TCGA-KL-8336-01A-11R-2314-13	hsa-mir-218-1	16.0	2.463404	N
TCGA-KL-8336-01A-11R-2314-13	hsa-mir-218-2	997.0	153.500851	N
TCGA-KL-8336-01A-11R-2314-13	hsa-mir-219-1	4.0	0.615851	N
TCGA-KL-8336-01A-11R-2314-13	hsa-mir-219-2	0.0	0.0	N
TCGA-KL-8336-01A-11R-2314-13	hsa-mir-22	1247093.0	192005.854279	N
TCGA-KL-8336-01A-11R-2314-13	hsa-mir-221	12441.0	1915.450438	N
TCGA-KL-8336-01A-11R-2314-13	hsa-mir-222	3062.0	471.433907	N
TCGA-KL-8336-01A-11R-2314-13	hsa-mir-223	301.0	46.342784	N
TCGA-KL-8336-01A-11R-2314-13	hsa-mir-224	59.0	9.083802	N
TCGA-KL-8336-01A-11R-2314-13	hsa-mir-2276	1.0	0.153963	N
TCGA-KL-8336-01A-11R-2314-13	hsa-mir-2277	4.0	0.615851	N
TCGA-KL-8336-01A-11R-2314-13	hsa-mir-2278	0.0	0.0	N
TCGA-KL-8336-01A-11R-2314-13	hsa-mir-2355	129.0	19.861193	N
TCGA-KL-8336-01A-11R-2314-13	hsa-mir-23a	11403.0	1755.637115	Y
TCGA-KL-8336-01A-11R-2314-13	hsa-mir-23b	15562.0	2395.968147	Y
TCGA-KL-8336-01A-11R-2314-13	hsa-mir-23c	8.0	1.231702	N
TCGA-KL-8336-01A-11R-2314-13	hsa-mir-24-1	177.0	27.251405	N
TCGA-KL-8336-01A-11R-2314-13	hsa-mir-24-2	7249.0	1116.075896	N
TCGA-KL-8336-01A-11R-2314-13	hsa-mir-25	36713.0	5652.434043	N
TCGA-KL-8336-01A-11R-2314-13	hsa-mir-26a-1	5.0	0.769814	N
TCGA-KL-8336-01A-11R-2314-13	hsa-mir-26a-2	9206.0	1417.380977	N
TCGA-KL-8336-01A-11R-2314-13	hsa-mir-26b	1213.0	186.756803	N
TCGA-KL-8336-01A-11R-2314-13	hsa-mir-27a	2603.0	400.76501	Y
TCGA-KL-8336-01A-11R-2314-13	hsa-mir-27b	13327.0	2051.861425	Y
TCGA-KL-8336-01A-11R-2314-13	hsa-mir-28	7850.0	1208.607502	N
TCGA-KL-8336-01A-11R-2314-13	hsa-mir-2861	0.0	0.0	N
TCGA-KL-8336-01A-11R-2314-13	hsa-mir-2909	0.0	0.0	N
TCGA-KL-8336-01A-11R-2314-13	hsa-mir-296	4.0	0.615851	N
TCGA-KL-8336-01A-11R-2314-13	hsa-mir-297	0.0	0.0	N
TCGA-KL-8336-01A-11R-2314-13	hsa-mir-298	0.0	0.0	N
TCGA-KL-8336-01A-11R-2314-13	hsa-mir-299	1.0	0.153963	N
TCGA-KL-8336-01A-11R-2314-13	hsa-mir-29a	103945.0	16003.656923	N
TCGA-KL-8336-01A-11R-2314-13	hsa-mir-29b-1	3453.0	531.633338	Y
TCGA-KL-8336-01A-11R-2314-13	hsa-mir-29b-2	3564.0	548.723202	Y
TCGA-KL-8336-01A-11R-2314-13	hsa-mir-29c	14502.0	2232.767643	Y
TCGA-KL-8336-01A-11R-2314-13	hsa-mir-300	0.0	0.0	N
TCGA-KL-8336-01A-11R-2314-13	hsa-mir-301a	45.0	6.928323	N
TCGA-KL-8336-01A-11R-2314-13	hsa-mir-301b	1.0	0.153963	N
TCGA-KL-8336-01A-11R-2314-13	hsa-mir-302a	0.0	0.0	N
TCGA-KL-8336-01A-11R-2314-13	hsa-mir-302b	1.0	0.153963	N
TCGA-KL-8336-01A-11R-2314-13	hsa-mir-302c	0.0	0.0	N
TCGA-KL-8336-01A-11R-2314-13	hsa-mir-302d	0.0	0.0	N
TCGA-KL-8336-01A-11R-2314-13	hsa-mir-302e	0.0	0.0	N
TCGA-KL-8336-01A-11R-2314-13	hsa-mir-302f	0.0	0.0	N
TCGA-KL-8336-01A-11R-2314-13	hsa-mir-3065	28.0	4.310957	N
TCGA-KL-8336-01A-11R-2314-13	hsa-mir-3074	32.0	4.926808	N
TCGA-KL-8336-01A-11R-2314-13	hsa-mir-30a	572309.0	88114.261291	Y
TCGA-KL-8336-01A-11R-2314-13	hsa-mir-30b	7011.0	1079.432764	Y
TCGA-KL-8336-01A-11R-2314-13	hsa-mir-30c-1	31.0	4.772845	N
TCGA-KL-8336-01A-11R-2314-13	hsa-mir-30c-2	6121.0	942.405926	Y
TCGA-KL-8336-01A-11R-2314-13	hsa-mir-30d	268195.0	41292.036832	N
TCGA-KL-8336-01A-11R-2314-13	hsa-mir-30e	110753.0	17051.835251	Y
TCGA-KL-8336-01A-11R-2314-13	hsa-mir-31	3.0	0.461888	N
TCGA-KL-8336-01A-11R-2314-13	hsa-mir-3115	0.0	0.0	N
TCGA-KL-8336-01A-11R-2314-13	hsa-mir-3116-1	0.0	0.0	N
TCGA-KL-8336-01A-11R-2314-13	hsa-mir-3116-2	1.0	0.153963	N
TCGA-KL-8336-01A-11R-2314-13	hsa-mir-3117	1.0	0.153963	N
TCGA-KL-8336-01A-11R-2314-13	hsa-mir-3118-1	0.0	0.0	N
TCGA-KL-8336-01A-11R-2314-13	hsa-mir-3118-2	0.0	0.0	N
TCGA-KL-8336-01A-11R-2314-13	hsa-mir-3118-3	0.0	0.0	N
TCGA-KL-8336-01A-11R-2314-13	hsa-mir-3118-4	0.0	0.0	N
TCGA-KL-8336-01A-11R-2314-13	hsa-mir-3118-5	0.0	0.0	N
TCGA-KL-8336-01A-11R-2314-13	hsa-mir-3118-6	0.0	0.0	N
TCGA-KL-8336-01A-11R-2314-13	hsa-mir-3119-1	0.0	0.0	N
TCGA-KL-8336-01A-11R-2314-13	hsa-mir-3119-2	0.0	0.0	N
TCGA-KL-8336-01A-11R-2314-13	hsa-mir-3120	0.0	0.0	N
TCGA-KL-8336-01A-11R-2314-13	hsa-mir-3121	0.0	0.0	N
TCGA-KL-8336-01A-11R-2314-13	hsa-mir-3122	0.0	0.0	N
TCGA-KL-8336-01A-11R-2314-13	hsa-mir-3123	0.0	0.0	N
TCGA-KL-8336-01A-11R-2314-13	hsa-mir-3124	0.0	0.0	N
TCGA-KL-8336-01A-11R-2314-13	hsa-mir-3125	0.0	0.0	N
TCGA-KL-8336-01A-11R-2314-13	hsa-mir-3126	0.0	0.0	N
TCGA-KL-8336-01A-11R-2314-13	hsa-mir-3127	25.0	3.849068	N
TCGA-KL-8336-01A-11R-2314-13	hsa-mir-3128	0.0	0.0	N
TCGA-KL-8336-01A-11R-2314-13	hsa-mir-3129	0.0	0.0	N
TCGA-KL-8336-01A-11R-2314-13	hsa-mir-3130-1	41.0	6.312472	N
TCGA-KL-8336-01A-11R-2314-13	hsa-mir-3130-2	0.0	0.0	N
TCGA-KL-8336-01A-11R-2314-13	hsa-mir-3131	0.0	0.0	N
TCGA-KL-8336-01A-11R-2314-13	hsa-mir-3132	0.0	0.0	N
TCGA-KL-8336-01A-11R-2314-13	hsa-mir-3133	0.0	0.0	N
TCGA-KL-8336-01A-11R-2314-13	hsa-mir-3134	0.0	0.0	N
TCGA-KL-8336-01A-11R-2314-13	hsa-mir-3135	0.0	0.0	N
TCGA-KL-8336-01A-11R-2314-13	hsa-mir-3136	1.0	0.153963	N
TCGA-KL-8336-01A-11R-2314-13	hsa-mir-3137	0.0	0.0	N
TCGA-KL-8336-01A-11R-2314-13	hsa-mir-3138	0.0	0.0	N
TCGA-KL-8336-01A-11R-2314-13	hsa-mir-3139	0.0	0.0	N
TCGA-KL-8336-01A-11R-2314-13	hsa-mir-3140	1.0	0.153963	N
TCGA-KL-8336-01A-11R-2314-13	hsa-mir-3141	0.0	0.0	N
TCGA-KL-8336-01A-11R-2314-13	hsa-mir-3142	0.0	0.0	N
TCGA-KL-8336-01A-11R-2314-13	hsa-mir-3143	0.0	0.0	N
TCGA-KL-8336-01A-11R-2314-13	hsa-mir-3144	2.0	0.307925	N
TCGA-KL-8336-01A-11R-2314-13	hsa-mir-3145	0.0	0.0	N
TCGA-KL-8336-01A-11R-2314-13	hsa-mir-3146	0.0	0.0	N
TCGA-KL-8336-01A-11R-2314-13	hsa-mir-3147	0.0	0.0	N
TCGA-KL-8336-01A-11R-2314-13	hsa-mir-3148	0.0	0.0	N
TCGA-KL-8336-01A-11R-2314-13	hsa-mir-3149	0.0	0.0	N
TCGA-KL-8336-01A-11R-2314-13	hsa-mir-3150	2.0	0.307925	N
TCGA-KL-8336-01A-11R-2314-13	hsa-mir-3150b	1.0	0.153963	N
TCGA-KL-8336-01A-11R-2314-13	hsa-mir-3151	0.0	0.0	N
TCGA-KL-8336-01A-11R-2314-13	hsa-mir-3152	18.0	2.771329	N
TCGA-KL-8336-01A-11R-2314-13	hsa-mir-3153	0.0	0.0	N
TCGA-KL-8336-01A-11R-2314-13	hsa-mir-3154	0.0	0.0	N
TCGA-KL-8336-01A-11R-2314-13	hsa-mir-3155	0.0	0.0	N
TCGA-KL-8336-01A-11R-2314-13	hsa-mir-3156-1	0.0	0.0	N
TCGA-KL-8336-01A-11R-2314-13	hsa-mir-3156-2	0.0	0.0	N
TCGA-KL-8336-01A-11R-2314-13	hsa-mir-3156-3	0.0	0.0	N
TCGA-KL-8336-01A-11R-2314-13	hsa-mir-3157	0.0	0.0	N
TCGA-KL-8336-01A-11R-2314-13	hsa-mir-3158-1	0.0	0.0	N
TCGA-KL-8336-01A-11R-2314-13	hsa-mir-3158-2	1.0	0.153963	N
TCGA-KL-8336-01A-11R-2314-13	hsa-mir-3159	0.0	0.0	N
TCGA-KL-8336-01A-11R-2314-13	hsa-mir-3160-1	0.0	0.0	N
TCGA-KL-8336-01A-11R-2314-13	hsa-mir-3160-2	0.0	0.0	N
TCGA-KL-8336-01A-11R-2314-13	hsa-mir-3161	0.0	0.0	N
TCGA-KL-8336-01A-11R-2314-13	hsa-mir-3162	0.0	0.0	N
TCGA-KL-8336-01A-11R-2314-13	hsa-mir-3163	0.0	0.0	N
TCGA-KL-8336-01A-11R-2314-13	hsa-mir-3164	0.0	0.0	N
TCGA-KL-8336-01A-11R-2314-13	hsa-mir-3165	0.0	0.0	N
TCGA-KL-8336-01A-11R-2314-13	hsa-mir-3166	0.0	0.0	N
TCGA-KL-8336-01A-11R-2314-13	hsa-mir-3167	0.0	0.0	N
TCGA-KL-8336-01A-11R-2314-13	hsa-mir-3168	0.0	0.0	N
TCGA-KL-8336-01A-11R-2314-13	hsa-mir-3169	0.0	0.0	N
TCGA-KL-8336-01A-11R-2314-13	hsa-mir-3170	8.0	1.231702	N
TCGA-KL-8336-01A-11R-2314-13	hsa-mir-3171	0.0	0.0	N
TCGA-KL-8336-01A-11R-2314-13	hsa-mir-3173	1.0	0.153963	N
TCGA-KL-8336-01A-11R-2314-13	hsa-mir-3174	0.0	0.0	N
TCGA-KL-8336-01A-11R-2314-13	hsa-mir-3175	0.0	0.0	N
TCGA-KL-8336-01A-11R-2314-13	hsa-mir-3176	2.0	0.307925	N
TCGA-KL-8336-01A-11R-2314-13	hsa-mir-3177	0.0	0.0	N
TCGA-KL-8336-01A-11R-2314-13	hsa-mir-3178	0.0	0.0	N
TCGA-KL-8336-01A-11R-2314-13	hsa-mir-3179-1	0.0	0.0	N
TCGA-KL-8336-01A-11R-2314-13	hsa-mir-3179-2	0.0	0.0	N
TCGA-KL-8336-01A-11R-2314-13	hsa-mir-3179-3	0.0	0.0	N
TCGA-KL-8336-01A-11R-2314-13	hsa-mir-3180-1	0.0	0.0	N
TCGA-KL-8336-01A-11R-2314-13	hsa-mir-3180-2	0.0	0.0	N
TCGA-KL-8336-01A-11R-2314-13	hsa-mir-3180-3	0.0	0.0	N
TCGA-KL-8336-01A-11R-2314-13	hsa-mir-3180-4	0.0	0.0	N
TCGA-KL-8336-01A-11R-2314-13	hsa-mir-3180-5	0.0	0.0	N
TCGA-KL-8336-01A-11R-2314-13	hsa-mir-3181	0.0	0.0	N
TCGA-KL-8336-01A-11R-2314-13	hsa-mir-3182	0.0	0.0	N
TCGA-KL-8336-01A-11R-2314-13	hsa-mir-3183	0.0	0.0	N
TCGA-KL-8336-01A-11R-2314-13	hsa-mir-3184	0.0	0.0	N
TCGA-KL-8336-01A-11R-2314-13	hsa-mir-3185	0.0	0.0	N
TCGA-KL-8336-01A-11R-2314-13	hsa-mir-3186	0.0	0.0	N
TCGA-KL-8336-01A-11R-2314-13	hsa-mir-3187	0.0	0.0	N
TCGA-KL-8336-01A-11R-2314-13	hsa-mir-3188	0.0	0.0	N
TCGA-KL-8336-01A-11R-2314-13	hsa-mir-3189	0.0	0.0	N
TCGA-KL-8336-01A-11R-2314-13	hsa-mir-3190	0.0	0.0	N
TCGA-KL-8336-01A-11R-2314-13	hsa-mir-3191	7.0	1.077739	N
TCGA-KL-8336-01A-11R-2314-13	hsa-mir-3192	0.0	0.0	N
TCGA-KL-8336-01A-11R-2314-13	hsa-mir-3193	0.0	0.0	N
TCGA-KL-8336-01A-11R-2314-13	hsa-mir-3194	2.0	0.307925	N
TCGA-KL-8336-01A-11R-2314-13	hsa-mir-3195	0.0	0.0	N
TCGA-KL-8336-01A-11R-2314-13	hsa-mir-3196	0.0	0.0	N
TCGA-KL-8336-01A-11R-2314-13	hsa-mir-3197	1.0	0.153963	N
TCGA-KL-8336-01A-11R-2314-13	hsa-mir-3198	0.0	0.0	N
TCGA-KL-8336-01A-11R-2314-13	hsa-mir-3199-1	0.0	0.0	N
TCGA-KL-8336-01A-11R-2314-13	hsa-mir-3199-2	1.0	0.153963	N
TCGA-KL-8336-01A-11R-2314-13	hsa-mir-32	155.0	23.864225	N
TCGA-KL-8336-01A-11R-2314-13	hsa-mir-3200	32.0	4.926808	N
TCGA-KL-8336-01A-11R-2314-13	hsa-mir-3201	0.0	0.0	N
TCGA-KL-8336-01A-11R-2314-13	hsa-mir-3202-1	0.0	0.0	N
TCGA-KL-8336-01A-11R-2314-13	hsa-mir-3202-2	0.0	0.0	N
TCGA-KL-8336-01A-11R-2314-13	hsa-mir-320a	1338.0	206.002145	Y
TCGA-KL-8336-01A-11R-2314-13	hsa-mir-320b-1	0.0	0.0	N
TCGA-KL-8336-01A-11R-2314-13	hsa-mir-320b-2	13.0	2.001516	Y
TCGA-KL-8336-01A-11R-2314-13	hsa-mir-320c-1	0.0	0.0	N
TCGA-KL-8336-01A-11R-2314-13	hsa-mir-320c-2	0.0	0.0	N
TCGA-KL-8336-01A-11R-2314-13	hsa-mir-320d-1	0.0	0.0	N
TCGA-KL-8336-01A-11R-2314-13	hsa-mir-320d-2	0.0	0.0	N
TCGA-KL-8336-01A-11R-2314-13	hsa-mir-320e	0.0	0.0	N
TCGA-KL-8336-01A-11R-2314-13	hsa-mir-323	2.0	0.307925	N
TCGA-KL-8336-01A-11R-2314-13	hsa-mir-323b	8.0	1.231702	N
TCGA-KL-8336-01A-11R-2314-13	hsa-mir-324	351.0	54.040921	N
TCGA-KL-8336-01A-11R-2314-13	hsa-mir-325	0.0	0.0	N
TCGA-KL-8336-01A-11R-2314-13	hsa-mir-326	21.0	3.233218	N
TCGA-KL-8336-01A-11R-2314-13	hsa-mir-328	168.0	25.86574	N
TCGA-KL-8336-01A-11R-2314-13	hsa-mir-329-1	0.0	0.0	N
TCGA-KL-8336-01A-11R-2314-13	hsa-mir-329-2	0.0	0.0	N
TCGA-KL-8336-01A-11R-2314-13	hsa-mir-330	53.0	8.160025	N
TCGA-KL-8336-01A-11R-2314-13	hsa-mir-331	153.0	23.556299	N
TCGA-KL-8336-01A-11R-2314-13	hsa-mir-335	174.0	26.789517	N
TCGA-KL-8336-01A-11R-2314-13	hsa-mir-337	7.0	1.077739	N
TCGA-KL-8336-01A-11R-2314-13	hsa-mir-338	990.0	152.423112	N
TCGA-KL-8336-01A-11R-2314-13	hsa-mir-339	71.0	10.931354	N
TCGA-KL-8336-01A-11R-2314-13	hsa-mir-33a	105.0	16.166088	N
TCGA-KL-8336-01A-11R-2314-13	hsa-mir-33b	11.0	1.69359	N
TCGA-KL-8336-01A-11R-2314-13	hsa-mir-340	92.0	14.164572	N
TCGA-KL-8336-01A-11R-2314-13	hsa-mir-342	227.0	34.949542	N
TCGA-KL-8336-01A-11R-2314-13	hsa-mir-345	17.0	2.617367	N
TCGA-KL-8336-01A-11R-2314-13	hsa-mir-346	0.0	0.0	N
TCGA-KL-8336-01A-11R-2314-13	hsa-mir-34a	303.0	46.65071	N
TCGA-KL-8336-01A-11R-2314-13	hsa-mir-34b	28.0	4.310957	N
TCGA-KL-8336-01A-11R-2314-13	hsa-mir-34c	178.0	27.405368	N
TCGA-KL-8336-01A-11R-2314-13	hsa-mir-3605	23.0	3.541143	N
TCGA-KL-8336-01A-11R-2314-13	hsa-mir-3606	0.0	0.0	N
TCGA-KL-8336-01A-11R-2314-13	hsa-mir-3607	147.0	22.632523	N
TCGA-KL-8336-01A-11R-2314-13	hsa-mir-3609	1.0	0.153963	N
TCGA-KL-8336-01A-11R-2314-13	hsa-mir-361	2753.0	423.859421	N
TCGA-KL-8336-01A-11R-2314-13	hsa-mir-3610	1.0	0.153963	N
TCGA-KL-8336-01A-11R-2314-13	hsa-mir-3611	0.0	0.0	N
TCGA-KL-8336-01A-11R-2314-13	hsa-mir-3612	0.0	0.0	N
TCGA-KL-8336-01A-11R-2314-13	hsa-mir-3613	50.0	7.698137	N
TCGA-KL-8336-01A-11R-2314-13	hsa-mir-3614	7.0	1.077739	N
TCGA-KL-8336-01A-11R-2314-13	hsa-mir-3615	27.0	4.156994	N
TCGA-KL-8336-01A-11R-2314-13	hsa-mir-3616	0.0	0.0	N
TCGA-KL-8336-01A-11R-2314-13	hsa-mir-3617	0.0	0.0	N
TCGA-KL-8336-01A-11R-2314-13	hsa-mir-3618	0.0	0.0	N
TCGA-KL-8336-01A-11R-2314-13	hsa-mir-3619	2.0	0.307925	N
TCGA-KL-8336-01A-11R-2314-13	hsa-mir-362	263.0	40.4922	N
TCGA-KL-8336-01A-11R-2314-13	hsa-mir-3620	1.0	0.153963	N
TCGA-KL-8336-01A-11R-2314-13	hsa-mir-3621	0.0	0.0	N
TCGA-KL-8336-01A-11R-2314-13	hsa-mir-3622a	0.0	0.0	N
TCGA-KL-8336-01A-11R-2314-13	hsa-mir-3622b	0.0	0.0	N
TCGA-KL-8336-01A-11R-2314-13	hsa-mir-363	140.0	21.554783	N
TCGA-KL-8336-01A-11R-2314-13	hsa-mir-3646	0.0	0.0	N
TCGA-KL-8336-01A-11R-2314-13	hsa-mir-3647	13.0	2.001516	N
TCGA-KL-8336-01A-11R-2314-13	hsa-mir-3648	2.0	0.307925	N
TCGA-KL-8336-01A-11R-2314-13	hsa-mir-3649	0.0	0.0	N
TCGA-KL-8336-01A-11R-2314-13	hsa-mir-365-1	38.0	5.850584	N
TCGA-KL-8336-01A-11R-2314-13	hsa-mir-365-2	32.0	4.926808	N
TCGA-KL-8336-01A-11R-2314-13	hsa-mir-3650	0.0	0.0	N
TCGA-KL-8336-01A-11R-2314-13	hsa-mir-3651	2.0	0.307925	N
TCGA-KL-8336-01A-11R-2314-13	hsa-mir-3652	1.0	0.153963	N
TCGA-KL-8336-01A-11R-2314-13	hsa-mir-3653	23.0	3.541143	N
TCGA-KL-8336-01A-11R-2314-13	hsa-mir-3654	1.0	0.153963	N
TCGA-KL-8336-01A-11R-2314-13	hsa-mir-3655	0.0	0.0	N
TCGA-KL-8336-01A-11R-2314-13	hsa-mir-3656	0.0	0.0	N
TCGA-KL-8336-01A-11R-2314-13	hsa-mir-3657	0.0	0.0	N
TCGA-KL-8336-01A-11R-2314-13	hsa-mir-3658	0.0	0.0	N
TCGA-KL-8336-01A-11R-2314-13	hsa-mir-3659	0.0	0.0	N
TCGA-KL-8336-01A-11R-2314-13	hsa-mir-3660	0.0	0.0	N
TCGA-KL-8336-01A-11R-2314-13	hsa-mir-3661	0.0	0.0	N
TCGA-KL-8336-01A-11R-2314-13	hsa-mir-3662	0.0	0.0	N
TCGA-KL-8336-01A-11R-2314-13	hsa-mir-3663	0.0	0.0	N
TCGA-KL-8336-01A-11R-2314-13	hsa-mir-3664	0.0	0.0	N
TCGA-KL-8336-01A-11R-2314-13	hsa-mir-3665	0.0	0.0	N
TCGA-KL-8336-01A-11R-2314-13	hsa-mir-3666	0.0	0.0	N
TCGA-KL-8336-01A-11R-2314-13	hsa-mir-3667	0.0	0.0	N
TCGA-KL-8336-01A-11R-2314-13	hsa-mir-3668	0.0	0.0	N
TCGA-KL-8336-01A-11R-2314-13	hsa-mir-3669	0.0	0.0	N
TCGA-KL-8336-01A-11R-2314-13	hsa-mir-367	0.0	0.0	N
TCGA-KL-8336-01A-11R-2314-13	hsa-mir-3670	0.0	0.0	N
TCGA-KL-8336-01A-11R-2314-13	hsa-mir-3671	0.0	0.0	N
TCGA-KL-8336-01A-11R-2314-13	hsa-mir-3672	0.0	0.0	N
TCGA-KL-8336-01A-11R-2314-13	hsa-mir-3673	0.0	0.0	N
TCGA-KL-8336-01A-11R-2314-13	hsa-mir-3674	0.0	0.0	N
TCGA-KL-8336-01A-11R-2314-13	hsa-mir-3675	0.0	0.0	N
TCGA-KL-8336-01A-11R-2314-13	hsa-mir-3676	14.0	2.155478	N
TCGA-KL-8336-01A-11R-2314-13	hsa-mir-3677	22.0	3.38718	N
TCGA-KL-8336-01A-11R-2314-13	hsa-mir-3678	1.0	0.153963	N
TCGA-KL-8336-01A-11R-2314-13	hsa-mir-3679	2.0	0.307925	N
TCGA-KL-8336-01A-11R-2314-13	hsa-mir-3680	2.0	0.307925	N
TCGA-KL-8336-01A-11R-2314-13	hsa-mir-3681	0.0	0.0	N
TCGA-KL-8336-01A-11R-2314-13	hsa-mir-3682	6.0	0.923776	N
TCGA-KL-8336-01A-11R-2314-13	hsa-mir-3683	1.0	0.153963	N
TCGA-KL-8336-01A-11R-2314-13	hsa-mir-3684	5.0	0.769814	N
TCGA-KL-8336-01A-11R-2314-13	hsa-mir-3685	0.0	0.0	N
TCGA-KL-8336-01A-11R-2314-13	hsa-mir-3686	0.0	0.0	N
TCGA-KL-8336-01A-11R-2314-13	hsa-mir-3687	2.0	0.307925	N
TCGA-KL-8336-01A-11R-2314-13	hsa-mir-3688	2.0	0.307925	N
TCGA-KL-8336-01A-11R-2314-13	hsa-mir-3689a	0.0	0.0	N
TCGA-KL-8336-01A-11R-2314-13	hsa-mir-3689b	0.0	0.0	N
TCGA-KL-8336-01A-11R-2314-13	hsa-mir-369	3.0	0.461888	N
TCGA-KL-8336-01A-11R-2314-13	hsa-mir-3690	12.0	1.847553	N
TCGA-KL-8336-01A-11R-2314-13	hsa-mir-3691	0.0	0.0	N
TCGA-KL-8336-01A-11R-2314-13	hsa-mir-3692	0.0	0.0	N
TCGA-KL-8336-01A-11R-2314-13	hsa-mir-370	11.0	1.69359	N
TCGA-KL-8336-01A-11R-2314-13	hsa-mir-371	1.0	0.153963	N
TCGA-KL-8336-01A-11R-2314-13	hsa-mir-3713	0.0	0.0	N
TCGA-KL-8336-01A-11R-2314-13	hsa-mir-3714	0.0	0.0	N
TCGA-KL-8336-01A-11R-2314-13	hsa-mir-372	0.0	0.0	N
TCGA-KL-8336-01A-11R-2314-13	hsa-mir-373	0.0	0.0	N
TCGA-KL-8336-01A-11R-2314-13	hsa-mir-374a	2828.0	435.406626	N
TCGA-KL-8336-01A-11R-2314-13	hsa-mir-374b	270.0	41.56994	N
TCGA-KL-8336-01A-11R-2314-13	hsa-mir-374c	0.0	0.0	N
TCGA-KL-8336-01A-11R-2314-13	hsa-mir-375	1965.0	302.536782	N
TCGA-KL-8336-01A-11R-2314-13	hsa-mir-376a-1	0.0	0.0	N
TCGA-KL-8336-01A-11R-2314-13	hsa-mir-376a-2	1.0	0.153963	N
TCGA-KL-8336-01A-11R-2314-13	hsa-mir-376b	0.0	0.0	N
TCGA-KL-8336-01A-11R-2314-13	hsa-mir-376c	2.0	0.307925	N
TCGA-KL-8336-01A-11R-2314-13	hsa-mir-377	1.0	0.153963	N
TCGA-KL-8336-01A-11R-2314-13	hsa-mir-378	3726.0	573.665166	N
TCGA-KL-8336-01A-11R-2314-13	hsa-mir-378b	0.0	0.0	N
TCGA-KL-8336-01A-11R-2314-13	hsa-mir-378c	54.0	8.313988	N
TCGA-KL-8336-01A-11R-2314-13	hsa-mir-379	451.0	69.437195	N
TCGA-KL-8336-01A-11R-2314-13	hsa-mir-380	0.0	0.0	N
TCGA-KL-8336-01A-11R-2314-13	hsa-mir-381	41.0	6.312472	N
TCGA-KL-8336-01A-11R-2314-13	hsa-mir-382	19.0	2.925292	N
TCGA-KL-8336-01A-11R-2314-13	hsa-mir-383	0.0	0.0	N
TCGA-KL-8336-01A-11R-2314-13	hsa-mir-384	0.0	0.0	N
TCGA-KL-8336-01A-11R-2314-13	hsa-mir-3907	0.0	0.0	N
TCGA-KL-8336-01A-11R-2314-13	hsa-mir-3908	0.0	0.0	N
TCGA-KL-8336-01A-11R-2314-13	hsa-mir-3909	3.0	0.461888	N
TCGA-KL-8336-01A-11R-2314-13	hsa-mir-3910-1	0.0	0.0	N
TCGA-KL-8336-01A-11R-2314-13	hsa-mir-3910-2	0.0	0.0	N
TCGA-KL-8336-01A-11R-2314-13	hsa-mir-3911	0.0	0.0	N
TCGA-KL-8336-01A-11R-2314-13	hsa-mir-3912	10.0	1.539627	N
TCGA-KL-8336-01A-11R-2314-13	hsa-mir-3913-1	16.0	2.463404	N
TCGA-KL-8336-01A-11R-2314-13	hsa-mir-3913-2	0.0	0.0	N
TCGA-KL-8336-01A-11R-2314-13	hsa-mir-3914-1	0.0	0.0	N
TCGA-KL-8336-01A-11R-2314-13	hsa-mir-3914-2	0.0	0.0	N
TCGA-KL-8336-01A-11R-2314-13	hsa-mir-3915	0.0	0.0	N
TCGA-KL-8336-01A-11R-2314-13	hsa-mir-3916	0.0	0.0	N
TCGA-KL-8336-01A-11R-2314-13	hsa-mir-3917	1.0	0.153963	N
TCGA-KL-8336-01A-11R-2314-13	hsa-mir-3918	0.0	0.0	N
TCGA-KL-8336-01A-11R-2314-13	hsa-mir-3919	0.0	0.0	N
TCGA-KL-8336-01A-11R-2314-13	hsa-mir-3920	0.0	0.0	N
TCGA-KL-8336-01A-11R-2314-13	hsa-mir-3921	0.0	0.0	N
TCGA-KL-8336-01A-11R-2314-13	hsa-mir-3922	1.0	0.153963	N
TCGA-KL-8336-01A-11R-2314-13	hsa-mir-3923	1.0	0.153963	N
TCGA-KL-8336-01A-11R-2314-13	hsa-mir-3924	0.0	0.0	N
TCGA-KL-8336-01A-11R-2314-13	hsa-mir-3925	0.0	0.0	N
TCGA-KL-8336-01A-11R-2314-13	hsa-mir-3926-1	0.0	0.0	N
TCGA-KL-8336-01A-11R-2314-13	hsa-mir-3926-2	0.0	0.0	N
TCGA-KL-8336-01A-11R-2314-13	hsa-mir-3927	0.0	0.0	N
TCGA-KL-8336-01A-11R-2314-13	hsa-mir-3928	6.0	0.923776	N
TCGA-KL-8336-01A-11R-2314-13	hsa-mir-3929	0.0	0.0	N
TCGA-KL-8336-01A-11R-2314-13	hsa-mir-3934	4.0	0.615851	N
TCGA-KL-8336-01A-11R-2314-13	hsa-mir-3935	0.0	0.0	N
TCGA-KL-8336-01A-11R-2314-13	hsa-mir-3936	1.0	0.153963	N
TCGA-KL-8336-01A-11R-2314-13	hsa-mir-3937	0.0	0.0	N
TCGA-KL-8336-01A-11R-2314-13	hsa-mir-3938	0.0	0.0	N
TCGA-KL-8336-01A-11R-2314-13	hsa-mir-3939	1.0	0.153963	N
TCGA-KL-8336-01A-11R-2314-13	hsa-mir-3940	4.0	0.615851	N
TCGA-KL-8336-01A-11R-2314-13	hsa-mir-3941	0.0	0.0	N
TCGA-KL-8336-01A-11R-2314-13	hsa-mir-3942	1.0	0.153963	N
TCGA-KL-8336-01A-11R-2314-13	hsa-mir-3943	0.0	0.0	N
TCGA-KL-8336-01A-11R-2314-13	hsa-mir-3944	0.0	0.0	N
TCGA-KL-8336-01A-11R-2314-13	hsa-mir-3945	0.0	0.0	N
TCGA-KL-8336-01A-11R-2314-13	hsa-mir-409	30.0	4.618882	N
TCGA-KL-8336-01A-11R-2314-13	hsa-mir-410	16.0	2.463404	N
TCGA-KL-8336-01A-11R-2314-13	hsa-mir-411	3.0	0.461888	N
TCGA-KL-8336-01A-11R-2314-13	hsa-mir-412	13.0	2.001516	N
TCGA-KL-8336-01A-11R-2314-13	hsa-mir-421	21.0	3.233218	N
TCGA-KL-8336-01A-11R-2314-13	hsa-mir-422a	0.0	0.0	N
TCGA-KL-8336-01A-11R-2314-13	hsa-mir-423	521.0	80.214587	N
TCGA-KL-8336-01A-11R-2314-13	hsa-mir-424	1097.0	168.897125	N
TCGA-KL-8336-01A-11R-2314-13	hsa-mir-425	629.0	96.842563	N
TCGA-KL-8336-01A-11R-2314-13	hsa-mir-4251	0.0	0.0	N
TCGA-KL-8336-01A-11R-2314-13	hsa-mir-4252	0.0	0.0	N
TCGA-KL-8336-01A-11R-2314-13	hsa-mir-4253	0.0	0.0	N
TCGA-KL-8336-01A-11R-2314-13	hsa-mir-4254	0.0	0.0	N
TCGA-KL-8336-01A-11R-2314-13	hsa-mir-4255	0.0	0.0	N
TCGA-KL-8336-01A-11R-2314-13	hsa-mir-4256	0.0	0.0	N
TCGA-KL-8336-01A-11R-2314-13	hsa-mir-4257	0.0	0.0	N
TCGA-KL-8336-01A-11R-2314-13	hsa-mir-4258	0.0	0.0	N
TCGA-KL-8336-01A-11R-2314-13	hsa-mir-4259	0.0	0.0	N
TCGA-KL-8336-01A-11R-2314-13	hsa-mir-4260	0.0	0.0	N
TCGA-KL-8336-01A-11R-2314-13	hsa-mir-4261	0.0	0.0	N
TCGA-KL-8336-01A-11R-2314-13	hsa-mir-4262	0.0	0.0	N
TCGA-KL-8336-01A-11R-2314-13	hsa-mir-4263	0.0	0.0	N
TCGA-KL-8336-01A-11R-2314-13	hsa-mir-4264	0.0	0.0	N
TCGA-KL-8336-01A-11R-2314-13	hsa-mir-4265	0.0	0.0	N
TCGA-KL-8336-01A-11R-2314-13	hsa-mir-4266	0.0	0.0	N
TCGA-KL-8336-01A-11R-2314-13	hsa-mir-4267	0.0	0.0	N
TCGA-KL-8336-01A-11R-2314-13	hsa-mir-4268	0.0	0.0	N
TCGA-KL-8336-01A-11R-2314-13	hsa-mir-4269	0.0	0.0	N
TCGA-KL-8336-01A-11R-2314-13	hsa-mir-4270	0.0	0.0	N
TCGA-KL-8336-01A-11R-2314-13	hsa-mir-4271	0.0	0.0	N
TCGA-KL-8336-01A-11R-2314-13	hsa-mir-4272	0.0	0.0	N
TCGA-KL-8336-01A-11R-2314-13	hsa-mir-4273	0.0	0.0	N
TCGA-KL-8336-01A-11R-2314-13	hsa-mir-4274	0.0	0.0	N
TCGA-KL-8336-01A-11R-2314-13	hsa-mir-4275	0.0	0.0	N
TCGA-KL-8336-01A-11R-2314-13	hsa-mir-4276	0.0	0.0	N
TCGA-KL-8336-01A-11R-2314-13	hsa-mir-4277	0.0	0.0	N
TCGA-KL-8336-01A-11R-2314-13	hsa-mir-4278	0.0	0.0	N
TCGA-KL-8336-01A-11R-2314-13	hsa-mir-4279	0.0	0.0	N
TCGA-KL-8336-01A-11R-2314-13	hsa-mir-4280	0.0	0.0	N
TCGA-KL-8336-01A-11R-2314-13	hsa-mir-4281	0.0	0.0	N
TCGA-KL-8336-01A-11R-2314-13	hsa-mir-4282	0.0	0.0	N
TCGA-KL-8336-01A-11R-2314-13	hsa-mir-4283-1	0.0	0.0	N
TCGA-KL-8336-01A-11R-2314-13	hsa-mir-4283-2	0.0	0.0	N
TCGA-KL-8336-01A-11R-2314-13	hsa-mir-4284	0.0	0.0	N
TCGA-KL-8336-01A-11R-2314-13	hsa-mir-4285	0.0	0.0	N
TCGA-KL-8336-01A-11R-2314-13	hsa-mir-4286	0.0	0.0	N
TCGA-KL-8336-01A-11R-2314-13	hsa-mir-4287	0.0	0.0	N
TCGA-KL-8336-01A-11R-2314-13	hsa-mir-4288	0.0	0.0	N
TCGA-KL-8336-01A-11R-2314-13	hsa-mir-4289	0.0	0.0	N
TCGA-KL-8336-01A-11R-2314-13	hsa-mir-429	586.0	90.222165	N
TCGA-KL-8336-01A-11R-2314-13	hsa-mir-4290	0.0	0.0	N
TCGA-KL-8336-01A-11R-2314-13	hsa-mir-4291	0.0	0.0	N
TCGA-KL-8336-01A-11R-2314-13	hsa-mir-4292	0.0	0.0	N
TCGA-KL-8336-01A-11R-2314-13	hsa-mir-4293	0.0	0.0	N
TCGA-KL-8336-01A-11R-2314-13	hsa-mir-4294	0.0	0.0	N
TCGA-KL-8336-01A-11R-2314-13	hsa-mir-4295	0.0	0.0	N
TCGA-KL-8336-01A-11R-2314-13	hsa-mir-4296	0.0	0.0	N
TCGA-KL-8336-01A-11R-2314-13	hsa-mir-4297	0.0	0.0	N
TCGA-KL-8336-01A-11R-2314-13	hsa-mir-4298	0.0	0.0	N
TCGA-KL-8336-01A-11R-2314-13	hsa-mir-4299	0.0	0.0	N
TCGA-KL-8336-01A-11R-2314-13	hsa-mir-4300	0.0	0.0	N
TCGA-KL-8336-01A-11R-2314-13	hsa-mir-4301	0.0	0.0	N
TCGA-KL-8336-01A-11R-2314-13	hsa-mir-4302	0.0	0.0	N
TCGA-KL-8336-01A-11R-2314-13	hsa-mir-4303	0.0	0.0	N
TCGA-KL-8336-01A-11R-2314-13	hsa-mir-4304	0.0	0.0	N
TCGA-KL-8336-01A-11R-2314-13	hsa-mir-4305	0.0	0.0	N
TCGA-KL-8336-01A-11R-2314-13	hsa-mir-4306	0.0	0.0	N
TCGA-KL-8336-01A-11R-2314-13	hsa-mir-4307	0.0	0.0	N
TCGA-KL-8336-01A-11R-2314-13	hsa-mir-4308	0.0	0.0	N
TCGA-KL-8336-01A-11R-2314-13	hsa-mir-4309	0.0	0.0	N
TCGA-KL-8336-01A-11R-2314-13	hsa-mir-431	7.0	1.077739	N
TCGA-KL-8336-01A-11R-2314-13	hsa-mir-4310	0.0	0.0	N
TCGA-KL-8336-01A-11R-2314-13	hsa-mir-4311	0.0	0.0	N
TCGA-KL-8336-01A-11R-2314-13	hsa-mir-4312	0.0	0.0	N
TCGA-KL-8336-01A-11R-2314-13	hsa-mir-4313	0.0	0.0	N
TCGA-KL-8336-01A-11R-2314-13	hsa-mir-4314	0.0	0.0	N
TCGA-KL-8336-01A-11R-2314-13	hsa-mir-4315-1	0.0	0.0	N
TCGA-KL-8336-01A-11R-2314-13	hsa-mir-4315-2	0.0	0.0	N
TCGA-KL-8336-01A-11R-2314-13	hsa-mir-4316	0.0	0.0	N
TCGA-KL-8336-01A-11R-2314-13	hsa-mir-4317	0.0	0.0	N
TCGA-KL-8336-01A-11R-2314-13	hsa-mir-4318	0.0	0.0	N
TCGA-KL-8336-01A-11R-2314-13	hsa-mir-4319	0.0	0.0	N
TCGA-KL-8336-01A-11R-2314-13	hsa-mir-432	8.0	1.231702	N
TCGA-KL-8336-01A-11R-2314-13	hsa-mir-4320	0.0	0.0	N
TCGA-KL-8336-01A-11R-2314-13	hsa-mir-4321	0.0	0.0	N
TCGA-KL-8336-01A-11R-2314-13	hsa-mir-4322	0.0	0.0	N
TCGA-KL-8336-01A-11R-2314-13	hsa-mir-4323	0.0	0.0	N
TCGA-KL-8336-01A-11R-2314-13	hsa-mir-4324	0.0	0.0	N
TCGA-KL-8336-01A-11R-2314-13	hsa-mir-4325	0.0	0.0	N
TCGA-KL-8336-01A-11R-2314-13	hsa-mir-4326	9.0	1.385665	N
TCGA-KL-8336-01A-11R-2314-13	hsa-mir-4327	0.0	0.0	N
TCGA-KL-8336-01A-11R-2314-13	hsa-mir-4328	0.0	0.0	N
TCGA-KL-8336-01A-11R-2314-13	hsa-mir-4329	0.0	0.0	N
TCGA-KL-8336-01A-11R-2314-13	hsa-mir-433	1.0	0.153963	N
TCGA-KL-8336-01A-11R-2314-13	hsa-mir-4330	0.0	0.0	N
TCGA-KL-8336-01A-11R-2314-13	hsa-mir-448	0.0	0.0	N
TCGA-KL-8336-01A-11R-2314-13	hsa-mir-449a	0.0	0.0	N
TCGA-KL-8336-01A-11R-2314-13	hsa-mir-449b	0.0	0.0	N
TCGA-KL-8336-01A-11R-2314-13	hsa-mir-449c	0.0	0.0	N
TCGA-KL-8336-01A-11R-2314-13	hsa-mir-450a-1	17.0	2.617367	N
TCGA-KL-8336-01A-11R-2314-13	hsa-mir-450a-2	21.0	3.233218	N
TCGA-KL-8336-01A-11R-2314-13	hsa-mir-450b	108.0	16.627976	N
TCGA-KL-8336-01A-11R-2314-13	hsa-mir-451	24479.0	3768.853892	N
TCGA-KL-8336-01A-11R-2314-13	hsa-mir-452	157.0	24.17215	N
TCGA-KL-8336-01A-11R-2314-13	hsa-mir-454	39.0	6.004547	N
TCGA-KL-8336-01A-11R-2314-13	hsa-mir-455	190.0	29.25292	N
TCGA-KL-8336-01A-11R-2314-13	hsa-mir-466	1.0	0.153963	N
TCGA-KL-8336-01A-11R-2314-13	hsa-mir-483	1.0	0.153963	N
TCGA-KL-8336-01A-11R-2314-13	hsa-mir-484	323.0	49.729965	N
TCGA-KL-8336-01A-11R-2314-13	hsa-mir-485	2.0	0.307925	N
TCGA-KL-8336-01A-11R-2314-13	hsa-mir-486	30532.0	4700.790352	N
TCGA-KL-8336-01A-11R-2314-13	hsa-mir-487a	0.0	0.0	N
TCGA-KL-8336-01A-11R-2314-13	hsa-mir-487b	2.0	0.307925	N
TCGA-KL-8336-01A-11R-2314-13	hsa-mir-488	0.0	0.0	N
TCGA-KL-8336-01A-11R-2314-13	hsa-mir-489	80.0	12.317019	N
TCGA-KL-8336-01A-11R-2314-13	hsa-mir-490	1.0	0.153963	N
TCGA-KL-8336-01A-11R-2314-13	hsa-mir-491	18.0	2.771329	N
TCGA-KL-8336-01A-11R-2314-13	hsa-mir-492	0.0	0.0	N
TCGA-KL-8336-01A-11R-2314-13	hsa-mir-493	3.0	0.461888	N
TCGA-KL-8336-01A-11R-2314-13	hsa-mir-494	0.0	0.0	N
TCGA-KL-8336-01A-11R-2314-13	hsa-mir-495	1.0	0.153963	N
TCGA-KL-8336-01A-11R-2314-13	hsa-mir-496	3.0	0.461888	N
TCGA-KL-8336-01A-11R-2314-13	hsa-mir-497	58.0	8.929839	N
TCGA-KL-8336-01A-11R-2314-13	hsa-mir-498	0.0	0.0	N
TCGA-KL-8336-01A-11R-2314-13	hsa-mir-499	1.0	0.153963	N
TCGA-KL-8336-01A-11R-2314-13	hsa-mir-500a	2209.0	340.103691	Y
TCGA-KL-8336-01A-11R-2314-13	hsa-mir-500b	62.0	9.54569	Y
TCGA-KL-8336-01A-11R-2314-13	hsa-mir-501	724.0	111.469023	N
TCGA-KL-8336-01A-11R-2314-13	hsa-mir-502	118.0	18.167603	Y
TCGA-KL-8336-01A-11R-2314-13	hsa-mir-503	88.0	13.548721	N
TCGA-KL-8336-01A-11R-2314-13	hsa-mir-504	9.0	1.385665	N
TCGA-KL-8336-01A-11R-2314-13	hsa-mir-505	127.0	19.553268	N
TCGA-KL-8336-01A-11R-2314-13	hsa-mir-506	0.0	0.0	N
TCGA-KL-8336-01A-11R-2314-13	hsa-mir-507	0.0	0.0	N
TCGA-KL-8336-01A-11R-2314-13	hsa-mir-508	17.0	2.617367	N
TCGA-KL-8336-01A-11R-2314-13	hsa-mir-509-1	3.0	0.461888	N
TCGA-KL-8336-01A-11R-2314-13	hsa-mir-509-2	2.0	0.307925	N
TCGA-KL-8336-01A-11R-2314-13	hsa-mir-509-3	1.0	0.153963	N
TCGA-KL-8336-01A-11R-2314-13	hsa-mir-510	0.0	0.0	N
TCGA-KL-8336-01A-11R-2314-13	hsa-mir-511-1	6.0	0.923776	N
TCGA-KL-8336-01A-11R-2314-13	hsa-mir-511-2	5.0	0.769814	N
TCGA-KL-8336-01A-11R-2314-13	hsa-mir-512-1	0.0	0.0	N
TCGA-KL-8336-01A-11R-2314-13	hsa-mir-512-2	0.0	0.0	N
TCGA-KL-8336-01A-11R-2314-13	hsa-mir-513a-1	0.0	0.0	N
TCGA-KL-8336-01A-11R-2314-13	hsa-mir-513a-2	0.0	0.0	N
TCGA-KL-8336-01A-11R-2314-13	hsa-mir-513b	0.0	0.0	N
TCGA-KL-8336-01A-11R-2314-13	hsa-mir-513c	0.0	0.0	N
TCGA-KL-8336-01A-11R-2314-13	hsa-mir-514-1	5.0	0.769814	N
TCGA-KL-8336-01A-11R-2314-13	hsa-mir-514-2	3.0	0.461888	N
TCGA-KL-8336-01A-11R-2314-13	hsa-mir-514-3	6.0	0.923776	N
TCGA-KL-8336-01A-11R-2314-13	hsa-mir-514b	0.0	0.0	N
TCGA-KL-8336-01A-11R-2314-13	hsa-mir-515-1	0.0	0.0	N
TCGA-KL-8336-01A-11R-2314-13	hsa-mir-515-2	0.0	0.0	N
TCGA-KL-8336-01A-11R-2314-13	hsa-mir-516a-1	1.0	0.153963	N
TCGA-KL-8336-01A-11R-2314-13	hsa-mir-516a-2	0.0	0.0	N
TCGA-KL-8336-01A-11R-2314-13	hsa-mir-516b-1	0.0	0.0	N
TCGA-KL-8336-01A-11R-2314-13	hsa-mir-516b-2	0.0	0.0	N
TCGA-KL-8336-01A-11R-2314-13	hsa-mir-517a	0.0	0.0	N
TCGA-KL-8336-01A-11R-2314-13	hsa-mir-517b	0.0	0.0	N
TCGA-KL-8336-01A-11R-2314-13	hsa-mir-517c	0.0	0.0	N
TCGA-KL-8336-01A-11R-2314-13	hsa-mir-518a-1	0.0	0.0	N
TCGA-KL-8336-01A-11R-2314-13	hsa-mir-518a-2	0.0	0.0	N
TCGA-KL-8336-01A-11R-2314-13	hsa-mir-518b	1.0	0.153963	N
TCGA-KL-8336-01A-11R-2314-13	hsa-mir-518c	1.0	0.153963	N
TCGA-KL-8336-01A-11R-2314-13	hsa-mir-518d	0.0	0.0	N
TCGA-KL-8336-01A-11R-2314-13	hsa-mir-518e	0.0	0.0	N
TCGA-KL-8336-01A-11R-2314-13	hsa-mir-518f	0.0	0.0	N
TCGA-KL-8336-01A-11R-2314-13	hsa-mir-519a-1	0.0	0.0	N
TCGA-KL-8336-01A-11R-2314-13	hsa-mir-519a-2	0.0	0.0	N
TCGA-KL-8336-01A-11R-2314-13	hsa-mir-519b	0.0	0.0	N
TCGA-KL-8336-01A-11R-2314-13	hsa-mir-519c	0.0	0.0	N
TCGA-KL-8336-01A-11R-2314-13	hsa-mir-519d	0.0	0.0	N
TCGA-KL-8336-01A-11R-2314-13	hsa-mir-519e	0.0	0.0	N
TCGA-KL-8336-01A-11R-2314-13	hsa-mir-520a	0.0	0.0	N
TCGA-KL-8336-01A-11R-2314-13	hsa-mir-520b	0.0	0.0	N
TCGA-KL-8336-01A-11R-2314-13	hsa-mir-520c	0.0	0.0	N
TCGA-KL-8336-01A-11R-2314-13	hsa-mir-520d	0.0	0.0	N
TCGA-KL-8336-01A-11R-2314-13	hsa-mir-520e	0.0	0.0	N
TCGA-KL-8336-01A-11R-2314-13	hsa-mir-520f	0.0	0.0	N
TCGA-KL-8336-01A-11R-2314-13	hsa-mir-520g	0.0	0.0	N
TCGA-KL-8336-01A-11R-2314-13	hsa-mir-520h	0.0	0.0	N
TCGA-KL-8336-01A-11R-2314-13	hsa-mir-521-1	0.0	0.0	N
TCGA-KL-8336-01A-11R-2314-13	hsa-mir-521-2	0.0	0.0	N
TCGA-KL-8336-01A-11R-2314-13	hsa-mir-522	0.0	0.0	N
TCGA-KL-8336-01A-11R-2314-13	hsa-mir-523	0.0	0.0	N
TCGA-KL-8336-01A-11R-2314-13	hsa-mir-524	0.0	0.0	N
TCGA-KL-8336-01A-11R-2314-13	hsa-mir-525	0.0	0.0	N
TCGA-KL-8336-01A-11R-2314-13	hsa-mir-526a-1	0.0	0.0	N
TCGA-KL-8336-01A-11R-2314-13	hsa-mir-526a-2	0.0	0.0	N
TCGA-KL-8336-01A-11R-2314-13	hsa-mir-526b	2.0	0.307925	N
TCGA-KL-8336-01A-11R-2314-13	hsa-mir-527	0.0	0.0	N
TCGA-KL-8336-01A-11R-2314-13	hsa-mir-532	22366.0	3443.530624	N
TCGA-KL-8336-01A-11R-2314-13	hsa-mir-539	7.0	1.077739	N
TCGA-KL-8336-01A-11R-2314-13	hsa-mir-541	0.0	0.0	N
TCGA-KL-8336-01A-11R-2314-13	hsa-mir-542	2550.0	392.604985	N
TCGA-KL-8336-01A-11R-2314-13	hsa-mir-543	1.0	0.153963	N
TCGA-KL-8336-01A-11R-2314-13	hsa-mir-544	0.0	0.0	N
TCGA-KL-8336-01A-11R-2314-13	hsa-mir-544b	0.0	0.0	N
TCGA-KL-8336-01A-11R-2314-13	hsa-mir-545	2.0	0.307925	N
TCGA-KL-8336-01A-11R-2314-13	hsa-mir-548a-1	0.0	0.0	N
TCGA-KL-8336-01A-11R-2314-13	hsa-mir-548a-2	0.0	0.0	N
TCGA-KL-8336-01A-11R-2314-13	hsa-mir-548a-3	0.0	0.0	N
TCGA-KL-8336-01A-11R-2314-13	hsa-mir-548aa-1	0.0	0.0	N
TCGA-KL-8336-01A-11R-2314-13	hsa-mir-548aa-2	0.0	0.0	N
TCGA-KL-8336-01A-11R-2314-13	hsa-mir-548b	0.0	0.0	N
TCGA-KL-8336-01A-11R-2314-13	hsa-mir-548c	0.0	0.0	N
TCGA-KL-8336-01A-11R-2314-13	hsa-mir-548d-1	0.0	0.0	N
TCGA-KL-8336-01A-11R-2314-13	hsa-mir-548d-2	0.0	0.0	N
TCGA-KL-8336-01A-11R-2314-13	hsa-mir-548e	1.0	0.153963	N
TCGA-KL-8336-01A-11R-2314-13	hsa-mir-548f-1	0.0	0.0	N
TCGA-KL-8336-01A-11R-2314-13	hsa-mir-548f-2	0.0	0.0	N
TCGA-KL-8336-01A-11R-2314-13	hsa-mir-548f-3	0.0	0.0	N
TCGA-KL-8336-01A-11R-2314-13	hsa-mir-548f-4	0.0	0.0	N
TCGA-KL-8336-01A-11R-2314-13	hsa-mir-548f-5	0.0	0.0	N
TCGA-KL-8336-01A-11R-2314-13	hsa-mir-548g	0.0	0.0	N
TCGA-KL-8336-01A-11R-2314-13	hsa-mir-548h-1	0.0	0.0	N
TCGA-KL-8336-01A-11R-2314-13	hsa-mir-548h-2	0.0	0.0	N
TCGA-KL-8336-01A-11R-2314-13	hsa-mir-548h-3	0.0	0.0	N
TCGA-KL-8336-01A-11R-2314-13	hsa-mir-548h-4	0.0	0.0	N
TCGA-KL-8336-01A-11R-2314-13	hsa-mir-548i-1	0.0	0.0	N
TCGA-KL-8336-01A-11R-2314-13	hsa-mir-548i-2	0.0	0.0	N
TCGA-KL-8336-01A-11R-2314-13	hsa-mir-548i-3	0.0	0.0	N
TCGA-KL-8336-01A-11R-2314-13	hsa-mir-548i-4	0.0	0.0	N
TCGA-KL-8336-01A-11R-2314-13	hsa-mir-548j	5.0	0.769814	N
TCGA-KL-8336-01A-11R-2314-13	hsa-mir-548k	1.0	0.153963	N
TCGA-KL-8336-01A-11R-2314-13	hsa-mir-548l	1.0	0.153963	N
TCGA-KL-8336-01A-11R-2314-13	hsa-mir-548m	0.0	0.0	N
TCGA-KL-8336-01A-11R-2314-13	hsa-mir-548n	1.0	0.153963	N
TCGA-KL-8336-01A-11R-2314-13	hsa-mir-548o	1.0	0.153963	N
TCGA-KL-8336-01A-11R-2314-13	hsa-mir-548p	0.0	0.0	N
TCGA-KL-8336-01A-11R-2314-13	hsa-mir-548q	1.0	0.153963	N
TCGA-KL-8336-01A-11R-2314-13	hsa-mir-548s	2.0	0.307925	N
TCGA-KL-8336-01A-11R-2314-13	hsa-mir-548t	2.0	0.307925	N
TCGA-KL-8336-01A-11R-2314-13	hsa-mir-548u	0.0	0.0	N
TCGA-KL-8336-01A-11R-2314-13	hsa-mir-548v	6.0	0.923776	N
TCGA-KL-8336-01A-11R-2314-13	hsa-mir-548w	0.0	0.0	N
TCGA-KL-8336-01A-11R-2314-13	hsa-mir-548x	0.0	0.0	N
TCGA-KL-8336-01A-11R-2314-13	hsa-mir-548y	0.0	0.0	N
TCGA-KL-8336-01A-11R-2314-13	hsa-mir-548z	0.0	0.0	N
TCGA-KL-8336-01A-11R-2314-13	hsa-mir-549	0.0	0.0	N
TCGA-KL-8336-01A-11R-2314-13	hsa-mir-550a-1	30.0	4.618882	N
TCGA-KL-8336-01A-11R-2314-13	hsa-mir-550a-2	25.0	3.849068	N
TCGA-KL-8336-01A-11R-2314-13	hsa-mir-550b-1	0.0	0.0	N
TCGA-KL-8336-01A-11R-2314-13	hsa-mir-550b-2	0.0	0.0	N
TCGA-KL-8336-01A-11R-2314-13	hsa-mir-551a	1.0	0.153963	N
TCGA-KL-8336-01A-11R-2314-13	hsa-mir-551b	16.0	2.463404	N
TCGA-KL-8336-01A-11R-2314-13	hsa-mir-552	1.0	0.153963	N
TCGA-KL-8336-01A-11R-2314-13	hsa-mir-553	0.0	0.0	N
TCGA-KL-8336-01A-11R-2314-13	hsa-mir-554	0.0	0.0	N
TCGA-KL-8336-01A-11R-2314-13	hsa-mir-555	0.0	0.0	N
TCGA-KL-8336-01A-11R-2314-13	hsa-mir-556	2.0	0.307925	N
TCGA-KL-8336-01A-11R-2314-13	hsa-mir-557	0.0	0.0	N
TCGA-KL-8336-01A-11R-2314-13	hsa-mir-558	0.0	0.0	N
TCGA-KL-8336-01A-11R-2314-13	hsa-mir-559	0.0	0.0	N
TCGA-KL-8336-01A-11R-2314-13	hsa-mir-561	9.0	1.385665	N
TCGA-KL-8336-01A-11R-2314-13	hsa-mir-562	0.0	0.0	N
TCGA-KL-8336-01A-11R-2314-13	hsa-mir-563	0.0	0.0	N
TCGA-KL-8336-01A-11R-2314-13	hsa-mir-564	0.0	0.0	N
TCGA-KL-8336-01A-11R-2314-13	hsa-mir-566	0.0	0.0	N
TCGA-KL-8336-01A-11R-2314-13	hsa-mir-567	0.0	0.0	N
TCGA-KL-8336-01A-11R-2314-13	hsa-mir-568	0.0	0.0	N
TCGA-KL-8336-01A-11R-2314-13	hsa-mir-569	0.0	0.0	N
TCGA-KL-8336-01A-11R-2314-13	hsa-mir-570	5.0	0.769814	N
TCGA-KL-8336-01A-11R-2314-13	hsa-mir-571	0.0	0.0	N
TCGA-KL-8336-01A-11R-2314-13	hsa-mir-572	0.0	0.0	N
TCGA-KL-8336-01A-11R-2314-13	hsa-mir-573	0.0	0.0	N
TCGA-KL-8336-01A-11R-2314-13	hsa-mir-574	245.0	37.720871	N
TCGA-KL-8336-01A-11R-2314-13	hsa-mir-575	0.0	0.0	N
TCGA-KL-8336-01A-11R-2314-13	hsa-mir-576	51.0	7.8521	N
TCGA-KL-8336-01A-11R-2314-13	hsa-mir-577	1119.0	172.284305	N
TCGA-KL-8336-01A-11R-2314-13	hsa-mir-578	0.0	0.0	N
TCGA-KL-8336-01A-11R-2314-13	hsa-mir-579	4.0	0.615851	N
TCGA-KL-8336-01A-11R-2314-13	hsa-mir-580	5.0	0.769814	N
TCGA-KL-8336-01A-11R-2314-13	hsa-mir-581	2.0	0.307925	N
TCGA-KL-8336-01A-11R-2314-13	hsa-mir-582	2363.0	363.813953	N
TCGA-KL-8336-01A-11R-2314-13	hsa-mir-583	0.0	0.0	N
TCGA-KL-8336-01A-11R-2314-13	hsa-mir-584	853.0	131.330217	N
TCGA-KL-8336-01A-11R-2314-13	hsa-mir-585	1.0	0.153963	N
TCGA-KL-8336-01A-11R-2314-13	hsa-mir-586	0.0	0.0	N
TCGA-KL-8336-01A-11R-2314-13	hsa-mir-587	0.0	0.0	N
TCGA-KL-8336-01A-11R-2314-13	hsa-mir-588	0.0	0.0	N
TCGA-KL-8336-01A-11R-2314-13	hsa-mir-589	408.0	62.816798	N
TCGA-KL-8336-01A-11R-2314-13	hsa-mir-590	89.0	13.702684	N
TCGA-KL-8336-01A-11R-2314-13	hsa-mir-591	0.0	0.0	N
TCGA-KL-8336-01A-11R-2314-13	hsa-mir-592	21.0	3.233218	N
TCGA-KL-8336-01A-11R-2314-13	hsa-mir-593	0.0	0.0	N
TCGA-KL-8336-01A-11R-2314-13	hsa-mir-595	0.0	0.0	N
TCGA-KL-8336-01A-11R-2314-13	hsa-mir-596	0.0	0.0	N
TCGA-KL-8336-01A-11R-2314-13	hsa-mir-597	0.0	0.0	N
TCGA-KL-8336-01A-11R-2314-13	hsa-mir-598	619.0	95.302936	N
TCGA-KL-8336-01A-11R-2314-13	hsa-mir-599	0.0	0.0	N
TCGA-KL-8336-01A-11R-2314-13	hsa-mir-600	0.0	0.0	N
TCGA-KL-8336-01A-11R-2314-13	hsa-mir-601	0.0	0.0	N
TCGA-KL-8336-01A-11R-2314-13	hsa-mir-602	0.0	0.0	N
TCGA-KL-8336-01A-11R-2314-13	hsa-mir-603	0.0	0.0	N
TCGA-KL-8336-01A-11R-2314-13	hsa-mir-604	0.0	0.0	N
TCGA-KL-8336-01A-11R-2314-13	hsa-mir-605	1.0	0.153963	N
TCGA-KL-8336-01A-11R-2314-13	hsa-mir-606	0.0	0.0	N
TCGA-KL-8336-01A-11R-2314-13	hsa-mir-607	4.0	0.615851	N
TCGA-KL-8336-01A-11R-2314-13	hsa-mir-608	0.0	0.0	N
TCGA-KL-8336-01A-11R-2314-13	hsa-mir-609	0.0	0.0	N
TCGA-KL-8336-01A-11R-2314-13	hsa-mir-610	0.0	0.0	N
TCGA-KL-8336-01A-11R-2314-13	hsa-mir-611	0.0	0.0	N
TCGA-KL-8336-01A-11R-2314-13	hsa-mir-612	0.0	0.0	N
TCGA-KL-8336-01A-11R-2314-13	hsa-mir-613	0.0	0.0	N
TCGA-KL-8336-01A-11R-2314-13	hsa-mir-614	0.0	0.0	N
TCGA-KL-8336-01A-11R-2314-13	hsa-mir-615	12.0	1.847553	N
TCGA-KL-8336-01A-11R-2314-13	hsa-mir-616	36.0	5.542659	N
TCGA-KL-8336-01A-11R-2314-13	hsa-mir-617	0.0	0.0	N
TCGA-KL-8336-01A-11R-2314-13	hsa-mir-618	41.0	6.312472	N
TCGA-KL-8336-01A-11R-2314-13	hsa-mir-619	0.0	0.0	N
TCGA-KL-8336-01A-11R-2314-13	hsa-mir-620	0.0	0.0	N
TCGA-KL-8336-01A-11R-2314-13	hsa-mir-621	0.0	0.0	N
TCGA-KL-8336-01A-11R-2314-13	hsa-mir-622	0.0	0.0	N
TCGA-KL-8336-01A-11R-2314-13	hsa-mir-623	0.0	0.0	N
TCGA-KL-8336-01A-11R-2314-13	hsa-mir-624	20.0	3.079255	N
TCGA-KL-8336-01A-11R-2314-13	hsa-mir-625	511.0	78.67496	N
TCGA-KL-8336-01A-11R-2314-13	hsa-mir-626	0.0	0.0	N
TCGA-KL-8336-01A-11R-2314-13	hsa-mir-627	4.0	0.615851	N
TCGA-KL-8336-01A-11R-2314-13	hsa-mir-628	29.0	4.464919	N
TCGA-KL-8336-01A-11R-2314-13	hsa-mir-629	333.0	51.269592	N
TCGA-KL-8336-01A-11R-2314-13	hsa-mir-630	0.0	0.0	N
TCGA-KL-8336-01A-11R-2314-13	hsa-mir-631	0.0	0.0	N
TCGA-KL-8336-01A-11R-2314-13	hsa-mir-632	1.0	0.153963	N
TCGA-KL-8336-01A-11R-2314-13	hsa-mir-633	0.0	0.0	N
TCGA-KL-8336-01A-11R-2314-13	hsa-mir-634	0.0	0.0	N
TCGA-KL-8336-01A-11R-2314-13	hsa-mir-635	0.0	0.0	N
TCGA-KL-8336-01A-11R-2314-13	hsa-mir-636	2.0	0.307925	N
TCGA-KL-8336-01A-11R-2314-13	hsa-mir-637	0.0	0.0	N
TCGA-KL-8336-01A-11R-2314-13	hsa-mir-638	0.0	0.0	N
TCGA-KL-8336-01A-11R-2314-13	hsa-mir-639	3.0	0.461888	N
TCGA-KL-8336-01A-11R-2314-13	hsa-mir-640	0.0	0.0	N
TCGA-KL-8336-01A-11R-2314-13	hsa-mir-641	0.0	0.0	N
TCGA-KL-8336-01A-11R-2314-13	hsa-mir-642a	20.0	3.079255	N
TCGA-KL-8336-01A-11R-2314-13	hsa-mir-642b	0.0	0.0	N
TCGA-KL-8336-01A-11R-2314-13	hsa-mir-643	10.0	1.539627	N
TCGA-KL-8336-01A-11R-2314-13	hsa-mir-644	0.0	0.0	N
TCGA-KL-8336-01A-11R-2314-13	hsa-mir-645	0.0	0.0	N
TCGA-KL-8336-01A-11R-2314-13	hsa-mir-646	0.0	0.0	N
TCGA-KL-8336-01A-11R-2314-13	hsa-mir-647	0.0	0.0	N
TCGA-KL-8336-01A-11R-2314-13	hsa-mir-648	0.0	0.0	N
TCGA-KL-8336-01A-11R-2314-13	hsa-mir-649	0.0	0.0	N
TCGA-KL-8336-01A-11R-2314-13	hsa-mir-650	0.0	0.0	N
TCGA-KL-8336-01A-11R-2314-13	hsa-mir-651	78.0	12.009094	N
TCGA-KL-8336-01A-11R-2314-13	hsa-mir-652	353.0	54.348847	N
TCGA-KL-8336-01A-11R-2314-13	hsa-mir-653	6819.0	1049.871918	N
TCGA-KL-8336-01A-11R-2314-13	hsa-mir-654	10.0	1.539627	N
TCGA-KL-8336-01A-11R-2314-13	hsa-mir-655	0.0	0.0	N
TCGA-KL-8336-01A-11R-2314-13	hsa-mir-656	1.0	0.153963	N
TCGA-KL-8336-01A-11R-2314-13	hsa-mir-657	0.0	0.0	N
TCGA-KL-8336-01A-11R-2314-13	hsa-mir-658	0.0	0.0	N
TCGA-KL-8336-01A-11R-2314-13	hsa-mir-659	5.0	0.769814	N
TCGA-KL-8336-01A-11R-2314-13	hsa-mir-660	1309.0	201.537226	N
TCGA-KL-8336-01A-11R-2314-13	hsa-mir-661	0.0	0.0	N
TCGA-KL-8336-01A-11R-2314-13	hsa-mir-662	0.0	0.0	N
TCGA-KL-8336-01A-11R-2314-13	hsa-mir-663	0.0	0.0	N
TCGA-KL-8336-01A-11R-2314-13	hsa-mir-663b	0.0	0.0	N
TCGA-KL-8336-01A-11R-2314-13	hsa-mir-664	252.0	38.79861	N
TCGA-KL-8336-01A-11R-2314-13	hsa-mir-665	1.0	0.153963	N
TCGA-KL-8336-01A-11R-2314-13	hsa-mir-668	0.0	0.0	N
TCGA-KL-8336-01A-11R-2314-13	hsa-mir-670	0.0	0.0	N
TCGA-KL-8336-01A-11R-2314-13	hsa-mir-671	59.0	9.083802	N
TCGA-KL-8336-01A-11R-2314-13	hsa-mir-675	68.0	10.469466	N
TCGA-KL-8336-01A-11R-2314-13	hsa-mir-676	7.0	1.077739	N
TCGA-KL-8336-01A-11R-2314-13	hsa-mir-7-1	62.0	9.54569	N
TCGA-KL-8336-01A-11R-2314-13	hsa-mir-7-2	3.0	0.461888	N
TCGA-KL-8336-01A-11R-2314-13	hsa-mir-7-3	0.0	0.0	N
TCGA-KL-8336-01A-11R-2314-13	hsa-mir-708	161.0	24.788001	N
TCGA-KL-8336-01A-11R-2314-13	hsa-mir-711	0.0	0.0	N
TCGA-KL-8336-01A-11R-2314-13	hsa-mir-718	0.0	0.0	N
TCGA-KL-8336-01A-11R-2314-13	hsa-mir-720	0.0	0.0	N
TCGA-KL-8336-01A-11R-2314-13	hsa-mir-744	133.0	20.477044	N
TCGA-KL-8336-01A-11R-2314-13	hsa-mir-758	9.0	1.385665	N
TCGA-KL-8336-01A-11R-2314-13	hsa-mir-759	0.0	0.0	N
TCGA-KL-8336-01A-11R-2314-13	hsa-mir-760	8.0	1.231702	N
TCGA-KL-8336-01A-11R-2314-13	hsa-mir-761	0.0	0.0	N
TCGA-KL-8336-01A-11R-2314-13	hsa-mir-762	0.0	0.0	N
TCGA-KL-8336-01A-11R-2314-13	hsa-mir-764	0.0	0.0	N
TCGA-KL-8336-01A-11R-2314-13	hsa-mir-765	0.0	0.0	N
TCGA-KL-8336-01A-11R-2314-13	hsa-mir-766	100.0	15.396274	N
TCGA-KL-8336-01A-11R-2314-13	hsa-mir-767	0.0	0.0	N
TCGA-KL-8336-01A-11R-2314-13	hsa-mir-769	108.0	16.627976	N
TCGA-KL-8336-01A-11R-2314-13	hsa-mir-770	0.0	0.0	N
TCGA-KL-8336-01A-11R-2314-13	hsa-mir-802	0.0	0.0	N
TCGA-KL-8336-01A-11R-2314-13	hsa-mir-873	0.0	0.0	N
TCGA-KL-8336-01A-11R-2314-13	hsa-mir-874	1761.0	271.128384	N
TCGA-KL-8336-01A-11R-2314-13	hsa-mir-875	0.0	0.0	N
TCGA-KL-8336-01A-11R-2314-13	hsa-mir-876	0.0	0.0	N
TCGA-KL-8336-01A-11R-2314-13	hsa-mir-877	1.0	0.153963	N
TCGA-KL-8336-01A-11R-2314-13	hsa-mir-885	241.0	37.10502	N
TCGA-KL-8336-01A-11R-2314-13	hsa-mir-887	6.0	0.923776	N
TCGA-KL-8336-01A-11R-2314-13	hsa-mir-888	562.0	86.527059	N
TCGA-KL-8336-01A-11R-2314-13	hsa-mir-889	27.0	4.156994	N
TCGA-KL-8336-01A-11R-2314-13	hsa-mir-890	29.0	4.464919	N
TCGA-KL-8336-01A-11R-2314-13	hsa-mir-891a	72426.0	11150.905347	N
TCGA-KL-8336-01A-11R-2314-13	hsa-mir-891b	252.0	38.79861	N
TCGA-KL-8336-01A-11R-2314-13	hsa-mir-892a	740.0	113.932427	N
TCGA-KL-8336-01A-11R-2314-13	hsa-mir-892b	120.0	18.475529	N
TCGA-KL-8336-01A-11R-2314-13	hsa-mir-9-1	249.0	38.336722	N
TCGA-KL-8336-01A-11R-2314-13	hsa-mir-9-2	261.0	40.184275	N
TCGA-KL-8336-01A-11R-2314-13	hsa-mir-9-3	0.0	0.0	N
TCGA-KL-8336-01A-11R-2314-13	hsa-mir-920	0.0	0.0	N
TCGA-KL-8336-01A-11R-2314-13	hsa-mir-921	0.0	0.0	N
TCGA-KL-8336-01A-11R-2314-13	hsa-mir-922	0.0	0.0	N
TCGA-KL-8336-01A-11R-2314-13	hsa-mir-924	0.0	0.0	N
TCGA-KL-8336-01A-11R-2314-13	hsa-mir-92a-1	1626.0	250.343414	N
TCGA-KL-8336-01A-11R-2314-13	hsa-mir-92a-2	38285.0	5894.463469	N
TCGA-KL-8336-01A-11R-2314-13	hsa-mir-92b	561.0	86.373097	N
TCGA-KL-8336-01A-11R-2314-13	hsa-mir-93	31023.0	4776.386057	N
TCGA-KL-8336-01A-11R-2314-13	hsa-mir-933	0.0	0.0	N
TCGA-KL-8336-01A-11R-2314-13	hsa-mir-934	0.0	0.0	N
TCGA-KL-8336-01A-11R-2314-13	hsa-mir-935	24.0	3.695106	N
TCGA-KL-8336-01A-11R-2314-13	hsa-mir-936	0.0	0.0	N
TCGA-KL-8336-01A-11R-2314-13	hsa-mir-937	8.0	1.231702	N
TCGA-KL-8336-01A-11R-2314-13	hsa-mir-938	0.0	0.0	N
TCGA-KL-8336-01A-11R-2314-13	hsa-mir-939	6.0	0.923776	N
TCGA-KL-8336-01A-11R-2314-13	hsa-mir-940	11.0	1.69359	N
TCGA-KL-8336-01A-11R-2314-13	hsa-mir-941-1	0.0	0.0	N
TCGA-KL-8336-01A-11R-2314-13	hsa-mir-941-3	0.0	0.0	N
TCGA-KL-8336-01A-11R-2314-13	hsa-mir-941-4	0.0	0.0	N
TCGA-KL-8336-01A-11R-2314-13	hsa-mir-942	59.0	9.083802	N
TCGA-KL-8336-01A-11R-2314-13	hsa-mir-943	0.0	0.0	N
TCGA-KL-8336-01A-11R-2314-13	hsa-mir-944	14.0	2.155478	N
TCGA-KL-8336-01A-11R-2314-13	hsa-mir-95	2.0	0.307925	N
TCGA-KL-8336-01A-11R-2314-13	hsa-mir-96	426.0	65.588127	N
TCGA-KL-8336-01A-11R-2314-13	hsa-mir-98	320.0	49.268077	N
TCGA-KL-8336-01A-11R-2314-13	hsa-mir-99a	2921.0	449.725161	Y
TCGA-KL-8336-01A-11R-2314-13	hsa-mir-99b	223694.0	34440.540976	N
