# Supplementary material for: Dysfunctional miRNA-Mediated Regulation in Chromophobe Renal Cell Carcinoma
Source: PLoS One. 2016 Jun 3;11(6):e0156324. doi: 10.1371/journal.pone.0156324 (PMC4892590; doi:10.1371/journal.pone.0156324)
Supplement: S1 File — (ZIP) [file pone.0156324.s001.zip › S1_File miRNA expression profile downloaded from TCGA/case/bcgsc.ca__IlluminaHiSeq_miRNASeq__TCGA-KL-8337-01A-11R-2314-13__mirna_quantification.txt]

barcode	miRNA_ID	read_count	reads_per_million_miRNA_mapped	cross-mapped
TCGA-KL-8337-01A-11R-2314-13	hsa-let-7a-1	75651.0	9099.548709	N
TCGA-KL-8337-01A-11R-2314-13	hsa-let-7a-2	150431.0	18094.330701	Y
TCGA-KL-8337-01A-11R-2314-13	hsa-let-7a-3	76031.0	9145.256347	N
TCGA-KL-8337-01A-11R-2314-13	hsa-let-7b	90300.0	10861.578148	N
TCGA-KL-8337-01A-11R-2314-13	hsa-let-7c	21071.0	2534.488518	Y
TCGA-KL-8337-01A-11R-2314-13	hsa-let-7d	2945.0	354.234193	N
TCGA-KL-8337-01A-11R-2314-13	hsa-let-7e	14615.0	1757.939808	N
TCGA-KL-8337-01A-11R-2314-13	hsa-let-7f-1	157.0	18.884471	N
TCGA-KL-8337-01A-11R-2314-13	hsa-let-7f-2	123634.0	14871.100251	N
TCGA-KL-8337-01A-11R-2314-13	hsa-let-7g	8271.0	994.862822	N
TCGA-KL-8337-01A-11R-2314-13	hsa-let-7i	2118.0	254.759939	N
TCGA-KL-8337-01A-11R-2314-13	hsa-mir-1-1	0.0	0.0	N
TCGA-KL-8337-01A-11R-2314-13	hsa-mir-1-2	8.0	0.962266	N
TCGA-KL-8337-01A-11R-2314-13	hsa-mir-100	54021.0	6497.821851	Y
TCGA-KL-8337-01A-11R-2314-13	hsa-mir-101-1	270345.0	32517.977235	N
TCGA-KL-8337-01A-11R-2314-13	hsa-mir-101-2	464.0	55.811431	N
TCGA-KL-8337-01A-11R-2314-13	hsa-mir-103-1	45606.0	5485.638239	Y
TCGA-KL-8337-01A-11R-2314-13	hsa-mir-103-1-as	0.0	0.0	N
TCGA-KL-8337-01A-11R-2314-13	hsa-mir-103-2	18.0	2.165099	N
TCGA-KL-8337-01A-11R-2314-13	hsa-mir-103-2-as	0.0	0.0	N
TCGA-KL-8337-01A-11R-2314-13	hsa-mir-105-1	0.0	0.0	N
TCGA-KL-8337-01A-11R-2314-13	hsa-mir-105-2	0.0	0.0	N
TCGA-KL-8337-01A-11R-2314-13	hsa-mir-106a	44.0	5.292463	Y
TCGA-KL-8337-01A-11R-2314-13	hsa-mir-106b	1960.0	235.755185	N
TCGA-KL-8337-01A-11R-2314-13	hsa-mir-107	464.0	55.811431	Y
TCGA-KL-8337-01A-11R-2314-13	hsa-mir-10a	1056959.0	127134.47151	N
TCGA-KL-8337-01A-11R-2314-13	hsa-mir-10b	1692406.0	203568.106606	N
TCGA-KL-8337-01A-11R-2314-13	hsa-mir-1178	0.0	0.0	N
TCGA-KL-8337-01A-11R-2314-13	hsa-mir-1179	0.0	0.0	N
TCGA-KL-8337-01A-11R-2314-13	hsa-mir-1180	20.0	2.405665	N
TCGA-KL-8337-01A-11R-2314-13	hsa-mir-1181	0.0	0.0	N
TCGA-KL-8337-01A-11R-2314-13	hsa-mir-1182	0.0	0.0	N
TCGA-KL-8337-01A-11R-2314-13	hsa-mir-1183	0.0	0.0	N
TCGA-KL-8337-01A-11R-2314-13	hsa-mir-1184-1	0.0	0.0	N
TCGA-KL-8337-01A-11R-2314-13	hsa-mir-1184-2	0.0	0.0	N
TCGA-KL-8337-01A-11R-2314-13	hsa-mir-1184-3	0.0	0.0	N
TCGA-KL-8337-01A-11R-2314-13	hsa-mir-1185-1	0.0	0.0	N
TCGA-KL-8337-01A-11R-2314-13	hsa-mir-1185-2	0.0	0.0	N
TCGA-KL-8337-01A-11R-2314-13	hsa-mir-1193	0.0	0.0	N
TCGA-KL-8337-01A-11R-2314-13	hsa-mir-1197	0.0	0.0	N
TCGA-KL-8337-01A-11R-2314-13	hsa-mir-1200	0.0	0.0	N
TCGA-KL-8337-01A-11R-2314-13	hsa-mir-1202	0.0	0.0	N
TCGA-KL-8337-01A-11R-2314-13	hsa-mir-1203	0.0	0.0	N
TCGA-KL-8337-01A-11R-2314-13	hsa-mir-1204	0.0	0.0	N
TCGA-KL-8337-01A-11R-2314-13	hsa-mir-1205	0.0	0.0	N
TCGA-KL-8337-01A-11R-2314-13	hsa-mir-1206	0.0	0.0	N
TCGA-KL-8337-01A-11R-2314-13	hsa-mir-1207	0.0	0.0	N
TCGA-KL-8337-01A-11R-2314-13	hsa-mir-1208	0.0	0.0	N
TCGA-KL-8337-01A-11R-2314-13	hsa-mir-122	9.0	1.082549	N
TCGA-KL-8337-01A-11R-2314-13	hsa-mir-1224	1.0	0.120283	N
TCGA-KL-8337-01A-11R-2314-13	hsa-mir-1225	0.0	0.0	N
TCGA-KL-8337-01A-11R-2314-13	hsa-mir-1226	1.0	0.120283	N
TCGA-KL-8337-01A-11R-2314-13	hsa-mir-1227	1.0	0.120283	N
TCGA-KL-8337-01A-11R-2314-13	hsa-mir-1228	0.0	0.0	N
TCGA-KL-8337-01A-11R-2314-13	hsa-mir-1229	5.0	0.601416	N
TCGA-KL-8337-01A-11R-2314-13	hsa-mir-1231	2.0	0.240567	N
TCGA-KL-8337-01A-11R-2314-13	hsa-mir-1233-1	0.0	0.0	N
TCGA-KL-8337-01A-11R-2314-13	hsa-mir-1233-2	0.0	0.0	N
TCGA-KL-8337-01A-11R-2314-13	hsa-mir-1234	0.0	0.0	N
TCGA-KL-8337-01A-11R-2314-13	hsa-mir-1236	0.0	0.0	N
TCGA-KL-8337-01A-11R-2314-13	hsa-mir-1237	2.0	0.240567	N
TCGA-KL-8337-01A-11R-2314-13	hsa-mir-1238	0.0	0.0	N
TCGA-KL-8337-01A-11R-2314-13	hsa-mir-124-1	0.0	0.0	N
TCGA-KL-8337-01A-11R-2314-13	hsa-mir-124-2	0.0	0.0	N
TCGA-KL-8337-01A-11R-2314-13	hsa-mir-124-3	0.0	0.0	N
TCGA-KL-8337-01A-11R-2314-13	hsa-mir-1243	0.0	0.0	N
TCGA-KL-8337-01A-11R-2314-13	hsa-mir-1244-1	0.0	0.0	N
TCGA-KL-8337-01A-11R-2314-13	hsa-mir-1244-2	0.0	0.0	N
TCGA-KL-8337-01A-11R-2314-13	hsa-mir-1244-3	0.0	0.0	N
TCGA-KL-8337-01A-11R-2314-13	hsa-mir-1245	0.0	0.0	N
TCGA-KL-8337-01A-11R-2314-13	hsa-mir-1246	0.0	0.0	N
TCGA-KL-8337-01A-11R-2314-13	hsa-mir-1247	1.0	0.120283	N
TCGA-KL-8337-01A-11R-2314-13	hsa-mir-1248	6.0	0.7217	N
TCGA-KL-8337-01A-11R-2314-13	hsa-mir-1249	5.0	0.601416	N
TCGA-KL-8337-01A-11R-2314-13	hsa-mir-1250	0.0	0.0	N
TCGA-KL-8337-01A-11R-2314-13	hsa-mir-1251	0.0	0.0	N
TCGA-KL-8337-01A-11R-2314-13	hsa-mir-1252	0.0	0.0	N
TCGA-KL-8337-01A-11R-2314-13	hsa-mir-1253	0.0	0.0	N
TCGA-KL-8337-01A-11R-2314-13	hsa-mir-1254	0.0	0.0	N
TCGA-KL-8337-01A-11R-2314-13	hsa-mir-1255a	2.0	0.240567	N
TCGA-KL-8337-01A-11R-2314-13	hsa-mir-1255b-1	0.0	0.0	N
TCGA-KL-8337-01A-11R-2314-13	hsa-mir-1255b-2	0.0	0.0	N
TCGA-KL-8337-01A-11R-2314-13	hsa-mir-1256	0.0	0.0	N
TCGA-KL-8337-01A-11R-2314-13	hsa-mir-1257	0.0	0.0	N
TCGA-KL-8337-01A-11R-2314-13	hsa-mir-1258	38.0	4.570764	N
TCGA-KL-8337-01A-11R-2314-13	hsa-mir-125a	10147.0	1220.514213	N
TCGA-KL-8337-01A-11R-2314-13	hsa-mir-125b-1	6592.0	792.907233	N
TCGA-KL-8337-01A-11R-2314-13	hsa-mir-125b-2	350.0	42.09914	N
TCGA-KL-8337-01A-11R-2314-13	hsa-mir-126	14848.0	1785.965807	N
TCGA-KL-8337-01A-11R-2314-13	hsa-mir-1260	0.0	0.0	N
TCGA-KL-8337-01A-11R-2314-13	hsa-mir-1260b	1.0	0.120283	N
TCGA-KL-8337-01A-11R-2314-13	hsa-mir-1261	0.0	0.0	N
TCGA-KL-8337-01A-11R-2314-13	hsa-mir-1262	7.0	0.841983	N
TCGA-KL-8337-01A-11R-2314-13	hsa-mir-1263	0.0	0.0	N
TCGA-KL-8337-01A-11R-2314-13	hsa-mir-1264	0.0	0.0	N
TCGA-KL-8337-01A-11R-2314-13	hsa-mir-1265	0.0	0.0	N
TCGA-KL-8337-01A-11R-2314-13	hsa-mir-1266	8.0	0.962266	N
TCGA-KL-8337-01A-11R-2314-13	hsa-mir-1267	0.0	0.0	N
TCGA-KL-8337-01A-11R-2314-13	hsa-mir-1268	0.0	0.0	N
TCGA-KL-8337-01A-11R-2314-13	hsa-mir-1269	0.0	0.0	N
TCGA-KL-8337-01A-11R-2314-13	hsa-mir-127	134.0	16.117956	N
TCGA-KL-8337-01A-11R-2314-13	hsa-mir-1270-1	2.0	0.240567	N
TCGA-KL-8337-01A-11R-2314-13	hsa-mir-1270-2	1.0	0.120283	N
TCGA-KL-8337-01A-11R-2314-13	hsa-mir-1271	5.0	0.601416	N
TCGA-KL-8337-01A-11R-2314-13	hsa-mir-1272	0.0	0.0	N
TCGA-KL-8337-01A-11R-2314-13	hsa-mir-1273	0.0	0.0	N
TCGA-KL-8337-01A-11R-2314-13	hsa-mir-1273c	0.0	0.0	N
TCGA-KL-8337-01A-11R-2314-13	hsa-mir-1273d	0.0	0.0	N
TCGA-KL-8337-01A-11R-2314-13	hsa-mir-1274a	0.0	0.0	N
TCGA-KL-8337-01A-11R-2314-13	hsa-mir-1274b	34.0	4.089631	N
TCGA-KL-8337-01A-11R-2314-13	hsa-mir-1275	1.0	0.120283	N
TCGA-KL-8337-01A-11R-2314-13	hsa-mir-1276	0.0	0.0	N
TCGA-KL-8337-01A-11R-2314-13	hsa-mir-1277	3.0	0.36085	N
TCGA-KL-8337-01A-11R-2314-13	hsa-mir-1278	0.0	0.0	N
TCGA-KL-8337-01A-11R-2314-13	hsa-mir-1279	0.0	0.0	N
TCGA-KL-8337-01A-11R-2314-13	hsa-mir-128-1	395.0	47.511887	N
TCGA-KL-8337-01A-11R-2314-13	hsa-mir-128-2	281.0	33.799595	N
TCGA-KL-8337-01A-11R-2314-13	hsa-mir-1280	0.0	0.0	N
TCGA-KL-8337-01A-11R-2314-13	hsa-mir-1281	0.0	0.0	N
TCGA-KL-8337-01A-11R-2314-13	hsa-mir-1282	0.0	0.0	N
TCGA-KL-8337-01A-11R-2314-13	hsa-mir-1283-1	0.0	0.0	N
TCGA-KL-8337-01A-11R-2314-13	hsa-mir-1283-2	0.0	0.0	N
TCGA-KL-8337-01A-11R-2314-13	hsa-mir-1284	2.0	0.240567	N
TCGA-KL-8337-01A-11R-2314-13	hsa-mir-1285-1	1.0	0.120283	N
TCGA-KL-8337-01A-11R-2314-13	hsa-mir-1285-2	0.0	0.0	N
TCGA-KL-8337-01A-11R-2314-13	hsa-mir-1286	0.0	0.0	N
TCGA-KL-8337-01A-11R-2314-13	hsa-mir-1287	20.0	2.405665	N
TCGA-KL-8337-01A-11R-2314-13	hsa-mir-1288	3.0	0.36085	N
TCGA-KL-8337-01A-11R-2314-13	hsa-mir-1289-1	0.0	0.0	N
TCGA-KL-8337-01A-11R-2314-13	hsa-mir-1289-2	0.0	0.0	N
TCGA-KL-8337-01A-11R-2314-13	hsa-mir-129-1	56.0	6.735862	N
TCGA-KL-8337-01A-11R-2314-13	hsa-mir-129-2	40.0	4.81133	N
TCGA-KL-8337-01A-11R-2314-13	hsa-mir-1290	0.0	0.0	N
TCGA-KL-8337-01A-11R-2314-13	hsa-mir-1291	5.0	0.601416	N
TCGA-KL-8337-01A-11R-2314-13	hsa-mir-1292	0.0	0.0	N
TCGA-KL-8337-01A-11R-2314-13	hsa-mir-1293	0.0	0.0	N
TCGA-KL-8337-01A-11R-2314-13	hsa-mir-1294	3.0	0.36085	N
TCGA-KL-8337-01A-11R-2314-13	hsa-mir-1295	0.0	0.0	N
TCGA-KL-8337-01A-11R-2314-13	hsa-mir-1296	44.0	5.292463	N
TCGA-KL-8337-01A-11R-2314-13	hsa-mir-1297	0.0	0.0	N
TCGA-KL-8337-01A-11R-2314-13	hsa-mir-1298	0.0	0.0	N
TCGA-KL-8337-01A-11R-2314-13	hsa-mir-1299	0.0	0.0	N
TCGA-KL-8337-01A-11R-2314-13	hsa-mir-1301	12.0	1.443399	N
TCGA-KL-8337-01A-11R-2314-13	hsa-mir-1302-1	0.0	0.0	N
TCGA-KL-8337-01A-11R-2314-13	hsa-mir-1302-10	0.0	0.0	N
TCGA-KL-8337-01A-11R-2314-13	hsa-mir-1302-11	0.0	0.0	N
TCGA-KL-8337-01A-11R-2314-13	hsa-mir-1302-2	0.0	0.0	N
TCGA-KL-8337-01A-11R-2314-13	hsa-mir-1302-3	0.0	0.0	N
TCGA-KL-8337-01A-11R-2314-13	hsa-mir-1302-4	0.0	0.0	N
TCGA-KL-8337-01A-11R-2314-13	hsa-mir-1302-5	0.0	0.0	N
TCGA-KL-8337-01A-11R-2314-13	hsa-mir-1302-6	0.0	0.0	N
TCGA-KL-8337-01A-11R-2314-13	hsa-mir-1302-7	0.0	0.0	N
TCGA-KL-8337-01A-11R-2314-13	hsa-mir-1302-8	0.0	0.0	N
TCGA-KL-8337-01A-11R-2314-13	hsa-mir-1302-9	0.0	0.0	N
TCGA-KL-8337-01A-11R-2314-13	hsa-mir-1303	1.0	0.120283	N
TCGA-KL-8337-01A-11R-2314-13	hsa-mir-1304	12.0	1.443399	N
TCGA-KL-8337-01A-11R-2314-13	hsa-mir-1305	0.0	0.0	N
TCGA-KL-8337-01A-11R-2314-13	hsa-mir-1306	41.0	4.931614	N
TCGA-KL-8337-01A-11R-2314-13	hsa-mir-1307	4301.0	517.33829	N
TCGA-KL-8337-01A-11R-2314-13	hsa-mir-130a	191.0	22.974102	N
TCGA-KL-8337-01A-11R-2314-13	hsa-mir-130b	50.0	6.014163	N
TCGA-KL-8337-01A-11R-2314-13	hsa-mir-132	312.0	37.528376	N
TCGA-KL-8337-01A-11R-2314-13	hsa-mir-1321	0.0	0.0	N
TCGA-KL-8337-01A-11R-2314-13	hsa-mir-1322	0.0	0.0	N
TCGA-KL-8337-01A-11R-2314-13	hsa-mir-1323	0.0	0.0	N
TCGA-KL-8337-01A-11R-2314-13	hsa-mir-1324	0.0	0.0	N
TCGA-KL-8337-01A-11R-2314-13	hsa-mir-133a-1	1.0	0.120283	Y
TCGA-KL-8337-01A-11R-2314-13	hsa-mir-133a-2	0.0	0.0	N
TCGA-KL-8337-01A-11R-2314-13	hsa-mir-133b	1.0	0.120283	Y
TCGA-KL-8337-01A-11R-2314-13	hsa-mir-134	12.0	1.443399	N
TCGA-KL-8337-01A-11R-2314-13	hsa-mir-135a-1	0.0	0.0	N
TCGA-KL-8337-01A-11R-2314-13	hsa-mir-135a-2	0.0	0.0	N
TCGA-KL-8337-01A-11R-2314-13	hsa-mir-135b	0.0	0.0	N
TCGA-KL-8337-01A-11R-2314-13	hsa-mir-136	7.0	0.841983	N
TCGA-KL-8337-01A-11R-2314-13	hsa-mir-137	0.0	0.0	N
TCGA-KL-8337-01A-11R-2314-13	hsa-mir-138-1	1.0	0.120283	N
TCGA-KL-8337-01A-11R-2314-13	hsa-mir-138-2	2.0	0.240567	N
TCGA-KL-8337-01A-11R-2314-13	hsa-mir-139	564.0	67.839757	N
TCGA-KL-8337-01A-11R-2314-13	hsa-mir-140	7704.0	926.662215	N
TCGA-KL-8337-01A-11R-2314-13	hsa-mir-141	18678.0	2246.650683	N
TCGA-KL-8337-01A-11R-2314-13	hsa-mir-142	1481.0	178.139504	N
TCGA-KL-8337-01A-11R-2314-13	hsa-mir-143	150927.0	18153.991197	N
TCGA-KL-8337-01A-11R-2314-13	hsa-mir-144	844.0	101.519069	N
TCGA-KL-8337-01A-11R-2314-13	hsa-mir-145	2529.0	304.196358	N
TCGA-KL-8337-01A-11R-2314-13	hsa-mir-1468	460.0	55.330298	N
TCGA-KL-8337-01A-11R-2314-13	hsa-mir-1469	0.0	0.0	N
TCGA-KL-8337-01A-11R-2314-13	hsa-mir-146a	71.0	8.540111	N
TCGA-KL-8337-01A-11R-2314-13	hsa-mir-146b	523.0	62.908144	N
TCGA-KL-8337-01A-11R-2314-13	hsa-mir-147	0.0	0.0	N
TCGA-KL-8337-01A-11R-2314-13	hsa-mir-1470	0.0	0.0	N
TCGA-KL-8337-01A-11R-2314-13	hsa-mir-1471	0.0	0.0	N
TCGA-KL-8337-01A-11R-2314-13	hsa-mir-147b	1.0	0.120283	N
TCGA-KL-8337-01A-11R-2314-13	hsa-mir-148a	306958.0	36921.90814	N
TCGA-KL-8337-01A-11R-2314-13	hsa-mir-148b	740.0	89.009611	N
TCGA-KL-8337-01A-11R-2314-13	hsa-mir-149	17.0	2.044815	N
TCGA-KL-8337-01A-11R-2314-13	hsa-mir-150	257.0	30.912797	N
TCGA-KL-8337-01A-11R-2314-13	hsa-mir-151	9619.0	1157.004653	N
TCGA-KL-8337-01A-11R-2314-13	hsa-mir-152	1036.0	124.613455	N
TCGA-KL-8337-01A-11R-2314-13	hsa-mir-153-1	0.0	0.0	N
TCGA-KL-8337-01A-11R-2314-13	hsa-mir-153-2	11.0	1.323116	N
TCGA-KL-8337-01A-11R-2314-13	hsa-mir-1537	1.0	0.120283	N
TCGA-KL-8337-01A-11R-2314-13	hsa-mir-1538	0.0	0.0	N
TCGA-KL-8337-01A-11R-2314-13	hsa-mir-1539	0.0	0.0	N
TCGA-KL-8337-01A-11R-2314-13	hsa-mir-154	1.0	0.120283	N
TCGA-KL-8337-01A-11R-2314-13	hsa-mir-155	157.0	18.884471	N
TCGA-KL-8337-01A-11R-2314-13	hsa-mir-15a	1193.0	143.497926	N
TCGA-KL-8337-01A-11R-2314-13	hsa-mir-15b	2643.0	317.908649	N
TCGA-KL-8337-01A-11R-2314-13	hsa-mir-16-1	3213.0	386.470106	N
TCGA-KL-8337-01A-11R-2314-13	hsa-mir-16-2	45.0	5.412747	N
TCGA-KL-8337-01A-11R-2314-13	hsa-mir-17	3068.0	369.029034	Y
TCGA-KL-8337-01A-11R-2314-13	hsa-mir-181a-1	6233.0	749.725544	N
TCGA-KL-8337-01A-11R-2314-13	hsa-mir-181a-2	3135.0	377.088012	N
TCGA-KL-8337-01A-11R-2314-13	hsa-mir-181b-1	1044.0	125.575721	N
TCGA-KL-8337-01A-11R-2314-13	hsa-mir-181b-2	12.0	1.443399	N
TCGA-KL-8337-01A-11R-2314-13	hsa-mir-181c	102.0	12.268892	N
TCGA-KL-8337-01A-11R-2314-13	hsa-mir-181d	26.0	3.127365	N
TCGA-KL-8337-01A-11R-2314-13	hsa-mir-182	234304.0	28182.848353	N
TCGA-KL-8337-01A-11R-2314-13	hsa-mir-1825	0.0	0.0	N
TCGA-KL-8337-01A-11R-2314-13	hsa-mir-1827	0.0	0.0	N
TCGA-KL-8337-01A-11R-2314-13	hsa-mir-183	50440.0	6067.087506	N
TCGA-KL-8337-01A-11R-2314-13	hsa-mir-184	1.0	0.120283	N
TCGA-KL-8337-01A-11R-2314-13	hsa-mir-185	843.0	101.398786	N
TCGA-KL-8337-01A-11R-2314-13	hsa-mir-186	831.0	99.955387	N
TCGA-KL-8337-01A-11R-2314-13	hsa-mir-187	1036.0	124.613455	N
TCGA-KL-8337-01A-11R-2314-13	hsa-mir-188	147.0	17.681639	N
TCGA-KL-8337-01A-11R-2314-13	hsa-mir-18a	15.0	1.804249	Y
TCGA-KL-8337-01A-11R-2314-13	hsa-mir-18b	2.0	0.240567	Y
TCGA-KL-8337-01A-11R-2314-13	hsa-mir-190	35.0	4.209914	N
TCGA-KL-8337-01A-11R-2314-13	hsa-mir-1908	0.0	0.0	N
TCGA-KL-8337-01A-11R-2314-13	hsa-mir-1909	0.0	0.0	N
TCGA-KL-8337-01A-11R-2314-13	hsa-mir-190b	0.0	0.0	N
TCGA-KL-8337-01A-11R-2314-13	hsa-mir-191	4554.0	547.769954	N
TCGA-KL-8337-01A-11R-2314-13	hsa-mir-1910	0.0	0.0	N
TCGA-KL-8337-01A-11R-2314-13	hsa-mir-1911	0.0	0.0	N
TCGA-KL-8337-01A-11R-2314-13	hsa-mir-1912	0.0	0.0	N
TCGA-KL-8337-01A-11R-2314-13	hsa-mir-1913	0.0	0.0	N
TCGA-KL-8337-01A-11R-2314-13	hsa-mir-1914	0.0	0.0	N
TCGA-KL-8337-01A-11R-2314-13	hsa-mir-1915	0.0	0.0	N
TCGA-KL-8337-01A-11R-2314-13	hsa-mir-192	9327.0	1121.881942	Y
TCGA-KL-8337-01A-11R-2314-13	hsa-mir-193a	875.0	105.24785	N
TCGA-KL-8337-01A-11R-2314-13	hsa-mir-193b	623.0	74.936469	N
TCGA-KL-8337-01A-11R-2314-13	hsa-mir-194-1	2099.0	252.474557	N
TCGA-KL-8337-01A-11R-2314-13	hsa-mir-194-2	2163.0	260.172686	N
TCGA-KL-8337-01A-11R-2314-13	hsa-mir-195	111.0	13.351442	N
TCGA-KL-8337-01A-11R-2314-13	hsa-mir-196a-1	5127.0	616.692261	N
TCGA-KL-8337-01A-11R-2314-13	hsa-mir-196a-2	351.0	42.219423	N
TCGA-KL-8337-01A-11R-2314-13	hsa-mir-196b	6190.0	744.553364	N
TCGA-KL-8337-01A-11R-2314-13	hsa-mir-197	816.0	98.151138	N
TCGA-KL-8337-01A-11R-2314-13	hsa-mir-1972-1	0.0	0.0	N
TCGA-KL-8337-01A-11R-2314-13	hsa-mir-1972-2	0.0	0.0	N
TCGA-KL-8337-01A-11R-2314-13	hsa-mir-1973	0.0	0.0	N
TCGA-KL-8337-01A-11R-2314-13	hsa-mir-1976	40.0	4.81133	N
TCGA-KL-8337-01A-11R-2314-13	hsa-mir-198	0.0	0.0	N
TCGA-KL-8337-01A-11R-2314-13	hsa-mir-199a-1	401.0	48.233586	Y
TCGA-KL-8337-01A-11R-2314-13	hsa-mir-199a-2	804.0	96.707739	Y
TCGA-KL-8337-01A-11R-2314-13	hsa-mir-199b	987.0	118.719575	Y
TCGA-KL-8337-01A-11R-2314-13	hsa-mir-19a	55.0	6.615579	N
TCGA-KL-8337-01A-11R-2314-13	hsa-mir-19b-1	34.0	4.089631	N
TCGA-KL-8337-01A-11R-2314-13	hsa-mir-19b-2	354.0	42.580273	N
TCGA-KL-8337-01A-11R-2314-13	hsa-mir-200a	4370.0	525.637835	N
TCGA-KL-8337-01A-11R-2314-13	hsa-mir-200b	5633.0	677.555589	N
TCGA-KL-8337-01A-11R-2314-13	hsa-mir-200c	47905.0	5762.169448	N
TCGA-KL-8337-01A-11R-2314-13	hsa-mir-202	0.0	0.0	N
TCGA-KL-8337-01A-11R-2314-13	hsa-mir-203	2116.0	254.519373	N
TCGA-KL-8337-01A-11R-2314-13	hsa-mir-204	14.0	1.683966	N
TCGA-KL-8337-01A-11R-2314-13	hsa-mir-205	2.0	0.240567	N
TCGA-KL-8337-01A-11R-2314-13	hsa-mir-2052	0.0	0.0	N
TCGA-KL-8337-01A-11R-2314-13	hsa-mir-2053	0.0	0.0	N
TCGA-KL-8337-01A-11R-2314-13	hsa-mir-2054	0.0	0.0	N
TCGA-KL-8337-01A-11R-2314-13	hsa-mir-206	16.0	1.924532	N
TCGA-KL-8337-01A-11R-2314-13	hsa-mir-208a	0.0	0.0	N
TCGA-KL-8337-01A-11R-2314-13	hsa-mir-208b	0.0	0.0	N
TCGA-KL-8337-01A-11R-2314-13	hsa-mir-20a	1564.0	188.123015	N
TCGA-KL-8337-01A-11R-2314-13	hsa-mir-20b	75.0	9.021244	N
TCGA-KL-8337-01A-11R-2314-13	hsa-mir-21	171561.0	20635.915931	N
TCGA-KL-8337-01A-11R-2314-13	hsa-mir-210	1220.0	146.745574	N
TCGA-KL-8337-01A-11R-2314-13	hsa-mir-211	0.0	0.0	N
TCGA-KL-8337-01A-11R-2314-13	hsa-mir-2110	10.0	1.202833	N
TCGA-KL-8337-01A-11R-2314-13	hsa-mir-2113	0.0	0.0	N
TCGA-KL-8337-01A-11R-2314-13	hsa-mir-2114	5.0	0.601416	N
TCGA-KL-8337-01A-11R-2314-13	hsa-mir-2115	0.0	0.0	N
TCGA-KL-8337-01A-11R-2314-13	hsa-mir-2116	3.0	0.36085	N
TCGA-KL-8337-01A-11R-2314-13	hsa-mir-2117	0.0	0.0	N
TCGA-KL-8337-01A-11R-2314-13	hsa-mir-212	15.0	1.804249	N
TCGA-KL-8337-01A-11R-2314-13	hsa-mir-214	5.0	0.601416	N
TCGA-KL-8337-01A-11R-2314-13	hsa-mir-215	25.0	3.007081	Y
TCGA-KL-8337-01A-11R-2314-13	hsa-mir-216a	0.0	0.0	N
TCGA-KL-8337-01A-11R-2314-13	hsa-mir-216b	0.0	0.0	N
TCGA-KL-8337-01A-11R-2314-13	hsa-mir-217	6.0	0.7217	N
TCGA-KL-8337-01A-11R-2314-13	hsa-mir-218-1	83.0	9.98351	N
TCGA-KL-8337-01A-11R-2314-13	hsa-mir-218-2	5400.0	649.52959	N
TCGA-KL-8337-01A-11R-2314-13	hsa-mir-219-1	3.0	0.36085	N
TCGA-KL-8337-01A-11R-2314-13	hsa-mir-219-2	1.0	0.120283	N
TCGA-KL-8337-01A-11R-2314-13	hsa-mir-22	1312188.0	157834.247025	N
TCGA-KL-8337-01A-11R-2314-13	hsa-mir-221	20371.0	2450.290237	N
TCGA-KL-8337-01A-11R-2314-13	hsa-mir-222	3532.0	424.840465	N
TCGA-KL-8337-01A-11R-2314-13	hsa-mir-223	247.0	29.709965	N
TCGA-KL-8337-01A-11R-2314-13	hsa-mir-224	22.0	2.646232	N
TCGA-KL-8337-01A-11R-2314-13	hsa-mir-2276	1.0	0.120283	N
TCGA-KL-8337-01A-11R-2314-13	hsa-mir-2277	0.0	0.0	N
TCGA-KL-8337-01A-11R-2314-13	hsa-mir-2278	2.0	0.240567	N
TCGA-KL-8337-01A-11R-2314-13	hsa-mir-2355	168.0	20.207587	N
TCGA-KL-8337-01A-11R-2314-13	hsa-mir-23a	8850.0	1064.506828	Y
TCGA-KL-8337-01A-11R-2314-13	hsa-mir-23b	10077.0	1212.094385	Y
TCGA-KL-8337-01A-11R-2314-13	hsa-mir-23c	5.0	0.601416	N
TCGA-KL-8337-01A-11R-2314-13	hsa-mir-24-1	149.0	17.922205	N
TCGA-KL-8337-01A-11R-2314-13	hsa-mir-24-2	6400.0	769.812848	N
TCGA-KL-8337-01A-11R-2314-13	hsa-mir-25	19691.0	2368.497622	N
TCGA-KL-8337-01A-11R-2314-13	hsa-mir-26a-1	60.0	7.216995	N
TCGA-KL-8337-01A-11R-2314-13	hsa-mir-26a-2	23751.0	2856.847648	N
TCGA-KL-8337-01A-11R-2314-13	hsa-mir-26b	2009.0	241.649064	N
TCGA-KL-8337-01A-11R-2314-13	hsa-mir-27a	2950.0	354.835609	Y
TCGA-KL-8337-01A-11R-2314-13	hsa-mir-27b	14392.0	1731.116641	Y
TCGA-KL-8337-01A-11R-2314-13	hsa-mir-28	12104.0	1455.908548	N
TCGA-KL-8337-01A-11R-2314-13	hsa-mir-2861	0.0	0.0	N
TCGA-KL-8337-01A-11R-2314-13	hsa-mir-2909	0.0	0.0	N
TCGA-KL-8337-01A-11R-2314-13	hsa-mir-296	60.0	7.216995	N
TCGA-KL-8337-01A-11R-2314-13	hsa-mir-297	0.0	0.0	N
TCGA-KL-8337-01A-11R-2314-13	hsa-mir-298	0.0	0.0	N
TCGA-KL-8337-01A-11R-2314-13	hsa-mir-299	0.0	0.0	N
TCGA-KL-8337-01A-11R-2314-13	hsa-mir-29a	218833.0	26321.946077	N
TCGA-KL-8337-01A-11R-2314-13	hsa-mir-29b-1	4881.0	587.10258	Y
TCGA-KL-8337-01A-11R-2314-13	hsa-mir-29b-2	5108.0	614.406879	Y
TCGA-KL-8337-01A-11R-2314-13	hsa-mir-29c	26560.0	3194.723318	Y
TCGA-KL-8337-01A-11R-2314-13	hsa-mir-300	0.0	0.0	N
TCGA-KL-8337-01A-11R-2314-13	hsa-mir-301a	13.0	1.563682	N
TCGA-KL-8337-01A-11R-2314-13	hsa-mir-301b	2.0	0.240567	N
TCGA-KL-8337-01A-11R-2314-13	hsa-mir-302a	0.0	0.0	N
TCGA-KL-8337-01A-11R-2314-13	hsa-mir-302b	0.0	0.0	N
TCGA-KL-8337-01A-11R-2314-13	hsa-mir-302c	0.0	0.0	N
TCGA-KL-8337-01A-11R-2314-13	hsa-mir-302d	0.0	0.0	N
TCGA-KL-8337-01A-11R-2314-13	hsa-mir-302e	0.0	0.0	N
TCGA-KL-8337-01A-11R-2314-13	hsa-mir-302f	0.0	0.0	N
TCGA-KL-8337-01A-11R-2314-13	hsa-mir-3065	13.0	1.563682	N
TCGA-KL-8337-01A-11R-2314-13	hsa-mir-3074	9.0	1.082549	N
TCGA-KL-8337-01A-11R-2314-13	hsa-mir-30a	968224.0	116461.13666	Y
TCGA-KL-8337-01A-11R-2314-13	hsa-mir-30b	6095.0	733.126454	Y
TCGA-KL-8337-01A-11R-2314-13	hsa-mir-30c-1	70.0	8.419828	N
TCGA-KL-8337-01A-11R-2314-13	hsa-mir-30c-2	11374.0	1368.10177	Y
TCGA-KL-8337-01A-11R-2314-13	hsa-mir-30d	91928.0	11057.399291	N
TCGA-KL-8337-01A-11R-2314-13	hsa-mir-30e	260362.0	31317.189476	Y
TCGA-KL-8337-01A-11R-2314-13	hsa-mir-31	5.0	0.601416	N
TCGA-KL-8337-01A-11R-2314-13	hsa-mir-3115	0.0	0.0	N
TCGA-KL-8337-01A-11R-2314-13	hsa-mir-3116-1	0.0	0.0	N
TCGA-KL-8337-01A-11R-2314-13	hsa-mir-3116-2	0.0	0.0	N
TCGA-KL-8337-01A-11R-2314-13	hsa-mir-3117	0.0	0.0	N
TCGA-KL-8337-01A-11R-2314-13	hsa-mir-3118-1	0.0	0.0	N
TCGA-KL-8337-01A-11R-2314-13	hsa-mir-3118-2	0.0	0.0	N
TCGA-KL-8337-01A-11R-2314-13	hsa-mir-3118-3	0.0	0.0	N
TCGA-KL-8337-01A-11R-2314-13	hsa-mir-3118-4	0.0	0.0	N
TCGA-KL-8337-01A-11R-2314-13	hsa-mir-3118-5	0.0	0.0	N
TCGA-KL-8337-01A-11R-2314-13	hsa-mir-3118-6	0.0	0.0	N
TCGA-KL-8337-01A-11R-2314-13	hsa-mir-3119-1	0.0	0.0	N
TCGA-KL-8337-01A-11R-2314-13	hsa-mir-3119-2	0.0	0.0	N
TCGA-KL-8337-01A-11R-2314-13	hsa-mir-3120	0.0	0.0	N
TCGA-KL-8337-01A-11R-2314-13	hsa-mir-3121	0.0	0.0	N
TCGA-KL-8337-01A-11R-2314-13	hsa-mir-3122	0.0	0.0	N
TCGA-KL-8337-01A-11R-2314-13	hsa-mir-3123	0.0	0.0	N
TCGA-KL-8337-01A-11R-2314-13	hsa-mir-3124	0.0	0.0	N
TCGA-KL-8337-01A-11R-2314-13	hsa-mir-3125	0.0	0.0	N
TCGA-KL-8337-01A-11R-2314-13	hsa-mir-3126	0.0	0.0	N
TCGA-KL-8337-01A-11R-2314-13	hsa-mir-3127	5.0	0.601416	N
TCGA-KL-8337-01A-11R-2314-13	hsa-mir-3128	0.0	0.0	N
TCGA-KL-8337-01A-11R-2314-13	hsa-mir-3129	0.0	0.0	N
TCGA-KL-8337-01A-11R-2314-13	hsa-mir-3130-1	2.0	0.240567	N
TCGA-KL-8337-01A-11R-2314-13	hsa-mir-3130-2	0.0	0.0	N
TCGA-KL-8337-01A-11R-2314-13	hsa-mir-3131	0.0	0.0	N
TCGA-KL-8337-01A-11R-2314-13	hsa-mir-3132	0.0	0.0	N
TCGA-KL-8337-01A-11R-2314-13	hsa-mir-3133	0.0	0.0	N
TCGA-KL-8337-01A-11R-2314-13	hsa-mir-3134	0.0	0.0	N
TCGA-KL-8337-01A-11R-2314-13	hsa-mir-3135	0.0	0.0	N
TCGA-KL-8337-01A-11R-2314-13	hsa-mir-3136	0.0	0.0	N
TCGA-KL-8337-01A-11R-2314-13	hsa-mir-3137	0.0	0.0	N
TCGA-KL-8337-01A-11R-2314-13	hsa-mir-3138	0.0	0.0	N
TCGA-KL-8337-01A-11R-2314-13	hsa-mir-3139	0.0	0.0	N
TCGA-KL-8337-01A-11R-2314-13	hsa-mir-3140	0.0	0.0	N
TCGA-KL-8337-01A-11R-2314-13	hsa-mir-3141	0.0	0.0	N
TCGA-KL-8337-01A-11R-2314-13	hsa-mir-3142	0.0	0.0	N
TCGA-KL-8337-01A-11R-2314-13	hsa-mir-3143	0.0	0.0	N
TCGA-KL-8337-01A-11R-2314-13	hsa-mir-3144	1.0	0.120283	N
TCGA-KL-8337-01A-11R-2314-13	hsa-mir-3145	0.0	0.0	N
TCGA-KL-8337-01A-11R-2314-13	hsa-mir-3146	0.0	0.0	N
TCGA-KL-8337-01A-11R-2314-13	hsa-mir-3147	0.0	0.0	N
TCGA-KL-8337-01A-11R-2314-13	hsa-mir-3148	0.0	0.0	N
TCGA-KL-8337-01A-11R-2314-13	hsa-mir-3149	0.0	0.0	N
TCGA-KL-8337-01A-11R-2314-13	hsa-mir-3150	0.0	0.0	N
TCGA-KL-8337-01A-11R-2314-13	hsa-mir-3150b	0.0	0.0	N
TCGA-KL-8337-01A-11R-2314-13	hsa-mir-3151	0.0	0.0	N
TCGA-KL-8337-01A-11R-2314-13	hsa-mir-3152	8.0	0.962266	N
TCGA-KL-8337-01A-11R-2314-13	hsa-mir-3153	0.0	0.0	N
TCGA-KL-8337-01A-11R-2314-13	hsa-mir-3154	0.0	0.0	N
TCGA-KL-8337-01A-11R-2314-13	hsa-mir-3155	0.0	0.0	N
TCGA-KL-8337-01A-11R-2314-13	hsa-mir-3156-1	0.0	0.0	N
TCGA-KL-8337-01A-11R-2314-13	hsa-mir-3156-2	0.0	0.0	N
TCGA-KL-8337-01A-11R-2314-13	hsa-mir-3156-3	0.0	0.0	N
TCGA-KL-8337-01A-11R-2314-13	hsa-mir-3157	1.0	0.120283	N
TCGA-KL-8337-01A-11R-2314-13	hsa-mir-3158-1	0.0	0.0	N
TCGA-KL-8337-01A-11R-2314-13	hsa-mir-3158-2	0.0	0.0	N
TCGA-KL-8337-01A-11R-2314-13	hsa-mir-3159	1.0	0.120283	N
TCGA-KL-8337-01A-11R-2314-13	hsa-mir-3160-1	0.0	0.0	N
TCGA-KL-8337-01A-11R-2314-13	hsa-mir-3160-2	0.0	0.0	N
TCGA-KL-8337-01A-11R-2314-13	hsa-mir-3161	1.0	0.120283	N
TCGA-KL-8337-01A-11R-2314-13	hsa-mir-3162	0.0	0.0	N
TCGA-KL-8337-01A-11R-2314-13	hsa-mir-3163	0.0	0.0	N
TCGA-KL-8337-01A-11R-2314-13	hsa-mir-3164	0.0	0.0	N
TCGA-KL-8337-01A-11R-2314-13	hsa-mir-3165	0.0	0.0	N
TCGA-KL-8337-01A-11R-2314-13	hsa-mir-3166	0.0	0.0	N
TCGA-KL-8337-01A-11R-2314-13	hsa-mir-3167	0.0	0.0	N
TCGA-KL-8337-01A-11R-2314-13	hsa-mir-3168	0.0	0.0	N
TCGA-KL-8337-01A-11R-2314-13	hsa-mir-3169	0.0	0.0	N
TCGA-KL-8337-01A-11R-2314-13	hsa-mir-3170	5.0	0.601416	N
TCGA-KL-8337-01A-11R-2314-13	hsa-mir-3171	0.0	0.0	N
TCGA-KL-8337-01A-11R-2314-13	hsa-mir-3173	0.0	0.0	N
TCGA-KL-8337-01A-11R-2314-13	hsa-mir-3174	0.0	0.0	N
TCGA-KL-8337-01A-11R-2314-13	hsa-mir-3175	0.0	0.0	N
TCGA-KL-8337-01A-11R-2314-13	hsa-mir-3176	0.0	0.0	N
TCGA-KL-8337-01A-11R-2314-13	hsa-mir-3177	0.0	0.0	N
TCGA-KL-8337-01A-11R-2314-13	hsa-mir-3178	0.0	0.0	N
TCGA-KL-8337-01A-11R-2314-13	hsa-mir-3179-1	0.0	0.0	N
TCGA-KL-8337-01A-11R-2314-13	hsa-mir-3179-2	0.0	0.0	N
TCGA-KL-8337-01A-11R-2314-13	hsa-mir-3179-3	0.0	0.0	N
TCGA-KL-8337-01A-11R-2314-13	hsa-mir-3180-1	0.0	0.0	N
TCGA-KL-8337-01A-11R-2314-13	hsa-mir-3180-2	0.0	0.0	N
TCGA-KL-8337-01A-11R-2314-13	hsa-mir-3180-3	0.0	0.0	N
TCGA-KL-8337-01A-11R-2314-13	hsa-mir-3180-4	0.0	0.0	N
TCGA-KL-8337-01A-11R-2314-13	hsa-mir-3180-5	0.0	0.0	N
TCGA-KL-8337-01A-11R-2314-13	hsa-mir-3181	0.0	0.0	N
TCGA-KL-8337-01A-11R-2314-13	hsa-mir-3182	0.0	0.0	N
TCGA-KL-8337-01A-11R-2314-13	hsa-mir-3183	0.0	0.0	N
TCGA-KL-8337-01A-11R-2314-13	hsa-mir-3184	0.0	0.0	N
TCGA-KL-8337-01A-11R-2314-13	hsa-mir-3185	0.0	0.0	N
TCGA-KL-8337-01A-11R-2314-13	hsa-mir-3186	0.0	0.0	N
TCGA-KL-8337-01A-11R-2314-13	hsa-mir-3187	1.0	0.120283	N
TCGA-KL-8337-01A-11R-2314-13	hsa-mir-3188	0.0	0.0	N
TCGA-KL-8337-01A-11R-2314-13	hsa-mir-3189	0.0	0.0	N
TCGA-KL-8337-01A-11R-2314-13	hsa-mir-3190	6.0	0.7217	N
TCGA-KL-8337-01A-11R-2314-13	hsa-mir-3191	4.0	0.481133	N
TCGA-KL-8337-01A-11R-2314-13	hsa-mir-3192	0.0	0.0	N
TCGA-KL-8337-01A-11R-2314-13	hsa-mir-3193	1.0	0.120283	N
TCGA-KL-8337-01A-11R-2314-13	hsa-mir-3194	0.0	0.0	N
TCGA-KL-8337-01A-11R-2314-13	hsa-mir-3195	0.0	0.0	N
TCGA-KL-8337-01A-11R-2314-13	hsa-mir-3196	0.0	0.0	N
TCGA-KL-8337-01A-11R-2314-13	hsa-mir-3197	0.0	0.0	N
TCGA-KL-8337-01A-11R-2314-13	hsa-mir-3198	0.0	0.0	N
TCGA-KL-8337-01A-11R-2314-13	hsa-mir-3199-1	4.0	0.481133	N
TCGA-KL-8337-01A-11R-2314-13	hsa-mir-3199-2	0.0	0.0	N
TCGA-KL-8337-01A-11R-2314-13	hsa-mir-32	118.0	14.193424	N
TCGA-KL-8337-01A-11R-2314-13	hsa-mir-3200	0.0	0.0	N
TCGA-KL-8337-01A-11R-2314-13	hsa-mir-3201	0.0	0.0	N
TCGA-KL-8337-01A-11R-2314-13	hsa-mir-3202-1	0.0	0.0	N
TCGA-KL-8337-01A-11R-2314-13	hsa-mir-3202-2	0.0	0.0	N
TCGA-KL-8337-01A-11R-2314-13	hsa-mir-320a	501.0	60.261912	Y
TCGA-KL-8337-01A-11R-2314-13	hsa-mir-320b-1	0.0	0.0	N
TCGA-KL-8337-01A-11R-2314-13	hsa-mir-320b-2	9.0	1.082549	Y
TCGA-KL-8337-01A-11R-2314-13	hsa-mir-320c-1	0.0	0.0	N
TCGA-KL-8337-01A-11R-2314-13	hsa-mir-320c-2	0.0	0.0	N
TCGA-KL-8337-01A-11R-2314-13	hsa-mir-320d-1	0.0	0.0	N
TCGA-KL-8337-01A-11R-2314-13	hsa-mir-320d-2	0.0	0.0	N
TCGA-KL-8337-01A-11R-2314-13	hsa-mir-320e	0.0	0.0	N
TCGA-KL-8337-01A-11R-2314-13	hsa-mir-323	0.0	0.0	N
TCGA-KL-8337-01A-11R-2314-13	hsa-mir-323b	0.0	0.0	N
TCGA-KL-8337-01A-11R-2314-13	hsa-mir-324	97.0	11.667476	N
TCGA-KL-8337-01A-11R-2314-13	hsa-mir-325	0.0	0.0	N
TCGA-KL-8337-01A-11R-2314-13	hsa-mir-326	4.0	0.481133	N
TCGA-KL-8337-01A-11R-2314-13	hsa-mir-328	394.0	47.391603	N
TCGA-KL-8337-01A-11R-2314-13	hsa-mir-329-1	0.0	0.0	N
TCGA-KL-8337-01A-11R-2314-13	hsa-mir-329-2	0.0	0.0	N
TCGA-KL-8337-01A-11R-2314-13	hsa-mir-330	52.0	6.254729	N
TCGA-KL-8337-01A-11R-2314-13	hsa-mir-331	107.0	12.870309	N
TCGA-KL-8337-01A-11R-2314-13	hsa-mir-335	13.0	1.563682	N
TCGA-KL-8337-01A-11R-2314-13	hsa-mir-337	3.0	0.36085	N
TCGA-KL-8337-01A-11R-2314-13	hsa-mir-338	958.0	115.231361	N
TCGA-KL-8337-01A-11R-2314-13	hsa-mir-339	152.0	18.283055	N
TCGA-KL-8337-01A-11R-2314-13	hsa-mir-33a	261.0	31.39393	N
TCGA-KL-8337-01A-11R-2314-13	hsa-mir-33b	8.0	0.962266	N
TCGA-KL-8337-01A-11R-2314-13	hsa-mir-340	74.0	8.900961	N
TCGA-KL-8337-01A-11R-2314-13	hsa-mir-342	182.0	21.891553	N
TCGA-KL-8337-01A-11R-2314-13	hsa-mir-345	24.0	2.886798	N
TCGA-KL-8337-01A-11R-2314-13	hsa-mir-346	1.0	0.120283	N
TCGA-KL-8337-01A-11R-2314-13	hsa-mir-34a	490.0	58.938796	N
TCGA-KL-8337-01A-11R-2314-13	hsa-mir-34b	0.0	0.0	N
TCGA-KL-8337-01A-11R-2314-13	hsa-mir-34c	6.0	0.7217	N
TCGA-KL-8337-01A-11R-2314-13	hsa-mir-3605	2.0	0.240567	N
TCGA-KL-8337-01A-11R-2314-13	hsa-mir-3606	0.0	0.0	N
TCGA-KL-8337-01A-11R-2314-13	hsa-mir-3607	437.0	52.563784	N
TCGA-KL-8337-01A-11R-2314-13	hsa-mir-3609	2.0	0.240567	N
TCGA-KL-8337-01A-11R-2314-13	hsa-mir-361	3551.0	427.125847	N
TCGA-KL-8337-01A-11R-2314-13	hsa-mir-3610	0.0	0.0	N
TCGA-KL-8337-01A-11R-2314-13	hsa-mir-3611	0.0	0.0	N
TCGA-KL-8337-01A-11R-2314-13	hsa-mir-3612	0.0	0.0	N
TCGA-KL-8337-01A-11R-2314-13	hsa-mir-3613	72.0	8.660395	N
TCGA-KL-8337-01A-11R-2314-13	hsa-mir-3614	2.0	0.240567	N
TCGA-KL-8337-01A-11R-2314-13	hsa-mir-3615	6.0	0.7217	N
TCGA-KL-8337-01A-11R-2314-13	hsa-mir-3616	0.0	0.0	N
TCGA-KL-8337-01A-11R-2314-13	hsa-mir-3617	0.0	0.0	N
TCGA-KL-8337-01A-11R-2314-13	hsa-mir-3618	0.0	0.0	N
TCGA-KL-8337-01A-11R-2314-13	hsa-mir-3619	0.0	0.0	N
TCGA-KL-8337-01A-11R-2314-13	hsa-mir-362	536.0	64.471826	N
TCGA-KL-8337-01A-11R-2314-13	hsa-mir-3620	0.0	0.0	N
TCGA-KL-8337-01A-11R-2314-13	hsa-mir-3621	0.0	0.0	N
TCGA-KL-8337-01A-11R-2314-13	hsa-mir-3622a	1.0	0.120283	N
TCGA-KL-8337-01A-11R-2314-13	hsa-mir-3622b	0.0	0.0	N
TCGA-KL-8337-01A-11R-2314-13	hsa-mir-363	47.0	5.653313	N
TCGA-KL-8337-01A-11R-2314-13	hsa-mir-3646	0.0	0.0	N
TCGA-KL-8337-01A-11R-2314-13	hsa-mir-3647	48.0	5.773596	N
TCGA-KL-8337-01A-11R-2314-13	hsa-mir-3648	2.0	0.240567	N
TCGA-KL-8337-01A-11R-2314-13	hsa-mir-3649	0.0	0.0	N
TCGA-KL-8337-01A-11R-2314-13	hsa-mir-365-1	188.0	22.613252	N
TCGA-KL-8337-01A-11R-2314-13	hsa-mir-365-2	166.0	19.967021	N
TCGA-KL-8337-01A-11R-2314-13	hsa-mir-3650	0.0	0.0	N
TCGA-KL-8337-01A-11R-2314-13	hsa-mir-3651	13.0	1.563682	N
TCGA-KL-8337-01A-11R-2314-13	hsa-mir-3652	0.0	0.0	N
TCGA-KL-8337-01A-11R-2314-13	hsa-mir-3653	73.0	8.780678	N
TCGA-KL-8337-01A-11R-2314-13	hsa-mir-3654	3.0	0.36085	N
TCGA-KL-8337-01A-11R-2314-13	hsa-mir-3655	0.0	0.0	N
TCGA-KL-8337-01A-11R-2314-13	hsa-mir-3656	0.0	0.0	N
TCGA-KL-8337-01A-11R-2314-13	hsa-mir-3657	0.0	0.0	N
TCGA-KL-8337-01A-11R-2314-13	hsa-mir-3658	0.0	0.0	N
TCGA-KL-8337-01A-11R-2314-13	hsa-mir-3659	0.0	0.0	N
TCGA-KL-8337-01A-11R-2314-13	hsa-mir-3660	0.0	0.0	N
TCGA-KL-8337-01A-11R-2314-13	hsa-mir-3661	0.0	0.0	N
TCGA-KL-8337-01A-11R-2314-13	hsa-mir-3662	0.0	0.0	N
TCGA-KL-8337-01A-11R-2314-13	hsa-mir-3663	0.0	0.0	N
TCGA-KL-8337-01A-11R-2314-13	hsa-mir-3664	8.0	0.962266	N
TCGA-KL-8337-01A-11R-2314-13	hsa-mir-3665	0.0	0.0	N
TCGA-KL-8337-01A-11R-2314-13	hsa-mir-3666	0.0	0.0	N
TCGA-KL-8337-01A-11R-2314-13	hsa-mir-3667	0.0	0.0	N
TCGA-KL-8337-01A-11R-2314-13	hsa-mir-3668	0.0	0.0	N
TCGA-KL-8337-01A-11R-2314-13	hsa-mir-3669	0.0	0.0	N
TCGA-KL-8337-01A-11R-2314-13	hsa-mir-367	0.0	0.0	N
TCGA-KL-8337-01A-11R-2314-13	hsa-mir-3670	0.0	0.0	N
TCGA-KL-8337-01A-11R-2314-13	hsa-mir-3671	0.0	0.0	N
TCGA-KL-8337-01A-11R-2314-13	hsa-mir-3672	0.0	0.0	N
TCGA-KL-8337-01A-11R-2314-13	hsa-mir-3673	0.0	0.0	N
TCGA-KL-8337-01A-11R-2314-13	hsa-mir-3674	0.0	0.0	N
TCGA-KL-8337-01A-11R-2314-13	hsa-mir-3675	0.0	0.0	N
TCGA-KL-8337-01A-11R-2314-13	hsa-mir-3676	42.0	5.051897	N
TCGA-KL-8337-01A-11R-2314-13	hsa-mir-3677	8.0	0.962266	N
TCGA-KL-8337-01A-11R-2314-13	hsa-mir-3678	0.0	0.0	N
TCGA-KL-8337-01A-11R-2314-13	hsa-mir-3679	0.0	0.0	N
TCGA-KL-8337-01A-11R-2314-13	hsa-mir-3680	0.0	0.0	N
TCGA-KL-8337-01A-11R-2314-13	hsa-mir-3681	0.0	0.0	N
TCGA-KL-8337-01A-11R-2314-13	hsa-mir-3682	0.0	0.0	N
TCGA-KL-8337-01A-11R-2314-13	hsa-mir-3683	0.0	0.0	N
TCGA-KL-8337-01A-11R-2314-13	hsa-mir-3684	0.0	0.0	N
TCGA-KL-8337-01A-11R-2314-13	hsa-mir-3685	0.0	0.0	N
TCGA-KL-8337-01A-11R-2314-13	hsa-mir-3686	0.0	0.0	N
TCGA-KL-8337-01A-11R-2314-13	hsa-mir-3687	1.0	0.120283	N
TCGA-KL-8337-01A-11R-2314-13	hsa-mir-3688	0.0	0.0	N
TCGA-KL-8337-01A-11R-2314-13	hsa-mir-3689a	0.0	0.0	N
TCGA-KL-8337-01A-11R-2314-13	hsa-mir-3689b	0.0	0.0	N
TCGA-KL-8337-01A-11R-2314-13	hsa-mir-369	2.0	0.240567	N
TCGA-KL-8337-01A-11R-2314-13	hsa-mir-3690	1.0	0.120283	N
TCGA-KL-8337-01A-11R-2314-13	hsa-mir-3691	0.0	0.0	N
TCGA-KL-8337-01A-11R-2314-13	hsa-mir-3692	0.0	0.0	N
TCGA-KL-8337-01A-11R-2314-13	hsa-mir-370	1.0	0.120283	N
TCGA-KL-8337-01A-11R-2314-13	hsa-mir-371	0.0	0.0	N
TCGA-KL-8337-01A-11R-2314-13	hsa-mir-3713	0.0	0.0	N
TCGA-KL-8337-01A-11R-2314-13	hsa-mir-3714	0.0	0.0	N
TCGA-KL-8337-01A-11R-2314-13	hsa-mir-372	0.0	0.0	N
TCGA-KL-8337-01A-11R-2314-13	hsa-mir-373	0.0	0.0	N
TCGA-KL-8337-01A-11R-2314-13	hsa-mir-374a	4179.0	502.663733	N
TCGA-KL-8337-01A-11R-2314-13	hsa-mir-374b	620.0	74.57562	N
TCGA-KL-8337-01A-11R-2314-13	hsa-mir-374c	0.0	0.0	N
TCGA-KL-8337-01A-11R-2314-13	hsa-mir-375	705.0	84.799697	N
TCGA-KL-8337-01A-11R-2314-13	hsa-mir-376a-1	0.0	0.0	N
TCGA-KL-8337-01A-11R-2314-13	hsa-mir-376a-2	0.0	0.0	N
TCGA-KL-8337-01A-11R-2314-13	hsa-mir-376b	0.0	0.0	N
TCGA-KL-8337-01A-11R-2314-13	hsa-mir-376c	1.0	0.120283	N
TCGA-KL-8337-01A-11R-2314-13	hsa-mir-377	0.0	0.0	N
TCGA-KL-8337-01A-11R-2314-13	hsa-mir-378	1216.0	146.264441	N
TCGA-KL-8337-01A-11R-2314-13	hsa-mir-378b	0.0	0.0	N
TCGA-KL-8337-01A-11R-2314-13	hsa-mir-378c	31.0	3.728781	N
TCGA-KL-8337-01A-11R-2314-13	hsa-mir-379	89.0	10.70521	N
TCGA-KL-8337-01A-11R-2314-13	hsa-mir-380	1.0	0.120283	N
TCGA-KL-8337-01A-11R-2314-13	hsa-mir-381	8.0	0.962266	N
TCGA-KL-8337-01A-11R-2314-13	hsa-mir-382	2.0	0.240567	N
TCGA-KL-8337-01A-11R-2314-13	hsa-mir-383	0.0	0.0	N
TCGA-KL-8337-01A-11R-2314-13	hsa-mir-384	0.0	0.0	N
TCGA-KL-8337-01A-11R-2314-13	hsa-mir-3907	0.0	0.0	N
TCGA-KL-8337-01A-11R-2314-13	hsa-mir-3908	0.0	0.0	N
TCGA-KL-8337-01A-11R-2314-13	hsa-mir-3909	3.0	0.36085	N
TCGA-KL-8337-01A-11R-2314-13	hsa-mir-3910-1	0.0	0.0	N
TCGA-KL-8337-01A-11R-2314-13	hsa-mir-3910-2	0.0	0.0	N
TCGA-KL-8337-01A-11R-2314-13	hsa-mir-3911	0.0	0.0	N
TCGA-KL-8337-01A-11R-2314-13	hsa-mir-3912	9.0	1.082549	N
TCGA-KL-8337-01A-11R-2314-13	hsa-mir-3913-1	14.0	1.683966	N
TCGA-KL-8337-01A-11R-2314-13	hsa-mir-3913-2	0.0	0.0	N
TCGA-KL-8337-01A-11R-2314-13	hsa-mir-3914-1	0.0	0.0	N
TCGA-KL-8337-01A-11R-2314-13	hsa-mir-3914-2	0.0	0.0	N
TCGA-KL-8337-01A-11R-2314-13	hsa-mir-3915	0.0	0.0	N
TCGA-KL-8337-01A-11R-2314-13	hsa-mir-3916	0.0	0.0	N
TCGA-KL-8337-01A-11R-2314-13	hsa-mir-3917	1.0	0.120283	N
TCGA-KL-8337-01A-11R-2314-13	hsa-mir-3918	0.0	0.0	N
TCGA-KL-8337-01A-11R-2314-13	hsa-mir-3919	3.0	0.36085	N
TCGA-KL-8337-01A-11R-2314-13	hsa-mir-3920	0.0	0.0	N
TCGA-KL-8337-01A-11R-2314-13	hsa-mir-3921	0.0	0.0	N
TCGA-KL-8337-01A-11R-2314-13	hsa-mir-3922	0.0	0.0	N
TCGA-KL-8337-01A-11R-2314-13	hsa-mir-3923	0.0	0.0	N
TCGA-KL-8337-01A-11R-2314-13	hsa-mir-3924	0.0	0.0	N
TCGA-KL-8337-01A-11R-2314-13	hsa-mir-3925	0.0	0.0	N
TCGA-KL-8337-01A-11R-2314-13	hsa-mir-3926-1	1.0	0.120283	N
TCGA-KL-8337-01A-11R-2314-13	hsa-mir-3926-2	0.0	0.0	N
TCGA-KL-8337-01A-11R-2314-13	hsa-mir-3927	0.0	0.0	N
TCGA-KL-8337-01A-11R-2314-13	hsa-mir-3928	0.0	0.0	N
TCGA-KL-8337-01A-11R-2314-13	hsa-mir-3929	0.0	0.0	N
TCGA-KL-8337-01A-11R-2314-13	hsa-mir-3934	0.0	0.0	N
TCGA-KL-8337-01A-11R-2314-13	hsa-mir-3935	0.0	0.0	N
TCGA-KL-8337-01A-11R-2314-13	hsa-mir-3936	0.0	0.0	N
TCGA-KL-8337-01A-11R-2314-13	hsa-mir-3937	0.0	0.0	N
TCGA-KL-8337-01A-11R-2314-13	hsa-mir-3938	0.0	0.0	N
TCGA-KL-8337-01A-11R-2314-13	hsa-mir-3939	1.0	0.120283	N
TCGA-KL-8337-01A-11R-2314-13	hsa-mir-3940	0.0	0.0	N
TCGA-KL-8337-01A-11R-2314-13	hsa-mir-3941	2.0	0.240567	N
TCGA-KL-8337-01A-11R-2314-13	hsa-mir-3942	3.0	0.36085	N
TCGA-KL-8337-01A-11R-2314-13	hsa-mir-3943	0.0	0.0	N
TCGA-KL-8337-01A-11R-2314-13	hsa-mir-3944	0.0	0.0	N
TCGA-KL-8337-01A-11R-2314-13	hsa-mir-3945	0.0	0.0	N
TCGA-KL-8337-01A-11R-2314-13	hsa-mir-409	7.0	0.841983	N
TCGA-KL-8337-01A-11R-2314-13	hsa-mir-410	5.0	0.601416	N
TCGA-KL-8337-01A-11R-2314-13	hsa-mir-411	0.0	0.0	N
TCGA-KL-8337-01A-11R-2314-13	hsa-mir-412	5.0	0.601416	N
TCGA-KL-8337-01A-11R-2314-13	hsa-mir-421	17.0	2.044815	N
TCGA-KL-8337-01A-11R-2314-13	hsa-mir-422a	0.0	0.0	N
TCGA-KL-8337-01A-11R-2314-13	hsa-mir-423	564.0	67.839757	N
TCGA-KL-8337-01A-11R-2314-13	hsa-mir-424	826.0	99.353971	N
TCGA-KL-8337-01A-11R-2314-13	hsa-mir-425	565.0	67.96004	N
TCGA-KL-8337-01A-11R-2314-13	hsa-mir-4251	0.0	0.0	N
TCGA-KL-8337-01A-11R-2314-13	hsa-mir-4252	0.0	0.0	N
TCGA-KL-8337-01A-11R-2314-13	hsa-mir-4253	0.0	0.0	N
TCGA-KL-8337-01A-11R-2314-13	hsa-mir-4254	0.0	0.0	N
TCGA-KL-8337-01A-11R-2314-13	hsa-mir-4255	0.0	0.0	N
TCGA-KL-8337-01A-11R-2314-13	hsa-mir-4256	0.0	0.0	N
TCGA-KL-8337-01A-11R-2314-13	hsa-mir-4257	0.0	0.0	N
TCGA-KL-8337-01A-11R-2314-13	hsa-mir-4258	0.0	0.0	N
TCGA-KL-8337-01A-11R-2314-13	hsa-mir-4259	0.0	0.0	N
TCGA-KL-8337-01A-11R-2314-13	hsa-mir-4260	0.0	0.0	N
TCGA-KL-8337-01A-11R-2314-13	hsa-mir-4261	0.0	0.0	N
TCGA-KL-8337-01A-11R-2314-13	hsa-mir-4262	0.0	0.0	N
TCGA-KL-8337-01A-11R-2314-13	hsa-mir-4263	0.0	0.0	N
TCGA-KL-8337-01A-11R-2314-13	hsa-mir-4264	0.0	0.0	N
TCGA-KL-8337-01A-11R-2314-13	hsa-mir-4265	0.0	0.0	N
TCGA-KL-8337-01A-11R-2314-13	hsa-mir-4266	0.0	0.0	N
TCGA-KL-8337-01A-11R-2314-13	hsa-mir-4267	0.0	0.0	N
TCGA-KL-8337-01A-11R-2314-13	hsa-mir-4268	0.0	0.0	N
TCGA-KL-8337-01A-11R-2314-13	hsa-mir-4269	0.0	0.0	N
TCGA-KL-8337-01A-11R-2314-13	hsa-mir-4270	0.0	0.0	N
TCGA-KL-8337-01A-11R-2314-13	hsa-mir-4271	0.0	0.0	N
TCGA-KL-8337-01A-11R-2314-13	hsa-mir-4272	0.0	0.0	N
TCGA-KL-8337-01A-11R-2314-13	hsa-mir-4273	0.0	0.0	N
TCGA-KL-8337-01A-11R-2314-13	hsa-mir-4274	0.0	0.0	N
TCGA-KL-8337-01A-11R-2314-13	hsa-mir-4275	0.0	0.0	N
TCGA-KL-8337-01A-11R-2314-13	hsa-mir-4276	0.0	0.0	N
TCGA-KL-8337-01A-11R-2314-13	hsa-mir-4277	0.0	0.0	N
TCGA-KL-8337-01A-11R-2314-13	hsa-mir-4278	0.0	0.0	N
TCGA-KL-8337-01A-11R-2314-13	hsa-mir-4279	0.0	0.0	N
TCGA-KL-8337-01A-11R-2314-13	hsa-mir-4280	0.0	0.0	N
TCGA-KL-8337-01A-11R-2314-13	hsa-mir-4281	0.0	0.0	N
TCGA-KL-8337-01A-11R-2314-13	hsa-mir-4282	0.0	0.0	N
TCGA-KL-8337-01A-11R-2314-13	hsa-mir-4283-1	0.0	0.0	N
TCGA-KL-8337-01A-11R-2314-13	hsa-mir-4283-2	0.0	0.0	N
TCGA-KL-8337-01A-11R-2314-13	hsa-mir-4284	1.0	0.120283	N
TCGA-KL-8337-01A-11R-2314-13	hsa-mir-4285	0.0	0.0	N
TCGA-KL-8337-01A-11R-2314-13	hsa-mir-4286	0.0	0.0	N
TCGA-KL-8337-01A-11R-2314-13	hsa-mir-4287	0.0	0.0	N
TCGA-KL-8337-01A-11R-2314-13	hsa-mir-4288	0.0	0.0	N
TCGA-KL-8337-01A-11R-2314-13	hsa-mir-4289	0.0	0.0	N
TCGA-KL-8337-01A-11R-2314-13	hsa-mir-429	497.0	59.780779	N
TCGA-KL-8337-01A-11R-2314-13	hsa-mir-4290	0.0	0.0	N
TCGA-KL-8337-01A-11R-2314-13	hsa-mir-4291	0.0	0.0	N
TCGA-KL-8337-01A-11R-2314-13	hsa-mir-4292	0.0	0.0	N
TCGA-KL-8337-01A-11R-2314-13	hsa-mir-4293	0.0	0.0	N
TCGA-KL-8337-01A-11R-2314-13	hsa-mir-4294	0.0	0.0	N
TCGA-KL-8337-01A-11R-2314-13	hsa-mir-4295	0.0	0.0	N
TCGA-KL-8337-01A-11R-2314-13	hsa-mir-4296	0.0	0.0	N
TCGA-KL-8337-01A-11R-2314-13	hsa-mir-4297	0.0	0.0	N
TCGA-KL-8337-01A-11R-2314-13	hsa-mir-4298	0.0	0.0	N
TCGA-KL-8337-01A-11R-2314-13	hsa-mir-4299	0.0	0.0	N
TCGA-KL-8337-01A-11R-2314-13	hsa-mir-4300	0.0	0.0	N
TCGA-KL-8337-01A-11R-2314-13	hsa-mir-4301	0.0	0.0	N
TCGA-KL-8337-01A-11R-2314-13	hsa-mir-4302	0.0	0.0	N
TCGA-KL-8337-01A-11R-2314-13	hsa-mir-4303	0.0	0.0	N
TCGA-KL-8337-01A-11R-2314-13	hsa-mir-4304	0.0	0.0	N
TCGA-KL-8337-01A-11R-2314-13	hsa-mir-4305	0.0	0.0	N
TCGA-KL-8337-01A-11R-2314-13	hsa-mir-4306	0.0	0.0	N
TCGA-KL-8337-01A-11R-2314-13	hsa-mir-4307	0.0	0.0	N
TCGA-KL-8337-01A-11R-2314-13	hsa-mir-4308	0.0	0.0	N
TCGA-KL-8337-01A-11R-2314-13	hsa-mir-4309	0.0	0.0	N
TCGA-KL-8337-01A-11R-2314-13	hsa-mir-431	2.0	0.240567	N
TCGA-KL-8337-01A-11R-2314-13	hsa-mir-4310	0.0	0.0	N
TCGA-KL-8337-01A-11R-2314-13	hsa-mir-4311	0.0	0.0	N
TCGA-KL-8337-01A-11R-2314-13	hsa-mir-4312	0.0	0.0	N
TCGA-KL-8337-01A-11R-2314-13	hsa-mir-4313	0.0	0.0	N
TCGA-KL-8337-01A-11R-2314-13	hsa-mir-4314	0.0	0.0	N
TCGA-KL-8337-01A-11R-2314-13	hsa-mir-4315-1	0.0	0.0	N
TCGA-KL-8337-01A-11R-2314-13	hsa-mir-4315-2	0.0	0.0	N
TCGA-KL-8337-01A-11R-2314-13	hsa-mir-4316	0.0	0.0	N
TCGA-KL-8337-01A-11R-2314-13	hsa-mir-4317	0.0	0.0	N
TCGA-KL-8337-01A-11R-2314-13	hsa-mir-4318	0.0	0.0	N
TCGA-KL-8337-01A-11R-2314-13	hsa-mir-4319	0.0	0.0	N
TCGA-KL-8337-01A-11R-2314-13	hsa-mir-432	3.0	0.36085	N
TCGA-KL-8337-01A-11R-2314-13	hsa-mir-4320	0.0	0.0	N
TCGA-KL-8337-01A-11R-2314-13	hsa-mir-4321	0.0	0.0	N
TCGA-KL-8337-01A-11R-2314-13	hsa-mir-4322	0.0	0.0	N
TCGA-KL-8337-01A-11R-2314-13	hsa-mir-4323	0.0	0.0	N
TCGA-KL-8337-01A-11R-2314-13	hsa-mir-4324	0.0	0.0	N
TCGA-KL-8337-01A-11R-2314-13	hsa-mir-4325	0.0	0.0	N
TCGA-KL-8337-01A-11R-2314-13	hsa-mir-4326	3.0	0.36085	N
TCGA-KL-8337-01A-11R-2314-13	hsa-mir-4327	0.0	0.0	N
TCGA-KL-8337-01A-11R-2314-13	hsa-mir-4328	0.0	0.0	N
TCGA-KL-8337-01A-11R-2314-13	hsa-mir-4329	0.0	0.0	N
TCGA-KL-8337-01A-11R-2314-13	hsa-mir-433	1.0	0.120283	N
TCGA-KL-8337-01A-11R-2314-13	hsa-mir-4330	0.0	0.0	N
TCGA-KL-8337-01A-11R-2314-13	hsa-mir-448	0.0	0.0	N
TCGA-KL-8337-01A-11R-2314-13	hsa-mir-449a	0.0	0.0	N
TCGA-KL-8337-01A-11R-2314-13	hsa-mir-449b	0.0	0.0	N
TCGA-KL-8337-01A-11R-2314-13	hsa-mir-449c	0.0	0.0	N
TCGA-KL-8337-01A-11R-2314-13	hsa-mir-450a-1	25.0	3.007081	N
TCGA-KL-8337-01A-11R-2314-13	hsa-mir-450a-2	24.0	2.886798	N
TCGA-KL-8337-01A-11R-2314-13	hsa-mir-450b	83.0	9.98351	N
TCGA-KL-8337-01A-11R-2314-13	hsa-mir-451	3249.0	390.800303	N
TCGA-KL-8337-01A-11R-2314-13	hsa-mir-452	137.0	16.478806	N
TCGA-KL-8337-01A-11R-2314-13	hsa-mir-454	4.0	0.481133	N
TCGA-KL-8337-01A-11R-2314-13	hsa-mir-455	65.0	7.818412	N
TCGA-KL-8337-01A-11R-2314-13	hsa-mir-466	1.0	0.120283	N
TCGA-KL-8337-01A-11R-2314-13	hsa-mir-483	0.0	0.0	N
TCGA-KL-8337-01A-11R-2314-13	hsa-mir-484	178.0	21.41042	N
TCGA-KL-8337-01A-11R-2314-13	hsa-mir-485	0.0	0.0	N
TCGA-KL-8337-01A-11R-2314-13	hsa-mir-486	1475.0	177.417805	N
TCGA-KL-8337-01A-11R-2314-13	hsa-mir-487a	0.0	0.0	N
TCGA-KL-8337-01A-11R-2314-13	hsa-mir-487b	0.0	0.0	N
TCGA-KL-8337-01A-11R-2314-13	hsa-mir-488	0.0	0.0	N
TCGA-KL-8337-01A-11R-2314-13	hsa-mir-489	37.0	4.450481	N
TCGA-KL-8337-01A-11R-2314-13	hsa-mir-490	0.0	0.0	N
TCGA-KL-8337-01A-11R-2314-13	hsa-mir-491	20.0	2.405665	N
TCGA-KL-8337-01A-11R-2314-13	hsa-mir-492	0.0	0.0	N
TCGA-KL-8337-01A-11R-2314-13	hsa-mir-493	4.0	0.481133	N
TCGA-KL-8337-01A-11R-2314-13	hsa-mir-494	0.0	0.0	N
TCGA-KL-8337-01A-11R-2314-13	hsa-mir-495	1.0	0.120283	N
TCGA-KL-8337-01A-11R-2314-13	hsa-mir-496	0.0	0.0	N
TCGA-KL-8337-01A-11R-2314-13	hsa-mir-497	28.0	3.367931	N
TCGA-KL-8337-01A-11R-2314-13	hsa-mir-498	0.0	0.0	N
TCGA-KL-8337-01A-11R-2314-13	hsa-mir-499	8.0	0.962266	N
TCGA-KL-8337-01A-11R-2314-13	hsa-mir-500a	3964.0	476.802833	Y
TCGA-KL-8337-01A-11R-2314-13	hsa-mir-500b	202.0	24.297218	Y
TCGA-KL-8337-01A-11R-2314-13	hsa-mir-501	484.0	58.217097	N
TCGA-KL-8337-01A-11R-2314-13	hsa-mir-502	428.0	51.481234	Y
TCGA-KL-8337-01A-11R-2314-13	hsa-mir-503	21.0	2.525948	N
TCGA-KL-8337-01A-11R-2314-13	hsa-mir-504	27.0	3.247648	N
TCGA-KL-8337-01A-11R-2314-13	hsa-mir-505	112.0	13.471725	N
TCGA-KL-8337-01A-11R-2314-13	hsa-mir-506	4.0	0.481133	N
TCGA-KL-8337-01A-11R-2314-13	hsa-mir-507	1.0	0.120283	N
TCGA-KL-8337-01A-11R-2314-13	hsa-mir-508	519.0	62.427011	N
TCGA-KL-8337-01A-11R-2314-13	hsa-mir-509-1	68.0	8.179262	N
TCGA-KL-8337-01A-11R-2314-13	hsa-mir-509-2	47.0	5.653313	N
TCGA-KL-8337-01A-11R-2314-13	hsa-mir-509-3	66.0	7.938695	N
TCGA-KL-8337-01A-11R-2314-13	hsa-mir-510	0.0	0.0	N
TCGA-KL-8337-01A-11R-2314-13	hsa-mir-511-1	3.0	0.36085	N
TCGA-KL-8337-01A-11R-2314-13	hsa-mir-511-2	3.0	0.36085	N
TCGA-KL-8337-01A-11R-2314-13	hsa-mir-512-1	0.0	0.0	N
TCGA-KL-8337-01A-11R-2314-13	hsa-mir-512-2	0.0	0.0	N
TCGA-KL-8337-01A-11R-2314-13	hsa-mir-513a-1	0.0	0.0	N
TCGA-KL-8337-01A-11R-2314-13	hsa-mir-513a-2	0.0	0.0	N
TCGA-KL-8337-01A-11R-2314-13	hsa-mir-513b	1.0	0.120283	N
TCGA-KL-8337-01A-11R-2314-13	hsa-mir-513c	1.0	0.120283	N
TCGA-KL-8337-01A-11R-2314-13	hsa-mir-514-1	79.0	9.502377	N
TCGA-KL-8337-01A-11R-2314-13	hsa-mir-514-2	60.0	7.216995	N
TCGA-KL-8337-01A-11R-2314-13	hsa-mir-514-3	74.0	8.900961	N
TCGA-KL-8337-01A-11R-2314-13	hsa-mir-514b	0.0	0.0	N
TCGA-KL-8337-01A-11R-2314-13	hsa-mir-515-1	0.0	0.0	N
TCGA-KL-8337-01A-11R-2314-13	hsa-mir-515-2	0.0	0.0	N
TCGA-KL-8337-01A-11R-2314-13	hsa-mir-516a-1	1.0	0.120283	Y
TCGA-KL-8337-01A-11R-2314-13	hsa-mir-516a-2	0.0	0.0	N
TCGA-KL-8337-01A-11R-2314-13	hsa-mir-516b-1	0.0	0.0	N
TCGA-KL-8337-01A-11R-2314-13	hsa-mir-516b-2	0.0	0.0	N
TCGA-KL-8337-01A-11R-2314-13	hsa-mir-517a	0.0	0.0	N
TCGA-KL-8337-01A-11R-2314-13	hsa-mir-517b	0.0	0.0	N
TCGA-KL-8337-01A-11R-2314-13	hsa-mir-517c	0.0	0.0	N
TCGA-KL-8337-01A-11R-2314-13	hsa-mir-518a-1	0.0	0.0	N
TCGA-KL-8337-01A-11R-2314-13	hsa-mir-518a-2	0.0	0.0	N
TCGA-KL-8337-01A-11R-2314-13	hsa-mir-518b	0.0	0.0	N
TCGA-KL-8337-01A-11R-2314-13	hsa-mir-518c	1.0	0.120283	N
TCGA-KL-8337-01A-11R-2314-13	hsa-mir-518d	0.0	0.0	N
TCGA-KL-8337-01A-11R-2314-13	hsa-mir-518e	2.0	0.240567	Y
TCGA-KL-8337-01A-11R-2314-13	hsa-mir-518f	0.0	0.0	N
TCGA-KL-8337-01A-11R-2314-13	hsa-mir-519a-1	0.0	0.0	N
TCGA-KL-8337-01A-11R-2314-13	hsa-mir-519a-2	0.0	0.0	N
TCGA-KL-8337-01A-11R-2314-13	hsa-mir-519b	0.0	0.0	N
TCGA-KL-8337-01A-11R-2314-13	hsa-mir-519c	0.0	0.0	N
TCGA-KL-8337-01A-11R-2314-13	hsa-mir-519d	0.0	0.0	N
TCGA-KL-8337-01A-11R-2314-13	hsa-mir-519e	0.0	0.0	N
TCGA-KL-8337-01A-11R-2314-13	hsa-mir-520a	0.0	0.0	N
TCGA-KL-8337-01A-11R-2314-13	hsa-mir-520b	0.0	0.0	N
TCGA-KL-8337-01A-11R-2314-13	hsa-mir-520c	0.0	0.0	N
TCGA-KL-8337-01A-11R-2314-13	hsa-mir-520d	0.0	0.0	N
TCGA-KL-8337-01A-11R-2314-13	hsa-mir-520e	0.0	0.0	N
TCGA-KL-8337-01A-11R-2314-13	hsa-mir-520f	0.0	0.0	N
TCGA-KL-8337-01A-11R-2314-13	hsa-mir-520g	0.0	0.0	N
TCGA-KL-8337-01A-11R-2314-13	hsa-mir-520h	0.0	0.0	N
TCGA-KL-8337-01A-11R-2314-13	hsa-mir-521-1	0.0	0.0	N
TCGA-KL-8337-01A-11R-2314-13	hsa-mir-521-2	0.0	0.0	N
TCGA-KL-8337-01A-11R-2314-13	hsa-mir-522	0.0	0.0	N
TCGA-KL-8337-01A-11R-2314-13	hsa-mir-523	0.0	0.0	N
TCGA-KL-8337-01A-11R-2314-13	hsa-mir-524	0.0	0.0	N
TCGA-KL-8337-01A-11R-2314-13	hsa-mir-525	0.0	0.0	N
TCGA-KL-8337-01A-11R-2314-13	hsa-mir-526a-1	0.0	0.0	N
TCGA-KL-8337-01A-11R-2314-13	hsa-mir-526a-2	0.0	0.0	N
TCGA-KL-8337-01A-11R-2314-13	hsa-mir-526b	1.0	0.120283	N
TCGA-KL-8337-01A-11R-2314-13	hsa-mir-527	0.0	0.0	N
TCGA-KL-8337-01A-11R-2314-13	hsa-mir-532	45896.0	5520.520384	N
TCGA-KL-8337-01A-11R-2314-13	hsa-mir-539	0.0	0.0	N
TCGA-KL-8337-01A-11R-2314-13	hsa-mir-541	0.0	0.0	N
TCGA-KL-8337-01A-11R-2314-13	hsa-mir-542	1481.0	178.139504	N
TCGA-KL-8337-01A-11R-2314-13	hsa-mir-543	0.0	0.0	N
TCGA-KL-8337-01A-11R-2314-13	hsa-mir-544	0.0	0.0	N
TCGA-KL-8337-01A-11R-2314-13	hsa-mir-544b	0.0	0.0	N
TCGA-KL-8337-01A-11R-2314-13	hsa-mir-545	0.0	0.0	N
TCGA-KL-8337-01A-11R-2314-13	hsa-mir-548a-1	0.0	0.0	N
TCGA-KL-8337-01A-11R-2314-13	hsa-mir-548a-2	0.0	0.0	N
TCGA-KL-8337-01A-11R-2314-13	hsa-mir-548a-3	0.0	0.0	N
TCGA-KL-8337-01A-11R-2314-13	hsa-mir-548aa-1	0.0	0.0	N
TCGA-KL-8337-01A-11R-2314-13	hsa-mir-548aa-2	0.0	0.0	N
TCGA-KL-8337-01A-11R-2314-13	hsa-mir-548b	0.0	0.0	N
TCGA-KL-8337-01A-11R-2314-13	hsa-mir-548c	0.0	0.0	N
TCGA-KL-8337-01A-11R-2314-13	hsa-mir-548d-1	0.0	0.0	N
TCGA-KL-8337-01A-11R-2314-13	hsa-mir-548d-2	0.0	0.0	N
TCGA-KL-8337-01A-11R-2314-13	hsa-mir-548e	0.0	0.0	N
TCGA-KL-8337-01A-11R-2314-13	hsa-mir-548f-1	0.0	0.0	N
TCGA-KL-8337-01A-11R-2314-13	hsa-mir-548f-2	0.0	0.0	N
TCGA-KL-8337-01A-11R-2314-13	hsa-mir-548f-3	0.0	0.0	N
TCGA-KL-8337-01A-11R-2314-13	hsa-mir-548f-4	0.0	0.0	N
TCGA-KL-8337-01A-11R-2314-13	hsa-mir-548f-5	0.0	0.0	N
TCGA-KL-8337-01A-11R-2314-13	hsa-mir-548g	0.0	0.0	N
TCGA-KL-8337-01A-11R-2314-13	hsa-mir-548h-1	0.0	0.0	N
TCGA-KL-8337-01A-11R-2314-13	hsa-mir-548h-2	0.0	0.0	N
TCGA-KL-8337-01A-11R-2314-13	hsa-mir-548h-3	0.0	0.0	N
TCGA-KL-8337-01A-11R-2314-13	hsa-mir-548h-4	0.0	0.0	N
TCGA-KL-8337-01A-11R-2314-13	hsa-mir-548i-1	0.0	0.0	N
TCGA-KL-8337-01A-11R-2314-13	hsa-mir-548i-2	0.0	0.0	N
TCGA-KL-8337-01A-11R-2314-13	hsa-mir-548i-3	0.0	0.0	N
TCGA-KL-8337-01A-11R-2314-13	hsa-mir-548i-4	0.0	0.0	N
TCGA-KL-8337-01A-11R-2314-13	hsa-mir-548j	3.0	0.36085	N
TCGA-KL-8337-01A-11R-2314-13	hsa-mir-548k	0.0	0.0	N
TCGA-KL-8337-01A-11R-2314-13	hsa-mir-548l	0.0	0.0	N
TCGA-KL-8337-01A-11R-2314-13	hsa-mir-548m	0.0	0.0	N
TCGA-KL-8337-01A-11R-2314-13	hsa-mir-548n	0.0	0.0	N
TCGA-KL-8337-01A-11R-2314-13	hsa-mir-548o	3.0	0.36085	N
TCGA-KL-8337-01A-11R-2314-13	hsa-mir-548p	0.0	0.0	N
TCGA-KL-8337-01A-11R-2314-13	hsa-mir-548q	1.0	0.120283	N
TCGA-KL-8337-01A-11R-2314-13	hsa-mir-548s	1.0	0.120283	N
TCGA-KL-8337-01A-11R-2314-13	hsa-mir-548t	0.0	0.0	N
TCGA-KL-8337-01A-11R-2314-13	hsa-mir-548u	0.0	0.0	N
TCGA-KL-8337-01A-11R-2314-13	hsa-mir-548v	1.0	0.120283	N
TCGA-KL-8337-01A-11R-2314-13	hsa-mir-548w	0.0	0.0	N
TCGA-KL-8337-01A-11R-2314-13	hsa-mir-548x	0.0	0.0	N
TCGA-KL-8337-01A-11R-2314-13	hsa-mir-548y	0.0	0.0	N
TCGA-KL-8337-01A-11R-2314-13	hsa-mir-548z	0.0	0.0	N
TCGA-KL-8337-01A-11R-2314-13	hsa-mir-549	0.0	0.0	N
TCGA-KL-8337-01A-11R-2314-13	hsa-mir-550a-1	16.0	1.924532	N
TCGA-KL-8337-01A-11R-2314-13	hsa-mir-550a-2	5.0	0.601416	N
TCGA-KL-8337-01A-11R-2314-13	hsa-mir-550b-1	0.0	0.0	N
TCGA-KL-8337-01A-11R-2314-13	hsa-mir-550b-2	0.0	0.0	N
TCGA-KL-8337-01A-11R-2314-13	hsa-mir-551a	0.0	0.0	N
TCGA-KL-8337-01A-11R-2314-13	hsa-mir-551b	3.0	0.36085	N
TCGA-KL-8337-01A-11R-2314-13	hsa-mir-552	15.0	1.804249	N
TCGA-KL-8337-01A-11R-2314-13	hsa-mir-553	0.0	0.0	N
TCGA-KL-8337-01A-11R-2314-13	hsa-mir-554	0.0	0.0	N
TCGA-KL-8337-01A-11R-2314-13	hsa-mir-555	0.0	0.0	N
TCGA-KL-8337-01A-11R-2314-13	hsa-mir-556	3.0	0.36085	N
TCGA-KL-8337-01A-11R-2314-13	hsa-mir-557	0.0	0.0	N
TCGA-KL-8337-01A-11R-2314-13	hsa-mir-558	0.0	0.0	N
TCGA-KL-8337-01A-11R-2314-13	hsa-mir-559	0.0	0.0	N
TCGA-KL-8337-01A-11R-2314-13	hsa-mir-561	26.0	3.127365	N
TCGA-KL-8337-01A-11R-2314-13	hsa-mir-562	0.0	0.0	N
TCGA-KL-8337-01A-11R-2314-13	hsa-mir-563	0.0	0.0	N
TCGA-KL-8337-01A-11R-2314-13	hsa-mir-564	0.0	0.0	N
TCGA-KL-8337-01A-11R-2314-13	hsa-mir-566	0.0	0.0	N
TCGA-KL-8337-01A-11R-2314-13	hsa-mir-567	0.0	0.0	N
TCGA-KL-8337-01A-11R-2314-13	hsa-mir-568	0.0	0.0	N
TCGA-KL-8337-01A-11R-2314-13	hsa-mir-569	0.0	0.0	N
TCGA-KL-8337-01A-11R-2314-13	hsa-mir-570	2.0	0.240567	N
TCGA-KL-8337-01A-11R-2314-13	hsa-mir-571	0.0	0.0	N
TCGA-KL-8337-01A-11R-2314-13	hsa-mir-572	0.0	0.0	N
TCGA-KL-8337-01A-11R-2314-13	hsa-mir-573	0.0	0.0	N
TCGA-KL-8337-01A-11R-2314-13	hsa-mir-574	297.0	35.724127	N
TCGA-KL-8337-01A-11R-2314-13	hsa-mir-575	0.0	0.0	N
TCGA-KL-8337-01A-11R-2314-13	hsa-mir-576	30.0	3.608498	N
TCGA-KL-8337-01A-11R-2314-13	hsa-mir-577	1692.0	203.519272	N
TCGA-KL-8337-01A-11R-2314-13	hsa-mir-578	0.0	0.0	N
TCGA-KL-8337-01A-11R-2314-13	hsa-mir-579	2.0	0.240567	N
TCGA-KL-8337-01A-11R-2314-13	hsa-mir-580	8.0	0.962266	N
TCGA-KL-8337-01A-11R-2314-13	hsa-mir-581	1.0	0.120283	N
TCGA-KL-8337-01A-11R-2314-13	hsa-mir-582	9861.0	1186.113202	N
TCGA-KL-8337-01A-11R-2314-13	hsa-mir-583	0.0	0.0	N
TCGA-KL-8337-01A-11R-2314-13	hsa-mir-584	119.0	14.313708	N
TCGA-KL-8337-01A-11R-2314-13	hsa-mir-585	0.0	0.0	N
TCGA-KL-8337-01A-11R-2314-13	hsa-mir-586	0.0	0.0	N
TCGA-KL-8337-01A-11R-2314-13	hsa-mir-587	0.0	0.0	N
TCGA-KL-8337-01A-11R-2314-13	hsa-mir-588	0.0	0.0	N
TCGA-KL-8337-01A-11R-2314-13	hsa-mir-589	441.0	53.044917	N
TCGA-KL-8337-01A-11R-2314-13	hsa-mir-590	112.0	13.471725	N
TCGA-KL-8337-01A-11R-2314-13	hsa-mir-591	0.0	0.0	N
TCGA-KL-8337-01A-11R-2314-13	hsa-mir-592	19.0	2.285382	N
TCGA-KL-8337-01A-11R-2314-13	hsa-mir-593	0.0	0.0	N
TCGA-KL-8337-01A-11R-2314-13	hsa-mir-595	0.0	0.0	N
TCGA-KL-8337-01A-11R-2314-13	hsa-mir-596	0.0	0.0	N
TCGA-KL-8337-01A-11R-2314-13	hsa-mir-597	0.0	0.0	N
TCGA-KL-8337-01A-11R-2314-13	hsa-mir-598	259.0	31.153364	N
TCGA-KL-8337-01A-11R-2314-13	hsa-mir-599	0.0	0.0	N
TCGA-KL-8337-01A-11R-2314-13	hsa-mir-600	0.0	0.0	N
TCGA-KL-8337-01A-11R-2314-13	hsa-mir-601	0.0	0.0	N
TCGA-KL-8337-01A-11R-2314-13	hsa-mir-602	0.0	0.0	N
TCGA-KL-8337-01A-11R-2314-13	hsa-mir-603	0.0	0.0	N
TCGA-KL-8337-01A-11R-2314-13	hsa-mir-604	0.0	0.0	N
TCGA-KL-8337-01A-11R-2314-13	hsa-mir-605	3.0	0.36085	N
TCGA-KL-8337-01A-11R-2314-13	hsa-mir-606	0.0	0.0	N
TCGA-KL-8337-01A-11R-2314-13	hsa-mir-607	2.0	0.240567	N
TCGA-KL-8337-01A-11R-2314-13	hsa-mir-608	0.0	0.0	N
TCGA-KL-8337-01A-11R-2314-13	hsa-mir-609	0.0	0.0	N
TCGA-KL-8337-01A-11R-2314-13	hsa-mir-610	0.0	0.0	N
TCGA-KL-8337-01A-11R-2314-13	hsa-mir-611	0.0	0.0	N
TCGA-KL-8337-01A-11R-2314-13	hsa-mir-612	0.0	0.0	N
TCGA-KL-8337-01A-11R-2314-13	hsa-mir-613	0.0	0.0	N
TCGA-KL-8337-01A-11R-2314-13	hsa-mir-614	0.0	0.0	N
TCGA-KL-8337-01A-11R-2314-13	hsa-mir-615	43.0	5.17218	N
TCGA-KL-8337-01A-11R-2314-13	hsa-mir-616	26.0	3.127365	N
TCGA-KL-8337-01A-11R-2314-13	hsa-mir-617	0.0	0.0	N
TCGA-KL-8337-01A-11R-2314-13	hsa-mir-618	59.0	7.096712	N
TCGA-KL-8337-01A-11R-2314-13	hsa-mir-619	0.0	0.0	N
TCGA-KL-8337-01A-11R-2314-13	hsa-mir-620	0.0	0.0	N
TCGA-KL-8337-01A-11R-2314-13	hsa-mir-621	0.0	0.0	N
TCGA-KL-8337-01A-11R-2314-13	hsa-mir-622	0.0	0.0	N
TCGA-KL-8337-01A-11R-2314-13	hsa-mir-623	0.0	0.0	N
TCGA-KL-8337-01A-11R-2314-13	hsa-mir-624	4.0	0.481133	N
TCGA-KL-8337-01A-11R-2314-13	hsa-mir-625	416.0	50.037835	N
TCGA-KL-8337-01A-11R-2314-13	hsa-mir-626	0.0	0.0	N
TCGA-KL-8337-01A-11R-2314-13	hsa-mir-627	5.0	0.601416	N
TCGA-KL-8337-01A-11R-2314-13	hsa-mir-628	42.0	5.051897	N
TCGA-KL-8337-01A-11R-2314-13	hsa-mir-629	315.0	37.889226	N
TCGA-KL-8337-01A-11R-2314-13	hsa-mir-630	0.0	0.0	N
TCGA-KL-8337-01A-11R-2314-13	hsa-mir-631	0.0	0.0	N
TCGA-KL-8337-01A-11R-2314-13	hsa-mir-632	0.0	0.0	N
TCGA-KL-8337-01A-11R-2314-13	hsa-mir-633	0.0	0.0	N
TCGA-KL-8337-01A-11R-2314-13	hsa-mir-634	0.0	0.0	N
TCGA-KL-8337-01A-11R-2314-13	hsa-mir-635	0.0	0.0	N
TCGA-KL-8337-01A-11R-2314-13	hsa-mir-636	0.0	0.0	N
TCGA-KL-8337-01A-11R-2314-13	hsa-mir-637	0.0	0.0	N
TCGA-KL-8337-01A-11R-2314-13	hsa-mir-638	0.0	0.0	N
TCGA-KL-8337-01A-11R-2314-13	hsa-mir-639	2.0	0.240567	N
TCGA-KL-8337-01A-11R-2314-13	hsa-mir-640	0.0	0.0	N
TCGA-KL-8337-01A-11R-2314-13	hsa-mir-641	1.0	0.120283	N
TCGA-KL-8337-01A-11R-2314-13	hsa-mir-642a	7.0	0.841983	N
TCGA-KL-8337-01A-11R-2314-13	hsa-mir-642b	0.0	0.0	N
TCGA-KL-8337-01A-11R-2314-13	hsa-mir-643	6.0	0.7217	N
TCGA-KL-8337-01A-11R-2314-13	hsa-mir-644	0.0	0.0	N
TCGA-KL-8337-01A-11R-2314-13	hsa-mir-645	0.0	0.0	N
TCGA-KL-8337-01A-11R-2314-13	hsa-mir-646	0.0	0.0	N
TCGA-KL-8337-01A-11R-2314-13	hsa-mir-647	0.0	0.0	N
TCGA-KL-8337-01A-11R-2314-13	hsa-mir-648	0.0	0.0	N
TCGA-KL-8337-01A-11R-2314-13	hsa-mir-649	0.0	0.0	N
TCGA-KL-8337-01A-11R-2314-13	hsa-mir-650	0.0	0.0	N
TCGA-KL-8337-01A-11R-2314-13	hsa-mir-651	107.0	12.870309	N
TCGA-KL-8337-01A-11R-2314-13	hsa-mir-652	182.0	21.891553	N
TCGA-KL-8337-01A-11R-2314-13	hsa-mir-653	948.0	114.028528	N
TCGA-KL-8337-01A-11R-2314-13	hsa-mir-654	5.0	0.601416	N
TCGA-KL-8337-01A-11R-2314-13	hsa-mir-655	0.0	0.0	N
TCGA-KL-8337-01A-11R-2314-13	hsa-mir-656	0.0	0.0	N
TCGA-KL-8337-01A-11R-2314-13	hsa-mir-657	0.0	0.0	N
TCGA-KL-8337-01A-11R-2314-13	hsa-mir-658	0.0	0.0	N
TCGA-KL-8337-01A-11R-2314-13	hsa-mir-659	21.0	2.525948	N
TCGA-KL-8337-01A-11R-2314-13	hsa-mir-660	3047.0	366.503085	N
TCGA-KL-8337-01A-11R-2314-13	hsa-mir-661	0.0	0.0	N
TCGA-KL-8337-01A-11R-2314-13	hsa-mir-662	0.0	0.0	N
TCGA-KL-8337-01A-11R-2314-13	hsa-mir-663	3.0	0.36085	N
TCGA-KL-8337-01A-11R-2314-13	hsa-mir-663b	0.0	0.0	N
TCGA-KL-8337-01A-11R-2314-13	hsa-mir-664	426.0	51.240668	N
TCGA-KL-8337-01A-11R-2314-13	hsa-mir-665	0.0	0.0	N
TCGA-KL-8337-01A-11R-2314-13	hsa-mir-668	0.0	0.0	N
TCGA-KL-8337-01A-11R-2314-13	hsa-mir-670	0.0	0.0	N
TCGA-KL-8337-01A-11R-2314-13	hsa-mir-671	71.0	8.540111	N
TCGA-KL-8337-01A-11R-2314-13	hsa-mir-675	29.0	3.488214	N
TCGA-KL-8337-01A-11R-2314-13	hsa-mir-676	13.0	1.563682	N
TCGA-KL-8337-01A-11R-2314-13	hsa-mir-7-1	133.0	15.997673	N
TCGA-KL-8337-01A-11R-2314-13	hsa-mir-7-2	0.0	0.0	N
TCGA-KL-8337-01A-11R-2314-13	hsa-mir-7-3	0.0	0.0	N
TCGA-KL-8337-01A-11R-2314-13	hsa-mir-708	106.0	12.750025	N
TCGA-KL-8337-01A-11R-2314-13	hsa-mir-711	0.0	0.0	N
TCGA-KL-8337-01A-11R-2314-13	hsa-mir-718	0.0	0.0	N
TCGA-KL-8337-01A-11R-2314-13	hsa-mir-720	0.0	0.0	N
TCGA-KL-8337-01A-11R-2314-13	hsa-mir-744	50.0	6.014163	N
TCGA-KL-8337-01A-11R-2314-13	hsa-mir-758	3.0	0.36085	N
TCGA-KL-8337-01A-11R-2314-13	hsa-mir-759	0.0	0.0	N
TCGA-KL-8337-01A-11R-2314-13	hsa-mir-760	11.0	1.323116	N
TCGA-KL-8337-01A-11R-2314-13	hsa-mir-761	0.0	0.0	N
TCGA-KL-8337-01A-11R-2314-13	hsa-mir-762	0.0	0.0	N
TCGA-KL-8337-01A-11R-2314-13	hsa-mir-764	0.0	0.0	N
TCGA-KL-8337-01A-11R-2314-13	hsa-mir-765	0.0	0.0	N
TCGA-KL-8337-01A-11R-2314-13	hsa-mir-766	115.0	13.832575	N
TCGA-KL-8337-01A-11R-2314-13	hsa-mir-767	0.0	0.0	N
TCGA-KL-8337-01A-11R-2314-13	hsa-mir-769	110.0	13.231158	N
TCGA-KL-8337-01A-11R-2314-13	hsa-mir-770	0.0	0.0	N
TCGA-KL-8337-01A-11R-2314-13	hsa-mir-802	0.0	0.0	N
TCGA-KL-8337-01A-11R-2314-13	hsa-mir-873	0.0	0.0	N
TCGA-KL-8337-01A-11R-2314-13	hsa-mir-874	3958.0	476.081133	N
TCGA-KL-8337-01A-11R-2314-13	hsa-mir-875	0.0	0.0	N
TCGA-KL-8337-01A-11R-2314-13	hsa-mir-876	0.0	0.0	N
TCGA-KL-8337-01A-11R-2314-13	hsa-mir-877	2.0	0.240567	N
TCGA-KL-8337-01A-11R-2314-13	hsa-mir-885	177.0	21.290137	N
TCGA-KL-8337-01A-11R-2314-13	hsa-mir-887	5.0	0.601416	N
TCGA-KL-8337-01A-11R-2314-13	hsa-mir-888	1506.0	181.146586	N
TCGA-KL-8337-01A-11R-2314-13	hsa-mir-889	5.0	0.601416	N
TCGA-KL-8337-01A-11R-2314-13	hsa-mir-890	136.0	16.358523	N
TCGA-KL-8337-01A-11R-2314-13	hsa-mir-891a	152642.0	18360.276983	N
TCGA-KL-8337-01A-11R-2314-13	hsa-mir-891b	570.0	68.561457	N
TCGA-KL-8337-01A-11R-2314-13	hsa-mir-892a	1876.0	225.651391	N
TCGA-KL-8337-01A-11R-2314-13	hsa-mir-892b	409.0	49.195852	N
TCGA-KL-8337-01A-11R-2314-13	hsa-mir-9-1	55.0	6.615579	N
TCGA-KL-8337-01A-11R-2314-13	hsa-mir-9-2	70.0	8.419828	N
TCGA-KL-8337-01A-11R-2314-13	hsa-mir-9-3	0.0	0.0	N
TCGA-KL-8337-01A-11R-2314-13	hsa-mir-920	0.0	0.0	N
TCGA-KL-8337-01A-11R-2314-13	hsa-mir-921	0.0	0.0	N
TCGA-KL-8337-01A-11R-2314-13	hsa-mir-922	0.0	0.0	N
TCGA-KL-8337-01A-11R-2314-13	hsa-mir-924	0.0	0.0	N
TCGA-KL-8337-01A-11R-2314-13	hsa-mir-92a-1	1585.0	190.648963	N
TCGA-KL-8337-01A-11R-2314-13	hsa-mir-92a-2	50410.0	6063.479008	N
TCGA-KL-8337-01A-11R-2314-13	hsa-mir-92b	476.0	57.254831	N
TCGA-KL-8337-01A-11R-2314-13	hsa-mir-93	13623.0	1638.618816	N
TCGA-KL-8337-01A-11R-2314-13	hsa-mir-933	0.0	0.0	N
TCGA-KL-8337-01A-11R-2314-13	hsa-mir-934	0.0	0.0	N
TCGA-KL-8337-01A-11R-2314-13	hsa-mir-935	1.0	0.120283	N
TCGA-KL-8337-01A-11R-2314-13	hsa-mir-936	0.0	0.0	N
TCGA-KL-8337-01A-11R-2314-13	hsa-mir-937	4.0	0.481133	N
TCGA-KL-8337-01A-11R-2314-13	hsa-mir-938	0.0	0.0	N
TCGA-KL-8337-01A-11R-2314-13	hsa-mir-939	3.0	0.36085	N
TCGA-KL-8337-01A-11R-2314-13	hsa-mir-940	3.0	0.36085	N
TCGA-KL-8337-01A-11R-2314-13	hsa-mir-941-1	0.0	0.0	N
TCGA-KL-8337-01A-11R-2314-13	hsa-mir-941-3	0.0	0.0	N
TCGA-KL-8337-01A-11R-2314-13	hsa-mir-941-4	0.0	0.0	N
TCGA-KL-8337-01A-11R-2314-13	hsa-mir-942	11.0	1.323116	N
TCGA-KL-8337-01A-11R-2314-13	hsa-mir-943	0.0	0.0	N
TCGA-KL-8337-01A-11R-2314-13	hsa-mir-944	2.0	0.240567	N
TCGA-KL-8337-01A-11R-2314-13	hsa-mir-95	4.0	0.481133	N
TCGA-KL-8337-01A-11R-2314-13	hsa-mir-96	413.0	49.676985	N
TCGA-KL-8337-01A-11R-2314-13	hsa-mir-98	205.0	24.658068	N
TCGA-KL-8337-01A-11R-2314-13	hsa-mir-99a	15261.0	1835.642792	Y
TCGA-KL-8337-01A-11R-2314-13	hsa-mir-99b	132155.0	15896.033888	N
