# Supplementary material for: Dysfunctional miRNA-Mediated Regulation in Chromophobe Renal Cell Carcinoma
Source: PLoS One. 2016 Jun 3;11(6):e0156324. doi: 10.1371/journal.pone.0156324 (PMC4892590; doi:10.1371/journal.pone.0156324)
Supplement: S1 File — (ZIP) [file pone.0156324.s001.zip › S1_File miRNA expression profile downloaded from TCGA/case/bcgsc.ca__IlluminaHiSeq_miRNASeq__TCGA-KL-8338-01A-11R-2314-13__mirna_quantification.txt]

barcode	miRNA_ID	read_count	reads_per_million_miRNA_mapped	cross-mapped
TCGA-KL-8338-01A-11R-2314-13	hsa-let-7a-1	78369.0	10598.197945	N
TCGA-KL-8338-01A-11R-2314-13	hsa-let-7a-2	158609.0	21449.419769	Y
TCGA-KL-8338-01A-11R-2314-13	hsa-let-7a-3	78792.0	10655.402168	N
TCGA-KL-8338-01A-11R-2314-13	hsa-let-7b	129595.0	17525.723982	N
TCGA-KL-8338-01A-11R-2314-13	hsa-let-7c	7021.0	949.48191	Y
TCGA-KL-8338-01A-11R-2314-13	hsa-let-7d	2983.0	403.40472	N
TCGA-KL-8338-01A-11R-2314-13	hsa-let-7e	14306.0	1934.665745	N
TCGA-KL-8338-01A-11R-2314-13	hsa-let-7f-1	117.0	15.822445	N
TCGA-KL-8338-01A-11R-2314-13	hsa-let-7f-2	101132.0	13676.542442	N
TCGA-KL-8338-01A-11R-2314-13	hsa-let-7g	6386.0	863.607958	N
TCGA-KL-8338-01A-11R-2314-13	hsa-let-7i	2496.0	337.545484	N
TCGA-KL-8338-01A-11R-2314-13	hsa-mir-1-1	0.0	0.0	N
TCGA-KL-8338-01A-11R-2314-13	hsa-mir-1-2	33.0	4.462741	N
TCGA-KL-8338-01A-11R-2314-13	hsa-mir-100	85507.0	11563.502299	Y
TCGA-KL-8338-01A-11R-2314-13	hsa-mir-101-1	284329.0	38451.109796	N
TCGA-KL-8338-01A-11R-2314-13	hsa-mir-101-2	326.0	44.08647	N
TCGA-KL-8338-01A-11R-2314-13	hsa-mir-103-1	68237.0	9228.001291	Y
TCGA-KL-8338-01A-11R-2314-13	hsa-mir-103-1-as	0.0	0.0	N
TCGA-KL-8338-01A-11R-2314-13	hsa-mir-103-2	18.0	2.434222	N
TCGA-KL-8338-01A-11R-2314-13	hsa-mir-103-2-as	0.0	0.0	N
TCGA-KL-8338-01A-11R-2314-13	hsa-mir-105-1	46.0	6.22079	N
TCGA-KL-8338-01A-11R-2314-13	hsa-mir-105-2	33.0	4.462741	N
TCGA-KL-8338-01A-11R-2314-13	hsa-mir-106a	97.0	13.117753	Y
TCGA-KL-8338-01A-11R-2314-13	hsa-mir-106b	3712.0	501.99072	N
TCGA-KL-8338-01A-11R-2314-13	hsa-mir-107	1158.0	156.601631	Y
TCGA-KL-8338-01A-11R-2314-13	hsa-mir-10a	804914.0	108852.197947	N
TCGA-KL-8338-01A-11R-2314-13	hsa-mir-10b	887245.0	119986.195255	N
TCGA-KL-8338-01A-11R-2314-13	hsa-mir-1178	0.0	0.0	N
TCGA-KL-8338-01A-11R-2314-13	hsa-mir-1179	6.0	0.811407	N
TCGA-KL-8338-01A-11R-2314-13	hsa-mir-1180	70.0	9.46642	N
TCGA-KL-8338-01A-11R-2314-13	hsa-mir-1181	0.0	0.0	N
TCGA-KL-8338-01A-11R-2314-13	hsa-mir-1182	0.0	0.0	N
TCGA-KL-8338-01A-11R-2314-13	hsa-mir-1183	0.0	0.0	N
TCGA-KL-8338-01A-11R-2314-13	hsa-mir-1184-1	0.0	0.0	N
TCGA-KL-8338-01A-11R-2314-13	hsa-mir-1184-2	0.0	0.0	N
TCGA-KL-8338-01A-11R-2314-13	hsa-mir-1184-3	0.0	0.0	N
TCGA-KL-8338-01A-11R-2314-13	hsa-mir-1185-1	0.0	0.0	N
TCGA-KL-8338-01A-11R-2314-13	hsa-mir-1185-2	0.0	0.0	N
TCGA-KL-8338-01A-11R-2314-13	hsa-mir-1193	0.0	0.0	N
TCGA-KL-8338-01A-11R-2314-13	hsa-mir-1197	3.0	0.405704	N
TCGA-KL-8338-01A-11R-2314-13	hsa-mir-1200	0.0	0.0	N
TCGA-KL-8338-01A-11R-2314-13	hsa-mir-1202	0.0	0.0	N
TCGA-KL-8338-01A-11R-2314-13	hsa-mir-1203	0.0	0.0	N
TCGA-KL-8338-01A-11R-2314-13	hsa-mir-1204	0.0	0.0	N
TCGA-KL-8338-01A-11R-2314-13	hsa-mir-1205	0.0	0.0	N
TCGA-KL-8338-01A-11R-2314-13	hsa-mir-1206	0.0	0.0	N
TCGA-KL-8338-01A-11R-2314-13	hsa-mir-1207	0.0	0.0	N
TCGA-KL-8338-01A-11R-2314-13	hsa-mir-1208	0.0	0.0	N
TCGA-KL-8338-01A-11R-2314-13	hsa-mir-122	6.0	0.811407	N
TCGA-KL-8338-01A-11R-2314-13	hsa-mir-1224	42.0	5.679852	N
TCGA-KL-8338-01A-11R-2314-13	hsa-mir-1225	0.0	0.0	N
TCGA-KL-8338-01A-11R-2314-13	hsa-mir-1226	1.0	0.135235	N
TCGA-KL-8338-01A-11R-2314-13	hsa-mir-1227	1.0	0.135235	N
TCGA-KL-8338-01A-11R-2314-13	hsa-mir-1228	0.0	0.0	N
TCGA-KL-8338-01A-11R-2314-13	hsa-mir-1229	8.0	1.081877	N
TCGA-KL-8338-01A-11R-2314-13	hsa-mir-1231	0.0	0.0	N
TCGA-KL-8338-01A-11R-2314-13	hsa-mir-1233-1	0.0	0.0	N
TCGA-KL-8338-01A-11R-2314-13	hsa-mir-1233-2	0.0	0.0	N
TCGA-KL-8338-01A-11R-2314-13	hsa-mir-1234	0.0	0.0	N
TCGA-KL-8338-01A-11R-2314-13	hsa-mir-1236	0.0	0.0	N
TCGA-KL-8338-01A-11R-2314-13	hsa-mir-1237	0.0	0.0	N
TCGA-KL-8338-01A-11R-2314-13	hsa-mir-1238	0.0	0.0	N
TCGA-KL-8338-01A-11R-2314-13	hsa-mir-124-1	8.0	1.081877	N
TCGA-KL-8338-01A-11R-2314-13	hsa-mir-124-2	3.0	0.405704	N
TCGA-KL-8338-01A-11R-2314-13	hsa-mir-124-3	5.0	0.676173	N
TCGA-KL-8338-01A-11R-2314-13	hsa-mir-1243	1.0	0.135235	N
TCGA-KL-8338-01A-11R-2314-13	hsa-mir-1244-1	0.0	0.0	N
TCGA-KL-8338-01A-11R-2314-13	hsa-mir-1244-2	0.0	0.0	N
TCGA-KL-8338-01A-11R-2314-13	hsa-mir-1244-3	0.0	0.0	N
TCGA-KL-8338-01A-11R-2314-13	hsa-mir-1245	0.0	0.0	N
TCGA-KL-8338-01A-11R-2314-13	hsa-mir-1246	0.0	0.0	N
TCGA-KL-8338-01A-11R-2314-13	hsa-mir-1247	0.0	0.0	N
TCGA-KL-8338-01A-11R-2314-13	hsa-mir-1248	4.0	0.540938	N
TCGA-KL-8338-01A-11R-2314-13	hsa-mir-1249	8.0	1.081877	N
TCGA-KL-8338-01A-11R-2314-13	hsa-mir-1250	0.0	0.0	N
TCGA-KL-8338-01A-11R-2314-13	hsa-mir-1251	2.0	0.270469	N
TCGA-KL-8338-01A-11R-2314-13	hsa-mir-1252	0.0	0.0	N
TCGA-KL-8338-01A-11R-2314-13	hsa-mir-1253	0.0	0.0	N
TCGA-KL-8338-01A-11R-2314-13	hsa-mir-1254	3.0	0.405704	N
TCGA-KL-8338-01A-11R-2314-13	hsa-mir-1255a	0.0	0.0	N
TCGA-KL-8338-01A-11R-2314-13	hsa-mir-1255b-1	0.0	0.0	N
TCGA-KL-8338-01A-11R-2314-13	hsa-mir-1255b-2	0.0	0.0	N
TCGA-KL-8338-01A-11R-2314-13	hsa-mir-1256	0.0	0.0	N
TCGA-KL-8338-01A-11R-2314-13	hsa-mir-1257	0.0	0.0	N
TCGA-KL-8338-01A-11R-2314-13	hsa-mir-1258	21.0	2.839926	N
TCGA-KL-8338-01A-11R-2314-13	hsa-mir-125a	6433.0	869.963983	N
TCGA-KL-8338-01A-11R-2314-13	hsa-mir-125b-1	16399.0	2217.711699	N
TCGA-KL-8338-01A-11R-2314-13	hsa-mir-125b-2	138.0	18.662371	N
TCGA-KL-8338-01A-11R-2314-13	hsa-mir-126	17049.0	2305.614168	N
TCGA-KL-8338-01A-11R-2314-13	hsa-mir-1260	0.0	0.0	N
TCGA-KL-8338-01A-11R-2314-13	hsa-mir-1260b	2.0	0.270469	N
TCGA-KL-8338-01A-11R-2314-13	hsa-mir-1261	0.0	0.0	N
TCGA-KL-8338-01A-11R-2314-13	hsa-mir-1262	9.0	1.217111	N
TCGA-KL-8338-01A-11R-2314-13	hsa-mir-1263	0.0	0.0	N
TCGA-KL-8338-01A-11R-2314-13	hsa-mir-1264	0.0	0.0	N
TCGA-KL-8338-01A-11R-2314-13	hsa-mir-1265	0.0	0.0	N
TCGA-KL-8338-01A-11R-2314-13	hsa-mir-1266	24.0	3.24563	N
TCGA-KL-8338-01A-11R-2314-13	hsa-mir-1267	0.0	0.0	N
TCGA-KL-8338-01A-11R-2314-13	hsa-mir-1268	0.0	0.0	N
TCGA-KL-8338-01A-11R-2314-13	hsa-mir-1269	4.0	0.540938	N
TCGA-KL-8338-01A-11R-2314-13	hsa-mir-127	4696.0	635.061536	N
TCGA-KL-8338-01A-11R-2314-13	hsa-mir-1270-1	4.0	0.540938	N
TCGA-KL-8338-01A-11R-2314-13	hsa-mir-1270-2	9.0	1.217111	N
TCGA-KL-8338-01A-11R-2314-13	hsa-mir-1271	10.0	1.352346	N
TCGA-KL-8338-01A-11R-2314-13	hsa-mir-1272	0.0	0.0	N
TCGA-KL-8338-01A-11R-2314-13	hsa-mir-1273	0.0	0.0	N
TCGA-KL-8338-01A-11R-2314-13	hsa-mir-1273c	0.0	0.0	N
TCGA-KL-8338-01A-11R-2314-13	hsa-mir-1273d	0.0	0.0	N
TCGA-KL-8338-01A-11R-2314-13	hsa-mir-1274a	0.0	0.0	N
TCGA-KL-8338-01A-11R-2314-13	hsa-mir-1274b	18.0	2.434222	N
TCGA-KL-8338-01A-11R-2314-13	hsa-mir-1275	1.0	0.135235	N
TCGA-KL-8338-01A-11R-2314-13	hsa-mir-1276	1.0	0.135235	N
TCGA-KL-8338-01A-11R-2314-13	hsa-mir-1277	2.0	0.270469	N
TCGA-KL-8338-01A-11R-2314-13	hsa-mir-1278	0.0	0.0	N
TCGA-KL-8338-01A-11R-2314-13	hsa-mir-1279	0.0	0.0	N
TCGA-KL-8338-01A-11R-2314-13	hsa-mir-128-1	753.0	101.831631	N
TCGA-KL-8338-01A-11R-2314-13	hsa-mir-128-2	701.0	94.799433	N
TCGA-KL-8338-01A-11R-2314-13	hsa-mir-1280	0.0	0.0	N
TCGA-KL-8338-01A-11R-2314-13	hsa-mir-1281	0.0	0.0	N
TCGA-KL-8338-01A-11R-2314-13	hsa-mir-1282	0.0	0.0	N
TCGA-KL-8338-01A-11R-2314-13	hsa-mir-1283-1	0.0	0.0	N
TCGA-KL-8338-01A-11R-2314-13	hsa-mir-1283-2	0.0	0.0	N
TCGA-KL-8338-01A-11R-2314-13	hsa-mir-1284	0.0	0.0	N
TCGA-KL-8338-01A-11R-2314-13	hsa-mir-1285-1	1.0	0.135235	N
TCGA-KL-8338-01A-11R-2314-13	hsa-mir-1285-2	0.0	0.0	N
TCGA-KL-8338-01A-11R-2314-13	hsa-mir-1286	0.0	0.0	N
TCGA-KL-8338-01A-11R-2314-13	hsa-mir-1287	74.0	10.007358	N
TCGA-KL-8338-01A-11R-2314-13	hsa-mir-1288	3.0	0.405704	N
TCGA-KL-8338-01A-11R-2314-13	hsa-mir-1289-1	0.0	0.0	N
TCGA-KL-8338-01A-11R-2314-13	hsa-mir-1289-2	0.0	0.0	N
TCGA-KL-8338-01A-11R-2314-13	hsa-mir-129-1	1127.0	152.409359	N
TCGA-KL-8338-01A-11R-2314-13	hsa-mir-129-2	1233.0	166.744224	N
TCGA-KL-8338-01A-11R-2314-13	hsa-mir-1290	0.0	0.0	N
TCGA-KL-8338-01A-11R-2314-13	hsa-mir-1291	7.0	0.946642	N
TCGA-KL-8338-01A-11R-2314-13	hsa-mir-1292	1.0	0.135235	N
TCGA-KL-8338-01A-11R-2314-13	hsa-mir-1293	2.0	0.270469	N
TCGA-KL-8338-01A-11R-2314-13	hsa-mir-1294	3.0	0.405704	N
TCGA-KL-8338-01A-11R-2314-13	hsa-mir-1295	1.0	0.135235	N
TCGA-KL-8338-01A-11R-2314-13	hsa-mir-1296	42.0	5.679852	N
TCGA-KL-8338-01A-11R-2314-13	hsa-mir-1297	0.0	0.0	N
TCGA-KL-8338-01A-11R-2314-13	hsa-mir-1298	6.0	0.811407	N
TCGA-KL-8338-01A-11R-2314-13	hsa-mir-1299	0.0	0.0	N
TCGA-KL-8338-01A-11R-2314-13	hsa-mir-1301	28.0	3.786568	N
TCGA-KL-8338-01A-11R-2314-13	hsa-mir-1302-1	0.0	0.0	N
TCGA-KL-8338-01A-11R-2314-13	hsa-mir-1302-10	0.0	0.0	N
TCGA-KL-8338-01A-11R-2314-13	hsa-mir-1302-11	0.0	0.0	N
TCGA-KL-8338-01A-11R-2314-13	hsa-mir-1302-2	0.0	0.0	N
TCGA-KL-8338-01A-11R-2314-13	hsa-mir-1302-3	0.0	0.0	N
TCGA-KL-8338-01A-11R-2314-13	hsa-mir-1302-4	0.0	0.0	N
TCGA-KL-8338-01A-11R-2314-13	hsa-mir-1302-5	0.0	0.0	N
TCGA-KL-8338-01A-11R-2314-13	hsa-mir-1302-6	0.0	0.0	N
TCGA-KL-8338-01A-11R-2314-13	hsa-mir-1302-7	0.0	0.0	N
TCGA-KL-8338-01A-11R-2314-13	hsa-mir-1302-8	0.0	0.0	N
TCGA-KL-8338-01A-11R-2314-13	hsa-mir-1302-9	0.0	0.0	N
TCGA-KL-8338-01A-11R-2314-13	hsa-mir-1303	0.0	0.0	N
TCGA-KL-8338-01A-11R-2314-13	hsa-mir-1304	1.0	0.135235	N
TCGA-KL-8338-01A-11R-2314-13	hsa-mir-1305	1.0	0.135235	N
TCGA-KL-8338-01A-11R-2314-13	hsa-mir-1306	38.0	5.138914	N
TCGA-KL-8338-01A-11R-2314-13	hsa-mir-1307	5188.0	701.596944	N
TCGA-KL-8338-01A-11R-2314-13	hsa-mir-130a	136.0	18.391901	N
TCGA-KL-8338-01A-11R-2314-13	hsa-mir-130b	33.0	4.462741	N
TCGA-KL-8338-01A-11R-2314-13	hsa-mir-132	623.0	84.251137	N
TCGA-KL-8338-01A-11R-2314-13	hsa-mir-1321	0.0	0.0	N
TCGA-KL-8338-01A-11R-2314-13	hsa-mir-1322	0.0	0.0	N
TCGA-KL-8338-01A-11R-2314-13	hsa-mir-1323	0.0	0.0	N
TCGA-KL-8338-01A-11R-2314-13	hsa-mir-1324	0.0	0.0	N
TCGA-KL-8338-01A-11R-2314-13	hsa-mir-133a-1	7.0	0.946642	Y
TCGA-KL-8338-01A-11R-2314-13	hsa-mir-133a-2	0.0	0.0	N
TCGA-KL-8338-01A-11R-2314-13	hsa-mir-133b	1.0	0.135235	Y
TCGA-KL-8338-01A-11R-2314-13	hsa-mir-134	820.0	110.892347	N
TCGA-KL-8338-01A-11R-2314-13	hsa-mir-135a-1	14.0	1.893284	N
TCGA-KL-8338-01A-11R-2314-13	hsa-mir-135a-2	2.0	0.270469	N
TCGA-KL-8338-01A-11R-2314-13	hsa-mir-135b	1.0	0.135235	N
TCGA-KL-8338-01A-11R-2314-13	hsa-mir-136	107.0	14.470099	N
TCGA-KL-8338-01A-11R-2314-13	hsa-mir-137	62.0	8.384543	N
TCGA-KL-8338-01A-11R-2314-13	hsa-mir-138-1	9.0	1.217111	N
TCGA-KL-8338-01A-11R-2314-13	hsa-mir-138-2	7.0	0.946642	N
TCGA-KL-8338-01A-11R-2314-13	hsa-mir-139	1211.0	163.769063	N
TCGA-KL-8338-01A-11R-2314-13	hsa-mir-140	12387.0	1675.150607	N
TCGA-KL-8338-01A-11R-2314-13	hsa-mir-141	51.0	6.896963	N
TCGA-KL-8338-01A-11R-2314-13	hsa-mir-142	6048.0	817.898674	N
TCGA-KL-8338-01A-11R-2314-13	hsa-mir-143	324223.0	43846.157695	N
TCGA-KL-8338-01A-11R-2314-13	hsa-mir-144	12279.0	1660.545274	N
TCGA-KL-8338-01A-11R-2314-13	hsa-mir-145	2555.0	345.524324	N
TCGA-KL-8338-01A-11R-2314-13	hsa-mir-1468	126.0	17.039556	N
TCGA-KL-8338-01A-11R-2314-13	hsa-mir-1469	0.0	0.0	N
TCGA-KL-8338-01A-11R-2314-13	hsa-mir-146a	110.0	14.875803	N
TCGA-KL-8338-01A-11R-2314-13	hsa-mir-146b	589.0	79.653161	N
TCGA-KL-8338-01A-11R-2314-13	hsa-mir-147	0.0	0.0	N
TCGA-KL-8338-01A-11R-2314-13	hsa-mir-1470	0.0	0.0	N
TCGA-KL-8338-01A-11R-2314-13	hsa-mir-1471	0.0	0.0	N
TCGA-KL-8338-01A-11R-2314-13	hsa-mir-147b	0.0	0.0	N
TCGA-KL-8338-01A-11R-2314-13	hsa-mir-148a	164147.0	22198.348813	N
TCGA-KL-8338-01A-11R-2314-13	hsa-mir-148b	964.0	130.366125	N
TCGA-KL-8338-01A-11R-2314-13	hsa-mir-149	70.0	9.46642	N
TCGA-KL-8338-01A-11R-2314-13	hsa-mir-150	1699.0	229.763533	N
TCGA-KL-8338-01A-11R-2314-13	hsa-mir-151	23940.0	3237.515584	N
TCGA-KL-8338-01A-11R-2314-13	hsa-mir-152	1376.0	186.082767	N
TCGA-KL-8338-01A-11R-2314-13	hsa-mir-153-1	3.0	0.405704	N
TCGA-KL-8338-01A-11R-2314-13	hsa-mir-153-2	101.0	13.658691	N
TCGA-KL-8338-01A-11R-2314-13	hsa-mir-1537	1.0	0.135235	N
TCGA-KL-8338-01A-11R-2314-13	hsa-mir-1538	1.0	0.135235	N
TCGA-KL-8338-01A-11R-2314-13	hsa-mir-1539	0.0	0.0	N
TCGA-KL-8338-01A-11R-2314-13	hsa-mir-154	14.0	1.893284	N
TCGA-KL-8338-01A-11R-2314-13	hsa-mir-155	414.0	55.987112	N
TCGA-KL-8338-01A-11R-2314-13	hsa-mir-15a	1438.0	194.46731	N
TCGA-KL-8338-01A-11R-2314-13	hsa-mir-15b	3899.0	527.279585	N
TCGA-KL-8338-01A-11R-2314-13	hsa-mir-16-1	4627.0	625.730351	N
TCGA-KL-8338-01A-11R-2314-13	hsa-mir-16-2	83.0	11.224469	N
TCGA-KL-8338-01A-11R-2314-13	hsa-mir-17	2858.0	386.500398	Y
TCGA-KL-8338-01A-11R-2314-13	hsa-mir-181a-1	9082.0	1228.200357	N
TCGA-KL-8338-01A-11R-2314-13	hsa-mir-181a-2	4033.0	545.401017	N
TCGA-KL-8338-01A-11R-2314-13	hsa-mir-181b-1	1797.0	243.016521	N
TCGA-KL-8338-01A-11R-2314-13	hsa-mir-181b-2	17.0	2.298988	N
TCGA-KL-8338-01A-11R-2314-13	hsa-mir-181c	358.0	48.413976	N
TCGA-KL-8338-01A-11R-2314-13	hsa-mir-181d	56.0	7.573136	N
TCGA-KL-8338-01A-11R-2314-13	hsa-mir-182	247169.0	33425.793208	N
TCGA-KL-8338-01A-11R-2314-13	hsa-mir-1825	0.0	0.0	N
TCGA-KL-8338-01A-11R-2314-13	hsa-mir-1827	0.0	0.0	N
TCGA-KL-8338-01A-11R-2314-13	hsa-mir-183	50523.0	6832.456134	N
TCGA-KL-8338-01A-11R-2314-13	hsa-mir-184	5.0	0.676173	N
TCGA-KL-8338-01A-11R-2314-13	hsa-mir-185	1709.0	231.115879	N
TCGA-KL-8338-01A-11R-2314-13	hsa-mir-186	767.0	103.724914	N
TCGA-KL-8338-01A-11R-2314-13	hsa-mir-187	4585.0	620.050499	N
TCGA-KL-8338-01A-11R-2314-13	hsa-mir-188	144.0	19.473778	N
TCGA-KL-8338-01A-11R-2314-13	hsa-mir-18a	48.0	6.491259	Y
TCGA-KL-8338-01A-11R-2314-13	hsa-mir-18b	9.0	1.217111	Y
TCGA-KL-8338-01A-11R-2314-13	hsa-mir-190	113.0	15.281506	N
TCGA-KL-8338-01A-11R-2314-13	hsa-mir-1908	0.0	0.0	N
TCGA-KL-8338-01A-11R-2314-13	hsa-mir-1909	0.0	0.0	N
TCGA-KL-8338-01A-11R-2314-13	hsa-mir-190b	0.0	0.0	N
TCGA-KL-8338-01A-11R-2314-13	hsa-mir-191	4024.0	544.183906	N
TCGA-KL-8338-01A-11R-2314-13	hsa-mir-1910	0.0	0.0	N
TCGA-KL-8338-01A-11R-2314-13	hsa-mir-1911	4.0	0.540938	N
TCGA-KL-8338-01A-11R-2314-13	hsa-mir-1912	1.0	0.135235	N
TCGA-KL-8338-01A-11R-2314-13	hsa-mir-1913	0.0	0.0	N
TCGA-KL-8338-01A-11R-2314-13	hsa-mir-1914	0.0	0.0	N
TCGA-KL-8338-01A-11R-2314-13	hsa-mir-1915	0.0	0.0	N
TCGA-KL-8338-01A-11R-2314-13	hsa-mir-192	6052.0	818.439612	Y
TCGA-KL-8338-01A-11R-2314-13	hsa-mir-193a	936.0	126.579557	N
TCGA-KL-8338-01A-11R-2314-13	hsa-mir-193b	1456.0	196.901533	N
TCGA-KL-8338-01A-11R-2314-13	hsa-mir-194-1	1493.0	201.905212	N
TCGA-KL-8338-01A-11R-2314-13	hsa-mir-194-2	1569.0	212.183039	N
TCGA-KL-8338-01A-11R-2314-13	hsa-mir-195	108.0	14.605333	N
TCGA-KL-8338-01A-11R-2314-13	hsa-mir-196a-1	908.0	122.792989	N
TCGA-KL-8338-01A-11R-2314-13	hsa-mir-196a-2	47.0	6.356025	N
TCGA-KL-8338-01A-11R-2314-13	hsa-mir-196b	6252.0	845.486526	N
TCGA-KL-8338-01A-11R-2314-13	hsa-mir-197	646.0	87.361532	N
TCGA-KL-8338-01A-11R-2314-13	hsa-mir-1972-1	0.0	0.0	N
TCGA-KL-8338-01A-11R-2314-13	hsa-mir-1972-2	0.0	0.0	N
TCGA-KL-8338-01A-11R-2314-13	hsa-mir-1973	0.0	0.0	N
TCGA-KL-8338-01A-11R-2314-13	hsa-mir-1976	69.0	9.331185	N
TCGA-KL-8338-01A-11R-2314-13	hsa-mir-198	0.0	0.0	N
TCGA-KL-8338-01A-11R-2314-13	hsa-mir-199a-1	530.0	71.674322	Y
TCGA-KL-8338-01A-11R-2314-13	hsa-mir-199a-2	960.0	129.825186	Y
TCGA-KL-8338-01A-11R-2314-13	hsa-mir-199b	1199.0	162.146248	Y
TCGA-KL-8338-01A-11R-2314-13	hsa-mir-19a	39.0	5.274148	N
TCGA-KL-8338-01A-11R-2314-13	hsa-mir-19b-1	27.0	3.651333	N
TCGA-KL-8338-01A-11R-2314-13	hsa-mir-19b-2	161.0	21.772766	N
TCGA-KL-8338-01A-11R-2314-13	hsa-mir-200a	3000.0	405.703707	N
TCGA-KL-8338-01A-11R-2314-13	hsa-mir-200b	3004.0	406.244646	N
TCGA-KL-8338-01A-11R-2314-13	hsa-mir-200c	147.0	19.879482	N
TCGA-KL-8338-01A-11R-2314-13	hsa-mir-202	1.0	0.135235	N
TCGA-KL-8338-01A-11R-2314-13	hsa-mir-203	7645.0	1033.868281	N
TCGA-KL-8338-01A-11R-2314-13	hsa-mir-204	141.0	19.068074	N
TCGA-KL-8338-01A-11R-2314-13	hsa-mir-205	12.0	1.622815	N
TCGA-KL-8338-01A-11R-2314-13	hsa-mir-2052	0.0	0.0	N
TCGA-KL-8338-01A-11R-2314-13	hsa-mir-2053	0.0	0.0	N
TCGA-KL-8338-01A-11R-2314-13	hsa-mir-2054	0.0	0.0	N
TCGA-KL-8338-01A-11R-2314-13	hsa-mir-206	5.0	0.676173	N
TCGA-KL-8338-01A-11R-2314-13	hsa-mir-208a	0.0	0.0	N
TCGA-KL-8338-01A-11R-2314-13	hsa-mir-208b	0.0	0.0	N
TCGA-KL-8338-01A-11R-2314-13	hsa-mir-20a	1172.0	158.494915	N
TCGA-KL-8338-01A-11R-2314-13	hsa-mir-20b	283.0	38.271383	N
TCGA-KL-8338-01A-11R-2314-13	hsa-mir-21	422458.0	57130.92559	N
TCGA-KL-8338-01A-11R-2314-13	hsa-mir-210	950.0	128.472841	N
TCGA-KL-8338-01A-11R-2314-13	hsa-mir-211	0.0	0.0	N
TCGA-KL-8338-01A-11R-2314-13	hsa-mir-2110	9.0	1.217111	N
TCGA-KL-8338-01A-11R-2314-13	hsa-mir-2113	0.0	0.0	N
TCGA-KL-8338-01A-11R-2314-13	hsa-mir-2114	5.0	0.676173	N
TCGA-KL-8338-01A-11R-2314-13	hsa-mir-2115	0.0	0.0	N
TCGA-KL-8338-01A-11R-2314-13	hsa-mir-2116	1.0	0.135235	N
TCGA-KL-8338-01A-11R-2314-13	hsa-mir-2117	0.0	0.0	N
TCGA-KL-8338-01A-11R-2314-13	hsa-mir-212	29.0	3.921803	N
TCGA-KL-8338-01A-11R-2314-13	hsa-mir-214	9.0	1.217111	N
TCGA-KL-8338-01A-11R-2314-13	hsa-mir-215	130.0	17.580494	Y
TCGA-KL-8338-01A-11R-2314-13	hsa-mir-216a	3.0	0.405704	N
TCGA-KL-8338-01A-11R-2314-13	hsa-mir-216b	1.0	0.135235	N
TCGA-KL-8338-01A-11R-2314-13	hsa-mir-217	26.0	3.516099	N
TCGA-KL-8338-01A-11R-2314-13	hsa-mir-218-1	27.0	3.651333	N
TCGA-KL-8338-01A-11R-2314-13	hsa-mir-218-2	1843.0	249.237311	N
TCGA-KL-8338-01A-11R-2314-13	hsa-mir-219-1	4.0	0.540938	N
TCGA-KL-8338-01A-11R-2314-13	hsa-mir-219-2	1.0	0.135235	N
TCGA-KL-8338-01A-11R-2314-13	hsa-mir-22	1154243.0	156093.554734	N
TCGA-KL-8338-01A-11R-2314-13	hsa-mir-221	23469.0	3173.820102	N
TCGA-KL-8338-01A-11R-2314-13	hsa-mir-222	4098.0	554.191264	N
TCGA-KL-8338-01A-11R-2314-13	hsa-mir-223	278.0	37.59521	N
TCGA-KL-8338-01A-11R-2314-13	hsa-mir-224	33.0	4.462741	N
TCGA-KL-8338-01A-11R-2314-13	hsa-mir-2276	1.0	0.135235	N
TCGA-KL-8338-01A-11R-2314-13	hsa-mir-2277	2.0	0.270469	N
TCGA-KL-8338-01A-11R-2314-13	hsa-mir-2278	1.0	0.135235	N
TCGA-KL-8338-01A-11R-2314-13	hsa-mir-2355	152.0	20.555655	N
TCGA-KL-8338-01A-11R-2314-13	hsa-mir-23a	12588.0	1702.332756	Y
TCGA-KL-8338-01A-11R-2314-13	hsa-mir-23b	8247.0	1115.279491	Y
TCGA-KL-8338-01A-11R-2314-13	hsa-mir-23c	2.0	0.270469	N
TCGA-KL-8338-01A-11R-2314-13	hsa-mir-24-1	88.0	11.900642	N
TCGA-KL-8338-01A-11R-2314-13	hsa-mir-24-2	6646.0	898.768946	N
TCGA-KL-8338-01A-11R-2314-13	hsa-mir-25	29100.0	3935.325961	N
TCGA-KL-8338-01A-11R-2314-13	hsa-mir-26a-1	15.0	2.028519	N
TCGA-KL-8338-01A-11R-2314-13	hsa-mir-26a-2	18122.0	2450.720861	N
TCGA-KL-8338-01A-11R-2314-13	hsa-mir-26b	1482.0	200.417631	N
TCGA-KL-8338-01A-11R-2314-13	hsa-mir-27a	4146.0	560.682523	Y
TCGA-KL-8338-01A-11R-2314-13	hsa-mir-27b	10839.0	1465.807494	Y
TCGA-KL-8338-01A-11R-2314-13	hsa-mir-28	9755.0	1319.213222	N
TCGA-KL-8338-01A-11R-2314-13	hsa-mir-2861	0.0	0.0	N
TCGA-KL-8338-01A-11R-2314-13	hsa-mir-2909	0.0	0.0	N
TCGA-KL-8338-01A-11R-2314-13	hsa-mir-296	46.0	6.22079	N
TCGA-KL-8338-01A-11R-2314-13	hsa-mir-297	0.0	0.0	N
TCGA-KL-8338-01A-11R-2314-13	hsa-mir-298	0.0	0.0	N
TCGA-KL-8338-01A-11R-2314-13	hsa-mir-299	4.0	0.540938	N
TCGA-KL-8338-01A-11R-2314-13	hsa-mir-29a	167844.0	22698.311015	N
TCGA-KL-8338-01A-11R-2314-13	hsa-mir-29b-1	3835.0	518.624572	Y
TCGA-KL-8338-01A-11R-2314-13	hsa-mir-29b-2	3863.0	522.41114	Y
TCGA-KL-8338-01A-11R-2314-13	hsa-mir-29c	18459.0	2496.294911	Y
TCGA-KL-8338-01A-11R-2314-13	hsa-mir-300	0.0	0.0	N
TCGA-KL-8338-01A-11R-2314-13	hsa-mir-301a	13.0	1.758049	N
TCGA-KL-8338-01A-11R-2314-13	hsa-mir-301b	0.0	0.0	N
TCGA-KL-8338-01A-11R-2314-13	hsa-mir-302a	2.0	0.270469	N
TCGA-KL-8338-01A-11R-2314-13	hsa-mir-302b	4.0	0.540938	N
TCGA-KL-8338-01A-11R-2314-13	hsa-mir-302c	0.0	0.0	N
TCGA-KL-8338-01A-11R-2314-13	hsa-mir-302d	0.0	0.0	N
TCGA-KL-8338-01A-11R-2314-13	hsa-mir-302e	0.0	0.0	N
TCGA-KL-8338-01A-11R-2314-13	hsa-mir-302f	0.0	0.0	N
TCGA-KL-8338-01A-11R-2314-13	hsa-mir-3065	24.0	3.24563	N
TCGA-KL-8338-01A-11R-2314-13	hsa-mir-3074	15.0	2.028519	N
TCGA-KL-8338-01A-11R-2314-13	hsa-mir-30a	756670.0	102327.941396	Y
TCGA-KL-8338-01A-11R-2314-13	hsa-mir-30b	9006.0	1217.922529	Y
TCGA-KL-8338-01A-11R-2314-13	hsa-mir-30c-1	14.0	1.893284	N
TCGA-KL-8338-01A-11R-2314-13	hsa-mir-30c-2	8113.0	1097.158059	Y
TCGA-KL-8338-01A-11R-2314-13	hsa-mir-30d	226608.0	30645.235233	N
TCGA-KL-8338-01A-11R-2314-13	hsa-mir-30e	182788.0	24719.256415	Y
TCGA-KL-8338-01A-11R-2314-13	hsa-mir-31	67.0	9.060716	N
TCGA-KL-8338-01A-11R-2314-13	hsa-mir-3115	0.0	0.0	N
TCGA-KL-8338-01A-11R-2314-13	hsa-mir-3116-1	0.0	0.0	N
TCGA-KL-8338-01A-11R-2314-13	hsa-mir-3116-2	0.0	0.0	N
TCGA-KL-8338-01A-11R-2314-13	hsa-mir-3117	0.0	0.0	N
TCGA-KL-8338-01A-11R-2314-13	hsa-mir-3118-1	0.0	0.0	N
TCGA-KL-8338-01A-11R-2314-13	hsa-mir-3118-2	0.0	0.0	N
TCGA-KL-8338-01A-11R-2314-13	hsa-mir-3118-3	0.0	0.0	N
TCGA-KL-8338-01A-11R-2314-13	hsa-mir-3118-4	0.0	0.0	N
TCGA-KL-8338-01A-11R-2314-13	hsa-mir-3118-5	0.0	0.0	N
TCGA-KL-8338-01A-11R-2314-13	hsa-mir-3118-6	0.0	0.0	N
TCGA-KL-8338-01A-11R-2314-13	hsa-mir-3119-1	0.0	0.0	N
TCGA-KL-8338-01A-11R-2314-13	hsa-mir-3119-2	0.0	0.0	N
TCGA-KL-8338-01A-11R-2314-13	hsa-mir-3120	0.0	0.0	N
TCGA-KL-8338-01A-11R-2314-13	hsa-mir-3121	0.0	0.0	N
TCGA-KL-8338-01A-11R-2314-13	hsa-mir-3122	0.0	0.0	N
TCGA-KL-8338-01A-11R-2314-13	hsa-mir-3123	0.0	0.0	N
TCGA-KL-8338-01A-11R-2314-13	hsa-mir-3124	1.0	0.135235	N
TCGA-KL-8338-01A-11R-2314-13	hsa-mir-3125	0.0	0.0	N
TCGA-KL-8338-01A-11R-2314-13	hsa-mir-3126	0.0	0.0	N
TCGA-KL-8338-01A-11R-2314-13	hsa-mir-3127	5.0	0.676173	N
TCGA-KL-8338-01A-11R-2314-13	hsa-mir-3128	0.0	0.0	N
TCGA-KL-8338-01A-11R-2314-13	hsa-mir-3129	0.0	0.0	N
TCGA-KL-8338-01A-11R-2314-13	hsa-mir-3130-1	31.0	4.192272	N
TCGA-KL-8338-01A-11R-2314-13	hsa-mir-3130-2	0.0	0.0	N
TCGA-KL-8338-01A-11R-2314-13	hsa-mir-3131	0.0	0.0	N
TCGA-KL-8338-01A-11R-2314-13	hsa-mir-3132	0.0	0.0	N
TCGA-KL-8338-01A-11R-2314-13	hsa-mir-3133	0.0	0.0	N
TCGA-KL-8338-01A-11R-2314-13	hsa-mir-3134	0.0	0.0	N
TCGA-KL-8338-01A-11R-2314-13	hsa-mir-3135	0.0	0.0	N
TCGA-KL-8338-01A-11R-2314-13	hsa-mir-3136	1.0	0.135235	N
TCGA-KL-8338-01A-11R-2314-13	hsa-mir-3137	0.0	0.0	N
TCGA-KL-8338-01A-11R-2314-13	hsa-mir-3138	1.0	0.135235	N
TCGA-KL-8338-01A-11R-2314-13	hsa-mir-3139	1.0	0.135235	N
TCGA-KL-8338-01A-11R-2314-13	hsa-mir-3140	0.0	0.0	N
TCGA-KL-8338-01A-11R-2314-13	hsa-mir-3141	0.0	0.0	N
TCGA-KL-8338-01A-11R-2314-13	hsa-mir-3142	0.0	0.0	N
TCGA-KL-8338-01A-11R-2314-13	hsa-mir-3143	2.0	0.270469	N
TCGA-KL-8338-01A-11R-2314-13	hsa-mir-3144	5.0	0.676173	N
TCGA-KL-8338-01A-11R-2314-13	hsa-mir-3145	0.0	0.0	N
TCGA-KL-8338-01A-11R-2314-13	hsa-mir-3146	1.0	0.135235	N
TCGA-KL-8338-01A-11R-2314-13	hsa-mir-3147	0.0	0.0	N
TCGA-KL-8338-01A-11R-2314-13	hsa-mir-3148	0.0	0.0	N
TCGA-KL-8338-01A-11R-2314-13	hsa-mir-3149	0.0	0.0	N
TCGA-KL-8338-01A-11R-2314-13	hsa-mir-3150	1.0	0.135235	N
TCGA-KL-8338-01A-11R-2314-13	hsa-mir-3150b	0.0	0.0	N
TCGA-KL-8338-01A-11R-2314-13	hsa-mir-3151	0.0	0.0	N
TCGA-KL-8338-01A-11R-2314-13	hsa-mir-3152	7.0	0.946642	N
TCGA-KL-8338-01A-11R-2314-13	hsa-mir-3153	0.0	0.0	N
TCGA-KL-8338-01A-11R-2314-13	hsa-mir-3154	0.0	0.0	N
TCGA-KL-8338-01A-11R-2314-13	hsa-mir-3155	0.0	0.0	N
TCGA-KL-8338-01A-11R-2314-13	hsa-mir-3156-1	0.0	0.0	N
TCGA-KL-8338-01A-11R-2314-13	hsa-mir-3156-2	0.0	0.0	N
TCGA-KL-8338-01A-11R-2314-13	hsa-mir-3156-3	0.0	0.0	N
TCGA-KL-8338-01A-11R-2314-13	hsa-mir-3157	3.0	0.405704	N
TCGA-KL-8338-01A-11R-2314-13	hsa-mir-3158-1	0.0	0.0	N
TCGA-KL-8338-01A-11R-2314-13	hsa-mir-3158-2	0.0	0.0	N
TCGA-KL-8338-01A-11R-2314-13	hsa-mir-3159	0.0	0.0	N
TCGA-KL-8338-01A-11R-2314-13	hsa-mir-3160-1	2.0	0.270469	N
TCGA-KL-8338-01A-11R-2314-13	hsa-mir-3160-2	0.0	0.0	N
TCGA-KL-8338-01A-11R-2314-13	hsa-mir-3161	0.0	0.0	N
TCGA-KL-8338-01A-11R-2314-13	hsa-mir-3162	0.0	0.0	N
TCGA-KL-8338-01A-11R-2314-13	hsa-mir-3163	0.0	0.0	N
TCGA-KL-8338-01A-11R-2314-13	hsa-mir-3164	0.0	0.0	N
TCGA-KL-8338-01A-11R-2314-13	hsa-mir-3165	0.0	0.0	N
TCGA-KL-8338-01A-11R-2314-13	hsa-mir-3166	1.0	0.135235	N
TCGA-KL-8338-01A-11R-2314-13	hsa-mir-3167	0.0	0.0	N
TCGA-KL-8338-01A-11R-2314-13	hsa-mir-3168	0.0	0.0	N
TCGA-KL-8338-01A-11R-2314-13	hsa-mir-3169	0.0	0.0	N
TCGA-KL-8338-01A-11R-2314-13	hsa-mir-3170	0.0	0.0	N
TCGA-KL-8338-01A-11R-2314-13	hsa-mir-3171	0.0	0.0	N
TCGA-KL-8338-01A-11R-2314-13	hsa-mir-3173	1.0	0.135235	N
TCGA-KL-8338-01A-11R-2314-13	hsa-mir-3174	0.0	0.0	N
TCGA-KL-8338-01A-11R-2314-13	hsa-mir-3175	0.0	0.0	N
TCGA-KL-8338-01A-11R-2314-13	hsa-mir-3176	2.0	0.270469	N
TCGA-KL-8338-01A-11R-2314-13	hsa-mir-3177	0.0	0.0	N
TCGA-KL-8338-01A-11R-2314-13	hsa-mir-3178	0.0	0.0	N
TCGA-KL-8338-01A-11R-2314-13	hsa-mir-3179-1	0.0	0.0	N
TCGA-KL-8338-01A-11R-2314-13	hsa-mir-3179-2	0.0	0.0	N
TCGA-KL-8338-01A-11R-2314-13	hsa-mir-3179-3	0.0	0.0	N
TCGA-KL-8338-01A-11R-2314-13	hsa-mir-3180-1	0.0	0.0	N
TCGA-KL-8338-01A-11R-2314-13	hsa-mir-3180-2	0.0	0.0	N
TCGA-KL-8338-01A-11R-2314-13	hsa-mir-3180-3	0.0	0.0	N
TCGA-KL-8338-01A-11R-2314-13	hsa-mir-3180-4	1.0	0.135235	N
TCGA-KL-8338-01A-11R-2314-13	hsa-mir-3180-5	0.0	0.0	N
TCGA-KL-8338-01A-11R-2314-13	hsa-mir-3181	0.0	0.0	N
TCGA-KL-8338-01A-11R-2314-13	hsa-mir-3182	0.0	0.0	N
TCGA-KL-8338-01A-11R-2314-13	hsa-mir-3183	2.0	0.270469	N
TCGA-KL-8338-01A-11R-2314-13	hsa-mir-3184	0.0	0.0	N
TCGA-KL-8338-01A-11R-2314-13	hsa-mir-3185	0.0	0.0	N
TCGA-KL-8338-01A-11R-2314-13	hsa-mir-3186	0.0	0.0	N
TCGA-KL-8338-01A-11R-2314-13	hsa-mir-3187	0.0	0.0	N
TCGA-KL-8338-01A-11R-2314-13	hsa-mir-3188	1.0	0.135235	N
TCGA-KL-8338-01A-11R-2314-13	hsa-mir-3189	0.0	0.0	N
TCGA-KL-8338-01A-11R-2314-13	hsa-mir-3190	7.0	0.946642	N
TCGA-KL-8338-01A-11R-2314-13	hsa-mir-3191	5.0	0.676173	N
TCGA-KL-8338-01A-11R-2314-13	hsa-mir-3192	0.0	0.0	N
TCGA-KL-8338-01A-11R-2314-13	hsa-mir-3193	1.0	0.135235	N
TCGA-KL-8338-01A-11R-2314-13	hsa-mir-3194	2.0	0.270469	N
TCGA-KL-8338-01A-11R-2314-13	hsa-mir-3195	2.0	0.270469	N
TCGA-KL-8338-01A-11R-2314-13	hsa-mir-3196	0.0	0.0	N
TCGA-KL-8338-01A-11R-2314-13	hsa-mir-3197	0.0	0.0	N
TCGA-KL-8338-01A-11R-2314-13	hsa-mir-3198	0.0	0.0	N
TCGA-KL-8338-01A-11R-2314-13	hsa-mir-3199-1	2.0	0.270469	N
TCGA-KL-8338-01A-11R-2314-13	hsa-mir-3199-2	6.0	0.811407	N
TCGA-KL-8338-01A-11R-2314-13	hsa-mir-32	111.0	15.011037	N
TCGA-KL-8338-01A-11R-2314-13	hsa-mir-3200	6.0	0.811407	N
TCGA-KL-8338-01A-11R-2314-13	hsa-mir-3201	0.0	0.0	N
TCGA-KL-8338-01A-11R-2314-13	hsa-mir-3202-1	0.0	0.0	N
TCGA-KL-8338-01A-11R-2314-13	hsa-mir-3202-2	0.0	0.0	N
TCGA-KL-8338-01A-11R-2314-13	hsa-mir-320a	1075.0	145.377162	Y
TCGA-KL-8338-01A-11R-2314-13	hsa-mir-320b-1	0.0	0.0	N
TCGA-KL-8338-01A-11R-2314-13	hsa-mir-320b-2	10.0	1.352346	Y
TCGA-KL-8338-01A-11R-2314-13	hsa-mir-320c-1	1.0	0.135235	N
TCGA-KL-8338-01A-11R-2314-13	hsa-mir-320c-2	1.0	0.135235	N
TCGA-KL-8338-01A-11R-2314-13	hsa-mir-320d-1	1.0	0.135235	N
TCGA-KL-8338-01A-11R-2314-13	hsa-mir-320d-2	1.0	0.135235	N
TCGA-KL-8338-01A-11R-2314-13	hsa-mir-320e	0.0	0.0	N
TCGA-KL-8338-01A-11R-2314-13	hsa-mir-323	89.0	12.035877	N
TCGA-KL-8338-01A-11R-2314-13	hsa-mir-323b	110.0	14.875803	N
TCGA-KL-8338-01A-11R-2314-13	hsa-mir-324	203.0	27.452618	N
TCGA-KL-8338-01A-11R-2314-13	hsa-mir-325	0.0	0.0	N
TCGA-KL-8338-01A-11R-2314-13	hsa-mir-326	15.0	2.028519	N
TCGA-KL-8338-01A-11R-2314-13	hsa-mir-328	295.0	39.894198	N
TCGA-KL-8338-01A-11R-2314-13	hsa-mir-329-1	1.0	0.135235	N
TCGA-KL-8338-01A-11R-2314-13	hsa-mir-329-2	5.0	0.676173	N
TCGA-KL-8338-01A-11R-2314-13	hsa-mir-330	93.0	12.576815	N
TCGA-KL-8338-01A-11R-2314-13	hsa-mir-331	143.0	19.338543	N
TCGA-KL-8338-01A-11R-2314-13	hsa-mir-335	40.0	5.409383	N
TCGA-KL-8338-01A-11R-2314-13	hsa-mir-337	18.0	2.434222	N
TCGA-KL-8338-01A-11R-2314-13	hsa-mir-338	1076.0	145.512396	N
TCGA-KL-8338-01A-11R-2314-13	hsa-mir-339	120.0	16.228148	N
TCGA-KL-8338-01A-11R-2314-13	hsa-mir-33a	258.0	34.890519	N
TCGA-KL-8338-01A-11R-2314-13	hsa-mir-33b	18.0	2.434222	N
TCGA-KL-8338-01A-11R-2314-13	hsa-mir-340	97.0	13.117753	N
TCGA-KL-8338-01A-11R-2314-13	hsa-mir-342	243.0	32.862	N
TCGA-KL-8338-01A-11R-2314-13	hsa-mir-345	43.0	5.815086	N
TCGA-KL-8338-01A-11R-2314-13	hsa-mir-346	0.0	0.0	N
TCGA-KL-8338-01A-11R-2314-13	hsa-mir-34a	299.0	40.435136	N
TCGA-KL-8338-01A-11R-2314-13	hsa-mir-34b	4.0	0.540938	N
TCGA-KL-8338-01A-11R-2314-13	hsa-mir-34c	36.0	4.868444	N
TCGA-KL-8338-01A-11R-2314-13	hsa-mir-3605	7.0	0.946642	N
TCGA-KL-8338-01A-11R-2314-13	hsa-mir-3606	0.0	0.0	N
TCGA-KL-8338-01A-11R-2314-13	hsa-mir-3607	336.0	45.438815	N
TCGA-KL-8338-01A-11R-2314-13	hsa-mir-3609	10.0	1.352346	N
TCGA-KL-8338-01A-11R-2314-13	hsa-mir-361	3244.0	438.700942	N
TCGA-KL-8338-01A-11R-2314-13	hsa-mir-3610	0.0	0.0	N
TCGA-KL-8338-01A-11R-2314-13	hsa-mir-3611	0.0	0.0	N
TCGA-KL-8338-01A-11R-2314-13	hsa-mir-3612	0.0	0.0	N
TCGA-KL-8338-01A-11R-2314-13	hsa-mir-3613	68.0	9.195951	N
TCGA-KL-8338-01A-11R-2314-13	hsa-mir-3614	7.0	0.946642	N
TCGA-KL-8338-01A-11R-2314-13	hsa-mir-3615	18.0	2.434222	N
TCGA-KL-8338-01A-11R-2314-13	hsa-mir-3616	0.0	0.0	N
TCGA-KL-8338-01A-11R-2314-13	hsa-mir-3617	0.0	0.0	N
TCGA-KL-8338-01A-11R-2314-13	hsa-mir-3618	1.0	0.135235	N
TCGA-KL-8338-01A-11R-2314-13	hsa-mir-3619	1.0	0.135235	N
TCGA-KL-8338-01A-11R-2314-13	hsa-mir-362	336.0	45.438815	N
TCGA-KL-8338-01A-11R-2314-13	hsa-mir-3620	1.0	0.135235	N
TCGA-KL-8338-01A-11R-2314-13	hsa-mir-3621	0.0	0.0	N
TCGA-KL-8338-01A-11R-2314-13	hsa-mir-3622a	0.0	0.0	N
TCGA-KL-8338-01A-11R-2314-13	hsa-mir-3622b	0.0	0.0	N
TCGA-KL-8338-01A-11R-2314-13	hsa-mir-363	124.0	16.769087	N
TCGA-KL-8338-01A-11R-2314-13	hsa-mir-3646	0.0	0.0	N
TCGA-KL-8338-01A-11R-2314-13	hsa-mir-3647	37.0	5.003679	N
TCGA-KL-8338-01A-11R-2314-13	hsa-mir-3648	5.0	0.676173	N
TCGA-KL-8338-01A-11R-2314-13	hsa-mir-3649	0.0	0.0	N
TCGA-KL-8338-01A-11R-2314-13	hsa-mir-365-1	188.0	25.424099	N
TCGA-KL-8338-01A-11R-2314-13	hsa-mir-365-2	183.0	24.747926	N
TCGA-KL-8338-01A-11R-2314-13	hsa-mir-3650	0.0	0.0	N
TCGA-KL-8338-01A-11R-2314-13	hsa-mir-3651	4.0	0.540938	N
TCGA-KL-8338-01A-11R-2314-13	hsa-mir-3652	0.0	0.0	N
TCGA-KL-8338-01A-11R-2314-13	hsa-mir-3653	64.0	8.655012	N
TCGA-KL-8338-01A-11R-2314-13	hsa-mir-3654	0.0	0.0	N
TCGA-KL-8338-01A-11R-2314-13	hsa-mir-3655	0.0	0.0	N
TCGA-KL-8338-01A-11R-2314-13	hsa-mir-3656	0.0	0.0	N
TCGA-KL-8338-01A-11R-2314-13	hsa-mir-3657	0.0	0.0	N
TCGA-KL-8338-01A-11R-2314-13	hsa-mir-3658	0.0	0.0	N
TCGA-KL-8338-01A-11R-2314-13	hsa-mir-3659	0.0	0.0	N
TCGA-KL-8338-01A-11R-2314-13	hsa-mir-3660	0.0	0.0	N
TCGA-KL-8338-01A-11R-2314-13	hsa-mir-3661	0.0	0.0	N
TCGA-KL-8338-01A-11R-2314-13	hsa-mir-3662	0.0	0.0	N
TCGA-KL-8338-01A-11R-2314-13	hsa-mir-3663	0.0	0.0	N
TCGA-KL-8338-01A-11R-2314-13	hsa-mir-3664	2.0	0.270469	N
TCGA-KL-8338-01A-11R-2314-13	hsa-mir-3665	0.0	0.0	N
TCGA-KL-8338-01A-11R-2314-13	hsa-mir-3666	0.0	0.0	N
TCGA-KL-8338-01A-11R-2314-13	hsa-mir-3667	0.0	0.0	N
TCGA-KL-8338-01A-11R-2314-13	hsa-mir-3668	0.0	0.0	N
TCGA-KL-8338-01A-11R-2314-13	hsa-mir-3669	0.0	0.0	N
TCGA-KL-8338-01A-11R-2314-13	hsa-mir-367	0.0	0.0	N
TCGA-KL-8338-01A-11R-2314-13	hsa-mir-3670	0.0	0.0	N
TCGA-KL-8338-01A-11R-2314-13	hsa-mir-3671	0.0	0.0	N
TCGA-KL-8338-01A-11R-2314-13	hsa-mir-3672	0.0	0.0	N
TCGA-KL-8338-01A-11R-2314-13	hsa-mir-3673	0.0	0.0	N
TCGA-KL-8338-01A-11R-2314-13	hsa-mir-3674	0.0	0.0	N
TCGA-KL-8338-01A-11R-2314-13	hsa-mir-3675	0.0	0.0	N
TCGA-KL-8338-01A-11R-2314-13	hsa-mir-3676	46.0	6.22079	N
TCGA-KL-8338-01A-11R-2314-13	hsa-mir-3677	19.0	2.569457	N
TCGA-KL-8338-01A-11R-2314-13	hsa-mir-3678	1.0	0.135235	N
TCGA-KL-8338-01A-11R-2314-13	hsa-mir-3679	0.0	0.0	N
TCGA-KL-8338-01A-11R-2314-13	hsa-mir-3680	1.0	0.135235	N
TCGA-KL-8338-01A-11R-2314-13	hsa-mir-3681	0.0	0.0	N
TCGA-KL-8338-01A-11R-2314-13	hsa-mir-3682	7.0	0.946642	N
TCGA-KL-8338-01A-11R-2314-13	hsa-mir-3683	0.0	0.0	N
TCGA-KL-8338-01A-11R-2314-13	hsa-mir-3684	7.0	0.946642	N
TCGA-KL-8338-01A-11R-2314-13	hsa-mir-3685	0.0	0.0	N
TCGA-KL-8338-01A-11R-2314-13	hsa-mir-3686	0.0	0.0	N
TCGA-KL-8338-01A-11R-2314-13	hsa-mir-3687	1.0	0.135235	N
TCGA-KL-8338-01A-11R-2314-13	hsa-mir-3688	3.0	0.405704	N
TCGA-KL-8338-01A-11R-2314-13	hsa-mir-3689a	0.0	0.0	N
TCGA-KL-8338-01A-11R-2314-13	hsa-mir-3689b	0.0	0.0	N
TCGA-KL-8338-01A-11R-2314-13	hsa-mir-369	27.0	3.651333	N
TCGA-KL-8338-01A-11R-2314-13	hsa-mir-3690	8.0	1.081877	N
TCGA-KL-8338-01A-11R-2314-13	hsa-mir-3691	0.0	0.0	N
TCGA-KL-8338-01A-11R-2314-13	hsa-mir-3692	0.0	0.0	N
TCGA-KL-8338-01A-11R-2314-13	hsa-mir-370	194.0	26.235506	N
TCGA-KL-8338-01A-11R-2314-13	hsa-mir-371	9.0	1.217111	N
TCGA-KL-8338-01A-11R-2314-13	hsa-mir-3713	0.0	0.0	N
TCGA-KL-8338-01A-11R-2314-13	hsa-mir-3714	0.0	0.0	N
TCGA-KL-8338-01A-11R-2314-13	hsa-mir-372	19.0	2.569457	N
TCGA-KL-8338-01A-11R-2314-13	hsa-mir-373	3.0	0.405704	N
TCGA-KL-8338-01A-11R-2314-13	hsa-mir-374a	3294.0	445.462671	N
TCGA-KL-8338-01A-11R-2314-13	hsa-mir-374b	331.0	44.762642	Y
TCGA-KL-8338-01A-11R-2314-13	hsa-mir-374c	2.0	0.270469	Y
TCGA-KL-8338-01A-11R-2314-13	hsa-mir-375	1439.0	194.602545	N
TCGA-KL-8338-01A-11R-2314-13	hsa-mir-376a-1	2.0	0.270469	N
TCGA-KL-8338-01A-11R-2314-13	hsa-mir-376a-2	1.0	0.135235	N
TCGA-KL-8338-01A-11R-2314-13	hsa-mir-376b	0.0	0.0	N
TCGA-KL-8338-01A-11R-2314-13	hsa-mir-376c	9.0	1.217111	N
TCGA-KL-8338-01A-11R-2314-13	hsa-mir-377	8.0	1.081877	N
TCGA-KL-8338-01A-11R-2314-13	hsa-mir-378	2553.0	345.253855	N
TCGA-KL-8338-01A-11R-2314-13	hsa-mir-378b	0.0	0.0	N
TCGA-KL-8338-01A-11R-2314-13	hsa-mir-378c	49.0	6.626494	N
TCGA-KL-8338-01A-11R-2314-13	hsa-mir-379	3365.0	455.064325	N
TCGA-KL-8338-01A-11R-2314-13	hsa-mir-380	16.0	2.163753	N
TCGA-KL-8338-01A-11R-2314-13	hsa-mir-381	102.0	13.793926	N
TCGA-KL-8338-01A-11R-2314-13	hsa-mir-382	84.0	11.359704	N
TCGA-KL-8338-01A-11R-2314-13	hsa-mir-383	0.0	0.0	N
TCGA-KL-8338-01A-11R-2314-13	hsa-mir-384	0.0	0.0	N
TCGA-KL-8338-01A-11R-2314-13	hsa-mir-3907	0.0	0.0	N
TCGA-KL-8338-01A-11R-2314-13	hsa-mir-3908	0.0	0.0	N
TCGA-KL-8338-01A-11R-2314-13	hsa-mir-3909	8.0	1.081877	N
TCGA-KL-8338-01A-11R-2314-13	hsa-mir-3910-1	0.0	0.0	N
TCGA-KL-8338-01A-11R-2314-13	hsa-mir-3910-2	0.0	0.0	N
TCGA-KL-8338-01A-11R-2314-13	hsa-mir-3911	0.0	0.0	N
TCGA-KL-8338-01A-11R-2314-13	hsa-mir-3912	10.0	1.352346	N
TCGA-KL-8338-01A-11R-2314-13	hsa-mir-3913-1	26.0	3.516099	N
TCGA-KL-8338-01A-11R-2314-13	hsa-mir-3913-2	0.0	0.0	N
TCGA-KL-8338-01A-11R-2314-13	hsa-mir-3914-1	0.0	0.0	N
TCGA-KL-8338-01A-11R-2314-13	hsa-mir-3914-2	0.0	0.0	N
TCGA-KL-8338-01A-11R-2314-13	hsa-mir-3915	0.0	0.0	N
TCGA-KL-8338-01A-11R-2314-13	hsa-mir-3916	0.0	0.0	N
TCGA-KL-8338-01A-11R-2314-13	hsa-mir-3917	1.0	0.135235	N
TCGA-KL-8338-01A-11R-2314-13	hsa-mir-3918	0.0	0.0	N
TCGA-KL-8338-01A-11R-2314-13	hsa-mir-3919	1.0	0.135235	N
TCGA-KL-8338-01A-11R-2314-13	hsa-mir-3920	0.0	0.0	N
TCGA-KL-8338-01A-11R-2314-13	hsa-mir-3921	0.0	0.0	N
TCGA-KL-8338-01A-11R-2314-13	hsa-mir-3922	0.0	0.0	N
TCGA-KL-8338-01A-11R-2314-13	hsa-mir-3923	0.0	0.0	N
TCGA-KL-8338-01A-11R-2314-13	hsa-mir-3924	0.0	0.0	N
TCGA-KL-8338-01A-11R-2314-13	hsa-mir-3925	0.0	0.0	N
TCGA-KL-8338-01A-11R-2314-13	hsa-mir-3926-1	0.0	0.0	N
TCGA-KL-8338-01A-11R-2314-13	hsa-mir-3926-2	0.0	0.0	N
TCGA-KL-8338-01A-11R-2314-13	hsa-mir-3927	0.0	0.0	N
TCGA-KL-8338-01A-11R-2314-13	hsa-mir-3928	4.0	0.540938	N
TCGA-KL-8338-01A-11R-2314-13	hsa-mir-3929	0.0	0.0	N
TCGA-KL-8338-01A-11R-2314-13	hsa-mir-3934	1.0	0.135235	N
TCGA-KL-8338-01A-11R-2314-13	hsa-mir-3935	0.0	0.0	N
TCGA-KL-8338-01A-11R-2314-13	hsa-mir-3936	0.0	0.0	N
TCGA-KL-8338-01A-11R-2314-13	hsa-mir-3937	0.0	0.0	N
TCGA-KL-8338-01A-11R-2314-13	hsa-mir-3938	0.0	0.0	N
TCGA-KL-8338-01A-11R-2314-13	hsa-mir-3939	0.0	0.0	N
TCGA-KL-8338-01A-11R-2314-13	hsa-mir-3940	5.0	0.676173	N
TCGA-KL-8338-01A-11R-2314-13	hsa-mir-3941	2.0	0.270469	N
TCGA-KL-8338-01A-11R-2314-13	hsa-mir-3942	3.0	0.405704	N
TCGA-KL-8338-01A-11R-2314-13	hsa-mir-3943	0.0	0.0	N
TCGA-KL-8338-01A-11R-2314-13	hsa-mir-3944	0.0	0.0	N
TCGA-KL-8338-01A-11R-2314-13	hsa-mir-3945	0.0	0.0	N
TCGA-KL-8338-01A-11R-2314-13	hsa-mir-409	157.0	21.231827	N
TCGA-KL-8338-01A-11R-2314-13	hsa-mir-410	245.0	33.132469	N
TCGA-KL-8338-01A-11R-2314-13	hsa-mir-411	24.0	3.24563	N
TCGA-KL-8338-01A-11R-2314-13	hsa-mir-412	23.0	3.110395	N
TCGA-KL-8338-01A-11R-2314-13	hsa-mir-421	27.0	3.651333	N
TCGA-KL-8338-01A-11R-2314-13	hsa-mir-422a	0.0	0.0	N
TCGA-KL-8338-01A-11R-2314-13	hsa-mir-423	662.0	89.525285	N
TCGA-KL-8338-01A-11R-2314-13	hsa-mir-424	842.0	113.867507	N
TCGA-KL-8338-01A-11R-2314-13	hsa-mir-425	735.0	99.397408	N
TCGA-KL-8338-01A-11R-2314-13	hsa-mir-4251	0.0	0.0	N
TCGA-KL-8338-01A-11R-2314-13	hsa-mir-4252	0.0	0.0	N
TCGA-KL-8338-01A-11R-2314-13	hsa-mir-4253	0.0	0.0	N
TCGA-KL-8338-01A-11R-2314-13	hsa-mir-4254	0.0	0.0	N
TCGA-KL-8338-01A-11R-2314-13	hsa-mir-4255	0.0	0.0	N
TCGA-KL-8338-01A-11R-2314-13	hsa-mir-4256	0.0	0.0	N
TCGA-KL-8338-01A-11R-2314-13	hsa-mir-4257	0.0	0.0	N
TCGA-KL-8338-01A-11R-2314-13	hsa-mir-4258	0.0	0.0	N
TCGA-KL-8338-01A-11R-2314-13	hsa-mir-4259	0.0	0.0	N
TCGA-KL-8338-01A-11R-2314-13	hsa-mir-4260	0.0	0.0	N
TCGA-KL-8338-01A-11R-2314-13	hsa-mir-4261	0.0	0.0	N
TCGA-KL-8338-01A-11R-2314-13	hsa-mir-4262	0.0	0.0	N
TCGA-KL-8338-01A-11R-2314-13	hsa-mir-4263	0.0	0.0	N
TCGA-KL-8338-01A-11R-2314-13	hsa-mir-4264	0.0	0.0	N
TCGA-KL-8338-01A-11R-2314-13	hsa-mir-4265	0.0	0.0	N
TCGA-KL-8338-01A-11R-2314-13	hsa-mir-4266	0.0	0.0	N
TCGA-KL-8338-01A-11R-2314-13	hsa-mir-4267	0.0	0.0	N
TCGA-KL-8338-01A-11R-2314-13	hsa-mir-4268	0.0	0.0	N
TCGA-KL-8338-01A-11R-2314-13	hsa-mir-4269	0.0	0.0	N
TCGA-KL-8338-01A-11R-2314-13	hsa-mir-4270	0.0	0.0	N
TCGA-KL-8338-01A-11R-2314-13	hsa-mir-4271	0.0	0.0	N
TCGA-KL-8338-01A-11R-2314-13	hsa-mir-4272	0.0	0.0	N
TCGA-KL-8338-01A-11R-2314-13	hsa-mir-4273	0.0	0.0	N
TCGA-KL-8338-01A-11R-2314-13	hsa-mir-4274	0.0	0.0	N
TCGA-KL-8338-01A-11R-2314-13	hsa-mir-4275	0.0	0.0	N
TCGA-KL-8338-01A-11R-2314-13	hsa-mir-4276	0.0	0.0	N
TCGA-KL-8338-01A-11R-2314-13	hsa-mir-4277	0.0	0.0	N
TCGA-KL-8338-01A-11R-2314-13	hsa-mir-4278	0.0	0.0	N
TCGA-KL-8338-01A-11R-2314-13	hsa-mir-4279	0.0	0.0	N
TCGA-KL-8338-01A-11R-2314-13	hsa-mir-4280	0.0	0.0	N
TCGA-KL-8338-01A-11R-2314-13	hsa-mir-4281	0.0	0.0	N
TCGA-KL-8338-01A-11R-2314-13	hsa-mir-4282	0.0	0.0	N
TCGA-KL-8338-01A-11R-2314-13	hsa-mir-4283-1	0.0	0.0	N
TCGA-KL-8338-01A-11R-2314-13	hsa-mir-4283-2	0.0	0.0	N
TCGA-KL-8338-01A-11R-2314-13	hsa-mir-4284	0.0	0.0	N
TCGA-KL-8338-01A-11R-2314-13	hsa-mir-4285	0.0	0.0	N
TCGA-KL-8338-01A-11R-2314-13	hsa-mir-4286	0.0	0.0	N
TCGA-KL-8338-01A-11R-2314-13	hsa-mir-4287	0.0	0.0	N
TCGA-KL-8338-01A-11R-2314-13	hsa-mir-4288	0.0	0.0	N
TCGA-KL-8338-01A-11R-2314-13	hsa-mir-4289	0.0	0.0	N
TCGA-KL-8338-01A-11R-2314-13	hsa-mir-429	302.0	40.84084	N
TCGA-KL-8338-01A-11R-2314-13	hsa-mir-4290	0.0	0.0	N
TCGA-KL-8338-01A-11R-2314-13	hsa-mir-4291	0.0	0.0	N
TCGA-KL-8338-01A-11R-2314-13	hsa-mir-4292	0.0	0.0	N
TCGA-KL-8338-01A-11R-2314-13	hsa-mir-4293	0.0	0.0	N
TCGA-KL-8338-01A-11R-2314-13	hsa-mir-4294	0.0	0.0	N
TCGA-KL-8338-01A-11R-2314-13	hsa-mir-4295	0.0	0.0	N
TCGA-KL-8338-01A-11R-2314-13	hsa-mir-4296	0.0	0.0	N
TCGA-KL-8338-01A-11R-2314-13	hsa-mir-4297	0.0	0.0	N
TCGA-KL-8338-01A-11R-2314-13	hsa-mir-4298	0.0	0.0	N
TCGA-KL-8338-01A-11R-2314-13	hsa-mir-4299	0.0	0.0	N
TCGA-KL-8338-01A-11R-2314-13	hsa-mir-4300	0.0	0.0	N
TCGA-KL-8338-01A-11R-2314-13	hsa-mir-4301	0.0	0.0	N
TCGA-KL-8338-01A-11R-2314-13	hsa-mir-4302	0.0	0.0	N
TCGA-KL-8338-01A-11R-2314-13	hsa-mir-4303	0.0	0.0	N
TCGA-KL-8338-01A-11R-2314-13	hsa-mir-4304	0.0	0.0	N
TCGA-KL-8338-01A-11R-2314-13	hsa-mir-4305	0.0	0.0	N
TCGA-KL-8338-01A-11R-2314-13	hsa-mir-4306	0.0	0.0	N
TCGA-KL-8338-01A-11R-2314-13	hsa-mir-4307	0.0	0.0	N
TCGA-KL-8338-01A-11R-2314-13	hsa-mir-4308	0.0	0.0	N
TCGA-KL-8338-01A-11R-2314-13	hsa-mir-4309	0.0	0.0	N
TCGA-KL-8338-01A-11R-2314-13	hsa-mir-431	146.0	19.744247	N
TCGA-KL-8338-01A-11R-2314-13	hsa-mir-4310	0.0	0.0	N
TCGA-KL-8338-01A-11R-2314-13	hsa-mir-4311	0.0	0.0	N
TCGA-KL-8338-01A-11R-2314-13	hsa-mir-4312	0.0	0.0	N
TCGA-KL-8338-01A-11R-2314-13	hsa-mir-4313	0.0	0.0	N
TCGA-KL-8338-01A-11R-2314-13	hsa-mir-4314	0.0	0.0	N
TCGA-KL-8338-01A-11R-2314-13	hsa-mir-4315-1	0.0	0.0	N
TCGA-KL-8338-01A-11R-2314-13	hsa-mir-4315-2	0.0	0.0	N
TCGA-KL-8338-01A-11R-2314-13	hsa-mir-4316	0.0	0.0	N
TCGA-KL-8338-01A-11R-2314-13	hsa-mir-4317	0.0	0.0	N
TCGA-KL-8338-01A-11R-2314-13	hsa-mir-4318	0.0	0.0	N
TCGA-KL-8338-01A-11R-2314-13	hsa-mir-4319	0.0	0.0	N
TCGA-KL-8338-01A-11R-2314-13	hsa-mir-432	110.0	14.875803	N
TCGA-KL-8338-01A-11R-2314-13	hsa-mir-4320	0.0	0.0	N
TCGA-KL-8338-01A-11R-2314-13	hsa-mir-4321	0.0	0.0	N
TCGA-KL-8338-01A-11R-2314-13	hsa-mir-4322	0.0	0.0	N
TCGA-KL-8338-01A-11R-2314-13	hsa-mir-4323	0.0	0.0	N
TCGA-KL-8338-01A-11R-2314-13	hsa-mir-4324	0.0	0.0	N
TCGA-KL-8338-01A-11R-2314-13	hsa-mir-4325	0.0	0.0	N
TCGA-KL-8338-01A-11R-2314-13	hsa-mir-4326	0.0	0.0	N
TCGA-KL-8338-01A-11R-2314-13	hsa-mir-4327	0.0	0.0	N
TCGA-KL-8338-01A-11R-2314-13	hsa-mir-4328	0.0	0.0	N
TCGA-KL-8338-01A-11R-2314-13	hsa-mir-4329	0.0	0.0	N
TCGA-KL-8338-01A-11R-2314-13	hsa-mir-433	55.0	7.437901	N
TCGA-KL-8338-01A-11R-2314-13	hsa-mir-4330	0.0	0.0	N
TCGA-KL-8338-01A-11R-2314-13	hsa-mir-448	0.0	0.0	N
TCGA-KL-8338-01A-11R-2314-13	hsa-mir-449a	1.0	0.135235	N
TCGA-KL-8338-01A-11R-2314-13	hsa-mir-449b	0.0	0.0	N
TCGA-KL-8338-01A-11R-2314-13	hsa-mir-449c	0.0	0.0	N
TCGA-KL-8338-01A-11R-2314-13	hsa-mir-450a-1	15.0	2.028519	N
TCGA-KL-8338-01A-11R-2314-13	hsa-mir-450a-2	19.0	2.569457	N
TCGA-KL-8338-01A-11R-2314-13	hsa-mir-450b	82.0	11.089235	N
TCGA-KL-8338-01A-11R-2314-13	hsa-mir-451	29405.0	3976.572504	N
TCGA-KL-8338-01A-11R-2314-13	hsa-mir-452	165.0	22.313704	N
TCGA-KL-8338-01A-11R-2314-13	hsa-mir-454	19.0	2.569457	N
TCGA-KL-8338-01A-11R-2314-13	hsa-mir-455	147.0	19.879482	N
TCGA-KL-8338-01A-11R-2314-13	hsa-mir-466	2.0	0.270469	N
TCGA-KL-8338-01A-11R-2314-13	hsa-mir-483	13.0	1.758049	N
TCGA-KL-8338-01A-11R-2314-13	hsa-mir-484	300.0	40.570371	N
TCGA-KL-8338-01A-11R-2314-13	hsa-mir-485	15.0	2.028519	N
TCGA-KL-8338-01A-11R-2314-13	hsa-mir-486	15399.0	2082.477129	N
TCGA-KL-8338-01A-11R-2314-13	hsa-mir-487a	5.0	0.676173	N
TCGA-KL-8338-01A-11R-2314-13	hsa-mir-487b	61.0	8.249309	N
TCGA-KL-8338-01A-11R-2314-13	hsa-mir-488	6.0	0.811407	N
TCGA-KL-8338-01A-11R-2314-13	hsa-mir-489	3.0	0.405704	N
TCGA-KL-8338-01A-11R-2314-13	hsa-mir-490	79.0	10.683531	N
TCGA-KL-8338-01A-11R-2314-13	hsa-mir-491	14.0	1.893284	N
TCGA-KL-8338-01A-11R-2314-13	hsa-mir-492	0.0	0.0	N
TCGA-KL-8338-01A-11R-2314-13	hsa-mir-493	24.0	3.24563	N
TCGA-KL-8338-01A-11R-2314-13	hsa-mir-494	0.0	0.0	N
TCGA-KL-8338-01A-11R-2314-13	hsa-mir-495	9.0	1.217111	N
TCGA-KL-8338-01A-11R-2314-13	hsa-mir-496	28.0	3.786568	N
TCGA-KL-8338-01A-11R-2314-13	hsa-mir-497	41.0	5.544617	N
TCGA-KL-8338-01A-11R-2314-13	hsa-mir-498	0.0	0.0	N
TCGA-KL-8338-01A-11R-2314-13	hsa-mir-499	2.0	0.270469	N
TCGA-KL-8338-01A-11R-2314-13	hsa-mir-500a	2914.0	394.073534	Y
TCGA-KL-8338-01A-11R-2314-13	hsa-mir-500b	114.0	15.416741	Y
TCGA-KL-8338-01A-11R-2314-13	hsa-mir-501	482.0	65.183062	N
TCGA-KL-8338-01A-11R-2314-13	hsa-mir-502	326.0	44.08647	Y
TCGA-KL-8338-01A-11R-2314-13	hsa-mir-503	40.0	5.409383	N
TCGA-KL-8338-01A-11R-2314-13	hsa-mir-504	22.0	2.975161	N
TCGA-KL-8338-01A-11R-2314-13	hsa-mir-505	83.0	11.224469	N
TCGA-KL-8338-01A-11R-2314-13	hsa-mir-506	6.0	0.811407	N
TCGA-KL-8338-01A-11R-2314-13	hsa-mir-507	0.0	0.0	N
TCGA-KL-8338-01A-11R-2314-13	hsa-mir-508	192.0	25.965037	N
TCGA-KL-8338-01A-11R-2314-13	hsa-mir-509-1	34.0	4.597975	N
TCGA-KL-8338-01A-11R-2314-13	hsa-mir-509-2	28.0	3.786568	N
TCGA-KL-8338-01A-11R-2314-13	hsa-mir-509-3	29.0	3.921803	N
TCGA-KL-8338-01A-11R-2314-13	hsa-mir-510	0.0	0.0	N
TCGA-KL-8338-01A-11R-2314-13	hsa-mir-511-1	10.0	1.352346	N
TCGA-KL-8338-01A-11R-2314-13	hsa-mir-511-2	9.0	1.217111	N
TCGA-KL-8338-01A-11R-2314-13	hsa-mir-512-1	0.0	0.0	N
TCGA-KL-8338-01A-11R-2314-13	hsa-mir-512-2	0.0	0.0	N
TCGA-KL-8338-01A-11R-2314-13	hsa-mir-513a-1	0.0	0.0	N
TCGA-KL-8338-01A-11R-2314-13	hsa-mir-513a-2	1.0	0.135235	N
TCGA-KL-8338-01A-11R-2314-13	hsa-mir-513b	0.0	0.0	N
TCGA-KL-8338-01A-11R-2314-13	hsa-mir-513c	1.0	0.135235	N
TCGA-KL-8338-01A-11R-2314-13	hsa-mir-514-1	31.0	4.192272	N
TCGA-KL-8338-01A-11R-2314-13	hsa-mir-514-2	35.0	4.73321	N
TCGA-KL-8338-01A-11R-2314-13	hsa-mir-514-3	25.0	3.380864	N
TCGA-KL-8338-01A-11R-2314-13	hsa-mir-514b	0.0	0.0	N
TCGA-KL-8338-01A-11R-2314-13	hsa-mir-515-1	0.0	0.0	N
TCGA-KL-8338-01A-11R-2314-13	hsa-mir-515-2	0.0	0.0	N
TCGA-KL-8338-01A-11R-2314-13	hsa-mir-516a-1	0.0	0.0	N
TCGA-KL-8338-01A-11R-2314-13	hsa-mir-516a-2	0.0	0.0	N
TCGA-KL-8338-01A-11R-2314-13	hsa-mir-516b-1	0.0	0.0	N
TCGA-KL-8338-01A-11R-2314-13	hsa-mir-516b-2	0.0	0.0	N
TCGA-KL-8338-01A-11R-2314-13	hsa-mir-517a	0.0	0.0	N
TCGA-KL-8338-01A-11R-2314-13	hsa-mir-517b	0.0	0.0	N
TCGA-KL-8338-01A-11R-2314-13	hsa-mir-517c	0.0	0.0	N
TCGA-KL-8338-01A-11R-2314-13	hsa-mir-518a-1	0.0	0.0	N
TCGA-KL-8338-01A-11R-2314-13	hsa-mir-518a-2	0.0	0.0	N
TCGA-KL-8338-01A-11R-2314-13	hsa-mir-518b	0.0	0.0	N
TCGA-KL-8338-01A-11R-2314-13	hsa-mir-518c	0.0	0.0	N
TCGA-KL-8338-01A-11R-2314-13	hsa-mir-518d	0.0	0.0	N
TCGA-KL-8338-01A-11R-2314-13	hsa-mir-518e	0.0	0.0	N
TCGA-KL-8338-01A-11R-2314-13	hsa-mir-518f	0.0	0.0	N
TCGA-KL-8338-01A-11R-2314-13	hsa-mir-519a-1	0.0	0.0	N
TCGA-KL-8338-01A-11R-2314-13	hsa-mir-519a-2	0.0	0.0	N
TCGA-KL-8338-01A-11R-2314-13	hsa-mir-519b	0.0	0.0	N
TCGA-KL-8338-01A-11R-2314-13	hsa-mir-519c	0.0	0.0	N
TCGA-KL-8338-01A-11R-2314-13	hsa-mir-519d	0.0	0.0	N
TCGA-KL-8338-01A-11R-2314-13	hsa-mir-519e	0.0	0.0	N
TCGA-KL-8338-01A-11R-2314-13	hsa-mir-520a	3.0	0.405704	N
TCGA-KL-8338-01A-11R-2314-13	hsa-mir-520b	0.0	0.0	N
TCGA-KL-8338-01A-11R-2314-13	hsa-mir-520c	0.0	0.0	N
TCGA-KL-8338-01A-11R-2314-13	hsa-mir-520d	0.0	0.0	N
TCGA-KL-8338-01A-11R-2314-13	hsa-mir-520e	0.0	0.0	N
TCGA-KL-8338-01A-11R-2314-13	hsa-mir-520f	0.0	0.0	N
TCGA-KL-8338-01A-11R-2314-13	hsa-mir-520g	0.0	0.0	N
TCGA-KL-8338-01A-11R-2314-13	hsa-mir-520h	0.0	0.0	N
TCGA-KL-8338-01A-11R-2314-13	hsa-mir-521-1	0.0	0.0	N
TCGA-KL-8338-01A-11R-2314-13	hsa-mir-521-2	0.0	0.0	N
TCGA-KL-8338-01A-11R-2314-13	hsa-mir-522	0.0	0.0	N
TCGA-KL-8338-01A-11R-2314-13	hsa-mir-523	0.0	0.0	N
TCGA-KL-8338-01A-11R-2314-13	hsa-mir-524	1.0	0.135235	N
TCGA-KL-8338-01A-11R-2314-13	hsa-mir-525	0.0	0.0	N
TCGA-KL-8338-01A-11R-2314-13	hsa-mir-526a-1	0.0	0.0	N
TCGA-KL-8338-01A-11R-2314-13	hsa-mir-526a-2	0.0	0.0	N
TCGA-KL-8338-01A-11R-2314-13	hsa-mir-526b	1.0	0.135235	N
TCGA-KL-8338-01A-11R-2314-13	hsa-mir-527	0.0	0.0	N
TCGA-KL-8338-01A-11R-2314-13	hsa-mir-532	43778.0	5920.298966	N
TCGA-KL-8338-01A-11R-2314-13	hsa-mir-539	56.0	7.573136	N
TCGA-KL-8338-01A-11R-2314-13	hsa-mir-541	11.0	1.48758	N
TCGA-KL-8338-01A-11R-2314-13	hsa-mir-542	1822.0	246.397385	N
TCGA-KL-8338-01A-11R-2314-13	hsa-mir-543	6.0	0.811407	N
TCGA-KL-8338-01A-11R-2314-13	hsa-mir-544	0.0	0.0	N
TCGA-KL-8338-01A-11R-2314-13	hsa-mir-544b	0.0	0.0	N
TCGA-KL-8338-01A-11R-2314-13	hsa-mir-545	1.0	0.135235	N
TCGA-KL-8338-01A-11R-2314-13	hsa-mir-548a-1	0.0	0.0	N
TCGA-KL-8338-01A-11R-2314-13	hsa-mir-548a-2	0.0	0.0	N
TCGA-KL-8338-01A-11R-2314-13	hsa-mir-548a-3	0.0	0.0	N
TCGA-KL-8338-01A-11R-2314-13	hsa-mir-548aa-1	0.0	0.0	N
TCGA-KL-8338-01A-11R-2314-13	hsa-mir-548aa-2	0.0	0.0	N
TCGA-KL-8338-01A-11R-2314-13	hsa-mir-548b	3.0	0.405704	N
TCGA-KL-8338-01A-11R-2314-13	hsa-mir-548c	0.0	0.0	N
TCGA-KL-8338-01A-11R-2314-13	hsa-mir-548d-1	1.0	0.135235	N
TCGA-KL-8338-01A-11R-2314-13	hsa-mir-548d-2	1.0	0.135235	N
TCGA-KL-8338-01A-11R-2314-13	hsa-mir-548e	3.0	0.405704	N
TCGA-KL-8338-01A-11R-2314-13	hsa-mir-548f-1	1.0	0.135235	N
TCGA-KL-8338-01A-11R-2314-13	hsa-mir-548f-2	0.0	0.0	N
TCGA-KL-8338-01A-11R-2314-13	hsa-mir-548f-3	0.0	0.0	N
TCGA-KL-8338-01A-11R-2314-13	hsa-mir-548f-4	0.0	0.0	N
TCGA-KL-8338-01A-11R-2314-13	hsa-mir-548f-5	0.0	0.0	N
TCGA-KL-8338-01A-11R-2314-13	hsa-mir-548g	0.0	0.0	N
TCGA-KL-8338-01A-11R-2314-13	hsa-mir-548h-1	0.0	0.0	N
TCGA-KL-8338-01A-11R-2314-13	hsa-mir-548h-2	0.0	0.0	N
TCGA-KL-8338-01A-11R-2314-13	hsa-mir-548h-3	0.0	0.0	N
TCGA-KL-8338-01A-11R-2314-13	hsa-mir-548h-4	0.0	0.0	N
TCGA-KL-8338-01A-11R-2314-13	hsa-mir-548i-1	0.0	0.0	N
TCGA-KL-8338-01A-11R-2314-13	hsa-mir-548i-2	0.0	0.0	N
TCGA-KL-8338-01A-11R-2314-13	hsa-mir-548i-3	0.0	0.0	N
TCGA-KL-8338-01A-11R-2314-13	hsa-mir-548i-4	0.0	0.0	N
TCGA-KL-8338-01A-11R-2314-13	hsa-mir-548j	4.0	0.540938	N
TCGA-KL-8338-01A-11R-2314-13	hsa-mir-548k	3.0	0.405704	N
TCGA-KL-8338-01A-11R-2314-13	hsa-mir-548l	0.0	0.0	N
TCGA-KL-8338-01A-11R-2314-13	hsa-mir-548m	0.0	0.0	N
TCGA-KL-8338-01A-11R-2314-13	hsa-mir-548n	0.0	0.0	N
TCGA-KL-8338-01A-11R-2314-13	hsa-mir-548o	5.0	0.676173	N
TCGA-KL-8338-01A-11R-2314-13	hsa-mir-548p	0.0	0.0	N
TCGA-KL-8338-01A-11R-2314-13	hsa-mir-548q	0.0	0.0	N
TCGA-KL-8338-01A-11R-2314-13	hsa-mir-548s	4.0	0.540938	N
TCGA-KL-8338-01A-11R-2314-13	hsa-mir-548t	2.0	0.270469	N
TCGA-KL-8338-01A-11R-2314-13	hsa-mir-548u	0.0	0.0	N
TCGA-KL-8338-01A-11R-2314-13	hsa-mir-548v	6.0	0.811407	N
TCGA-KL-8338-01A-11R-2314-13	hsa-mir-548w	0.0	0.0	N
TCGA-KL-8338-01A-11R-2314-13	hsa-mir-548x	0.0	0.0	N
TCGA-KL-8338-01A-11R-2314-13	hsa-mir-548y	0.0	0.0	N
TCGA-KL-8338-01A-11R-2314-13	hsa-mir-548z	0.0	0.0	N
TCGA-KL-8338-01A-11R-2314-13	hsa-mir-549	0.0	0.0	N
TCGA-KL-8338-01A-11R-2314-13	hsa-mir-550a-1	21.0	2.839926	N
TCGA-KL-8338-01A-11R-2314-13	hsa-mir-550a-2	14.0	1.893284	N
TCGA-KL-8338-01A-11R-2314-13	hsa-mir-550b-1	0.0	0.0	N
TCGA-KL-8338-01A-11R-2314-13	hsa-mir-550b-2	0.0	0.0	N
TCGA-KL-8338-01A-11R-2314-13	hsa-mir-551a	2.0	0.270469	N
TCGA-KL-8338-01A-11R-2314-13	hsa-mir-551b	15.0	2.028519	N
TCGA-KL-8338-01A-11R-2314-13	hsa-mir-552	3.0	0.405704	N
TCGA-KL-8338-01A-11R-2314-13	hsa-mir-553	0.0	0.0	N
TCGA-KL-8338-01A-11R-2314-13	hsa-mir-554	0.0	0.0	N
TCGA-KL-8338-01A-11R-2314-13	hsa-mir-555	0.0	0.0	N
TCGA-KL-8338-01A-11R-2314-13	hsa-mir-556	5.0	0.676173	N
TCGA-KL-8338-01A-11R-2314-13	hsa-mir-557	0.0	0.0	N
TCGA-KL-8338-01A-11R-2314-13	hsa-mir-558	0.0	0.0	N
TCGA-KL-8338-01A-11R-2314-13	hsa-mir-559	0.0	0.0	N
TCGA-KL-8338-01A-11R-2314-13	hsa-mir-561	10.0	1.352346	N
TCGA-KL-8338-01A-11R-2314-13	hsa-mir-562	0.0	0.0	N
TCGA-KL-8338-01A-11R-2314-13	hsa-mir-563	0.0	0.0	N
TCGA-KL-8338-01A-11R-2314-13	hsa-mir-564	0.0	0.0	N
TCGA-KL-8338-01A-11R-2314-13	hsa-mir-566	0.0	0.0	N
TCGA-KL-8338-01A-11R-2314-13	hsa-mir-567	0.0	0.0	N
TCGA-KL-8338-01A-11R-2314-13	hsa-mir-568	0.0	0.0	N
TCGA-KL-8338-01A-11R-2314-13	hsa-mir-569	0.0	0.0	N
TCGA-KL-8338-01A-11R-2314-13	hsa-mir-570	6.0	0.811407	N
TCGA-KL-8338-01A-11R-2314-13	hsa-mir-571	0.0	0.0	N
TCGA-KL-8338-01A-11R-2314-13	hsa-mir-572	0.0	0.0	N
TCGA-KL-8338-01A-11R-2314-13	hsa-mir-573	0.0	0.0	N
TCGA-KL-8338-01A-11R-2314-13	hsa-mir-574	187.0	25.288864	N
TCGA-KL-8338-01A-11R-2314-13	hsa-mir-575	0.0	0.0	N
TCGA-KL-8338-01A-11R-2314-13	hsa-mir-576	70.0	9.46642	N
TCGA-KL-8338-01A-11R-2314-13	hsa-mir-577	253.0	34.214346	N
TCGA-KL-8338-01A-11R-2314-13	hsa-mir-578	0.0	0.0	N
TCGA-KL-8338-01A-11R-2314-13	hsa-mir-579	4.0	0.540938	N
TCGA-KL-8338-01A-11R-2314-13	hsa-mir-580	1.0	0.135235	N
TCGA-KL-8338-01A-11R-2314-13	hsa-mir-581	1.0	0.135235	N
TCGA-KL-8338-01A-11R-2314-13	hsa-mir-582	7425.0	1004.116676	N
TCGA-KL-8338-01A-11R-2314-13	hsa-mir-583	0.0	0.0	N
TCGA-KL-8338-01A-11R-2314-13	hsa-mir-584	556.0	75.19042	N
TCGA-KL-8338-01A-11R-2314-13	hsa-mir-585	10.0	1.352346	N
TCGA-KL-8338-01A-11R-2314-13	hsa-mir-586	0.0	0.0	N
TCGA-KL-8338-01A-11R-2314-13	hsa-mir-587	0.0	0.0	N
TCGA-KL-8338-01A-11R-2314-13	hsa-mir-588	0.0	0.0	N
TCGA-KL-8338-01A-11R-2314-13	hsa-mir-589	637.0	86.144421	N
TCGA-KL-8338-01A-11R-2314-13	hsa-mir-590	90.0	12.171111	N
TCGA-KL-8338-01A-11R-2314-13	hsa-mir-591	0.0	0.0	N
TCGA-KL-8338-01A-11R-2314-13	hsa-mir-592	19.0	2.569457	N
TCGA-KL-8338-01A-11R-2314-13	hsa-mir-593	0.0	0.0	N
TCGA-KL-8338-01A-11R-2314-13	hsa-mir-595	0.0	0.0	N
TCGA-KL-8338-01A-11R-2314-13	hsa-mir-596	0.0	0.0	N
TCGA-KL-8338-01A-11R-2314-13	hsa-mir-597	0.0	0.0	N
TCGA-KL-8338-01A-11R-2314-13	hsa-mir-598	294.0	39.758963	N
TCGA-KL-8338-01A-11R-2314-13	hsa-mir-599	0.0	0.0	N
TCGA-KL-8338-01A-11R-2314-13	hsa-mir-600	1.0	0.135235	N
TCGA-KL-8338-01A-11R-2314-13	hsa-mir-601	0.0	0.0	N
TCGA-KL-8338-01A-11R-2314-13	hsa-mir-602	0.0	0.0	N
TCGA-KL-8338-01A-11R-2314-13	hsa-mir-603	0.0	0.0	N
TCGA-KL-8338-01A-11R-2314-13	hsa-mir-604	0.0	0.0	N
TCGA-KL-8338-01A-11R-2314-13	hsa-mir-605	0.0	0.0	N
TCGA-KL-8338-01A-11R-2314-13	hsa-mir-606	0.0	0.0	N
TCGA-KL-8338-01A-11R-2314-13	hsa-mir-607	6.0	0.811407	N
TCGA-KL-8338-01A-11R-2314-13	hsa-mir-608	0.0	0.0	N
TCGA-KL-8338-01A-11R-2314-13	hsa-mir-609	0.0	0.0	N
TCGA-KL-8338-01A-11R-2314-13	hsa-mir-610	0.0	0.0	N
TCGA-KL-8338-01A-11R-2314-13	hsa-mir-611	0.0	0.0	N
TCGA-KL-8338-01A-11R-2314-13	hsa-mir-612	0.0	0.0	N
TCGA-KL-8338-01A-11R-2314-13	hsa-mir-613	0.0	0.0	N
TCGA-KL-8338-01A-11R-2314-13	hsa-mir-614	0.0	0.0	N
TCGA-KL-8338-01A-11R-2314-13	hsa-mir-615	15.0	2.028519	N
TCGA-KL-8338-01A-11R-2314-13	hsa-mir-616	25.0	3.380864	N
TCGA-KL-8338-01A-11R-2314-13	hsa-mir-617	0.0	0.0	N
TCGA-KL-8338-01A-11R-2314-13	hsa-mir-618	100.0	13.523457	N
TCGA-KL-8338-01A-11R-2314-13	hsa-mir-619	0.0	0.0	N
TCGA-KL-8338-01A-11R-2314-13	hsa-mir-620	0.0	0.0	N
TCGA-KL-8338-01A-11R-2314-13	hsa-mir-621	0.0	0.0	N
TCGA-KL-8338-01A-11R-2314-13	hsa-mir-622	0.0	0.0	N
TCGA-KL-8338-01A-11R-2314-13	hsa-mir-623	0.0	0.0	N
TCGA-KL-8338-01A-11R-2314-13	hsa-mir-624	23.0	3.110395	N
TCGA-KL-8338-01A-11R-2314-13	hsa-mir-625	572.0	77.354174	N
TCGA-KL-8338-01A-11R-2314-13	hsa-mir-626	0.0	0.0	N
TCGA-KL-8338-01A-11R-2314-13	hsa-mir-627	6.0	0.811407	N
TCGA-KL-8338-01A-11R-2314-13	hsa-mir-628	74.0	10.007358	N
TCGA-KL-8338-01A-11R-2314-13	hsa-mir-629	812.0	109.81047	N
TCGA-KL-8338-01A-11R-2314-13	hsa-mir-630	0.0	0.0	N
TCGA-KL-8338-01A-11R-2314-13	hsa-mir-631	0.0	0.0	N
TCGA-KL-8338-01A-11R-2314-13	hsa-mir-632	1.0	0.135235	N
TCGA-KL-8338-01A-11R-2314-13	hsa-mir-633	0.0	0.0	N
TCGA-KL-8338-01A-11R-2314-13	hsa-mir-634	0.0	0.0	N
TCGA-KL-8338-01A-11R-2314-13	hsa-mir-635	0.0	0.0	N
TCGA-KL-8338-01A-11R-2314-13	hsa-mir-636	4.0	0.540938	N
TCGA-KL-8338-01A-11R-2314-13	hsa-mir-637	0.0	0.0	N
TCGA-KL-8338-01A-11R-2314-13	hsa-mir-638	0.0	0.0	N
TCGA-KL-8338-01A-11R-2314-13	hsa-mir-639	2.0	0.270469	N
TCGA-KL-8338-01A-11R-2314-13	hsa-mir-640	0.0	0.0	N
TCGA-KL-8338-01A-11R-2314-13	hsa-mir-641	0.0	0.0	N
TCGA-KL-8338-01A-11R-2314-13	hsa-mir-642a	4.0	0.540938	N
TCGA-KL-8338-01A-11R-2314-13	hsa-mir-642b	0.0	0.0	N
TCGA-KL-8338-01A-11R-2314-13	hsa-mir-643	3.0	0.405704	N
TCGA-KL-8338-01A-11R-2314-13	hsa-mir-644	1.0	0.135235	N
TCGA-KL-8338-01A-11R-2314-13	hsa-mir-645	0.0	0.0	N
TCGA-KL-8338-01A-11R-2314-13	hsa-mir-646	0.0	0.0	N
TCGA-KL-8338-01A-11R-2314-13	hsa-mir-647	0.0	0.0	N
TCGA-KL-8338-01A-11R-2314-13	hsa-mir-648	0.0	0.0	N
TCGA-KL-8338-01A-11R-2314-13	hsa-mir-649	0.0	0.0	N
TCGA-KL-8338-01A-11R-2314-13	hsa-mir-650	0.0	0.0	N
TCGA-KL-8338-01A-11R-2314-13	hsa-mir-651	75.0	10.142593	N
TCGA-KL-8338-01A-11R-2314-13	hsa-mir-652	353.0	47.737803	N
TCGA-KL-8338-01A-11R-2314-13	hsa-mir-653	79.0	10.683531	N
TCGA-KL-8338-01A-11R-2314-13	hsa-mir-654	42.0	5.679852	N
TCGA-KL-8338-01A-11R-2314-13	hsa-mir-655	4.0	0.540938	N
TCGA-KL-8338-01A-11R-2314-13	hsa-mir-656	3.0	0.405704	N
TCGA-KL-8338-01A-11R-2314-13	hsa-mir-657	0.0	0.0	N
TCGA-KL-8338-01A-11R-2314-13	hsa-mir-658	0.0	0.0	N
TCGA-KL-8338-01A-11R-2314-13	hsa-mir-659	21.0	2.839926	N
TCGA-KL-8338-01A-11R-2314-13	hsa-mir-660	1845.0	249.50778	N
TCGA-KL-8338-01A-11R-2314-13	hsa-mir-661	0.0	0.0	N
TCGA-KL-8338-01A-11R-2314-13	hsa-mir-662	0.0	0.0	N
TCGA-KL-8338-01A-11R-2314-13	hsa-mir-663	0.0	0.0	N
TCGA-KL-8338-01A-11R-2314-13	hsa-mir-663b	0.0	0.0	N
TCGA-KL-8338-01A-11R-2314-13	hsa-mir-664	179.0	24.206988	N
TCGA-KL-8338-01A-11R-2314-13	hsa-mir-665	1.0	0.135235	N
TCGA-KL-8338-01A-11R-2314-13	hsa-mir-668	4.0	0.540938	N
TCGA-KL-8338-01A-11R-2314-13	hsa-mir-670	1.0	0.135235	N
TCGA-KL-8338-01A-11R-2314-13	hsa-mir-671	49.0	6.626494	N
TCGA-KL-8338-01A-11R-2314-13	hsa-mir-675	64.0	8.655012	N
TCGA-KL-8338-01A-11R-2314-13	hsa-mir-676	15.0	2.028519	N
TCGA-KL-8338-01A-11R-2314-13	hsa-mir-7-1	91.0	12.306346	N
TCGA-KL-8338-01A-11R-2314-13	hsa-mir-7-2	2.0	0.270469	N
TCGA-KL-8338-01A-11R-2314-13	hsa-mir-7-3	2.0	0.270469	N
TCGA-KL-8338-01A-11R-2314-13	hsa-mir-708	153.0	20.690889	N
TCGA-KL-8338-01A-11R-2314-13	hsa-mir-711	0.0	0.0	N
TCGA-KL-8338-01A-11R-2314-13	hsa-mir-718	0.0	0.0	N
TCGA-KL-8338-01A-11R-2314-13	hsa-mir-720	0.0	0.0	N
TCGA-KL-8338-01A-11R-2314-13	hsa-mir-744	200.0	27.046914	N
TCGA-KL-8338-01A-11R-2314-13	hsa-mir-758	162.0	21.908	N
TCGA-KL-8338-01A-11R-2314-13	hsa-mir-759	0.0	0.0	N
TCGA-KL-8338-01A-11R-2314-13	hsa-mir-760	16.0	2.163753	N
TCGA-KL-8338-01A-11R-2314-13	hsa-mir-761	0.0	0.0	N
TCGA-KL-8338-01A-11R-2314-13	hsa-mir-762	0.0	0.0	N
TCGA-KL-8338-01A-11R-2314-13	hsa-mir-764	0.0	0.0	N
TCGA-KL-8338-01A-11R-2314-13	hsa-mir-765	0.0	0.0	N
TCGA-KL-8338-01A-11R-2314-13	hsa-mir-766	71.0	9.601654	N
TCGA-KL-8338-01A-11R-2314-13	hsa-mir-767	26.0	3.516099	N
TCGA-KL-8338-01A-11R-2314-13	hsa-mir-769	147.0	19.879482	N
TCGA-KL-8338-01A-11R-2314-13	hsa-mir-770	7.0	0.946642	N
TCGA-KL-8338-01A-11R-2314-13	hsa-mir-802	4.0	0.540938	N
TCGA-KL-8338-01A-11R-2314-13	hsa-mir-873	5.0	0.676173	N
TCGA-KL-8338-01A-11R-2314-13	hsa-mir-874	3704.0	500.908844	N
TCGA-KL-8338-01A-11R-2314-13	hsa-mir-875	0.0	0.0	N
TCGA-KL-8338-01A-11R-2314-13	hsa-mir-876	3.0	0.405704	N
TCGA-KL-8338-01A-11R-2314-13	hsa-mir-877	2.0	0.270469	N
TCGA-KL-8338-01A-11R-2314-13	hsa-mir-885	115.0	15.551975	N
TCGA-KL-8338-01A-11R-2314-13	hsa-mir-887	7.0	0.946642	N
TCGA-KL-8338-01A-11R-2314-13	hsa-mir-888	1556.0	210.42499	N
TCGA-KL-8338-01A-11R-2314-13	hsa-mir-889	196.0	26.505976	N
TCGA-KL-8338-01A-11R-2314-13	hsa-mir-890	128.0	17.310025	N
TCGA-KL-8338-01A-11R-2314-13	hsa-mir-891a	261045.0	35302.308089	N
TCGA-KL-8338-01A-11R-2314-13	hsa-mir-891b	786.0	106.294371	N
TCGA-KL-8338-01A-11R-2314-13	hsa-mir-892a	2913.0	393.9383	N
TCGA-KL-8338-01A-11R-2314-13	hsa-mir-892b	622.0	84.115902	N
TCGA-KL-8338-01A-11R-2314-13	hsa-mir-9-1	476.0	64.371655	N
TCGA-KL-8338-01A-11R-2314-13	hsa-mir-9-2	492.0	66.535408	N
TCGA-KL-8338-01A-11R-2314-13	hsa-mir-9-3	0.0	0.0	N
TCGA-KL-8338-01A-11R-2314-13	hsa-mir-920	0.0	0.0	N
TCGA-KL-8338-01A-11R-2314-13	hsa-mir-921	0.0	0.0	N
TCGA-KL-8338-01A-11R-2314-13	hsa-mir-922	0.0	0.0	N
TCGA-KL-8338-01A-11R-2314-13	hsa-mir-924	0.0	0.0	N
TCGA-KL-8338-01A-11R-2314-13	hsa-mir-92a-1	1357.0	183.51331	N
TCGA-KL-8338-01A-11R-2314-13	hsa-mir-92a-2	35483.0	4798.528215	N
TCGA-KL-8338-01A-11R-2314-13	hsa-mir-92b	406.0	54.905235	N
TCGA-KL-8338-01A-11R-2314-13	hsa-mir-93	17642.0	2385.808268	N
TCGA-KL-8338-01A-11R-2314-13	hsa-mir-933	0.0	0.0	N
TCGA-KL-8338-01A-11R-2314-13	hsa-mir-934	2.0	0.270469	N
TCGA-KL-8338-01A-11R-2314-13	hsa-mir-935	5.0	0.676173	N
TCGA-KL-8338-01A-11R-2314-13	hsa-mir-936	0.0	0.0	N
TCGA-KL-8338-01A-11R-2314-13	hsa-mir-937	4.0	0.540938	N
TCGA-KL-8338-01A-11R-2314-13	hsa-mir-938	0.0	0.0	N
TCGA-KL-8338-01A-11R-2314-13	hsa-mir-939	4.0	0.540938	N
TCGA-KL-8338-01A-11R-2314-13	hsa-mir-940	8.0	1.081877	N
TCGA-KL-8338-01A-11R-2314-13	hsa-mir-941-1	0.0	0.0	N
TCGA-KL-8338-01A-11R-2314-13	hsa-mir-941-3	0.0	0.0	N
TCGA-KL-8338-01A-11R-2314-13	hsa-mir-941-4	0.0	0.0	N
TCGA-KL-8338-01A-11R-2314-13	hsa-mir-942	61.0	8.249309	N
TCGA-KL-8338-01A-11R-2314-13	hsa-mir-943	0.0	0.0	N
TCGA-KL-8338-01A-11R-2314-13	hsa-mir-944	6.0	0.811407	N
TCGA-KL-8338-01A-11R-2314-13	hsa-mir-95	10.0	1.352346	N
TCGA-KL-8338-01A-11R-2314-13	hsa-mir-96	345.0	46.655926	N
TCGA-KL-8338-01A-11R-2314-13	hsa-mir-98	221.0	29.88684	N
TCGA-KL-8338-01A-11R-2314-13	hsa-mir-99a	4849.0	655.752426	Y
TCGA-KL-8338-01A-11R-2314-13	hsa-mir-99b	141957.0	19197.493725	N
