# Supplementary material for: Dysfunctional miRNA-Mediated Regulation in Chromophobe Renal Cell Carcinoma
Source: PLoS One. 2016 Jun 3;11(6):e0156324. doi: 10.1371/journal.pone.0156324 (PMC4892590; doi:10.1371/journal.pone.0156324)
Supplement: S1 File — (ZIP) [file pone.0156324.s001.zip › S1_File miRNA expression profile downloaded from TCGA/case/bcgsc.ca__IlluminaHiSeq_miRNASeq__TCGA-KL-8339-01A-11R-2314-13__mirna_quantification.txt]

barcode	miRNA_ID	read_count	reads_per_million_miRNA_mapped	cross-mapped
TCGA-KL-8339-01A-11R-2314-13	hsa-let-7a-1	20895.0	4909.886719	N
TCGA-KL-8339-01A-11R-2314-13	hsa-let-7a-2	41948.0	9856.900124	N
TCGA-KL-8339-01A-11R-2314-13	hsa-let-7a-3	20958.0	4924.690398	N
TCGA-KL-8339-01A-11R-2314-13	hsa-let-7b	29203.0	6862.092455	N
TCGA-KL-8339-01A-11R-2314-13	hsa-let-7c	741.0	174.119457	N
TCGA-KL-8339-01A-11R-2314-13	hsa-let-7d	2567.0	603.191156	N
TCGA-KL-8339-01A-11R-2314-13	hsa-let-7e	3511.0	825.011355	N
TCGA-KL-8339-01A-11R-2314-13	hsa-let-7f-1	48.0	11.278993	N
TCGA-KL-8339-01A-11R-2314-13	hsa-let-7f-2	32307.0	7591.467348	N
TCGA-KL-8339-01A-11R-2314-13	hsa-let-7g	4517.0	1061.400254	N
TCGA-KL-8339-01A-11R-2314-13	hsa-let-7i	911.0	214.065891	N
TCGA-KL-8339-01A-11R-2314-13	hsa-mir-1-1	0.0	0.0	N
TCGA-KL-8339-01A-11R-2314-13	hsa-mir-1-2	13.0	3.054727	N
TCGA-KL-8339-01A-11R-2314-13	hsa-mir-100	9770.0	2295.74507	Y
TCGA-KL-8339-01A-11R-2314-13	hsa-mir-101-1	127915.0	30057.341931	N
TCGA-KL-8339-01A-11R-2314-13	hsa-mir-101-2	205.0	48.1707	N
TCGA-KL-8339-01A-11R-2314-13	hsa-mir-103-1	23109.0	5430.130279	Y
TCGA-KL-8339-01A-11R-2314-13	hsa-mir-103-1-as	0.0	0.0	N
TCGA-KL-8339-01A-11R-2314-13	hsa-mir-103-2	10.0	2.34979	N
TCGA-KL-8339-01A-11R-2314-13	hsa-mir-103-2-as	0.0	0.0	N
TCGA-KL-8339-01A-11R-2314-13	hsa-mir-105-1	0.0	0.0	N
TCGA-KL-8339-01A-11R-2314-13	hsa-mir-105-2	0.0	0.0	N
TCGA-KL-8339-01A-11R-2314-13	hsa-mir-106a	37.0	8.694224	Y
TCGA-KL-8339-01A-11R-2314-13	hsa-mir-106b	812.0	190.802968	N
TCGA-KL-8339-01A-11R-2314-13	hsa-mir-107	139.0	32.662084	Y
TCGA-KL-8339-01A-11R-2314-13	hsa-mir-10a	904376.0	212509.390349	N
TCGA-KL-8339-01A-11R-2314-13	hsa-mir-10b	364934.0	85751.835362	N
TCGA-KL-8339-01A-11R-2314-13	hsa-mir-1178	0.0	0.0	N
TCGA-KL-8339-01A-11R-2314-13	hsa-mir-1179	0.0	0.0	N
TCGA-KL-8339-01A-11R-2314-13	hsa-mir-1180	6.0	1.409874	N
TCGA-KL-8339-01A-11R-2314-13	hsa-mir-1181	0.0	0.0	N
TCGA-KL-8339-01A-11R-2314-13	hsa-mir-1182	0.0	0.0	N
TCGA-KL-8339-01A-11R-2314-13	hsa-mir-1183	0.0	0.0	N
TCGA-KL-8339-01A-11R-2314-13	hsa-mir-1184-1	0.0	0.0	N
TCGA-KL-8339-01A-11R-2314-13	hsa-mir-1184-2	0.0	0.0	N
TCGA-KL-8339-01A-11R-2314-13	hsa-mir-1184-3	0.0	0.0	N
TCGA-KL-8339-01A-11R-2314-13	hsa-mir-1185-1	0.0	0.0	N
TCGA-KL-8339-01A-11R-2314-13	hsa-mir-1185-2	0.0	0.0	N
TCGA-KL-8339-01A-11R-2314-13	hsa-mir-1193	0.0	0.0	N
TCGA-KL-8339-01A-11R-2314-13	hsa-mir-1197	0.0	0.0	N
TCGA-KL-8339-01A-11R-2314-13	hsa-mir-1200	0.0	0.0	N
TCGA-KL-8339-01A-11R-2314-13	hsa-mir-1202	0.0	0.0	N
TCGA-KL-8339-01A-11R-2314-13	hsa-mir-1203	0.0	0.0	N
TCGA-KL-8339-01A-11R-2314-13	hsa-mir-1204	0.0	0.0	N
TCGA-KL-8339-01A-11R-2314-13	hsa-mir-1205	0.0	0.0	N
TCGA-KL-8339-01A-11R-2314-13	hsa-mir-1206	0.0	0.0	N
TCGA-KL-8339-01A-11R-2314-13	hsa-mir-1207	0.0	0.0	N
TCGA-KL-8339-01A-11R-2314-13	hsa-mir-1208	0.0	0.0	N
TCGA-KL-8339-01A-11R-2314-13	hsa-mir-122	4.0	0.939916	N
TCGA-KL-8339-01A-11R-2314-13	hsa-mir-1224	0.0	0.0	N
TCGA-KL-8339-01A-11R-2314-13	hsa-mir-1225	0.0	0.0	N
TCGA-KL-8339-01A-11R-2314-13	hsa-mir-1226	2.0	0.469958	N
TCGA-KL-8339-01A-11R-2314-13	hsa-mir-1227	0.0	0.0	N
TCGA-KL-8339-01A-11R-2314-13	hsa-mir-1228	3.0	0.704937	N
TCGA-KL-8339-01A-11R-2314-13	hsa-mir-1229	0.0	0.0	N
TCGA-KL-8339-01A-11R-2314-13	hsa-mir-1231	0.0	0.0	N
TCGA-KL-8339-01A-11R-2314-13	hsa-mir-1233-1	0.0	0.0	N
TCGA-KL-8339-01A-11R-2314-13	hsa-mir-1233-2	0.0	0.0	N
TCGA-KL-8339-01A-11R-2314-13	hsa-mir-1234	1.0	0.234979	N
TCGA-KL-8339-01A-11R-2314-13	hsa-mir-1236	0.0	0.0	N
TCGA-KL-8339-01A-11R-2314-13	hsa-mir-1237	1.0	0.234979	N
TCGA-KL-8339-01A-11R-2314-13	hsa-mir-1238	0.0	0.0	N
TCGA-KL-8339-01A-11R-2314-13	hsa-mir-124-1	0.0	0.0	N
TCGA-KL-8339-01A-11R-2314-13	hsa-mir-124-2	0.0	0.0	N
TCGA-KL-8339-01A-11R-2314-13	hsa-mir-124-3	0.0	0.0	N
TCGA-KL-8339-01A-11R-2314-13	hsa-mir-1243	0.0	0.0	N
TCGA-KL-8339-01A-11R-2314-13	hsa-mir-1244-1	0.0	0.0	N
TCGA-KL-8339-01A-11R-2314-13	hsa-mir-1244-2	0.0	0.0	N
TCGA-KL-8339-01A-11R-2314-13	hsa-mir-1244-3	0.0	0.0	N
TCGA-KL-8339-01A-11R-2314-13	hsa-mir-1245	0.0	0.0	N
TCGA-KL-8339-01A-11R-2314-13	hsa-mir-1246	0.0	0.0	N
TCGA-KL-8339-01A-11R-2314-13	hsa-mir-1247	1.0	0.234979	N
TCGA-KL-8339-01A-11R-2314-13	hsa-mir-1248	6.0	1.409874	N
TCGA-KL-8339-01A-11R-2314-13	hsa-mir-1249	1.0	0.234979	N
TCGA-KL-8339-01A-11R-2314-13	hsa-mir-1250	0.0	0.0	N
TCGA-KL-8339-01A-11R-2314-13	hsa-mir-1251	0.0	0.0	N
TCGA-KL-8339-01A-11R-2314-13	hsa-mir-1252	0.0	0.0	N
TCGA-KL-8339-01A-11R-2314-13	hsa-mir-1253	0.0	0.0	N
TCGA-KL-8339-01A-11R-2314-13	hsa-mir-1254	2.0	0.469958	N
TCGA-KL-8339-01A-11R-2314-13	hsa-mir-1255a	3.0	0.704937	N
TCGA-KL-8339-01A-11R-2314-13	hsa-mir-1255b-1	0.0	0.0	N
TCGA-KL-8339-01A-11R-2314-13	hsa-mir-1255b-2	0.0	0.0	N
TCGA-KL-8339-01A-11R-2314-13	hsa-mir-1256	0.0	0.0	N
TCGA-KL-8339-01A-11R-2314-13	hsa-mir-1257	0.0	0.0	N
TCGA-KL-8339-01A-11R-2314-13	hsa-mir-1258	21.0	4.93456	N
TCGA-KL-8339-01A-11R-2314-13	hsa-mir-125a	2571.0	604.131072	N
TCGA-KL-8339-01A-11R-2314-13	hsa-mir-125b-1	845.0	198.557276	N
TCGA-KL-8339-01A-11R-2314-13	hsa-mir-125b-2	11.0	2.584769	N
TCGA-KL-8339-01A-11R-2314-13	hsa-mir-126	19791.0	4650.469876	N
TCGA-KL-8339-01A-11R-2314-13	hsa-mir-1260	0.0	0.0	N
TCGA-KL-8339-01A-11R-2314-13	hsa-mir-1260b	0.0	0.0	N
TCGA-KL-8339-01A-11R-2314-13	hsa-mir-1261	0.0	0.0	N
TCGA-KL-8339-01A-11R-2314-13	hsa-mir-1262	6.0	1.409874	N
TCGA-KL-8339-01A-11R-2314-13	hsa-mir-1263	0.0	0.0	N
TCGA-KL-8339-01A-11R-2314-13	hsa-mir-1264	0.0	0.0	N
TCGA-KL-8339-01A-11R-2314-13	hsa-mir-1265	0.0	0.0	N
TCGA-KL-8339-01A-11R-2314-13	hsa-mir-1266	24.0	5.639497	N
TCGA-KL-8339-01A-11R-2314-13	hsa-mir-1267	0.0	0.0	N
TCGA-KL-8339-01A-11R-2314-13	hsa-mir-1268	0.0	0.0	N
TCGA-KL-8339-01A-11R-2314-13	hsa-mir-1269	3.0	0.704937	N
TCGA-KL-8339-01A-11R-2314-13	hsa-mir-127	340.0	79.892868	N
TCGA-KL-8339-01A-11R-2314-13	hsa-mir-1270-1	0.0	0.0	N
TCGA-KL-8339-01A-11R-2314-13	hsa-mir-1270-2	1.0	0.234979	N
TCGA-KL-8339-01A-11R-2314-13	hsa-mir-1271	10.0	2.34979	N
TCGA-KL-8339-01A-11R-2314-13	hsa-mir-1272	0.0	0.0	N
TCGA-KL-8339-01A-11R-2314-13	hsa-mir-1273	0.0	0.0	N
TCGA-KL-8339-01A-11R-2314-13	hsa-mir-1273c	0.0	0.0	N
TCGA-KL-8339-01A-11R-2314-13	hsa-mir-1273d	0.0	0.0	N
TCGA-KL-8339-01A-11R-2314-13	hsa-mir-1274a	0.0	0.0	N
TCGA-KL-8339-01A-11R-2314-13	hsa-mir-1274b	7.0	1.644853	N
TCGA-KL-8339-01A-11R-2314-13	hsa-mir-1275	0.0	0.0	N
TCGA-KL-8339-01A-11R-2314-13	hsa-mir-1276	0.0	0.0	N
TCGA-KL-8339-01A-11R-2314-13	hsa-mir-1277	6.0	1.409874	N
TCGA-KL-8339-01A-11R-2314-13	hsa-mir-1278	0.0	0.0	N
TCGA-KL-8339-01A-11R-2314-13	hsa-mir-1279	0.0	0.0	N
TCGA-KL-8339-01A-11R-2314-13	hsa-mir-128-1	205.0	48.1707	N
TCGA-KL-8339-01A-11R-2314-13	hsa-mir-128-2	134.0	31.487189	N
TCGA-KL-8339-01A-11R-2314-13	hsa-mir-1280	0.0	0.0	N
TCGA-KL-8339-01A-11R-2314-13	hsa-mir-1281	0.0	0.0	N
TCGA-KL-8339-01A-11R-2314-13	hsa-mir-1282	0.0	0.0	N
TCGA-KL-8339-01A-11R-2314-13	hsa-mir-1283-1	0.0	0.0	N
TCGA-KL-8339-01A-11R-2314-13	hsa-mir-1283-2	2.0	0.469958	Y
TCGA-KL-8339-01A-11R-2314-13	hsa-mir-1284	1.0	0.234979	N
TCGA-KL-8339-01A-11R-2314-13	hsa-mir-1285-1	1.0	0.234979	N
TCGA-KL-8339-01A-11R-2314-13	hsa-mir-1285-2	0.0	0.0	N
TCGA-KL-8339-01A-11R-2314-13	hsa-mir-1286	0.0	0.0	N
TCGA-KL-8339-01A-11R-2314-13	hsa-mir-1287	24.0	5.639497	N
TCGA-KL-8339-01A-11R-2314-13	hsa-mir-1288	0.0	0.0	N
TCGA-KL-8339-01A-11R-2314-13	hsa-mir-1289-1	0.0	0.0	N
TCGA-KL-8339-01A-11R-2314-13	hsa-mir-1289-2	0.0	0.0	N
TCGA-KL-8339-01A-11R-2314-13	hsa-mir-129-1	25.0	5.874476	N
TCGA-KL-8339-01A-11R-2314-13	hsa-mir-129-2	21.0	4.93456	N
TCGA-KL-8339-01A-11R-2314-13	hsa-mir-1290	0.0	0.0	N
TCGA-KL-8339-01A-11R-2314-13	hsa-mir-1291	3.0	0.704937	N
TCGA-KL-8339-01A-11R-2314-13	hsa-mir-1292	2.0	0.469958	N
TCGA-KL-8339-01A-11R-2314-13	hsa-mir-1293	1.0	0.234979	N
TCGA-KL-8339-01A-11R-2314-13	hsa-mir-1294	0.0	0.0	N
TCGA-KL-8339-01A-11R-2314-13	hsa-mir-1295	0.0	0.0	N
TCGA-KL-8339-01A-11R-2314-13	hsa-mir-1296	15.0	3.524685	N
TCGA-KL-8339-01A-11R-2314-13	hsa-mir-1297	0.0	0.0	N
TCGA-KL-8339-01A-11R-2314-13	hsa-mir-1298	0.0	0.0	N
TCGA-KL-8339-01A-11R-2314-13	hsa-mir-1299	0.0	0.0	N
TCGA-KL-8339-01A-11R-2314-13	hsa-mir-1301	10.0	2.34979	N
TCGA-KL-8339-01A-11R-2314-13	hsa-mir-1302-1	0.0	0.0	N
TCGA-KL-8339-01A-11R-2314-13	hsa-mir-1302-10	0.0	0.0	N
TCGA-KL-8339-01A-11R-2314-13	hsa-mir-1302-11	0.0	0.0	N
TCGA-KL-8339-01A-11R-2314-13	hsa-mir-1302-2	0.0	0.0	N
TCGA-KL-8339-01A-11R-2314-13	hsa-mir-1302-3	0.0	0.0	N
TCGA-KL-8339-01A-11R-2314-13	hsa-mir-1302-4	0.0	0.0	N
TCGA-KL-8339-01A-11R-2314-13	hsa-mir-1302-5	0.0	0.0	N
TCGA-KL-8339-01A-11R-2314-13	hsa-mir-1302-6	0.0	0.0	N
TCGA-KL-8339-01A-11R-2314-13	hsa-mir-1302-7	0.0	0.0	N
TCGA-KL-8339-01A-11R-2314-13	hsa-mir-1302-8	0.0	0.0	N
TCGA-KL-8339-01A-11R-2314-13	hsa-mir-1302-9	0.0	0.0	N
TCGA-KL-8339-01A-11R-2314-13	hsa-mir-1303	0.0	0.0	N
TCGA-KL-8339-01A-11R-2314-13	hsa-mir-1304	0.0	0.0	N
TCGA-KL-8339-01A-11R-2314-13	hsa-mir-1305	2.0	0.469958	N
TCGA-KL-8339-01A-11R-2314-13	hsa-mir-1306	10.0	2.34979	N
TCGA-KL-8339-01A-11R-2314-13	hsa-mir-1307	2095.0	492.281057	N
TCGA-KL-8339-01A-11R-2314-13	hsa-mir-130a	92.0	21.61807	N
TCGA-KL-8339-01A-11R-2314-13	hsa-mir-130b	18.0	4.229622	N
TCGA-KL-8339-01A-11R-2314-13	hsa-mir-132	299.0	70.258728	N
TCGA-KL-8339-01A-11R-2314-13	hsa-mir-1321	0.0	0.0	N
TCGA-KL-8339-01A-11R-2314-13	hsa-mir-1322	0.0	0.0	N
TCGA-KL-8339-01A-11R-2314-13	hsa-mir-1323	8.0	1.879832	N
TCGA-KL-8339-01A-11R-2314-13	hsa-mir-1324	0.0	0.0	N
TCGA-KL-8339-01A-11R-2314-13	hsa-mir-133a-1	8.0	1.879832	N
TCGA-KL-8339-01A-11R-2314-13	hsa-mir-133a-2	1.0	0.234979	Y
TCGA-KL-8339-01A-11R-2314-13	hsa-mir-133b	1.0	0.234979	Y
TCGA-KL-8339-01A-11R-2314-13	hsa-mir-134	88.0	20.678154	N
TCGA-KL-8339-01A-11R-2314-13	hsa-mir-135a-1	1.0	0.234979	N
TCGA-KL-8339-01A-11R-2314-13	hsa-mir-135a-2	0.0	0.0	N
TCGA-KL-8339-01A-11R-2314-13	hsa-mir-135b	1.0	0.234979	N
TCGA-KL-8339-01A-11R-2314-13	hsa-mir-136	29.0	6.814392	N
TCGA-KL-8339-01A-11R-2314-13	hsa-mir-137	0.0	0.0	N
TCGA-KL-8339-01A-11R-2314-13	hsa-mir-138-1	0.0	0.0	N
TCGA-KL-8339-01A-11R-2314-13	hsa-mir-138-2	0.0	0.0	N
TCGA-KL-8339-01A-11R-2314-13	hsa-mir-139	131.0	30.782252	N
TCGA-KL-8339-01A-11R-2314-13	hsa-mir-140	3188.0	749.11313	N
TCGA-KL-8339-01A-11R-2314-13	hsa-mir-141	2240.0	526.353015	N
TCGA-KL-8339-01A-11R-2314-13	hsa-mir-142	2425.0	569.824135	N
TCGA-KL-8339-01A-11R-2314-13	hsa-mir-143	127619.0	29987.78814	N
TCGA-KL-8339-01A-11R-2314-13	hsa-mir-144	774.0	181.873765	N
TCGA-KL-8339-01A-11R-2314-13	hsa-mir-145	1750.0	411.213293	N
TCGA-KL-8339-01A-11R-2314-13	hsa-mir-1468	99.0	23.262923	N
TCGA-KL-8339-01A-11R-2314-13	hsa-mir-1469	0.0	0.0	N
TCGA-KL-8339-01A-11R-2314-13	hsa-mir-146a	42.0	9.869119	N
TCGA-KL-8339-01A-11R-2314-13	hsa-mir-146b	238.0	55.925008	N
TCGA-KL-8339-01A-11R-2314-13	hsa-mir-147	0.0	0.0	N
TCGA-KL-8339-01A-11R-2314-13	hsa-mir-1470	0.0	0.0	N
TCGA-KL-8339-01A-11R-2314-13	hsa-mir-1471	0.0	0.0	N
TCGA-KL-8339-01A-11R-2314-13	hsa-mir-147b	1.0	0.234979	N
TCGA-KL-8339-01A-11R-2314-13	hsa-mir-148a	103525.0	24326.203521	N
TCGA-KL-8339-01A-11R-2314-13	hsa-mir-148b	333.0	78.248015	N
TCGA-KL-8339-01A-11R-2314-13	hsa-mir-149	13.0	3.054727	N
TCGA-KL-8339-01A-11R-2314-13	hsa-mir-150	466.0	109.500225	N
TCGA-KL-8339-01A-11R-2314-13	hsa-mir-151	10732.0	2521.794892	N
TCGA-KL-8339-01A-11R-2314-13	hsa-mir-152	340.0	79.892868	N
TCGA-KL-8339-01A-11R-2314-13	hsa-mir-153-1	0.0	0.0	N
TCGA-KL-8339-01A-11R-2314-13	hsa-mir-153-2	14.0	3.289706	N
TCGA-KL-8339-01A-11R-2314-13	hsa-mir-1537	0.0	0.0	N
TCGA-KL-8339-01A-11R-2314-13	hsa-mir-1538	0.0	0.0	N
TCGA-KL-8339-01A-11R-2314-13	hsa-mir-1539	0.0	0.0	N
TCGA-KL-8339-01A-11R-2314-13	hsa-mir-154	2.0	0.469958	N
TCGA-KL-8339-01A-11R-2314-13	hsa-mir-155	112.0	26.317651	N
TCGA-KL-8339-01A-11R-2314-13	hsa-mir-15a	474.0	111.380058	N
TCGA-KL-8339-01A-11R-2314-13	hsa-mir-15b	1474.0	346.359082	N
TCGA-KL-8339-01A-11R-2314-13	hsa-mir-16-1	2084.0	489.696287	N
TCGA-KL-8339-01A-11R-2314-13	hsa-mir-16-2	33.0	7.754308	N
TCGA-KL-8339-01A-11R-2314-13	hsa-mir-17	1215.0	285.499515	Y
TCGA-KL-8339-01A-11R-2314-13	hsa-mir-181a-1	4728.0	1110.980828	N
TCGA-KL-8339-01A-11R-2314-13	hsa-mir-181a-2	1473.0	346.124103	N
TCGA-KL-8339-01A-11R-2314-13	hsa-mir-181b-1	617.0	144.982058	N
TCGA-KL-8339-01A-11R-2314-13	hsa-mir-181b-2	11.0	2.584769	N
TCGA-KL-8339-01A-11R-2314-13	hsa-mir-181c	61.0	14.333721	N
TCGA-KL-8339-01A-11R-2314-13	hsa-mir-181d	7.0	1.644853	N
TCGA-KL-8339-01A-11R-2314-13	hsa-mir-182	233380.0	54839.404761	N
TCGA-KL-8339-01A-11R-2314-13	hsa-mir-1825	0.0	0.0	N
TCGA-KL-8339-01A-11R-2314-13	hsa-mir-1827	0.0	0.0	N
TCGA-KL-8339-01A-11R-2314-13	hsa-mir-183	48007.0	11280.638034	N
TCGA-KL-8339-01A-11R-2314-13	hsa-mir-184	9.0	2.114811	N
TCGA-KL-8339-01A-11R-2314-13	hsa-mir-185	418.0	98.221232	N
TCGA-KL-8339-01A-11R-2314-13	hsa-mir-186	538.0	126.418715	N
TCGA-KL-8339-01A-11R-2314-13	hsa-mir-187	565.0	132.763149	N
TCGA-KL-8339-01A-11R-2314-13	hsa-mir-188	29.0	6.814392	N
TCGA-KL-8339-01A-11R-2314-13	hsa-mir-18a	9.0	2.114811	N
TCGA-KL-8339-01A-11R-2314-13	hsa-mir-18b	0.0	0.0	N
TCGA-KL-8339-01A-11R-2314-13	hsa-mir-190	8.0	1.879832	N
TCGA-KL-8339-01A-11R-2314-13	hsa-mir-1908	0.0	0.0	N
TCGA-KL-8339-01A-11R-2314-13	hsa-mir-1909	0.0	0.0	N
TCGA-KL-8339-01A-11R-2314-13	hsa-mir-190b	0.0	0.0	N
TCGA-KL-8339-01A-11R-2314-13	hsa-mir-191	2037.0	478.652273	N
TCGA-KL-8339-01A-11R-2314-13	hsa-mir-1910	0.0	0.0	N
TCGA-KL-8339-01A-11R-2314-13	hsa-mir-1911	0.0	0.0	N
TCGA-KL-8339-01A-11R-2314-13	hsa-mir-1912	0.0	0.0	N
TCGA-KL-8339-01A-11R-2314-13	hsa-mir-1913	0.0	0.0	N
TCGA-KL-8339-01A-11R-2314-13	hsa-mir-1914	0.0	0.0	N
TCGA-KL-8339-01A-11R-2314-13	hsa-mir-1915	0.0	0.0	N
TCGA-KL-8339-01A-11R-2314-13	hsa-mir-192	3945.0	926.992252	Y
TCGA-KL-8339-01A-11R-2314-13	hsa-mir-193a	404.0	94.931526	N
TCGA-KL-8339-01A-11R-2314-13	hsa-mir-193b	214.0	50.285511	N
TCGA-KL-8339-01A-11R-2314-13	hsa-mir-194-1	782.0	183.753597	N
TCGA-KL-8339-01A-11R-2314-13	hsa-mir-194-2	781.0	183.518618	N
TCGA-KL-8339-01A-11R-2314-13	hsa-mir-195	85.0	19.973217	N
TCGA-KL-8339-01A-11R-2314-13	hsa-mir-196a-1	189.0	44.411036	N
TCGA-KL-8339-01A-11R-2314-13	hsa-mir-196a-2	26.0	6.109455	N
TCGA-KL-8339-01A-11R-2314-13	hsa-mir-196b	1350.0	317.221683	N
TCGA-KL-8339-01A-11R-2314-13	hsa-mir-197	375.0	88.117134	N
TCGA-KL-8339-01A-11R-2314-13	hsa-mir-1972-1	0.0	0.0	N
TCGA-KL-8339-01A-11R-2314-13	hsa-mir-1972-2	0.0	0.0	N
TCGA-KL-8339-01A-11R-2314-13	hsa-mir-1973	0.0	0.0	N
TCGA-KL-8339-01A-11R-2314-13	hsa-mir-1976	27.0	6.344434	N
TCGA-KL-8339-01A-11R-2314-13	hsa-mir-198	0.0	0.0	N
TCGA-KL-8339-01A-11R-2314-13	hsa-mir-199a-1	487.0	114.434785	Y
TCGA-KL-8339-01A-11R-2314-13	hsa-mir-199a-2	816.0	191.742884	Y
TCGA-KL-8339-01A-11R-2314-13	hsa-mir-199b	1025.0	240.8535	Y
TCGA-KL-8339-01A-11R-2314-13	hsa-mir-19a	14.0	3.289706	N
TCGA-KL-8339-01A-11R-2314-13	hsa-mir-19b-1	9.0	2.114811	N
TCGA-KL-8339-01A-11R-2314-13	hsa-mir-19b-2	144.0	33.83698	N
TCGA-KL-8339-01A-11R-2314-13	hsa-mir-200a	1734.0	407.453629	N
TCGA-KL-8339-01A-11R-2314-13	hsa-mir-200b	3039.0	714.101256	N
TCGA-KL-8339-01A-11R-2314-13	hsa-mir-200c	7950.0	1868.083246	N
TCGA-KL-8339-01A-11R-2314-13	hsa-mir-202	1.0	0.234979	N
TCGA-KL-8339-01A-11R-2314-13	hsa-mir-203	96.0	22.557986	N
TCGA-KL-8339-01A-11R-2314-13	hsa-mir-204	13.0	3.054727	N
TCGA-KL-8339-01A-11R-2314-13	hsa-mir-205	15.0	3.524685	N
TCGA-KL-8339-01A-11R-2314-13	hsa-mir-2052	0.0	0.0	N
TCGA-KL-8339-01A-11R-2314-13	hsa-mir-2053	0.0	0.0	N
TCGA-KL-8339-01A-11R-2314-13	hsa-mir-2054	0.0	0.0	N
TCGA-KL-8339-01A-11R-2314-13	hsa-mir-206	5.0	1.174895	N
TCGA-KL-8339-01A-11R-2314-13	hsa-mir-208a	0.0	0.0	N
TCGA-KL-8339-01A-11R-2314-13	hsa-mir-208b	0.0	0.0	N
TCGA-KL-8339-01A-11R-2314-13	hsa-mir-20a	582.0	136.757792	N
TCGA-KL-8339-01A-11R-2314-13	hsa-mir-20b	114.0	26.787609	N
TCGA-KL-8339-01A-11R-2314-13	hsa-mir-21	173443.0	40755.466963	N
TCGA-KL-8339-01A-11R-2314-13	hsa-mir-210	3297.0	774.725844	N
TCGA-KL-8339-01A-11R-2314-13	hsa-mir-211	0.0	0.0	N
TCGA-KL-8339-01A-11R-2314-13	hsa-mir-2110	1.0	0.234979	N
TCGA-KL-8339-01A-11R-2314-13	hsa-mir-2113	0.0	0.0	N
TCGA-KL-8339-01A-11R-2314-13	hsa-mir-2114	9.0	2.114811	N
TCGA-KL-8339-01A-11R-2314-13	hsa-mir-2115	0.0	0.0	N
TCGA-KL-8339-01A-11R-2314-13	hsa-mir-2116	0.0	0.0	N
TCGA-KL-8339-01A-11R-2314-13	hsa-mir-2117	0.0	0.0	N
TCGA-KL-8339-01A-11R-2314-13	hsa-mir-212	9.0	2.114811	N
TCGA-KL-8339-01A-11R-2314-13	hsa-mir-214	10.0	2.34979	N
TCGA-KL-8339-01A-11R-2314-13	hsa-mir-215	14.0	3.289706	Y
TCGA-KL-8339-01A-11R-2314-13	hsa-mir-216a	0.0	0.0	N
TCGA-KL-8339-01A-11R-2314-13	hsa-mir-216b	0.0	0.0	N
TCGA-KL-8339-01A-11R-2314-13	hsa-mir-217	21.0	4.93456	N
TCGA-KL-8339-01A-11R-2314-13	hsa-mir-218-1	23.0	5.404518	N
TCGA-KL-8339-01A-11R-2314-13	hsa-mir-218-2	1122.0	263.646466	N
TCGA-KL-8339-01A-11R-2314-13	hsa-mir-219-1	1.0	0.234979	N
TCGA-KL-8339-01A-11R-2314-13	hsa-mir-219-2	1.0	0.234979	N
TCGA-KL-8339-01A-11R-2314-13	hsa-mir-22	594763.0	139756.829607	N
TCGA-KL-8339-01A-11R-2314-13	hsa-mir-221	8587.0	2017.764884	N
TCGA-KL-8339-01A-11R-2314-13	hsa-mir-222	2080.0	488.756371	N
TCGA-KL-8339-01A-11R-2314-13	hsa-mir-223	97.0	22.792965	N
TCGA-KL-8339-01A-11R-2314-13	hsa-mir-224	28.0	6.579413	N
TCGA-KL-8339-01A-11R-2314-13	hsa-mir-2276	0.0	0.0	N
TCGA-KL-8339-01A-11R-2314-13	hsa-mir-2277	1.0	0.234979	N
TCGA-KL-8339-01A-11R-2314-13	hsa-mir-2278	0.0	0.0	N
TCGA-KL-8339-01A-11R-2314-13	hsa-mir-2355	55.0	12.923846	N
TCGA-KL-8339-01A-11R-2314-13	hsa-mir-23a	6124.0	1439.011547	Y
TCGA-KL-8339-01A-11R-2314-13	hsa-mir-23b	5068.0	1190.873697	Y
TCGA-KL-8339-01A-11R-2314-13	hsa-mir-23c	4.0	0.939916	N
TCGA-KL-8339-01A-11R-2314-13	hsa-mir-24-1	95.0	22.323007	N
TCGA-KL-8339-01A-11R-2314-13	hsa-mir-24-2	2960.0	695.537913	N
TCGA-KL-8339-01A-11R-2314-13	hsa-mir-25	14219.0	3341.166751	N
TCGA-KL-8339-01A-11R-2314-13	hsa-mir-26a-1	13.0	3.054727	N
TCGA-KL-8339-01A-11R-2314-13	hsa-mir-26a-2	7817.0	1836.831035	N
TCGA-KL-8339-01A-11R-2314-13	hsa-mir-26b	642.0	150.856534	N
TCGA-KL-8339-01A-11R-2314-13	hsa-mir-27a	1496.0	351.528621	Y
TCGA-KL-8339-01A-11R-2314-13	hsa-mir-27b	5578.0	1310.712999	Y
TCGA-KL-8339-01A-11R-2314-13	hsa-mir-28	6798.0	1597.387409	N
TCGA-KL-8339-01A-11R-2314-13	hsa-mir-2861	0.0	0.0	N
TCGA-KL-8339-01A-11R-2314-13	hsa-mir-2909	0.0	0.0	N
TCGA-KL-8339-01A-11R-2314-13	hsa-mir-296	3.0	0.704937	N
TCGA-KL-8339-01A-11R-2314-13	hsa-mir-297	0.0	0.0	N
TCGA-KL-8339-01A-11R-2314-13	hsa-mir-298	0.0	0.0	N
TCGA-KL-8339-01A-11R-2314-13	hsa-mir-299	2.0	0.469958	N
TCGA-KL-8339-01A-11R-2314-13	hsa-mir-29a	72585.0	17055.9525	N
TCGA-KL-8339-01A-11R-2314-13	hsa-mir-29b-1	4313.0	1013.464533	Y
TCGA-KL-8339-01A-11R-2314-13	hsa-mir-29b-2	4213.0	989.966631	N
TCGA-KL-8339-01A-11R-2314-13	hsa-mir-29c	8338.0	1959.255107	Y
TCGA-KL-8339-01A-11R-2314-13	hsa-mir-300	0.0	0.0	N
TCGA-KL-8339-01A-11R-2314-13	hsa-mir-301a	7.0	1.644853	N
TCGA-KL-8339-01A-11R-2314-13	hsa-mir-301b	0.0	0.0	N
TCGA-KL-8339-01A-11R-2314-13	hsa-mir-302a	0.0	0.0	N
TCGA-KL-8339-01A-11R-2314-13	hsa-mir-302b	0.0	0.0	N
TCGA-KL-8339-01A-11R-2314-13	hsa-mir-302c	0.0	0.0	N
TCGA-KL-8339-01A-11R-2314-13	hsa-mir-302d	0.0	0.0	N
TCGA-KL-8339-01A-11R-2314-13	hsa-mir-302e	0.0	0.0	N
TCGA-KL-8339-01A-11R-2314-13	hsa-mir-302f	0.0	0.0	N
TCGA-KL-8339-01A-11R-2314-13	hsa-mir-3065	8.0	1.879832	N
TCGA-KL-8339-01A-11R-2314-13	hsa-mir-3074	9.0	2.114811	N
TCGA-KL-8339-01A-11R-2314-13	hsa-mir-30a	649070.0	152517.835495	Y
TCGA-KL-8339-01A-11R-2314-13	hsa-mir-30b	15679.0	3684.236127	Y
TCGA-KL-8339-01A-11R-2314-13	hsa-mir-30c-1	23.0	5.404518	N
TCGA-KL-8339-01A-11R-2314-13	hsa-mir-30c-2	4840.0	1137.298479	Y
TCGA-KL-8339-01A-11R-2314-13	hsa-mir-30d	190038.0	44654.943876	N
TCGA-KL-8339-01A-11R-2314-13	hsa-mir-30e	87422.0	20542.336288	Y
TCGA-KL-8339-01A-11R-2314-13	hsa-mir-31	2.0	0.469958	N
TCGA-KL-8339-01A-11R-2314-13	hsa-mir-3115	0.0	0.0	N
TCGA-KL-8339-01A-11R-2314-13	hsa-mir-3116-1	0.0	0.0	N
TCGA-KL-8339-01A-11R-2314-13	hsa-mir-3116-2	0.0	0.0	N
TCGA-KL-8339-01A-11R-2314-13	hsa-mir-3117	0.0	0.0	N
TCGA-KL-8339-01A-11R-2314-13	hsa-mir-3118-1	0.0	0.0	N
TCGA-KL-8339-01A-11R-2314-13	hsa-mir-3118-2	0.0	0.0	N
TCGA-KL-8339-01A-11R-2314-13	hsa-mir-3118-3	0.0	0.0	N
TCGA-KL-8339-01A-11R-2314-13	hsa-mir-3118-4	0.0	0.0	N
TCGA-KL-8339-01A-11R-2314-13	hsa-mir-3118-5	0.0	0.0	N
TCGA-KL-8339-01A-11R-2314-13	hsa-mir-3118-6	0.0	0.0	N
TCGA-KL-8339-01A-11R-2314-13	hsa-mir-3119-1	0.0	0.0	N
TCGA-KL-8339-01A-11R-2314-13	hsa-mir-3119-2	0.0	0.0	N
TCGA-KL-8339-01A-11R-2314-13	hsa-mir-3120	0.0	0.0	N
TCGA-KL-8339-01A-11R-2314-13	hsa-mir-3121	0.0	0.0	N
TCGA-KL-8339-01A-11R-2314-13	hsa-mir-3122	0.0	0.0	N
TCGA-KL-8339-01A-11R-2314-13	hsa-mir-3123	0.0	0.0	N
TCGA-KL-8339-01A-11R-2314-13	hsa-mir-3124	0.0	0.0	N
TCGA-KL-8339-01A-11R-2314-13	hsa-mir-3125	0.0	0.0	N
TCGA-KL-8339-01A-11R-2314-13	hsa-mir-3126	0.0	0.0	N
TCGA-KL-8339-01A-11R-2314-13	hsa-mir-3127	2.0	0.469958	N
TCGA-KL-8339-01A-11R-2314-13	hsa-mir-3128	0.0	0.0	N
TCGA-KL-8339-01A-11R-2314-13	hsa-mir-3129	0.0	0.0	N
TCGA-KL-8339-01A-11R-2314-13	hsa-mir-3130-1	10.0	2.34979	N
TCGA-KL-8339-01A-11R-2314-13	hsa-mir-3130-2	1.0	0.234979	N
TCGA-KL-8339-01A-11R-2314-13	hsa-mir-3131	0.0	0.0	N
TCGA-KL-8339-01A-11R-2314-13	hsa-mir-3132	0.0	0.0	N
TCGA-KL-8339-01A-11R-2314-13	hsa-mir-3133	0.0	0.0	N
TCGA-KL-8339-01A-11R-2314-13	hsa-mir-3134	0.0	0.0	N
TCGA-KL-8339-01A-11R-2314-13	hsa-mir-3135	0.0	0.0	N
TCGA-KL-8339-01A-11R-2314-13	hsa-mir-3136	1.0	0.234979	N
TCGA-KL-8339-01A-11R-2314-13	hsa-mir-3137	0.0	0.0	N
TCGA-KL-8339-01A-11R-2314-13	hsa-mir-3138	0.0	0.0	N
TCGA-KL-8339-01A-11R-2314-13	hsa-mir-3139	0.0	0.0	N
TCGA-KL-8339-01A-11R-2314-13	hsa-mir-3140	1.0	0.234979	N
TCGA-KL-8339-01A-11R-2314-13	hsa-mir-3141	0.0	0.0	N
TCGA-KL-8339-01A-11R-2314-13	hsa-mir-3142	0.0	0.0	N
TCGA-KL-8339-01A-11R-2314-13	hsa-mir-3143	0.0	0.0	N
TCGA-KL-8339-01A-11R-2314-13	hsa-mir-3144	6.0	1.409874	N
TCGA-KL-8339-01A-11R-2314-13	hsa-mir-3145	0.0	0.0	N
TCGA-KL-8339-01A-11R-2314-13	hsa-mir-3146	0.0	0.0	N
TCGA-KL-8339-01A-11R-2314-13	hsa-mir-3147	0.0	0.0	N
TCGA-KL-8339-01A-11R-2314-13	hsa-mir-3148	0.0	0.0	N
TCGA-KL-8339-01A-11R-2314-13	hsa-mir-3149	0.0	0.0	N
TCGA-KL-8339-01A-11R-2314-13	hsa-mir-3150	0.0	0.0	N
TCGA-KL-8339-01A-11R-2314-13	hsa-mir-3150b	0.0	0.0	N
TCGA-KL-8339-01A-11R-2314-13	hsa-mir-3151	0.0	0.0	N
TCGA-KL-8339-01A-11R-2314-13	hsa-mir-3152	11.0	2.584769	N
TCGA-KL-8339-01A-11R-2314-13	hsa-mir-3153	0.0	0.0	N
TCGA-KL-8339-01A-11R-2314-13	hsa-mir-3154	0.0	0.0	N
TCGA-KL-8339-01A-11R-2314-13	hsa-mir-3155	0.0	0.0	N
TCGA-KL-8339-01A-11R-2314-13	hsa-mir-3156-1	0.0	0.0	N
TCGA-KL-8339-01A-11R-2314-13	hsa-mir-3156-2	0.0	0.0	N
TCGA-KL-8339-01A-11R-2314-13	hsa-mir-3156-3	0.0	0.0	N
TCGA-KL-8339-01A-11R-2314-13	hsa-mir-3157	2.0	0.469958	N
TCGA-KL-8339-01A-11R-2314-13	hsa-mir-3158-1	0.0	0.0	N
TCGA-KL-8339-01A-11R-2314-13	hsa-mir-3158-2	1.0	0.234979	N
TCGA-KL-8339-01A-11R-2314-13	hsa-mir-3159	0.0	0.0	N
TCGA-KL-8339-01A-11R-2314-13	hsa-mir-3160-1	0.0	0.0	N
TCGA-KL-8339-01A-11R-2314-13	hsa-mir-3160-2	0.0	0.0	N
TCGA-KL-8339-01A-11R-2314-13	hsa-mir-3161	0.0	0.0	N
TCGA-KL-8339-01A-11R-2314-13	hsa-mir-3162	0.0	0.0	N
TCGA-KL-8339-01A-11R-2314-13	hsa-mir-3163	0.0	0.0	N
TCGA-KL-8339-01A-11R-2314-13	hsa-mir-3164	0.0	0.0	N
TCGA-KL-8339-01A-11R-2314-13	hsa-mir-3165	0.0	0.0	N
TCGA-KL-8339-01A-11R-2314-13	hsa-mir-3166	0.0	0.0	N
TCGA-KL-8339-01A-11R-2314-13	hsa-mir-3167	0.0	0.0	N
TCGA-KL-8339-01A-11R-2314-13	hsa-mir-3168	0.0	0.0	N
TCGA-KL-8339-01A-11R-2314-13	hsa-mir-3169	0.0	0.0	N
TCGA-KL-8339-01A-11R-2314-13	hsa-mir-3170	5.0	1.174895	N
TCGA-KL-8339-01A-11R-2314-13	hsa-mir-3171	0.0	0.0	N
TCGA-KL-8339-01A-11R-2314-13	hsa-mir-3173	0.0	0.0	N
TCGA-KL-8339-01A-11R-2314-13	hsa-mir-3174	0.0	0.0	N
TCGA-KL-8339-01A-11R-2314-13	hsa-mir-3175	0.0	0.0	N
TCGA-KL-8339-01A-11R-2314-13	hsa-mir-3176	0.0	0.0	N
TCGA-KL-8339-01A-11R-2314-13	hsa-mir-3177	0.0	0.0	N
TCGA-KL-8339-01A-11R-2314-13	hsa-mir-3178	0.0	0.0	N
TCGA-KL-8339-01A-11R-2314-13	hsa-mir-3179-1	0.0	0.0	N
TCGA-KL-8339-01A-11R-2314-13	hsa-mir-3179-2	0.0	0.0	N
TCGA-KL-8339-01A-11R-2314-13	hsa-mir-3179-3	0.0	0.0	N
TCGA-KL-8339-01A-11R-2314-13	hsa-mir-3180-1	0.0	0.0	N
TCGA-KL-8339-01A-11R-2314-13	hsa-mir-3180-2	0.0	0.0	N
TCGA-KL-8339-01A-11R-2314-13	hsa-mir-3180-3	0.0	0.0	N
TCGA-KL-8339-01A-11R-2314-13	hsa-mir-3180-4	0.0	0.0	N
TCGA-KL-8339-01A-11R-2314-13	hsa-mir-3180-5	0.0	0.0	N
TCGA-KL-8339-01A-11R-2314-13	hsa-mir-3181	0.0	0.0	N
TCGA-KL-8339-01A-11R-2314-13	hsa-mir-3182	0.0	0.0	N
TCGA-KL-8339-01A-11R-2314-13	hsa-mir-3183	0.0	0.0	N
TCGA-KL-8339-01A-11R-2314-13	hsa-mir-3184	0.0	0.0	N
TCGA-KL-8339-01A-11R-2314-13	hsa-mir-3185	0.0	0.0	N
TCGA-KL-8339-01A-11R-2314-13	hsa-mir-3186	0.0	0.0	N
TCGA-KL-8339-01A-11R-2314-13	hsa-mir-3187	0.0	0.0	N
TCGA-KL-8339-01A-11R-2314-13	hsa-mir-3188	1.0	0.234979	N
TCGA-KL-8339-01A-11R-2314-13	hsa-mir-3189	1.0	0.234979	N
TCGA-KL-8339-01A-11R-2314-13	hsa-mir-3190	0.0	0.0	N
TCGA-KL-8339-01A-11R-2314-13	hsa-mir-3191	9.0	2.114811	N
TCGA-KL-8339-01A-11R-2314-13	hsa-mir-3192	0.0	0.0	N
TCGA-KL-8339-01A-11R-2314-13	hsa-mir-3193	0.0	0.0	N
TCGA-KL-8339-01A-11R-2314-13	hsa-mir-3194	1.0	0.234979	N
TCGA-KL-8339-01A-11R-2314-13	hsa-mir-3195	0.0	0.0	N
TCGA-KL-8339-01A-11R-2314-13	hsa-mir-3196	0.0	0.0	N
TCGA-KL-8339-01A-11R-2314-13	hsa-mir-3197	0.0	0.0	N
TCGA-KL-8339-01A-11R-2314-13	hsa-mir-3198	0.0	0.0	N
TCGA-KL-8339-01A-11R-2314-13	hsa-mir-3199-1	1.0	0.234979	N
TCGA-KL-8339-01A-11R-2314-13	hsa-mir-3199-2	0.0	0.0	N
TCGA-KL-8339-01A-11R-2314-13	hsa-mir-32	51.0	11.98393	N
TCGA-KL-8339-01A-11R-2314-13	hsa-mir-3200	4.0	0.939916	N
TCGA-KL-8339-01A-11R-2314-13	hsa-mir-3201	0.0	0.0	N
TCGA-KL-8339-01A-11R-2314-13	hsa-mir-3202-1	0.0	0.0	N
TCGA-KL-8339-01A-11R-2314-13	hsa-mir-3202-2	0.0	0.0	N
TCGA-KL-8339-01A-11R-2314-13	hsa-mir-320a	765.0	179.758954	Y
TCGA-KL-8339-01A-11R-2314-13	hsa-mir-320b-1	0.0	0.0	N
TCGA-KL-8339-01A-11R-2314-13	hsa-mir-320b-2	4.0	0.939916	Y
TCGA-KL-8339-01A-11R-2314-13	hsa-mir-320c-1	3.0	0.704937	N
TCGA-KL-8339-01A-11R-2314-13	hsa-mir-320c-2	0.0	0.0	N
TCGA-KL-8339-01A-11R-2314-13	hsa-mir-320d-1	0.0	0.0	N
TCGA-KL-8339-01A-11R-2314-13	hsa-mir-320d-2	0.0	0.0	N
TCGA-KL-8339-01A-11R-2314-13	hsa-mir-320e	0.0	0.0	N
TCGA-KL-8339-01A-11R-2314-13	hsa-mir-323	1.0	0.234979	N
TCGA-KL-8339-01A-11R-2314-13	hsa-mir-323b	1.0	0.234979	N
TCGA-KL-8339-01A-11R-2314-13	hsa-mir-324	87.0	20.443175	N
TCGA-KL-8339-01A-11R-2314-13	hsa-mir-325	0.0	0.0	N
TCGA-KL-8339-01A-11R-2314-13	hsa-mir-326	4.0	0.939916	N
TCGA-KL-8339-01A-11R-2314-13	hsa-mir-328	125.0	29.372378	N
TCGA-KL-8339-01A-11R-2314-13	hsa-mir-329-1	0.0	0.0	N
TCGA-KL-8339-01A-11R-2314-13	hsa-mir-329-2	0.0	0.0	N
TCGA-KL-8339-01A-11R-2314-13	hsa-mir-330	24.0	5.639497	N
TCGA-KL-8339-01A-11R-2314-13	hsa-mir-331	47.0	11.044014	N
TCGA-KL-8339-01A-11R-2314-13	hsa-mir-335	215.0	50.52049	N
TCGA-KL-8339-01A-11R-2314-13	hsa-mir-337	19.0	4.464601	N
TCGA-KL-8339-01A-11R-2314-13	hsa-mir-338	299.0	70.258728	N
TCGA-KL-8339-01A-11R-2314-13	hsa-mir-339	97.0	22.792965	N
TCGA-KL-8339-01A-11R-2314-13	hsa-mir-33a	280.0	65.794127	N
TCGA-KL-8339-01A-11R-2314-13	hsa-mir-33b	8.0	1.879832	N
TCGA-KL-8339-01A-11R-2314-13	hsa-mir-340	46.0	10.809035	N
TCGA-KL-8339-01A-11R-2314-13	hsa-mir-342	77.0	18.093385	N
TCGA-KL-8339-01A-11R-2314-13	hsa-mir-345	7.0	1.644853	N
TCGA-KL-8339-01A-11R-2314-13	hsa-mir-346	0.0	0.0	N
TCGA-KL-8339-01A-11R-2314-13	hsa-mir-34a	155.0	36.421749	N
TCGA-KL-8339-01A-11R-2314-13	hsa-mir-34b	1.0	0.234979	N
TCGA-KL-8339-01A-11R-2314-13	hsa-mir-34c	2.0	0.469958	N
TCGA-KL-8339-01A-11R-2314-13	hsa-mir-3605	6.0	1.409874	N
TCGA-KL-8339-01A-11R-2314-13	hsa-mir-3606	0.0	0.0	N
TCGA-KL-8339-01A-11R-2314-13	hsa-mir-3607	643.0	151.091513	N
TCGA-KL-8339-01A-11R-2314-13	hsa-mir-3609	0.0	0.0	N
TCGA-KL-8339-01A-11R-2314-13	hsa-mir-361	1242.0	291.843949	N
TCGA-KL-8339-01A-11R-2314-13	hsa-mir-3610	1.0	0.234979	N
TCGA-KL-8339-01A-11R-2314-13	hsa-mir-3611	0.0	0.0	N
TCGA-KL-8339-01A-11R-2314-13	hsa-mir-3612	0.0	0.0	N
TCGA-KL-8339-01A-11R-2314-13	hsa-mir-3613	15.0	3.524685	N
TCGA-KL-8339-01A-11R-2314-13	hsa-mir-3614	0.0	0.0	N
TCGA-KL-8339-01A-11R-2314-13	hsa-mir-3615	9.0	2.114811	N
TCGA-KL-8339-01A-11R-2314-13	hsa-mir-3616	0.0	0.0	N
TCGA-KL-8339-01A-11R-2314-13	hsa-mir-3617	0.0	0.0	N
TCGA-KL-8339-01A-11R-2314-13	hsa-mir-3618	0.0	0.0	N
TCGA-KL-8339-01A-11R-2314-13	hsa-mir-3619	0.0	0.0	N
TCGA-KL-8339-01A-11R-2314-13	hsa-mir-362	333.0	78.248015	N
TCGA-KL-8339-01A-11R-2314-13	hsa-mir-3620	0.0	0.0	N
TCGA-KL-8339-01A-11R-2314-13	hsa-mir-3621	0.0	0.0	N
TCGA-KL-8339-01A-11R-2314-13	hsa-mir-3622a	0.0	0.0	N
TCGA-KL-8339-01A-11R-2314-13	hsa-mir-3622b	0.0	0.0	N
TCGA-KL-8339-01A-11R-2314-13	hsa-mir-363	42.0	9.869119	N
TCGA-KL-8339-01A-11R-2314-13	hsa-mir-3646	0.0	0.0	N
TCGA-KL-8339-01A-11R-2314-13	hsa-mir-3647	56.0	13.158825	N
TCGA-KL-8339-01A-11R-2314-13	hsa-mir-3648	2.0	0.469958	N
TCGA-KL-8339-01A-11R-2314-13	hsa-mir-3649	0.0	0.0	N
TCGA-KL-8339-01A-11R-2314-13	hsa-mir-365-1	25.0	5.874476	N
TCGA-KL-8339-01A-11R-2314-13	hsa-mir-365-2	25.0	5.874476	N
TCGA-KL-8339-01A-11R-2314-13	hsa-mir-3650	0.0	0.0	N
TCGA-KL-8339-01A-11R-2314-13	hsa-mir-3651	5.0	1.174895	N
TCGA-KL-8339-01A-11R-2314-13	hsa-mir-3652	0.0	0.0	N
TCGA-KL-8339-01A-11R-2314-13	hsa-mir-3653	116.0	27.257567	N
TCGA-KL-8339-01A-11R-2314-13	hsa-mir-3654	0.0	0.0	N
TCGA-KL-8339-01A-11R-2314-13	hsa-mir-3655	0.0	0.0	N
TCGA-KL-8339-01A-11R-2314-13	hsa-mir-3656	0.0	0.0	N
TCGA-KL-8339-01A-11R-2314-13	hsa-mir-3657	0.0	0.0	N
TCGA-KL-8339-01A-11R-2314-13	hsa-mir-3658	0.0	0.0	N
TCGA-KL-8339-01A-11R-2314-13	hsa-mir-3659	0.0	0.0	N
TCGA-KL-8339-01A-11R-2314-13	hsa-mir-3660	0.0	0.0	N
TCGA-KL-8339-01A-11R-2314-13	hsa-mir-3661	0.0	0.0	N
TCGA-KL-8339-01A-11R-2314-13	hsa-mir-3662	0.0	0.0	N
TCGA-KL-8339-01A-11R-2314-13	hsa-mir-3663	0.0	0.0	N
TCGA-KL-8339-01A-11R-2314-13	hsa-mir-3664	0.0	0.0	N
TCGA-KL-8339-01A-11R-2314-13	hsa-mir-3665	0.0	0.0	N
TCGA-KL-8339-01A-11R-2314-13	hsa-mir-3666	0.0	0.0	N
TCGA-KL-8339-01A-11R-2314-13	hsa-mir-3667	0.0	0.0	N
TCGA-KL-8339-01A-11R-2314-13	hsa-mir-3668	0.0	0.0	N
TCGA-KL-8339-01A-11R-2314-13	hsa-mir-3669	0.0	0.0	N
TCGA-KL-8339-01A-11R-2314-13	hsa-mir-367	0.0	0.0	N
TCGA-KL-8339-01A-11R-2314-13	hsa-mir-3670	0.0	0.0	N
TCGA-KL-8339-01A-11R-2314-13	hsa-mir-3671	0.0	0.0	N
TCGA-KL-8339-01A-11R-2314-13	hsa-mir-3672	0.0	0.0	N
TCGA-KL-8339-01A-11R-2314-13	hsa-mir-3673	0.0	0.0	N
TCGA-KL-8339-01A-11R-2314-13	hsa-mir-3674	0.0	0.0	N
TCGA-KL-8339-01A-11R-2314-13	hsa-mir-3675	0.0	0.0	N
TCGA-KL-8339-01A-11R-2314-13	hsa-mir-3676	10.0	2.34979	N
TCGA-KL-8339-01A-11R-2314-13	hsa-mir-3677	5.0	1.174895	N
TCGA-KL-8339-01A-11R-2314-13	hsa-mir-3678	0.0	0.0	N
TCGA-KL-8339-01A-11R-2314-13	hsa-mir-3679	0.0	0.0	N
TCGA-KL-8339-01A-11R-2314-13	hsa-mir-3680	1.0	0.234979	N
TCGA-KL-8339-01A-11R-2314-13	hsa-mir-3681	0.0	0.0	N
TCGA-KL-8339-01A-11R-2314-13	hsa-mir-3682	0.0	0.0	N
TCGA-KL-8339-01A-11R-2314-13	hsa-mir-3683	0.0	0.0	N
TCGA-KL-8339-01A-11R-2314-13	hsa-mir-3684	2.0	0.469958	N
TCGA-KL-8339-01A-11R-2314-13	hsa-mir-3685	0.0	0.0	N
TCGA-KL-8339-01A-11R-2314-13	hsa-mir-3686	0.0	0.0	N
TCGA-KL-8339-01A-11R-2314-13	hsa-mir-3687	0.0	0.0	N
TCGA-KL-8339-01A-11R-2314-13	hsa-mir-3688	2.0	0.469958	N
TCGA-KL-8339-01A-11R-2314-13	hsa-mir-3689a	0.0	0.0	N
TCGA-KL-8339-01A-11R-2314-13	hsa-mir-3689b	0.0	0.0	N
TCGA-KL-8339-01A-11R-2314-13	hsa-mir-369	6.0	1.409874	N
TCGA-KL-8339-01A-11R-2314-13	hsa-mir-3690	4.0	0.939916	N
TCGA-KL-8339-01A-11R-2314-13	hsa-mir-3691	0.0	0.0	N
TCGA-KL-8339-01A-11R-2314-13	hsa-mir-3692	0.0	0.0	N
TCGA-KL-8339-01A-11R-2314-13	hsa-mir-370	7.0	1.644853	N
TCGA-KL-8339-01A-11R-2314-13	hsa-mir-371	0.0	0.0	N
TCGA-KL-8339-01A-11R-2314-13	hsa-mir-3713	0.0	0.0	N
TCGA-KL-8339-01A-11R-2314-13	hsa-mir-3714	0.0	0.0	N
TCGA-KL-8339-01A-11R-2314-13	hsa-mir-372	2.0	0.469958	N
TCGA-KL-8339-01A-11R-2314-13	hsa-mir-373	0.0	0.0	N
TCGA-KL-8339-01A-11R-2314-13	hsa-mir-374a	1003.0	235.683962	N
TCGA-KL-8339-01A-11R-2314-13	hsa-mir-374b	242.0	56.864924	N
TCGA-KL-8339-01A-11R-2314-13	hsa-mir-374c	0.0	0.0	N
TCGA-KL-8339-01A-11R-2314-13	hsa-mir-375	72.0	16.91849	N
TCGA-KL-8339-01A-11R-2314-13	hsa-mir-376a-1	0.0	0.0	N
TCGA-KL-8339-01A-11R-2314-13	hsa-mir-376a-2	0.0	0.0	N
TCGA-KL-8339-01A-11R-2314-13	hsa-mir-376b	0.0	0.0	N
TCGA-KL-8339-01A-11R-2314-13	hsa-mir-376c	3.0	0.704937	N
TCGA-KL-8339-01A-11R-2314-13	hsa-mir-377	1.0	0.234979	N
TCGA-KL-8339-01A-11R-2314-13	hsa-mir-378	1073.0	252.132493	N
TCGA-KL-8339-01A-11R-2314-13	hsa-mir-378b	0.0	0.0	N
TCGA-KL-8339-01A-11R-2314-13	hsa-mir-378c	19.0	4.464601	N
TCGA-KL-8339-01A-11R-2314-13	hsa-mir-379	239.0	56.159987	N
TCGA-KL-8339-01A-11R-2314-13	hsa-mir-380	1.0	0.234979	N
TCGA-KL-8339-01A-11R-2314-13	hsa-mir-381	8.0	1.879832	N
TCGA-KL-8339-01A-11R-2314-13	hsa-mir-382	3.0	0.704937	N
TCGA-KL-8339-01A-11R-2314-13	hsa-mir-383	0.0	0.0	N
TCGA-KL-8339-01A-11R-2314-13	hsa-mir-384	0.0	0.0	N
TCGA-KL-8339-01A-11R-2314-13	hsa-mir-3907	0.0	0.0	N
TCGA-KL-8339-01A-11R-2314-13	hsa-mir-3908	0.0	0.0	N
TCGA-KL-8339-01A-11R-2314-13	hsa-mir-3909	2.0	0.469958	N
TCGA-KL-8339-01A-11R-2314-13	hsa-mir-3910-1	0.0	0.0	N
TCGA-KL-8339-01A-11R-2314-13	hsa-mir-3910-2	0.0	0.0	N
TCGA-KL-8339-01A-11R-2314-13	hsa-mir-3911	0.0	0.0	N
TCGA-KL-8339-01A-11R-2314-13	hsa-mir-3912	5.0	1.174895	N
TCGA-KL-8339-01A-11R-2314-13	hsa-mir-3913-1	6.0	1.409874	N
TCGA-KL-8339-01A-11R-2314-13	hsa-mir-3913-2	0.0	0.0	N
TCGA-KL-8339-01A-11R-2314-13	hsa-mir-3914-1	0.0	0.0	N
TCGA-KL-8339-01A-11R-2314-13	hsa-mir-3914-2	0.0	0.0	N
TCGA-KL-8339-01A-11R-2314-13	hsa-mir-3915	0.0	0.0	N
TCGA-KL-8339-01A-11R-2314-13	hsa-mir-3916	0.0	0.0	N
TCGA-KL-8339-01A-11R-2314-13	hsa-mir-3917	0.0	0.0	N
TCGA-KL-8339-01A-11R-2314-13	hsa-mir-3918	0.0	0.0	N
TCGA-KL-8339-01A-11R-2314-13	hsa-mir-3919	2.0	0.469958	N
TCGA-KL-8339-01A-11R-2314-13	hsa-mir-3920	0.0	0.0	N
TCGA-KL-8339-01A-11R-2314-13	hsa-mir-3921	1.0	0.234979	N
TCGA-KL-8339-01A-11R-2314-13	hsa-mir-3922	0.0	0.0	N
TCGA-KL-8339-01A-11R-2314-13	hsa-mir-3923	0.0	0.0	N
TCGA-KL-8339-01A-11R-2314-13	hsa-mir-3924	0.0	0.0	N
TCGA-KL-8339-01A-11R-2314-13	hsa-mir-3925	0.0	0.0	N
TCGA-KL-8339-01A-11R-2314-13	hsa-mir-3926-1	0.0	0.0	N
TCGA-KL-8339-01A-11R-2314-13	hsa-mir-3926-2	0.0	0.0	N
TCGA-KL-8339-01A-11R-2314-13	hsa-mir-3927	0.0	0.0	N
TCGA-KL-8339-01A-11R-2314-13	hsa-mir-3928	0.0	0.0	N
TCGA-KL-8339-01A-11R-2314-13	hsa-mir-3929	0.0	0.0	N
TCGA-KL-8339-01A-11R-2314-13	hsa-mir-3934	2.0	0.469958	N
TCGA-KL-8339-01A-11R-2314-13	hsa-mir-3935	0.0	0.0	N
TCGA-KL-8339-01A-11R-2314-13	hsa-mir-3936	0.0	0.0	N
TCGA-KL-8339-01A-11R-2314-13	hsa-mir-3937	0.0	0.0	N
TCGA-KL-8339-01A-11R-2314-13	hsa-mir-3938	0.0	0.0	N
TCGA-KL-8339-01A-11R-2314-13	hsa-mir-3939	0.0	0.0	N
TCGA-KL-8339-01A-11R-2314-13	hsa-mir-3940	0.0	0.0	N
TCGA-KL-8339-01A-11R-2314-13	hsa-mir-3941	1.0	0.234979	N
TCGA-KL-8339-01A-11R-2314-13	hsa-mir-3942	1.0	0.234979	N
TCGA-KL-8339-01A-11R-2314-13	hsa-mir-3943	0.0	0.0	N
TCGA-KL-8339-01A-11R-2314-13	hsa-mir-3944	1.0	0.234979	N
TCGA-KL-8339-01A-11R-2314-13	hsa-mir-3945	0.0	0.0	N
TCGA-KL-8339-01A-11R-2314-13	hsa-mir-409	11.0	2.584769	N
TCGA-KL-8339-01A-11R-2314-13	hsa-mir-410	8.0	1.879832	N
TCGA-KL-8339-01A-11R-2314-13	hsa-mir-411	7.0	1.644853	N
TCGA-KL-8339-01A-11R-2314-13	hsa-mir-412	6.0	1.409874	N
TCGA-KL-8339-01A-11R-2314-13	hsa-mir-421	16.0	3.759664	N
TCGA-KL-8339-01A-11R-2314-13	hsa-mir-422a	0.0	0.0	N
TCGA-KL-8339-01A-11R-2314-13	hsa-mir-423	324.0	76.133204	N
TCGA-KL-8339-01A-11R-2314-13	hsa-mir-424	1077.0	253.072409	N
TCGA-KL-8339-01A-11R-2314-13	hsa-mir-425	257.0	60.389609	N
TCGA-KL-8339-01A-11R-2314-13	hsa-mir-4251	0.0	0.0	N
TCGA-KL-8339-01A-11R-2314-13	hsa-mir-4252	0.0	0.0	N
TCGA-KL-8339-01A-11R-2314-13	hsa-mir-4253	0.0	0.0	N
TCGA-KL-8339-01A-11R-2314-13	hsa-mir-4254	0.0	0.0	N
TCGA-KL-8339-01A-11R-2314-13	hsa-mir-4255	0.0	0.0	N
TCGA-KL-8339-01A-11R-2314-13	hsa-mir-4256	0.0	0.0	N
TCGA-KL-8339-01A-11R-2314-13	hsa-mir-4257	0.0	0.0	N
TCGA-KL-8339-01A-11R-2314-13	hsa-mir-4258	0.0	0.0	N
TCGA-KL-8339-01A-11R-2314-13	hsa-mir-4259	0.0	0.0	N
TCGA-KL-8339-01A-11R-2314-13	hsa-mir-4260	0.0	0.0	N
TCGA-KL-8339-01A-11R-2314-13	hsa-mir-4261	0.0	0.0	N
TCGA-KL-8339-01A-11R-2314-13	hsa-mir-4262	0.0	0.0	N
TCGA-KL-8339-01A-11R-2314-13	hsa-mir-4263	0.0	0.0	N
TCGA-KL-8339-01A-11R-2314-13	hsa-mir-4264	0.0	0.0	N
TCGA-KL-8339-01A-11R-2314-13	hsa-mir-4265	0.0	0.0	N
TCGA-KL-8339-01A-11R-2314-13	hsa-mir-4266	0.0	0.0	N
TCGA-KL-8339-01A-11R-2314-13	hsa-mir-4267	0.0	0.0	N
TCGA-KL-8339-01A-11R-2314-13	hsa-mir-4268	0.0	0.0	N
TCGA-KL-8339-01A-11R-2314-13	hsa-mir-4269	0.0	0.0	N
TCGA-KL-8339-01A-11R-2314-13	hsa-mir-4270	0.0	0.0	N
TCGA-KL-8339-01A-11R-2314-13	hsa-mir-4271	0.0	0.0	N
TCGA-KL-8339-01A-11R-2314-13	hsa-mir-4272	0.0	0.0	N
TCGA-KL-8339-01A-11R-2314-13	hsa-mir-4273	0.0	0.0	N
TCGA-KL-8339-01A-11R-2314-13	hsa-mir-4274	0.0	0.0	N
TCGA-KL-8339-01A-11R-2314-13	hsa-mir-4275	0.0	0.0	N
TCGA-KL-8339-01A-11R-2314-13	hsa-mir-4276	0.0	0.0	N
TCGA-KL-8339-01A-11R-2314-13	hsa-mir-4277	0.0	0.0	N
TCGA-KL-8339-01A-11R-2314-13	hsa-mir-4278	0.0	0.0	N
TCGA-KL-8339-01A-11R-2314-13	hsa-mir-4279	0.0	0.0	N
TCGA-KL-8339-01A-11R-2314-13	hsa-mir-4280	0.0	0.0	N
TCGA-KL-8339-01A-11R-2314-13	hsa-mir-4281	0.0	0.0	N
TCGA-KL-8339-01A-11R-2314-13	hsa-mir-4282	0.0	0.0	N
TCGA-KL-8339-01A-11R-2314-13	hsa-mir-4283-1	0.0	0.0	N
TCGA-KL-8339-01A-11R-2314-13	hsa-mir-4283-2	0.0	0.0	N
TCGA-KL-8339-01A-11R-2314-13	hsa-mir-4284	0.0	0.0	N
TCGA-KL-8339-01A-11R-2314-13	hsa-mir-4285	0.0	0.0	N
TCGA-KL-8339-01A-11R-2314-13	hsa-mir-4286	0.0	0.0	N
TCGA-KL-8339-01A-11R-2314-13	hsa-mir-4287	0.0	0.0	N
TCGA-KL-8339-01A-11R-2314-13	hsa-mir-4288	0.0	0.0	N
TCGA-KL-8339-01A-11R-2314-13	hsa-mir-4289	0.0	0.0	N
TCGA-KL-8339-01A-11R-2314-13	hsa-mir-429	164.0	38.53656	N
TCGA-KL-8339-01A-11R-2314-13	hsa-mir-4290	0.0	0.0	N
TCGA-KL-8339-01A-11R-2314-13	hsa-mir-4291	0.0	0.0	N
TCGA-KL-8339-01A-11R-2314-13	hsa-mir-4292	0.0	0.0	N
TCGA-KL-8339-01A-11R-2314-13	hsa-mir-4293	0.0	0.0	N
TCGA-KL-8339-01A-11R-2314-13	hsa-mir-4294	0.0	0.0	N
TCGA-KL-8339-01A-11R-2314-13	hsa-mir-4295	0.0	0.0	N
TCGA-KL-8339-01A-11R-2314-13	hsa-mir-4296	0.0	0.0	N
TCGA-KL-8339-01A-11R-2314-13	hsa-mir-4297	0.0	0.0	N
TCGA-KL-8339-01A-11R-2314-13	hsa-mir-4298	0.0	0.0	N
TCGA-KL-8339-01A-11R-2314-13	hsa-mir-4299	0.0	0.0	N
TCGA-KL-8339-01A-11R-2314-13	hsa-mir-4300	0.0	0.0	N
TCGA-KL-8339-01A-11R-2314-13	hsa-mir-4301	0.0	0.0	N
TCGA-KL-8339-01A-11R-2314-13	hsa-mir-4302	0.0	0.0	N
TCGA-KL-8339-01A-11R-2314-13	hsa-mir-4303	0.0	0.0	N
TCGA-KL-8339-01A-11R-2314-13	hsa-mir-4304	0.0	0.0	N
TCGA-KL-8339-01A-11R-2314-13	hsa-mir-4305	0.0	0.0	N
TCGA-KL-8339-01A-11R-2314-13	hsa-mir-4306	0.0	0.0	N
TCGA-KL-8339-01A-11R-2314-13	hsa-mir-4307	0.0	0.0	N
TCGA-KL-8339-01A-11R-2314-13	hsa-mir-4308	0.0	0.0	N
TCGA-KL-8339-01A-11R-2314-13	hsa-mir-4309	0.0	0.0	N
TCGA-KL-8339-01A-11R-2314-13	hsa-mir-431	6.0	1.409874	N
TCGA-KL-8339-01A-11R-2314-13	hsa-mir-4310	0.0	0.0	N
TCGA-KL-8339-01A-11R-2314-13	hsa-mir-4311	0.0	0.0	N
TCGA-KL-8339-01A-11R-2314-13	hsa-mir-4312	0.0	0.0	N
TCGA-KL-8339-01A-11R-2314-13	hsa-mir-4313	0.0	0.0	N
TCGA-KL-8339-01A-11R-2314-13	hsa-mir-4314	0.0	0.0	N
TCGA-KL-8339-01A-11R-2314-13	hsa-mir-4315-1	0.0	0.0	N
TCGA-KL-8339-01A-11R-2314-13	hsa-mir-4315-2	0.0	0.0	N
TCGA-KL-8339-01A-11R-2314-13	hsa-mir-4316	0.0	0.0	N
TCGA-KL-8339-01A-11R-2314-13	hsa-mir-4317	0.0	0.0	N
TCGA-KL-8339-01A-11R-2314-13	hsa-mir-4318	0.0	0.0	N
TCGA-KL-8339-01A-11R-2314-13	hsa-mir-4319	0.0	0.0	N
TCGA-KL-8339-01A-11R-2314-13	hsa-mir-432	4.0	0.939916	N
TCGA-KL-8339-01A-11R-2314-13	hsa-mir-4320	0.0	0.0	N
TCGA-KL-8339-01A-11R-2314-13	hsa-mir-4321	1.0	0.234979	N
TCGA-KL-8339-01A-11R-2314-13	hsa-mir-4322	0.0	0.0	N
TCGA-KL-8339-01A-11R-2314-13	hsa-mir-4323	0.0	0.0	N
TCGA-KL-8339-01A-11R-2314-13	hsa-mir-4324	0.0	0.0	N
TCGA-KL-8339-01A-11R-2314-13	hsa-mir-4325	0.0	0.0	N
TCGA-KL-8339-01A-11R-2314-13	hsa-mir-4326	6.0	1.409874	N
TCGA-KL-8339-01A-11R-2314-13	hsa-mir-4327	0.0	0.0	N
TCGA-KL-8339-01A-11R-2314-13	hsa-mir-4328	0.0	0.0	N
TCGA-KL-8339-01A-11R-2314-13	hsa-mir-4329	0.0	0.0	N
TCGA-KL-8339-01A-11R-2314-13	hsa-mir-433	2.0	0.469958	N
TCGA-KL-8339-01A-11R-2314-13	hsa-mir-4330	0.0	0.0	N
TCGA-KL-8339-01A-11R-2314-13	hsa-mir-448	0.0	0.0	N
TCGA-KL-8339-01A-11R-2314-13	hsa-mir-449a	1.0	0.234979	N
TCGA-KL-8339-01A-11R-2314-13	hsa-mir-449b	0.0	0.0	N
TCGA-KL-8339-01A-11R-2314-13	hsa-mir-449c	0.0	0.0	N
TCGA-KL-8339-01A-11R-2314-13	hsa-mir-450a-1	13.0	3.054727	N
TCGA-KL-8339-01A-11R-2314-13	hsa-mir-450a-2	14.0	3.289706	N
TCGA-KL-8339-01A-11R-2314-13	hsa-mir-450b	37.0	8.694224	N
TCGA-KL-8339-01A-11R-2314-13	hsa-mir-451	2076.0	487.816455	N
TCGA-KL-8339-01A-11R-2314-13	hsa-mir-452	61.0	14.333721	N
TCGA-KL-8339-01A-11R-2314-13	hsa-mir-454	7.0	1.644853	N
TCGA-KL-8339-01A-11R-2314-13	hsa-mir-455	143.0	33.602001	N
TCGA-KL-8339-01A-11R-2314-13	hsa-mir-466	4.0	0.939916	N
TCGA-KL-8339-01A-11R-2314-13	hsa-mir-483	0.0	0.0	N
TCGA-KL-8339-01A-11R-2314-13	hsa-mir-484	49.0	11.513972	N
TCGA-KL-8339-01A-11R-2314-13	hsa-mir-485	1.0	0.234979	N
TCGA-KL-8339-01A-11R-2314-13	hsa-mir-486	645.0	151.561471	N
TCGA-KL-8339-01A-11R-2314-13	hsa-mir-487a	2.0	0.469958	N
TCGA-KL-8339-01A-11R-2314-13	hsa-mir-487b	2.0	0.469958	N
TCGA-KL-8339-01A-11R-2314-13	hsa-mir-488	0.0	0.0	N
TCGA-KL-8339-01A-11R-2314-13	hsa-mir-489	0.0	0.0	N
TCGA-KL-8339-01A-11R-2314-13	hsa-mir-490	2.0	0.469958	N
TCGA-KL-8339-01A-11R-2314-13	hsa-mir-491	9.0	2.114811	N
TCGA-KL-8339-01A-11R-2314-13	hsa-mir-492	0.0	0.0	N
TCGA-KL-8339-01A-11R-2314-13	hsa-mir-493	7.0	1.644853	N
TCGA-KL-8339-01A-11R-2314-13	hsa-mir-494	0.0	0.0	N
TCGA-KL-8339-01A-11R-2314-13	hsa-mir-495	6.0	1.409874	N
TCGA-KL-8339-01A-11R-2314-13	hsa-mir-496	4.0	0.939916	N
TCGA-KL-8339-01A-11R-2314-13	hsa-mir-497	33.0	7.754308	N
TCGA-KL-8339-01A-11R-2314-13	hsa-mir-498	5.0	1.174895	N
TCGA-KL-8339-01A-11R-2314-13	hsa-mir-499	1.0	0.234979	N
TCGA-KL-8339-01A-11R-2314-13	hsa-mir-500a	658.0	154.616198	Y
TCGA-KL-8339-01A-11R-2314-13	hsa-mir-500b	25.0	5.874476	Y
TCGA-KL-8339-01A-11R-2314-13	hsa-mir-501	72.0	16.91849	N
TCGA-KL-8339-01A-11R-2314-13	hsa-mir-502	66.0	15.508616	Y
TCGA-KL-8339-01A-11R-2314-13	hsa-mir-503	78.0	18.328364	N
TCGA-KL-8339-01A-11R-2314-13	hsa-mir-504	1.0	0.234979	N
TCGA-KL-8339-01A-11R-2314-13	hsa-mir-505	57.0	13.393804	N
TCGA-KL-8339-01A-11R-2314-13	hsa-mir-506	1.0	0.234979	N
TCGA-KL-8339-01A-11R-2314-13	hsa-mir-507	0.0	0.0	N
TCGA-KL-8339-01A-11R-2314-13	hsa-mir-508	81.0	19.033301	N
TCGA-KL-8339-01A-11R-2314-13	hsa-mir-509-1	5.0	1.174895	N
TCGA-KL-8339-01A-11R-2314-13	hsa-mir-509-2	16.0	3.759664	N
TCGA-KL-8339-01A-11R-2314-13	hsa-mir-509-3	10.0	2.34979	N
TCGA-KL-8339-01A-11R-2314-13	hsa-mir-510	0.0	0.0	N
TCGA-KL-8339-01A-11R-2314-13	hsa-mir-511-1	3.0	0.704937	N
TCGA-KL-8339-01A-11R-2314-13	hsa-mir-511-2	3.0	0.704937	N
TCGA-KL-8339-01A-11R-2314-13	hsa-mir-512-1	10.0	2.34979	N
TCGA-KL-8339-01A-11R-2314-13	hsa-mir-512-2	14.0	3.289706	N
TCGA-KL-8339-01A-11R-2314-13	hsa-mir-513a-1	0.0	0.0	N
TCGA-KL-8339-01A-11R-2314-13	hsa-mir-513a-2	0.0	0.0	N
TCGA-KL-8339-01A-11R-2314-13	hsa-mir-513b	0.0	0.0	N
TCGA-KL-8339-01A-11R-2314-13	hsa-mir-513c	0.0	0.0	N
TCGA-KL-8339-01A-11R-2314-13	hsa-mir-514-1	17.0	3.994643	N
TCGA-KL-8339-01A-11R-2314-13	hsa-mir-514-2	14.0	3.289706	N
TCGA-KL-8339-01A-11R-2314-13	hsa-mir-514-3	17.0	3.994643	N
TCGA-KL-8339-01A-11R-2314-13	hsa-mir-514b	0.0	0.0	N
TCGA-KL-8339-01A-11R-2314-13	hsa-mir-515-1	4.0	0.939916	N
TCGA-KL-8339-01A-11R-2314-13	hsa-mir-515-2	9.0	2.114811	N
TCGA-KL-8339-01A-11R-2314-13	hsa-mir-516a-1	18.0	4.229622	Y
TCGA-KL-8339-01A-11R-2314-13	hsa-mir-516a-2	11.0	2.584769	N
TCGA-KL-8339-01A-11R-2314-13	hsa-mir-516b-1	8.0	1.879832	N
TCGA-KL-8339-01A-11R-2314-13	hsa-mir-516b-2	7.0	1.644853	N
TCGA-KL-8339-01A-11R-2314-13	hsa-mir-517a	101.0	23.732881	Y
TCGA-KL-8339-01A-11R-2314-13	hsa-mir-517b	101.0	23.732881	Y
TCGA-KL-8339-01A-11R-2314-13	hsa-mir-517c	8.0	1.879832	Y
TCGA-KL-8339-01A-11R-2314-13	hsa-mir-518a-1	11.0	2.584769	Y
TCGA-KL-8339-01A-11R-2314-13	hsa-mir-518a-2	4.0	0.939916	Y
TCGA-KL-8339-01A-11R-2314-13	hsa-mir-518b	21.0	4.93456	N
TCGA-KL-8339-01A-11R-2314-13	hsa-mir-518c	32.0	7.519329	N
TCGA-KL-8339-01A-11R-2314-13	hsa-mir-518d	0.0	0.0	N
TCGA-KL-8339-01A-11R-2314-13	hsa-mir-518e	22.0	5.169539	Y
TCGA-KL-8339-01A-11R-2314-13	hsa-mir-518f	12.0	2.819748	N
TCGA-KL-8339-01A-11R-2314-13	hsa-mir-519a-1	11.0	2.584769	N
TCGA-KL-8339-01A-11R-2314-13	hsa-mir-519a-2	15.0	3.524685	Y
TCGA-KL-8339-01A-11R-2314-13	hsa-mir-519b	3.0	0.704937	N
TCGA-KL-8339-01A-11R-2314-13	hsa-mir-519c	4.0	0.939916	N
TCGA-KL-8339-01A-11R-2314-13	hsa-mir-519d	14.0	3.289706	N
TCGA-KL-8339-01A-11R-2314-13	hsa-mir-519e	0.0	0.0	N
TCGA-KL-8339-01A-11R-2314-13	hsa-mir-520a	35.0	8.224266	N
TCGA-KL-8339-01A-11R-2314-13	hsa-mir-520b	11.0	2.584769	Y
TCGA-KL-8339-01A-11R-2314-13	hsa-mir-520c	2.0	0.469958	Y
TCGA-KL-8339-01A-11R-2314-13	hsa-mir-520d	9.0	2.114811	Y
TCGA-KL-8339-01A-11R-2314-13	hsa-mir-520e	2.0	0.469958	N
TCGA-KL-8339-01A-11R-2314-13	hsa-mir-520f	3.0	0.704937	N
TCGA-KL-8339-01A-11R-2314-13	hsa-mir-520g	6.0	1.409874	Y
TCGA-KL-8339-01A-11R-2314-13	hsa-mir-520h	2.0	0.469958	Y
TCGA-KL-8339-01A-11R-2314-13	hsa-mir-521-1	3.0	0.704937	N
TCGA-KL-8339-01A-11R-2314-13	hsa-mir-521-2	1.0	0.234979	N
TCGA-KL-8339-01A-11R-2314-13	hsa-mir-522	7.0	1.644853	Y
TCGA-KL-8339-01A-11R-2314-13	hsa-mir-523	9.0	2.114811	N
TCGA-KL-8339-01A-11R-2314-13	hsa-mir-524	8.0	1.879832	N
TCGA-KL-8339-01A-11R-2314-13	hsa-mir-525	26.0	6.109455	Y
TCGA-KL-8339-01A-11R-2314-13	hsa-mir-526a-1	0.0	0.0	N
TCGA-KL-8339-01A-11R-2314-13	hsa-mir-526a-2	0.0	0.0	N
TCGA-KL-8339-01A-11R-2314-13	hsa-mir-526b	71.0	16.683511	N
TCGA-KL-8339-01A-11R-2314-13	hsa-mir-527	8.0	1.879832	Y
TCGA-KL-8339-01A-11R-2314-13	hsa-mir-532	14502.0	3407.665815	N
TCGA-KL-8339-01A-11R-2314-13	hsa-mir-539	4.0	0.939916	N
TCGA-KL-8339-01A-11R-2314-13	hsa-mir-541	0.0	0.0	N
TCGA-KL-8339-01A-11R-2314-13	hsa-mir-542	699.0	164.250338	N
TCGA-KL-8339-01A-11R-2314-13	hsa-mir-543	1.0	0.234979	N
TCGA-KL-8339-01A-11R-2314-13	hsa-mir-544	0.0	0.0	N
TCGA-KL-8339-01A-11R-2314-13	hsa-mir-544b	0.0	0.0	N
TCGA-KL-8339-01A-11R-2314-13	hsa-mir-545	2.0	0.469958	N
TCGA-KL-8339-01A-11R-2314-13	hsa-mir-548a-1	0.0	0.0	N
TCGA-KL-8339-01A-11R-2314-13	hsa-mir-548a-2	0.0	0.0	N
TCGA-KL-8339-01A-11R-2314-13	hsa-mir-548a-3	0.0	0.0	N
TCGA-KL-8339-01A-11R-2314-13	hsa-mir-548aa-1	0.0	0.0	N
TCGA-KL-8339-01A-11R-2314-13	hsa-mir-548aa-2	0.0	0.0	N
TCGA-KL-8339-01A-11R-2314-13	hsa-mir-548b	3.0	0.704937	N
TCGA-KL-8339-01A-11R-2314-13	hsa-mir-548c	0.0	0.0	N
TCGA-KL-8339-01A-11R-2314-13	hsa-mir-548d-1	0.0	0.0	N
TCGA-KL-8339-01A-11R-2314-13	hsa-mir-548d-2	0.0	0.0	N
TCGA-KL-8339-01A-11R-2314-13	hsa-mir-548e	3.0	0.704937	N
TCGA-KL-8339-01A-11R-2314-13	hsa-mir-548f-1	0.0	0.0	N
TCGA-KL-8339-01A-11R-2314-13	hsa-mir-548f-2	0.0	0.0	N
TCGA-KL-8339-01A-11R-2314-13	hsa-mir-548f-3	0.0	0.0	N
TCGA-KL-8339-01A-11R-2314-13	hsa-mir-548f-4	0.0	0.0	N
TCGA-KL-8339-01A-11R-2314-13	hsa-mir-548f-5	0.0	0.0	N
TCGA-KL-8339-01A-11R-2314-13	hsa-mir-548g	0.0	0.0	N
TCGA-KL-8339-01A-11R-2314-13	hsa-mir-548h-1	0.0	0.0	N
TCGA-KL-8339-01A-11R-2314-13	hsa-mir-548h-2	0.0	0.0	N
TCGA-KL-8339-01A-11R-2314-13	hsa-mir-548h-3	0.0	0.0	N
TCGA-KL-8339-01A-11R-2314-13	hsa-mir-548h-4	0.0	0.0	N
TCGA-KL-8339-01A-11R-2314-13	hsa-mir-548i-1	0.0	0.0	N
TCGA-KL-8339-01A-11R-2314-13	hsa-mir-548i-2	0.0	0.0	N
TCGA-KL-8339-01A-11R-2314-13	hsa-mir-548i-3	0.0	0.0	N
TCGA-KL-8339-01A-11R-2314-13	hsa-mir-548i-4	0.0	0.0	N
TCGA-KL-8339-01A-11R-2314-13	hsa-mir-548j	0.0	0.0	N
TCGA-KL-8339-01A-11R-2314-13	hsa-mir-548k	0.0	0.0	N
TCGA-KL-8339-01A-11R-2314-13	hsa-mir-548l	0.0	0.0	N
TCGA-KL-8339-01A-11R-2314-13	hsa-mir-548m	0.0	0.0	N
TCGA-KL-8339-01A-11R-2314-13	hsa-mir-548n	0.0	0.0	N
TCGA-KL-8339-01A-11R-2314-13	hsa-mir-548o	0.0	0.0	N
TCGA-KL-8339-01A-11R-2314-13	hsa-mir-548p	0.0	0.0	N
TCGA-KL-8339-01A-11R-2314-13	hsa-mir-548q	1.0	0.234979	N
TCGA-KL-8339-01A-11R-2314-13	hsa-mir-548s	0.0	0.0	N
TCGA-KL-8339-01A-11R-2314-13	hsa-mir-548t	0.0	0.0	N
TCGA-KL-8339-01A-11R-2314-13	hsa-mir-548u	0.0	0.0	N
TCGA-KL-8339-01A-11R-2314-13	hsa-mir-548v	2.0	0.469958	N
TCGA-KL-8339-01A-11R-2314-13	hsa-mir-548w	0.0	0.0	N
TCGA-KL-8339-01A-11R-2314-13	hsa-mir-548x	0.0	0.0	N
TCGA-KL-8339-01A-11R-2314-13	hsa-mir-548y	0.0	0.0	N
TCGA-KL-8339-01A-11R-2314-13	hsa-mir-548z	0.0	0.0	N
TCGA-KL-8339-01A-11R-2314-13	hsa-mir-549	2.0	0.469958	N
TCGA-KL-8339-01A-11R-2314-13	hsa-mir-550a-1	8.0	1.879832	N
TCGA-KL-8339-01A-11R-2314-13	hsa-mir-550a-2	9.0	2.114811	N
TCGA-KL-8339-01A-11R-2314-13	hsa-mir-550b-1	0.0	0.0	N
TCGA-KL-8339-01A-11R-2314-13	hsa-mir-550b-2	0.0	0.0	N
TCGA-KL-8339-01A-11R-2314-13	hsa-mir-551a	0.0	0.0	N
TCGA-KL-8339-01A-11R-2314-13	hsa-mir-551b	117.0	27.492546	N
TCGA-KL-8339-01A-11R-2314-13	hsa-mir-552	1.0	0.234979	N
TCGA-KL-8339-01A-11R-2314-13	hsa-mir-553	0.0	0.0	N
TCGA-KL-8339-01A-11R-2314-13	hsa-mir-554	0.0	0.0	N
TCGA-KL-8339-01A-11R-2314-13	hsa-mir-555	0.0	0.0	N
TCGA-KL-8339-01A-11R-2314-13	hsa-mir-556	0.0	0.0	N
TCGA-KL-8339-01A-11R-2314-13	hsa-mir-557	0.0	0.0	N
TCGA-KL-8339-01A-11R-2314-13	hsa-mir-558	0.0	0.0	N
TCGA-KL-8339-01A-11R-2314-13	hsa-mir-559	0.0	0.0	N
TCGA-KL-8339-01A-11R-2314-13	hsa-mir-561	34.0	7.989287	N
TCGA-KL-8339-01A-11R-2314-13	hsa-mir-562	0.0	0.0	N
TCGA-KL-8339-01A-11R-2314-13	hsa-mir-563	0.0	0.0	N
TCGA-KL-8339-01A-11R-2314-13	hsa-mir-564	0.0	0.0	N
TCGA-KL-8339-01A-11R-2314-13	hsa-mir-566	0.0	0.0	N
TCGA-KL-8339-01A-11R-2314-13	hsa-mir-567	0.0	0.0	N
TCGA-KL-8339-01A-11R-2314-13	hsa-mir-568	0.0	0.0	N
TCGA-KL-8339-01A-11R-2314-13	hsa-mir-569	0.0	0.0	N
TCGA-KL-8339-01A-11R-2314-13	hsa-mir-570	9.0	2.114811	N
TCGA-KL-8339-01A-11R-2314-13	hsa-mir-571	0.0	0.0	N
TCGA-KL-8339-01A-11R-2314-13	hsa-mir-572	0.0	0.0	N
TCGA-KL-8339-01A-11R-2314-13	hsa-mir-573	0.0	0.0	N
TCGA-KL-8339-01A-11R-2314-13	hsa-mir-574	81.0	19.033301	N
TCGA-KL-8339-01A-11R-2314-13	hsa-mir-575	0.0	0.0	N
TCGA-KL-8339-01A-11R-2314-13	hsa-mir-576	36.0	8.459245	N
TCGA-KL-8339-01A-11R-2314-13	hsa-mir-577	146.0	34.306938	N
TCGA-KL-8339-01A-11R-2314-13	hsa-mir-578	0.0	0.0	N
TCGA-KL-8339-01A-11R-2314-13	hsa-mir-579	0.0	0.0	N
TCGA-KL-8339-01A-11R-2314-13	hsa-mir-580	2.0	0.469958	N
TCGA-KL-8339-01A-11R-2314-13	hsa-mir-581	2.0	0.469958	N
TCGA-KL-8339-01A-11R-2314-13	hsa-mir-582	13685.0	3215.687952	N
TCGA-KL-8339-01A-11R-2314-13	hsa-mir-583	0.0	0.0	N
TCGA-KL-8339-01A-11R-2314-13	hsa-mir-584	90.0	21.148112	N
TCGA-KL-8339-01A-11R-2314-13	hsa-mir-585	2.0	0.469958	N
TCGA-KL-8339-01A-11R-2314-13	hsa-mir-586	0.0	0.0	N
TCGA-KL-8339-01A-11R-2314-13	hsa-mir-587	0.0	0.0	N
TCGA-KL-8339-01A-11R-2314-13	hsa-mir-588	0.0	0.0	N
TCGA-KL-8339-01A-11R-2314-13	hsa-mir-589	237.0	55.690029	N
TCGA-KL-8339-01A-11R-2314-13	hsa-mir-590	47.0	11.044014	N
TCGA-KL-8339-01A-11R-2314-13	hsa-mir-591	0.0	0.0	N
TCGA-KL-8339-01A-11R-2314-13	hsa-mir-592	13.0	3.054727	N
TCGA-KL-8339-01A-11R-2314-13	hsa-mir-593	0.0	0.0	N
TCGA-KL-8339-01A-11R-2314-13	hsa-mir-595	0.0	0.0	N
TCGA-KL-8339-01A-11R-2314-13	hsa-mir-596	0.0	0.0	N
TCGA-KL-8339-01A-11R-2314-13	hsa-mir-597	1.0	0.234979	N
TCGA-KL-8339-01A-11R-2314-13	hsa-mir-598	382.0	89.761987	N
TCGA-KL-8339-01A-11R-2314-13	hsa-mir-599	0.0	0.0	N
TCGA-KL-8339-01A-11R-2314-13	hsa-mir-600	1.0	0.234979	N
TCGA-KL-8339-01A-11R-2314-13	hsa-mir-601	0.0	0.0	N
TCGA-KL-8339-01A-11R-2314-13	hsa-mir-602	0.0	0.0	N
TCGA-KL-8339-01A-11R-2314-13	hsa-mir-603	0.0	0.0	N
TCGA-KL-8339-01A-11R-2314-13	hsa-mir-604	0.0	0.0	N
TCGA-KL-8339-01A-11R-2314-13	hsa-mir-605	1.0	0.234979	N
TCGA-KL-8339-01A-11R-2314-13	hsa-mir-606	0.0	0.0	N
TCGA-KL-8339-01A-11R-2314-13	hsa-mir-607	0.0	0.0	N
TCGA-KL-8339-01A-11R-2314-13	hsa-mir-608	0.0	0.0	N
TCGA-KL-8339-01A-11R-2314-13	hsa-mir-609	0.0	0.0	N
TCGA-KL-8339-01A-11R-2314-13	hsa-mir-610	0.0	0.0	N
TCGA-KL-8339-01A-11R-2314-13	hsa-mir-611	0.0	0.0	N
TCGA-KL-8339-01A-11R-2314-13	hsa-mir-612	0.0	0.0	N
TCGA-KL-8339-01A-11R-2314-13	hsa-mir-613	0.0	0.0	N
TCGA-KL-8339-01A-11R-2314-13	hsa-mir-614	0.0	0.0	N
TCGA-KL-8339-01A-11R-2314-13	hsa-mir-615	7.0	1.644853	N
TCGA-KL-8339-01A-11R-2314-13	hsa-mir-616	45.0	10.574056	N
TCGA-KL-8339-01A-11R-2314-13	hsa-mir-617	1.0	0.234979	N
TCGA-KL-8339-01A-11R-2314-13	hsa-mir-618	20.0	4.69958	N
TCGA-KL-8339-01A-11R-2314-13	hsa-mir-619	0.0	0.0	N
TCGA-KL-8339-01A-11R-2314-13	hsa-mir-620	0.0	0.0	N
TCGA-KL-8339-01A-11R-2314-13	hsa-mir-621	0.0	0.0	N
TCGA-KL-8339-01A-11R-2314-13	hsa-mir-622	0.0	0.0	N
TCGA-KL-8339-01A-11R-2314-13	hsa-mir-623	0.0	0.0	N
TCGA-KL-8339-01A-11R-2314-13	hsa-mir-624	2.0	0.469958	N
TCGA-KL-8339-01A-11R-2314-13	hsa-mir-625	277.0	65.08919	N
TCGA-KL-8339-01A-11R-2314-13	hsa-mir-626	0.0	0.0	N
TCGA-KL-8339-01A-11R-2314-13	hsa-mir-627	5.0	1.174895	N
TCGA-KL-8339-01A-11R-2314-13	hsa-mir-628	16.0	3.759664	N
TCGA-KL-8339-01A-11R-2314-13	hsa-mir-629	189.0	44.411036	N
TCGA-KL-8339-01A-11R-2314-13	hsa-mir-630	0.0	0.0	N
TCGA-KL-8339-01A-11R-2314-13	hsa-mir-631	0.0	0.0	N
TCGA-KL-8339-01A-11R-2314-13	hsa-mir-632	1.0	0.234979	N
TCGA-KL-8339-01A-11R-2314-13	hsa-mir-633	0.0	0.0	N
TCGA-KL-8339-01A-11R-2314-13	hsa-mir-634	0.0	0.0	N
TCGA-KL-8339-01A-11R-2314-13	hsa-mir-635	0.0	0.0	N
TCGA-KL-8339-01A-11R-2314-13	hsa-mir-636	0.0	0.0	N
TCGA-KL-8339-01A-11R-2314-13	hsa-mir-637	0.0	0.0	N
TCGA-KL-8339-01A-11R-2314-13	hsa-mir-638	0.0	0.0	N
TCGA-KL-8339-01A-11R-2314-13	hsa-mir-639	3.0	0.704937	N
TCGA-KL-8339-01A-11R-2314-13	hsa-mir-640	0.0	0.0	N
TCGA-KL-8339-01A-11R-2314-13	hsa-mir-641	3.0	0.704937	N
TCGA-KL-8339-01A-11R-2314-13	hsa-mir-642a	52.0	12.218909	N
TCGA-KL-8339-01A-11R-2314-13	hsa-mir-642b	0.0	0.0	N
TCGA-KL-8339-01A-11R-2314-13	hsa-mir-643	2.0	0.469958	N
TCGA-KL-8339-01A-11R-2314-13	hsa-mir-644	0.0	0.0	N
TCGA-KL-8339-01A-11R-2314-13	hsa-mir-645	0.0	0.0	N
TCGA-KL-8339-01A-11R-2314-13	hsa-mir-646	0.0	0.0	N
TCGA-KL-8339-01A-11R-2314-13	hsa-mir-647	0.0	0.0	N
TCGA-KL-8339-01A-11R-2314-13	hsa-mir-648	0.0	0.0	N
TCGA-KL-8339-01A-11R-2314-13	hsa-mir-649	0.0	0.0	N
TCGA-KL-8339-01A-11R-2314-13	hsa-mir-650	0.0	0.0	N
TCGA-KL-8339-01A-11R-2314-13	hsa-mir-651	81.0	19.033301	N
TCGA-KL-8339-01A-11R-2314-13	hsa-mir-652	51.0	11.98393	N
TCGA-KL-8339-01A-11R-2314-13	hsa-mir-653	22.0	5.169539	N
TCGA-KL-8339-01A-11R-2314-13	hsa-mir-654	14.0	3.289706	N
TCGA-KL-8339-01A-11R-2314-13	hsa-mir-655	2.0	0.469958	N
TCGA-KL-8339-01A-11R-2314-13	hsa-mir-656	0.0	0.0	N
TCGA-KL-8339-01A-11R-2314-13	hsa-mir-657	0.0	0.0	N
TCGA-KL-8339-01A-11R-2314-13	hsa-mir-658	0.0	0.0	N
TCGA-KL-8339-01A-11R-2314-13	hsa-mir-659	10.0	2.34979	N
TCGA-KL-8339-01A-11R-2314-13	hsa-mir-660	369.0	86.70726	N
TCGA-KL-8339-01A-11R-2314-13	hsa-mir-661	0.0	0.0	N
TCGA-KL-8339-01A-11R-2314-13	hsa-mir-662	0.0	0.0	N
TCGA-KL-8339-01A-11R-2314-13	hsa-mir-663	1.0	0.234979	N
TCGA-KL-8339-01A-11R-2314-13	hsa-mir-663b	0.0	0.0	N
TCGA-KL-8339-01A-11R-2314-13	hsa-mir-664	86.0	20.208196	N
TCGA-KL-8339-01A-11R-2314-13	hsa-mir-665	0.0	0.0	N
TCGA-KL-8339-01A-11R-2314-13	hsa-mir-668	0.0	0.0	N
TCGA-KL-8339-01A-11R-2314-13	hsa-mir-670	0.0	0.0	N
TCGA-KL-8339-01A-11R-2314-13	hsa-mir-671	31.0	7.28435	N
TCGA-KL-8339-01A-11R-2314-13	hsa-mir-675	51.0	11.98393	N
TCGA-KL-8339-01A-11R-2314-13	hsa-mir-676	5.0	1.174895	N
TCGA-KL-8339-01A-11R-2314-13	hsa-mir-7-1	34.0	7.989287	N
TCGA-KL-8339-01A-11R-2314-13	hsa-mir-7-2	1.0	0.234979	N
TCGA-KL-8339-01A-11R-2314-13	hsa-mir-7-3	0.0	0.0	N
TCGA-KL-8339-01A-11R-2314-13	hsa-mir-708	273.0	64.149274	N
TCGA-KL-8339-01A-11R-2314-13	hsa-mir-711	0.0	0.0	N
TCGA-KL-8339-01A-11R-2314-13	hsa-mir-718	0.0	0.0	N
TCGA-KL-8339-01A-11R-2314-13	hsa-mir-720	0.0	0.0	N
TCGA-KL-8339-01A-11R-2314-13	hsa-mir-744	33.0	7.754308	N
TCGA-KL-8339-01A-11R-2314-13	hsa-mir-758	7.0	1.644853	N
TCGA-KL-8339-01A-11R-2314-13	hsa-mir-759	0.0	0.0	N
TCGA-KL-8339-01A-11R-2314-13	hsa-mir-760	1.0	0.234979	N
TCGA-KL-8339-01A-11R-2314-13	hsa-mir-761	0.0	0.0	N
TCGA-KL-8339-01A-11R-2314-13	hsa-mir-762	0.0	0.0	N
TCGA-KL-8339-01A-11R-2314-13	hsa-mir-764	0.0	0.0	N
TCGA-KL-8339-01A-11R-2314-13	hsa-mir-765	0.0	0.0	N
TCGA-KL-8339-01A-11R-2314-13	hsa-mir-766	19.0	4.464601	N
TCGA-KL-8339-01A-11R-2314-13	hsa-mir-767	2.0	0.469958	N
TCGA-KL-8339-01A-11R-2314-13	hsa-mir-769	50.0	11.748951	N
TCGA-KL-8339-01A-11R-2314-13	hsa-mir-770	0.0	0.0	N
TCGA-KL-8339-01A-11R-2314-13	hsa-mir-802	0.0	0.0	N
TCGA-KL-8339-01A-11R-2314-13	hsa-mir-873	0.0	0.0	N
TCGA-KL-8339-01A-11R-2314-13	hsa-mir-874	1356.0	318.631557	N
TCGA-KL-8339-01A-11R-2314-13	hsa-mir-875	0.0	0.0	N
TCGA-KL-8339-01A-11R-2314-13	hsa-mir-876	0.0	0.0	N
TCGA-KL-8339-01A-11R-2314-13	hsa-mir-877	0.0	0.0	N
TCGA-KL-8339-01A-11R-2314-13	hsa-mir-885	150.0	35.246854	N
TCGA-KL-8339-01A-11R-2314-13	hsa-mir-887	3.0	0.704937	N
TCGA-KL-8339-01A-11R-2314-13	hsa-mir-888	183.0	43.001162	N
TCGA-KL-8339-01A-11R-2314-13	hsa-mir-889	9.0	2.114811	N
TCGA-KL-8339-01A-11R-2314-13	hsa-mir-890	8.0	1.879832	N
TCGA-KL-8339-01A-11R-2314-13	hsa-mir-891a	36968.0	8686.704581	N
TCGA-KL-8339-01A-11R-2314-13	hsa-mir-891b	87.0	20.443175	N
TCGA-KL-8339-01A-11R-2314-13	hsa-mir-892a	300.0	70.493707	N
TCGA-KL-8339-01A-11R-2314-13	hsa-mir-892b	19.0	4.464601	N
TCGA-KL-8339-01A-11R-2314-13	hsa-mir-9-1	84.0	19.738238	N
TCGA-KL-8339-01A-11R-2314-13	hsa-mir-9-2	101.0	23.732881	N
TCGA-KL-8339-01A-11R-2314-13	hsa-mir-9-3	0.0	0.0	N
TCGA-KL-8339-01A-11R-2314-13	hsa-mir-920	0.0	0.0	N
TCGA-KL-8339-01A-11R-2314-13	hsa-mir-921	0.0	0.0	N
TCGA-KL-8339-01A-11R-2314-13	hsa-mir-922	0.0	0.0	N
TCGA-KL-8339-01A-11R-2314-13	hsa-mir-924	0.0	0.0	N
TCGA-KL-8339-01A-11R-2314-13	hsa-mir-92a-1	1370.0	321.921264	N
TCGA-KL-8339-01A-11R-2314-13	hsa-mir-92a-2	31784.0	7468.573318	N
TCGA-KL-8339-01A-11R-2314-13	hsa-mir-92b	309.0	72.608519	N
TCGA-KL-8339-01A-11R-2314-13	hsa-mir-93	8409.0	1975.938618	N
TCGA-KL-8339-01A-11R-2314-13	hsa-mir-933	0.0	0.0	N
TCGA-KL-8339-01A-11R-2314-13	hsa-mir-934	1.0	0.234979	N
TCGA-KL-8339-01A-11R-2314-13	hsa-mir-935	0.0	0.0	N
TCGA-KL-8339-01A-11R-2314-13	hsa-mir-936	0.0	0.0	N
TCGA-KL-8339-01A-11R-2314-13	hsa-mir-937	9.0	2.114811	N
TCGA-KL-8339-01A-11R-2314-13	hsa-mir-938	0.0	0.0	N
TCGA-KL-8339-01A-11R-2314-13	hsa-mir-939	4.0	0.939916	N
TCGA-KL-8339-01A-11R-2314-13	hsa-mir-940	5.0	1.174895	N
TCGA-KL-8339-01A-11R-2314-13	hsa-mir-941-1	0.0	0.0	N
TCGA-KL-8339-01A-11R-2314-13	hsa-mir-941-3	0.0	0.0	N
TCGA-KL-8339-01A-11R-2314-13	hsa-mir-941-4	0.0	0.0	N
TCGA-KL-8339-01A-11R-2314-13	hsa-mir-942	16.0	3.759664	N
TCGA-KL-8339-01A-11R-2314-13	hsa-mir-943	0.0	0.0	N
TCGA-KL-8339-01A-11R-2314-13	hsa-mir-944	7.0	1.644853	N
TCGA-KL-8339-01A-11R-2314-13	hsa-mir-95	1.0	0.234979	N
TCGA-KL-8339-01A-11R-2314-13	hsa-mir-96	429.0	100.806002	N
TCGA-KL-8339-01A-11R-2314-13	hsa-mir-98	80.0	18.798322	N
TCGA-KL-8339-01A-11R-2314-13	hsa-mir-99a	278.0	65.324169	Y
TCGA-KL-8339-01A-11R-2314-13	hsa-mir-99b	65383.0	15363.633565	N
