# Supplementary material for: Dysfunctional miRNA-Mediated Regulation in Chromophobe Renal Cell Carcinoma
Source: PLoS One. 2016 Jun 3;11(6):e0156324. doi: 10.1371/journal.pone.0156324 (PMC4892590; doi:10.1371/journal.pone.0156324)
Supplement: S1 File — (ZIP) [file pone.0156324.s001.zip › S1_File miRNA expression profile downloaded from TCGA/case/bcgsc.ca__IlluminaHiSeq_miRNASeq__TCGA-KL-8340-01A-11R-2314-13__mirna_quantification.txt]

barcode	miRNA_ID	read_count	reads_per_million_miRNA_mapped	cross-mapped
TCGA-KL-8340-01A-11R-2314-13	hsa-let-7a-1	55241.0	8023.903945	N
TCGA-KL-8340-01A-11R-2314-13	hsa-let-7a-2	111406.0	16182.021377	N
TCGA-KL-8340-01A-11R-2314-13	hsa-let-7a-3	55709.0	8091.882205	N
TCGA-KL-8340-01A-11R-2314-13	hsa-let-7b	57466.0	8347.091184	N
TCGA-KL-8340-01A-11R-2314-13	hsa-let-7c	2006.0	291.3769	N
TCGA-KL-8340-01A-11R-2314-13	hsa-let-7d	3306.0	480.205399	N
TCGA-KL-8340-01A-11R-2314-13	hsa-let-7e	11991.0	1741.725027	N
TCGA-KL-8340-01A-11R-2314-13	hsa-let-7f-1	141.0	20.48063	N
TCGA-KL-8340-01A-11R-2314-13	hsa-let-7f-2	90069.0	13082.764693	N
TCGA-KL-8340-01A-11R-2314-13	hsa-let-7g	5099.0	740.643475	N
TCGA-KL-8340-01A-11R-2314-13	hsa-let-7i	2079.0	301.980346	N
TCGA-KL-8340-01A-11R-2314-13	hsa-mir-1-1	0.0	0.0	N
TCGA-KL-8340-01A-11R-2314-13	hsa-mir-1-2	51.0	7.407887	N
TCGA-KL-8340-01A-11R-2314-13	hsa-mir-100	83569.0	12138.622197	Y
TCGA-KL-8340-01A-11R-2314-13	hsa-mir-101-1	174393.0	25331.052672	N
TCGA-KL-8340-01A-11R-2314-13	hsa-mir-101-2	392.0	56.939055	N
TCGA-KL-8340-01A-11R-2314-13	hsa-mir-103-1	62670.0	9102.986192	Y
TCGA-KL-8340-01A-11R-2314-13	hsa-mir-103-1-as	0.0	0.0	N
TCGA-KL-8340-01A-11R-2314-13	hsa-mir-103-2	22.0	3.195559	N
TCGA-KL-8340-01A-11R-2314-13	hsa-mir-103-2-as	0.0	0.0	N
TCGA-KL-8340-01A-11R-2314-13	hsa-mir-105-1	0.0	0.0	N
TCGA-KL-8340-01A-11R-2314-13	hsa-mir-105-2	0.0	0.0	N
TCGA-KL-8340-01A-11R-2314-13	hsa-mir-106a	33.0	4.793339	Y
TCGA-KL-8340-01A-11R-2314-13	hsa-mir-106b	1977.0	287.164572	N
TCGA-KL-8340-01A-11R-2314-13	hsa-mir-107	408.0	59.263098	Y
TCGA-KL-8340-01A-11R-2314-13	hsa-mir-10a	895689.0	130101.238221	N
TCGA-KL-8340-01A-11R-2314-13	hsa-mir-10b	1057069.0	153542.117616	N
TCGA-KL-8340-01A-11R-2314-13	hsa-mir-1178	0.0	0.0	N
TCGA-KL-8340-01A-11R-2314-13	hsa-mir-1179	2.0	0.290505	N
TCGA-KL-8340-01A-11R-2314-13	hsa-mir-1180	32.0	4.648086	N
TCGA-KL-8340-01A-11R-2314-13	hsa-mir-1181	0.0	0.0	N
TCGA-KL-8340-01A-11R-2314-13	hsa-mir-1182	0.0	0.0	N
TCGA-KL-8340-01A-11R-2314-13	hsa-mir-1183	0.0	0.0	N
TCGA-KL-8340-01A-11R-2314-13	hsa-mir-1184-1	0.0	0.0	N
TCGA-KL-8340-01A-11R-2314-13	hsa-mir-1184-2	0.0	0.0	N
TCGA-KL-8340-01A-11R-2314-13	hsa-mir-1184-3	0.0	0.0	N
TCGA-KL-8340-01A-11R-2314-13	hsa-mir-1185-1	0.0	0.0	N
TCGA-KL-8340-01A-11R-2314-13	hsa-mir-1185-2	0.0	0.0	N
TCGA-KL-8340-01A-11R-2314-13	hsa-mir-1193	0.0	0.0	N
TCGA-KL-8340-01A-11R-2314-13	hsa-mir-1197	0.0	0.0	N
TCGA-KL-8340-01A-11R-2314-13	hsa-mir-1200	0.0	0.0	N
TCGA-KL-8340-01A-11R-2314-13	hsa-mir-1202	0.0	0.0	N
TCGA-KL-8340-01A-11R-2314-13	hsa-mir-1203	0.0	0.0	N
TCGA-KL-8340-01A-11R-2314-13	hsa-mir-1204	0.0	0.0	N
TCGA-KL-8340-01A-11R-2314-13	hsa-mir-1205	0.0	0.0	N
TCGA-KL-8340-01A-11R-2314-13	hsa-mir-1206	0.0	0.0	N
TCGA-KL-8340-01A-11R-2314-13	hsa-mir-1207	0.0	0.0	N
TCGA-KL-8340-01A-11R-2314-13	hsa-mir-1208	0.0	0.0	N
TCGA-KL-8340-01A-11R-2314-13	hsa-mir-122	2.0	0.290505	N
TCGA-KL-8340-01A-11R-2314-13	hsa-mir-1224	0.0	0.0	N
TCGA-KL-8340-01A-11R-2314-13	hsa-mir-1225	0.0	0.0	N
TCGA-KL-8340-01A-11R-2314-13	hsa-mir-1226	0.0	0.0	N
TCGA-KL-8340-01A-11R-2314-13	hsa-mir-1227	2.0	0.290505	N
TCGA-KL-8340-01A-11R-2314-13	hsa-mir-1228	0.0	0.0	N
TCGA-KL-8340-01A-11R-2314-13	hsa-mir-1229	2.0	0.290505	N
TCGA-KL-8340-01A-11R-2314-13	hsa-mir-1231	0.0	0.0	N
TCGA-KL-8340-01A-11R-2314-13	hsa-mir-1233-1	0.0	0.0	N
TCGA-KL-8340-01A-11R-2314-13	hsa-mir-1233-2	0.0	0.0	N
TCGA-KL-8340-01A-11R-2314-13	hsa-mir-1234	0.0	0.0	N
TCGA-KL-8340-01A-11R-2314-13	hsa-mir-1236	0.0	0.0	N
TCGA-KL-8340-01A-11R-2314-13	hsa-mir-1237	1.0	0.145253	N
TCGA-KL-8340-01A-11R-2314-13	hsa-mir-1238	0.0	0.0	N
TCGA-KL-8340-01A-11R-2314-13	hsa-mir-124-1	0.0	0.0	N
TCGA-KL-8340-01A-11R-2314-13	hsa-mir-124-2	0.0	0.0	N
TCGA-KL-8340-01A-11R-2314-13	hsa-mir-124-3	0.0	0.0	N
TCGA-KL-8340-01A-11R-2314-13	hsa-mir-1243	0.0	0.0	N
TCGA-KL-8340-01A-11R-2314-13	hsa-mir-1244-1	0.0	0.0	N
TCGA-KL-8340-01A-11R-2314-13	hsa-mir-1244-2	0.0	0.0	N
TCGA-KL-8340-01A-11R-2314-13	hsa-mir-1244-3	0.0	0.0	N
TCGA-KL-8340-01A-11R-2314-13	hsa-mir-1245	0.0	0.0	N
TCGA-KL-8340-01A-11R-2314-13	hsa-mir-1246	0.0	0.0	N
TCGA-KL-8340-01A-11R-2314-13	hsa-mir-1247	0.0	0.0	N
TCGA-KL-8340-01A-11R-2314-13	hsa-mir-1248	2.0	0.290505	N
TCGA-KL-8340-01A-11R-2314-13	hsa-mir-1249	2.0	0.290505	N
TCGA-KL-8340-01A-11R-2314-13	hsa-mir-1250	0.0	0.0	N
TCGA-KL-8340-01A-11R-2314-13	hsa-mir-1251	11.0	1.59778	N
TCGA-KL-8340-01A-11R-2314-13	hsa-mir-1252	0.0	0.0	N
TCGA-KL-8340-01A-11R-2314-13	hsa-mir-1253	0.0	0.0	N
TCGA-KL-8340-01A-11R-2314-13	hsa-mir-1254	1.0	0.145253	N
TCGA-KL-8340-01A-11R-2314-13	hsa-mir-1255a	2.0	0.290505	N
TCGA-KL-8340-01A-11R-2314-13	hsa-mir-1255b-1	0.0	0.0	N
TCGA-KL-8340-01A-11R-2314-13	hsa-mir-1255b-2	0.0	0.0	N
TCGA-KL-8340-01A-11R-2314-13	hsa-mir-1256	0.0	0.0	N
TCGA-KL-8340-01A-11R-2314-13	hsa-mir-1257	0.0	0.0	N
TCGA-KL-8340-01A-11R-2314-13	hsa-mir-1258	28.0	4.067075	N
TCGA-KL-8340-01A-11R-2314-13	hsa-mir-125a	6304.0	915.672969	N
TCGA-KL-8340-01A-11R-2314-13	hsa-mir-125b-1	6558.0	952.567152	N
TCGA-KL-8340-01A-11R-2314-13	hsa-mir-125b-2	27.0	3.921823	N
TCGA-KL-8340-01A-11R-2314-13	hsa-mir-126	19620.0	2849.857812	N
TCGA-KL-8340-01A-11R-2314-13	hsa-mir-1260	0.0	0.0	N
TCGA-KL-8340-01A-11R-2314-13	hsa-mir-1260b	0.0	0.0	N
TCGA-KL-8340-01A-11R-2314-13	hsa-mir-1261	0.0	0.0	N
TCGA-KL-8340-01A-11R-2314-13	hsa-mir-1262	3.0	0.435758	N
TCGA-KL-8340-01A-11R-2314-13	hsa-mir-1263	0.0	0.0	N
TCGA-KL-8340-01A-11R-2314-13	hsa-mir-1264	0.0	0.0	N
TCGA-KL-8340-01A-11R-2314-13	hsa-mir-1265	0.0	0.0	N
TCGA-KL-8340-01A-11R-2314-13	hsa-mir-1266	24.0	3.486065	N
TCGA-KL-8340-01A-11R-2314-13	hsa-mir-1267	0.0	0.0	N
TCGA-KL-8340-01A-11R-2314-13	hsa-mir-1268	0.0	0.0	N
TCGA-KL-8340-01A-11R-2314-13	hsa-mir-1269	0.0	0.0	N
TCGA-KL-8340-01A-11R-2314-13	hsa-mir-127	253.0	36.748931	N
TCGA-KL-8340-01A-11R-2314-13	hsa-mir-1270-1	1.0	0.145253	N
TCGA-KL-8340-01A-11R-2314-13	hsa-mir-1270-2	1.0	0.145253	N
TCGA-KL-8340-01A-11R-2314-13	hsa-mir-1271	13.0	1.888285	N
TCGA-KL-8340-01A-11R-2314-13	hsa-mir-1272	0.0	0.0	N
TCGA-KL-8340-01A-11R-2314-13	hsa-mir-1273	0.0	0.0	N
TCGA-KL-8340-01A-11R-2314-13	hsa-mir-1273c	0.0	0.0	N
TCGA-KL-8340-01A-11R-2314-13	hsa-mir-1273d	0.0	0.0	N
TCGA-KL-8340-01A-11R-2314-13	hsa-mir-1274a	0.0	0.0	N
TCGA-KL-8340-01A-11R-2314-13	hsa-mir-1274b	7.0	1.016769	N
TCGA-KL-8340-01A-11R-2314-13	hsa-mir-1275	0.0	0.0	N
TCGA-KL-8340-01A-11R-2314-13	hsa-mir-1276	0.0	0.0	N
TCGA-KL-8340-01A-11R-2314-13	hsa-mir-1277	10.0	1.452527	N
TCGA-KL-8340-01A-11R-2314-13	hsa-mir-1278	0.0	0.0	N
TCGA-KL-8340-01A-11R-2314-13	hsa-mir-1279	0.0	0.0	N
TCGA-KL-8340-01A-11R-2314-13	hsa-mir-128-1	280.0	40.670754	N
TCGA-KL-8340-01A-11R-2314-13	hsa-mir-128-2	235.0	34.134383	N
TCGA-KL-8340-01A-11R-2314-13	hsa-mir-1280	0.0	0.0	N
TCGA-KL-8340-01A-11R-2314-13	hsa-mir-1281	0.0	0.0	N
TCGA-KL-8340-01A-11R-2314-13	hsa-mir-1282	0.0	0.0	N
TCGA-KL-8340-01A-11R-2314-13	hsa-mir-1283-1	0.0	0.0	N
TCGA-KL-8340-01A-11R-2314-13	hsa-mir-1283-2	0.0	0.0	N
TCGA-KL-8340-01A-11R-2314-13	hsa-mir-1284	0.0	0.0	N
TCGA-KL-8340-01A-11R-2314-13	hsa-mir-1285-1	0.0	0.0	N
TCGA-KL-8340-01A-11R-2314-13	hsa-mir-1285-2	0.0	0.0	N
TCGA-KL-8340-01A-11R-2314-13	hsa-mir-1286	0.0	0.0	N
TCGA-KL-8340-01A-11R-2314-13	hsa-mir-1287	26.0	3.77657	N
TCGA-KL-8340-01A-11R-2314-13	hsa-mir-1288	0.0	0.0	N
TCGA-KL-8340-01A-11R-2314-13	hsa-mir-1289-1	0.0	0.0	N
TCGA-KL-8340-01A-11R-2314-13	hsa-mir-1289-2	0.0	0.0	N
TCGA-KL-8340-01A-11R-2314-13	hsa-mir-129-1	16.0	2.324043	N
TCGA-KL-8340-01A-11R-2314-13	hsa-mir-129-2	28.0	4.067075	N
TCGA-KL-8340-01A-11R-2314-13	hsa-mir-1290	0.0	0.0	N
TCGA-KL-8340-01A-11R-2314-13	hsa-mir-1291	2.0	0.290505	N
TCGA-KL-8340-01A-11R-2314-13	hsa-mir-1292	2.0	0.290505	N
TCGA-KL-8340-01A-11R-2314-13	hsa-mir-1293	0.0	0.0	N
TCGA-KL-8340-01A-11R-2314-13	hsa-mir-1294	1.0	0.145253	N
TCGA-KL-8340-01A-11R-2314-13	hsa-mir-1295	0.0	0.0	N
TCGA-KL-8340-01A-11R-2314-13	hsa-mir-1296	37.0	5.37435	N
TCGA-KL-8340-01A-11R-2314-13	hsa-mir-1297	0.0	0.0	N
TCGA-KL-8340-01A-11R-2314-13	hsa-mir-1298	0.0	0.0	N
TCGA-KL-8340-01A-11R-2314-13	hsa-mir-1299	0.0	0.0	N
TCGA-KL-8340-01A-11R-2314-13	hsa-mir-1301	28.0	4.067075	N
TCGA-KL-8340-01A-11R-2314-13	hsa-mir-1302-1	0.0	0.0	N
TCGA-KL-8340-01A-11R-2314-13	hsa-mir-1302-10	0.0	0.0	N
TCGA-KL-8340-01A-11R-2314-13	hsa-mir-1302-11	0.0	0.0	N
TCGA-KL-8340-01A-11R-2314-13	hsa-mir-1302-2	0.0	0.0	N
TCGA-KL-8340-01A-11R-2314-13	hsa-mir-1302-3	0.0	0.0	N
TCGA-KL-8340-01A-11R-2314-13	hsa-mir-1302-4	0.0	0.0	N
TCGA-KL-8340-01A-11R-2314-13	hsa-mir-1302-5	0.0	0.0	N
TCGA-KL-8340-01A-11R-2314-13	hsa-mir-1302-6	0.0	0.0	N
TCGA-KL-8340-01A-11R-2314-13	hsa-mir-1302-7	0.0	0.0	N
TCGA-KL-8340-01A-11R-2314-13	hsa-mir-1302-8	0.0	0.0	N
TCGA-KL-8340-01A-11R-2314-13	hsa-mir-1302-9	0.0	0.0	N
TCGA-KL-8340-01A-11R-2314-13	hsa-mir-1303	0.0	0.0	N
TCGA-KL-8340-01A-11R-2314-13	hsa-mir-1304	0.0	0.0	N
TCGA-KL-8340-01A-11R-2314-13	hsa-mir-1305	0.0	0.0	N
TCGA-KL-8340-01A-11R-2314-13	hsa-mir-1306	21.0	3.050307	N
TCGA-KL-8340-01A-11R-2314-13	hsa-mir-1307	4728.0	686.754727	N
TCGA-KL-8340-01A-11R-2314-13	hsa-mir-130a	130.0	18.88285	N
TCGA-KL-8340-01A-11R-2314-13	hsa-mir-130b	20.0	2.905054	N
TCGA-KL-8340-01A-11R-2314-13	hsa-mir-132	341.0	49.531168	N
TCGA-KL-8340-01A-11R-2314-13	hsa-mir-1321	0.0	0.0	N
TCGA-KL-8340-01A-11R-2314-13	hsa-mir-1322	0.0	0.0	N
TCGA-KL-8340-01A-11R-2314-13	hsa-mir-1323	0.0	0.0	N
TCGA-KL-8340-01A-11R-2314-13	hsa-mir-1324	0.0	0.0	N
TCGA-KL-8340-01A-11R-2314-13	hsa-mir-133a-1	18.0	2.614548	Y
TCGA-KL-8340-01A-11R-2314-13	hsa-mir-133a-2	0.0	0.0	N
TCGA-KL-8340-01A-11R-2314-13	hsa-mir-133b	1.0	0.145253	Y
TCGA-KL-8340-01A-11R-2314-13	hsa-mir-134	66.0	9.586678	N
TCGA-KL-8340-01A-11R-2314-13	hsa-mir-135a-1	44.0	6.391118	N
TCGA-KL-8340-01A-11R-2314-13	hsa-mir-135a-2	4.0	0.581011	N
TCGA-KL-8340-01A-11R-2314-13	hsa-mir-135b	0.0	0.0	N
TCGA-KL-8340-01A-11R-2314-13	hsa-mir-136	14.0	2.033538	N
TCGA-KL-8340-01A-11R-2314-13	hsa-mir-137	0.0	0.0	N
TCGA-KL-8340-01A-11R-2314-13	hsa-mir-138-1	0.0	0.0	N
TCGA-KL-8340-01A-11R-2314-13	hsa-mir-138-2	0.0	0.0	N
TCGA-KL-8340-01A-11R-2314-13	hsa-mir-139	593.0	86.134846	N
TCGA-KL-8340-01A-11R-2314-13	hsa-mir-140	12580.0	1827.278862	N
TCGA-KL-8340-01A-11R-2314-13	hsa-mir-141	5238.0	760.833599	N
TCGA-KL-8340-01A-11R-2314-13	hsa-mir-142	2532.0	367.779816	N
TCGA-KL-8340-01A-11R-2314-13	hsa-mir-143	351420.0	51044.700935	N
TCGA-KL-8340-01A-11R-2314-13	hsa-mir-144	1581.0	229.644506	N
TCGA-KL-8340-01A-11R-2314-13	hsa-mir-145	4393.0	638.095075	N
TCGA-KL-8340-01A-11R-2314-13	hsa-mir-1468	240.0	34.860646	N
TCGA-KL-8340-01A-11R-2314-13	hsa-mir-1469	0.0	0.0	N
TCGA-KL-8340-01A-11R-2314-13	hsa-mir-146a	101.0	14.670522	N
TCGA-KL-8340-01A-11R-2314-13	hsa-mir-146b	299.0	43.430555	N
TCGA-KL-8340-01A-11R-2314-13	hsa-mir-147	0.0	0.0	N
TCGA-KL-8340-01A-11R-2314-13	hsa-mir-1470	0.0	0.0	N
TCGA-KL-8340-01A-11R-2314-13	hsa-mir-1471	0.0	0.0	N
TCGA-KL-8340-01A-11R-2314-13	hsa-mir-147b	0.0	0.0	N
TCGA-KL-8340-01A-11R-2314-13	hsa-mir-148a	164680.0	23920.213277	N
TCGA-KL-8340-01A-11R-2314-13	hsa-mir-148b	784.0	113.87811	N
TCGA-KL-8340-01A-11R-2314-13	hsa-mir-149	65.0	9.441425	N
TCGA-KL-8340-01A-11R-2314-13	hsa-mir-150	270.0	39.218227	N
TCGA-KL-8340-01A-11R-2314-13	hsa-mir-151	11891.0	1727.199758	N
TCGA-KL-8340-01A-11R-2314-13	hsa-mir-152	1220.0	177.208284	N
TCGA-KL-8340-01A-11R-2314-13	hsa-mir-153-1	0.0	0.0	N
TCGA-KL-8340-01A-11R-2314-13	hsa-mir-153-2	30.0	4.357581	N
TCGA-KL-8340-01A-11R-2314-13	hsa-mir-1537	0.0	0.0	N
TCGA-KL-8340-01A-11R-2314-13	hsa-mir-1538	0.0	0.0	N
TCGA-KL-8340-01A-11R-2314-13	hsa-mir-1539	0.0	0.0	N
TCGA-KL-8340-01A-11R-2314-13	hsa-mir-154	0.0	0.0	N
TCGA-KL-8340-01A-11R-2314-13	hsa-mir-155	292.0	42.413786	N
TCGA-KL-8340-01A-11R-2314-13	hsa-mir-15a	691.0	100.36961	N
TCGA-KL-8340-01A-11R-2314-13	hsa-mir-15b	1319.0	191.5883	N
TCGA-KL-8340-01A-11R-2314-13	hsa-mir-16-1	2064.0	299.801556	N
TCGA-KL-8340-01A-11R-2314-13	hsa-mir-16-2	23.0	3.340812	N
TCGA-KL-8340-01A-11R-2314-13	hsa-mir-17	1937.0	281.354464	Y
TCGA-KL-8340-01A-11R-2314-13	hsa-mir-181a-1	5380.0	781.459482	N
TCGA-KL-8340-01A-11R-2314-13	hsa-mir-181a-2	3160.0	458.998506	N
TCGA-KL-8340-01A-11R-2314-13	hsa-mir-181b-1	1031.0	149.755525	N
TCGA-KL-8340-01A-11R-2314-13	hsa-mir-181b-2	14.0	2.033538	N
TCGA-KL-8340-01A-11R-2314-13	hsa-mir-181c	222.0	32.246098	N
TCGA-KL-8340-01A-11R-2314-13	hsa-mir-181d	43.0	6.245866	N
TCGA-KL-8340-01A-11R-2314-13	hsa-mir-182	257296.0	37372.936577	N
TCGA-KL-8340-01A-11R-2314-13	hsa-mir-1825	0.0	0.0	N
TCGA-KL-8340-01A-11R-2314-13	hsa-mir-1827	0.0	0.0	N
TCGA-KL-8340-01A-11R-2314-13	hsa-mir-183	67782.0	9845.517952	N
TCGA-KL-8340-01A-11R-2314-13	hsa-mir-184	4.0	0.581011	N
TCGA-KL-8340-01A-11R-2314-13	hsa-mir-185	861.0	125.062568	N
TCGA-KL-8340-01A-11R-2314-13	hsa-mir-186	796.0	115.621143	N
TCGA-KL-8340-01A-11R-2314-13	hsa-mir-187	522.0	75.821905	N
TCGA-KL-8340-01A-11R-2314-13	hsa-mir-188	50.0	7.262635	N
TCGA-KL-8340-01A-11R-2314-13	hsa-mir-18a	13.0	1.888285	N
TCGA-KL-8340-01A-11R-2314-13	hsa-mir-18b	0.0	0.0	N
TCGA-KL-8340-01A-11R-2314-13	hsa-mir-190	11.0	1.59778	N
TCGA-KL-8340-01A-11R-2314-13	hsa-mir-1908	0.0	0.0	N
TCGA-KL-8340-01A-11R-2314-13	hsa-mir-1909	0.0	0.0	N
TCGA-KL-8340-01A-11R-2314-13	hsa-mir-190b	0.0	0.0	N
TCGA-KL-8340-01A-11R-2314-13	hsa-mir-191	3006.0	436.629591	N
TCGA-KL-8340-01A-11R-2314-13	hsa-mir-1910	0.0	0.0	N
TCGA-KL-8340-01A-11R-2314-13	hsa-mir-1911	0.0	0.0	N
TCGA-KL-8340-01A-11R-2314-13	hsa-mir-1912	0.0	0.0	N
TCGA-KL-8340-01A-11R-2314-13	hsa-mir-1913	0.0	0.0	N
TCGA-KL-8340-01A-11R-2314-13	hsa-mir-1914	0.0	0.0	N
TCGA-KL-8340-01A-11R-2314-13	hsa-mir-1915	0.0	0.0	N
TCGA-KL-8340-01A-11R-2314-13	hsa-mir-192	2716.0	394.506311	Y
TCGA-KL-8340-01A-11R-2314-13	hsa-mir-193a	609.0	88.458889	N
TCGA-KL-8340-01A-11R-2314-13	hsa-mir-193b	537.0	78.000695	N
TCGA-KL-8340-01A-11R-2314-13	hsa-mir-194-1	708.0	102.838906	N
TCGA-KL-8340-01A-11R-2314-13	hsa-mir-194-2	740.0	107.486992	N
TCGA-KL-8340-01A-11R-2314-13	hsa-mir-195	95.0	13.799006	N
TCGA-KL-8340-01A-11R-2314-13	hsa-mir-196a-1	420.0	61.006131	N
TCGA-KL-8340-01A-11R-2314-13	hsa-mir-196a-2	44.0	6.391118	N
TCGA-KL-8340-01A-11R-2314-13	hsa-mir-196b	5126.0	744.565298	N
TCGA-KL-8340-01A-11R-2314-13	hsa-mir-197	686.0	99.643347	N
TCGA-KL-8340-01A-11R-2314-13	hsa-mir-1972-1	0.0	0.0	N
TCGA-KL-8340-01A-11R-2314-13	hsa-mir-1972-2	0.0	0.0	N
TCGA-KL-8340-01A-11R-2314-13	hsa-mir-1973	0.0	0.0	N
TCGA-KL-8340-01A-11R-2314-13	hsa-mir-1976	32.0	4.648086	N
TCGA-KL-8340-01A-11R-2314-13	hsa-mir-198	0.0	0.0	N
TCGA-KL-8340-01A-11R-2314-13	hsa-mir-199a-1	682.0	99.062336	Y
TCGA-KL-8340-01A-11R-2314-13	hsa-mir-199a-2	1176.0	170.817165	Y
TCGA-KL-8340-01A-11R-2314-13	hsa-mir-199b	1467.0	213.085699	Y
TCGA-KL-8340-01A-11R-2314-13	hsa-mir-19a	27.0	3.921823	N
TCGA-KL-8340-01A-11R-2314-13	hsa-mir-19b-1	22.0	3.195559	N
TCGA-KL-8340-01A-11R-2314-13	hsa-mir-19b-2	202.0	29.341044	N
TCGA-KL-8340-01A-11R-2314-13	hsa-mir-200a	1932.0	280.6282	N
TCGA-KL-8340-01A-11R-2314-13	hsa-mir-200b	2132.0	309.678739	N
TCGA-KL-8340-01A-11R-2314-13	hsa-mir-200c	13499.0	1960.766086	N
TCGA-KL-8340-01A-11R-2314-13	hsa-mir-202	7.0	1.016769	N
TCGA-KL-8340-01A-11R-2314-13	hsa-mir-203	10283.0	1493.633429	N
TCGA-KL-8340-01A-11R-2314-13	hsa-mir-204	78.0	11.32971	N
TCGA-KL-8340-01A-11R-2314-13	hsa-mir-205	1.0	0.145253	N
TCGA-KL-8340-01A-11R-2314-13	hsa-mir-2052	0.0	0.0	N
TCGA-KL-8340-01A-11R-2314-13	hsa-mir-2053	0.0	0.0	N
TCGA-KL-8340-01A-11R-2314-13	hsa-mir-2054	0.0	0.0	N
TCGA-KL-8340-01A-11R-2314-13	hsa-mir-206	2.0	0.290505	N
TCGA-KL-8340-01A-11R-2314-13	hsa-mir-208a	0.0	0.0	N
TCGA-KL-8340-01A-11R-2314-13	hsa-mir-208b	0.0	0.0	N
TCGA-KL-8340-01A-11R-2314-13	hsa-mir-20a	943.0	136.973288	N
TCGA-KL-8340-01A-11R-2314-13	hsa-mir-20b	78.0	11.32971	N
TCGA-KL-8340-01A-11R-2314-13	hsa-mir-21	217853.0	31643.734656	N
TCGA-KL-8340-01A-11R-2314-13	hsa-mir-210	1103.0	160.213719	N
TCGA-KL-8340-01A-11R-2314-13	hsa-mir-211	1.0	0.145253	N
TCGA-KL-8340-01A-11R-2314-13	hsa-mir-2110	5.0	0.726263	N
TCGA-KL-8340-01A-11R-2314-13	hsa-mir-2113	0.0	0.0	N
TCGA-KL-8340-01A-11R-2314-13	hsa-mir-2114	6.0	0.871516	N
TCGA-KL-8340-01A-11R-2314-13	hsa-mir-2115	0.0	0.0	N
TCGA-KL-8340-01A-11R-2314-13	hsa-mir-2116	2.0	0.290505	N
TCGA-KL-8340-01A-11R-2314-13	hsa-mir-2117	0.0	0.0	N
TCGA-KL-8340-01A-11R-2314-13	hsa-mir-212	8.0	1.162022	N
TCGA-KL-8340-01A-11R-2314-13	hsa-mir-214	16.0	2.324043	N
TCGA-KL-8340-01A-11R-2314-13	hsa-mir-215	71.0	10.312941	Y
TCGA-KL-8340-01A-11R-2314-13	hsa-mir-216a	0.0	0.0	N
TCGA-KL-8340-01A-11R-2314-13	hsa-mir-216b	0.0	0.0	N
TCGA-KL-8340-01A-11R-2314-13	hsa-mir-217	17.0	2.469296	N
TCGA-KL-8340-01A-11R-2314-13	hsa-mir-218-1	16.0	2.324043	N
TCGA-KL-8340-01A-11R-2314-13	hsa-mir-218-2	2080.0	302.125599	N
TCGA-KL-8340-01A-11R-2314-13	hsa-mir-219-1	3.0	0.435758	N
TCGA-KL-8340-01A-11R-2314-13	hsa-mir-219-2	1.0	0.145253	N
TCGA-KL-8340-01A-11R-2314-13	hsa-mir-22	1023181.0	148619.794398	N
TCGA-KL-8340-01A-11R-2314-13	hsa-mir-221	14898.0	2163.974602	N
TCGA-KL-8340-01A-11R-2314-13	hsa-mir-222	2867.0	416.439467	N
TCGA-KL-8340-01A-11R-2314-13	hsa-mir-223	129.0	18.737597	N
TCGA-KL-8340-01A-11R-2314-13	hsa-mir-224	33.0	4.793339	N
TCGA-KL-8340-01A-11R-2314-13	hsa-mir-2276	2.0	0.290505	N
TCGA-KL-8340-01A-11R-2314-13	hsa-mir-2277	0.0	0.0	N
TCGA-KL-8340-01A-11R-2314-13	hsa-mir-2278	0.0	0.0	N
TCGA-KL-8340-01A-11R-2314-13	hsa-mir-2355	172.0	24.983463	N
TCGA-KL-8340-01A-11R-2314-13	hsa-mir-23a	9122.0	1324.995054	Y
TCGA-KL-8340-01A-11R-2314-13	hsa-mir-23b	7087.0	1029.405826	Y
TCGA-KL-8340-01A-11R-2314-13	hsa-mir-23c	2.0	0.290505	N
TCGA-KL-8340-01A-11R-2314-13	hsa-mir-24-1	91.0	13.217995	N
TCGA-KL-8340-01A-11R-2314-13	hsa-mir-24-2	5754.0	835.783988	N
TCGA-KL-8340-01A-11R-2314-13	hsa-mir-25	21561.0	3131.793287	N
TCGA-KL-8340-01A-11R-2314-13	hsa-mir-26a-1	21.0	3.050307	N
TCGA-KL-8340-01A-11R-2314-13	hsa-mir-26a-2	14061.0	2042.398099	N
TCGA-KL-8340-01A-11R-2314-13	hsa-mir-26b	1448.0	210.325898	N
TCGA-KL-8340-01A-11R-2314-13	hsa-mir-27a	3084.0	447.959301	Y
TCGA-KL-8340-01A-11R-2314-13	hsa-mir-27b	9417.0	1367.844598	Y
TCGA-KL-8340-01A-11R-2314-13	hsa-mir-28	10126.0	1470.828757	N
TCGA-KL-8340-01A-11R-2314-13	hsa-mir-2861	0.0	0.0	N
TCGA-KL-8340-01A-11R-2314-13	hsa-mir-2909	0.0	0.0	N
TCGA-KL-8340-01A-11R-2314-13	hsa-mir-296	26.0	3.77657	N
TCGA-KL-8340-01A-11R-2314-13	hsa-mir-297	0.0	0.0	N
TCGA-KL-8340-01A-11R-2314-13	hsa-mir-298	0.0	0.0	N
TCGA-KL-8340-01A-11R-2314-13	hsa-mir-299	1.0	0.145253	N
TCGA-KL-8340-01A-11R-2314-13	hsa-mir-29a	93584.0	13593.327905	N
TCGA-KL-8340-01A-11R-2314-13	hsa-mir-29b-1	3897.0	566.04974	Y
TCGA-KL-8340-01A-11R-2314-13	hsa-mir-29b-2	3763.0	546.585879	N
TCGA-KL-8340-01A-11R-2314-13	hsa-mir-29c	13068.0	1898.162176	Y
TCGA-KL-8340-01A-11R-2314-13	hsa-mir-300	0.0	0.0	N
TCGA-KL-8340-01A-11R-2314-13	hsa-mir-301a	13.0	1.888285	N
TCGA-KL-8340-01A-11R-2314-13	hsa-mir-301b	3.0	0.435758	N
TCGA-KL-8340-01A-11R-2314-13	hsa-mir-302a	0.0	0.0	N
TCGA-KL-8340-01A-11R-2314-13	hsa-mir-302b	0.0	0.0	N
TCGA-KL-8340-01A-11R-2314-13	hsa-mir-302c	0.0	0.0	N
TCGA-KL-8340-01A-11R-2314-13	hsa-mir-302d	0.0	0.0	N
TCGA-KL-8340-01A-11R-2314-13	hsa-mir-302e	0.0	0.0	N
TCGA-KL-8340-01A-11R-2314-13	hsa-mir-302f	0.0	0.0	N
TCGA-KL-8340-01A-11R-2314-13	hsa-mir-3065	15.0	2.17879	N
TCGA-KL-8340-01A-11R-2314-13	hsa-mir-3074	13.0	1.888285	N
TCGA-KL-8340-01A-11R-2314-13	hsa-mir-30a	912003.0	132470.890634	Y
TCGA-KL-8340-01A-11R-2314-13	hsa-mir-30b	9091.0	1320.492221	Y
TCGA-KL-8340-01A-11R-2314-13	hsa-mir-30c-1	19.0	2.759801	N
TCGA-KL-8340-01A-11R-2314-13	hsa-mir-30c-2	9341.0	1356.805394	Y
TCGA-KL-8340-01A-11R-2314-13	hsa-mir-30d	110375.0	16032.265852	N
TCGA-KL-8340-01A-11R-2314-13	hsa-mir-30e	123055.0	17874.069983	Y
TCGA-KL-8340-01A-11R-2314-13	hsa-mir-31	8.0	1.162022	N
TCGA-KL-8340-01A-11R-2314-13	hsa-mir-3115	0.0	0.0	N
TCGA-KL-8340-01A-11R-2314-13	hsa-mir-3116-1	0.0	0.0	N
TCGA-KL-8340-01A-11R-2314-13	hsa-mir-3116-2	0.0	0.0	N
TCGA-KL-8340-01A-11R-2314-13	hsa-mir-3117	1.0	0.145253	N
TCGA-KL-8340-01A-11R-2314-13	hsa-mir-3118-1	0.0	0.0	N
TCGA-KL-8340-01A-11R-2314-13	hsa-mir-3118-2	0.0	0.0	N
TCGA-KL-8340-01A-11R-2314-13	hsa-mir-3118-3	0.0	0.0	N
TCGA-KL-8340-01A-11R-2314-13	hsa-mir-3118-4	0.0	0.0	N
TCGA-KL-8340-01A-11R-2314-13	hsa-mir-3118-5	0.0	0.0	N
TCGA-KL-8340-01A-11R-2314-13	hsa-mir-3118-6	0.0	0.0	N
TCGA-KL-8340-01A-11R-2314-13	hsa-mir-3119-1	0.0	0.0	N
TCGA-KL-8340-01A-11R-2314-13	hsa-mir-3119-2	0.0	0.0	N
TCGA-KL-8340-01A-11R-2314-13	hsa-mir-3120	0.0	0.0	N
TCGA-KL-8340-01A-11R-2314-13	hsa-mir-3121	0.0	0.0	N
TCGA-KL-8340-01A-11R-2314-13	hsa-mir-3122	0.0	0.0	N
TCGA-KL-8340-01A-11R-2314-13	hsa-mir-3123	0.0	0.0	N
TCGA-KL-8340-01A-11R-2314-13	hsa-mir-3124	0.0	0.0	N
TCGA-KL-8340-01A-11R-2314-13	hsa-mir-3125	0.0	0.0	N
TCGA-KL-8340-01A-11R-2314-13	hsa-mir-3126	0.0	0.0	N
TCGA-KL-8340-01A-11R-2314-13	hsa-mir-3127	20.0	2.905054	N
TCGA-KL-8340-01A-11R-2314-13	hsa-mir-3128	0.0	0.0	N
TCGA-KL-8340-01A-11R-2314-13	hsa-mir-3129	0.0	0.0	N
TCGA-KL-8340-01A-11R-2314-13	hsa-mir-3130-1	6.0	0.871516	N
TCGA-KL-8340-01A-11R-2314-13	hsa-mir-3130-2	0.0	0.0	N
TCGA-KL-8340-01A-11R-2314-13	hsa-mir-3131	0.0	0.0	N
TCGA-KL-8340-01A-11R-2314-13	hsa-mir-3132	0.0	0.0	N
TCGA-KL-8340-01A-11R-2314-13	hsa-mir-3133	0.0	0.0	N
TCGA-KL-8340-01A-11R-2314-13	hsa-mir-3134	0.0	0.0	N
TCGA-KL-8340-01A-11R-2314-13	hsa-mir-3135	0.0	0.0	N
TCGA-KL-8340-01A-11R-2314-13	hsa-mir-3136	0.0	0.0	N
TCGA-KL-8340-01A-11R-2314-13	hsa-mir-3137	0.0	0.0	N
TCGA-KL-8340-01A-11R-2314-13	hsa-mir-3138	0.0	0.0	N
TCGA-KL-8340-01A-11R-2314-13	hsa-mir-3139	0.0	0.0	N
TCGA-KL-8340-01A-11R-2314-13	hsa-mir-3140	0.0	0.0	N
TCGA-KL-8340-01A-11R-2314-13	hsa-mir-3141	0.0	0.0	N
TCGA-KL-8340-01A-11R-2314-13	hsa-mir-3142	0.0	0.0	N
TCGA-KL-8340-01A-11R-2314-13	hsa-mir-3143	0.0	0.0	N
TCGA-KL-8340-01A-11R-2314-13	hsa-mir-3144	10.0	1.452527	N
TCGA-KL-8340-01A-11R-2314-13	hsa-mir-3145	0.0	0.0	N
TCGA-KL-8340-01A-11R-2314-13	hsa-mir-3146	0.0	0.0	N
TCGA-KL-8340-01A-11R-2314-13	hsa-mir-3147	0.0	0.0	N
TCGA-KL-8340-01A-11R-2314-13	hsa-mir-3148	0.0	0.0	N
TCGA-KL-8340-01A-11R-2314-13	hsa-mir-3149	0.0	0.0	N
TCGA-KL-8340-01A-11R-2314-13	hsa-mir-3150	0.0	0.0	N
TCGA-KL-8340-01A-11R-2314-13	hsa-mir-3150b	2.0	0.290505	N
TCGA-KL-8340-01A-11R-2314-13	hsa-mir-3151	0.0	0.0	N
TCGA-KL-8340-01A-11R-2314-13	hsa-mir-3152	6.0	0.871516	N
TCGA-KL-8340-01A-11R-2314-13	hsa-mir-3153	0.0	0.0	N
TCGA-KL-8340-01A-11R-2314-13	hsa-mir-3154	0.0	0.0	N
TCGA-KL-8340-01A-11R-2314-13	hsa-mir-3155	0.0	0.0	N
TCGA-KL-8340-01A-11R-2314-13	hsa-mir-3156-1	0.0	0.0	N
TCGA-KL-8340-01A-11R-2314-13	hsa-mir-3156-2	0.0	0.0	N
TCGA-KL-8340-01A-11R-2314-13	hsa-mir-3156-3	1.0	0.145253	N
TCGA-KL-8340-01A-11R-2314-13	hsa-mir-3157	0.0	0.0	N
TCGA-KL-8340-01A-11R-2314-13	hsa-mir-3158-1	0.0	0.0	N
TCGA-KL-8340-01A-11R-2314-13	hsa-mir-3158-2	2.0	0.290505	N
TCGA-KL-8340-01A-11R-2314-13	hsa-mir-3159	0.0	0.0	N
TCGA-KL-8340-01A-11R-2314-13	hsa-mir-3160-1	0.0	0.0	N
TCGA-KL-8340-01A-11R-2314-13	hsa-mir-3160-2	0.0	0.0	N
TCGA-KL-8340-01A-11R-2314-13	hsa-mir-3161	2.0	0.290505	N
TCGA-KL-8340-01A-11R-2314-13	hsa-mir-3162	0.0	0.0	N
TCGA-KL-8340-01A-11R-2314-13	hsa-mir-3163	0.0	0.0	N
TCGA-KL-8340-01A-11R-2314-13	hsa-mir-3164	0.0	0.0	N
TCGA-KL-8340-01A-11R-2314-13	hsa-mir-3165	0.0	0.0	N
TCGA-KL-8340-01A-11R-2314-13	hsa-mir-3166	0.0	0.0	N
TCGA-KL-8340-01A-11R-2314-13	hsa-mir-3167	0.0	0.0	N
TCGA-KL-8340-01A-11R-2314-13	hsa-mir-3168	0.0	0.0	N
TCGA-KL-8340-01A-11R-2314-13	hsa-mir-3169	0.0	0.0	N
TCGA-KL-8340-01A-11R-2314-13	hsa-mir-3170	5.0	0.726263	N
TCGA-KL-8340-01A-11R-2314-13	hsa-mir-3171	0.0	0.0	N
TCGA-KL-8340-01A-11R-2314-13	hsa-mir-3173	0.0	0.0	N
TCGA-KL-8340-01A-11R-2314-13	hsa-mir-3174	0.0	0.0	N
TCGA-KL-8340-01A-11R-2314-13	hsa-mir-3175	0.0	0.0	N
TCGA-KL-8340-01A-11R-2314-13	hsa-mir-3176	0.0	0.0	N
TCGA-KL-8340-01A-11R-2314-13	hsa-mir-3177	0.0	0.0	N
TCGA-KL-8340-01A-11R-2314-13	hsa-mir-3178	0.0	0.0	N
TCGA-KL-8340-01A-11R-2314-13	hsa-mir-3179-1	0.0	0.0	N
TCGA-KL-8340-01A-11R-2314-13	hsa-mir-3179-2	0.0	0.0	N
TCGA-KL-8340-01A-11R-2314-13	hsa-mir-3179-3	0.0	0.0	N
TCGA-KL-8340-01A-11R-2314-13	hsa-mir-3180-1	0.0	0.0	N
TCGA-KL-8340-01A-11R-2314-13	hsa-mir-3180-2	0.0	0.0	N
TCGA-KL-8340-01A-11R-2314-13	hsa-mir-3180-3	0.0	0.0	N
TCGA-KL-8340-01A-11R-2314-13	hsa-mir-3180-4	0.0	0.0	N
TCGA-KL-8340-01A-11R-2314-13	hsa-mir-3180-5	0.0	0.0	N
TCGA-KL-8340-01A-11R-2314-13	hsa-mir-3181	0.0	0.0	N
TCGA-KL-8340-01A-11R-2314-13	hsa-mir-3182	0.0	0.0	N
TCGA-KL-8340-01A-11R-2314-13	hsa-mir-3183	0.0	0.0	N
TCGA-KL-8340-01A-11R-2314-13	hsa-mir-3184	0.0	0.0	N
TCGA-KL-8340-01A-11R-2314-13	hsa-mir-3185	0.0	0.0	N
TCGA-KL-8340-01A-11R-2314-13	hsa-mir-3186	0.0	0.0	N
TCGA-KL-8340-01A-11R-2314-13	hsa-mir-3187	1.0	0.145253	N
TCGA-KL-8340-01A-11R-2314-13	hsa-mir-3188	1.0	0.145253	N
TCGA-KL-8340-01A-11R-2314-13	hsa-mir-3189	0.0	0.0	N
TCGA-KL-8340-01A-11R-2314-13	hsa-mir-3190	2.0	0.290505	N
TCGA-KL-8340-01A-11R-2314-13	hsa-mir-3191	2.0	0.290505	N
TCGA-KL-8340-01A-11R-2314-13	hsa-mir-3192	0.0	0.0	N
TCGA-KL-8340-01A-11R-2314-13	hsa-mir-3193	0.0	0.0	N
TCGA-KL-8340-01A-11R-2314-13	hsa-mir-3194	1.0	0.145253	N
TCGA-KL-8340-01A-11R-2314-13	hsa-mir-3195	0.0	0.0	N
TCGA-KL-8340-01A-11R-2314-13	hsa-mir-3196	0.0	0.0	N
TCGA-KL-8340-01A-11R-2314-13	hsa-mir-3197	0.0	0.0	N
TCGA-KL-8340-01A-11R-2314-13	hsa-mir-3198	0.0	0.0	N
TCGA-KL-8340-01A-11R-2314-13	hsa-mir-3199-1	3.0	0.435758	N
TCGA-KL-8340-01A-11R-2314-13	hsa-mir-3199-2	6.0	0.871516	N
TCGA-KL-8340-01A-11R-2314-13	hsa-mir-32	104.0	15.10628	N
TCGA-KL-8340-01A-11R-2314-13	hsa-mir-3200	3.0	0.435758	N
TCGA-KL-8340-01A-11R-2314-13	hsa-mir-3201	0.0	0.0	N
TCGA-KL-8340-01A-11R-2314-13	hsa-mir-3202-1	0.0	0.0	N
TCGA-KL-8340-01A-11R-2314-13	hsa-mir-3202-2	0.0	0.0	N
TCGA-KL-8340-01A-11R-2314-13	hsa-mir-320a	1062.0	154.258359	Y
TCGA-KL-8340-01A-11R-2314-13	hsa-mir-320b-1	0.0	0.0	N
TCGA-KL-8340-01A-11R-2314-13	hsa-mir-320b-2	6.0	0.871516	Y
TCGA-KL-8340-01A-11R-2314-13	hsa-mir-320c-1	0.0	0.0	N
TCGA-KL-8340-01A-11R-2314-13	hsa-mir-320c-2	0.0	0.0	N
TCGA-KL-8340-01A-11R-2314-13	hsa-mir-320d-1	0.0	0.0	N
TCGA-KL-8340-01A-11R-2314-13	hsa-mir-320d-2	0.0	0.0	N
TCGA-KL-8340-01A-11R-2314-13	hsa-mir-320e	0.0	0.0	N
TCGA-KL-8340-01A-11R-2314-13	hsa-mir-323	0.0	0.0	N
TCGA-KL-8340-01A-11R-2314-13	hsa-mir-323b	4.0	0.581011	N
TCGA-KL-8340-01A-11R-2314-13	hsa-mir-324	126.0	18.301839	N
TCGA-KL-8340-01A-11R-2314-13	hsa-mir-325	0.0	0.0	N
TCGA-KL-8340-01A-11R-2314-13	hsa-mir-326	9.0	1.307274	N
TCGA-KL-8340-01A-11R-2314-13	hsa-mir-328	210.0	30.503065	N
TCGA-KL-8340-01A-11R-2314-13	hsa-mir-329-1	0.0	0.0	N
TCGA-KL-8340-01A-11R-2314-13	hsa-mir-329-2	0.0	0.0	N
TCGA-KL-8340-01A-11R-2314-13	hsa-mir-330	66.0	9.586678	N
TCGA-KL-8340-01A-11R-2314-13	hsa-mir-331	83.0	12.055973	N
TCGA-KL-8340-01A-11R-2314-13	hsa-mir-335	23.0	3.340812	N
TCGA-KL-8340-01A-11R-2314-13	hsa-mir-337	1.0	0.145253	N
TCGA-KL-8340-01A-11R-2314-13	hsa-mir-338	802.0	116.492659	N
TCGA-KL-8340-01A-11R-2314-13	hsa-mir-339	101.0	14.670522	N
TCGA-KL-8340-01A-11R-2314-13	hsa-mir-33a	275.0	39.94449	N
TCGA-KL-8340-01A-11R-2314-13	hsa-mir-33b	6.0	0.871516	N
TCGA-KL-8340-01A-11R-2314-13	hsa-mir-340	74.0	10.748699	N
TCGA-KL-8340-01A-11R-2314-13	hsa-mir-342	212.0	30.793571	N
TCGA-KL-8340-01A-11R-2314-13	hsa-mir-345	31.0	4.502833	N
TCGA-KL-8340-01A-11R-2314-13	hsa-mir-346	0.0	0.0	N
TCGA-KL-8340-01A-11R-2314-13	hsa-mir-34a	386.0	56.067539	N
TCGA-KL-8340-01A-11R-2314-13	hsa-mir-34b	2.0	0.290505	N
TCGA-KL-8340-01A-11R-2314-13	hsa-mir-34c	11.0	1.59778	N
TCGA-KL-8340-01A-11R-2314-13	hsa-mir-3605	10.0	1.452527	N
TCGA-KL-8340-01A-11R-2314-13	hsa-mir-3606	0.0	0.0	N
TCGA-KL-8340-01A-11R-2314-13	hsa-mir-3607	685.0	99.498094	N
TCGA-KL-8340-01A-11R-2314-13	hsa-mir-3609	1.0	0.145253	N
TCGA-KL-8340-01A-11R-2314-13	hsa-mir-361	2365.0	343.522616	N
TCGA-KL-8340-01A-11R-2314-13	hsa-mir-3610	1.0	0.145253	N
TCGA-KL-8340-01A-11R-2314-13	hsa-mir-3611	0.0	0.0	N
TCGA-KL-8340-01A-11R-2314-13	hsa-mir-3612	0.0	0.0	N
TCGA-KL-8340-01A-11R-2314-13	hsa-mir-3613	41.0	5.95536	N
TCGA-KL-8340-01A-11R-2314-13	hsa-mir-3614	0.0	0.0	N
TCGA-KL-8340-01A-11R-2314-13	hsa-mir-3615	2.0	0.290505	N
TCGA-KL-8340-01A-11R-2314-13	hsa-mir-3616	0.0	0.0	N
TCGA-KL-8340-01A-11R-2314-13	hsa-mir-3617	0.0	0.0	N
TCGA-KL-8340-01A-11R-2314-13	hsa-mir-3618	2.0	0.290505	N
TCGA-KL-8340-01A-11R-2314-13	hsa-mir-3619	0.0	0.0	N
TCGA-KL-8340-01A-11R-2314-13	hsa-mir-362	218.0	31.665087	N
TCGA-KL-8340-01A-11R-2314-13	hsa-mir-3620	1.0	0.145253	N
TCGA-KL-8340-01A-11R-2314-13	hsa-mir-3621	0.0	0.0	N
TCGA-KL-8340-01A-11R-2314-13	hsa-mir-3622a	0.0	0.0	N
TCGA-KL-8340-01A-11R-2314-13	hsa-mir-3622b	0.0	0.0	N
TCGA-KL-8340-01A-11R-2314-13	hsa-mir-363	25.0	3.631317	N
TCGA-KL-8340-01A-11R-2314-13	hsa-mir-3646	0.0	0.0	N
TCGA-KL-8340-01A-11R-2314-13	hsa-mir-3647	61.0	8.860414	N
TCGA-KL-8340-01A-11R-2314-13	hsa-mir-3648	5.0	0.726263	N
TCGA-KL-8340-01A-11R-2314-13	hsa-mir-3649	0.0	0.0	N
TCGA-KL-8340-01A-11R-2314-13	hsa-mir-365-1	142.0	20.625882	N
TCGA-KL-8340-01A-11R-2314-13	hsa-mir-365-2	138.0	20.044871	N
TCGA-KL-8340-01A-11R-2314-13	hsa-mir-3650	0.0	0.0	N
TCGA-KL-8340-01A-11R-2314-13	hsa-mir-3651	5.0	0.726263	N
TCGA-KL-8340-01A-11R-2314-13	hsa-mir-3652	0.0	0.0	N
TCGA-KL-8340-01A-11R-2314-13	hsa-mir-3653	69.0	10.022436	N
TCGA-KL-8340-01A-11R-2314-13	hsa-mir-3654	0.0	0.0	N
TCGA-KL-8340-01A-11R-2314-13	hsa-mir-3655	1.0	0.145253	N
TCGA-KL-8340-01A-11R-2314-13	hsa-mir-3656	0.0	0.0	N
TCGA-KL-8340-01A-11R-2314-13	hsa-mir-3657	0.0	0.0	N
TCGA-KL-8340-01A-11R-2314-13	hsa-mir-3658	0.0	0.0	N
TCGA-KL-8340-01A-11R-2314-13	hsa-mir-3659	0.0	0.0	N
TCGA-KL-8340-01A-11R-2314-13	hsa-mir-3660	0.0	0.0	N
TCGA-KL-8340-01A-11R-2314-13	hsa-mir-3661	2.0	0.290505	N
TCGA-KL-8340-01A-11R-2314-13	hsa-mir-3662	0.0	0.0	N
TCGA-KL-8340-01A-11R-2314-13	hsa-mir-3663	0.0	0.0	N
TCGA-KL-8340-01A-11R-2314-13	hsa-mir-3664	4.0	0.581011	N
TCGA-KL-8340-01A-11R-2314-13	hsa-mir-3665	0.0	0.0	N
TCGA-KL-8340-01A-11R-2314-13	hsa-mir-3666	0.0	0.0	N
TCGA-KL-8340-01A-11R-2314-13	hsa-mir-3667	0.0	0.0	N
TCGA-KL-8340-01A-11R-2314-13	hsa-mir-3668	0.0	0.0	N
TCGA-KL-8340-01A-11R-2314-13	hsa-mir-3669	0.0	0.0	N
TCGA-KL-8340-01A-11R-2314-13	hsa-mir-367	0.0	0.0	N
TCGA-KL-8340-01A-11R-2314-13	hsa-mir-3670	0.0	0.0	N
TCGA-KL-8340-01A-11R-2314-13	hsa-mir-3671	0.0	0.0	N
TCGA-KL-8340-01A-11R-2314-13	hsa-mir-3672	0.0	0.0	N
TCGA-KL-8340-01A-11R-2314-13	hsa-mir-3673	0.0	0.0	N
TCGA-KL-8340-01A-11R-2314-13	hsa-mir-3674	0.0	0.0	N
TCGA-KL-8340-01A-11R-2314-13	hsa-mir-3675	0.0	0.0	N
TCGA-KL-8340-01A-11R-2314-13	hsa-mir-3676	27.0	3.921823	N
TCGA-KL-8340-01A-11R-2314-13	hsa-mir-3677	7.0	1.016769	N
TCGA-KL-8340-01A-11R-2314-13	hsa-mir-3678	0.0	0.0	N
TCGA-KL-8340-01A-11R-2314-13	hsa-mir-3679	0.0	0.0	N
TCGA-KL-8340-01A-11R-2314-13	hsa-mir-3680	4.0	0.581011	N
TCGA-KL-8340-01A-11R-2314-13	hsa-mir-3681	0.0	0.0	N
TCGA-KL-8340-01A-11R-2314-13	hsa-mir-3682	2.0	0.290505	N
TCGA-KL-8340-01A-11R-2314-13	hsa-mir-3683	0.0	0.0	N
TCGA-KL-8340-01A-11R-2314-13	hsa-mir-3684	6.0	0.871516	N
TCGA-KL-8340-01A-11R-2314-13	hsa-mir-3685	0.0	0.0	N
TCGA-KL-8340-01A-11R-2314-13	hsa-mir-3686	0.0	0.0	N
TCGA-KL-8340-01A-11R-2314-13	hsa-mir-3687	1.0	0.145253	N
TCGA-KL-8340-01A-11R-2314-13	hsa-mir-3688	1.0	0.145253	N
TCGA-KL-8340-01A-11R-2314-13	hsa-mir-3689a	0.0	0.0	N
TCGA-KL-8340-01A-11R-2314-13	hsa-mir-3689b	0.0	0.0	N
TCGA-KL-8340-01A-11R-2314-13	hsa-mir-369	0.0	0.0	N
TCGA-KL-8340-01A-11R-2314-13	hsa-mir-3690	2.0	0.290505	N
TCGA-KL-8340-01A-11R-2314-13	hsa-mir-3691	0.0	0.0	N
TCGA-KL-8340-01A-11R-2314-13	hsa-mir-3692	0.0	0.0	N
TCGA-KL-8340-01A-11R-2314-13	hsa-mir-370	2.0	0.290505	N
TCGA-KL-8340-01A-11R-2314-13	hsa-mir-371	0.0	0.0	N
TCGA-KL-8340-01A-11R-2314-13	hsa-mir-3713	0.0	0.0	N
TCGA-KL-8340-01A-11R-2314-13	hsa-mir-3714	0.0	0.0	N
TCGA-KL-8340-01A-11R-2314-13	hsa-mir-372	1.0	0.145253	N
TCGA-KL-8340-01A-11R-2314-13	hsa-mir-373	4.0	0.581011	N
TCGA-KL-8340-01A-11R-2314-13	hsa-mir-374a	3416.0	496.183195	N
TCGA-KL-8340-01A-11R-2314-13	hsa-mir-374b	438.0	63.620679	Y
TCGA-KL-8340-01A-11R-2314-13	hsa-mir-374c	1.0	0.145253	Y
TCGA-KL-8340-01A-11R-2314-13	hsa-mir-375	1322.0	192.024058	N
TCGA-KL-8340-01A-11R-2314-13	hsa-mir-376a-1	0.0	0.0	N
TCGA-KL-8340-01A-11R-2314-13	hsa-mir-376a-2	0.0	0.0	N
TCGA-KL-8340-01A-11R-2314-13	hsa-mir-376b	0.0	0.0	N
TCGA-KL-8340-01A-11R-2314-13	hsa-mir-376c	1.0	0.145253	N
TCGA-KL-8340-01A-11R-2314-13	hsa-mir-377	1.0	0.145253	N
TCGA-KL-8340-01A-11R-2314-13	hsa-mir-378	1543.0	224.124903	N
TCGA-KL-8340-01A-11R-2314-13	hsa-mir-378b	0.0	0.0	N
TCGA-KL-8340-01A-11R-2314-13	hsa-mir-378c	22.0	3.195559	N
TCGA-KL-8340-01A-11R-2314-13	hsa-mir-379	224.0	32.536603	N
TCGA-KL-8340-01A-11R-2314-13	hsa-mir-380	0.0	0.0	N
TCGA-KL-8340-01A-11R-2314-13	hsa-mir-381	7.0	1.016769	N
TCGA-KL-8340-01A-11R-2314-13	hsa-mir-382	6.0	0.871516	N
TCGA-KL-8340-01A-11R-2314-13	hsa-mir-383	0.0	0.0	N
TCGA-KL-8340-01A-11R-2314-13	hsa-mir-384	0.0	0.0	N
TCGA-KL-8340-01A-11R-2314-13	hsa-mir-3907	0.0	0.0	N
TCGA-KL-8340-01A-11R-2314-13	hsa-mir-3908	0.0	0.0	N
TCGA-KL-8340-01A-11R-2314-13	hsa-mir-3909	5.0	0.726263	N
TCGA-KL-8340-01A-11R-2314-13	hsa-mir-3910-1	0.0	0.0	N
TCGA-KL-8340-01A-11R-2314-13	hsa-mir-3910-2	0.0	0.0	N
TCGA-KL-8340-01A-11R-2314-13	hsa-mir-3911	0.0	0.0	N
TCGA-KL-8340-01A-11R-2314-13	hsa-mir-3912	9.0	1.307274	N
TCGA-KL-8340-01A-11R-2314-13	hsa-mir-3913-1	17.0	2.469296	N
TCGA-KL-8340-01A-11R-2314-13	hsa-mir-3913-2	0.0	0.0	N
TCGA-KL-8340-01A-11R-2314-13	hsa-mir-3914-1	0.0	0.0	N
TCGA-KL-8340-01A-11R-2314-13	hsa-mir-3914-2	0.0	0.0	N
TCGA-KL-8340-01A-11R-2314-13	hsa-mir-3915	0.0	0.0	N
TCGA-KL-8340-01A-11R-2314-13	hsa-mir-3916	0.0	0.0	N
TCGA-KL-8340-01A-11R-2314-13	hsa-mir-3917	2.0	0.290505	N
TCGA-KL-8340-01A-11R-2314-13	hsa-mir-3918	0.0	0.0	N
TCGA-KL-8340-01A-11R-2314-13	hsa-mir-3919	0.0	0.0	N
TCGA-KL-8340-01A-11R-2314-13	hsa-mir-3920	0.0	0.0	N
TCGA-KL-8340-01A-11R-2314-13	hsa-mir-3921	1.0	0.145253	N
TCGA-KL-8340-01A-11R-2314-13	hsa-mir-3922	0.0	0.0	N
TCGA-KL-8340-01A-11R-2314-13	hsa-mir-3923	0.0	0.0	N
TCGA-KL-8340-01A-11R-2314-13	hsa-mir-3924	0.0	0.0	N
TCGA-KL-8340-01A-11R-2314-13	hsa-mir-3925	0.0	0.0	N
TCGA-KL-8340-01A-11R-2314-13	hsa-mir-3926-1	1.0	0.145253	N
TCGA-KL-8340-01A-11R-2314-13	hsa-mir-3926-2	0.0	0.0	N
TCGA-KL-8340-01A-11R-2314-13	hsa-mir-3927	0.0	0.0	N
TCGA-KL-8340-01A-11R-2314-13	hsa-mir-3928	0.0	0.0	N
TCGA-KL-8340-01A-11R-2314-13	hsa-mir-3929	0.0	0.0	N
TCGA-KL-8340-01A-11R-2314-13	hsa-mir-3934	4.0	0.581011	N
TCGA-KL-8340-01A-11R-2314-13	hsa-mir-3935	0.0	0.0	N
TCGA-KL-8340-01A-11R-2314-13	hsa-mir-3936	0.0	0.0	N
TCGA-KL-8340-01A-11R-2314-13	hsa-mir-3937	0.0	0.0	N
TCGA-KL-8340-01A-11R-2314-13	hsa-mir-3938	0.0	0.0	N
TCGA-KL-8340-01A-11R-2314-13	hsa-mir-3939	0.0	0.0	N
TCGA-KL-8340-01A-11R-2314-13	hsa-mir-3940	6.0	0.871516	N
TCGA-KL-8340-01A-11R-2314-13	hsa-mir-3941	3.0	0.435758	N
TCGA-KL-8340-01A-11R-2314-13	hsa-mir-3942	2.0	0.290505	N
TCGA-KL-8340-01A-11R-2314-13	hsa-mir-3943	0.0	0.0	N
TCGA-KL-8340-01A-11R-2314-13	hsa-mir-3944	0.0	0.0	N
TCGA-KL-8340-01A-11R-2314-13	hsa-mir-3945	0.0	0.0	N
TCGA-KL-8340-01A-11R-2314-13	hsa-mir-409	7.0	1.016769	N
TCGA-KL-8340-01A-11R-2314-13	hsa-mir-410	4.0	0.581011	N
TCGA-KL-8340-01A-11R-2314-13	hsa-mir-411	0.0	0.0	N
TCGA-KL-8340-01A-11R-2314-13	hsa-mir-412	3.0	0.435758	N
TCGA-KL-8340-01A-11R-2314-13	hsa-mir-421	11.0	1.59778	N
TCGA-KL-8340-01A-11R-2314-13	hsa-mir-422a	0.0	0.0	N
TCGA-KL-8340-01A-11R-2314-13	hsa-mir-423	424.0	61.587141	N
TCGA-KL-8340-01A-11R-2314-13	hsa-mir-424	1073.0	155.856138	N
TCGA-KL-8340-01A-11R-2314-13	hsa-mir-425	300.0	43.575808	N
TCGA-KL-8340-01A-11R-2314-13	hsa-mir-4251	0.0	0.0	N
TCGA-KL-8340-01A-11R-2314-13	hsa-mir-4252	0.0	0.0	N
TCGA-KL-8340-01A-11R-2314-13	hsa-mir-4253	0.0	0.0	N
TCGA-KL-8340-01A-11R-2314-13	hsa-mir-4254	0.0	0.0	N
TCGA-KL-8340-01A-11R-2314-13	hsa-mir-4255	0.0	0.0	N
TCGA-KL-8340-01A-11R-2314-13	hsa-mir-4256	0.0	0.0	N
TCGA-KL-8340-01A-11R-2314-13	hsa-mir-4257	0.0	0.0	N
TCGA-KL-8340-01A-11R-2314-13	hsa-mir-4258	0.0	0.0	N
TCGA-KL-8340-01A-11R-2314-13	hsa-mir-4259	0.0	0.0	N
TCGA-KL-8340-01A-11R-2314-13	hsa-mir-4260	0.0	0.0	N
TCGA-KL-8340-01A-11R-2314-13	hsa-mir-4261	0.0	0.0	N
TCGA-KL-8340-01A-11R-2314-13	hsa-mir-4262	0.0	0.0	N
TCGA-KL-8340-01A-11R-2314-13	hsa-mir-4263	0.0	0.0	N
TCGA-KL-8340-01A-11R-2314-13	hsa-mir-4264	0.0	0.0	N
TCGA-KL-8340-01A-11R-2314-13	hsa-mir-4265	0.0	0.0	N
TCGA-KL-8340-01A-11R-2314-13	hsa-mir-4266	0.0	0.0	N
TCGA-KL-8340-01A-11R-2314-13	hsa-mir-4267	0.0	0.0	N
TCGA-KL-8340-01A-11R-2314-13	hsa-mir-4268	0.0	0.0	N
TCGA-KL-8340-01A-11R-2314-13	hsa-mir-4269	0.0	0.0	N
TCGA-KL-8340-01A-11R-2314-13	hsa-mir-4270	0.0	0.0	N
TCGA-KL-8340-01A-11R-2314-13	hsa-mir-4271	0.0	0.0	N
TCGA-KL-8340-01A-11R-2314-13	hsa-mir-4272	0.0	0.0	N
TCGA-KL-8340-01A-11R-2314-13	hsa-mir-4273	0.0	0.0	N
TCGA-KL-8340-01A-11R-2314-13	hsa-mir-4274	0.0	0.0	N
TCGA-KL-8340-01A-11R-2314-13	hsa-mir-4275	0.0	0.0	N
TCGA-KL-8340-01A-11R-2314-13	hsa-mir-4276	0.0	0.0	N
TCGA-KL-8340-01A-11R-2314-13	hsa-mir-4277	0.0	0.0	N
TCGA-KL-8340-01A-11R-2314-13	hsa-mir-4278	0.0	0.0	N
TCGA-KL-8340-01A-11R-2314-13	hsa-mir-4279	0.0	0.0	N
TCGA-KL-8340-01A-11R-2314-13	hsa-mir-4280	0.0	0.0	N
TCGA-KL-8340-01A-11R-2314-13	hsa-mir-4281	0.0	0.0	N
TCGA-KL-8340-01A-11R-2314-13	hsa-mir-4282	0.0	0.0	N
TCGA-KL-8340-01A-11R-2314-13	hsa-mir-4283-1	0.0	0.0	N
TCGA-KL-8340-01A-11R-2314-13	hsa-mir-4283-2	0.0	0.0	N
TCGA-KL-8340-01A-11R-2314-13	hsa-mir-4284	0.0	0.0	N
TCGA-KL-8340-01A-11R-2314-13	hsa-mir-4285	0.0	0.0	N
TCGA-KL-8340-01A-11R-2314-13	hsa-mir-4286	0.0	0.0	N
TCGA-KL-8340-01A-11R-2314-13	hsa-mir-4287	0.0	0.0	N
TCGA-KL-8340-01A-11R-2314-13	hsa-mir-4288	0.0	0.0	N
TCGA-KL-8340-01A-11R-2314-13	hsa-mir-4289	0.0	0.0	N
TCGA-KL-8340-01A-11R-2314-13	hsa-mir-429	295.0	42.849544	N
TCGA-KL-8340-01A-11R-2314-13	hsa-mir-4290	0.0	0.0	N
TCGA-KL-8340-01A-11R-2314-13	hsa-mir-4291	0.0	0.0	N
TCGA-KL-8340-01A-11R-2314-13	hsa-mir-4292	0.0	0.0	N
TCGA-KL-8340-01A-11R-2314-13	hsa-mir-4293	0.0	0.0	N
TCGA-KL-8340-01A-11R-2314-13	hsa-mir-4294	0.0	0.0	N
TCGA-KL-8340-01A-11R-2314-13	hsa-mir-4295	0.0	0.0	N
TCGA-KL-8340-01A-11R-2314-13	hsa-mir-4296	0.0	0.0	N
TCGA-KL-8340-01A-11R-2314-13	hsa-mir-4297	0.0	0.0	N
TCGA-KL-8340-01A-11R-2314-13	hsa-mir-4298	0.0	0.0	N
TCGA-KL-8340-01A-11R-2314-13	hsa-mir-4299	0.0	0.0	N
TCGA-KL-8340-01A-11R-2314-13	hsa-mir-4300	0.0	0.0	N
TCGA-KL-8340-01A-11R-2314-13	hsa-mir-4301	0.0	0.0	N
TCGA-KL-8340-01A-11R-2314-13	hsa-mir-4302	0.0	0.0	N
TCGA-KL-8340-01A-11R-2314-13	hsa-mir-4303	0.0	0.0	N
TCGA-KL-8340-01A-11R-2314-13	hsa-mir-4304	0.0	0.0	N
TCGA-KL-8340-01A-11R-2314-13	hsa-mir-4305	0.0	0.0	N
TCGA-KL-8340-01A-11R-2314-13	hsa-mir-4306	0.0	0.0	N
TCGA-KL-8340-01A-11R-2314-13	hsa-mir-4307	0.0	0.0	N
TCGA-KL-8340-01A-11R-2314-13	hsa-mir-4308	0.0	0.0	N
TCGA-KL-8340-01A-11R-2314-13	hsa-mir-4309	0.0	0.0	N
TCGA-KL-8340-01A-11R-2314-13	hsa-mir-431	5.0	0.726263	N
TCGA-KL-8340-01A-11R-2314-13	hsa-mir-4310	0.0	0.0	N
TCGA-KL-8340-01A-11R-2314-13	hsa-mir-4311	0.0	0.0	N
TCGA-KL-8340-01A-11R-2314-13	hsa-mir-4312	0.0	0.0	N
TCGA-KL-8340-01A-11R-2314-13	hsa-mir-4313	0.0	0.0	N
TCGA-KL-8340-01A-11R-2314-13	hsa-mir-4314	0.0	0.0	N
TCGA-KL-8340-01A-11R-2314-13	hsa-mir-4315-1	0.0	0.0	N
TCGA-KL-8340-01A-11R-2314-13	hsa-mir-4315-2	0.0	0.0	N
TCGA-KL-8340-01A-11R-2314-13	hsa-mir-4316	0.0	0.0	N
TCGA-KL-8340-01A-11R-2314-13	hsa-mir-4317	0.0	0.0	N
TCGA-KL-8340-01A-11R-2314-13	hsa-mir-4318	0.0	0.0	N
TCGA-KL-8340-01A-11R-2314-13	hsa-mir-4319	0.0	0.0	N
TCGA-KL-8340-01A-11R-2314-13	hsa-mir-432	4.0	0.581011	N
TCGA-KL-8340-01A-11R-2314-13	hsa-mir-4320	0.0	0.0	N
TCGA-KL-8340-01A-11R-2314-13	hsa-mir-4321	0.0	0.0	N
TCGA-KL-8340-01A-11R-2314-13	hsa-mir-4322	0.0	0.0	N
TCGA-KL-8340-01A-11R-2314-13	hsa-mir-4323	0.0	0.0	N
TCGA-KL-8340-01A-11R-2314-13	hsa-mir-4324	0.0	0.0	N
TCGA-KL-8340-01A-11R-2314-13	hsa-mir-4325	0.0	0.0	N
TCGA-KL-8340-01A-11R-2314-13	hsa-mir-4326	5.0	0.726263	N
TCGA-KL-8340-01A-11R-2314-13	hsa-mir-4327	0.0	0.0	N
TCGA-KL-8340-01A-11R-2314-13	hsa-mir-4328	0.0	0.0	N
TCGA-KL-8340-01A-11R-2314-13	hsa-mir-4329	0.0	0.0	N
TCGA-KL-8340-01A-11R-2314-13	hsa-mir-433	0.0	0.0	N
TCGA-KL-8340-01A-11R-2314-13	hsa-mir-4330	0.0	0.0	N
TCGA-KL-8340-01A-11R-2314-13	hsa-mir-448	0.0	0.0	N
TCGA-KL-8340-01A-11R-2314-13	hsa-mir-449a	0.0	0.0	N
TCGA-KL-8340-01A-11R-2314-13	hsa-mir-449b	0.0	0.0	N
TCGA-KL-8340-01A-11R-2314-13	hsa-mir-449c	0.0	0.0	N
TCGA-KL-8340-01A-11R-2314-13	hsa-mir-450a-1	8.0	1.162022	N
TCGA-KL-8340-01A-11R-2314-13	hsa-mir-450a-2	23.0	3.340812	N
TCGA-KL-8340-01A-11R-2314-13	hsa-mir-450b	67.0	9.73193	N
TCGA-KL-8340-01A-11R-2314-13	hsa-mir-451	4743.0	688.933517	N
TCGA-KL-8340-01A-11R-2314-13	hsa-mir-452	83.0	12.055973	N
TCGA-KL-8340-01A-11R-2314-13	hsa-mir-454	13.0	1.888285	N
TCGA-KL-8340-01A-11R-2314-13	hsa-mir-455	110.0	15.977796	N
TCGA-KL-8340-01A-11R-2314-13	hsa-mir-466	28.0	4.067075	N
TCGA-KL-8340-01A-11R-2314-13	hsa-mir-483	8.0	1.162022	N
TCGA-KL-8340-01A-11R-2314-13	hsa-mir-484	125.0	18.156586	N
TCGA-KL-8340-01A-11R-2314-13	hsa-mir-485	1.0	0.145253	N
TCGA-KL-8340-01A-11R-2314-13	hsa-mir-486	1662.0	241.409974	N
TCGA-KL-8340-01A-11R-2314-13	hsa-mir-487a	0.0	0.0	N
TCGA-KL-8340-01A-11R-2314-13	hsa-mir-487b	1.0	0.145253	N
TCGA-KL-8340-01A-11R-2314-13	hsa-mir-488	0.0	0.0	N
TCGA-KL-8340-01A-11R-2314-13	hsa-mir-489	4.0	0.581011	N
TCGA-KL-8340-01A-11R-2314-13	hsa-mir-490	0.0	0.0	N
TCGA-KL-8340-01A-11R-2314-13	hsa-mir-491	8.0	1.162022	N
TCGA-KL-8340-01A-11R-2314-13	hsa-mir-492	0.0	0.0	N
TCGA-KL-8340-01A-11R-2314-13	hsa-mir-493	3.0	0.435758	N
TCGA-KL-8340-01A-11R-2314-13	hsa-mir-494	0.0	0.0	N
TCGA-KL-8340-01A-11R-2314-13	hsa-mir-495	1.0	0.145253	N
TCGA-KL-8340-01A-11R-2314-13	hsa-mir-496	2.0	0.290505	N
TCGA-KL-8340-01A-11R-2314-13	hsa-mir-497	62.0	9.005667	N
TCGA-KL-8340-01A-11R-2314-13	hsa-mir-498	0.0	0.0	N
TCGA-KL-8340-01A-11R-2314-13	hsa-mir-499	5.0	0.726263	N
TCGA-KL-8340-01A-11R-2314-13	hsa-mir-500a	2001.0	290.650636	Y
TCGA-KL-8340-01A-11R-2314-13	hsa-mir-500b	65.0	9.441425	Y
TCGA-KL-8340-01A-11R-2314-13	hsa-mir-501	219.0	31.810339	N
TCGA-KL-8340-01A-11R-2314-13	hsa-mir-502	126.0	18.301839	Y
TCGA-KL-8340-01A-11R-2314-13	hsa-mir-503	63.0	9.15092	N
TCGA-KL-8340-01A-11R-2314-13	hsa-mir-504	15.0	2.17879	N
TCGA-KL-8340-01A-11R-2314-13	hsa-mir-505	67.0	9.73193	N
TCGA-KL-8340-01A-11R-2314-13	hsa-mir-506	3.0	0.435758	N
TCGA-KL-8340-01A-11R-2314-13	hsa-mir-507	3.0	0.435758	N
TCGA-KL-8340-01A-11R-2314-13	hsa-mir-508	464.0	67.397249	N
TCGA-KL-8340-01A-11R-2314-13	hsa-mir-509-1	35.0	5.083844	N
TCGA-KL-8340-01A-11R-2314-13	hsa-mir-509-2	48.0	6.972129	N
TCGA-KL-8340-01A-11R-2314-13	hsa-mir-509-3	40.0	5.810108	N
TCGA-KL-8340-01A-11R-2314-13	hsa-mir-510	0.0	0.0	N
TCGA-KL-8340-01A-11R-2314-13	hsa-mir-511-1	9.0	1.307274	N
TCGA-KL-8340-01A-11R-2314-13	hsa-mir-511-2	9.0	1.307274	N
TCGA-KL-8340-01A-11R-2314-13	hsa-mir-512-1	0.0	0.0	N
TCGA-KL-8340-01A-11R-2314-13	hsa-mir-512-2	0.0	0.0	N
TCGA-KL-8340-01A-11R-2314-13	hsa-mir-513a-1	0.0	0.0	N
TCGA-KL-8340-01A-11R-2314-13	hsa-mir-513a-2	0.0	0.0	N
TCGA-KL-8340-01A-11R-2314-13	hsa-mir-513b	0.0	0.0	N
TCGA-KL-8340-01A-11R-2314-13	hsa-mir-513c	2.0	0.290505	N
TCGA-KL-8340-01A-11R-2314-13	hsa-mir-514-1	54.0	7.843645	N
TCGA-KL-8340-01A-11R-2314-13	hsa-mir-514-2	67.0	9.73193	N
TCGA-KL-8340-01A-11R-2314-13	hsa-mir-514-3	68.0	9.877183	N
TCGA-KL-8340-01A-11R-2314-13	hsa-mir-514b	2.0	0.290505	N
TCGA-KL-8340-01A-11R-2314-13	hsa-mir-515-1	0.0	0.0	N
TCGA-KL-8340-01A-11R-2314-13	hsa-mir-515-2	0.0	0.0	N
TCGA-KL-8340-01A-11R-2314-13	hsa-mir-516a-1	0.0	0.0	N
TCGA-KL-8340-01A-11R-2314-13	hsa-mir-516a-2	0.0	0.0	N
TCGA-KL-8340-01A-11R-2314-13	hsa-mir-516b-1	0.0	0.0	N
TCGA-KL-8340-01A-11R-2314-13	hsa-mir-516b-2	0.0	0.0	N
TCGA-KL-8340-01A-11R-2314-13	hsa-mir-517a	0.0	0.0	N
TCGA-KL-8340-01A-11R-2314-13	hsa-mir-517b	0.0	0.0	N
TCGA-KL-8340-01A-11R-2314-13	hsa-mir-517c	0.0	0.0	N
TCGA-KL-8340-01A-11R-2314-13	hsa-mir-518a-1	0.0	0.0	N
TCGA-KL-8340-01A-11R-2314-13	hsa-mir-518a-2	0.0	0.0	N
TCGA-KL-8340-01A-11R-2314-13	hsa-mir-518b	0.0	0.0	N
TCGA-KL-8340-01A-11R-2314-13	hsa-mir-518c	0.0	0.0	N
TCGA-KL-8340-01A-11R-2314-13	hsa-mir-518d	0.0	0.0	N
TCGA-KL-8340-01A-11R-2314-13	hsa-mir-518e	0.0	0.0	N
TCGA-KL-8340-01A-11R-2314-13	hsa-mir-518f	0.0	0.0	N
TCGA-KL-8340-01A-11R-2314-13	hsa-mir-519a-1	0.0	0.0	N
TCGA-KL-8340-01A-11R-2314-13	hsa-mir-519a-2	0.0	0.0	N
TCGA-KL-8340-01A-11R-2314-13	hsa-mir-519b	0.0	0.0	N
TCGA-KL-8340-01A-11R-2314-13	hsa-mir-519c	0.0	0.0	N
TCGA-KL-8340-01A-11R-2314-13	hsa-mir-519d	0.0	0.0	N
TCGA-KL-8340-01A-11R-2314-13	hsa-mir-519e	0.0	0.0	N
TCGA-KL-8340-01A-11R-2314-13	hsa-mir-520a	0.0	0.0	N
TCGA-KL-8340-01A-11R-2314-13	hsa-mir-520b	0.0	0.0	N
TCGA-KL-8340-01A-11R-2314-13	hsa-mir-520c	0.0	0.0	N
TCGA-KL-8340-01A-11R-2314-13	hsa-mir-520d	0.0	0.0	N
TCGA-KL-8340-01A-11R-2314-13	hsa-mir-520e	0.0	0.0	N
TCGA-KL-8340-01A-11R-2314-13	hsa-mir-520f	0.0	0.0	N
TCGA-KL-8340-01A-11R-2314-13	hsa-mir-520g	0.0	0.0	N
TCGA-KL-8340-01A-11R-2314-13	hsa-mir-520h	0.0	0.0	N
TCGA-KL-8340-01A-11R-2314-13	hsa-mir-521-1	0.0	0.0	N
TCGA-KL-8340-01A-11R-2314-13	hsa-mir-521-2	0.0	0.0	N
TCGA-KL-8340-01A-11R-2314-13	hsa-mir-522	0.0	0.0	N
TCGA-KL-8340-01A-11R-2314-13	hsa-mir-523	1.0	0.145253	N
TCGA-KL-8340-01A-11R-2314-13	hsa-mir-524	0.0	0.0	N
TCGA-KL-8340-01A-11R-2314-13	hsa-mir-525	0.0	0.0	N
TCGA-KL-8340-01A-11R-2314-13	hsa-mir-526a-1	0.0	0.0	N
TCGA-KL-8340-01A-11R-2314-13	hsa-mir-526a-2	0.0	0.0	N
TCGA-KL-8340-01A-11R-2314-13	hsa-mir-526b	0.0	0.0	N
TCGA-KL-8340-01A-11R-2314-13	hsa-mir-527	0.0	0.0	N
TCGA-KL-8340-01A-11R-2314-13	hsa-mir-532	20900.0	3035.781258	N
TCGA-KL-8340-01A-11R-2314-13	hsa-mir-539	0.0	0.0	N
TCGA-KL-8340-01A-11R-2314-13	hsa-mir-541	0.0	0.0	N
TCGA-KL-8340-01A-11R-2314-13	hsa-mir-542	1331.0	193.331333	N
TCGA-KL-8340-01A-11R-2314-13	hsa-mir-543	0.0	0.0	N
TCGA-KL-8340-01A-11R-2314-13	hsa-mir-544	0.0	0.0	N
TCGA-KL-8340-01A-11R-2314-13	hsa-mir-544b	0.0	0.0	N
TCGA-KL-8340-01A-11R-2314-13	hsa-mir-545	4.0	0.581011	N
TCGA-KL-8340-01A-11R-2314-13	hsa-mir-548a-1	0.0	0.0	N
TCGA-KL-8340-01A-11R-2314-13	hsa-mir-548a-2	0.0	0.0	N
TCGA-KL-8340-01A-11R-2314-13	hsa-mir-548a-3	0.0	0.0	N
TCGA-KL-8340-01A-11R-2314-13	hsa-mir-548aa-1	0.0	0.0	N
TCGA-KL-8340-01A-11R-2314-13	hsa-mir-548aa-2	0.0	0.0	N
TCGA-KL-8340-01A-11R-2314-13	hsa-mir-548b	1.0	0.145253	N
TCGA-KL-8340-01A-11R-2314-13	hsa-mir-548c	0.0	0.0	N
TCGA-KL-8340-01A-11R-2314-13	hsa-mir-548d-1	0.0	0.0	N
TCGA-KL-8340-01A-11R-2314-13	hsa-mir-548d-2	0.0	0.0	N
TCGA-KL-8340-01A-11R-2314-13	hsa-mir-548e	1.0	0.145253	N
TCGA-KL-8340-01A-11R-2314-13	hsa-mir-548f-1	0.0	0.0	N
TCGA-KL-8340-01A-11R-2314-13	hsa-mir-548f-2	0.0	0.0	N
TCGA-KL-8340-01A-11R-2314-13	hsa-mir-548f-3	0.0	0.0	N
TCGA-KL-8340-01A-11R-2314-13	hsa-mir-548f-4	0.0	0.0	N
TCGA-KL-8340-01A-11R-2314-13	hsa-mir-548f-5	0.0	0.0	N
TCGA-KL-8340-01A-11R-2314-13	hsa-mir-548g	0.0	0.0	N
TCGA-KL-8340-01A-11R-2314-13	hsa-mir-548h-1	0.0	0.0	N
TCGA-KL-8340-01A-11R-2314-13	hsa-mir-548h-2	0.0	0.0	N
TCGA-KL-8340-01A-11R-2314-13	hsa-mir-548h-3	0.0	0.0	N
TCGA-KL-8340-01A-11R-2314-13	hsa-mir-548h-4	0.0	0.0	N
TCGA-KL-8340-01A-11R-2314-13	hsa-mir-548i-1	0.0	0.0	N
TCGA-KL-8340-01A-11R-2314-13	hsa-mir-548i-2	0.0	0.0	N
TCGA-KL-8340-01A-11R-2314-13	hsa-mir-548i-3	0.0	0.0	N
TCGA-KL-8340-01A-11R-2314-13	hsa-mir-548i-4	0.0	0.0	N
TCGA-KL-8340-01A-11R-2314-13	hsa-mir-548j	3.0	0.435758	N
TCGA-KL-8340-01A-11R-2314-13	hsa-mir-548k	1.0	0.145253	N
TCGA-KL-8340-01A-11R-2314-13	hsa-mir-548l	1.0	0.145253	N
TCGA-KL-8340-01A-11R-2314-13	hsa-mir-548m	0.0	0.0	N
TCGA-KL-8340-01A-11R-2314-13	hsa-mir-548n	0.0	0.0	N
TCGA-KL-8340-01A-11R-2314-13	hsa-mir-548o	1.0	0.145253	N
TCGA-KL-8340-01A-11R-2314-13	hsa-mir-548p	0.0	0.0	N
TCGA-KL-8340-01A-11R-2314-13	hsa-mir-548q	0.0	0.0	N
TCGA-KL-8340-01A-11R-2314-13	hsa-mir-548s	1.0	0.145253	N
TCGA-KL-8340-01A-11R-2314-13	hsa-mir-548t	0.0	0.0	N
TCGA-KL-8340-01A-11R-2314-13	hsa-mir-548u	0.0	0.0	N
TCGA-KL-8340-01A-11R-2314-13	hsa-mir-548v	11.0	1.59778	N
TCGA-KL-8340-01A-11R-2314-13	hsa-mir-548w	0.0	0.0	N
TCGA-KL-8340-01A-11R-2314-13	hsa-mir-548x	0.0	0.0	N
TCGA-KL-8340-01A-11R-2314-13	hsa-mir-548y	0.0	0.0	N
TCGA-KL-8340-01A-11R-2314-13	hsa-mir-548z	0.0	0.0	N
TCGA-KL-8340-01A-11R-2314-13	hsa-mir-549	0.0	0.0	N
TCGA-KL-8340-01A-11R-2314-13	hsa-mir-550a-1	5.0	0.726263	N
TCGA-KL-8340-01A-11R-2314-13	hsa-mir-550a-2	9.0	1.307274	N
TCGA-KL-8340-01A-11R-2314-13	hsa-mir-550b-1	0.0	0.0	N
TCGA-KL-8340-01A-11R-2314-13	hsa-mir-550b-2	0.0	0.0	N
TCGA-KL-8340-01A-11R-2314-13	hsa-mir-551a	1.0	0.145253	N
TCGA-KL-8340-01A-11R-2314-13	hsa-mir-551b	24.0	3.486065	N
TCGA-KL-8340-01A-11R-2314-13	hsa-mir-552	2.0	0.290505	N
TCGA-KL-8340-01A-11R-2314-13	hsa-mir-553	0.0	0.0	N
TCGA-KL-8340-01A-11R-2314-13	hsa-mir-554	0.0	0.0	N
TCGA-KL-8340-01A-11R-2314-13	hsa-mir-555	0.0	0.0	N
TCGA-KL-8340-01A-11R-2314-13	hsa-mir-556	2.0	0.290505	N
TCGA-KL-8340-01A-11R-2314-13	hsa-mir-557	0.0	0.0	N
TCGA-KL-8340-01A-11R-2314-13	hsa-mir-558	0.0	0.0	N
TCGA-KL-8340-01A-11R-2314-13	hsa-mir-559	0.0	0.0	N
TCGA-KL-8340-01A-11R-2314-13	hsa-mir-561	31.0	4.502833	N
TCGA-KL-8340-01A-11R-2314-13	hsa-mir-562	0.0	0.0	N
TCGA-KL-8340-01A-11R-2314-13	hsa-mir-563	0.0	0.0	N
TCGA-KL-8340-01A-11R-2314-13	hsa-mir-564	0.0	0.0	N
TCGA-KL-8340-01A-11R-2314-13	hsa-mir-566	0.0	0.0	N
TCGA-KL-8340-01A-11R-2314-13	hsa-mir-567	0.0	0.0	N
TCGA-KL-8340-01A-11R-2314-13	hsa-mir-568	0.0	0.0	N
TCGA-KL-8340-01A-11R-2314-13	hsa-mir-569	0.0	0.0	N
TCGA-KL-8340-01A-11R-2314-13	hsa-mir-570	16.0	2.324043	N
TCGA-KL-8340-01A-11R-2314-13	hsa-mir-571	0.0	0.0	N
TCGA-KL-8340-01A-11R-2314-13	hsa-mir-572	0.0	0.0	N
TCGA-KL-8340-01A-11R-2314-13	hsa-mir-573	0.0	0.0	N
TCGA-KL-8340-01A-11R-2314-13	hsa-mir-574	205.0	29.776802	N
TCGA-KL-8340-01A-11R-2314-13	hsa-mir-575	0.0	0.0	N
TCGA-KL-8340-01A-11R-2314-13	hsa-mir-576	47.0	6.826877	N
TCGA-KL-8340-01A-11R-2314-13	hsa-mir-577	1241.0	180.25859	N
TCGA-KL-8340-01A-11R-2314-13	hsa-mir-578	0.0	0.0	N
TCGA-KL-8340-01A-11R-2314-13	hsa-mir-579	0.0	0.0	N
TCGA-KL-8340-01A-11R-2314-13	hsa-mir-580	3.0	0.435758	N
TCGA-KL-8340-01A-11R-2314-13	hsa-mir-581	4.0	0.581011	N
TCGA-KL-8340-01A-11R-2314-13	hsa-mir-582	6487.0	942.254211	N
TCGA-KL-8340-01A-11R-2314-13	hsa-mir-583	0.0	0.0	N
TCGA-KL-8340-01A-11R-2314-13	hsa-mir-584	204.0	29.631549	N
TCGA-KL-8340-01A-11R-2314-13	hsa-mir-585	7.0	1.016769	N
TCGA-KL-8340-01A-11R-2314-13	hsa-mir-586	0.0	0.0	N
TCGA-KL-8340-01A-11R-2314-13	hsa-mir-587	0.0	0.0	N
TCGA-KL-8340-01A-11R-2314-13	hsa-mir-588	0.0	0.0	N
TCGA-KL-8340-01A-11R-2314-13	hsa-mir-589	331.0	48.078641	N
TCGA-KL-8340-01A-11R-2314-13	hsa-mir-590	83.0	12.055973	N
TCGA-KL-8340-01A-11R-2314-13	hsa-mir-591	0.0	0.0	N
TCGA-KL-8340-01A-11R-2314-13	hsa-mir-592	24.0	3.486065	N
TCGA-KL-8340-01A-11R-2314-13	hsa-mir-593	0.0	0.0	N
TCGA-KL-8340-01A-11R-2314-13	hsa-mir-595	0.0	0.0	N
TCGA-KL-8340-01A-11R-2314-13	hsa-mir-596	0.0	0.0	N
TCGA-KL-8340-01A-11R-2314-13	hsa-mir-597	1.0	0.145253	N
TCGA-KL-8340-01A-11R-2314-13	hsa-mir-598	482.0	70.011797	N
TCGA-KL-8340-01A-11R-2314-13	hsa-mir-599	0.0	0.0	N
TCGA-KL-8340-01A-11R-2314-13	hsa-mir-600	0.0	0.0	N
TCGA-KL-8340-01A-11R-2314-13	hsa-mir-601	0.0	0.0	N
TCGA-KL-8340-01A-11R-2314-13	hsa-mir-602	0.0	0.0	N
TCGA-KL-8340-01A-11R-2314-13	hsa-mir-603	0.0	0.0	N
TCGA-KL-8340-01A-11R-2314-13	hsa-mir-604	0.0	0.0	N
TCGA-KL-8340-01A-11R-2314-13	hsa-mir-605	2.0	0.290505	N
TCGA-KL-8340-01A-11R-2314-13	hsa-mir-606	0.0	0.0	N
TCGA-KL-8340-01A-11R-2314-13	hsa-mir-607	5.0	0.726263	N
TCGA-KL-8340-01A-11R-2314-13	hsa-mir-608	0.0	0.0	N
TCGA-KL-8340-01A-11R-2314-13	hsa-mir-609	0.0	0.0	N
TCGA-KL-8340-01A-11R-2314-13	hsa-mir-610	0.0	0.0	N
TCGA-KL-8340-01A-11R-2314-13	hsa-mir-611	0.0	0.0	N
TCGA-KL-8340-01A-11R-2314-13	hsa-mir-612	0.0	0.0	N
TCGA-KL-8340-01A-11R-2314-13	hsa-mir-613	0.0	0.0	N
TCGA-KL-8340-01A-11R-2314-13	hsa-mir-614	0.0	0.0	N
TCGA-KL-8340-01A-11R-2314-13	hsa-mir-615	6.0	0.871516	N
TCGA-KL-8340-01A-11R-2314-13	hsa-mir-616	32.0	4.648086	N
TCGA-KL-8340-01A-11R-2314-13	hsa-mir-617	1.0	0.145253	N
TCGA-KL-8340-01A-11R-2314-13	hsa-mir-618	49.0	7.117382	N
TCGA-KL-8340-01A-11R-2314-13	hsa-mir-619	0.0	0.0	N
TCGA-KL-8340-01A-11R-2314-13	hsa-mir-620	0.0	0.0	N
TCGA-KL-8340-01A-11R-2314-13	hsa-mir-621	0.0	0.0	N
TCGA-KL-8340-01A-11R-2314-13	hsa-mir-622	0.0	0.0	N
TCGA-KL-8340-01A-11R-2314-13	hsa-mir-623	0.0	0.0	N
TCGA-KL-8340-01A-11R-2314-13	hsa-mir-624	7.0	1.016769	N
TCGA-KL-8340-01A-11R-2314-13	hsa-mir-625	219.0	31.810339	N
TCGA-KL-8340-01A-11R-2314-13	hsa-mir-626	0.0	0.0	N
TCGA-KL-8340-01A-11R-2314-13	hsa-mir-627	4.0	0.581011	N
TCGA-KL-8340-01A-11R-2314-13	hsa-mir-628	31.0	4.502833	N
TCGA-KL-8340-01A-11R-2314-13	hsa-mir-629	216.0	31.374581	N
TCGA-KL-8340-01A-11R-2314-13	hsa-mir-630	0.0	0.0	N
TCGA-KL-8340-01A-11R-2314-13	hsa-mir-631	0.0	0.0	N
TCGA-KL-8340-01A-11R-2314-13	hsa-mir-632	0.0	0.0	N
TCGA-KL-8340-01A-11R-2314-13	hsa-mir-633	0.0	0.0	N
TCGA-KL-8340-01A-11R-2314-13	hsa-mir-634	0.0	0.0	N
TCGA-KL-8340-01A-11R-2314-13	hsa-mir-635	0.0	0.0	N
TCGA-KL-8340-01A-11R-2314-13	hsa-mir-636	0.0	0.0	N
TCGA-KL-8340-01A-11R-2314-13	hsa-mir-637	0.0	0.0	N
TCGA-KL-8340-01A-11R-2314-13	hsa-mir-638	0.0	0.0	N
TCGA-KL-8340-01A-11R-2314-13	hsa-mir-639	1.0	0.145253	N
TCGA-KL-8340-01A-11R-2314-13	hsa-mir-640	0.0	0.0	N
TCGA-KL-8340-01A-11R-2314-13	hsa-mir-641	0.0	0.0	N
TCGA-KL-8340-01A-11R-2314-13	hsa-mir-642a	4.0	0.581011	N
TCGA-KL-8340-01A-11R-2314-13	hsa-mir-642b	0.0	0.0	N
TCGA-KL-8340-01A-11R-2314-13	hsa-mir-643	2.0	0.290505	N
TCGA-KL-8340-01A-11R-2314-13	hsa-mir-644	0.0	0.0	N
TCGA-KL-8340-01A-11R-2314-13	hsa-mir-645	0.0	0.0	N
TCGA-KL-8340-01A-11R-2314-13	hsa-mir-646	0.0	0.0	N
TCGA-KL-8340-01A-11R-2314-13	hsa-mir-647	0.0	0.0	N
TCGA-KL-8340-01A-11R-2314-13	hsa-mir-648	0.0	0.0	N
TCGA-KL-8340-01A-11R-2314-13	hsa-mir-649	0.0	0.0	N
TCGA-KL-8340-01A-11R-2314-13	hsa-mir-650	0.0	0.0	N
TCGA-KL-8340-01A-11R-2314-13	hsa-mir-651	361.0	52.436222	N
TCGA-KL-8340-01A-11R-2314-13	hsa-mir-652	103.0	14.961027	N
TCGA-KL-8340-01A-11R-2314-13	hsa-mir-653	112.0	16.268301	N
TCGA-KL-8340-01A-11R-2314-13	hsa-mir-654	7.0	1.016769	N
TCGA-KL-8340-01A-11R-2314-13	hsa-mir-655	0.0	0.0	N
TCGA-KL-8340-01A-11R-2314-13	hsa-mir-656	0.0	0.0	N
TCGA-KL-8340-01A-11R-2314-13	hsa-mir-657	0.0	0.0	N
TCGA-KL-8340-01A-11R-2314-13	hsa-mir-658	0.0	0.0	N
TCGA-KL-8340-01A-11R-2314-13	hsa-mir-659	12.0	1.743032	N
TCGA-KL-8340-01A-11R-2314-13	hsa-mir-660	1070.0	155.42038	N
TCGA-KL-8340-01A-11R-2314-13	hsa-mir-661	0.0	0.0	N
TCGA-KL-8340-01A-11R-2314-13	hsa-mir-662	0.0	0.0	N
TCGA-KL-8340-01A-11R-2314-13	hsa-mir-663	2.0	0.290505	N
TCGA-KL-8340-01A-11R-2314-13	hsa-mir-663b	0.0	0.0	N
TCGA-KL-8340-01A-11R-2314-13	hsa-mir-664	148.0	21.497398	N
TCGA-KL-8340-01A-11R-2314-13	hsa-mir-665	0.0	0.0	N
TCGA-KL-8340-01A-11R-2314-13	hsa-mir-668	0.0	0.0	N
TCGA-KL-8340-01A-11R-2314-13	hsa-mir-670	0.0	0.0	N
TCGA-KL-8340-01A-11R-2314-13	hsa-mir-671	48.0	6.972129	N
TCGA-KL-8340-01A-11R-2314-13	hsa-mir-675	65.0	9.441425	N
TCGA-KL-8340-01A-11R-2314-13	hsa-mir-676	15.0	2.17879	N
TCGA-KL-8340-01A-11R-2314-13	hsa-mir-7-1	56.0	8.134151	N
TCGA-KL-8340-01A-11R-2314-13	hsa-mir-7-2	0.0	0.0	N
TCGA-KL-8340-01A-11R-2314-13	hsa-mir-7-3	0.0	0.0	N
TCGA-KL-8340-01A-11R-2314-13	hsa-mir-708	152.0	22.078409	N
TCGA-KL-8340-01A-11R-2314-13	hsa-mir-711	0.0	0.0	N
TCGA-KL-8340-01A-11R-2314-13	hsa-mir-718	0.0	0.0	N
TCGA-KL-8340-01A-11R-2314-13	hsa-mir-720	0.0	0.0	N
TCGA-KL-8340-01A-11R-2314-13	hsa-mir-744	70.0	10.167688	N
TCGA-KL-8340-01A-11R-2314-13	hsa-mir-758	3.0	0.435758	N
TCGA-KL-8340-01A-11R-2314-13	hsa-mir-759	0.0	0.0	N
TCGA-KL-8340-01A-11R-2314-13	hsa-mir-760	5.0	0.726263	N
TCGA-KL-8340-01A-11R-2314-13	hsa-mir-761	0.0	0.0	N
TCGA-KL-8340-01A-11R-2314-13	hsa-mir-762	0.0	0.0	N
TCGA-KL-8340-01A-11R-2314-13	hsa-mir-764	0.0	0.0	N
TCGA-KL-8340-01A-11R-2314-13	hsa-mir-765	0.0	0.0	N
TCGA-KL-8340-01A-11R-2314-13	hsa-mir-766	64.0	9.296172	N
TCGA-KL-8340-01A-11R-2314-13	hsa-mir-767	1.0	0.145253	N
TCGA-KL-8340-01A-11R-2314-13	hsa-mir-769	77.0	11.184457	N
TCGA-KL-8340-01A-11R-2314-13	hsa-mir-770	0.0	0.0	N
TCGA-KL-8340-01A-11R-2314-13	hsa-mir-802	0.0	0.0	N
TCGA-KL-8340-01A-11R-2314-13	hsa-mir-873	0.0	0.0	N
TCGA-KL-8340-01A-11R-2314-13	hsa-mir-874	2892.0	420.070785	N
TCGA-KL-8340-01A-11R-2314-13	hsa-mir-875	0.0	0.0	N
TCGA-KL-8340-01A-11R-2314-13	hsa-mir-876	0.0	0.0	N
TCGA-KL-8340-01A-11R-2314-13	hsa-mir-877	3.0	0.435758	N
TCGA-KL-8340-01A-11R-2314-13	hsa-mir-885	89.0	12.92749	N
TCGA-KL-8340-01A-11R-2314-13	hsa-mir-887	8.0	1.162022	N
TCGA-KL-8340-01A-11R-2314-13	hsa-mir-888	2887.0	419.344521	N
TCGA-KL-8340-01A-11R-2314-13	hsa-mir-889	12.0	1.743032	N
TCGA-KL-8340-01A-11R-2314-13	hsa-mir-890	202.0	29.341044	N
TCGA-KL-8340-01A-11R-2314-13	hsa-mir-891a	339885.0	49369.211136	N
TCGA-KL-8340-01A-11R-2314-13	hsa-mir-891b	1348.0	195.800628	N
TCGA-KL-8340-01A-11R-2314-13	hsa-mir-892a	4540.0	659.447221	N
TCGA-KL-8340-01A-11R-2314-13	hsa-mir-892b	901.0	130.872675	N
TCGA-KL-8340-01A-11R-2314-13	hsa-mir-9-1	267.0	38.782469	N
TCGA-KL-8340-01A-11R-2314-13	hsa-mir-9-2	273.0	39.653985	N
TCGA-KL-8340-01A-11R-2314-13	hsa-mir-9-3	1.0	0.145253	N
TCGA-KL-8340-01A-11R-2314-13	hsa-mir-920	0.0	0.0	N
TCGA-KL-8340-01A-11R-2314-13	hsa-mir-921	0.0	0.0	N
TCGA-KL-8340-01A-11R-2314-13	hsa-mir-922	0.0	0.0	N
TCGA-KL-8340-01A-11R-2314-13	hsa-mir-924	0.0	0.0	N
TCGA-KL-8340-01A-11R-2314-13	hsa-mir-92a-1	957.0	139.006826	N
TCGA-KL-8340-01A-11R-2314-13	hsa-mir-92a-2	23873.0	3467.61751	N
TCGA-KL-8340-01A-11R-2314-13	hsa-mir-92b	199.0	28.905286	N
TCGA-KL-8340-01A-11R-2314-13	hsa-mir-93	16317.0	2370.088171	N
TCGA-KL-8340-01A-11R-2314-13	hsa-mir-933	0.0	0.0	N
TCGA-KL-8340-01A-11R-2314-13	hsa-mir-934	0.0	0.0	N
TCGA-KL-8340-01A-11R-2314-13	hsa-mir-935	4.0	0.581011	N
TCGA-KL-8340-01A-11R-2314-13	hsa-mir-936	0.0	0.0	N
TCGA-KL-8340-01A-11R-2314-13	hsa-mir-937	7.0	1.016769	N
TCGA-KL-8340-01A-11R-2314-13	hsa-mir-938	0.0	0.0	N
TCGA-KL-8340-01A-11R-2314-13	hsa-mir-939	8.0	1.162022	N
TCGA-KL-8340-01A-11R-2314-13	hsa-mir-940	5.0	0.726263	N
TCGA-KL-8340-01A-11R-2314-13	hsa-mir-941-1	0.0	0.0	N
TCGA-KL-8340-01A-11R-2314-13	hsa-mir-941-3	0.0	0.0	N
TCGA-KL-8340-01A-11R-2314-13	hsa-mir-941-4	0.0	0.0	N
TCGA-KL-8340-01A-11R-2314-13	hsa-mir-942	18.0	2.614548	N
TCGA-KL-8340-01A-11R-2314-13	hsa-mir-943	0.0	0.0	N
TCGA-KL-8340-01A-11R-2314-13	hsa-mir-944	8.0	1.162022	N
TCGA-KL-8340-01A-11R-2314-13	hsa-mir-95	4.0	0.581011	N
TCGA-KL-8340-01A-11R-2314-13	hsa-mir-96	384.0	55.777034	N
TCGA-KL-8340-01A-11R-2314-13	hsa-mir-98	152.0	22.078409	N
TCGA-KL-8340-01A-11R-2314-13	hsa-mir-99a	678.0	98.481325	Y
TCGA-KL-8340-01A-11R-2314-13	hsa-mir-99b	146308.0	21251.630825	N
