# Supplementary material for: Dysfunctional miRNA-Mediated Regulation in Chromophobe Renal Cell Carcinoma
Source: PLoS One. 2016 Jun 3;11(6):e0156324. doi: 10.1371/journal.pone.0156324 (PMC4892590; doi:10.1371/journal.pone.0156324)
Supplement: S1 File — (ZIP) [file pone.0156324.s001.zip › S1_File miRNA expression profile downloaded from TCGA/case/bcgsc.ca__IlluminaHiSeq_miRNASeq__TCGA-KL-8341-01A-11R-2314-13__mirna_quantification.txt]

barcode	miRNA_ID	read_count	reads_per_million_miRNA_mapped	cross-mapped
TCGA-KL-8341-01A-11R-2314-13	hsa-let-7a-1	56996.0	13166.104373	N
TCGA-KL-8341-01A-11R-2314-13	hsa-let-7a-2	114525.0	26455.332011	Y
TCGA-KL-8341-01A-11R-2314-13	hsa-let-7a-3	57313.0	13239.331531	N
TCGA-KL-8341-01A-11R-2314-13	hsa-let-7b	73492.0	16976.688585	N
TCGA-KL-8341-01A-11R-2314-13	hsa-let-7c	4718.0	1089.860349	Y
TCGA-KL-8341-01A-11R-2314-13	hsa-let-7d	2670.0	616.771329	N
TCGA-KL-8341-01A-11R-2314-13	hsa-let-7e	5113.0	1181.105545	N
TCGA-KL-8341-01A-11R-2314-13	hsa-let-7f-1	74.0	17.094037	N
TCGA-KL-8341-01A-11R-2314-13	hsa-let-7f-2	58952.0	13617.941347	N
TCGA-KL-8341-01A-11R-2314-13	hsa-let-7g	2151.0	496.882071	N
TCGA-KL-8341-01A-11R-2314-13	hsa-let-7i	999.0	230.769497	N
TCGA-KL-8341-01A-11R-2314-13	hsa-mir-1-1	0.0	0.0	N
TCGA-KL-8341-01A-11R-2314-13	hsa-mir-1-2	16.0	3.696008	N
TCGA-KL-8341-01A-11R-2314-13	hsa-mir-100	58741.0	13569.200242	Y
TCGA-KL-8341-01A-11R-2314-13	hsa-mir-101-1	115214.0	26614.491354	N
TCGA-KL-8341-01A-11R-2314-13	hsa-mir-101-2	205.0	47.355102	N
TCGA-KL-8341-01A-11R-2314-13	hsa-mir-103-1	31407.0	7255.032635	Y
TCGA-KL-8341-01A-11R-2314-13	hsa-mir-103-1-as	0.0	0.0	N
TCGA-KL-8341-01A-11R-2314-13	hsa-mir-103-2	17.0	3.927008	N
TCGA-KL-8341-01A-11R-2314-13	hsa-mir-103-2-as	0.0	0.0	N
TCGA-KL-8341-01A-11R-2314-13	hsa-mir-105-1	0.0	0.0	N
TCGA-KL-8341-01A-11R-2314-13	hsa-mir-105-2	0.0	0.0	N
TCGA-KL-8341-01A-11R-2314-13	hsa-mir-106a	57.0	13.167028	Y
TCGA-KL-8341-01A-11R-2314-13	hsa-mir-106b	1815.0	419.265904	N
TCGA-KL-8341-01A-11R-2314-13	hsa-mir-107	311.0	71.841155	Y
TCGA-KL-8341-01A-11R-2314-13	hsa-mir-10a	888627.0	205273.279364	N
TCGA-KL-8341-01A-11R-2314-13	hsa-mir-10b	105805.0	24441.00767	N
TCGA-KL-8341-01A-11R-2314-13	hsa-mir-1178	0.0	0.0	N
TCGA-KL-8341-01A-11R-2314-13	hsa-mir-1179	0.0	0.0	N
TCGA-KL-8341-01A-11R-2314-13	hsa-mir-1180	30.0	6.930015	N
TCGA-KL-8341-01A-11R-2314-13	hsa-mir-1181	0.0	0.0	N
TCGA-KL-8341-01A-11R-2314-13	hsa-mir-1182	0.0	0.0	N
TCGA-KL-8341-01A-11R-2314-13	hsa-mir-1183	0.0	0.0	N
TCGA-KL-8341-01A-11R-2314-13	hsa-mir-1184-1	0.0	0.0	N
TCGA-KL-8341-01A-11R-2314-13	hsa-mir-1184-2	0.0	0.0	N
TCGA-KL-8341-01A-11R-2314-13	hsa-mir-1184-3	0.0	0.0	N
TCGA-KL-8341-01A-11R-2314-13	hsa-mir-1185-1	0.0	0.0	N
TCGA-KL-8341-01A-11R-2314-13	hsa-mir-1185-2	0.0	0.0	N
TCGA-KL-8341-01A-11R-2314-13	hsa-mir-1193	0.0	0.0	N
TCGA-KL-8341-01A-11R-2314-13	hsa-mir-1197	0.0	0.0	N
TCGA-KL-8341-01A-11R-2314-13	hsa-mir-1200	0.0	0.0	N
TCGA-KL-8341-01A-11R-2314-13	hsa-mir-1202	0.0	0.0	N
TCGA-KL-8341-01A-11R-2314-13	hsa-mir-1203	0.0	0.0	N
TCGA-KL-8341-01A-11R-2314-13	hsa-mir-1204	0.0	0.0	N
TCGA-KL-8341-01A-11R-2314-13	hsa-mir-1205	0.0	0.0	N
TCGA-KL-8341-01A-11R-2314-13	hsa-mir-1206	0.0	0.0	N
TCGA-KL-8341-01A-11R-2314-13	hsa-mir-1207	0.0	0.0	N
TCGA-KL-8341-01A-11R-2314-13	hsa-mir-1208	0.0	0.0	N
TCGA-KL-8341-01A-11R-2314-13	hsa-mir-122	3.0	0.693001	N
TCGA-KL-8341-01A-11R-2314-13	hsa-mir-1224	0.0	0.0	N
TCGA-KL-8341-01A-11R-2314-13	hsa-mir-1225	0.0	0.0	N
TCGA-KL-8341-01A-11R-2314-13	hsa-mir-1226	2.0	0.462001	N
TCGA-KL-8341-01A-11R-2314-13	hsa-mir-1227	0.0	0.0	N
TCGA-KL-8341-01A-11R-2314-13	hsa-mir-1228	0.0	0.0	N
TCGA-KL-8341-01A-11R-2314-13	hsa-mir-1229	0.0	0.0	N
TCGA-KL-8341-01A-11R-2314-13	hsa-mir-1231	1.0	0.231	N
TCGA-KL-8341-01A-11R-2314-13	hsa-mir-1233-1	0.0	0.0	N
TCGA-KL-8341-01A-11R-2314-13	hsa-mir-1233-2	0.0	0.0	N
TCGA-KL-8341-01A-11R-2314-13	hsa-mir-1234	0.0	0.0	N
TCGA-KL-8341-01A-11R-2314-13	hsa-mir-1236	0.0	0.0	N
TCGA-KL-8341-01A-11R-2314-13	hsa-mir-1237	0.0	0.0	N
TCGA-KL-8341-01A-11R-2314-13	hsa-mir-1238	0.0	0.0	N
TCGA-KL-8341-01A-11R-2314-13	hsa-mir-124-1	0.0	0.0	N
TCGA-KL-8341-01A-11R-2314-13	hsa-mir-124-2	0.0	0.0	N
TCGA-KL-8341-01A-11R-2314-13	hsa-mir-124-3	0.0	0.0	N
TCGA-KL-8341-01A-11R-2314-13	hsa-mir-1243	0.0	0.0	N
TCGA-KL-8341-01A-11R-2314-13	hsa-mir-1244-1	0.0	0.0	N
TCGA-KL-8341-01A-11R-2314-13	hsa-mir-1244-2	0.0	0.0	N
TCGA-KL-8341-01A-11R-2314-13	hsa-mir-1244-3	0.0	0.0	N
TCGA-KL-8341-01A-11R-2314-13	hsa-mir-1245	0.0	0.0	N
TCGA-KL-8341-01A-11R-2314-13	hsa-mir-1246	0.0	0.0	N
TCGA-KL-8341-01A-11R-2314-13	hsa-mir-1247	0.0	0.0	N
TCGA-KL-8341-01A-11R-2314-13	hsa-mir-1248	1.0	0.231	N
TCGA-KL-8341-01A-11R-2314-13	hsa-mir-1249	6.0	1.386003	N
TCGA-KL-8341-01A-11R-2314-13	hsa-mir-1250	1.0	0.231	N
TCGA-KL-8341-01A-11R-2314-13	hsa-mir-1251	2.0	0.462001	N
TCGA-KL-8341-01A-11R-2314-13	hsa-mir-1252	0.0	0.0	N
TCGA-KL-8341-01A-11R-2314-13	hsa-mir-1253	0.0	0.0	N
TCGA-KL-8341-01A-11R-2314-13	hsa-mir-1254	0.0	0.0	N
TCGA-KL-8341-01A-11R-2314-13	hsa-mir-1255a	6.0	1.386003	N
TCGA-KL-8341-01A-11R-2314-13	hsa-mir-1255b-1	0.0	0.0	N
TCGA-KL-8341-01A-11R-2314-13	hsa-mir-1255b-2	0.0	0.0	N
TCGA-KL-8341-01A-11R-2314-13	hsa-mir-1256	0.0	0.0	N
TCGA-KL-8341-01A-11R-2314-13	hsa-mir-1257	0.0	0.0	N
TCGA-KL-8341-01A-11R-2314-13	hsa-mir-1258	0.0	0.0	N
TCGA-KL-8341-01A-11R-2314-13	hsa-mir-125a	3421.0	790.252703	N
TCGA-KL-8341-01A-11R-2314-13	hsa-mir-125b-1	24932.0	5759.304411	N
TCGA-KL-8341-01A-11R-2314-13	hsa-mir-125b-2	61.0	14.09103	N
TCGA-KL-8341-01A-11R-2314-13	hsa-mir-126	14989.0	3462.466462	N
TCGA-KL-8341-01A-11R-2314-13	hsa-mir-1260	0.0	0.0	N
TCGA-KL-8341-01A-11R-2314-13	hsa-mir-1260b	0.0	0.0	N
TCGA-KL-8341-01A-11R-2314-13	hsa-mir-1261	0.0	0.0	N
TCGA-KL-8341-01A-11R-2314-13	hsa-mir-1262	3.0	0.693001	N
TCGA-KL-8341-01A-11R-2314-13	hsa-mir-1263	0.0	0.0	N
TCGA-KL-8341-01A-11R-2314-13	hsa-mir-1264	0.0	0.0	N
TCGA-KL-8341-01A-11R-2314-13	hsa-mir-1265	0.0	0.0	N
TCGA-KL-8341-01A-11R-2314-13	hsa-mir-1266	11.0	2.541005	N
TCGA-KL-8341-01A-11R-2314-13	hsa-mir-1267	0.0	0.0	N
TCGA-KL-8341-01A-11R-2314-13	hsa-mir-1268	0.0	0.0	N
TCGA-KL-8341-01A-11R-2314-13	hsa-mir-1269	0.0	0.0	N
TCGA-KL-8341-01A-11R-2314-13	hsa-mir-127	112.0	25.872056	N
TCGA-KL-8341-01A-11R-2314-13	hsa-mir-1270-1	2.0	0.462001	N
TCGA-KL-8341-01A-11R-2314-13	hsa-mir-1270-2	4.0	0.924002	N
TCGA-KL-8341-01A-11R-2314-13	hsa-mir-1271	4.0	0.924002	N
TCGA-KL-8341-01A-11R-2314-13	hsa-mir-1272	0.0	0.0	N
TCGA-KL-8341-01A-11R-2314-13	hsa-mir-1273	0.0	0.0	N
TCGA-KL-8341-01A-11R-2314-13	hsa-mir-1273c	0.0	0.0	N
TCGA-KL-8341-01A-11R-2314-13	hsa-mir-1273d	0.0	0.0	N
TCGA-KL-8341-01A-11R-2314-13	hsa-mir-1274a	0.0	0.0	N
TCGA-KL-8341-01A-11R-2314-13	hsa-mir-1274b	12.0	2.772006	N
TCGA-KL-8341-01A-11R-2314-13	hsa-mir-1275	0.0	0.0	N
TCGA-KL-8341-01A-11R-2314-13	hsa-mir-1276	1.0	0.231	N
TCGA-KL-8341-01A-11R-2314-13	hsa-mir-1277	10.0	2.310005	N
TCGA-KL-8341-01A-11R-2314-13	hsa-mir-1278	0.0	0.0	N
TCGA-KL-8341-01A-11R-2314-13	hsa-mir-1279	0.0	0.0	N
TCGA-KL-8341-01A-11R-2314-13	hsa-mir-128-1	370.0	85.470184	N
TCGA-KL-8341-01A-11R-2314-13	hsa-mir-128-2	266.0	61.446132	N
TCGA-KL-8341-01A-11R-2314-13	hsa-mir-1280	0.0	0.0	N
TCGA-KL-8341-01A-11R-2314-13	hsa-mir-1281	0.0	0.0	N
TCGA-KL-8341-01A-11R-2314-13	hsa-mir-1282	0.0	0.0	N
TCGA-KL-8341-01A-11R-2314-13	hsa-mir-1283-1	0.0	0.0	N
TCGA-KL-8341-01A-11R-2314-13	hsa-mir-1283-2	0.0	0.0	N
TCGA-KL-8341-01A-11R-2314-13	hsa-mir-1284	1.0	0.231	N
TCGA-KL-8341-01A-11R-2314-13	hsa-mir-1285-1	1.0	0.231	N
TCGA-KL-8341-01A-11R-2314-13	hsa-mir-1285-2	0.0	0.0	N
TCGA-KL-8341-01A-11R-2314-13	hsa-mir-1286	0.0	0.0	N
TCGA-KL-8341-01A-11R-2314-13	hsa-mir-1287	57.0	13.167028	N
TCGA-KL-8341-01A-11R-2314-13	hsa-mir-1288	1.0	0.231	N
TCGA-KL-8341-01A-11R-2314-13	hsa-mir-1289-1	0.0	0.0	N
TCGA-KL-8341-01A-11R-2314-13	hsa-mir-1289-2	0.0	0.0	N
TCGA-KL-8341-01A-11R-2314-13	hsa-mir-129-1	110.0	25.410055	N
TCGA-KL-8341-01A-11R-2314-13	hsa-mir-129-2	100.0	23.10005	N
TCGA-KL-8341-01A-11R-2314-13	hsa-mir-1290	0.0	0.0	N
TCGA-KL-8341-01A-11R-2314-13	hsa-mir-1291	2.0	0.462001	N
TCGA-KL-8341-01A-11R-2314-13	hsa-mir-1292	0.0	0.0	N
TCGA-KL-8341-01A-11R-2314-13	hsa-mir-1293	2.0	0.462001	N
TCGA-KL-8341-01A-11R-2314-13	hsa-mir-1294	0.0	0.0	N
TCGA-KL-8341-01A-11R-2314-13	hsa-mir-1295	1.0	0.231	N
TCGA-KL-8341-01A-11R-2314-13	hsa-mir-1296	18.0	4.158009	N
TCGA-KL-8341-01A-11R-2314-13	hsa-mir-1297	0.0	0.0	N
TCGA-KL-8341-01A-11R-2314-13	hsa-mir-1298	0.0	0.0	N
TCGA-KL-8341-01A-11R-2314-13	hsa-mir-1299	0.0	0.0	N
TCGA-KL-8341-01A-11R-2314-13	hsa-mir-1301	9.0	2.079004	N
TCGA-KL-8341-01A-11R-2314-13	hsa-mir-1302-1	0.0	0.0	N
TCGA-KL-8341-01A-11R-2314-13	hsa-mir-1302-10	0.0	0.0	N
TCGA-KL-8341-01A-11R-2314-13	hsa-mir-1302-11	0.0	0.0	N
TCGA-KL-8341-01A-11R-2314-13	hsa-mir-1302-2	0.0	0.0	N
TCGA-KL-8341-01A-11R-2314-13	hsa-mir-1302-3	0.0	0.0	N
TCGA-KL-8341-01A-11R-2314-13	hsa-mir-1302-4	0.0	0.0	N
TCGA-KL-8341-01A-11R-2314-13	hsa-mir-1302-5	0.0	0.0	N
TCGA-KL-8341-01A-11R-2314-13	hsa-mir-1302-6	0.0	0.0	N
TCGA-KL-8341-01A-11R-2314-13	hsa-mir-1302-7	0.0	0.0	N
TCGA-KL-8341-01A-11R-2314-13	hsa-mir-1302-8	0.0	0.0	N
TCGA-KL-8341-01A-11R-2314-13	hsa-mir-1302-9	0.0	0.0	N
TCGA-KL-8341-01A-11R-2314-13	hsa-mir-1303	0.0	0.0	N
TCGA-KL-8341-01A-11R-2314-13	hsa-mir-1304	3.0	0.693001	N
TCGA-KL-8341-01A-11R-2314-13	hsa-mir-1305	0.0	0.0	N
TCGA-KL-8341-01A-11R-2314-13	hsa-mir-1306	38.0	8.778019	N
TCGA-KL-8341-01A-11R-2314-13	hsa-mir-1307	3222.0	744.283604	N
TCGA-KL-8341-01A-11R-2314-13	hsa-mir-130a	23.0	5.313011	N
TCGA-KL-8341-01A-11R-2314-13	hsa-mir-130b	64.0	14.784032	N
TCGA-KL-8341-01A-11R-2314-13	hsa-mir-132	328.0	75.768163	N
TCGA-KL-8341-01A-11R-2314-13	hsa-mir-1321	0.0	0.0	N
TCGA-KL-8341-01A-11R-2314-13	hsa-mir-1322	0.0	0.0	N
TCGA-KL-8341-01A-11R-2314-13	hsa-mir-1323	0.0	0.0	N
TCGA-KL-8341-01A-11R-2314-13	hsa-mir-1324	0.0	0.0	N
TCGA-KL-8341-01A-11R-2314-13	hsa-mir-133a-1	6.0	1.386003	Y
TCGA-KL-8341-01A-11R-2314-13	hsa-mir-133a-2	0.0	0.0	N
TCGA-KL-8341-01A-11R-2314-13	hsa-mir-133b	2.0	0.462001	Y
TCGA-KL-8341-01A-11R-2314-13	hsa-mir-134	17.0	3.927008	N
TCGA-KL-8341-01A-11R-2314-13	hsa-mir-135a-1	16.0	3.696008	N
TCGA-KL-8341-01A-11R-2314-13	hsa-mir-135a-2	4.0	0.924002	N
TCGA-KL-8341-01A-11R-2314-13	hsa-mir-135b	0.0	0.0	N
TCGA-KL-8341-01A-11R-2314-13	hsa-mir-136	5.0	1.155002	N
TCGA-KL-8341-01A-11R-2314-13	hsa-mir-137	0.0	0.0	N
TCGA-KL-8341-01A-11R-2314-13	hsa-mir-138-1	0.0	0.0	N
TCGA-KL-8341-01A-11R-2314-13	hsa-mir-138-2	0.0	0.0	N
TCGA-KL-8341-01A-11R-2314-13	hsa-mir-139	194.0	44.814097	N
TCGA-KL-8341-01A-11R-2314-13	hsa-mir-140	5455.0	1260.107716	N
TCGA-KL-8341-01A-11R-2314-13	hsa-mir-141	8269.0	1910.143116	N
TCGA-KL-8341-01A-11R-2314-13	hsa-mir-142	1143.0	264.033569	N
TCGA-KL-8341-01A-11R-2314-13	hsa-mir-143	147003.0	33957.766179	N
TCGA-KL-8341-01A-11R-2314-13	hsa-mir-144	1220.0	281.820607	N
TCGA-KL-8341-01A-11R-2314-13	hsa-mir-145	2371.0	547.70218	N
TCGA-KL-8341-01A-11R-2314-13	hsa-mir-1468	314.0	72.534156	N
TCGA-KL-8341-01A-11R-2314-13	hsa-mir-1469	0.0	0.0	N
TCGA-KL-8341-01A-11R-2314-13	hsa-mir-146a	45.0	10.395022	N
TCGA-KL-8341-01A-11R-2314-13	hsa-mir-146b	441.0	101.87122	N
TCGA-KL-8341-01A-11R-2314-13	hsa-mir-147	0.0	0.0	N
TCGA-KL-8341-01A-11R-2314-13	hsa-mir-1470	0.0	0.0	N
TCGA-KL-8341-01A-11R-2314-13	hsa-mir-1471	0.0	0.0	N
TCGA-KL-8341-01A-11R-2314-13	hsa-mir-147b	1.0	0.231	N
TCGA-KL-8341-01A-11R-2314-13	hsa-mir-148a	78129.0	18047.837893	N
TCGA-KL-8341-01A-11R-2314-13	hsa-mir-148b	462.0	106.72223	N
TCGA-KL-8341-01A-11R-2314-13	hsa-mir-149	20.0	4.62001	N
TCGA-KL-8341-01A-11R-2314-13	hsa-mir-150	130.0	30.030065	N
TCGA-KL-8341-01A-11R-2314-13	hsa-mir-151	9532.0	2201.896745	N
TCGA-KL-8341-01A-11R-2314-13	hsa-mir-152	443.0	102.333221	N
TCGA-KL-8341-01A-11R-2314-13	hsa-mir-153-1	0.0	0.0	N
TCGA-KL-8341-01A-11R-2314-13	hsa-mir-153-2	10.0	2.310005	N
TCGA-KL-8341-01A-11R-2314-13	hsa-mir-1537	0.0	0.0	N
TCGA-KL-8341-01A-11R-2314-13	hsa-mir-1538	0.0	0.0	N
TCGA-KL-8341-01A-11R-2314-13	hsa-mir-1539	0.0	0.0	N
TCGA-KL-8341-01A-11R-2314-13	hsa-mir-154	0.0	0.0	N
TCGA-KL-8341-01A-11R-2314-13	hsa-mir-155	106.0	24.486053	N
TCGA-KL-8341-01A-11R-2314-13	hsa-mir-15a	632.0	145.992315	N
TCGA-KL-8341-01A-11R-2314-13	hsa-mir-15b	2100.0	485.101045	N
TCGA-KL-8341-01A-11R-2314-13	hsa-mir-16-1	2280.0	526.681135	N
TCGA-KL-8341-01A-11R-2314-13	hsa-mir-16-2	34.0	7.854017	N
TCGA-KL-8341-01A-11R-2314-13	hsa-mir-17	1842.0	425.502917	Y
TCGA-KL-8341-01A-11R-2314-13	hsa-mir-181a-1	8196.0	1893.28008	N
TCGA-KL-8341-01A-11R-2314-13	hsa-mir-181a-2	9961.0	2300.995959	N
TCGA-KL-8341-01A-11R-2314-13	hsa-mir-181b-1	1449.0	334.719721	N
TCGA-KL-8341-01A-11R-2314-13	hsa-mir-181b-2	35.0	8.085017	N
TCGA-KL-8341-01A-11R-2314-13	hsa-mir-181c	92.0	21.252046	N
TCGA-KL-8341-01A-11R-2314-13	hsa-mir-181d	32.0	7.392016	N
TCGA-KL-8341-01A-11R-2314-13	hsa-mir-182	113404.0	26196.380453	N
TCGA-KL-8341-01A-11R-2314-13	hsa-mir-1825	0.0	0.0	N
TCGA-KL-8341-01A-11R-2314-13	hsa-mir-1827	0.0	0.0	N
TCGA-KL-8341-01A-11R-2314-13	hsa-mir-183	35867.0	8285.294855	N
TCGA-KL-8341-01A-11R-2314-13	hsa-mir-184	2.0	0.462001	N
TCGA-KL-8341-01A-11R-2314-13	hsa-mir-185	578.0	133.518288	N
TCGA-KL-8341-01A-11R-2314-13	hsa-mir-186	512.0	118.272255	N
TCGA-KL-8341-01A-11R-2314-13	hsa-mir-187	3879.0	896.050931	N
TCGA-KL-8341-01A-11R-2314-13	hsa-mir-188	78.0	18.018039	N
TCGA-KL-8341-01A-11R-2314-13	hsa-mir-18a	14.0	3.234007	N
TCGA-KL-8341-01A-11R-2314-13	hsa-mir-18b	4.0	0.924002	N
TCGA-KL-8341-01A-11R-2314-13	hsa-mir-190	12.0	2.772006	N
TCGA-KL-8341-01A-11R-2314-13	hsa-mir-1908	1.0	0.231	N
TCGA-KL-8341-01A-11R-2314-13	hsa-mir-1909	0.0	0.0	N
TCGA-KL-8341-01A-11R-2314-13	hsa-mir-190b	2.0	0.462001	N
TCGA-KL-8341-01A-11R-2314-13	hsa-mir-191	5519.0	1274.891747	N
TCGA-KL-8341-01A-11R-2314-13	hsa-mir-1910	0.0	0.0	N
TCGA-KL-8341-01A-11R-2314-13	hsa-mir-1911	0.0	0.0	N
TCGA-KL-8341-01A-11R-2314-13	hsa-mir-1912	0.0	0.0	N
TCGA-KL-8341-01A-11R-2314-13	hsa-mir-1913	0.0	0.0	N
TCGA-KL-8341-01A-11R-2314-13	hsa-mir-1914	0.0	0.0	N
TCGA-KL-8341-01A-11R-2314-13	hsa-mir-1915	0.0	0.0	N
TCGA-KL-8341-01A-11R-2314-13	hsa-mir-192	4232.0	977.594107	Y
TCGA-KL-8341-01A-11R-2314-13	hsa-mir-193a	376.0	86.856187	N
TCGA-KL-8341-01A-11R-2314-13	hsa-mir-193b	95.0	21.945047	N
TCGA-KL-8341-01A-11R-2314-13	hsa-mir-194-1	651.0	150.381324	N
TCGA-KL-8341-01A-11R-2314-13	hsa-mir-194-2	659.0	152.229328	N
TCGA-KL-8341-01A-11R-2314-13	hsa-mir-195	45.0	10.395022	N
TCGA-KL-8341-01A-11R-2314-13	hsa-mir-196a-1	276.0	63.756137	N
TCGA-KL-8341-01A-11R-2314-13	hsa-mir-196a-2	26.0	6.006013	N
TCGA-KL-8341-01A-11R-2314-13	hsa-mir-196b	3628.0	838.069806	N
TCGA-KL-8341-01A-11R-2314-13	hsa-mir-197	436.0	100.716217	N
TCGA-KL-8341-01A-11R-2314-13	hsa-mir-1972-1	0.0	0.0	N
TCGA-KL-8341-01A-11R-2314-13	hsa-mir-1972-2	0.0	0.0	N
TCGA-KL-8341-01A-11R-2314-13	hsa-mir-1973	0.0	0.0	N
TCGA-KL-8341-01A-11R-2314-13	hsa-mir-1976	19.0	4.389009	N
TCGA-KL-8341-01A-11R-2314-13	hsa-mir-198	0.0	0.0	N
TCGA-KL-8341-01A-11R-2314-13	hsa-mir-199a-1	499.0	115.269248	Y
TCGA-KL-8341-01A-11R-2314-13	hsa-mir-199a-2	838.0	193.578417	Y
TCGA-KL-8341-01A-11R-2314-13	hsa-mir-199b	1080.0	249.480538	Y
TCGA-KL-8341-01A-11R-2314-13	hsa-mir-19a	35.0	8.085017	N
TCGA-KL-8341-01A-11R-2314-13	hsa-mir-19b-1	30.0	6.930015	N
TCGA-KL-8341-01A-11R-2314-13	hsa-mir-19b-2	169.0	39.039084	N
TCGA-KL-8341-01A-11R-2314-13	hsa-mir-200a	2872.0	663.43343	N
TCGA-KL-8341-01A-11R-2314-13	hsa-mir-200b	4043.0	933.935013	N
TCGA-KL-8341-01A-11R-2314-13	hsa-mir-200c	29591.0	6835.535731	N
TCGA-KL-8341-01A-11R-2314-13	hsa-mir-202	0.0	0.0	N
TCGA-KL-8341-01A-11R-2314-13	hsa-mir-203	11156.0	2577.041554	N
TCGA-KL-8341-01A-11R-2314-13	hsa-mir-204	16.0	3.696008	N
TCGA-KL-8341-01A-11R-2314-13	hsa-mir-205	15.0	3.465007	N
TCGA-KL-8341-01A-11R-2314-13	hsa-mir-2052	0.0	0.0	N
TCGA-KL-8341-01A-11R-2314-13	hsa-mir-2053	0.0	0.0	N
TCGA-KL-8341-01A-11R-2314-13	hsa-mir-2054	0.0	0.0	N
TCGA-KL-8341-01A-11R-2314-13	hsa-mir-206	0.0	0.0	N
TCGA-KL-8341-01A-11R-2314-13	hsa-mir-208a	0.0	0.0	N
TCGA-KL-8341-01A-11R-2314-13	hsa-mir-208b	0.0	0.0	N
TCGA-KL-8341-01A-11R-2314-13	hsa-mir-20a	646.0	149.226322	N
TCGA-KL-8341-01A-11R-2314-13	hsa-mir-20b	218.0	50.358109	N
TCGA-KL-8341-01A-11R-2314-13	hsa-mir-21	162436.0	37522.796862	N
TCGA-KL-8341-01A-11R-2314-13	hsa-mir-210	13906.0	3212.292922	N
TCGA-KL-8341-01A-11R-2314-13	hsa-mir-211	0.0	0.0	N
TCGA-KL-8341-01A-11R-2314-13	hsa-mir-2110	6.0	1.386003	N
TCGA-KL-8341-01A-11R-2314-13	hsa-mir-2113	0.0	0.0	N
TCGA-KL-8341-01A-11R-2314-13	hsa-mir-2114	0.0	0.0	N
TCGA-KL-8341-01A-11R-2314-13	hsa-mir-2115	0.0	0.0	N
TCGA-KL-8341-01A-11R-2314-13	hsa-mir-2116	1.0	0.231	N
TCGA-KL-8341-01A-11R-2314-13	hsa-mir-2117	0.0	0.0	N
TCGA-KL-8341-01A-11R-2314-13	hsa-mir-212	5.0	1.155002	N
TCGA-KL-8341-01A-11R-2314-13	hsa-mir-214	6.0	1.386003	N
TCGA-KL-8341-01A-11R-2314-13	hsa-mir-215	45.0	10.395022	Y
TCGA-KL-8341-01A-11R-2314-13	hsa-mir-216a	0.0	0.0	N
TCGA-KL-8341-01A-11R-2314-13	hsa-mir-216b	0.0	0.0	N
TCGA-KL-8341-01A-11R-2314-13	hsa-mir-217	12.0	2.772006	N
TCGA-KL-8341-01A-11R-2314-13	hsa-mir-218-1	2.0	0.462001	N
TCGA-KL-8341-01A-11R-2314-13	hsa-mir-218-2	206.0	47.586103	N
TCGA-KL-8341-01A-11R-2314-13	hsa-mir-219-1	2.0	0.462001	N
TCGA-KL-8341-01A-11R-2314-13	hsa-mir-219-2	1.0	0.231	N
TCGA-KL-8341-01A-11R-2314-13	hsa-mir-22	698370.0	161323.817653	N
TCGA-KL-8341-01A-11R-2314-13	hsa-mir-221	15924.0	3678.451927	N
TCGA-KL-8341-01A-11R-2314-13	hsa-mir-222	1978.0	456.918985	N
TCGA-KL-8341-01A-11R-2314-13	hsa-mir-223	104.0	24.024052	N
TCGA-KL-8341-01A-11R-2314-13	hsa-mir-224	35.0	8.085017	N
TCGA-KL-8341-01A-11R-2314-13	hsa-mir-2276	2.0	0.462001	N
TCGA-KL-8341-01A-11R-2314-13	hsa-mir-2277	4.0	0.924002	N
TCGA-KL-8341-01A-11R-2314-13	hsa-mir-2278	1.0	0.231	N
TCGA-KL-8341-01A-11R-2314-13	hsa-mir-2355	112.0	25.872056	N
TCGA-KL-8341-01A-11R-2314-13	hsa-mir-23a	9128.0	2108.572544	Y
TCGA-KL-8341-01A-11R-2314-13	hsa-mir-23b	7564.0	1747.287765	Y
TCGA-KL-8341-01A-11R-2314-13	hsa-mir-23c	1.0	0.231	N
TCGA-KL-8341-01A-11R-2314-13	hsa-mir-24-1	101.0	23.33105	N
TCGA-KL-8341-01A-11R-2314-13	hsa-mir-24-2	3088.0	713.329537	N
TCGA-KL-8341-01A-11R-2314-13	hsa-mir-25	23253.0	5371.454575	N
TCGA-KL-8341-01A-11R-2314-13	hsa-mir-26a-1	8.0	1.848004	N
TCGA-KL-8341-01A-11R-2314-13	hsa-mir-26a-2	4161.0	961.193071	N
TCGA-KL-8341-01A-11R-2314-13	hsa-mir-26b	857.0	197.967427	N
TCGA-KL-8341-01A-11R-2314-13	hsa-mir-27a	1913.0	441.903952	Y
TCGA-KL-8341-01A-11R-2314-13	hsa-mir-27b	6752.0	1559.715361	Y
TCGA-KL-8341-01A-11R-2314-13	hsa-mir-28	2829.0	653.500408	N
TCGA-KL-8341-01A-11R-2314-13	hsa-mir-2861	0.0	0.0	N
TCGA-KL-8341-01A-11R-2314-13	hsa-mir-2909	0.0	0.0	N
TCGA-KL-8341-01A-11R-2314-13	hsa-mir-296	1.0	0.231	N
TCGA-KL-8341-01A-11R-2314-13	hsa-mir-297	0.0	0.0	N
TCGA-KL-8341-01A-11R-2314-13	hsa-mir-298	0.0	0.0	N
TCGA-KL-8341-01A-11R-2314-13	hsa-mir-299	0.0	0.0	N
TCGA-KL-8341-01A-11R-2314-13	hsa-mir-29a	85033.0	19642.66533	N
TCGA-KL-8341-01A-11R-2314-13	hsa-mir-29b-1	3470.0	801.571727	Y
TCGA-KL-8341-01A-11R-2314-13	hsa-mir-29b-2	3485.0	805.036735	Y
TCGA-KL-8341-01A-11R-2314-13	hsa-mir-29c	7256.0	1676.139612	Y
TCGA-KL-8341-01A-11R-2314-13	hsa-mir-300	0.0	0.0	N
TCGA-KL-8341-01A-11R-2314-13	hsa-mir-301a	6.0	1.386003	N
TCGA-KL-8341-01A-11R-2314-13	hsa-mir-301b	0.0	0.0	N
TCGA-KL-8341-01A-11R-2314-13	hsa-mir-302a	0.0	0.0	N
TCGA-KL-8341-01A-11R-2314-13	hsa-mir-302b	1.0	0.231	N
TCGA-KL-8341-01A-11R-2314-13	hsa-mir-302c	0.0	0.0	N
TCGA-KL-8341-01A-11R-2314-13	hsa-mir-302d	0.0	0.0	N
TCGA-KL-8341-01A-11R-2314-13	hsa-mir-302e	0.0	0.0	N
TCGA-KL-8341-01A-11R-2314-13	hsa-mir-302f	0.0	0.0	N
TCGA-KL-8341-01A-11R-2314-13	hsa-mir-3065	10.0	2.310005	N
TCGA-KL-8341-01A-11R-2314-13	hsa-mir-3074	27.0	6.237013	N
TCGA-KL-8341-01A-11R-2314-13	hsa-mir-30a	676073.0	156173.199553	Y
TCGA-KL-8341-01A-11R-2314-13	hsa-mir-30b	6459.0	1492.032215	Y
TCGA-KL-8341-01A-11R-2314-13	hsa-mir-30c-1	28.0	6.468014	N
TCGA-KL-8341-01A-11R-2314-13	hsa-mir-30c-2	6856.0	1583.739413	Y
TCGA-KL-8341-01A-11R-2314-13	hsa-mir-30d	132258.0	30551.663839	N
TCGA-KL-8341-01A-11R-2314-13	hsa-mir-30e	130079.0	30048.313754	Y
TCGA-KL-8341-01A-11R-2314-13	hsa-mir-31	179.0	41.349089	N
TCGA-KL-8341-01A-11R-2314-13	hsa-mir-3115	0.0	0.0	N
TCGA-KL-8341-01A-11R-2314-13	hsa-mir-3116-1	0.0	0.0	N
TCGA-KL-8341-01A-11R-2314-13	hsa-mir-3116-2	0.0	0.0	N
TCGA-KL-8341-01A-11R-2314-13	hsa-mir-3117	0.0	0.0	N
TCGA-KL-8341-01A-11R-2314-13	hsa-mir-3118-1	0.0	0.0	N
TCGA-KL-8341-01A-11R-2314-13	hsa-mir-3118-2	0.0	0.0	N
TCGA-KL-8341-01A-11R-2314-13	hsa-mir-3118-3	0.0	0.0	N
TCGA-KL-8341-01A-11R-2314-13	hsa-mir-3118-4	0.0	0.0	N
TCGA-KL-8341-01A-11R-2314-13	hsa-mir-3118-5	0.0	0.0	N
TCGA-KL-8341-01A-11R-2314-13	hsa-mir-3118-6	0.0	0.0	N
TCGA-KL-8341-01A-11R-2314-13	hsa-mir-3119-1	0.0	0.0	N
TCGA-KL-8341-01A-11R-2314-13	hsa-mir-3119-2	0.0	0.0	N
TCGA-KL-8341-01A-11R-2314-13	hsa-mir-3120	0.0	0.0	N
TCGA-KL-8341-01A-11R-2314-13	hsa-mir-3121	0.0	0.0	N
TCGA-KL-8341-01A-11R-2314-13	hsa-mir-3122	0.0	0.0	N
TCGA-KL-8341-01A-11R-2314-13	hsa-mir-3123	0.0	0.0	N
TCGA-KL-8341-01A-11R-2314-13	hsa-mir-3124	2.0	0.462001	N
TCGA-KL-8341-01A-11R-2314-13	hsa-mir-3125	0.0	0.0	N
TCGA-KL-8341-01A-11R-2314-13	hsa-mir-3126	0.0	0.0	N
TCGA-KL-8341-01A-11R-2314-13	hsa-mir-3127	5.0	1.155002	N
TCGA-KL-8341-01A-11R-2314-13	hsa-mir-3128	0.0	0.0	N
TCGA-KL-8341-01A-11R-2314-13	hsa-mir-3129	0.0	0.0	N
TCGA-KL-8341-01A-11R-2314-13	hsa-mir-3130-1	2.0	0.462001	N
TCGA-KL-8341-01A-11R-2314-13	hsa-mir-3130-2	0.0	0.0	N
TCGA-KL-8341-01A-11R-2314-13	hsa-mir-3131	0.0	0.0	N
TCGA-KL-8341-01A-11R-2314-13	hsa-mir-3132	0.0	0.0	N
TCGA-KL-8341-01A-11R-2314-13	hsa-mir-3133	0.0	0.0	N
TCGA-KL-8341-01A-11R-2314-13	hsa-mir-3134	0.0	0.0	N
TCGA-KL-8341-01A-11R-2314-13	hsa-mir-3135	0.0	0.0	N
TCGA-KL-8341-01A-11R-2314-13	hsa-mir-3136	2.0	0.462001	N
TCGA-KL-8341-01A-11R-2314-13	hsa-mir-3137	0.0	0.0	N
TCGA-KL-8341-01A-11R-2314-13	hsa-mir-3138	0.0	0.0	N
TCGA-KL-8341-01A-11R-2314-13	hsa-mir-3139	0.0	0.0	N
TCGA-KL-8341-01A-11R-2314-13	hsa-mir-3140	1.0	0.231	N
TCGA-KL-8341-01A-11R-2314-13	hsa-mir-3141	0.0	0.0	N
TCGA-KL-8341-01A-11R-2314-13	hsa-mir-3142	0.0	0.0	N
TCGA-KL-8341-01A-11R-2314-13	hsa-mir-3143	0.0	0.0	N
TCGA-KL-8341-01A-11R-2314-13	hsa-mir-3144	0.0	0.0	N
TCGA-KL-8341-01A-11R-2314-13	hsa-mir-3145	0.0	0.0	N
TCGA-KL-8341-01A-11R-2314-13	hsa-mir-3146	0.0	0.0	N
TCGA-KL-8341-01A-11R-2314-13	hsa-mir-3147	0.0	0.0	N
TCGA-KL-8341-01A-11R-2314-13	hsa-mir-3148	0.0	0.0	N
TCGA-KL-8341-01A-11R-2314-13	hsa-mir-3149	0.0	0.0	N
TCGA-KL-8341-01A-11R-2314-13	hsa-mir-3150	0.0	0.0	N
TCGA-KL-8341-01A-11R-2314-13	hsa-mir-3150b	2.0	0.462001	N
TCGA-KL-8341-01A-11R-2314-13	hsa-mir-3151	14.0	3.234007	N
TCGA-KL-8341-01A-11R-2314-13	hsa-mir-3152	43.0	9.933021	N
TCGA-KL-8341-01A-11R-2314-13	hsa-mir-3153	0.0	0.0	N
TCGA-KL-8341-01A-11R-2314-13	hsa-mir-3154	0.0	0.0	N
TCGA-KL-8341-01A-11R-2314-13	hsa-mir-3155	0.0	0.0	N
TCGA-KL-8341-01A-11R-2314-13	hsa-mir-3156-1	0.0	0.0	N
TCGA-KL-8341-01A-11R-2314-13	hsa-mir-3156-2	0.0	0.0	N
TCGA-KL-8341-01A-11R-2314-13	hsa-mir-3156-3	0.0	0.0	N
TCGA-KL-8341-01A-11R-2314-13	hsa-mir-3157	0.0	0.0	N
TCGA-KL-8341-01A-11R-2314-13	hsa-mir-3158-1	0.0	0.0	N
TCGA-KL-8341-01A-11R-2314-13	hsa-mir-3158-2	0.0	0.0	N
TCGA-KL-8341-01A-11R-2314-13	hsa-mir-3159	1.0	0.231	N
TCGA-KL-8341-01A-11R-2314-13	hsa-mir-3160-1	1.0	0.231	N
TCGA-KL-8341-01A-11R-2314-13	hsa-mir-3160-2	0.0	0.0	N
TCGA-KL-8341-01A-11R-2314-13	hsa-mir-3161	0.0	0.0	N
TCGA-KL-8341-01A-11R-2314-13	hsa-mir-3162	0.0	0.0	N
TCGA-KL-8341-01A-11R-2314-13	hsa-mir-3163	0.0	0.0	N
TCGA-KL-8341-01A-11R-2314-13	hsa-mir-3164	0.0	0.0	N
TCGA-KL-8341-01A-11R-2314-13	hsa-mir-3165	0.0	0.0	N
TCGA-KL-8341-01A-11R-2314-13	hsa-mir-3166	1.0	0.231	N
TCGA-KL-8341-01A-11R-2314-13	hsa-mir-3167	0.0	0.0	N
TCGA-KL-8341-01A-11R-2314-13	hsa-mir-3168	0.0	0.0	N
TCGA-KL-8341-01A-11R-2314-13	hsa-mir-3169	0.0	0.0	N
TCGA-KL-8341-01A-11R-2314-13	hsa-mir-3170	4.0	0.924002	N
TCGA-KL-8341-01A-11R-2314-13	hsa-mir-3171	0.0	0.0	N
TCGA-KL-8341-01A-11R-2314-13	hsa-mir-3173	1.0	0.231	N
TCGA-KL-8341-01A-11R-2314-13	hsa-mir-3174	0.0	0.0	N
TCGA-KL-8341-01A-11R-2314-13	hsa-mir-3175	0.0	0.0	N
TCGA-KL-8341-01A-11R-2314-13	hsa-mir-3176	1.0	0.231	N
TCGA-KL-8341-01A-11R-2314-13	hsa-mir-3177	0.0	0.0	N
TCGA-KL-8341-01A-11R-2314-13	hsa-mir-3178	0.0	0.0	N
TCGA-KL-8341-01A-11R-2314-13	hsa-mir-3179-1	0.0	0.0	N
TCGA-KL-8341-01A-11R-2314-13	hsa-mir-3179-2	0.0	0.0	N
TCGA-KL-8341-01A-11R-2314-13	hsa-mir-3179-3	0.0	0.0	N
TCGA-KL-8341-01A-11R-2314-13	hsa-mir-3180-1	0.0	0.0	N
TCGA-KL-8341-01A-11R-2314-13	hsa-mir-3180-2	0.0	0.0	N
TCGA-KL-8341-01A-11R-2314-13	hsa-mir-3180-3	0.0	0.0	N
TCGA-KL-8341-01A-11R-2314-13	hsa-mir-3180-4	0.0	0.0	N
TCGA-KL-8341-01A-11R-2314-13	hsa-mir-3180-5	0.0	0.0	N
TCGA-KL-8341-01A-11R-2314-13	hsa-mir-3181	0.0	0.0	N
TCGA-KL-8341-01A-11R-2314-13	hsa-mir-3182	0.0	0.0	N
TCGA-KL-8341-01A-11R-2314-13	hsa-mir-3183	0.0	0.0	N
TCGA-KL-8341-01A-11R-2314-13	hsa-mir-3184	0.0	0.0	N
TCGA-KL-8341-01A-11R-2314-13	hsa-mir-3185	0.0	0.0	N
TCGA-KL-8341-01A-11R-2314-13	hsa-mir-3186	0.0	0.0	N
TCGA-KL-8341-01A-11R-2314-13	hsa-mir-3187	0.0	0.0	N
TCGA-KL-8341-01A-11R-2314-13	hsa-mir-3188	3.0	0.693001	N
TCGA-KL-8341-01A-11R-2314-13	hsa-mir-3189	0.0	0.0	N
TCGA-KL-8341-01A-11R-2314-13	hsa-mir-3190	2.0	0.462001	N
TCGA-KL-8341-01A-11R-2314-13	hsa-mir-3191	3.0	0.693001	N
TCGA-KL-8341-01A-11R-2314-13	hsa-mir-3192	1.0	0.231	N
TCGA-KL-8341-01A-11R-2314-13	hsa-mir-3193	0.0	0.0	N
TCGA-KL-8341-01A-11R-2314-13	hsa-mir-3194	2.0	0.462001	N
TCGA-KL-8341-01A-11R-2314-13	hsa-mir-3195	0.0	0.0	N
TCGA-KL-8341-01A-11R-2314-13	hsa-mir-3196	0.0	0.0	N
TCGA-KL-8341-01A-11R-2314-13	hsa-mir-3197	0.0	0.0	N
TCGA-KL-8341-01A-11R-2314-13	hsa-mir-3198	0.0	0.0	N
TCGA-KL-8341-01A-11R-2314-13	hsa-mir-3199-1	2.0	0.462001	N
TCGA-KL-8341-01A-11R-2314-13	hsa-mir-3199-2	1.0	0.231	N
TCGA-KL-8341-01A-11R-2314-13	hsa-mir-32	64.0	14.784032	N
TCGA-KL-8341-01A-11R-2314-13	hsa-mir-3200	14.0	3.234007	N
TCGA-KL-8341-01A-11R-2314-13	hsa-mir-3201	0.0	0.0	N
TCGA-KL-8341-01A-11R-2314-13	hsa-mir-3202-1	0.0	0.0	N
TCGA-KL-8341-01A-11R-2314-13	hsa-mir-3202-2	0.0	0.0	N
TCGA-KL-8341-01A-11R-2314-13	hsa-mir-320a	788.0	182.028392	Y
TCGA-KL-8341-01A-11R-2314-13	hsa-mir-320b-1	0.0	0.0	N
TCGA-KL-8341-01A-11R-2314-13	hsa-mir-320b-2	11.0	2.541005	Y
TCGA-KL-8341-01A-11R-2314-13	hsa-mir-320c-1	0.0	0.0	N
TCGA-KL-8341-01A-11R-2314-13	hsa-mir-320c-2	0.0	0.0	N
TCGA-KL-8341-01A-11R-2314-13	hsa-mir-320d-1	2.0	0.462001	N
TCGA-KL-8341-01A-11R-2314-13	hsa-mir-320d-2	0.0	0.0	N
TCGA-KL-8341-01A-11R-2314-13	hsa-mir-320e	2.0	0.462001	N
TCGA-KL-8341-01A-11R-2314-13	hsa-mir-323	0.0	0.0	N
TCGA-KL-8341-01A-11R-2314-13	hsa-mir-323b	1.0	0.231	N
TCGA-KL-8341-01A-11R-2314-13	hsa-mir-324	163.0	37.653081	N
TCGA-KL-8341-01A-11R-2314-13	hsa-mir-325	0.0	0.0	N
TCGA-KL-8341-01A-11R-2314-13	hsa-mir-326	2.0	0.462001	N
TCGA-KL-8341-01A-11R-2314-13	hsa-mir-328	405.0	93.555202	N
TCGA-KL-8341-01A-11R-2314-13	hsa-mir-329-1	1.0	0.231	N
TCGA-KL-8341-01A-11R-2314-13	hsa-mir-329-2	0.0	0.0	N
TCGA-KL-8341-01A-11R-2314-13	hsa-mir-330	18.0	4.158009	N
TCGA-KL-8341-01A-11R-2314-13	hsa-mir-331	77.0	17.787038	N
TCGA-KL-8341-01A-11R-2314-13	hsa-mir-335	13.0	3.003006	N
TCGA-KL-8341-01A-11R-2314-13	hsa-mir-337	3.0	0.693001	N
TCGA-KL-8341-01A-11R-2314-13	hsa-mir-338	499.0	115.269248	N
TCGA-KL-8341-01A-11R-2314-13	hsa-mir-339	102.0	23.562051	N
TCGA-KL-8341-01A-11R-2314-13	hsa-mir-33a	391.0	90.321195	N
TCGA-KL-8341-01A-11R-2314-13	hsa-mir-33b	28.0	6.468014	N
TCGA-KL-8341-01A-11R-2314-13	hsa-mir-340	46.0	10.626023	N
TCGA-KL-8341-01A-11R-2314-13	hsa-mir-342	86.0	19.866043	N
TCGA-KL-8341-01A-11R-2314-13	hsa-mir-345	33.0	7.623016	N
TCGA-KL-8341-01A-11R-2314-13	hsa-mir-346	0.0	0.0	N
TCGA-KL-8341-01A-11R-2314-13	hsa-mir-34a	160.0	36.96008	N
TCGA-KL-8341-01A-11R-2314-13	hsa-mir-34b	0.0	0.0	N
TCGA-KL-8341-01A-11R-2314-13	hsa-mir-34c	3.0	0.693001	N
TCGA-KL-8341-01A-11R-2314-13	hsa-mir-3605	5.0	1.155002	N
TCGA-KL-8341-01A-11R-2314-13	hsa-mir-3606	0.0	0.0	N
TCGA-KL-8341-01A-11R-2314-13	hsa-mir-3607	276.0	63.756137	N
TCGA-KL-8341-01A-11R-2314-13	hsa-mir-3609	0.0	0.0	N
TCGA-KL-8341-01A-11R-2314-13	hsa-mir-361	1863.0	430.353927	N
TCGA-KL-8341-01A-11R-2314-13	hsa-mir-3610	0.0	0.0	N
TCGA-KL-8341-01A-11R-2314-13	hsa-mir-3611	0.0	0.0	N
TCGA-KL-8341-01A-11R-2314-13	hsa-mir-3612	2.0	0.462001	N
TCGA-KL-8341-01A-11R-2314-13	hsa-mir-3613	30.0	6.930015	N
TCGA-KL-8341-01A-11R-2314-13	hsa-mir-3614	1.0	0.231	N
TCGA-KL-8341-01A-11R-2314-13	hsa-mir-3615	13.0	3.003006	N
TCGA-KL-8341-01A-11R-2314-13	hsa-mir-3616	0.0	0.0	N
TCGA-KL-8341-01A-11R-2314-13	hsa-mir-3617	0.0	0.0	N
TCGA-KL-8341-01A-11R-2314-13	hsa-mir-3618	0.0	0.0	N
TCGA-KL-8341-01A-11R-2314-13	hsa-mir-3619	1.0	0.231	N
TCGA-KL-8341-01A-11R-2314-13	hsa-mir-362	285.0	65.835142	N
TCGA-KL-8341-01A-11R-2314-13	hsa-mir-3620	0.0	0.0	N
TCGA-KL-8341-01A-11R-2314-13	hsa-mir-3621	0.0	0.0	N
TCGA-KL-8341-01A-11R-2314-13	hsa-mir-3622a	0.0	0.0	N
TCGA-KL-8341-01A-11R-2314-13	hsa-mir-3622b	0.0	0.0	N
TCGA-KL-8341-01A-11R-2314-13	hsa-mir-363	58.0	13.398029	N
TCGA-KL-8341-01A-11R-2314-13	hsa-mir-3646	0.0	0.0	N
TCGA-KL-8341-01A-11R-2314-13	hsa-mir-3647	24.0	5.544012	N
TCGA-KL-8341-01A-11R-2314-13	hsa-mir-3648	2.0	0.462001	N
TCGA-KL-8341-01A-11R-2314-13	hsa-mir-3649	0.0	0.0	N
TCGA-KL-8341-01A-11R-2314-13	hsa-mir-365-1	22.0	5.082011	N
TCGA-KL-8341-01A-11R-2314-13	hsa-mir-365-2	20.0	4.62001	N
TCGA-KL-8341-01A-11R-2314-13	hsa-mir-3650	0.0	0.0	N
TCGA-KL-8341-01A-11R-2314-13	hsa-mir-3651	2.0	0.462001	N
TCGA-KL-8341-01A-11R-2314-13	hsa-mir-3652	1.0	0.231	N
TCGA-KL-8341-01A-11R-2314-13	hsa-mir-3653	36.0	8.316018	N
TCGA-KL-8341-01A-11R-2314-13	hsa-mir-3654	0.0	0.0	N
TCGA-KL-8341-01A-11R-2314-13	hsa-mir-3655	2.0	0.462001	N
TCGA-KL-8341-01A-11R-2314-13	hsa-mir-3656	0.0	0.0	N
TCGA-KL-8341-01A-11R-2314-13	hsa-mir-3657	0.0	0.0	N
TCGA-KL-8341-01A-11R-2314-13	hsa-mir-3658	0.0	0.0	N
TCGA-KL-8341-01A-11R-2314-13	hsa-mir-3659	0.0	0.0	N
TCGA-KL-8341-01A-11R-2314-13	hsa-mir-3660	0.0	0.0	N
TCGA-KL-8341-01A-11R-2314-13	hsa-mir-3661	0.0	0.0	N
TCGA-KL-8341-01A-11R-2314-13	hsa-mir-3662	0.0	0.0	N
TCGA-KL-8341-01A-11R-2314-13	hsa-mir-3663	0.0	0.0	N
TCGA-KL-8341-01A-11R-2314-13	hsa-mir-3664	0.0	0.0	N
TCGA-KL-8341-01A-11R-2314-13	hsa-mir-3665	0.0	0.0	N
TCGA-KL-8341-01A-11R-2314-13	hsa-mir-3666	0.0	0.0	N
TCGA-KL-8341-01A-11R-2314-13	hsa-mir-3667	0.0	0.0	N
TCGA-KL-8341-01A-11R-2314-13	hsa-mir-3668	0.0	0.0	N
TCGA-KL-8341-01A-11R-2314-13	hsa-mir-3669	0.0	0.0	N
TCGA-KL-8341-01A-11R-2314-13	hsa-mir-367	0.0	0.0	N
TCGA-KL-8341-01A-11R-2314-13	hsa-mir-3670	0.0	0.0	N
TCGA-KL-8341-01A-11R-2314-13	hsa-mir-3671	0.0	0.0	N
TCGA-KL-8341-01A-11R-2314-13	hsa-mir-3672	0.0	0.0	N
TCGA-KL-8341-01A-11R-2314-13	hsa-mir-3673	0.0	0.0	N
TCGA-KL-8341-01A-11R-2314-13	hsa-mir-3674	0.0	0.0	N
TCGA-KL-8341-01A-11R-2314-13	hsa-mir-3675	0.0	0.0	N
TCGA-KL-8341-01A-11R-2314-13	hsa-mir-3676	7.0	1.617003	N
TCGA-KL-8341-01A-11R-2314-13	hsa-mir-3677	23.0	5.313011	N
TCGA-KL-8341-01A-11R-2314-13	hsa-mir-3678	0.0	0.0	N
TCGA-KL-8341-01A-11R-2314-13	hsa-mir-3679	0.0	0.0	N
TCGA-KL-8341-01A-11R-2314-13	hsa-mir-3680	2.0	0.462001	N
TCGA-KL-8341-01A-11R-2314-13	hsa-mir-3681	0.0	0.0	N
TCGA-KL-8341-01A-11R-2314-13	hsa-mir-3682	1.0	0.231	N
TCGA-KL-8341-01A-11R-2314-13	hsa-mir-3683	0.0	0.0	N
TCGA-KL-8341-01A-11R-2314-13	hsa-mir-3684	1.0	0.231	N
TCGA-KL-8341-01A-11R-2314-13	hsa-mir-3685	0.0	0.0	N
TCGA-KL-8341-01A-11R-2314-13	hsa-mir-3686	0.0	0.0	N
TCGA-KL-8341-01A-11R-2314-13	hsa-mir-3687	1.0	0.231	N
TCGA-KL-8341-01A-11R-2314-13	hsa-mir-3688	0.0	0.0	N
TCGA-KL-8341-01A-11R-2314-13	hsa-mir-3689a	0.0	0.0	N
TCGA-KL-8341-01A-11R-2314-13	hsa-mir-3689b	0.0	0.0	N
TCGA-KL-8341-01A-11R-2314-13	hsa-mir-369	3.0	0.693001	N
TCGA-KL-8341-01A-11R-2314-13	hsa-mir-3690	0.0	0.0	N
TCGA-KL-8341-01A-11R-2314-13	hsa-mir-3691	0.0	0.0	N
TCGA-KL-8341-01A-11R-2314-13	hsa-mir-3692	0.0	0.0	N
TCGA-KL-8341-01A-11R-2314-13	hsa-mir-370	2.0	0.462001	N
TCGA-KL-8341-01A-11R-2314-13	hsa-mir-371	0.0	0.0	N
TCGA-KL-8341-01A-11R-2314-13	hsa-mir-3713	0.0	0.0	N
TCGA-KL-8341-01A-11R-2314-13	hsa-mir-3714	0.0	0.0	N
TCGA-KL-8341-01A-11R-2314-13	hsa-mir-372	3.0	0.693001	N
TCGA-KL-8341-01A-11R-2314-13	hsa-mir-373	1.0	0.231	N
TCGA-KL-8341-01A-11R-2314-13	hsa-mir-374a	3003.0	693.694495	N
TCGA-KL-8341-01A-11R-2314-13	hsa-mir-374b	443.0	102.333221	N
TCGA-KL-8341-01A-11R-2314-13	hsa-mir-374c	0.0	0.0	N
TCGA-KL-8341-01A-11R-2314-13	hsa-mir-375	1549.0	357.819771	N
TCGA-KL-8341-01A-11R-2314-13	hsa-mir-376a-1	0.0	0.0	N
TCGA-KL-8341-01A-11R-2314-13	hsa-mir-376a-2	0.0	0.0	N
TCGA-KL-8341-01A-11R-2314-13	hsa-mir-376b	0.0	0.0	N
TCGA-KL-8341-01A-11R-2314-13	hsa-mir-376c	3.0	0.693001	N
TCGA-KL-8341-01A-11R-2314-13	hsa-mir-377	0.0	0.0	N
TCGA-KL-8341-01A-11R-2314-13	hsa-mir-378	1844.0	425.964918	N
TCGA-KL-8341-01A-11R-2314-13	hsa-mir-378b	0.0	0.0	N
TCGA-KL-8341-01A-11R-2314-13	hsa-mir-378c	16.0	3.696008	N
TCGA-KL-8341-01A-11R-2314-13	hsa-mir-379	61.0	14.09103	N
TCGA-KL-8341-01A-11R-2314-13	hsa-mir-380	0.0	0.0	N
TCGA-KL-8341-01A-11R-2314-13	hsa-mir-381	9.0	2.079004	N
TCGA-KL-8341-01A-11R-2314-13	hsa-mir-382	1.0	0.231	N
TCGA-KL-8341-01A-11R-2314-13	hsa-mir-383	0.0	0.0	N
TCGA-KL-8341-01A-11R-2314-13	hsa-mir-384	0.0	0.0	N
TCGA-KL-8341-01A-11R-2314-13	hsa-mir-3907	0.0	0.0	N
TCGA-KL-8341-01A-11R-2314-13	hsa-mir-3908	0.0	0.0	N
TCGA-KL-8341-01A-11R-2314-13	hsa-mir-3909	8.0	1.848004	N
TCGA-KL-8341-01A-11R-2314-13	hsa-mir-3910-1	0.0	0.0	N
TCGA-KL-8341-01A-11R-2314-13	hsa-mir-3910-2	0.0	0.0	N
TCGA-KL-8341-01A-11R-2314-13	hsa-mir-3911	0.0	0.0	N
TCGA-KL-8341-01A-11R-2314-13	hsa-mir-3912	8.0	1.848004	N
TCGA-KL-8341-01A-11R-2314-13	hsa-mir-3913-1	7.0	1.617003	N
TCGA-KL-8341-01A-11R-2314-13	hsa-mir-3913-2	0.0	0.0	N
TCGA-KL-8341-01A-11R-2314-13	hsa-mir-3914-1	0.0	0.0	N
TCGA-KL-8341-01A-11R-2314-13	hsa-mir-3914-2	0.0	0.0	N
TCGA-KL-8341-01A-11R-2314-13	hsa-mir-3915	0.0	0.0	N
TCGA-KL-8341-01A-11R-2314-13	hsa-mir-3916	0.0	0.0	N
TCGA-KL-8341-01A-11R-2314-13	hsa-mir-3917	1.0	0.231	N
TCGA-KL-8341-01A-11R-2314-13	hsa-mir-3918	0.0	0.0	N
TCGA-KL-8341-01A-11R-2314-13	hsa-mir-3919	0.0	0.0	N
TCGA-KL-8341-01A-11R-2314-13	hsa-mir-3920	0.0	0.0	N
TCGA-KL-8341-01A-11R-2314-13	hsa-mir-3921	0.0	0.0	N
TCGA-KL-8341-01A-11R-2314-13	hsa-mir-3922	0.0	0.0	N
TCGA-KL-8341-01A-11R-2314-13	hsa-mir-3923	0.0	0.0	N
TCGA-KL-8341-01A-11R-2314-13	hsa-mir-3924	0.0	0.0	N
TCGA-KL-8341-01A-11R-2314-13	hsa-mir-3925	0.0	0.0	N
TCGA-KL-8341-01A-11R-2314-13	hsa-mir-3926-1	0.0	0.0	N
TCGA-KL-8341-01A-11R-2314-13	hsa-mir-3926-2	0.0	0.0	N
TCGA-KL-8341-01A-11R-2314-13	hsa-mir-3927	0.0	0.0	N
TCGA-KL-8341-01A-11R-2314-13	hsa-mir-3928	4.0	0.924002	N
TCGA-KL-8341-01A-11R-2314-13	hsa-mir-3929	2.0	0.462001	N
TCGA-KL-8341-01A-11R-2314-13	hsa-mir-3934	0.0	0.0	N
TCGA-KL-8341-01A-11R-2314-13	hsa-mir-3935	0.0	0.0	N
TCGA-KL-8341-01A-11R-2314-13	hsa-mir-3936	0.0	0.0	N
TCGA-KL-8341-01A-11R-2314-13	hsa-mir-3937	0.0	0.0	N
TCGA-KL-8341-01A-11R-2314-13	hsa-mir-3938	0.0	0.0	N
TCGA-KL-8341-01A-11R-2314-13	hsa-mir-3939	0.0	0.0	N
TCGA-KL-8341-01A-11R-2314-13	hsa-mir-3940	2.0	0.462001	N
TCGA-KL-8341-01A-11R-2314-13	hsa-mir-3941	2.0	0.462001	N
TCGA-KL-8341-01A-11R-2314-13	hsa-mir-3942	1.0	0.231	N
TCGA-KL-8341-01A-11R-2314-13	hsa-mir-3943	0.0	0.0	N
TCGA-KL-8341-01A-11R-2314-13	hsa-mir-3944	2.0	0.462001	N
TCGA-KL-8341-01A-11R-2314-13	hsa-mir-3945	0.0	0.0	N
TCGA-KL-8341-01A-11R-2314-13	hsa-mir-409	1.0	0.231	N
TCGA-KL-8341-01A-11R-2314-13	hsa-mir-410	2.0	0.462001	N
TCGA-KL-8341-01A-11R-2314-13	hsa-mir-411	1.0	0.231	N
TCGA-KL-8341-01A-11R-2314-13	hsa-mir-412	3.0	0.693001	N
TCGA-KL-8341-01A-11R-2314-13	hsa-mir-421	26.0	6.006013	N
TCGA-KL-8341-01A-11R-2314-13	hsa-mir-422a	0.0	0.0	N
TCGA-KL-8341-01A-11R-2314-13	hsa-mir-423	444.0	102.564221	N
TCGA-KL-8341-01A-11R-2314-13	hsa-mir-424	135.0	31.185067	N
TCGA-KL-8341-01A-11R-2314-13	hsa-mir-425	606.0	139.986302	N
TCGA-KL-8341-01A-11R-2314-13	hsa-mir-4251	0.0	0.0	N
TCGA-KL-8341-01A-11R-2314-13	hsa-mir-4252	0.0	0.0	N
TCGA-KL-8341-01A-11R-2314-13	hsa-mir-4253	0.0	0.0	N
TCGA-KL-8341-01A-11R-2314-13	hsa-mir-4254	0.0	0.0	N
TCGA-KL-8341-01A-11R-2314-13	hsa-mir-4255	0.0	0.0	N
TCGA-KL-8341-01A-11R-2314-13	hsa-mir-4256	0.0	0.0	N
TCGA-KL-8341-01A-11R-2314-13	hsa-mir-4257	0.0	0.0	N
TCGA-KL-8341-01A-11R-2314-13	hsa-mir-4258	0.0	0.0	N
TCGA-KL-8341-01A-11R-2314-13	hsa-mir-4259	0.0	0.0	N
TCGA-KL-8341-01A-11R-2314-13	hsa-mir-4260	0.0	0.0	N
TCGA-KL-8341-01A-11R-2314-13	hsa-mir-4261	0.0	0.0	N
TCGA-KL-8341-01A-11R-2314-13	hsa-mir-4262	0.0	0.0	N
TCGA-KL-8341-01A-11R-2314-13	hsa-mir-4263	0.0	0.0	N
TCGA-KL-8341-01A-11R-2314-13	hsa-mir-4264	0.0	0.0	N
TCGA-KL-8341-01A-11R-2314-13	hsa-mir-4265	0.0	0.0	N
TCGA-KL-8341-01A-11R-2314-13	hsa-mir-4266	0.0	0.0	N
TCGA-KL-8341-01A-11R-2314-13	hsa-mir-4267	0.0	0.0	N
TCGA-KL-8341-01A-11R-2314-13	hsa-mir-4268	0.0	0.0	N
TCGA-KL-8341-01A-11R-2314-13	hsa-mir-4269	0.0	0.0	N
TCGA-KL-8341-01A-11R-2314-13	hsa-mir-4270	0.0	0.0	N
TCGA-KL-8341-01A-11R-2314-13	hsa-mir-4271	0.0	0.0	N
TCGA-KL-8341-01A-11R-2314-13	hsa-mir-4272	0.0	0.0	N
TCGA-KL-8341-01A-11R-2314-13	hsa-mir-4273	0.0	0.0	N
TCGA-KL-8341-01A-11R-2314-13	hsa-mir-4274	0.0	0.0	N
TCGA-KL-8341-01A-11R-2314-13	hsa-mir-4275	0.0	0.0	N
TCGA-KL-8341-01A-11R-2314-13	hsa-mir-4276	0.0	0.0	N
TCGA-KL-8341-01A-11R-2314-13	hsa-mir-4277	0.0	0.0	N
TCGA-KL-8341-01A-11R-2314-13	hsa-mir-4278	0.0	0.0	N
TCGA-KL-8341-01A-11R-2314-13	hsa-mir-4279	0.0	0.0	N
TCGA-KL-8341-01A-11R-2314-13	hsa-mir-4280	0.0	0.0	N
TCGA-KL-8341-01A-11R-2314-13	hsa-mir-4281	0.0	0.0	N
TCGA-KL-8341-01A-11R-2314-13	hsa-mir-4282	0.0	0.0	N
TCGA-KL-8341-01A-11R-2314-13	hsa-mir-4283-1	0.0	0.0	N
TCGA-KL-8341-01A-11R-2314-13	hsa-mir-4283-2	0.0	0.0	N
TCGA-KL-8341-01A-11R-2314-13	hsa-mir-4284	0.0	0.0	N
TCGA-KL-8341-01A-11R-2314-13	hsa-mir-4285	0.0	0.0	N
TCGA-KL-8341-01A-11R-2314-13	hsa-mir-4286	0.0	0.0	N
TCGA-KL-8341-01A-11R-2314-13	hsa-mir-4287	0.0	0.0	N
TCGA-KL-8341-01A-11R-2314-13	hsa-mir-4288	0.0	0.0	N
TCGA-KL-8341-01A-11R-2314-13	hsa-mir-4289	0.0	0.0	N
TCGA-KL-8341-01A-11R-2314-13	hsa-mir-429	283.0	65.373141	N
TCGA-KL-8341-01A-11R-2314-13	hsa-mir-4290	0.0	0.0	N
TCGA-KL-8341-01A-11R-2314-13	hsa-mir-4291	0.0	0.0	N
TCGA-KL-8341-01A-11R-2314-13	hsa-mir-4292	0.0	0.0	N
TCGA-KL-8341-01A-11R-2314-13	hsa-mir-4293	0.0	0.0	N
TCGA-KL-8341-01A-11R-2314-13	hsa-mir-4294	0.0	0.0	N
TCGA-KL-8341-01A-11R-2314-13	hsa-mir-4295	0.0	0.0	N
TCGA-KL-8341-01A-11R-2314-13	hsa-mir-4296	0.0	0.0	N
TCGA-KL-8341-01A-11R-2314-13	hsa-mir-4297	0.0	0.0	N
TCGA-KL-8341-01A-11R-2314-13	hsa-mir-4298	0.0	0.0	N
TCGA-KL-8341-01A-11R-2314-13	hsa-mir-4299	0.0	0.0	N
TCGA-KL-8341-01A-11R-2314-13	hsa-mir-4300	0.0	0.0	N
TCGA-KL-8341-01A-11R-2314-13	hsa-mir-4301	0.0	0.0	N
TCGA-KL-8341-01A-11R-2314-13	hsa-mir-4302	0.0	0.0	N
TCGA-KL-8341-01A-11R-2314-13	hsa-mir-4303	0.0	0.0	N
TCGA-KL-8341-01A-11R-2314-13	hsa-mir-4304	0.0	0.0	N
TCGA-KL-8341-01A-11R-2314-13	hsa-mir-4305	0.0	0.0	N
TCGA-KL-8341-01A-11R-2314-13	hsa-mir-4306	0.0	0.0	N
TCGA-KL-8341-01A-11R-2314-13	hsa-mir-4307	0.0	0.0	N
TCGA-KL-8341-01A-11R-2314-13	hsa-mir-4308	0.0	0.0	N
TCGA-KL-8341-01A-11R-2314-13	hsa-mir-4309	0.0	0.0	N
TCGA-KL-8341-01A-11R-2314-13	hsa-mir-431	1.0	0.231	N
TCGA-KL-8341-01A-11R-2314-13	hsa-mir-4310	0.0	0.0	N
TCGA-KL-8341-01A-11R-2314-13	hsa-mir-4311	0.0	0.0	N
TCGA-KL-8341-01A-11R-2314-13	hsa-mir-4312	0.0	0.0	N
TCGA-KL-8341-01A-11R-2314-13	hsa-mir-4313	0.0	0.0	N
TCGA-KL-8341-01A-11R-2314-13	hsa-mir-4314	0.0	0.0	N
TCGA-KL-8341-01A-11R-2314-13	hsa-mir-4315-1	0.0	0.0	N
TCGA-KL-8341-01A-11R-2314-13	hsa-mir-4315-2	0.0	0.0	N
TCGA-KL-8341-01A-11R-2314-13	hsa-mir-4316	0.0	0.0	N
TCGA-KL-8341-01A-11R-2314-13	hsa-mir-4317	0.0	0.0	N
TCGA-KL-8341-01A-11R-2314-13	hsa-mir-4318	0.0	0.0	N
TCGA-KL-8341-01A-11R-2314-13	hsa-mir-4319	0.0	0.0	N
TCGA-KL-8341-01A-11R-2314-13	hsa-mir-432	1.0	0.231	N
TCGA-KL-8341-01A-11R-2314-13	hsa-mir-4320	0.0	0.0	N
TCGA-KL-8341-01A-11R-2314-13	hsa-mir-4321	0.0	0.0	N
TCGA-KL-8341-01A-11R-2314-13	hsa-mir-4322	0.0	0.0	N
TCGA-KL-8341-01A-11R-2314-13	hsa-mir-4323	0.0	0.0	N
TCGA-KL-8341-01A-11R-2314-13	hsa-mir-4324	0.0	0.0	N
TCGA-KL-8341-01A-11R-2314-13	hsa-mir-4325	0.0	0.0	N
TCGA-KL-8341-01A-11R-2314-13	hsa-mir-4326	15.0	3.465007	N
TCGA-KL-8341-01A-11R-2314-13	hsa-mir-4327	0.0	0.0	N
TCGA-KL-8341-01A-11R-2314-13	hsa-mir-4328	0.0	0.0	N
TCGA-KL-8341-01A-11R-2314-13	hsa-mir-4329	0.0	0.0	N
TCGA-KL-8341-01A-11R-2314-13	hsa-mir-433	1.0	0.231	N
TCGA-KL-8341-01A-11R-2314-13	hsa-mir-4330	0.0	0.0	N
TCGA-KL-8341-01A-11R-2314-13	hsa-mir-448	0.0	0.0	N
TCGA-KL-8341-01A-11R-2314-13	hsa-mir-449a	1.0	0.231	N
TCGA-KL-8341-01A-11R-2314-13	hsa-mir-449b	0.0	0.0	N
TCGA-KL-8341-01A-11R-2314-13	hsa-mir-449c	0.0	0.0	N
TCGA-KL-8341-01A-11R-2314-13	hsa-mir-450a-1	4.0	0.924002	N
TCGA-KL-8341-01A-11R-2314-13	hsa-mir-450a-2	3.0	0.693001	N
TCGA-KL-8341-01A-11R-2314-13	hsa-mir-450b	17.0	3.927008	N
TCGA-KL-8341-01A-11R-2314-13	hsa-mir-451	2357.0	544.468173	N
TCGA-KL-8341-01A-11R-2314-13	hsa-mir-452	73.0	16.863036	N
TCGA-KL-8341-01A-11R-2314-13	hsa-mir-454	17.0	3.927008	N
TCGA-KL-8341-01A-11R-2314-13	hsa-mir-455	124.0	28.644062	N
TCGA-KL-8341-01A-11R-2314-13	hsa-mir-466	12.0	2.772006	N
TCGA-KL-8341-01A-11R-2314-13	hsa-mir-483	0.0	0.0	N
TCGA-KL-8341-01A-11R-2314-13	hsa-mir-484	86.0	19.866043	N
TCGA-KL-8341-01A-11R-2314-13	hsa-mir-485	2.0	0.462001	N
TCGA-KL-8341-01A-11R-2314-13	hsa-mir-486	1279.0	295.449637	N
TCGA-KL-8341-01A-11R-2314-13	hsa-mir-487a	0.0	0.0	N
TCGA-KL-8341-01A-11R-2314-13	hsa-mir-487b	0.0	0.0	N
TCGA-KL-8341-01A-11R-2314-13	hsa-mir-488	0.0	0.0	N
TCGA-KL-8341-01A-11R-2314-13	hsa-mir-489	0.0	0.0	N
TCGA-KL-8341-01A-11R-2314-13	hsa-mir-490	0.0	0.0	N
TCGA-KL-8341-01A-11R-2314-13	hsa-mir-491	7.0	1.617003	N
TCGA-KL-8341-01A-11R-2314-13	hsa-mir-492	0.0	0.0	N
TCGA-KL-8341-01A-11R-2314-13	hsa-mir-493	1.0	0.231	N
TCGA-KL-8341-01A-11R-2314-13	hsa-mir-494	0.0	0.0	N
TCGA-KL-8341-01A-11R-2314-13	hsa-mir-495	2.0	0.462001	N
TCGA-KL-8341-01A-11R-2314-13	hsa-mir-496	1.0	0.231	N
TCGA-KL-8341-01A-11R-2314-13	hsa-mir-497	34.0	7.854017	N
TCGA-KL-8341-01A-11R-2314-13	hsa-mir-498	0.0	0.0	N
TCGA-KL-8341-01A-11R-2314-13	hsa-mir-499	1.0	0.231	N
TCGA-KL-8341-01A-11R-2314-13	hsa-mir-500a	2766.0	638.947377	Y
TCGA-KL-8341-01A-11R-2314-13	hsa-mir-500b	71.0	16.401035	Y
TCGA-KL-8341-01A-11R-2314-13	hsa-mir-501	319.0	73.689159	N
TCGA-KL-8341-01A-11R-2314-13	hsa-mir-502	167.0	38.577083	Y
TCGA-KL-8341-01A-11R-2314-13	hsa-mir-503	33.0	7.623016	N
TCGA-KL-8341-01A-11R-2314-13	hsa-mir-504	7.0	1.617003	N
TCGA-KL-8341-01A-11R-2314-13	hsa-mir-505	109.0	25.179054	N
TCGA-KL-8341-01A-11R-2314-13	hsa-mir-506	5.0	1.155002	N
TCGA-KL-8341-01A-11R-2314-13	hsa-mir-507	0.0	0.0	N
TCGA-KL-8341-01A-11R-2314-13	hsa-mir-508	311.0	71.841155	N
TCGA-KL-8341-01A-11R-2314-13	hsa-mir-509-1	44.0	10.164022	N
TCGA-KL-8341-01A-11R-2314-13	hsa-mir-509-2	31.0	7.161015	N
TCGA-KL-8341-01A-11R-2314-13	hsa-mir-509-3	39.0	9.009019	N
TCGA-KL-8341-01A-11R-2314-13	hsa-mir-510	0.0	0.0	N
TCGA-KL-8341-01A-11R-2314-13	hsa-mir-511-1	3.0	0.693001	N
TCGA-KL-8341-01A-11R-2314-13	hsa-mir-511-2	1.0	0.231	N
TCGA-KL-8341-01A-11R-2314-13	hsa-mir-512-1	0.0	0.0	N
TCGA-KL-8341-01A-11R-2314-13	hsa-mir-512-2	0.0	0.0	N
TCGA-KL-8341-01A-11R-2314-13	hsa-mir-513a-1	0.0	0.0	N
TCGA-KL-8341-01A-11R-2314-13	hsa-mir-513a-2	0.0	0.0	N
TCGA-KL-8341-01A-11R-2314-13	hsa-mir-513b	0.0	0.0	N
TCGA-KL-8341-01A-11R-2314-13	hsa-mir-513c	1.0	0.231	N
TCGA-KL-8341-01A-11R-2314-13	hsa-mir-514-1	75.0	17.325037	N
TCGA-KL-8341-01A-11R-2314-13	hsa-mir-514-2	79.0	18.249039	N
TCGA-KL-8341-01A-11R-2314-13	hsa-mir-514-3	66.0	15.246033	N
TCGA-KL-8341-01A-11R-2314-13	hsa-mir-514b	0.0	0.0	N
TCGA-KL-8341-01A-11R-2314-13	hsa-mir-515-1	0.0	0.0	N
TCGA-KL-8341-01A-11R-2314-13	hsa-mir-515-2	0.0	0.0	N
TCGA-KL-8341-01A-11R-2314-13	hsa-mir-516a-1	0.0	0.0	N
TCGA-KL-8341-01A-11R-2314-13	hsa-mir-516a-2	0.0	0.0	N
TCGA-KL-8341-01A-11R-2314-13	hsa-mir-516b-1	0.0	0.0	N
TCGA-KL-8341-01A-11R-2314-13	hsa-mir-516b-2	0.0	0.0	N
TCGA-KL-8341-01A-11R-2314-13	hsa-mir-517a	0.0	0.0	N
TCGA-KL-8341-01A-11R-2314-13	hsa-mir-517b	0.0	0.0	N
TCGA-KL-8341-01A-11R-2314-13	hsa-mir-517c	0.0	0.0	N
TCGA-KL-8341-01A-11R-2314-13	hsa-mir-518a-1	0.0	0.0	N
TCGA-KL-8341-01A-11R-2314-13	hsa-mir-518a-2	0.0	0.0	N
TCGA-KL-8341-01A-11R-2314-13	hsa-mir-518b	0.0	0.0	N
TCGA-KL-8341-01A-11R-2314-13	hsa-mir-518c	0.0	0.0	N
TCGA-KL-8341-01A-11R-2314-13	hsa-mir-518d	0.0	0.0	N
TCGA-KL-8341-01A-11R-2314-13	hsa-mir-518e	0.0	0.0	N
TCGA-KL-8341-01A-11R-2314-13	hsa-mir-518f	1.0	0.231	N
TCGA-KL-8341-01A-11R-2314-13	hsa-mir-519a-1	0.0	0.0	N
TCGA-KL-8341-01A-11R-2314-13	hsa-mir-519a-2	0.0	0.0	N
TCGA-KL-8341-01A-11R-2314-13	hsa-mir-519b	0.0	0.0	N
TCGA-KL-8341-01A-11R-2314-13	hsa-mir-519c	0.0	0.0	N
TCGA-KL-8341-01A-11R-2314-13	hsa-mir-519d	0.0	0.0	N
TCGA-KL-8341-01A-11R-2314-13	hsa-mir-519e	0.0	0.0	N
TCGA-KL-8341-01A-11R-2314-13	hsa-mir-520a	0.0	0.0	N
TCGA-KL-8341-01A-11R-2314-13	hsa-mir-520b	0.0	0.0	N
TCGA-KL-8341-01A-11R-2314-13	hsa-mir-520c	0.0	0.0	N
TCGA-KL-8341-01A-11R-2314-13	hsa-mir-520d	0.0	0.0	N
TCGA-KL-8341-01A-11R-2314-13	hsa-mir-520e	0.0	0.0	N
TCGA-KL-8341-01A-11R-2314-13	hsa-mir-520f	0.0	0.0	N
TCGA-KL-8341-01A-11R-2314-13	hsa-mir-520g	0.0	0.0	N
TCGA-KL-8341-01A-11R-2314-13	hsa-mir-520h	0.0	0.0	N
TCGA-KL-8341-01A-11R-2314-13	hsa-mir-521-1	0.0	0.0	N
TCGA-KL-8341-01A-11R-2314-13	hsa-mir-521-2	0.0	0.0	N
TCGA-KL-8341-01A-11R-2314-13	hsa-mir-522	0.0	0.0	N
TCGA-KL-8341-01A-11R-2314-13	hsa-mir-523	0.0	0.0	N
TCGA-KL-8341-01A-11R-2314-13	hsa-mir-524	0.0	0.0	N
TCGA-KL-8341-01A-11R-2314-13	hsa-mir-525	0.0	0.0	N
TCGA-KL-8341-01A-11R-2314-13	hsa-mir-526a-1	0.0	0.0	N
TCGA-KL-8341-01A-11R-2314-13	hsa-mir-526a-2	0.0	0.0	N
TCGA-KL-8341-01A-11R-2314-13	hsa-mir-526b	0.0	0.0	N
TCGA-KL-8341-01A-11R-2314-13	hsa-mir-527	0.0	0.0	N
TCGA-KL-8341-01A-11R-2314-13	hsa-mir-532	28095.0	6489.958986	N
TCGA-KL-8341-01A-11R-2314-13	hsa-mir-539	2.0	0.462001	N
TCGA-KL-8341-01A-11R-2314-13	hsa-mir-541	0.0	0.0	N
TCGA-KL-8341-01A-11R-2314-13	hsa-mir-542	359.0	82.929179	N
TCGA-KL-8341-01A-11R-2314-13	hsa-mir-543	0.0	0.0	N
TCGA-KL-8341-01A-11R-2314-13	hsa-mir-544	0.0	0.0	N
TCGA-KL-8341-01A-11R-2314-13	hsa-mir-544b	0.0	0.0	N
TCGA-KL-8341-01A-11R-2314-13	hsa-mir-545	2.0	0.462001	N
TCGA-KL-8341-01A-11R-2314-13	hsa-mir-548a-1	0.0	0.0	N
TCGA-KL-8341-01A-11R-2314-13	hsa-mir-548a-2	0.0	0.0	N
TCGA-KL-8341-01A-11R-2314-13	hsa-mir-548a-3	0.0	0.0	N
TCGA-KL-8341-01A-11R-2314-13	hsa-mir-548aa-1	0.0	0.0	N
TCGA-KL-8341-01A-11R-2314-13	hsa-mir-548aa-2	0.0	0.0	N
TCGA-KL-8341-01A-11R-2314-13	hsa-mir-548b	0.0	0.0	N
TCGA-KL-8341-01A-11R-2314-13	hsa-mir-548c	0.0	0.0	N
TCGA-KL-8341-01A-11R-2314-13	hsa-mir-548d-1	0.0	0.0	N
TCGA-KL-8341-01A-11R-2314-13	hsa-mir-548d-2	1.0	0.231	N
TCGA-KL-8341-01A-11R-2314-13	hsa-mir-548e	0.0	0.0	N
TCGA-KL-8341-01A-11R-2314-13	hsa-mir-548f-1	0.0	0.0	N
TCGA-KL-8341-01A-11R-2314-13	hsa-mir-548f-2	0.0	0.0	N
TCGA-KL-8341-01A-11R-2314-13	hsa-mir-548f-3	0.0	0.0	N
TCGA-KL-8341-01A-11R-2314-13	hsa-mir-548f-4	0.0	0.0	N
TCGA-KL-8341-01A-11R-2314-13	hsa-mir-548f-5	0.0	0.0	N
TCGA-KL-8341-01A-11R-2314-13	hsa-mir-548g	0.0	0.0	N
TCGA-KL-8341-01A-11R-2314-13	hsa-mir-548h-1	0.0	0.0	N
TCGA-KL-8341-01A-11R-2314-13	hsa-mir-548h-2	0.0	0.0	N
TCGA-KL-8341-01A-11R-2314-13	hsa-mir-548h-3	0.0	0.0	N
TCGA-KL-8341-01A-11R-2314-13	hsa-mir-548h-4	0.0	0.0	N
TCGA-KL-8341-01A-11R-2314-13	hsa-mir-548i-1	0.0	0.0	N
TCGA-KL-8341-01A-11R-2314-13	hsa-mir-548i-2	0.0	0.0	N
TCGA-KL-8341-01A-11R-2314-13	hsa-mir-548i-3	0.0	0.0	N
TCGA-KL-8341-01A-11R-2314-13	hsa-mir-548i-4	0.0	0.0	N
TCGA-KL-8341-01A-11R-2314-13	hsa-mir-548j	2.0	0.462001	N
TCGA-KL-8341-01A-11R-2314-13	hsa-mir-548k	0.0	0.0	N
TCGA-KL-8341-01A-11R-2314-13	hsa-mir-548l	0.0	0.0	N
TCGA-KL-8341-01A-11R-2314-13	hsa-mir-548m	0.0	0.0	N
TCGA-KL-8341-01A-11R-2314-13	hsa-mir-548n	1.0	0.231	N
TCGA-KL-8341-01A-11R-2314-13	hsa-mir-548o	2.0	0.462001	N
TCGA-KL-8341-01A-11R-2314-13	hsa-mir-548p	0.0	0.0	N
TCGA-KL-8341-01A-11R-2314-13	hsa-mir-548q	0.0	0.0	N
TCGA-KL-8341-01A-11R-2314-13	hsa-mir-548s	2.0	0.462001	N
TCGA-KL-8341-01A-11R-2314-13	hsa-mir-548t	0.0	0.0	N
TCGA-KL-8341-01A-11R-2314-13	hsa-mir-548u	0.0	0.0	N
TCGA-KL-8341-01A-11R-2314-13	hsa-mir-548v	6.0	1.386003	N
TCGA-KL-8341-01A-11R-2314-13	hsa-mir-548w	0.0	0.0	N
TCGA-KL-8341-01A-11R-2314-13	hsa-mir-548x	0.0	0.0	N
TCGA-KL-8341-01A-11R-2314-13	hsa-mir-548y	0.0	0.0	N
TCGA-KL-8341-01A-11R-2314-13	hsa-mir-548z	0.0	0.0	N
TCGA-KL-8341-01A-11R-2314-13	hsa-mir-549	0.0	0.0	N
TCGA-KL-8341-01A-11R-2314-13	hsa-mir-550a-1	6.0	1.386003	N
TCGA-KL-8341-01A-11R-2314-13	hsa-mir-550a-2	14.0	3.234007	N
TCGA-KL-8341-01A-11R-2314-13	hsa-mir-550b-1	0.0	0.0	N
TCGA-KL-8341-01A-11R-2314-13	hsa-mir-550b-2	0.0	0.0	N
TCGA-KL-8341-01A-11R-2314-13	hsa-mir-551a	2.0	0.462001	N
TCGA-KL-8341-01A-11R-2314-13	hsa-mir-551b	2.0	0.462001	N
TCGA-KL-8341-01A-11R-2314-13	hsa-mir-552	0.0	0.0	N
TCGA-KL-8341-01A-11R-2314-13	hsa-mir-553	0.0	0.0	N
TCGA-KL-8341-01A-11R-2314-13	hsa-mir-554	0.0	0.0	N
TCGA-KL-8341-01A-11R-2314-13	hsa-mir-555	0.0	0.0	N
TCGA-KL-8341-01A-11R-2314-13	hsa-mir-556	3.0	0.693001	N
TCGA-KL-8341-01A-11R-2314-13	hsa-mir-557	0.0	0.0	N
TCGA-KL-8341-01A-11R-2314-13	hsa-mir-558	0.0	0.0	N
TCGA-KL-8341-01A-11R-2314-13	hsa-mir-559	0.0	0.0	N
TCGA-KL-8341-01A-11R-2314-13	hsa-mir-561	36.0	8.316018	N
TCGA-KL-8341-01A-11R-2314-13	hsa-mir-562	0.0	0.0	N
TCGA-KL-8341-01A-11R-2314-13	hsa-mir-563	0.0	0.0	N
TCGA-KL-8341-01A-11R-2314-13	hsa-mir-564	0.0	0.0	N
TCGA-KL-8341-01A-11R-2314-13	hsa-mir-566	0.0	0.0	N
TCGA-KL-8341-01A-11R-2314-13	hsa-mir-567	0.0	0.0	N
TCGA-KL-8341-01A-11R-2314-13	hsa-mir-568	0.0	0.0	N
TCGA-KL-8341-01A-11R-2314-13	hsa-mir-569	0.0	0.0	N
TCGA-KL-8341-01A-11R-2314-13	hsa-mir-570	10.0	2.310005	N
TCGA-KL-8341-01A-11R-2314-13	hsa-mir-571	0.0	0.0	N
TCGA-KL-8341-01A-11R-2314-13	hsa-mir-572	0.0	0.0	N
TCGA-KL-8341-01A-11R-2314-13	hsa-mir-573	0.0	0.0	N
TCGA-KL-8341-01A-11R-2314-13	hsa-mir-574	83.0	19.173041	N
TCGA-KL-8341-01A-11R-2314-13	hsa-mir-575	0.0	0.0	N
TCGA-KL-8341-01A-11R-2314-13	hsa-mir-576	42.0	9.702021	N
TCGA-KL-8341-01A-11R-2314-13	hsa-mir-577	351.0	81.081175	N
TCGA-KL-8341-01A-11R-2314-13	hsa-mir-578	0.0	0.0	N
TCGA-KL-8341-01A-11R-2314-13	hsa-mir-579	1.0	0.231	N
TCGA-KL-8341-01A-11R-2314-13	hsa-mir-580	1.0	0.231	N
TCGA-KL-8341-01A-11R-2314-13	hsa-mir-581	1.0	0.231	N
TCGA-KL-8341-01A-11R-2314-13	hsa-mir-582	5301.0	1224.533639	N
TCGA-KL-8341-01A-11R-2314-13	hsa-mir-583	0.0	0.0	N
TCGA-KL-8341-01A-11R-2314-13	hsa-mir-584	235.0	54.285117	N
TCGA-KL-8341-01A-11R-2314-13	hsa-mir-585	0.0	0.0	N
TCGA-KL-8341-01A-11R-2314-13	hsa-mir-586	0.0	0.0	N
TCGA-KL-8341-01A-11R-2314-13	hsa-mir-587	0.0	0.0	N
TCGA-KL-8341-01A-11R-2314-13	hsa-mir-588	0.0	0.0	N
TCGA-KL-8341-01A-11R-2314-13	hsa-mir-589	656.0	151.536327	N
TCGA-KL-8341-01A-11R-2314-13	hsa-mir-590	81.0	18.71104	N
TCGA-KL-8341-01A-11R-2314-13	hsa-mir-591	0.0	0.0	N
TCGA-KL-8341-01A-11R-2314-13	hsa-mir-592	121.0	27.95106	N
TCGA-KL-8341-01A-11R-2314-13	hsa-mir-593	0.0	0.0	N
TCGA-KL-8341-01A-11R-2314-13	hsa-mir-595	0.0	0.0	N
TCGA-KL-8341-01A-11R-2314-13	hsa-mir-596	0.0	0.0	N
TCGA-KL-8341-01A-11R-2314-13	hsa-mir-597	0.0	0.0	N
TCGA-KL-8341-01A-11R-2314-13	hsa-mir-598	255.0	58.905127	N
TCGA-KL-8341-01A-11R-2314-13	hsa-mir-599	0.0	0.0	N
TCGA-KL-8341-01A-11R-2314-13	hsa-mir-600	0.0	0.0	N
TCGA-KL-8341-01A-11R-2314-13	hsa-mir-601	0.0	0.0	N
TCGA-KL-8341-01A-11R-2314-13	hsa-mir-602	1.0	0.231	N
TCGA-KL-8341-01A-11R-2314-13	hsa-mir-603	0.0	0.0	N
TCGA-KL-8341-01A-11R-2314-13	hsa-mir-604	0.0	0.0	N
TCGA-KL-8341-01A-11R-2314-13	hsa-mir-605	1.0	0.231	N
TCGA-KL-8341-01A-11R-2314-13	hsa-mir-606	0.0	0.0	N
TCGA-KL-8341-01A-11R-2314-13	hsa-mir-607	1.0	0.231	N
TCGA-KL-8341-01A-11R-2314-13	hsa-mir-608	0.0	0.0	N
TCGA-KL-8341-01A-11R-2314-13	hsa-mir-609	0.0	0.0	N
TCGA-KL-8341-01A-11R-2314-13	hsa-mir-610	0.0	0.0	N
TCGA-KL-8341-01A-11R-2314-13	hsa-mir-611	0.0	0.0	N
TCGA-KL-8341-01A-11R-2314-13	hsa-mir-612	0.0	0.0	N
TCGA-KL-8341-01A-11R-2314-13	hsa-mir-613	0.0	0.0	N
TCGA-KL-8341-01A-11R-2314-13	hsa-mir-614	0.0	0.0	N
TCGA-KL-8341-01A-11R-2314-13	hsa-mir-615	17.0	3.927008	N
TCGA-KL-8341-01A-11R-2314-13	hsa-mir-616	65.0	15.015032	N
TCGA-KL-8341-01A-11R-2314-13	hsa-mir-617	0.0	0.0	N
TCGA-KL-8341-01A-11R-2314-13	hsa-mir-618	25.0	5.775012	N
TCGA-KL-8341-01A-11R-2314-13	hsa-mir-619	0.0	0.0	N
TCGA-KL-8341-01A-11R-2314-13	hsa-mir-620	0.0	0.0	N
TCGA-KL-8341-01A-11R-2314-13	hsa-mir-621	0.0	0.0	N
TCGA-KL-8341-01A-11R-2314-13	hsa-mir-622	0.0	0.0	N
TCGA-KL-8341-01A-11R-2314-13	hsa-mir-623	0.0	0.0	N
TCGA-KL-8341-01A-11R-2314-13	hsa-mir-624	5.0	1.155002	N
TCGA-KL-8341-01A-11R-2314-13	hsa-mir-625	311.0	71.841155	N
TCGA-KL-8341-01A-11R-2314-13	hsa-mir-626	0.0	0.0	N
TCGA-KL-8341-01A-11R-2314-13	hsa-mir-627	7.0	1.617003	N
TCGA-KL-8341-01A-11R-2314-13	hsa-mir-628	65.0	15.015032	N
TCGA-KL-8341-01A-11R-2314-13	hsa-mir-629	427.0	98.637213	N
TCGA-KL-8341-01A-11R-2314-13	hsa-mir-630	0.0	0.0	N
TCGA-KL-8341-01A-11R-2314-13	hsa-mir-631	0.0	0.0	N
TCGA-KL-8341-01A-11R-2314-13	hsa-mir-632	2.0	0.462001	N
TCGA-KL-8341-01A-11R-2314-13	hsa-mir-633	0.0	0.0	N
TCGA-KL-8341-01A-11R-2314-13	hsa-mir-634	0.0	0.0	N
TCGA-KL-8341-01A-11R-2314-13	hsa-mir-635	0.0	0.0	N
TCGA-KL-8341-01A-11R-2314-13	hsa-mir-636	0.0	0.0	N
TCGA-KL-8341-01A-11R-2314-13	hsa-mir-637	0.0	0.0	N
TCGA-KL-8341-01A-11R-2314-13	hsa-mir-638	0.0	0.0	N
TCGA-KL-8341-01A-11R-2314-13	hsa-mir-639	2.0	0.462001	N
TCGA-KL-8341-01A-11R-2314-13	hsa-mir-640	0.0	0.0	N
TCGA-KL-8341-01A-11R-2314-13	hsa-mir-641	0.0	0.0	N
TCGA-KL-8341-01A-11R-2314-13	hsa-mir-642a	2.0	0.462001	N
TCGA-KL-8341-01A-11R-2314-13	hsa-mir-642b	0.0	0.0	N
TCGA-KL-8341-01A-11R-2314-13	hsa-mir-643	3.0	0.693001	N
TCGA-KL-8341-01A-11R-2314-13	hsa-mir-644	0.0	0.0	N
TCGA-KL-8341-01A-11R-2314-13	hsa-mir-645	0.0	0.0	N
TCGA-KL-8341-01A-11R-2314-13	hsa-mir-646	0.0	0.0	N
TCGA-KL-8341-01A-11R-2314-13	hsa-mir-647	0.0	0.0	N
TCGA-KL-8341-01A-11R-2314-13	hsa-mir-648	0.0	0.0	N
TCGA-KL-8341-01A-11R-2314-13	hsa-mir-649	0.0	0.0	N
TCGA-KL-8341-01A-11R-2314-13	hsa-mir-650	0.0	0.0	N
TCGA-KL-8341-01A-11R-2314-13	hsa-mir-651	2.0	0.462001	N
TCGA-KL-8341-01A-11R-2314-13	hsa-mir-652	71.0	16.401035	N
TCGA-KL-8341-01A-11R-2314-13	hsa-mir-653	10.0	2.310005	N
TCGA-KL-8341-01A-11R-2314-13	hsa-mir-654	5.0	1.155002	N
TCGA-KL-8341-01A-11R-2314-13	hsa-mir-655	0.0	0.0	N
TCGA-KL-8341-01A-11R-2314-13	hsa-mir-656	0.0	0.0	N
TCGA-KL-8341-01A-11R-2314-13	hsa-mir-657	0.0	0.0	N
TCGA-KL-8341-01A-11R-2314-13	hsa-mir-658	1.0	0.231	N
TCGA-KL-8341-01A-11R-2314-13	hsa-mir-659	10.0	2.310005	N
TCGA-KL-8341-01A-11R-2314-13	hsa-mir-660	828.0	191.268412	N
TCGA-KL-8341-01A-11R-2314-13	hsa-mir-661	0.0	0.0	N
TCGA-KL-8341-01A-11R-2314-13	hsa-mir-662	0.0	0.0	N
TCGA-KL-8341-01A-11R-2314-13	hsa-mir-663	2.0	0.462001	N
TCGA-KL-8341-01A-11R-2314-13	hsa-mir-663b	0.0	0.0	N
TCGA-KL-8341-01A-11R-2314-13	hsa-mir-664	156.0	36.036078	N
TCGA-KL-8341-01A-11R-2314-13	hsa-mir-665	0.0	0.0	N
TCGA-KL-8341-01A-11R-2314-13	hsa-mir-668	0.0	0.0	N
TCGA-KL-8341-01A-11R-2314-13	hsa-mir-670	0.0	0.0	N
TCGA-KL-8341-01A-11R-2314-13	hsa-mir-671	87.0	20.097043	N
TCGA-KL-8341-01A-11R-2314-13	hsa-mir-675	35.0	8.085017	N
TCGA-KL-8341-01A-11R-2314-13	hsa-mir-676	6.0	1.386003	N
TCGA-KL-8341-01A-11R-2314-13	hsa-mir-7-1	77.0	17.787038	N
TCGA-KL-8341-01A-11R-2314-13	hsa-mir-7-2	0.0	0.0	N
TCGA-KL-8341-01A-11R-2314-13	hsa-mir-7-3	0.0	0.0	N
TCGA-KL-8341-01A-11R-2314-13	hsa-mir-708	60.0	13.86003	N
TCGA-KL-8341-01A-11R-2314-13	hsa-mir-711	0.0	0.0	N
TCGA-KL-8341-01A-11R-2314-13	hsa-mir-718	0.0	0.0	N
TCGA-KL-8341-01A-11R-2314-13	hsa-mir-720	0.0	0.0	N
TCGA-KL-8341-01A-11R-2314-13	hsa-mir-744	69.0	15.939034	N
TCGA-KL-8341-01A-11R-2314-13	hsa-mir-758	2.0	0.462001	N
TCGA-KL-8341-01A-11R-2314-13	hsa-mir-759	0.0	0.0	N
TCGA-KL-8341-01A-11R-2314-13	hsa-mir-760	5.0	1.155002	N
TCGA-KL-8341-01A-11R-2314-13	hsa-mir-761	0.0	0.0	N
TCGA-KL-8341-01A-11R-2314-13	hsa-mir-762	0.0	0.0	N
TCGA-KL-8341-01A-11R-2314-13	hsa-mir-764	0.0	0.0	N
TCGA-KL-8341-01A-11R-2314-13	hsa-mir-765	0.0	0.0	N
TCGA-KL-8341-01A-11R-2314-13	hsa-mir-766	15.0	3.465007	N
TCGA-KL-8341-01A-11R-2314-13	hsa-mir-767	1.0	0.231	N
TCGA-KL-8341-01A-11R-2314-13	hsa-mir-769	47.0	10.857023	N
TCGA-KL-8341-01A-11R-2314-13	hsa-mir-770	0.0	0.0	N
TCGA-KL-8341-01A-11R-2314-13	hsa-mir-802	1.0	0.231	N
TCGA-KL-8341-01A-11R-2314-13	hsa-mir-873	0.0	0.0	N
TCGA-KL-8341-01A-11R-2314-13	hsa-mir-874	1528.0	352.968761	N
TCGA-KL-8341-01A-11R-2314-13	hsa-mir-875	0.0	0.0	N
TCGA-KL-8341-01A-11R-2314-13	hsa-mir-876	0.0	0.0	N
TCGA-KL-8341-01A-11R-2314-13	hsa-mir-877	5.0	1.155002	N
TCGA-KL-8341-01A-11R-2314-13	hsa-mir-885	284.0	65.604141	N
TCGA-KL-8341-01A-11R-2314-13	hsa-mir-887	7.0	1.617003	N
TCGA-KL-8341-01A-11R-2314-13	hsa-mir-888	41.0	9.47102	N
TCGA-KL-8341-01A-11R-2314-13	hsa-mir-889	7.0	1.617003	N
TCGA-KL-8341-01A-11R-2314-13	hsa-mir-890	4.0	0.924002	N
TCGA-KL-8341-01A-11R-2314-13	hsa-mir-891a	9698.0	2240.242828	N
TCGA-KL-8341-01A-11R-2314-13	hsa-mir-891b	36.0	8.316018	N
TCGA-KL-8341-01A-11R-2314-13	hsa-mir-892a	74.0	17.094037	N
TCGA-KL-8341-01A-11R-2314-13	hsa-mir-892b	15.0	3.465007	N
TCGA-KL-8341-01A-11R-2314-13	hsa-mir-9-1	208.0	48.048104	N
TCGA-KL-8341-01A-11R-2314-13	hsa-mir-9-2	219.0	50.589109	N
TCGA-KL-8341-01A-11R-2314-13	hsa-mir-9-3	1.0	0.231	N
TCGA-KL-8341-01A-11R-2314-13	hsa-mir-920	0.0	0.0	N
TCGA-KL-8341-01A-11R-2314-13	hsa-mir-921	0.0	0.0	N
TCGA-KL-8341-01A-11R-2314-13	hsa-mir-922	0.0	0.0	N
TCGA-KL-8341-01A-11R-2314-13	hsa-mir-924	0.0	0.0	N
TCGA-KL-8341-01A-11R-2314-13	hsa-mir-92a-1	1565.0	361.515779	N
TCGA-KL-8341-01A-11R-2314-13	hsa-mir-92a-2	34512.0	7972.28918	N
TCGA-KL-8341-01A-11R-2314-13	hsa-mir-92b	317.0	73.227158	N
TCGA-KL-8341-01A-11R-2314-13	hsa-mir-93	15853.0	3662.050892	N
TCGA-KL-8341-01A-11R-2314-13	hsa-mir-933	0.0	0.0	N
TCGA-KL-8341-01A-11R-2314-13	hsa-mir-934	0.0	0.0	N
TCGA-KL-8341-01A-11R-2314-13	hsa-mir-935	4.0	0.924002	N
TCGA-KL-8341-01A-11R-2314-13	hsa-mir-936	0.0	0.0	N
TCGA-KL-8341-01A-11R-2314-13	hsa-mir-937	2.0	0.462001	N
TCGA-KL-8341-01A-11R-2314-13	hsa-mir-938	1.0	0.231	N
TCGA-KL-8341-01A-11R-2314-13	hsa-mir-939	2.0	0.462001	N
TCGA-KL-8341-01A-11R-2314-13	hsa-mir-940	3.0	0.693001	N
TCGA-KL-8341-01A-11R-2314-13	hsa-mir-941-1	0.0	0.0	N
TCGA-KL-8341-01A-11R-2314-13	hsa-mir-941-3	0.0	0.0	N
TCGA-KL-8341-01A-11R-2314-13	hsa-mir-941-4	0.0	0.0	N
TCGA-KL-8341-01A-11R-2314-13	hsa-mir-942	38.0	8.778019	N
TCGA-KL-8341-01A-11R-2314-13	hsa-mir-943	0.0	0.0	N
TCGA-KL-8341-01A-11R-2314-13	hsa-mir-944	0.0	0.0	N
TCGA-KL-8341-01A-11R-2314-13	hsa-mir-95	0.0	0.0	N
TCGA-KL-8341-01A-11R-2314-13	hsa-mir-96	199.0	45.969099	N
TCGA-KL-8341-01A-11R-2314-13	hsa-mir-98	87.0	20.097043	N
TCGA-KL-8341-01A-11R-2314-13	hsa-mir-99a	2618.0	604.759303	Y
TCGA-KL-8341-01A-11R-2314-13	hsa-mir-99b	66247.0	15303.089978	N
