# Supplementary material for: Dysfunctional miRNA-Mediated Regulation in Chromophobe Renal Cell Carcinoma
Source: PLoS One. 2016 Jun 3;11(6):e0156324. doi: 10.1371/journal.pone.0156324 (PMC4892590; doi:10.1371/journal.pone.0156324)
Supplement: S1 File — (ZIP) [file pone.0156324.s001.zip › S1_File miRNA expression profile downloaded from TCGA/case/bcgsc.ca__IlluminaHiSeq_miRNASeq__TCGA-KL-8342-01A-11R-2314-13__mirna_quantification.txt]

barcode	miRNA_ID	read_count	reads_per_million_miRNA_mapped	cross-mapped
TCGA-KL-8342-01A-11R-2314-13	hsa-let-7a-1	67674.0	9582.266478	N
TCGA-KL-8342-01A-11R-2314-13	hsa-let-7a-2	136818.0	19372.676877	N
TCGA-KL-8342-01A-11R-2314-13	hsa-let-7a-3	68293.0	9669.913476	N
TCGA-KL-8342-01A-11R-2314-13	hsa-let-7b	136477.0	19324.393151	N
TCGA-KL-8342-01A-11R-2314-13	hsa-let-7c	14058.0	1990.53554	N
TCGA-KL-8342-01A-11R-2314-13	hsa-let-7d	2356.0	333.596652	N
TCGA-KL-8342-01A-11R-2314-13	hsa-let-7e	10468.0	1482.21127	N
TCGA-KL-8342-01A-11R-2314-13	hsa-let-7f-1	97.0	13.734667	N
TCGA-KL-8342-01A-11R-2314-13	hsa-let-7f-2	72025.0	10198.344166	N
TCGA-KL-8342-01A-11R-2314-13	hsa-let-7g	5218.0	738.840123	N
TCGA-KL-8342-01A-11R-2314-13	hsa-let-7i	1655.0	234.338904	N
TCGA-KL-8342-01A-11R-2314-13	hsa-mir-1-1	0.0	0.0	N
TCGA-KL-8342-01A-11R-2314-13	hsa-mir-1-2	9.0	1.274351	N
TCGA-KL-8342-01A-11R-2314-13	hsa-mir-100	85619.0	12123.179856	Y
TCGA-KL-8342-01A-11R-2314-13	hsa-mir-101-1	210712.0	29835.661171	N
TCGA-KL-8342-01A-11R-2314-13	hsa-mir-101-2	423.0	59.894475	N
TCGA-KL-8342-01A-11R-2314-13	hsa-mir-103-1	61166.0	8660.769444	Y
TCGA-KL-8342-01A-11R-2314-13	hsa-mir-103-1-as	0.0	0.0	N
TCGA-KL-8342-01A-11R-2314-13	hsa-mir-103-2	20.0	2.83189	N
TCGA-KL-8342-01A-11R-2314-13	hsa-mir-103-2-as	0.0	0.0	N
TCGA-KL-8342-01A-11R-2314-13	hsa-mir-105-1	2.0	0.283189	N
TCGA-KL-8342-01A-11R-2314-13	hsa-mir-105-2	1.0	0.141595	N
TCGA-KL-8342-01A-11R-2314-13	hsa-mir-106a	32.0	4.531024	Y
TCGA-KL-8342-01A-11R-2314-13	hsa-mir-106b	1650.0	233.630932	N
TCGA-KL-8342-01A-11R-2314-13	hsa-mir-107	422.0	59.752881	Y
TCGA-KL-8342-01A-11R-2314-13	hsa-mir-10a	1370216.0	194015.055177	N
TCGA-KL-8342-01A-11R-2314-13	hsa-mir-10b	539089.0	76332.039679	N
TCGA-KL-8342-01A-11R-2314-13	hsa-mir-1178	0.0	0.0	N
TCGA-KL-8342-01A-11R-2314-13	hsa-mir-1179	1.0	0.141595	N
TCGA-KL-8342-01A-11R-2314-13	hsa-mir-1180	30.0	4.247835	N
TCGA-KL-8342-01A-11R-2314-13	hsa-mir-1181	0.0	0.0	N
TCGA-KL-8342-01A-11R-2314-13	hsa-mir-1182	0.0	0.0	N
TCGA-KL-8342-01A-11R-2314-13	hsa-mir-1183	0.0	0.0	N
TCGA-KL-8342-01A-11R-2314-13	hsa-mir-1184-1	0.0	0.0	N
TCGA-KL-8342-01A-11R-2314-13	hsa-mir-1184-2	0.0	0.0	N
TCGA-KL-8342-01A-11R-2314-13	hsa-mir-1184-3	0.0	0.0	N
TCGA-KL-8342-01A-11R-2314-13	hsa-mir-1185-1	0.0	0.0	N
TCGA-KL-8342-01A-11R-2314-13	hsa-mir-1185-2	0.0	0.0	N
TCGA-KL-8342-01A-11R-2314-13	hsa-mir-1193	0.0	0.0	N
TCGA-KL-8342-01A-11R-2314-13	hsa-mir-1197	0.0	0.0	N
TCGA-KL-8342-01A-11R-2314-13	hsa-mir-1200	0.0	0.0	N
TCGA-KL-8342-01A-11R-2314-13	hsa-mir-1202	0.0	0.0	N
TCGA-KL-8342-01A-11R-2314-13	hsa-mir-1203	0.0	0.0	N
TCGA-KL-8342-01A-11R-2314-13	hsa-mir-1204	0.0	0.0	N
TCGA-KL-8342-01A-11R-2314-13	hsa-mir-1205	0.0	0.0	N
TCGA-KL-8342-01A-11R-2314-13	hsa-mir-1206	0.0	0.0	N
TCGA-KL-8342-01A-11R-2314-13	hsa-mir-1207	0.0	0.0	N
TCGA-KL-8342-01A-11R-2314-13	hsa-mir-1208	0.0	0.0	N
TCGA-KL-8342-01A-11R-2314-13	hsa-mir-122	0.0	0.0	N
TCGA-KL-8342-01A-11R-2314-13	hsa-mir-1224	19.0	2.690296	N
TCGA-KL-8342-01A-11R-2314-13	hsa-mir-1225	0.0	0.0	N
TCGA-KL-8342-01A-11R-2314-13	hsa-mir-1226	5.0	0.707973	N
TCGA-KL-8342-01A-11R-2314-13	hsa-mir-1227	1.0	0.141595	N
TCGA-KL-8342-01A-11R-2314-13	hsa-mir-1228	0.0	0.0	N
TCGA-KL-8342-01A-11R-2314-13	hsa-mir-1229	1.0	0.141595	N
TCGA-KL-8342-01A-11R-2314-13	hsa-mir-1231	1.0	0.141595	N
TCGA-KL-8342-01A-11R-2314-13	hsa-mir-1233-1	0.0	0.0	N
TCGA-KL-8342-01A-11R-2314-13	hsa-mir-1233-2	0.0	0.0	N
TCGA-KL-8342-01A-11R-2314-13	hsa-mir-1234	0.0	0.0	N
TCGA-KL-8342-01A-11R-2314-13	hsa-mir-1236	0.0	0.0	N
TCGA-KL-8342-01A-11R-2314-13	hsa-mir-1237	0.0	0.0	N
TCGA-KL-8342-01A-11R-2314-13	hsa-mir-1238	0.0	0.0	N
TCGA-KL-8342-01A-11R-2314-13	hsa-mir-124-1	0.0	0.0	N
TCGA-KL-8342-01A-11R-2314-13	hsa-mir-124-2	0.0	0.0	N
TCGA-KL-8342-01A-11R-2314-13	hsa-mir-124-3	0.0	0.0	N
TCGA-KL-8342-01A-11R-2314-13	hsa-mir-1243	0.0	0.0	N
TCGA-KL-8342-01A-11R-2314-13	hsa-mir-1244-1	0.0	0.0	N
TCGA-KL-8342-01A-11R-2314-13	hsa-mir-1244-2	0.0	0.0	N
TCGA-KL-8342-01A-11R-2314-13	hsa-mir-1244-3	0.0	0.0	N
TCGA-KL-8342-01A-11R-2314-13	hsa-mir-1245	1.0	0.141595	N
TCGA-KL-8342-01A-11R-2314-13	hsa-mir-1246	0.0	0.0	N
TCGA-KL-8342-01A-11R-2314-13	hsa-mir-1247	3.0	0.424784	N
TCGA-KL-8342-01A-11R-2314-13	hsa-mir-1248	3.0	0.424784	N
TCGA-KL-8342-01A-11R-2314-13	hsa-mir-1249	10.0	1.415945	N
TCGA-KL-8342-01A-11R-2314-13	hsa-mir-1250	0.0	0.0	N
TCGA-KL-8342-01A-11R-2314-13	hsa-mir-1251	5.0	0.707973	N
TCGA-KL-8342-01A-11R-2314-13	hsa-mir-1252	0.0	0.0	N
TCGA-KL-8342-01A-11R-2314-13	hsa-mir-1253	0.0	0.0	N
TCGA-KL-8342-01A-11R-2314-13	hsa-mir-1254	2.0	0.283189	N
TCGA-KL-8342-01A-11R-2314-13	hsa-mir-1255a	1.0	0.141595	N
TCGA-KL-8342-01A-11R-2314-13	hsa-mir-1255b-1	0.0	0.0	N
TCGA-KL-8342-01A-11R-2314-13	hsa-mir-1255b-2	0.0	0.0	N
TCGA-KL-8342-01A-11R-2314-13	hsa-mir-1256	0.0	0.0	N
TCGA-KL-8342-01A-11R-2314-13	hsa-mir-1257	0.0	0.0	N
TCGA-KL-8342-01A-11R-2314-13	hsa-mir-1258	3.0	0.424784	N
TCGA-KL-8342-01A-11R-2314-13	hsa-mir-125a	7792.0	1103.304377	N
TCGA-KL-8342-01A-11R-2314-13	hsa-mir-125b-1	14489.0	2051.562771	N
TCGA-KL-8342-01A-11R-2314-13	hsa-mir-125b-2	316.0	44.743863	N
TCGA-KL-8342-01A-11R-2314-13	hsa-mir-126	20714.0	2932.98856	N
TCGA-KL-8342-01A-11R-2314-13	hsa-mir-1260	0.0	0.0	N
TCGA-KL-8342-01A-11R-2314-13	hsa-mir-1260b	1.0	0.141595	N
TCGA-KL-8342-01A-11R-2314-13	hsa-mir-1261	0.0	0.0	N
TCGA-KL-8342-01A-11R-2314-13	hsa-mir-1262	13.0	1.840729	N
TCGA-KL-8342-01A-11R-2314-13	hsa-mir-1263	0.0	0.0	N
TCGA-KL-8342-01A-11R-2314-13	hsa-mir-1264	0.0	0.0	N
TCGA-KL-8342-01A-11R-2314-13	hsa-mir-1265	0.0	0.0	N
TCGA-KL-8342-01A-11R-2314-13	hsa-mir-1266	18.0	2.548701	N
TCGA-KL-8342-01A-11R-2314-13	hsa-mir-1267	0.0	0.0	N
TCGA-KL-8342-01A-11R-2314-13	hsa-mir-1268	0.0	0.0	N
TCGA-KL-8342-01A-11R-2314-13	hsa-mir-1269	0.0	0.0	N
TCGA-KL-8342-01A-11R-2314-13	hsa-mir-127	506.0	71.646819	N
TCGA-KL-8342-01A-11R-2314-13	hsa-mir-1270-1	2.0	0.283189	N
TCGA-KL-8342-01A-11R-2314-13	hsa-mir-1270-2	4.0	0.566378	N
TCGA-KL-8342-01A-11R-2314-13	hsa-mir-1271	7.0	0.991162	N
TCGA-KL-8342-01A-11R-2314-13	hsa-mir-1272	0.0	0.0	N
TCGA-KL-8342-01A-11R-2314-13	hsa-mir-1273	0.0	0.0	N
TCGA-KL-8342-01A-11R-2314-13	hsa-mir-1273c	0.0	0.0	N
TCGA-KL-8342-01A-11R-2314-13	hsa-mir-1273d	0.0	0.0	N
TCGA-KL-8342-01A-11R-2314-13	hsa-mir-1274a	0.0	0.0	N
TCGA-KL-8342-01A-11R-2314-13	hsa-mir-1274b	30.0	4.247835	N
TCGA-KL-8342-01A-11R-2314-13	hsa-mir-1275	0.0	0.0	N
TCGA-KL-8342-01A-11R-2314-13	hsa-mir-1276	0.0	0.0	N
TCGA-KL-8342-01A-11R-2314-13	hsa-mir-1277	0.0	0.0	N
TCGA-KL-8342-01A-11R-2314-13	hsa-mir-1278	0.0	0.0	N
TCGA-KL-8342-01A-11R-2314-13	hsa-mir-1279	0.0	0.0	N
TCGA-KL-8342-01A-11R-2314-13	hsa-mir-128-1	349.0	49.416482	N
TCGA-KL-8342-01A-11R-2314-13	hsa-mir-128-2	242.0	34.26587	N
TCGA-KL-8342-01A-11R-2314-13	hsa-mir-1280	0.0	0.0	N
TCGA-KL-8342-01A-11R-2314-13	hsa-mir-1281	0.0	0.0	N
TCGA-KL-8342-01A-11R-2314-13	hsa-mir-1282	0.0	0.0	N
TCGA-KL-8342-01A-11R-2314-13	hsa-mir-1283-1	0.0	0.0	N
TCGA-KL-8342-01A-11R-2314-13	hsa-mir-1283-2	0.0	0.0	N
TCGA-KL-8342-01A-11R-2314-13	hsa-mir-1284	0.0	0.0	N
TCGA-KL-8342-01A-11R-2314-13	hsa-mir-1285-1	0.0	0.0	N
TCGA-KL-8342-01A-11R-2314-13	hsa-mir-1285-2	0.0	0.0	N
TCGA-KL-8342-01A-11R-2314-13	hsa-mir-1286	0.0	0.0	N
TCGA-KL-8342-01A-11R-2314-13	hsa-mir-1287	28.0	3.964646	N
TCGA-KL-8342-01A-11R-2314-13	hsa-mir-1288	2.0	0.283189	N
TCGA-KL-8342-01A-11R-2314-13	hsa-mir-1289-1	0.0	0.0	N
TCGA-KL-8342-01A-11R-2314-13	hsa-mir-1289-2	0.0	0.0	N
TCGA-KL-8342-01A-11R-2314-13	hsa-mir-129-1	6.0	0.849567	N
TCGA-KL-8342-01A-11R-2314-13	hsa-mir-129-2	6.0	0.849567	N
TCGA-KL-8342-01A-11R-2314-13	hsa-mir-1290	0.0	0.0	N
TCGA-KL-8342-01A-11R-2314-13	hsa-mir-1291	1.0	0.141595	N
TCGA-KL-8342-01A-11R-2314-13	hsa-mir-1292	0.0	0.0	N
TCGA-KL-8342-01A-11R-2314-13	hsa-mir-1293	1.0	0.141595	N
TCGA-KL-8342-01A-11R-2314-13	hsa-mir-1294	1.0	0.141595	N
TCGA-KL-8342-01A-11R-2314-13	hsa-mir-1295	0.0	0.0	N
TCGA-KL-8342-01A-11R-2314-13	hsa-mir-1296	11.0	1.55754	N
TCGA-KL-8342-01A-11R-2314-13	hsa-mir-1297	0.0	0.0	N
TCGA-KL-8342-01A-11R-2314-13	hsa-mir-1298	0.0	0.0	N
TCGA-KL-8342-01A-11R-2314-13	hsa-mir-1299	0.0	0.0	N
TCGA-KL-8342-01A-11R-2314-13	hsa-mir-1301	18.0	2.548701	N
TCGA-KL-8342-01A-11R-2314-13	hsa-mir-1302-1	0.0	0.0	N
TCGA-KL-8342-01A-11R-2314-13	hsa-mir-1302-10	0.0	0.0	N
TCGA-KL-8342-01A-11R-2314-13	hsa-mir-1302-11	0.0	0.0	N
TCGA-KL-8342-01A-11R-2314-13	hsa-mir-1302-2	0.0	0.0	N
TCGA-KL-8342-01A-11R-2314-13	hsa-mir-1302-3	0.0	0.0	N
TCGA-KL-8342-01A-11R-2314-13	hsa-mir-1302-4	0.0	0.0	N
TCGA-KL-8342-01A-11R-2314-13	hsa-mir-1302-5	0.0	0.0	N
TCGA-KL-8342-01A-11R-2314-13	hsa-mir-1302-6	0.0	0.0	N
TCGA-KL-8342-01A-11R-2314-13	hsa-mir-1302-7	0.0	0.0	N
TCGA-KL-8342-01A-11R-2314-13	hsa-mir-1302-8	0.0	0.0	N
TCGA-KL-8342-01A-11R-2314-13	hsa-mir-1302-9	0.0	0.0	N
TCGA-KL-8342-01A-11R-2314-13	hsa-mir-1303	0.0	0.0	N
TCGA-KL-8342-01A-11R-2314-13	hsa-mir-1304	5.0	0.707973	N
TCGA-KL-8342-01A-11R-2314-13	hsa-mir-1305	0.0	0.0	N
TCGA-KL-8342-01A-11R-2314-13	hsa-mir-1306	11.0	1.55754	N
TCGA-KL-8342-01A-11R-2314-13	hsa-mir-1307	3828.0	542.023762	N
TCGA-KL-8342-01A-11R-2314-13	hsa-mir-130a	57.0	8.070887	N
TCGA-KL-8342-01A-11R-2314-13	hsa-mir-130b	21.0	2.973485	N
TCGA-KL-8342-01A-11R-2314-13	hsa-mir-132	519.0	73.487548	N
TCGA-KL-8342-01A-11R-2314-13	hsa-mir-1321	0.0	0.0	N
TCGA-KL-8342-01A-11R-2314-13	hsa-mir-1322	0.0	0.0	N
TCGA-KL-8342-01A-11R-2314-13	hsa-mir-1323	0.0	0.0	N
TCGA-KL-8342-01A-11R-2314-13	hsa-mir-1324	0.0	0.0	N
TCGA-KL-8342-01A-11R-2314-13	hsa-mir-133a-1	4.0	0.566378	N
TCGA-KL-8342-01A-11R-2314-13	hsa-mir-133a-2	0.0	0.0	N
TCGA-KL-8342-01A-11R-2314-13	hsa-mir-133b	0.0	0.0	N
TCGA-KL-8342-01A-11R-2314-13	hsa-mir-134	110.0	15.575395	N
TCGA-KL-8342-01A-11R-2314-13	hsa-mir-135a-1	57.0	8.070887	N
TCGA-KL-8342-01A-11R-2314-13	hsa-mir-135a-2	7.0	0.991162	N
TCGA-KL-8342-01A-11R-2314-13	hsa-mir-135b	0.0	0.0	N
TCGA-KL-8342-01A-11R-2314-13	hsa-mir-136	20.0	2.83189	N
TCGA-KL-8342-01A-11R-2314-13	hsa-mir-137	0.0	0.0	N
TCGA-KL-8342-01A-11R-2314-13	hsa-mir-138-1	0.0	0.0	N
TCGA-KL-8342-01A-11R-2314-13	hsa-mir-138-2	1.0	0.141595	N
TCGA-KL-8342-01A-11R-2314-13	hsa-mir-139	1174.0	166.231948	N
TCGA-KL-8342-01A-11R-2314-13	hsa-mir-140	8073.0	1143.092432	N
TCGA-KL-8342-01A-11R-2314-13	hsa-mir-141	14565.0	2062.323954	N
TCGA-KL-8342-01A-11R-2314-13	hsa-mir-142	3069.0	434.553533	N
TCGA-KL-8342-01A-11R-2314-13	hsa-mir-143	226405.0	32057.703725	N
TCGA-KL-8342-01A-11R-2314-13	hsa-mir-144	2383.0	337.419704	N
TCGA-KL-8342-01A-11R-2314-13	hsa-mir-145	2014.0	285.171331	N
TCGA-KL-8342-01A-11R-2314-13	hsa-mir-1468	197.0	27.894117	N
TCGA-KL-8342-01A-11R-2314-13	hsa-mir-1469	0.0	0.0	N
TCGA-KL-8342-01A-11R-2314-13	hsa-mir-146a	159.0	22.513526	N
TCGA-KL-8342-01A-11R-2314-13	hsa-mir-146b	574.0	81.275245	N
TCGA-KL-8342-01A-11R-2314-13	hsa-mir-147	0.0	0.0	N
TCGA-KL-8342-01A-11R-2314-13	hsa-mir-1470	0.0	0.0	N
TCGA-KL-8342-01A-11R-2314-13	hsa-mir-1471	0.0	0.0	N
TCGA-KL-8342-01A-11R-2314-13	hsa-mir-147b	0.0	0.0	N
TCGA-KL-8342-01A-11R-2314-13	hsa-mir-148a	83179.0	11777.689265	N
TCGA-KL-8342-01A-11R-2314-13	hsa-mir-148b	565.0	80.000895	N
TCGA-KL-8342-01A-11R-2314-13	hsa-mir-149	10.0	1.415945	N
TCGA-KL-8342-01A-11R-2314-13	hsa-mir-150	2144.0	303.578617	N
TCGA-KL-8342-01A-11R-2314-13	hsa-mir-151	16084.0	2277.406006	N
TCGA-KL-8342-01A-11R-2314-13	hsa-mir-152	474.0	67.115795	N
TCGA-KL-8342-01A-11R-2314-13	hsa-mir-153-1	0.0	0.0	N
TCGA-KL-8342-01A-11R-2314-13	hsa-mir-153-2	60.0	8.49567	N
TCGA-KL-8342-01A-11R-2314-13	hsa-mir-1537	2.0	0.283189	N
TCGA-KL-8342-01A-11R-2314-13	hsa-mir-1538	0.0	0.0	N
TCGA-KL-8342-01A-11R-2314-13	hsa-mir-1539	0.0	0.0	N
TCGA-KL-8342-01A-11R-2314-13	hsa-mir-154	5.0	0.707973	N
TCGA-KL-8342-01A-11R-2314-13	hsa-mir-155	393.0	55.64664	N
TCGA-KL-8342-01A-11R-2314-13	hsa-mir-15a	1036.0	146.691906	N
TCGA-KL-8342-01A-11R-2314-13	hsa-mir-15b	2324.0	329.065628	N
TCGA-KL-8342-01A-11R-2314-13	hsa-mir-16-1	1843.0	260.958671	N
TCGA-KL-8342-01A-11R-2314-13	hsa-mir-16-2	23.0	3.256674	N
TCGA-KL-8342-01A-11R-2314-13	hsa-mir-17	2965.0	419.827705	Y
TCGA-KL-8342-01A-11R-2314-13	hsa-mir-181a-1	9356.0	1324.758181	N
TCGA-KL-8342-01A-11R-2314-13	hsa-mir-181a-2	4798.0	679.370431	N
TCGA-KL-8342-01A-11R-2314-13	hsa-mir-181b-1	1496.0	211.825378	N
TCGA-KL-8342-01A-11R-2314-13	hsa-mir-181b-2	13.0	1.840729	N
TCGA-KL-8342-01A-11R-2314-13	hsa-mir-181c	208.0	29.451657	N
TCGA-KL-8342-01A-11R-2314-13	hsa-mir-181d	52.0	7.362914	N
TCGA-KL-8342-01A-11R-2314-13	hsa-mir-182	73950.0	10470.913586	N
TCGA-KL-8342-01A-11R-2314-13	hsa-mir-1825	0.0	0.0	N
TCGA-KL-8342-01A-11R-2314-13	hsa-mir-1827	0.0	0.0	N
TCGA-KL-8342-01A-11R-2314-13	hsa-mir-183	18596.0	2633.0914	N
TCGA-KL-8342-01A-11R-2314-13	hsa-mir-184	3.0	0.424784	N
TCGA-KL-8342-01A-11R-2314-13	hsa-mir-185	727.0	102.939205	N
TCGA-KL-8342-01A-11R-2314-13	hsa-mir-186	467.0	66.124633	N
TCGA-KL-8342-01A-11R-2314-13	hsa-mir-187	1100.0	155.753955	N
TCGA-KL-8342-01A-11R-2314-13	hsa-mir-188	9.0	1.274351	N
TCGA-KL-8342-01A-11R-2314-13	hsa-mir-18a	17.0	2.407107	N
TCGA-KL-8342-01A-11R-2314-13	hsa-mir-18b	1.0	0.141595	N
TCGA-KL-8342-01A-11R-2314-13	hsa-mir-190	19.0	2.690296	N
TCGA-KL-8342-01A-11R-2314-13	hsa-mir-1908	0.0	0.0	N
TCGA-KL-8342-01A-11R-2314-13	hsa-mir-1909	0.0	0.0	N
TCGA-KL-8342-01A-11R-2314-13	hsa-mir-190b	0.0	0.0	N
TCGA-KL-8342-01A-11R-2314-13	hsa-mir-191	2767.0	391.791993	N
TCGA-KL-8342-01A-11R-2314-13	hsa-mir-1910	0.0	0.0	N
TCGA-KL-8342-01A-11R-2314-13	hsa-mir-1911	0.0	0.0	N
TCGA-KL-8342-01A-11R-2314-13	hsa-mir-1912	0.0	0.0	N
TCGA-KL-8342-01A-11R-2314-13	hsa-mir-1913	0.0	0.0	N
TCGA-KL-8342-01A-11R-2314-13	hsa-mir-1914	0.0	0.0	N
TCGA-KL-8342-01A-11R-2314-13	hsa-mir-1915	0.0	0.0	N
TCGA-KL-8342-01A-11R-2314-13	hsa-mir-192	3626.0	513.421672	Y
TCGA-KL-8342-01A-11R-2314-13	hsa-mir-193a	1040.0	147.258284	N
TCGA-KL-8342-01A-11R-2314-13	hsa-mir-193b	122.0	17.27453	N
TCGA-KL-8342-01A-11R-2314-13	hsa-mir-194-1	886.0	125.452731	N
TCGA-KL-8342-01A-11R-2314-13	hsa-mir-194-2	910.0	128.850999	N
TCGA-KL-8342-01A-11R-2314-13	hsa-mir-195	48.0	6.796536	N
TCGA-KL-8342-01A-11R-2314-13	hsa-mir-196a-1	262.0	37.09776	N
TCGA-KL-8342-01A-11R-2314-13	hsa-mir-196a-2	15.0	2.123918	N
TCGA-KL-8342-01A-11R-2314-13	hsa-mir-196b	214.0	30.301224	N
TCGA-KL-8342-01A-11R-2314-13	hsa-mir-197	511.0	72.354792	N
TCGA-KL-8342-01A-11R-2314-13	hsa-mir-1972-1	0.0	0.0	N
TCGA-KL-8342-01A-11R-2314-13	hsa-mir-1972-2	0.0	0.0	N
TCGA-KL-8342-01A-11R-2314-13	hsa-mir-1973	0.0	0.0	N
TCGA-KL-8342-01A-11R-2314-13	hsa-mir-1976	25.0	3.539863	N
TCGA-KL-8342-01A-11R-2314-13	hsa-mir-198	0.0	0.0	N
TCGA-KL-8342-01A-11R-2314-13	hsa-mir-199a-1	556.0	78.726544	Y
TCGA-KL-8342-01A-11R-2314-13	hsa-mir-199a-2	983.0	139.187398	Y
TCGA-KL-8342-01A-11R-2314-13	hsa-mir-199b	1162.0	164.532814	Y
TCGA-KL-8342-01A-11R-2314-13	hsa-mir-19a	43.0	6.088564	N
TCGA-KL-8342-01A-11R-2314-13	hsa-mir-19b-1	24.0	3.398268	N
TCGA-KL-8342-01A-11R-2314-13	hsa-mir-19b-2	210.0	29.734846	N
TCGA-KL-8342-01A-11R-2314-13	hsa-mir-200a	3899.0	552.076972	N
TCGA-KL-8342-01A-11R-2314-13	hsa-mir-200b	4664.0	660.396768	N
TCGA-KL-8342-01A-11R-2314-13	hsa-mir-200c	45669.0	6466.479413	N
TCGA-KL-8342-01A-11R-2314-13	hsa-mir-202	1.0	0.141595	N
TCGA-KL-8342-01A-11R-2314-13	hsa-mir-203	11597.0	1642.071465	N
TCGA-KL-8342-01A-11R-2314-13	hsa-mir-204	204.0	28.885279	N
TCGA-KL-8342-01A-11R-2314-13	hsa-mir-205	5.0	0.707973	N
TCGA-KL-8342-01A-11R-2314-13	hsa-mir-2052	0.0	0.0	N
TCGA-KL-8342-01A-11R-2314-13	hsa-mir-2053	0.0	0.0	N
TCGA-KL-8342-01A-11R-2314-13	hsa-mir-2054	0.0	0.0	N
TCGA-KL-8342-01A-11R-2314-13	hsa-mir-206	0.0	0.0	N
TCGA-KL-8342-01A-11R-2314-13	hsa-mir-208a	0.0	0.0	N
TCGA-KL-8342-01A-11R-2314-13	hsa-mir-208b	0.0	0.0	N
TCGA-KL-8342-01A-11R-2314-13	hsa-mir-20a	1440.0	203.896086	N
TCGA-KL-8342-01A-11R-2314-13	hsa-mir-20b	82.0	11.610749	N
TCGA-KL-8342-01A-11R-2314-13	hsa-mir-21	473862.0	67096.254953	N
TCGA-KL-8342-01A-11R-2314-13	hsa-mir-210	614.0	86.939026	N
TCGA-KL-8342-01A-11R-2314-13	hsa-mir-211	6.0	0.849567	N
TCGA-KL-8342-01A-11R-2314-13	hsa-mir-2110	8.0	1.132756	N
TCGA-KL-8342-01A-11R-2314-13	hsa-mir-2113	0.0	0.0	N
TCGA-KL-8342-01A-11R-2314-13	hsa-mir-2114	0.0	0.0	N
TCGA-KL-8342-01A-11R-2314-13	hsa-mir-2115	0.0	0.0	N
TCGA-KL-8342-01A-11R-2314-13	hsa-mir-2116	0.0	0.0	N
TCGA-KL-8342-01A-11R-2314-13	hsa-mir-2117	0.0	0.0	N
TCGA-KL-8342-01A-11R-2314-13	hsa-mir-212	26.0	3.681457	N
TCGA-KL-8342-01A-11R-2314-13	hsa-mir-214	8.0	1.132756	N
TCGA-KL-8342-01A-11R-2314-13	hsa-mir-215	34.0	4.814213	Y
TCGA-KL-8342-01A-11R-2314-13	hsa-mir-216a	1.0	0.141595	N
TCGA-KL-8342-01A-11R-2314-13	hsa-mir-216b	2.0	0.283189	N
TCGA-KL-8342-01A-11R-2314-13	hsa-mir-217	131.0	18.54888	N
TCGA-KL-8342-01A-11R-2314-13	hsa-mir-218-1	0.0	0.0	N
TCGA-KL-8342-01A-11R-2314-13	hsa-mir-218-2	59.0	8.354076	N
TCGA-KL-8342-01A-11R-2314-13	hsa-mir-219-1	2.0	0.283189	N
TCGA-KL-8342-01A-11R-2314-13	hsa-mir-219-2	0.0	0.0	N
TCGA-KL-8342-01A-11R-2314-13	hsa-mir-22	1257770.0	178093.319557	N
TCGA-KL-8342-01A-11R-2314-13	hsa-mir-221	13227.0	1872.870507	N
TCGA-KL-8342-01A-11R-2314-13	hsa-mir-222	1962.0	277.808417	N
TCGA-KL-8342-01A-11R-2314-13	hsa-mir-223	271.0	38.372111	N
TCGA-KL-8342-01A-11R-2314-13	hsa-mir-224	70.0	9.911615	N
TCGA-KL-8342-01A-11R-2314-13	hsa-mir-2276	0.0	0.0	N
TCGA-KL-8342-01A-11R-2314-13	hsa-mir-2277	0.0	0.0	N
TCGA-KL-8342-01A-11R-2314-13	hsa-mir-2278	0.0	0.0	N
TCGA-KL-8342-01A-11R-2314-13	hsa-mir-2355	129.0	18.265691	N
TCGA-KL-8342-01A-11R-2314-13	hsa-mir-23a	12334.0	1746.426615	Y
TCGA-KL-8342-01A-11R-2314-13	hsa-mir-23b	4289.0	607.298829	Y
TCGA-KL-8342-01A-11R-2314-13	hsa-mir-23c	2.0	0.283189	N
TCGA-KL-8342-01A-11R-2314-13	hsa-mir-24-1	40.0	5.66378	N
TCGA-KL-8342-01A-11R-2314-13	hsa-mir-24-2	3316.0	469.527376	N
TCGA-KL-8342-01A-11R-2314-13	hsa-mir-25	26354.0	3731.581564	N
TCGA-KL-8342-01A-11R-2314-13	hsa-mir-26a-1	3.0	0.424784	N
TCGA-KL-8342-01A-11R-2314-13	hsa-mir-26a-2	16016.0	2267.777579	N
TCGA-KL-8342-01A-11R-2314-13	hsa-mir-26b	1383.0	195.825199	N
TCGA-KL-8342-01A-11R-2314-13	hsa-mir-27a	3572.0	505.775569	Y
TCGA-KL-8342-01A-11R-2314-13	hsa-mir-27b	4832.0	684.184644	Y
TCGA-KL-8342-01A-11R-2314-13	hsa-mir-28	13630.0	1929.933092	N
TCGA-KL-8342-01A-11R-2314-13	hsa-mir-2861	0.0	0.0	N
TCGA-KL-8342-01A-11R-2314-13	hsa-mir-2909	0.0	0.0	N
TCGA-KL-8342-01A-11R-2314-13	hsa-mir-296	0.0	0.0	N
TCGA-KL-8342-01A-11R-2314-13	hsa-mir-297	0.0	0.0	N
TCGA-KL-8342-01A-11R-2314-13	hsa-mir-298	0.0	0.0	N
TCGA-KL-8342-01A-11R-2314-13	hsa-mir-299	0.0	0.0	N
TCGA-KL-8342-01A-11R-2314-13	hsa-mir-29a	77838.0	11021.433019	N
TCGA-KL-8342-01A-11R-2314-13	hsa-mir-29b-1	1895.0	268.321585	N
TCGA-KL-8342-01A-11R-2314-13	hsa-mir-29b-2	1979.0	280.215524	Y
TCGA-KL-8342-01A-11R-2314-13	hsa-mir-29c	18729.0	2651.923469	Y
TCGA-KL-8342-01A-11R-2314-13	hsa-mir-300	0.0	0.0	N
TCGA-KL-8342-01A-11R-2314-13	hsa-mir-301a	9.0	1.274351	N
TCGA-KL-8342-01A-11R-2314-13	hsa-mir-301b	0.0	0.0	N
TCGA-KL-8342-01A-11R-2314-13	hsa-mir-302a	0.0	0.0	N
TCGA-KL-8342-01A-11R-2314-13	hsa-mir-302b	0.0	0.0	N
TCGA-KL-8342-01A-11R-2314-13	hsa-mir-302c	0.0	0.0	N
TCGA-KL-8342-01A-11R-2314-13	hsa-mir-302d	0.0	0.0	N
TCGA-KL-8342-01A-11R-2314-13	hsa-mir-302e	0.0	0.0	N
TCGA-KL-8342-01A-11R-2314-13	hsa-mir-302f	0.0	0.0	N
TCGA-KL-8342-01A-11R-2314-13	hsa-mir-3065	25.0	3.539863	N
TCGA-KL-8342-01A-11R-2314-13	hsa-mir-3074	36.0	5.097402	N
TCGA-KL-8342-01A-11R-2314-13	hsa-mir-30a	861978.0	122051.347548	Y
TCGA-KL-8342-01A-11R-2314-13	hsa-mir-30b	4128.0	584.502113	Y
TCGA-KL-8342-01A-11R-2314-13	hsa-mir-30c-1	13.0	1.840729	N
TCGA-KL-8342-01A-11R-2314-13	hsa-mir-30c-2	6764.0	957.745226	Y
TCGA-KL-8342-01A-11R-2314-13	hsa-mir-30d	135781.0	19225.843376	N
TCGA-KL-8342-01A-11R-2314-13	hsa-mir-30e	170152.0	24092.58808	Y
TCGA-KL-8342-01A-11R-2314-13	hsa-mir-31	356.0	50.407643	N
TCGA-KL-8342-01A-11R-2314-13	hsa-mir-3115	0.0	0.0	N
TCGA-KL-8342-01A-11R-2314-13	hsa-mir-3116-1	0.0	0.0	N
TCGA-KL-8342-01A-11R-2314-13	hsa-mir-3116-2	0.0	0.0	N
TCGA-KL-8342-01A-11R-2314-13	hsa-mir-3117	1.0	0.141595	N
TCGA-KL-8342-01A-11R-2314-13	hsa-mir-3118-1	0.0	0.0	N
TCGA-KL-8342-01A-11R-2314-13	hsa-mir-3118-2	0.0	0.0	N
TCGA-KL-8342-01A-11R-2314-13	hsa-mir-3118-3	0.0	0.0	N
TCGA-KL-8342-01A-11R-2314-13	hsa-mir-3118-4	0.0	0.0	N
TCGA-KL-8342-01A-11R-2314-13	hsa-mir-3118-5	0.0	0.0	N
TCGA-KL-8342-01A-11R-2314-13	hsa-mir-3118-6	0.0	0.0	N
TCGA-KL-8342-01A-11R-2314-13	hsa-mir-3119-1	0.0	0.0	N
TCGA-KL-8342-01A-11R-2314-13	hsa-mir-3119-2	0.0	0.0	N
TCGA-KL-8342-01A-11R-2314-13	hsa-mir-3120	0.0	0.0	N
TCGA-KL-8342-01A-11R-2314-13	hsa-mir-3121	0.0	0.0	N
TCGA-KL-8342-01A-11R-2314-13	hsa-mir-3122	0.0	0.0	N
TCGA-KL-8342-01A-11R-2314-13	hsa-mir-3123	0.0	0.0	N
TCGA-KL-8342-01A-11R-2314-13	hsa-mir-3124	0.0	0.0	N
TCGA-KL-8342-01A-11R-2314-13	hsa-mir-3125	0.0	0.0	N
TCGA-KL-8342-01A-11R-2314-13	hsa-mir-3126	0.0	0.0	N
TCGA-KL-8342-01A-11R-2314-13	hsa-mir-3127	6.0	0.849567	N
TCGA-KL-8342-01A-11R-2314-13	hsa-mir-3128	0.0	0.0	N
TCGA-KL-8342-01A-11R-2314-13	hsa-mir-3129	0.0	0.0	N
TCGA-KL-8342-01A-11R-2314-13	hsa-mir-3130-1	13.0	1.840729	N
TCGA-KL-8342-01A-11R-2314-13	hsa-mir-3130-2	0.0	0.0	N
TCGA-KL-8342-01A-11R-2314-13	hsa-mir-3131	0.0	0.0	N
TCGA-KL-8342-01A-11R-2314-13	hsa-mir-3132	0.0	0.0	N
TCGA-KL-8342-01A-11R-2314-13	hsa-mir-3133	0.0	0.0	N
TCGA-KL-8342-01A-11R-2314-13	hsa-mir-3134	0.0	0.0	N
TCGA-KL-8342-01A-11R-2314-13	hsa-mir-3135	0.0	0.0	N
TCGA-KL-8342-01A-11R-2314-13	hsa-mir-3136	0.0	0.0	N
TCGA-KL-8342-01A-11R-2314-13	hsa-mir-3137	0.0	0.0	N
TCGA-KL-8342-01A-11R-2314-13	hsa-mir-3138	0.0	0.0	N
TCGA-KL-8342-01A-11R-2314-13	hsa-mir-3139	0.0	0.0	N
TCGA-KL-8342-01A-11R-2314-13	hsa-mir-3140	0.0	0.0	N
TCGA-KL-8342-01A-11R-2314-13	hsa-mir-3141	0.0	0.0	N
TCGA-KL-8342-01A-11R-2314-13	hsa-mir-3142	0.0	0.0	N
TCGA-KL-8342-01A-11R-2314-13	hsa-mir-3143	0.0	0.0	N
TCGA-KL-8342-01A-11R-2314-13	hsa-mir-3144	35.0	4.955808	N
TCGA-KL-8342-01A-11R-2314-13	hsa-mir-3145	0.0	0.0	N
TCGA-KL-8342-01A-11R-2314-13	hsa-mir-3146	0.0	0.0	N
TCGA-KL-8342-01A-11R-2314-13	hsa-mir-3147	0.0	0.0	N
TCGA-KL-8342-01A-11R-2314-13	hsa-mir-3148	0.0	0.0	N
TCGA-KL-8342-01A-11R-2314-13	hsa-mir-3149	0.0	0.0	N
TCGA-KL-8342-01A-11R-2314-13	hsa-mir-3150	0.0	0.0	N
TCGA-KL-8342-01A-11R-2314-13	hsa-mir-3150b	0.0	0.0	N
TCGA-KL-8342-01A-11R-2314-13	hsa-mir-3151	0.0	0.0	N
TCGA-KL-8342-01A-11R-2314-13	hsa-mir-3152	1.0	0.141595	N
TCGA-KL-8342-01A-11R-2314-13	hsa-mir-3153	0.0	0.0	N
TCGA-KL-8342-01A-11R-2314-13	hsa-mir-3154	0.0	0.0	N
TCGA-KL-8342-01A-11R-2314-13	hsa-mir-3155	1.0	0.141595	N
TCGA-KL-8342-01A-11R-2314-13	hsa-mir-3156-1	0.0	0.0	N
TCGA-KL-8342-01A-11R-2314-13	hsa-mir-3156-2	0.0	0.0	N
TCGA-KL-8342-01A-11R-2314-13	hsa-mir-3156-3	0.0	0.0	N
TCGA-KL-8342-01A-11R-2314-13	hsa-mir-3157	1.0	0.141595	N
TCGA-KL-8342-01A-11R-2314-13	hsa-mir-3158-1	0.0	0.0	N
TCGA-KL-8342-01A-11R-2314-13	hsa-mir-3158-2	0.0	0.0	N
TCGA-KL-8342-01A-11R-2314-13	hsa-mir-3159	0.0	0.0	N
TCGA-KL-8342-01A-11R-2314-13	hsa-mir-3160-1	0.0	0.0	N
TCGA-KL-8342-01A-11R-2314-13	hsa-mir-3160-2	0.0	0.0	N
TCGA-KL-8342-01A-11R-2314-13	hsa-mir-3161	0.0	0.0	N
TCGA-KL-8342-01A-11R-2314-13	hsa-mir-3162	0.0	0.0	N
TCGA-KL-8342-01A-11R-2314-13	hsa-mir-3163	0.0	0.0	N
TCGA-KL-8342-01A-11R-2314-13	hsa-mir-3164	0.0	0.0	N
TCGA-KL-8342-01A-11R-2314-13	hsa-mir-3165	0.0	0.0	N
TCGA-KL-8342-01A-11R-2314-13	hsa-mir-3166	0.0	0.0	N
TCGA-KL-8342-01A-11R-2314-13	hsa-mir-3167	0.0	0.0	N
TCGA-KL-8342-01A-11R-2314-13	hsa-mir-3168	0.0	0.0	N
TCGA-KL-8342-01A-11R-2314-13	hsa-mir-3169	0.0	0.0	N
TCGA-KL-8342-01A-11R-2314-13	hsa-mir-3170	3.0	0.424784	N
TCGA-KL-8342-01A-11R-2314-13	hsa-mir-3171	0.0	0.0	N
TCGA-KL-8342-01A-11R-2314-13	hsa-mir-3173	1.0	0.141595	N
TCGA-KL-8342-01A-11R-2314-13	hsa-mir-3174	0.0	0.0	N
TCGA-KL-8342-01A-11R-2314-13	hsa-mir-3175	0.0	0.0	N
TCGA-KL-8342-01A-11R-2314-13	hsa-mir-3176	1.0	0.141595	N
TCGA-KL-8342-01A-11R-2314-13	hsa-mir-3177	0.0	0.0	N
TCGA-KL-8342-01A-11R-2314-13	hsa-mir-3178	0.0	0.0	N
TCGA-KL-8342-01A-11R-2314-13	hsa-mir-3179-1	0.0	0.0	N
TCGA-KL-8342-01A-11R-2314-13	hsa-mir-3179-2	0.0	0.0	N
TCGA-KL-8342-01A-11R-2314-13	hsa-mir-3179-3	0.0	0.0	N
TCGA-KL-8342-01A-11R-2314-13	hsa-mir-3180-1	0.0	0.0	N
TCGA-KL-8342-01A-11R-2314-13	hsa-mir-3180-2	0.0	0.0	N
TCGA-KL-8342-01A-11R-2314-13	hsa-mir-3180-3	0.0	0.0	N
TCGA-KL-8342-01A-11R-2314-13	hsa-mir-3180-4	0.0	0.0	N
TCGA-KL-8342-01A-11R-2314-13	hsa-mir-3180-5	0.0	0.0	N
TCGA-KL-8342-01A-11R-2314-13	hsa-mir-3181	0.0	0.0	N
TCGA-KL-8342-01A-11R-2314-13	hsa-mir-3182	0.0	0.0	N
TCGA-KL-8342-01A-11R-2314-13	hsa-mir-3183	0.0	0.0	N
TCGA-KL-8342-01A-11R-2314-13	hsa-mir-3184	0.0	0.0	N
TCGA-KL-8342-01A-11R-2314-13	hsa-mir-3185	0.0	0.0	N
TCGA-KL-8342-01A-11R-2314-13	hsa-mir-3186	0.0	0.0	N
TCGA-KL-8342-01A-11R-2314-13	hsa-mir-3187	1.0	0.141595	N
TCGA-KL-8342-01A-11R-2314-13	hsa-mir-3188	1.0	0.141595	N
TCGA-KL-8342-01A-11R-2314-13	hsa-mir-3189	1.0	0.141595	N
TCGA-KL-8342-01A-11R-2314-13	hsa-mir-3190	3.0	0.424784	N
TCGA-KL-8342-01A-11R-2314-13	hsa-mir-3191	4.0	0.566378	N
TCGA-KL-8342-01A-11R-2314-13	hsa-mir-3192	0.0	0.0	N
TCGA-KL-8342-01A-11R-2314-13	hsa-mir-3193	0.0	0.0	N
TCGA-KL-8342-01A-11R-2314-13	hsa-mir-3194	0.0	0.0	N
TCGA-KL-8342-01A-11R-2314-13	hsa-mir-3195	1.0	0.141595	N
TCGA-KL-8342-01A-11R-2314-13	hsa-mir-3196	0.0	0.0	N
TCGA-KL-8342-01A-11R-2314-13	hsa-mir-3197	0.0	0.0	N
TCGA-KL-8342-01A-11R-2314-13	hsa-mir-3198	0.0	0.0	N
TCGA-KL-8342-01A-11R-2314-13	hsa-mir-3199-1	0.0	0.0	N
TCGA-KL-8342-01A-11R-2314-13	hsa-mir-3199-2	2.0	0.283189	N
TCGA-KL-8342-01A-11R-2314-13	hsa-mir-32	78.0	11.044371	N
TCGA-KL-8342-01A-11R-2314-13	hsa-mir-3200	4.0	0.566378	N
TCGA-KL-8342-01A-11R-2314-13	hsa-mir-3201	0.0	0.0	N
TCGA-KL-8342-01A-11R-2314-13	hsa-mir-3202-1	0.0	0.0	N
TCGA-KL-8342-01A-11R-2314-13	hsa-mir-3202-2	0.0	0.0	N
TCGA-KL-8342-01A-11R-2314-13	hsa-mir-320a	1497.0	211.966973	Y
TCGA-KL-8342-01A-11R-2314-13	hsa-mir-320b-1	0.0	0.0	N
TCGA-KL-8342-01A-11R-2314-13	hsa-mir-320b-2	13.0	1.840729	Y
TCGA-KL-8342-01A-11R-2314-13	hsa-mir-320c-1	1.0	0.141595	N
TCGA-KL-8342-01A-11R-2314-13	hsa-mir-320c-2	0.0	0.0	N
TCGA-KL-8342-01A-11R-2314-13	hsa-mir-320d-1	1.0	0.141595	N
TCGA-KL-8342-01A-11R-2314-13	hsa-mir-320d-2	0.0	0.0	N
TCGA-KL-8342-01A-11R-2314-13	hsa-mir-320e	0.0	0.0	N
TCGA-KL-8342-01A-11R-2314-13	hsa-mir-323	0.0	0.0	N
TCGA-KL-8342-01A-11R-2314-13	hsa-mir-323b	2.0	0.283189	N
TCGA-KL-8342-01A-11R-2314-13	hsa-mir-324	118.0	16.708151	N
TCGA-KL-8342-01A-11R-2314-13	hsa-mir-325	0.0	0.0	N
TCGA-KL-8342-01A-11R-2314-13	hsa-mir-326	25.0	3.539863	N
TCGA-KL-8342-01A-11R-2314-13	hsa-mir-328	121.0	17.132935	N
TCGA-KL-8342-01A-11R-2314-13	hsa-mir-329-1	0.0	0.0	N
TCGA-KL-8342-01A-11R-2314-13	hsa-mir-329-2	2.0	0.283189	N
TCGA-KL-8342-01A-11R-2314-13	hsa-mir-330	68.0	9.628426	N
TCGA-KL-8342-01A-11R-2314-13	hsa-mir-331	81.0	11.469155	N
TCGA-KL-8342-01A-11R-2314-13	hsa-mir-335	174.0	24.637444	N
TCGA-KL-8342-01A-11R-2314-13	hsa-mir-337	17.0	2.407107	N
TCGA-KL-8342-01A-11R-2314-13	hsa-mir-338	1592.0	225.418451	N
TCGA-KL-8342-01A-11R-2314-13	hsa-mir-339	118.0	16.708151	N
TCGA-KL-8342-01A-11R-2314-13	hsa-mir-33a	112.0	15.858584	N
TCGA-KL-8342-01A-11R-2314-13	hsa-mir-33b	4.0	0.566378	N
TCGA-KL-8342-01A-11R-2314-13	hsa-mir-340	63.0	8.920454	N
TCGA-KL-8342-01A-11R-2314-13	hsa-mir-342	193.0	27.327739	N
TCGA-KL-8342-01A-11R-2314-13	hsa-mir-345	20.0	2.83189	N
TCGA-KL-8342-01A-11R-2314-13	hsa-mir-346	0.0	0.0	N
TCGA-KL-8342-01A-11R-2314-13	hsa-mir-34a	515.0	72.92117	N
TCGA-KL-8342-01A-11R-2314-13	hsa-mir-34b	5.0	0.707973	N
TCGA-KL-8342-01A-11R-2314-13	hsa-mir-34c	54.0	7.646103	N
TCGA-KL-8342-01A-11R-2314-13	hsa-mir-3605	6.0	0.849567	N
TCGA-KL-8342-01A-11R-2314-13	hsa-mir-3606	0.0	0.0	N
TCGA-KL-8342-01A-11R-2314-13	hsa-mir-3607	231.0	32.70833	N
TCGA-KL-8342-01A-11R-2314-13	hsa-mir-3609	0.0	0.0	N
TCGA-KL-8342-01A-11R-2314-13	hsa-mir-361	2269.0	321.27793	N
TCGA-KL-8342-01A-11R-2314-13	hsa-mir-3610	3.0	0.424784	N
TCGA-KL-8342-01A-11R-2314-13	hsa-mir-3611	0.0	0.0	N
TCGA-KL-8342-01A-11R-2314-13	hsa-mir-3612	0.0	0.0	N
TCGA-KL-8342-01A-11R-2314-13	hsa-mir-3613	33.0	4.672619	N
TCGA-KL-8342-01A-11R-2314-13	hsa-mir-3614	6.0	0.849567	N
TCGA-KL-8342-01A-11R-2314-13	hsa-mir-3615	6.0	0.849567	N
TCGA-KL-8342-01A-11R-2314-13	hsa-mir-3616	0.0	0.0	N
TCGA-KL-8342-01A-11R-2314-13	hsa-mir-3617	0.0	0.0	N
TCGA-KL-8342-01A-11R-2314-13	hsa-mir-3618	1.0	0.141595	N
TCGA-KL-8342-01A-11R-2314-13	hsa-mir-3619	1.0	0.141595	N
TCGA-KL-8342-01A-11R-2314-13	hsa-mir-362	161.0	22.796715	N
TCGA-KL-8342-01A-11R-2314-13	hsa-mir-3620	0.0	0.0	N
TCGA-KL-8342-01A-11R-2314-13	hsa-mir-3621	1.0	0.141595	N
TCGA-KL-8342-01A-11R-2314-13	hsa-mir-3622a	0.0	0.0	N
TCGA-KL-8342-01A-11R-2314-13	hsa-mir-3622b	0.0	0.0	N
TCGA-KL-8342-01A-11R-2314-13	hsa-mir-363	51.0	7.22132	N
TCGA-KL-8342-01A-11R-2314-13	hsa-mir-3646	0.0	0.0	N
TCGA-KL-8342-01A-11R-2314-13	hsa-mir-3647	23.0	3.256674	N
TCGA-KL-8342-01A-11R-2314-13	hsa-mir-3648	1.0	0.141595	N
TCGA-KL-8342-01A-11R-2314-13	hsa-mir-3649	0.0	0.0	N
TCGA-KL-8342-01A-11R-2314-13	hsa-mir-365-1	78.0	11.044371	N
TCGA-KL-8342-01A-11R-2314-13	hsa-mir-365-2	62.0	8.778859	N
TCGA-KL-8342-01A-11R-2314-13	hsa-mir-3650	0.0	0.0	N
TCGA-KL-8342-01A-11R-2314-13	hsa-mir-3651	3.0	0.424784	N
TCGA-KL-8342-01A-11R-2314-13	hsa-mir-3652	0.0	0.0	N
TCGA-KL-8342-01A-11R-2314-13	hsa-mir-3653	33.0	4.672619	N
TCGA-KL-8342-01A-11R-2314-13	hsa-mir-3654	1.0	0.141595	N
TCGA-KL-8342-01A-11R-2314-13	hsa-mir-3655	1.0	0.141595	N
TCGA-KL-8342-01A-11R-2314-13	hsa-mir-3656	0.0	0.0	N
TCGA-KL-8342-01A-11R-2314-13	hsa-mir-3657	0.0	0.0	N
TCGA-KL-8342-01A-11R-2314-13	hsa-mir-3658	0.0	0.0	N
TCGA-KL-8342-01A-11R-2314-13	hsa-mir-3659	0.0	0.0	N
TCGA-KL-8342-01A-11R-2314-13	hsa-mir-3660	0.0	0.0	N
TCGA-KL-8342-01A-11R-2314-13	hsa-mir-3661	0.0	0.0	N
TCGA-KL-8342-01A-11R-2314-13	hsa-mir-3662	0.0	0.0	N
TCGA-KL-8342-01A-11R-2314-13	hsa-mir-3663	0.0	0.0	N
TCGA-KL-8342-01A-11R-2314-13	hsa-mir-3664	3.0	0.424784	N
TCGA-KL-8342-01A-11R-2314-13	hsa-mir-3665	0.0	0.0	N
TCGA-KL-8342-01A-11R-2314-13	hsa-mir-3666	0.0	0.0	N
TCGA-KL-8342-01A-11R-2314-13	hsa-mir-3667	0.0	0.0	N
TCGA-KL-8342-01A-11R-2314-13	hsa-mir-3668	0.0	0.0	N
TCGA-KL-8342-01A-11R-2314-13	hsa-mir-3669	0.0	0.0	N
TCGA-KL-8342-01A-11R-2314-13	hsa-mir-367	0.0	0.0	N
TCGA-KL-8342-01A-11R-2314-13	hsa-mir-3670	0.0	0.0	N
TCGA-KL-8342-01A-11R-2314-13	hsa-mir-3671	0.0	0.0	N
TCGA-KL-8342-01A-11R-2314-13	hsa-mir-3672	0.0	0.0	N
TCGA-KL-8342-01A-11R-2314-13	hsa-mir-3673	0.0	0.0	N
TCGA-KL-8342-01A-11R-2314-13	hsa-mir-3674	0.0	0.0	N
TCGA-KL-8342-01A-11R-2314-13	hsa-mir-3675	0.0	0.0	N
TCGA-KL-8342-01A-11R-2314-13	hsa-mir-3676	75.0	10.619588	N
TCGA-KL-8342-01A-11R-2314-13	hsa-mir-3677	9.0	1.274351	N
TCGA-KL-8342-01A-11R-2314-13	hsa-mir-3678	0.0	0.0	N
TCGA-KL-8342-01A-11R-2314-13	hsa-mir-3679	0.0	0.0	N
TCGA-KL-8342-01A-11R-2314-13	hsa-mir-3680	3.0	0.424784	N
TCGA-KL-8342-01A-11R-2314-13	hsa-mir-3681	0.0	0.0	N
TCGA-KL-8342-01A-11R-2314-13	hsa-mir-3682	3.0	0.424784	N
TCGA-KL-8342-01A-11R-2314-13	hsa-mir-3683	0.0	0.0	N
TCGA-KL-8342-01A-11R-2314-13	hsa-mir-3684	2.0	0.283189	N
TCGA-KL-8342-01A-11R-2314-13	hsa-mir-3685	0.0	0.0	N
TCGA-KL-8342-01A-11R-2314-13	hsa-mir-3686	0.0	0.0	N
TCGA-KL-8342-01A-11R-2314-13	hsa-mir-3687	1.0	0.141595	N
TCGA-KL-8342-01A-11R-2314-13	hsa-mir-3688	1.0	0.141595	N
TCGA-KL-8342-01A-11R-2314-13	hsa-mir-3689a	0.0	0.0	N
TCGA-KL-8342-01A-11R-2314-13	hsa-mir-3689b	0.0	0.0	N
TCGA-KL-8342-01A-11R-2314-13	hsa-mir-369	9.0	1.274351	N
TCGA-KL-8342-01A-11R-2314-13	hsa-mir-3690	2.0	0.283189	N
TCGA-KL-8342-01A-11R-2314-13	hsa-mir-3691	0.0	0.0	N
TCGA-KL-8342-01A-11R-2314-13	hsa-mir-3692	0.0	0.0	N
TCGA-KL-8342-01A-11R-2314-13	hsa-mir-370	6.0	0.849567	N
TCGA-KL-8342-01A-11R-2314-13	hsa-mir-371	0.0	0.0	N
TCGA-KL-8342-01A-11R-2314-13	hsa-mir-3713	0.0	0.0	N
TCGA-KL-8342-01A-11R-2314-13	hsa-mir-3714	0.0	0.0	N
TCGA-KL-8342-01A-11R-2314-13	hsa-mir-372	6.0	0.849567	N
TCGA-KL-8342-01A-11R-2314-13	hsa-mir-373	0.0	0.0	N
TCGA-KL-8342-01A-11R-2314-13	hsa-mir-374a	3664.0	518.802263	N
TCGA-KL-8342-01A-11R-2314-13	hsa-mir-374b	221.0	31.292385	N
TCGA-KL-8342-01A-11R-2314-13	hsa-mir-374c	0.0	0.0	N
TCGA-KL-8342-01A-11R-2314-13	hsa-mir-375	323.0	45.735025	N
TCGA-KL-8342-01A-11R-2314-13	hsa-mir-376a-1	0.0	0.0	N
TCGA-KL-8342-01A-11R-2314-13	hsa-mir-376a-2	1.0	0.141595	N
TCGA-KL-8342-01A-11R-2314-13	hsa-mir-376b	1.0	0.141595	N
TCGA-KL-8342-01A-11R-2314-13	hsa-mir-376c	3.0	0.424784	N
TCGA-KL-8342-01A-11R-2314-13	hsa-mir-377	0.0	0.0	N
TCGA-KL-8342-01A-11R-2314-13	hsa-mir-378	2502.0	354.26945	N
TCGA-KL-8342-01A-11R-2314-13	hsa-mir-378b	0.0	0.0	N
TCGA-KL-8342-01A-11R-2314-13	hsa-mir-378c	55.0	7.787698	N
TCGA-KL-8342-01A-11R-2314-13	hsa-mir-379	430.0	60.885637	N
TCGA-KL-8342-01A-11R-2314-13	hsa-mir-380	0.0	0.0	N
TCGA-KL-8342-01A-11R-2314-13	hsa-mir-381	26.0	3.681457	N
TCGA-KL-8342-01A-11R-2314-13	hsa-mir-382	19.0	2.690296	N
TCGA-KL-8342-01A-11R-2314-13	hsa-mir-383	0.0	0.0	N
TCGA-KL-8342-01A-11R-2314-13	hsa-mir-384	0.0	0.0	N
TCGA-KL-8342-01A-11R-2314-13	hsa-mir-3907	0.0	0.0	N
TCGA-KL-8342-01A-11R-2314-13	hsa-mir-3908	0.0	0.0	N
TCGA-KL-8342-01A-11R-2314-13	hsa-mir-3909	4.0	0.566378	N
TCGA-KL-8342-01A-11R-2314-13	hsa-mir-3910-1	0.0	0.0	N
TCGA-KL-8342-01A-11R-2314-13	hsa-mir-3910-2	0.0	0.0	N
TCGA-KL-8342-01A-11R-2314-13	hsa-mir-3911	0.0	0.0	N
TCGA-KL-8342-01A-11R-2314-13	hsa-mir-3912	6.0	0.849567	N
TCGA-KL-8342-01A-11R-2314-13	hsa-mir-3913-1	12.0	1.699134	N
TCGA-KL-8342-01A-11R-2314-13	hsa-mir-3913-2	0.0	0.0	N
TCGA-KL-8342-01A-11R-2314-13	hsa-mir-3914-1	0.0	0.0	N
TCGA-KL-8342-01A-11R-2314-13	hsa-mir-3914-2	0.0	0.0	N
TCGA-KL-8342-01A-11R-2314-13	hsa-mir-3915	0.0	0.0	N
TCGA-KL-8342-01A-11R-2314-13	hsa-mir-3916	0.0	0.0	N
TCGA-KL-8342-01A-11R-2314-13	hsa-mir-3917	1.0	0.141595	N
TCGA-KL-8342-01A-11R-2314-13	hsa-mir-3918	0.0	0.0	N
TCGA-KL-8342-01A-11R-2314-13	hsa-mir-3919	0.0	0.0	N
TCGA-KL-8342-01A-11R-2314-13	hsa-mir-3920	0.0	0.0	N
TCGA-KL-8342-01A-11R-2314-13	hsa-mir-3921	0.0	0.0	N
TCGA-KL-8342-01A-11R-2314-13	hsa-mir-3922	6.0	0.849567	N
TCGA-KL-8342-01A-11R-2314-13	hsa-mir-3923	0.0	0.0	N
TCGA-KL-8342-01A-11R-2314-13	hsa-mir-3924	0.0	0.0	N
TCGA-KL-8342-01A-11R-2314-13	hsa-mir-3925	0.0	0.0	N
TCGA-KL-8342-01A-11R-2314-13	hsa-mir-3926-1	0.0	0.0	N
TCGA-KL-8342-01A-11R-2314-13	hsa-mir-3926-2	0.0	0.0	N
TCGA-KL-8342-01A-11R-2314-13	hsa-mir-3927	0.0	0.0	N
TCGA-KL-8342-01A-11R-2314-13	hsa-mir-3928	1.0	0.141595	N
TCGA-KL-8342-01A-11R-2314-13	hsa-mir-3929	1.0	0.141595	N
TCGA-KL-8342-01A-11R-2314-13	hsa-mir-3934	1.0	0.141595	N
TCGA-KL-8342-01A-11R-2314-13	hsa-mir-3935	0.0	0.0	N
TCGA-KL-8342-01A-11R-2314-13	hsa-mir-3936	0.0	0.0	N
TCGA-KL-8342-01A-11R-2314-13	hsa-mir-3937	0.0	0.0	N
TCGA-KL-8342-01A-11R-2314-13	hsa-mir-3938	0.0	0.0	N
TCGA-KL-8342-01A-11R-2314-13	hsa-mir-3939	1.0	0.141595	N
TCGA-KL-8342-01A-11R-2314-13	hsa-mir-3940	2.0	0.283189	N
TCGA-KL-8342-01A-11R-2314-13	hsa-mir-3941	1.0	0.141595	N
TCGA-KL-8342-01A-11R-2314-13	hsa-mir-3942	0.0	0.0	N
TCGA-KL-8342-01A-11R-2314-13	hsa-mir-3943	0.0	0.0	N
TCGA-KL-8342-01A-11R-2314-13	hsa-mir-3944	0.0	0.0	N
TCGA-KL-8342-01A-11R-2314-13	hsa-mir-3945	0.0	0.0	N
TCGA-KL-8342-01A-11R-2314-13	hsa-mir-409	19.0	2.690296	N
TCGA-KL-8342-01A-11R-2314-13	hsa-mir-410	19.0	2.690296	N
TCGA-KL-8342-01A-11R-2314-13	hsa-mir-411	10.0	1.415945	N
TCGA-KL-8342-01A-11R-2314-13	hsa-mir-412	0.0	0.0	N
TCGA-KL-8342-01A-11R-2314-13	hsa-mir-421	30.0	4.247835	N
TCGA-KL-8342-01A-11R-2314-13	hsa-mir-422a	0.0	0.0	N
TCGA-KL-8342-01A-11R-2314-13	hsa-mir-423	462.0	65.416661	N
TCGA-KL-8342-01A-11R-2314-13	hsa-mir-424	1269.0	179.683426	N
TCGA-KL-8342-01A-11R-2314-13	hsa-mir-425	322.0	45.59343	N
TCGA-KL-8342-01A-11R-2314-13	hsa-mir-4251	0.0	0.0	N
TCGA-KL-8342-01A-11R-2314-13	hsa-mir-4252	0.0	0.0	N
TCGA-KL-8342-01A-11R-2314-13	hsa-mir-4253	0.0	0.0	N
TCGA-KL-8342-01A-11R-2314-13	hsa-mir-4254	0.0	0.0	N
TCGA-KL-8342-01A-11R-2314-13	hsa-mir-4255	0.0	0.0	N
TCGA-KL-8342-01A-11R-2314-13	hsa-mir-4256	0.0	0.0	N
TCGA-KL-8342-01A-11R-2314-13	hsa-mir-4257	0.0	0.0	N
TCGA-KL-8342-01A-11R-2314-13	hsa-mir-4258	0.0	0.0	N
TCGA-KL-8342-01A-11R-2314-13	hsa-mir-4259	0.0	0.0	N
TCGA-KL-8342-01A-11R-2314-13	hsa-mir-4260	0.0	0.0	N
TCGA-KL-8342-01A-11R-2314-13	hsa-mir-4261	0.0	0.0	N
TCGA-KL-8342-01A-11R-2314-13	hsa-mir-4262	0.0	0.0	N
TCGA-KL-8342-01A-11R-2314-13	hsa-mir-4263	0.0	0.0	N
TCGA-KL-8342-01A-11R-2314-13	hsa-mir-4264	0.0	0.0	N
TCGA-KL-8342-01A-11R-2314-13	hsa-mir-4265	0.0	0.0	N
TCGA-KL-8342-01A-11R-2314-13	hsa-mir-4266	0.0	0.0	N
TCGA-KL-8342-01A-11R-2314-13	hsa-mir-4267	0.0	0.0	N
TCGA-KL-8342-01A-11R-2314-13	hsa-mir-4268	0.0	0.0	N
TCGA-KL-8342-01A-11R-2314-13	hsa-mir-4269	0.0	0.0	N
TCGA-KL-8342-01A-11R-2314-13	hsa-mir-4270	0.0	0.0	N
TCGA-KL-8342-01A-11R-2314-13	hsa-mir-4271	0.0	0.0	N
TCGA-KL-8342-01A-11R-2314-13	hsa-mir-4272	0.0	0.0	N
TCGA-KL-8342-01A-11R-2314-13	hsa-mir-4273	0.0	0.0	N
TCGA-KL-8342-01A-11R-2314-13	hsa-mir-4274	0.0	0.0	N
TCGA-KL-8342-01A-11R-2314-13	hsa-mir-4275	0.0	0.0	N
TCGA-KL-8342-01A-11R-2314-13	hsa-mir-4276	0.0	0.0	N
TCGA-KL-8342-01A-11R-2314-13	hsa-mir-4277	0.0	0.0	N
TCGA-KL-8342-01A-11R-2314-13	hsa-mir-4278	0.0	0.0	N
TCGA-KL-8342-01A-11R-2314-13	hsa-mir-4279	0.0	0.0	N
TCGA-KL-8342-01A-11R-2314-13	hsa-mir-4280	0.0	0.0	N
TCGA-KL-8342-01A-11R-2314-13	hsa-mir-4281	0.0	0.0	N
TCGA-KL-8342-01A-11R-2314-13	hsa-mir-4282	0.0	0.0	N
TCGA-KL-8342-01A-11R-2314-13	hsa-mir-4283-1	0.0	0.0	N
TCGA-KL-8342-01A-11R-2314-13	hsa-mir-4283-2	0.0	0.0	N
TCGA-KL-8342-01A-11R-2314-13	hsa-mir-4284	0.0	0.0	N
TCGA-KL-8342-01A-11R-2314-13	hsa-mir-4285	0.0	0.0	N
TCGA-KL-8342-01A-11R-2314-13	hsa-mir-4286	0.0	0.0	N
TCGA-KL-8342-01A-11R-2314-13	hsa-mir-4287	0.0	0.0	N
TCGA-KL-8342-01A-11R-2314-13	hsa-mir-4288	0.0	0.0	N
TCGA-KL-8342-01A-11R-2314-13	hsa-mir-4289	0.0	0.0	N
TCGA-KL-8342-01A-11R-2314-13	hsa-mir-429	368.0	52.106778	N
TCGA-KL-8342-01A-11R-2314-13	hsa-mir-4290	0.0	0.0	N
TCGA-KL-8342-01A-11R-2314-13	hsa-mir-4291	0.0	0.0	N
TCGA-KL-8342-01A-11R-2314-13	hsa-mir-4292	0.0	0.0	N
TCGA-KL-8342-01A-11R-2314-13	hsa-mir-4293	0.0	0.0	N
TCGA-KL-8342-01A-11R-2314-13	hsa-mir-4294	0.0	0.0	N
TCGA-KL-8342-01A-11R-2314-13	hsa-mir-4295	0.0	0.0	N
TCGA-KL-8342-01A-11R-2314-13	hsa-mir-4296	0.0	0.0	N
TCGA-KL-8342-01A-11R-2314-13	hsa-mir-4297	0.0	0.0	N
TCGA-KL-8342-01A-11R-2314-13	hsa-mir-4298	0.0	0.0	N
TCGA-KL-8342-01A-11R-2314-13	hsa-mir-4299	0.0	0.0	N
TCGA-KL-8342-01A-11R-2314-13	hsa-mir-4300	0.0	0.0	N
TCGA-KL-8342-01A-11R-2314-13	hsa-mir-4301	0.0	0.0	N
TCGA-KL-8342-01A-11R-2314-13	hsa-mir-4302	0.0	0.0	N
TCGA-KL-8342-01A-11R-2314-13	hsa-mir-4303	0.0	0.0	N
TCGA-KL-8342-01A-11R-2314-13	hsa-mir-4304	0.0	0.0	N
TCGA-KL-8342-01A-11R-2314-13	hsa-mir-4305	0.0	0.0	N
TCGA-KL-8342-01A-11R-2314-13	hsa-mir-4306	0.0	0.0	N
TCGA-KL-8342-01A-11R-2314-13	hsa-mir-4307	0.0	0.0	N
TCGA-KL-8342-01A-11R-2314-13	hsa-mir-4308	0.0	0.0	N
TCGA-KL-8342-01A-11R-2314-13	hsa-mir-4309	0.0	0.0	N
TCGA-KL-8342-01A-11R-2314-13	hsa-mir-431	5.0	0.707973	N
TCGA-KL-8342-01A-11R-2314-13	hsa-mir-4310	0.0	0.0	N
TCGA-KL-8342-01A-11R-2314-13	hsa-mir-4311	0.0	0.0	N
TCGA-KL-8342-01A-11R-2314-13	hsa-mir-4312	0.0	0.0	N
TCGA-KL-8342-01A-11R-2314-13	hsa-mir-4313	0.0	0.0	N
TCGA-KL-8342-01A-11R-2314-13	hsa-mir-4314	0.0	0.0	N
TCGA-KL-8342-01A-11R-2314-13	hsa-mir-4315-1	0.0	0.0	N
TCGA-KL-8342-01A-11R-2314-13	hsa-mir-4315-2	0.0	0.0	N
TCGA-KL-8342-01A-11R-2314-13	hsa-mir-4316	0.0	0.0	N
TCGA-KL-8342-01A-11R-2314-13	hsa-mir-4317	0.0	0.0	N
TCGA-KL-8342-01A-11R-2314-13	hsa-mir-4318	0.0	0.0	N
TCGA-KL-8342-01A-11R-2314-13	hsa-mir-4319	0.0	0.0	N
TCGA-KL-8342-01A-11R-2314-13	hsa-mir-432	10.0	1.415945	N
TCGA-KL-8342-01A-11R-2314-13	hsa-mir-4320	0.0	0.0	N
TCGA-KL-8342-01A-11R-2314-13	hsa-mir-4321	0.0	0.0	N
TCGA-KL-8342-01A-11R-2314-13	hsa-mir-4322	0.0	0.0	N
TCGA-KL-8342-01A-11R-2314-13	hsa-mir-4323	0.0	0.0	N
TCGA-KL-8342-01A-11R-2314-13	hsa-mir-4324	0.0	0.0	N
TCGA-KL-8342-01A-11R-2314-13	hsa-mir-4325	0.0	0.0	N
TCGA-KL-8342-01A-11R-2314-13	hsa-mir-4326	5.0	0.707973	N
TCGA-KL-8342-01A-11R-2314-13	hsa-mir-4327	0.0	0.0	N
TCGA-KL-8342-01A-11R-2314-13	hsa-mir-4328	0.0	0.0	N
TCGA-KL-8342-01A-11R-2314-13	hsa-mir-4329	0.0	0.0	N
TCGA-KL-8342-01A-11R-2314-13	hsa-mir-433	1.0	0.141595	N
TCGA-KL-8342-01A-11R-2314-13	hsa-mir-4330	0.0	0.0	N
TCGA-KL-8342-01A-11R-2314-13	hsa-mir-448	0.0	0.0	N
TCGA-KL-8342-01A-11R-2314-13	hsa-mir-449a	2.0	0.283189	N
TCGA-KL-8342-01A-11R-2314-13	hsa-mir-449b	0.0	0.0	N
TCGA-KL-8342-01A-11R-2314-13	hsa-mir-449c	0.0	0.0	N
TCGA-KL-8342-01A-11R-2314-13	hsa-mir-450a-1	20.0	2.83189	N
TCGA-KL-8342-01A-11R-2314-13	hsa-mir-450a-2	23.0	3.256674	N
TCGA-KL-8342-01A-11R-2314-13	hsa-mir-450b	85.0	12.035533	N
TCGA-KL-8342-01A-11R-2314-13	hsa-mir-451	7549.0	1068.896912	N
TCGA-KL-8342-01A-11R-2314-13	hsa-mir-452	194.0	27.469334	N
TCGA-KL-8342-01A-11R-2314-13	hsa-mir-454	10.0	1.415945	N
TCGA-KL-8342-01A-11R-2314-13	hsa-mir-455	113.0	16.000179	N
TCGA-KL-8342-01A-11R-2314-13	hsa-mir-466	0.0	0.0	N
TCGA-KL-8342-01A-11R-2314-13	hsa-mir-483	8.0	1.132756	N
TCGA-KL-8342-01A-11R-2314-13	hsa-mir-484	206.0	29.168468	N
TCGA-KL-8342-01A-11R-2314-13	hsa-mir-485	4.0	0.566378	N
TCGA-KL-8342-01A-11R-2314-13	hsa-mir-486	3643.0	515.828779	N
TCGA-KL-8342-01A-11R-2314-13	hsa-mir-487a	0.0	0.0	N
TCGA-KL-8342-01A-11R-2314-13	hsa-mir-487b	3.0	0.424784	N
TCGA-KL-8342-01A-11R-2314-13	hsa-mir-488	2.0	0.283189	N
TCGA-KL-8342-01A-11R-2314-13	hsa-mir-489	0.0	0.0	N
TCGA-KL-8342-01A-11R-2314-13	hsa-mir-490	0.0	0.0	N
TCGA-KL-8342-01A-11R-2314-13	hsa-mir-491	9.0	1.274351	N
TCGA-KL-8342-01A-11R-2314-13	hsa-mir-492	0.0	0.0	N
TCGA-KL-8342-01A-11R-2314-13	hsa-mir-493	10.0	1.415945	N
TCGA-KL-8342-01A-11R-2314-13	hsa-mir-494	0.0	0.0	N
TCGA-KL-8342-01A-11R-2314-13	hsa-mir-495	4.0	0.566378	N
TCGA-KL-8342-01A-11R-2314-13	hsa-mir-496	0.0	0.0	N
TCGA-KL-8342-01A-11R-2314-13	hsa-mir-497	22.0	3.115079	N
TCGA-KL-8342-01A-11R-2314-13	hsa-mir-498	0.0	0.0	N
TCGA-KL-8342-01A-11R-2314-13	hsa-mir-499	0.0	0.0	N
TCGA-KL-8342-01A-11R-2314-13	hsa-mir-500a	1629.0	230.657447	Y
TCGA-KL-8342-01A-11R-2314-13	hsa-mir-500b	40.0	5.66378	Y
TCGA-KL-8342-01A-11R-2314-13	hsa-mir-501	216.0	30.584413	N
TCGA-KL-8342-01A-11R-2314-13	hsa-mir-502	70.0	9.911615	Y
TCGA-KL-8342-01A-11R-2314-13	hsa-mir-503	72.0	10.194804	N
TCGA-KL-8342-01A-11R-2314-13	hsa-mir-504	8.0	1.132756	N
TCGA-KL-8342-01A-11R-2314-13	hsa-mir-505	95.0	13.451478	N
TCGA-KL-8342-01A-11R-2314-13	hsa-mir-506	2.0	0.283189	N
TCGA-KL-8342-01A-11R-2314-13	hsa-mir-507	1.0	0.141595	N
TCGA-KL-8342-01A-11R-2314-13	hsa-mir-508	401.0	56.779396	N
TCGA-KL-8342-01A-11R-2314-13	hsa-mir-509-1	37.0	5.238997	N
TCGA-KL-8342-01A-11R-2314-13	hsa-mir-509-2	32.0	4.531024	N
TCGA-KL-8342-01A-11R-2314-13	hsa-mir-509-3	34.0	4.814213	N
TCGA-KL-8342-01A-11R-2314-13	hsa-mir-510	0.0	0.0	N
TCGA-KL-8342-01A-11R-2314-13	hsa-mir-511-1	10.0	1.415945	N
TCGA-KL-8342-01A-11R-2314-13	hsa-mir-511-2	11.0	1.55754	N
TCGA-KL-8342-01A-11R-2314-13	hsa-mir-512-1	0.0	0.0	N
TCGA-KL-8342-01A-11R-2314-13	hsa-mir-512-2	0.0	0.0	N
TCGA-KL-8342-01A-11R-2314-13	hsa-mir-513a-1	1.0	0.141595	N
TCGA-KL-8342-01A-11R-2314-13	hsa-mir-513a-2	0.0	0.0	N
TCGA-KL-8342-01A-11R-2314-13	hsa-mir-513b	0.0	0.0	N
TCGA-KL-8342-01A-11R-2314-13	hsa-mir-513c	0.0	0.0	N
TCGA-KL-8342-01A-11R-2314-13	hsa-mir-514-1	63.0	8.920454	N
TCGA-KL-8342-01A-11R-2314-13	hsa-mir-514-2	53.0	7.504509	N
TCGA-KL-8342-01A-11R-2314-13	hsa-mir-514-3	68.0	9.628426	N
TCGA-KL-8342-01A-11R-2314-13	hsa-mir-514b	0.0	0.0	N
TCGA-KL-8342-01A-11R-2314-13	hsa-mir-515-1	0.0	0.0	N
TCGA-KL-8342-01A-11R-2314-13	hsa-mir-515-2	0.0	0.0	N
TCGA-KL-8342-01A-11R-2314-13	hsa-mir-516a-1	0.0	0.0	N
TCGA-KL-8342-01A-11R-2314-13	hsa-mir-516a-2	0.0	0.0	N
TCGA-KL-8342-01A-11R-2314-13	hsa-mir-516b-1	0.0	0.0	N
TCGA-KL-8342-01A-11R-2314-13	hsa-mir-516b-2	0.0	0.0	N
TCGA-KL-8342-01A-11R-2314-13	hsa-mir-517a	0.0	0.0	N
TCGA-KL-8342-01A-11R-2314-13	hsa-mir-517b	0.0	0.0	N
TCGA-KL-8342-01A-11R-2314-13	hsa-mir-517c	0.0	0.0	N
TCGA-KL-8342-01A-11R-2314-13	hsa-mir-518a-1	0.0	0.0	N
TCGA-KL-8342-01A-11R-2314-13	hsa-mir-518a-2	0.0	0.0	N
TCGA-KL-8342-01A-11R-2314-13	hsa-mir-518b	0.0	0.0	N
TCGA-KL-8342-01A-11R-2314-13	hsa-mir-518c	1.0	0.141595	N
TCGA-KL-8342-01A-11R-2314-13	hsa-mir-518d	0.0	0.0	N
TCGA-KL-8342-01A-11R-2314-13	hsa-mir-518e	0.0	0.0	N
TCGA-KL-8342-01A-11R-2314-13	hsa-mir-518f	0.0	0.0	N
TCGA-KL-8342-01A-11R-2314-13	hsa-mir-519a-1	0.0	0.0	N
TCGA-KL-8342-01A-11R-2314-13	hsa-mir-519a-2	0.0	0.0	N
TCGA-KL-8342-01A-11R-2314-13	hsa-mir-519b	0.0	0.0	N
TCGA-KL-8342-01A-11R-2314-13	hsa-mir-519c	0.0	0.0	N
TCGA-KL-8342-01A-11R-2314-13	hsa-mir-519d	0.0	0.0	N
TCGA-KL-8342-01A-11R-2314-13	hsa-mir-519e	0.0	0.0	N
TCGA-KL-8342-01A-11R-2314-13	hsa-mir-520a	0.0	0.0	N
TCGA-KL-8342-01A-11R-2314-13	hsa-mir-520b	0.0	0.0	N
TCGA-KL-8342-01A-11R-2314-13	hsa-mir-520c	0.0	0.0	N
TCGA-KL-8342-01A-11R-2314-13	hsa-mir-520d	0.0	0.0	N
TCGA-KL-8342-01A-11R-2314-13	hsa-mir-520e	0.0	0.0	N
TCGA-KL-8342-01A-11R-2314-13	hsa-mir-520f	0.0	0.0	N
TCGA-KL-8342-01A-11R-2314-13	hsa-mir-520g	0.0	0.0	N
TCGA-KL-8342-01A-11R-2314-13	hsa-mir-520h	0.0	0.0	N
TCGA-KL-8342-01A-11R-2314-13	hsa-mir-521-1	0.0	0.0	N
TCGA-KL-8342-01A-11R-2314-13	hsa-mir-521-2	0.0	0.0	N
TCGA-KL-8342-01A-11R-2314-13	hsa-mir-522	0.0	0.0	N
TCGA-KL-8342-01A-11R-2314-13	hsa-mir-523	0.0	0.0	N
TCGA-KL-8342-01A-11R-2314-13	hsa-mir-524	0.0	0.0	N
TCGA-KL-8342-01A-11R-2314-13	hsa-mir-525	0.0	0.0	N
TCGA-KL-8342-01A-11R-2314-13	hsa-mir-526a-1	0.0	0.0	N
TCGA-KL-8342-01A-11R-2314-13	hsa-mir-526a-2	0.0	0.0	N
TCGA-KL-8342-01A-11R-2314-13	hsa-mir-526b	1.0	0.141595	N
TCGA-KL-8342-01A-11R-2314-13	hsa-mir-527	0.0	0.0	N
TCGA-KL-8342-01A-11R-2314-13	hsa-mir-532	12170.0	1723.205116	N
TCGA-KL-8342-01A-11R-2314-13	hsa-mir-539	2.0	0.283189	N
TCGA-KL-8342-01A-11R-2314-13	hsa-mir-541	1.0	0.141595	N
TCGA-KL-8342-01A-11R-2314-13	hsa-mir-542	1729.0	244.816898	N
TCGA-KL-8342-01A-11R-2314-13	hsa-mir-543	2.0	0.283189	N
TCGA-KL-8342-01A-11R-2314-13	hsa-mir-544	0.0	0.0	N
TCGA-KL-8342-01A-11R-2314-13	hsa-mir-544b	0.0	0.0	N
TCGA-KL-8342-01A-11R-2314-13	hsa-mir-545	2.0	0.283189	N
TCGA-KL-8342-01A-11R-2314-13	hsa-mir-548a-1	0.0	0.0	N
TCGA-KL-8342-01A-11R-2314-13	hsa-mir-548a-2	0.0	0.0	N
TCGA-KL-8342-01A-11R-2314-13	hsa-mir-548a-3	0.0	0.0	N
TCGA-KL-8342-01A-11R-2314-13	hsa-mir-548aa-1	0.0	0.0	N
TCGA-KL-8342-01A-11R-2314-13	hsa-mir-548aa-2	0.0	0.0	N
TCGA-KL-8342-01A-11R-2314-13	hsa-mir-548b	1.0	0.141595	N
TCGA-KL-8342-01A-11R-2314-13	hsa-mir-548c	0.0	0.0	N
TCGA-KL-8342-01A-11R-2314-13	hsa-mir-548d-1	0.0	0.0	N
TCGA-KL-8342-01A-11R-2314-13	hsa-mir-548d-2	0.0	0.0	N
TCGA-KL-8342-01A-11R-2314-13	hsa-mir-548e	2.0	0.283189	N
TCGA-KL-8342-01A-11R-2314-13	hsa-mir-548f-1	0.0	0.0	N
TCGA-KL-8342-01A-11R-2314-13	hsa-mir-548f-2	0.0	0.0	N
TCGA-KL-8342-01A-11R-2314-13	hsa-mir-548f-3	0.0	0.0	N
TCGA-KL-8342-01A-11R-2314-13	hsa-mir-548f-4	0.0	0.0	N
TCGA-KL-8342-01A-11R-2314-13	hsa-mir-548f-5	0.0	0.0	N
TCGA-KL-8342-01A-11R-2314-13	hsa-mir-548g	0.0	0.0	N
TCGA-KL-8342-01A-11R-2314-13	hsa-mir-548h-1	0.0	0.0	N
TCGA-KL-8342-01A-11R-2314-13	hsa-mir-548h-2	0.0	0.0	N
TCGA-KL-8342-01A-11R-2314-13	hsa-mir-548h-3	0.0	0.0	N
TCGA-KL-8342-01A-11R-2314-13	hsa-mir-548h-4	0.0	0.0	N
TCGA-KL-8342-01A-11R-2314-13	hsa-mir-548i-1	0.0	0.0	N
TCGA-KL-8342-01A-11R-2314-13	hsa-mir-548i-2	0.0	0.0	N
TCGA-KL-8342-01A-11R-2314-13	hsa-mir-548i-3	0.0	0.0	N
TCGA-KL-8342-01A-11R-2314-13	hsa-mir-548i-4	0.0	0.0	N
TCGA-KL-8342-01A-11R-2314-13	hsa-mir-548j	2.0	0.283189	N
TCGA-KL-8342-01A-11R-2314-13	hsa-mir-548k	0.0	0.0	N
TCGA-KL-8342-01A-11R-2314-13	hsa-mir-548l	0.0	0.0	N
TCGA-KL-8342-01A-11R-2314-13	hsa-mir-548m	0.0	0.0	N
TCGA-KL-8342-01A-11R-2314-13	hsa-mir-548n	2.0	0.283189	N
TCGA-KL-8342-01A-11R-2314-13	hsa-mir-548o	0.0	0.0	N
TCGA-KL-8342-01A-11R-2314-13	hsa-mir-548p	0.0	0.0	N
TCGA-KL-8342-01A-11R-2314-13	hsa-mir-548q	0.0	0.0	N
TCGA-KL-8342-01A-11R-2314-13	hsa-mir-548s	2.0	0.283189	N
TCGA-KL-8342-01A-11R-2314-13	hsa-mir-548t	0.0	0.0	N
TCGA-KL-8342-01A-11R-2314-13	hsa-mir-548u	0.0	0.0	N
TCGA-KL-8342-01A-11R-2314-13	hsa-mir-548v	3.0	0.424784	N
TCGA-KL-8342-01A-11R-2314-13	hsa-mir-548w	0.0	0.0	N
TCGA-KL-8342-01A-11R-2314-13	hsa-mir-548x	0.0	0.0	N
TCGA-KL-8342-01A-11R-2314-13	hsa-mir-548y	0.0	0.0	N
TCGA-KL-8342-01A-11R-2314-13	hsa-mir-548z	0.0	0.0	N
TCGA-KL-8342-01A-11R-2314-13	hsa-mir-549	1.0	0.141595	N
TCGA-KL-8342-01A-11R-2314-13	hsa-mir-550a-1	15.0	2.123918	N
TCGA-KL-8342-01A-11R-2314-13	hsa-mir-550a-2	13.0	1.840729	N
TCGA-KL-8342-01A-11R-2314-13	hsa-mir-550b-1	0.0	0.0	N
TCGA-KL-8342-01A-11R-2314-13	hsa-mir-550b-2	0.0	0.0	N
TCGA-KL-8342-01A-11R-2314-13	hsa-mir-551a	4.0	0.566378	N
TCGA-KL-8342-01A-11R-2314-13	hsa-mir-551b	6.0	0.849567	N
TCGA-KL-8342-01A-11R-2314-13	hsa-mir-552	0.0	0.0	N
TCGA-KL-8342-01A-11R-2314-13	hsa-mir-553	0.0	0.0	N
TCGA-KL-8342-01A-11R-2314-13	hsa-mir-554	0.0	0.0	N
TCGA-KL-8342-01A-11R-2314-13	hsa-mir-555	0.0	0.0	N
TCGA-KL-8342-01A-11R-2314-13	hsa-mir-556	2.0	0.283189	N
TCGA-KL-8342-01A-11R-2314-13	hsa-mir-557	0.0	0.0	N
TCGA-KL-8342-01A-11R-2314-13	hsa-mir-558	0.0	0.0	N
TCGA-KL-8342-01A-11R-2314-13	hsa-mir-559	0.0	0.0	N
TCGA-KL-8342-01A-11R-2314-13	hsa-mir-561	16.0	2.265512	N
TCGA-KL-8342-01A-11R-2314-13	hsa-mir-562	0.0	0.0	N
TCGA-KL-8342-01A-11R-2314-13	hsa-mir-563	0.0	0.0	N
TCGA-KL-8342-01A-11R-2314-13	hsa-mir-564	0.0	0.0	N
TCGA-KL-8342-01A-11R-2314-13	hsa-mir-566	0.0	0.0	N
TCGA-KL-8342-01A-11R-2314-13	hsa-mir-567	0.0	0.0	N
TCGA-KL-8342-01A-11R-2314-13	hsa-mir-568	0.0	0.0	N
TCGA-KL-8342-01A-11R-2314-13	hsa-mir-569	0.0	0.0	N
TCGA-KL-8342-01A-11R-2314-13	hsa-mir-570	1.0	0.141595	N
TCGA-KL-8342-01A-11R-2314-13	hsa-mir-571	0.0	0.0	N
TCGA-KL-8342-01A-11R-2314-13	hsa-mir-572	0.0	0.0	N
TCGA-KL-8342-01A-11R-2314-13	hsa-mir-573	0.0	0.0	N
TCGA-KL-8342-01A-11R-2314-13	hsa-mir-574	116.0	16.424962	N
TCGA-KL-8342-01A-11R-2314-13	hsa-mir-575	0.0	0.0	N
TCGA-KL-8342-01A-11R-2314-13	hsa-mir-576	52.0	7.362914	N
TCGA-KL-8342-01A-11R-2314-13	hsa-mir-577	92.0	13.026694	N
TCGA-KL-8342-01A-11R-2314-13	hsa-mir-578	0.0	0.0	N
TCGA-KL-8342-01A-11R-2314-13	hsa-mir-579	1.0	0.141595	N
TCGA-KL-8342-01A-11R-2314-13	hsa-mir-580	2.0	0.283189	N
TCGA-KL-8342-01A-11R-2314-13	hsa-mir-581	6.0	0.849567	N
TCGA-KL-8342-01A-11R-2314-13	hsa-mir-582	7368.0	1043.268307	N
TCGA-KL-8342-01A-11R-2314-13	hsa-mir-583	0.0	0.0	N
TCGA-KL-8342-01A-11R-2314-13	hsa-mir-584	531.0	75.186682	N
TCGA-KL-8342-01A-11R-2314-13	hsa-mir-585	1.0	0.141595	N
TCGA-KL-8342-01A-11R-2314-13	hsa-mir-586	0.0	0.0	N
TCGA-KL-8342-01A-11R-2314-13	hsa-mir-587	0.0	0.0	N
TCGA-KL-8342-01A-11R-2314-13	hsa-mir-588	0.0	0.0	N
TCGA-KL-8342-01A-11R-2314-13	hsa-mir-589	347.0	49.133293	N
TCGA-KL-8342-01A-11R-2314-13	hsa-mir-590	76.0	10.761182	N
TCGA-KL-8342-01A-11R-2314-13	hsa-mir-591	0.0	0.0	N
TCGA-KL-8342-01A-11R-2314-13	hsa-mir-592	6.0	0.849567	N
TCGA-KL-8342-01A-11R-2314-13	hsa-mir-593	0.0	0.0	N
TCGA-KL-8342-01A-11R-2314-13	hsa-mir-595	0.0	0.0	N
TCGA-KL-8342-01A-11R-2314-13	hsa-mir-596	0.0	0.0	N
TCGA-KL-8342-01A-11R-2314-13	hsa-mir-597	1.0	0.141595	N
TCGA-KL-8342-01A-11R-2314-13	hsa-mir-598	213.0	30.159629	N
TCGA-KL-8342-01A-11R-2314-13	hsa-mir-599	0.0	0.0	N
TCGA-KL-8342-01A-11R-2314-13	hsa-mir-600	0.0	0.0	N
TCGA-KL-8342-01A-11R-2314-13	hsa-mir-601	0.0	0.0	N
TCGA-KL-8342-01A-11R-2314-13	hsa-mir-602	0.0	0.0	N
TCGA-KL-8342-01A-11R-2314-13	hsa-mir-603	0.0	0.0	N
TCGA-KL-8342-01A-11R-2314-13	hsa-mir-604	0.0	0.0	N
TCGA-KL-8342-01A-11R-2314-13	hsa-mir-605	1.0	0.141595	N
TCGA-KL-8342-01A-11R-2314-13	hsa-mir-606	0.0	0.0	N
TCGA-KL-8342-01A-11R-2314-13	hsa-mir-607	0.0	0.0	N
TCGA-KL-8342-01A-11R-2314-13	hsa-mir-608	0.0	0.0	N
TCGA-KL-8342-01A-11R-2314-13	hsa-mir-609	0.0	0.0	N
TCGA-KL-8342-01A-11R-2314-13	hsa-mir-610	0.0	0.0	N
TCGA-KL-8342-01A-11R-2314-13	hsa-mir-611	0.0	0.0	N
TCGA-KL-8342-01A-11R-2314-13	hsa-mir-612	0.0	0.0	N
TCGA-KL-8342-01A-11R-2314-13	hsa-mir-613	0.0	0.0	N
TCGA-KL-8342-01A-11R-2314-13	hsa-mir-614	0.0	0.0	N
TCGA-KL-8342-01A-11R-2314-13	hsa-mir-615	6.0	0.849567	N
TCGA-KL-8342-01A-11R-2314-13	hsa-mir-616	16.0	2.265512	N
TCGA-KL-8342-01A-11R-2314-13	hsa-mir-617	0.0	0.0	N
TCGA-KL-8342-01A-11R-2314-13	hsa-mir-618	26.0	3.681457	N
TCGA-KL-8342-01A-11R-2314-13	hsa-mir-619	0.0	0.0	N
TCGA-KL-8342-01A-11R-2314-13	hsa-mir-620	0.0	0.0	N
TCGA-KL-8342-01A-11R-2314-13	hsa-mir-621	0.0	0.0	N
TCGA-KL-8342-01A-11R-2314-13	hsa-mir-622	1.0	0.141595	N
TCGA-KL-8342-01A-11R-2314-13	hsa-mir-623	0.0	0.0	N
TCGA-KL-8342-01A-11R-2314-13	hsa-mir-624	6.0	0.849567	N
TCGA-KL-8342-01A-11R-2314-13	hsa-mir-625	693.0	98.124991	N
TCGA-KL-8342-01A-11R-2314-13	hsa-mir-626	0.0	0.0	N
TCGA-KL-8342-01A-11R-2314-13	hsa-mir-627	3.0	0.424784	N
TCGA-KL-8342-01A-11R-2314-13	hsa-mir-628	29.0	4.106241	N
TCGA-KL-8342-01A-11R-2314-13	hsa-mir-629	615.0	87.08062	N
TCGA-KL-8342-01A-11R-2314-13	hsa-mir-630	0.0	0.0	N
TCGA-KL-8342-01A-11R-2314-13	hsa-mir-631	0.0	0.0	N
TCGA-KL-8342-01A-11R-2314-13	hsa-mir-632	2.0	0.283189	N
TCGA-KL-8342-01A-11R-2314-13	hsa-mir-633	0.0	0.0	N
TCGA-KL-8342-01A-11R-2314-13	hsa-mir-634	0.0	0.0	N
TCGA-KL-8342-01A-11R-2314-13	hsa-mir-635	0.0	0.0	N
TCGA-KL-8342-01A-11R-2314-13	hsa-mir-636	0.0	0.0	N
TCGA-KL-8342-01A-11R-2314-13	hsa-mir-637	0.0	0.0	N
TCGA-KL-8342-01A-11R-2314-13	hsa-mir-638	0.0	0.0	N
TCGA-KL-8342-01A-11R-2314-13	hsa-mir-639	3.0	0.424784	N
TCGA-KL-8342-01A-11R-2314-13	hsa-mir-640	0.0	0.0	N
TCGA-KL-8342-01A-11R-2314-13	hsa-mir-641	0.0	0.0	N
TCGA-KL-8342-01A-11R-2314-13	hsa-mir-642a	6.0	0.849567	N
TCGA-KL-8342-01A-11R-2314-13	hsa-mir-642b	0.0	0.0	N
TCGA-KL-8342-01A-11R-2314-13	hsa-mir-643	4.0	0.566378	N
TCGA-KL-8342-01A-11R-2314-13	hsa-mir-644	0.0	0.0	N
TCGA-KL-8342-01A-11R-2314-13	hsa-mir-645	0.0	0.0	N
TCGA-KL-8342-01A-11R-2314-13	hsa-mir-646	0.0	0.0	N
TCGA-KL-8342-01A-11R-2314-13	hsa-mir-647	0.0	0.0	N
TCGA-KL-8342-01A-11R-2314-13	hsa-mir-648	0.0	0.0	N
TCGA-KL-8342-01A-11R-2314-13	hsa-mir-649	0.0	0.0	N
TCGA-KL-8342-01A-11R-2314-13	hsa-mir-650	0.0	0.0	N
TCGA-KL-8342-01A-11R-2314-13	hsa-mir-651	69.0	9.770021	N
TCGA-KL-8342-01A-11R-2314-13	hsa-mir-652	114.0	16.141773	N
TCGA-KL-8342-01A-11R-2314-13	hsa-mir-653	70.0	9.911615	N
TCGA-KL-8342-01A-11R-2314-13	hsa-mir-654	9.0	1.274351	N
TCGA-KL-8342-01A-11R-2314-13	hsa-mir-655	0.0	0.0	N
TCGA-KL-8342-01A-11R-2314-13	hsa-mir-656	0.0	0.0	N
TCGA-KL-8342-01A-11R-2314-13	hsa-mir-657	0.0	0.0	N
TCGA-KL-8342-01A-11R-2314-13	hsa-mir-658	0.0	0.0	N
TCGA-KL-8342-01A-11R-2314-13	hsa-mir-659	15.0	2.123918	N
TCGA-KL-8342-01A-11R-2314-13	hsa-mir-660	724.0	102.514421	N
TCGA-KL-8342-01A-11R-2314-13	hsa-mir-661	0.0	0.0	N
TCGA-KL-8342-01A-11R-2314-13	hsa-mir-662	0.0	0.0	N
TCGA-KL-8342-01A-11R-2314-13	hsa-mir-663	0.0	0.0	N
TCGA-KL-8342-01A-11R-2314-13	hsa-mir-663b	0.0	0.0	N
TCGA-KL-8342-01A-11R-2314-13	hsa-mir-664	439.0	62.159987	N
TCGA-KL-8342-01A-11R-2314-13	hsa-mir-665	0.0	0.0	N
TCGA-KL-8342-01A-11R-2314-13	hsa-mir-668	0.0	0.0	N
TCGA-KL-8342-01A-11R-2314-13	hsa-mir-670	0.0	0.0	N
TCGA-KL-8342-01A-11R-2314-13	hsa-mir-671	75.0	10.619588	N
TCGA-KL-8342-01A-11R-2314-13	hsa-mir-675	21.0	2.973485	N
TCGA-KL-8342-01A-11R-2314-13	hsa-mir-676	8.0	1.132756	N
TCGA-KL-8342-01A-11R-2314-13	hsa-mir-7-1	212.0	30.018035	N
TCGA-KL-8342-01A-11R-2314-13	hsa-mir-7-2	0.0	0.0	N
TCGA-KL-8342-01A-11R-2314-13	hsa-mir-7-3	0.0	0.0	N
TCGA-KL-8342-01A-11R-2314-13	hsa-mir-708	97.0	13.734667	N
TCGA-KL-8342-01A-11R-2314-13	hsa-mir-711	0.0	0.0	N
TCGA-KL-8342-01A-11R-2314-13	hsa-mir-718	0.0	0.0	N
TCGA-KL-8342-01A-11R-2314-13	hsa-mir-720	0.0	0.0	N
TCGA-KL-8342-01A-11R-2314-13	hsa-mir-744	71.0	10.05321	N
TCGA-KL-8342-01A-11R-2314-13	hsa-mir-758	10.0	1.415945	N
TCGA-KL-8342-01A-11R-2314-13	hsa-mir-759	0.0	0.0	N
TCGA-KL-8342-01A-11R-2314-13	hsa-mir-760	4.0	0.566378	N
TCGA-KL-8342-01A-11R-2314-13	hsa-mir-761	0.0	0.0	N
TCGA-KL-8342-01A-11R-2314-13	hsa-mir-762	0.0	0.0	N
TCGA-KL-8342-01A-11R-2314-13	hsa-mir-764	0.0	0.0	N
TCGA-KL-8342-01A-11R-2314-13	hsa-mir-765	1.0	0.141595	N
TCGA-KL-8342-01A-11R-2314-13	hsa-mir-766	42.0	5.946969	N
TCGA-KL-8342-01A-11R-2314-13	hsa-mir-767	2.0	0.283189	N
TCGA-KL-8342-01A-11R-2314-13	hsa-mir-769	62.0	8.778859	N
TCGA-KL-8342-01A-11R-2314-13	hsa-mir-770	0.0	0.0	N
TCGA-KL-8342-01A-11R-2314-13	hsa-mir-802	0.0	0.0	N
TCGA-KL-8342-01A-11R-2314-13	hsa-mir-873	0.0	0.0	N
TCGA-KL-8342-01A-11R-2314-13	hsa-mir-874	1620.0	229.383097	N
TCGA-KL-8342-01A-11R-2314-13	hsa-mir-875	0.0	0.0	N
TCGA-KL-8342-01A-11R-2314-13	hsa-mir-876	0.0	0.0	N
TCGA-KL-8342-01A-11R-2314-13	hsa-mir-877	1.0	0.141595	N
TCGA-KL-8342-01A-11R-2314-13	hsa-mir-885	43.0	6.088564	N
TCGA-KL-8342-01A-11R-2314-13	hsa-mir-887	19.0	2.690296	N
TCGA-KL-8342-01A-11R-2314-13	hsa-mir-888	1145.0	162.125707	N
TCGA-KL-8342-01A-11R-2314-13	hsa-mir-889	18.0	2.548701	N
TCGA-KL-8342-01A-11R-2314-13	hsa-mir-890	79.0	11.185966	N
TCGA-KL-8342-01A-11R-2314-13	hsa-mir-891a	266606.0	37749.944389	N
TCGA-KL-8342-01A-11R-2314-13	hsa-mir-891b	361.0	51.115616	N
TCGA-KL-8342-01A-11R-2314-13	hsa-mir-892a	3254.0	460.748517	N
TCGA-KL-8342-01A-11R-2314-13	hsa-mir-892b	508.0	71.930008	N
TCGA-KL-8342-01A-11R-2314-13	hsa-mir-9-1	2225.0	315.047772	N
TCGA-KL-8342-01A-11R-2314-13	hsa-mir-9-2	2217.0	313.915016	N
TCGA-KL-8342-01A-11R-2314-13	hsa-mir-9-3	0.0	0.0	N
TCGA-KL-8342-01A-11R-2314-13	hsa-mir-920	0.0	0.0	N
TCGA-KL-8342-01A-11R-2314-13	hsa-mir-921	0.0	0.0	N
TCGA-KL-8342-01A-11R-2314-13	hsa-mir-922	0.0	0.0	N
TCGA-KL-8342-01A-11R-2314-13	hsa-mir-924	0.0	0.0	N
TCGA-KL-8342-01A-11R-2314-13	hsa-mir-92a-1	2172.0	307.543263	N
TCGA-KL-8342-01A-11R-2314-13	hsa-mir-92a-2	61589.0	8720.66392	N
TCGA-KL-8342-01A-11R-2314-13	hsa-mir-92b	223.0	31.575574	N
TCGA-KL-8342-01A-11R-2314-13	hsa-mir-93	17173.0	2431.602421	N
TCGA-KL-8342-01A-11R-2314-13	hsa-mir-933	0.0	0.0	N
TCGA-KL-8342-01A-11R-2314-13	hsa-mir-934	4.0	0.566378	N
TCGA-KL-8342-01A-11R-2314-13	hsa-mir-935	9.0	1.274351	N
TCGA-KL-8342-01A-11R-2314-13	hsa-mir-936	0.0	0.0	N
TCGA-KL-8342-01A-11R-2314-13	hsa-mir-937	6.0	0.849567	N
TCGA-KL-8342-01A-11R-2314-13	hsa-mir-938	0.0	0.0	N
TCGA-KL-8342-01A-11R-2314-13	hsa-mir-939	3.0	0.424784	N
TCGA-KL-8342-01A-11R-2314-13	hsa-mir-940	1.0	0.141595	N
TCGA-KL-8342-01A-11R-2314-13	hsa-mir-941-1	0.0	0.0	N
TCGA-KL-8342-01A-11R-2314-13	hsa-mir-941-3	0.0	0.0	N
TCGA-KL-8342-01A-11R-2314-13	hsa-mir-941-4	0.0	0.0	N
TCGA-KL-8342-01A-11R-2314-13	hsa-mir-942	22.0	3.115079	N
TCGA-KL-8342-01A-11R-2314-13	hsa-mir-943	1.0	0.141595	N
TCGA-KL-8342-01A-11R-2314-13	hsa-mir-944	6.0	0.849567	N
TCGA-KL-8342-01A-11R-2314-13	hsa-mir-95	2.0	0.283189	N
TCGA-KL-8342-01A-11R-2314-13	hsa-mir-96	65.0	9.203643	N
TCGA-KL-8342-01A-11R-2314-13	hsa-mir-98	137.0	19.398447	N
TCGA-KL-8342-01A-11R-2314-13	hsa-mir-99a	10000.0	1415.945042	Y
TCGA-KL-8342-01A-11R-2314-13	hsa-mir-99b	125154.0	17721.11858	N
