# Supplementary material for: Dysfunctional miRNA-Mediated Regulation in Chromophobe Renal Cell Carcinoma
Source: PLoS One. 2016 Jun 3;11(6):e0156324. doi: 10.1371/journal.pone.0156324 (PMC4892590; doi:10.1371/journal.pone.0156324)
Supplement: S1 File — (ZIP) [file pone.0156324.s001.zip › S1_File miRNA expression profile downloaded from TCGA/case/bcgsc.ca__IlluminaHiSeq_miRNASeq__TCGA-KL-8343-01A-11R-2314-13__mirna_quantification.txt]

barcode	miRNA_ID	read_count	reads_per_million_miRNA_mapped	cross-mapped
TCGA-KL-8343-01A-11R-2314-13	hsa-let-7a-1	19694.0	3263.081155	N
TCGA-KL-8343-01A-11R-2314-13	hsa-let-7a-2	39272.0	6506.942373	N
TCGA-KL-8343-01A-11R-2314-13	hsa-let-7a-3	19837.0	3286.774696	N
TCGA-KL-8343-01A-11R-2314-13	hsa-let-7b	22328.0	3699.506246	N
TCGA-KL-8343-01A-11R-2314-13	hsa-let-7c	3737.0	619.18017	N
TCGA-KL-8343-01A-11R-2314-13	hsa-let-7d	1816.0	300.891407	N
TCGA-KL-8343-01A-11R-2314-13	hsa-let-7e	7646.0	1266.858866	N
TCGA-KL-8343-01A-11R-2314-13	hsa-let-7f-1	46.0	7.621699	N
TCGA-KL-8343-01A-11R-2314-13	hsa-let-7f-2	22445.0	3718.891871	N
TCGA-KL-8343-01A-11R-2314-13	hsa-let-7g	2579.0	427.312191	N
TCGA-KL-8343-01A-11R-2314-13	hsa-let-7i	1069.0	177.121649	N
TCGA-KL-8343-01A-11R-2314-13	hsa-mir-1-1	0.0	0.0	N
TCGA-KL-8343-01A-11R-2314-13	hsa-mir-1-2	31.0	5.136362	N
TCGA-KL-8343-01A-11R-2314-13	hsa-mir-100	30970.0	5131.391457	Y
TCGA-KL-8343-01A-11R-2314-13	hsa-mir-101-1	85661.0	14193.094078	N
TCGA-KL-8343-01A-11R-2314-13	hsa-mir-101-2	156.0	25.8475	N
TCGA-KL-8343-01A-11R-2314-13	hsa-mir-103-1	45054.0	7464.956755	Y
TCGA-KL-8343-01A-11R-2314-13	hsa-mir-103-1-as	0.0	0.0	N
TCGA-KL-8343-01A-11R-2314-13	hsa-mir-103-2	24.0	3.976538	N
TCGA-KL-8343-01A-11R-2314-13	hsa-mir-103-2-as	0.0	0.0	N
TCGA-KL-8343-01A-11R-2314-13	hsa-mir-105-1	0.0	0.0	N
TCGA-KL-8343-01A-11R-2314-13	hsa-mir-105-2	0.0	0.0	N
TCGA-KL-8343-01A-11R-2314-13	hsa-mir-106a	30.0	4.970673	Y
TCGA-KL-8343-01A-11R-2314-13	hsa-mir-106b	857.0	141.99556	N
TCGA-KL-8343-01A-11R-2314-13	hsa-mir-107	326.0	54.014647	Y
TCGA-KL-8343-01A-11R-2314-13	hsa-mir-10a	476536.0	78956.82142	N
TCGA-KL-8343-01A-11R-2314-13	hsa-mir-10b	1213474.0	201059.416112	N
TCGA-KL-8343-01A-11R-2314-13	hsa-mir-1178	0.0	0.0	N
TCGA-KL-8343-01A-11R-2314-13	hsa-mir-1179	0.0	0.0	N
TCGA-KL-8343-01A-11R-2314-13	hsa-mir-1180	116.0	19.219936	N
TCGA-KL-8343-01A-11R-2314-13	hsa-mir-1181	0.0	0.0	N
TCGA-KL-8343-01A-11R-2314-13	hsa-mir-1182	0.0	0.0	N
TCGA-KL-8343-01A-11R-2314-13	hsa-mir-1183	0.0	0.0	N
TCGA-KL-8343-01A-11R-2314-13	hsa-mir-1184-1	0.0	0.0	N
TCGA-KL-8343-01A-11R-2314-13	hsa-mir-1184-2	0.0	0.0	N
TCGA-KL-8343-01A-11R-2314-13	hsa-mir-1184-3	0.0	0.0	N
TCGA-KL-8343-01A-11R-2314-13	hsa-mir-1185-1	0.0	0.0	N
TCGA-KL-8343-01A-11R-2314-13	hsa-mir-1185-2	0.0	0.0	N
TCGA-KL-8343-01A-11R-2314-13	hsa-mir-1193	0.0	0.0	N
TCGA-KL-8343-01A-11R-2314-13	hsa-mir-1197	0.0	0.0	N
TCGA-KL-8343-01A-11R-2314-13	hsa-mir-1200	0.0	0.0	N
TCGA-KL-8343-01A-11R-2314-13	hsa-mir-1202	0.0	0.0	N
TCGA-KL-8343-01A-11R-2314-13	hsa-mir-1203	0.0	0.0	N
TCGA-KL-8343-01A-11R-2314-13	hsa-mir-1204	0.0	0.0	N
TCGA-KL-8343-01A-11R-2314-13	hsa-mir-1205	0.0	0.0	N
TCGA-KL-8343-01A-11R-2314-13	hsa-mir-1206	0.0	0.0	N
TCGA-KL-8343-01A-11R-2314-13	hsa-mir-1207	0.0	0.0	N
TCGA-KL-8343-01A-11R-2314-13	hsa-mir-1208	0.0	0.0	N
TCGA-KL-8343-01A-11R-2314-13	hsa-mir-122	7.0	1.159824	N
TCGA-KL-8343-01A-11R-2314-13	hsa-mir-1224	0.0	0.0	N
TCGA-KL-8343-01A-11R-2314-13	hsa-mir-1225	1.0	0.165689	N
TCGA-KL-8343-01A-11R-2314-13	hsa-mir-1226	2.0	0.331378	N
TCGA-KL-8343-01A-11R-2314-13	hsa-mir-1227	0.0	0.0	N
TCGA-KL-8343-01A-11R-2314-13	hsa-mir-1228	1.0	0.165689	N
TCGA-KL-8343-01A-11R-2314-13	hsa-mir-1229	2.0	0.331378	N
TCGA-KL-8343-01A-11R-2314-13	hsa-mir-1231	0.0	0.0	N
TCGA-KL-8343-01A-11R-2314-13	hsa-mir-1233-1	0.0	0.0	N
TCGA-KL-8343-01A-11R-2314-13	hsa-mir-1233-2	0.0	0.0	N
TCGA-KL-8343-01A-11R-2314-13	hsa-mir-1234	0.0	0.0	N
TCGA-KL-8343-01A-11R-2314-13	hsa-mir-1236	0.0	0.0	N
TCGA-KL-8343-01A-11R-2314-13	hsa-mir-1237	0.0	0.0	N
TCGA-KL-8343-01A-11R-2314-13	hsa-mir-1238	0.0	0.0	N
TCGA-KL-8343-01A-11R-2314-13	hsa-mir-124-1	0.0	0.0	N
TCGA-KL-8343-01A-11R-2314-13	hsa-mir-124-2	0.0	0.0	N
TCGA-KL-8343-01A-11R-2314-13	hsa-mir-124-3	0.0	0.0	N
TCGA-KL-8343-01A-11R-2314-13	hsa-mir-1243	0.0	0.0	N
TCGA-KL-8343-01A-11R-2314-13	hsa-mir-1244-1	0.0	0.0	N
TCGA-KL-8343-01A-11R-2314-13	hsa-mir-1244-2	0.0	0.0	N
TCGA-KL-8343-01A-11R-2314-13	hsa-mir-1244-3	0.0	0.0	N
TCGA-KL-8343-01A-11R-2314-13	hsa-mir-1245	0.0	0.0	N
TCGA-KL-8343-01A-11R-2314-13	hsa-mir-1246	0.0	0.0	N
TCGA-KL-8343-01A-11R-2314-13	hsa-mir-1247	79.0	13.089439	N
TCGA-KL-8343-01A-11R-2314-13	hsa-mir-1248	1.0	0.165689	N
TCGA-KL-8343-01A-11R-2314-13	hsa-mir-1249	1.0	0.165689	N
TCGA-KL-8343-01A-11R-2314-13	hsa-mir-1250	0.0	0.0	N
TCGA-KL-8343-01A-11R-2314-13	hsa-mir-1251	2.0	0.331378	N
TCGA-KL-8343-01A-11R-2314-13	hsa-mir-1252	0.0	0.0	N
TCGA-KL-8343-01A-11R-2314-13	hsa-mir-1253	0.0	0.0	N
TCGA-KL-8343-01A-11R-2314-13	hsa-mir-1254	2.0	0.331378	N
TCGA-KL-8343-01A-11R-2314-13	hsa-mir-1255a	0.0	0.0	N
TCGA-KL-8343-01A-11R-2314-13	hsa-mir-1255b-1	0.0	0.0	N
TCGA-KL-8343-01A-11R-2314-13	hsa-mir-1255b-2	0.0	0.0	N
TCGA-KL-8343-01A-11R-2314-13	hsa-mir-1256	0.0	0.0	N
TCGA-KL-8343-01A-11R-2314-13	hsa-mir-1257	0.0	0.0	N
TCGA-KL-8343-01A-11R-2314-13	hsa-mir-1258	26.0	4.307917	N
TCGA-KL-8343-01A-11R-2314-13	hsa-mir-125a	3952.0	654.803327	N
TCGA-KL-8343-01A-11R-2314-13	hsa-mir-125b-1	4156.0	688.603904	N
TCGA-KL-8343-01A-11R-2314-13	hsa-mir-125b-2	92.0	15.243397	N
TCGA-KL-8343-01A-11R-2314-13	hsa-mir-126	17373.0	2878.516751	N
TCGA-KL-8343-01A-11R-2314-13	hsa-mir-1260	1.0	0.165689	N
TCGA-KL-8343-01A-11R-2314-13	hsa-mir-1260b	0.0	0.0	N
TCGA-KL-8343-01A-11R-2314-13	hsa-mir-1261	0.0	0.0	N
TCGA-KL-8343-01A-11R-2314-13	hsa-mir-1262	3.0	0.497067	N
TCGA-KL-8343-01A-11R-2314-13	hsa-mir-1263	0.0	0.0	N
TCGA-KL-8343-01A-11R-2314-13	hsa-mir-1264	0.0	0.0	N
TCGA-KL-8343-01A-11R-2314-13	hsa-mir-1265	0.0	0.0	N
TCGA-KL-8343-01A-11R-2314-13	hsa-mir-1266	11.0	1.82258	N
TCGA-KL-8343-01A-11R-2314-13	hsa-mir-1267	0.0	0.0	N
TCGA-KL-8343-01A-11R-2314-13	hsa-mir-1268	0.0	0.0	N
TCGA-KL-8343-01A-11R-2314-13	hsa-mir-1269	5.0	0.828446	N
TCGA-KL-8343-01A-11R-2314-13	hsa-mir-127	710.0	117.639262	N
TCGA-KL-8343-01A-11R-2314-13	hsa-mir-1270-1	3.0	0.497067	N
TCGA-KL-8343-01A-11R-2314-13	hsa-mir-1270-2	6.0	0.994135	N
TCGA-KL-8343-01A-11R-2314-13	hsa-mir-1271	7.0	1.159824	N
TCGA-KL-8343-01A-11R-2314-13	hsa-mir-1272	0.0	0.0	N
TCGA-KL-8343-01A-11R-2314-13	hsa-mir-1273	0.0	0.0	N
TCGA-KL-8343-01A-11R-2314-13	hsa-mir-1273c	0.0	0.0	N
TCGA-KL-8343-01A-11R-2314-13	hsa-mir-1273d	0.0	0.0	N
TCGA-KL-8343-01A-11R-2314-13	hsa-mir-1274a	0.0	0.0	N
TCGA-KL-8343-01A-11R-2314-13	hsa-mir-1274b	7.0	1.159824	N
TCGA-KL-8343-01A-11R-2314-13	hsa-mir-1275	3.0	0.497067	N
TCGA-KL-8343-01A-11R-2314-13	hsa-mir-1276	0.0	0.0	N
TCGA-KL-8343-01A-11R-2314-13	hsa-mir-1277	4.0	0.662756	N
TCGA-KL-8343-01A-11R-2314-13	hsa-mir-1278	0.0	0.0	N
TCGA-KL-8343-01A-11R-2314-13	hsa-mir-1279	0.0	0.0	N
TCGA-KL-8343-01A-11R-2314-13	hsa-mir-128-1	491.0	81.353349	N
TCGA-KL-8343-01A-11R-2314-13	hsa-mir-128-2	449.0	74.394406	N
TCGA-KL-8343-01A-11R-2314-13	hsa-mir-1280	0.0	0.0	N
TCGA-KL-8343-01A-11R-2314-13	hsa-mir-1281	0.0	0.0	N
TCGA-KL-8343-01A-11R-2314-13	hsa-mir-1282	0.0	0.0	N
TCGA-KL-8343-01A-11R-2314-13	hsa-mir-1283-1	0.0	0.0	N
TCGA-KL-8343-01A-11R-2314-13	hsa-mir-1283-2	0.0	0.0	N
TCGA-KL-8343-01A-11R-2314-13	hsa-mir-1284	2.0	0.331378	N
TCGA-KL-8343-01A-11R-2314-13	hsa-mir-1285-1	0.0	0.0	N
TCGA-KL-8343-01A-11R-2314-13	hsa-mir-1285-2	0.0	0.0	N
TCGA-KL-8343-01A-11R-2314-13	hsa-mir-1286	0.0	0.0	N
TCGA-KL-8343-01A-11R-2314-13	hsa-mir-1287	87.0	14.414952	N
TCGA-KL-8343-01A-11R-2314-13	hsa-mir-1288	0.0	0.0	N
TCGA-KL-8343-01A-11R-2314-13	hsa-mir-1289-1	0.0	0.0	N
TCGA-KL-8343-01A-11R-2314-13	hsa-mir-1289-2	0.0	0.0	N
TCGA-KL-8343-01A-11R-2314-13	hsa-mir-129-1	129.0	21.373894	N
TCGA-KL-8343-01A-11R-2314-13	hsa-mir-129-2	113.0	18.722868	N
TCGA-KL-8343-01A-11R-2314-13	hsa-mir-1290	0.0	0.0	N
TCGA-KL-8343-01A-11R-2314-13	hsa-mir-1291	5.0	0.828446	N
TCGA-KL-8343-01A-11R-2314-13	hsa-mir-1292	5.0	0.828446	N
TCGA-KL-8343-01A-11R-2314-13	hsa-mir-1293	2.0	0.331378	N
TCGA-KL-8343-01A-11R-2314-13	hsa-mir-1294	4.0	0.662756	N
TCGA-KL-8343-01A-11R-2314-13	hsa-mir-1295	0.0	0.0	N
TCGA-KL-8343-01A-11R-2314-13	hsa-mir-1296	9.0	1.491202	N
TCGA-KL-8343-01A-11R-2314-13	hsa-mir-1297	0.0	0.0	N
TCGA-KL-8343-01A-11R-2314-13	hsa-mir-1298	0.0	0.0	N
TCGA-KL-8343-01A-11R-2314-13	hsa-mir-1299	0.0	0.0	N
TCGA-KL-8343-01A-11R-2314-13	hsa-mir-1301	60.0	9.941346	N
TCGA-KL-8343-01A-11R-2314-13	hsa-mir-1302-1	0.0	0.0	N
TCGA-KL-8343-01A-11R-2314-13	hsa-mir-1302-10	0.0	0.0	N
TCGA-KL-8343-01A-11R-2314-13	hsa-mir-1302-11	0.0	0.0	N
TCGA-KL-8343-01A-11R-2314-13	hsa-mir-1302-2	0.0	0.0	N
TCGA-KL-8343-01A-11R-2314-13	hsa-mir-1302-3	0.0	0.0	N
TCGA-KL-8343-01A-11R-2314-13	hsa-mir-1302-4	0.0	0.0	N
TCGA-KL-8343-01A-11R-2314-13	hsa-mir-1302-5	0.0	0.0	N
TCGA-KL-8343-01A-11R-2314-13	hsa-mir-1302-6	0.0	0.0	N
TCGA-KL-8343-01A-11R-2314-13	hsa-mir-1302-7	0.0	0.0	N
TCGA-KL-8343-01A-11R-2314-13	hsa-mir-1302-8	0.0	0.0	N
TCGA-KL-8343-01A-11R-2314-13	hsa-mir-1302-9	0.0	0.0	N
TCGA-KL-8343-01A-11R-2314-13	hsa-mir-1303	0.0	0.0	N
TCGA-KL-8343-01A-11R-2314-13	hsa-mir-1304	5.0	0.828446	N
TCGA-KL-8343-01A-11R-2314-13	hsa-mir-1305	1.0	0.165689	N
TCGA-KL-8343-01A-11R-2314-13	hsa-mir-1306	29.0	4.804984	N
TCGA-KL-8343-01A-11R-2314-13	hsa-mir-1307	4477.0	741.790105	N
TCGA-KL-8343-01A-11R-2314-13	hsa-mir-130a	69.0	11.432548	N
TCGA-KL-8343-01A-11R-2314-13	hsa-mir-130b	14.0	2.319647	N
TCGA-KL-8343-01A-11R-2314-13	hsa-mir-132	290.0	48.049839	N
TCGA-KL-8343-01A-11R-2314-13	hsa-mir-1321	0.0	0.0	N
TCGA-KL-8343-01A-11R-2314-13	hsa-mir-1322	0.0	0.0	N
TCGA-KL-8343-01A-11R-2314-13	hsa-mir-1323	0.0	0.0	N
TCGA-KL-8343-01A-11R-2314-13	hsa-mir-1324	0.0	0.0	N
TCGA-KL-8343-01A-11R-2314-13	hsa-mir-133a-1	7.0	1.159824	Y
TCGA-KL-8343-01A-11R-2314-13	hsa-mir-133a-2	0.0	0.0	N
TCGA-KL-8343-01A-11R-2314-13	hsa-mir-133b	1.0	0.165689	Y
TCGA-KL-8343-01A-11R-2314-13	hsa-mir-134	98.0	16.237532	N
TCGA-KL-8343-01A-11R-2314-13	hsa-mir-135a-1	2.0	0.331378	N
TCGA-KL-8343-01A-11R-2314-13	hsa-mir-135a-2	1.0	0.165689	N
TCGA-KL-8343-01A-11R-2314-13	hsa-mir-135b	4.0	0.662756	N
TCGA-KL-8343-01A-11R-2314-13	hsa-mir-136	45.0	7.45601	N
TCGA-KL-8343-01A-11R-2314-13	hsa-mir-137	0.0	0.0	N
TCGA-KL-8343-01A-11R-2314-13	hsa-mir-138-1	1.0	0.165689	N
TCGA-KL-8343-01A-11R-2314-13	hsa-mir-138-2	0.0	0.0	N
TCGA-KL-8343-01A-11R-2314-13	hsa-mir-139	17636.0	2922.092985	N
TCGA-KL-8343-01A-11R-2314-13	hsa-mir-140	9874.0	1636.014183	N
TCGA-KL-8343-01A-11R-2314-13	hsa-mir-141	64.0	10.604102	N
TCGA-KL-8343-01A-11R-2314-13	hsa-mir-142	1612.0	267.090831	N
TCGA-KL-8343-01A-11R-2314-13	hsa-mir-143	220343.0	36508.433575	N
TCGA-KL-8343-01A-11R-2314-13	hsa-mir-144	849.0	140.670047	N
TCGA-KL-8343-01A-11R-2314-13	hsa-mir-145	3743.0	620.174305	N
TCGA-KL-8343-01A-11R-2314-13	hsa-mir-1468	235.0	38.936939	N
TCGA-KL-8343-01A-11R-2314-13	hsa-mir-1469	0.0	0.0	N
TCGA-KL-8343-01A-11R-2314-13	hsa-mir-146a	50.0	8.284455	N
TCGA-KL-8343-01A-11R-2314-13	hsa-mir-146b	216.0	35.788846	N
TCGA-KL-8343-01A-11R-2314-13	hsa-mir-147	0.0	0.0	N
TCGA-KL-8343-01A-11R-2314-13	hsa-mir-1470	0.0	0.0	N
TCGA-KL-8343-01A-11R-2314-13	hsa-mir-1471	0.0	0.0	N
TCGA-KL-8343-01A-11R-2314-13	hsa-mir-147b	0.0	0.0	N
TCGA-KL-8343-01A-11R-2314-13	hsa-mir-148a	201608.0	33404.248269	N
TCGA-KL-8343-01A-11R-2314-13	hsa-mir-148b	818.0	135.533685	N
TCGA-KL-8343-01A-11R-2314-13	hsa-mir-149	18.0	2.982404	N
TCGA-KL-8343-01A-11R-2314-13	hsa-mir-150	381.0	63.127547	N
TCGA-KL-8343-01A-11R-2314-13	hsa-mir-151	13110.0	2172.184114	N
TCGA-KL-8343-01A-11R-2314-13	hsa-mir-152	2267.0	375.617192	N
TCGA-KL-8343-01A-11R-2314-13	hsa-mir-153-1	1.0	0.165689	N
TCGA-KL-8343-01A-11R-2314-13	hsa-mir-153-2	10.0	1.656891	N
TCGA-KL-8343-01A-11R-2314-13	hsa-mir-1537	0.0	0.0	N
TCGA-KL-8343-01A-11R-2314-13	hsa-mir-1538	0.0	0.0	N
TCGA-KL-8343-01A-11R-2314-13	hsa-mir-1539	0.0	0.0	N
TCGA-KL-8343-01A-11R-2314-13	hsa-mir-154	2.0	0.331378	N
TCGA-KL-8343-01A-11R-2314-13	hsa-mir-155	126.0	20.876827	N
TCGA-KL-8343-01A-11R-2314-13	hsa-mir-15a	430.0	71.246313	N
TCGA-KL-8343-01A-11R-2314-13	hsa-mir-15b	510.0	84.501441	N
TCGA-KL-8343-01A-11R-2314-13	hsa-mir-16-1	1130.0	187.228684	N
TCGA-KL-8343-01A-11R-2314-13	hsa-mir-16-2	10.0	1.656891	N
TCGA-KL-8343-01A-11R-2314-13	hsa-mir-17	1424.0	235.94128	Y
TCGA-KL-8343-01A-11R-2314-13	hsa-mir-181a-1	6657.0	1102.992345	N
TCGA-KL-8343-01A-11R-2314-13	hsa-mir-181a-2	2324.0	385.061471	N
TCGA-KL-8343-01A-11R-2314-13	hsa-mir-181b-1	1143.0	189.382642	N
TCGA-KL-8343-01A-11R-2314-13	hsa-mir-181b-2	11.0	1.82258	N
TCGA-KL-8343-01A-11R-2314-13	hsa-mir-181c	152.0	25.184743	N
TCGA-KL-8343-01A-11R-2314-13	hsa-mir-181d	45.0	7.45601	N
TCGA-KL-8343-01A-11R-2314-13	hsa-mir-182	206101.0	34148.689399	N
TCGA-KL-8343-01A-11R-2314-13	hsa-mir-1825	0.0	0.0	N
TCGA-KL-8343-01A-11R-2314-13	hsa-mir-1827	0.0	0.0	N
TCGA-KL-8343-01A-11R-2314-13	hsa-mir-183	98581.0	16333.797263	N
TCGA-KL-8343-01A-11R-2314-13	hsa-mir-184	2.0	0.331378	N
TCGA-KL-8343-01A-11R-2314-13	hsa-mir-185	1567.0	259.634821	N
TCGA-KL-8343-01A-11R-2314-13	hsa-mir-186	489.0	81.02197	N
TCGA-KL-8343-01A-11R-2314-13	hsa-mir-187	3694.0	612.055539	N
TCGA-KL-8343-01A-11R-2314-13	hsa-mir-188	663.0	109.851874	N
TCGA-KL-8343-01A-11R-2314-13	hsa-mir-18a	6.0	0.994135	N
TCGA-KL-8343-01A-11R-2314-13	hsa-mir-18b	0.0	0.0	N
TCGA-KL-8343-01A-11R-2314-13	hsa-mir-190	14.0	2.319647	N
TCGA-KL-8343-01A-11R-2314-13	hsa-mir-1908	0.0	0.0	N
TCGA-KL-8343-01A-11R-2314-13	hsa-mir-1909	0.0	0.0	N
TCGA-KL-8343-01A-11R-2314-13	hsa-mir-190b	0.0	0.0	N
TCGA-KL-8343-01A-11R-2314-13	hsa-mir-191	1816.0	300.891407	N
TCGA-KL-8343-01A-11R-2314-13	hsa-mir-1910	0.0	0.0	N
TCGA-KL-8343-01A-11R-2314-13	hsa-mir-1911	0.0	0.0	N
TCGA-KL-8343-01A-11R-2314-13	hsa-mir-1912	0.0	0.0	N
TCGA-KL-8343-01A-11R-2314-13	hsa-mir-1913	0.0	0.0	N
TCGA-KL-8343-01A-11R-2314-13	hsa-mir-1914	1.0	0.165689	N
TCGA-KL-8343-01A-11R-2314-13	hsa-mir-1915	0.0	0.0	N
TCGA-KL-8343-01A-11R-2314-13	hsa-mir-192	1217.0	201.643636	Y
TCGA-KL-8343-01A-11R-2314-13	hsa-mir-193a	799.0	132.385592	N
TCGA-KL-8343-01A-11R-2314-13	hsa-mir-193b	365.0	60.476522	N
TCGA-KL-8343-01A-11R-2314-13	hsa-mir-194-1	194.0	32.143686	N
TCGA-KL-8343-01A-11R-2314-13	hsa-mir-194-2	234.0	38.77125	N
TCGA-KL-8343-01A-11R-2314-13	hsa-mir-195	115.0	19.054247	N
TCGA-KL-8343-01A-11R-2314-13	hsa-mir-196a-1	2545.0	421.678762	N
TCGA-KL-8343-01A-11R-2314-13	hsa-mir-196a-2	221.0	36.617291	N
TCGA-KL-8343-01A-11R-2314-13	hsa-mir-196b	3982.0	659.774	N
TCGA-KL-8343-01A-11R-2314-13	hsa-mir-197	369.0	61.139278	N
TCGA-KL-8343-01A-11R-2314-13	hsa-mir-1972-1	0.0	0.0	N
TCGA-KL-8343-01A-11R-2314-13	hsa-mir-1972-2	0.0	0.0	N
TCGA-KL-8343-01A-11R-2314-13	hsa-mir-1973	0.0	0.0	N
TCGA-KL-8343-01A-11R-2314-13	hsa-mir-1976	27.0	4.473606	N
TCGA-KL-8343-01A-11R-2314-13	hsa-mir-198	0.0	0.0	N
TCGA-KL-8343-01A-11R-2314-13	hsa-mir-199a-1	1515.0	251.018988	Y
TCGA-KL-8343-01A-11R-2314-13	hsa-mir-199a-2	2458.0	407.26381	Y
TCGA-KL-8343-01A-11R-2314-13	hsa-mir-199b	3053.0	505.848825	Y
TCGA-KL-8343-01A-11R-2314-13	hsa-mir-19a	16.0	2.651026	N
TCGA-KL-8343-01A-11R-2314-13	hsa-mir-19b-1	14.0	2.319647	N
TCGA-KL-8343-01A-11R-2314-13	hsa-mir-19b-2	89.0	14.74633	N
TCGA-KL-8343-01A-11R-2314-13	hsa-mir-200a	1785.0	295.755045	N
TCGA-KL-8343-01A-11R-2314-13	hsa-mir-200b	1546.0	256.15535	N
TCGA-KL-8343-01A-11R-2314-13	hsa-mir-200c	186.0	30.818173	N
TCGA-KL-8343-01A-11R-2314-13	hsa-mir-202	1.0	0.165689	N
TCGA-KL-8343-01A-11R-2314-13	hsa-mir-203	178.0	29.49266	N
TCGA-KL-8343-01A-11R-2314-13	hsa-mir-204	39.0	6.461875	N
TCGA-KL-8343-01A-11R-2314-13	hsa-mir-205	2.0	0.331378	N
TCGA-KL-8343-01A-11R-2314-13	hsa-mir-2052	0.0	0.0	N
TCGA-KL-8343-01A-11R-2314-13	hsa-mir-2053	0.0	0.0	N
TCGA-KL-8343-01A-11R-2314-13	hsa-mir-2054	0.0	0.0	N
TCGA-KL-8343-01A-11R-2314-13	hsa-mir-206	13.0	2.153958	N
TCGA-KL-8343-01A-11R-2314-13	hsa-mir-208a	0.0	0.0	N
TCGA-KL-8343-01A-11R-2314-13	hsa-mir-208b	0.0	0.0	N
TCGA-KL-8343-01A-11R-2314-13	hsa-mir-20a	726.0	120.290287	N
TCGA-KL-8343-01A-11R-2314-13	hsa-mir-20b	73.0	12.095304	N
TCGA-KL-8343-01A-11R-2314-13	hsa-mir-21	107462.0	17805.282169	N
TCGA-KL-8343-01A-11R-2314-13	hsa-mir-210	855.0	141.664181	N
TCGA-KL-8343-01A-11R-2314-13	hsa-mir-211	3.0	0.497067	N
TCGA-KL-8343-01A-11R-2314-13	hsa-mir-2110	2.0	0.331378	N
TCGA-KL-8343-01A-11R-2314-13	hsa-mir-2113	0.0	0.0	N
TCGA-KL-8343-01A-11R-2314-13	hsa-mir-2114	2.0	0.331378	N
TCGA-KL-8343-01A-11R-2314-13	hsa-mir-2115	0.0	0.0	N
TCGA-KL-8343-01A-11R-2314-13	hsa-mir-2116	2.0	0.331378	N
TCGA-KL-8343-01A-11R-2314-13	hsa-mir-2117	0.0	0.0	N
TCGA-KL-8343-01A-11R-2314-13	hsa-mir-212	7.0	1.159824	N
TCGA-KL-8343-01A-11R-2314-13	hsa-mir-214	16.0	2.651026	N
TCGA-KL-8343-01A-11R-2314-13	hsa-mir-215	5.0	0.828446	Y
TCGA-KL-8343-01A-11R-2314-13	hsa-mir-216a	1.0	0.165689	N
TCGA-KL-8343-01A-11R-2314-13	hsa-mir-216b	0.0	0.0	N
TCGA-KL-8343-01A-11R-2314-13	hsa-mir-217	78.0	12.92375	N
TCGA-KL-8343-01A-11R-2314-13	hsa-mir-218-1	26.0	4.307917	N
TCGA-KL-8343-01A-11R-2314-13	hsa-mir-218-2	1333.0	220.863572	N
TCGA-KL-8343-01A-11R-2314-13	hsa-mir-219-1	4.0	0.662756	N
TCGA-KL-8343-01A-11R-2314-13	hsa-mir-219-2	0.0	0.0	N
TCGA-KL-8343-01A-11R-2314-13	hsa-mir-22	1155730.0	191491.864665	N
TCGA-KL-8343-01A-11R-2314-13	hsa-mir-221	9525.0	1578.188687	N
TCGA-KL-8343-01A-11R-2314-13	hsa-mir-222	2698.0	447.029194	N
TCGA-KL-8343-01A-11R-2314-13	hsa-mir-223	89.0	14.74633	N
TCGA-KL-8343-01A-11R-2314-13	hsa-mir-224	21.0	3.479471	N
TCGA-KL-8343-01A-11R-2314-13	hsa-mir-2276	4.0	0.662756	N
TCGA-KL-8343-01A-11R-2314-13	hsa-mir-2277	3.0	0.497067	N
TCGA-KL-8343-01A-11R-2314-13	hsa-mir-2278	0.0	0.0	N
TCGA-KL-8343-01A-11R-2314-13	hsa-mir-2355	163.0	27.007323	N
TCGA-KL-8343-01A-11R-2314-13	hsa-mir-23a	7955.0	1318.056798	Y
TCGA-KL-8343-01A-11R-2314-13	hsa-mir-23b	5242.0	868.542267	Y
TCGA-KL-8343-01A-11R-2314-13	hsa-mir-23c	4.0	0.662756	N
TCGA-KL-8343-01A-11R-2314-13	hsa-mir-24-1	40.0	6.627564	N
TCGA-KL-8343-01A-11R-2314-13	hsa-mir-24-2	2365.0	391.854724	N
TCGA-KL-8343-01A-11R-2314-13	hsa-mir-25	12908.0	2138.714915	N
TCGA-KL-8343-01A-11R-2314-13	hsa-mir-26a-1	24.0	3.976538	N
TCGA-KL-8343-01A-11R-2314-13	hsa-mir-26a-2	10086.0	1671.140272	N
TCGA-KL-8343-01A-11R-2314-13	hsa-mir-26b	1181.0	195.678828	N
TCGA-KL-8343-01A-11R-2314-13	hsa-mir-27a	1878.0	311.164132	Y
TCGA-KL-8343-01A-11R-2314-13	hsa-mir-27b	4187.0	693.740266	Y
TCGA-KL-8343-01A-11R-2314-13	hsa-mir-28	13719.0	2273.088776	N
TCGA-KL-8343-01A-11R-2314-13	hsa-mir-2861	0.0	0.0	N
TCGA-KL-8343-01A-11R-2314-13	hsa-mir-2909	0.0	0.0	N
TCGA-KL-8343-01A-11R-2314-13	hsa-mir-296	1.0	0.165689	N
TCGA-KL-8343-01A-11R-2314-13	hsa-mir-297	0.0	0.0	N
TCGA-KL-8343-01A-11R-2314-13	hsa-mir-298	0.0	0.0	N
TCGA-KL-8343-01A-11R-2314-13	hsa-mir-299	0.0	0.0	N
TCGA-KL-8343-01A-11R-2314-13	hsa-mir-29a	79502.0	13172.614905	N
TCGA-KL-8343-01A-11R-2314-13	hsa-mir-29b-1	3221.0	533.684594	Y
TCGA-KL-8343-01A-11R-2314-13	hsa-mir-29b-2	3272.0	542.134738	Y
TCGA-KL-8343-01A-11R-2314-13	hsa-mir-29c	10594.0	1755.310336	Y
TCGA-KL-8343-01A-11R-2314-13	hsa-mir-300	0.0	0.0	N
TCGA-KL-8343-01A-11R-2314-13	hsa-mir-301a	18.0	2.982404	N
TCGA-KL-8343-01A-11R-2314-13	hsa-mir-301b	1.0	0.165689	N
TCGA-KL-8343-01A-11R-2314-13	hsa-mir-302a	0.0	0.0	N
TCGA-KL-8343-01A-11R-2314-13	hsa-mir-302b	0.0	0.0	N
TCGA-KL-8343-01A-11R-2314-13	hsa-mir-302c	0.0	0.0	N
TCGA-KL-8343-01A-11R-2314-13	hsa-mir-302d	0.0	0.0	N
TCGA-KL-8343-01A-11R-2314-13	hsa-mir-302e	0.0	0.0	N
TCGA-KL-8343-01A-11R-2314-13	hsa-mir-302f	0.0	0.0	N
TCGA-KL-8343-01A-11R-2314-13	hsa-mir-3065	9.0	1.491202	N
TCGA-KL-8343-01A-11R-2314-13	hsa-mir-3074	10.0	1.656891	N
TCGA-KL-8343-01A-11R-2314-13	hsa-mir-30a	1220543.0	202230.672366	Y
TCGA-KL-8343-01A-11R-2314-13	hsa-mir-30b	5606.0	928.8531	Y
TCGA-KL-8343-01A-11R-2314-13	hsa-mir-30c-1	16.0	2.651026	N
TCGA-KL-8343-01A-11R-2314-13	hsa-mir-30c-2	9904.0	1640.984856	Y
TCGA-KL-8343-01A-11R-2314-13	hsa-mir-30d	173862.0	28807.038473	N
TCGA-KL-8343-01A-11R-2314-13	hsa-mir-30e	97282.0	16118.567121	Y
TCGA-KL-8343-01A-11R-2314-13	hsa-mir-31	1.0	0.165689	N
TCGA-KL-8343-01A-11R-2314-13	hsa-mir-3115	0.0	0.0	N
TCGA-KL-8343-01A-11R-2314-13	hsa-mir-3116-1	0.0	0.0	N
TCGA-KL-8343-01A-11R-2314-13	hsa-mir-3116-2	0.0	0.0	N
TCGA-KL-8343-01A-11R-2314-13	hsa-mir-3117	1.0	0.165689	N
TCGA-KL-8343-01A-11R-2314-13	hsa-mir-3118-1	0.0	0.0	N
TCGA-KL-8343-01A-11R-2314-13	hsa-mir-3118-2	0.0	0.0	N
TCGA-KL-8343-01A-11R-2314-13	hsa-mir-3118-3	0.0	0.0	N
TCGA-KL-8343-01A-11R-2314-13	hsa-mir-3118-4	0.0	0.0	N
TCGA-KL-8343-01A-11R-2314-13	hsa-mir-3118-5	0.0	0.0	N
TCGA-KL-8343-01A-11R-2314-13	hsa-mir-3118-6	0.0	0.0	N
TCGA-KL-8343-01A-11R-2314-13	hsa-mir-3119-1	0.0	0.0	N
TCGA-KL-8343-01A-11R-2314-13	hsa-mir-3119-2	0.0	0.0	N
TCGA-KL-8343-01A-11R-2314-13	hsa-mir-3120	0.0	0.0	N
TCGA-KL-8343-01A-11R-2314-13	hsa-mir-3121	0.0	0.0	N
TCGA-KL-8343-01A-11R-2314-13	hsa-mir-3122	0.0	0.0	N
TCGA-KL-8343-01A-11R-2314-13	hsa-mir-3123	0.0	0.0	N
TCGA-KL-8343-01A-11R-2314-13	hsa-mir-3124	1.0	0.165689	N
TCGA-KL-8343-01A-11R-2314-13	hsa-mir-3125	0.0	0.0	N
TCGA-KL-8343-01A-11R-2314-13	hsa-mir-3126	0.0	0.0	N
TCGA-KL-8343-01A-11R-2314-13	hsa-mir-3127	33.0	5.46774	N
TCGA-KL-8343-01A-11R-2314-13	hsa-mir-3128	0.0	0.0	N
TCGA-KL-8343-01A-11R-2314-13	hsa-mir-3129	0.0	0.0	N
TCGA-KL-8343-01A-11R-2314-13	hsa-mir-3130-1	11.0	1.82258	N
TCGA-KL-8343-01A-11R-2314-13	hsa-mir-3130-2	0.0	0.0	N
TCGA-KL-8343-01A-11R-2314-13	hsa-mir-3131	0.0	0.0	N
TCGA-KL-8343-01A-11R-2314-13	hsa-mir-3132	0.0	0.0	N
TCGA-KL-8343-01A-11R-2314-13	hsa-mir-3133	0.0	0.0	N
TCGA-KL-8343-01A-11R-2314-13	hsa-mir-3134	0.0	0.0	N
TCGA-KL-8343-01A-11R-2314-13	hsa-mir-3135	0.0	0.0	N
TCGA-KL-8343-01A-11R-2314-13	hsa-mir-3136	3.0	0.497067	N
TCGA-KL-8343-01A-11R-2314-13	hsa-mir-3137	0.0	0.0	N
TCGA-KL-8343-01A-11R-2314-13	hsa-mir-3138	1.0	0.165689	N
TCGA-KL-8343-01A-11R-2314-13	hsa-mir-3139	0.0	0.0	N
TCGA-KL-8343-01A-11R-2314-13	hsa-mir-3140	0.0	0.0	N
TCGA-KL-8343-01A-11R-2314-13	hsa-mir-3141	0.0	0.0	N
TCGA-KL-8343-01A-11R-2314-13	hsa-mir-3142	0.0	0.0	N
TCGA-KL-8343-01A-11R-2314-13	hsa-mir-3143	0.0	0.0	N
TCGA-KL-8343-01A-11R-2314-13	hsa-mir-3144	0.0	0.0	N
TCGA-KL-8343-01A-11R-2314-13	hsa-mir-3145	0.0	0.0	N
TCGA-KL-8343-01A-11R-2314-13	hsa-mir-3146	0.0	0.0	N
TCGA-KL-8343-01A-11R-2314-13	hsa-mir-3147	0.0	0.0	N
TCGA-KL-8343-01A-11R-2314-13	hsa-mir-3148	0.0	0.0	N
TCGA-KL-8343-01A-11R-2314-13	hsa-mir-3149	0.0	0.0	N
TCGA-KL-8343-01A-11R-2314-13	hsa-mir-3150	0.0	0.0	N
TCGA-KL-8343-01A-11R-2314-13	hsa-mir-3150b	0.0	0.0	N
TCGA-KL-8343-01A-11R-2314-13	hsa-mir-3151	1.0	0.165689	N
TCGA-KL-8343-01A-11R-2314-13	hsa-mir-3152	0.0	0.0	N
TCGA-KL-8343-01A-11R-2314-13	hsa-mir-3153	0.0	0.0	N
TCGA-KL-8343-01A-11R-2314-13	hsa-mir-3154	0.0	0.0	N
TCGA-KL-8343-01A-11R-2314-13	hsa-mir-3155	0.0	0.0	N
TCGA-KL-8343-01A-11R-2314-13	hsa-mir-3156-1	0.0	0.0	N
TCGA-KL-8343-01A-11R-2314-13	hsa-mir-3156-2	0.0	0.0	N
TCGA-KL-8343-01A-11R-2314-13	hsa-mir-3156-3	0.0	0.0	N
TCGA-KL-8343-01A-11R-2314-13	hsa-mir-3157	0.0	0.0	N
TCGA-KL-8343-01A-11R-2314-13	hsa-mir-3158-1	0.0	0.0	N
TCGA-KL-8343-01A-11R-2314-13	hsa-mir-3158-2	0.0	0.0	N
TCGA-KL-8343-01A-11R-2314-13	hsa-mir-3159	0.0	0.0	N
TCGA-KL-8343-01A-11R-2314-13	hsa-mir-3160-1	0.0	0.0	N
TCGA-KL-8343-01A-11R-2314-13	hsa-mir-3160-2	0.0	0.0	N
TCGA-KL-8343-01A-11R-2314-13	hsa-mir-3161	0.0	0.0	N
TCGA-KL-8343-01A-11R-2314-13	hsa-mir-3162	0.0	0.0	N
TCGA-KL-8343-01A-11R-2314-13	hsa-mir-3163	0.0	0.0	N
TCGA-KL-8343-01A-11R-2314-13	hsa-mir-3164	0.0	0.0	N
TCGA-KL-8343-01A-11R-2314-13	hsa-mir-3165	0.0	0.0	N
TCGA-KL-8343-01A-11R-2314-13	hsa-mir-3166	0.0	0.0	N
TCGA-KL-8343-01A-11R-2314-13	hsa-mir-3167	0.0	0.0	N
TCGA-KL-8343-01A-11R-2314-13	hsa-mir-3168	0.0	0.0	N
TCGA-KL-8343-01A-11R-2314-13	hsa-mir-3169	0.0	0.0	N
TCGA-KL-8343-01A-11R-2314-13	hsa-mir-3170	6.0	0.994135	N
TCGA-KL-8343-01A-11R-2314-13	hsa-mir-3171	0.0	0.0	N
TCGA-KL-8343-01A-11R-2314-13	hsa-mir-3173	0.0	0.0	N
TCGA-KL-8343-01A-11R-2314-13	hsa-mir-3174	0.0	0.0	N
TCGA-KL-8343-01A-11R-2314-13	hsa-mir-3175	0.0	0.0	N
TCGA-KL-8343-01A-11R-2314-13	hsa-mir-3176	1.0	0.165689	N
TCGA-KL-8343-01A-11R-2314-13	hsa-mir-3177	0.0	0.0	N
TCGA-KL-8343-01A-11R-2314-13	hsa-mir-3178	1.0	0.165689	N
TCGA-KL-8343-01A-11R-2314-13	hsa-mir-3179-1	0.0	0.0	N
TCGA-KL-8343-01A-11R-2314-13	hsa-mir-3179-2	0.0	0.0	N
TCGA-KL-8343-01A-11R-2314-13	hsa-mir-3179-3	0.0	0.0	N
TCGA-KL-8343-01A-11R-2314-13	hsa-mir-3180-1	0.0	0.0	N
TCGA-KL-8343-01A-11R-2314-13	hsa-mir-3180-2	0.0	0.0	N
TCGA-KL-8343-01A-11R-2314-13	hsa-mir-3180-3	0.0	0.0	N
TCGA-KL-8343-01A-11R-2314-13	hsa-mir-3180-4	0.0	0.0	N
TCGA-KL-8343-01A-11R-2314-13	hsa-mir-3180-5	0.0	0.0	N
TCGA-KL-8343-01A-11R-2314-13	hsa-mir-3181	0.0	0.0	N
TCGA-KL-8343-01A-11R-2314-13	hsa-mir-3182	0.0	0.0	N
TCGA-KL-8343-01A-11R-2314-13	hsa-mir-3183	0.0	0.0	N
TCGA-KL-8343-01A-11R-2314-13	hsa-mir-3184	0.0	0.0	N
TCGA-KL-8343-01A-11R-2314-13	hsa-mir-3185	0.0	0.0	N
TCGA-KL-8343-01A-11R-2314-13	hsa-mir-3186	0.0	0.0	N
TCGA-KL-8343-01A-11R-2314-13	hsa-mir-3187	0.0	0.0	N
TCGA-KL-8343-01A-11R-2314-13	hsa-mir-3188	1.0	0.165689	N
TCGA-KL-8343-01A-11R-2314-13	hsa-mir-3189	0.0	0.0	N
TCGA-KL-8343-01A-11R-2314-13	hsa-mir-3190	0.0	0.0	N
TCGA-KL-8343-01A-11R-2314-13	hsa-mir-3191	2.0	0.331378	N
TCGA-KL-8343-01A-11R-2314-13	hsa-mir-3192	0.0	0.0	N
TCGA-KL-8343-01A-11R-2314-13	hsa-mir-3193	0.0	0.0	N
TCGA-KL-8343-01A-11R-2314-13	hsa-mir-3194	2.0	0.331378	N
TCGA-KL-8343-01A-11R-2314-13	hsa-mir-3195	1.0	0.165689	N
TCGA-KL-8343-01A-11R-2314-13	hsa-mir-3196	0.0	0.0	N
TCGA-KL-8343-01A-11R-2314-13	hsa-mir-3197	1.0	0.165689	N
TCGA-KL-8343-01A-11R-2314-13	hsa-mir-3198	0.0	0.0	N
TCGA-KL-8343-01A-11R-2314-13	hsa-mir-3199-1	1.0	0.165689	N
TCGA-KL-8343-01A-11R-2314-13	hsa-mir-3199-2	3.0	0.497067	N
TCGA-KL-8343-01A-11R-2314-13	hsa-mir-32	25.0	4.142228	N
TCGA-KL-8343-01A-11R-2314-13	hsa-mir-3200	7.0	1.159824	N
TCGA-KL-8343-01A-11R-2314-13	hsa-mir-3201	0.0	0.0	N
TCGA-KL-8343-01A-11R-2314-13	hsa-mir-3202-1	0.0	0.0	N
TCGA-KL-8343-01A-11R-2314-13	hsa-mir-3202-2	0.0	0.0	N
TCGA-KL-8343-01A-11R-2314-13	hsa-mir-320a	303.0	50.203798	Y
TCGA-KL-8343-01A-11R-2314-13	hsa-mir-320b-1	0.0	0.0	N
TCGA-KL-8343-01A-11R-2314-13	hsa-mir-320b-2	2.0	0.331378	Y
TCGA-KL-8343-01A-11R-2314-13	hsa-mir-320c-1	1.0	0.165689	N
TCGA-KL-8343-01A-11R-2314-13	hsa-mir-320c-2	1.0	0.165689	N
TCGA-KL-8343-01A-11R-2314-13	hsa-mir-320d-1	1.0	0.165689	N
TCGA-KL-8343-01A-11R-2314-13	hsa-mir-320d-2	1.0	0.165689	N
TCGA-KL-8343-01A-11R-2314-13	hsa-mir-320e	0.0	0.0	N
TCGA-KL-8343-01A-11R-2314-13	hsa-mir-323	1.0	0.165689	N
TCGA-KL-8343-01A-11R-2314-13	hsa-mir-323b	7.0	1.159824	N
TCGA-KL-8343-01A-11R-2314-13	hsa-mir-324	251.0	41.587964	N
TCGA-KL-8343-01A-11R-2314-13	hsa-mir-325	0.0	0.0	N
TCGA-KL-8343-01A-11R-2314-13	hsa-mir-326	9.0	1.491202	N
TCGA-KL-8343-01A-11R-2314-13	hsa-mir-328	278.0	46.06157	N
TCGA-KL-8343-01A-11R-2314-13	hsa-mir-329-1	1.0	0.165689	N
TCGA-KL-8343-01A-11R-2314-13	hsa-mir-329-2	0.0	0.0	N
TCGA-KL-8343-01A-11R-2314-13	hsa-mir-330	58.0	9.609968	N
TCGA-KL-8343-01A-11R-2314-13	hsa-mir-331	193.0	31.977996	N
TCGA-KL-8343-01A-11R-2314-13	hsa-mir-335	90.0	14.912019	N
TCGA-KL-8343-01A-11R-2314-13	hsa-mir-337	10.0	1.656891	N
TCGA-KL-8343-01A-11R-2314-13	hsa-mir-338	1111.0	184.080591	N
TCGA-KL-8343-01A-11R-2314-13	hsa-mir-339	134.0	22.20234	N
TCGA-KL-8343-01A-11R-2314-13	hsa-mir-33a	84.0	13.917884	N
TCGA-KL-8343-01A-11R-2314-13	hsa-mir-33b	16.0	2.651026	N
TCGA-KL-8343-01A-11R-2314-13	hsa-mir-340	79.0	13.089439	N
TCGA-KL-8343-01A-11R-2314-13	hsa-mir-342	129.0	21.373894	N
TCGA-KL-8343-01A-11R-2314-13	hsa-mir-345	17.0	2.816715	N
TCGA-KL-8343-01A-11R-2314-13	hsa-mir-346	0.0	0.0	N
TCGA-KL-8343-01A-11R-2314-13	hsa-mir-34a	606.0	100.407595	N
TCGA-KL-8343-01A-11R-2314-13	hsa-mir-34b	1.0	0.165689	N
TCGA-KL-8343-01A-11R-2314-13	hsa-mir-34c	3.0	0.497067	N
TCGA-KL-8343-01A-11R-2314-13	hsa-mir-3605	9.0	1.491202	N
TCGA-KL-8343-01A-11R-2314-13	hsa-mir-3606	0.0	0.0	N
TCGA-KL-8343-01A-11R-2314-13	hsa-mir-3607	173.0	28.664214	N
TCGA-KL-8343-01A-11R-2314-13	hsa-mir-3609	0.0	0.0	N
TCGA-KL-8343-01A-11R-2314-13	hsa-mir-361	1884.0	312.158266	N
TCGA-KL-8343-01A-11R-2314-13	hsa-mir-3610	1.0	0.165689	N
TCGA-KL-8343-01A-11R-2314-13	hsa-mir-3611	0.0	0.0	N
TCGA-KL-8343-01A-11R-2314-13	hsa-mir-3612	0.0	0.0	N
TCGA-KL-8343-01A-11R-2314-13	hsa-mir-3613	25.0	4.142228	N
TCGA-KL-8343-01A-11R-2314-13	hsa-mir-3614	2.0	0.331378	N
TCGA-KL-8343-01A-11R-2314-13	hsa-mir-3615	20.0	3.313782	N
TCGA-KL-8343-01A-11R-2314-13	hsa-mir-3616	0.0	0.0	N
TCGA-KL-8343-01A-11R-2314-13	hsa-mir-3617	0.0	0.0	N
TCGA-KL-8343-01A-11R-2314-13	hsa-mir-3618	0.0	0.0	N
TCGA-KL-8343-01A-11R-2314-13	hsa-mir-3619	1.0	0.165689	N
TCGA-KL-8343-01A-11R-2314-13	hsa-mir-362	839.0	139.013156	N
TCGA-KL-8343-01A-11R-2314-13	hsa-mir-3620	0.0	0.0	N
TCGA-KL-8343-01A-11R-2314-13	hsa-mir-3621	0.0	0.0	N
TCGA-KL-8343-01A-11R-2314-13	hsa-mir-3622a	0.0	0.0	N
TCGA-KL-8343-01A-11R-2314-13	hsa-mir-3622b	0.0	0.0	N
TCGA-KL-8343-01A-11R-2314-13	hsa-mir-363	18.0	2.982404	N
TCGA-KL-8343-01A-11R-2314-13	hsa-mir-3646	0.0	0.0	N
TCGA-KL-8343-01A-11R-2314-13	hsa-mir-3647	18.0	2.982404	N
TCGA-KL-8343-01A-11R-2314-13	hsa-mir-3648	15.0	2.485337	N
TCGA-KL-8343-01A-11R-2314-13	hsa-mir-3649	0.0	0.0	N
TCGA-KL-8343-01A-11R-2314-13	hsa-mir-365-1	42.0	6.958942	N
TCGA-KL-8343-01A-11R-2314-13	hsa-mir-365-2	42.0	6.958942	N
TCGA-KL-8343-01A-11R-2314-13	hsa-mir-3650	0.0	0.0	N
TCGA-KL-8343-01A-11R-2314-13	hsa-mir-3651	1.0	0.165689	N
TCGA-KL-8343-01A-11R-2314-13	hsa-mir-3652	2.0	0.331378	N
TCGA-KL-8343-01A-11R-2314-13	hsa-mir-3653	65.0	10.769792	N
TCGA-KL-8343-01A-11R-2314-13	hsa-mir-3654	1.0	0.165689	N
TCGA-KL-8343-01A-11R-2314-13	hsa-mir-3655	0.0	0.0	N
TCGA-KL-8343-01A-11R-2314-13	hsa-mir-3656	0.0	0.0	N
TCGA-KL-8343-01A-11R-2314-13	hsa-mir-3657	0.0	0.0	N
TCGA-KL-8343-01A-11R-2314-13	hsa-mir-3658	0.0	0.0	N
TCGA-KL-8343-01A-11R-2314-13	hsa-mir-3659	0.0	0.0	N
TCGA-KL-8343-01A-11R-2314-13	hsa-mir-3660	0.0	0.0	N
TCGA-KL-8343-01A-11R-2314-13	hsa-mir-3661	1.0	0.165689	N
TCGA-KL-8343-01A-11R-2314-13	hsa-mir-3662	0.0	0.0	N
TCGA-KL-8343-01A-11R-2314-13	hsa-mir-3663	0.0	0.0	N
TCGA-KL-8343-01A-11R-2314-13	hsa-mir-3664	1.0	0.165689	N
TCGA-KL-8343-01A-11R-2314-13	hsa-mir-3665	0.0	0.0	N
TCGA-KL-8343-01A-11R-2314-13	hsa-mir-3666	0.0	0.0	N
TCGA-KL-8343-01A-11R-2314-13	hsa-mir-3667	0.0	0.0	N
TCGA-KL-8343-01A-11R-2314-13	hsa-mir-3668	0.0	0.0	N
TCGA-KL-8343-01A-11R-2314-13	hsa-mir-3669	0.0	0.0	N
TCGA-KL-8343-01A-11R-2314-13	hsa-mir-367	0.0	0.0	N
TCGA-KL-8343-01A-11R-2314-13	hsa-mir-3670	0.0	0.0	N
TCGA-KL-8343-01A-11R-2314-13	hsa-mir-3671	0.0	0.0	N
TCGA-KL-8343-01A-11R-2314-13	hsa-mir-3672	0.0	0.0	N
TCGA-KL-8343-01A-11R-2314-13	hsa-mir-3673	0.0	0.0	N
TCGA-KL-8343-01A-11R-2314-13	hsa-mir-3674	0.0	0.0	N
TCGA-KL-8343-01A-11R-2314-13	hsa-mir-3675	0.0	0.0	N
TCGA-KL-8343-01A-11R-2314-13	hsa-mir-3676	3.0	0.497067	N
TCGA-KL-8343-01A-11R-2314-13	hsa-mir-3677	7.0	1.159824	N
TCGA-KL-8343-01A-11R-2314-13	hsa-mir-3678	0.0	0.0	N
TCGA-KL-8343-01A-11R-2314-13	hsa-mir-3679	0.0	0.0	N
TCGA-KL-8343-01A-11R-2314-13	hsa-mir-3680	0.0	0.0	N
TCGA-KL-8343-01A-11R-2314-13	hsa-mir-3681	0.0	0.0	N
TCGA-KL-8343-01A-11R-2314-13	hsa-mir-3682	0.0	0.0	N
TCGA-KL-8343-01A-11R-2314-13	hsa-mir-3683	0.0	0.0	N
TCGA-KL-8343-01A-11R-2314-13	hsa-mir-3684	4.0	0.662756	N
TCGA-KL-8343-01A-11R-2314-13	hsa-mir-3685	0.0	0.0	N
TCGA-KL-8343-01A-11R-2314-13	hsa-mir-3686	0.0	0.0	N
TCGA-KL-8343-01A-11R-2314-13	hsa-mir-3687	9.0	1.491202	N
TCGA-KL-8343-01A-11R-2314-13	hsa-mir-3688	0.0	0.0	N
TCGA-KL-8343-01A-11R-2314-13	hsa-mir-3689a	0.0	0.0	N
TCGA-KL-8343-01A-11R-2314-13	hsa-mir-3689b	0.0	0.0	N
TCGA-KL-8343-01A-11R-2314-13	hsa-mir-369	5.0	0.828446	N
TCGA-KL-8343-01A-11R-2314-13	hsa-mir-3690	0.0	0.0	N
TCGA-KL-8343-01A-11R-2314-13	hsa-mir-3691	1.0	0.165689	N
TCGA-KL-8343-01A-11R-2314-13	hsa-mir-3692	0.0	0.0	N
TCGA-KL-8343-01A-11R-2314-13	hsa-mir-370	6.0	0.994135	N
TCGA-KL-8343-01A-11R-2314-13	hsa-mir-371	0.0	0.0	N
TCGA-KL-8343-01A-11R-2314-13	hsa-mir-3713	0.0	0.0	N
TCGA-KL-8343-01A-11R-2314-13	hsa-mir-3714	0.0	0.0	N
TCGA-KL-8343-01A-11R-2314-13	hsa-mir-372	0.0	0.0	N
TCGA-KL-8343-01A-11R-2314-13	hsa-mir-373	0.0	0.0	N
TCGA-KL-8343-01A-11R-2314-13	hsa-mir-374a	2778.0	460.284322	N
TCGA-KL-8343-01A-11R-2314-13	hsa-mir-374b	225.0	37.280048	N
TCGA-KL-8343-01A-11R-2314-13	hsa-mir-374c	0.0	0.0	N
TCGA-KL-8343-01A-11R-2314-13	hsa-mir-375	376.0	62.299102	N
TCGA-KL-8343-01A-11R-2314-13	hsa-mir-376a-1	0.0	0.0	N
TCGA-KL-8343-01A-11R-2314-13	hsa-mir-376a-2	0.0	0.0	N
TCGA-KL-8343-01A-11R-2314-13	hsa-mir-376b	0.0	0.0	N
TCGA-KL-8343-01A-11R-2314-13	hsa-mir-376c	1.0	0.165689	N
TCGA-KL-8343-01A-11R-2314-13	hsa-mir-377	1.0	0.165689	N
TCGA-KL-8343-01A-11R-2314-13	hsa-mir-378	1517.0	251.350366	N
TCGA-KL-8343-01A-11R-2314-13	hsa-mir-378b	0.0	0.0	N
TCGA-KL-8343-01A-11R-2314-13	hsa-mir-378c	25.0	4.142228	N
TCGA-KL-8343-01A-11R-2314-13	hsa-mir-379	251.0	41.587964	N
TCGA-KL-8343-01A-11R-2314-13	hsa-mir-380	2.0	0.331378	N
TCGA-KL-8343-01A-11R-2314-13	hsa-mir-381	36.0	5.964808	N
TCGA-KL-8343-01A-11R-2314-13	hsa-mir-382	9.0	1.491202	N
TCGA-KL-8343-01A-11R-2314-13	hsa-mir-383	0.0	0.0	N
TCGA-KL-8343-01A-11R-2314-13	hsa-mir-384	0.0	0.0	N
TCGA-KL-8343-01A-11R-2314-13	hsa-mir-3907	0.0	0.0	N
TCGA-KL-8343-01A-11R-2314-13	hsa-mir-3908	0.0	0.0	N
TCGA-KL-8343-01A-11R-2314-13	hsa-mir-3909	3.0	0.497067	N
TCGA-KL-8343-01A-11R-2314-13	hsa-mir-3910-1	0.0	0.0	N
TCGA-KL-8343-01A-11R-2314-13	hsa-mir-3910-2	0.0	0.0	N
TCGA-KL-8343-01A-11R-2314-13	hsa-mir-3911	0.0	0.0	N
TCGA-KL-8343-01A-11R-2314-13	hsa-mir-3912	16.0	2.651026	N
TCGA-KL-8343-01A-11R-2314-13	hsa-mir-3913-1	21.0	3.479471	N
TCGA-KL-8343-01A-11R-2314-13	hsa-mir-3913-2	0.0	0.0	N
TCGA-KL-8343-01A-11R-2314-13	hsa-mir-3914-1	0.0	0.0	N
TCGA-KL-8343-01A-11R-2314-13	hsa-mir-3914-2	0.0	0.0	N
TCGA-KL-8343-01A-11R-2314-13	hsa-mir-3915	0.0	0.0	N
TCGA-KL-8343-01A-11R-2314-13	hsa-mir-3916	0.0	0.0	N
TCGA-KL-8343-01A-11R-2314-13	hsa-mir-3917	0.0	0.0	N
TCGA-KL-8343-01A-11R-2314-13	hsa-mir-3918	0.0	0.0	N
TCGA-KL-8343-01A-11R-2314-13	hsa-mir-3919	0.0	0.0	N
TCGA-KL-8343-01A-11R-2314-13	hsa-mir-3920	0.0	0.0	N
TCGA-KL-8343-01A-11R-2314-13	hsa-mir-3921	0.0	0.0	N
TCGA-KL-8343-01A-11R-2314-13	hsa-mir-3922	0.0	0.0	N
TCGA-KL-8343-01A-11R-2314-13	hsa-mir-3923	0.0	0.0	N
TCGA-KL-8343-01A-11R-2314-13	hsa-mir-3924	0.0	0.0	N
TCGA-KL-8343-01A-11R-2314-13	hsa-mir-3925	0.0	0.0	N
TCGA-KL-8343-01A-11R-2314-13	hsa-mir-3926-1	0.0	0.0	N
TCGA-KL-8343-01A-11R-2314-13	hsa-mir-3926-2	0.0	0.0	N
TCGA-KL-8343-01A-11R-2314-13	hsa-mir-3927	0.0	0.0	N
TCGA-KL-8343-01A-11R-2314-13	hsa-mir-3928	2.0	0.331378	N
TCGA-KL-8343-01A-11R-2314-13	hsa-mir-3929	0.0	0.0	N
TCGA-KL-8343-01A-11R-2314-13	hsa-mir-3934	2.0	0.331378	N
TCGA-KL-8343-01A-11R-2314-13	hsa-mir-3935	0.0	0.0	N
TCGA-KL-8343-01A-11R-2314-13	hsa-mir-3936	0.0	0.0	N
TCGA-KL-8343-01A-11R-2314-13	hsa-mir-3937	0.0	0.0	N
TCGA-KL-8343-01A-11R-2314-13	hsa-mir-3938	0.0	0.0	N
TCGA-KL-8343-01A-11R-2314-13	hsa-mir-3939	0.0	0.0	N
TCGA-KL-8343-01A-11R-2314-13	hsa-mir-3940	0.0	0.0	N
TCGA-KL-8343-01A-11R-2314-13	hsa-mir-3941	0.0	0.0	N
TCGA-KL-8343-01A-11R-2314-13	hsa-mir-3942	1.0	0.165689	N
TCGA-KL-8343-01A-11R-2314-13	hsa-mir-3943	0.0	0.0	N
TCGA-KL-8343-01A-11R-2314-13	hsa-mir-3944	0.0	0.0	N
TCGA-KL-8343-01A-11R-2314-13	hsa-mir-3945	0.0	0.0	N
TCGA-KL-8343-01A-11R-2314-13	hsa-mir-409	19.0	3.148093	N
TCGA-KL-8343-01A-11R-2314-13	hsa-mir-410	4.0	0.662756	N
TCGA-KL-8343-01A-11R-2314-13	hsa-mir-411	6.0	0.994135	N
TCGA-KL-8343-01A-11R-2314-13	hsa-mir-412	0.0	0.0	N
TCGA-KL-8343-01A-11R-2314-13	hsa-mir-421	9.0	1.491202	N
TCGA-KL-8343-01A-11R-2314-13	hsa-mir-422a	0.0	0.0	N
TCGA-KL-8343-01A-11R-2314-13	hsa-mir-423	764.0	126.586473	N
TCGA-KL-8343-01A-11R-2314-13	hsa-mir-424	291.0	48.215528	N
TCGA-KL-8343-01A-11R-2314-13	hsa-mir-425	189.0	31.31524	N
TCGA-KL-8343-01A-11R-2314-13	hsa-mir-4251	0.0	0.0	N
TCGA-KL-8343-01A-11R-2314-13	hsa-mir-4252	0.0	0.0	N
TCGA-KL-8343-01A-11R-2314-13	hsa-mir-4253	0.0	0.0	N
TCGA-KL-8343-01A-11R-2314-13	hsa-mir-4254	0.0	0.0	N
TCGA-KL-8343-01A-11R-2314-13	hsa-mir-4255	0.0	0.0	N
TCGA-KL-8343-01A-11R-2314-13	hsa-mir-4256	0.0	0.0	N
TCGA-KL-8343-01A-11R-2314-13	hsa-mir-4257	0.0	0.0	N
TCGA-KL-8343-01A-11R-2314-13	hsa-mir-4258	0.0	0.0	N
TCGA-KL-8343-01A-11R-2314-13	hsa-mir-4259	0.0	0.0	N
TCGA-KL-8343-01A-11R-2314-13	hsa-mir-4260	0.0	0.0	N
TCGA-KL-8343-01A-11R-2314-13	hsa-mir-4261	0.0	0.0	N
TCGA-KL-8343-01A-11R-2314-13	hsa-mir-4262	0.0	0.0	N
TCGA-KL-8343-01A-11R-2314-13	hsa-mir-4263	0.0	0.0	N
TCGA-KL-8343-01A-11R-2314-13	hsa-mir-4264	0.0	0.0	N
TCGA-KL-8343-01A-11R-2314-13	hsa-mir-4265	0.0	0.0	N
TCGA-KL-8343-01A-11R-2314-13	hsa-mir-4266	0.0	0.0	N
TCGA-KL-8343-01A-11R-2314-13	hsa-mir-4267	0.0	0.0	N
TCGA-KL-8343-01A-11R-2314-13	hsa-mir-4268	0.0	0.0	N
TCGA-KL-8343-01A-11R-2314-13	hsa-mir-4269	0.0	0.0	N
TCGA-KL-8343-01A-11R-2314-13	hsa-mir-4270	0.0	0.0	N
TCGA-KL-8343-01A-11R-2314-13	hsa-mir-4271	0.0	0.0	N
TCGA-KL-8343-01A-11R-2314-13	hsa-mir-4272	0.0	0.0	N
TCGA-KL-8343-01A-11R-2314-13	hsa-mir-4273	0.0	0.0	N
TCGA-KL-8343-01A-11R-2314-13	hsa-mir-4274	0.0	0.0	N
TCGA-KL-8343-01A-11R-2314-13	hsa-mir-4275	0.0	0.0	N
TCGA-KL-8343-01A-11R-2314-13	hsa-mir-4276	0.0	0.0	N
TCGA-KL-8343-01A-11R-2314-13	hsa-mir-4277	0.0	0.0	N
TCGA-KL-8343-01A-11R-2314-13	hsa-mir-4278	0.0	0.0	N
TCGA-KL-8343-01A-11R-2314-13	hsa-mir-4279	0.0	0.0	N
TCGA-KL-8343-01A-11R-2314-13	hsa-mir-4280	0.0	0.0	N
TCGA-KL-8343-01A-11R-2314-13	hsa-mir-4281	0.0	0.0	N
TCGA-KL-8343-01A-11R-2314-13	hsa-mir-4282	0.0	0.0	N
TCGA-KL-8343-01A-11R-2314-13	hsa-mir-4283-1	0.0	0.0	N
TCGA-KL-8343-01A-11R-2314-13	hsa-mir-4283-2	0.0	0.0	N
TCGA-KL-8343-01A-11R-2314-13	hsa-mir-4284	0.0	0.0	N
TCGA-KL-8343-01A-11R-2314-13	hsa-mir-4285	0.0	0.0	N
TCGA-KL-8343-01A-11R-2314-13	hsa-mir-4286	0.0	0.0	N
TCGA-KL-8343-01A-11R-2314-13	hsa-mir-4287	0.0	0.0	N
TCGA-KL-8343-01A-11R-2314-13	hsa-mir-4288	0.0	0.0	N
TCGA-KL-8343-01A-11R-2314-13	hsa-mir-4289	0.0	0.0	N
TCGA-KL-8343-01A-11R-2314-13	hsa-mir-429	169.0	28.001458	N
TCGA-KL-8343-01A-11R-2314-13	hsa-mir-4290	0.0	0.0	N
TCGA-KL-8343-01A-11R-2314-13	hsa-mir-4291	0.0	0.0	N
TCGA-KL-8343-01A-11R-2314-13	hsa-mir-4292	0.0	0.0	N
TCGA-KL-8343-01A-11R-2314-13	hsa-mir-4293	0.0	0.0	N
TCGA-KL-8343-01A-11R-2314-13	hsa-mir-4294	0.0	0.0	N
TCGA-KL-8343-01A-11R-2314-13	hsa-mir-4295	0.0	0.0	N
TCGA-KL-8343-01A-11R-2314-13	hsa-mir-4296	0.0	0.0	N
TCGA-KL-8343-01A-11R-2314-13	hsa-mir-4297	0.0	0.0	N
TCGA-KL-8343-01A-11R-2314-13	hsa-mir-4298	0.0	0.0	N
TCGA-KL-8343-01A-11R-2314-13	hsa-mir-4299	0.0	0.0	N
TCGA-KL-8343-01A-11R-2314-13	hsa-mir-4300	0.0	0.0	N
TCGA-KL-8343-01A-11R-2314-13	hsa-mir-4301	0.0	0.0	N
TCGA-KL-8343-01A-11R-2314-13	hsa-mir-4302	0.0	0.0	N
TCGA-KL-8343-01A-11R-2314-13	hsa-mir-4303	0.0	0.0	N
TCGA-KL-8343-01A-11R-2314-13	hsa-mir-4304	0.0	0.0	N
TCGA-KL-8343-01A-11R-2314-13	hsa-mir-4305	0.0	0.0	N
TCGA-KL-8343-01A-11R-2314-13	hsa-mir-4306	0.0	0.0	N
TCGA-KL-8343-01A-11R-2314-13	hsa-mir-4307	0.0	0.0	N
TCGA-KL-8343-01A-11R-2314-13	hsa-mir-4308	0.0	0.0	N
TCGA-KL-8343-01A-11R-2314-13	hsa-mir-4309	0.0	0.0	N
TCGA-KL-8343-01A-11R-2314-13	hsa-mir-431	7.0	1.159824	N
TCGA-KL-8343-01A-11R-2314-13	hsa-mir-4310	0.0	0.0	N
TCGA-KL-8343-01A-11R-2314-13	hsa-mir-4311	0.0	0.0	N
TCGA-KL-8343-01A-11R-2314-13	hsa-mir-4312	0.0	0.0	N
TCGA-KL-8343-01A-11R-2314-13	hsa-mir-4313	0.0	0.0	N
TCGA-KL-8343-01A-11R-2314-13	hsa-mir-4314	0.0	0.0	N
TCGA-KL-8343-01A-11R-2314-13	hsa-mir-4315-1	0.0	0.0	N
TCGA-KL-8343-01A-11R-2314-13	hsa-mir-4315-2	0.0	0.0	N
TCGA-KL-8343-01A-11R-2314-13	hsa-mir-4316	0.0	0.0	N
TCGA-KL-8343-01A-11R-2314-13	hsa-mir-4317	0.0	0.0	N
TCGA-KL-8343-01A-11R-2314-13	hsa-mir-4318	0.0	0.0	N
TCGA-KL-8343-01A-11R-2314-13	hsa-mir-4319	0.0	0.0	N
TCGA-KL-8343-01A-11R-2314-13	hsa-mir-432	4.0	0.662756	N
TCGA-KL-8343-01A-11R-2314-13	hsa-mir-4320	0.0	0.0	N
TCGA-KL-8343-01A-11R-2314-13	hsa-mir-4321	0.0	0.0	N
TCGA-KL-8343-01A-11R-2314-13	hsa-mir-4322	0.0	0.0	N
TCGA-KL-8343-01A-11R-2314-13	hsa-mir-4323	0.0	0.0	N
TCGA-KL-8343-01A-11R-2314-13	hsa-mir-4324	0.0	0.0	N
TCGA-KL-8343-01A-11R-2314-13	hsa-mir-4325	0.0	0.0	N
TCGA-KL-8343-01A-11R-2314-13	hsa-mir-4326	0.0	0.0	N
TCGA-KL-8343-01A-11R-2314-13	hsa-mir-4327	0.0	0.0	N
TCGA-KL-8343-01A-11R-2314-13	hsa-mir-4328	0.0	0.0	N
TCGA-KL-8343-01A-11R-2314-13	hsa-mir-4329	0.0	0.0	N
TCGA-KL-8343-01A-11R-2314-13	hsa-mir-433	5.0	0.828446	N
TCGA-KL-8343-01A-11R-2314-13	hsa-mir-4330	0.0	0.0	N
TCGA-KL-8343-01A-11R-2314-13	hsa-mir-448	0.0	0.0	N
TCGA-KL-8343-01A-11R-2314-13	hsa-mir-449a	0.0	0.0	N
TCGA-KL-8343-01A-11R-2314-13	hsa-mir-449b	0.0	0.0	N
TCGA-KL-8343-01A-11R-2314-13	hsa-mir-449c	0.0	0.0	N
TCGA-KL-8343-01A-11R-2314-13	hsa-mir-450a-1	6.0	0.994135	N
TCGA-KL-8343-01A-11R-2314-13	hsa-mir-450a-2	8.0	1.325513	N
TCGA-KL-8343-01A-11R-2314-13	hsa-mir-450b	25.0	4.142228	N
TCGA-KL-8343-01A-11R-2314-13	hsa-mir-451	2619.0	433.939755	N
TCGA-KL-8343-01A-11R-2314-13	hsa-mir-452	96.0	15.906154	N
TCGA-KL-8343-01A-11R-2314-13	hsa-mir-454	28.0	4.639295	N
TCGA-KL-8343-01A-11R-2314-13	hsa-mir-455	313.0	51.860689	N
TCGA-KL-8343-01A-11R-2314-13	hsa-mir-466	2.0	0.331378	N
TCGA-KL-8343-01A-11R-2314-13	hsa-mir-483	0.0	0.0	N
TCGA-KL-8343-01A-11R-2314-13	hsa-mir-484	79.0	13.089439	N
TCGA-KL-8343-01A-11R-2314-13	hsa-mir-485	2.0	0.331378	N
TCGA-KL-8343-01A-11R-2314-13	hsa-mir-486	2298.0	380.753554	N
TCGA-KL-8343-01A-11R-2314-13	hsa-mir-487a	1.0	0.165689	N
TCGA-KL-8343-01A-11R-2314-13	hsa-mir-487b	2.0	0.331378	N
TCGA-KL-8343-01A-11R-2314-13	hsa-mir-488	0.0	0.0	N
TCGA-KL-8343-01A-11R-2314-13	hsa-mir-489	0.0	0.0	N
TCGA-KL-8343-01A-11R-2314-13	hsa-mir-490	0.0	0.0	N
TCGA-KL-8343-01A-11R-2314-13	hsa-mir-491	3.0	0.497067	N
TCGA-KL-8343-01A-11R-2314-13	hsa-mir-492	0.0	0.0	N
TCGA-KL-8343-01A-11R-2314-13	hsa-mir-493	4.0	0.662756	N
TCGA-KL-8343-01A-11R-2314-13	hsa-mir-494	0.0	0.0	N
TCGA-KL-8343-01A-11R-2314-13	hsa-mir-495	9.0	1.491202	N
TCGA-KL-8343-01A-11R-2314-13	hsa-mir-496	2.0	0.331378	N
TCGA-KL-8343-01A-11R-2314-13	hsa-mir-497	42.0	6.958942	N
TCGA-KL-8343-01A-11R-2314-13	hsa-mir-498	0.0	0.0	N
TCGA-KL-8343-01A-11R-2314-13	hsa-mir-499	2.0	0.331378	N
TCGA-KL-8343-01A-11R-2314-13	hsa-mir-500a	6649.0	1101.666832	Y
TCGA-KL-8343-01A-11R-2314-13	hsa-mir-500b	175.0	28.995593	Y
TCGA-KL-8343-01A-11R-2314-13	hsa-mir-501	2163.0	358.385525	N
TCGA-KL-8343-01A-11R-2314-13	hsa-mir-502	374.0	61.967724	Y
TCGA-KL-8343-01A-11R-2314-13	hsa-mir-503	26.0	4.307917	N
TCGA-KL-8343-01A-11R-2314-13	hsa-mir-504	4.0	0.662756	N
TCGA-KL-8343-01A-11R-2314-13	hsa-mir-505	36.0	5.964808	N
TCGA-KL-8343-01A-11R-2314-13	hsa-mir-506	0.0	0.0	N
TCGA-KL-8343-01A-11R-2314-13	hsa-mir-507	0.0	0.0	N
TCGA-KL-8343-01A-11R-2314-13	hsa-mir-508	5.0	0.828446	N
TCGA-KL-8343-01A-11R-2314-13	hsa-mir-509-1	1.0	0.165689	N
TCGA-KL-8343-01A-11R-2314-13	hsa-mir-509-2	1.0	0.165689	N
TCGA-KL-8343-01A-11R-2314-13	hsa-mir-509-3	0.0	0.0	N
TCGA-KL-8343-01A-11R-2314-13	hsa-mir-510	0.0	0.0	N
TCGA-KL-8343-01A-11R-2314-13	hsa-mir-511-1	8.0	1.325513	N
TCGA-KL-8343-01A-11R-2314-13	hsa-mir-511-2	3.0	0.497067	N
TCGA-KL-8343-01A-11R-2314-13	hsa-mir-512-1	0.0	0.0	N
TCGA-KL-8343-01A-11R-2314-13	hsa-mir-512-2	0.0	0.0	N
TCGA-KL-8343-01A-11R-2314-13	hsa-mir-513a-1	0.0	0.0	N
TCGA-KL-8343-01A-11R-2314-13	hsa-mir-513a-2	0.0	0.0	N
TCGA-KL-8343-01A-11R-2314-13	hsa-mir-513b	0.0	0.0	N
TCGA-KL-8343-01A-11R-2314-13	hsa-mir-513c	0.0	0.0	N
TCGA-KL-8343-01A-11R-2314-13	hsa-mir-514-1	4.0	0.662756	N
TCGA-KL-8343-01A-11R-2314-13	hsa-mir-514-2	3.0	0.497067	N
TCGA-KL-8343-01A-11R-2314-13	hsa-mir-514-3	5.0	0.828446	N
TCGA-KL-8343-01A-11R-2314-13	hsa-mir-514b	0.0	0.0	N
TCGA-KL-8343-01A-11R-2314-13	hsa-mir-515-1	0.0	0.0	N
TCGA-KL-8343-01A-11R-2314-13	hsa-mir-515-2	0.0	0.0	N
TCGA-KL-8343-01A-11R-2314-13	hsa-mir-516a-1	0.0	0.0	N
TCGA-KL-8343-01A-11R-2314-13	hsa-mir-516a-2	0.0	0.0	N
TCGA-KL-8343-01A-11R-2314-13	hsa-mir-516b-1	0.0	0.0	N
TCGA-KL-8343-01A-11R-2314-13	hsa-mir-516b-2	0.0	0.0	N
TCGA-KL-8343-01A-11R-2314-13	hsa-mir-517a	0.0	0.0	N
TCGA-KL-8343-01A-11R-2314-13	hsa-mir-517b	0.0	0.0	N
TCGA-KL-8343-01A-11R-2314-13	hsa-mir-517c	0.0	0.0	N
TCGA-KL-8343-01A-11R-2314-13	hsa-mir-518a-1	0.0	0.0	N
TCGA-KL-8343-01A-11R-2314-13	hsa-mir-518a-2	0.0	0.0	N
TCGA-KL-8343-01A-11R-2314-13	hsa-mir-518b	0.0	0.0	N
TCGA-KL-8343-01A-11R-2314-13	hsa-mir-518c	0.0	0.0	N
TCGA-KL-8343-01A-11R-2314-13	hsa-mir-518d	0.0	0.0	N
TCGA-KL-8343-01A-11R-2314-13	hsa-mir-518e	0.0	0.0	N
TCGA-KL-8343-01A-11R-2314-13	hsa-mir-518f	0.0	0.0	N
TCGA-KL-8343-01A-11R-2314-13	hsa-mir-519a-1	0.0	0.0	N
TCGA-KL-8343-01A-11R-2314-13	hsa-mir-519a-2	0.0	0.0	N
TCGA-KL-8343-01A-11R-2314-13	hsa-mir-519b	0.0	0.0	N
TCGA-KL-8343-01A-11R-2314-13	hsa-mir-519c	0.0	0.0	N
TCGA-KL-8343-01A-11R-2314-13	hsa-mir-519d	0.0	0.0	N
TCGA-KL-8343-01A-11R-2314-13	hsa-mir-519e	0.0	0.0	N
TCGA-KL-8343-01A-11R-2314-13	hsa-mir-520a	0.0	0.0	N
TCGA-KL-8343-01A-11R-2314-13	hsa-mir-520b	0.0	0.0	N
TCGA-KL-8343-01A-11R-2314-13	hsa-mir-520c	0.0	0.0	N
TCGA-KL-8343-01A-11R-2314-13	hsa-mir-520d	0.0	0.0	N
TCGA-KL-8343-01A-11R-2314-13	hsa-mir-520e	0.0	0.0	N
TCGA-KL-8343-01A-11R-2314-13	hsa-mir-520f	0.0	0.0	N
TCGA-KL-8343-01A-11R-2314-13	hsa-mir-520g	0.0	0.0	N
TCGA-KL-8343-01A-11R-2314-13	hsa-mir-520h	0.0	0.0	N
TCGA-KL-8343-01A-11R-2314-13	hsa-mir-521-1	0.0	0.0	N
TCGA-KL-8343-01A-11R-2314-13	hsa-mir-521-2	0.0	0.0	N
TCGA-KL-8343-01A-11R-2314-13	hsa-mir-522	0.0	0.0	N
TCGA-KL-8343-01A-11R-2314-13	hsa-mir-523	0.0	0.0	N
TCGA-KL-8343-01A-11R-2314-13	hsa-mir-524	0.0	0.0	N
TCGA-KL-8343-01A-11R-2314-13	hsa-mir-525	0.0	0.0	N
TCGA-KL-8343-01A-11R-2314-13	hsa-mir-526a-1	0.0	0.0	N
TCGA-KL-8343-01A-11R-2314-13	hsa-mir-526a-2	0.0	0.0	N
TCGA-KL-8343-01A-11R-2314-13	hsa-mir-526b	0.0	0.0	N
TCGA-KL-8343-01A-11R-2314-13	hsa-mir-527	0.0	0.0	N
TCGA-KL-8343-01A-11R-2314-13	hsa-mir-532	51964.0	8609.868443	N
TCGA-KL-8343-01A-11R-2314-13	hsa-mir-539	3.0	0.497067	N
TCGA-KL-8343-01A-11R-2314-13	hsa-mir-541	0.0	0.0	N
TCGA-KL-8343-01A-11R-2314-13	hsa-mir-542	623.0	103.22431	N
TCGA-KL-8343-01A-11R-2314-13	hsa-mir-543	0.0	0.0	N
TCGA-KL-8343-01A-11R-2314-13	hsa-mir-544	0.0	0.0	N
TCGA-KL-8343-01A-11R-2314-13	hsa-mir-544b	0.0	0.0	N
TCGA-KL-8343-01A-11R-2314-13	hsa-mir-545	1.0	0.165689	N
TCGA-KL-8343-01A-11R-2314-13	hsa-mir-548a-1	0.0	0.0	N
TCGA-KL-8343-01A-11R-2314-13	hsa-mir-548a-2	0.0	0.0	N
TCGA-KL-8343-01A-11R-2314-13	hsa-mir-548a-3	0.0	0.0	N
TCGA-KL-8343-01A-11R-2314-13	hsa-mir-548aa-1	0.0	0.0	N
TCGA-KL-8343-01A-11R-2314-13	hsa-mir-548aa-2	0.0	0.0	N
TCGA-KL-8343-01A-11R-2314-13	hsa-mir-548b	2.0	0.331378	N
TCGA-KL-8343-01A-11R-2314-13	hsa-mir-548c	0.0	0.0	N
TCGA-KL-8343-01A-11R-2314-13	hsa-mir-548d-1	0.0	0.0	N
TCGA-KL-8343-01A-11R-2314-13	hsa-mir-548d-2	0.0	0.0	N
TCGA-KL-8343-01A-11R-2314-13	hsa-mir-548e	0.0	0.0	N
TCGA-KL-8343-01A-11R-2314-13	hsa-mir-548f-1	0.0	0.0	N
TCGA-KL-8343-01A-11R-2314-13	hsa-mir-548f-2	0.0	0.0	N
TCGA-KL-8343-01A-11R-2314-13	hsa-mir-548f-3	0.0	0.0	N
TCGA-KL-8343-01A-11R-2314-13	hsa-mir-548f-4	0.0	0.0	N
TCGA-KL-8343-01A-11R-2314-13	hsa-mir-548f-5	0.0	0.0	N
TCGA-KL-8343-01A-11R-2314-13	hsa-mir-548g	0.0	0.0	N
TCGA-KL-8343-01A-11R-2314-13	hsa-mir-548h-1	0.0	0.0	N
TCGA-KL-8343-01A-11R-2314-13	hsa-mir-548h-2	0.0	0.0	N
TCGA-KL-8343-01A-11R-2314-13	hsa-mir-548h-3	0.0	0.0	N
TCGA-KL-8343-01A-11R-2314-13	hsa-mir-548h-4	0.0	0.0	N
TCGA-KL-8343-01A-11R-2314-13	hsa-mir-548i-1	0.0	0.0	N
TCGA-KL-8343-01A-11R-2314-13	hsa-mir-548i-2	0.0	0.0	N
TCGA-KL-8343-01A-11R-2314-13	hsa-mir-548i-3	0.0	0.0	N
TCGA-KL-8343-01A-11R-2314-13	hsa-mir-548i-4	0.0	0.0	N
TCGA-KL-8343-01A-11R-2314-13	hsa-mir-548j	1.0	0.165689	N
TCGA-KL-8343-01A-11R-2314-13	hsa-mir-548k	0.0	0.0	N
TCGA-KL-8343-01A-11R-2314-13	hsa-mir-548l	0.0	0.0	N
TCGA-KL-8343-01A-11R-2314-13	hsa-mir-548m	0.0	0.0	N
TCGA-KL-8343-01A-11R-2314-13	hsa-mir-548n	0.0	0.0	N
TCGA-KL-8343-01A-11R-2314-13	hsa-mir-548o	0.0	0.0	N
TCGA-KL-8343-01A-11R-2314-13	hsa-mir-548p	0.0	0.0	N
TCGA-KL-8343-01A-11R-2314-13	hsa-mir-548q	1.0	0.165689	N
TCGA-KL-8343-01A-11R-2314-13	hsa-mir-548s	2.0	0.331378	N
TCGA-KL-8343-01A-11R-2314-13	hsa-mir-548t	0.0	0.0	N
TCGA-KL-8343-01A-11R-2314-13	hsa-mir-548u	0.0	0.0	N
TCGA-KL-8343-01A-11R-2314-13	hsa-mir-548v	5.0	0.828446	N
TCGA-KL-8343-01A-11R-2314-13	hsa-mir-548w	0.0	0.0	N
TCGA-KL-8343-01A-11R-2314-13	hsa-mir-548x	0.0	0.0	N
TCGA-KL-8343-01A-11R-2314-13	hsa-mir-548y	0.0	0.0	N
TCGA-KL-8343-01A-11R-2314-13	hsa-mir-548z	0.0	0.0	N
TCGA-KL-8343-01A-11R-2314-13	hsa-mir-549	0.0	0.0	N
TCGA-KL-8343-01A-11R-2314-13	hsa-mir-550a-1	2.0	0.331378	N
TCGA-KL-8343-01A-11R-2314-13	hsa-mir-550a-2	5.0	0.828446	N
TCGA-KL-8343-01A-11R-2314-13	hsa-mir-550b-1	0.0	0.0	N
TCGA-KL-8343-01A-11R-2314-13	hsa-mir-550b-2	0.0	0.0	N
TCGA-KL-8343-01A-11R-2314-13	hsa-mir-551a	0.0	0.0	N
TCGA-KL-8343-01A-11R-2314-13	hsa-mir-551b	21.0	3.479471	N
TCGA-KL-8343-01A-11R-2314-13	hsa-mir-552	0.0	0.0	N
TCGA-KL-8343-01A-11R-2314-13	hsa-mir-553	0.0	0.0	N
TCGA-KL-8343-01A-11R-2314-13	hsa-mir-554	0.0	0.0	N
TCGA-KL-8343-01A-11R-2314-13	hsa-mir-555	0.0	0.0	N
TCGA-KL-8343-01A-11R-2314-13	hsa-mir-556	2.0	0.331378	N
TCGA-KL-8343-01A-11R-2314-13	hsa-mir-557	0.0	0.0	N
TCGA-KL-8343-01A-11R-2314-13	hsa-mir-558	0.0	0.0	N
TCGA-KL-8343-01A-11R-2314-13	hsa-mir-559	0.0	0.0	N
TCGA-KL-8343-01A-11R-2314-13	hsa-mir-561	20.0	3.313782	N
TCGA-KL-8343-01A-11R-2314-13	hsa-mir-562	0.0	0.0	N
TCGA-KL-8343-01A-11R-2314-13	hsa-mir-563	0.0	0.0	N
TCGA-KL-8343-01A-11R-2314-13	hsa-mir-564	0.0	0.0	N
TCGA-KL-8343-01A-11R-2314-13	hsa-mir-566	0.0	0.0	N
TCGA-KL-8343-01A-11R-2314-13	hsa-mir-567	0.0	0.0	N
TCGA-KL-8343-01A-11R-2314-13	hsa-mir-568	0.0	0.0	N
TCGA-KL-8343-01A-11R-2314-13	hsa-mir-569	0.0	0.0	N
TCGA-KL-8343-01A-11R-2314-13	hsa-mir-570	10.0	1.656891	N
TCGA-KL-8343-01A-11R-2314-13	hsa-mir-571	0.0	0.0	N
TCGA-KL-8343-01A-11R-2314-13	hsa-mir-572	0.0	0.0	N
TCGA-KL-8343-01A-11R-2314-13	hsa-mir-573	0.0	0.0	N
TCGA-KL-8343-01A-11R-2314-13	hsa-mir-574	160.0	26.510256	N
TCGA-KL-8343-01A-11R-2314-13	hsa-mir-575	0.0	0.0	N
TCGA-KL-8343-01A-11R-2314-13	hsa-mir-576	22.0	3.64516	N
TCGA-KL-8343-01A-11R-2314-13	hsa-mir-577	122.0	20.21407	N
TCGA-KL-8343-01A-11R-2314-13	hsa-mir-578	0.0	0.0	N
TCGA-KL-8343-01A-11R-2314-13	hsa-mir-579	1.0	0.165689	N
TCGA-KL-8343-01A-11R-2314-13	hsa-mir-580	3.0	0.497067	N
TCGA-KL-8343-01A-11R-2314-13	hsa-mir-581	4.0	0.662756	N
TCGA-KL-8343-01A-11R-2314-13	hsa-mir-582	6055.0	1003.247506	N
TCGA-KL-8343-01A-11R-2314-13	hsa-mir-583	0.0	0.0	N
TCGA-KL-8343-01A-11R-2314-13	hsa-mir-584	132.0	21.870961	N
TCGA-KL-8343-01A-11R-2314-13	hsa-mir-585	2.0	0.331378	N
TCGA-KL-8343-01A-11R-2314-13	hsa-mir-586	0.0	0.0	N
TCGA-KL-8343-01A-11R-2314-13	hsa-mir-587	0.0	0.0	N
TCGA-KL-8343-01A-11R-2314-13	hsa-mir-588	0.0	0.0	N
TCGA-KL-8343-01A-11R-2314-13	hsa-mir-589	536.0	88.809358	N
TCGA-KL-8343-01A-11R-2314-13	hsa-mir-590	57.0	9.444279	N
TCGA-KL-8343-01A-11R-2314-13	hsa-mir-591	0.0	0.0	N
TCGA-KL-8343-01A-11R-2314-13	hsa-mir-592	3.0	0.497067	N
TCGA-KL-8343-01A-11R-2314-13	hsa-mir-593	0.0	0.0	N
TCGA-KL-8343-01A-11R-2314-13	hsa-mir-595	0.0	0.0	N
TCGA-KL-8343-01A-11R-2314-13	hsa-mir-596	1.0	0.165689	N
TCGA-KL-8343-01A-11R-2314-13	hsa-mir-597	3.0	0.497067	N
TCGA-KL-8343-01A-11R-2314-13	hsa-mir-598	247.0	40.925208	N
TCGA-KL-8343-01A-11R-2314-13	hsa-mir-599	0.0	0.0	N
TCGA-KL-8343-01A-11R-2314-13	hsa-mir-600	0.0	0.0	N
TCGA-KL-8343-01A-11R-2314-13	hsa-mir-601	0.0	0.0	N
TCGA-KL-8343-01A-11R-2314-13	hsa-mir-602	0.0	0.0	N
TCGA-KL-8343-01A-11R-2314-13	hsa-mir-603	0.0	0.0	N
TCGA-KL-8343-01A-11R-2314-13	hsa-mir-604	0.0	0.0	N
TCGA-KL-8343-01A-11R-2314-13	hsa-mir-605	3.0	0.497067	N
TCGA-KL-8343-01A-11R-2314-13	hsa-mir-606	0.0	0.0	N
TCGA-KL-8343-01A-11R-2314-13	hsa-mir-607	2.0	0.331378	N
TCGA-KL-8343-01A-11R-2314-13	hsa-mir-608	0.0	0.0	N
TCGA-KL-8343-01A-11R-2314-13	hsa-mir-609	0.0	0.0	N
TCGA-KL-8343-01A-11R-2314-13	hsa-mir-610	0.0	0.0	N
TCGA-KL-8343-01A-11R-2314-13	hsa-mir-611	0.0	0.0	N
TCGA-KL-8343-01A-11R-2314-13	hsa-mir-612	0.0	0.0	N
TCGA-KL-8343-01A-11R-2314-13	hsa-mir-613	0.0	0.0	N
TCGA-KL-8343-01A-11R-2314-13	hsa-mir-614	0.0	0.0	N
TCGA-KL-8343-01A-11R-2314-13	hsa-mir-615	74.0	12.260993	N
TCGA-KL-8343-01A-11R-2314-13	hsa-mir-616	64.0	10.604102	N
TCGA-KL-8343-01A-11R-2314-13	hsa-mir-617	0.0	0.0	N
TCGA-KL-8343-01A-11R-2314-13	hsa-mir-618	22.0	3.64516	N
TCGA-KL-8343-01A-11R-2314-13	hsa-mir-619	0.0	0.0	N
TCGA-KL-8343-01A-11R-2314-13	hsa-mir-620	0.0	0.0	N
TCGA-KL-8343-01A-11R-2314-13	hsa-mir-621	0.0	0.0	N
TCGA-KL-8343-01A-11R-2314-13	hsa-mir-622	0.0	0.0	N
TCGA-KL-8343-01A-11R-2314-13	hsa-mir-623	0.0	0.0	N
TCGA-KL-8343-01A-11R-2314-13	hsa-mir-624	2.0	0.331378	N
TCGA-KL-8343-01A-11R-2314-13	hsa-mir-625	103.0	17.065977	N
TCGA-KL-8343-01A-11R-2314-13	hsa-mir-626	0.0	0.0	N
TCGA-KL-8343-01A-11R-2314-13	hsa-mir-627	2.0	0.331378	N
TCGA-KL-8343-01A-11R-2314-13	hsa-mir-628	50.0	8.284455	N
TCGA-KL-8343-01A-11R-2314-13	hsa-mir-629	172.0	28.498525	N
TCGA-KL-8343-01A-11R-2314-13	hsa-mir-630	0.0	0.0	N
TCGA-KL-8343-01A-11R-2314-13	hsa-mir-631	0.0	0.0	N
TCGA-KL-8343-01A-11R-2314-13	hsa-mir-632	0.0	0.0	N
TCGA-KL-8343-01A-11R-2314-13	hsa-mir-633	0.0	0.0	N
TCGA-KL-8343-01A-11R-2314-13	hsa-mir-634	0.0	0.0	N
TCGA-KL-8343-01A-11R-2314-13	hsa-mir-635	0.0	0.0	N
TCGA-KL-8343-01A-11R-2314-13	hsa-mir-636	0.0	0.0	N
TCGA-KL-8343-01A-11R-2314-13	hsa-mir-637	0.0	0.0	N
TCGA-KL-8343-01A-11R-2314-13	hsa-mir-638	0.0	0.0	N
TCGA-KL-8343-01A-11R-2314-13	hsa-mir-639	1.0	0.165689	N
TCGA-KL-8343-01A-11R-2314-13	hsa-mir-640	0.0	0.0	N
TCGA-KL-8343-01A-11R-2314-13	hsa-mir-641	0.0	0.0	N
TCGA-KL-8343-01A-11R-2314-13	hsa-mir-642a	2.0	0.331378	N
TCGA-KL-8343-01A-11R-2314-13	hsa-mir-642b	0.0	0.0	N
TCGA-KL-8343-01A-11R-2314-13	hsa-mir-643	2.0	0.331378	N
TCGA-KL-8343-01A-11R-2314-13	hsa-mir-644	0.0	0.0	N
TCGA-KL-8343-01A-11R-2314-13	hsa-mir-645	0.0	0.0	N
TCGA-KL-8343-01A-11R-2314-13	hsa-mir-646	0.0	0.0	N
TCGA-KL-8343-01A-11R-2314-13	hsa-mir-647	0.0	0.0	N
TCGA-KL-8343-01A-11R-2314-13	hsa-mir-648	0.0	0.0	N
TCGA-KL-8343-01A-11R-2314-13	hsa-mir-649	0.0	0.0	N
TCGA-KL-8343-01A-11R-2314-13	hsa-mir-650	0.0	0.0	N
TCGA-KL-8343-01A-11R-2314-13	hsa-mir-651	11.0	1.82258	N
TCGA-KL-8343-01A-11R-2314-13	hsa-mir-652	92.0	15.243397	N
TCGA-KL-8343-01A-11R-2314-13	hsa-mir-653	82.0	13.586506	N
TCGA-KL-8343-01A-11R-2314-13	hsa-mir-654	6.0	0.994135	N
TCGA-KL-8343-01A-11R-2314-13	hsa-mir-655	1.0	0.165689	N
TCGA-KL-8343-01A-11R-2314-13	hsa-mir-656	0.0	0.0	N
TCGA-KL-8343-01A-11R-2314-13	hsa-mir-657	0.0	0.0	N
TCGA-KL-8343-01A-11R-2314-13	hsa-mir-658	1.0	0.165689	N
TCGA-KL-8343-01A-11R-2314-13	hsa-mir-659	9.0	1.491202	N
TCGA-KL-8343-01A-11R-2314-13	hsa-mir-660	4312.0	714.451403	N
TCGA-KL-8343-01A-11R-2314-13	hsa-mir-661	0.0	0.0	N
TCGA-KL-8343-01A-11R-2314-13	hsa-mir-662	0.0	0.0	N
TCGA-KL-8343-01A-11R-2314-13	hsa-mir-663	4.0	0.662756	N
TCGA-KL-8343-01A-11R-2314-13	hsa-mir-663b	0.0	0.0	N
TCGA-KL-8343-01A-11R-2314-13	hsa-mir-664	165.0	27.338702	N
TCGA-KL-8343-01A-11R-2314-13	hsa-mir-665	0.0	0.0	N
TCGA-KL-8343-01A-11R-2314-13	hsa-mir-668	1.0	0.165689	N
TCGA-KL-8343-01A-11R-2314-13	hsa-mir-670	0.0	0.0	N
TCGA-KL-8343-01A-11R-2314-13	hsa-mir-671	37.0	6.130497	N
TCGA-KL-8343-01A-11R-2314-13	hsa-mir-675	12.0	1.988269	N
TCGA-KL-8343-01A-11R-2314-13	hsa-mir-676	8.0	1.325513	N
TCGA-KL-8343-01A-11R-2314-13	hsa-mir-7-1	30.0	4.970673	N
TCGA-KL-8343-01A-11R-2314-13	hsa-mir-7-2	1.0	0.165689	N
TCGA-KL-8343-01A-11R-2314-13	hsa-mir-7-3	0.0	0.0	N
TCGA-KL-8343-01A-11R-2314-13	hsa-mir-708	86.0	14.249263	N
TCGA-KL-8343-01A-11R-2314-13	hsa-mir-711	0.0	0.0	N
TCGA-KL-8343-01A-11R-2314-13	hsa-mir-718	0.0	0.0	N
TCGA-KL-8343-01A-11R-2314-13	hsa-mir-720	0.0	0.0	N
TCGA-KL-8343-01A-11R-2314-13	hsa-mir-744	216.0	35.788846	N
TCGA-KL-8343-01A-11R-2314-13	hsa-mir-758	8.0	1.325513	N
TCGA-KL-8343-01A-11R-2314-13	hsa-mir-759	0.0	0.0	N
TCGA-KL-8343-01A-11R-2314-13	hsa-mir-760	6.0	0.994135	N
TCGA-KL-8343-01A-11R-2314-13	hsa-mir-761	0.0	0.0	N
TCGA-KL-8343-01A-11R-2314-13	hsa-mir-762	0.0	0.0	N
TCGA-KL-8343-01A-11R-2314-13	hsa-mir-764	0.0	0.0	N
TCGA-KL-8343-01A-11R-2314-13	hsa-mir-765	3.0	0.497067	N
TCGA-KL-8343-01A-11R-2314-13	hsa-mir-766	78.0	12.92375	N
TCGA-KL-8343-01A-11R-2314-13	hsa-mir-767	0.0	0.0	N
TCGA-KL-8343-01A-11R-2314-13	hsa-mir-769	65.0	10.769792	N
TCGA-KL-8343-01A-11R-2314-13	hsa-mir-770	0.0	0.0	N
TCGA-KL-8343-01A-11R-2314-13	hsa-mir-802	0.0	0.0	N
TCGA-KL-8343-01A-11R-2314-13	hsa-mir-873	0.0	0.0	N
TCGA-KL-8343-01A-11R-2314-13	hsa-mir-874	2466.0	408.589323	N
TCGA-KL-8343-01A-11R-2314-13	hsa-mir-875	0.0	0.0	N
TCGA-KL-8343-01A-11R-2314-13	hsa-mir-876	0.0	0.0	N
TCGA-KL-8343-01A-11R-2314-13	hsa-mir-877	11.0	1.82258	N
TCGA-KL-8343-01A-11R-2314-13	hsa-mir-885	115.0	19.054247	N
TCGA-KL-8343-01A-11R-2314-13	hsa-mir-887	5.0	0.828446	N
TCGA-KL-8343-01A-11R-2314-13	hsa-mir-888	10.0	1.656891	N
TCGA-KL-8343-01A-11R-2314-13	hsa-mir-889	16.0	2.651026	N
TCGA-KL-8343-01A-11R-2314-13	hsa-mir-890	0.0	0.0	N
TCGA-KL-8343-01A-11R-2314-13	hsa-mir-891a	4267.0	706.995394	N
TCGA-KL-8343-01A-11R-2314-13	hsa-mir-891b	16.0	2.651026	N
TCGA-KL-8343-01A-11R-2314-13	hsa-mir-892a	25.0	4.142228	N
TCGA-KL-8343-01A-11R-2314-13	hsa-mir-892b	3.0	0.497067	N
TCGA-KL-8343-01A-11R-2314-13	hsa-mir-9-1	95.0	15.740465	N
TCGA-KL-8343-01A-11R-2314-13	hsa-mir-9-2	102.0	16.900288	N
TCGA-KL-8343-01A-11R-2314-13	hsa-mir-9-3	0.0	0.0	N
TCGA-KL-8343-01A-11R-2314-13	hsa-mir-920	0.0	0.0	N
TCGA-KL-8343-01A-11R-2314-13	hsa-mir-921	0.0	0.0	N
TCGA-KL-8343-01A-11R-2314-13	hsa-mir-922	0.0	0.0	N
TCGA-KL-8343-01A-11R-2314-13	hsa-mir-924	0.0	0.0	N
TCGA-KL-8343-01A-11R-2314-13	hsa-mir-92a-1	584.0	96.762435	N
TCGA-KL-8343-01A-11R-2314-13	hsa-mir-92a-2	21513.0	3564.469629	N
TCGA-KL-8343-01A-11R-2314-13	hsa-mir-92b	390.0	64.618749	N
TCGA-KL-8343-01A-11R-2314-13	hsa-mir-93	8048.0	1333.465885	N
TCGA-KL-8343-01A-11R-2314-13	hsa-mir-933	0.0	0.0	N
TCGA-KL-8343-01A-11R-2314-13	hsa-mir-934	0.0	0.0	N
TCGA-KL-8343-01A-11R-2314-13	hsa-mir-935	1.0	0.165689	N
TCGA-KL-8343-01A-11R-2314-13	hsa-mir-936	0.0	0.0	N
TCGA-KL-8343-01A-11R-2314-13	hsa-mir-937	5.0	0.828446	N
TCGA-KL-8343-01A-11R-2314-13	hsa-mir-938	0.0	0.0	N
TCGA-KL-8343-01A-11R-2314-13	hsa-mir-939	1.0	0.165689	N
TCGA-KL-8343-01A-11R-2314-13	hsa-mir-940	3.0	0.497067	N
TCGA-KL-8343-01A-11R-2314-13	hsa-mir-941-1	0.0	0.0	N
TCGA-KL-8343-01A-11R-2314-13	hsa-mir-941-3	0.0	0.0	N
TCGA-KL-8343-01A-11R-2314-13	hsa-mir-941-4	0.0	0.0	N
TCGA-KL-8343-01A-11R-2314-13	hsa-mir-942	30.0	4.970673	N
TCGA-KL-8343-01A-11R-2314-13	hsa-mir-943	0.0	0.0	N
TCGA-KL-8343-01A-11R-2314-13	hsa-mir-944	1.0	0.165689	N
TCGA-KL-8343-01A-11R-2314-13	hsa-mir-95	8.0	1.325513	N
TCGA-KL-8343-01A-11R-2314-13	hsa-mir-96	216.0	35.788846	N
TCGA-KL-8343-01A-11R-2314-13	hsa-mir-98	159.0	26.344567	N
TCGA-KL-8343-01A-11R-2314-13	hsa-mir-99a	3561.0	590.018889	Y
TCGA-KL-8343-01A-11R-2314-13	hsa-mir-99b	110075.0	18238.227789	N
