# Supplementary material for: Dysfunctional miRNA-Mediated Regulation in Chromophobe Renal Cell Carcinoma
Source: PLoS One. 2016 Jun 3;11(6):e0156324. doi: 10.1371/journal.pone.0156324 (PMC4892590; doi:10.1371/journal.pone.0156324)
Supplement: S1 File — (ZIP) [file pone.0156324.s001.zip › S1_File miRNA expression profile downloaded from TCGA/case/bcgsc.ca__IlluminaHiSeq_miRNASeq__TCGA-KL-8344-01A-11R-2314-13__mirna_quantification.txt]

barcode	miRNA_ID	read_count	reads_per_million_miRNA_mapped	cross-mapped
TCGA-KL-8344-01A-11R-2314-13	hsa-let-7a-1	47712.0	5819.156113	N
TCGA-KL-8344-01A-11R-2314-13	hsa-let-7a-2	95979.0	11706.002359	Y
TCGA-KL-8344-01A-11R-2314-13	hsa-let-7a-3	47675.0	5814.643437	N
TCGA-KL-8344-01A-11R-2314-13	hsa-let-7b	35732.0	4358.024946	N
TCGA-KL-8344-01A-11R-2314-13	hsa-let-7c	10162.0	1239.400243	Y
TCGA-KL-8344-01A-11R-2314-13	hsa-let-7d	2706.0	330.035137	N
TCGA-KL-8344-01A-11R-2314-13	hsa-let-7e	17131.0	2089.368783	N
TCGA-KL-8344-01A-11R-2314-13	hsa-let-7f-1	90.0	10.976778	N
TCGA-KL-8344-01A-11R-2314-13	hsa-let-7f-2	68375.0	8339.302465	N
TCGA-KL-8344-01A-11R-2314-13	hsa-let-7g	5124.0	624.944583	N
TCGA-KL-8344-01A-11R-2314-13	hsa-let-7i	1388.0	169.286315	N
TCGA-KL-8344-01A-11R-2314-13	hsa-mir-1-1	0.0	0.0	N
TCGA-KL-8344-01A-11R-2314-13	hsa-mir-1-2	33.0	4.024819	N
TCGA-KL-8344-01A-11R-2314-13	hsa-mir-100	3349.0	408.45812	Y
TCGA-KL-8344-01A-11R-2314-13	hsa-mir-101-1	118616.0	14466.90605	N
TCGA-KL-8344-01A-11R-2314-13	hsa-mir-101-2	133.0	16.221239	N
TCGA-KL-8344-01A-11R-2314-13	hsa-mir-103-1	49448.0	6030.885971	Y
TCGA-KL-8344-01A-11R-2314-13	hsa-mir-103-1-as	0.0	0.0	N
TCGA-KL-8344-01A-11R-2314-13	hsa-mir-103-2	18.0	2.195356	N
TCGA-KL-8344-01A-11R-2314-13	hsa-mir-103-2-as	0.0	0.0	N
TCGA-KL-8344-01A-11R-2314-13	hsa-mir-105-1	0.0	0.0	N
TCGA-KL-8344-01A-11R-2314-13	hsa-mir-105-2	0.0	0.0	N
TCGA-KL-8344-01A-11R-2314-13	hsa-mir-106a	22.0	2.683212	Y
TCGA-KL-8344-01A-11R-2314-13	hsa-mir-106b	1023.0	124.769381	N
TCGA-KL-8344-01A-11R-2314-13	hsa-mir-107	232.0	28.295695	Y
TCGA-KL-8344-01A-11R-2314-13	hsa-mir-10a	1567712.0	191204.746554	N
TCGA-KL-8344-01A-11R-2314-13	hsa-mir-10b	1002863.0	122313.387755	N
TCGA-KL-8344-01A-11R-2314-13	hsa-mir-1178	0.0	0.0	N
TCGA-KL-8344-01A-11R-2314-13	hsa-mir-1179	2.0	0.243928	N
TCGA-KL-8344-01A-11R-2314-13	hsa-mir-1180	85.0	10.366957	N
TCGA-KL-8344-01A-11R-2314-13	hsa-mir-1181	1.0	0.121964	N
TCGA-KL-8344-01A-11R-2314-13	hsa-mir-1182	0.0	0.0	N
TCGA-KL-8344-01A-11R-2314-13	hsa-mir-1183	0.0	0.0	N
TCGA-KL-8344-01A-11R-2314-13	hsa-mir-1184-1	0.0	0.0	N
TCGA-KL-8344-01A-11R-2314-13	hsa-mir-1184-2	0.0	0.0	N
TCGA-KL-8344-01A-11R-2314-13	hsa-mir-1184-3	0.0	0.0	N
TCGA-KL-8344-01A-11R-2314-13	hsa-mir-1185-1	0.0	0.0	N
TCGA-KL-8344-01A-11R-2314-13	hsa-mir-1185-2	0.0	0.0	N
TCGA-KL-8344-01A-11R-2314-13	hsa-mir-1193	0.0	0.0	N
TCGA-KL-8344-01A-11R-2314-13	hsa-mir-1197	0.0	0.0	N
TCGA-KL-8344-01A-11R-2314-13	hsa-mir-1200	0.0	0.0	N
TCGA-KL-8344-01A-11R-2314-13	hsa-mir-1202	0.0	0.0	N
TCGA-KL-8344-01A-11R-2314-13	hsa-mir-1203	0.0	0.0	N
TCGA-KL-8344-01A-11R-2314-13	hsa-mir-1204	0.0	0.0	N
TCGA-KL-8344-01A-11R-2314-13	hsa-mir-1205	0.0	0.0	N
TCGA-KL-8344-01A-11R-2314-13	hsa-mir-1206	0.0	0.0	N
TCGA-KL-8344-01A-11R-2314-13	hsa-mir-1207	0.0	0.0	N
TCGA-KL-8344-01A-11R-2314-13	hsa-mir-1208	0.0	0.0	N
TCGA-KL-8344-01A-11R-2314-13	hsa-mir-122	1.0	0.121964	N
TCGA-KL-8344-01A-11R-2314-13	hsa-mir-1224	2.0	0.243928	N
TCGA-KL-8344-01A-11R-2314-13	hsa-mir-1225	0.0	0.0	N
TCGA-KL-8344-01A-11R-2314-13	hsa-mir-1226	0.0	0.0	N
TCGA-KL-8344-01A-11R-2314-13	hsa-mir-1227	0.0	0.0	N
TCGA-KL-8344-01A-11R-2314-13	hsa-mir-1228	2.0	0.243928	N
TCGA-KL-8344-01A-11R-2314-13	hsa-mir-1229	0.0	0.0	N
TCGA-KL-8344-01A-11R-2314-13	hsa-mir-1231	1.0	0.121964	N
TCGA-KL-8344-01A-11R-2314-13	hsa-mir-1233-1	0.0	0.0	N
TCGA-KL-8344-01A-11R-2314-13	hsa-mir-1233-2	0.0	0.0	N
TCGA-KL-8344-01A-11R-2314-13	hsa-mir-1234	0.0	0.0	N
TCGA-KL-8344-01A-11R-2314-13	hsa-mir-1236	0.0	0.0	N
TCGA-KL-8344-01A-11R-2314-13	hsa-mir-1237	0.0	0.0	N
TCGA-KL-8344-01A-11R-2314-13	hsa-mir-1238	0.0	0.0	N
TCGA-KL-8344-01A-11R-2314-13	hsa-mir-124-1	2.0	0.243928	N
TCGA-KL-8344-01A-11R-2314-13	hsa-mir-124-2	0.0	0.0	N
TCGA-KL-8344-01A-11R-2314-13	hsa-mir-124-3	0.0	0.0	N
TCGA-KL-8344-01A-11R-2314-13	hsa-mir-1243	0.0	0.0	N
TCGA-KL-8344-01A-11R-2314-13	hsa-mir-1244-1	0.0	0.0	N
TCGA-KL-8344-01A-11R-2314-13	hsa-mir-1244-2	0.0	0.0	N
TCGA-KL-8344-01A-11R-2314-13	hsa-mir-1244-3	0.0	0.0	N
TCGA-KL-8344-01A-11R-2314-13	hsa-mir-1245	0.0	0.0	N
TCGA-KL-8344-01A-11R-2314-13	hsa-mir-1246	0.0	0.0	N
TCGA-KL-8344-01A-11R-2314-13	hsa-mir-1247	2.0	0.243928	N
TCGA-KL-8344-01A-11R-2314-13	hsa-mir-1248	8.0	0.975714	N
TCGA-KL-8344-01A-11R-2314-13	hsa-mir-1249	1.0	0.121964	N
TCGA-KL-8344-01A-11R-2314-13	hsa-mir-1250	1.0	0.121964	N
TCGA-KL-8344-01A-11R-2314-13	hsa-mir-1251	3.0	0.365893	N
TCGA-KL-8344-01A-11R-2314-13	hsa-mir-1252	0.0	0.0	N
TCGA-KL-8344-01A-11R-2314-13	hsa-mir-1253	0.0	0.0	N
TCGA-KL-8344-01A-11R-2314-13	hsa-mir-1254	3.0	0.365893	N
TCGA-KL-8344-01A-11R-2314-13	hsa-mir-1255a	0.0	0.0	N
TCGA-KL-8344-01A-11R-2314-13	hsa-mir-1255b-1	0.0	0.0	N
TCGA-KL-8344-01A-11R-2314-13	hsa-mir-1255b-2	0.0	0.0	N
TCGA-KL-8344-01A-11R-2314-13	hsa-mir-1256	0.0	0.0	N
TCGA-KL-8344-01A-11R-2314-13	hsa-mir-1257	0.0	0.0	N
TCGA-KL-8344-01A-11R-2314-13	hsa-mir-1258	5.0	0.609821	N
TCGA-KL-8344-01A-11R-2314-13	hsa-mir-125a	7257.0	885.09423	N
TCGA-KL-8344-01A-11R-2314-13	hsa-mir-125b-1	3421.0	417.239543	N
TCGA-KL-8344-01A-11R-2314-13	hsa-mir-125b-2	210.0	25.612483	N
TCGA-KL-8344-01A-11R-2314-13	hsa-mir-126	37026.0	4515.846626	N
TCGA-KL-8344-01A-11R-2314-13	hsa-mir-1260	0.0	0.0	N
TCGA-KL-8344-01A-11R-2314-13	hsa-mir-1260b	0.0	0.0	N
TCGA-KL-8344-01A-11R-2314-13	hsa-mir-1261	0.0	0.0	N
TCGA-KL-8344-01A-11R-2314-13	hsa-mir-1262	4.0	0.487857	N
TCGA-KL-8344-01A-11R-2314-13	hsa-mir-1263	0.0	0.0	N
TCGA-KL-8344-01A-11R-2314-13	hsa-mir-1264	0.0	0.0	N
TCGA-KL-8344-01A-11R-2314-13	hsa-mir-1265	0.0	0.0	N
TCGA-KL-8344-01A-11R-2314-13	hsa-mir-1266	9.0	1.097678	N
TCGA-KL-8344-01A-11R-2314-13	hsa-mir-1267	0.0	0.0	N
TCGA-KL-8344-01A-11R-2314-13	hsa-mir-1268	0.0	0.0	N
TCGA-KL-8344-01A-11R-2314-13	hsa-mir-1269	1.0	0.121964	N
TCGA-KL-8344-01A-11R-2314-13	hsa-mir-127	901.0	109.889748	N
TCGA-KL-8344-01A-11R-2314-13	hsa-mir-1270-1	3.0	0.365893	N
TCGA-KL-8344-01A-11R-2314-13	hsa-mir-1270-2	0.0	0.0	N
TCGA-KL-8344-01A-11R-2314-13	hsa-mir-1271	17.0	2.073391	N
TCGA-KL-8344-01A-11R-2314-13	hsa-mir-1272	0.0	0.0	N
TCGA-KL-8344-01A-11R-2314-13	hsa-mir-1273	0.0	0.0	N
TCGA-KL-8344-01A-11R-2314-13	hsa-mir-1273c	0.0	0.0	N
TCGA-KL-8344-01A-11R-2314-13	hsa-mir-1273d	0.0	0.0	N
TCGA-KL-8344-01A-11R-2314-13	hsa-mir-1274a	0.0	0.0	N
TCGA-KL-8344-01A-11R-2314-13	hsa-mir-1274b	10.0	1.219642	N
TCGA-KL-8344-01A-11R-2314-13	hsa-mir-1275	4.0	0.487857	N
TCGA-KL-8344-01A-11R-2314-13	hsa-mir-1276	0.0	0.0	N
TCGA-KL-8344-01A-11R-2314-13	hsa-mir-1277	0.0	0.0	N
TCGA-KL-8344-01A-11R-2314-13	hsa-mir-1278	0.0	0.0	N
TCGA-KL-8344-01A-11R-2314-13	hsa-mir-1279	0.0	0.0	N
TCGA-KL-8344-01A-11R-2314-13	hsa-mir-128-1	512.0	62.445673	N
TCGA-KL-8344-01A-11R-2314-13	hsa-mir-128-2	330.0	40.248187	N
TCGA-KL-8344-01A-11R-2314-13	hsa-mir-1280	0.0	0.0	N
TCGA-KL-8344-01A-11R-2314-13	hsa-mir-1281	0.0	0.0	N
TCGA-KL-8344-01A-11R-2314-13	hsa-mir-1282	0.0	0.0	N
TCGA-KL-8344-01A-11R-2314-13	hsa-mir-1283-1	0.0	0.0	N
TCGA-KL-8344-01A-11R-2314-13	hsa-mir-1283-2	0.0	0.0	N
TCGA-KL-8344-01A-11R-2314-13	hsa-mir-1284	1.0	0.121964	N
TCGA-KL-8344-01A-11R-2314-13	hsa-mir-1285-1	0.0	0.0	N
TCGA-KL-8344-01A-11R-2314-13	hsa-mir-1285-2	0.0	0.0	N
TCGA-KL-8344-01A-11R-2314-13	hsa-mir-1286	0.0	0.0	N
TCGA-KL-8344-01A-11R-2314-13	hsa-mir-1287	52.0	6.342139	N
TCGA-KL-8344-01A-11R-2314-13	hsa-mir-1288	2.0	0.243928	N
TCGA-KL-8344-01A-11R-2314-13	hsa-mir-1289-1	0.0	0.0	N
TCGA-KL-8344-01A-11R-2314-13	hsa-mir-1289-2	0.0	0.0	N
TCGA-KL-8344-01A-11R-2314-13	hsa-mir-129-1	114.0	13.903919	N
TCGA-KL-8344-01A-11R-2314-13	hsa-mir-129-2	133.0	16.221239	N
TCGA-KL-8344-01A-11R-2314-13	hsa-mir-1290	0.0	0.0	N
TCGA-KL-8344-01A-11R-2314-13	hsa-mir-1291	3.0	0.365893	N
TCGA-KL-8344-01A-11R-2314-13	hsa-mir-1292	2.0	0.243928	N
TCGA-KL-8344-01A-11R-2314-13	hsa-mir-1293	3.0	0.365893	N
TCGA-KL-8344-01A-11R-2314-13	hsa-mir-1294	1.0	0.121964	N
TCGA-KL-8344-01A-11R-2314-13	hsa-mir-1295	0.0	0.0	N
TCGA-KL-8344-01A-11R-2314-13	hsa-mir-1296	11.0	1.341606	N
TCGA-KL-8344-01A-11R-2314-13	hsa-mir-1297	0.0	0.0	N
TCGA-KL-8344-01A-11R-2314-13	hsa-mir-1298	0.0	0.0	N
TCGA-KL-8344-01A-11R-2314-13	hsa-mir-1299	0.0	0.0	N
TCGA-KL-8344-01A-11R-2314-13	hsa-mir-1301	30.0	3.658926	N
TCGA-KL-8344-01A-11R-2314-13	hsa-mir-1302-1	0.0	0.0	N
TCGA-KL-8344-01A-11R-2314-13	hsa-mir-1302-10	0.0	0.0	N
TCGA-KL-8344-01A-11R-2314-13	hsa-mir-1302-11	0.0	0.0	N
TCGA-KL-8344-01A-11R-2314-13	hsa-mir-1302-2	0.0	0.0	N
TCGA-KL-8344-01A-11R-2314-13	hsa-mir-1302-3	0.0	0.0	N
TCGA-KL-8344-01A-11R-2314-13	hsa-mir-1302-4	0.0	0.0	N
TCGA-KL-8344-01A-11R-2314-13	hsa-mir-1302-5	0.0	0.0	N
TCGA-KL-8344-01A-11R-2314-13	hsa-mir-1302-6	0.0	0.0	N
TCGA-KL-8344-01A-11R-2314-13	hsa-mir-1302-7	0.0	0.0	N
TCGA-KL-8344-01A-11R-2314-13	hsa-mir-1302-8	0.0	0.0	N
TCGA-KL-8344-01A-11R-2314-13	hsa-mir-1302-9	0.0	0.0	N
TCGA-KL-8344-01A-11R-2314-13	hsa-mir-1303	0.0	0.0	N
TCGA-KL-8344-01A-11R-2314-13	hsa-mir-1304	11.0	1.341606	N
TCGA-KL-8344-01A-11R-2314-13	hsa-mir-1305	0.0	0.0	N
TCGA-KL-8344-01A-11R-2314-13	hsa-mir-1306	32.0	3.902855	N
TCGA-KL-8344-01A-11R-2314-13	hsa-mir-1307	8025.0	978.762739	N
TCGA-KL-8344-01A-11R-2314-13	hsa-mir-130a	193.0	23.539091	N
TCGA-KL-8344-01A-11R-2314-13	hsa-mir-130b	52.0	6.342139	N
TCGA-KL-8344-01A-11R-2314-13	hsa-mir-132	656.0	80.008518	N
TCGA-KL-8344-01A-11R-2314-13	hsa-mir-1321	0.0	0.0	N
TCGA-KL-8344-01A-11R-2314-13	hsa-mir-1322	0.0	0.0	N
TCGA-KL-8344-01A-11R-2314-13	hsa-mir-1323	0.0	0.0	N
TCGA-KL-8344-01A-11R-2314-13	hsa-mir-1324	0.0	0.0	N
TCGA-KL-8344-01A-11R-2314-13	hsa-mir-133a-1	7.0	0.853749	N
TCGA-KL-8344-01A-11R-2314-13	hsa-mir-133a-2	0.0	0.0	N
TCGA-KL-8344-01A-11R-2314-13	hsa-mir-133b	0.0	0.0	N
TCGA-KL-8344-01A-11R-2314-13	hsa-mir-134	110.0	13.416062	N
TCGA-KL-8344-01A-11R-2314-13	hsa-mir-135a-1	0.0	0.0	N
TCGA-KL-8344-01A-11R-2314-13	hsa-mir-135a-2	0.0	0.0	N
TCGA-KL-8344-01A-11R-2314-13	hsa-mir-135b	25.0	3.049105	N
TCGA-KL-8344-01A-11R-2314-13	hsa-mir-136	33.0	4.024819	N
TCGA-KL-8344-01A-11R-2314-13	hsa-mir-137	0.0	0.0	N
TCGA-KL-8344-01A-11R-2314-13	hsa-mir-138-1	0.0	0.0	N
TCGA-KL-8344-01A-11R-2314-13	hsa-mir-138-2	0.0	0.0	N
TCGA-KL-8344-01A-11R-2314-13	hsa-mir-139	2946.0	359.306546	N
TCGA-KL-8344-01A-11R-2314-13	hsa-mir-140	18141.0	2212.552629	N
TCGA-KL-8344-01A-11R-2314-13	hsa-mir-141	540.0	65.86067	N
TCGA-KL-8344-01A-11R-2314-13	hsa-mir-142	1844.0	224.901993	N
TCGA-KL-8344-01A-11R-2314-13	hsa-mir-143	422771.0	51562.92859	N
TCGA-KL-8344-01A-11R-2314-13	hsa-mir-144	392.0	47.809968	N
TCGA-KL-8344-01A-11R-2314-13	hsa-mir-145	6104.0	744.469503	N
TCGA-KL-8344-01A-11R-2314-13	hsa-mir-1468	198.0	24.148912	N
TCGA-KL-8344-01A-11R-2314-13	hsa-mir-1469	0.0	0.0	N
TCGA-KL-8344-01A-11R-2314-13	hsa-mir-146a	123.0	15.001597	N
TCGA-KL-8344-01A-11R-2314-13	hsa-mir-146b	151.0	18.416595	N
TCGA-KL-8344-01A-11R-2314-13	hsa-mir-147	0.0	0.0	N
TCGA-KL-8344-01A-11R-2314-13	hsa-mir-1470	0.0	0.0	N
TCGA-KL-8344-01A-11R-2314-13	hsa-mir-1471	0.0	0.0	N
TCGA-KL-8344-01A-11R-2314-13	hsa-mir-147b	0.0	0.0	N
TCGA-KL-8344-01A-11R-2314-13	hsa-mir-148a	92736.0	11310.472444	N
TCGA-KL-8344-01A-11R-2314-13	hsa-mir-148b	595.0	72.568702	N
TCGA-KL-8344-01A-11R-2314-13	hsa-mir-149	15.0	1.829463	N
TCGA-KL-8344-01A-11R-2314-13	hsa-mir-150	766.0	93.42458	N
TCGA-KL-8344-01A-11R-2314-13	hsa-mir-151	13866.0	1691.155656	N
TCGA-KL-8344-01A-11R-2314-13	hsa-mir-152	1678.0	204.655935	N
TCGA-KL-8344-01A-11R-2314-13	hsa-mir-153-1	2.0	0.243928	N
TCGA-KL-8344-01A-11R-2314-13	hsa-mir-153-2	48.0	5.854282	N
TCGA-KL-8344-01A-11R-2314-13	hsa-mir-1537	1.0	0.121964	N
TCGA-KL-8344-01A-11R-2314-13	hsa-mir-1538	0.0	0.0	N
TCGA-KL-8344-01A-11R-2314-13	hsa-mir-1539	1.0	0.121964	N
TCGA-KL-8344-01A-11R-2314-13	hsa-mir-154	8.0	0.975714	N
TCGA-KL-8344-01A-11R-2314-13	hsa-mir-155	316.0	38.540689	N
TCGA-KL-8344-01A-11R-2314-13	hsa-mir-15a	733.0	89.399762	N
TCGA-KL-8344-01A-11R-2314-13	hsa-mir-15b	821.0	100.132612	N
TCGA-KL-8344-01A-11R-2314-13	hsa-mir-16-1	2243.0	273.56571	N
TCGA-KL-8344-01A-11R-2314-13	hsa-mir-16-2	11.0	1.341606	N
TCGA-KL-8344-01A-11R-2314-13	hsa-mir-17	1827.0	222.828601	Y
TCGA-KL-8344-01A-11R-2314-13	hsa-mir-181a-1	9516.0	1160.611368	N
TCGA-KL-8344-01A-11R-2314-13	hsa-mir-181a-2	6419.0	782.888227	N
TCGA-KL-8344-01A-11R-2314-13	hsa-mir-181b-1	1879.0	229.17074	N
TCGA-KL-8344-01A-11R-2314-13	hsa-mir-181b-2	27.0	3.293034	N
TCGA-KL-8344-01A-11R-2314-13	hsa-mir-181c	430.0	52.444608	N
TCGA-KL-8344-01A-11R-2314-13	hsa-mir-181d	88.0	10.73285	N
TCGA-KL-8344-01A-11R-2314-13	hsa-mir-182	46934.0	5724.267962	N
TCGA-KL-8344-01A-11R-2314-13	hsa-mir-1825	0.0	0.0	N
TCGA-KL-8344-01A-11R-2314-13	hsa-mir-1827	0.0	0.0	N
TCGA-KL-8344-01A-11R-2314-13	hsa-mir-183	14244.0	1737.258125	N
TCGA-KL-8344-01A-11R-2314-13	hsa-mir-184	1.0	0.121964	N
TCGA-KL-8344-01A-11R-2314-13	hsa-mir-185	569.0	69.397632	N
TCGA-KL-8344-01A-11R-2314-13	hsa-mir-186	515.0	62.811565	N
TCGA-KL-8344-01A-11R-2314-13	hsa-mir-187	49.0	5.976246	N
TCGA-KL-8344-01A-11R-2314-13	hsa-mir-188	92.0	11.220707	N
TCGA-KL-8344-01A-11R-2314-13	hsa-mir-18a	12.0	1.46357	N
TCGA-KL-8344-01A-11R-2314-13	hsa-mir-18b	0.0	0.0	N
TCGA-KL-8344-01A-11R-2314-13	hsa-mir-190	3.0	0.365893	N
TCGA-KL-8344-01A-11R-2314-13	hsa-mir-1908	0.0	0.0	N
TCGA-KL-8344-01A-11R-2314-13	hsa-mir-1909	0.0	0.0	N
TCGA-KL-8344-01A-11R-2314-13	hsa-mir-190b	0.0	0.0	N
TCGA-KL-8344-01A-11R-2314-13	hsa-mir-191	2252.0	274.663388	N
TCGA-KL-8344-01A-11R-2314-13	hsa-mir-1910	1.0	0.121964	N
TCGA-KL-8344-01A-11R-2314-13	hsa-mir-1911	0.0	0.0	N
TCGA-KL-8344-01A-11R-2314-13	hsa-mir-1912	0.0	0.0	N
TCGA-KL-8344-01A-11R-2314-13	hsa-mir-1913	0.0	0.0	N
TCGA-KL-8344-01A-11R-2314-13	hsa-mir-1914	0.0	0.0	N
TCGA-KL-8344-01A-11R-2314-13	hsa-mir-1915	1.0	0.121964	N
TCGA-KL-8344-01A-11R-2314-13	hsa-mir-192	1425.0	173.798991	Y
TCGA-KL-8344-01A-11R-2314-13	hsa-mir-193a	503.0	61.347995	N
TCGA-KL-8344-01A-11R-2314-13	hsa-mir-193b	1280.0	156.114181	N
TCGA-KL-8344-01A-11R-2314-13	hsa-mir-194-1	239.0	29.149445	N
TCGA-KL-8344-01A-11R-2314-13	hsa-mir-194-2	262.0	31.954622	N
TCGA-KL-8344-01A-11R-2314-13	hsa-mir-195	110.0	13.416062	N
TCGA-KL-8344-01A-11R-2314-13	hsa-mir-196a-1	1362.0	166.115246	N
TCGA-KL-8344-01A-11R-2314-13	hsa-mir-196a-2	78.0	9.513208	N
TCGA-KL-8344-01A-11R-2314-13	hsa-mir-196b	1931.0	235.512878	N
TCGA-KL-8344-01A-11R-2314-13	hsa-mir-197	685.0	83.54548	N
TCGA-KL-8344-01A-11R-2314-13	hsa-mir-1972-1	0.0	0.0	N
TCGA-KL-8344-01A-11R-2314-13	hsa-mir-1972-2	0.0	0.0	N
TCGA-KL-8344-01A-11R-2314-13	hsa-mir-1973	0.0	0.0	N
TCGA-KL-8344-01A-11R-2314-13	hsa-mir-1976	21.0	2.561248	N
TCGA-KL-8344-01A-11R-2314-13	hsa-mir-198	0.0	0.0	N
TCGA-KL-8344-01A-11R-2314-13	hsa-mir-199a-1	1470.0	179.28738	Y
TCGA-KL-8344-01A-11R-2314-13	hsa-mir-199a-2	2404.0	293.201947	Y
TCGA-KL-8344-01A-11R-2314-13	hsa-mir-199b	2902.0	353.940121	Y
TCGA-KL-8344-01A-11R-2314-13	hsa-mir-19a	25.0	3.049105	N
TCGA-KL-8344-01A-11R-2314-13	hsa-mir-19b-1	22.0	2.683212	N
TCGA-KL-8344-01A-11R-2314-13	hsa-mir-19b-2	170.0	20.733915	N
TCGA-KL-8344-01A-11R-2314-13	hsa-mir-200a	445.0	54.274071	N
TCGA-KL-8344-01A-11R-2314-13	hsa-mir-200b	575.0	70.129417	N
TCGA-KL-8344-01A-11R-2314-13	hsa-mir-200c	2083.0	254.051437	N
TCGA-KL-8344-01A-11R-2314-13	hsa-mir-202	0.0	0.0	N
TCGA-KL-8344-01A-11R-2314-13	hsa-mir-203	103.0	12.562313	N
TCGA-KL-8344-01A-11R-2314-13	hsa-mir-204	88.0	10.73285	N
TCGA-KL-8344-01A-11R-2314-13	hsa-mir-205	0.0	0.0	N
TCGA-KL-8344-01A-11R-2314-13	hsa-mir-2052	0.0	0.0	N
TCGA-KL-8344-01A-11R-2314-13	hsa-mir-2053	0.0	0.0	N
TCGA-KL-8344-01A-11R-2314-13	hsa-mir-2054	0.0	0.0	N
TCGA-KL-8344-01A-11R-2314-13	hsa-mir-206	0.0	0.0	N
TCGA-KL-8344-01A-11R-2314-13	hsa-mir-208a	0.0	0.0	N
TCGA-KL-8344-01A-11R-2314-13	hsa-mir-208b	0.0	0.0	N
TCGA-KL-8344-01A-11R-2314-13	hsa-mir-20a	997.0	121.598312	N
TCGA-KL-8344-01A-11R-2314-13	hsa-mir-20b	32.0	3.902855	N
TCGA-KL-8344-01A-11R-2314-13	hsa-mir-21	535797.0	65348.054738	N
TCGA-KL-8344-01A-11R-2314-13	hsa-mir-210	1043.0	127.208665	N
TCGA-KL-8344-01A-11R-2314-13	hsa-mir-211	0.0	0.0	N
TCGA-KL-8344-01A-11R-2314-13	hsa-mir-2110	9.0	1.097678	N
TCGA-KL-8344-01A-11R-2314-13	hsa-mir-2113	0.0	0.0	N
TCGA-KL-8344-01A-11R-2314-13	hsa-mir-2114	6.0	0.731785	N
TCGA-KL-8344-01A-11R-2314-13	hsa-mir-2115	0.0	0.0	N
TCGA-KL-8344-01A-11R-2314-13	hsa-mir-2116	1.0	0.121964	N
TCGA-KL-8344-01A-11R-2314-13	hsa-mir-2117	0.0	0.0	N
TCGA-KL-8344-01A-11R-2314-13	hsa-mir-212	28.0	3.414998	N
TCGA-KL-8344-01A-11R-2314-13	hsa-mir-214	36.0	4.390711	N
TCGA-KL-8344-01A-11R-2314-13	hsa-mir-215	13.0	1.585535	Y
TCGA-KL-8344-01A-11R-2314-13	hsa-mir-216a	1.0	0.121964	N
TCGA-KL-8344-01A-11R-2314-13	hsa-mir-216b	0.0	0.0	N
TCGA-KL-8344-01A-11R-2314-13	hsa-mir-217	27.0	3.293034	N
TCGA-KL-8344-01A-11R-2314-13	hsa-mir-218-1	59.0	7.195888	N
TCGA-KL-8344-01A-11R-2314-13	hsa-mir-218-2	2409.0	293.811768	N
TCGA-KL-8344-01A-11R-2314-13	hsa-mir-219-1	7.0	0.853749	N
TCGA-KL-8344-01A-11R-2314-13	hsa-mir-219-2	0.0	0.0	N
TCGA-KL-8344-01A-11R-2314-13	hsa-mir-22	1872412.0	228367.239585	N
TCGA-KL-8344-01A-11R-2314-13	hsa-mir-221	4150.0	506.151448	N
TCGA-KL-8344-01A-11R-2314-13	hsa-mir-222	918.0	111.963139	N
TCGA-KL-8344-01A-11R-2314-13	hsa-mir-223	175.0	21.343736	N
TCGA-KL-8344-01A-11R-2314-13	hsa-mir-224	68.0	8.293566	N
TCGA-KL-8344-01A-11R-2314-13	hsa-mir-2276	5.0	0.609821	N
TCGA-KL-8344-01A-11R-2314-13	hsa-mir-2277	0.0	0.0	N
TCGA-KL-8344-01A-11R-2314-13	hsa-mir-2278	1.0	0.121964	N
TCGA-KL-8344-01A-11R-2314-13	hsa-mir-2355	253.0	30.856944	N
TCGA-KL-8344-01A-11R-2314-13	hsa-mir-23a	18255.0	2226.456548	Y
TCGA-KL-8344-01A-11R-2314-13	hsa-mir-23b	15792.0	1926.058713	Y
TCGA-KL-8344-01A-11R-2314-13	hsa-mir-23c	8.0	0.975714	N
TCGA-KL-8344-01A-11R-2314-13	hsa-mir-24-1	208.0	25.368554	N
TCGA-KL-8344-01A-11R-2314-13	hsa-mir-24-2	9835.0	1199.517949	N
TCGA-KL-8344-01A-11R-2314-13	hsa-mir-25	16430.0	2003.871876	N
TCGA-KL-8344-01A-11R-2314-13	hsa-mir-26a-1	42.0	5.122497	N
TCGA-KL-8344-01A-11R-2314-13	hsa-mir-26a-2	13618.0	1660.908533	N
TCGA-KL-8344-01A-11R-2314-13	hsa-mir-26b	2122.0	258.808041	N
TCGA-KL-8344-01A-11R-2314-13	hsa-mir-27a	4552.0	555.181058	Y
TCGA-KL-8344-01A-11R-2314-13	hsa-mir-27b	13709.0	1672.007276	Y
TCGA-KL-8344-01A-11R-2314-13	hsa-mir-28	12824.0	1564.068955	N
TCGA-KL-8344-01A-11R-2314-13	hsa-mir-2861	0.0	0.0	N
TCGA-KL-8344-01A-11R-2314-13	hsa-mir-2909	0.0	0.0	N
TCGA-KL-8344-01A-11R-2314-13	hsa-mir-296	1.0	0.121964	N
TCGA-KL-8344-01A-11R-2314-13	hsa-mir-297	0.0	0.0	N
TCGA-KL-8344-01A-11R-2314-13	hsa-mir-298	0.0	0.0	N
TCGA-KL-8344-01A-11R-2314-13	hsa-mir-299	6.0	0.731785	N
TCGA-KL-8344-01A-11R-2314-13	hsa-mir-29a	117299.0	14306.279193	N
TCGA-KL-8344-01A-11R-2314-13	hsa-mir-29b-1	3670.0	447.60863	Y
TCGA-KL-8344-01A-11R-2314-13	hsa-mir-29b-2	3772.0	460.048978	N
TCGA-KL-8344-01A-11R-2314-13	hsa-mir-29c	15033.0	1833.487882	Y
TCGA-KL-8344-01A-11R-2314-13	hsa-mir-300	0.0	0.0	N
TCGA-KL-8344-01A-11R-2314-13	hsa-mir-301a	17.0	2.073391	N
TCGA-KL-8344-01A-11R-2314-13	hsa-mir-301b	1.0	0.121964	N
TCGA-KL-8344-01A-11R-2314-13	hsa-mir-302a	0.0	0.0	N
TCGA-KL-8344-01A-11R-2314-13	hsa-mir-302b	0.0	0.0	N
TCGA-KL-8344-01A-11R-2314-13	hsa-mir-302c	0.0	0.0	N
TCGA-KL-8344-01A-11R-2314-13	hsa-mir-302d	0.0	0.0	N
TCGA-KL-8344-01A-11R-2314-13	hsa-mir-302e	0.0	0.0	N
TCGA-KL-8344-01A-11R-2314-13	hsa-mir-302f	0.0	0.0	N
TCGA-KL-8344-01A-11R-2314-13	hsa-mir-3065	4.0	0.487857	N
TCGA-KL-8344-01A-11R-2314-13	hsa-mir-3074	15.0	1.829463	N
TCGA-KL-8344-01A-11R-2314-13	hsa-mir-30a	1116642.0	136190.352949	Y
TCGA-KL-8344-01A-11R-2314-13	hsa-mir-30b	8104.0	988.397911	Y
TCGA-KL-8344-01A-11R-2314-13	hsa-mir-30c-1	22.0	2.683212	N
TCGA-KL-8344-01A-11R-2314-13	hsa-mir-30c-2	9105.0	1110.48408	Y
TCGA-KL-8344-01A-11R-2314-13	hsa-mir-30d	173844.0	21202.745122	N
TCGA-KL-8344-01A-11R-2314-13	hsa-mir-30e	132303.0	16136.230113	Y
TCGA-KL-8344-01A-11R-2314-13	hsa-mir-31	5.0	0.609821	N
TCGA-KL-8344-01A-11R-2314-13	hsa-mir-3115	0.0	0.0	N
TCGA-KL-8344-01A-11R-2314-13	hsa-mir-3116-1	0.0	0.0	N
TCGA-KL-8344-01A-11R-2314-13	hsa-mir-3116-2	2.0	0.243928	N
TCGA-KL-8344-01A-11R-2314-13	hsa-mir-3117	0.0	0.0	N
TCGA-KL-8344-01A-11R-2314-13	hsa-mir-3118-1	0.0	0.0	N
TCGA-KL-8344-01A-11R-2314-13	hsa-mir-3118-2	0.0	0.0	N
TCGA-KL-8344-01A-11R-2314-13	hsa-mir-3118-3	0.0	0.0	N
TCGA-KL-8344-01A-11R-2314-13	hsa-mir-3118-4	0.0	0.0	N
TCGA-KL-8344-01A-11R-2314-13	hsa-mir-3118-5	0.0	0.0	N
TCGA-KL-8344-01A-11R-2314-13	hsa-mir-3118-6	0.0	0.0	N
TCGA-KL-8344-01A-11R-2314-13	hsa-mir-3119-1	0.0	0.0	N
TCGA-KL-8344-01A-11R-2314-13	hsa-mir-3119-2	0.0	0.0	N
TCGA-KL-8344-01A-11R-2314-13	hsa-mir-3120	0.0	0.0	N
TCGA-KL-8344-01A-11R-2314-13	hsa-mir-3121	0.0	0.0	N
TCGA-KL-8344-01A-11R-2314-13	hsa-mir-3122	0.0	0.0	N
TCGA-KL-8344-01A-11R-2314-13	hsa-mir-3123	0.0	0.0	N
TCGA-KL-8344-01A-11R-2314-13	hsa-mir-3124	0.0	0.0	N
TCGA-KL-8344-01A-11R-2314-13	hsa-mir-3125	0.0	0.0	N
TCGA-KL-8344-01A-11R-2314-13	hsa-mir-3126	0.0	0.0	N
TCGA-KL-8344-01A-11R-2314-13	hsa-mir-3127	11.0	1.341606	N
TCGA-KL-8344-01A-11R-2314-13	hsa-mir-3128	0.0	0.0	N
TCGA-KL-8344-01A-11R-2314-13	hsa-mir-3129	3.0	0.365893	N
TCGA-KL-8344-01A-11R-2314-13	hsa-mir-3130-1	23.0	2.805177	N
TCGA-KL-8344-01A-11R-2314-13	hsa-mir-3130-2	0.0	0.0	N
TCGA-KL-8344-01A-11R-2314-13	hsa-mir-3131	0.0	0.0	N
TCGA-KL-8344-01A-11R-2314-13	hsa-mir-3132	0.0	0.0	N
TCGA-KL-8344-01A-11R-2314-13	hsa-mir-3133	0.0	0.0	N
TCGA-KL-8344-01A-11R-2314-13	hsa-mir-3134	0.0	0.0	N
TCGA-KL-8344-01A-11R-2314-13	hsa-mir-3135	0.0	0.0	N
TCGA-KL-8344-01A-11R-2314-13	hsa-mir-3136	0.0	0.0	N
TCGA-KL-8344-01A-11R-2314-13	hsa-mir-3137	0.0	0.0	N
TCGA-KL-8344-01A-11R-2314-13	hsa-mir-3138	0.0	0.0	N
TCGA-KL-8344-01A-11R-2314-13	hsa-mir-3139	0.0	0.0	N
TCGA-KL-8344-01A-11R-2314-13	hsa-mir-3140	0.0	0.0	N
TCGA-KL-8344-01A-11R-2314-13	hsa-mir-3141	0.0	0.0	N
TCGA-KL-8344-01A-11R-2314-13	hsa-mir-3142	0.0	0.0	N
TCGA-KL-8344-01A-11R-2314-13	hsa-mir-3143	0.0	0.0	N
TCGA-KL-8344-01A-11R-2314-13	hsa-mir-3144	0.0	0.0	N
TCGA-KL-8344-01A-11R-2314-13	hsa-mir-3145	0.0	0.0	N
TCGA-KL-8344-01A-11R-2314-13	hsa-mir-3146	0.0	0.0	N
TCGA-KL-8344-01A-11R-2314-13	hsa-mir-3147	0.0	0.0	N
TCGA-KL-8344-01A-11R-2314-13	hsa-mir-3148	0.0	0.0	N
TCGA-KL-8344-01A-11R-2314-13	hsa-mir-3149	0.0	0.0	N
TCGA-KL-8344-01A-11R-2314-13	hsa-mir-3150	0.0	0.0	N
TCGA-KL-8344-01A-11R-2314-13	hsa-mir-3150b	0.0	0.0	N
TCGA-KL-8344-01A-11R-2314-13	hsa-mir-3151	1.0	0.121964	N
TCGA-KL-8344-01A-11R-2314-13	hsa-mir-3152	2.0	0.243928	N
TCGA-KL-8344-01A-11R-2314-13	hsa-mir-3153	0.0	0.0	N
TCGA-KL-8344-01A-11R-2314-13	hsa-mir-3154	0.0	0.0	N
TCGA-KL-8344-01A-11R-2314-13	hsa-mir-3155	0.0	0.0	N
TCGA-KL-8344-01A-11R-2314-13	hsa-mir-3156-1	0.0	0.0	N
TCGA-KL-8344-01A-11R-2314-13	hsa-mir-3156-2	0.0	0.0	N
TCGA-KL-8344-01A-11R-2314-13	hsa-mir-3156-3	0.0	0.0	N
TCGA-KL-8344-01A-11R-2314-13	hsa-mir-3157	0.0	0.0	N
TCGA-KL-8344-01A-11R-2314-13	hsa-mir-3158-1	0.0	0.0	N
TCGA-KL-8344-01A-11R-2314-13	hsa-mir-3158-2	5.0	0.609821	N
TCGA-KL-8344-01A-11R-2314-13	hsa-mir-3159	0.0	0.0	N
TCGA-KL-8344-01A-11R-2314-13	hsa-mir-3160-1	0.0	0.0	N
TCGA-KL-8344-01A-11R-2314-13	hsa-mir-3160-2	0.0	0.0	N
TCGA-KL-8344-01A-11R-2314-13	hsa-mir-3161	0.0	0.0	N
TCGA-KL-8344-01A-11R-2314-13	hsa-mir-3162	0.0	0.0	N
TCGA-KL-8344-01A-11R-2314-13	hsa-mir-3163	0.0	0.0	N
TCGA-KL-8344-01A-11R-2314-13	hsa-mir-3164	0.0	0.0	N
TCGA-KL-8344-01A-11R-2314-13	hsa-mir-3165	0.0	0.0	N
TCGA-KL-8344-01A-11R-2314-13	hsa-mir-3166	0.0	0.0	N
TCGA-KL-8344-01A-11R-2314-13	hsa-mir-3167	0.0	0.0	N
TCGA-KL-8344-01A-11R-2314-13	hsa-mir-3168	0.0	0.0	N
TCGA-KL-8344-01A-11R-2314-13	hsa-mir-3169	0.0	0.0	N
TCGA-KL-8344-01A-11R-2314-13	hsa-mir-3170	2.0	0.243928	N
TCGA-KL-8344-01A-11R-2314-13	hsa-mir-3171	0.0	0.0	N
TCGA-KL-8344-01A-11R-2314-13	hsa-mir-3173	1.0	0.121964	N
TCGA-KL-8344-01A-11R-2314-13	hsa-mir-3174	1.0	0.121964	N
TCGA-KL-8344-01A-11R-2314-13	hsa-mir-3175	0.0	0.0	N
TCGA-KL-8344-01A-11R-2314-13	hsa-mir-3176	0.0	0.0	N
TCGA-KL-8344-01A-11R-2314-13	hsa-mir-3177	0.0	0.0	N
TCGA-KL-8344-01A-11R-2314-13	hsa-mir-3178	0.0	0.0	N
TCGA-KL-8344-01A-11R-2314-13	hsa-mir-3179-1	0.0	0.0	N
TCGA-KL-8344-01A-11R-2314-13	hsa-mir-3179-2	0.0	0.0	N
TCGA-KL-8344-01A-11R-2314-13	hsa-mir-3179-3	0.0	0.0	N
TCGA-KL-8344-01A-11R-2314-13	hsa-mir-3180-1	0.0	0.0	N
TCGA-KL-8344-01A-11R-2314-13	hsa-mir-3180-2	0.0	0.0	N
TCGA-KL-8344-01A-11R-2314-13	hsa-mir-3180-3	0.0	0.0	N
TCGA-KL-8344-01A-11R-2314-13	hsa-mir-3180-4	0.0	0.0	N
TCGA-KL-8344-01A-11R-2314-13	hsa-mir-3180-5	0.0	0.0	N
TCGA-KL-8344-01A-11R-2314-13	hsa-mir-3181	0.0	0.0	N
TCGA-KL-8344-01A-11R-2314-13	hsa-mir-3182	0.0	0.0	N
TCGA-KL-8344-01A-11R-2314-13	hsa-mir-3183	1.0	0.121964	N
TCGA-KL-8344-01A-11R-2314-13	hsa-mir-3184	0.0	0.0	N
TCGA-KL-8344-01A-11R-2314-13	hsa-mir-3185	0.0	0.0	N
TCGA-KL-8344-01A-11R-2314-13	hsa-mir-3186	0.0	0.0	N
TCGA-KL-8344-01A-11R-2314-13	hsa-mir-3187	1.0	0.121964	N
TCGA-KL-8344-01A-11R-2314-13	hsa-mir-3188	0.0	0.0	N
TCGA-KL-8344-01A-11R-2314-13	hsa-mir-3189	0.0	0.0	N
TCGA-KL-8344-01A-11R-2314-13	hsa-mir-3190	2.0	0.243928	N
TCGA-KL-8344-01A-11R-2314-13	hsa-mir-3191	1.0	0.121964	N
TCGA-KL-8344-01A-11R-2314-13	hsa-mir-3192	0.0	0.0	N
TCGA-KL-8344-01A-11R-2314-13	hsa-mir-3193	1.0	0.121964	N
TCGA-KL-8344-01A-11R-2314-13	hsa-mir-3194	1.0	0.121964	N
TCGA-KL-8344-01A-11R-2314-13	hsa-mir-3195	0.0	0.0	N
TCGA-KL-8344-01A-11R-2314-13	hsa-mir-3196	0.0	0.0	N
TCGA-KL-8344-01A-11R-2314-13	hsa-mir-3197	0.0	0.0	N
TCGA-KL-8344-01A-11R-2314-13	hsa-mir-3198	1.0	0.121964	N
TCGA-KL-8344-01A-11R-2314-13	hsa-mir-3199-1	3.0	0.365893	N
TCGA-KL-8344-01A-11R-2314-13	hsa-mir-3199-2	1.0	0.121964	N
TCGA-KL-8344-01A-11R-2314-13	hsa-mir-32	188.0	22.92927	N
TCGA-KL-8344-01A-11R-2314-13	hsa-mir-3200	4.0	0.487857	N
TCGA-KL-8344-01A-11R-2314-13	hsa-mir-3201	0.0	0.0	N
TCGA-KL-8344-01A-11R-2314-13	hsa-mir-3202-1	0.0	0.0	N
TCGA-KL-8344-01A-11R-2314-13	hsa-mir-3202-2	0.0	0.0	N
TCGA-KL-8344-01A-11R-2314-13	hsa-mir-320a	791.0	96.473686	Y
TCGA-KL-8344-01A-11R-2314-13	hsa-mir-320b-1	0.0	0.0	N
TCGA-KL-8344-01A-11R-2314-13	hsa-mir-320b-2	13.0	1.585535	Y
TCGA-KL-8344-01A-11R-2314-13	hsa-mir-320c-1	1.0	0.121964	N
TCGA-KL-8344-01A-11R-2314-13	hsa-mir-320c-2	0.0	0.0	N
TCGA-KL-8344-01A-11R-2314-13	hsa-mir-320d-1	1.0	0.121964	N
TCGA-KL-8344-01A-11R-2314-13	hsa-mir-320d-2	0.0	0.0	N
TCGA-KL-8344-01A-11R-2314-13	hsa-mir-320e	0.0	0.0	N
TCGA-KL-8344-01A-11R-2314-13	hsa-mir-323	5.0	0.609821	N
TCGA-KL-8344-01A-11R-2314-13	hsa-mir-323b	7.0	0.853749	N
TCGA-KL-8344-01A-11R-2314-13	hsa-mir-324	194.0	23.661056	N
TCGA-KL-8344-01A-11R-2314-13	hsa-mir-325	0.0	0.0	N
TCGA-KL-8344-01A-11R-2314-13	hsa-mir-326	19.0	2.31732	N
TCGA-KL-8344-01A-11R-2314-13	hsa-mir-328	289.0	35.247655	N
TCGA-KL-8344-01A-11R-2314-13	hsa-mir-329-1	0.0	0.0	N
TCGA-KL-8344-01A-11R-2314-13	hsa-mir-329-2	1.0	0.121964	N
TCGA-KL-8344-01A-11R-2314-13	hsa-mir-330	76.0	9.26928	N
TCGA-KL-8344-01A-11R-2314-13	hsa-mir-331	148.0	18.050702	N
TCGA-KL-8344-01A-11R-2314-13	hsa-mir-335	81.0	9.879101	N
TCGA-KL-8344-01A-11R-2314-13	hsa-mir-337	17.0	2.073391	N
TCGA-KL-8344-01A-11R-2314-13	hsa-mir-338	1641.0	200.143259	N
TCGA-KL-8344-01A-11R-2314-13	hsa-mir-339	78.0	9.513208	N
TCGA-KL-8344-01A-11R-2314-13	hsa-mir-33a	131.0	15.977311	N
TCGA-KL-8344-01A-11R-2314-13	hsa-mir-33b	9.0	1.097678	N
TCGA-KL-8344-01A-11R-2314-13	hsa-mir-340	93.0	11.342671	N
TCGA-KL-8344-01A-11R-2314-13	hsa-mir-342	107.0	13.05017	N
TCGA-KL-8344-01A-11R-2314-13	hsa-mir-345	30.0	3.658926	N
TCGA-KL-8344-01A-11R-2314-13	hsa-mir-346	0.0	0.0	N
TCGA-KL-8344-01A-11R-2314-13	hsa-mir-34a	668.0	81.472088	N
TCGA-KL-8344-01A-11R-2314-13	hsa-mir-34b	2.0	0.243928	N
TCGA-KL-8344-01A-11R-2314-13	hsa-mir-34c	11.0	1.341606	N
TCGA-KL-8344-01A-11R-2314-13	hsa-mir-3605	7.0	0.853749	N
TCGA-KL-8344-01A-11R-2314-13	hsa-mir-3606	0.0	0.0	N
TCGA-KL-8344-01A-11R-2314-13	hsa-mir-3607	407.0	49.639431	N
TCGA-KL-8344-01A-11R-2314-13	hsa-mir-3609	0.0	0.0	N
TCGA-KL-8344-01A-11R-2314-13	hsa-mir-361	2167.0	264.296431	N
TCGA-KL-8344-01A-11R-2314-13	hsa-mir-3610	3.0	0.365893	N
TCGA-KL-8344-01A-11R-2314-13	hsa-mir-3611	0.0	0.0	N
TCGA-KL-8344-01A-11R-2314-13	hsa-mir-3612	0.0	0.0	N
TCGA-KL-8344-01A-11R-2314-13	hsa-mir-3613	88.0	10.73285	N
TCGA-KL-8344-01A-11R-2314-13	hsa-mir-3614	0.0	0.0	N
TCGA-KL-8344-01A-11R-2314-13	hsa-mir-3615	34.0	4.146783	N
TCGA-KL-8344-01A-11R-2314-13	hsa-mir-3616	0.0	0.0	N
TCGA-KL-8344-01A-11R-2314-13	hsa-mir-3617	0.0	0.0	N
TCGA-KL-8344-01A-11R-2314-13	hsa-mir-3618	0.0	0.0	N
TCGA-KL-8344-01A-11R-2314-13	hsa-mir-3619	0.0	0.0	N
TCGA-KL-8344-01A-11R-2314-13	hsa-mir-362	135.0	16.465168	N
TCGA-KL-8344-01A-11R-2314-13	hsa-mir-3620	0.0	0.0	N
TCGA-KL-8344-01A-11R-2314-13	hsa-mir-3621	0.0	0.0	N
TCGA-KL-8344-01A-11R-2314-13	hsa-mir-3622a	1.0	0.121964	N
TCGA-KL-8344-01A-11R-2314-13	hsa-mir-3622b	0.0	0.0	N
TCGA-KL-8344-01A-11R-2314-13	hsa-mir-363	25.0	3.049105	N
TCGA-KL-8344-01A-11R-2314-13	hsa-mir-3646	0.0	0.0	N
TCGA-KL-8344-01A-11R-2314-13	hsa-mir-3647	38.0	4.63464	N
TCGA-KL-8344-01A-11R-2314-13	hsa-mir-3648	35.0	4.268747	N
TCGA-KL-8344-01A-11R-2314-13	hsa-mir-3649	0.0	0.0	N
TCGA-KL-8344-01A-11R-2314-13	hsa-mir-365-1	203.0	24.758733	N
TCGA-KL-8344-01A-11R-2314-13	hsa-mir-365-2	183.0	22.319449	N
TCGA-KL-8344-01A-11R-2314-13	hsa-mir-3650	0.0	0.0	N
TCGA-KL-8344-01A-11R-2314-13	hsa-mir-3651	0.0	0.0	N
TCGA-KL-8344-01A-11R-2314-13	hsa-mir-3652	0.0	0.0	N
TCGA-KL-8344-01A-11R-2314-13	hsa-mir-3653	66.0	8.049637	N
TCGA-KL-8344-01A-11R-2314-13	hsa-mir-3654	2.0	0.243928	N
TCGA-KL-8344-01A-11R-2314-13	hsa-mir-3655	0.0	0.0	N
TCGA-KL-8344-01A-11R-2314-13	hsa-mir-3656	0.0	0.0	N
TCGA-KL-8344-01A-11R-2314-13	hsa-mir-3657	0.0	0.0	N
TCGA-KL-8344-01A-11R-2314-13	hsa-mir-3658	0.0	0.0	N
TCGA-KL-8344-01A-11R-2314-13	hsa-mir-3659	0.0	0.0	N
TCGA-KL-8344-01A-11R-2314-13	hsa-mir-3660	0.0	0.0	N
TCGA-KL-8344-01A-11R-2314-13	hsa-mir-3661	0.0	0.0	N
TCGA-KL-8344-01A-11R-2314-13	hsa-mir-3662	0.0	0.0	N
TCGA-KL-8344-01A-11R-2314-13	hsa-mir-3663	0.0	0.0	N
TCGA-KL-8344-01A-11R-2314-13	hsa-mir-3664	0.0	0.0	N
TCGA-KL-8344-01A-11R-2314-13	hsa-mir-3665	0.0	0.0	N
TCGA-KL-8344-01A-11R-2314-13	hsa-mir-3666	0.0	0.0	N
TCGA-KL-8344-01A-11R-2314-13	hsa-mir-3667	0.0	0.0	N
TCGA-KL-8344-01A-11R-2314-13	hsa-mir-3668	0.0	0.0	N
TCGA-KL-8344-01A-11R-2314-13	hsa-mir-3669	0.0	0.0	N
TCGA-KL-8344-01A-11R-2314-13	hsa-mir-367	0.0	0.0	N
TCGA-KL-8344-01A-11R-2314-13	hsa-mir-3670	0.0	0.0	N
TCGA-KL-8344-01A-11R-2314-13	hsa-mir-3671	0.0	0.0	N
TCGA-KL-8344-01A-11R-2314-13	hsa-mir-3672	0.0	0.0	N
TCGA-KL-8344-01A-11R-2314-13	hsa-mir-3673	0.0	0.0	N
TCGA-KL-8344-01A-11R-2314-13	hsa-mir-3674	0.0	0.0	N
TCGA-KL-8344-01A-11R-2314-13	hsa-mir-3675	0.0	0.0	N
TCGA-KL-8344-01A-11R-2314-13	hsa-mir-3676	50.0	6.09821	N
TCGA-KL-8344-01A-11R-2314-13	hsa-mir-3677	5.0	0.609821	N
TCGA-KL-8344-01A-11R-2314-13	hsa-mir-3678	0.0	0.0	N
TCGA-KL-8344-01A-11R-2314-13	hsa-mir-3679	0.0	0.0	N
TCGA-KL-8344-01A-11R-2314-13	hsa-mir-3680	0.0	0.0	N
TCGA-KL-8344-01A-11R-2314-13	hsa-mir-3681	0.0	0.0	N
TCGA-KL-8344-01A-11R-2314-13	hsa-mir-3682	2.0	0.243928	N
TCGA-KL-8344-01A-11R-2314-13	hsa-mir-3683	0.0	0.0	N
TCGA-KL-8344-01A-11R-2314-13	hsa-mir-3684	1.0	0.121964	N
TCGA-KL-8344-01A-11R-2314-13	hsa-mir-3685	0.0	0.0	N
TCGA-KL-8344-01A-11R-2314-13	hsa-mir-3686	0.0	0.0	N
TCGA-KL-8344-01A-11R-2314-13	hsa-mir-3687	24.0	2.927141	N
TCGA-KL-8344-01A-11R-2314-13	hsa-mir-3688	0.0	0.0	N
TCGA-KL-8344-01A-11R-2314-13	hsa-mir-3689a	0.0	0.0	N
TCGA-KL-8344-01A-11R-2314-13	hsa-mir-3689b	0.0	0.0	N
TCGA-KL-8344-01A-11R-2314-13	hsa-mir-369	8.0	0.975714	N
TCGA-KL-8344-01A-11R-2314-13	hsa-mir-3690	1.0	0.121964	N
TCGA-KL-8344-01A-11R-2314-13	hsa-mir-3691	0.0	0.0	N
TCGA-KL-8344-01A-11R-2314-13	hsa-mir-3692	0.0	0.0	N
TCGA-KL-8344-01A-11R-2314-13	hsa-mir-370	10.0	1.219642	N
TCGA-KL-8344-01A-11R-2314-13	hsa-mir-371	0.0	0.0	N
TCGA-KL-8344-01A-11R-2314-13	hsa-mir-3713	0.0	0.0	N
TCGA-KL-8344-01A-11R-2314-13	hsa-mir-3714	0.0	0.0	N
TCGA-KL-8344-01A-11R-2314-13	hsa-mir-372	1.0	0.121964	N
TCGA-KL-8344-01A-11R-2314-13	hsa-mir-373	0.0	0.0	N
TCGA-KL-8344-01A-11R-2314-13	hsa-mir-374a	2799.0	341.377808	N
TCGA-KL-8344-01A-11R-2314-13	hsa-mir-374b	333.0	40.61408	N
TCGA-KL-8344-01A-11R-2314-13	hsa-mir-374c	0.0	0.0	N
TCGA-KL-8344-01A-11R-2314-13	hsa-mir-375	40.0	4.878568	N
TCGA-KL-8344-01A-11R-2314-13	hsa-mir-376a-1	2.0	0.243928	N
TCGA-KL-8344-01A-11R-2314-13	hsa-mir-376a-2	0.0	0.0	N
TCGA-KL-8344-01A-11R-2314-13	hsa-mir-376b	0.0	0.0	N
TCGA-KL-8344-01A-11R-2314-13	hsa-mir-376c	5.0	0.609821	N
TCGA-KL-8344-01A-11R-2314-13	hsa-mir-377	5.0	0.609821	N
TCGA-KL-8344-01A-11R-2314-13	hsa-mir-378	1471.0	179.409344	N
TCGA-KL-8344-01A-11R-2314-13	hsa-mir-378b	0.0	0.0	N
TCGA-KL-8344-01A-11R-2314-13	hsa-mir-378c	23.0	2.805177	N
TCGA-KL-8344-01A-11R-2314-13	hsa-mir-379	530.0	64.641028	N
TCGA-KL-8344-01A-11R-2314-13	hsa-mir-380	2.0	0.243928	N
TCGA-KL-8344-01A-11R-2314-13	hsa-mir-381	37.0	4.512676	N
TCGA-KL-8344-01A-11R-2314-13	hsa-mir-382	10.0	1.219642	N
TCGA-KL-8344-01A-11R-2314-13	hsa-mir-383	0.0	0.0	N
TCGA-KL-8344-01A-11R-2314-13	hsa-mir-384	0.0	0.0	N
TCGA-KL-8344-01A-11R-2314-13	hsa-mir-3907	0.0	0.0	N
TCGA-KL-8344-01A-11R-2314-13	hsa-mir-3908	0.0	0.0	N
TCGA-KL-8344-01A-11R-2314-13	hsa-mir-3909	4.0	0.487857	N
TCGA-KL-8344-01A-11R-2314-13	hsa-mir-3910-1	0.0	0.0	N
TCGA-KL-8344-01A-11R-2314-13	hsa-mir-3910-2	0.0	0.0	N
TCGA-KL-8344-01A-11R-2314-13	hsa-mir-3911	0.0	0.0	N
TCGA-KL-8344-01A-11R-2314-13	hsa-mir-3912	3.0	0.365893	N
TCGA-KL-8344-01A-11R-2314-13	hsa-mir-3913-1	23.0	2.805177	N
TCGA-KL-8344-01A-11R-2314-13	hsa-mir-3913-2	0.0	0.0	N
TCGA-KL-8344-01A-11R-2314-13	hsa-mir-3914-1	0.0	0.0	N
TCGA-KL-8344-01A-11R-2314-13	hsa-mir-3914-2	0.0	0.0	N
TCGA-KL-8344-01A-11R-2314-13	hsa-mir-3915	0.0	0.0	N
TCGA-KL-8344-01A-11R-2314-13	hsa-mir-3916	0.0	0.0	N
TCGA-KL-8344-01A-11R-2314-13	hsa-mir-3917	1.0	0.121964	N
TCGA-KL-8344-01A-11R-2314-13	hsa-mir-3918	0.0	0.0	N
TCGA-KL-8344-01A-11R-2314-13	hsa-mir-3919	1.0	0.121964	N
TCGA-KL-8344-01A-11R-2314-13	hsa-mir-3920	0.0	0.0	N
TCGA-KL-8344-01A-11R-2314-13	hsa-mir-3921	0.0	0.0	N
TCGA-KL-8344-01A-11R-2314-13	hsa-mir-3922	0.0	0.0	N
TCGA-KL-8344-01A-11R-2314-13	hsa-mir-3923	0.0	0.0	N
TCGA-KL-8344-01A-11R-2314-13	hsa-mir-3924	0.0	0.0	N
TCGA-KL-8344-01A-11R-2314-13	hsa-mir-3925	0.0	0.0	N
TCGA-KL-8344-01A-11R-2314-13	hsa-mir-3926-1	2.0	0.243928	N
TCGA-KL-8344-01A-11R-2314-13	hsa-mir-3926-2	0.0	0.0	N
TCGA-KL-8344-01A-11R-2314-13	hsa-mir-3927	0.0	0.0	N
TCGA-KL-8344-01A-11R-2314-13	hsa-mir-3928	2.0	0.243928	N
TCGA-KL-8344-01A-11R-2314-13	hsa-mir-3929	0.0	0.0	N
TCGA-KL-8344-01A-11R-2314-13	hsa-mir-3934	4.0	0.487857	N
TCGA-KL-8344-01A-11R-2314-13	hsa-mir-3935	0.0	0.0	N
TCGA-KL-8344-01A-11R-2314-13	hsa-mir-3936	0.0	0.0	N
TCGA-KL-8344-01A-11R-2314-13	hsa-mir-3937	0.0	0.0	N
TCGA-KL-8344-01A-11R-2314-13	hsa-mir-3938	0.0	0.0	N
TCGA-KL-8344-01A-11R-2314-13	hsa-mir-3939	0.0	0.0	N
TCGA-KL-8344-01A-11R-2314-13	hsa-mir-3940	0.0	0.0	N
TCGA-KL-8344-01A-11R-2314-13	hsa-mir-3941	7.0	0.853749	N
TCGA-KL-8344-01A-11R-2314-13	hsa-mir-3942	0.0	0.0	N
TCGA-KL-8344-01A-11R-2314-13	hsa-mir-3943	0.0	0.0	N
TCGA-KL-8344-01A-11R-2314-13	hsa-mir-3944	1.0	0.121964	N
TCGA-KL-8344-01A-11R-2314-13	hsa-mir-3945	0.0	0.0	N
TCGA-KL-8344-01A-11R-2314-13	hsa-mir-409	28.0	3.414998	N
TCGA-KL-8344-01A-11R-2314-13	hsa-mir-410	26.0	3.171069	N
TCGA-KL-8344-01A-11R-2314-13	hsa-mir-411	3.0	0.365893	N
TCGA-KL-8344-01A-11R-2314-13	hsa-mir-412	24.0	2.927141	N
TCGA-KL-8344-01A-11R-2314-13	hsa-mir-421	17.0	2.073391	N
TCGA-KL-8344-01A-11R-2314-13	hsa-mir-422a	0.0	0.0	N
TCGA-KL-8344-01A-11R-2314-13	hsa-mir-423	700.0	85.374943	N
TCGA-KL-8344-01A-11R-2314-13	hsa-mir-424	880.0	107.3285	N
TCGA-KL-8344-01A-11R-2314-13	hsa-mir-425	263.0	32.076586	N
TCGA-KL-8344-01A-11R-2314-13	hsa-mir-4251	0.0	0.0	N
TCGA-KL-8344-01A-11R-2314-13	hsa-mir-4252	0.0	0.0	N
TCGA-KL-8344-01A-11R-2314-13	hsa-mir-4253	0.0	0.0	N
TCGA-KL-8344-01A-11R-2314-13	hsa-mir-4254	0.0	0.0	N
TCGA-KL-8344-01A-11R-2314-13	hsa-mir-4255	0.0	0.0	N
TCGA-KL-8344-01A-11R-2314-13	hsa-mir-4256	0.0	0.0	N
TCGA-KL-8344-01A-11R-2314-13	hsa-mir-4257	0.0	0.0	N
TCGA-KL-8344-01A-11R-2314-13	hsa-mir-4258	0.0	0.0	N
TCGA-KL-8344-01A-11R-2314-13	hsa-mir-4259	0.0	0.0	N
TCGA-KL-8344-01A-11R-2314-13	hsa-mir-4260	0.0	0.0	N
TCGA-KL-8344-01A-11R-2314-13	hsa-mir-4261	0.0	0.0	N
TCGA-KL-8344-01A-11R-2314-13	hsa-mir-4262	0.0	0.0	N
TCGA-KL-8344-01A-11R-2314-13	hsa-mir-4263	0.0	0.0	N
TCGA-KL-8344-01A-11R-2314-13	hsa-mir-4264	0.0	0.0	N
TCGA-KL-8344-01A-11R-2314-13	hsa-mir-4265	0.0	0.0	N
TCGA-KL-8344-01A-11R-2314-13	hsa-mir-4266	0.0	0.0	N
TCGA-KL-8344-01A-11R-2314-13	hsa-mir-4267	0.0	0.0	N
TCGA-KL-8344-01A-11R-2314-13	hsa-mir-4268	0.0	0.0	N
TCGA-KL-8344-01A-11R-2314-13	hsa-mir-4269	0.0	0.0	N
TCGA-KL-8344-01A-11R-2314-13	hsa-mir-4270	0.0	0.0	N
TCGA-KL-8344-01A-11R-2314-13	hsa-mir-4271	0.0	0.0	N
TCGA-KL-8344-01A-11R-2314-13	hsa-mir-4272	0.0	0.0	N
TCGA-KL-8344-01A-11R-2314-13	hsa-mir-4273	0.0	0.0	N
TCGA-KL-8344-01A-11R-2314-13	hsa-mir-4274	0.0	0.0	N
TCGA-KL-8344-01A-11R-2314-13	hsa-mir-4275	0.0	0.0	N
TCGA-KL-8344-01A-11R-2314-13	hsa-mir-4276	0.0	0.0	N
TCGA-KL-8344-01A-11R-2314-13	hsa-mir-4277	0.0	0.0	N
TCGA-KL-8344-01A-11R-2314-13	hsa-mir-4278	0.0	0.0	N
TCGA-KL-8344-01A-11R-2314-13	hsa-mir-4279	0.0	0.0	N
TCGA-KL-8344-01A-11R-2314-13	hsa-mir-4280	0.0	0.0	N
TCGA-KL-8344-01A-11R-2314-13	hsa-mir-4281	0.0	0.0	N
TCGA-KL-8344-01A-11R-2314-13	hsa-mir-4282	0.0	0.0	N
TCGA-KL-8344-01A-11R-2314-13	hsa-mir-4283-1	0.0	0.0	N
TCGA-KL-8344-01A-11R-2314-13	hsa-mir-4283-2	0.0	0.0	N
TCGA-KL-8344-01A-11R-2314-13	hsa-mir-4284	0.0	0.0	N
TCGA-KL-8344-01A-11R-2314-13	hsa-mir-4285	0.0	0.0	N
TCGA-KL-8344-01A-11R-2314-13	hsa-mir-4286	0.0	0.0	N
TCGA-KL-8344-01A-11R-2314-13	hsa-mir-4287	0.0	0.0	N
TCGA-KL-8344-01A-11R-2314-13	hsa-mir-4288	0.0	0.0	N
TCGA-KL-8344-01A-11R-2314-13	hsa-mir-4289	0.0	0.0	N
TCGA-KL-8344-01A-11R-2314-13	hsa-mir-429	35.0	4.268747	N
TCGA-KL-8344-01A-11R-2314-13	hsa-mir-4290	0.0	0.0	N
TCGA-KL-8344-01A-11R-2314-13	hsa-mir-4291	0.0	0.0	N
TCGA-KL-8344-01A-11R-2314-13	hsa-mir-4292	0.0	0.0	N
TCGA-KL-8344-01A-11R-2314-13	hsa-mir-4293	0.0	0.0	N
TCGA-KL-8344-01A-11R-2314-13	hsa-mir-4294	0.0	0.0	N
TCGA-KL-8344-01A-11R-2314-13	hsa-mir-4295	0.0	0.0	N
TCGA-KL-8344-01A-11R-2314-13	hsa-mir-4296	0.0	0.0	N
TCGA-KL-8344-01A-11R-2314-13	hsa-mir-4297	0.0	0.0	N
TCGA-KL-8344-01A-11R-2314-13	hsa-mir-4298	0.0	0.0	N
TCGA-KL-8344-01A-11R-2314-13	hsa-mir-4299	0.0	0.0	N
TCGA-KL-8344-01A-11R-2314-13	hsa-mir-4300	0.0	0.0	N
TCGA-KL-8344-01A-11R-2314-13	hsa-mir-4301	0.0	0.0	N
TCGA-KL-8344-01A-11R-2314-13	hsa-mir-4302	0.0	0.0	N
TCGA-KL-8344-01A-11R-2314-13	hsa-mir-4303	0.0	0.0	N
TCGA-KL-8344-01A-11R-2314-13	hsa-mir-4304	0.0	0.0	N
TCGA-KL-8344-01A-11R-2314-13	hsa-mir-4305	0.0	0.0	N
TCGA-KL-8344-01A-11R-2314-13	hsa-mir-4306	1.0	0.121964	N
TCGA-KL-8344-01A-11R-2314-13	hsa-mir-4307	0.0	0.0	N
TCGA-KL-8344-01A-11R-2314-13	hsa-mir-4308	0.0	0.0	N
TCGA-KL-8344-01A-11R-2314-13	hsa-mir-4309	0.0	0.0	N
TCGA-KL-8344-01A-11R-2314-13	hsa-mir-431	16.0	1.951427	N
TCGA-KL-8344-01A-11R-2314-13	hsa-mir-4310	0.0	0.0	N
TCGA-KL-8344-01A-11R-2314-13	hsa-mir-4311	0.0	0.0	N
TCGA-KL-8344-01A-11R-2314-13	hsa-mir-4312	0.0	0.0	N
TCGA-KL-8344-01A-11R-2314-13	hsa-mir-4313	0.0	0.0	N
TCGA-KL-8344-01A-11R-2314-13	hsa-mir-4314	0.0	0.0	N
TCGA-KL-8344-01A-11R-2314-13	hsa-mir-4315-1	0.0	0.0	N
TCGA-KL-8344-01A-11R-2314-13	hsa-mir-4315-2	0.0	0.0	N
TCGA-KL-8344-01A-11R-2314-13	hsa-mir-4316	0.0	0.0	N
TCGA-KL-8344-01A-11R-2314-13	hsa-mir-4317	0.0	0.0	N
TCGA-KL-8344-01A-11R-2314-13	hsa-mir-4318	0.0	0.0	N
TCGA-KL-8344-01A-11R-2314-13	hsa-mir-4319	0.0	0.0	N
TCGA-KL-8344-01A-11R-2314-13	hsa-mir-432	14.0	1.707499	N
TCGA-KL-8344-01A-11R-2314-13	hsa-mir-4320	0.0	0.0	N
TCGA-KL-8344-01A-11R-2314-13	hsa-mir-4321	0.0	0.0	N
TCGA-KL-8344-01A-11R-2314-13	hsa-mir-4322	0.0	0.0	N
TCGA-KL-8344-01A-11R-2314-13	hsa-mir-4323	0.0	0.0	N
TCGA-KL-8344-01A-11R-2314-13	hsa-mir-4324	0.0	0.0	N
TCGA-KL-8344-01A-11R-2314-13	hsa-mir-4325	0.0	0.0	N
TCGA-KL-8344-01A-11R-2314-13	hsa-mir-4326	9.0	1.097678	N
TCGA-KL-8344-01A-11R-2314-13	hsa-mir-4327	0.0	0.0	N
TCGA-KL-8344-01A-11R-2314-13	hsa-mir-4328	0.0	0.0	N
TCGA-KL-8344-01A-11R-2314-13	hsa-mir-4329	0.0	0.0	N
TCGA-KL-8344-01A-11R-2314-13	hsa-mir-433	8.0	0.975714	N
TCGA-KL-8344-01A-11R-2314-13	hsa-mir-4330	0.0	0.0	N
TCGA-KL-8344-01A-11R-2314-13	hsa-mir-448	0.0	0.0	N
TCGA-KL-8344-01A-11R-2314-13	hsa-mir-449a	0.0	0.0	N
TCGA-KL-8344-01A-11R-2314-13	hsa-mir-449b	0.0	0.0	N
TCGA-KL-8344-01A-11R-2314-13	hsa-mir-449c	0.0	0.0	N
TCGA-KL-8344-01A-11R-2314-13	hsa-mir-450a-1	16.0	1.951427	N
TCGA-KL-8344-01A-11R-2314-13	hsa-mir-450a-2	13.0	1.585535	N
TCGA-KL-8344-01A-11R-2314-13	hsa-mir-450b	78.0	9.513208	N
TCGA-KL-8344-01A-11R-2314-13	hsa-mir-451	1092.0	133.184911	N
TCGA-KL-8344-01A-11R-2314-13	hsa-mir-452	158.0	19.270344	N
TCGA-KL-8344-01A-11R-2314-13	hsa-mir-454	18.0	2.195356	N
TCGA-KL-8344-01A-11R-2314-13	hsa-mir-455	739.0	90.131547	N
TCGA-KL-8344-01A-11R-2314-13	hsa-mir-466	6.0	0.731785	N
TCGA-KL-8344-01A-11R-2314-13	hsa-mir-483	13.0	1.585535	N
TCGA-KL-8344-01A-11R-2314-13	hsa-mir-484	225.0	27.441946	N
TCGA-KL-8344-01A-11R-2314-13	hsa-mir-485	1.0	0.121964	N
TCGA-KL-8344-01A-11R-2314-13	hsa-mir-486	553.0	67.446205	N
TCGA-KL-8344-01A-11R-2314-13	hsa-mir-487a	3.0	0.365893	N
TCGA-KL-8344-01A-11R-2314-13	hsa-mir-487b	3.0	0.365893	N
TCGA-KL-8344-01A-11R-2314-13	hsa-mir-488	0.0	0.0	N
TCGA-KL-8344-01A-11R-2314-13	hsa-mir-489	2.0	0.243928	N
TCGA-KL-8344-01A-11R-2314-13	hsa-mir-490	0.0	0.0	N
TCGA-KL-8344-01A-11R-2314-13	hsa-mir-491	11.0	1.341606	N
TCGA-KL-8344-01A-11R-2314-13	hsa-mir-492	0.0	0.0	N
TCGA-KL-8344-01A-11R-2314-13	hsa-mir-493	21.0	2.561248	N
TCGA-KL-8344-01A-11R-2314-13	hsa-mir-494	0.0	0.0	N
TCGA-KL-8344-01A-11R-2314-13	hsa-mir-495	6.0	0.731785	N
TCGA-KL-8344-01A-11R-2314-13	hsa-mir-496	8.0	0.975714	N
TCGA-KL-8344-01A-11R-2314-13	hsa-mir-497	66.0	8.049637	N
TCGA-KL-8344-01A-11R-2314-13	hsa-mir-498	0.0	0.0	N
TCGA-KL-8344-01A-11R-2314-13	hsa-mir-499	2.0	0.243928	N
TCGA-KL-8344-01A-11R-2314-13	hsa-mir-500a	1206.0	147.08883	Y
TCGA-KL-8344-01A-11R-2314-13	hsa-mir-500b	31.0	3.78089	Y
TCGA-KL-8344-01A-11R-2314-13	hsa-mir-501	199.0	24.270877	N
TCGA-KL-8344-01A-11R-2314-13	hsa-mir-502	76.0	9.26928	Y
TCGA-KL-8344-01A-11R-2314-13	hsa-mir-503	98.0	11.952492	N
TCGA-KL-8344-01A-11R-2314-13	hsa-mir-504	3.0	0.365893	N
TCGA-KL-8344-01A-11R-2314-13	hsa-mir-505	93.0	11.342671	N
TCGA-KL-8344-01A-11R-2314-13	hsa-mir-506	1.0	0.121964	N
TCGA-KL-8344-01A-11R-2314-13	hsa-mir-507	1.0	0.121964	N
TCGA-KL-8344-01A-11R-2314-13	hsa-mir-508	14.0	1.707499	N
TCGA-KL-8344-01A-11R-2314-13	hsa-mir-509-1	0.0	0.0	N
TCGA-KL-8344-01A-11R-2314-13	hsa-mir-509-2	0.0	0.0	N
TCGA-KL-8344-01A-11R-2314-13	hsa-mir-509-3	4.0	0.487857	N
TCGA-KL-8344-01A-11R-2314-13	hsa-mir-510	0.0	0.0	N
TCGA-KL-8344-01A-11R-2314-13	hsa-mir-511-1	5.0	0.609821	N
TCGA-KL-8344-01A-11R-2314-13	hsa-mir-511-2	4.0	0.487857	N
TCGA-KL-8344-01A-11R-2314-13	hsa-mir-512-1	0.0	0.0	N
TCGA-KL-8344-01A-11R-2314-13	hsa-mir-512-2	0.0	0.0	N
TCGA-KL-8344-01A-11R-2314-13	hsa-mir-513a-1	0.0	0.0	N
TCGA-KL-8344-01A-11R-2314-13	hsa-mir-513a-2	0.0	0.0	N
TCGA-KL-8344-01A-11R-2314-13	hsa-mir-513b	0.0	0.0	N
TCGA-KL-8344-01A-11R-2314-13	hsa-mir-513c	0.0	0.0	N
TCGA-KL-8344-01A-11R-2314-13	hsa-mir-514-1	3.0	0.365893	N
TCGA-KL-8344-01A-11R-2314-13	hsa-mir-514-2	2.0	0.243928	N
TCGA-KL-8344-01A-11R-2314-13	hsa-mir-514-3	3.0	0.365893	N
TCGA-KL-8344-01A-11R-2314-13	hsa-mir-514b	0.0	0.0	N
TCGA-KL-8344-01A-11R-2314-13	hsa-mir-515-1	0.0	0.0	N
TCGA-KL-8344-01A-11R-2314-13	hsa-mir-515-2	0.0	0.0	N
TCGA-KL-8344-01A-11R-2314-13	hsa-mir-516a-1	0.0	0.0	N
TCGA-KL-8344-01A-11R-2314-13	hsa-mir-516a-2	0.0	0.0	N
TCGA-KL-8344-01A-11R-2314-13	hsa-mir-516b-1	0.0	0.0	N
TCGA-KL-8344-01A-11R-2314-13	hsa-mir-516b-2	0.0	0.0	N
TCGA-KL-8344-01A-11R-2314-13	hsa-mir-517a	0.0	0.0	N
TCGA-KL-8344-01A-11R-2314-13	hsa-mir-517b	0.0	0.0	N
TCGA-KL-8344-01A-11R-2314-13	hsa-mir-517c	0.0	0.0	N
TCGA-KL-8344-01A-11R-2314-13	hsa-mir-518a-1	0.0	0.0	N
TCGA-KL-8344-01A-11R-2314-13	hsa-mir-518a-2	0.0	0.0	N
TCGA-KL-8344-01A-11R-2314-13	hsa-mir-518b	0.0	0.0	N
TCGA-KL-8344-01A-11R-2314-13	hsa-mir-518c	0.0	0.0	N
TCGA-KL-8344-01A-11R-2314-13	hsa-mir-518d	0.0	0.0	N
TCGA-KL-8344-01A-11R-2314-13	hsa-mir-518e	0.0	0.0	N
TCGA-KL-8344-01A-11R-2314-13	hsa-mir-518f	0.0	0.0	N
TCGA-KL-8344-01A-11R-2314-13	hsa-mir-519a-1	0.0	0.0	N
TCGA-KL-8344-01A-11R-2314-13	hsa-mir-519a-2	0.0	0.0	N
TCGA-KL-8344-01A-11R-2314-13	hsa-mir-519b	0.0	0.0	N
TCGA-KL-8344-01A-11R-2314-13	hsa-mir-519c	0.0	0.0	N
TCGA-KL-8344-01A-11R-2314-13	hsa-mir-519d	0.0	0.0	N
TCGA-KL-8344-01A-11R-2314-13	hsa-mir-519e	0.0	0.0	N
TCGA-KL-8344-01A-11R-2314-13	hsa-mir-520a	0.0	0.0	N
TCGA-KL-8344-01A-11R-2314-13	hsa-mir-520b	0.0	0.0	N
TCGA-KL-8344-01A-11R-2314-13	hsa-mir-520c	0.0	0.0	N
TCGA-KL-8344-01A-11R-2314-13	hsa-mir-520d	0.0	0.0	N
TCGA-KL-8344-01A-11R-2314-13	hsa-mir-520e	0.0	0.0	N
TCGA-KL-8344-01A-11R-2314-13	hsa-mir-520f	0.0	0.0	N
TCGA-KL-8344-01A-11R-2314-13	hsa-mir-520g	0.0	0.0	N
TCGA-KL-8344-01A-11R-2314-13	hsa-mir-520h	0.0	0.0	N
TCGA-KL-8344-01A-11R-2314-13	hsa-mir-521-1	0.0	0.0	N
TCGA-KL-8344-01A-11R-2314-13	hsa-mir-521-2	0.0	0.0	N
TCGA-KL-8344-01A-11R-2314-13	hsa-mir-522	0.0	0.0	N
TCGA-KL-8344-01A-11R-2314-13	hsa-mir-523	0.0	0.0	N
TCGA-KL-8344-01A-11R-2314-13	hsa-mir-524	0.0	0.0	N
TCGA-KL-8344-01A-11R-2314-13	hsa-mir-525	0.0	0.0	N
TCGA-KL-8344-01A-11R-2314-13	hsa-mir-526a-1	0.0	0.0	N
TCGA-KL-8344-01A-11R-2314-13	hsa-mir-526a-2	0.0	0.0	N
TCGA-KL-8344-01A-11R-2314-13	hsa-mir-526b	0.0	0.0	N
TCGA-KL-8344-01A-11R-2314-13	hsa-mir-527	0.0	0.0	N
TCGA-KL-8344-01A-11R-2314-13	hsa-mir-532	14904.0	1817.7545	N
TCGA-KL-8344-01A-11R-2314-13	hsa-mir-539	8.0	0.975714	N
TCGA-KL-8344-01A-11R-2314-13	hsa-mir-541	0.0	0.0	N
TCGA-KL-8344-01A-11R-2314-13	hsa-mir-542	1523.0	185.751483	N
TCGA-KL-8344-01A-11R-2314-13	hsa-mir-543	1.0	0.121964	N
TCGA-KL-8344-01A-11R-2314-13	hsa-mir-544	0.0	0.0	N
TCGA-KL-8344-01A-11R-2314-13	hsa-mir-544b	0.0	0.0	N
TCGA-KL-8344-01A-11R-2314-13	hsa-mir-545	1.0	0.121964	N
TCGA-KL-8344-01A-11R-2314-13	hsa-mir-548a-1	0.0	0.0	N
TCGA-KL-8344-01A-11R-2314-13	hsa-mir-548a-2	0.0	0.0	N
TCGA-KL-8344-01A-11R-2314-13	hsa-mir-548a-3	0.0	0.0	N
TCGA-KL-8344-01A-11R-2314-13	hsa-mir-548aa-1	0.0	0.0	N
TCGA-KL-8344-01A-11R-2314-13	hsa-mir-548aa-2	0.0	0.0	N
TCGA-KL-8344-01A-11R-2314-13	hsa-mir-548b	3.0	0.365893	N
TCGA-KL-8344-01A-11R-2314-13	hsa-mir-548c	0.0	0.0	N
TCGA-KL-8344-01A-11R-2314-13	hsa-mir-548d-1	0.0	0.0	N
TCGA-KL-8344-01A-11R-2314-13	hsa-mir-548d-2	0.0	0.0	N
TCGA-KL-8344-01A-11R-2314-13	hsa-mir-548e	0.0	0.0	N
TCGA-KL-8344-01A-11R-2314-13	hsa-mir-548f-1	0.0	0.0	N
TCGA-KL-8344-01A-11R-2314-13	hsa-mir-548f-2	0.0	0.0	N
TCGA-KL-8344-01A-11R-2314-13	hsa-mir-548f-3	0.0	0.0	N
TCGA-KL-8344-01A-11R-2314-13	hsa-mir-548f-4	0.0	0.0	N
TCGA-KL-8344-01A-11R-2314-13	hsa-mir-548f-5	0.0	0.0	N
TCGA-KL-8344-01A-11R-2314-13	hsa-mir-548g	0.0	0.0	N
TCGA-KL-8344-01A-11R-2314-13	hsa-mir-548h-1	0.0	0.0	N
TCGA-KL-8344-01A-11R-2314-13	hsa-mir-548h-2	0.0	0.0	N
TCGA-KL-8344-01A-11R-2314-13	hsa-mir-548h-3	0.0	0.0	N
TCGA-KL-8344-01A-11R-2314-13	hsa-mir-548h-4	0.0	0.0	N
TCGA-KL-8344-01A-11R-2314-13	hsa-mir-548i-1	0.0	0.0	N
TCGA-KL-8344-01A-11R-2314-13	hsa-mir-548i-2	0.0	0.0	N
TCGA-KL-8344-01A-11R-2314-13	hsa-mir-548i-3	0.0	0.0	N
TCGA-KL-8344-01A-11R-2314-13	hsa-mir-548i-4	0.0	0.0	N
TCGA-KL-8344-01A-11R-2314-13	hsa-mir-548j	5.0	0.609821	N
TCGA-KL-8344-01A-11R-2314-13	hsa-mir-548k	1.0	0.121964	N
TCGA-KL-8344-01A-11R-2314-13	hsa-mir-548l	0.0	0.0	N
TCGA-KL-8344-01A-11R-2314-13	hsa-mir-548m	0.0	0.0	N
TCGA-KL-8344-01A-11R-2314-13	hsa-mir-548n	0.0	0.0	N
TCGA-KL-8344-01A-11R-2314-13	hsa-mir-548o	1.0	0.121964	N
TCGA-KL-8344-01A-11R-2314-13	hsa-mir-548p	0.0	0.0	N
TCGA-KL-8344-01A-11R-2314-13	hsa-mir-548q	0.0	0.0	N
TCGA-KL-8344-01A-11R-2314-13	hsa-mir-548s	1.0	0.121964	N
TCGA-KL-8344-01A-11R-2314-13	hsa-mir-548t	0.0	0.0	N
TCGA-KL-8344-01A-11R-2314-13	hsa-mir-548u	0.0	0.0	N
TCGA-KL-8344-01A-11R-2314-13	hsa-mir-548v	8.0	0.975714	N
TCGA-KL-8344-01A-11R-2314-13	hsa-mir-548w	0.0	0.0	N
TCGA-KL-8344-01A-11R-2314-13	hsa-mir-548x	0.0	0.0	N
TCGA-KL-8344-01A-11R-2314-13	hsa-mir-548y	0.0	0.0	N
TCGA-KL-8344-01A-11R-2314-13	hsa-mir-548z	0.0	0.0	N
TCGA-KL-8344-01A-11R-2314-13	hsa-mir-549	0.0	0.0	N
TCGA-KL-8344-01A-11R-2314-13	hsa-mir-550a-1	9.0	1.097678	N
TCGA-KL-8344-01A-11R-2314-13	hsa-mir-550a-2	6.0	0.731785	N
TCGA-KL-8344-01A-11R-2314-13	hsa-mir-550b-1	0.0	0.0	N
TCGA-KL-8344-01A-11R-2314-13	hsa-mir-550b-2	0.0	0.0	N
TCGA-KL-8344-01A-11R-2314-13	hsa-mir-551a	2.0	0.243928	N
TCGA-KL-8344-01A-11R-2314-13	hsa-mir-551b	672.0	81.959945	N
TCGA-KL-8344-01A-11R-2314-13	hsa-mir-552	0.0	0.0	N
TCGA-KL-8344-01A-11R-2314-13	hsa-mir-553	0.0	0.0	N
TCGA-KL-8344-01A-11R-2314-13	hsa-mir-554	0.0	0.0	N
TCGA-KL-8344-01A-11R-2314-13	hsa-mir-555	0.0	0.0	N
TCGA-KL-8344-01A-11R-2314-13	hsa-mir-556	0.0	0.0	N
TCGA-KL-8344-01A-11R-2314-13	hsa-mir-557	0.0	0.0	N
TCGA-KL-8344-01A-11R-2314-13	hsa-mir-558	0.0	0.0	N
TCGA-KL-8344-01A-11R-2314-13	hsa-mir-559	0.0	0.0	N
TCGA-KL-8344-01A-11R-2314-13	hsa-mir-561	14.0	1.707499	N
TCGA-KL-8344-01A-11R-2314-13	hsa-mir-562	0.0	0.0	N
TCGA-KL-8344-01A-11R-2314-13	hsa-mir-563	0.0	0.0	N
TCGA-KL-8344-01A-11R-2314-13	hsa-mir-564	0.0	0.0	N
TCGA-KL-8344-01A-11R-2314-13	hsa-mir-566	0.0	0.0	N
TCGA-KL-8344-01A-11R-2314-13	hsa-mir-567	0.0	0.0	N
TCGA-KL-8344-01A-11R-2314-13	hsa-mir-568	0.0	0.0	N
TCGA-KL-8344-01A-11R-2314-13	hsa-mir-569	0.0	0.0	N
TCGA-KL-8344-01A-11R-2314-13	hsa-mir-570	5.0	0.609821	N
TCGA-KL-8344-01A-11R-2314-13	hsa-mir-571	0.0	0.0	N
TCGA-KL-8344-01A-11R-2314-13	hsa-mir-572	0.0	0.0	N
TCGA-KL-8344-01A-11R-2314-13	hsa-mir-573	0.0	0.0	N
TCGA-KL-8344-01A-11R-2314-13	hsa-mir-574	131.0	15.977311	N
TCGA-KL-8344-01A-11R-2314-13	hsa-mir-575	0.0	0.0	N
TCGA-KL-8344-01A-11R-2314-13	hsa-mir-576	33.0	4.024819	N
TCGA-KL-8344-01A-11R-2314-13	hsa-mir-577	367.0	44.760863	N
TCGA-KL-8344-01A-11R-2314-13	hsa-mir-578	0.0	0.0	N
TCGA-KL-8344-01A-11R-2314-13	hsa-mir-579	0.0	0.0	N
TCGA-KL-8344-01A-11R-2314-13	hsa-mir-580	2.0	0.243928	N
TCGA-KL-8344-01A-11R-2314-13	hsa-mir-581	9.0	1.097678	N
TCGA-KL-8344-01A-11R-2314-13	hsa-mir-582	3171.0	386.748492	N
TCGA-KL-8344-01A-11R-2314-13	hsa-mir-583	0.0	0.0	N
TCGA-KL-8344-01A-11R-2314-13	hsa-mir-584	324.0	39.516402	N
TCGA-KL-8344-01A-11R-2314-13	hsa-mir-585	6.0	0.731785	N
TCGA-KL-8344-01A-11R-2314-13	hsa-mir-586	0.0	0.0	N
TCGA-KL-8344-01A-11R-2314-13	hsa-mir-587	0.0	0.0	N
TCGA-KL-8344-01A-11R-2314-13	hsa-mir-588	0.0	0.0	N
TCGA-KL-8344-01A-11R-2314-13	hsa-mir-589	256.0	31.222836	N
TCGA-KL-8344-01A-11R-2314-13	hsa-mir-590	73.0	8.903387	N
TCGA-KL-8344-01A-11R-2314-13	hsa-mir-591	0.0	0.0	N
TCGA-KL-8344-01A-11R-2314-13	hsa-mir-592	50.0	6.09821	N
TCGA-KL-8344-01A-11R-2314-13	hsa-mir-593	0.0	0.0	N
TCGA-KL-8344-01A-11R-2314-13	hsa-mir-595	0.0	0.0	N
TCGA-KL-8344-01A-11R-2314-13	hsa-mir-596	0.0	0.0	N
TCGA-KL-8344-01A-11R-2314-13	hsa-mir-597	0.0	0.0	N
TCGA-KL-8344-01A-11R-2314-13	hsa-mir-598	67.0	8.171602	N
TCGA-KL-8344-01A-11R-2314-13	hsa-mir-599	1.0	0.121964	N
TCGA-KL-8344-01A-11R-2314-13	hsa-mir-600	0.0	0.0	N
TCGA-KL-8344-01A-11R-2314-13	hsa-mir-601	0.0	0.0	N
TCGA-KL-8344-01A-11R-2314-13	hsa-mir-602	0.0	0.0	N
TCGA-KL-8344-01A-11R-2314-13	hsa-mir-603	0.0	0.0	N
TCGA-KL-8344-01A-11R-2314-13	hsa-mir-604	0.0	0.0	N
TCGA-KL-8344-01A-11R-2314-13	hsa-mir-605	3.0	0.365893	N
TCGA-KL-8344-01A-11R-2314-13	hsa-mir-606	0.0	0.0	N
TCGA-KL-8344-01A-11R-2314-13	hsa-mir-607	0.0	0.0	N
TCGA-KL-8344-01A-11R-2314-13	hsa-mir-608	0.0	0.0	N
TCGA-KL-8344-01A-11R-2314-13	hsa-mir-609	0.0	0.0	N
TCGA-KL-8344-01A-11R-2314-13	hsa-mir-610	0.0	0.0	N
TCGA-KL-8344-01A-11R-2314-13	hsa-mir-611	0.0	0.0	N
TCGA-KL-8344-01A-11R-2314-13	hsa-mir-612	2.0	0.243928	N
TCGA-KL-8344-01A-11R-2314-13	hsa-mir-613	0.0	0.0	N
TCGA-KL-8344-01A-11R-2314-13	hsa-mir-614	0.0	0.0	N
TCGA-KL-8344-01A-11R-2314-13	hsa-mir-615	20.0	2.439284	N
TCGA-KL-8344-01A-11R-2314-13	hsa-mir-616	60.0	7.317852	N
TCGA-KL-8344-01A-11R-2314-13	hsa-mir-617	0.0	0.0	N
TCGA-KL-8344-01A-11R-2314-13	hsa-mir-618	26.0	3.171069	N
TCGA-KL-8344-01A-11R-2314-13	hsa-mir-619	0.0	0.0	N
TCGA-KL-8344-01A-11R-2314-13	hsa-mir-620	0.0	0.0	N
TCGA-KL-8344-01A-11R-2314-13	hsa-mir-621	0.0	0.0	N
TCGA-KL-8344-01A-11R-2314-13	hsa-mir-622	0.0	0.0	N
TCGA-KL-8344-01A-11R-2314-13	hsa-mir-623	0.0	0.0	N
TCGA-KL-8344-01A-11R-2314-13	hsa-mir-624	3.0	0.365893	N
TCGA-KL-8344-01A-11R-2314-13	hsa-mir-625	93.0	11.342671	N
TCGA-KL-8344-01A-11R-2314-13	hsa-mir-626	0.0	0.0	N
TCGA-KL-8344-01A-11R-2314-13	hsa-mir-627	9.0	1.097678	N
TCGA-KL-8344-01A-11R-2314-13	hsa-mir-628	60.0	7.317852	N
TCGA-KL-8344-01A-11R-2314-13	hsa-mir-629	241.0	29.393373	N
TCGA-KL-8344-01A-11R-2314-13	hsa-mir-630	0.0	0.0	N
TCGA-KL-8344-01A-11R-2314-13	hsa-mir-631	0.0	0.0	N
TCGA-KL-8344-01A-11R-2314-13	hsa-mir-632	0.0	0.0	N
TCGA-KL-8344-01A-11R-2314-13	hsa-mir-633	0.0	0.0	N
TCGA-KL-8344-01A-11R-2314-13	hsa-mir-634	0.0	0.0	N
TCGA-KL-8344-01A-11R-2314-13	hsa-mir-635	0.0	0.0	N
TCGA-KL-8344-01A-11R-2314-13	hsa-mir-636	0.0	0.0	N
TCGA-KL-8344-01A-11R-2314-13	hsa-mir-637	0.0	0.0	N
TCGA-KL-8344-01A-11R-2314-13	hsa-mir-638	0.0	0.0	N
TCGA-KL-8344-01A-11R-2314-13	hsa-mir-639	1.0	0.121964	N
TCGA-KL-8344-01A-11R-2314-13	hsa-mir-640	0.0	0.0	N
TCGA-KL-8344-01A-11R-2314-13	hsa-mir-641	3.0	0.365893	N
TCGA-KL-8344-01A-11R-2314-13	hsa-mir-642a	23.0	2.805177	N
TCGA-KL-8344-01A-11R-2314-13	hsa-mir-642b	0.0	0.0	N
TCGA-KL-8344-01A-11R-2314-13	hsa-mir-643	3.0	0.365893	N
TCGA-KL-8344-01A-11R-2314-13	hsa-mir-644	0.0	0.0	N
TCGA-KL-8344-01A-11R-2314-13	hsa-mir-645	0.0	0.0	N
TCGA-KL-8344-01A-11R-2314-13	hsa-mir-646	0.0	0.0	N
TCGA-KL-8344-01A-11R-2314-13	hsa-mir-647	0.0	0.0	N
TCGA-KL-8344-01A-11R-2314-13	hsa-mir-648	0.0	0.0	N
TCGA-KL-8344-01A-11R-2314-13	hsa-mir-649	0.0	0.0	N
TCGA-KL-8344-01A-11R-2314-13	hsa-mir-650	0.0	0.0	N
TCGA-KL-8344-01A-11R-2314-13	hsa-mir-651	16.0	1.951427	N
TCGA-KL-8344-01A-11R-2314-13	hsa-mir-652	93.0	11.342671	N
TCGA-KL-8344-01A-11R-2314-13	hsa-mir-653	121.0	14.757669	N
TCGA-KL-8344-01A-11R-2314-13	hsa-mir-654	36.0	4.390711	N
TCGA-KL-8344-01A-11R-2314-13	hsa-mir-655	1.0	0.121964	N
TCGA-KL-8344-01A-11R-2314-13	hsa-mir-656	0.0	0.0	N
TCGA-KL-8344-01A-11R-2314-13	hsa-mir-657	0.0	0.0	N
TCGA-KL-8344-01A-11R-2314-13	hsa-mir-658	0.0	0.0	N
TCGA-KL-8344-01A-11R-2314-13	hsa-mir-659	8.0	0.975714	N
TCGA-KL-8344-01A-11R-2314-13	hsa-mir-660	638.0	77.813162	N
TCGA-KL-8344-01A-11R-2314-13	hsa-mir-661	0.0	0.0	N
TCGA-KL-8344-01A-11R-2314-13	hsa-mir-662	0.0	0.0	N
TCGA-KL-8344-01A-11R-2314-13	hsa-mir-663	8.0	0.975714	N
TCGA-KL-8344-01A-11R-2314-13	hsa-mir-663b	0.0	0.0	N
TCGA-KL-8344-01A-11R-2314-13	hsa-mir-664	160.0	19.514273	N
TCGA-KL-8344-01A-11R-2314-13	hsa-mir-665	0.0	0.0	N
TCGA-KL-8344-01A-11R-2314-13	hsa-mir-668	0.0	0.0	N
TCGA-KL-8344-01A-11R-2314-13	hsa-mir-670	0.0	0.0	N
TCGA-KL-8344-01A-11R-2314-13	hsa-mir-671	29.0	3.536962	N
TCGA-KL-8344-01A-11R-2314-13	hsa-mir-675	69.0	8.41553	N
TCGA-KL-8344-01A-11R-2314-13	hsa-mir-676	0.0	0.0	N
TCGA-KL-8344-01A-11R-2314-13	hsa-mir-7-1	34.0	4.146783	N
TCGA-KL-8344-01A-11R-2314-13	hsa-mir-7-2	0.0	0.0	N
TCGA-KL-8344-01A-11R-2314-13	hsa-mir-7-3	1.0	0.121964	N
TCGA-KL-8344-01A-11R-2314-13	hsa-mir-708	78.0	9.513208	N
TCGA-KL-8344-01A-11R-2314-13	hsa-mir-711	0.0	0.0	N
TCGA-KL-8344-01A-11R-2314-13	hsa-mir-718	0.0	0.0	N
TCGA-KL-8344-01A-11R-2314-13	hsa-mir-720	0.0	0.0	N
TCGA-KL-8344-01A-11R-2314-13	hsa-mir-744	193.0	23.539091	N
TCGA-KL-8344-01A-11R-2314-13	hsa-mir-758	20.0	2.439284	N
TCGA-KL-8344-01A-11R-2314-13	hsa-mir-759	0.0	0.0	N
TCGA-KL-8344-01A-11R-2314-13	hsa-mir-760	4.0	0.487857	N
TCGA-KL-8344-01A-11R-2314-13	hsa-mir-761	0.0	0.0	N
TCGA-KL-8344-01A-11R-2314-13	hsa-mir-762	0.0	0.0	N
TCGA-KL-8344-01A-11R-2314-13	hsa-mir-764	0.0	0.0	N
TCGA-KL-8344-01A-11R-2314-13	hsa-mir-765	2.0	0.243928	N
TCGA-KL-8344-01A-11R-2314-13	hsa-mir-766	62.0	7.561781	N
TCGA-KL-8344-01A-11R-2314-13	hsa-mir-767	0.0	0.0	N
TCGA-KL-8344-01A-11R-2314-13	hsa-mir-769	136.0	16.587132	N
TCGA-KL-8344-01A-11R-2314-13	hsa-mir-770	0.0	0.0	N
TCGA-KL-8344-01A-11R-2314-13	hsa-mir-802	0.0	0.0	N
TCGA-KL-8344-01A-11R-2314-13	hsa-mir-873	1.0	0.121964	N
TCGA-KL-8344-01A-11R-2314-13	hsa-mir-874	775.0	94.522258	N
TCGA-KL-8344-01A-11R-2314-13	hsa-mir-875	0.0	0.0	N
TCGA-KL-8344-01A-11R-2314-13	hsa-mir-876	0.0	0.0	N
TCGA-KL-8344-01A-11R-2314-13	hsa-mir-877	0.0	0.0	N
TCGA-KL-8344-01A-11R-2314-13	hsa-mir-885	137.0	16.709096	N
TCGA-KL-8344-01A-11R-2314-13	hsa-mir-887	31.0	3.78089	N
TCGA-KL-8344-01A-11R-2314-13	hsa-mir-888	13.0	1.585535	N
TCGA-KL-8344-01A-11R-2314-13	hsa-mir-889	22.0	2.683212	N
TCGA-KL-8344-01A-11R-2314-13	hsa-mir-890	5.0	0.609821	N
TCGA-KL-8344-01A-11R-2314-13	hsa-mir-891a	4115.0	501.8827	N
TCGA-KL-8344-01A-11R-2314-13	hsa-mir-891b	19.0	2.31732	N
TCGA-KL-8344-01A-11R-2314-13	hsa-mir-892a	67.0	8.171602	N
TCGA-KL-8344-01A-11R-2314-13	hsa-mir-892b	3.0	0.365893	N
TCGA-KL-8344-01A-11R-2314-13	hsa-mir-9-1	70.0	8.537494	N
TCGA-KL-8344-01A-11R-2314-13	hsa-mir-9-2	77.0	9.391244	N
TCGA-KL-8344-01A-11R-2314-13	hsa-mir-9-3	0.0	0.0	N
TCGA-KL-8344-01A-11R-2314-13	hsa-mir-920	0.0	0.0	N
TCGA-KL-8344-01A-11R-2314-13	hsa-mir-921	0.0	0.0	N
TCGA-KL-8344-01A-11R-2314-13	hsa-mir-922	0.0	0.0	N
TCGA-KL-8344-01A-11R-2314-13	hsa-mir-924	0.0	0.0	N
TCGA-KL-8344-01A-11R-2314-13	hsa-mir-92a-1	1357.0	165.505425	N
TCGA-KL-8344-01A-11R-2314-13	hsa-mir-92a-2	35590.0	4340.706029	N
TCGA-KL-8344-01A-11R-2314-13	hsa-mir-92b	335.0	40.858008	N
TCGA-KL-8344-01A-11R-2314-13	hsa-mir-93	11202.0	1366.243016	N
TCGA-KL-8344-01A-11R-2314-13	hsa-mir-933	1.0	0.121964	N
TCGA-KL-8344-01A-11R-2314-13	hsa-mir-934	0.0	0.0	N
TCGA-KL-8344-01A-11R-2314-13	hsa-mir-935	9.0	1.097678	N
TCGA-KL-8344-01A-11R-2314-13	hsa-mir-936	0.0	0.0	N
TCGA-KL-8344-01A-11R-2314-13	hsa-mir-937	2.0	0.243928	N
TCGA-KL-8344-01A-11R-2314-13	hsa-mir-938	0.0	0.0	N
TCGA-KL-8344-01A-11R-2314-13	hsa-mir-939	8.0	0.975714	N
TCGA-KL-8344-01A-11R-2314-13	hsa-mir-940	10.0	1.219642	N
TCGA-KL-8344-01A-11R-2314-13	hsa-mir-941-1	0.0	0.0	N
TCGA-KL-8344-01A-11R-2314-13	hsa-mir-941-3	0.0	0.0	N
TCGA-KL-8344-01A-11R-2314-13	hsa-mir-941-4	0.0	0.0	N
TCGA-KL-8344-01A-11R-2314-13	hsa-mir-942	18.0	2.195356	N
TCGA-KL-8344-01A-11R-2314-13	hsa-mir-943	0.0	0.0	N
TCGA-KL-8344-01A-11R-2314-13	hsa-mir-944	0.0	0.0	N
TCGA-KL-8344-01A-11R-2314-13	hsa-mir-95	8.0	0.975714	N
TCGA-KL-8344-01A-11R-2314-13	hsa-mir-96	84.0	10.244993	N
TCGA-KL-8344-01A-11R-2314-13	hsa-mir-98	179.0	21.831593	N
TCGA-KL-8344-01A-11R-2314-13	hsa-mir-99a	7770.0	947.661867	Y
TCGA-KL-8344-01A-11R-2314-13	hsa-mir-99b	182419.0	22248.588173	N
