# Supplementary material for: Dysfunctional miRNA-Mediated Regulation in Chromophobe Renal Cell Carcinoma
Source: PLoS One. 2016 Jun 3;11(6):e0156324. doi: 10.1371/journal.pone.0156324 (PMC4892590; doi:10.1371/journal.pone.0156324)
Supplement: S1 File — (ZIP) [file pone.0156324.s001.zip › S1_File miRNA expression profile downloaded from TCGA/case/bcgsc.ca__IlluminaHiSeq_miRNASeq__TCGA-KL-8345-01A-11R-2314-13__mirna_quantification.txt]

barcode	miRNA_ID	read_count	reads_per_million_miRNA_mapped	cross-mapped
TCGA-KL-8345-01A-11R-2314-13	hsa-let-7a-1	65717.0	9441.327202	N
TCGA-KL-8345-01A-11R-2314-13	hsa-let-7a-2	130726.0	18780.938567	Y
TCGA-KL-8345-01A-11R-2314-13	hsa-let-7a-3	65838.0	9458.710841	N
TCGA-KL-8345-01A-11R-2314-13	hsa-let-7b	103188.0	14824.652241	N
TCGA-KL-8345-01A-11R-2314-13	hsa-let-7c	16206.0	2328.258269	Y
TCGA-KL-8345-01A-11R-2314-13	hsa-let-7d	1968.0	282.735547	N
TCGA-KL-8345-01A-11R-2314-13	hsa-let-7e	8824.0	1267.712635	N
TCGA-KL-8345-01A-11R-2314-13	hsa-let-7f-1	76.0	10.918649	N
TCGA-KL-8345-01A-11R-2314-13	hsa-let-7f-2	62869.0	9032.165191	N
TCGA-KL-8345-01A-11R-2314-13	hsa-let-7g	5697.0	818.467688	N
TCGA-KL-8345-01A-11R-2314-13	hsa-let-7i	977.0	140.362108	N
TCGA-KL-8345-01A-11R-2314-13	hsa-mir-1-1	0.0	0.0	N
TCGA-KL-8345-01A-11R-2314-13	hsa-mir-1-2	18.0	2.585996	N
TCGA-KL-8345-01A-11R-2314-13	hsa-mir-100	34354.0	4935.516757	N
TCGA-KL-8345-01A-11R-2314-13	hsa-mir-101-1	203793.0	29278.214077	N
TCGA-KL-8345-01A-11R-2314-13	hsa-mir-101-2	272.0	39.077271	N
TCGA-KL-8345-01A-11R-2314-13	hsa-mir-103-1	33509.0	4814.118618	Y
TCGA-KL-8345-01A-11R-2314-13	hsa-mir-103-1-as	0.0	0.0	N
TCGA-KL-8345-01A-11R-2314-13	hsa-mir-103-2	31.0	4.45366	N
TCGA-KL-8345-01A-11R-2314-13	hsa-mir-103-2-as	0.0	0.0	N
TCGA-KL-8345-01A-11R-2314-13	hsa-mir-105-1	0.0	0.0	N
TCGA-KL-8345-01A-11R-2314-13	hsa-mir-105-2	0.0	0.0	N
TCGA-KL-8345-01A-11R-2314-13	hsa-mir-106a	101.0	14.51031	Y
TCGA-KL-8345-01A-11R-2314-13	hsa-mir-106b	1533.0	220.240647	N
TCGA-KL-8345-01A-11R-2314-13	hsa-mir-107	380.0	54.593246	Y
TCGA-KL-8345-01A-11R-2314-13	hsa-mir-10a	1281261.0	184074.20199	N
TCGA-KL-8345-01A-11R-2314-13	hsa-mir-10b	1111565.0	159694.582396	N
TCGA-KL-8345-01A-11R-2314-13	hsa-mir-1178	0.0	0.0	N
TCGA-KL-8345-01A-11R-2314-13	hsa-mir-1179	1.0	0.143666	N
TCGA-KL-8345-01A-11R-2314-13	hsa-mir-1180	47.0	6.752323	N
TCGA-KL-8345-01A-11R-2314-13	hsa-mir-1181	1.0	0.143666	N
TCGA-KL-8345-01A-11R-2314-13	hsa-mir-1182	0.0	0.0	N
TCGA-KL-8345-01A-11R-2314-13	hsa-mir-1183	0.0	0.0	N
TCGA-KL-8345-01A-11R-2314-13	hsa-mir-1184-1	0.0	0.0	N
TCGA-KL-8345-01A-11R-2314-13	hsa-mir-1184-2	0.0	0.0	N
TCGA-KL-8345-01A-11R-2314-13	hsa-mir-1184-3	0.0	0.0	N
TCGA-KL-8345-01A-11R-2314-13	hsa-mir-1185-1	0.0	0.0	N
TCGA-KL-8345-01A-11R-2314-13	hsa-mir-1185-2	0.0	0.0	N
TCGA-KL-8345-01A-11R-2314-13	hsa-mir-1193	0.0	0.0	N
TCGA-KL-8345-01A-11R-2314-13	hsa-mir-1197	0.0	0.0	N
TCGA-KL-8345-01A-11R-2314-13	hsa-mir-1200	0.0	0.0	N
TCGA-KL-8345-01A-11R-2314-13	hsa-mir-1202	0.0	0.0	N
TCGA-KL-8345-01A-11R-2314-13	hsa-mir-1203	0.0	0.0	N
TCGA-KL-8345-01A-11R-2314-13	hsa-mir-1204	0.0	0.0	N
TCGA-KL-8345-01A-11R-2314-13	hsa-mir-1205	0.0	0.0	N
TCGA-KL-8345-01A-11R-2314-13	hsa-mir-1206	0.0	0.0	N
TCGA-KL-8345-01A-11R-2314-13	hsa-mir-1207	0.0	0.0	N
TCGA-KL-8345-01A-11R-2314-13	hsa-mir-1208	0.0	0.0	N
TCGA-KL-8345-01A-11R-2314-13	hsa-mir-122	13.0	1.867664	N
TCGA-KL-8345-01A-11R-2314-13	hsa-mir-1224	0.0	0.0	N
TCGA-KL-8345-01A-11R-2314-13	hsa-mir-1225	0.0	0.0	N
TCGA-KL-8345-01A-11R-2314-13	hsa-mir-1226	1.0	0.143666	N
TCGA-KL-8345-01A-11R-2314-13	hsa-mir-1227	0.0	0.0	N
TCGA-KL-8345-01A-11R-2314-13	hsa-mir-1228	0.0	0.0	N
TCGA-KL-8345-01A-11R-2314-13	hsa-mir-1229	0.0	0.0	N
TCGA-KL-8345-01A-11R-2314-13	hsa-mir-1231	0.0	0.0	N
TCGA-KL-8345-01A-11R-2314-13	hsa-mir-1233-1	0.0	0.0	N
TCGA-KL-8345-01A-11R-2314-13	hsa-mir-1233-2	0.0	0.0	N
TCGA-KL-8345-01A-11R-2314-13	hsa-mir-1234	0.0	0.0	N
TCGA-KL-8345-01A-11R-2314-13	hsa-mir-1236	0.0	0.0	N
TCGA-KL-8345-01A-11R-2314-13	hsa-mir-1237	0.0	0.0	N
TCGA-KL-8345-01A-11R-2314-13	hsa-mir-1238	0.0	0.0	N
TCGA-KL-8345-01A-11R-2314-13	hsa-mir-124-1	0.0	0.0	N
TCGA-KL-8345-01A-11R-2314-13	hsa-mir-124-2	0.0	0.0	N
TCGA-KL-8345-01A-11R-2314-13	hsa-mir-124-3	0.0	0.0	N
TCGA-KL-8345-01A-11R-2314-13	hsa-mir-1243	0.0	0.0	N
TCGA-KL-8345-01A-11R-2314-13	hsa-mir-1244-1	0.0	0.0	N
TCGA-KL-8345-01A-11R-2314-13	hsa-mir-1244-2	0.0	0.0	N
TCGA-KL-8345-01A-11R-2314-13	hsa-mir-1244-3	0.0	0.0	N
TCGA-KL-8345-01A-11R-2314-13	hsa-mir-1245	0.0	0.0	N
TCGA-KL-8345-01A-11R-2314-13	hsa-mir-1246	0.0	0.0	N
TCGA-KL-8345-01A-11R-2314-13	hsa-mir-1247	1.0	0.143666	N
TCGA-KL-8345-01A-11R-2314-13	hsa-mir-1248	5.0	0.718332	N
TCGA-KL-8345-01A-11R-2314-13	hsa-mir-1249	3.0	0.430999	N
TCGA-KL-8345-01A-11R-2314-13	hsa-mir-1250	0.0	0.0	N
TCGA-KL-8345-01A-11R-2314-13	hsa-mir-1251	1.0	0.143666	N
TCGA-KL-8345-01A-11R-2314-13	hsa-mir-1252	0.0	0.0	N
TCGA-KL-8345-01A-11R-2314-13	hsa-mir-1253	0.0	0.0	N
TCGA-KL-8345-01A-11R-2314-13	hsa-mir-1254	0.0	0.0	N
TCGA-KL-8345-01A-11R-2314-13	hsa-mir-1255a	0.0	0.0	N
TCGA-KL-8345-01A-11R-2314-13	hsa-mir-1255b-1	0.0	0.0	N
TCGA-KL-8345-01A-11R-2314-13	hsa-mir-1255b-2	0.0	0.0	N
TCGA-KL-8345-01A-11R-2314-13	hsa-mir-1256	0.0	0.0	N
TCGA-KL-8345-01A-11R-2314-13	hsa-mir-1257	0.0	0.0	N
TCGA-KL-8345-01A-11R-2314-13	hsa-mir-1258	0.0	0.0	N
TCGA-KL-8345-01A-11R-2314-13	hsa-mir-125a	6653.0	955.812801	N
TCGA-KL-8345-01A-11R-2314-13	hsa-mir-125b-1	17913.0	2573.496876	N
TCGA-KL-8345-01A-11R-2314-13	hsa-mir-125b-2	404.0	58.04124	N
TCGA-KL-8345-01A-11R-2314-13	hsa-mir-126	14618.0	2100.115968	N
TCGA-KL-8345-01A-11R-2314-13	hsa-mir-1260	0.0	0.0	N
TCGA-KL-8345-01A-11R-2314-13	hsa-mir-1260b	1.0	0.143666	N
TCGA-KL-8345-01A-11R-2314-13	hsa-mir-1261	0.0	0.0	N
TCGA-KL-8345-01A-11R-2314-13	hsa-mir-1262	5.0	0.718332	N
TCGA-KL-8345-01A-11R-2314-13	hsa-mir-1263	0.0	0.0	N
TCGA-KL-8345-01A-11R-2314-13	hsa-mir-1264	0.0	0.0	N
TCGA-KL-8345-01A-11R-2314-13	hsa-mir-1265	0.0	0.0	N
TCGA-KL-8345-01A-11R-2314-13	hsa-mir-1266	12.0	1.723997	N
TCGA-KL-8345-01A-11R-2314-13	hsa-mir-1267	0.0	0.0	N
TCGA-KL-8345-01A-11R-2314-13	hsa-mir-1268	0.0	0.0	N
TCGA-KL-8345-01A-11R-2314-13	hsa-mir-1269	1.0	0.143666	N
TCGA-KL-8345-01A-11R-2314-13	hsa-mir-127	355.0	51.001585	N
TCGA-KL-8345-01A-11R-2314-13	hsa-mir-1270-1	2.0	0.287333	N
TCGA-KL-8345-01A-11R-2314-13	hsa-mir-1270-2	4.0	0.574666	N
TCGA-KL-8345-01A-11R-2314-13	hsa-mir-1271	9.0	1.292998	N
TCGA-KL-8345-01A-11R-2314-13	hsa-mir-1272	0.0	0.0	N
TCGA-KL-8345-01A-11R-2314-13	hsa-mir-1273	0.0	0.0	N
TCGA-KL-8345-01A-11R-2314-13	hsa-mir-1273c	0.0	0.0	N
TCGA-KL-8345-01A-11R-2314-13	hsa-mir-1273d	0.0	0.0	N
TCGA-KL-8345-01A-11R-2314-13	hsa-mir-1274a	0.0	0.0	N
TCGA-KL-8345-01A-11R-2314-13	hsa-mir-1274b	12.0	1.723997	N
TCGA-KL-8345-01A-11R-2314-13	hsa-mir-1275	0.0	0.0	N
TCGA-KL-8345-01A-11R-2314-13	hsa-mir-1276	0.0	0.0	N
TCGA-KL-8345-01A-11R-2314-13	hsa-mir-1277	1.0	0.143666	N
TCGA-KL-8345-01A-11R-2314-13	hsa-mir-1278	0.0	0.0	N
TCGA-KL-8345-01A-11R-2314-13	hsa-mir-1279	0.0	0.0	N
TCGA-KL-8345-01A-11R-2314-13	hsa-mir-128-1	361.0	51.863584	N
TCGA-KL-8345-01A-11R-2314-13	hsa-mir-128-2	250.0	35.916609	N
TCGA-KL-8345-01A-11R-2314-13	hsa-mir-1280	0.0	0.0	N
TCGA-KL-8345-01A-11R-2314-13	hsa-mir-1281	0.0	0.0	N
TCGA-KL-8345-01A-11R-2314-13	hsa-mir-1282	0.0	0.0	N
TCGA-KL-8345-01A-11R-2314-13	hsa-mir-1283-1	0.0	0.0	N
TCGA-KL-8345-01A-11R-2314-13	hsa-mir-1283-2	0.0	0.0	N
TCGA-KL-8345-01A-11R-2314-13	hsa-mir-1284	0.0	0.0	N
TCGA-KL-8345-01A-11R-2314-13	hsa-mir-1285-1	1.0	0.143666	N
TCGA-KL-8345-01A-11R-2314-13	hsa-mir-1285-2	0.0	0.0	N
TCGA-KL-8345-01A-11R-2314-13	hsa-mir-1286	0.0	0.0	N
TCGA-KL-8345-01A-11R-2314-13	hsa-mir-1287	37.0	5.315658	N
TCGA-KL-8345-01A-11R-2314-13	hsa-mir-1288	1.0	0.143666	N
TCGA-KL-8345-01A-11R-2314-13	hsa-mir-1289-1	0.0	0.0	N
TCGA-KL-8345-01A-11R-2314-13	hsa-mir-1289-2	0.0	0.0	N
TCGA-KL-8345-01A-11R-2314-13	hsa-mir-129-1	12.0	1.723997	N
TCGA-KL-8345-01A-11R-2314-13	hsa-mir-129-2	8.0	1.149331	N
TCGA-KL-8345-01A-11R-2314-13	hsa-mir-1290	0.0	0.0	N
TCGA-KL-8345-01A-11R-2314-13	hsa-mir-1291	3.0	0.430999	N
TCGA-KL-8345-01A-11R-2314-13	hsa-mir-1292	1.0	0.143666	N
TCGA-KL-8345-01A-11R-2314-13	hsa-mir-1293	3.0	0.430999	N
TCGA-KL-8345-01A-11R-2314-13	hsa-mir-1294	0.0	0.0	N
TCGA-KL-8345-01A-11R-2314-13	hsa-mir-1295	0.0	0.0	N
TCGA-KL-8345-01A-11R-2314-13	hsa-mir-1296	12.0	1.723997	N
TCGA-KL-8345-01A-11R-2314-13	hsa-mir-1297	0.0	0.0	N
TCGA-KL-8345-01A-11R-2314-13	hsa-mir-1298	0.0	0.0	N
TCGA-KL-8345-01A-11R-2314-13	hsa-mir-1299	0.0	0.0	N
TCGA-KL-8345-01A-11R-2314-13	hsa-mir-1301	14.0	2.01133	N
TCGA-KL-8345-01A-11R-2314-13	hsa-mir-1302-1	0.0	0.0	N
TCGA-KL-8345-01A-11R-2314-13	hsa-mir-1302-10	0.0	0.0	N
TCGA-KL-8345-01A-11R-2314-13	hsa-mir-1302-11	0.0	0.0	N
TCGA-KL-8345-01A-11R-2314-13	hsa-mir-1302-2	0.0	0.0	N
TCGA-KL-8345-01A-11R-2314-13	hsa-mir-1302-3	0.0	0.0	N
TCGA-KL-8345-01A-11R-2314-13	hsa-mir-1302-4	0.0	0.0	N
TCGA-KL-8345-01A-11R-2314-13	hsa-mir-1302-5	0.0	0.0	N
TCGA-KL-8345-01A-11R-2314-13	hsa-mir-1302-6	0.0	0.0	N
TCGA-KL-8345-01A-11R-2314-13	hsa-mir-1302-7	0.0	0.0	N
TCGA-KL-8345-01A-11R-2314-13	hsa-mir-1302-8	0.0	0.0	N
TCGA-KL-8345-01A-11R-2314-13	hsa-mir-1302-9	0.0	0.0	N
TCGA-KL-8345-01A-11R-2314-13	hsa-mir-1303	0.0	0.0	N
TCGA-KL-8345-01A-11R-2314-13	hsa-mir-1304	3.0	0.430999	N
TCGA-KL-8345-01A-11R-2314-13	hsa-mir-1305	2.0	0.287333	N
TCGA-KL-8345-01A-11R-2314-13	hsa-mir-1306	24.0	3.447994	N
TCGA-KL-8345-01A-11R-2314-13	hsa-mir-1307	3137.0	450.681611	N
TCGA-KL-8345-01A-11R-2314-13	hsa-mir-130a	41.0	5.890324	N
TCGA-KL-8345-01A-11R-2314-13	hsa-mir-130b	29.0	4.166327	N
TCGA-KL-8345-01A-11R-2314-13	hsa-mir-132	332.0	47.697257	N
TCGA-KL-8345-01A-11R-2314-13	hsa-mir-1321	0.0	0.0	N
TCGA-KL-8345-01A-11R-2314-13	hsa-mir-1322	0.0	0.0	N
TCGA-KL-8345-01A-11R-2314-13	hsa-mir-1323	0.0	0.0	N
TCGA-KL-8345-01A-11R-2314-13	hsa-mir-1324	0.0	0.0	N
TCGA-KL-8345-01A-11R-2314-13	hsa-mir-133a-1	3.0	0.430999	N
TCGA-KL-8345-01A-11R-2314-13	hsa-mir-133a-2	0.0	0.0	N
TCGA-KL-8345-01A-11R-2314-13	hsa-mir-133b	0.0	0.0	N
TCGA-KL-8345-01A-11R-2314-13	hsa-mir-134	55.0	7.901654	N
TCGA-KL-8345-01A-11R-2314-13	hsa-mir-135a-1	44.0	6.321323	N
TCGA-KL-8345-01A-11R-2314-13	hsa-mir-135a-2	15.0	2.154997	N
TCGA-KL-8345-01A-11R-2314-13	hsa-mir-135b	1.0	0.143666	N
TCGA-KL-8345-01A-11R-2314-13	hsa-mir-136	18.0	2.585996	N
TCGA-KL-8345-01A-11R-2314-13	hsa-mir-137	1.0	0.143666	N
TCGA-KL-8345-01A-11R-2314-13	hsa-mir-138-1	0.0	0.0	N
TCGA-KL-8345-01A-11R-2314-13	hsa-mir-138-2	1.0	0.143666	N
TCGA-KL-8345-01A-11R-2314-13	hsa-mir-139	614.0	88.211192	N
TCGA-KL-8345-01A-11R-2314-13	hsa-mir-140	5590.0	803.09538	N
TCGA-KL-8345-01A-11R-2314-13	hsa-mir-141	18886.0	2713.284318	N
TCGA-KL-8345-01A-11R-2314-13	hsa-mir-142	1774.0	254.864258	N
TCGA-KL-8345-01A-11R-2314-13	hsa-mir-143	213991.0	30743.324395	N
TCGA-KL-8345-01A-11R-2314-13	hsa-mir-144	3953.0	567.913423	N
TCGA-KL-8345-01A-11R-2314-13	hsa-mir-145	2104.0	302.274182	N
TCGA-KL-8345-01A-11R-2314-13	hsa-mir-1468	730.0	104.876499	N
TCGA-KL-8345-01A-11R-2314-13	hsa-mir-1469	0.0	0.0	N
TCGA-KL-8345-01A-11R-2314-13	hsa-mir-146a	30.0	4.309993	N
TCGA-KL-8345-01A-11R-2314-13	hsa-mir-146b	472.0	67.810558	N
TCGA-KL-8345-01A-11R-2314-13	hsa-mir-147	0.0	0.0	N
TCGA-KL-8345-01A-11R-2314-13	hsa-mir-1470	0.0	0.0	N
TCGA-KL-8345-01A-11R-2314-13	hsa-mir-1471	0.0	0.0	N
TCGA-KL-8345-01A-11R-2314-13	hsa-mir-147b	0.0	0.0	N
TCGA-KL-8345-01A-11R-2314-13	hsa-mir-148a	84231.0	12101.167606	N
TCGA-KL-8345-01A-11R-2314-13	hsa-mir-148b	441.0	63.356898	N
TCGA-KL-8345-01A-11R-2314-13	hsa-mir-149	7.0	1.005665	N
TCGA-KL-8345-01A-11R-2314-13	hsa-mir-150	346.0	49.708587	N
TCGA-KL-8345-01A-11R-2314-13	hsa-mir-151	14579.0	2094.512977	N
TCGA-KL-8345-01A-11R-2314-13	hsa-mir-152	342.0	49.133921	N
TCGA-KL-8345-01A-11R-2314-13	hsa-mir-153-1	1.0	0.143666	N
TCGA-KL-8345-01A-11R-2314-13	hsa-mir-153-2	10.0	1.436664	N
TCGA-KL-8345-01A-11R-2314-13	hsa-mir-1537	0.0	0.0	N
TCGA-KL-8345-01A-11R-2314-13	hsa-mir-1538	0.0	0.0	N
TCGA-KL-8345-01A-11R-2314-13	hsa-mir-1539	0.0	0.0	N
TCGA-KL-8345-01A-11R-2314-13	hsa-mir-154	4.0	0.574666	N
TCGA-KL-8345-01A-11R-2314-13	hsa-mir-155	80.0	11.493315	N
TCGA-KL-8345-01A-11R-2314-13	hsa-mir-15a	1208.0	173.549055	N
TCGA-KL-8345-01A-11R-2314-13	hsa-mir-15b	3418.0	491.05188	N
TCGA-KL-8345-01A-11R-2314-13	hsa-mir-16-1	2913.0	418.500329	N
TCGA-KL-8345-01A-11R-2314-13	hsa-mir-16-2	23.0	3.304328	N
TCGA-KL-8345-01A-11R-2314-13	hsa-mir-17	2969.0	426.54565	Y
TCGA-KL-8345-01A-11R-2314-13	hsa-mir-181a-1	4484.0	644.200301	N
TCGA-KL-8345-01A-11R-2314-13	hsa-mir-181a-2	2494.0	358.304092	N
TCGA-KL-8345-01A-11R-2314-13	hsa-mir-181b-1	814.0	116.944479	N
TCGA-KL-8345-01A-11R-2314-13	hsa-mir-181b-2	9.0	1.292998	N
TCGA-KL-8345-01A-11R-2314-13	hsa-mir-181c	94.0	13.504645	N
TCGA-KL-8345-01A-11R-2314-13	hsa-mir-181d	21.0	3.016995	N
TCGA-KL-8345-01A-11R-2314-13	hsa-mir-182	77669.0	11158.42845	N
TCGA-KL-8345-01A-11R-2314-13	hsa-mir-1825	0.0	0.0	N
TCGA-KL-8345-01A-11R-2314-13	hsa-mir-1827	0.0	0.0	N
TCGA-KL-8345-01A-11R-2314-13	hsa-mir-183	15323.0	2201.400805	N
TCGA-KL-8345-01A-11R-2314-13	hsa-mir-184	0.0	0.0	N
TCGA-KL-8345-01A-11R-2314-13	hsa-mir-185	626.0	89.935189	N
TCGA-KL-8345-01A-11R-2314-13	hsa-mir-186	490.0	70.396554	N
TCGA-KL-8345-01A-11R-2314-13	hsa-mir-187	2840.0	408.012679	N
TCGA-KL-8345-01A-11R-2314-13	hsa-mir-188	71.0	10.200317	N
TCGA-KL-8345-01A-11R-2314-13	hsa-mir-18a	20.0	2.873329	Y
TCGA-KL-8345-01A-11R-2314-13	hsa-mir-18b	3.0	0.430999	Y
TCGA-KL-8345-01A-11R-2314-13	hsa-mir-190	27.0	3.878994	N
TCGA-KL-8345-01A-11R-2314-13	hsa-mir-1908	0.0	0.0	N
TCGA-KL-8345-01A-11R-2314-13	hsa-mir-1909	0.0	0.0	N
TCGA-KL-8345-01A-11R-2314-13	hsa-mir-190b	0.0	0.0	N
TCGA-KL-8345-01A-11R-2314-13	hsa-mir-191	4101.0	589.176056	N
TCGA-KL-8345-01A-11R-2314-13	hsa-mir-1910	0.0	0.0	N
TCGA-KL-8345-01A-11R-2314-13	hsa-mir-1911	0.0	0.0	N
TCGA-KL-8345-01A-11R-2314-13	hsa-mir-1912	0.0	0.0	N
TCGA-KL-8345-01A-11R-2314-13	hsa-mir-1913	0.0	0.0	N
TCGA-KL-8345-01A-11R-2314-13	hsa-mir-1914	0.0	0.0	N
TCGA-KL-8345-01A-11R-2314-13	hsa-mir-1915	0.0	0.0	N
TCGA-KL-8345-01A-11R-2314-13	hsa-mir-192	3502.0	503.11986	Y
TCGA-KL-8345-01A-11R-2314-13	hsa-mir-193a	560.0	80.453204	N
TCGA-KL-8345-01A-11R-2314-13	hsa-mir-193b	190.0	27.296623	N
TCGA-KL-8345-01A-11R-2314-13	hsa-mir-194-1	594.0	85.337863	N
TCGA-KL-8345-01A-11R-2314-13	hsa-mir-194-2	581.0	83.4702	N
TCGA-KL-8345-01A-11R-2314-13	hsa-mir-195	129.0	18.53297	N
TCGA-KL-8345-01A-11R-2314-13	hsa-mir-196a-1	338.0	48.559256	N
TCGA-KL-8345-01A-11R-2314-13	hsa-mir-196a-2	31.0	4.45366	N
TCGA-KL-8345-01A-11R-2314-13	hsa-mir-196b	224.0	32.181282	N
TCGA-KL-8345-01A-11R-2314-13	hsa-mir-197	479.0	68.816223	N
TCGA-KL-8345-01A-11R-2314-13	hsa-mir-1972-1	0.0	0.0	N
TCGA-KL-8345-01A-11R-2314-13	hsa-mir-1972-2	0.0	0.0	N
TCGA-KL-8345-01A-11R-2314-13	hsa-mir-1973	0.0	0.0	N
TCGA-KL-8345-01A-11R-2314-13	hsa-mir-1976	27.0	3.878994	N
TCGA-KL-8345-01A-11R-2314-13	hsa-mir-198	0.0	0.0	N
TCGA-KL-8345-01A-11R-2314-13	hsa-mir-199a-1	610.0	87.636526	Y
TCGA-KL-8345-01A-11R-2314-13	hsa-mir-199a-2	952.0	136.770447	Y
TCGA-KL-8345-01A-11R-2314-13	hsa-mir-199b	1195.0	171.681392	Y
TCGA-KL-8345-01A-11R-2314-13	hsa-mir-19a	43.0	6.177657	N
TCGA-KL-8345-01A-11R-2314-13	hsa-mir-19b-1	35.0	5.028325	N
TCGA-KL-8345-01A-11R-2314-13	hsa-mir-19b-2	181.0	26.003625	N
TCGA-KL-8345-01A-11R-2314-13	hsa-mir-200a	3695.0	530.847483	N
TCGA-KL-8345-01A-11R-2314-13	hsa-mir-200b	4672.0	671.209591	N
TCGA-KL-8345-01A-11R-2314-13	hsa-mir-200c	47320.0	6798.295771	N
TCGA-KL-8345-01A-11R-2314-13	hsa-mir-202	0.0	0.0	N
TCGA-KL-8345-01A-11R-2314-13	hsa-mir-203	1658.0	238.198952	N
TCGA-KL-8345-01A-11R-2314-13	hsa-mir-204	108.0	15.515975	N
TCGA-KL-8345-01A-11R-2314-13	hsa-mir-205	1.0	0.143666	N
TCGA-KL-8345-01A-11R-2314-13	hsa-mir-2052	0.0	0.0	N
TCGA-KL-8345-01A-11R-2314-13	hsa-mir-2053	0.0	0.0	N
TCGA-KL-8345-01A-11R-2314-13	hsa-mir-2054	0.0	0.0	N
TCGA-KL-8345-01A-11R-2314-13	hsa-mir-206	0.0	0.0	N
TCGA-KL-8345-01A-11R-2314-13	hsa-mir-208a	0.0	0.0	N
TCGA-KL-8345-01A-11R-2314-13	hsa-mir-208b	0.0	0.0	N
TCGA-KL-8345-01A-11R-2314-13	hsa-mir-20a	1382.0	198.547015	N
TCGA-KL-8345-01A-11R-2314-13	hsa-mir-20b	311.0	44.680262	N
TCGA-KL-8345-01A-11R-2314-13	hsa-mir-21	129634.0	18624.054819	N
TCGA-KL-8345-01A-11R-2314-13	hsa-mir-210	236.0	33.905279	N
TCGA-KL-8345-01A-11R-2314-13	hsa-mir-211	0.0	0.0	N
TCGA-KL-8345-01A-11R-2314-13	hsa-mir-2110	6.0	0.861999	N
TCGA-KL-8345-01A-11R-2314-13	hsa-mir-2113	0.0	0.0	N
TCGA-KL-8345-01A-11R-2314-13	hsa-mir-2114	0.0	0.0	N
TCGA-KL-8345-01A-11R-2314-13	hsa-mir-2115	0.0	0.0	N
TCGA-KL-8345-01A-11R-2314-13	hsa-mir-2116	0.0	0.0	N
TCGA-KL-8345-01A-11R-2314-13	hsa-mir-2117	0.0	0.0	N
TCGA-KL-8345-01A-11R-2314-13	hsa-mir-212	19.0	2.729662	N
TCGA-KL-8345-01A-11R-2314-13	hsa-mir-214	3.0	0.430999	N
TCGA-KL-8345-01A-11R-2314-13	hsa-mir-215	33.0	4.740992	Y
TCGA-KL-8345-01A-11R-2314-13	hsa-mir-216a	0.0	0.0	N
TCGA-KL-8345-01A-11R-2314-13	hsa-mir-216b	0.0	0.0	N
TCGA-KL-8345-01A-11R-2314-13	hsa-mir-217	5.0	0.718332	N
TCGA-KL-8345-01A-11R-2314-13	hsa-mir-218-1	13.0	1.867664	N
TCGA-KL-8345-01A-11R-2314-13	hsa-mir-218-2	707.0	101.572171	N
TCGA-KL-8345-01A-11R-2314-13	hsa-mir-219-1	8.0	1.149331	N
TCGA-KL-8345-01A-11R-2314-13	hsa-mir-219-2	0.0	0.0	N
TCGA-KL-8345-01A-11R-2314-13	hsa-mir-22	872702.0	125377.986394	N
TCGA-KL-8345-01A-11R-2314-13	hsa-mir-221	16836.0	2418.768124	N
TCGA-KL-8345-01A-11R-2314-13	hsa-mir-222	3425.0	492.057545	N
TCGA-KL-8345-01A-11R-2314-13	hsa-mir-223	73.0	10.48765	N
TCGA-KL-8345-01A-11R-2314-13	hsa-mir-224	27.0	3.878994	N
TCGA-KL-8345-01A-11R-2314-13	hsa-mir-2276	0.0	0.0	N
TCGA-KL-8345-01A-11R-2314-13	hsa-mir-2277	1.0	0.143666	N
TCGA-KL-8345-01A-11R-2314-13	hsa-mir-2278	0.0	0.0	N
TCGA-KL-8345-01A-11R-2314-13	hsa-mir-2355	73.0	10.48765	N
TCGA-KL-8345-01A-11R-2314-13	hsa-mir-23a	8124.0	1167.146129	Y
TCGA-KL-8345-01A-11R-2314-13	hsa-mir-23b	3983.0	572.223416	Y
TCGA-KL-8345-01A-11R-2314-13	hsa-mir-23c	2.0	0.287333	N
TCGA-KL-8345-01A-11R-2314-13	hsa-mir-24-1	56.0	8.04532	N
TCGA-KL-8345-01A-11R-2314-13	hsa-mir-24-2	2309.0	331.725802	N
TCGA-KL-8345-01A-11R-2314-13	hsa-mir-25	24747.0	3555.313302	N
TCGA-KL-8345-01A-11R-2314-13	hsa-mir-26a-1	30.0	4.309993	N
TCGA-KL-8345-01A-11R-2314-13	hsa-mir-26a-2	11989.0	1722.416906	N
TCGA-KL-8345-01A-11R-2314-13	hsa-mir-26b	1124.0	161.481075	N
TCGA-KL-8345-01A-11R-2314-13	hsa-mir-27a	1812.0	260.323583	Y
TCGA-KL-8345-01A-11R-2314-13	hsa-mir-27b	3397.0	488.034885	Y
TCGA-KL-8345-01A-11R-2314-13	hsa-mir-28	13620.0	1956.736864	N
TCGA-KL-8345-01A-11R-2314-13	hsa-mir-2861	0.0	0.0	N
TCGA-KL-8345-01A-11R-2314-13	hsa-mir-2909	0.0	0.0	N
TCGA-KL-8345-01A-11R-2314-13	hsa-mir-296	2.0	0.287333	N
TCGA-KL-8345-01A-11R-2314-13	hsa-mir-297	0.0	0.0	N
TCGA-KL-8345-01A-11R-2314-13	hsa-mir-298	0.0	0.0	N
TCGA-KL-8345-01A-11R-2314-13	hsa-mir-299	0.0	0.0	N
TCGA-KL-8345-01A-11R-2314-13	hsa-mir-29a	69530.0	9989.127324	N
TCGA-KL-8345-01A-11R-2314-13	hsa-mir-29b-1	2299.0	330.289137	Y
TCGA-KL-8345-01A-11R-2314-13	hsa-mir-29b-2	2397.0	344.368448	N
TCGA-KL-8345-01A-11R-2314-13	hsa-mir-29c	23016.0	3306.626701	Y
TCGA-KL-8345-01A-11R-2314-13	hsa-mir-300	0.0	0.0	N
TCGA-KL-8345-01A-11R-2314-13	hsa-mir-301a	7.0	1.005665	N
TCGA-KL-8345-01A-11R-2314-13	hsa-mir-301b	2.0	0.287333	N
TCGA-KL-8345-01A-11R-2314-13	hsa-mir-302a	0.0	0.0	N
TCGA-KL-8345-01A-11R-2314-13	hsa-mir-302b	0.0	0.0	N
TCGA-KL-8345-01A-11R-2314-13	hsa-mir-302c	0.0	0.0	N
TCGA-KL-8345-01A-11R-2314-13	hsa-mir-302d	0.0	0.0	N
TCGA-KL-8345-01A-11R-2314-13	hsa-mir-302e	0.0	0.0	N
TCGA-KL-8345-01A-11R-2314-13	hsa-mir-302f	0.0	0.0	N
TCGA-KL-8345-01A-11R-2314-13	hsa-mir-3065	5.0	0.718332	N
TCGA-KL-8345-01A-11R-2314-13	hsa-mir-3074	18.0	2.585996	N
TCGA-KL-8345-01A-11R-2314-13	hsa-mir-30a	1318238.0	189386.55581	Y
TCGA-KL-8345-01A-11R-2314-13	hsa-mir-30b	5087.0	730.831162	Y
TCGA-KL-8345-01A-11R-2314-13	hsa-mir-30c-1	57.0	8.188987	N
TCGA-KL-8345-01A-11R-2314-13	hsa-mir-30c-2	10242.0	1471.431642	Y
TCGA-KL-8345-01A-11R-2314-13	hsa-mir-30d	217196.0	31203.775324	N
TCGA-KL-8345-01A-11R-2314-13	hsa-mir-30e	225486.0	32394.770082	Y
TCGA-KL-8345-01A-11R-2314-13	hsa-mir-31	249.0	35.772943	N
TCGA-KL-8345-01A-11R-2314-13	hsa-mir-3115	1.0	0.143666	N
TCGA-KL-8345-01A-11R-2314-13	hsa-mir-3116-1	0.0	0.0	N
TCGA-KL-8345-01A-11R-2314-13	hsa-mir-3116-2	0.0	0.0	N
TCGA-KL-8345-01A-11R-2314-13	hsa-mir-3117	0.0	0.0	N
TCGA-KL-8345-01A-11R-2314-13	hsa-mir-3118-1	0.0	0.0	N
TCGA-KL-8345-01A-11R-2314-13	hsa-mir-3118-2	0.0	0.0	N
TCGA-KL-8345-01A-11R-2314-13	hsa-mir-3118-3	0.0	0.0	N
TCGA-KL-8345-01A-11R-2314-13	hsa-mir-3118-4	0.0	0.0	N
TCGA-KL-8345-01A-11R-2314-13	hsa-mir-3118-5	0.0	0.0	N
TCGA-KL-8345-01A-11R-2314-13	hsa-mir-3118-6	0.0	0.0	N
TCGA-KL-8345-01A-11R-2314-13	hsa-mir-3119-1	0.0	0.0	N
TCGA-KL-8345-01A-11R-2314-13	hsa-mir-3119-2	0.0	0.0	N
TCGA-KL-8345-01A-11R-2314-13	hsa-mir-3120	0.0	0.0	N
TCGA-KL-8345-01A-11R-2314-13	hsa-mir-3121	0.0	0.0	N
TCGA-KL-8345-01A-11R-2314-13	hsa-mir-3122	0.0	0.0	N
TCGA-KL-8345-01A-11R-2314-13	hsa-mir-3123	0.0	0.0	N
TCGA-KL-8345-01A-11R-2314-13	hsa-mir-3124	0.0	0.0	N
TCGA-KL-8345-01A-11R-2314-13	hsa-mir-3125	0.0	0.0	N
TCGA-KL-8345-01A-11R-2314-13	hsa-mir-3126	0.0	0.0	N
TCGA-KL-8345-01A-11R-2314-13	hsa-mir-3127	4.0	0.574666	N
TCGA-KL-8345-01A-11R-2314-13	hsa-mir-3128	0.0	0.0	N
TCGA-KL-8345-01A-11R-2314-13	hsa-mir-3129	0.0	0.0	N
TCGA-KL-8345-01A-11R-2314-13	hsa-mir-3130-1	17.0	2.442329	N
TCGA-KL-8345-01A-11R-2314-13	hsa-mir-3130-2	0.0	0.0	N
TCGA-KL-8345-01A-11R-2314-13	hsa-mir-3131	0.0	0.0	N
TCGA-KL-8345-01A-11R-2314-13	hsa-mir-3132	0.0	0.0	N
TCGA-KL-8345-01A-11R-2314-13	hsa-mir-3133	0.0	0.0	N
TCGA-KL-8345-01A-11R-2314-13	hsa-mir-3134	0.0	0.0	N
TCGA-KL-8345-01A-11R-2314-13	hsa-mir-3135	0.0	0.0	N
TCGA-KL-8345-01A-11R-2314-13	hsa-mir-3136	1.0	0.143666	N
TCGA-KL-8345-01A-11R-2314-13	hsa-mir-3137	1.0	0.143666	N
TCGA-KL-8345-01A-11R-2314-13	hsa-mir-3138	0.0	0.0	N
TCGA-KL-8345-01A-11R-2314-13	hsa-mir-3139	0.0	0.0	N
TCGA-KL-8345-01A-11R-2314-13	hsa-mir-3140	1.0	0.143666	N
TCGA-KL-8345-01A-11R-2314-13	hsa-mir-3141	0.0	0.0	N
TCGA-KL-8345-01A-11R-2314-13	hsa-mir-3142	0.0	0.0	N
TCGA-KL-8345-01A-11R-2314-13	hsa-mir-3143	0.0	0.0	N
TCGA-KL-8345-01A-11R-2314-13	hsa-mir-3144	8.0	1.149331	N
TCGA-KL-8345-01A-11R-2314-13	hsa-mir-3145	0.0	0.0	N
TCGA-KL-8345-01A-11R-2314-13	hsa-mir-3146	0.0	0.0	N
TCGA-KL-8345-01A-11R-2314-13	hsa-mir-3147	0.0	0.0	N
TCGA-KL-8345-01A-11R-2314-13	hsa-mir-3148	0.0	0.0	N
TCGA-KL-8345-01A-11R-2314-13	hsa-mir-3149	0.0	0.0	N
TCGA-KL-8345-01A-11R-2314-13	hsa-mir-3150	0.0	0.0	N
TCGA-KL-8345-01A-11R-2314-13	hsa-mir-3150b	0.0	0.0	N
TCGA-KL-8345-01A-11R-2314-13	hsa-mir-3151	1.0	0.143666	N
TCGA-KL-8345-01A-11R-2314-13	hsa-mir-3152	1.0	0.143666	N
TCGA-KL-8345-01A-11R-2314-13	hsa-mir-3153	0.0	0.0	N
TCGA-KL-8345-01A-11R-2314-13	hsa-mir-3154	0.0	0.0	N
TCGA-KL-8345-01A-11R-2314-13	hsa-mir-3155	0.0	0.0	N
TCGA-KL-8345-01A-11R-2314-13	hsa-mir-3156-1	0.0	0.0	N
TCGA-KL-8345-01A-11R-2314-13	hsa-mir-3156-2	0.0	0.0	N
TCGA-KL-8345-01A-11R-2314-13	hsa-mir-3156-3	0.0	0.0	N
TCGA-KL-8345-01A-11R-2314-13	hsa-mir-3157	1.0	0.143666	N
TCGA-KL-8345-01A-11R-2314-13	hsa-mir-3158-1	0.0	0.0	N
TCGA-KL-8345-01A-11R-2314-13	hsa-mir-3158-2	0.0	0.0	N
TCGA-KL-8345-01A-11R-2314-13	hsa-mir-3159	0.0	0.0	N
TCGA-KL-8345-01A-11R-2314-13	hsa-mir-3160-1	1.0	0.143666	N
TCGA-KL-8345-01A-11R-2314-13	hsa-mir-3160-2	0.0	0.0	N
TCGA-KL-8345-01A-11R-2314-13	hsa-mir-3161	0.0	0.0	N
TCGA-KL-8345-01A-11R-2314-13	hsa-mir-3162	0.0	0.0	N
TCGA-KL-8345-01A-11R-2314-13	hsa-mir-3163	0.0	0.0	N
TCGA-KL-8345-01A-11R-2314-13	hsa-mir-3164	0.0	0.0	N
TCGA-KL-8345-01A-11R-2314-13	hsa-mir-3165	0.0	0.0	N
TCGA-KL-8345-01A-11R-2314-13	hsa-mir-3166	0.0	0.0	N
TCGA-KL-8345-01A-11R-2314-13	hsa-mir-3167	0.0	0.0	N
TCGA-KL-8345-01A-11R-2314-13	hsa-mir-3168	0.0	0.0	N
TCGA-KL-8345-01A-11R-2314-13	hsa-mir-3169	0.0	0.0	N
TCGA-KL-8345-01A-11R-2314-13	hsa-mir-3170	3.0	0.430999	N
TCGA-KL-8345-01A-11R-2314-13	hsa-mir-3171	0.0	0.0	N
TCGA-KL-8345-01A-11R-2314-13	hsa-mir-3173	1.0	0.143666	N
TCGA-KL-8345-01A-11R-2314-13	hsa-mir-3174	0.0	0.0	N
TCGA-KL-8345-01A-11R-2314-13	hsa-mir-3175	0.0	0.0	N
TCGA-KL-8345-01A-11R-2314-13	hsa-mir-3176	0.0	0.0	N
TCGA-KL-8345-01A-11R-2314-13	hsa-mir-3177	0.0	0.0	N
TCGA-KL-8345-01A-11R-2314-13	hsa-mir-3178	0.0	0.0	N
TCGA-KL-8345-01A-11R-2314-13	hsa-mir-3179-1	0.0	0.0	N
TCGA-KL-8345-01A-11R-2314-13	hsa-mir-3179-2	0.0	0.0	N
TCGA-KL-8345-01A-11R-2314-13	hsa-mir-3179-3	0.0	0.0	N
TCGA-KL-8345-01A-11R-2314-13	hsa-mir-3180-1	0.0	0.0	N
TCGA-KL-8345-01A-11R-2314-13	hsa-mir-3180-2	0.0	0.0	N
TCGA-KL-8345-01A-11R-2314-13	hsa-mir-3180-3	0.0	0.0	N
TCGA-KL-8345-01A-11R-2314-13	hsa-mir-3180-4	0.0	0.0	N
TCGA-KL-8345-01A-11R-2314-13	hsa-mir-3180-5	0.0	0.0	N
TCGA-KL-8345-01A-11R-2314-13	hsa-mir-3181	0.0	0.0	N
TCGA-KL-8345-01A-11R-2314-13	hsa-mir-3182	0.0	0.0	N
TCGA-KL-8345-01A-11R-2314-13	hsa-mir-3183	0.0	0.0	N
TCGA-KL-8345-01A-11R-2314-13	hsa-mir-3184	0.0	0.0	N
TCGA-KL-8345-01A-11R-2314-13	hsa-mir-3185	0.0	0.0	N
TCGA-KL-8345-01A-11R-2314-13	hsa-mir-3186	0.0	0.0	N
TCGA-KL-8345-01A-11R-2314-13	hsa-mir-3187	2.0	0.287333	N
TCGA-KL-8345-01A-11R-2314-13	hsa-mir-3188	0.0	0.0	N
TCGA-KL-8345-01A-11R-2314-13	hsa-mir-3189	0.0	0.0	N
TCGA-KL-8345-01A-11R-2314-13	hsa-mir-3190	1.0	0.143666	N
TCGA-KL-8345-01A-11R-2314-13	hsa-mir-3191	11.0	1.580331	N
TCGA-KL-8345-01A-11R-2314-13	hsa-mir-3192	1.0	0.143666	N
TCGA-KL-8345-01A-11R-2314-13	hsa-mir-3193	1.0	0.143666	N
TCGA-KL-8345-01A-11R-2314-13	hsa-mir-3194	0.0	0.0	N
TCGA-KL-8345-01A-11R-2314-13	hsa-mir-3195	0.0	0.0	N
TCGA-KL-8345-01A-11R-2314-13	hsa-mir-3196	0.0	0.0	N
TCGA-KL-8345-01A-11R-2314-13	hsa-mir-3197	0.0	0.0	N
TCGA-KL-8345-01A-11R-2314-13	hsa-mir-3198	0.0	0.0	N
TCGA-KL-8345-01A-11R-2314-13	hsa-mir-3199-1	1.0	0.143666	N
TCGA-KL-8345-01A-11R-2314-13	hsa-mir-3199-2	0.0	0.0	N
TCGA-KL-8345-01A-11R-2314-13	hsa-mir-32	54.0	7.757988	N
TCGA-KL-8345-01A-11R-2314-13	hsa-mir-3200	5.0	0.718332	N
TCGA-KL-8345-01A-11R-2314-13	hsa-mir-3201	0.0	0.0	N
TCGA-KL-8345-01A-11R-2314-13	hsa-mir-3202-1	0.0	0.0	N
TCGA-KL-8345-01A-11R-2314-13	hsa-mir-3202-2	0.0	0.0	N
TCGA-KL-8345-01A-11R-2314-13	hsa-mir-320a	904.0	129.874459	Y
TCGA-KL-8345-01A-11R-2314-13	hsa-mir-320b-1	0.0	0.0	N
TCGA-KL-8345-01A-11R-2314-13	hsa-mir-320b-2	7.0	1.005665	Y
TCGA-KL-8345-01A-11R-2314-13	hsa-mir-320c-1	0.0	0.0	N
TCGA-KL-8345-01A-11R-2314-13	hsa-mir-320c-2	0.0	0.0	N
TCGA-KL-8345-01A-11R-2314-13	hsa-mir-320d-1	0.0	0.0	N
TCGA-KL-8345-01A-11R-2314-13	hsa-mir-320d-2	1.0	0.143666	N
TCGA-KL-8345-01A-11R-2314-13	hsa-mir-320e	0.0	0.0	N
TCGA-KL-8345-01A-11R-2314-13	hsa-mir-323	2.0	0.287333	N
TCGA-KL-8345-01A-11R-2314-13	hsa-mir-323b	4.0	0.574666	N
TCGA-KL-8345-01A-11R-2314-13	hsa-mir-324	109.0	15.659642	N
TCGA-KL-8345-01A-11R-2314-13	hsa-mir-325	0.0	0.0	N
TCGA-KL-8345-01A-11R-2314-13	hsa-mir-326	5.0	0.718332	N
TCGA-KL-8345-01A-11R-2314-13	hsa-mir-328	248.0	35.629276	N
TCGA-KL-8345-01A-11R-2314-13	hsa-mir-329-1	0.0	0.0	N
TCGA-KL-8345-01A-11R-2314-13	hsa-mir-329-2	0.0	0.0	N
TCGA-KL-8345-01A-11R-2314-13	hsa-mir-330	28.0	4.02266	N
TCGA-KL-8345-01A-11R-2314-13	hsa-mir-331	86.0	12.355314	N
TCGA-KL-8345-01A-11R-2314-13	hsa-mir-335	111.0	15.946974	N
TCGA-KL-8345-01A-11R-2314-13	hsa-mir-337	10.0	1.436664	N
TCGA-KL-8345-01A-11R-2314-13	hsa-mir-338	659.0	94.676182	N
TCGA-KL-8345-01A-11R-2314-13	hsa-mir-339	139.0	19.969635	N
TCGA-KL-8345-01A-11R-2314-13	hsa-mir-33a	138.0	19.825968	N
TCGA-KL-8345-01A-11R-2314-13	hsa-mir-33b	7.0	1.005665	N
TCGA-KL-8345-01A-11R-2314-13	hsa-mir-340	31.0	4.45366	N
TCGA-KL-8345-01A-11R-2314-13	hsa-mir-342	122.0	17.527305	N
TCGA-KL-8345-01A-11R-2314-13	hsa-mir-345	21.0	3.016995	N
TCGA-KL-8345-01A-11R-2314-13	hsa-mir-346	1.0	0.143666	N
TCGA-KL-8345-01A-11R-2314-13	hsa-mir-34a	701.0	100.710172	N
TCGA-KL-8345-01A-11R-2314-13	hsa-mir-34b	3.0	0.430999	N
TCGA-KL-8345-01A-11R-2314-13	hsa-mir-34c	45.0	6.46499	N
TCGA-KL-8345-01A-11R-2314-13	hsa-mir-3605	4.0	0.574666	N
TCGA-KL-8345-01A-11R-2314-13	hsa-mir-3606	0.0	0.0	N
TCGA-KL-8345-01A-11R-2314-13	hsa-mir-3607	294.0	42.237932	N
TCGA-KL-8345-01A-11R-2314-13	hsa-mir-3609	2.0	0.287333	N
TCGA-KL-8345-01A-11R-2314-13	hsa-mir-361	2410.0	346.236112	N
TCGA-KL-8345-01A-11R-2314-13	hsa-mir-3610	4.0	0.574666	N
TCGA-KL-8345-01A-11R-2314-13	hsa-mir-3611	0.0	0.0	N
TCGA-KL-8345-01A-11R-2314-13	hsa-mir-3612	0.0	0.0	N
TCGA-KL-8345-01A-11R-2314-13	hsa-mir-3613	45.0	6.46499	N
TCGA-KL-8345-01A-11R-2314-13	hsa-mir-3614	0.0	0.0	N
TCGA-KL-8345-01A-11R-2314-13	hsa-mir-3615	10.0	1.436664	N
TCGA-KL-8345-01A-11R-2314-13	hsa-mir-3616	0.0	0.0	N
TCGA-KL-8345-01A-11R-2314-13	hsa-mir-3617	0.0	0.0	N
TCGA-KL-8345-01A-11R-2314-13	hsa-mir-3618	0.0	0.0	N
TCGA-KL-8345-01A-11R-2314-13	hsa-mir-3619	0.0	0.0	N
TCGA-KL-8345-01A-11R-2314-13	hsa-mir-362	245.0	35.198277	N
TCGA-KL-8345-01A-11R-2314-13	hsa-mir-3620	0.0	0.0	N
TCGA-KL-8345-01A-11R-2314-13	hsa-mir-3621	0.0	0.0	N
TCGA-KL-8345-01A-11R-2314-13	hsa-mir-3622a	0.0	0.0	N
TCGA-KL-8345-01A-11R-2314-13	hsa-mir-3622b	0.0	0.0	N
TCGA-KL-8345-01A-11R-2314-13	hsa-mir-363	109.0	15.659642	N
TCGA-KL-8345-01A-11R-2314-13	hsa-mir-3646	0.0	0.0	N
TCGA-KL-8345-01A-11R-2314-13	hsa-mir-3647	14.0	2.01133	N
TCGA-KL-8345-01A-11R-2314-13	hsa-mir-3648	8.0	1.149331	N
TCGA-KL-8345-01A-11R-2314-13	hsa-mir-3649	0.0	0.0	N
TCGA-KL-8345-01A-11R-2314-13	hsa-mir-365-1	53.0	7.614321	N
TCGA-KL-8345-01A-11R-2314-13	hsa-mir-365-2	42.0	6.03399	N
TCGA-KL-8345-01A-11R-2314-13	hsa-mir-3650	3.0	0.430999	N
TCGA-KL-8345-01A-11R-2314-13	hsa-mir-3651	2.0	0.287333	N
TCGA-KL-8345-01A-11R-2314-13	hsa-mir-3652	2.0	0.287333	N
TCGA-KL-8345-01A-11R-2314-13	hsa-mir-3653	39.0	5.602991	N
TCGA-KL-8345-01A-11R-2314-13	hsa-mir-3654	0.0	0.0	N
TCGA-KL-8345-01A-11R-2314-13	hsa-mir-3655	2.0	0.287333	N
TCGA-KL-8345-01A-11R-2314-13	hsa-mir-3656	0.0	0.0	N
TCGA-KL-8345-01A-11R-2314-13	hsa-mir-3657	0.0	0.0	N
TCGA-KL-8345-01A-11R-2314-13	hsa-mir-3658	0.0	0.0	N
TCGA-KL-8345-01A-11R-2314-13	hsa-mir-3659	0.0	0.0	N
TCGA-KL-8345-01A-11R-2314-13	hsa-mir-3660	0.0	0.0	N
TCGA-KL-8345-01A-11R-2314-13	hsa-mir-3661	1.0	0.143666	N
TCGA-KL-8345-01A-11R-2314-13	hsa-mir-3662	0.0	0.0	N
TCGA-KL-8345-01A-11R-2314-13	hsa-mir-3663	0.0	0.0	N
TCGA-KL-8345-01A-11R-2314-13	hsa-mir-3664	1.0	0.143666	N
TCGA-KL-8345-01A-11R-2314-13	hsa-mir-3665	0.0	0.0	N
TCGA-KL-8345-01A-11R-2314-13	hsa-mir-3666	0.0	0.0	N
TCGA-KL-8345-01A-11R-2314-13	hsa-mir-3667	0.0	0.0	N
TCGA-KL-8345-01A-11R-2314-13	hsa-mir-3668	0.0	0.0	N
TCGA-KL-8345-01A-11R-2314-13	hsa-mir-3669	0.0	0.0	N
TCGA-KL-8345-01A-11R-2314-13	hsa-mir-367	0.0	0.0	N
TCGA-KL-8345-01A-11R-2314-13	hsa-mir-3670	0.0	0.0	N
TCGA-KL-8345-01A-11R-2314-13	hsa-mir-3671	0.0	0.0	N
TCGA-KL-8345-01A-11R-2314-13	hsa-mir-3672	0.0	0.0	N
TCGA-KL-8345-01A-11R-2314-13	hsa-mir-3673	0.0	0.0	N
TCGA-KL-8345-01A-11R-2314-13	hsa-mir-3674	0.0	0.0	N
TCGA-KL-8345-01A-11R-2314-13	hsa-mir-3675	0.0	0.0	N
TCGA-KL-8345-01A-11R-2314-13	hsa-mir-3676	14.0	2.01133	N
TCGA-KL-8345-01A-11R-2314-13	hsa-mir-3677	9.0	1.292998	N
TCGA-KL-8345-01A-11R-2314-13	hsa-mir-3678	0.0	0.0	N
TCGA-KL-8345-01A-11R-2314-13	hsa-mir-3679	0.0	0.0	N
TCGA-KL-8345-01A-11R-2314-13	hsa-mir-3680	2.0	0.287333	N
TCGA-KL-8345-01A-11R-2314-13	hsa-mir-3681	0.0	0.0	N
TCGA-KL-8345-01A-11R-2314-13	hsa-mir-3682	0.0	0.0	N
TCGA-KL-8345-01A-11R-2314-13	hsa-mir-3683	0.0	0.0	N
TCGA-KL-8345-01A-11R-2314-13	hsa-mir-3684	4.0	0.574666	N
TCGA-KL-8345-01A-11R-2314-13	hsa-mir-3685	0.0	0.0	N
TCGA-KL-8345-01A-11R-2314-13	hsa-mir-3686	0.0	0.0	N
TCGA-KL-8345-01A-11R-2314-13	hsa-mir-3687	2.0	0.287333	N
TCGA-KL-8345-01A-11R-2314-13	hsa-mir-3688	1.0	0.143666	N
TCGA-KL-8345-01A-11R-2314-13	hsa-mir-3689a	0.0	0.0	N
TCGA-KL-8345-01A-11R-2314-13	hsa-mir-3689b	0.0	0.0	N
TCGA-KL-8345-01A-11R-2314-13	hsa-mir-369	2.0	0.287333	N
TCGA-KL-8345-01A-11R-2314-13	hsa-mir-3690	0.0	0.0	N
TCGA-KL-8345-01A-11R-2314-13	hsa-mir-3691	0.0	0.0	N
TCGA-KL-8345-01A-11R-2314-13	hsa-mir-3692	0.0	0.0	N
TCGA-KL-8345-01A-11R-2314-13	hsa-mir-370	5.0	0.718332	N
TCGA-KL-8345-01A-11R-2314-13	hsa-mir-371	0.0	0.0	N
TCGA-KL-8345-01A-11R-2314-13	hsa-mir-3713	0.0	0.0	N
TCGA-KL-8345-01A-11R-2314-13	hsa-mir-3714	0.0	0.0	N
TCGA-KL-8345-01A-11R-2314-13	hsa-mir-372	0.0	0.0	N
TCGA-KL-8345-01A-11R-2314-13	hsa-mir-373	0.0	0.0	N
TCGA-KL-8345-01A-11R-2314-13	hsa-mir-374a	2971.0	426.832983	N
TCGA-KL-8345-01A-11R-2314-13	hsa-mir-374b	161.0	23.130296	N
TCGA-KL-8345-01A-11R-2314-13	hsa-mir-374c	0.0	0.0	N
TCGA-KL-8345-01A-11R-2314-13	hsa-mir-375	379.0	54.449579	N
TCGA-KL-8345-01A-11R-2314-13	hsa-mir-376a-1	0.0	0.0	N
TCGA-KL-8345-01A-11R-2314-13	hsa-mir-376a-2	0.0	0.0	N
TCGA-KL-8345-01A-11R-2314-13	hsa-mir-376b	0.0	0.0	N
TCGA-KL-8345-01A-11R-2314-13	hsa-mir-376c	5.0	0.718332	N
TCGA-KL-8345-01A-11R-2314-13	hsa-mir-377	0.0	0.0	N
TCGA-KL-8345-01A-11R-2314-13	hsa-mir-378	2506.0	360.02809	N
TCGA-KL-8345-01A-11R-2314-13	hsa-mir-378b	0.0	0.0	N
TCGA-KL-8345-01A-11R-2314-13	hsa-mir-378c	36.0	5.171992	N
TCGA-KL-8345-01A-11R-2314-13	hsa-mir-379	222.0	31.893949	N
TCGA-KL-8345-01A-11R-2314-13	hsa-mir-380	0.0	0.0	N
TCGA-KL-8345-01A-11R-2314-13	hsa-mir-381	27.0	3.878994	N
TCGA-KL-8345-01A-11R-2314-13	hsa-mir-382	6.0	0.861999	N
TCGA-KL-8345-01A-11R-2314-13	hsa-mir-383	0.0	0.0	N
TCGA-KL-8345-01A-11R-2314-13	hsa-mir-384	0.0	0.0	N
TCGA-KL-8345-01A-11R-2314-13	hsa-mir-3907	0.0	0.0	N
TCGA-KL-8345-01A-11R-2314-13	hsa-mir-3908	0.0	0.0	N
TCGA-KL-8345-01A-11R-2314-13	hsa-mir-3909	5.0	0.718332	N
TCGA-KL-8345-01A-11R-2314-13	hsa-mir-3910-1	0.0	0.0	N
TCGA-KL-8345-01A-11R-2314-13	hsa-mir-3910-2	0.0	0.0	N
TCGA-KL-8345-01A-11R-2314-13	hsa-mir-3911	0.0	0.0	N
TCGA-KL-8345-01A-11R-2314-13	hsa-mir-3912	8.0	1.149331	N
TCGA-KL-8345-01A-11R-2314-13	hsa-mir-3913-1	13.0	1.867664	N
TCGA-KL-8345-01A-11R-2314-13	hsa-mir-3913-2	0.0	0.0	N
TCGA-KL-8345-01A-11R-2314-13	hsa-mir-3914-1	0.0	0.0	N
TCGA-KL-8345-01A-11R-2314-13	hsa-mir-3914-2	0.0	0.0	N
TCGA-KL-8345-01A-11R-2314-13	hsa-mir-3915	0.0	0.0	N
TCGA-KL-8345-01A-11R-2314-13	hsa-mir-3916	1.0	0.143666	N
TCGA-KL-8345-01A-11R-2314-13	hsa-mir-3917	0.0	0.0	N
TCGA-KL-8345-01A-11R-2314-13	hsa-mir-3918	0.0	0.0	N
TCGA-KL-8345-01A-11R-2314-13	hsa-mir-3919	0.0	0.0	N
TCGA-KL-8345-01A-11R-2314-13	hsa-mir-3920	0.0	0.0	N
TCGA-KL-8345-01A-11R-2314-13	hsa-mir-3921	1.0	0.143666	N
TCGA-KL-8345-01A-11R-2314-13	hsa-mir-3922	0.0	0.0	N
TCGA-KL-8345-01A-11R-2314-13	hsa-mir-3923	0.0	0.0	N
TCGA-KL-8345-01A-11R-2314-13	hsa-mir-3924	0.0	0.0	N
TCGA-KL-8345-01A-11R-2314-13	hsa-mir-3925	0.0	0.0	N
TCGA-KL-8345-01A-11R-2314-13	hsa-mir-3926-1	0.0	0.0	N
TCGA-KL-8345-01A-11R-2314-13	hsa-mir-3926-2	0.0	0.0	N
TCGA-KL-8345-01A-11R-2314-13	hsa-mir-3927	0.0	0.0	N
TCGA-KL-8345-01A-11R-2314-13	hsa-mir-3928	3.0	0.430999	N
TCGA-KL-8345-01A-11R-2314-13	hsa-mir-3929	0.0	0.0	N
TCGA-KL-8345-01A-11R-2314-13	hsa-mir-3934	1.0	0.143666	N
TCGA-KL-8345-01A-11R-2314-13	hsa-mir-3935	0.0	0.0	N
TCGA-KL-8345-01A-11R-2314-13	hsa-mir-3936	0.0	0.0	N
TCGA-KL-8345-01A-11R-2314-13	hsa-mir-3937	0.0	0.0	N
TCGA-KL-8345-01A-11R-2314-13	hsa-mir-3938	0.0	0.0	N
TCGA-KL-8345-01A-11R-2314-13	hsa-mir-3939	0.0	0.0	N
TCGA-KL-8345-01A-11R-2314-13	hsa-mir-3940	3.0	0.430999	N
TCGA-KL-8345-01A-11R-2314-13	hsa-mir-3941	0.0	0.0	N
TCGA-KL-8345-01A-11R-2314-13	hsa-mir-3942	2.0	0.287333	N
TCGA-KL-8345-01A-11R-2314-13	hsa-mir-3943	0.0	0.0	N
TCGA-KL-8345-01A-11R-2314-13	hsa-mir-3944	0.0	0.0	N
TCGA-KL-8345-01A-11R-2314-13	hsa-mir-3945	0.0	0.0	N
TCGA-KL-8345-01A-11R-2314-13	hsa-mir-409	1.0	0.143666	N
TCGA-KL-8345-01A-11R-2314-13	hsa-mir-410	9.0	1.292998	N
TCGA-KL-8345-01A-11R-2314-13	hsa-mir-411	3.0	0.430999	N
TCGA-KL-8345-01A-11R-2314-13	hsa-mir-412	0.0	0.0	N
TCGA-KL-8345-01A-11R-2314-13	hsa-mir-421	4.0	0.574666	N
TCGA-KL-8345-01A-11R-2314-13	hsa-mir-422a	0.0	0.0	N
TCGA-KL-8345-01A-11R-2314-13	hsa-mir-423	393.0	56.46091	N
TCGA-KL-8345-01A-11R-2314-13	hsa-mir-424	2084.0	299.400853	N
TCGA-KL-8345-01A-11R-2314-13	hsa-mir-425	299.0	42.956264	N
TCGA-KL-8345-01A-11R-2314-13	hsa-mir-4251	0.0	0.0	N
TCGA-KL-8345-01A-11R-2314-13	hsa-mir-4252	0.0	0.0	N
TCGA-KL-8345-01A-11R-2314-13	hsa-mir-4253	0.0	0.0	N
TCGA-KL-8345-01A-11R-2314-13	hsa-mir-4254	0.0	0.0	N
TCGA-KL-8345-01A-11R-2314-13	hsa-mir-4255	0.0	0.0	N
TCGA-KL-8345-01A-11R-2314-13	hsa-mir-4256	0.0	0.0	N
TCGA-KL-8345-01A-11R-2314-13	hsa-mir-4257	0.0	0.0	N
TCGA-KL-8345-01A-11R-2314-13	hsa-mir-4258	0.0	0.0	N
TCGA-KL-8345-01A-11R-2314-13	hsa-mir-4259	0.0	0.0	N
TCGA-KL-8345-01A-11R-2314-13	hsa-mir-4260	0.0	0.0	N
TCGA-KL-8345-01A-11R-2314-13	hsa-mir-4261	0.0	0.0	N
TCGA-KL-8345-01A-11R-2314-13	hsa-mir-4262	0.0	0.0	N
TCGA-KL-8345-01A-11R-2314-13	hsa-mir-4263	0.0	0.0	N
TCGA-KL-8345-01A-11R-2314-13	hsa-mir-4264	0.0	0.0	N
TCGA-KL-8345-01A-11R-2314-13	hsa-mir-4265	0.0	0.0	N
TCGA-KL-8345-01A-11R-2314-13	hsa-mir-4266	0.0	0.0	N
TCGA-KL-8345-01A-11R-2314-13	hsa-mir-4267	0.0	0.0	N
TCGA-KL-8345-01A-11R-2314-13	hsa-mir-4268	0.0	0.0	N
TCGA-KL-8345-01A-11R-2314-13	hsa-mir-4269	0.0	0.0	N
TCGA-KL-8345-01A-11R-2314-13	hsa-mir-4270	0.0	0.0	N
TCGA-KL-8345-01A-11R-2314-13	hsa-mir-4271	0.0	0.0	N
TCGA-KL-8345-01A-11R-2314-13	hsa-mir-4272	0.0	0.0	N
TCGA-KL-8345-01A-11R-2314-13	hsa-mir-4273	0.0	0.0	N
TCGA-KL-8345-01A-11R-2314-13	hsa-mir-4274	0.0	0.0	N
TCGA-KL-8345-01A-11R-2314-13	hsa-mir-4275	0.0	0.0	N
TCGA-KL-8345-01A-11R-2314-13	hsa-mir-4276	0.0	0.0	N
TCGA-KL-8345-01A-11R-2314-13	hsa-mir-4277	0.0	0.0	N
TCGA-KL-8345-01A-11R-2314-13	hsa-mir-4278	0.0	0.0	N
TCGA-KL-8345-01A-11R-2314-13	hsa-mir-4279	0.0	0.0	N
TCGA-KL-8345-01A-11R-2314-13	hsa-mir-4280	0.0	0.0	N
TCGA-KL-8345-01A-11R-2314-13	hsa-mir-4281	0.0	0.0	N
TCGA-KL-8345-01A-11R-2314-13	hsa-mir-4282	0.0	0.0	N
TCGA-KL-8345-01A-11R-2314-13	hsa-mir-4283-1	0.0	0.0	N
TCGA-KL-8345-01A-11R-2314-13	hsa-mir-4283-2	0.0	0.0	N
TCGA-KL-8345-01A-11R-2314-13	hsa-mir-4284	0.0	0.0	N
TCGA-KL-8345-01A-11R-2314-13	hsa-mir-4285	0.0	0.0	N
TCGA-KL-8345-01A-11R-2314-13	hsa-mir-4286	0.0	0.0	N
TCGA-KL-8345-01A-11R-2314-13	hsa-mir-4287	0.0	0.0	N
TCGA-KL-8345-01A-11R-2314-13	hsa-mir-4288	0.0	0.0	N
TCGA-KL-8345-01A-11R-2314-13	hsa-mir-4289	0.0	0.0	N
TCGA-KL-8345-01A-11R-2314-13	hsa-mir-429	195.0	28.014955	N
TCGA-KL-8345-01A-11R-2314-13	hsa-mir-4290	0.0	0.0	N
TCGA-KL-8345-01A-11R-2314-13	hsa-mir-4291	0.0	0.0	N
TCGA-KL-8345-01A-11R-2314-13	hsa-mir-4292	0.0	0.0	N
TCGA-KL-8345-01A-11R-2314-13	hsa-mir-4293	0.0	0.0	N
TCGA-KL-8345-01A-11R-2314-13	hsa-mir-4294	0.0	0.0	N
TCGA-KL-8345-01A-11R-2314-13	hsa-mir-4295	0.0	0.0	N
TCGA-KL-8345-01A-11R-2314-13	hsa-mir-4296	0.0	0.0	N
TCGA-KL-8345-01A-11R-2314-13	hsa-mir-4297	0.0	0.0	N
TCGA-KL-8345-01A-11R-2314-13	hsa-mir-4298	0.0	0.0	N
TCGA-KL-8345-01A-11R-2314-13	hsa-mir-4299	0.0	0.0	N
TCGA-KL-8345-01A-11R-2314-13	hsa-mir-4300	0.0	0.0	N
TCGA-KL-8345-01A-11R-2314-13	hsa-mir-4301	0.0	0.0	N
TCGA-KL-8345-01A-11R-2314-13	hsa-mir-4302	0.0	0.0	N
TCGA-KL-8345-01A-11R-2314-13	hsa-mir-4303	0.0	0.0	N
TCGA-KL-8345-01A-11R-2314-13	hsa-mir-4304	0.0	0.0	N
TCGA-KL-8345-01A-11R-2314-13	hsa-mir-4305	0.0	0.0	N
TCGA-KL-8345-01A-11R-2314-13	hsa-mir-4306	1.0	0.143666	N
TCGA-KL-8345-01A-11R-2314-13	hsa-mir-4307	0.0	0.0	N
TCGA-KL-8345-01A-11R-2314-13	hsa-mir-4308	0.0	0.0	N
TCGA-KL-8345-01A-11R-2314-13	hsa-mir-4309	0.0	0.0	N
TCGA-KL-8345-01A-11R-2314-13	hsa-mir-431	2.0	0.287333	N
TCGA-KL-8345-01A-11R-2314-13	hsa-mir-4310	0.0	0.0	N
TCGA-KL-8345-01A-11R-2314-13	hsa-mir-4311	0.0	0.0	N
TCGA-KL-8345-01A-11R-2314-13	hsa-mir-4312	0.0	0.0	N
TCGA-KL-8345-01A-11R-2314-13	hsa-mir-4313	0.0	0.0	N
TCGA-KL-8345-01A-11R-2314-13	hsa-mir-4314	0.0	0.0	N
TCGA-KL-8345-01A-11R-2314-13	hsa-mir-4315-1	0.0	0.0	N
TCGA-KL-8345-01A-11R-2314-13	hsa-mir-4315-2	0.0	0.0	N
TCGA-KL-8345-01A-11R-2314-13	hsa-mir-4316	0.0	0.0	N
TCGA-KL-8345-01A-11R-2314-13	hsa-mir-4317	0.0	0.0	N
TCGA-KL-8345-01A-11R-2314-13	hsa-mir-4318	0.0	0.0	N
TCGA-KL-8345-01A-11R-2314-13	hsa-mir-4319	0.0	0.0	N
TCGA-KL-8345-01A-11R-2314-13	hsa-mir-432	3.0	0.430999	N
TCGA-KL-8345-01A-11R-2314-13	hsa-mir-4320	0.0	0.0	N
TCGA-KL-8345-01A-11R-2314-13	hsa-mir-4321	0.0	0.0	N
TCGA-KL-8345-01A-11R-2314-13	hsa-mir-4322	0.0	0.0	N
TCGA-KL-8345-01A-11R-2314-13	hsa-mir-4323	0.0	0.0	N
TCGA-KL-8345-01A-11R-2314-13	hsa-mir-4324	0.0	0.0	N
TCGA-KL-8345-01A-11R-2314-13	hsa-mir-4325	0.0	0.0	N
TCGA-KL-8345-01A-11R-2314-13	hsa-mir-4326	0.0	0.0	N
TCGA-KL-8345-01A-11R-2314-13	hsa-mir-4327	0.0	0.0	N
TCGA-KL-8345-01A-11R-2314-13	hsa-mir-4328	0.0	0.0	N
TCGA-KL-8345-01A-11R-2314-13	hsa-mir-4329	0.0	0.0	N
TCGA-KL-8345-01A-11R-2314-13	hsa-mir-433	0.0	0.0	N
TCGA-KL-8345-01A-11R-2314-13	hsa-mir-4330	0.0	0.0	N
TCGA-KL-8345-01A-11R-2314-13	hsa-mir-448	0.0	0.0	N
TCGA-KL-8345-01A-11R-2314-13	hsa-mir-449a	2.0	0.287333	N
TCGA-KL-8345-01A-11R-2314-13	hsa-mir-449b	0.0	0.0	N
TCGA-KL-8345-01A-11R-2314-13	hsa-mir-449c	0.0	0.0	N
TCGA-KL-8345-01A-11R-2314-13	hsa-mir-450a-1	27.0	3.878994	N
TCGA-KL-8345-01A-11R-2314-13	hsa-mir-450a-2	28.0	4.02266	N
TCGA-KL-8345-01A-11R-2314-13	hsa-mir-450b	156.0	22.411964	N
TCGA-KL-8345-01A-11R-2314-13	hsa-mir-451	7610.0	1093.301581	N
TCGA-KL-8345-01A-11R-2314-13	hsa-mir-452	84.0	12.067981	N
TCGA-KL-8345-01A-11R-2314-13	hsa-mir-454	18.0	2.585996	N
TCGA-KL-8345-01A-11R-2314-13	hsa-mir-455	84.0	12.067981	N
TCGA-KL-8345-01A-11R-2314-13	hsa-mir-466	2.0	0.287333	N
TCGA-KL-8345-01A-11R-2314-13	hsa-mir-483	3.0	0.430999	N
TCGA-KL-8345-01A-11R-2314-13	hsa-mir-484	152.0	21.837298	N
TCGA-KL-8345-01A-11R-2314-13	hsa-mir-485	2.0	0.287333	N
TCGA-KL-8345-01A-11R-2314-13	hsa-mir-486	8596.0	1234.956687	N
TCGA-KL-8345-01A-11R-2314-13	hsa-mir-487a	0.0	0.0	N
TCGA-KL-8345-01A-11R-2314-13	hsa-mir-487b	3.0	0.430999	N
TCGA-KL-8345-01A-11R-2314-13	hsa-mir-488	0.0	0.0	N
TCGA-KL-8345-01A-11R-2314-13	hsa-mir-489	0.0	0.0	N
TCGA-KL-8345-01A-11R-2314-13	hsa-mir-490	0.0	0.0	N
TCGA-KL-8345-01A-11R-2314-13	hsa-mir-491	9.0	1.292998	N
TCGA-KL-8345-01A-11R-2314-13	hsa-mir-492	0.0	0.0	N
TCGA-KL-8345-01A-11R-2314-13	hsa-mir-493	3.0	0.430999	N
TCGA-KL-8345-01A-11R-2314-13	hsa-mir-494	1.0	0.143666	N
TCGA-KL-8345-01A-11R-2314-13	hsa-mir-495	2.0	0.287333	N
TCGA-KL-8345-01A-11R-2314-13	hsa-mir-496	0.0	0.0	N
TCGA-KL-8345-01A-11R-2314-13	hsa-mir-497	59.0	8.47632	N
TCGA-KL-8345-01A-11R-2314-13	hsa-mir-498	0.0	0.0	N
TCGA-KL-8345-01A-11R-2314-13	hsa-mir-499	2.0	0.287333	N
TCGA-KL-8345-01A-11R-2314-13	hsa-mir-500a	1434.0	206.01767	Y
TCGA-KL-8345-01A-11R-2314-13	hsa-mir-500b	34.0	4.884659	Y
TCGA-KL-8345-01A-11R-2314-13	hsa-mir-501	251.0	36.060276	N
TCGA-KL-8345-01A-11R-2314-13	hsa-mir-502	107.0	15.372309	Y
TCGA-KL-8345-01A-11R-2314-13	hsa-mir-503	142.0	20.400634	N
TCGA-KL-8345-01A-11R-2314-13	hsa-mir-504	7.0	1.005665	N
TCGA-KL-8345-01A-11R-2314-13	hsa-mir-505	53.0	7.614321	N
TCGA-KL-8345-01A-11R-2314-13	hsa-mir-506	3.0	0.430999	N
TCGA-KL-8345-01A-11R-2314-13	hsa-mir-507	0.0	0.0	N
TCGA-KL-8345-01A-11R-2314-13	hsa-mir-508	64.0	9.194652	N
TCGA-KL-8345-01A-11R-2314-13	hsa-mir-509-1	9.0	1.292998	N
TCGA-KL-8345-01A-11R-2314-13	hsa-mir-509-2	7.0	1.005665	N
TCGA-KL-8345-01A-11R-2314-13	hsa-mir-509-3	8.0	1.149331	N
TCGA-KL-8345-01A-11R-2314-13	hsa-mir-510	0.0	0.0	N
TCGA-KL-8345-01A-11R-2314-13	hsa-mir-511-1	11.0	1.580331	N
TCGA-KL-8345-01A-11R-2314-13	hsa-mir-511-2	18.0	2.585996	N
TCGA-KL-8345-01A-11R-2314-13	hsa-mir-512-1	0.0	0.0	N
TCGA-KL-8345-01A-11R-2314-13	hsa-mir-512-2	0.0	0.0	N
TCGA-KL-8345-01A-11R-2314-13	hsa-mir-513a-1	0.0	0.0	N
TCGA-KL-8345-01A-11R-2314-13	hsa-mir-513a-2	1.0	0.143666	Y
TCGA-KL-8345-01A-11R-2314-13	hsa-mir-513b	0.0	0.0	N
TCGA-KL-8345-01A-11R-2314-13	hsa-mir-513c	2.0	0.287333	Y
TCGA-KL-8345-01A-11R-2314-13	hsa-mir-514-1	22.0	3.160662	N
TCGA-KL-8345-01A-11R-2314-13	hsa-mir-514-2	19.0	2.729662	N
TCGA-KL-8345-01A-11R-2314-13	hsa-mir-514-3	18.0	2.585996	N
TCGA-KL-8345-01A-11R-2314-13	hsa-mir-514b	0.0	0.0	N
TCGA-KL-8345-01A-11R-2314-13	hsa-mir-515-1	0.0	0.0	N
TCGA-KL-8345-01A-11R-2314-13	hsa-mir-515-2	0.0	0.0	N
TCGA-KL-8345-01A-11R-2314-13	hsa-mir-516a-1	0.0	0.0	N
TCGA-KL-8345-01A-11R-2314-13	hsa-mir-516a-2	0.0	0.0	N
TCGA-KL-8345-01A-11R-2314-13	hsa-mir-516b-1	0.0	0.0	N
TCGA-KL-8345-01A-11R-2314-13	hsa-mir-516b-2	0.0	0.0	N
TCGA-KL-8345-01A-11R-2314-13	hsa-mir-517a	0.0	0.0	N
TCGA-KL-8345-01A-11R-2314-13	hsa-mir-517b	0.0	0.0	N
TCGA-KL-8345-01A-11R-2314-13	hsa-mir-517c	0.0	0.0	N
TCGA-KL-8345-01A-11R-2314-13	hsa-mir-518a-1	0.0	0.0	N
TCGA-KL-8345-01A-11R-2314-13	hsa-mir-518a-2	0.0	0.0	N
TCGA-KL-8345-01A-11R-2314-13	hsa-mir-518b	0.0	0.0	N
TCGA-KL-8345-01A-11R-2314-13	hsa-mir-518c	0.0	0.0	N
TCGA-KL-8345-01A-11R-2314-13	hsa-mir-518d	0.0	0.0	N
TCGA-KL-8345-01A-11R-2314-13	hsa-mir-518e	0.0	0.0	N
TCGA-KL-8345-01A-11R-2314-13	hsa-mir-518f	0.0	0.0	N
TCGA-KL-8345-01A-11R-2314-13	hsa-mir-519a-1	0.0	0.0	N
TCGA-KL-8345-01A-11R-2314-13	hsa-mir-519a-2	0.0	0.0	N
TCGA-KL-8345-01A-11R-2314-13	hsa-mir-519b	0.0	0.0	N
TCGA-KL-8345-01A-11R-2314-13	hsa-mir-519c	0.0	0.0	N
TCGA-KL-8345-01A-11R-2314-13	hsa-mir-519d	0.0	0.0	N
TCGA-KL-8345-01A-11R-2314-13	hsa-mir-519e	0.0	0.0	N
TCGA-KL-8345-01A-11R-2314-13	hsa-mir-520a	2.0	0.287333	N
TCGA-KL-8345-01A-11R-2314-13	hsa-mir-520b	0.0	0.0	N
TCGA-KL-8345-01A-11R-2314-13	hsa-mir-520c	0.0	0.0	N
TCGA-KL-8345-01A-11R-2314-13	hsa-mir-520d	0.0	0.0	N
TCGA-KL-8345-01A-11R-2314-13	hsa-mir-520e	0.0	0.0	N
TCGA-KL-8345-01A-11R-2314-13	hsa-mir-520f	0.0	0.0	N
TCGA-KL-8345-01A-11R-2314-13	hsa-mir-520g	0.0	0.0	N
TCGA-KL-8345-01A-11R-2314-13	hsa-mir-520h	0.0	0.0	N
TCGA-KL-8345-01A-11R-2314-13	hsa-mir-521-1	0.0	0.0	N
TCGA-KL-8345-01A-11R-2314-13	hsa-mir-521-2	0.0	0.0	N
TCGA-KL-8345-01A-11R-2314-13	hsa-mir-522	0.0	0.0	N
TCGA-KL-8345-01A-11R-2314-13	hsa-mir-523	0.0	0.0	N
TCGA-KL-8345-01A-11R-2314-13	hsa-mir-524	0.0	0.0	N
TCGA-KL-8345-01A-11R-2314-13	hsa-mir-525	0.0	0.0	N
TCGA-KL-8345-01A-11R-2314-13	hsa-mir-526a-1	0.0	0.0	N
TCGA-KL-8345-01A-11R-2314-13	hsa-mir-526a-2	0.0	0.0	N
TCGA-KL-8345-01A-11R-2314-13	hsa-mir-526b	0.0	0.0	N
TCGA-KL-8345-01A-11R-2314-13	hsa-mir-527	0.0	0.0	N
TCGA-KL-8345-01A-11R-2314-13	hsa-mir-532	19772.0	2840.572781	N
TCGA-KL-8345-01A-11R-2314-13	hsa-mir-539	4.0	0.574666	N
TCGA-KL-8345-01A-11R-2314-13	hsa-mir-541	0.0	0.0	N
TCGA-KL-8345-01A-11R-2314-13	hsa-mir-542	1773.0	254.720592	N
TCGA-KL-8345-01A-11R-2314-13	hsa-mir-543	1.0	0.143666	N
TCGA-KL-8345-01A-11R-2314-13	hsa-mir-544	0.0	0.0	N
TCGA-KL-8345-01A-11R-2314-13	hsa-mir-544b	0.0	0.0	N
TCGA-KL-8345-01A-11R-2314-13	hsa-mir-545	1.0	0.143666	N
TCGA-KL-8345-01A-11R-2314-13	hsa-mir-548a-1	0.0	0.0	N
TCGA-KL-8345-01A-11R-2314-13	hsa-mir-548a-2	0.0	0.0	N
TCGA-KL-8345-01A-11R-2314-13	hsa-mir-548a-3	0.0	0.0	N
TCGA-KL-8345-01A-11R-2314-13	hsa-mir-548aa-1	0.0	0.0	N
TCGA-KL-8345-01A-11R-2314-13	hsa-mir-548aa-2	0.0	0.0	N
TCGA-KL-8345-01A-11R-2314-13	hsa-mir-548b	3.0	0.430999	N
TCGA-KL-8345-01A-11R-2314-13	hsa-mir-548c	0.0	0.0	N
TCGA-KL-8345-01A-11R-2314-13	hsa-mir-548d-1	0.0	0.0	N
TCGA-KL-8345-01A-11R-2314-13	hsa-mir-548d-2	0.0	0.0	N
TCGA-KL-8345-01A-11R-2314-13	hsa-mir-548e	0.0	0.0	N
TCGA-KL-8345-01A-11R-2314-13	hsa-mir-548f-1	0.0	0.0	N
TCGA-KL-8345-01A-11R-2314-13	hsa-mir-548f-2	0.0	0.0	N
TCGA-KL-8345-01A-11R-2314-13	hsa-mir-548f-3	0.0	0.0	N
TCGA-KL-8345-01A-11R-2314-13	hsa-mir-548f-4	0.0	0.0	N
TCGA-KL-8345-01A-11R-2314-13	hsa-mir-548f-5	0.0	0.0	N
TCGA-KL-8345-01A-11R-2314-13	hsa-mir-548g	0.0	0.0	N
TCGA-KL-8345-01A-11R-2314-13	hsa-mir-548h-1	0.0	0.0	N
TCGA-KL-8345-01A-11R-2314-13	hsa-mir-548h-2	0.0	0.0	N
TCGA-KL-8345-01A-11R-2314-13	hsa-mir-548h-3	0.0	0.0	N
TCGA-KL-8345-01A-11R-2314-13	hsa-mir-548h-4	0.0	0.0	N
TCGA-KL-8345-01A-11R-2314-13	hsa-mir-548i-1	0.0	0.0	N
TCGA-KL-8345-01A-11R-2314-13	hsa-mir-548i-2	0.0	0.0	N
TCGA-KL-8345-01A-11R-2314-13	hsa-mir-548i-3	0.0	0.0	N
TCGA-KL-8345-01A-11R-2314-13	hsa-mir-548i-4	0.0	0.0	N
TCGA-KL-8345-01A-11R-2314-13	hsa-mir-548j	3.0	0.430999	N
TCGA-KL-8345-01A-11R-2314-13	hsa-mir-548k	0.0	0.0	N
TCGA-KL-8345-01A-11R-2314-13	hsa-mir-548l	0.0	0.0	N
TCGA-KL-8345-01A-11R-2314-13	hsa-mir-548m	0.0	0.0	N
TCGA-KL-8345-01A-11R-2314-13	hsa-mir-548n	0.0	0.0	N
TCGA-KL-8345-01A-11R-2314-13	hsa-mir-548o	2.0	0.287333	N
TCGA-KL-8345-01A-11R-2314-13	hsa-mir-548p	0.0	0.0	N
TCGA-KL-8345-01A-11R-2314-13	hsa-mir-548q	1.0	0.143666	N
TCGA-KL-8345-01A-11R-2314-13	hsa-mir-548s	0.0	0.0	N
TCGA-KL-8345-01A-11R-2314-13	hsa-mir-548t	1.0	0.143666	N
TCGA-KL-8345-01A-11R-2314-13	hsa-mir-548u	0.0	0.0	N
TCGA-KL-8345-01A-11R-2314-13	hsa-mir-548v	7.0	1.005665	N
TCGA-KL-8345-01A-11R-2314-13	hsa-mir-548w	0.0	0.0	N
TCGA-KL-8345-01A-11R-2314-13	hsa-mir-548x	0.0	0.0	N
TCGA-KL-8345-01A-11R-2314-13	hsa-mir-548y	0.0	0.0	N
TCGA-KL-8345-01A-11R-2314-13	hsa-mir-548z	0.0	0.0	N
TCGA-KL-8345-01A-11R-2314-13	hsa-mir-549	0.0	0.0	N
TCGA-KL-8345-01A-11R-2314-13	hsa-mir-550a-1	2.0	0.287333	N
TCGA-KL-8345-01A-11R-2314-13	hsa-mir-550a-2	2.0	0.287333	N
TCGA-KL-8345-01A-11R-2314-13	hsa-mir-550b-1	0.0	0.0	N
TCGA-KL-8345-01A-11R-2314-13	hsa-mir-550b-2	0.0	0.0	N
TCGA-KL-8345-01A-11R-2314-13	hsa-mir-551a	1.0	0.143666	N
TCGA-KL-8345-01A-11R-2314-13	hsa-mir-551b	5.0	0.718332	N
TCGA-KL-8345-01A-11R-2314-13	hsa-mir-552	1.0	0.143666	N
TCGA-KL-8345-01A-11R-2314-13	hsa-mir-553	0.0	0.0	N
TCGA-KL-8345-01A-11R-2314-13	hsa-mir-554	0.0	0.0	N
TCGA-KL-8345-01A-11R-2314-13	hsa-mir-555	0.0	0.0	N
TCGA-KL-8345-01A-11R-2314-13	hsa-mir-556	1.0	0.143666	N
TCGA-KL-8345-01A-11R-2314-13	hsa-mir-557	0.0	0.0	N
TCGA-KL-8345-01A-11R-2314-13	hsa-mir-558	0.0	0.0	N
TCGA-KL-8345-01A-11R-2314-13	hsa-mir-559	0.0	0.0	N
TCGA-KL-8345-01A-11R-2314-13	hsa-mir-561	8.0	1.149331	N
TCGA-KL-8345-01A-11R-2314-13	hsa-mir-562	0.0	0.0	N
TCGA-KL-8345-01A-11R-2314-13	hsa-mir-563	0.0	0.0	N
TCGA-KL-8345-01A-11R-2314-13	hsa-mir-564	0.0	0.0	N
TCGA-KL-8345-01A-11R-2314-13	hsa-mir-566	0.0	0.0	N
TCGA-KL-8345-01A-11R-2314-13	hsa-mir-567	0.0	0.0	N
TCGA-KL-8345-01A-11R-2314-13	hsa-mir-568	0.0	0.0	N
TCGA-KL-8345-01A-11R-2314-13	hsa-mir-569	0.0	0.0	N
TCGA-KL-8345-01A-11R-2314-13	hsa-mir-570	3.0	0.430999	N
TCGA-KL-8345-01A-11R-2314-13	hsa-mir-571	0.0	0.0	N
TCGA-KL-8345-01A-11R-2314-13	hsa-mir-572	0.0	0.0	N
TCGA-KL-8345-01A-11R-2314-13	hsa-mir-573	0.0	0.0	N
TCGA-KL-8345-01A-11R-2314-13	hsa-mir-574	70.0	10.056651	N
TCGA-KL-8345-01A-11R-2314-13	hsa-mir-575	0.0	0.0	N
TCGA-KL-8345-01A-11R-2314-13	hsa-mir-576	45.0	6.46499	N
TCGA-KL-8345-01A-11R-2314-13	hsa-mir-577	263.0	37.784273	N
TCGA-KL-8345-01A-11R-2314-13	hsa-mir-578	0.0	0.0	N
TCGA-KL-8345-01A-11R-2314-13	hsa-mir-579	2.0	0.287333	N
TCGA-KL-8345-01A-11R-2314-13	hsa-mir-580	3.0	0.430999	N
TCGA-KL-8345-01A-11R-2314-13	hsa-mir-581	6.0	0.861999	N
TCGA-KL-8345-01A-11R-2314-13	hsa-mir-582	6291.0	903.805552	N
TCGA-KL-8345-01A-11R-2314-13	hsa-mir-583	0.0	0.0	N
TCGA-KL-8345-01A-11R-2314-13	hsa-mir-584	343.0	49.277588	N
TCGA-KL-8345-01A-11R-2314-13	hsa-mir-585	0.0	0.0	N
TCGA-KL-8345-01A-11R-2314-13	hsa-mir-586	0.0	0.0	N
TCGA-KL-8345-01A-11R-2314-13	hsa-mir-587	0.0	0.0	N
TCGA-KL-8345-01A-11R-2314-13	hsa-mir-588	0.0	0.0	N
TCGA-KL-8345-01A-11R-2314-13	hsa-mir-589	346.0	49.708587	N
TCGA-KL-8345-01A-11R-2314-13	hsa-mir-590	60.0	8.619986	N
TCGA-KL-8345-01A-11R-2314-13	hsa-mir-591	0.0	0.0	N
TCGA-KL-8345-01A-11R-2314-13	hsa-mir-592	18.0	2.585996	N
TCGA-KL-8345-01A-11R-2314-13	hsa-mir-593	0.0	0.0	N
TCGA-KL-8345-01A-11R-2314-13	hsa-mir-595	0.0	0.0	N
TCGA-KL-8345-01A-11R-2314-13	hsa-mir-596	0.0	0.0	N
TCGA-KL-8345-01A-11R-2314-13	hsa-mir-597	0.0	0.0	N
TCGA-KL-8345-01A-11R-2314-13	hsa-mir-598	255.0	36.634941	N
TCGA-KL-8345-01A-11R-2314-13	hsa-mir-599	0.0	0.0	N
TCGA-KL-8345-01A-11R-2314-13	hsa-mir-600	0.0	0.0	N
TCGA-KL-8345-01A-11R-2314-13	hsa-mir-601	0.0	0.0	N
TCGA-KL-8345-01A-11R-2314-13	hsa-mir-602	0.0	0.0	N
TCGA-KL-8345-01A-11R-2314-13	hsa-mir-603	0.0	0.0	N
TCGA-KL-8345-01A-11R-2314-13	hsa-mir-604	0.0	0.0	N
TCGA-KL-8345-01A-11R-2314-13	hsa-mir-605	1.0	0.143666	N
TCGA-KL-8345-01A-11R-2314-13	hsa-mir-606	0.0	0.0	N
TCGA-KL-8345-01A-11R-2314-13	hsa-mir-607	9.0	1.292998	N
TCGA-KL-8345-01A-11R-2314-13	hsa-mir-608	0.0	0.0	N
TCGA-KL-8345-01A-11R-2314-13	hsa-mir-609	0.0	0.0	N
TCGA-KL-8345-01A-11R-2314-13	hsa-mir-610	0.0	0.0	N
TCGA-KL-8345-01A-11R-2314-13	hsa-mir-611	0.0	0.0	N
TCGA-KL-8345-01A-11R-2314-13	hsa-mir-612	0.0	0.0	N
TCGA-KL-8345-01A-11R-2314-13	hsa-mir-613	0.0	0.0	N
TCGA-KL-8345-01A-11R-2314-13	hsa-mir-614	0.0	0.0	N
TCGA-KL-8345-01A-11R-2314-13	hsa-mir-615	3.0	0.430999	N
TCGA-KL-8345-01A-11R-2314-13	hsa-mir-616	13.0	1.867664	N
TCGA-KL-8345-01A-11R-2314-13	hsa-mir-617	0.0	0.0	N
TCGA-KL-8345-01A-11R-2314-13	hsa-mir-618	33.0	4.740992	N
TCGA-KL-8345-01A-11R-2314-13	hsa-mir-619	0.0	0.0	N
TCGA-KL-8345-01A-11R-2314-13	hsa-mir-620	0.0	0.0	N
TCGA-KL-8345-01A-11R-2314-13	hsa-mir-621	0.0	0.0	N
TCGA-KL-8345-01A-11R-2314-13	hsa-mir-622	0.0	0.0	N
TCGA-KL-8345-01A-11R-2314-13	hsa-mir-623	0.0	0.0	N
TCGA-KL-8345-01A-11R-2314-13	hsa-mir-624	10.0	1.436664	N
TCGA-KL-8345-01A-11R-2314-13	hsa-mir-625	972.0	139.643776	N
TCGA-KL-8345-01A-11R-2314-13	hsa-mir-626	0.0	0.0	N
TCGA-KL-8345-01A-11R-2314-13	hsa-mir-627	4.0	0.574666	N
TCGA-KL-8345-01A-11R-2314-13	hsa-mir-628	50.0	7.183322	N
TCGA-KL-8345-01A-11R-2314-13	hsa-mir-629	514.0	73.844548	N
TCGA-KL-8345-01A-11R-2314-13	hsa-mir-630	0.0	0.0	N
TCGA-KL-8345-01A-11R-2314-13	hsa-mir-631	0.0	0.0	N
TCGA-KL-8345-01A-11R-2314-13	hsa-mir-632	3.0	0.430999	N
TCGA-KL-8345-01A-11R-2314-13	hsa-mir-633	0.0	0.0	N
TCGA-KL-8345-01A-11R-2314-13	hsa-mir-634	0.0	0.0	N
TCGA-KL-8345-01A-11R-2314-13	hsa-mir-635	0.0	0.0	N
TCGA-KL-8345-01A-11R-2314-13	hsa-mir-636	0.0	0.0	N
TCGA-KL-8345-01A-11R-2314-13	hsa-mir-637	0.0	0.0	N
TCGA-KL-8345-01A-11R-2314-13	hsa-mir-638	0.0	0.0	N
TCGA-KL-8345-01A-11R-2314-13	hsa-mir-639	5.0	0.718332	N
TCGA-KL-8345-01A-11R-2314-13	hsa-mir-640	0.0	0.0	N
TCGA-KL-8345-01A-11R-2314-13	hsa-mir-641	0.0	0.0	N
TCGA-KL-8345-01A-11R-2314-13	hsa-mir-642a	8.0	1.149331	N
TCGA-KL-8345-01A-11R-2314-13	hsa-mir-642b	0.0	0.0	N
TCGA-KL-8345-01A-11R-2314-13	hsa-mir-643	2.0	0.287333	N
TCGA-KL-8345-01A-11R-2314-13	hsa-mir-644	0.0	0.0	N
TCGA-KL-8345-01A-11R-2314-13	hsa-mir-645	0.0	0.0	N
TCGA-KL-8345-01A-11R-2314-13	hsa-mir-646	0.0	0.0	N
TCGA-KL-8345-01A-11R-2314-13	hsa-mir-647	0.0	0.0	N
TCGA-KL-8345-01A-11R-2314-13	hsa-mir-648	0.0	0.0	N
TCGA-KL-8345-01A-11R-2314-13	hsa-mir-649	0.0	0.0	N
TCGA-KL-8345-01A-11R-2314-13	hsa-mir-650	0.0	0.0	N
TCGA-KL-8345-01A-11R-2314-13	hsa-mir-651	19.0	2.729662	N
TCGA-KL-8345-01A-11R-2314-13	hsa-mir-652	113.0	16.234307	N
TCGA-KL-8345-01A-11R-2314-13	hsa-mir-653	19.0	2.729662	N
TCGA-KL-8345-01A-11R-2314-13	hsa-mir-654	3.0	0.430999	N
TCGA-KL-8345-01A-11R-2314-13	hsa-mir-655	0.0	0.0	N
TCGA-KL-8345-01A-11R-2314-13	hsa-mir-656	0.0	0.0	N
TCGA-KL-8345-01A-11R-2314-13	hsa-mir-657	0.0	0.0	N
TCGA-KL-8345-01A-11R-2314-13	hsa-mir-658	2.0	0.287333	N
TCGA-KL-8345-01A-11R-2314-13	hsa-mir-659	11.0	1.580331	N
TCGA-KL-8345-01A-11R-2314-13	hsa-mir-660	845.0	121.398139	N
TCGA-KL-8345-01A-11R-2314-13	hsa-mir-661	0.0	0.0	N
TCGA-KL-8345-01A-11R-2314-13	hsa-mir-662	0.0	0.0	N
TCGA-KL-8345-01A-11R-2314-13	hsa-mir-663	1.0	0.143666	N
TCGA-KL-8345-01A-11R-2314-13	hsa-mir-663b	0.0	0.0	N
TCGA-KL-8345-01A-11R-2314-13	hsa-mir-664	235.0	33.761613	N
TCGA-KL-8345-01A-11R-2314-13	hsa-mir-665	0.0	0.0	N
TCGA-KL-8345-01A-11R-2314-13	hsa-mir-668	0.0	0.0	N
TCGA-KL-8345-01A-11R-2314-13	hsa-mir-670	0.0	0.0	N
TCGA-KL-8345-01A-11R-2314-13	hsa-mir-671	72.0	10.343983	N
TCGA-KL-8345-01A-11R-2314-13	hsa-mir-675	18.0	2.585996	N
TCGA-KL-8345-01A-11R-2314-13	hsa-mir-676	25.0	3.591661	N
TCGA-KL-8345-01A-11R-2314-13	hsa-mir-7-1	132.0	18.96397	N
TCGA-KL-8345-01A-11R-2314-13	hsa-mir-7-2	0.0	0.0	N
TCGA-KL-8345-01A-11R-2314-13	hsa-mir-7-3	0.0	0.0	N
TCGA-KL-8345-01A-11R-2314-13	hsa-mir-708	95.0	13.648311	N
TCGA-KL-8345-01A-11R-2314-13	hsa-mir-711	0.0	0.0	N
TCGA-KL-8345-01A-11R-2314-13	hsa-mir-718	0.0	0.0	N
TCGA-KL-8345-01A-11R-2314-13	hsa-mir-720	0.0	0.0	N
TCGA-KL-8345-01A-11R-2314-13	hsa-mir-744	67.0	9.625651	N
TCGA-KL-8345-01A-11R-2314-13	hsa-mir-758	9.0	1.292998	N
TCGA-KL-8345-01A-11R-2314-13	hsa-mir-759	0.0	0.0	N
TCGA-KL-8345-01A-11R-2314-13	hsa-mir-760	9.0	1.292998	N
TCGA-KL-8345-01A-11R-2314-13	hsa-mir-761	0.0	0.0	N
TCGA-KL-8345-01A-11R-2314-13	hsa-mir-762	0.0	0.0	N
TCGA-KL-8345-01A-11R-2314-13	hsa-mir-764	0.0	0.0	N
TCGA-KL-8345-01A-11R-2314-13	hsa-mir-765	1.0	0.143666	N
TCGA-KL-8345-01A-11R-2314-13	hsa-mir-766	101.0	14.51031	N
TCGA-KL-8345-01A-11R-2314-13	hsa-mir-767	0.0	0.0	N
TCGA-KL-8345-01A-11R-2314-13	hsa-mir-769	51.0	7.326988	N
TCGA-KL-8345-01A-11R-2314-13	hsa-mir-770	0.0	0.0	N
TCGA-KL-8345-01A-11R-2314-13	hsa-mir-802	0.0	0.0	N
TCGA-KL-8345-01A-11R-2314-13	hsa-mir-873	3.0	0.430999	N
TCGA-KL-8345-01A-11R-2314-13	hsa-mir-874	2366.0	339.914789	N
TCGA-KL-8345-01A-11R-2314-13	hsa-mir-875	0.0	0.0	N
TCGA-KL-8345-01A-11R-2314-13	hsa-mir-876	0.0	0.0	N
TCGA-KL-8345-01A-11R-2314-13	hsa-mir-877	1.0	0.143666	N
TCGA-KL-8345-01A-11R-2314-13	hsa-mir-885	121.0	17.383639	N
TCGA-KL-8345-01A-11R-2314-13	hsa-mir-887	5.0	0.718332	N
TCGA-KL-8345-01A-11R-2314-13	hsa-mir-888	114.0	16.377974	N
TCGA-KL-8345-01A-11R-2314-13	hsa-mir-889	13.0	1.867664	N
TCGA-KL-8345-01A-11R-2314-13	hsa-mir-890	5.0	0.718332	N
TCGA-KL-8345-01A-11R-2314-13	hsa-mir-891a	28745.0	4129.691715	N
TCGA-KL-8345-01A-11R-2314-13	hsa-mir-891b	67.0	9.625651	N
TCGA-KL-8345-01A-11R-2314-13	hsa-mir-892a	270.0	38.789938	N
TCGA-KL-8345-01A-11R-2314-13	hsa-mir-892b	49.0	7.039655	N
TCGA-KL-8345-01A-11R-2314-13	hsa-mir-9-1	535.0	76.861543	N
TCGA-KL-8345-01A-11R-2314-13	hsa-mir-9-2	486.0	69.821888	N
TCGA-KL-8345-01A-11R-2314-13	hsa-mir-9-3	0.0	0.0	N
TCGA-KL-8345-01A-11R-2314-13	hsa-mir-920	0.0	0.0	N
TCGA-KL-8345-01A-11R-2314-13	hsa-mir-921	0.0	0.0	N
TCGA-KL-8345-01A-11R-2314-13	hsa-mir-922	0.0	0.0	N
TCGA-KL-8345-01A-11R-2314-13	hsa-mir-924	0.0	0.0	N
TCGA-KL-8345-01A-11R-2314-13	hsa-mir-92a-1	2324.0	333.880798	N
TCGA-KL-8345-01A-11R-2314-13	hsa-mir-92a-2	56588.0	8129.796304	N
TCGA-KL-8345-01A-11R-2314-13	hsa-mir-92b	367.0	52.725582	N
TCGA-KL-8345-01A-11R-2314-13	hsa-mir-93	13604.0	1954.438201	N
TCGA-KL-8345-01A-11R-2314-13	hsa-mir-933	0.0	0.0	N
TCGA-KL-8345-01A-11R-2314-13	hsa-mir-934	0.0	0.0	N
TCGA-KL-8345-01A-11R-2314-13	hsa-mir-935	2.0	0.287333	N
TCGA-KL-8345-01A-11R-2314-13	hsa-mir-936	0.0	0.0	N
TCGA-KL-8345-01A-11R-2314-13	hsa-mir-937	0.0	0.0	N
TCGA-KL-8345-01A-11R-2314-13	hsa-mir-938	0.0	0.0	N
TCGA-KL-8345-01A-11R-2314-13	hsa-mir-939	2.0	0.287333	N
TCGA-KL-8345-01A-11R-2314-13	hsa-mir-940	1.0	0.143666	N
TCGA-KL-8345-01A-11R-2314-13	hsa-mir-941-1	0.0	0.0	N
TCGA-KL-8345-01A-11R-2314-13	hsa-mir-941-3	0.0	0.0	N
TCGA-KL-8345-01A-11R-2314-13	hsa-mir-941-4	0.0	0.0	N
TCGA-KL-8345-01A-11R-2314-13	hsa-mir-942	25.0	3.591661	N
TCGA-KL-8345-01A-11R-2314-13	hsa-mir-943	0.0	0.0	N
TCGA-KL-8345-01A-11R-2314-13	hsa-mir-944	2.0	0.287333	N
TCGA-KL-8345-01A-11R-2314-13	hsa-mir-95	2.0	0.287333	N
TCGA-KL-8345-01A-11R-2314-13	hsa-mir-96	86.0	12.355314	N
TCGA-KL-8345-01A-11R-2314-13	hsa-mir-98	115.0	16.52164	N
TCGA-KL-8345-01A-11R-2314-13	hsa-mir-99a	15042.0	2161.030537	N
TCGA-KL-8345-01A-11R-2314-13	hsa-mir-99b	92833.0	13336.986292	N
