# Supplementary material for: Dysfunctional miRNA-Mediated Regulation in Chromophobe Renal Cell Carcinoma
Source: PLoS One. 2016 Jun 3;11(6):e0156324. doi: 10.1371/journal.pone.0156324 (PMC4892590; doi:10.1371/journal.pone.0156324)
Supplement: S1 File — (ZIP) [file pone.0156324.s001.zip › S1_File miRNA expression profile downloaded from TCGA/case/bcgsc.ca__IlluminaHiSeq_miRNASeq__TCGA-KL-8346-01A-11R-2314-13__mirna_quantification.txt]

barcode	miRNA_ID	read_count	reads_per_million_miRNA_mapped	cross-mapped
TCGA-KL-8346-01A-11R-2314-13	hsa-let-7a-1	43707.0	9789.685385	N
TCGA-KL-8346-01A-11R-2314-13	hsa-let-7a-2	88088.0	19730.336243	N
TCGA-KL-8346-01A-11R-2314-13	hsa-let-7a-3	44000.0	9855.312809	N
TCGA-KL-8346-01A-11R-2314-13	hsa-let-7b	80966.0	18135.119474	N
TCGA-KL-8346-01A-11R-2314-13	hsa-let-7c	8215.0	1840.031698	N
TCGA-KL-8346-01A-11R-2314-13	hsa-let-7d	2159.0	483.582281	N
TCGA-KL-8346-01A-11R-2314-13	hsa-let-7e	8542.0	1913.274591	N
TCGA-KL-8346-01A-11R-2314-13	hsa-let-7f-1	47.0	10.527266	N
TCGA-KL-8346-01A-11R-2314-13	hsa-let-7f-2	46169.0	10341.134933	N
TCGA-KL-8346-01A-11R-2314-13	hsa-let-7g	5333.0	1194.508709	N
TCGA-KL-8346-01A-11R-2314-13	hsa-let-7i	1498.0	335.528604	N
TCGA-KL-8346-01A-11R-2314-13	hsa-mir-1-1	0.0	0.0	N
TCGA-KL-8346-01A-11R-2314-13	hsa-mir-1-2	5.0	1.119922	N
TCGA-KL-8346-01A-11R-2314-13	hsa-mir-100	42085.0	9426.382717	Y
TCGA-KL-8346-01A-11R-2314-13	hsa-mir-101-1	137524.0	30803.228153	N
TCGA-KL-8346-01A-11R-2314-13	hsa-mir-101-2	150.0	33.597657	N
TCGA-KL-8346-01A-11R-2314-13	hsa-mir-103-1	35993.0	8061.869862	Y
TCGA-KL-8346-01A-11R-2314-13	hsa-mir-103-1-as	0.0	0.0	N
TCGA-KL-8346-01A-11R-2314-13	hsa-mir-103-2	15.0	3.359766	N
TCGA-KL-8346-01A-11R-2314-13	hsa-mir-103-2-as	0.0	0.0	N
TCGA-KL-8346-01A-11R-2314-13	hsa-mir-105-1	0.0	0.0	N
TCGA-KL-8346-01A-11R-2314-13	hsa-mir-105-2	0.0	0.0	N
TCGA-KL-8346-01A-11R-2314-13	hsa-mir-106a	92.0	20.606563	Y
TCGA-KL-8346-01A-11R-2314-13	hsa-mir-106b	1745.0	390.852747	N
TCGA-KL-8346-01A-11R-2314-13	hsa-mir-107	346.0	77.498596	Y
TCGA-KL-8346-01A-11R-2314-13	hsa-mir-10a	559395.0	125295.743378	N
TCGA-KL-8346-01A-11R-2314-13	hsa-mir-10b	47794.0	10705.109554	N
TCGA-KL-8346-01A-11R-2314-13	hsa-mir-1178	0.0	0.0	N
TCGA-KL-8346-01A-11R-2314-13	hsa-mir-1179	2.0	0.447969	N
TCGA-KL-8346-01A-11R-2314-13	hsa-mir-1180	43.0	9.631328	N
TCGA-KL-8346-01A-11R-2314-13	hsa-mir-1181	0.0	0.0	N
TCGA-KL-8346-01A-11R-2314-13	hsa-mir-1182	0.0	0.0	N
TCGA-KL-8346-01A-11R-2314-13	hsa-mir-1183	0.0	0.0	N
TCGA-KL-8346-01A-11R-2314-13	hsa-mir-1184-1	0.0	0.0	N
TCGA-KL-8346-01A-11R-2314-13	hsa-mir-1184-2	0.0	0.0	N
TCGA-KL-8346-01A-11R-2314-13	hsa-mir-1184-3	0.0	0.0	N
TCGA-KL-8346-01A-11R-2314-13	hsa-mir-1185-1	1.0	0.223984	N
TCGA-KL-8346-01A-11R-2314-13	hsa-mir-1185-2	1.0	0.223984	N
TCGA-KL-8346-01A-11R-2314-13	hsa-mir-1193	0.0	0.0	N
TCGA-KL-8346-01A-11R-2314-13	hsa-mir-1197	0.0	0.0	N
TCGA-KL-8346-01A-11R-2314-13	hsa-mir-1200	0.0	0.0	N
TCGA-KL-8346-01A-11R-2314-13	hsa-mir-1202	0.0	0.0	N
TCGA-KL-8346-01A-11R-2314-13	hsa-mir-1203	0.0	0.0	N
TCGA-KL-8346-01A-11R-2314-13	hsa-mir-1204	0.0	0.0	N
TCGA-KL-8346-01A-11R-2314-13	hsa-mir-1205	0.0	0.0	N
TCGA-KL-8346-01A-11R-2314-13	hsa-mir-1206	0.0	0.0	N
TCGA-KL-8346-01A-11R-2314-13	hsa-mir-1207	0.0	0.0	N
TCGA-KL-8346-01A-11R-2314-13	hsa-mir-1208	0.0	0.0	N
TCGA-KL-8346-01A-11R-2314-13	hsa-mir-122	0.0	0.0	N
TCGA-KL-8346-01A-11R-2314-13	hsa-mir-1224	5.0	1.119922	N
TCGA-KL-8346-01A-11R-2314-13	hsa-mir-1225	0.0	0.0	N
TCGA-KL-8346-01A-11R-2314-13	hsa-mir-1226	1.0	0.223984	N
TCGA-KL-8346-01A-11R-2314-13	hsa-mir-1227	0.0	0.0	N
TCGA-KL-8346-01A-11R-2314-13	hsa-mir-1228	0.0	0.0	N
TCGA-KL-8346-01A-11R-2314-13	hsa-mir-1229	0.0	0.0	N
TCGA-KL-8346-01A-11R-2314-13	hsa-mir-1231	0.0	0.0	N
TCGA-KL-8346-01A-11R-2314-13	hsa-mir-1233-1	0.0	0.0	N
TCGA-KL-8346-01A-11R-2314-13	hsa-mir-1233-2	0.0	0.0	N
TCGA-KL-8346-01A-11R-2314-13	hsa-mir-1234	0.0	0.0	N
TCGA-KL-8346-01A-11R-2314-13	hsa-mir-1236	0.0	0.0	N
TCGA-KL-8346-01A-11R-2314-13	hsa-mir-1237	0.0	0.0	N
TCGA-KL-8346-01A-11R-2314-13	hsa-mir-1238	0.0	0.0	N
TCGA-KL-8346-01A-11R-2314-13	hsa-mir-124-1	0.0	0.0	N
TCGA-KL-8346-01A-11R-2314-13	hsa-mir-124-2	0.0	0.0	N
TCGA-KL-8346-01A-11R-2314-13	hsa-mir-124-3	0.0	0.0	N
TCGA-KL-8346-01A-11R-2314-13	hsa-mir-1243	0.0	0.0	N
TCGA-KL-8346-01A-11R-2314-13	hsa-mir-1244-1	0.0	0.0	N
TCGA-KL-8346-01A-11R-2314-13	hsa-mir-1244-2	0.0	0.0	N
TCGA-KL-8346-01A-11R-2314-13	hsa-mir-1244-3	0.0	0.0	N
TCGA-KL-8346-01A-11R-2314-13	hsa-mir-1245	0.0	0.0	N
TCGA-KL-8346-01A-11R-2314-13	hsa-mir-1246	0.0	0.0	N
TCGA-KL-8346-01A-11R-2314-13	hsa-mir-1247	0.0	0.0	N
TCGA-KL-8346-01A-11R-2314-13	hsa-mir-1248	2.0	0.447969	N
TCGA-KL-8346-01A-11R-2314-13	hsa-mir-1249	9.0	2.015859	N
TCGA-KL-8346-01A-11R-2314-13	hsa-mir-1250	1.0	0.223984	N
TCGA-KL-8346-01A-11R-2314-13	hsa-mir-1251	0.0	0.0	N
TCGA-KL-8346-01A-11R-2314-13	hsa-mir-1252	0.0	0.0	N
TCGA-KL-8346-01A-11R-2314-13	hsa-mir-1253	0.0	0.0	N
TCGA-KL-8346-01A-11R-2314-13	hsa-mir-1254	2.0	0.447969	N
TCGA-KL-8346-01A-11R-2314-13	hsa-mir-1255a	5.0	1.119922	N
TCGA-KL-8346-01A-11R-2314-13	hsa-mir-1255b-1	0.0	0.0	N
TCGA-KL-8346-01A-11R-2314-13	hsa-mir-1255b-2	0.0	0.0	N
TCGA-KL-8346-01A-11R-2314-13	hsa-mir-1256	0.0	0.0	N
TCGA-KL-8346-01A-11R-2314-13	hsa-mir-1257	0.0	0.0	N
TCGA-KL-8346-01A-11R-2314-13	hsa-mir-1258	2.0	0.447969	N
TCGA-KL-8346-01A-11R-2314-13	hsa-mir-125a	4692.0	1050.93472	N
TCGA-KL-8346-01A-11R-2314-13	hsa-mir-125b-1	15580.0	3489.676672	N
TCGA-KL-8346-01A-11R-2314-13	hsa-mir-125b-2	179.0	40.093204	N
TCGA-KL-8346-01A-11R-2314-13	hsa-mir-126	8281.0	1854.814667	N
TCGA-KL-8346-01A-11R-2314-13	hsa-mir-1260	0.0	0.0	N
TCGA-KL-8346-01A-11R-2314-13	hsa-mir-1260b	0.0	0.0	N
TCGA-KL-8346-01A-11R-2314-13	hsa-mir-1261	0.0	0.0	N
TCGA-KL-8346-01A-11R-2314-13	hsa-mir-1262	11.0	2.463828	N
TCGA-KL-8346-01A-11R-2314-13	hsa-mir-1263	0.0	0.0	N
TCGA-KL-8346-01A-11R-2314-13	hsa-mir-1264	0.0	0.0	N
TCGA-KL-8346-01A-11R-2314-13	hsa-mir-1265	0.0	0.0	N
TCGA-KL-8346-01A-11R-2314-13	hsa-mir-1266	41.0	9.18336	N
TCGA-KL-8346-01A-11R-2314-13	hsa-mir-1267	0.0	0.0	N
TCGA-KL-8346-01A-11R-2314-13	hsa-mir-1268	0.0	0.0	N
TCGA-KL-8346-01A-11R-2314-13	hsa-mir-1269	1.0	0.223984	N
TCGA-KL-8346-01A-11R-2314-13	hsa-mir-127	609.0	136.406489	N
TCGA-KL-8346-01A-11R-2314-13	hsa-mir-1270-1	4.0	0.895938	N
TCGA-KL-8346-01A-11R-2314-13	hsa-mir-1270-2	4.0	0.895938	N
TCGA-KL-8346-01A-11R-2314-13	hsa-mir-1271	9.0	2.015859	N
TCGA-KL-8346-01A-11R-2314-13	hsa-mir-1272	0.0	0.0	N
TCGA-KL-8346-01A-11R-2314-13	hsa-mir-1273	0.0	0.0	N
TCGA-KL-8346-01A-11R-2314-13	hsa-mir-1273c	0.0	0.0	N
TCGA-KL-8346-01A-11R-2314-13	hsa-mir-1273d	0.0	0.0	N
TCGA-KL-8346-01A-11R-2314-13	hsa-mir-1274a	0.0	0.0	N
TCGA-KL-8346-01A-11R-2314-13	hsa-mir-1274b	3.0	0.671953	N
TCGA-KL-8346-01A-11R-2314-13	hsa-mir-1275	0.0	0.0	N
TCGA-KL-8346-01A-11R-2314-13	hsa-mir-1276	0.0	0.0	N
TCGA-KL-8346-01A-11R-2314-13	hsa-mir-1277	1.0	0.223984	N
TCGA-KL-8346-01A-11R-2314-13	hsa-mir-1278	2.0	0.447969	N
TCGA-KL-8346-01A-11R-2314-13	hsa-mir-1279	0.0	0.0	N
TCGA-KL-8346-01A-11R-2314-13	hsa-mir-128-1	466.0	104.376722	N
TCGA-KL-8346-01A-11R-2314-13	hsa-mir-128-2	347.0	77.722581	N
TCGA-KL-8346-01A-11R-2314-13	hsa-mir-1280	0.0	0.0	N
TCGA-KL-8346-01A-11R-2314-13	hsa-mir-1281	0.0	0.0	N
TCGA-KL-8346-01A-11R-2314-13	hsa-mir-1282	0.0	0.0	N
TCGA-KL-8346-01A-11R-2314-13	hsa-mir-1283-1	0.0	0.0	N
TCGA-KL-8346-01A-11R-2314-13	hsa-mir-1283-2	0.0	0.0	N
TCGA-KL-8346-01A-11R-2314-13	hsa-mir-1284	1.0	0.223984	N
TCGA-KL-8346-01A-11R-2314-13	hsa-mir-1285-1	0.0	0.0	N
TCGA-KL-8346-01A-11R-2314-13	hsa-mir-1285-2	0.0	0.0	N
TCGA-KL-8346-01A-11R-2314-13	hsa-mir-1286	0.0	0.0	N
TCGA-KL-8346-01A-11R-2314-13	hsa-mir-1287	66.0	14.782969	N
TCGA-KL-8346-01A-11R-2314-13	hsa-mir-1288	0.0	0.0	N
TCGA-KL-8346-01A-11R-2314-13	hsa-mir-1289-1	0.0	0.0	N
TCGA-KL-8346-01A-11R-2314-13	hsa-mir-1289-2	0.0	0.0	N
TCGA-KL-8346-01A-11R-2314-13	hsa-mir-129-1	33.0	7.391485	N
TCGA-KL-8346-01A-11R-2314-13	hsa-mir-129-2	22.0	4.927656	N
TCGA-KL-8346-01A-11R-2314-13	hsa-mir-1290	0.0	0.0	N
TCGA-KL-8346-01A-11R-2314-13	hsa-mir-1291	5.0	1.119922	N
TCGA-KL-8346-01A-11R-2314-13	hsa-mir-1292	0.0	0.0	N
TCGA-KL-8346-01A-11R-2314-13	hsa-mir-1293	1.0	0.223984	N
TCGA-KL-8346-01A-11R-2314-13	hsa-mir-1294	2.0	0.447969	N
TCGA-KL-8346-01A-11R-2314-13	hsa-mir-1295	0.0	0.0	N
TCGA-KL-8346-01A-11R-2314-13	hsa-mir-1296	62.0	13.887032	N
TCGA-KL-8346-01A-11R-2314-13	hsa-mir-1297	0.0	0.0	N
TCGA-KL-8346-01A-11R-2314-13	hsa-mir-1298	0.0	0.0	N
TCGA-KL-8346-01A-11R-2314-13	hsa-mir-1299	0.0	0.0	N
TCGA-KL-8346-01A-11R-2314-13	hsa-mir-1301	22.0	4.927656	N
TCGA-KL-8346-01A-11R-2314-13	hsa-mir-1302-1	0.0	0.0	N
TCGA-KL-8346-01A-11R-2314-13	hsa-mir-1302-10	0.0	0.0	N
TCGA-KL-8346-01A-11R-2314-13	hsa-mir-1302-11	0.0	0.0	N
TCGA-KL-8346-01A-11R-2314-13	hsa-mir-1302-2	0.0	0.0	N
TCGA-KL-8346-01A-11R-2314-13	hsa-mir-1302-3	0.0	0.0	N
TCGA-KL-8346-01A-11R-2314-13	hsa-mir-1302-4	0.0	0.0	N
TCGA-KL-8346-01A-11R-2314-13	hsa-mir-1302-5	0.0	0.0	N
TCGA-KL-8346-01A-11R-2314-13	hsa-mir-1302-6	0.0	0.0	N
TCGA-KL-8346-01A-11R-2314-13	hsa-mir-1302-7	0.0	0.0	N
TCGA-KL-8346-01A-11R-2314-13	hsa-mir-1302-8	0.0	0.0	N
TCGA-KL-8346-01A-11R-2314-13	hsa-mir-1302-9	0.0	0.0	N
TCGA-KL-8346-01A-11R-2314-13	hsa-mir-1303	0.0	0.0	N
TCGA-KL-8346-01A-11R-2314-13	hsa-mir-1304	0.0	0.0	N
TCGA-KL-8346-01A-11R-2314-13	hsa-mir-1305	0.0	0.0	N
TCGA-KL-8346-01A-11R-2314-13	hsa-mir-1306	47.0	10.527266	N
TCGA-KL-8346-01A-11R-2314-13	hsa-mir-1307	6118.0	1370.336449	N
TCGA-KL-8346-01A-11R-2314-13	hsa-mir-130a	66.0	14.782969	N
TCGA-KL-8346-01A-11R-2314-13	hsa-mir-130b	11.0	2.463828	N
TCGA-KL-8346-01A-11R-2314-13	hsa-mir-132	128.0	28.670001	N
TCGA-KL-8346-01A-11R-2314-13	hsa-mir-1321	0.0	0.0	N
TCGA-KL-8346-01A-11R-2314-13	hsa-mir-1322	0.0	0.0	N
TCGA-KL-8346-01A-11R-2314-13	hsa-mir-1323	0.0	0.0	N
TCGA-KL-8346-01A-11R-2314-13	hsa-mir-1324	0.0	0.0	N
TCGA-KL-8346-01A-11R-2314-13	hsa-mir-133a-1	1.0	0.223984	N
TCGA-KL-8346-01A-11R-2314-13	hsa-mir-133a-2	0.0	0.0	N
TCGA-KL-8346-01A-11R-2314-13	hsa-mir-133b	0.0	0.0	N
TCGA-KL-8346-01A-11R-2314-13	hsa-mir-134	130.0	29.11797	N
TCGA-KL-8346-01A-11R-2314-13	hsa-mir-135a-1	7.0	1.567891	N
TCGA-KL-8346-01A-11R-2314-13	hsa-mir-135a-2	0.0	0.0	N
TCGA-KL-8346-01A-11R-2314-13	hsa-mir-135b	0.0	0.0	N
TCGA-KL-8346-01A-11R-2314-13	hsa-mir-136	5.0	1.119922	N
TCGA-KL-8346-01A-11R-2314-13	hsa-mir-137	0.0	0.0	N
TCGA-KL-8346-01A-11R-2314-13	hsa-mir-138-1	0.0	0.0	N
TCGA-KL-8346-01A-11R-2314-13	hsa-mir-138-2	0.0	0.0	N
TCGA-KL-8346-01A-11R-2314-13	hsa-mir-139	109.0	24.414298	N
TCGA-KL-8346-01A-11R-2314-13	hsa-mir-140	7877.0	1764.324977	N
TCGA-KL-8346-01A-11R-2314-13	hsa-mir-141	10707.0	2398.200778	N
TCGA-KL-8346-01A-11R-2314-13	hsa-mir-142	422.0	94.521409	N
TCGA-KL-8346-01A-11R-2314-13	hsa-mir-143	87206.0	19532.782018	N
TCGA-KL-8346-01A-11R-2314-13	hsa-mir-144	950.0	212.785163	N
TCGA-KL-8346-01A-11R-2314-13	hsa-mir-145	902.0	202.033913	N
TCGA-KL-8346-01A-11R-2314-13	hsa-mir-1468	252.0	56.444064	N
TCGA-KL-8346-01A-11R-2314-13	hsa-mir-1469	0.0	0.0	N
TCGA-KL-8346-01A-11R-2314-13	hsa-mir-146a	17.0	3.807734	N
TCGA-KL-8346-01A-11R-2314-13	hsa-mir-146b	267.0	59.80383	N
TCGA-KL-8346-01A-11R-2314-13	hsa-mir-147	0.0	0.0	N
TCGA-KL-8346-01A-11R-2314-13	hsa-mir-1470	0.0	0.0	N
TCGA-KL-8346-01A-11R-2314-13	hsa-mir-1471	0.0	0.0	N
TCGA-KL-8346-01A-11R-2314-13	hsa-mir-147b	0.0	0.0	N
TCGA-KL-8346-01A-11R-2314-13	hsa-mir-148a	97144.0	21758.738807	N
TCGA-KL-8346-01A-11R-2314-13	hsa-mir-148b	658.0	147.381723	N
TCGA-KL-8346-01A-11R-2314-13	hsa-mir-149	73.0	16.35086	N
TCGA-KL-8346-01A-11R-2314-13	hsa-mir-150	74.0	16.574844	N
TCGA-KL-8346-01A-11R-2314-13	hsa-mir-151	16197.0	3627.875036	N
TCGA-KL-8346-01A-11R-2314-13	hsa-mir-152	682.0	152.757349	N
TCGA-KL-8346-01A-11R-2314-13	hsa-mir-153-1	0.0	0.0	N
TCGA-KL-8346-01A-11R-2314-13	hsa-mir-153-2	10.0	2.239844	N
TCGA-KL-8346-01A-11R-2314-13	hsa-mir-1537	0.0	0.0	N
TCGA-KL-8346-01A-11R-2314-13	hsa-mir-1538	0.0	0.0	N
TCGA-KL-8346-01A-11R-2314-13	hsa-mir-1539	0.0	0.0	N
TCGA-KL-8346-01A-11R-2314-13	hsa-mir-154	4.0	0.895938	N
TCGA-KL-8346-01A-11R-2314-13	hsa-mir-155	67.0	15.006954	N
TCGA-KL-8346-01A-11R-2314-13	hsa-mir-15a	673.0	150.741489	N
TCGA-KL-8346-01A-11R-2314-13	hsa-mir-15b	1863.0	417.282904	N
TCGA-KL-8346-01A-11R-2314-13	hsa-mir-16-1	1748.0	391.5247	N
TCGA-KL-8346-01A-11R-2314-13	hsa-mir-16-2	22.0	4.927656	N
TCGA-KL-8346-01A-11R-2314-13	hsa-mir-17	1562.0	349.863605	Y
TCGA-KL-8346-01A-11R-2314-13	hsa-mir-181a-1	2080.0	465.887515	N
TCGA-KL-8346-01A-11R-2314-13	hsa-mir-181a-2	1502.0	336.424542	N
TCGA-KL-8346-01A-11R-2314-13	hsa-mir-181b-1	375.0	83.994143	N
TCGA-KL-8346-01A-11R-2314-13	hsa-mir-181b-2	4.0	0.895938	N
TCGA-KL-8346-01A-11R-2314-13	hsa-mir-181c	90.0	20.158594	N
TCGA-KL-8346-01A-11R-2314-13	hsa-mir-181d	19.0	4.255703	N
TCGA-KL-8346-01A-11R-2314-13	hsa-mir-182	98607.0	22086.427958	N
TCGA-KL-8346-01A-11R-2314-13	hsa-mir-1825	0.0	0.0	N
TCGA-KL-8346-01A-11R-2314-13	hsa-mir-1827	0.0	0.0	N
TCGA-KL-8346-01A-11R-2314-13	hsa-mir-183	28655.0	6418.272467	N
TCGA-KL-8346-01A-11R-2314-13	hsa-mir-184	1.0	0.223984	N
TCGA-KL-8346-01A-11R-2314-13	hsa-mir-185	998.0	223.536413	N
TCGA-KL-8346-01A-11R-2314-13	hsa-mir-186	414.0	92.729534	N
TCGA-KL-8346-01A-11R-2314-13	hsa-mir-187	3485.0	780.585571	N
TCGA-KL-8346-01A-11R-2314-13	hsa-mir-188	37.0	8.287422	N
TCGA-KL-8346-01A-11R-2314-13	hsa-mir-18a	9.0	2.015859	Y
TCGA-KL-8346-01A-11R-2314-13	hsa-mir-18b	3.0	0.671953	Y
TCGA-KL-8346-01A-11R-2314-13	hsa-mir-190	57.0	12.76711	N
TCGA-KL-8346-01A-11R-2314-13	hsa-mir-1908	0.0	0.0	N
TCGA-KL-8346-01A-11R-2314-13	hsa-mir-1909	0.0	0.0	N
TCGA-KL-8346-01A-11R-2314-13	hsa-mir-190b	0.0	0.0	N
TCGA-KL-8346-01A-11R-2314-13	hsa-mir-191	3192.0	714.958147	N
TCGA-KL-8346-01A-11R-2314-13	hsa-mir-1910	3.0	0.671953	N
TCGA-KL-8346-01A-11R-2314-13	hsa-mir-1911	0.0	0.0	N
TCGA-KL-8346-01A-11R-2314-13	hsa-mir-1912	0.0	0.0	N
TCGA-KL-8346-01A-11R-2314-13	hsa-mir-1913	0.0	0.0	N
TCGA-KL-8346-01A-11R-2314-13	hsa-mir-1914	0.0	0.0	N
TCGA-KL-8346-01A-11R-2314-13	hsa-mir-1915	0.0	0.0	N
TCGA-KL-8346-01A-11R-2314-13	hsa-mir-192	1860.0	416.610951	Y
TCGA-KL-8346-01A-11R-2314-13	hsa-mir-193a	337.0	75.482737	N
TCGA-KL-8346-01A-11R-2314-13	hsa-mir-193b	149.0	33.373673	N
TCGA-KL-8346-01A-11R-2314-13	hsa-mir-194-1	413.0	92.50555	N
TCGA-KL-8346-01A-11R-2314-13	hsa-mir-194-2	444.0	99.449066	N
TCGA-KL-8346-01A-11R-2314-13	hsa-mir-195	49.0	10.975235	N
TCGA-KL-8346-01A-11R-2314-13	hsa-mir-196a-1	3032.0	679.120646	N
TCGA-KL-8346-01A-11R-2314-13	hsa-mir-196a-2	237.0	53.084299	N
TCGA-KL-8346-01A-11R-2314-13	hsa-mir-196b	3289.0	736.684632	N
TCGA-KL-8346-01A-11R-2314-13	hsa-mir-197	653.0	146.261801	N
TCGA-KL-8346-01A-11R-2314-13	hsa-mir-1972-1	0.0	0.0	N
TCGA-KL-8346-01A-11R-2314-13	hsa-mir-1972-2	0.0	0.0	N
TCGA-KL-8346-01A-11R-2314-13	hsa-mir-1973	0.0	0.0	N
TCGA-KL-8346-01A-11R-2314-13	hsa-mir-1976	33.0	7.391485	N
TCGA-KL-8346-01A-11R-2314-13	hsa-mir-198	0.0	0.0	N
TCGA-KL-8346-01A-11R-2314-13	hsa-mir-199a-1	240.0	53.756252	Y
TCGA-KL-8346-01A-11R-2314-13	hsa-mir-199a-2	393.0	88.025862	Y
TCGA-KL-8346-01A-11R-2314-13	hsa-mir-199b	497.0	111.320238	Y
TCGA-KL-8346-01A-11R-2314-13	hsa-mir-19a	21.0	4.703672	N
TCGA-KL-8346-01A-11R-2314-13	hsa-mir-19b-1	21.0	4.703672	N
TCGA-KL-8346-01A-11R-2314-13	hsa-mir-19b-2	162.0	36.28547	N
TCGA-KL-8346-01A-11R-2314-13	hsa-mir-200a	3520.0	788.425025	N
TCGA-KL-8346-01A-11R-2314-13	hsa-mir-200b	3491.0	781.929478	N
TCGA-KL-8346-01A-11R-2314-13	hsa-mir-200c	30955.0	6933.436545	N
TCGA-KL-8346-01A-11R-2314-13	hsa-mir-202	0.0	0.0	N
TCGA-KL-8346-01A-11R-2314-13	hsa-mir-203	7273.0	1629.03841	N
TCGA-KL-8346-01A-11R-2314-13	hsa-mir-204	19.0	4.255703	N
TCGA-KL-8346-01A-11R-2314-13	hsa-mir-205	2.0	0.447969	N
TCGA-KL-8346-01A-11R-2314-13	hsa-mir-2052	0.0	0.0	N
TCGA-KL-8346-01A-11R-2314-13	hsa-mir-2053	0.0	0.0	N
TCGA-KL-8346-01A-11R-2314-13	hsa-mir-2054	0.0	0.0	N
TCGA-KL-8346-01A-11R-2314-13	hsa-mir-206	1.0	0.223984	N
TCGA-KL-8346-01A-11R-2314-13	hsa-mir-208a	0.0	0.0	N
TCGA-KL-8346-01A-11R-2314-13	hsa-mir-208b	0.0	0.0	N
TCGA-KL-8346-01A-11R-2314-13	hsa-mir-20a	517.0	115.799926	N
TCGA-KL-8346-01A-11R-2314-13	hsa-mir-20b	228.0	51.068439	N
TCGA-KL-8346-01A-11R-2314-13	hsa-mir-21	139674.0	31284.794574	N
TCGA-KL-8346-01A-11R-2314-13	hsa-mir-210	1743.0	390.404778	N
TCGA-KL-8346-01A-11R-2314-13	hsa-mir-211	0.0	0.0	N
TCGA-KL-8346-01A-11R-2314-13	hsa-mir-2110	7.0	1.567891	N
TCGA-KL-8346-01A-11R-2314-13	hsa-mir-2113	0.0	0.0	N
TCGA-KL-8346-01A-11R-2314-13	hsa-mir-2114	18.0	4.031719	N
TCGA-KL-8346-01A-11R-2314-13	hsa-mir-2115	0.0	0.0	N
TCGA-KL-8346-01A-11R-2314-13	hsa-mir-2116	3.0	0.671953	N
TCGA-KL-8346-01A-11R-2314-13	hsa-mir-2117	0.0	0.0	N
TCGA-KL-8346-01A-11R-2314-13	hsa-mir-212	4.0	0.895938	N
TCGA-KL-8346-01A-11R-2314-13	hsa-mir-214	5.0	1.119922	N
TCGA-KL-8346-01A-11R-2314-13	hsa-mir-215	12.0	2.687813	Y
TCGA-KL-8346-01A-11R-2314-13	hsa-mir-216a	0.0	0.0	N
TCGA-KL-8346-01A-11R-2314-13	hsa-mir-216b	1.0	0.223984	N
TCGA-KL-8346-01A-11R-2314-13	hsa-mir-217	7.0	1.567891	N
TCGA-KL-8346-01A-11R-2314-13	hsa-mir-218-1	66.0	14.782969	N
TCGA-KL-8346-01A-11R-2314-13	hsa-mir-218-2	2192.0	490.973765	N
TCGA-KL-8346-01A-11R-2314-13	hsa-mir-219-1	3.0	0.671953	N
TCGA-KL-8346-01A-11R-2314-13	hsa-mir-219-2	0.0	0.0	N
TCGA-KL-8346-01A-11R-2314-13	hsa-mir-22	856163.0	191767.140461	N
TCGA-KL-8346-01A-11R-2314-13	hsa-mir-221	18355.0	4111.233332	N
TCGA-KL-8346-01A-11R-2314-13	hsa-mir-222	2900.0	649.554708	N
TCGA-KL-8346-01A-11R-2314-13	hsa-mir-223	27.0	6.047578	N
TCGA-KL-8346-01A-11R-2314-13	hsa-mir-224	17.0	3.807734	N
TCGA-KL-8346-01A-11R-2314-13	hsa-mir-2276	1.0	0.223984	N
TCGA-KL-8346-01A-11R-2314-13	hsa-mir-2277	0.0	0.0	N
TCGA-KL-8346-01A-11R-2314-13	hsa-mir-2278	0.0	0.0	N
TCGA-KL-8346-01A-11R-2314-13	hsa-mir-2355	201.0	45.020861	N
TCGA-KL-8346-01A-11R-2314-13	hsa-mir-23a	4644.0	1040.18347	Y
TCGA-KL-8346-01A-11R-2314-13	hsa-mir-23b	5349.0	1198.092459	Y
TCGA-KL-8346-01A-11R-2314-13	hsa-mir-23c	2.0	0.447969	N
TCGA-KL-8346-01A-11R-2314-13	hsa-mir-24-1	65.0	14.558985	N
TCGA-KL-8346-01A-11R-2314-13	hsa-mir-24-2	3274.0	733.324867	N
TCGA-KL-8346-01A-11R-2314-13	hsa-mir-25	18792.0	4209.114507	N
TCGA-KL-8346-01A-11R-2314-13	hsa-mir-26a-1	24.0	5.375625	N
TCGA-KL-8346-01A-11R-2314-13	hsa-mir-26a-2	11236.0	2516.688516	N
TCGA-KL-8346-01A-11R-2314-13	hsa-mir-26b	1041.0	233.167742	N
TCGA-KL-8346-01A-11R-2314-13	hsa-mir-27a	1564.0	350.311573	Y
TCGA-KL-8346-01A-11R-2314-13	hsa-mir-27b	8046.0	1802.178338	Y
TCGA-KL-8346-01A-11R-2314-13	hsa-mir-28	7772.0	1740.806617	N
TCGA-KL-8346-01A-11R-2314-13	hsa-mir-2861	0.0	0.0	N
TCGA-KL-8346-01A-11R-2314-13	hsa-mir-2909	0.0	0.0	N
TCGA-KL-8346-01A-11R-2314-13	hsa-mir-296	0.0	0.0	N
TCGA-KL-8346-01A-11R-2314-13	hsa-mir-297	0.0	0.0	N
TCGA-KL-8346-01A-11R-2314-13	hsa-mir-298	0.0	0.0	N
TCGA-KL-8346-01A-11R-2314-13	hsa-mir-299	2.0	0.447969	N
TCGA-KL-8346-01A-11R-2314-13	hsa-mir-29a	91763.0	20553.478847	N
TCGA-KL-8346-01A-11R-2314-13	hsa-mir-29b-1	2391.0	535.546657	Y
TCGA-KL-8346-01A-11R-2314-13	hsa-mir-29b-2	2391.0	535.546657	Y
TCGA-KL-8346-01A-11R-2314-13	hsa-mir-29c	8392.0	1879.676934	Y
TCGA-KL-8346-01A-11R-2314-13	hsa-mir-300	0.0	0.0	N
TCGA-KL-8346-01A-11R-2314-13	hsa-mir-301a	6.0	1.343906	N
TCGA-KL-8346-01A-11R-2314-13	hsa-mir-301b	0.0	0.0	N
TCGA-KL-8346-01A-11R-2314-13	hsa-mir-302a	0.0	0.0	N
TCGA-KL-8346-01A-11R-2314-13	hsa-mir-302b	0.0	0.0	N
TCGA-KL-8346-01A-11R-2314-13	hsa-mir-302c	0.0	0.0	N
TCGA-KL-8346-01A-11R-2314-13	hsa-mir-302d	0.0	0.0	N
TCGA-KL-8346-01A-11R-2314-13	hsa-mir-302e	0.0	0.0	N
TCGA-KL-8346-01A-11R-2314-13	hsa-mir-302f	0.0	0.0	N
TCGA-KL-8346-01A-11R-2314-13	hsa-mir-3065	9.0	2.015859	N
TCGA-KL-8346-01A-11R-2314-13	hsa-mir-3074	5.0	1.119922	N
TCGA-KL-8346-01A-11R-2314-13	hsa-mir-30a	963830.0	215882.866919	Y
TCGA-KL-8346-01A-11R-2314-13	hsa-mir-30b	9350.0	2094.253972	Y
TCGA-KL-8346-01A-11R-2314-13	hsa-mir-30c-1	16.0	3.58375	N
TCGA-KL-8346-01A-11R-2314-13	hsa-mir-30c-2	9574.0	2144.426473	Y
TCGA-KL-8346-01A-11R-2314-13	hsa-mir-30d	227366.0	50926.433002	N
TCGA-KL-8346-01A-11R-2314-13	hsa-mir-30e	154122.0	34520.920925	Y
TCGA-KL-8346-01A-11R-2314-13	hsa-mir-31	1.0	0.223984	N
TCGA-KL-8346-01A-11R-2314-13	hsa-mir-3115	0.0	0.0	N
TCGA-KL-8346-01A-11R-2314-13	hsa-mir-3116-1	0.0	0.0	N
TCGA-KL-8346-01A-11R-2314-13	hsa-mir-3116-2	1.0	0.223984	N
TCGA-KL-8346-01A-11R-2314-13	hsa-mir-3117	2.0	0.447969	N
TCGA-KL-8346-01A-11R-2314-13	hsa-mir-3118-1	0.0	0.0	N
TCGA-KL-8346-01A-11R-2314-13	hsa-mir-3118-2	0.0	0.0	N
TCGA-KL-8346-01A-11R-2314-13	hsa-mir-3118-3	0.0	0.0	N
TCGA-KL-8346-01A-11R-2314-13	hsa-mir-3118-4	0.0	0.0	N
TCGA-KL-8346-01A-11R-2314-13	hsa-mir-3118-5	0.0	0.0	N
TCGA-KL-8346-01A-11R-2314-13	hsa-mir-3118-6	0.0	0.0	N
TCGA-KL-8346-01A-11R-2314-13	hsa-mir-3119-1	0.0	0.0	N
TCGA-KL-8346-01A-11R-2314-13	hsa-mir-3119-2	0.0	0.0	N
TCGA-KL-8346-01A-11R-2314-13	hsa-mir-3120	0.0	0.0	N
TCGA-KL-8346-01A-11R-2314-13	hsa-mir-3121	0.0	0.0	N
TCGA-KL-8346-01A-11R-2314-13	hsa-mir-3122	0.0	0.0	N
TCGA-KL-8346-01A-11R-2314-13	hsa-mir-3123	0.0	0.0	N
TCGA-KL-8346-01A-11R-2314-13	hsa-mir-3124	0.0	0.0	N
TCGA-KL-8346-01A-11R-2314-13	hsa-mir-3125	0.0	0.0	N
TCGA-KL-8346-01A-11R-2314-13	hsa-mir-3126	0.0	0.0	N
TCGA-KL-8346-01A-11R-2314-13	hsa-mir-3127	10.0	2.239844	N
TCGA-KL-8346-01A-11R-2314-13	hsa-mir-3128	0.0	0.0	N
TCGA-KL-8346-01A-11R-2314-13	hsa-mir-3129	0.0	0.0	N
TCGA-KL-8346-01A-11R-2314-13	hsa-mir-3130-1	16.0	3.58375	N
TCGA-KL-8346-01A-11R-2314-13	hsa-mir-3130-2	0.0	0.0	N
TCGA-KL-8346-01A-11R-2314-13	hsa-mir-3131	0.0	0.0	N
TCGA-KL-8346-01A-11R-2314-13	hsa-mir-3132	0.0	0.0	N
TCGA-KL-8346-01A-11R-2314-13	hsa-mir-3133	0.0	0.0	N
TCGA-KL-8346-01A-11R-2314-13	hsa-mir-3134	0.0	0.0	N
TCGA-KL-8346-01A-11R-2314-13	hsa-mir-3135	1.0	0.223984	N
TCGA-KL-8346-01A-11R-2314-13	hsa-mir-3136	0.0	0.0	N
TCGA-KL-8346-01A-11R-2314-13	hsa-mir-3137	0.0	0.0	N
TCGA-KL-8346-01A-11R-2314-13	hsa-mir-3138	1.0	0.223984	N
TCGA-KL-8346-01A-11R-2314-13	hsa-mir-3139	0.0	0.0	N
TCGA-KL-8346-01A-11R-2314-13	hsa-mir-3140	0.0	0.0	N
TCGA-KL-8346-01A-11R-2314-13	hsa-mir-3141	0.0	0.0	N
TCGA-KL-8346-01A-11R-2314-13	hsa-mir-3142	0.0	0.0	N
TCGA-KL-8346-01A-11R-2314-13	hsa-mir-3143	0.0	0.0	N
TCGA-KL-8346-01A-11R-2314-13	hsa-mir-3144	0.0	0.0	N
TCGA-KL-8346-01A-11R-2314-13	hsa-mir-3145	0.0	0.0	N
TCGA-KL-8346-01A-11R-2314-13	hsa-mir-3146	0.0	0.0	N
TCGA-KL-8346-01A-11R-2314-13	hsa-mir-3147	0.0	0.0	N
TCGA-KL-8346-01A-11R-2314-13	hsa-mir-3148	0.0	0.0	N
TCGA-KL-8346-01A-11R-2314-13	hsa-mir-3149	1.0	0.223984	N
TCGA-KL-8346-01A-11R-2314-13	hsa-mir-3150	0.0	0.0	N
TCGA-KL-8346-01A-11R-2314-13	hsa-mir-3150b	0.0	0.0	N
TCGA-KL-8346-01A-11R-2314-13	hsa-mir-3151	6.0	1.343906	N
TCGA-KL-8346-01A-11R-2314-13	hsa-mir-3152	11.0	2.463828	N
TCGA-KL-8346-01A-11R-2314-13	hsa-mir-3153	0.0	0.0	N
TCGA-KL-8346-01A-11R-2314-13	hsa-mir-3154	0.0	0.0	N
TCGA-KL-8346-01A-11R-2314-13	hsa-mir-3155	0.0	0.0	N
TCGA-KL-8346-01A-11R-2314-13	hsa-mir-3156-1	0.0	0.0	N
TCGA-KL-8346-01A-11R-2314-13	hsa-mir-3156-2	0.0	0.0	N
TCGA-KL-8346-01A-11R-2314-13	hsa-mir-3156-3	0.0	0.0	N
TCGA-KL-8346-01A-11R-2314-13	hsa-mir-3157	0.0	0.0	N
TCGA-KL-8346-01A-11R-2314-13	hsa-mir-3158-1	0.0	0.0	N
TCGA-KL-8346-01A-11R-2314-13	hsa-mir-3158-2	0.0	0.0	N
TCGA-KL-8346-01A-11R-2314-13	hsa-mir-3159	0.0	0.0	N
TCGA-KL-8346-01A-11R-2314-13	hsa-mir-3160-1	0.0	0.0	N
TCGA-KL-8346-01A-11R-2314-13	hsa-mir-3160-2	0.0	0.0	N
TCGA-KL-8346-01A-11R-2314-13	hsa-mir-3161	0.0	0.0	N
TCGA-KL-8346-01A-11R-2314-13	hsa-mir-3162	0.0	0.0	N
TCGA-KL-8346-01A-11R-2314-13	hsa-mir-3163	0.0	0.0	N
TCGA-KL-8346-01A-11R-2314-13	hsa-mir-3164	0.0	0.0	N
TCGA-KL-8346-01A-11R-2314-13	hsa-mir-3165	0.0	0.0	N
TCGA-KL-8346-01A-11R-2314-13	hsa-mir-3166	1.0	0.223984	N
TCGA-KL-8346-01A-11R-2314-13	hsa-mir-3167	0.0	0.0	N
TCGA-KL-8346-01A-11R-2314-13	hsa-mir-3168	0.0	0.0	N
TCGA-KL-8346-01A-11R-2314-13	hsa-mir-3169	0.0	0.0	N
TCGA-KL-8346-01A-11R-2314-13	hsa-mir-3170	4.0	0.895938	N
TCGA-KL-8346-01A-11R-2314-13	hsa-mir-3171	0.0	0.0	N
TCGA-KL-8346-01A-11R-2314-13	hsa-mir-3173	0.0	0.0	N
TCGA-KL-8346-01A-11R-2314-13	hsa-mir-3174	0.0	0.0	N
TCGA-KL-8346-01A-11R-2314-13	hsa-mir-3175	0.0	0.0	N
TCGA-KL-8346-01A-11R-2314-13	hsa-mir-3176	0.0	0.0	N
TCGA-KL-8346-01A-11R-2314-13	hsa-mir-3177	0.0	0.0	N
TCGA-KL-8346-01A-11R-2314-13	hsa-mir-3178	0.0	0.0	N
TCGA-KL-8346-01A-11R-2314-13	hsa-mir-3179-1	0.0	0.0	N
TCGA-KL-8346-01A-11R-2314-13	hsa-mir-3179-2	0.0	0.0	N
TCGA-KL-8346-01A-11R-2314-13	hsa-mir-3179-3	0.0	0.0	N
TCGA-KL-8346-01A-11R-2314-13	hsa-mir-3180-1	0.0	0.0	N
TCGA-KL-8346-01A-11R-2314-13	hsa-mir-3180-2	0.0	0.0	N
TCGA-KL-8346-01A-11R-2314-13	hsa-mir-3180-3	0.0	0.0	N
TCGA-KL-8346-01A-11R-2314-13	hsa-mir-3180-4	0.0	0.0	N
TCGA-KL-8346-01A-11R-2314-13	hsa-mir-3180-5	0.0	0.0	N
TCGA-KL-8346-01A-11R-2314-13	hsa-mir-3181	0.0	0.0	N
TCGA-KL-8346-01A-11R-2314-13	hsa-mir-3182	0.0	0.0	N
TCGA-KL-8346-01A-11R-2314-13	hsa-mir-3183	0.0	0.0	N
TCGA-KL-8346-01A-11R-2314-13	hsa-mir-3184	0.0	0.0	N
TCGA-KL-8346-01A-11R-2314-13	hsa-mir-3185	0.0	0.0	N
TCGA-KL-8346-01A-11R-2314-13	hsa-mir-3186	0.0	0.0	N
TCGA-KL-8346-01A-11R-2314-13	hsa-mir-3187	0.0	0.0	N
TCGA-KL-8346-01A-11R-2314-13	hsa-mir-3188	0.0	0.0	N
TCGA-KL-8346-01A-11R-2314-13	hsa-mir-3189	1.0	0.223984	N
TCGA-KL-8346-01A-11R-2314-13	hsa-mir-3190	6.0	1.343906	N
TCGA-KL-8346-01A-11R-2314-13	hsa-mir-3191	5.0	1.119922	N
TCGA-KL-8346-01A-11R-2314-13	hsa-mir-3192	0.0	0.0	N
TCGA-KL-8346-01A-11R-2314-13	hsa-mir-3193	0.0	0.0	N
TCGA-KL-8346-01A-11R-2314-13	hsa-mir-3194	4.0	0.895938	N
TCGA-KL-8346-01A-11R-2314-13	hsa-mir-3195	0.0	0.0	N
TCGA-KL-8346-01A-11R-2314-13	hsa-mir-3196	0.0	0.0	N
TCGA-KL-8346-01A-11R-2314-13	hsa-mir-3197	0.0	0.0	N
TCGA-KL-8346-01A-11R-2314-13	hsa-mir-3198	0.0	0.0	N
TCGA-KL-8346-01A-11R-2314-13	hsa-mir-3199-1	1.0	0.223984	N
TCGA-KL-8346-01A-11R-2314-13	hsa-mir-3199-2	0.0	0.0	N
TCGA-KL-8346-01A-11R-2314-13	hsa-mir-32	71.0	15.902891	N
TCGA-KL-8346-01A-11R-2314-13	hsa-mir-3200	23.0	5.151641	N
TCGA-KL-8346-01A-11R-2314-13	hsa-mir-3201	0.0	0.0	N
TCGA-KL-8346-01A-11R-2314-13	hsa-mir-3202-1	0.0	0.0	N
TCGA-KL-8346-01A-11R-2314-13	hsa-mir-3202-2	0.0	0.0	N
TCGA-KL-8346-01A-11R-2314-13	hsa-mir-320a	1545.0	346.05587	Y
TCGA-KL-8346-01A-11R-2314-13	hsa-mir-320b-1	0.0	0.0	N
TCGA-KL-8346-01A-11R-2314-13	hsa-mir-320b-2	16.0	3.58375	Y
TCGA-KL-8346-01A-11R-2314-13	hsa-mir-320c-1	0.0	0.0	N
TCGA-KL-8346-01A-11R-2314-13	hsa-mir-320c-2	0.0	0.0	N
TCGA-KL-8346-01A-11R-2314-13	hsa-mir-320d-1	0.0	0.0	N
TCGA-KL-8346-01A-11R-2314-13	hsa-mir-320d-2	0.0	0.0	N
TCGA-KL-8346-01A-11R-2314-13	hsa-mir-320e	0.0	0.0	N
TCGA-KL-8346-01A-11R-2314-13	hsa-mir-323	4.0	0.895938	N
TCGA-KL-8346-01A-11R-2314-13	hsa-mir-323b	0.0	0.0	N
TCGA-KL-8346-01A-11R-2314-13	hsa-mir-324	133.0	29.789923	N
TCGA-KL-8346-01A-11R-2314-13	hsa-mir-325	0.0	0.0	N
TCGA-KL-8346-01A-11R-2314-13	hsa-mir-326	3.0	0.671953	N
TCGA-KL-8346-01A-11R-2314-13	hsa-mir-328	283.0	63.38758	N
TCGA-KL-8346-01A-11R-2314-13	hsa-mir-329-1	2.0	0.447969	N
TCGA-KL-8346-01A-11R-2314-13	hsa-mir-329-2	0.0	0.0	N
TCGA-KL-8346-01A-11R-2314-13	hsa-mir-330	47.0	10.527266	N
TCGA-KL-8346-01A-11R-2314-13	hsa-mir-331	172.0	38.525314	N
TCGA-KL-8346-01A-11R-2314-13	hsa-mir-335	7.0	1.567891	N
TCGA-KL-8346-01A-11R-2314-13	hsa-mir-337	2.0	0.447969	N
TCGA-KL-8346-01A-11R-2314-13	hsa-mir-338	176.0	39.421251	N
TCGA-KL-8346-01A-11R-2314-13	hsa-mir-339	124.0	27.774063	N
TCGA-KL-8346-01A-11R-2314-13	hsa-mir-33a	157.0	35.165548	N
TCGA-KL-8346-01A-11R-2314-13	hsa-mir-33b	7.0	1.567891	N
TCGA-KL-8346-01A-11R-2314-13	hsa-mir-340	19.0	4.255703	N
TCGA-KL-8346-01A-11R-2314-13	hsa-mir-342	94.0	21.054532	N
TCGA-KL-8346-01A-11R-2314-13	hsa-mir-345	20.0	4.479688	N
TCGA-KL-8346-01A-11R-2314-13	hsa-mir-346	0.0	0.0	N
TCGA-KL-8346-01A-11R-2314-13	hsa-mir-34a	470.0	105.27266	N
TCGA-KL-8346-01A-11R-2314-13	hsa-mir-34b	0.0	0.0	N
TCGA-KL-8346-01A-11R-2314-13	hsa-mir-34c	8.0	1.791875	N
TCGA-KL-8346-01A-11R-2314-13	hsa-mir-3605	4.0	0.895938	N
TCGA-KL-8346-01A-11R-2314-13	hsa-mir-3606	0.0	0.0	N
TCGA-KL-8346-01A-11R-2314-13	hsa-mir-3607	155.0	34.717579	N
TCGA-KL-8346-01A-11R-2314-13	hsa-mir-3609	5.0	1.119922	N
TCGA-KL-8346-01A-11R-2314-13	hsa-mir-361	1976.0	442.593139	N
TCGA-KL-8346-01A-11R-2314-13	hsa-mir-3610	3.0	0.671953	N
TCGA-KL-8346-01A-11R-2314-13	hsa-mir-3611	0.0	0.0	N
TCGA-KL-8346-01A-11R-2314-13	hsa-mir-3612	0.0	0.0	N
TCGA-KL-8346-01A-11R-2314-13	hsa-mir-3613	27.0	6.047578	N
TCGA-KL-8346-01A-11R-2314-13	hsa-mir-3614	0.0	0.0	N
TCGA-KL-8346-01A-11R-2314-13	hsa-mir-3615	10.0	2.239844	N
TCGA-KL-8346-01A-11R-2314-13	hsa-mir-3616	0.0	0.0	N
TCGA-KL-8346-01A-11R-2314-13	hsa-mir-3617	1.0	0.223984	N
TCGA-KL-8346-01A-11R-2314-13	hsa-mir-3618	0.0	0.0	N
TCGA-KL-8346-01A-11R-2314-13	hsa-mir-3619	0.0	0.0	N
TCGA-KL-8346-01A-11R-2314-13	hsa-mir-362	92.0	20.606563	N
TCGA-KL-8346-01A-11R-2314-13	hsa-mir-3620	0.0	0.0	N
TCGA-KL-8346-01A-11R-2314-13	hsa-mir-3621	0.0	0.0	N
TCGA-KL-8346-01A-11R-2314-13	hsa-mir-3622a	1.0	0.223984	N
TCGA-KL-8346-01A-11R-2314-13	hsa-mir-3622b	0.0	0.0	N
TCGA-KL-8346-01A-11R-2314-13	hsa-mir-363	129.0	28.893985	N
TCGA-KL-8346-01A-11R-2314-13	hsa-mir-3646	0.0	0.0	N
TCGA-KL-8346-01A-11R-2314-13	hsa-mir-3647	20.0	4.479688	N
TCGA-KL-8346-01A-11R-2314-13	hsa-mir-3648	0.0	0.0	N
TCGA-KL-8346-01A-11R-2314-13	hsa-mir-3649	0.0	0.0	N
TCGA-KL-8346-01A-11R-2314-13	hsa-mir-365-1	38.0	8.511407	N
TCGA-KL-8346-01A-11R-2314-13	hsa-mir-365-2	16.0	3.58375	N
TCGA-KL-8346-01A-11R-2314-13	hsa-mir-3650	0.0	0.0	N
TCGA-KL-8346-01A-11R-2314-13	hsa-mir-3651	1.0	0.223984	N
TCGA-KL-8346-01A-11R-2314-13	hsa-mir-3652	2.0	0.447969	N
TCGA-KL-8346-01A-11R-2314-13	hsa-mir-3653	38.0	8.511407	N
TCGA-KL-8346-01A-11R-2314-13	hsa-mir-3654	2.0	0.447969	N
TCGA-KL-8346-01A-11R-2314-13	hsa-mir-3655	0.0	0.0	N
TCGA-KL-8346-01A-11R-2314-13	hsa-mir-3656	0.0	0.0	N
TCGA-KL-8346-01A-11R-2314-13	hsa-mir-3657	0.0	0.0	N
TCGA-KL-8346-01A-11R-2314-13	hsa-mir-3658	0.0	0.0	N
TCGA-KL-8346-01A-11R-2314-13	hsa-mir-3659	0.0	0.0	N
TCGA-KL-8346-01A-11R-2314-13	hsa-mir-3660	0.0	0.0	N
TCGA-KL-8346-01A-11R-2314-13	hsa-mir-3661	0.0	0.0	N
TCGA-KL-8346-01A-11R-2314-13	hsa-mir-3662	0.0	0.0	N
TCGA-KL-8346-01A-11R-2314-13	hsa-mir-3663	0.0	0.0	N
TCGA-KL-8346-01A-11R-2314-13	hsa-mir-3664	1.0	0.223984	N
TCGA-KL-8346-01A-11R-2314-13	hsa-mir-3665	0.0	0.0	N
TCGA-KL-8346-01A-11R-2314-13	hsa-mir-3666	0.0	0.0	N
TCGA-KL-8346-01A-11R-2314-13	hsa-mir-3667	0.0	0.0	N
TCGA-KL-8346-01A-11R-2314-13	hsa-mir-3668	0.0	0.0	N
TCGA-KL-8346-01A-11R-2314-13	hsa-mir-3669	0.0	0.0	N
TCGA-KL-8346-01A-11R-2314-13	hsa-mir-367	0.0	0.0	N
TCGA-KL-8346-01A-11R-2314-13	hsa-mir-3670	0.0	0.0	N
TCGA-KL-8346-01A-11R-2314-13	hsa-mir-3671	0.0	0.0	N
TCGA-KL-8346-01A-11R-2314-13	hsa-mir-3672	0.0	0.0	N
TCGA-KL-8346-01A-11R-2314-13	hsa-mir-3673	0.0	0.0	N
TCGA-KL-8346-01A-11R-2314-13	hsa-mir-3674	0.0	0.0	N
TCGA-KL-8346-01A-11R-2314-13	hsa-mir-3675	0.0	0.0	N
TCGA-KL-8346-01A-11R-2314-13	hsa-mir-3676	23.0	5.151641	N
TCGA-KL-8346-01A-11R-2314-13	hsa-mir-3677	12.0	2.687813	N
TCGA-KL-8346-01A-11R-2314-13	hsa-mir-3678	1.0	0.223984	N
TCGA-KL-8346-01A-11R-2314-13	hsa-mir-3679	1.0	0.223984	N
TCGA-KL-8346-01A-11R-2314-13	hsa-mir-3680	0.0	0.0	N
TCGA-KL-8346-01A-11R-2314-13	hsa-mir-3681	0.0	0.0	N
TCGA-KL-8346-01A-11R-2314-13	hsa-mir-3682	0.0	0.0	N
TCGA-KL-8346-01A-11R-2314-13	hsa-mir-3683	0.0	0.0	N
TCGA-KL-8346-01A-11R-2314-13	hsa-mir-3684	0.0	0.0	N
TCGA-KL-8346-01A-11R-2314-13	hsa-mir-3685	0.0	0.0	N
TCGA-KL-8346-01A-11R-2314-13	hsa-mir-3686	0.0	0.0	N
TCGA-KL-8346-01A-11R-2314-13	hsa-mir-3687	1.0	0.223984	N
TCGA-KL-8346-01A-11R-2314-13	hsa-mir-3688	0.0	0.0	N
TCGA-KL-8346-01A-11R-2314-13	hsa-mir-3689a	0.0	0.0	N
TCGA-KL-8346-01A-11R-2314-13	hsa-mir-3689b	0.0	0.0	N
TCGA-KL-8346-01A-11R-2314-13	hsa-mir-369	5.0	1.119922	N
TCGA-KL-8346-01A-11R-2314-13	hsa-mir-3690	0.0	0.0	N
TCGA-KL-8346-01A-11R-2314-13	hsa-mir-3691	0.0	0.0	N
TCGA-KL-8346-01A-11R-2314-13	hsa-mir-3692	0.0	0.0	N
TCGA-KL-8346-01A-11R-2314-13	hsa-mir-370	12.0	2.687813	N
TCGA-KL-8346-01A-11R-2314-13	hsa-mir-371	0.0	0.0	N
TCGA-KL-8346-01A-11R-2314-13	hsa-mir-3713	0.0	0.0	N
TCGA-KL-8346-01A-11R-2314-13	hsa-mir-3714	0.0	0.0	N
TCGA-KL-8346-01A-11R-2314-13	hsa-mir-372	1.0	0.223984	N
TCGA-KL-8346-01A-11R-2314-13	hsa-mir-373	0.0	0.0	N
TCGA-KL-8346-01A-11R-2314-13	hsa-mir-374a	3520.0	788.425025	N
TCGA-KL-8346-01A-11R-2314-13	hsa-mir-374b	433.0	96.985237	N
TCGA-KL-8346-01A-11R-2314-13	hsa-mir-374c	0.0	0.0	N
TCGA-KL-8346-01A-11R-2314-13	hsa-mir-375	278.0	62.267658	N
TCGA-KL-8346-01A-11R-2314-13	hsa-mir-376a-1	1.0	0.223984	N
TCGA-KL-8346-01A-11R-2314-13	hsa-mir-376a-2	0.0	0.0	N
TCGA-KL-8346-01A-11R-2314-13	hsa-mir-376b	0.0	0.0	N
TCGA-KL-8346-01A-11R-2314-13	hsa-mir-376c	3.0	0.671953	N
TCGA-KL-8346-01A-11R-2314-13	hsa-mir-377	1.0	0.223984	N
TCGA-KL-8346-01A-11R-2314-13	hsa-mir-378	328.0	73.466877	N
TCGA-KL-8346-01A-11R-2314-13	hsa-mir-378b	0.0	0.0	N
TCGA-KL-8346-01A-11R-2314-13	hsa-mir-378c	8.0	1.791875	N
TCGA-KL-8346-01A-11R-2314-13	hsa-mir-379	438.0	98.105159	N
TCGA-KL-8346-01A-11R-2314-13	hsa-mir-380	1.0	0.223984	N
TCGA-KL-8346-01A-11R-2314-13	hsa-mir-381	25.0	5.59961	N
TCGA-KL-8346-01A-11R-2314-13	hsa-mir-382	5.0	1.119922	N
TCGA-KL-8346-01A-11R-2314-13	hsa-mir-383	0.0	0.0	N
TCGA-KL-8346-01A-11R-2314-13	hsa-mir-384	0.0	0.0	N
TCGA-KL-8346-01A-11R-2314-13	hsa-mir-3907	0.0	0.0	N
TCGA-KL-8346-01A-11R-2314-13	hsa-mir-3908	0.0	0.0	N
TCGA-KL-8346-01A-11R-2314-13	hsa-mir-3909	6.0	1.343906	N
TCGA-KL-8346-01A-11R-2314-13	hsa-mir-3910-1	0.0	0.0	N
TCGA-KL-8346-01A-11R-2314-13	hsa-mir-3910-2	0.0	0.0	N
TCGA-KL-8346-01A-11R-2314-13	hsa-mir-3911	0.0	0.0	N
TCGA-KL-8346-01A-11R-2314-13	hsa-mir-3912	0.0	0.0	N
TCGA-KL-8346-01A-11R-2314-13	hsa-mir-3913-1	24.0	5.375625	N
TCGA-KL-8346-01A-11R-2314-13	hsa-mir-3913-2	0.0	0.0	N
TCGA-KL-8346-01A-11R-2314-13	hsa-mir-3914-1	0.0	0.0	N
TCGA-KL-8346-01A-11R-2314-13	hsa-mir-3914-2	0.0	0.0	N
TCGA-KL-8346-01A-11R-2314-13	hsa-mir-3915	0.0	0.0	N
TCGA-KL-8346-01A-11R-2314-13	hsa-mir-3916	0.0	0.0	N
TCGA-KL-8346-01A-11R-2314-13	hsa-mir-3917	1.0	0.223984	N
TCGA-KL-8346-01A-11R-2314-13	hsa-mir-3918	0.0	0.0	N
TCGA-KL-8346-01A-11R-2314-13	hsa-mir-3919	0.0	0.0	N
TCGA-KL-8346-01A-11R-2314-13	hsa-mir-3920	0.0	0.0	N
TCGA-KL-8346-01A-11R-2314-13	hsa-mir-3921	0.0	0.0	N
TCGA-KL-8346-01A-11R-2314-13	hsa-mir-3922	0.0	0.0	N
TCGA-KL-8346-01A-11R-2314-13	hsa-mir-3923	3.0	0.671953	N
TCGA-KL-8346-01A-11R-2314-13	hsa-mir-3924	0.0	0.0	N
TCGA-KL-8346-01A-11R-2314-13	hsa-mir-3925	0.0	0.0	N
TCGA-KL-8346-01A-11R-2314-13	hsa-mir-3926-1	0.0	0.0	N
TCGA-KL-8346-01A-11R-2314-13	hsa-mir-3926-2	0.0	0.0	N
TCGA-KL-8346-01A-11R-2314-13	hsa-mir-3927	0.0	0.0	N
TCGA-KL-8346-01A-11R-2314-13	hsa-mir-3928	0.0	0.0	N
TCGA-KL-8346-01A-11R-2314-13	hsa-mir-3929	0.0	0.0	N
TCGA-KL-8346-01A-11R-2314-13	hsa-mir-3934	0.0	0.0	N
TCGA-KL-8346-01A-11R-2314-13	hsa-mir-3935	0.0	0.0	N
TCGA-KL-8346-01A-11R-2314-13	hsa-mir-3936	0.0	0.0	N
TCGA-KL-8346-01A-11R-2314-13	hsa-mir-3937	0.0	0.0	N
TCGA-KL-8346-01A-11R-2314-13	hsa-mir-3938	0.0	0.0	N
TCGA-KL-8346-01A-11R-2314-13	hsa-mir-3939	0.0	0.0	N
TCGA-KL-8346-01A-11R-2314-13	hsa-mir-3940	3.0	0.671953	N
TCGA-KL-8346-01A-11R-2314-13	hsa-mir-3941	0.0	0.0	N
TCGA-KL-8346-01A-11R-2314-13	hsa-mir-3942	0.0	0.0	N
TCGA-KL-8346-01A-11R-2314-13	hsa-mir-3943	0.0	0.0	N
TCGA-KL-8346-01A-11R-2314-13	hsa-mir-3944	0.0	0.0	N
TCGA-KL-8346-01A-11R-2314-13	hsa-mir-3945	0.0	0.0	N
TCGA-KL-8346-01A-11R-2314-13	hsa-mir-409	26.0	5.823594	N
TCGA-KL-8346-01A-11R-2314-13	hsa-mir-410	17.0	3.807734	N
TCGA-KL-8346-01A-11R-2314-13	hsa-mir-411	5.0	1.119922	N
TCGA-KL-8346-01A-11R-2314-13	hsa-mir-412	17.0	3.807734	N
TCGA-KL-8346-01A-11R-2314-13	hsa-mir-421	12.0	2.687813	N
TCGA-KL-8346-01A-11R-2314-13	hsa-mir-422a	0.0	0.0	N
TCGA-KL-8346-01A-11R-2314-13	hsa-mir-423	470.0	105.27266	N
TCGA-KL-8346-01A-11R-2314-13	hsa-mir-424	283.0	63.38758	N
TCGA-KL-8346-01A-11R-2314-13	hsa-mir-425	445.0	99.67305	N
TCGA-KL-8346-01A-11R-2314-13	hsa-mir-4251	0.0	0.0	N
TCGA-KL-8346-01A-11R-2314-13	hsa-mir-4252	0.0	0.0	N
TCGA-KL-8346-01A-11R-2314-13	hsa-mir-4253	0.0	0.0	N
TCGA-KL-8346-01A-11R-2314-13	hsa-mir-4254	0.0	0.0	N
TCGA-KL-8346-01A-11R-2314-13	hsa-mir-4255	0.0	0.0	N
TCGA-KL-8346-01A-11R-2314-13	hsa-mir-4256	0.0	0.0	N
TCGA-KL-8346-01A-11R-2314-13	hsa-mir-4257	0.0	0.0	N
TCGA-KL-8346-01A-11R-2314-13	hsa-mir-4258	0.0	0.0	N
TCGA-KL-8346-01A-11R-2314-13	hsa-mir-4259	0.0	0.0	N
TCGA-KL-8346-01A-11R-2314-13	hsa-mir-4260	0.0	0.0	N
TCGA-KL-8346-01A-11R-2314-13	hsa-mir-4261	0.0	0.0	N
TCGA-KL-8346-01A-11R-2314-13	hsa-mir-4262	0.0	0.0	N
TCGA-KL-8346-01A-11R-2314-13	hsa-mir-4263	0.0	0.0	N
TCGA-KL-8346-01A-11R-2314-13	hsa-mir-4264	0.0	0.0	N
TCGA-KL-8346-01A-11R-2314-13	hsa-mir-4265	0.0	0.0	N
TCGA-KL-8346-01A-11R-2314-13	hsa-mir-4266	0.0	0.0	N
TCGA-KL-8346-01A-11R-2314-13	hsa-mir-4267	0.0	0.0	N
TCGA-KL-8346-01A-11R-2314-13	hsa-mir-4268	0.0	0.0	N
TCGA-KL-8346-01A-11R-2314-13	hsa-mir-4269	0.0	0.0	N
TCGA-KL-8346-01A-11R-2314-13	hsa-mir-4270	0.0	0.0	N
TCGA-KL-8346-01A-11R-2314-13	hsa-mir-4271	0.0	0.0	N
TCGA-KL-8346-01A-11R-2314-13	hsa-mir-4272	0.0	0.0	N
TCGA-KL-8346-01A-11R-2314-13	hsa-mir-4273	0.0	0.0	N
TCGA-KL-8346-01A-11R-2314-13	hsa-mir-4274	0.0	0.0	N
TCGA-KL-8346-01A-11R-2314-13	hsa-mir-4275	0.0	0.0	N
TCGA-KL-8346-01A-11R-2314-13	hsa-mir-4276	0.0	0.0	N
TCGA-KL-8346-01A-11R-2314-13	hsa-mir-4277	0.0	0.0	N
TCGA-KL-8346-01A-11R-2314-13	hsa-mir-4278	0.0	0.0	N
TCGA-KL-8346-01A-11R-2314-13	hsa-mir-4279	0.0	0.0	N
TCGA-KL-8346-01A-11R-2314-13	hsa-mir-4280	0.0	0.0	N
TCGA-KL-8346-01A-11R-2314-13	hsa-mir-4281	0.0	0.0	N
TCGA-KL-8346-01A-11R-2314-13	hsa-mir-4282	0.0	0.0	N
TCGA-KL-8346-01A-11R-2314-13	hsa-mir-4283-1	0.0	0.0	N
TCGA-KL-8346-01A-11R-2314-13	hsa-mir-4283-2	0.0	0.0	N
TCGA-KL-8346-01A-11R-2314-13	hsa-mir-4284	0.0	0.0	N
TCGA-KL-8346-01A-11R-2314-13	hsa-mir-4285	0.0	0.0	N
TCGA-KL-8346-01A-11R-2314-13	hsa-mir-4286	0.0	0.0	N
TCGA-KL-8346-01A-11R-2314-13	hsa-mir-4287	0.0	0.0	N
TCGA-KL-8346-01A-11R-2314-13	hsa-mir-4288	0.0	0.0	N
TCGA-KL-8346-01A-11R-2314-13	hsa-mir-4289	0.0	0.0	N
TCGA-KL-8346-01A-11R-2314-13	hsa-mir-429	495.0	110.872269	N
TCGA-KL-8346-01A-11R-2314-13	hsa-mir-4290	0.0	0.0	N
TCGA-KL-8346-01A-11R-2314-13	hsa-mir-4291	0.0	0.0	N
TCGA-KL-8346-01A-11R-2314-13	hsa-mir-4292	0.0	0.0	N
TCGA-KL-8346-01A-11R-2314-13	hsa-mir-4293	0.0	0.0	N
TCGA-KL-8346-01A-11R-2314-13	hsa-mir-4294	0.0	0.0	N
TCGA-KL-8346-01A-11R-2314-13	hsa-mir-4295	0.0	0.0	N
TCGA-KL-8346-01A-11R-2314-13	hsa-mir-4296	0.0	0.0	N
TCGA-KL-8346-01A-11R-2314-13	hsa-mir-4297	0.0	0.0	N
TCGA-KL-8346-01A-11R-2314-13	hsa-mir-4298	0.0	0.0	N
TCGA-KL-8346-01A-11R-2314-13	hsa-mir-4299	0.0	0.0	N
TCGA-KL-8346-01A-11R-2314-13	hsa-mir-4300	0.0	0.0	N
TCGA-KL-8346-01A-11R-2314-13	hsa-mir-4301	0.0	0.0	N
TCGA-KL-8346-01A-11R-2314-13	hsa-mir-4302	0.0	0.0	N
TCGA-KL-8346-01A-11R-2314-13	hsa-mir-4303	0.0	0.0	N
TCGA-KL-8346-01A-11R-2314-13	hsa-mir-4304	0.0	0.0	N
TCGA-KL-8346-01A-11R-2314-13	hsa-mir-4305	0.0	0.0	N
TCGA-KL-8346-01A-11R-2314-13	hsa-mir-4306	0.0	0.0	N
TCGA-KL-8346-01A-11R-2314-13	hsa-mir-4307	0.0	0.0	N
TCGA-KL-8346-01A-11R-2314-13	hsa-mir-4308	0.0	0.0	N
TCGA-KL-8346-01A-11R-2314-13	hsa-mir-4309	0.0	0.0	N
TCGA-KL-8346-01A-11R-2314-13	hsa-mir-431	11.0	2.463828	N
TCGA-KL-8346-01A-11R-2314-13	hsa-mir-4310	0.0	0.0	N
TCGA-KL-8346-01A-11R-2314-13	hsa-mir-4311	0.0	0.0	N
TCGA-KL-8346-01A-11R-2314-13	hsa-mir-4312	0.0	0.0	N
TCGA-KL-8346-01A-11R-2314-13	hsa-mir-4313	0.0	0.0	N
TCGA-KL-8346-01A-11R-2314-13	hsa-mir-4314	0.0	0.0	N
TCGA-KL-8346-01A-11R-2314-13	hsa-mir-4315-1	0.0	0.0	N
TCGA-KL-8346-01A-11R-2314-13	hsa-mir-4315-2	0.0	0.0	N
TCGA-KL-8346-01A-11R-2314-13	hsa-mir-4316	0.0	0.0	N
TCGA-KL-8346-01A-11R-2314-13	hsa-mir-4317	0.0	0.0	N
TCGA-KL-8346-01A-11R-2314-13	hsa-mir-4318	0.0	0.0	N
TCGA-KL-8346-01A-11R-2314-13	hsa-mir-4319	0.0	0.0	N
TCGA-KL-8346-01A-11R-2314-13	hsa-mir-432	4.0	0.895938	N
TCGA-KL-8346-01A-11R-2314-13	hsa-mir-4320	0.0	0.0	N
TCGA-KL-8346-01A-11R-2314-13	hsa-mir-4321	0.0	0.0	N
TCGA-KL-8346-01A-11R-2314-13	hsa-mir-4322	0.0	0.0	N
TCGA-KL-8346-01A-11R-2314-13	hsa-mir-4323	0.0	0.0	N
TCGA-KL-8346-01A-11R-2314-13	hsa-mir-4324	0.0	0.0	N
TCGA-KL-8346-01A-11R-2314-13	hsa-mir-4325	0.0	0.0	N
TCGA-KL-8346-01A-11R-2314-13	hsa-mir-4326	5.0	1.119922	N
TCGA-KL-8346-01A-11R-2314-13	hsa-mir-4327	0.0	0.0	N
TCGA-KL-8346-01A-11R-2314-13	hsa-mir-4328	0.0	0.0	N
TCGA-KL-8346-01A-11R-2314-13	hsa-mir-4329	0.0	0.0	N
TCGA-KL-8346-01A-11R-2314-13	hsa-mir-433	0.0	0.0	N
TCGA-KL-8346-01A-11R-2314-13	hsa-mir-4330	0.0	0.0	N
TCGA-KL-8346-01A-11R-2314-13	hsa-mir-448	0.0	0.0	N
TCGA-KL-8346-01A-11R-2314-13	hsa-mir-449a	0.0	0.0	N
TCGA-KL-8346-01A-11R-2314-13	hsa-mir-449b	0.0	0.0	N
TCGA-KL-8346-01A-11R-2314-13	hsa-mir-449c	0.0	0.0	N
TCGA-KL-8346-01A-11R-2314-13	hsa-mir-450a-1	5.0	1.119922	N
TCGA-KL-8346-01A-11R-2314-13	hsa-mir-450a-2	5.0	1.119922	N
TCGA-KL-8346-01A-11R-2314-13	hsa-mir-450b	12.0	2.687813	N
TCGA-KL-8346-01A-11R-2314-13	hsa-mir-451	2977.0	666.801505	N
TCGA-KL-8346-01A-11R-2314-13	hsa-mir-452	24.0	5.375625	N
TCGA-KL-8346-01A-11R-2314-13	hsa-mir-454	9.0	2.015859	N
TCGA-KL-8346-01A-11R-2314-13	hsa-mir-455	58.0	12.991094	N
TCGA-KL-8346-01A-11R-2314-13	hsa-mir-466	1.0	0.223984	N
TCGA-KL-8346-01A-11R-2314-13	hsa-mir-483	0.0	0.0	N
TCGA-KL-8346-01A-11R-2314-13	hsa-mir-484	173.0	38.749298	N
TCGA-KL-8346-01A-11R-2314-13	hsa-mir-485	0.0	0.0	N
TCGA-KL-8346-01A-11R-2314-13	hsa-mir-486	947.0	212.11321	N
TCGA-KL-8346-01A-11R-2314-13	hsa-mir-487a	1.0	0.223984	N
TCGA-KL-8346-01A-11R-2314-13	hsa-mir-487b	7.0	1.567891	N
TCGA-KL-8346-01A-11R-2314-13	hsa-mir-488	0.0	0.0	N
TCGA-KL-8346-01A-11R-2314-13	hsa-mir-489	0.0	0.0	N
TCGA-KL-8346-01A-11R-2314-13	hsa-mir-490	0.0	0.0	N
TCGA-KL-8346-01A-11R-2314-13	hsa-mir-491	4.0	0.895938	N
TCGA-KL-8346-01A-11R-2314-13	hsa-mir-492	0.0	0.0	N
TCGA-KL-8346-01A-11R-2314-13	hsa-mir-493	11.0	2.463828	N
TCGA-KL-8346-01A-11R-2314-13	hsa-mir-494	0.0	0.0	N
TCGA-KL-8346-01A-11R-2314-13	hsa-mir-495	3.0	0.671953	N
TCGA-KL-8346-01A-11R-2314-13	hsa-mir-496	4.0	0.895938	N
TCGA-KL-8346-01A-11R-2314-13	hsa-mir-497	21.0	4.703672	N
TCGA-KL-8346-01A-11R-2314-13	hsa-mir-498	0.0	0.0	N
TCGA-KL-8346-01A-11R-2314-13	hsa-mir-499	1.0	0.223984	N
TCGA-KL-8346-01A-11R-2314-13	hsa-mir-500a	1158.0	259.373914	Y
TCGA-KL-8346-01A-11R-2314-13	hsa-mir-500b	37.0	8.287422	Y
TCGA-KL-8346-01A-11R-2314-13	hsa-mir-501	214.0	47.932658	N
TCGA-KL-8346-01A-11R-2314-13	hsa-mir-502	105.0	23.51836	Y
TCGA-KL-8346-01A-11R-2314-13	hsa-mir-503	20.0	4.479688	N
TCGA-KL-8346-01A-11R-2314-13	hsa-mir-504	10.0	2.239844	N
TCGA-KL-8346-01A-11R-2314-13	hsa-mir-505	86.0	19.262657	N
TCGA-KL-8346-01A-11R-2314-13	hsa-mir-506	0.0	0.0	N
TCGA-KL-8346-01A-11R-2314-13	hsa-mir-507	0.0	0.0	N
TCGA-KL-8346-01A-11R-2314-13	hsa-mir-508	66.0	14.782969	N
TCGA-KL-8346-01A-11R-2314-13	hsa-mir-509-1	9.0	2.015859	N
TCGA-KL-8346-01A-11R-2314-13	hsa-mir-509-2	9.0	2.015859	N
TCGA-KL-8346-01A-11R-2314-13	hsa-mir-509-3	12.0	2.687813	N
TCGA-KL-8346-01A-11R-2314-13	hsa-mir-510	0.0	0.0	N
TCGA-KL-8346-01A-11R-2314-13	hsa-mir-511-1	0.0	0.0	N
TCGA-KL-8346-01A-11R-2314-13	hsa-mir-511-2	2.0	0.447969	N
TCGA-KL-8346-01A-11R-2314-13	hsa-mir-512-1	0.0	0.0	N
TCGA-KL-8346-01A-11R-2314-13	hsa-mir-512-2	0.0	0.0	N
TCGA-KL-8346-01A-11R-2314-13	hsa-mir-513a-1	0.0	0.0	N
TCGA-KL-8346-01A-11R-2314-13	hsa-mir-513a-2	1.0	0.223984	N
TCGA-KL-8346-01A-11R-2314-13	hsa-mir-513b	0.0	0.0	N
TCGA-KL-8346-01A-11R-2314-13	hsa-mir-513c	0.0	0.0	N
TCGA-KL-8346-01A-11R-2314-13	hsa-mir-514-1	30.0	6.719531	N
TCGA-KL-8346-01A-11R-2314-13	hsa-mir-514-2	17.0	3.807734	N
TCGA-KL-8346-01A-11R-2314-13	hsa-mir-514-3	25.0	5.59961	N
TCGA-KL-8346-01A-11R-2314-13	hsa-mir-514b	0.0	0.0	N
TCGA-KL-8346-01A-11R-2314-13	hsa-mir-515-1	0.0	0.0	N
TCGA-KL-8346-01A-11R-2314-13	hsa-mir-515-2	0.0	0.0	N
TCGA-KL-8346-01A-11R-2314-13	hsa-mir-516a-1	0.0	0.0	N
TCGA-KL-8346-01A-11R-2314-13	hsa-mir-516a-2	0.0	0.0	N
TCGA-KL-8346-01A-11R-2314-13	hsa-mir-516b-1	0.0	0.0	N
TCGA-KL-8346-01A-11R-2314-13	hsa-mir-516b-2	0.0	0.0	N
TCGA-KL-8346-01A-11R-2314-13	hsa-mir-517a	0.0	0.0	N
TCGA-KL-8346-01A-11R-2314-13	hsa-mir-517b	0.0	0.0	N
TCGA-KL-8346-01A-11R-2314-13	hsa-mir-517c	0.0	0.0	N
TCGA-KL-8346-01A-11R-2314-13	hsa-mir-518a-1	0.0	0.0	N
TCGA-KL-8346-01A-11R-2314-13	hsa-mir-518a-2	0.0	0.0	N
TCGA-KL-8346-01A-11R-2314-13	hsa-mir-518b	0.0	0.0	N
TCGA-KL-8346-01A-11R-2314-13	hsa-mir-518c	0.0	0.0	N
TCGA-KL-8346-01A-11R-2314-13	hsa-mir-518d	0.0	0.0	N
TCGA-KL-8346-01A-11R-2314-13	hsa-mir-518e	0.0	0.0	N
TCGA-KL-8346-01A-11R-2314-13	hsa-mir-518f	0.0	0.0	N
TCGA-KL-8346-01A-11R-2314-13	hsa-mir-519a-1	0.0	0.0	N
TCGA-KL-8346-01A-11R-2314-13	hsa-mir-519a-2	0.0	0.0	N
TCGA-KL-8346-01A-11R-2314-13	hsa-mir-519b	0.0	0.0	N
TCGA-KL-8346-01A-11R-2314-13	hsa-mir-519c	0.0	0.0	N
TCGA-KL-8346-01A-11R-2314-13	hsa-mir-519d	0.0	0.0	N
TCGA-KL-8346-01A-11R-2314-13	hsa-mir-519e	0.0	0.0	N
TCGA-KL-8346-01A-11R-2314-13	hsa-mir-520a	0.0	0.0	N
TCGA-KL-8346-01A-11R-2314-13	hsa-mir-520b	0.0	0.0	N
TCGA-KL-8346-01A-11R-2314-13	hsa-mir-520c	0.0	0.0	N
TCGA-KL-8346-01A-11R-2314-13	hsa-mir-520d	0.0	0.0	N
TCGA-KL-8346-01A-11R-2314-13	hsa-mir-520e	0.0	0.0	N
TCGA-KL-8346-01A-11R-2314-13	hsa-mir-520f	1.0	0.223984	N
TCGA-KL-8346-01A-11R-2314-13	hsa-mir-520g	0.0	0.0	N
TCGA-KL-8346-01A-11R-2314-13	hsa-mir-520h	0.0	0.0	N
TCGA-KL-8346-01A-11R-2314-13	hsa-mir-521-1	0.0	0.0	N
TCGA-KL-8346-01A-11R-2314-13	hsa-mir-521-2	0.0	0.0	N
TCGA-KL-8346-01A-11R-2314-13	hsa-mir-522	0.0	0.0	N
TCGA-KL-8346-01A-11R-2314-13	hsa-mir-523	0.0	0.0	N
TCGA-KL-8346-01A-11R-2314-13	hsa-mir-524	0.0	0.0	N
TCGA-KL-8346-01A-11R-2314-13	hsa-mir-525	0.0	0.0	N
TCGA-KL-8346-01A-11R-2314-13	hsa-mir-526a-1	0.0	0.0	N
TCGA-KL-8346-01A-11R-2314-13	hsa-mir-526a-2	0.0	0.0	N
TCGA-KL-8346-01A-11R-2314-13	hsa-mir-526b	0.0	0.0	N
TCGA-KL-8346-01A-11R-2314-13	hsa-mir-527	0.0	0.0	N
TCGA-KL-8346-01A-11R-2314-13	hsa-mir-532	11356.0	2543.566642	N
TCGA-KL-8346-01A-11R-2314-13	hsa-mir-539	3.0	0.671953	N
TCGA-KL-8346-01A-11R-2314-13	hsa-mir-541	2.0	0.447969	N
TCGA-KL-8346-01A-11R-2314-13	hsa-mir-542	528.0	118.263754	N
TCGA-KL-8346-01A-11R-2314-13	hsa-mir-543	3.0	0.671953	N
TCGA-KL-8346-01A-11R-2314-13	hsa-mir-544	0.0	0.0	N
TCGA-KL-8346-01A-11R-2314-13	hsa-mir-544b	0.0	0.0	N
TCGA-KL-8346-01A-11R-2314-13	hsa-mir-545	4.0	0.895938	N
TCGA-KL-8346-01A-11R-2314-13	hsa-mir-548a-1	0.0	0.0	N
TCGA-KL-8346-01A-11R-2314-13	hsa-mir-548a-2	0.0	0.0	N
TCGA-KL-8346-01A-11R-2314-13	hsa-mir-548a-3	0.0	0.0	N
TCGA-KL-8346-01A-11R-2314-13	hsa-mir-548aa-1	0.0	0.0	N
TCGA-KL-8346-01A-11R-2314-13	hsa-mir-548aa-2	0.0	0.0	N
TCGA-KL-8346-01A-11R-2314-13	hsa-mir-548b	4.0	0.895938	N
TCGA-KL-8346-01A-11R-2314-13	hsa-mir-548c	0.0	0.0	N
TCGA-KL-8346-01A-11R-2314-13	hsa-mir-548d-1	0.0	0.0	N
TCGA-KL-8346-01A-11R-2314-13	hsa-mir-548d-2	1.0	0.223984	N
TCGA-KL-8346-01A-11R-2314-13	hsa-mir-548e	0.0	0.0	N
TCGA-KL-8346-01A-11R-2314-13	hsa-mir-548f-1	0.0	0.0	N
TCGA-KL-8346-01A-11R-2314-13	hsa-mir-548f-2	0.0	0.0	N
TCGA-KL-8346-01A-11R-2314-13	hsa-mir-548f-3	0.0	0.0	N
TCGA-KL-8346-01A-11R-2314-13	hsa-mir-548f-4	0.0	0.0	N
TCGA-KL-8346-01A-11R-2314-13	hsa-mir-548f-5	0.0	0.0	N
TCGA-KL-8346-01A-11R-2314-13	hsa-mir-548g	0.0	0.0	N
TCGA-KL-8346-01A-11R-2314-13	hsa-mir-548h-1	0.0	0.0	N
TCGA-KL-8346-01A-11R-2314-13	hsa-mir-548h-2	0.0	0.0	N
TCGA-KL-8346-01A-11R-2314-13	hsa-mir-548h-3	0.0	0.0	N
TCGA-KL-8346-01A-11R-2314-13	hsa-mir-548h-4	0.0	0.0	N
TCGA-KL-8346-01A-11R-2314-13	hsa-mir-548i-1	0.0	0.0	N
TCGA-KL-8346-01A-11R-2314-13	hsa-mir-548i-2	0.0	0.0	N
TCGA-KL-8346-01A-11R-2314-13	hsa-mir-548i-3	0.0	0.0	N
TCGA-KL-8346-01A-11R-2314-13	hsa-mir-548i-4	0.0	0.0	N
TCGA-KL-8346-01A-11R-2314-13	hsa-mir-548j	7.0	1.567891	N
TCGA-KL-8346-01A-11R-2314-13	hsa-mir-548k	0.0	0.0	N
TCGA-KL-8346-01A-11R-2314-13	hsa-mir-548l	0.0	0.0	N
TCGA-KL-8346-01A-11R-2314-13	hsa-mir-548m	0.0	0.0	N
TCGA-KL-8346-01A-11R-2314-13	hsa-mir-548n	0.0	0.0	N
TCGA-KL-8346-01A-11R-2314-13	hsa-mir-548o	1.0	0.223984	N
TCGA-KL-8346-01A-11R-2314-13	hsa-mir-548p	0.0	0.0	N
TCGA-KL-8346-01A-11R-2314-13	hsa-mir-548q	0.0	0.0	N
TCGA-KL-8346-01A-11R-2314-13	hsa-mir-548s	1.0	0.223984	N
TCGA-KL-8346-01A-11R-2314-13	hsa-mir-548t	0.0	0.0	N
TCGA-KL-8346-01A-11R-2314-13	hsa-mir-548u	0.0	0.0	N
TCGA-KL-8346-01A-11R-2314-13	hsa-mir-548v	5.0	1.119922	N
TCGA-KL-8346-01A-11R-2314-13	hsa-mir-548w	0.0	0.0	N
TCGA-KL-8346-01A-11R-2314-13	hsa-mir-548x	0.0	0.0	N
TCGA-KL-8346-01A-11R-2314-13	hsa-mir-548y	0.0	0.0	N
TCGA-KL-8346-01A-11R-2314-13	hsa-mir-548z	0.0	0.0	N
TCGA-KL-8346-01A-11R-2314-13	hsa-mir-549	1.0	0.223984	N
TCGA-KL-8346-01A-11R-2314-13	hsa-mir-550a-1	22.0	4.927656	N
TCGA-KL-8346-01A-11R-2314-13	hsa-mir-550a-2	19.0	4.255703	N
TCGA-KL-8346-01A-11R-2314-13	hsa-mir-550b-1	0.0	0.0	N
TCGA-KL-8346-01A-11R-2314-13	hsa-mir-550b-2	0.0	0.0	N
TCGA-KL-8346-01A-11R-2314-13	hsa-mir-551a	0.0	0.0	N
TCGA-KL-8346-01A-11R-2314-13	hsa-mir-551b	9.0	2.015859	N
TCGA-KL-8346-01A-11R-2314-13	hsa-mir-552	0.0	0.0	N
TCGA-KL-8346-01A-11R-2314-13	hsa-mir-553	0.0	0.0	N
TCGA-KL-8346-01A-11R-2314-13	hsa-mir-554	0.0	0.0	N
TCGA-KL-8346-01A-11R-2314-13	hsa-mir-555	0.0	0.0	N
TCGA-KL-8346-01A-11R-2314-13	hsa-mir-556	1.0	0.223984	N
TCGA-KL-8346-01A-11R-2314-13	hsa-mir-557	0.0	0.0	N
TCGA-KL-8346-01A-11R-2314-13	hsa-mir-558	0.0	0.0	N
TCGA-KL-8346-01A-11R-2314-13	hsa-mir-559	1.0	0.223984	N
TCGA-KL-8346-01A-11R-2314-13	hsa-mir-561	32.0	7.1675	N
TCGA-KL-8346-01A-11R-2314-13	hsa-mir-562	0.0	0.0	N
TCGA-KL-8346-01A-11R-2314-13	hsa-mir-563	0.0	0.0	N
TCGA-KL-8346-01A-11R-2314-13	hsa-mir-564	0.0	0.0	N
TCGA-KL-8346-01A-11R-2314-13	hsa-mir-566	0.0	0.0	N
TCGA-KL-8346-01A-11R-2314-13	hsa-mir-567	0.0	0.0	N
TCGA-KL-8346-01A-11R-2314-13	hsa-mir-568	0.0	0.0	N
TCGA-KL-8346-01A-11R-2314-13	hsa-mir-569	0.0	0.0	N
TCGA-KL-8346-01A-11R-2314-13	hsa-mir-570	4.0	0.895938	N
TCGA-KL-8346-01A-11R-2314-13	hsa-mir-571	0.0	0.0	N
TCGA-KL-8346-01A-11R-2314-13	hsa-mir-572	0.0	0.0	N
TCGA-KL-8346-01A-11R-2314-13	hsa-mir-573	0.0	0.0	N
TCGA-KL-8346-01A-11R-2314-13	hsa-mir-574	159.0	35.613517	N
TCGA-KL-8346-01A-11R-2314-13	hsa-mir-575	0.0	0.0	N
TCGA-KL-8346-01A-11R-2314-13	hsa-mir-576	35.0	7.839453	N
TCGA-KL-8346-01A-11R-2314-13	hsa-mir-577	1341.0	300.363056	N
TCGA-KL-8346-01A-11R-2314-13	hsa-mir-578	0.0	0.0	N
TCGA-KL-8346-01A-11R-2314-13	hsa-mir-579	1.0	0.223984	N
TCGA-KL-8346-01A-11R-2314-13	hsa-mir-580	2.0	0.447969	N
TCGA-KL-8346-01A-11R-2314-13	hsa-mir-581	1.0	0.223984	N
TCGA-KL-8346-01A-11R-2314-13	hsa-mir-582	4887.0	1094.611675	N
TCGA-KL-8346-01A-11R-2314-13	hsa-mir-583	0.0	0.0	N
TCGA-KL-8346-01A-11R-2314-13	hsa-mir-584	101.0	22.622423	N
TCGA-KL-8346-01A-11R-2314-13	hsa-mir-585	0.0	0.0	N
TCGA-KL-8346-01A-11R-2314-13	hsa-mir-586	0.0	0.0	N
TCGA-KL-8346-01A-11R-2314-13	hsa-mir-587	0.0	0.0	N
TCGA-KL-8346-01A-11R-2314-13	hsa-mir-588	0.0	0.0	N
TCGA-KL-8346-01A-11R-2314-13	hsa-mir-589	495.0	110.872269	N
TCGA-KL-8346-01A-11R-2314-13	hsa-mir-590	56.0	12.543125	N
TCGA-KL-8346-01A-11R-2314-13	hsa-mir-591	0.0	0.0	N
TCGA-KL-8346-01A-11R-2314-13	hsa-mir-592	20.0	4.479688	N
TCGA-KL-8346-01A-11R-2314-13	hsa-mir-593	0.0	0.0	N
TCGA-KL-8346-01A-11R-2314-13	hsa-mir-595	0.0	0.0	N
TCGA-KL-8346-01A-11R-2314-13	hsa-mir-596	0.0	0.0	N
TCGA-KL-8346-01A-11R-2314-13	hsa-mir-597	0.0	0.0	N
TCGA-KL-8346-01A-11R-2314-13	hsa-mir-598	796.0	178.291568	N
TCGA-KL-8346-01A-11R-2314-13	hsa-mir-599	0.0	0.0	N
TCGA-KL-8346-01A-11R-2314-13	hsa-mir-600	0.0	0.0	N
TCGA-KL-8346-01A-11R-2314-13	hsa-mir-601	0.0	0.0	N
TCGA-KL-8346-01A-11R-2314-13	hsa-mir-602	0.0	0.0	N
TCGA-KL-8346-01A-11R-2314-13	hsa-mir-603	0.0	0.0	N
TCGA-KL-8346-01A-11R-2314-13	hsa-mir-604	0.0	0.0	N
TCGA-KL-8346-01A-11R-2314-13	hsa-mir-605	1.0	0.223984	N
TCGA-KL-8346-01A-11R-2314-13	hsa-mir-606	0.0	0.0	N
TCGA-KL-8346-01A-11R-2314-13	hsa-mir-607	0.0	0.0	N
TCGA-KL-8346-01A-11R-2314-13	hsa-mir-608	0.0	0.0	N
TCGA-KL-8346-01A-11R-2314-13	hsa-mir-609	0.0	0.0	N
TCGA-KL-8346-01A-11R-2314-13	hsa-mir-610	0.0	0.0	N
TCGA-KL-8346-01A-11R-2314-13	hsa-mir-611	0.0	0.0	N
TCGA-KL-8346-01A-11R-2314-13	hsa-mir-612	0.0	0.0	N
TCGA-KL-8346-01A-11R-2314-13	hsa-mir-613	0.0	0.0	N
TCGA-KL-8346-01A-11R-2314-13	hsa-mir-614	0.0	0.0	N
TCGA-KL-8346-01A-11R-2314-13	hsa-mir-615	79.0	17.694766	N
TCGA-KL-8346-01A-11R-2314-13	hsa-mir-616	25.0	5.59961	N
TCGA-KL-8346-01A-11R-2314-13	hsa-mir-617	0.0	0.0	N
TCGA-KL-8346-01A-11R-2314-13	hsa-mir-618	57.0	12.76711	N
TCGA-KL-8346-01A-11R-2314-13	hsa-mir-619	0.0	0.0	N
TCGA-KL-8346-01A-11R-2314-13	hsa-mir-620	0.0	0.0	N
TCGA-KL-8346-01A-11R-2314-13	hsa-mir-621	0.0	0.0	N
TCGA-KL-8346-01A-11R-2314-13	hsa-mir-622	0.0	0.0	N
TCGA-KL-8346-01A-11R-2314-13	hsa-mir-623	0.0	0.0	N
TCGA-KL-8346-01A-11R-2314-13	hsa-mir-624	6.0	1.343906	N
TCGA-KL-8346-01A-11R-2314-13	hsa-mir-625	122.0	27.326095	N
TCGA-KL-8346-01A-11R-2314-13	hsa-mir-626	0.0	0.0	N
TCGA-KL-8346-01A-11R-2314-13	hsa-mir-627	8.0	1.791875	N
TCGA-KL-8346-01A-11R-2314-13	hsa-mir-628	18.0	4.031719	N
TCGA-KL-8346-01A-11R-2314-13	hsa-mir-629	621.0	139.094301	N
TCGA-KL-8346-01A-11R-2314-13	hsa-mir-630	0.0	0.0	N
TCGA-KL-8346-01A-11R-2314-13	hsa-mir-631	0.0	0.0	N
TCGA-KL-8346-01A-11R-2314-13	hsa-mir-632	1.0	0.223984	N
TCGA-KL-8346-01A-11R-2314-13	hsa-mir-633	0.0	0.0	N
TCGA-KL-8346-01A-11R-2314-13	hsa-mir-634	0.0	0.0	N
TCGA-KL-8346-01A-11R-2314-13	hsa-mir-635	0.0	0.0	N
TCGA-KL-8346-01A-11R-2314-13	hsa-mir-636	1.0	0.223984	N
TCGA-KL-8346-01A-11R-2314-13	hsa-mir-637	0.0	0.0	N
TCGA-KL-8346-01A-11R-2314-13	hsa-mir-638	0.0	0.0	N
TCGA-KL-8346-01A-11R-2314-13	hsa-mir-639	1.0	0.223984	N
TCGA-KL-8346-01A-11R-2314-13	hsa-mir-640	0.0	0.0	N
TCGA-KL-8346-01A-11R-2314-13	hsa-mir-641	0.0	0.0	N
TCGA-KL-8346-01A-11R-2314-13	hsa-mir-642a	0.0	0.0	N
TCGA-KL-8346-01A-11R-2314-13	hsa-mir-642b	0.0	0.0	N
TCGA-KL-8346-01A-11R-2314-13	hsa-mir-643	4.0	0.895938	N
TCGA-KL-8346-01A-11R-2314-13	hsa-mir-644	0.0	0.0	N
TCGA-KL-8346-01A-11R-2314-13	hsa-mir-645	0.0	0.0	N
TCGA-KL-8346-01A-11R-2314-13	hsa-mir-646	0.0	0.0	N
TCGA-KL-8346-01A-11R-2314-13	hsa-mir-647	0.0	0.0	N
TCGA-KL-8346-01A-11R-2314-13	hsa-mir-648	0.0	0.0	N
TCGA-KL-8346-01A-11R-2314-13	hsa-mir-649	0.0	0.0	N
TCGA-KL-8346-01A-11R-2314-13	hsa-mir-650	0.0	0.0	N
TCGA-KL-8346-01A-11R-2314-13	hsa-mir-651	469.0	105.048675	N
TCGA-KL-8346-01A-11R-2314-13	hsa-mir-652	90.0	20.158594	N
TCGA-KL-8346-01A-11R-2314-13	hsa-mir-653	14.0	3.135781	N
TCGA-KL-8346-01A-11R-2314-13	hsa-mir-654	22.0	4.927656	N
TCGA-KL-8346-01A-11R-2314-13	hsa-mir-655	0.0	0.0	N
TCGA-KL-8346-01A-11R-2314-13	hsa-mir-656	0.0	0.0	N
TCGA-KL-8346-01A-11R-2314-13	hsa-mir-657	0.0	0.0	N
TCGA-KL-8346-01A-11R-2314-13	hsa-mir-658	3.0	0.671953	N
TCGA-KL-8346-01A-11R-2314-13	hsa-mir-659	10.0	2.239844	N
TCGA-KL-8346-01A-11R-2314-13	hsa-mir-660	425.0	95.193362	N
TCGA-KL-8346-01A-11R-2314-13	hsa-mir-661	0.0	0.0	N
TCGA-KL-8346-01A-11R-2314-13	hsa-mir-662	0.0	0.0	N
TCGA-KL-8346-01A-11R-2314-13	hsa-mir-663	3.0	0.671953	N
TCGA-KL-8346-01A-11R-2314-13	hsa-mir-663b	0.0	0.0	N
TCGA-KL-8346-01A-11R-2314-13	hsa-mir-664	251.0	56.22008	N
TCGA-KL-8346-01A-11R-2314-13	hsa-mir-665	0.0	0.0	N
TCGA-KL-8346-01A-11R-2314-13	hsa-mir-668	0.0	0.0	N
TCGA-KL-8346-01A-11R-2314-13	hsa-mir-670	0.0	0.0	N
TCGA-KL-8346-01A-11R-2314-13	hsa-mir-671	40.0	8.959375	N
TCGA-KL-8346-01A-11R-2314-13	hsa-mir-675	8.0	1.791875	N
TCGA-KL-8346-01A-11R-2314-13	hsa-mir-676	9.0	2.015859	N
TCGA-KL-8346-01A-11R-2314-13	hsa-mir-7-1	49.0	10.975235	N
TCGA-KL-8346-01A-11R-2314-13	hsa-mir-7-2	1.0	0.223984	N
TCGA-KL-8346-01A-11R-2314-13	hsa-mir-7-3	0.0	0.0	N
TCGA-KL-8346-01A-11R-2314-13	hsa-mir-708	45.0	10.079297	N
TCGA-KL-8346-01A-11R-2314-13	hsa-mir-711	0.0	0.0	N
TCGA-KL-8346-01A-11R-2314-13	hsa-mir-718	0.0	0.0	N
TCGA-KL-8346-01A-11R-2314-13	hsa-mir-720	0.0	0.0	N
TCGA-KL-8346-01A-11R-2314-13	hsa-mir-744	106.0	23.742344	N
TCGA-KL-8346-01A-11R-2314-13	hsa-mir-758	13.0	2.911797	N
TCGA-KL-8346-01A-11R-2314-13	hsa-mir-759	0.0	0.0	N
TCGA-KL-8346-01A-11R-2314-13	hsa-mir-760	7.0	1.567891	N
TCGA-KL-8346-01A-11R-2314-13	hsa-mir-761	0.0	0.0	N
TCGA-KL-8346-01A-11R-2314-13	hsa-mir-762	0.0	0.0	N
TCGA-KL-8346-01A-11R-2314-13	hsa-mir-764	0.0	0.0	N
TCGA-KL-8346-01A-11R-2314-13	hsa-mir-765	0.0	0.0	N
TCGA-KL-8346-01A-11R-2314-13	hsa-mir-766	77.0	17.246797	N
TCGA-KL-8346-01A-11R-2314-13	hsa-mir-767	0.0	0.0	N
TCGA-KL-8346-01A-11R-2314-13	hsa-mir-769	97.0	21.726485	N
TCGA-KL-8346-01A-11R-2314-13	hsa-mir-770	0.0	0.0	N
TCGA-KL-8346-01A-11R-2314-13	hsa-mir-802	0.0	0.0	N
TCGA-KL-8346-01A-11R-2314-13	hsa-mir-873	0.0	0.0	N
TCGA-KL-8346-01A-11R-2314-13	hsa-mir-874	985.0	220.624616	N
TCGA-KL-8346-01A-11R-2314-13	hsa-mir-875	0.0	0.0	N
TCGA-KL-8346-01A-11R-2314-13	hsa-mir-876	0.0	0.0	N
TCGA-KL-8346-01A-11R-2314-13	hsa-mir-877	1.0	0.223984	N
TCGA-KL-8346-01A-11R-2314-13	hsa-mir-885	218.0	48.828595	N
TCGA-KL-8346-01A-11R-2314-13	hsa-mir-887	3.0	0.671953	N
TCGA-KL-8346-01A-11R-2314-13	hsa-mir-888	526.0	117.815785	N
TCGA-KL-8346-01A-11R-2314-13	hsa-mir-889	20.0	4.479688	N
TCGA-KL-8346-01A-11R-2314-13	hsa-mir-890	42.0	9.407344	N
TCGA-KL-8346-01A-11R-2314-13	hsa-mir-891a	65977.0	14777.817572	N
TCGA-KL-8346-01A-11R-2314-13	hsa-mir-891b	233.0	52.188361	N
TCGA-KL-8346-01A-11R-2314-13	hsa-mir-892a	813.0	182.099303	N
TCGA-KL-8346-01A-11R-2314-13	hsa-mir-892b	150.0	33.597657	N
TCGA-KL-8346-01A-11R-2314-13	hsa-mir-9-1	111.0	24.862266	N
TCGA-KL-8346-01A-11R-2314-13	hsa-mir-9-2	125.0	27.998048	N
TCGA-KL-8346-01A-11R-2314-13	hsa-mir-9-3	0.0	0.0	N
TCGA-KL-8346-01A-11R-2314-13	hsa-mir-920	0.0	0.0	N
TCGA-KL-8346-01A-11R-2314-13	hsa-mir-921	0.0	0.0	N
TCGA-KL-8346-01A-11R-2314-13	hsa-mir-922	0.0	0.0	N
TCGA-KL-8346-01A-11R-2314-13	hsa-mir-924	0.0	0.0	N
TCGA-KL-8346-01A-11R-2314-13	hsa-mir-92a-1	976.0	218.608757	N
TCGA-KL-8346-01A-11R-2314-13	hsa-mir-92a-2	25850.0	5789.996275	N
TCGA-KL-8346-01A-11R-2314-13	hsa-mir-92b	213.0	47.708673	N
TCGA-KL-8346-01A-11R-2314-13	hsa-mir-93	9951.0	2228.868585	N
TCGA-KL-8346-01A-11R-2314-13	hsa-mir-933	0.0	0.0	N
TCGA-KL-8346-01A-11R-2314-13	hsa-mir-934	1.0	0.223984	N
TCGA-KL-8346-01A-11R-2314-13	hsa-mir-935	1.0	0.223984	N
TCGA-KL-8346-01A-11R-2314-13	hsa-mir-936	0.0	0.0	N
TCGA-KL-8346-01A-11R-2314-13	hsa-mir-937	1.0	0.223984	N
TCGA-KL-8346-01A-11R-2314-13	hsa-mir-938	0.0	0.0	N
TCGA-KL-8346-01A-11R-2314-13	hsa-mir-939	2.0	0.447969	N
TCGA-KL-8346-01A-11R-2314-13	hsa-mir-940	9.0	2.015859	N
TCGA-KL-8346-01A-11R-2314-13	hsa-mir-941-1	0.0	0.0	N
TCGA-KL-8346-01A-11R-2314-13	hsa-mir-941-3	0.0	0.0	N
TCGA-KL-8346-01A-11R-2314-13	hsa-mir-941-4	0.0	0.0	N
TCGA-KL-8346-01A-11R-2314-13	hsa-mir-942	11.0	2.463828	N
TCGA-KL-8346-01A-11R-2314-13	hsa-mir-943	0.0	0.0	N
TCGA-KL-8346-01A-11R-2314-13	hsa-mir-944	5.0	1.119922	N
TCGA-KL-8346-01A-11R-2314-13	hsa-mir-95	4.0	0.895938	N
TCGA-KL-8346-01A-11R-2314-13	hsa-mir-96	124.0	27.774063	N
TCGA-KL-8346-01A-11R-2314-13	hsa-mir-98	153.0	34.26961	N
TCGA-KL-8346-01A-11R-2314-13	hsa-mir-99a	8084.0	1810.689744	Y
TCGA-KL-8346-01A-11R-2314-13	hsa-mir-99b	138285.0	30973.680267	N
