# Supplementary material for: Dysfunctional miRNA-Mediated Regulation in Chromophobe Renal Cell Carcinoma
Source: PLoS One. 2016 Jun 3;11(6):e0156324. doi: 10.1371/journal.pone.0156324 (PMC4892590; doi:10.1371/journal.pone.0156324)
Supplement: S1 File — (ZIP) [file pone.0156324.s001.zip › S1_File miRNA expression profile downloaded from TCGA/case/bcgsc.ca__IlluminaHiSeq_miRNASeq__TCGA-KM-8438-01A-11R-2314-13__mirna_quantification.txt]

barcode	miRNA_ID	read_count	reads_per_million_miRNA_mapped	cross-mapped
TCGA-KM-8438-01A-11R-2314-13	hsa-let-7a-1	31567.0	5055.036597	N
TCGA-KM-8438-01A-11R-2314-13	hsa-let-7a-2	63066.0	10099.183895	N
TCGA-KM-8438-01A-11R-2314-13	hsa-let-7a-3	31612.0	5062.24275	N
TCGA-KM-8438-01A-11R-2314-13	hsa-let-7b	33415.0	5350.9693	N
TCGA-KM-8438-01A-11R-2314-13	hsa-let-7c	5621.0	900.128638	N
TCGA-KM-8438-01A-11R-2314-13	hsa-let-7d	4836.0	774.421294	N
TCGA-KM-8438-01A-11R-2314-13	hsa-let-7e	8755.0	1401.997193	N
TCGA-KM-8438-01A-11R-2314-13	hsa-let-7f-1	85.0	13.611623	N
TCGA-KM-8438-01A-11R-2314-13	hsa-let-7f-2	60976.0	9764.4981	N
TCGA-KM-8438-01A-11R-2314-13	hsa-let-7g	3920.0	627.736036	N
TCGA-KM-8438-01A-11R-2314-13	hsa-let-7i	2461.0	394.096527	N
TCGA-KM-8438-01A-11R-2314-13	hsa-mir-1-1	0.0	0.0	N
TCGA-KM-8438-01A-11R-2314-13	hsa-mir-1-2	8.0	1.281094	N
TCGA-KM-8438-01A-11R-2314-13	hsa-mir-100	44129.0	7066.674375	N
TCGA-KM-8438-01A-11R-2314-13	hsa-mir-101-1	123140.0	19719.238652	N
TCGA-KM-8438-01A-11R-2314-13	hsa-mir-101-2	265.0	42.436237	N
TCGA-KM-8438-01A-11R-2314-13	hsa-mir-103-1	47287.0	7572.386212	Y
TCGA-KM-8438-01A-11R-2314-13	hsa-mir-103-1-as	0.0	0.0	N
TCGA-KM-8438-01A-11R-2314-13	hsa-mir-103-2	14.0	2.241914	N
TCGA-KM-8438-01A-11R-2314-13	hsa-mir-103-2-as	0.0	0.0	N
TCGA-KM-8438-01A-11R-2314-13	hsa-mir-105-1	1.0	0.160137	N
TCGA-KM-8438-01A-11R-2314-13	hsa-mir-105-2	0.0	0.0	N
TCGA-KM-8438-01A-11R-2314-13	hsa-mir-106a	25.0	4.003419	Y
TCGA-KM-8438-01A-11R-2314-13	hsa-mir-106b	1171.0	187.520127	N
TCGA-KM-8438-01A-11R-2314-13	hsa-mir-107	434.0	69.499347	Y
TCGA-KM-8438-01A-11R-2314-13	hsa-mir-10a	729976.0	116895.979815	N
TCGA-KM-8438-01A-11R-2314-13	hsa-mir-10b	1575972.0	252371.024665	N
TCGA-KM-8438-01A-11R-2314-13	hsa-mir-1178	0.0	0.0	N
TCGA-KM-8438-01A-11R-2314-13	hsa-mir-1179	2.0	0.320273	N
TCGA-KM-8438-01A-11R-2314-13	hsa-mir-1180	27.0	4.323692	N
TCGA-KM-8438-01A-11R-2314-13	hsa-mir-1181	1.0	0.160137	N
TCGA-KM-8438-01A-11R-2314-13	hsa-mir-1182	0.0	0.0	N
TCGA-KM-8438-01A-11R-2314-13	hsa-mir-1183	0.0	0.0	N
TCGA-KM-8438-01A-11R-2314-13	hsa-mir-1184-1	0.0	0.0	N
TCGA-KM-8438-01A-11R-2314-13	hsa-mir-1184-2	0.0	0.0	N
TCGA-KM-8438-01A-11R-2314-13	hsa-mir-1184-3	0.0	0.0	N
TCGA-KM-8438-01A-11R-2314-13	hsa-mir-1185-1	0.0	0.0	N
TCGA-KM-8438-01A-11R-2314-13	hsa-mir-1185-2	0.0	0.0	N
TCGA-KM-8438-01A-11R-2314-13	hsa-mir-1193	0.0	0.0	N
TCGA-KM-8438-01A-11R-2314-13	hsa-mir-1197	0.0	0.0	N
TCGA-KM-8438-01A-11R-2314-13	hsa-mir-1200	0.0	0.0	N
TCGA-KM-8438-01A-11R-2314-13	hsa-mir-1202	0.0	0.0	N
TCGA-KM-8438-01A-11R-2314-13	hsa-mir-1203	0.0	0.0	N
TCGA-KM-8438-01A-11R-2314-13	hsa-mir-1204	0.0	0.0	N
TCGA-KM-8438-01A-11R-2314-13	hsa-mir-1205	0.0	0.0	N
TCGA-KM-8438-01A-11R-2314-13	hsa-mir-1206	0.0	0.0	N
TCGA-KM-8438-01A-11R-2314-13	hsa-mir-1207	0.0	0.0	N
TCGA-KM-8438-01A-11R-2314-13	hsa-mir-1208	0.0	0.0	N
TCGA-KM-8438-01A-11R-2314-13	hsa-mir-122	2.0	0.320273	N
TCGA-KM-8438-01A-11R-2314-13	hsa-mir-1224	1.0	0.160137	N
TCGA-KM-8438-01A-11R-2314-13	hsa-mir-1225	1.0	0.160137	N
TCGA-KM-8438-01A-11R-2314-13	hsa-mir-1226	1.0	0.160137	N
TCGA-KM-8438-01A-11R-2314-13	hsa-mir-1227	0.0	0.0	N
TCGA-KM-8438-01A-11R-2314-13	hsa-mir-1228	1.0	0.160137	N
TCGA-KM-8438-01A-11R-2314-13	hsa-mir-1229	3.0	0.48041	N
TCGA-KM-8438-01A-11R-2314-13	hsa-mir-1231	0.0	0.0	N
TCGA-KM-8438-01A-11R-2314-13	hsa-mir-1233-1	0.0	0.0	N
TCGA-KM-8438-01A-11R-2314-13	hsa-mir-1233-2	0.0	0.0	N
TCGA-KM-8438-01A-11R-2314-13	hsa-mir-1234	0.0	0.0	N
TCGA-KM-8438-01A-11R-2314-13	hsa-mir-1236	0.0	0.0	N
TCGA-KM-8438-01A-11R-2314-13	hsa-mir-1237	0.0	0.0	N
TCGA-KM-8438-01A-11R-2314-13	hsa-mir-1238	0.0	0.0	N
TCGA-KM-8438-01A-11R-2314-13	hsa-mir-124-1	0.0	0.0	N
TCGA-KM-8438-01A-11R-2314-13	hsa-mir-124-2	0.0	0.0	N
TCGA-KM-8438-01A-11R-2314-13	hsa-mir-124-3	0.0	0.0	N
TCGA-KM-8438-01A-11R-2314-13	hsa-mir-1243	0.0	0.0	N
TCGA-KM-8438-01A-11R-2314-13	hsa-mir-1244-1	0.0	0.0	N
TCGA-KM-8438-01A-11R-2314-13	hsa-mir-1244-2	0.0	0.0	N
TCGA-KM-8438-01A-11R-2314-13	hsa-mir-1244-3	0.0	0.0	N
TCGA-KM-8438-01A-11R-2314-13	hsa-mir-1245	0.0	0.0	N
TCGA-KM-8438-01A-11R-2314-13	hsa-mir-1246	0.0	0.0	N
TCGA-KM-8438-01A-11R-2314-13	hsa-mir-1247	0.0	0.0	N
TCGA-KM-8438-01A-11R-2314-13	hsa-mir-1248	0.0	0.0	N
TCGA-KM-8438-01A-11R-2314-13	hsa-mir-1249	6.0	0.96082	N
TCGA-KM-8438-01A-11R-2314-13	hsa-mir-1250	0.0	0.0	N
TCGA-KM-8438-01A-11R-2314-13	hsa-mir-1251	0.0	0.0	N
TCGA-KM-8438-01A-11R-2314-13	hsa-mir-1252	0.0	0.0	N
TCGA-KM-8438-01A-11R-2314-13	hsa-mir-1253	0.0	0.0	N
TCGA-KM-8438-01A-11R-2314-13	hsa-mir-1254	2.0	0.320273	N
TCGA-KM-8438-01A-11R-2314-13	hsa-mir-1255a	0.0	0.0	N
TCGA-KM-8438-01A-11R-2314-13	hsa-mir-1255b-1	0.0	0.0	N
TCGA-KM-8438-01A-11R-2314-13	hsa-mir-1255b-2	0.0	0.0	N
TCGA-KM-8438-01A-11R-2314-13	hsa-mir-1256	1.0	0.160137	N
TCGA-KM-8438-01A-11R-2314-13	hsa-mir-1257	0.0	0.0	N
TCGA-KM-8438-01A-11R-2314-13	hsa-mir-1258	36.0	5.764923	N
TCGA-KM-8438-01A-11R-2314-13	hsa-mir-125a	6857.0	1098.057653	N
TCGA-KM-8438-01A-11R-2314-13	hsa-mir-125b-1	3307.0	529.572212	N
TCGA-KM-8438-01A-11R-2314-13	hsa-mir-125b-2	106.0	16.974495	N
TCGA-KM-8438-01A-11R-2314-13	hsa-mir-126	32449.0	5196.277205	N
TCGA-KM-8438-01A-11R-2314-13	hsa-mir-1260	0.0	0.0	N
TCGA-KM-8438-01A-11R-2314-13	hsa-mir-1260b	1.0	0.160137	N
TCGA-KM-8438-01A-11R-2314-13	hsa-mir-1261	0.0	0.0	N
TCGA-KM-8438-01A-11R-2314-13	hsa-mir-1262	0.0	0.0	N
TCGA-KM-8438-01A-11R-2314-13	hsa-mir-1263	0.0	0.0	N
TCGA-KM-8438-01A-11R-2314-13	hsa-mir-1264	0.0	0.0	N
TCGA-KM-8438-01A-11R-2314-13	hsa-mir-1265	0.0	0.0	N
TCGA-KM-8438-01A-11R-2314-13	hsa-mir-1266	38.0	6.085196	N
TCGA-KM-8438-01A-11R-2314-13	hsa-mir-1267	0.0	0.0	N
TCGA-KM-8438-01A-11R-2314-13	hsa-mir-1268	0.0	0.0	N
TCGA-KM-8438-01A-11R-2314-13	hsa-mir-1269	0.0	0.0	N
TCGA-KM-8438-01A-11R-2314-13	hsa-mir-127	467.0	74.783859	N
TCGA-KM-8438-01A-11R-2314-13	hsa-mir-1270-1	1.0	0.160137	N
TCGA-KM-8438-01A-11R-2314-13	hsa-mir-1270-2	0.0	0.0	N
TCGA-KM-8438-01A-11R-2314-13	hsa-mir-1271	11.0	1.761504	N
TCGA-KM-8438-01A-11R-2314-13	hsa-mir-1272	0.0	0.0	N
TCGA-KM-8438-01A-11R-2314-13	hsa-mir-1273	0.0	0.0	N
TCGA-KM-8438-01A-11R-2314-13	hsa-mir-1273c	0.0	0.0	N
TCGA-KM-8438-01A-11R-2314-13	hsa-mir-1273d	0.0	0.0	N
TCGA-KM-8438-01A-11R-2314-13	hsa-mir-1274a	0.0	0.0	N
TCGA-KM-8438-01A-11R-2314-13	hsa-mir-1274b	1.0	0.160137	N
TCGA-KM-8438-01A-11R-2314-13	hsa-mir-1275	0.0	0.0	N
TCGA-KM-8438-01A-11R-2314-13	hsa-mir-1276	0.0	0.0	N
TCGA-KM-8438-01A-11R-2314-13	hsa-mir-1277	0.0	0.0	N
TCGA-KM-8438-01A-11R-2314-13	hsa-mir-1278	0.0	0.0	N
TCGA-KM-8438-01A-11R-2314-13	hsa-mir-1279	0.0	0.0	N
TCGA-KM-8438-01A-11R-2314-13	hsa-mir-128-1	223.0	35.710494	N
TCGA-KM-8438-01A-11R-2314-13	hsa-mir-128-2	158.0	25.301606	N
TCGA-KM-8438-01A-11R-2314-13	hsa-mir-1280	0.0	0.0	N
TCGA-KM-8438-01A-11R-2314-13	hsa-mir-1281	0.0	0.0	N
TCGA-KM-8438-01A-11R-2314-13	hsa-mir-1282	0.0	0.0	N
TCGA-KM-8438-01A-11R-2314-13	hsa-mir-1283-1	0.0	0.0	N
TCGA-KM-8438-01A-11R-2314-13	hsa-mir-1283-2	2.0	0.320273	Y
TCGA-KM-8438-01A-11R-2314-13	hsa-mir-1284	1.0	0.160137	N
TCGA-KM-8438-01A-11R-2314-13	hsa-mir-1285-1	0.0	0.0	N
TCGA-KM-8438-01A-11R-2314-13	hsa-mir-1285-2	0.0	0.0	N
TCGA-KM-8438-01A-11R-2314-13	hsa-mir-1286	0.0	0.0	N
TCGA-KM-8438-01A-11R-2314-13	hsa-mir-1287	61.0	9.768341	N
TCGA-KM-8438-01A-11R-2314-13	hsa-mir-1288	1.0	0.160137	N
TCGA-KM-8438-01A-11R-2314-13	hsa-mir-1289-1	0.0	0.0	N
TCGA-KM-8438-01A-11R-2314-13	hsa-mir-1289-2	0.0	0.0	N
TCGA-KM-8438-01A-11R-2314-13	hsa-mir-129-1	127.0	20.337366	N
TCGA-KM-8438-01A-11R-2314-13	hsa-mir-129-2	117.0	18.735999	N
TCGA-KM-8438-01A-11R-2314-13	hsa-mir-1290	0.0	0.0	N
TCGA-KM-8438-01A-11R-2314-13	hsa-mir-1291	1.0	0.160137	N
TCGA-KM-8438-01A-11R-2314-13	hsa-mir-1292	1.0	0.160137	N
TCGA-KM-8438-01A-11R-2314-13	hsa-mir-1293	0.0	0.0	N
TCGA-KM-8438-01A-11R-2314-13	hsa-mir-1294	1.0	0.160137	N
TCGA-KM-8438-01A-11R-2314-13	hsa-mir-1295	0.0	0.0	N
TCGA-KM-8438-01A-11R-2314-13	hsa-mir-1296	38.0	6.085196	N
TCGA-KM-8438-01A-11R-2314-13	hsa-mir-1297	0.0	0.0	N
TCGA-KM-8438-01A-11R-2314-13	hsa-mir-1298	0.0	0.0	N
TCGA-KM-8438-01A-11R-2314-13	hsa-mir-1299	0.0	0.0	N
TCGA-KM-8438-01A-11R-2314-13	hsa-mir-1301	23.0	3.683145	N
TCGA-KM-8438-01A-11R-2314-13	hsa-mir-1302-1	0.0	0.0	N
TCGA-KM-8438-01A-11R-2314-13	hsa-mir-1302-10	0.0	0.0	N
TCGA-KM-8438-01A-11R-2314-13	hsa-mir-1302-11	0.0	0.0	N
TCGA-KM-8438-01A-11R-2314-13	hsa-mir-1302-2	0.0	0.0	N
TCGA-KM-8438-01A-11R-2314-13	hsa-mir-1302-3	0.0	0.0	N
TCGA-KM-8438-01A-11R-2314-13	hsa-mir-1302-4	0.0	0.0	N
TCGA-KM-8438-01A-11R-2314-13	hsa-mir-1302-5	0.0	0.0	N
TCGA-KM-8438-01A-11R-2314-13	hsa-mir-1302-6	0.0	0.0	N
TCGA-KM-8438-01A-11R-2314-13	hsa-mir-1302-7	0.0	0.0	N
TCGA-KM-8438-01A-11R-2314-13	hsa-mir-1302-8	0.0	0.0	N
TCGA-KM-8438-01A-11R-2314-13	hsa-mir-1302-9	0.0	0.0	N
TCGA-KM-8438-01A-11R-2314-13	hsa-mir-1303	0.0	0.0	N
TCGA-KM-8438-01A-11R-2314-13	hsa-mir-1304	1.0	0.160137	N
TCGA-KM-8438-01A-11R-2314-13	hsa-mir-1305	0.0	0.0	N
TCGA-KM-8438-01A-11R-2314-13	hsa-mir-1306	13.0	2.081778	N
TCGA-KM-8438-01A-11R-2314-13	hsa-mir-1307	11134.0	1782.962507	N
TCGA-KM-8438-01A-11R-2314-13	hsa-mir-130a	96.0	15.373127	N
TCGA-KM-8438-01A-11R-2314-13	hsa-mir-130b	20.0	3.202735	N
TCGA-KM-8438-01A-11R-2314-13	hsa-mir-132	383.0	61.332373	N
TCGA-KM-8438-01A-11R-2314-13	hsa-mir-1321	0.0	0.0	N
TCGA-KM-8438-01A-11R-2314-13	hsa-mir-1322	0.0	0.0	N
TCGA-KM-8438-01A-11R-2314-13	hsa-mir-1323	4.0	0.640547	N
TCGA-KM-8438-01A-11R-2314-13	hsa-mir-1324	0.0	0.0	N
TCGA-KM-8438-01A-11R-2314-13	hsa-mir-133a-1	6.0	0.96082	N
TCGA-KM-8438-01A-11R-2314-13	hsa-mir-133a-2	0.0	0.0	N
TCGA-KM-8438-01A-11R-2314-13	hsa-mir-133b	0.0	0.0	N
TCGA-KM-8438-01A-11R-2314-13	hsa-mir-134	62.0	9.928478	N
TCGA-KM-8438-01A-11R-2314-13	hsa-mir-135a-1	2.0	0.320273	N
TCGA-KM-8438-01A-11R-2314-13	hsa-mir-135a-2	0.0	0.0	N
TCGA-KM-8438-01A-11R-2314-13	hsa-mir-135b	0.0	0.0	N
TCGA-KM-8438-01A-11R-2314-13	hsa-mir-136	16.0	2.562188	N
TCGA-KM-8438-01A-11R-2314-13	hsa-mir-137	0.0	0.0	N
TCGA-KM-8438-01A-11R-2314-13	hsa-mir-138-1	0.0	0.0	N
TCGA-KM-8438-01A-11R-2314-13	hsa-mir-138-2	0.0	0.0	N
TCGA-KM-8438-01A-11R-2314-13	hsa-mir-139	1299.0	208.01763	N
TCGA-KM-8438-01A-11R-2314-13	hsa-mir-140	6963.0	1115.032148	N
TCGA-KM-8438-01A-11R-2314-13	hsa-mir-141	11328.0	1814.029036	N
TCGA-KM-8438-01A-11R-2314-13	hsa-mir-142	2342.0	375.040254	N
TCGA-KM-8438-01A-11R-2314-13	hsa-mir-143	140403.0	22483.679263	N
TCGA-KM-8438-01A-11R-2314-13	hsa-mir-144	1966.0	314.828839	N
TCGA-KM-8438-01A-11R-2314-13	hsa-mir-145	2453.0	392.815433	N
TCGA-KM-8438-01A-11R-2314-13	hsa-mir-1468	98.0	15.693401	N
TCGA-KM-8438-01A-11R-2314-13	hsa-mir-1469	0.0	0.0	N
TCGA-KM-8438-01A-11R-2314-13	hsa-mir-146a	34.0	5.444649	N
TCGA-KM-8438-01A-11R-2314-13	hsa-mir-146b	1718.0	275.114926	N
TCGA-KM-8438-01A-11R-2314-13	hsa-mir-147	0.0	0.0	N
TCGA-KM-8438-01A-11R-2314-13	hsa-mir-1470	0.0	0.0	N
TCGA-KM-8438-01A-11R-2314-13	hsa-mir-1471	0.0	0.0	N
TCGA-KM-8438-01A-11R-2314-13	hsa-mir-147b	1.0	0.160137	N
TCGA-KM-8438-01A-11R-2314-13	hsa-mir-148a	85433.0	13680.962447	N
TCGA-KM-8438-01A-11R-2314-13	hsa-mir-148b	534.0	85.513021	N
TCGA-KM-8438-01A-11R-2314-13	hsa-mir-149	55.0	8.807521	N
TCGA-KM-8438-01A-11R-2314-13	hsa-mir-150	966.0	154.692095	N
TCGA-KM-8438-01A-11R-2314-13	hsa-mir-151	10869.0	1740.52627	N
TCGA-KM-8438-01A-11R-2314-13	hsa-mir-152	969.0	155.172505	N
TCGA-KM-8438-01A-11R-2314-13	hsa-mir-153-1	2.0	0.320273	N
TCGA-KM-8438-01A-11R-2314-13	hsa-mir-153-2	20.0	3.202735	N
TCGA-KM-8438-01A-11R-2314-13	hsa-mir-1537	0.0	0.0	N
TCGA-KM-8438-01A-11R-2314-13	hsa-mir-1538	0.0	0.0	N
TCGA-KM-8438-01A-11R-2314-13	hsa-mir-1539	0.0	0.0	N
TCGA-KM-8438-01A-11R-2314-13	hsa-mir-154	5.0	0.800684	N
TCGA-KM-8438-01A-11R-2314-13	hsa-mir-155	176.0	28.184067	N
TCGA-KM-8438-01A-11R-2314-13	hsa-mir-15a	629.0	100.726012	N
TCGA-KM-8438-01A-11R-2314-13	hsa-mir-15b	1995.0	319.472804	N
TCGA-KM-8438-01A-11R-2314-13	hsa-mir-16-1	2334.0	373.75916	N
TCGA-KM-8438-01A-11R-2314-13	hsa-mir-16-2	49.0	7.8467	N
TCGA-KM-8438-01A-11R-2314-13	hsa-mir-17	2200.0	352.300837	Y
TCGA-KM-8438-01A-11R-2314-13	hsa-mir-181a-1	4187.0	670.492547	N
TCGA-KM-8438-01A-11R-2314-13	hsa-mir-181a-2	842.0	134.835138	N
TCGA-KM-8438-01A-11R-2314-13	hsa-mir-181b-1	611.0	97.843551	N
TCGA-KM-8438-01A-11R-2314-13	hsa-mir-181b-2	6.0	0.96082	N
TCGA-KM-8438-01A-11R-2314-13	hsa-mir-181c	131.0	20.977913	N
TCGA-KM-8438-01A-11R-2314-13	hsa-mir-181d	41.0	6.565607	N
TCGA-KM-8438-01A-11R-2314-13	hsa-mir-182	291175.0	46627.816425	N
TCGA-KM-8438-01A-11R-2314-13	hsa-mir-1825	0.0	0.0	N
TCGA-KM-8438-01A-11R-2314-13	hsa-mir-1827	0.0	0.0	N
TCGA-KM-8438-01A-11R-2314-13	hsa-mir-183	109635.0	17556.591925	N
TCGA-KM-8438-01A-11R-2314-13	hsa-mir-184	1.0	0.160137	N
TCGA-KM-8438-01A-11R-2314-13	hsa-mir-185	546.0	87.434662	N
TCGA-KM-8438-01A-11R-2314-13	hsa-mir-186	366.0	58.610048	N
TCGA-KM-8438-01A-11R-2314-13	hsa-mir-187	413.0	66.136475	N
TCGA-KM-8438-01A-11R-2314-13	hsa-mir-188	52.0	8.327111	N
TCGA-KM-8438-01A-11R-2314-13	hsa-mir-18a	18.0	2.882461	N
TCGA-KM-8438-01A-11R-2314-13	hsa-mir-18b	0.0	0.0	N
TCGA-KM-8438-01A-11R-2314-13	hsa-mir-190	11.0	1.761504	N
TCGA-KM-8438-01A-11R-2314-13	hsa-mir-1908	0.0	0.0	N
TCGA-KM-8438-01A-11R-2314-13	hsa-mir-1909	0.0	0.0	N
TCGA-KM-8438-01A-11R-2314-13	hsa-mir-190b	0.0	0.0	N
TCGA-KM-8438-01A-11R-2314-13	hsa-mir-191	4236.0	678.339247	N
TCGA-KM-8438-01A-11R-2314-13	hsa-mir-1910	1.0	0.160137	N
TCGA-KM-8438-01A-11R-2314-13	hsa-mir-1911	0.0	0.0	N
TCGA-KM-8438-01A-11R-2314-13	hsa-mir-1912	0.0	0.0	N
TCGA-KM-8438-01A-11R-2314-13	hsa-mir-1913	0.0	0.0	N
TCGA-KM-8438-01A-11R-2314-13	hsa-mir-1914	0.0	0.0	N
TCGA-KM-8438-01A-11R-2314-13	hsa-mir-1915	0.0	0.0	N
TCGA-KM-8438-01A-11R-2314-13	hsa-mir-192	3199.0	512.277444	Y
TCGA-KM-8438-01A-11R-2314-13	hsa-mir-193a	938.0	150.208266	N
TCGA-KM-8438-01A-11R-2314-13	hsa-mir-193b	52.0	8.327111	N
TCGA-KM-8438-01A-11R-2314-13	hsa-mir-194-1	936.0	149.887992	N
TCGA-KM-8438-01A-11R-2314-13	hsa-mir-194-2	987.0	158.054966	N
TCGA-KM-8438-01A-11R-2314-13	hsa-mir-195	81.0	12.971076	N
TCGA-KM-8438-01A-11R-2314-13	hsa-mir-196a-1	182.0	29.144887	N
TCGA-KM-8438-01A-11R-2314-13	hsa-mir-196a-2	13.0	2.081778	N
TCGA-KM-8438-01A-11R-2314-13	hsa-mir-196b	2138.0	342.372359	N
TCGA-KM-8438-01A-11R-2314-13	hsa-mir-197	781.0	125.066797	N
TCGA-KM-8438-01A-11R-2314-13	hsa-mir-1972-1	0.0	0.0	N
TCGA-KM-8438-01A-11R-2314-13	hsa-mir-1972-2	0.0	0.0	N
TCGA-KM-8438-01A-11R-2314-13	hsa-mir-1973	0.0	0.0	N
TCGA-KM-8438-01A-11R-2314-13	hsa-mir-1976	46.0	7.36629	N
TCGA-KM-8438-01A-11R-2314-13	hsa-mir-198	0.0	0.0	N
TCGA-KM-8438-01A-11R-2314-13	hsa-mir-199a-1	478.0	76.545364	Y
TCGA-KM-8438-01A-11R-2314-13	hsa-mir-199a-2	918.0	147.005531	Y
TCGA-KM-8438-01A-11R-2314-13	hsa-mir-199b	1200.0	192.164093	Y
TCGA-KM-8438-01A-11R-2314-13	hsa-mir-19a	34.0	5.444649	N
TCGA-KM-8438-01A-11R-2314-13	hsa-mir-19b-1	22.0	3.523008	N
TCGA-KM-8438-01A-11R-2314-13	hsa-mir-19b-2	153.0	24.500922	N
TCGA-KM-8438-01A-11R-2314-13	hsa-mir-200a	5492.0	879.470998	N
TCGA-KM-8438-01A-11R-2314-13	hsa-mir-200b	4665.0	747.037911	N
TCGA-KM-8438-01A-11R-2314-13	hsa-mir-200c	27845.0	4459.007636	N
TCGA-KM-8438-01A-11R-2314-13	hsa-mir-202	0.0	0.0	N
TCGA-KM-8438-01A-11R-2314-13	hsa-mir-203	2555.0	409.149381	N
TCGA-KM-8438-01A-11R-2314-13	hsa-mir-204	11.0	1.761504	N
TCGA-KM-8438-01A-11R-2314-13	hsa-mir-205	6.0	0.96082	N
TCGA-KM-8438-01A-11R-2314-13	hsa-mir-2052	0.0	0.0	N
TCGA-KM-8438-01A-11R-2314-13	hsa-mir-2053	0.0	0.0	N
TCGA-KM-8438-01A-11R-2314-13	hsa-mir-2054	0.0	0.0	N
TCGA-KM-8438-01A-11R-2314-13	hsa-mir-206	0.0	0.0	N
TCGA-KM-8438-01A-11R-2314-13	hsa-mir-208a	0.0	0.0	N
TCGA-KM-8438-01A-11R-2314-13	hsa-mir-208b	0.0	0.0	N
TCGA-KM-8438-01A-11R-2314-13	hsa-mir-20a	761.0	121.864062	N
TCGA-KM-8438-01A-11R-2314-13	hsa-mir-20b	73.0	11.689982	N
TCGA-KM-8438-01A-11R-2314-13	hsa-mir-21	112923.0	18083.121539	N
TCGA-KM-8438-01A-11R-2314-13	hsa-mir-210	1841.0	294.811746	N
TCGA-KM-8438-01A-11R-2314-13	hsa-mir-211	0.0	0.0	N
TCGA-KM-8438-01A-11R-2314-13	hsa-mir-2110	2.0	0.320273	N
TCGA-KM-8438-01A-11R-2314-13	hsa-mir-2113	0.0	0.0	N
TCGA-KM-8438-01A-11R-2314-13	hsa-mir-2114	28.0	4.483829	N
TCGA-KM-8438-01A-11R-2314-13	hsa-mir-2115	0.0	0.0	N
TCGA-KM-8438-01A-11R-2314-13	hsa-mir-2116	0.0	0.0	N
TCGA-KM-8438-01A-11R-2314-13	hsa-mir-2117	0.0	0.0	N
TCGA-KM-8438-01A-11R-2314-13	hsa-mir-212	32.0	5.124376	N
TCGA-KM-8438-01A-11R-2314-13	hsa-mir-214	5.0	0.800684	N
TCGA-KM-8438-01A-11R-2314-13	hsa-mir-215	13.0	2.081778	Y
TCGA-KM-8438-01A-11R-2314-13	hsa-mir-216a	1.0	0.160137	N
TCGA-KM-8438-01A-11R-2314-13	hsa-mir-216b	0.0	0.0	N
TCGA-KM-8438-01A-11R-2314-13	hsa-mir-217	30.0	4.804102	N
TCGA-KM-8438-01A-11R-2314-13	hsa-mir-218-1	9.0	1.441231	N
TCGA-KM-8438-01A-11R-2314-13	hsa-mir-218-2	1094.0	175.189598	N
TCGA-KM-8438-01A-11R-2314-13	hsa-mir-219-1	2.0	0.320273	N
TCGA-KM-8438-01A-11R-2314-13	hsa-mir-219-2	3.0	0.48041	N
TCGA-KM-8438-01A-11R-2314-13	hsa-mir-22	844190.0	135185.837891	N
TCGA-KM-8438-01A-11R-2314-13	hsa-mir-221	17066.0	2732.893673	N
TCGA-KM-8438-01A-11R-2314-13	hsa-mir-222	4773.0	764.332679	N
TCGA-KM-8438-01A-11R-2314-13	hsa-mir-223	471.0	75.424406	N
TCGA-KM-8438-01A-11R-2314-13	hsa-mir-224	114.0	18.255589	N
TCGA-KM-8438-01A-11R-2314-13	hsa-mir-2276	0.0	0.0	N
TCGA-KM-8438-01A-11R-2314-13	hsa-mir-2277	0.0	0.0	N
TCGA-KM-8438-01A-11R-2314-13	hsa-mir-2278	0.0	0.0	N
TCGA-KM-8438-01A-11R-2314-13	hsa-mir-2355	83.0	13.29135	N
TCGA-KM-8438-01A-11R-2314-13	hsa-mir-23a	7762.0	1242.981407	Y
TCGA-KM-8438-01A-11R-2314-13	hsa-mir-23b	6908.0	1106.224627	Y
TCGA-KM-8438-01A-11R-2314-13	hsa-mir-23c	0.0	0.0	N
TCGA-KM-8438-01A-11R-2314-13	hsa-mir-24-1	137.0	21.938734	N
TCGA-KM-8438-01A-11R-2314-13	hsa-mir-24-2	5733.0	918.063953	N
TCGA-KM-8438-01A-11R-2314-13	hsa-mir-25	11907.0	1906.74821	N
TCGA-KM-8438-01A-11R-2314-13	hsa-mir-26a-1	12.0	1.921641	N
TCGA-KM-8438-01A-11R-2314-13	hsa-mir-26a-2	10357.0	1658.536257	N
TCGA-KM-8438-01A-11R-2314-13	hsa-mir-26b	1381.0	221.148843	N
TCGA-KM-8438-01A-11R-2314-13	hsa-mir-27a	2357.0	377.442306	Y
TCGA-KM-8438-01A-11R-2314-13	hsa-mir-27b	7899.0	1264.920141	Y
TCGA-KM-8438-01A-11R-2314-13	hsa-mir-28	6200.0	992.847813	N
TCGA-KM-8438-01A-11R-2314-13	hsa-mir-2861	0.0	0.0	N
TCGA-KM-8438-01A-11R-2314-13	hsa-mir-2909	0.0	0.0	N
TCGA-KM-8438-01A-11R-2314-13	hsa-mir-296	5.0	0.800684	N
TCGA-KM-8438-01A-11R-2314-13	hsa-mir-297	0.0	0.0	N
TCGA-KM-8438-01A-11R-2314-13	hsa-mir-298	0.0	0.0	N
TCGA-KM-8438-01A-11R-2314-13	hsa-mir-299	1.0	0.160137	N
TCGA-KM-8438-01A-11R-2314-13	hsa-mir-29a	105971.0	16969.850895	N
TCGA-KM-8438-01A-11R-2314-13	hsa-mir-29b-1	4265.0	682.983213	N
TCGA-KM-8438-01A-11R-2314-13	hsa-mir-29b-2	4290.0	686.986632	Y
TCGA-KM-8438-01A-11R-2314-13	hsa-mir-29c	10611.0	1699.21099	Y
TCGA-KM-8438-01A-11R-2314-13	hsa-mir-300	0.0	0.0	N
TCGA-KM-8438-01A-11R-2314-13	hsa-mir-301a	17.0	2.722325	N
TCGA-KM-8438-01A-11R-2314-13	hsa-mir-301b	1.0	0.160137	N
TCGA-KM-8438-01A-11R-2314-13	hsa-mir-302a	0.0	0.0	N
TCGA-KM-8438-01A-11R-2314-13	hsa-mir-302b	0.0	0.0	N
TCGA-KM-8438-01A-11R-2314-13	hsa-mir-302c	0.0	0.0	N
TCGA-KM-8438-01A-11R-2314-13	hsa-mir-302d	0.0	0.0	N
TCGA-KM-8438-01A-11R-2314-13	hsa-mir-302e	0.0	0.0	N
TCGA-KM-8438-01A-11R-2314-13	hsa-mir-302f	0.0	0.0	N
TCGA-KM-8438-01A-11R-2314-13	hsa-mir-3065	19.0	3.042598	N
TCGA-KM-8438-01A-11R-2314-13	hsa-mir-3074	7.0	1.120957	N
TCGA-KM-8438-01A-11R-2314-13	hsa-mir-30a	697599.0	111711.232456	Y
TCGA-KM-8438-01A-11R-2314-13	hsa-mir-30b	10821.0	1732.839706	Y
TCGA-KM-8438-01A-11R-2314-13	hsa-mir-30c-1	27.0	4.323692	N
TCGA-KM-8438-01A-11R-2314-13	hsa-mir-30c-2	9085.0	1454.842319	Y
TCGA-KM-8438-01A-11R-2314-13	hsa-mir-30d	267451.0	42828.732311	N
TCGA-KM-8438-01A-11R-2314-13	hsa-mir-30e	161800.0	25910.125174	Y
TCGA-KM-8438-01A-11R-2314-13	hsa-mir-31	1.0	0.160137	N
TCGA-KM-8438-01A-11R-2314-13	hsa-mir-3115	0.0	0.0	N
TCGA-KM-8438-01A-11R-2314-13	hsa-mir-3116-1	0.0	0.0	N
TCGA-KM-8438-01A-11R-2314-13	hsa-mir-3116-2	1.0	0.160137	N
TCGA-KM-8438-01A-11R-2314-13	hsa-mir-3117	2.0	0.320273	N
TCGA-KM-8438-01A-11R-2314-13	hsa-mir-3118-1	0.0	0.0	N
TCGA-KM-8438-01A-11R-2314-13	hsa-mir-3118-2	0.0	0.0	N
TCGA-KM-8438-01A-11R-2314-13	hsa-mir-3118-3	0.0	0.0	N
TCGA-KM-8438-01A-11R-2314-13	hsa-mir-3118-4	0.0	0.0	N
TCGA-KM-8438-01A-11R-2314-13	hsa-mir-3118-5	0.0	0.0	N
TCGA-KM-8438-01A-11R-2314-13	hsa-mir-3118-6	0.0	0.0	N
TCGA-KM-8438-01A-11R-2314-13	hsa-mir-3119-1	0.0	0.0	N
TCGA-KM-8438-01A-11R-2314-13	hsa-mir-3119-2	0.0	0.0	N
TCGA-KM-8438-01A-11R-2314-13	hsa-mir-3120	0.0	0.0	N
TCGA-KM-8438-01A-11R-2314-13	hsa-mir-3121	0.0	0.0	N
TCGA-KM-8438-01A-11R-2314-13	hsa-mir-3122	0.0	0.0	N
TCGA-KM-8438-01A-11R-2314-13	hsa-mir-3123	0.0	0.0	N
TCGA-KM-8438-01A-11R-2314-13	hsa-mir-3124	0.0	0.0	N
TCGA-KM-8438-01A-11R-2314-13	hsa-mir-3125	0.0	0.0	N
TCGA-KM-8438-01A-11R-2314-13	hsa-mir-3126	0.0	0.0	N
TCGA-KM-8438-01A-11R-2314-13	hsa-mir-3127	8.0	1.281094	N
TCGA-KM-8438-01A-11R-2314-13	hsa-mir-3128	1.0	0.160137	N
TCGA-KM-8438-01A-11R-2314-13	hsa-mir-3129	0.0	0.0	N
TCGA-KM-8438-01A-11R-2314-13	hsa-mir-3130-1	8.0	1.281094	N
TCGA-KM-8438-01A-11R-2314-13	hsa-mir-3130-2	0.0	0.0	N
TCGA-KM-8438-01A-11R-2314-13	hsa-mir-3131	0.0	0.0	N
TCGA-KM-8438-01A-11R-2314-13	hsa-mir-3132	0.0	0.0	N
TCGA-KM-8438-01A-11R-2314-13	hsa-mir-3133	0.0	0.0	N
TCGA-KM-8438-01A-11R-2314-13	hsa-mir-3134	0.0	0.0	N
TCGA-KM-8438-01A-11R-2314-13	hsa-mir-3135	0.0	0.0	N
TCGA-KM-8438-01A-11R-2314-13	hsa-mir-3136	1.0	0.160137	N
TCGA-KM-8438-01A-11R-2314-13	hsa-mir-3137	0.0	0.0	N
TCGA-KM-8438-01A-11R-2314-13	hsa-mir-3138	0.0	0.0	N
TCGA-KM-8438-01A-11R-2314-13	hsa-mir-3139	0.0	0.0	N
TCGA-KM-8438-01A-11R-2314-13	hsa-mir-3140	1.0	0.160137	N
TCGA-KM-8438-01A-11R-2314-13	hsa-mir-3141	0.0	0.0	N
TCGA-KM-8438-01A-11R-2314-13	hsa-mir-3142	0.0	0.0	N
TCGA-KM-8438-01A-11R-2314-13	hsa-mir-3143	0.0	0.0	N
TCGA-KM-8438-01A-11R-2314-13	hsa-mir-3144	0.0	0.0	N
TCGA-KM-8438-01A-11R-2314-13	hsa-mir-3145	0.0	0.0	N
TCGA-KM-8438-01A-11R-2314-13	hsa-mir-3146	0.0	0.0	N
TCGA-KM-8438-01A-11R-2314-13	hsa-mir-3147	0.0	0.0	N
TCGA-KM-8438-01A-11R-2314-13	hsa-mir-3148	0.0	0.0	N
TCGA-KM-8438-01A-11R-2314-13	hsa-mir-3149	0.0	0.0	N
TCGA-KM-8438-01A-11R-2314-13	hsa-mir-3150	0.0	0.0	N
TCGA-KM-8438-01A-11R-2314-13	hsa-mir-3150b	0.0	0.0	N
TCGA-KM-8438-01A-11R-2314-13	hsa-mir-3151	2.0	0.320273	N
TCGA-KM-8438-01A-11R-2314-13	hsa-mir-3152	7.0	1.120957	N
TCGA-KM-8438-01A-11R-2314-13	hsa-mir-3153	0.0	0.0	N
TCGA-KM-8438-01A-11R-2314-13	hsa-mir-3154	0.0	0.0	N
TCGA-KM-8438-01A-11R-2314-13	hsa-mir-3155	0.0	0.0	N
TCGA-KM-8438-01A-11R-2314-13	hsa-mir-3156-1	0.0	0.0	N
TCGA-KM-8438-01A-11R-2314-13	hsa-mir-3156-2	0.0	0.0	N
TCGA-KM-8438-01A-11R-2314-13	hsa-mir-3156-3	0.0	0.0	N
TCGA-KM-8438-01A-11R-2314-13	hsa-mir-3157	2.0	0.320273	N
TCGA-KM-8438-01A-11R-2314-13	hsa-mir-3158-1	0.0	0.0	N
TCGA-KM-8438-01A-11R-2314-13	hsa-mir-3158-2	0.0	0.0	N
TCGA-KM-8438-01A-11R-2314-13	hsa-mir-3159	0.0	0.0	N
TCGA-KM-8438-01A-11R-2314-13	hsa-mir-3160-1	0.0	0.0	N
TCGA-KM-8438-01A-11R-2314-13	hsa-mir-3160-2	0.0	0.0	N
TCGA-KM-8438-01A-11R-2314-13	hsa-mir-3161	0.0	0.0	N
TCGA-KM-8438-01A-11R-2314-13	hsa-mir-3162	0.0	0.0	N
TCGA-KM-8438-01A-11R-2314-13	hsa-mir-3163	0.0	0.0	N
TCGA-KM-8438-01A-11R-2314-13	hsa-mir-3164	0.0	0.0	N
TCGA-KM-8438-01A-11R-2314-13	hsa-mir-3165	0.0	0.0	N
TCGA-KM-8438-01A-11R-2314-13	hsa-mir-3166	3.0	0.48041	N
TCGA-KM-8438-01A-11R-2314-13	hsa-mir-3167	0.0	0.0	N
TCGA-KM-8438-01A-11R-2314-13	hsa-mir-3168	0.0	0.0	N
TCGA-KM-8438-01A-11R-2314-13	hsa-mir-3169	0.0	0.0	N
TCGA-KM-8438-01A-11R-2314-13	hsa-mir-3170	2.0	0.320273	N
TCGA-KM-8438-01A-11R-2314-13	hsa-mir-3171	0.0	0.0	N
TCGA-KM-8438-01A-11R-2314-13	hsa-mir-3173	0.0	0.0	N
TCGA-KM-8438-01A-11R-2314-13	hsa-mir-3174	0.0	0.0	N
TCGA-KM-8438-01A-11R-2314-13	hsa-mir-3175	0.0	0.0	N
TCGA-KM-8438-01A-11R-2314-13	hsa-mir-3176	0.0	0.0	N
TCGA-KM-8438-01A-11R-2314-13	hsa-mir-3177	1.0	0.160137	N
TCGA-KM-8438-01A-11R-2314-13	hsa-mir-3178	0.0	0.0	N
TCGA-KM-8438-01A-11R-2314-13	hsa-mir-3179-1	0.0	0.0	N
TCGA-KM-8438-01A-11R-2314-13	hsa-mir-3179-2	0.0	0.0	N
TCGA-KM-8438-01A-11R-2314-13	hsa-mir-3179-3	0.0	0.0	N
TCGA-KM-8438-01A-11R-2314-13	hsa-mir-3180-1	0.0	0.0	N
TCGA-KM-8438-01A-11R-2314-13	hsa-mir-3180-2	0.0	0.0	N
TCGA-KM-8438-01A-11R-2314-13	hsa-mir-3180-3	0.0	0.0	N
TCGA-KM-8438-01A-11R-2314-13	hsa-mir-3180-4	0.0	0.0	N
TCGA-KM-8438-01A-11R-2314-13	hsa-mir-3180-5	0.0	0.0	N
TCGA-KM-8438-01A-11R-2314-13	hsa-mir-3181	0.0	0.0	N
TCGA-KM-8438-01A-11R-2314-13	hsa-mir-3182	0.0	0.0	N
TCGA-KM-8438-01A-11R-2314-13	hsa-mir-3183	1.0	0.160137	N
TCGA-KM-8438-01A-11R-2314-13	hsa-mir-3184	0.0	0.0	N
TCGA-KM-8438-01A-11R-2314-13	hsa-mir-3185	0.0	0.0	N
TCGA-KM-8438-01A-11R-2314-13	hsa-mir-3186	0.0	0.0	N
TCGA-KM-8438-01A-11R-2314-13	hsa-mir-3187	0.0	0.0	N
TCGA-KM-8438-01A-11R-2314-13	hsa-mir-3188	0.0	0.0	N
TCGA-KM-8438-01A-11R-2314-13	hsa-mir-3189	0.0	0.0	N
TCGA-KM-8438-01A-11R-2314-13	hsa-mir-3190	9.0	1.441231	N
TCGA-KM-8438-01A-11R-2314-13	hsa-mir-3191	13.0	2.081778	N
TCGA-KM-8438-01A-11R-2314-13	hsa-mir-3192	0.0	0.0	N
TCGA-KM-8438-01A-11R-2314-13	hsa-mir-3193	0.0	0.0	N
TCGA-KM-8438-01A-11R-2314-13	hsa-mir-3194	0.0	0.0	N
TCGA-KM-8438-01A-11R-2314-13	hsa-mir-3195	0.0	0.0	N
TCGA-KM-8438-01A-11R-2314-13	hsa-mir-3196	0.0	0.0	N
TCGA-KM-8438-01A-11R-2314-13	hsa-mir-3197	0.0	0.0	N
TCGA-KM-8438-01A-11R-2314-13	hsa-mir-3198	0.0	0.0	N
TCGA-KM-8438-01A-11R-2314-13	hsa-mir-3199-1	3.0	0.48041	N
TCGA-KM-8438-01A-11R-2314-13	hsa-mir-3199-2	5.0	0.800684	N
TCGA-KM-8438-01A-11R-2314-13	hsa-mir-32	94.0	15.052854	N
TCGA-KM-8438-01A-11R-2314-13	hsa-mir-3200	4.0	0.640547	N
TCGA-KM-8438-01A-11R-2314-13	hsa-mir-3201	0.0	0.0	N
TCGA-KM-8438-01A-11R-2314-13	hsa-mir-3202-1	0.0	0.0	N
TCGA-KM-8438-01A-11R-2314-13	hsa-mir-3202-2	0.0	0.0	N
TCGA-KM-8438-01A-11R-2314-13	hsa-mir-320a	937.0	150.048129	Y
TCGA-KM-8438-01A-11R-2314-13	hsa-mir-320b-1	0.0	0.0	N
TCGA-KM-8438-01A-11R-2314-13	hsa-mir-320b-2	13.0	2.081778	Y
TCGA-KM-8438-01A-11R-2314-13	hsa-mir-320c-1	0.0	0.0	N
TCGA-KM-8438-01A-11R-2314-13	hsa-mir-320c-2	0.0	0.0	N
TCGA-KM-8438-01A-11R-2314-13	hsa-mir-320d-1	1.0	0.160137	N
TCGA-KM-8438-01A-11R-2314-13	hsa-mir-320d-2	0.0	0.0	N
TCGA-KM-8438-01A-11R-2314-13	hsa-mir-320e	0.0	0.0	N
TCGA-KM-8438-01A-11R-2314-13	hsa-mir-323	4.0	0.640547	N
TCGA-KM-8438-01A-11R-2314-13	hsa-mir-323b	2.0	0.320273	N
TCGA-KM-8438-01A-11R-2314-13	hsa-mir-324	205.0	32.828033	N
TCGA-KM-8438-01A-11R-2314-13	hsa-mir-325	0.0	0.0	N
TCGA-KM-8438-01A-11R-2314-13	hsa-mir-326	11.0	1.761504	N
TCGA-KM-8438-01A-11R-2314-13	hsa-mir-328	495.0	79.267688	N
TCGA-KM-8438-01A-11R-2314-13	hsa-mir-329-1	0.0	0.0	N
TCGA-KM-8438-01A-11R-2314-13	hsa-mir-329-2	0.0	0.0	N
TCGA-KM-8438-01A-11R-2314-13	hsa-mir-330	66.0	10.569025	N
TCGA-KM-8438-01A-11R-2314-13	hsa-mir-331	101.0	16.173811	N
TCGA-KM-8438-01A-11R-2314-13	hsa-mir-335	26.0	4.163555	N
TCGA-KM-8438-01A-11R-2314-13	hsa-mir-337	24.0	3.843282	N
TCGA-KM-8438-01A-11R-2314-13	hsa-mir-338	983.0	157.414419	N
TCGA-KM-8438-01A-11R-2314-13	hsa-mir-339	49.0	7.8467	N
TCGA-KM-8438-01A-11R-2314-13	hsa-mir-33a	67.0	10.729162	N
TCGA-KM-8438-01A-11R-2314-13	hsa-mir-33b	9.0	1.441231	N
TCGA-KM-8438-01A-11R-2314-13	hsa-mir-340	47.0	7.526427	N
TCGA-KM-8438-01A-11R-2314-13	hsa-mir-342	177.0	28.344204	N
TCGA-KM-8438-01A-11R-2314-13	hsa-mir-345	35.0	5.604786	N
TCGA-KM-8438-01A-11R-2314-13	hsa-mir-346	0.0	0.0	N
TCGA-KM-8438-01A-11R-2314-13	hsa-mir-34a	509.0	81.509603	N
TCGA-KM-8438-01A-11R-2314-13	hsa-mir-34b	0.0	0.0	N
TCGA-KM-8438-01A-11R-2314-13	hsa-mir-34c	9.0	1.441231	N
TCGA-KM-8438-01A-11R-2314-13	hsa-mir-3605	11.0	1.761504	N
TCGA-KM-8438-01A-11R-2314-13	hsa-mir-3606	0.0	0.0	N
TCGA-KM-8438-01A-11R-2314-13	hsa-mir-3607	111.0	17.775179	N
TCGA-KM-8438-01A-11R-2314-13	hsa-mir-3609	0.0	0.0	N
TCGA-KM-8438-01A-11R-2314-13	hsa-mir-361	2254.0	360.948221	N
TCGA-KM-8438-01A-11R-2314-13	hsa-mir-3610	0.0	0.0	N
TCGA-KM-8438-01A-11R-2314-13	hsa-mir-3611	0.0	0.0	N
TCGA-KM-8438-01A-11R-2314-13	hsa-mir-3612	0.0	0.0	N
TCGA-KM-8438-01A-11R-2314-13	hsa-mir-3613	10.0	1.601367	N
TCGA-KM-8438-01A-11R-2314-13	hsa-mir-3614	1.0	0.160137	N
TCGA-KM-8438-01A-11R-2314-13	hsa-mir-3615	15.0	2.402051	N
TCGA-KM-8438-01A-11R-2314-13	hsa-mir-3616	0.0	0.0	N
TCGA-KM-8438-01A-11R-2314-13	hsa-mir-3617	0.0	0.0	N
TCGA-KM-8438-01A-11R-2314-13	hsa-mir-3618	0.0	0.0	N
TCGA-KM-8438-01A-11R-2314-13	hsa-mir-3619	0.0	0.0	N
TCGA-KM-8438-01A-11R-2314-13	hsa-mir-362	331.0	53.005262	N
TCGA-KM-8438-01A-11R-2314-13	hsa-mir-3620	0.0	0.0	N
TCGA-KM-8438-01A-11R-2314-13	hsa-mir-3621	0.0	0.0	N
TCGA-KM-8438-01A-11R-2314-13	hsa-mir-3622a	0.0	0.0	N
TCGA-KM-8438-01A-11R-2314-13	hsa-mir-3622b	0.0	0.0	N
TCGA-KM-8438-01A-11R-2314-13	hsa-mir-363	28.0	4.483829	N
TCGA-KM-8438-01A-11R-2314-13	hsa-mir-3646	0.0	0.0	N
TCGA-KM-8438-01A-11R-2314-13	hsa-mir-3647	13.0	2.081778	N
TCGA-KM-8438-01A-11R-2314-13	hsa-mir-3648	4.0	0.640547	N
TCGA-KM-8438-01A-11R-2314-13	hsa-mir-3649	0.0	0.0	N
TCGA-KM-8438-01A-11R-2314-13	hsa-mir-365-1	24.0	3.843282	N
TCGA-KM-8438-01A-11R-2314-13	hsa-mir-365-2	54.0	8.647384	N
TCGA-KM-8438-01A-11R-2314-13	hsa-mir-3650	0.0	0.0	N
TCGA-KM-8438-01A-11R-2314-13	hsa-mir-3651	3.0	0.48041	N
TCGA-KM-8438-01A-11R-2314-13	hsa-mir-3652	1.0	0.160137	N
TCGA-KM-8438-01A-11R-2314-13	hsa-mir-3653	36.0	5.764923	N
TCGA-KM-8438-01A-11R-2314-13	hsa-mir-3654	1.0	0.160137	N
TCGA-KM-8438-01A-11R-2314-13	hsa-mir-3655	1.0	0.160137	N
TCGA-KM-8438-01A-11R-2314-13	hsa-mir-3656	0.0	0.0	N
TCGA-KM-8438-01A-11R-2314-13	hsa-mir-3657	0.0	0.0	N
TCGA-KM-8438-01A-11R-2314-13	hsa-mir-3658	0.0	0.0	N
TCGA-KM-8438-01A-11R-2314-13	hsa-mir-3659	0.0	0.0	N
TCGA-KM-8438-01A-11R-2314-13	hsa-mir-3660	0.0	0.0	N
TCGA-KM-8438-01A-11R-2314-13	hsa-mir-3661	0.0	0.0	N
TCGA-KM-8438-01A-11R-2314-13	hsa-mir-3662	0.0	0.0	N
TCGA-KM-8438-01A-11R-2314-13	hsa-mir-3663	0.0	0.0	N
TCGA-KM-8438-01A-11R-2314-13	hsa-mir-3664	0.0	0.0	N
TCGA-KM-8438-01A-11R-2314-13	hsa-mir-3665	0.0	0.0	N
TCGA-KM-8438-01A-11R-2314-13	hsa-mir-3666	0.0	0.0	N
TCGA-KM-8438-01A-11R-2314-13	hsa-mir-3667	0.0	0.0	N
TCGA-KM-8438-01A-11R-2314-13	hsa-mir-3668	0.0	0.0	N
TCGA-KM-8438-01A-11R-2314-13	hsa-mir-3669	0.0	0.0	N
TCGA-KM-8438-01A-11R-2314-13	hsa-mir-367	0.0	0.0	N
TCGA-KM-8438-01A-11R-2314-13	hsa-mir-3670	0.0	0.0	N
TCGA-KM-8438-01A-11R-2314-13	hsa-mir-3671	0.0	0.0	N
TCGA-KM-8438-01A-11R-2314-13	hsa-mir-3672	0.0	0.0	N
TCGA-KM-8438-01A-11R-2314-13	hsa-mir-3673	0.0	0.0	N
TCGA-KM-8438-01A-11R-2314-13	hsa-mir-3674	0.0	0.0	N
TCGA-KM-8438-01A-11R-2314-13	hsa-mir-3675	0.0	0.0	N
TCGA-KM-8438-01A-11R-2314-13	hsa-mir-3676	7.0	1.120957	N
TCGA-KM-8438-01A-11R-2314-13	hsa-mir-3677	11.0	1.761504	N
TCGA-KM-8438-01A-11R-2314-13	hsa-mir-3678	0.0	0.0	N
TCGA-KM-8438-01A-11R-2314-13	hsa-mir-3679	1.0	0.160137	N
TCGA-KM-8438-01A-11R-2314-13	hsa-mir-3680	1.0	0.160137	N
TCGA-KM-8438-01A-11R-2314-13	hsa-mir-3681	0.0	0.0	N
TCGA-KM-8438-01A-11R-2314-13	hsa-mir-3682	0.0	0.0	N
TCGA-KM-8438-01A-11R-2314-13	hsa-mir-3683	0.0	0.0	N
TCGA-KM-8438-01A-11R-2314-13	hsa-mir-3684	1.0	0.160137	N
TCGA-KM-8438-01A-11R-2314-13	hsa-mir-3685	0.0	0.0	N
TCGA-KM-8438-01A-11R-2314-13	hsa-mir-3686	0.0	0.0	N
TCGA-KM-8438-01A-11R-2314-13	hsa-mir-3687	4.0	0.640547	N
TCGA-KM-8438-01A-11R-2314-13	hsa-mir-3688	0.0	0.0	N
TCGA-KM-8438-01A-11R-2314-13	hsa-mir-3689a	0.0	0.0	N
TCGA-KM-8438-01A-11R-2314-13	hsa-mir-3689b	0.0	0.0	N
TCGA-KM-8438-01A-11R-2314-13	hsa-mir-369	2.0	0.320273	N
TCGA-KM-8438-01A-11R-2314-13	hsa-mir-3690	5.0	0.800684	N
TCGA-KM-8438-01A-11R-2314-13	hsa-mir-3691	0.0	0.0	N
TCGA-KM-8438-01A-11R-2314-13	hsa-mir-3692	0.0	0.0	N
TCGA-KM-8438-01A-11R-2314-13	hsa-mir-370	9.0	1.441231	N
TCGA-KM-8438-01A-11R-2314-13	hsa-mir-371	1.0	0.160137	N
TCGA-KM-8438-01A-11R-2314-13	hsa-mir-3713	0.0	0.0	N
TCGA-KM-8438-01A-11R-2314-13	hsa-mir-3714	0.0	0.0	N
TCGA-KM-8438-01A-11R-2314-13	hsa-mir-372	0.0	0.0	N
TCGA-KM-8438-01A-11R-2314-13	hsa-mir-373	0.0	0.0	N
TCGA-KM-8438-01A-11R-2314-13	hsa-mir-374a	1266.0	202.733118	N
TCGA-KM-8438-01A-11R-2314-13	hsa-mir-374b	205.0	32.828033	N
TCGA-KM-8438-01A-11R-2314-13	hsa-mir-374c	0.0	0.0	N
TCGA-KM-8438-01A-11R-2314-13	hsa-mir-375	45.0	7.206153	N
TCGA-KM-8438-01A-11R-2314-13	hsa-mir-376a-1	2.0	0.320273	N
TCGA-KM-8438-01A-11R-2314-13	hsa-mir-376a-2	1.0	0.160137	N
TCGA-KM-8438-01A-11R-2314-13	hsa-mir-376b	0.0	0.0	N
TCGA-KM-8438-01A-11R-2314-13	hsa-mir-376c	6.0	0.96082	N
TCGA-KM-8438-01A-11R-2314-13	hsa-mir-377	0.0	0.0	N
TCGA-KM-8438-01A-11R-2314-13	hsa-mir-378	1260.0	201.772297	N
TCGA-KM-8438-01A-11R-2314-13	hsa-mir-378b	0.0	0.0	N
TCGA-KM-8438-01A-11R-2314-13	hsa-mir-378c	18.0	2.882461	N
TCGA-KM-8438-01A-11R-2314-13	hsa-mir-379	339.0	54.286356	N
TCGA-KM-8438-01A-11R-2314-13	hsa-mir-380	0.0	0.0	N
TCGA-KM-8438-01A-11R-2314-13	hsa-mir-381	44.0	7.046017	N
TCGA-KM-8438-01A-11R-2314-13	hsa-mir-382	13.0	2.081778	N
TCGA-KM-8438-01A-11R-2314-13	hsa-mir-383	0.0	0.0	N
TCGA-KM-8438-01A-11R-2314-13	hsa-mir-384	0.0	0.0	N
TCGA-KM-8438-01A-11R-2314-13	hsa-mir-3907	0.0	0.0	N
TCGA-KM-8438-01A-11R-2314-13	hsa-mir-3908	0.0	0.0	N
TCGA-KM-8438-01A-11R-2314-13	hsa-mir-3909	2.0	0.320273	N
TCGA-KM-8438-01A-11R-2314-13	hsa-mir-3910-1	0.0	0.0	N
TCGA-KM-8438-01A-11R-2314-13	hsa-mir-3910-2	0.0	0.0	N
TCGA-KM-8438-01A-11R-2314-13	hsa-mir-3911	1.0	0.160137	N
TCGA-KM-8438-01A-11R-2314-13	hsa-mir-3912	3.0	0.48041	N
TCGA-KM-8438-01A-11R-2314-13	hsa-mir-3913-1	10.0	1.601367	N
TCGA-KM-8438-01A-11R-2314-13	hsa-mir-3913-2	0.0	0.0	N
TCGA-KM-8438-01A-11R-2314-13	hsa-mir-3914-1	0.0	0.0	N
TCGA-KM-8438-01A-11R-2314-13	hsa-mir-3914-2	0.0	0.0	N
TCGA-KM-8438-01A-11R-2314-13	hsa-mir-3915	0.0	0.0	N
TCGA-KM-8438-01A-11R-2314-13	hsa-mir-3916	0.0	0.0	N
TCGA-KM-8438-01A-11R-2314-13	hsa-mir-3917	1.0	0.160137	N
TCGA-KM-8438-01A-11R-2314-13	hsa-mir-3918	0.0	0.0	N
TCGA-KM-8438-01A-11R-2314-13	hsa-mir-3919	0.0	0.0	N
TCGA-KM-8438-01A-11R-2314-13	hsa-mir-3920	0.0	0.0	N
TCGA-KM-8438-01A-11R-2314-13	hsa-mir-3921	0.0	0.0	N
TCGA-KM-8438-01A-11R-2314-13	hsa-mir-3922	1.0	0.160137	N
TCGA-KM-8438-01A-11R-2314-13	hsa-mir-3923	0.0	0.0	N
TCGA-KM-8438-01A-11R-2314-13	hsa-mir-3924	0.0	0.0	N
TCGA-KM-8438-01A-11R-2314-13	hsa-mir-3925	0.0	0.0	N
TCGA-KM-8438-01A-11R-2314-13	hsa-mir-3926-1	0.0	0.0	N
TCGA-KM-8438-01A-11R-2314-13	hsa-mir-3926-2	0.0	0.0	N
TCGA-KM-8438-01A-11R-2314-13	hsa-mir-3927	0.0	0.0	N
TCGA-KM-8438-01A-11R-2314-13	hsa-mir-3928	2.0	0.320273	N
TCGA-KM-8438-01A-11R-2314-13	hsa-mir-3929	0.0	0.0	N
TCGA-KM-8438-01A-11R-2314-13	hsa-mir-3934	2.0	0.320273	N
TCGA-KM-8438-01A-11R-2314-13	hsa-mir-3935	0.0	0.0	N
TCGA-KM-8438-01A-11R-2314-13	hsa-mir-3936	0.0	0.0	N
TCGA-KM-8438-01A-11R-2314-13	hsa-mir-3937	0.0	0.0	N
TCGA-KM-8438-01A-11R-2314-13	hsa-mir-3938	0.0	0.0	N
TCGA-KM-8438-01A-11R-2314-13	hsa-mir-3939	1.0	0.160137	N
TCGA-KM-8438-01A-11R-2314-13	hsa-mir-3940	1.0	0.160137	N
TCGA-KM-8438-01A-11R-2314-13	hsa-mir-3941	0.0	0.0	N
TCGA-KM-8438-01A-11R-2314-13	hsa-mir-3942	0.0	0.0	N
TCGA-KM-8438-01A-11R-2314-13	hsa-mir-3943	0.0	0.0	N
TCGA-KM-8438-01A-11R-2314-13	hsa-mir-3944	0.0	0.0	N
TCGA-KM-8438-01A-11R-2314-13	hsa-mir-3945	0.0	0.0	N
TCGA-KM-8438-01A-11R-2314-13	hsa-mir-409	15.0	2.402051	N
TCGA-KM-8438-01A-11R-2314-13	hsa-mir-410	15.0	2.402051	N
TCGA-KM-8438-01A-11R-2314-13	hsa-mir-411	6.0	0.96082	N
TCGA-KM-8438-01A-11R-2314-13	hsa-mir-412	2.0	0.320273	N
TCGA-KM-8438-01A-11R-2314-13	hsa-mir-421	12.0	1.921641	N
TCGA-KM-8438-01A-11R-2314-13	hsa-mir-422a	0.0	0.0	N
TCGA-KM-8438-01A-11R-2314-13	hsa-mir-423	440.0	70.460167	N
TCGA-KM-8438-01A-11R-2314-13	hsa-mir-424	2172.0	347.817008	N
TCGA-KM-8438-01A-11R-2314-13	hsa-mir-425	564.0	90.317124	N
TCGA-KM-8438-01A-11R-2314-13	hsa-mir-4251	0.0	0.0	N
TCGA-KM-8438-01A-11R-2314-13	hsa-mir-4252	0.0	0.0	N
TCGA-KM-8438-01A-11R-2314-13	hsa-mir-4253	0.0	0.0	N
TCGA-KM-8438-01A-11R-2314-13	hsa-mir-4254	0.0	0.0	N
TCGA-KM-8438-01A-11R-2314-13	hsa-mir-4255	0.0	0.0	N
TCGA-KM-8438-01A-11R-2314-13	hsa-mir-4256	0.0	0.0	N
TCGA-KM-8438-01A-11R-2314-13	hsa-mir-4257	0.0	0.0	N
TCGA-KM-8438-01A-11R-2314-13	hsa-mir-4258	0.0	0.0	N
TCGA-KM-8438-01A-11R-2314-13	hsa-mir-4259	0.0	0.0	N
TCGA-KM-8438-01A-11R-2314-13	hsa-mir-4260	0.0	0.0	N
TCGA-KM-8438-01A-11R-2314-13	hsa-mir-4261	0.0	0.0	N
TCGA-KM-8438-01A-11R-2314-13	hsa-mir-4262	0.0	0.0	N
TCGA-KM-8438-01A-11R-2314-13	hsa-mir-4263	0.0	0.0	N
TCGA-KM-8438-01A-11R-2314-13	hsa-mir-4264	0.0	0.0	N
TCGA-KM-8438-01A-11R-2314-13	hsa-mir-4265	0.0	0.0	N
TCGA-KM-8438-01A-11R-2314-13	hsa-mir-4266	0.0	0.0	N
TCGA-KM-8438-01A-11R-2314-13	hsa-mir-4267	0.0	0.0	N
TCGA-KM-8438-01A-11R-2314-13	hsa-mir-4268	0.0	0.0	N
TCGA-KM-8438-01A-11R-2314-13	hsa-mir-4269	0.0	0.0	N
TCGA-KM-8438-01A-11R-2314-13	hsa-mir-4270	0.0	0.0	N
TCGA-KM-8438-01A-11R-2314-13	hsa-mir-4271	0.0	0.0	N
TCGA-KM-8438-01A-11R-2314-13	hsa-mir-4272	0.0	0.0	N
TCGA-KM-8438-01A-11R-2314-13	hsa-mir-4273	0.0	0.0	N
TCGA-KM-8438-01A-11R-2314-13	hsa-mir-4274	0.0	0.0	N
TCGA-KM-8438-01A-11R-2314-13	hsa-mir-4275	0.0	0.0	N
TCGA-KM-8438-01A-11R-2314-13	hsa-mir-4276	0.0	0.0	N
TCGA-KM-8438-01A-11R-2314-13	hsa-mir-4277	0.0	0.0	N
TCGA-KM-8438-01A-11R-2314-13	hsa-mir-4278	0.0	0.0	N
TCGA-KM-8438-01A-11R-2314-13	hsa-mir-4279	0.0	0.0	N
TCGA-KM-8438-01A-11R-2314-13	hsa-mir-4280	0.0	0.0	N
TCGA-KM-8438-01A-11R-2314-13	hsa-mir-4281	0.0	0.0	N
TCGA-KM-8438-01A-11R-2314-13	hsa-mir-4282	0.0	0.0	N
TCGA-KM-8438-01A-11R-2314-13	hsa-mir-4283-1	0.0	0.0	N
TCGA-KM-8438-01A-11R-2314-13	hsa-mir-4283-2	0.0	0.0	N
TCGA-KM-8438-01A-11R-2314-13	hsa-mir-4284	0.0	0.0	N
TCGA-KM-8438-01A-11R-2314-13	hsa-mir-4285	0.0	0.0	N
TCGA-KM-8438-01A-11R-2314-13	hsa-mir-4286	0.0	0.0	N
TCGA-KM-8438-01A-11R-2314-13	hsa-mir-4287	0.0	0.0	N
TCGA-KM-8438-01A-11R-2314-13	hsa-mir-4288	0.0	0.0	N
TCGA-KM-8438-01A-11R-2314-13	hsa-mir-4289	0.0	0.0	N
TCGA-KM-8438-01A-11R-2314-13	hsa-mir-429	638.0	102.167243	N
TCGA-KM-8438-01A-11R-2314-13	hsa-mir-4290	0.0	0.0	N
TCGA-KM-8438-01A-11R-2314-13	hsa-mir-4291	0.0	0.0	N
TCGA-KM-8438-01A-11R-2314-13	hsa-mir-4292	0.0	0.0	N
TCGA-KM-8438-01A-11R-2314-13	hsa-mir-4293	0.0	0.0	N
TCGA-KM-8438-01A-11R-2314-13	hsa-mir-4294	0.0	0.0	N
TCGA-KM-8438-01A-11R-2314-13	hsa-mir-4295	0.0	0.0	N
TCGA-KM-8438-01A-11R-2314-13	hsa-mir-4296	0.0	0.0	N
TCGA-KM-8438-01A-11R-2314-13	hsa-mir-4297	0.0	0.0	N
TCGA-KM-8438-01A-11R-2314-13	hsa-mir-4298	0.0	0.0	N
TCGA-KM-8438-01A-11R-2314-13	hsa-mir-4299	0.0	0.0	N
TCGA-KM-8438-01A-11R-2314-13	hsa-mir-4300	0.0	0.0	N
TCGA-KM-8438-01A-11R-2314-13	hsa-mir-4301	0.0	0.0	N
TCGA-KM-8438-01A-11R-2314-13	hsa-mir-4302	0.0	0.0	N
TCGA-KM-8438-01A-11R-2314-13	hsa-mir-4303	0.0	0.0	N
TCGA-KM-8438-01A-11R-2314-13	hsa-mir-4304	0.0	0.0	N
TCGA-KM-8438-01A-11R-2314-13	hsa-mir-4305	0.0	0.0	N
TCGA-KM-8438-01A-11R-2314-13	hsa-mir-4306	0.0	0.0	N
TCGA-KM-8438-01A-11R-2314-13	hsa-mir-4307	0.0	0.0	N
TCGA-KM-8438-01A-11R-2314-13	hsa-mir-4308	0.0	0.0	N
TCGA-KM-8438-01A-11R-2314-13	hsa-mir-4309	0.0	0.0	N
TCGA-KM-8438-01A-11R-2314-13	hsa-mir-431	3.0	0.48041	N
TCGA-KM-8438-01A-11R-2314-13	hsa-mir-4310	0.0	0.0	N
TCGA-KM-8438-01A-11R-2314-13	hsa-mir-4311	0.0	0.0	N
TCGA-KM-8438-01A-11R-2314-13	hsa-mir-4312	0.0	0.0	N
TCGA-KM-8438-01A-11R-2314-13	hsa-mir-4313	0.0	0.0	N
TCGA-KM-8438-01A-11R-2314-13	hsa-mir-4314	0.0	0.0	N
TCGA-KM-8438-01A-11R-2314-13	hsa-mir-4315-1	0.0	0.0	N
TCGA-KM-8438-01A-11R-2314-13	hsa-mir-4315-2	1.0	0.160137	N
TCGA-KM-8438-01A-11R-2314-13	hsa-mir-4316	0.0	0.0	N
TCGA-KM-8438-01A-11R-2314-13	hsa-mir-4317	0.0	0.0	N
TCGA-KM-8438-01A-11R-2314-13	hsa-mir-4318	0.0	0.0	N
TCGA-KM-8438-01A-11R-2314-13	hsa-mir-4319	0.0	0.0	N
TCGA-KM-8438-01A-11R-2314-13	hsa-mir-432	6.0	0.96082	N
TCGA-KM-8438-01A-11R-2314-13	hsa-mir-4320	0.0	0.0	N
TCGA-KM-8438-01A-11R-2314-13	hsa-mir-4321	0.0	0.0	N
TCGA-KM-8438-01A-11R-2314-13	hsa-mir-4322	0.0	0.0	N
TCGA-KM-8438-01A-11R-2314-13	hsa-mir-4323	0.0	0.0	N
TCGA-KM-8438-01A-11R-2314-13	hsa-mir-4324	0.0	0.0	N
TCGA-KM-8438-01A-11R-2314-13	hsa-mir-4325	0.0	0.0	N
TCGA-KM-8438-01A-11R-2314-13	hsa-mir-4326	7.0	1.120957	N
TCGA-KM-8438-01A-11R-2314-13	hsa-mir-4327	0.0	0.0	N
TCGA-KM-8438-01A-11R-2314-13	hsa-mir-4328	0.0	0.0	N
TCGA-KM-8438-01A-11R-2314-13	hsa-mir-4329	0.0	0.0	N
TCGA-KM-8438-01A-11R-2314-13	hsa-mir-433	1.0	0.160137	N
TCGA-KM-8438-01A-11R-2314-13	hsa-mir-4330	0.0	0.0	N
TCGA-KM-8438-01A-11R-2314-13	hsa-mir-448	0.0	0.0	N
TCGA-KM-8438-01A-11R-2314-13	hsa-mir-449a	1.0	0.160137	N
TCGA-KM-8438-01A-11R-2314-13	hsa-mir-449b	0.0	0.0	N
TCGA-KM-8438-01A-11R-2314-13	hsa-mir-449c	0.0	0.0	N
TCGA-KM-8438-01A-11R-2314-13	hsa-mir-450a-1	32.0	5.124376	N
TCGA-KM-8438-01A-11R-2314-13	hsa-mir-450a-2	17.0	2.722325	N
TCGA-KM-8438-01A-11R-2314-13	hsa-mir-450b	50.0	8.006837	N
TCGA-KM-8438-01A-11R-2314-13	hsa-mir-451	3846.0	615.885917	N
TCGA-KM-8438-01A-11R-2314-13	hsa-mir-452	250.0	40.034186	N
TCGA-KM-8438-01A-11R-2314-13	hsa-mir-454	12.0	1.921641	N
TCGA-KM-8438-01A-11R-2314-13	hsa-mir-455	172.0	27.54352	N
TCGA-KM-8438-01A-11R-2314-13	hsa-mir-466	0.0	0.0	N
TCGA-KM-8438-01A-11R-2314-13	hsa-mir-483	7.0	1.120957	N
TCGA-KM-8438-01A-11R-2314-13	hsa-mir-484	255.0	40.83487	N
TCGA-KM-8438-01A-11R-2314-13	hsa-mir-485	2.0	0.320273	N
TCGA-KM-8438-01A-11R-2314-13	hsa-mir-486	2838.0	454.468079	N
TCGA-KM-8438-01A-11R-2314-13	hsa-mir-487a	1.0	0.160137	N
TCGA-KM-8438-01A-11R-2314-13	hsa-mir-487b	7.0	1.120957	N
TCGA-KM-8438-01A-11R-2314-13	hsa-mir-488	0.0	0.0	N
TCGA-KM-8438-01A-11R-2314-13	hsa-mir-489	1.0	0.160137	N
TCGA-KM-8438-01A-11R-2314-13	hsa-mir-490	0.0	0.0	N
TCGA-KM-8438-01A-11R-2314-13	hsa-mir-491	12.0	1.921641	N
TCGA-KM-8438-01A-11R-2314-13	hsa-mir-492	0.0	0.0	N
TCGA-KM-8438-01A-11R-2314-13	hsa-mir-493	10.0	1.601367	N
TCGA-KM-8438-01A-11R-2314-13	hsa-mir-494	0.0	0.0	N
TCGA-KM-8438-01A-11R-2314-13	hsa-mir-495	7.0	1.120957	N
TCGA-KM-8438-01A-11R-2314-13	hsa-mir-496	3.0	0.48041	N
TCGA-KM-8438-01A-11R-2314-13	hsa-mir-497	42.0	6.725743	N
TCGA-KM-8438-01A-11R-2314-13	hsa-mir-498	1.0	0.160137	N
TCGA-KM-8438-01A-11R-2314-13	hsa-mir-499	0.0	0.0	N
TCGA-KM-8438-01A-11R-2314-13	hsa-mir-500a	1181.0	189.121495	Y
TCGA-KM-8438-01A-11R-2314-13	hsa-mir-500b	32.0	5.124376	Y
TCGA-KM-8438-01A-11R-2314-13	hsa-mir-501	271.0	43.397058	N
TCGA-KM-8438-01A-11R-2314-13	hsa-mir-502	100.0	16.013674	Y
TCGA-KM-8438-01A-11R-2314-13	hsa-mir-503	91.0	14.572444	N
TCGA-KM-8438-01A-11R-2314-13	hsa-mir-504	5.0	0.800684	N
TCGA-KM-8438-01A-11R-2314-13	hsa-mir-505	89.0	14.25217	N
TCGA-KM-8438-01A-11R-2314-13	hsa-mir-506	1.0	0.160137	N
TCGA-KM-8438-01A-11R-2314-13	hsa-mir-507	0.0	0.0	N
TCGA-KM-8438-01A-11R-2314-13	hsa-mir-508	302.0	48.361297	N
TCGA-KM-8438-01A-11R-2314-13	hsa-mir-509-1	38.0	6.085196	N
TCGA-KM-8438-01A-11R-2314-13	hsa-mir-509-2	40.0	6.40547	N
TCGA-KM-8438-01A-11R-2314-13	hsa-mir-509-3	24.0	3.843282	N
TCGA-KM-8438-01A-11R-2314-13	hsa-mir-510	0.0	0.0	N
TCGA-KM-8438-01A-11R-2314-13	hsa-mir-511-1	2.0	0.320273	N
TCGA-KM-8438-01A-11R-2314-13	hsa-mir-511-2	6.0	0.96082	N
TCGA-KM-8438-01A-11R-2314-13	hsa-mir-512-1	1.0	0.160137	N
TCGA-KM-8438-01A-11R-2314-13	hsa-mir-512-2	1.0	0.160137	N
TCGA-KM-8438-01A-11R-2314-13	hsa-mir-513a-1	0.0	0.0	N
TCGA-KM-8438-01A-11R-2314-13	hsa-mir-513a-2	1.0	0.160137	N
TCGA-KM-8438-01A-11R-2314-13	hsa-mir-513b	0.0	0.0	N
TCGA-KM-8438-01A-11R-2314-13	hsa-mir-513c	1.0	0.160137	N
TCGA-KM-8438-01A-11R-2314-13	hsa-mir-514-1	62.0	9.928478	N
TCGA-KM-8438-01A-11R-2314-13	hsa-mir-514-2	43.0	6.88588	N
TCGA-KM-8438-01A-11R-2314-13	hsa-mir-514-3	51.0	8.166974	N
TCGA-KM-8438-01A-11R-2314-13	hsa-mir-514b	0.0	0.0	N
TCGA-KM-8438-01A-11R-2314-13	hsa-mir-515-1	0.0	0.0	N
TCGA-KM-8438-01A-11R-2314-13	hsa-mir-515-2	1.0	0.160137	N
TCGA-KM-8438-01A-11R-2314-13	hsa-mir-516a-1	4.0	0.640547	N
TCGA-KM-8438-01A-11R-2314-13	hsa-mir-516a-2	2.0	0.320273	N
TCGA-KM-8438-01A-11R-2314-13	hsa-mir-516b-1	4.0	0.640547	N
TCGA-KM-8438-01A-11R-2314-13	hsa-mir-516b-2	0.0	0.0	N
TCGA-KM-8438-01A-11R-2314-13	hsa-mir-517a	27.0	4.323692	Y
TCGA-KM-8438-01A-11R-2314-13	hsa-mir-517b	27.0	4.323692	Y
TCGA-KM-8438-01A-11R-2314-13	hsa-mir-517c	6.0	0.96082	Y
TCGA-KM-8438-01A-11R-2314-13	hsa-mir-518a-1	3.0	0.48041	N
TCGA-KM-8438-01A-11R-2314-13	hsa-mir-518a-2	0.0	0.0	N
TCGA-KM-8438-01A-11R-2314-13	hsa-mir-518b	5.0	0.800684	N
TCGA-KM-8438-01A-11R-2314-13	hsa-mir-518c	8.0	1.281094	N
TCGA-KM-8438-01A-11R-2314-13	hsa-mir-518d	0.0	0.0	N
TCGA-KM-8438-01A-11R-2314-13	hsa-mir-518e	8.0	1.281094	N
TCGA-KM-8438-01A-11R-2314-13	hsa-mir-518f	2.0	0.320273	N
TCGA-KM-8438-01A-11R-2314-13	hsa-mir-519a-1	6.0	0.96082	N
TCGA-KM-8438-01A-11R-2314-13	hsa-mir-519a-2	3.0	0.48041	Y
TCGA-KM-8438-01A-11R-2314-13	hsa-mir-519b	1.0	0.160137	N
TCGA-KM-8438-01A-11R-2314-13	hsa-mir-519c	0.0	0.0	N
TCGA-KM-8438-01A-11R-2314-13	hsa-mir-519d	1.0	0.160137	N
TCGA-KM-8438-01A-11R-2314-13	hsa-mir-519e	0.0	0.0	N
TCGA-KM-8438-01A-11R-2314-13	hsa-mir-520a	9.0	1.441231	N
TCGA-KM-8438-01A-11R-2314-13	hsa-mir-520b	2.0	0.320273	Y
TCGA-KM-8438-01A-11R-2314-13	hsa-mir-520c	0.0	0.0	N
TCGA-KM-8438-01A-11R-2314-13	hsa-mir-520d	4.0	0.640547	Y
TCGA-KM-8438-01A-11R-2314-13	hsa-mir-520e	1.0	0.160137	N
TCGA-KM-8438-01A-11R-2314-13	hsa-mir-520f	1.0	0.160137	N
TCGA-KM-8438-01A-11R-2314-13	hsa-mir-520g	1.0	0.160137	Y
TCGA-KM-8438-01A-11R-2314-13	hsa-mir-520h	1.0	0.160137	Y
TCGA-KM-8438-01A-11R-2314-13	hsa-mir-521-1	3.0	0.48041	N
TCGA-KM-8438-01A-11R-2314-13	hsa-mir-521-2	1.0	0.160137	N
TCGA-KM-8438-01A-11R-2314-13	hsa-mir-522	0.0	0.0	N
TCGA-KM-8438-01A-11R-2314-13	hsa-mir-523	2.0	0.320273	N
TCGA-KM-8438-01A-11R-2314-13	hsa-mir-524	0.0	0.0	N
TCGA-KM-8438-01A-11R-2314-13	hsa-mir-525	9.0	1.441231	N
TCGA-KM-8438-01A-11R-2314-13	hsa-mir-526a-1	0.0	0.0	N
TCGA-KM-8438-01A-11R-2314-13	hsa-mir-526a-2	0.0	0.0	N
TCGA-KM-8438-01A-11R-2314-13	hsa-mir-526b	24.0	3.843282	N
TCGA-KM-8438-01A-11R-2314-13	hsa-mir-527	0.0	0.0	N
TCGA-KM-8438-01A-11R-2314-13	hsa-mir-532	16164.0	2588.45033	N
TCGA-KM-8438-01A-11R-2314-13	hsa-mir-539	6.0	0.96082	N
TCGA-KM-8438-01A-11R-2314-13	hsa-mir-541	1.0	0.160137	N
TCGA-KM-8438-01A-11R-2314-13	hsa-mir-542	2048.0	327.960052	N
TCGA-KM-8438-01A-11R-2314-13	hsa-mir-543	3.0	0.48041	N
TCGA-KM-8438-01A-11R-2314-13	hsa-mir-544	0.0	0.0	N
TCGA-KM-8438-01A-11R-2314-13	hsa-mir-544b	0.0	0.0	N
TCGA-KM-8438-01A-11R-2314-13	hsa-mir-545	1.0	0.160137	N
TCGA-KM-8438-01A-11R-2314-13	hsa-mir-548a-1	0.0	0.0	N
TCGA-KM-8438-01A-11R-2314-13	hsa-mir-548a-2	0.0	0.0	N
TCGA-KM-8438-01A-11R-2314-13	hsa-mir-548a-3	0.0	0.0	N
TCGA-KM-8438-01A-11R-2314-13	hsa-mir-548aa-1	0.0	0.0	N
TCGA-KM-8438-01A-11R-2314-13	hsa-mir-548aa-2	0.0	0.0	N
TCGA-KM-8438-01A-11R-2314-13	hsa-mir-548b	2.0	0.320273	N
TCGA-KM-8438-01A-11R-2314-13	hsa-mir-548c	0.0	0.0	N
TCGA-KM-8438-01A-11R-2314-13	hsa-mir-548d-1	0.0	0.0	N
TCGA-KM-8438-01A-11R-2314-13	hsa-mir-548d-2	0.0	0.0	N
TCGA-KM-8438-01A-11R-2314-13	hsa-mir-548e	0.0	0.0	N
TCGA-KM-8438-01A-11R-2314-13	hsa-mir-548f-1	0.0	0.0	N
TCGA-KM-8438-01A-11R-2314-13	hsa-mir-548f-2	0.0	0.0	N
TCGA-KM-8438-01A-11R-2314-13	hsa-mir-548f-3	0.0	0.0	N
TCGA-KM-8438-01A-11R-2314-13	hsa-mir-548f-4	0.0	0.0	N
TCGA-KM-8438-01A-11R-2314-13	hsa-mir-548f-5	0.0	0.0	N
TCGA-KM-8438-01A-11R-2314-13	hsa-mir-548g	0.0	0.0	N
TCGA-KM-8438-01A-11R-2314-13	hsa-mir-548h-1	0.0	0.0	N
TCGA-KM-8438-01A-11R-2314-13	hsa-mir-548h-2	0.0	0.0	N
TCGA-KM-8438-01A-11R-2314-13	hsa-mir-548h-3	0.0	0.0	N
TCGA-KM-8438-01A-11R-2314-13	hsa-mir-548h-4	0.0	0.0	N
TCGA-KM-8438-01A-11R-2314-13	hsa-mir-548i-1	0.0	0.0	N
TCGA-KM-8438-01A-11R-2314-13	hsa-mir-548i-2	0.0	0.0	N
TCGA-KM-8438-01A-11R-2314-13	hsa-mir-548i-3	0.0	0.0	N
TCGA-KM-8438-01A-11R-2314-13	hsa-mir-548i-4	0.0	0.0	N
TCGA-KM-8438-01A-11R-2314-13	hsa-mir-548j	2.0	0.320273	N
TCGA-KM-8438-01A-11R-2314-13	hsa-mir-548k	0.0	0.0	N
TCGA-KM-8438-01A-11R-2314-13	hsa-mir-548l	0.0	0.0	N
TCGA-KM-8438-01A-11R-2314-13	hsa-mir-548m	0.0	0.0	N
TCGA-KM-8438-01A-11R-2314-13	hsa-mir-548n	0.0	0.0	N
TCGA-KM-8438-01A-11R-2314-13	hsa-mir-548o	0.0	0.0	N
TCGA-KM-8438-01A-11R-2314-13	hsa-mir-548p	0.0	0.0	N
TCGA-KM-8438-01A-11R-2314-13	hsa-mir-548q	5.0	0.800684	N
TCGA-KM-8438-01A-11R-2314-13	hsa-mir-548s	0.0	0.0	N
TCGA-KM-8438-01A-11R-2314-13	hsa-mir-548t	0.0	0.0	N
TCGA-KM-8438-01A-11R-2314-13	hsa-mir-548u	0.0	0.0	N
TCGA-KM-8438-01A-11R-2314-13	hsa-mir-548v	4.0	0.640547	N
TCGA-KM-8438-01A-11R-2314-13	hsa-mir-548w	0.0	0.0	N
TCGA-KM-8438-01A-11R-2314-13	hsa-mir-548x	0.0	0.0	N
TCGA-KM-8438-01A-11R-2314-13	hsa-mir-548y	0.0	0.0	N
TCGA-KM-8438-01A-11R-2314-13	hsa-mir-548z	0.0	0.0	N
TCGA-KM-8438-01A-11R-2314-13	hsa-mir-549	0.0	0.0	N
TCGA-KM-8438-01A-11R-2314-13	hsa-mir-550a-1	5.0	0.800684	N
TCGA-KM-8438-01A-11R-2314-13	hsa-mir-550a-2	3.0	0.48041	N
TCGA-KM-8438-01A-11R-2314-13	hsa-mir-550b-1	0.0	0.0	N
TCGA-KM-8438-01A-11R-2314-13	hsa-mir-550b-2	0.0	0.0	N
TCGA-KM-8438-01A-11R-2314-13	hsa-mir-551a	0.0	0.0	N
TCGA-KM-8438-01A-11R-2314-13	hsa-mir-551b	0.0	0.0	N
TCGA-KM-8438-01A-11R-2314-13	hsa-mir-552	0.0	0.0	N
TCGA-KM-8438-01A-11R-2314-13	hsa-mir-553	0.0	0.0	N
TCGA-KM-8438-01A-11R-2314-13	hsa-mir-554	0.0	0.0	N
TCGA-KM-8438-01A-11R-2314-13	hsa-mir-555	0.0	0.0	N
TCGA-KM-8438-01A-11R-2314-13	hsa-mir-556	2.0	0.320273	N
TCGA-KM-8438-01A-11R-2314-13	hsa-mir-557	0.0	0.0	N
TCGA-KM-8438-01A-11R-2314-13	hsa-mir-558	0.0	0.0	N
TCGA-KM-8438-01A-11R-2314-13	hsa-mir-559	0.0	0.0	N
TCGA-KM-8438-01A-11R-2314-13	hsa-mir-561	37.0	5.92506	N
TCGA-KM-8438-01A-11R-2314-13	hsa-mir-562	0.0	0.0	N
TCGA-KM-8438-01A-11R-2314-13	hsa-mir-563	0.0	0.0	N
TCGA-KM-8438-01A-11R-2314-13	hsa-mir-564	0.0	0.0	N
TCGA-KM-8438-01A-11R-2314-13	hsa-mir-566	0.0	0.0	N
TCGA-KM-8438-01A-11R-2314-13	hsa-mir-567	0.0	0.0	N
TCGA-KM-8438-01A-11R-2314-13	hsa-mir-568	0.0	0.0	N
TCGA-KM-8438-01A-11R-2314-13	hsa-mir-569	0.0	0.0	N
TCGA-KM-8438-01A-11R-2314-13	hsa-mir-570	3.0	0.48041	N
TCGA-KM-8438-01A-11R-2314-13	hsa-mir-571	0.0	0.0	N
TCGA-KM-8438-01A-11R-2314-13	hsa-mir-572	0.0	0.0	N
TCGA-KM-8438-01A-11R-2314-13	hsa-mir-573	0.0	0.0	N
TCGA-KM-8438-01A-11R-2314-13	hsa-mir-574	104.0	16.654221	N
TCGA-KM-8438-01A-11R-2314-13	hsa-mir-575	0.0	0.0	N
TCGA-KM-8438-01A-11R-2314-13	hsa-mir-576	51.0	8.166974	N
TCGA-KM-8438-01A-11R-2314-13	hsa-mir-577	876.0	140.279788	N
TCGA-KM-8438-01A-11R-2314-13	hsa-mir-578	0.0	0.0	N
TCGA-KM-8438-01A-11R-2314-13	hsa-mir-579	2.0	0.320273	N
TCGA-KM-8438-01A-11R-2314-13	hsa-mir-580	1.0	0.160137	N
TCGA-KM-8438-01A-11R-2314-13	hsa-mir-581	4.0	0.640547	N
TCGA-KM-8438-01A-11R-2314-13	hsa-mir-582	2427.0	388.651878	N
TCGA-KM-8438-01A-11R-2314-13	hsa-mir-583	0.0	0.0	N
TCGA-KM-8438-01A-11R-2314-13	hsa-mir-584	388.0	62.133057	N
TCGA-KM-8438-01A-11R-2314-13	hsa-mir-585	1.0	0.160137	N
TCGA-KM-8438-01A-11R-2314-13	hsa-mir-586	0.0	0.0	N
TCGA-KM-8438-01A-11R-2314-13	hsa-mir-587	0.0	0.0	N
TCGA-KM-8438-01A-11R-2314-13	hsa-mir-588	0.0	0.0	N
TCGA-KM-8438-01A-11R-2314-13	hsa-mir-589	190.0	30.425981	N
TCGA-KM-8438-01A-11R-2314-13	hsa-mir-590	41.0	6.565607	N
TCGA-KM-8438-01A-11R-2314-13	hsa-mir-591	0.0	0.0	N
TCGA-KM-8438-01A-11R-2314-13	hsa-mir-592	3.0	0.48041	N
TCGA-KM-8438-01A-11R-2314-13	hsa-mir-593	0.0	0.0	N
TCGA-KM-8438-01A-11R-2314-13	hsa-mir-595	0.0	0.0	N
TCGA-KM-8438-01A-11R-2314-13	hsa-mir-596	0.0	0.0	N
TCGA-KM-8438-01A-11R-2314-13	hsa-mir-597	0.0	0.0	N
TCGA-KM-8438-01A-11R-2314-13	hsa-mir-598	122.0	19.536683	N
TCGA-KM-8438-01A-11R-2314-13	hsa-mir-599	0.0	0.0	N
TCGA-KM-8438-01A-11R-2314-13	hsa-mir-600	0.0	0.0	N
TCGA-KM-8438-01A-11R-2314-13	hsa-mir-601	0.0	0.0	N
TCGA-KM-8438-01A-11R-2314-13	hsa-mir-602	0.0	0.0	N
TCGA-KM-8438-01A-11R-2314-13	hsa-mir-603	0.0	0.0	N
TCGA-KM-8438-01A-11R-2314-13	hsa-mir-604	0.0	0.0	N
TCGA-KM-8438-01A-11R-2314-13	hsa-mir-605	1.0	0.160137	N
TCGA-KM-8438-01A-11R-2314-13	hsa-mir-606	0.0	0.0	N
TCGA-KM-8438-01A-11R-2314-13	hsa-mir-607	1.0	0.160137	N
TCGA-KM-8438-01A-11R-2314-13	hsa-mir-608	0.0	0.0	N
TCGA-KM-8438-01A-11R-2314-13	hsa-mir-609	0.0	0.0	N
TCGA-KM-8438-01A-11R-2314-13	hsa-mir-610	0.0	0.0	N
TCGA-KM-8438-01A-11R-2314-13	hsa-mir-611	0.0	0.0	N
TCGA-KM-8438-01A-11R-2314-13	hsa-mir-612	0.0	0.0	N
TCGA-KM-8438-01A-11R-2314-13	hsa-mir-613	0.0	0.0	N
TCGA-KM-8438-01A-11R-2314-13	hsa-mir-614	0.0	0.0	N
TCGA-KM-8438-01A-11R-2314-13	hsa-mir-615	4.0	0.640547	N
TCGA-KM-8438-01A-11R-2314-13	hsa-mir-616	43.0	6.88588	N
TCGA-KM-8438-01A-11R-2314-13	hsa-mir-617	0.0	0.0	N
TCGA-KM-8438-01A-11R-2314-13	hsa-mir-618	46.0	7.36629	N
TCGA-KM-8438-01A-11R-2314-13	hsa-mir-619	0.0	0.0	N
TCGA-KM-8438-01A-11R-2314-13	hsa-mir-620	0.0	0.0	N
TCGA-KM-8438-01A-11R-2314-13	hsa-mir-621	0.0	0.0	N
TCGA-KM-8438-01A-11R-2314-13	hsa-mir-622	0.0	0.0	N
TCGA-KM-8438-01A-11R-2314-13	hsa-mir-623	0.0	0.0	N
TCGA-KM-8438-01A-11R-2314-13	hsa-mir-624	5.0	0.800684	N
TCGA-KM-8438-01A-11R-2314-13	hsa-mir-625	284.0	45.478835	N
TCGA-KM-8438-01A-11R-2314-13	hsa-mir-626	0.0	0.0	N
TCGA-KM-8438-01A-11R-2314-13	hsa-mir-627	4.0	0.640547	N
TCGA-KM-8438-01A-11R-2314-13	hsa-mir-628	28.0	4.483829	N
TCGA-KM-8438-01A-11R-2314-13	hsa-mir-629	286.0	45.799109	N
TCGA-KM-8438-01A-11R-2314-13	hsa-mir-630	0.0	0.0	N
TCGA-KM-8438-01A-11R-2314-13	hsa-mir-631	0.0	0.0	N
TCGA-KM-8438-01A-11R-2314-13	hsa-mir-632	2.0	0.320273	N
TCGA-KM-8438-01A-11R-2314-13	hsa-mir-633	0.0	0.0	N
TCGA-KM-8438-01A-11R-2314-13	hsa-mir-634	0.0	0.0	N
TCGA-KM-8438-01A-11R-2314-13	hsa-mir-635	0.0	0.0	N
TCGA-KM-8438-01A-11R-2314-13	hsa-mir-636	1.0	0.160137	N
TCGA-KM-8438-01A-11R-2314-13	hsa-mir-637	0.0	0.0	N
TCGA-KM-8438-01A-11R-2314-13	hsa-mir-638	0.0	0.0	N
TCGA-KM-8438-01A-11R-2314-13	hsa-mir-639	0.0	0.0	N
TCGA-KM-8438-01A-11R-2314-13	hsa-mir-640	0.0	0.0	N
TCGA-KM-8438-01A-11R-2314-13	hsa-mir-641	0.0	0.0	N
TCGA-KM-8438-01A-11R-2314-13	hsa-mir-642a	136.0	21.778597	N
TCGA-KM-8438-01A-11R-2314-13	hsa-mir-642b	0.0	0.0	N
TCGA-KM-8438-01A-11R-2314-13	hsa-mir-643	5.0	0.800684	N
TCGA-KM-8438-01A-11R-2314-13	hsa-mir-644	0.0	0.0	N
TCGA-KM-8438-01A-11R-2314-13	hsa-mir-645	0.0	0.0	N
TCGA-KM-8438-01A-11R-2314-13	hsa-mir-646	0.0	0.0	N
TCGA-KM-8438-01A-11R-2314-13	hsa-mir-647	0.0	0.0	N
TCGA-KM-8438-01A-11R-2314-13	hsa-mir-648	0.0	0.0	N
TCGA-KM-8438-01A-11R-2314-13	hsa-mir-649	0.0	0.0	N
TCGA-KM-8438-01A-11R-2314-13	hsa-mir-650	0.0	0.0	N
TCGA-KM-8438-01A-11R-2314-13	hsa-mir-651	39.0	6.245333	N
TCGA-KM-8438-01A-11R-2314-13	hsa-mir-652	69.0	11.049435	N
TCGA-KM-8438-01A-11R-2314-13	hsa-mir-653	104.0	16.654221	N
TCGA-KM-8438-01A-11R-2314-13	hsa-mir-654	15.0	2.402051	N
TCGA-KM-8438-01A-11R-2314-13	hsa-mir-655	0.0	0.0	N
TCGA-KM-8438-01A-11R-2314-13	hsa-mir-656	0.0	0.0	N
TCGA-KM-8438-01A-11R-2314-13	hsa-mir-657	0.0	0.0	N
TCGA-KM-8438-01A-11R-2314-13	hsa-mir-658	0.0	0.0	N
TCGA-KM-8438-01A-11R-2314-13	hsa-mir-659	4.0	0.640547	N
TCGA-KM-8438-01A-11R-2314-13	hsa-mir-660	768.0	122.985019	N
TCGA-KM-8438-01A-11R-2314-13	hsa-mir-661	0.0	0.0	N
TCGA-KM-8438-01A-11R-2314-13	hsa-mir-662	0.0	0.0	N
TCGA-KM-8438-01A-11R-2314-13	hsa-mir-663	1.0	0.160137	N
TCGA-KM-8438-01A-11R-2314-13	hsa-mir-663b	0.0	0.0	N
TCGA-KM-8438-01A-11R-2314-13	hsa-mir-664	410.0	65.656065	N
TCGA-KM-8438-01A-11R-2314-13	hsa-mir-665	0.0	0.0	N
TCGA-KM-8438-01A-11R-2314-13	hsa-mir-668	0.0	0.0	N
TCGA-KM-8438-01A-11R-2314-13	hsa-mir-670	0.0	0.0	N
TCGA-KM-8438-01A-11R-2314-13	hsa-mir-671	49.0	7.8467	N
TCGA-KM-8438-01A-11R-2314-13	hsa-mir-675	69.0	11.049435	N
TCGA-KM-8438-01A-11R-2314-13	hsa-mir-676	16.0	2.562188	N
TCGA-KM-8438-01A-11R-2314-13	hsa-mir-7-1	39.0	6.245333	N
TCGA-KM-8438-01A-11R-2314-13	hsa-mir-7-2	0.0	0.0	N
TCGA-KM-8438-01A-11R-2314-13	hsa-mir-7-3	0.0	0.0	N
TCGA-KM-8438-01A-11R-2314-13	hsa-mir-708	35.0	5.604786	N
TCGA-KM-8438-01A-11R-2314-13	hsa-mir-711	0.0	0.0	N
TCGA-KM-8438-01A-11R-2314-13	hsa-mir-718	0.0	0.0	N
TCGA-KM-8438-01A-11R-2314-13	hsa-mir-720	0.0	0.0	N
TCGA-KM-8438-01A-11R-2314-13	hsa-mir-744	92.0	14.73258	N
TCGA-KM-8438-01A-11R-2314-13	hsa-mir-758	11.0	1.761504	N
TCGA-KM-8438-01A-11R-2314-13	hsa-mir-759	0.0	0.0	N
TCGA-KM-8438-01A-11R-2314-13	hsa-mir-760	4.0	0.640547	N
TCGA-KM-8438-01A-11R-2314-13	hsa-mir-761	0.0	0.0	N
TCGA-KM-8438-01A-11R-2314-13	hsa-mir-762	0.0	0.0	N
TCGA-KM-8438-01A-11R-2314-13	hsa-mir-764	0.0	0.0	N
TCGA-KM-8438-01A-11R-2314-13	hsa-mir-765	0.0	0.0	N
TCGA-KM-8438-01A-11R-2314-13	hsa-mir-766	88.0	14.092033	N
TCGA-KM-8438-01A-11R-2314-13	hsa-mir-767	0.0	0.0	N
TCGA-KM-8438-01A-11R-2314-13	hsa-mir-769	99.0	15.853538	N
TCGA-KM-8438-01A-11R-2314-13	hsa-mir-770	0.0	0.0	N
TCGA-KM-8438-01A-11R-2314-13	hsa-mir-802	0.0	0.0	N
TCGA-KM-8438-01A-11R-2314-13	hsa-mir-873	0.0	0.0	N
TCGA-KM-8438-01A-11R-2314-13	hsa-mir-874	1753.0	280.719712	N
TCGA-KM-8438-01A-11R-2314-13	hsa-mir-875	0.0	0.0	N
TCGA-KM-8438-01A-11R-2314-13	hsa-mir-876	0.0	0.0	N
TCGA-KM-8438-01A-11R-2314-13	hsa-mir-877	4.0	0.640547	N
TCGA-KM-8438-01A-11R-2314-13	hsa-mir-885	106.0	16.974495	N
TCGA-KM-8438-01A-11R-2314-13	hsa-mir-887	10.0	1.601367	N
TCGA-KM-8438-01A-11R-2314-13	hsa-mir-888	358.0	57.328954	N
TCGA-KM-8438-01A-11R-2314-13	hsa-mir-889	14.0	2.241914	N
TCGA-KM-8438-01A-11R-2314-13	hsa-mir-890	15.0	2.402051	N
TCGA-KM-8438-01A-11R-2314-13	hsa-mir-891a	67528.0	10813.714047	N
TCGA-KM-8438-01A-11R-2314-13	hsa-mir-891b	229.0	36.671314	N
TCGA-KM-8438-01A-11R-2314-13	hsa-mir-892a	581.0	93.039448	N
TCGA-KM-8438-01A-11R-2314-13	hsa-mir-892b	117.0	18.735999	N
TCGA-KM-8438-01A-11R-2314-13	hsa-mir-9-1	174.0	27.863793	N
TCGA-KM-8438-01A-11R-2314-13	hsa-mir-9-2	171.0	27.383383	N
TCGA-KM-8438-01A-11R-2314-13	hsa-mir-9-3	0.0	0.0	N
TCGA-KM-8438-01A-11R-2314-13	hsa-mir-920	0.0	0.0	N
TCGA-KM-8438-01A-11R-2314-13	hsa-mir-921	0.0	0.0	N
TCGA-KM-8438-01A-11R-2314-13	hsa-mir-922	0.0	0.0	N
TCGA-KM-8438-01A-11R-2314-13	hsa-mir-924	0.0	0.0	N
TCGA-KM-8438-01A-11R-2314-13	hsa-mir-92a-1	1883.0	301.537489	N
TCGA-KM-8438-01A-11R-2314-13	hsa-mir-92a-2	39672.0	6352.944907	N
TCGA-KM-8438-01A-11R-2314-13	hsa-mir-92b	335.0	53.645809	N
TCGA-KM-8438-01A-11R-2314-13	hsa-mir-93	9318.0	1492.15418	N
TCGA-KM-8438-01A-11R-2314-13	hsa-mir-933	0.0	0.0	N
TCGA-KM-8438-01A-11R-2314-13	hsa-mir-934	3.0	0.48041	N
TCGA-KM-8438-01A-11R-2314-13	hsa-mir-935	3.0	0.48041	N
TCGA-KM-8438-01A-11R-2314-13	hsa-mir-936	0.0	0.0	N
TCGA-KM-8438-01A-11R-2314-13	hsa-mir-937	5.0	0.800684	N
TCGA-KM-8438-01A-11R-2314-13	hsa-mir-938	0.0	0.0	N
TCGA-KM-8438-01A-11R-2314-13	hsa-mir-939	3.0	0.48041	N
TCGA-KM-8438-01A-11R-2314-13	hsa-mir-940	3.0	0.48041	N
TCGA-KM-8438-01A-11R-2314-13	hsa-mir-941-1	1.0	0.160137	N
TCGA-KM-8438-01A-11R-2314-13	hsa-mir-941-3	0.0	0.0	N
TCGA-KM-8438-01A-11R-2314-13	hsa-mir-941-4	0.0	0.0	N
TCGA-KM-8438-01A-11R-2314-13	hsa-mir-942	23.0	3.683145	N
TCGA-KM-8438-01A-11R-2314-13	hsa-mir-943	1.0	0.160137	N
TCGA-KM-8438-01A-11R-2314-13	hsa-mir-944	0.0	0.0	N
TCGA-KM-8438-01A-11R-2314-13	hsa-mir-95	3.0	0.48041	N
TCGA-KM-8438-01A-11R-2314-13	hsa-mir-96	446.0	71.420988	N
TCGA-KM-8438-01A-11R-2314-13	hsa-mir-98	189.0	30.265845	N
TCGA-KM-8438-01A-11R-2314-13	hsa-mir-99a	4845.0	775.862525	N
TCGA-KM-8438-01A-11R-2314-13	hsa-mir-99b	187027.0	29949.894814	N
