# Supplementary material for: Dysfunctional miRNA-Mediated Regulation in Chromophobe Renal Cell Carcinoma
Source: PLoS One. 2016 Jun 3;11(6):e0156324. doi: 10.1371/journal.pone.0156324 (PMC4892590; doi:10.1371/journal.pone.0156324)
Supplement: S1 File — (ZIP) [file pone.0156324.s001.zip › S1_File miRNA expression profile downloaded from TCGA/case/bcgsc.ca__IlluminaHiSeq_miRNASeq__TCGA-KM-8439-01A-11R-2314-13__mirna_quantification.txt]

barcode	miRNA_ID	read_count	reads_per_million_miRNA_mapped	cross-mapped
TCGA-KM-8439-01A-11R-2314-13	hsa-let-7a-1	32857.0	3785.486415	N
TCGA-KM-8439-01A-11R-2314-13	hsa-let-7a-2	65658.0	7564.521016	Y
TCGA-KM-8439-01A-11R-2314-13	hsa-let-7a-3	33177.0	3822.353921	N
TCGA-KM-8439-01A-11R-2314-13	hsa-let-7b	12587.0	1450.160316	N
TCGA-KM-8439-01A-11R-2314-13	hsa-let-7c	4930.0	567.990018	Y
TCGA-KM-8439-01A-11R-2314-13	hsa-let-7d	6645.0	765.576809	N
TCGA-KM-8439-01A-11R-2314-13	hsa-let-7e	18933.0	2181.289049	N
TCGA-KM-8439-01A-11R-2314-13	hsa-let-7f-1	109.0	12.557994	N
TCGA-KM-8439-01A-11R-2314-13	hsa-let-7f-2	55930.0	6443.748826	N
TCGA-KM-8439-01A-11R-2314-13	hsa-let-7g	5279.0	608.198642	N
TCGA-KM-8439-01A-11R-2314-13	hsa-let-7i	1603.0	184.683164	N
TCGA-KM-8439-01A-11R-2314-13	hsa-mir-1-1	0.0	0.0	N
TCGA-KM-8439-01A-11R-2314-13	hsa-mir-1-2	2.0	0.230422	N
TCGA-KM-8439-01A-11R-2314-13	hsa-mir-100	1287.0	148.276502	N
TCGA-KM-8439-01A-11R-2314-13	hsa-mir-101-1	117000.0	13479.681972	N
TCGA-KM-8439-01A-11R-2314-13	hsa-mir-101-2	201.0	23.157402	N
TCGA-KM-8439-01A-11R-2314-13	hsa-mir-103-1	63681.0	7336.748954	Y
TCGA-KM-8439-01A-11R-2314-13	hsa-mir-103-1-as	0.0	0.0	N
TCGA-KM-8439-01A-11R-2314-13	hsa-mir-103-2	24.0	2.765063	N
TCGA-KM-8439-01A-11R-2314-13	hsa-mir-103-2-as	0.0	0.0	N
TCGA-KM-8439-01A-11R-2314-13	hsa-mir-105-1	0.0	0.0	N
TCGA-KM-8439-01A-11R-2314-13	hsa-mir-105-2	0.0	0.0	N
TCGA-KM-8439-01A-11R-2314-13	hsa-mir-106a	782.0	90.094968	Y
TCGA-KM-8439-01A-11R-2314-13	hsa-mir-106b	808.0	93.090453	N
TCGA-KM-8439-01A-11R-2314-13	hsa-mir-107	489.0	56.338158	Y
TCGA-KM-8439-01A-11R-2314-13	hsa-mir-10a	814848.0	93879.417908	N
TCGA-KM-8439-01A-11R-2314-13	hsa-mir-10b	3562657.0	410457.122514	N
TCGA-KM-8439-01A-11R-2314-13	hsa-mir-1178	0.0	0.0	N
TCGA-KM-8439-01A-11R-2314-13	hsa-mir-1179	2.0	0.230422	N
TCGA-KM-8439-01A-11R-2314-13	hsa-mir-1180	180.0	20.737972	N
TCGA-KM-8439-01A-11R-2314-13	hsa-mir-1181	1.0	0.115211	N
TCGA-KM-8439-01A-11R-2314-13	hsa-mir-1182	0.0	0.0	N
TCGA-KM-8439-01A-11R-2314-13	hsa-mir-1183	0.0	0.0	N
TCGA-KM-8439-01A-11R-2314-13	hsa-mir-1184-1	0.0	0.0	N
TCGA-KM-8439-01A-11R-2314-13	hsa-mir-1184-2	0.0	0.0	N
TCGA-KM-8439-01A-11R-2314-13	hsa-mir-1184-3	0.0	0.0	N
TCGA-KM-8439-01A-11R-2314-13	hsa-mir-1185-1	1.0	0.115211	N
TCGA-KM-8439-01A-11R-2314-13	hsa-mir-1185-2	1.0	0.115211	N
TCGA-KM-8439-01A-11R-2314-13	hsa-mir-1193	0.0	0.0	N
TCGA-KM-8439-01A-11R-2314-13	hsa-mir-1197	0.0	0.0	N
TCGA-KM-8439-01A-11R-2314-13	hsa-mir-1200	0.0	0.0	N
TCGA-KM-8439-01A-11R-2314-13	hsa-mir-1202	0.0	0.0	N
TCGA-KM-8439-01A-11R-2314-13	hsa-mir-1203	0.0	0.0	N
TCGA-KM-8439-01A-11R-2314-13	hsa-mir-1204	0.0	0.0	N
TCGA-KM-8439-01A-11R-2314-13	hsa-mir-1205	0.0	0.0	N
TCGA-KM-8439-01A-11R-2314-13	hsa-mir-1206	0.0	0.0	N
TCGA-KM-8439-01A-11R-2314-13	hsa-mir-1207	0.0	0.0	N
TCGA-KM-8439-01A-11R-2314-13	hsa-mir-1208	0.0	0.0	N
TCGA-KM-8439-01A-11R-2314-13	hsa-mir-122	0.0	0.0	N
TCGA-KM-8439-01A-11R-2314-13	hsa-mir-1224	0.0	0.0	N
TCGA-KM-8439-01A-11R-2314-13	hsa-mir-1225	0.0	0.0	N
TCGA-KM-8439-01A-11R-2314-13	hsa-mir-1226	4.0	0.460844	N
TCGA-KM-8439-01A-11R-2314-13	hsa-mir-1227	1.0	0.115211	N
TCGA-KM-8439-01A-11R-2314-13	hsa-mir-1228	0.0	0.0	N
TCGA-KM-8439-01A-11R-2314-13	hsa-mir-1229	5.0	0.576055	N
TCGA-KM-8439-01A-11R-2314-13	hsa-mir-1231	0.0	0.0	N
TCGA-KM-8439-01A-11R-2314-13	hsa-mir-1233-1	0.0	0.0	N
TCGA-KM-8439-01A-11R-2314-13	hsa-mir-1233-2	0.0	0.0	N
TCGA-KM-8439-01A-11R-2314-13	hsa-mir-1234	1.0	0.115211	N
TCGA-KM-8439-01A-11R-2314-13	hsa-mir-1236	0.0	0.0	N
TCGA-KM-8439-01A-11R-2314-13	hsa-mir-1237	1.0	0.115211	N
TCGA-KM-8439-01A-11R-2314-13	hsa-mir-1238	0.0	0.0	N
TCGA-KM-8439-01A-11R-2314-13	hsa-mir-124-1	0.0	0.0	N
TCGA-KM-8439-01A-11R-2314-13	hsa-mir-124-2	0.0	0.0	N
TCGA-KM-8439-01A-11R-2314-13	hsa-mir-124-3	0.0	0.0	N
TCGA-KM-8439-01A-11R-2314-13	hsa-mir-1243	1.0	0.115211	N
TCGA-KM-8439-01A-11R-2314-13	hsa-mir-1244-1	0.0	0.0	N
TCGA-KM-8439-01A-11R-2314-13	hsa-mir-1244-2	0.0	0.0	N
TCGA-KM-8439-01A-11R-2314-13	hsa-mir-1244-3	0.0	0.0	N
TCGA-KM-8439-01A-11R-2314-13	hsa-mir-1245	0.0	0.0	N
TCGA-KM-8439-01A-11R-2314-13	hsa-mir-1246	0.0	0.0	N
TCGA-KM-8439-01A-11R-2314-13	hsa-mir-1247	47.0	5.414915	N
TCGA-KM-8439-01A-11R-2314-13	hsa-mir-1248	1.0	0.115211	N
TCGA-KM-8439-01A-11R-2314-13	hsa-mir-1249	3.0	0.345633	N
TCGA-KM-8439-01A-11R-2314-13	hsa-mir-1250	0.0	0.0	N
TCGA-KM-8439-01A-11R-2314-13	hsa-mir-1251	1.0	0.115211	N
TCGA-KM-8439-01A-11R-2314-13	hsa-mir-1252	1.0	0.115211	N
TCGA-KM-8439-01A-11R-2314-13	hsa-mir-1253	0.0	0.0	N
TCGA-KM-8439-01A-11R-2314-13	hsa-mir-1254	1.0	0.115211	N
TCGA-KM-8439-01A-11R-2314-13	hsa-mir-1255a	1.0	0.115211	N
TCGA-KM-8439-01A-11R-2314-13	hsa-mir-1255b-1	0.0	0.0	N
TCGA-KM-8439-01A-11R-2314-13	hsa-mir-1255b-2	0.0	0.0	N
TCGA-KM-8439-01A-11R-2314-13	hsa-mir-1256	1.0	0.115211	N
TCGA-KM-8439-01A-11R-2314-13	hsa-mir-1257	0.0	0.0	N
TCGA-KM-8439-01A-11R-2314-13	hsa-mir-1258	0.0	0.0	N
TCGA-KM-8439-01A-11R-2314-13	hsa-mir-125a	10397.0	1197.84832	N
TCGA-KM-8439-01A-11R-2314-13	hsa-mir-125b-1	1629.0	187.678649	N
TCGA-KM-8439-01A-11R-2314-13	hsa-mir-125b-2	65.0	7.488712	N
TCGA-KM-8439-01A-11R-2314-13	hsa-mir-126	18820.0	2168.270211	N
TCGA-KM-8439-01A-11R-2314-13	hsa-mir-1260	0.0	0.0	N
TCGA-KM-8439-01A-11R-2314-13	hsa-mir-1260b	0.0	0.0	N
TCGA-KM-8439-01A-11R-2314-13	hsa-mir-1261	0.0	0.0	N
TCGA-KM-8439-01A-11R-2314-13	hsa-mir-1262	3.0	0.345633	N
TCGA-KM-8439-01A-11R-2314-13	hsa-mir-1263	0.0	0.0	N
TCGA-KM-8439-01A-11R-2314-13	hsa-mir-1264	1.0	0.115211	N
TCGA-KM-8439-01A-11R-2314-13	hsa-mir-1265	0.0	0.0	N
TCGA-KM-8439-01A-11R-2314-13	hsa-mir-1266	41.0	4.723649	N
TCGA-KM-8439-01A-11R-2314-13	hsa-mir-1267	0.0	0.0	N
TCGA-KM-8439-01A-11R-2314-13	hsa-mir-1268	0.0	0.0	N
TCGA-KM-8439-01A-11R-2314-13	hsa-mir-1269	0.0	0.0	N
TCGA-KM-8439-01A-11R-2314-13	hsa-mir-127	858.0	98.851001	N
TCGA-KM-8439-01A-11R-2314-13	hsa-mir-1270-1	12.0	1.382531	N
TCGA-KM-8439-01A-11R-2314-13	hsa-mir-1270-2	15.0	1.728164	N
TCGA-KM-8439-01A-11R-2314-13	hsa-mir-1271	22.0	2.534641	N
TCGA-KM-8439-01A-11R-2314-13	hsa-mir-1272	0.0	0.0	N
TCGA-KM-8439-01A-11R-2314-13	hsa-mir-1273	0.0	0.0	N
TCGA-KM-8439-01A-11R-2314-13	hsa-mir-1273c	0.0	0.0	N
TCGA-KM-8439-01A-11R-2314-13	hsa-mir-1273d	0.0	0.0	N
TCGA-KM-8439-01A-11R-2314-13	hsa-mir-1274a	0.0	0.0	N
TCGA-KM-8439-01A-11R-2314-13	hsa-mir-1274b	5.0	0.576055	N
TCGA-KM-8439-01A-11R-2314-13	hsa-mir-1275	1.0	0.115211	N
TCGA-KM-8439-01A-11R-2314-13	hsa-mir-1276	0.0	0.0	N
TCGA-KM-8439-01A-11R-2314-13	hsa-mir-1277	11.0	1.267321	N
TCGA-KM-8439-01A-11R-2314-13	hsa-mir-1278	0.0	0.0	N
TCGA-KM-8439-01A-11R-2314-13	hsa-mir-1279	0.0	0.0	N
TCGA-KM-8439-01A-11R-2314-13	hsa-mir-128-1	536.0	61.753073	N
TCGA-KM-8439-01A-11R-2314-13	hsa-mir-128-2	473.0	54.494783	N
TCGA-KM-8439-01A-11R-2314-13	hsa-mir-1280	0.0	0.0	N
TCGA-KM-8439-01A-11R-2314-13	hsa-mir-1281	0.0	0.0	N
TCGA-KM-8439-01A-11R-2314-13	hsa-mir-1282	0.0	0.0	N
TCGA-KM-8439-01A-11R-2314-13	hsa-mir-1283-1	0.0	0.0	N
TCGA-KM-8439-01A-11R-2314-13	hsa-mir-1283-2	0.0	0.0	N
TCGA-KM-8439-01A-11R-2314-13	hsa-mir-1284	3.0	0.345633	N
TCGA-KM-8439-01A-11R-2314-13	hsa-mir-1285-1	0.0	0.0	N
TCGA-KM-8439-01A-11R-2314-13	hsa-mir-1285-2	0.0	0.0	N
TCGA-KM-8439-01A-11R-2314-13	hsa-mir-1286	0.0	0.0	N
TCGA-KM-8439-01A-11R-2314-13	hsa-mir-1287	253.0	29.148372	N
TCGA-KM-8439-01A-11R-2314-13	hsa-mir-1288	3.0	0.345633	N
TCGA-KM-8439-01A-11R-2314-13	hsa-mir-1289-1	0.0	0.0	N
TCGA-KM-8439-01A-11R-2314-13	hsa-mir-1289-2	0.0	0.0	N
TCGA-KM-8439-01A-11R-2314-13	hsa-mir-129-1	14.0	1.612953	N
TCGA-KM-8439-01A-11R-2314-13	hsa-mir-129-2	14.0	1.612953	N
TCGA-KM-8439-01A-11R-2314-13	hsa-mir-1290	0.0	0.0	N
TCGA-KM-8439-01A-11R-2314-13	hsa-mir-1291	1.0	0.115211	N
TCGA-KM-8439-01A-11R-2314-13	hsa-mir-1292	4.0	0.460844	N
TCGA-KM-8439-01A-11R-2314-13	hsa-mir-1293	0.0	0.0	N
TCGA-KM-8439-01A-11R-2314-13	hsa-mir-1294	0.0	0.0	N
TCGA-KM-8439-01A-11R-2314-13	hsa-mir-1295	4.0	0.460844	N
TCGA-KM-8439-01A-11R-2314-13	hsa-mir-1296	4.0	0.460844	N
TCGA-KM-8439-01A-11R-2314-13	hsa-mir-1297	0.0	0.0	N
TCGA-KM-8439-01A-11R-2314-13	hsa-mir-1298	15.0	1.728164	N
TCGA-KM-8439-01A-11R-2314-13	hsa-mir-1299	0.0	0.0	N
TCGA-KM-8439-01A-11R-2314-13	hsa-mir-1301	185.0	21.314027	N
TCGA-KM-8439-01A-11R-2314-13	hsa-mir-1302-1	0.0	0.0	N
TCGA-KM-8439-01A-11R-2314-13	hsa-mir-1302-10	0.0	0.0	N
TCGA-KM-8439-01A-11R-2314-13	hsa-mir-1302-11	0.0	0.0	N
TCGA-KM-8439-01A-11R-2314-13	hsa-mir-1302-2	0.0	0.0	N
TCGA-KM-8439-01A-11R-2314-13	hsa-mir-1302-3	0.0	0.0	N
TCGA-KM-8439-01A-11R-2314-13	hsa-mir-1302-4	0.0	0.0	N
TCGA-KM-8439-01A-11R-2314-13	hsa-mir-1302-5	0.0	0.0	N
TCGA-KM-8439-01A-11R-2314-13	hsa-mir-1302-6	0.0	0.0	N
TCGA-KM-8439-01A-11R-2314-13	hsa-mir-1302-7	0.0	0.0	N
TCGA-KM-8439-01A-11R-2314-13	hsa-mir-1302-8	0.0	0.0	N
TCGA-KM-8439-01A-11R-2314-13	hsa-mir-1302-9	0.0	0.0	N
TCGA-KM-8439-01A-11R-2314-13	hsa-mir-1303	1.0	0.115211	N
TCGA-KM-8439-01A-11R-2314-13	hsa-mir-1304	0.0	0.0	N
TCGA-KM-8439-01A-11R-2314-13	hsa-mir-1305	0.0	0.0	N
TCGA-KM-8439-01A-11R-2314-13	hsa-mir-1306	29.0	3.341118	N
TCGA-KM-8439-01A-11R-2314-13	hsa-mir-1307	19678.0	2267.121212	N
TCGA-KM-8439-01A-11R-2314-13	hsa-mir-130a	154.0	17.742487	N
TCGA-KM-8439-01A-11R-2314-13	hsa-mir-130b	19.0	2.189008	N
TCGA-KM-8439-01A-11R-2314-13	hsa-mir-132	369.0	42.512843	N
TCGA-KM-8439-01A-11R-2314-13	hsa-mir-1321	0.0	0.0	N
TCGA-KM-8439-01A-11R-2314-13	hsa-mir-1322	0.0	0.0	N
TCGA-KM-8439-01A-11R-2314-13	hsa-mir-1323	0.0	0.0	N
TCGA-KM-8439-01A-11R-2314-13	hsa-mir-1324	0.0	0.0	N
TCGA-KM-8439-01A-11R-2314-13	hsa-mir-133a-1	1.0	0.115211	N
TCGA-KM-8439-01A-11R-2314-13	hsa-mir-133a-2	0.0	0.0	N
TCGA-KM-8439-01A-11R-2314-13	hsa-mir-133b	0.0	0.0	N
TCGA-KM-8439-01A-11R-2314-13	hsa-mir-134	140.0	16.129534	N
TCGA-KM-8439-01A-11R-2314-13	hsa-mir-135a-1	0.0	0.0	N
TCGA-KM-8439-01A-11R-2314-13	hsa-mir-135a-2	0.0	0.0	N
TCGA-KM-8439-01A-11R-2314-13	hsa-mir-135b	0.0	0.0	N
TCGA-KM-8439-01A-11R-2314-13	hsa-mir-136	64.0	7.373501	N
TCGA-KM-8439-01A-11R-2314-13	hsa-mir-137	0.0	0.0	N
TCGA-KM-8439-01A-11R-2314-13	hsa-mir-138-1	1.0	0.115211	N
TCGA-KM-8439-01A-11R-2314-13	hsa-mir-138-2	3.0	0.345633	N
TCGA-KM-8439-01A-11R-2314-13	hsa-mir-139	1116.0	128.575428	N
TCGA-KM-8439-01A-11R-2314-13	hsa-mir-140	4772.0	549.786687	N
TCGA-KM-8439-01A-11R-2314-13	hsa-mir-141	3920.0	451.626952	N
TCGA-KM-8439-01A-11R-2314-13	hsa-mir-142	3309.0	381.233057	N
TCGA-KM-8439-01A-11R-2314-13	hsa-mir-143	78902.0	9090.374931	N
TCGA-KM-8439-01A-11R-2314-13	hsa-mir-144	722.0	83.182311	N
TCGA-KM-8439-01A-11R-2314-13	hsa-mir-145	1585.0	182.609367	N
TCGA-KM-8439-01A-11R-2314-13	hsa-mir-1468	96.0	11.060252	N
TCGA-KM-8439-01A-11R-2314-13	hsa-mir-1469	0.0	0.0	N
TCGA-KM-8439-01A-11R-2314-13	hsa-mir-146a	54.0	6.221392	N
TCGA-KM-8439-01A-11R-2314-13	hsa-mir-146b	266.0	30.646115	N
TCGA-KM-8439-01A-11R-2314-13	hsa-mir-147	0.0	0.0	N
TCGA-KM-8439-01A-11R-2314-13	hsa-mir-1470	0.0	0.0	N
TCGA-KM-8439-01A-11R-2314-13	hsa-mir-1471	0.0	0.0	N
TCGA-KM-8439-01A-11R-2314-13	hsa-mir-147b	0.0	0.0	N
TCGA-KM-8439-01A-11R-2314-13	hsa-mir-148a	262366.0	30227.43795	N
TCGA-KM-8439-01A-11R-2314-13	hsa-mir-148b	2008.0	231.343602	N
TCGA-KM-8439-01A-11R-2314-13	hsa-mir-149	18.0	2.073797	N
TCGA-KM-8439-01A-11R-2314-13	hsa-mir-150	574.0	66.131089	N
TCGA-KM-8439-01A-11R-2314-13	hsa-mir-151	10908.0	1256.721119	N
TCGA-KM-8439-01A-11R-2314-13	hsa-mir-152	1234.0	142.170321	N
TCGA-KM-8439-01A-11R-2314-13	hsa-mir-153-1	1.0	0.115211	N
TCGA-KM-8439-01A-11R-2314-13	hsa-mir-153-2	9.0	1.036899	N
TCGA-KM-8439-01A-11R-2314-13	hsa-mir-1537	1.0	0.115211	N
TCGA-KM-8439-01A-11R-2314-13	hsa-mir-1538	1.0	0.115211	N
TCGA-KM-8439-01A-11R-2314-13	hsa-mir-1539	0.0	0.0	N
TCGA-KM-8439-01A-11R-2314-13	hsa-mir-154	6.0	0.691266	N
TCGA-KM-8439-01A-11R-2314-13	hsa-mir-155	65.0	7.488712	N
TCGA-KM-8439-01A-11R-2314-13	hsa-mir-15a	500.0	57.605479	N
TCGA-KM-8439-01A-11R-2314-13	hsa-mir-15b	376.0	43.31932	N
TCGA-KM-8439-01A-11R-2314-13	hsa-mir-16-1	1754.0	202.080019	N
TCGA-KM-8439-01A-11R-2314-13	hsa-mir-16-2	5.0	0.576055	N
TCGA-KM-8439-01A-11R-2314-13	hsa-mir-17	1453.0	167.401521	Y
TCGA-KM-8439-01A-11R-2314-13	hsa-mir-181a-1	3270.0	376.739829	N
TCGA-KM-8439-01A-11R-2314-13	hsa-mir-181a-2	2939.0	338.605003	N
TCGA-KM-8439-01A-11R-2314-13	hsa-mir-181b-1	550.0	63.366026	N
TCGA-KM-8439-01A-11R-2314-13	hsa-mir-181b-2	12.0	1.382531	N
TCGA-KM-8439-01A-11R-2314-13	hsa-mir-181c	642.0	73.965434	N
TCGA-KM-8439-01A-11R-2314-13	hsa-mir-181d	74.0	8.525611	N
TCGA-KM-8439-01A-11R-2314-13	hsa-mir-182	38651.0	4453.0187	N
TCGA-KM-8439-01A-11R-2314-13	hsa-mir-1825	0.0	0.0	N
TCGA-KM-8439-01A-11R-2314-13	hsa-mir-1827	0.0	0.0	N
TCGA-KM-8439-01A-11R-2314-13	hsa-mir-183	19480.0	2244.309443	N
TCGA-KM-8439-01A-11R-2314-13	hsa-mir-184	0.0	0.0	N
TCGA-KM-8439-01A-11R-2314-13	hsa-mir-185	1248.0	143.783274	N
TCGA-KM-8439-01A-11R-2314-13	hsa-mir-186	1528.0	176.042342	N
TCGA-KM-8439-01A-11R-2314-13	hsa-mir-187	6541.0	753.59487	N
TCGA-KM-8439-01A-11R-2314-13	hsa-mir-188	141.0	16.244745	N
TCGA-KM-8439-01A-11R-2314-13	hsa-mir-18a	8.0	0.921688	N
TCGA-KM-8439-01A-11R-2314-13	hsa-mir-18b	12.0	1.382531	N
TCGA-KM-8439-01A-11R-2314-13	hsa-mir-190	77.0	8.871244	N
TCGA-KM-8439-01A-11R-2314-13	hsa-mir-1908	0.0	0.0	N
TCGA-KM-8439-01A-11R-2314-13	hsa-mir-1909	0.0	0.0	N
TCGA-KM-8439-01A-11R-2314-13	hsa-mir-190b	0.0	0.0	N
TCGA-KM-8439-01A-11R-2314-13	hsa-mir-191	2620.0	301.852707	N
TCGA-KM-8439-01A-11R-2314-13	hsa-mir-1910	0.0	0.0	N
TCGA-KM-8439-01A-11R-2314-13	hsa-mir-1911	14.0	1.612953	N
TCGA-KM-8439-01A-11R-2314-13	hsa-mir-1912	2.0	0.230422	N
TCGA-KM-8439-01A-11R-2314-13	hsa-mir-1913	0.0	0.0	N
TCGA-KM-8439-01A-11R-2314-13	hsa-mir-1914	1.0	0.115211	N
TCGA-KM-8439-01A-11R-2314-13	hsa-mir-1915	0.0	0.0	N
TCGA-KM-8439-01A-11R-2314-13	hsa-mir-192	6064.0	698.639243	Y
TCGA-KM-8439-01A-11R-2314-13	hsa-mir-193a	568.0	65.439824	N
TCGA-KM-8439-01A-11R-2314-13	hsa-mir-193b	120.0	13.825315	N
TCGA-KM-8439-01A-11R-2314-13	hsa-mir-194-1	790.0	91.016656	N
TCGA-KM-8439-01A-11R-2314-13	hsa-mir-194-2	884.0	101.846486	N
TCGA-KM-8439-01A-11R-2314-13	hsa-mir-195	58.0	6.682236	N
TCGA-KM-8439-01A-11R-2314-13	hsa-mir-196a-1	136.0	15.66869	N
TCGA-KM-8439-01A-11R-2314-13	hsa-mir-196a-2	13.0	1.497742	N
TCGA-KM-8439-01A-11R-2314-13	hsa-mir-196b	3294.0	379.504892	N
TCGA-KM-8439-01A-11R-2314-13	hsa-mir-197	835.0	96.201149	N
TCGA-KM-8439-01A-11R-2314-13	hsa-mir-1972-1	0.0	0.0	N
TCGA-KM-8439-01A-11R-2314-13	hsa-mir-1972-2	0.0	0.0	N
TCGA-KM-8439-01A-11R-2314-13	hsa-mir-1973	0.0	0.0	N
TCGA-KM-8439-01A-11R-2314-13	hsa-mir-1976	320.0	36.867506	N
TCGA-KM-8439-01A-11R-2314-13	hsa-mir-198	0.0	0.0	N
TCGA-KM-8439-01A-11R-2314-13	hsa-mir-199a-1	716.0	82.491045	Y
TCGA-KM-8439-01A-11R-2314-13	hsa-mir-199a-2	1245.0	143.437641	Y
TCGA-KM-8439-01A-11R-2314-13	hsa-mir-199b	1598.0	184.107109	Y
TCGA-KM-8439-01A-11R-2314-13	hsa-mir-19a	32.0	3.686751	N
TCGA-KM-8439-01A-11R-2314-13	hsa-mir-19b-1	14.0	1.612953	N
TCGA-KM-8439-01A-11R-2314-13	hsa-mir-19b-2	298.0	34.332865	N
TCGA-KM-8439-01A-11R-2314-13	hsa-mir-200a	7821.0	901.064895	N
TCGA-KM-8439-01A-11R-2314-13	hsa-mir-200b	6135.0	706.819221	N
TCGA-KM-8439-01A-11R-2314-13	hsa-mir-200c	21703.0	2500.4234	N
TCGA-KM-8439-01A-11R-2314-13	hsa-mir-202	2.0	0.230422	N
TCGA-KM-8439-01A-11R-2314-13	hsa-mir-203	188.0	21.65966	N
TCGA-KM-8439-01A-11R-2314-13	hsa-mir-204	14207.0	1636.802066	N
TCGA-KM-8439-01A-11R-2314-13	hsa-mir-205	0.0	0.0	N
TCGA-KM-8439-01A-11R-2314-13	hsa-mir-2052	0.0	0.0	N
TCGA-KM-8439-01A-11R-2314-13	hsa-mir-2053	0.0	0.0	N
TCGA-KM-8439-01A-11R-2314-13	hsa-mir-2054	0.0	0.0	N
TCGA-KM-8439-01A-11R-2314-13	hsa-mir-206	1.0	0.115211	N
TCGA-KM-8439-01A-11R-2314-13	hsa-mir-208a	0.0	0.0	N
TCGA-KM-8439-01A-11R-2314-13	hsa-mir-208b	0.0	0.0	N
TCGA-KM-8439-01A-11R-2314-13	hsa-mir-20a	574.0	66.131089	N
TCGA-KM-8439-01A-11R-2314-13	hsa-mir-20b	4121.0	474.784354	N
TCGA-KM-8439-01A-11R-2314-13	hsa-mir-21	162927.0	18770.975595	N
TCGA-KM-8439-01A-11R-2314-13	hsa-mir-210	1934.0	222.817991	N
TCGA-KM-8439-01A-11R-2314-13	hsa-mir-211	760.0	87.560327	N
TCGA-KM-8439-01A-11R-2314-13	hsa-mir-2110	8.0	0.921688	N
TCGA-KM-8439-01A-11R-2314-13	hsa-mir-2113	0.0	0.0	N
TCGA-KM-8439-01A-11R-2314-13	hsa-mir-2114	2.0	0.230422	N
TCGA-KM-8439-01A-11R-2314-13	hsa-mir-2115	0.0	0.0	N
TCGA-KM-8439-01A-11R-2314-13	hsa-mir-2116	3.0	0.345633	N
TCGA-KM-8439-01A-11R-2314-13	hsa-mir-2117	1.0	0.115211	N
TCGA-KM-8439-01A-11R-2314-13	hsa-mir-212	9.0	1.036899	N
TCGA-KM-8439-01A-11R-2314-13	hsa-mir-214	5.0	0.576055	N
TCGA-KM-8439-01A-11R-2314-13	hsa-mir-215	17.0	1.958586	Y
TCGA-KM-8439-01A-11R-2314-13	hsa-mir-216a	0.0	0.0	N
TCGA-KM-8439-01A-11R-2314-13	hsa-mir-216b	0.0	0.0	N
TCGA-KM-8439-01A-11R-2314-13	hsa-mir-217	4.0	0.460844	N
TCGA-KM-8439-01A-11R-2314-13	hsa-mir-218-1	8.0	0.921688	N
TCGA-KM-8439-01A-11R-2314-13	hsa-mir-218-2	196.0	22.581348	N
TCGA-KM-8439-01A-11R-2314-13	hsa-mir-219-1	11.0	1.267321	N
TCGA-KM-8439-01A-11R-2314-13	hsa-mir-219-2	2.0	0.230422	N
TCGA-KM-8439-01A-11R-2314-13	hsa-mir-22	862135.0	99327.398433	N
TCGA-KM-8439-01A-11R-2314-13	hsa-mir-221	4862.0	560.155673	N
TCGA-KM-8439-01A-11R-2314-13	hsa-mir-222	2012.0	231.804446	N
TCGA-KM-8439-01A-11R-2314-13	hsa-mir-223	391.0	45.047484	N
TCGA-KM-8439-01A-11R-2314-13	hsa-mir-224	21.0	2.41943	N
TCGA-KM-8439-01A-11R-2314-13	hsa-mir-2276	4.0	0.460844	N
TCGA-KM-8439-01A-11R-2314-13	hsa-mir-2277	7.0	0.806477	N
TCGA-KM-8439-01A-11R-2314-13	hsa-mir-2278	0.0	0.0	N
TCGA-KM-8439-01A-11R-2314-13	hsa-mir-2355	151.0	17.396855	N
TCGA-KM-8439-01A-11R-2314-13	hsa-mir-23a	5892.0	678.822959	Y
TCGA-KM-8439-01A-11R-2314-13	hsa-mir-23b	4290.0	494.255006	Y
TCGA-KM-8439-01A-11R-2314-13	hsa-mir-23c	4.0	0.460844	N
TCGA-KM-8439-01A-11R-2314-13	hsa-mir-24-1	54.0	6.221392	N
TCGA-KM-8439-01A-11R-2314-13	hsa-mir-24-2	1938.0	223.278835	N
TCGA-KM-8439-01A-11R-2314-13	hsa-mir-25	10720.0	1235.061459	N
TCGA-KM-8439-01A-11R-2314-13	hsa-mir-26a-1	14.0	1.612953	N
TCGA-KM-8439-01A-11R-2314-13	hsa-mir-26a-2	13722.0	1580.924752	N
TCGA-KM-8439-01A-11R-2314-13	hsa-mir-26b	1770.0	203.923394	N
TCGA-KM-8439-01A-11R-2314-13	hsa-mir-27a	1157.0	133.299077	Y
TCGA-KM-8439-01A-11R-2314-13	hsa-mir-27b	3495.0	402.662295	Y
TCGA-KM-8439-01A-11R-2314-13	hsa-mir-28	11397.0	1313.059277	N
TCGA-KM-8439-01A-11R-2314-13	hsa-mir-2861	0.0	0.0	N
TCGA-KM-8439-01A-11R-2314-13	hsa-mir-2909	0.0	0.0	N
TCGA-KM-8439-01A-11R-2314-13	hsa-mir-296	1.0	0.115211	N
TCGA-KM-8439-01A-11R-2314-13	hsa-mir-297	0.0	0.0	N
TCGA-KM-8439-01A-11R-2314-13	hsa-mir-298	0.0	0.0	N
TCGA-KM-8439-01A-11R-2314-13	hsa-mir-299	2.0	0.230422	N
TCGA-KM-8439-01A-11R-2314-13	hsa-mir-29a	11844.0	1364.558575	N
TCGA-KM-8439-01A-11R-2314-13	hsa-mir-29b-1	740.0	85.256108	Y
TCGA-KM-8439-01A-11R-2314-13	hsa-mir-29b-2	1106.0	127.423318	Y
TCGA-KM-8439-01A-11R-2314-13	hsa-mir-29c	19528.0	2249.839569	Y
TCGA-KM-8439-01A-11R-2314-13	hsa-mir-300	0.0	0.0	N
TCGA-KM-8439-01A-11R-2314-13	hsa-mir-301a	36.0	4.147594	N
TCGA-KM-8439-01A-11R-2314-13	hsa-mir-301b	1.0	0.115211	N
TCGA-KM-8439-01A-11R-2314-13	hsa-mir-302a	0.0	0.0	N
TCGA-KM-8439-01A-11R-2314-13	hsa-mir-302b	0.0	0.0	N
TCGA-KM-8439-01A-11R-2314-13	hsa-mir-302c	0.0	0.0	N
TCGA-KM-8439-01A-11R-2314-13	hsa-mir-302d	0.0	0.0	N
TCGA-KM-8439-01A-11R-2314-13	hsa-mir-302e	0.0	0.0	N
TCGA-KM-8439-01A-11R-2314-13	hsa-mir-302f	0.0	0.0	N
TCGA-KM-8439-01A-11R-2314-13	hsa-mir-3065	191.0	22.005293	N
TCGA-KM-8439-01A-11R-2314-13	hsa-mir-3074	53.0	6.106181	N
TCGA-KM-8439-01A-11R-2314-13	hsa-mir-30a	1221828.0	140767.973197	Y
TCGA-KM-8439-01A-11R-2314-13	hsa-mir-30b	5700.0	656.702455	Y
TCGA-KM-8439-01A-11R-2314-13	hsa-mir-30c-1	22.0	2.534641	N
TCGA-KM-8439-01A-11R-2314-13	hsa-mir-30c-2	9112.0	1049.80224	Y
TCGA-KM-8439-01A-11R-2314-13	hsa-mir-30d	188196.0	21682.241268	N
TCGA-KM-8439-01A-11R-2314-13	hsa-mir-30e	219871.0	25331.548332	Y
TCGA-KM-8439-01A-11R-2314-13	hsa-mir-31	0.0	0.0	N
TCGA-KM-8439-01A-11R-2314-13	hsa-mir-3115	0.0	0.0	N
TCGA-KM-8439-01A-11R-2314-13	hsa-mir-3116-1	0.0	0.0	N
TCGA-KM-8439-01A-11R-2314-13	hsa-mir-3116-2	1.0	0.115211	N
TCGA-KM-8439-01A-11R-2314-13	hsa-mir-3117	3.0	0.345633	N
TCGA-KM-8439-01A-11R-2314-13	hsa-mir-3118-1	0.0	0.0	N
TCGA-KM-8439-01A-11R-2314-13	hsa-mir-3118-2	0.0	0.0	N
TCGA-KM-8439-01A-11R-2314-13	hsa-mir-3118-3	0.0	0.0	N
TCGA-KM-8439-01A-11R-2314-13	hsa-mir-3118-4	0.0	0.0	N
TCGA-KM-8439-01A-11R-2314-13	hsa-mir-3118-5	0.0	0.0	N
TCGA-KM-8439-01A-11R-2314-13	hsa-mir-3118-6	0.0	0.0	N
TCGA-KM-8439-01A-11R-2314-13	hsa-mir-3119-1	0.0	0.0	N
TCGA-KM-8439-01A-11R-2314-13	hsa-mir-3119-2	0.0	0.0	N
TCGA-KM-8439-01A-11R-2314-13	hsa-mir-3120	0.0	0.0	N
TCGA-KM-8439-01A-11R-2314-13	hsa-mir-3121	0.0	0.0	N
TCGA-KM-8439-01A-11R-2314-13	hsa-mir-3122	0.0	0.0	N
TCGA-KM-8439-01A-11R-2314-13	hsa-mir-3123	0.0	0.0	N
TCGA-KM-8439-01A-11R-2314-13	hsa-mir-3124	1.0	0.115211	N
TCGA-KM-8439-01A-11R-2314-13	hsa-mir-3125	0.0	0.0	N
TCGA-KM-8439-01A-11R-2314-13	hsa-mir-3126	0.0	0.0	N
TCGA-KM-8439-01A-11R-2314-13	hsa-mir-3127	23.0	2.649852	N
TCGA-KM-8439-01A-11R-2314-13	hsa-mir-3128	0.0	0.0	N
TCGA-KM-8439-01A-11R-2314-13	hsa-mir-3129	0.0	0.0	N
TCGA-KM-8439-01A-11R-2314-13	hsa-mir-3130-1	26.0	2.995485	N
TCGA-KM-8439-01A-11R-2314-13	hsa-mir-3130-2	0.0	0.0	N
TCGA-KM-8439-01A-11R-2314-13	hsa-mir-3131	9.0	1.036899	N
TCGA-KM-8439-01A-11R-2314-13	hsa-mir-3132	0.0	0.0	N
TCGA-KM-8439-01A-11R-2314-13	hsa-mir-3133	0.0	0.0	N
TCGA-KM-8439-01A-11R-2314-13	hsa-mir-3134	0.0	0.0	N
TCGA-KM-8439-01A-11R-2314-13	hsa-mir-3135	0.0	0.0	N
TCGA-KM-8439-01A-11R-2314-13	hsa-mir-3136	1.0	0.115211	N
TCGA-KM-8439-01A-11R-2314-13	hsa-mir-3137	0.0	0.0	N
TCGA-KM-8439-01A-11R-2314-13	hsa-mir-3138	0.0	0.0	N
TCGA-KM-8439-01A-11R-2314-13	hsa-mir-3139	0.0	0.0	N
TCGA-KM-8439-01A-11R-2314-13	hsa-mir-3140	0.0	0.0	N
TCGA-KM-8439-01A-11R-2314-13	hsa-mir-3141	0.0	0.0	N
TCGA-KM-8439-01A-11R-2314-13	hsa-mir-3142	0.0	0.0	N
TCGA-KM-8439-01A-11R-2314-13	hsa-mir-3143	0.0	0.0	N
TCGA-KM-8439-01A-11R-2314-13	hsa-mir-3144	0.0	0.0	N
TCGA-KM-8439-01A-11R-2314-13	hsa-mir-3145	1.0	0.115211	N
TCGA-KM-8439-01A-11R-2314-13	hsa-mir-3146	0.0	0.0	N
TCGA-KM-8439-01A-11R-2314-13	hsa-mir-3147	0.0	0.0	N
TCGA-KM-8439-01A-11R-2314-13	hsa-mir-3148	0.0	0.0	N
TCGA-KM-8439-01A-11R-2314-13	hsa-mir-3149	0.0	0.0	N
TCGA-KM-8439-01A-11R-2314-13	hsa-mir-3150	0.0	0.0	N
TCGA-KM-8439-01A-11R-2314-13	hsa-mir-3150b	0.0	0.0	N
TCGA-KM-8439-01A-11R-2314-13	hsa-mir-3151	3.0	0.345633	N
TCGA-KM-8439-01A-11R-2314-13	hsa-mir-3152	0.0	0.0	N
TCGA-KM-8439-01A-11R-2314-13	hsa-mir-3153	0.0	0.0	N
TCGA-KM-8439-01A-11R-2314-13	hsa-mir-3154	0.0	0.0	N
TCGA-KM-8439-01A-11R-2314-13	hsa-mir-3155	0.0	0.0	N
TCGA-KM-8439-01A-11R-2314-13	hsa-mir-3156-1	0.0	0.0	N
TCGA-KM-8439-01A-11R-2314-13	hsa-mir-3156-2	0.0	0.0	N
TCGA-KM-8439-01A-11R-2314-13	hsa-mir-3156-3	0.0	0.0	N
TCGA-KM-8439-01A-11R-2314-13	hsa-mir-3157	1.0	0.115211	N
TCGA-KM-8439-01A-11R-2314-13	hsa-mir-3158-1	0.0	0.0	N
TCGA-KM-8439-01A-11R-2314-13	hsa-mir-3158-2	1.0	0.115211	N
TCGA-KM-8439-01A-11R-2314-13	hsa-mir-3159	0.0	0.0	N
TCGA-KM-8439-01A-11R-2314-13	hsa-mir-3160-1	0.0	0.0	N
TCGA-KM-8439-01A-11R-2314-13	hsa-mir-3160-2	0.0	0.0	N
TCGA-KM-8439-01A-11R-2314-13	hsa-mir-3161	0.0	0.0	N
TCGA-KM-8439-01A-11R-2314-13	hsa-mir-3162	0.0	0.0	N
TCGA-KM-8439-01A-11R-2314-13	hsa-mir-3163	0.0	0.0	N
TCGA-KM-8439-01A-11R-2314-13	hsa-mir-3164	0.0	0.0	N
TCGA-KM-8439-01A-11R-2314-13	hsa-mir-3165	0.0	0.0	N
TCGA-KM-8439-01A-11R-2314-13	hsa-mir-3166	2.0	0.230422	N
TCGA-KM-8439-01A-11R-2314-13	hsa-mir-3167	0.0	0.0	N
TCGA-KM-8439-01A-11R-2314-13	hsa-mir-3168	0.0	0.0	N
TCGA-KM-8439-01A-11R-2314-13	hsa-mir-3169	0.0	0.0	N
TCGA-KM-8439-01A-11R-2314-13	hsa-mir-3170	3.0	0.345633	N
TCGA-KM-8439-01A-11R-2314-13	hsa-mir-3171	0.0	0.0	N
TCGA-KM-8439-01A-11R-2314-13	hsa-mir-3173	4.0	0.460844	N
TCGA-KM-8439-01A-11R-2314-13	hsa-mir-3174	0.0	0.0	N
TCGA-KM-8439-01A-11R-2314-13	hsa-mir-3175	0.0	0.0	N
TCGA-KM-8439-01A-11R-2314-13	hsa-mir-3176	0.0	0.0	N
TCGA-KM-8439-01A-11R-2314-13	hsa-mir-3177	0.0	0.0	N
TCGA-KM-8439-01A-11R-2314-13	hsa-mir-3178	0.0	0.0	N
TCGA-KM-8439-01A-11R-2314-13	hsa-mir-3179-1	0.0	0.0	N
TCGA-KM-8439-01A-11R-2314-13	hsa-mir-3179-2	0.0	0.0	N
TCGA-KM-8439-01A-11R-2314-13	hsa-mir-3179-3	0.0	0.0	N
TCGA-KM-8439-01A-11R-2314-13	hsa-mir-3180-1	0.0	0.0	N
TCGA-KM-8439-01A-11R-2314-13	hsa-mir-3180-2	0.0	0.0	N
TCGA-KM-8439-01A-11R-2314-13	hsa-mir-3180-3	0.0	0.0	N
TCGA-KM-8439-01A-11R-2314-13	hsa-mir-3180-4	1.0	0.115211	N
TCGA-KM-8439-01A-11R-2314-13	hsa-mir-3180-5	0.0	0.0	N
TCGA-KM-8439-01A-11R-2314-13	hsa-mir-3181	0.0	0.0	N
TCGA-KM-8439-01A-11R-2314-13	hsa-mir-3182	0.0	0.0	N
TCGA-KM-8439-01A-11R-2314-13	hsa-mir-3183	0.0	0.0	N
TCGA-KM-8439-01A-11R-2314-13	hsa-mir-3184	0.0	0.0	N
TCGA-KM-8439-01A-11R-2314-13	hsa-mir-3185	0.0	0.0	N
TCGA-KM-8439-01A-11R-2314-13	hsa-mir-3186	0.0	0.0	N
TCGA-KM-8439-01A-11R-2314-13	hsa-mir-3187	0.0	0.0	N
TCGA-KM-8439-01A-11R-2314-13	hsa-mir-3188	0.0	0.0	N
TCGA-KM-8439-01A-11R-2314-13	hsa-mir-3189	3.0	0.345633	N
TCGA-KM-8439-01A-11R-2314-13	hsa-mir-3190	4.0	0.460844	N
TCGA-KM-8439-01A-11R-2314-13	hsa-mir-3191	5.0	0.576055	N
TCGA-KM-8439-01A-11R-2314-13	hsa-mir-3192	0.0	0.0	N
TCGA-KM-8439-01A-11R-2314-13	hsa-mir-3193	0.0	0.0	N
TCGA-KM-8439-01A-11R-2314-13	hsa-mir-3194	3.0	0.345633	N
TCGA-KM-8439-01A-11R-2314-13	hsa-mir-3195	0.0	0.0	N
TCGA-KM-8439-01A-11R-2314-13	hsa-mir-3196	0.0	0.0	N
TCGA-KM-8439-01A-11R-2314-13	hsa-mir-3197	0.0	0.0	N
TCGA-KM-8439-01A-11R-2314-13	hsa-mir-3198	0.0	0.0	N
TCGA-KM-8439-01A-11R-2314-13	hsa-mir-3199-1	0.0	0.0	N
TCGA-KM-8439-01A-11R-2314-13	hsa-mir-3199-2	2.0	0.230422	N
TCGA-KM-8439-01A-11R-2314-13	hsa-mir-32	126.0	14.516581	N
TCGA-KM-8439-01A-11R-2314-13	hsa-mir-3200	24.0	2.765063	N
TCGA-KM-8439-01A-11R-2314-13	hsa-mir-3201	0.0	0.0	N
TCGA-KM-8439-01A-11R-2314-13	hsa-mir-3202-1	0.0	0.0	N
TCGA-KM-8439-01A-11R-2314-13	hsa-mir-3202-2	0.0	0.0	N
TCGA-KM-8439-01A-11R-2314-13	hsa-mir-320a	896.0	103.229017	Y
TCGA-KM-8439-01A-11R-2314-13	hsa-mir-320b-1	0.0	0.0	N
TCGA-KM-8439-01A-11R-2314-13	hsa-mir-320b-2	12.0	1.382531	Y
TCGA-KM-8439-01A-11R-2314-13	hsa-mir-320c-1	0.0	0.0	N
TCGA-KM-8439-01A-11R-2314-13	hsa-mir-320c-2	0.0	0.0	N
TCGA-KM-8439-01A-11R-2314-13	hsa-mir-320d-1	0.0	0.0	N
TCGA-KM-8439-01A-11R-2314-13	hsa-mir-320d-2	0.0	0.0	N
TCGA-KM-8439-01A-11R-2314-13	hsa-mir-320e	0.0	0.0	N
TCGA-KM-8439-01A-11R-2314-13	hsa-mir-323	4.0	0.460844	N
TCGA-KM-8439-01A-11R-2314-13	hsa-mir-323b	6.0	0.691266	N
TCGA-KM-8439-01A-11R-2314-13	hsa-mir-324	357.0	41.130312	N
TCGA-KM-8439-01A-11R-2314-13	hsa-mir-325	0.0	0.0	N
TCGA-KM-8439-01A-11R-2314-13	hsa-mir-326	29.0	3.341118	N
TCGA-KM-8439-01A-11R-2314-13	hsa-mir-328	639.0	73.619802	N
TCGA-KM-8439-01A-11R-2314-13	hsa-mir-329-1	0.0	0.0	N
TCGA-KM-8439-01A-11R-2314-13	hsa-mir-329-2	0.0	0.0	N
TCGA-KM-8439-01A-11R-2314-13	hsa-mir-330	84.0	9.67772	N
TCGA-KM-8439-01A-11R-2314-13	hsa-mir-331	230.0	26.49852	N
TCGA-KM-8439-01A-11R-2314-13	hsa-mir-335	98.0	11.290674	N
TCGA-KM-8439-01A-11R-2314-13	hsa-mir-337	22.0	2.534641	N
TCGA-KM-8439-01A-11R-2314-13	hsa-mir-338	512.0	58.98801	N
TCGA-KM-8439-01A-11R-2314-13	hsa-mir-339	74.0	8.525611	N
TCGA-KM-8439-01A-11R-2314-13	hsa-mir-33a	51.0	5.875759	N
TCGA-KM-8439-01A-11R-2314-13	hsa-mir-33b	14.0	1.612953	N
TCGA-KM-8439-01A-11R-2314-13	hsa-mir-340	143.0	16.475167	N
TCGA-KM-8439-01A-11R-2314-13	hsa-mir-342	358.0	41.245523	N
TCGA-KM-8439-01A-11R-2314-13	hsa-mir-345	52.0	5.99097	N
TCGA-KM-8439-01A-11R-2314-13	hsa-mir-346	0.0	0.0	N
TCGA-KM-8439-01A-11R-2314-13	hsa-mir-34a	1430.0	164.751669	N
TCGA-KM-8439-01A-11R-2314-13	hsa-mir-34b	0.0	0.0	N
TCGA-KM-8439-01A-11R-2314-13	hsa-mir-34c	0.0	0.0	N
TCGA-KM-8439-01A-11R-2314-13	hsa-mir-3605	25.0	2.880274	N
TCGA-KM-8439-01A-11R-2314-13	hsa-mir-3606	0.0	0.0	N
TCGA-KM-8439-01A-11R-2314-13	hsa-mir-3607	76.0	8.756033	N
TCGA-KM-8439-01A-11R-2314-13	hsa-mir-3609	0.0	0.0	N
TCGA-KM-8439-01A-11R-2314-13	hsa-mir-361	2581.0	297.35948	N
TCGA-KM-8439-01A-11R-2314-13	hsa-mir-3610	3.0	0.345633	N
TCGA-KM-8439-01A-11R-2314-13	hsa-mir-3611	0.0	0.0	N
TCGA-KM-8439-01A-11R-2314-13	hsa-mir-3612	0.0	0.0	N
TCGA-KM-8439-01A-11R-2314-13	hsa-mir-3613	26.0	2.995485	N
TCGA-KM-8439-01A-11R-2314-13	hsa-mir-3614	5.0	0.576055	N
TCGA-KM-8439-01A-11R-2314-13	hsa-mir-3615	26.0	2.995485	N
TCGA-KM-8439-01A-11R-2314-13	hsa-mir-3616	0.0	0.0	N
TCGA-KM-8439-01A-11R-2314-13	hsa-mir-3617	0.0	0.0	N
TCGA-KM-8439-01A-11R-2314-13	hsa-mir-3618	0.0	0.0	N
TCGA-KM-8439-01A-11R-2314-13	hsa-mir-3619	2.0	0.230422	N
TCGA-KM-8439-01A-11R-2314-13	hsa-mir-362	581.0	66.937566	N
TCGA-KM-8439-01A-11R-2314-13	hsa-mir-3620	1.0	0.115211	N
TCGA-KM-8439-01A-11R-2314-13	hsa-mir-3621	0.0	0.0	N
TCGA-KM-8439-01A-11R-2314-13	hsa-mir-3622a	0.0	0.0	N
TCGA-KM-8439-01A-11R-2314-13	hsa-mir-3622b	0.0	0.0	N
TCGA-KM-8439-01A-11R-2314-13	hsa-mir-363	1180.0	135.948929	N
TCGA-KM-8439-01A-11R-2314-13	hsa-mir-3646	0.0	0.0	N
TCGA-KM-8439-01A-11R-2314-13	hsa-mir-3647	2.0	0.230422	N
TCGA-KM-8439-01A-11R-2314-13	hsa-mir-3648	20.0	2.304219	N
TCGA-KM-8439-01A-11R-2314-13	hsa-mir-3649	0.0	0.0	N
TCGA-KM-8439-01A-11R-2314-13	hsa-mir-365-1	44.0	5.069282	N
TCGA-KM-8439-01A-11R-2314-13	hsa-mir-365-2	50.0	5.760548	N
TCGA-KM-8439-01A-11R-2314-13	hsa-mir-3650	0.0	0.0	N
TCGA-KM-8439-01A-11R-2314-13	hsa-mir-3651	3.0	0.345633	N
TCGA-KM-8439-01A-11R-2314-13	hsa-mir-3652	3.0	0.345633	N
TCGA-KM-8439-01A-11R-2314-13	hsa-mir-3653	15.0	1.728164	N
TCGA-KM-8439-01A-11R-2314-13	hsa-mir-3654	0.0	0.0	N
TCGA-KM-8439-01A-11R-2314-13	hsa-mir-3655	2.0	0.230422	N
TCGA-KM-8439-01A-11R-2314-13	hsa-mir-3656	0.0	0.0	N
TCGA-KM-8439-01A-11R-2314-13	hsa-mir-3657	0.0	0.0	N
TCGA-KM-8439-01A-11R-2314-13	hsa-mir-3658	0.0	0.0	N
TCGA-KM-8439-01A-11R-2314-13	hsa-mir-3659	0.0	0.0	N
TCGA-KM-8439-01A-11R-2314-13	hsa-mir-3660	0.0	0.0	N
TCGA-KM-8439-01A-11R-2314-13	hsa-mir-3661	0.0	0.0	N
TCGA-KM-8439-01A-11R-2314-13	hsa-mir-3662	1.0	0.115211	N
TCGA-KM-8439-01A-11R-2314-13	hsa-mir-3663	0.0	0.0	N
TCGA-KM-8439-01A-11R-2314-13	hsa-mir-3664	3.0	0.345633	N
TCGA-KM-8439-01A-11R-2314-13	hsa-mir-3665	0.0	0.0	N
TCGA-KM-8439-01A-11R-2314-13	hsa-mir-3666	0.0	0.0	N
TCGA-KM-8439-01A-11R-2314-13	hsa-mir-3667	0.0	0.0	N
TCGA-KM-8439-01A-11R-2314-13	hsa-mir-3668	0.0	0.0	N
TCGA-KM-8439-01A-11R-2314-13	hsa-mir-3669	0.0	0.0	N
TCGA-KM-8439-01A-11R-2314-13	hsa-mir-367	0.0	0.0	N
TCGA-KM-8439-01A-11R-2314-13	hsa-mir-3670	0.0	0.0	N
TCGA-KM-8439-01A-11R-2314-13	hsa-mir-3671	0.0	0.0	N
TCGA-KM-8439-01A-11R-2314-13	hsa-mir-3672	0.0	0.0	N
TCGA-KM-8439-01A-11R-2314-13	hsa-mir-3673	0.0	0.0	N
TCGA-KM-8439-01A-11R-2314-13	hsa-mir-3674	0.0	0.0	N
TCGA-KM-8439-01A-11R-2314-13	hsa-mir-3675	0.0	0.0	N
TCGA-KM-8439-01A-11R-2314-13	hsa-mir-3676	5.0	0.576055	N
TCGA-KM-8439-01A-11R-2314-13	hsa-mir-3677	38.0	4.378016	N
TCGA-KM-8439-01A-11R-2314-13	hsa-mir-3678	2.0	0.230422	N
TCGA-KM-8439-01A-11R-2314-13	hsa-mir-3679	0.0	0.0	N
TCGA-KM-8439-01A-11R-2314-13	hsa-mir-3680	1.0	0.115211	N
TCGA-KM-8439-01A-11R-2314-13	hsa-mir-3681	0.0	0.0	N
TCGA-KM-8439-01A-11R-2314-13	hsa-mir-3682	2.0	0.230422	N
TCGA-KM-8439-01A-11R-2314-13	hsa-mir-3683	0.0	0.0	N
TCGA-KM-8439-01A-11R-2314-13	hsa-mir-3684	0.0	0.0	N
TCGA-KM-8439-01A-11R-2314-13	hsa-mir-3685	0.0	0.0	N
TCGA-KM-8439-01A-11R-2314-13	hsa-mir-3686	0.0	0.0	N
TCGA-KM-8439-01A-11R-2314-13	hsa-mir-3687	7.0	0.806477	N
TCGA-KM-8439-01A-11R-2314-13	hsa-mir-3688	0.0	0.0	N
TCGA-KM-8439-01A-11R-2314-13	hsa-mir-3689a	0.0	0.0	N
TCGA-KM-8439-01A-11R-2314-13	hsa-mir-3689b	0.0	0.0	N
TCGA-KM-8439-01A-11R-2314-13	hsa-mir-369	14.0	1.612953	N
TCGA-KM-8439-01A-11R-2314-13	hsa-mir-3690	7.0	0.806477	N
TCGA-KM-8439-01A-11R-2314-13	hsa-mir-3691	0.0	0.0	N
TCGA-KM-8439-01A-11R-2314-13	hsa-mir-3692	1.0	0.115211	N
TCGA-KM-8439-01A-11R-2314-13	hsa-mir-370	12.0	1.382531	N
TCGA-KM-8439-01A-11R-2314-13	hsa-mir-371	0.0	0.0	N
TCGA-KM-8439-01A-11R-2314-13	hsa-mir-3713	0.0	0.0	N
TCGA-KM-8439-01A-11R-2314-13	hsa-mir-3714	0.0	0.0	N
TCGA-KM-8439-01A-11R-2314-13	hsa-mir-372	0.0	0.0	N
TCGA-KM-8439-01A-11R-2314-13	hsa-mir-373	0.0	0.0	N
TCGA-KM-8439-01A-11R-2314-13	hsa-mir-374a	3717.0	428.239127	N
TCGA-KM-8439-01A-11R-2314-13	hsa-mir-374b	404.0	46.545227	Y
TCGA-KM-8439-01A-11R-2314-13	hsa-mir-374c	1.0	0.115211	Y
TCGA-KM-8439-01A-11R-2314-13	hsa-mir-375	57.0	6.567025	N
TCGA-KM-8439-01A-11R-2314-13	hsa-mir-376a-1	3.0	0.345633	N
TCGA-KM-8439-01A-11R-2314-13	hsa-mir-376a-2	0.0	0.0	N
TCGA-KM-8439-01A-11R-2314-13	hsa-mir-376b	0.0	0.0	N
TCGA-KM-8439-01A-11R-2314-13	hsa-mir-376c	4.0	0.460844	N
TCGA-KM-8439-01A-11R-2314-13	hsa-mir-377	2.0	0.230422	N
TCGA-KM-8439-01A-11R-2314-13	hsa-mir-378	893.0	102.883385	N
TCGA-KM-8439-01A-11R-2314-13	hsa-mir-378b	0.0	0.0	N
TCGA-KM-8439-01A-11R-2314-13	hsa-mir-378c	36.0	4.147594	N
TCGA-KM-8439-01A-11R-2314-13	hsa-mir-379	460.0	52.99704	N
TCGA-KM-8439-01A-11R-2314-13	hsa-mir-380	1.0	0.115211	N
TCGA-KM-8439-01A-11R-2314-13	hsa-mir-381	56.0	6.451814	N
TCGA-KM-8439-01A-11R-2314-13	hsa-mir-382	8.0	0.921688	N
TCGA-KM-8439-01A-11R-2314-13	hsa-mir-383	0.0	0.0	N
TCGA-KM-8439-01A-11R-2314-13	hsa-mir-384	0.0	0.0	N
TCGA-KM-8439-01A-11R-2314-13	hsa-mir-3907	0.0	0.0	N
TCGA-KM-8439-01A-11R-2314-13	hsa-mir-3908	0.0	0.0	N
TCGA-KM-8439-01A-11R-2314-13	hsa-mir-3909	1.0	0.115211	N
TCGA-KM-8439-01A-11R-2314-13	hsa-mir-3910-1	0.0	0.0	N
TCGA-KM-8439-01A-11R-2314-13	hsa-mir-3910-2	0.0	0.0	N
TCGA-KM-8439-01A-11R-2314-13	hsa-mir-3911	0.0	0.0	N
TCGA-KM-8439-01A-11R-2314-13	hsa-mir-3912	5.0	0.576055	N
TCGA-KM-8439-01A-11R-2314-13	hsa-mir-3913-1	23.0	2.649852	N
TCGA-KM-8439-01A-11R-2314-13	hsa-mir-3913-2	0.0	0.0	N
TCGA-KM-8439-01A-11R-2314-13	hsa-mir-3914-1	0.0	0.0	N
TCGA-KM-8439-01A-11R-2314-13	hsa-mir-3914-2	0.0	0.0	N
TCGA-KM-8439-01A-11R-2314-13	hsa-mir-3915	0.0	0.0	N
TCGA-KM-8439-01A-11R-2314-13	hsa-mir-3916	0.0	0.0	N
TCGA-KM-8439-01A-11R-2314-13	hsa-mir-3917	6.0	0.691266	N
TCGA-KM-8439-01A-11R-2314-13	hsa-mir-3918	0.0	0.0	N
TCGA-KM-8439-01A-11R-2314-13	hsa-mir-3919	0.0	0.0	N
TCGA-KM-8439-01A-11R-2314-13	hsa-mir-3920	0.0	0.0	N
TCGA-KM-8439-01A-11R-2314-13	hsa-mir-3921	0.0	0.0	N
TCGA-KM-8439-01A-11R-2314-13	hsa-mir-3922	0.0	0.0	N
TCGA-KM-8439-01A-11R-2314-13	hsa-mir-3923	0.0	0.0	N
TCGA-KM-8439-01A-11R-2314-13	hsa-mir-3924	0.0	0.0	N
TCGA-KM-8439-01A-11R-2314-13	hsa-mir-3925	0.0	0.0	N
TCGA-KM-8439-01A-11R-2314-13	hsa-mir-3926-1	0.0	0.0	N
TCGA-KM-8439-01A-11R-2314-13	hsa-mir-3926-2	0.0	0.0	N
TCGA-KM-8439-01A-11R-2314-13	hsa-mir-3927	0.0	0.0	N
TCGA-KM-8439-01A-11R-2314-13	hsa-mir-3928	8.0	0.921688	N
TCGA-KM-8439-01A-11R-2314-13	hsa-mir-3929	0.0	0.0	N
TCGA-KM-8439-01A-11R-2314-13	hsa-mir-3934	15.0	1.728164	N
TCGA-KM-8439-01A-11R-2314-13	hsa-mir-3935	0.0	0.0	N
TCGA-KM-8439-01A-11R-2314-13	hsa-mir-3936	2.0	0.230422	N
TCGA-KM-8439-01A-11R-2314-13	hsa-mir-3937	0.0	0.0	N
TCGA-KM-8439-01A-11R-2314-13	hsa-mir-3938	0.0	0.0	N
TCGA-KM-8439-01A-11R-2314-13	hsa-mir-3939	1.0	0.115211	N
TCGA-KM-8439-01A-11R-2314-13	hsa-mir-3940	4.0	0.460844	N
TCGA-KM-8439-01A-11R-2314-13	hsa-mir-3941	4.0	0.460844	N
TCGA-KM-8439-01A-11R-2314-13	hsa-mir-3942	1.0	0.115211	N
TCGA-KM-8439-01A-11R-2314-13	hsa-mir-3943	0.0	0.0	N
TCGA-KM-8439-01A-11R-2314-13	hsa-mir-3944	1.0	0.115211	N
TCGA-KM-8439-01A-11R-2314-13	hsa-mir-3945	0.0	0.0	N
TCGA-KM-8439-01A-11R-2314-13	hsa-mir-409	37.0	4.262805	N
TCGA-KM-8439-01A-11R-2314-13	hsa-mir-410	10.0	1.15211	N
TCGA-KM-8439-01A-11R-2314-13	hsa-mir-411	5.0	0.576055	N
TCGA-KM-8439-01A-11R-2314-13	hsa-mir-412	13.0	1.497742	N
TCGA-KM-8439-01A-11R-2314-13	hsa-mir-421	19.0	2.189008	N
TCGA-KM-8439-01A-11R-2314-13	hsa-mir-422a	0.0	0.0	N
TCGA-KM-8439-01A-11R-2314-13	hsa-mir-423	772.0	88.942859	N
TCGA-KM-8439-01A-11R-2314-13	hsa-mir-424	810.0	93.320875	N
TCGA-KM-8439-01A-11R-2314-13	hsa-mir-425	237.0	27.304997	N
TCGA-KM-8439-01A-11R-2314-13	hsa-mir-4251	0.0	0.0	N
TCGA-KM-8439-01A-11R-2314-13	hsa-mir-4252	0.0	0.0	N
TCGA-KM-8439-01A-11R-2314-13	hsa-mir-4253	0.0	0.0	N
TCGA-KM-8439-01A-11R-2314-13	hsa-mir-4254	0.0	0.0	N
TCGA-KM-8439-01A-11R-2314-13	hsa-mir-4255	0.0	0.0	N
TCGA-KM-8439-01A-11R-2314-13	hsa-mir-4256	0.0	0.0	N
TCGA-KM-8439-01A-11R-2314-13	hsa-mir-4257	0.0	0.0	N
TCGA-KM-8439-01A-11R-2314-13	hsa-mir-4258	0.0	0.0	N
TCGA-KM-8439-01A-11R-2314-13	hsa-mir-4259	0.0	0.0	N
TCGA-KM-8439-01A-11R-2314-13	hsa-mir-4260	0.0	0.0	N
TCGA-KM-8439-01A-11R-2314-13	hsa-mir-4261	0.0	0.0	N
TCGA-KM-8439-01A-11R-2314-13	hsa-mir-4262	0.0	0.0	N
TCGA-KM-8439-01A-11R-2314-13	hsa-mir-4263	0.0	0.0	N
TCGA-KM-8439-01A-11R-2314-13	hsa-mir-4264	0.0	0.0	N
TCGA-KM-8439-01A-11R-2314-13	hsa-mir-4265	0.0	0.0	N
TCGA-KM-8439-01A-11R-2314-13	hsa-mir-4266	0.0	0.0	N
TCGA-KM-8439-01A-11R-2314-13	hsa-mir-4267	0.0	0.0	N
TCGA-KM-8439-01A-11R-2314-13	hsa-mir-4268	0.0	0.0	N
TCGA-KM-8439-01A-11R-2314-13	hsa-mir-4269	0.0	0.0	N
TCGA-KM-8439-01A-11R-2314-13	hsa-mir-4270	0.0	0.0	N
TCGA-KM-8439-01A-11R-2314-13	hsa-mir-4271	0.0	0.0	N
TCGA-KM-8439-01A-11R-2314-13	hsa-mir-4272	0.0	0.0	N
TCGA-KM-8439-01A-11R-2314-13	hsa-mir-4273	0.0	0.0	N
TCGA-KM-8439-01A-11R-2314-13	hsa-mir-4274	0.0	0.0	N
TCGA-KM-8439-01A-11R-2314-13	hsa-mir-4275	0.0	0.0	N
TCGA-KM-8439-01A-11R-2314-13	hsa-mir-4276	0.0	0.0	N
TCGA-KM-8439-01A-11R-2314-13	hsa-mir-4277	0.0	0.0	N
TCGA-KM-8439-01A-11R-2314-13	hsa-mir-4278	0.0	0.0	N
TCGA-KM-8439-01A-11R-2314-13	hsa-mir-4279	0.0	0.0	N
TCGA-KM-8439-01A-11R-2314-13	hsa-mir-4280	0.0	0.0	N
TCGA-KM-8439-01A-11R-2314-13	hsa-mir-4281	0.0	0.0	N
TCGA-KM-8439-01A-11R-2314-13	hsa-mir-4282	0.0	0.0	N
TCGA-KM-8439-01A-11R-2314-13	hsa-mir-4283-1	0.0	0.0	N
TCGA-KM-8439-01A-11R-2314-13	hsa-mir-4283-2	0.0	0.0	N
TCGA-KM-8439-01A-11R-2314-13	hsa-mir-4284	0.0	0.0	N
TCGA-KM-8439-01A-11R-2314-13	hsa-mir-4285	0.0	0.0	N
TCGA-KM-8439-01A-11R-2314-13	hsa-mir-4286	0.0	0.0	N
TCGA-KM-8439-01A-11R-2314-13	hsa-mir-4287	0.0	0.0	N
TCGA-KM-8439-01A-11R-2314-13	hsa-mir-4288	0.0	0.0	N
TCGA-KM-8439-01A-11R-2314-13	hsa-mir-4289	0.0	0.0	N
TCGA-KM-8439-01A-11R-2314-13	hsa-mir-429	629.0	72.467692	N
TCGA-KM-8439-01A-11R-2314-13	hsa-mir-4290	0.0	0.0	N
TCGA-KM-8439-01A-11R-2314-13	hsa-mir-4291	0.0	0.0	N
TCGA-KM-8439-01A-11R-2314-13	hsa-mir-4292	0.0	0.0	N
TCGA-KM-8439-01A-11R-2314-13	hsa-mir-4293	0.0	0.0	N
TCGA-KM-8439-01A-11R-2314-13	hsa-mir-4294	0.0	0.0	N
TCGA-KM-8439-01A-11R-2314-13	hsa-mir-4295	0.0	0.0	N
TCGA-KM-8439-01A-11R-2314-13	hsa-mir-4296	0.0	0.0	N
TCGA-KM-8439-01A-11R-2314-13	hsa-mir-4297	0.0	0.0	N
TCGA-KM-8439-01A-11R-2314-13	hsa-mir-4298	0.0	0.0	N
TCGA-KM-8439-01A-11R-2314-13	hsa-mir-4299	0.0	0.0	N
TCGA-KM-8439-01A-11R-2314-13	hsa-mir-4300	0.0	0.0	N
TCGA-KM-8439-01A-11R-2314-13	hsa-mir-4301	0.0	0.0	N
TCGA-KM-8439-01A-11R-2314-13	hsa-mir-4302	0.0	0.0	N
TCGA-KM-8439-01A-11R-2314-13	hsa-mir-4303	0.0	0.0	N
TCGA-KM-8439-01A-11R-2314-13	hsa-mir-4304	0.0	0.0	N
TCGA-KM-8439-01A-11R-2314-13	hsa-mir-4305	0.0	0.0	N
TCGA-KM-8439-01A-11R-2314-13	hsa-mir-4306	0.0	0.0	N
TCGA-KM-8439-01A-11R-2314-13	hsa-mir-4307	0.0	0.0	N
TCGA-KM-8439-01A-11R-2314-13	hsa-mir-4308	0.0	0.0	N
TCGA-KM-8439-01A-11R-2314-13	hsa-mir-4309	0.0	0.0	N
TCGA-KM-8439-01A-11R-2314-13	hsa-mir-431	9.0	1.036899	N
TCGA-KM-8439-01A-11R-2314-13	hsa-mir-4310	0.0	0.0	N
TCGA-KM-8439-01A-11R-2314-13	hsa-mir-4311	0.0	0.0	N
TCGA-KM-8439-01A-11R-2314-13	hsa-mir-4312	0.0	0.0	N
TCGA-KM-8439-01A-11R-2314-13	hsa-mir-4313	0.0	0.0	N
TCGA-KM-8439-01A-11R-2314-13	hsa-mir-4314	0.0	0.0	N
TCGA-KM-8439-01A-11R-2314-13	hsa-mir-4315-1	0.0	0.0	N
TCGA-KM-8439-01A-11R-2314-13	hsa-mir-4315-2	0.0	0.0	N
TCGA-KM-8439-01A-11R-2314-13	hsa-mir-4316	0.0	0.0	N
TCGA-KM-8439-01A-11R-2314-13	hsa-mir-4317	0.0	0.0	N
TCGA-KM-8439-01A-11R-2314-13	hsa-mir-4318	0.0	0.0	N
TCGA-KM-8439-01A-11R-2314-13	hsa-mir-4319	0.0	0.0	N
TCGA-KM-8439-01A-11R-2314-13	hsa-mir-432	3.0	0.345633	N
TCGA-KM-8439-01A-11R-2314-13	hsa-mir-4320	0.0	0.0	N
TCGA-KM-8439-01A-11R-2314-13	hsa-mir-4321	0.0	0.0	N
TCGA-KM-8439-01A-11R-2314-13	hsa-mir-4322	0.0	0.0	N
TCGA-KM-8439-01A-11R-2314-13	hsa-mir-4323	0.0	0.0	N
TCGA-KM-8439-01A-11R-2314-13	hsa-mir-4324	0.0	0.0	N
TCGA-KM-8439-01A-11R-2314-13	hsa-mir-4325	0.0	0.0	N
TCGA-KM-8439-01A-11R-2314-13	hsa-mir-4326	24.0	2.765063	N
TCGA-KM-8439-01A-11R-2314-13	hsa-mir-4327	0.0	0.0	N
TCGA-KM-8439-01A-11R-2314-13	hsa-mir-4328	0.0	0.0	N
TCGA-KM-8439-01A-11R-2314-13	hsa-mir-4329	0.0	0.0	N
TCGA-KM-8439-01A-11R-2314-13	hsa-mir-433	3.0	0.345633	N
TCGA-KM-8439-01A-11R-2314-13	hsa-mir-4330	0.0	0.0	N
TCGA-KM-8439-01A-11R-2314-13	hsa-mir-448	1.0	0.115211	N
TCGA-KM-8439-01A-11R-2314-13	hsa-mir-449a	0.0	0.0	N
TCGA-KM-8439-01A-11R-2314-13	hsa-mir-449b	0.0	0.0	N
TCGA-KM-8439-01A-11R-2314-13	hsa-mir-449c	0.0	0.0	N
TCGA-KM-8439-01A-11R-2314-13	hsa-mir-450a-1	26.0	2.995485	N
TCGA-KM-8439-01A-11R-2314-13	hsa-mir-450a-2	32.0	3.686751	N
TCGA-KM-8439-01A-11R-2314-13	hsa-mir-450b	129.0	14.862213	N
TCGA-KM-8439-01A-11R-2314-13	hsa-mir-451	1263.0	145.511439	N
TCGA-KM-8439-01A-11R-2314-13	hsa-mir-452	109.0	12.557994	N
TCGA-KM-8439-01A-11R-2314-13	hsa-mir-454	32.0	3.686751	N
TCGA-KM-8439-01A-11R-2314-13	hsa-mir-455	559.0	64.402925	N
TCGA-KM-8439-01A-11R-2314-13	hsa-mir-466	35.0	4.032383	N
TCGA-KM-8439-01A-11R-2314-13	hsa-mir-483	3.0	0.345633	N
TCGA-KM-8439-01A-11R-2314-13	hsa-mir-484	145.0	16.705589	N
TCGA-KM-8439-01A-11R-2314-13	hsa-mir-485	4.0	0.460844	N
TCGA-KM-8439-01A-11R-2314-13	hsa-mir-486	806.0	92.860031	N
TCGA-KM-8439-01A-11R-2314-13	hsa-mir-487a	3.0	0.345633	N
TCGA-KM-8439-01A-11R-2314-13	hsa-mir-487b	4.0	0.460844	N
TCGA-KM-8439-01A-11R-2314-13	hsa-mir-488	1.0	0.115211	N
TCGA-KM-8439-01A-11R-2314-13	hsa-mir-489	1.0	0.115211	N
TCGA-KM-8439-01A-11R-2314-13	hsa-mir-490	0.0	0.0	N
TCGA-KM-8439-01A-11R-2314-13	hsa-mir-491	12.0	1.382531	N
TCGA-KM-8439-01A-11R-2314-13	hsa-mir-492	0.0	0.0	N
TCGA-KM-8439-01A-11R-2314-13	hsa-mir-493	11.0	1.267321	N
TCGA-KM-8439-01A-11R-2314-13	hsa-mir-494	1.0	0.115211	N
TCGA-KM-8439-01A-11R-2314-13	hsa-mir-495	8.0	0.921688	N
TCGA-KM-8439-01A-11R-2314-13	hsa-mir-496	3.0	0.345633	N
TCGA-KM-8439-01A-11R-2314-13	hsa-mir-497	45.0	5.184493	N
TCGA-KM-8439-01A-11R-2314-13	hsa-mir-498	0.0	0.0	N
TCGA-KM-8439-01A-11R-2314-13	hsa-mir-499	7.0	0.806477	N
TCGA-KM-8439-01A-11R-2314-13	hsa-mir-500a	7187.0	828.021148	Y
TCGA-KM-8439-01A-11R-2314-13	hsa-mir-500b	190.0	21.890082	Y
TCGA-KM-8439-01A-11R-2314-13	hsa-mir-501	3108.0	358.075654	N
TCGA-KM-8439-01A-11R-2314-13	hsa-mir-502	510.0	58.757588	Y
TCGA-KM-8439-01A-11R-2314-13	hsa-mir-503	94.0	10.82983	N
TCGA-KM-8439-01A-11R-2314-13	hsa-mir-504	11.0	1.267321	N
TCGA-KM-8439-01A-11R-2314-13	hsa-mir-505	96.0	11.060252	N
TCGA-KM-8439-01A-11R-2314-13	hsa-mir-506	0.0	0.0	N
TCGA-KM-8439-01A-11R-2314-13	hsa-mir-507	0.0	0.0	N
TCGA-KM-8439-01A-11R-2314-13	hsa-mir-508	8.0	0.921688	N
TCGA-KM-8439-01A-11R-2314-13	hsa-mir-509-1	0.0	0.0	N
TCGA-KM-8439-01A-11R-2314-13	hsa-mir-509-2	0.0	0.0	N
TCGA-KM-8439-01A-11R-2314-13	hsa-mir-509-3	4.0	0.460844	N
TCGA-KM-8439-01A-11R-2314-13	hsa-mir-510	0.0	0.0	N
TCGA-KM-8439-01A-11R-2314-13	hsa-mir-511-1	5.0	0.576055	N
TCGA-KM-8439-01A-11R-2314-13	hsa-mir-511-2	7.0	0.806477	N
TCGA-KM-8439-01A-11R-2314-13	hsa-mir-512-1	0.0	0.0	N
TCGA-KM-8439-01A-11R-2314-13	hsa-mir-512-2	0.0	0.0	N
TCGA-KM-8439-01A-11R-2314-13	hsa-mir-513a-1	0.0	0.0	N
TCGA-KM-8439-01A-11R-2314-13	hsa-mir-513a-2	0.0	0.0	N
TCGA-KM-8439-01A-11R-2314-13	hsa-mir-513b	0.0	0.0	N
TCGA-KM-8439-01A-11R-2314-13	hsa-mir-513c	0.0	0.0	N
TCGA-KM-8439-01A-11R-2314-13	hsa-mir-514-1	3.0	0.345633	N
TCGA-KM-8439-01A-11R-2314-13	hsa-mir-514-2	4.0	0.460844	N
TCGA-KM-8439-01A-11R-2314-13	hsa-mir-514-3	6.0	0.691266	N
TCGA-KM-8439-01A-11R-2314-13	hsa-mir-514b	0.0	0.0	N
TCGA-KM-8439-01A-11R-2314-13	hsa-mir-515-1	0.0	0.0	N
TCGA-KM-8439-01A-11R-2314-13	hsa-mir-515-2	0.0	0.0	N
TCGA-KM-8439-01A-11R-2314-13	hsa-mir-516a-1	0.0	0.0	N
TCGA-KM-8439-01A-11R-2314-13	hsa-mir-516a-2	0.0	0.0	N
TCGA-KM-8439-01A-11R-2314-13	hsa-mir-516b-1	0.0	0.0	N
TCGA-KM-8439-01A-11R-2314-13	hsa-mir-516b-2	0.0	0.0	N
TCGA-KM-8439-01A-11R-2314-13	hsa-mir-517a	0.0	0.0	N
TCGA-KM-8439-01A-11R-2314-13	hsa-mir-517b	0.0	0.0	N
TCGA-KM-8439-01A-11R-2314-13	hsa-mir-517c	0.0	0.0	N
TCGA-KM-8439-01A-11R-2314-13	hsa-mir-518a-1	0.0	0.0	N
TCGA-KM-8439-01A-11R-2314-13	hsa-mir-518a-2	0.0	0.0	N
TCGA-KM-8439-01A-11R-2314-13	hsa-mir-518b	0.0	0.0	N
TCGA-KM-8439-01A-11R-2314-13	hsa-mir-518c	0.0	0.0	N
TCGA-KM-8439-01A-11R-2314-13	hsa-mir-518d	0.0	0.0	N
TCGA-KM-8439-01A-11R-2314-13	hsa-mir-518e	0.0	0.0	N
TCGA-KM-8439-01A-11R-2314-13	hsa-mir-518f	0.0	0.0	N
TCGA-KM-8439-01A-11R-2314-13	hsa-mir-519a-1	0.0	0.0	N
TCGA-KM-8439-01A-11R-2314-13	hsa-mir-519a-2	0.0	0.0	N
TCGA-KM-8439-01A-11R-2314-13	hsa-mir-519b	0.0	0.0	N
TCGA-KM-8439-01A-11R-2314-13	hsa-mir-519c	0.0	0.0	N
TCGA-KM-8439-01A-11R-2314-13	hsa-mir-519d	0.0	0.0	N
TCGA-KM-8439-01A-11R-2314-13	hsa-mir-519e	0.0	0.0	N
TCGA-KM-8439-01A-11R-2314-13	hsa-mir-520a	0.0	0.0	N
TCGA-KM-8439-01A-11R-2314-13	hsa-mir-520b	0.0	0.0	N
TCGA-KM-8439-01A-11R-2314-13	hsa-mir-520c	0.0	0.0	N
TCGA-KM-8439-01A-11R-2314-13	hsa-mir-520d	0.0	0.0	N
TCGA-KM-8439-01A-11R-2314-13	hsa-mir-520e	0.0	0.0	N
TCGA-KM-8439-01A-11R-2314-13	hsa-mir-520f	0.0	0.0	N
TCGA-KM-8439-01A-11R-2314-13	hsa-mir-520g	0.0	0.0	N
TCGA-KM-8439-01A-11R-2314-13	hsa-mir-520h	0.0	0.0	N
TCGA-KM-8439-01A-11R-2314-13	hsa-mir-521-1	0.0	0.0	N
TCGA-KM-8439-01A-11R-2314-13	hsa-mir-521-2	0.0	0.0	N
TCGA-KM-8439-01A-11R-2314-13	hsa-mir-522	0.0	0.0	N
TCGA-KM-8439-01A-11R-2314-13	hsa-mir-523	0.0	0.0	N
TCGA-KM-8439-01A-11R-2314-13	hsa-mir-524	0.0	0.0	N
TCGA-KM-8439-01A-11R-2314-13	hsa-mir-525	0.0	0.0	N
TCGA-KM-8439-01A-11R-2314-13	hsa-mir-526a-1	0.0	0.0	N
TCGA-KM-8439-01A-11R-2314-13	hsa-mir-526a-2	0.0	0.0	N
TCGA-KM-8439-01A-11R-2314-13	hsa-mir-526b	0.0	0.0	N
TCGA-KM-8439-01A-11R-2314-13	hsa-mir-527	0.0	0.0	N
TCGA-KM-8439-01A-11R-2314-13	hsa-mir-532	44267.0	5100.043435	N
TCGA-KM-8439-01A-11R-2314-13	hsa-mir-539	8.0	0.921688	N
TCGA-KM-8439-01A-11R-2314-13	hsa-mir-541	3.0	0.345633	N
TCGA-KM-8439-01A-11R-2314-13	hsa-mir-542	2861.0	329.618548	N
TCGA-KM-8439-01A-11R-2314-13	hsa-mir-543	2.0	0.230422	N
TCGA-KM-8439-01A-11R-2314-13	hsa-mir-544	0.0	0.0	N
TCGA-KM-8439-01A-11R-2314-13	hsa-mir-544b	0.0	0.0	N
TCGA-KM-8439-01A-11R-2314-13	hsa-mir-545	0.0	0.0	N
TCGA-KM-8439-01A-11R-2314-13	hsa-mir-548a-1	0.0	0.0	N
TCGA-KM-8439-01A-11R-2314-13	hsa-mir-548a-2	0.0	0.0	N
TCGA-KM-8439-01A-11R-2314-13	hsa-mir-548a-3	0.0	0.0	N
TCGA-KM-8439-01A-11R-2314-13	hsa-mir-548aa-1	0.0	0.0	N
TCGA-KM-8439-01A-11R-2314-13	hsa-mir-548aa-2	0.0	0.0	N
TCGA-KM-8439-01A-11R-2314-13	hsa-mir-548b	5.0	0.576055	N
TCGA-KM-8439-01A-11R-2314-13	hsa-mir-548c	0.0	0.0	N
TCGA-KM-8439-01A-11R-2314-13	hsa-mir-548d-1	0.0	0.0	N
TCGA-KM-8439-01A-11R-2314-13	hsa-mir-548d-2	0.0	0.0	N
TCGA-KM-8439-01A-11R-2314-13	hsa-mir-548e	3.0	0.345633	N
TCGA-KM-8439-01A-11R-2314-13	hsa-mir-548f-1	0.0	0.0	N
TCGA-KM-8439-01A-11R-2314-13	hsa-mir-548f-2	0.0	0.0	N
TCGA-KM-8439-01A-11R-2314-13	hsa-mir-548f-3	0.0	0.0	N
TCGA-KM-8439-01A-11R-2314-13	hsa-mir-548f-4	0.0	0.0	N
TCGA-KM-8439-01A-11R-2314-13	hsa-mir-548f-5	0.0	0.0	N
TCGA-KM-8439-01A-11R-2314-13	hsa-mir-548g	0.0	0.0	N
TCGA-KM-8439-01A-11R-2314-13	hsa-mir-548h-1	0.0	0.0	N
TCGA-KM-8439-01A-11R-2314-13	hsa-mir-548h-2	0.0	0.0	N
TCGA-KM-8439-01A-11R-2314-13	hsa-mir-548h-3	0.0	0.0	N
TCGA-KM-8439-01A-11R-2314-13	hsa-mir-548h-4	0.0	0.0	N
TCGA-KM-8439-01A-11R-2314-13	hsa-mir-548i-1	0.0	0.0	N
TCGA-KM-8439-01A-11R-2314-13	hsa-mir-548i-2	0.0	0.0	N
TCGA-KM-8439-01A-11R-2314-13	hsa-mir-548i-3	0.0	0.0	N
TCGA-KM-8439-01A-11R-2314-13	hsa-mir-548i-4	0.0	0.0	N
TCGA-KM-8439-01A-11R-2314-13	hsa-mir-548j	1.0	0.115211	N
TCGA-KM-8439-01A-11R-2314-13	hsa-mir-548k	0.0	0.0	N
TCGA-KM-8439-01A-11R-2314-13	hsa-mir-548l	0.0	0.0	N
TCGA-KM-8439-01A-11R-2314-13	hsa-mir-548m	0.0	0.0	N
TCGA-KM-8439-01A-11R-2314-13	hsa-mir-548n	0.0	0.0	N
TCGA-KM-8439-01A-11R-2314-13	hsa-mir-548o	2.0	0.230422	N
TCGA-KM-8439-01A-11R-2314-13	hsa-mir-548p	0.0	0.0	N
TCGA-KM-8439-01A-11R-2314-13	hsa-mir-548q	0.0	0.0	N
TCGA-KM-8439-01A-11R-2314-13	hsa-mir-548s	0.0	0.0	N
TCGA-KM-8439-01A-11R-2314-13	hsa-mir-548t	1.0	0.115211	N
TCGA-KM-8439-01A-11R-2314-13	hsa-mir-548u	0.0	0.0	N
TCGA-KM-8439-01A-11R-2314-13	hsa-mir-548v	12.0	1.382531	N
TCGA-KM-8439-01A-11R-2314-13	hsa-mir-548w	0.0	0.0	N
TCGA-KM-8439-01A-11R-2314-13	hsa-mir-548x	0.0	0.0	N
TCGA-KM-8439-01A-11R-2314-13	hsa-mir-548y	2.0	0.230422	N
TCGA-KM-8439-01A-11R-2314-13	hsa-mir-548z	0.0	0.0	N
TCGA-KM-8439-01A-11R-2314-13	hsa-mir-549	0.0	0.0	N
TCGA-KM-8439-01A-11R-2314-13	hsa-mir-550a-1	5.0	0.576055	N
TCGA-KM-8439-01A-11R-2314-13	hsa-mir-550a-2	9.0	1.036899	N
TCGA-KM-8439-01A-11R-2314-13	hsa-mir-550b-1	0.0	0.0	N
TCGA-KM-8439-01A-11R-2314-13	hsa-mir-550b-2	0.0	0.0	N
TCGA-KM-8439-01A-11R-2314-13	hsa-mir-551a	0.0	0.0	N
TCGA-KM-8439-01A-11R-2314-13	hsa-mir-551b	0.0	0.0	N
TCGA-KM-8439-01A-11R-2314-13	hsa-mir-552	0.0	0.0	N
TCGA-KM-8439-01A-11R-2314-13	hsa-mir-553	0.0	0.0	N
TCGA-KM-8439-01A-11R-2314-13	hsa-mir-554	0.0	0.0	N
TCGA-KM-8439-01A-11R-2314-13	hsa-mir-555	0.0	0.0	N
TCGA-KM-8439-01A-11R-2314-13	hsa-mir-556	0.0	0.0	N
TCGA-KM-8439-01A-11R-2314-13	hsa-mir-557	0.0	0.0	N
TCGA-KM-8439-01A-11R-2314-13	hsa-mir-558	0.0	0.0	N
TCGA-KM-8439-01A-11R-2314-13	hsa-mir-559	0.0	0.0	N
TCGA-KM-8439-01A-11R-2314-13	hsa-mir-561	6.0	0.691266	N
TCGA-KM-8439-01A-11R-2314-13	hsa-mir-562	0.0	0.0	N
TCGA-KM-8439-01A-11R-2314-13	hsa-mir-563	0.0	0.0	N
TCGA-KM-8439-01A-11R-2314-13	hsa-mir-564	0.0	0.0	N
TCGA-KM-8439-01A-11R-2314-13	hsa-mir-566	0.0	0.0	N
TCGA-KM-8439-01A-11R-2314-13	hsa-mir-567	0.0	0.0	N
TCGA-KM-8439-01A-11R-2314-13	hsa-mir-568	0.0	0.0	N
TCGA-KM-8439-01A-11R-2314-13	hsa-mir-569	0.0	0.0	N
TCGA-KM-8439-01A-11R-2314-13	hsa-mir-570	1.0	0.115211	N
TCGA-KM-8439-01A-11R-2314-13	hsa-mir-571	0.0	0.0	N
TCGA-KM-8439-01A-11R-2314-13	hsa-mir-572	0.0	0.0	N
TCGA-KM-8439-01A-11R-2314-13	hsa-mir-573	0.0	0.0	N
TCGA-KM-8439-01A-11R-2314-13	hsa-mir-574	73.0	8.4104	N
TCGA-KM-8439-01A-11R-2314-13	hsa-mir-575	0.0	0.0	N
TCGA-KM-8439-01A-11R-2314-13	hsa-mir-576	53.0	6.106181	N
TCGA-KM-8439-01A-11R-2314-13	hsa-mir-577	145.0	16.705589	N
TCGA-KM-8439-01A-11R-2314-13	hsa-mir-578	2.0	0.230422	N
TCGA-KM-8439-01A-11R-2314-13	hsa-mir-579	2.0	0.230422	N
TCGA-KM-8439-01A-11R-2314-13	hsa-mir-580	5.0	0.576055	N
TCGA-KM-8439-01A-11R-2314-13	hsa-mir-581	11.0	1.267321	N
TCGA-KM-8439-01A-11R-2314-13	hsa-mir-582	6549.0	754.516558	N
TCGA-KM-8439-01A-11R-2314-13	hsa-mir-583	0.0	0.0	N
TCGA-KM-8439-01A-11R-2314-13	hsa-mir-584	82.0	9.447298	N
TCGA-KM-8439-01A-11R-2314-13	hsa-mir-585	8.0	0.921688	N
TCGA-KM-8439-01A-11R-2314-13	hsa-mir-586	0.0	0.0	N
TCGA-KM-8439-01A-11R-2314-13	hsa-mir-587	1.0	0.115211	N
TCGA-KM-8439-01A-11R-2314-13	hsa-mir-588	0.0	0.0	N
TCGA-KM-8439-01A-11R-2314-13	hsa-mir-589	423.0	48.734235	N
TCGA-KM-8439-01A-11R-2314-13	hsa-mir-590	69.0	7.949556	N
TCGA-KM-8439-01A-11R-2314-13	hsa-mir-591	0.0	0.0	N
TCGA-KM-8439-01A-11R-2314-13	hsa-mir-592	532.0	61.292229	N
TCGA-KM-8439-01A-11R-2314-13	hsa-mir-593	0.0	0.0	N
TCGA-KM-8439-01A-11R-2314-13	hsa-mir-595	0.0	0.0	N
TCGA-KM-8439-01A-11R-2314-13	hsa-mir-596	0.0	0.0	N
TCGA-KM-8439-01A-11R-2314-13	hsa-mir-597	0.0	0.0	N
TCGA-KM-8439-01A-11R-2314-13	hsa-mir-598	472.0	54.379572	N
TCGA-KM-8439-01A-11R-2314-13	hsa-mir-599	0.0	0.0	N
TCGA-KM-8439-01A-11R-2314-13	hsa-mir-600	0.0	0.0	N
TCGA-KM-8439-01A-11R-2314-13	hsa-mir-601	0.0	0.0	N
TCGA-KM-8439-01A-11R-2314-13	hsa-mir-602	0.0	0.0	N
TCGA-KM-8439-01A-11R-2314-13	hsa-mir-603	0.0	0.0	N
TCGA-KM-8439-01A-11R-2314-13	hsa-mir-604	0.0	0.0	N
TCGA-KM-8439-01A-11R-2314-13	hsa-mir-605	1.0	0.115211	N
TCGA-KM-8439-01A-11R-2314-13	hsa-mir-606	0.0	0.0	N
TCGA-KM-8439-01A-11R-2314-13	hsa-mir-607	0.0	0.0	N
TCGA-KM-8439-01A-11R-2314-13	hsa-mir-608	0.0	0.0	N
TCGA-KM-8439-01A-11R-2314-13	hsa-mir-609	0.0	0.0	N
TCGA-KM-8439-01A-11R-2314-13	hsa-mir-610	0.0	0.0	N
TCGA-KM-8439-01A-11R-2314-13	hsa-mir-611	0.0	0.0	N
TCGA-KM-8439-01A-11R-2314-13	hsa-mir-612	0.0	0.0	N
TCGA-KM-8439-01A-11R-2314-13	hsa-mir-613	0.0	0.0	N
TCGA-KM-8439-01A-11R-2314-13	hsa-mir-614	0.0	0.0	N
TCGA-KM-8439-01A-11R-2314-13	hsa-mir-615	5.0	0.576055	N
TCGA-KM-8439-01A-11R-2314-13	hsa-mir-616	79.0	9.101666	N
TCGA-KM-8439-01A-11R-2314-13	hsa-mir-617	0.0	0.0	N
TCGA-KM-8439-01A-11R-2314-13	hsa-mir-618	0.0	0.0	N
TCGA-KM-8439-01A-11R-2314-13	hsa-mir-619	0.0	0.0	N
TCGA-KM-8439-01A-11R-2314-13	hsa-mir-620	0.0	0.0	N
TCGA-KM-8439-01A-11R-2314-13	hsa-mir-621	0.0	0.0	N
TCGA-KM-8439-01A-11R-2314-13	hsa-mir-622	0.0	0.0	N
TCGA-KM-8439-01A-11R-2314-13	hsa-mir-623	0.0	0.0	N
TCGA-KM-8439-01A-11R-2314-13	hsa-mir-624	3.0	0.345633	N
TCGA-KM-8439-01A-11R-2314-13	hsa-mir-625	117.0	13.479682	N
TCGA-KM-8439-01A-11R-2314-13	hsa-mir-626	0.0	0.0	N
TCGA-KM-8439-01A-11R-2314-13	hsa-mir-627	9.0	1.036899	N
TCGA-KM-8439-01A-11R-2314-13	hsa-mir-628	115.0	13.24926	N
TCGA-KM-8439-01A-11R-2314-13	hsa-mir-629	147.0	16.936011	N
TCGA-KM-8439-01A-11R-2314-13	hsa-mir-630	0.0	0.0	N
TCGA-KM-8439-01A-11R-2314-13	hsa-mir-631	0.0	0.0	N
TCGA-KM-8439-01A-11R-2314-13	hsa-mir-632	2.0	0.230422	N
TCGA-KM-8439-01A-11R-2314-13	hsa-mir-633	0.0	0.0	N
TCGA-KM-8439-01A-11R-2314-13	hsa-mir-634	0.0	0.0	N
TCGA-KM-8439-01A-11R-2314-13	hsa-mir-635	0.0	0.0	N
TCGA-KM-8439-01A-11R-2314-13	hsa-mir-636	0.0	0.0	N
TCGA-KM-8439-01A-11R-2314-13	hsa-mir-637	0.0	0.0	N
TCGA-KM-8439-01A-11R-2314-13	hsa-mir-638	0.0	0.0	N
TCGA-KM-8439-01A-11R-2314-13	hsa-mir-639	5.0	0.576055	N
TCGA-KM-8439-01A-11R-2314-13	hsa-mir-640	0.0	0.0	N
TCGA-KM-8439-01A-11R-2314-13	hsa-mir-641	1.0	0.115211	N
TCGA-KM-8439-01A-11R-2314-13	hsa-mir-642a	2.0	0.230422	N
TCGA-KM-8439-01A-11R-2314-13	hsa-mir-642b	0.0	0.0	N
TCGA-KM-8439-01A-11R-2314-13	hsa-mir-643	5.0	0.576055	N
TCGA-KM-8439-01A-11R-2314-13	hsa-mir-644	0.0	0.0	N
TCGA-KM-8439-01A-11R-2314-13	hsa-mir-645	0.0	0.0	N
TCGA-KM-8439-01A-11R-2314-13	hsa-mir-646	0.0	0.0	N
TCGA-KM-8439-01A-11R-2314-13	hsa-mir-647	0.0	0.0	N
TCGA-KM-8439-01A-11R-2314-13	hsa-mir-648	0.0	0.0	N
TCGA-KM-8439-01A-11R-2314-13	hsa-mir-649	0.0	0.0	N
TCGA-KM-8439-01A-11R-2314-13	hsa-mir-650	0.0	0.0	N
TCGA-KM-8439-01A-11R-2314-13	hsa-mir-651	19.0	2.189008	N
TCGA-KM-8439-01A-11R-2314-13	hsa-mir-652	424.0	48.849446	N
TCGA-KM-8439-01A-11R-2314-13	hsa-mir-653	165.0	19.009808	N
TCGA-KM-8439-01A-11R-2314-13	hsa-mir-654	38.0	4.378016	N
TCGA-KM-8439-01A-11R-2314-13	hsa-mir-655	2.0	0.230422	N
TCGA-KM-8439-01A-11R-2314-13	hsa-mir-656	0.0	0.0	N
TCGA-KM-8439-01A-11R-2314-13	hsa-mir-657	0.0	0.0	N
TCGA-KM-8439-01A-11R-2314-13	hsa-mir-658	2.0	0.230422	N
TCGA-KM-8439-01A-11R-2314-13	hsa-mir-659	10.0	1.15211	N
TCGA-KM-8439-01A-11R-2314-13	hsa-mir-660	1963.0	226.159109	N
TCGA-KM-8439-01A-11R-2314-13	hsa-mir-661	0.0	0.0	N
TCGA-KM-8439-01A-11R-2314-13	hsa-mir-662	0.0	0.0	N
TCGA-KM-8439-01A-11R-2314-13	hsa-mir-663	0.0	0.0	N
TCGA-KM-8439-01A-11R-2314-13	hsa-mir-663b	0.0	0.0	N
TCGA-KM-8439-01A-11R-2314-13	hsa-mir-664	216.0	24.885567	N
TCGA-KM-8439-01A-11R-2314-13	hsa-mir-665	0.0	0.0	N
TCGA-KM-8439-01A-11R-2314-13	hsa-mir-668	0.0	0.0	N
TCGA-KM-8439-01A-11R-2314-13	hsa-mir-670	0.0	0.0	N
TCGA-KM-8439-01A-11R-2314-13	hsa-mir-671	34.0	3.917173	N
TCGA-KM-8439-01A-11R-2314-13	hsa-mir-675	163.0	18.779386	N
TCGA-KM-8439-01A-11R-2314-13	hsa-mir-676	6.0	0.691266	N
TCGA-KM-8439-01A-11R-2314-13	hsa-mir-7-1	53.0	6.106181	N
TCGA-KM-8439-01A-11R-2314-13	hsa-mir-7-2	0.0	0.0	N
TCGA-KM-8439-01A-11R-2314-13	hsa-mir-7-3	0.0	0.0	N
TCGA-KM-8439-01A-11R-2314-13	hsa-mir-708	126.0	14.516581	N
TCGA-KM-8439-01A-11R-2314-13	hsa-mir-711	0.0	0.0	N
TCGA-KM-8439-01A-11R-2314-13	hsa-mir-718	0.0	0.0	N
TCGA-KM-8439-01A-11R-2314-13	hsa-mir-720	0.0	0.0	N
TCGA-KM-8439-01A-11R-2314-13	hsa-mir-744	313.0	36.06103	N
TCGA-KM-8439-01A-11R-2314-13	hsa-mir-758	20.0	2.304219	N
TCGA-KM-8439-01A-11R-2314-13	hsa-mir-759	0.0	0.0	N
TCGA-KM-8439-01A-11R-2314-13	hsa-mir-760	3.0	0.345633	N
TCGA-KM-8439-01A-11R-2314-13	hsa-mir-761	0.0	0.0	N
TCGA-KM-8439-01A-11R-2314-13	hsa-mir-762	0.0	0.0	N
TCGA-KM-8439-01A-11R-2314-13	hsa-mir-764	0.0	0.0	N
TCGA-KM-8439-01A-11R-2314-13	hsa-mir-765	10.0	1.15211	N
TCGA-KM-8439-01A-11R-2314-13	hsa-mir-766	63.0	7.25829	N
TCGA-KM-8439-01A-11R-2314-13	hsa-mir-767	0.0	0.0	N
TCGA-KM-8439-01A-11R-2314-13	hsa-mir-769	69.0	7.949556	N
TCGA-KM-8439-01A-11R-2314-13	hsa-mir-770	0.0	0.0	N
TCGA-KM-8439-01A-11R-2314-13	hsa-mir-802	0.0	0.0	N
TCGA-KM-8439-01A-11R-2314-13	hsa-mir-873	34.0	3.917173	N
TCGA-KM-8439-01A-11R-2314-13	hsa-mir-874	3707.0	427.087018	N
TCGA-KM-8439-01A-11R-2314-13	hsa-mir-875	0.0	0.0	N
TCGA-KM-8439-01A-11R-2314-13	hsa-mir-876	5.0	0.576055	N
TCGA-KM-8439-01A-11R-2314-13	hsa-mir-877	10.0	1.15211	N
TCGA-KM-8439-01A-11R-2314-13	hsa-mir-885	1.0	0.115211	N
TCGA-KM-8439-01A-11R-2314-13	hsa-mir-887	2.0	0.230422	N
TCGA-KM-8439-01A-11R-2314-13	hsa-mir-888	0.0	0.0	N
TCGA-KM-8439-01A-11R-2314-13	hsa-mir-889	15.0	1.728164	N
TCGA-KM-8439-01A-11R-2314-13	hsa-mir-890	0.0	0.0	N
TCGA-KM-8439-01A-11R-2314-13	hsa-mir-891a	381.0	43.895375	N
TCGA-KM-8439-01A-11R-2314-13	hsa-mir-891b	2.0	0.230422	N
TCGA-KM-8439-01A-11R-2314-13	hsa-mir-892a	1.0	0.115211	N
TCGA-KM-8439-01A-11R-2314-13	hsa-mir-892b	2.0	0.230422	N
TCGA-KM-8439-01A-11R-2314-13	hsa-mir-9-1	99.0	11.405885	N
TCGA-KM-8439-01A-11R-2314-13	hsa-mir-9-2	99.0	11.405885	N
TCGA-KM-8439-01A-11R-2314-13	hsa-mir-9-3	0.0	0.0	N
TCGA-KM-8439-01A-11R-2314-13	hsa-mir-920	0.0	0.0	N
TCGA-KM-8439-01A-11R-2314-13	hsa-mir-921	0.0	0.0	N
TCGA-KM-8439-01A-11R-2314-13	hsa-mir-922	0.0	0.0	N
TCGA-KM-8439-01A-11R-2314-13	hsa-mir-924	0.0	0.0	N
TCGA-KM-8439-01A-11R-2314-13	hsa-mir-92a-1	3250.0	374.43561	N
TCGA-KM-8439-01A-11R-2314-13	hsa-mir-92a-2	35151.0	4049.78035	N
TCGA-KM-8439-01A-11R-2314-13	hsa-mir-92b	327.0	37.673983	N
TCGA-KM-8439-01A-11R-2314-13	hsa-mir-93	7504.0	864.543021	N
TCGA-KM-8439-01A-11R-2314-13	hsa-mir-933	0.0	0.0	N
TCGA-KM-8439-01A-11R-2314-13	hsa-mir-934	0.0	0.0	N
TCGA-KM-8439-01A-11R-2314-13	hsa-mir-935	2.0	0.230422	N
TCGA-KM-8439-01A-11R-2314-13	hsa-mir-936	0.0	0.0	N
TCGA-KM-8439-01A-11R-2314-13	hsa-mir-937	9.0	1.036899	N
TCGA-KM-8439-01A-11R-2314-13	hsa-mir-938	0.0	0.0	N
TCGA-KM-8439-01A-11R-2314-13	hsa-mir-939	4.0	0.460844	N
TCGA-KM-8439-01A-11R-2314-13	hsa-mir-940	9.0	1.036899	N
TCGA-KM-8439-01A-11R-2314-13	hsa-mir-941-1	0.0	0.0	N
TCGA-KM-8439-01A-11R-2314-13	hsa-mir-941-3	0.0	0.0	N
TCGA-KM-8439-01A-11R-2314-13	hsa-mir-941-4	0.0	0.0	N
TCGA-KM-8439-01A-11R-2314-13	hsa-mir-942	21.0	2.41943	N
TCGA-KM-8439-01A-11R-2314-13	hsa-mir-943	0.0	0.0	N
TCGA-KM-8439-01A-11R-2314-13	hsa-mir-944	2.0	0.230422	N
TCGA-KM-8439-01A-11R-2314-13	hsa-mir-95	8.0	0.921688	N
TCGA-KM-8439-01A-11R-2314-13	hsa-mir-96	43.0	4.954071	N
TCGA-KM-8439-01A-11R-2314-13	hsa-mir-98	364.0	41.936788	N
TCGA-KM-8439-01A-11R-2314-13	hsa-mir-99a	3761.0	433.308409	N
TCGA-KM-8439-01A-11R-2314-13	hsa-mir-99b	385048.0	44361.74858	N
