# Supplementary material for: Dysfunctional miRNA-Mediated Regulation in Chromophobe Renal Cell Carcinoma
Source: PLoS One. 2016 Jun 3;11(6):e0156324. doi: 10.1371/journal.pone.0156324 (PMC4892590; doi:10.1371/journal.pone.0156324)
Supplement: S1 File — (ZIP) [file pone.0156324.s001.zip › S1_File miRNA expression profile downloaded from TCGA/case/bcgsc.ca__IlluminaHiSeq_miRNASeq__TCGA-KM-8440-01A-11R-2314-13__mirna_quantification.txt]

barcode	miRNA_ID	read_count	reads_per_million_miRNA_mapped	cross-mapped
TCGA-KM-8440-01A-11R-2314-13	hsa-let-7a-1	26999.0	6084.369442	N
TCGA-KM-8440-01A-11R-2314-13	hsa-let-7a-2	54906.0	12373.361554	N
TCGA-KM-8440-01A-11R-2314-13	hsa-let-7a-3	27208.0	6131.468713	N
TCGA-KM-8440-01A-11R-2314-13	hsa-let-7b	31984.0	7207.765926	N
TCGA-KM-8440-01A-11R-2314-13	hsa-let-7c	2054.0	462.879915	N
TCGA-KM-8440-01A-11R-2314-13	hsa-let-7d	2327.0	524.401929	N
TCGA-KM-8440-01A-11R-2314-13	hsa-let-7e	5398.0	1216.468249	N
TCGA-KM-8440-01A-11R-2314-13	hsa-let-7f-1	44.0	9.915636	N
TCGA-KM-8440-01A-11R-2314-13	hsa-let-7f-2	41057.0	9252.415133	N
TCGA-KM-8440-01A-11R-2314-13	hsa-let-7g	2769.0	624.009	N
TCGA-KM-8440-01A-11R-2314-13	hsa-let-7i	905.0	203.946603	N
TCGA-KM-8440-01A-11R-2314-13	hsa-mir-1-1	0.0	0.0	N
TCGA-KM-8440-01A-11R-2314-13	hsa-mir-1-2	1.0	0.225355	N
TCGA-KM-8440-01A-11R-2314-13	hsa-mir-100	37040.0	8347.162641	Y
TCGA-KM-8440-01A-11R-2314-13	hsa-mir-101-1	96270.0	21694.960784	N
TCGA-KM-8440-01A-11R-2314-13	hsa-mir-101-2	190.0	42.817519	N
TCGA-KM-8440-01A-11R-2314-13	hsa-mir-103-1	30586.0	6892.719129	Y
TCGA-KM-8440-01A-11R-2314-13	hsa-mir-103-1-as	0.0	0.0	N
TCGA-KM-8440-01A-11R-2314-13	hsa-mir-103-2	12.0	2.704264	N
TCGA-KM-8440-01A-11R-2314-13	hsa-mir-103-2-as	0.0	0.0	N
TCGA-KM-8440-01A-11R-2314-13	hsa-mir-105-1	1.0	0.225355	N
TCGA-KM-8440-01A-11R-2314-13	hsa-mir-105-2	0.0	0.0	N
TCGA-KM-8440-01A-11R-2314-13	hsa-mir-106a	28.0	6.30995	Y
TCGA-KM-8440-01A-11R-2314-13	hsa-mir-106b	1024.0	230.763892	N
TCGA-KM-8440-01A-11R-2314-13	hsa-mir-107	242.0	54.535998	Y
TCGA-KM-8440-01A-11R-2314-13	hsa-mir-10a	464658.0	104713.172201	N
TCGA-KM-8440-01A-11R-2314-13	hsa-mir-10b	1048153.0	236206.89966	N
TCGA-KM-8440-01A-11R-2314-13	hsa-mir-1178	0.0	0.0	N
TCGA-KM-8440-01A-11R-2314-13	hsa-mir-1179	0.0	0.0	N
TCGA-KM-8440-01A-11R-2314-13	hsa-mir-1180	16.0	3.605686	N
TCGA-KM-8440-01A-11R-2314-13	hsa-mir-1181	0.0	0.0	N
TCGA-KM-8440-01A-11R-2314-13	hsa-mir-1182	0.0	0.0	N
TCGA-KM-8440-01A-11R-2314-13	hsa-mir-1183	0.0	0.0	N
TCGA-KM-8440-01A-11R-2314-13	hsa-mir-1184-1	0.0	0.0	N
TCGA-KM-8440-01A-11R-2314-13	hsa-mir-1184-2	0.0	0.0	N
TCGA-KM-8440-01A-11R-2314-13	hsa-mir-1184-3	0.0	0.0	N
TCGA-KM-8440-01A-11R-2314-13	hsa-mir-1185-1	0.0	0.0	N
TCGA-KM-8440-01A-11R-2314-13	hsa-mir-1185-2	0.0	0.0	N
TCGA-KM-8440-01A-11R-2314-13	hsa-mir-1193	0.0	0.0	N
TCGA-KM-8440-01A-11R-2314-13	hsa-mir-1197	0.0	0.0	N
TCGA-KM-8440-01A-11R-2314-13	hsa-mir-1200	0.0	0.0	N
TCGA-KM-8440-01A-11R-2314-13	hsa-mir-1202	0.0	0.0	N
TCGA-KM-8440-01A-11R-2314-13	hsa-mir-1203	0.0	0.0	N
TCGA-KM-8440-01A-11R-2314-13	hsa-mir-1204	0.0	0.0	N
TCGA-KM-8440-01A-11R-2314-13	hsa-mir-1205	0.0	0.0	N
TCGA-KM-8440-01A-11R-2314-13	hsa-mir-1206	0.0	0.0	N
TCGA-KM-8440-01A-11R-2314-13	hsa-mir-1207	0.0	0.0	N
TCGA-KM-8440-01A-11R-2314-13	hsa-mir-1208	0.0	0.0	N
TCGA-KM-8440-01A-11R-2314-13	hsa-mir-122	2.0	0.450711	N
TCGA-KM-8440-01A-11R-2314-13	hsa-mir-1224	2.0	0.450711	N
TCGA-KM-8440-01A-11R-2314-13	hsa-mir-1225	0.0	0.0	N
TCGA-KM-8440-01A-11R-2314-13	hsa-mir-1226	0.0	0.0	N
TCGA-KM-8440-01A-11R-2314-13	hsa-mir-1227	0.0	0.0	N
TCGA-KM-8440-01A-11R-2314-13	hsa-mir-1228	0.0	0.0	N
TCGA-KM-8440-01A-11R-2314-13	hsa-mir-1229	2.0	0.450711	N
TCGA-KM-8440-01A-11R-2314-13	hsa-mir-1231	0.0	0.0	N
TCGA-KM-8440-01A-11R-2314-13	hsa-mir-1233-1	0.0	0.0	N
TCGA-KM-8440-01A-11R-2314-13	hsa-mir-1233-2	0.0	0.0	N
TCGA-KM-8440-01A-11R-2314-13	hsa-mir-1234	1.0	0.225355	N
TCGA-KM-8440-01A-11R-2314-13	hsa-mir-1236	0.0	0.0	N
TCGA-KM-8440-01A-11R-2314-13	hsa-mir-1237	0.0	0.0	N
TCGA-KM-8440-01A-11R-2314-13	hsa-mir-1238	0.0	0.0	N
TCGA-KM-8440-01A-11R-2314-13	hsa-mir-124-1	0.0	0.0	N
TCGA-KM-8440-01A-11R-2314-13	hsa-mir-124-2	0.0	0.0	N
TCGA-KM-8440-01A-11R-2314-13	hsa-mir-124-3	0.0	0.0	N
TCGA-KM-8440-01A-11R-2314-13	hsa-mir-1243	0.0	0.0	N
TCGA-KM-8440-01A-11R-2314-13	hsa-mir-1244-1	0.0	0.0	N
TCGA-KM-8440-01A-11R-2314-13	hsa-mir-1244-2	0.0	0.0	N
TCGA-KM-8440-01A-11R-2314-13	hsa-mir-1244-3	0.0	0.0	N
TCGA-KM-8440-01A-11R-2314-13	hsa-mir-1245	0.0	0.0	N
TCGA-KM-8440-01A-11R-2314-13	hsa-mir-1246	0.0	0.0	N
TCGA-KM-8440-01A-11R-2314-13	hsa-mir-1247	6.0	1.352132	N
TCGA-KM-8440-01A-11R-2314-13	hsa-mir-1248	1.0	0.225355	N
TCGA-KM-8440-01A-11R-2314-13	hsa-mir-1249	2.0	0.450711	N
TCGA-KM-8440-01A-11R-2314-13	hsa-mir-1250	0.0	0.0	N
TCGA-KM-8440-01A-11R-2314-13	hsa-mir-1251	0.0	0.0	N
TCGA-KM-8440-01A-11R-2314-13	hsa-mir-1252	0.0	0.0	N
TCGA-KM-8440-01A-11R-2314-13	hsa-mir-1253	0.0	0.0	N
TCGA-KM-8440-01A-11R-2314-13	hsa-mir-1254	2.0	0.450711	N
TCGA-KM-8440-01A-11R-2314-13	hsa-mir-1255a	0.0	0.0	N
TCGA-KM-8440-01A-11R-2314-13	hsa-mir-1255b-1	0.0	0.0	N
TCGA-KM-8440-01A-11R-2314-13	hsa-mir-1255b-2	0.0	0.0	N
TCGA-KM-8440-01A-11R-2314-13	hsa-mir-1256	0.0	0.0	N
TCGA-KM-8440-01A-11R-2314-13	hsa-mir-1257	0.0	0.0	N
TCGA-KM-8440-01A-11R-2314-13	hsa-mir-1258	14.0	3.154975	N
TCGA-KM-8440-01A-11R-2314-13	hsa-mir-125a	4932.0	1111.45265	N
TCGA-KM-8440-01A-11R-2314-13	hsa-mir-125b-1	3793.0	854.772891	N
TCGA-KM-8440-01A-11R-2314-13	hsa-mir-125b-2	24.0	5.408529	N
TCGA-KM-8440-01A-11R-2314-13	hsa-mir-126	6856.0	1545.036368	N
TCGA-KM-8440-01A-11R-2314-13	hsa-mir-1260	0.0	0.0	N
TCGA-KM-8440-01A-11R-2314-13	hsa-mir-1260b	1.0	0.225355	N
TCGA-KM-8440-01A-11R-2314-13	hsa-mir-1261	0.0	0.0	N
TCGA-KM-8440-01A-11R-2314-13	hsa-mir-1262	2.0	0.450711	N
TCGA-KM-8440-01A-11R-2314-13	hsa-mir-1263	0.0	0.0	N
TCGA-KM-8440-01A-11R-2314-13	hsa-mir-1264	0.0	0.0	N
TCGA-KM-8440-01A-11R-2314-13	hsa-mir-1265	0.0	0.0	N
TCGA-KM-8440-01A-11R-2314-13	hsa-mir-1266	17.0	3.831041	N
TCGA-KM-8440-01A-11R-2314-13	hsa-mir-1267	0.0	0.0	N
TCGA-KM-8440-01A-11R-2314-13	hsa-mir-1268	0.0	0.0	N
TCGA-KM-8440-01A-11R-2314-13	hsa-mir-1269	0.0	0.0	N
TCGA-KM-8440-01A-11R-2314-13	hsa-mir-127	55.0	12.394545	N
TCGA-KM-8440-01A-11R-2314-13	hsa-mir-1270-1	0.0	0.0	N
TCGA-KM-8440-01A-11R-2314-13	hsa-mir-1270-2	1.0	0.225355	N
TCGA-KM-8440-01A-11R-2314-13	hsa-mir-1271	4.0	0.901421	N
TCGA-KM-8440-01A-11R-2314-13	hsa-mir-1272	0.0	0.0	N
TCGA-KM-8440-01A-11R-2314-13	hsa-mir-1273	0.0	0.0	N
TCGA-KM-8440-01A-11R-2314-13	hsa-mir-1273c	0.0	0.0	N
TCGA-KM-8440-01A-11R-2314-13	hsa-mir-1273d	0.0	0.0	N
TCGA-KM-8440-01A-11R-2314-13	hsa-mir-1274a	0.0	0.0	N
TCGA-KM-8440-01A-11R-2314-13	hsa-mir-1274b	2.0	0.450711	N
TCGA-KM-8440-01A-11R-2314-13	hsa-mir-1275	1.0	0.225355	N
TCGA-KM-8440-01A-11R-2314-13	hsa-mir-1276	0.0	0.0	N
TCGA-KM-8440-01A-11R-2314-13	hsa-mir-1277	0.0	0.0	N
TCGA-KM-8440-01A-11R-2314-13	hsa-mir-1278	0.0	0.0	N
TCGA-KM-8440-01A-11R-2314-13	hsa-mir-1279	0.0	0.0	N
TCGA-KM-8440-01A-11R-2314-13	hsa-mir-128-1	142.0	32.000462	N
TCGA-KM-8440-01A-11R-2314-13	hsa-mir-128-2	91.0	20.507338	N
TCGA-KM-8440-01A-11R-2314-13	hsa-mir-1280	0.0	0.0	N
TCGA-KM-8440-01A-11R-2314-13	hsa-mir-1281	0.0	0.0	N
TCGA-KM-8440-01A-11R-2314-13	hsa-mir-1282	0.0	0.0	N
TCGA-KM-8440-01A-11R-2314-13	hsa-mir-1283-1	0.0	0.0	N
TCGA-KM-8440-01A-11R-2314-13	hsa-mir-1283-2	0.0	0.0	N
TCGA-KM-8440-01A-11R-2314-13	hsa-mir-1284	0.0	0.0	N
TCGA-KM-8440-01A-11R-2314-13	hsa-mir-1285-1	2.0	0.450711	N
TCGA-KM-8440-01A-11R-2314-13	hsa-mir-1285-2	0.0	0.0	N
TCGA-KM-8440-01A-11R-2314-13	hsa-mir-1286	0.0	0.0	N
TCGA-KM-8440-01A-11R-2314-13	hsa-mir-1287	21.0	4.732463	N
TCGA-KM-8440-01A-11R-2314-13	hsa-mir-1288	0.0	0.0	N
TCGA-KM-8440-01A-11R-2314-13	hsa-mir-1289-1	0.0	0.0	N
TCGA-KM-8440-01A-11R-2314-13	hsa-mir-1289-2	0.0	0.0	N
TCGA-KM-8440-01A-11R-2314-13	hsa-mir-129-1	53.0	11.943834	N
TCGA-KM-8440-01A-11R-2314-13	hsa-mir-129-2	67.0	15.098809	N
TCGA-KM-8440-01A-11R-2314-13	hsa-mir-1290	0.0	0.0	N
TCGA-KM-8440-01A-11R-2314-13	hsa-mir-1291	0.0	0.0	N
TCGA-KM-8440-01A-11R-2314-13	hsa-mir-1292	0.0	0.0	N
TCGA-KM-8440-01A-11R-2314-13	hsa-mir-1293	0.0	0.0	N
TCGA-KM-8440-01A-11R-2314-13	hsa-mir-1294	1.0	0.225355	N
TCGA-KM-8440-01A-11R-2314-13	hsa-mir-1295	0.0	0.0	N
TCGA-KM-8440-01A-11R-2314-13	hsa-mir-1296	6.0	1.352132	N
TCGA-KM-8440-01A-11R-2314-13	hsa-mir-1297	0.0	0.0	N
TCGA-KM-8440-01A-11R-2314-13	hsa-mir-1298	0.0	0.0	N
TCGA-KM-8440-01A-11R-2314-13	hsa-mir-1299	0.0	0.0	N
TCGA-KM-8440-01A-11R-2314-13	hsa-mir-1301	12.0	2.704264	N
TCGA-KM-8440-01A-11R-2314-13	hsa-mir-1302-1	0.0	0.0	N
TCGA-KM-8440-01A-11R-2314-13	hsa-mir-1302-10	0.0	0.0	N
TCGA-KM-8440-01A-11R-2314-13	hsa-mir-1302-11	0.0	0.0	N
TCGA-KM-8440-01A-11R-2314-13	hsa-mir-1302-2	0.0	0.0	N
TCGA-KM-8440-01A-11R-2314-13	hsa-mir-1302-3	0.0	0.0	N
TCGA-KM-8440-01A-11R-2314-13	hsa-mir-1302-4	0.0	0.0	N
TCGA-KM-8440-01A-11R-2314-13	hsa-mir-1302-5	0.0	0.0	N
TCGA-KM-8440-01A-11R-2314-13	hsa-mir-1302-6	0.0	0.0	N
TCGA-KM-8440-01A-11R-2314-13	hsa-mir-1302-7	0.0	0.0	N
TCGA-KM-8440-01A-11R-2314-13	hsa-mir-1302-8	0.0	0.0	N
TCGA-KM-8440-01A-11R-2314-13	hsa-mir-1302-9	0.0	0.0	N
TCGA-KM-8440-01A-11R-2314-13	hsa-mir-1303	0.0	0.0	N
TCGA-KM-8440-01A-11R-2314-13	hsa-mir-1304	4.0	0.901421	N
TCGA-KM-8440-01A-11R-2314-13	hsa-mir-1305	0.0	0.0	N
TCGA-KM-8440-01A-11R-2314-13	hsa-mir-1306	21.0	4.732463	N
TCGA-KM-8440-01A-11R-2314-13	hsa-mir-1307	3691.0	831.786644	N
TCGA-KM-8440-01A-11R-2314-13	hsa-mir-130a	38.0	8.563504	N
TCGA-KM-8440-01A-11R-2314-13	hsa-mir-130b	11.0	2.478909	N
TCGA-KM-8440-01A-11R-2314-13	hsa-mir-132	133.0	29.972263	N
TCGA-KM-8440-01A-11R-2314-13	hsa-mir-1321	0.0	0.0	N
TCGA-KM-8440-01A-11R-2314-13	hsa-mir-1322	0.0	0.0	N
TCGA-KM-8440-01A-11R-2314-13	hsa-mir-1323	0.0	0.0	N
TCGA-KM-8440-01A-11R-2314-13	hsa-mir-1324	0.0	0.0	N
TCGA-KM-8440-01A-11R-2314-13	hsa-mir-133a-1	0.0	0.0	N
TCGA-KM-8440-01A-11R-2314-13	hsa-mir-133a-2	0.0	0.0	N
TCGA-KM-8440-01A-11R-2314-13	hsa-mir-133b	0.0	0.0	N
TCGA-KM-8440-01A-11R-2314-13	hsa-mir-134	13.0	2.92962	N
TCGA-KM-8440-01A-11R-2314-13	hsa-mir-135a-1	7.0	1.577488	N
TCGA-KM-8440-01A-11R-2314-13	hsa-mir-135a-2	0.0	0.0	N
TCGA-KM-8440-01A-11R-2314-13	hsa-mir-135b	0.0	0.0	N
TCGA-KM-8440-01A-11R-2314-13	hsa-mir-136	2.0	0.450711	N
TCGA-KM-8440-01A-11R-2314-13	hsa-mir-137	0.0	0.0	N
TCGA-KM-8440-01A-11R-2314-13	hsa-mir-138-1	0.0	0.0	N
TCGA-KM-8440-01A-11R-2314-13	hsa-mir-138-2	1.0	0.225355	N
TCGA-KM-8440-01A-11R-2314-13	hsa-mir-139	361.0	81.353286	N
TCGA-KM-8440-01A-11R-2314-13	hsa-mir-140	2984.0	672.460403	N
TCGA-KM-8440-01A-11R-2314-13	hsa-mir-141	3691.0	831.786644	N
TCGA-KM-8440-01A-11R-2314-13	hsa-mir-142	1295.0	291.835195	N
TCGA-KM-8440-01A-11R-2314-13	hsa-mir-143	75716.0	17063.006655	N
TCGA-KM-8440-01A-11R-2314-13	hsa-mir-144	1976.0	445.302197	N
TCGA-KM-8440-01A-11R-2314-13	hsa-mir-145	930.0	209.580487	N
TCGA-KM-8440-01A-11R-2314-13	hsa-mir-1468	164.0	36.95828	N
TCGA-KM-8440-01A-11R-2314-13	hsa-mir-1469	0.0	0.0	N
TCGA-KM-8440-01A-11R-2314-13	hsa-mir-146a	24.0	5.408529	N
TCGA-KM-8440-01A-11R-2314-13	hsa-mir-146b	315.0	70.986939	N
TCGA-KM-8440-01A-11R-2314-13	hsa-mir-147	0.0	0.0	N
TCGA-KM-8440-01A-11R-2314-13	hsa-mir-1470	0.0	0.0	N
TCGA-KM-8440-01A-11R-2314-13	hsa-mir-1471	0.0	0.0	N
TCGA-KM-8440-01A-11R-2314-13	hsa-mir-147b	0.0	0.0	N
TCGA-KM-8440-01A-11R-2314-13	hsa-mir-148a	127641.0	28764.583872	N
TCGA-KM-8440-01A-11R-2314-13	hsa-mir-148b	308.0	69.409452	N
TCGA-KM-8440-01A-11R-2314-13	hsa-mir-149	21.0	4.732463	N
TCGA-KM-8440-01A-11R-2314-13	hsa-mir-150	157.0	35.380792	N
TCGA-KM-8440-01A-11R-2314-13	hsa-mir-151	6279.0	1415.006323	N
TCGA-KM-8440-01A-11R-2314-13	hsa-mir-152	282.0	63.550212	N
TCGA-KM-8440-01A-11R-2314-13	hsa-mir-153-1	0.0	0.0	N
TCGA-KM-8440-01A-11R-2314-13	hsa-mir-153-2	6.0	1.352132	N
TCGA-KM-8440-01A-11R-2314-13	hsa-mir-1537	0.0	0.0	N
TCGA-KM-8440-01A-11R-2314-13	hsa-mir-1538	0.0	0.0	N
TCGA-KM-8440-01A-11R-2314-13	hsa-mir-1539	0.0	0.0	N
TCGA-KM-8440-01A-11R-2314-13	hsa-mir-154	0.0	0.0	N
TCGA-KM-8440-01A-11R-2314-13	hsa-mir-155	50.0	11.267768	N
TCGA-KM-8440-01A-11R-2314-13	hsa-mir-15a	293.0	66.029121	N
TCGA-KM-8440-01A-11R-2314-13	hsa-mir-15b	1133.0	255.327626	N
TCGA-KM-8440-01A-11R-2314-13	hsa-mir-16-1	1179.0	265.693973	N
TCGA-KM-8440-01A-11R-2314-13	hsa-mir-16-2	15.0	3.38033	N
TCGA-KM-8440-01A-11R-2314-13	hsa-mir-17	1251.0	281.919559	Y
TCGA-KM-8440-01A-11R-2314-13	hsa-mir-181a-1	3108.0	700.404468	N
TCGA-KM-8440-01A-11R-2314-13	hsa-mir-181a-2	1641.0	369.80815	N
TCGA-KM-8440-01A-11R-2314-13	hsa-mir-181b-1	444.0	100.057781	N
TCGA-KM-8440-01A-11R-2314-13	hsa-mir-181b-2	5.0	1.126777	N
TCGA-KM-8440-01A-11R-2314-13	hsa-mir-181c	55.0	12.394545	N
TCGA-KM-8440-01A-11R-2314-13	hsa-mir-181d	15.0	3.38033	N
TCGA-KM-8440-01A-11R-2314-13	hsa-mir-182	216613.0	48814.901218	N
TCGA-KM-8440-01A-11R-2314-13	hsa-mir-1825	0.0	0.0	N
TCGA-KM-8440-01A-11R-2314-13	hsa-mir-1827	0.0	0.0	N
TCGA-KM-8440-01A-11R-2314-13	hsa-mir-183	56168.0	12657.760022	N
TCGA-KM-8440-01A-11R-2314-13	hsa-mir-184	0.0	0.0	N
TCGA-KM-8440-01A-11R-2314-13	hsa-mir-185	438.0	98.705649	N
TCGA-KM-8440-01A-11R-2314-13	hsa-mir-186	258.0	58.141684	N
TCGA-KM-8440-01A-11R-2314-13	hsa-mir-187	473.0	106.593087	N
TCGA-KM-8440-01A-11R-2314-13	hsa-mir-188	19.0	4.281752	N
TCGA-KM-8440-01A-11R-2314-13	hsa-mir-18a	4.0	0.901421	N
TCGA-KM-8440-01A-11R-2314-13	hsa-mir-18b	1.0	0.225355	N
TCGA-KM-8440-01A-11R-2314-13	hsa-mir-190	6.0	1.352132	N
TCGA-KM-8440-01A-11R-2314-13	hsa-mir-1908	0.0	0.0	N
TCGA-KM-8440-01A-11R-2314-13	hsa-mir-1909	0.0	0.0	N
TCGA-KM-8440-01A-11R-2314-13	hsa-mir-190b	1.0	0.225355	N
TCGA-KM-8440-01A-11R-2314-13	hsa-mir-191	2165.0	487.894361	N
TCGA-KM-8440-01A-11R-2314-13	hsa-mir-1910	0.0	0.0	N
TCGA-KM-8440-01A-11R-2314-13	hsa-mir-1911	0.0	0.0	N
TCGA-KM-8440-01A-11R-2314-13	hsa-mir-1912	0.0	0.0	N
TCGA-KM-8440-01A-11R-2314-13	hsa-mir-1913	0.0	0.0	N
TCGA-KM-8440-01A-11R-2314-13	hsa-mir-1914	0.0	0.0	N
TCGA-KM-8440-01A-11R-2314-13	hsa-mir-1915	0.0	0.0	N
TCGA-KM-8440-01A-11R-2314-13	hsa-mir-192	3177.0	715.953988	Y
TCGA-KM-8440-01A-11R-2314-13	hsa-mir-193a	222.0	50.028891	N
TCGA-KM-8440-01A-11R-2314-13	hsa-mir-193b	221.0	49.803535	N
TCGA-KM-8440-01A-11R-2314-13	hsa-mir-194-1	649.0	146.255631	N
TCGA-KM-8440-01A-11R-2314-13	hsa-mir-194-2	785.0	176.90396	N
TCGA-KM-8440-01A-11R-2314-13	hsa-mir-195	38.0	8.563504	N
TCGA-KM-8440-01A-11R-2314-13	hsa-mir-196a-1	354.0	79.775798	N
TCGA-KM-8440-01A-11R-2314-13	hsa-mir-196a-2	55.0	12.394545	N
TCGA-KM-8440-01A-11R-2314-13	hsa-mir-196b	2252.0	507.500277	N
TCGA-KM-8440-01A-11R-2314-13	hsa-mir-197	277.0	62.423436	N
TCGA-KM-8440-01A-11R-2314-13	hsa-mir-1972-1	0.0	0.0	N
TCGA-KM-8440-01A-11R-2314-13	hsa-mir-1972-2	0.0	0.0	N
TCGA-KM-8440-01A-11R-2314-13	hsa-mir-1973	0.0	0.0	N
TCGA-KM-8440-01A-11R-2314-13	hsa-mir-1976	19.0	4.281752	N
TCGA-KM-8440-01A-11R-2314-13	hsa-mir-198	0.0	0.0	N
TCGA-KM-8440-01A-11R-2314-13	hsa-mir-199a-1	322.0	72.564427	Y
TCGA-KM-8440-01A-11R-2314-13	hsa-mir-199a-2	523.0	117.860855	Y
TCGA-KM-8440-01A-11R-2314-13	hsa-mir-199b	662.0	149.18525	Y
TCGA-KM-8440-01A-11R-2314-13	hsa-mir-19a	15.0	3.38033	N
TCGA-KM-8440-01A-11R-2314-13	hsa-mir-19b-1	6.0	1.352132	N
TCGA-KM-8440-01A-11R-2314-13	hsa-mir-19b-2	63.0	14.197388	N
TCGA-KM-8440-01A-11R-2314-13	hsa-mir-200a	1751.0	394.59724	N
TCGA-KM-8440-01A-11R-2314-13	hsa-mir-200b	1827.0	411.724248	N
TCGA-KM-8440-01A-11R-2314-13	hsa-mir-200c	10419.0	2347.977526	N
TCGA-KM-8440-01A-11R-2314-13	hsa-mir-202	0.0	0.0	N
TCGA-KM-8440-01A-11R-2314-13	hsa-mir-203	3634.0	818.941389	N
TCGA-KM-8440-01A-11R-2314-13	hsa-mir-204	11.0	2.478909	N
TCGA-KM-8440-01A-11R-2314-13	hsa-mir-205	1.0	0.225355	N
TCGA-KM-8440-01A-11R-2314-13	hsa-mir-2052	0.0	0.0	N
TCGA-KM-8440-01A-11R-2314-13	hsa-mir-2053	0.0	0.0	N
TCGA-KM-8440-01A-11R-2314-13	hsa-mir-2054	0.0	0.0	N
TCGA-KM-8440-01A-11R-2314-13	hsa-mir-206	0.0	0.0	N
TCGA-KM-8440-01A-11R-2314-13	hsa-mir-208a	0.0	0.0	N
TCGA-KM-8440-01A-11R-2314-13	hsa-mir-208b	0.0	0.0	N
TCGA-KM-8440-01A-11R-2314-13	hsa-mir-20a	511.0	115.15659	N
TCGA-KM-8440-01A-11R-2314-13	hsa-mir-20b	124.0	27.944065	N
TCGA-KM-8440-01A-11R-2314-13	hsa-mir-21	47661.0	10740.66195	N
TCGA-KM-8440-01A-11R-2314-13	hsa-mir-210	573.0	129.128623	N
TCGA-KM-8440-01A-11R-2314-13	hsa-mir-211	0.0	0.0	N
TCGA-KM-8440-01A-11R-2314-13	hsa-mir-2110	4.0	0.901421	N
TCGA-KM-8440-01A-11R-2314-13	hsa-mir-2113	0.0	0.0	N
TCGA-KM-8440-01A-11R-2314-13	hsa-mir-2114	5.0	1.126777	N
TCGA-KM-8440-01A-11R-2314-13	hsa-mir-2115	0.0	0.0	N
TCGA-KM-8440-01A-11R-2314-13	hsa-mir-2116	2.0	0.450711	N
TCGA-KM-8440-01A-11R-2314-13	hsa-mir-2117	0.0	0.0	N
TCGA-KM-8440-01A-11R-2314-13	hsa-mir-212	0.0	0.0	N
TCGA-KM-8440-01A-11R-2314-13	hsa-mir-214	3.0	0.676066	N
TCGA-KM-8440-01A-11R-2314-13	hsa-mir-215	6.0	1.352132	Y
TCGA-KM-8440-01A-11R-2314-13	hsa-mir-216a	0.0	0.0	N
TCGA-KM-8440-01A-11R-2314-13	hsa-mir-216b	0.0	0.0	N
TCGA-KM-8440-01A-11R-2314-13	hsa-mir-217	5.0	1.126777	N
TCGA-KM-8440-01A-11R-2314-13	hsa-mir-218-1	12.0	2.704264	N
TCGA-KM-8440-01A-11R-2314-13	hsa-mir-218-2	941.0	212.059396	N
TCGA-KM-8440-01A-11R-2314-13	hsa-mir-219-1	1.0	0.225355	N
TCGA-KM-8440-01A-11R-2314-13	hsa-mir-219-2	0.0	0.0	N
TCGA-KM-8440-01A-11R-2314-13	hsa-mir-22	632627.0	142565.887147	N
TCGA-KM-8440-01A-11R-2314-13	hsa-mir-221	8097.0	1824.702373	N
TCGA-KM-8440-01A-11R-2314-13	hsa-mir-222	1989.0	448.231817	N
TCGA-KM-8440-01A-11R-2314-13	hsa-mir-223	63.0	14.197388	N
TCGA-KM-8440-01A-11R-2314-13	hsa-mir-224	8.0	1.802843	N
TCGA-KM-8440-01A-11R-2314-13	hsa-mir-2276	0.0	0.0	N
TCGA-KM-8440-01A-11R-2314-13	hsa-mir-2277	0.0	0.0	N
TCGA-KM-8440-01A-11R-2314-13	hsa-mir-2278	0.0	0.0	N
TCGA-KM-8440-01A-11R-2314-13	hsa-mir-2355	59.0	13.295966	N
TCGA-KM-8440-01A-11R-2314-13	hsa-mir-23a	3485.0	785.36344	Y
TCGA-KM-8440-01A-11R-2314-13	hsa-mir-23b	5038.0	1135.340318	Y
TCGA-KM-8440-01A-11R-2314-13	hsa-mir-23c	4.0	0.901421	N
TCGA-KM-8440-01A-11R-2314-13	hsa-mir-24-1	76.0	17.127008	N
TCGA-KM-8440-01A-11R-2314-13	hsa-mir-24-2	2407.0	542.430358	N
TCGA-KM-8440-01A-11R-2314-13	hsa-mir-25	14795.0	3334.132594	N
TCGA-KM-8440-01A-11R-2314-13	hsa-mir-26a-1	4.0	0.901421	N
TCGA-KM-8440-01A-11R-2314-13	hsa-mir-26a-2	5237.0	1180.186035	N
TCGA-KM-8440-01A-11R-2314-13	hsa-mir-26b	534.0	120.339764	N
TCGA-KM-8440-01A-11R-2314-13	hsa-mir-27a	836.0	188.397083	Y
TCGA-KM-8440-01A-11R-2314-13	hsa-mir-27b	5289.0	1191.904514	Y
TCGA-KM-8440-01A-11R-2314-13	hsa-mir-28	7216.0	1626.164298	N
TCGA-KM-8440-01A-11R-2314-13	hsa-mir-2861	0.0	0.0	N
TCGA-KM-8440-01A-11R-2314-13	hsa-mir-2909	0.0	0.0	N
TCGA-KM-8440-01A-11R-2314-13	hsa-mir-296	8.0	1.802843	N
TCGA-KM-8440-01A-11R-2314-13	hsa-mir-297	0.0	0.0	N
TCGA-KM-8440-01A-11R-2314-13	hsa-mir-298	0.0	0.0	N
TCGA-KM-8440-01A-11R-2314-13	hsa-mir-299	0.0	0.0	N
TCGA-KM-8440-01A-11R-2314-13	hsa-mir-29a	56332.0	12694.718301	N
TCGA-KM-8440-01A-11R-2314-13	hsa-mir-29b-1	1783.0	401.808612	Y
TCGA-KM-8440-01A-11R-2314-13	hsa-mir-29b-2	1646.0	370.934927	N
TCGA-KM-8440-01A-11R-2314-13	hsa-mir-29c	6385.0	1438.893992	Y
TCGA-KM-8440-01A-11R-2314-13	hsa-mir-300	0.0	0.0	N
TCGA-KM-8440-01A-11R-2314-13	hsa-mir-301a	4.0	0.901421	N
TCGA-KM-8440-01A-11R-2314-13	hsa-mir-301b	1.0	0.225355	N
TCGA-KM-8440-01A-11R-2314-13	hsa-mir-302a	0.0	0.0	N
TCGA-KM-8440-01A-11R-2314-13	hsa-mir-302b	0.0	0.0	N
TCGA-KM-8440-01A-11R-2314-13	hsa-mir-302c	0.0	0.0	N
TCGA-KM-8440-01A-11R-2314-13	hsa-mir-302d	0.0	0.0	N
TCGA-KM-8440-01A-11R-2314-13	hsa-mir-302e	0.0	0.0	N
TCGA-KM-8440-01A-11R-2314-13	hsa-mir-302f	0.0	0.0	N
TCGA-KM-8440-01A-11R-2314-13	hsa-mir-3065	11.0	2.478909	N
TCGA-KM-8440-01A-11R-2314-13	hsa-mir-3074	9.0	2.028198	N
TCGA-KM-8440-01A-11R-2314-13	hsa-mir-30a	628328.0	141597.084442	Y
TCGA-KM-8440-01A-11R-2314-13	hsa-mir-30b	3756.0	846.434743	Y
TCGA-KM-8440-01A-11R-2314-13	hsa-mir-30c-1	30.0	6.760661	N
TCGA-KM-8440-01A-11R-2314-13	hsa-mir-30c-2	5258.0	1184.918498	Y
TCGA-KM-8440-01A-11R-2314-13	hsa-mir-30d	132535.0	29867.473018	N
TCGA-KM-8440-01A-11R-2314-13	hsa-mir-30e	86763.0	19552.507349	Y
TCGA-KM-8440-01A-11R-2314-13	hsa-mir-31	2.0	0.450711	N
TCGA-KM-8440-01A-11R-2314-13	hsa-mir-3115	0.0	0.0	N
TCGA-KM-8440-01A-11R-2314-13	hsa-mir-3116-1	0.0	0.0	N
TCGA-KM-8440-01A-11R-2314-13	hsa-mir-3116-2	0.0	0.0	N
TCGA-KM-8440-01A-11R-2314-13	hsa-mir-3117	0.0	0.0	N
TCGA-KM-8440-01A-11R-2314-13	hsa-mir-3118-1	0.0	0.0	N
TCGA-KM-8440-01A-11R-2314-13	hsa-mir-3118-2	0.0	0.0	N
TCGA-KM-8440-01A-11R-2314-13	hsa-mir-3118-3	0.0	0.0	N
TCGA-KM-8440-01A-11R-2314-13	hsa-mir-3118-4	0.0	0.0	N
TCGA-KM-8440-01A-11R-2314-13	hsa-mir-3118-5	0.0	0.0	N
TCGA-KM-8440-01A-11R-2314-13	hsa-mir-3118-6	0.0	0.0	N
TCGA-KM-8440-01A-11R-2314-13	hsa-mir-3119-1	0.0	0.0	N
TCGA-KM-8440-01A-11R-2314-13	hsa-mir-3119-2	0.0	0.0	N
TCGA-KM-8440-01A-11R-2314-13	hsa-mir-3120	0.0	0.0	N
TCGA-KM-8440-01A-11R-2314-13	hsa-mir-3121	0.0	0.0	N
TCGA-KM-8440-01A-11R-2314-13	hsa-mir-3122	0.0	0.0	N
TCGA-KM-8440-01A-11R-2314-13	hsa-mir-3123	0.0	0.0	N
TCGA-KM-8440-01A-11R-2314-13	hsa-mir-3124	0.0	0.0	N
TCGA-KM-8440-01A-11R-2314-13	hsa-mir-3125	1.0	0.225355	N
TCGA-KM-8440-01A-11R-2314-13	hsa-mir-3126	0.0	0.0	N
TCGA-KM-8440-01A-11R-2314-13	hsa-mir-3127	5.0	1.126777	N
TCGA-KM-8440-01A-11R-2314-13	hsa-mir-3128	0.0	0.0	N
TCGA-KM-8440-01A-11R-2314-13	hsa-mir-3129	0.0	0.0	N
TCGA-KM-8440-01A-11R-2314-13	hsa-mir-3130-1	11.0	2.478909	N
TCGA-KM-8440-01A-11R-2314-13	hsa-mir-3130-2	1.0	0.225355	N
TCGA-KM-8440-01A-11R-2314-13	hsa-mir-3131	0.0	0.0	N
TCGA-KM-8440-01A-11R-2314-13	hsa-mir-3132	0.0	0.0	N
TCGA-KM-8440-01A-11R-2314-13	hsa-mir-3133	0.0	0.0	N
TCGA-KM-8440-01A-11R-2314-13	hsa-mir-3134	0.0	0.0	N
TCGA-KM-8440-01A-11R-2314-13	hsa-mir-3135	0.0	0.0	N
TCGA-KM-8440-01A-11R-2314-13	hsa-mir-3136	0.0	0.0	N
TCGA-KM-8440-01A-11R-2314-13	hsa-mir-3137	0.0	0.0	N
TCGA-KM-8440-01A-11R-2314-13	hsa-mir-3138	0.0	0.0	N
TCGA-KM-8440-01A-11R-2314-13	hsa-mir-3139	0.0	0.0	N
TCGA-KM-8440-01A-11R-2314-13	hsa-mir-3140	0.0	0.0	N
TCGA-KM-8440-01A-11R-2314-13	hsa-mir-3141	0.0	0.0	N
TCGA-KM-8440-01A-11R-2314-13	hsa-mir-3142	0.0	0.0	N
TCGA-KM-8440-01A-11R-2314-13	hsa-mir-3143	0.0	0.0	N
TCGA-KM-8440-01A-11R-2314-13	hsa-mir-3144	0.0	0.0	N
TCGA-KM-8440-01A-11R-2314-13	hsa-mir-3145	0.0	0.0	N
TCGA-KM-8440-01A-11R-2314-13	hsa-mir-3146	0.0	0.0	N
TCGA-KM-8440-01A-11R-2314-13	hsa-mir-3147	0.0	0.0	N
TCGA-KM-8440-01A-11R-2314-13	hsa-mir-3148	0.0	0.0	N
TCGA-KM-8440-01A-11R-2314-13	hsa-mir-3149	0.0	0.0	N
TCGA-KM-8440-01A-11R-2314-13	hsa-mir-3150	0.0	0.0	N
TCGA-KM-8440-01A-11R-2314-13	hsa-mir-3150b	0.0	0.0	N
TCGA-KM-8440-01A-11R-2314-13	hsa-mir-3151	0.0	0.0	N
TCGA-KM-8440-01A-11R-2314-13	hsa-mir-3152	1.0	0.225355	N
TCGA-KM-8440-01A-11R-2314-13	hsa-mir-3153	0.0	0.0	N
TCGA-KM-8440-01A-11R-2314-13	hsa-mir-3154	0.0	0.0	N
TCGA-KM-8440-01A-11R-2314-13	hsa-mir-3155	0.0	0.0	N
TCGA-KM-8440-01A-11R-2314-13	hsa-mir-3156-1	0.0	0.0	N
TCGA-KM-8440-01A-11R-2314-13	hsa-mir-3156-2	0.0	0.0	N
TCGA-KM-8440-01A-11R-2314-13	hsa-mir-3156-3	0.0	0.0	N
TCGA-KM-8440-01A-11R-2314-13	hsa-mir-3157	0.0	0.0	N
TCGA-KM-8440-01A-11R-2314-13	hsa-mir-3158-1	0.0	0.0	N
TCGA-KM-8440-01A-11R-2314-13	hsa-mir-3158-2	0.0	0.0	N
TCGA-KM-8440-01A-11R-2314-13	hsa-mir-3159	0.0	0.0	N
TCGA-KM-8440-01A-11R-2314-13	hsa-mir-3160-1	0.0	0.0	N
TCGA-KM-8440-01A-11R-2314-13	hsa-mir-3160-2	0.0	0.0	N
TCGA-KM-8440-01A-11R-2314-13	hsa-mir-3161	1.0	0.225355	N
TCGA-KM-8440-01A-11R-2314-13	hsa-mir-3162	0.0	0.0	N
TCGA-KM-8440-01A-11R-2314-13	hsa-mir-3163	0.0	0.0	N
TCGA-KM-8440-01A-11R-2314-13	hsa-mir-3164	0.0	0.0	N
TCGA-KM-8440-01A-11R-2314-13	hsa-mir-3165	0.0	0.0	N
TCGA-KM-8440-01A-11R-2314-13	hsa-mir-3166	1.0	0.225355	N
TCGA-KM-8440-01A-11R-2314-13	hsa-mir-3167	0.0	0.0	N
TCGA-KM-8440-01A-11R-2314-13	hsa-mir-3168	0.0	0.0	N
TCGA-KM-8440-01A-11R-2314-13	hsa-mir-3169	0.0	0.0	N
TCGA-KM-8440-01A-11R-2314-13	hsa-mir-3170	0.0	0.0	N
TCGA-KM-8440-01A-11R-2314-13	hsa-mir-3171	0.0	0.0	N
TCGA-KM-8440-01A-11R-2314-13	hsa-mir-3173	1.0	0.225355	N
TCGA-KM-8440-01A-11R-2314-13	hsa-mir-3174	0.0	0.0	N
TCGA-KM-8440-01A-11R-2314-13	hsa-mir-3175	0.0	0.0	N
TCGA-KM-8440-01A-11R-2314-13	hsa-mir-3176	0.0	0.0	N
TCGA-KM-8440-01A-11R-2314-13	hsa-mir-3177	0.0	0.0	N
TCGA-KM-8440-01A-11R-2314-13	hsa-mir-3178	0.0	0.0	N
TCGA-KM-8440-01A-11R-2314-13	hsa-mir-3179-1	0.0	0.0	N
TCGA-KM-8440-01A-11R-2314-13	hsa-mir-3179-2	0.0	0.0	N
TCGA-KM-8440-01A-11R-2314-13	hsa-mir-3179-3	0.0	0.0	N
TCGA-KM-8440-01A-11R-2314-13	hsa-mir-3180-1	0.0	0.0	N
TCGA-KM-8440-01A-11R-2314-13	hsa-mir-3180-2	0.0	0.0	N
TCGA-KM-8440-01A-11R-2314-13	hsa-mir-3180-3	0.0	0.0	N
TCGA-KM-8440-01A-11R-2314-13	hsa-mir-3180-4	0.0	0.0	N
TCGA-KM-8440-01A-11R-2314-13	hsa-mir-3180-5	0.0	0.0	N
TCGA-KM-8440-01A-11R-2314-13	hsa-mir-3181	0.0	0.0	N
TCGA-KM-8440-01A-11R-2314-13	hsa-mir-3182	0.0	0.0	N
TCGA-KM-8440-01A-11R-2314-13	hsa-mir-3183	0.0	0.0	N
TCGA-KM-8440-01A-11R-2314-13	hsa-mir-3184	0.0	0.0	N
TCGA-KM-8440-01A-11R-2314-13	hsa-mir-3185	0.0	0.0	N
TCGA-KM-8440-01A-11R-2314-13	hsa-mir-3186	1.0	0.225355	N
TCGA-KM-8440-01A-11R-2314-13	hsa-mir-3187	0.0	0.0	N
TCGA-KM-8440-01A-11R-2314-13	hsa-mir-3188	0.0	0.0	N
TCGA-KM-8440-01A-11R-2314-13	hsa-mir-3189	0.0	0.0	N
TCGA-KM-8440-01A-11R-2314-13	hsa-mir-3190	2.0	0.450711	N
TCGA-KM-8440-01A-11R-2314-13	hsa-mir-3191	3.0	0.676066	N
TCGA-KM-8440-01A-11R-2314-13	hsa-mir-3192	0.0	0.0	N
TCGA-KM-8440-01A-11R-2314-13	hsa-mir-3193	0.0	0.0	N
TCGA-KM-8440-01A-11R-2314-13	hsa-mir-3194	0.0	0.0	N
TCGA-KM-8440-01A-11R-2314-13	hsa-mir-3195	0.0	0.0	N
TCGA-KM-8440-01A-11R-2314-13	hsa-mir-3196	0.0	0.0	N
TCGA-KM-8440-01A-11R-2314-13	hsa-mir-3197	0.0	0.0	N
TCGA-KM-8440-01A-11R-2314-13	hsa-mir-3198	0.0	0.0	N
TCGA-KM-8440-01A-11R-2314-13	hsa-mir-3199-1	1.0	0.225355	N
TCGA-KM-8440-01A-11R-2314-13	hsa-mir-3199-2	0.0	0.0	N
TCGA-KM-8440-01A-11R-2314-13	hsa-mir-32	18.0	4.056397	N
TCGA-KM-8440-01A-11R-2314-13	hsa-mir-3200	6.0	1.352132	N
TCGA-KM-8440-01A-11R-2314-13	hsa-mir-3201	0.0	0.0	N
TCGA-KM-8440-01A-11R-2314-13	hsa-mir-3202-1	0.0	0.0	N
TCGA-KM-8440-01A-11R-2314-13	hsa-mir-3202-2	0.0	0.0	N
TCGA-KM-8440-01A-11R-2314-13	hsa-mir-320a	441.0	99.381715	Y
TCGA-KM-8440-01A-11R-2314-13	hsa-mir-320b-1	0.0	0.0	N
TCGA-KM-8440-01A-11R-2314-13	hsa-mir-320b-2	4.0	0.901421	Y
TCGA-KM-8440-01A-11R-2314-13	hsa-mir-320c-1	0.0	0.0	N
TCGA-KM-8440-01A-11R-2314-13	hsa-mir-320c-2	0.0	0.0	N
TCGA-KM-8440-01A-11R-2314-13	hsa-mir-320d-1	0.0	0.0	N
TCGA-KM-8440-01A-11R-2314-13	hsa-mir-320d-2	0.0	0.0	N
TCGA-KM-8440-01A-11R-2314-13	hsa-mir-320e	0.0	0.0	N
TCGA-KM-8440-01A-11R-2314-13	hsa-mir-323	0.0	0.0	N
TCGA-KM-8440-01A-11R-2314-13	hsa-mir-323b	0.0	0.0	N
TCGA-KM-8440-01A-11R-2314-13	hsa-mir-324	96.0	21.634115	N
TCGA-KM-8440-01A-11R-2314-13	hsa-mir-325	0.0	0.0	N
TCGA-KM-8440-01A-11R-2314-13	hsa-mir-326	5.0	1.126777	N
TCGA-KM-8440-01A-11R-2314-13	hsa-mir-328	193.0	43.493585	N
TCGA-KM-8440-01A-11R-2314-13	hsa-mir-329-1	0.0	0.0	N
TCGA-KM-8440-01A-11R-2314-13	hsa-mir-329-2	0.0	0.0	N
TCGA-KM-8440-01A-11R-2314-13	hsa-mir-330	21.0	4.732463	N
TCGA-KM-8440-01A-11R-2314-13	hsa-mir-331	58.0	13.070611	N
TCGA-KM-8440-01A-11R-2314-13	hsa-mir-335	14.0	3.154975	N
TCGA-KM-8440-01A-11R-2314-13	hsa-mir-337	1.0	0.225355	N
TCGA-KM-8440-01A-11R-2314-13	hsa-mir-338	411.0	92.621054	N
TCGA-KM-8440-01A-11R-2314-13	hsa-mir-339	40.0	9.014215	N
TCGA-KM-8440-01A-11R-2314-13	hsa-mir-33a	91.0	20.507338	N
TCGA-KM-8440-01A-11R-2314-13	hsa-mir-33b	11.0	2.478909	N
TCGA-KM-8440-01A-11R-2314-13	hsa-mir-340	28.0	6.30995	N
TCGA-KM-8440-01A-11R-2314-13	hsa-mir-342	70.0	15.774875	N
TCGA-KM-8440-01A-11R-2314-13	hsa-mir-345	15.0	3.38033	N
TCGA-KM-8440-01A-11R-2314-13	hsa-mir-346	1.0	0.225355	N
TCGA-KM-8440-01A-11R-2314-13	hsa-mir-34a	315.0	70.986939	N
TCGA-KM-8440-01A-11R-2314-13	hsa-mir-34b	6.0	1.352132	N
TCGA-KM-8440-01A-11R-2314-13	hsa-mir-34c	35.0	7.887438	N
TCGA-KM-8440-01A-11R-2314-13	hsa-mir-3605	3.0	0.676066	N
TCGA-KM-8440-01A-11R-2314-13	hsa-mir-3606	0.0	0.0	N
TCGA-KM-8440-01A-11R-2314-13	hsa-mir-3607	148.0	33.352594	N
TCGA-KM-8440-01A-11R-2314-13	hsa-mir-3609	0.0	0.0	N
TCGA-KM-8440-01A-11R-2314-13	hsa-mir-361	1357.0	305.807227	N
TCGA-KM-8440-01A-11R-2314-13	hsa-mir-3610	0.0	0.0	N
TCGA-KM-8440-01A-11R-2314-13	hsa-mir-3611	0.0	0.0	N
TCGA-KM-8440-01A-11R-2314-13	hsa-mir-3612	0.0	0.0	N
TCGA-KM-8440-01A-11R-2314-13	hsa-mir-3613	7.0	1.577488	N
TCGA-KM-8440-01A-11R-2314-13	hsa-mir-3614	0.0	0.0	N
TCGA-KM-8440-01A-11R-2314-13	hsa-mir-3615	3.0	0.676066	N
TCGA-KM-8440-01A-11R-2314-13	hsa-mir-3616	0.0	0.0	N
TCGA-KM-8440-01A-11R-2314-13	hsa-mir-3617	0.0	0.0	N
TCGA-KM-8440-01A-11R-2314-13	hsa-mir-3618	0.0	0.0	N
TCGA-KM-8440-01A-11R-2314-13	hsa-mir-3619	0.0	0.0	N
TCGA-KM-8440-01A-11R-2314-13	hsa-mir-362	76.0	17.127008	N
TCGA-KM-8440-01A-11R-2314-13	hsa-mir-3620	0.0	0.0	N
TCGA-KM-8440-01A-11R-2314-13	hsa-mir-3621	0.0	0.0	N
TCGA-KM-8440-01A-11R-2314-13	hsa-mir-3622a	0.0	0.0	N
TCGA-KM-8440-01A-11R-2314-13	hsa-mir-3622b	0.0	0.0	N
TCGA-KM-8440-01A-11R-2314-13	hsa-mir-363	29.0	6.535306	N
TCGA-KM-8440-01A-11R-2314-13	hsa-mir-3646	0.0	0.0	N
TCGA-KM-8440-01A-11R-2314-13	hsa-mir-3647	21.0	4.732463	N
TCGA-KM-8440-01A-11R-2314-13	hsa-mir-3648	1.0	0.225355	N
TCGA-KM-8440-01A-11R-2314-13	hsa-mir-3649	0.0	0.0	N
TCGA-KM-8440-01A-11R-2314-13	hsa-mir-365-1	37.0	8.338148	N
TCGA-KM-8440-01A-11R-2314-13	hsa-mir-365-2	52.0	11.718479	N
TCGA-KM-8440-01A-11R-2314-13	hsa-mir-3650	0.0	0.0	N
TCGA-KM-8440-01A-11R-2314-13	hsa-mir-3651	2.0	0.450711	N
TCGA-KM-8440-01A-11R-2314-13	hsa-mir-3652	0.0	0.0	N
TCGA-KM-8440-01A-11R-2314-13	hsa-mir-3653	58.0	13.070611	N
TCGA-KM-8440-01A-11R-2314-13	hsa-mir-3654	0.0	0.0	N
TCGA-KM-8440-01A-11R-2314-13	hsa-mir-3655	0.0	0.0	N
TCGA-KM-8440-01A-11R-2314-13	hsa-mir-3656	0.0	0.0	N
TCGA-KM-8440-01A-11R-2314-13	hsa-mir-3657	0.0	0.0	N
TCGA-KM-8440-01A-11R-2314-13	hsa-mir-3658	0.0	0.0	N
TCGA-KM-8440-01A-11R-2314-13	hsa-mir-3659	0.0	0.0	N
TCGA-KM-8440-01A-11R-2314-13	hsa-mir-3660	0.0	0.0	N
TCGA-KM-8440-01A-11R-2314-13	hsa-mir-3661	0.0	0.0	N
TCGA-KM-8440-01A-11R-2314-13	hsa-mir-3662	0.0	0.0	N
TCGA-KM-8440-01A-11R-2314-13	hsa-mir-3663	0.0	0.0	N
TCGA-KM-8440-01A-11R-2314-13	hsa-mir-3664	0.0	0.0	N
TCGA-KM-8440-01A-11R-2314-13	hsa-mir-3665	0.0	0.0	N
TCGA-KM-8440-01A-11R-2314-13	hsa-mir-3666	0.0	0.0	N
TCGA-KM-8440-01A-11R-2314-13	hsa-mir-3667	0.0	0.0	N
TCGA-KM-8440-01A-11R-2314-13	hsa-mir-3668	0.0	0.0	N
TCGA-KM-8440-01A-11R-2314-13	hsa-mir-3669	0.0	0.0	N
TCGA-KM-8440-01A-11R-2314-13	hsa-mir-367	0.0	0.0	N
TCGA-KM-8440-01A-11R-2314-13	hsa-mir-3670	0.0	0.0	N
TCGA-KM-8440-01A-11R-2314-13	hsa-mir-3671	0.0	0.0	N
TCGA-KM-8440-01A-11R-2314-13	hsa-mir-3672	0.0	0.0	N
TCGA-KM-8440-01A-11R-2314-13	hsa-mir-3673	0.0	0.0	N
TCGA-KM-8440-01A-11R-2314-13	hsa-mir-3674	0.0	0.0	N
TCGA-KM-8440-01A-11R-2314-13	hsa-mir-3675	0.0	0.0	N
TCGA-KM-8440-01A-11R-2314-13	hsa-mir-3676	6.0	1.352132	N
TCGA-KM-8440-01A-11R-2314-13	hsa-mir-3677	4.0	0.901421	N
TCGA-KM-8440-01A-11R-2314-13	hsa-mir-3678	0.0	0.0	N
TCGA-KM-8440-01A-11R-2314-13	hsa-mir-3679	0.0	0.0	N
TCGA-KM-8440-01A-11R-2314-13	hsa-mir-3680	2.0	0.450711	N
TCGA-KM-8440-01A-11R-2314-13	hsa-mir-3681	0.0	0.0	N
TCGA-KM-8440-01A-11R-2314-13	hsa-mir-3682	0.0	0.0	N
TCGA-KM-8440-01A-11R-2314-13	hsa-mir-3683	0.0	0.0	N
TCGA-KM-8440-01A-11R-2314-13	hsa-mir-3684	2.0	0.450711	N
TCGA-KM-8440-01A-11R-2314-13	hsa-mir-3685	0.0	0.0	N
TCGA-KM-8440-01A-11R-2314-13	hsa-mir-3686	0.0	0.0	N
TCGA-KM-8440-01A-11R-2314-13	hsa-mir-3687	0.0	0.0	N
TCGA-KM-8440-01A-11R-2314-13	hsa-mir-3688	1.0	0.225355	N
TCGA-KM-8440-01A-11R-2314-13	hsa-mir-3689a	0.0	0.0	N
TCGA-KM-8440-01A-11R-2314-13	hsa-mir-3689b	0.0	0.0	N
TCGA-KM-8440-01A-11R-2314-13	hsa-mir-369	0.0	0.0	N
TCGA-KM-8440-01A-11R-2314-13	hsa-mir-3690	0.0	0.0	N
TCGA-KM-8440-01A-11R-2314-13	hsa-mir-3691	0.0	0.0	N
TCGA-KM-8440-01A-11R-2314-13	hsa-mir-3692	0.0	0.0	N
TCGA-KM-8440-01A-11R-2314-13	hsa-mir-370	2.0	0.450711	N
TCGA-KM-8440-01A-11R-2314-13	hsa-mir-371	0.0	0.0	N
TCGA-KM-8440-01A-11R-2314-13	hsa-mir-3713	0.0	0.0	N
TCGA-KM-8440-01A-11R-2314-13	hsa-mir-3714	0.0	0.0	N
TCGA-KM-8440-01A-11R-2314-13	hsa-mir-372	0.0	0.0	N
TCGA-KM-8440-01A-11R-2314-13	hsa-mir-373	0.0	0.0	N
TCGA-KM-8440-01A-11R-2314-13	hsa-mir-374a	1245.0	280.567427	N
TCGA-KM-8440-01A-11R-2314-13	hsa-mir-374b	97.0	21.85947	N
TCGA-KM-8440-01A-11R-2314-13	hsa-mir-374c	0.0	0.0	N
TCGA-KM-8440-01A-11R-2314-13	hsa-mir-375	556.0	125.297582	N
TCGA-KM-8440-01A-11R-2314-13	hsa-mir-376a-1	0.0	0.0	N
TCGA-KM-8440-01A-11R-2314-13	hsa-mir-376a-2	1.0	0.225355	N
TCGA-KM-8440-01A-11R-2314-13	hsa-mir-376b	0.0	0.0	N
TCGA-KM-8440-01A-11R-2314-13	hsa-mir-376c	0.0	0.0	N
TCGA-KM-8440-01A-11R-2314-13	hsa-mir-377	0.0	0.0	N
TCGA-KM-8440-01A-11R-2314-13	hsa-mir-378	583.0	131.382177	N
TCGA-KM-8440-01A-11R-2314-13	hsa-mir-378b	0.0	0.0	N
TCGA-KM-8440-01A-11R-2314-13	hsa-mir-378c	14.0	3.154975	N
TCGA-KM-8440-01A-11R-2314-13	hsa-mir-379	35.0	7.887438	N
TCGA-KM-8440-01A-11R-2314-13	hsa-mir-380	0.0	0.0	N
TCGA-KM-8440-01A-11R-2314-13	hsa-mir-381	2.0	0.450711	N
TCGA-KM-8440-01A-11R-2314-13	hsa-mir-382	0.0	0.0	N
TCGA-KM-8440-01A-11R-2314-13	hsa-mir-383	0.0	0.0	N
TCGA-KM-8440-01A-11R-2314-13	hsa-mir-384	0.0	0.0	N
TCGA-KM-8440-01A-11R-2314-13	hsa-mir-3907	0.0	0.0	N
TCGA-KM-8440-01A-11R-2314-13	hsa-mir-3908	0.0	0.0	N
TCGA-KM-8440-01A-11R-2314-13	hsa-mir-3909	0.0	0.0	N
TCGA-KM-8440-01A-11R-2314-13	hsa-mir-3910-1	0.0	0.0	N
TCGA-KM-8440-01A-11R-2314-13	hsa-mir-3910-2	0.0	0.0	N
TCGA-KM-8440-01A-11R-2314-13	hsa-mir-3911	0.0	0.0	N
TCGA-KM-8440-01A-11R-2314-13	hsa-mir-3912	5.0	1.126777	N
TCGA-KM-8440-01A-11R-2314-13	hsa-mir-3913-1	10.0	2.253554	N
TCGA-KM-8440-01A-11R-2314-13	hsa-mir-3913-2	0.0	0.0	N
TCGA-KM-8440-01A-11R-2314-13	hsa-mir-3914-1	0.0	0.0	N
TCGA-KM-8440-01A-11R-2314-13	hsa-mir-3914-2	0.0	0.0	N
TCGA-KM-8440-01A-11R-2314-13	hsa-mir-3915	0.0	0.0	N
TCGA-KM-8440-01A-11R-2314-13	hsa-mir-3916	0.0	0.0	N
TCGA-KM-8440-01A-11R-2314-13	hsa-mir-3917	2.0	0.450711	N
TCGA-KM-8440-01A-11R-2314-13	hsa-mir-3918	0.0	0.0	N
TCGA-KM-8440-01A-11R-2314-13	hsa-mir-3919	1.0	0.225355	N
TCGA-KM-8440-01A-11R-2314-13	hsa-mir-3920	0.0	0.0	N
TCGA-KM-8440-01A-11R-2314-13	hsa-mir-3921	0.0	0.0	N
TCGA-KM-8440-01A-11R-2314-13	hsa-mir-3922	0.0	0.0	N
TCGA-KM-8440-01A-11R-2314-13	hsa-mir-3923	0.0	0.0	N
TCGA-KM-8440-01A-11R-2314-13	hsa-mir-3924	0.0	0.0	N
TCGA-KM-8440-01A-11R-2314-13	hsa-mir-3925	0.0	0.0	N
TCGA-KM-8440-01A-11R-2314-13	hsa-mir-3926-1	0.0	0.0	N
TCGA-KM-8440-01A-11R-2314-13	hsa-mir-3926-2	0.0	0.0	N
TCGA-KM-8440-01A-11R-2314-13	hsa-mir-3927	0.0	0.0	N
TCGA-KM-8440-01A-11R-2314-13	hsa-mir-3928	0.0	0.0	N
TCGA-KM-8440-01A-11R-2314-13	hsa-mir-3929	0.0	0.0	N
TCGA-KM-8440-01A-11R-2314-13	hsa-mir-3934	0.0	0.0	N
TCGA-KM-8440-01A-11R-2314-13	hsa-mir-3935	0.0	0.0	N
TCGA-KM-8440-01A-11R-2314-13	hsa-mir-3936	0.0	0.0	N
TCGA-KM-8440-01A-11R-2314-13	hsa-mir-3937	0.0	0.0	N
TCGA-KM-8440-01A-11R-2314-13	hsa-mir-3938	0.0	0.0	N
TCGA-KM-8440-01A-11R-2314-13	hsa-mir-3939	0.0	0.0	N
TCGA-KM-8440-01A-11R-2314-13	hsa-mir-3940	0.0	0.0	N
TCGA-KM-8440-01A-11R-2314-13	hsa-mir-3941	0.0	0.0	N
TCGA-KM-8440-01A-11R-2314-13	hsa-mir-3942	0.0	0.0	N
TCGA-KM-8440-01A-11R-2314-13	hsa-mir-3943	0.0	0.0	N
TCGA-KM-8440-01A-11R-2314-13	hsa-mir-3944	0.0	0.0	N
TCGA-KM-8440-01A-11R-2314-13	hsa-mir-3945	0.0	0.0	N
TCGA-KM-8440-01A-11R-2314-13	hsa-mir-409	1.0	0.225355	N
TCGA-KM-8440-01A-11R-2314-13	hsa-mir-410	1.0	0.225355	N
TCGA-KM-8440-01A-11R-2314-13	hsa-mir-411	1.0	0.225355	N
TCGA-KM-8440-01A-11R-2314-13	hsa-mir-412	2.0	0.450711	N
TCGA-KM-8440-01A-11R-2314-13	hsa-mir-421	4.0	0.901421	N
TCGA-KM-8440-01A-11R-2314-13	hsa-mir-422a	0.0	0.0	N
TCGA-KM-8440-01A-11R-2314-13	hsa-mir-423	214.0	48.226048	N
TCGA-KM-8440-01A-11R-2314-13	hsa-mir-424	293.0	66.029121	N
TCGA-KM-8440-01A-11R-2314-13	hsa-mir-425	190.0	42.817519	N
TCGA-KM-8440-01A-11R-2314-13	hsa-mir-4251	0.0	0.0	N
TCGA-KM-8440-01A-11R-2314-13	hsa-mir-4252	0.0	0.0	N
TCGA-KM-8440-01A-11R-2314-13	hsa-mir-4253	0.0	0.0	N
TCGA-KM-8440-01A-11R-2314-13	hsa-mir-4254	0.0	0.0	N
TCGA-KM-8440-01A-11R-2314-13	hsa-mir-4255	0.0	0.0	N
TCGA-KM-8440-01A-11R-2314-13	hsa-mir-4256	0.0	0.0	N
TCGA-KM-8440-01A-11R-2314-13	hsa-mir-4257	0.0	0.0	N
TCGA-KM-8440-01A-11R-2314-13	hsa-mir-4258	0.0	0.0	N
TCGA-KM-8440-01A-11R-2314-13	hsa-mir-4259	0.0	0.0	N
TCGA-KM-8440-01A-11R-2314-13	hsa-mir-4260	0.0	0.0	N
TCGA-KM-8440-01A-11R-2314-13	hsa-mir-4261	0.0	0.0	N
TCGA-KM-8440-01A-11R-2314-13	hsa-mir-4262	0.0	0.0	N
TCGA-KM-8440-01A-11R-2314-13	hsa-mir-4263	0.0	0.0	N
TCGA-KM-8440-01A-11R-2314-13	hsa-mir-4264	0.0	0.0	N
TCGA-KM-8440-01A-11R-2314-13	hsa-mir-4265	0.0	0.0	N
TCGA-KM-8440-01A-11R-2314-13	hsa-mir-4266	0.0	0.0	N
TCGA-KM-8440-01A-11R-2314-13	hsa-mir-4267	0.0	0.0	N
TCGA-KM-8440-01A-11R-2314-13	hsa-mir-4268	0.0	0.0	N
TCGA-KM-8440-01A-11R-2314-13	hsa-mir-4269	0.0	0.0	N
TCGA-KM-8440-01A-11R-2314-13	hsa-mir-4270	0.0	0.0	N
TCGA-KM-8440-01A-11R-2314-13	hsa-mir-4271	0.0	0.0	N
TCGA-KM-8440-01A-11R-2314-13	hsa-mir-4272	0.0	0.0	N
TCGA-KM-8440-01A-11R-2314-13	hsa-mir-4273	0.0	0.0	N
TCGA-KM-8440-01A-11R-2314-13	hsa-mir-4274	0.0	0.0	N
TCGA-KM-8440-01A-11R-2314-13	hsa-mir-4275	0.0	0.0	N
TCGA-KM-8440-01A-11R-2314-13	hsa-mir-4276	0.0	0.0	N
TCGA-KM-8440-01A-11R-2314-13	hsa-mir-4277	0.0	0.0	N
TCGA-KM-8440-01A-11R-2314-13	hsa-mir-4278	0.0	0.0	N
TCGA-KM-8440-01A-11R-2314-13	hsa-mir-4279	0.0	0.0	N
TCGA-KM-8440-01A-11R-2314-13	hsa-mir-4280	0.0	0.0	N
TCGA-KM-8440-01A-11R-2314-13	hsa-mir-4281	0.0	0.0	N
TCGA-KM-8440-01A-11R-2314-13	hsa-mir-4282	0.0	0.0	N
TCGA-KM-8440-01A-11R-2314-13	hsa-mir-4283-1	0.0	0.0	N
TCGA-KM-8440-01A-11R-2314-13	hsa-mir-4283-2	0.0	0.0	N
TCGA-KM-8440-01A-11R-2314-13	hsa-mir-4284	0.0	0.0	N
TCGA-KM-8440-01A-11R-2314-13	hsa-mir-4285	0.0	0.0	N
TCGA-KM-8440-01A-11R-2314-13	hsa-mir-4286	0.0	0.0	N
TCGA-KM-8440-01A-11R-2314-13	hsa-mir-4287	0.0	0.0	N
TCGA-KM-8440-01A-11R-2314-13	hsa-mir-4288	0.0	0.0	N
TCGA-KM-8440-01A-11R-2314-13	hsa-mir-4289	0.0	0.0	N
TCGA-KM-8440-01A-11R-2314-13	hsa-mir-429	133.0	29.972263	N
TCGA-KM-8440-01A-11R-2314-13	hsa-mir-4290	0.0	0.0	N
TCGA-KM-8440-01A-11R-2314-13	hsa-mir-4291	0.0	0.0	N
TCGA-KM-8440-01A-11R-2314-13	hsa-mir-4292	0.0	0.0	N
TCGA-KM-8440-01A-11R-2314-13	hsa-mir-4293	0.0	0.0	N
TCGA-KM-8440-01A-11R-2314-13	hsa-mir-4294	0.0	0.0	N
TCGA-KM-8440-01A-11R-2314-13	hsa-mir-4295	0.0	0.0	N
TCGA-KM-8440-01A-11R-2314-13	hsa-mir-4296	0.0	0.0	N
TCGA-KM-8440-01A-11R-2314-13	hsa-mir-4297	0.0	0.0	N
TCGA-KM-8440-01A-11R-2314-13	hsa-mir-4298	0.0	0.0	N
TCGA-KM-8440-01A-11R-2314-13	hsa-mir-4299	0.0	0.0	N
TCGA-KM-8440-01A-11R-2314-13	hsa-mir-4300	0.0	0.0	N
TCGA-KM-8440-01A-11R-2314-13	hsa-mir-4301	0.0	0.0	N
TCGA-KM-8440-01A-11R-2314-13	hsa-mir-4302	0.0	0.0	N
TCGA-KM-8440-01A-11R-2314-13	hsa-mir-4303	0.0	0.0	N
TCGA-KM-8440-01A-11R-2314-13	hsa-mir-4304	0.0	0.0	N
TCGA-KM-8440-01A-11R-2314-13	hsa-mir-4305	0.0	0.0	N
TCGA-KM-8440-01A-11R-2314-13	hsa-mir-4306	0.0	0.0	N
TCGA-KM-8440-01A-11R-2314-13	hsa-mir-4307	0.0	0.0	N
TCGA-KM-8440-01A-11R-2314-13	hsa-mir-4308	0.0	0.0	N
TCGA-KM-8440-01A-11R-2314-13	hsa-mir-4309	0.0	0.0	N
TCGA-KM-8440-01A-11R-2314-13	hsa-mir-431	1.0	0.225355	N
TCGA-KM-8440-01A-11R-2314-13	hsa-mir-4310	0.0	0.0	N
TCGA-KM-8440-01A-11R-2314-13	hsa-mir-4311	0.0	0.0	N
TCGA-KM-8440-01A-11R-2314-13	hsa-mir-4312	0.0	0.0	N
TCGA-KM-8440-01A-11R-2314-13	hsa-mir-4313	0.0	0.0	N
TCGA-KM-8440-01A-11R-2314-13	hsa-mir-4314	0.0	0.0	N
TCGA-KM-8440-01A-11R-2314-13	hsa-mir-4315-1	0.0	0.0	N
TCGA-KM-8440-01A-11R-2314-13	hsa-mir-4315-2	1.0	0.225355	N
TCGA-KM-8440-01A-11R-2314-13	hsa-mir-4316	0.0	0.0	N
TCGA-KM-8440-01A-11R-2314-13	hsa-mir-4317	0.0	0.0	N
TCGA-KM-8440-01A-11R-2314-13	hsa-mir-4318	0.0	0.0	N
TCGA-KM-8440-01A-11R-2314-13	hsa-mir-4319	0.0	0.0	N
TCGA-KM-8440-01A-11R-2314-13	hsa-mir-432	0.0	0.0	N
TCGA-KM-8440-01A-11R-2314-13	hsa-mir-4320	1.0	0.225355	N
TCGA-KM-8440-01A-11R-2314-13	hsa-mir-4321	0.0	0.0	N
TCGA-KM-8440-01A-11R-2314-13	hsa-mir-4322	0.0	0.0	N
TCGA-KM-8440-01A-11R-2314-13	hsa-mir-4323	0.0	0.0	N
TCGA-KM-8440-01A-11R-2314-13	hsa-mir-4324	0.0	0.0	N
TCGA-KM-8440-01A-11R-2314-13	hsa-mir-4325	0.0	0.0	N
TCGA-KM-8440-01A-11R-2314-13	hsa-mir-4326	10.0	2.253554	N
TCGA-KM-8440-01A-11R-2314-13	hsa-mir-4327	0.0	0.0	N
TCGA-KM-8440-01A-11R-2314-13	hsa-mir-4328	0.0	0.0	N
TCGA-KM-8440-01A-11R-2314-13	hsa-mir-4329	0.0	0.0	N
TCGA-KM-8440-01A-11R-2314-13	hsa-mir-433	1.0	0.225355	N
TCGA-KM-8440-01A-11R-2314-13	hsa-mir-4330	0.0	0.0	N
TCGA-KM-8440-01A-11R-2314-13	hsa-mir-448	0.0	0.0	N
TCGA-KM-8440-01A-11R-2314-13	hsa-mir-449a	1.0	0.225355	N
TCGA-KM-8440-01A-11R-2314-13	hsa-mir-449b	0.0	0.0	N
TCGA-KM-8440-01A-11R-2314-13	hsa-mir-449c	0.0	0.0	N
TCGA-KM-8440-01A-11R-2314-13	hsa-mir-450a-1	4.0	0.901421	N
TCGA-KM-8440-01A-11R-2314-13	hsa-mir-450a-2	1.0	0.225355	N
TCGA-KM-8440-01A-11R-2314-13	hsa-mir-450b	20.0	4.507107	N
TCGA-KM-8440-01A-11R-2314-13	hsa-mir-451	3003.0	676.742155	N
TCGA-KM-8440-01A-11R-2314-13	hsa-mir-452	60.0	13.521322	N
TCGA-KM-8440-01A-11R-2314-13	hsa-mir-454	8.0	1.802843	N
TCGA-KM-8440-01A-11R-2314-13	hsa-mir-455	52.0	11.718479	N
TCGA-KM-8440-01A-11R-2314-13	hsa-mir-466	5.0	1.126777	N
TCGA-KM-8440-01A-11R-2314-13	hsa-mir-483	1.0	0.225355	N
TCGA-KM-8440-01A-11R-2314-13	hsa-mir-484	73.0	16.450941	N
TCGA-KM-8440-01A-11R-2314-13	hsa-mir-485	0.0	0.0	N
TCGA-KM-8440-01A-11R-2314-13	hsa-mir-486	2896.0	652.629131	N
TCGA-KM-8440-01A-11R-2314-13	hsa-mir-487a	0.0	0.0	N
TCGA-KM-8440-01A-11R-2314-13	hsa-mir-487b	1.0	0.225355	N
TCGA-KM-8440-01A-11R-2314-13	hsa-mir-488	0.0	0.0	N
TCGA-KM-8440-01A-11R-2314-13	hsa-mir-489	2.0	0.450711	N
TCGA-KM-8440-01A-11R-2314-13	hsa-mir-490	0.0	0.0	N
TCGA-KM-8440-01A-11R-2314-13	hsa-mir-491	0.0	0.0	N
TCGA-KM-8440-01A-11R-2314-13	hsa-mir-492	0.0	0.0	N
TCGA-KM-8440-01A-11R-2314-13	hsa-mir-493	0.0	0.0	N
TCGA-KM-8440-01A-11R-2314-13	hsa-mir-494	0.0	0.0	N
TCGA-KM-8440-01A-11R-2314-13	hsa-mir-495	0.0	0.0	N
TCGA-KM-8440-01A-11R-2314-13	hsa-mir-496	0.0	0.0	N
TCGA-KM-8440-01A-11R-2314-13	hsa-mir-497	22.0	4.957818	N
TCGA-KM-8440-01A-11R-2314-13	hsa-mir-498	0.0	0.0	N
TCGA-KM-8440-01A-11R-2314-13	hsa-mir-499	1.0	0.225355	N
TCGA-KM-8440-01A-11R-2314-13	hsa-mir-500a	714.0	160.903729	Y
TCGA-KM-8440-01A-11R-2314-13	hsa-mir-500b	12.0	2.704264	Y
TCGA-KM-8440-01A-11R-2314-13	hsa-mir-501	128.0	28.845486	N
TCGA-KM-8440-01A-11R-2314-13	hsa-mir-502	42.0	9.464925	Y
TCGA-KM-8440-01A-11R-2314-13	hsa-mir-503	16.0	3.605686	N
TCGA-KM-8440-01A-11R-2314-13	hsa-mir-504	12.0	2.704264	N
TCGA-KM-8440-01A-11R-2314-13	hsa-mir-505	28.0	6.30995	N
TCGA-KM-8440-01A-11R-2314-13	hsa-mir-506	0.0	0.0	N
TCGA-KM-8440-01A-11R-2314-13	hsa-mir-507	0.0	0.0	N
TCGA-KM-8440-01A-11R-2314-13	hsa-mir-508	76.0	17.127008	N
TCGA-KM-8440-01A-11R-2314-13	hsa-mir-509-1	8.0	1.802843	N
TCGA-KM-8440-01A-11R-2314-13	hsa-mir-509-2	6.0	1.352132	N
TCGA-KM-8440-01A-11R-2314-13	hsa-mir-509-3	9.0	2.028198	N
TCGA-KM-8440-01A-11R-2314-13	hsa-mir-510	0.0	0.0	N
TCGA-KM-8440-01A-11R-2314-13	hsa-mir-511-1	1.0	0.225355	N
TCGA-KM-8440-01A-11R-2314-13	hsa-mir-511-2	5.0	1.126777	N
TCGA-KM-8440-01A-11R-2314-13	hsa-mir-512-1	0.0	0.0	N
TCGA-KM-8440-01A-11R-2314-13	hsa-mir-512-2	0.0	0.0	N
TCGA-KM-8440-01A-11R-2314-13	hsa-mir-513a-1	0.0	0.0	N
TCGA-KM-8440-01A-11R-2314-13	hsa-mir-513a-2	0.0	0.0	N
TCGA-KM-8440-01A-11R-2314-13	hsa-mir-513b	0.0	0.0	N
TCGA-KM-8440-01A-11R-2314-13	hsa-mir-513c	0.0	0.0	N
TCGA-KM-8440-01A-11R-2314-13	hsa-mir-514-1	13.0	2.92962	N
TCGA-KM-8440-01A-11R-2314-13	hsa-mir-514-2	16.0	3.605686	N
TCGA-KM-8440-01A-11R-2314-13	hsa-mir-514-3	9.0	2.028198	N
TCGA-KM-8440-01A-11R-2314-13	hsa-mir-514b	0.0	0.0	N
TCGA-KM-8440-01A-11R-2314-13	hsa-mir-515-1	0.0	0.0	N
TCGA-KM-8440-01A-11R-2314-13	hsa-mir-515-2	0.0	0.0	N
TCGA-KM-8440-01A-11R-2314-13	hsa-mir-516a-1	0.0	0.0	N
TCGA-KM-8440-01A-11R-2314-13	hsa-mir-516a-2	0.0	0.0	N
TCGA-KM-8440-01A-11R-2314-13	hsa-mir-516b-1	0.0	0.0	N
TCGA-KM-8440-01A-11R-2314-13	hsa-mir-516b-2	0.0	0.0	N
TCGA-KM-8440-01A-11R-2314-13	hsa-mir-517a	0.0	0.0	N
TCGA-KM-8440-01A-11R-2314-13	hsa-mir-517b	0.0	0.0	N
TCGA-KM-8440-01A-11R-2314-13	hsa-mir-517c	0.0	0.0	N
TCGA-KM-8440-01A-11R-2314-13	hsa-mir-518a-1	0.0	0.0	N
TCGA-KM-8440-01A-11R-2314-13	hsa-mir-518a-2	0.0	0.0	N
TCGA-KM-8440-01A-11R-2314-13	hsa-mir-518b	0.0	0.0	N
TCGA-KM-8440-01A-11R-2314-13	hsa-mir-518c	0.0	0.0	N
TCGA-KM-8440-01A-11R-2314-13	hsa-mir-518d	0.0	0.0	N
TCGA-KM-8440-01A-11R-2314-13	hsa-mir-518e	0.0	0.0	N
TCGA-KM-8440-01A-11R-2314-13	hsa-mir-518f	0.0	0.0	N
TCGA-KM-8440-01A-11R-2314-13	hsa-mir-519a-1	0.0	0.0	N
TCGA-KM-8440-01A-11R-2314-13	hsa-mir-519a-2	0.0	0.0	N
TCGA-KM-8440-01A-11R-2314-13	hsa-mir-519b	0.0	0.0	N
TCGA-KM-8440-01A-11R-2314-13	hsa-mir-519c	0.0	0.0	N
TCGA-KM-8440-01A-11R-2314-13	hsa-mir-519d	0.0	0.0	N
TCGA-KM-8440-01A-11R-2314-13	hsa-mir-519e	0.0	0.0	N
TCGA-KM-8440-01A-11R-2314-13	hsa-mir-520a	1.0	0.225355	N
TCGA-KM-8440-01A-11R-2314-13	hsa-mir-520b	0.0	0.0	N
TCGA-KM-8440-01A-11R-2314-13	hsa-mir-520c	0.0	0.0	N
TCGA-KM-8440-01A-11R-2314-13	hsa-mir-520d	0.0	0.0	N
TCGA-KM-8440-01A-11R-2314-13	hsa-mir-520e	0.0	0.0	N
TCGA-KM-8440-01A-11R-2314-13	hsa-mir-520f	0.0	0.0	N
TCGA-KM-8440-01A-11R-2314-13	hsa-mir-520g	0.0	0.0	N
TCGA-KM-8440-01A-11R-2314-13	hsa-mir-520h	0.0	0.0	N
TCGA-KM-8440-01A-11R-2314-13	hsa-mir-521-1	0.0	0.0	N
TCGA-KM-8440-01A-11R-2314-13	hsa-mir-521-2	0.0	0.0	N
TCGA-KM-8440-01A-11R-2314-13	hsa-mir-522	0.0	0.0	N
TCGA-KM-8440-01A-11R-2314-13	hsa-mir-523	0.0	0.0	N
TCGA-KM-8440-01A-11R-2314-13	hsa-mir-524	0.0	0.0	N
TCGA-KM-8440-01A-11R-2314-13	hsa-mir-525	0.0	0.0	N
TCGA-KM-8440-01A-11R-2314-13	hsa-mir-526a-1	0.0	0.0	N
TCGA-KM-8440-01A-11R-2314-13	hsa-mir-526a-2	0.0	0.0	N
TCGA-KM-8440-01A-11R-2314-13	hsa-mir-526b	4.0	0.901421	N
TCGA-KM-8440-01A-11R-2314-13	hsa-mir-527	0.0	0.0	N
TCGA-KM-8440-01A-11R-2314-13	hsa-mir-532	11012.0	2481.613256	N
TCGA-KM-8440-01A-11R-2314-13	hsa-mir-539	1.0	0.225355	N
TCGA-KM-8440-01A-11R-2314-13	hsa-mir-541	1.0	0.225355	N
TCGA-KM-8440-01A-11R-2314-13	hsa-mir-542	446.0	100.508492	N
TCGA-KM-8440-01A-11R-2314-13	hsa-mir-543	0.0	0.0	N
TCGA-KM-8440-01A-11R-2314-13	hsa-mir-544	0.0	0.0	N
TCGA-KM-8440-01A-11R-2314-13	hsa-mir-544b	0.0	0.0	N
TCGA-KM-8440-01A-11R-2314-13	hsa-mir-545	1.0	0.225355	N
TCGA-KM-8440-01A-11R-2314-13	hsa-mir-548a-1	0.0	0.0	N
TCGA-KM-8440-01A-11R-2314-13	hsa-mir-548a-2	0.0	0.0	N
TCGA-KM-8440-01A-11R-2314-13	hsa-mir-548a-3	0.0	0.0	N
TCGA-KM-8440-01A-11R-2314-13	hsa-mir-548aa-1	0.0	0.0	N
TCGA-KM-8440-01A-11R-2314-13	hsa-mir-548aa-2	0.0	0.0	N
TCGA-KM-8440-01A-11R-2314-13	hsa-mir-548b	1.0	0.225355	N
TCGA-KM-8440-01A-11R-2314-13	hsa-mir-548c	0.0	0.0	N
TCGA-KM-8440-01A-11R-2314-13	hsa-mir-548d-1	0.0	0.0	N
TCGA-KM-8440-01A-11R-2314-13	hsa-mir-548d-2	0.0	0.0	N
TCGA-KM-8440-01A-11R-2314-13	hsa-mir-548e	1.0	0.225355	N
TCGA-KM-8440-01A-11R-2314-13	hsa-mir-548f-1	0.0	0.0	N
TCGA-KM-8440-01A-11R-2314-13	hsa-mir-548f-2	0.0	0.0	N
TCGA-KM-8440-01A-11R-2314-13	hsa-mir-548f-3	0.0	0.0	N
TCGA-KM-8440-01A-11R-2314-13	hsa-mir-548f-4	0.0	0.0	N
TCGA-KM-8440-01A-11R-2314-13	hsa-mir-548f-5	0.0	0.0	N
TCGA-KM-8440-01A-11R-2314-13	hsa-mir-548g	0.0	0.0	N
TCGA-KM-8440-01A-11R-2314-13	hsa-mir-548h-1	0.0	0.0	N
TCGA-KM-8440-01A-11R-2314-13	hsa-mir-548h-2	0.0	0.0	N
TCGA-KM-8440-01A-11R-2314-13	hsa-mir-548h-3	0.0	0.0	N
TCGA-KM-8440-01A-11R-2314-13	hsa-mir-548h-4	0.0	0.0	N
TCGA-KM-8440-01A-11R-2314-13	hsa-mir-548i-1	0.0	0.0	N
TCGA-KM-8440-01A-11R-2314-13	hsa-mir-548i-2	0.0	0.0	N
TCGA-KM-8440-01A-11R-2314-13	hsa-mir-548i-3	0.0	0.0	N
TCGA-KM-8440-01A-11R-2314-13	hsa-mir-548i-4	0.0	0.0	N
TCGA-KM-8440-01A-11R-2314-13	hsa-mir-548j	1.0	0.225355	N
TCGA-KM-8440-01A-11R-2314-13	hsa-mir-548k	0.0	0.0	N
TCGA-KM-8440-01A-11R-2314-13	hsa-mir-548l	0.0	0.0	N
TCGA-KM-8440-01A-11R-2314-13	hsa-mir-548m	0.0	0.0	N
TCGA-KM-8440-01A-11R-2314-13	hsa-mir-548n	0.0	0.0	N
TCGA-KM-8440-01A-11R-2314-13	hsa-mir-548o	1.0	0.225355	N
TCGA-KM-8440-01A-11R-2314-13	hsa-mir-548p	0.0	0.0	N
TCGA-KM-8440-01A-11R-2314-13	hsa-mir-548q	0.0	0.0	N
TCGA-KM-8440-01A-11R-2314-13	hsa-mir-548s	0.0	0.0	N
TCGA-KM-8440-01A-11R-2314-13	hsa-mir-548t	0.0	0.0	N
TCGA-KM-8440-01A-11R-2314-13	hsa-mir-548u	0.0	0.0	N
TCGA-KM-8440-01A-11R-2314-13	hsa-mir-548v	3.0	0.676066	N
TCGA-KM-8440-01A-11R-2314-13	hsa-mir-548w	0.0	0.0	N
TCGA-KM-8440-01A-11R-2314-13	hsa-mir-548x	0.0	0.0	N
TCGA-KM-8440-01A-11R-2314-13	hsa-mir-548y	0.0	0.0	N
TCGA-KM-8440-01A-11R-2314-13	hsa-mir-548z	0.0	0.0	N
TCGA-KM-8440-01A-11R-2314-13	hsa-mir-549	0.0	0.0	N
TCGA-KM-8440-01A-11R-2314-13	hsa-mir-550a-1	4.0	0.901421	N
TCGA-KM-8440-01A-11R-2314-13	hsa-mir-550a-2	1.0	0.225355	N
TCGA-KM-8440-01A-11R-2314-13	hsa-mir-550b-1	0.0	0.0	N
TCGA-KM-8440-01A-11R-2314-13	hsa-mir-550b-2	0.0	0.0	N
TCGA-KM-8440-01A-11R-2314-13	hsa-mir-551a	2.0	0.450711	N
TCGA-KM-8440-01A-11R-2314-13	hsa-mir-551b	2.0	0.450711	N
TCGA-KM-8440-01A-11R-2314-13	hsa-mir-552	0.0	0.0	N
TCGA-KM-8440-01A-11R-2314-13	hsa-mir-553	0.0	0.0	N
TCGA-KM-8440-01A-11R-2314-13	hsa-mir-554	0.0	0.0	N
TCGA-KM-8440-01A-11R-2314-13	hsa-mir-555	0.0	0.0	N
TCGA-KM-8440-01A-11R-2314-13	hsa-mir-556	0.0	0.0	N
TCGA-KM-8440-01A-11R-2314-13	hsa-mir-557	0.0	0.0	N
TCGA-KM-8440-01A-11R-2314-13	hsa-mir-558	0.0	0.0	N
TCGA-KM-8440-01A-11R-2314-13	hsa-mir-559	0.0	0.0	N
TCGA-KM-8440-01A-11R-2314-13	hsa-mir-561	6.0	1.352132	N
TCGA-KM-8440-01A-11R-2314-13	hsa-mir-562	0.0	0.0	N
TCGA-KM-8440-01A-11R-2314-13	hsa-mir-563	0.0	0.0	N
TCGA-KM-8440-01A-11R-2314-13	hsa-mir-564	0.0	0.0	N
TCGA-KM-8440-01A-11R-2314-13	hsa-mir-566	0.0	0.0	N
TCGA-KM-8440-01A-11R-2314-13	hsa-mir-567	0.0	0.0	N
TCGA-KM-8440-01A-11R-2314-13	hsa-mir-568	0.0	0.0	N
TCGA-KM-8440-01A-11R-2314-13	hsa-mir-569	0.0	0.0	N
TCGA-KM-8440-01A-11R-2314-13	hsa-mir-570	0.0	0.0	N
TCGA-KM-8440-01A-11R-2314-13	hsa-mir-571	0.0	0.0	N
TCGA-KM-8440-01A-11R-2314-13	hsa-mir-572	0.0	0.0	N
TCGA-KM-8440-01A-11R-2314-13	hsa-mir-573	0.0	0.0	N
TCGA-KM-8440-01A-11R-2314-13	hsa-mir-574	69.0	15.54952	N
TCGA-KM-8440-01A-11R-2314-13	hsa-mir-575	0.0	0.0	N
TCGA-KM-8440-01A-11R-2314-13	hsa-mir-576	32.0	7.211372	N
TCGA-KM-8440-01A-11R-2314-13	hsa-mir-577	106.0	23.887668	N
TCGA-KM-8440-01A-11R-2314-13	hsa-mir-578	0.0	0.0	N
TCGA-KM-8440-01A-11R-2314-13	hsa-mir-579	0.0	0.0	N
TCGA-KM-8440-01A-11R-2314-13	hsa-mir-580	1.0	0.225355	N
TCGA-KM-8440-01A-11R-2314-13	hsa-mir-581	3.0	0.676066	N
TCGA-KM-8440-01A-11R-2314-13	hsa-mir-582	3386.0	763.053259	N
TCGA-KM-8440-01A-11R-2314-13	hsa-mir-583	0.0	0.0	N
TCGA-KM-8440-01A-11R-2314-13	hsa-mir-584	100.0	22.535536	N
TCGA-KM-8440-01A-11R-2314-13	hsa-mir-585	0.0	0.0	N
TCGA-KM-8440-01A-11R-2314-13	hsa-mir-586	0.0	0.0	N
TCGA-KM-8440-01A-11R-2314-13	hsa-mir-587	0.0	0.0	N
TCGA-KM-8440-01A-11R-2314-13	hsa-mir-588	0.0	0.0	N
TCGA-KM-8440-01A-11R-2314-13	hsa-mir-589	183.0	41.240031	N
TCGA-KM-8440-01A-11R-2314-13	hsa-mir-590	34.0	7.662082	N
TCGA-KM-8440-01A-11R-2314-13	hsa-mir-591	0.0	0.0	N
TCGA-KM-8440-01A-11R-2314-13	hsa-mir-592	1.0	0.225355	N
TCGA-KM-8440-01A-11R-2314-13	hsa-mir-593	0.0	0.0	N
TCGA-KM-8440-01A-11R-2314-13	hsa-mir-595	0.0	0.0	N
TCGA-KM-8440-01A-11R-2314-13	hsa-mir-596	0.0	0.0	N
TCGA-KM-8440-01A-11R-2314-13	hsa-mir-597	1.0	0.225355	N
TCGA-KM-8440-01A-11R-2314-13	hsa-mir-598	197.0	44.395006	N
TCGA-KM-8440-01A-11R-2314-13	hsa-mir-599	0.0	0.0	N
TCGA-KM-8440-01A-11R-2314-13	hsa-mir-600	0.0	0.0	N
TCGA-KM-8440-01A-11R-2314-13	hsa-mir-601	0.0	0.0	N
TCGA-KM-8440-01A-11R-2314-13	hsa-mir-602	0.0	0.0	N
TCGA-KM-8440-01A-11R-2314-13	hsa-mir-603	0.0	0.0	N
TCGA-KM-8440-01A-11R-2314-13	hsa-mir-604	0.0	0.0	N
TCGA-KM-8440-01A-11R-2314-13	hsa-mir-605	4.0	0.901421	N
TCGA-KM-8440-01A-11R-2314-13	hsa-mir-606	0.0	0.0	N
TCGA-KM-8440-01A-11R-2314-13	hsa-mir-607	1.0	0.225355	N
TCGA-KM-8440-01A-11R-2314-13	hsa-mir-608	0.0	0.0	N
TCGA-KM-8440-01A-11R-2314-13	hsa-mir-609	0.0	0.0	N
TCGA-KM-8440-01A-11R-2314-13	hsa-mir-610	0.0	0.0	N
TCGA-KM-8440-01A-11R-2314-13	hsa-mir-611	0.0	0.0	N
TCGA-KM-8440-01A-11R-2314-13	hsa-mir-612	0.0	0.0	N
TCGA-KM-8440-01A-11R-2314-13	hsa-mir-613	0.0	0.0	N
TCGA-KM-8440-01A-11R-2314-13	hsa-mir-614	0.0	0.0	N
TCGA-KM-8440-01A-11R-2314-13	hsa-mir-615	10.0	2.253554	N
TCGA-KM-8440-01A-11R-2314-13	hsa-mir-616	15.0	3.38033	N
TCGA-KM-8440-01A-11R-2314-13	hsa-mir-617	0.0	0.0	N
TCGA-KM-8440-01A-11R-2314-13	hsa-mir-618	12.0	2.704264	N
TCGA-KM-8440-01A-11R-2314-13	hsa-mir-619	0.0	0.0	N
TCGA-KM-8440-01A-11R-2314-13	hsa-mir-620	0.0	0.0	N
TCGA-KM-8440-01A-11R-2314-13	hsa-mir-621	0.0	0.0	N
TCGA-KM-8440-01A-11R-2314-13	hsa-mir-622	0.0	0.0	N
TCGA-KM-8440-01A-11R-2314-13	hsa-mir-623	0.0	0.0	N
TCGA-KM-8440-01A-11R-2314-13	hsa-mir-624	1.0	0.225355	N
TCGA-KM-8440-01A-11R-2314-13	hsa-mir-625	214.0	48.226048	N
TCGA-KM-8440-01A-11R-2314-13	hsa-mir-626	0.0	0.0	N
TCGA-KM-8440-01A-11R-2314-13	hsa-mir-627	0.0	0.0	N
TCGA-KM-8440-01A-11R-2314-13	hsa-mir-628	24.0	5.408529	N
TCGA-KM-8440-01A-11R-2314-13	hsa-mir-629	148.0	33.352594	N
TCGA-KM-8440-01A-11R-2314-13	hsa-mir-630	0.0	0.0	N
TCGA-KM-8440-01A-11R-2314-13	hsa-mir-631	0.0	0.0	N
TCGA-KM-8440-01A-11R-2314-13	hsa-mir-632	0.0	0.0	N
TCGA-KM-8440-01A-11R-2314-13	hsa-mir-633	0.0	0.0	N
TCGA-KM-8440-01A-11R-2314-13	hsa-mir-634	0.0	0.0	N
TCGA-KM-8440-01A-11R-2314-13	hsa-mir-635	0.0	0.0	N
TCGA-KM-8440-01A-11R-2314-13	hsa-mir-636	0.0	0.0	N
TCGA-KM-8440-01A-11R-2314-13	hsa-mir-637	0.0	0.0	N
TCGA-KM-8440-01A-11R-2314-13	hsa-mir-638	0.0	0.0	N
TCGA-KM-8440-01A-11R-2314-13	hsa-mir-639	0.0	0.0	N
TCGA-KM-8440-01A-11R-2314-13	hsa-mir-640	0.0	0.0	N
TCGA-KM-8440-01A-11R-2314-13	hsa-mir-641	2.0	0.450711	N
TCGA-KM-8440-01A-11R-2314-13	hsa-mir-642a	2.0	0.450711	N
TCGA-KM-8440-01A-11R-2314-13	hsa-mir-642b	0.0	0.0	N
TCGA-KM-8440-01A-11R-2314-13	hsa-mir-643	3.0	0.676066	N
TCGA-KM-8440-01A-11R-2314-13	hsa-mir-644	0.0	0.0	N
TCGA-KM-8440-01A-11R-2314-13	hsa-mir-645	0.0	0.0	N
TCGA-KM-8440-01A-11R-2314-13	hsa-mir-646	0.0	0.0	N
TCGA-KM-8440-01A-11R-2314-13	hsa-mir-647	0.0	0.0	N
TCGA-KM-8440-01A-11R-2314-13	hsa-mir-648	0.0	0.0	N
TCGA-KM-8440-01A-11R-2314-13	hsa-mir-649	0.0	0.0	N
TCGA-KM-8440-01A-11R-2314-13	hsa-mir-650	0.0	0.0	N
TCGA-KM-8440-01A-11R-2314-13	hsa-mir-651	68.0	15.324165	N
TCGA-KM-8440-01A-11R-2314-13	hsa-mir-652	53.0	11.943834	N
TCGA-KM-8440-01A-11R-2314-13	hsa-mir-653	143.0	32.225817	N
TCGA-KM-8440-01A-11R-2314-13	hsa-mir-654	1.0	0.225355	N
TCGA-KM-8440-01A-11R-2314-13	hsa-mir-655	0.0	0.0	N
TCGA-KM-8440-01A-11R-2314-13	hsa-mir-656	0.0	0.0	N
TCGA-KM-8440-01A-11R-2314-13	hsa-mir-657	0.0	0.0	N
TCGA-KM-8440-01A-11R-2314-13	hsa-mir-658	1.0	0.225355	N
TCGA-KM-8440-01A-11R-2314-13	hsa-mir-659	11.0	2.478909	N
TCGA-KM-8440-01A-11R-2314-13	hsa-mir-660	400.0	90.142145	N
TCGA-KM-8440-01A-11R-2314-13	hsa-mir-661	0.0	0.0	N
TCGA-KM-8440-01A-11R-2314-13	hsa-mir-662	0.0	0.0	N
TCGA-KM-8440-01A-11R-2314-13	hsa-mir-663	0.0	0.0	N
TCGA-KM-8440-01A-11R-2314-13	hsa-mir-663b	0.0	0.0	N
TCGA-KM-8440-01A-11R-2314-13	hsa-mir-664	156.0	35.155437	N
TCGA-KM-8440-01A-11R-2314-13	hsa-mir-665	0.0	0.0	N
TCGA-KM-8440-01A-11R-2314-13	hsa-mir-668	0.0	0.0	N
TCGA-KM-8440-01A-11R-2314-13	hsa-mir-670	0.0	0.0	N
TCGA-KM-8440-01A-11R-2314-13	hsa-mir-671	45.0	10.140991	N
TCGA-KM-8440-01A-11R-2314-13	hsa-mir-675	29.0	6.535306	N
TCGA-KM-8440-01A-11R-2314-13	hsa-mir-676	8.0	1.802843	N
TCGA-KM-8440-01A-11R-2314-13	hsa-mir-7-1	37.0	8.338148	N
TCGA-KM-8440-01A-11R-2314-13	hsa-mir-7-2	0.0	0.0	N
TCGA-KM-8440-01A-11R-2314-13	hsa-mir-7-3	0.0	0.0	N
TCGA-KM-8440-01A-11R-2314-13	hsa-mir-708	61.0	13.746677	N
TCGA-KM-8440-01A-11R-2314-13	hsa-mir-711	0.0	0.0	N
TCGA-KM-8440-01A-11R-2314-13	hsa-mir-718	0.0	0.0	N
TCGA-KM-8440-01A-11R-2314-13	hsa-mir-720	0.0	0.0	N
TCGA-KM-8440-01A-11R-2314-13	hsa-mir-744	33.0	7.436727	N
TCGA-KM-8440-01A-11R-2314-13	hsa-mir-758	0.0	0.0	N
TCGA-KM-8440-01A-11R-2314-13	hsa-mir-759	0.0	0.0	N
TCGA-KM-8440-01A-11R-2314-13	hsa-mir-760	2.0	0.450711	N
TCGA-KM-8440-01A-11R-2314-13	hsa-mir-761	0.0	0.0	N
TCGA-KM-8440-01A-11R-2314-13	hsa-mir-762	0.0	0.0	N
TCGA-KM-8440-01A-11R-2314-13	hsa-mir-764	0.0	0.0	N
TCGA-KM-8440-01A-11R-2314-13	hsa-mir-765	0.0	0.0	N
TCGA-KM-8440-01A-11R-2314-13	hsa-mir-766	43.0	9.690281	N
TCGA-KM-8440-01A-11R-2314-13	hsa-mir-767	0.0	0.0	N
TCGA-KM-8440-01A-11R-2314-13	hsa-mir-769	62.0	13.972032	N
TCGA-KM-8440-01A-11R-2314-13	hsa-mir-770	0.0	0.0	N
TCGA-KM-8440-01A-11R-2314-13	hsa-mir-802	1.0	0.225355	N
TCGA-KM-8440-01A-11R-2314-13	hsa-mir-873	0.0	0.0	N
TCGA-KM-8440-01A-11R-2314-13	hsa-mir-874	4228.0	952.802474	N
TCGA-KM-8440-01A-11R-2314-13	hsa-mir-875	0.0	0.0	N
TCGA-KM-8440-01A-11R-2314-13	hsa-mir-876	0.0	0.0	N
TCGA-KM-8440-01A-11R-2314-13	hsa-mir-877	1.0	0.225355	N
TCGA-KM-8440-01A-11R-2314-13	hsa-mir-885	90.0	20.281983	N
TCGA-KM-8440-01A-11R-2314-13	hsa-mir-887	3.0	0.676066	N
TCGA-KM-8440-01A-11R-2314-13	hsa-mir-888	406.0	91.494277	N
TCGA-KM-8440-01A-11R-2314-13	hsa-mir-889	1.0	0.225355	N
TCGA-KM-8440-01A-11R-2314-13	hsa-mir-890	53.0	11.943834	N
TCGA-KM-8440-01A-11R-2314-13	hsa-mir-891a	161254.0	36339.453685	N
TCGA-KM-8440-01A-11R-2314-13	hsa-mir-891b	358.0	80.67722	N
TCGA-KM-8440-01A-11R-2314-13	hsa-mir-892a	1332.0	300.173343	N
TCGA-KM-8440-01A-11R-2314-13	hsa-mir-892b	220.0	49.57818	N
TCGA-KM-8440-01A-11R-2314-13	hsa-mir-9-1	118.0	26.591933	N
TCGA-KM-8440-01A-11R-2314-13	hsa-mir-9-2	158.0	35.606147	N
TCGA-KM-8440-01A-11R-2314-13	hsa-mir-9-3	0.0	0.0	N
TCGA-KM-8440-01A-11R-2314-13	hsa-mir-920	0.0	0.0	N
TCGA-KM-8440-01A-11R-2314-13	hsa-mir-921	0.0	0.0	N
TCGA-KM-8440-01A-11R-2314-13	hsa-mir-922	0.0	0.0	N
TCGA-KM-8440-01A-11R-2314-13	hsa-mir-924	0.0	0.0	N
TCGA-KM-8440-01A-11R-2314-13	hsa-mir-92a-1	888.0	200.115562	N
TCGA-KM-8440-01A-11R-2314-13	hsa-mir-92a-2	24341.0	5485.374888	N
TCGA-KM-8440-01A-11R-2314-13	hsa-mir-92b	178.0	40.113255	N
TCGA-KM-8440-01A-11R-2314-13	hsa-mir-93	12487.0	2814.012416	N
TCGA-KM-8440-01A-11R-2314-13	hsa-mir-933	0.0	0.0	N
TCGA-KM-8440-01A-11R-2314-13	hsa-mir-934	0.0	0.0	N
TCGA-KM-8440-01A-11R-2314-13	hsa-mir-935	2.0	0.450711	N
TCGA-KM-8440-01A-11R-2314-13	hsa-mir-936	0.0	0.0	N
TCGA-KM-8440-01A-11R-2314-13	hsa-mir-937	2.0	0.450711	N
TCGA-KM-8440-01A-11R-2314-13	hsa-mir-938	0.0	0.0	N
TCGA-KM-8440-01A-11R-2314-13	hsa-mir-939	0.0	0.0	N
TCGA-KM-8440-01A-11R-2314-13	hsa-mir-940	3.0	0.676066	N
TCGA-KM-8440-01A-11R-2314-13	hsa-mir-941-1	0.0	0.0	N
TCGA-KM-8440-01A-11R-2314-13	hsa-mir-941-3	0.0	0.0	N
TCGA-KM-8440-01A-11R-2314-13	hsa-mir-941-4	0.0	0.0	N
TCGA-KM-8440-01A-11R-2314-13	hsa-mir-942	6.0	1.352132	N
TCGA-KM-8440-01A-11R-2314-13	hsa-mir-943	0.0	0.0	N
TCGA-KM-8440-01A-11R-2314-13	hsa-mir-944	0.0	0.0	N
TCGA-KM-8440-01A-11R-2314-13	hsa-mir-95	0.0	0.0	N
TCGA-KM-8440-01A-11R-2314-13	hsa-mir-96	229.0	51.606378	N
TCGA-KM-8440-01A-11R-2314-13	hsa-mir-98	67.0	15.098809	N
TCGA-KM-8440-01A-11R-2314-13	hsa-mir-99a	1105.0	249.017676	Y
TCGA-KM-8440-01A-11R-2314-13	hsa-mir-99b	109207.0	24610.383113	N
