# Supplementary material for: Dysfunctional miRNA-Mediated Regulation in Chromophobe Renal Cell Carcinoma
Source: PLoS One. 2016 Jun 3;11(6):e0156324. doi: 10.1371/journal.pone.0156324 (PMC4892590; doi:10.1371/journal.pone.0156324)
Supplement: S1 File — (ZIP) [file pone.0156324.s001.zip › S1_File miRNA expression profile downloaded from TCGA/case/bcgsc.ca__IlluminaHiSeq_miRNASeq__TCGA-KM-8441-01A-11R-2314-13__mirna_quantification.txt]

barcode	miRNA_ID	read_count	reads_per_million_miRNA_mapped	cross-mapped
TCGA-KM-8441-01A-11R-2314-13	hsa-let-7a-1	35178.0	4381.183652	N
TCGA-KM-8441-01A-11R-2314-13	hsa-let-7a-2	69655.0	8675.062462	Y
TCGA-KM-8441-01A-11R-2314-13	hsa-let-7a-3	35210.0	4385.169037	N
TCGA-KM-8441-01A-11R-2314-13	hsa-let-7b	19699.0	2453.378156	N
TCGA-KM-8441-01A-11R-2314-13	hsa-let-7c	5105.0	635.793466	Y
TCGA-KM-8441-01A-11R-2314-13	hsa-let-7d	6159.0	767.062087	N
TCGA-KM-8441-01A-11R-2314-13	hsa-let-7e	12530.0	1560.527351	N
TCGA-KM-8441-01A-11R-2314-13	hsa-let-7f-1	76.0	9.46529	N
TCGA-KM-8441-01A-11R-2314-13	hsa-let-7f-2	54276.0	6759.711294	N
TCGA-KM-8441-01A-11R-2314-13	hsa-let-7g	5245.0	653.229526	N
TCGA-KM-8441-01A-11R-2314-13	hsa-let-7i	1889.0	235.262264	N
TCGA-KM-8441-01A-11R-2314-13	hsa-mir-1-1	0.0	0.0	N
TCGA-KM-8441-01A-11R-2314-13	hsa-mir-1-2	4.0	0.498173	N
TCGA-KM-8441-01A-11R-2314-13	hsa-mir-100	12097.0	1506.600109	Y
TCGA-KM-8441-01A-11R-2314-13	hsa-mir-101-1	88468.0	11018.095267	N
TCGA-KM-8441-01A-11R-2314-13	hsa-mir-101-2	237.0	29.516758	N
TCGA-KM-8441-01A-11R-2314-13	hsa-mir-103-1	66166.0	8240.530943	Y
TCGA-KM-8441-01A-11R-2314-13	hsa-mir-103-1-as	0.0	0.0	N
TCGA-KM-8441-01A-11R-2314-13	hsa-mir-103-2	21.0	2.615409	N
TCGA-KM-8441-01A-11R-2314-13	hsa-mir-103-2-as	0.0	0.0	N
TCGA-KM-8441-01A-11R-2314-13	hsa-mir-105-1	0.0	0.0	N
TCGA-KM-8441-01A-11R-2314-13	hsa-mir-105-2	0.0	0.0	N
TCGA-KM-8441-01A-11R-2314-13	hsa-mir-106a	488.0	60.777123	Y
TCGA-KM-8441-01A-11R-2314-13	hsa-mir-106b	1697.0	211.349953	N
TCGA-KM-8441-01A-11R-2314-13	hsa-mir-107	500.0	62.271642	Y
TCGA-KM-8441-01A-11R-2314-13	hsa-mir-10a	823386.0	102547.196612	N
TCGA-KM-8441-01A-11R-2314-13	hsa-mir-10b	2814053.0	350471.402558	N
TCGA-KM-8441-01A-11R-2314-13	hsa-mir-1178	0.0	0.0	N
TCGA-KM-8441-01A-11R-2314-13	hsa-mir-1179	3.0	0.37363	N
TCGA-KM-8441-01A-11R-2314-13	hsa-mir-1180	148.0	18.432406	N
TCGA-KM-8441-01A-11R-2314-13	hsa-mir-1181	2.0	0.249087	N
TCGA-KM-8441-01A-11R-2314-13	hsa-mir-1182	0.0	0.0	N
TCGA-KM-8441-01A-11R-2314-13	hsa-mir-1183	0.0	0.0	N
TCGA-KM-8441-01A-11R-2314-13	hsa-mir-1184-1	0.0	0.0	N
TCGA-KM-8441-01A-11R-2314-13	hsa-mir-1184-2	0.0	0.0	N
TCGA-KM-8441-01A-11R-2314-13	hsa-mir-1184-3	0.0	0.0	N
TCGA-KM-8441-01A-11R-2314-13	hsa-mir-1185-1	0.0	0.0	N
TCGA-KM-8441-01A-11R-2314-13	hsa-mir-1185-2	0.0	0.0	N
TCGA-KM-8441-01A-11R-2314-13	hsa-mir-1193	0.0	0.0	N
TCGA-KM-8441-01A-11R-2314-13	hsa-mir-1197	1.0	0.124543	N
TCGA-KM-8441-01A-11R-2314-13	hsa-mir-1200	0.0	0.0	N
TCGA-KM-8441-01A-11R-2314-13	hsa-mir-1202	0.0	0.0	N
TCGA-KM-8441-01A-11R-2314-13	hsa-mir-1203	0.0	0.0	N
TCGA-KM-8441-01A-11R-2314-13	hsa-mir-1204	0.0	0.0	N
TCGA-KM-8441-01A-11R-2314-13	hsa-mir-1205	0.0	0.0	N
TCGA-KM-8441-01A-11R-2314-13	hsa-mir-1206	0.0	0.0	N
TCGA-KM-8441-01A-11R-2314-13	hsa-mir-1207	0.0	0.0	N
TCGA-KM-8441-01A-11R-2314-13	hsa-mir-1208	0.0	0.0	N
TCGA-KM-8441-01A-11R-2314-13	hsa-mir-122	0.0	0.0	N
TCGA-KM-8441-01A-11R-2314-13	hsa-mir-1224	2.0	0.249087	N
TCGA-KM-8441-01A-11R-2314-13	hsa-mir-1225	0.0	0.0	N
TCGA-KM-8441-01A-11R-2314-13	hsa-mir-1226	8.0	0.996346	N
TCGA-KM-8441-01A-11R-2314-13	hsa-mir-1227	0.0	0.0	N
TCGA-KM-8441-01A-11R-2314-13	hsa-mir-1228	6.0	0.74726	N
TCGA-KM-8441-01A-11R-2314-13	hsa-mir-1229	9.0	1.12089	N
TCGA-KM-8441-01A-11R-2314-13	hsa-mir-1231	0.0	0.0	N
TCGA-KM-8441-01A-11R-2314-13	hsa-mir-1233-1	0.0	0.0	N
TCGA-KM-8441-01A-11R-2314-13	hsa-mir-1233-2	0.0	0.0	N
TCGA-KM-8441-01A-11R-2314-13	hsa-mir-1234	0.0	0.0	N
TCGA-KM-8441-01A-11R-2314-13	hsa-mir-1236	0.0	0.0	N
TCGA-KM-8441-01A-11R-2314-13	hsa-mir-1237	0.0	0.0	N
TCGA-KM-8441-01A-11R-2314-13	hsa-mir-1238	2.0	0.249087	N
TCGA-KM-8441-01A-11R-2314-13	hsa-mir-124-1	0.0	0.0	N
TCGA-KM-8441-01A-11R-2314-13	hsa-mir-124-2	0.0	0.0	N
TCGA-KM-8441-01A-11R-2314-13	hsa-mir-124-3	0.0	0.0	N
TCGA-KM-8441-01A-11R-2314-13	hsa-mir-1243	0.0	0.0	N
TCGA-KM-8441-01A-11R-2314-13	hsa-mir-1244-1	0.0	0.0	N
TCGA-KM-8441-01A-11R-2314-13	hsa-mir-1244-2	0.0	0.0	N
TCGA-KM-8441-01A-11R-2314-13	hsa-mir-1244-3	0.0	0.0	N
TCGA-KM-8441-01A-11R-2314-13	hsa-mir-1245	0.0	0.0	N
TCGA-KM-8441-01A-11R-2314-13	hsa-mir-1246	0.0	0.0	N
TCGA-KM-8441-01A-11R-2314-13	hsa-mir-1247	31.0	3.860842	N
TCGA-KM-8441-01A-11R-2314-13	hsa-mir-1248	3.0	0.37363	N
TCGA-KM-8441-01A-11R-2314-13	hsa-mir-1249	11.0	1.369976	N
TCGA-KM-8441-01A-11R-2314-13	hsa-mir-1250	0.0	0.0	N
TCGA-KM-8441-01A-11R-2314-13	hsa-mir-1251	0.0	0.0	N
TCGA-KM-8441-01A-11R-2314-13	hsa-mir-1252	0.0	0.0	N
TCGA-KM-8441-01A-11R-2314-13	hsa-mir-1253	0.0	0.0	N
TCGA-KM-8441-01A-11R-2314-13	hsa-mir-1254	1.0	0.124543	N
TCGA-KM-8441-01A-11R-2314-13	hsa-mir-1255a	1.0	0.124543	N
TCGA-KM-8441-01A-11R-2314-13	hsa-mir-1255b-1	0.0	0.0	N
TCGA-KM-8441-01A-11R-2314-13	hsa-mir-1255b-2	0.0	0.0	N
TCGA-KM-8441-01A-11R-2314-13	hsa-mir-1256	0.0	0.0	N
TCGA-KM-8441-01A-11R-2314-13	hsa-mir-1257	0.0	0.0	N
TCGA-KM-8441-01A-11R-2314-13	hsa-mir-1258	1.0	0.124543	N
TCGA-KM-8441-01A-11R-2314-13	hsa-mir-125a	4722.0	588.093388	N
TCGA-KM-8441-01A-11R-2314-13	hsa-mir-125b-1	2146.0	267.269888	N
TCGA-KM-8441-01A-11R-2314-13	hsa-mir-125b-2	108.0	13.450675	N
TCGA-KM-8441-01A-11R-2314-13	hsa-mir-126	29284.0	3647.125535	N
TCGA-KM-8441-01A-11R-2314-13	hsa-mir-1260	0.0	0.0	N
TCGA-KM-8441-01A-11R-2314-13	hsa-mir-1260b	0.0	0.0	N
TCGA-KM-8441-01A-11R-2314-13	hsa-mir-1261	0.0	0.0	N
TCGA-KM-8441-01A-11R-2314-13	hsa-mir-1262	1.0	0.124543	N
TCGA-KM-8441-01A-11R-2314-13	hsa-mir-1263	0.0	0.0	N
TCGA-KM-8441-01A-11R-2314-13	hsa-mir-1264	0.0	0.0	N
TCGA-KM-8441-01A-11R-2314-13	hsa-mir-1265	0.0	0.0	N
TCGA-KM-8441-01A-11R-2314-13	hsa-mir-1266	30.0	3.736299	N
TCGA-KM-8441-01A-11R-2314-13	hsa-mir-1267	1.0	0.124543	N
TCGA-KM-8441-01A-11R-2314-13	hsa-mir-1268	0.0	0.0	N
TCGA-KM-8441-01A-11R-2314-13	hsa-mir-1269	1.0	0.124543	N
TCGA-KM-8441-01A-11R-2314-13	hsa-mir-127	2211.0	275.365201	N
TCGA-KM-8441-01A-11R-2314-13	hsa-mir-1270-1	4.0	0.498173	N
TCGA-KM-8441-01A-11R-2314-13	hsa-mir-1270-2	11.0	1.369976	N
TCGA-KM-8441-01A-11R-2314-13	hsa-mir-1271	21.0	2.615409	N
TCGA-KM-8441-01A-11R-2314-13	hsa-mir-1272	0.0	0.0	N
TCGA-KM-8441-01A-11R-2314-13	hsa-mir-1273	0.0	0.0	N
TCGA-KM-8441-01A-11R-2314-13	hsa-mir-1273c	0.0	0.0	N
TCGA-KM-8441-01A-11R-2314-13	hsa-mir-1273d	0.0	0.0	N
TCGA-KM-8441-01A-11R-2314-13	hsa-mir-1274a	0.0	0.0	N
TCGA-KM-8441-01A-11R-2314-13	hsa-mir-1274b	14.0	1.743606	N
TCGA-KM-8441-01A-11R-2314-13	hsa-mir-1275	0.0	0.0	N
TCGA-KM-8441-01A-11R-2314-13	hsa-mir-1276	0.0	0.0	N
TCGA-KM-8441-01A-11R-2314-13	hsa-mir-1277	8.0	0.996346	N
TCGA-KM-8441-01A-11R-2314-13	hsa-mir-1278	0.0	0.0	N
TCGA-KM-8441-01A-11R-2314-13	hsa-mir-1279	0.0	0.0	N
TCGA-KM-8441-01A-11R-2314-13	hsa-mir-128-1	437.0	54.425415	N
TCGA-KM-8441-01A-11R-2314-13	hsa-mir-128-2	358.0	44.586496	N
TCGA-KM-8441-01A-11R-2314-13	hsa-mir-1280	0.0	0.0	N
TCGA-KM-8441-01A-11R-2314-13	hsa-mir-1281	0.0	0.0	N
TCGA-KM-8441-01A-11R-2314-13	hsa-mir-1282	0.0	0.0	N
TCGA-KM-8441-01A-11R-2314-13	hsa-mir-1283-1	0.0	0.0	N
TCGA-KM-8441-01A-11R-2314-13	hsa-mir-1283-2	0.0	0.0	N
TCGA-KM-8441-01A-11R-2314-13	hsa-mir-1284	1.0	0.124543	N
TCGA-KM-8441-01A-11R-2314-13	hsa-mir-1285-1	0.0	0.0	N
TCGA-KM-8441-01A-11R-2314-13	hsa-mir-1285-2	0.0	0.0	N
TCGA-KM-8441-01A-11R-2314-13	hsa-mir-1286	0.0	0.0	N
TCGA-KM-8441-01A-11R-2314-13	hsa-mir-1287	113.0	14.073391	N
TCGA-KM-8441-01A-11R-2314-13	hsa-mir-1288	3.0	0.37363	N
TCGA-KM-8441-01A-11R-2314-13	hsa-mir-1289-1	0.0	0.0	N
TCGA-KM-8441-01A-11R-2314-13	hsa-mir-1289-2	0.0	0.0	N
TCGA-KM-8441-01A-11R-2314-13	hsa-mir-129-1	78.0	9.714376	N
TCGA-KM-8441-01A-11R-2314-13	hsa-mir-129-2	73.0	9.09166	N
TCGA-KM-8441-01A-11R-2314-13	hsa-mir-1290	0.0	0.0	N
TCGA-KM-8441-01A-11R-2314-13	hsa-mir-1291	1.0	0.124543	N
TCGA-KM-8441-01A-11R-2314-13	hsa-mir-1292	6.0	0.74726	N
TCGA-KM-8441-01A-11R-2314-13	hsa-mir-1293	1.0	0.124543	N
TCGA-KM-8441-01A-11R-2314-13	hsa-mir-1294	0.0	0.0	N
TCGA-KM-8441-01A-11R-2314-13	hsa-mir-1295	0.0	0.0	N
TCGA-KM-8441-01A-11R-2314-13	hsa-mir-1296	4.0	0.498173	N
TCGA-KM-8441-01A-11R-2314-13	hsa-mir-1297	0.0	0.0	N
TCGA-KM-8441-01A-11R-2314-13	hsa-mir-1298	8.0	0.996346	N
TCGA-KM-8441-01A-11R-2314-13	hsa-mir-1299	0.0	0.0	N
TCGA-KM-8441-01A-11R-2314-13	hsa-mir-1301	148.0	18.432406	N
TCGA-KM-8441-01A-11R-2314-13	hsa-mir-1302-1	0.0	0.0	N
TCGA-KM-8441-01A-11R-2314-13	hsa-mir-1302-10	0.0	0.0	N
TCGA-KM-8441-01A-11R-2314-13	hsa-mir-1302-11	0.0	0.0	N
TCGA-KM-8441-01A-11R-2314-13	hsa-mir-1302-2	0.0	0.0	N
TCGA-KM-8441-01A-11R-2314-13	hsa-mir-1302-3	0.0	0.0	N
TCGA-KM-8441-01A-11R-2314-13	hsa-mir-1302-4	0.0	0.0	N
TCGA-KM-8441-01A-11R-2314-13	hsa-mir-1302-5	0.0	0.0	N
TCGA-KM-8441-01A-11R-2314-13	hsa-mir-1302-6	0.0	0.0	N
TCGA-KM-8441-01A-11R-2314-13	hsa-mir-1302-7	0.0	0.0	N
TCGA-KM-8441-01A-11R-2314-13	hsa-mir-1302-8	0.0	0.0	N
TCGA-KM-8441-01A-11R-2314-13	hsa-mir-1302-9	0.0	0.0	N
TCGA-KM-8441-01A-11R-2314-13	hsa-mir-1303	0.0	0.0	N
TCGA-KM-8441-01A-11R-2314-13	hsa-mir-1304	4.0	0.498173	N
TCGA-KM-8441-01A-11R-2314-13	hsa-mir-1305	1.0	0.124543	N
TCGA-KM-8441-01A-11R-2314-13	hsa-mir-1306	43.0	5.355361	N
TCGA-KM-8441-01A-11R-2314-13	hsa-mir-1307	12965.0	1614.70368	N
TCGA-KM-8441-01A-11R-2314-13	hsa-mir-130a	320.0	39.853851	N
TCGA-KM-8441-01A-11R-2314-13	hsa-mir-130b	43.0	5.355361	N
TCGA-KM-8441-01A-11R-2314-13	hsa-mir-132	514.0	64.015248	N
TCGA-KM-8441-01A-11R-2314-13	hsa-mir-1321	0.0	0.0	N
TCGA-KM-8441-01A-11R-2314-13	hsa-mir-1322	0.0	0.0	N
TCGA-KM-8441-01A-11R-2314-13	hsa-mir-1323	0.0	0.0	N
TCGA-KM-8441-01A-11R-2314-13	hsa-mir-1324	0.0	0.0	N
TCGA-KM-8441-01A-11R-2314-13	hsa-mir-133a-1	1.0	0.124543	N
TCGA-KM-8441-01A-11R-2314-13	hsa-mir-133a-2	0.0	0.0	N
TCGA-KM-8441-01A-11R-2314-13	hsa-mir-133b	0.0	0.0	N
TCGA-KM-8441-01A-11R-2314-13	hsa-mir-134	423.0	52.681809	N
TCGA-KM-8441-01A-11R-2314-13	hsa-mir-135a-1	3.0	0.37363	N
TCGA-KM-8441-01A-11R-2314-13	hsa-mir-135a-2	0.0	0.0	N
TCGA-KM-8441-01A-11R-2314-13	hsa-mir-135b	1.0	0.124543	N
TCGA-KM-8441-01A-11R-2314-13	hsa-mir-136	83.0	10.337093	N
TCGA-KM-8441-01A-11R-2314-13	hsa-mir-137	2.0	0.249087	N
TCGA-KM-8441-01A-11R-2314-13	hsa-mir-138-1	17.0	2.117236	N
TCGA-KM-8441-01A-11R-2314-13	hsa-mir-138-2	26.0	3.238125	N
TCGA-KM-8441-01A-11R-2314-13	hsa-mir-139	1455.0	181.210479	N
TCGA-KM-8441-01A-11R-2314-13	hsa-mir-140	9389.0	1169.336895	N
TCGA-KM-8441-01A-11R-2314-13	hsa-mir-141	47.0	5.853534	N
TCGA-KM-8441-01A-11R-2314-13	hsa-mir-142	8663.0	1078.918471	N
TCGA-KM-8441-01A-11R-2314-13	hsa-mir-143	150769.0	18777.266417	N
TCGA-KM-8441-01A-11R-2314-13	hsa-mir-144	6757.0	841.538971	N
TCGA-KM-8441-01A-11R-2314-13	hsa-mir-145	4626.0	576.137233	N
TCGA-KM-8441-01A-11R-2314-13	hsa-mir-1468	148.0	18.432406	N
TCGA-KM-8441-01A-11R-2314-13	hsa-mir-1469	0.0	0.0	N
TCGA-KM-8441-01A-11R-2314-13	hsa-mir-146a	92.0	11.457982	N
TCGA-KM-8441-01A-11R-2314-13	hsa-mir-146b	730.0	90.916597	N
TCGA-KM-8441-01A-11R-2314-13	hsa-mir-147	0.0	0.0	N
TCGA-KM-8441-01A-11R-2314-13	hsa-mir-1470	0.0	0.0	N
TCGA-KM-8441-01A-11R-2314-13	hsa-mir-1471	0.0	0.0	N
TCGA-KM-8441-01A-11R-2314-13	hsa-mir-147b	1.0	0.124543	N
TCGA-KM-8441-01A-11R-2314-13	hsa-mir-148a	158274.0	19711.963765	N
TCGA-KM-8441-01A-11R-2314-13	hsa-mir-148b	1217.0	151.569177	N
TCGA-KM-8441-01A-11R-2314-13	hsa-mir-149	20.0	2.490866	N
TCGA-KM-8441-01A-11R-2314-13	hsa-mir-150	2539.0	316.215399	N
TCGA-KM-8441-01A-11R-2314-13	hsa-mir-151	9701.0	1208.1944	N
TCGA-KM-8441-01A-11R-2314-13	hsa-mir-152	1726.0	214.961709	N
TCGA-KM-8441-01A-11R-2314-13	hsa-mir-153-1	0.0	0.0	N
TCGA-KM-8441-01A-11R-2314-13	hsa-mir-153-2	14.0	1.743606	N
TCGA-KM-8441-01A-11R-2314-13	hsa-mir-1537	1.0	0.124543	N
TCGA-KM-8441-01A-11R-2314-13	hsa-mir-1538	2.0	0.249087	N
TCGA-KM-8441-01A-11R-2314-13	hsa-mir-1539	0.0	0.0	N
TCGA-KM-8441-01A-11R-2314-13	hsa-mir-154	17.0	2.117236	N
TCGA-KM-8441-01A-11R-2314-13	hsa-mir-155	347.0	43.21652	N
TCGA-KM-8441-01A-11R-2314-13	hsa-mir-15a	761.0	94.777439	N
TCGA-KM-8441-01A-11R-2314-13	hsa-mir-15b	1360.0	169.378867	N
TCGA-KM-8441-01A-11R-2314-13	hsa-mir-16-1	4094.0	509.880206	N
TCGA-KM-8441-01A-11R-2314-13	hsa-mir-16-2	48.0	5.978078	N
TCGA-KM-8441-01A-11R-2314-13	hsa-mir-17	2530.0	315.094509	Y
TCGA-KM-8441-01A-11R-2314-13	hsa-mir-181a-1	6234.0	776.402834	N
TCGA-KM-8441-01A-11R-2314-13	hsa-mir-181a-2	2972.0	370.142641	N
TCGA-KM-8441-01A-11R-2314-13	hsa-mir-181b-1	739.0	92.037487	N
TCGA-KM-8441-01A-11R-2314-13	hsa-mir-181b-2	10.0	1.245433	N
TCGA-KM-8441-01A-11R-2314-13	hsa-mir-181c	468.0	58.286257	N
TCGA-KM-8441-01A-11R-2314-13	hsa-mir-181d	38.0	4.732645	N
TCGA-KM-8441-01A-11R-2314-13	hsa-mir-182	37846.0	4713.465134	N
TCGA-KM-8441-01A-11R-2314-13	hsa-mir-1825	0.0	0.0	N
TCGA-KM-8441-01A-11R-2314-13	hsa-mir-1827	0.0	0.0	N
TCGA-KM-8441-01A-11R-2314-13	hsa-mir-183	18539.0	2308.907946	N
TCGA-KM-8441-01A-11R-2314-13	hsa-mir-184	1.0	0.124543	N
TCGA-KM-8441-01A-11R-2314-13	hsa-mir-185	1482.0	184.573147	N
TCGA-KM-8441-01A-11R-2314-13	hsa-mir-186	1396.0	173.862425	N
TCGA-KM-8441-01A-11R-2314-13	hsa-mir-187	2886.0	359.431918	N
TCGA-KM-8441-01A-11R-2314-13	hsa-mir-188	171.0	21.296902	N
TCGA-KM-8441-01A-11R-2314-13	hsa-mir-18a	59.0	7.348054	Y
TCGA-KM-8441-01A-11R-2314-13	hsa-mir-18b	18.0	2.241779	Y
TCGA-KM-8441-01A-11R-2314-13	hsa-mir-190	36.0	4.483558	N
TCGA-KM-8441-01A-11R-2314-13	hsa-mir-1908	1.0	0.124543	N
TCGA-KM-8441-01A-11R-2314-13	hsa-mir-1909	0.0	0.0	N
TCGA-KM-8441-01A-11R-2314-13	hsa-mir-190b	0.0	0.0	N
TCGA-KM-8441-01A-11R-2314-13	hsa-mir-191	3706.0	461.557411	N
TCGA-KM-8441-01A-11R-2314-13	hsa-mir-1910	0.0	0.0	N
TCGA-KM-8441-01A-11R-2314-13	hsa-mir-1911	9.0	1.12089	N
TCGA-KM-8441-01A-11R-2314-13	hsa-mir-1912	7.0	0.871803	N
TCGA-KM-8441-01A-11R-2314-13	hsa-mir-1913	0.0	0.0	N
TCGA-KM-8441-01A-11R-2314-13	hsa-mir-1914	3.0	0.37363	N
TCGA-KM-8441-01A-11R-2314-13	hsa-mir-1915	0.0	0.0	N
TCGA-KM-8441-01A-11R-2314-13	hsa-mir-192	3802.0	473.513567	Y
TCGA-KM-8441-01A-11R-2314-13	hsa-mir-193a	733.0	91.290227	N
TCGA-KM-8441-01A-11R-2314-13	hsa-mir-193b	79.0	9.838919	N
TCGA-KM-8441-01A-11R-2314-13	hsa-mir-194-1	641.0	79.832245	N
TCGA-KM-8441-01A-11R-2314-13	hsa-mir-194-2	745.0	92.784747	N
TCGA-KM-8441-01A-11R-2314-13	hsa-mir-195	179.0	22.293248	N
TCGA-KM-8441-01A-11R-2314-13	hsa-mir-196a-1	627.0	78.088639	N
TCGA-KM-8441-01A-11R-2314-13	hsa-mir-196a-2	44.0	5.479905	N
TCGA-KM-8441-01A-11R-2314-13	hsa-mir-196b	266.0	33.128514	N
TCGA-KM-8441-01A-11R-2314-13	hsa-mir-197	1714.0	213.467189	N
TCGA-KM-8441-01A-11R-2314-13	hsa-mir-1972-1	0.0	0.0	N
TCGA-KM-8441-01A-11R-2314-13	hsa-mir-1972-2	0.0	0.0	N
TCGA-KM-8441-01A-11R-2314-13	hsa-mir-1973	0.0	0.0	N
TCGA-KM-8441-01A-11R-2314-13	hsa-mir-1976	279.0	34.747576	N
TCGA-KM-8441-01A-11R-2314-13	hsa-mir-198	0.0	0.0	N
TCGA-KM-8441-01A-11R-2314-13	hsa-mir-199a-1	1816.0	226.170604	Y
TCGA-KM-8441-01A-11R-2314-13	hsa-mir-199a-2	3163.0	393.930408	Y
TCGA-KM-8441-01A-11R-2314-13	hsa-mir-199b	3752.0	467.286402	Y
TCGA-KM-8441-01A-11R-2314-13	hsa-mir-19a	45.0	5.604448	N
TCGA-KM-8441-01A-11R-2314-13	hsa-mir-19b-1	12.0	1.494519	N
TCGA-KM-8441-01A-11R-2314-13	hsa-mir-19b-2	322.0	40.102938	N
TCGA-KM-8441-01A-11R-2314-13	hsa-mir-200a	5969.0	743.398863	N
TCGA-KM-8441-01A-11R-2314-13	hsa-mir-200b	5025.0	625.830003	N
TCGA-KM-8441-01A-11R-2314-13	hsa-mir-200c	131.0	16.31517	N
TCGA-KM-8441-01A-11R-2314-13	hsa-mir-202	0.0	0.0	N
TCGA-KM-8441-01A-11R-2314-13	hsa-mir-203	2047.0	254.940103	N
TCGA-KM-8441-01A-11R-2314-13	hsa-mir-204	6137.0	764.322135	N
TCGA-KM-8441-01A-11R-2314-13	hsa-mir-205	2.0	0.249087	N
TCGA-KM-8441-01A-11R-2314-13	hsa-mir-2052	0.0	0.0	N
TCGA-KM-8441-01A-11R-2314-13	hsa-mir-2053	0.0	0.0	N
TCGA-KM-8441-01A-11R-2314-13	hsa-mir-2054	0.0	0.0	N
TCGA-KM-8441-01A-11R-2314-13	hsa-mir-206	20.0	2.490866	N
TCGA-KM-8441-01A-11R-2314-13	hsa-mir-208a	0.0	0.0	N
TCGA-KM-8441-01A-11R-2314-13	hsa-mir-208b	0.0	0.0	N
TCGA-KM-8441-01A-11R-2314-13	hsa-mir-20a	988.0	123.048765	N
TCGA-KM-8441-01A-11R-2314-13	hsa-mir-20b	2183.0	271.877989	N
TCGA-KM-8441-01A-11R-2314-13	hsa-mir-21	276989.0	34497.11975	N
TCGA-KM-8441-01A-11R-2314-13	hsa-mir-210	1746.0	217.452574	N
TCGA-KM-8441-01A-11R-2314-13	hsa-mir-211	60.0	7.472597	N
TCGA-KM-8441-01A-11R-2314-13	hsa-mir-2110	16.0	1.992693	N
TCGA-KM-8441-01A-11R-2314-13	hsa-mir-2113	0.0	0.0	N
TCGA-KM-8441-01A-11R-2314-13	hsa-mir-2114	2.0	0.249087	N
TCGA-KM-8441-01A-11R-2314-13	hsa-mir-2115	0.0	0.0	N
TCGA-KM-8441-01A-11R-2314-13	hsa-mir-2116	5.0	0.622716	N
TCGA-KM-8441-01A-11R-2314-13	hsa-mir-2117	1.0	0.124543	N
TCGA-KM-8441-01A-11R-2314-13	hsa-mir-212	16.0	1.992693	N
TCGA-KM-8441-01A-11R-2314-13	hsa-mir-214	26.0	3.238125	N
TCGA-KM-8441-01A-11R-2314-13	hsa-mir-215	20.0	2.490866	Y
TCGA-KM-8441-01A-11R-2314-13	hsa-mir-216a	3.0	0.37363	N
TCGA-KM-8441-01A-11R-2314-13	hsa-mir-216b	0.0	0.0	N
TCGA-KM-8441-01A-11R-2314-13	hsa-mir-217	138.0	17.186973	N
TCGA-KM-8441-01A-11R-2314-13	hsa-mir-218-1	1.0	0.124543	N
TCGA-KM-8441-01A-11R-2314-13	hsa-mir-218-2	137.0	17.06243	N
TCGA-KM-8441-01A-11R-2314-13	hsa-mir-219-1	6.0	0.74726	N
TCGA-KM-8441-01A-11R-2314-13	hsa-mir-219-2	0.0	0.0	N
TCGA-KM-8441-01A-11R-2314-13	hsa-mir-22	1322396.0	164695.540865	N
TCGA-KM-8441-01A-11R-2314-13	hsa-mir-221	2910.0	362.420957	N
TCGA-KM-8441-01A-11R-2314-13	hsa-mir-222	1204.0	149.950114	N
TCGA-KM-8441-01A-11R-2314-13	hsa-mir-223	876.0	109.099917	N
TCGA-KM-8441-01A-11R-2314-13	hsa-mir-224	29.0	3.611755	N
TCGA-KM-8441-01A-11R-2314-13	hsa-mir-2276	3.0	0.37363	N
TCGA-KM-8441-01A-11R-2314-13	hsa-mir-2277	7.0	0.871803	N
TCGA-KM-8441-01A-11R-2314-13	hsa-mir-2278	0.0	0.0	N
TCGA-KM-8441-01A-11R-2314-13	hsa-mir-2355	188.0	23.414137	N
TCGA-KM-8441-01A-11R-2314-13	hsa-mir-23a	12002.0	1494.768497	Y
TCGA-KM-8441-01A-11R-2314-13	hsa-mir-23b	5841.0	727.457323	Y
TCGA-KM-8441-01A-11R-2314-13	hsa-mir-23c	6.0	0.74726	N
TCGA-KM-8441-01A-11R-2314-13	hsa-mir-24-1	73.0	9.09166	N
TCGA-KM-8441-01A-11R-2314-13	hsa-mir-24-2	4356.0	542.510546	N
TCGA-KM-8441-01A-11R-2314-13	hsa-mir-25	29443.0	3666.927917	N
TCGA-KM-8441-01A-11R-2314-13	hsa-mir-26a-1	9.0	1.12089	N
TCGA-KM-8441-01A-11R-2314-13	hsa-mir-26a-2	9545.0	1188.765648	N
TCGA-KM-8441-01A-11R-2314-13	hsa-mir-26b	2403.0	299.277512	N
TCGA-KM-8441-01A-11R-2314-13	hsa-mir-27a	2965.0	369.270838	Y
TCGA-KM-8441-01A-11R-2314-13	hsa-mir-27b	4529.0	564.056534	Y
TCGA-KM-8441-01A-11R-2314-13	hsa-mir-28	10889.0	1356.151822	N
TCGA-KM-8441-01A-11R-2314-13	hsa-mir-2861	0.0	0.0	N
TCGA-KM-8441-01A-11R-2314-13	hsa-mir-2909	0.0	0.0	N
TCGA-KM-8441-01A-11R-2314-13	hsa-mir-296	2.0	0.249087	N
TCGA-KM-8441-01A-11R-2314-13	hsa-mir-297	0.0	0.0	N
TCGA-KM-8441-01A-11R-2314-13	hsa-mir-298	0.0	0.0	N
TCGA-KM-8441-01A-11R-2314-13	hsa-mir-299	7.0	0.871803	N
TCGA-KM-8441-01A-11R-2314-13	hsa-mir-29a	17512.0	2181.001993	N
TCGA-KM-8441-01A-11R-2314-13	hsa-mir-29b-1	881.0	109.722633	Y
TCGA-KM-8441-01A-11R-2314-13	hsa-mir-29b-2	1159.0	144.345666	Y
TCGA-KM-8441-01A-11R-2314-13	hsa-mir-29c	14210.0	1769.760069	Y
TCGA-KM-8441-01A-11R-2314-13	hsa-mir-300	0.0	0.0	N
TCGA-KM-8441-01A-11R-2314-13	hsa-mir-301a	50.0	6.227164	N
TCGA-KM-8441-01A-11R-2314-13	hsa-mir-301b	2.0	0.249087	N
TCGA-KM-8441-01A-11R-2314-13	hsa-mir-302a	0.0	0.0	N
TCGA-KM-8441-01A-11R-2314-13	hsa-mir-302b	0.0	0.0	N
TCGA-KM-8441-01A-11R-2314-13	hsa-mir-302c	0.0	0.0	N
TCGA-KM-8441-01A-11R-2314-13	hsa-mir-302d	0.0	0.0	N
TCGA-KM-8441-01A-11R-2314-13	hsa-mir-302e	0.0	0.0	N
TCGA-KM-8441-01A-11R-2314-13	hsa-mir-302f	0.0	0.0	N
TCGA-KM-8441-01A-11R-2314-13	hsa-mir-3065	57.0	7.098967	N
TCGA-KM-8441-01A-11R-2314-13	hsa-mir-3074	25.0	3.113582	N
TCGA-KM-8441-01A-11R-2314-13	hsa-mir-30a	976036.0	121558.728946	Y
TCGA-KM-8441-01A-11R-2314-13	hsa-mir-30b	5192.0	646.628732	Y
TCGA-KM-8441-01A-11R-2314-13	hsa-mir-30c-1	29.0	3.611755	N
TCGA-KM-8441-01A-11R-2314-13	hsa-mir-30c-2	10850.0	1351.294634	Y
TCGA-KM-8441-01A-11R-2314-13	hsa-mir-30d	116686.0	14532.457661	N
TCGA-KM-8441-01A-11R-2314-13	hsa-mir-30e	185421.0	23092.940301	Y
TCGA-KM-8441-01A-11R-2314-13	hsa-mir-31	0.0	0.0	N
TCGA-KM-8441-01A-11R-2314-13	hsa-mir-3115	0.0	0.0	N
TCGA-KM-8441-01A-11R-2314-13	hsa-mir-3116-1	0.0	0.0	N
TCGA-KM-8441-01A-11R-2314-13	hsa-mir-3116-2	0.0	0.0	N
TCGA-KM-8441-01A-11R-2314-13	hsa-mir-3117	3.0	0.37363	N
TCGA-KM-8441-01A-11R-2314-13	hsa-mir-3118-1	0.0	0.0	N
TCGA-KM-8441-01A-11R-2314-13	hsa-mir-3118-2	0.0	0.0	N
TCGA-KM-8441-01A-11R-2314-13	hsa-mir-3118-3	0.0	0.0	N
TCGA-KM-8441-01A-11R-2314-13	hsa-mir-3118-4	0.0	0.0	N
TCGA-KM-8441-01A-11R-2314-13	hsa-mir-3118-5	0.0	0.0	N
TCGA-KM-8441-01A-11R-2314-13	hsa-mir-3118-6	0.0	0.0	N
TCGA-KM-8441-01A-11R-2314-13	hsa-mir-3119-1	0.0	0.0	N
TCGA-KM-8441-01A-11R-2314-13	hsa-mir-3119-2	0.0	0.0	N
TCGA-KM-8441-01A-11R-2314-13	hsa-mir-3120	0.0	0.0	N
TCGA-KM-8441-01A-11R-2314-13	hsa-mir-3121	0.0	0.0	N
TCGA-KM-8441-01A-11R-2314-13	hsa-mir-3122	0.0	0.0	N
TCGA-KM-8441-01A-11R-2314-13	hsa-mir-3123	0.0	0.0	N
TCGA-KM-8441-01A-11R-2314-13	hsa-mir-3124	2.0	0.249087	N
TCGA-KM-8441-01A-11R-2314-13	hsa-mir-3125	0.0	0.0	N
TCGA-KM-8441-01A-11R-2314-13	hsa-mir-3126	0.0	0.0	N
TCGA-KM-8441-01A-11R-2314-13	hsa-mir-3127	24.0	2.989039	N
TCGA-KM-8441-01A-11R-2314-13	hsa-mir-3128	0.0	0.0	N
TCGA-KM-8441-01A-11R-2314-13	hsa-mir-3129	0.0	0.0	N
TCGA-KM-8441-01A-11R-2314-13	hsa-mir-3130-1	27.0	3.362669	N
TCGA-KM-8441-01A-11R-2314-13	hsa-mir-3130-2	0.0	0.0	N
TCGA-KM-8441-01A-11R-2314-13	hsa-mir-3131	3.0	0.37363	N
TCGA-KM-8441-01A-11R-2314-13	hsa-mir-3132	0.0	0.0	N
TCGA-KM-8441-01A-11R-2314-13	hsa-mir-3133	0.0	0.0	N
TCGA-KM-8441-01A-11R-2314-13	hsa-mir-3134	0.0	0.0	N
TCGA-KM-8441-01A-11R-2314-13	hsa-mir-3135	0.0	0.0	N
TCGA-KM-8441-01A-11R-2314-13	hsa-mir-3136	0.0	0.0	N
TCGA-KM-8441-01A-11R-2314-13	hsa-mir-3137	0.0	0.0	N
TCGA-KM-8441-01A-11R-2314-13	hsa-mir-3138	2.0	0.249087	N
TCGA-KM-8441-01A-11R-2314-13	hsa-mir-3139	0.0	0.0	N
TCGA-KM-8441-01A-11R-2314-13	hsa-mir-3140	1.0	0.124543	N
TCGA-KM-8441-01A-11R-2314-13	hsa-mir-3141	0.0	0.0	N
TCGA-KM-8441-01A-11R-2314-13	hsa-mir-3142	0.0	0.0	N
TCGA-KM-8441-01A-11R-2314-13	hsa-mir-3143	0.0	0.0	N
TCGA-KM-8441-01A-11R-2314-13	hsa-mir-3144	1.0	0.124543	N
TCGA-KM-8441-01A-11R-2314-13	hsa-mir-3145	2.0	0.249087	N
TCGA-KM-8441-01A-11R-2314-13	hsa-mir-3146	0.0	0.0	N
TCGA-KM-8441-01A-11R-2314-13	hsa-mir-3147	0.0	0.0	N
TCGA-KM-8441-01A-11R-2314-13	hsa-mir-3148	0.0	0.0	N
TCGA-KM-8441-01A-11R-2314-13	hsa-mir-3149	0.0	0.0	N
TCGA-KM-8441-01A-11R-2314-13	hsa-mir-3150	0.0	0.0	N
TCGA-KM-8441-01A-11R-2314-13	hsa-mir-3150b	0.0	0.0	N
TCGA-KM-8441-01A-11R-2314-13	hsa-mir-3151	2.0	0.249087	N
TCGA-KM-8441-01A-11R-2314-13	hsa-mir-3152	0.0	0.0	N
TCGA-KM-8441-01A-11R-2314-13	hsa-mir-3153	0.0	0.0	N
TCGA-KM-8441-01A-11R-2314-13	hsa-mir-3154	0.0	0.0	N
TCGA-KM-8441-01A-11R-2314-13	hsa-mir-3155	0.0	0.0	N
TCGA-KM-8441-01A-11R-2314-13	hsa-mir-3156-1	0.0	0.0	N
TCGA-KM-8441-01A-11R-2314-13	hsa-mir-3156-2	0.0	0.0	N
TCGA-KM-8441-01A-11R-2314-13	hsa-mir-3156-3	0.0	0.0	N
TCGA-KM-8441-01A-11R-2314-13	hsa-mir-3157	1.0	0.124543	N
TCGA-KM-8441-01A-11R-2314-13	hsa-mir-3158-1	0.0	0.0	N
TCGA-KM-8441-01A-11R-2314-13	hsa-mir-3158-2	1.0	0.124543	N
TCGA-KM-8441-01A-11R-2314-13	hsa-mir-3159	0.0	0.0	N
TCGA-KM-8441-01A-11R-2314-13	hsa-mir-3160-1	0.0	0.0	N
TCGA-KM-8441-01A-11R-2314-13	hsa-mir-3160-2	0.0	0.0	N
TCGA-KM-8441-01A-11R-2314-13	hsa-mir-3161	0.0	0.0	N
TCGA-KM-8441-01A-11R-2314-13	hsa-mir-3162	0.0	0.0	N
TCGA-KM-8441-01A-11R-2314-13	hsa-mir-3163	0.0	0.0	N
TCGA-KM-8441-01A-11R-2314-13	hsa-mir-3164	0.0	0.0	N
TCGA-KM-8441-01A-11R-2314-13	hsa-mir-3165	0.0	0.0	N
TCGA-KM-8441-01A-11R-2314-13	hsa-mir-3166	1.0	0.124543	N
TCGA-KM-8441-01A-11R-2314-13	hsa-mir-3167	0.0	0.0	N
TCGA-KM-8441-01A-11R-2314-13	hsa-mir-3168	0.0	0.0	N
TCGA-KM-8441-01A-11R-2314-13	hsa-mir-3169	0.0	0.0	N
TCGA-KM-8441-01A-11R-2314-13	hsa-mir-3170	6.0	0.74726	N
TCGA-KM-8441-01A-11R-2314-13	hsa-mir-3171	0.0	0.0	N
TCGA-KM-8441-01A-11R-2314-13	hsa-mir-3173	1.0	0.124543	N
TCGA-KM-8441-01A-11R-2314-13	hsa-mir-3174	1.0	0.124543	N
TCGA-KM-8441-01A-11R-2314-13	hsa-mir-3175	0.0	0.0	N
TCGA-KM-8441-01A-11R-2314-13	hsa-mir-3176	0.0	0.0	N
TCGA-KM-8441-01A-11R-2314-13	hsa-mir-3177	0.0	0.0	N
TCGA-KM-8441-01A-11R-2314-13	hsa-mir-3178	0.0	0.0	N
TCGA-KM-8441-01A-11R-2314-13	hsa-mir-3179-1	0.0	0.0	N
TCGA-KM-8441-01A-11R-2314-13	hsa-mir-3179-2	0.0	0.0	N
TCGA-KM-8441-01A-11R-2314-13	hsa-mir-3179-3	0.0	0.0	N
TCGA-KM-8441-01A-11R-2314-13	hsa-mir-3180-1	0.0	0.0	N
TCGA-KM-8441-01A-11R-2314-13	hsa-mir-3180-2	0.0	0.0	N
TCGA-KM-8441-01A-11R-2314-13	hsa-mir-3180-3	0.0	0.0	N
TCGA-KM-8441-01A-11R-2314-13	hsa-mir-3180-4	0.0	0.0	N
TCGA-KM-8441-01A-11R-2314-13	hsa-mir-3180-5	0.0	0.0	N
TCGA-KM-8441-01A-11R-2314-13	hsa-mir-3181	0.0	0.0	N
TCGA-KM-8441-01A-11R-2314-13	hsa-mir-3182	0.0	0.0	N
TCGA-KM-8441-01A-11R-2314-13	hsa-mir-3183	0.0	0.0	N
TCGA-KM-8441-01A-11R-2314-13	hsa-mir-3184	0.0	0.0	N
TCGA-KM-8441-01A-11R-2314-13	hsa-mir-3185	0.0	0.0	N
TCGA-KM-8441-01A-11R-2314-13	hsa-mir-3186	0.0	0.0	N
TCGA-KM-8441-01A-11R-2314-13	hsa-mir-3187	2.0	0.249087	N
TCGA-KM-8441-01A-11R-2314-13	hsa-mir-3188	0.0	0.0	N
TCGA-KM-8441-01A-11R-2314-13	hsa-mir-3189	8.0	0.996346	N
TCGA-KM-8441-01A-11R-2314-13	hsa-mir-3190	5.0	0.622716	N
TCGA-KM-8441-01A-11R-2314-13	hsa-mir-3191	4.0	0.498173	N
TCGA-KM-8441-01A-11R-2314-13	hsa-mir-3192	1.0	0.124543	N
TCGA-KM-8441-01A-11R-2314-13	hsa-mir-3193	2.0	0.249087	N
TCGA-KM-8441-01A-11R-2314-13	hsa-mir-3194	1.0	0.124543	N
TCGA-KM-8441-01A-11R-2314-13	hsa-mir-3195	0.0	0.0	N
TCGA-KM-8441-01A-11R-2314-13	hsa-mir-3196	0.0	0.0	N
TCGA-KM-8441-01A-11R-2314-13	hsa-mir-3197	0.0	0.0	N
TCGA-KM-8441-01A-11R-2314-13	hsa-mir-3198	0.0	0.0	N
TCGA-KM-8441-01A-11R-2314-13	hsa-mir-3199-1	2.0	0.249087	N
TCGA-KM-8441-01A-11R-2314-13	hsa-mir-3199-2	1.0	0.124543	N
TCGA-KM-8441-01A-11R-2314-13	hsa-mir-32	91.0	11.333439	N
TCGA-KM-8441-01A-11R-2314-13	hsa-mir-3200	33.0	4.109928	N
TCGA-KM-8441-01A-11R-2314-13	hsa-mir-3201	0.0	0.0	N
TCGA-KM-8441-01A-11R-2314-13	hsa-mir-3202-1	0.0	0.0	N
TCGA-KM-8441-01A-11R-2314-13	hsa-mir-3202-2	0.0	0.0	N
TCGA-KM-8441-01A-11R-2314-13	hsa-mir-320a	1043.0	129.898645	Y
TCGA-KM-8441-01A-11R-2314-13	hsa-mir-320b-1	0.0	0.0	N
TCGA-KM-8441-01A-11R-2314-13	hsa-mir-320b-2	12.0	1.494519	Y
TCGA-KM-8441-01A-11R-2314-13	hsa-mir-320c-1	1.0	0.124543	N
TCGA-KM-8441-01A-11R-2314-13	hsa-mir-320c-2	1.0	0.124543	N
TCGA-KM-8441-01A-11R-2314-13	hsa-mir-320d-1	1.0	0.124543	N
TCGA-KM-8441-01A-11R-2314-13	hsa-mir-320d-2	1.0	0.124543	N
TCGA-KM-8441-01A-11R-2314-13	hsa-mir-320e	0.0	0.0	N
TCGA-KM-8441-01A-11R-2314-13	hsa-mir-323	5.0	0.622716	N
TCGA-KM-8441-01A-11R-2314-13	hsa-mir-323b	6.0	0.74726	N
TCGA-KM-8441-01A-11R-2314-13	hsa-mir-324	303.0	37.736615	N
TCGA-KM-8441-01A-11R-2314-13	hsa-mir-325	0.0	0.0	N
TCGA-KM-8441-01A-11R-2314-13	hsa-mir-326	36.0	4.483558	N
TCGA-KM-8441-01A-11R-2314-13	hsa-mir-328	467.0	58.161714	N
TCGA-KM-8441-01A-11R-2314-13	hsa-mir-329-1	0.0	0.0	N
TCGA-KM-8441-01A-11R-2314-13	hsa-mir-329-2	0.0	0.0	N
TCGA-KM-8441-01A-11R-2314-13	hsa-mir-330	82.0	10.212549	N
TCGA-KM-8441-01A-11R-2314-13	hsa-mir-331	258.0	32.132167	N
TCGA-KM-8441-01A-11R-2314-13	hsa-mir-335	307.0	38.234788	N
TCGA-KM-8441-01A-11R-2314-13	hsa-mir-337	70.0	8.71803	N
TCGA-KM-8441-01A-11R-2314-13	hsa-mir-338	864.0	107.605398	N
TCGA-KM-8441-01A-11R-2314-13	hsa-mir-339	113.0	14.073391	N
TCGA-KM-8441-01A-11R-2314-13	hsa-mir-33a	66.0	8.219857	N
TCGA-KM-8441-01A-11R-2314-13	hsa-mir-33b	8.0	0.996346	N
TCGA-KM-8441-01A-11R-2314-13	hsa-mir-340	101.0	12.578872	N
TCGA-KM-8441-01A-11R-2314-13	hsa-mir-342	287.0	35.743923	N
TCGA-KM-8441-01A-11R-2314-13	hsa-mir-345	62.0	7.721684	N
TCGA-KM-8441-01A-11R-2314-13	hsa-mir-346	0.0	0.0	N
TCGA-KM-8441-01A-11R-2314-13	hsa-mir-34a	1862.0	231.899595	N
TCGA-KM-8441-01A-11R-2314-13	hsa-mir-34b	1.0	0.124543	N
TCGA-KM-8441-01A-11R-2314-13	hsa-mir-34c	4.0	0.498173	N
TCGA-KM-8441-01A-11R-2314-13	hsa-mir-3605	18.0	2.241779	N
TCGA-KM-8441-01A-11R-2314-13	hsa-mir-3606	0.0	0.0	N
TCGA-KM-8441-01A-11R-2314-13	hsa-mir-3607	81.0	10.088006	N
TCGA-KM-8441-01A-11R-2314-13	hsa-mir-3609	1.0	0.124543	N
TCGA-KM-8441-01A-11R-2314-13	hsa-mir-361	2493.0	310.486408	N
TCGA-KM-8441-01A-11R-2314-13	hsa-mir-3610	2.0	0.249087	N
TCGA-KM-8441-01A-11R-2314-13	hsa-mir-3611	1.0	0.124543	N
TCGA-KM-8441-01A-11R-2314-13	hsa-mir-3612	0.0	0.0	N
TCGA-KM-8441-01A-11R-2314-13	hsa-mir-3613	34.0	4.234472	N
TCGA-KM-8441-01A-11R-2314-13	hsa-mir-3614	8.0	0.996346	N
TCGA-KM-8441-01A-11R-2314-13	hsa-mir-3615	33.0	4.109928	N
TCGA-KM-8441-01A-11R-2314-13	hsa-mir-3616	0.0	0.0	N
TCGA-KM-8441-01A-11R-2314-13	hsa-mir-3617	0.0	0.0	N
TCGA-KM-8441-01A-11R-2314-13	hsa-mir-3618	0.0	0.0	N
TCGA-KM-8441-01A-11R-2314-13	hsa-mir-3619	1.0	0.124543	N
TCGA-KM-8441-01A-11R-2314-13	hsa-mir-362	829.0	103.246383	N
TCGA-KM-8441-01A-11R-2314-13	hsa-mir-3620	1.0	0.124543	N
TCGA-KM-8441-01A-11R-2314-13	hsa-mir-3621	0.0	0.0	N
TCGA-KM-8441-01A-11R-2314-13	hsa-mir-3622a	0.0	0.0	N
TCGA-KM-8441-01A-11R-2314-13	hsa-mir-3622b	0.0	0.0	N
TCGA-KM-8441-01A-11R-2314-13	hsa-mir-363	905.0	112.711672	N
TCGA-KM-8441-01A-11R-2314-13	hsa-mir-3646	0.0	0.0	N
TCGA-KM-8441-01A-11R-2314-13	hsa-mir-3647	3.0	0.37363	N
TCGA-KM-8441-01A-11R-2314-13	hsa-mir-3648	7.0	0.871803	N
TCGA-KM-8441-01A-11R-2314-13	hsa-mir-3649	0.0	0.0	N
TCGA-KM-8441-01A-11R-2314-13	hsa-mir-365-1	58.0	7.22351	N
TCGA-KM-8441-01A-11R-2314-13	hsa-mir-365-2	44.0	5.479905	N
TCGA-KM-8441-01A-11R-2314-13	hsa-mir-3650	0.0	0.0	N
TCGA-KM-8441-01A-11R-2314-13	hsa-mir-3651	0.0	0.0	N
TCGA-KM-8441-01A-11R-2314-13	hsa-mir-3652	3.0	0.37363	N
TCGA-KM-8441-01A-11R-2314-13	hsa-mir-3653	12.0	1.494519	N
TCGA-KM-8441-01A-11R-2314-13	hsa-mir-3654	3.0	0.37363	N
TCGA-KM-8441-01A-11R-2314-13	hsa-mir-3655	1.0	0.124543	N
TCGA-KM-8441-01A-11R-2314-13	hsa-mir-3656	0.0	0.0	N
TCGA-KM-8441-01A-11R-2314-13	hsa-mir-3657	1.0	0.124543	N
TCGA-KM-8441-01A-11R-2314-13	hsa-mir-3658	0.0	0.0	N
TCGA-KM-8441-01A-11R-2314-13	hsa-mir-3659	0.0	0.0	N
TCGA-KM-8441-01A-11R-2314-13	hsa-mir-3660	0.0	0.0	N
TCGA-KM-8441-01A-11R-2314-13	hsa-mir-3661	1.0	0.124543	N
TCGA-KM-8441-01A-11R-2314-13	hsa-mir-3662	0.0	0.0	N
TCGA-KM-8441-01A-11R-2314-13	hsa-mir-3663	0.0	0.0	N
TCGA-KM-8441-01A-11R-2314-13	hsa-mir-3664	5.0	0.622716	N
TCGA-KM-8441-01A-11R-2314-13	hsa-mir-3665	0.0	0.0	N
TCGA-KM-8441-01A-11R-2314-13	hsa-mir-3666	0.0	0.0	N
TCGA-KM-8441-01A-11R-2314-13	hsa-mir-3667	0.0	0.0	N
TCGA-KM-8441-01A-11R-2314-13	hsa-mir-3668	0.0	0.0	N
TCGA-KM-8441-01A-11R-2314-13	hsa-mir-3669	0.0	0.0	N
TCGA-KM-8441-01A-11R-2314-13	hsa-mir-367	0.0	0.0	N
TCGA-KM-8441-01A-11R-2314-13	hsa-mir-3670	0.0	0.0	N
TCGA-KM-8441-01A-11R-2314-13	hsa-mir-3671	0.0	0.0	N
TCGA-KM-8441-01A-11R-2314-13	hsa-mir-3672	0.0	0.0	N
TCGA-KM-8441-01A-11R-2314-13	hsa-mir-3673	0.0	0.0	N
TCGA-KM-8441-01A-11R-2314-13	hsa-mir-3674	0.0	0.0	N
TCGA-KM-8441-01A-11R-2314-13	hsa-mir-3675	0.0	0.0	N
TCGA-KM-8441-01A-11R-2314-13	hsa-mir-3676	2.0	0.249087	N
TCGA-KM-8441-01A-11R-2314-13	hsa-mir-3677	24.0	2.989039	N
TCGA-KM-8441-01A-11R-2314-13	hsa-mir-3678	2.0	0.249087	N
TCGA-KM-8441-01A-11R-2314-13	hsa-mir-3679	2.0	0.249087	N
TCGA-KM-8441-01A-11R-2314-13	hsa-mir-3680	1.0	0.124543	N
TCGA-KM-8441-01A-11R-2314-13	hsa-mir-3681	0.0	0.0	N
TCGA-KM-8441-01A-11R-2314-13	hsa-mir-3682	3.0	0.37363	N
TCGA-KM-8441-01A-11R-2314-13	hsa-mir-3683	0.0	0.0	N
TCGA-KM-8441-01A-11R-2314-13	hsa-mir-3684	1.0	0.124543	N
TCGA-KM-8441-01A-11R-2314-13	hsa-mir-3685	0.0	0.0	N
TCGA-KM-8441-01A-11R-2314-13	hsa-mir-3686	0.0	0.0	N
TCGA-KM-8441-01A-11R-2314-13	hsa-mir-3687	2.0	0.249087	N
TCGA-KM-8441-01A-11R-2314-13	hsa-mir-3688	4.0	0.498173	N
TCGA-KM-8441-01A-11R-2314-13	hsa-mir-3689a	0.0	0.0	N
TCGA-KM-8441-01A-11R-2314-13	hsa-mir-3689b	0.0	0.0	N
TCGA-KM-8441-01A-11R-2314-13	hsa-mir-369	24.0	2.989039	N
TCGA-KM-8441-01A-11R-2314-13	hsa-mir-3690	0.0	0.0	N
TCGA-KM-8441-01A-11R-2314-13	hsa-mir-3691	2.0	0.249087	N
TCGA-KM-8441-01A-11R-2314-13	hsa-mir-3692	0.0	0.0	N
TCGA-KM-8441-01A-11R-2314-13	hsa-mir-370	22.0	2.739952	N
TCGA-KM-8441-01A-11R-2314-13	hsa-mir-371	0.0	0.0	N
TCGA-KM-8441-01A-11R-2314-13	hsa-mir-3713	0.0	0.0	N
TCGA-KM-8441-01A-11R-2314-13	hsa-mir-3714	0.0	0.0	N
TCGA-KM-8441-01A-11R-2314-13	hsa-mir-372	0.0	0.0	N
TCGA-KM-8441-01A-11R-2314-13	hsa-mir-373	0.0	0.0	N
TCGA-KM-8441-01A-11R-2314-13	hsa-mir-374a	2738.0	340.999512	N
TCGA-KM-8441-01A-11R-2314-13	hsa-mir-374b	514.0	64.015248	N
TCGA-KM-8441-01A-11R-2314-13	hsa-mir-374c	0.0	0.0	N
TCGA-KM-8441-01A-11R-2314-13	hsa-mir-375	641.0	79.832245	N
TCGA-KM-8441-01A-11R-2314-13	hsa-mir-376a-1	3.0	0.37363	N
TCGA-KM-8441-01A-11R-2314-13	hsa-mir-376a-2	0.0	0.0	N
TCGA-KM-8441-01A-11R-2314-13	hsa-mir-376b	2.0	0.249087	N
TCGA-KM-8441-01A-11R-2314-13	hsa-mir-376c	7.0	0.871803	N
TCGA-KM-8441-01A-11R-2314-13	hsa-mir-377	7.0	0.871803	N
TCGA-KM-8441-01A-11R-2314-13	hsa-mir-378	1227.0	152.81461	N
TCGA-KM-8441-01A-11R-2314-13	hsa-mir-378b	0.0	0.0	N
TCGA-KM-8441-01A-11R-2314-13	hsa-mir-378c	30.0	3.736299	N
TCGA-KM-8441-01A-11R-2314-13	hsa-mir-379	973.0	121.180616	N
TCGA-KM-8441-01A-11R-2314-13	hsa-mir-380	0.0	0.0	N
TCGA-KM-8441-01A-11R-2314-13	hsa-mir-381	83.0	10.337093	N
TCGA-KM-8441-01A-11R-2314-13	hsa-mir-382	34.0	4.234472	N
TCGA-KM-8441-01A-11R-2314-13	hsa-mir-383	0.0	0.0	N
TCGA-KM-8441-01A-11R-2314-13	hsa-mir-384	0.0	0.0	N
TCGA-KM-8441-01A-11R-2314-13	hsa-mir-3907	0.0	0.0	N
TCGA-KM-8441-01A-11R-2314-13	hsa-mir-3908	0.0	0.0	N
TCGA-KM-8441-01A-11R-2314-13	hsa-mir-3909	1.0	0.124543	N
TCGA-KM-8441-01A-11R-2314-13	hsa-mir-3910-1	0.0	0.0	N
TCGA-KM-8441-01A-11R-2314-13	hsa-mir-3910-2	0.0	0.0	N
TCGA-KM-8441-01A-11R-2314-13	hsa-mir-3911	0.0	0.0	N
TCGA-KM-8441-01A-11R-2314-13	hsa-mir-3912	6.0	0.74726	N
TCGA-KM-8441-01A-11R-2314-13	hsa-mir-3913-1	13.0	1.619063	N
TCGA-KM-8441-01A-11R-2314-13	hsa-mir-3913-2	0.0	0.0	N
TCGA-KM-8441-01A-11R-2314-13	hsa-mir-3914-1	0.0	0.0	N
TCGA-KM-8441-01A-11R-2314-13	hsa-mir-3914-2	0.0	0.0	N
TCGA-KM-8441-01A-11R-2314-13	hsa-mir-3915	0.0	0.0	N
TCGA-KM-8441-01A-11R-2314-13	hsa-mir-3916	0.0	0.0	N
TCGA-KM-8441-01A-11R-2314-13	hsa-mir-3917	1.0	0.124543	N
TCGA-KM-8441-01A-11R-2314-13	hsa-mir-3918	0.0	0.0	N
TCGA-KM-8441-01A-11R-2314-13	hsa-mir-3919	0.0	0.0	N
TCGA-KM-8441-01A-11R-2314-13	hsa-mir-3920	0.0	0.0	N
TCGA-KM-8441-01A-11R-2314-13	hsa-mir-3921	0.0	0.0	N
TCGA-KM-8441-01A-11R-2314-13	hsa-mir-3922	2.0	0.249087	N
TCGA-KM-8441-01A-11R-2314-13	hsa-mir-3923	1.0	0.124543	N
TCGA-KM-8441-01A-11R-2314-13	hsa-mir-3924	0.0	0.0	N
TCGA-KM-8441-01A-11R-2314-13	hsa-mir-3925	1.0	0.124543	N
TCGA-KM-8441-01A-11R-2314-13	hsa-mir-3926-1	0.0	0.0	N
TCGA-KM-8441-01A-11R-2314-13	hsa-mir-3926-2	0.0	0.0	N
TCGA-KM-8441-01A-11R-2314-13	hsa-mir-3927	0.0	0.0	N
TCGA-KM-8441-01A-11R-2314-13	hsa-mir-3928	7.0	0.871803	N
TCGA-KM-8441-01A-11R-2314-13	hsa-mir-3929	0.0	0.0	N
TCGA-KM-8441-01A-11R-2314-13	hsa-mir-3934	8.0	0.996346	N
TCGA-KM-8441-01A-11R-2314-13	hsa-mir-3935	0.0	0.0	N
TCGA-KM-8441-01A-11R-2314-13	hsa-mir-3936	2.0	0.249087	N
TCGA-KM-8441-01A-11R-2314-13	hsa-mir-3937	0.0	0.0	N
TCGA-KM-8441-01A-11R-2314-13	hsa-mir-3938	0.0	0.0	N
TCGA-KM-8441-01A-11R-2314-13	hsa-mir-3939	0.0	0.0	N
TCGA-KM-8441-01A-11R-2314-13	hsa-mir-3940	1.0	0.124543	N
TCGA-KM-8441-01A-11R-2314-13	hsa-mir-3941	2.0	0.249087	N
TCGA-KM-8441-01A-11R-2314-13	hsa-mir-3942	1.0	0.124543	N
TCGA-KM-8441-01A-11R-2314-13	hsa-mir-3943	0.0	0.0	N
TCGA-KM-8441-01A-11R-2314-13	hsa-mir-3944	2.0	0.249087	N
TCGA-KM-8441-01A-11R-2314-13	hsa-mir-3945	0.0	0.0	N
TCGA-KM-8441-01A-11R-2314-13	hsa-mir-409	72.0	8.967116	N
TCGA-KM-8441-01A-11R-2314-13	hsa-mir-410	37.0	4.608102	N
TCGA-KM-8441-01A-11R-2314-13	hsa-mir-411	8.0	0.996346	N
TCGA-KM-8441-01A-11R-2314-13	hsa-mir-412	15.0	1.868149	N
TCGA-KM-8441-01A-11R-2314-13	hsa-mir-421	16.0	1.992693	N
TCGA-KM-8441-01A-11R-2314-13	hsa-mir-422a	0.0	0.0	N
TCGA-KM-8441-01A-11R-2314-13	hsa-mir-423	773.0	96.271959	N
TCGA-KM-8441-01A-11R-2314-13	hsa-mir-424	1062.0	132.264968	N
TCGA-KM-8441-01A-11R-2314-13	hsa-mir-425	438.0	54.549958	N
TCGA-KM-8441-01A-11R-2314-13	hsa-mir-4251	0.0	0.0	N
TCGA-KM-8441-01A-11R-2314-13	hsa-mir-4252	0.0	0.0	N
TCGA-KM-8441-01A-11R-2314-13	hsa-mir-4253	0.0	0.0	N
TCGA-KM-8441-01A-11R-2314-13	hsa-mir-4254	0.0	0.0	N
TCGA-KM-8441-01A-11R-2314-13	hsa-mir-4255	0.0	0.0	N
TCGA-KM-8441-01A-11R-2314-13	hsa-mir-4256	0.0	0.0	N
TCGA-KM-8441-01A-11R-2314-13	hsa-mir-4257	0.0	0.0	N
TCGA-KM-8441-01A-11R-2314-13	hsa-mir-4258	0.0	0.0	N
TCGA-KM-8441-01A-11R-2314-13	hsa-mir-4259	0.0	0.0	N
TCGA-KM-8441-01A-11R-2314-13	hsa-mir-4260	0.0	0.0	N
TCGA-KM-8441-01A-11R-2314-13	hsa-mir-4261	0.0	0.0	N
TCGA-KM-8441-01A-11R-2314-13	hsa-mir-4262	0.0	0.0	N
TCGA-KM-8441-01A-11R-2314-13	hsa-mir-4263	0.0	0.0	N
TCGA-KM-8441-01A-11R-2314-13	hsa-mir-4264	0.0	0.0	N
TCGA-KM-8441-01A-11R-2314-13	hsa-mir-4265	0.0	0.0	N
TCGA-KM-8441-01A-11R-2314-13	hsa-mir-4266	0.0	0.0	N
TCGA-KM-8441-01A-11R-2314-13	hsa-mir-4267	0.0	0.0	N
TCGA-KM-8441-01A-11R-2314-13	hsa-mir-4268	0.0	0.0	N
TCGA-KM-8441-01A-11R-2314-13	hsa-mir-4269	0.0	0.0	N
TCGA-KM-8441-01A-11R-2314-13	hsa-mir-4270	0.0	0.0	N
TCGA-KM-8441-01A-11R-2314-13	hsa-mir-4271	0.0	0.0	N
TCGA-KM-8441-01A-11R-2314-13	hsa-mir-4272	0.0	0.0	N
TCGA-KM-8441-01A-11R-2314-13	hsa-mir-4273	0.0	0.0	N
TCGA-KM-8441-01A-11R-2314-13	hsa-mir-4274	0.0	0.0	N
TCGA-KM-8441-01A-11R-2314-13	hsa-mir-4275	0.0	0.0	N
TCGA-KM-8441-01A-11R-2314-13	hsa-mir-4276	0.0	0.0	N
TCGA-KM-8441-01A-11R-2314-13	hsa-mir-4277	0.0	0.0	N
TCGA-KM-8441-01A-11R-2314-13	hsa-mir-4278	0.0	0.0	N
TCGA-KM-8441-01A-11R-2314-13	hsa-mir-4279	0.0	0.0	N
TCGA-KM-8441-01A-11R-2314-13	hsa-mir-4280	0.0	0.0	N
TCGA-KM-8441-01A-11R-2314-13	hsa-mir-4281	0.0	0.0	N
TCGA-KM-8441-01A-11R-2314-13	hsa-mir-4282	0.0	0.0	N
TCGA-KM-8441-01A-11R-2314-13	hsa-mir-4283-1	0.0	0.0	N
TCGA-KM-8441-01A-11R-2314-13	hsa-mir-4283-2	0.0	0.0	N
TCGA-KM-8441-01A-11R-2314-13	hsa-mir-4284	1.0	0.124543	N
TCGA-KM-8441-01A-11R-2314-13	hsa-mir-4285	0.0	0.0	N
TCGA-KM-8441-01A-11R-2314-13	hsa-mir-4286	0.0	0.0	N
TCGA-KM-8441-01A-11R-2314-13	hsa-mir-4287	0.0	0.0	N
TCGA-KM-8441-01A-11R-2314-13	hsa-mir-4288	0.0	0.0	N
TCGA-KM-8441-01A-11R-2314-13	hsa-mir-4289	0.0	0.0	N
TCGA-KM-8441-01A-11R-2314-13	hsa-mir-429	593.0	73.854168	N
TCGA-KM-8441-01A-11R-2314-13	hsa-mir-4290	0.0	0.0	N
TCGA-KM-8441-01A-11R-2314-13	hsa-mir-4291	0.0	0.0	N
TCGA-KM-8441-01A-11R-2314-13	hsa-mir-4292	0.0	0.0	N
TCGA-KM-8441-01A-11R-2314-13	hsa-mir-4293	0.0	0.0	N
TCGA-KM-8441-01A-11R-2314-13	hsa-mir-4294	0.0	0.0	N
TCGA-KM-8441-01A-11R-2314-13	hsa-mir-4295	0.0	0.0	N
TCGA-KM-8441-01A-11R-2314-13	hsa-mir-4296	0.0	0.0	N
TCGA-KM-8441-01A-11R-2314-13	hsa-mir-4297	0.0	0.0	N
TCGA-KM-8441-01A-11R-2314-13	hsa-mir-4298	0.0	0.0	N
TCGA-KM-8441-01A-11R-2314-13	hsa-mir-4299	0.0	0.0	N
TCGA-KM-8441-01A-11R-2314-13	hsa-mir-4300	0.0	0.0	N
TCGA-KM-8441-01A-11R-2314-13	hsa-mir-4301	0.0	0.0	N
TCGA-KM-8441-01A-11R-2314-13	hsa-mir-4302	0.0	0.0	N
TCGA-KM-8441-01A-11R-2314-13	hsa-mir-4303	0.0	0.0	N
TCGA-KM-8441-01A-11R-2314-13	hsa-mir-4304	0.0	0.0	N
TCGA-KM-8441-01A-11R-2314-13	hsa-mir-4305	0.0	0.0	N
TCGA-KM-8441-01A-11R-2314-13	hsa-mir-4306	0.0	0.0	N
TCGA-KM-8441-01A-11R-2314-13	hsa-mir-4307	0.0	0.0	N
TCGA-KM-8441-01A-11R-2314-13	hsa-mir-4308	0.0	0.0	N
TCGA-KM-8441-01A-11R-2314-13	hsa-mir-4309	0.0	0.0	N
TCGA-KM-8441-01A-11R-2314-13	hsa-mir-431	22.0	2.739952	N
TCGA-KM-8441-01A-11R-2314-13	hsa-mir-4310	0.0	0.0	N
TCGA-KM-8441-01A-11R-2314-13	hsa-mir-4311	0.0	0.0	N
TCGA-KM-8441-01A-11R-2314-13	hsa-mir-4312	0.0	0.0	N
TCGA-KM-8441-01A-11R-2314-13	hsa-mir-4313	0.0	0.0	N
TCGA-KM-8441-01A-11R-2314-13	hsa-mir-4314	0.0	0.0	N
TCGA-KM-8441-01A-11R-2314-13	hsa-mir-4315-1	0.0	0.0	N
TCGA-KM-8441-01A-11R-2314-13	hsa-mir-4315-2	0.0	0.0	N
TCGA-KM-8441-01A-11R-2314-13	hsa-mir-4316	0.0	0.0	N
TCGA-KM-8441-01A-11R-2314-13	hsa-mir-4317	0.0	0.0	N
TCGA-KM-8441-01A-11R-2314-13	hsa-mir-4318	0.0	0.0	N
TCGA-KM-8441-01A-11R-2314-13	hsa-mir-4319	0.0	0.0	N
TCGA-KM-8441-01A-11R-2314-13	hsa-mir-432	18.0	2.241779	N
TCGA-KM-8441-01A-11R-2314-13	hsa-mir-4320	0.0	0.0	N
TCGA-KM-8441-01A-11R-2314-13	hsa-mir-4321	0.0	0.0	N
TCGA-KM-8441-01A-11R-2314-13	hsa-mir-4322	0.0	0.0	N
TCGA-KM-8441-01A-11R-2314-13	hsa-mir-4323	0.0	0.0	N
TCGA-KM-8441-01A-11R-2314-13	hsa-mir-4324	0.0	0.0	N
TCGA-KM-8441-01A-11R-2314-13	hsa-mir-4325	0.0	0.0	N
TCGA-KM-8441-01A-11R-2314-13	hsa-mir-4326	16.0	1.992693	N
TCGA-KM-8441-01A-11R-2314-13	hsa-mir-4327	0.0	0.0	N
TCGA-KM-8441-01A-11R-2314-13	hsa-mir-4328	0.0	0.0	N
TCGA-KM-8441-01A-11R-2314-13	hsa-mir-4329	0.0	0.0	N
TCGA-KM-8441-01A-11R-2314-13	hsa-mir-433	15.0	1.868149	N
TCGA-KM-8441-01A-11R-2314-13	hsa-mir-4330	0.0	0.0	N
TCGA-KM-8441-01A-11R-2314-13	hsa-mir-448	0.0	0.0	N
TCGA-KM-8441-01A-11R-2314-13	hsa-mir-449a	0.0	0.0	N
TCGA-KM-8441-01A-11R-2314-13	hsa-mir-449b	0.0	0.0	N
TCGA-KM-8441-01A-11R-2314-13	hsa-mir-449c	0.0	0.0	N
TCGA-KM-8441-01A-11R-2314-13	hsa-mir-450a-1	48.0	5.978078	N
TCGA-KM-8441-01A-11R-2314-13	hsa-mir-450a-2	44.0	5.479905	N
TCGA-KM-8441-01A-11R-2314-13	hsa-mir-450b	143.0	17.80969	N
TCGA-KM-8441-01A-11R-2314-13	hsa-mir-451	19209.0	2392.351946	N
TCGA-KM-8441-01A-11R-2314-13	hsa-mir-452	144.0	17.934233	N
TCGA-KM-8441-01A-11R-2314-13	hsa-mir-454	39.0	4.857188	N
TCGA-KM-8441-01A-11R-2314-13	hsa-mir-455	1177.0	146.587446	N
TCGA-KM-8441-01A-11R-2314-13	hsa-mir-466	8.0	0.996346	N
TCGA-KM-8441-01A-11R-2314-13	hsa-mir-483	1.0	0.124543	N
TCGA-KM-8441-01A-11R-2314-13	hsa-mir-484	286.0	35.619379	N
TCGA-KM-8441-01A-11R-2314-13	hsa-mir-485	16.0	1.992693	N
TCGA-KM-8441-01A-11R-2314-13	hsa-mir-486	14918.0	1857.936714	N
TCGA-KM-8441-01A-11R-2314-13	hsa-mir-487a	0.0	0.0	N
TCGA-KM-8441-01A-11R-2314-13	hsa-mir-487b	13.0	1.619063	N
TCGA-KM-8441-01A-11R-2314-13	hsa-mir-488	0.0	0.0	N
TCGA-KM-8441-01A-11R-2314-13	hsa-mir-489	3.0	0.37363	N
TCGA-KM-8441-01A-11R-2314-13	hsa-mir-490	0.0	0.0	N
TCGA-KM-8441-01A-11R-2314-13	hsa-mir-491	6.0	0.74726	N
TCGA-KM-8441-01A-11R-2314-13	hsa-mir-492	0.0	0.0	N
TCGA-KM-8441-01A-11R-2314-13	hsa-mir-493	33.0	4.109928	N
TCGA-KM-8441-01A-11R-2314-13	hsa-mir-494	3.0	0.37363	N
TCGA-KM-8441-01A-11R-2314-13	hsa-mir-495	20.0	2.490866	N
TCGA-KM-8441-01A-11R-2314-13	hsa-mir-496	6.0	0.74726	N
TCGA-KM-8441-01A-11R-2314-13	hsa-mir-497	91.0	11.333439	N
TCGA-KM-8441-01A-11R-2314-13	hsa-mir-498	0.0	0.0	N
TCGA-KM-8441-01A-11R-2314-13	hsa-mir-499	2.0	0.249087	N
TCGA-KM-8441-01A-11R-2314-13	hsa-mir-500a	6246.0	777.897353	Y
TCGA-KM-8441-01A-11R-2314-13	hsa-mir-500b	141.0	17.560603	Y
TCGA-KM-8441-01A-11R-2314-13	hsa-mir-501	2114.0	263.284503	N
TCGA-KM-8441-01A-11R-2314-13	hsa-mir-502	344.0	42.84289	Y
TCGA-KM-8441-01A-11R-2314-13	hsa-mir-503	109.0	13.575218	N
TCGA-KM-8441-01A-11R-2314-13	hsa-mir-504	12.0	1.494519	N
TCGA-KM-8441-01A-11R-2314-13	hsa-mir-505	150.0	18.681493	N
TCGA-KM-8441-01A-11R-2314-13	hsa-mir-506	0.0	0.0	N
TCGA-KM-8441-01A-11R-2314-13	hsa-mir-507	0.0	0.0	N
TCGA-KM-8441-01A-11R-2314-13	hsa-mir-508	18.0	2.241779	N
TCGA-KM-8441-01A-11R-2314-13	hsa-mir-509-1	2.0	0.249087	N
TCGA-KM-8441-01A-11R-2314-13	hsa-mir-509-2	1.0	0.124543	N
TCGA-KM-8441-01A-11R-2314-13	hsa-mir-509-3	1.0	0.124543	N
TCGA-KM-8441-01A-11R-2314-13	hsa-mir-510	0.0	0.0	N
TCGA-KM-8441-01A-11R-2314-13	hsa-mir-511-1	17.0	2.117236	N
TCGA-KM-8441-01A-11R-2314-13	hsa-mir-511-2	23.0	2.864496	N
TCGA-KM-8441-01A-11R-2314-13	hsa-mir-512-1	0.0	0.0	N
TCGA-KM-8441-01A-11R-2314-13	hsa-mir-512-2	0.0	0.0	N
TCGA-KM-8441-01A-11R-2314-13	hsa-mir-513a-1	0.0	0.0	N
TCGA-KM-8441-01A-11R-2314-13	hsa-mir-513a-2	0.0	0.0	N
TCGA-KM-8441-01A-11R-2314-13	hsa-mir-513b	0.0	0.0	N
TCGA-KM-8441-01A-11R-2314-13	hsa-mir-513c	0.0	0.0	N
TCGA-KM-8441-01A-11R-2314-13	hsa-mir-514-1	5.0	0.622716	N
TCGA-KM-8441-01A-11R-2314-13	hsa-mir-514-2	2.0	0.249087	N
TCGA-KM-8441-01A-11R-2314-13	hsa-mir-514-3	5.0	0.622716	N
TCGA-KM-8441-01A-11R-2314-13	hsa-mir-514b	0.0	0.0	N
TCGA-KM-8441-01A-11R-2314-13	hsa-mir-515-1	0.0	0.0	N
TCGA-KM-8441-01A-11R-2314-13	hsa-mir-515-2	0.0	0.0	N
TCGA-KM-8441-01A-11R-2314-13	hsa-mir-516a-1	0.0	0.0	N
TCGA-KM-8441-01A-11R-2314-13	hsa-mir-516a-2	0.0	0.0	N
TCGA-KM-8441-01A-11R-2314-13	hsa-mir-516b-1	0.0	0.0	N
TCGA-KM-8441-01A-11R-2314-13	hsa-mir-516b-2	0.0	0.0	N
TCGA-KM-8441-01A-11R-2314-13	hsa-mir-517a	0.0	0.0	N
TCGA-KM-8441-01A-11R-2314-13	hsa-mir-517b	0.0	0.0	N
TCGA-KM-8441-01A-11R-2314-13	hsa-mir-517c	0.0	0.0	N
TCGA-KM-8441-01A-11R-2314-13	hsa-mir-518a-1	0.0	0.0	N
TCGA-KM-8441-01A-11R-2314-13	hsa-mir-518a-2	0.0	0.0	N
TCGA-KM-8441-01A-11R-2314-13	hsa-mir-518b	0.0	0.0	N
TCGA-KM-8441-01A-11R-2314-13	hsa-mir-518c	0.0	0.0	N
TCGA-KM-8441-01A-11R-2314-13	hsa-mir-518d	0.0	0.0	N
TCGA-KM-8441-01A-11R-2314-13	hsa-mir-518e	0.0	0.0	N
TCGA-KM-8441-01A-11R-2314-13	hsa-mir-518f	0.0	0.0	N
TCGA-KM-8441-01A-11R-2314-13	hsa-mir-519a-1	0.0	0.0	N
TCGA-KM-8441-01A-11R-2314-13	hsa-mir-519a-2	0.0	0.0	N
TCGA-KM-8441-01A-11R-2314-13	hsa-mir-519b	0.0	0.0	N
TCGA-KM-8441-01A-11R-2314-13	hsa-mir-519c	0.0	0.0	N
TCGA-KM-8441-01A-11R-2314-13	hsa-mir-519d	0.0	0.0	N
TCGA-KM-8441-01A-11R-2314-13	hsa-mir-519e	0.0	0.0	N
TCGA-KM-8441-01A-11R-2314-13	hsa-mir-520a	0.0	0.0	N
TCGA-KM-8441-01A-11R-2314-13	hsa-mir-520b	0.0	0.0	N
TCGA-KM-8441-01A-11R-2314-13	hsa-mir-520c	0.0	0.0	N
TCGA-KM-8441-01A-11R-2314-13	hsa-mir-520d	0.0	0.0	N
TCGA-KM-8441-01A-11R-2314-13	hsa-mir-520e	0.0	0.0	N
TCGA-KM-8441-01A-11R-2314-13	hsa-mir-520f	0.0	0.0	N
TCGA-KM-8441-01A-11R-2314-13	hsa-mir-520g	0.0	0.0	N
TCGA-KM-8441-01A-11R-2314-13	hsa-mir-520h	0.0	0.0	N
TCGA-KM-8441-01A-11R-2314-13	hsa-mir-521-1	0.0	0.0	N
TCGA-KM-8441-01A-11R-2314-13	hsa-mir-521-2	0.0	0.0	N
TCGA-KM-8441-01A-11R-2314-13	hsa-mir-522	0.0	0.0	N
TCGA-KM-8441-01A-11R-2314-13	hsa-mir-523	0.0	0.0	N
TCGA-KM-8441-01A-11R-2314-13	hsa-mir-524	0.0	0.0	N
TCGA-KM-8441-01A-11R-2314-13	hsa-mir-525	0.0	0.0	N
TCGA-KM-8441-01A-11R-2314-13	hsa-mir-526a-1	0.0	0.0	N
TCGA-KM-8441-01A-11R-2314-13	hsa-mir-526a-2	0.0	0.0	N
TCGA-KM-8441-01A-11R-2314-13	hsa-mir-526b	0.0	0.0	N
TCGA-KM-8441-01A-11R-2314-13	hsa-mir-527	0.0	0.0	N
TCGA-KM-8441-01A-11R-2314-13	hsa-mir-532	28289.0	3523.204967	N
TCGA-KM-8441-01A-11R-2314-13	hsa-mir-539	14.0	1.743606	N
TCGA-KM-8441-01A-11R-2314-13	hsa-mir-541	1.0	0.124543	N
TCGA-KM-8441-01A-11R-2314-13	hsa-mir-542	2635.0	328.171554	N
TCGA-KM-8441-01A-11R-2314-13	hsa-mir-543	7.0	0.871803	N
TCGA-KM-8441-01A-11R-2314-13	hsa-mir-544	0.0	0.0	N
TCGA-KM-8441-01A-11R-2314-13	hsa-mir-544b	0.0	0.0	N
TCGA-KM-8441-01A-11R-2314-13	hsa-mir-545	3.0	0.37363	N
TCGA-KM-8441-01A-11R-2314-13	hsa-mir-548a-1	0.0	0.0	N
TCGA-KM-8441-01A-11R-2314-13	hsa-mir-548a-2	0.0	0.0	N
TCGA-KM-8441-01A-11R-2314-13	hsa-mir-548a-3	0.0	0.0	N
TCGA-KM-8441-01A-11R-2314-13	hsa-mir-548aa-1	0.0	0.0	N
TCGA-KM-8441-01A-11R-2314-13	hsa-mir-548aa-2	0.0	0.0	N
TCGA-KM-8441-01A-11R-2314-13	hsa-mir-548b	3.0	0.37363	N
TCGA-KM-8441-01A-11R-2314-13	hsa-mir-548c	0.0	0.0	N
TCGA-KM-8441-01A-11R-2314-13	hsa-mir-548d-1	0.0	0.0	N
TCGA-KM-8441-01A-11R-2314-13	hsa-mir-548d-2	0.0	0.0	N
TCGA-KM-8441-01A-11R-2314-13	hsa-mir-548e	2.0	0.249087	N
TCGA-KM-8441-01A-11R-2314-13	hsa-mir-548f-1	0.0	0.0	N
TCGA-KM-8441-01A-11R-2314-13	hsa-mir-548f-2	0.0	0.0	N
TCGA-KM-8441-01A-11R-2314-13	hsa-mir-548f-3	0.0	0.0	N
TCGA-KM-8441-01A-11R-2314-13	hsa-mir-548f-4	0.0	0.0	N
TCGA-KM-8441-01A-11R-2314-13	hsa-mir-548f-5	0.0	0.0	N
TCGA-KM-8441-01A-11R-2314-13	hsa-mir-548g	0.0	0.0	N
TCGA-KM-8441-01A-11R-2314-13	hsa-mir-548h-1	0.0	0.0	N
TCGA-KM-8441-01A-11R-2314-13	hsa-mir-548h-2	0.0	0.0	N
TCGA-KM-8441-01A-11R-2314-13	hsa-mir-548h-3	0.0	0.0	N
TCGA-KM-8441-01A-11R-2314-13	hsa-mir-548h-4	0.0	0.0	N
TCGA-KM-8441-01A-11R-2314-13	hsa-mir-548i-1	0.0	0.0	N
TCGA-KM-8441-01A-11R-2314-13	hsa-mir-548i-2	0.0	0.0	N
TCGA-KM-8441-01A-11R-2314-13	hsa-mir-548i-3	0.0	0.0	N
TCGA-KM-8441-01A-11R-2314-13	hsa-mir-548i-4	0.0	0.0	N
TCGA-KM-8441-01A-11R-2314-13	hsa-mir-548j	4.0	0.498173	N
TCGA-KM-8441-01A-11R-2314-13	hsa-mir-548k	0.0	0.0	N
TCGA-KM-8441-01A-11R-2314-13	hsa-mir-548l	0.0	0.0	N
TCGA-KM-8441-01A-11R-2314-13	hsa-mir-548m	0.0	0.0	N
TCGA-KM-8441-01A-11R-2314-13	hsa-mir-548n	0.0	0.0	N
TCGA-KM-8441-01A-11R-2314-13	hsa-mir-548o	3.0	0.37363	N
TCGA-KM-8441-01A-11R-2314-13	hsa-mir-548p	0.0	0.0	N
TCGA-KM-8441-01A-11R-2314-13	hsa-mir-548q	1.0	0.124543	N
TCGA-KM-8441-01A-11R-2314-13	hsa-mir-548s	2.0	0.249087	N
TCGA-KM-8441-01A-11R-2314-13	hsa-mir-548t	1.0	0.124543	N
TCGA-KM-8441-01A-11R-2314-13	hsa-mir-548u	0.0	0.0	N
TCGA-KM-8441-01A-11R-2314-13	hsa-mir-548v	3.0	0.37363	N
TCGA-KM-8441-01A-11R-2314-13	hsa-mir-548w	0.0	0.0	N
TCGA-KM-8441-01A-11R-2314-13	hsa-mir-548x	0.0	0.0	N
TCGA-KM-8441-01A-11R-2314-13	hsa-mir-548y	1.0	0.124543	N
TCGA-KM-8441-01A-11R-2314-13	hsa-mir-548z	0.0	0.0	N
TCGA-KM-8441-01A-11R-2314-13	hsa-mir-549	0.0	0.0	N
TCGA-KM-8441-01A-11R-2314-13	hsa-mir-550a-1	20.0	2.490866	N
TCGA-KM-8441-01A-11R-2314-13	hsa-mir-550a-2	14.0	1.743606	N
TCGA-KM-8441-01A-11R-2314-13	hsa-mir-550b-1	0.0	0.0	N
TCGA-KM-8441-01A-11R-2314-13	hsa-mir-550b-2	0.0	0.0	N
TCGA-KM-8441-01A-11R-2314-13	hsa-mir-551a	2.0	0.249087	N
TCGA-KM-8441-01A-11R-2314-13	hsa-mir-551b	3.0	0.37363	N
TCGA-KM-8441-01A-11R-2314-13	hsa-mir-552	1.0	0.124543	N
TCGA-KM-8441-01A-11R-2314-13	hsa-mir-553	0.0	0.0	N
TCGA-KM-8441-01A-11R-2314-13	hsa-mir-554	0.0	0.0	N
TCGA-KM-8441-01A-11R-2314-13	hsa-mir-555	0.0	0.0	N
TCGA-KM-8441-01A-11R-2314-13	hsa-mir-556	1.0	0.124543	N
TCGA-KM-8441-01A-11R-2314-13	hsa-mir-557	0.0	0.0	N
TCGA-KM-8441-01A-11R-2314-13	hsa-mir-558	0.0	0.0	N
TCGA-KM-8441-01A-11R-2314-13	hsa-mir-559	0.0	0.0	N
TCGA-KM-8441-01A-11R-2314-13	hsa-mir-561	5.0	0.622716	N
TCGA-KM-8441-01A-11R-2314-13	hsa-mir-562	0.0	0.0	N
TCGA-KM-8441-01A-11R-2314-13	hsa-mir-563	0.0	0.0	N
TCGA-KM-8441-01A-11R-2314-13	hsa-mir-564	0.0	0.0	N
TCGA-KM-8441-01A-11R-2314-13	hsa-mir-566	0.0	0.0	N
TCGA-KM-8441-01A-11R-2314-13	hsa-mir-567	0.0	0.0	N
TCGA-KM-8441-01A-11R-2314-13	hsa-mir-568	0.0	0.0	N
TCGA-KM-8441-01A-11R-2314-13	hsa-mir-569	0.0	0.0	N
TCGA-KM-8441-01A-11R-2314-13	hsa-mir-570	3.0	0.37363	N
TCGA-KM-8441-01A-11R-2314-13	hsa-mir-571	0.0	0.0	N
TCGA-KM-8441-01A-11R-2314-13	hsa-mir-572	0.0	0.0	N
TCGA-KM-8441-01A-11R-2314-13	hsa-mir-573	0.0	0.0	N
TCGA-KM-8441-01A-11R-2314-13	hsa-mir-574	139.0	17.311517	N
TCGA-KM-8441-01A-11R-2314-13	hsa-mir-575	0.0	0.0	N
TCGA-KM-8441-01A-11R-2314-13	hsa-mir-576	74.0	9.216203	N
TCGA-KM-8441-01A-11R-2314-13	hsa-mir-577	137.0	17.06243	N
TCGA-KM-8441-01A-11R-2314-13	hsa-mir-578	0.0	0.0	N
TCGA-KM-8441-01A-11R-2314-13	hsa-mir-579	4.0	0.498173	N
TCGA-KM-8441-01A-11R-2314-13	hsa-mir-580	1.0	0.124543	N
TCGA-KM-8441-01A-11R-2314-13	hsa-mir-581	4.0	0.498173	N
TCGA-KM-8441-01A-11R-2314-13	hsa-mir-582	4864.0	605.778534	N
TCGA-KM-8441-01A-11R-2314-13	hsa-mir-583	0.0	0.0	N
TCGA-KM-8441-01A-11R-2314-13	hsa-mir-584	498.0	62.022556	N
TCGA-KM-8441-01A-11R-2314-13	hsa-mir-585	5.0	0.622716	N
TCGA-KM-8441-01A-11R-2314-13	hsa-mir-586	0.0	0.0	N
TCGA-KM-8441-01A-11R-2314-13	hsa-mir-587	0.0	0.0	N
TCGA-KM-8441-01A-11R-2314-13	hsa-mir-588	0.0	0.0	N
TCGA-KM-8441-01A-11R-2314-13	hsa-mir-589	392.0	48.820967	N
TCGA-KM-8441-01A-11R-2314-13	hsa-mir-590	75.0	9.340746	N
TCGA-KM-8441-01A-11R-2314-13	hsa-mir-591	0.0	0.0	N
TCGA-KM-8441-01A-11R-2314-13	hsa-mir-592	154.0	19.179666	N
TCGA-KM-8441-01A-11R-2314-13	hsa-mir-593	0.0	0.0	N
TCGA-KM-8441-01A-11R-2314-13	hsa-mir-595	0.0	0.0	N
TCGA-KM-8441-01A-11R-2314-13	hsa-mir-596	0.0	0.0	N
TCGA-KM-8441-01A-11R-2314-13	hsa-mir-597	0.0	0.0	N
TCGA-KM-8441-01A-11R-2314-13	hsa-mir-598	350.0	43.590149	N
TCGA-KM-8441-01A-11R-2314-13	hsa-mir-599	0.0	0.0	N
TCGA-KM-8441-01A-11R-2314-13	hsa-mir-600	0.0	0.0	N
TCGA-KM-8441-01A-11R-2314-13	hsa-mir-601	0.0	0.0	N
TCGA-KM-8441-01A-11R-2314-13	hsa-mir-602	0.0	0.0	N
TCGA-KM-8441-01A-11R-2314-13	hsa-mir-603	0.0	0.0	N
TCGA-KM-8441-01A-11R-2314-13	hsa-mir-604	0.0	0.0	N
TCGA-KM-8441-01A-11R-2314-13	hsa-mir-605	2.0	0.249087	N
TCGA-KM-8441-01A-11R-2314-13	hsa-mir-606	0.0	0.0	N
TCGA-KM-8441-01A-11R-2314-13	hsa-mir-607	11.0	1.369976	N
TCGA-KM-8441-01A-11R-2314-13	hsa-mir-608	0.0	0.0	N
TCGA-KM-8441-01A-11R-2314-13	hsa-mir-609	0.0	0.0	N
TCGA-KM-8441-01A-11R-2314-13	hsa-mir-610	0.0	0.0	N
TCGA-KM-8441-01A-11R-2314-13	hsa-mir-611	0.0	0.0	N
TCGA-KM-8441-01A-11R-2314-13	hsa-mir-612	1.0	0.124543	N
TCGA-KM-8441-01A-11R-2314-13	hsa-mir-613	0.0	0.0	N
TCGA-KM-8441-01A-11R-2314-13	hsa-mir-614	0.0	0.0	N
TCGA-KM-8441-01A-11R-2314-13	hsa-mir-615	30.0	3.736299	N
TCGA-KM-8441-01A-11R-2314-13	hsa-mir-616	104.0	12.952502	N
TCGA-KM-8441-01A-11R-2314-13	hsa-mir-617	0.0	0.0	N
TCGA-KM-8441-01A-11R-2314-13	hsa-mir-618	10.0	1.245433	N
TCGA-KM-8441-01A-11R-2314-13	hsa-mir-619	0.0	0.0	N
TCGA-KM-8441-01A-11R-2314-13	hsa-mir-620	0.0	0.0	N
TCGA-KM-8441-01A-11R-2314-13	hsa-mir-621	0.0	0.0	N
TCGA-KM-8441-01A-11R-2314-13	hsa-mir-622	0.0	0.0	N
TCGA-KM-8441-01A-11R-2314-13	hsa-mir-623	0.0	0.0	N
TCGA-KM-8441-01A-11R-2314-13	hsa-mir-624	16.0	1.992693	N
TCGA-KM-8441-01A-11R-2314-13	hsa-mir-625	218.0	27.150436	N
TCGA-KM-8441-01A-11R-2314-13	hsa-mir-626	0.0	0.0	N
TCGA-KM-8441-01A-11R-2314-13	hsa-mir-627	10.0	1.245433	N
TCGA-KM-8441-01A-11R-2314-13	hsa-mir-628	96.0	11.956155	N
TCGA-KM-8441-01A-11R-2314-13	hsa-mir-629	199.0	24.784114	N
TCGA-KM-8441-01A-11R-2314-13	hsa-mir-630	0.0	0.0	N
TCGA-KM-8441-01A-11R-2314-13	hsa-mir-631	0.0	0.0	N
TCGA-KM-8441-01A-11R-2314-13	hsa-mir-632	3.0	0.37363	N
TCGA-KM-8441-01A-11R-2314-13	hsa-mir-633	0.0	0.0	N
TCGA-KM-8441-01A-11R-2314-13	hsa-mir-634	0.0	0.0	N
TCGA-KM-8441-01A-11R-2314-13	hsa-mir-635	0.0	0.0	N
TCGA-KM-8441-01A-11R-2314-13	hsa-mir-636	3.0	0.37363	N
TCGA-KM-8441-01A-11R-2314-13	hsa-mir-637	0.0	0.0	N
TCGA-KM-8441-01A-11R-2314-13	hsa-mir-638	0.0	0.0	N
TCGA-KM-8441-01A-11R-2314-13	hsa-mir-639	2.0	0.249087	N
TCGA-KM-8441-01A-11R-2314-13	hsa-mir-640	0.0	0.0	N
TCGA-KM-8441-01A-11R-2314-13	hsa-mir-641	1.0	0.124543	N
TCGA-KM-8441-01A-11R-2314-13	hsa-mir-642a	6.0	0.74726	N
TCGA-KM-8441-01A-11R-2314-13	hsa-mir-642b	0.0	0.0	N
TCGA-KM-8441-01A-11R-2314-13	hsa-mir-643	3.0	0.37363	N
TCGA-KM-8441-01A-11R-2314-13	hsa-mir-644	0.0	0.0	N
TCGA-KM-8441-01A-11R-2314-13	hsa-mir-645	0.0	0.0	N
TCGA-KM-8441-01A-11R-2314-13	hsa-mir-646	0.0	0.0	N
TCGA-KM-8441-01A-11R-2314-13	hsa-mir-647	0.0	0.0	N
TCGA-KM-8441-01A-11R-2314-13	hsa-mir-648	0.0	0.0	N
TCGA-KM-8441-01A-11R-2314-13	hsa-mir-649	0.0	0.0	N
TCGA-KM-8441-01A-11R-2314-13	hsa-mir-650	0.0	0.0	N
TCGA-KM-8441-01A-11R-2314-13	hsa-mir-651	38.0	4.732645	N
TCGA-KM-8441-01A-11R-2314-13	hsa-mir-652	402.0	50.0664	N
TCGA-KM-8441-01A-11R-2314-13	hsa-mir-653	99.0	12.329785	N
TCGA-KM-8441-01A-11R-2314-13	hsa-mir-654	78.0	9.714376	N
TCGA-KM-8441-01A-11R-2314-13	hsa-mir-655	2.0	0.249087	N
TCGA-KM-8441-01A-11R-2314-13	hsa-mir-656	4.0	0.498173	N
TCGA-KM-8441-01A-11R-2314-13	hsa-mir-657	0.0	0.0	N
TCGA-KM-8441-01A-11R-2314-13	hsa-mir-658	4.0	0.498173	N
TCGA-KM-8441-01A-11R-2314-13	hsa-mir-659	10.0	1.245433	N
TCGA-KM-8441-01A-11R-2314-13	hsa-mir-660	1663.0	207.115482	N
TCGA-KM-8441-01A-11R-2314-13	hsa-mir-661	0.0	0.0	N
TCGA-KM-8441-01A-11R-2314-13	hsa-mir-662	0.0	0.0	N
TCGA-KM-8441-01A-11R-2314-13	hsa-mir-663	0.0	0.0	N
TCGA-KM-8441-01A-11R-2314-13	hsa-mir-663b	0.0	0.0	N
TCGA-KM-8441-01A-11R-2314-13	hsa-mir-664	209.0	26.029546	N
TCGA-KM-8441-01A-11R-2314-13	hsa-mir-665	0.0	0.0	N
TCGA-KM-8441-01A-11R-2314-13	hsa-mir-668	0.0	0.0	N
TCGA-KM-8441-01A-11R-2314-13	hsa-mir-670	1.0	0.124543	N
TCGA-KM-8441-01A-11R-2314-13	hsa-mir-671	24.0	2.989039	N
TCGA-KM-8441-01A-11R-2314-13	hsa-mir-675	118.0	14.696108	N
TCGA-KM-8441-01A-11R-2314-13	hsa-mir-676	4.0	0.498173	N
TCGA-KM-8441-01A-11R-2314-13	hsa-mir-7-1	63.0	7.846227	N
TCGA-KM-8441-01A-11R-2314-13	hsa-mir-7-2	1.0	0.124543	N
TCGA-KM-8441-01A-11R-2314-13	hsa-mir-7-3	0.0	0.0	N
TCGA-KM-8441-01A-11R-2314-13	hsa-mir-708	85.0	10.586179	N
TCGA-KM-8441-01A-11R-2314-13	hsa-mir-711	0.0	0.0	N
TCGA-KM-8441-01A-11R-2314-13	hsa-mir-718	0.0	0.0	N
TCGA-KM-8441-01A-11R-2314-13	hsa-mir-720	0.0	0.0	N
TCGA-KM-8441-01A-11R-2314-13	hsa-mir-744	278.0	34.623033	N
TCGA-KM-8441-01A-11R-2314-13	hsa-mir-758	36.0	4.483558	N
TCGA-KM-8441-01A-11R-2314-13	hsa-mir-759	0.0	0.0	N
TCGA-KM-8441-01A-11R-2314-13	hsa-mir-760	9.0	1.12089	N
TCGA-KM-8441-01A-11R-2314-13	hsa-mir-761	0.0	0.0	N
TCGA-KM-8441-01A-11R-2314-13	hsa-mir-762	0.0	0.0	N
TCGA-KM-8441-01A-11R-2314-13	hsa-mir-764	0.0	0.0	N
TCGA-KM-8441-01A-11R-2314-13	hsa-mir-765	9.0	1.12089	N
TCGA-KM-8441-01A-11R-2314-13	hsa-mir-766	82.0	10.212549	N
TCGA-KM-8441-01A-11R-2314-13	hsa-mir-767	1.0	0.124543	N
TCGA-KM-8441-01A-11R-2314-13	hsa-mir-769	82.0	10.212549	N
TCGA-KM-8441-01A-11R-2314-13	hsa-mir-770	0.0	0.0	N
TCGA-KM-8441-01A-11R-2314-13	hsa-mir-802	0.0	0.0	N
TCGA-KM-8441-01A-11R-2314-13	hsa-mir-873	6.0	0.74726	N
TCGA-KM-8441-01A-11R-2314-13	hsa-mir-874	2132.0	265.526282	N
TCGA-KM-8441-01A-11R-2314-13	hsa-mir-875	0.0	0.0	N
TCGA-KM-8441-01A-11R-2314-13	hsa-mir-876	4.0	0.498173	N
TCGA-KM-8441-01A-11R-2314-13	hsa-mir-877	22.0	2.739952	N
TCGA-KM-8441-01A-11R-2314-13	hsa-mir-885	14.0	1.743606	N
TCGA-KM-8441-01A-11R-2314-13	hsa-mir-887	7.0	0.871803	N
TCGA-KM-8441-01A-11R-2314-13	hsa-mir-888	0.0	0.0	N
TCGA-KM-8441-01A-11R-2314-13	hsa-mir-889	25.0	3.113582	N
TCGA-KM-8441-01A-11R-2314-13	hsa-mir-890	0.0	0.0	N
TCGA-KM-8441-01A-11R-2314-13	hsa-mir-891a	220.0	27.399523	N
TCGA-KM-8441-01A-11R-2314-13	hsa-mir-891b	1.0	0.124543	N
TCGA-KM-8441-01A-11R-2314-13	hsa-mir-892a	2.0	0.249087	N
TCGA-KM-8441-01A-11R-2314-13	hsa-mir-892b	0.0	0.0	N
TCGA-KM-8441-01A-11R-2314-13	hsa-mir-9-1	149.0	18.556949	N
TCGA-KM-8441-01A-11R-2314-13	hsa-mir-9-2	158.0	19.677839	N
TCGA-KM-8441-01A-11R-2314-13	hsa-mir-9-3	0.0	0.0	N
TCGA-KM-8441-01A-11R-2314-13	hsa-mir-920	0.0	0.0	N
TCGA-KM-8441-01A-11R-2314-13	hsa-mir-921	0.0	0.0	N
TCGA-KM-8441-01A-11R-2314-13	hsa-mir-922	0.0	0.0	N
TCGA-KM-8441-01A-11R-2314-13	hsa-mir-924	0.0	0.0	N
TCGA-KM-8441-01A-11R-2314-13	hsa-mir-92a-1	2636.0	328.296097	N
TCGA-KM-8441-01A-11R-2314-13	hsa-mir-92a-2	47781.0	5950.802663	N
TCGA-KM-8441-01A-11R-2314-13	hsa-mir-92b	424.0	52.806353	N
TCGA-KM-8441-01A-11R-2314-13	hsa-mir-93	13591.0	1692.667776	N
TCGA-KM-8441-01A-11R-2314-13	hsa-mir-933	0.0	0.0	N
TCGA-KM-8441-01A-11R-2314-13	hsa-mir-934	0.0	0.0	N
TCGA-KM-8441-01A-11R-2314-13	hsa-mir-935	4.0	0.498173	N
TCGA-KM-8441-01A-11R-2314-13	hsa-mir-936	0.0	0.0	N
TCGA-KM-8441-01A-11R-2314-13	hsa-mir-937	10.0	1.245433	N
TCGA-KM-8441-01A-11R-2314-13	hsa-mir-938	0.0	0.0	N
TCGA-KM-8441-01A-11R-2314-13	hsa-mir-939	2.0	0.249087	N
TCGA-KM-8441-01A-11R-2314-13	hsa-mir-940	13.0	1.619063	N
TCGA-KM-8441-01A-11R-2314-13	hsa-mir-941-1	0.0	0.0	N
TCGA-KM-8441-01A-11R-2314-13	hsa-mir-941-3	0.0	0.0	N
TCGA-KM-8441-01A-11R-2314-13	hsa-mir-941-4	0.0	0.0	N
TCGA-KM-8441-01A-11R-2314-13	hsa-mir-942	54.0	6.725337	N
TCGA-KM-8441-01A-11R-2314-13	hsa-mir-943	0.0	0.0	N
TCGA-KM-8441-01A-11R-2314-13	hsa-mir-944	0.0	0.0	N
TCGA-KM-8441-01A-11R-2314-13	hsa-mir-95	13.0	1.619063	N
TCGA-KM-8441-01A-11R-2314-13	hsa-mir-96	41.0	5.106275	N
TCGA-KM-8441-01A-11R-2314-13	hsa-mir-98	454.0	56.542651	N
TCGA-KM-8441-01A-11R-2314-13	hsa-mir-99a	3741.0	465.916426	Y
TCGA-KM-8441-01A-11R-2314-13	hsa-mir-99b	244249.0	30419.572625	N
