# Supplementary material for: Dysfunctional miRNA-Mediated Regulation in Chromophobe Renal Cell Carcinoma
Source: PLoS One. 2016 Jun 3;11(6):e0156324. doi: 10.1371/journal.pone.0156324 (PMC4892590; doi:10.1371/journal.pone.0156324)
Supplement: S1 File — (ZIP) [file pone.0156324.s001.zip › S1_File miRNA expression profile downloaded from TCGA/case/bcgsc.ca__IlluminaHiSeq_miRNASeq__TCGA-KM-8442-01A-11R-2314-13__mirna_quantification.txt]

barcode	miRNA_ID	read_count	reads_per_million_miRNA_mapped	cross-mapped
TCGA-KM-8442-01A-11R-2314-13	hsa-let-7a-1	37941.0	5006.420823	N
TCGA-KM-8442-01A-11R-2314-13	hsa-let-7a-2	76820.0	10136.613363	N
TCGA-KM-8442-01A-11R-2314-13	hsa-let-7a-3	38432.0	5071.209643	N
TCGA-KM-8442-01A-11R-2314-13	hsa-let-7b	93507.0	12338.509577	N
TCGA-KM-8442-01A-11R-2314-13	hsa-let-7c	23577.0	3111.050941	N
TCGA-KM-8442-01A-11R-2314-13	hsa-let-7d	3027.0	399.421097	N
TCGA-KM-8442-01A-11R-2314-13	hsa-let-7e	8756.0	1155.378633	N
TCGA-KM-8442-01A-11R-2314-13	hsa-let-7f-1	67.0	8.840837	N
TCGA-KM-8442-01A-11R-2314-13	hsa-let-7f-2	48111.0	6348.380702	N
TCGA-KM-8442-01A-11R-2314-13	hsa-let-7g	4716.0	622.28936	N
TCGA-KM-8442-01A-11R-2314-13	hsa-let-7i	1870.0	246.751718	N
TCGA-KM-8442-01A-11R-2314-13	hsa-mir-1-1	0.0	0.0	N
TCGA-KM-8442-01A-11R-2314-13	hsa-mir-1-2	19.0	2.507103	N
TCGA-KM-8442-01A-11R-2314-13	hsa-mir-100	42023.0	5545.052113	Y
TCGA-KM-8442-01A-11R-2314-13	hsa-mir-101-1	154809.0	20427.479538	N
TCGA-KM-8442-01A-11R-2314-13	hsa-mir-101-2	251.0	33.12015	N
TCGA-KM-8442-01A-11R-2314-13	hsa-mir-103-1	36052.0	4757.162002	Y
TCGA-KM-8442-01A-11R-2314-13	hsa-mir-103-1-as	0.0	0.0	N
TCGA-KM-8442-01A-11R-2314-13	hsa-mir-103-2	31.0	4.090537	N
TCGA-KM-8442-01A-11R-2314-13	hsa-mir-103-2-as	0.0	0.0	N
TCGA-KM-8442-01A-11R-2314-13	hsa-mir-105-1	1.0	0.131953	N
TCGA-KM-8442-01A-11R-2314-13	hsa-mir-105-2	0.0	0.0	N
TCGA-KM-8442-01A-11R-2314-13	hsa-mir-106a	26.0	3.430773	Y
TCGA-KM-8442-01A-11R-2314-13	hsa-mir-106b	1922.0	253.613263	N
TCGA-KM-8442-01A-11R-2314-13	hsa-mir-107	262.0	34.571631	Y
TCGA-KM-8442-01A-11R-2314-13	hsa-mir-10a	1195690.0	157774.632023	N
TCGA-KM-8442-01A-11R-2314-13	hsa-mir-10b	1883551.0	248539.810421	N
TCGA-KM-8442-01A-11R-2314-13	hsa-mir-1178	1.0	0.131953	N
TCGA-KM-8442-01A-11R-2314-13	hsa-mir-1179	1.0	0.131953	N
TCGA-KM-8442-01A-11R-2314-13	hsa-mir-1180	31.0	4.090537	N
TCGA-KM-8442-01A-11R-2314-13	hsa-mir-1181	5.0	0.659764	N
TCGA-KM-8442-01A-11R-2314-13	hsa-mir-1182	0.0	0.0	N
TCGA-KM-8442-01A-11R-2314-13	hsa-mir-1183	0.0	0.0	N
TCGA-KM-8442-01A-11R-2314-13	hsa-mir-1184-1	0.0	0.0	N
TCGA-KM-8442-01A-11R-2314-13	hsa-mir-1184-2	0.0	0.0	N
TCGA-KM-8442-01A-11R-2314-13	hsa-mir-1184-3	0.0	0.0	N
TCGA-KM-8442-01A-11R-2314-13	hsa-mir-1185-1	0.0	0.0	N
TCGA-KM-8442-01A-11R-2314-13	hsa-mir-1185-2	0.0	0.0	N
TCGA-KM-8442-01A-11R-2314-13	hsa-mir-1193	0.0	0.0	N
TCGA-KM-8442-01A-11R-2314-13	hsa-mir-1197	0.0	0.0	N
TCGA-KM-8442-01A-11R-2314-13	hsa-mir-1200	0.0	0.0	N
TCGA-KM-8442-01A-11R-2314-13	hsa-mir-1202	0.0	0.0	N
TCGA-KM-8442-01A-11R-2314-13	hsa-mir-1203	0.0	0.0	N
TCGA-KM-8442-01A-11R-2314-13	hsa-mir-1204	0.0	0.0	N
TCGA-KM-8442-01A-11R-2314-13	hsa-mir-1205	0.0	0.0	N
TCGA-KM-8442-01A-11R-2314-13	hsa-mir-1206	0.0	0.0	N
TCGA-KM-8442-01A-11R-2314-13	hsa-mir-1207	0.0	0.0	N
TCGA-KM-8442-01A-11R-2314-13	hsa-mir-1208	0.0	0.0	N
TCGA-KM-8442-01A-11R-2314-13	hsa-mir-122	0.0	0.0	N
TCGA-KM-8442-01A-11R-2314-13	hsa-mir-1224	4.0	0.527811	N
TCGA-KM-8442-01A-11R-2314-13	hsa-mir-1225	0.0	0.0	N
TCGA-KM-8442-01A-11R-2314-13	hsa-mir-1226	1.0	0.131953	N
TCGA-KM-8442-01A-11R-2314-13	hsa-mir-1227	0.0	0.0	N
TCGA-KM-8442-01A-11R-2314-13	hsa-mir-1228	1.0	0.131953	N
TCGA-KM-8442-01A-11R-2314-13	hsa-mir-1229	0.0	0.0	N
TCGA-KM-8442-01A-11R-2314-13	hsa-mir-1231	0.0	0.0	N
TCGA-KM-8442-01A-11R-2314-13	hsa-mir-1233-1	0.0	0.0	N
TCGA-KM-8442-01A-11R-2314-13	hsa-mir-1233-2	0.0	0.0	N
TCGA-KM-8442-01A-11R-2314-13	hsa-mir-1234	1.0	0.131953	N
TCGA-KM-8442-01A-11R-2314-13	hsa-mir-1236	0.0	0.0	N
TCGA-KM-8442-01A-11R-2314-13	hsa-mir-1237	0.0	0.0	N
TCGA-KM-8442-01A-11R-2314-13	hsa-mir-1238	0.0	0.0	N
TCGA-KM-8442-01A-11R-2314-13	hsa-mir-124-1	1.0	0.131953	N
TCGA-KM-8442-01A-11R-2314-13	hsa-mir-124-2	0.0	0.0	N
TCGA-KM-8442-01A-11R-2314-13	hsa-mir-124-3	0.0	0.0	N
TCGA-KM-8442-01A-11R-2314-13	hsa-mir-1243	0.0	0.0	N
TCGA-KM-8442-01A-11R-2314-13	hsa-mir-1244-1	0.0	0.0	N
TCGA-KM-8442-01A-11R-2314-13	hsa-mir-1244-2	0.0	0.0	N
TCGA-KM-8442-01A-11R-2314-13	hsa-mir-1244-3	0.0	0.0	N
TCGA-KM-8442-01A-11R-2314-13	hsa-mir-1245	0.0	0.0	N
TCGA-KM-8442-01A-11R-2314-13	hsa-mir-1246	0.0	0.0	N
TCGA-KM-8442-01A-11R-2314-13	hsa-mir-1247	0.0	0.0	N
TCGA-KM-8442-01A-11R-2314-13	hsa-mir-1248	1.0	0.131953	N
TCGA-KM-8442-01A-11R-2314-13	hsa-mir-1249	3.0	0.395858	N
TCGA-KM-8442-01A-11R-2314-13	hsa-mir-1250	0.0	0.0	N
TCGA-KM-8442-01A-11R-2314-13	hsa-mir-1251	0.0	0.0	N
TCGA-KM-8442-01A-11R-2314-13	hsa-mir-1252	0.0	0.0	N
TCGA-KM-8442-01A-11R-2314-13	hsa-mir-1253	0.0	0.0	N
TCGA-KM-8442-01A-11R-2314-13	hsa-mir-1254	0.0	0.0	N
TCGA-KM-8442-01A-11R-2314-13	hsa-mir-1255a	0.0	0.0	N
TCGA-KM-8442-01A-11R-2314-13	hsa-mir-1255b-1	0.0	0.0	N
TCGA-KM-8442-01A-11R-2314-13	hsa-mir-1255b-2	0.0	0.0	N
TCGA-KM-8442-01A-11R-2314-13	hsa-mir-1256	0.0	0.0	N
TCGA-KM-8442-01A-11R-2314-13	hsa-mir-1257	0.0	0.0	N
TCGA-KM-8442-01A-11R-2314-13	hsa-mir-1258	20.0	2.639056	N
TCGA-KM-8442-01A-11R-2314-13	hsa-mir-125a	7261.0	958.109212	N
TCGA-KM-8442-01A-11R-2314-13	hsa-mir-125b-1	17910.0	2363.274477	N
TCGA-KM-8442-01A-11R-2314-13	hsa-mir-125b-2	329.0	43.412468	N
TCGA-KM-8442-01A-11R-2314-13	hsa-mir-126	10868.0	1434.062927	N
TCGA-KM-8442-01A-11R-2314-13	hsa-mir-1260	0.0	0.0	N
TCGA-KM-8442-01A-11R-2314-13	hsa-mir-1260b	2.0	0.263906	N
TCGA-KM-8442-01A-11R-2314-13	hsa-mir-1261	0.0	0.0	N
TCGA-KM-8442-01A-11R-2314-13	hsa-mir-1262	9.0	1.187575	N
TCGA-KM-8442-01A-11R-2314-13	hsa-mir-1263	0.0	0.0	N
TCGA-KM-8442-01A-11R-2314-13	hsa-mir-1264	0.0	0.0	N
TCGA-KM-8442-01A-11R-2314-13	hsa-mir-1265	0.0	0.0	N
TCGA-KM-8442-01A-11R-2314-13	hsa-mir-1266	31.0	4.090537	N
TCGA-KM-8442-01A-11R-2314-13	hsa-mir-1267	0.0	0.0	N
TCGA-KM-8442-01A-11R-2314-13	hsa-mir-1268	0.0	0.0	N
TCGA-KM-8442-01A-11R-2314-13	hsa-mir-1269	2.0	0.263906	N
TCGA-KM-8442-01A-11R-2314-13	hsa-mir-127	586.0	77.324335	N
TCGA-KM-8442-01A-11R-2314-13	hsa-mir-1270-1	2.0	0.263906	N
TCGA-KM-8442-01A-11R-2314-13	hsa-mir-1270-2	2.0	0.263906	N
TCGA-KM-8442-01A-11R-2314-13	hsa-mir-1271	6.0	0.791717	N
TCGA-KM-8442-01A-11R-2314-13	hsa-mir-1272	0.0	0.0	N
TCGA-KM-8442-01A-11R-2314-13	hsa-mir-1273	0.0	0.0	N
TCGA-KM-8442-01A-11R-2314-13	hsa-mir-1273c	0.0	0.0	N
TCGA-KM-8442-01A-11R-2314-13	hsa-mir-1273d	0.0	0.0	N
TCGA-KM-8442-01A-11R-2314-13	hsa-mir-1274a	0.0	0.0	N
TCGA-KM-8442-01A-11R-2314-13	hsa-mir-1274b	12.0	1.583433	N
TCGA-KM-8442-01A-11R-2314-13	hsa-mir-1275	1.0	0.131953	N
TCGA-KM-8442-01A-11R-2314-13	hsa-mir-1276	0.0	0.0	N
TCGA-KM-8442-01A-11R-2314-13	hsa-mir-1277	2.0	0.263906	N
TCGA-KM-8442-01A-11R-2314-13	hsa-mir-1278	0.0	0.0	N
TCGA-KM-8442-01A-11R-2314-13	hsa-mir-1279	0.0	0.0	N
TCGA-KM-8442-01A-11R-2314-13	hsa-mir-128-1	314.0	41.433176	N
TCGA-KM-8442-01A-11R-2314-13	hsa-mir-128-2	235.0	31.008906	N
TCGA-KM-8442-01A-11R-2314-13	hsa-mir-1280	0.0	0.0	N
TCGA-KM-8442-01A-11R-2314-13	hsa-mir-1281	0.0	0.0	N
TCGA-KM-8442-01A-11R-2314-13	hsa-mir-1282	0.0	0.0	N
TCGA-KM-8442-01A-11R-2314-13	hsa-mir-1283-1	0.0	0.0	N
TCGA-KM-8442-01A-11R-2314-13	hsa-mir-1283-2	0.0	0.0	N
TCGA-KM-8442-01A-11R-2314-13	hsa-mir-1284	0.0	0.0	N
TCGA-KM-8442-01A-11R-2314-13	hsa-mir-1285-1	0.0	0.0	N
TCGA-KM-8442-01A-11R-2314-13	hsa-mir-1285-2	0.0	0.0	N
TCGA-KM-8442-01A-11R-2314-13	hsa-mir-1286	0.0	0.0	N
TCGA-KM-8442-01A-11R-2314-13	hsa-mir-1287	34.0	4.486395	N
TCGA-KM-8442-01A-11R-2314-13	hsa-mir-1288	0.0	0.0	N
TCGA-KM-8442-01A-11R-2314-13	hsa-mir-1289-1	1.0	0.131953	N
TCGA-KM-8442-01A-11R-2314-13	hsa-mir-1289-2	0.0	0.0	N
TCGA-KM-8442-01A-11R-2314-13	hsa-mir-129-1	18.0	2.37515	N
TCGA-KM-8442-01A-11R-2314-13	hsa-mir-129-2	19.0	2.507103	N
TCGA-KM-8442-01A-11R-2314-13	hsa-mir-1290	0.0	0.0	N
TCGA-KM-8442-01A-11R-2314-13	hsa-mir-1291	1.0	0.131953	N
TCGA-KM-8442-01A-11R-2314-13	hsa-mir-1292	0.0	0.0	N
TCGA-KM-8442-01A-11R-2314-13	hsa-mir-1293	2.0	0.263906	N
TCGA-KM-8442-01A-11R-2314-13	hsa-mir-1294	4.0	0.527811	N
TCGA-KM-8442-01A-11R-2314-13	hsa-mir-1295	0.0	0.0	N
TCGA-KM-8442-01A-11R-2314-13	hsa-mir-1296	37.0	4.882253	N
TCGA-KM-8442-01A-11R-2314-13	hsa-mir-1297	0.0	0.0	N
TCGA-KM-8442-01A-11R-2314-13	hsa-mir-1298	0.0	0.0	N
TCGA-KM-8442-01A-11R-2314-13	hsa-mir-1299	0.0	0.0	N
TCGA-KM-8442-01A-11R-2314-13	hsa-mir-1301	35.0	4.618348	N
TCGA-KM-8442-01A-11R-2314-13	hsa-mir-1302-1	0.0	0.0	N
TCGA-KM-8442-01A-11R-2314-13	hsa-mir-1302-10	0.0	0.0	N
TCGA-KM-8442-01A-11R-2314-13	hsa-mir-1302-11	0.0	0.0	N
TCGA-KM-8442-01A-11R-2314-13	hsa-mir-1302-2	0.0	0.0	N
TCGA-KM-8442-01A-11R-2314-13	hsa-mir-1302-3	0.0	0.0	N
TCGA-KM-8442-01A-11R-2314-13	hsa-mir-1302-4	0.0	0.0	N
TCGA-KM-8442-01A-11R-2314-13	hsa-mir-1302-5	0.0	0.0	N
TCGA-KM-8442-01A-11R-2314-13	hsa-mir-1302-6	0.0	0.0	N
TCGA-KM-8442-01A-11R-2314-13	hsa-mir-1302-7	0.0	0.0	N
TCGA-KM-8442-01A-11R-2314-13	hsa-mir-1302-8	0.0	0.0	N
TCGA-KM-8442-01A-11R-2314-13	hsa-mir-1302-9	0.0	0.0	N
TCGA-KM-8442-01A-11R-2314-13	hsa-mir-1303	0.0	0.0	N
TCGA-KM-8442-01A-11R-2314-13	hsa-mir-1304	6.0	0.791717	N
TCGA-KM-8442-01A-11R-2314-13	hsa-mir-1305	0.0	0.0	N
TCGA-KM-8442-01A-11R-2314-13	hsa-mir-1306	56.0	7.389356	N
TCGA-KM-8442-01A-11R-2314-13	hsa-mir-1307	5107.0	673.882901	N
TCGA-KM-8442-01A-11R-2314-13	hsa-mir-130a	155.0	20.452683	N
TCGA-KM-8442-01A-11R-2314-13	hsa-mir-130b	34.0	4.486395	N
TCGA-KM-8442-01A-11R-2314-13	hsa-mir-132	263.0	34.703584	N
TCGA-KM-8442-01A-11R-2314-13	hsa-mir-1321	0.0	0.0	N
TCGA-KM-8442-01A-11R-2314-13	hsa-mir-1322	0.0	0.0	N
TCGA-KM-8442-01A-11R-2314-13	hsa-mir-1323	0.0	0.0	N
TCGA-KM-8442-01A-11R-2314-13	hsa-mir-1324	0.0	0.0	N
TCGA-KM-8442-01A-11R-2314-13	hsa-mir-133a-1	2.0	0.263906	Y
TCGA-KM-8442-01A-11R-2314-13	hsa-mir-133a-2	0.0	0.0	N
TCGA-KM-8442-01A-11R-2314-13	hsa-mir-133b	1.0	0.131953	Y
TCGA-KM-8442-01A-11R-2314-13	hsa-mir-134	149.0	19.660966	N
TCGA-KM-8442-01A-11R-2314-13	hsa-mir-135a-1	27.0	3.562725	N
TCGA-KM-8442-01A-11R-2314-13	hsa-mir-135a-2	2.0	0.263906	N
TCGA-KM-8442-01A-11R-2314-13	hsa-mir-135b	3.0	0.395858	N
TCGA-KM-8442-01A-11R-2314-13	hsa-mir-136	22.0	2.902961	N
TCGA-KM-8442-01A-11R-2314-13	hsa-mir-137	2.0	0.263906	N
TCGA-KM-8442-01A-11R-2314-13	hsa-mir-138-1	0.0	0.0	N
TCGA-KM-8442-01A-11R-2314-13	hsa-mir-138-2	0.0	0.0	N
TCGA-KM-8442-01A-11R-2314-13	hsa-mir-139	299.0	39.453884	N
TCGA-KM-8442-01A-11R-2314-13	hsa-mir-140	7858.0	1036.885027	N
TCGA-KM-8442-01A-11R-2314-13	hsa-mir-141	9404.0	1240.884041	N
TCGA-KM-8442-01A-11R-2314-13	hsa-mir-142	2414.0	318.534036	N
TCGA-KM-8442-01A-11R-2314-13	hsa-mir-143	149789.0	19765.07653	N
TCGA-KM-8442-01A-11R-2314-13	hsa-mir-144	747.0	98.568734	N
TCGA-KM-8442-01A-11R-2314-13	hsa-mir-145	1814.0	239.362362	N
TCGA-KM-8442-01A-11R-2314-13	hsa-mir-1468	247.0	32.592339	N
TCGA-KM-8442-01A-11R-2314-13	hsa-mir-1469	0.0	0.0	N
TCGA-KM-8442-01A-11R-2314-13	hsa-mir-146a	30.0	3.958584	N
TCGA-KM-8442-01A-11R-2314-13	hsa-mir-146b	557.0	73.497704	N
TCGA-KM-8442-01A-11R-2314-13	hsa-mir-147	0.0	0.0	N
TCGA-KM-8442-01A-11R-2314-13	hsa-mir-1470	0.0	0.0	N
TCGA-KM-8442-01A-11R-2314-13	hsa-mir-1471	0.0	0.0	N
TCGA-KM-8442-01A-11R-2314-13	hsa-mir-147b	0.0	0.0	N
TCGA-KM-8442-01A-11R-2314-13	hsa-mir-148a	158816.0	20956.214369	N
TCGA-KM-8442-01A-11R-2314-13	hsa-mir-148b	607.0	80.095344	N
TCGA-KM-8442-01A-11R-2314-13	hsa-mir-149	52.0	6.861545	N
TCGA-KM-8442-01A-11R-2314-13	hsa-mir-150	476.0	62.809528	N
TCGA-KM-8442-01A-11R-2314-13	hsa-mir-151	13542.0	1786.904688	N
TCGA-KM-8442-01A-11R-2314-13	hsa-mir-152	1068.0	140.92558	N
TCGA-KM-8442-01A-11R-2314-13	hsa-mir-153-1	1.0	0.131953	N
TCGA-KM-8442-01A-11R-2314-13	hsa-mir-153-2	10.0	1.319528	N
TCGA-KM-8442-01A-11R-2314-13	hsa-mir-1537	0.0	0.0	N
TCGA-KM-8442-01A-11R-2314-13	hsa-mir-1538	0.0	0.0	N
TCGA-KM-8442-01A-11R-2314-13	hsa-mir-1539	0.0	0.0	N
TCGA-KM-8442-01A-11R-2314-13	hsa-mir-154	4.0	0.527811	N
TCGA-KM-8442-01A-11R-2314-13	hsa-mir-155	183.0	24.147361	N
TCGA-KM-8442-01A-11R-2314-13	hsa-mir-15a	626.0	82.602447	N
TCGA-KM-8442-01A-11R-2314-13	hsa-mir-15b	2348.0	309.825152	N
TCGA-KM-8442-01A-11R-2314-13	hsa-mir-16-1	1882.0	248.335152	N
TCGA-KM-8442-01A-11R-2314-13	hsa-mir-16-2	27.0	3.562725	N
TCGA-KM-8442-01A-11R-2314-13	hsa-mir-17	2083.0	274.857663	Y
TCGA-KM-8442-01A-11R-2314-13	hsa-mir-181a-1	5742.0	757.672923	N
TCGA-KM-8442-01A-11R-2314-13	hsa-mir-181a-2	6022.0	794.619704	N
TCGA-KM-8442-01A-11R-2314-13	hsa-mir-181b-1	1147.0	151.349851	N
TCGA-KM-8442-01A-11R-2314-13	hsa-mir-181b-2	18.0	2.37515	N
TCGA-KM-8442-01A-11R-2314-13	hsa-mir-181c	160.0	21.112446	N
TCGA-KM-8442-01A-11R-2314-13	hsa-mir-181d	28.0	3.694678	N
TCGA-KM-8442-01A-11R-2314-13	hsa-mir-182	245716.0	32422.91186	N
TCGA-KM-8442-01A-11R-2314-13	hsa-mir-1825	0.0	0.0	N
TCGA-KM-8442-01A-11R-2314-13	hsa-mir-1827	0.0	0.0	N
TCGA-KM-8442-01A-11R-2314-13	hsa-mir-183	55737.0	7354.652682	N
TCGA-KM-8442-01A-11R-2314-13	hsa-mir-184	0.0	0.0	N
TCGA-KM-8442-01A-11R-2314-13	hsa-mir-185	558.0	73.629657	N
TCGA-KM-8442-01A-11R-2314-13	hsa-mir-186	567.0	74.817232	N
TCGA-KM-8442-01A-11R-2314-13	hsa-mir-187	1370.0	180.775323	N
TCGA-KM-8442-01A-11R-2314-13	hsa-mir-188	162.0	21.376352	N
TCGA-KM-8442-01A-11R-2314-13	hsa-mir-18a	5.0	0.659764	N
TCGA-KM-8442-01A-11R-2314-13	hsa-mir-18b	0.0	0.0	N
TCGA-KM-8442-01A-11R-2314-13	hsa-mir-190	8.0	1.055622	N
TCGA-KM-8442-01A-11R-2314-13	hsa-mir-1908	0.0	0.0	N
TCGA-KM-8442-01A-11R-2314-13	hsa-mir-1909	0.0	0.0	N
TCGA-KM-8442-01A-11R-2314-13	hsa-mir-190b	0.0	0.0	N
TCGA-KM-8442-01A-11R-2314-13	hsa-mir-191	9262.0	1222.146745	N
TCGA-KM-8442-01A-11R-2314-13	hsa-mir-1910	1.0	0.131953	N
TCGA-KM-8442-01A-11R-2314-13	hsa-mir-1911	0.0	0.0	N
TCGA-KM-8442-01A-11R-2314-13	hsa-mir-1912	0.0	0.0	N
TCGA-KM-8442-01A-11R-2314-13	hsa-mir-1913	0.0	0.0	N
TCGA-KM-8442-01A-11R-2314-13	hsa-mir-1914	1.0	0.131953	N
TCGA-KM-8442-01A-11R-2314-13	hsa-mir-1915	0.0	0.0	N
TCGA-KM-8442-01A-11R-2314-13	hsa-mir-192	5051.0	666.493545	Y
TCGA-KM-8442-01A-11R-2314-13	hsa-mir-193a	628.0	82.866352	N
TCGA-KM-8442-01A-11R-2314-13	hsa-mir-193b	121.0	15.966288	N
TCGA-KM-8442-01A-11R-2314-13	hsa-mir-194-1	799.0	105.43028	N
TCGA-KM-8442-01A-11R-2314-13	hsa-mir-194-2	932.0	122.980001	N
TCGA-KM-8442-01A-11R-2314-13	hsa-mir-195	65.0	8.576931	N
TCGA-KM-8442-01A-11R-2314-13	hsa-mir-196a-1	3705.0	488.885089	N
TCGA-KM-8442-01A-11R-2314-13	hsa-mir-196a-2	375.0	49.482296	N
TCGA-KM-8442-01A-11R-2314-13	hsa-mir-196b	4483.0	591.54436	N
TCGA-KM-8442-01A-11R-2314-13	hsa-mir-197	969.0	127.862254	N
TCGA-KM-8442-01A-11R-2314-13	hsa-mir-1972-1	0.0	0.0	N
TCGA-KM-8442-01A-11R-2314-13	hsa-mir-1972-2	0.0	0.0	N
TCGA-KM-8442-01A-11R-2314-13	hsa-mir-1973	0.0	0.0	N
TCGA-KM-8442-01A-11R-2314-13	hsa-mir-1976	42.0	5.542017	N
TCGA-KM-8442-01A-11R-2314-13	hsa-mir-198	0.0	0.0	N
TCGA-KM-8442-01A-11R-2314-13	hsa-mir-199a-1	636.0	83.921975	Y
TCGA-KM-8442-01A-11R-2314-13	hsa-mir-199a-2	1177.0	155.308434	Y
TCGA-KM-8442-01A-11R-2314-13	hsa-mir-199b	1364.0	179.983606	Y
TCGA-KM-8442-01A-11R-2314-13	hsa-mir-19a	28.0	3.694678	N
TCGA-KM-8442-01A-11R-2314-13	hsa-mir-19b-1	22.0	2.902961	N
TCGA-KM-8442-01A-11R-2314-13	hsa-mir-19b-2	106.0	13.986996	N
TCGA-KM-8442-01A-11R-2314-13	hsa-mir-200a	5314.0	701.197128	N
TCGA-KM-8442-01A-11R-2314-13	hsa-mir-200b	5062.0	667.945025	N
TCGA-KM-8442-01A-11R-2314-13	hsa-mir-200c	13887.0	1832.428401	N
TCGA-KM-8442-01A-11R-2314-13	hsa-mir-202	0.0	0.0	N
TCGA-KM-8442-01A-11R-2314-13	hsa-mir-203	12489.0	1647.9584	N
TCGA-KM-8442-01A-11R-2314-13	hsa-mir-204	12.0	1.583433	N
TCGA-KM-8442-01A-11R-2314-13	hsa-mir-205	370.0	48.822532	N
TCGA-KM-8442-01A-11R-2314-13	hsa-mir-2052	0.0	0.0	N
TCGA-KM-8442-01A-11R-2314-13	hsa-mir-2053	0.0	0.0	N
TCGA-KM-8442-01A-11R-2314-13	hsa-mir-2054	0.0	0.0	N
TCGA-KM-8442-01A-11R-2314-13	hsa-mir-206	6.0	0.791717	N
TCGA-KM-8442-01A-11R-2314-13	hsa-mir-208a	0.0	0.0	N
TCGA-KM-8442-01A-11R-2314-13	hsa-mir-208b	0.0	0.0	N
TCGA-KM-8442-01A-11R-2314-13	hsa-mir-20a	756.0	99.75631	N
TCGA-KM-8442-01A-11R-2314-13	hsa-mir-20b	52.0	6.861545	N
TCGA-KM-8442-01A-11R-2314-13	hsa-mir-21	390509.0	51528.752249	N
TCGA-KM-8442-01A-11R-2314-13	hsa-mir-210	3937.0	519.498136	N
TCGA-KM-8442-01A-11R-2314-13	hsa-mir-211	0.0	0.0	N
TCGA-KM-8442-01A-11R-2314-13	hsa-mir-2110	7.0	0.92367	N
TCGA-KM-8442-01A-11R-2314-13	hsa-mir-2113	0.0	0.0	N
TCGA-KM-8442-01A-11R-2314-13	hsa-mir-2114	1.0	0.131953	N
TCGA-KM-8442-01A-11R-2314-13	hsa-mir-2115	0.0	0.0	N
TCGA-KM-8442-01A-11R-2314-13	hsa-mir-2116	1.0	0.131953	N
TCGA-KM-8442-01A-11R-2314-13	hsa-mir-2117	0.0	0.0	N
TCGA-KM-8442-01A-11R-2314-13	hsa-mir-212	11.0	1.451481	N
TCGA-KM-8442-01A-11R-2314-13	hsa-mir-214	11.0	1.451481	N
TCGA-KM-8442-01A-11R-2314-13	hsa-mir-215	14.0	1.847339	Y
TCGA-KM-8442-01A-11R-2314-13	hsa-mir-216a	2.0	0.263906	N
TCGA-KM-8442-01A-11R-2314-13	hsa-mir-216b	0.0	0.0	N
TCGA-KM-8442-01A-11R-2314-13	hsa-mir-217	26.0	3.430773	N
TCGA-KM-8442-01A-11R-2314-13	hsa-mir-218-1	19.0	2.507103	N
TCGA-KM-8442-01A-11R-2314-13	hsa-mir-218-2	1082.0	142.772919	N
TCGA-KM-8442-01A-11R-2314-13	hsa-mir-219-1	5.0	0.659764	N
TCGA-KM-8442-01A-11R-2314-13	hsa-mir-219-2	2.0	0.263906	N
TCGA-KM-8442-01A-11R-2314-13	hsa-mir-22	651685.0	85991.65425	N
TCGA-KM-8442-01A-11R-2314-13	hsa-mir-221	9230.0	1217.924256	N
TCGA-KM-8442-01A-11R-2314-13	hsa-mir-222	2367.0	312.332255	N
TCGA-KM-8442-01A-11R-2314-13	hsa-mir-223	114.0	15.042618	N
TCGA-KM-8442-01A-11R-2314-13	hsa-mir-224	32.0	4.222489	N
TCGA-KM-8442-01A-11R-2314-13	hsa-mir-2276	1.0	0.131953	N
TCGA-KM-8442-01A-11R-2314-13	hsa-mir-2277	1.0	0.131953	N
TCGA-KM-8442-01A-11R-2314-13	hsa-mir-2278	0.0	0.0	N
TCGA-KM-8442-01A-11R-2314-13	hsa-mir-2355	270.0	35.627253	N
TCGA-KM-8442-01A-11R-2314-13	hsa-mir-23a	8889.0	1172.928354	Y
TCGA-KM-8442-01A-11R-2314-13	hsa-mir-23b	11162.0	1472.857047	Y
TCGA-KM-8442-01A-11R-2314-13	hsa-mir-23c	2.0	0.263906	N
TCGA-KM-8442-01A-11R-2314-13	hsa-mir-24-1	170.0	22.431974	N
TCGA-KM-8442-01A-11R-2314-13	hsa-mir-24-2	5209.0	687.342085	N
TCGA-KM-8442-01A-11R-2314-13	hsa-mir-25	26267.0	3466.003947	N
TCGA-KM-8442-01A-11R-2314-13	hsa-mir-26a-1	29.0	3.826631	N
TCGA-KM-8442-01A-11R-2314-13	hsa-mir-26a-2	13287.0	1753.256727	N
TCGA-KM-8442-01A-11R-2314-13	hsa-mir-26b	1536.0	202.679486	N
TCGA-KM-8442-01A-11R-2314-13	hsa-mir-27a	2772.0	365.773135	Y
TCGA-KM-8442-01A-11R-2314-13	hsa-mir-27b	15928.0	2101.744046	Y
TCGA-KM-8442-01A-11R-2314-13	hsa-mir-28	14337.0	1891.807157	N
TCGA-KM-8442-01A-11R-2314-13	hsa-mir-2861	0.0	0.0	N
TCGA-KM-8442-01A-11R-2314-13	hsa-mir-2909	0.0	0.0	N
TCGA-KM-8442-01A-11R-2314-13	hsa-mir-296	51.0	6.729592	N
TCGA-KM-8442-01A-11R-2314-13	hsa-mir-297	0.0	0.0	N
TCGA-KM-8442-01A-11R-2314-13	hsa-mir-298	0.0	0.0	N
TCGA-KM-8442-01A-11R-2314-13	hsa-mir-299	1.0	0.131953	N
TCGA-KM-8442-01A-11R-2314-13	hsa-mir-29a	97207.0	12826.734902	N
TCGA-KM-8442-01A-11R-2314-13	hsa-mir-29b-1	2234.0	294.782534	Y
TCGA-KM-8442-01A-11R-2314-13	hsa-mir-29b-2	2295.0	302.831654	Y
TCGA-KM-8442-01A-11R-2314-13	hsa-mir-29c	10068.0	1328.500694	Y
TCGA-KM-8442-01A-11R-2314-13	hsa-mir-300	0.0	0.0	N
TCGA-KM-8442-01A-11R-2314-13	hsa-mir-301a	9.0	1.187575	N
TCGA-KM-8442-01A-11R-2314-13	hsa-mir-301b	1.0	0.131953	N
TCGA-KM-8442-01A-11R-2314-13	hsa-mir-302a	0.0	0.0	N
TCGA-KM-8442-01A-11R-2314-13	hsa-mir-302b	0.0	0.0	N
TCGA-KM-8442-01A-11R-2314-13	hsa-mir-302c	0.0	0.0	N
TCGA-KM-8442-01A-11R-2314-13	hsa-mir-302d	0.0	0.0	N
TCGA-KM-8442-01A-11R-2314-13	hsa-mir-302e	0.0	0.0	N
TCGA-KM-8442-01A-11R-2314-13	hsa-mir-302f	0.0	0.0	N
TCGA-KM-8442-01A-11R-2314-13	hsa-mir-3065	18.0	2.37515	N
TCGA-KM-8442-01A-11R-2314-13	hsa-mir-3074	8.0	1.055622	N
TCGA-KM-8442-01A-11R-2314-13	hsa-mir-30a	1024739.0	135217.170542	Y
TCGA-KM-8442-01A-11R-2314-13	hsa-mir-30b	4509.0	594.975132	Y
TCGA-KM-8442-01A-11R-2314-13	hsa-mir-30c-1	8.0	1.055622	N
TCGA-KM-8442-01A-11R-2314-13	hsa-mir-30c-2	7475.0	986.347109	Y
TCGA-KM-8442-01A-11R-2314-13	hsa-mir-30d	150867.0	19907.321638	N
TCGA-KM-8442-01A-11R-2314-13	hsa-mir-30e	187705.0	24768.198533	Y
TCGA-KM-8442-01A-11R-2314-13	hsa-mir-31	4.0	0.527811	N
TCGA-KM-8442-01A-11R-2314-13	hsa-mir-3115	0.0	0.0	N
TCGA-KM-8442-01A-11R-2314-13	hsa-mir-3116-1	0.0	0.0	N
TCGA-KM-8442-01A-11R-2314-13	hsa-mir-3116-2	0.0	0.0	N
TCGA-KM-8442-01A-11R-2314-13	hsa-mir-3117	2.0	0.263906	N
TCGA-KM-8442-01A-11R-2314-13	hsa-mir-3118-1	0.0	0.0	N
TCGA-KM-8442-01A-11R-2314-13	hsa-mir-3118-2	0.0	0.0	N
TCGA-KM-8442-01A-11R-2314-13	hsa-mir-3118-3	0.0	0.0	N
TCGA-KM-8442-01A-11R-2314-13	hsa-mir-3118-4	0.0	0.0	N
TCGA-KM-8442-01A-11R-2314-13	hsa-mir-3118-5	0.0	0.0	N
TCGA-KM-8442-01A-11R-2314-13	hsa-mir-3118-6	0.0	0.0	N
TCGA-KM-8442-01A-11R-2314-13	hsa-mir-3119-1	0.0	0.0	N
TCGA-KM-8442-01A-11R-2314-13	hsa-mir-3119-2	0.0	0.0	N
TCGA-KM-8442-01A-11R-2314-13	hsa-mir-3120	0.0	0.0	N
TCGA-KM-8442-01A-11R-2314-13	hsa-mir-3121	0.0	0.0	N
TCGA-KM-8442-01A-11R-2314-13	hsa-mir-3122	0.0	0.0	N
TCGA-KM-8442-01A-11R-2314-13	hsa-mir-3123	0.0	0.0	N
TCGA-KM-8442-01A-11R-2314-13	hsa-mir-3124	1.0	0.131953	N
TCGA-KM-8442-01A-11R-2314-13	hsa-mir-3125	0.0	0.0	N
TCGA-KM-8442-01A-11R-2314-13	hsa-mir-3126	0.0	0.0	N
TCGA-KM-8442-01A-11R-2314-13	hsa-mir-3127	4.0	0.527811	N
TCGA-KM-8442-01A-11R-2314-13	hsa-mir-3128	0.0	0.0	N
TCGA-KM-8442-01A-11R-2314-13	hsa-mir-3129	0.0	0.0	N
TCGA-KM-8442-01A-11R-2314-13	hsa-mir-3130-1	12.0	1.583433	N
TCGA-KM-8442-01A-11R-2314-13	hsa-mir-3130-2	2.0	0.263906	N
TCGA-KM-8442-01A-11R-2314-13	hsa-mir-3131	0.0	0.0	N
TCGA-KM-8442-01A-11R-2314-13	hsa-mir-3132	0.0	0.0	N
TCGA-KM-8442-01A-11R-2314-13	hsa-mir-3133	0.0	0.0	N
TCGA-KM-8442-01A-11R-2314-13	hsa-mir-3134	0.0	0.0	N
TCGA-KM-8442-01A-11R-2314-13	hsa-mir-3135	0.0	0.0	N
TCGA-KM-8442-01A-11R-2314-13	hsa-mir-3136	2.0	0.263906	N
TCGA-KM-8442-01A-11R-2314-13	hsa-mir-3137	1.0	0.131953	N
TCGA-KM-8442-01A-11R-2314-13	hsa-mir-3138	0.0	0.0	N
TCGA-KM-8442-01A-11R-2314-13	hsa-mir-3139	0.0	0.0	N
TCGA-KM-8442-01A-11R-2314-13	hsa-mir-3140	1.0	0.131953	N
TCGA-KM-8442-01A-11R-2314-13	hsa-mir-3141	0.0	0.0	N
TCGA-KM-8442-01A-11R-2314-13	hsa-mir-3142	0.0	0.0	N
TCGA-KM-8442-01A-11R-2314-13	hsa-mir-3143	0.0	0.0	N
TCGA-KM-8442-01A-11R-2314-13	hsa-mir-3144	7.0	0.92367	N
TCGA-KM-8442-01A-11R-2314-13	hsa-mir-3145	0.0	0.0	N
TCGA-KM-8442-01A-11R-2314-13	hsa-mir-3146	0.0	0.0	N
TCGA-KM-8442-01A-11R-2314-13	hsa-mir-3147	0.0	0.0	N
TCGA-KM-8442-01A-11R-2314-13	hsa-mir-3148	0.0	0.0	N
TCGA-KM-8442-01A-11R-2314-13	hsa-mir-3149	0.0	0.0	N
TCGA-KM-8442-01A-11R-2314-13	hsa-mir-3150	2.0	0.263906	N
TCGA-KM-8442-01A-11R-2314-13	hsa-mir-3150b	0.0	0.0	N
TCGA-KM-8442-01A-11R-2314-13	hsa-mir-3151	2.0	0.263906	N
TCGA-KM-8442-01A-11R-2314-13	hsa-mir-3152	11.0	1.451481	N
TCGA-KM-8442-01A-11R-2314-13	hsa-mir-3153	0.0	0.0	N
TCGA-KM-8442-01A-11R-2314-13	hsa-mir-3154	0.0	0.0	N
TCGA-KM-8442-01A-11R-2314-13	hsa-mir-3155	0.0	0.0	N
TCGA-KM-8442-01A-11R-2314-13	hsa-mir-3156-1	0.0	0.0	N
TCGA-KM-8442-01A-11R-2314-13	hsa-mir-3156-2	0.0	0.0	N
TCGA-KM-8442-01A-11R-2314-13	hsa-mir-3156-3	0.0	0.0	N
TCGA-KM-8442-01A-11R-2314-13	hsa-mir-3157	1.0	0.131953	N
TCGA-KM-8442-01A-11R-2314-13	hsa-mir-3158-1	0.0	0.0	N
TCGA-KM-8442-01A-11R-2314-13	hsa-mir-3158-2	0.0	0.0	N
TCGA-KM-8442-01A-11R-2314-13	hsa-mir-3159	0.0	0.0	N
TCGA-KM-8442-01A-11R-2314-13	hsa-mir-3160-1	0.0	0.0	N
TCGA-KM-8442-01A-11R-2314-13	hsa-mir-3160-2	0.0	0.0	N
TCGA-KM-8442-01A-11R-2314-13	hsa-mir-3161	0.0	0.0	N
TCGA-KM-8442-01A-11R-2314-13	hsa-mir-3162	0.0	0.0	N
TCGA-KM-8442-01A-11R-2314-13	hsa-mir-3163	1.0	0.131953	N
TCGA-KM-8442-01A-11R-2314-13	hsa-mir-3164	0.0	0.0	N
TCGA-KM-8442-01A-11R-2314-13	hsa-mir-3165	0.0	0.0	N
TCGA-KM-8442-01A-11R-2314-13	hsa-mir-3166	0.0	0.0	N
TCGA-KM-8442-01A-11R-2314-13	hsa-mir-3167	0.0	0.0	N
TCGA-KM-8442-01A-11R-2314-13	hsa-mir-3168	0.0	0.0	N
TCGA-KM-8442-01A-11R-2314-13	hsa-mir-3169	0.0	0.0	N
TCGA-KM-8442-01A-11R-2314-13	hsa-mir-3170	5.0	0.659764	N
TCGA-KM-8442-01A-11R-2314-13	hsa-mir-3171	0.0	0.0	N
TCGA-KM-8442-01A-11R-2314-13	hsa-mir-3173	1.0	0.131953	N
TCGA-KM-8442-01A-11R-2314-13	hsa-mir-3174	0.0	0.0	N
TCGA-KM-8442-01A-11R-2314-13	hsa-mir-3175	1.0	0.131953	N
TCGA-KM-8442-01A-11R-2314-13	hsa-mir-3176	0.0	0.0	N
TCGA-KM-8442-01A-11R-2314-13	hsa-mir-3177	0.0	0.0	N
TCGA-KM-8442-01A-11R-2314-13	hsa-mir-3178	0.0	0.0	N
TCGA-KM-8442-01A-11R-2314-13	hsa-mir-3179-1	0.0	0.0	N
TCGA-KM-8442-01A-11R-2314-13	hsa-mir-3179-2	0.0	0.0	N
TCGA-KM-8442-01A-11R-2314-13	hsa-mir-3179-3	0.0	0.0	N
TCGA-KM-8442-01A-11R-2314-13	hsa-mir-3180-1	0.0	0.0	N
TCGA-KM-8442-01A-11R-2314-13	hsa-mir-3180-2	0.0	0.0	N
TCGA-KM-8442-01A-11R-2314-13	hsa-mir-3180-3	0.0	0.0	N
TCGA-KM-8442-01A-11R-2314-13	hsa-mir-3180-4	0.0	0.0	N
TCGA-KM-8442-01A-11R-2314-13	hsa-mir-3180-5	0.0	0.0	N
TCGA-KM-8442-01A-11R-2314-13	hsa-mir-3181	0.0	0.0	N
TCGA-KM-8442-01A-11R-2314-13	hsa-mir-3182	0.0	0.0	N
TCGA-KM-8442-01A-11R-2314-13	hsa-mir-3183	2.0	0.263906	N
TCGA-KM-8442-01A-11R-2314-13	hsa-mir-3184	0.0	0.0	N
TCGA-KM-8442-01A-11R-2314-13	hsa-mir-3185	0.0	0.0	N
TCGA-KM-8442-01A-11R-2314-13	hsa-mir-3186	0.0	0.0	N
TCGA-KM-8442-01A-11R-2314-13	hsa-mir-3187	1.0	0.131953	N
TCGA-KM-8442-01A-11R-2314-13	hsa-mir-3188	1.0	0.131953	N
TCGA-KM-8442-01A-11R-2314-13	hsa-mir-3189	0.0	0.0	N
TCGA-KM-8442-01A-11R-2314-13	hsa-mir-3190	7.0	0.92367	N
TCGA-KM-8442-01A-11R-2314-13	hsa-mir-3191	2.0	0.263906	N
TCGA-KM-8442-01A-11R-2314-13	hsa-mir-3192	1.0	0.131953	N
TCGA-KM-8442-01A-11R-2314-13	hsa-mir-3193	0.0	0.0	N
TCGA-KM-8442-01A-11R-2314-13	hsa-mir-3194	0.0	0.0	N
TCGA-KM-8442-01A-11R-2314-13	hsa-mir-3195	0.0	0.0	N
TCGA-KM-8442-01A-11R-2314-13	hsa-mir-3196	0.0	0.0	N
TCGA-KM-8442-01A-11R-2314-13	hsa-mir-3197	0.0	0.0	N
TCGA-KM-8442-01A-11R-2314-13	hsa-mir-3198	0.0	0.0	N
TCGA-KM-8442-01A-11R-2314-13	hsa-mir-3199-1	4.0	0.527811	N
TCGA-KM-8442-01A-11R-2314-13	hsa-mir-3199-2	2.0	0.263906	N
TCGA-KM-8442-01A-11R-2314-13	hsa-mir-32	158.0	20.848541	N
TCGA-KM-8442-01A-11R-2314-13	hsa-mir-3200	5.0	0.659764	N
TCGA-KM-8442-01A-11R-2314-13	hsa-mir-3201	0.0	0.0	N
TCGA-KM-8442-01A-11R-2314-13	hsa-mir-3202-1	0.0	0.0	N
TCGA-KM-8442-01A-11R-2314-13	hsa-mir-3202-2	0.0	0.0	N
TCGA-KM-8442-01A-11R-2314-13	hsa-mir-320a	1506.0	198.720902	Y
TCGA-KM-8442-01A-11R-2314-13	hsa-mir-320b-1	0.0	0.0	N
TCGA-KM-8442-01A-11R-2314-13	hsa-mir-320b-2	19.0	2.507103	Y
TCGA-KM-8442-01A-11R-2314-13	hsa-mir-320c-1	0.0	0.0	N
TCGA-KM-8442-01A-11R-2314-13	hsa-mir-320c-2	1.0	0.131953	N
TCGA-KM-8442-01A-11R-2314-13	hsa-mir-320d-1	0.0	0.0	N
TCGA-KM-8442-01A-11R-2314-13	hsa-mir-320d-2	0.0	0.0	N
TCGA-KM-8442-01A-11R-2314-13	hsa-mir-320e	0.0	0.0	N
TCGA-KM-8442-01A-11R-2314-13	hsa-mir-323	1.0	0.131953	N
TCGA-KM-8442-01A-11R-2314-13	hsa-mir-323b	5.0	0.659764	N
TCGA-KM-8442-01A-11R-2314-13	hsa-mir-324	122.0	16.09824	N
TCGA-KM-8442-01A-11R-2314-13	hsa-mir-325	0.0	0.0	N
TCGA-KM-8442-01A-11R-2314-13	hsa-mir-326	11.0	1.451481	N
TCGA-KM-8442-01A-11R-2314-13	hsa-mir-328	346.0	45.655665	N
TCGA-KM-8442-01A-11R-2314-13	hsa-mir-329-1	0.0	0.0	N
TCGA-KM-8442-01A-11R-2314-13	hsa-mir-329-2	0.0	0.0	N
TCGA-KM-8442-01A-11R-2314-13	hsa-mir-330	46.0	6.069828	N
TCGA-KM-8442-01A-11R-2314-13	hsa-mir-331	136.0	17.94558	N
TCGA-KM-8442-01A-11R-2314-13	hsa-mir-335	23.0	3.034914	N
TCGA-KM-8442-01A-11R-2314-13	hsa-mir-337	19.0	2.507103	N
TCGA-KM-8442-01A-11R-2314-13	hsa-mir-338	620.0	81.81073	N
TCGA-KM-8442-01A-11R-2314-13	hsa-mir-339	175.0	23.091738	N
TCGA-KM-8442-01A-11R-2314-13	hsa-mir-33a	101.0	13.327232	N
TCGA-KM-8442-01A-11R-2314-13	hsa-mir-33b	5.0	0.659764	N
TCGA-KM-8442-01A-11R-2314-13	hsa-mir-340	45.0	5.937876	N
TCGA-KM-8442-01A-11R-2314-13	hsa-mir-342	226.0	29.821331	N
TCGA-KM-8442-01A-11R-2314-13	hsa-mir-345	50.0	6.59764	N
TCGA-KM-8442-01A-11R-2314-13	hsa-mir-346	0.0	0.0	N
TCGA-KM-8442-01A-11R-2314-13	hsa-mir-34a	935.0	123.375859	N
TCGA-KM-8442-01A-11R-2314-13	hsa-mir-34b	4.0	0.527811	N
TCGA-KM-8442-01A-11R-2314-13	hsa-mir-34c	29.0	3.826631	N
TCGA-KM-8442-01A-11R-2314-13	hsa-mir-3605	1.0	0.131953	N
TCGA-KM-8442-01A-11R-2314-13	hsa-mir-3606	0.0	0.0	N
TCGA-KM-8442-01A-11R-2314-13	hsa-mir-3607	138.0	18.209485	N
TCGA-KM-8442-01A-11R-2314-13	hsa-mir-3609	1.0	0.131953	N
TCGA-KM-8442-01A-11R-2314-13	hsa-mir-361	2449.0	323.152384	N
TCGA-KM-8442-01A-11R-2314-13	hsa-mir-3610	3.0	0.395858	N
TCGA-KM-8442-01A-11R-2314-13	hsa-mir-3611	0.0	0.0	N
TCGA-KM-8442-01A-11R-2314-13	hsa-mir-3612	0.0	0.0	N
TCGA-KM-8442-01A-11R-2314-13	hsa-mir-3613	16.0	2.111245	N
TCGA-KM-8442-01A-11R-2314-13	hsa-mir-3614	2.0	0.263906	N
TCGA-KM-8442-01A-11R-2314-13	hsa-mir-3615	8.0	1.055622	N
TCGA-KM-8442-01A-11R-2314-13	hsa-mir-3616	0.0	0.0	N
TCGA-KM-8442-01A-11R-2314-13	hsa-mir-3617	0.0	0.0	N
TCGA-KM-8442-01A-11R-2314-13	hsa-mir-3618	0.0	0.0	N
TCGA-KM-8442-01A-11R-2314-13	hsa-mir-3619	2.0	0.263906	N
TCGA-KM-8442-01A-11R-2314-13	hsa-mir-362	606.0	79.963391	N
TCGA-KM-8442-01A-11R-2314-13	hsa-mir-3620	0.0	0.0	N
TCGA-KM-8442-01A-11R-2314-13	hsa-mir-3621	0.0	0.0	N
TCGA-KM-8442-01A-11R-2314-13	hsa-mir-3622a	0.0	0.0	N
TCGA-KM-8442-01A-11R-2314-13	hsa-mir-3622b	0.0	0.0	N
TCGA-KM-8442-01A-11R-2314-13	hsa-mir-363	13.0	1.715386	N
TCGA-KM-8442-01A-11R-2314-13	hsa-mir-3646	0.0	0.0	N
TCGA-KM-8442-01A-11R-2314-13	hsa-mir-3647	22.0	2.902961	N
TCGA-KM-8442-01A-11R-2314-13	hsa-mir-3648	11.0	1.451481	N
TCGA-KM-8442-01A-11R-2314-13	hsa-mir-3649	0.0	0.0	N
TCGA-KM-8442-01A-11R-2314-13	hsa-mir-365-1	28.0	3.694678	N
TCGA-KM-8442-01A-11R-2314-13	hsa-mir-365-2	25.0	3.29882	N
TCGA-KM-8442-01A-11R-2314-13	hsa-mir-3650	0.0	0.0	N
TCGA-KM-8442-01A-11R-2314-13	hsa-mir-3651	1.0	0.131953	N
TCGA-KM-8442-01A-11R-2314-13	hsa-mir-3652	5.0	0.659764	N
TCGA-KM-8442-01A-11R-2314-13	hsa-mir-3653	49.0	6.465687	N
TCGA-KM-8442-01A-11R-2314-13	hsa-mir-3654	0.0	0.0	N
TCGA-KM-8442-01A-11R-2314-13	hsa-mir-3655	1.0	0.131953	N
TCGA-KM-8442-01A-11R-2314-13	hsa-mir-3656	0.0	0.0	N
TCGA-KM-8442-01A-11R-2314-13	hsa-mir-3657	0.0	0.0	N
TCGA-KM-8442-01A-11R-2314-13	hsa-mir-3658	0.0	0.0	N
TCGA-KM-8442-01A-11R-2314-13	hsa-mir-3659	0.0	0.0	N
TCGA-KM-8442-01A-11R-2314-13	hsa-mir-3660	0.0	0.0	N
TCGA-KM-8442-01A-11R-2314-13	hsa-mir-3661	0.0	0.0	N
TCGA-KM-8442-01A-11R-2314-13	hsa-mir-3662	0.0	0.0	N
TCGA-KM-8442-01A-11R-2314-13	hsa-mir-3663	0.0	0.0	N
TCGA-KM-8442-01A-11R-2314-13	hsa-mir-3664	2.0	0.263906	N
TCGA-KM-8442-01A-11R-2314-13	hsa-mir-3665	0.0	0.0	N
TCGA-KM-8442-01A-11R-2314-13	hsa-mir-3666	0.0	0.0	N
TCGA-KM-8442-01A-11R-2314-13	hsa-mir-3667	0.0	0.0	N
TCGA-KM-8442-01A-11R-2314-13	hsa-mir-3668	0.0	0.0	N
TCGA-KM-8442-01A-11R-2314-13	hsa-mir-3669	0.0	0.0	N
TCGA-KM-8442-01A-11R-2314-13	hsa-mir-367	0.0	0.0	N
TCGA-KM-8442-01A-11R-2314-13	hsa-mir-3670	0.0	0.0	N
TCGA-KM-8442-01A-11R-2314-13	hsa-mir-3671	0.0	0.0	N
TCGA-KM-8442-01A-11R-2314-13	hsa-mir-3672	0.0	0.0	N
TCGA-KM-8442-01A-11R-2314-13	hsa-mir-3673	0.0	0.0	N
TCGA-KM-8442-01A-11R-2314-13	hsa-mir-3674	0.0	0.0	N
TCGA-KM-8442-01A-11R-2314-13	hsa-mir-3675	0.0	0.0	N
TCGA-KM-8442-01A-11R-2314-13	hsa-mir-3676	41.0	5.410064	N
TCGA-KM-8442-01A-11R-2314-13	hsa-mir-3677	14.0	1.847339	N
TCGA-KM-8442-01A-11R-2314-13	hsa-mir-3678	2.0	0.263906	N
TCGA-KM-8442-01A-11R-2314-13	hsa-mir-3679	0.0	0.0	N
TCGA-KM-8442-01A-11R-2314-13	hsa-mir-3680	0.0	0.0	N
TCGA-KM-8442-01A-11R-2314-13	hsa-mir-3681	0.0	0.0	N
TCGA-KM-8442-01A-11R-2314-13	hsa-mir-3682	0.0	0.0	N
TCGA-KM-8442-01A-11R-2314-13	hsa-mir-3683	0.0	0.0	N
TCGA-KM-8442-01A-11R-2314-13	hsa-mir-3684	2.0	0.263906	N
TCGA-KM-8442-01A-11R-2314-13	hsa-mir-3685	0.0	0.0	N
TCGA-KM-8442-01A-11R-2314-13	hsa-mir-3686	0.0	0.0	N
TCGA-KM-8442-01A-11R-2314-13	hsa-mir-3687	2.0	0.263906	N
TCGA-KM-8442-01A-11R-2314-13	hsa-mir-3688	0.0	0.0	N
TCGA-KM-8442-01A-11R-2314-13	hsa-mir-3689a	0.0	0.0	N
TCGA-KM-8442-01A-11R-2314-13	hsa-mir-3689b	0.0	0.0	N
TCGA-KM-8442-01A-11R-2314-13	hsa-mir-369	6.0	0.791717	N
TCGA-KM-8442-01A-11R-2314-13	hsa-mir-3690	6.0	0.791717	N
TCGA-KM-8442-01A-11R-2314-13	hsa-mir-3691	0.0	0.0	N
TCGA-KM-8442-01A-11R-2314-13	hsa-mir-3692	0.0	0.0	N
TCGA-KM-8442-01A-11R-2314-13	hsa-mir-370	14.0	1.847339	N
TCGA-KM-8442-01A-11R-2314-13	hsa-mir-371	0.0	0.0	N
TCGA-KM-8442-01A-11R-2314-13	hsa-mir-3713	0.0	0.0	N
TCGA-KM-8442-01A-11R-2314-13	hsa-mir-3714	0.0	0.0	N
TCGA-KM-8442-01A-11R-2314-13	hsa-mir-372	0.0	0.0	N
TCGA-KM-8442-01A-11R-2314-13	hsa-mir-373	0.0	0.0	N
TCGA-KM-8442-01A-11R-2314-13	hsa-mir-374a	3107.0	409.97732	N
TCGA-KM-8442-01A-11R-2314-13	hsa-mir-374b	179.0	23.619549	N
TCGA-KM-8442-01A-11R-2314-13	hsa-mir-374c	0.0	0.0	N
TCGA-KM-8442-01A-11R-2314-13	hsa-mir-375	3893.0	513.692213	N
TCGA-KM-8442-01A-11R-2314-13	hsa-mir-376a-1	1.0	0.131953	N
TCGA-KM-8442-01A-11R-2314-13	hsa-mir-376a-2	0.0	0.0	N
TCGA-KM-8442-01A-11R-2314-13	hsa-mir-376b	0.0	0.0	N
TCGA-KM-8442-01A-11R-2314-13	hsa-mir-376c	3.0	0.395858	N
TCGA-KM-8442-01A-11R-2314-13	hsa-mir-377	1.0	0.131953	N
TCGA-KM-8442-01A-11R-2314-13	hsa-mir-378	402.0	53.045022	N
TCGA-KM-8442-01A-11R-2314-13	hsa-mir-378b	0.0	0.0	N
TCGA-KM-8442-01A-11R-2314-13	hsa-mir-378c	10.0	1.319528	N
TCGA-KM-8442-01A-11R-2314-13	hsa-mir-379	408.0	53.836739	N
TCGA-KM-8442-01A-11R-2314-13	hsa-mir-380	1.0	0.131953	N
TCGA-KM-8442-01A-11R-2314-13	hsa-mir-381	26.0	3.430773	N
TCGA-KM-8442-01A-11R-2314-13	hsa-mir-382	15.0	1.979292	N
TCGA-KM-8442-01A-11R-2314-13	hsa-mir-383	0.0	0.0	N
TCGA-KM-8442-01A-11R-2314-13	hsa-mir-384	0.0	0.0	N
TCGA-KM-8442-01A-11R-2314-13	hsa-mir-3907	0.0	0.0	N
TCGA-KM-8442-01A-11R-2314-13	hsa-mir-3908	0.0	0.0	N
TCGA-KM-8442-01A-11R-2314-13	hsa-mir-3909	2.0	0.263906	N
TCGA-KM-8442-01A-11R-2314-13	hsa-mir-3910-1	0.0	0.0	N
TCGA-KM-8442-01A-11R-2314-13	hsa-mir-3910-2	0.0	0.0	N
TCGA-KM-8442-01A-11R-2314-13	hsa-mir-3911	1.0	0.131953	N
TCGA-KM-8442-01A-11R-2314-13	hsa-mir-3912	8.0	1.055622	N
TCGA-KM-8442-01A-11R-2314-13	hsa-mir-3913-1	25.0	3.29882	N
TCGA-KM-8442-01A-11R-2314-13	hsa-mir-3913-2	0.0	0.0	N
TCGA-KM-8442-01A-11R-2314-13	hsa-mir-3914-1	0.0	0.0	N
TCGA-KM-8442-01A-11R-2314-13	hsa-mir-3914-2	0.0	0.0	N
TCGA-KM-8442-01A-11R-2314-13	hsa-mir-3915	0.0	0.0	N
TCGA-KM-8442-01A-11R-2314-13	hsa-mir-3916	0.0	0.0	N
TCGA-KM-8442-01A-11R-2314-13	hsa-mir-3917	5.0	0.659764	N
TCGA-KM-8442-01A-11R-2314-13	hsa-mir-3918	0.0	0.0	N
TCGA-KM-8442-01A-11R-2314-13	hsa-mir-3919	0.0	0.0	N
TCGA-KM-8442-01A-11R-2314-13	hsa-mir-3920	1.0	0.131953	N
TCGA-KM-8442-01A-11R-2314-13	hsa-mir-3921	0.0	0.0	N
TCGA-KM-8442-01A-11R-2314-13	hsa-mir-3922	4.0	0.527811	N
TCGA-KM-8442-01A-11R-2314-13	hsa-mir-3923	0.0	0.0	N
TCGA-KM-8442-01A-11R-2314-13	hsa-mir-3924	0.0	0.0	N
TCGA-KM-8442-01A-11R-2314-13	hsa-mir-3925	0.0	0.0	N
TCGA-KM-8442-01A-11R-2314-13	hsa-mir-3926-1	0.0	0.0	N
TCGA-KM-8442-01A-11R-2314-13	hsa-mir-3926-2	0.0	0.0	N
TCGA-KM-8442-01A-11R-2314-13	hsa-mir-3927	0.0	0.0	N
TCGA-KM-8442-01A-11R-2314-13	hsa-mir-3928	1.0	0.131953	N
TCGA-KM-8442-01A-11R-2314-13	hsa-mir-3929	0.0	0.0	N
TCGA-KM-8442-01A-11R-2314-13	hsa-mir-3934	1.0	0.131953	N
TCGA-KM-8442-01A-11R-2314-13	hsa-mir-3935	0.0	0.0	N
TCGA-KM-8442-01A-11R-2314-13	hsa-mir-3936	0.0	0.0	N
TCGA-KM-8442-01A-11R-2314-13	hsa-mir-3937	0.0	0.0	N
TCGA-KM-8442-01A-11R-2314-13	hsa-mir-3938	0.0	0.0	N
TCGA-KM-8442-01A-11R-2314-13	hsa-mir-3939	0.0	0.0	N
TCGA-KM-8442-01A-11R-2314-13	hsa-mir-3940	0.0	0.0	N
TCGA-KM-8442-01A-11R-2314-13	hsa-mir-3941	1.0	0.131953	N
TCGA-KM-8442-01A-11R-2314-13	hsa-mir-3942	0.0	0.0	N
TCGA-KM-8442-01A-11R-2314-13	hsa-mir-3943	0.0	0.0	N
TCGA-KM-8442-01A-11R-2314-13	hsa-mir-3944	0.0	0.0	N
TCGA-KM-8442-01A-11R-2314-13	hsa-mir-3945	0.0	0.0	N
TCGA-KM-8442-01A-11R-2314-13	hsa-mir-409	20.0	2.639056	N
TCGA-KM-8442-01A-11R-2314-13	hsa-mir-410	9.0	1.187575	N
TCGA-KM-8442-01A-11R-2314-13	hsa-mir-411	6.0	0.791717	N
TCGA-KM-8442-01A-11R-2314-13	hsa-mir-412	11.0	1.451481	N
TCGA-KM-8442-01A-11R-2314-13	hsa-mir-421	8.0	1.055622	N
TCGA-KM-8442-01A-11R-2314-13	hsa-mir-422a	0.0	0.0	N
TCGA-KM-8442-01A-11R-2314-13	hsa-mir-423	437.0	57.663369	N
TCGA-KM-8442-01A-11R-2314-13	hsa-mir-424	1289.0	170.087147	N
TCGA-KM-8442-01A-11R-2314-13	hsa-mir-425	301.0	39.71779	N
TCGA-KM-8442-01A-11R-2314-13	hsa-mir-4251	0.0	0.0	N
TCGA-KM-8442-01A-11R-2314-13	hsa-mir-4252	0.0	0.0	N
TCGA-KM-8442-01A-11R-2314-13	hsa-mir-4253	0.0	0.0	N
TCGA-KM-8442-01A-11R-2314-13	hsa-mir-4254	0.0	0.0	N
TCGA-KM-8442-01A-11R-2314-13	hsa-mir-4255	0.0	0.0	N
TCGA-KM-8442-01A-11R-2314-13	hsa-mir-4256	0.0	0.0	N
TCGA-KM-8442-01A-11R-2314-13	hsa-mir-4257	0.0	0.0	N
TCGA-KM-8442-01A-11R-2314-13	hsa-mir-4258	0.0	0.0	N
TCGA-KM-8442-01A-11R-2314-13	hsa-mir-4259	0.0	0.0	N
TCGA-KM-8442-01A-11R-2314-13	hsa-mir-4260	0.0	0.0	N
TCGA-KM-8442-01A-11R-2314-13	hsa-mir-4261	0.0	0.0	N
TCGA-KM-8442-01A-11R-2314-13	hsa-mir-4262	0.0	0.0	N
TCGA-KM-8442-01A-11R-2314-13	hsa-mir-4263	0.0	0.0	N
TCGA-KM-8442-01A-11R-2314-13	hsa-mir-4264	0.0	0.0	N
TCGA-KM-8442-01A-11R-2314-13	hsa-mir-4265	0.0	0.0	N
TCGA-KM-8442-01A-11R-2314-13	hsa-mir-4266	0.0	0.0	N
TCGA-KM-8442-01A-11R-2314-13	hsa-mir-4267	0.0	0.0	N
TCGA-KM-8442-01A-11R-2314-13	hsa-mir-4268	0.0	0.0	N
TCGA-KM-8442-01A-11R-2314-13	hsa-mir-4269	0.0	0.0	N
TCGA-KM-8442-01A-11R-2314-13	hsa-mir-4270	0.0	0.0	N
TCGA-KM-8442-01A-11R-2314-13	hsa-mir-4271	0.0	0.0	N
TCGA-KM-8442-01A-11R-2314-13	hsa-mir-4272	0.0	0.0	N
TCGA-KM-8442-01A-11R-2314-13	hsa-mir-4273	0.0	0.0	N
TCGA-KM-8442-01A-11R-2314-13	hsa-mir-4274	0.0	0.0	N
TCGA-KM-8442-01A-11R-2314-13	hsa-mir-4275	0.0	0.0	N
TCGA-KM-8442-01A-11R-2314-13	hsa-mir-4276	0.0	0.0	N
TCGA-KM-8442-01A-11R-2314-13	hsa-mir-4277	0.0	0.0	N
TCGA-KM-8442-01A-11R-2314-13	hsa-mir-4278	0.0	0.0	N
TCGA-KM-8442-01A-11R-2314-13	hsa-mir-4279	0.0	0.0	N
TCGA-KM-8442-01A-11R-2314-13	hsa-mir-4280	0.0	0.0	N
TCGA-KM-8442-01A-11R-2314-13	hsa-mir-4281	0.0	0.0	N
TCGA-KM-8442-01A-11R-2314-13	hsa-mir-4282	0.0	0.0	N
TCGA-KM-8442-01A-11R-2314-13	hsa-mir-4283-1	0.0	0.0	N
TCGA-KM-8442-01A-11R-2314-13	hsa-mir-4283-2	0.0	0.0	N
TCGA-KM-8442-01A-11R-2314-13	hsa-mir-4284	0.0	0.0	N
TCGA-KM-8442-01A-11R-2314-13	hsa-mir-4285	0.0	0.0	N
TCGA-KM-8442-01A-11R-2314-13	hsa-mir-4286	0.0	0.0	N
TCGA-KM-8442-01A-11R-2314-13	hsa-mir-4287	0.0	0.0	N
TCGA-KM-8442-01A-11R-2314-13	hsa-mir-4288	0.0	0.0	N
TCGA-KM-8442-01A-11R-2314-13	hsa-mir-4289	0.0	0.0	N
TCGA-KM-8442-01A-11R-2314-13	hsa-mir-429	327.0	43.148562	N
TCGA-KM-8442-01A-11R-2314-13	hsa-mir-4290	0.0	0.0	N
TCGA-KM-8442-01A-11R-2314-13	hsa-mir-4291	0.0	0.0	N
TCGA-KM-8442-01A-11R-2314-13	hsa-mir-4292	0.0	0.0	N
TCGA-KM-8442-01A-11R-2314-13	hsa-mir-4293	0.0	0.0	N
TCGA-KM-8442-01A-11R-2314-13	hsa-mir-4294	0.0	0.0	N
TCGA-KM-8442-01A-11R-2314-13	hsa-mir-4295	0.0	0.0	N
TCGA-KM-8442-01A-11R-2314-13	hsa-mir-4296	0.0	0.0	N
TCGA-KM-8442-01A-11R-2314-13	hsa-mir-4297	0.0	0.0	N
TCGA-KM-8442-01A-11R-2314-13	hsa-mir-4298	0.0	0.0	N
TCGA-KM-8442-01A-11R-2314-13	hsa-mir-4299	0.0	0.0	N
TCGA-KM-8442-01A-11R-2314-13	hsa-mir-4300	0.0	0.0	N
TCGA-KM-8442-01A-11R-2314-13	hsa-mir-4301	0.0	0.0	N
TCGA-KM-8442-01A-11R-2314-13	hsa-mir-4302	0.0	0.0	N
TCGA-KM-8442-01A-11R-2314-13	hsa-mir-4303	0.0	0.0	N
TCGA-KM-8442-01A-11R-2314-13	hsa-mir-4304	0.0	0.0	N
TCGA-KM-8442-01A-11R-2314-13	hsa-mir-4305	0.0	0.0	N
TCGA-KM-8442-01A-11R-2314-13	hsa-mir-4306	0.0	0.0	N
TCGA-KM-8442-01A-11R-2314-13	hsa-mir-4307	0.0	0.0	N
TCGA-KM-8442-01A-11R-2314-13	hsa-mir-4308	0.0	0.0	N
TCGA-KM-8442-01A-11R-2314-13	hsa-mir-4309	0.0	0.0	N
TCGA-KM-8442-01A-11R-2314-13	hsa-mir-431	8.0	1.055622	N
TCGA-KM-8442-01A-11R-2314-13	hsa-mir-4310	0.0	0.0	N
TCGA-KM-8442-01A-11R-2314-13	hsa-mir-4311	0.0	0.0	N
TCGA-KM-8442-01A-11R-2314-13	hsa-mir-4312	0.0	0.0	N
TCGA-KM-8442-01A-11R-2314-13	hsa-mir-4313	0.0	0.0	N
TCGA-KM-8442-01A-11R-2314-13	hsa-mir-4314	0.0	0.0	N
TCGA-KM-8442-01A-11R-2314-13	hsa-mir-4315-1	0.0	0.0	N
TCGA-KM-8442-01A-11R-2314-13	hsa-mir-4315-2	0.0	0.0	N
TCGA-KM-8442-01A-11R-2314-13	hsa-mir-4316	0.0	0.0	N
TCGA-KM-8442-01A-11R-2314-13	hsa-mir-4317	0.0	0.0	N
TCGA-KM-8442-01A-11R-2314-13	hsa-mir-4318	0.0	0.0	N
TCGA-KM-8442-01A-11R-2314-13	hsa-mir-4319	0.0	0.0	N
TCGA-KM-8442-01A-11R-2314-13	hsa-mir-432	6.0	0.791717	N
TCGA-KM-8442-01A-11R-2314-13	hsa-mir-4320	0.0	0.0	N
TCGA-KM-8442-01A-11R-2314-13	hsa-mir-4321	0.0	0.0	N
TCGA-KM-8442-01A-11R-2314-13	hsa-mir-4322	0.0	0.0	N
TCGA-KM-8442-01A-11R-2314-13	hsa-mir-4323	0.0	0.0	N
TCGA-KM-8442-01A-11R-2314-13	hsa-mir-4324	0.0	0.0	N
TCGA-KM-8442-01A-11R-2314-13	hsa-mir-4325	0.0	0.0	N
TCGA-KM-8442-01A-11R-2314-13	hsa-mir-4326	6.0	0.791717	N
TCGA-KM-8442-01A-11R-2314-13	hsa-mir-4327	0.0	0.0	N
TCGA-KM-8442-01A-11R-2314-13	hsa-mir-4328	0.0	0.0	N
TCGA-KM-8442-01A-11R-2314-13	hsa-mir-4329	0.0	0.0	N
TCGA-KM-8442-01A-11R-2314-13	hsa-mir-433	2.0	0.263906	N
TCGA-KM-8442-01A-11R-2314-13	hsa-mir-4330	0.0	0.0	N
TCGA-KM-8442-01A-11R-2314-13	hsa-mir-448	0.0	0.0	N
TCGA-KM-8442-01A-11R-2314-13	hsa-mir-449a	1.0	0.131953	N
TCGA-KM-8442-01A-11R-2314-13	hsa-mir-449b	1.0	0.131953	N
TCGA-KM-8442-01A-11R-2314-13	hsa-mir-449c	0.0	0.0	N
TCGA-KM-8442-01A-11R-2314-13	hsa-mir-450a-1	22.0	2.902961	N
TCGA-KM-8442-01A-11R-2314-13	hsa-mir-450a-2	10.0	1.319528	N
TCGA-KM-8442-01A-11R-2314-13	hsa-mir-450b	51.0	6.729592	N
TCGA-KM-8442-01A-11R-2314-13	hsa-mir-451	2734.0	360.758929	N
TCGA-KM-8442-01A-11R-2314-13	hsa-mir-452	70.0	9.236695	N
TCGA-KM-8442-01A-11R-2314-13	hsa-mir-454	15.0	1.979292	N
TCGA-KM-8442-01A-11R-2314-13	hsa-mir-455	214.0	28.237897	N
TCGA-KM-8442-01A-11R-2314-13	hsa-mir-466	1.0	0.131953	N
TCGA-KM-8442-01A-11R-2314-13	hsa-mir-483	2.0	0.263906	N
TCGA-KM-8442-01A-11R-2314-13	hsa-mir-484	89.0	11.743798	N
TCGA-KM-8442-01A-11R-2314-13	hsa-mir-485	3.0	0.395858	N
TCGA-KM-8442-01A-11R-2314-13	hsa-mir-486	1481.0	195.422083	N
TCGA-KM-8442-01A-11R-2314-13	hsa-mir-487a	0.0	0.0	N
TCGA-KM-8442-01A-11R-2314-13	hsa-mir-487b	3.0	0.395858	N
TCGA-KM-8442-01A-11R-2314-13	hsa-mir-488	0.0	0.0	N
TCGA-KM-8442-01A-11R-2314-13	hsa-mir-489	0.0	0.0	N
TCGA-KM-8442-01A-11R-2314-13	hsa-mir-490	0.0	0.0	N
TCGA-KM-8442-01A-11R-2314-13	hsa-mir-491	7.0	0.92367	N
TCGA-KM-8442-01A-11R-2314-13	hsa-mir-492	0.0	0.0	N
TCGA-KM-8442-01A-11R-2314-13	hsa-mir-493	13.0	1.715386	N
TCGA-KM-8442-01A-11R-2314-13	hsa-mir-494	0.0	0.0	N
TCGA-KM-8442-01A-11R-2314-13	hsa-mir-495	1.0	0.131953	N
TCGA-KM-8442-01A-11R-2314-13	hsa-mir-496	2.0	0.263906	N
TCGA-KM-8442-01A-11R-2314-13	hsa-mir-497	35.0	4.618348	N
TCGA-KM-8442-01A-11R-2314-13	hsa-mir-498	0.0	0.0	N
TCGA-KM-8442-01A-11R-2314-13	hsa-mir-499	3.0	0.395858	N
TCGA-KM-8442-01A-11R-2314-13	hsa-mir-500a	3809.0	502.608179	Y
TCGA-KM-8442-01A-11R-2314-13	hsa-mir-500b	120.0	15.834335	Y
TCGA-KM-8442-01A-11R-2314-13	hsa-mir-501	688.0	90.78352	N
TCGA-KM-8442-01A-11R-2314-13	hsa-mir-502	343.0	45.259807	Y
TCGA-KM-8442-01A-11R-2314-13	hsa-mir-503	56.0	7.389356	N
TCGA-KM-8442-01A-11R-2314-13	hsa-mir-504	7.0	0.92367	N
TCGA-KM-8442-01A-11R-2314-13	hsa-mir-505	98.0	12.931373	N
TCGA-KM-8442-01A-11R-2314-13	hsa-mir-506	0.0	0.0	N
TCGA-KM-8442-01A-11R-2314-13	hsa-mir-507	0.0	0.0	N
TCGA-KM-8442-01A-11R-2314-13	hsa-mir-508	55.0	7.257403	N
TCGA-KM-8442-01A-11R-2314-13	hsa-mir-509-1	5.0	0.659764	N
TCGA-KM-8442-01A-11R-2314-13	hsa-mir-509-2	5.0	0.659764	N
TCGA-KM-8442-01A-11R-2314-13	hsa-mir-509-3	14.0	1.847339	N
TCGA-KM-8442-01A-11R-2314-13	hsa-mir-510	0.0	0.0	N
TCGA-KM-8442-01A-11R-2314-13	hsa-mir-511-1	5.0	0.659764	N
TCGA-KM-8442-01A-11R-2314-13	hsa-mir-511-2	4.0	0.527811	N
TCGA-KM-8442-01A-11R-2314-13	hsa-mir-512-1	0.0	0.0	N
TCGA-KM-8442-01A-11R-2314-13	hsa-mir-512-2	0.0	0.0	N
TCGA-KM-8442-01A-11R-2314-13	hsa-mir-513a-1	0.0	0.0	N
TCGA-KM-8442-01A-11R-2314-13	hsa-mir-513a-2	0.0	0.0	N
TCGA-KM-8442-01A-11R-2314-13	hsa-mir-513b	0.0	0.0	N
TCGA-KM-8442-01A-11R-2314-13	hsa-mir-513c	1.0	0.131953	N
TCGA-KM-8442-01A-11R-2314-13	hsa-mir-514-1	14.0	1.847339	N
TCGA-KM-8442-01A-11R-2314-13	hsa-mir-514-2	13.0	1.715386	N
TCGA-KM-8442-01A-11R-2314-13	hsa-mir-514-3	9.0	1.187575	N
TCGA-KM-8442-01A-11R-2314-13	hsa-mir-514b	0.0	0.0	N
TCGA-KM-8442-01A-11R-2314-13	hsa-mir-515-1	0.0	0.0	N
TCGA-KM-8442-01A-11R-2314-13	hsa-mir-515-2	0.0	0.0	N
TCGA-KM-8442-01A-11R-2314-13	hsa-mir-516a-1	0.0	0.0	N
TCGA-KM-8442-01A-11R-2314-13	hsa-mir-516a-2	0.0	0.0	N
TCGA-KM-8442-01A-11R-2314-13	hsa-mir-516b-1	0.0	0.0	N
TCGA-KM-8442-01A-11R-2314-13	hsa-mir-516b-2	0.0	0.0	N
TCGA-KM-8442-01A-11R-2314-13	hsa-mir-517a	0.0	0.0	N
TCGA-KM-8442-01A-11R-2314-13	hsa-mir-517b	0.0	0.0	N
TCGA-KM-8442-01A-11R-2314-13	hsa-mir-517c	0.0	0.0	N
TCGA-KM-8442-01A-11R-2314-13	hsa-mir-518a-1	1.0	0.131953	Y
TCGA-KM-8442-01A-11R-2314-13	hsa-mir-518a-2	0.0	0.0	N
TCGA-KM-8442-01A-11R-2314-13	hsa-mir-518b	0.0	0.0	N
TCGA-KM-8442-01A-11R-2314-13	hsa-mir-518c	0.0	0.0	N
TCGA-KM-8442-01A-11R-2314-13	hsa-mir-518d	0.0	0.0	N
TCGA-KM-8442-01A-11R-2314-13	hsa-mir-518e	0.0	0.0	N
TCGA-KM-8442-01A-11R-2314-13	hsa-mir-518f	1.0	0.131953	N
TCGA-KM-8442-01A-11R-2314-13	hsa-mir-519a-1	0.0	0.0	N
TCGA-KM-8442-01A-11R-2314-13	hsa-mir-519a-2	0.0	0.0	N
TCGA-KM-8442-01A-11R-2314-13	hsa-mir-519b	0.0	0.0	N
TCGA-KM-8442-01A-11R-2314-13	hsa-mir-519c	0.0	0.0	N
TCGA-KM-8442-01A-11R-2314-13	hsa-mir-519d	0.0	0.0	N
TCGA-KM-8442-01A-11R-2314-13	hsa-mir-519e	0.0	0.0	N
TCGA-KM-8442-01A-11R-2314-13	hsa-mir-520a	0.0	0.0	N
TCGA-KM-8442-01A-11R-2314-13	hsa-mir-520b	0.0	0.0	N
TCGA-KM-8442-01A-11R-2314-13	hsa-mir-520c	0.0	0.0	N
TCGA-KM-8442-01A-11R-2314-13	hsa-mir-520d	0.0	0.0	N
TCGA-KM-8442-01A-11R-2314-13	hsa-mir-520e	0.0	0.0	N
TCGA-KM-8442-01A-11R-2314-13	hsa-mir-520f	0.0	0.0	N
TCGA-KM-8442-01A-11R-2314-13	hsa-mir-520g	1.0	0.131953	Y
TCGA-KM-8442-01A-11R-2314-13	hsa-mir-520h	1.0	0.131953	Y
TCGA-KM-8442-01A-11R-2314-13	hsa-mir-521-1	0.0	0.0	N
TCGA-KM-8442-01A-11R-2314-13	hsa-mir-521-2	0.0	0.0	N
TCGA-KM-8442-01A-11R-2314-13	hsa-mir-522	0.0	0.0	N
TCGA-KM-8442-01A-11R-2314-13	hsa-mir-523	0.0	0.0	N
TCGA-KM-8442-01A-11R-2314-13	hsa-mir-524	0.0	0.0	N
TCGA-KM-8442-01A-11R-2314-13	hsa-mir-525	1.0	0.131953	Y
TCGA-KM-8442-01A-11R-2314-13	hsa-mir-526a-1	0.0	0.0	N
TCGA-KM-8442-01A-11R-2314-13	hsa-mir-526a-2	0.0	0.0	N
TCGA-KM-8442-01A-11R-2314-13	hsa-mir-526b	0.0	0.0	N
TCGA-KM-8442-01A-11R-2314-13	hsa-mir-527	1.0	0.131953	Y
TCGA-KM-8442-01A-11R-2314-13	hsa-mir-532	52608.0	6941.7724	N
TCGA-KM-8442-01A-11R-2314-13	hsa-mir-539	4.0	0.527811	N
TCGA-KM-8442-01A-11R-2314-13	hsa-mir-541	0.0	0.0	N
TCGA-KM-8442-01A-11R-2314-13	hsa-mir-542	962.0	126.938584	N
TCGA-KM-8442-01A-11R-2314-13	hsa-mir-543	0.0	0.0	N
TCGA-KM-8442-01A-11R-2314-13	hsa-mir-544	0.0	0.0	N
TCGA-KM-8442-01A-11R-2314-13	hsa-mir-544b	0.0	0.0	N
TCGA-KM-8442-01A-11R-2314-13	hsa-mir-545	1.0	0.131953	N
TCGA-KM-8442-01A-11R-2314-13	hsa-mir-548a-1	0.0	0.0	N
TCGA-KM-8442-01A-11R-2314-13	hsa-mir-548a-2	0.0	0.0	N
TCGA-KM-8442-01A-11R-2314-13	hsa-mir-548a-3	0.0	0.0	N
TCGA-KM-8442-01A-11R-2314-13	hsa-mir-548aa-1	0.0	0.0	N
TCGA-KM-8442-01A-11R-2314-13	hsa-mir-548aa-2	0.0	0.0	N
TCGA-KM-8442-01A-11R-2314-13	hsa-mir-548b	1.0	0.131953	N
TCGA-KM-8442-01A-11R-2314-13	hsa-mir-548c	0.0	0.0	N
TCGA-KM-8442-01A-11R-2314-13	hsa-mir-548d-1	0.0	0.0	N
TCGA-KM-8442-01A-11R-2314-13	hsa-mir-548d-2	0.0	0.0	N
TCGA-KM-8442-01A-11R-2314-13	hsa-mir-548e	1.0	0.131953	N
TCGA-KM-8442-01A-11R-2314-13	hsa-mir-548f-1	0.0	0.0	N
TCGA-KM-8442-01A-11R-2314-13	hsa-mir-548f-2	0.0	0.0	N
TCGA-KM-8442-01A-11R-2314-13	hsa-mir-548f-3	0.0	0.0	N
TCGA-KM-8442-01A-11R-2314-13	hsa-mir-548f-4	0.0	0.0	N
TCGA-KM-8442-01A-11R-2314-13	hsa-mir-548f-5	0.0	0.0	N
TCGA-KM-8442-01A-11R-2314-13	hsa-mir-548g	0.0	0.0	N
TCGA-KM-8442-01A-11R-2314-13	hsa-mir-548h-1	0.0	0.0	N
TCGA-KM-8442-01A-11R-2314-13	hsa-mir-548h-2	0.0	0.0	N
TCGA-KM-8442-01A-11R-2314-13	hsa-mir-548h-3	0.0	0.0	N
TCGA-KM-8442-01A-11R-2314-13	hsa-mir-548h-4	0.0	0.0	N
TCGA-KM-8442-01A-11R-2314-13	hsa-mir-548i-1	0.0	0.0	N
TCGA-KM-8442-01A-11R-2314-13	hsa-mir-548i-2	0.0	0.0	N
TCGA-KM-8442-01A-11R-2314-13	hsa-mir-548i-3	0.0	0.0	N
TCGA-KM-8442-01A-11R-2314-13	hsa-mir-548i-4	0.0	0.0	N
TCGA-KM-8442-01A-11R-2314-13	hsa-mir-548j	3.0	0.395858	N
TCGA-KM-8442-01A-11R-2314-13	hsa-mir-548k	1.0	0.131953	N
TCGA-KM-8442-01A-11R-2314-13	hsa-mir-548l	0.0	0.0	N
TCGA-KM-8442-01A-11R-2314-13	hsa-mir-548m	0.0	0.0	N
TCGA-KM-8442-01A-11R-2314-13	hsa-mir-548n	0.0	0.0	N
TCGA-KM-8442-01A-11R-2314-13	hsa-mir-548o	1.0	0.131953	N
TCGA-KM-8442-01A-11R-2314-13	hsa-mir-548p	0.0	0.0	N
TCGA-KM-8442-01A-11R-2314-13	hsa-mir-548q	4.0	0.527811	N
TCGA-KM-8442-01A-11R-2314-13	hsa-mir-548s	1.0	0.131953	N
TCGA-KM-8442-01A-11R-2314-13	hsa-mir-548t	2.0	0.263906	N
TCGA-KM-8442-01A-11R-2314-13	hsa-mir-548u	0.0	0.0	N
TCGA-KM-8442-01A-11R-2314-13	hsa-mir-548v	6.0	0.791717	N
TCGA-KM-8442-01A-11R-2314-13	hsa-mir-548w	0.0	0.0	N
TCGA-KM-8442-01A-11R-2314-13	hsa-mir-548x	0.0	0.0	N
TCGA-KM-8442-01A-11R-2314-13	hsa-mir-548y	0.0	0.0	N
TCGA-KM-8442-01A-11R-2314-13	hsa-mir-548z	0.0	0.0	N
TCGA-KM-8442-01A-11R-2314-13	hsa-mir-549	0.0	0.0	N
TCGA-KM-8442-01A-11R-2314-13	hsa-mir-550a-1	10.0	1.319528	N
TCGA-KM-8442-01A-11R-2314-13	hsa-mir-550a-2	12.0	1.583433	N
TCGA-KM-8442-01A-11R-2314-13	hsa-mir-550b-1	0.0	0.0	N
TCGA-KM-8442-01A-11R-2314-13	hsa-mir-550b-2	0.0	0.0	N
TCGA-KM-8442-01A-11R-2314-13	hsa-mir-551a	0.0	0.0	N
TCGA-KM-8442-01A-11R-2314-13	hsa-mir-551b	7.0	0.92367	N
TCGA-KM-8442-01A-11R-2314-13	hsa-mir-552	1.0	0.131953	N
TCGA-KM-8442-01A-11R-2314-13	hsa-mir-553	0.0	0.0	N
TCGA-KM-8442-01A-11R-2314-13	hsa-mir-554	0.0	0.0	N
TCGA-KM-8442-01A-11R-2314-13	hsa-mir-555	0.0	0.0	N
TCGA-KM-8442-01A-11R-2314-13	hsa-mir-556	2.0	0.263906	N
TCGA-KM-8442-01A-11R-2314-13	hsa-mir-557	0.0	0.0	N
TCGA-KM-8442-01A-11R-2314-13	hsa-mir-558	0.0	0.0	N
TCGA-KM-8442-01A-11R-2314-13	hsa-mir-559	2.0	0.263906	N
TCGA-KM-8442-01A-11R-2314-13	hsa-mir-561	21.0	2.771009	N
TCGA-KM-8442-01A-11R-2314-13	hsa-mir-562	0.0	0.0	N
TCGA-KM-8442-01A-11R-2314-13	hsa-mir-563	0.0	0.0	N
TCGA-KM-8442-01A-11R-2314-13	hsa-mir-564	1.0	0.131953	N
TCGA-KM-8442-01A-11R-2314-13	hsa-mir-566	0.0	0.0	N
TCGA-KM-8442-01A-11R-2314-13	hsa-mir-567	0.0	0.0	N
TCGA-KM-8442-01A-11R-2314-13	hsa-mir-568	0.0	0.0	N
TCGA-KM-8442-01A-11R-2314-13	hsa-mir-569	0.0	0.0	N
TCGA-KM-8442-01A-11R-2314-13	hsa-mir-570	3.0	0.395858	N
TCGA-KM-8442-01A-11R-2314-13	hsa-mir-571	0.0	0.0	N
TCGA-KM-8442-01A-11R-2314-13	hsa-mir-572	0.0	0.0	N
TCGA-KM-8442-01A-11R-2314-13	hsa-mir-573	0.0	0.0	N
TCGA-KM-8442-01A-11R-2314-13	hsa-mir-574	300.0	39.585837	N
TCGA-KM-8442-01A-11R-2314-13	hsa-mir-575	0.0	0.0	N
TCGA-KM-8442-01A-11R-2314-13	hsa-mir-576	69.0	9.104743	N
TCGA-KM-8442-01A-11R-2314-13	hsa-mir-577	310.0	40.905365	N
TCGA-KM-8442-01A-11R-2314-13	hsa-mir-578	0.0	0.0	N
TCGA-KM-8442-01A-11R-2314-13	hsa-mir-579	0.0	0.0	N
TCGA-KM-8442-01A-11R-2314-13	hsa-mir-580	0.0	0.0	N
TCGA-KM-8442-01A-11R-2314-13	hsa-mir-581	3.0	0.395858	N
TCGA-KM-8442-01A-11R-2314-13	hsa-mir-582	3397.0	448.243629	N
TCGA-KM-8442-01A-11R-2314-13	hsa-mir-583	0.0	0.0	N
TCGA-KM-8442-01A-11R-2314-13	hsa-mir-584	69.0	9.104743	N
TCGA-KM-8442-01A-11R-2314-13	hsa-mir-585	0.0	0.0	N
TCGA-KM-8442-01A-11R-2314-13	hsa-mir-586	0.0	0.0	N
TCGA-KM-8442-01A-11R-2314-13	hsa-mir-587	0.0	0.0	N
TCGA-KM-8442-01A-11R-2314-13	hsa-mir-588	0.0	0.0	N
TCGA-KM-8442-01A-11R-2314-13	hsa-mir-589	359.0	47.371052	N
TCGA-KM-8442-01A-11R-2314-13	hsa-mir-590	70.0	9.236695	N
TCGA-KM-8442-01A-11R-2314-13	hsa-mir-591	0.0	0.0	N
TCGA-KM-8442-01A-11R-2314-13	hsa-mir-592	9.0	1.187575	N
TCGA-KM-8442-01A-11R-2314-13	hsa-mir-593	0.0	0.0	N
TCGA-KM-8442-01A-11R-2314-13	hsa-mir-595	0.0	0.0	N
TCGA-KM-8442-01A-11R-2314-13	hsa-mir-596	0.0	0.0	N
TCGA-KM-8442-01A-11R-2314-13	hsa-mir-597	0.0	0.0	N
TCGA-KM-8442-01A-11R-2314-13	hsa-mir-598	366.0	48.294721	N
TCGA-KM-8442-01A-11R-2314-13	hsa-mir-599	0.0	0.0	N
TCGA-KM-8442-01A-11R-2314-13	hsa-mir-600	0.0	0.0	N
TCGA-KM-8442-01A-11R-2314-13	hsa-mir-601	0.0	0.0	N
TCGA-KM-8442-01A-11R-2314-13	hsa-mir-602	0.0	0.0	N
TCGA-KM-8442-01A-11R-2314-13	hsa-mir-603	0.0	0.0	N
TCGA-KM-8442-01A-11R-2314-13	hsa-mir-604	0.0	0.0	N
TCGA-KM-8442-01A-11R-2314-13	hsa-mir-605	1.0	0.131953	N
TCGA-KM-8442-01A-11R-2314-13	hsa-mir-606	0.0	0.0	N
TCGA-KM-8442-01A-11R-2314-13	hsa-mir-607	0.0	0.0	N
TCGA-KM-8442-01A-11R-2314-13	hsa-mir-608	0.0	0.0	N
TCGA-KM-8442-01A-11R-2314-13	hsa-mir-609	0.0	0.0	N
TCGA-KM-8442-01A-11R-2314-13	hsa-mir-610	0.0	0.0	N
TCGA-KM-8442-01A-11R-2314-13	hsa-mir-611	0.0	0.0	N
TCGA-KM-8442-01A-11R-2314-13	hsa-mir-612	0.0	0.0	N
TCGA-KM-8442-01A-11R-2314-13	hsa-mir-613	0.0	0.0	N
TCGA-KM-8442-01A-11R-2314-13	hsa-mir-614	0.0	0.0	N
TCGA-KM-8442-01A-11R-2314-13	hsa-mir-615	54.0	7.125451	N
TCGA-KM-8442-01A-11R-2314-13	hsa-mir-616	29.0	3.826631	N
TCGA-KM-8442-01A-11R-2314-13	hsa-mir-617	0.0	0.0	N
TCGA-KM-8442-01A-11R-2314-13	hsa-mir-618	3.0	0.395858	N
TCGA-KM-8442-01A-11R-2314-13	hsa-mir-619	0.0	0.0	N
TCGA-KM-8442-01A-11R-2314-13	hsa-mir-620	0.0	0.0	N
TCGA-KM-8442-01A-11R-2314-13	hsa-mir-621	0.0	0.0	N
TCGA-KM-8442-01A-11R-2314-13	hsa-mir-622	0.0	0.0	N
TCGA-KM-8442-01A-11R-2314-13	hsa-mir-623	0.0	0.0	N
TCGA-KM-8442-01A-11R-2314-13	hsa-mir-624	5.0	0.659764	N
TCGA-KM-8442-01A-11R-2314-13	hsa-mir-625	233.0	30.745	N
TCGA-KM-8442-01A-11R-2314-13	hsa-mir-626	0.0	0.0	N
TCGA-KM-8442-01A-11R-2314-13	hsa-mir-627	8.0	1.055622	N
TCGA-KM-8442-01A-11R-2314-13	hsa-mir-628	36.0	4.7503	N
TCGA-KM-8442-01A-11R-2314-13	hsa-mir-629	464.0	61.226095	N
TCGA-KM-8442-01A-11R-2314-13	hsa-mir-630	0.0	0.0	N
TCGA-KM-8442-01A-11R-2314-13	hsa-mir-631	0.0	0.0	N
TCGA-KM-8442-01A-11R-2314-13	hsa-mir-632	2.0	0.263906	N
TCGA-KM-8442-01A-11R-2314-13	hsa-mir-633	0.0	0.0	N
TCGA-KM-8442-01A-11R-2314-13	hsa-mir-634	0.0	0.0	N
TCGA-KM-8442-01A-11R-2314-13	hsa-mir-635	0.0	0.0	N
TCGA-KM-8442-01A-11R-2314-13	hsa-mir-636	0.0	0.0	N
TCGA-KM-8442-01A-11R-2314-13	hsa-mir-637	0.0	0.0	N
TCGA-KM-8442-01A-11R-2314-13	hsa-mir-638	0.0	0.0	N
TCGA-KM-8442-01A-11R-2314-13	hsa-mir-639	5.0	0.659764	N
TCGA-KM-8442-01A-11R-2314-13	hsa-mir-640	0.0	0.0	N
TCGA-KM-8442-01A-11R-2314-13	hsa-mir-641	0.0	0.0	N
TCGA-KM-8442-01A-11R-2314-13	hsa-mir-642a	8.0	1.055622	N
TCGA-KM-8442-01A-11R-2314-13	hsa-mir-642b	0.0	0.0	N
TCGA-KM-8442-01A-11R-2314-13	hsa-mir-643	6.0	0.791717	N
TCGA-KM-8442-01A-11R-2314-13	hsa-mir-644	0.0	0.0	N
TCGA-KM-8442-01A-11R-2314-13	hsa-mir-645	0.0	0.0	N
TCGA-KM-8442-01A-11R-2314-13	hsa-mir-646	0.0	0.0	N
TCGA-KM-8442-01A-11R-2314-13	hsa-mir-647	0.0	0.0	N
TCGA-KM-8442-01A-11R-2314-13	hsa-mir-648	0.0	0.0	N
TCGA-KM-8442-01A-11R-2314-13	hsa-mir-649	0.0	0.0	N
TCGA-KM-8442-01A-11R-2314-13	hsa-mir-650	0.0	0.0	N
TCGA-KM-8442-01A-11R-2314-13	hsa-mir-651	104.0	13.72309	N
TCGA-KM-8442-01A-11R-2314-13	hsa-mir-652	343.0	45.259807	N
TCGA-KM-8442-01A-11R-2314-13	hsa-mir-653	72.0	9.500601	N
TCGA-KM-8442-01A-11R-2314-13	hsa-mir-654	11.0	1.451481	N
TCGA-KM-8442-01A-11R-2314-13	hsa-mir-655	3.0	0.395858	N
TCGA-KM-8442-01A-11R-2314-13	hsa-mir-656	0.0	0.0	N
TCGA-KM-8442-01A-11R-2314-13	hsa-mir-657	0.0	0.0	N
TCGA-KM-8442-01A-11R-2314-13	hsa-mir-658	2.0	0.263906	N
TCGA-KM-8442-01A-11R-2314-13	hsa-mir-659	16.0	2.111245	N
TCGA-KM-8442-01A-11R-2314-13	hsa-mir-660	2018.0	266.280731	N
TCGA-KM-8442-01A-11R-2314-13	hsa-mir-661	0.0	0.0	N
TCGA-KM-8442-01A-11R-2314-13	hsa-mir-662	0.0	0.0	N
TCGA-KM-8442-01A-11R-2314-13	hsa-mir-663	1.0	0.131953	N
TCGA-KM-8442-01A-11R-2314-13	hsa-mir-663b	0.0	0.0	N
TCGA-KM-8442-01A-11R-2314-13	hsa-mir-664	191.0	25.202983	N
TCGA-KM-8442-01A-11R-2314-13	hsa-mir-665	0.0	0.0	N
TCGA-KM-8442-01A-11R-2314-13	hsa-mir-668	0.0	0.0	N
TCGA-KM-8442-01A-11R-2314-13	hsa-mir-670	0.0	0.0	N
TCGA-KM-8442-01A-11R-2314-13	hsa-mir-671	64.0	8.444979	N
TCGA-KM-8442-01A-11R-2314-13	hsa-mir-675	23.0	3.034914	N
TCGA-KM-8442-01A-11R-2314-13	hsa-mir-676	19.0	2.507103	N
TCGA-KM-8442-01A-11R-2314-13	hsa-mir-7-1	159.0	20.980494	N
TCGA-KM-8442-01A-11R-2314-13	hsa-mir-7-2	1.0	0.131953	N
TCGA-KM-8442-01A-11R-2314-13	hsa-mir-7-3	1.0	0.131953	N
TCGA-KM-8442-01A-11R-2314-13	hsa-mir-708	87.0	11.479893	N
TCGA-KM-8442-01A-11R-2314-13	hsa-mir-711	0.0	0.0	N
TCGA-KM-8442-01A-11R-2314-13	hsa-mir-718	0.0	0.0	N
TCGA-KM-8442-01A-11R-2314-13	hsa-mir-720	0.0	0.0	N
TCGA-KM-8442-01A-11R-2314-13	hsa-mir-744	104.0	13.72309	N
TCGA-KM-8442-01A-11R-2314-13	hsa-mir-758	9.0	1.187575	N
TCGA-KM-8442-01A-11R-2314-13	hsa-mir-759	0.0	0.0	N
TCGA-KM-8442-01A-11R-2314-13	hsa-mir-760	5.0	0.659764	N
TCGA-KM-8442-01A-11R-2314-13	hsa-mir-761	0.0	0.0	N
TCGA-KM-8442-01A-11R-2314-13	hsa-mir-762	0.0	0.0	N
TCGA-KM-8442-01A-11R-2314-13	hsa-mir-764	0.0	0.0	N
TCGA-KM-8442-01A-11R-2314-13	hsa-mir-765	1.0	0.131953	N
TCGA-KM-8442-01A-11R-2314-13	hsa-mir-766	48.0	6.333734	N
TCGA-KM-8442-01A-11R-2314-13	hsa-mir-767	1.0	0.131953	N
TCGA-KM-8442-01A-11R-2314-13	hsa-mir-769	94.0	12.403562	N
TCGA-KM-8442-01A-11R-2314-13	hsa-mir-770	0.0	0.0	N
TCGA-KM-8442-01A-11R-2314-13	hsa-mir-802	1.0	0.131953	N
TCGA-KM-8442-01A-11R-2314-13	hsa-mir-873	0.0	0.0	N
TCGA-KM-8442-01A-11R-2314-13	hsa-mir-874	1315.0	173.517919	N
TCGA-KM-8442-01A-11R-2314-13	hsa-mir-875	0.0	0.0	N
TCGA-KM-8442-01A-11R-2314-13	hsa-mir-876	0.0	0.0	N
TCGA-KM-8442-01A-11R-2314-13	hsa-mir-877	5.0	0.659764	N
TCGA-KM-8442-01A-11R-2314-13	hsa-mir-885	173.0	22.827833	N
TCGA-KM-8442-01A-11R-2314-13	hsa-mir-887	2.0	0.263906	N
TCGA-KM-8442-01A-11R-2314-13	hsa-mir-888	359.0	47.371052	N
TCGA-KM-8442-01A-11R-2314-13	hsa-mir-889	15.0	1.979292	N
TCGA-KM-8442-01A-11R-2314-13	hsa-mir-890	31.0	4.090537	N
TCGA-KM-8442-01A-11R-2314-13	hsa-mir-891a	98723.0	13026.775332	N
TCGA-KM-8442-01A-11R-2314-13	hsa-mir-891b	308.0	40.641459	N
TCGA-KM-8442-01A-11R-2314-13	hsa-mir-892a	963.0	127.070537	N
TCGA-KM-8442-01A-11R-2314-13	hsa-mir-892b	190.0	25.07103	N
TCGA-KM-8442-01A-11R-2314-13	hsa-mir-9-1	735.0	96.985301	N
TCGA-KM-8442-01A-11R-2314-13	hsa-mir-9-2	693.0	91.443284	N
TCGA-KM-8442-01A-11R-2314-13	hsa-mir-9-3	0.0	0.0	N
TCGA-KM-8442-01A-11R-2314-13	hsa-mir-920	0.0	0.0	N
TCGA-KM-8442-01A-11R-2314-13	hsa-mir-921	0.0	0.0	N
TCGA-KM-8442-01A-11R-2314-13	hsa-mir-922	0.0	0.0	N
TCGA-KM-8442-01A-11R-2314-13	hsa-mir-924	0.0	0.0	N
TCGA-KM-8442-01A-11R-2314-13	hsa-mir-92a-1	1469.0	193.838649	N
TCGA-KM-8442-01A-11R-2314-13	hsa-mir-92a-2	36021.0	4753.071465	N
TCGA-KM-8442-01A-11R-2314-13	hsa-mir-92b	280.0	36.946781	N
TCGA-KM-8442-01A-11R-2314-13	hsa-mir-93	13515.0	1783.341963	N
TCGA-KM-8442-01A-11R-2314-13	hsa-mir-933	0.0	0.0	N
TCGA-KM-8442-01A-11R-2314-13	hsa-mir-934	1.0	0.131953	N
TCGA-KM-8442-01A-11R-2314-13	hsa-mir-935	3.0	0.395858	N
TCGA-KM-8442-01A-11R-2314-13	hsa-mir-936	0.0	0.0	N
TCGA-KM-8442-01A-11R-2314-13	hsa-mir-937	6.0	0.791717	N
TCGA-KM-8442-01A-11R-2314-13	hsa-mir-938	0.0	0.0	N
TCGA-KM-8442-01A-11R-2314-13	hsa-mir-939	7.0	0.92367	N
TCGA-KM-8442-01A-11R-2314-13	hsa-mir-940	7.0	0.92367	N
TCGA-KM-8442-01A-11R-2314-13	hsa-mir-941-1	0.0	0.0	N
TCGA-KM-8442-01A-11R-2314-13	hsa-mir-941-3	0.0	0.0	N
TCGA-KM-8442-01A-11R-2314-13	hsa-mir-941-4	0.0	0.0	N
TCGA-KM-8442-01A-11R-2314-13	hsa-mir-942	17.0	2.243197	N
TCGA-KM-8442-01A-11R-2314-13	hsa-mir-943	1.0	0.131953	N
TCGA-KM-8442-01A-11R-2314-13	hsa-mir-944	2.0	0.263906	N
TCGA-KM-8442-01A-11R-2314-13	hsa-mir-95	2.0	0.263906	N
TCGA-KM-8442-01A-11R-2314-13	hsa-mir-96	283.0	37.34264	N
TCGA-KM-8442-01A-11R-2314-13	hsa-mir-98	113.0	14.910665	N
TCGA-KM-8442-01A-11R-2314-13	hsa-mir-99a	13346.0	1761.041941	Y
TCGA-KM-8442-01A-11R-2314-13	hsa-mir-99b	237340.0	31317.675287	N
