# Supplementary material for: Dysfunctional miRNA-Mediated Regulation in Chromophobe Renal Cell Carcinoma
Source: PLoS One. 2016 Jun 3;11(6):e0156324. doi: 10.1371/journal.pone.0156324 (PMC4892590; doi:10.1371/journal.pone.0156324)
Supplement: S1 File — (ZIP) [file pone.0156324.s001.zip › S1_File miRNA expression profile downloaded from TCGA/case/bcgsc.ca__IlluminaHiSeq_miRNASeq__TCGA-KM-8443-01A-11R-2314-13__mirna_quantification.txt]

barcode	miRNA_ID	read_count	reads_per_million_miRNA_mapped	cross-mapped
TCGA-KM-8443-01A-11R-2314-13	hsa-let-7a-1	43382.0	5742.429621	N
TCGA-KM-8443-01A-11R-2314-13	hsa-let-7a-2	87071.0	11525.496509	Y
TCGA-KM-8443-01A-11R-2314-13	hsa-let-7a-3	43083.0	5702.851307	N
TCGA-KM-8443-01A-11R-2314-13	hsa-let-7b	62181.0	8230.83344	N
TCGA-KM-8443-01A-11R-2314-13	hsa-let-7c	5642.0	746.825594	Y
TCGA-KM-8443-01A-11R-2314-13	hsa-let-7d	2833.0	375.001224	N
TCGA-KM-8443-01A-11R-2314-13	hsa-let-7e	6440.0	852.456013	N
TCGA-KM-8443-01A-11R-2314-13	hsa-let-7f-1	62.0	8.206875	N
TCGA-KM-8443-01A-11R-2314-13	hsa-let-7f-2	52910.0	7003.64094	N
TCGA-KM-8443-01A-11R-2314-13	hsa-let-7g	5936.0	785.742064	N
TCGA-KM-8443-01A-11R-2314-13	hsa-let-7i	880.0	116.484673	N
TCGA-KM-8443-01A-11R-2314-13	hsa-mir-1-1	0.0	0.0	N
TCGA-KM-8443-01A-11R-2314-13	hsa-mir-1-2	3.0	0.397107	N
TCGA-KM-8443-01A-11R-2314-13	hsa-mir-100	18767.0	2484.168012	Y
TCGA-KM-8443-01A-11R-2314-13	hsa-mir-101-1	183668.0	24311.9396	N
TCGA-KM-8443-01A-11R-2314-13	hsa-mir-101-2	231.0	30.577227	N
TCGA-KM-8443-01A-11R-2314-13	hsa-mir-103-1	27227.0	3604.009297	Y
TCGA-KM-8443-01A-11R-2314-13	hsa-mir-103-1-as	0.0	0.0	N
TCGA-KM-8443-01A-11R-2314-13	hsa-mir-103-2	14.0	1.853165	N
TCGA-KM-8443-01A-11R-2314-13	hsa-mir-103-2-as	0.0	0.0	N
TCGA-KM-8443-01A-11R-2314-13	hsa-mir-105-1	0.0	0.0	N
TCGA-KM-8443-01A-11R-2314-13	hsa-mir-105-2	0.0	0.0	N
TCGA-KM-8443-01A-11R-2314-13	hsa-mir-106a	32.0	4.235806	Y
TCGA-KM-8443-01A-11R-2314-13	hsa-mir-106b	1340.0	177.374388	N
TCGA-KM-8443-01A-11R-2314-13	hsa-mir-107	244.0	32.298023	Y
TCGA-KM-8443-01A-11R-2314-13	hsa-mir-10a	1803515.0	238729.379896	N
TCGA-KM-8443-01A-11R-2314-13	hsa-mir-10b	1490964.0	197357.333412	N
TCGA-KM-8443-01A-11R-2314-13	hsa-mir-1178	0.0	0.0	N
TCGA-KM-8443-01A-11R-2314-13	hsa-mir-1179	0.0	0.0	N
TCGA-KM-8443-01A-11R-2314-13	hsa-mir-1180	47.0	6.22134	N
TCGA-KM-8443-01A-11R-2314-13	hsa-mir-1181	0.0	0.0	N
TCGA-KM-8443-01A-11R-2314-13	hsa-mir-1182	0.0	0.0	N
TCGA-KM-8443-01A-11R-2314-13	hsa-mir-1183	0.0	0.0	N
TCGA-KM-8443-01A-11R-2314-13	hsa-mir-1184-1	0.0	0.0	N
TCGA-KM-8443-01A-11R-2314-13	hsa-mir-1184-2	0.0	0.0	N
TCGA-KM-8443-01A-11R-2314-13	hsa-mir-1184-3	0.0	0.0	N
TCGA-KM-8443-01A-11R-2314-13	hsa-mir-1185-1	0.0	0.0	N
TCGA-KM-8443-01A-11R-2314-13	hsa-mir-1185-2	0.0	0.0	N
TCGA-KM-8443-01A-11R-2314-13	hsa-mir-1193	0.0	0.0	N
TCGA-KM-8443-01A-11R-2314-13	hsa-mir-1197	0.0	0.0	N
TCGA-KM-8443-01A-11R-2314-13	hsa-mir-1200	0.0	0.0	N
TCGA-KM-8443-01A-11R-2314-13	hsa-mir-1202	0.0	0.0	N
TCGA-KM-8443-01A-11R-2314-13	hsa-mir-1203	0.0	0.0	N
TCGA-KM-8443-01A-11R-2314-13	hsa-mir-1204	0.0	0.0	N
TCGA-KM-8443-01A-11R-2314-13	hsa-mir-1205	0.0	0.0	N
TCGA-KM-8443-01A-11R-2314-13	hsa-mir-1206	0.0	0.0	N
TCGA-KM-8443-01A-11R-2314-13	hsa-mir-1207	0.0	0.0	N
TCGA-KM-8443-01A-11R-2314-13	hsa-mir-1208	0.0	0.0	N
TCGA-KM-8443-01A-11R-2314-13	hsa-mir-122	0.0	0.0	N
TCGA-KM-8443-01A-11R-2314-13	hsa-mir-1224	0.0	0.0	N
TCGA-KM-8443-01A-11R-2314-13	hsa-mir-1225	0.0	0.0	N
TCGA-KM-8443-01A-11R-2314-13	hsa-mir-1226	1.0	0.132369	N
TCGA-KM-8443-01A-11R-2314-13	hsa-mir-1227	0.0	0.0	N
TCGA-KM-8443-01A-11R-2314-13	hsa-mir-1228	0.0	0.0	N
TCGA-KM-8443-01A-11R-2314-13	hsa-mir-1229	2.0	0.264738	N
TCGA-KM-8443-01A-11R-2314-13	hsa-mir-1231	0.0	0.0	N
TCGA-KM-8443-01A-11R-2314-13	hsa-mir-1233-1	0.0	0.0	N
TCGA-KM-8443-01A-11R-2314-13	hsa-mir-1233-2	0.0	0.0	N
TCGA-KM-8443-01A-11R-2314-13	hsa-mir-1234	0.0	0.0	N
TCGA-KM-8443-01A-11R-2314-13	hsa-mir-1236	0.0	0.0	N
TCGA-KM-8443-01A-11R-2314-13	hsa-mir-1237	0.0	0.0	N
TCGA-KM-8443-01A-11R-2314-13	hsa-mir-1238	0.0	0.0	N
TCGA-KM-8443-01A-11R-2314-13	hsa-mir-124-1	0.0	0.0	N
TCGA-KM-8443-01A-11R-2314-13	hsa-mir-124-2	0.0	0.0	N
TCGA-KM-8443-01A-11R-2314-13	hsa-mir-124-3	0.0	0.0	N
TCGA-KM-8443-01A-11R-2314-13	hsa-mir-1243	0.0	0.0	N
TCGA-KM-8443-01A-11R-2314-13	hsa-mir-1244-1	0.0	0.0	N
TCGA-KM-8443-01A-11R-2314-13	hsa-mir-1244-2	0.0	0.0	N
TCGA-KM-8443-01A-11R-2314-13	hsa-mir-1244-3	0.0	0.0	N
TCGA-KM-8443-01A-11R-2314-13	hsa-mir-1245	0.0	0.0	N
TCGA-KM-8443-01A-11R-2314-13	hsa-mir-1246	0.0	0.0	N
TCGA-KM-8443-01A-11R-2314-13	hsa-mir-1247	2.0	0.264738	N
TCGA-KM-8443-01A-11R-2314-13	hsa-mir-1248	0.0	0.0	N
TCGA-KM-8443-01A-11R-2314-13	hsa-mir-1249	2.0	0.264738	N
TCGA-KM-8443-01A-11R-2314-13	hsa-mir-1250	0.0	0.0	N
TCGA-KM-8443-01A-11R-2314-13	hsa-mir-1251	5.0	0.661845	N
TCGA-KM-8443-01A-11R-2314-13	hsa-mir-1252	0.0	0.0	N
TCGA-KM-8443-01A-11R-2314-13	hsa-mir-1253	0.0	0.0	N
TCGA-KM-8443-01A-11R-2314-13	hsa-mir-1254	0.0	0.0	N
TCGA-KM-8443-01A-11R-2314-13	hsa-mir-1255a	2.0	0.264738	N
TCGA-KM-8443-01A-11R-2314-13	hsa-mir-1255b-1	0.0	0.0	N
TCGA-KM-8443-01A-11R-2314-13	hsa-mir-1255b-2	0.0	0.0	N
TCGA-KM-8443-01A-11R-2314-13	hsa-mir-1256	0.0	0.0	N
TCGA-KM-8443-01A-11R-2314-13	hsa-mir-1257	0.0	0.0	N
TCGA-KM-8443-01A-11R-2314-13	hsa-mir-1258	7.0	0.926583	N
TCGA-KM-8443-01A-11R-2314-13	hsa-mir-125a	6188.0	819.099039	N
TCGA-KM-8443-01A-11R-2314-13	hsa-mir-125b-1	13280.0	1757.859605	N
TCGA-KM-8443-01A-11R-2314-13	hsa-mir-125b-2	103.0	13.634001	N
TCGA-KM-8443-01A-11R-2314-13	hsa-mir-126	12856.0	1701.735172	N
TCGA-KM-8443-01A-11R-2314-13	hsa-mir-1260	0.0	0.0	N
TCGA-KM-8443-01A-11R-2314-13	hsa-mir-1260b	0.0	0.0	N
TCGA-KM-8443-01A-11R-2314-13	hsa-mir-1261	0.0	0.0	N
TCGA-KM-8443-01A-11R-2314-13	hsa-mir-1262	6.0	0.794214	N
TCGA-KM-8443-01A-11R-2314-13	hsa-mir-1263	0.0	0.0	N
TCGA-KM-8443-01A-11R-2314-13	hsa-mir-1264	0.0	0.0	N
TCGA-KM-8443-01A-11R-2314-13	hsa-mir-1265	0.0	0.0	N
TCGA-KM-8443-01A-11R-2314-13	hsa-mir-1266	20.0	2.647379	N
TCGA-KM-8443-01A-11R-2314-13	hsa-mir-1267	0.0	0.0	N
TCGA-KM-8443-01A-11R-2314-13	hsa-mir-1268	0.0	0.0	N
TCGA-KM-8443-01A-11R-2314-13	hsa-mir-1269	1.0	0.132369	N
TCGA-KM-8443-01A-11R-2314-13	hsa-mir-127	291.0	38.519363	N
TCGA-KM-8443-01A-11R-2314-13	hsa-mir-1270-1	17.0	2.250272	N
TCGA-KM-8443-01A-11R-2314-13	hsa-mir-1270-2	6.0	0.794214	N
TCGA-KM-8443-01A-11R-2314-13	hsa-mir-1271	2.0	0.264738	N
TCGA-KM-8443-01A-11R-2314-13	hsa-mir-1272	0.0	0.0	N
TCGA-KM-8443-01A-11R-2314-13	hsa-mir-1273	0.0	0.0	N
TCGA-KM-8443-01A-11R-2314-13	hsa-mir-1273c	0.0	0.0	N
TCGA-KM-8443-01A-11R-2314-13	hsa-mir-1273d	0.0	0.0	N
TCGA-KM-8443-01A-11R-2314-13	hsa-mir-1274a	0.0	0.0	N
TCGA-KM-8443-01A-11R-2314-13	hsa-mir-1274b	9.0	1.191321	N
TCGA-KM-8443-01A-11R-2314-13	hsa-mir-1275	0.0	0.0	N
TCGA-KM-8443-01A-11R-2314-13	hsa-mir-1276	1.0	0.132369	N
TCGA-KM-8443-01A-11R-2314-13	hsa-mir-1277	3.0	0.397107	N
TCGA-KM-8443-01A-11R-2314-13	hsa-mir-1278	0.0	0.0	N
TCGA-KM-8443-01A-11R-2314-13	hsa-mir-1279	0.0	0.0	N
TCGA-KM-8443-01A-11R-2314-13	hsa-mir-128-1	299.0	39.578315	N
TCGA-KM-8443-01A-11R-2314-13	hsa-mir-128-2	221.0	29.253537	N
TCGA-KM-8443-01A-11R-2314-13	hsa-mir-1280	0.0	0.0	N
TCGA-KM-8443-01A-11R-2314-13	hsa-mir-1281	0.0	0.0	N
TCGA-KM-8443-01A-11R-2314-13	hsa-mir-1282	0.0	0.0	N
TCGA-KM-8443-01A-11R-2314-13	hsa-mir-1283-1	0.0	0.0	N
TCGA-KM-8443-01A-11R-2314-13	hsa-mir-1283-2	0.0	0.0	N
TCGA-KM-8443-01A-11R-2314-13	hsa-mir-1284	2.0	0.264738	N
TCGA-KM-8443-01A-11R-2314-13	hsa-mir-1285-1	0.0	0.0	N
TCGA-KM-8443-01A-11R-2314-13	hsa-mir-1285-2	0.0	0.0	N
TCGA-KM-8443-01A-11R-2314-13	hsa-mir-1286	0.0	0.0	N
TCGA-KM-8443-01A-11R-2314-13	hsa-mir-1287	17.0	2.250272	N
TCGA-KM-8443-01A-11R-2314-13	hsa-mir-1288	0.0	0.0	N
TCGA-KM-8443-01A-11R-2314-13	hsa-mir-1289-1	0.0	0.0	N
TCGA-KM-8443-01A-11R-2314-13	hsa-mir-1289-2	0.0	0.0	N
TCGA-KM-8443-01A-11R-2314-13	hsa-mir-129-1	7.0	0.926583	N
TCGA-KM-8443-01A-11R-2314-13	hsa-mir-129-2	6.0	0.794214	N
TCGA-KM-8443-01A-11R-2314-13	hsa-mir-1290	0.0	0.0	N
TCGA-KM-8443-01A-11R-2314-13	hsa-mir-1291	1.0	0.132369	N
TCGA-KM-8443-01A-11R-2314-13	hsa-mir-1292	1.0	0.132369	N
TCGA-KM-8443-01A-11R-2314-13	hsa-mir-1293	0.0	0.0	N
TCGA-KM-8443-01A-11R-2314-13	hsa-mir-1294	3.0	0.397107	N
TCGA-KM-8443-01A-11R-2314-13	hsa-mir-1295	0.0	0.0	N
TCGA-KM-8443-01A-11R-2314-13	hsa-mir-1296	16.0	2.117903	N
TCGA-KM-8443-01A-11R-2314-13	hsa-mir-1297	0.0	0.0	N
TCGA-KM-8443-01A-11R-2314-13	hsa-mir-1298	0.0	0.0	N
TCGA-KM-8443-01A-11R-2314-13	hsa-mir-1299	0.0	0.0	N
TCGA-KM-8443-01A-11R-2314-13	hsa-mir-1301	23.0	3.044486	N
TCGA-KM-8443-01A-11R-2314-13	hsa-mir-1302-1	0.0	0.0	N
TCGA-KM-8443-01A-11R-2314-13	hsa-mir-1302-10	0.0	0.0	N
TCGA-KM-8443-01A-11R-2314-13	hsa-mir-1302-11	0.0	0.0	N
TCGA-KM-8443-01A-11R-2314-13	hsa-mir-1302-2	0.0	0.0	N
TCGA-KM-8443-01A-11R-2314-13	hsa-mir-1302-3	0.0	0.0	N
TCGA-KM-8443-01A-11R-2314-13	hsa-mir-1302-4	0.0	0.0	N
TCGA-KM-8443-01A-11R-2314-13	hsa-mir-1302-5	0.0	0.0	N
TCGA-KM-8443-01A-11R-2314-13	hsa-mir-1302-6	0.0	0.0	N
TCGA-KM-8443-01A-11R-2314-13	hsa-mir-1302-7	0.0	0.0	N
TCGA-KM-8443-01A-11R-2314-13	hsa-mir-1302-8	0.0	0.0	N
TCGA-KM-8443-01A-11R-2314-13	hsa-mir-1302-9	0.0	0.0	N
TCGA-KM-8443-01A-11R-2314-13	hsa-mir-1303	0.0	0.0	N
TCGA-KM-8443-01A-11R-2314-13	hsa-mir-1304	7.0	0.926583	N
TCGA-KM-8443-01A-11R-2314-13	hsa-mir-1305	0.0	0.0	N
TCGA-KM-8443-01A-11R-2314-13	hsa-mir-1306	43.0	5.691865	N
TCGA-KM-8443-01A-11R-2314-13	hsa-mir-1307	3658.0	484.205605	N
TCGA-KM-8443-01A-11R-2314-13	hsa-mir-130a	94.0	12.442681	N
TCGA-KM-8443-01A-11R-2314-13	hsa-mir-130b	29.0	3.838699	N
TCGA-KM-8443-01A-11R-2314-13	hsa-mir-132	146.0	19.325866	N
TCGA-KM-8443-01A-11R-2314-13	hsa-mir-1321	0.0	0.0	N
TCGA-KM-8443-01A-11R-2314-13	hsa-mir-1322	0.0	0.0	N
TCGA-KM-8443-01A-11R-2314-13	hsa-mir-1323	0.0	0.0	N
TCGA-KM-8443-01A-11R-2314-13	hsa-mir-1324	0.0	0.0	N
TCGA-KM-8443-01A-11R-2314-13	hsa-mir-133a-1	0.0	0.0	N
TCGA-KM-8443-01A-11R-2314-13	hsa-mir-133a-2	0.0	0.0	N
TCGA-KM-8443-01A-11R-2314-13	hsa-mir-133b	0.0	0.0	N
TCGA-KM-8443-01A-11R-2314-13	hsa-mir-134	64.0	8.471613	N
TCGA-KM-8443-01A-11R-2314-13	hsa-mir-135a-1	18.0	2.382641	N
TCGA-KM-8443-01A-11R-2314-13	hsa-mir-135a-2	1.0	0.132369	N
TCGA-KM-8443-01A-11R-2314-13	hsa-mir-135b	0.0	0.0	N
TCGA-KM-8443-01A-11R-2314-13	hsa-mir-136	8.0	1.058952	N
TCGA-KM-8443-01A-11R-2314-13	hsa-mir-137	0.0	0.0	N
TCGA-KM-8443-01A-11R-2314-13	hsa-mir-138-1	0.0	0.0	N
TCGA-KM-8443-01A-11R-2314-13	hsa-mir-138-2	0.0	0.0	N
TCGA-KM-8443-01A-11R-2314-13	hsa-mir-139	413.0	54.668375	N
TCGA-KM-8443-01A-11R-2314-13	hsa-mir-140	4822.0	638.283058	N
TCGA-KM-8443-01A-11R-2314-13	hsa-mir-141	28.0	3.70633	N
TCGA-KM-8443-01A-11R-2314-13	hsa-mir-142	1045.0	138.325549	N
TCGA-KM-8443-01A-11R-2314-13	hsa-mir-143	38284.0	5067.612734	N
TCGA-KM-8443-01A-11R-2314-13	hsa-mir-144	972.0	128.662616	N
TCGA-KM-8443-01A-11R-2314-13	hsa-mir-145	434.0	57.448123	N
TCGA-KM-8443-01A-11R-2314-13	hsa-mir-1468	1414.0	187.16969	N
TCGA-KM-8443-01A-11R-2314-13	hsa-mir-1469	0.0	0.0	N
TCGA-KM-8443-01A-11R-2314-13	hsa-mir-146a	36.0	4.765282	N
TCGA-KM-8443-01A-11R-2314-13	hsa-mir-146b	325.0	43.019907	N
TCGA-KM-8443-01A-11R-2314-13	hsa-mir-147	0.0	0.0	N
TCGA-KM-8443-01A-11R-2314-13	hsa-mir-1470	0.0	0.0	N
TCGA-KM-8443-01A-11R-2314-13	hsa-mir-1471	0.0	0.0	N
TCGA-KM-8443-01A-11R-2314-13	hsa-mir-147b	0.0	0.0	N
TCGA-KM-8443-01A-11R-2314-13	hsa-mir-148a	171710.0	22729.071742	N
TCGA-KM-8443-01A-11R-2314-13	hsa-mir-148b	485.0	64.198939	N
TCGA-KM-8443-01A-11R-2314-13	hsa-mir-149	6.0	0.794214	N
TCGA-KM-8443-01A-11R-2314-13	hsa-mir-150	186.0	24.620624	N
TCGA-KM-8443-01A-11R-2314-13	hsa-mir-151	14389.0	1904.656766	N
TCGA-KM-8443-01A-11R-2314-13	hsa-mir-152	506.0	66.978687	N
TCGA-KM-8443-01A-11R-2314-13	hsa-mir-153-1	1.0	0.132369	N
TCGA-KM-8443-01A-11R-2314-13	hsa-mir-153-2	14.0	1.853165	N
TCGA-KM-8443-01A-11R-2314-13	hsa-mir-1537	0.0	0.0	N
TCGA-KM-8443-01A-11R-2314-13	hsa-mir-1538	0.0	0.0	N
TCGA-KM-8443-01A-11R-2314-13	hsa-mir-1539	0.0	0.0	N
TCGA-KM-8443-01A-11R-2314-13	hsa-mir-154	0.0	0.0	N
TCGA-KM-8443-01A-11R-2314-13	hsa-mir-155	77.0	10.192409	N
TCGA-KM-8443-01A-11R-2314-13	hsa-mir-15a	515.0	68.170007	N
TCGA-KM-8443-01A-11R-2314-13	hsa-mir-15b	2479.0	328.142617	N
TCGA-KM-8443-01A-11R-2314-13	hsa-mir-16-1	1749.0	231.513287	N
TCGA-KM-8443-01A-11R-2314-13	hsa-mir-16-2	21.0	2.779748	N
TCGA-KM-8443-01A-11R-2314-13	hsa-mir-17	1782.0	235.881462	Y
TCGA-KM-8443-01A-11R-2314-13	hsa-mir-181a-1	3297.0	436.420415	N
TCGA-KM-8443-01A-11R-2314-13	hsa-mir-181a-2	3644.0	482.35244	N
TCGA-KM-8443-01A-11R-2314-13	hsa-mir-181b-1	673.0	89.084301	N
TCGA-KM-8443-01A-11R-2314-13	hsa-mir-181b-2	16.0	2.117903	N
TCGA-KM-8443-01A-11R-2314-13	hsa-mir-181c	165.0	21.840876	N
TCGA-KM-8443-01A-11R-2314-13	hsa-mir-181d	31.0	4.103437	N
TCGA-KM-8443-01A-11R-2314-13	hsa-mir-182	155321.0	20559.677083	N
TCGA-KM-8443-01A-11R-2314-13	hsa-mir-1825	0.0	0.0	N
TCGA-KM-8443-01A-11R-2314-13	hsa-mir-1827	0.0	0.0	N
TCGA-KM-8443-01A-11R-2314-13	hsa-mir-183	30347.0	4017.000408	N
TCGA-KM-8443-01A-11R-2314-13	hsa-mir-184	2.0	0.264738	N
TCGA-KM-8443-01A-11R-2314-13	hsa-mir-185	447.0	59.168919	N
TCGA-KM-8443-01A-11R-2314-13	hsa-mir-186	548.0	72.538182	N
TCGA-KM-8443-01A-11R-2314-13	hsa-mir-187	1208.0	159.901687	N
TCGA-KM-8443-01A-11R-2314-13	hsa-mir-188	84.0	11.118991	N
TCGA-KM-8443-01A-11R-2314-13	hsa-mir-18a	4.0	0.529476	N
TCGA-KM-8443-01A-11R-2314-13	hsa-mir-18b	1.0	0.132369	N
TCGA-KM-8443-01A-11R-2314-13	hsa-mir-190	8.0	1.058952	N
TCGA-KM-8443-01A-11R-2314-13	hsa-mir-1908	0.0	0.0	N
TCGA-KM-8443-01A-11R-2314-13	hsa-mir-1909	0.0	0.0	N
TCGA-KM-8443-01A-11R-2314-13	hsa-mir-190b	1.0	0.132369	N
TCGA-KM-8443-01A-11R-2314-13	hsa-mir-191	4492.0	594.601306	N
TCGA-KM-8443-01A-11R-2314-13	hsa-mir-1910	0.0	0.0	N
TCGA-KM-8443-01A-11R-2314-13	hsa-mir-1911	0.0	0.0	N
TCGA-KM-8443-01A-11R-2314-13	hsa-mir-1912	0.0	0.0	N
TCGA-KM-8443-01A-11R-2314-13	hsa-mir-1913	0.0	0.0	N
TCGA-KM-8443-01A-11R-2314-13	hsa-mir-1914	0.0	0.0	N
TCGA-KM-8443-01A-11R-2314-13	hsa-mir-1915	0.0	0.0	N
TCGA-KM-8443-01A-11R-2314-13	hsa-mir-192	1104.0	146.135317	Y
TCGA-KM-8443-01A-11R-2314-13	hsa-mir-193a	394.0	52.153365	N
TCGA-KM-8443-01A-11R-2314-13	hsa-mir-193b	427.0	56.52154	N
TCGA-KM-8443-01A-11R-2314-13	hsa-mir-194-1	182.0	24.091148	N
TCGA-KM-8443-01A-11R-2314-13	hsa-mir-194-2	196.0	25.944313	N
TCGA-KM-8443-01A-11R-2314-13	hsa-mir-195	69.0	9.133457	N
TCGA-KM-8443-01A-11R-2314-13	hsa-mir-196a-1	116.0	15.354798	N
TCGA-KM-8443-01A-11R-2314-13	hsa-mir-196a-2	12.0	1.588427	N
TCGA-KM-8443-01A-11R-2314-13	hsa-mir-196b	3139.0	415.506122	N
TCGA-KM-8443-01A-11R-2314-13	hsa-mir-197	703.0	93.055369	N
TCGA-KM-8443-01A-11R-2314-13	hsa-mir-1972-1	0.0	0.0	N
TCGA-KM-8443-01A-11R-2314-13	hsa-mir-1972-2	0.0	0.0	N
TCGA-KM-8443-01A-11R-2314-13	hsa-mir-1973	0.0	0.0	N
TCGA-KM-8443-01A-11R-2314-13	hsa-mir-1976	27.0	3.573962	N
TCGA-KM-8443-01A-11R-2314-13	hsa-mir-198	0.0	0.0	N
TCGA-KM-8443-01A-11R-2314-13	hsa-mir-199a-1	104.0	13.76637	Y
TCGA-KM-8443-01A-11R-2314-13	hsa-mir-199a-2	185.0	24.488255	Y
TCGA-KM-8443-01A-11R-2314-13	hsa-mir-199b	252.0	33.356974	Y
TCGA-KM-8443-01A-11R-2314-13	hsa-mir-19a	46.0	6.088972	N
TCGA-KM-8443-01A-11R-2314-13	hsa-mir-19b-1	16.0	2.117903	N
TCGA-KM-8443-01A-11R-2314-13	hsa-mir-19b-2	154.0	20.384818	N
TCGA-KM-8443-01A-11R-2314-13	hsa-mir-200a	3321.0	439.59727	N
TCGA-KM-8443-01A-11R-2314-13	hsa-mir-200b	4293.0	568.259886	N
TCGA-KM-8443-01A-11R-2314-13	hsa-mir-200c	52.0	6.883185	N
TCGA-KM-8443-01A-11R-2314-13	hsa-mir-202	0.0	0.0	N
TCGA-KM-8443-01A-11R-2314-13	hsa-mir-203	6829.0	903.947533	N
TCGA-KM-8443-01A-11R-2314-13	hsa-mir-204	16.0	2.117903	N
TCGA-KM-8443-01A-11R-2314-13	hsa-mir-205	0.0	0.0	N
TCGA-KM-8443-01A-11R-2314-13	hsa-mir-2052	0.0	0.0	N
TCGA-KM-8443-01A-11R-2314-13	hsa-mir-2053	0.0	0.0	N
TCGA-KM-8443-01A-11R-2314-13	hsa-mir-2054	0.0	0.0	N
TCGA-KM-8443-01A-11R-2314-13	hsa-mir-206	0.0	0.0	N
TCGA-KM-8443-01A-11R-2314-13	hsa-mir-208a	0.0	0.0	N
TCGA-KM-8443-01A-11R-2314-13	hsa-mir-208b	0.0	0.0	N
TCGA-KM-8443-01A-11R-2314-13	hsa-mir-20a	680.0	90.010883	N
TCGA-KM-8443-01A-11R-2314-13	hsa-mir-20b	118.0	15.619536	N
TCGA-KM-8443-01A-11R-2314-13	hsa-mir-21	96363.0	12755.468757	N
TCGA-KM-8443-01A-11R-2314-13	hsa-mir-210	419.0	55.462588	N
TCGA-KM-8443-01A-11R-2314-13	hsa-mir-211	1.0	0.132369	N
TCGA-KM-8443-01A-11R-2314-13	hsa-mir-2110	12.0	1.588427	N
TCGA-KM-8443-01A-11R-2314-13	hsa-mir-2113	0.0	0.0	N
TCGA-KM-8443-01A-11R-2314-13	hsa-mir-2114	4.0	0.529476	N
TCGA-KM-8443-01A-11R-2314-13	hsa-mir-2115	0.0	0.0	N
TCGA-KM-8443-01A-11R-2314-13	hsa-mir-2116	3.0	0.397107	N
TCGA-KM-8443-01A-11R-2314-13	hsa-mir-2117	0.0	0.0	N
TCGA-KM-8443-01A-11R-2314-13	hsa-mir-212	6.0	0.794214	N
TCGA-KM-8443-01A-11R-2314-13	hsa-mir-214	2.0	0.264738	N
TCGA-KM-8443-01A-11R-2314-13	hsa-mir-215	13.0	1.720796	Y
TCGA-KM-8443-01A-11R-2314-13	hsa-mir-216a	0.0	0.0	N
TCGA-KM-8443-01A-11R-2314-13	hsa-mir-216b	0.0	0.0	N
TCGA-KM-8443-01A-11R-2314-13	hsa-mir-217	7.0	0.926583	N
TCGA-KM-8443-01A-11R-2314-13	hsa-mir-218-1	30.0	3.971068	N
TCGA-KM-8443-01A-11R-2314-13	hsa-mir-218-2	2789.0	369.176991	N
TCGA-KM-8443-01A-11R-2314-13	hsa-mir-219-1	3.0	0.397107	N
TCGA-KM-8443-01A-11R-2314-13	hsa-mir-219-2	0.0	0.0	N
TCGA-KM-8443-01A-11R-2314-13	hsa-mir-22	847581.0	112193.403738	N
TCGA-KM-8443-01A-11R-2314-13	hsa-mir-221	13220.0	1749.917468	N
TCGA-KM-8443-01A-11R-2314-13	hsa-mir-222	3343.0	442.509387	N
TCGA-KM-8443-01A-11R-2314-13	hsa-mir-223	49.0	6.486078	N
TCGA-KM-8443-01A-11R-2314-13	hsa-mir-224	25.0	3.309224	N
TCGA-KM-8443-01A-11R-2314-13	hsa-mir-2276	2.0	0.264738	N
TCGA-KM-8443-01A-11R-2314-13	hsa-mir-2277	2.0	0.264738	N
TCGA-KM-8443-01A-11R-2314-13	hsa-mir-2278	2.0	0.264738	N
TCGA-KM-8443-01A-11R-2314-13	hsa-mir-2355	84.0	11.118991	N
TCGA-KM-8443-01A-11R-2314-13	hsa-mir-23a	8709.0	1152.801152	Y
TCGA-KM-8443-01A-11R-2314-13	hsa-mir-23b	4931.0	652.711273	Y
TCGA-KM-8443-01A-11R-2314-13	hsa-mir-23c	2.0	0.264738	N
TCGA-KM-8443-01A-11R-2314-13	hsa-mir-24-1	79.0	10.457147	N
TCGA-KM-8443-01A-11R-2314-13	hsa-mir-24-2	2788.0	369.044622	N
TCGA-KM-8443-01A-11R-2314-13	hsa-mir-25	26192.0	3467.007437	N
TCGA-KM-8443-01A-11R-2314-13	hsa-mir-26a-1	33.0	4.368175	N
TCGA-KM-8443-01A-11R-2314-13	hsa-mir-26a-2	12079.0	1598.8845	N
TCGA-KM-8443-01A-11R-2314-13	hsa-mir-26b	1177.0	155.79825	N
TCGA-KM-8443-01A-11R-2314-13	hsa-mir-27a	2058.0	272.415291	Y
TCGA-KM-8443-01A-11R-2314-13	hsa-mir-27b	5352.0	708.4386	Y
TCGA-KM-8443-01A-11R-2314-13	hsa-mir-28	16091.0	2129.948712	N
TCGA-KM-8443-01A-11R-2314-13	hsa-mir-2861	0.0	0.0	N
TCGA-KM-8443-01A-11R-2314-13	hsa-mir-2909	0.0	0.0	N
TCGA-KM-8443-01A-11R-2314-13	hsa-mir-296	1.0	0.132369	N
TCGA-KM-8443-01A-11R-2314-13	hsa-mir-297	0.0	0.0	N
TCGA-KM-8443-01A-11R-2314-13	hsa-mir-298	0.0	0.0	N
TCGA-KM-8443-01A-11R-2314-13	hsa-mir-299	0.0	0.0	N
TCGA-KM-8443-01A-11R-2314-13	hsa-mir-29a	104510.0	13833.878561	N
TCGA-KM-8443-01A-11R-2314-13	hsa-mir-29b-1	2237.0	296.109333	Y
TCGA-KM-8443-01A-11R-2314-13	hsa-mir-29b-2	2367.0	313.317296	N
TCGA-KM-8443-01A-11R-2314-13	hsa-mir-29c	19561.0	2589.268955	Y
TCGA-KM-8443-01A-11R-2314-13	hsa-mir-300	0.0	0.0	N
TCGA-KM-8443-01A-11R-2314-13	hsa-mir-301a	6.0	0.794214	N
TCGA-KM-8443-01A-11R-2314-13	hsa-mir-301b	1.0	0.132369	N
TCGA-KM-8443-01A-11R-2314-13	hsa-mir-302a	0.0	0.0	N
TCGA-KM-8443-01A-11R-2314-13	hsa-mir-302b	0.0	0.0	N
TCGA-KM-8443-01A-11R-2314-13	hsa-mir-302c	0.0	0.0	N
TCGA-KM-8443-01A-11R-2314-13	hsa-mir-302d	0.0	0.0	N
TCGA-KM-8443-01A-11R-2314-13	hsa-mir-302e	0.0	0.0	N
TCGA-KM-8443-01A-11R-2314-13	hsa-mir-302f	0.0	0.0	N
TCGA-KM-8443-01A-11R-2314-13	hsa-mir-3065	3.0	0.397107	N
TCGA-KM-8443-01A-11R-2314-13	hsa-mir-3074	18.0	2.382641	N
TCGA-KM-8443-01A-11R-2314-13	hsa-mir-30a	1285055.0	170101.376081	Y
TCGA-KM-8443-01A-11R-2314-13	hsa-mir-30b	5813.0	769.460684	Y
TCGA-KM-8443-01A-11R-2314-13	hsa-mir-30c-1	38.0	5.03002	N
TCGA-KM-8443-01A-11R-2314-13	hsa-mir-30c-2	9817.0	1299.465944	Y
TCGA-KM-8443-01A-11R-2314-13	hsa-mir-30d	174857.0	23145.636815	N
TCGA-KM-8443-01A-11R-2314-13	hsa-mir-30e	231287.0	30615.216446	Y
TCGA-KM-8443-01A-11R-2314-13	hsa-mir-31	0.0	0.0	N
TCGA-KM-8443-01A-11R-2314-13	hsa-mir-3115	0.0	0.0	N
TCGA-KM-8443-01A-11R-2314-13	hsa-mir-3116-1	0.0	0.0	N
TCGA-KM-8443-01A-11R-2314-13	hsa-mir-3116-2	0.0	0.0	N
TCGA-KM-8443-01A-11R-2314-13	hsa-mir-3117	1.0	0.132369	N
TCGA-KM-8443-01A-11R-2314-13	hsa-mir-3118-1	0.0	0.0	N
TCGA-KM-8443-01A-11R-2314-13	hsa-mir-3118-2	0.0	0.0	N
TCGA-KM-8443-01A-11R-2314-13	hsa-mir-3118-3	0.0	0.0	N
TCGA-KM-8443-01A-11R-2314-13	hsa-mir-3118-4	0.0	0.0	N
TCGA-KM-8443-01A-11R-2314-13	hsa-mir-3118-5	0.0	0.0	N
TCGA-KM-8443-01A-11R-2314-13	hsa-mir-3118-6	0.0	0.0	N
TCGA-KM-8443-01A-11R-2314-13	hsa-mir-3119-1	0.0	0.0	N
TCGA-KM-8443-01A-11R-2314-13	hsa-mir-3119-2	0.0	0.0	N
TCGA-KM-8443-01A-11R-2314-13	hsa-mir-3120	0.0	0.0	N
TCGA-KM-8443-01A-11R-2314-13	hsa-mir-3121	1.0	0.132369	N
TCGA-KM-8443-01A-11R-2314-13	hsa-mir-3122	0.0	0.0	N
TCGA-KM-8443-01A-11R-2314-13	hsa-mir-3123	0.0	0.0	N
TCGA-KM-8443-01A-11R-2314-13	hsa-mir-3124	2.0	0.264738	N
TCGA-KM-8443-01A-11R-2314-13	hsa-mir-3125	1.0	0.132369	N
TCGA-KM-8443-01A-11R-2314-13	hsa-mir-3126	0.0	0.0	N
TCGA-KM-8443-01A-11R-2314-13	hsa-mir-3127	2.0	0.264738	N
TCGA-KM-8443-01A-11R-2314-13	hsa-mir-3128	0.0	0.0	N
TCGA-KM-8443-01A-11R-2314-13	hsa-mir-3129	0.0	0.0	N
TCGA-KM-8443-01A-11R-2314-13	hsa-mir-3130-1	2.0	0.264738	N
TCGA-KM-8443-01A-11R-2314-13	hsa-mir-3130-2	0.0	0.0	N
TCGA-KM-8443-01A-11R-2314-13	hsa-mir-3131	0.0	0.0	N
TCGA-KM-8443-01A-11R-2314-13	hsa-mir-3132	0.0	0.0	N
TCGA-KM-8443-01A-11R-2314-13	hsa-mir-3133	0.0	0.0	N
TCGA-KM-8443-01A-11R-2314-13	hsa-mir-3134	0.0	0.0	N
TCGA-KM-8443-01A-11R-2314-13	hsa-mir-3135	0.0	0.0	N
TCGA-KM-8443-01A-11R-2314-13	hsa-mir-3136	2.0	0.264738	N
TCGA-KM-8443-01A-11R-2314-13	hsa-mir-3137	0.0	0.0	N
TCGA-KM-8443-01A-11R-2314-13	hsa-mir-3138	0.0	0.0	N
TCGA-KM-8443-01A-11R-2314-13	hsa-mir-3139	0.0	0.0	N
TCGA-KM-8443-01A-11R-2314-13	hsa-mir-3140	0.0	0.0	N
TCGA-KM-8443-01A-11R-2314-13	hsa-mir-3141	1.0	0.132369	N
TCGA-KM-8443-01A-11R-2314-13	hsa-mir-3142	0.0	0.0	N
TCGA-KM-8443-01A-11R-2314-13	hsa-mir-3143	0.0	0.0	N
TCGA-KM-8443-01A-11R-2314-13	hsa-mir-3144	0.0	0.0	N
TCGA-KM-8443-01A-11R-2314-13	hsa-mir-3145	0.0	0.0	N
TCGA-KM-8443-01A-11R-2314-13	hsa-mir-3146	0.0	0.0	N
TCGA-KM-8443-01A-11R-2314-13	hsa-mir-3147	0.0	0.0	N
TCGA-KM-8443-01A-11R-2314-13	hsa-mir-3148	0.0	0.0	N
TCGA-KM-8443-01A-11R-2314-13	hsa-mir-3149	0.0	0.0	N
TCGA-KM-8443-01A-11R-2314-13	hsa-mir-3150	1.0	0.132369	N
TCGA-KM-8443-01A-11R-2314-13	hsa-mir-3150b	0.0	0.0	N
TCGA-KM-8443-01A-11R-2314-13	hsa-mir-3151	3.0	0.397107	N
TCGA-KM-8443-01A-11R-2314-13	hsa-mir-3152	1.0	0.132369	N
TCGA-KM-8443-01A-11R-2314-13	hsa-mir-3153	0.0	0.0	N
TCGA-KM-8443-01A-11R-2314-13	hsa-mir-3154	0.0	0.0	N
TCGA-KM-8443-01A-11R-2314-13	hsa-mir-3155	0.0	0.0	N
TCGA-KM-8443-01A-11R-2314-13	hsa-mir-3156-1	0.0	0.0	N
TCGA-KM-8443-01A-11R-2314-13	hsa-mir-3156-2	0.0	0.0	N
TCGA-KM-8443-01A-11R-2314-13	hsa-mir-3156-3	0.0	0.0	N
TCGA-KM-8443-01A-11R-2314-13	hsa-mir-3157	2.0	0.264738	N
TCGA-KM-8443-01A-11R-2314-13	hsa-mir-3158-1	0.0	0.0	N
TCGA-KM-8443-01A-11R-2314-13	hsa-mir-3158-2	1.0	0.132369	N
TCGA-KM-8443-01A-11R-2314-13	hsa-mir-3159	0.0	0.0	N
TCGA-KM-8443-01A-11R-2314-13	hsa-mir-3160-1	0.0	0.0	N
TCGA-KM-8443-01A-11R-2314-13	hsa-mir-3160-2	0.0	0.0	N
TCGA-KM-8443-01A-11R-2314-13	hsa-mir-3161	3.0	0.397107	N
TCGA-KM-8443-01A-11R-2314-13	hsa-mir-3162	0.0	0.0	N
TCGA-KM-8443-01A-11R-2314-13	hsa-mir-3163	0.0	0.0	N
TCGA-KM-8443-01A-11R-2314-13	hsa-mir-3164	0.0	0.0	N
TCGA-KM-8443-01A-11R-2314-13	hsa-mir-3165	0.0	0.0	N
TCGA-KM-8443-01A-11R-2314-13	hsa-mir-3166	0.0	0.0	N
TCGA-KM-8443-01A-11R-2314-13	hsa-mir-3167	0.0	0.0	N
TCGA-KM-8443-01A-11R-2314-13	hsa-mir-3168	0.0	0.0	N
TCGA-KM-8443-01A-11R-2314-13	hsa-mir-3169	0.0	0.0	N
TCGA-KM-8443-01A-11R-2314-13	hsa-mir-3170	2.0	0.264738	N
TCGA-KM-8443-01A-11R-2314-13	hsa-mir-3171	0.0	0.0	N
TCGA-KM-8443-01A-11R-2314-13	hsa-mir-3173	0.0	0.0	N
TCGA-KM-8443-01A-11R-2314-13	hsa-mir-3174	0.0	0.0	N
TCGA-KM-8443-01A-11R-2314-13	hsa-mir-3175	0.0	0.0	N
TCGA-KM-8443-01A-11R-2314-13	hsa-mir-3176	0.0	0.0	N
TCGA-KM-8443-01A-11R-2314-13	hsa-mir-3177	1.0	0.132369	N
TCGA-KM-8443-01A-11R-2314-13	hsa-mir-3178	0.0	0.0	N
TCGA-KM-8443-01A-11R-2314-13	hsa-mir-3179-1	0.0	0.0	N
TCGA-KM-8443-01A-11R-2314-13	hsa-mir-3179-2	0.0	0.0	N
TCGA-KM-8443-01A-11R-2314-13	hsa-mir-3179-3	0.0	0.0	N
TCGA-KM-8443-01A-11R-2314-13	hsa-mir-3180-1	0.0	0.0	N
TCGA-KM-8443-01A-11R-2314-13	hsa-mir-3180-2	0.0	0.0	N
TCGA-KM-8443-01A-11R-2314-13	hsa-mir-3180-3	0.0	0.0	N
TCGA-KM-8443-01A-11R-2314-13	hsa-mir-3180-4	0.0	0.0	N
TCGA-KM-8443-01A-11R-2314-13	hsa-mir-3180-5	0.0	0.0	N
TCGA-KM-8443-01A-11R-2314-13	hsa-mir-3181	0.0	0.0	N
TCGA-KM-8443-01A-11R-2314-13	hsa-mir-3182	0.0	0.0	N
TCGA-KM-8443-01A-11R-2314-13	hsa-mir-3183	0.0	0.0	N
TCGA-KM-8443-01A-11R-2314-13	hsa-mir-3184	0.0	0.0	N
TCGA-KM-8443-01A-11R-2314-13	hsa-mir-3185	0.0	0.0	N
TCGA-KM-8443-01A-11R-2314-13	hsa-mir-3186	0.0	0.0	N
TCGA-KM-8443-01A-11R-2314-13	hsa-mir-3187	0.0	0.0	N
TCGA-KM-8443-01A-11R-2314-13	hsa-mir-3188	1.0	0.132369	N
TCGA-KM-8443-01A-11R-2314-13	hsa-mir-3189	0.0	0.0	N
TCGA-KM-8443-01A-11R-2314-13	hsa-mir-3190	0.0	0.0	N
TCGA-KM-8443-01A-11R-2314-13	hsa-mir-3191	9.0	1.191321	N
TCGA-KM-8443-01A-11R-2314-13	hsa-mir-3192	0.0	0.0	N
TCGA-KM-8443-01A-11R-2314-13	hsa-mir-3193	1.0	0.132369	N
TCGA-KM-8443-01A-11R-2314-13	hsa-mir-3194	1.0	0.132369	N
TCGA-KM-8443-01A-11R-2314-13	hsa-mir-3195	0.0	0.0	N
TCGA-KM-8443-01A-11R-2314-13	hsa-mir-3196	0.0	0.0	N
TCGA-KM-8443-01A-11R-2314-13	hsa-mir-3197	0.0	0.0	N
TCGA-KM-8443-01A-11R-2314-13	hsa-mir-3198	0.0	0.0	N
TCGA-KM-8443-01A-11R-2314-13	hsa-mir-3199-1	1.0	0.132369	N
TCGA-KM-8443-01A-11R-2314-13	hsa-mir-3199-2	0.0	0.0	N
TCGA-KM-8443-01A-11R-2314-13	hsa-mir-32	141.0	18.664021	N
TCGA-KM-8443-01A-11R-2314-13	hsa-mir-3200	2.0	0.264738	N
TCGA-KM-8443-01A-11R-2314-13	hsa-mir-3201	0.0	0.0	N
TCGA-KM-8443-01A-11R-2314-13	hsa-mir-3202-1	0.0	0.0	N
TCGA-KM-8443-01A-11R-2314-13	hsa-mir-3202-2	0.0	0.0	N
TCGA-KM-8443-01A-11R-2314-13	hsa-mir-320a	783.0	103.644885	Y
TCGA-KM-8443-01A-11R-2314-13	hsa-mir-320b-1	0.0	0.0	N
TCGA-KM-8443-01A-11R-2314-13	hsa-mir-320b-2	5.0	0.661845	Y
TCGA-KM-8443-01A-11R-2314-13	hsa-mir-320c-1	0.0	0.0	N
TCGA-KM-8443-01A-11R-2314-13	hsa-mir-320c-2	1.0	0.132369	N
TCGA-KM-8443-01A-11R-2314-13	hsa-mir-320d-1	0.0	0.0	N
TCGA-KM-8443-01A-11R-2314-13	hsa-mir-320d-2	0.0	0.0	N
TCGA-KM-8443-01A-11R-2314-13	hsa-mir-320e	0.0	0.0	N
TCGA-KM-8443-01A-11R-2314-13	hsa-mir-323	1.0	0.132369	N
TCGA-KM-8443-01A-11R-2314-13	hsa-mir-323b	2.0	0.264738	N
TCGA-KM-8443-01A-11R-2314-13	hsa-mir-324	107.0	14.163477	N
TCGA-KM-8443-01A-11R-2314-13	hsa-mir-325	0.0	0.0	N
TCGA-KM-8443-01A-11R-2314-13	hsa-mir-326	9.0	1.191321	N
TCGA-KM-8443-01A-11R-2314-13	hsa-mir-328	282.0	37.328043	N
TCGA-KM-8443-01A-11R-2314-13	hsa-mir-329-1	0.0	0.0	N
TCGA-KM-8443-01A-11R-2314-13	hsa-mir-329-2	0.0	0.0	N
TCGA-KM-8443-01A-11R-2314-13	hsa-mir-330	46.0	6.088972	N
TCGA-KM-8443-01A-11R-2314-13	hsa-mir-331	102.0	13.501633	N
TCGA-KM-8443-01A-11R-2314-13	hsa-mir-335	6.0	0.794214	N
TCGA-KM-8443-01A-11R-2314-13	hsa-mir-337	8.0	1.058952	N
TCGA-KM-8443-01A-11R-2314-13	hsa-mir-338	397.0	52.550472	N
TCGA-KM-8443-01A-11R-2314-13	hsa-mir-339	64.0	8.471613	N
TCGA-KM-8443-01A-11R-2314-13	hsa-mir-33a	207.0	27.400372	N
TCGA-KM-8443-01A-11R-2314-13	hsa-mir-33b	16.0	2.117903	N
TCGA-KM-8443-01A-11R-2314-13	hsa-mir-340	42.0	5.559496	N
TCGA-KM-8443-01A-11R-2314-13	hsa-mir-342	119.0	15.751905	N
TCGA-KM-8443-01A-11R-2314-13	hsa-mir-345	46.0	6.088972	N
TCGA-KM-8443-01A-11R-2314-13	hsa-mir-346	0.0	0.0	N
TCGA-KM-8443-01A-11R-2314-13	hsa-mir-34a	372.0	49.241248	N
TCGA-KM-8443-01A-11R-2314-13	hsa-mir-34b	6.0	0.794214	N
TCGA-KM-8443-01A-11R-2314-13	hsa-mir-34c	17.0	2.250272	N
TCGA-KM-8443-01A-11R-2314-13	hsa-mir-3605	1.0	0.132369	N
TCGA-KM-8443-01A-11R-2314-13	hsa-mir-3606	0.0	0.0	N
TCGA-KM-8443-01A-11R-2314-13	hsa-mir-3607	204.0	27.003265	N
TCGA-KM-8443-01A-11R-2314-13	hsa-mir-3609	2.0	0.264738	N
TCGA-KM-8443-01A-11R-2314-13	hsa-mir-361	2239.0	296.37407	N
TCGA-KM-8443-01A-11R-2314-13	hsa-mir-3610	1.0	0.132369	N
TCGA-KM-8443-01A-11R-2314-13	hsa-mir-3611	0.0	0.0	N
TCGA-KM-8443-01A-11R-2314-13	hsa-mir-3612	0.0	0.0	N
TCGA-KM-8443-01A-11R-2314-13	hsa-mir-3613	32.0	4.235806	N
TCGA-KM-8443-01A-11R-2314-13	hsa-mir-3614	2.0	0.264738	N
TCGA-KM-8443-01A-11R-2314-13	hsa-mir-3615	0.0	0.0	N
TCGA-KM-8443-01A-11R-2314-13	hsa-mir-3616	0.0	0.0	N
TCGA-KM-8443-01A-11R-2314-13	hsa-mir-3617	0.0	0.0	N
TCGA-KM-8443-01A-11R-2314-13	hsa-mir-3618	0.0	0.0	N
TCGA-KM-8443-01A-11R-2314-13	hsa-mir-3619	0.0	0.0	N
TCGA-KM-8443-01A-11R-2314-13	hsa-mir-362	234.0	30.974333	N
TCGA-KM-8443-01A-11R-2314-13	hsa-mir-3620	0.0	0.0	N
TCGA-KM-8443-01A-11R-2314-13	hsa-mir-3621	0.0	0.0	N
TCGA-KM-8443-01A-11R-2314-13	hsa-mir-3622a	0.0	0.0	N
TCGA-KM-8443-01A-11R-2314-13	hsa-mir-3622b	0.0	0.0	N
TCGA-KM-8443-01A-11R-2314-13	hsa-mir-363	42.0	5.559496	N
TCGA-KM-8443-01A-11R-2314-13	hsa-mir-3646	0.0	0.0	N
TCGA-KM-8443-01A-11R-2314-13	hsa-mir-3647	22.0	2.912117	N
TCGA-KM-8443-01A-11R-2314-13	hsa-mir-3648	1.0	0.132369	N
TCGA-KM-8443-01A-11R-2314-13	hsa-mir-3649	0.0	0.0	N
TCGA-KM-8443-01A-11R-2314-13	hsa-mir-365-1	97.0	12.839788	N
TCGA-KM-8443-01A-11R-2314-13	hsa-mir-365-2	99.0	13.104526	N
TCGA-KM-8443-01A-11R-2314-13	hsa-mir-3650	0.0	0.0	N
TCGA-KM-8443-01A-11R-2314-13	hsa-mir-3651	0.0	0.0	N
TCGA-KM-8443-01A-11R-2314-13	hsa-mir-3652	1.0	0.132369	N
TCGA-KM-8443-01A-11R-2314-13	hsa-mir-3653	35.0	4.632913	N
TCGA-KM-8443-01A-11R-2314-13	hsa-mir-3654	0.0	0.0	N
TCGA-KM-8443-01A-11R-2314-13	hsa-mir-3655	0.0	0.0	N
TCGA-KM-8443-01A-11R-2314-13	hsa-mir-3656	0.0	0.0	N
TCGA-KM-8443-01A-11R-2314-13	hsa-mir-3657	0.0	0.0	N
TCGA-KM-8443-01A-11R-2314-13	hsa-mir-3658	0.0	0.0	N
TCGA-KM-8443-01A-11R-2314-13	hsa-mir-3659	0.0	0.0	N
TCGA-KM-8443-01A-11R-2314-13	hsa-mir-3660	0.0	0.0	N
TCGA-KM-8443-01A-11R-2314-13	hsa-mir-3661	0.0	0.0	N
TCGA-KM-8443-01A-11R-2314-13	hsa-mir-3662	0.0	0.0	N
TCGA-KM-8443-01A-11R-2314-13	hsa-mir-3663	0.0	0.0	N
TCGA-KM-8443-01A-11R-2314-13	hsa-mir-3664	2.0	0.264738	N
TCGA-KM-8443-01A-11R-2314-13	hsa-mir-3665	0.0	0.0	N
TCGA-KM-8443-01A-11R-2314-13	hsa-mir-3666	0.0	0.0	N
TCGA-KM-8443-01A-11R-2314-13	hsa-mir-3667	0.0	0.0	N
TCGA-KM-8443-01A-11R-2314-13	hsa-mir-3668	0.0	0.0	N
TCGA-KM-8443-01A-11R-2314-13	hsa-mir-3669	0.0	0.0	N
TCGA-KM-8443-01A-11R-2314-13	hsa-mir-367	0.0	0.0	N
TCGA-KM-8443-01A-11R-2314-13	hsa-mir-3670	0.0	0.0	N
TCGA-KM-8443-01A-11R-2314-13	hsa-mir-3671	0.0	0.0	N
TCGA-KM-8443-01A-11R-2314-13	hsa-mir-3672	0.0	0.0	N
TCGA-KM-8443-01A-11R-2314-13	hsa-mir-3673	0.0	0.0	N
TCGA-KM-8443-01A-11R-2314-13	hsa-mir-3674	0.0	0.0	N
TCGA-KM-8443-01A-11R-2314-13	hsa-mir-3675	0.0	0.0	N
TCGA-KM-8443-01A-11R-2314-13	hsa-mir-3676	14.0	1.853165	N
TCGA-KM-8443-01A-11R-2314-13	hsa-mir-3677	11.0	1.456058	N
TCGA-KM-8443-01A-11R-2314-13	hsa-mir-3678	2.0	0.264738	N
TCGA-KM-8443-01A-11R-2314-13	hsa-mir-3679	0.0	0.0	N
TCGA-KM-8443-01A-11R-2314-13	hsa-mir-3680	0.0	0.0	N
TCGA-KM-8443-01A-11R-2314-13	hsa-mir-3681	0.0	0.0	N
TCGA-KM-8443-01A-11R-2314-13	hsa-mir-3682	0.0	0.0	N
TCGA-KM-8443-01A-11R-2314-13	hsa-mir-3683	0.0	0.0	N
TCGA-KM-8443-01A-11R-2314-13	hsa-mir-3684	2.0	0.264738	N
TCGA-KM-8443-01A-11R-2314-13	hsa-mir-3685	0.0	0.0	N
TCGA-KM-8443-01A-11R-2314-13	hsa-mir-3686	0.0	0.0	N
TCGA-KM-8443-01A-11R-2314-13	hsa-mir-3687	0.0	0.0	N
TCGA-KM-8443-01A-11R-2314-13	hsa-mir-3688	0.0	0.0	N
TCGA-KM-8443-01A-11R-2314-13	hsa-mir-3689a	0.0	0.0	N
TCGA-KM-8443-01A-11R-2314-13	hsa-mir-3689b	0.0	0.0	N
TCGA-KM-8443-01A-11R-2314-13	hsa-mir-369	0.0	0.0	N
TCGA-KM-8443-01A-11R-2314-13	hsa-mir-3690	1.0	0.132369	N
TCGA-KM-8443-01A-11R-2314-13	hsa-mir-3691	0.0	0.0	N
TCGA-KM-8443-01A-11R-2314-13	hsa-mir-3692	0.0	0.0	N
TCGA-KM-8443-01A-11R-2314-13	hsa-mir-370	7.0	0.926583	N
TCGA-KM-8443-01A-11R-2314-13	hsa-mir-371	0.0	0.0	N
TCGA-KM-8443-01A-11R-2314-13	hsa-mir-3713	0.0	0.0	N
TCGA-KM-8443-01A-11R-2314-13	hsa-mir-3714	0.0	0.0	N
TCGA-KM-8443-01A-11R-2314-13	hsa-mir-372	0.0	0.0	N
TCGA-KM-8443-01A-11R-2314-13	hsa-mir-373	0.0	0.0	N
TCGA-KM-8443-01A-11R-2314-13	hsa-mir-374a	4313.0	570.907265	N
TCGA-KM-8443-01A-11R-2314-13	hsa-mir-374b	304.0	40.24016	N
TCGA-KM-8443-01A-11R-2314-13	hsa-mir-374c	0.0	0.0	N
TCGA-KM-8443-01A-11R-2314-13	hsa-mir-375	1144.0	151.430074	N
TCGA-KM-8443-01A-11R-2314-13	hsa-mir-376a-1	0.0	0.0	N
TCGA-KM-8443-01A-11R-2314-13	hsa-mir-376a-2	0.0	0.0	N
TCGA-KM-8443-01A-11R-2314-13	hsa-mir-376b	1.0	0.132369	N
TCGA-KM-8443-01A-11R-2314-13	hsa-mir-376c	2.0	0.264738	N
TCGA-KM-8443-01A-11R-2314-13	hsa-mir-377	1.0	0.132369	N
TCGA-KM-8443-01A-11R-2314-13	hsa-mir-378	1359.0	179.889398	N
TCGA-KM-8443-01A-11R-2314-13	hsa-mir-378b	0.0	0.0	N
TCGA-KM-8443-01A-11R-2314-13	hsa-mir-378c	30.0	3.971068	N
TCGA-KM-8443-01A-11R-2314-13	hsa-mir-379	190.0	25.1501	N
TCGA-KM-8443-01A-11R-2314-13	hsa-mir-380	0.0	0.0	N
TCGA-KM-8443-01A-11R-2314-13	hsa-mir-381	12.0	1.588427	N
TCGA-KM-8443-01A-11R-2314-13	hsa-mir-382	8.0	1.058952	N
TCGA-KM-8443-01A-11R-2314-13	hsa-mir-383	0.0	0.0	N
TCGA-KM-8443-01A-11R-2314-13	hsa-mir-384	0.0	0.0	N
TCGA-KM-8443-01A-11R-2314-13	hsa-mir-3907	0.0	0.0	N
TCGA-KM-8443-01A-11R-2314-13	hsa-mir-3908	0.0	0.0	N
TCGA-KM-8443-01A-11R-2314-13	hsa-mir-3909	2.0	0.264738	N
TCGA-KM-8443-01A-11R-2314-13	hsa-mir-3910-1	0.0	0.0	N
TCGA-KM-8443-01A-11R-2314-13	hsa-mir-3910-2	0.0	0.0	N
TCGA-KM-8443-01A-11R-2314-13	hsa-mir-3911	0.0	0.0	N
TCGA-KM-8443-01A-11R-2314-13	hsa-mir-3912	11.0	1.456058	N
TCGA-KM-8443-01A-11R-2314-13	hsa-mir-3913-1	11.0	1.456058	N
TCGA-KM-8443-01A-11R-2314-13	hsa-mir-3913-2	0.0	0.0	N
TCGA-KM-8443-01A-11R-2314-13	hsa-mir-3914-1	0.0	0.0	N
TCGA-KM-8443-01A-11R-2314-13	hsa-mir-3914-2	0.0	0.0	N
TCGA-KM-8443-01A-11R-2314-13	hsa-mir-3915	0.0	0.0	N
TCGA-KM-8443-01A-11R-2314-13	hsa-mir-3916	0.0	0.0	N
TCGA-KM-8443-01A-11R-2314-13	hsa-mir-3917	0.0	0.0	N
TCGA-KM-8443-01A-11R-2314-13	hsa-mir-3918	1.0	0.132369	N
TCGA-KM-8443-01A-11R-2314-13	hsa-mir-3919	0.0	0.0	N
TCGA-KM-8443-01A-11R-2314-13	hsa-mir-3920	0.0	0.0	N
TCGA-KM-8443-01A-11R-2314-13	hsa-mir-3921	0.0	0.0	N
TCGA-KM-8443-01A-11R-2314-13	hsa-mir-3922	0.0	0.0	N
TCGA-KM-8443-01A-11R-2314-13	hsa-mir-3923	0.0	0.0	N
TCGA-KM-8443-01A-11R-2314-13	hsa-mir-3924	0.0	0.0	N
TCGA-KM-8443-01A-11R-2314-13	hsa-mir-3925	1.0	0.132369	N
TCGA-KM-8443-01A-11R-2314-13	hsa-mir-3926-1	0.0	0.0	N
TCGA-KM-8443-01A-11R-2314-13	hsa-mir-3926-2	0.0	0.0	N
TCGA-KM-8443-01A-11R-2314-13	hsa-mir-3927	0.0	0.0	N
TCGA-KM-8443-01A-11R-2314-13	hsa-mir-3928	0.0	0.0	N
TCGA-KM-8443-01A-11R-2314-13	hsa-mir-3929	0.0	0.0	N
TCGA-KM-8443-01A-11R-2314-13	hsa-mir-3934	0.0	0.0	N
TCGA-KM-8443-01A-11R-2314-13	hsa-mir-3935	0.0	0.0	N
TCGA-KM-8443-01A-11R-2314-13	hsa-mir-3936	0.0	0.0	N
TCGA-KM-8443-01A-11R-2314-13	hsa-mir-3937	0.0	0.0	N
TCGA-KM-8443-01A-11R-2314-13	hsa-mir-3938	0.0	0.0	N
TCGA-KM-8443-01A-11R-2314-13	hsa-mir-3939	0.0	0.0	N
TCGA-KM-8443-01A-11R-2314-13	hsa-mir-3940	19.0	2.51501	N
TCGA-KM-8443-01A-11R-2314-13	hsa-mir-3941	0.0	0.0	N
TCGA-KM-8443-01A-11R-2314-13	hsa-mir-3942	1.0	0.132369	N
TCGA-KM-8443-01A-11R-2314-13	hsa-mir-3943	1.0	0.132369	N
TCGA-KM-8443-01A-11R-2314-13	hsa-mir-3944	0.0	0.0	N
TCGA-KM-8443-01A-11R-2314-13	hsa-mir-3945	0.0	0.0	N
TCGA-KM-8443-01A-11R-2314-13	hsa-mir-409	6.0	0.794214	N
TCGA-KM-8443-01A-11R-2314-13	hsa-mir-410	9.0	1.191321	N
TCGA-KM-8443-01A-11R-2314-13	hsa-mir-411	2.0	0.264738	N
TCGA-KM-8443-01A-11R-2314-13	hsa-mir-412	1.0	0.132369	N
TCGA-KM-8443-01A-11R-2314-13	hsa-mir-421	25.0	3.309224	N
TCGA-KM-8443-01A-11R-2314-13	hsa-mir-422a	0.0	0.0	N
TCGA-KM-8443-01A-11R-2314-13	hsa-mir-423	339.0	44.873073	N
TCGA-KM-8443-01A-11R-2314-13	hsa-mir-424	2413.0	319.406267	N
TCGA-KM-8443-01A-11R-2314-13	hsa-mir-425	234.0	30.974333	N
TCGA-KM-8443-01A-11R-2314-13	hsa-mir-4251	0.0	0.0	N
TCGA-KM-8443-01A-11R-2314-13	hsa-mir-4252	0.0	0.0	N
TCGA-KM-8443-01A-11R-2314-13	hsa-mir-4253	0.0	0.0	N
TCGA-KM-8443-01A-11R-2314-13	hsa-mir-4254	0.0	0.0	N
TCGA-KM-8443-01A-11R-2314-13	hsa-mir-4255	0.0	0.0	N
TCGA-KM-8443-01A-11R-2314-13	hsa-mir-4256	0.0	0.0	N
TCGA-KM-8443-01A-11R-2314-13	hsa-mir-4257	0.0	0.0	N
TCGA-KM-8443-01A-11R-2314-13	hsa-mir-4258	0.0	0.0	N
TCGA-KM-8443-01A-11R-2314-13	hsa-mir-4259	0.0	0.0	N
TCGA-KM-8443-01A-11R-2314-13	hsa-mir-4260	0.0	0.0	N
TCGA-KM-8443-01A-11R-2314-13	hsa-mir-4261	0.0	0.0	N
TCGA-KM-8443-01A-11R-2314-13	hsa-mir-4262	0.0	0.0	N
TCGA-KM-8443-01A-11R-2314-13	hsa-mir-4263	0.0	0.0	N
TCGA-KM-8443-01A-11R-2314-13	hsa-mir-4264	0.0	0.0	N
TCGA-KM-8443-01A-11R-2314-13	hsa-mir-4265	0.0	0.0	N
TCGA-KM-8443-01A-11R-2314-13	hsa-mir-4266	0.0	0.0	N
TCGA-KM-8443-01A-11R-2314-13	hsa-mir-4267	0.0	0.0	N
TCGA-KM-8443-01A-11R-2314-13	hsa-mir-4268	0.0	0.0	N
TCGA-KM-8443-01A-11R-2314-13	hsa-mir-4269	0.0	0.0	N
TCGA-KM-8443-01A-11R-2314-13	hsa-mir-4270	0.0	0.0	N
TCGA-KM-8443-01A-11R-2314-13	hsa-mir-4271	0.0	0.0	N
TCGA-KM-8443-01A-11R-2314-13	hsa-mir-4272	0.0	0.0	N
TCGA-KM-8443-01A-11R-2314-13	hsa-mir-4273	0.0	0.0	N
TCGA-KM-8443-01A-11R-2314-13	hsa-mir-4274	0.0	0.0	N
TCGA-KM-8443-01A-11R-2314-13	hsa-mir-4275	0.0	0.0	N
TCGA-KM-8443-01A-11R-2314-13	hsa-mir-4276	0.0	0.0	N
TCGA-KM-8443-01A-11R-2314-13	hsa-mir-4277	0.0	0.0	N
TCGA-KM-8443-01A-11R-2314-13	hsa-mir-4278	0.0	0.0	N
TCGA-KM-8443-01A-11R-2314-13	hsa-mir-4279	0.0	0.0	N
TCGA-KM-8443-01A-11R-2314-13	hsa-mir-4280	0.0	0.0	N
TCGA-KM-8443-01A-11R-2314-13	hsa-mir-4281	0.0	0.0	N
TCGA-KM-8443-01A-11R-2314-13	hsa-mir-4282	0.0	0.0	N
TCGA-KM-8443-01A-11R-2314-13	hsa-mir-4283-1	0.0	0.0	N
TCGA-KM-8443-01A-11R-2314-13	hsa-mir-4283-2	0.0	0.0	N
TCGA-KM-8443-01A-11R-2314-13	hsa-mir-4284	1.0	0.132369	N
TCGA-KM-8443-01A-11R-2314-13	hsa-mir-4285	0.0	0.0	N
TCGA-KM-8443-01A-11R-2314-13	hsa-mir-4286	0.0	0.0	N
TCGA-KM-8443-01A-11R-2314-13	hsa-mir-4287	0.0	0.0	N
TCGA-KM-8443-01A-11R-2314-13	hsa-mir-4288	0.0	0.0	N
TCGA-KM-8443-01A-11R-2314-13	hsa-mir-4289	0.0	0.0	N
TCGA-KM-8443-01A-11R-2314-13	hsa-mir-429	318.0	42.093325	N
TCGA-KM-8443-01A-11R-2314-13	hsa-mir-4290	0.0	0.0	N
TCGA-KM-8443-01A-11R-2314-13	hsa-mir-4291	0.0	0.0	N
TCGA-KM-8443-01A-11R-2314-13	hsa-mir-4292	0.0	0.0	N
TCGA-KM-8443-01A-11R-2314-13	hsa-mir-4293	0.0	0.0	N
TCGA-KM-8443-01A-11R-2314-13	hsa-mir-4294	0.0	0.0	N
TCGA-KM-8443-01A-11R-2314-13	hsa-mir-4295	0.0	0.0	N
TCGA-KM-8443-01A-11R-2314-13	hsa-mir-4296	0.0	0.0	N
TCGA-KM-8443-01A-11R-2314-13	hsa-mir-4297	0.0	0.0	N
TCGA-KM-8443-01A-11R-2314-13	hsa-mir-4298	0.0	0.0	N
TCGA-KM-8443-01A-11R-2314-13	hsa-mir-4299	0.0	0.0	N
TCGA-KM-8443-01A-11R-2314-13	hsa-mir-4300	0.0	0.0	N
TCGA-KM-8443-01A-11R-2314-13	hsa-mir-4301	0.0	0.0	N
TCGA-KM-8443-01A-11R-2314-13	hsa-mir-4302	0.0	0.0	N
TCGA-KM-8443-01A-11R-2314-13	hsa-mir-4303	0.0	0.0	N
TCGA-KM-8443-01A-11R-2314-13	hsa-mir-4304	0.0	0.0	N
TCGA-KM-8443-01A-11R-2314-13	hsa-mir-4305	0.0	0.0	N
TCGA-KM-8443-01A-11R-2314-13	hsa-mir-4306	0.0	0.0	N
TCGA-KM-8443-01A-11R-2314-13	hsa-mir-4307	0.0	0.0	N
TCGA-KM-8443-01A-11R-2314-13	hsa-mir-4308	0.0	0.0	N
TCGA-KM-8443-01A-11R-2314-13	hsa-mir-4309	0.0	0.0	N
TCGA-KM-8443-01A-11R-2314-13	hsa-mir-431	4.0	0.529476	N
TCGA-KM-8443-01A-11R-2314-13	hsa-mir-4310	0.0	0.0	N
TCGA-KM-8443-01A-11R-2314-13	hsa-mir-4311	0.0	0.0	N
TCGA-KM-8443-01A-11R-2314-13	hsa-mir-4312	0.0	0.0	N
TCGA-KM-8443-01A-11R-2314-13	hsa-mir-4313	0.0	0.0	N
TCGA-KM-8443-01A-11R-2314-13	hsa-mir-4314	0.0	0.0	N
TCGA-KM-8443-01A-11R-2314-13	hsa-mir-4315-1	0.0	0.0	N
TCGA-KM-8443-01A-11R-2314-13	hsa-mir-4315-2	0.0	0.0	N
TCGA-KM-8443-01A-11R-2314-13	hsa-mir-4316	0.0	0.0	N
TCGA-KM-8443-01A-11R-2314-13	hsa-mir-4317	0.0	0.0	N
TCGA-KM-8443-01A-11R-2314-13	hsa-mir-4318	0.0	0.0	N
TCGA-KM-8443-01A-11R-2314-13	hsa-mir-4319	0.0	0.0	N
TCGA-KM-8443-01A-11R-2314-13	hsa-mir-432	4.0	0.529476	N
TCGA-KM-8443-01A-11R-2314-13	hsa-mir-4320	0.0	0.0	N
TCGA-KM-8443-01A-11R-2314-13	hsa-mir-4321	0.0	0.0	N
TCGA-KM-8443-01A-11R-2314-13	hsa-mir-4322	0.0	0.0	N
TCGA-KM-8443-01A-11R-2314-13	hsa-mir-4323	0.0	0.0	N
TCGA-KM-8443-01A-11R-2314-13	hsa-mir-4324	0.0	0.0	N
TCGA-KM-8443-01A-11R-2314-13	hsa-mir-4325	0.0	0.0	N
TCGA-KM-8443-01A-11R-2314-13	hsa-mir-4326	9.0	1.191321	N
TCGA-KM-8443-01A-11R-2314-13	hsa-mir-4327	0.0	0.0	N
TCGA-KM-8443-01A-11R-2314-13	hsa-mir-4328	0.0	0.0	N
TCGA-KM-8443-01A-11R-2314-13	hsa-mir-4329	0.0	0.0	N
TCGA-KM-8443-01A-11R-2314-13	hsa-mir-433	2.0	0.264738	N
TCGA-KM-8443-01A-11R-2314-13	hsa-mir-4330	0.0	0.0	N
TCGA-KM-8443-01A-11R-2314-13	hsa-mir-448	0.0	0.0	N
TCGA-KM-8443-01A-11R-2314-13	hsa-mir-449a	0.0	0.0	N
TCGA-KM-8443-01A-11R-2314-13	hsa-mir-449b	0.0	0.0	N
TCGA-KM-8443-01A-11R-2314-13	hsa-mir-449c	0.0	0.0	N
TCGA-KM-8443-01A-11R-2314-13	hsa-mir-450a-1	47.0	6.22134	N
TCGA-KM-8443-01A-11R-2314-13	hsa-mir-450a-2	47.0	6.22134	N
TCGA-KM-8443-01A-11R-2314-13	hsa-mir-450b	180.0	23.82641	N
TCGA-KM-8443-01A-11R-2314-13	hsa-mir-451	2432.0	321.921277	N
TCGA-KM-8443-01A-11R-2314-13	hsa-mir-452	71.0	9.398195	N
TCGA-KM-8443-01A-11R-2314-13	hsa-mir-454	13.0	1.720796	N
TCGA-KM-8443-01A-11R-2314-13	hsa-mir-455	53.0	7.015554	N
TCGA-KM-8443-01A-11R-2314-13	hsa-mir-466	2.0	0.264738	N
TCGA-KM-8443-01A-11R-2314-13	hsa-mir-483	1.0	0.132369	N
TCGA-KM-8443-01A-11R-2314-13	hsa-mir-484	105.0	13.898739	N
TCGA-KM-8443-01A-11R-2314-13	hsa-mir-485	1.0	0.132369	N
TCGA-KM-8443-01A-11R-2314-13	hsa-mir-486	1148.0	151.95955	N
TCGA-KM-8443-01A-11R-2314-13	hsa-mir-487a	0.0	0.0	N
TCGA-KM-8443-01A-11R-2314-13	hsa-mir-487b	2.0	0.264738	N
TCGA-KM-8443-01A-11R-2314-13	hsa-mir-488	0.0	0.0	N
TCGA-KM-8443-01A-11R-2314-13	hsa-mir-489	0.0	0.0	N
TCGA-KM-8443-01A-11R-2314-13	hsa-mir-490	0.0	0.0	N
TCGA-KM-8443-01A-11R-2314-13	hsa-mir-491	17.0	2.250272	N
TCGA-KM-8443-01A-11R-2314-13	hsa-mir-492	0.0	0.0	N
TCGA-KM-8443-01A-11R-2314-13	hsa-mir-493	7.0	0.926583	N
TCGA-KM-8443-01A-11R-2314-13	hsa-mir-494	0.0	0.0	N
TCGA-KM-8443-01A-11R-2314-13	hsa-mir-495	0.0	0.0	N
TCGA-KM-8443-01A-11R-2314-13	hsa-mir-496	2.0	0.264738	N
TCGA-KM-8443-01A-11R-2314-13	hsa-mir-497	29.0	3.838699	N
TCGA-KM-8443-01A-11R-2314-13	hsa-mir-498	0.0	0.0	N
TCGA-KM-8443-01A-11R-2314-13	hsa-mir-499	1.0	0.132369	N
TCGA-KM-8443-01A-11R-2314-13	hsa-mir-500a	1311.0	173.535688	Y
TCGA-KM-8443-01A-11R-2314-13	hsa-mir-500b	39.0	5.162389	Y
TCGA-KM-8443-01A-11R-2314-13	hsa-mir-501	192.0	25.414838	N
TCGA-KM-8443-01A-11R-2314-13	hsa-mir-502	96.0	12.707419	Y
TCGA-KM-8443-01A-11R-2314-13	hsa-mir-503	92.0	12.177943	N
TCGA-KM-8443-01A-11R-2314-13	hsa-mir-504	4.0	0.529476	N
TCGA-KM-8443-01A-11R-2314-13	hsa-mir-505	70.0	9.265826	N
TCGA-KM-8443-01A-11R-2314-13	hsa-mir-506	2.0	0.264738	N
TCGA-KM-8443-01A-11R-2314-13	hsa-mir-507	0.0	0.0	N
TCGA-KM-8443-01A-11R-2314-13	hsa-mir-508	171.0	22.63509	N
TCGA-KM-8443-01A-11R-2314-13	hsa-mir-509-1	18.0	2.382641	N
TCGA-KM-8443-01A-11R-2314-13	hsa-mir-509-2	29.0	3.838699	N
TCGA-KM-8443-01A-11R-2314-13	hsa-mir-509-3	23.0	3.044486	N
TCGA-KM-8443-01A-11R-2314-13	hsa-mir-510	0.0	0.0	N
TCGA-KM-8443-01A-11R-2314-13	hsa-mir-511-1	5.0	0.661845	N
TCGA-KM-8443-01A-11R-2314-13	hsa-mir-511-2	3.0	0.397107	N
TCGA-KM-8443-01A-11R-2314-13	hsa-mir-512-1	0.0	0.0	N
TCGA-KM-8443-01A-11R-2314-13	hsa-mir-512-2	0.0	0.0	N
TCGA-KM-8443-01A-11R-2314-13	hsa-mir-513a-1	1.0	0.132369	N
TCGA-KM-8443-01A-11R-2314-13	hsa-mir-513a-2	0.0	0.0	N
TCGA-KM-8443-01A-11R-2314-13	hsa-mir-513b	0.0	0.0	N
TCGA-KM-8443-01A-11R-2314-13	hsa-mir-513c	0.0	0.0	N
TCGA-KM-8443-01A-11R-2314-13	hsa-mir-514-1	8.0	1.058952	N
TCGA-KM-8443-01A-11R-2314-13	hsa-mir-514-2	21.0	2.779748	N
TCGA-KM-8443-01A-11R-2314-13	hsa-mir-514-3	14.0	1.853165	N
TCGA-KM-8443-01A-11R-2314-13	hsa-mir-514b	0.0	0.0	N
TCGA-KM-8443-01A-11R-2314-13	hsa-mir-515-1	0.0	0.0	N
TCGA-KM-8443-01A-11R-2314-13	hsa-mir-515-2	0.0	0.0	N
TCGA-KM-8443-01A-11R-2314-13	hsa-mir-516a-1	0.0	0.0	N
TCGA-KM-8443-01A-11R-2314-13	hsa-mir-516a-2	0.0	0.0	N
TCGA-KM-8443-01A-11R-2314-13	hsa-mir-516b-1	0.0	0.0	N
TCGA-KM-8443-01A-11R-2314-13	hsa-mir-516b-2	0.0	0.0	N
TCGA-KM-8443-01A-11R-2314-13	hsa-mir-517a	0.0	0.0	N
TCGA-KM-8443-01A-11R-2314-13	hsa-mir-517b	0.0	0.0	N
TCGA-KM-8443-01A-11R-2314-13	hsa-mir-517c	0.0	0.0	N
TCGA-KM-8443-01A-11R-2314-13	hsa-mir-518a-1	0.0	0.0	N
TCGA-KM-8443-01A-11R-2314-13	hsa-mir-518a-2	0.0	0.0	N
TCGA-KM-8443-01A-11R-2314-13	hsa-mir-518b	0.0	0.0	N
TCGA-KM-8443-01A-11R-2314-13	hsa-mir-518c	0.0	0.0	N
TCGA-KM-8443-01A-11R-2314-13	hsa-mir-518d	0.0	0.0	N
TCGA-KM-8443-01A-11R-2314-13	hsa-mir-518e	0.0	0.0	N
TCGA-KM-8443-01A-11R-2314-13	hsa-mir-518f	0.0	0.0	N
TCGA-KM-8443-01A-11R-2314-13	hsa-mir-519a-1	0.0	0.0	N
TCGA-KM-8443-01A-11R-2314-13	hsa-mir-519a-2	0.0	0.0	N
TCGA-KM-8443-01A-11R-2314-13	hsa-mir-519b	0.0	0.0	N
TCGA-KM-8443-01A-11R-2314-13	hsa-mir-519c	0.0	0.0	N
TCGA-KM-8443-01A-11R-2314-13	hsa-mir-519d	0.0	0.0	N
TCGA-KM-8443-01A-11R-2314-13	hsa-mir-519e	0.0	0.0	N
TCGA-KM-8443-01A-11R-2314-13	hsa-mir-520a	1.0	0.132369	N
TCGA-KM-8443-01A-11R-2314-13	hsa-mir-520b	0.0	0.0	N
TCGA-KM-8443-01A-11R-2314-13	hsa-mir-520c	0.0	0.0	N
TCGA-KM-8443-01A-11R-2314-13	hsa-mir-520d	0.0	0.0	N
TCGA-KM-8443-01A-11R-2314-13	hsa-mir-520e	0.0	0.0	N
TCGA-KM-8443-01A-11R-2314-13	hsa-mir-520f	0.0	0.0	N
TCGA-KM-8443-01A-11R-2314-13	hsa-mir-520g	0.0	0.0	N
TCGA-KM-8443-01A-11R-2314-13	hsa-mir-520h	0.0	0.0	N
TCGA-KM-8443-01A-11R-2314-13	hsa-mir-521-1	0.0	0.0	N
TCGA-KM-8443-01A-11R-2314-13	hsa-mir-521-2	0.0	0.0	N
TCGA-KM-8443-01A-11R-2314-13	hsa-mir-522	0.0	0.0	N
TCGA-KM-8443-01A-11R-2314-13	hsa-mir-523	0.0	0.0	N
TCGA-KM-8443-01A-11R-2314-13	hsa-mir-524	0.0	0.0	N
TCGA-KM-8443-01A-11R-2314-13	hsa-mir-525	0.0	0.0	N
TCGA-KM-8443-01A-11R-2314-13	hsa-mir-526a-1	0.0	0.0	N
TCGA-KM-8443-01A-11R-2314-13	hsa-mir-526a-2	0.0	0.0	N
TCGA-KM-8443-01A-11R-2314-13	hsa-mir-526b	0.0	0.0	N
TCGA-KM-8443-01A-11R-2314-13	hsa-mir-527	0.0	0.0	N
TCGA-KM-8443-01A-11R-2314-13	hsa-mir-532	16991.0	2249.080764	N
TCGA-KM-8443-01A-11R-2314-13	hsa-mir-539	2.0	0.264738	N
TCGA-KM-8443-01A-11R-2314-13	hsa-mir-541	0.0	0.0	N
TCGA-KM-8443-01A-11R-2314-13	hsa-mir-542	2018.0	267.120533	N
TCGA-KM-8443-01A-11R-2314-13	hsa-mir-543	3.0	0.397107	N
TCGA-KM-8443-01A-11R-2314-13	hsa-mir-544	0.0	0.0	N
TCGA-KM-8443-01A-11R-2314-13	hsa-mir-544b	0.0	0.0	N
TCGA-KM-8443-01A-11R-2314-13	hsa-mir-545	0.0	0.0	N
TCGA-KM-8443-01A-11R-2314-13	hsa-mir-548a-1	0.0	0.0	N
TCGA-KM-8443-01A-11R-2314-13	hsa-mir-548a-2	0.0	0.0	N
TCGA-KM-8443-01A-11R-2314-13	hsa-mir-548a-3	0.0	0.0	N
TCGA-KM-8443-01A-11R-2314-13	hsa-mir-548aa-1	0.0	0.0	N
TCGA-KM-8443-01A-11R-2314-13	hsa-mir-548aa-2	0.0	0.0	N
TCGA-KM-8443-01A-11R-2314-13	hsa-mir-548b	2.0	0.264738	N
TCGA-KM-8443-01A-11R-2314-13	hsa-mir-548c	0.0	0.0	N
TCGA-KM-8443-01A-11R-2314-13	hsa-mir-548d-1	0.0	0.0	N
TCGA-KM-8443-01A-11R-2314-13	hsa-mir-548d-2	0.0	0.0	N
TCGA-KM-8443-01A-11R-2314-13	hsa-mir-548e	0.0	0.0	N
TCGA-KM-8443-01A-11R-2314-13	hsa-mir-548f-1	0.0	0.0	N
TCGA-KM-8443-01A-11R-2314-13	hsa-mir-548f-2	0.0	0.0	N
TCGA-KM-8443-01A-11R-2314-13	hsa-mir-548f-3	0.0	0.0	N
TCGA-KM-8443-01A-11R-2314-13	hsa-mir-548f-4	0.0	0.0	N
TCGA-KM-8443-01A-11R-2314-13	hsa-mir-548f-5	0.0	0.0	N
TCGA-KM-8443-01A-11R-2314-13	hsa-mir-548g	0.0	0.0	N
TCGA-KM-8443-01A-11R-2314-13	hsa-mir-548h-1	0.0	0.0	N
TCGA-KM-8443-01A-11R-2314-13	hsa-mir-548h-2	0.0	0.0	N
TCGA-KM-8443-01A-11R-2314-13	hsa-mir-548h-3	0.0	0.0	N
TCGA-KM-8443-01A-11R-2314-13	hsa-mir-548h-4	0.0	0.0	N
TCGA-KM-8443-01A-11R-2314-13	hsa-mir-548i-1	0.0	0.0	N
TCGA-KM-8443-01A-11R-2314-13	hsa-mir-548i-2	0.0	0.0	N
TCGA-KM-8443-01A-11R-2314-13	hsa-mir-548i-3	0.0	0.0	N
TCGA-KM-8443-01A-11R-2314-13	hsa-mir-548i-4	0.0	0.0	N
TCGA-KM-8443-01A-11R-2314-13	hsa-mir-548j	11.0	1.456058	N
TCGA-KM-8443-01A-11R-2314-13	hsa-mir-548k	0.0	0.0	N
TCGA-KM-8443-01A-11R-2314-13	hsa-mir-548l	0.0	0.0	N
TCGA-KM-8443-01A-11R-2314-13	hsa-mir-548m	0.0	0.0	N
TCGA-KM-8443-01A-11R-2314-13	hsa-mir-548n	1.0	0.132369	N
TCGA-KM-8443-01A-11R-2314-13	hsa-mir-548o	2.0	0.264738	N
TCGA-KM-8443-01A-11R-2314-13	hsa-mir-548p	0.0	0.0	N
TCGA-KM-8443-01A-11R-2314-13	hsa-mir-548q	0.0	0.0	N
TCGA-KM-8443-01A-11R-2314-13	hsa-mir-548s	0.0	0.0	N
TCGA-KM-8443-01A-11R-2314-13	hsa-mir-548t	1.0	0.132369	N
TCGA-KM-8443-01A-11R-2314-13	hsa-mir-548u	0.0	0.0	N
TCGA-KM-8443-01A-11R-2314-13	hsa-mir-548v	5.0	0.661845	N
TCGA-KM-8443-01A-11R-2314-13	hsa-mir-548w	0.0	0.0	N
TCGA-KM-8443-01A-11R-2314-13	hsa-mir-548x	0.0	0.0	N
TCGA-KM-8443-01A-11R-2314-13	hsa-mir-548y	0.0	0.0	N
TCGA-KM-8443-01A-11R-2314-13	hsa-mir-548z	0.0	0.0	N
TCGA-KM-8443-01A-11R-2314-13	hsa-mir-549	0.0	0.0	N
TCGA-KM-8443-01A-11R-2314-13	hsa-mir-550a-1	9.0	1.191321	N
TCGA-KM-8443-01A-11R-2314-13	hsa-mir-550a-2	6.0	0.794214	N
TCGA-KM-8443-01A-11R-2314-13	hsa-mir-550b-1	0.0	0.0	N
TCGA-KM-8443-01A-11R-2314-13	hsa-mir-550b-2	0.0	0.0	N
TCGA-KM-8443-01A-11R-2314-13	hsa-mir-551a	2.0	0.264738	N
TCGA-KM-8443-01A-11R-2314-13	hsa-mir-551b	2.0	0.264738	N
TCGA-KM-8443-01A-11R-2314-13	hsa-mir-552	5.0	0.661845	N
TCGA-KM-8443-01A-11R-2314-13	hsa-mir-553	0.0	0.0	N
TCGA-KM-8443-01A-11R-2314-13	hsa-mir-554	0.0	0.0	N
TCGA-KM-8443-01A-11R-2314-13	hsa-mir-555	0.0	0.0	N
TCGA-KM-8443-01A-11R-2314-13	hsa-mir-556	1.0	0.132369	N
TCGA-KM-8443-01A-11R-2314-13	hsa-mir-557	0.0	0.0	N
TCGA-KM-8443-01A-11R-2314-13	hsa-mir-558	0.0	0.0	N
TCGA-KM-8443-01A-11R-2314-13	hsa-mir-559	0.0	0.0	N
TCGA-KM-8443-01A-11R-2314-13	hsa-mir-561	12.0	1.588427	N
TCGA-KM-8443-01A-11R-2314-13	hsa-mir-562	0.0	0.0	N
TCGA-KM-8443-01A-11R-2314-13	hsa-mir-563	0.0	0.0	N
TCGA-KM-8443-01A-11R-2314-13	hsa-mir-564	0.0	0.0	N
TCGA-KM-8443-01A-11R-2314-13	hsa-mir-566	0.0	0.0	N
TCGA-KM-8443-01A-11R-2314-13	hsa-mir-567	0.0	0.0	N
TCGA-KM-8443-01A-11R-2314-13	hsa-mir-568	0.0	0.0	N
TCGA-KM-8443-01A-11R-2314-13	hsa-mir-569	0.0	0.0	N
TCGA-KM-8443-01A-11R-2314-13	hsa-mir-570	3.0	0.397107	N
TCGA-KM-8443-01A-11R-2314-13	hsa-mir-571	0.0	0.0	N
TCGA-KM-8443-01A-11R-2314-13	hsa-mir-572	0.0	0.0	N
TCGA-KM-8443-01A-11R-2314-13	hsa-mir-573	0.0	0.0	N
TCGA-KM-8443-01A-11R-2314-13	hsa-mir-574	177.0	23.429303	N
TCGA-KM-8443-01A-11R-2314-13	hsa-mir-575	0.0	0.0	N
TCGA-KM-8443-01A-11R-2314-13	hsa-mir-576	39.0	5.162389	N
TCGA-KM-8443-01A-11R-2314-13	hsa-mir-577	2068.0	273.738981	N
TCGA-KM-8443-01A-11R-2314-13	hsa-mir-578	0.0	0.0	N
TCGA-KM-8443-01A-11R-2314-13	hsa-mir-579	0.0	0.0	N
TCGA-KM-8443-01A-11R-2314-13	hsa-mir-580	3.0	0.397107	N
TCGA-KM-8443-01A-11R-2314-13	hsa-mir-581	2.0	0.264738	N
TCGA-KM-8443-01A-11R-2314-13	hsa-mir-582	9029.0	1195.159215	N
TCGA-KM-8443-01A-11R-2314-13	hsa-mir-583	0.0	0.0	N
TCGA-KM-8443-01A-11R-2314-13	hsa-mir-584	195.0	25.811944	N
TCGA-KM-8443-01A-11R-2314-13	hsa-mir-585	0.0	0.0	N
TCGA-KM-8443-01A-11R-2314-13	hsa-mir-586	0.0	0.0	N
TCGA-KM-8443-01A-11R-2314-13	hsa-mir-587	0.0	0.0	N
TCGA-KM-8443-01A-11R-2314-13	hsa-mir-588	0.0	0.0	N
TCGA-KM-8443-01A-11R-2314-13	hsa-mir-589	446.0	59.03655	N
TCGA-KM-8443-01A-11R-2314-13	hsa-mir-590	55.0	7.280292	N
TCGA-KM-8443-01A-11R-2314-13	hsa-mir-591	0.0	0.0	N
TCGA-KM-8443-01A-11R-2314-13	hsa-mir-592	6.0	0.794214	N
TCGA-KM-8443-01A-11R-2314-13	hsa-mir-593	0.0	0.0	N
TCGA-KM-8443-01A-11R-2314-13	hsa-mir-595	0.0	0.0	N
TCGA-KM-8443-01A-11R-2314-13	hsa-mir-596	0.0	0.0	N
TCGA-KM-8443-01A-11R-2314-13	hsa-mir-597	0.0	0.0	N
TCGA-KM-8443-01A-11R-2314-13	hsa-mir-598	387.0	51.226782	N
TCGA-KM-8443-01A-11R-2314-13	hsa-mir-599	1.0	0.132369	N
TCGA-KM-8443-01A-11R-2314-13	hsa-mir-600	0.0	0.0	N
TCGA-KM-8443-01A-11R-2314-13	hsa-mir-601	0.0	0.0	N
TCGA-KM-8443-01A-11R-2314-13	hsa-mir-602	0.0	0.0	N
TCGA-KM-8443-01A-11R-2314-13	hsa-mir-603	0.0	0.0	N
TCGA-KM-8443-01A-11R-2314-13	hsa-mir-604	0.0	0.0	N
TCGA-KM-8443-01A-11R-2314-13	hsa-mir-605	0.0	0.0	N
TCGA-KM-8443-01A-11R-2314-13	hsa-mir-606	0.0	0.0	N
TCGA-KM-8443-01A-11R-2314-13	hsa-mir-607	2.0	0.264738	N
TCGA-KM-8443-01A-11R-2314-13	hsa-mir-608	0.0	0.0	N
TCGA-KM-8443-01A-11R-2314-13	hsa-mir-609	0.0	0.0	N
TCGA-KM-8443-01A-11R-2314-13	hsa-mir-610	0.0	0.0	N
TCGA-KM-8443-01A-11R-2314-13	hsa-mir-611	0.0	0.0	N
TCGA-KM-8443-01A-11R-2314-13	hsa-mir-612	0.0	0.0	N
TCGA-KM-8443-01A-11R-2314-13	hsa-mir-613	0.0	0.0	N
TCGA-KM-8443-01A-11R-2314-13	hsa-mir-614	0.0	0.0	N
TCGA-KM-8443-01A-11R-2314-13	hsa-mir-615	0.0	0.0	N
TCGA-KM-8443-01A-11R-2314-13	hsa-mir-616	18.0	2.382641	N
TCGA-KM-8443-01A-11R-2314-13	hsa-mir-617	1.0	0.132369	N
TCGA-KM-8443-01A-11R-2314-13	hsa-mir-618	57.0	7.54503	N
TCGA-KM-8443-01A-11R-2314-13	hsa-mir-619	0.0	0.0	N
TCGA-KM-8443-01A-11R-2314-13	hsa-mir-620	0.0	0.0	N
TCGA-KM-8443-01A-11R-2314-13	hsa-mir-621	0.0	0.0	N
TCGA-KM-8443-01A-11R-2314-13	hsa-mir-622	0.0	0.0	N
TCGA-KM-8443-01A-11R-2314-13	hsa-mir-623	0.0	0.0	N
TCGA-KM-8443-01A-11R-2314-13	hsa-mir-624	6.0	0.794214	N
TCGA-KM-8443-01A-11R-2314-13	hsa-mir-625	309.0	40.902004	N
TCGA-KM-8443-01A-11R-2314-13	hsa-mir-626	0.0	0.0	N
TCGA-KM-8443-01A-11R-2314-13	hsa-mir-627	9.0	1.191321	N
TCGA-KM-8443-01A-11R-2314-13	hsa-mir-628	39.0	5.162389	N
TCGA-KM-8443-01A-11R-2314-13	hsa-mir-629	541.0	71.6116	N
TCGA-KM-8443-01A-11R-2314-13	hsa-mir-630	0.0	0.0	N
TCGA-KM-8443-01A-11R-2314-13	hsa-mir-631	0.0	0.0	N
TCGA-KM-8443-01A-11R-2314-13	hsa-mir-632	0.0	0.0	N
TCGA-KM-8443-01A-11R-2314-13	hsa-mir-633	0.0	0.0	N
TCGA-KM-8443-01A-11R-2314-13	hsa-mir-634	0.0	0.0	N
TCGA-KM-8443-01A-11R-2314-13	hsa-mir-635	0.0	0.0	N
TCGA-KM-8443-01A-11R-2314-13	hsa-mir-636	0.0	0.0	N
TCGA-KM-8443-01A-11R-2314-13	hsa-mir-637	0.0	0.0	N
TCGA-KM-8443-01A-11R-2314-13	hsa-mir-638	0.0	0.0	N
TCGA-KM-8443-01A-11R-2314-13	hsa-mir-639	1.0	0.132369	N
TCGA-KM-8443-01A-11R-2314-13	hsa-mir-640	0.0	0.0	N
TCGA-KM-8443-01A-11R-2314-13	hsa-mir-641	0.0	0.0	N
TCGA-KM-8443-01A-11R-2314-13	hsa-mir-642a	3.0	0.397107	N
TCGA-KM-8443-01A-11R-2314-13	hsa-mir-642b	0.0	0.0	N
TCGA-KM-8443-01A-11R-2314-13	hsa-mir-643	8.0	1.058952	N
TCGA-KM-8443-01A-11R-2314-13	hsa-mir-644	0.0	0.0	N
TCGA-KM-8443-01A-11R-2314-13	hsa-mir-645	0.0	0.0	N
TCGA-KM-8443-01A-11R-2314-13	hsa-mir-646	0.0	0.0	N
TCGA-KM-8443-01A-11R-2314-13	hsa-mir-647	0.0	0.0	N
TCGA-KM-8443-01A-11R-2314-13	hsa-mir-648	0.0	0.0	N
TCGA-KM-8443-01A-11R-2314-13	hsa-mir-649	0.0	0.0	N
TCGA-KM-8443-01A-11R-2314-13	hsa-mir-650	0.0	0.0	N
TCGA-KM-8443-01A-11R-2314-13	hsa-mir-651	60.0	7.942137	N
TCGA-KM-8443-01A-11R-2314-13	hsa-mir-652	68.0	9.001088	N
TCGA-KM-8443-01A-11R-2314-13	hsa-mir-653	20.0	2.647379	N
TCGA-KM-8443-01A-11R-2314-13	hsa-mir-654	11.0	1.456058	N
TCGA-KM-8443-01A-11R-2314-13	hsa-mir-655	0.0	0.0	N
TCGA-KM-8443-01A-11R-2314-13	hsa-mir-656	1.0	0.132369	N
TCGA-KM-8443-01A-11R-2314-13	hsa-mir-657	0.0	0.0	N
TCGA-KM-8443-01A-11R-2314-13	hsa-mir-658	0.0	0.0	N
TCGA-KM-8443-01A-11R-2314-13	hsa-mir-659	15.0	1.985534	N
TCGA-KM-8443-01A-11R-2314-13	hsa-mir-660	611.0	80.877426	N
TCGA-KM-8443-01A-11R-2314-13	hsa-mir-661	0.0	0.0	N
TCGA-KM-8443-01A-11R-2314-13	hsa-mir-662	0.0	0.0	N
TCGA-KM-8443-01A-11R-2314-13	hsa-mir-663	2.0	0.264738	N
TCGA-KM-8443-01A-11R-2314-13	hsa-mir-663b	0.0	0.0	N
TCGA-KM-8443-01A-11R-2314-13	hsa-mir-664	220.0	29.121168	N
TCGA-KM-8443-01A-11R-2314-13	hsa-mir-665	0.0	0.0	N
TCGA-KM-8443-01A-11R-2314-13	hsa-mir-668	0.0	0.0	N
TCGA-KM-8443-01A-11R-2314-13	hsa-mir-670	0.0	0.0	N
TCGA-KM-8443-01A-11R-2314-13	hsa-mir-671	81.0	10.721885	N
TCGA-KM-8443-01A-11R-2314-13	hsa-mir-675	11.0	1.456058	N
TCGA-KM-8443-01A-11R-2314-13	hsa-mir-676	21.0	2.779748	N
TCGA-KM-8443-01A-11R-2314-13	hsa-mir-7-1	87.0	11.516098	N
TCGA-KM-8443-01A-11R-2314-13	hsa-mir-7-2	1.0	0.132369	N
TCGA-KM-8443-01A-11R-2314-13	hsa-mir-7-3	1.0	0.132369	N
TCGA-KM-8443-01A-11R-2314-13	hsa-mir-708	22.0	2.912117	N
TCGA-KM-8443-01A-11R-2314-13	hsa-mir-711	0.0	0.0	N
TCGA-KM-8443-01A-11R-2314-13	hsa-mir-718	0.0	0.0	N
TCGA-KM-8443-01A-11R-2314-13	hsa-mir-720	0.0	0.0	N
TCGA-KM-8443-01A-11R-2314-13	hsa-mir-744	53.0	7.015554	N
TCGA-KM-8443-01A-11R-2314-13	hsa-mir-758	9.0	1.191321	N
TCGA-KM-8443-01A-11R-2314-13	hsa-mir-759	0.0	0.0	N
TCGA-KM-8443-01A-11R-2314-13	hsa-mir-760	4.0	0.529476	N
TCGA-KM-8443-01A-11R-2314-13	hsa-mir-761	0.0	0.0	N
TCGA-KM-8443-01A-11R-2314-13	hsa-mir-762	0.0	0.0	N
TCGA-KM-8443-01A-11R-2314-13	hsa-mir-764	0.0	0.0	N
TCGA-KM-8443-01A-11R-2314-13	hsa-mir-765	1.0	0.132369	N
TCGA-KM-8443-01A-11R-2314-13	hsa-mir-766	167.0	22.105614	N
TCGA-KM-8443-01A-11R-2314-13	hsa-mir-767	0.0	0.0	N
TCGA-KM-8443-01A-11R-2314-13	hsa-mir-769	64.0	8.471613	N
TCGA-KM-8443-01A-11R-2314-13	hsa-mir-770	0.0	0.0	N
TCGA-KM-8443-01A-11R-2314-13	hsa-mir-802	1.0	0.132369	N
TCGA-KM-8443-01A-11R-2314-13	hsa-mir-873	0.0	0.0	N
TCGA-KM-8443-01A-11R-2314-13	hsa-mir-874	1278.0	169.167513	N
TCGA-KM-8443-01A-11R-2314-13	hsa-mir-875	0.0	0.0	N
TCGA-KM-8443-01A-11R-2314-13	hsa-mir-876	0.0	0.0	N
TCGA-KM-8443-01A-11R-2314-13	hsa-mir-877	1.0	0.132369	N
TCGA-KM-8443-01A-11R-2314-13	hsa-mir-885	155.0	20.517187	N
TCGA-KM-8443-01A-11R-2314-13	hsa-mir-887	2.0	0.264738	N
TCGA-KM-8443-01A-11R-2314-13	hsa-mir-888	328.0	43.417014	N
TCGA-KM-8443-01A-11R-2314-13	hsa-mir-889	14.0	1.853165	N
TCGA-KM-8443-01A-11R-2314-13	hsa-mir-890	28.0	3.70633	N
TCGA-KM-8443-01A-11R-2314-13	hsa-mir-891a	77913.0	10313.261701	N
TCGA-KM-8443-01A-11R-2314-13	hsa-mir-891b	293.0	38.784101	N
TCGA-KM-8443-01A-11R-2314-13	hsa-mir-892a	987.0	130.64815	N
TCGA-KM-8443-01A-11R-2314-13	hsa-mir-892b	173.0	22.899828	N
TCGA-KM-8443-01A-11R-2314-13	hsa-mir-9-1	130.0	17.207963	N
TCGA-KM-8443-01A-11R-2314-13	hsa-mir-9-2	122.0	16.149011	N
TCGA-KM-8443-01A-11R-2314-13	hsa-mir-9-3	0.0	0.0	N
TCGA-KM-8443-01A-11R-2314-13	hsa-mir-920	0.0	0.0	N
TCGA-KM-8443-01A-11R-2314-13	hsa-mir-921	0.0	0.0	N
TCGA-KM-8443-01A-11R-2314-13	hsa-mir-922	0.0	0.0	N
TCGA-KM-8443-01A-11R-2314-13	hsa-mir-924	0.0	0.0	N
TCGA-KM-8443-01A-11R-2314-13	hsa-mir-92a-1	2027.0	268.311854	N
TCGA-KM-8443-01A-11R-2314-13	hsa-mir-92a-2	48220.0	6382.830583	N
TCGA-KM-8443-01A-11R-2314-13	hsa-mir-92b	324.0	42.887539	N
TCGA-KM-8443-01A-11R-2314-13	hsa-mir-93	11468.0	1518.007074	N
TCGA-KM-8443-01A-11R-2314-13	hsa-mir-933	0.0	0.0	N
TCGA-KM-8443-01A-11R-2314-13	hsa-mir-934	0.0	0.0	N
TCGA-KM-8443-01A-11R-2314-13	hsa-mir-935	5.0	0.661845	N
TCGA-KM-8443-01A-11R-2314-13	hsa-mir-936	0.0	0.0	N
TCGA-KM-8443-01A-11R-2314-13	hsa-mir-937	4.0	0.529476	N
TCGA-KM-8443-01A-11R-2314-13	hsa-mir-938	0.0	0.0	N
TCGA-KM-8443-01A-11R-2314-13	hsa-mir-939	1.0	0.132369	N
TCGA-KM-8443-01A-11R-2314-13	hsa-mir-940	0.0	0.0	N
TCGA-KM-8443-01A-11R-2314-13	hsa-mir-941-1	0.0	0.0	N
TCGA-KM-8443-01A-11R-2314-13	hsa-mir-941-3	0.0	0.0	N
TCGA-KM-8443-01A-11R-2314-13	hsa-mir-941-4	0.0	0.0	N
TCGA-KM-8443-01A-11R-2314-13	hsa-mir-942	25.0	3.309224	N
TCGA-KM-8443-01A-11R-2314-13	hsa-mir-943	0.0	0.0	N
TCGA-KM-8443-01A-11R-2314-13	hsa-mir-944	2.0	0.264738	N
TCGA-KM-8443-01A-11R-2314-13	hsa-mir-95	1.0	0.132369	N
TCGA-KM-8443-01A-11R-2314-13	hsa-mir-96	195.0	25.811944	N
TCGA-KM-8443-01A-11R-2314-13	hsa-mir-98	76.0	10.06004	N
TCGA-KM-8443-01A-11R-2314-13	hsa-mir-99a	5616.0	743.384002	Y
TCGA-KM-8443-01A-11R-2314-13	hsa-mir-99b	130959.0	17334.904817	N
