# Supplementary material for: Dysfunctional miRNA-Mediated Regulation in Chromophobe Renal Cell Carcinoma
Source: PLoS One. 2016 Jun 3;11(6):e0156324. doi: 10.1371/journal.pone.0156324 (PMC4892590; doi:10.1371/journal.pone.0156324)
Supplement: S1 File — (ZIP) [file pone.0156324.s001.zip › S1_File miRNA expression profile downloaded from TCGA/case/bcgsc.ca__IlluminaHiSeq_miRNASeq__TCGA-KM-8476-01A-11R-2314-13__mirna_quantification.txt]

barcode	miRNA_ID	read_count	reads_per_million_miRNA_mapped	cross-mapped
TCGA-KM-8476-01A-11R-2314-13	hsa-let-7a-1	24681.0	6418.321329	N
TCGA-KM-8476-01A-11R-2314-13	hsa-let-7a-2	48443.0	12597.655691	N
TCGA-KM-8476-01A-11R-2314-13	hsa-let-7a-3	24175.0	6286.735469	N
TCGA-KM-8476-01A-11R-2314-13	hsa-let-7b	33388.0	8682.586302	N
TCGA-KM-8476-01A-11R-2314-13	hsa-let-7c	5235.0	1361.367536	N
TCGA-KM-8476-01A-11R-2314-13	hsa-let-7d	2269.0	590.055958	N
TCGA-KM-8476-01A-11R-2314-13	hsa-let-7e	5877.0	1528.320346	N
TCGA-KM-8476-01A-11R-2314-13	hsa-let-7f-1	31.0	8.061584	N
TCGA-KM-8476-01A-11R-2314-13	hsa-let-7f-2	26183.0	6808.918089	N
TCGA-KM-8476-01A-11R-2314-13	hsa-let-7g	2416.0	628.28347	N
TCGA-KM-8476-01A-11R-2314-13	hsa-let-7i	805.0	209.34114	N
TCGA-KM-8476-01A-11R-2314-13	hsa-mir-1-1	0.0	0.0	N
TCGA-KM-8476-01A-11R-2314-13	hsa-mir-1-2	18.0	4.68092	N
TCGA-KM-8476-01A-11R-2314-13	hsa-mir-100	21716.0	5647.269801	Y
TCGA-KM-8476-01A-11R-2314-13	hsa-mir-101-1	37364.0	9716.549496	N
TCGA-KM-8476-01A-11R-2314-13	hsa-mir-101-2	56.0	14.562862	N
TCGA-KM-8476-01A-11R-2314-13	hsa-mir-103-1	22519.0	5856.090839	Y
TCGA-KM-8476-01A-11R-2314-13	hsa-mir-103-1-as	0.0	0.0	N
TCGA-KM-8476-01A-11R-2314-13	hsa-mir-103-2	12.0	3.120613	N
TCGA-KM-8476-01A-11R-2314-13	hsa-mir-103-2-as	0.0	0.0	N
TCGA-KM-8476-01A-11R-2314-13	hsa-mir-105-1	0.0	0.0	N
TCGA-KM-8476-01A-11R-2314-13	hsa-mir-105-2	1.0	0.260051	N
TCGA-KM-8476-01A-11R-2314-13	hsa-mir-106a	8.0	2.080409	Y
TCGA-KM-8476-01A-11R-2314-13	hsa-mir-106b	800.0	208.040884	N
TCGA-KM-8476-01A-11R-2314-13	hsa-mir-107	154.0	40.04787	Y
TCGA-KM-8476-01A-11R-2314-13	hsa-mir-10a	486729.0	126574.414404	N
TCGA-KM-8476-01A-11R-2314-13	hsa-mir-10b	897418.0	233374.542765	N
TCGA-KM-8476-01A-11R-2314-13	hsa-mir-1178	0.0	0.0	N
TCGA-KM-8476-01A-11R-2314-13	hsa-mir-1179	1.0	0.260051	N
TCGA-KM-8476-01A-11R-2314-13	hsa-mir-1180	12.0	3.120613	N
TCGA-KM-8476-01A-11R-2314-13	hsa-mir-1181	3.0	0.780153	N
TCGA-KM-8476-01A-11R-2314-13	hsa-mir-1182	0.0	0.0	N
TCGA-KM-8476-01A-11R-2314-13	hsa-mir-1183	0.0	0.0	N
TCGA-KM-8476-01A-11R-2314-13	hsa-mir-1184-1	0.0	0.0	N
TCGA-KM-8476-01A-11R-2314-13	hsa-mir-1184-2	0.0	0.0	N
TCGA-KM-8476-01A-11R-2314-13	hsa-mir-1184-3	0.0	0.0	N
TCGA-KM-8476-01A-11R-2314-13	hsa-mir-1185-1	0.0	0.0	N
TCGA-KM-8476-01A-11R-2314-13	hsa-mir-1185-2	0.0	0.0	N
TCGA-KM-8476-01A-11R-2314-13	hsa-mir-1193	0.0	0.0	N
TCGA-KM-8476-01A-11R-2314-13	hsa-mir-1197	0.0	0.0	N
TCGA-KM-8476-01A-11R-2314-13	hsa-mir-1200	0.0	0.0	N
TCGA-KM-8476-01A-11R-2314-13	hsa-mir-1202	0.0	0.0	N
TCGA-KM-8476-01A-11R-2314-13	hsa-mir-1203	0.0	0.0	N
TCGA-KM-8476-01A-11R-2314-13	hsa-mir-1204	0.0	0.0	N
TCGA-KM-8476-01A-11R-2314-13	hsa-mir-1205	0.0	0.0	N
TCGA-KM-8476-01A-11R-2314-13	hsa-mir-1206	0.0	0.0	N
TCGA-KM-8476-01A-11R-2314-13	hsa-mir-1207	0.0	0.0	N
TCGA-KM-8476-01A-11R-2314-13	hsa-mir-1208	0.0	0.0	N
TCGA-KM-8476-01A-11R-2314-13	hsa-mir-122	4.0	1.040204	N
TCGA-KM-8476-01A-11R-2314-13	hsa-mir-1224	0.0	0.0	N
TCGA-KM-8476-01A-11R-2314-13	hsa-mir-1225	0.0	0.0	N
TCGA-KM-8476-01A-11R-2314-13	hsa-mir-1226	1.0	0.260051	N
TCGA-KM-8476-01A-11R-2314-13	hsa-mir-1227	0.0	0.0	N
TCGA-KM-8476-01A-11R-2314-13	hsa-mir-1228	0.0	0.0	N
TCGA-KM-8476-01A-11R-2314-13	hsa-mir-1229	3.0	0.780153	N
TCGA-KM-8476-01A-11R-2314-13	hsa-mir-1231	0.0	0.0	N
TCGA-KM-8476-01A-11R-2314-13	hsa-mir-1233-1	0.0	0.0	N
TCGA-KM-8476-01A-11R-2314-13	hsa-mir-1233-2	0.0	0.0	N
TCGA-KM-8476-01A-11R-2314-13	hsa-mir-1234	0.0	0.0	N
TCGA-KM-8476-01A-11R-2314-13	hsa-mir-1236	0.0	0.0	N
TCGA-KM-8476-01A-11R-2314-13	hsa-mir-1237	0.0	0.0	N
TCGA-KM-8476-01A-11R-2314-13	hsa-mir-1238	0.0	0.0	N
TCGA-KM-8476-01A-11R-2314-13	hsa-mir-124-1	0.0	0.0	N
TCGA-KM-8476-01A-11R-2314-13	hsa-mir-124-2	0.0	0.0	N
TCGA-KM-8476-01A-11R-2314-13	hsa-mir-124-3	0.0	0.0	N
TCGA-KM-8476-01A-11R-2314-13	hsa-mir-1243	0.0	0.0	N
TCGA-KM-8476-01A-11R-2314-13	hsa-mir-1244-1	0.0	0.0	N
TCGA-KM-8476-01A-11R-2314-13	hsa-mir-1244-2	0.0	0.0	N
TCGA-KM-8476-01A-11R-2314-13	hsa-mir-1244-3	0.0	0.0	N
TCGA-KM-8476-01A-11R-2314-13	hsa-mir-1245	0.0	0.0	N
TCGA-KM-8476-01A-11R-2314-13	hsa-mir-1246	0.0	0.0	N
TCGA-KM-8476-01A-11R-2314-13	hsa-mir-1247	13.0	3.380664	N
TCGA-KM-8476-01A-11R-2314-13	hsa-mir-1248	0.0	0.0	N
TCGA-KM-8476-01A-11R-2314-13	hsa-mir-1249	4.0	1.040204	N
TCGA-KM-8476-01A-11R-2314-13	hsa-mir-1250	0.0	0.0	N
TCGA-KM-8476-01A-11R-2314-13	hsa-mir-1251	0.0	0.0	N
TCGA-KM-8476-01A-11R-2314-13	hsa-mir-1252	0.0	0.0	N
TCGA-KM-8476-01A-11R-2314-13	hsa-mir-1253	0.0	0.0	N
TCGA-KM-8476-01A-11R-2314-13	hsa-mir-1254	0.0	0.0	N
TCGA-KM-8476-01A-11R-2314-13	hsa-mir-1255a	1.0	0.260051	N
TCGA-KM-8476-01A-11R-2314-13	hsa-mir-1255b-1	0.0	0.0	N
TCGA-KM-8476-01A-11R-2314-13	hsa-mir-1255b-2	0.0	0.0	N
TCGA-KM-8476-01A-11R-2314-13	hsa-mir-1256	0.0	0.0	N
TCGA-KM-8476-01A-11R-2314-13	hsa-mir-1257	0.0	0.0	N
TCGA-KM-8476-01A-11R-2314-13	hsa-mir-1258	12.0	3.120613	N
TCGA-KM-8476-01A-11R-2314-13	hsa-mir-125a	4919.0	1279.191387	N
TCGA-KM-8476-01A-11R-2314-13	hsa-mir-125b-1	8454.0	2198.472044	N
TCGA-KM-8476-01A-11R-2314-13	hsa-mir-125b-2	99.0	25.745059	N
TCGA-KM-8476-01A-11R-2314-13	hsa-mir-126	12526.0	3257.400144	N
TCGA-KM-8476-01A-11R-2314-13	hsa-mir-1260	0.0	0.0	N
TCGA-KM-8476-01A-11R-2314-13	hsa-mir-1260b	1.0	0.260051	N
TCGA-KM-8476-01A-11R-2314-13	hsa-mir-1261	0.0	0.0	N
TCGA-KM-8476-01A-11R-2314-13	hsa-mir-1262	5.0	1.300256	N
TCGA-KM-8476-01A-11R-2314-13	hsa-mir-1263	0.0	0.0	N
TCGA-KM-8476-01A-11R-2314-13	hsa-mir-1264	0.0	0.0	N
TCGA-KM-8476-01A-11R-2314-13	hsa-mir-1265	0.0	0.0	N
TCGA-KM-8476-01A-11R-2314-13	hsa-mir-1266	4.0	1.040204	N
TCGA-KM-8476-01A-11R-2314-13	hsa-mir-1267	0.0	0.0	N
TCGA-KM-8476-01A-11R-2314-13	hsa-mir-1268	0.0	0.0	N
TCGA-KM-8476-01A-11R-2314-13	hsa-mir-1269	1.0	0.260051	N
TCGA-KM-8476-01A-11R-2314-13	hsa-mir-127	205.0	53.310477	N
TCGA-KM-8476-01A-11R-2314-13	hsa-mir-1270-1	2.0	0.520102	N
TCGA-KM-8476-01A-11R-2314-13	hsa-mir-1270-2	3.0	0.780153	N
TCGA-KM-8476-01A-11R-2314-13	hsa-mir-1271	5.0	1.300256	N
TCGA-KM-8476-01A-11R-2314-13	hsa-mir-1272	0.0	0.0	N
TCGA-KM-8476-01A-11R-2314-13	hsa-mir-1273	0.0	0.0	N
TCGA-KM-8476-01A-11R-2314-13	hsa-mir-1273c	0.0	0.0	N
TCGA-KM-8476-01A-11R-2314-13	hsa-mir-1273d	0.0	0.0	N
TCGA-KM-8476-01A-11R-2314-13	hsa-mir-1274a	0.0	0.0	N
TCGA-KM-8476-01A-11R-2314-13	hsa-mir-1274b	23.0	5.981175	N
TCGA-KM-8476-01A-11R-2314-13	hsa-mir-1275	1.0	0.260051	N
TCGA-KM-8476-01A-11R-2314-13	hsa-mir-1276	0.0	0.0	N
TCGA-KM-8476-01A-11R-2314-13	hsa-mir-1277	0.0	0.0	N
TCGA-KM-8476-01A-11R-2314-13	hsa-mir-1278	0.0	0.0	N
TCGA-KM-8476-01A-11R-2314-13	hsa-mir-1279	0.0	0.0	N
TCGA-KM-8476-01A-11R-2314-13	hsa-mir-128-1	133.0	34.586797	N
TCGA-KM-8476-01A-11R-2314-13	hsa-mir-128-2	94.0	24.444804	N
TCGA-KM-8476-01A-11R-2314-13	hsa-mir-1280	0.0	0.0	N
TCGA-KM-8476-01A-11R-2314-13	hsa-mir-1281	0.0	0.0	N
TCGA-KM-8476-01A-11R-2314-13	hsa-mir-1282	0.0	0.0	N
TCGA-KM-8476-01A-11R-2314-13	hsa-mir-1283-1	0.0	0.0	N
TCGA-KM-8476-01A-11R-2314-13	hsa-mir-1283-2	0.0	0.0	N
TCGA-KM-8476-01A-11R-2314-13	hsa-mir-1284	0.0	0.0	N
TCGA-KM-8476-01A-11R-2314-13	hsa-mir-1285-1	0.0	0.0	N
TCGA-KM-8476-01A-11R-2314-13	hsa-mir-1285-2	0.0	0.0	N
TCGA-KM-8476-01A-11R-2314-13	hsa-mir-1286	0.0	0.0	N
TCGA-KM-8476-01A-11R-2314-13	hsa-mir-1287	33.0	8.581686	N
TCGA-KM-8476-01A-11R-2314-13	hsa-mir-1288	0.0	0.0	N
TCGA-KM-8476-01A-11R-2314-13	hsa-mir-1289-1	0.0	0.0	N
TCGA-KM-8476-01A-11R-2314-13	hsa-mir-1289-2	0.0	0.0	N
TCGA-KM-8476-01A-11R-2314-13	hsa-mir-129-1	33.0	8.581686	N
TCGA-KM-8476-01A-11R-2314-13	hsa-mir-129-2	29.0	7.541482	N
TCGA-KM-8476-01A-11R-2314-13	hsa-mir-1290	0.0	0.0	N
TCGA-KM-8476-01A-11R-2314-13	hsa-mir-1291	2.0	0.520102	N
TCGA-KM-8476-01A-11R-2314-13	hsa-mir-1292	1.0	0.260051	N
TCGA-KM-8476-01A-11R-2314-13	hsa-mir-1293	1.0	0.260051	N
TCGA-KM-8476-01A-11R-2314-13	hsa-mir-1294	5.0	1.300256	N
TCGA-KM-8476-01A-11R-2314-13	hsa-mir-1295	0.0	0.0	N
TCGA-KM-8476-01A-11R-2314-13	hsa-mir-1296	14.0	3.640715	N
TCGA-KM-8476-01A-11R-2314-13	hsa-mir-1297	0.0	0.0	N
TCGA-KM-8476-01A-11R-2314-13	hsa-mir-1298	0.0	0.0	N
TCGA-KM-8476-01A-11R-2314-13	hsa-mir-1299	0.0	0.0	N
TCGA-KM-8476-01A-11R-2314-13	hsa-mir-1301	7.0	1.820358	N
TCGA-KM-8476-01A-11R-2314-13	hsa-mir-1302-1	0.0	0.0	N
TCGA-KM-8476-01A-11R-2314-13	hsa-mir-1302-10	0.0	0.0	N
TCGA-KM-8476-01A-11R-2314-13	hsa-mir-1302-11	0.0	0.0	N
TCGA-KM-8476-01A-11R-2314-13	hsa-mir-1302-2	0.0	0.0	N
TCGA-KM-8476-01A-11R-2314-13	hsa-mir-1302-3	0.0	0.0	N
TCGA-KM-8476-01A-11R-2314-13	hsa-mir-1302-4	0.0	0.0	N
TCGA-KM-8476-01A-11R-2314-13	hsa-mir-1302-5	0.0	0.0	N
TCGA-KM-8476-01A-11R-2314-13	hsa-mir-1302-6	0.0	0.0	N
TCGA-KM-8476-01A-11R-2314-13	hsa-mir-1302-7	0.0	0.0	N
TCGA-KM-8476-01A-11R-2314-13	hsa-mir-1302-8	0.0	0.0	N
TCGA-KM-8476-01A-11R-2314-13	hsa-mir-1302-9	0.0	0.0	N
TCGA-KM-8476-01A-11R-2314-13	hsa-mir-1303	1.0	0.260051	N
TCGA-KM-8476-01A-11R-2314-13	hsa-mir-1304	1.0	0.260051	N
TCGA-KM-8476-01A-11R-2314-13	hsa-mir-1305	0.0	0.0	N
TCGA-KM-8476-01A-11R-2314-13	hsa-mir-1306	32.0	8.321635	N
TCGA-KM-8476-01A-11R-2314-13	hsa-mir-1307	1957.0	508.920013	N
TCGA-KM-8476-01A-11R-2314-13	hsa-mir-130a	64.0	16.643271	N
TCGA-KM-8476-01A-11R-2314-13	hsa-mir-130b	10.0	2.600511	N
TCGA-KM-8476-01A-11R-2314-13	hsa-mir-132	176.0	45.768995	N
TCGA-KM-8476-01A-11R-2314-13	hsa-mir-1321	0.0	0.0	N
TCGA-KM-8476-01A-11R-2314-13	hsa-mir-1322	0.0	0.0	N
TCGA-KM-8476-01A-11R-2314-13	hsa-mir-1323	0.0	0.0	N
TCGA-KM-8476-01A-11R-2314-13	hsa-mir-1324	0.0	0.0	N
TCGA-KM-8476-01A-11R-2314-13	hsa-mir-133a-1	6.0	1.560307	N
TCGA-KM-8476-01A-11R-2314-13	hsa-mir-133a-2	0.0	0.0	N
TCGA-KM-8476-01A-11R-2314-13	hsa-mir-133b	0.0	0.0	N
TCGA-KM-8476-01A-11R-2314-13	hsa-mir-134	35.0	9.101789	N
TCGA-KM-8476-01A-11R-2314-13	hsa-mir-135a-1	1.0	0.260051	N
TCGA-KM-8476-01A-11R-2314-13	hsa-mir-135a-2	1.0	0.260051	N
TCGA-KM-8476-01A-11R-2314-13	hsa-mir-135b	0.0	0.0	N
TCGA-KM-8476-01A-11R-2314-13	hsa-mir-136	9.0	2.34046	N
TCGA-KM-8476-01A-11R-2314-13	hsa-mir-137	0.0	0.0	N
TCGA-KM-8476-01A-11R-2314-13	hsa-mir-138-1	0.0	0.0	N
TCGA-KM-8476-01A-11R-2314-13	hsa-mir-138-2	0.0	0.0	N
TCGA-KM-8476-01A-11R-2314-13	hsa-mir-139	862.0	224.164053	N
TCGA-KM-8476-01A-11R-2314-13	hsa-mir-140	7515.0	1954.284056	N
TCGA-KM-8476-01A-11R-2314-13	hsa-mir-141	6979.0	1814.896663	N
TCGA-KM-8476-01A-11R-2314-13	hsa-mir-142	568.0	147.709028	N
TCGA-KM-8476-01A-11R-2314-13	hsa-mir-143	116698.0	30347.44388	N
TCGA-KM-8476-01A-11R-2314-13	hsa-mir-144	228.0	59.291652	N
TCGA-KM-8476-01A-11R-2314-13	hsa-mir-145	4263.0	1108.597862	N
TCGA-KM-8476-01A-11R-2314-13	hsa-mir-1468	263.0	68.393441	N
TCGA-KM-8476-01A-11R-2314-13	hsa-mir-1469	0.0	0.0	N
TCGA-KM-8476-01A-11R-2314-13	hsa-mir-146a	35.0	9.101789	N
TCGA-KM-8476-01A-11R-2314-13	hsa-mir-146b	185.0	48.109454	N
TCGA-KM-8476-01A-11R-2314-13	hsa-mir-147	0.0	0.0	N
TCGA-KM-8476-01A-11R-2314-13	hsa-mir-1470	0.0	0.0	N
TCGA-KM-8476-01A-11R-2314-13	hsa-mir-1471	0.0	0.0	N
TCGA-KM-8476-01A-11R-2314-13	hsa-mir-147b	0.0	0.0	N
TCGA-KM-8476-01A-11R-2314-13	hsa-mir-148a	71617.0	18624.080004	N
TCGA-KM-8476-01A-11R-2314-13	hsa-mir-148b	210.0	54.610732	N
TCGA-KM-8476-01A-11R-2314-13	hsa-mir-149	13.0	3.380664	N
TCGA-KM-8476-01A-11R-2314-13	hsa-mir-150	512.0	133.146166	N
TCGA-KM-8476-01A-11R-2314-13	hsa-mir-151	4003.0	1040.984574	N
TCGA-KM-8476-01A-11R-2314-13	hsa-mir-152	203.0	52.790374	N
TCGA-KM-8476-01A-11R-2314-13	hsa-mir-153-1	0.0	0.0	N
TCGA-KM-8476-01A-11R-2314-13	hsa-mir-153-2	3.0	0.780153	N
TCGA-KM-8476-01A-11R-2314-13	hsa-mir-1537	0.0	0.0	N
TCGA-KM-8476-01A-11R-2314-13	hsa-mir-1538	0.0	0.0	N
TCGA-KM-8476-01A-11R-2314-13	hsa-mir-1539	0.0	0.0	N
TCGA-KM-8476-01A-11R-2314-13	hsa-mir-154	1.0	0.260051	N
TCGA-KM-8476-01A-11R-2314-13	hsa-mir-155	59.0	15.343015	N
TCGA-KM-8476-01A-11R-2314-13	hsa-mir-15a	187.0	48.629557	N
TCGA-KM-8476-01A-11R-2314-13	hsa-mir-15b	715.0	185.93654	N
TCGA-KM-8476-01A-11R-2314-13	hsa-mir-16-1	1043.0	271.233303	N
TCGA-KM-8476-01A-11R-2314-13	hsa-mir-16-2	8.0	2.080409	N
TCGA-KM-8476-01A-11R-2314-13	hsa-mir-17	657.0	170.853576	Y
TCGA-KM-8476-01A-11R-2314-13	hsa-mir-181a-1	2746.0	714.100335	N
TCGA-KM-8476-01A-11R-2314-13	hsa-mir-181a-2	681.0	177.094803	N
TCGA-KM-8476-01A-11R-2314-13	hsa-mir-181b-1	373.0	96.999062	N
TCGA-KM-8476-01A-11R-2314-13	hsa-mir-181b-2	0.0	0.0	N
TCGA-KM-8476-01A-11R-2314-13	hsa-mir-181c	69.0	17.943526	N
TCGA-KM-8476-01A-11R-2314-13	hsa-mir-181d	14.0	3.640715	N
TCGA-KM-8476-01A-11R-2314-13	hsa-mir-182	80873.0	21031.113034	N
TCGA-KM-8476-01A-11R-2314-13	hsa-mir-1825	0.0	0.0	N
TCGA-KM-8476-01A-11R-2314-13	hsa-mir-1827	0.0	0.0	N
TCGA-KM-8476-01A-11R-2314-13	hsa-mir-183	23084.0	6003.019713	N
TCGA-KM-8476-01A-11R-2314-13	hsa-mir-184	0.0	0.0	N
TCGA-KM-8476-01A-11R-2314-13	hsa-mir-185	332.0	86.336967	N
TCGA-KM-8476-01A-11R-2314-13	hsa-mir-186	332.0	86.336967	N
TCGA-KM-8476-01A-11R-2314-13	hsa-mir-187	46.0	11.962351	N
TCGA-KM-8476-01A-11R-2314-13	hsa-mir-188	30.0	7.801533	N
TCGA-KM-8476-01A-11R-2314-13	hsa-mir-18a	10.0	2.600511	Y
TCGA-KM-8476-01A-11R-2314-13	hsa-mir-18b	2.0	0.520102	Y
TCGA-KM-8476-01A-11R-2314-13	hsa-mir-190	2.0	0.520102	N
TCGA-KM-8476-01A-11R-2314-13	hsa-mir-1908	0.0	0.0	N
TCGA-KM-8476-01A-11R-2314-13	hsa-mir-1909	0.0	0.0	N
TCGA-KM-8476-01A-11R-2314-13	hsa-mir-190b	0.0	0.0	N
TCGA-KM-8476-01A-11R-2314-13	hsa-mir-191	2062.0	536.225379	N
TCGA-KM-8476-01A-11R-2314-13	hsa-mir-1910	0.0	0.0	N
TCGA-KM-8476-01A-11R-2314-13	hsa-mir-1911	0.0	0.0	N
TCGA-KM-8476-01A-11R-2314-13	hsa-mir-1912	0.0	0.0	N
TCGA-KM-8476-01A-11R-2314-13	hsa-mir-1913	0.0	0.0	N
TCGA-KM-8476-01A-11R-2314-13	hsa-mir-1914	0.0	0.0	N
TCGA-KM-8476-01A-11R-2314-13	hsa-mir-1915	0.0	0.0	N
TCGA-KM-8476-01A-11R-2314-13	hsa-mir-192	2650.0	689.135429	Y
TCGA-KM-8476-01A-11R-2314-13	hsa-mir-193a	329.0	85.556814	N
TCGA-KM-8476-01A-11R-2314-13	hsa-mir-193b	412.0	107.141055	N
TCGA-KM-8476-01A-11R-2314-13	hsa-mir-194-1	365.0	94.918653	N
TCGA-KM-8476-01A-11R-2314-13	hsa-mir-194-2	452.0	117.5431	N
TCGA-KM-8476-01A-11R-2314-13	hsa-mir-195	32.0	8.321635	N
TCGA-KM-8476-01A-11R-2314-13	hsa-mir-196a-1	99.0	25.745059	N
TCGA-KM-8476-01A-11R-2314-13	hsa-mir-196a-2	18.0	4.68092	N
TCGA-KM-8476-01A-11R-2314-13	hsa-mir-196b	128.0	33.286541	N
TCGA-KM-8476-01A-11R-2314-13	hsa-mir-197	478.0	124.304428	N
TCGA-KM-8476-01A-11R-2314-13	hsa-mir-1972-1	0.0	0.0	N
TCGA-KM-8476-01A-11R-2314-13	hsa-mir-1972-2	0.0	0.0	N
TCGA-KM-8476-01A-11R-2314-13	hsa-mir-1973	0.0	0.0	N
TCGA-KM-8476-01A-11R-2314-13	hsa-mir-1976	12.0	3.120613	N
TCGA-KM-8476-01A-11R-2314-13	hsa-mir-198	0.0	0.0	N
TCGA-KM-8476-01A-11R-2314-13	hsa-mir-199a-1	297.0	77.235178	Y
TCGA-KM-8476-01A-11R-2314-13	hsa-mir-199a-2	467.0	121.443866	Y
TCGA-KM-8476-01A-11R-2314-13	hsa-mir-199b	586.0	152.389948	Y
TCGA-KM-8476-01A-11R-2314-13	hsa-mir-19a	13.0	3.380664	N
TCGA-KM-8476-01A-11R-2314-13	hsa-mir-19b-1	9.0	2.34046	N
TCGA-KM-8476-01A-11R-2314-13	hsa-mir-19b-2	39.0	10.141993	N
TCGA-KM-8476-01A-11R-2314-13	hsa-mir-200a	1716.0	446.247697	N
TCGA-KM-8476-01A-11R-2314-13	hsa-mir-200b	2459.0	639.465668	N
TCGA-KM-8476-01A-11R-2314-13	hsa-mir-200c	37384.0	9721.750518	N
TCGA-KM-8476-01A-11R-2314-13	hsa-mir-202	0.0	0.0	N
TCGA-KM-8476-01A-11R-2314-13	hsa-mir-203	531.0	138.087137	N
TCGA-KM-8476-01A-11R-2314-13	hsa-mir-204	38.0	9.881942	N
TCGA-KM-8476-01A-11R-2314-13	hsa-mir-205	5.0	1.300256	N
TCGA-KM-8476-01A-11R-2314-13	hsa-mir-2052	0.0	0.0	N
TCGA-KM-8476-01A-11R-2314-13	hsa-mir-2053	0.0	0.0	N
TCGA-KM-8476-01A-11R-2314-13	hsa-mir-2054	0.0	0.0	N
TCGA-KM-8476-01A-11R-2314-13	hsa-mir-206	0.0	0.0	N
TCGA-KM-8476-01A-11R-2314-13	hsa-mir-208a	0.0	0.0	N
TCGA-KM-8476-01A-11R-2314-13	hsa-mir-208b	0.0	0.0	N
TCGA-KM-8476-01A-11R-2314-13	hsa-mir-20a	250.0	65.012776	N
TCGA-KM-8476-01A-11R-2314-13	hsa-mir-20b	36.0	9.36184	N
TCGA-KM-8476-01A-11R-2314-13	hsa-mir-21	36790.0	9567.280162	N
TCGA-KM-8476-01A-11R-2314-13	hsa-mir-210	943.0	245.228192	N
TCGA-KM-8476-01A-11R-2314-13	hsa-mir-211	4.0	1.040204	N
TCGA-KM-8476-01A-11R-2314-13	hsa-mir-2110	3.0	0.780153	N
TCGA-KM-8476-01A-11R-2314-13	hsa-mir-2113	0.0	0.0	N
TCGA-KM-8476-01A-11R-2314-13	hsa-mir-2114	1.0	0.260051	N
TCGA-KM-8476-01A-11R-2314-13	hsa-mir-2115	0.0	0.0	N
TCGA-KM-8476-01A-11R-2314-13	hsa-mir-2116	0.0	0.0	N
TCGA-KM-8476-01A-11R-2314-13	hsa-mir-2117	0.0	0.0	N
TCGA-KM-8476-01A-11R-2314-13	hsa-mir-212	6.0	1.560307	N
TCGA-KM-8476-01A-11R-2314-13	hsa-mir-214	8.0	2.080409	N
TCGA-KM-8476-01A-11R-2314-13	hsa-mir-215	4.0	1.040204	Y
TCGA-KM-8476-01A-11R-2314-13	hsa-mir-216a	0.0	0.0	N
TCGA-KM-8476-01A-11R-2314-13	hsa-mir-216b	0.0	0.0	N
TCGA-KM-8476-01A-11R-2314-13	hsa-mir-217	1.0	0.260051	N
TCGA-KM-8476-01A-11R-2314-13	hsa-mir-218-1	9.0	2.34046	N
TCGA-KM-8476-01A-11R-2314-13	hsa-mir-218-2	574.0	149.269334	N
TCGA-KM-8476-01A-11R-2314-13	hsa-mir-219-1	0.0	0.0	N
TCGA-KM-8476-01A-11R-2314-13	hsa-mir-219-2	0.0	0.0	N
TCGA-KM-8476-01A-11R-2314-13	hsa-mir-22	634418.0	164981.102086	N
TCGA-KM-8476-01A-11R-2314-13	hsa-mir-221	7835.0	2037.50041	N
TCGA-KM-8476-01A-11R-2314-13	hsa-mir-222	2016.0	524.263028	N
TCGA-KM-8476-01A-11R-2314-13	hsa-mir-223	51.0	13.262606	N
TCGA-KM-8476-01A-11R-2314-13	hsa-mir-224	16.0	4.160818	N
TCGA-KM-8476-01A-11R-2314-13	hsa-mir-2276	2.0	0.520102	N
TCGA-KM-8476-01A-11R-2314-13	hsa-mir-2277	0.0	0.0	N
TCGA-KM-8476-01A-11R-2314-13	hsa-mir-2278	0.0	0.0	N
TCGA-KM-8476-01A-11R-2314-13	hsa-mir-2355	107.0	27.825468	N
TCGA-KM-8476-01A-11R-2314-13	hsa-mir-23a	8560.0	2226.037461	Y
TCGA-KM-8476-01A-11R-2314-13	hsa-mir-23b	3636.0	945.545819	Y
TCGA-KM-8476-01A-11R-2314-13	hsa-mir-23c	2.0	0.520102	N
TCGA-KM-8476-01A-11R-2314-13	hsa-mir-24-1	97.0	25.224957	N
TCGA-KM-8476-01A-11R-2314-13	hsa-mir-24-2	2749.0	714.880488	N
TCGA-KM-8476-01A-11R-2314-13	hsa-mir-25	9152.0	2379.987715	N
TCGA-KM-8476-01A-11R-2314-13	hsa-mir-26a-1	16.0	4.160818	N
TCGA-KM-8476-01A-11R-2314-13	hsa-mir-26a-2	5978.0	1554.585507	N
TCGA-KM-8476-01A-11R-2314-13	hsa-mir-26b	586.0	152.389948	N
TCGA-KM-8476-01A-11R-2314-13	hsa-mir-27a	1504.0	391.116862	Y
TCGA-KM-8476-01A-11R-2314-13	hsa-mir-27b	2708.0	704.218393	Y
TCGA-KM-8476-01A-11R-2314-13	hsa-mir-28	8191.0	2130.078603	N
TCGA-KM-8476-01A-11R-2314-13	hsa-mir-2861	0.0	0.0	N
TCGA-KM-8476-01A-11R-2314-13	hsa-mir-2909	0.0	0.0	N
TCGA-KM-8476-01A-11R-2314-13	hsa-mir-296	3.0	0.780153	N
TCGA-KM-8476-01A-11R-2314-13	hsa-mir-297	0.0	0.0	N
TCGA-KM-8476-01A-11R-2314-13	hsa-mir-298	0.0	0.0	N
TCGA-KM-8476-01A-11R-2314-13	hsa-mir-299	2.0	0.520102	N
TCGA-KM-8476-01A-11R-2314-13	hsa-mir-29a	66553.0	17307.181207	N
TCGA-KM-8476-01A-11R-2314-13	hsa-mir-29b-1	1928.0	501.378531	Y
TCGA-KM-8476-01A-11R-2314-13	hsa-mir-29b-2	1912.0	497.217713	N
TCGA-KM-8476-01A-11R-2314-13	hsa-mir-29c	7194.0	1870.807651	Y
TCGA-KM-8476-01A-11R-2314-13	hsa-mir-300	0.0	0.0	N
TCGA-KM-8476-01A-11R-2314-13	hsa-mir-301a	6.0	1.560307	N
TCGA-KM-8476-01A-11R-2314-13	hsa-mir-301b	0.0	0.0	N
TCGA-KM-8476-01A-11R-2314-13	hsa-mir-302a	0.0	0.0	N
TCGA-KM-8476-01A-11R-2314-13	hsa-mir-302b	0.0	0.0	N
TCGA-KM-8476-01A-11R-2314-13	hsa-mir-302c	0.0	0.0	N
TCGA-KM-8476-01A-11R-2314-13	hsa-mir-302d	0.0	0.0	N
TCGA-KM-8476-01A-11R-2314-13	hsa-mir-302e	0.0	0.0	N
TCGA-KM-8476-01A-11R-2314-13	hsa-mir-302f	0.0	0.0	N
TCGA-KM-8476-01A-11R-2314-13	hsa-mir-3065	50.0	13.002555	N
TCGA-KM-8476-01A-11R-2314-13	hsa-mir-3074	24.0	6.241227	N
TCGA-KM-8476-01A-11R-2314-13	hsa-mir-30a	673374.0	175111.652942	Y
TCGA-KM-8476-01A-11R-2314-13	hsa-mir-30b	2253.0	585.89514	Y
TCGA-KM-8476-01A-11R-2314-13	hsa-mir-30c-1	15.0	3.900767	N
TCGA-KM-8476-01A-11R-2314-13	hsa-mir-30c-2	7733.0	2010.975197	Y
TCGA-KM-8476-01A-11R-2314-13	hsa-mir-30d	48893.0	12714.678689	N
TCGA-KM-8476-01A-11R-2314-13	hsa-mir-30e	80082.0	20825.41261	Y
TCGA-KM-8476-01A-11R-2314-13	hsa-mir-31	56.0	14.562862	N
TCGA-KM-8476-01A-11R-2314-13	hsa-mir-3115	0.0	0.0	N
TCGA-KM-8476-01A-11R-2314-13	hsa-mir-3116-1	0.0	0.0	N
TCGA-KM-8476-01A-11R-2314-13	hsa-mir-3116-2	0.0	0.0	N
TCGA-KM-8476-01A-11R-2314-13	hsa-mir-3117	1.0	0.260051	N
TCGA-KM-8476-01A-11R-2314-13	hsa-mir-3118-1	0.0	0.0	N
TCGA-KM-8476-01A-11R-2314-13	hsa-mir-3118-2	0.0	0.0	N
TCGA-KM-8476-01A-11R-2314-13	hsa-mir-3118-3	0.0	0.0	N
TCGA-KM-8476-01A-11R-2314-13	hsa-mir-3118-4	0.0	0.0	N
TCGA-KM-8476-01A-11R-2314-13	hsa-mir-3118-5	0.0	0.0	N
TCGA-KM-8476-01A-11R-2314-13	hsa-mir-3118-6	0.0	0.0	N
TCGA-KM-8476-01A-11R-2314-13	hsa-mir-3119-1	0.0	0.0	N
TCGA-KM-8476-01A-11R-2314-13	hsa-mir-3119-2	0.0	0.0	N
TCGA-KM-8476-01A-11R-2314-13	hsa-mir-3120	0.0	0.0	N
TCGA-KM-8476-01A-11R-2314-13	hsa-mir-3121	0.0	0.0	N
TCGA-KM-8476-01A-11R-2314-13	hsa-mir-3122	0.0	0.0	N
TCGA-KM-8476-01A-11R-2314-13	hsa-mir-3123	0.0	0.0	N
TCGA-KM-8476-01A-11R-2314-13	hsa-mir-3124	1.0	0.260051	N
TCGA-KM-8476-01A-11R-2314-13	hsa-mir-3125	0.0	0.0	N
TCGA-KM-8476-01A-11R-2314-13	hsa-mir-3126	0.0	0.0	N
TCGA-KM-8476-01A-11R-2314-13	hsa-mir-3127	3.0	0.780153	N
TCGA-KM-8476-01A-11R-2314-13	hsa-mir-3128	0.0	0.0	N
TCGA-KM-8476-01A-11R-2314-13	hsa-mir-3129	0.0	0.0	N
TCGA-KM-8476-01A-11R-2314-13	hsa-mir-3130-1	10.0	2.600511	N
TCGA-KM-8476-01A-11R-2314-13	hsa-mir-3130-2	0.0	0.0	N
TCGA-KM-8476-01A-11R-2314-13	hsa-mir-3131	0.0	0.0	N
TCGA-KM-8476-01A-11R-2314-13	hsa-mir-3132	0.0	0.0	N
TCGA-KM-8476-01A-11R-2314-13	hsa-mir-3133	0.0	0.0	N
TCGA-KM-8476-01A-11R-2314-13	hsa-mir-3134	0.0	0.0	N
TCGA-KM-8476-01A-11R-2314-13	hsa-mir-3135	0.0	0.0	N
TCGA-KM-8476-01A-11R-2314-13	hsa-mir-3136	0.0	0.0	N
TCGA-KM-8476-01A-11R-2314-13	hsa-mir-3137	0.0	0.0	N
TCGA-KM-8476-01A-11R-2314-13	hsa-mir-3138	0.0	0.0	N
TCGA-KM-8476-01A-11R-2314-13	hsa-mir-3139	0.0	0.0	N
TCGA-KM-8476-01A-11R-2314-13	hsa-mir-3140	1.0	0.260051	N
TCGA-KM-8476-01A-11R-2314-13	hsa-mir-3141	0.0	0.0	N
TCGA-KM-8476-01A-11R-2314-13	hsa-mir-3142	0.0	0.0	N
TCGA-KM-8476-01A-11R-2314-13	hsa-mir-3143	0.0	0.0	N
TCGA-KM-8476-01A-11R-2314-13	hsa-mir-3144	7.0	1.820358	N
TCGA-KM-8476-01A-11R-2314-13	hsa-mir-3145	0.0	0.0	N
TCGA-KM-8476-01A-11R-2314-13	hsa-mir-3146	0.0	0.0	N
TCGA-KM-8476-01A-11R-2314-13	hsa-mir-3147	0.0	0.0	N
TCGA-KM-8476-01A-11R-2314-13	hsa-mir-3148	0.0	0.0	N
TCGA-KM-8476-01A-11R-2314-13	hsa-mir-3149	0.0	0.0	N
TCGA-KM-8476-01A-11R-2314-13	hsa-mir-3150	0.0	0.0	N
TCGA-KM-8476-01A-11R-2314-13	hsa-mir-3150b	0.0	0.0	N
TCGA-KM-8476-01A-11R-2314-13	hsa-mir-3151	0.0	0.0	N
TCGA-KM-8476-01A-11R-2314-13	hsa-mir-3152	4.0	1.040204	N
TCGA-KM-8476-01A-11R-2314-13	hsa-mir-3153	0.0	0.0	N
TCGA-KM-8476-01A-11R-2314-13	hsa-mir-3154	0.0	0.0	N
TCGA-KM-8476-01A-11R-2314-13	hsa-mir-3155	0.0	0.0	N
TCGA-KM-8476-01A-11R-2314-13	hsa-mir-3156-1	0.0	0.0	N
TCGA-KM-8476-01A-11R-2314-13	hsa-mir-3156-2	0.0	0.0	N
TCGA-KM-8476-01A-11R-2314-13	hsa-mir-3156-3	0.0	0.0	N
TCGA-KM-8476-01A-11R-2314-13	hsa-mir-3157	0.0	0.0	N
TCGA-KM-8476-01A-11R-2314-13	hsa-mir-3158-1	0.0	0.0	N
TCGA-KM-8476-01A-11R-2314-13	hsa-mir-3158-2	0.0	0.0	N
TCGA-KM-8476-01A-11R-2314-13	hsa-mir-3159	0.0	0.0	N
TCGA-KM-8476-01A-11R-2314-13	hsa-mir-3160-1	0.0	0.0	N
TCGA-KM-8476-01A-11R-2314-13	hsa-mir-3160-2	0.0	0.0	N
TCGA-KM-8476-01A-11R-2314-13	hsa-mir-3161	3.0	0.780153	N
TCGA-KM-8476-01A-11R-2314-13	hsa-mir-3162	0.0	0.0	N
TCGA-KM-8476-01A-11R-2314-13	hsa-mir-3163	0.0	0.0	N
TCGA-KM-8476-01A-11R-2314-13	hsa-mir-3164	0.0	0.0	N
TCGA-KM-8476-01A-11R-2314-13	hsa-mir-3165	0.0	0.0	N
TCGA-KM-8476-01A-11R-2314-13	hsa-mir-3166	0.0	0.0	N
TCGA-KM-8476-01A-11R-2314-13	hsa-mir-3167	0.0	0.0	N
TCGA-KM-8476-01A-11R-2314-13	hsa-mir-3168	0.0	0.0	N
TCGA-KM-8476-01A-11R-2314-13	hsa-mir-3169	0.0	0.0	N
TCGA-KM-8476-01A-11R-2314-13	hsa-mir-3170	2.0	0.520102	N
TCGA-KM-8476-01A-11R-2314-13	hsa-mir-3171	0.0	0.0	N
TCGA-KM-8476-01A-11R-2314-13	hsa-mir-3173	1.0	0.260051	N
TCGA-KM-8476-01A-11R-2314-13	hsa-mir-3174	0.0	0.0	N
TCGA-KM-8476-01A-11R-2314-13	hsa-mir-3175	0.0	0.0	N
TCGA-KM-8476-01A-11R-2314-13	hsa-mir-3176	0.0	0.0	N
TCGA-KM-8476-01A-11R-2314-13	hsa-mir-3177	0.0	0.0	N
TCGA-KM-8476-01A-11R-2314-13	hsa-mir-3178	0.0	0.0	N
TCGA-KM-8476-01A-11R-2314-13	hsa-mir-3179-1	0.0	0.0	N
TCGA-KM-8476-01A-11R-2314-13	hsa-mir-3179-2	0.0	0.0	N
TCGA-KM-8476-01A-11R-2314-13	hsa-mir-3179-3	0.0	0.0	N
TCGA-KM-8476-01A-11R-2314-13	hsa-mir-3180-1	0.0	0.0	N
TCGA-KM-8476-01A-11R-2314-13	hsa-mir-3180-2	0.0	0.0	N
TCGA-KM-8476-01A-11R-2314-13	hsa-mir-3180-3	0.0	0.0	N
TCGA-KM-8476-01A-11R-2314-13	hsa-mir-3180-4	1.0	0.260051	N
TCGA-KM-8476-01A-11R-2314-13	hsa-mir-3180-5	0.0	0.0	N
TCGA-KM-8476-01A-11R-2314-13	hsa-mir-3181	0.0	0.0	N
TCGA-KM-8476-01A-11R-2314-13	hsa-mir-3182	0.0	0.0	N
TCGA-KM-8476-01A-11R-2314-13	hsa-mir-3183	0.0	0.0	N
TCGA-KM-8476-01A-11R-2314-13	hsa-mir-3184	0.0	0.0	N
TCGA-KM-8476-01A-11R-2314-13	hsa-mir-3185	0.0	0.0	N
TCGA-KM-8476-01A-11R-2314-13	hsa-mir-3186	0.0	0.0	N
TCGA-KM-8476-01A-11R-2314-13	hsa-mir-3187	0.0	0.0	N
TCGA-KM-8476-01A-11R-2314-13	hsa-mir-3188	0.0	0.0	N
TCGA-KM-8476-01A-11R-2314-13	hsa-mir-3189	0.0	0.0	N
TCGA-KM-8476-01A-11R-2314-13	hsa-mir-3190	3.0	0.780153	N
TCGA-KM-8476-01A-11R-2314-13	hsa-mir-3191	2.0	0.520102	N
TCGA-KM-8476-01A-11R-2314-13	hsa-mir-3192	0.0	0.0	N
TCGA-KM-8476-01A-11R-2314-13	hsa-mir-3193	0.0	0.0	N
TCGA-KM-8476-01A-11R-2314-13	hsa-mir-3194	0.0	0.0	N
TCGA-KM-8476-01A-11R-2314-13	hsa-mir-3195	0.0	0.0	N
TCGA-KM-8476-01A-11R-2314-13	hsa-mir-3196	0.0	0.0	N
TCGA-KM-8476-01A-11R-2314-13	hsa-mir-3197	0.0	0.0	N
TCGA-KM-8476-01A-11R-2314-13	hsa-mir-3198	0.0	0.0	N
TCGA-KM-8476-01A-11R-2314-13	hsa-mir-3199-1	0.0	0.0	N
TCGA-KM-8476-01A-11R-2314-13	hsa-mir-3199-2	0.0	0.0	N
TCGA-KM-8476-01A-11R-2314-13	hsa-mir-32	20.0	5.201022	N
TCGA-KM-8476-01A-11R-2314-13	hsa-mir-3200	3.0	0.780153	N
TCGA-KM-8476-01A-11R-2314-13	hsa-mir-3201	0.0	0.0	N
TCGA-KM-8476-01A-11R-2314-13	hsa-mir-3202-1	0.0	0.0	N
TCGA-KM-8476-01A-11R-2314-13	hsa-mir-3202-2	0.0	0.0	N
TCGA-KM-8476-01A-11R-2314-13	hsa-mir-320a	588.0	152.91005	Y
TCGA-KM-8476-01A-11R-2314-13	hsa-mir-320b-1	0.0	0.0	N
TCGA-KM-8476-01A-11R-2314-13	hsa-mir-320b-2	7.0	1.820358	Y
TCGA-KM-8476-01A-11R-2314-13	hsa-mir-320c-1	0.0	0.0	N
TCGA-KM-8476-01A-11R-2314-13	hsa-mir-320c-2	0.0	0.0	N
TCGA-KM-8476-01A-11R-2314-13	hsa-mir-320d-1	1.0	0.260051	N
TCGA-KM-8476-01A-11R-2314-13	hsa-mir-320d-2	2.0	0.520102	N
TCGA-KM-8476-01A-11R-2314-13	hsa-mir-320e	0.0	0.0	N
TCGA-KM-8476-01A-11R-2314-13	hsa-mir-323	0.0	0.0	N
TCGA-KM-8476-01A-11R-2314-13	hsa-mir-323b	2.0	0.520102	N
TCGA-KM-8476-01A-11R-2314-13	hsa-mir-324	79.0	20.544037	N
TCGA-KM-8476-01A-11R-2314-13	hsa-mir-325	0.0	0.0	N
TCGA-KM-8476-01A-11R-2314-13	hsa-mir-326	6.0	1.560307	N
TCGA-KM-8476-01A-11R-2314-13	hsa-mir-328	176.0	45.768995	N
TCGA-KM-8476-01A-11R-2314-13	hsa-mir-329-1	0.0	0.0	N
TCGA-KM-8476-01A-11R-2314-13	hsa-mir-329-2	0.0	0.0	N
TCGA-KM-8476-01A-11R-2314-13	hsa-mir-330	31.0	8.061584	N
TCGA-KM-8476-01A-11R-2314-13	hsa-mir-331	62.0	16.123169	N
TCGA-KM-8476-01A-11R-2314-13	hsa-mir-335	9.0	2.34046	N
TCGA-KM-8476-01A-11R-2314-13	hsa-mir-337	6.0	1.560307	N
TCGA-KM-8476-01A-11R-2314-13	hsa-mir-338	532.0	138.347188	N
TCGA-KM-8476-01A-11R-2314-13	hsa-mir-339	102.0	26.525213	N
TCGA-KM-8476-01A-11R-2314-13	hsa-mir-33a	85.0	22.104344	N
TCGA-KM-8476-01A-11R-2314-13	hsa-mir-33b	2.0	0.520102	N
TCGA-KM-8476-01A-11R-2314-13	hsa-mir-340	17.0	4.420869	N
TCGA-KM-8476-01A-11R-2314-13	hsa-mir-342	121.0	31.466184	N
TCGA-KM-8476-01A-11R-2314-13	hsa-mir-345	29.0	7.541482	N
TCGA-KM-8476-01A-11R-2314-13	hsa-mir-346	0.0	0.0	N
TCGA-KM-8476-01A-11R-2314-13	hsa-mir-34a	253.0	65.79293	N
TCGA-KM-8476-01A-11R-2314-13	hsa-mir-34b	2.0	0.520102	N
TCGA-KM-8476-01A-11R-2314-13	hsa-mir-34c	12.0	3.120613	N
TCGA-KM-8476-01A-11R-2314-13	hsa-mir-3605	3.0	0.780153	N
TCGA-KM-8476-01A-11R-2314-13	hsa-mir-3606	0.0	0.0	N
TCGA-KM-8476-01A-11R-2314-13	hsa-mir-3607	369.0	95.958858	N
TCGA-KM-8476-01A-11R-2314-13	hsa-mir-3609	0.0	0.0	N
TCGA-KM-8476-01A-11R-2314-13	hsa-mir-361	1493.0	388.2563	N
TCGA-KM-8476-01A-11R-2314-13	hsa-mir-3610	1.0	0.260051	N
TCGA-KM-8476-01A-11R-2314-13	hsa-mir-3611	0.0	0.0	N
TCGA-KM-8476-01A-11R-2314-13	hsa-mir-3612	0.0	0.0	N
TCGA-KM-8476-01A-11R-2314-13	hsa-mir-3613	3.0	0.780153	N
TCGA-KM-8476-01A-11R-2314-13	hsa-mir-3614	0.0	0.0	N
TCGA-KM-8476-01A-11R-2314-13	hsa-mir-3615	5.0	1.300256	N
TCGA-KM-8476-01A-11R-2314-13	hsa-mir-3616	1.0	0.260051	N
TCGA-KM-8476-01A-11R-2314-13	hsa-mir-3617	0.0	0.0	N
TCGA-KM-8476-01A-11R-2314-13	hsa-mir-3618	0.0	0.0	N
TCGA-KM-8476-01A-11R-2314-13	hsa-mir-3619	1.0	0.260051	N
TCGA-KM-8476-01A-11R-2314-13	hsa-mir-362	224.0	58.251448	N
TCGA-KM-8476-01A-11R-2314-13	hsa-mir-3620	0.0	0.0	N
TCGA-KM-8476-01A-11R-2314-13	hsa-mir-3621	0.0	0.0	N
TCGA-KM-8476-01A-11R-2314-13	hsa-mir-3622a	0.0	0.0	N
TCGA-KM-8476-01A-11R-2314-13	hsa-mir-3622b	0.0	0.0	N
TCGA-KM-8476-01A-11R-2314-13	hsa-mir-363	6.0	1.560307	N
TCGA-KM-8476-01A-11R-2314-13	hsa-mir-3646	0.0	0.0	N
TCGA-KM-8476-01A-11R-2314-13	hsa-mir-3647	22.0	5.721124	N
TCGA-KM-8476-01A-11R-2314-13	hsa-mir-3648	3.0	0.780153	N
TCGA-KM-8476-01A-11R-2314-13	hsa-mir-3649	0.0	0.0	N
TCGA-KM-8476-01A-11R-2314-13	hsa-mir-365-1	107.0	27.825468	N
TCGA-KM-8476-01A-11R-2314-13	hsa-mir-365-2	96.0	24.964906	N
TCGA-KM-8476-01A-11R-2314-13	hsa-mir-3650	0.0	0.0	N
TCGA-KM-8476-01A-11R-2314-13	hsa-mir-3651	1.0	0.260051	N
TCGA-KM-8476-01A-11R-2314-13	hsa-mir-3652	3.0	0.780153	N
TCGA-KM-8476-01A-11R-2314-13	hsa-mir-3653	82.0	21.324191	N
TCGA-KM-8476-01A-11R-2314-13	hsa-mir-3654	1.0	0.260051	N
TCGA-KM-8476-01A-11R-2314-13	hsa-mir-3655	2.0	0.520102	N
TCGA-KM-8476-01A-11R-2314-13	hsa-mir-3656	0.0	0.0	N
TCGA-KM-8476-01A-11R-2314-13	hsa-mir-3657	0.0	0.0	N
TCGA-KM-8476-01A-11R-2314-13	hsa-mir-3658	0.0	0.0	N
TCGA-KM-8476-01A-11R-2314-13	hsa-mir-3659	0.0	0.0	N
TCGA-KM-8476-01A-11R-2314-13	hsa-mir-3660	0.0	0.0	N
TCGA-KM-8476-01A-11R-2314-13	hsa-mir-3661	0.0	0.0	N
TCGA-KM-8476-01A-11R-2314-13	hsa-mir-3662	1.0	0.260051	N
TCGA-KM-8476-01A-11R-2314-13	hsa-mir-3663	0.0	0.0	N
TCGA-KM-8476-01A-11R-2314-13	hsa-mir-3664	4.0	1.040204	N
TCGA-KM-8476-01A-11R-2314-13	hsa-mir-3665	0.0	0.0	N
TCGA-KM-8476-01A-11R-2314-13	hsa-mir-3666	0.0	0.0	N
TCGA-KM-8476-01A-11R-2314-13	hsa-mir-3667	0.0	0.0	N
TCGA-KM-8476-01A-11R-2314-13	hsa-mir-3668	0.0	0.0	N
TCGA-KM-8476-01A-11R-2314-13	hsa-mir-3669	0.0	0.0	N
TCGA-KM-8476-01A-11R-2314-13	hsa-mir-367	0.0	0.0	N
TCGA-KM-8476-01A-11R-2314-13	hsa-mir-3670	0.0	0.0	N
TCGA-KM-8476-01A-11R-2314-13	hsa-mir-3671	0.0	0.0	N
TCGA-KM-8476-01A-11R-2314-13	hsa-mir-3672	0.0	0.0	N
TCGA-KM-8476-01A-11R-2314-13	hsa-mir-3673	0.0	0.0	N
TCGA-KM-8476-01A-11R-2314-13	hsa-mir-3674	0.0	0.0	N
TCGA-KM-8476-01A-11R-2314-13	hsa-mir-3675	0.0	0.0	N
TCGA-KM-8476-01A-11R-2314-13	hsa-mir-3676	61.0	15.863117	N
TCGA-KM-8476-01A-11R-2314-13	hsa-mir-3677	2.0	0.520102	N
TCGA-KM-8476-01A-11R-2314-13	hsa-mir-3678	0.0	0.0	N
TCGA-KM-8476-01A-11R-2314-13	hsa-mir-3679	1.0	0.260051	N
TCGA-KM-8476-01A-11R-2314-13	hsa-mir-3680	3.0	0.780153	N
TCGA-KM-8476-01A-11R-2314-13	hsa-mir-3681	0.0	0.0	N
TCGA-KM-8476-01A-11R-2314-13	hsa-mir-3682	0.0	0.0	N
TCGA-KM-8476-01A-11R-2314-13	hsa-mir-3683	0.0	0.0	N
TCGA-KM-8476-01A-11R-2314-13	hsa-mir-3684	1.0	0.260051	N
TCGA-KM-8476-01A-11R-2314-13	hsa-mir-3685	0.0	0.0	N
TCGA-KM-8476-01A-11R-2314-13	hsa-mir-3686	0.0	0.0	N
TCGA-KM-8476-01A-11R-2314-13	hsa-mir-3687	2.0	0.520102	N
TCGA-KM-8476-01A-11R-2314-13	hsa-mir-3688	0.0	0.0	N
TCGA-KM-8476-01A-11R-2314-13	hsa-mir-3689a	0.0	0.0	N
TCGA-KM-8476-01A-11R-2314-13	hsa-mir-3689b	0.0	0.0	N
TCGA-KM-8476-01A-11R-2314-13	hsa-mir-369	2.0	0.520102	N
TCGA-KM-8476-01A-11R-2314-13	hsa-mir-3690	1.0	0.260051	N
TCGA-KM-8476-01A-11R-2314-13	hsa-mir-3691	0.0	0.0	N
TCGA-KM-8476-01A-11R-2314-13	hsa-mir-3692	0.0	0.0	N
TCGA-KM-8476-01A-11R-2314-13	hsa-mir-370	1.0	0.260051	N
TCGA-KM-8476-01A-11R-2314-13	hsa-mir-371	0.0	0.0	N
TCGA-KM-8476-01A-11R-2314-13	hsa-mir-3713	0.0	0.0	N
TCGA-KM-8476-01A-11R-2314-13	hsa-mir-3714	0.0	0.0	N
TCGA-KM-8476-01A-11R-2314-13	hsa-mir-372	1.0	0.260051	N
TCGA-KM-8476-01A-11R-2314-13	hsa-mir-373	0.0	0.0	N
TCGA-KM-8476-01A-11R-2314-13	hsa-mir-374a	341.0	88.677427	N
TCGA-KM-8476-01A-11R-2314-13	hsa-mir-374b	157.0	40.828024	N
TCGA-KM-8476-01A-11R-2314-13	hsa-mir-374c	0.0	0.0	N
TCGA-KM-8476-01A-11R-2314-13	hsa-mir-375	2871.0	746.606723	N
TCGA-KM-8476-01A-11R-2314-13	hsa-mir-376a-1	0.0	0.0	N
TCGA-KM-8476-01A-11R-2314-13	hsa-mir-376a-2	0.0	0.0	N
TCGA-KM-8476-01A-11R-2314-13	hsa-mir-376b	0.0	0.0	N
TCGA-KM-8476-01A-11R-2314-13	hsa-mir-376c	0.0	0.0	N
TCGA-KM-8476-01A-11R-2314-13	hsa-mir-377	0.0	0.0	N
TCGA-KM-8476-01A-11R-2314-13	hsa-mir-378	961.0	249.909112	N
TCGA-KM-8476-01A-11R-2314-13	hsa-mir-378b	0.0	0.0	N
TCGA-KM-8476-01A-11R-2314-13	hsa-mir-378c	20.0	5.201022	N
TCGA-KM-8476-01A-11R-2314-13	hsa-mir-379	102.0	26.525213	N
TCGA-KM-8476-01A-11R-2314-13	hsa-mir-380	0.0	0.0	N
TCGA-KM-8476-01A-11R-2314-13	hsa-mir-381	10.0	2.600511	N
TCGA-KM-8476-01A-11R-2314-13	hsa-mir-382	3.0	0.780153	N
TCGA-KM-8476-01A-11R-2314-13	hsa-mir-383	0.0	0.0	N
TCGA-KM-8476-01A-11R-2314-13	hsa-mir-384	0.0	0.0	N
TCGA-KM-8476-01A-11R-2314-13	hsa-mir-3907	0.0	0.0	N
TCGA-KM-8476-01A-11R-2314-13	hsa-mir-3908	0.0	0.0	N
TCGA-KM-8476-01A-11R-2314-13	hsa-mir-3909	1.0	0.260051	N
TCGA-KM-8476-01A-11R-2314-13	hsa-mir-3910-1	0.0	0.0	N
TCGA-KM-8476-01A-11R-2314-13	hsa-mir-3910-2	0.0	0.0	N
TCGA-KM-8476-01A-11R-2314-13	hsa-mir-3911	0.0	0.0	N
TCGA-KM-8476-01A-11R-2314-13	hsa-mir-3912	1.0	0.260051	N
TCGA-KM-8476-01A-11R-2314-13	hsa-mir-3913-1	2.0	0.520102	N
TCGA-KM-8476-01A-11R-2314-13	hsa-mir-3913-2	0.0	0.0	N
TCGA-KM-8476-01A-11R-2314-13	hsa-mir-3914-1	0.0	0.0	N
TCGA-KM-8476-01A-11R-2314-13	hsa-mir-3914-2	0.0	0.0	N
TCGA-KM-8476-01A-11R-2314-13	hsa-mir-3915	0.0	0.0	N
TCGA-KM-8476-01A-11R-2314-13	hsa-mir-3916	0.0	0.0	N
TCGA-KM-8476-01A-11R-2314-13	hsa-mir-3917	0.0	0.0	N
TCGA-KM-8476-01A-11R-2314-13	hsa-mir-3918	0.0	0.0	N
TCGA-KM-8476-01A-11R-2314-13	hsa-mir-3919	0.0	0.0	N
TCGA-KM-8476-01A-11R-2314-13	hsa-mir-3920	0.0	0.0	N
TCGA-KM-8476-01A-11R-2314-13	hsa-mir-3921	0.0	0.0	N
TCGA-KM-8476-01A-11R-2314-13	hsa-mir-3922	0.0	0.0	N
TCGA-KM-8476-01A-11R-2314-13	hsa-mir-3923	0.0	0.0	N
TCGA-KM-8476-01A-11R-2314-13	hsa-mir-3924	0.0	0.0	N
TCGA-KM-8476-01A-11R-2314-13	hsa-mir-3925	0.0	0.0	N
TCGA-KM-8476-01A-11R-2314-13	hsa-mir-3926-1	0.0	0.0	N
TCGA-KM-8476-01A-11R-2314-13	hsa-mir-3926-2	0.0	0.0	N
TCGA-KM-8476-01A-11R-2314-13	hsa-mir-3927	0.0	0.0	N
TCGA-KM-8476-01A-11R-2314-13	hsa-mir-3928	3.0	0.780153	N
TCGA-KM-8476-01A-11R-2314-13	hsa-mir-3929	0.0	0.0	N
TCGA-KM-8476-01A-11R-2314-13	hsa-mir-3934	1.0	0.260051	N
TCGA-KM-8476-01A-11R-2314-13	hsa-mir-3935	0.0	0.0	N
TCGA-KM-8476-01A-11R-2314-13	hsa-mir-3936	0.0	0.0	N
TCGA-KM-8476-01A-11R-2314-13	hsa-mir-3937	0.0	0.0	N
TCGA-KM-8476-01A-11R-2314-13	hsa-mir-3938	0.0	0.0	N
TCGA-KM-8476-01A-11R-2314-13	hsa-mir-3939	0.0	0.0	N
TCGA-KM-8476-01A-11R-2314-13	hsa-mir-3940	1.0	0.260051	N
TCGA-KM-8476-01A-11R-2314-13	hsa-mir-3941	0.0	0.0	N
TCGA-KM-8476-01A-11R-2314-13	hsa-mir-3942	0.0	0.0	N
TCGA-KM-8476-01A-11R-2314-13	hsa-mir-3943	0.0	0.0	N
TCGA-KM-8476-01A-11R-2314-13	hsa-mir-3944	1.0	0.260051	N
TCGA-KM-8476-01A-11R-2314-13	hsa-mir-3945	0.0	0.0	N
TCGA-KM-8476-01A-11R-2314-13	hsa-mir-409	10.0	2.600511	N
TCGA-KM-8476-01A-11R-2314-13	hsa-mir-410	3.0	0.780153	N
TCGA-KM-8476-01A-11R-2314-13	hsa-mir-411	1.0	0.260051	N
TCGA-KM-8476-01A-11R-2314-13	hsa-mir-412	0.0	0.0	N
TCGA-KM-8476-01A-11R-2314-13	hsa-mir-421	3.0	0.780153	N
TCGA-KM-8476-01A-11R-2314-13	hsa-mir-422a	0.0	0.0	N
TCGA-KM-8476-01A-11R-2314-13	hsa-mir-423	288.0	74.894718	N
TCGA-KM-8476-01A-11R-2314-13	hsa-mir-424	170.0	44.208688	N
TCGA-KM-8476-01A-11R-2314-13	hsa-mir-425	189.0	49.149659	N
TCGA-KM-8476-01A-11R-2314-13	hsa-mir-4251	0.0	0.0	N
TCGA-KM-8476-01A-11R-2314-13	hsa-mir-4252	0.0	0.0	N
TCGA-KM-8476-01A-11R-2314-13	hsa-mir-4253	0.0	0.0	N
TCGA-KM-8476-01A-11R-2314-13	hsa-mir-4254	0.0	0.0	N
TCGA-KM-8476-01A-11R-2314-13	hsa-mir-4255	0.0	0.0	N
TCGA-KM-8476-01A-11R-2314-13	hsa-mir-4256	0.0	0.0	N
TCGA-KM-8476-01A-11R-2314-13	hsa-mir-4257	0.0	0.0	N
TCGA-KM-8476-01A-11R-2314-13	hsa-mir-4258	0.0	0.0	N
TCGA-KM-8476-01A-11R-2314-13	hsa-mir-4259	0.0	0.0	N
TCGA-KM-8476-01A-11R-2314-13	hsa-mir-4260	0.0	0.0	N
TCGA-KM-8476-01A-11R-2314-13	hsa-mir-4261	0.0	0.0	N
TCGA-KM-8476-01A-11R-2314-13	hsa-mir-4262	0.0	0.0	N
TCGA-KM-8476-01A-11R-2314-13	hsa-mir-4263	0.0	0.0	N
TCGA-KM-8476-01A-11R-2314-13	hsa-mir-4264	0.0	0.0	N
TCGA-KM-8476-01A-11R-2314-13	hsa-mir-4265	0.0	0.0	N
TCGA-KM-8476-01A-11R-2314-13	hsa-mir-4266	0.0	0.0	N
TCGA-KM-8476-01A-11R-2314-13	hsa-mir-4267	0.0	0.0	N
TCGA-KM-8476-01A-11R-2314-13	hsa-mir-4268	0.0	0.0	N
TCGA-KM-8476-01A-11R-2314-13	hsa-mir-4269	0.0	0.0	N
TCGA-KM-8476-01A-11R-2314-13	hsa-mir-4270	0.0	0.0	N
TCGA-KM-8476-01A-11R-2314-13	hsa-mir-4271	0.0	0.0	N
TCGA-KM-8476-01A-11R-2314-13	hsa-mir-4272	0.0	0.0	N
TCGA-KM-8476-01A-11R-2314-13	hsa-mir-4273	0.0	0.0	N
TCGA-KM-8476-01A-11R-2314-13	hsa-mir-4274	0.0	0.0	N
TCGA-KM-8476-01A-11R-2314-13	hsa-mir-4275	0.0	0.0	N
TCGA-KM-8476-01A-11R-2314-13	hsa-mir-4276	0.0	0.0	N
TCGA-KM-8476-01A-11R-2314-13	hsa-mir-4277	0.0	0.0	N
TCGA-KM-8476-01A-11R-2314-13	hsa-mir-4278	0.0	0.0	N
TCGA-KM-8476-01A-11R-2314-13	hsa-mir-4279	0.0	0.0	N
TCGA-KM-8476-01A-11R-2314-13	hsa-mir-4280	0.0	0.0	N
TCGA-KM-8476-01A-11R-2314-13	hsa-mir-4281	0.0	0.0	N
TCGA-KM-8476-01A-11R-2314-13	hsa-mir-4282	0.0	0.0	N
TCGA-KM-8476-01A-11R-2314-13	hsa-mir-4283-1	0.0	0.0	N
TCGA-KM-8476-01A-11R-2314-13	hsa-mir-4283-2	0.0	0.0	N
TCGA-KM-8476-01A-11R-2314-13	hsa-mir-4284	0.0	0.0	N
TCGA-KM-8476-01A-11R-2314-13	hsa-mir-4285	0.0	0.0	N
TCGA-KM-8476-01A-11R-2314-13	hsa-mir-4286	0.0	0.0	N
TCGA-KM-8476-01A-11R-2314-13	hsa-mir-4287	0.0	0.0	N
TCGA-KM-8476-01A-11R-2314-13	hsa-mir-4288	0.0	0.0	N
TCGA-KM-8476-01A-11R-2314-13	hsa-mir-4289	0.0	0.0	N
TCGA-KM-8476-01A-11R-2314-13	hsa-mir-429	151.0	39.267717	N
TCGA-KM-8476-01A-11R-2314-13	hsa-mir-4290	0.0	0.0	N
TCGA-KM-8476-01A-11R-2314-13	hsa-mir-4291	0.0	0.0	N
TCGA-KM-8476-01A-11R-2314-13	hsa-mir-4292	0.0	0.0	N
TCGA-KM-8476-01A-11R-2314-13	hsa-mir-4293	0.0	0.0	N
TCGA-KM-8476-01A-11R-2314-13	hsa-mir-4294	0.0	0.0	N
TCGA-KM-8476-01A-11R-2314-13	hsa-mir-4295	0.0	0.0	N
TCGA-KM-8476-01A-11R-2314-13	hsa-mir-4296	0.0	0.0	N
TCGA-KM-8476-01A-11R-2314-13	hsa-mir-4297	0.0	0.0	N
TCGA-KM-8476-01A-11R-2314-13	hsa-mir-4298	0.0	0.0	N
TCGA-KM-8476-01A-11R-2314-13	hsa-mir-4299	0.0	0.0	N
TCGA-KM-8476-01A-11R-2314-13	hsa-mir-4300	0.0	0.0	N
TCGA-KM-8476-01A-11R-2314-13	hsa-mir-4301	0.0	0.0	N
TCGA-KM-8476-01A-11R-2314-13	hsa-mir-4302	0.0	0.0	N
TCGA-KM-8476-01A-11R-2314-13	hsa-mir-4303	0.0	0.0	N
TCGA-KM-8476-01A-11R-2314-13	hsa-mir-4304	0.0	0.0	N
TCGA-KM-8476-01A-11R-2314-13	hsa-mir-4305	0.0	0.0	N
TCGA-KM-8476-01A-11R-2314-13	hsa-mir-4306	0.0	0.0	N
TCGA-KM-8476-01A-11R-2314-13	hsa-mir-4307	0.0	0.0	N
TCGA-KM-8476-01A-11R-2314-13	hsa-mir-4308	0.0	0.0	N
TCGA-KM-8476-01A-11R-2314-13	hsa-mir-4309	0.0	0.0	N
TCGA-KM-8476-01A-11R-2314-13	hsa-mir-431	1.0	0.260051	N
TCGA-KM-8476-01A-11R-2314-13	hsa-mir-4310	0.0	0.0	N
TCGA-KM-8476-01A-11R-2314-13	hsa-mir-4311	0.0	0.0	N
TCGA-KM-8476-01A-11R-2314-13	hsa-mir-4312	0.0	0.0	N
TCGA-KM-8476-01A-11R-2314-13	hsa-mir-4313	0.0	0.0	N
TCGA-KM-8476-01A-11R-2314-13	hsa-mir-4314	0.0	0.0	N
TCGA-KM-8476-01A-11R-2314-13	hsa-mir-4315-1	0.0	0.0	N
TCGA-KM-8476-01A-11R-2314-13	hsa-mir-4315-2	0.0	0.0	N
TCGA-KM-8476-01A-11R-2314-13	hsa-mir-4316	0.0	0.0	N
TCGA-KM-8476-01A-11R-2314-13	hsa-mir-4317	0.0	0.0	N
TCGA-KM-8476-01A-11R-2314-13	hsa-mir-4318	0.0	0.0	N
TCGA-KM-8476-01A-11R-2314-13	hsa-mir-4319	0.0	0.0	N
TCGA-KM-8476-01A-11R-2314-13	hsa-mir-432	2.0	0.520102	N
TCGA-KM-8476-01A-11R-2314-13	hsa-mir-4320	0.0	0.0	N
TCGA-KM-8476-01A-11R-2314-13	hsa-mir-4321	0.0	0.0	N
TCGA-KM-8476-01A-11R-2314-13	hsa-mir-4322	0.0	0.0	N
TCGA-KM-8476-01A-11R-2314-13	hsa-mir-4323	0.0	0.0	N
TCGA-KM-8476-01A-11R-2314-13	hsa-mir-4324	0.0	0.0	N
TCGA-KM-8476-01A-11R-2314-13	hsa-mir-4325	0.0	0.0	N
TCGA-KM-8476-01A-11R-2314-13	hsa-mir-4326	1.0	0.260051	N
TCGA-KM-8476-01A-11R-2314-13	hsa-mir-4327	0.0	0.0	N
TCGA-KM-8476-01A-11R-2314-13	hsa-mir-4328	0.0	0.0	N
TCGA-KM-8476-01A-11R-2314-13	hsa-mir-4329	0.0	0.0	N
TCGA-KM-8476-01A-11R-2314-13	hsa-mir-433	1.0	0.260051	N
TCGA-KM-8476-01A-11R-2314-13	hsa-mir-4330	0.0	0.0	N
TCGA-KM-8476-01A-11R-2314-13	hsa-mir-448	0.0	0.0	N
TCGA-KM-8476-01A-11R-2314-13	hsa-mir-449a	0.0	0.0	N
TCGA-KM-8476-01A-11R-2314-13	hsa-mir-449b	0.0	0.0	N
TCGA-KM-8476-01A-11R-2314-13	hsa-mir-449c	0.0	0.0	N
TCGA-KM-8476-01A-11R-2314-13	hsa-mir-450a-1	5.0	1.300256	N
TCGA-KM-8476-01A-11R-2314-13	hsa-mir-450a-2	7.0	1.820358	N
TCGA-KM-8476-01A-11R-2314-13	hsa-mir-450b	13.0	3.380664	N
TCGA-KM-8476-01A-11R-2314-13	hsa-mir-451	1018.0	264.732025	N
TCGA-KM-8476-01A-11R-2314-13	hsa-mir-452	49.0	12.742504	N
TCGA-KM-8476-01A-11R-2314-13	hsa-mir-454	3.0	0.780153	N
TCGA-KM-8476-01A-11R-2314-13	hsa-mir-455	137.0	35.627001	N
TCGA-KM-8476-01A-11R-2314-13	hsa-mir-466	7.0	1.820358	N
TCGA-KM-8476-01A-11R-2314-13	hsa-mir-483	0.0	0.0	N
TCGA-KM-8476-01A-11R-2314-13	hsa-mir-484	160.0	41.608177	N
TCGA-KM-8476-01A-11R-2314-13	hsa-mir-485	1.0	0.260051	N
TCGA-KM-8476-01A-11R-2314-13	hsa-mir-486	1013.0	263.43177	N
TCGA-KM-8476-01A-11R-2314-13	hsa-mir-487a	0.0	0.0	N
TCGA-KM-8476-01A-11R-2314-13	hsa-mir-487b	0.0	0.0	N
TCGA-KM-8476-01A-11R-2314-13	hsa-mir-488	0.0	0.0	N
TCGA-KM-8476-01A-11R-2314-13	hsa-mir-489	1.0	0.260051	N
TCGA-KM-8476-01A-11R-2314-13	hsa-mir-490	0.0	0.0	N
TCGA-KM-8476-01A-11R-2314-13	hsa-mir-491	4.0	1.040204	N
TCGA-KM-8476-01A-11R-2314-13	hsa-mir-492	0.0	0.0	N
TCGA-KM-8476-01A-11R-2314-13	hsa-mir-493	1.0	0.260051	N
TCGA-KM-8476-01A-11R-2314-13	hsa-mir-494	0.0	0.0	N
TCGA-KM-8476-01A-11R-2314-13	hsa-mir-495	1.0	0.260051	N
TCGA-KM-8476-01A-11R-2314-13	hsa-mir-496	1.0	0.260051	N
TCGA-KM-8476-01A-11R-2314-13	hsa-mir-497	30.0	7.801533	N
TCGA-KM-8476-01A-11R-2314-13	hsa-mir-498	0.0	0.0	N
TCGA-KM-8476-01A-11R-2314-13	hsa-mir-499	0.0	0.0	N
TCGA-KM-8476-01A-11R-2314-13	hsa-mir-500a	1279.0	332.605364	Y
TCGA-KM-8476-01A-11R-2314-13	hsa-mir-500b	38.0	9.881942	Y
TCGA-KM-8476-01A-11R-2314-13	hsa-mir-501	172.0	44.72879	N
TCGA-KM-8476-01A-11R-2314-13	hsa-mir-502	81.0	21.06414	Y
TCGA-KM-8476-01A-11R-2314-13	hsa-mir-503	23.0	5.981175	N
TCGA-KM-8476-01A-11R-2314-13	hsa-mir-504	4.0	1.040204	N
TCGA-KM-8476-01A-11R-2314-13	hsa-mir-505	84.0	21.844293	N
TCGA-KM-8476-01A-11R-2314-13	hsa-mir-506	2.0	0.520102	N
TCGA-KM-8476-01A-11R-2314-13	hsa-mir-507	0.0	0.0	N
TCGA-KM-8476-01A-11R-2314-13	hsa-mir-508	92.0	23.924702	N
TCGA-KM-8476-01A-11R-2314-13	hsa-mir-509-1	10.0	2.600511	N
TCGA-KM-8476-01A-11R-2314-13	hsa-mir-509-2	9.0	2.34046	N
TCGA-KM-8476-01A-11R-2314-13	hsa-mir-509-3	13.0	3.380664	N
TCGA-KM-8476-01A-11R-2314-13	hsa-mir-510	0.0	0.0	N
TCGA-KM-8476-01A-11R-2314-13	hsa-mir-511-1	7.0	1.820358	N
TCGA-KM-8476-01A-11R-2314-13	hsa-mir-511-2	6.0	1.560307	N
TCGA-KM-8476-01A-11R-2314-13	hsa-mir-512-1	0.0	0.0	N
TCGA-KM-8476-01A-11R-2314-13	hsa-mir-512-2	2.0	0.520102	N
TCGA-KM-8476-01A-11R-2314-13	hsa-mir-513a-1	0.0	0.0	N
TCGA-KM-8476-01A-11R-2314-13	hsa-mir-513a-2	0.0	0.0	N
TCGA-KM-8476-01A-11R-2314-13	hsa-mir-513b	1.0	0.260051	N
TCGA-KM-8476-01A-11R-2314-13	hsa-mir-513c	0.0	0.0	N
TCGA-KM-8476-01A-11R-2314-13	hsa-mir-514-1	2.0	0.520102	N
TCGA-KM-8476-01A-11R-2314-13	hsa-mir-514-2	10.0	2.600511	N
TCGA-KM-8476-01A-11R-2314-13	hsa-mir-514-3	9.0	2.34046	N
TCGA-KM-8476-01A-11R-2314-13	hsa-mir-514b	2.0	0.520102	N
TCGA-KM-8476-01A-11R-2314-13	hsa-mir-515-1	0.0	0.0	N
TCGA-KM-8476-01A-11R-2314-13	hsa-mir-515-2	0.0	0.0	N
TCGA-KM-8476-01A-11R-2314-13	hsa-mir-516a-1	0.0	0.0	N
TCGA-KM-8476-01A-11R-2314-13	hsa-mir-516a-2	0.0	0.0	N
TCGA-KM-8476-01A-11R-2314-13	hsa-mir-516b-1	1.0	0.260051	N
TCGA-KM-8476-01A-11R-2314-13	hsa-mir-516b-2	0.0	0.0	N
TCGA-KM-8476-01A-11R-2314-13	hsa-mir-517a	0.0	0.0	N
TCGA-KM-8476-01A-11R-2314-13	hsa-mir-517b	0.0	0.0	N
TCGA-KM-8476-01A-11R-2314-13	hsa-mir-517c	0.0	0.0	N
TCGA-KM-8476-01A-11R-2314-13	hsa-mir-518a-1	0.0	0.0	N
TCGA-KM-8476-01A-11R-2314-13	hsa-mir-518a-2	0.0	0.0	N
TCGA-KM-8476-01A-11R-2314-13	hsa-mir-518b	1.0	0.260051	N
TCGA-KM-8476-01A-11R-2314-13	hsa-mir-518c	1.0	0.260051	N
TCGA-KM-8476-01A-11R-2314-13	hsa-mir-518d	0.0	0.0	N
TCGA-KM-8476-01A-11R-2314-13	hsa-mir-518e	0.0	0.0	N
TCGA-KM-8476-01A-11R-2314-13	hsa-mir-518f	1.0	0.260051	N
TCGA-KM-8476-01A-11R-2314-13	hsa-mir-519a-1	0.0	0.0	N
TCGA-KM-8476-01A-11R-2314-13	hsa-mir-519a-2	1.0	0.260051	Y
TCGA-KM-8476-01A-11R-2314-13	hsa-mir-519b	0.0	0.0	N
TCGA-KM-8476-01A-11R-2314-13	hsa-mir-519c	0.0	0.0	N
TCGA-KM-8476-01A-11R-2314-13	hsa-mir-519d	0.0	0.0	N
TCGA-KM-8476-01A-11R-2314-13	hsa-mir-519e	0.0	0.0	N
TCGA-KM-8476-01A-11R-2314-13	hsa-mir-520a	4.0	1.040204	N
TCGA-KM-8476-01A-11R-2314-13	hsa-mir-520b	0.0	0.0	N
TCGA-KM-8476-01A-11R-2314-13	hsa-mir-520c	0.0	0.0	N
TCGA-KM-8476-01A-11R-2314-13	hsa-mir-520d	0.0	0.0	N
TCGA-KM-8476-01A-11R-2314-13	hsa-mir-520e	0.0	0.0	N
TCGA-KM-8476-01A-11R-2314-13	hsa-mir-520f	0.0	0.0	N
TCGA-KM-8476-01A-11R-2314-13	hsa-mir-520g	0.0	0.0	N
TCGA-KM-8476-01A-11R-2314-13	hsa-mir-520h	0.0	0.0	N
TCGA-KM-8476-01A-11R-2314-13	hsa-mir-521-1	0.0	0.0	N
TCGA-KM-8476-01A-11R-2314-13	hsa-mir-521-2	0.0	0.0	N
TCGA-KM-8476-01A-11R-2314-13	hsa-mir-522	1.0	0.260051	Y
TCGA-KM-8476-01A-11R-2314-13	hsa-mir-523	0.0	0.0	N
TCGA-KM-8476-01A-11R-2314-13	hsa-mir-524	0.0	0.0	N
TCGA-KM-8476-01A-11R-2314-13	hsa-mir-525	0.0	0.0	N
TCGA-KM-8476-01A-11R-2314-13	hsa-mir-526a-1	0.0	0.0	N
TCGA-KM-8476-01A-11R-2314-13	hsa-mir-526a-2	0.0	0.0	N
TCGA-KM-8476-01A-11R-2314-13	hsa-mir-526b	2.0	0.520102	N
TCGA-KM-8476-01A-11R-2314-13	hsa-mir-527	0.0	0.0	N
TCGA-KM-8476-01A-11R-2314-13	hsa-mir-532	7947.0	2066.626133	N
TCGA-KM-8476-01A-11R-2314-13	hsa-mir-539	0.0	0.0	N
TCGA-KM-8476-01A-11R-2314-13	hsa-mir-541	0.0	0.0	N
TCGA-KM-8476-01A-11R-2314-13	hsa-mir-542	167.0	43.428535	N
TCGA-KM-8476-01A-11R-2314-13	hsa-mir-543	2.0	0.520102	N
TCGA-KM-8476-01A-11R-2314-13	hsa-mir-544	0.0	0.0	N
TCGA-KM-8476-01A-11R-2314-13	hsa-mir-544b	0.0	0.0	N
TCGA-KM-8476-01A-11R-2314-13	hsa-mir-545	1.0	0.260051	N
TCGA-KM-8476-01A-11R-2314-13	hsa-mir-548a-1	0.0	0.0	N
TCGA-KM-8476-01A-11R-2314-13	hsa-mir-548a-2	0.0	0.0	N
TCGA-KM-8476-01A-11R-2314-13	hsa-mir-548a-3	0.0	0.0	N
TCGA-KM-8476-01A-11R-2314-13	hsa-mir-548aa-1	0.0	0.0	N
TCGA-KM-8476-01A-11R-2314-13	hsa-mir-548aa-2	0.0	0.0	N
TCGA-KM-8476-01A-11R-2314-13	hsa-mir-548b	3.0	0.780153	N
TCGA-KM-8476-01A-11R-2314-13	hsa-mir-548c	0.0	0.0	N
TCGA-KM-8476-01A-11R-2314-13	hsa-mir-548d-1	0.0	0.0	N
TCGA-KM-8476-01A-11R-2314-13	hsa-mir-548d-2	0.0	0.0	N
TCGA-KM-8476-01A-11R-2314-13	hsa-mir-548e	0.0	0.0	N
TCGA-KM-8476-01A-11R-2314-13	hsa-mir-548f-1	0.0	0.0	N
TCGA-KM-8476-01A-11R-2314-13	hsa-mir-548f-2	0.0	0.0	N
TCGA-KM-8476-01A-11R-2314-13	hsa-mir-548f-3	0.0	0.0	N
TCGA-KM-8476-01A-11R-2314-13	hsa-mir-548f-4	0.0	0.0	N
TCGA-KM-8476-01A-11R-2314-13	hsa-mir-548f-5	0.0	0.0	N
TCGA-KM-8476-01A-11R-2314-13	hsa-mir-548g	0.0	0.0	N
TCGA-KM-8476-01A-11R-2314-13	hsa-mir-548h-1	0.0	0.0	N
TCGA-KM-8476-01A-11R-2314-13	hsa-mir-548h-2	0.0	0.0	N
TCGA-KM-8476-01A-11R-2314-13	hsa-mir-548h-3	0.0	0.0	N
TCGA-KM-8476-01A-11R-2314-13	hsa-mir-548h-4	0.0	0.0	N
TCGA-KM-8476-01A-11R-2314-13	hsa-mir-548i-1	0.0	0.0	N
TCGA-KM-8476-01A-11R-2314-13	hsa-mir-548i-2	0.0	0.0	N
TCGA-KM-8476-01A-11R-2314-13	hsa-mir-548i-3	0.0	0.0	N
TCGA-KM-8476-01A-11R-2314-13	hsa-mir-548i-4	0.0	0.0	N
TCGA-KM-8476-01A-11R-2314-13	hsa-mir-548j	0.0	0.0	N
TCGA-KM-8476-01A-11R-2314-13	hsa-mir-548k	0.0	0.0	N
TCGA-KM-8476-01A-11R-2314-13	hsa-mir-548l	0.0	0.0	N
TCGA-KM-8476-01A-11R-2314-13	hsa-mir-548m	0.0	0.0	N
TCGA-KM-8476-01A-11R-2314-13	hsa-mir-548n	0.0	0.0	N
TCGA-KM-8476-01A-11R-2314-13	hsa-mir-548o	2.0	0.520102	N
TCGA-KM-8476-01A-11R-2314-13	hsa-mir-548p	0.0	0.0	N
TCGA-KM-8476-01A-11R-2314-13	hsa-mir-548q	0.0	0.0	N
TCGA-KM-8476-01A-11R-2314-13	hsa-mir-548s	1.0	0.260051	N
TCGA-KM-8476-01A-11R-2314-13	hsa-mir-548t	0.0	0.0	N
TCGA-KM-8476-01A-11R-2314-13	hsa-mir-548u	0.0	0.0	N
TCGA-KM-8476-01A-11R-2314-13	hsa-mir-548v	0.0	0.0	N
TCGA-KM-8476-01A-11R-2314-13	hsa-mir-548w	0.0	0.0	N
TCGA-KM-8476-01A-11R-2314-13	hsa-mir-548x	0.0	0.0	N
TCGA-KM-8476-01A-11R-2314-13	hsa-mir-548y	0.0	0.0	N
TCGA-KM-8476-01A-11R-2314-13	hsa-mir-548z	0.0	0.0	N
TCGA-KM-8476-01A-11R-2314-13	hsa-mir-549	0.0	0.0	N
TCGA-KM-8476-01A-11R-2314-13	hsa-mir-550a-1	13.0	3.380664	N
TCGA-KM-8476-01A-11R-2314-13	hsa-mir-550a-2	6.0	1.560307	N
TCGA-KM-8476-01A-11R-2314-13	hsa-mir-550b-1	0.0	0.0	N
TCGA-KM-8476-01A-11R-2314-13	hsa-mir-550b-2	0.0	0.0	N
TCGA-KM-8476-01A-11R-2314-13	hsa-mir-551a	0.0	0.0	N
TCGA-KM-8476-01A-11R-2314-13	hsa-mir-551b	1.0	0.260051	N
TCGA-KM-8476-01A-11R-2314-13	hsa-mir-552	0.0	0.0	N
TCGA-KM-8476-01A-11R-2314-13	hsa-mir-553	0.0	0.0	N
TCGA-KM-8476-01A-11R-2314-13	hsa-mir-554	0.0	0.0	N
TCGA-KM-8476-01A-11R-2314-13	hsa-mir-555	0.0	0.0	N
TCGA-KM-8476-01A-11R-2314-13	hsa-mir-556	0.0	0.0	N
TCGA-KM-8476-01A-11R-2314-13	hsa-mir-557	0.0	0.0	N
TCGA-KM-8476-01A-11R-2314-13	hsa-mir-558	0.0	0.0	N
TCGA-KM-8476-01A-11R-2314-13	hsa-mir-559	0.0	0.0	N
TCGA-KM-8476-01A-11R-2314-13	hsa-mir-561	15.0	3.900767	N
TCGA-KM-8476-01A-11R-2314-13	hsa-mir-562	0.0	0.0	N
TCGA-KM-8476-01A-11R-2314-13	hsa-mir-563	0.0	0.0	N
TCGA-KM-8476-01A-11R-2314-13	hsa-mir-564	0.0	0.0	N
TCGA-KM-8476-01A-11R-2314-13	hsa-mir-566	0.0	0.0	N
TCGA-KM-8476-01A-11R-2314-13	hsa-mir-567	0.0	0.0	N
TCGA-KM-8476-01A-11R-2314-13	hsa-mir-568	0.0	0.0	N
TCGA-KM-8476-01A-11R-2314-13	hsa-mir-569	0.0	0.0	N
TCGA-KM-8476-01A-11R-2314-13	hsa-mir-570	2.0	0.520102	N
TCGA-KM-8476-01A-11R-2314-13	hsa-mir-571	0.0	0.0	N
TCGA-KM-8476-01A-11R-2314-13	hsa-mir-572	0.0	0.0	N
TCGA-KM-8476-01A-11R-2314-13	hsa-mir-573	0.0	0.0	N
TCGA-KM-8476-01A-11R-2314-13	hsa-mir-574	137.0	35.627001	N
TCGA-KM-8476-01A-11R-2314-13	hsa-mir-575	0.0	0.0	N
TCGA-KM-8476-01A-11R-2314-13	hsa-mir-576	20.0	5.201022	N
TCGA-KM-8476-01A-11R-2314-13	hsa-mir-577	82.0	21.324191	N
TCGA-KM-8476-01A-11R-2314-13	hsa-mir-578	0.0	0.0	N
TCGA-KM-8476-01A-11R-2314-13	hsa-mir-579	0.0	0.0	N
TCGA-KM-8476-01A-11R-2314-13	hsa-mir-580	0.0	0.0	N
TCGA-KM-8476-01A-11R-2314-13	hsa-mir-581	0.0	0.0	N
TCGA-KM-8476-01A-11R-2314-13	hsa-mir-582	3862.0	1004.317368	N
TCGA-KM-8476-01A-11R-2314-13	hsa-mir-583	0.0	0.0	N
TCGA-KM-8476-01A-11R-2314-13	hsa-mir-584	285.0	74.114565	N
TCGA-KM-8476-01A-11R-2314-13	hsa-mir-585	2.0	0.520102	N
TCGA-KM-8476-01A-11R-2314-13	hsa-mir-586	0.0	0.0	N
TCGA-KM-8476-01A-11R-2314-13	hsa-mir-587	0.0	0.0	N
TCGA-KM-8476-01A-11R-2314-13	hsa-mir-588	0.0	0.0	N
TCGA-KM-8476-01A-11R-2314-13	hsa-mir-589	224.0	58.251448	N
TCGA-KM-8476-01A-11R-2314-13	hsa-mir-590	27.0	7.02138	N
TCGA-KM-8476-01A-11R-2314-13	hsa-mir-591	0.0	0.0	N
TCGA-KM-8476-01A-11R-2314-13	hsa-mir-592	1.0	0.260051	N
TCGA-KM-8476-01A-11R-2314-13	hsa-mir-593	0.0	0.0	N
TCGA-KM-8476-01A-11R-2314-13	hsa-mir-595	0.0	0.0	N
TCGA-KM-8476-01A-11R-2314-13	hsa-mir-596	0.0	0.0	N
TCGA-KM-8476-01A-11R-2314-13	hsa-mir-597	0.0	0.0	N
TCGA-KM-8476-01A-11R-2314-13	hsa-mir-598	38.0	9.881942	N
TCGA-KM-8476-01A-11R-2314-13	hsa-mir-599	0.0	0.0	N
TCGA-KM-8476-01A-11R-2314-13	hsa-mir-600	0.0	0.0	N
TCGA-KM-8476-01A-11R-2314-13	hsa-mir-601	0.0	0.0	N
TCGA-KM-8476-01A-11R-2314-13	hsa-mir-602	0.0	0.0	N
TCGA-KM-8476-01A-11R-2314-13	hsa-mir-603	0.0	0.0	N
TCGA-KM-8476-01A-11R-2314-13	hsa-mir-604	0.0	0.0	N
TCGA-KM-8476-01A-11R-2314-13	hsa-mir-605	0.0	0.0	N
TCGA-KM-8476-01A-11R-2314-13	hsa-mir-606	0.0	0.0	N
TCGA-KM-8476-01A-11R-2314-13	hsa-mir-607	0.0	0.0	N
TCGA-KM-8476-01A-11R-2314-13	hsa-mir-608	0.0	0.0	N
TCGA-KM-8476-01A-11R-2314-13	hsa-mir-609	0.0	0.0	N
TCGA-KM-8476-01A-11R-2314-13	hsa-mir-610	0.0	0.0	N
TCGA-KM-8476-01A-11R-2314-13	hsa-mir-611	0.0	0.0	N
TCGA-KM-8476-01A-11R-2314-13	hsa-mir-612	0.0	0.0	N
TCGA-KM-8476-01A-11R-2314-13	hsa-mir-613	0.0	0.0	N
TCGA-KM-8476-01A-11R-2314-13	hsa-mir-614	0.0	0.0	N
TCGA-KM-8476-01A-11R-2314-13	hsa-mir-615	3.0	0.780153	N
TCGA-KM-8476-01A-11R-2314-13	hsa-mir-616	31.0	8.061584	N
TCGA-KM-8476-01A-11R-2314-13	hsa-mir-617	0.0	0.0	N
TCGA-KM-8476-01A-11R-2314-13	hsa-mir-618	39.0	10.141993	N
TCGA-KM-8476-01A-11R-2314-13	hsa-mir-619	0.0	0.0	N
TCGA-KM-8476-01A-11R-2314-13	hsa-mir-620	0.0	0.0	N
TCGA-KM-8476-01A-11R-2314-13	hsa-mir-621	0.0	0.0	N
TCGA-KM-8476-01A-11R-2314-13	hsa-mir-622	0.0	0.0	N
TCGA-KM-8476-01A-11R-2314-13	hsa-mir-623	0.0	0.0	N
TCGA-KM-8476-01A-11R-2314-13	hsa-mir-624	4.0	1.040204	N
TCGA-KM-8476-01A-11R-2314-13	hsa-mir-625	101.0	26.265162	N
TCGA-KM-8476-01A-11R-2314-13	hsa-mir-626	0.0	0.0	N
TCGA-KM-8476-01A-11R-2314-13	hsa-mir-627	3.0	0.780153	N
TCGA-KM-8476-01A-11R-2314-13	hsa-mir-628	5.0	1.300256	N
TCGA-KM-8476-01A-11R-2314-13	hsa-mir-629	260.0	67.613287	N
TCGA-KM-8476-01A-11R-2314-13	hsa-mir-630	0.0	0.0	N
TCGA-KM-8476-01A-11R-2314-13	hsa-mir-631	0.0	0.0	N
TCGA-KM-8476-01A-11R-2314-13	hsa-mir-632	1.0	0.260051	N
TCGA-KM-8476-01A-11R-2314-13	hsa-mir-633	0.0	0.0	N
TCGA-KM-8476-01A-11R-2314-13	hsa-mir-634	0.0	0.0	N
TCGA-KM-8476-01A-11R-2314-13	hsa-mir-635	0.0	0.0	N
TCGA-KM-8476-01A-11R-2314-13	hsa-mir-636	0.0	0.0	N
TCGA-KM-8476-01A-11R-2314-13	hsa-mir-637	0.0	0.0	N
TCGA-KM-8476-01A-11R-2314-13	hsa-mir-638	0.0	0.0	N
TCGA-KM-8476-01A-11R-2314-13	hsa-mir-639	1.0	0.260051	N
TCGA-KM-8476-01A-11R-2314-13	hsa-mir-640	0.0	0.0	N
TCGA-KM-8476-01A-11R-2314-13	hsa-mir-641	0.0	0.0	N
TCGA-KM-8476-01A-11R-2314-13	hsa-mir-642a	10.0	2.600511	N
TCGA-KM-8476-01A-11R-2314-13	hsa-mir-642b	0.0	0.0	N
TCGA-KM-8476-01A-11R-2314-13	hsa-mir-643	1.0	0.260051	N
TCGA-KM-8476-01A-11R-2314-13	hsa-mir-644	0.0	0.0	N
TCGA-KM-8476-01A-11R-2314-13	hsa-mir-645	0.0	0.0	N
TCGA-KM-8476-01A-11R-2314-13	hsa-mir-646	0.0	0.0	N
TCGA-KM-8476-01A-11R-2314-13	hsa-mir-647	0.0	0.0	N
TCGA-KM-8476-01A-11R-2314-13	hsa-mir-648	0.0	0.0	N
TCGA-KM-8476-01A-11R-2314-13	hsa-mir-649	0.0	0.0	N
TCGA-KM-8476-01A-11R-2314-13	hsa-mir-650	0.0	0.0	N
TCGA-KM-8476-01A-11R-2314-13	hsa-mir-651	8.0	2.080409	N
TCGA-KM-8476-01A-11R-2314-13	hsa-mir-652	56.0	14.562862	N
TCGA-KM-8476-01A-11R-2314-13	hsa-mir-653	19.0	4.940971	N
TCGA-KM-8476-01A-11R-2314-13	hsa-mir-654	1.0	0.260051	N
TCGA-KM-8476-01A-11R-2314-13	hsa-mir-655	0.0	0.0	N
TCGA-KM-8476-01A-11R-2314-13	hsa-mir-656	0.0	0.0	N
TCGA-KM-8476-01A-11R-2314-13	hsa-mir-657	0.0	0.0	N
TCGA-KM-8476-01A-11R-2314-13	hsa-mir-658	1.0	0.260051	N
TCGA-KM-8476-01A-11R-2314-13	hsa-mir-659	4.0	1.040204	N
TCGA-KM-8476-01A-11R-2314-13	hsa-mir-660	311.0	80.875894	N
TCGA-KM-8476-01A-11R-2314-13	hsa-mir-661	0.0	0.0	N
TCGA-KM-8476-01A-11R-2314-13	hsa-mir-662	0.0	0.0	N
TCGA-KM-8476-01A-11R-2314-13	hsa-mir-663	0.0	0.0	N
TCGA-KM-8476-01A-11R-2314-13	hsa-mir-663b	0.0	0.0	N
TCGA-KM-8476-01A-11R-2314-13	hsa-mir-664	212.0	55.130834	N
TCGA-KM-8476-01A-11R-2314-13	hsa-mir-665	0.0	0.0	N
TCGA-KM-8476-01A-11R-2314-13	hsa-mir-668	0.0	0.0	N
TCGA-KM-8476-01A-11R-2314-13	hsa-mir-670	0.0	0.0	N
TCGA-KM-8476-01A-11R-2314-13	hsa-mir-671	29.0	7.541482	N
TCGA-KM-8476-01A-11R-2314-13	hsa-mir-675	27.0	7.02138	N
TCGA-KM-8476-01A-11R-2314-13	hsa-mir-676	2.0	0.520102	N
TCGA-KM-8476-01A-11R-2314-13	hsa-mir-7-1	79.0	20.544037	N
TCGA-KM-8476-01A-11R-2314-13	hsa-mir-7-2	1.0	0.260051	N
TCGA-KM-8476-01A-11R-2314-13	hsa-mir-7-3	0.0	0.0	N
TCGA-KM-8476-01A-11R-2314-13	hsa-mir-708	90.0	23.404599	N
TCGA-KM-8476-01A-11R-2314-13	hsa-mir-711	0.0	0.0	N
TCGA-KM-8476-01A-11R-2314-13	hsa-mir-718	0.0	0.0	N
TCGA-KM-8476-01A-11R-2314-13	hsa-mir-720	0.0	0.0	N
TCGA-KM-8476-01A-11R-2314-13	hsa-mir-744	49.0	12.742504	N
TCGA-KM-8476-01A-11R-2314-13	hsa-mir-758	5.0	1.300256	N
TCGA-KM-8476-01A-11R-2314-13	hsa-mir-759	0.0	0.0	N
TCGA-KM-8476-01A-11R-2314-13	hsa-mir-760	0.0	0.0	N
TCGA-KM-8476-01A-11R-2314-13	hsa-mir-761	0.0	0.0	N
TCGA-KM-8476-01A-11R-2314-13	hsa-mir-762	0.0	0.0	N
TCGA-KM-8476-01A-11R-2314-13	hsa-mir-764	0.0	0.0	N
TCGA-KM-8476-01A-11R-2314-13	hsa-mir-765	0.0	0.0	N
TCGA-KM-8476-01A-11R-2314-13	hsa-mir-766	21.0	5.461073	N
TCGA-KM-8476-01A-11R-2314-13	hsa-mir-767	0.0	0.0	N
TCGA-KM-8476-01A-11R-2314-13	hsa-mir-769	40.0	10.402044	N
TCGA-KM-8476-01A-11R-2314-13	hsa-mir-770	0.0	0.0	N
TCGA-KM-8476-01A-11R-2314-13	hsa-mir-802	2.0	0.520102	N
TCGA-KM-8476-01A-11R-2314-13	hsa-mir-873	0.0	0.0	N
TCGA-KM-8476-01A-11R-2314-13	hsa-mir-874	842.0	218.963031	N
TCGA-KM-8476-01A-11R-2314-13	hsa-mir-875	0.0	0.0	N
TCGA-KM-8476-01A-11R-2314-13	hsa-mir-876	0.0	0.0	N
TCGA-KM-8476-01A-11R-2314-13	hsa-mir-877	2.0	0.520102	N
TCGA-KM-8476-01A-11R-2314-13	hsa-mir-885	193.0	50.189863	N
TCGA-KM-8476-01A-11R-2314-13	hsa-mir-887	4.0	1.040204	N
TCGA-KM-8476-01A-11R-2314-13	hsa-mir-888	59.0	15.343015	N
TCGA-KM-8476-01A-11R-2314-13	hsa-mir-889	3.0	0.780153	N
TCGA-KM-8476-01A-11R-2314-13	hsa-mir-890	8.0	2.080409	N
TCGA-KM-8476-01A-11R-2314-13	hsa-mir-891a	20940.0	5445.470144	N
TCGA-KM-8476-01A-11R-2314-13	hsa-mir-891b	33.0	8.581686	N
TCGA-KM-8476-01A-11R-2314-13	hsa-mir-892a	127.0	33.02649	N
TCGA-KM-8476-01A-11R-2314-13	hsa-mir-892b	49.0	12.742504	N
TCGA-KM-8476-01A-11R-2314-13	hsa-mir-9-1	1944.0	505.539349	N
TCGA-KM-8476-01A-11R-2314-13	hsa-mir-9-2	1970.0	512.300677	N
TCGA-KM-8476-01A-11R-2314-13	hsa-mir-9-3	2.0	0.520102	N
TCGA-KM-8476-01A-11R-2314-13	hsa-mir-920	0.0	0.0	N
TCGA-KM-8476-01A-11R-2314-13	hsa-mir-921	0.0	0.0	N
TCGA-KM-8476-01A-11R-2314-13	hsa-mir-922	0.0	0.0	N
TCGA-KM-8476-01A-11R-2314-13	hsa-mir-924	0.0	0.0	N
TCGA-KM-8476-01A-11R-2314-13	hsa-mir-92a-1	662.0	172.153832	N
TCGA-KM-8476-01A-11R-2314-13	hsa-mir-92a-2	20650.0	5370.055323	N
TCGA-KM-8476-01A-11R-2314-13	hsa-mir-92b	265.0	68.913543	N
TCGA-KM-8476-01A-11R-2314-13	hsa-mir-93	5893.0	1532.481163	N
TCGA-KM-8476-01A-11R-2314-13	hsa-mir-933	0.0	0.0	N
TCGA-KM-8476-01A-11R-2314-13	hsa-mir-934	0.0	0.0	N
TCGA-KM-8476-01A-11R-2314-13	hsa-mir-935	3.0	0.780153	N
TCGA-KM-8476-01A-11R-2314-13	hsa-mir-936	0.0	0.0	N
TCGA-KM-8476-01A-11R-2314-13	hsa-mir-937	1.0	0.260051	N
TCGA-KM-8476-01A-11R-2314-13	hsa-mir-938	0.0	0.0	N
TCGA-KM-8476-01A-11R-2314-13	hsa-mir-939	1.0	0.260051	N
TCGA-KM-8476-01A-11R-2314-13	hsa-mir-940	3.0	0.780153	N
TCGA-KM-8476-01A-11R-2314-13	hsa-mir-941-1	0.0	0.0	N
TCGA-KM-8476-01A-11R-2314-13	hsa-mir-941-3	0.0	0.0	N
TCGA-KM-8476-01A-11R-2314-13	hsa-mir-941-4	0.0	0.0	N
TCGA-KM-8476-01A-11R-2314-13	hsa-mir-942	6.0	1.560307	N
TCGA-KM-8476-01A-11R-2314-13	hsa-mir-943	0.0	0.0	N
TCGA-KM-8476-01A-11R-2314-13	hsa-mir-944	0.0	0.0	N
TCGA-KM-8476-01A-11R-2314-13	hsa-mir-95	1.0	0.260051	N
TCGA-KM-8476-01A-11R-2314-13	hsa-mir-96	79.0	20.544037	N
TCGA-KM-8476-01A-11R-2314-13	hsa-mir-98	37.0	9.621891	N
TCGA-KM-8476-01A-11R-2314-13	hsa-mir-99a	3594.0	934.623672	Y
TCGA-KM-8476-01A-11R-2314-13	hsa-mir-99b	97902.0	25459.523306	N
