# Supplementary material for: Dysfunctional miRNA-Mediated Regulation in Chromophobe Renal Cell Carcinoma
Source: PLoS One. 2016 Jun 3;11(6):e0156324. doi: 10.1371/journal.pone.0156324 (PMC4892590; doi:10.1371/journal.pone.0156324)
Supplement: S1 File — (ZIP) [file pone.0156324.s001.zip › S1_File miRNA expression profile downloaded from TCGA/case/bcgsc.ca__IlluminaHiSeq_miRNASeq__TCGA-KM-8477-01A-11R-2314-13__mirna_quantification.txt]

barcode	miRNA_ID	read_count	reads_per_million_miRNA_mapped	cross-mapped
TCGA-KM-8477-01A-11R-2314-13	hsa-let-7a-1	16274.0	3457.169569	N
TCGA-KM-8477-01A-11R-2314-13	hsa-let-7a-2	32354.0	6873.12672	Y
TCGA-KM-8477-01A-11R-2314-13	hsa-let-7a-3	16511.0	3507.516699	N
TCGA-KM-8477-01A-11R-2314-13	hsa-let-7b	10681.0	2269.019797	N
TCGA-KM-8477-01A-11R-2314-13	hsa-let-7c	4329.0	919.631748	Y
TCGA-KM-8477-01A-11R-2314-13	hsa-let-7d	2686.0	570.600803	N
TCGA-KM-8477-01A-11R-2314-13	hsa-let-7e	8312.0	1765.760935	N
TCGA-KM-8477-01A-11R-2314-13	hsa-let-7f-1	26.0	5.523314	N
TCGA-KM-8477-01A-11R-2314-13	hsa-let-7f-2	20515.0	4358.107024	N
TCGA-KM-8477-01A-11R-2314-13	hsa-let-7g	3977.0	844.854576	N
TCGA-KM-8477-01A-11R-2314-13	hsa-let-7i	1465.0	311.217489	N
TCGA-KM-8477-01A-11R-2314-13	hsa-mir-1-1	0.0	0.0	N
TCGA-KM-8477-01A-11R-2314-13	hsa-mir-1-2	27.0	5.735749	N
TCGA-KM-8477-01A-11R-2314-13	hsa-mir-100	28947.0	6149.360177	Y
TCGA-KM-8477-01A-11R-2314-13	hsa-mir-101-1	45864.0	9743.125546	N
TCGA-KM-8477-01A-11R-2314-13	hsa-mir-101-2	66.0	14.02072	N
TCGA-KM-8477-01A-11R-2314-13	hsa-mir-103-1	34370.0	7301.395975	Y
TCGA-KM-8477-01A-11R-2314-13	hsa-mir-103-1-as	0.0	0.0	N
TCGA-KM-8477-01A-11R-2314-13	hsa-mir-103-2	11.0	2.336787	N
TCGA-KM-8477-01A-11R-2314-13	hsa-mir-103-2-as	0.0	0.0	N
TCGA-KM-8477-01A-11R-2314-13	hsa-mir-105-1	0.0	0.0	N
TCGA-KM-8477-01A-11R-2314-13	hsa-mir-105-2	0.0	0.0	N
TCGA-KM-8477-01A-11R-2314-13	hsa-mir-106a	13.0	2.761657	Y
TCGA-KM-8477-01A-11R-2314-13	hsa-mir-106b	463.0	98.357473	N
TCGA-KM-8477-01A-11R-2314-13	hsa-mir-107	198.0	42.062159	Y
TCGA-KM-8477-01A-11R-2314-13	hsa-mir-10a	499431.0	106096.697504	N
TCGA-KM-8477-01A-11R-2314-13	hsa-mir-10b	694619.0	147561.488822	N
TCGA-KM-8477-01A-11R-2314-13	hsa-mir-1178	0.0	0.0	N
TCGA-KM-8477-01A-11R-2314-13	hsa-mir-1179	0.0	0.0	N
TCGA-KM-8477-01A-11R-2314-13	hsa-mir-1180	28.0	5.948184	N
TCGA-KM-8477-01A-11R-2314-13	hsa-mir-1181	0.0	0.0	N
TCGA-KM-8477-01A-11R-2314-13	hsa-mir-1182	0.0	0.0	N
TCGA-KM-8477-01A-11R-2314-13	hsa-mir-1183	0.0	0.0	N
TCGA-KM-8477-01A-11R-2314-13	hsa-mir-1184-1	0.0	0.0	N
TCGA-KM-8477-01A-11R-2314-13	hsa-mir-1184-2	0.0	0.0	N
TCGA-KM-8477-01A-11R-2314-13	hsa-mir-1184-3	0.0	0.0	N
TCGA-KM-8477-01A-11R-2314-13	hsa-mir-1185-1	0.0	0.0	N
TCGA-KM-8477-01A-11R-2314-13	hsa-mir-1185-2	0.0	0.0	N
TCGA-KM-8477-01A-11R-2314-13	hsa-mir-1193	0.0	0.0	N
TCGA-KM-8477-01A-11R-2314-13	hsa-mir-1197	0.0	0.0	N
TCGA-KM-8477-01A-11R-2314-13	hsa-mir-1200	0.0	0.0	N
TCGA-KM-8477-01A-11R-2314-13	hsa-mir-1202	0.0	0.0	N
TCGA-KM-8477-01A-11R-2314-13	hsa-mir-1203	0.0	0.0	N
TCGA-KM-8477-01A-11R-2314-13	hsa-mir-1204	0.0	0.0	N
TCGA-KM-8477-01A-11R-2314-13	hsa-mir-1205	0.0	0.0	N
TCGA-KM-8477-01A-11R-2314-13	hsa-mir-1206	0.0	0.0	N
TCGA-KM-8477-01A-11R-2314-13	hsa-mir-1207	0.0	0.0	N
TCGA-KM-8477-01A-11R-2314-13	hsa-mir-1208	0.0	0.0	N
TCGA-KM-8477-01A-11R-2314-13	hsa-mir-122	3.0	0.637305	N
TCGA-KM-8477-01A-11R-2314-13	hsa-mir-1224	0.0	0.0	N
TCGA-KM-8477-01A-11R-2314-13	hsa-mir-1225	0.0	0.0	N
TCGA-KM-8477-01A-11R-2314-13	hsa-mir-1226	1.0	0.212435	N
TCGA-KM-8477-01A-11R-2314-13	hsa-mir-1227	2.0	0.42487	N
TCGA-KM-8477-01A-11R-2314-13	hsa-mir-1228	1.0	0.212435	N
TCGA-KM-8477-01A-11R-2314-13	hsa-mir-1229	3.0	0.637305	N
TCGA-KM-8477-01A-11R-2314-13	hsa-mir-1231	0.0	0.0	N
TCGA-KM-8477-01A-11R-2314-13	hsa-mir-1233-1	0.0	0.0	N
TCGA-KM-8477-01A-11R-2314-13	hsa-mir-1233-2	0.0	0.0	N
TCGA-KM-8477-01A-11R-2314-13	hsa-mir-1234	0.0	0.0	N
TCGA-KM-8477-01A-11R-2314-13	hsa-mir-1236	0.0	0.0	N
TCGA-KM-8477-01A-11R-2314-13	hsa-mir-1237	0.0	0.0	N
TCGA-KM-8477-01A-11R-2314-13	hsa-mir-1238	1.0	0.212435	N
TCGA-KM-8477-01A-11R-2314-13	hsa-mir-124-1	0.0	0.0	N
TCGA-KM-8477-01A-11R-2314-13	hsa-mir-124-2	0.0	0.0	N
TCGA-KM-8477-01A-11R-2314-13	hsa-mir-124-3	0.0	0.0	N
TCGA-KM-8477-01A-11R-2314-13	hsa-mir-1243	0.0	0.0	N
TCGA-KM-8477-01A-11R-2314-13	hsa-mir-1244-1	0.0	0.0	N
TCGA-KM-8477-01A-11R-2314-13	hsa-mir-1244-2	0.0	0.0	N
TCGA-KM-8477-01A-11R-2314-13	hsa-mir-1244-3	0.0	0.0	N
TCGA-KM-8477-01A-11R-2314-13	hsa-mir-1245	1.0	0.212435	N
TCGA-KM-8477-01A-11R-2314-13	hsa-mir-1246	0.0	0.0	N
TCGA-KM-8477-01A-11R-2314-13	hsa-mir-1247	27.0	5.735749	N
TCGA-KM-8477-01A-11R-2314-13	hsa-mir-1248	1.0	0.212435	N
TCGA-KM-8477-01A-11R-2314-13	hsa-mir-1249	6.0	1.274611	N
TCGA-KM-8477-01A-11R-2314-13	hsa-mir-1250	0.0	0.0	N
TCGA-KM-8477-01A-11R-2314-13	hsa-mir-1251	1.0	0.212435	N
TCGA-KM-8477-01A-11R-2314-13	hsa-mir-1252	0.0	0.0	N
TCGA-KM-8477-01A-11R-2314-13	hsa-mir-1253	0.0	0.0	N
TCGA-KM-8477-01A-11R-2314-13	hsa-mir-1254	0.0	0.0	N
TCGA-KM-8477-01A-11R-2314-13	hsa-mir-1255a	1.0	0.212435	N
TCGA-KM-8477-01A-11R-2314-13	hsa-mir-1255b-1	0.0	0.0	N
TCGA-KM-8477-01A-11R-2314-13	hsa-mir-1255b-2	0.0	0.0	N
TCGA-KM-8477-01A-11R-2314-13	hsa-mir-1256	0.0	0.0	N
TCGA-KM-8477-01A-11R-2314-13	hsa-mir-1257	0.0	0.0	N
TCGA-KM-8477-01A-11R-2314-13	hsa-mir-1258	14.0	2.974092	N
TCGA-KM-8477-01A-11R-2314-13	hsa-mir-125a	2239.0	475.642292	N
TCGA-KM-8477-01A-11R-2314-13	hsa-mir-125b-1	2448.0	520.041238	N
TCGA-KM-8477-01A-11R-2314-13	hsa-mir-125b-2	60.0	12.746109	N
TCGA-KM-8477-01A-11R-2314-13	hsa-mir-126	12874.0	2734.890072	N
TCGA-KM-8477-01A-11R-2314-13	hsa-mir-1260	0.0	0.0	N
TCGA-KM-8477-01A-11R-2314-13	hsa-mir-1260b	0.0	0.0	N
TCGA-KM-8477-01A-11R-2314-13	hsa-mir-1261	0.0	0.0	N
TCGA-KM-8477-01A-11R-2314-13	hsa-mir-1262	3.0	0.637305	N
TCGA-KM-8477-01A-11R-2314-13	hsa-mir-1263	0.0	0.0	N
TCGA-KM-8477-01A-11R-2314-13	hsa-mir-1264	0.0	0.0	N
TCGA-KM-8477-01A-11R-2314-13	hsa-mir-1265	0.0	0.0	N
TCGA-KM-8477-01A-11R-2314-13	hsa-mir-1266	14.0	2.974092	N
TCGA-KM-8477-01A-11R-2314-13	hsa-mir-1267	0.0	0.0	N
TCGA-KM-8477-01A-11R-2314-13	hsa-mir-1268	0.0	0.0	N
TCGA-KM-8477-01A-11R-2314-13	hsa-mir-1269	0.0	0.0	N
TCGA-KM-8477-01A-11R-2314-13	hsa-mir-127	409.0	86.885975	N
TCGA-KM-8477-01A-11R-2314-13	hsa-mir-1270-1	2.0	0.42487	N
TCGA-KM-8477-01A-11R-2314-13	hsa-mir-1270-2	0.0	0.0	N
TCGA-KM-8477-01A-11R-2314-13	hsa-mir-1271	10.0	2.124351	N
TCGA-KM-8477-01A-11R-2314-13	hsa-mir-1272	0.0	0.0	N
TCGA-KM-8477-01A-11R-2314-13	hsa-mir-1273	0.0	0.0	N
TCGA-KM-8477-01A-11R-2314-13	hsa-mir-1273c	0.0	0.0	N
TCGA-KM-8477-01A-11R-2314-13	hsa-mir-1273d	0.0	0.0	N
TCGA-KM-8477-01A-11R-2314-13	hsa-mir-1274a	0.0	0.0	N
TCGA-KM-8477-01A-11R-2314-13	hsa-mir-1274b	4.0	0.849741	N
TCGA-KM-8477-01A-11R-2314-13	hsa-mir-1275	1.0	0.212435	N
TCGA-KM-8477-01A-11R-2314-13	hsa-mir-1276	0.0	0.0	N
TCGA-KM-8477-01A-11R-2314-13	hsa-mir-1277	2.0	0.42487	N
TCGA-KM-8477-01A-11R-2314-13	hsa-mir-1278	0.0	0.0	N
TCGA-KM-8477-01A-11R-2314-13	hsa-mir-1279	0.0	0.0	N
TCGA-KM-8477-01A-11R-2314-13	hsa-mir-128-1	210.0	44.611381	N
TCGA-KM-8477-01A-11R-2314-13	hsa-mir-128-2	121.0	25.704653	N
TCGA-KM-8477-01A-11R-2314-13	hsa-mir-1280	0.0	0.0	N
TCGA-KM-8477-01A-11R-2314-13	hsa-mir-1281	0.0	0.0	N
TCGA-KM-8477-01A-11R-2314-13	hsa-mir-1282	0.0	0.0	N
TCGA-KM-8477-01A-11R-2314-13	hsa-mir-1283-1	0.0	0.0	N
TCGA-KM-8477-01A-11R-2314-13	hsa-mir-1283-2	0.0	0.0	N
TCGA-KM-8477-01A-11R-2314-13	hsa-mir-1284	1.0	0.212435	N
TCGA-KM-8477-01A-11R-2314-13	hsa-mir-1285-1	0.0	0.0	N
TCGA-KM-8477-01A-11R-2314-13	hsa-mir-1285-2	0.0	0.0	N
TCGA-KM-8477-01A-11R-2314-13	hsa-mir-1286	0.0	0.0	N
TCGA-KM-8477-01A-11R-2314-13	hsa-mir-1287	36.0	7.647665	N
TCGA-KM-8477-01A-11R-2314-13	hsa-mir-1288	2.0	0.42487	N
TCGA-KM-8477-01A-11R-2314-13	hsa-mir-1289-1	0.0	0.0	N
TCGA-KM-8477-01A-11R-2314-13	hsa-mir-1289-2	0.0	0.0	N
TCGA-KM-8477-01A-11R-2314-13	hsa-mir-129-1	69.0	14.658025	N
TCGA-KM-8477-01A-11R-2314-13	hsa-mir-129-2	57.0	12.108803	N
TCGA-KM-8477-01A-11R-2314-13	hsa-mir-1290	0.0	0.0	N
TCGA-KM-8477-01A-11R-2314-13	hsa-mir-1291	1.0	0.212435	N
TCGA-KM-8477-01A-11R-2314-13	hsa-mir-1292	2.0	0.42487	N
TCGA-KM-8477-01A-11R-2314-13	hsa-mir-1293	1.0	0.212435	N
TCGA-KM-8477-01A-11R-2314-13	hsa-mir-1294	0.0	0.0	N
TCGA-KM-8477-01A-11R-2314-13	hsa-mir-1295	0.0	0.0	N
TCGA-KM-8477-01A-11R-2314-13	hsa-mir-1296	4.0	0.849741	N
TCGA-KM-8477-01A-11R-2314-13	hsa-mir-1297	0.0	0.0	N
TCGA-KM-8477-01A-11R-2314-13	hsa-mir-1298	1.0	0.212435	N
TCGA-KM-8477-01A-11R-2314-13	hsa-mir-1299	0.0	0.0	N
TCGA-KM-8477-01A-11R-2314-13	hsa-mir-1301	22.0	4.673573	N
TCGA-KM-8477-01A-11R-2314-13	hsa-mir-1302-1	0.0	0.0	N
TCGA-KM-8477-01A-11R-2314-13	hsa-mir-1302-10	0.0	0.0	N
TCGA-KM-8477-01A-11R-2314-13	hsa-mir-1302-11	0.0	0.0	N
TCGA-KM-8477-01A-11R-2314-13	hsa-mir-1302-2	0.0	0.0	N
TCGA-KM-8477-01A-11R-2314-13	hsa-mir-1302-3	0.0	0.0	N
TCGA-KM-8477-01A-11R-2314-13	hsa-mir-1302-4	0.0	0.0	N
TCGA-KM-8477-01A-11R-2314-13	hsa-mir-1302-5	0.0	0.0	N
TCGA-KM-8477-01A-11R-2314-13	hsa-mir-1302-6	0.0	0.0	N
TCGA-KM-8477-01A-11R-2314-13	hsa-mir-1302-7	0.0	0.0	N
TCGA-KM-8477-01A-11R-2314-13	hsa-mir-1302-8	0.0	0.0	N
TCGA-KM-8477-01A-11R-2314-13	hsa-mir-1302-9	0.0	0.0	N
TCGA-KM-8477-01A-11R-2314-13	hsa-mir-1303	0.0	0.0	N
TCGA-KM-8477-01A-11R-2314-13	hsa-mir-1304	1.0	0.212435	N
TCGA-KM-8477-01A-11R-2314-13	hsa-mir-1305	0.0	0.0	N
TCGA-KM-8477-01A-11R-2314-13	hsa-mir-1306	16.0	3.398962	N
TCGA-KM-8477-01A-11R-2314-13	hsa-mir-1307	10263.0	2180.221906	N
TCGA-KM-8477-01A-11R-2314-13	hsa-mir-130a	35.0	7.43523	N
TCGA-KM-8477-01A-11R-2314-13	hsa-mir-130b	14.0	2.974092	N
TCGA-KM-8477-01A-11R-2314-13	hsa-mir-132	246.0	52.259046	N
TCGA-KM-8477-01A-11R-2314-13	hsa-mir-1321	0.0	0.0	N
TCGA-KM-8477-01A-11R-2314-13	hsa-mir-1322	0.0	0.0	N
TCGA-KM-8477-01A-11R-2314-13	hsa-mir-1323	0.0	0.0	N
TCGA-KM-8477-01A-11R-2314-13	hsa-mir-1324	0.0	0.0	N
TCGA-KM-8477-01A-11R-2314-13	hsa-mir-133a-1	11.0	2.336787	Y
TCGA-KM-8477-01A-11R-2314-13	hsa-mir-133a-2	0.0	0.0	N
TCGA-KM-8477-01A-11R-2314-13	hsa-mir-133b	1.0	0.212435	Y
TCGA-KM-8477-01A-11R-2314-13	hsa-mir-134	73.0	15.507766	N
TCGA-KM-8477-01A-11R-2314-13	hsa-mir-135a-1	0.0	0.0	N
TCGA-KM-8477-01A-11R-2314-13	hsa-mir-135a-2	0.0	0.0	N
TCGA-KM-8477-01A-11R-2314-13	hsa-mir-135b	11.0	2.336787	N
TCGA-KM-8477-01A-11R-2314-13	hsa-mir-136	14.0	2.974092	N
TCGA-KM-8477-01A-11R-2314-13	hsa-mir-137	0.0	0.0	N
TCGA-KM-8477-01A-11R-2314-13	hsa-mir-138-1	0.0	0.0	N
TCGA-KM-8477-01A-11R-2314-13	hsa-mir-138-2	0.0	0.0	N
TCGA-KM-8477-01A-11R-2314-13	hsa-mir-139	4199.0	892.015179	N
TCGA-KM-8477-01A-11R-2314-13	hsa-mir-140	4284.0	910.072166	N
TCGA-KM-8477-01A-11R-2314-13	hsa-mir-141	6633.0	1409.082325	N
TCGA-KM-8477-01A-11R-2314-13	hsa-mir-142	2045.0	434.429874	N
TCGA-KM-8477-01A-11R-2314-13	hsa-mir-143	154113.0	32739.017687	N
TCGA-KM-8477-01A-11R-2314-13	hsa-mir-144	296.0	62.880803	N
TCGA-KM-8477-01A-11R-2314-13	hsa-mir-145	2266.0	481.378041	N
TCGA-KM-8477-01A-11R-2314-13	hsa-mir-1468	55.0	11.683933	N
TCGA-KM-8477-01A-11R-2314-13	hsa-mir-1469	0.0	0.0	N
TCGA-KM-8477-01A-11R-2314-13	hsa-mir-146a	45.0	9.559582	N
TCGA-KM-8477-01A-11R-2314-13	hsa-mir-146b	232.0	49.284954	N
TCGA-KM-8477-01A-11R-2314-13	hsa-mir-147	0.0	0.0	N
TCGA-KM-8477-01A-11R-2314-13	hsa-mir-1470	0.0	0.0	N
TCGA-KM-8477-01A-11R-2314-13	hsa-mir-1471	0.0	0.0	N
TCGA-KM-8477-01A-11R-2314-13	hsa-mir-147b	0.0	0.0	N
TCGA-KM-8477-01A-11R-2314-13	hsa-mir-148a	67288.0	14294.336118	N
TCGA-KM-8477-01A-11R-2314-13	hsa-mir-148b	344.0	73.07769	N
TCGA-KM-8477-01A-11R-2314-13	hsa-mir-149	2.0	0.42487	N
TCGA-KM-8477-01A-11R-2314-13	hsa-mir-150	288.0	61.181322	N
TCGA-KM-8477-01A-11R-2314-13	hsa-mir-151	5386.0	1144.175697	N
TCGA-KM-8477-01A-11R-2314-13	hsa-mir-152	372.0	79.025874	N
TCGA-KM-8477-01A-11R-2314-13	hsa-mir-153-1	0.0	0.0	N
TCGA-KM-8477-01A-11R-2314-13	hsa-mir-153-2	8.0	1.699481	N
TCGA-KM-8477-01A-11R-2314-13	hsa-mir-1537	0.0	0.0	N
TCGA-KM-8477-01A-11R-2314-13	hsa-mir-1538	0.0	0.0	N
TCGA-KM-8477-01A-11R-2314-13	hsa-mir-1539	0.0	0.0	N
TCGA-KM-8477-01A-11R-2314-13	hsa-mir-154	5.0	1.062176	N
TCGA-KM-8477-01A-11R-2314-13	hsa-mir-155	91.0	19.331598	N
TCGA-KM-8477-01A-11R-2314-13	hsa-mir-15a	251.0	53.321222	N
TCGA-KM-8477-01A-11R-2314-13	hsa-mir-15b	341.0	72.440385	N
TCGA-KM-8477-01A-11R-2314-13	hsa-mir-16-1	651.0	138.29528	N
TCGA-KM-8477-01A-11R-2314-13	hsa-mir-16-2	3.0	0.637305	N
TCGA-KM-8477-01A-11R-2314-13	hsa-mir-17	845.0	179.507699	Y
TCGA-KM-8477-01A-11R-2314-13	hsa-mir-181a-1	2421.0	514.305489	N
TCGA-KM-8477-01A-11R-2314-13	hsa-mir-181a-2	1092.0	231.97918	N
TCGA-KM-8477-01A-11R-2314-13	hsa-mir-181b-1	280.0	59.481841	N
TCGA-KM-8477-01A-11R-2314-13	hsa-mir-181b-2	2.0	0.42487	N
TCGA-KM-8477-01A-11R-2314-13	hsa-mir-181c	122.0	25.917088	N
TCGA-KM-8477-01A-11R-2314-13	hsa-mir-181d	20.0	4.248703	N
TCGA-KM-8477-01A-11R-2314-13	hsa-mir-182	72832.0	15472.076568	N
TCGA-KM-8477-01A-11R-2314-13	hsa-mir-1825	0.0	0.0	N
TCGA-KM-8477-01A-11R-2314-13	hsa-mir-1827	0.0	0.0	N
TCGA-KM-8477-01A-11R-2314-13	hsa-mir-183	51161.0	10868.394515	N
TCGA-KM-8477-01A-11R-2314-13	hsa-mir-184	0.0	0.0	N
TCGA-KM-8477-01A-11R-2314-13	hsa-mir-185	690.0	146.580251	N
TCGA-KM-8477-01A-11R-2314-13	hsa-mir-186	446.0	94.746075	N
TCGA-KM-8477-01A-11R-2314-13	hsa-mir-187	31.0	6.58549	N
TCGA-KM-8477-01A-11R-2314-13	hsa-mir-188	274.0	58.20723	N
TCGA-KM-8477-01A-11R-2314-13	hsa-mir-18a	3.0	0.637305	Y
TCGA-KM-8477-01A-11R-2314-13	hsa-mir-18b	1.0	0.212435	Y
TCGA-KM-8477-01A-11R-2314-13	hsa-mir-190	5.0	1.062176	N
TCGA-KM-8477-01A-11R-2314-13	hsa-mir-1908	0.0	0.0	N
TCGA-KM-8477-01A-11R-2314-13	hsa-mir-1909	0.0	0.0	N
TCGA-KM-8477-01A-11R-2314-13	hsa-mir-190b	2.0	0.42487	N
TCGA-KM-8477-01A-11R-2314-13	hsa-mir-191	1316.0	279.564652	N
TCGA-KM-8477-01A-11R-2314-13	hsa-mir-1910	1.0	0.212435	N
TCGA-KM-8477-01A-11R-2314-13	hsa-mir-1911	0.0	0.0	N
TCGA-KM-8477-01A-11R-2314-13	hsa-mir-1912	0.0	0.0	N
TCGA-KM-8477-01A-11R-2314-13	hsa-mir-1913	2.0	0.42487	N
TCGA-KM-8477-01A-11R-2314-13	hsa-mir-1914	1.0	0.212435	N
TCGA-KM-8477-01A-11R-2314-13	hsa-mir-1915	0.0	0.0	N
TCGA-KM-8477-01A-11R-2314-13	hsa-mir-192	966.0	205.212351	Y
TCGA-KM-8477-01A-11R-2314-13	hsa-mir-193a	209.0	44.398946	N
TCGA-KM-8477-01A-11R-2314-13	hsa-mir-193b	224.0	47.585473	N
TCGA-KM-8477-01A-11R-2314-13	hsa-mir-194-1	144.0	30.590661	N
TCGA-KM-8477-01A-11R-2314-13	hsa-mir-194-2	151.0	32.077707	N
TCGA-KM-8477-01A-11R-2314-13	hsa-mir-195	42.0	8.922276	N
TCGA-KM-8477-01A-11R-2314-13	hsa-mir-196a-1	87.0	18.481858	N
TCGA-KM-8477-01A-11R-2314-13	hsa-mir-196a-2	10.0	2.124351	N
TCGA-KM-8477-01A-11R-2314-13	hsa-mir-196b	122.0	25.917088	N
TCGA-KM-8477-01A-11R-2314-13	hsa-mir-197	412.0	87.52328	N
TCGA-KM-8477-01A-11R-2314-13	hsa-mir-1972-1	0.0	0.0	N
TCGA-KM-8477-01A-11R-2314-13	hsa-mir-1972-2	0.0	0.0	N
TCGA-KM-8477-01A-11R-2314-13	hsa-mir-1973	0.0	0.0	N
TCGA-KM-8477-01A-11R-2314-13	hsa-mir-1976	130.0	27.616569	N
TCGA-KM-8477-01A-11R-2314-13	hsa-mir-198	0.0	0.0	N
TCGA-KM-8477-01A-11R-2314-13	hsa-mir-199a-1	633.0	134.471448	Y
TCGA-KM-8477-01A-11R-2314-13	hsa-mir-199a-2	1116.0	237.077623	Y
TCGA-KM-8477-01A-11R-2314-13	hsa-mir-199b	1375.0	292.098326	Y
TCGA-KM-8477-01A-11R-2314-13	hsa-mir-19a	8.0	1.699481	N
TCGA-KM-8477-01A-11R-2314-13	hsa-mir-19b-1	7.0	1.487046	N
TCGA-KM-8477-01A-11R-2314-13	hsa-mir-19b-2	52.0	11.046628	N
TCGA-KM-8477-01A-11R-2314-13	hsa-mir-200a	3009.0	639.217355	N
TCGA-KM-8477-01A-11R-2314-13	hsa-mir-200b	3120.0	662.797656	N
TCGA-KM-8477-01A-11R-2314-13	hsa-mir-200c	28120.0	5973.676311	N
TCGA-KM-8477-01A-11R-2314-13	hsa-mir-202	0.0	0.0	N
TCGA-KM-8477-01A-11R-2314-13	hsa-mir-203	330.0	70.103598	N
TCGA-KM-8477-01A-11R-2314-13	hsa-mir-204	12.0	2.549222	N
TCGA-KM-8477-01A-11R-2314-13	hsa-mir-205	9.0	1.911916	N
TCGA-KM-8477-01A-11R-2314-13	hsa-mir-2052	0.0	0.0	N
TCGA-KM-8477-01A-11R-2314-13	hsa-mir-2053	0.0	0.0	N
TCGA-KM-8477-01A-11R-2314-13	hsa-mir-2054	0.0	0.0	N
TCGA-KM-8477-01A-11R-2314-13	hsa-mir-206	0.0	0.0	N
TCGA-KM-8477-01A-11R-2314-13	hsa-mir-208a	0.0	0.0	N
TCGA-KM-8477-01A-11R-2314-13	hsa-mir-208b	0.0	0.0	N
TCGA-KM-8477-01A-11R-2314-13	hsa-mir-20a	295.0	62.668368	N
TCGA-KM-8477-01A-11R-2314-13	hsa-mir-20b	38.0	8.072536	N
TCGA-KM-8477-01A-11R-2314-13	hsa-mir-21	179691.0	38172.683857	N
TCGA-KM-8477-01A-11R-2314-13	hsa-mir-210	1106.0	234.953272	N
TCGA-KM-8477-01A-11R-2314-13	hsa-mir-211	1.0	0.212435	N
TCGA-KM-8477-01A-11R-2314-13	hsa-mir-2110	3.0	0.637305	N
TCGA-KM-8477-01A-11R-2314-13	hsa-mir-2113	0.0	0.0	N
TCGA-KM-8477-01A-11R-2314-13	hsa-mir-2114	0.0	0.0	N
TCGA-KM-8477-01A-11R-2314-13	hsa-mir-2115	0.0	0.0	N
TCGA-KM-8477-01A-11R-2314-13	hsa-mir-2116	2.0	0.42487	N
TCGA-KM-8477-01A-11R-2314-13	hsa-mir-2117	1.0	0.212435	N
TCGA-KM-8477-01A-11R-2314-13	hsa-mir-212	13.0	2.761657	N
TCGA-KM-8477-01A-11R-2314-13	hsa-mir-214	14.0	2.974092	N
TCGA-KM-8477-01A-11R-2314-13	hsa-mir-215	6.0	1.274611	Y
TCGA-KM-8477-01A-11R-2314-13	hsa-mir-216a	2.0	0.42487	N
TCGA-KM-8477-01A-11R-2314-13	hsa-mir-216b	0.0	0.0	N
TCGA-KM-8477-01A-11R-2314-13	hsa-mir-217	6.0	1.274611	N
TCGA-KM-8477-01A-11R-2314-13	hsa-mir-218-1	0.0	0.0	N
TCGA-KM-8477-01A-11R-2314-13	hsa-mir-218-2	92.0	19.544033	N
TCGA-KM-8477-01A-11R-2314-13	hsa-mir-219-1	2.0	0.42487	N
TCGA-KM-8477-01A-11R-2314-13	hsa-mir-219-2	0.0	0.0	N
TCGA-KM-8477-01A-11R-2314-13	hsa-mir-22	1253450.0	266276.834011	N
TCGA-KM-8477-01A-11R-2314-13	hsa-mir-221	2842.0	603.740686	N
TCGA-KM-8477-01A-11R-2314-13	hsa-mir-222	1208.0	256.621657	N
TCGA-KM-8477-01A-11R-2314-13	hsa-mir-223	120.0	25.492218	N
TCGA-KM-8477-01A-11R-2314-13	hsa-mir-224	10.0	2.124351	N
TCGA-KM-8477-01A-11R-2314-13	hsa-mir-2276	4.0	0.849741	N
TCGA-KM-8477-01A-11R-2314-13	hsa-mir-2277	3.0	0.637305	N
TCGA-KM-8477-01A-11R-2314-13	hsa-mir-2278	0.0	0.0	N
TCGA-KM-8477-01A-11R-2314-13	hsa-mir-2355	324.0	68.828987	N
TCGA-KM-8477-01A-11R-2314-13	hsa-mir-23a	10112.0	2148.144198	Y
TCGA-KM-8477-01A-11R-2314-13	hsa-mir-23b	5158.0	1095.740484	Y
TCGA-KM-8477-01A-11R-2314-13	hsa-mir-23c	3.0	0.637305	N
TCGA-KM-8477-01A-11R-2314-13	hsa-mir-24-1	68.0	14.44559	N
TCGA-KM-8477-01A-11R-2314-13	hsa-mir-24-2	3337.0	708.896083	N
TCGA-KM-8477-01A-11R-2314-13	hsa-mir-25	6086.0	1292.8803	N
TCGA-KM-8477-01A-11R-2314-13	hsa-mir-26a-1	7.0	1.487046	N
TCGA-KM-8477-01A-11R-2314-13	hsa-mir-26a-2	3232.0	686.590393	N
TCGA-KM-8477-01A-11R-2314-13	hsa-mir-26b	1392.0	295.709724	N
TCGA-KM-8477-01A-11R-2314-13	hsa-mir-27a	1997.0	424.232987	Y
TCGA-KM-8477-01A-11R-2314-13	hsa-mir-27b	4635.0	984.636903	Y
TCGA-KM-8477-01A-11R-2314-13	hsa-mir-28	5570.0	1183.263764	N
TCGA-KM-8477-01A-11R-2314-13	hsa-mir-2861	0.0	0.0	N
TCGA-KM-8477-01A-11R-2314-13	hsa-mir-2909	0.0	0.0	N
TCGA-KM-8477-01A-11R-2314-13	hsa-mir-296	2.0	0.42487	N
TCGA-KM-8477-01A-11R-2314-13	hsa-mir-297	0.0	0.0	N
TCGA-KM-8477-01A-11R-2314-13	hsa-mir-298	0.0	0.0	N
TCGA-KM-8477-01A-11R-2314-13	hsa-mir-299	2.0	0.42487	N
TCGA-KM-8477-01A-11R-2314-13	hsa-mir-29a	24983.0	5307.267258	N
TCGA-KM-8477-01A-11R-2314-13	hsa-mir-29b-1	1194.0	253.647565	Y
TCGA-KM-8477-01A-11R-2314-13	hsa-mir-29b-2	1306.0	277.440301	Y
TCGA-KM-8477-01A-11R-2314-13	hsa-mir-29c	6132.0	1302.652317	Y
TCGA-KM-8477-01A-11R-2314-13	hsa-mir-300	0.0	0.0	N
TCGA-KM-8477-01A-11R-2314-13	hsa-mir-301a	24.0	5.098444	N
TCGA-KM-8477-01A-11R-2314-13	hsa-mir-301b	1.0	0.212435	N
TCGA-KM-8477-01A-11R-2314-13	hsa-mir-302a	0.0	0.0	N
TCGA-KM-8477-01A-11R-2314-13	hsa-mir-302b	0.0	0.0	N
TCGA-KM-8477-01A-11R-2314-13	hsa-mir-302c	0.0	0.0	N
TCGA-KM-8477-01A-11R-2314-13	hsa-mir-302d	0.0	0.0	N
TCGA-KM-8477-01A-11R-2314-13	hsa-mir-302e	0.0	0.0	N
TCGA-KM-8477-01A-11R-2314-13	hsa-mir-302f	0.0	0.0	N
TCGA-KM-8477-01A-11R-2314-13	hsa-mir-3065	19.0	4.036268	N
TCGA-KM-8477-01A-11R-2314-13	hsa-mir-3074	12.0	2.549222	N
TCGA-KM-8477-01A-11R-2314-13	hsa-mir-30a	664445.0	141151.47072	Y
TCGA-KM-8477-01A-11R-2314-13	hsa-mir-30b	3265.0	693.600752	Y
TCGA-KM-8477-01A-11R-2314-13	hsa-mir-30c-1	17.0	3.611397	N
TCGA-KM-8477-01A-11R-2314-13	hsa-mir-30c-2	4570.0	970.828618	Y
TCGA-KM-8477-01A-11R-2314-13	hsa-mir-30d	130860.0	27799.263232	N
TCGA-KM-8477-01A-11R-2314-13	hsa-mir-30e	103810.0	22052.892528	Y
TCGA-KM-8477-01A-11R-2314-13	hsa-mir-31	6.0	1.274611	N
TCGA-KM-8477-01A-11R-2314-13	hsa-mir-3115	0.0	0.0	N
TCGA-KM-8477-01A-11R-2314-13	hsa-mir-3116-1	0.0	0.0	N
TCGA-KM-8477-01A-11R-2314-13	hsa-mir-3116-2	0.0	0.0	N
TCGA-KM-8477-01A-11R-2314-13	hsa-mir-3117	1.0	0.212435	N
TCGA-KM-8477-01A-11R-2314-13	hsa-mir-3118-1	0.0	0.0	N
TCGA-KM-8477-01A-11R-2314-13	hsa-mir-3118-2	0.0	0.0	N
TCGA-KM-8477-01A-11R-2314-13	hsa-mir-3118-3	0.0	0.0	N
TCGA-KM-8477-01A-11R-2314-13	hsa-mir-3118-4	0.0	0.0	N
TCGA-KM-8477-01A-11R-2314-13	hsa-mir-3118-5	0.0	0.0	N
TCGA-KM-8477-01A-11R-2314-13	hsa-mir-3118-6	0.0	0.0	N
TCGA-KM-8477-01A-11R-2314-13	hsa-mir-3119-1	0.0	0.0	N
TCGA-KM-8477-01A-11R-2314-13	hsa-mir-3119-2	0.0	0.0	N
TCGA-KM-8477-01A-11R-2314-13	hsa-mir-3120	0.0	0.0	N
TCGA-KM-8477-01A-11R-2314-13	hsa-mir-3121	0.0	0.0	N
TCGA-KM-8477-01A-11R-2314-13	hsa-mir-3122	0.0	0.0	N
TCGA-KM-8477-01A-11R-2314-13	hsa-mir-3123	0.0	0.0	N
TCGA-KM-8477-01A-11R-2314-13	hsa-mir-3124	0.0	0.0	N
TCGA-KM-8477-01A-11R-2314-13	hsa-mir-3125	0.0	0.0	N
TCGA-KM-8477-01A-11R-2314-13	hsa-mir-3126	0.0	0.0	N
TCGA-KM-8477-01A-11R-2314-13	hsa-mir-3127	13.0	2.761657	N
TCGA-KM-8477-01A-11R-2314-13	hsa-mir-3128	0.0	0.0	N
TCGA-KM-8477-01A-11R-2314-13	hsa-mir-3129	0.0	0.0	N
TCGA-KM-8477-01A-11R-2314-13	hsa-mir-3130-1	9.0	1.911916	N
TCGA-KM-8477-01A-11R-2314-13	hsa-mir-3130-2	0.0	0.0	N
TCGA-KM-8477-01A-11R-2314-13	hsa-mir-3131	0.0	0.0	N
TCGA-KM-8477-01A-11R-2314-13	hsa-mir-3132	0.0	0.0	N
TCGA-KM-8477-01A-11R-2314-13	hsa-mir-3133	0.0	0.0	N
TCGA-KM-8477-01A-11R-2314-13	hsa-mir-3134	0.0	0.0	N
TCGA-KM-8477-01A-11R-2314-13	hsa-mir-3135	0.0	0.0	N
TCGA-KM-8477-01A-11R-2314-13	hsa-mir-3136	0.0	0.0	N
TCGA-KM-8477-01A-11R-2314-13	hsa-mir-3137	0.0	0.0	N
TCGA-KM-8477-01A-11R-2314-13	hsa-mir-3138	0.0	0.0	N
TCGA-KM-8477-01A-11R-2314-13	hsa-mir-3139	0.0	0.0	N
TCGA-KM-8477-01A-11R-2314-13	hsa-mir-3140	0.0	0.0	N
TCGA-KM-8477-01A-11R-2314-13	hsa-mir-3141	0.0	0.0	N
TCGA-KM-8477-01A-11R-2314-13	hsa-mir-3142	0.0	0.0	N
TCGA-KM-8477-01A-11R-2314-13	hsa-mir-3143	0.0	0.0	N
TCGA-KM-8477-01A-11R-2314-13	hsa-mir-3144	3.0	0.637305	N
TCGA-KM-8477-01A-11R-2314-13	hsa-mir-3145	0.0	0.0	N
TCGA-KM-8477-01A-11R-2314-13	hsa-mir-3146	0.0	0.0	N
TCGA-KM-8477-01A-11R-2314-13	hsa-mir-3147	0.0	0.0	N
TCGA-KM-8477-01A-11R-2314-13	hsa-mir-3148	0.0	0.0	N
TCGA-KM-8477-01A-11R-2314-13	hsa-mir-3149	0.0	0.0	N
TCGA-KM-8477-01A-11R-2314-13	hsa-mir-3150	0.0	0.0	N
TCGA-KM-8477-01A-11R-2314-13	hsa-mir-3150b	0.0	0.0	N
TCGA-KM-8477-01A-11R-2314-13	hsa-mir-3151	0.0	0.0	N
TCGA-KM-8477-01A-11R-2314-13	hsa-mir-3152	0.0	0.0	N
TCGA-KM-8477-01A-11R-2314-13	hsa-mir-3153	0.0	0.0	N
TCGA-KM-8477-01A-11R-2314-13	hsa-mir-3154	0.0	0.0	N
TCGA-KM-8477-01A-11R-2314-13	hsa-mir-3155	0.0	0.0	N
TCGA-KM-8477-01A-11R-2314-13	hsa-mir-3156-1	0.0	0.0	N
TCGA-KM-8477-01A-11R-2314-13	hsa-mir-3156-2	0.0	0.0	N
TCGA-KM-8477-01A-11R-2314-13	hsa-mir-3156-3	0.0	0.0	N
TCGA-KM-8477-01A-11R-2314-13	hsa-mir-3157	1.0	0.212435	N
TCGA-KM-8477-01A-11R-2314-13	hsa-mir-3158-1	0.0	0.0	N
TCGA-KM-8477-01A-11R-2314-13	hsa-mir-3158-2	0.0	0.0	N
TCGA-KM-8477-01A-11R-2314-13	hsa-mir-3159	0.0	0.0	N
TCGA-KM-8477-01A-11R-2314-13	hsa-mir-3160-1	0.0	0.0	N
TCGA-KM-8477-01A-11R-2314-13	hsa-mir-3160-2	0.0	0.0	N
TCGA-KM-8477-01A-11R-2314-13	hsa-mir-3161	1.0	0.212435	N
TCGA-KM-8477-01A-11R-2314-13	hsa-mir-3162	0.0	0.0	N
TCGA-KM-8477-01A-11R-2314-13	hsa-mir-3163	0.0	0.0	N
TCGA-KM-8477-01A-11R-2314-13	hsa-mir-3164	0.0	0.0	N
TCGA-KM-8477-01A-11R-2314-13	hsa-mir-3165	0.0	0.0	N
TCGA-KM-8477-01A-11R-2314-13	hsa-mir-3166	0.0	0.0	N
TCGA-KM-8477-01A-11R-2314-13	hsa-mir-3167	0.0	0.0	N
TCGA-KM-8477-01A-11R-2314-13	hsa-mir-3168	0.0	0.0	N
TCGA-KM-8477-01A-11R-2314-13	hsa-mir-3169	0.0	0.0	N
TCGA-KM-8477-01A-11R-2314-13	hsa-mir-3170	1.0	0.212435	N
TCGA-KM-8477-01A-11R-2314-13	hsa-mir-3171	0.0	0.0	N
TCGA-KM-8477-01A-11R-2314-13	hsa-mir-3173	0.0	0.0	N
TCGA-KM-8477-01A-11R-2314-13	hsa-mir-3174	0.0	0.0	N
TCGA-KM-8477-01A-11R-2314-13	hsa-mir-3175	0.0	0.0	N
TCGA-KM-8477-01A-11R-2314-13	hsa-mir-3176	1.0	0.212435	N
TCGA-KM-8477-01A-11R-2314-13	hsa-mir-3177	0.0	0.0	N
TCGA-KM-8477-01A-11R-2314-13	hsa-mir-3178	0.0	0.0	N
TCGA-KM-8477-01A-11R-2314-13	hsa-mir-3179-1	0.0	0.0	N
TCGA-KM-8477-01A-11R-2314-13	hsa-mir-3179-2	0.0	0.0	N
TCGA-KM-8477-01A-11R-2314-13	hsa-mir-3179-3	0.0	0.0	N
TCGA-KM-8477-01A-11R-2314-13	hsa-mir-3180-1	0.0	0.0	N
TCGA-KM-8477-01A-11R-2314-13	hsa-mir-3180-2	0.0	0.0	N
TCGA-KM-8477-01A-11R-2314-13	hsa-mir-3180-3	0.0	0.0	N
TCGA-KM-8477-01A-11R-2314-13	hsa-mir-3180-4	0.0	0.0	N
TCGA-KM-8477-01A-11R-2314-13	hsa-mir-3180-5	0.0	0.0	N
TCGA-KM-8477-01A-11R-2314-13	hsa-mir-3181	0.0	0.0	N
TCGA-KM-8477-01A-11R-2314-13	hsa-mir-3182	0.0	0.0	N
TCGA-KM-8477-01A-11R-2314-13	hsa-mir-3183	0.0	0.0	N
TCGA-KM-8477-01A-11R-2314-13	hsa-mir-3184	0.0	0.0	N
TCGA-KM-8477-01A-11R-2314-13	hsa-mir-3185	0.0	0.0	N
TCGA-KM-8477-01A-11R-2314-13	hsa-mir-3186	0.0	0.0	N
TCGA-KM-8477-01A-11R-2314-13	hsa-mir-3187	0.0	0.0	N
TCGA-KM-8477-01A-11R-2314-13	hsa-mir-3188	0.0	0.0	N
TCGA-KM-8477-01A-11R-2314-13	hsa-mir-3189	0.0	0.0	N
TCGA-KM-8477-01A-11R-2314-13	hsa-mir-3190	2.0	0.42487	N
TCGA-KM-8477-01A-11R-2314-13	hsa-mir-3191	0.0	0.0	N
TCGA-KM-8477-01A-11R-2314-13	hsa-mir-3192	0.0	0.0	N
TCGA-KM-8477-01A-11R-2314-13	hsa-mir-3193	0.0	0.0	N
TCGA-KM-8477-01A-11R-2314-13	hsa-mir-3194	0.0	0.0	N
TCGA-KM-8477-01A-11R-2314-13	hsa-mir-3195	0.0	0.0	N
TCGA-KM-8477-01A-11R-2314-13	hsa-mir-3196	0.0	0.0	N
TCGA-KM-8477-01A-11R-2314-13	hsa-mir-3197	1.0	0.212435	N
TCGA-KM-8477-01A-11R-2314-13	hsa-mir-3198	0.0	0.0	N
TCGA-KM-8477-01A-11R-2314-13	hsa-mir-3199-1	2.0	0.42487	N
TCGA-KM-8477-01A-11R-2314-13	hsa-mir-3199-2	1.0	0.212435	N
TCGA-KM-8477-01A-11R-2314-13	hsa-mir-32	50.0	10.621757	N
TCGA-KM-8477-01A-11R-2314-13	hsa-mir-3200	5.0	1.062176	N
TCGA-KM-8477-01A-11R-2314-13	hsa-mir-3201	0.0	0.0	N
TCGA-KM-8477-01A-11R-2314-13	hsa-mir-3202-1	0.0	0.0	N
TCGA-KM-8477-01A-11R-2314-13	hsa-mir-3202-2	0.0	0.0	N
TCGA-KM-8477-01A-11R-2314-13	hsa-mir-320a	200.0	42.487029	Y
TCGA-KM-8477-01A-11R-2314-13	hsa-mir-320b-1	0.0	0.0	N
TCGA-KM-8477-01A-11R-2314-13	hsa-mir-320b-2	3.0	0.637305	Y
TCGA-KM-8477-01A-11R-2314-13	hsa-mir-320c-1	0.0	0.0	N
TCGA-KM-8477-01A-11R-2314-13	hsa-mir-320c-2	0.0	0.0	N
TCGA-KM-8477-01A-11R-2314-13	hsa-mir-320d-1	0.0	0.0	N
TCGA-KM-8477-01A-11R-2314-13	hsa-mir-320d-2	0.0	0.0	N
TCGA-KM-8477-01A-11R-2314-13	hsa-mir-320e	0.0	0.0	N
TCGA-KM-8477-01A-11R-2314-13	hsa-mir-323	2.0	0.42487	N
TCGA-KM-8477-01A-11R-2314-13	hsa-mir-323b	12.0	2.549222	N
TCGA-KM-8477-01A-11R-2314-13	hsa-mir-324	183.0	38.875632	N
TCGA-KM-8477-01A-11R-2314-13	hsa-mir-325	0.0	0.0	N
TCGA-KM-8477-01A-11R-2314-13	hsa-mir-326	6.0	1.274611	N
TCGA-KM-8477-01A-11R-2314-13	hsa-mir-328	249.0	52.896351	N
TCGA-KM-8477-01A-11R-2314-13	hsa-mir-329-1	0.0	0.0	N
TCGA-KM-8477-01A-11R-2314-13	hsa-mir-329-2	0.0	0.0	N
TCGA-KM-8477-01A-11R-2314-13	hsa-mir-330	61.0	12.958544	N
TCGA-KM-8477-01A-11R-2314-13	hsa-mir-331	152.0	32.290142	N
TCGA-KM-8477-01A-11R-2314-13	hsa-mir-335	38.0	8.072536	N
TCGA-KM-8477-01A-11R-2314-13	hsa-mir-337	5.0	1.062176	N
TCGA-KM-8477-01A-11R-2314-13	hsa-mir-338	338.0	71.803079	N
TCGA-KM-8477-01A-11R-2314-13	hsa-mir-339	31.0	6.58549	N
TCGA-KM-8477-01A-11R-2314-13	hsa-mir-33a	31.0	6.58549	N
TCGA-KM-8477-01A-11R-2314-13	hsa-mir-33b	9.0	1.911916	N
TCGA-KM-8477-01A-11R-2314-13	hsa-mir-340	44.0	9.347146	N
TCGA-KM-8477-01A-11R-2314-13	hsa-mir-342	29.0	6.160619	N
TCGA-KM-8477-01A-11R-2314-13	hsa-mir-345	40.0	8.497406	N
TCGA-KM-8477-01A-11R-2314-13	hsa-mir-346	0.0	0.0	N
TCGA-KM-8477-01A-11R-2314-13	hsa-mir-34a	843.0	179.082828	N
TCGA-KM-8477-01A-11R-2314-13	hsa-mir-34b	0.0	0.0	N
TCGA-KM-8477-01A-11R-2314-13	hsa-mir-34c	5.0	1.062176	N
TCGA-KM-8477-01A-11R-2314-13	hsa-mir-3605	13.0	2.761657	N
TCGA-KM-8477-01A-11R-2314-13	hsa-mir-3606	0.0	0.0	N
TCGA-KM-8477-01A-11R-2314-13	hsa-mir-3607	93.0	19.756469	N
TCGA-KM-8477-01A-11R-2314-13	hsa-mir-3609	2.0	0.42487	N
TCGA-KM-8477-01A-11R-2314-13	hsa-mir-361	903.0	191.828937	N
TCGA-KM-8477-01A-11R-2314-13	hsa-mir-3610	1.0	0.212435	N
TCGA-KM-8477-01A-11R-2314-13	hsa-mir-3611	0.0	0.0	N
TCGA-KM-8477-01A-11R-2314-13	hsa-mir-3612	0.0	0.0	N
TCGA-KM-8477-01A-11R-2314-13	hsa-mir-3613	17.0	3.611397	N
TCGA-KM-8477-01A-11R-2314-13	hsa-mir-3614	1.0	0.212435	N
TCGA-KM-8477-01A-11R-2314-13	hsa-mir-3615	7.0	1.487046	N
TCGA-KM-8477-01A-11R-2314-13	hsa-mir-3616	0.0	0.0	N
TCGA-KM-8477-01A-11R-2314-13	hsa-mir-3617	0.0	0.0	N
TCGA-KM-8477-01A-11R-2314-13	hsa-mir-3618	0.0	0.0	N
TCGA-KM-8477-01A-11R-2314-13	hsa-mir-3619	0.0	0.0	N
TCGA-KM-8477-01A-11R-2314-13	hsa-mir-362	550.0	116.83933	N
TCGA-KM-8477-01A-11R-2314-13	hsa-mir-3620	0.0	0.0	N
TCGA-KM-8477-01A-11R-2314-13	hsa-mir-3621	0.0	0.0	N
TCGA-KM-8477-01A-11R-2314-13	hsa-mir-3622a	0.0	0.0	N
TCGA-KM-8477-01A-11R-2314-13	hsa-mir-3622b	0.0	0.0	N
TCGA-KM-8477-01A-11R-2314-13	hsa-mir-363	9.0	1.911916	N
TCGA-KM-8477-01A-11R-2314-13	hsa-mir-3646	0.0	0.0	N
TCGA-KM-8477-01A-11R-2314-13	hsa-mir-3647	4.0	0.849741	N
TCGA-KM-8477-01A-11R-2314-13	hsa-mir-3648	5.0	1.062176	N
TCGA-KM-8477-01A-11R-2314-13	hsa-mir-3649	0.0	0.0	N
TCGA-KM-8477-01A-11R-2314-13	hsa-mir-365-1	25.0	5.310879	N
TCGA-KM-8477-01A-11R-2314-13	hsa-mir-365-2	41.0	8.709841	N
TCGA-KM-8477-01A-11R-2314-13	hsa-mir-3650	0.0	0.0	N
TCGA-KM-8477-01A-11R-2314-13	hsa-mir-3651	0.0	0.0	N
TCGA-KM-8477-01A-11R-2314-13	hsa-mir-3652	2.0	0.42487	N
TCGA-KM-8477-01A-11R-2314-13	hsa-mir-3653	21.0	4.461138	N
TCGA-KM-8477-01A-11R-2314-13	hsa-mir-3654	1.0	0.212435	N
TCGA-KM-8477-01A-11R-2314-13	hsa-mir-3655	0.0	0.0	N
TCGA-KM-8477-01A-11R-2314-13	hsa-mir-3656	0.0	0.0	N
TCGA-KM-8477-01A-11R-2314-13	hsa-mir-3657	0.0	0.0	N
TCGA-KM-8477-01A-11R-2314-13	hsa-mir-3658	0.0	0.0	N
TCGA-KM-8477-01A-11R-2314-13	hsa-mir-3659	0.0	0.0	N
TCGA-KM-8477-01A-11R-2314-13	hsa-mir-3660	0.0	0.0	N
TCGA-KM-8477-01A-11R-2314-13	hsa-mir-3661	0.0	0.0	N
TCGA-KM-8477-01A-11R-2314-13	hsa-mir-3662	0.0	0.0	N
TCGA-KM-8477-01A-11R-2314-13	hsa-mir-3663	0.0	0.0	N
TCGA-KM-8477-01A-11R-2314-13	hsa-mir-3664	4.0	0.849741	N
TCGA-KM-8477-01A-11R-2314-13	hsa-mir-3665	0.0	0.0	N
TCGA-KM-8477-01A-11R-2314-13	hsa-mir-3666	0.0	0.0	N
TCGA-KM-8477-01A-11R-2314-13	hsa-mir-3667	0.0	0.0	N
TCGA-KM-8477-01A-11R-2314-13	hsa-mir-3668	0.0	0.0	N
TCGA-KM-8477-01A-11R-2314-13	hsa-mir-3669	0.0	0.0	N
TCGA-KM-8477-01A-11R-2314-13	hsa-mir-367	0.0	0.0	N
TCGA-KM-8477-01A-11R-2314-13	hsa-mir-3670	0.0	0.0	N
TCGA-KM-8477-01A-11R-2314-13	hsa-mir-3671	0.0	0.0	N
TCGA-KM-8477-01A-11R-2314-13	hsa-mir-3672	0.0	0.0	N
TCGA-KM-8477-01A-11R-2314-13	hsa-mir-3673	0.0	0.0	N
TCGA-KM-8477-01A-11R-2314-13	hsa-mir-3674	0.0	0.0	N
TCGA-KM-8477-01A-11R-2314-13	hsa-mir-3675	0.0	0.0	N
TCGA-KM-8477-01A-11R-2314-13	hsa-mir-3676	13.0	2.761657	N
TCGA-KM-8477-01A-11R-2314-13	hsa-mir-3677	3.0	0.637305	N
TCGA-KM-8477-01A-11R-2314-13	hsa-mir-3678	1.0	0.212435	N
TCGA-KM-8477-01A-11R-2314-13	hsa-mir-3679	2.0	0.42487	N
TCGA-KM-8477-01A-11R-2314-13	hsa-mir-3680	1.0	0.212435	N
TCGA-KM-8477-01A-11R-2314-13	hsa-mir-3681	0.0	0.0	N
TCGA-KM-8477-01A-11R-2314-13	hsa-mir-3682	0.0	0.0	N
TCGA-KM-8477-01A-11R-2314-13	hsa-mir-3683	0.0	0.0	N
TCGA-KM-8477-01A-11R-2314-13	hsa-mir-3684	0.0	0.0	N
TCGA-KM-8477-01A-11R-2314-13	hsa-mir-3685	0.0	0.0	N
TCGA-KM-8477-01A-11R-2314-13	hsa-mir-3686	0.0	0.0	N
TCGA-KM-8477-01A-11R-2314-13	hsa-mir-3687	3.0	0.637305	N
TCGA-KM-8477-01A-11R-2314-13	hsa-mir-3688	0.0	0.0	N
TCGA-KM-8477-01A-11R-2314-13	hsa-mir-3689a	0.0	0.0	N
TCGA-KM-8477-01A-11R-2314-13	hsa-mir-3689b	0.0	0.0	N
TCGA-KM-8477-01A-11R-2314-13	hsa-mir-369	3.0	0.637305	N
TCGA-KM-8477-01A-11R-2314-13	hsa-mir-3690	2.0	0.42487	N
TCGA-KM-8477-01A-11R-2314-13	hsa-mir-3691	1.0	0.212435	N
TCGA-KM-8477-01A-11R-2314-13	hsa-mir-3692	0.0	0.0	N
TCGA-KM-8477-01A-11R-2314-13	hsa-mir-370	4.0	0.849741	N
TCGA-KM-8477-01A-11R-2314-13	hsa-mir-371	0.0	0.0	N
TCGA-KM-8477-01A-11R-2314-13	hsa-mir-3713	0.0	0.0	N
TCGA-KM-8477-01A-11R-2314-13	hsa-mir-3714	0.0	0.0	N
TCGA-KM-8477-01A-11R-2314-13	hsa-mir-372	0.0	0.0	N
TCGA-KM-8477-01A-11R-2314-13	hsa-mir-373	0.0	0.0	N
TCGA-KM-8477-01A-11R-2314-13	hsa-mir-374a	978.0	207.761573	N
TCGA-KM-8477-01A-11R-2314-13	hsa-mir-374b	133.0	28.253874	N
TCGA-KM-8477-01A-11R-2314-13	hsa-mir-374c	0.0	0.0	N
TCGA-KM-8477-01A-11R-2314-13	hsa-mir-375	235.0	49.922259	N
TCGA-KM-8477-01A-11R-2314-13	hsa-mir-376a-1	0.0	0.0	N
TCGA-KM-8477-01A-11R-2314-13	hsa-mir-376a-2	0.0	0.0	N
TCGA-KM-8477-01A-11R-2314-13	hsa-mir-376b	1.0	0.212435	N
TCGA-KM-8477-01A-11R-2314-13	hsa-mir-376c	2.0	0.42487	N
TCGA-KM-8477-01A-11R-2314-13	hsa-mir-377	0.0	0.0	N
TCGA-KM-8477-01A-11R-2314-13	hsa-mir-378	836.0	177.595782	N
TCGA-KM-8477-01A-11R-2314-13	hsa-mir-378b	0.0	0.0	N
TCGA-KM-8477-01A-11R-2314-13	hsa-mir-378c	14.0	2.974092	N
TCGA-KM-8477-01A-11R-2314-13	hsa-mir-379	185.0	39.300502	N
TCGA-KM-8477-01A-11R-2314-13	hsa-mir-380	0.0	0.0	N
TCGA-KM-8477-01A-11R-2314-13	hsa-mir-381	25.0	5.310879	N
TCGA-KM-8477-01A-11R-2314-13	hsa-mir-382	9.0	1.911916	N
TCGA-KM-8477-01A-11R-2314-13	hsa-mir-383	0.0	0.0	N
TCGA-KM-8477-01A-11R-2314-13	hsa-mir-384	0.0	0.0	N
TCGA-KM-8477-01A-11R-2314-13	hsa-mir-3907	0.0	0.0	N
TCGA-KM-8477-01A-11R-2314-13	hsa-mir-3908	0.0	0.0	N
TCGA-KM-8477-01A-11R-2314-13	hsa-mir-3909	2.0	0.42487	N
TCGA-KM-8477-01A-11R-2314-13	hsa-mir-3910-1	0.0	0.0	N
TCGA-KM-8477-01A-11R-2314-13	hsa-mir-3910-2	0.0	0.0	N
TCGA-KM-8477-01A-11R-2314-13	hsa-mir-3911	0.0	0.0	N
TCGA-KM-8477-01A-11R-2314-13	hsa-mir-3912	3.0	0.637305	N
TCGA-KM-8477-01A-11R-2314-13	hsa-mir-3913-1	7.0	1.487046	N
TCGA-KM-8477-01A-11R-2314-13	hsa-mir-3913-2	0.0	0.0	N
TCGA-KM-8477-01A-11R-2314-13	hsa-mir-3914-1	0.0	0.0	N
TCGA-KM-8477-01A-11R-2314-13	hsa-mir-3914-2	0.0	0.0	N
TCGA-KM-8477-01A-11R-2314-13	hsa-mir-3915	0.0	0.0	N
TCGA-KM-8477-01A-11R-2314-13	hsa-mir-3916	0.0	0.0	N
TCGA-KM-8477-01A-11R-2314-13	hsa-mir-3917	4.0	0.849741	N
TCGA-KM-8477-01A-11R-2314-13	hsa-mir-3918	3.0	0.637305	N
TCGA-KM-8477-01A-11R-2314-13	hsa-mir-3919	0.0	0.0	N
TCGA-KM-8477-01A-11R-2314-13	hsa-mir-3920	0.0	0.0	N
TCGA-KM-8477-01A-11R-2314-13	hsa-mir-3921	0.0	0.0	N
TCGA-KM-8477-01A-11R-2314-13	hsa-mir-3922	0.0	0.0	N
TCGA-KM-8477-01A-11R-2314-13	hsa-mir-3923	0.0	0.0	N
TCGA-KM-8477-01A-11R-2314-13	hsa-mir-3924	0.0	0.0	N
TCGA-KM-8477-01A-11R-2314-13	hsa-mir-3925	0.0	0.0	N
TCGA-KM-8477-01A-11R-2314-13	hsa-mir-3926-1	0.0	0.0	N
TCGA-KM-8477-01A-11R-2314-13	hsa-mir-3926-2	0.0	0.0	N
TCGA-KM-8477-01A-11R-2314-13	hsa-mir-3927	0.0	0.0	N
TCGA-KM-8477-01A-11R-2314-13	hsa-mir-3928	0.0	0.0	N
TCGA-KM-8477-01A-11R-2314-13	hsa-mir-3929	0.0	0.0	N
TCGA-KM-8477-01A-11R-2314-13	hsa-mir-3934	5.0	1.062176	N
TCGA-KM-8477-01A-11R-2314-13	hsa-mir-3935	0.0	0.0	N
TCGA-KM-8477-01A-11R-2314-13	hsa-mir-3936	0.0	0.0	N
TCGA-KM-8477-01A-11R-2314-13	hsa-mir-3937	0.0	0.0	N
TCGA-KM-8477-01A-11R-2314-13	hsa-mir-3938	0.0	0.0	N
TCGA-KM-8477-01A-11R-2314-13	hsa-mir-3939	0.0	0.0	N
TCGA-KM-8477-01A-11R-2314-13	hsa-mir-3940	1.0	0.212435	N
TCGA-KM-8477-01A-11R-2314-13	hsa-mir-3941	1.0	0.212435	N
TCGA-KM-8477-01A-11R-2314-13	hsa-mir-3942	0.0	0.0	N
TCGA-KM-8477-01A-11R-2314-13	hsa-mir-3943	0.0	0.0	N
TCGA-KM-8477-01A-11R-2314-13	hsa-mir-3944	0.0	0.0	N
TCGA-KM-8477-01A-11R-2314-13	hsa-mir-3945	0.0	0.0	N
TCGA-KM-8477-01A-11R-2314-13	hsa-mir-409	8.0	1.699481	N
TCGA-KM-8477-01A-11R-2314-13	hsa-mir-410	9.0	1.911916	N
TCGA-KM-8477-01A-11R-2314-13	hsa-mir-411	2.0	0.42487	N
TCGA-KM-8477-01A-11R-2314-13	hsa-mir-412	0.0	0.0	N
TCGA-KM-8477-01A-11R-2314-13	hsa-mir-421	7.0	1.487046	N
TCGA-KM-8477-01A-11R-2314-13	hsa-mir-422a	0.0	0.0	N
TCGA-KM-8477-01A-11R-2314-13	hsa-mir-423	283.0	60.119146	N
TCGA-KM-8477-01A-11R-2314-13	hsa-mir-424	521.0	110.678711	N
TCGA-KM-8477-01A-11R-2314-13	hsa-mir-425	100.0	21.243515	N
TCGA-KM-8477-01A-11R-2314-13	hsa-mir-4251	0.0	0.0	N
TCGA-KM-8477-01A-11R-2314-13	hsa-mir-4252	0.0	0.0	N
TCGA-KM-8477-01A-11R-2314-13	hsa-mir-4253	0.0	0.0	N
TCGA-KM-8477-01A-11R-2314-13	hsa-mir-4254	0.0	0.0	N
TCGA-KM-8477-01A-11R-2314-13	hsa-mir-4255	0.0	0.0	N
TCGA-KM-8477-01A-11R-2314-13	hsa-mir-4256	0.0	0.0	N
TCGA-KM-8477-01A-11R-2314-13	hsa-mir-4257	0.0	0.0	N
TCGA-KM-8477-01A-11R-2314-13	hsa-mir-4258	0.0	0.0	N
TCGA-KM-8477-01A-11R-2314-13	hsa-mir-4259	0.0	0.0	N
TCGA-KM-8477-01A-11R-2314-13	hsa-mir-4260	0.0	0.0	N
TCGA-KM-8477-01A-11R-2314-13	hsa-mir-4261	0.0	0.0	N
TCGA-KM-8477-01A-11R-2314-13	hsa-mir-4262	0.0	0.0	N
TCGA-KM-8477-01A-11R-2314-13	hsa-mir-4263	0.0	0.0	N
TCGA-KM-8477-01A-11R-2314-13	hsa-mir-4264	0.0	0.0	N
TCGA-KM-8477-01A-11R-2314-13	hsa-mir-4265	0.0	0.0	N
TCGA-KM-8477-01A-11R-2314-13	hsa-mir-4266	0.0	0.0	N
TCGA-KM-8477-01A-11R-2314-13	hsa-mir-4267	0.0	0.0	N
TCGA-KM-8477-01A-11R-2314-13	hsa-mir-4268	0.0	0.0	N
TCGA-KM-8477-01A-11R-2314-13	hsa-mir-4269	0.0	0.0	N
TCGA-KM-8477-01A-11R-2314-13	hsa-mir-4270	0.0	0.0	N
TCGA-KM-8477-01A-11R-2314-13	hsa-mir-4271	0.0	0.0	N
TCGA-KM-8477-01A-11R-2314-13	hsa-mir-4272	0.0	0.0	N
TCGA-KM-8477-01A-11R-2314-13	hsa-mir-4273	0.0	0.0	N
TCGA-KM-8477-01A-11R-2314-13	hsa-mir-4274	0.0	0.0	N
TCGA-KM-8477-01A-11R-2314-13	hsa-mir-4275	0.0	0.0	N
TCGA-KM-8477-01A-11R-2314-13	hsa-mir-4276	0.0	0.0	N
TCGA-KM-8477-01A-11R-2314-13	hsa-mir-4277	0.0	0.0	N
TCGA-KM-8477-01A-11R-2314-13	hsa-mir-4278	0.0	0.0	N
TCGA-KM-8477-01A-11R-2314-13	hsa-mir-4279	0.0	0.0	N
TCGA-KM-8477-01A-11R-2314-13	hsa-mir-4280	0.0	0.0	N
TCGA-KM-8477-01A-11R-2314-13	hsa-mir-4281	0.0	0.0	N
TCGA-KM-8477-01A-11R-2314-13	hsa-mir-4282	0.0	0.0	N
TCGA-KM-8477-01A-11R-2314-13	hsa-mir-4283-1	0.0	0.0	N
TCGA-KM-8477-01A-11R-2314-13	hsa-mir-4283-2	0.0	0.0	N
TCGA-KM-8477-01A-11R-2314-13	hsa-mir-4284	0.0	0.0	N
TCGA-KM-8477-01A-11R-2314-13	hsa-mir-4285	0.0	0.0	N
TCGA-KM-8477-01A-11R-2314-13	hsa-mir-4286	0.0	0.0	N
TCGA-KM-8477-01A-11R-2314-13	hsa-mir-4287	0.0	0.0	N
TCGA-KM-8477-01A-11R-2314-13	hsa-mir-4288	0.0	0.0	N
TCGA-KM-8477-01A-11R-2314-13	hsa-mir-4289	0.0	0.0	N
TCGA-KM-8477-01A-11R-2314-13	hsa-mir-429	318.0	67.554376	N
TCGA-KM-8477-01A-11R-2314-13	hsa-mir-4290	0.0	0.0	N
TCGA-KM-8477-01A-11R-2314-13	hsa-mir-4291	0.0	0.0	N
TCGA-KM-8477-01A-11R-2314-13	hsa-mir-4292	0.0	0.0	N
TCGA-KM-8477-01A-11R-2314-13	hsa-mir-4293	0.0	0.0	N
TCGA-KM-8477-01A-11R-2314-13	hsa-mir-4294	0.0	0.0	N
TCGA-KM-8477-01A-11R-2314-13	hsa-mir-4295	0.0	0.0	N
TCGA-KM-8477-01A-11R-2314-13	hsa-mir-4296	0.0	0.0	N
TCGA-KM-8477-01A-11R-2314-13	hsa-mir-4297	0.0	0.0	N
TCGA-KM-8477-01A-11R-2314-13	hsa-mir-4298	0.0	0.0	N
TCGA-KM-8477-01A-11R-2314-13	hsa-mir-4299	0.0	0.0	N
TCGA-KM-8477-01A-11R-2314-13	hsa-mir-4300	0.0	0.0	N
TCGA-KM-8477-01A-11R-2314-13	hsa-mir-4301	0.0	0.0	N
TCGA-KM-8477-01A-11R-2314-13	hsa-mir-4302	0.0	0.0	N
TCGA-KM-8477-01A-11R-2314-13	hsa-mir-4303	0.0	0.0	N
TCGA-KM-8477-01A-11R-2314-13	hsa-mir-4304	0.0	0.0	N
TCGA-KM-8477-01A-11R-2314-13	hsa-mir-4305	0.0	0.0	N
TCGA-KM-8477-01A-11R-2314-13	hsa-mir-4306	0.0	0.0	N
TCGA-KM-8477-01A-11R-2314-13	hsa-mir-4307	0.0	0.0	N
TCGA-KM-8477-01A-11R-2314-13	hsa-mir-4308	0.0	0.0	N
TCGA-KM-8477-01A-11R-2314-13	hsa-mir-4309	0.0	0.0	N
TCGA-KM-8477-01A-11R-2314-13	hsa-mir-431	5.0	1.062176	N
TCGA-KM-8477-01A-11R-2314-13	hsa-mir-4310	0.0	0.0	N
TCGA-KM-8477-01A-11R-2314-13	hsa-mir-4311	0.0	0.0	N
TCGA-KM-8477-01A-11R-2314-13	hsa-mir-4312	0.0	0.0	N
TCGA-KM-8477-01A-11R-2314-13	hsa-mir-4313	0.0	0.0	N
TCGA-KM-8477-01A-11R-2314-13	hsa-mir-4314	0.0	0.0	N
TCGA-KM-8477-01A-11R-2314-13	hsa-mir-4315-1	0.0	0.0	N
TCGA-KM-8477-01A-11R-2314-13	hsa-mir-4315-2	0.0	0.0	N
TCGA-KM-8477-01A-11R-2314-13	hsa-mir-4316	0.0	0.0	N
TCGA-KM-8477-01A-11R-2314-13	hsa-mir-4317	0.0	0.0	N
TCGA-KM-8477-01A-11R-2314-13	hsa-mir-4318	0.0	0.0	N
TCGA-KM-8477-01A-11R-2314-13	hsa-mir-4319	0.0	0.0	N
TCGA-KM-8477-01A-11R-2314-13	hsa-mir-432	4.0	0.849741	N
TCGA-KM-8477-01A-11R-2314-13	hsa-mir-4320	0.0	0.0	N
TCGA-KM-8477-01A-11R-2314-13	hsa-mir-4321	0.0	0.0	N
TCGA-KM-8477-01A-11R-2314-13	hsa-mir-4322	0.0	0.0	N
TCGA-KM-8477-01A-11R-2314-13	hsa-mir-4323	0.0	0.0	N
TCGA-KM-8477-01A-11R-2314-13	hsa-mir-4324	0.0	0.0	N
TCGA-KM-8477-01A-11R-2314-13	hsa-mir-4325	0.0	0.0	N
TCGA-KM-8477-01A-11R-2314-13	hsa-mir-4326	0.0	0.0	N
TCGA-KM-8477-01A-11R-2314-13	hsa-mir-4327	0.0	0.0	N
TCGA-KM-8477-01A-11R-2314-13	hsa-mir-4328	0.0	0.0	N
TCGA-KM-8477-01A-11R-2314-13	hsa-mir-4329	0.0	0.0	N
TCGA-KM-8477-01A-11R-2314-13	hsa-mir-433	3.0	0.637305	N
TCGA-KM-8477-01A-11R-2314-13	hsa-mir-4330	0.0	0.0	N
TCGA-KM-8477-01A-11R-2314-13	hsa-mir-448	0.0	0.0	N
TCGA-KM-8477-01A-11R-2314-13	hsa-mir-449a	0.0	0.0	N
TCGA-KM-8477-01A-11R-2314-13	hsa-mir-449b	0.0	0.0	N
TCGA-KM-8477-01A-11R-2314-13	hsa-mir-449c	0.0	0.0	N
TCGA-KM-8477-01A-11R-2314-13	hsa-mir-450a-1	10.0	2.124351	N
TCGA-KM-8477-01A-11R-2314-13	hsa-mir-450a-2	6.0	1.274611	N
TCGA-KM-8477-01A-11R-2314-13	hsa-mir-450b	41.0	8.709841	N
TCGA-KM-8477-01A-11R-2314-13	hsa-mir-451	822.0	174.62169	N
TCGA-KM-8477-01A-11R-2314-13	hsa-mir-452	50.0	10.621757	N
TCGA-KM-8477-01A-11R-2314-13	hsa-mir-454	23.0	4.886008	N
TCGA-KM-8477-01A-11R-2314-13	hsa-mir-455	180.0	38.238326	N
TCGA-KM-8477-01A-11R-2314-13	hsa-mir-466	2.0	0.42487	N
TCGA-KM-8477-01A-11R-2314-13	hsa-mir-483	1.0	0.212435	N
TCGA-KM-8477-01A-11R-2314-13	hsa-mir-484	52.0	11.046628	N
TCGA-KM-8477-01A-11R-2314-13	hsa-mir-485	3.0	0.637305	N
TCGA-KM-8477-01A-11R-2314-13	hsa-mir-486	526.0	111.740887	N
TCGA-KM-8477-01A-11R-2314-13	hsa-mir-487a	0.0	0.0	N
TCGA-KM-8477-01A-11R-2314-13	hsa-mir-487b	2.0	0.42487	N
TCGA-KM-8477-01A-11R-2314-13	hsa-mir-488	0.0	0.0	N
TCGA-KM-8477-01A-11R-2314-13	hsa-mir-489	2.0	0.42487	N
TCGA-KM-8477-01A-11R-2314-13	hsa-mir-490	0.0	0.0	N
TCGA-KM-8477-01A-11R-2314-13	hsa-mir-491	7.0	1.487046	N
TCGA-KM-8477-01A-11R-2314-13	hsa-mir-492	0.0	0.0	N
TCGA-KM-8477-01A-11R-2314-13	hsa-mir-493	2.0	0.42487	N
TCGA-KM-8477-01A-11R-2314-13	hsa-mir-494	0.0	0.0	N
TCGA-KM-8477-01A-11R-2314-13	hsa-mir-495	0.0	0.0	N
TCGA-KM-8477-01A-11R-2314-13	hsa-mir-496	0.0	0.0	N
TCGA-KM-8477-01A-11R-2314-13	hsa-mir-497	29.0	6.160619	N
TCGA-KM-8477-01A-11R-2314-13	hsa-mir-498	0.0	0.0	N
TCGA-KM-8477-01A-11R-2314-13	hsa-mir-499	0.0	0.0	N
TCGA-KM-8477-01A-11R-2314-13	hsa-mir-500a	4295.0	912.408953	Y
TCGA-KM-8477-01A-11R-2314-13	hsa-mir-500b	58.0	12.321238	Y
TCGA-KM-8477-01A-11R-2314-13	hsa-mir-501	1513.0	321.414376	N
TCGA-KM-8477-01A-11R-2314-13	hsa-mir-502	175.0	37.176151	Y
TCGA-KM-8477-01A-11R-2314-13	hsa-mir-503	36.0	7.647665	N
TCGA-KM-8477-01A-11R-2314-13	hsa-mir-504	5.0	1.062176	N
TCGA-KM-8477-01A-11R-2314-13	hsa-mir-505	64.0	13.595849	N
TCGA-KM-8477-01A-11R-2314-13	hsa-mir-506	0.0	0.0	N
TCGA-KM-8477-01A-11R-2314-13	hsa-mir-507	0.0	0.0	N
TCGA-KM-8477-01A-11R-2314-13	hsa-mir-508	1.0	0.212435	N
TCGA-KM-8477-01A-11R-2314-13	hsa-mir-509-1	0.0	0.0	N
TCGA-KM-8477-01A-11R-2314-13	hsa-mir-509-2	1.0	0.212435	N
TCGA-KM-8477-01A-11R-2314-13	hsa-mir-509-3	1.0	0.212435	N
TCGA-KM-8477-01A-11R-2314-13	hsa-mir-510	0.0	0.0	N
TCGA-KM-8477-01A-11R-2314-13	hsa-mir-511-1	2.0	0.42487	N
TCGA-KM-8477-01A-11R-2314-13	hsa-mir-511-2	2.0	0.42487	N
TCGA-KM-8477-01A-11R-2314-13	hsa-mir-512-1	0.0	0.0	N
TCGA-KM-8477-01A-11R-2314-13	hsa-mir-512-2	0.0	0.0	N
TCGA-KM-8477-01A-11R-2314-13	hsa-mir-513a-1	0.0	0.0	N
TCGA-KM-8477-01A-11R-2314-13	hsa-mir-513a-2	0.0	0.0	N
TCGA-KM-8477-01A-11R-2314-13	hsa-mir-513b	0.0	0.0	N
TCGA-KM-8477-01A-11R-2314-13	hsa-mir-513c	0.0	0.0	N
TCGA-KM-8477-01A-11R-2314-13	hsa-mir-514-1	0.0	0.0	N
TCGA-KM-8477-01A-11R-2314-13	hsa-mir-514-2	5.0	1.062176	N
TCGA-KM-8477-01A-11R-2314-13	hsa-mir-514-3	3.0	0.637305	N
TCGA-KM-8477-01A-11R-2314-13	hsa-mir-514b	0.0	0.0	N
TCGA-KM-8477-01A-11R-2314-13	hsa-mir-515-1	0.0	0.0	N
TCGA-KM-8477-01A-11R-2314-13	hsa-mir-515-2	0.0	0.0	N
TCGA-KM-8477-01A-11R-2314-13	hsa-mir-516a-1	0.0	0.0	N
TCGA-KM-8477-01A-11R-2314-13	hsa-mir-516a-2	0.0	0.0	N
TCGA-KM-8477-01A-11R-2314-13	hsa-mir-516b-1	0.0	0.0	N
TCGA-KM-8477-01A-11R-2314-13	hsa-mir-516b-2	0.0	0.0	N
TCGA-KM-8477-01A-11R-2314-13	hsa-mir-517a	0.0	0.0	N
TCGA-KM-8477-01A-11R-2314-13	hsa-mir-517b	0.0	0.0	N
TCGA-KM-8477-01A-11R-2314-13	hsa-mir-517c	0.0	0.0	N
TCGA-KM-8477-01A-11R-2314-13	hsa-mir-518a-1	0.0	0.0	N
TCGA-KM-8477-01A-11R-2314-13	hsa-mir-518a-2	0.0	0.0	N
TCGA-KM-8477-01A-11R-2314-13	hsa-mir-518b	0.0	0.0	N
TCGA-KM-8477-01A-11R-2314-13	hsa-mir-518c	0.0	0.0	N
TCGA-KM-8477-01A-11R-2314-13	hsa-mir-518d	0.0	0.0	N
TCGA-KM-8477-01A-11R-2314-13	hsa-mir-518e	0.0	0.0	N
TCGA-KM-8477-01A-11R-2314-13	hsa-mir-518f	0.0	0.0	N
TCGA-KM-8477-01A-11R-2314-13	hsa-mir-519a-1	0.0	0.0	N
TCGA-KM-8477-01A-11R-2314-13	hsa-mir-519a-2	0.0	0.0	N
TCGA-KM-8477-01A-11R-2314-13	hsa-mir-519b	0.0	0.0	N
TCGA-KM-8477-01A-11R-2314-13	hsa-mir-519c	0.0	0.0	N
TCGA-KM-8477-01A-11R-2314-13	hsa-mir-519d	0.0	0.0	N
TCGA-KM-8477-01A-11R-2314-13	hsa-mir-519e	0.0	0.0	N
TCGA-KM-8477-01A-11R-2314-13	hsa-mir-520a	0.0	0.0	N
TCGA-KM-8477-01A-11R-2314-13	hsa-mir-520b	0.0	0.0	N
TCGA-KM-8477-01A-11R-2314-13	hsa-mir-520c	0.0	0.0	N
TCGA-KM-8477-01A-11R-2314-13	hsa-mir-520d	0.0	0.0	N
TCGA-KM-8477-01A-11R-2314-13	hsa-mir-520e	0.0	0.0	N
TCGA-KM-8477-01A-11R-2314-13	hsa-mir-520f	0.0	0.0	N
TCGA-KM-8477-01A-11R-2314-13	hsa-mir-520g	0.0	0.0	N
TCGA-KM-8477-01A-11R-2314-13	hsa-mir-520h	0.0	0.0	N
TCGA-KM-8477-01A-11R-2314-13	hsa-mir-521-1	0.0	0.0	N
TCGA-KM-8477-01A-11R-2314-13	hsa-mir-521-2	0.0	0.0	N
TCGA-KM-8477-01A-11R-2314-13	hsa-mir-522	0.0	0.0	N
TCGA-KM-8477-01A-11R-2314-13	hsa-mir-523	0.0	0.0	N
TCGA-KM-8477-01A-11R-2314-13	hsa-mir-524	0.0	0.0	N
TCGA-KM-8477-01A-11R-2314-13	hsa-mir-525	0.0	0.0	N
TCGA-KM-8477-01A-11R-2314-13	hsa-mir-526a-1	0.0	0.0	N
TCGA-KM-8477-01A-11R-2314-13	hsa-mir-526a-2	0.0	0.0	N
TCGA-KM-8477-01A-11R-2314-13	hsa-mir-526b	0.0	0.0	N
TCGA-KM-8477-01A-11R-2314-13	hsa-mir-527	0.0	0.0	N
TCGA-KM-8477-01A-11R-2314-13	hsa-mir-532	25500.0	5417.096228	N
TCGA-KM-8477-01A-11R-2314-13	hsa-mir-539	4.0	0.849741	N
TCGA-KM-8477-01A-11R-2314-13	hsa-mir-541	1.0	0.212435	N
TCGA-KM-8477-01A-11R-2314-13	hsa-mir-542	1026.0	217.95846	N
TCGA-KM-8477-01A-11R-2314-13	hsa-mir-543	0.0	0.0	N
TCGA-KM-8477-01A-11R-2314-13	hsa-mir-544	0.0	0.0	N
TCGA-KM-8477-01A-11R-2314-13	hsa-mir-544b	0.0	0.0	N
TCGA-KM-8477-01A-11R-2314-13	hsa-mir-545	0.0	0.0	N
TCGA-KM-8477-01A-11R-2314-13	hsa-mir-548a-1	0.0	0.0	N
TCGA-KM-8477-01A-11R-2314-13	hsa-mir-548a-2	0.0	0.0	N
TCGA-KM-8477-01A-11R-2314-13	hsa-mir-548a-3	0.0	0.0	N
TCGA-KM-8477-01A-11R-2314-13	hsa-mir-548aa-1	0.0	0.0	N
TCGA-KM-8477-01A-11R-2314-13	hsa-mir-548aa-2	0.0	0.0	N
TCGA-KM-8477-01A-11R-2314-13	hsa-mir-548b	2.0	0.42487	N
TCGA-KM-8477-01A-11R-2314-13	hsa-mir-548c	0.0	0.0	N
TCGA-KM-8477-01A-11R-2314-13	hsa-mir-548d-1	0.0	0.0	N
TCGA-KM-8477-01A-11R-2314-13	hsa-mir-548d-2	0.0	0.0	N
TCGA-KM-8477-01A-11R-2314-13	hsa-mir-548e	1.0	0.212435	N
TCGA-KM-8477-01A-11R-2314-13	hsa-mir-548f-1	0.0	0.0	N
TCGA-KM-8477-01A-11R-2314-13	hsa-mir-548f-2	0.0	0.0	N
TCGA-KM-8477-01A-11R-2314-13	hsa-mir-548f-3	0.0	0.0	N
TCGA-KM-8477-01A-11R-2314-13	hsa-mir-548f-4	0.0	0.0	N
TCGA-KM-8477-01A-11R-2314-13	hsa-mir-548f-5	0.0	0.0	N
TCGA-KM-8477-01A-11R-2314-13	hsa-mir-548g	0.0	0.0	N
TCGA-KM-8477-01A-11R-2314-13	hsa-mir-548h-1	0.0	0.0	N
TCGA-KM-8477-01A-11R-2314-13	hsa-mir-548h-2	0.0	0.0	N
TCGA-KM-8477-01A-11R-2314-13	hsa-mir-548h-3	0.0	0.0	N
TCGA-KM-8477-01A-11R-2314-13	hsa-mir-548h-4	0.0	0.0	N
TCGA-KM-8477-01A-11R-2314-13	hsa-mir-548i-1	0.0	0.0	N
TCGA-KM-8477-01A-11R-2314-13	hsa-mir-548i-2	0.0	0.0	N
TCGA-KM-8477-01A-11R-2314-13	hsa-mir-548i-3	0.0	0.0	N
TCGA-KM-8477-01A-11R-2314-13	hsa-mir-548i-4	0.0	0.0	N
TCGA-KM-8477-01A-11R-2314-13	hsa-mir-548j	1.0	0.212435	N
TCGA-KM-8477-01A-11R-2314-13	hsa-mir-548k	0.0	0.0	N
TCGA-KM-8477-01A-11R-2314-13	hsa-mir-548l	0.0	0.0	N
TCGA-KM-8477-01A-11R-2314-13	hsa-mir-548m	0.0	0.0	N
TCGA-KM-8477-01A-11R-2314-13	hsa-mir-548n	0.0	0.0	N
TCGA-KM-8477-01A-11R-2314-13	hsa-mir-548o	0.0	0.0	N
TCGA-KM-8477-01A-11R-2314-13	hsa-mir-548p	0.0	0.0	N
TCGA-KM-8477-01A-11R-2314-13	hsa-mir-548q	0.0	0.0	N
TCGA-KM-8477-01A-11R-2314-13	hsa-mir-548s	3.0	0.637305	N
TCGA-KM-8477-01A-11R-2314-13	hsa-mir-548t	0.0	0.0	N
TCGA-KM-8477-01A-11R-2314-13	hsa-mir-548u	0.0	0.0	N
TCGA-KM-8477-01A-11R-2314-13	hsa-mir-548v	4.0	0.849741	N
TCGA-KM-8477-01A-11R-2314-13	hsa-mir-548w	0.0	0.0	N
TCGA-KM-8477-01A-11R-2314-13	hsa-mir-548x	0.0	0.0	N
TCGA-KM-8477-01A-11R-2314-13	hsa-mir-548y	0.0	0.0	N
TCGA-KM-8477-01A-11R-2314-13	hsa-mir-548z	0.0	0.0	N
TCGA-KM-8477-01A-11R-2314-13	hsa-mir-549	1.0	0.212435	N
TCGA-KM-8477-01A-11R-2314-13	hsa-mir-550a-1	3.0	0.637305	N
TCGA-KM-8477-01A-11R-2314-13	hsa-mir-550a-2	4.0	0.849741	N
TCGA-KM-8477-01A-11R-2314-13	hsa-mir-550b-1	0.0	0.0	N
TCGA-KM-8477-01A-11R-2314-13	hsa-mir-550b-2	0.0	0.0	N
TCGA-KM-8477-01A-11R-2314-13	hsa-mir-551a	0.0	0.0	N
TCGA-KM-8477-01A-11R-2314-13	hsa-mir-551b	6.0	1.274611	N
TCGA-KM-8477-01A-11R-2314-13	hsa-mir-552	0.0	0.0	N
TCGA-KM-8477-01A-11R-2314-13	hsa-mir-553	0.0	0.0	N
TCGA-KM-8477-01A-11R-2314-13	hsa-mir-554	0.0	0.0	N
TCGA-KM-8477-01A-11R-2314-13	hsa-mir-555	0.0	0.0	N
TCGA-KM-8477-01A-11R-2314-13	hsa-mir-556	0.0	0.0	N
TCGA-KM-8477-01A-11R-2314-13	hsa-mir-557	0.0	0.0	N
TCGA-KM-8477-01A-11R-2314-13	hsa-mir-558	0.0	0.0	N
TCGA-KM-8477-01A-11R-2314-13	hsa-mir-559	0.0	0.0	N
TCGA-KM-8477-01A-11R-2314-13	hsa-mir-561	14.0	2.974092	N
TCGA-KM-8477-01A-11R-2314-13	hsa-mir-562	0.0	0.0	N
TCGA-KM-8477-01A-11R-2314-13	hsa-mir-563	0.0	0.0	N
TCGA-KM-8477-01A-11R-2314-13	hsa-mir-564	0.0	0.0	N
TCGA-KM-8477-01A-11R-2314-13	hsa-mir-566	0.0	0.0	N
TCGA-KM-8477-01A-11R-2314-13	hsa-mir-567	0.0	0.0	N
TCGA-KM-8477-01A-11R-2314-13	hsa-mir-568	0.0	0.0	N
TCGA-KM-8477-01A-11R-2314-13	hsa-mir-569	0.0	0.0	N
TCGA-KM-8477-01A-11R-2314-13	hsa-mir-570	2.0	0.42487	N
TCGA-KM-8477-01A-11R-2314-13	hsa-mir-571	0.0	0.0	N
TCGA-KM-8477-01A-11R-2314-13	hsa-mir-572	0.0	0.0	N
TCGA-KM-8477-01A-11R-2314-13	hsa-mir-573	0.0	0.0	N
TCGA-KM-8477-01A-11R-2314-13	hsa-mir-574	101.0	21.45595	N
TCGA-KM-8477-01A-11R-2314-13	hsa-mir-575	0.0	0.0	N
TCGA-KM-8477-01A-11R-2314-13	hsa-mir-576	12.0	2.549222	N
TCGA-KM-8477-01A-11R-2314-13	hsa-mir-577	203.0	43.124335	N
TCGA-KM-8477-01A-11R-2314-13	hsa-mir-578	1.0	0.212435	N
TCGA-KM-8477-01A-11R-2314-13	hsa-mir-579	1.0	0.212435	N
TCGA-KM-8477-01A-11R-2314-13	hsa-mir-580	1.0	0.212435	N
TCGA-KM-8477-01A-11R-2314-13	hsa-mir-581	3.0	0.637305	N
TCGA-KM-8477-01A-11R-2314-13	hsa-mir-582	1791.0	380.471347	N
TCGA-KM-8477-01A-11R-2314-13	hsa-mir-583	0.0	0.0	N
TCGA-KM-8477-01A-11R-2314-13	hsa-mir-584	76.0	16.145071	N
TCGA-KM-8477-01A-11R-2314-13	hsa-mir-585	2.0	0.42487	N
TCGA-KM-8477-01A-11R-2314-13	hsa-mir-586	0.0	0.0	N
TCGA-KM-8477-01A-11R-2314-13	hsa-mir-587	0.0	0.0	N
TCGA-KM-8477-01A-11R-2314-13	hsa-mir-588	0.0	0.0	N
TCGA-KM-8477-01A-11R-2314-13	hsa-mir-589	183.0	38.875632	N
TCGA-KM-8477-01A-11R-2314-13	hsa-mir-590	27.0	5.735749	N
TCGA-KM-8477-01A-11R-2314-13	hsa-mir-591	0.0	0.0	N
TCGA-KM-8477-01A-11R-2314-13	hsa-mir-592	5.0	1.062176	N
TCGA-KM-8477-01A-11R-2314-13	hsa-mir-593	0.0	0.0	N
TCGA-KM-8477-01A-11R-2314-13	hsa-mir-595	0.0	0.0	N
TCGA-KM-8477-01A-11R-2314-13	hsa-mir-596	0.0	0.0	N
TCGA-KM-8477-01A-11R-2314-13	hsa-mir-597	0.0	0.0	N
TCGA-KM-8477-01A-11R-2314-13	hsa-mir-598	15.0	3.186527	N
TCGA-KM-8477-01A-11R-2314-13	hsa-mir-599	0.0	0.0	N
TCGA-KM-8477-01A-11R-2314-13	hsa-mir-600	0.0	0.0	N
TCGA-KM-8477-01A-11R-2314-13	hsa-mir-601	0.0	0.0	N
TCGA-KM-8477-01A-11R-2314-13	hsa-mir-602	0.0	0.0	N
TCGA-KM-8477-01A-11R-2314-13	hsa-mir-603	0.0	0.0	N
TCGA-KM-8477-01A-11R-2314-13	hsa-mir-604	0.0	0.0	N
TCGA-KM-8477-01A-11R-2314-13	hsa-mir-605	1.0	0.212435	N
TCGA-KM-8477-01A-11R-2314-13	hsa-mir-606	0.0	0.0	N
TCGA-KM-8477-01A-11R-2314-13	hsa-mir-607	0.0	0.0	N
TCGA-KM-8477-01A-11R-2314-13	hsa-mir-608	0.0	0.0	N
TCGA-KM-8477-01A-11R-2314-13	hsa-mir-609	0.0	0.0	N
TCGA-KM-8477-01A-11R-2314-13	hsa-mir-610	0.0	0.0	N
TCGA-KM-8477-01A-11R-2314-13	hsa-mir-611	2.0	0.42487	N
TCGA-KM-8477-01A-11R-2314-13	hsa-mir-612	0.0	0.0	N
TCGA-KM-8477-01A-11R-2314-13	hsa-mir-613	0.0	0.0	N
TCGA-KM-8477-01A-11R-2314-13	hsa-mir-614	0.0	0.0	N
TCGA-KM-8477-01A-11R-2314-13	hsa-mir-615	4.0	0.849741	N
TCGA-KM-8477-01A-11R-2314-13	hsa-mir-616	32.0	6.797925	N
TCGA-KM-8477-01A-11R-2314-13	hsa-mir-617	0.0	0.0	N
TCGA-KM-8477-01A-11R-2314-13	hsa-mir-618	6.0	1.274611	N
TCGA-KM-8477-01A-11R-2314-13	hsa-mir-619	0.0	0.0	N
TCGA-KM-8477-01A-11R-2314-13	hsa-mir-620	0.0	0.0	N
TCGA-KM-8477-01A-11R-2314-13	hsa-mir-621	0.0	0.0	N
TCGA-KM-8477-01A-11R-2314-13	hsa-mir-622	0.0	0.0	N
TCGA-KM-8477-01A-11R-2314-13	hsa-mir-623	0.0	0.0	N
TCGA-KM-8477-01A-11R-2314-13	hsa-mir-624	3.0	0.637305	N
TCGA-KM-8477-01A-11R-2314-13	hsa-mir-625	80.0	16.994812	N
TCGA-KM-8477-01A-11R-2314-13	hsa-mir-626	0.0	0.0	N
TCGA-KM-8477-01A-11R-2314-13	hsa-mir-627	1.0	0.212435	N
TCGA-KM-8477-01A-11R-2314-13	hsa-mir-628	50.0	10.621757	N
TCGA-KM-8477-01A-11R-2314-13	hsa-mir-629	51.0	10.834192	N
TCGA-KM-8477-01A-11R-2314-13	hsa-mir-630	0.0	0.0	N
TCGA-KM-8477-01A-11R-2314-13	hsa-mir-631	0.0	0.0	N
TCGA-KM-8477-01A-11R-2314-13	hsa-mir-632	3.0	0.637305	N
TCGA-KM-8477-01A-11R-2314-13	hsa-mir-633	0.0	0.0	N
TCGA-KM-8477-01A-11R-2314-13	hsa-mir-634	0.0	0.0	N
TCGA-KM-8477-01A-11R-2314-13	hsa-mir-635	0.0	0.0	N
TCGA-KM-8477-01A-11R-2314-13	hsa-mir-636	0.0	0.0	N
TCGA-KM-8477-01A-11R-2314-13	hsa-mir-637	0.0	0.0	N
TCGA-KM-8477-01A-11R-2314-13	hsa-mir-638	0.0	0.0	N
TCGA-KM-8477-01A-11R-2314-13	hsa-mir-639	0.0	0.0	N
TCGA-KM-8477-01A-11R-2314-13	hsa-mir-640	0.0	0.0	N
TCGA-KM-8477-01A-11R-2314-13	hsa-mir-641	0.0	0.0	N
TCGA-KM-8477-01A-11R-2314-13	hsa-mir-642a	80.0	16.994812	N
TCGA-KM-8477-01A-11R-2314-13	hsa-mir-642b	0.0	0.0	N
TCGA-KM-8477-01A-11R-2314-13	hsa-mir-643	1.0	0.212435	N
TCGA-KM-8477-01A-11R-2314-13	hsa-mir-644	0.0	0.0	N
TCGA-KM-8477-01A-11R-2314-13	hsa-mir-645	0.0	0.0	N
TCGA-KM-8477-01A-11R-2314-13	hsa-mir-646	0.0	0.0	N
TCGA-KM-8477-01A-11R-2314-13	hsa-mir-647	0.0	0.0	N
TCGA-KM-8477-01A-11R-2314-13	hsa-mir-648	0.0	0.0	N
TCGA-KM-8477-01A-11R-2314-13	hsa-mir-649	0.0	0.0	N
TCGA-KM-8477-01A-11R-2314-13	hsa-mir-650	0.0	0.0	N
TCGA-KM-8477-01A-11R-2314-13	hsa-mir-651	16.0	3.398962	N
TCGA-KM-8477-01A-11R-2314-13	hsa-mir-652	58.0	12.321238	N
TCGA-KM-8477-01A-11R-2314-13	hsa-mir-653	95.0	20.181339	N
TCGA-KM-8477-01A-11R-2314-13	hsa-mir-654	13.0	2.761657	N
TCGA-KM-8477-01A-11R-2314-13	hsa-mir-655	0.0	0.0	N
TCGA-KM-8477-01A-11R-2314-13	hsa-mir-656	2.0	0.42487	N
TCGA-KM-8477-01A-11R-2314-13	hsa-mir-657	0.0	0.0	N
TCGA-KM-8477-01A-11R-2314-13	hsa-mir-658	0.0	0.0	N
TCGA-KM-8477-01A-11R-2314-13	hsa-mir-659	3.0	0.637305	N
TCGA-KM-8477-01A-11R-2314-13	hsa-mir-660	1185.0	251.735648	N
TCGA-KM-8477-01A-11R-2314-13	hsa-mir-661	0.0	0.0	N
TCGA-KM-8477-01A-11R-2314-13	hsa-mir-662	0.0	0.0	N
TCGA-KM-8477-01A-11R-2314-13	hsa-mir-663	0.0	0.0	N
TCGA-KM-8477-01A-11R-2314-13	hsa-mir-663b	0.0	0.0	N
TCGA-KM-8477-01A-11R-2314-13	hsa-mir-664	117.0	24.854912	N
TCGA-KM-8477-01A-11R-2314-13	hsa-mir-665	0.0	0.0	N
TCGA-KM-8477-01A-11R-2314-13	hsa-mir-668	0.0	0.0	N
TCGA-KM-8477-01A-11R-2314-13	hsa-mir-670	0.0	0.0	N
TCGA-KM-8477-01A-11R-2314-13	hsa-mir-671	16.0	3.398962	N
TCGA-KM-8477-01A-11R-2314-13	hsa-mir-675	42.0	8.922276	N
TCGA-KM-8477-01A-11R-2314-13	hsa-mir-676	2.0	0.42487	N
TCGA-KM-8477-01A-11R-2314-13	hsa-mir-7-1	50.0	10.621757	N
TCGA-KM-8477-01A-11R-2314-13	hsa-mir-7-2	0.0	0.0	N
TCGA-KM-8477-01A-11R-2314-13	hsa-mir-7-3	0.0	0.0	N
TCGA-KM-8477-01A-11R-2314-13	hsa-mir-708	34.0	7.222795	N
TCGA-KM-8477-01A-11R-2314-13	hsa-mir-711	0.0	0.0	N
TCGA-KM-8477-01A-11R-2314-13	hsa-mir-718	0.0	0.0	N
TCGA-KM-8477-01A-11R-2314-13	hsa-mir-720	0.0	0.0	N
TCGA-KM-8477-01A-11R-2314-13	hsa-mir-744	382.0	81.150226	N
TCGA-KM-8477-01A-11R-2314-13	hsa-mir-758	10.0	2.124351	N
TCGA-KM-8477-01A-11R-2314-13	hsa-mir-759	0.0	0.0	N
TCGA-KM-8477-01A-11R-2314-13	hsa-mir-760	2.0	0.42487	N
TCGA-KM-8477-01A-11R-2314-13	hsa-mir-761	0.0	0.0	N
TCGA-KM-8477-01A-11R-2314-13	hsa-mir-762	0.0	0.0	N
TCGA-KM-8477-01A-11R-2314-13	hsa-mir-764	0.0	0.0	N
TCGA-KM-8477-01A-11R-2314-13	hsa-mir-765	5.0	1.062176	N
TCGA-KM-8477-01A-11R-2314-13	hsa-mir-766	70.0	14.87046	N
TCGA-KM-8477-01A-11R-2314-13	hsa-mir-767	0.0	0.0	N
TCGA-KM-8477-01A-11R-2314-13	hsa-mir-769	40.0	8.497406	N
TCGA-KM-8477-01A-11R-2314-13	hsa-mir-770	0.0	0.0	N
TCGA-KM-8477-01A-11R-2314-13	hsa-mir-802	0.0	0.0	N
TCGA-KM-8477-01A-11R-2314-13	hsa-mir-873	0.0	0.0	N
TCGA-KM-8477-01A-11R-2314-13	hsa-mir-874	2005.0	425.932468	N
TCGA-KM-8477-01A-11R-2314-13	hsa-mir-875	0.0	0.0	N
TCGA-KM-8477-01A-11R-2314-13	hsa-mir-876	0.0	0.0	N
TCGA-KM-8477-01A-11R-2314-13	hsa-mir-877	6.0	1.274611	N
TCGA-KM-8477-01A-11R-2314-13	hsa-mir-885	0.0	0.0	N
TCGA-KM-8477-01A-11R-2314-13	hsa-mir-887	4.0	0.849741	N
TCGA-KM-8477-01A-11R-2314-13	hsa-mir-888	817.0	173.559514	N
TCGA-KM-8477-01A-11R-2314-13	hsa-mir-889	9.0	1.911916	N
TCGA-KM-8477-01A-11R-2314-13	hsa-mir-890	81.0	17.207247	N
TCGA-KM-8477-01A-11R-2314-13	hsa-mir-891a	229491.0	48751.954138	N
TCGA-KM-8477-01A-11R-2314-13	hsa-mir-891b	1202.0	255.347046	N
TCGA-KM-8477-01A-11R-2314-13	hsa-mir-892a	2598.0	551.90651	N
TCGA-KM-8477-01A-11R-2314-13	hsa-mir-892b	311.0	66.06733	N
TCGA-KM-8477-01A-11R-2314-13	hsa-mir-9-1	58.0	12.321238	N
TCGA-KM-8477-01A-11R-2314-13	hsa-mir-9-2	49.0	10.409322	N
TCGA-KM-8477-01A-11R-2314-13	hsa-mir-9-3	0.0	0.0	N
TCGA-KM-8477-01A-11R-2314-13	hsa-mir-920	0.0	0.0	N
TCGA-KM-8477-01A-11R-2314-13	hsa-mir-921	0.0	0.0	N
TCGA-KM-8477-01A-11R-2314-13	hsa-mir-922	0.0	0.0	N
TCGA-KM-8477-01A-11R-2314-13	hsa-mir-924	0.0	0.0	N
TCGA-KM-8477-01A-11R-2314-13	hsa-mir-92a-1	322.0	68.404117	N
TCGA-KM-8477-01A-11R-2314-13	hsa-mir-92a-2	12197.0	2591.071478	N
TCGA-KM-8477-01A-11R-2314-13	hsa-mir-92b	275.0	58.419665	N
TCGA-KM-8477-01A-11R-2314-13	hsa-mir-93	4000.0	849.740585	N
TCGA-KM-8477-01A-11R-2314-13	hsa-mir-933	0.0	0.0	N
TCGA-KM-8477-01A-11R-2314-13	hsa-mir-934	0.0	0.0	N
TCGA-KM-8477-01A-11R-2314-13	hsa-mir-935	0.0	0.0	N
TCGA-KM-8477-01A-11R-2314-13	hsa-mir-936	0.0	0.0	N
TCGA-KM-8477-01A-11R-2314-13	hsa-mir-937	10.0	2.124351	N
TCGA-KM-8477-01A-11R-2314-13	hsa-mir-938	0.0	0.0	N
TCGA-KM-8477-01A-11R-2314-13	hsa-mir-939	2.0	0.42487	N
TCGA-KM-8477-01A-11R-2314-13	hsa-mir-940	1.0	0.212435	N
TCGA-KM-8477-01A-11R-2314-13	hsa-mir-941-1	0.0	0.0	N
TCGA-KM-8477-01A-11R-2314-13	hsa-mir-941-3	0.0	0.0	N
TCGA-KM-8477-01A-11R-2314-13	hsa-mir-941-4	0.0	0.0	N
TCGA-KM-8477-01A-11R-2314-13	hsa-mir-942	14.0	2.974092	N
TCGA-KM-8477-01A-11R-2314-13	hsa-mir-943	0.0	0.0	N
TCGA-KM-8477-01A-11R-2314-13	hsa-mir-944	0.0	0.0	N
TCGA-KM-8477-01A-11R-2314-13	hsa-mir-95	3.0	0.637305	N
TCGA-KM-8477-01A-11R-2314-13	hsa-mir-96	61.0	12.958544	N
TCGA-KM-8477-01A-11R-2314-13	hsa-mir-98	147.0	31.227966	N
TCGA-KM-8477-01A-11R-2314-13	hsa-mir-99a	3798.0	806.828685	Y
TCGA-KM-8477-01A-11R-2314-13	hsa-mir-99b	109664.0	23296.487873	N
