# Supplementary material for: Dysfunctional miRNA-Mediated Regulation in Chromophobe Renal Cell Carcinoma
Source: PLoS One. 2016 Jun 3;11(6):e0156324. doi: 10.1371/journal.pone.0156324 (PMC4892590; doi:10.1371/journal.pone.0156324)
Supplement: S1 File — (ZIP) [file pone.0156324.s001.zip › S1_File miRNA expression profile downloaded from TCGA/case/bcgsc.ca__IlluminaHiSeq_miRNASeq__TCGA-KM-8639-01A-11R-2401-13__mirna_quantification.txt]

barcode	miRNA_ID	read_count	reads_per_million_miRNA_mapped	cross-mapped
TCGA-KM-8639-01A-11R-2401-13	hsa-let-7a-1	89538.0	10186.205586	N
TCGA-KM-8639-01A-11R-2401-13	hsa-let-7a-2	178768.0	20337.371843	Y
TCGA-KM-8639-01A-11R-2401-13	hsa-let-7a-3	89985.0	10237.058116	N
TCGA-KM-8639-01A-11R-2401-13	hsa-let-7b	91786.0	10441.947172	N
TCGA-KM-8639-01A-11R-2401-13	hsa-let-7c	39216.0	4461.371018	Y
TCGA-KM-8639-01A-11R-2401-13	hsa-let-7d	4339.0	493.622217	N
TCGA-KM-8639-01A-11R-2401-13	hsa-let-7e	21417.0	2436.484677	N
TCGA-KM-8639-01A-11R-2401-13	hsa-let-7f-1	172.0	19.567417	N
TCGA-KM-8639-01A-11R-2401-13	hsa-let-7f-2	135345.0	15397.395463	N
TCGA-KM-8639-01A-11R-2401-13	hsa-let-7g	4464.0	507.842723	N
TCGA-KM-8639-01A-11R-2401-13	hsa-let-7i	2269.0	258.130631	N
TCGA-KM-8639-01A-11R-2401-13	hsa-mir-1-1	0.0	0.0	N
TCGA-KM-8639-01A-11R-2401-13	hsa-mir-1-2	5.0	0.56882	N
TCGA-KM-8639-01A-11R-2401-13	hsa-mir-100	12138.0	1380.868049	N
TCGA-KM-8639-01A-11R-2401-13	hsa-mir-101-1	244079.0	27767.415769	N
TCGA-KM-8639-01A-11R-2401-13	hsa-mir-101-2	391.0	44.481744	N
TCGA-KM-8639-01A-11R-2401-13	hsa-mir-103-1	112532.0	12802.096171	Y
TCGA-KM-8639-01A-11R-2401-13	hsa-mir-103-1-as	0.0	0.0	N
TCGA-KM-8639-01A-11R-2401-13	hsa-mir-103-2	25.0	2.844101	N
TCGA-KM-8639-01A-11R-2401-13	hsa-mir-103-2-as	0.0	0.0	N
TCGA-KM-8639-01A-11R-2401-13	hsa-mir-105-1	0.0	0.0	N
TCGA-KM-8639-01A-11R-2401-13	hsa-mir-105-2	0.0	0.0	N
TCGA-KM-8639-01A-11R-2401-13	hsa-mir-106a	856.0	97.382028	Y
TCGA-KM-8639-01A-11R-2401-13	hsa-mir-106b	2700.0	307.162937	N
TCGA-KM-8639-01A-11R-2401-13	hsa-mir-107	1198.0	136.289333	Y
TCGA-KM-8639-01A-11R-2401-13	hsa-mir-10a	1007351.0	114600.330394	N
TCGA-KM-8639-01A-11R-2401-13	hsa-mir-10b	1762163.0	200470.801148	N
TCGA-KM-8639-01A-11R-2401-13	hsa-mir-1178	0.0	0.0	N
TCGA-KM-8639-01A-11R-2401-13	hsa-mir-1179	1.0	0.113764	N
TCGA-KM-8639-01A-11R-2401-13	hsa-mir-1180	350.0	39.817418	N
TCGA-KM-8639-01A-11R-2401-13	hsa-mir-1181	0.0	0.0	N
TCGA-KM-8639-01A-11R-2401-13	hsa-mir-1182	0.0	0.0	N
TCGA-KM-8639-01A-11R-2401-13	hsa-mir-1183	0.0	0.0	N
TCGA-KM-8639-01A-11R-2401-13	hsa-mir-1184-1	0.0	0.0	N
TCGA-KM-8639-01A-11R-2401-13	hsa-mir-1184-2	0.0	0.0	N
TCGA-KM-8639-01A-11R-2401-13	hsa-mir-1184-3	0.0	0.0	N
TCGA-KM-8639-01A-11R-2401-13	hsa-mir-1185-1	0.0	0.0	N
TCGA-KM-8639-01A-11R-2401-13	hsa-mir-1185-2	0.0	0.0	N
TCGA-KM-8639-01A-11R-2401-13	hsa-mir-1193	0.0	0.0	N
TCGA-KM-8639-01A-11R-2401-13	hsa-mir-1197	0.0	0.0	N
TCGA-KM-8639-01A-11R-2401-13	hsa-mir-1200	0.0	0.0	N
TCGA-KM-8639-01A-11R-2401-13	hsa-mir-1202	0.0	0.0	N
TCGA-KM-8639-01A-11R-2401-13	hsa-mir-1203	0.0	0.0	N
TCGA-KM-8639-01A-11R-2401-13	hsa-mir-1204	0.0	0.0	N
TCGA-KM-8639-01A-11R-2401-13	hsa-mir-1205	0.0	0.0	N
TCGA-KM-8639-01A-11R-2401-13	hsa-mir-1206	0.0	0.0	N
TCGA-KM-8639-01A-11R-2401-13	hsa-mir-1207	0.0	0.0	N
TCGA-KM-8639-01A-11R-2401-13	hsa-mir-1208	0.0	0.0	N
TCGA-KM-8639-01A-11R-2401-13	hsa-mir-122	2.0	0.227528	N
TCGA-KM-8639-01A-11R-2401-13	hsa-mir-1224	4.0	0.455056	N
TCGA-KM-8639-01A-11R-2401-13	hsa-mir-1225	0.0	0.0	N
TCGA-KM-8639-01A-11R-2401-13	hsa-mir-1226	6.0	0.682584	N
TCGA-KM-8639-01A-11R-2401-13	hsa-mir-1227	1.0	0.113764	N
TCGA-KM-8639-01A-11R-2401-13	hsa-mir-1228	4.0	0.455056	N
TCGA-KM-8639-01A-11R-2401-13	hsa-mir-1229	9.0	1.023876	N
TCGA-KM-8639-01A-11R-2401-13	hsa-mir-1231	0.0	0.0	N
TCGA-KM-8639-01A-11R-2401-13	hsa-mir-1233-1	0.0	0.0	N
TCGA-KM-8639-01A-11R-2401-13	hsa-mir-1233-2	0.0	0.0	N
TCGA-KM-8639-01A-11R-2401-13	hsa-mir-1234	0.0	0.0	N
TCGA-KM-8639-01A-11R-2401-13	hsa-mir-1236	0.0	0.0	N
TCGA-KM-8639-01A-11R-2401-13	hsa-mir-1237	0.0	0.0	N
TCGA-KM-8639-01A-11R-2401-13	hsa-mir-1238	0.0	0.0	N
TCGA-KM-8639-01A-11R-2401-13	hsa-mir-124-1	1.0	0.113764	N
TCGA-KM-8639-01A-11R-2401-13	hsa-mir-124-2	0.0	0.0	N
TCGA-KM-8639-01A-11R-2401-13	hsa-mir-124-3	0.0	0.0	N
TCGA-KM-8639-01A-11R-2401-13	hsa-mir-1243	0.0	0.0	N
TCGA-KM-8639-01A-11R-2401-13	hsa-mir-1244-1	0.0	0.0	N
TCGA-KM-8639-01A-11R-2401-13	hsa-mir-1244-2	0.0	0.0	N
TCGA-KM-8639-01A-11R-2401-13	hsa-mir-1244-3	0.0	0.0	N
TCGA-KM-8639-01A-11R-2401-13	hsa-mir-1245	0.0	0.0	N
TCGA-KM-8639-01A-11R-2401-13	hsa-mir-1246	0.0	0.0	N
TCGA-KM-8639-01A-11R-2401-13	hsa-mir-1247	69.0	7.84972	N
TCGA-KM-8639-01A-11R-2401-13	hsa-mir-1248	0.0	0.0	N
TCGA-KM-8639-01A-11R-2401-13	hsa-mir-1249	6.0	0.682584	N
TCGA-KM-8639-01A-11R-2401-13	hsa-mir-1250	0.0	0.0	N
TCGA-KM-8639-01A-11R-2401-13	hsa-mir-1251	0.0	0.0	N
TCGA-KM-8639-01A-11R-2401-13	hsa-mir-1252	0.0	0.0	N
TCGA-KM-8639-01A-11R-2401-13	hsa-mir-1253	0.0	0.0	N
TCGA-KM-8639-01A-11R-2401-13	hsa-mir-1254	0.0	0.0	N
TCGA-KM-8639-01A-11R-2401-13	hsa-mir-1255a	0.0	0.0	N
TCGA-KM-8639-01A-11R-2401-13	hsa-mir-1255b-1	0.0	0.0	N
TCGA-KM-8639-01A-11R-2401-13	hsa-mir-1255b-2	0.0	0.0	N
TCGA-KM-8639-01A-11R-2401-13	hsa-mir-1256	0.0	0.0	N
TCGA-KM-8639-01A-11R-2401-13	hsa-mir-1257	0.0	0.0	N
TCGA-KM-8639-01A-11R-2401-13	hsa-mir-1258	0.0	0.0	N
TCGA-KM-8639-01A-11R-2401-13	hsa-mir-125a	6121.0	696.349755	N
TCGA-KM-8639-01A-11R-2401-13	hsa-mir-125b-1	5425.0	617.169976	N
TCGA-KM-8639-01A-11R-2401-13	hsa-mir-125b-2	444.0	50.511239	N
TCGA-KM-8639-01A-11R-2401-13	hsa-mir-126	15409.0	1752.99026	N
TCGA-KM-8639-01A-11R-2401-13	hsa-mir-1260	0.0	0.0	N
TCGA-KM-8639-01A-11R-2401-13	hsa-mir-1260b	2.0	0.227528	N
TCGA-KM-8639-01A-11R-2401-13	hsa-mir-1261	0.0	0.0	N
TCGA-KM-8639-01A-11R-2401-13	hsa-mir-1262	8.0	0.910112	N
TCGA-KM-8639-01A-11R-2401-13	hsa-mir-1263	0.0	0.0	N
TCGA-KM-8639-01A-11R-2401-13	hsa-mir-1264	1.0	0.113764	N
TCGA-KM-8639-01A-11R-2401-13	hsa-mir-1265	0.0	0.0	N
TCGA-KM-8639-01A-11R-2401-13	hsa-mir-1266	16.0	1.820225	N
TCGA-KM-8639-01A-11R-2401-13	hsa-mir-1267	0.0	0.0	N
TCGA-KM-8639-01A-11R-2401-13	hsa-mir-1268	0.0	0.0	N
TCGA-KM-8639-01A-11R-2401-13	hsa-mir-1269	0.0	0.0	N
TCGA-KM-8639-01A-11R-2401-13	hsa-mir-127	2995.0	340.723332	N
TCGA-KM-8639-01A-11R-2401-13	hsa-mir-1270-1	11.0	1.251405	N
TCGA-KM-8639-01A-11R-2401-13	hsa-mir-1270-2	16.0	1.820225	N
TCGA-KM-8639-01A-11R-2401-13	hsa-mir-1271	21.0	2.389045	N
TCGA-KM-8639-01A-11R-2401-13	hsa-mir-1272	0.0	0.0	N
TCGA-KM-8639-01A-11R-2401-13	hsa-mir-1273	0.0	0.0	N
TCGA-KM-8639-01A-11R-2401-13	hsa-mir-1273c	0.0	0.0	N
TCGA-KM-8639-01A-11R-2401-13	hsa-mir-1273d	0.0	0.0	N
TCGA-KM-8639-01A-11R-2401-13	hsa-mir-1274a	0.0	0.0	N
TCGA-KM-8639-01A-11R-2401-13	hsa-mir-1274b	8.0	0.910112	N
TCGA-KM-8639-01A-11R-2401-13	hsa-mir-1275	0.0	0.0	N
TCGA-KM-8639-01A-11R-2401-13	hsa-mir-1276	1.0	0.113764	N
TCGA-KM-8639-01A-11R-2401-13	hsa-mir-1277	6.0	0.682584	N
TCGA-KM-8639-01A-11R-2401-13	hsa-mir-1278	0.0	0.0	N
TCGA-KM-8639-01A-11R-2401-13	hsa-mir-1279	0.0	0.0	N
TCGA-KM-8639-01A-11R-2401-13	hsa-mir-128-1	1435.0	163.251413	N
TCGA-KM-8639-01A-11R-2401-13	hsa-mir-128-2	1043.0	118.655905	N
TCGA-KM-8639-01A-11R-2401-13	hsa-mir-1280	0.0	0.0	N
TCGA-KM-8639-01A-11R-2401-13	hsa-mir-1281	0.0	0.0	N
TCGA-KM-8639-01A-11R-2401-13	hsa-mir-1282	0.0	0.0	N
TCGA-KM-8639-01A-11R-2401-13	hsa-mir-1283-1	0.0	0.0	N
TCGA-KM-8639-01A-11R-2401-13	hsa-mir-1283-2	0.0	0.0	N
TCGA-KM-8639-01A-11R-2401-13	hsa-mir-1284	3.0	0.341292	N
TCGA-KM-8639-01A-11R-2401-13	hsa-mir-1285-1	0.0	0.0	N
TCGA-KM-8639-01A-11R-2401-13	hsa-mir-1285-2	0.0	0.0	N
TCGA-KM-8639-01A-11R-2401-13	hsa-mir-1286	0.0	0.0	N
TCGA-KM-8639-01A-11R-2401-13	hsa-mir-1287	103.0	11.717697	N
TCGA-KM-8639-01A-11R-2401-13	hsa-mir-1288	7.0	0.796348	N
TCGA-KM-8639-01A-11R-2401-13	hsa-mir-1289-1	0.0	0.0	N
TCGA-KM-8639-01A-11R-2401-13	hsa-mir-1289-2	0.0	0.0	N
TCGA-KM-8639-01A-11R-2401-13	hsa-mir-129-1	21.0	2.389045	N
TCGA-KM-8639-01A-11R-2401-13	hsa-mir-129-2	20.0	2.275281	N
TCGA-KM-8639-01A-11R-2401-13	hsa-mir-1290	0.0	0.0	N
TCGA-KM-8639-01A-11R-2401-13	hsa-mir-1291	0.0	0.0	N
TCGA-KM-8639-01A-11R-2401-13	hsa-mir-1292	0.0	0.0	N
TCGA-KM-8639-01A-11R-2401-13	hsa-mir-1293	0.0	0.0	N
TCGA-KM-8639-01A-11R-2401-13	hsa-mir-1294	4.0	0.455056	N
TCGA-KM-8639-01A-11R-2401-13	hsa-mir-1295	13.0	1.478933	N
TCGA-KM-8639-01A-11R-2401-13	hsa-mir-1296	40.0	4.550562	N
TCGA-KM-8639-01A-11R-2401-13	hsa-mir-1297	0.0	0.0	N
TCGA-KM-8639-01A-11R-2401-13	hsa-mir-1298	58.0	6.598315	N
TCGA-KM-8639-01A-11R-2401-13	hsa-mir-1299	0.0	0.0	N
TCGA-KM-8639-01A-11R-2401-13	hsa-mir-1301	74.0	8.41854	N
TCGA-KM-8639-01A-11R-2401-13	hsa-mir-1302-1	0.0	0.0	N
TCGA-KM-8639-01A-11R-2401-13	hsa-mir-1302-10	0.0	0.0	N
TCGA-KM-8639-01A-11R-2401-13	hsa-mir-1302-11	0.0	0.0	N
TCGA-KM-8639-01A-11R-2401-13	hsa-mir-1302-2	0.0	0.0	N
TCGA-KM-8639-01A-11R-2401-13	hsa-mir-1302-3	0.0	0.0	N
TCGA-KM-8639-01A-11R-2401-13	hsa-mir-1302-4	0.0	0.0	N
TCGA-KM-8639-01A-11R-2401-13	hsa-mir-1302-5	0.0	0.0	N
TCGA-KM-8639-01A-11R-2401-13	hsa-mir-1302-6	0.0	0.0	N
TCGA-KM-8639-01A-11R-2401-13	hsa-mir-1302-7	0.0	0.0	N
TCGA-KM-8639-01A-11R-2401-13	hsa-mir-1302-8	0.0	0.0	N
TCGA-KM-8639-01A-11R-2401-13	hsa-mir-1302-9	0.0	0.0	N
TCGA-KM-8639-01A-11R-2401-13	hsa-mir-1303	0.0	0.0	N
TCGA-KM-8639-01A-11R-2401-13	hsa-mir-1304	2.0	0.227528	N
TCGA-KM-8639-01A-11R-2401-13	hsa-mir-1305	0.0	0.0	N
TCGA-KM-8639-01A-11R-2401-13	hsa-mir-1306	51.0	5.801967	N
TCGA-KM-8639-01A-11R-2401-13	hsa-mir-1307	25406.0	2890.289476	N
TCGA-KM-8639-01A-11R-2401-13	hsa-mir-130a	238.0	27.075844	N
TCGA-KM-8639-01A-11R-2401-13	hsa-mir-130b	36.0	4.095506	N
TCGA-KM-8639-01A-11R-2401-13	hsa-mir-132	694.0	78.952251	N
TCGA-KM-8639-01A-11R-2401-13	hsa-mir-1321	0.0	0.0	N
TCGA-KM-8639-01A-11R-2401-13	hsa-mir-1322	0.0	0.0	N
TCGA-KM-8639-01A-11R-2401-13	hsa-mir-1323	3.0	0.341292	N
TCGA-KM-8639-01A-11R-2401-13	hsa-mir-1324	0.0	0.0	N
TCGA-KM-8639-01A-11R-2401-13	hsa-mir-133a-1	1.0	0.113764	N
TCGA-KM-8639-01A-11R-2401-13	hsa-mir-133a-2	0.0	0.0	N
TCGA-KM-8639-01A-11R-2401-13	hsa-mir-133b	0.0	0.0	N
TCGA-KM-8639-01A-11R-2401-13	hsa-mir-134	654.0	74.401689	N
TCGA-KM-8639-01A-11R-2401-13	hsa-mir-135a-1	1.0	0.113764	N
TCGA-KM-8639-01A-11R-2401-13	hsa-mir-135a-2	0.0	0.0	N
TCGA-KM-8639-01A-11R-2401-13	hsa-mir-135b	5.0	0.56882	N
TCGA-KM-8639-01A-11R-2401-13	hsa-mir-136	126.0	14.33427	N
TCGA-KM-8639-01A-11R-2401-13	hsa-mir-137	0.0	0.0	N
TCGA-KM-8639-01A-11R-2401-13	hsa-mir-138-1	6.0	0.682584	N
TCGA-KM-8639-01A-11R-2401-13	hsa-mir-138-2	11.0	1.251405	N
TCGA-KM-8639-01A-11R-2401-13	hsa-mir-139	1862.0	211.828663	N
TCGA-KM-8639-01A-11R-2401-13	hsa-mir-140	14053.0	1598.726207	N
TCGA-KM-8639-01A-11R-2401-13	hsa-mir-141	11424.0	1299.640517	N
TCGA-KM-8639-01A-11R-2401-13	hsa-mir-142	4630.0	526.727555	N
TCGA-KM-8639-01A-11R-2401-13	hsa-mir-143	193624.0	22027.450583	N
TCGA-KM-8639-01A-11R-2401-13	hsa-mir-144	9459.0	1076.094157	N
TCGA-KM-8639-01A-11R-2401-13	hsa-mir-145	4047.0	460.403114	N
TCGA-KM-8639-01A-11R-2401-13	hsa-mir-1468	111.0	12.62781	N
TCGA-KM-8639-01A-11R-2401-13	hsa-mir-1469	0.0	0.0	N
TCGA-KM-8639-01A-11R-2401-13	hsa-mir-146a	307.0	34.925564	N
TCGA-KM-8639-01A-11R-2401-13	hsa-mir-146b	866.0	98.519668	N
TCGA-KM-8639-01A-11R-2401-13	hsa-mir-147	0.0	0.0	N
TCGA-KM-8639-01A-11R-2401-13	hsa-mir-1470	0.0	0.0	N
TCGA-KM-8639-01A-11R-2401-13	hsa-mir-1471	0.0	0.0	N
TCGA-KM-8639-01A-11R-2401-13	hsa-mir-147b	1.0	0.113764	N
TCGA-KM-8639-01A-11R-2401-13	hsa-mir-148a	144118.0	16395.447481	N
TCGA-KM-8639-01A-11R-2401-13	hsa-mir-148b	2054.0	233.67136	N
TCGA-KM-8639-01A-11R-2401-13	hsa-mir-149	17.0	1.933989	N
TCGA-KM-8639-01A-11R-2401-13	hsa-mir-150	1804.0	205.230348	N
TCGA-KM-8639-01A-11R-2401-13	hsa-mir-151	17020.0	1936.264146	N
TCGA-KM-8639-01A-11R-2401-13	hsa-mir-152	1873.0	213.080067	N
TCGA-KM-8639-01A-11R-2401-13	hsa-mir-153-1	0.0	0.0	N
TCGA-KM-8639-01A-11R-2401-13	hsa-mir-153-2	17.0	1.933989	N
TCGA-KM-8639-01A-11R-2401-13	hsa-mir-1537	0.0	0.0	N
TCGA-KM-8639-01A-11R-2401-13	hsa-mir-1538	1.0	0.113764	N
TCGA-KM-8639-01A-11R-2401-13	hsa-mir-1539	0.0	0.0	N
TCGA-KM-8639-01A-11R-2401-13	hsa-mir-154	14.0	1.592697	N
TCGA-KM-8639-01A-11R-2401-13	hsa-mir-155	257.0	29.237361	N
TCGA-KM-8639-01A-11R-2401-13	hsa-mir-15a	1085.0	123.433995	N
TCGA-KM-8639-01A-11R-2401-13	hsa-mir-15b	939.0	106.824444	N
TCGA-KM-8639-01A-11R-2401-13	hsa-mir-16-1	2526.0	287.367992	N
TCGA-KM-8639-01A-11R-2401-13	hsa-mir-16-2	42.0	4.77809	N
TCGA-KM-8639-01A-11R-2401-13	hsa-mir-17	2640.0	300.337094	Y
TCGA-KM-8639-01A-11R-2401-13	hsa-mir-181a-1	8349.0	949.816061	N
TCGA-KM-8639-01A-11R-2401-13	hsa-mir-181a-2	2332.0	265.297767	N
TCGA-KM-8639-01A-11R-2401-13	hsa-mir-181b-1	864.0	98.29214	N
TCGA-KM-8639-01A-11R-2401-13	hsa-mir-181b-2	8.0	0.910112	N
TCGA-KM-8639-01A-11R-2401-13	hsa-mir-181c	643.0	73.150285	N
TCGA-KM-8639-01A-11R-2401-13	hsa-mir-181d	75.0	8.532304	N
TCGA-KM-8639-01A-11R-2401-13	hsa-mir-182	38364.0	4364.444047	N
TCGA-KM-8639-01A-11R-2401-13	hsa-mir-1825	0.0	0.0	N
TCGA-KM-8639-01A-11R-2401-13	hsa-mir-1827	0.0	0.0	N
TCGA-KM-8639-01A-11R-2401-13	hsa-mir-183	32026.0	3643.407493	N
TCGA-KM-8639-01A-11R-2401-13	hsa-mir-184	3.0	0.341292	N
TCGA-KM-8639-01A-11R-2401-13	hsa-mir-185	2212.0	251.64608	N
TCGA-KM-8639-01A-11R-2401-13	hsa-mir-186	1050.0	119.452253	N
TCGA-KM-8639-01A-11R-2401-13	hsa-mir-187	14044.0	1597.70233	N
TCGA-KM-8639-01A-11R-2401-13	hsa-mir-188	279.0	31.74017	N
TCGA-KM-8639-01A-11R-2401-13	hsa-mir-18a	53.0	6.029495	Y
TCGA-KM-8639-01A-11R-2401-13	hsa-mir-18b	25.0	2.844101	Y
TCGA-KM-8639-01A-11R-2401-13	hsa-mir-190	150.0	17.064608	N
TCGA-KM-8639-01A-11R-2401-13	hsa-mir-1908	0.0	0.0	N
TCGA-KM-8639-01A-11R-2401-13	hsa-mir-1909	0.0	0.0	N
TCGA-KM-8639-01A-11R-2401-13	hsa-mir-190b	1.0	0.113764	N
TCGA-KM-8639-01A-11R-2401-13	hsa-mir-191	1962.0	223.205068	N
TCGA-KM-8639-01A-11R-2401-13	hsa-mir-1910	1.0	0.113764	N
TCGA-KM-8639-01A-11R-2401-13	hsa-mir-1911	51.0	5.801967	N
TCGA-KM-8639-01A-11R-2401-13	hsa-mir-1912	15.0	1.706461	N
TCGA-KM-8639-01A-11R-2401-13	hsa-mir-1913	0.0	0.0	N
TCGA-KM-8639-01A-11R-2401-13	hsa-mir-1914	0.0	0.0	N
TCGA-KM-8639-01A-11R-2401-13	hsa-mir-1915	0.0	0.0	N
TCGA-KM-8639-01A-11R-2401-13	hsa-mir-192	3911.0	444.931203	Y
TCGA-KM-8639-01A-11R-2401-13	hsa-mir-193a	866.0	98.519668	N
TCGA-KM-8639-01A-11R-2401-13	hsa-mir-193b	128.0	14.561799	N
TCGA-KM-8639-01A-11R-2401-13	hsa-mir-194-1	1564.0	177.926976	N
TCGA-KM-8639-01A-11R-2401-13	hsa-mir-194-2	1737.0	197.608156	N
TCGA-KM-8639-01A-11R-2401-13	hsa-mir-195	221.0	25.141855	N
TCGA-KM-8639-01A-11R-2401-13	hsa-mir-196a-1	484.0	55.061801	N
TCGA-KM-8639-01A-11R-2401-13	hsa-mir-196a-2	29.0	3.299157	N
TCGA-KM-8639-01A-11R-2401-13	hsa-mir-196b	603.0	68.599723	N
TCGA-KM-8639-01A-11R-2401-13	hsa-mir-197	1300.0	147.893266	N
TCGA-KM-8639-01A-11R-2401-13	hsa-mir-1972-1	0.0	0.0	N
TCGA-KM-8639-01A-11R-2401-13	hsa-mir-1972-2	0.0	0.0	N
TCGA-KM-8639-01A-11R-2401-13	hsa-mir-1973	0.0	0.0	N
TCGA-KM-8639-01A-11R-2401-13	hsa-mir-1976	225.0	25.596911	N
TCGA-KM-8639-01A-11R-2401-13	hsa-mir-198	0.0	0.0	N
TCGA-KM-8639-01A-11R-2401-13	hsa-mir-199a-1	3124.0	355.398895	Y
TCGA-KM-8639-01A-11R-2401-13	hsa-mir-199a-2	5310.0	604.08711	Y
TCGA-KM-8639-01A-11R-2401-13	hsa-mir-199b	6381.0	725.928409	Y
TCGA-KM-8639-01A-11R-2401-13	hsa-mir-19a	70.0	7.963484	N
TCGA-KM-8639-01A-11R-2401-13	hsa-mir-19b-1	20.0	2.275281	N
TCGA-KM-8639-01A-11R-2401-13	hsa-mir-19b-2	520.0	59.157306	N
TCGA-KM-8639-01A-11R-2401-13	hsa-mir-200a	9584.0	1090.314663	N
TCGA-KM-8639-01A-11R-2401-13	hsa-mir-200b	12423.0	1413.290804	N
TCGA-KM-8639-01A-11R-2401-13	hsa-mir-200c	100951.0	11484.594698	N
TCGA-KM-8639-01A-11R-2401-13	hsa-mir-202	25.0	2.844101	N
TCGA-KM-8639-01A-11R-2401-13	hsa-mir-203	1156.0	131.511243	N
TCGA-KM-8639-01A-11R-2401-13	hsa-mir-204	2445.0	278.153104	N
TCGA-KM-8639-01A-11R-2401-13	hsa-mir-205	16.0	1.820225	N
TCGA-KM-8639-01A-11R-2401-13	hsa-mir-2052	0.0	0.0	N
TCGA-KM-8639-01A-11R-2401-13	hsa-mir-2053	0.0	0.0	N
TCGA-KM-8639-01A-11R-2401-13	hsa-mir-2054	0.0	0.0	N
TCGA-KM-8639-01A-11R-2401-13	hsa-mir-206	19.0	2.161517	N
TCGA-KM-8639-01A-11R-2401-13	hsa-mir-208a	0.0	0.0	N
TCGA-KM-8639-01A-11R-2401-13	hsa-mir-208b	0.0	0.0	N
TCGA-KM-8639-01A-11R-2401-13	hsa-mir-20a	1106.0	125.82304	N
TCGA-KM-8639-01A-11R-2401-13	hsa-mir-20b	2189.0	249.029507	N
TCGA-KM-8639-01A-11R-2401-13	hsa-mir-21	302500.0	34413.625384	N
TCGA-KM-8639-01A-11R-2401-13	hsa-mir-210	811.0	92.262645	N
TCGA-KM-8639-01A-11R-2401-13	hsa-mir-211	16.0	1.820225	N
TCGA-KM-8639-01A-11R-2401-13	hsa-mir-2110	17.0	1.933989	N
TCGA-KM-8639-01A-11R-2401-13	hsa-mir-2113	0.0	0.0	N
TCGA-KM-8639-01A-11R-2401-13	hsa-mir-2114	6.0	0.682584	N
TCGA-KM-8639-01A-11R-2401-13	hsa-mir-2115	0.0	0.0	N
TCGA-KM-8639-01A-11R-2401-13	hsa-mir-2116	9.0	1.023876	N
TCGA-KM-8639-01A-11R-2401-13	hsa-mir-2117	0.0	0.0	N
TCGA-KM-8639-01A-11R-2401-13	hsa-mir-212	26.0	2.957865	N
TCGA-KM-8639-01A-11R-2401-13	hsa-mir-214	39.0	4.436798	N
TCGA-KM-8639-01A-11R-2401-13	hsa-mir-215	26.0	2.957865	Y
TCGA-KM-8639-01A-11R-2401-13	hsa-mir-216a	2.0	0.227528	N
TCGA-KM-8639-01A-11R-2401-13	hsa-mir-216b	1.0	0.113764	N
TCGA-KM-8639-01A-11R-2401-13	hsa-mir-217	69.0	7.84972	N
TCGA-KM-8639-01A-11R-2401-13	hsa-mir-218-1	6.0	0.682584	N
TCGA-KM-8639-01A-11R-2401-13	hsa-mir-218-2	208.0	23.662923	N
TCGA-KM-8639-01A-11R-2401-13	hsa-mir-219-1	31.0	3.526686	N
TCGA-KM-8639-01A-11R-2401-13	hsa-mir-219-2	1.0	0.113764	N
TCGA-KM-8639-01A-11R-2401-13	hsa-mir-22	1378915.0	156870.956186	N
TCGA-KM-8639-01A-11R-2401-13	hsa-mir-221	7586.0	863.01409	N
TCGA-KM-8639-01A-11R-2401-13	hsa-mir-222	1229.0	139.816019	N
TCGA-KM-8639-01A-11R-2401-13	hsa-mir-223	1393.0	158.473323	N
TCGA-KM-8639-01A-11R-2401-13	hsa-mir-224	22.0	2.502809	N
TCGA-KM-8639-01A-11R-2401-13	hsa-mir-2276	7.0	0.796348	N
TCGA-KM-8639-01A-11R-2401-13	hsa-mir-2277	5.0	0.56882	N
TCGA-KM-8639-01A-11R-2401-13	hsa-mir-2278	1.0	0.113764	N
TCGA-KM-8639-01A-11R-2401-13	hsa-mir-2355	118.0	13.424158	N
TCGA-KM-8639-01A-11R-2401-13	hsa-mir-23a	17709.0	2014.647577	Y
TCGA-KM-8639-01A-11R-2401-13	hsa-mir-23b	13560.0	1542.64053	Y
TCGA-KM-8639-01A-11R-2401-13	hsa-mir-23c	3.0	0.341292	N
TCGA-KM-8639-01A-11R-2401-13	hsa-mir-24-1	106.0	12.058989	N
TCGA-KM-8639-01A-11R-2401-13	hsa-mir-24-2	9127.0	1038.324492	N
TCGA-KM-8639-01A-11R-2401-13	hsa-mir-25	25526.0	2903.941162	N
TCGA-KM-8639-01A-11R-2401-13	hsa-mir-26a-1	11.0	1.251405	N
TCGA-KM-8639-01A-11R-2401-13	hsa-mir-26a-2	16250.0	1848.665826	N
TCGA-KM-8639-01A-11R-2401-13	hsa-mir-26b	2309.0	262.681193	N
TCGA-KM-8639-01A-11R-2401-13	hsa-mir-27a	5353.0	608.978964	Y
TCGA-KM-8639-01A-11R-2401-13	hsa-mir-27b	14828.0	1686.893346	Y
TCGA-KM-8639-01A-11R-2401-13	hsa-mir-28	10845.0	1233.771132	N
TCGA-KM-8639-01A-11R-2401-13	hsa-mir-2861	0.0	0.0	N
TCGA-KM-8639-01A-11R-2401-13	hsa-mir-2909	0.0	0.0	N
TCGA-KM-8639-01A-11R-2401-13	hsa-mir-296	1.0	0.113764	N
TCGA-KM-8639-01A-11R-2401-13	hsa-mir-297	0.0	0.0	N
TCGA-KM-8639-01A-11R-2401-13	hsa-mir-298	0.0	0.0	N
TCGA-KM-8639-01A-11R-2401-13	hsa-mir-299	7.0	0.796348	N
TCGA-KM-8639-01A-11R-2401-13	hsa-mir-29a	37621.0	4279.917357	N
TCGA-KM-8639-01A-11R-2401-13	hsa-mir-29b-1	1707.0	194.195235	Y
TCGA-KM-8639-01A-11R-2401-13	hsa-mir-29b-2	2203.0	250.622204	Y
TCGA-KM-8639-01A-11R-2401-13	hsa-mir-29c	48589.0	5527.681467	Y
TCGA-KM-8639-01A-11R-2401-13	hsa-mir-300	0.0	0.0	N
TCGA-KM-8639-01A-11R-2401-13	hsa-mir-301a	29.0	3.299157	N
TCGA-KM-8639-01A-11R-2401-13	hsa-mir-301b	1.0	0.113764	N
TCGA-KM-8639-01A-11R-2401-13	hsa-mir-302a	0.0	0.0	N
TCGA-KM-8639-01A-11R-2401-13	hsa-mir-302b	0.0	0.0	N
TCGA-KM-8639-01A-11R-2401-13	hsa-mir-302c	0.0	0.0	N
TCGA-KM-8639-01A-11R-2401-13	hsa-mir-302d	0.0	0.0	N
TCGA-KM-8639-01A-11R-2401-13	hsa-mir-302e	0.0	0.0	N
TCGA-KM-8639-01A-11R-2401-13	hsa-mir-302f	0.0	0.0	N
TCGA-KM-8639-01A-11R-2401-13	hsa-mir-3065	421.0	47.894665	N
TCGA-KM-8639-01A-11R-2401-13	hsa-mir-3074	19.0	2.161517	N
TCGA-KM-8639-01A-11R-2401-13	hsa-mir-30a	1369584.0	155809.423827	Y
TCGA-KM-8639-01A-11R-2401-13	hsa-mir-30b	8680.0	987.471961	Y
TCGA-KM-8639-01A-11R-2401-13	hsa-mir-30c-1	29.0	3.299157	N
TCGA-KM-8639-01A-11R-2401-13	hsa-mir-30c-2	18189.0	2069.254321	Y
TCGA-KM-8639-01A-11R-2401-13	hsa-mir-30d	228403.0	25984.050508	N
TCGA-KM-8639-01A-11R-2401-13	hsa-mir-30e	164842.0	18753.093671	Y
TCGA-KM-8639-01A-11R-2401-13	hsa-mir-31	1.0	0.113764	N
TCGA-KM-8639-01A-11R-2401-13	hsa-mir-3115	1.0	0.113764	N
TCGA-KM-8639-01A-11R-2401-13	hsa-mir-3116-1	0.0	0.0	N
TCGA-KM-8639-01A-11R-2401-13	hsa-mir-3116-2	0.0	0.0	N
TCGA-KM-8639-01A-11R-2401-13	hsa-mir-3117	28.0	3.185393	N
TCGA-KM-8639-01A-11R-2401-13	hsa-mir-3118-1	0.0	0.0	N
TCGA-KM-8639-01A-11R-2401-13	hsa-mir-3118-2	0.0	0.0	N
TCGA-KM-8639-01A-11R-2401-13	hsa-mir-3118-3	0.0	0.0	N
TCGA-KM-8639-01A-11R-2401-13	hsa-mir-3118-4	0.0	0.0	N
TCGA-KM-8639-01A-11R-2401-13	hsa-mir-3118-5	0.0	0.0	N
TCGA-KM-8639-01A-11R-2401-13	hsa-mir-3118-6	0.0	0.0	N
TCGA-KM-8639-01A-11R-2401-13	hsa-mir-3119-1	0.0	0.0	N
TCGA-KM-8639-01A-11R-2401-13	hsa-mir-3119-2	0.0	0.0	N
TCGA-KM-8639-01A-11R-2401-13	hsa-mir-3120	0.0	0.0	N
TCGA-KM-8639-01A-11R-2401-13	hsa-mir-3121	0.0	0.0	N
TCGA-KM-8639-01A-11R-2401-13	hsa-mir-3122	0.0	0.0	N
TCGA-KM-8639-01A-11R-2401-13	hsa-mir-3123	0.0	0.0	N
TCGA-KM-8639-01A-11R-2401-13	hsa-mir-3124	0.0	0.0	N
TCGA-KM-8639-01A-11R-2401-13	hsa-mir-3125	0.0	0.0	N
TCGA-KM-8639-01A-11R-2401-13	hsa-mir-3126	0.0	0.0	N
TCGA-KM-8639-01A-11R-2401-13	hsa-mir-3127	13.0	1.478933	N
TCGA-KM-8639-01A-11R-2401-13	hsa-mir-3128	1.0	0.113764	N
TCGA-KM-8639-01A-11R-2401-13	hsa-mir-3129	1.0	0.113764	N
TCGA-KM-8639-01A-11R-2401-13	hsa-mir-3130-1	31.0	3.526686	N
TCGA-KM-8639-01A-11R-2401-13	hsa-mir-3130-2	0.0	0.0	N
TCGA-KM-8639-01A-11R-2401-13	hsa-mir-3131	0.0	0.0	N
TCGA-KM-8639-01A-11R-2401-13	hsa-mir-3132	0.0	0.0	N
TCGA-KM-8639-01A-11R-2401-13	hsa-mir-3133	0.0	0.0	N
TCGA-KM-8639-01A-11R-2401-13	hsa-mir-3134	0.0	0.0	N
TCGA-KM-8639-01A-11R-2401-13	hsa-mir-3135	1.0	0.113764	N
TCGA-KM-8639-01A-11R-2401-13	hsa-mir-3136	0.0	0.0	N
TCGA-KM-8639-01A-11R-2401-13	hsa-mir-3137	0.0	0.0	N
TCGA-KM-8639-01A-11R-2401-13	hsa-mir-3138	0.0	0.0	N
TCGA-KM-8639-01A-11R-2401-13	hsa-mir-3139	0.0	0.0	N
TCGA-KM-8639-01A-11R-2401-13	hsa-mir-3140	2.0	0.227528	N
TCGA-KM-8639-01A-11R-2401-13	hsa-mir-3141	0.0	0.0	N
TCGA-KM-8639-01A-11R-2401-13	hsa-mir-3142	0.0	0.0	N
TCGA-KM-8639-01A-11R-2401-13	hsa-mir-3143	0.0	0.0	N
TCGA-KM-8639-01A-11R-2401-13	hsa-mir-3144	0.0	0.0	N
TCGA-KM-8639-01A-11R-2401-13	hsa-mir-3145	0.0	0.0	N
TCGA-KM-8639-01A-11R-2401-13	hsa-mir-3146	0.0	0.0	N
TCGA-KM-8639-01A-11R-2401-13	hsa-mir-3147	0.0	0.0	N
TCGA-KM-8639-01A-11R-2401-13	hsa-mir-3148	0.0	0.0	N
TCGA-KM-8639-01A-11R-2401-13	hsa-mir-3149	0.0	0.0	N
TCGA-KM-8639-01A-11R-2401-13	hsa-mir-3150	0.0	0.0	N
TCGA-KM-8639-01A-11R-2401-13	hsa-mir-3150b	3.0	0.341292	N
TCGA-KM-8639-01A-11R-2401-13	hsa-mir-3151	0.0	0.0	N
TCGA-KM-8639-01A-11R-2401-13	hsa-mir-3152	0.0	0.0	N
TCGA-KM-8639-01A-11R-2401-13	hsa-mir-3153	0.0	0.0	N
TCGA-KM-8639-01A-11R-2401-13	hsa-mir-3154	0.0	0.0	N
TCGA-KM-8639-01A-11R-2401-13	hsa-mir-3155	0.0	0.0	N
TCGA-KM-8639-01A-11R-2401-13	hsa-mir-3156-1	0.0	0.0	N
TCGA-KM-8639-01A-11R-2401-13	hsa-mir-3156-2	0.0	0.0	N
TCGA-KM-8639-01A-11R-2401-13	hsa-mir-3156-3	0.0	0.0	N
TCGA-KM-8639-01A-11R-2401-13	hsa-mir-3157	5.0	0.56882	N
TCGA-KM-8639-01A-11R-2401-13	hsa-mir-3158-1	0.0	0.0	N
TCGA-KM-8639-01A-11R-2401-13	hsa-mir-3158-2	2.0	0.227528	N
TCGA-KM-8639-01A-11R-2401-13	hsa-mir-3159	0.0	0.0	N
TCGA-KM-8639-01A-11R-2401-13	hsa-mir-3160-1	0.0	0.0	N
TCGA-KM-8639-01A-11R-2401-13	hsa-mir-3160-2	0.0	0.0	N
TCGA-KM-8639-01A-11R-2401-13	hsa-mir-3161	0.0	0.0	N
TCGA-KM-8639-01A-11R-2401-13	hsa-mir-3162	0.0	0.0	N
TCGA-KM-8639-01A-11R-2401-13	hsa-mir-3163	0.0	0.0	N
TCGA-KM-8639-01A-11R-2401-13	hsa-mir-3164	0.0	0.0	N
TCGA-KM-8639-01A-11R-2401-13	hsa-mir-3165	0.0	0.0	N
TCGA-KM-8639-01A-11R-2401-13	hsa-mir-3166	0.0	0.0	N
TCGA-KM-8639-01A-11R-2401-13	hsa-mir-3167	0.0	0.0	N
TCGA-KM-8639-01A-11R-2401-13	hsa-mir-3168	0.0	0.0	N
TCGA-KM-8639-01A-11R-2401-13	hsa-mir-3169	0.0	0.0	N
TCGA-KM-8639-01A-11R-2401-13	hsa-mir-3170	3.0	0.341292	N
TCGA-KM-8639-01A-11R-2401-13	hsa-mir-3171	0.0	0.0	N
TCGA-KM-8639-01A-11R-2401-13	hsa-mir-3173	2.0	0.227528	N
TCGA-KM-8639-01A-11R-2401-13	hsa-mir-3174	0.0	0.0	N
TCGA-KM-8639-01A-11R-2401-13	hsa-mir-3175	0.0	0.0	N
TCGA-KM-8639-01A-11R-2401-13	hsa-mir-3176	1.0	0.113764	N
TCGA-KM-8639-01A-11R-2401-13	hsa-mir-3177	1.0	0.113764	N
TCGA-KM-8639-01A-11R-2401-13	hsa-mir-3178	0.0	0.0	N
TCGA-KM-8639-01A-11R-2401-13	hsa-mir-3179-1	0.0	0.0	N
TCGA-KM-8639-01A-11R-2401-13	hsa-mir-3179-2	0.0	0.0	N
TCGA-KM-8639-01A-11R-2401-13	hsa-mir-3179-3	0.0	0.0	N
TCGA-KM-8639-01A-11R-2401-13	hsa-mir-3180-1	0.0	0.0	N
TCGA-KM-8639-01A-11R-2401-13	hsa-mir-3180-2	0.0	0.0	N
TCGA-KM-8639-01A-11R-2401-13	hsa-mir-3180-3	0.0	0.0	N
TCGA-KM-8639-01A-11R-2401-13	hsa-mir-3180-4	0.0	0.0	N
TCGA-KM-8639-01A-11R-2401-13	hsa-mir-3180-5	0.0	0.0	N
TCGA-KM-8639-01A-11R-2401-13	hsa-mir-3181	0.0	0.0	N
TCGA-KM-8639-01A-11R-2401-13	hsa-mir-3182	0.0	0.0	N
TCGA-KM-8639-01A-11R-2401-13	hsa-mir-3183	3.0	0.341292	N
TCGA-KM-8639-01A-11R-2401-13	hsa-mir-3184	0.0	0.0	N
TCGA-KM-8639-01A-11R-2401-13	hsa-mir-3185	0.0	0.0	N
TCGA-KM-8639-01A-11R-2401-13	hsa-mir-3186	0.0	0.0	N
TCGA-KM-8639-01A-11R-2401-13	hsa-mir-3187	1.0	0.113764	N
TCGA-KM-8639-01A-11R-2401-13	hsa-mir-3188	2.0	0.227528	N
TCGA-KM-8639-01A-11R-2401-13	hsa-mir-3189	4.0	0.455056	N
TCGA-KM-8639-01A-11R-2401-13	hsa-mir-3190	0.0	0.0	N
TCGA-KM-8639-01A-11R-2401-13	hsa-mir-3191	2.0	0.227528	N
TCGA-KM-8639-01A-11R-2401-13	hsa-mir-3192	0.0	0.0	N
TCGA-KM-8639-01A-11R-2401-13	hsa-mir-3193	0.0	0.0	N
TCGA-KM-8639-01A-11R-2401-13	hsa-mir-3194	0.0	0.0	N
TCGA-KM-8639-01A-11R-2401-13	hsa-mir-3195	5.0	0.56882	N
TCGA-KM-8639-01A-11R-2401-13	hsa-mir-3196	0.0	0.0	N
TCGA-KM-8639-01A-11R-2401-13	hsa-mir-3197	0.0	0.0	N
TCGA-KM-8639-01A-11R-2401-13	hsa-mir-3198	0.0	0.0	N
TCGA-KM-8639-01A-11R-2401-13	hsa-mir-3199-1	3.0	0.341292	N
TCGA-KM-8639-01A-11R-2401-13	hsa-mir-3199-2	1.0	0.113764	N
TCGA-KM-8639-01A-11R-2401-13	hsa-mir-32	400.0	45.50562	N
TCGA-KM-8639-01A-11R-2401-13	hsa-mir-3200	34.0	3.867978	N
TCGA-KM-8639-01A-11R-2401-13	hsa-mir-3201	0.0	0.0	N
TCGA-KM-8639-01A-11R-2401-13	hsa-mir-3202-1	0.0	0.0	N
TCGA-KM-8639-01A-11R-2401-13	hsa-mir-3202-2	2.0	0.227528	N
TCGA-KM-8639-01A-11R-2401-13	hsa-mir-320a	744.0	84.640454	Y
TCGA-KM-8639-01A-11R-2401-13	hsa-mir-320b-1	0.0	0.0	N
TCGA-KM-8639-01A-11R-2401-13	hsa-mir-320b-2	4.0	0.455056	Y
TCGA-KM-8639-01A-11R-2401-13	hsa-mir-320c-1	0.0	0.0	N
TCGA-KM-8639-01A-11R-2401-13	hsa-mir-320c-2	0.0	0.0	N
TCGA-KM-8639-01A-11R-2401-13	hsa-mir-320d-1	0.0	0.0	N
TCGA-KM-8639-01A-11R-2401-13	hsa-mir-320d-2	0.0	0.0	N
TCGA-KM-8639-01A-11R-2401-13	hsa-mir-320e	0.0	0.0	N
TCGA-KM-8639-01A-11R-2401-13	hsa-mir-323	3.0	0.341292	N
TCGA-KM-8639-01A-11R-2401-13	hsa-mir-323b	4.0	0.455056	N
TCGA-KM-8639-01A-11R-2401-13	hsa-mir-324	442.0	50.28371	N
TCGA-KM-8639-01A-11R-2401-13	hsa-mir-325	0.0	0.0	N
TCGA-KM-8639-01A-11R-2401-13	hsa-mir-326	38.0	4.323034	N
TCGA-KM-8639-01A-11R-2401-13	hsa-mir-328	388.0	44.140452	N
TCGA-KM-8639-01A-11R-2401-13	hsa-mir-329-1	1.0	0.113764	N
TCGA-KM-8639-01A-11R-2401-13	hsa-mir-329-2	1.0	0.113764	N
TCGA-KM-8639-01A-11R-2401-13	hsa-mir-330	92.0	10.466293	N
TCGA-KM-8639-01A-11R-2401-13	hsa-mir-331	283.0	32.195226	N
TCGA-KM-8639-01A-11R-2401-13	hsa-mir-335	931.0	105.914331	N
TCGA-KM-8639-01A-11R-2401-13	hsa-mir-337	71.0	8.077248	N
TCGA-KM-8639-01A-11R-2401-13	hsa-mir-338	660.0	75.084274	N
TCGA-KM-8639-01A-11R-2401-13	hsa-mir-339	86.0	9.783708	N
TCGA-KM-8639-01A-11R-2401-13	hsa-mir-33a	47.0	5.34691	N
TCGA-KM-8639-01A-11R-2401-13	hsa-mir-33b	3.0	0.341292	N
TCGA-KM-8639-01A-11R-2401-13	hsa-mir-340	211.0	24.004215	N
TCGA-KM-8639-01A-11R-2401-13	hsa-mir-342	349.0	39.703654	N
TCGA-KM-8639-01A-11R-2401-13	hsa-mir-345	54.0	6.143259	N
TCGA-KM-8639-01A-11R-2401-13	hsa-mir-346	0.0	0.0	N
TCGA-KM-8639-01A-11R-2401-13	hsa-mir-34a	1085.0	123.433995	N
TCGA-KM-8639-01A-11R-2401-13	hsa-mir-34b	1.0	0.113764	N
TCGA-KM-8639-01A-11R-2401-13	hsa-mir-34c	6.0	0.682584	N
TCGA-KM-8639-01A-11R-2401-13	hsa-mir-3605	14.0	1.592697	N
TCGA-KM-8639-01A-11R-2401-13	hsa-mir-3606	0.0	0.0	N
TCGA-KM-8639-01A-11R-2401-13	hsa-mir-3607	122.0	13.879214	N
TCGA-KM-8639-01A-11R-2401-13	hsa-mir-3609	0.0	0.0	N
TCGA-KM-8639-01A-11R-2401-13	hsa-mir-361	2762.0	314.216308	N
TCGA-KM-8639-01A-11R-2401-13	hsa-mir-3610	2.0	0.227528	N
TCGA-KM-8639-01A-11R-2401-13	hsa-mir-3611	0.0	0.0	N
TCGA-KM-8639-01A-11R-2401-13	hsa-mir-3612	0.0	0.0	N
TCGA-KM-8639-01A-11R-2401-13	hsa-mir-3613	115.0	13.082866	N
TCGA-KM-8639-01A-11R-2401-13	hsa-mir-3614	4.0	0.455056	N
TCGA-KM-8639-01A-11R-2401-13	hsa-mir-3615	45.0	5.119382	N
TCGA-KM-8639-01A-11R-2401-13	hsa-mir-3616	0.0	0.0	N
TCGA-KM-8639-01A-11R-2401-13	hsa-mir-3617	0.0	0.0	N
TCGA-KM-8639-01A-11R-2401-13	hsa-mir-3618	0.0	0.0	N
TCGA-KM-8639-01A-11R-2401-13	hsa-mir-3619	2.0	0.227528	N
TCGA-KM-8639-01A-11R-2401-13	hsa-mir-362	625.0	71.102532	N
TCGA-KM-8639-01A-11R-2401-13	hsa-mir-3620	0.0	0.0	N
TCGA-KM-8639-01A-11R-2401-13	hsa-mir-3621	0.0	0.0	N
TCGA-KM-8639-01A-11R-2401-13	hsa-mir-3622a	0.0	0.0	N
TCGA-KM-8639-01A-11R-2401-13	hsa-mir-3622b	0.0	0.0	N
TCGA-KM-8639-01A-11R-2401-13	hsa-mir-363	1492.0	169.735964	N
TCGA-KM-8639-01A-11R-2401-13	hsa-mir-3646	0.0	0.0	N
TCGA-KM-8639-01A-11R-2401-13	hsa-mir-3647	7.0	0.796348	N
TCGA-KM-8639-01A-11R-2401-13	hsa-mir-3648	1.0	0.113764	N
TCGA-KM-8639-01A-11R-2401-13	hsa-mir-3649	0.0	0.0	N
TCGA-KM-8639-01A-11R-2401-13	hsa-mir-365-1	65.0	7.394663	N
TCGA-KM-8639-01A-11R-2401-13	hsa-mir-365-2	60.0	6.825843	N
TCGA-KM-8639-01A-11R-2401-13	hsa-mir-3650	0.0	0.0	N
TCGA-KM-8639-01A-11R-2401-13	hsa-mir-3651	2.0	0.227528	N
TCGA-KM-8639-01A-11R-2401-13	hsa-mir-3652	2.0	0.227528	N
TCGA-KM-8639-01A-11R-2401-13	hsa-mir-3653	13.0	1.478933	N
TCGA-KM-8639-01A-11R-2401-13	hsa-mir-3654	0.0	0.0	N
TCGA-KM-8639-01A-11R-2401-13	hsa-mir-3655	0.0	0.0	N
TCGA-KM-8639-01A-11R-2401-13	hsa-mir-3656	1.0	0.113764	N
TCGA-KM-8639-01A-11R-2401-13	hsa-mir-3657	0.0	0.0	N
TCGA-KM-8639-01A-11R-2401-13	hsa-mir-3658	0.0	0.0	N
TCGA-KM-8639-01A-11R-2401-13	hsa-mir-3659	0.0	0.0	N
TCGA-KM-8639-01A-11R-2401-13	hsa-mir-3660	0.0	0.0	N
TCGA-KM-8639-01A-11R-2401-13	hsa-mir-3661	0.0	0.0	N
TCGA-KM-8639-01A-11R-2401-13	hsa-mir-3662	0.0	0.0	N
TCGA-KM-8639-01A-11R-2401-13	hsa-mir-3663	0.0	0.0	N
TCGA-KM-8639-01A-11R-2401-13	hsa-mir-3664	0.0	0.0	N
TCGA-KM-8639-01A-11R-2401-13	hsa-mir-3665	0.0	0.0	N
TCGA-KM-8639-01A-11R-2401-13	hsa-mir-3666	0.0	0.0	N
TCGA-KM-8639-01A-11R-2401-13	hsa-mir-3667	1.0	0.113764	N
TCGA-KM-8639-01A-11R-2401-13	hsa-mir-3668	0.0	0.0	N
TCGA-KM-8639-01A-11R-2401-13	hsa-mir-3669	0.0	0.0	N
TCGA-KM-8639-01A-11R-2401-13	hsa-mir-367	0.0	0.0	N
TCGA-KM-8639-01A-11R-2401-13	hsa-mir-3670	0.0	0.0	N
TCGA-KM-8639-01A-11R-2401-13	hsa-mir-3671	0.0	0.0	N
TCGA-KM-8639-01A-11R-2401-13	hsa-mir-3672	0.0	0.0	N
TCGA-KM-8639-01A-11R-2401-13	hsa-mir-3673	0.0	0.0	N
TCGA-KM-8639-01A-11R-2401-13	hsa-mir-3674	0.0	0.0	N
TCGA-KM-8639-01A-11R-2401-13	hsa-mir-3675	0.0	0.0	N
TCGA-KM-8639-01A-11R-2401-13	hsa-mir-3676	15.0	1.706461	N
TCGA-KM-8639-01A-11R-2401-13	hsa-mir-3677	34.0	3.867978	N
TCGA-KM-8639-01A-11R-2401-13	hsa-mir-3678	8.0	0.910112	N
TCGA-KM-8639-01A-11R-2401-13	hsa-mir-3679	0.0	0.0	N
TCGA-KM-8639-01A-11R-2401-13	hsa-mir-3680	5.0	0.56882	N
TCGA-KM-8639-01A-11R-2401-13	hsa-mir-3681	0.0	0.0	N
TCGA-KM-8639-01A-11R-2401-13	hsa-mir-3682	2.0	0.227528	N
TCGA-KM-8639-01A-11R-2401-13	hsa-mir-3683	0.0	0.0	N
TCGA-KM-8639-01A-11R-2401-13	hsa-mir-3684	0.0	0.0	N
TCGA-KM-8639-01A-11R-2401-13	hsa-mir-3685	0.0	0.0	N
TCGA-KM-8639-01A-11R-2401-13	hsa-mir-3686	0.0	0.0	N
TCGA-KM-8639-01A-11R-2401-13	hsa-mir-3687	1.0	0.113764	N
TCGA-KM-8639-01A-11R-2401-13	hsa-mir-3688	1.0	0.113764	N
TCGA-KM-8639-01A-11R-2401-13	hsa-mir-3689a	0.0	0.0	N
TCGA-KM-8639-01A-11R-2401-13	hsa-mir-3689b	0.0	0.0	N
TCGA-KM-8639-01A-11R-2401-13	hsa-mir-369	41.0	4.664326	N
TCGA-KM-8639-01A-11R-2401-13	hsa-mir-3690	9.0	1.023876	N
TCGA-KM-8639-01A-11R-2401-13	hsa-mir-3691	2.0	0.227528	N
TCGA-KM-8639-01A-11R-2401-13	hsa-mir-3692	0.0	0.0	N
TCGA-KM-8639-01A-11R-2401-13	hsa-mir-370	30.0	3.412922	N
TCGA-KM-8639-01A-11R-2401-13	hsa-mir-371	0.0	0.0	N
TCGA-KM-8639-01A-11R-2401-13	hsa-mir-3713	0.0	0.0	N
TCGA-KM-8639-01A-11R-2401-13	hsa-mir-3714	0.0	0.0	N
TCGA-KM-8639-01A-11R-2401-13	hsa-mir-372	1.0	0.113764	N
TCGA-KM-8639-01A-11R-2401-13	hsa-mir-373	0.0	0.0	N
TCGA-KM-8639-01A-11R-2401-13	hsa-mir-374a	7248.0	824.561841	N
TCGA-KM-8639-01A-11R-2401-13	hsa-mir-374b	936.0	106.483152	Y
TCGA-KM-8639-01A-11R-2401-13	hsa-mir-374c	1.0	0.113764	Y
TCGA-KM-8639-01A-11R-2401-13	hsa-mir-375	3973.0	451.984574	N
TCGA-KM-8639-01A-11R-2401-13	hsa-mir-376a-1	1.0	0.113764	N
TCGA-KM-8639-01A-11R-2401-13	hsa-mir-376a-2	1.0	0.113764	N
TCGA-KM-8639-01A-11R-2401-13	hsa-mir-376b	2.0	0.227528	N
TCGA-KM-8639-01A-11R-2401-13	hsa-mir-376c	16.0	1.820225	N
TCGA-KM-8639-01A-11R-2401-13	hsa-mir-377	4.0	0.455056	N
TCGA-KM-8639-01A-11R-2401-13	hsa-mir-378	2951.0	335.717714	N
TCGA-KM-8639-01A-11R-2401-13	hsa-mir-378b	0.0	0.0	N
TCGA-KM-8639-01A-11R-2401-13	hsa-mir-378c	33.0	3.754214	N
TCGA-KM-8639-01A-11R-2401-13	hsa-mir-379	1677.0	190.782313	N
TCGA-KM-8639-01A-11R-2401-13	hsa-mir-380	5.0	0.56882	N
TCGA-KM-8639-01A-11R-2401-13	hsa-mir-381	236.0	26.848316	N
TCGA-KM-8639-01A-11R-2401-13	hsa-mir-382	55.0	6.257023	N
TCGA-KM-8639-01A-11R-2401-13	hsa-mir-383	0.0	0.0	N
TCGA-KM-8639-01A-11R-2401-13	hsa-mir-384	0.0	0.0	N
TCGA-KM-8639-01A-11R-2401-13	hsa-mir-3907	0.0	0.0	N
TCGA-KM-8639-01A-11R-2401-13	hsa-mir-3908	0.0	0.0	N
TCGA-KM-8639-01A-11R-2401-13	hsa-mir-3909	4.0	0.455056	N
TCGA-KM-8639-01A-11R-2401-13	hsa-mir-3910-1	0.0	0.0	N
TCGA-KM-8639-01A-11R-2401-13	hsa-mir-3910-2	0.0	0.0	N
TCGA-KM-8639-01A-11R-2401-13	hsa-mir-3911	0.0	0.0	N
TCGA-KM-8639-01A-11R-2401-13	hsa-mir-3912	12.0	1.365169	N
TCGA-KM-8639-01A-11R-2401-13	hsa-mir-3913-1	42.0	4.77809	N
TCGA-KM-8639-01A-11R-2401-13	hsa-mir-3913-2	0.0	0.0	N
TCGA-KM-8639-01A-11R-2401-13	hsa-mir-3914-1	0.0	0.0	N
TCGA-KM-8639-01A-11R-2401-13	hsa-mir-3914-2	0.0	0.0	N
TCGA-KM-8639-01A-11R-2401-13	hsa-mir-3915	0.0	0.0	N
TCGA-KM-8639-01A-11R-2401-13	hsa-mir-3916	0.0	0.0	N
TCGA-KM-8639-01A-11R-2401-13	hsa-mir-3917	1.0	0.113764	N
TCGA-KM-8639-01A-11R-2401-13	hsa-mir-3918	0.0	0.0	N
TCGA-KM-8639-01A-11R-2401-13	hsa-mir-3919	0.0	0.0	N
TCGA-KM-8639-01A-11R-2401-13	hsa-mir-3920	0.0	0.0	N
TCGA-KM-8639-01A-11R-2401-13	hsa-mir-3921	0.0	0.0	N
TCGA-KM-8639-01A-11R-2401-13	hsa-mir-3922	2.0	0.227528	N
TCGA-KM-8639-01A-11R-2401-13	hsa-mir-3923	0.0	0.0	N
TCGA-KM-8639-01A-11R-2401-13	hsa-mir-3924	0.0	0.0	N
TCGA-KM-8639-01A-11R-2401-13	hsa-mir-3925	0.0	0.0	N
TCGA-KM-8639-01A-11R-2401-13	hsa-mir-3926-1	0.0	0.0	N
TCGA-KM-8639-01A-11R-2401-13	hsa-mir-3926-2	2.0	0.227528	N
TCGA-KM-8639-01A-11R-2401-13	hsa-mir-3927	0.0	0.0	N
TCGA-KM-8639-01A-11R-2401-13	hsa-mir-3928	4.0	0.455056	N
TCGA-KM-8639-01A-11R-2401-13	hsa-mir-3929	0.0	0.0	N
TCGA-KM-8639-01A-11R-2401-13	hsa-mir-3934	32.0	3.64045	N
TCGA-KM-8639-01A-11R-2401-13	hsa-mir-3935	0.0	0.0	N
TCGA-KM-8639-01A-11R-2401-13	hsa-mir-3936	0.0	0.0	N
TCGA-KM-8639-01A-11R-2401-13	hsa-mir-3937	28.0	3.185393	N
TCGA-KM-8639-01A-11R-2401-13	hsa-mir-3938	0.0	0.0	N
TCGA-KM-8639-01A-11R-2401-13	hsa-mir-3939	0.0	0.0	N
TCGA-KM-8639-01A-11R-2401-13	hsa-mir-3940	4.0	0.455056	N
TCGA-KM-8639-01A-11R-2401-13	hsa-mir-3941	4.0	0.455056	N
TCGA-KM-8639-01A-11R-2401-13	hsa-mir-3942	0.0	0.0	N
TCGA-KM-8639-01A-11R-2401-13	hsa-mir-3943	0.0	0.0	N
TCGA-KM-8639-01A-11R-2401-13	hsa-mir-3944	1.0	0.113764	N
TCGA-KM-8639-01A-11R-2401-13	hsa-mir-3945	0.0	0.0	N
TCGA-KM-8639-01A-11R-2401-13	hsa-mir-409	75.0	8.532304	N
TCGA-KM-8639-01A-11R-2401-13	hsa-mir-410	66.0	7.508427	N
TCGA-KM-8639-01A-11R-2401-13	hsa-mir-411	28.0	3.185393	N
TCGA-KM-8639-01A-11R-2401-13	hsa-mir-412	3.0	0.341292	N
TCGA-KM-8639-01A-11R-2401-13	hsa-mir-421	80.0	9.101124	N
TCGA-KM-8639-01A-11R-2401-13	hsa-mir-422a	0.0	0.0	N
TCGA-KM-8639-01A-11R-2401-13	hsa-mir-423	910.0	103.525286	N
TCGA-KM-8639-01A-11R-2401-13	hsa-mir-424	4584.0	521.494409	N
TCGA-KM-8639-01A-11R-2401-13	hsa-mir-425	795.0	90.44242	N
TCGA-KM-8639-01A-11R-2401-13	hsa-mir-4251	0.0	0.0	N
TCGA-KM-8639-01A-11R-2401-13	hsa-mir-4252	0.0	0.0	N
TCGA-KM-8639-01A-11R-2401-13	hsa-mir-4253	0.0	0.0	N
TCGA-KM-8639-01A-11R-2401-13	hsa-mir-4254	0.0	0.0	N
TCGA-KM-8639-01A-11R-2401-13	hsa-mir-4255	0.0	0.0	N
TCGA-KM-8639-01A-11R-2401-13	hsa-mir-4256	0.0	0.0	N
TCGA-KM-8639-01A-11R-2401-13	hsa-mir-4257	0.0	0.0	N
TCGA-KM-8639-01A-11R-2401-13	hsa-mir-4258	0.0	0.0	N
TCGA-KM-8639-01A-11R-2401-13	hsa-mir-4259	0.0	0.0	N
TCGA-KM-8639-01A-11R-2401-13	hsa-mir-4260	0.0	0.0	N
TCGA-KM-8639-01A-11R-2401-13	hsa-mir-4261	0.0	0.0	N
TCGA-KM-8639-01A-11R-2401-13	hsa-mir-4262	0.0	0.0	N
TCGA-KM-8639-01A-11R-2401-13	hsa-mir-4263	0.0	0.0	N
TCGA-KM-8639-01A-11R-2401-13	hsa-mir-4264	0.0	0.0	N
TCGA-KM-8639-01A-11R-2401-13	hsa-mir-4265	0.0	0.0	N
TCGA-KM-8639-01A-11R-2401-13	hsa-mir-4266	0.0	0.0	N
TCGA-KM-8639-01A-11R-2401-13	hsa-mir-4267	0.0	0.0	N
TCGA-KM-8639-01A-11R-2401-13	hsa-mir-4268	0.0	0.0	N
TCGA-KM-8639-01A-11R-2401-13	hsa-mir-4269	0.0	0.0	N
TCGA-KM-8639-01A-11R-2401-13	hsa-mir-4270	0.0	0.0	N
TCGA-KM-8639-01A-11R-2401-13	hsa-mir-4271	0.0	0.0	N
TCGA-KM-8639-01A-11R-2401-13	hsa-mir-4272	0.0	0.0	N
TCGA-KM-8639-01A-11R-2401-13	hsa-mir-4273	0.0	0.0	N
TCGA-KM-8639-01A-11R-2401-13	hsa-mir-4274	0.0	0.0	N
TCGA-KM-8639-01A-11R-2401-13	hsa-mir-4275	0.0	0.0	N
TCGA-KM-8639-01A-11R-2401-13	hsa-mir-4276	0.0	0.0	N
TCGA-KM-8639-01A-11R-2401-13	hsa-mir-4277	0.0	0.0	N
TCGA-KM-8639-01A-11R-2401-13	hsa-mir-4278	0.0	0.0	N
TCGA-KM-8639-01A-11R-2401-13	hsa-mir-4279	0.0	0.0	N
TCGA-KM-8639-01A-11R-2401-13	hsa-mir-4280	0.0	0.0	N
TCGA-KM-8639-01A-11R-2401-13	hsa-mir-4281	0.0	0.0	N
TCGA-KM-8639-01A-11R-2401-13	hsa-mir-4282	0.0	0.0	N
TCGA-KM-8639-01A-11R-2401-13	hsa-mir-4283-1	0.0	0.0	N
TCGA-KM-8639-01A-11R-2401-13	hsa-mir-4283-2	0.0	0.0	N
TCGA-KM-8639-01A-11R-2401-13	hsa-mir-4284	0.0	0.0	N
TCGA-KM-8639-01A-11R-2401-13	hsa-mir-4285	0.0	0.0	N
TCGA-KM-8639-01A-11R-2401-13	hsa-mir-4286	0.0	0.0	N
TCGA-KM-8639-01A-11R-2401-13	hsa-mir-4287	0.0	0.0	N
TCGA-KM-8639-01A-11R-2401-13	hsa-mir-4288	0.0	0.0	N
TCGA-KM-8639-01A-11R-2401-13	hsa-mir-4289	0.0	0.0	N
TCGA-KM-8639-01A-11R-2401-13	hsa-mir-429	1582.0	179.974728	N
TCGA-KM-8639-01A-11R-2401-13	hsa-mir-4290	0.0	0.0	N
TCGA-KM-8639-01A-11R-2401-13	hsa-mir-4291	0.0	0.0	N
TCGA-KM-8639-01A-11R-2401-13	hsa-mir-4292	0.0	0.0	N
TCGA-KM-8639-01A-11R-2401-13	hsa-mir-4293	0.0	0.0	N
TCGA-KM-8639-01A-11R-2401-13	hsa-mir-4294	0.0	0.0	N
TCGA-KM-8639-01A-11R-2401-13	hsa-mir-4295	0.0	0.0	N
TCGA-KM-8639-01A-11R-2401-13	hsa-mir-4296	0.0	0.0	N
TCGA-KM-8639-01A-11R-2401-13	hsa-mir-4297	0.0	0.0	N
TCGA-KM-8639-01A-11R-2401-13	hsa-mir-4298	0.0	0.0	N
TCGA-KM-8639-01A-11R-2401-13	hsa-mir-4299	0.0	0.0	N
TCGA-KM-8639-01A-11R-2401-13	hsa-mir-4300	0.0	0.0	N
TCGA-KM-8639-01A-11R-2401-13	hsa-mir-4301	0.0	0.0	N
TCGA-KM-8639-01A-11R-2401-13	hsa-mir-4302	0.0	0.0	N
TCGA-KM-8639-01A-11R-2401-13	hsa-mir-4303	0.0	0.0	N
TCGA-KM-8639-01A-11R-2401-13	hsa-mir-4304	0.0	0.0	N
TCGA-KM-8639-01A-11R-2401-13	hsa-mir-4305	0.0	0.0	N
TCGA-KM-8639-01A-11R-2401-13	hsa-mir-4306	0.0	0.0	N
TCGA-KM-8639-01A-11R-2401-13	hsa-mir-4307	0.0	0.0	N
TCGA-KM-8639-01A-11R-2401-13	hsa-mir-4308	0.0	0.0	N
TCGA-KM-8639-01A-11R-2401-13	hsa-mir-4309	0.0	0.0	N
TCGA-KM-8639-01A-11R-2401-13	hsa-mir-431	8.0	0.910112	N
TCGA-KM-8639-01A-11R-2401-13	hsa-mir-4310	0.0	0.0	N
TCGA-KM-8639-01A-11R-2401-13	hsa-mir-4311	0.0	0.0	N
TCGA-KM-8639-01A-11R-2401-13	hsa-mir-4312	0.0	0.0	N
TCGA-KM-8639-01A-11R-2401-13	hsa-mir-4313	0.0	0.0	N
TCGA-KM-8639-01A-11R-2401-13	hsa-mir-4314	0.0	0.0	N
TCGA-KM-8639-01A-11R-2401-13	hsa-mir-4315-1	1.0	0.113764	N
TCGA-KM-8639-01A-11R-2401-13	hsa-mir-4315-2	0.0	0.0	N
TCGA-KM-8639-01A-11R-2401-13	hsa-mir-4316	0.0	0.0	N
TCGA-KM-8639-01A-11R-2401-13	hsa-mir-4317	0.0	0.0	N
TCGA-KM-8639-01A-11R-2401-13	hsa-mir-4318	0.0	0.0	N
TCGA-KM-8639-01A-11R-2401-13	hsa-mir-4319	0.0	0.0	N
TCGA-KM-8639-01A-11R-2401-13	hsa-mir-432	28.0	3.185393	N
TCGA-KM-8639-01A-11R-2401-13	hsa-mir-4320	0.0	0.0	N
TCGA-KM-8639-01A-11R-2401-13	hsa-mir-4321	0.0	0.0	N
TCGA-KM-8639-01A-11R-2401-13	hsa-mir-4322	0.0	0.0	N
TCGA-KM-8639-01A-11R-2401-13	hsa-mir-4323	0.0	0.0	N
TCGA-KM-8639-01A-11R-2401-13	hsa-mir-4324	0.0	0.0	N
TCGA-KM-8639-01A-11R-2401-13	hsa-mir-4325	0.0	0.0	N
TCGA-KM-8639-01A-11R-2401-13	hsa-mir-4326	0.0	0.0	N
TCGA-KM-8639-01A-11R-2401-13	hsa-mir-4327	0.0	0.0	N
TCGA-KM-8639-01A-11R-2401-13	hsa-mir-4328	0.0	0.0	N
TCGA-KM-8639-01A-11R-2401-13	hsa-mir-4329	0.0	0.0	N
TCGA-KM-8639-01A-11R-2401-13	hsa-mir-433	7.0	0.796348	N
TCGA-KM-8639-01A-11R-2401-13	hsa-mir-4330	0.0	0.0	N
TCGA-KM-8639-01A-11R-2401-13	hsa-mir-448	0.0	0.0	N
TCGA-KM-8639-01A-11R-2401-13	hsa-mir-449a	0.0	0.0	N
TCGA-KM-8639-01A-11R-2401-13	hsa-mir-449b	0.0	0.0	N
TCGA-KM-8639-01A-11R-2401-13	hsa-mir-449c	0.0	0.0	N
TCGA-KM-8639-01A-11R-2401-13	hsa-mir-450a-1	110.0	12.514046	N
TCGA-KM-8639-01A-11R-2401-13	hsa-mir-450a-2	105.0	11.945225	N
TCGA-KM-8639-01A-11R-2401-13	hsa-mir-450b	490.0	55.744385	N
TCGA-KM-8639-01A-11R-2401-13	hsa-mir-451	36413.0	4142.490384	N
TCGA-KM-8639-01A-11R-2401-13	hsa-mir-452	146.0	16.609551	N
TCGA-KM-8639-01A-11R-2401-13	hsa-mir-454	30.0	3.412922	N
TCGA-KM-8639-01A-11R-2401-13	hsa-mir-455	1497.0	170.304784	N
TCGA-KM-8639-01A-11R-2401-13	hsa-mir-466	2.0	0.227528	N
TCGA-KM-8639-01A-11R-2401-13	hsa-mir-483	3.0	0.341292	N
TCGA-KM-8639-01A-11R-2401-13	hsa-mir-484	301.0	34.242979	N
TCGA-KM-8639-01A-11R-2401-13	hsa-mir-485	9.0	1.023876	N
TCGA-KM-8639-01A-11R-2401-13	hsa-mir-486	10077.0	1146.40034	N
TCGA-KM-8639-01A-11R-2401-13	hsa-mir-487a	4.0	0.455056	N
TCGA-KM-8639-01A-11R-2401-13	hsa-mir-487b	19.0	2.161517	N
TCGA-KM-8639-01A-11R-2401-13	hsa-mir-488	0.0	0.0	N
TCGA-KM-8639-01A-11R-2401-13	hsa-mir-489	3.0	0.341292	N
TCGA-KM-8639-01A-11R-2401-13	hsa-mir-490	0.0	0.0	N
TCGA-KM-8639-01A-11R-2401-13	hsa-mir-491	32.0	3.64045	N
TCGA-KM-8639-01A-11R-2401-13	hsa-mir-492	0.0	0.0	N
TCGA-KM-8639-01A-11R-2401-13	hsa-mir-493	46.0	5.233146	N
TCGA-KM-8639-01A-11R-2401-13	hsa-mir-494	3.0	0.341292	N
TCGA-KM-8639-01A-11R-2401-13	hsa-mir-495	19.0	2.161517	N
TCGA-KM-8639-01A-11R-2401-13	hsa-mir-496	10.0	1.137641	N
TCGA-KM-8639-01A-11R-2401-13	hsa-mir-497	120.0	13.651686	N
TCGA-KM-8639-01A-11R-2401-13	hsa-mir-498	0.0	0.0	N
TCGA-KM-8639-01A-11R-2401-13	hsa-mir-499	2.0	0.227528	N
TCGA-KM-8639-01A-11R-2401-13	hsa-mir-500a	15142.0	1722.615258	Y
TCGA-KM-8639-01A-11R-2401-13	hsa-mir-500b	366.0	41.637643	Y
TCGA-KM-8639-01A-11R-2401-13	hsa-mir-501	5521.0	628.091325	N
TCGA-KM-8639-01A-11R-2401-13	hsa-mir-502	848.0	96.471915	Y
TCGA-KM-8639-01A-11R-2401-13	hsa-mir-503	277.0	31.512642	N
TCGA-KM-8639-01A-11R-2401-13	hsa-mir-504	24.0	2.730337	N
TCGA-KM-8639-01A-11R-2401-13	hsa-mir-505	75.0	8.532304	N
TCGA-KM-8639-01A-11R-2401-13	hsa-mir-506	2.0	0.227528	N
TCGA-KM-8639-01A-11R-2401-13	hsa-mir-507	0.0	0.0	N
TCGA-KM-8639-01A-11R-2401-13	hsa-mir-508	53.0	6.029495	N
TCGA-KM-8639-01A-11R-2401-13	hsa-mir-509-1	6.0	0.682584	N
TCGA-KM-8639-01A-11R-2401-13	hsa-mir-509-2	4.0	0.455056	N
TCGA-KM-8639-01A-11R-2401-13	hsa-mir-509-3	3.0	0.341292	N
TCGA-KM-8639-01A-11R-2401-13	hsa-mir-510	0.0	0.0	N
TCGA-KM-8639-01A-11R-2401-13	hsa-mir-511-1	14.0	1.592697	N
TCGA-KM-8639-01A-11R-2401-13	hsa-mir-511-2	17.0	1.933989	N
TCGA-KM-8639-01A-11R-2401-13	hsa-mir-512-1	0.0	0.0	N
TCGA-KM-8639-01A-11R-2401-13	hsa-mir-512-2	0.0	0.0	N
TCGA-KM-8639-01A-11R-2401-13	hsa-mir-513a-1	0.0	0.0	N
TCGA-KM-8639-01A-11R-2401-13	hsa-mir-513a-2	0.0	0.0	N
TCGA-KM-8639-01A-11R-2401-13	hsa-mir-513b	0.0	0.0	N
TCGA-KM-8639-01A-11R-2401-13	hsa-mir-513c	0.0	0.0	N
TCGA-KM-8639-01A-11R-2401-13	hsa-mir-514-1	24.0	2.730337	N
TCGA-KM-8639-01A-11R-2401-13	hsa-mir-514-2	17.0	1.933989	N
TCGA-KM-8639-01A-11R-2401-13	hsa-mir-514-3	22.0	2.502809	N
TCGA-KM-8639-01A-11R-2401-13	hsa-mir-514b	0.0	0.0	N
TCGA-KM-8639-01A-11R-2401-13	hsa-mir-515-1	2.0	0.227528	N
TCGA-KM-8639-01A-11R-2401-13	hsa-mir-515-2	2.0	0.227528	N
TCGA-KM-8639-01A-11R-2401-13	hsa-mir-516a-1	1.0	0.113764	Y
TCGA-KM-8639-01A-11R-2401-13	hsa-mir-516a-2	1.0	0.113764	N
TCGA-KM-8639-01A-11R-2401-13	hsa-mir-516b-1	1.0	0.113764	N
TCGA-KM-8639-01A-11R-2401-13	hsa-mir-516b-2	0.0	0.0	N
TCGA-KM-8639-01A-11R-2401-13	hsa-mir-517a	7.0	0.796348	Y
TCGA-KM-8639-01A-11R-2401-13	hsa-mir-517b	7.0	0.796348	Y
TCGA-KM-8639-01A-11R-2401-13	hsa-mir-517c	0.0	0.0	N
TCGA-KM-8639-01A-11R-2401-13	hsa-mir-518a-1	1.0	0.113764	Y
TCGA-KM-8639-01A-11R-2401-13	hsa-mir-518a-2	1.0	0.113764	N
TCGA-KM-8639-01A-11R-2401-13	hsa-mir-518b	1.0	0.113764	N
TCGA-KM-8639-01A-11R-2401-13	hsa-mir-518c	2.0	0.227528	N
TCGA-KM-8639-01A-11R-2401-13	hsa-mir-518d	0.0	0.0	N
TCGA-KM-8639-01A-11R-2401-13	hsa-mir-518e	1.0	0.113764	Y
TCGA-KM-8639-01A-11R-2401-13	hsa-mir-518f	1.0	0.113764	N
TCGA-KM-8639-01A-11R-2401-13	hsa-mir-519a-1	3.0	0.341292	N
TCGA-KM-8639-01A-11R-2401-13	hsa-mir-519a-2	2.0	0.227528	Y
TCGA-KM-8639-01A-11R-2401-13	hsa-mir-519b	0.0	0.0	N
TCGA-KM-8639-01A-11R-2401-13	hsa-mir-519c	0.0	0.0	N
TCGA-KM-8639-01A-11R-2401-13	hsa-mir-519d	1.0	0.113764	N
TCGA-KM-8639-01A-11R-2401-13	hsa-mir-519e	0.0	0.0	N
TCGA-KM-8639-01A-11R-2401-13	hsa-mir-520a	1.0	0.113764	N
TCGA-KM-8639-01A-11R-2401-13	hsa-mir-520b	1.0	0.113764	Y
TCGA-KM-8639-01A-11R-2401-13	hsa-mir-520c	0.0	0.0	N
TCGA-KM-8639-01A-11R-2401-13	hsa-mir-520d	1.0	0.113764	N
TCGA-KM-8639-01A-11R-2401-13	hsa-mir-520e	0.0	0.0	N
TCGA-KM-8639-01A-11R-2401-13	hsa-mir-520f	0.0	0.0	N
TCGA-KM-8639-01A-11R-2401-13	hsa-mir-520g	0.0	0.0	N
TCGA-KM-8639-01A-11R-2401-13	hsa-mir-520h	0.0	0.0	N
TCGA-KM-8639-01A-11R-2401-13	hsa-mir-521-1	0.0	0.0	N
TCGA-KM-8639-01A-11R-2401-13	hsa-mir-521-2	0.0	0.0	N
TCGA-KM-8639-01A-11R-2401-13	hsa-mir-522	1.0	0.113764	Y
TCGA-KM-8639-01A-11R-2401-13	hsa-mir-523	0.0	0.0	N
TCGA-KM-8639-01A-11R-2401-13	hsa-mir-524	0.0	0.0	N
TCGA-KM-8639-01A-11R-2401-13	hsa-mir-525	3.0	0.341292	N
TCGA-KM-8639-01A-11R-2401-13	hsa-mir-526a-1	0.0	0.0	N
TCGA-KM-8639-01A-11R-2401-13	hsa-mir-526a-2	0.0	0.0	N
TCGA-KM-8639-01A-11R-2401-13	hsa-mir-526b	13.0	1.478933	N
TCGA-KM-8639-01A-11R-2401-13	hsa-mir-527	1.0	0.113764	Y
TCGA-KM-8639-01A-11R-2401-13	hsa-mir-532	93953.0	10688.47387	N
TCGA-KM-8639-01A-11R-2401-13	hsa-mir-539	3.0	0.341292	N
TCGA-KM-8639-01A-11R-2401-13	hsa-mir-541	0.0	0.0	N
TCGA-KM-8639-01A-11R-2401-13	hsa-mir-542	16386.0	1864.137737	N
TCGA-KM-8639-01A-11R-2401-13	hsa-mir-543	7.0	0.796348	N
TCGA-KM-8639-01A-11R-2401-13	hsa-mir-544	0.0	0.0	N
TCGA-KM-8639-01A-11R-2401-13	hsa-mir-544b	0.0	0.0	N
TCGA-KM-8639-01A-11R-2401-13	hsa-mir-545	7.0	0.796348	N
TCGA-KM-8639-01A-11R-2401-13	hsa-mir-548a-1	0.0	0.0	N
TCGA-KM-8639-01A-11R-2401-13	hsa-mir-548a-2	0.0	0.0	N
TCGA-KM-8639-01A-11R-2401-13	hsa-mir-548a-3	0.0	0.0	N
TCGA-KM-8639-01A-11R-2401-13	hsa-mir-548aa-1	0.0	0.0	N
TCGA-KM-8639-01A-11R-2401-13	hsa-mir-548aa-2	0.0	0.0	N
TCGA-KM-8639-01A-11R-2401-13	hsa-mir-548b	34.0	3.867978	N
TCGA-KM-8639-01A-11R-2401-13	hsa-mir-548c	0.0	0.0	N
TCGA-KM-8639-01A-11R-2401-13	hsa-mir-548d-1	0.0	0.0	N
TCGA-KM-8639-01A-11R-2401-13	hsa-mir-548d-2	0.0	0.0	N
TCGA-KM-8639-01A-11R-2401-13	hsa-mir-548e	4.0	0.455056	N
TCGA-KM-8639-01A-11R-2401-13	hsa-mir-548f-1	0.0	0.0	N
TCGA-KM-8639-01A-11R-2401-13	hsa-mir-548f-2	0.0	0.0	N
TCGA-KM-8639-01A-11R-2401-13	hsa-mir-548f-3	0.0	0.0	N
TCGA-KM-8639-01A-11R-2401-13	hsa-mir-548f-4	0.0	0.0	N
TCGA-KM-8639-01A-11R-2401-13	hsa-mir-548f-5	0.0	0.0	N
TCGA-KM-8639-01A-11R-2401-13	hsa-mir-548g	0.0	0.0	N
TCGA-KM-8639-01A-11R-2401-13	hsa-mir-548h-1	0.0	0.0	N
TCGA-KM-8639-01A-11R-2401-13	hsa-mir-548h-2	0.0	0.0	N
TCGA-KM-8639-01A-11R-2401-13	hsa-mir-548h-3	0.0	0.0	N
TCGA-KM-8639-01A-11R-2401-13	hsa-mir-548h-4	0.0	0.0	N
TCGA-KM-8639-01A-11R-2401-13	hsa-mir-548i-1	0.0	0.0	N
TCGA-KM-8639-01A-11R-2401-13	hsa-mir-548i-2	0.0	0.0	N
TCGA-KM-8639-01A-11R-2401-13	hsa-mir-548i-3	0.0	0.0	N
TCGA-KM-8639-01A-11R-2401-13	hsa-mir-548i-4	0.0	0.0	N
TCGA-KM-8639-01A-11R-2401-13	hsa-mir-548j	4.0	0.455056	N
TCGA-KM-8639-01A-11R-2401-13	hsa-mir-548k	6.0	0.682584	N
TCGA-KM-8639-01A-11R-2401-13	hsa-mir-548l	0.0	0.0	N
TCGA-KM-8639-01A-11R-2401-13	hsa-mir-548m	0.0	0.0	N
TCGA-KM-8639-01A-11R-2401-13	hsa-mir-548n	1.0	0.113764	N
TCGA-KM-8639-01A-11R-2401-13	hsa-mir-548o	2.0	0.227528	N
TCGA-KM-8639-01A-11R-2401-13	hsa-mir-548p	0.0	0.0	N
TCGA-KM-8639-01A-11R-2401-13	hsa-mir-548q	1.0	0.113764	N
TCGA-KM-8639-01A-11R-2401-13	hsa-mir-548s	1.0	0.113764	N
TCGA-KM-8639-01A-11R-2401-13	hsa-mir-548t	1.0	0.113764	N
TCGA-KM-8639-01A-11R-2401-13	hsa-mir-548u	0.0	0.0	N
TCGA-KM-8639-01A-11R-2401-13	hsa-mir-548v	2.0	0.227528	N
TCGA-KM-8639-01A-11R-2401-13	hsa-mir-548w	0.0	0.0	N
TCGA-KM-8639-01A-11R-2401-13	hsa-mir-548x	0.0	0.0	N
TCGA-KM-8639-01A-11R-2401-13	hsa-mir-548y	1.0	0.113764	N
TCGA-KM-8639-01A-11R-2401-13	hsa-mir-548z	0.0	0.0	N
TCGA-KM-8639-01A-11R-2401-13	hsa-mir-549	0.0	0.0	N
TCGA-KM-8639-01A-11R-2401-13	hsa-mir-550a-1	12.0	1.365169	N
TCGA-KM-8639-01A-11R-2401-13	hsa-mir-550a-2	6.0	0.682584	N
TCGA-KM-8639-01A-11R-2401-13	hsa-mir-550b-1	0.0	0.0	N
TCGA-KM-8639-01A-11R-2401-13	hsa-mir-550b-2	0.0	0.0	N
TCGA-KM-8639-01A-11R-2401-13	hsa-mir-551a	0.0	0.0	N
TCGA-KM-8639-01A-11R-2401-13	hsa-mir-551b	0.0	0.0	N
TCGA-KM-8639-01A-11R-2401-13	hsa-mir-552	0.0	0.0	N
TCGA-KM-8639-01A-11R-2401-13	hsa-mir-553	0.0	0.0	N
TCGA-KM-8639-01A-11R-2401-13	hsa-mir-554	0.0	0.0	N
TCGA-KM-8639-01A-11R-2401-13	hsa-mir-555	0.0	0.0	N
TCGA-KM-8639-01A-11R-2401-13	hsa-mir-556	6.0	0.682584	N
TCGA-KM-8639-01A-11R-2401-13	hsa-mir-557	0.0	0.0	N
TCGA-KM-8639-01A-11R-2401-13	hsa-mir-558	0.0	0.0	N
TCGA-KM-8639-01A-11R-2401-13	hsa-mir-559	0.0	0.0	N
TCGA-KM-8639-01A-11R-2401-13	hsa-mir-561	11.0	1.251405	N
TCGA-KM-8639-01A-11R-2401-13	hsa-mir-562	0.0	0.0	N
TCGA-KM-8639-01A-11R-2401-13	hsa-mir-563	0.0	0.0	N
TCGA-KM-8639-01A-11R-2401-13	hsa-mir-564	0.0	0.0	N
TCGA-KM-8639-01A-11R-2401-13	hsa-mir-566	0.0	0.0	N
TCGA-KM-8639-01A-11R-2401-13	hsa-mir-567	0.0	0.0	N
TCGA-KM-8639-01A-11R-2401-13	hsa-mir-568	0.0	0.0	N
TCGA-KM-8639-01A-11R-2401-13	hsa-mir-569	0.0	0.0	N
TCGA-KM-8639-01A-11R-2401-13	hsa-mir-570	1.0	0.113764	N
TCGA-KM-8639-01A-11R-2401-13	hsa-mir-571	0.0	0.0	N
TCGA-KM-8639-01A-11R-2401-13	hsa-mir-572	0.0	0.0	N
TCGA-KM-8639-01A-11R-2401-13	hsa-mir-573	1.0	0.113764	N
TCGA-KM-8639-01A-11R-2401-13	hsa-mir-574	100.0	11.376405	N
TCGA-KM-8639-01A-11R-2401-13	hsa-mir-575	0.0	0.0	N
TCGA-KM-8639-01A-11R-2401-13	hsa-mir-576	24.0	2.730337	N
TCGA-KM-8639-01A-11R-2401-13	hsa-mir-577	604.0	68.713487	N
TCGA-KM-8639-01A-11R-2401-13	hsa-mir-578	0.0	0.0	N
TCGA-KM-8639-01A-11R-2401-13	hsa-mir-579	1.0	0.113764	N
TCGA-KM-8639-01A-11R-2401-13	hsa-mir-580	2.0	0.227528	N
TCGA-KM-8639-01A-11R-2401-13	hsa-mir-581	2.0	0.227528	N
TCGA-KM-8639-01A-11R-2401-13	hsa-mir-582	1670.0	189.985965	N
TCGA-KM-8639-01A-11R-2401-13	hsa-mir-583	0.0	0.0	N
TCGA-KM-8639-01A-11R-2401-13	hsa-mir-584	215.0	24.459271	N
TCGA-KM-8639-01A-11R-2401-13	hsa-mir-585	0.0	0.0	N
TCGA-KM-8639-01A-11R-2401-13	hsa-mir-586	0.0	0.0	N
TCGA-KM-8639-01A-11R-2401-13	hsa-mir-587	0.0	0.0	N
TCGA-KM-8639-01A-11R-2401-13	hsa-mir-588	0.0	0.0	N
TCGA-KM-8639-01A-11R-2401-13	hsa-mir-589	327.0	37.200845	N
TCGA-KM-8639-01A-11R-2401-13	hsa-mir-590	118.0	13.424158	N
TCGA-KM-8639-01A-11R-2401-13	hsa-mir-591	0.0	0.0	N
TCGA-KM-8639-01A-11R-2401-13	hsa-mir-592	4.0	0.455056	N
TCGA-KM-8639-01A-11R-2401-13	hsa-mir-593	0.0	0.0	N
TCGA-KM-8639-01A-11R-2401-13	hsa-mir-595	0.0	0.0	N
TCGA-KM-8639-01A-11R-2401-13	hsa-mir-596	0.0	0.0	N
TCGA-KM-8639-01A-11R-2401-13	hsa-mir-597	0.0	0.0	N
TCGA-KM-8639-01A-11R-2401-13	hsa-mir-598	1630.0	185.435403	N
TCGA-KM-8639-01A-11R-2401-13	hsa-mir-599	0.0	0.0	N
TCGA-KM-8639-01A-11R-2401-13	hsa-mir-600	0.0	0.0	N
TCGA-KM-8639-01A-11R-2401-13	hsa-mir-601	0.0	0.0	N
TCGA-KM-8639-01A-11R-2401-13	hsa-mir-602	0.0	0.0	N
TCGA-KM-8639-01A-11R-2401-13	hsa-mir-603	0.0	0.0	N
TCGA-KM-8639-01A-11R-2401-13	hsa-mir-604	0.0	0.0	N
TCGA-KM-8639-01A-11R-2401-13	hsa-mir-605	5.0	0.56882	N
TCGA-KM-8639-01A-11R-2401-13	hsa-mir-606	0.0	0.0	N
TCGA-KM-8639-01A-11R-2401-13	hsa-mir-607	4.0	0.455056	N
TCGA-KM-8639-01A-11R-2401-13	hsa-mir-608	0.0	0.0	N
TCGA-KM-8639-01A-11R-2401-13	hsa-mir-609	0.0	0.0	N
TCGA-KM-8639-01A-11R-2401-13	hsa-mir-610	0.0	0.0	N
TCGA-KM-8639-01A-11R-2401-13	hsa-mir-611	0.0	0.0	N
TCGA-KM-8639-01A-11R-2401-13	hsa-mir-612	0.0	0.0	N
TCGA-KM-8639-01A-11R-2401-13	hsa-mir-613	0.0	0.0	N
TCGA-KM-8639-01A-11R-2401-13	hsa-mir-614	0.0	0.0	N
TCGA-KM-8639-01A-11R-2401-13	hsa-mir-615	14.0	1.592697	N
TCGA-KM-8639-01A-11R-2401-13	hsa-mir-616	16.0	1.820225	N
TCGA-KM-8639-01A-11R-2401-13	hsa-mir-617	0.0	0.0	N
TCGA-KM-8639-01A-11R-2401-13	hsa-mir-618	17.0	1.933989	N
TCGA-KM-8639-01A-11R-2401-13	hsa-mir-619	0.0	0.0	N
TCGA-KM-8639-01A-11R-2401-13	hsa-mir-620	0.0	0.0	N
TCGA-KM-8639-01A-11R-2401-13	hsa-mir-621	0.0	0.0	N
TCGA-KM-8639-01A-11R-2401-13	hsa-mir-622	0.0	0.0	N
TCGA-KM-8639-01A-11R-2401-13	hsa-mir-623	0.0	0.0	N
TCGA-KM-8639-01A-11R-2401-13	hsa-mir-624	22.0	2.502809	N
TCGA-KM-8639-01A-11R-2401-13	hsa-mir-625	257.0	29.237361	N
TCGA-KM-8639-01A-11R-2401-13	hsa-mir-626	0.0	0.0	N
TCGA-KM-8639-01A-11R-2401-13	hsa-mir-627	8.0	0.910112	N
TCGA-KM-8639-01A-11R-2401-13	hsa-mir-628	134.0	15.244383	N
TCGA-KM-8639-01A-11R-2401-13	hsa-mir-629	497.0	56.540733	N
TCGA-KM-8639-01A-11R-2401-13	hsa-mir-630	0.0	0.0	N
TCGA-KM-8639-01A-11R-2401-13	hsa-mir-631	0.0	0.0	N
TCGA-KM-8639-01A-11R-2401-13	hsa-mir-632	1.0	0.113764	N
TCGA-KM-8639-01A-11R-2401-13	hsa-mir-633	0.0	0.0	N
TCGA-KM-8639-01A-11R-2401-13	hsa-mir-634	0.0	0.0	N
TCGA-KM-8639-01A-11R-2401-13	hsa-mir-635	0.0	0.0	N
TCGA-KM-8639-01A-11R-2401-13	hsa-mir-636	2.0	0.227528	N
TCGA-KM-8639-01A-11R-2401-13	hsa-mir-637	0.0	0.0	N
TCGA-KM-8639-01A-11R-2401-13	hsa-mir-638	0.0	0.0	N
TCGA-KM-8639-01A-11R-2401-13	hsa-mir-639	2.0	0.227528	N
TCGA-KM-8639-01A-11R-2401-13	hsa-mir-640	0.0	0.0	N
TCGA-KM-8639-01A-11R-2401-13	hsa-mir-641	1.0	0.113764	N
TCGA-KM-8639-01A-11R-2401-13	hsa-mir-642a	2.0	0.227528	N
TCGA-KM-8639-01A-11R-2401-13	hsa-mir-642b	0.0	0.0	N
TCGA-KM-8639-01A-11R-2401-13	hsa-mir-643	9.0	1.023876	N
TCGA-KM-8639-01A-11R-2401-13	hsa-mir-644	0.0	0.0	N
TCGA-KM-8639-01A-11R-2401-13	hsa-mir-645	0.0	0.0	N
TCGA-KM-8639-01A-11R-2401-13	hsa-mir-646	0.0	0.0	N
TCGA-KM-8639-01A-11R-2401-13	hsa-mir-647	0.0	0.0	N
TCGA-KM-8639-01A-11R-2401-13	hsa-mir-648	0.0	0.0	N
TCGA-KM-8639-01A-11R-2401-13	hsa-mir-649	0.0	0.0	N
TCGA-KM-8639-01A-11R-2401-13	hsa-mir-650	0.0	0.0	N
TCGA-KM-8639-01A-11R-2401-13	hsa-mir-651	30.0	3.412922	N
TCGA-KM-8639-01A-11R-2401-13	hsa-mir-652	689.0	78.383431	N
TCGA-KM-8639-01A-11R-2401-13	hsa-mir-653	71.0	8.077248	N
TCGA-KM-8639-01A-11R-2401-13	hsa-mir-654	88.0	10.011236	N
TCGA-KM-8639-01A-11R-2401-13	hsa-mir-655	2.0	0.227528	N
TCGA-KM-8639-01A-11R-2401-13	hsa-mir-656	2.0	0.227528	N
TCGA-KM-8639-01A-11R-2401-13	hsa-mir-657	0.0	0.0	N
TCGA-KM-8639-01A-11R-2401-13	hsa-mir-658	0.0	0.0	N
TCGA-KM-8639-01A-11R-2401-13	hsa-mir-659	15.0	1.706461	N
TCGA-KM-8639-01A-11R-2401-13	hsa-mir-660	6498.0	739.238802	N
TCGA-KM-8639-01A-11R-2401-13	hsa-mir-661	0.0	0.0	N
TCGA-KM-8639-01A-11R-2401-13	hsa-mir-662	0.0	0.0	N
TCGA-KM-8639-01A-11R-2401-13	hsa-mir-663	2.0	0.227528	N
TCGA-KM-8639-01A-11R-2401-13	hsa-mir-663b	0.0	0.0	N
TCGA-KM-8639-01A-11R-2401-13	hsa-mir-664	229.0	26.051968	N
TCGA-KM-8639-01A-11R-2401-13	hsa-mir-665	2.0	0.227528	N
TCGA-KM-8639-01A-11R-2401-13	hsa-mir-668	0.0	0.0	N
TCGA-KM-8639-01A-11R-2401-13	hsa-mir-670	0.0	0.0	N
TCGA-KM-8639-01A-11R-2401-13	hsa-mir-671	41.0	4.664326	N
TCGA-KM-8639-01A-11R-2401-13	hsa-mir-675	47.0	5.34691	N
TCGA-KM-8639-01A-11R-2401-13	hsa-mir-676	8.0	0.910112	N
TCGA-KM-8639-01A-11R-2401-13	hsa-mir-7-1	41.0	4.664326	N
TCGA-KM-8639-01A-11R-2401-13	hsa-mir-7-2	2.0	0.227528	N
TCGA-KM-8639-01A-11R-2401-13	hsa-mir-7-3	1.0	0.113764	N
TCGA-KM-8639-01A-11R-2401-13	hsa-mir-708	171.0	19.453653	N
TCGA-KM-8639-01A-11R-2401-13	hsa-mir-711	0.0	0.0	N
TCGA-KM-8639-01A-11R-2401-13	hsa-mir-718	0.0	0.0	N
TCGA-KM-8639-01A-11R-2401-13	hsa-mir-720	1.0	0.113764	N
TCGA-KM-8639-01A-11R-2401-13	hsa-mir-744	336.0	38.224721	N
TCGA-KM-8639-01A-11R-2401-13	hsa-mir-758	35.0	3.981742	N
TCGA-KM-8639-01A-11R-2401-13	hsa-mir-759	0.0	0.0	N
TCGA-KM-8639-01A-11R-2401-13	hsa-mir-760	7.0	0.796348	N
TCGA-KM-8639-01A-11R-2401-13	hsa-mir-761	0.0	0.0	N
TCGA-KM-8639-01A-11R-2401-13	hsa-mir-762	0.0	0.0	N
TCGA-KM-8639-01A-11R-2401-13	hsa-mir-764	0.0	0.0	N
TCGA-KM-8639-01A-11R-2401-13	hsa-mir-765	0.0	0.0	N
TCGA-KM-8639-01A-11R-2401-13	hsa-mir-766	137.0	15.585675	N
TCGA-KM-8639-01A-11R-2401-13	hsa-mir-767	0.0	0.0	N
TCGA-KM-8639-01A-11R-2401-13	hsa-mir-769	152.0	17.292136	N
TCGA-KM-8639-01A-11R-2401-13	hsa-mir-770	0.0	0.0	N
TCGA-KM-8639-01A-11R-2401-13	hsa-mir-802	0.0	0.0	N
TCGA-KM-8639-01A-11R-2401-13	hsa-mir-873	0.0	0.0	N
TCGA-KM-8639-01A-11R-2401-13	hsa-mir-874	1892.0	215.241584	N
TCGA-KM-8639-01A-11R-2401-13	hsa-mir-875	0.0	0.0	N
TCGA-KM-8639-01A-11R-2401-13	hsa-mir-876	0.0	0.0	N
TCGA-KM-8639-01A-11R-2401-13	hsa-mir-877	7.0	0.796348	N
TCGA-KM-8639-01A-11R-2401-13	hsa-mir-885	2.0	0.227528	N
TCGA-KM-8639-01A-11R-2401-13	hsa-mir-887	0.0	0.0	N
TCGA-KM-8639-01A-11R-2401-13	hsa-mir-888	0.0	0.0	N
TCGA-KM-8639-01A-11R-2401-13	hsa-mir-889	87.0	9.897472	N
TCGA-KM-8639-01A-11R-2401-13	hsa-mir-890	0.0	0.0	N
TCGA-KM-8639-01A-11R-2401-13	hsa-mir-891a	3.0	0.341292	N
TCGA-KM-8639-01A-11R-2401-13	hsa-mir-891b	0.0	0.0	N
TCGA-KM-8639-01A-11R-2401-13	hsa-mir-892a	0.0	0.0	N
TCGA-KM-8639-01A-11R-2401-13	hsa-mir-892b	0.0	0.0	N
TCGA-KM-8639-01A-11R-2401-13	hsa-mir-9-1	21816.0	2481.876533	N
TCGA-KM-8639-01A-11R-2401-13	hsa-mir-9-2	22018.0	2504.856872	N
TCGA-KM-8639-01A-11R-2401-13	hsa-mir-9-3	19.0	2.161517	N
TCGA-KM-8639-01A-11R-2401-13	hsa-mir-920	0.0	0.0	N
TCGA-KM-8639-01A-11R-2401-13	hsa-mir-921	0.0	0.0	N
TCGA-KM-8639-01A-11R-2401-13	hsa-mir-922	0.0	0.0	N
TCGA-KM-8639-01A-11R-2401-13	hsa-mir-924	0.0	0.0	N
TCGA-KM-8639-01A-11R-2401-13	hsa-mir-92a-1	2062.0	234.581473	N
TCGA-KM-8639-01A-11R-2401-13	hsa-mir-92a-2	36863.0	4193.684207	N
TCGA-KM-8639-01A-11R-2401-13	hsa-mir-92b	666.0	75.766858	N
TCGA-KM-8639-01A-11R-2401-13	hsa-mir-93	17302.0	1968.345608	N
TCGA-KM-8639-01A-11R-2401-13	hsa-mir-933	0.0	0.0	N
TCGA-KM-8639-01A-11R-2401-13	hsa-mir-934	1.0	0.113764	N
TCGA-KM-8639-01A-11R-2401-13	hsa-mir-935	6.0	0.682584	N
TCGA-KM-8639-01A-11R-2401-13	hsa-mir-936	0.0	0.0	N
TCGA-KM-8639-01A-11R-2401-13	hsa-mir-937	17.0	1.933989	N
TCGA-KM-8639-01A-11R-2401-13	hsa-mir-938	0.0	0.0	N
TCGA-KM-8639-01A-11R-2401-13	hsa-mir-939	2.0	0.227528	N
TCGA-KM-8639-01A-11R-2401-13	hsa-mir-940	39.0	4.436798	N
TCGA-KM-8639-01A-11R-2401-13	hsa-mir-941-1	0.0	0.0	N
TCGA-KM-8639-01A-11R-2401-13	hsa-mir-941-3	0.0	0.0	N
TCGA-KM-8639-01A-11R-2401-13	hsa-mir-941-4	0.0	0.0	N
TCGA-KM-8639-01A-11R-2401-13	hsa-mir-942	47.0	5.34691	N
TCGA-KM-8639-01A-11R-2401-13	hsa-mir-943	0.0	0.0	N
TCGA-KM-8639-01A-11R-2401-13	hsa-mir-944	3.0	0.341292	N
TCGA-KM-8639-01A-11R-2401-13	hsa-mir-95	22.0	2.502809	N
TCGA-KM-8639-01A-11R-2401-13	hsa-mir-96	87.0	9.897472	N
TCGA-KM-8639-01A-11R-2401-13	hsa-mir-98	1222.0	139.01967	N
TCGA-KM-8639-01A-11R-2401-13	hsa-mir-99a	16332.0	1857.994479	N
TCGA-KM-8639-01A-11R-2401-13	hsa-mir-99b	211539.0	24065.533554	N
