# Supplementary material for: Dysfunctional miRNA-Mediated Regulation in Chromophobe Renal Cell Carcinoma
Source: PLoS One. 2016 Jun 3;11(6):e0156324. doi: 10.1371/journal.pone.0156324 (PMC4892590; doi:10.1371/journal.pone.0156324)
Supplement: S1 File — (ZIP) [file pone.0156324.s001.zip › S1_File miRNA expression profile downloaded from TCGA/case/bcgsc.ca__IlluminaHiSeq_miRNASeq__TCGA-KN-8418-01A-11R-2314-13__mirna_quantification.txt]

barcode	miRNA_ID	read_count	reads_per_million_miRNA_mapped	cross-mapped
TCGA-KN-8418-01A-11R-2314-13	hsa-let-7a-1	42023.0	5743.98657	N
TCGA-KN-8418-01A-11R-2314-13	hsa-let-7a-2	83998.0	11481.412176	N
TCGA-KN-8418-01A-11R-2314-13	hsa-let-7a-3	41870.0	5723.0735	N
TCGA-KN-8418-01A-11R-2314-13	hsa-let-7b	76830.0	10501.641676	N
TCGA-KN-8418-01A-11R-2314-13	hsa-let-7c	7270.0	993.712547	N
TCGA-KN-8418-01A-11R-2314-13	hsa-let-7d	4954.0	677.146074	N
TCGA-KN-8418-01A-11R-2314-13	hsa-let-7e	6354.0	868.5075	N
TCGA-KN-8418-01A-11R-2314-13	hsa-let-7f-1	92.0	12.575179	N
TCGA-KN-8418-01A-11R-2314-13	hsa-let-7f-2	51479.0	7036.496314	N
TCGA-KN-8418-01A-11R-2314-13	hsa-let-7g	4384.0	599.234636	N
TCGA-KN-8418-01A-11R-2314-13	hsa-let-7i	1706.0	233.187566	N
TCGA-KN-8418-01A-11R-2314-13	hsa-mir-1-1	0.0	0.0	N
TCGA-KN-8418-01A-11R-2314-13	hsa-mir-1-2	16.0	2.186988	N
TCGA-KN-8418-01A-11R-2314-13	hsa-mir-100	33246.0	4544.287116	Y
TCGA-KN-8418-01A-11R-2314-13	hsa-mir-101-1	167057.0	22834.47551	N
TCGA-KN-8418-01A-11R-2314-13	hsa-mir-101-2	232.0	31.711322	N
TCGA-KN-8418-01A-11R-2314-13	hsa-mir-103-1	33300.0	4551.6682	Y
TCGA-KN-8418-01A-11R-2314-13	hsa-mir-103-1-as	0.0	0.0	N
TCGA-KN-8418-01A-11R-2314-13	hsa-mir-103-2	26.0	3.553855	N
TCGA-KN-8418-01A-11R-2314-13	hsa-mir-103-2-as	0.0	0.0	N
TCGA-KN-8418-01A-11R-2314-13	hsa-mir-105-1	1.0	0.136687	N
TCGA-KN-8418-01A-11R-2314-13	hsa-mir-105-2	0.0	0.0	N
TCGA-KN-8418-01A-11R-2314-13	hsa-mir-106a	16.0	2.186988	Y
TCGA-KN-8418-01A-11R-2314-13	hsa-mir-106b	1107.0	151.312213	N
TCGA-KN-8418-01A-11R-2314-13	hsa-mir-107	271.0	37.042105	Y
TCGA-KN-8418-01A-11R-2314-13	hsa-mir-10a	1166568.0	159454.368433	N
TCGA-KN-8418-01A-11R-2314-13	hsa-mir-10b	1571475.0	214799.783324	N
TCGA-KN-8418-01A-11R-2314-13	hsa-mir-1178	0.0	0.0	N
TCGA-KN-8418-01A-11R-2314-13	hsa-mir-1179	0.0	0.0	N
TCGA-KN-8418-01A-11R-2314-13	hsa-mir-1180	16.0	2.186988	N
TCGA-KN-8418-01A-11R-2314-13	hsa-mir-1181	0.0	0.0	N
TCGA-KN-8418-01A-11R-2314-13	hsa-mir-1182	0.0	0.0	N
TCGA-KN-8418-01A-11R-2314-13	hsa-mir-1183	0.0	0.0	N
TCGA-KN-8418-01A-11R-2314-13	hsa-mir-1184-1	0.0	0.0	N
TCGA-KN-8418-01A-11R-2314-13	hsa-mir-1184-2	0.0	0.0	N
TCGA-KN-8418-01A-11R-2314-13	hsa-mir-1184-3	0.0	0.0	N
TCGA-KN-8418-01A-11R-2314-13	hsa-mir-1185-1	0.0	0.0	N
TCGA-KN-8418-01A-11R-2314-13	hsa-mir-1185-2	0.0	0.0	N
TCGA-KN-8418-01A-11R-2314-13	hsa-mir-1193	0.0	0.0	N
TCGA-KN-8418-01A-11R-2314-13	hsa-mir-1197	0.0	0.0	N
TCGA-KN-8418-01A-11R-2314-13	hsa-mir-1200	0.0	0.0	N
TCGA-KN-8418-01A-11R-2314-13	hsa-mir-1202	0.0	0.0	N
TCGA-KN-8418-01A-11R-2314-13	hsa-mir-1203	0.0	0.0	N
TCGA-KN-8418-01A-11R-2314-13	hsa-mir-1204	0.0	0.0	N
TCGA-KN-8418-01A-11R-2314-13	hsa-mir-1205	0.0	0.0	N
TCGA-KN-8418-01A-11R-2314-13	hsa-mir-1206	0.0	0.0	N
TCGA-KN-8418-01A-11R-2314-13	hsa-mir-1207	0.0	0.0	N
TCGA-KN-8418-01A-11R-2314-13	hsa-mir-1208	0.0	0.0	N
TCGA-KN-8418-01A-11R-2314-13	hsa-mir-122	17.0	2.323674	N
TCGA-KN-8418-01A-11R-2314-13	hsa-mir-1224	2.0	0.273373	N
TCGA-KN-8418-01A-11R-2314-13	hsa-mir-1225	0.0	0.0	N
TCGA-KN-8418-01A-11R-2314-13	hsa-mir-1226	0.0	0.0	N
TCGA-KN-8418-01A-11R-2314-13	hsa-mir-1227	1.0	0.136687	N
TCGA-KN-8418-01A-11R-2314-13	hsa-mir-1228	0.0	0.0	N
TCGA-KN-8418-01A-11R-2314-13	hsa-mir-1229	0.0	0.0	N
TCGA-KN-8418-01A-11R-2314-13	hsa-mir-1231	0.0	0.0	N
TCGA-KN-8418-01A-11R-2314-13	hsa-mir-1233-1	0.0	0.0	N
TCGA-KN-8418-01A-11R-2314-13	hsa-mir-1233-2	0.0	0.0	N
TCGA-KN-8418-01A-11R-2314-13	hsa-mir-1234	0.0	0.0	N
TCGA-KN-8418-01A-11R-2314-13	hsa-mir-1236	0.0	0.0	N
TCGA-KN-8418-01A-11R-2314-13	hsa-mir-1237	0.0	0.0	N
TCGA-KN-8418-01A-11R-2314-13	hsa-mir-1238	0.0	0.0	N
TCGA-KN-8418-01A-11R-2314-13	hsa-mir-124-1	0.0	0.0	N
TCGA-KN-8418-01A-11R-2314-13	hsa-mir-124-2	0.0	0.0	N
TCGA-KN-8418-01A-11R-2314-13	hsa-mir-124-3	0.0	0.0	N
TCGA-KN-8418-01A-11R-2314-13	hsa-mir-1243	0.0	0.0	N
TCGA-KN-8418-01A-11R-2314-13	hsa-mir-1244-1	0.0	0.0	N
TCGA-KN-8418-01A-11R-2314-13	hsa-mir-1244-2	0.0	0.0	N
TCGA-KN-8418-01A-11R-2314-13	hsa-mir-1244-3	0.0	0.0	N
TCGA-KN-8418-01A-11R-2314-13	hsa-mir-1245	0.0	0.0	N
TCGA-KN-8418-01A-11R-2314-13	hsa-mir-1246	0.0	0.0	N
TCGA-KN-8418-01A-11R-2314-13	hsa-mir-1247	5.0	0.683434	N
TCGA-KN-8418-01A-11R-2314-13	hsa-mir-1248	0.0	0.0	N
TCGA-KN-8418-01A-11R-2314-13	hsa-mir-1249	5.0	0.683434	N
TCGA-KN-8418-01A-11R-2314-13	hsa-mir-1250	0.0	0.0	N
TCGA-KN-8418-01A-11R-2314-13	hsa-mir-1251	0.0	0.0	N
TCGA-KN-8418-01A-11R-2314-13	hsa-mir-1252	0.0	0.0	N
TCGA-KN-8418-01A-11R-2314-13	hsa-mir-1253	0.0	0.0	N
TCGA-KN-8418-01A-11R-2314-13	hsa-mir-1254	2.0	0.273373	N
TCGA-KN-8418-01A-11R-2314-13	hsa-mir-1255a	7.0	0.956807	N
TCGA-KN-8418-01A-11R-2314-13	hsa-mir-1255b-1	0.0	0.0	N
TCGA-KN-8418-01A-11R-2314-13	hsa-mir-1255b-2	0.0	0.0	N
TCGA-KN-8418-01A-11R-2314-13	hsa-mir-1256	0.0	0.0	N
TCGA-KN-8418-01A-11R-2314-13	hsa-mir-1257	0.0	0.0	N
TCGA-KN-8418-01A-11R-2314-13	hsa-mir-1258	36.0	4.920722	N
TCGA-KN-8418-01A-11R-2314-13	hsa-mir-125a	6445.0	880.945992	N
TCGA-KN-8418-01A-11R-2314-13	hsa-mir-125b-1	2853.0	389.967248	N
TCGA-KN-8418-01A-11R-2314-13	hsa-mir-125b-2	73.0	9.978131	N
TCGA-KN-8418-01A-11R-2314-13	hsa-mir-126	20490.0	2800.711154	N
TCGA-KN-8418-01A-11R-2314-13	hsa-mir-1260	0.0	0.0	N
TCGA-KN-8418-01A-11R-2314-13	hsa-mir-1260b	2.0	0.273373	N
TCGA-KN-8418-01A-11R-2314-13	hsa-mir-1261	0.0	0.0	N
TCGA-KN-8418-01A-11R-2314-13	hsa-mir-1262	6.0	0.82012	N
TCGA-KN-8418-01A-11R-2314-13	hsa-mir-1263	0.0	0.0	N
TCGA-KN-8418-01A-11R-2314-13	hsa-mir-1264	0.0	0.0	N
TCGA-KN-8418-01A-11R-2314-13	hsa-mir-1265	0.0	0.0	N
TCGA-KN-8418-01A-11R-2314-13	hsa-mir-1266	32.0	4.373975	N
TCGA-KN-8418-01A-11R-2314-13	hsa-mir-1267	0.0	0.0	N
TCGA-KN-8418-01A-11R-2314-13	hsa-mir-1268	0.0	0.0	N
TCGA-KN-8418-01A-11R-2314-13	hsa-mir-1269	2.0	0.273373	N
TCGA-KN-8418-01A-11R-2314-13	hsa-mir-127	328.0	44.833248	N
TCGA-KN-8418-01A-11R-2314-13	hsa-mir-1270-1	1.0	0.136687	N
TCGA-KN-8418-01A-11R-2314-13	hsa-mir-1270-2	0.0	0.0	N
TCGA-KN-8418-01A-11R-2314-13	hsa-mir-1271	18.0	2.460361	N
TCGA-KN-8418-01A-11R-2314-13	hsa-mir-1272	0.0	0.0	N
TCGA-KN-8418-01A-11R-2314-13	hsa-mir-1273	0.0	0.0	N
TCGA-KN-8418-01A-11R-2314-13	hsa-mir-1273c	0.0	0.0	N
TCGA-KN-8418-01A-11R-2314-13	hsa-mir-1273d	0.0	0.0	N
TCGA-KN-8418-01A-11R-2314-13	hsa-mir-1274a	0.0	0.0	N
TCGA-KN-8418-01A-11R-2314-13	hsa-mir-1274b	13.0	1.776928	N
TCGA-KN-8418-01A-11R-2314-13	hsa-mir-1275	0.0	0.0	N
TCGA-KN-8418-01A-11R-2314-13	hsa-mir-1276	1.0	0.136687	N
TCGA-KN-8418-01A-11R-2314-13	hsa-mir-1277	6.0	0.82012	N
TCGA-KN-8418-01A-11R-2314-13	hsa-mir-1278	0.0	0.0	N
TCGA-KN-8418-01A-11R-2314-13	hsa-mir-1279	0.0	0.0	N
TCGA-KN-8418-01A-11R-2314-13	hsa-mir-128-1	203.0	27.747407	N
TCGA-KN-8418-01A-11R-2314-13	hsa-mir-128-2	142.0	19.409516	N
TCGA-KN-8418-01A-11R-2314-13	hsa-mir-1280	0.0	0.0	N
TCGA-KN-8418-01A-11R-2314-13	hsa-mir-1281	0.0	0.0	N
TCGA-KN-8418-01A-11R-2314-13	hsa-mir-1282	0.0	0.0	N
TCGA-KN-8418-01A-11R-2314-13	hsa-mir-1283-1	0.0	0.0	N
TCGA-KN-8418-01A-11R-2314-13	hsa-mir-1283-2	2.0	0.273373	N
TCGA-KN-8418-01A-11R-2314-13	hsa-mir-1284	0.0	0.0	N
TCGA-KN-8418-01A-11R-2314-13	hsa-mir-1285-1	0.0	0.0	N
TCGA-KN-8418-01A-11R-2314-13	hsa-mir-1285-2	0.0	0.0	N
TCGA-KN-8418-01A-11R-2314-13	hsa-mir-1286	0.0	0.0	N
TCGA-KN-8418-01A-11R-2314-13	hsa-mir-1287	20.0	2.733735	N
TCGA-KN-8418-01A-11R-2314-13	hsa-mir-1288	0.0	0.0	N
TCGA-KN-8418-01A-11R-2314-13	hsa-mir-1289-1	0.0	0.0	N
TCGA-KN-8418-01A-11R-2314-13	hsa-mir-1289-2	0.0	0.0	N
TCGA-KN-8418-01A-11R-2314-13	hsa-mir-129-1	100.0	13.668673	N
TCGA-KN-8418-01A-11R-2314-13	hsa-mir-129-2	117.0	15.992348	N
TCGA-KN-8418-01A-11R-2314-13	hsa-mir-1290	0.0	0.0	N
TCGA-KN-8418-01A-11R-2314-13	hsa-mir-1291	3.0	0.41006	N
TCGA-KN-8418-01A-11R-2314-13	hsa-mir-1292	0.0	0.0	N
TCGA-KN-8418-01A-11R-2314-13	hsa-mir-1293	1.0	0.136687	N
TCGA-KN-8418-01A-11R-2314-13	hsa-mir-1294	3.0	0.41006	N
TCGA-KN-8418-01A-11R-2314-13	hsa-mir-1295	0.0	0.0	N
TCGA-KN-8418-01A-11R-2314-13	hsa-mir-1296	12.0	1.640241	N
TCGA-KN-8418-01A-11R-2314-13	hsa-mir-1297	0.0	0.0	N
TCGA-KN-8418-01A-11R-2314-13	hsa-mir-1298	0.0	0.0	N
TCGA-KN-8418-01A-11R-2314-13	hsa-mir-1299	0.0	0.0	N
TCGA-KN-8418-01A-11R-2314-13	hsa-mir-1301	11.0	1.503554	N
TCGA-KN-8418-01A-11R-2314-13	hsa-mir-1302-1	0.0	0.0	N
TCGA-KN-8418-01A-11R-2314-13	hsa-mir-1302-10	0.0	0.0	N
TCGA-KN-8418-01A-11R-2314-13	hsa-mir-1302-11	0.0	0.0	N
TCGA-KN-8418-01A-11R-2314-13	hsa-mir-1302-2	0.0	0.0	N
TCGA-KN-8418-01A-11R-2314-13	hsa-mir-1302-3	0.0	0.0	N
TCGA-KN-8418-01A-11R-2314-13	hsa-mir-1302-4	0.0	0.0	N
TCGA-KN-8418-01A-11R-2314-13	hsa-mir-1302-5	0.0	0.0	N
TCGA-KN-8418-01A-11R-2314-13	hsa-mir-1302-6	0.0	0.0	N
TCGA-KN-8418-01A-11R-2314-13	hsa-mir-1302-7	0.0	0.0	N
TCGA-KN-8418-01A-11R-2314-13	hsa-mir-1302-8	0.0	0.0	N
TCGA-KN-8418-01A-11R-2314-13	hsa-mir-1302-9	0.0	0.0	N
TCGA-KN-8418-01A-11R-2314-13	hsa-mir-1303	0.0	0.0	N
TCGA-KN-8418-01A-11R-2314-13	hsa-mir-1304	0.0	0.0	N
TCGA-KN-8418-01A-11R-2314-13	hsa-mir-1305	0.0	0.0	N
TCGA-KN-8418-01A-11R-2314-13	hsa-mir-1306	27.0	3.690542	N
TCGA-KN-8418-01A-11R-2314-13	hsa-mir-1307	4846.0	662.383907	N
TCGA-KN-8418-01A-11R-2314-13	hsa-mir-130a	95.0	12.98524	N
TCGA-KN-8418-01A-11R-2314-13	hsa-mir-130b	18.0	2.460361	N
TCGA-KN-8418-01A-11R-2314-13	hsa-mir-132	300.0	41.00602	N
TCGA-KN-8418-01A-11R-2314-13	hsa-mir-1321	0.0	0.0	N
TCGA-KN-8418-01A-11R-2314-13	hsa-mir-1322	0.0	0.0	N
TCGA-KN-8418-01A-11R-2314-13	hsa-mir-1323	6.0	0.82012	N
TCGA-KN-8418-01A-11R-2314-13	hsa-mir-1324	0.0	0.0	N
TCGA-KN-8418-01A-11R-2314-13	hsa-mir-133a-1	5.0	0.683434	N
TCGA-KN-8418-01A-11R-2314-13	hsa-mir-133a-2	1.0	0.136687	N
TCGA-KN-8418-01A-11R-2314-13	hsa-mir-133b	0.0	0.0	N
TCGA-KN-8418-01A-11R-2314-13	hsa-mir-134	85.0	11.618372	N
TCGA-KN-8418-01A-11R-2314-13	hsa-mir-135a-1	19.0	2.597048	N
TCGA-KN-8418-01A-11R-2314-13	hsa-mir-135a-2	3.0	0.41006	N
TCGA-KN-8418-01A-11R-2314-13	hsa-mir-135b	1.0	0.136687	N
TCGA-KN-8418-01A-11R-2314-13	hsa-mir-136	22.0	3.007108	N
TCGA-KN-8418-01A-11R-2314-13	hsa-mir-137	0.0	0.0	N
TCGA-KN-8418-01A-11R-2314-13	hsa-mir-138-1	0.0	0.0	N
TCGA-KN-8418-01A-11R-2314-13	hsa-mir-138-2	0.0	0.0	N
TCGA-KN-8418-01A-11R-2314-13	hsa-mir-139	417.0	56.998368	N
TCGA-KN-8418-01A-11R-2314-13	hsa-mir-140	5178.0	707.763902	N
TCGA-KN-8418-01A-11R-2314-13	hsa-mir-141	13386.0	1829.688604	N
TCGA-KN-8418-01A-11R-2314-13	hsa-mir-142	1845.0	252.187022	N
TCGA-KN-8418-01A-11R-2314-13	hsa-mir-143	119353.0	16313.971612	N
TCGA-KN-8418-01A-11R-2314-13	hsa-mir-144	437.0	59.732102	N
TCGA-KN-8418-01A-11R-2314-13	hsa-mir-145	1805.0	246.719553	N
TCGA-KN-8418-01A-11R-2314-13	hsa-mir-1468	216.0	29.524334	N
TCGA-KN-8418-01A-11R-2314-13	hsa-mir-1469	0.0	0.0	N
TCGA-KN-8418-01A-11R-2314-13	hsa-mir-146a	36.0	4.920722	N
TCGA-KN-8418-01A-11R-2314-13	hsa-mir-146b	479.0	65.472945	N
TCGA-KN-8418-01A-11R-2314-13	hsa-mir-147	0.0	0.0	N
TCGA-KN-8418-01A-11R-2314-13	hsa-mir-1470	0.0	0.0	N
TCGA-KN-8418-01A-11R-2314-13	hsa-mir-1471	0.0	0.0	N
TCGA-KN-8418-01A-11R-2314-13	hsa-mir-147b	1.0	0.136687	N
TCGA-KN-8418-01A-11R-2314-13	hsa-mir-148a	210435.0	28763.672603	N
TCGA-KN-8418-01A-11R-2314-13	hsa-mir-148b	580.0	79.278305	N
TCGA-KN-8418-01A-11R-2314-13	hsa-mir-149	25.0	3.417168	N
TCGA-KN-8418-01A-11R-2314-13	hsa-mir-150	477.0	65.199572	N
TCGA-KN-8418-01A-11R-2314-13	hsa-mir-151	9833.0	1344.040643	N
TCGA-KN-8418-01A-11R-2314-13	hsa-mir-152	638.0	87.206135	N
TCGA-KN-8418-01A-11R-2314-13	hsa-mir-153-1	0.0	0.0	N
TCGA-KN-8418-01A-11R-2314-13	hsa-mir-153-2	18.0	2.460361	N
TCGA-KN-8418-01A-11R-2314-13	hsa-mir-1537	1.0	0.136687	N
TCGA-KN-8418-01A-11R-2314-13	hsa-mir-1538	0.0	0.0	N
TCGA-KN-8418-01A-11R-2314-13	hsa-mir-1539	0.0	0.0	N
TCGA-KN-8418-01A-11R-2314-13	hsa-mir-154	1.0	0.136687	N
TCGA-KN-8418-01A-11R-2314-13	hsa-mir-155	80.0	10.934939	N
TCGA-KN-8418-01A-11R-2314-13	hsa-mir-15a	400.0	54.674693	N
TCGA-KN-8418-01A-11R-2314-13	hsa-mir-15b	2319.0	316.976533	N
TCGA-KN-8418-01A-11R-2314-13	hsa-mir-16-1	1857.0	253.827263	N
TCGA-KN-8418-01A-11R-2314-13	hsa-mir-16-2	28.0	3.827229	N
TCGA-KN-8418-01A-11R-2314-13	hsa-mir-17	1390.0	189.994559	Y
TCGA-KN-8418-01A-11R-2314-13	hsa-mir-181a-1	3371.0	460.770976	N
TCGA-KN-8418-01A-11R-2314-13	hsa-mir-181a-2	1047.0	143.111009	N
TCGA-KN-8418-01A-11R-2314-13	hsa-mir-181b-1	584.0	79.825052	N
TCGA-KN-8418-01A-11R-2314-13	hsa-mir-181b-2	3.0	0.41006	N
TCGA-KN-8418-01A-11R-2314-13	hsa-mir-181c	96.0	13.121926	N
TCGA-KN-8418-01A-11R-2314-13	hsa-mir-181d	18.0	2.460361	N
TCGA-KN-8418-01A-11R-2314-13	hsa-mir-182	354170.0	48410.340133	N
TCGA-KN-8418-01A-11R-2314-13	hsa-mir-1825	0.0	0.0	N
TCGA-KN-8418-01A-11R-2314-13	hsa-mir-1827	1.0	0.136687	N
TCGA-KN-8418-01A-11R-2314-13	hsa-mir-183	88152.0	12049.208864	N
TCGA-KN-8418-01A-11R-2314-13	hsa-mir-184	2.0	0.273373	N
TCGA-KN-8418-01A-11R-2314-13	hsa-mir-185	660.0	90.213244	N
TCGA-KN-8418-01A-11R-2314-13	hsa-mir-186	371.0	50.710778	N
TCGA-KN-8418-01A-11R-2314-13	hsa-mir-187	2758.0	376.982009	N
TCGA-KN-8418-01A-11R-2314-13	hsa-mir-188	40.0	5.467469	N
TCGA-KN-8418-01A-11R-2314-13	hsa-mir-18a	5.0	0.683434	Y
TCGA-KN-8418-01A-11R-2314-13	hsa-mir-18b	1.0	0.136687	Y
TCGA-KN-8418-01A-11R-2314-13	hsa-mir-190	11.0	1.503554	N
TCGA-KN-8418-01A-11R-2314-13	hsa-mir-1908	0.0	0.0	N
TCGA-KN-8418-01A-11R-2314-13	hsa-mir-1909	0.0	0.0	N
TCGA-KN-8418-01A-11R-2314-13	hsa-mir-190b	1.0	0.136687	N
TCGA-KN-8418-01A-11R-2314-13	hsa-mir-191	5282.0	721.979322	N
TCGA-KN-8418-01A-11R-2314-13	hsa-mir-1910	0.0	0.0	N
TCGA-KN-8418-01A-11R-2314-13	hsa-mir-1911	0.0	0.0	N
TCGA-KN-8418-01A-11R-2314-13	hsa-mir-1912	0.0	0.0	N
TCGA-KN-8418-01A-11R-2314-13	hsa-mir-1913	0.0	0.0	N
TCGA-KN-8418-01A-11R-2314-13	hsa-mir-1914	0.0	0.0	N
TCGA-KN-8418-01A-11R-2314-13	hsa-mir-1915	0.0	0.0	N
TCGA-KN-8418-01A-11R-2314-13	hsa-mir-192	4583.0	626.435296	Y
TCGA-KN-8418-01A-11R-2314-13	hsa-mir-193a	470.0	64.242764	N
TCGA-KN-8418-01A-11R-2314-13	hsa-mir-193b	332.0	45.379995	N
TCGA-KN-8418-01A-11R-2314-13	hsa-mir-194-1	768.0	104.975411	N
TCGA-KN-8418-01A-11R-2314-13	hsa-mir-194-2	804.0	109.896133	N
TCGA-KN-8418-01A-11R-2314-13	hsa-mir-195	46.0	6.28759	N
TCGA-KN-8418-01A-11R-2314-13	hsa-mir-196a-1	659.0	90.076557	N
TCGA-KN-8418-01A-11R-2314-13	hsa-mir-196a-2	75.0	10.251505	N
TCGA-KN-8418-01A-11R-2314-13	hsa-mir-196b	3649.0	498.769888	N
TCGA-KN-8418-01A-11R-2314-13	hsa-mir-197	408.0	55.768187	N
TCGA-KN-8418-01A-11R-2314-13	hsa-mir-1972-1	0.0	0.0	N
TCGA-KN-8418-01A-11R-2314-13	hsa-mir-1972-2	0.0	0.0	N
TCGA-KN-8418-01A-11R-2314-13	hsa-mir-1973	0.0	0.0	N
TCGA-KN-8418-01A-11R-2314-13	hsa-mir-1976	23.0	3.143795	N
TCGA-KN-8418-01A-11R-2314-13	hsa-mir-198	0.0	0.0	N
TCGA-KN-8418-01A-11R-2314-13	hsa-mir-199a-1	587.0	80.235112	Y
TCGA-KN-8418-01A-11R-2314-13	hsa-mir-199a-2	996.0	136.139986	Y
TCGA-KN-8418-01A-11R-2314-13	hsa-mir-199b	1292.0	176.599259	Y
TCGA-KN-8418-01A-11R-2314-13	hsa-mir-19a	20.0	2.733735	N
TCGA-KN-8418-01A-11R-2314-13	hsa-mir-19b-1	23.0	3.143795	N
TCGA-KN-8418-01A-11R-2314-13	hsa-mir-19b-2	109.0	14.898854	N
TCGA-KN-8418-01A-11R-2314-13	hsa-mir-200a	3844.0	525.423801	N
TCGA-KN-8418-01A-11R-2314-13	hsa-mir-200b	3882.0	530.617896	N
TCGA-KN-8418-01A-11R-2314-13	hsa-mir-200c	34140.0	4666.485056	N
TCGA-KN-8418-01A-11R-2314-13	hsa-mir-202	1.0	0.136687	N
TCGA-KN-8418-01A-11R-2314-13	hsa-mir-203	3106.0	424.548992	N
TCGA-KN-8418-01A-11R-2314-13	hsa-mir-204	14.0	1.913614	N
TCGA-KN-8418-01A-11R-2314-13	hsa-mir-205	12.0	1.640241	N
TCGA-KN-8418-01A-11R-2314-13	hsa-mir-2052	0.0	0.0	N
TCGA-KN-8418-01A-11R-2314-13	hsa-mir-2053	0.0	0.0	N
TCGA-KN-8418-01A-11R-2314-13	hsa-mir-2054	0.0	0.0	N
TCGA-KN-8418-01A-11R-2314-13	hsa-mir-206	0.0	0.0	N
TCGA-KN-8418-01A-11R-2314-13	hsa-mir-208a	0.0	0.0	N
TCGA-KN-8418-01A-11R-2314-13	hsa-mir-208b	0.0	0.0	N
TCGA-KN-8418-01A-11R-2314-13	hsa-mir-20a	537.0	73.400775	N
TCGA-KN-8418-01A-11R-2314-13	hsa-mir-20b	58.0	7.92783	N
TCGA-KN-8418-01A-11R-2314-13	hsa-mir-21	121834.0	16653.091396	N
TCGA-KN-8418-01A-11R-2314-13	hsa-mir-210	2182.0	298.250451	N
TCGA-KN-8418-01A-11R-2314-13	hsa-mir-211	0.0	0.0	N
TCGA-KN-8418-01A-11R-2314-13	hsa-mir-2110	3.0	0.41006	N
TCGA-KN-8418-01A-11R-2314-13	hsa-mir-2113	0.0	0.0	N
TCGA-KN-8418-01A-11R-2314-13	hsa-mir-2114	3.0	0.41006	N
TCGA-KN-8418-01A-11R-2314-13	hsa-mir-2115	0.0	0.0	N
TCGA-KN-8418-01A-11R-2314-13	hsa-mir-2116	1.0	0.136687	N
TCGA-KN-8418-01A-11R-2314-13	hsa-mir-2117	0.0	0.0	N
TCGA-KN-8418-01A-11R-2314-13	hsa-mir-212	13.0	1.776928	N
TCGA-KN-8418-01A-11R-2314-13	hsa-mir-214	9.0	1.230181	N
TCGA-KN-8418-01A-11R-2314-13	hsa-mir-215	14.0	1.913614	Y
TCGA-KN-8418-01A-11R-2314-13	hsa-mir-216a	0.0	0.0	N
TCGA-KN-8418-01A-11R-2314-13	hsa-mir-216b	0.0	0.0	N
TCGA-KN-8418-01A-11R-2314-13	hsa-mir-217	24.0	3.280482	N
TCGA-KN-8418-01A-11R-2314-13	hsa-mir-218-1	20.0	2.733735	N
TCGA-KN-8418-01A-11R-2314-13	hsa-mir-218-2	1666.0	227.720097	N
TCGA-KN-8418-01A-11R-2314-13	hsa-mir-219-1	2.0	0.273373	N
TCGA-KN-8418-01A-11R-2314-13	hsa-mir-219-2	0.0	0.0	N
TCGA-KN-8418-01A-11R-2314-13	hsa-mir-22	776480.0	106134.514234	N
TCGA-KN-8418-01A-11R-2314-13	hsa-mir-221	16134.0	2205.303746	N
TCGA-KN-8418-01A-11R-2314-13	hsa-mir-222	4127.0	564.106146	N
TCGA-KN-8418-01A-11R-2314-13	hsa-mir-223	143.0	19.546203	N
TCGA-KN-8418-01A-11R-2314-13	hsa-mir-224	38.0	5.194096	N
TCGA-KN-8418-01A-11R-2314-13	hsa-mir-2276	0.0	0.0	N
TCGA-KN-8418-01A-11R-2314-13	hsa-mir-2277	5.0	0.683434	N
TCGA-KN-8418-01A-11R-2314-13	hsa-mir-2278	0.0	0.0	N
TCGA-KN-8418-01A-11R-2314-13	hsa-mir-2355	123.0	16.812468	N
TCGA-KN-8418-01A-11R-2314-13	hsa-mir-23a	7411.0	1012.985376	Y
TCGA-KN-8418-01A-11R-2314-13	hsa-mir-23b	7795.0	1065.473082	Y
TCGA-KN-8418-01A-11R-2314-13	hsa-mir-23c	1.0	0.136687	N
TCGA-KN-8418-01A-11R-2314-13	hsa-mir-24-1	180.0	24.603612	N
TCGA-KN-8418-01A-11R-2314-13	hsa-mir-24-2	4218.0	576.544639	N
TCGA-KN-8418-01A-11R-2314-13	hsa-mir-25	14744.0	2015.309187	N
TCGA-KN-8418-01A-11R-2314-13	hsa-mir-26a-1	17.0	2.323674	N
TCGA-KN-8418-01A-11R-2314-13	hsa-mir-26a-2	9366.0	1280.207939	N
TCGA-KN-8418-01A-11R-2314-13	hsa-mir-26b	1090.0	148.988539	N
TCGA-KN-8418-01A-11R-2314-13	hsa-mir-27a	1642.0	224.439615	Y
TCGA-KN-8418-01A-11R-2314-13	hsa-mir-27b	8616.0	1177.692889	Y
TCGA-KN-8418-01A-11R-2314-13	hsa-mir-28	11962.0	1635.046697	N
TCGA-KN-8418-01A-11R-2314-13	hsa-mir-2861	0.0	0.0	N
TCGA-KN-8418-01A-11R-2314-13	hsa-mir-2909	0.0	0.0	N
TCGA-KN-8418-01A-11R-2314-13	hsa-mir-296	9.0	1.230181	N
TCGA-KN-8418-01A-11R-2314-13	hsa-mir-297	0.0	0.0	N
TCGA-KN-8418-01A-11R-2314-13	hsa-mir-298	0.0	0.0	N
TCGA-KN-8418-01A-11R-2314-13	hsa-mir-299	1.0	0.136687	N
TCGA-KN-8418-01A-11R-2314-13	hsa-mir-29a	113063.0	15454.212063	N
TCGA-KN-8418-01A-11R-2314-13	hsa-mir-29b-1	5265.0	719.655648	N
TCGA-KN-8418-01A-11R-2314-13	hsa-mir-29b-2	5303.0	724.849744	N
TCGA-KN-8418-01A-11R-2314-13	hsa-mir-29c	11148.0	1523.783697	N
TCGA-KN-8418-01A-11R-2314-13	hsa-mir-300	0.0	0.0	N
TCGA-KN-8418-01A-11R-2314-13	hsa-mir-301a	12.0	1.640241	N
TCGA-KN-8418-01A-11R-2314-13	hsa-mir-301b	1.0	0.136687	N
TCGA-KN-8418-01A-11R-2314-13	hsa-mir-302a	0.0	0.0	N
TCGA-KN-8418-01A-11R-2314-13	hsa-mir-302b	0.0	0.0	N
TCGA-KN-8418-01A-11R-2314-13	hsa-mir-302c	0.0	0.0	N
TCGA-KN-8418-01A-11R-2314-13	hsa-mir-302d	0.0	0.0	N
TCGA-KN-8418-01A-11R-2314-13	hsa-mir-302e	0.0	0.0	N
TCGA-KN-8418-01A-11R-2314-13	hsa-mir-302f	0.0	0.0	N
TCGA-KN-8418-01A-11R-2314-13	hsa-mir-3065	18.0	2.460361	N
TCGA-KN-8418-01A-11R-2314-13	hsa-mir-3074	10.0	1.366867	N
TCGA-KN-8418-01A-11R-2314-13	hsa-mir-30a	916731.0	125304.965187	Y
TCGA-KN-8418-01A-11R-2314-13	hsa-mir-30b	8529.0	1165.801143	Y
TCGA-KN-8418-01A-11R-2314-13	hsa-mir-30c-1	35.0	4.784036	N
TCGA-KN-8418-01A-11R-2314-13	hsa-mir-30c-2	9441.0	1290.459444	Y
TCGA-KN-8418-01A-11R-2314-13	hsa-mir-30d	190228.0	26001.643795	N
TCGA-KN-8418-01A-11R-2314-13	hsa-mir-30e	182296.0	24917.444631	Y
TCGA-KN-8418-01A-11R-2314-13	hsa-mir-31	3.0	0.41006	N
TCGA-KN-8418-01A-11R-2314-13	hsa-mir-3115	0.0	0.0	N
TCGA-KN-8418-01A-11R-2314-13	hsa-mir-3116-1	0.0	0.0	N
TCGA-KN-8418-01A-11R-2314-13	hsa-mir-3116-2	0.0	0.0	N
TCGA-KN-8418-01A-11R-2314-13	hsa-mir-3117	0.0	0.0	N
TCGA-KN-8418-01A-11R-2314-13	hsa-mir-3118-1	0.0	0.0	N
TCGA-KN-8418-01A-11R-2314-13	hsa-mir-3118-2	0.0	0.0	N
TCGA-KN-8418-01A-11R-2314-13	hsa-mir-3118-3	0.0	0.0	N
TCGA-KN-8418-01A-11R-2314-13	hsa-mir-3118-4	0.0	0.0	N
TCGA-KN-8418-01A-11R-2314-13	hsa-mir-3118-5	0.0	0.0	N
TCGA-KN-8418-01A-11R-2314-13	hsa-mir-3118-6	0.0	0.0	N
TCGA-KN-8418-01A-11R-2314-13	hsa-mir-3119-1	0.0	0.0	N
TCGA-KN-8418-01A-11R-2314-13	hsa-mir-3119-2	0.0	0.0	N
TCGA-KN-8418-01A-11R-2314-13	hsa-mir-3120	0.0	0.0	N
TCGA-KN-8418-01A-11R-2314-13	hsa-mir-3121	0.0	0.0	N
TCGA-KN-8418-01A-11R-2314-13	hsa-mir-3122	0.0	0.0	N
TCGA-KN-8418-01A-11R-2314-13	hsa-mir-3123	0.0	0.0	N
TCGA-KN-8418-01A-11R-2314-13	hsa-mir-3124	0.0	0.0	N
TCGA-KN-8418-01A-11R-2314-13	hsa-mir-3125	1.0	0.136687	N
TCGA-KN-8418-01A-11R-2314-13	hsa-mir-3126	0.0	0.0	N
TCGA-KN-8418-01A-11R-2314-13	hsa-mir-3127	11.0	1.503554	N
TCGA-KN-8418-01A-11R-2314-13	hsa-mir-3128	0.0	0.0	N
TCGA-KN-8418-01A-11R-2314-13	hsa-mir-3129	0.0	0.0	N
TCGA-KN-8418-01A-11R-2314-13	hsa-mir-3130-1	12.0	1.640241	N
TCGA-KN-8418-01A-11R-2314-13	hsa-mir-3130-2	0.0	0.0	N
TCGA-KN-8418-01A-11R-2314-13	hsa-mir-3131	0.0	0.0	N
TCGA-KN-8418-01A-11R-2314-13	hsa-mir-3132	0.0	0.0	N
TCGA-KN-8418-01A-11R-2314-13	hsa-mir-3133	0.0	0.0	N
TCGA-KN-8418-01A-11R-2314-13	hsa-mir-3134	0.0	0.0	N
TCGA-KN-8418-01A-11R-2314-13	hsa-mir-3135	0.0	0.0	N
TCGA-KN-8418-01A-11R-2314-13	hsa-mir-3136	0.0	0.0	N
TCGA-KN-8418-01A-11R-2314-13	hsa-mir-3137	0.0	0.0	N
TCGA-KN-8418-01A-11R-2314-13	hsa-mir-3138	1.0	0.136687	N
TCGA-KN-8418-01A-11R-2314-13	hsa-mir-3139	0.0	0.0	N
TCGA-KN-8418-01A-11R-2314-13	hsa-mir-3140	0.0	0.0	N
TCGA-KN-8418-01A-11R-2314-13	hsa-mir-3141	0.0	0.0	N
TCGA-KN-8418-01A-11R-2314-13	hsa-mir-3142	0.0	0.0	N
TCGA-KN-8418-01A-11R-2314-13	hsa-mir-3143	0.0	0.0	N
TCGA-KN-8418-01A-11R-2314-13	hsa-mir-3144	0.0	0.0	N
TCGA-KN-8418-01A-11R-2314-13	hsa-mir-3145	1.0	0.136687	N
TCGA-KN-8418-01A-11R-2314-13	hsa-mir-3146	2.0	0.273373	N
TCGA-KN-8418-01A-11R-2314-13	hsa-mir-3147	0.0	0.0	N
TCGA-KN-8418-01A-11R-2314-13	hsa-mir-3148	0.0	0.0	N
TCGA-KN-8418-01A-11R-2314-13	hsa-mir-3149	0.0	0.0	N
TCGA-KN-8418-01A-11R-2314-13	hsa-mir-3150	0.0	0.0	N
TCGA-KN-8418-01A-11R-2314-13	hsa-mir-3150b	0.0	0.0	N
TCGA-KN-8418-01A-11R-2314-13	hsa-mir-3151	0.0	0.0	N
TCGA-KN-8418-01A-11R-2314-13	hsa-mir-3152	18.0	2.460361	N
TCGA-KN-8418-01A-11R-2314-13	hsa-mir-3153	0.0	0.0	N
TCGA-KN-8418-01A-11R-2314-13	hsa-mir-3154	0.0	0.0	N
TCGA-KN-8418-01A-11R-2314-13	hsa-mir-3155	0.0	0.0	N
TCGA-KN-8418-01A-11R-2314-13	hsa-mir-3156-1	0.0	0.0	N
TCGA-KN-8418-01A-11R-2314-13	hsa-mir-3156-2	0.0	0.0	N
TCGA-KN-8418-01A-11R-2314-13	hsa-mir-3156-3	0.0	0.0	N
TCGA-KN-8418-01A-11R-2314-13	hsa-mir-3157	2.0	0.273373	N
TCGA-KN-8418-01A-11R-2314-13	hsa-mir-3158-1	0.0	0.0	N
TCGA-KN-8418-01A-11R-2314-13	hsa-mir-3158-2	0.0	0.0	N
TCGA-KN-8418-01A-11R-2314-13	hsa-mir-3159	1.0	0.136687	N
TCGA-KN-8418-01A-11R-2314-13	hsa-mir-3160-1	0.0	0.0	N
TCGA-KN-8418-01A-11R-2314-13	hsa-mir-3160-2	0.0	0.0	N
TCGA-KN-8418-01A-11R-2314-13	hsa-mir-3161	0.0	0.0	N
TCGA-KN-8418-01A-11R-2314-13	hsa-mir-3162	0.0	0.0	N
TCGA-KN-8418-01A-11R-2314-13	hsa-mir-3163	0.0	0.0	N
TCGA-KN-8418-01A-11R-2314-13	hsa-mir-3164	0.0	0.0	N
TCGA-KN-8418-01A-11R-2314-13	hsa-mir-3165	0.0	0.0	N
TCGA-KN-8418-01A-11R-2314-13	hsa-mir-3166	1.0	0.136687	N
TCGA-KN-8418-01A-11R-2314-13	hsa-mir-3167	0.0	0.0	N
TCGA-KN-8418-01A-11R-2314-13	hsa-mir-3168	0.0	0.0	N
TCGA-KN-8418-01A-11R-2314-13	hsa-mir-3169	0.0	0.0	N
TCGA-KN-8418-01A-11R-2314-13	hsa-mir-3170	8.0	1.093494	N
TCGA-KN-8418-01A-11R-2314-13	hsa-mir-3171	0.0	0.0	N
TCGA-KN-8418-01A-11R-2314-13	hsa-mir-3173	2.0	0.273373	N
TCGA-KN-8418-01A-11R-2314-13	hsa-mir-3174	0.0	0.0	N
TCGA-KN-8418-01A-11R-2314-13	hsa-mir-3175	0.0	0.0	N
TCGA-KN-8418-01A-11R-2314-13	hsa-mir-3176	1.0	0.136687	N
TCGA-KN-8418-01A-11R-2314-13	hsa-mir-3177	0.0	0.0	N
TCGA-KN-8418-01A-11R-2314-13	hsa-mir-3178	0.0	0.0	N
TCGA-KN-8418-01A-11R-2314-13	hsa-mir-3179-1	0.0	0.0	N
TCGA-KN-8418-01A-11R-2314-13	hsa-mir-3179-2	0.0	0.0	N
TCGA-KN-8418-01A-11R-2314-13	hsa-mir-3179-3	0.0	0.0	N
TCGA-KN-8418-01A-11R-2314-13	hsa-mir-3180-1	0.0	0.0	N
TCGA-KN-8418-01A-11R-2314-13	hsa-mir-3180-2	0.0	0.0	N
TCGA-KN-8418-01A-11R-2314-13	hsa-mir-3180-3	0.0	0.0	N
TCGA-KN-8418-01A-11R-2314-13	hsa-mir-3180-4	0.0	0.0	N
TCGA-KN-8418-01A-11R-2314-13	hsa-mir-3180-5	0.0	0.0	N
TCGA-KN-8418-01A-11R-2314-13	hsa-mir-3181	0.0	0.0	N
TCGA-KN-8418-01A-11R-2314-13	hsa-mir-3182	0.0	0.0	N
TCGA-KN-8418-01A-11R-2314-13	hsa-mir-3183	1.0	0.136687	N
TCGA-KN-8418-01A-11R-2314-13	hsa-mir-3184	0.0	0.0	N
TCGA-KN-8418-01A-11R-2314-13	hsa-mir-3185	0.0	0.0	N
TCGA-KN-8418-01A-11R-2314-13	hsa-mir-3186	0.0	0.0	N
TCGA-KN-8418-01A-11R-2314-13	hsa-mir-3187	0.0	0.0	N
TCGA-KN-8418-01A-11R-2314-13	hsa-mir-3188	0.0	0.0	N
TCGA-KN-8418-01A-11R-2314-13	hsa-mir-3189	0.0	0.0	N
TCGA-KN-8418-01A-11R-2314-13	hsa-mir-3190	1.0	0.136687	N
TCGA-KN-8418-01A-11R-2314-13	hsa-mir-3191	4.0	0.546747	N
TCGA-KN-8418-01A-11R-2314-13	hsa-mir-3192	0.0	0.0	N
TCGA-KN-8418-01A-11R-2314-13	hsa-mir-3193	0.0	0.0	N
TCGA-KN-8418-01A-11R-2314-13	hsa-mir-3194	1.0	0.136687	N
TCGA-KN-8418-01A-11R-2314-13	hsa-mir-3195	0.0	0.0	N
TCGA-KN-8418-01A-11R-2314-13	hsa-mir-3196	0.0	0.0	N
TCGA-KN-8418-01A-11R-2314-13	hsa-mir-3197	2.0	0.273373	N
TCGA-KN-8418-01A-11R-2314-13	hsa-mir-3198	0.0	0.0	N
TCGA-KN-8418-01A-11R-2314-13	hsa-mir-3199-1	2.0	0.273373	N
TCGA-KN-8418-01A-11R-2314-13	hsa-mir-3199-2	5.0	0.683434	N
TCGA-KN-8418-01A-11R-2314-13	hsa-mir-32	56.0	7.654457	N
TCGA-KN-8418-01A-11R-2314-13	hsa-mir-3200	4.0	0.546747	N
TCGA-KN-8418-01A-11R-2314-13	hsa-mir-3201	0.0	0.0	N
TCGA-KN-8418-01A-11R-2314-13	hsa-mir-3202-1	0.0	0.0	N
TCGA-KN-8418-01A-11R-2314-13	hsa-mir-3202-2	0.0	0.0	N
TCGA-KN-8418-01A-11R-2314-13	hsa-mir-320a	1141.0	155.959562	Y
TCGA-KN-8418-01A-11R-2314-13	hsa-mir-320b-1	0.0	0.0	N
TCGA-KN-8418-01A-11R-2314-13	hsa-mir-320b-2	13.0	1.776928	Y
TCGA-KN-8418-01A-11R-2314-13	hsa-mir-320c-1	2.0	0.273373	N
TCGA-KN-8418-01A-11R-2314-13	hsa-mir-320c-2	1.0	0.136687	N
TCGA-KN-8418-01A-11R-2314-13	hsa-mir-320d-1	0.0	0.0	N
TCGA-KN-8418-01A-11R-2314-13	hsa-mir-320d-2	1.0	0.136687	N
TCGA-KN-8418-01A-11R-2314-13	hsa-mir-320e	0.0	0.0	N
TCGA-KN-8418-01A-11R-2314-13	hsa-mir-323	2.0	0.273373	N
TCGA-KN-8418-01A-11R-2314-13	hsa-mir-323b	6.0	0.82012	N
TCGA-KN-8418-01A-11R-2314-13	hsa-mir-324	110.0	15.035541	N
TCGA-KN-8418-01A-11R-2314-13	hsa-mir-325	0.0	0.0	N
TCGA-KN-8418-01A-11R-2314-13	hsa-mir-326	13.0	1.776928	N
TCGA-KN-8418-01A-11R-2314-13	hsa-mir-328	532.0	72.717342	N
TCGA-KN-8418-01A-11R-2314-13	hsa-mir-329-1	0.0	0.0	N
TCGA-KN-8418-01A-11R-2314-13	hsa-mir-329-2	1.0	0.136687	N
TCGA-KN-8418-01A-11R-2314-13	hsa-mir-330	41.0	5.604156	N
TCGA-KN-8418-01A-11R-2314-13	hsa-mir-331	65.0	8.884638	N
TCGA-KN-8418-01A-11R-2314-13	hsa-mir-335	31.0	4.237289	N
TCGA-KN-8418-01A-11R-2314-13	hsa-mir-337	12.0	1.640241	N
TCGA-KN-8418-01A-11R-2314-13	hsa-mir-338	677.0	92.536918	N
TCGA-KN-8418-01A-11R-2314-13	hsa-mir-339	59.0	8.064517	N
TCGA-KN-8418-01A-11R-2314-13	hsa-mir-33a	242.0	33.078189	N
TCGA-KN-8418-01A-11R-2314-13	hsa-mir-33b	15.0	2.050301	N
TCGA-KN-8418-01A-11R-2314-13	hsa-mir-340	34.0	4.647349	N
TCGA-KN-8418-01A-11R-2314-13	hsa-mir-342	149.0	20.366323	N
TCGA-KN-8418-01A-11R-2314-13	hsa-mir-345	27.0	3.690542	N
TCGA-KN-8418-01A-11R-2314-13	hsa-mir-346	1.0	0.136687	N
TCGA-KN-8418-01A-11R-2314-13	hsa-mir-34a	184.0	25.150359	N
TCGA-KN-8418-01A-11R-2314-13	hsa-mir-34b	1.0	0.136687	N
TCGA-KN-8418-01A-11R-2314-13	hsa-mir-34c	6.0	0.82012	N
TCGA-KN-8418-01A-11R-2314-13	hsa-mir-3605	14.0	1.913614	N
TCGA-KN-8418-01A-11R-2314-13	hsa-mir-3606	0.0	0.0	N
TCGA-KN-8418-01A-11R-2314-13	hsa-mir-3607	429.0	58.638608	N
TCGA-KN-8418-01A-11R-2314-13	hsa-mir-3609	0.0	0.0	N
TCGA-KN-8418-01A-11R-2314-13	hsa-mir-361	1885.0	257.654491	N
TCGA-KN-8418-01A-11R-2314-13	hsa-mir-3610	0.0	0.0	N
TCGA-KN-8418-01A-11R-2314-13	hsa-mir-3611	1.0	0.136687	N
TCGA-KN-8418-01A-11R-2314-13	hsa-mir-3612	0.0	0.0	N
TCGA-KN-8418-01A-11R-2314-13	hsa-mir-3613	20.0	2.733735	N
TCGA-KN-8418-01A-11R-2314-13	hsa-mir-3614	0.0	0.0	N
TCGA-KN-8418-01A-11R-2314-13	hsa-mir-3615	9.0	1.230181	N
TCGA-KN-8418-01A-11R-2314-13	hsa-mir-3616	0.0	0.0	N
TCGA-KN-8418-01A-11R-2314-13	hsa-mir-3617	0.0	0.0	N
TCGA-KN-8418-01A-11R-2314-13	hsa-mir-3618	0.0	0.0	N
TCGA-KN-8418-01A-11R-2314-13	hsa-mir-3619	1.0	0.136687	N
TCGA-KN-8418-01A-11R-2314-13	hsa-mir-362	216.0	29.524334	N
TCGA-KN-8418-01A-11R-2314-13	hsa-mir-3620	0.0	0.0	N
TCGA-KN-8418-01A-11R-2314-13	hsa-mir-3621	0.0	0.0	N
TCGA-KN-8418-01A-11R-2314-13	hsa-mir-3622a	0.0	0.0	N
TCGA-KN-8418-01A-11R-2314-13	hsa-mir-3622b	0.0	0.0	N
TCGA-KN-8418-01A-11R-2314-13	hsa-mir-363	10.0	1.366867	N
TCGA-KN-8418-01A-11R-2314-13	hsa-mir-3646	0.0	0.0	N
TCGA-KN-8418-01A-11R-2314-13	hsa-mir-3647	31.0	4.237289	N
TCGA-KN-8418-01A-11R-2314-13	hsa-mir-3648	1.0	0.136687	N
TCGA-KN-8418-01A-11R-2314-13	hsa-mir-3649	0.0	0.0	N
TCGA-KN-8418-01A-11R-2314-13	hsa-mir-365-1	46.0	6.28759	N
TCGA-KN-8418-01A-11R-2314-13	hsa-mir-365-2	48.0	6.560963	N
TCGA-KN-8418-01A-11R-2314-13	hsa-mir-3650	0.0	0.0	N
TCGA-KN-8418-01A-11R-2314-13	hsa-mir-3651	1.0	0.136687	N
TCGA-KN-8418-01A-11R-2314-13	hsa-mir-3652	2.0	0.273373	N
TCGA-KN-8418-01A-11R-2314-13	hsa-mir-3653	62.0	8.474577	N
TCGA-KN-8418-01A-11R-2314-13	hsa-mir-3654	1.0	0.136687	N
TCGA-KN-8418-01A-11R-2314-13	hsa-mir-3655	0.0	0.0	N
TCGA-KN-8418-01A-11R-2314-13	hsa-mir-3656	0.0	0.0	N
TCGA-KN-8418-01A-11R-2314-13	hsa-mir-3657	0.0	0.0	N
TCGA-KN-8418-01A-11R-2314-13	hsa-mir-3658	0.0	0.0	N
TCGA-KN-8418-01A-11R-2314-13	hsa-mir-3659	0.0	0.0	N
TCGA-KN-8418-01A-11R-2314-13	hsa-mir-3660	0.0	0.0	N
TCGA-KN-8418-01A-11R-2314-13	hsa-mir-3661	0.0	0.0	N
TCGA-KN-8418-01A-11R-2314-13	hsa-mir-3662	0.0	0.0	N
TCGA-KN-8418-01A-11R-2314-13	hsa-mir-3663	0.0	0.0	N
TCGA-KN-8418-01A-11R-2314-13	hsa-mir-3664	0.0	0.0	N
TCGA-KN-8418-01A-11R-2314-13	hsa-mir-3665	0.0	0.0	N
TCGA-KN-8418-01A-11R-2314-13	hsa-mir-3666	0.0	0.0	N
TCGA-KN-8418-01A-11R-2314-13	hsa-mir-3667	0.0	0.0	N
TCGA-KN-8418-01A-11R-2314-13	hsa-mir-3668	0.0	0.0	N
TCGA-KN-8418-01A-11R-2314-13	hsa-mir-3669	0.0	0.0	N
TCGA-KN-8418-01A-11R-2314-13	hsa-mir-367	0.0	0.0	N
TCGA-KN-8418-01A-11R-2314-13	hsa-mir-3670	0.0	0.0	N
TCGA-KN-8418-01A-11R-2314-13	hsa-mir-3671	0.0	0.0	N
TCGA-KN-8418-01A-11R-2314-13	hsa-mir-3672	0.0	0.0	N
TCGA-KN-8418-01A-11R-2314-13	hsa-mir-3673	0.0	0.0	N
TCGA-KN-8418-01A-11R-2314-13	hsa-mir-3674	0.0	0.0	N
TCGA-KN-8418-01A-11R-2314-13	hsa-mir-3675	0.0	0.0	N
TCGA-KN-8418-01A-11R-2314-13	hsa-mir-3676	12.0	1.640241	N
TCGA-KN-8418-01A-11R-2314-13	hsa-mir-3677	6.0	0.82012	N
TCGA-KN-8418-01A-11R-2314-13	hsa-mir-3678	1.0	0.136687	N
TCGA-KN-8418-01A-11R-2314-13	hsa-mir-3679	0.0	0.0	N
TCGA-KN-8418-01A-11R-2314-13	hsa-mir-3680	0.0	0.0	N
TCGA-KN-8418-01A-11R-2314-13	hsa-mir-3681	0.0	0.0	N
TCGA-KN-8418-01A-11R-2314-13	hsa-mir-3682	0.0	0.0	N
TCGA-KN-8418-01A-11R-2314-13	hsa-mir-3683	0.0	0.0	N
TCGA-KN-8418-01A-11R-2314-13	hsa-mir-3684	2.0	0.273373	N
TCGA-KN-8418-01A-11R-2314-13	hsa-mir-3685	0.0	0.0	N
TCGA-KN-8418-01A-11R-2314-13	hsa-mir-3686	0.0	0.0	N
TCGA-KN-8418-01A-11R-2314-13	hsa-mir-3687	0.0	0.0	N
TCGA-KN-8418-01A-11R-2314-13	hsa-mir-3688	3.0	0.41006	N
TCGA-KN-8418-01A-11R-2314-13	hsa-mir-3689a	0.0	0.0	N
TCGA-KN-8418-01A-11R-2314-13	hsa-mir-3689b	0.0	0.0	N
TCGA-KN-8418-01A-11R-2314-13	hsa-mir-369	6.0	0.82012	N
TCGA-KN-8418-01A-11R-2314-13	hsa-mir-3690	1.0	0.136687	N
TCGA-KN-8418-01A-11R-2314-13	hsa-mir-3691	0.0	0.0	N
TCGA-KN-8418-01A-11R-2314-13	hsa-mir-3692	0.0	0.0	N
TCGA-KN-8418-01A-11R-2314-13	hsa-mir-370	9.0	1.230181	N
TCGA-KN-8418-01A-11R-2314-13	hsa-mir-371	0.0	0.0	N
TCGA-KN-8418-01A-11R-2314-13	hsa-mir-3713	0.0	0.0	N
TCGA-KN-8418-01A-11R-2314-13	hsa-mir-3714	0.0	0.0	N
TCGA-KN-8418-01A-11R-2314-13	hsa-mir-372	1.0	0.136687	N
TCGA-KN-8418-01A-11R-2314-13	hsa-mir-373	0.0	0.0	N
TCGA-KN-8418-01A-11R-2314-13	hsa-mir-374a	1503.0	205.440159	N
TCGA-KN-8418-01A-11R-2314-13	hsa-mir-374b	196.0	26.7906	N
TCGA-KN-8418-01A-11R-2314-13	hsa-mir-374c	0.0	0.0	N
TCGA-KN-8418-01A-11R-2314-13	hsa-mir-375	383.0	52.351019	N
TCGA-KN-8418-01A-11R-2314-13	hsa-mir-376a-1	0.0	0.0	N
TCGA-KN-8418-01A-11R-2314-13	hsa-mir-376a-2	0.0	0.0	N
TCGA-KN-8418-01A-11R-2314-13	hsa-mir-376b	0.0	0.0	N
TCGA-KN-8418-01A-11R-2314-13	hsa-mir-376c	1.0	0.136687	N
TCGA-KN-8418-01A-11R-2314-13	hsa-mir-377	1.0	0.136687	N
TCGA-KN-8418-01A-11R-2314-13	hsa-mir-378	912.0	124.6583	N
TCGA-KN-8418-01A-11R-2314-13	hsa-mir-378b	0.0	0.0	N
TCGA-KN-8418-01A-11R-2314-13	hsa-mir-378c	14.0	1.913614	N
TCGA-KN-8418-01A-11R-2314-13	hsa-mir-379	288.0	39.365779	N
TCGA-KN-8418-01A-11R-2314-13	hsa-mir-380	0.0	0.0	N
TCGA-KN-8418-01A-11R-2314-13	hsa-mir-381	18.0	2.460361	N
TCGA-KN-8418-01A-11R-2314-13	hsa-mir-382	5.0	0.683434	N
TCGA-KN-8418-01A-11R-2314-13	hsa-mir-383	0.0	0.0	N
TCGA-KN-8418-01A-11R-2314-13	hsa-mir-384	0.0	0.0	N
TCGA-KN-8418-01A-11R-2314-13	hsa-mir-3907	0.0	0.0	N
TCGA-KN-8418-01A-11R-2314-13	hsa-mir-3908	0.0	0.0	N
TCGA-KN-8418-01A-11R-2314-13	hsa-mir-3909	5.0	0.683434	N
TCGA-KN-8418-01A-11R-2314-13	hsa-mir-3910-1	0.0	0.0	N
TCGA-KN-8418-01A-11R-2314-13	hsa-mir-3910-2	0.0	0.0	N
TCGA-KN-8418-01A-11R-2314-13	hsa-mir-3911	0.0	0.0	N
TCGA-KN-8418-01A-11R-2314-13	hsa-mir-3912	5.0	0.683434	N
TCGA-KN-8418-01A-11R-2314-13	hsa-mir-3913-1	10.0	1.366867	N
TCGA-KN-8418-01A-11R-2314-13	hsa-mir-3913-2	0.0	0.0	N
TCGA-KN-8418-01A-11R-2314-13	hsa-mir-3914-1	0.0	0.0	N
TCGA-KN-8418-01A-11R-2314-13	hsa-mir-3914-2	0.0	0.0	N
TCGA-KN-8418-01A-11R-2314-13	hsa-mir-3915	0.0	0.0	N
TCGA-KN-8418-01A-11R-2314-13	hsa-mir-3916	0.0	0.0	N
TCGA-KN-8418-01A-11R-2314-13	hsa-mir-3917	1.0	0.136687	N
TCGA-KN-8418-01A-11R-2314-13	hsa-mir-3918	0.0	0.0	N
TCGA-KN-8418-01A-11R-2314-13	hsa-mir-3919	0.0	0.0	N
TCGA-KN-8418-01A-11R-2314-13	hsa-mir-3920	0.0	0.0	N
TCGA-KN-8418-01A-11R-2314-13	hsa-mir-3921	0.0	0.0	N
TCGA-KN-8418-01A-11R-2314-13	hsa-mir-3922	0.0	0.0	N
TCGA-KN-8418-01A-11R-2314-13	hsa-mir-3923	1.0	0.136687	N
TCGA-KN-8418-01A-11R-2314-13	hsa-mir-3924	0.0	0.0	N
TCGA-KN-8418-01A-11R-2314-13	hsa-mir-3925	0.0	0.0	N
TCGA-KN-8418-01A-11R-2314-13	hsa-mir-3926-1	0.0	0.0	N
TCGA-KN-8418-01A-11R-2314-13	hsa-mir-3926-2	0.0	0.0	N
TCGA-KN-8418-01A-11R-2314-13	hsa-mir-3927	0.0	0.0	N
TCGA-KN-8418-01A-11R-2314-13	hsa-mir-3928	2.0	0.273373	N
TCGA-KN-8418-01A-11R-2314-13	hsa-mir-3929	1.0	0.136687	N
TCGA-KN-8418-01A-11R-2314-13	hsa-mir-3934	2.0	0.273373	N
TCGA-KN-8418-01A-11R-2314-13	hsa-mir-3935	0.0	0.0	N
TCGA-KN-8418-01A-11R-2314-13	hsa-mir-3936	0.0	0.0	N
TCGA-KN-8418-01A-11R-2314-13	hsa-mir-3937	0.0	0.0	N
TCGA-KN-8418-01A-11R-2314-13	hsa-mir-3938	0.0	0.0	N
TCGA-KN-8418-01A-11R-2314-13	hsa-mir-3939	0.0	0.0	N
TCGA-KN-8418-01A-11R-2314-13	hsa-mir-3940	1.0	0.136687	N
TCGA-KN-8418-01A-11R-2314-13	hsa-mir-3941	0.0	0.0	N
TCGA-KN-8418-01A-11R-2314-13	hsa-mir-3942	1.0	0.136687	N
TCGA-KN-8418-01A-11R-2314-13	hsa-mir-3943	0.0	0.0	N
TCGA-KN-8418-01A-11R-2314-13	hsa-mir-3944	0.0	0.0	N
TCGA-KN-8418-01A-11R-2314-13	hsa-mir-3945	0.0	0.0	N
TCGA-KN-8418-01A-11R-2314-13	hsa-mir-409	15.0	2.050301	N
TCGA-KN-8418-01A-11R-2314-13	hsa-mir-410	7.0	0.956807	N
TCGA-KN-8418-01A-11R-2314-13	hsa-mir-411	6.0	0.82012	N
TCGA-KN-8418-01A-11R-2314-13	hsa-mir-412	11.0	1.503554	N
TCGA-KN-8418-01A-11R-2314-13	hsa-mir-421	3.0	0.41006	N
TCGA-KN-8418-01A-11R-2314-13	hsa-mir-422a	0.0	0.0	N
TCGA-KN-8418-01A-11R-2314-13	hsa-mir-423	393.0	53.717886	N
TCGA-KN-8418-01A-11R-2314-13	hsa-mir-424	1148.0	156.916369	N
TCGA-KN-8418-01A-11R-2314-13	hsa-mir-425	320.0	43.739754	N
TCGA-KN-8418-01A-11R-2314-13	hsa-mir-4251	0.0	0.0	N
TCGA-KN-8418-01A-11R-2314-13	hsa-mir-4252	0.0	0.0	N
TCGA-KN-8418-01A-11R-2314-13	hsa-mir-4253	0.0	0.0	N
TCGA-KN-8418-01A-11R-2314-13	hsa-mir-4254	0.0	0.0	N
TCGA-KN-8418-01A-11R-2314-13	hsa-mir-4255	0.0	0.0	N
TCGA-KN-8418-01A-11R-2314-13	hsa-mir-4256	0.0	0.0	N
TCGA-KN-8418-01A-11R-2314-13	hsa-mir-4257	0.0	0.0	N
TCGA-KN-8418-01A-11R-2314-13	hsa-mir-4258	0.0	0.0	N
TCGA-KN-8418-01A-11R-2314-13	hsa-mir-4259	0.0	0.0	N
TCGA-KN-8418-01A-11R-2314-13	hsa-mir-4260	0.0	0.0	N
TCGA-KN-8418-01A-11R-2314-13	hsa-mir-4261	0.0	0.0	N
TCGA-KN-8418-01A-11R-2314-13	hsa-mir-4262	0.0	0.0	N
TCGA-KN-8418-01A-11R-2314-13	hsa-mir-4263	0.0	0.0	N
TCGA-KN-8418-01A-11R-2314-13	hsa-mir-4264	0.0	0.0	N
TCGA-KN-8418-01A-11R-2314-13	hsa-mir-4265	0.0	0.0	N
TCGA-KN-8418-01A-11R-2314-13	hsa-mir-4266	0.0	0.0	N
TCGA-KN-8418-01A-11R-2314-13	hsa-mir-4267	0.0	0.0	N
TCGA-KN-8418-01A-11R-2314-13	hsa-mir-4268	0.0	0.0	N
TCGA-KN-8418-01A-11R-2314-13	hsa-mir-4269	0.0	0.0	N
TCGA-KN-8418-01A-11R-2314-13	hsa-mir-4270	0.0	0.0	N
TCGA-KN-8418-01A-11R-2314-13	hsa-mir-4271	0.0	0.0	N
TCGA-KN-8418-01A-11R-2314-13	hsa-mir-4272	0.0	0.0	N
TCGA-KN-8418-01A-11R-2314-13	hsa-mir-4273	0.0	0.0	N
TCGA-KN-8418-01A-11R-2314-13	hsa-mir-4274	0.0	0.0	N
TCGA-KN-8418-01A-11R-2314-13	hsa-mir-4275	0.0	0.0	N
TCGA-KN-8418-01A-11R-2314-13	hsa-mir-4276	0.0	0.0	N
TCGA-KN-8418-01A-11R-2314-13	hsa-mir-4277	0.0	0.0	N
TCGA-KN-8418-01A-11R-2314-13	hsa-mir-4278	0.0	0.0	N
TCGA-KN-8418-01A-11R-2314-13	hsa-mir-4279	0.0	0.0	N
TCGA-KN-8418-01A-11R-2314-13	hsa-mir-4280	0.0	0.0	N
TCGA-KN-8418-01A-11R-2314-13	hsa-mir-4281	0.0	0.0	N
TCGA-KN-8418-01A-11R-2314-13	hsa-mir-4282	0.0	0.0	N
TCGA-KN-8418-01A-11R-2314-13	hsa-mir-4283-1	0.0	0.0	N
TCGA-KN-8418-01A-11R-2314-13	hsa-mir-4283-2	0.0	0.0	N
TCGA-KN-8418-01A-11R-2314-13	hsa-mir-4284	0.0	0.0	N
TCGA-KN-8418-01A-11R-2314-13	hsa-mir-4285	0.0	0.0	N
TCGA-KN-8418-01A-11R-2314-13	hsa-mir-4286	0.0	0.0	N
TCGA-KN-8418-01A-11R-2314-13	hsa-mir-4287	0.0	0.0	N
TCGA-KN-8418-01A-11R-2314-13	hsa-mir-4288	0.0	0.0	N
TCGA-KN-8418-01A-11R-2314-13	hsa-mir-4289	0.0	0.0	N
TCGA-KN-8418-01A-11R-2314-13	hsa-mir-429	323.0	44.149815	N
TCGA-KN-8418-01A-11R-2314-13	hsa-mir-4290	0.0	0.0	N
TCGA-KN-8418-01A-11R-2314-13	hsa-mir-4291	0.0	0.0	N
TCGA-KN-8418-01A-11R-2314-13	hsa-mir-4292	0.0	0.0	N
TCGA-KN-8418-01A-11R-2314-13	hsa-mir-4293	0.0	0.0	N
TCGA-KN-8418-01A-11R-2314-13	hsa-mir-4294	0.0	0.0	N
TCGA-KN-8418-01A-11R-2314-13	hsa-mir-4295	0.0	0.0	N
TCGA-KN-8418-01A-11R-2314-13	hsa-mir-4296	0.0	0.0	N
TCGA-KN-8418-01A-11R-2314-13	hsa-mir-4297	0.0	0.0	N
TCGA-KN-8418-01A-11R-2314-13	hsa-mir-4298	0.0	0.0	N
TCGA-KN-8418-01A-11R-2314-13	hsa-mir-4299	0.0	0.0	N
TCGA-KN-8418-01A-11R-2314-13	hsa-mir-4300	0.0	0.0	N
TCGA-KN-8418-01A-11R-2314-13	hsa-mir-4301	0.0	0.0	N
TCGA-KN-8418-01A-11R-2314-13	hsa-mir-4302	0.0	0.0	N
TCGA-KN-8418-01A-11R-2314-13	hsa-mir-4303	0.0	0.0	N
TCGA-KN-8418-01A-11R-2314-13	hsa-mir-4304	0.0	0.0	N
TCGA-KN-8418-01A-11R-2314-13	hsa-mir-4305	0.0	0.0	N
TCGA-KN-8418-01A-11R-2314-13	hsa-mir-4306	0.0	0.0	N
TCGA-KN-8418-01A-11R-2314-13	hsa-mir-4307	0.0	0.0	N
TCGA-KN-8418-01A-11R-2314-13	hsa-mir-4308	0.0	0.0	N
TCGA-KN-8418-01A-11R-2314-13	hsa-mir-4309	0.0	0.0	N
TCGA-KN-8418-01A-11R-2314-13	hsa-mir-431	5.0	0.683434	N
TCGA-KN-8418-01A-11R-2314-13	hsa-mir-4310	0.0	0.0	N
TCGA-KN-8418-01A-11R-2314-13	hsa-mir-4311	0.0	0.0	N
TCGA-KN-8418-01A-11R-2314-13	hsa-mir-4312	0.0	0.0	N
TCGA-KN-8418-01A-11R-2314-13	hsa-mir-4313	0.0	0.0	N
TCGA-KN-8418-01A-11R-2314-13	hsa-mir-4314	0.0	0.0	N
TCGA-KN-8418-01A-11R-2314-13	hsa-mir-4315-1	0.0	0.0	N
TCGA-KN-8418-01A-11R-2314-13	hsa-mir-4315-2	0.0	0.0	N
TCGA-KN-8418-01A-11R-2314-13	hsa-mir-4316	0.0	0.0	N
TCGA-KN-8418-01A-11R-2314-13	hsa-mir-4317	0.0	0.0	N
TCGA-KN-8418-01A-11R-2314-13	hsa-mir-4318	0.0	0.0	N
TCGA-KN-8418-01A-11R-2314-13	hsa-mir-4319	0.0	0.0	N
TCGA-KN-8418-01A-11R-2314-13	hsa-mir-432	8.0	1.093494	N
TCGA-KN-8418-01A-11R-2314-13	hsa-mir-4320	0.0	0.0	N
TCGA-KN-8418-01A-11R-2314-13	hsa-mir-4321	0.0	0.0	N
TCGA-KN-8418-01A-11R-2314-13	hsa-mir-4322	0.0	0.0	N
TCGA-KN-8418-01A-11R-2314-13	hsa-mir-4323	0.0	0.0	N
TCGA-KN-8418-01A-11R-2314-13	hsa-mir-4324	0.0	0.0	N
TCGA-KN-8418-01A-11R-2314-13	hsa-mir-4325	0.0	0.0	N
TCGA-KN-8418-01A-11R-2314-13	hsa-mir-4326	7.0	0.956807	N
TCGA-KN-8418-01A-11R-2314-13	hsa-mir-4327	0.0	0.0	N
TCGA-KN-8418-01A-11R-2314-13	hsa-mir-4328	0.0	0.0	N
TCGA-KN-8418-01A-11R-2314-13	hsa-mir-4329	0.0	0.0	N
TCGA-KN-8418-01A-11R-2314-13	hsa-mir-433	2.0	0.273373	N
TCGA-KN-8418-01A-11R-2314-13	hsa-mir-4330	0.0	0.0	N
TCGA-KN-8418-01A-11R-2314-13	hsa-mir-448	0.0	0.0	N
TCGA-KN-8418-01A-11R-2314-13	hsa-mir-449a	0.0	0.0	N
TCGA-KN-8418-01A-11R-2314-13	hsa-mir-449b	0.0	0.0	N
TCGA-KN-8418-01A-11R-2314-13	hsa-mir-449c	0.0	0.0	N
TCGA-KN-8418-01A-11R-2314-13	hsa-mir-450a-1	17.0	2.323674	N
TCGA-KN-8418-01A-11R-2314-13	hsa-mir-450a-2	11.0	1.503554	N
TCGA-KN-8418-01A-11R-2314-13	hsa-mir-450b	44.0	6.014216	N
TCGA-KN-8418-01A-11R-2314-13	hsa-mir-451	1065.0	145.57137	N
TCGA-KN-8418-01A-11R-2314-13	hsa-mir-452	86.0	11.755059	N
TCGA-KN-8418-01A-11R-2314-13	hsa-mir-454	18.0	2.460361	N
TCGA-KN-8418-01A-11R-2314-13	hsa-mir-455	169.0	23.100058	N
TCGA-KN-8418-01A-11R-2314-13	hsa-mir-466	5.0	0.683434	N
TCGA-KN-8418-01A-11R-2314-13	hsa-mir-483	4.0	0.546747	N
TCGA-KN-8418-01A-11R-2314-13	hsa-mir-484	100.0	13.668673	N
TCGA-KN-8418-01A-11R-2314-13	hsa-mir-485	0.0	0.0	N
TCGA-KN-8418-01A-11R-2314-13	hsa-mir-486	768.0	104.975411	N
TCGA-KN-8418-01A-11R-2314-13	hsa-mir-487a	0.0	0.0	N
TCGA-KN-8418-01A-11R-2314-13	hsa-mir-487b	1.0	0.136687	N
TCGA-KN-8418-01A-11R-2314-13	hsa-mir-488	0.0	0.0	N
TCGA-KN-8418-01A-11R-2314-13	hsa-mir-489	166.0	22.689998	N
TCGA-KN-8418-01A-11R-2314-13	hsa-mir-490	0.0	0.0	N
TCGA-KN-8418-01A-11R-2314-13	hsa-mir-491	7.0	0.956807	N
TCGA-KN-8418-01A-11R-2314-13	hsa-mir-492	0.0	0.0	N
TCGA-KN-8418-01A-11R-2314-13	hsa-mir-493	5.0	0.683434	N
TCGA-KN-8418-01A-11R-2314-13	hsa-mir-494	0.0	0.0	N
TCGA-KN-8418-01A-11R-2314-13	hsa-mir-495	4.0	0.546747	N
TCGA-KN-8418-01A-11R-2314-13	hsa-mir-496	0.0	0.0	N
TCGA-KN-8418-01A-11R-2314-13	hsa-mir-497	29.0	3.963915	N
TCGA-KN-8418-01A-11R-2314-13	hsa-mir-498	1.0	0.136687	N
TCGA-KN-8418-01A-11R-2314-13	hsa-mir-499	1.0	0.136687	N
TCGA-KN-8418-01A-11R-2314-13	hsa-mir-500a	1173.0	160.333537	Y
TCGA-KN-8418-01A-11R-2314-13	hsa-mir-500b	36.0	4.920722	Y
TCGA-KN-8418-01A-11R-2314-13	hsa-mir-501	187.0	25.560419	N
TCGA-KN-8418-01A-11R-2314-13	hsa-mir-502	84.0	11.481686	Y
TCGA-KN-8418-01A-11R-2314-13	hsa-mir-503	66.0	9.021324	N
TCGA-KN-8418-01A-11R-2314-13	hsa-mir-504	2.0	0.273373	N
TCGA-KN-8418-01A-11R-2314-13	hsa-mir-505	72.0	9.841445	N
TCGA-KN-8418-01A-11R-2314-13	hsa-mir-506	5.0	0.683434	N
TCGA-KN-8418-01A-11R-2314-13	hsa-mir-507	2.0	0.273373	N
TCGA-KN-8418-01A-11R-2314-13	hsa-mir-508	354.0	48.387103	N
TCGA-KN-8418-01A-11R-2314-13	hsa-mir-509-1	46.0	6.28759	N
TCGA-KN-8418-01A-11R-2314-13	hsa-mir-509-2	34.0	4.647349	N
TCGA-KN-8418-01A-11R-2314-13	hsa-mir-509-3	41.0	5.604156	N
TCGA-KN-8418-01A-11R-2314-13	hsa-mir-510	0.0	0.0	N
TCGA-KN-8418-01A-11R-2314-13	hsa-mir-511-1	6.0	0.82012	N
TCGA-KN-8418-01A-11R-2314-13	hsa-mir-511-2	3.0	0.41006	N
TCGA-KN-8418-01A-11R-2314-13	hsa-mir-512-1	8.0	1.093494	N
TCGA-KN-8418-01A-11R-2314-13	hsa-mir-512-2	3.0	0.41006	N
TCGA-KN-8418-01A-11R-2314-13	hsa-mir-513a-1	1.0	0.136687	N
TCGA-KN-8418-01A-11R-2314-13	hsa-mir-513a-2	0.0	0.0	N
TCGA-KN-8418-01A-11R-2314-13	hsa-mir-513b	1.0	0.136687	N
TCGA-KN-8418-01A-11R-2314-13	hsa-mir-513c	3.0	0.41006	N
TCGA-KN-8418-01A-11R-2314-13	hsa-mir-514-1	50.0	6.834337	N
TCGA-KN-8418-01A-11R-2314-13	hsa-mir-514-2	32.0	4.373975	N
TCGA-KN-8418-01A-11R-2314-13	hsa-mir-514-3	40.0	5.467469	N
TCGA-KN-8418-01A-11R-2314-13	hsa-mir-514b	0.0	0.0	N
TCGA-KN-8418-01A-11R-2314-13	hsa-mir-515-1	3.0	0.41006	N
TCGA-KN-8418-01A-11R-2314-13	hsa-mir-515-2	3.0	0.41006	N
TCGA-KN-8418-01A-11R-2314-13	hsa-mir-516a-1	7.0	0.956807	Y
TCGA-KN-8418-01A-11R-2314-13	hsa-mir-516a-2	2.0	0.273373	N
TCGA-KN-8418-01A-11R-2314-13	hsa-mir-516b-1	3.0	0.41006	N
TCGA-KN-8418-01A-11R-2314-13	hsa-mir-516b-2	1.0	0.136687	N
TCGA-KN-8418-01A-11R-2314-13	hsa-mir-517a	27.0	3.690542	Y
TCGA-KN-8418-01A-11R-2314-13	hsa-mir-517b	27.0	3.690542	Y
TCGA-KN-8418-01A-11R-2314-13	hsa-mir-517c	4.0	0.546747	Y
TCGA-KN-8418-01A-11R-2314-13	hsa-mir-518a-1	4.0	0.546747	Y
TCGA-KN-8418-01A-11R-2314-13	hsa-mir-518a-2	1.0	0.136687	Y
TCGA-KN-8418-01A-11R-2314-13	hsa-mir-518b	4.0	0.546747	N
TCGA-KN-8418-01A-11R-2314-13	hsa-mir-518c	15.0	2.050301	N
TCGA-KN-8418-01A-11R-2314-13	hsa-mir-518d	1.0	0.136687	N
TCGA-KN-8418-01A-11R-2314-13	hsa-mir-518e	3.0	0.41006	Y
TCGA-KN-8418-01A-11R-2314-13	hsa-mir-518f	1.0	0.136687	N
TCGA-KN-8418-01A-11R-2314-13	hsa-mir-519a-1	7.0	0.956807	N
TCGA-KN-8418-01A-11R-2314-13	hsa-mir-519a-2	3.0	0.41006	Y
TCGA-KN-8418-01A-11R-2314-13	hsa-mir-519b	0.0	0.0	N
TCGA-KN-8418-01A-11R-2314-13	hsa-mir-519c	0.0	0.0	N
TCGA-KN-8418-01A-11R-2314-13	hsa-mir-519d	9.0	1.230181	N
TCGA-KN-8418-01A-11R-2314-13	hsa-mir-519e	0.0	0.0	N
TCGA-KN-8418-01A-11R-2314-13	hsa-mir-520a	12.0	1.640241	N
TCGA-KN-8418-01A-11R-2314-13	hsa-mir-520b	1.0	0.136687	Y
TCGA-KN-8418-01A-11R-2314-13	hsa-mir-520c	0.0	0.0	N
TCGA-KN-8418-01A-11R-2314-13	hsa-mir-520d	1.0	0.136687	N
TCGA-KN-8418-01A-11R-2314-13	hsa-mir-520e	1.0	0.136687	N
TCGA-KN-8418-01A-11R-2314-13	hsa-mir-520f	1.0	0.136687	N
TCGA-KN-8418-01A-11R-2314-13	hsa-mir-520g	2.0	0.273373	N
TCGA-KN-8418-01A-11R-2314-13	hsa-mir-520h	0.0	0.0	N
TCGA-KN-8418-01A-11R-2314-13	hsa-mir-521-1	0.0	0.0	N
TCGA-KN-8418-01A-11R-2314-13	hsa-mir-521-2	2.0	0.273373	N
TCGA-KN-8418-01A-11R-2314-13	hsa-mir-522	3.0	0.41006	Y
TCGA-KN-8418-01A-11R-2314-13	hsa-mir-523	2.0	0.273373	N
TCGA-KN-8418-01A-11R-2314-13	hsa-mir-524	1.0	0.136687	N
TCGA-KN-8418-01A-11R-2314-13	hsa-mir-525	8.0	1.093494	N
TCGA-KN-8418-01A-11R-2314-13	hsa-mir-526a-1	0.0	0.0	N
TCGA-KN-8418-01A-11R-2314-13	hsa-mir-526a-2	0.0	0.0	N
TCGA-KN-8418-01A-11R-2314-13	hsa-mir-526b	20.0	2.733735	N
TCGA-KN-8418-01A-11R-2314-13	hsa-mir-527	3.0	0.41006	Y
TCGA-KN-8418-01A-11R-2314-13	hsa-mir-532	13917.0	1902.269259	N
TCGA-KN-8418-01A-11R-2314-13	hsa-mir-539	2.0	0.273373	N
TCGA-KN-8418-01A-11R-2314-13	hsa-mir-541	0.0	0.0	N
TCGA-KN-8418-01A-11R-2314-13	hsa-mir-542	932.0	127.392035	N
TCGA-KN-8418-01A-11R-2314-13	hsa-mir-543	0.0	0.0	N
TCGA-KN-8418-01A-11R-2314-13	hsa-mir-544	0.0	0.0	N
TCGA-KN-8418-01A-11R-2314-13	hsa-mir-544b	0.0	0.0	N
TCGA-KN-8418-01A-11R-2314-13	hsa-mir-545	0.0	0.0	N
TCGA-KN-8418-01A-11R-2314-13	hsa-mir-548a-1	0.0	0.0	N
TCGA-KN-8418-01A-11R-2314-13	hsa-mir-548a-2	0.0	0.0	N
TCGA-KN-8418-01A-11R-2314-13	hsa-mir-548a-3	0.0	0.0	N
TCGA-KN-8418-01A-11R-2314-13	hsa-mir-548aa-1	0.0	0.0	N
TCGA-KN-8418-01A-11R-2314-13	hsa-mir-548aa-2	0.0	0.0	N
TCGA-KN-8418-01A-11R-2314-13	hsa-mir-548b	1.0	0.136687	N
TCGA-KN-8418-01A-11R-2314-13	hsa-mir-548c	0.0	0.0	N
TCGA-KN-8418-01A-11R-2314-13	hsa-mir-548d-1	0.0	0.0	N
TCGA-KN-8418-01A-11R-2314-13	hsa-mir-548d-2	0.0	0.0	N
TCGA-KN-8418-01A-11R-2314-13	hsa-mir-548e	0.0	0.0	N
TCGA-KN-8418-01A-11R-2314-13	hsa-mir-548f-1	0.0	0.0	N
TCGA-KN-8418-01A-11R-2314-13	hsa-mir-548f-2	0.0	0.0	N
TCGA-KN-8418-01A-11R-2314-13	hsa-mir-548f-3	0.0	0.0	N
TCGA-KN-8418-01A-11R-2314-13	hsa-mir-548f-4	0.0	0.0	N
TCGA-KN-8418-01A-11R-2314-13	hsa-mir-548f-5	0.0	0.0	N
TCGA-KN-8418-01A-11R-2314-13	hsa-mir-548g	0.0	0.0	N
TCGA-KN-8418-01A-11R-2314-13	hsa-mir-548h-1	0.0	0.0	N
TCGA-KN-8418-01A-11R-2314-13	hsa-mir-548h-2	0.0	0.0	N
TCGA-KN-8418-01A-11R-2314-13	hsa-mir-548h-3	0.0	0.0	N
TCGA-KN-8418-01A-11R-2314-13	hsa-mir-548h-4	0.0	0.0	N
TCGA-KN-8418-01A-11R-2314-13	hsa-mir-548i-1	0.0	0.0	N
TCGA-KN-8418-01A-11R-2314-13	hsa-mir-548i-2	0.0	0.0	N
TCGA-KN-8418-01A-11R-2314-13	hsa-mir-548i-3	0.0	0.0	N
TCGA-KN-8418-01A-11R-2314-13	hsa-mir-548i-4	0.0	0.0	N
TCGA-KN-8418-01A-11R-2314-13	hsa-mir-548j	4.0	0.546747	N
TCGA-KN-8418-01A-11R-2314-13	hsa-mir-548k	0.0	0.0	N
TCGA-KN-8418-01A-11R-2314-13	hsa-mir-548l	1.0	0.136687	N
TCGA-KN-8418-01A-11R-2314-13	hsa-mir-548m	0.0	0.0	N
TCGA-KN-8418-01A-11R-2314-13	hsa-mir-548n	0.0	0.0	N
TCGA-KN-8418-01A-11R-2314-13	hsa-mir-548o	1.0	0.136687	N
TCGA-KN-8418-01A-11R-2314-13	hsa-mir-548p	0.0	0.0	N
TCGA-KN-8418-01A-11R-2314-13	hsa-mir-548q	1.0	0.136687	N
TCGA-KN-8418-01A-11R-2314-13	hsa-mir-548s	1.0	0.136687	N
TCGA-KN-8418-01A-11R-2314-13	hsa-mir-548t	0.0	0.0	N
TCGA-KN-8418-01A-11R-2314-13	hsa-mir-548u	0.0	0.0	N
TCGA-KN-8418-01A-11R-2314-13	hsa-mir-548v	5.0	0.683434	N
TCGA-KN-8418-01A-11R-2314-13	hsa-mir-548w	0.0	0.0	N
TCGA-KN-8418-01A-11R-2314-13	hsa-mir-548x	0.0	0.0	N
TCGA-KN-8418-01A-11R-2314-13	hsa-mir-548y	0.0	0.0	N
TCGA-KN-8418-01A-11R-2314-13	hsa-mir-548z	0.0	0.0	N
TCGA-KN-8418-01A-11R-2314-13	hsa-mir-549	0.0	0.0	N
TCGA-KN-8418-01A-11R-2314-13	hsa-mir-550a-1	11.0	1.503554	N
TCGA-KN-8418-01A-11R-2314-13	hsa-mir-550a-2	10.0	1.366867	N
TCGA-KN-8418-01A-11R-2314-13	hsa-mir-550b-1	0.0	0.0	N
TCGA-KN-8418-01A-11R-2314-13	hsa-mir-550b-2	0.0	0.0	N
TCGA-KN-8418-01A-11R-2314-13	hsa-mir-551a	2.0	0.273373	N
TCGA-KN-8418-01A-11R-2314-13	hsa-mir-551b	7.0	0.956807	N
TCGA-KN-8418-01A-11R-2314-13	hsa-mir-552	1.0	0.136687	N
TCGA-KN-8418-01A-11R-2314-13	hsa-mir-553	0.0	0.0	N
TCGA-KN-8418-01A-11R-2314-13	hsa-mir-554	0.0	0.0	N
TCGA-KN-8418-01A-11R-2314-13	hsa-mir-555	0.0	0.0	N
TCGA-KN-8418-01A-11R-2314-13	hsa-mir-556	2.0	0.273373	N
TCGA-KN-8418-01A-11R-2314-13	hsa-mir-557	0.0	0.0	N
TCGA-KN-8418-01A-11R-2314-13	hsa-mir-558	0.0	0.0	N
TCGA-KN-8418-01A-11R-2314-13	hsa-mir-559	0.0	0.0	N
TCGA-KN-8418-01A-11R-2314-13	hsa-mir-561	25.0	3.417168	N
TCGA-KN-8418-01A-11R-2314-13	hsa-mir-562	0.0	0.0	N
TCGA-KN-8418-01A-11R-2314-13	hsa-mir-563	0.0	0.0	N
TCGA-KN-8418-01A-11R-2314-13	hsa-mir-564	0.0	0.0	N
TCGA-KN-8418-01A-11R-2314-13	hsa-mir-566	0.0	0.0	N
TCGA-KN-8418-01A-11R-2314-13	hsa-mir-567	0.0	0.0	N
TCGA-KN-8418-01A-11R-2314-13	hsa-mir-568	0.0	0.0	N
TCGA-KN-8418-01A-11R-2314-13	hsa-mir-569	0.0	0.0	N
TCGA-KN-8418-01A-11R-2314-13	hsa-mir-570	8.0	1.093494	N
TCGA-KN-8418-01A-11R-2314-13	hsa-mir-571	0.0	0.0	N
TCGA-KN-8418-01A-11R-2314-13	hsa-mir-572	0.0	0.0	N
TCGA-KN-8418-01A-11R-2314-13	hsa-mir-573	0.0	0.0	N
TCGA-KN-8418-01A-11R-2314-13	hsa-mir-574	121.0	16.539095	N
TCGA-KN-8418-01A-11R-2314-13	hsa-mir-575	0.0	0.0	N
TCGA-KN-8418-01A-11R-2314-13	hsa-mir-576	55.0	7.51777	N
TCGA-KN-8418-01A-11R-2314-13	hsa-mir-577	250.0	34.171683	N
TCGA-KN-8418-01A-11R-2314-13	hsa-mir-578	0.0	0.0	N
TCGA-KN-8418-01A-11R-2314-13	hsa-mir-579	2.0	0.273373	N
TCGA-KN-8418-01A-11R-2314-13	hsa-mir-580	4.0	0.546747	N
TCGA-KN-8418-01A-11R-2314-13	hsa-mir-581	7.0	0.956807	N
TCGA-KN-8418-01A-11R-2314-13	hsa-mir-582	9170.0	1253.417339	N
TCGA-KN-8418-01A-11R-2314-13	hsa-mir-583	0.0	0.0	N
TCGA-KN-8418-01A-11R-2314-13	hsa-mir-584	139.0	18.999456	N
TCGA-KN-8418-01A-11R-2314-13	hsa-mir-585	1.0	0.136687	N
TCGA-KN-8418-01A-11R-2314-13	hsa-mir-586	0.0	0.0	N
TCGA-KN-8418-01A-11R-2314-13	hsa-mir-587	0.0	0.0	N
TCGA-KN-8418-01A-11R-2314-13	hsa-mir-588	0.0	0.0	N
TCGA-KN-8418-01A-11R-2314-13	hsa-mir-589	303.0	41.41608	N
TCGA-KN-8418-01A-11R-2314-13	hsa-mir-590	55.0	7.51777	N
TCGA-KN-8418-01A-11R-2314-13	hsa-mir-591	0.0	0.0	N
TCGA-KN-8418-01A-11R-2314-13	hsa-mir-592	9.0	1.230181	N
TCGA-KN-8418-01A-11R-2314-13	hsa-mir-593	0.0	0.0	N
TCGA-KN-8418-01A-11R-2314-13	hsa-mir-595	0.0	0.0	N
TCGA-KN-8418-01A-11R-2314-13	hsa-mir-596	0.0	0.0	N
TCGA-KN-8418-01A-11R-2314-13	hsa-mir-597	0.0	0.0	N
TCGA-KN-8418-01A-11R-2314-13	hsa-mir-598	304.0	41.552767	N
TCGA-KN-8418-01A-11R-2314-13	hsa-mir-599	0.0	0.0	N
TCGA-KN-8418-01A-11R-2314-13	hsa-mir-600	0.0	0.0	N
TCGA-KN-8418-01A-11R-2314-13	hsa-mir-601	0.0	0.0	N
TCGA-KN-8418-01A-11R-2314-13	hsa-mir-602	0.0	0.0	N
TCGA-KN-8418-01A-11R-2314-13	hsa-mir-603	0.0	0.0	N
TCGA-KN-8418-01A-11R-2314-13	hsa-mir-604	0.0	0.0	N
TCGA-KN-8418-01A-11R-2314-13	hsa-mir-605	0.0	0.0	N
TCGA-KN-8418-01A-11R-2314-13	hsa-mir-606	0.0	0.0	N
TCGA-KN-8418-01A-11R-2314-13	hsa-mir-607	2.0	0.273373	N
TCGA-KN-8418-01A-11R-2314-13	hsa-mir-608	0.0	0.0	N
TCGA-KN-8418-01A-11R-2314-13	hsa-mir-609	0.0	0.0	N
TCGA-KN-8418-01A-11R-2314-13	hsa-mir-610	0.0	0.0	N
TCGA-KN-8418-01A-11R-2314-13	hsa-mir-611	0.0	0.0	N
TCGA-KN-8418-01A-11R-2314-13	hsa-mir-612	0.0	0.0	N
TCGA-KN-8418-01A-11R-2314-13	hsa-mir-613	0.0	0.0	N
TCGA-KN-8418-01A-11R-2314-13	hsa-mir-614	0.0	0.0	N
TCGA-KN-8418-01A-11R-2314-13	hsa-mir-615	9.0	1.230181	N
TCGA-KN-8418-01A-11R-2314-13	hsa-mir-616	53.0	7.244397	N
TCGA-KN-8418-01A-11R-2314-13	hsa-mir-617	0.0	0.0	N
TCGA-KN-8418-01A-11R-2314-13	hsa-mir-618	18.0	2.460361	N
TCGA-KN-8418-01A-11R-2314-13	hsa-mir-619	0.0	0.0	N
TCGA-KN-8418-01A-11R-2314-13	hsa-mir-620	0.0	0.0	N
TCGA-KN-8418-01A-11R-2314-13	hsa-mir-621	0.0	0.0	N
TCGA-KN-8418-01A-11R-2314-13	hsa-mir-622	0.0	0.0	N
TCGA-KN-8418-01A-11R-2314-13	hsa-mir-623	0.0	0.0	N
TCGA-KN-8418-01A-11R-2314-13	hsa-mir-624	2.0	0.273373	N
TCGA-KN-8418-01A-11R-2314-13	hsa-mir-625	433.0	59.185355	N
TCGA-KN-8418-01A-11R-2314-13	hsa-mir-626	0.0	0.0	N
TCGA-KN-8418-01A-11R-2314-13	hsa-mir-627	7.0	0.956807	N
TCGA-KN-8418-01A-11R-2314-13	hsa-mir-628	36.0	4.920722	N
TCGA-KN-8418-01A-11R-2314-13	hsa-mir-629	211.0	28.840901	N
TCGA-KN-8418-01A-11R-2314-13	hsa-mir-630	0.0	0.0	N
TCGA-KN-8418-01A-11R-2314-13	hsa-mir-631	0.0	0.0	N
TCGA-KN-8418-01A-11R-2314-13	hsa-mir-632	0.0	0.0	N
TCGA-KN-8418-01A-11R-2314-13	hsa-mir-633	0.0	0.0	N
TCGA-KN-8418-01A-11R-2314-13	hsa-mir-634	0.0	0.0	N
TCGA-KN-8418-01A-11R-2314-13	hsa-mir-635	0.0	0.0	N
TCGA-KN-8418-01A-11R-2314-13	hsa-mir-636	2.0	0.273373	N
TCGA-KN-8418-01A-11R-2314-13	hsa-mir-637	0.0	0.0	N
TCGA-KN-8418-01A-11R-2314-13	hsa-mir-638	0.0	0.0	N
TCGA-KN-8418-01A-11R-2314-13	hsa-mir-639	1.0	0.136687	N
TCGA-KN-8418-01A-11R-2314-13	hsa-mir-640	0.0	0.0	N
TCGA-KN-8418-01A-11R-2314-13	hsa-mir-641	3.0	0.41006	N
TCGA-KN-8418-01A-11R-2314-13	hsa-mir-642a	26.0	3.553855	N
TCGA-KN-8418-01A-11R-2314-13	hsa-mir-642b	0.0	0.0	N
TCGA-KN-8418-01A-11R-2314-13	hsa-mir-643	2.0	0.273373	N
TCGA-KN-8418-01A-11R-2314-13	hsa-mir-644	0.0	0.0	N
TCGA-KN-8418-01A-11R-2314-13	hsa-mir-645	0.0	0.0	N
TCGA-KN-8418-01A-11R-2314-13	hsa-mir-646	0.0	0.0	N
TCGA-KN-8418-01A-11R-2314-13	hsa-mir-647	0.0	0.0	N
TCGA-KN-8418-01A-11R-2314-13	hsa-mir-648	0.0	0.0	N
TCGA-KN-8418-01A-11R-2314-13	hsa-mir-649	0.0	0.0	N
TCGA-KN-8418-01A-11R-2314-13	hsa-mir-650	0.0	0.0	N
TCGA-KN-8418-01A-11R-2314-13	hsa-mir-651	54.0	7.381084	N
TCGA-KN-8418-01A-11R-2314-13	hsa-mir-652	84.0	11.481686	N
TCGA-KN-8418-01A-11R-2314-13	hsa-mir-653	4433.0	605.932286	N
TCGA-KN-8418-01A-11R-2314-13	hsa-mir-654	12.0	1.640241	N
TCGA-KN-8418-01A-11R-2314-13	hsa-mir-655	0.0	0.0	N
TCGA-KN-8418-01A-11R-2314-13	hsa-mir-656	0.0	0.0	N
TCGA-KN-8418-01A-11R-2314-13	hsa-mir-657	0.0	0.0	N
TCGA-KN-8418-01A-11R-2314-13	hsa-mir-658	1.0	0.136687	N
TCGA-KN-8418-01A-11R-2314-13	hsa-mir-659	10.0	1.366867	N
TCGA-KN-8418-01A-11R-2314-13	hsa-mir-660	618.0	84.472401	N
TCGA-KN-8418-01A-11R-2314-13	hsa-mir-661	0.0	0.0	N
TCGA-KN-8418-01A-11R-2314-13	hsa-mir-662	0.0	0.0	N
TCGA-KN-8418-01A-11R-2314-13	hsa-mir-663	0.0	0.0	N
TCGA-KN-8418-01A-11R-2314-13	hsa-mir-663b	0.0	0.0	N
TCGA-KN-8418-01A-11R-2314-13	hsa-mir-664	265.0	36.221984	N
TCGA-KN-8418-01A-11R-2314-13	hsa-mir-665	0.0	0.0	N
TCGA-KN-8418-01A-11R-2314-13	hsa-mir-668	0.0	0.0	N
TCGA-KN-8418-01A-11R-2314-13	hsa-mir-670	0.0	0.0	N
TCGA-KN-8418-01A-11R-2314-13	hsa-mir-671	60.0	8.201204	N
TCGA-KN-8418-01A-11R-2314-13	hsa-mir-675	17.0	2.323674	N
TCGA-KN-8418-01A-11R-2314-13	hsa-mir-676	2.0	0.273373	N
TCGA-KN-8418-01A-11R-2314-13	hsa-mir-7-1	123.0	16.812468	N
TCGA-KN-8418-01A-11R-2314-13	hsa-mir-7-2	1.0	0.136687	N
TCGA-KN-8418-01A-11R-2314-13	hsa-mir-7-3	0.0	0.0	N
TCGA-KN-8418-01A-11R-2314-13	hsa-mir-708	229.0	31.301262	N
TCGA-KN-8418-01A-11R-2314-13	hsa-mir-711	0.0	0.0	N
TCGA-KN-8418-01A-11R-2314-13	hsa-mir-718	0.0	0.0	N
TCGA-KN-8418-01A-11R-2314-13	hsa-mir-720	0.0	0.0	N
TCGA-KN-8418-01A-11R-2314-13	hsa-mir-744	83.0	11.344999	N
TCGA-KN-8418-01A-11R-2314-13	hsa-mir-758	5.0	0.683434	N
TCGA-KN-8418-01A-11R-2314-13	hsa-mir-759	0.0	0.0	N
TCGA-KN-8418-01A-11R-2314-13	hsa-mir-760	3.0	0.41006	N
TCGA-KN-8418-01A-11R-2314-13	hsa-mir-761	0.0	0.0	N
TCGA-KN-8418-01A-11R-2314-13	hsa-mir-762	0.0	0.0	N
TCGA-KN-8418-01A-11R-2314-13	hsa-mir-764	0.0	0.0	N
TCGA-KN-8418-01A-11R-2314-13	hsa-mir-765	0.0	0.0	N
TCGA-KN-8418-01A-11R-2314-13	hsa-mir-766	77.0	10.524878	N
TCGA-KN-8418-01A-11R-2314-13	hsa-mir-767	0.0	0.0	N
TCGA-KN-8418-01A-11R-2314-13	hsa-mir-769	61.0	8.337891	N
TCGA-KN-8418-01A-11R-2314-13	hsa-mir-770	0.0	0.0	N
TCGA-KN-8418-01A-11R-2314-13	hsa-mir-802	0.0	0.0	N
TCGA-KN-8418-01A-11R-2314-13	hsa-mir-873	0.0	0.0	N
TCGA-KN-8418-01A-11R-2314-13	hsa-mir-874	6548.0	895.024726	N
TCGA-KN-8418-01A-11R-2314-13	hsa-mir-875	0.0	0.0	N
TCGA-KN-8418-01A-11R-2314-13	hsa-mir-876	0.0	0.0	N
TCGA-KN-8418-01A-11R-2314-13	hsa-mir-877	2.0	0.273373	N
TCGA-KN-8418-01A-11R-2314-13	hsa-mir-885	88.0	12.028432	N
TCGA-KN-8418-01A-11R-2314-13	hsa-mir-887	6.0	0.82012	N
TCGA-KN-8418-01A-11R-2314-13	hsa-mir-888	1138.0	155.549502	N
TCGA-KN-8418-01A-11R-2314-13	hsa-mir-889	9.0	1.230181	N
TCGA-KN-8418-01A-11R-2314-13	hsa-mir-890	69.0	9.431385	N
TCGA-KN-8418-01A-11R-2314-13	hsa-mir-891a	423359.0	57867.558484	N
TCGA-KN-8418-01A-11R-2314-13	hsa-mir-891b	1087.0	148.578478	N
TCGA-KN-8418-01A-11R-2314-13	hsa-mir-892a	2169.0	296.473523	N
TCGA-KN-8418-01A-11R-2314-13	hsa-mir-892b	431.0	58.911982	N
TCGA-KN-8418-01A-11R-2314-13	hsa-mir-9-1	8080.0	1104.4288	N
TCGA-KN-8418-01A-11R-2314-13	hsa-mir-9-2	7943.0	1085.702718	N
TCGA-KN-8418-01A-11R-2314-13	hsa-mir-9-3	6.0	0.82012	N
TCGA-KN-8418-01A-11R-2314-13	hsa-mir-920	0.0	0.0	N
TCGA-KN-8418-01A-11R-2314-13	hsa-mir-921	0.0	0.0	N
TCGA-KN-8418-01A-11R-2314-13	hsa-mir-922	0.0	0.0	N
TCGA-KN-8418-01A-11R-2314-13	hsa-mir-924	0.0	0.0	N
TCGA-KN-8418-01A-11R-2314-13	hsa-mir-92a-1	1086.0	148.441792	N
TCGA-KN-8418-01A-11R-2314-13	hsa-mir-92a-2	32094.0	4386.824	N
TCGA-KN-8418-01A-11R-2314-13	hsa-mir-92b	374.0	51.120838	N
TCGA-KN-8418-01A-11R-2314-13	hsa-mir-93	8892.0	1215.418427	N
TCGA-KN-8418-01A-11R-2314-13	hsa-mir-933	0.0	0.0	N
TCGA-KN-8418-01A-11R-2314-13	hsa-mir-934	0.0	0.0	N
TCGA-KN-8418-01A-11R-2314-13	hsa-mir-935	2.0	0.273373	N
TCGA-KN-8418-01A-11R-2314-13	hsa-mir-936	0.0	0.0	N
TCGA-KN-8418-01A-11R-2314-13	hsa-mir-937	3.0	0.41006	N
TCGA-KN-8418-01A-11R-2314-13	hsa-mir-938	0.0	0.0	N
TCGA-KN-8418-01A-11R-2314-13	hsa-mir-939	4.0	0.546747	N
TCGA-KN-8418-01A-11R-2314-13	hsa-mir-940	3.0	0.41006	N
TCGA-KN-8418-01A-11R-2314-13	hsa-mir-941-1	0.0	0.0	N
TCGA-KN-8418-01A-11R-2314-13	hsa-mir-941-3	0.0	0.0	N
TCGA-KN-8418-01A-11R-2314-13	hsa-mir-941-4	0.0	0.0	N
TCGA-KN-8418-01A-11R-2314-13	hsa-mir-942	14.0	1.913614	N
TCGA-KN-8418-01A-11R-2314-13	hsa-mir-943	0.0	0.0	N
TCGA-KN-8418-01A-11R-2314-13	hsa-mir-944	1.0	0.136687	N
TCGA-KN-8418-01A-11R-2314-13	hsa-mir-95	0.0	0.0	N
TCGA-KN-8418-01A-11R-2314-13	hsa-mir-96	403.0	55.084753	N
TCGA-KN-8418-01A-11R-2314-13	hsa-mir-98	113.0	15.445601	N
TCGA-KN-8418-01A-11R-2314-13	hsa-mir-99a	3899.0	532.941571	Y
TCGA-KN-8418-01A-11R-2314-13	hsa-mir-99b	118151.0	16149.674159	N
