# Supplementary material for: Dysfunctional miRNA-Mediated Regulation in Chromophobe Renal Cell Carcinoma
Source: PLoS One. 2016 Jun 3;11(6):e0156324. doi: 10.1371/journal.pone.0156324 (PMC4892590; doi:10.1371/journal.pone.0156324)
Supplement: S1 File — (ZIP) [file pone.0156324.s001.zip › S1_File miRNA expression profile downloaded from TCGA/case/bcgsc.ca__IlluminaHiSeq_miRNASeq__TCGA-KN-8419-01A-11R-2314-13__mirna_quantification.txt]

barcode	miRNA_ID	read_count	reads_per_million_miRNA_mapped	cross-mapped
TCGA-KN-8419-01A-11R-2314-13	hsa-let-7a-1	37233.0	6638.140828	N
TCGA-KN-8419-01A-11R-2314-13	hsa-let-7a-2	75042.0	13378.974674	Y
TCGA-KN-8419-01A-11R-2314-13	hsa-let-7a-3	37209.0	6633.861953	N
TCGA-KN-8419-01A-11R-2314-13	hsa-let-7b	47404.0	8451.492704	N
TCGA-KN-8419-01A-11R-2314-13	hsa-let-7c	8132.0	1449.825725	Y
TCGA-KN-8419-01A-11R-2314-13	hsa-let-7d	2321.0	413.80294	N
TCGA-KN-8419-01A-11R-2314-13	hsa-let-7e	10862.0	1936.547839	N
TCGA-KN-8419-01A-11R-2314-13	hsa-let-7f-1	51.0	9.092611	N
TCGA-KN-8419-01A-11R-2314-13	hsa-let-7f-2	42985.0	7663.644711	N
TCGA-KN-8419-01A-11R-2314-13	hsa-let-7g	4304.0	767.345047	N
TCGA-KN-8419-01A-11R-2314-13	hsa-let-7i	1369.0	244.074203	N
TCGA-KN-8419-01A-11R-2314-13	hsa-mir-1-1	0.0	0.0	N
TCGA-KN-8419-01A-11R-2314-13	hsa-mir-1-2	13.0	2.317724	N
TCGA-KN-8419-01A-11R-2314-13	hsa-mir-100	44972.0	8017.899963	N
TCGA-KN-8419-01A-11R-2314-13	hsa-mir-101-1	73966.0	13187.138413	N
TCGA-KN-8419-01A-11R-2314-13	hsa-mir-101-2	119.0	21.216092	N
TCGA-KN-8419-01A-11R-2314-13	hsa-mir-103-1	33821.0	6029.82733	Y
TCGA-KN-8419-01A-11R-2314-13	hsa-mir-103-1-as	0.0	0.0	N
TCGA-KN-8419-01A-11R-2314-13	hsa-mir-103-2	13.0	2.317724	N
TCGA-KN-8419-01A-11R-2314-13	hsa-mir-103-2-as	0.0	0.0	N
TCGA-KN-8419-01A-11R-2314-13	hsa-mir-105-1	0.0	0.0	N
TCGA-KN-8419-01A-11R-2314-13	hsa-mir-105-2	1.0	0.178286	N
TCGA-KN-8419-01A-11R-2314-13	hsa-mir-106a	12.0	2.139438	Y
TCGA-KN-8419-01A-11R-2314-13	hsa-mir-106b	1024.0	182.565364	N
TCGA-KN-8419-01A-11R-2314-13	hsa-mir-107	244.0	43.501903	Y
TCGA-KN-8419-01A-11R-2314-13	hsa-mir-10a	630309.0	112375.578317	N
TCGA-KN-8419-01A-11R-2314-13	hsa-mir-10b	775425.0	138247.80039	N
TCGA-KN-8419-01A-11R-2314-13	hsa-mir-1178	0.0	0.0	N
TCGA-KN-8419-01A-11R-2314-13	hsa-mir-1179	0.0	0.0	N
TCGA-KN-8419-01A-11R-2314-13	hsa-mir-1180	15.0	2.674297	N
TCGA-KN-8419-01A-11R-2314-13	hsa-mir-1181	2.0	0.356573	N
TCGA-KN-8419-01A-11R-2314-13	hsa-mir-1182	0.0	0.0	N
TCGA-KN-8419-01A-11R-2314-13	hsa-mir-1183	0.0	0.0	N
TCGA-KN-8419-01A-11R-2314-13	hsa-mir-1184-1	0.0	0.0	N
TCGA-KN-8419-01A-11R-2314-13	hsa-mir-1184-2	0.0	0.0	N
TCGA-KN-8419-01A-11R-2314-13	hsa-mir-1184-3	0.0	0.0	N
TCGA-KN-8419-01A-11R-2314-13	hsa-mir-1185-1	0.0	0.0	N
TCGA-KN-8419-01A-11R-2314-13	hsa-mir-1185-2	0.0	0.0	N
TCGA-KN-8419-01A-11R-2314-13	hsa-mir-1193	0.0	0.0	N
TCGA-KN-8419-01A-11R-2314-13	hsa-mir-1197	0.0	0.0	N
TCGA-KN-8419-01A-11R-2314-13	hsa-mir-1200	0.0	0.0	N
TCGA-KN-8419-01A-11R-2314-13	hsa-mir-1202	0.0	0.0	N
TCGA-KN-8419-01A-11R-2314-13	hsa-mir-1203	0.0	0.0	N
TCGA-KN-8419-01A-11R-2314-13	hsa-mir-1204	0.0	0.0	N
TCGA-KN-8419-01A-11R-2314-13	hsa-mir-1205	0.0	0.0	N
TCGA-KN-8419-01A-11R-2314-13	hsa-mir-1206	0.0	0.0	N
TCGA-KN-8419-01A-11R-2314-13	hsa-mir-1207	0.0	0.0	N
TCGA-KN-8419-01A-11R-2314-13	hsa-mir-1208	0.0	0.0	N
TCGA-KN-8419-01A-11R-2314-13	hsa-mir-122	0.0	0.0	N
TCGA-KN-8419-01A-11R-2314-13	hsa-mir-1224	3.0	0.534859	N
TCGA-KN-8419-01A-11R-2314-13	hsa-mir-1225	0.0	0.0	N
TCGA-KN-8419-01A-11R-2314-13	hsa-mir-1226	1.0	0.178286	N
TCGA-KN-8419-01A-11R-2314-13	hsa-mir-1227	0.0	0.0	N
TCGA-KN-8419-01A-11R-2314-13	hsa-mir-1228	2.0	0.356573	N
TCGA-KN-8419-01A-11R-2314-13	hsa-mir-1229	1.0	0.178286	N
TCGA-KN-8419-01A-11R-2314-13	hsa-mir-1231	0.0	0.0	N
TCGA-KN-8419-01A-11R-2314-13	hsa-mir-1233-1	0.0	0.0	N
TCGA-KN-8419-01A-11R-2314-13	hsa-mir-1233-2	0.0	0.0	N
TCGA-KN-8419-01A-11R-2314-13	hsa-mir-1234	0.0	0.0	N
TCGA-KN-8419-01A-11R-2314-13	hsa-mir-1236	0.0	0.0	N
TCGA-KN-8419-01A-11R-2314-13	hsa-mir-1237	0.0	0.0	N
TCGA-KN-8419-01A-11R-2314-13	hsa-mir-1238	0.0	0.0	N
TCGA-KN-8419-01A-11R-2314-13	hsa-mir-124-1	0.0	0.0	N
TCGA-KN-8419-01A-11R-2314-13	hsa-mir-124-2	0.0	0.0	N
TCGA-KN-8419-01A-11R-2314-13	hsa-mir-124-3	0.0	0.0	N
TCGA-KN-8419-01A-11R-2314-13	hsa-mir-1243	0.0	0.0	N
TCGA-KN-8419-01A-11R-2314-13	hsa-mir-1244-1	0.0	0.0	N
TCGA-KN-8419-01A-11R-2314-13	hsa-mir-1244-2	0.0	0.0	N
TCGA-KN-8419-01A-11R-2314-13	hsa-mir-1244-3	0.0	0.0	N
TCGA-KN-8419-01A-11R-2314-13	hsa-mir-1245	1.0	0.178286	N
TCGA-KN-8419-01A-11R-2314-13	hsa-mir-1246	0.0	0.0	N
TCGA-KN-8419-01A-11R-2314-13	hsa-mir-1247	26.0	4.635449	N
TCGA-KN-8419-01A-11R-2314-13	hsa-mir-1248	0.0	0.0	N
TCGA-KN-8419-01A-11R-2314-13	hsa-mir-1249	2.0	0.356573	N
TCGA-KN-8419-01A-11R-2314-13	hsa-mir-1250	0.0	0.0	N
TCGA-KN-8419-01A-11R-2314-13	hsa-mir-1251	0.0	0.0	N
TCGA-KN-8419-01A-11R-2314-13	hsa-mir-1252	0.0	0.0	N
TCGA-KN-8419-01A-11R-2314-13	hsa-mir-1253	0.0	0.0	N
TCGA-KN-8419-01A-11R-2314-13	hsa-mir-1254	2.0	0.356573	N
TCGA-KN-8419-01A-11R-2314-13	hsa-mir-1255a	2.0	0.356573	N
TCGA-KN-8419-01A-11R-2314-13	hsa-mir-1255b-1	0.0	0.0	N
TCGA-KN-8419-01A-11R-2314-13	hsa-mir-1255b-2	0.0	0.0	N
TCGA-KN-8419-01A-11R-2314-13	hsa-mir-1256	0.0	0.0	N
TCGA-KN-8419-01A-11R-2314-13	hsa-mir-1257	0.0	0.0	N
TCGA-KN-8419-01A-11R-2314-13	hsa-mir-1258	21.0	3.744016	N
TCGA-KN-8419-01A-11R-2314-13	hsa-mir-125a	3934.0	701.379046	N
TCGA-KN-8419-01A-11R-2314-13	hsa-mir-125b-1	3996.0	712.432808	N
TCGA-KN-8419-01A-11R-2314-13	hsa-mir-125b-2	176.0	31.378422	N
TCGA-KN-8419-01A-11R-2314-13	hsa-mir-126	18801.0	3351.964271	N
TCGA-KN-8419-01A-11R-2314-13	hsa-mir-1260	0.0	0.0	N
TCGA-KN-8419-01A-11R-2314-13	hsa-mir-1260b	1.0	0.178286	N
TCGA-KN-8419-01A-11R-2314-13	hsa-mir-1261	0.0	0.0	N
TCGA-KN-8419-01A-11R-2314-13	hsa-mir-1262	2.0	0.356573	N
TCGA-KN-8419-01A-11R-2314-13	hsa-mir-1263	0.0	0.0	N
TCGA-KN-8419-01A-11R-2314-13	hsa-mir-1264	0.0	0.0	N
TCGA-KN-8419-01A-11R-2314-13	hsa-mir-1265	0.0	0.0	N
TCGA-KN-8419-01A-11R-2314-13	hsa-mir-1266	48.0	8.557751	N
TCGA-KN-8419-01A-11R-2314-13	hsa-mir-1267	0.0	0.0	N
TCGA-KN-8419-01A-11R-2314-13	hsa-mir-1268	0.0	0.0	N
TCGA-KN-8419-01A-11R-2314-13	hsa-mir-1269	2.0	0.356573	N
TCGA-KN-8419-01A-11R-2314-13	hsa-mir-127	204.0	36.370444	N
TCGA-KN-8419-01A-11R-2314-13	hsa-mir-1270-1	12.0	2.139438	N
TCGA-KN-8419-01A-11R-2314-13	hsa-mir-1270-2	7.0	1.248005	N
TCGA-KN-8419-01A-11R-2314-13	hsa-mir-1271	6.0	1.069719	N
TCGA-KN-8419-01A-11R-2314-13	hsa-mir-1272	0.0	0.0	N
TCGA-KN-8419-01A-11R-2314-13	hsa-mir-1273	0.0	0.0	N
TCGA-KN-8419-01A-11R-2314-13	hsa-mir-1273c	0.0	0.0	N
TCGA-KN-8419-01A-11R-2314-13	hsa-mir-1273d	0.0	0.0	N
TCGA-KN-8419-01A-11R-2314-13	hsa-mir-1274a	0.0	0.0	N
TCGA-KN-8419-01A-11R-2314-13	hsa-mir-1274b	4.0	0.713146	N
TCGA-KN-8419-01A-11R-2314-13	hsa-mir-1275	1.0	0.178286	N
TCGA-KN-8419-01A-11R-2314-13	hsa-mir-1276	1.0	0.178286	N
TCGA-KN-8419-01A-11R-2314-13	hsa-mir-1277	6.0	1.069719	N
TCGA-KN-8419-01A-11R-2314-13	hsa-mir-1278	0.0	0.0	N
TCGA-KN-8419-01A-11R-2314-13	hsa-mir-1279	0.0	0.0	N
TCGA-KN-8419-01A-11R-2314-13	hsa-mir-128-1	334.0	59.547687	N
TCGA-KN-8419-01A-11R-2314-13	hsa-mir-128-2	226.0	40.292746	N
TCGA-KN-8419-01A-11R-2314-13	hsa-mir-1280	0.0	0.0	N
TCGA-KN-8419-01A-11R-2314-13	hsa-mir-1281	0.0	0.0	N
TCGA-KN-8419-01A-11R-2314-13	hsa-mir-1282	0.0	0.0	N
TCGA-KN-8419-01A-11R-2314-13	hsa-mir-1283-1	0.0	0.0	N
TCGA-KN-8419-01A-11R-2314-13	hsa-mir-1283-2	0.0	0.0	N
TCGA-KN-8419-01A-11R-2314-13	hsa-mir-1284	1.0	0.178286	N
TCGA-KN-8419-01A-11R-2314-13	hsa-mir-1285-1	0.0	0.0	N
TCGA-KN-8419-01A-11R-2314-13	hsa-mir-1285-2	0.0	0.0	N
TCGA-KN-8419-01A-11R-2314-13	hsa-mir-1286	0.0	0.0	N
TCGA-KN-8419-01A-11R-2314-13	hsa-mir-1287	24.0	4.278876	N
TCGA-KN-8419-01A-11R-2314-13	hsa-mir-1288	0.0	0.0	N
TCGA-KN-8419-01A-11R-2314-13	hsa-mir-1289-1	0.0	0.0	N
TCGA-KN-8419-01A-11R-2314-13	hsa-mir-1289-2	0.0	0.0	N
TCGA-KN-8419-01A-11R-2314-13	hsa-mir-129-1	56.0	9.984043	N
TCGA-KN-8419-01A-11R-2314-13	hsa-mir-129-2	57.0	10.16233	N
TCGA-KN-8419-01A-11R-2314-13	hsa-mir-1290	0.0	0.0	N
TCGA-KN-8419-01A-11R-2314-13	hsa-mir-1291	2.0	0.356573	N
TCGA-KN-8419-01A-11R-2314-13	hsa-mir-1292	0.0	0.0	N
TCGA-KN-8419-01A-11R-2314-13	hsa-mir-1293	2.0	0.356573	N
TCGA-KN-8419-01A-11R-2314-13	hsa-mir-1294	0.0	0.0	N
TCGA-KN-8419-01A-11R-2314-13	hsa-mir-1295	0.0	0.0	N
TCGA-KN-8419-01A-11R-2314-13	hsa-mir-1296	12.0	2.139438	N
TCGA-KN-8419-01A-11R-2314-13	hsa-mir-1297	0.0	0.0	N
TCGA-KN-8419-01A-11R-2314-13	hsa-mir-1298	0.0	0.0	N
TCGA-KN-8419-01A-11R-2314-13	hsa-mir-1299	0.0	0.0	N
TCGA-KN-8419-01A-11R-2314-13	hsa-mir-1301	48.0	8.557751	N
TCGA-KN-8419-01A-11R-2314-13	hsa-mir-1302-1	0.0	0.0	N
TCGA-KN-8419-01A-11R-2314-13	hsa-mir-1302-10	0.0	0.0	N
TCGA-KN-8419-01A-11R-2314-13	hsa-mir-1302-11	0.0	0.0	N
TCGA-KN-8419-01A-11R-2314-13	hsa-mir-1302-2	0.0	0.0	N
TCGA-KN-8419-01A-11R-2314-13	hsa-mir-1302-3	0.0	0.0	N
TCGA-KN-8419-01A-11R-2314-13	hsa-mir-1302-4	0.0	0.0	N
TCGA-KN-8419-01A-11R-2314-13	hsa-mir-1302-5	0.0	0.0	N
TCGA-KN-8419-01A-11R-2314-13	hsa-mir-1302-6	0.0	0.0	N
TCGA-KN-8419-01A-11R-2314-13	hsa-mir-1302-7	0.0	0.0	N
TCGA-KN-8419-01A-11R-2314-13	hsa-mir-1302-8	0.0	0.0	N
TCGA-KN-8419-01A-11R-2314-13	hsa-mir-1302-9	0.0	0.0	N
TCGA-KN-8419-01A-11R-2314-13	hsa-mir-1303	0.0	0.0	N
TCGA-KN-8419-01A-11R-2314-13	hsa-mir-1304	15.0	2.674297	N
TCGA-KN-8419-01A-11R-2314-13	hsa-mir-1305	3.0	0.534859	N
TCGA-KN-8419-01A-11R-2314-13	hsa-mir-1306	47.0	8.379465	N
TCGA-KN-8419-01A-11R-2314-13	hsa-mir-1307	10308.0	1837.777124	N
TCGA-KN-8419-01A-11R-2314-13	hsa-mir-130a	54.0	9.62747	N
TCGA-KN-8419-01A-11R-2314-13	hsa-mir-130b	15.0	2.674297	N
TCGA-KN-8419-01A-11R-2314-13	hsa-mir-132	434.0	77.376336	N
TCGA-KN-8419-01A-11R-2314-13	hsa-mir-1321	0.0	0.0	N
TCGA-KN-8419-01A-11R-2314-13	hsa-mir-1322	0.0	0.0	N
TCGA-KN-8419-01A-11R-2314-13	hsa-mir-1323	0.0	0.0	N
TCGA-KN-8419-01A-11R-2314-13	hsa-mir-1324	0.0	0.0	N
TCGA-KN-8419-01A-11R-2314-13	hsa-mir-133a-1	2.0	0.356573	N
TCGA-KN-8419-01A-11R-2314-13	hsa-mir-133a-2	0.0	0.0	N
TCGA-KN-8419-01A-11R-2314-13	hsa-mir-133b	0.0	0.0	N
TCGA-KN-8419-01A-11R-2314-13	hsa-mir-134	59.0	10.518903	N
TCGA-KN-8419-01A-11R-2314-13	hsa-mir-135a-1	7.0	1.248005	N
TCGA-KN-8419-01A-11R-2314-13	hsa-mir-135a-2	1.0	0.178286	N
TCGA-KN-8419-01A-11R-2314-13	hsa-mir-135b	2.0	0.356573	N
TCGA-KN-8419-01A-11R-2314-13	hsa-mir-136	12.0	2.139438	N
TCGA-KN-8419-01A-11R-2314-13	hsa-mir-137	0.0	0.0	N
TCGA-KN-8419-01A-11R-2314-13	hsa-mir-138-1	0.0	0.0	N
TCGA-KN-8419-01A-11R-2314-13	hsa-mir-138-2	0.0	0.0	N
TCGA-KN-8419-01A-11R-2314-13	hsa-mir-139	843.0	150.29551	N
TCGA-KN-8419-01A-11R-2314-13	hsa-mir-140	7077.0	1261.73348	N
TCGA-KN-8419-01A-11R-2314-13	hsa-mir-141	18719.0	3337.344779	N
TCGA-KN-8419-01A-11R-2314-13	hsa-mir-142	3825.0	681.945819	N
TCGA-KN-8419-01A-11R-2314-13	hsa-mir-143	232306.0	41417.021011	N
TCGA-KN-8419-01A-11R-2314-13	hsa-mir-144	863.0	153.86124	N
TCGA-KN-8419-01A-11R-2314-13	hsa-mir-145	2768.0	493.497	N
TCGA-KN-8419-01A-11R-2314-13	hsa-mir-1468	483.0	86.112374	N
TCGA-KN-8419-01A-11R-2314-13	hsa-mir-1469	0.0	0.0	N
TCGA-KN-8419-01A-11R-2314-13	hsa-mir-146a	238.0	42.432184	N
TCGA-KN-8419-01A-11R-2314-13	hsa-mir-146b	706.0	125.870261	N
TCGA-KN-8419-01A-11R-2314-13	hsa-mir-147	0.0	0.0	N
TCGA-KN-8419-01A-11R-2314-13	hsa-mir-1470	0.0	0.0	N
TCGA-KN-8419-01A-11R-2314-13	hsa-mir-1471	0.0	0.0	N
TCGA-KN-8419-01A-11R-2314-13	hsa-mir-147b	0.0	0.0	N
TCGA-KN-8419-01A-11R-2314-13	hsa-mir-148a	71157.0	12686.331666	N
TCGA-KN-8419-01A-11R-2314-13	hsa-mir-148b	839.0	149.582364	N
TCGA-KN-8419-01A-11R-2314-13	hsa-mir-149	11.0	1.961151	N
TCGA-KN-8419-01A-11R-2314-13	hsa-mir-150	1151.0	205.207748	N
TCGA-KN-8419-01A-11R-2314-13	hsa-mir-151	16644.0	2967.400316	N
TCGA-KN-8419-01A-11R-2314-13	hsa-mir-152	998.0	177.929916	N
TCGA-KN-8419-01A-11R-2314-13	hsa-mir-153-1	0.0	0.0	N
TCGA-KN-8419-01A-11R-2314-13	hsa-mir-153-2	29.0	5.170308	N
TCGA-KN-8419-01A-11R-2314-13	hsa-mir-1537	0.0	0.0	N
TCGA-KN-8419-01A-11R-2314-13	hsa-mir-1538	1.0	0.178286	N
TCGA-KN-8419-01A-11R-2314-13	hsa-mir-1539	0.0	0.0	N
TCGA-KN-8419-01A-11R-2314-13	hsa-mir-154	1.0	0.178286	N
TCGA-KN-8419-01A-11R-2314-13	hsa-mir-155	144.0	25.673254	N
TCGA-KN-8419-01A-11R-2314-13	hsa-mir-15a	840.0	149.76065	N
TCGA-KN-8419-01A-11R-2314-13	hsa-mir-15b	1343.0	239.438754	N
TCGA-KN-8419-01A-11R-2314-13	hsa-mir-16-1	2045.0	364.595869	N
TCGA-KN-8419-01A-11R-2314-13	hsa-mir-16-2	4.0	0.713146	N
TCGA-KN-8419-01A-11R-2314-13	hsa-mir-17	1672.0	298.095009	Y
TCGA-KN-8419-01A-11R-2314-13	hsa-mir-181a-1	4379.0	780.716533	N
TCGA-KN-8419-01A-11R-2314-13	hsa-mir-181a-2	1888.0	336.60489	N
TCGA-KN-8419-01A-11R-2314-13	hsa-mir-181b-1	593.0	105.723888	N
TCGA-KN-8419-01A-11R-2314-13	hsa-mir-181b-2	6.0	1.069719	N
TCGA-KN-8419-01A-11R-2314-13	hsa-mir-181c	128.0	22.820671	N
TCGA-KN-8419-01A-11R-2314-13	hsa-mir-181d	21.0	3.744016	N
TCGA-KN-8419-01A-11R-2314-13	hsa-mir-182	242678.0	43266.20847	N
TCGA-KN-8419-01A-11R-2314-13	hsa-mir-1825	0.0	0.0	N
TCGA-KN-8419-01A-11R-2314-13	hsa-mir-1827	0.0	0.0	N
TCGA-KN-8419-01A-11R-2314-13	hsa-mir-183	100163.0	17857.709553	N
TCGA-KN-8419-01A-11R-2314-13	hsa-mir-184	0.0	0.0	N
TCGA-KN-8419-01A-11R-2314-13	hsa-mir-185	1455.0	259.406841	N
TCGA-KN-8419-01A-11R-2314-13	hsa-mir-186	796.0	141.916045	N
TCGA-KN-8419-01A-11R-2314-13	hsa-mir-187	366.0	65.252855	N
TCGA-KN-8419-01A-11R-2314-13	hsa-mir-188	192.0	34.231006	N
TCGA-KN-8419-01A-11R-2314-13	hsa-mir-18a	11.0	1.961151	Y
TCGA-KN-8419-01A-11R-2314-13	hsa-mir-18b	2.0	0.356573	Y
TCGA-KN-8419-01A-11R-2314-13	hsa-mir-190	8.0	1.426292	N
TCGA-KN-8419-01A-11R-2314-13	hsa-mir-1908	0.0	0.0	N
TCGA-KN-8419-01A-11R-2314-13	hsa-mir-1909	0.0	0.0	N
TCGA-KN-8419-01A-11R-2314-13	hsa-mir-190b	1.0	0.178286	N
TCGA-KN-8419-01A-11R-2314-13	hsa-mir-191	6073.0	1082.733845	N
TCGA-KN-8419-01A-11R-2314-13	hsa-mir-1910	0.0	0.0	N
TCGA-KN-8419-01A-11R-2314-13	hsa-mir-1911	0.0	0.0	N
TCGA-KN-8419-01A-11R-2314-13	hsa-mir-1912	0.0	0.0	N
TCGA-KN-8419-01A-11R-2314-13	hsa-mir-1913	0.0	0.0	N
TCGA-KN-8419-01A-11R-2314-13	hsa-mir-1914	0.0	0.0	N
TCGA-KN-8419-01A-11R-2314-13	hsa-mir-1915	0.0	0.0	N
TCGA-KN-8419-01A-11R-2314-13	hsa-mir-192	2027.0	361.386712	Y
TCGA-KN-8419-01A-11R-2314-13	hsa-mir-193a	713.0	127.118266	N
TCGA-KN-8419-01A-11R-2314-13	hsa-mir-193b	7.0	1.248005	N
TCGA-KN-8419-01A-11R-2314-13	hsa-mir-194-1	297.0	52.951087	N
TCGA-KN-8419-01A-11R-2314-13	hsa-mir-194-2	311.0	55.447098	N
TCGA-KN-8419-01A-11R-2314-13	hsa-mir-195	71.0	12.658341	N
TCGA-KN-8419-01A-11R-2314-13	hsa-mir-196a-1	245.0	43.68019	N
TCGA-KN-8419-01A-11R-2314-13	hsa-mir-196a-2	26.0	4.635449	N
TCGA-KN-8419-01A-11R-2314-13	hsa-mir-196b	219.0	39.044741	N
TCGA-KN-8419-01A-11R-2314-13	hsa-mir-197	738.0	131.575429	N
TCGA-KN-8419-01A-11R-2314-13	hsa-mir-1972-1	0.0	0.0	N
TCGA-KN-8419-01A-11R-2314-13	hsa-mir-1972-2	0.0	0.0	N
TCGA-KN-8419-01A-11R-2314-13	hsa-mir-1973	0.0	0.0	N
TCGA-KN-8419-01A-11R-2314-13	hsa-mir-1976	67.0	11.945195	N
TCGA-KN-8419-01A-11R-2314-13	hsa-mir-198	0.0	0.0	N
TCGA-KN-8419-01A-11R-2314-13	hsa-mir-199a-1	759.0	135.319445	Y
TCGA-KN-8419-01A-11R-2314-13	hsa-mir-199a-2	1417.0	252.631954	Y
TCGA-KN-8419-01A-11R-2314-13	hsa-mir-199b	1662.0	296.312144	Y
TCGA-KN-8419-01A-11R-2314-13	hsa-mir-19a	27.0	4.813735	N
TCGA-KN-8419-01A-11R-2314-13	hsa-mir-19b-1	19.0	3.387443	N
TCGA-KN-8419-01A-11R-2314-13	hsa-mir-19b-2	98.0	17.472076	N
TCGA-KN-8419-01A-11R-2314-13	hsa-mir-200a	4922.0	877.526097	N
TCGA-KN-8419-01A-11R-2314-13	hsa-mir-200b	3904.0	696.030451	N
TCGA-KN-8419-01A-11R-2314-13	hsa-mir-200c	28981.0	5166.920725	N
TCGA-KN-8419-01A-11R-2314-13	hsa-mir-202	0.0	0.0	N
TCGA-KN-8419-01A-11R-2314-13	hsa-mir-203	142.0	25.316681	N
TCGA-KN-8419-01A-11R-2314-13	hsa-mir-204	50.0	8.914324	N
TCGA-KN-8419-01A-11R-2314-13	hsa-mir-205	0.0	0.0	N
TCGA-KN-8419-01A-11R-2314-13	hsa-mir-2052	0.0	0.0	N
TCGA-KN-8419-01A-11R-2314-13	hsa-mir-2053	0.0	0.0	N
TCGA-KN-8419-01A-11R-2314-13	hsa-mir-2054	0.0	0.0	N
TCGA-KN-8419-01A-11R-2314-13	hsa-mir-206	3.0	0.534859	N
TCGA-KN-8419-01A-11R-2314-13	hsa-mir-208a	0.0	0.0	N
TCGA-KN-8419-01A-11R-2314-13	hsa-mir-208b	0.0	0.0	N
TCGA-KN-8419-01A-11R-2314-13	hsa-mir-20a	529.0	94.313552	N
TCGA-KN-8419-01A-11R-2314-13	hsa-mir-20b	38.0	6.774887	N
TCGA-KN-8419-01A-11R-2314-13	hsa-mir-21	198848.0	35451.911677	N
TCGA-KN-8419-01A-11R-2314-13	hsa-mir-210	2615.0	466.219168	N
TCGA-KN-8419-01A-11R-2314-13	hsa-mir-211	0.0	0.0	N
TCGA-KN-8419-01A-11R-2314-13	hsa-mir-2110	4.0	0.713146	N
TCGA-KN-8419-01A-11R-2314-13	hsa-mir-2113	0.0	0.0	N
TCGA-KN-8419-01A-11R-2314-13	hsa-mir-2114	0.0	0.0	N
TCGA-KN-8419-01A-11R-2314-13	hsa-mir-2115	0.0	0.0	N
TCGA-KN-8419-01A-11R-2314-13	hsa-mir-2116	3.0	0.534859	N
TCGA-KN-8419-01A-11R-2314-13	hsa-mir-2117	0.0	0.0	N
TCGA-KN-8419-01A-11R-2314-13	hsa-mir-212	18.0	3.209157	N
TCGA-KN-8419-01A-11R-2314-13	hsa-mir-214	13.0	2.317724	N
TCGA-KN-8419-01A-11R-2314-13	hsa-mir-215	8.0	1.426292	Y
TCGA-KN-8419-01A-11R-2314-13	hsa-mir-216a	0.0	0.0	N
TCGA-KN-8419-01A-11R-2314-13	hsa-mir-216b	0.0	0.0	N
TCGA-KN-8419-01A-11R-2314-13	hsa-mir-217	20.0	3.56573	N
TCGA-KN-8419-01A-11R-2314-13	hsa-mir-218-1	72.0	12.836627	N
TCGA-KN-8419-01A-11R-2314-13	hsa-mir-218-2	2685.0	478.699222	N
TCGA-KN-8419-01A-11R-2314-13	hsa-mir-219-1	2.0	0.356573	N
TCGA-KN-8419-01A-11R-2314-13	hsa-mir-219-2	0.0	0.0	N
TCGA-KN-8419-01A-11R-2314-13	hsa-mir-22	1057065.0	188460.407028	N
TCGA-KN-8419-01A-11R-2314-13	hsa-mir-221	7705.0	1373.697394	N
TCGA-KN-8419-01A-11R-2314-13	hsa-mir-222	3147.0	561.067579	N
TCGA-KN-8419-01A-11R-2314-13	hsa-mir-223	233.0	41.540752	N
TCGA-KN-8419-01A-11R-2314-13	hsa-mir-224	38.0	6.774887	N
TCGA-KN-8419-01A-11R-2314-13	hsa-mir-2276	5.0	0.891432	N
TCGA-KN-8419-01A-11R-2314-13	hsa-mir-2277	1.0	0.178286	N
TCGA-KN-8419-01A-11R-2314-13	hsa-mir-2278	0.0	0.0	N
TCGA-KN-8419-01A-11R-2314-13	hsa-mir-2355	257.0	45.819628	N
TCGA-KN-8419-01A-11R-2314-13	hsa-mir-23a	11210.0	1998.591537	Y
TCGA-KN-8419-01A-11R-2314-13	hsa-mir-23b	2969.0	529.332585	Y
TCGA-KN-8419-01A-11R-2314-13	hsa-mir-23c	2.0	0.356573	N
TCGA-KN-8419-01A-11R-2314-13	hsa-mir-24-1	54.0	9.62747	N
TCGA-KN-8419-01A-11R-2314-13	hsa-mir-24-2	3125.0	557.145277	N
TCGA-KN-8419-01A-11R-2314-13	hsa-mir-25	14829.0	2643.810339	N
TCGA-KN-8419-01A-11R-2314-13	hsa-mir-26a-1	10.0	1.782865	N
TCGA-KN-8419-01A-11R-2314-13	hsa-mir-26a-2	8735.0	1557.332478	N
TCGA-KN-8419-01A-11R-2314-13	hsa-mir-26b	1559.0	277.948636	N
TCGA-KN-8419-01A-11R-2314-13	hsa-mir-27a	3005.0	535.750898	Y
TCGA-KN-8419-01A-11R-2314-13	hsa-mir-27b	3271.0	583.175104	Y
TCGA-KN-8419-01A-11R-2314-13	hsa-mir-28	6692.0	1193.093181	N
TCGA-KN-8419-01A-11R-2314-13	hsa-mir-2861	0.0	0.0	N
TCGA-KN-8419-01A-11R-2314-13	hsa-mir-2909	0.0	0.0	N
TCGA-KN-8419-01A-11R-2314-13	hsa-mir-296	0.0	0.0	N
TCGA-KN-8419-01A-11R-2314-13	hsa-mir-297	0.0	0.0	N
TCGA-KN-8419-01A-11R-2314-13	hsa-mir-298	0.0	0.0	N
TCGA-KN-8419-01A-11R-2314-13	hsa-mir-299	1.0	0.178286	N
TCGA-KN-8419-01A-11R-2314-13	hsa-mir-29a	101101.0	18024.94228	N
TCGA-KN-8419-01A-11R-2314-13	hsa-mir-29b-1	3877.0	691.216716	Y
TCGA-KN-8419-01A-11R-2314-13	hsa-mir-29b-2	3901.0	695.495592	Y
TCGA-KN-8419-01A-11R-2314-13	hsa-mir-29c	11532.0	2055.999786	Y
TCGA-KN-8419-01A-11R-2314-13	hsa-mir-300	0.0	0.0	N
TCGA-KN-8419-01A-11R-2314-13	hsa-mir-301a	18.0	3.209157	N
TCGA-KN-8419-01A-11R-2314-13	hsa-mir-301b	0.0	0.0	N
TCGA-KN-8419-01A-11R-2314-13	hsa-mir-302a	0.0	0.0	N
TCGA-KN-8419-01A-11R-2314-13	hsa-mir-302b	0.0	0.0	N
TCGA-KN-8419-01A-11R-2314-13	hsa-mir-302c	0.0	0.0	N
TCGA-KN-8419-01A-11R-2314-13	hsa-mir-302d	0.0	0.0	N
TCGA-KN-8419-01A-11R-2314-13	hsa-mir-302e	0.0	0.0	N
TCGA-KN-8419-01A-11R-2314-13	hsa-mir-302f	0.0	0.0	N
TCGA-KN-8419-01A-11R-2314-13	hsa-mir-3065	8.0	1.426292	N
TCGA-KN-8419-01A-11R-2314-13	hsa-mir-3074	40.0	7.13146	N
TCGA-KN-8419-01A-11R-2314-13	hsa-mir-30a	682569.0	121692.830209	Y
TCGA-KN-8419-01A-11R-2314-13	hsa-mir-30b	3953.0	704.766489	Y
TCGA-KN-8419-01A-11R-2314-13	hsa-mir-30c-1	45.0	8.022892	N
TCGA-KN-8419-01A-11R-2314-13	hsa-mir-30c-2	7751.0	1381.898573	Y
TCGA-KN-8419-01A-11R-2314-13	hsa-mir-30d	126404.0	22536.1253	N
TCGA-KN-8419-01A-11R-2314-13	hsa-mir-30e	197267.0	35170.040738	Y
TCGA-KN-8419-01A-11R-2314-13	hsa-mir-31	117.0	20.859519	N
TCGA-KN-8419-01A-11R-2314-13	hsa-mir-3115	0.0	0.0	N
TCGA-KN-8419-01A-11R-2314-13	hsa-mir-3116-1	0.0	0.0	N
TCGA-KN-8419-01A-11R-2314-13	hsa-mir-3116-2	0.0	0.0	N
TCGA-KN-8419-01A-11R-2314-13	hsa-mir-3117	0.0	0.0	N
TCGA-KN-8419-01A-11R-2314-13	hsa-mir-3118-1	0.0	0.0	N
TCGA-KN-8419-01A-11R-2314-13	hsa-mir-3118-2	0.0	0.0	N
TCGA-KN-8419-01A-11R-2314-13	hsa-mir-3118-3	0.0	0.0	N
TCGA-KN-8419-01A-11R-2314-13	hsa-mir-3118-4	0.0	0.0	N
TCGA-KN-8419-01A-11R-2314-13	hsa-mir-3118-5	0.0	0.0	N
TCGA-KN-8419-01A-11R-2314-13	hsa-mir-3118-6	0.0	0.0	N
TCGA-KN-8419-01A-11R-2314-13	hsa-mir-3119-1	0.0	0.0	N
TCGA-KN-8419-01A-11R-2314-13	hsa-mir-3119-2	0.0	0.0	N
TCGA-KN-8419-01A-11R-2314-13	hsa-mir-3120	0.0	0.0	N
TCGA-KN-8419-01A-11R-2314-13	hsa-mir-3121	0.0	0.0	N
TCGA-KN-8419-01A-11R-2314-13	hsa-mir-3122	0.0	0.0	N
TCGA-KN-8419-01A-11R-2314-13	hsa-mir-3123	0.0	0.0	N
TCGA-KN-8419-01A-11R-2314-13	hsa-mir-3124	0.0	0.0	N
TCGA-KN-8419-01A-11R-2314-13	hsa-mir-3125	0.0	0.0	N
TCGA-KN-8419-01A-11R-2314-13	hsa-mir-3126	0.0	0.0	N
TCGA-KN-8419-01A-11R-2314-13	hsa-mir-3127	6.0	1.069719	N
TCGA-KN-8419-01A-11R-2314-13	hsa-mir-3128	0.0	0.0	N
TCGA-KN-8419-01A-11R-2314-13	hsa-mir-3129	0.0	0.0	N
TCGA-KN-8419-01A-11R-2314-13	hsa-mir-3130-1	23.0	4.100589	N
TCGA-KN-8419-01A-11R-2314-13	hsa-mir-3130-2	0.0	0.0	N
TCGA-KN-8419-01A-11R-2314-13	hsa-mir-3131	0.0	0.0	N
TCGA-KN-8419-01A-11R-2314-13	hsa-mir-3132	0.0	0.0	N
TCGA-KN-8419-01A-11R-2314-13	hsa-mir-3133	0.0	0.0	N
TCGA-KN-8419-01A-11R-2314-13	hsa-mir-3134	0.0	0.0	N
TCGA-KN-8419-01A-11R-2314-13	hsa-mir-3135	0.0	0.0	N
TCGA-KN-8419-01A-11R-2314-13	hsa-mir-3136	1.0	0.178286	N
TCGA-KN-8419-01A-11R-2314-13	hsa-mir-3137	0.0	0.0	N
TCGA-KN-8419-01A-11R-2314-13	hsa-mir-3138	0.0	0.0	N
TCGA-KN-8419-01A-11R-2314-13	hsa-mir-3139	0.0	0.0	N
TCGA-KN-8419-01A-11R-2314-13	hsa-mir-3140	0.0	0.0	N
TCGA-KN-8419-01A-11R-2314-13	hsa-mir-3141	0.0	0.0	N
TCGA-KN-8419-01A-11R-2314-13	hsa-mir-3142	0.0	0.0	N
TCGA-KN-8419-01A-11R-2314-13	hsa-mir-3143	0.0	0.0	N
TCGA-KN-8419-01A-11R-2314-13	hsa-mir-3144	2.0	0.356573	N
TCGA-KN-8419-01A-11R-2314-13	hsa-mir-3145	0.0	0.0	N
TCGA-KN-8419-01A-11R-2314-13	hsa-mir-3146	0.0	0.0	N
TCGA-KN-8419-01A-11R-2314-13	hsa-mir-3147	0.0	0.0	N
TCGA-KN-8419-01A-11R-2314-13	hsa-mir-3148	0.0	0.0	N
TCGA-KN-8419-01A-11R-2314-13	hsa-mir-3149	0.0	0.0	N
TCGA-KN-8419-01A-11R-2314-13	hsa-mir-3150	0.0	0.0	N
TCGA-KN-8419-01A-11R-2314-13	hsa-mir-3150b	4.0	0.713146	N
TCGA-KN-8419-01A-11R-2314-13	hsa-mir-3151	4.0	0.713146	N
TCGA-KN-8419-01A-11R-2314-13	hsa-mir-3152	9.0	1.604578	N
TCGA-KN-8419-01A-11R-2314-13	hsa-mir-3153	0.0	0.0	N
TCGA-KN-8419-01A-11R-2314-13	hsa-mir-3154	0.0	0.0	N
TCGA-KN-8419-01A-11R-2314-13	hsa-mir-3155	0.0	0.0	N
TCGA-KN-8419-01A-11R-2314-13	hsa-mir-3156-1	0.0	0.0	N
TCGA-KN-8419-01A-11R-2314-13	hsa-mir-3156-2	0.0	0.0	N
TCGA-KN-8419-01A-11R-2314-13	hsa-mir-3156-3	0.0	0.0	N
TCGA-KN-8419-01A-11R-2314-13	hsa-mir-3157	0.0	0.0	N
TCGA-KN-8419-01A-11R-2314-13	hsa-mir-3158-1	0.0	0.0	N
TCGA-KN-8419-01A-11R-2314-13	hsa-mir-3158-2	1.0	0.178286	N
TCGA-KN-8419-01A-11R-2314-13	hsa-mir-3159	0.0	0.0	N
TCGA-KN-8419-01A-11R-2314-13	hsa-mir-3160-1	0.0	0.0	N
TCGA-KN-8419-01A-11R-2314-13	hsa-mir-3160-2	0.0	0.0	N
TCGA-KN-8419-01A-11R-2314-13	hsa-mir-3161	6.0	1.069719	N
TCGA-KN-8419-01A-11R-2314-13	hsa-mir-3162	0.0	0.0	N
TCGA-KN-8419-01A-11R-2314-13	hsa-mir-3163	0.0	0.0	N
TCGA-KN-8419-01A-11R-2314-13	hsa-mir-3164	0.0	0.0	N
TCGA-KN-8419-01A-11R-2314-13	hsa-mir-3165	0.0	0.0	N
TCGA-KN-8419-01A-11R-2314-13	hsa-mir-3166	0.0	0.0	N
TCGA-KN-8419-01A-11R-2314-13	hsa-mir-3167	0.0	0.0	N
TCGA-KN-8419-01A-11R-2314-13	hsa-mir-3168	0.0	0.0	N
TCGA-KN-8419-01A-11R-2314-13	hsa-mir-3169	0.0	0.0	N
TCGA-KN-8419-01A-11R-2314-13	hsa-mir-3170	4.0	0.713146	N
TCGA-KN-8419-01A-11R-2314-13	hsa-mir-3171	0.0	0.0	N
TCGA-KN-8419-01A-11R-2314-13	hsa-mir-3173	0.0	0.0	N
TCGA-KN-8419-01A-11R-2314-13	hsa-mir-3174	1.0	0.178286	N
TCGA-KN-8419-01A-11R-2314-13	hsa-mir-3175	0.0	0.0	N
TCGA-KN-8419-01A-11R-2314-13	hsa-mir-3176	1.0	0.178286	N
TCGA-KN-8419-01A-11R-2314-13	hsa-mir-3177	2.0	0.356573	N
TCGA-KN-8419-01A-11R-2314-13	hsa-mir-3178	0.0	0.0	N
TCGA-KN-8419-01A-11R-2314-13	hsa-mir-3179-1	0.0	0.0	N
TCGA-KN-8419-01A-11R-2314-13	hsa-mir-3179-2	1.0	0.178286	N
TCGA-KN-8419-01A-11R-2314-13	hsa-mir-3179-3	0.0	0.0	N
TCGA-KN-8419-01A-11R-2314-13	hsa-mir-3180-1	0.0	0.0	N
TCGA-KN-8419-01A-11R-2314-13	hsa-mir-3180-2	0.0	0.0	N
TCGA-KN-8419-01A-11R-2314-13	hsa-mir-3180-3	0.0	0.0	N
TCGA-KN-8419-01A-11R-2314-13	hsa-mir-3180-4	0.0	0.0	N
TCGA-KN-8419-01A-11R-2314-13	hsa-mir-3180-5	0.0	0.0	N
TCGA-KN-8419-01A-11R-2314-13	hsa-mir-3181	0.0	0.0	N
TCGA-KN-8419-01A-11R-2314-13	hsa-mir-3182	0.0	0.0	N
TCGA-KN-8419-01A-11R-2314-13	hsa-mir-3183	0.0	0.0	N
TCGA-KN-8419-01A-11R-2314-13	hsa-mir-3184	0.0	0.0	N
TCGA-KN-8419-01A-11R-2314-13	hsa-mir-3185	0.0	0.0	N
TCGA-KN-8419-01A-11R-2314-13	hsa-mir-3186	0.0	0.0	N
TCGA-KN-8419-01A-11R-2314-13	hsa-mir-3187	1.0	0.178286	N
TCGA-KN-8419-01A-11R-2314-13	hsa-mir-3188	0.0	0.0	N
TCGA-KN-8419-01A-11R-2314-13	hsa-mir-3189	1.0	0.178286	N
TCGA-KN-8419-01A-11R-2314-13	hsa-mir-3190	2.0	0.356573	N
TCGA-KN-8419-01A-11R-2314-13	hsa-mir-3191	5.0	0.891432	N
TCGA-KN-8419-01A-11R-2314-13	hsa-mir-3192	0.0	0.0	N
TCGA-KN-8419-01A-11R-2314-13	hsa-mir-3193	3.0	0.534859	N
TCGA-KN-8419-01A-11R-2314-13	hsa-mir-3194	1.0	0.178286	N
TCGA-KN-8419-01A-11R-2314-13	hsa-mir-3195	0.0	0.0	N
TCGA-KN-8419-01A-11R-2314-13	hsa-mir-3196	0.0	0.0	N
TCGA-KN-8419-01A-11R-2314-13	hsa-mir-3197	2.0	0.356573	N
TCGA-KN-8419-01A-11R-2314-13	hsa-mir-3198	0.0	0.0	N
TCGA-KN-8419-01A-11R-2314-13	hsa-mir-3199-1	0.0	0.0	N
TCGA-KN-8419-01A-11R-2314-13	hsa-mir-3199-2	0.0	0.0	N
TCGA-KN-8419-01A-11R-2314-13	hsa-mir-32	95.0	16.937216	N
TCGA-KN-8419-01A-11R-2314-13	hsa-mir-3200	12.0	2.139438	N
TCGA-KN-8419-01A-11R-2314-13	hsa-mir-3201	0.0	0.0	N
TCGA-KN-8419-01A-11R-2314-13	hsa-mir-3202-1	0.0	0.0	N
TCGA-KN-8419-01A-11R-2314-13	hsa-mir-3202-2	0.0	0.0	N
TCGA-KN-8419-01A-11R-2314-13	hsa-mir-320a	530.0	94.491839	Y
TCGA-KN-8419-01A-11R-2314-13	hsa-mir-320b-1	0.0	0.0	N
TCGA-KN-8419-01A-11R-2314-13	hsa-mir-320b-2	8.0	1.426292	Y
TCGA-KN-8419-01A-11R-2314-13	hsa-mir-320c-1	0.0	0.0	N
TCGA-KN-8419-01A-11R-2314-13	hsa-mir-320c-2	1.0	0.178286	N
TCGA-KN-8419-01A-11R-2314-13	hsa-mir-320d-1	0.0	0.0	N
TCGA-KN-8419-01A-11R-2314-13	hsa-mir-320d-2	0.0	0.0	N
TCGA-KN-8419-01A-11R-2314-13	hsa-mir-320e	1.0	0.178286	N
TCGA-KN-8419-01A-11R-2314-13	hsa-mir-323	1.0	0.178286	N
TCGA-KN-8419-01A-11R-2314-13	hsa-mir-323b	2.0	0.356573	N
TCGA-KN-8419-01A-11R-2314-13	hsa-mir-324	199.0	35.479011	N
TCGA-KN-8419-01A-11R-2314-13	hsa-mir-325	0.0	0.0	N
TCGA-KN-8419-01A-11R-2314-13	hsa-mir-326	13.0	2.317724	N
TCGA-KN-8419-01A-11R-2314-13	hsa-mir-328	244.0	43.501903	N
TCGA-KN-8419-01A-11R-2314-13	hsa-mir-329-1	1.0	0.178286	N
TCGA-KN-8419-01A-11R-2314-13	hsa-mir-329-2	0.0	0.0	N
TCGA-KN-8419-01A-11R-2314-13	hsa-mir-330	82.0	14.619492	N
TCGA-KN-8419-01A-11R-2314-13	hsa-mir-331	144.0	25.673254	N
TCGA-KN-8419-01A-11R-2314-13	hsa-mir-335	138.0	24.603535	N
TCGA-KN-8419-01A-11R-2314-13	hsa-mir-337	7.0	1.248005	N
TCGA-KN-8419-01A-11R-2314-13	hsa-mir-338	836.0	149.047504	N
TCGA-KN-8419-01A-11R-2314-13	hsa-mir-339	79.0	14.084633	N
TCGA-KN-8419-01A-11R-2314-13	hsa-mir-33a	67.0	11.945195	N
TCGA-KN-8419-01A-11R-2314-13	hsa-mir-33b	11.0	1.961151	N
TCGA-KN-8419-01A-11R-2314-13	hsa-mir-340	70.0	12.480054	N
TCGA-KN-8419-01A-11R-2314-13	hsa-mir-342	195.0	34.765865	N
TCGA-KN-8419-01A-11R-2314-13	hsa-mir-345	41.0	7.309746	N
TCGA-KN-8419-01A-11R-2314-13	hsa-mir-346	0.0	0.0	N
TCGA-KN-8419-01A-11R-2314-13	hsa-mir-34a	638.0	113.74678	N
TCGA-KN-8419-01A-11R-2314-13	hsa-mir-34b	1.0	0.178286	N
TCGA-KN-8419-01A-11R-2314-13	hsa-mir-34c	5.0	0.891432	N
TCGA-KN-8419-01A-11R-2314-13	hsa-mir-3605	14.0	2.496011	N
TCGA-KN-8419-01A-11R-2314-13	hsa-mir-3606	0.0	0.0	N
TCGA-KN-8419-01A-11R-2314-13	hsa-mir-3607	91.0	16.22407	N
TCGA-KN-8419-01A-11R-2314-13	hsa-mir-3609	1.0	0.178286	N
TCGA-KN-8419-01A-11R-2314-13	hsa-mir-361	2273.0	405.245188	N
TCGA-KN-8419-01A-11R-2314-13	hsa-mir-3610	1.0	0.178286	N
TCGA-KN-8419-01A-11R-2314-13	hsa-mir-3611	1.0	0.178286	N
TCGA-KN-8419-01A-11R-2314-13	hsa-mir-3612	0.0	0.0	N
TCGA-KN-8419-01A-11R-2314-13	hsa-mir-3613	60.0	10.697189	N
TCGA-KN-8419-01A-11R-2314-13	hsa-mir-3614	0.0	0.0	N
TCGA-KN-8419-01A-11R-2314-13	hsa-mir-3615	5.0	0.891432	N
TCGA-KN-8419-01A-11R-2314-13	hsa-mir-3616	0.0	0.0	N
TCGA-KN-8419-01A-11R-2314-13	hsa-mir-3617	0.0	0.0	N
TCGA-KN-8419-01A-11R-2314-13	hsa-mir-3618	3.0	0.534859	N
TCGA-KN-8419-01A-11R-2314-13	hsa-mir-3619	0.0	0.0	N
TCGA-KN-8419-01A-11R-2314-13	hsa-mir-362	960.0	171.155029	N
TCGA-KN-8419-01A-11R-2314-13	hsa-mir-3620	0.0	0.0	N
TCGA-KN-8419-01A-11R-2314-13	hsa-mir-3621	0.0	0.0	N
TCGA-KN-8419-01A-11R-2314-13	hsa-mir-3622a	0.0	0.0	N
TCGA-KN-8419-01A-11R-2314-13	hsa-mir-3622b	0.0	0.0	N
TCGA-KN-8419-01A-11R-2314-13	hsa-mir-363	8.0	1.426292	N
TCGA-KN-8419-01A-11R-2314-13	hsa-mir-3646	0.0	0.0	N
TCGA-KN-8419-01A-11R-2314-13	hsa-mir-3647	8.0	1.426292	N
TCGA-KN-8419-01A-11R-2314-13	hsa-mir-3648	8.0	1.426292	N
TCGA-KN-8419-01A-11R-2314-13	hsa-mir-3649	0.0	0.0	N
TCGA-KN-8419-01A-11R-2314-13	hsa-mir-365-1	6.0	1.069719	N
TCGA-KN-8419-01A-11R-2314-13	hsa-mir-365-2	12.0	2.139438	N
TCGA-KN-8419-01A-11R-2314-13	hsa-mir-3650	0.0	0.0	N
TCGA-KN-8419-01A-11R-2314-13	hsa-mir-3651	0.0	0.0	N
TCGA-KN-8419-01A-11R-2314-13	hsa-mir-3652	1.0	0.178286	N
TCGA-KN-8419-01A-11R-2314-13	hsa-mir-3653	32.0	5.705168	N
TCGA-KN-8419-01A-11R-2314-13	hsa-mir-3654	0.0	0.0	N
TCGA-KN-8419-01A-11R-2314-13	hsa-mir-3655	0.0	0.0	N
TCGA-KN-8419-01A-11R-2314-13	hsa-mir-3656	0.0	0.0	N
TCGA-KN-8419-01A-11R-2314-13	hsa-mir-3657	0.0	0.0	N
TCGA-KN-8419-01A-11R-2314-13	hsa-mir-3658	0.0	0.0	N
TCGA-KN-8419-01A-11R-2314-13	hsa-mir-3659	0.0	0.0	N
TCGA-KN-8419-01A-11R-2314-13	hsa-mir-3660	0.0	0.0	N
TCGA-KN-8419-01A-11R-2314-13	hsa-mir-3661	0.0	0.0	N
TCGA-KN-8419-01A-11R-2314-13	hsa-mir-3662	0.0	0.0	N
TCGA-KN-8419-01A-11R-2314-13	hsa-mir-3663	0.0	0.0	N
TCGA-KN-8419-01A-11R-2314-13	hsa-mir-3664	4.0	0.713146	N
TCGA-KN-8419-01A-11R-2314-13	hsa-mir-3665	0.0	0.0	N
TCGA-KN-8419-01A-11R-2314-13	hsa-mir-3666	0.0	0.0	N
TCGA-KN-8419-01A-11R-2314-13	hsa-mir-3667	0.0	0.0	N
TCGA-KN-8419-01A-11R-2314-13	hsa-mir-3668	0.0	0.0	N
TCGA-KN-8419-01A-11R-2314-13	hsa-mir-3669	0.0	0.0	N
TCGA-KN-8419-01A-11R-2314-13	hsa-mir-367	0.0	0.0	N
TCGA-KN-8419-01A-11R-2314-13	hsa-mir-3670	0.0	0.0	N
TCGA-KN-8419-01A-11R-2314-13	hsa-mir-3671	0.0	0.0	N
TCGA-KN-8419-01A-11R-2314-13	hsa-mir-3672	0.0	0.0	N
TCGA-KN-8419-01A-11R-2314-13	hsa-mir-3673	0.0	0.0	N
TCGA-KN-8419-01A-11R-2314-13	hsa-mir-3674	0.0	0.0	N
TCGA-KN-8419-01A-11R-2314-13	hsa-mir-3675	0.0	0.0	N
TCGA-KN-8419-01A-11R-2314-13	hsa-mir-3676	18.0	3.209157	N
TCGA-KN-8419-01A-11R-2314-13	hsa-mir-3677	13.0	2.317724	N
TCGA-KN-8419-01A-11R-2314-13	hsa-mir-3678	1.0	0.178286	N
TCGA-KN-8419-01A-11R-2314-13	hsa-mir-3679	1.0	0.178286	N
TCGA-KN-8419-01A-11R-2314-13	hsa-mir-3680	0.0	0.0	N
TCGA-KN-8419-01A-11R-2314-13	hsa-mir-3681	0.0	0.0	N
TCGA-KN-8419-01A-11R-2314-13	hsa-mir-3682	1.0	0.178286	N
TCGA-KN-8419-01A-11R-2314-13	hsa-mir-3683	0.0	0.0	N
TCGA-KN-8419-01A-11R-2314-13	hsa-mir-3684	1.0	0.178286	N
TCGA-KN-8419-01A-11R-2314-13	hsa-mir-3685	0.0	0.0	N
TCGA-KN-8419-01A-11R-2314-13	hsa-mir-3686	0.0	0.0	N
TCGA-KN-8419-01A-11R-2314-13	hsa-mir-3687	3.0	0.534859	N
TCGA-KN-8419-01A-11R-2314-13	hsa-mir-3688	2.0	0.356573	N
TCGA-KN-8419-01A-11R-2314-13	hsa-mir-3689a	0.0	0.0	N
TCGA-KN-8419-01A-11R-2314-13	hsa-mir-3689b	0.0	0.0	N
TCGA-KN-8419-01A-11R-2314-13	hsa-mir-369	5.0	0.891432	N
TCGA-KN-8419-01A-11R-2314-13	hsa-mir-3690	3.0	0.534859	N
TCGA-KN-8419-01A-11R-2314-13	hsa-mir-3691	0.0	0.0	N
TCGA-KN-8419-01A-11R-2314-13	hsa-mir-3692	0.0	0.0	N
TCGA-KN-8419-01A-11R-2314-13	hsa-mir-370	3.0	0.534859	N
TCGA-KN-8419-01A-11R-2314-13	hsa-mir-371	0.0	0.0	N
TCGA-KN-8419-01A-11R-2314-13	hsa-mir-3713	0.0	0.0	N
TCGA-KN-8419-01A-11R-2314-13	hsa-mir-3714	0.0	0.0	N
TCGA-KN-8419-01A-11R-2314-13	hsa-mir-372	1.0	0.178286	N
TCGA-KN-8419-01A-11R-2314-13	hsa-mir-373	1.0	0.178286	N
TCGA-KN-8419-01A-11R-2314-13	hsa-mir-374a	3707.0	660.908013	N
TCGA-KN-8419-01A-11R-2314-13	hsa-mir-374b	235.0	41.897325	N
TCGA-KN-8419-01A-11R-2314-13	hsa-mir-374c	0.0	0.0	N
TCGA-KN-8419-01A-11R-2314-13	hsa-mir-375	5378.0	958.824735	N
TCGA-KN-8419-01A-11R-2314-13	hsa-mir-376a-1	0.0	0.0	N
TCGA-KN-8419-01A-11R-2314-13	hsa-mir-376a-2	0.0	0.0	N
TCGA-KN-8419-01A-11R-2314-13	hsa-mir-376b	0.0	0.0	N
TCGA-KN-8419-01A-11R-2314-13	hsa-mir-376c	0.0	0.0	N
TCGA-KN-8419-01A-11R-2314-13	hsa-mir-377	0.0	0.0	N
TCGA-KN-8419-01A-11R-2314-13	hsa-mir-378	3152.0	561.959012	N
TCGA-KN-8419-01A-11R-2314-13	hsa-mir-378b	0.0	0.0	N
TCGA-KN-8419-01A-11R-2314-13	hsa-mir-378c	47.0	8.379465	N
TCGA-KN-8419-01A-11R-2314-13	hsa-mir-379	74.0	13.1932	N
TCGA-KN-8419-01A-11R-2314-13	hsa-mir-380	0.0	0.0	N
TCGA-KN-8419-01A-11R-2314-13	hsa-mir-381	19.0	3.387443	N
TCGA-KN-8419-01A-11R-2314-13	hsa-mir-382	7.0	1.248005	N
TCGA-KN-8419-01A-11R-2314-13	hsa-mir-383	0.0	0.0	N
TCGA-KN-8419-01A-11R-2314-13	hsa-mir-384	0.0	0.0	N
TCGA-KN-8419-01A-11R-2314-13	hsa-mir-3907	0.0	0.0	N
TCGA-KN-8419-01A-11R-2314-13	hsa-mir-3908	0.0	0.0	N
TCGA-KN-8419-01A-11R-2314-13	hsa-mir-3909	1.0	0.178286	N
TCGA-KN-8419-01A-11R-2314-13	hsa-mir-3910-1	0.0	0.0	N
TCGA-KN-8419-01A-11R-2314-13	hsa-mir-3910-2	0.0	0.0	N
TCGA-KN-8419-01A-11R-2314-13	hsa-mir-3911	0.0	0.0	N
TCGA-KN-8419-01A-11R-2314-13	hsa-mir-3912	0.0	0.0	N
TCGA-KN-8419-01A-11R-2314-13	hsa-mir-3913-1	3.0	0.534859	N
TCGA-KN-8419-01A-11R-2314-13	hsa-mir-3913-2	0.0	0.0	N
TCGA-KN-8419-01A-11R-2314-13	hsa-mir-3914-1	0.0	0.0	N
TCGA-KN-8419-01A-11R-2314-13	hsa-mir-3914-2	0.0	0.0	N
TCGA-KN-8419-01A-11R-2314-13	hsa-mir-3915	0.0	0.0	N
TCGA-KN-8419-01A-11R-2314-13	hsa-mir-3916	0.0	0.0	N
TCGA-KN-8419-01A-11R-2314-13	hsa-mir-3917	0.0	0.0	N
TCGA-KN-8419-01A-11R-2314-13	hsa-mir-3918	0.0	0.0	N
TCGA-KN-8419-01A-11R-2314-13	hsa-mir-3919	0.0	0.0	N
TCGA-KN-8419-01A-11R-2314-13	hsa-mir-3920	0.0	0.0	N
TCGA-KN-8419-01A-11R-2314-13	hsa-mir-3921	0.0	0.0	N
TCGA-KN-8419-01A-11R-2314-13	hsa-mir-3922	0.0	0.0	N
TCGA-KN-8419-01A-11R-2314-13	hsa-mir-3923	0.0	0.0	N
TCGA-KN-8419-01A-11R-2314-13	hsa-mir-3924	0.0	0.0	N
TCGA-KN-8419-01A-11R-2314-13	hsa-mir-3925	0.0	0.0	N
TCGA-KN-8419-01A-11R-2314-13	hsa-mir-3926-1	3.0	0.534859	N
TCGA-KN-8419-01A-11R-2314-13	hsa-mir-3926-2	0.0	0.0	N
TCGA-KN-8419-01A-11R-2314-13	hsa-mir-3927	0.0	0.0	N
TCGA-KN-8419-01A-11R-2314-13	hsa-mir-3928	2.0	0.356573	N
TCGA-KN-8419-01A-11R-2314-13	hsa-mir-3929	0.0	0.0	N
TCGA-KN-8419-01A-11R-2314-13	hsa-mir-3934	3.0	0.534859	N
TCGA-KN-8419-01A-11R-2314-13	hsa-mir-3935	0.0	0.0	N
TCGA-KN-8419-01A-11R-2314-13	hsa-mir-3936	0.0	0.0	N
TCGA-KN-8419-01A-11R-2314-13	hsa-mir-3937	0.0	0.0	N
TCGA-KN-8419-01A-11R-2314-13	hsa-mir-3938	0.0	0.0	N
TCGA-KN-8419-01A-11R-2314-13	hsa-mir-3939	0.0	0.0	N
TCGA-KN-8419-01A-11R-2314-13	hsa-mir-3940	3.0	0.534859	N
TCGA-KN-8419-01A-11R-2314-13	hsa-mir-3941	0.0	0.0	N
TCGA-KN-8419-01A-11R-2314-13	hsa-mir-3942	1.0	0.178286	N
TCGA-KN-8419-01A-11R-2314-13	hsa-mir-3943	0.0	0.0	N
TCGA-KN-8419-01A-11R-2314-13	hsa-mir-3944	0.0	0.0	N
TCGA-KN-8419-01A-11R-2314-13	hsa-mir-3945	0.0	0.0	N
TCGA-KN-8419-01A-11R-2314-13	hsa-mir-409	11.0	1.961151	N
TCGA-KN-8419-01A-11R-2314-13	hsa-mir-410	1.0	0.178286	N
TCGA-KN-8419-01A-11R-2314-13	hsa-mir-411	0.0	0.0	N
TCGA-KN-8419-01A-11R-2314-13	hsa-mir-412	1.0	0.178286	N
TCGA-KN-8419-01A-11R-2314-13	hsa-mir-421	11.0	1.961151	N
TCGA-KN-8419-01A-11R-2314-13	hsa-mir-422a	0.0	0.0	N
TCGA-KN-8419-01A-11R-2314-13	hsa-mir-423	551.0	98.235855	N
TCGA-KN-8419-01A-11R-2314-13	hsa-mir-424	2307.0	411.306929	N
TCGA-KN-8419-01A-11R-2314-13	hsa-mir-425	233.0	41.540752	N
TCGA-KN-8419-01A-11R-2314-13	hsa-mir-4251	0.0	0.0	N
TCGA-KN-8419-01A-11R-2314-13	hsa-mir-4252	0.0	0.0	N
TCGA-KN-8419-01A-11R-2314-13	hsa-mir-4253	0.0	0.0	N
TCGA-KN-8419-01A-11R-2314-13	hsa-mir-4254	0.0	0.0	N
TCGA-KN-8419-01A-11R-2314-13	hsa-mir-4255	0.0	0.0	N
TCGA-KN-8419-01A-11R-2314-13	hsa-mir-4256	0.0	0.0	N
TCGA-KN-8419-01A-11R-2314-13	hsa-mir-4257	0.0	0.0	N
TCGA-KN-8419-01A-11R-2314-13	hsa-mir-4258	0.0	0.0	N
TCGA-KN-8419-01A-11R-2314-13	hsa-mir-4259	0.0	0.0	N
TCGA-KN-8419-01A-11R-2314-13	hsa-mir-4260	0.0	0.0	N
TCGA-KN-8419-01A-11R-2314-13	hsa-mir-4261	0.0	0.0	N
TCGA-KN-8419-01A-11R-2314-13	hsa-mir-4262	0.0	0.0	N
TCGA-KN-8419-01A-11R-2314-13	hsa-mir-4263	0.0	0.0	N
TCGA-KN-8419-01A-11R-2314-13	hsa-mir-4264	0.0	0.0	N
TCGA-KN-8419-01A-11R-2314-13	hsa-mir-4265	0.0	0.0	N
TCGA-KN-8419-01A-11R-2314-13	hsa-mir-4266	0.0	0.0	N
TCGA-KN-8419-01A-11R-2314-13	hsa-mir-4267	0.0	0.0	N
TCGA-KN-8419-01A-11R-2314-13	hsa-mir-4268	0.0	0.0	N
TCGA-KN-8419-01A-11R-2314-13	hsa-mir-4269	0.0	0.0	N
TCGA-KN-8419-01A-11R-2314-13	hsa-mir-4270	0.0	0.0	N
TCGA-KN-8419-01A-11R-2314-13	hsa-mir-4271	0.0	0.0	N
TCGA-KN-8419-01A-11R-2314-13	hsa-mir-4272	0.0	0.0	N
TCGA-KN-8419-01A-11R-2314-13	hsa-mir-4273	0.0	0.0	N
TCGA-KN-8419-01A-11R-2314-13	hsa-mir-4274	0.0	0.0	N
TCGA-KN-8419-01A-11R-2314-13	hsa-mir-4275	0.0	0.0	N
TCGA-KN-8419-01A-11R-2314-13	hsa-mir-4276	0.0	0.0	N
TCGA-KN-8419-01A-11R-2314-13	hsa-mir-4277	0.0	0.0	N
TCGA-KN-8419-01A-11R-2314-13	hsa-mir-4278	0.0	0.0	N
TCGA-KN-8419-01A-11R-2314-13	hsa-mir-4279	0.0	0.0	N
TCGA-KN-8419-01A-11R-2314-13	hsa-mir-4280	0.0	0.0	N
TCGA-KN-8419-01A-11R-2314-13	hsa-mir-4281	0.0	0.0	N
TCGA-KN-8419-01A-11R-2314-13	hsa-mir-4282	0.0	0.0	N
TCGA-KN-8419-01A-11R-2314-13	hsa-mir-4283-1	0.0	0.0	N
TCGA-KN-8419-01A-11R-2314-13	hsa-mir-4283-2	0.0	0.0	N
TCGA-KN-8419-01A-11R-2314-13	hsa-mir-4284	0.0	0.0	N
TCGA-KN-8419-01A-11R-2314-13	hsa-mir-4285	0.0	0.0	N
TCGA-KN-8419-01A-11R-2314-13	hsa-mir-4286	0.0	0.0	N
TCGA-KN-8419-01A-11R-2314-13	hsa-mir-4287	0.0	0.0	N
TCGA-KN-8419-01A-11R-2314-13	hsa-mir-4288	0.0	0.0	N
TCGA-KN-8419-01A-11R-2314-13	hsa-mir-4289	0.0	0.0	N
TCGA-KN-8419-01A-11R-2314-13	hsa-mir-429	458.0	81.655212	N
TCGA-KN-8419-01A-11R-2314-13	hsa-mir-4290	0.0	0.0	N
TCGA-KN-8419-01A-11R-2314-13	hsa-mir-4291	0.0	0.0	N
TCGA-KN-8419-01A-11R-2314-13	hsa-mir-4292	0.0	0.0	N
TCGA-KN-8419-01A-11R-2314-13	hsa-mir-4293	0.0	0.0	N
TCGA-KN-8419-01A-11R-2314-13	hsa-mir-4294	0.0	0.0	N
TCGA-KN-8419-01A-11R-2314-13	hsa-mir-4295	0.0	0.0	N
TCGA-KN-8419-01A-11R-2314-13	hsa-mir-4296	0.0	0.0	N
TCGA-KN-8419-01A-11R-2314-13	hsa-mir-4297	0.0	0.0	N
TCGA-KN-8419-01A-11R-2314-13	hsa-mir-4298	0.0	0.0	N
TCGA-KN-8419-01A-11R-2314-13	hsa-mir-4299	0.0	0.0	N
TCGA-KN-8419-01A-11R-2314-13	hsa-mir-4300	0.0	0.0	N
TCGA-KN-8419-01A-11R-2314-13	hsa-mir-4301	0.0	0.0	N
TCGA-KN-8419-01A-11R-2314-13	hsa-mir-4302	0.0	0.0	N
TCGA-KN-8419-01A-11R-2314-13	hsa-mir-4303	0.0	0.0	N
TCGA-KN-8419-01A-11R-2314-13	hsa-mir-4304	0.0	0.0	N
TCGA-KN-8419-01A-11R-2314-13	hsa-mir-4305	0.0	0.0	N
TCGA-KN-8419-01A-11R-2314-13	hsa-mir-4306	0.0	0.0	N
TCGA-KN-8419-01A-11R-2314-13	hsa-mir-4307	0.0	0.0	N
TCGA-KN-8419-01A-11R-2314-13	hsa-mir-4308	0.0	0.0	N
TCGA-KN-8419-01A-11R-2314-13	hsa-mir-4309	0.0	0.0	N
TCGA-KN-8419-01A-11R-2314-13	hsa-mir-431	1.0	0.178286	N
TCGA-KN-8419-01A-11R-2314-13	hsa-mir-4310	0.0	0.0	N
TCGA-KN-8419-01A-11R-2314-13	hsa-mir-4311	0.0	0.0	N
TCGA-KN-8419-01A-11R-2314-13	hsa-mir-4312	0.0	0.0	N
TCGA-KN-8419-01A-11R-2314-13	hsa-mir-4313	0.0	0.0	N
TCGA-KN-8419-01A-11R-2314-13	hsa-mir-4314	0.0	0.0	N
TCGA-KN-8419-01A-11R-2314-13	hsa-mir-4315-1	0.0	0.0	N
TCGA-KN-8419-01A-11R-2314-13	hsa-mir-4315-2	0.0	0.0	N
TCGA-KN-8419-01A-11R-2314-13	hsa-mir-4316	0.0	0.0	N
TCGA-KN-8419-01A-11R-2314-13	hsa-mir-4317	0.0	0.0	N
TCGA-KN-8419-01A-11R-2314-13	hsa-mir-4318	0.0	0.0	N
TCGA-KN-8419-01A-11R-2314-13	hsa-mir-4319	0.0	0.0	N
TCGA-KN-8419-01A-11R-2314-13	hsa-mir-432	1.0	0.178286	N
TCGA-KN-8419-01A-11R-2314-13	hsa-mir-4320	0.0	0.0	N
TCGA-KN-8419-01A-11R-2314-13	hsa-mir-4321	0.0	0.0	N
TCGA-KN-8419-01A-11R-2314-13	hsa-mir-4322	0.0	0.0	N
TCGA-KN-8419-01A-11R-2314-13	hsa-mir-4323	0.0	0.0	N
TCGA-KN-8419-01A-11R-2314-13	hsa-mir-4324	0.0	0.0	N
TCGA-KN-8419-01A-11R-2314-13	hsa-mir-4325	0.0	0.0	N
TCGA-KN-8419-01A-11R-2314-13	hsa-mir-4326	4.0	0.713146	N
TCGA-KN-8419-01A-11R-2314-13	hsa-mir-4327	0.0	0.0	N
TCGA-KN-8419-01A-11R-2314-13	hsa-mir-4328	0.0	0.0	N
TCGA-KN-8419-01A-11R-2314-13	hsa-mir-4329	0.0	0.0	N
TCGA-KN-8419-01A-11R-2314-13	hsa-mir-433	0.0	0.0	N
TCGA-KN-8419-01A-11R-2314-13	hsa-mir-4330	0.0	0.0	N
TCGA-KN-8419-01A-11R-2314-13	hsa-mir-448	0.0	0.0	N
TCGA-KN-8419-01A-11R-2314-13	hsa-mir-449a	0.0	0.0	N
TCGA-KN-8419-01A-11R-2314-13	hsa-mir-449b	0.0	0.0	N
TCGA-KN-8419-01A-11R-2314-13	hsa-mir-449c	0.0	0.0	N
TCGA-KN-8419-01A-11R-2314-13	hsa-mir-450a-1	35.0	6.240027	N
TCGA-KN-8419-01A-11R-2314-13	hsa-mir-450a-2	35.0	6.240027	N
TCGA-KN-8419-01A-11R-2314-13	hsa-mir-450b	111.0	19.7898	N
TCGA-KN-8419-01A-11R-2314-13	hsa-mir-451	1186.0	211.447775	N
TCGA-KN-8419-01A-11R-2314-13	hsa-mir-452	94.0	16.75893	N
TCGA-KN-8419-01A-11R-2314-13	hsa-mir-454	16.0	2.852584	N
TCGA-KN-8419-01A-11R-2314-13	hsa-mir-455	183.0	32.626427	N
TCGA-KN-8419-01A-11R-2314-13	hsa-mir-466	8.0	1.426292	N
TCGA-KN-8419-01A-11R-2314-13	hsa-mir-483	7.0	1.248005	N
TCGA-KN-8419-01A-11R-2314-13	hsa-mir-484	151.0	26.92126	N
TCGA-KN-8419-01A-11R-2314-13	hsa-mir-485	1.0	0.178286	N
TCGA-KN-8419-01A-11R-2314-13	hsa-mir-486	1233.0	219.82724	N
TCGA-KN-8419-01A-11R-2314-13	hsa-mir-487a	0.0	0.0	N
TCGA-KN-8419-01A-11R-2314-13	hsa-mir-487b	3.0	0.534859	N
TCGA-KN-8419-01A-11R-2314-13	hsa-mir-488	0.0	0.0	N
TCGA-KN-8419-01A-11R-2314-13	hsa-mir-489	2.0	0.356573	N
TCGA-KN-8419-01A-11R-2314-13	hsa-mir-490	0.0	0.0	N
TCGA-KN-8419-01A-11R-2314-13	hsa-mir-491	2.0	0.356573	N
TCGA-KN-8419-01A-11R-2314-13	hsa-mir-492	0.0	0.0	N
TCGA-KN-8419-01A-11R-2314-13	hsa-mir-493	2.0	0.356573	N
TCGA-KN-8419-01A-11R-2314-13	hsa-mir-494	1.0	0.178286	N
TCGA-KN-8419-01A-11R-2314-13	hsa-mir-495	2.0	0.356573	N
TCGA-KN-8419-01A-11R-2314-13	hsa-mir-496	0.0	0.0	N
TCGA-KN-8419-01A-11R-2314-13	hsa-mir-497	65.0	11.588622	N
TCGA-KN-8419-01A-11R-2314-13	hsa-mir-498	0.0	0.0	N
TCGA-KN-8419-01A-11R-2314-13	hsa-mir-499	0.0	0.0	N
TCGA-KN-8419-01A-11R-2314-13	hsa-mir-500a	7840.0	1397.76607	Y
TCGA-KN-8419-01A-11R-2314-13	hsa-mir-500b	134.0	23.890389	Y
TCGA-KN-8419-01A-11R-2314-13	hsa-mir-501	1699.0	302.908744	N
TCGA-KN-8419-01A-11R-2314-13	hsa-mir-502	351.0	62.578557	Y
TCGA-KN-8419-01A-11R-2314-13	hsa-mir-503	124.0	22.107525	N
TCGA-KN-8419-01A-11R-2314-13	hsa-mir-504	19.0	3.387443	N
TCGA-KN-8419-01A-11R-2314-13	hsa-mir-505	117.0	20.859519	N
TCGA-KN-8419-01A-11R-2314-13	hsa-mir-506	0.0	0.0	N
TCGA-KN-8419-01A-11R-2314-13	hsa-mir-507	0.0	0.0	N
TCGA-KN-8419-01A-11R-2314-13	hsa-mir-508	2.0	0.356573	N
TCGA-KN-8419-01A-11R-2314-13	hsa-mir-509-1	1.0	0.178286	N
TCGA-KN-8419-01A-11R-2314-13	hsa-mir-509-2	0.0	0.0	N
TCGA-KN-8419-01A-11R-2314-13	hsa-mir-509-3	0.0	0.0	N
TCGA-KN-8419-01A-11R-2314-13	hsa-mir-510	0.0	0.0	N
TCGA-KN-8419-01A-11R-2314-13	hsa-mir-511-1	8.0	1.426292	N
TCGA-KN-8419-01A-11R-2314-13	hsa-mir-511-2	6.0	1.069719	N
TCGA-KN-8419-01A-11R-2314-13	hsa-mir-512-1	0.0	0.0	N
TCGA-KN-8419-01A-11R-2314-13	hsa-mir-512-2	0.0	0.0	N
TCGA-KN-8419-01A-11R-2314-13	hsa-mir-513a-1	0.0	0.0	N
TCGA-KN-8419-01A-11R-2314-13	hsa-mir-513a-2	0.0	0.0	N
TCGA-KN-8419-01A-11R-2314-13	hsa-mir-513b	0.0	0.0	N
TCGA-KN-8419-01A-11R-2314-13	hsa-mir-513c	0.0	0.0	N
TCGA-KN-8419-01A-11R-2314-13	hsa-mir-514-1	2.0	0.356573	N
TCGA-KN-8419-01A-11R-2314-13	hsa-mir-514-2	1.0	0.178286	N
TCGA-KN-8419-01A-11R-2314-13	hsa-mir-514-3	0.0	0.0	N
TCGA-KN-8419-01A-11R-2314-13	hsa-mir-514b	0.0	0.0	N
TCGA-KN-8419-01A-11R-2314-13	hsa-mir-515-1	0.0	0.0	N
TCGA-KN-8419-01A-11R-2314-13	hsa-mir-515-2	0.0	0.0	N
TCGA-KN-8419-01A-11R-2314-13	hsa-mir-516a-1	0.0	0.0	N
TCGA-KN-8419-01A-11R-2314-13	hsa-mir-516a-2	0.0	0.0	N
TCGA-KN-8419-01A-11R-2314-13	hsa-mir-516b-1	0.0	0.0	N
TCGA-KN-8419-01A-11R-2314-13	hsa-mir-516b-2	0.0	0.0	N
TCGA-KN-8419-01A-11R-2314-13	hsa-mir-517a	0.0	0.0	N
TCGA-KN-8419-01A-11R-2314-13	hsa-mir-517b	0.0	0.0	N
TCGA-KN-8419-01A-11R-2314-13	hsa-mir-517c	0.0	0.0	N
TCGA-KN-8419-01A-11R-2314-13	hsa-mir-518a-1	0.0	0.0	N
TCGA-KN-8419-01A-11R-2314-13	hsa-mir-518a-2	0.0	0.0	N
TCGA-KN-8419-01A-11R-2314-13	hsa-mir-518b	0.0	0.0	N
TCGA-KN-8419-01A-11R-2314-13	hsa-mir-518c	1.0	0.178286	N
TCGA-KN-8419-01A-11R-2314-13	hsa-mir-518d	0.0	0.0	N
TCGA-KN-8419-01A-11R-2314-13	hsa-mir-518e	0.0	0.0	N
TCGA-KN-8419-01A-11R-2314-13	hsa-mir-518f	0.0	0.0	N
TCGA-KN-8419-01A-11R-2314-13	hsa-mir-519a-1	0.0	0.0	N
TCGA-KN-8419-01A-11R-2314-13	hsa-mir-519a-2	0.0	0.0	N
TCGA-KN-8419-01A-11R-2314-13	hsa-mir-519b	0.0	0.0	N
TCGA-KN-8419-01A-11R-2314-13	hsa-mir-519c	0.0	0.0	N
TCGA-KN-8419-01A-11R-2314-13	hsa-mir-519d	0.0	0.0	N
TCGA-KN-8419-01A-11R-2314-13	hsa-mir-519e	0.0	0.0	N
TCGA-KN-8419-01A-11R-2314-13	hsa-mir-520a	0.0	0.0	N
TCGA-KN-8419-01A-11R-2314-13	hsa-mir-520b	0.0	0.0	N
TCGA-KN-8419-01A-11R-2314-13	hsa-mir-520c	0.0	0.0	N
TCGA-KN-8419-01A-11R-2314-13	hsa-mir-520d	0.0	0.0	N
TCGA-KN-8419-01A-11R-2314-13	hsa-mir-520e	0.0	0.0	N
TCGA-KN-8419-01A-11R-2314-13	hsa-mir-520f	0.0	0.0	N
TCGA-KN-8419-01A-11R-2314-13	hsa-mir-520g	0.0	0.0	N
TCGA-KN-8419-01A-11R-2314-13	hsa-mir-520h	0.0	0.0	N
TCGA-KN-8419-01A-11R-2314-13	hsa-mir-521-1	0.0	0.0	N
TCGA-KN-8419-01A-11R-2314-13	hsa-mir-521-2	0.0	0.0	N
TCGA-KN-8419-01A-11R-2314-13	hsa-mir-522	0.0	0.0	N
TCGA-KN-8419-01A-11R-2314-13	hsa-mir-523	0.0	0.0	N
TCGA-KN-8419-01A-11R-2314-13	hsa-mir-524	0.0	0.0	N
TCGA-KN-8419-01A-11R-2314-13	hsa-mir-525	0.0	0.0	N
TCGA-KN-8419-01A-11R-2314-13	hsa-mir-526a-1	0.0	0.0	N
TCGA-KN-8419-01A-11R-2314-13	hsa-mir-526a-2	0.0	0.0	N
TCGA-KN-8419-01A-11R-2314-13	hsa-mir-526b	0.0	0.0	N
TCGA-KN-8419-01A-11R-2314-13	hsa-mir-527	0.0	0.0	N
TCGA-KN-8419-01A-11R-2314-13	hsa-mir-532	41226.0	7350.038777	N
TCGA-KN-8419-01A-11R-2314-13	hsa-mir-539	3.0	0.534859	N
TCGA-KN-8419-01A-11R-2314-13	hsa-mir-541	0.0	0.0	N
TCGA-KN-8419-01A-11R-2314-13	hsa-mir-542	2280.0	406.493194	N
TCGA-KN-8419-01A-11R-2314-13	hsa-mir-543	0.0	0.0	N
TCGA-KN-8419-01A-11R-2314-13	hsa-mir-544	0.0	0.0	N
TCGA-KN-8419-01A-11R-2314-13	hsa-mir-544b	0.0	0.0	N
TCGA-KN-8419-01A-11R-2314-13	hsa-mir-545	2.0	0.356573	N
TCGA-KN-8419-01A-11R-2314-13	hsa-mir-548a-1	0.0	0.0	N
TCGA-KN-8419-01A-11R-2314-13	hsa-mir-548a-2	0.0	0.0	N
TCGA-KN-8419-01A-11R-2314-13	hsa-mir-548a-3	0.0	0.0	N
TCGA-KN-8419-01A-11R-2314-13	hsa-mir-548aa-1	0.0	0.0	N
TCGA-KN-8419-01A-11R-2314-13	hsa-mir-548aa-2	0.0	0.0	N
TCGA-KN-8419-01A-11R-2314-13	hsa-mir-548b	8.0	1.426292	N
TCGA-KN-8419-01A-11R-2314-13	hsa-mir-548c	0.0	0.0	N
TCGA-KN-8419-01A-11R-2314-13	hsa-mir-548d-1	0.0	0.0	N
TCGA-KN-8419-01A-11R-2314-13	hsa-mir-548d-2	0.0	0.0	N
TCGA-KN-8419-01A-11R-2314-13	hsa-mir-548e	0.0	0.0	N
TCGA-KN-8419-01A-11R-2314-13	hsa-mir-548f-1	0.0	0.0	N
TCGA-KN-8419-01A-11R-2314-13	hsa-mir-548f-2	0.0	0.0	N
TCGA-KN-8419-01A-11R-2314-13	hsa-mir-548f-3	0.0	0.0	N
TCGA-KN-8419-01A-11R-2314-13	hsa-mir-548f-4	0.0	0.0	N
TCGA-KN-8419-01A-11R-2314-13	hsa-mir-548f-5	0.0	0.0	N
TCGA-KN-8419-01A-11R-2314-13	hsa-mir-548g	0.0	0.0	N
TCGA-KN-8419-01A-11R-2314-13	hsa-mir-548h-1	0.0	0.0	N
TCGA-KN-8419-01A-11R-2314-13	hsa-mir-548h-2	0.0	0.0	N
TCGA-KN-8419-01A-11R-2314-13	hsa-mir-548h-3	0.0	0.0	N
TCGA-KN-8419-01A-11R-2314-13	hsa-mir-548h-4	0.0	0.0	N
TCGA-KN-8419-01A-11R-2314-13	hsa-mir-548i-1	0.0	0.0	N
TCGA-KN-8419-01A-11R-2314-13	hsa-mir-548i-2	0.0	0.0	N
TCGA-KN-8419-01A-11R-2314-13	hsa-mir-548i-3	0.0	0.0	N
TCGA-KN-8419-01A-11R-2314-13	hsa-mir-548i-4	0.0	0.0	N
TCGA-KN-8419-01A-11R-2314-13	hsa-mir-548j	2.0	0.356573	N
TCGA-KN-8419-01A-11R-2314-13	hsa-mir-548k	0.0	0.0	N
TCGA-KN-8419-01A-11R-2314-13	hsa-mir-548l	0.0	0.0	N
TCGA-KN-8419-01A-11R-2314-13	hsa-mir-548m	0.0	0.0	N
TCGA-KN-8419-01A-11R-2314-13	hsa-mir-548n	1.0	0.178286	N
TCGA-KN-8419-01A-11R-2314-13	hsa-mir-548o	2.0	0.356573	N
TCGA-KN-8419-01A-11R-2314-13	hsa-mir-548p	0.0	0.0	N
TCGA-KN-8419-01A-11R-2314-13	hsa-mir-548q	1.0	0.178286	N
TCGA-KN-8419-01A-11R-2314-13	hsa-mir-548s	1.0	0.178286	N
TCGA-KN-8419-01A-11R-2314-13	hsa-mir-548t	0.0	0.0	N
TCGA-KN-8419-01A-11R-2314-13	hsa-mir-548u	0.0	0.0	N
TCGA-KN-8419-01A-11R-2314-13	hsa-mir-548v	9.0	1.604578	N
TCGA-KN-8419-01A-11R-2314-13	hsa-mir-548w	0.0	0.0	N
TCGA-KN-8419-01A-11R-2314-13	hsa-mir-548x	0.0	0.0	N
TCGA-KN-8419-01A-11R-2314-13	hsa-mir-548y	0.0	0.0	N
TCGA-KN-8419-01A-11R-2314-13	hsa-mir-548z	0.0	0.0	N
TCGA-KN-8419-01A-11R-2314-13	hsa-mir-549	0.0	0.0	N
TCGA-KN-8419-01A-11R-2314-13	hsa-mir-550a-1	11.0	1.961151	N
TCGA-KN-8419-01A-11R-2314-13	hsa-mir-550a-2	15.0	2.674297	N
TCGA-KN-8419-01A-11R-2314-13	hsa-mir-550b-1	0.0	0.0	N
TCGA-KN-8419-01A-11R-2314-13	hsa-mir-550b-2	0.0	0.0	N
TCGA-KN-8419-01A-11R-2314-13	hsa-mir-551a	4.0	0.713146	N
TCGA-KN-8419-01A-11R-2314-13	hsa-mir-551b	4.0	0.713146	N
TCGA-KN-8419-01A-11R-2314-13	hsa-mir-552	0.0	0.0	N
TCGA-KN-8419-01A-11R-2314-13	hsa-mir-553	0.0	0.0	N
TCGA-KN-8419-01A-11R-2314-13	hsa-mir-554	0.0	0.0	N
TCGA-KN-8419-01A-11R-2314-13	hsa-mir-555	0.0	0.0	N
TCGA-KN-8419-01A-11R-2314-13	hsa-mir-556	2.0	0.356573	N
TCGA-KN-8419-01A-11R-2314-13	hsa-mir-557	0.0	0.0	N
TCGA-KN-8419-01A-11R-2314-13	hsa-mir-558	0.0	0.0	N
TCGA-KN-8419-01A-11R-2314-13	hsa-mir-559	0.0	0.0	N
TCGA-KN-8419-01A-11R-2314-13	hsa-mir-561	28.0	4.992022	N
TCGA-KN-8419-01A-11R-2314-13	hsa-mir-562	0.0	0.0	N
TCGA-KN-8419-01A-11R-2314-13	hsa-mir-563	0.0	0.0	N
TCGA-KN-8419-01A-11R-2314-13	hsa-mir-564	0.0	0.0	N
TCGA-KN-8419-01A-11R-2314-13	hsa-mir-566	0.0	0.0	N
TCGA-KN-8419-01A-11R-2314-13	hsa-mir-567	0.0	0.0	N
TCGA-KN-8419-01A-11R-2314-13	hsa-mir-568	0.0	0.0	N
TCGA-KN-8419-01A-11R-2314-13	hsa-mir-569	0.0	0.0	N
TCGA-KN-8419-01A-11R-2314-13	hsa-mir-570	5.0	0.891432	N
TCGA-KN-8419-01A-11R-2314-13	hsa-mir-571	0.0	0.0	N
TCGA-KN-8419-01A-11R-2314-13	hsa-mir-572	1.0	0.178286	N
TCGA-KN-8419-01A-11R-2314-13	hsa-mir-573	0.0	0.0	N
TCGA-KN-8419-01A-11R-2314-13	hsa-mir-574	203.0	36.192157	N
TCGA-KN-8419-01A-11R-2314-13	hsa-mir-575	0.0	0.0	N
TCGA-KN-8419-01A-11R-2314-13	hsa-mir-576	89.0	15.867497	N
TCGA-KN-8419-01A-11R-2314-13	hsa-mir-577	553.0	98.592428	N
TCGA-KN-8419-01A-11R-2314-13	hsa-mir-578	0.0	0.0	N
TCGA-KN-8419-01A-11R-2314-13	hsa-mir-579	1.0	0.178286	N
TCGA-KN-8419-01A-11R-2314-13	hsa-mir-580	5.0	0.891432	N
TCGA-KN-8419-01A-11R-2314-13	hsa-mir-581	5.0	0.891432	N
TCGA-KN-8419-01A-11R-2314-13	hsa-mir-582	4193.0	747.555247	N
TCGA-KN-8419-01A-11R-2314-13	hsa-mir-583	0.0	0.0	N
TCGA-KN-8419-01A-11R-2314-13	hsa-mir-584	192.0	34.231006	N
TCGA-KN-8419-01A-11R-2314-13	hsa-mir-585	2.0	0.356573	N
TCGA-KN-8419-01A-11R-2314-13	hsa-mir-586	0.0	0.0	N
TCGA-KN-8419-01A-11R-2314-13	hsa-mir-587	0.0	0.0	N
TCGA-KN-8419-01A-11R-2314-13	hsa-mir-588	0.0	0.0	N
TCGA-KN-8419-01A-11R-2314-13	hsa-mir-589	581.0	103.58445	N
TCGA-KN-8419-01A-11R-2314-13	hsa-mir-590	128.0	22.820671	N
TCGA-KN-8419-01A-11R-2314-13	hsa-mir-591	0.0	0.0	N
TCGA-KN-8419-01A-11R-2314-13	hsa-mir-592	8.0	1.426292	N
TCGA-KN-8419-01A-11R-2314-13	hsa-mir-593	0.0	0.0	N
TCGA-KN-8419-01A-11R-2314-13	hsa-mir-595	0.0	0.0	N
TCGA-KN-8419-01A-11R-2314-13	hsa-mir-596	0.0	0.0	N
TCGA-KN-8419-01A-11R-2314-13	hsa-mir-597	1.0	0.178286	N
TCGA-KN-8419-01A-11R-2314-13	hsa-mir-598	96.0	17.115503	N
TCGA-KN-8419-01A-11R-2314-13	hsa-mir-599	0.0	0.0	N
TCGA-KN-8419-01A-11R-2314-13	hsa-mir-600	0.0	0.0	N
TCGA-KN-8419-01A-11R-2314-13	hsa-mir-601	0.0	0.0	N
TCGA-KN-8419-01A-11R-2314-13	hsa-mir-602	0.0	0.0	N
TCGA-KN-8419-01A-11R-2314-13	hsa-mir-603	0.0	0.0	N
TCGA-KN-8419-01A-11R-2314-13	hsa-mir-604	0.0	0.0	N
TCGA-KN-8419-01A-11R-2314-13	hsa-mir-605	4.0	0.713146	N
TCGA-KN-8419-01A-11R-2314-13	hsa-mir-606	0.0	0.0	N
TCGA-KN-8419-01A-11R-2314-13	hsa-mir-607	4.0	0.713146	N
TCGA-KN-8419-01A-11R-2314-13	hsa-mir-608	0.0	0.0	N
TCGA-KN-8419-01A-11R-2314-13	hsa-mir-609	0.0	0.0	N
TCGA-KN-8419-01A-11R-2314-13	hsa-mir-610	0.0	0.0	N
TCGA-KN-8419-01A-11R-2314-13	hsa-mir-611	0.0	0.0	N
TCGA-KN-8419-01A-11R-2314-13	hsa-mir-612	0.0	0.0	N
TCGA-KN-8419-01A-11R-2314-13	hsa-mir-613	0.0	0.0	N
TCGA-KN-8419-01A-11R-2314-13	hsa-mir-614	0.0	0.0	N
TCGA-KN-8419-01A-11R-2314-13	hsa-mir-615	2.0	0.356573	N
TCGA-KN-8419-01A-11R-2314-13	hsa-mir-616	89.0	15.867497	N
TCGA-KN-8419-01A-11R-2314-13	hsa-mir-617	0.0	0.0	N
TCGA-KN-8419-01A-11R-2314-13	hsa-mir-618	27.0	4.813735	N
TCGA-KN-8419-01A-11R-2314-13	hsa-mir-619	0.0	0.0	N
TCGA-KN-8419-01A-11R-2314-13	hsa-mir-620	0.0	0.0	N
TCGA-KN-8419-01A-11R-2314-13	hsa-mir-621	0.0	0.0	N
TCGA-KN-8419-01A-11R-2314-13	hsa-mir-622	0.0	0.0	N
TCGA-KN-8419-01A-11R-2314-13	hsa-mir-623	0.0	0.0	N
TCGA-KN-8419-01A-11R-2314-13	hsa-mir-624	8.0	1.426292	N
TCGA-KN-8419-01A-11R-2314-13	hsa-mir-625	192.0	34.231006	N
TCGA-KN-8419-01A-11R-2314-13	hsa-mir-626	0.0	0.0	N
TCGA-KN-8419-01A-11R-2314-13	hsa-mir-627	7.0	1.248005	N
TCGA-KN-8419-01A-11R-2314-13	hsa-mir-628	84.0	14.976065	N
TCGA-KN-8419-01A-11R-2314-13	hsa-mir-629	275.0	49.028784	N
TCGA-KN-8419-01A-11R-2314-13	hsa-mir-630	0.0	0.0	N
TCGA-KN-8419-01A-11R-2314-13	hsa-mir-631	0.0	0.0	N
TCGA-KN-8419-01A-11R-2314-13	hsa-mir-632	0.0	0.0	N
TCGA-KN-8419-01A-11R-2314-13	hsa-mir-633	0.0	0.0	N
TCGA-KN-8419-01A-11R-2314-13	hsa-mir-634	0.0	0.0	N
TCGA-KN-8419-01A-11R-2314-13	hsa-mir-635	0.0	0.0	N
TCGA-KN-8419-01A-11R-2314-13	hsa-mir-636	0.0	0.0	N
TCGA-KN-8419-01A-11R-2314-13	hsa-mir-637	0.0	0.0	N
TCGA-KN-8419-01A-11R-2314-13	hsa-mir-638	0.0	0.0	N
TCGA-KN-8419-01A-11R-2314-13	hsa-mir-639	0.0	0.0	N
TCGA-KN-8419-01A-11R-2314-13	hsa-mir-640	0.0	0.0	N
TCGA-KN-8419-01A-11R-2314-13	hsa-mir-641	0.0	0.0	N
TCGA-KN-8419-01A-11R-2314-13	hsa-mir-642a	20.0	3.56573	N
TCGA-KN-8419-01A-11R-2314-13	hsa-mir-642b	0.0	0.0	N
TCGA-KN-8419-01A-11R-2314-13	hsa-mir-643	1.0	0.178286	N
TCGA-KN-8419-01A-11R-2314-13	hsa-mir-644	0.0	0.0	N
TCGA-KN-8419-01A-11R-2314-13	hsa-mir-645	0.0	0.0	N
TCGA-KN-8419-01A-11R-2314-13	hsa-mir-646	0.0	0.0	N
TCGA-KN-8419-01A-11R-2314-13	hsa-mir-647	0.0	0.0	N
TCGA-KN-8419-01A-11R-2314-13	hsa-mir-648	0.0	0.0	N
TCGA-KN-8419-01A-11R-2314-13	hsa-mir-649	0.0	0.0	N
TCGA-KN-8419-01A-11R-2314-13	hsa-mir-650	0.0	0.0	N
TCGA-KN-8419-01A-11R-2314-13	hsa-mir-651	71.0	12.658341	N
TCGA-KN-8419-01A-11R-2314-13	hsa-mir-652	123.0	21.929238	N
TCGA-KN-8419-01A-11R-2314-13	hsa-mir-653	168.0	29.95213	N
TCGA-KN-8419-01A-11R-2314-13	hsa-mir-654	1.0	0.178286	N
TCGA-KN-8419-01A-11R-2314-13	hsa-mir-655	0.0	0.0	N
TCGA-KN-8419-01A-11R-2314-13	hsa-mir-656	1.0	0.178286	N
TCGA-KN-8419-01A-11R-2314-13	hsa-mir-657	0.0	0.0	N
TCGA-KN-8419-01A-11R-2314-13	hsa-mir-658	0.0	0.0	N
TCGA-KN-8419-01A-11R-2314-13	hsa-mir-659	6.0	1.069719	N
TCGA-KN-8419-01A-11R-2314-13	hsa-mir-660	2014.0	359.068988	N
TCGA-KN-8419-01A-11R-2314-13	hsa-mir-661	0.0	0.0	N
TCGA-KN-8419-01A-11R-2314-13	hsa-mir-662	0.0	0.0	N
TCGA-KN-8419-01A-11R-2314-13	hsa-mir-663	4.0	0.713146	N
TCGA-KN-8419-01A-11R-2314-13	hsa-mir-663b	0.0	0.0	N
TCGA-KN-8419-01A-11R-2314-13	hsa-mir-664	330.0	58.834541	N
TCGA-KN-8419-01A-11R-2314-13	hsa-mir-665	0.0	0.0	N
TCGA-KN-8419-01A-11R-2314-13	hsa-mir-668	0.0	0.0	N
TCGA-KN-8419-01A-11R-2314-13	hsa-mir-670	0.0	0.0	N
TCGA-KN-8419-01A-11R-2314-13	hsa-mir-671	41.0	7.309746	N
TCGA-KN-8419-01A-11R-2314-13	hsa-mir-675	76.0	13.549773	N
TCGA-KN-8419-01A-11R-2314-13	hsa-mir-676	7.0	1.248005	N
TCGA-KN-8419-01A-11R-2314-13	hsa-mir-7-1	182.0	32.448141	N
TCGA-KN-8419-01A-11R-2314-13	hsa-mir-7-2	0.0	0.0	N
TCGA-KN-8419-01A-11R-2314-13	hsa-mir-7-3	0.0	0.0	N
TCGA-KN-8419-01A-11R-2314-13	hsa-mir-708	155.0	27.634406	N
TCGA-KN-8419-01A-11R-2314-13	hsa-mir-711	0.0	0.0	N
TCGA-KN-8419-01A-11R-2314-13	hsa-mir-718	0.0	0.0	N
TCGA-KN-8419-01A-11R-2314-13	hsa-mir-720	1.0	0.178286	N
TCGA-KN-8419-01A-11R-2314-13	hsa-mir-744	224.0	39.936173	N
TCGA-KN-8419-01A-11R-2314-13	hsa-mir-758	5.0	0.891432	N
TCGA-KN-8419-01A-11R-2314-13	hsa-mir-759	0.0	0.0	N
TCGA-KN-8419-01A-11R-2314-13	hsa-mir-760	7.0	1.248005	N
TCGA-KN-8419-01A-11R-2314-13	hsa-mir-761	0.0	0.0	N
TCGA-KN-8419-01A-11R-2314-13	hsa-mir-762	0.0	0.0	N
TCGA-KN-8419-01A-11R-2314-13	hsa-mir-764	0.0	0.0	N
TCGA-KN-8419-01A-11R-2314-13	hsa-mir-765	2.0	0.356573	N
TCGA-KN-8419-01A-11R-2314-13	hsa-mir-766	154.0	27.456119	N
TCGA-KN-8419-01A-11R-2314-13	hsa-mir-767	0.0	0.0	N
TCGA-KN-8419-01A-11R-2314-13	hsa-mir-769	41.0	7.309746	N
TCGA-KN-8419-01A-11R-2314-13	hsa-mir-770	0.0	0.0	N
TCGA-KN-8419-01A-11R-2314-13	hsa-mir-802	0.0	0.0	N
TCGA-KN-8419-01A-11R-2314-13	hsa-mir-873	0.0	0.0	N
TCGA-KN-8419-01A-11R-2314-13	hsa-mir-874	775.0	138.172029	N
TCGA-KN-8419-01A-11R-2314-13	hsa-mir-875	0.0	0.0	N
TCGA-KN-8419-01A-11R-2314-13	hsa-mir-876	0.0	0.0	N
TCGA-KN-8419-01A-11R-2314-13	hsa-mir-877	4.0	0.713146	N
TCGA-KN-8419-01A-11R-2314-13	hsa-mir-885	3.0	0.534859	N
TCGA-KN-8419-01A-11R-2314-13	hsa-mir-887	9.0	1.604578	N
TCGA-KN-8419-01A-11R-2314-13	hsa-mir-888	350.0	62.400271	N
TCGA-KN-8419-01A-11R-2314-13	hsa-mir-889	7.0	1.248005	N
TCGA-KN-8419-01A-11R-2314-13	hsa-mir-890	32.0	5.705168	N
TCGA-KN-8419-01A-11R-2314-13	hsa-mir-891a	122974.0	21924.602644	N
TCGA-KN-8419-01A-11R-2314-13	hsa-mir-891b	557.0	99.305574	N
TCGA-KN-8419-01A-11R-2314-13	hsa-mir-892a	1019.0	181.673932	N
TCGA-KN-8419-01A-11R-2314-13	hsa-mir-892b	244.0	43.501903	N
TCGA-KN-8419-01A-11R-2314-13	hsa-mir-9-1	28157.0	5020.012658	N
TCGA-KN-8419-01A-11R-2314-13	hsa-mir-9-2	27693.0	4937.287728	N
TCGA-KN-8419-01A-11R-2314-13	hsa-mir-9-3	21.0	3.744016	N
TCGA-KN-8419-01A-11R-2314-13	hsa-mir-920	0.0	0.0	N
TCGA-KN-8419-01A-11R-2314-13	hsa-mir-921	0.0	0.0	N
TCGA-KN-8419-01A-11R-2314-13	hsa-mir-922	0.0	0.0	N
TCGA-KN-8419-01A-11R-2314-13	hsa-mir-924	0.0	0.0	N
TCGA-KN-8419-01A-11R-2314-13	hsa-mir-92a-1	628.0	111.963915	N
TCGA-KN-8419-01A-11R-2314-13	hsa-mir-92a-2	21525.0	3837.616666	N
TCGA-KN-8419-01A-11R-2314-13	hsa-mir-92b	329.0	58.656255	N
TCGA-KN-8419-01A-11R-2314-13	hsa-mir-93	8448.0	1506.164255	N
TCGA-KN-8419-01A-11R-2314-13	hsa-mir-933	0.0	0.0	N
TCGA-KN-8419-01A-11R-2314-13	hsa-mir-934	0.0	0.0	N
TCGA-KN-8419-01A-11R-2314-13	hsa-mir-935	6.0	1.069719	N
TCGA-KN-8419-01A-11R-2314-13	hsa-mir-936	0.0	0.0	N
TCGA-KN-8419-01A-11R-2314-13	hsa-mir-937	14.0	2.496011	N
TCGA-KN-8419-01A-11R-2314-13	hsa-mir-938	0.0	0.0	N
TCGA-KN-8419-01A-11R-2314-13	hsa-mir-939	1.0	0.178286	N
TCGA-KN-8419-01A-11R-2314-13	hsa-mir-940	2.0	0.356573	N
TCGA-KN-8419-01A-11R-2314-13	hsa-mir-941-1	0.0	0.0	N
TCGA-KN-8419-01A-11R-2314-13	hsa-mir-941-3	0.0	0.0	N
TCGA-KN-8419-01A-11R-2314-13	hsa-mir-941-4	0.0	0.0	N
TCGA-KN-8419-01A-11R-2314-13	hsa-mir-942	32.0	5.705168	N
TCGA-KN-8419-01A-11R-2314-13	hsa-mir-943	1.0	0.178286	N
TCGA-KN-8419-01A-11R-2314-13	hsa-mir-944	1.0	0.178286	N
TCGA-KN-8419-01A-11R-2314-13	hsa-mir-95	1.0	0.178286	N
TCGA-KN-8419-01A-11R-2314-13	hsa-mir-96	368.0	65.609428	N
TCGA-KN-8419-01A-11R-2314-13	hsa-mir-98	202.0	36.013871	N
TCGA-KN-8419-01A-11R-2314-13	hsa-mir-99a	6114.0	1090.043591	N
TCGA-KN-8419-01A-11R-2314-13	hsa-mir-99b	195393.0	34835.931859	N
