# Supplementary material for: Dysfunctional miRNA-Mediated Regulation in Chromophobe Renal Cell Carcinoma
Source: PLoS One. 2016 Jun 3;11(6):e0156324. doi: 10.1371/journal.pone.0156324 (PMC4892590; doi:10.1371/journal.pone.0156324)
Supplement: S1 File — (ZIP) [file pone.0156324.s001.zip › S1_File miRNA expression profile downloaded from TCGA/case/bcgsc.ca__IlluminaHiSeq_miRNASeq__TCGA-KN-8421-01A-11R-2314-13__mirna_quantification.txt]

barcode	miRNA_ID	read_count	reads_per_million_miRNA_mapped	cross-mapped
TCGA-KN-8421-01A-11R-2314-13	hsa-let-7a-1	56789.0	9121.511792	N
TCGA-KN-8421-01A-11R-2314-13	hsa-let-7a-2	113563.0	18240.614266	Y
TCGA-KN-8421-01A-11R-2314-13	hsa-let-7a-3	57278.0	9200.055511	N
TCGA-KN-8421-01A-11R-2314-13	hsa-let-7b	103477.0	16620.589826	N
TCGA-KN-8421-01A-11R-2314-13	hsa-let-7c	17169.0	2757.703709	Y
TCGA-KN-8421-01A-11R-2314-13	hsa-let-7d	3492.0	560.88889	N
TCGA-KN-8421-01A-11R-2314-13	hsa-let-7e	11124.0	1786.749145	N
TCGA-KN-8421-01A-11R-2314-13	hsa-let-7f-1	104.0	16.704595	N
TCGA-KN-8421-01A-11R-2314-13	hsa-let-7f-2	61957.0	9951.601649	N
TCGA-KN-8421-01A-11R-2314-13	hsa-let-7g	2625.0	421.630394	N
TCGA-KN-8421-01A-11R-2314-13	hsa-let-7i	1832.0	294.25786	N
TCGA-KN-8421-01A-11R-2314-13	hsa-mir-1-1	0.0	0.0	N
TCGA-KN-8421-01A-11R-2314-13	hsa-mir-1-2	7.0	1.124348	N
TCGA-KN-8421-01A-11R-2314-13	hsa-mir-100	55698.0	8946.274169	Y
TCGA-KN-8421-01A-11R-2314-13	hsa-mir-101-1	154053.0	24744.162708	N
TCGA-KN-8421-01A-11R-2314-13	hsa-mir-101-2	294.0	47.222604	N
TCGA-KN-8421-01A-11R-2314-13	hsa-mir-103-1	49634.0	7972.267803	Y
TCGA-KN-8421-01A-11R-2314-13	hsa-mir-103-1-as	0.0	0.0	N
TCGA-KN-8421-01A-11R-2314-13	hsa-mir-103-2	16.0	2.569938	N
TCGA-KN-8421-01A-11R-2314-13	hsa-mir-103-2-as	0.0	0.0	N
TCGA-KN-8421-01A-11R-2314-13	hsa-mir-105-1	0.0	0.0	N
TCGA-KN-8421-01A-11R-2314-13	hsa-mir-105-2	0.0	0.0	N
TCGA-KN-8421-01A-11R-2314-13	hsa-mir-106a	44.0	7.067329	Y
TCGA-KN-8421-01A-11R-2314-13	hsa-mir-106b	1577.0	253.299479	N
TCGA-KN-8421-01A-11R-2314-13	hsa-mir-107	463.0	74.36757	Y
TCGA-KN-8421-01A-11R-2314-13	hsa-mir-10a	669375.0	107515.750505	N
TCGA-KN-8421-01A-11R-2314-13	hsa-mir-10b	1750888.0	281229.560965	N
TCGA-KN-8421-01A-11R-2314-13	hsa-mir-1178	0.0	0.0	N
TCGA-KN-8421-01A-11R-2314-13	hsa-mir-1179	0.0	0.0	N
TCGA-KN-8421-01A-11R-2314-13	hsa-mir-1180	75.0	12.046583	N
TCGA-KN-8421-01A-11R-2314-13	hsa-mir-1181	0.0	0.0	N
TCGA-KN-8421-01A-11R-2314-13	hsa-mir-1182	0.0	0.0	N
TCGA-KN-8421-01A-11R-2314-13	hsa-mir-1183	0.0	0.0	N
TCGA-KN-8421-01A-11R-2314-13	hsa-mir-1184-1	0.0	0.0	N
TCGA-KN-8421-01A-11R-2314-13	hsa-mir-1184-2	0.0	0.0	N
TCGA-KN-8421-01A-11R-2314-13	hsa-mir-1184-3	0.0	0.0	N
TCGA-KN-8421-01A-11R-2314-13	hsa-mir-1185-1	0.0	0.0	N
TCGA-KN-8421-01A-11R-2314-13	hsa-mir-1185-2	0.0	0.0	N
TCGA-KN-8421-01A-11R-2314-13	hsa-mir-1193	0.0	0.0	N
TCGA-KN-8421-01A-11R-2314-13	hsa-mir-1197	0.0	0.0	N
TCGA-KN-8421-01A-11R-2314-13	hsa-mir-1200	0.0	0.0	N
TCGA-KN-8421-01A-11R-2314-13	hsa-mir-1202	0.0	0.0	N
TCGA-KN-8421-01A-11R-2314-13	hsa-mir-1203	0.0	0.0	N
TCGA-KN-8421-01A-11R-2314-13	hsa-mir-1204	0.0	0.0	N
TCGA-KN-8421-01A-11R-2314-13	hsa-mir-1205	0.0	0.0	N
TCGA-KN-8421-01A-11R-2314-13	hsa-mir-1206	0.0	0.0	N
TCGA-KN-8421-01A-11R-2314-13	hsa-mir-1207	0.0	0.0	N
TCGA-KN-8421-01A-11R-2314-13	hsa-mir-1208	0.0	0.0	N
TCGA-KN-8421-01A-11R-2314-13	hsa-mir-122	1.0	0.160621	N
TCGA-KN-8421-01A-11R-2314-13	hsa-mir-1224	0.0	0.0	N
TCGA-KN-8421-01A-11R-2314-13	hsa-mir-1225	0.0	0.0	N
TCGA-KN-8421-01A-11R-2314-13	hsa-mir-1226	3.0	0.481863	N
TCGA-KN-8421-01A-11R-2314-13	hsa-mir-1227	0.0	0.0	N
TCGA-KN-8421-01A-11R-2314-13	hsa-mir-1228	0.0	0.0	N
TCGA-KN-8421-01A-11R-2314-13	hsa-mir-1229	1.0	0.160621	N
TCGA-KN-8421-01A-11R-2314-13	hsa-mir-1231	0.0	0.0	N
TCGA-KN-8421-01A-11R-2314-13	hsa-mir-1233-1	0.0	0.0	N
TCGA-KN-8421-01A-11R-2314-13	hsa-mir-1233-2	0.0	0.0	N
TCGA-KN-8421-01A-11R-2314-13	hsa-mir-1234	0.0	0.0	N
TCGA-KN-8421-01A-11R-2314-13	hsa-mir-1236	0.0	0.0	N
TCGA-KN-8421-01A-11R-2314-13	hsa-mir-1237	0.0	0.0	N
TCGA-KN-8421-01A-11R-2314-13	hsa-mir-1238	0.0	0.0	N
TCGA-KN-8421-01A-11R-2314-13	hsa-mir-124-1	0.0	0.0	N
TCGA-KN-8421-01A-11R-2314-13	hsa-mir-124-2	0.0	0.0	N
TCGA-KN-8421-01A-11R-2314-13	hsa-mir-124-3	0.0	0.0	N
TCGA-KN-8421-01A-11R-2314-13	hsa-mir-1243	0.0	0.0	N
TCGA-KN-8421-01A-11R-2314-13	hsa-mir-1244-1	0.0	0.0	N
TCGA-KN-8421-01A-11R-2314-13	hsa-mir-1244-2	0.0	0.0	N
TCGA-KN-8421-01A-11R-2314-13	hsa-mir-1244-3	0.0	0.0	N
TCGA-KN-8421-01A-11R-2314-13	hsa-mir-1245	0.0	0.0	N
TCGA-KN-8421-01A-11R-2314-13	hsa-mir-1246	0.0	0.0	N
TCGA-KN-8421-01A-11R-2314-13	hsa-mir-1247	1.0	0.160621	N
TCGA-KN-8421-01A-11R-2314-13	hsa-mir-1248	3.0	0.481863	N
TCGA-KN-8421-01A-11R-2314-13	hsa-mir-1249	3.0	0.481863	N
TCGA-KN-8421-01A-11R-2314-13	hsa-mir-1250	0.0	0.0	N
TCGA-KN-8421-01A-11R-2314-13	hsa-mir-1251	0.0	0.0	N
TCGA-KN-8421-01A-11R-2314-13	hsa-mir-1252	0.0	0.0	N
TCGA-KN-8421-01A-11R-2314-13	hsa-mir-1253	0.0	0.0	N
TCGA-KN-8421-01A-11R-2314-13	hsa-mir-1254	1.0	0.160621	N
TCGA-KN-8421-01A-11R-2314-13	hsa-mir-1255a	1.0	0.160621	N
TCGA-KN-8421-01A-11R-2314-13	hsa-mir-1255b-1	0.0	0.0	N
TCGA-KN-8421-01A-11R-2314-13	hsa-mir-1255b-2	0.0	0.0	N
TCGA-KN-8421-01A-11R-2314-13	hsa-mir-1256	0.0	0.0	N
TCGA-KN-8421-01A-11R-2314-13	hsa-mir-1257	0.0	0.0	N
TCGA-KN-8421-01A-11R-2314-13	hsa-mir-1258	14.0	2.248695	N
TCGA-KN-8421-01A-11R-2314-13	hsa-mir-125a	6917.0	1111.016166	N
TCGA-KN-8421-01A-11R-2314-13	hsa-mir-125b-1	5699.0	915.379663	N
TCGA-KN-8421-01A-11R-2314-13	hsa-mir-125b-2	200.0	32.124221	N
TCGA-KN-8421-01A-11R-2314-13	hsa-mir-126	8173.0	1312.756271	N
TCGA-KN-8421-01A-11R-2314-13	hsa-mir-1260	0.0	0.0	N
TCGA-KN-8421-01A-11R-2314-13	hsa-mir-1260b	0.0	0.0	N
TCGA-KN-8421-01A-11R-2314-13	hsa-mir-1261	0.0	0.0	N
TCGA-KN-8421-01A-11R-2314-13	hsa-mir-1262	3.0	0.481863	N
TCGA-KN-8421-01A-11R-2314-13	hsa-mir-1263	0.0	0.0	N
TCGA-KN-8421-01A-11R-2314-13	hsa-mir-1264	0.0	0.0	N
TCGA-KN-8421-01A-11R-2314-13	hsa-mir-1265	0.0	0.0	N
TCGA-KN-8421-01A-11R-2314-13	hsa-mir-1266	8.0	1.284969	N
TCGA-KN-8421-01A-11R-2314-13	hsa-mir-1267	0.0	0.0	N
TCGA-KN-8421-01A-11R-2314-13	hsa-mir-1268	0.0	0.0	N
TCGA-KN-8421-01A-11R-2314-13	hsa-mir-1269	1.0	0.160621	N
TCGA-KN-8421-01A-11R-2314-13	hsa-mir-127	94.0	15.098384	N
TCGA-KN-8421-01A-11R-2314-13	hsa-mir-1270-1	2.0	0.321242	N
TCGA-KN-8421-01A-11R-2314-13	hsa-mir-1270-2	0.0	0.0	N
TCGA-KN-8421-01A-11R-2314-13	hsa-mir-1271	10.0	1.606211	N
TCGA-KN-8421-01A-11R-2314-13	hsa-mir-1272	0.0	0.0	N
TCGA-KN-8421-01A-11R-2314-13	hsa-mir-1273	0.0	0.0	N
TCGA-KN-8421-01A-11R-2314-13	hsa-mir-1273c	0.0	0.0	N
TCGA-KN-8421-01A-11R-2314-13	hsa-mir-1273d	0.0	0.0	N
TCGA-KN-8421-01A-11R-2314-13	hsa-mir-1274a	0.0	0.0	N
TCGA-KN-8421-01A-11R-2314-13	hsa-mir-1274b	4.0	0.642484	N
TCGA-KN-8421-01A-11R-2314-13	hsa-mir-1275	1.0	0.160621	N
TCGA-KN-8421-01A-11R-2314-13	hsa-mir-1276	1.0	0.160621	N
TCGA-KN-8421-01A-11R-2314-13	hsa-mir-1277	0.0	0.0	N
TCGA-KN-8421-01A-11R-2314-13	hsa-mir-1278	0.0	0.0	N
TCGA-KN-8421-01A-11R-2314-13	hsa-mir-1279	0.0	0.0	N
TCGA-KN-8421-01A-11R-2314-13	hsa-mir-128-1	850.0	136.527937	N
TCGA-KN-8421-01A-11R-2314-13	hsa-mir-128-2	630.0	101.191295	N
TCGA-KN-8421-01A-11R-2314-13	hsa-mir-1280	0.0	0.0	N
TCGA-KN-8421-01A-11R-2314-13	hsa-mir-1281	0.0	0.0	N
TCGA-KN-8421-01A-11R-2314-13	hsa-mir-1282	0.0	0.0	N
TCGA-KN-8421-01A-11R-2314-13	hsa-mir-1283-1	0.0	0.0	N
TCGA-KN-8421-01A-11R-2314-13	hsa-mir-1283-2	0.0	0.0	N
TCGA-KN-8421-01A-11R-2314-13	hsa-mir-1284	0.0	0.0	N
TCGA-KN-8421-01A-11R-2314-13	hsa-mir-1285-1	0.0	0.0	N
TCGA-KN-8421-01A-11R-2314-13	hsa-mir-1285-2	0.0	0.0	N
TCGA-KN-8421-01A-11R-2314-13	hsa-mir-1286	0.0	0.0	N
TCGA-KN-8421-01A-11R-2314-13	hsa-mir-1287	34.0	5.461117	N
TCGA-KN-8421-01A-11R-2314-13	hsa-mir-1288	0.0	0.0	N
TCGA-KN-8421-01A-11R-2314-13	hsa-mir-1289-1	0.0	0.0	N
TCGA-KN-8421-01A-11R-2314-13	hsa-mir-1289-2	0.0	0.0	N
TCGA-KN-8421-01A-11R-2314-13	hsa-mir-129-1	82.0	13.17093	N
TCGA-KN-8421-01A-11R-2314-13	hsa-mir-129-2	80.0	12.849688	N
TCGA-KN-8421-01A-11R-2314-13	hsa-mir-1290	0.0	0.0	N
TCGA-KN-8421-01A-11R-2314-13	hsa-mir-1291	1.0	0.160621	N
TCGA-KN-8421-01A-11R-2314-13	hsa-mir-1292	2.0	0.321242	N
TCGA-KN-8421-01A-11R-2314-13	hsa-mir-1293	0.0	0.0	N
TCGA-KN-8421-01A-11R-2314-13	hsa-mir-1294	3.0	0.481863	N
TCGA-KN-8421-01A-11R-2314-13	hsa-mir-1295	0.0	0.0	N
TCGA-KN-8421-01A-11R-2314-13	hsa-mir-1296	50.0	8.031055	N
TCGA-KN-8421-01A-11R-2314-13	hsa-mir-1297	0.0	0.0	N
TCGA-KN-8421-01A-11R-2314-13	hsa-mir-1298	0.0	0.0	N
TCGA-KN-8421-01A-11R-2314-13	hsa-mir-1299	0.0	0.0	N
TCGA-KN-8421-01A-11R-2314-13	hsa-mir-1301	44.0	7.067329	N
TCGA-KN-8421-01A-11R-2314-13	hsa-mir-1302-1	0.0	0.0	N
TCGA-KN-8421-01A-11R-2314-13	hsa-mir-1302-10	0.0	0.0	N
TCGA-KN-8421-01A-11R-2314-13	hsa-mir-1302-11	0.0	0.0	N
TCGA-KN-8421-01A-11R-2314-13	hsa-mir-1302-2	0.0	0.0	N
TCGA-KN-8421-01A-11R-2314-13	hsa-mir-1302-3	0.0	0.0	N
TCGA-KN-8421-01A-11R-2314-13	hsa-mir-1302-4	0.0	0.0	N
TCGA-KN-8421-01A-11R-2314-13	hsa-mir-1302-5	0.0	0.0	N
TCGA-KN-8421-01A-11R-2314-13	hsa-mir-1302-6	0.0	0.0	N
TCGA-KN-8421-01A-11R-2314-13	hsa-mir-1302-7	0.0	0.0	N
TCGA-KN-8421-01A-11R-2314-13	hsa-mir-1302-8	0.0	0.0	N
TCGA-KN-8421-01A-11R-2314-13	hsa-mir-1302-9	0.0	0.0	N
TCGA-KN-8421-01A-11R-2314-13	hsa-mir-1303	0.0	0.0	N
TCGA-KN-8421-01A-11R-2314-13	hsa-mir-1304	1.0	0.160621	N
TCGA-KN-8421-01A-11R-2314-13	hsa-mir-1305	0.0	0.0	N
TCGA-KN-8421-01A-11R-2314-13	hsa-mir-1306	63.0	10.119129	N
TCGA-KN-8421-01A-11R-2314-13	hsa-mir-1307	3221.0	517.360571	N
TCGA-KN-8421-01A-11R-2314-13	hsa-mir-130a	178.0	28.590556	N
TCGA-KN-8421-01A-11R-2314-13	hsa-mir-130b	40.0	6.424844	N
TCGA-KN-8421-01A-11R-2314-13	hsa-mir-132	306.0	49.150057	N
TCGA-KN-8421-01A-11R-2314-13	hsa-mir-1321	0.0	0.0	N
TCGA-KN-8421-01A-11R-2314-13	hsa-mir-1322	0.0	0.0	N
TCGA-KN-8421-01A-11R-2314-13	hsa-mir-1323	0.0	0.0	N
TCGA-KN-8421-01A-11R-2314-13	hsa-mir-1324	0.0	0.0	N
TCGA-KN-8421-01A-11R-2314-13	hsa-mir-133a-1	4.0	0.642484	N
TCGA-KN-8421-01A-11R-2314-13	hsa-mir-133a-2	1.0	0.160621	Y
TCGA-KN-8421-01A-11R-2314-13	hsa-mir-133b	1.0	0.160621	Y
TCGA-KN-8421-01A-11R-2314-13	hsa-mir-134	12.0	1.927453	N
TCGA-KN-8421-01A-11R-2314-13	hsa-mir-135a-1	1.0	0.160621	N
TCGA-KN-8421-01A-11R-2314-13	hsa-mir-135a-2	0.0	0.0	N
TCGA-KN-8421-01A-11R-2314-13	hsa-mir-135b	3.0	0.481863	N
TCGA-KN-8421-01A-11R-2314-13	hsa-mir-136	7.0	1.124348	N
TCGA-KN-8421-01A-11R-2314-13	hsa-mir-137	276.0	44.331424	N
TCGA-KN-8421-01A-11R-2314-13	hsa-mir-138-1	1.0	0.160621	N
TCGA-KN-8421-01A-11R-2314-13	hsa-mir-138-2	2.0	0.321242	N
TCGA-KN-8421-01A-11R-2314-13	hsa-mir-139	175.0	28.108693	N
TCGA-KN-8421-01A-11R-2314-13	hsa-mir-140	23490.0	3772.989698	N
TCGA-KN-8421-01A-11R-2314-13	hsa-mir-141	572.0	91.875271	N
TCGA-KN-8421-01A-11R-2314-13	hsa-mir-142	864.0	138.776633	N
TCGA-KN-8421-01A-11R-2314-13	hsa-mir-143	87147.0	13997.647222	N
TCGA-KN-8421-01A-11R-2314-13	hsa-mir-144	814.0	130.745577	N
TCGA-KN-8421-01A-11R-2314-13	hsa-mir-145	1934.0	310.641212	N
TCGA-KN-8421-01A-11R-2314-13	hsa-mir-1468	92.0	14.777141	N
TCGA-KN-8421-01A-11R-2314-13	hsa-mir-1469	0.0	0.0	N
TCGA-KN-8421-01A-11R-2314-13	hsa-mir-146a	27.0	4.33677	N
TCGA-KN-8421-01A-11R-2314-13	hsa-mir-146b	219.0	35.176021	N
TCGA-KN-8421-01A-11R-2314-13	hsa-mir-147	0.0	0.0	N
TCGA-KN-8421-01A-11R-2314-13	hsa-mir-1470	0.0	0.0	N
TCGA-KN-8421-01A-11R-2314-13	hsa-mir-1471	0.0	0.0	N
TCGA-KN-8421-01A-11R-2314-13	hsa-mir-147b	1.0	0.160621	N
TCGA-KN-8421-01A-11R-2314-13	hsa-mir-148a	260166.0	41788.149761	N
TCGA-KN-8421-01A-11R-2314-13	hsa-mir-148b	578.0	92.838997	N
TCGA-KN-8421-01A-11R-2314-13	hsa-mir-149	82.0	13.17093	N
TCGA-KN-8421-01A-11R-2314-13	hsa-mir-150	128.0	20.559501	N
TCGA-KN-8421-01A-11R-2314-13	hsa-mir-151	15032.0	2414.456413	N
TCGA-KN-8421-01A-11R-2314-13	hsa-mir-152	753.0	120.94769	N
TCGA-KN-8421-01A-11R-2314-13	hsa-mir-153-1	8.0	1.284969	N
TCGA-KN-8421-01A-11R-2314-13	hsa-mir-153-2	273.0	43.849561	N
TCGA-KN-8421-01A-11R-2314-13	hsa-mir-1537	0.0	0.0	N
TCGA-KN-8421-01A-11R-2314-13	hsa-mir-1538	0.0	0.0	N
TCGA-KN-8421-01A-11R-2314-13	hsa-mir-1539	0.0	0.0	N
TCGA-KN-8421-01A-11R-2314-13	hsa-mir-154	0.0	0.0	N
TCGA-KN-8421-01A-11R-2314-13	hsa-mir-155	64.0	10.279751	N
TCGA-KN-8421-01A-11R-2314-13	hsa-mir-15a	587.0	94.284587	N
TCGA-KN-8421-01A-11R-2314-13	hsa-mir-15b	1616.0	259.563702	N
TCGA-KN-8421-01A-11R-2314-13	hsa-mir-16-1	1861.0	298.915872	N
TCGA-KN-8421-01A-11R-2314-13	hsa-mir-16-2	28.0	4.497391	N
TCGA-KN-8421-01A-11R-2314-13	hsa-mir-17	1324.0	212.66234	Y
TCGA-KN-8421-01A-11R-2314-13	hsa-mir-181a-1	11576.0	1859.349883	N
TCGA-KN-8421-01A-11R-2314-13	hsa-mir-181a-2	9479.0	1522.527431	N
TCGA-KN-8421-01A-11R-2314-13	hsa-mir-181b-1	4272.0	686.17335	N
TCGA-KN-8421-01A-11R-2314-13	hsa-mir-181b-2	51.0	8.191676	N
TCGA-KN-8421-01A-11R-2314-13	hsa-mir-181c	102.0	16.383352	N
TCGA-KN-8421-01A-11R-2314-13	hsa-mir-181d	38.0	6.103602	N
TCGA-KN-8421-01A-11R-2314-13	hsa-mir-182	15940.0	2560.300374	N
TCGA-KN-8421-01A-11R-2314-13	hsa-mir-1825	0.0	0.0	N
TCGA-KN-8421-01A-11R-2314-13	hsa-mir-1827	0.0	0.0	N
TCGA-KN-8421-01A-11R-2314-13	hsa-mir-183	3368.0	540.971873	N
TCGA-KN-8421-01A-11R-2314-13	hsa-mir-184	4.0	0.642484	N
TCGA-KN-8421-01A-11R-2314-13	hsa-mir-185	264.0	42.403971	N
TCGA-KN-8421-01A-11R-2314-13	hsa-mir-186	860.0	138.134148	N
TCGA-KN-8421-01A-11R-2314-13	hsa-mir-187	124.0	19.917017	N
TCGA-KN-8421-01A-11R-2314-13	hsa-mir-188	239.0	38.388444	N
TCGA-KN-8421-01A-11R-2314-13	hsa-mir-18a	11.0	1.766832	N
TCGA-KN-8421-01A-11R-2314-13	hsa-mir-18b	3.0	0.481863	N
TCGA-KN-8421-01A-11R-2314-13	hsa-mir-190	38.0	6.103602	N
TCGA-KN-8421-01A-11R-2314-13	hsa-mir-1908	0.0	0.0	N
TCGA-KN-8421-01A-11R-2314-13	hsa-mir-1909	0.0	0.0	N
TCGA-KN-8421-01A-11R-2314-13	hsa-mir-190b	0.0	0.0	N
TCGA-KN-8421-01A-11R-2314-13	hsa-mir-191	3150.0	505.956473	N
TCGA-KN-8421-01A-11R-2314-13	hsa-mir-1910	0.0	0.0	N
TCGA-KN-8421-01A-11R-2314-13	hsa-mir-1911	0.0	0.0	N
TCGA-KN-8421-01A-11R-2314-13	hsa-mir-1912	0.0	0.0	N
TCGA-KN-8421-01A-11R-2314-13	hsa-mir-1913	1.0	0.160621	N
TCGA-KN-8421-01A-11R-2314-13	hsa-mir-1914	0.0	0.0	N
TCGA-KN-8421-01A-11R-2314-13	hsa-mir-1915	0.0	0.0	N
TCGA-KN-8421-01A-11R-2314-13	hsa-mir-192	3774.0	606.184041	Y
TCGA-KN-8421-01A-11R-2314-13	hsa-mir-193a	1105.0	177.486318	N
TCGA-KN-8421-01A-11R-2314-13	hsa-mir-193b	174.0	27.948072	N
TCGA-KN-8421-01A-11R-2314-13	hsa-mir-194-1	464.0	74.528192	N
TCGA-KN-8421-01A-11R-2314-13	hsa-mir-194-2	514.0	82.559247	N
TCGA-KN-8421-01A-11R-2314-13	hsa-mir-195	65.0	10.440372	N
TCGA-KN-8421-01A-11R-2314-13	hsa-mir-196a-1	211.0	33.891053	N
TCGA-KN-8421-01A-11R-2314-13	hsa-mir-196a-2	28.0	4.497391	N
TCGA-KN-8421-01A-11R-2314-13	hsa-mir-196b	4582.0	735.965892	N
TCGA-KN-8421-01A-11R-2314-13	hsa-mir-197	693.0	111.310424	N
TCGA-KN-8421-01A-11R-2314-13	hsa-mir-1972-1	0.0	0.0	N
TCGA-KN-8421-01A-11R-2314-13	hsa-mir-1972-2	0.0	0.0	N
TCGA-KN-8421-01A-11R-2314-13	hsa-mir-1973	0.0	0.0	N
TCGA-KN-8421-01A-11R-2314-13	hsa-mir-1976	22.0	3.533664	N
TCGA-KN-8421-01A-11R-2314-13	hsa-mir-198	0.0	0.0	N
TCGA-KN-8421-01A-11R-2314-13	hsa-mir-199a-1	253.0	40.637139	Y
TCGA-KN-8421-01A-11R-2314-13	hsa-mir-199a-2	460.0	73.885707	Y
TCGA-KN-8421-01A-11R-2314-13	hsa-mir-199b	613.0	98.460736	Y
TCGA-KN-8421-01A-11R-2314-13	hsa-mir-19a	24.0	3.854906	N
TCGA-KN-8421-01A-11R-2314-13	hsa-mir-19b-1	12.0	1.927453	N
TCGA-KN-8421-01A-11R-2314-13	hsa-mir-19b-2	133.0	21.362607	N
TCGA-KN-8421-01A-11R-2314-13	hsa-mir-200a	664.0	106.652412	N
TCGA-KN-8421-01A-11R-2314-13	hsa-mir-200b	805.0	129.299988	N
TCGA-KN-8421-01A-11R-2314-13	hsa-mir-200c	1723.0	276.75016	N
TCGA-KN-8421-01A-11R-2314-13	hsa-mir-202	0.0	0.0	N
TCGA-KN-8421-01A-11R-2314-13	hsa-mir-203	146.0	23.450681	N
TCGA-KN-8421-01A-11R-2314-13	hsa-mir-204	31.0	4.979254	N
TCGA-KN-8421-01A-11R-2314-13	hsa-mir-205	1.0	0.160621	N
TCGA-KN-8421-01A-11R-2314-13	hsa-mir-2052	0.0	0.0	N
TCGA-KN-8421-01A-11R-2314-13	hsa-mir-2053	0.0	0.0	N
TCGA-KN-8421-01A-11R-2314-13	hsa-mir-2054	0.0	0.0	N
TCGA-KN-8421-01A-11R-2314-13	hsa-mir-206	0.0	0.0	N
TCGA-KN-8421-01A-11R-2314-13	hsa-mir-208a	0.0	0.0	N
TCGA-KN-8421-01A-11R-2314-13	hsa-mir-208b	0.0	0.0	N
TCGA-KN-8421-01A-11R-2314-13	hsa-mir-20a	544.0	87.37788	N
TCGA-KN-8421-01A-11R-2314-13	hsa-mir-20b	208.0	33.409189	N
TCGA-KN-8421-01A-11R-2314-13	hsa-mir-21	78164.0	12554.787858	N
TCGA-KN-8421-01A-11R-2314-13	hsa-mir-210	7493.0	1203.533921	N
TCGA-KN-8421-01A-11R-2314-13	hsa-mir-211	0.0	0.0	N
TCGA-KN-8421-01A-11R-2314-13	hsa-mir-2110	13.0	2.088074	N
TCGA-KN-8421-01A-11R-2314-13	hsa-mir-2113	0.0	0.0	N
TCGA-KN-8421-01A-11R-2314-13	hsa-mir-2114	3.0	0.481863	N
TCGA-KN-8421-01A-11R-2314-13	hsa-mir-2115	1.0	0.160621	N
TCGA-KN-8421-01A-11R-2314-13	hsa-mir-2116	4.0	0.642484	N
TCGA-KN-8421-01A-11R-2314-13	hsa-mir-2117	0.0	0.0	N
TCGA-KN-8421-01A-11R-2314-13	hsa-mir-212	11.0	1.766832	N
TCGA-KN-8421-01A-11R-2314-13	hsa-mir-214	6.0	0.963727	N
TCGA-KN-8421-01A-11R-2314-13	hsa-mir-215	11.0	1.766832	Y
TCGA-KN-8421-01A-11R-2314-13	hsa-mir-216a	0.0	0.0	N
TCGA-KN-8421-01A-11R-2314-13	hsa-mir-216b	0.0	0.0	N
TCGA-KN-8421-01A-11R-2314-13	hsa-mir-217	1.0	0.160621	N
TCGA-KN-8421-01A-11R-2314-13	hsa-mir-218-1	227.0	36.46099	N
TCGA-KN-8421-01A-11R-2314-13	hsa-mir-218-2	8587.0	1379.253407	N
TCGA-KN-8421-01A-11R-2314-13	hsa-mir-219-1	2.0	0.321242	N
TCGA-KN-8421-01A-11R-2314-13	hsa-mir-219-2	0.0	0.0	N
TCGA-KN-8421-01A-11R-2314-13	hsa-mir-22	954937.0	153383.033786	N
TCGA-KN-8421-01A-11R-2314-13	hsa-mir-221	8335.0	1338.77689	N
TCGA-KN-8421-01A-11R-2314-13	hsa-mir-222	2330.0	374.247169	N
TCGA-KN-8421-01A-11R-2314-13	hsa-mir-223	50.0	8.031055	N
TCGA-KN-8421-01A-11R-2314-13	hsa-mir-224	9.0	1.44559	N
TCGA-KN-8421-01A-11R-2314-13	hsa-mir-2276	11.0	1.766832	N
TCGA-KN-8421-01A-11R-2314-13	hsa-mir-2277	6.0	0.963727	N
TCGA-KN-8421-01A-11R-2314-13	hsa-mir-2278	0.0	0.0	N
TCGA-KN-8421-01A-11R-2314-13	hsa-mir-2355	271.0	43.528319	N
TCGA-KN-8421-01A-11R-2314-13	hsa-mir-23a	6252.0	1004.203133	Y
TCGA-KN-8421-01A-11R-2314-13	hsa-mir-23b	8726.0	1401.579741	Y
TCGA-KN-8421-01A-11R-2314-13	hsa-mir-23c	6.0	0.963727	N
TCGA-KN-8421-01A-11R-2314-13	hsa-mir-24-1	155.0	24.896271	N
TCGA-KN-8421-01A-11R-2314-13	hsa-mir-24-2	4389.0	704.966019	N
TCGA-KN-8421-01A-11R-2314-13	hsa-mir-25	14511.0	2330.772819	N
TCGA-KN-8421-01A-11R-2314-13	hsa-mir-26a-1	16.0	2.569938	N
TCGA-KN-8421-01A-11R-2314-13	hsa-mir-26a-2	9448.0	1517.548177	N
TCGA-KN-8421-01A-11R-2314-13	hsa-mir-26b	1894.0	304.216368	N
TCGA-KN-8421-01A-11R-2314-13	hsa-mir-27a	1660.0	266.63103	Y
TCGA-KN-8421-01A-11R-2314-13	hsa-mir-27b	7771.0	1248.186588	Y
TCGA-KN-8421-01A-11R-2314-13	hsa-mir-28	7564.0	1214.93802	N
TCGA-KN-8421-01A-11R-2314-13	hsa-mir-2861	0.0	0.0	N
TCGA-KN-8421-01A-11R-2314-13	hsa-mir-2909	0.0	0.0	N
TCGA-KN-8421-01A-11R-2314-13	hsa-mir-296	3.0	0.481863	N
TCGA-KN-8421-01A-11R-2314-13	hsa-mir-297	0.0	0.0	N
TCGA-KN-8421-01A-11R-2314-13	hsa-mir-298	0.0	0.0	N
TCGA-KN-8421-01A-11R-2314-13	hsa-mir-299	0.0	0.0	N
TCGA-KN-8421-01A-11R-2314-13	hsa-mir-29a	80993.0	13009.184957	N
TCGA-KN-8421-01A-11R-2314-13	hsa-mir-29b-1	2470.0	396.734123	Y
TCGA-KN-8421-01A-11R-2314-13	hsa-mir-29b-2	2501.0	401.713377	N
TCGA-KN-8421-01A-11R-2314-13	hsa-mir-29c	10469.0	1681.542322	Y
TCGA-KN-8421-01A-11R-2314-13	hsa-mir-300	0.0	0.0	N
TCGA-KN-8421-01A-11R-2314-13	hsa-mir-301a	17.0	2.730559	N
TCGA-KN-8421-01A-11R-2314-13	hsa-mir-301b	1.0	0.160621	N
TCGA-KN-8421-01A-11R-2314-13	hsa-mir-302a	0.0	0.0	N
TCGA-KN-8421-01A-11R-2314-13	hsa-mir-302b	0.0	0.0	N
TCGA-KN-8421-01A-11R-2314-13	hsa-mir-302c	0.0	0.0	N
TCGA-KN-8421-01A-11R-2314-13	hsa-mir-302d	0.0	0.0	N
TCGA-KN-8421-01A-11R-2314-13	hsa-mir-302e	0.0	0.0	N
TCGA-KN-8421-01A-11R-2314-13	hsa-mir-302f	0.0	0.0	N
TCGA-KN-8421-01A-11R-2314-13	hsa-mir-3065	4.0	0.642484	N
TCGA-KN-8421-01A-11R-2314-13	hsa-mir-3074	22.0	3.533664	N
TCGA-KN-8421-01A-11R-2314-13	hsa-mir-30a	775553.0	124570.17793	Y
TCGA-KN-8421-01A-11R-2314-13	hsa-mir-30b	13016.0	2090.644271	Y
TCGA-KN-8421-01A-11R-2314-13	hsa-mir-30c-1	34.0	5.461117	N
TCGA-KN-8421-01A-11R-2314-13	hsa-mir-30c-2	9709.0	1559.470284	Y
TCGA-KN-8421-01A-11R-2314-13	hsa-mir-30d	156807.0	25186.513224	N
TCGA-KN-8421-01A-11R-2314-13	hsa-mir-30e	147164.0	23637.643933	Y
TCGA-KN-8421-01A-11R-2314-13	hsa-mir-31	121.0	19.435153	N
TCGA-KN-8421-01A-11R-2314-13	hsa-mir-3115	0.0	0.0	N
TCGA-KN-8421-01A-11R-2314-13	hsa-mir-3116-1	0.0	0.0	N
TCGA-KN-8421-01A-11R-2314-13	hsa-mir-3116-2	0.0	0.0	N
TCGA-KN-8421-01A-11R-2314-13	hsa-mir-3117	4.0	0.642484	N
TCGA-KN-8421-01A-11R-2314-13	hsa-mir-3118-1	0.0	0.0	N
TCGA-KN-8421-01A-11R-2314-13	hsa-mir-3118-2	0.0	0.0	N
TCGA-KN-8421-01A-11R-2314-13	hsa-mir-3118-3	0.0	0.0	N
TCGA-KN-8421-01A-11R-2314-13	hsa-mir-3118-4	0.0	0.0	N
TCGA-KN-8421-01A-11R-2314-13	hsa-mir-3118-5	0.0	0.0	N
TCGA-KN-8421-01A-11R-2314-13	hsa-mir-3118-6	0.0	0.0	N
TCGA-KN-8421-01A-11R-2314-13	hsa-mir-3119-1	0.0	0.0	N
TCGA-KN-8421-01A-11R-2314-13	hsa-mir-3119-2	0.0	0.0	N
TCGA-KN-8421-01A-11R-2314-13	hsa-mir-3120	0.0	0.0	N
TCGA-KN-8421-01A-11R-2314-13	hsa-mir-3121	0.0	0.0	N
TCGA-KN-8421-01A-11R-2314-13	hsa-mir-3122	0.0	0.0	N
TCGA-KN-8421-01A-11R-2314-13	hsa-mir-3123	0.0	0.0	N
TCGA-KN-8421-01A-11R-2314-13	hsa-mir-3124	0.0	0.0	N
TCGA-KN-8421-01A-11R-2314-13	hsa-mir-3125	0.0	0.0	N
TCGA-KN-8421-01A-11R-2314-13	hsa-mir-3126	0.0	0.0	N
TCGA-KN-8421-01A-11R-2314-13	hsa-mir-3127	10.0	1.606211	N
TCGA-KN-8421-01A-11R-2314-13	hsa-mir-3128	0.0	0.0	N
TCGA-KN-8421-01A-11R-2314-13	hsa-mir-3129	0.0	0.0	N
TCGA-KN-8421-01A-11R-2314-13	hsa-mir-3130-1	25.0	4.015528	N
TCGA-KN-8421-01A-11R-2314-13	hsa-mir-3130-2	0.0	0.0	N
TCGA-KN-8421-01A-11R-2314-13	hsa-mir-3131	0.0	0.0	N
TCGA-KN-8421-01A-11R-2314-13	hsa-mir-3132	1.0	0.160621	N
TCGA-KN-8421-01A-11R-2314-13	hsa-mir-3133	0.0	0.0	N
TCGA-KN-8421-01A-11R-2314-13	hsa-mir-3134	0.0	0.0	N
TCGA-KN-8421-01A-11R-2314-13	hsa-mir-3135	0.0	0.0	N
TCGA-KN-8421-01A-11R-2314-13	hsa-mir-3136	1.0	0.160621	N
TCGA-KN-8421-01A-11R-2314-13	hsa-mir-3137	0.0	0.0	N
TCGA-KN-8421-01A-11R-2314-13	hsa-mir-3138	1.0	0.160621	N
TCGA-KN-8421-01A-11R-2314-13	hsa-mir-3139	0.0	0.0	N
TCGA-KN-8421-01A-11R-2314-13	hsa-mir-3140	0.0	0.0	N
TCGA-KN-8421-01A-11R-2314-13	hsa-mir-3141	0.0	0.0	N
TCGA-KN-8421-01A-11R-2314-13	hsa-mir-3142	0.0	0.0	N
TCGA-KN-8421-01A-11R-2314-13	hsa-mir-3143	0.0	0.0	N
TCGA-KN-8421-01A-11R-2314-13	hsa-mir-3144	0.0	0.0	N
TCGA-KN-8421-01A-11R-2314-13	hsa-mir-3145	0.0	0.0	N
TCGA-KN-8421-01A-11R-2314-13	hsa-mir-3146	0.0	0.0	N
TCGA-KN-8421-01A-11R-2314-13	hsa-mir-3147	0.0	0.0	N
TCGA-KN-8421-01A-11R-2314-13	hsa-mir-3148	0.0	0.0	N
TCGA-KN-8421-01A-11R-2314-13	hsa-mir-3149	0.0	0.0	N
TCGA-KN-8421-01A-11R-2314-13	hsa-mir-3150	0.0	0.0	N
TCGA-KN-8421-01A-11R-2314-13	hsa-mir-3150b	0.0	0.0	N
TCGA-KN-8421-01A-11R-2314-13	hsa-mir-3151	0.0	0.0	N
TCGA-KN-8421-01A-11R-2314-13	hsa-mir-3152	1.0	0.160621	N
TCGA-KN-8421-01A-11R-2314-13	hsa-mir-3153	0.0	0.0	N
TCGA-KN-8421-01A-11R-2314-13	hsa-mir-3154	0.0	0.0	N
TCGA-KN-8421-01A-11R-2314-13	hsa-mir-3155	0.0	0.0	N
TCGA-KN-8421-01A-11R-2314-13	hsa-mir-3156-1	0.0	0.0	N
TCGA-KN-8421-01A-11R-2314-13	hsa-mir-3156-2	0.0	0.0	N
TCGA-KN-8421-01A-11R-2314-13	hsa-mir-3156-3	0.0	0.0	N
TCGA-KN-8421-01A-11R-2314-13	hsa-mir-3157	1.0	0.160621	N
TCGA-KN-8421-01A-11R-2314-13	hsa-mir-3158-1	0.0	0.0	N
TCGA-KN-8421-01A-11R-2314-13	hsa-mir-3158-2	0.0	0.0	N
TCGA-KN-8421-01A-11R-2314-13	hsa-mir-3159	0.0	0.0	N
TCGA-KN-8421-01A-11R-2314-13	hsa-mir-3160-1	0.0	0.0	N
TCGA-KN-8421-01A-11R-2314-13	hsa-mir-3160-2	0.0	0.0	N
TCGA-KN-8421-01A-11R-2314-13	hsa-mir-3161	3.0	0.481863	N
TCGA-KN-8421-01A-11R-2314-13	hsa-mir-3162	0.0	0.0	N
TCGA-KN-8421-01A-11R-2314-13	hsa-mir-3163	0.0	0.0	N
TCGA-KN-8421-01A-11R-2314-13	hsa-mir-3164	0.0	0.0	N
TCGA-KN-8421-01A-11R-2314-13	hsa-mir-3165	1.0	0.160621	N
TCGA-KN-8421-01A-11R-2314-13	hsa-mir-3166	0.0	0.0	N
TCGA-KN-8421-01A-11R-2314-13	hsa-mir-3167	0.0	0.0	N
TCGA-KN-8421-01A-11R-2314-13	hsa-mir-3168	0.0	0.0	N
TCGA-KN-8421-01A-11R-2314-13	hsa-mir-3169	0.0	0.0	N
TCGA-KN-8421-01A-11R-2314-13	hsa-mir-3170	1.0	0.160621	N
TCGA-KN-8421-01A-11R-2314-13	hsa-mir-3171	0.0	0.0	N
TCGA-KN-8421-01A-11R-2314-13	hsa-mir-3173	1.0	0.160621	N
TCGA-KN-8421-01A-11R-2314-13	hsa-mir-3174	0.0	0.0	N
TCGA-KN-8421-01A-11R-2314-13	hsa-mir-3175	0.0	0.0	N
TCGA-KN-8421-01A-11R-2314-13	hsa-mir-3176	1.0	0.160621	N
TCGA-KN-8421-01A-11R-2314-13	hsa-mir-3177	1.0	0.160621	N
TCGA-KN-8421-01A-11R-2314-13	hsa-mir-3178	1.0	0.160621	N
TCGA-KN-8421-01A-11R-2314-13	hsa-mir-3179-1	0.0	0.0	N
TCGA-KN-8421-01A-11R-2314-13	hsa-mir-3179-2	0.0	0.0	N
TCGA-KN-8421-01A-11R-2314-13	hsa-mir-3179-3	0.0	0.0	N
TCGA-KN-8421-01A-11R-2314-13	hsa-mir-3180-1	0.0	0.0	N
TCGA-KN-8421-01A-11R-2314-13	hsa-mir-3180-2	0.0	0.0	N
TCGA-KN-8421-01A-11R-2314-13	hsa-mir-3180-3	0.0	0.0	N
TCGA-KN-8421-01A-11R-2314-13	hsa-mir-3180-4	0.0	0.0	N
TCGA-KN-8421-01A-11R-2314-13	hsa-mir-3180-5	0.0	0.0	N
TCGA-KN-8421-01A-11R-2314-13	hsa-mir-3181	0.0	0.0	N
TCGA-KN-8421-01A-11R-2314-13	hsa-mir-3182	0.0	0.0	N
TCGA-KN-8421-01A-11R-2314-13	hsa-mir-3183	0.0	0.0	N
TCGA-KN-8421-01A-11R-2314-13	hsa-mir-3184	0.0	0.0	N
TCGA-KN-8421-01A-11R-2314-13	hsa-mir-3185	0.0	0.0	N
TCGA-KN-8421-01A-11R-2314-13	hsa-mir-3186	0.0	0.0	N
TCGA-KN-8421-01A-11R-2314-13	hsa-mir-3187	1.0	0.160621	N
TCGA-KN-8421-01A-11R-2314-13	hsa-mir-3188	0.0	0.0	N
TCGA-KN-8421-01A-11R-2314-13	hsa-mir-3189	0.0	0.0	N
TCGA-KN-8421-01A-11R-2314-13	hsa-mir-3190	1.0	0.160621	N
TCGA-KN-8421-01A-11R-2314-13	hsa-mir-3191	2.0	0.321242	N
TCGA-KN-8421-01A-11R-2314-13	hsa-mir-3192	0.0	0.0	N
TCGA-KN-8421-01A-11R-2314-13	hsa-mir-3193	4.0	0.642484	N
TCGA-KN-8421-01A-11R-2314-13	hsa-mir-3194	0.0	0.0	N
TCGA-KN-8421-01A-11R-2314-13	hsa-mir-3195	1.0	0.160621	N
TCGA-KN-8421-01A-11R-2314-13	hsa-mir-3196	0.0	0.0	N
TCGA-KN-8421-01A-11R-2314-13	hsa-mir-3197	0.0	0.0	N
TCGA-KN-8421-01A-11R-2314-13	hsa-mir-3198	0.0	0.0	N
TCGA-KN-8421-01A-11R-2314-13	hsa-mir-3199-1	3.0	0.481863	N
TCGA-KN-8421-01A-11R-2314-13	hsa-mir-3199-2	0.0	0.0	N
TCGA-KN-8421-01A-11R-2314-13	hsa-mir-32	81.0	13.010309	N
TCGA-KN-8421-01A-11R-2314-13	hsa-mir-3200	16.0	2.569938	N
TCGA-KN-8421-01A-11R-2314-13	hsa-mir-3201	0.0	0.0	N
TCGA-KN-8421-01A-11R-2314-13	hsa-mir-3202-1	0.0	0.0	N
TCGA-KN-8421-01A-11R-2314-13	hsa-mir-3202-2	0.0	0.0	N
TCGA-KN-8421-01A-11R-2314-13	hsa-mir-320a	2382.0	382.599466	Y
TCGA-KN-8421-01A-11R-2314-13	hsa-mir-320b-1	0.0	0.0	N
TCGA-KN-8421-01A-11R-2314-13	hsa-mir-320b-2	40.0	6.424844	Y
TCGA-KN-8421-01A-11R-2314-13	hsa-mir-320c-1	3.0	0.481863	N
TCGA-KN-8421-01A-11R-2314-13	hsa-mir-320c-2	2.0	0.321242	N
TCGA-KN-8421-01A-11R-2314-13	hsa-mir-320d-1	1.0	0.160621	N
TCGA-KN-8421-01A-11R-2314-13	hsa-mir-320d-2	2.0	0.321242	N
TCGA-KN-8421-01A-11R-2314-13	hsa-mir-320e	0.0	0.0	N
TCGA-KN-8421-01A-11R-2314-13	hsa-mir-323	1.0	0.160621	N
TCGA-KN-8421-01A-11R-2314-13	hsa-mir-323b	1.0	0.160621	N
TCGA-KN-8421-01A-11R-2314-13	hsa-mir-324	146.0	23.450681	N
TCGA-KN-8421-01A-11R-2314-13	hsa-mir-325	0.0	0.0	N
TCGA-KN-8421-01A-11R-2314-13	hsa-mir-326	3.0	0.481863	N
TCGA-KN-8421-01A-11R-2314-13	hsa-mir-328	1174.0	188.569174	N
TCGA-KN-8421-01A-11R-2314-13	hsa-mir-329-1	0.0	0.0	N
TCGA-KN-8421-01A-11R-2314-13	hsa-mir-329-2	0.0	0.0	N
TCGA-KN-8421-01A-11R-2314-13	hsa-mir-330	60.0	9.637266	N
TCGA-KN-8421-01A-11R-2314-13	hsa-mir-331	103.0	16.543974	N
TCGA-KN-8421-01A-11R-2314-13	hsa-mir-335	10.0	1.606211	N
TCGA-KN-8421-01A-11R-2314-13	hsa-mir-337	4.0	0.642484	N
TCGA-KN-8421-01A-11R-2314-13	hsa-mir-338	225.0	36.139748	N
TCGA-KN-8421-01A-11R-2314-13	hsa-mir-339	106.0	17.025837	N
TCGA-KN-8421-01A-11R-2314-13	hsa-mir-33a	223.0	35.818506	N
TCGA-KN-8421-01A-11R-2314-13	hsa-mir-33b	7.0	1.124348	N
TCGA-KN-8421-01A-11R-2314-13	hsa-mir-340	61.0	9.797887	N
TCGA-KN-8421-01A-11R-2314-13	hsa-mir-342	156.0	25.056892	N
TCGA-KN-8421-01A-11R-2314-13	hsa-mir-345	75.0	12.046583	N
TCGA-KN-8421-01A-11R-2314-13	hsa-mir-346	0.0	0.0	N
TCGA-KN-8421-01A-11R-2314-13	hsa-mir-34a	192.0	30.839252	N
TCGA-KN-8421-01A-11R-2314-13	hsa-mir-34b	0.0	0.0	N
TCGA-KN-8421-01A-11R-2314-13	hsa-mir-34c	0.0	0.0	N
TCGA-KN-8421-01A-11R-2314-13	hsa-mir-3605	6.0	0.963727	N
TCGA-KN-8421-01A-11R-2314-13	hsa-mir-3606	0.0	0.0	N
TCGA-KN-8421-01A-11R-2314-13	hsa-mir-3607	364.0	58.466081	N
TCGA-KN-8421-01A-11R-2314-13	hsa-mir-3609	2.0	0.321242	N
TCGA-KN-8421-01A-11R-2314-13	hsa-mir-361	2432.0	390.630521	N
TCGA-KN-8421-01A-11R-2314-13	hsa-mir-3610	0.0	0.0	N
TCGA-KN-8421-01A-11R-2314-13	hsa-mir-3611	0.0	0.0	N
TCGA-KN-8421-01A-11R-2314-13	hsa-mir-3612	0.0	0.0	N
TCGA-KN-8421-01A-11R-2314-13	hsa-mir-3613	27.0	4.33677	N
TCGA-KN-8421-01A-11R-2314-13	hsa-mir-3614	1.0	0.160621	N
TCGA-KN-8421-01A-11R-2314-13	hsa-mir-3615	5.0	0.803106	N
TCGA-KN-8421-01A-11R-2314-13	hsa-mir-3616	0.0	0.0	N
TCGA-KN-8421-01A-11R-2314-13	hsa-mir-3617	0.0	0.0	N
TCGA-KN-8421-01A-11R-2314-13	hsa-mir-3618	0.0	0.0	N
TCGA-KN-8421-01A-11R-2314-13	hsa-mir-3619	2.0	0.321242	N
TCGA-KN-8421-01A-11R-2314-13	hsa-mir-362	605.0	97.175767	N
TCGA-KN-8421-01A-11R-2314-13	hsa-mir-3620	0.0	0.0	N
TCGA-KN-8421-01A-11R-2314-13	hsa-mir-3621	0.0	0.0	N
TCGA-KN-8421-01A-11R-2314-13	hsa-mir-3622a	0.0	0.0	N
TCGA-KN-8421-01A-11R-2314-13	hsa-mir-3622b	0.0	0.0	N
TCGA-KN-8421-01A-11R-2314-13	hsa-mir-363	59.0	9.476645	N
TCGA-KN-8421-01A-11R-2314-13	hsa-mir-3646	0.0	0.0	N
TCGA-KN-8421-01A-11R-2314-13	hsa-mir-3647	20.0	3.212422	N
TCGA-KN-8421-01A-11R-2314-13	hsa-mir-3648	0.0	0.0	N
TCGA-KN-8421-01A-11R-2314-13	hsa-mir-3649	0.0	0.0	N
TCGA-KN-8421-01A-11R-2314-13	hsa-mir-365-1	59.0	9.476645	N
TCGA-KN-8421-01A-11R-2314-13	hsa-mir-365-2	64.0	10.279751	N
TCGA-KN-8421-01A-11R-2314-13	hsa-mir-3650	0.0	0.0	N
TCGA-KN-8421-01A-11R-2314-13	hsa-mir-3651	4.0	0.642484	N
TCGA-KN-8421-01A-11R-2314-13	hsa-mir-3652	2.0	0.321242	N
TCGA-KN-8421-01A-11R-2314-13	hsa-mir-3653	43.0	6.906707	N
TCGA-KN-8421-01A-11R-2314-13	hsa-mir-3654	1.0	0.160621	N
TCGA-KN-8421-01A-11R-2314-13	hsa-mir-3655	0.0	0.0	N
TCGA-KN-8421-01A-11R-2314-13	hsa-mir-3656	0.0	0.0	N
TCGA-KN-8421-01A-11R-2314-13	hsa-mir-3657	0.0	0.0	N
TCGA-KN-8421-01A-11R-2314-13	hsa-mir-3658	0.0	0.0	N
TCGA-KN-8421-01A-11R-2314-13	hsa-mir-3659	0.0	0.0	N
TCGA-KN-8421-01A-11R-2314-13	hsa-mir-3660	0.0	0.0	N
TCGA-KN-8421-01A-11R-2314-13	hsa-mir-3661	0.0	0.0	N
TCGA-KN-8421-01A-11R-2314-13	hsa-mir-3662	0.0	0.0	N
TCGA-KN-8421-01A-11R-2314-13	hsa-mir-3663	0.0	0.0	N
TCGA-KN-8421-01A-11R-2314-13	hsa-mir-3664	1.0	0.160621	N
TCGA-KN-8421-01A-11R-2314-13	hsa-mir-3665	0.0	0.0	N
TCGA-KN-8421-01A-11R-2314-13	hsa-mir-3666	0.0	0.0	N
TCGA-KN-8421-01A-11R-2314-13	hsa-mir-3667	0.0	0.0	N
TCGA-KN-8421-01A-11R-2314-13	hsa-mir-3668	0.0	0.0	N
TCGA-KN-8421-01A-11R-2314-13	hsa-mir-3669	0.0	0.0	N
TCGA-KN-8421-01A-11R-2314-13	hsa-mir-367	0.0	0.0	N
TCGA-KN-8421-01A-11R-2314-13	hsa-mir-3670	0.0	0.0	N
TCGA-KN-8421-01A-11R-2314-13	hsa-mir-3671	0.0	0.0	N
TCGA-KN-8421-01A-11R-2314-13	hsa-mir-3672	0.0	0.0	N
TCGA-KN-8421-01A-11R-2314-13	hsa-mir-3673	0.0	0.0	N
TCGA-KN-8421-01A-11R-2314-13	hsa-mir-3674	0.0	0.0	N
TCGA-KN-8421-01A-11R-2314-13	hsa-mir-3675	0.0	0.0	N
TCGA-KN-8421-01A-11R-2314-13	hsa-mir-3676	9.0	1.44559	N
TCGA-KN-8421-01A-11R-2314-13	hsa-mir-3677	17.0	2.730559	N
TCGA-KN-8421-01A-11R-2314-13	hsa-mir-3678	0.0	0.0	N
TCGA-KN-8421-01A-11R-2314-13	hsa-mir-3679	0.0	0.0	N
TCGA-KN-8421-01A-11R-2314-13	hsa-mir-3680	0.0	0.0	N
TCGA-KN-8421-01A-11R-2314-13	hsa-mir-3681	0.0	0.0	N
TCGA-KN-8421-01A-11R-2314-13	hsa-mir-3682	1.0	0.160621	N
TCGA-KN-8421-01A-11R-2314-13	hsa-mir-3683	0.0	0.0	N
TCGA-KN-8421-01A-11R-2314-13	hsa-mir-3684	1.0	0.160621	N
TCGA-KN-8421-01A-11R-2314-13	hsa-mir-3685	0.0	0.0	N
TCGA-KN-8421-01A-11R-2314-13	hsa-mir-3686	0.0	0.0	N
TCGA-KN-8421-01A-11R-2314-13	hsa-mir-3687	0.0	0.0	N
TCGA-KN-8421-01A-11R-2314-13	hsa-mir-3688	0.0	0.0	N
TCGA-KN-8421-01A-11R-2314-13	hsa-mir-3689a	0.0	0.0	N
TCGA-KN-8421-01A-11R-2314-13	hsa-mir-3689b	0.0	0.0	N
TCGA-KN-8421-01A-11R-2314-13	hsa-mir-369	3.0	0.481863	N
TCGA-KN-8421-01A-11R-2314-13	hsa-mir-3690	1.0	0.160621	N
TCGA-KN-8421-01A-11R-2314-13	hsa-mir-3691	1.0	0.160621	N
TCGA-KN-8421-01A-11R-2314-13	hsa-mir-3692	0.0	0.0	N
TCGA-KN-8421-01A-11R-2314-13	hsa-mir-370	0.0	0.0	N
TCGA-KN-8421-01A-11R-2314-13	hsa-mir-371	0.0	0.0	N
TCGA-KN-8421-01A-11R-2314-13	hsa-mir-3713	0.0	0.0	N
TCGA-KN-8421-01A-11R-2314-13	hsa-mir-3714	0.0	0.0	N
TCGA-KN-8421-01A-11R-2314-13	hsa-mir-372	0.0	0.0	N
TCGA-KN-8421-01A-11R-2314-13	hsa-mir-373	0.0	0.0	N
TCGA-KN-8421-01A-11R-2314-13	hsa-mir-374a	3127.0	502.262188	N
TCGA-KN-8421-01A-11R-2314-13	hsa-mir-374b	455.0	73.082602	N
TCGA-KN-8421-01A-11R-2314-13	hsa-mir-374c	0.0	0.0	N
TCGA-KN-8421-01A-11R-2314-13	hsa-mir-375	272.0	43.68894	N
TCGA-KN-8421-01A-11R-2314-13	hsa-mir-376a-1	1.0	0.160621	N
TCGA-KN-8421-01A-11R-2314-13	hsa-mir-376a-2	0.0	0.0	N
TCGA-KN-8421-01A-11R-2314-13	hsa-mir-376b	0.0	0.0	N
TCGA-KN-8421-01A-11R-2314-13	hsa-mir-376c	0.0	0.0	N
TCGA-KN-8421-01A-11R-2314-13	hsa-mir-377	0.0	0.0	N
TCGA-KN-8421-01A-11R-2314-13	hsa-mir-378	990.0	159.014892	N
TCGA-KN-8421-01A-11R-2314-13	hsa-mir-378b	0.0	0.0	N
TCGA-KN-8421-01A-11R-2314-13	hsa-mir-378c	27.0	4.33677	N
TCGA-KN-8421-01A-11R-2314-13	hsa-mir-379	43.0	6.906707	N
TCGA-KN-8421-01A-11R-2314-13	hsa-mir-380	0.0	0.0	N
TCGA-KN-8421-01A-11R-2314-13	hsa-mir-381	1.0	0.160621	N
TCGA-KN-8421-01A-11R-2314-13	hsa-mir-382	1.0	0.160621	N
TCGA-KN-8421-01A-11R-2314-13	hsa-mir-383	0.0	0.0	N
TCGA-KN-8421-01A-11R-2314-13	hsa-mir-384	0.0	0.0	N
TCGA-KN-8421-01A-11R-2314-13	hsa-mir-3907	0.0	0.0	N
TCGA-KN-8421-01A-11R-2314-13	hsa-mir-3908	0.0	0.0	N
TCGA-KN-8421-01A-11R-2314-13	hsa-mir-3909	5.0	0.803106	N
TCGA-KN-8421-01A-11R-2314-13	hsa-mir-3910-1	0.0	0.0	N
TCGA-KN-8421-01A-11R-2314-13	hsa-mir-3910-2	0.0	0.0	N
TCGA-KN-8421-01A-11R-2314-13	hsa-mir-3911	0.0	0.0	N
TCGA-KN-8421-01A-11R-2314-13	hsa-mir-3912	8.0	1.284969	N
TCGA-KN-8421-01A-11R-2314-13	hsa-mir-3913-1	12.0	1.927453	N
TCGA-KN-8421-01A-11R-2314-13	hsa-mir-3913-2	0.0	0.0	N
TCGA-KN-8421-01A-11R-2314-13	hsa-mir-3914-1	0.0	0.0	N
TCGA-KN-8421-01A-11R-2314-13	hsa-mir-3914-2	0.0	0.0	N
TCGA-KN-8421-01A-11R-2314-13	hsa-mir-3915	0.0	0.0	N
TCGA-KN-8421-01A-11R-2314-13	hsa-mir-3916	0.0	0.0	N
TCGA-KN-8421-01A-11R-2314-13	hsa-mir-3917	0.0	0.0	N
TCGA-KN-8421-01A-11R-2314-13	hsa-mir-3918	0.0	0.0	N
TCGA-KN-8421-01A-11R-2314-13	hsa-mir-3919	3.0	0.481863	N
TCGA-KN-8421-01A-11R-2314-13	hsa-mir-3920	1.0	0.160621	N
TCGA-KN-8421-01A-11R-2314-13	hsa-mir-3921	0.0	0.0	N
TCGA-KN-8421-01A-11R-2314-13	hsa-mir-3922	1.0	0.160621	N
TCGA-KN-8421-01A-11R-2314-13	hsa-mir-3923	0.0	0.0	N
TCGA-KN-8421-01A-11R-2314-13	hsa-mir-3924	0.0	0.0	N
TCGA-KN-8421-01A-11R-2314-13	hsa-mir-3925	0.0	0.0	N
TCGA-KN-8421-01A-11R-2314-13	hsa-mir-3926-1	0.0	0.0	N
TCGA-KN-8421-01A-11R-2314-13	hsa-mir-3926-2	0.0	0.0	N
TCGA-KN-8421-01A-11R-2314-13	hsa-mir-3927	0.0	0.0	N
TCGA-KN-8421-01A-11R-2314-13	hsa-mir-3928	4.0	0.642484	N
TCGA-KN-8421-01A-11R-2314-13	hsa-mir-3929	0.0	0.0	N
TCGA-KN-8421-01A-11R-2314-13	hsa-mir-3934	0.0	0.0	N
TCGA-KN-8421-01A-11R-2314-13	hsa-mir-3935	0.0	0.0	N
TCGA-KN-8421-01A-11R-2314-13	hsa-mir-3936	1.0	0.160621	N
TCGA-KN-8421-01A-11R-2314-13	hsa-mir-3937	0.0	0.0	N
TCGA-KN-8421-01A-11R-2314-13	hsa-mir-3938	0.0	0.0	N
TCGA-KN-8421-01A-11R-2314-13	hsa-mir-3939	0.0	0.0	N
TCGA-KN-8421-01A-11R-2314-13	hsa-mir-3940	6.0	0.963727	N
TCGA-KN-8421-01A-11R-2314-13	hsa-mir-3941	1.0	0.160621	N
TCGA-KN-8421-01A-11R-2314-13	hsa-mir-3942	0.0	0.0	N
TCGA-KN-8421-01A-11R-2314-13	hsa-mir-3943	0.0	0.0	N
TCGA-KN-8421-01A-11R-2314-13	hsa-mir-3944	0.0	0.0	N
TCGA-KN-8421-01A-11R-2314-13	hsa-mir-3945	0.0	0.0	N
TCGA-KN-8421-01A-11R-2314-13	hsa-mir-409	2.0	0.321242	N
TCGA-KN-8421-01A-11R-2314-13	hsa-mir-410	0.0	0.0	N
TCGA-KN-8421-01A-11R-2314-13	hsa-mir-411	0.0	0.0	N
TCGA-KN-8421-01A-11R-2314-13	hsa-mir-412	1.0	0.160621	N
TCGA-KN-8421-01A-11R-2314-13	hsa-mir-421	14.0	2.248695	N
TCGA-KN-8421-01A-11R-2314-13	hsa-mir-422a	0.0	0.0	N
TCGA-KN-8421-01A-11R-2314-13	hsa-mir-423	605.0	97.175767	N
TCGA-KN-8421-01A-11R-2314-13	hsa-mir-424	538.0	86.414153	N
TCGA-KN-8421-01A-11R-2314-13	hsa-mir-425	200.0	32.124221	N
TCGA-KN-8421-01A-11R-2314-13	hsa-mir-4251	0.0	0.0	N
TCGA-KN-8421-01A-11R-2314-13	hsa-mir-4252	0.0	0.0	N
TCGA-KN-8421-01A-11R-2314-13	hsa-mir-4253	0.0	0.0	N
TCGA-KN-8421-01A-11R-2314-13	hsa-mir-4254	0.0	0.0	N
TCGA-KN-8421-01A-11R-2314-13	hsa-mir-4255	0.0	0.0	N
TCGA-KN-8421-01A-11R-2314-13	hsa-mir-4256	0.0	0.0	N
TCGA-KN-8421-01A-11R-2314-13	hsa-mir-4257	0.0	0.0	N
TCGA-KN-8421-01A-11R-2314-13	hsa-mir-4258	0.0	0.0	N
TCGA-KN-8421-01A-11R-2314-13	hsa-mir-4259	0.0	0.0	N
TCGA-KN-8421-01A-11R-2314-13	hsa-mir-4260	0.0	0.0	N
TCGA-KN-8421-01A-11R-2314-13	hsa-mir-4261	0.0	0.0	N
TCGA-KN-8421-01A-11R-2314-13	hsa-mir-4262	0.0	0.0	N
TCGA-KN-8421-01A-11R-2314-13	hsa-mir-4263	0.0	0.0	N
TCGA-KN-8421-01A-11R-2314-13	hsa-mir-4264	0.0	0.0	N
TCGA-KN-8421-01A-11R-2314-13	hsa-mir-4265	0.0	0.0	N
TCGA-KN-8421-01A-11R-2314-13	hsa-mir-4266	0.0	0.0	N
TCGA-KN-8421-01A-11R-2314-13	hsa-mir-4267	0.0	0.0	N
TCGA-KN-8421-01A-11R-2314-13	hsa-mir-4268	0.0	0.0	N
TCGA-KN-8421-01A-11R-2314-13	hsa-mir-4269	0.0	0.0	N
TCGA-KN-8421-01A-11R-2314-13	hsa-mir-4270	0.0	0.0	N
TCGA-KN-8421-01A-11R-2314-13	hsa-mir-4271	0.0	0.0	N
TCGA-KN-8421-01A-11R-2314-13	hsa-mir-4272	0.0	0.0	N
TCGA-KN-8421-01A-11R-2314-13	hsa-mir-4273	0.0	0.0	N
TCGA-KN-8421-01A-11R-2314-13	hsa-mir-4274	0.0	0.0	N
TCGA-KN-8421-01A-11R-2314-13	hsa-mir-4275	0.0	0.0	N
TCGA-KN-8421-01A-11R-2314-13	hsa-mir-4276	0.0	0.0	N
TCGA-KN-8421-01A-11R-2314-13	hsa-mir-4277	0.0	0.0	N
TCGA-KN-8421-01A-11R-2314-13	hsa-mir-4278	0.0	0.0	N
TCGA-KN-8421-01A-11R-2314-13	hsa-mir-4279	0.0	0.0	N
TCGA-KN-8421-01A-11R-2314-13	hsa-mir-4280	0.0	0.0	N
TCGA-KN-8421-01A-11R-2314-13	hsa-mir-4281	0.0	0.0	N
TCGA-KN-8421-01A-11R-2314-13	hsa-mir-4282	0.0	0.0	N
TCGA-KN-8421-01A-11R-2314-13	hsa-mir-4283-1	0.0	0.0	N
TCGA-KN-8421-01A-11R-2314-13	hsa-mir-4283-2	0.0	0.0	N
TCGA-KN-8421-01A-11R-2314-13	hsa-mir-4284	1.0	0.160621	N
TCGA-KN-8421-01A-11R-2314-13	hsa-mir-4285	0.0	0.0	N
TCGA-KN-8421-01A-11R-2314-13	hsa-mir-4286	0.0	0.0	N
TCGA-KN-8421-01A-11R-2314-13	hsa-mir-4287	0.0	0.0	N
TCGA-KN-8421-01A-11R-2314-13	hsa-mir-4288	0.0	0.0	N
TCGA-KN-8421-01A-11R-2314-13	hsa-mir-4289	0.0	0.0	N
TCGA-KN-8421-01A-11R-2314-13	hsa-mir-429	91.0	14.61652	N
TCGA-KN-8421-01A-11R-2314-13	hsa-mir-4290	0.0	0.0	N
TCGA-KN-8421-01A-11R-2314-13	hsa-mir-4291	0.0	0.0	N
TCGA-KN-8421-01A-11R-2314-13	hsa-mir-4292	0.0	0.0	N
TCGA-KN-8421-01A-11R-2314-13	hsa-mir-4293	0.0	0.0	N
TCGA-KN-8421-01A-11R-2314-13	hsa-mir-4294	0.0	0.0	N
TCGA-KN-8421-01A-11R-2314-13	hsa-mir-4295	0.0	0.0	N
TCGA-KN-8421-01A-11R-2314-13	hsa-mir-4296	0.0	0.0	N
TCGA-KN-8421-01A-11R-2314-13	hsa-mir-4297	0.0	0.0	N
TCGA-KN-8421-01A-11R-2314-13	hsa-mir-4298	0.0	0.0	N
TCGA-KN-8421-01A-11R-2314-13	hsa-mir-4299	0.0	0.0	N
TCGA-KN-8421-01A-11R-2314-13	hsa-mir-4300	0.0	0.0	N
TCGA-KN-8421-01A-11R-2314-13	hsa-mir-4301	0.0	0.0	N
TCGA-KN-8421-01A-11R-2314-13	hsa-mir-4302	0.0	0.0	N
TCGA-KN-8421-01A-11R-2314-13	hsa-mir-4303	0.0	0.0	N
TCGA-KN-8421-01A-11R-2314-13	hsa-mir-4304	0.0	0.0	N
TCGA-KN-8421-01A-11R-2314-13	hsa-mir-4305	0.0	0.0	N
TCGA-KN-8421-01A-11R-2314-13	hsa-mir-4306	0.0	0.0	N
TCGA-KN-8421-01A-11R-2314-13	hsa-mir-4307	0.0	0.0	N
TCGA-KN-8421-01A-11R-2314-13	hsa-mir-4308	0.0	0.0	N
TCGA-KN-8421-01A-11R-2314-13	hsa-mir-4309	0.0	0.0	N
TCGA-KN-8421-01A-11R-2314-13	hsa-mir-431	4.0	0.642484	N
TCGA-KN-8421-01A-11R-2314-13	hsa-mir-4310	0.0	0.0	N
TCGA-KN-8421-01A-11R-2314-13	hsa-mir-4311	0.0	0.0	N
TCGA-KN-8421-01A-11R-2314-13	hsa-mir-4312	0.0	0.0	N
TCGA-KN-8421-01A-11R-2314-13	hsa-mir-4313	0.0	0.0	N
TCGA-KN-8421-01A-11R-2314-13	hsa-mir-4314	0.0	0.0	N
TCGA-KN-8421-01A-11R-2314-13	hsa-mir-4315-1	0.0	0.0	N
TCGA-KN-8421-01A-11R-2314-13	hsa-mir-4315-2	0.0	0.0	N
TCGA-KN-8421-01A-11R-2314-13	hsa-mir-4316	0.0	0.0	N
TCGA-KN-8421-01A-11R-2314-13	hsa-mir-4317	0.0	0.0	N
TCGA-KN-8421-01A-11R-2314-13	hsa-mir-4318	0.0	0.0	N
TCGA-KN-8421-01A-11R-2314-13	hsa-mir-4319	0.0	0.0	N
TCGA-KN-8421-01A-11R-2314-13	hsa-mir-432	1.0	0.160621	N
TCGA-KN-8421-01A-11R-2314-13	hsa-mir-4320	0.0	0.0	N
TCGA-KN-8421-01A-11R-2314-13	hsa-mir-4321	0.0	0.0	N
TCGA-KN-8421-01A-11R-2314-13	hsa-mir-4322	0.0	0.0	N
TCGA-KN-8421-01A-11R-2314-13	hsa-mir-4323	0.0	0.0	N
TCGA-KN-8421-01A-11R-2314-13	hsa-mir-4324	0.0	0.0	N
TCGA-KN-8421-01A-11R-2314-13	hsa-mir-4325	0.0	0.0	N
TCGA-KN-8421-01A-11R-2314-13	hsa-mir-4326	18.0	2.89118	N
TCGA-KN-8421-01A-11R-2314-13	hsa-mir-4327	0.0	0.0	N
TCGA-KN-8421-01A-11R-2314-13	hsa-mir-4328	0.0	0.0	N
TCGA-KN-8421-01A-11R-2314-13	hsa-mir-4329	0.0	0.0	N
TCGA-KN-8421-01A-11R-2314-13	hsa-mir-433	1.0	0.160621	N
TCGA-KN-8421-01A-11R-2314-13	hsa-mir-4330	0.0	0.0	N
TCGA-KN-8421-01A-11R-2314-13	hsa-mir-448	0.0	0.0	N
TCGA-KN-8421-01A-11R-2314-13	hsa-mir-449a	0.0	0.0	N
TCGA-KN-8421-01A-11R-2314-13	hsa-mir-449b	0.0	0.0	N
TCGA-KN-8421-01A-11R-2314-13	hsa-mir-449c	0.0	0.0	N
TCGA-KN-8421-01A-11R-2314-13	hsa-mir-450a-1	11.0	1.766832	N
TCGA-KN-8421-01A-11R-2314-13	hsa-mir-450a-2	17.0	2.730559	N
TCGA-KN-8421-01A-11R-2314-13	hsa-mir-450b	31.0	4.979254	N
TCGA-KN-8421-01A-11R-2314-13	hsa-mir-451	2593.0	416.490519	N
TCGA-KN-8421-01A-11R-2314-13	hsa-mir-452	34.0	5.461117	N
TCGA-KN-8421-01A-11R-2314-13	hsa-mir-454	23.0	3.694285	N
TCGA-KN-8421-01A-11R-2314-13	hsa-mir-455	251.0	40.315897	N
TCGA-KN-8421-01A-11R-2314-13	hsa-mir-466	0.0	0.0	N
TCGA-KN-8421-01A-11R-2314-13	hsa-mir-483	0.0	0.0	N
TCGA-KN-8421-01A-11R-2314-13	hsa-mir-484	114.0	18.310806	N
TCGA-KN-8421-01A-11R-2314-13	hsa-mir-485	0.0	0.0	N
TCGA-KN-8421-01A-11R-2314-13	hsa-mir-486	1112.0	178.610666	N
TCGA-KN-8421-01A-11R-2314-13	hsa-mir-487a	1.0	0.160621	N
TCGA-KN-8421-01A-11R-2314-13	hsa-mir-487b	1.0	0.160621	N
TCGA-KN-8421-01A-11R-2314-13	hsa-mir-488	0.0	0.0	N
TCGA-KN-8421-01A-11R-2314-13	hsa-mir-489	1101.0	176.843834	N
TCGA-KN-8421-01A-11R-2314-13	hsa-mir-490	0.0	0.0	N
TCGA-KN-8421-01A-11R-2314-13	hsa-mir-491	20.0	3.212422	N
TCGA-KN-8421-01A-11R-2314-13	hsa-mir-492	0.0	0.0	N
TCGA-KN-8421-01A-11R-2314-13	hsa-mir-493	1.0	0.160621	N
TCGA-KN-8421-01A-11R-2314-13	hsa-mir-494	0.0	0.0	N
TCGA-KN-8421-01A-11R-2314-13	hsa-mir-495	2.0	0.321242	N
TCGA-KN-8421-01A-11R-2314-13	hsa-mir-496	0.0	0.0	N
TCGA-KN-8421-01A-11R-2314-13	hsa-mir-497	36.0	5.78236	N
TCGA-KN-8421-01A-11R-2314-13	hsa-mir-498	0.0	0.0	N
TCGA-KN-8421-01A-11R-2314-13	hsa-mir-499	5.0	0.803106	N
TCGA-KN-8421-01A-11R-2314-13	hsa-mir-500a	4196.0	673.966146	Y
TCGA-KN-8421-01A-11R-2314-13	hsa-mir-500b	151.0	24.253786	Y
TCGA-KN-8421-01A-11R-2314-13	hsa-mir-501	652.0	104.724959	N
TCGA-KN-8421-01A-11R-2314-13	hsa-mir-502	253.0	40.637139	Y
TCGA-KN-8421-01A-11R-2314-13	hsa-mir-503	67.0	10.761614	N
TCGA-KN-8421-01A-11R-2314-13	hsa-mir-504	1.0	0.160621	N
TCGA-KN-8421-01A-11R-2314-13	hsa-mir-505	66.0	10.600993	N
TCGA-KN-8421-01A-11R-2314-13	hsa-mir-506	0.0	0.0	N
TCGA-KN-8421-01A-11R-2314-13	hsa-mir-507	1.0	0.160621	N
TCGA-KN-8421-01A-11R-2314-13	hsa-mir-508	71.0	11.404098	N
TCGA-KN-8421-01A-11R-2314-13	hsa-mir-509-1	6.0	0.963727	N
TCGA-KN-8421-01A-11R-2314-13	hsa-mir-509-2	6.0	0.963727	N
TCGA-KN-8421-01A-11R-2314-13	hsa-mir-509-3	7.0	1.124348	N
TCGA-KN-8421-01A-11R-2314-13	hsa-mir-510	0.0	0.0	N
TCGA-KN-8421-01A-11R-2314-13	hsa-mir-511-1	0.0	0.0	N
TCGA-KN-8421-01A-11R-2314-13	hsa-mir-511-2	0.0	0.0	N
TCGA-KN-8421-01A-11R-2314-13	hsa-mir-512-1	0.0	0.0	N
TCGA-KN-8421-01A-11R-2314-13	hsa-mir-512-2	0.0	0.0	N
TCGA-KN-8421-01A-11R-2314-13	hsa-mir-513a-1	0.0	0.0	N
TCGA-KN-8421-01A-11R-2314-13	hsa-mir-513a-2	0.0	0.0	N
TCGA-KN-8421-01A-11R-2314-13	hsa-mir-513b	0.0	0.0	N
TCGA-KN-8421-01A-11R-2314-13	hsa-mir-513c	0.0	0.0	N
TCGA-KN-8421-01A-11R-2314-13	hsa-mir-514-1	11.0	1.766832	N
TCGA-KN-8421-01A-11R-2314-13	hsa-mir-514-2	10.0	1.606211	N
TCGA-KN-8421-01A-11R-2314-13	hsa-mir-514-3	5.0	0.803106	N
TCGA-KN-8421-01A-11R-2314-13	hsa-mir-514b	2.0	0.321242	N
TCGA-KN-8421-01A-11R-2314-13	hsa-mir-515-1	0.0	0.0	N
TCGA-KN-8421-01A-11R-2314-13	hsa-mir-515-2	0.0	0.0	N
TCGA-KN-8421-01A-11R-2314-13	hsa-mir-516a-1	0.0	0.0	N
TCGA-KN-8421-01A-11R-2314-13	hsa-mir-516a-2	1.0	0.160621	N
TCGA-KN-8421-01A-11R-2314-13	hsa-mir-516b-1	0.0	0.0	N
TCGA-KN-8421-01A-11R-2314-13	hsa-mir-516b-2	0.0	0.0	N
TCGA-KN-8421-01A-11R-2314-13	hsa-mir-517a	0.0	0.0	N
TCGA-KN-8421-01A-11R-2314-13	hsa-mir-517b	0.0	0.0	N
TCGA-KN-8421-01A-11R-2314-13	hsa-mir-517c	0.0	0.0	N
TCGA-KN-8421-01A-11R-2314-13	hsa-mir-518a-1	0.0	0.0	N
TCGA-KN-8421-01A-11R-2314-13	hsa-mir-518a-2	0.0	0.0	N
TCGA-KN-8421-01A-11R-2314-13	hsa-mir-518b	0.0	0.0	N
TCGA-KN-8421-01A-11R-2314-13	hsa-mir-518c	0.0	0.0	N
TCGA-KN-8421-01A-11R-2314-13	hsa-mir-518d	0.0	0.0	N
TCGA-KN-8421-01A-11R-2314-13	hsa-mir-518e	0.0	0.0	N
TCGA-KN-8421-01A-11R-2314-13	hsa-mir-518f	0.0	0.0	N
TCGA-KN-8421-01A-11R-2314-13	hsa-mir-519a-1	0.0	0.0	N
TCGA-KN-8421-01A-11R-2314-13	hsa-mir-519a-2	0.0	0.0	N
TCGA-KN-8421-01A-11R-2314-13	hsa-mir-519b	0.0	0.0	N
TCGA-KN-8421-01A-11R-2314-13	hsa-mir-519c	0.0	0.0	N
TCGA-KN-8421-01A-11R-2314-13	hsa-mir-519d	0.0	0.0	N
TCGA-KN-8421-01A-11R-2314-13	hsa-mir-519e	0.0	0.0	N
TCGA-KN-8421-01A-11R-2314-13	hsa-mir-520a	1.0	0.160621	N
TCGA-KN-8421-01A-11R-2314-13	hsa-mir-520b	0.0	0.0	N
TCGA-KN-8421-01A-11R-2314-13	hsa-mir-520c	0.0	0.0	N
TCGA-KN-8421-01A-11R-2314-13	hsa-mir-520d	0.0	0.0	N
TCGA-KN-8421-01A-11R-2314-13	hsa-mir-520e	0.0	0.0	N
TCGA-KN-8421-01A-11R-2314-13	hsa-mir-520f	0.0	0.0	N
TCGA-KN-8421-01A-11R-2314-13	hsa-mir-520g	0.0	0.0	N
TCGA-KN-8421-01A-11R-2314-13	hsa-mir-520h	0.0	0.0	N
TCGA-KN-8421-01A-11R-2314-13	hsa-mir-521-1	0.0	0.0	N
TCGA-KN-8421-01A-11R-2314-13	hsa-mir-521-2	0.0	0.0	N
TCGA-KN-8421-01A-11R-2314-13	hsa-mir-522	1.0	0.160621	N
TCGA-KN-8421-01A-11R-2314-13	hsa-mir-523	0.0	0.0	N
TCGA-KN-8421-01A-11R-2314-13	hsa-mir-524	0.0	0.0	N
TCGA-KN-8421-01A-11R-2314-13	hsa-mir-525	0.0	0.0	N
TCGA-KN-8421-01A-11R-2314-13	hsa-mir-526a-1	0.0	0.0	N
TCGA-KN-8421-01A-11R-2314-13	hsa-mir-526a-2	0.0	0.0	N
TCGA-KN-8421-01A-11R-2314-13	hsa-mir-526b	0.0	0.0	N
TCGA-KN-8421-01A-11R-2314-13	hsa-mir-527	0.0	0.0	N
TCGA-KN-8421-01A-11R-2314-13	hsa-mir-532	46560.0	7478.518534	N
TCGA-KN-8421-01A-11R-2314-13	hsa-mir-539	0.0	0.0	N
TCGA-KN-8421-01A-11R-2314-13	hsa-mir-541	0.0	0.0	N
TCGA-KN-8421-01A-11R-2314-13	hsa-mir-542	557.0	89.465954	N
TCGA-KN-8421-01A-11R-2314-13	hsa-mir-543	0.0	0.0	N
TCGA-KN-8421-01A-11R-2314-13	hsa-mir-544	0.0	0.0	N
TCGA-KN-8421-01A-11R-2314-13	hsa-mir-544b	0.0	0.0	N
TCGA-KN-8421-01A-11R-2314-13	hsa-mir-545	1.0	0.160621	N
TCGA-KN-8421-01A-11R-2314-13	hsa-mir-548a-1	0.0	0.0	N
TCGA-KN-8421-01A-11R-2314-13	hsa-mir-548a-2	0.0	0.0	N
TCGA-KN-8421-01A-11R-2314-13	hsa-mir-548a-3	0.0	0.0	N
TCGA-KN-8421-01A-11R-2314-13	hsa-mir-548aa-1	0.0	0.0	N
TCGA-KN-8421-01A-11R-2314-13	hsa-mir-548aa-2	0.0	0.0	N
TCGA-KN-8421-01A-11R-2314-13	hsa-mir-548b	2.0	0.321242	N
TCGA-KN-8421-01A-11R-2314-13	hsa-mir-548c	0.0	0.0	N
TCGA-KN-8421-01A-11R-2314-13	hsa-mir-548d-1	0.0	0.0	N
TCGA-KN-8421-01A-11R-2314-13	hsa-mir-548d-2	0.0	0.0	N
TCGA-KN-8421-01A-11R-2314-13	hsa-mir-548e	0.0	0.0	N
TCGA-KN-8421-01A-11R-2314-13	hsa-mir-548f-1	0.0	0.0	N
TCGA-KN-8421-01A-11R-2314-13	hsa-mir-548f-2	0.0	0.0	N
TCGA-KN-8421-01A-11R-2314-13	hsa-mir-548f-3	0.0	0.0	N
TCGA-KN-8421-01A-11R-2314-13	hsa-mir-548f-4	0.0	0.0	N
TCGA-KN-8421-01A-11R-2314-13	hsa-mir-548f-5	0.0	0.0	N
TCGA-KN-8421-01A-11R-2314-13	hsa-mir-548g	0.0	0.0	N
TCGA-KN-8421-01A-11R-2314-13	hsa-mir-548h-1	0.0	0.0	N
TCGA-KN-8421-01A-11R-2314-13	hsa-mir-548h-2	0.0	0.0	N
TCGA-KN-8421-01A-11R-2314-13	hsa-mir-548h-3	0.0	0.0	N
TCGA-KN-8421-01A-11R-2314-13	hsa-mir-548h-4	0.0	0.0	N
TCGA-KN-8421-01A-11R-2314-13	hsa-mir-548i-1	0.0	0.0	N
TCGA-KN-8421-01A-11R-2314-13	hsa-mir-548i-2	0.0	0.0	N
TCGA-KN-8421-01A-11R-2314-13	hsa-mir-548i-3	0.0	0.0	N
TCGA-KN-8421-01A-11R-2314-13	hsa-mir-548i-4	0.0	0.0	N
TCGA-KN-8421-01A-11R-2314-13	hsa-mir-548j	0.0	0.0	N
TCGA-KN-8421-01A-11R-2314-13	hsa-mir-548k	0.0	0.0	N
TCGA-KN-8421-01A-11R-2314-13	hsa-mir-548l	0.0	0.0	N
TCGA-KN-8421-01A-11R-2314-13	hsa-mir-548m	0.0	0.0	N
TCGA-KN-8421-01A-11R-2314-13	hsa-mir-548n	1.0	0.160621	N
TCGA-KN-8421-01A-11R-2314-13	hsa-mir-548o	1.0	0.160621	N
TCGA-KN-8421-01A-11R-2314-13	hsa-mir-548p	0.0	0.0	N
TCGA-KN-8421-01A-11R-2314-13	hsa-mir-548q	0.0	0.0	N
TCGA-KN-8421-01A-11R-2314-13	hsa-mir-548s	2.0	0.321242	N
TCGA-KN-8421-01A-11R-2314-13	hsa-mir-548t	2.0	0.321242	N
TCGA-KN-8421-01A-11R-2314-13	hsa-mir-548u	0.0	0.0	N
TCGA-KN-8421-01A-11R-2314-13	hsa-mir-548v	6.0	0.963727	N
TCGA-KN-8421-01A-11R-2314-13	hsa-mir-548w	0.0	0.0	N
TCGA-KN-8421-01A-11R-2314-13	hsa-mir-548x	0.0	0.0	N
TCGA-KN-8421-01A-11R-2314-13	hsa-mir-548y	0.0	0.0	N
TCGA-KN-8421-01A-11R-2314-13	hsa-mir-548z	0.0	0.0	N
TCGA-KN-8421-01A-11R-2314-13	hsa-mir-549	0.0	0.0	N
TCGA-KN-8421-01A-11R-2314-13	hsa-mir-550a-1	20.0	3.212422	N
TCGA-KN-8421-01A-11R-2314-13	hsa-mir-550a-2	19.0	3.051801	N
TCGA-KN-8421-01A-11R-2314-13	hsa-mir-550b-1	0.0	0.0	N
TCGA-KN-8421-01A-11R-2314-13	hsa-mir-550b-2	0.0	0.0	N
TCGA-KN-8421-01A-11R-2314-13	hsa-mir-551a	1.0	0.160621	N
TCGA-KN-8421-01A-11R-2314-13	hsa-mir-551b	0.0	0.0	N
TCGA-KN-8421-01A-11R-2314-13	hsa-mir-552	2.0	0.321242	N
TCGA-KN-8421-01A-11R-2314-13	hsa-mir-553	0.0	0.0	N
TCGA-KN-8421-01A-11R-2314-13	hsa-mir-554	0.0	0.0	N
TCGA-KN-8421-01A-11R-2314-13	hsa-mir-555	0.0	0.0	N
TCGA-KN-8421-01A-11R-2314-13	hsa-mir-556	0.0	0.0	N
TCGA-KN-8421-01A-11R-2314-13	hsa-mir-557	0.0	0.0	N
TCGA-KN-8421-01A-11R-2314-13	hsa-mir-558	0.0	0.0	N
TCGA-KN-8421-01A-11R-2314-13	hsa-mir-559	0.0	0.0	N
TCGA-KN-8421-01A-11R-2314-13	hsa-mir-561	10.0	1.606211	N
TCGA-KN-8421-01A-11R-2314-13	hsa-mir-562	0.0	0.0	N
TCGA-KN-8421-01A-11R-2314-13	hsa-mir-563	0.0	0.0	N
TCGA-KN-8421-01A-11R-2314-13	hsa-mir-564	0.0	0.0	N
TCGA-KN-8421-01A-11R-2314-13	hsa-mir-566	0.0	0.0	N
TCGA-KN-8421-01A-11R-2314-13	hsa-mir-567	0.0	0.0	N
TCGA-KN-8421-01A-11R-2314-13	hsa-mir-568	0.0	0.0	N
TCGA-KN-8421-01A-11R-2314-13	hsa-mir-569	0.0	0.0	N
TCGA-KN-8421-01A-11R-2314-13	hsa-mir-570	1.0	0.160621	N
TCGA-KN-8421-01A-11R-2314-13	hsa-mir-571	0.0	0.0	N
TCGA-KN-8421-01A-11R-2314-13	hsa-mir-572	0.0	0.0	N
TCGA-KN-8421-01A-11R-2314-13	hsa-mir-573	0.0	0.0	N
TCGA-KN-8421-01A-11R-2314-13	hsa-mir-574	855.0	137.331043	N
TCGA-KN-8421-01A-11R-2314-13	hsa-mir-575	0.0	0.0	N
TCGA-KN-8421-01A-11R-2314-13	hsa-mir-576	25.0	4.015528	N
TCGA-KN-8421-01A-11R-2314-13	hsa-mir-577	279.0	44.813288	N
TCGA-KN-8421-01A-11R-2314-13	hsa-mir-578	0.0	0.0	N
TCGA-KN-8421-01A-11R-2314-13	hsa-mir-579	2.0	0.321242	N
TCGA-KN-8421-01A-11R-2314-13	hsa-mir-580	3.0	0.481863	N
TCGA-KN-8421-01A-11R-2314-13	hsa-mir-581	7.0	1.124348	N
TCGA-KN-8421-01A-11R-2314-13	hsa-mir-582	2564.0	411.832507	N
TCGA-KN-8421-01A-11R-2314-13	hsa-mir-583	0.0	0.0	N
TCGA-KN-8421-01A-11R-2314-13	hsa-mir-584	44.0	7.067329	N
TCGA-KN-8421-01A-11R-2314-13	hsa-mir-585	1.0	0.160621	N
TCGA-KN-8421-01A-11R-2314-13	hsa-mir-586	0.0	0.0	N
TCGA-KN-8421-01A-11R-2314-13	hsa-mir-587	0.0	0.0	N
TCGA-KN-8421-01A-11R-2314-13	hsa-mir-588	0.0	0.0	N
TCGA-KN-8421-01A-11R-2314-13	hsa-mir-589	302.0	48.507573	N
TCGA-KN-8421-01A-11R-2314-13	hsa-mir-590	55.0	8.834161	N
TCGA-KN-8421-01A-11R-2314-13	hsa-mir-591	0.0	0.0	N
TCGA-KN-8421-01A-11R-2314-13	hsa-mir-592	47.0	7.549192	N
TCGA-KN-8421-01A-11R-2314-13	hsa-mir-593	0.0	0.0	N
TCGA-KN-8421-01A-11R-2314-13	hsa-mir-595	0.0	0.0	N
TCGA-KN-8421-01A-11R-2314-13	hsa-mir-596	0.0	0.0	N
TCGA-KN-8421-01A-11R-2314-13	hsa-mir-597	2.0	0.321242	N
TCGA-KN-8421-01A-11R-2314-13	hsa-mir-598	266.0	42.725213	N
TCGA-KN-8421-01A-11R-2314-13	hsa-mir-599	0.0	0.0	N
TCGA-KN-8421-01A-11R-2314-13	hsa-mir-600	0.0	0.0	N
TCGA-KN-8421-01A-11R-2314-13	hsa-mir-601	0.0	0.0	N
TCGA-KN-8421-01A-11R-2314-13	hsa-mir-602	0.0	0.0	N
TCGA-KN-8421-01A-11R-2314-13	hsa-mir-603	0.0	0.0	N
TCGA-KN-8421-01A-11R-2314-13	hsa-mir-604	0.0	0.0	N
TCGA-KN-8421-01A-11R-2314-13	hsa-mir-605	2.0	0.321242	N
TCGA-KN-8421-01A-11R-2314-13	hsa-mir-606	0.0	0.0	N
TCGA-KN-8421-01A-11R-2314-13	hsa-mir-607	1.0	0.160621	N
TCGA-KN-8421-01A-11R-2314-13	hsa-mir-608	0.0	0.0	N
TCGA-KN-8421-01A-11R-2314-13	hsa-mir-609	0.0	0.0	N
TCGA-KN-8421-01A-11R-2314-13	hsa-mir-610	0.0	0.0	N
TCGA-KN-8421-01A-11R-2314-13	hsa-mir-611	0.0	0.0	N
TCGA-KN-8421-01A-11R-2314-13	hsa-mir-612	0.0	0.0	N
TCGA-KN-8421-01A-11R-2314-13	hsa-mir-613	0.0	0.0	N
TCGA-KN-8421-01A-11R-2314-13	hsa-mir-614	0.0	0.0	N
TCGA-KN-8421-01A-11R-2314-13	hsa-mir-615	5.0	0.803106	N
TCGA-KN-8421-01A-11R-2314-13	hsa-mir-616	22.0	3.533664	N
TCGA-KN-8421-01A-11R-2314-13	hsa-mir-617	0.0	0.0	N
TCGA-KN-8421-01A-11R-2314-13	hsa-mir-618	18.0	2.89118	N
TCGA-KN-8421-01A-11R-2314-13	hsa-mir-619	0.0	0.0	N
TCGA-KN-8421-01A-11R-2314-13	hsa-mir-620	0.0	0.0	N
TCGA-KN-8421-01A-11R-2314-13	hsa-mir-621	0.0	0.0	N
TCGA-KN-8421-01A-11R-2314-13	hsa-mir-622	0.0	0.0	N
TCGA-KN-8421-01A-11R-2314-13	hsa-mir-623	0.0	0.0	N
TCGA-KN-8421-01A-11R-2314-13	hsa-mir-624	4.0	0.642484	N
TCGA-KN-8421-01A-11R-2314-13	hsa-mir-625	432.0	69.388316	N
TCGA-KN-8421-01A-11R-2314-13	hsa-mir-626	0.0	0.0	N
TCGA-KN-8421-01A-11R-2314-13	hsa-mir-627	5.0	0.803106	N
TCGA-KN-8421-01A-11R-2314-13	hsa-mir-628	39.0	6.264223	N
TCGA-KN-8421-01A-11R-2314-13	hsa-mir-629	402.0	64.569683	N
TCGA-KN-8421-01A-11R-2314-13	hsa-mir-630	0.0	0.0	N
TCGA-KN-8421-01A-11R-2314-13	hsa-mir-631	0.0	0.0	N
TCGA-KN-8421-01A-11R-2314-13	hsa-mir-632	1.0	0.160621	N
TCGA-KN-8421-01A-11R-2314-13	hsa-mir-633	0.0	0.0	N
TCGA-KN-8421-01A-11R-2314-13	hsa-mir-634	0.0	0.0	N
TCGA-KN-8421-01A-11R-2314-13	hsa-mir-635	0.0	0.0	N
TCGA-KN-8421-01A-11R-2314-13	hsa-mir-636	2.0	0.321242	N
TCGA-KN-8421-01A-11R-2314-13	hsa-mir-637	0.0	0.0	N
TCGA-KN-8421-01A-11R-2314-13	hsa-mir-638	0.0	0.0	N
TCGA-KN-8421-01A-11R-2314-13	hsa-mir-639	0.0	0.0	N
TCGA-KN-8421-01A-11R-2314-13	hsa-mir-640	0.0	0.0	N
TCGA-KN-8421-01A-11R-2314-13	hsa-mir-641	0.0	0.0	N
TCGA-KN-8421-01A-11R-2314-13	hsa-mir-642a	3.0	0.481863	N
TCGA-KN-8421-01A-11R-2314-13	hsa-mir-642b	0.0	0.0	N
TCGA-KN-8421-01A-11R-2314-13	hsa-mir-643	3.0	0.481863	N
TCGA-KN-8421-01A-11R-2314-13	hsa-mir-644	0.0	0.0	N
TCGA-KN-8421-01A-11R-2314-13	hsa-mir-645	0.0	0.0	N
TCGA-KN-8421-01A-11R-2314-13	hsa-mir-646	0.0	0.0	N
TCGA-KN-8421-01A-11R-2314-13	hsa-mir-647	0.0	0.0	N
TCGA-KN-8421-01A-11R-2314-13	hsa-mir-648	0.0	0.0	N
TCGA-KN-8421-01A-11R-2314-13	hsa-mir-649	0.0	0.0	N
TCGA-KN-8421-01A-11R-2314-13	hsa-mir-650	0.0	0.0	N
TCGA-KN-8421-01A-11R-2314-13	hsa-mir-651	32.0	5.139875	N
TCGA-KN-8421-01A-11R-2314-13	hsa-mir-652	148.0	23.771923	N
TCGA-KN-8421-01A-11R-2314-13	hsa-mir-653	27629.0	4437.800442	N
TCGA-KN-8421-01A-11R-2314-13	hsa-mir-654	2.0	0.321242	N
TCGA-KN-8421-01A-11R-2314-13	hsa-mir-655	0.0	0.0	N
TCGA-KN-8421-01A-11R-2314-13	hsa-mir-656	0.0	0.0	N
TCGA-KN-8421-01A-11R-2314-13	hsa-mir-657	0.0	0.0	N
TCGA-KN-8421-01A-11R-2314-13	hsa-mir-658	1.0	0.160621	N
TCGA-KN-8421-01A-11R-2314-13	hsa-mir-659	6.0	0.963727	N
TCGA-KN-8421-01A-11R-2314-13	hsa-mir-660	1381.0	221.817743	N
TCGA-KN-8421-01A-11R-2314-13	hsa-mir-661	0.0	0.0	N
TCGA-KN-8421-01A-11R-2314-13	hsa-mir-662	0.0	0.0	N
TCGA-KN-8421-01A-11R-2314-13	hsa-mir-663	0.0	0.0	N
TCGA-KN-8421-01A-11R-2314-13	hsa-mir-663b	0.0	0.0	N
TCGA-KN-8421-01A-11R-2314-13	hsa-mir-664	376.0	60.393535	N
TCGA-KN-8421-01A-11R-2314-13	hsa-mir-665	0.0	0.0	N
TCGA-KN-8421-01A-11R-2314-13	hsa-mir-668	0.0	0.0	N
TCGA-KN-8421-01A-11R-2314-13	hsa-mir-670	0.0	0.0	N
TCGA-KN-8421-01A-11R-2314-13	hsa-mir-671	44.0	7.067329	N
TCGA-KN-8421-01A-11R-2314-13	hsa-mir-675	17.0	2.730559	N
TCGA-KN-8421-01A-11R-2314-13	hsa-mir-676	2.0	0.321242	N
TCGA-KN-8421-01A-11R-2314-13	hsa-mir-7-1	89.0	14.295278	N
TCGA-KN-8421-01A-11R-2314-13	hsa-mir-7-2	1.0	0.160621	N
TCGA-KN-8421-01A-11R-2314-13	hsa-mir-7-3	1.0	0.160621	N
TCGA-KN-8421-01A-11R-2314-13	hsa-mir-708	543.0	87.217259	N
TCGA-KN-8421-01A-11R-2314-13	hsa-mir-711	0.0	0.0	N
TCGA-KN-8421-01A-11R-2314-13	hsa-mir-718	0.0	0.0	N
TCGA-KN-8421-01A-11R-2314-13	hsa-mir-720	0.0	0.0	N
TCGA-KN-8421-01A-11R-2314-13	hsa-mir-744	103.0	16.543974	N
TCGA-KN-8421-01A-11R-2314-13	hsa-mir-758	0.0	0.0	N
TCGA-KN-8421-01A-11R-2314-13	hsa-mir-759	0.0	0.0	N
TCGA-KN-8421-01A-11R-2314-13	hsa-mir-760	9.0	1.44559	N
TCGA-KN-8421-01A-11R-2314-13	hsa-mir-761	0.0	0.0	N
TCGA-KN-8421-01A-11R-2314-13	hsa-mir-762	0.0	0.0	N
TCGA-KN-8421-01A-11R-2314-13	hsa-mir-764	0.0	0.0	N
TCGA-KN-8421-01A-11R-2314-13	hsa-mir-765	1.0	0.160621	N
TCGA-KN-8421-01A-11R-2314-13	hsa-mir-766	184.0	29.554283	N
TCGA-KN-8421-01A-11R-2314-13	hsa-mir-767	0.0	0.0	N
TCGA-KN-8421-01A-11R-2314-13	hsa-mir-769	103.0	16.543974	N
TCGA-KN-8421-01A-11R-2314-13	hsa-mir-770	0.0	0.0	N
TCGA-KN-8421-01A-11R-2314-13	hsa-mir-802	20.0	3.212422	N
TCGA-KN-8421-01A-11R-2314-13	hsa-mir-873	0.0	0.0	N
TCGA-KN-8421-01A-11R-2314-13	hsa-mir-874	2339.0	375.692759	N
TCGA-KN-8421-01A-11R-2314-13	hsa-mir-875	0.0	0.0	N
TCGA-KN-8421-01A-11R-2314-13	hsa-mir-876	0.0	0.0	N
TCGA-KN-8421-01A-11R-2314-13	hsa-mir-877	3.0	0.481863	N
TCGA-KN-8421-01A-11R-2314-13	hsa-mir-885	76.0	12.207204	N
TCGA-KN-8421-01A-11R-2314-13	hsa-mir-887	0.0	0.0	N
TCGA-KN-8421-01A-11R-2314-13	hsa-mir-888	36.0	5.78236	N
TCGA-KN-8421-01A-11R-2314-13	hsa-mir-889	1.0	0.160621	N
TCGA-KN-8421-01A-11R-2314-13	hsa-mir-890	6.0	0.963727	N
TCGA-KN-8421-01A-11R-2314-13	hsa-mir-891a	7264.0	1166.751689	N
TCGA-KN-8421-01A-11R-2314-13	hsa-mir-891b	48.0	7.709813	N
TCGA-KN-8421-01A-11R-2314-13	hsa-mir-892a	96.0	15.419626	N
TCGA-KN-8421-01A-11R-2314-13	hsa-mir-892b	19.0	3.051801	N
TCGA-KN-8421-01A-11R-2314-13	hsa-mir-9-1	2494.0	400.58903	N
TCGA-KN-8421-01A-11R-2314-13	hsa-mir-9-2	2425.0	389.506174	N
TCGA-KN-8421-01A-11R-2314-13	hsa-mir-9-3	1.0	0.160621	N
TCGA-KN-8421-01A-11R-2314-13	hsa-mir-920	0.0	0.0	N
TCGA-KN-8421-01A-11R-2314-13	hsa-mir-921	0.0	0.0	N
TCGA-KN-8421-01A-11R-2314-13	hsa-mir-922	0.0	0.0	N
TCGA-KN-8421-01A-11R-2314-13	hsa-mir-924	0.0	0.0	N
TCGA-KN-8421-01A-11R-2314-13	hsa-mir-92a-1	896.0	143.916508	N
TCGA-KN-8421-01A-11R-2314-13	hsa-mir-92a-2	25870.0	4155.267922	N
TCGA-KN-8421-01A-11R-2314-13	hsa-mir-92b	349.0	56.056765	N
TCGA-KN-8421-01A-11R-2314-13	hsa-mir-93	10723.0	1722.340082	N
TCGA-KN-8421-01A-11R-2314-13	hsa-mir-933	0.0	0.0	N
TCGA-KN-8421-01A-11R-2314-13	hsa-mir-934	0.0	0.0	N
TCGA-KN-8421-01A-11R-2314-13	hsa-mir-935	0.0	0.0	N
TCGA-KN-8421-01A-11R-2314-13	hsa-mir-936	0.0	0.0	N
TCGA-KN-8421-01A-11R-2314-13	hsa-mir-937	5.0	0.803106	N
TCGA-KN-8421-01A-11R-2314-13	hsa-mir-938	0.0	0.0	N
TCGA-KN-8421-01A-11R-2314-13	hsa-mir-939	9.0	1.44559	N
TCGA-KN-8421-01A-11R-2314-13	hsa-mir-940	5.0	0.803106	N
TCGA-KN-8421-01A-11R-2314-13	hsa-mir-941-1	0.0	0.0	N
TCGA-KN-8421-01A-11R-2314-13	hsa-mir-941-3	0.0	0.0	N
TCGA-KN-8421-01A-11R-2314-13	hsa-mir-941-4	0.0	0.0	N
TCGA-KN-8421-01A-11R-2314-13	hsa-mir-942	9.0	1.44559	N
TCGA-KN-8421-01A-11R-2314-13	hsa-mir-943	0.0	0.0	N
TCGA-KN-8421-01A-11R-2314-13	hsa-mir-944	1.0	0.160621	N
TCGA-KN-8421-01A-11R-2314-13	hsa-mir-95	12.0	1.927453	N
TCGA-KN-8421-01A-11R-2314-13	hsa-mir-96	40.0	6.424844	N
TCGA-KN-8421-01A-11R-2314-13	hsa-mir-98	127.0	20.39888	N
TCGA-KN-8421-01A-11R-2314-13	hsa-mir-99a	8562.0	1375.23788	Y
TCGA-KN-8421-01A-11R-2314-13	hsa-mir-99b	130063.0	20890.862458	N
