# Supplementary material for: Dysfunctional miRNA-Mediated Regulation in Chromophobe Renal Cell Carcinoma
Source: PLoS One. 2016 Jun 3;11(6):e0156324. doi: 10.1371/journal.pone.0156324 (PMC4892590; doi:10.1371/journal.pone.0156324)
Supplement: S1 File — (ZIP) [file pone.0156324.s001.zip › S1_File miRNA expression profile downloaded from TCGA/case/bcgsc.ca__IlluminaHiSeq_miRNASeq__TCGA-KN-8422-01A-11R-2314-13__mirna_quantification.txt]

barcode	miRNA_ID	read_count	reads_per_million_miRNA_mapped	cross-mapped
TCGA-KN-8422-01A-11R-2314-13	hsa-let-7a-1	35280.0	4550.22074	N
TCGA-KN-8422-01A-11R-2314-13	hsa-let-7a-2	71505.0	9222.322392	N
TCGA-KN-8422-01A-11R-2314-13	hsa-let-7a-3	35422.0	4568.53512	N
TCGA-KN-8422-01A-11R-2314-13	hsa-let-7b	57139.0	7369.474571	N
TCGA-KN-8422-01A-11R-2314-13	hsa-let-7c	1628.0	209.970504	N
TCGA-KN-8422-01A-11R-2314-13	hsa-let-7d	5522.0	712.197248	N
TCGA-KN-8422-01A-11R-2314-13	hsa-let-7e	12233.0	1577.74519	N
TCGA-KN-8422-01A-11R-2314-13	hsa-let-7f-1	93.0	11.99463	N
TCGA-KN-8422-01A-11R-2314-13	hsa-let-7f-2	67449.0	8699.201777	N
TCGA-KN-8422-01A-11R-2314-13	hsa-let-7g	6018.0	776.168606	N
TCGA-KN-8422-01A-11R-2314-13	hsa-let-7i	2323.0	299.607789	N
TCGA-KN-8422-01A-11R-2314-13	hsa-mir-1-1	0.0	0.0	N
TCGA-KN-8422-01A-11R-2314-13	hsa-mir-1-2	17.0	2.192567	N
TCGA-KN-8422-01A-11R-2314-13	hsa-mir-100	64714.0	8346.45649	Y
TCGA-KN-8422-01A-11R-2314-13	hsa-mir-101-1	103182.0	13307.84797	N
TCGA-KN-8422-01A-11R-2314-13	hsa-mir-101-2	159.0	20.506947	N
TCGA-KN-8422-01A-11R-2314-13	hsa-mir-103-1	55603.0	7171.369722	Y
TCGA-KN-8422-01A-11R-2314-13	hsa-mir-103-1-as	0.0	0.0	N
TCGA-KN-8422-01A-11R-2314-13	hsa-mir-103-2	23.0	2.966414	N
TCGA-KN-8422-01A-11R-2314-13	hsa-mir-103-2-as	0.0	0.0	N
TCGA-KN-8422-01A-11R-2314-13	hsa-mir-105-1	0.0	0.0	N
TCGA-KN-8422-01A-11R-2314-13	hsa-mir-105-2	0.0	0.0	N
TCGA-KN-8422-01A-11R-2314-13	hsa-mir-106a	17.0	2.192567	Y
TCGA-KN-8422-01A-11R-2314-13	hsa-mir-106b	1710.0	220.546413	N
TCGA-KN-8422-01A-11R-2314-13	hsa-mir-107	564.0	72.741624	Y
TCGA-KN-8422-01A-11R-2314-13	hsa-mir-10a	668305.0	86194.310418	N
TCGA-KN-8422-01A-11R-2314-13	hsa-mir-10b	2128489.0	274520.827449	N
TCGA-KN-8422-01A-11R-2314-13	hsa-mir-1178	0.0	0.0	N
TCGA-KN-8422-01A-11R-2314-13	hsa-mir-1179	0.0	0.0	N
TCGA-KN-8422-01A-11R-2314-13	hsa-mir-1180	47.0	6.061802	N
TCGA-KN-8422-01A-11R-2314-13	hsa-mir-1181	1.0	0.128975	N
TCGA-KN-8422-01A-11R-2314-13	hsa-mir-1182	0.0	0.0	N
TCGA-KN-8422-01A-11R-2314-13	hsa-mir-1183	0.0	0.0	N
TCGA-KN-8422-01A-11R-2314-13	hsa-mir-1184-1	0.0	0.0	N
TCGA-KN-8422-01A-11R-2314-13	hsa-mir-1184-2	0.0	0.0	N
TCGA-KN-8422-01A-11R-2314-13	hsa-mir-1184-3	0.0	0.0	N
TCGA-KN-8422-01A-11R-2314-13	hsa-mir-1185-1	0.0	0.0	N
TCGA-KN-8422-01A-11R-2314-13	hsa-mir-1185-2	0.0	0.0	N
TCGA-KN-8422-01A-11R-2314-13	hsa-mir-1193	0.0	0.0	N
TCGA-KN-8422-01A-11R-2314-13	hsa-mir-1197	0.0	0.0	N
TCGA-KN-8422-01A-11R-2314-13	hsa-mir-1200	0.0	0.0	N
TCGA-KN-8422-01A-11R-2314-13	hsa-mir-1202	0.0	0.0	N
TCGA-KN-8422-01A-11R-2314-13	hsa-mir-1203	0.0	0.0	N
TCGA-KN-8422-01A-11R-2314-13	hsa-mir-1204	0.0	0.0	N
TCGA-KN-8422-01A-11R-2314-13	hsa-mir-1205	0.0	0.0	N
TCGA-KN-8422-01A-11R-2314-13	hsa-mir-1206	0.0	0.0	N
TCGA-KN-8422-01A-11R-2314-13	hsa-mir-1207	0.0	0.0	N
TCGA-KN-8422-01A-11R-2314-13	hsa-mir-1208	0.0	0.0	N
TCGA-KN-8422-01A-11R-2314-13	hsa-mir-122	4.0	0.515898	N
TCGA-KN-8422-01A-11R-2314-13	hsa-mir-1224	3.0	0.386924	N
TCGA-KN-8422-01A-11R-2314-13	hsa-mir-1225	0.0	0.0	N
TCGA-KN-8422-01A-11R-2314-13	hsa-mir-1226	4.0	0.515898	N
TCGA-KN-8422-01A-11R-2314-13	hsa-mir-1227	0.0	0.0	N
TCGA-KN-8422-01A-11R-2314-13	hsa-mir-1228	1.0	0.128975	N
TCGA-KN-8422-01A-11R-2314-13	hsa-mir-1229	2.0	0.257949	N
TCGA-KN-8422-01A-11R-2314-13	hsa-mir-1231	0.0	0.0	N
TCGA-KN-8422-01A-11R-2314-13	hsa-mir-1233-1	0.0	0.0	N
TCGA-KN-8422-01A-11R-2314-13	hsa-mir-1233-2	0.0	0.0	N
TCGA-KN-8422-01A-11R-2314-13	hsa-mir-1234	0.0	0.0	N
TCGA-KN-8422-01A-11R-2314-13	hsa-mir-1236	0.0	0.0	N
TCGA-KN-8422-01A-11R-2314-13	hsa-mir-1237	0.0	0.0	N
TCGA-KN-8422-01A-11R-2314-13	hsa-mir-1238	0.0	0.0	N
TCGA-KN-8422-01A-11R-2314-13	hsa-mir-124-1	2.0	0.257949	N
TCGA-KN-8422-01A-11R-2314-13	hsa-mir-124-2	0.0	0.0	N
TCGA-KN-8422-01A-11R-2314-13	hsa-mir-124-3	0.0	0.0	N
TCGA-KN-8422-01A-11R-2314-13	hsa-mir-1243	0.0	0.0	N
TCGA-KN-8422-01A-11R-2314-13	hsa-mir-1244-1	0.0	0.0	N
TCGA-KN-8422-01A-11R-2314-13	hsa-mir-1244-2	0.0	0.0	N
TCGA-KN-8422-01A-11R-2314-13	hsa-mir-1244-3	0.0	0.0	N
TCGA-KN-8422-01A-11R-2314-13	hsa-mir-1245	0.0	0.0	N
TCGA-KN-8422-01A-11R-2314-13	hsa-mir-1246	0.0	0.0	N
TCGA-KN-8422-01A-11R-2314-13	hsa-mir-1247	0.0	0.0	N
TCGA-KN-8422-01A-11R-2314-13	hsa-mir-1248	1.0	0.128975	N
TCGA-KN-8422-01A-11R-2314-13	hsa-mir-1249	5.0	0.644873	N
TCGA-KN-8422-01A-11R-2314-13	hsa-mir-1250	0.0	0.0	N
TCGA-KN-8422-01A-11R-2314-13	hsa-mir-1251	2.0	0.257949	N
TCGA-KN-8422-01A-11R-2314-13	hsa-mir-1252	0.0	0.0	N
TCGA-KN-8422-01A-11R-2314-13	hsa-mir-1253	0.0	0.0	N
TCGA-KN-8422-01A-11R-2314-13	hsa-mir-1254	1.0	0.128975	N
TCGA-KN-8422-01A-11R-2314-13	hsa-mir-1255a	11.0	1.41872	N
TCGA-KN-8422-01A-11R-2314-13	hsa-mir-1255b-1	0.0	0.0	N
TCGA-KN-8422-01A-11R-2314-13	hsa-mir-1255b-2	0.0	0.0	N
TCGA-KN-8422-01A-11R-2314-13	hsa-mir-1256	0.0	0.0	N
TCGA-KN-8422-01A-11R-2314-13	hsa-mir-1257	0.0	0.0	N
TCGA-KN-8422-01A-11R-2314-13	hsa-mir-1258	62.0	7.99642	N
TCGA-KN-8422-01A-11R-2314-13	hsa-mir-125a	10679.0	1377.3188	N
TCGA-KN-8422-01A-11R-2314-13	hsa-mir-125b-1	1327.0	171.149176	N
TCGA-KN-8422-01A-11R-2314-13	hsa-mir-125b-2	13.0	1.676669	N
TCGA-KN-8422-01A-11R-2314-13	hsa-mir-126	18830.0	2428.590038	N
TCGA-KN-8422-01A-11R-2314-13	hsa-mir-1260	0.0	0.0	N
TCGA-KN-8422-01A-11R-2314-13	hsa-mir-1260b	0.0	0.0	N
TCGA-KN-8422-01A-11R-2314-13	hsa-mir-1261	0.0	0.0	N
TCGA-KN-8422-01A-11R-2314-13	hsa-mir-1262	10.0	1.289745	N
TCGA-KN-8422-01A-11R-2314-13	hsa-mir-1263	0.0	0.0	N
TCGA-KN-8422-01A-11R-2314-13	hsa-mir-1264	0.0	0.0	N
TCGA-KN-8422-01A-11R-2314-13	hsa-mir-1265	0.0	0.0	N
TCGA-KN-8422-01A-11R-2314-13	hsa-mir-1266	26.0	3.353337	N
TCGA-KN-8422-01A-11R-2314-13	hsa-mir-1267	0.0	0.0	N
TCGA-KN-8422-01A-11R-2314-13	hsa-mir-1268	0.0	0.0	N
TCGA-KN-8422-01A-11R-2314-13	hsa-mir-1269	3.0	0.386924	N
TCGA-KN-8422-01A-11R-2314-13	hsa-mir-127	249.0	32.114653	N
TCGA-KN-8422-01A-11R-2314-13	hsa-mir-1270-1	0.0	0.0	N
TCGA-KN-8422-01A-11R-2314-13	hsa-mir-1270-2	0.0	0.0	N
TCGA-KN-8422-01A-11R-2314-13	hsa-mir-1271	11.0	1.41872	N
TCGA-KN-8422-01A-11R-2314-13	hsa-mir-1272	0.0	0.0	N
TCGA-KN-8422-01A-11R-2314-13	hsa-mir-1273	0.0	0.0	N
TCGA-KN-8422-01A-11R-2314-13	hsa-mir-1273c	0.0	0.0	N
TCGA-KN-8422-01A-11R-2314-13	hsa-mir-1273d	0.0	0.0	N
TCGA-KN-8422-01A-11R-2314-13	hsa-mir-1274a	0.0	0.0	N
TCGA-KN-8422-01A-11R-2314-13	hsa-mir-1274b	25.0	3.224363	N
TCGA-KN-8422-01A-11R-2314-13	hsa-mir-1275	1.0	0.128975	N
TCGA-KN-8422-01A-11R-2314-13	hsa-mir-1276	1.0	0.128975	N
TCGA-KN-8422-01A-11R-2314-13	hsa-mir-1277	7.0	0.902822	N
TCGA-KN-8422-01A-11R-2314-13	hsa-mir-1278	1.0	0.128975	N
TCGA-KN-8422-01A-11R-2314-13	hsa-mir-1279	0.0	0.0	N
TCGA-KN-8422-01A-11R-2314-13	hsa-mir-128-1	472.0	60.875969	N
TCGA-KN-8422-01A-11R-2314-13	hsa-mir-128-2	348.0	44.88313	N
TCGA-KN-8422-01A-11R-2314-13	hsa-mir-1280	0.0	0.0	N
TCGA-KN-8422-01A-11R-2314-13	hsa-mir-1281	0.0	0.0	N
TCGA-KN-8422-01A-11R-2314-13	hsa-mir-1282	0.0	0.0	N
TCGA-KN-8422-01A-11R-2314-13	hsa-mir-1283-1	0.0	0.0	N
TCGA-KN-8422-01A-11R-2314-13	hsa-mir-1283-2	0.0	0.0	N
TCGA-KN-8422-01A-11R-2314-13	hsa-mir-1284	2.0	0.257949	N
TCGA-KN-8422-01A-11R-2314-13	hsa-mir-1285-1	0.0	0.0	N
TCGA-KN-8422-01A-11R-2314-13	hsa-mir-1285-2	0.0	0.0	N
TCGA-KN-8422-01A-11R-2314-13	hsa-mir-1286	0.0	0.0	N
TCGA-KN-8422-01A-11R-2314-13	hsa-mir-1287	39.0	5.030006	N
TCGA-KN-8422-01A-11R-2314-13	hsa-mir-1288	2.0	0.257949	N
TCGA-KN-8422-01A-11R-2314-13	hsa-mir-1289-1	0.0	0.0	N
TCGA-KN-8422-01A-11R-2314-13	hsa-mir-1289-2	0.0	0.0	N
TCGA-KN-8422-01A-11R-2314-13	hsa-mir-129-1	353.0	45.528002	N
TCGA-KN-8422-01A-11R-2314-13	hsa-mir-129-2	307.0	39.595175	N
TCGA-KN-8422-01A-11R-2314-13	hsa-mir-1290	0.0	0.0	N
TCGA-KN-8422-01A-11R-2314-13	hsa-mir-1291	0.0	0.0	N
TCGA-KN-8422-01A-11R-2314-13	hsa-mir-1292	1.0	0.128975	N
TCGA-KN-8422-01A-11R-2314-13	hsa-mir-1293	9.0	1.160771	N
TCGA-KN-8422-01A-11R-2314-13	hsa-mir-1294	4.0	0.515898	N
TCGA-KN-8422-01A-11R-2314-13	hsa-mir-1295	0.0	0.0	N
TCGA-KN-8422-01A-11R-2314-13	hsa-mir-1296	25.0	3.224363	N
TCGA-KN-8422-01A-11R-2314-13	hsa-mir-1297	0.0	0.0	N
TCGA-KN-8422-01A-11R-2314-13	hsa-mir-1298	0.0	0.0	N
TCGA-KN-8422-01A-11R-2314-13	hsa-mir-1299	0.0	0.0	N
TCGA-KN-8422-01A-11R-2314-13	hsa-mir-1301	44.0	5.674878	N
TCGA-KN-8422-01A-11R-2314-13	hsa-mir-1302-1	0.0	0.0	N
TCGA-KN-8422-01A-11R-2314-13	hsa-mir-1302-10	0.0	0.0	N
TCGA-KN-8422-01A-11R-2314-13	hsa-mir-1302-11	0.0	0.0	N
TCGA-KN-8422-01A-11R-2314-13	hsa-mir-1302-2	0.0	0.0	N
TCGA-KN-8422-01A-11R-2314-13	hsa-mir-1302-3	0.0	0.0	N
TCGA-KN-8422-01A-11R-2314-13	hsa-mir-1302-4	0.0	0.0	N
TCGA-KN-8422-01A-11R-2314-13	hsa-mir-1302-5	0.0	0.0	N
TCGA-KN-8422-01A-11R-2314-13	hsa-mir-1302-6	0.0	0.0	N
TCGA-KN-8422-01A-11R-2314-13	hsa-mir-1302-7	0.0	0.0	N
TCGA-KN-8422-01A-11R-2314-13	hsa-mir-1302-8	0.0	0.0	N
TCGA-KN-8422-01A-11R-2314-13	hsa-mir-1302-9	0.0	0.0	N
TCGA-KN-8422-01A-11R-2314-13	hsa-mir-1303	1.0	0.128975	N
TCGA-KN-8422-01A-11R-2314-13	hsa-mir-1304	4.0	0.515898	N
TCGA-KN-8422-01A-11R-2314-13	hsa-mir-1305	0.0	0.0	N
TCGA-KN-8422-01A-11R-2314-13	hsa-mir-1306	34.0	4.385133	N
TCGA-KN-8422-01A-11R-2314-13	hsa-mir-1307	25535.0	3293.364132	N
TCGA-KN-8422-01A-11R-2314-13	hsa-mir-130a	44.0	5.674878	N
TCGA-KN-8422-01A-11R-2314-13	hsa-mir-130b	32.0	4.127184	N
TCGA-KN-8422-01A-11R-2314-13	hsa-mir-132	372.0	47.978518	N
TCGA-KN-8422-01A-11R-2314-13	hsa-mir-1321	0.0	0.0	N
TCGA-KN-8422-01A-11R-2314-13	hsa-mir-1322	0.0	0.0	N
TCGA-KN-8422-01A-11R-2314-13	hsa-mir-1323	0.0	0.0	N
TCGA-KN-8422-01A-11R-2314-13	hsa-mir-1324	0.0	0.0	N
TCGA-KN-8422-01A-11R-2314-13	hsa-mir-133a-1	2.0	0.257949	Y
TCGA-KN-8422-01A-11R-2314-13	hsa-mir-133a-2	0.0	0.0	N
TCGA-KN-8422-01A-11R-2314-13	hsa-mir-133b	1.0	0.128975	Y
TCGA-KN-8422-01A-11R-2314-13	hsa-mir-134	38.0	4.901031	N
TCGA-KN-8422-01A-11R-2314-13	hsa-mir-135a-1	3.0	0.386924	N
TCGA-KN-8422-01A-11R-2314-13	hsa-mir-135a-2	0.0	0.0	N
TCGA-KN-8422-01A-11R-2314-13	hsa-mir-135b	2.0	0.257949	N
TCGA-KN-8422-01A-11R-2314-13	hsa-mir-136	9.0	1.160771	N
TCGA-KN-8422-01A-11R-2314-13	hsa-mir-137	1.0	0.128975	N
TCGA-KN-8422-01A-11R-2314-13	hsa-mir-138-1	13.0	1.676669	N
TCGA-KN-8422-01A-11R-2314-13	hsa-mir-138-2	5.0	0.644873	N
TCGA-KN-8422-01A-11R-2314-13	hsa-mir-139	625.0	80.609069	N
TCGA-KN-8422-01A-11R-2314-13	hsa-mir-140	6119.0	789.195031	N
TCGA-KN-8422-01A-11R-2314-13	hsa-mir-141	37600.0	4849.441605	N
TCGA-KN-8422-01A-11R-2314-13	hsa-mir-142	4272.0	550.97911	N
TCGA-KN-8422-01A-11R-2314-13	hsa-mir-143	62456.0	8055.232044	N
TCGA-KN-8422-01A-11R-2314-13	hsa-mir-144	2087.0	269.169804	N
TCGA-KN-8422-01A-11R-2314-13	hsa-mir-145	1739.0	224.286674	N
TCGA-KN-8422-01A-11R-2314-13	hsa-mir-1468	46.0	5.932827	N
TCGA-KN-8422-01A-11R-2314-13	hsa-mir-1469	0.0	0.0	N
TCGA-KN-8422-01A-11R-2314-13	hsa-mir-146a	108.0	13.929247	N
TCGA-KN-8422-01A-11R-2314-13	hsa-mir-146b	386.0	49.784161	N
TCGA-KN-8422-01A-11R-2314-13	hsa-mir-147	0.0	0.0	N
TCGA-KN-8422-01A-11R-2314-13	hsa-mir-1470	0.0	0.0	N
TCGA-KN-8422-01A-11R-2314-13	hsa-mir-1471	0.0	0.0	N
TCGA-KN-8422-01A-11R-2314-13	hsa-mir-147b	1.0	0.128975	N
TCGA-KN-8422-01A-11R-2314-13	hsa-mir-148a	86760.0	11189.828554	N
TCGA-KN-8422-01A-11R-2314-13	hsa-mir-148b	790.0	101.889864	N
TCGA-KN-8422-01A-11R-2314-13	hsa-mir-149	83.0	10.704884	N
TCGA-KN-8422-01A-11R-2314-13	hsa-mir-150	336.0	43.335436	N
TCGA-KN-8422-01A-11R-2314-13	hsa-mir-151	11113.0	1433.293738	N
TCGA-KN-8422-01A-11R-2314-13	hsa-mir-152	707.0	91.184979	N
TCGA-KN-8422-01A-11R-2314-13	hsa-mir-153-1	0.0	0.0	N
TCGA-KN-8422-01A-11R-2314-13	hsa-mir-153-2	15.0	1.934618	N
TCGA-KN-8422-01A-11R-2314-13	hsa-mir-1537	1.0	0.128975	N
TCGA-KN-8422-01A-11R-2314-13	hsa-mir-1538	1.0	0.128975	N
TCGA-KN-8422-01A-11R-2314-13	hsa-mir-1539	0.0	0.0	N
TCGA-KN-8422-01A-11R-2314-13	hsa-mir-154	1.0	0.128975	N
TCGA-KN-8422-01A-11R-2314-13	hsa-mir-155	351.0	45.270053	N
TCGA-KN-8422-01A-11R-2314-13	hsa-mir-15a	530.0	68.356491	N
TCGA-KN-8422-01A-11R-2314-13	hsa-mir-15b	4322.0	557.427836	N
TCGA-KN-8422-01A-11R-2314-13	hsa-mir-16-1	2162.0	278.842892	N
TCGA-KN-8422-01A-11R-2314-13	hsa-mir-16-2	48.0	6.190777	N
TCGA-KN-8422-01A-11R-2314-13	hsa-mir-17	1597.0	205.972294	Y
TCGA-KN-8422-01A-11R-2314-13	hsa-mir-181a-1	4188.0	540.145251	N
TCGA-KN-8422-01A-11R-2314-13	hsa-mir-181a-2	2435.0	314.052934	N
TCGA-KN-8422-01A-11R-2314-13	hsa-mir-181b-1	464.0	59.844173	N
TCGA-KN-8422-01A-11R-2314-13	hsa-mir-181b-2	4.0	0.515898	N
TCGA-KN-8422-01A-11R-2314-13	hsa-mir-181c	122.0	15.73489	N
TCGA-KN-8422-01A-11R-2314-13	hsa-mir-181d	17.0	2.192567	N
TCGA-KN-8422-01A-11R-2314-13	hsa-mir-182	131148.0	16914.749138	N
TCGA-KN-8422-01A-11R-2314-13	hsa-mir-1825	0.0	0.0	N
TCGA-KN-8422-01A-11R-2314-13	hsa-mir-1827	0.0	0.0	N
TCGA-KN-8422-01A-11R-2314-13	hsa-mir-183	49734.0	6414.418319	N
TCGA-KN-8422-01A-11R-2314-13	hsa-mir-184	0.0	0.0	N
TCGA-KN-8422-01A-11R-2314-13	hsa-mir-185	850.0	109.628334	N
TCGA-KN-8422-01A-11R-2314-13	hsa-mir-186	978.0	126.137072	N
TCGA-KN-8422-01A-11R-2314-13	hsa-mir-187	52.0	6.706675	N
TCGA-KN-8422-01A-11R-2314-13	hsa-mir-188	43.0	5.545904	N
TCGA-KN-8422-01A-11R-2314-13	hsa-mir-18a	18.0	2.321541	Y
TCGA-KN-8422-01A-11R-2314-13	hsa-mir-18b	3.0	0.386924	Y
TCGA-KN-8422-01A-11R-2314-13	hsa-mir-190	15.0	1.934618	N
TCGA-KN-8422-01A-11R-2314-13	hsa-mir-1908	0.0	0.0	N
TCGA-KN-8422-01A-11R-2314-13	hsa-mir-1909	1.0	0.128975	N
TCGA-KN-8422-01A-11R-2314-13	hsa-mir-190b	0.0	0.0	N
TCGA-KN-8422-01A-11R-2314-13	hsa-mir-191	8997.0	1160.383673	N
TCGA-KN-8422-01A-11R-2314-13	hsa-mir-1910	3.0	0.386924	N
TCGA-KN-8422-01A-11R-2314-13	hsa-mir-1911	1.0	0.128975	N
TCGA-KN-8422-01A-11R-2314-13	hsa-mir-1912	0.0	0.0	N
TCGA-KN-8422-01A-11R-2314-13	hsa-mir-1913	0.0	0.0	N
TCGA-KN-8422-01A-11R-2314-13	hsa-mir-1914	2.0	0.257949	N
TCGA-KN-8422-01A-11R-2314-13	hsa-mir-1915	0.0	0.0	N
TCGA-KN-8422-01A-11R-2314-13	hsa-mir-192	2453.0	316.374475	Y
TCGA-KN-8422-01A-11R-2314-13	hsa-mir-193a	615.0	79.319324	N
TCGA-KN-8422-01A-11R-2314-13	hsa-mir-193b	145.0	18.701304	N
TCGA-KN-8422-01A-11R-2314-13	hsa-mir-194-1	449.0	57.909555	N
TCGA-KN-8422-01A-11R-2314-13	hsa-mir-194-2	466.0	60.102122	N
TCGA-KN-8422-01A-11R-2314-13	hsa-mir-195	16.0	2.063592	N
TCGA-KN-8422-01A-11R-2314-13	hsa-mir-196a-1	265.0	34.178245	N
TCGA-KN-8422-01A-11R-2314-13	hsa-mir-196a-2	37.0	4.772057	N
TCGA-KN-8422-01A-11R-2314-13	hsa-mir-196b	5494.0	708.585962	N
TCGA-KN-8422-01A-11R-2314-13	hsa-mir-197	1293.0	166.764042	N
TCGA-KN-8422-01A-11R-2314-13	hsa-mir-1972-1	0.0	0.0	N
TCGA-KN-8422-01A-11R-2314-13	hsa-mir-1972-2	0.0	0.0	N
TCGA-KN-8422-01A-11R-2314-13	hsa-mir-1973	0.0	0.0	N
TCGA-KN-8422-01A-11R-2314-13	hsa-mir-1976	161.0	20.764896	N
TCGA-KN-8422-01A-11R-2314-13	hsa-mir-198	0.0	0.0	N
TCGA-KN-8422-01A-11R-2314-13	hsa-mir-199a-1	244.0	31.469781	Y
TCGA-KN-8422-01A-11R-2314-13	hsa-mir-199a-2	420.0	54.169295	Y
TCGA-KN-8422-01A-11R-2314-13	hsa-mir-199b	615.0	79.319324	Y
TCGA-KN-8422-01A-11R-2314-13	hsa-mir-19a	33.0	4.256159	N
TCGA-KN-8422-01A-11R-2314-13	hsa-mir-19b-1	17.0	2.192567	N
TCGA-KN-8422-01A-11R-2314-13	hsa-mir-19b-2	143.0	18.443355	N
TCGA-KN-8422-01A-11R-2314-13	hsa-mir-200a	7318.0	943.83547	N
TCGA-KN-8422-01A-11R-2314-13	hsa-mir-200b	5496.0	708.843911	N
TCGA-KN-8422-01A-11R-2314-13	hsa-mir-200c	46256.0	5965.84497	N
TCGA-KN-8422-01A-11R-2314-13	hsa-mir-202	0.0	0.0	N
TCGA-KN-8422-01A-11R-2314-13	hsa-mir-203	13551.0	1747.733595	N
TCGA-KN-8422-01A-11R-2314-13	hsa-mir-204	7.0	0.902822	N
TCGA-KN-8422-01A-11R-2314-13	hsa-mir-205	2.0	0.257949	N
TCGA-KN-8422-01A-11R-2314-13	hsa-mir-2052	0.0	0.0	N
TCGA-KN-8422-01A-11R-2314-13	hsa-mir-2053	0.0	0.0	N
TCGA-KN-8422-01A-11R-2314-13	hsa-mir-2054	0.0	0.0	N
TCGA-KN-8422-01A-11R-2314-13	hsa-mir-206	0.0	0.0	N
TCGA-KN-8422-01A-11R-2314-13	hsa-mir-208a	0.0	0.0	N
TCGA-KN-8422-01A-11R-2314-13	hsa-mir-208b	0.0	0.0	N
TCGA-KN-8422-01A-11R-2314-13	hsa-mir-20a	539.0	69.517261	N
TCGA-KN-8422-01A-11R-2314-13	hsa-mir-20b	59.0	7.609496	N
TCGA-KN-8422-01A-11R-2314-13	hsa-mir-21	201819.0	26029.506789	N
TCGA-KN-8422-01A-11R-2314-13	hsa-mir-210	2746.0	354.164007	N
TCGA-KN-8422-01A-11R-2314-13	hsa-mir-211	0.0	0.0	N
TCGA-KN-8422-01A-11R-2314-13	hsa-mir-2110	13.0	1.676669	N
TCGA-KN-8422-01A-11R-2314-13	hsa-mir-2113	0.0	0.0	N
TCGA-KN-8422-01A-11R-2314-13	hsa-mir-2114	0.0	0.0	N
TCGA-KN-8422-01A-11R-2314-13	hsa-mir-2115	1.0	0.128975	N
TCGA-KN-8422-01A-11R-2314-13	hsa-mir-2116	0.0	0.0	N
TCGA-KN-8422-01A-11R-2314-13	hsa-mir-2117	0.0	0.0	N
TCGA-KN-8422-01A-11R-2314-13	hsa-mir-212	9.0	1.160771	N
TCGA-KN-8422-01A-11R-2314-13	hsa-mir-214	6.0	0.773847	N
TCGA-KN-8422-01A-11R-2314-13	hsa-mir-215	25.0	3.224363	Y
TCGA-KN-8422-01A-11R-2314-13	hsa-mir-216a	0.0	0.0	N
TCGA-KN-8422-01A-11R-2314-13	hsa-mir-216b	0.0	0.0	N
TCGA-KN-8422-01A-11R-2314-13	hsa-mir-217	6.0	0.773847	N
TCGA-KN-8422-01A-11R-2314-13	hsa-mir-218-1	18.0	2.321541	N
TCGA-KN-8422-01A-11R-2314-13	hsa-mir-218-2	606.0	78.158554	N
TCGA-KN-8422-01A-11R-2314-13	hsa-mir-219-1	1.0	0.128975	N
TCGA-KN-8422-01A-11R-2314-13	hsa-mir-219-2	0.0	0.0	N
TCGA-KN-8422-01A-11R-2314-13	hsa-mir-22	1574103.0	203019.164323	N
TCGA-KN-8422-01A-11R-2314-13	hsa-mir-221	9852.0	1270.65688	N
TCGA-KN-8422-01A-11R-2314-13	hsa-mir-222	2787.0	359.451962	N
TCGA-KN-8422-01A-11R-2314-13	hsa-mir-223	90.0	11.607706	N
TCGA-KN-8422-01A-11R-2314-13	hsa-mir-224	43.0	5.545904	N
TCGA-KN-8422-01A-11R-2314-13	hsa-mir-2276	2.0	0.257949	N
TCGA-KN-8422-01A-11R-2314-13	hsa-mir-2277	1.0	0.128975	N
TCGA-KN-8422-01A-11R-2314-13	hsa-mir-2278	2.0	0.257949	N
TCGA-KN-8422-01A-11R-2314-13	hsa-mir-2355	573.0	73.902395	N
TCGA-KN-8422-01A-11R-2314-13	hsa-mir-23a	53469.0	6896.138116	Y
TCGA-KN-8422-01A-11R-2314-13	hsa-mir-23b	7975.0	1028.571723	Y
TCGA-KN-8422-01A-11R-2314-13	hsa-mir-23c	2.0	0.257949	N
TCGA-KN-8422-01A-11R-2314-13	hsa-mir-24-1	108.0	13.929247	N
TCGA-KN-8422-01A-11R-2314-13	hsa-mir-24-2	8972.0	1157.159311	N
TCGA-KN-8422-01A-11R-2314-13	hsa-mir-25	16947.0	2185.731034	N
TCGA-KN-8422-01A-11R-2314-13	hsa-mir-26a-1	17.0	2.192567	N
TCGA-KN-8422-01A-11R-2314-13	hsa-mir-26a-2	8313.0	1072.165108	N
TCGA-KN-8422-01A-11R-2314-13	hsa-mir-26b	1674.0	215.903331	N
TCGA-KN-8422-01A-11R-2314-13	hsa-mir-27a	10580.0	1364.550324	Y
TCGA-KN-8422-01A-11R-2314-13	hsa-mir-27b	8240.0	1062.749969	Y
TCGA-KN-8422-01A-11R-2314-13	hsa-mir-28	8547.0	1102.345144	N
TCGA-KN-8422-01A-11R-2314-13	hsa-mir-2861	0.0	0.0	N
TCGA-KN-8422-01A-11R-2314-13	hsa-mir-2909	0.0	0.0	N
TCGA-KN-8422-01A-11R-2314-13	hsa-mir-296	1.0	0.128975	N
TCGA-KN-8422-01A-11R-2314-13	hsa-mir-297	0.0	0.0	N
TCGA-KN-8422-01A-11R-2314-13	hsa-mir-298	0.0	0.0	N
TCGA-KN-8422-01A-11R-2314-13	hsa-mir-299	1.0	0.128975	N
TCGA-KN-8422-01A-11R-2314-13	hsa-mir-29a	74844.0	9652.968284	N
TCGA-KN-8422-01A-11R-2314-13	hsa-mir-29b-1	3485.0	449.47617	Y
TCGA-KN-8422-01A-11R-2314-13	hsa-mir-29b-2	3559.0	459.020284	Y
TCGA-KN-8422-01A-11R-2314-13	hsa-mir-29c	7131.0	919.717236	Y
TCGA-KN-8422-01A-11R-2314-13	hsa-mir-300	0.0	0.0	N
TCGA-KN-8422-01A-11R-2314-13	hsa-mir-301a	20.0	2.57949	N
TCGA-KN-8422-01A-11R-2314-13	hsa-mir-301b	0.0	0.0	N
TCGA-KN-8422-01A-11R-2314-13	hsa-mir-302a	0.0	0.0	N
TCGA-KN-8422-01A-11R-2314-13	hsa-mir-302b	0.0	0.0	N
TCGA-KN-8422-01A-11R-2314-13	hsa-mir-302c	0.0	0.0	N
TCGA-KN-8422-01A-11R-2314-13	hsa-mir-302d	0.0	0.0	N
TCGA-KN-8422-01A-11R-2314-13	hsa-mir-302e	0.0	0.0	N
TCGA-KN-8422-01A-11R-2314-13	hsa-mir-302f	0.0	0.0	N
TCGA-KN-8422-01A-11R-2314-13	hsa-mir-3065	25.0	3.224363	N
TCGA-KN-8422-01A-11R-2314-13	hsa-mir-3074	35.0	4.514108	N
TCGA-KN-8422-01A-11R-2314-13	hsa-mir-30a	772167.0	99589.861056	Y
TCGA-KN-8422-01A-11R-2314-13	hsa-mir-30b	3398.0	438.255388	Y
TCGA-KN-8422-01A-11R-2314-13	hsa-mir-30c-1	30.0	3.869235	N
TCGA-KN-8422-01A-11R-2314-13	hsa-mir-30c-2	7567.0	975.950123	Y
TCGA-KN-8422-01A-11R-2314-13	hsa-mir-30d	107933.0	13920.605871	N
TCGA-KN-8422-01A-11R-2314-13	hsa-mir-30e	241266.0	31117.164315	Y
TCGA-KN-8422-01A-11R-2314-13	hsa-mir-31	335.0	43.206461	N
TCGA-KN-8422-01A-11R-2314-13	hsa-mir-3115	0.0	0.0	N
TCGA-KN-8422-01A-11R-2314-13	hsa-mir-3116-1	0.0	0.0	N
TCGA-KN-8422-01A-11R-2314-13	hsa-mir-3116-2	0.0	0.0	N
TCGA-KN-8422-01A-11R-2314-13	hsa-mir-3117	3.0	0.386924	N
TCGA-KN-8422-01A-11R-2314-13	hsa-mir-3118-1	0.0	0.0	N
TCGA-KN-8422-01A-11R-2314-13	hsa-mir-3118-2	0.0	0.0	N
TCGA-KN-8422-01A-11R-2314-13	hsa-mir-3118-3	0.0	0.0	N
TCGA-KN-8422-01A-11R-2314-13	hsa-mir-3118-4	0.0	0.0	N
TCGA-KN-8422-01A-11R-2314-13	hsa-mir-3118-5	0.0	0.0	N
TCGA-KN-8422-01A-11R-2314-13	hsa-mir-3118-6	0.0	0.0	N
TCGA-KN-8422-01A-11R-2314-13	hsa-mir-3119-1	0.0	0.0	N
TCGA-KN-8422-01A-11R-2314-13	hsa-mir-3119-2	0.0	0.0	N
TCGA-KN-8422-01A-11R-2314-13	hsa-mir-3120	0.0	0.0	N
TCGA-KN-8422-01A-11R-2314-13	hsa-mir-3121	0.0	0.0	N
TCGA-KN-8422-01A-11R-2314-13	hsa-mir-3122	0.0	0.0	N
TCGA-KN-8422-01A-11R-2314-13	hsa-mir-3123	0.0	0.0	N
TCGA-KN-8422-01A-11R-2314-13	hsa-mir-3124	1.0	0.128975	N
TCGA-KN-8422-01A-11R-2314-13	hsa-mir-3125	0.0	0.0	N
TCGA-KN-8422-01A-11R-2314-13	hsa-mir-3126	0.0	0.0	N
TCGA-KN-8422-01A-11R-2314-13	hsa-mir-3127	33.0	4.256159	N
TCGA-KN-8422-01A-11R-2314-13	hsa-mir-3128	0.0	0.0	N
TCGA-KN-8422-01A-11R-2314-13	hsa-mir-3129	0.0	0.0	N
TCGA-KN-8422-01A-11R-2314-13	hsa-mir-3130-1	38.0	4.901031	N
TCGA-KN-8422-01A-11R-2314-13	hsa-mir-3130-2	0.0	0.0	N
TCGA-KN-8422-01A-11R-2314-13	hsa-mir-3131	0.0	0.0	N
TCGA-KN-8422-01A-11R-2314-13	hsa-mir-3132	0.0	0.0	N
TCGA-KN-8422-01A-11R-2314-13	hsa-mir-3133	0.0	0.0	N
TCGA-KN-8422-01A-11R-2314-13	hsa-mir-3134	0.0	0.0	N
TCGA-KN-8422-01A-11R-2314-13	hsa-mir-3135	0.0	0.0	N
TCGA-KN-8422-01A-11R-2314-13	hsa-mir-3136	0.0	0.0	N
TCGA-KN-8422-01A-11R-2314-13	hsa-mir-3137	0.0	0.0	N
TCGA-KN-8422-01A-11R-2314-13	hsa-mir-3138	2.0	0.257949	N
TCGA-KN-8422-01A-11R-2314-13	hsa-mir-3139	0.0	0.0	N
TCGA-KN-8422-01A-11R-2314-13	hsa-mir-3140	0.0	0.0	N
TCGA-KN-8422-01A-11R-2314-13	hsa-mir-3141	0.0	0.0	N
TCGA-KN-8422-01A-11R-2314-13	hsa-mir-3142	0.0	0.0	N
TCGA-KN-8422-01A-11R-2314-13	hsa-mir-3143	0.0	0.0	N
TCGA-KN-8422-01A-11R-2314-13	hsa-mir-3144	0.0	0.0	N
TCGA-KN-8422-01A-11R-2314-13	hsa-mir-3145	0.0	0.0	N
TCGA-KN-8422-01A-11R-2314-13	hsa-mir-3146	0.0	0.0	N
TCGA-KN-8422-01A-11R-2314-13	hsa-mir-3147	0.0	0.0	N
TCGA-KN-8422-01A-11R-2314-13	hsa-mir-3148	0.0	0.0	N
TCGA-KN-8422-01A-11R-2314-13	hsa-mir-3149	0.0	0.0	N
TCGA-KN-8422-01A-11R-2314-13	hsa-mir-3150	1.0	0.128975	N
TCGA-KN-8422-01A-11R-2314-13	hsa-mir-3150b	0.0	0.0	N
TCGA-KN-8422-01A-11R-2314-13	hsa-mir-3151	7.0	0.902822	N
TCGA-KN-8422-01A-11R-2314-13	hsa-mir-3152	0.0	0.0	N
TCGA-KN-8422-01A-11R-2314-13	hsa-mir-3153	0.0	0.0	N
TCGA-KN-8422-01A-11R-2314-13	hsa-mir-3154	0.0	0.0	N
TCGA-KN-8422-01A-11R-2314-13	hsa-mir-3155	0.0	0.0	N
TCGA-KN-8422-01A-11R-2314-13	hsa-mir-3156-1	0.0	0.0	N
TCGA-KN-8422-01A-11R-2314-13	hsa-mir-3156-2	0.0	0.0	N
TCGA-KN-8422-01A-11R-2314-13	hsa-mir-3156-3	0.0	0.0	N
TCGA-KN-8422-01A-11R-2314-13	hsa-mir-3157	2.0	0.257949	N
TCGA-KN-8422-01A-11R-2314-13	hsa-mir-3158-1	0.0	0.0	N
TCGA-KN-8422-01A-11R-2314-13	hsa-mir-3158-2	2.0	0.257949	N
TCGA-KN-8422-01A-11R-2314-13	hsa-mir-3159	0.0	0.0	N
TCGA-KN-8422-01A-11R-2314-13	hsa-mir-3160-1	0.0	0.0	N
TCGA-KN-8422-01A-11R-2314-13	hsa-mir-3160-2	0.0	0.0	N
TCGA-KN-8422-01A-11R-2314-13	hsa-mir-3161	0.0	0.0	N
TCGA-KN-8422-01A-11R-2314-13	hsa-mir-3162	0.0	0.0	N
TCGA-KN-8422-01A-11R-2314-13	hsa-mir-3163	0.0	0.0	N
TCGA-KN-8422-01A-11R-2314-13	hsa-mir-3164	0.0	0.0	N
TCGA-KN-8422-01A-11R-2314-13	hsa-mir-3165	0.0	0.0	N
TCGA-KN-8422-01A-11R-2314-13	hsa-mir-3166	0.0	0.0	N
TCGA-KN-8422-01A-11R-2314-13	hsa-mir-3167	0.0	0.0	N
TCGA-KN-8422-01A-11R-2314-13	hsa-mir-3168	0.0	0.0	N
TCGA-KN-8422-01A-11R-2314-13	hsa-mir-3169	0.0	0.0	N
TCGA-KN-8422-01A-11R-2314-13	hsa-mir-3170	0.0	0.0	N
TCGA-KN-8422-01A-11R-2314-13	hsa-mir-3171	0.0	0.0	N
TCGA-KN-8422-01A-11R-2314-13	hsa-mir-3173	2.0	0.257949	N
TCGA-KN-8422-01A-11R-2314-13	hsa-mir-3174	2.0	0.257949	N
TCGA-KN-8422-01A-11R-2314-13	hsa-mir-3175	0.0	0.0	N
TCGA-KN-8422-01A-11R-2314-13	hsa-mir-3176	3.0	0.386924	N
TCGA-KN-8422-01A-11R-2314-13	hsa-mir-3177	1.0	0.128975	N
TCGA-KN-8422-01A-11R-2314-13	hsa-mir-3178	1.0	0.128975	N
TCGA-KN-8422-01A-11R-2314-13	hsa-mir-3179-1	0.0	0.0	N
TCGA-KN-8422-01A-11R-2314-13	hsa-mir-3179-2	0.0	0.0	N
TCGA-KN-8422-01A-11R-2314-13	hsa-mir-3179-3	0.0	0.0	N
TCGA-KN-8422-01A-11R-2314-13	hsa-mir-3180-1	0.0	0.0	N
TCGA-KN-8422-01A-11R-2314-13	hsa-mir-3180-2	0.0	0.0	N
TCGA-KN-8422-01A-11R-2314-13	hsa-mir-3180-3	0.0	0.0	N
TCGA-KN-8422-01A-11R-2314-13	hsa-mir-3180-4	0.0	0.0	N
TCGA-KN-8422-01A-11R-2314-13	hsa-mir-3180-5	0.0	0.0	N
TCGA-KN-8422-01A-11R-2314-13	hsa-mir-3181	0.0	0.0	N
TCGA-KN-8422-01A-11R-2314-13	hsa-mir-3182	0.0	0.0	N
TCGA-KN-8422-01A-11R-2314-13	hsa-mir-3183	0.0	0.0	N
TCGA-KN-8422-01A-11R-2314-13	hsa-mir-3184	0.0	0.0	N
TCGA-KN-8422-01A-11R-2314-13	hsa-mir-3185	0.0	0.0	N
TCGA-KN-8422-01A-11R-2314-13	hsa-mir-3186	0.0	0.0	N
TCGA-KN-8422-01A-11R-2314-13	hsa-mir-3187	0.0	0.0	N
TCGA-KN-8422-01A-11R-2314-13	hsa-mir-3188	0.0	0.0	N
TCGA-KN-8422-01A-11R-2314-13	hsa-mir-3189	5.0	0.644873	N
TCGA-KN-8422-01A-11R-2314-13	hsa-mir-3190	7.0	0.902822	N
TCGA-KN-8422-01A-11R-2314-13	hsa-mir-3191	13.0	1.676669	N
TCGA-KN-8422-01A-11R-2314-13	hsa-mir-3192	2.0	0.257949	N
TCGA-KN-8422-01A-11R-2314-13	hsa-mir-3193	3.0	0.386924	N
TCGA-KN-8422-01A-11R-2314-13	hsa-mir-3194	2.0	0.257949	N
TCGA-KN-8422-01A-11R-2314-13	hsa-mir-3195	0.0	0.0	N
TCGA-KN-8422-01A-11R-2314-13	hsa-mir-3196	0.0	0.0	N
TCGA-KN-8422-01A-11R-2314-13	hsa-mir-3197	1.0	0.128975	N
TCGA-KN-8422-01A-11R-2314-13	hsa-mir-3198	0.0	0.0	N
TCGA-KN-8422-01A-11R-2314-13	hsa-mir-3199-1	3.0	0.386924	N
TCGA-KN-8422-01A-11R-2314-13	hsa-mir-3199-2	3.0	0.386924	N
TCGA-KN-8422-01A-11R-2314-13	hsa-mir-32	204.0	26.3108	N
TCGA-KN-8422-01A-11R-2314-13	hsa-mir-3200	21.0	2.708465	N
TCGA-KN-8422-01A-11R-2314-13	hsa-mir-3201	0.0	0.0	N
TCGA-KN-8422-01A-11R-2314-13	hsa-mir-3202-1	0.0	0.0	N
TCGA-KN-8422-01A-11R-2314-13	hsa-mir-3202-2	0.0	0.0	N
TCGA-KN-8422-01A-11R-2314-13	hsa-mir-320a	1049.0	135.294262	Y
TCGA-KN-8422-01A-11R-2314-13	hsa-mir-320b-1	0.0	0.0	N
TCGA-KN-8422-01A-11R-2314-13	hsa-mir-320b-2	10.0	1.289745	Y
TCGA-KN-8422-01A-11R-2314-13	hsa-mir-320c-1	0.0	0.0	N
TCGA-KN-8422-01A-11R-2314-13	hsa-mir-320c-2	0.0	0.0	N
TCGA-KN-8422-01A-11R-2314-13	hsa-mir-320d-1	0.0	0.0	N
TCGA-KN-8422-01A-11R-2314-13	hsa-mir-320d-2	0.0	0.0	N
TCGA-KN-8422-01A-11R-2314-13	hsa-mir-320e	0.0	0.0	N
TCGA-KN-8422-01A-11R-2314-13	hsa-mir-323	1.0	0.128975	N
TCGA-KN-8422-01A-11R-2314-13	hsa-mir-323b	3.0	0.386924	N
TCGA-KN-8422-01A-11R-2314-13	hsa-mir-324	303.0	39.079277	N
TCGA-KN-8422-01A-11R-2314-13	hsa-mir-325	0.0	0.0	N
TCGA-KN-8422-01A-11R-2314-13	hsa-mir-326	10.0	1.289745	N
TCGA-KN-8422-01A-11R-2314-13	hsa-mir-328	713.0	91.958826	N
TCGA-KN-8422-01A-11R-2314-13	hsa-mir-329-1	0.0	0.0	N
TCGA-KN-8422-01A-11R-2314-13	hsa-mir-329-2	0.0	0.0	N
TCGA-KN-8422-01A-11R-2314-13	hsa-mir-330	182.0	23.473361	N
TCGA-KN-8422-01A-11R-2314-13	hsa-mir-331	168.0	21.667718	N
TCGA-KN-8422-01A-11R-2314-13	hsa-mir-335	22.0	2.837439	N
TCGA-KN-8422-01A-11R-2314-13	hsa-mir-337	5.0	0.644873	N
TCGA-KN-8422-01A-11R-2314-13	hsa-mir-338	525.0	67.711618	N
TCGA-KN-8422-01A-11R-2314-13	hsa-mir-339	78.0	10.060012	N
TCGA-KN-8422-01A-11R-2314-13	hsa-mir-33a	264.0	34.049271	N
TCGA-KN-8422-01A-11R-2314-13	hsa-mir-33b	16.0	2.063592	N
TCGA-KN-8422-01A-11R-2314-13	hsa-mir-340	129.0	16.637712	N
TCGA-KN-8422-01A-11R-2314-13	hsa-mir-342	146.0	18.830279	N
TCGA-KN-8422-01A-11R-2314-13	hsa-mir-345	50.0	6.448726	N
TCGA-KN-8422-01A-11R-2314-13	hsa-mir-346	0.0	0.0	N
TCGA-KN-8422-01A-11R-2314-13	hsa-mir-34a	912.0	117.624754	N
TCGA-KN-8422-01A-11R-2314-13	hsa-mir-34b	4.0	0.515898	N
TCGA-KN-8422-01A-11R-2314-13	hsa-mir-34c	10.0	1.289745	N
TCGA-KN-8422-01A-11R-2314-13	hsa-mir-3605	14.0	1.805643	N
TCGA-KN-8422-01A-11R-2314-13	hsa-mir-3606	0.0	0.0	N
TCGA-KN-8422-01A-11R-2314-13	hsa-mir-3607	327.0	42.174665	N
TCGA-KN-8422-01A-11R-2314-13	hsa-mir-3609	1.0	0.128975	N
TCGA-KN-8422-01A-11R-2314-13	hsa-mir-361	2481.0	319.985761	N
TCGA-KN-8422-01A-11R-2314-13	hsa-mir-3610	4.0	0.515898	N
TCGA-KN-8422-01A-11R-2314-13	hsa-mir-3611	2.0	0.257949	N
TCGA-KN-8422-01A-11R-2314-13	hsa-mir-3612	0.0	0.0	N
TCGA-KN-8422-01A-11R-2314-13	hsa-mir-3613	18.0	2.321541	N
TCGA-KN-8422-01A-11R-2314-13	hsa-mir-3614	3.0	0.386924	N
TCGA-KN-8422-01A-11R-2314-13	hsa-mir-3615	5.0	0.644873	N
TCGA-KN-8422-01A-11R-2314-13	hsa-mir-3616	0.0	0.0	N
TCGA-KN-8422-01A-11R-2314-13	hsa-mir-3617	0.0	0.0	N
TCGA-KN-8422-01A-11R-2314-13	hsa-mir-3618	0.0	0.0	N
TCGA-KN-8422-01A-11R-2314-13	hsa-mir-3619	1.0	0.128975	N
TCGA-KN-8422-01A-11R-2314-13	hsa-mir-362	253.0	32.630551	N
TCGA-KN-8422-01A-11R-2314-13	hsa-mir-3620	0.0	0.0	N
TCGA-KN-8422-01A-11R-2314-13	hsa-mir-3621	0.0	0.0	N
TCGA-KN-8422-01A-11R-2314-13	hsa-mir-3622a	0.0	0.0	N
TCGA-KN-8422-01A-11R-2314-13	hsa-mir-3622b	0.0	0.0	N
TCGA-KN-8422-01A-11R-2314-13	hsa-mir-363	13.0	1.676669	N
TCGA-KN-8422-01A-11R-2314-13	hsa-mir-3646	0.0	0.0	N
TCGA-KN-8422-01A-11R-2314-13	hsa-mir-3647	17.0	2.192567	N
TCGA-KN-8422-01A-11R-2314-13	hsa-mir-3648	1.0	0.128975	N
TCGA-KN-8422-01A-11R-2314-13	hsa-mir-3649	0.0	0.0	N
TCGA-KN-8422-01A-11R-2314-13	hsa-mir-365-1	33.0	4.256159	N
TCGA-KN-8422-01A-11R-2314-13	hsa-mir-365-2	41.0	5.287955	N
TCGA-KN-8422-01A-11R-2314-13	hsa-mir-3650	0.0	0.0	N
TCGA-KN-8422-01A-11R-2314-13	hsa-mir-3651	1.0	0.128975	N
TCGA-KN-8422-01A-11R-2314-13	hsa-mir-3652	2.0	0.257949	N
TCGA-KN-8422-01A-11R-2314-13	hsa-mir-3653	34.0	4.385133	N
TCGA-KN-8422-01A-11R-2314-13	hsa-mir-3654	0.0	0.0	N
TCGA-KN-8422-01A-11R-2314-13	hsa-mir-3655	0.0	0.0	N
TCGA-KN-8422-01A-11R-2314-13	hsa-mir-3656	0.0	0.0	N
TCGA-KN-8422-01A-11R-2314-13	hsa-mir-3657	0.0	0.0	N
TCGA-KN-8422-01A-11R-2314-13	hsa-mir-3658	0.0	0.0	N
TCGA-KN-8422-01A-11R-2314-13	hsa-mir-3659	0.0	0.0	N
TCGA-KN-8422-01A-11R-2314-13	hsa-mir-3660	0.0	0.0	N
TCGA-KN-8422-01A-11R-2314-13	hsa-mir-3661	0.0	0.0	N
TCGA-KN-8422-01A-11R-2314-13	hsa-mir-3662	0.0	0.0	N
TCGA-KN-8422-01A-11R-2314-13	hsa-mir-3663	0.0	0.0	N
TCGA-KN-8422-01A-11R-2314-13	hsa-mir-3664	0.0	0.0	N
TCGA-KN-8422-01A-11R-2314-13	hsa-mir-3665	0.0	0.0	N
TCGA-KN-8422-01A-11R-2314-13	hsa-mir-3666	0.0	0.0	N
TCGA-KN-8422-01A-11R-2314-13	hsa-mir-3667	0.0	0.0	N
TCGA-KN-8422-01A-11R-2314-13	hsa-mir-3668	0.0	0.0	N
TCGA-KN-8422-01A-11R-2314-13	hsa-mir-3669	0.0	0.0	N
TCGA-KN-8422-01A-11R-2314-13	hsa-mir-367	0.0	0.0	N
TCGA-KN-8422-01A-11R-2314-13	hsa-mir-3670	0.0	0.0	N
TCGA-KN-8422-01A-11R-2314-13	hsa-mir-3671	0.0	0.0	N
TCGA-KN-8422-01A-11R-2314-13	hsa-mir-3672	0.0	0.0	N
TCGA-KN-8422-01A-11R-2314-13	hsa-mir-3673	0.0	0.0	N
TCGA-KN-8422-01A-11R-2314-13	hsa-mir-3674	0.0	0.0	N
TCGA-KN-8422-01A-11R-2314-13	hsa-mir-3675	0.0	0.0	N
TCGA-KN-8422-01A-11R-2314-13	hsa-mir-3676	32.0	4.127184	N
TCGA-KN-8422-01A-11R-2314-13	hsa-mir-3677	41.0	5.287955	N
TCGA-KN-8422-01A-11R-2314-13	hsa-mir-3678	0.0	0.0	N
TCGA-KN-8422-01A-11R-2314-13	hsa-mir-3679	0.0	0.0	N
TCGA-KN-8422-01A-11R-2314-13	hsa-mir-3680	1.0	0.128975	N
TCGA-KN-8422-01A-11R-2314-13	hsa-mir-3681	3.0	0.386924	N
TCGA-KN-8422-01A-11R-2314-13	hsa-mir-3682	7.0	0.902822	N
TCGA-KN-8422-01A-11R-2314-13	hsa-mir-3683	0.0	0.0	N
TCGA-KN-8422-01A-11R-2314-13	hsa-mir-3684	2.0	0.257949	N
TCGA-KN-8422-01A-11R-2314-13	hsa-mir-3685	0.0	0.0	N
TCGA-KN-8422-01A-11R-2314-13	hsa-mir-3686	0.0	0.0	N
TCGA-KN-8422-01A-11R-2314-13	hsa-mir-3687	0.0	0.0	N
TCGA-KN-8422-01A-11R-2314-13	hsa-mir-3688	1.0	0.128975	N
TCGA-KN-8422-01A-11R-2314-13	hsa-mir-3689a	0.0	0.0	N
TCGA-KN-8422-01A-11R-2314-13	hsa-mir-3689b	0.0	0.0	N
TCGA-KN-8422-01A-11R-2314-13	hsa-mir-369	7.0	0.902822	N
TCGA-KN-8422-01A-11R-2314-13	hsa-mir-3690	9.0	1.160771	N
TCGA-KN-8422-01A-11R-2314-13	hsa-mir-3691	0.0	0.0	N
TCGA-KN-8422-01A-11R-2314-13	hsa-mir-3692	0.0	0.0	N
TCGA-KN-8422-01A-11R-2314-13	hsa-mir-370	2.0	0.257949	N
TCGA-KN-8422-01A-11R-2314-13	hsa-mir-371	0.0	0.0	N
TCGA-KN-8422-01A-11R-2314-13	hsa-mir-3713	0.0	0.0	N
TCGA-KN-8422-01A-11R-2314-13	hsa-mir-3714	0.0	0.0	N
TCGA-KN-8422-01A-11R-2314-13	hsa-mir-372	0.0	0.0	N
TCGA-KN-8422-01A-11R-2314-13	hsa-mir-373	0.0	0.0	N
TCGA-KN-8422-01A-11R-2314-13	hsa-mir-374a	2591.0	334.172957	N
TCGA-KN-8422-01A-11R-2314-13	hsa-mir-374b	265.0	34.178245	Y
TCGA-KN-8422-01A-11R-2314-13	hsa-mir-374c	1.0	0.128975	Y
TCGA-KN-8422-01A-11R-2314-13	hsa-mir-375	5862.0	756.048582	N
TCGA-KN-8422-01A-11R-2314-13	hsa-mir-376a-1	0.0	0.0	N
TCGA-KN-8422-01A-11R-2314-13	hsa-mir-376a-2	0.0	0.0	N
TCGA-KN-8422-01A-11R-2314-13	hsa-mir-376b	1.0	0.128975	N
TCGA-KN-8422-01A-11R-2314-13	hsa-mir-376c	1.0	0.128975	N
TCGA-KN-8422-01A-11R-2314-13	hsa-mir-377	0.0	0.0	N
TCGA-KN-8422-01A-11R-2314-13	hsa-mir-378	2586.0	333.528085	N
TCGA-KN-8422-01A-11R-2314-13	hsa-mir-378b	0.0	0.0	N
TCGA-KN-8422-01A-11R-2314-13	hsa-mir-378c	59.0	7.609496	N
TCGA-KN-8422-01A-11R-2314-13	hsa-mir-379	126.0	16.250788	N
TCGA-KN-8422-01A-11R-2314-13	hsa-mir-380	0.0	0.0	N
TCGA-KN-8422-01A-11R-2314-13	hsa-mir-381	13.0	1.676669	N
TCGA-KN-8422-01A-11R-2314-13	hsa-mir-382	3.0	0.386924	N
TCGA-KN-8422-01A-11R-2314-13	hsa-mir-383	0.0	0.0	N
TCGA-KN-8422-01A-11R-2314-13	hsa-mir-384	0.0	0.0	N
TCGA-KN-8422-01A-11R-2314-13	hsa-mir-3907	0.0	0.0	N
TCGA-KN-8422-01A-11R-2314-13	hsa-mir-3908	0.0	0.0	N
TCGA-KN-8422-01A-11R-2314-13	hsa-mir-3909	4.0	0.515898	N
TCGA-KN-8422-01A-11R-2314-13	hsa-mir-3910-1	0.0	0.0	N
TCGA-KN-8422-01A-11R-2314-13	hsa-mir-3910-2	0.0	0.0	N
TCGA-KN-8422-01A-11R-2314-13	hsa-mir-3911	0.0	0.0	N
TCGA-KN-8422-01A-11R-2314-13	hsa-mir-3912	6.0	0.773847	N
TCGA-KN-8422-01A-11R-2314-13	hsa-mir-3913-1	6.0	0.773847	N
TCGA-KN-8422-01A-11R-2314-13	hsa-mir-3913-2	0.0	0.0	N
TCGA-KN-8422-01A-11R-2314-13	hsa-mir-3914-1	0.0	0.0	N
TCGA-KN-8422-01A-11R-2314-13	hsa-mir-3914-2	0.0	0.0	N
TCGA-KN-8422-01A-11R-2314-13	hsa-mir-3915	0.0	0.0	N
TCGA-KN-8422-01A-11R-2314-13	hsa-mir-3916	0.0	0.0	N
TCGA-KN-8422-01A-11R-2314-13	hsa-mir-3917	2.0	0.257949	N
TCGA-KN-8422-01A-11R-2314-13	hsa-mir-3918	0.0	0.0	N
TCGA-KN-8422-01A-11R-2314-13	hsa-mir-3919	0.0	0.0	N
TCGA-KN-8422-01A-11R-2314-13	hsa-mir-3920	0.0	0.0	N
TCGA-KN-8422-01A-11R-2314-13	hsa-mir-3921	0.0	0.0	N
TCGA-KN-8422-01A-11R-2314-13	hsa-mir-3922	3.0	0.386924	N
TCGA-KN-8422-01A-11R-2314-13	hsa-mir-3923	0.0	0.0	N
TCGA-KN-8422-01A-11R-2314-13	hsa-mir-3924	0.0	0.0	N
TCGA-KN-8422-01A-11R-2314-13	hsa-mir-3925	0.0	0.0	N
TCGA-KN-8422-01A-11R-2314-13	hsa-mir-3926-1	0.0	0.0	N
TCGA-KN-8422-01A-11R-2314-13	hsa-mir-3926-2	0.0	0.0	N
TCGA-KN-8422-01A-11R-2314-13	hsa-mir-3927	0.0	0.0	N
TCGA-KN-8422-01A-11R-2314-13	hsa-mir-3928	2.0	0.257949	N
TCGA-KN-8422-01A-11R-2314-13	hsa-mir-3929	0.0	0.0	N
TCGA-KN-8422-01A-11R-2314-13	hsa-mir-3934	6.0	0.773847	N
TCGA-KN-8422-01A-11R-2314-13	hsa-mir-3935	0.0	0.0	N
TCGA-KN-8422-01A-11R-2314-13	hsa-mir-3936	0.0	0.0	N
TCGA-KN-8422-01A-11R-2314-13	hsa-mir-3937	0.0	0.0	N
TCGA-KN-8422-01A-11R-2314-13	hsa-mir-3938	1.0	0.128975	N
TCGA-KN-8422-01A-11R-2314-13	hsa-mir-3939	0.0	0.0	N
TCGA-KN-8422-01A-11R-2314-13	hsa-mir-3940	3.0	0.386924	N
TCGA-KN-8422-01A-11R-2314-13	hsa-mir-3941	3.0	0.386924	N
TCGA-KN-8422-01A-11R-2314-13	hsa-mir-3942	0.0	0.0	N
TCGA-KN-8422-01A-11R-2314-13	hsa-mir-3943	0.0	0.0	N
TCGA-KN-8422-01A-11R-2314-13	hsa-mir-3944	0.0	0.0	N
TCGA-KN-8422-01A-11R-2314-13	hsa-mir-3945	0.0	0.0	N
TCGA-KN-8422-01A-11R-2314-13	hsa-mir-409	8.0	1.031796	N
TCGA-KN-8422-01A-11R-2314-13	hsa-mir-410	5.0	0.644873	N
TCGA-KN-8422-01A-11R-2314-13	hsa-mir-411	2.0	0.257949	N
TCGA-KN-8422-01A-11R-2314-13	hsa-mir-412	8.0	1.031796	N
TCGA-KN-8422-01A-11R-2314-13	hsa-mir-421	10.0	1.289745	N
TCGA-KN-8422-01A-11R-2314-13	hsa-mir-422a	0.0	0.0	N
TCGA-KN-8422-01A-11R-2314-13	hsa-mir-423	454.0	58.554428	N
TCGA-KN-8422-01A-11R-2314-13	hsa-mir-424	3119.0	402.271499	N
TCGA-KN-8422-01A-11R-2314-13	hsa-mir-425	448.0	57.780581	N
TCGA-KN-8422-01A-11R-2314-13	hsa-mir-4251	0.0	0.0	N
TCGA-KN-8422-01A-11R-2314-13	hsa-mir-4252	0.0	0.0	N
TCGA-KN-8422-01A-11R-2314-13	hsa-mir-4253	0.0	0.0	N
TCGA-KN-8422-01A-11R-2314-13	hsa-mir-4254	0.0	0.0	N
TCGA-KN-8422-01A-11R-2314-13	hsa-mir-4255	0.0	0.0	N
TCGA-KN-8422-01A-11R-2314-13	hsa-mir-4256	0.0	0.0	N
TCGA-KN-8422-01A-11R-2314-13	hsa-mir-4257	0.0	0.0	N
TCGA-KN-8422-01A-11R-2314-13	hsa-mir-4258	0.0	0.0	N
TCGA-KN-8422-01A-11R-2314-13	hsa-mir-4259	0.0	0.0	N
TCGA-KN-8422-01A-11R-2314-13	hsa-mir-4260	0.0	0.0	N
TCGA-KN-8422-01A-11R-2314-13	hsa-mir-4261	0.0	0.0	N
TCGA-KN-8422-01A-11R-2314-13	hsa-mir-4262	0.0	0.0	N
TCGA-KN-8422-01A-11R-2314-13	hsa-mir-4263	0.0	0.0	N
TCGA-KN-8422-01A-11R-2314-13	hsa-mir-4264	0.0	0.0	N
TCGA-KN-8422-01A-11R-2314-13	hsa-mir-4265	0.0	0.0	N
TCGA-KN-8422-01A-11R-2314-13	hsa-mir-4266	0.0	0.0	N
TCGA-KN-8422-01A-11R-2314-13	hsa-mir-4267	0.0	0.0	N
TCGA-KN-8422-01A-11R-2314-13	hsa-mir-4268	0.0	0.0	N
TCGA-KN-8422-01A-11R-2314-13	hsa-mir-4269	0.0	0.0	N
TCGA-KN-8422-01A-11R-2314-13	hsa-mir-4270	0.0	0.0	N
TCGA-KN-8422-01A-11R-2314-13	hsa-mir-4271	0.0	0.0	N
TCGA-KN-8422-01A-11R-2314-13	hsa-mir-4272	0.0	0.0	N
TCGA-KN-8422-01A-11R-2314-13	hsa-mir-4273	0.0	0.0	N
TCGA-KN-8422-01A-11R-2314-13	hsa-mir-4274	0.0	0.0	N
TCGA-KN-8422-01A-11R-2314-13	hsa-mir-4275	0.0	0.0	N
TCGA-KN-8422-01A-11R-2314-13	hsa-mir-4276	0.0	0.0	N
TCGA-KN-8422-01A-11R-2314-13	hsa-mir-4277	0.0	0.0	N
TCGA-KN-8422-01A-11R-2314-13	hsa-mir-4278	0.0	0.0	N
TCGA-KN-8422-01A-11R-2314-13	hsa-mir-4279	0.0	0.0	N
TCGA-KN-8422-01A-11R-2314-13	hsa-mir-4280	0.0	0.0	N
TCGA-KN-8422-01A-11R-2314-13	hsa-mir-4281	0.0	0.0	N
TCGA-KN-8422-01A-11R-2314-13	hsa-mir-4282	0.0	0.0	N
TCGA-KN-8422-01A-11R-2314-13	hsa-mir-4283-1	0.0	0.0	N
TCGA-KN-8422-01A-11R-2314-13	hsa-mir-4283-2	0.0	0.0	N
TCGA-KN-8422-01A-11R-2314-13	hsa-mir-4284	0.0	0.0	N
TCGA-KN-8422-01A-11R-2314-13	hsa-mir-4285	0.0	0.0	N
TCGA-KN-8422-01A-11R-2314-13	hsa-mir-4286	1.0	0.128975	N
TCGA-KN-8422-01A-11R-2314-13	hsa-mir-4287	0.0	0.0	N
TCGA-KN-8422-01A-11R-2314-13	hsa-mir-4288	0.0	0.0	N
TCGA-KN-8422-01A-11R-2314-13	hsa-mir-4289	0.0	0.0	N
TCGA-KN-8422-01A-11R-2314-13	hsa-mir-429	923.0	119.043473	N
TCGA-KN-8422-01A-11R-2314-13	hsa-mir-4290	0.0	0.0	N
TCGA-KN-8422-01A-11R-2314-13	hsa-mir-4291	0.0	0.0	N
TCGA-KN-8422-01A-11R-2314-13	hsa-mir-4292	0.0	0.0	N
TCGA-KN-8422-01A-11R-2314-13	hsa-mir-4293	0.0	0.0	N
TCGA-KN-8422-01A-11R-2314-13	hsa-mir-4294	0.0	0.0	N
TCGA-KN-8422-01A-11R-2314-13	hsa-mir-4295	0.0	0.0	N
TCGA-KN-8422-01A-11R-2314-13	hsa-mir-4296	0.0	0.0	N
TCGA-KN-8422-01A-11R-2314-13	hsa-mir-4297	0.0	0.0	N
TCGA-KN-8422-01A-11R-2314-13	hsa-mir-4298	0.0	0.0	N
TCGA-KN-8422-01A-11R-2314-13	hsa-mir-4299	0.0	0.0	N
TCGA-KN-8422-01A-11R-2314-13	hsa-mir-4300	0.0	0.0	N
TCGA-KN-8422-01A-11R-2314-13	hsa-mir-4301	0.0	0.0	N
TCGA-KN-8422-01A-11R-2314-13	hsa-mir-4302	0.0	0.0	N
TCGA-KN-8422-01A-11R-2314-13	hsa-mir-4303	0.0	0.0	N
TCGA-KN-8422-01A-11R-2314-13	hsa-mir-4304	0.0	0.0	N
TCGA-KN-8422-01A-11R-2314-13	hsa-mir-4305	0.0	0.0	N
TCGA-KN-8422-01A-11R-2314-13	hsa-mir-4306	0.0	0.0	N
TCGA-KN-8422-01A-11R-2314-13	hsa-mir-4307	0.0	0.0	N
TCGA-KN-8422-01A-11R-2314-13	hsa-mir-4308	0.0	0.0	N
TCGA-KN-8422-01A-11R-2314-13	hsa-mir-4309	0.0	0.0	N
TCGA-KN-8422-01A-11R-2314-13	hsa-mir-431	7.0	0.902822	N
TCGA-KN-8422-01A-11R-2314-13	hsa-mir-4310	0.0	0.0	N
TCGA-KN-8422-01A-11R-2314-13	hsa-mir-4311	0.0	0.0	N
TCGA-KN-8422-01A-11R-2314-13	hsa-mir-4312	0.0	0.0	N
TCGA-KN-8422-01A-11R-2314-13	hsa-mir-4313	0.0	0.0	N
TCGA-KN-8422-01A-11R-2314-13	hsa-mir-4314	0.0	0.0	N
TCGA-KN-8422-01A-11R-2314-13	hsa-mir-4315-1	0.0	0.0	N
TCGA-KN-8422-01A-11R-2314-13	hsa-mir-4315-2	0.0	0.0	N
TCGA-KN-8422-01A-11R-2314-13	hsa-mir-4316	0.0	0.0	N
TCGA-KN-8422-01A-11R-2314-13	hsa-mir-4317	0.0	0.0	N
TCGA-KN-8422-01A-11R-2314-13	hsa-mir-4318	0.0	0.0	N
TCGA-KN-8422-01A-11R-2314-13	hsa-mir-4319	0.0	0.0	N
TCGA-KN-8422-01A-11R-2314-13	hsa-mir-432	4.0	0.515898	N
TCGA-KN-8422-01A-11R-2314-13	hsa-mir-4320	0.0	0.0	N
TCGA-KN-8422-01A-11R-2314-13	hsa-mir-4321	0.0	0.0	N
TCGA-KN-8422-01A-11R-2314-13	hsa-mir-4322	0.0	0.0	N
TCGA-KN-8422-01A-11R-2314-13	hsa-mir-4323	0.0	0.0	N
TCGA-KN-8422-01A-11R-2314-13	hsa-mir-4324	0.0	0.0	N
TCGA-KN-8422-01A-11R-2314-13	hsa-mir-4325	0.0	0.0	N
TCGA-KN-8422-01A-11R-2314-13	hsa-mir-4326	12.0	1.547694	N
TCGA-KN-8422-01A-11R-2314-13	hsa-mir-4327	0.0	0.0	N
TCGA-KN-8422-01A-11R-2314-13	hsa-mir-4328	0.0	0.0	N
TCGA-KN-8422-01A-11R-2314-13	hsa-mir-4329	0.0	0.0	N
TCGA-KN-8422-01A-11R-2314-13	hsa-mir-433	2.0	0.257949	N
TCGA-KN-8422-01A-11R-2314-13	hsa-mir-4330	0.0	0.0	N
TCGA-KN-8422-01A-11R-2314-13	hsa-mir-448	0.0	0.0	N
TCGA-KN-8422-01A-11R-2314-13	hsa-mir-449a	0.0	0.0	N
TCGA-KN-8422-01A-11R-2314-13	hsa-mir-449b	1.0	0.128975	N
TCGA-KN-8422-01A-11R-2314-13	hsa-mir-449c	0.0	0.0	N
TCGA-KN-8422-01A-11R-2314-13	hsa-mir-450a-1	15.0	1.934618	N
TCGA-KN-8422-01A-11R-2314-13	hsa-mir-450a-2	16.0	2.063592	N
TCGA-KN-8422-01A-11R-2314-13	hsa-mir-450b	84.0	10.833859	N
TCGA-KN-8422-01A-11R-2314-13	hsa-mir-451	6875.0	886.699762	N
TCGA-KN-8422-01A-11R-2314-13	hsa-mir-452	105.0	13.542324	N
TCGA-KN-8422-01A-11R-2314-13	hsa-mir-454	20.0	2.57949	N
TCGA-KN-8422-01A-11R-2314-13	hsa-mir-455	50.0	6.448726	N
TCGA-KN-8422-01A-11R-2314-13	hsa-mir-466	4.0	0.515898	N
TCGA-KN-8422-01A-11R-2314-13	hsa-mir-483	1.0	0.128975	N
TCGA-KN-8422-01A-11R-2314-13	hsa-mir-484	282.0	36.370812	N
TCGA-KN-8422-01A-11R-2314-13	hsa-mir-485	1.0	0.128975	N
TCGA-KN-8422-01A-11R-2314-13	hsa-mir-486	2538.0	327.337308	N
TCGA-KN-8422-01A-11R-2314-13	hsa-mir-487a	2.0	0.257949	N
TCGA-KN-8422-01A-11R-2314-13	hsa-mir-487b	3.0	0.386924	N
TCGA-KN-8422-01A-11R-2314-13	hsa-mir-488	1.0	0.128975	N
TCGA-KN-8422-01A-11R-2314-13	hsa-mir-489	92.0	11.865655	N
TCGA-KN-8422-01A-11R-2314-13	hsa-mir-490	0.0	0.0	N
TCGA-KN-8422-01A-11R-2314-13	hsa-mir-491	13.0	1.676669	N
TCGA-KN-8422-01A-11R-2314-13	hsa-mir-492	0.0	0.0	N
TCGA-KN-8422-01A-11R-2314-13	hsa-mir-493	6.0	0.773847	N
TCGA-KN-8422-01A-11R-2314-13	hsa-mir-494	0.0	0.0	N
TCGA-KN-8422-01A-11R-2314-13	hsa-mir-495	6.0	0.773847	N
TCGA-KN-8422-01A-11R-2314-13	hsa-mir-496	1.0	0.128975	N
TCGA-KN-8422-01A-11R-2314-13	hsa-mir-497	23.0	2.966414	N
TCGA-KN-8422-01A-11R-2314-13	hsa-mir-498	0.0	0.0	N
TCGA-KN-8422-01A-11R-2314-13	hsa-mir-499	2.0	0.257949	N
TCGA-KN-8422-01A-11R-2314-13	hsa-mir-500a	1076.0	138.776574	Y
TCGA-KN-8422-01A-11R-2314-13	hsa-mir-500b	38.0	4.901031	Y
TCGA-KN-8422-01A-11R-2314-13	hsa-mir-501	296.0	38.176455	N
TCGA-KN-8422-01A-11R-2314-13	hsa-mir-502	70.0	9.028216	Y
TCGA-KN-8422-01A-11R-2314-13	hsa-mir-503	142.0	18.314381	N
TCGA-KN-8422-01A-11R-2314-13	hsa-mir-504	15.0	1.934618	N
TCGA-KN-8422-01A-11R-2314-13	hsa-mir-505	227.0	29.277214	N
TCGA-KN-8422-01A-11R-2314-13	hsa-mir-506	0.0	0.0	N
TCGA-KN-8422-01A-11R-2314-13	hsa-mir-507	0.0	0.0	N
TCGA-KN-8422-01A-11R-2314-13	hsa-mir-508	9.0	1.160771	N
TCGA-KN-8422-01A-11R-2314-13	hsa-mir-509-1	0.0	0.0	N
TCGA-KN-8422-01A-11R-2314-13	hsa-mir-509-2	0.0	0.0	N
TCGA-KN-8422-01A-11R-2314-13	hsa-mir-509-3	1.0	0.128975	N
TCGA-KN-8422-01A-11R-2314-13	hsa-mir-510	0.0	0.0	N
TCGA-KN-8422-01A-11R-2314-13	hsa-mir-511-1	6.0	0.773847	N
TCGA-KN-8422-01A-11R-2314-13	hsa-mir-511-2	3.0	0.386924	N
TCGA-KN-8422-01A-11R-2314-13	hsa-mir-512-1	0.0	0.0	N
TCGA-KN-8422-01A-11R-2314-13	hsa-mir-512-2	0.0	0.0	N
TCGA-KN-8422-01A-11R-2314-13	hsa-mir-513a-1	0.0	0.0	N
TCGA-KN-8422-01A-11R-2314-13	hsa-mir-513a-2	0.0	0.0	N
TCGA-KN-8422-01A-11R-2314-13	hsa-mir-513b	0.0	0.0	N
TCGA-KN-8422-01A-11R-2314-13	hsa-mir-513c	0.0	0.0	N
TCGA-KN-8422-01A-11R-2314-13	hsa-mir-514-1	1.0	0.128975	N
TCGA-KN-8422-01A-11R-2314-13	hsa-mir-514-2	3.0	0.386924	N
TCGA-KN-8422-01A-11R-2314-13	hsa-mir-514-3	4.0	0.515898	N
TCGA-KN-8422-01A-11R-2314-13	hsa-mir-514b	0.0	0.0	N
TCGA-KN-8422-01A-11R-2314-13	hsa-mir-515-1	0.0	0.0	N
TCGA-KN-8422-01A-11R-2314-13	hsa-mir-515-2	0.0	0.0	N
TCGA-KN-8422-01A-11R-2314-13	hsa-mir-516a-1	0.0	0.0	N
TCGA-KN-8422-01A-11R-2314-13	hsa-mir-516a-2	0.0	0.0	N
TCGA-KN-8422-01A-11R-2314-13	hsa-mir-516b-1	0.0	0.0	N
TCGA-KN-8422-01A-11R-2314-13	hsa-mir-516b-2	0.0	0.0	N
TCGA-KN-8422-01A-11R-2314-13	hsa-mir-517a	0.0	0.0	N
TCGA-KN-8422-01A-11R-2314-13	hsa-mir-517b	0.0	0.0	N
TCGA-KN-8422-01A-11R-2314-13	hsa-mir-517c	0.0	0.0	N
TCGA-KN-8422-01A-11R-2314-13	hsa-mir-518a-1	0.0	0.0	N
TCGA-KN-8422-01A-11R-2314-13	hsa-mir-518a-2	0.0	0.0	N
TCGA-KN-8422-01A-11R-2314-13	hsa-mir-518b	0.0	0.0	N
TCGA-KN-8422-01A-11R-2314-13	hsa-mir-518c	0.0	0.0	N
TCGA-KN-8422-01A-11R-2314-13	hsa-mir-518d	0.0	0.0	N
TCGA-KN-8422-01A-11R-2314-13	hsa-mir-518e	0.0	0.0	N
TCGA-KN-8422-01A-11R-2314-13	hsa-mir-518f	0.0	0.0	N
TCGA-KN-8422-01A-11R-2314-13	hsa-mir-519a-1	0.0	0.0	N
TCGA-KN-8422-01A-11R-2314-13	hsa-mir-519a-2	0.0	0.0	N
TCGA-KN-8422-01A-11R-2314-13	hsa-mir-519b	0.0	0.0	N
TCGA-KN-8422-01A-11R-2314-13	hsa-mir-519c	0.0	0.0	N
TCGA-KN-8422-01A-11R-2314-13	hsa-mir-519d	0.0	0.0	N
TCGA-KN-8422-01A-11R-2314-13	hsa-mir-519e	0.0	0.0	N
TCGA-KN-8422-01A-11R-2314-13	hsa-mir-520a	0.0	0.0	N
TCGA-KN-8422-01A-11R-2314-13	hsa-mir-520b	0.0	0.0	N
TCGA-KN-8422-01A-11R-2314-13	hsa-mir-520c	0.0	0.0	N
TCGA-KN-8422-01A-11R-2314-13	hsa-mir-520d	0.0	0.0	N
TCGA-KN-8422-01A-11R-2314-13	hsa-mir-520e	0.0	0.0	N
TCGA-KN-8422-01A-11R-2314-13	hsa-mir-520f	0.0	0.0	N
TCGA-KN-8422-01A-11R-2314-13	hsa-mir-520g	0.0	0.0	N
TCGA-KN-8422-01A-11R-2314-13	hsa-mir-520h	0.0	0.0	N
TCGA-KN-8422-01A-11R-2314-13	hsa-mir-521-1	0.0	0.0	N
TCGA-KN-8422-01A-11R-2314-13	hsa-mir-521-2	0.0	0.0	N
TCGA-KN-8422-01A-11R-2314-13	hsa-mir-522	0.0	0.0	N
TCGA-KN-8422-01A-11R-2314-13	hsa-mir-523	0.0	0.0	N
TCGA-KN-8422-01A-11R-2314-13	hsa-mir-524	0.0	0.0	N
TCGA-KN-8422-01A-11R-2314-13	hsa-mir-525	0.0	0.0	N
TCGA-KN-8422-01A-11R-2314-13	hsa-mir-526a-1	0.0	0.0	N
TCGA-KN-8422-01A-11R-2314-13	hsa-mir-526a-2	0.0	0.0	N
TCGA-KN-8422-01A-11R-2314-13	hsa-mir-526b	0.0	0.0	N
TCGA-KN-8422-01A-11R-2314-13	hsa-mir-527	0.0	0.0	N
TCGA-KN-8422-01A-11R-2314-13	hsa-mir-532	9761.0	1258.9202	N
TCGA-KN-8422-01A-11R-2314-13	hsa-mir-539	2.0	0.257949	N
TCGA-KN-8422-01A-11R-2314-13	hsa-mir-541	0.0	0.0	N
TCGA-KN-8422-01A-11R-2314-13	hsa-mir-542	1584.0	204.295625	N
TCGA-KN-8422-01A-11R-2314-13	hsa-mir-543	0.0	0.0	N
TCGA-KN-8422-01A-11R-2314-13	hsa-mir-544	0.0	0.0	N
TCGA-KN-8422-01A-11R-2314-13	hsa-mir-544b	0.0	0.0	N
TCGA-KN-8422-01A-11R-2314-13	hsa-mir-545	0.0	0.0	N
TCGA-KN-8422-01A-11R-2314-13	hsa-mir-548a-1	0.0	0.0	N
TCGA-KN-8422-01A-11R-2314-13	hsa-mir-548a-2	0.0	0.0	N
TCGA-KN-8422-01A-11R-2314-13	hsa-mir-548a-3	0.0	0.0	N
TCGA-KN-8422-01A-11R-2314-13	hsa-mir-548aa-1	0.0	0.0	N
TCGA-KN-8422-01A-11R-2314-13	hsa-mir-548aa-2	0.0	0.0	N
TCGA-KN-8422-01A-11R-2314-13	hsa-mir-548b	0.0	0.0	N
TCGA-KN-8422-01A-11R-2314-13	hsa-mir-548c	0.0	0.0	N
TCGA-KN-8422-01A-11R-2314-13	hsa-mir-548d-1	0.0	0.0	N
TCGA-KN-8422-01A-11R-2314-13	hsa-mir-548d-2	0.0	0.0	N
TCGA-KN-8422-01A-11R-2314-13	hsa-mir-548e	3.0	0.386924	N
TCGA-KN-8422-01A-11R-2314-13	hsa-mir-548f-1	0.0	0.0	N
TCGA-KN-8422-01A-11R-2314-13	hsa-mir-548f-2	0.0	0.0	N
TCGA-KN-8422-01A-11R-2314-13	hsa-mir-548f-3	0.0	0.0	N
TCGA-KN-8422-01A-11R-2314-13	hsa-mir-548f-4	0.0	0.0	N
TCGA-KN-8422-01A-11R-2314-13	hsa-mir-548f-5	0.0	0.0	N
TCGA-KN-8422-01A-11R-2314-13	hsa-mir-548g	0.0	0.0	N
TCGA-KN-8422-01A-11R-2314-13	hsa-mir-548h-1	0.0	0.0	N
TCGA-KN-8422-01A-11R-2314-13	hsa-mir-548h-2	0.0	0.0	N
TCGA-KN-8422-01A-11R-2314-13	hsa-mir-548h-3	0.0	0.0	N
TCGA-KN-8422-01A-11R-2314-13	hsa-mir-548h-4	0.0	0.0	N
TCGA-KN-8422-01A-11R-2314-13	hsa-mir-548i-1	0.0	0.0	N
TCGA-KN-8422-01A-11R-2314-13	hsa-mir-548i-2	0.0	0.0	N
TCGA-KN-8422-01A-11R-2314-13	hsa-mir-548i-3	0.0	0.0	N
TCGA-KN-8422-01A-11R-2314-13	hsa-mir-548i-4	0.0	0.0	N
TCGA-KN-8422-01A-11R-2314-13	hsa-mir-548j	10.0	1.289745	N
TCGA-KN-8422-01A-11R-2314-13	hsa-mir-548k	0.0	0.0	N
TCGA-KN-8422-01A-11R-2314-13	hsa-mir-548l	0.0	0.0	N
TCGA-KN-8422-01A-11R-2314-13	hsa-mir-548m	0.0	0.0	N
TCGA-KN-8422-01A-11R-2314-13	hsa-mir-548n	1.0	0.128975	N
TCGA-KN-8422-01A-11R-2314-13	hsa-mir-548o	3.0	0.386924	N
TCGA-KN-8422-01A-11R-2314-13	hsa-mir-548p	0.0	0.0	N
TCGA-KN-8422-01A-11R-2314-13	hsa-mir-548q	1.0	0.128975	N
TCGA-KN-8422-01A-11R-2314-13	hsa-mir-548s	4.0	0.515898	N
TCGA-KN-8422-01A-11R-2314-13	hsa-mir-548t	0.0	0.0	N
TCGA-KN-8422-01A-11R-2314-13	hsa-mir-548u	0.0	0.0	N
TCGA-KN-8422-01A-11R-2314-13	hsa-mir-548v	10.0	1.289745	N
TCGA-KN-8422-01A-11R-2314-13	hsa-mir-548w	0.0	0.0	N
TCGA-KN-8422-01A-11R-2314-13	hsa-mir-548x	0.0	0.0	N
TCGA-KN-8422-01A-11R-2314-13	hsa-mir-548y	0.0	0.0	N
TCGA-KN-8422-01A-11R-2314-13	hsa-mir-548z	0.0	0.0	N
TCGA-KN-8422-01A-11R-2314-13	hsa-mir-549	0.0	0.0	N
TCGA-KN-8422-01A-11R-2314-13	hsa-mir-550a-1	13.0	1.676669	N
TCGA-KN-8422-01A-11R-2314-13	hsa-mir-550a-2	14.0	1.805643	N
TCGA-KN-8422-01A-11R-2314-13	hsa-mir-550b-1	0.0	0.0	N
TCGA-KN-8422-01A-11R-2314-13	hsa-mir-550b-2	0.0	0.0	N
TCGA-KN-8422-01A-11R-2314-13	hsa-mir-551a	1.0	0.128975	N
TCGA-KN-8422-01A-11R-2314-13	hsa-mir-551b	5.0	0.644873	N
TCGA-KN-8422-01A-11R-2314-13	hsa-mir-552	7.0	0.902822	N
TCGA-KN-8422-01A-11R-2314-13	hsa-mir-553	0.0	0.0	N
TCGA-KN-8422-01A-11R-2314-13	hsa-mir-554	0.0	0.0	N
TCGA-KN-8422-01A-11R-2314-13	hsa-mir-555	0.0	0.0	N
TCGA-KN-8422-01A-11R-2314-13	hsa-mir-556	3.0	0.386924	N
TCGA-KN-8422-01A-11R-2314-13	hsa-mir-557	0.0	0.0	N
TCGA-KN-8422-01A-11R-2314-13	hsa-mir-558	0.0	0.0	N
TCGA-KN-8422-01A-11R-2314-13	hsa-mir-559	0.0	0.0	N
TCGA-KN-8422-01A-11R-2314-13	hsa-mir-561	144.0	18.57233	N
TCGA-KN-8422-01A-11R-2314-13	hsa-mir-562	0.0	0.0	N
TCGA-KN-8422-01A-11R-2314-13	hsa-mir-563	0.0	0.0	N
TCGA-KN-8422-01A-11R-2314-13	hsa-mir-564	0.0	0.0	N
TCGA-KN-8422-01A-11R-2314-13	hsa-mir-566	0.0	0.0	N
TCGA-KN-8422-01A-11R-2314-13	hsa-mir-567	0.0	0.0	N
TCGA-KN-8422-01A-11R-2314-13	hsa-mir-568	0.0	0.0	N
TCGA-KN-8422-01A-11R-2314-13	hsa-mir-569	0.0	0.0	N
TCGA-KN-8422-01A-11R-2314-13	hsa-mir-570	9.0	1.160771	N
TCGA-KN-8422-01A-11R-2314-13	hsa-mir-571	0.0	0.0	N
TCGA-KN-8422-01A-11R-2314-13	hsa-mir-572	0.0	0.0	N
TCGA-KN-8422-01A-11R-2314-13	hsa-mir-573	0.0	0.0	N
TCGA-KN-8422-01A-11R-2314-13	hsa-mir-574	328.0	42.30364	N
TCGA-KN-8422-01A-11R-2314-13	hsa-mir-575	0.0	0.0	N
TCGA-KN-8422-01A-11R-2314-13	hsa-mir-576	53.0	6.835649	N
TCGA-KN-8422-01A-11R-2314-13	hsa-mir-577	674.0	86.92882	N
TCGA-KN-8422-01A-11R-2314-13	hsa-mir-578	0.0	0.0	N
TCGA-KN-8422-01A-11R-2314-13	hsa-mir-579	5.0	0.644873	N
TCGA-KN-8422-01A-11R-2314-13	hsa-mir-580	3.0	0.386924	N
TCGA-KN-8422-01A-11R-2314-13	hsa-mir-581	5.0	0.644873	N
TCGA-KN-8422-01A-11R-2314-13	hsa-mir-582	2507.0	323.339098	N
TCGA-KN-8422-01A-11R-2314-13	hsa-mir-583	0.0	0.0	N
TCGA-KN-8422-01A-11R-2314-13	hsa-mir-584	264.0	34.049271	N
TCGA-KN-8422-01A-11R-2314-13	hsa-mir-585	0.0	0.0	N
TCGA-KN-8422-01A-11R-2314-13	hsa-mir-586	0.0	0.0	N
TCGA-KN-8422-01A-11R-2314-13	hsa-mir-587	0.0	0.0	N
TCGA-KN-8422-01A-11R-2314-13	hsa-mir-588	0.0	0.0	N
TCGA-KN-8422-01A-11R-2314-13	hsa-mir-589	318.0	41.013894	N
TCGA-KN-8422-01A-11R-2314-13	hsa-mir-590	76.0	9.802063	N
TCGA-KN-8422-01A-11R-2314-13	hsa-mir-591	0.0	0.0	N
TCGA-KN-8422-01A-11R-2314-13	hsa-mir-592	95.0	12.252579	N
TCGA-KN-8422-01A-11R-2314-13	hsa-mir-593	0.0	0.0	N
TCGA-KN-8422-01A-11R-2314-13	hsa-mir-595	0.0	0.0	N
TCGA-KN-8422-01A-11R-2314-13	hsa-mir-596	0.0	0.0	N
TCGA-KN-8422-01A-11R-2314-13	hsa-mir-597	0.0	0.0	N
TCGA-KN-8422-01A-11R-2314-13	hsa-mir-598	268.0	34.565169	N
TCGA-KN-8422-01A-11R-2314-13	hsa-mir-599	0.0	0.0	N
TCGA-KN-8422-01A-11R-2314-13	hsa-mir-600	0.0	0.0	N
TCGA-KN-8422-01A-11R-2314-13	hsa-mir-601	0.0	0.0	N
TCGA-KN-8422-01A-11R-2314-13	hsa-mir-602	0.0	0.0	N
TCGA-KN-8422-01A-11R-2314-13	hsa-mir-603	0.0	0.0	N
TCGA-KN-8422-01A-11R-2314-13	hsa-mir-604	0.0	0.0	N
TCGA-KN-8422-01A-11R-2314-13	hsa-mir-605	2.0	0.257949	N
TCGA-KN-8422-01A-11R-2314-13	hsa-mir-606	0.0	0.0	N
TCGA-KN-8422-01A-11R-2314-13	hsa-mir-607	5.0	0.644873	N
TCGA-KN-8422-01A-11R-2314-13	hsa-mir-608	0.0	0.0	N
TCGA-KN-8422-01A-11R-2314-13	hsa-mir-609	0.0	0.0	N
TCGA-KN-8422-01A-11R-2314-13	hsa-mir-610	0.0	0.0	N
TCGA-KN-8422-01A-11R-2314-13	hsa-mir-611	0.0	0.0	N
TCGA-KN-8422-01A-11R-2314-13	hsa-mir-612	0.0	0.0	N
TCGA-KN-8422-01A-11R-2314-13	hsa-mir-613	0.0	0.0	N
TCGA-KN-8422-01A-11R-2314-13	hsa-mir-614	0.0	0.0	N
TCGA-KN-8422-01A-11R-2314-13	hsa-mir-615	27.0	3.482312	N
TCGA-KN-8422-01A-11R-2314-13	hsa-mir-616	80.0	10.317961	N
TCGA-KN-8422-01A-11R-2314-13	hsa-mir-617	0.0	0.0	N
TCGA-KN-8422-01A-11R-2314-13	hsa-mir-618	33.0	4.256159	N
TCGA-KN-8422-01A-11R-2314-13	hsa-mir-619	0.0	0.0	N
TCGA-KN-8422-01A-11R-2314-13	hsa-mir-620	0.0	0.0	N
TCGA-KN-8422-01A-11R-2314-13	hsa-mir-621	0.0	0.0	N
TCGA-KN-8422-01A-11R-2314-13	hsa-mir-622	0.0	0.0	N
TCGA-KN-8422-01A-11R-2314-13	hsa-mir-623	0.0	0.0	N
TCGA-KN-8422-01A-11R-2314-13	hsa-mir-624	8.0	1.031796	N
TCGA-KN-8422-01A-11R-2314-13	hsa-mir-625	141.0	18.185406	N
TCGA-KN-8422-01A-11R-2314-13	hsa-mir-626	0.0	0.0	N
TCGA-KN-8422-01A-11R-2314-13	hsa-mir-627	10.0	1.289745	N
TCGA-KN-8422-01A-11R-2314-13	hsa-mir-628	41.0	5.287955	N
TCGA-KN-8422-01A-11R-2314-13	hsa-mir-629	477.0	61.520842	N
TCGA-KN-8422-01A-11R-2314-13	hsa-mir-630	0.0	0.0	N
TCGA-KN-8422-01A-11R-2314-13	hsa-mir-631	0.0	0.0	N
TCGA-KN-8422-01A-11R-2314-13	hsa-mir-632	4.0	0.515898	N
TCGA-KN-8422-01A-11R-2314-13	hsa-mir-633	0.0	0.0	N
TCGA-KN-8422-01A-11R-2314-13	hsa-mir-634	0.0	0.0	N
TCGA-KN-8422-01A-11R-2314-13	hsa-mir-635	0.0	0.0	N
TCGA-KN-8422-01A-11R-2314-13	hsa-mir-636	1.0	0.128975	N
TCGA-KN-8422-01A-11R-2314-13	hsa-mir-637	0.0	0.0	N
TCGA-KN-8422-01A-11R-2314-13	hsa-mir-638	0.0	0.0	N
TCGA-KN-8422-01A-11R-2314-13	hsa-mir-639	0.0	0.0	N
TCGA-KN-8422-01A-11R-2314-13	hsa-mir-640	0.0	0.0	N
TCGA-KN-8422-01A-11R-2314-13	hsa-mir-641	3.0	0.386924	N
TCGA-KN-8422-01A-11R-2314-13	hsa-mir-642a	456.0	58.812377	N
TCGA-KN-8422-01A-11R-2314-13	hsa-mir-642b	2.0	0.257949	N
TCGA-KN-8422-01A-11R-2314-13	hsa-mir-643	6.0	0.773847	N
TCGA-KN-8422-01A-11R-2314-13	hsa-mir-644	0.0	0.0	N
TCGA-KN-8422-01A-11R-2314-13	hsa-mir-645	0.0	0.0	N
TCGA-KN-8422-01A-11R-2314-13	hsa-mir-646	0.0	0.0	N
TCGA-KN-8422-01A-11R-2314-13	hsa-mir-647	0.0	0.0	N
TCGA-KN-8422-01A-11R-2314-13	hsa-mir-648	0.0	0.0	N
TCGA-KN-8422-01A-11R-2314-13	hsa-mir-649	0.0	0.0	N
TCGA-KN-8422-01A-11R-2314-13	hsa-mir-650	0.0	0.0	N
TCGA-KN-8422-01A-11R-2314-13	hsa-mir-651	55.0	7.093598	N
TCGA-KN-8422-01A-11R-2314-13	hsa-mir-652	113.0	14.57412	N
TCGA-KN-8422-01A-11R-2314-13	hsa-mir-653	4050.0	522.346769	N
TCGA-KN-8422-01A-11R-2314-13	hsa-mir-654	14.0	1.805643	N
TCGA-KN-8422-01A-11R-2314-13	hsa-mir-655	1.0	0.128975	N
TCGA-KN-8422-01A-11R-2314-13	hsa-mir-656	0.0	0.0	N
TCGA-KN-8422-01A-11R-2314-13	hsa-mir-657	0.0	0.0	N
TCGA-KN-8422-01A-11R-2314-13	hsa-mir-658	0.0	0.0	N
TCGA-KN-8422-01A-11R-2314-13	hsa-mir-659	12.0	1.547694	N
TCGA-KN-8422-01A-11R-2314-13	hsa-mir-660	379.0	48.88134	N
TCGA-KN-8422-01A-11R-2314-13	hsa-mir-661	0.0	0.0	N
TCGA-KN-8422-01A-11R-2314-13	hsa-mir-662	0.0	0.0	N
TCGA-KN-8422-01A-11R-2314-13	hsa-mir-663	0.0	0.0	N
TCGA-KN-8422-01A-11R-2314-13	hsa-mir-663b	0.0	0.0	N
TCGA-KN-8422-01A-11R-2314-13	hsa-mir-664	220.0	28.374392	N
TCGA-KN-8422-01A-11R-2314-13	hsa-mir-665	0.0	0.0	N
TCGA-KN-8422-01A-11R-2314-13	hsa-mir-668	0.0	0.0	N
TCGA-KN-8422-01A-11R-2314-13	hsa-mir-670	1.0	0.128975	N
TCGA-KN-8422-01A-11R-2314-13	hsa-mir-671	31.0	3.99821	N
TCGA-KN-8422-01A-11R-2314-13	hsa-mir-675	8.0	1.031796	N
TCGA-KN-8422-01A-11R-2314-13	hsa-mir-676	8.0	1.031796	N
TCGA-KN-8422-01A-11R-2314-13	hsa-mir-7-1	266.0	34.30722	N
TCGA-KN-8422-01A-11R-2314-13	hsa-mir-7-2	0.0	0.0	N
TCGA-KN-8422-01A-11R-2314-13	hsa-mir-7-3	0.0	0.0	N
TCGA-KN-8422-01A-11R-2314-13	hsa-mir-708	218.0	28.116443	N
TCGA-KN-8422-01A-11R-2314-13	hsa-mir-711	0.0	0.0	N
TCGA-KN-8422-01A-11R-2314-13	hsa-mir-718	0.0	0.0	N
TCGA-KN-8422-01A-11R-2314-13	hsa-mir-720	0.0	0.0	N
TCGA-KN-8422-01A-11R-2314-13	hsa-mir-744	95.0	12.252579	N
TCGA-KN-8422-01A-11R-2314-13	hsa-mir-758	5.0	0.644873	N
TCGA-KN-8422-01A-11R-2314-13	hsa-mir-759	0.0	0.0	N
TCGA-KN-8422-01A-11R-2314-13	hsa-mir-760	10.0	1.289745	N
TCGA-KN-8422-01A-11R-2314-13	hsa-mir-761	0.0	0.0	N
TCGA-KN-8422-01A-11R-2314-13	hsa-mir-762	0.0	0.0	N
TCGA-KN-8422-01A-11R-2314-13	hsa-mir-764	0.0	0.0	N
TCGA-KN-8422-01A-11R-2314-13	hsa-mir-765	1.0	0.128975	N
TCGA-KN-8422-01A-11R-2314-13	hsa-mir-766	53.0	6.835649	N
TCGA-KN-8422-01A-11R-2314-13	hsa-mir-767	0.0	0.0	N
TCGA-KN-8422-01A-11R-2314-13	hsa-mir-769	38.0	4.901031	N
TCGA-KN-8422-01A-11R-2314-13	hsa-mir-770	0.0	0.0	N
TCGA-KN-8422-01A-11R-2314-13	hsa-mir-802	0.0	0.0	N
TCGA-KN-8422-01A-11R-2314-13	hsa-mir-873	0.0	0.0	N
TCGA-KN-8422-01A-11R-2314-13	hsa-mir-874	2320.0	299.220865	N
TCGA-KN-8422-01A-11R-2314-13	hsa-mir-875	0.0	0.0	N
TCGA-KN-8422-01A-11R-2314-13	hsa-mir-876	0.0	0.0	N
TCGA-KN-8422-01A-11R-2314-13	hsa-mir-877	4.0	0.515898	N
TCGA-KN-8422-01A-11R-2314-13	hsa-mir-885	603.0	77.77163	N
TCGA-KN-8422-01A-11R-2314-13	hsa-mir-887	10.0	1.289745	N
TCGA-KN-8422-01A-11R-2314-13	hsa-mir-888	1017.0	131.167077	N
TCGA-KN-8422-01A-11R-2314-13	hsa-mir-889	7.0	0.902822	N
TCGA-KN-8422-01A-11R-2314-13	hsa-mir-890	54.0	6.964624	N
TCGA-KN-8422-01A-11R-2314-13	hsa-mir-891a	108273.0	13964.457204	N
TCGA-KN-8422-01A-11R-2314-13	hsa-mir-891b	680.0	87.702667	N
TCGA-KN-8422-01A-11R-2314-13	hsa-mir-892a	1799.0	232.025145	N
TCGA-KN-8422-01A-11R-2314-13	hsa-mir-892b	279.0	35.983889	N
TCGA-KN-8422-01A-11R-2314-13	hsa-mir-9-1	24356.0	3141.303184	N
TCGA-KN-8422-01A-11R-2314-13	hsa-mir-9-2	24303.0	3134.467535	N
TCGA-KN-8422-01A-11R-2314-13	hsa-mir-9-3	29.0	3.740261	N
TCGA-KN-8422-01A-11R-2314-13	hsa-mir-920	0.0	0.0	N
TCGA-KN-8422-01A-11R-2314-13	hsa-mir-921	0.0	0.0	N
TCGA-KN-8422-01A-11R-2314-13	hsa-mir-922	0.0	0.0	N
TCGA-KN-8422-01A-11R-2314-13	hsa-mir-924	0.0	0.0	N
TCGA-KN-8422-01A-11R-2314-13	hsa-mir-92a-1	1168.0	150.642229	N
TCGA-KN-8422-01A-11R-2314-13	hsa-mir-92a-2	28728.0	3705.179745	N
TCGA-KN-8422-01A-11R-2314-13	hsa-mir-92b	855.0	110.273207	N
TCGA-KN-8422-01A-11R-2314-13	hsa-mir-93	15557.0	2006.456464	N
TCGA-KN-8422-01A-11R-2314-13	hsa-mir-933	0.0	0.0	N
TCGA-KN-8422-01A-11R-2314-13	hsa-mir-934	0.0	0.0	N
TCGA-KN-8422-01A-11R-2314-13	hsa-mir-935	5.0	0.644873	N
TCGA-KN-8422-01A-11R-2314-13	hsa-mir-936	0.0	0.0	N
TCGA-KN-8422-01A-11R-2314-13	hsa-mir-937	5.0	0.644873	N
TCGA-KN-8422-01A-11R-2314-13	hsa-mir-938	1.0	0.128975	N
TCGA-KN-8422-01A-11R-2314-13	hsa-mir-939	1.0	0.128975	N
TCGA-KN-8422-01A-11R-2314-13	hsa-mir-940	20.0	2.57949	N
TCGA-KN-8422-01A-11R-2314-13	hsa-mir-941-1	0.0	0.0	N
TCGA-KN-8422-01A-11R-2314-13	hsa-mir-941-3	0.0	0.0	N
TCGA-KN-8422-01A-11R-2314-13	hsa-mir-941-4	0.0	0.0	N
TCGA-KN-8422-01A-11R-2314-13	hsa-mir-942	26.0	3.353337	N
TCGA-KN-8422-01A-11R-2314-13	hsa-mir-943	1.0	0.128975	N
TCGA-KN-8422-01A-11R-2314-13	hsa-mir-944	0.0	0.0	N
TCGA-KN-8422-01A-11R-2314-13	hsa-mir-95	5.0	0.644873	N
TCGA-KN-8422-01A-11R-2314-13	hsa-mir-96	217.0	27.987469	N
TCGA-KN-8422-01A-11R-2314-13	hsa-mir-98	186.0	23.989259	N
TCGA-KN-8422-01A-11R-2314-13	hsa-mir-99a	629.0	81.124967	Y
TCGA-KN-8422-01A-11R-2314-13	hsa-mir-99b	457195.0	58966.50145	N
