# Supplementary material for: Dysfunctional miRNA-Mediated Regulation in Chromophobe Renal Cell Carcinoma
Source: PLoS One. 2016 Jun 3;11(6):e0156324. doi: 10.1371/journal.pone.0156324 (PMC4892590; doi:10.1371/journal.pone.0156324)
Supplement: S1 File — (ZIP) [file pone.0156324.s001.zip › S1_File miRNA expression profile downloaded from TCGA/case/bcgsc.ca__IlluminaHiSeq_miRNASeq__TCGA-KN-8423-01A-11R-2314-13__mirna_quantification.txt]

barcode	miRNA_ID	read_count	reads_per_million_miRNA_mapped	cross-mapped
TCGA-KN-8423-01A-11R-2314-13	hsa-let-7a-1	63284.0	7151.511837	N
TCGA-KN-8423-01A-11R-2314-13	hsa-let-7a-2	125344.0	14164.703553	Y
TCGA-KN-8423-01A-11R-2314-13	hsa-let-7a-3	62951.0	7113.880627	N
TCGA-KN-8423-01A-11R-2314-13	hsa-let-7b	122604.0	13855.065375	N
TCGA-KN-8423-01A-11R-2314-13	hsa-let-7c	10154.0	1147.469363	Y
TCGA-KN-8423-01A-11R-2314-13	hsa-let-7d	3324.0	375.634052	N
TCGA-KN-8423-01A-11R-2314-13	hsa-let-7e	17002.0	1921.338794	N
TCGA-KN-8423-01A-11R-2314-13	hsa-let-7f-1	87.0	9.831577	N
TCGA-KN-8423-01A-11R-2314-13	hsa-let-7f-2	64284.0	7264.518471	N
TCGA-KN-8423-01A-11R-2314-13	hsa-let-7g	4317.0	487.84964	N
TCGA-KN-8423-01A-11R-2314-13	hsa-let-7i	2464.0	278.448347	N
TCGA-KN-8423-01A-11R-2314-13	hsa-mir-1-1	0.0	0.0	N
TCGA-KN-8423-01A-11R-2314-13	hsa-mir-1-2	21.0	2.373139	N
TCGA-KN-8423-01A-11R-2314-13	hsa-mir-100	49469.0	5590.325186	Y
TCGA-KN-8423-01A-11R-2314-13	hsa-mir-101-1	180667.0	20416.569575	N
TCGA-KN-8423-01A-11R-2314-13	hsa-mir-101-2	307.0	34.693037	N
TCGA-KN-8423-01A-11R-2314-13	hsa-mir-103-1	51770.0	5850.353451	Y
TCGA-KN-8423-01A-11R-2314-13	hsa-mir-103-1-as	0.0	0.0	N
TCGA-KN-8423-01A-11R-2314-13	hsa-mir-103-2	30.0	3.390199	N
TCGA-KN-8423-01A-11R-2314-13	hsa-mir-103-2-as	0.0	0.0	N
TCGA-KN-8423-01A-11R-2314-13	hsa-mir-105-1	0.0	0.0	N
TCGA-KN-8423-01A-11R-2314-13	hsa-mir-105-2	1.0	0.113007	N
TCGA-KN-8423-01A-11R-2314-13	hsa-mir-106a	57.0	6.441378	Y
TCGA-KN-8423-01A-11R-2314-13	hsa-mir-106b	1426.0	161.14746	N
TCGA-KN-8423-01A-11R-2314-13	hsa-mir-107	383.0	43.281541	Y
TCGA-KN-8423-01A-11R-2314-13	hsa-mir-10a	837346.0	94625.653094	N
TCGA-KN-8423-01A-11R-2314-13	hsa-mir-10b	2118518.0	239406.588603	N
TCGA-KN-8423-01A-11R-2314-13	hsa-mir-1178	0.0	0.0	N
TCGA-KN-8423-01A-11R-2314-13	hsa-mir-1179	0.0	0.0	N
TCGA-KN-8423-01A-11R-2314-13	hsa-mir-1180	93.0	10.509617	N
TCGA-KN-8423-01A-11R-2314-13	hsa-mir-1181	4.0	0.452027	N
TCGA-KN-8423-01A-11R-2314-13	hsa-mir-1182	0.0	0.0	N
TCGA-KN-8423-01A-11R-2314-13	hsa-mir-1183	0.0	0.0	N
TCGA-KN-8423-01A-11R-2314-13	hsa-mir-1184-1	0.0	0.0	N
TCGA-KN-8423-01A-11R-2314-13	hsa-mir-1184-2	0.0	0.0	N
TCGA-KN-8423-01A-11R-2314-13	hsa-mir-1184-3	0.0	0.0	N
TCGA-KN-8423-01A-11R-2314-13	hsa-mir-1185-1	2.0	0.226013	N
TCGA-KN-8423-01A-11R-2314-13	hsa-mir-1185-2	0.0	0.0	N
TCGA-KN-8423-01A-11R-2314-13	hsa-mir-1193	0.0	0.0	N
TCGA-KN-8423-01A-11R-2314-13	hsa-mir-1197	0.0	0.0	N
TCGA-KN-8423-01A-11R-2314-13	hsa-mir-1200	0.0	0.0	N
TCGA-KN-8423-01A-11R-2314-13	hsa-mir-1202	0.0	0.0	N
TCGA-KN-8423-01A-11R-2314-13	hsa-mir-1203	0.0	0.0	N
TCGA-KN-8423-01A-11R-2314-13	hsa-mir-1204	0.0	0.0	N
TCGA-KN-8423-01A-11R-2314-13	hsa-mir-1205	0.0	0.0	N
TCGA-KN-8423-01A-11R-2314-13	hsa-mir-1206	0.0	0.0	N
TCGA-KN-8423-01A-11R-2314-13	hsa-mir-1207	0.0	0.0	N
TCGA-KN-8423-01A-11R-2314-13	hsa-mir-1208	0.0	0.0	N
TCGA-KN-8423-01A-11R-2314-13	hsa-mir-122	0.0	0.0	N
TCGA-KN-8423-01A-11R-2314-13	hsa-mir-1224	0.0	0.0	N
TCGA-KN-8423-01A-11R-2314-13	hsa-mir-1225	0.0	0.0	N
TCGA-KN-8423-01A-11R-2314-13	hsa-mir-1226	1.0	0.113007	N
TCGA-KN-8423-01A-11R-2314-13	hsa-mir-1227	0.0	0.0	N
TCGA-KN-8423-01A-11R-2314-13	hsa-mir-1228	1.0	0.113007	N
TCGA-KN-8423-01A-11R-2314-13	hsa-mir-1229	0.0	0.0	N
TCGA-KN-8423-01A-11R-2314-13	hsa-mir-1231	0.0	0.0	N
TCGA-KN-8423-01A-11R-2314-13	hsa-mir-1233-1	0.0	0.0	N
TCGA-KN-8423-01A-11R-2314-13	hsa-mir-1233-2	0.0	0.0	N
TCGA-KN-8423-01A-11R-2314-13	hsa-mir-1234	0.0	0.0	N
TCGA-KN-8423-01A-11R-2314-13	hsa-mir-1236	0.0	0.0	N
TCGA-KN-8423-01A-11R-2314-13	hsa-mir-1237	0.0	0.0	N
TCGA-KN-8423-01A-11R-2314-13	hsa-mir-1238	0.0	0.0	N
TCGA-KN-8423-01A-11R-2314-13	hsa-mir-124-1	0.0	0.0	N
TCGA-KN-8423-01A-11R-2314-13	hsa-mir-124-2	0.0	0.0	N
TCGA-KN-8423-01A-11R-2314-13	hsa-mir-124-3	0.0	0.0	N
TCGA-KN-8423-01A-11R-2314-13	hsa-mir-1243	0.0	0.0	N
TCGA-KN-8423-01A-11R-2314-13	hsa-mir-1244-1	0.0	0.0	N
TCGA-KN-8423-01A-11R-2314-13	hsa-mir-1244-2	0.0	0.0	N
TCGA-KN-8423-01A-11R-2314-13	hsa-mir-1244-3	0.0	0.0	N
TCGA-KN-8423-01A-11R-2314-13	hsa-mir-1245	0.0	0.0	N
TCGA-KN-8423-01A-11R-2314-13	hsa-mir-1246	0.0	0.0	N
TCGA-KN-8423-01A-11R-2314-13	hsa-mir-1247	1.0	0.113007	N
TCGA-KN-8423-01A-11R-2314-13	hsa-mir-1248	2.0	0.226013	N
TCGA-KN-8423-01A-11R-2314-13	hsa-mir-1249	16.0	1.808106	N
TCGA-KN-8423-01A-11R-2314-13	hsa-mir-1250	0.0	0.0	N
TCGA-KN-8423-01A-11R-2314-13	hsa-mir-1251	0.0	0.0	N
TCGA-KN-8423-01A-11R-2314-13	hsa-mir-1252	0.0	0.0	N
TCGA-KN-8423-01A-11R-2314-13	hsa-mir-1253	0.0	0.0	N
TCGA-KN-8423-01A-11R-2314-13	hsa-mir-1254	0.0	0.0	N
TCGA-KN-8423-01A-11R-2314-13	hsa-mir-1255a	4.0	0.452027	N
TCGA-KN-8423-01A-11R-2314-13	hsa-mir-1255b-1	0.0	0.0	N
TCGA-KN-8423-01A-11R-2314-13	hsa-mir-1255b-2	0.0	0.0	N
TCGA-KN-8423-01A-11R-2314-13	hsa-mir-1256	0.0	0.0	N
TCGA-KN-8423-01A-11R-2314-13	hsa-mir-1257	0.0	0.0	N
TCGA-KN-8423-01A-11R-2314-13	hsa-mir-1258	58.0	6.554385	N
TCGA-KN-8423-01A-11R-2314-13	hsa-mir-125a	9671.0	1092.887159	N
TCGA-KN-8423-01A-11R-2314-13	hsa-mir-125b-1	4119.0	465.474326	N
TCGA-KN-8423-01A-11R-2314-13	hsa-mir-125b-2	170.0	19.211128	N
TCGA-KN-8423-01A-11R-2314-13	hsa-mir-126	35354.0	3995.236544	N
TCGA-KN-8423-01A-11R-2314-13	hsa-mir-1260	0.0	0.0	N
TCGA-KN-8423-01A-11R-2314-13	hsa-mir-1260b	0.0	0.0	N
TCGA-KN-8423-01A-11R-2314-13	hsa-mir-1261	0.0	0.0	N
TCGA-KN-8423-01A-11R-2314-13	hsa-mir-1262	27.0	3.051179	N
TCGA-KN-8423-01A-11R-2314-13	hsa-mir-1263	0.0	0.0	N
TCGA-KN-8423-01A-11R-2314-13	hsa-mir-1264	0.0	0.0	N
TCGA-KN-8423-01A-11R-2314-13	hsa-mir-1265	0.0	0.0	N
TCGA-KN-8423-01A-11R-2314-13	hsa-mir-1266	31.0	3.503206	N
TCGA-KN-8423-01A-11R-2314-13	hsa-mir-1267	0.0	0.0	N
TCGA-KN-8423-01A-11R-2314-13	hsa-mir-1268	0.0	0.0	N
TCGA-KN-8423-01A-11R-2314-13	hsa-mir-1269	4.0	0.452027	N
TCGA-KN-8423-01A-11R-2314-13	hsa-mir-127	283.0	31.980877	N
TCGA-KN-8423-01A-11R-2314-13	hsa-mir-1270-1	0.0	0.0	N
TCGA-KN-8423-01A-11R-2314-13	hsa-mir-1270-2	0.0	0.0	N
TCGA-KN-8423-01A-11R-2314-13	hsa-mir-1271	8.0	0.904053	N
TCGA-KN-8423-01A-11R-2314-13	hsa-mir-1272	0.0	0.0	N
TCGA-KN-8423-01A-11R-2314-13	hsa-mir-1273	0.0	0.0	N
TCGA-KN-8423-01A-11R-2314-13	hsa-mir-1273c	0.0	0.0	N
TCGA-KN-8423-01A-11R-2314-13	hsa-mir-1273d	0.0	0.0	N
TCGA-KN-8423-01A-11R-2314-13	hsa-mir-1274a	0.0	0.0	N
TCGA-KN-8423-01A-11R-2314-13	hsa-mir-1274b	12.0	1.35608	N
TCGA-KN-8423-01A-11R-2314-13	hsa-mir-1275	0.0	0.0	N
TCGA-KN-8423-01A-11R-2314-13	hsa-mir-1276	0.0	0.0	N
TCGA-KN-8423-01A-11R-2314-13	hsa-mir-1277	7.0	0.791046	N
TCGA-KN-8423-01A-11R-2314-13	hsa-mir-1278	0.0	0.0	N
TCGA-KN-8423-01A-11R-2314-13	hsa-mir-1279	0.0	0.0	N
TCGA-KN-8423-01A-11R-2314-13	hsa-mir-128-1	612.0	69.16006	N
TCGA-KN-8423-01A-11R-2314-13	hsa-mir-128-2	396.0	44.750627	N
TCGA-KN-8423-01A-11R-2314-13	hsa-mir-1280	0.0	0.0	N
TCGA-KN-8423-01A-11R-2314-13	hsa-mir-1281	0.0	0.0	N
TCGA-KN-8423-01A-11R-2314-13	hsa-mir-1282	0.0	0.0	N
TCGA-KN-8423-01A-11R-2314-13	hsa-mir-1283-1	0.0	0.0	N
TCGA-KN-8423-01A-11R-2314-13	hsa-mir-1283-2	0.0	0.0	N
TCGA-KN-8423-01A-11R-2314-13	hsa-mir-1284	3.0	0.33902	N
TCGA-KN-8423-01A-11R-2314-13	hsa-mir-1285-1	0.0	0.0	N
TCGA-KN-8423-01A-11R-2314-13	hsa-mir-1285-2	0.0	0.0	N
TCGA-KN-8423-01A-11R-2314-13	hsa-mir-1286	0.0	0.0	N
TCGA-KN-8423-01A-11R-2314-13	hsa-mir-1287	61.0	6.893405	N
TCGA-KN-8423-01A-11R-2314-13	hsa-mir-1288	2.0	0.226013	N
TCGA-KN-8423-01A-11R-2314-13	hsa-mir-1289-1	0.0	0.0	N
TCGA-KN-8423-01A-11R-2314-13	hsa-mir-1289-2	0.0	0.0	N
TCGA-KN-8423-01A-11R-2314-13	hsa-mir-129-1	346.0	39.100295	N
TCGA-KN-8423-01A-11R-2314-13	hsa-mir-129-2	362.0	40.908402	N
TCGA-KN-8423-01A-11R-2314-13	hsa-mir-1290	0.0	0.0	N
TCGA-KN-8423-01A-11R-2314-13	hsa-mir-1291	2.0	0.226013	N
TCGA-KN-8423-01A-11R-2314-13	hsa-mir-1292	1.0	0.113007	N
TCGA-KN-8423-01A-11R-2314-13	hsa-mir-1293	0.0	0.0	N
TCGA-KN-8423-01A-11R-2314-13	hsa-mir-1294	2.0	0.226013	N
TCGA-KN-8423-01A-11R-2314-13	hsa-mir-1295	0.0	0.0	N
TCGA-KN-8423-01A-11R-2314-13	hsa-mir-1296	37.0	4.181245	N
TCGA-KN-8423-01A-11R-2314-13	hsa-mir-1297	0.0	0.0	N
TCGA-KN-8423-01A-11R-2314-13	hsa-mir-1298	0.0	0.0	N
TCGA-KN-8423-01A-11R-2314-13	hsa-mir-1299	0.0	0.0	N
TCGA-KN-8423-01A-11R-2314-13	hsa-mir-1301	52.0	5.876345	N
TCGA-KN-8423-01A-11R-2314-13	hsa-mir-1302-1	0.0	0.0	N
TCGA-KN-8423-01A-11R-2314-13	hsa-mir-1302-10	0.0	0.0	N
TCGA-KN-8423-01A-11R-2314-13	hsa-mir-1302-11	0.0	0.0	N
TCGA-KN-8423-01A-11R-2314-13	hsa-mir-1302-2	0.0	0.0	N
TCGA-KN-8423-01A-11R-2314-13	hsa-mir-1302-3	0.0	0.0	N
TCGA-KN-8423-01A-11R-2314-13	hsa-mir-1302-4	0.0	0.0	N
TCGA-KN-8423-01A-11R-2314-13	hsa-mir-1302-5	0.0	0.0	N
TCGA-KN-8423-01A-11R-2314-13	hsa-mir-1302-6	0.0	0.0	N
TCGA-KN-8423-01A-11R-2314-13	hsa-mir-1302-7	0.0	0.0	N
TCGA-KN-8423-01A-11R-2314-13	hsa-mir-1302-8	0.0	0.0	N
TCGA-KN-8423-01A-11R-2314-13	hsa-mir-1302-9	0.0	0.0	N
TCGA-KN-8423-01A-11R-2314-13	hsa-mir-1303	0.0	0.0	N
TCGA-KN-8423-01A-11R-2314-13	hsa-mir-1304	13.0	1.469086	N
TCGA-KN-8423-01A-11R-2314-13	hsa-mir-1305	0.0	0.0	N
TCGA-KN-8423-01A-11R-2314-13	hsa-mir-1306	49.0	5.537325	N
TCGA-KN-8423-01A-11R-2314-13	hsa-mir-1307	10122.0	1143.853151	N
TCGA-KN-8423-01A-11R-2314-13	hsa-mir-130a	59.0	6.667391	N
TCGA-KN-8423-01A-11R-2314-13	hsa-mir-130b	33.0	3.729219	N
TCGA-KN-8423-01A-11R-2314-13	hsa-mir-132	207.0	23.392373	N
TCGA-KN-8423-01A-11R-2314-13	hsa-mir-1321	0.0	0.0	N
TCGA-KN-8423-01A-11R-2314-13	hsa-mir-1322	0.0	0.0	N
TCGA-KN-8423-01A-11R-2314-13	hsa-mir-1323	0.0	0.0	N
TCGA-KN-8423-01A-11R-2314-13	hsa-mir-1324	0.0	0.0	N
TCGA-KN-8423-01A-11R-2314-13	hsa-mir-133a-1	8.0	0.904053	Y
TCGA-KN-8423-01A-11R-2314-13	hsa-mir-133a-2	1.0	0.113007	Y
TCGA-KN-8423-01A-11R-2314-13	hsa-mir-133b	2.0	0.226013	Y
TCGA-KN-8423-01A-11R-2314-13	hsa-mir-134	64.0	7.232425	N
TCGA-KN-8423-01A-11R-2314-13	hsa-mir-135a-1	7.0	0.791046	N
TCGA-KN-8423-01A-11R-2314-13	hsa-mir-135a-2	2.0	0.226013	N
TCGA-KN-8423-01A-11R-2314-13	hsa-mir-135b	0.0	0.0	N
TCGA-KN-8423-01A-11R-2314-13	hsa-mir-136	17.0	1.921113	N
TCGA-KN-8423-01A-11R-2314-13	hsa-mir-137	0.0	0.0	N
TCGA-KN-8423-01A-11R-2314-13	hsa-mir-138-1	0.0	0.0	N
TCGA-KN-8423-01A-11R-2314-13	hsa-mir-138-2	0.0	0.0	N
TCGA-KN-8423-01A-11R-2314-13	hsa-mir-139	1139.0	128.714556	N
TCGA-KN-8423-01A-11R-2314-13	hsa-mir-140	15392.0	1739.398113	N
TCGA-KN-8423-01A-11R-2314-13	hsa-mir-141	15866.0	1792.963258	N
TCGA-KN-8423-01A-11R-2314-13	hsa-mir-142	3994.0	451.348497	N
TCGA-KN-8423-01A-11R-2314-13	hsa-mir-143	206048.0	23284.790957	N
TCGA-KN-8423-01A-11R-2314-13	hsa-mir-144	448.0	50.626972	N
TCGA-KN-8423-01A-11R-2314-13	hsa-mir-145	3658.0	413.378268	N
TCGA-KN-8423-01A-11R-2314-13	hsa-mir-1468	214.0	24.18342	N
TCGA-KN-8423-01A-11R-2314-13	hsa-mir-1469	0.0	0.0	N
TCGA-KN-8423-01A-11R-2314-13	hsa-mir-146a	115.0	12.995763	N
TCGA-KN-8423-01A-11R-2314-13	hsa-mir-146b	690.0	77.974578	N
TCGA-KN-8423-01A-11R-2314-13	hsa-mir-147	0.0	0.0	N
TCGA-KN-8423-01A-11R-2314-13	hsa-mir-1470	0.0	0.0	N
TCGA-KN-8423-01A-11R-2314-13	hsa-mir-1471	0.0	0.0	N
TCGA-KN-8423-01A-11R-2314-13	hsa-mir-147b	0.0	0.0	N
TCGA-KN-8423-01A-11R-2314-13	hsa-mir-148a	231431.0	26153.238352	N
TCGA-KN-8423-01A-11R-2314-13	hsa-mir-148b	942.0	106.452249	N
TCGA-KN-8423-01A-11R-2314-13	hsa-mir-149	45.0	5.085299	N
TCGA-KN-8423-01A-11R-2314-13	hsa-mir-150	1954.0	220.814963	N
TCGA-KN-8423-01A-11R-2314-13	hsa-mir-151	24447.0	2762.673185	N
TCGA-KN-8423-01A-11R-2314-13	hsa-mir-152	1428.0	161.373474	N
TCGA-KN-8423-01A-11R-2314-13	hsa-mir-153-1	0.0	0.0	N
TCGA-KN-8423-01A-11R-2314-13	hsa-mir-153-2	15.0	1.6951	N
TCGA-KN-8423-01A-11R-2314-13	hsa-mir-1537	0.0	0.0	N
TCGA-KN-8423-01A-11R-2314-13	hsa-mir-1538	1.0	0.113007	N
TCGA-KN-8423-01A-11R-2314-13	hsa-mir-1539	0.0	0.0	N
TCGA-KN-8423-01A-11R-2314-13	hsa-mir-154	1.0	0.113007	N
TCGA-KN-8423-01A-11R-2314-13	hsa-mir-155	333.0	37.631209	N
TCGA-KN-8423-01A-11R-2314-13	hsa-mir-15a	512.0	57.859397	N
TCGA-KN-8423-01A-11R-2314-13	hsa-mir-15b	612.0	69.16006	N
TCGA-KN-8423-01A-11R-2314-13	hsa-mir-16-1	1262.0	142.614372	N
TCGA-KN-8423-01A-11R-2314-13	hsa-mir-16-2	6.0	0.67804	N
TCGA-KN-8423-01A-11R-2314-13	hsa-mir-17	2386.0	269.633829	Y
TCGA-KN-8423-01A-11R-2314-13	hsa-mir-181a-1	4267.0	482.199308	N
TCGA-KN-8423-01A-11R-2314-13	hsa-mir-181a-2	2190.0	247.484529	N
TCGA-KN-8423-01A-11R-2314-13	hsa-mir-181b-1	689.0	77.861571	N
TCGA-KN-8423-01A-11R-2314-13	hsa-mir-181b-2	5.0	0.565033	N
TCGA-KN-8423-01A-11R-2314-13	hsa-mir-181c	232.0	26.217539	N
TCGA-KN-8423-01A-11R-2314-13	hsa-mir-181d	45.0	5.085299	N
TCGA-KN-8423-01A-11R-2314-13	hsa-mir-182	216380.0	24452.375501	N
TCGA-KN-8423-01A-11R-2314-13	hsa-mir-1825	0.0	0.0	N
TCGA-KN-8423-01A-11R-2314-13	hsa-mir-1827	0.0	0.0	N
TCGA-KN-8423-01A-11R-2314-13	hsa-mir-183	62410.0	7052.744038	N
TCGA-KN-8423-01A-11R-2314-13	hsa-mir-184	0.0	0.0	N
TCGA-KN-8423-01A-11R-2314-13	hsa-mir-185	725.0	81.92981	N
TCGA-KN-8423-01A-11R-2314-13	hsa-mir-186	600.0	67.803981	N
TCGA-KN-8423-01A-11R-2314-13	hsa-mir-187	2502.0	282.742599	N
TCGA-KN-8423-01A-11R-2314-13	hsa-mir-188	196.0	22.1493	N
TCGA-KN-8423-01A-11R-2314-13	hsa-mir-18a	8.0	0.904053	Y
TCGA-KN-8423-01A-11R-2314-13	hsa-mir-18b	1.0	0.113007	Y
TCGA-KN-8423-01A-11R-2314-13	hsa-mir-190	14.0	1.582093	N
TCGA-KN-8423-01A-11R-2314-13	hsa-mir-1908	0.0	0.0	N
TCGA-KN-8423-01A-11R-2314-13	hsa-mir-1909	0.0	0.0	N
TCGA-KN-8423-01A-11R-2314-13	hsa-mir-190b	0.0	0.0	N
TCGA-KN-8423-01A-11R-2314-13	hsa-mir-191	3081.0	348.17344	N
TCGA-KN-8423-01A-11R-2314-13	hsa-mir-1910	0.0	0.0	N
TCGA-KN-8423-01A-11R-2314-13	hsa-mir-1911	4.0	0.452027	N
TCGA-KN-8423-01A-11R-2314-13	hsa-mir-1912	0.0	0.0	N
TCGA-KN-8423-01A-11R-2314-13	hsa-mir-1913	0.0	0.0	N
TCGA-KN-8423-01A-11R-2314-13	hsa-mir-1914	1.0	0.113007	N
TCGA-KN-8423-01A-11R-2314-13	hsa-mir-1915	0.0	0.0	N
TCGA-KN-8423-01A-11R-2314-13	hsa-mir-192	2177.0	246.015443	Y
TCGA-KN-8423-01A-11R-2314-13	hsa-mir-193a	1392.0	157.305235	N
TCGA-KN-8423-01A-11R-2314-13	hsa-mir-193b	71.0	8.023471	N
TCGA-KN-8423-01A-11R-2314-13	hsa-mir-194-1	326.0	36.840163	N
TCGA-KN-8423-01A-11R-2314-13	hsa-mir-194-2	370.0	41.812455	N
TCGA-KN-8423-01A-11R-2314-13	hsa-mir-195	56.0	6.328372	N
TCGA-KN-8423-01A-11R-2314-13	hsa-mir-196a-1	7485.0	845.854657	N
TCGA-KN-8423-01A-11R-2314-13	hsa-mir-196a-2	826.0	93.34348	N
TCGA-KN-8423-01A-11R-2314-13	hsa-mir-196b	2539.0	286.923844	N
TCGA-KN-8423-01A-11R-2314-13	hsa-mir-197	783.0	88.484195	N
TCGA-KN-8423-01A-11R-2314-13	hsa-mir-1972-1	0.0	0.0	N
TCGA-KN-8423-01A-11R-2314-13	hsa-mir-1972-2	0.0	0.0	N
TCGA-KN-8423-01A-11R-2314-13	hsa-mir-1973	0.0	0.0	N
TCGA-KN-8423-01A-11R-2314-13	hsa-mir-1976	39.0	4.407259	N
TCGA-KN-8423-01A-11R-2314-13	hsa-mir-198	0.0	0.0	N
TCGA-KN-8423-01A-11R-2314-13	hsa-mir-199a-1	475.0	53.678151	Y
TCGA-KN-8423-01A-11R-2314-13	hsa-mir-199a-2	721.0	81.477783	Y
TCGA-KN-8423-01A-11R-2314-13	hsa-mir-199b	888.0	100.349891	Y
TCGA-KN-8423-01A-11R-2314-13	hsa-mir-19a	39.0	4.407259	N
TCGA-KN-8423-01A-11R-2314-13	hsa-mir-19b-1	16.0	1.808106	N
TCGA-KN-8423-01A-11R-2314-13	hsa-mir-19b-2	166.0	18.759101	N
TCGA-KN-8423-01A-11R-2314-13	hsa-mir-200a	4633.0	523.559736	N
TCGA-KN-8423-01A-11R-2314-13	hsa-mir-200b	5093.0	575.542788	N
TCGA-KN-8423-01A-11R-2314-13	hsa-mir-200c	57614.0	6510.764221	N
TCGA-KN-8423-01A-11R-2314-13	hsa-mir-202	0.0	0.0	N
TCGA-KN-8423-01A-11R-2314-13	hsa-mir-203	30173.0	3409.749173	N
TCGA-KN-8423-01A-11R-2314-13	hsa-mir-204	6.0	0.67804	N
TCGA-KN-8423-01A-11R-2314-13	hsa-mir-205	2.0	0.226013	N
TCGA-KN-8423-01A-11R-2314-13	hsa-mir-2052	0.0	0.0	N
TCGA-KN-8423-01A-11R-2314-13	hsa-mir-2053	0.0	0.0	N
TCGA-KN-8423-01A-11R-2314-13	hsa-mir-2054	0.0	0.0	N
TCGA-KN-8423-01A-11R-2314-13	hsa-mir-206	2.0	0.226013	N
TCGA-KN-8423-01A-11R-2314-13	hsa-mir-208a	0.0	0.0	N
TCGA-KN-8423-01A-11R-2314-13	hsa-mir-208b	0.0	0.0	N
TCGA-KN-8423-01A-11R-2314-13	hsa-mir-20a	972.0	109.842448	N
TCGA-KN-8423-01A-11R-2314-13	hsa-mir-20b	179.0	20.228188	N
TCGA-KN-8423-01A-11R-2314-13	hsa-mir-21	274015.0	30965.512861	N
TCGA-KN-8423-01A-11R-2314-13	hsa-mir-210	1540.0	174.030217	N
TCGA-KN-8423-01A-11R-2314-13	hsa-mir-211	0.0	0.0	N
TCGA-KN-8423-01A-11R-2314-13	hsa-mir-2110	9.0	1.01706	N
TCGA-KN-8423-01A-11R-2314-13	hsa-mir-2113	0.0	0.0	N
TCGA-KN-8423-01A-11R-2314-13	hsa-mir-2114	6.0	0.67804	N
TCGA-KN-8423-01A-11R-2314-13	hsa-mir-2115	0.0	0.0	N
TCGA-KN-8423-01A-11R-2314-13	hsa-mir-2116	1.0	0.113007	N
TCGA-KN-8423-01A-11R-2314-13	hsa-mir-2117	0.0	0.0	N
TCGA-KN-8423-01A-11R-2314-13	hsa-mir-212	11.0	1.243073	N
TCGA-KN-8423-01A-11R-2314-13	hsa-mir-214	5.0	0.565033	N
TCGA-KN-8423-01A-11R-2314-13	hsa-mir-215	10.0	1.130066	Y
TCGA-KN-8423-01A-11R-2314-13	hsa-mir-216a	0.0	0.0	N
TCGA-KN-8423-01A-11R-2314-13	hsa-mir-216b	0.0	0.0	N
TCGA-KN-8423-01A-11R-2314-13	hsa-mir-217	5.0	0.565033	N
TCGA-KN-8423-01A-11R-2314-13	hsa-mir-218-1	67.0	7.571444	N
TCGA-KN-8423-01A-11R-2314-13	hsa-mir-218-2	3645.0	411.909182	N
TCGA-KN-8423-01A-11R-2314-13	hsa-mir-219-1	3.0	0.33902	N
TCGA-KN-8423-01A-11R-2314-13	hsa-mir-219-2	0.0	0.0	N
TCGA-KN-8423-01A-11R-2314-13	hsa-mir-22	1190410.0	134524.227379	N
TCGA-KN-8423-01A-11R-2314-13	hsa-mir-221	9057.0	1023.501086	N
TCGA-KN-8423-01A-11R-2314-13	hsa-mir-222	2460.0	277.99632	N
TCGA-KN-8423-01A-11R-2314-13	hsa-mir-223	162.0	18.307075	N
TCGA-KN-8423-01A-11R-2314-13	hsa-mir-224	33.0	3.729219	N
TCGA-KN-8423-01A-11R-2314-13	hsa-mir-2276	0.0	0.0	N
TCGA-KN-8423-01A-11R-2314-13	hsa-mir-2277	0.0	0.0	N
TCGA-KN-8423-01A-11R-2314-13	hsa-mir-2278	0.0	0.0	N
TCGA-KN-8423-01A-11R-2314-13	hsa-mir-2355	108.0	12.204716	N
TCGA-KN-8423-01A-11R-2314-13	hsa-mir-23a	11613.0	1312.346043	Y
TCGA-KN-8423-01A-11R-2314-13	hsa-mir-23b	3779.0	427.052071	Y
TCGA-KN-8423-01A-11R-2314-13	hsa-mir-23c	0.0	0.0	N
TCGA-KN-8423-01A-11R-2314-13	hsa-mir-24-1	33.0	3.729219	N
TCGA-KN-8423-01A-11R-2314-13	hsa-mir-24-2	2652.0	299.693594	N
TCGA-KN-8423-01A-11R-2314-13	hsa-mir-25	22695.0	2564.685562	N
TCGA-KN-8423-01A-11R-2314-13	hsa-mir-26a-1	25.0	2.825166	N
TCGA-KN-8423-01A-11R-2314-13	hsa-mir-26a-2	18221.0	2059.093881	N
TCGA-KN-8423-01A-11R-2314-13	hsa-mir-26b	1529.0	172.787144	N
TCGA-KN-8423-01A-11R-2314-13	hsa-mir-27a	2898.0	327.493226	Y
TCGA-KN-8423-01A-11R-2314-13	hsa-mir-27b	3699.0	418.01154	Y
TCGA-KN-8423-01A-11R-2314-13	hsa-mir-28	13851.0	1565.25489	N
TCGA-KN-8423-01A-11R-2314-13	hsa-mir-2861	0.0	0.0	N
TCGA-KN-8423-01A-11R-2314-13	hsa-mir-2909	0.0	0.0	N
TCGA-KN-8423-01A-11R-2314-13	hsa-mir-296	17.0	1.921113	N
TCGA-KN-8423-01A-11R-2314-13	hsa-mir-297	0.0	0.0	N
TCGA-KN-8423-01A-11R-2314-13	hsa-mir-298	0.0	0.0	N
TCGA-KN-8423-01A-11R-2314-13	hsa-mir-299	0.0	0.0	N
TCGA-KN-8423-01A-11R-2314-13	hsa-mir-29a	108939.0	12310.82972	N
TCGA-KN-8423-01A-11R-2314-13	hsa-mir-29b-1	4045.0	457.111835	Y
TCGA-KN-8423-01A-11R-2314-13	hsa-mir-29b-2	3919.0	442.872999	Y
TCGA-KN-8423-01A-11R-2314-13	hsa-mir-29c	8953.0	1011.748396	Y
TCGA-KN-8423-01A-11R-2314-13	hsa-mir-300	0.0	0.0	N
TCGA-KN-8423-01A-11R-2314-13	hsa-mir-301a	14.0	1.582093	N
TCGA-KN-8423-01A-11R-2314-13	hsa-mir-301b	0.0	0.0	N
TCGA-KN-8423-01A-11R-2314-13	hsa-mir-302a	0.0	0.0	N
TCGA-KN-8423-01A-11R-2314-13	hsa-mir-302b	0.0	0.0	N
TCGA-KN-8423-01A-11R-2314-13	hsa-mir-302c	0.0	0.0	N
TCGA-KN-8423-01A-11R-2314-13	hsa-mir-302d	0.0	0.0	N
TCGA-KN-8423-01A-11R-2314-13	hsa-mir-302e	0.0	0.0	N
TCGA-KN-8423-01A-11R-2314-13	hsa-mir-302f	0.0	0.0	N
TCGA-KN-8423-01A-11R-2314-13	hsa-mir-3065	17.0	1.921113	N
TCGA-KN-8423-01A-11R-2314-13	hsa-mir-3074	39.0	4.407259	N
TCGA-KN-8423-01A-11R-2314-13	hsa-mir-30a	1155577.0	130587.867291	Y
TCGA-KN-8423-01A-11R-2314-13	hsa-mir-30b	8534.0	964.398616	Y
TCGA-KN-8423-01A-11R-2314-13	hsa-mir-30c-1	35.0	3.955232	N
TCGA-KN-8423-01A-11R-2314-13	hsa-mir-30c-2	11468.0	1295.960081	Y
TCGA-KN-8423-01A-11R-2314-13	hsa-mir-30d	392734.0	44381.547463	N
TCGA-KN-8423-01A-11R-2314-13	hsa-mir-30e	300111.0	33914.533987	Y
TCGA-KN-8423-01A-11R-2314-13	hsa-mir-31	274.0	30.963818	N
TCGA-KN-8423-01A-11R-2314-13	hsa-mir-3115	0.0	0.0	N
TCGA-KN-8423-01A-11R-2314-13	hsa-mir-3116-1	0.0	0.0	N
TCGA-KN-8423-01A-11R-2314-13	hsa-mir-3116-2	0.0	0.0	N
TCGA-KN-8423-01A-11R-2314-13	hsa-mir-3117	0.0	0.0	N
TCGA-KN-8423-01A-11R-2314-13	hsa-mir-3118-1	0.0	0.0	N
TCGA-KN-8423-01A-11R-2314-13	hsa-mir-3118-2	0.0	0.0	N
TCGA-KN-8423-01A-11R-2314-13	hsa-mir-3118-3	0.0	0.0	N
TCGA-KN-8423-01A-11R-2314-13	hsa-mir-3118-4	0.0	0.0	N
TCGA-KN-8423-01A-11R-2314-13	hsa-mir-3118-5	0.0	0.0	N
TCGA-KN-8423-01A-11R-2314-13	hsa-mir-3118-6	0.0	0.0	N
TCGA-KN-8423-01A-11R-2314-13	hsa-mir-3119-1	0.0	0.0	N
TCGA-KN-8423-01A-11R-2314-13	hsa-mir-3119-2	0.0	0.0	N
TCGA-KN-8423-01A-11R-2314-13	hsa-mir-3120	0.0	0.0	N
TCGA-KN-8423-01A-11R-2314-13	hsa-mir-3121	0.0	0.0	N
TCGA-KN-8423-01A-11R-2314-13	hsa-mir-3122	0.0	0.0	N
TCGA-KN-8423-01A-11R-2314-13	hsa-mir-3123	0.0	0.0	N
TCGA-KN-8423-01A-11R-2314-13	hsa-mir-3124	0.0	0.0	N
TCGA-KN-8423-01A-11R-2314-13	hsa-mir-3125	0.0	0.0	N
TCGA-KN-8423-01A-11R-2314-13	hsa-mir-3126	0.0	0.0	N
TCGA-KN-8423-01A-11R-2314-13	hsa-mir-3127	18.0	2.034119	N
TCGA-KN-8423-01A-11R-2314-13	hsa-mir-3128	0.0	0.0	N
TCGA-KN-8423-01A-11R-2314-13	hsa-mir-3129	2.0	0.226013	N
TCGA-KN-8423-01A-11R-2314-13	hsa-mir-3130-1	43.0	4.859285	N
TCGA-KN-8423-01A-11R-2314-13	hsa-mir-3130-2	0.0	0.0	N
TCGA-KN-8423-01A-11R-2314-13	hsa-mir-3131	1.0	0.113007	N
TCGA-KN-8423-01A-11R-2314-13	hsa-mir-3132	0.0	0.0	N
TCGA-KN-8423-01A-11R-2314-13	hsa-mir-3133	0.0	0.0	N
TCGA-KN-8423-01A-11R-2314-13	hsa-mir-3134	0.0	0.0	N
TCGA-KN-8423-01A-11R-2314-13	hsa-mir-3135	0.0	0.0	N
TCGA-KN-8423-01A-11R-2314-13	hsa-mir-3136	1.0	0.113007	N
TCGA-KN-8423-01A-11R-2314-13	hsa-mir-3137	0.0	0.0	N
TCGA-KN-8423-01A-11R-2314-13	hsa-mir-3138	0.0	0.0	N
TCGA-KN-8423-01A-11R-2314-13	hsa-mir-3139	0.0	0.0	N
TCGA-KN-8423-01A-11R-2314-13	hsa-mir-3140	1.0	0.113007	N
TCGA-KN-8423-01A-11R-2314-13	hsa-mir-3141	0.0	0.0	N
TCGA-KN-8423-01A-11R-2314-13	hsa-mir-3142	0.0	0.0	N
TCGA-KN-8423-01A-11R-2314-13	hsa-mir-3143	0.0	0.0	N
TCGA-KN-8423-01A-11R-2314-13	hsa-mir-3144	0.0	0.0	N
TCGA-KN-8423-01A-11R-2314-13	hsa-mir-3145	0.0	0.0	N
TCGA-KN-8423-01A-11R-2314-13	hsa-mir-3146	0.0	0.0	N
TCGA-KN-8423-01A-11R-2314-13	hsa-mir-3147	0.0	0.0	N
TCGA-KN-8423-01A-11R-2314-13	hsa-mir-3148	0.0	0.0	N
TCGA-KN-8423-01A-11R-2314-13	hsa-mir-3149	0.0	0.0	N
TCGA-KN-8423-01A-11R-2314-13	hsa-mir-3150	0.0	0.0	N
TCGA-KN-8423-01A-11R-2314-13	hsa-mir-3150b	25.0	2.825166	N
TCGA-KN-8423-01A-11R-2314-13	hsa-mir-3151	5.0	0.565033	N
TCGA-KN-8423-01A-11R-2314-13	hsa-mir-3152	28.0	3.164186	N
TCGA-KN-8423-01A-11R-2314-13	hsa-mir-3153	0.0	0.0	N
TCGA-KN-8423-01A-11R-2314-13	hsa-mir-3154	0.0	0.0	N
TCGA-KN-8423-01A-11R-2314-13	hsa-mir-3155	0.0	0.0	N
TCGA-KN-8423-01A-11R-2314-13	hsa-mir-3156-1	0.0	0.0	N
TCGA-KN-8423-01A-11R-2314-13	hsa-mir-3156-2	0.0	0.0	N
TCGA-KN-8423-01A-11R-2314-13	hsa-mir-3156-3	0.0	0.0	N
TCGA-KN-8423-01A-11R-2314-13	hsa-mir-3157	4.0	0.452027	N
TCGA-KN-8423-01A-11R-2314-13	hsa-mir-3158-1	0.0	0.0	N
TCGA-KN-8423-01A-11R-2314-13	hsa-mir-3158-2	0.0	0.0	N
TCGA-KN-8423-01A-11R-2314-13	hsa-mir-3159	0.0	0.0	N
TCGA-KN-8423-01A-11R-2314-13	hsa-mir-3160-1	0.0	0.0	N
TCGA-KN-8423-01A-11R-2314-13	hsa-mir-3160-2	0.0	0.0	N
TCGA-KN-8423-01A-11R-2314-13	hsa-mir-3161	13.0	1.469086	N
TCGA-KN-8423-01A-11R-2314-13	hsa-mir-3162	0.0	0.0	N
TCGA-KN-8423-01A-11R-2314-13	hsa-mir-3163	0.0	0.0	N
TCGA-KN-8423-01A-11R-2314-13	hsa-mir-3164	0.0	0.0	N
TCGA-KN-8423-01A-11R-2314-13	hsa-mir-3165	0.0	0.0	N
TCGA-KN-8423-01A-11R-2314-13	hsa-mir-3166	0.0	0.0	N
TCGA-KN-8423-01A-11R-2314-13	hsa-mir-3167	0.0	0.0	N
TCGA-KN-8423-01A-11R-2314-13	hsa-mir-3168	0.0	0.0	N
TCGA-KN-8423-01A-11R-2314-13	hsa-mir-3169	0.0	0.0	N
TCGA-KN-8423-01A-11R-2314-13	hsa-mir-3170	7.0	0.791046	N
TCGA-KN-8423-01A-11R-2314-13	hsa-mir-3171	0.0	0.0	N
TCGA-KN-8423-01A-11R-2314-13	hsa-mir-3173	0.0	0.0	N
TCGA-KN-8423-01A-11R-2314-13	hsa-mir-3174	0.0	0.0	N
TCGA-KN-8423-01A-11R-2314-13	hsa-mir-3175	0.0	0.0	N
TCGA-KN-8423-01A-11R-2314-13	hsa-mir-3176	1.0	0.113007	N
TCGA-KN-8423-01A-11R-2314-13	hsa-mir-3177	1.0	0.113007	N
TCGA-KN-8423-01A-11R-2314-13	hsa-mir-3178	2.0	0.226013	N
TCGA-KN-8423-01A-11R-2314-13	hsa-mir-3179-1	0.0	0.0	N
TCGA-KN-8423-01A-11R-2314-13	hsa-mir-3179-2	0.0	0.0	N
TCGA-KN-8423-01A-11R-2314-13	hsa-mir-3179-3	0.0	0.0	N
TCGA-KN-8423-01A-11R-2314-13	hsa-mir-3180-1	0.0	0.0	N
TCGA-KN-8423-01A-11R-2314-13	hsa-mir-3180-2	0.0	0.0	N
TCGA-KN-8423-01A-11R-2314-13	hsa-mir-3180-3	0.0	0.0	N
TCGA-KN-8423-01A-11R-2314-13	hsa-mir-3180-4	0.0	0.0	N
TCGA-KN-8423-01A-11R-2314-13	hsa-mir-3180-5	0.0	0.0	N
TCGA-KN-8423-01A-11R-2314-13	hsa-mir-3181	0.0	0.0	N
TCGA-KN-8423-01A-11R-2314-13	hsa-mir-3182	0.0	0.0	N
TCGA-KN-8423-01A-11R-2314-13	hsa-mir-3183	0.0	0.0	N
TCGA-KN-8423-01A-11R-2314-13	hsa-mir-3184	0.0	0.0	N
TCGA-KN-8423-01A-11R-2314-13	hsa-mir-3185	0.0	0.0	N
TCGA-KN-8423-01A-11R-2314-13	hsa-mir-3186	0.0	0.0	N
TCGA-KN-8423-01A-11R-2314-13	hsa-mir-3187	1.0	0.113007	N
TCGA-KN-8423-01A-11R-2314-13	hsa-mir-3188	2.0	0.226013	N
TCGA-KN-8423-01A-11R-2314-13	hsa-mir-3189	1.0	0.113007	N
TCGA-KN-8423-01A-11R-2314-13	hsa-mir-3190	1.0	0.113007	N
TCGA-KN-8423-01A-11R-2314-13	hsa-mir-3191	9.0	1.01706	N
TCGA-KN-8423-01A-11R-2314-13	hsa-mir-3192	0.0	0.0	N
TCGA-KN-8423-01A-11R-2314-13	hsa-mir-3193	0.0	0.0	N
TCGA-KN-8423-01A-11R-2314-13	hsa-mir-3194	0.0	0.0	N
TCGA-KN-8423-01A-11R-2314-13	hsa-mir-3195	0.0	0.0	N
TCGA-KN-8423-01A-11R-2314-13	hsa-mir-3196	0.0	0.0	N
TCGA-KN-8423-01A-11R-2314-13	hsa-mir-3197	0.0	0.0	N
TCGA-KN-8423-01A-11R-2314-13	hsa-mir-3198	0.0	0.0	N
TCGA-KN-8423-01A-11R-2314-13	hsa-mir-3199-1	1.0	0.113007	N
TCGA-KN-8423-01A-11R-2314-13	hsa-mir-3199-2	5.0	0.565033	N
TCGA-KN-8423-01A-11R-2314-13	hsa-mir-32	94.0	10.622624	N
TCGA-KN-8423-01A-11R-2314-13	hsa-mir-3200	21.0	2.373139	N
TCGA-KN-8423-01A-11R-2314-13	hsa-mir-3201	0.0	0.0	N
TCGA-KN-8423-01A-11R-2314-13	hsa-mir-3202-1	0.0	0.0	N
TCGA-KN-8423-01A-11R-2314-13	hsa-mir-3202-2	0.0	0.0	N
TCGA-KN-8423-01A-11R-2314-13	hsa-mir-320a	2526.0	285.454758	Y
TCGA-KN-8423-01A-11R-2314-13	hsa-mir-320b-1	0.0	0.0	N
TCGA-KN-8423-01A-11R-2314-13	hsa-mir-320b-2	23.0	2.599153	Y
TCGA-KN-8423-01A-11R-2314-13	hsa-mir-320c-1	2.0	0.226013	N
TCGA-KN-8423-01A-11R-2314-13	hsa-mir-320c-2	0.0	0.0	N
TCGA-KN-8423-01A-11R-2314-13	hsa-mir-320d-1	2.0	0.226013	N
TCGA-KN-8423-01A-11R-2314-13	hsa-mir-320d-2	3.0	0.33902	N
TCGA-KN-8423-01A-11R-2314-13	hsa-mir-320e	0.0	0.0	N
TCGA-KN-8423-01A-11R-2314-13	hsa-mir-323	0.0	0.0	N
TCGA-KN-8423-01A-11R-2314-13	hsa-mir-323b	8.0	0.904053	N
TCGA-KN-8423-01A-11R-2314-13	hsa-mir-324	160.0	18.081061	N
TCGA-KN-8423-01A-11R-2314-13	hsa-mir-325	0.0	0.0	N
TCGA-KN-8423-01A-11R-2314-13	hsa-mir-326	10.0	1.130066	N
TCGA-KN-8423-01A-11R-2314-13	hsa-mir-328	499.0	56.39031	N
TCGA-KN-8423-01A-11R-2314-13	hsa-mir-329-1	0.0	0.0	N
TCGA-KN-8423-01A-11R-2314-13	hsa-mir-329-2	0.0	0.0	N
TCGA-KN-8423-01A-11R-2314-13	hsa-mir-330	71.0	8.023471	N
TCGA-KN-8423-01A-11R-2314-13	hsa-mir-331	195.0	22.036294	N
TCGA-KN-8423-01A-11R-2314-13	hsa-mir-335	40.0	4.520265	N
TCGA-KN-8423-01A-11R-2314-13	hsa-mir-337	3.0	0.33902	N
TCGA-KN-8423-01A-11R-2314-13	hsa-mir-338	766.0	86.563082	N
TCGA-KN-8423-01A-11R-2314-13	hsa-mir-339	161.0	18.194068	N
TCGA-KN-8423-01A-11R-2314-13	hsa-mir-33a	148.0	16.724982	N
TCGA-KN-8423-01A-11R-2314-13	hsa-mir-33b	13.0	1.469086	N
TCGA-KN-8423-01A-11R-2314-13	hsa-mir-340	75.0	8.475498	N
TCGA-KN-8423-01A-11R-2314-13	hsa-mir-342	299.0	33.788984	N
TCGA-KN-8423-01A-11R-2314-13	hsa-mir-345	62.0	7.006411	N
TCGA-KN-8423-01A-11R-2314-13	hsa-mir-346	0.0	0.0	N
TCGA-KN-8423-01A-11R-2314-13	hsa-mir-34a	265.0	29.946758	N
TCGA-KN-8423-01A-11R-2314-13	hsa-mir-34b	5.0	0.565033	N
TCGA-KN-8423-01A-11R-2314-13	hsa-mir-34c	27.0	3.051179	N
TCGA-KN-8423-01A-11R-2314-13	hsa-mir-3605	4.0	0.452027	N
TCGA-KN-8423-01A-11R-2314-13	hsa-mir-3606	0.0	0.0	N
TCGA-KN-8423-01A-11R-2314-13	hsa-mir-3607	126.0	14.238836	N
TCGA-KN-8423-01A-11R-2314-13	hsa-mir-3609	2.0	0.226013	N
TCGA-KN-8423-01A-11R-2314-13	hsa-mir-361	3005.0	339.584936	N
TCGA-KN-8423-01A-11R-2314-13	hsa-mir-3610	10.0	1.130066	N
TCGA-KN-8423-01A-11R-2314-13	hsa-mir-3611	0.0	0.0	N
TCGA-KN-8423-01A-11R-2314-13	hsa-mir-3612	0.0	0.0	N
TCGA-KN-8423-01A-11R-2314-13	hsa-mir-3613	22.0	2.486146	N
TCGA-KN-8423-01A-11R-2314-13	hsa-mir-3614	0.0	0.0	N
TCGA-KN-8423-01A-11R-2314-13	hsa-mir-3615	6.0	0.67804	N
TCGA-KN-8423-01A-11R-2314-13	hsa-mir-3616	0.0	0.0	N
TCGA-KN-8423-01A-11R-2314-13	hsa-mir-3617	0.0	0.0	N
TCGA-KN-8423-01A-11R-2314-13	hsa-mir-3618	0.0	0.0	N
TCGA-KN-8423-01A-11R-2314-13	hsa-mir-3619	0.0	0.0	N
TCGA-KN-8423-01A-11R-2314-13	hsa-mir-362	675.0	76.279478	N
TCGA-KN-8423-01A-11R-2314-13	hsa-mir-3620	0.0	0.0	N
TCGA-KN-8423-01A-11R-2314-13	hsa-mir-3621	0.0	0.0	N
TCGA-KN-8423-01A-11R-2314-13	hsa-mir-3622a	0.0	0.0	N
TCGA-KN-8423-01A-11R-2314-13	hsa-mir-3622b	0.0	0.0	N
TCGA-KN-8423-01A-11R-2314-13	hsa-mir-363	59.0	6.667391	N
TCGA-KN-8423-01A-11R-2314-13	hsa-mir-3646	0.0	0.0	N
TCGA-KN-8423-01A-11R-2314-13	hsa-mir-3647	17.0	1.921113	N
TCGA-KN-8423-01A-11R-2314-13	hsa-mir-3648	15.0	1.6951	N
TCGA-KN-8423-01A-11R-2314-13	hsa-mir-3649	0.0	0.0	N
TCGA-KN-8423-01A-11R-2314-13	hsa-mir-365-1	18.0	2.034119	N
TCGA-KN-8423-01A-11R-2314-13	hsa-mir-365-2	12.0	1.35608	N
TCGA-KN-8423-01A-11R-2314-13	hsa-mir-3650	0.0	0.0	N
TCGA-KN-8423-01A-11R-2314-13	hsa-mir-3651	0.0	0.0	N
TCGA-KN-8423-01A-11R-2314-13	hsa-mir-3652	5.0	0.565033	N
TCGA-KN-8423-01A-11R-2314-13	hsa-mir-3653	53.0	5.989352	N
TCGA-KN-8423-01A-11R-2314-13	hsa-mir-3654	0.0	0.0	N
TCGA-KN-8423-01A-11R-2314-13	hsa-mir-3655	1.0	0.113007	N
TCGA-KN-8423-01A-11R-2314-13	hsa-mir-3656	0.0	0.0	N
TCGA-KN-8423-01A-11R-2314-13	hsa-mir-3657	0.0	0.0	N
TCGA-KN-8423-01A-11R-2314-13	hsa-mir-3658	0.0	0.0	N
TCGA-KN-8423-01A-11R-2314-13	hsa-mir-3659	0.0	0.0	N
TCGA-KN-8423-01A-11R-2314-13	hsa-mir-3660	0.0	0.0	N
TCGA-KN-8423-01A-11R-2314-13	hsa-mir-3661	0.0	0.0	N
TCGA-KN-8423-01A-11R-2314-13	hsa-mir-3662	0.0	0.0	N
TCGA-KN-8423-01A-11R-2314-13	hsa-mir-3663	0.0	0.0	N
TCGA-KN-8423-01A-11R-2314-13	hsa-mir-3664	3.0	0.33902	N
TCGA-KN-8423-01A-11R-2314-13	hsa-mir-3665	0.0	0.0	N
TCGA-KN-8423-01A-11R-2314-13	hsa-mir-3666	0.0	0.0	N
TCGA-KN-8423-01A-11R-2314-13	hsa-mir-3667	1.0	0.113007	N
TCGA-KN-8423-01A-11R-2314-13	hsa-mir-3668	0.0	0.0	N
TCGA-KN-8423-01A-11R-2314-13	hsa-mir-3669	0.0	0.0	N
TCGA-KN-8423-01A-11R-2314-13	hsa-mir-367	0.0	0.0	N
TCGA-KN-8423-01A-11R-2314-13	hsa-mir-3670	0.0	0.0	N
TCGA-KN-8423-01A-11R-2314-13	hsa-mir-3671	0.0	0.0	N
TCGA-KN-8423-01A-11R-2314-13	hsa-mir-3672	0.0	0.0	N
TCGA-KN-8423-01A-11R-2314-13	hsa-mir-3673	0.0	0.0	N
TCGA-KN-8423-01A-11R-2314-13	hsa-mir-3674	0.0	0.0	N
TCGA-KN-8423-01A-11R-2314-13	hsa-mir-3675	0.0	0.0	N
TCGA-KN-8423-01A-11R-2314-13	hsa-mir-3676	24.0	2.712159	N
TCGA-KN-8423-01A-11R-2314-13	hsa-mir-3677	10.0	1.130066	N
TCGA-KN-8423-01A-11R-2314-13	hsa-mir-3678	0.0	0.0	N
TCGA-KN-8423-01A-11R-2314-13	hsa-mir-3679	1.0	0.113007	N
TCGA-KN-8423-01A-11R-2314-13	hsa-mir-3680	2.0	0.226013	N
TCGA-KN-8423-01A-11R-2314-13	hsa-mir-3681	1.0	0.113007	N
TCGA-KN-8423-01A-11R-2314-13	hsa-mir-3682	0.0	0.0	N
TCGA-KN-8423-01A-11R-2314-13	hsa-mir-3683	0.0	0.0	N
TCGA-KN-8423-01A-11R-2314-13	hsa-mir-3684	2.0	0.226013	N
TCGA-KN-8423-01A-11R-2314-13	hsa-mir-3685	0.0	0.0	N
TCGA-KN-8423-01A-11R-2314-13	hsa-mir-3686	0.0	0.0	N
TCGA-KN-8423-01A-11R-2314-13	hsa-mir-3687	4.0	0.452027	N
TCGA-KN-8423-01A-11R-2314-13	hsa-mir-3688	0.0	0.0	N
TCGA-KN-8423-01A-11R-2314-13	hsa-mir-3689a	0.0	0.0	N
TCGA-KN-8423-01A-11R-2314-13	hsa-mir-3689b	0.0	0.0	N
TCGA-KN-8423-01A-11R-2314-13	hsa-mir-369	2.0	0.226013	N
TCGA-KN-8423-01A-11R-2314-13	hsa-mir-3690	1.0	0.113007	N
TCGA-KN-8423-01A-11R-2314-13	hsa-mir-3691	0.0	0.0	N
TCGA-KN-8423-01A-11R-2314-13	hsa-mir-3692	0.0	0.0	N
TCGA-KN-8423-01A-11R-2314-13	hsa-mir-370	2.0	0.226013	N
TCGA-KN-8423-01A-11R-2314-13	hsa-mir-371	0.0	0.0	N
TCGA-KN-8423-01A-11R-2314-13	hsa-mir-3713	0.0	0.0	N
TCGA-KN-8423-01A-11R-2314-13	hsa-mir-3714	0.0	0.0	N
TCGA-KN-8423-01A-11R-2314-13	hsa-mir-372	0.0	0.0	N
TCGA-KN-8423-01A-11R-2314-13	hsa-mir-373	0.0	0.0	N
TCGA-KN-8423-01A-11R-2314-13	hsa-mir-374a	5630.0	636.22735	N
TCGA-KN-8423-01A-11R-2314-13	hsa-mir-374b	441.0	49.835926	N
TCGA-KN-8423-01A-11R-2314-13	hsa-mir-374c	0.0	0.0	N
TCGA-KN-8423-01A-11R-2314-13	hsa-mir-375	2564.0	289.74901	N
TCGA-KN-8423-01A-11R-2314-13	hsa-mir-376a-1	0.0	0.0	N
TCGA-KN-8423-01A-11R-2314-13	hsa-mir-376a-2	1.0	0.113007	N
TCGA-KN-8423-01A-11R-2314-13	hsa-mir-376b	0.0	0.0	N
TCGA-KN-8423-01A-11R-2314-13	hsa-mir-376c	3.0	0.33902	N
TCGA-KN-8423-01A-11R-2314-13	hsa-mir-377	0.0	0.0	N
TCGA-KN-8423-01A-11R-2314-13	hsa-mir-378	1428.0	161.373474	N
TCGA-KN-8423-01A-11R-2314-13	hsa-mir-378b	0.0	0.0	N
TCGA-KN-8423-01A-11R-2314-13	hsa-mir-378c	25.0	2.825166	N
TCGA-KN-8423-01A-11R-2314-13	hsa-mir-379	151.0	17.064002	N
TCGA-KN-8423-01A-11R-2314-13	hsa-mir-380	0.0	0.0	N
TCGA-KN-8423-01A-11R-2314-13	hsa-mir-381	16.0	1.808106	N
TCGA-KN-8423-01A-11R-2314-13	hsa-mir-382	11.0	1.243073	N
TCGA-KN-8423-01A-11R-2314-13	hsa-mir-383	0.0	0.0	N
TCGA-KN-8423-01A-11R-2314-13	hsa-mir-384	0.0	0.0	N
TCGA-KN-8423-01A-11R-2314-13	hsa-mir-3907	0.0	0.0	N
TCGA-KN-8423-01A-11R-2314-13	hsa-mir-3908	0.0	0.0	N
TCGA-KN-8423-01A-11R-2314-13	hsa-mir-3909	3.0	0.33902	N
TCGA-KN-8423-01A-11R-2314-13	hsa-mir-3910-1	0.0	0.0	N
TCGA-KN-8423-01A-11R-2314-13	hsa-mir-3910-2	0.0	0.0	N
TCGA-KN-8423-01A-11R-2314-13	hsa-mir-3911	0.0	0.0	N
TCGA-KN-8423-01A-11R-2314-13	hsa-mir-3912	4.0	0.452027	N
TCGA-KN-8423-01A-11R-2314-13	hsa-mir-3913-1	19.0	2.147126	N
TCGA-KN-8423-01A-11R-2314-13	hsa-mir-3913-2	0.0	0.0	N
TCGA-KN-8423-01A-11R-2314-13	hsa-mir-3914-1	0.0	0.0	N
TCGA-KN-8423-01A-11R-2314-13	hsa-mir-3914-2	0.0	0.0	N
TCGA-KN-8423-01A-11R-2314-13	hsa-mir-3915	0.0	0.0	N
TCGA-KN-8423-01A-11R-2314-13	hsa-mir-3916	0.0	0.0	N
TCGA-KN-8423-01A-11R-2314-13	hsa-mir-3917	3.0	0.33902	N
TCGA-KN-8423-01A-11R-2314-13	hsa-mir-3918	0.0	0.0	N
TCGA-KN-8423-01A-11R-2314-13	hsa-mir-3919	0.0	0.0	N
TCGA-KN-8423-01A-11R-2314-13	hsa-mir-3920	3.0	0.33902	N
TCGA-KN-8423-01A-11R-2314-13	hsa-mir-3921	0.0	0.0	N
TCGA-KN-8423-01A-11R-2314-13	hsa-mir-3922	2.0	0.226013	N
TCGA-KN-8423-01A-11R-2314-13	hsa-mir-3923	0.0	0.0	N
TCGA-KN-8423-01A-11R-2314-13	hsa-mir-3924	0.0	0.0	N
TCGA-KN-8423-01A-11R-2314-13	hsa-mir-3925	0.0	0.0	N
TCGA-KN-8423-01A-11R-2314-13	hsa-mir-3926-1	0.0	0.0	N
TCGA-KN-8423-01A-11R-2314-13	hsa-mir-3926-2	0.0	0.0	N
TCGA-KN-8423-01A-11R-2314-13	hsa-mir-3927	0.0	0.0	N
TCGA-KN-8423-01A-11R-2314-13	hsa-mir-3928	4.0	0.452027	N
TCGA-KN-8423-01A-11R-2314-13	hsa-mir-3929	0.0	0.0	N
TCGA-KN-8423-01A-11R-2314-13	hsa-mir-3934	2.0	0.226013	N
TCGA-KN-8423-01A-11R-2314-13	hsa-mir-3935	0.0	0.0	N
TCGA-KN-8423-01A-11R-2314-13	hsa-mir-3936	0.0	0.0	N
TCGA-KN-8423-01A-11R-2314-13	hsa-mir-3937	0.0	0.0	N
TCGA-KN-8423-01A-11R-2314-13	hsa-mir-3938	0.0	0.0	N
TCGA-KN-8423-01A-11R-2314-13	hsa-mir-3939	0.0	0.0	N
TCGA-KN-8423-01A-11R-2314-13	hsa-mir-3940	4.0	0.452027	N
TCGA-KN-8423-01A-11R-2314-13	hsa-mir-3941	1.0	0.113007	N
TCGA-KN-8423-01A-11R-2314-13	hsa-mir-3942	1.0	0.113007	N
TCGA-KN-8423-01A-11R-2314-13	hsa-mir-3943	0.0	0.0	N
TCGA-KN-8423-01A-11R-2314-13	hsa-mir-3944	0.0	0.0	N
TCGA-KN-8423-01A-11R-2314-13	hsa-mir-3945	0.0	0.0	N
TCGA-KN-8423-01A-11R-2314-13	hsa-mir-409	13.0	1.469086	N
TCGA-KN-8423-01A-11R-2314-13	hsa-mir-410	6.0	0.67804	N
TCGA-KN-8423-01A-11R-2314-13	hsa-mir-411	2.0	0.226013	N
TCGA-KN-8423-01A-11R-2314-13	hsa-mir-412	2.0	0.226013	N
TCGA-KN-8423-01A-11R-2314-13	hsa-mir-421	9.0	1.01706	N
TCGA-KN-8423-01A-11R-2314-13	hsa-mir-422a	0.0	0.0	N
TCGA-KN-8423-01A-11R-2314-13	hsa-mir-423	780.0	88.145175	N
TCGA-KN-8423-01A-11R-2314-13	hsa-mir-424	2156.0	243.642303	N
TCGA-KN-8423-01A-11R-2314-13	hsa-mir-425	245.0	27.686625	N
TCGA-KN-8423-01A-11R-2314-13	hsa-mir-4251	0.0	0.0	N
TCGA-KN-8423-01A-11R-2314-13	hsa-mir-4252	0.0	0.0	N
TCGA-KN-8423-01A-11R-2314-13	hsa-mir-4253	0.0	0.0	N
TCGA-KN-8423-01A-11R-2314-13	hsa-mir-4254	0.0	0.0	N
TCGA-KN-8423-01A-11R-2314-13	hsa-mir-4255	0.0	0.0	N
TCGA-KN-8423-01A-11R-2314-13	hsa-mir-4256	0.0	0.0	N
TCGA-KN-8423-01A-11R-2314-13	hsa-mir-4257	0.0	0.0	N
TCGA-KN-8423-01A-11R-2314-13	hsa-mir-4258	0.0	0.0	N
TCGA-KN-8423-01A-11R-2314-13	hsa-mir-4259	0.0	0.0	N
TCGA-KN-8423-01A-11R-2314-13	hsa-mir-4260	0.0	0.0	N
TCGA-KN-8423-01A-11R-2314-13	hsa-mir-4261	0.0	0.0	N
TCGA-KN-8423-01A-11R-2314-13	hsa-mir-4262	0.0	0.0	N
TCGA-KN-8423-01A-11R-2314-13	hsa-mir-4263	0.0	0.0	N
TCGA-KN-8423-01A-11R-2314-13	hsa-mir-4264	0.0	0.0	N
TCGA-KN-8423-01A-11R-2314-13	hsa-mir-4265	0.0	0.0	N
TCGA-KN-8423-01A-11R-2314-13	hsa-mir-4266	0.0	0.0	N
TCGA-KN-8423-01A-11R-2314-13	hsa-mir-4267	0.0	0.0	N
TCGA-KN-8423-01A-11R-2314-13	hsa-mir-4268	0.0	0.0	N
TCGA-KN-8423-01A-11R-2314-13	hsa-mir-4269	0.0	0.0	N
TCGA-KN-8423-01A-11R-2314-13	hsa-mir-4270	0.0	0.0	N
TCGA-KN-8423-01A-11R-2314-13	hsa-mir-4271	0.0	0.0	N
TCGA-KN-8423-01A-11R-2314-13	hsa-mir-4272	0.0	0.0	N
TCGA-KN-8423-01A-11R-2314-13	hsa-mir-4273	0.0	0.0	N
TCGA-KN-8423-01A-11R-2314-13	hsa-mir-4274	0.0	0.0	N
TCGA-KN-8423-01A-11R-2314-13	hsa-mir-4275	0.0	0.0	N
TCGA-KN-8423-01A-11R-2314-13	hsa-mir-4276	0.0	0.0	N
TCGA-KN-8423-01A-11R-2314-13	hsa-mir-4277	0.0	0.0	N
TCGA-KN-8423-01A-11R-2314-13	hsa-mir-4278	0.0	0.0	N
TCGA-KN-8423-01A-11R-2314-13	hsa-mir-4279	0.0	0.0	N
TCGA-KN-8423-01A-11R-2314-13	hsa-mir-4280	0.0	0.0	N
TCGA-KN-8423-01A-11R-2314-13	hsa-mir-4281	0.0	0.0	N
TCGA-KN-8423-01A-11R-2314-13	hsa-mir-4282	0.0	0.0	N
TCGA-KN-8423-01A-11R-2314-13	hsa-mir-4283-1	0.0	0.0	N
TCGA-KN-8423-01A-11R-2314-13	hsa-mir-4283-2	0.0	0.0	N
TCGA-KN-8423-01A-11R-2314-13	hsa-mir-4284	0.0	0.0	N
TCGA-KN-8423-01A-11R-2314-13	hsa-mir-4285	0.0	0.0	N
TCGA-KN-8423-01A-11R-2314-13	hsa-mir-4286	0.0	0.0	N
TCGA-KN-8423-01A-11R-2314-13	hsa-mir-4287	0.0	0.0	N
TCGA-KN-8423-01A-11R-2314-13	hsa-mir-4288	0.0	0.0	N
TCGA-KN-8423-01A-11R-2314-13	hsa-mir-4289	0.0	0.0	N
TCGA-KN-8423-01A-11R-2314-13	hsa-mir-429	515.0	58.198417	N
TCGA-KN-8423-01A-11R-2314-13	hsa-mir-4290	0.0	0.0	N
TCGA-KN-8423-01A-11R-2314-13	hsa-mir-4291	0.0	0.0	N
TCGA-KN-8423-01A-11R-2314-13	hsa-mir-4292	0.0	0.0	N
TCGA-KN-8423-01A-11R-2314-13	hsa-mir-4293	0.0	0.0	N
TCGA-KN-8423-01A-11R-2314-13	hsa-mir-4294	0.0	0.0	N
TCGA-KN-8423-01A-11R-2314-13	hsa-mir-4295	0.0	0.0	N
TCGA-KN-8423-01A-11R-2314-13	hsa-mir-4296	0.0	0.0	N
TCGA-KN-8423-01A-11R-2314-13	hsa-mir-4297	0.0	0.0	N
TCGA-KN-8423-01A-11R-2314-13	hsa-mir-4298	0.0	0.0	N
TCGA-KN-8423-01A-11R-2314-13	hsa-mir-4299	0.0	0.0	N
TCGA-KN-8423-01A-11R-2314-13	hsa-mir-4300	0.0	0.0	N
TCGA-KN-8423-01A-11R-2314-13	hsa-mir-4301	0.0	0.0	N
TCGA-KN-8423-01A-11R-2314-13	hsa-mir-4302	0.0	0.0	N
TCGA-KN-8423-01A-11R-2314-13	hsa-mir-4303	0.0	0.0	N
TCGA-KN-8423-01A-11R-2314-13	hsa-mir-4304	0.0	0.0	N
TCGA-KN-8423-01A-11R-2314-13	hsa-mir-4305	0.0	0.0	N
TCGA-KN-8423-01A-11R-2314-13	hsa-mir-4306	5.0	0.565033	N
TCGA-KN-8423-01A-11R-2314-13	hsa-mir-4307	0.0	0.0	N
TCGA-KN-8423-01A-11R-2314-13	hsa-mir-4308	0.0	0.0	N
TCGA-KN-8423-01A-11R-2314-13	hsa-mir-4309	0.0	0.0	N
TCGA-KN-8423-01A-11R-2314-13	hsa-mir-431	4.0	0.452027	N
TCGA-KN-8423-01A-11R-2314-13	hsa-mir-4310	0.0	0.0	N
TCGA-KN-8423-01A-11R-2314-13	hsa-mir-4311	0.0	0.0	N
TCGA-KN-8423-01A-11R-2314-13	hsa-mir-4312	0.0	0.0	N
TCGA-KN-8423-01A-11R-2314-13	hsa-mir-4313	0.0	0.0	N
TCGA-KN-8423-01A-11R-2314-13	hsa-mir-4314	0.0	0.0	N
TCGA-KN-8423-01A-11R-2314-13	hsa-mir-4315-1	0.0	0.0	N
TCGA-KN-8423-01A-11R-2314-13	hsa-mir-4315-2	0.0	0.0	N
TCGA-KN-8423-01A-11R-2314-13	hsa-mir-4316	0.0	0.0	N
TCGA-KN-8423-01A-11R-2314-13	hsa-mir-4317	0.0	0.0	N
TCGA-KN-8423-01A-11R-2314-13	hsa-mir-4318	0.0	0.0	N
TCGA-KN-8423-01A-11R-2314-13	hsa-mir-4319	0.0	0.0	N
TCGA-KN-8423-01A-11R-2314-13	hsa-mir-432	1.0	0.113007	N
TCGA-KN-8423-01A-11R-2314-13	hsa-mir-4320	0.0	0.0	N
TCGA-KN-8423-01A-11R-2314-13	hsa-mir-4321	0.0	0.0	N
TCGA-KN-8423-01A-11R-2314-13	hsa-mir-4322	0.0	0.0	N
TCGA-KN-8423-01A-11R-2314-13	hsa-mir-4323	0.0	0.0	N
TCGA-KN-8423-01A-11R-2314-13	hsa-mir-4324	0.0	0.0	N
TCGA-KN-8423-01A-11R-2314-13	hsa-mir-4325	0.0	0.0	N
TCGA-KN-8423-01A-11R-2314-13	hsa-mir-4326	7.0	0.791046	N
TCGA-KN-8423-01A-11R-2314-13	hsa-mir-4327	0.0	0.0	N
TCGA-KN-8423-01A-11R-2314-13	hsa-mir-4328	0.0	0.0	N
TCGA-KN-8423-01A-11R-2314-13	hsa-mir-4329	0.0	0.0	N
TCGA-KN-8423-01A-11R-2314-13	hsa-mir-433	3.0	0.33902	N
TCGA-KN-8423-01A-11R-2314-13	hsa-mir-4330	0.0	0.0	N
TCGA-KN-8423-01A-11R-2314-13	hsa-mir-448	0.0	0.0	N
TCGA-KN-8423-01A-11R-2314-13	hsa-mir-449a	0.0	0.0	N
TCGA-KN-8423-01A-11R-2314-13	hsa-mir-449b	0.0	0.0	N
TCGA-KN-8423-01A-11R-2314-13	hsa-mir-449c	0.0	0.0	N
TCGA-KN-8423-01A-11R-2314-13	hsa-mir-450a-1	16.0	1.808106	N
TCGA-KN-8423-01A-11R-2314-13	hsa-mir-450a-2	17.0	1.921113	N
TCGA-KN-8423-01A-11R-2314-13	hsa-mir-450b	63.0	7.119418	N
TCGA-KN-8423-01A-11R-2314-13	hsa-mir-451	1208.0	136.512014	N
TCGA-KN-8423-01A-11R-2314-13	hsa-mir-452	143.0	16.159949	N
TCGA-KN-8423-01A-11R-2314-13	hsa-mir-454	15.0	1.6951	N
TCGA-KN-8423-01A-11R-2314-13	hsa-mir-455	106.0	11.978703	N
TCGA-KN-8423-01A-11R-2314-13	hsa-mir-466	0.0	0.0	N
TCGA-KN-8423-01A-11R-2314-13	hsa-mir-483	1.0	0.113007	N
TCGA-KN-8423-01A-11R-2314-13	hsa-mir-484	102.0	11.526677	N
TCGA-KN-8423-01A-11R-2314-13	hsa-mir-485	2.0	0.226013	N
TCGA-KN-8423-01A-11R-2314-13	hsa-mir-486	655.0	74.019345	N
TCGA-KN-8423-01A-11R-2314-13	hsa-mir-487a	0.0	0.0	N
TCGA-KN-8423-01A-11R-2314-13	hsa-mir-487b	2.0	0.226013	N
TCGA-KN-8423-01A-11R-2314-13	hsa-mir-488	0.0	0.0	N
TCGA-KN-8423-01A-11R-2314-13	hsa-mir-489	12.0	1.35608	N
TCGA-KN-8423-01A-11R-2314-13	hsa-mir-490	0.0	0.0	N
TCGA-KN-8423-01A-11R-2314-13	hsa-mir-491	14.0	1.582093	N
TCGA-KN-8423-01A-11R-2314-13	hsa-mir-492	0.0	0.0	N
TCGA-KN-8423-01A-11R-2314-13	hsa-mir-493	9.0	1.01706	N
TCGA-KN-8423-01A-11R-2314-13	hsa-mir-494	0.0	0.0	N
TCGA-KN-8423-01A-11R-2314-13	hsa-mir-495	4.0	0.452027	N
TCGA-KN-8423-01A-11R-2314-13	hsa-mir-496	1.0	0.113007	N
TCGA-KN-8423-01A-11R-2314-13	hsa-mir-497	28.0	3.164186	N
TCGA-KN-8423-01A-11R-2314-13	hsa-mir-498	0.0	0.0	N
TCGA-KN-8423-01A-11R-2314-13	hsa-mir-499	1.0	0.113007	N
TCGA-KN-8423-01A-11R-2314-13	hsa-mir-500a	3887.0	439.256787	Y
TCGA-KN-8423-01A-11R-2314-13	hsa-mir-500b	107.0	12.09171	Y
TCGA-KN-8423-01A-11R-2314-13	hsa-mir-501	844.0	95.377599	N
TCGA-KN-8423-01A-11R-2314-13	hsa-mir-502	268.0	30.285778	Y
TCGA-KN-8423-01A-11R-2314-13	hsa-mir-503	347.0	39.213302	N
TCGA-KN-8423-01A-11R-2314-13	hsa-mir-504	20.0	2.260133	N
TCGA-KN-8423-01A-11R-2314-13	hsa-mir-505	179.0	20.228188	N
TCGA-KN-8423-01A-11R-2314-13	hsa-mir-506	10.0	1.130066	N
TCGA-KN-8423-01A-11R-2314-13	hsa-mir-507	3.0	0.33902	N
TCGA-KN-8423-01A-11R-2314-13	hsa-mir-508	1299.0	146.795618	N
TCGA-KN-8423-01A-11R-2314-13	hsa-mir-509-1	140.0	15.820929	N
TCGA-KN-8423-01A-11R-2314-13	hsa-mir-509-2	155.0	17.516028	N
TCGA-KN-8423-01A-11R-2314-13	hsa-mir-509-3	183.0	20.680214	N
TCGA-KN-8423-01A-11R-2314-13	hsa-mir-510	0.0	0.0	N
TCGA-KN-8423-01A-11R-2314-13	hsa-mir-511-1	3.0	0.33902	N
TCGA-KN-8423-01A-11R-2314-13	hsa-mir-511-2	0.0	0.0	N
TCGA-KN-8423-01A-11R-2314-13	hsa-mir-512-1	1.0	0.113007	N
TCGA-KN-8423-01A-11R-2314-13	hsa-mir-512-2	0.0	0.0	N
TCGA-KN-8423-01A-11R-2314-13	hsa-mir-513a-1	4.0	0.452027	N
TCGA-KN-8423-01A-11R-2314-13	hsa-mir-513a-2	3.0	0.33902	N
TCGA-KN-8423-01A-11R-2314-13	hsa-mir-513b	2.0	0.226013	N
TCGA-KN-8423-01A-11R-2314-13	hsa-mir-513c	6.0	0.67804	N
TCGA-KN-8423-01A-11R-2314-13	hsa-mir-514-1	232.0	26.217539	N
TCGA-KN-8423-01A-11R-2314-13	hsa-mir-514-2	217.0	24.52244	N
TCGA-KN-8423-01A-11R-2314-13	hsa-mir-514-3	218.0	24.635446	N
TCGA-KN-8423-01A-11R-2314-13	hsa-mir-514b	1.0	0.113007	N
TCGA-KN-8423-01A-11R-2314-13	hsa-mir-515-1	0.0	0.0	N
TCGA-KN-8423-01A-11R-2314-13	hsa-mir-515-2	0.0	0.0	N
TCGA-KN-8423-01A-11R-2314-13	hsa-mir-516a-1	0.0	0.0	N
TCGA-KN-8423-01A-11R-2314-13	hsa-mir-516a-2	0.0	0.0	N
TCGA-KN-8423-01A-11R-2314-13	hsa-mir-516b-1	0.0	0.0	N
TCGA-KN-8423-01A-11R-2314-13	hsa-mir-516b-2	0.0	0.0	N
TCGA-KN-8423-01A-11R-2314-13	hsa-mir-517a	0.0	0.0	N
TCGA-KN-8423-01A-11R-2314-13	hsa-mir-517b	0.0	0.0	N
TCGA-KN-8423-01A-11R-2314-13	hsa-mir-517c	0.0	0.0	N
TCGA-KN-8423-01A-11R-2314-13	hsa-mir-518a-1	0.0	0.0	N
TCGA-KN-8423-01A-11R-2314-13	hsa-mir-518a-2	0.0	0.0	N
TCGA-KN-8423-01A-11R-2314-13	hsa-mir-518b	0.0	0.0	N
TCGA-KN-8423-01A-11R-2314-13	hsa-mir-518c	0.0	0.0	N
TCGA-KN-8423-01A-11R-2314-13	hsa-mir-518d	0.0	0.0	N
TCGA-KN-8423-01A-11R-2314-13	hsa-mir-518e	0.0	0.0	N
TCGA-KN-8423-01A-11R-2314-13	hsa-mir-518f	0.0	0.0	N
TCGA-KN-8423-01A-11R-2314-13	hsa-mir-519a-1	0.0	0.0	N
TCGA-KN-8423-01A-11R-2314-13	hsa-mir-519a-2	0.0	0.0	N
TCGA-KN-8423-01A-11R-2314-13	hsa-mir-519b	0.0	0.0	N
TCGA-KN-8423-01A-11R-2314-13	hsa-mir-519c	0.0	0.0	N
TCGA-KN-8423-01A-11R-2314-13	hsa-mir-519d	0.0	0.0	N
TCGA-KN-8423-01A-11R-2314-13	hsa-mir-519e	0.0	0.0	N
TCGA-KN-8423-01A-11R-2314-13	hsa-mir-520a	4.0	0.452027	N
TCGA-KN-8423-01A-11R-2314-13	hsa-mir-520b	0.0	0.0	N
TCGA-KN-8423-01A-11R-2314-13	hsa-mir-520c	0.0	0.0	N
TCGA-KN-8423-01A-11R-2314-13	hsa-mir-520d	0.0	0.0	N
TCGA-KN-8423-01A-11R-2314-13	hsa-mir-520e	0.0	0.0	N
TCGA-KN-8423-01A-11R-2314-13	hsa-mir-520f	0.0	0.0	N
TCGA-KN-8423-01A-11R-2314-13	hsa-mir-520g	0.0	0.0	N
TCGA-KN-8423-01A-11R-2314-13	hsa-mir-520h	0.0	0.0	N
TCGA-KN-8423-01A-11R-2314-13	hsa-mir-521-1	0.0	0.0	N
TCGA-KN-8423-01A-11R-2314-13	hsa-mir-521-2	0.0	0.0	N
TCGA-KN-8423-01A-11R-2314-13	hsa-mir-522	0.0	0.0	N
TCGA-KN-8423-01A-11R-2314-13	hsa-mir-523	0.0	0.0	N
TCGA-KN-8423-01A-11R-2314-13	hsa-mir-524	0.0	0.0	N
TCGA-KN-8423-01A-11R-2314-13	hsa-mir-525	0.0	0.0	N
TCGA-KN-8423-01A-11R-2314-13	hsa-mir-526a-1	0.0	0.0	N
TCGA-KN-8423-01A-11R-2314-13	hsa-mir-526a-2	0.0	0.0	N
TCGA-KN-8423-01A-11R-2314-13	hsa-mir-526b	1.0	0.113007	N
TCGA-KN-8423-01A-11R-2314-13	hsa-mir-527	0.0	0.0	N
TCGA-KN-8423-01A-11R-2314-13	hsa-mir-532	36900.0	4169.944801	N
TCGA-KN-8423-01A-11R-2314-13	hsa-mir-539	3.0	0.33902	N
TCGA-KN-8423-01A-11R-2314-13	hsa-mir-541	1.0	0.113007	N
TCGA-KN-8423-01A-11R-2314-13	hsa-mir-542	936.0	105.77421	N
TCGA-KN-8423-01A-11R-2314-13	hsa-mir-543	0.0	0.0	N
TCGA-KN-8423-01A-11R-2314-13	hsa-mir-544	0.0	0.0	N
TCGA-KN-8423-01A-11R-2314-13	hsa-mir-544b	0.0	0.0	N
TCGA-KN-8423-01A-11R-2314-13	hsa-mir-545	1.0	0.113007	N
TCGA-KN-8423-01A-11R-2314-13	hsa-mir-548a-1	0.0	0.0	N
TCGA-KN-8423-01A-11R-2314-13	hsa-mir-548a-2	0.0	0.0	N
TCGA-KN-8423-01A-11R-2314-13	hsa-mir-548a-3	0.0	0.0	N
TCGA-KN-8423-01A-11R-2314-13	hsa-mir-548aa-1	0.0	0.0	N
TCGA-KN-8423-01A-11R-2314-13	hsa-mir-548aa-2	0.0	0.0	N
TCGA-KN-8423-01A-11R-2314-13	hsa-mir-548b	3.0	0.33902	N
TCGA-KN-8423-01A-11R-2314-13	hsa-mir-548c	0.0	0.0	N
TCGA-KN-8423-01A-11R-2314-13	hsa-mir-548d-1	0.0	0.0	N
TCGA-KN-8423-01A-11R-2314-13	hsa-mir-548d-2	0.0	0.0	N
TCGA-KN-8423-01A-11R-2314-13	hsa-mir-548e	1.0	0.113007	N
TCGA-KN-8423-01A-11R-2314-13	hsa-mir-548f-1	0.0	0.0	N
TCGA-KN-8423-01A-11R-2314-13	hsa-mir-548f-2	0.0	0.0	N
TCGA-KN-8423-01A-11R-2314-13	hsa-mir-548f-3	0.0	0.0	N
TCGA-KN-8423-01A-11R-2314-13	hsa-mir-548f-4	0.0	0.0	N
TCGA-KN-8423-01A-11R-2314-13	hsa-mir-548f-5	0.0	0.0	N
TCGA-KN-8423-01A-11R-2314-13	hsa-mir-548g	0.0	0.0	N
TCGA-KN-8423-01A-11R-2314-13	hsa-mir-548h-1	0.0	0.0	N
TCGA-KN-8423-01A-11R-2314-13	hsa-mir-548h-2	0.0	0.0	N
TCGA-KN-8423-01A-11R-2314-13	hsa-mir-548h-3	0.0	0.0	N
TCGA-KN-8423-01A-11R-2314-13	hsa-mir-548h-4	0.0	0.0	N
TCGA-KN-8423-01A-11R-2314-13	hsa-mir-548i-1	0.0	0.0	N
TCGA-KN-8423-01A-11R-2314-13	hsa-mir-548i-2	0.0	0.0	N
TCGA-KN-8423-01A-11R-2314-13	hsa-mir-548i-3	0.0	0.0	N
TCGA-KN-8423-01A-11R-2314-13	hsa-mir-548i-4	0.0	0.0	N
TCGA-KN-8423-01A-11R-2314-13	hsa-mir-548j	3.0	0.33902	N
TCGA-KN-8423-01A-11R-2314-13	hsa-mir-548k	0.0	0.0	N
TCGA-KN-8423-01A-11R-2314-13	hsa-mir-548l	1.0	0.113007	N
TCGA-KN-8423-01A-11R-2314-13	hsa-mir-548m	0.0	0.0	N
TCGA-KN-8423-01A-11R-2314-13	hsa-mir-548n	1.0	0.113007	N
TCGA-KN-8423-01A-11R-2314-13	hsa-mir-548o	1.0	0.113007	N
TCGA-KN-8423-01A-11R-2314-13	hsa-mir-548p	0.0	0.0	N
TCGA-KN-8423-01A-11R-2314-13	hsa-mir-548q	0.0	0.0	N
TCGA-KN-8423-01A-11R-2314-13	hsa-mir-548s	2.0	0.226013	N
TCGA-KN-8423-01A-11R-2314-13	hsa-mir-548t	1.0	0.113007	N
TCGA-KN-8423-01A-11R-2314-13	hsa-mir-548u	0.0	0.0	N
TCGA-KN-8423-01A-11R-2314-13	hsa-mir-548v	5.0	0.565033	N
TCGA-KN-8423-01A-11R-2314-13	hsa-mir-548w	0.0	0.0	N
TCGA-KN-8423-01A-11R-2314-13	hsa-mir-548x	0.0	0.0	N
TCGA-KN-8423-01A-11R-2314-13	hsa-mir-548y	0.0	0.0	N
TCGA-KN-8423-01A-11R-2314-13	hsa-mir-548z	0.0	0.0	N
TCGA-KN-8423-01A-11R-2314-13	hsa-mir-549	0.0	0.0	N
TCGA-KN-8423-01A-11R-2314-13	hsa-mir-550a-1	31.0	3.503206	N
TCGA-KN-8423-01A-11R-2314-13	hsa-mir-550a-2	39.0	4.407259	N
TCGA-KN-8423-01A-11R-2314-13	hsa-mir-550b-1	0.0	0.0	N
TCGA-KN-8423-01A-11R-2314-13	hsa-mir-550b-2	0.0	0.0	N
TCGA-KN-8423-01A-11R-2314-13	hsa-mir-551a	0.0	0.0	N
TCGA-KN-8423-01A-11R-2314-13	hsa-mir-551b	4.0	0.452027	N
TCGA-KN-8423-01A-11R-2314-13	hsa-mir-552	1.0	0.113007	N
TCGA-KN-8423-01A-11R-2314-13	hsa-mir-553	0.0	0.0	N
TCGA-KN-8423-01A-11R-2314-13	hsa-mir-554	0.0	0.0	N
TCGA-KN-8423-01A-11R-2314-13	hsa-mir-555	0.0	0.0	N
TCGA-KN-8423-01A-11R-2314-13	hsa-mir-556	2.0	0.226013	N
TCGA-KN-8423-01A-11R-2314-13	hsa-mir-557	0.0	0.0	N
TCGA-KN-8423-01A-11R-2314-13	hsa-mir-558	0.0	0.0	N
TCGA-KN-8423-01A-11R-2314-13	hsa-mir-559	0.0	0.0	N
TCGA-KN-8423-01A-11R-2314-13	hsa-mir-561	42.0	4.746279	N
TCGA-KN-8423-01A-11R-2314-13	hsa-mir-562	0.0	0.0	N
TCGA-KN-8423-01A-11R-2314-13	hsa-mir-563	0.0	0.0	N
TCGA-KN-8423-01A-11R-2314-13	hsa-mir-564	0.0	0.0	N
TCGA-KN-8423-01A-11R-2314-13	hsa-mir-566	0.0	0.0	N
TCGA-KN-8423-01A-11R-2314-13	hsa-mir-567	0.0	0.0	N
TCGA-KN-8423-01A-11R-2314-13	hsa-mir-568	0.0	0.0	N
TCGA-KN-8423-01A-11R-2314-13	hsa-mir-569	0.0	0.0	N
TCGA-KN-8423-01A-11R-2314-13	hsa-mir-570	3.0	0.33902	N
TCGA-KN-8423-01A-11R-2314-13	hsa-mir-571	0.0	0.0	N
TCGA-KN-8423-01A-11R-2314-13	hsa-mir-572	0.0	0.0	N
TCGA-KN-8423-01A-11R-2314-13	hsa-mir-573	0.0	0.0	N
TCGA-KN-8423-01A-11R-2314-13	hsa-mir-574	277.0	31.302838	N
TCGA-KN-8423-01A-11R-2314-13	hsa-mir-575	0.0	0.0	N
TCGA-KN-8423-01A-11R-2314-13	hsa-mir-576	98.0	11.07465	N
TCGA-KN-8423-01A-11R-2314-13	hsa-mir-577	4048.0	457.450855	N
TCGA-KN-8423-01A-11R-2314-13	hsa-mir-578	0.0	0.0	N
TCGA-KN-8423-01A-11R-2314-13	hsa-mir-579	0.0	0.0	N
TCGA-KN-8423-01A-11R-2314-13	hsa-mir-580	0.0	0.0	N
TCGA-KN-8423-01A-11R-2314-13	hsa-mir-581	5.0	0.565033	N
TCGA-KN-8423-01A-11R-2314-13	hsa-mir-582	15602.0	1763.129506	N
TCGA-KN-8423-01A-11R-2314-13	hsa-mir-583	0.0	0.0	N
TCGA-KN-8423-01A-11R-2314-13	hsa-mir-584	335.0	37.857222	N
TCGA-KN-8423-01A-11R-2314-13	hsa-mir-585	0.0	0.0	N
TCGA-KN-8423-01A-11R-2314-13	hsa-mir-586	0.0	0.0	N
TCGA-KN-8423-01A-11R-2314-13	hsa-mir-587	0.0	0.0	N
TCGA-KN-8423-01A-11R-2314-13	hsa-mir-588	0.0	0.0	N
TCGA-KN-8423-01A-11R-2314-13	hsa-mir-589	786.0	88.823214	N
TCGA-KN-8423-01A-11R-2314-13	hsa-mir-590	98.0	11.07465	N
TCGA-KN-8423-01A-11R-2314-13	hsa-mir-591	0.0	0.0	N
TCGA-KN-8423-01A-11R-2314-13	hsa-mir-592	35.0	3.955232	N
TCGA-KN-8423-01A-11R-2314-13	hsa-mir-593	0.0	0.0	N
TCGA-KN-8423-01A-11R-2314-13	hsa-mir-595	0.0	0.0	N
TCGA-KN-8423-01A-11R-2314-13	hsa-mir-596	0.0	0.0	N
TCGA-KN-8423-01A-11R-2314-13	hsa-mir-597	1.0	0.113007	N
TCGA-KN-8423-01A-11R-2314-13	hsa-mir-598	474.0	53.565145	N
TCGA-KN-8423-01A-11R-2314-13	hsa-mir-599	0.0	0.0	N
TCGA-KN-8423-01A-11R-2314-13	hsa-mir-600	0.0	0.0	N
TCGA-KN-8423-01A-11R-2314-13	hsa-mir-601	0.0	0.0	N
TCGA-KN-8423-01A-11R-2314-13	hsa-mir-602	0.0	0.0	N
TCGA-KN-8423-01A-11R-2314-13	hsa-mir-603	0.0	0.0	N
TCGA-KN-8423-01A-11R-2314-13	hsa-mir-604	0.0	0.0	N
TCGA-KN-8423-01A-11R-2314-13	hsa-mir-605	1.0	0.113007	N
TCGA-KN-8423-01A-11R-2314-13	hsa-mir-606	0.0	0.0	N
TCGA-KN-8423-01A-11R-2314-13	hsa-mir-607	0.0	0.0	N
TCGA-KN-8423-01A-11R-2314-13	hsa-mir-608	0.0	0.0	N
TCGA-KN-8423-01A-11R-2314-13	hsa-mir-609	0.0	0.0	N
TCGA-KN-8423-01A-11R-2314-13	hsa-mir-610	0.0	0.0	N
TCGA-KN-8423-01A-11R-2314-13	hsa-mir-611	0.0	0.0	N
TCGA-KN-8423-01A-11R-2314-13	hsa-mir-612	0.0	0.0	N
TCGA-KN-8423-01A-11R-2314-13	hsa-mir-613	0.0	0.0	N
TCGA-KN-8423-01A-11R-2314-13	hsa-mir-614	0.0	0.0	N
TCGA-KN-8423-01A-11R-2314-13	hsa-mir-615	71.0	8.023471	N
TCGA-KN-8423-01A-11R-2314-13	hsa-mir-616	50.0	5.650332	N
TCGA-KN-8423-01A-11R-2314-13	hsa-mir-617	0.0	0.0	N
TCGA-KN-8423-01A-11R-2314-13	hsa-mir-618	54.0	6.102358	N
TCGA-KN-8423-01A-11R-2314-13	hsa-mir-619	0.0	0.0	N
TCGA-KN-8423-01A-11R-2314-13	hsa-mir-620	0.0	0.0	N
TCGA-KN-8423-01A-11R-2314-13	hsa-mir-621	0.0	0.0	N
TCGA-KN-8423-01A-11R-2314-13	hsa-mir-622	0.0	0.0	N
TCGA-KN-8423-01A-11R-2314-13	hsa-mir-623	0.0	0.0	N
TCGA-KN-8423-01A-11R-2314-13	hsa-mir-624	10.0	1.130066	N
TCGA-KN-8423-01A-11R-2314-13	hsa-mir-625	1052.0	118.882979	N
TCGA-KN-8423-01A-11R-2314-13	hsa-mir-626	0.0	0.0	N
TCGA-KN-8423-01A-11R-2314-13	hsa-mir-627	7.0	0.791046	N
TCGA-KN-8423-01A-11R-2314-13	hsa-mir-628	58.0	6.554385	N
TCGA-KN-8423-01A-11R-2314-13	hsa-mir-629	729.0	82.381836	N
TCGA-KN-8423-01A-11R-2314-13	hsa-mir-630	0.0	0.0	N
TCGA-KN-8423-01A-11R-2314-13	hsa-mir-631	0.0	0.0	N
TCGA-KN-8423-01A-11R-2314-13	hsa-mir-632	4.0	0.452027	N
TCGA-KN-8423-01A-11R-2314-13	hsa-mir-633	0.0	0.0	N
TCGA-KN-8423-01A-11R-2314-13	hsa-mir-634	0.0	0.0	N
TCGA-KN-8423-01A-11R-2314-13	hsa-mir-635	0.0	0.0	N
TCGA-KN-8423-01A-11R-2314-13	hsa-mir-636	0.0	0.0	N
TCGA-KN-8423-01A-11R-2314-13	hsa-mir-637	0.0	0.0	N
TCGA-KN-8423-01A-11R-2314-13	hsa-mir-638	0.0	0.0	N
TCGA-KN-8423-01A-11R-2314-13	hsa-mir-639	4.0	0.452027	N
TCGA-KN-8423-01A-11R-2314-13	hsa-mir-640	0.0	0.0	N
TCGA-KN-8423-01A-11R-2314-13	hsa-mir-641	0.0	0.0	N
TCGA-KN-8423-01A-11R-2314-13	hsa-mir-642a	109.0	12.317723	N
TCGA-KN-8423-01A-11R-2314-13	hsa-mir-642b	0.0	0.0	N
TCGA-KN-8423-01A-11R-2314-13	hsa-mir-643	4.0	0.452027	N
TCGA-KN-8423-01A-11R-2314-13	hsa-mir-644	0.0	0.0	N
TCGA-KN-8423-01A-11R-2314-13	hsa-mir-645	0.0	0.0	N
TCGA-KN-8423-01A-11R-2314-13	hsa-mir-646	0.0	0.0	N
TCGA-KN-8423-01A-11R-2314-13	hsa-mir-647	0.0	0.0	N
TCGA-KN-8423-01A-11R-2314-13	hsa-mir-648	0.0	0.0	N
TCGA-KN-8423-01A-11R-2314-13	hsa-mir-649	0.0	0.0	N
TCGA-KN-8423-01A-11R-2314-13	hsa-mir-650	0.0	0.0	N
TCGA-KN-8423-01A-11R-2314-13	hsa-mir-651	118.0	13.334783	N
TCGA-KN-8423-01A-11R-2314-13	hsa-mir-652	129.0	14.577856	N
TCGA-KN-8423-01A-11R-2314-13	hsa-mir-653	552.0	62.379662	N
TCGA-KN-8423-01A-11R-2314-13	hsa-mir-654	9.0	1.01706	N
TCGA-KN-8423-01A-11R-2314-13	hsa-mir-655	0.0	0.0	N
TCGA-KN-8423-01A-11R-2314-13	hsa-mir-656	0.0	0.0	N
TCGA-KN-8423-01A-11R-2314-13	hsa-mir-657	0.0	0.0	N
TCGA-KN-8423-01A-11R-2314-13	hsa-mir-658	7.0	0.791046	N
TCGA-KN-8423-01A-11R-2314-13	hsa-mir-659	19.0	2.147126	N
TCGA-KN-8423-01A-11R-2314-13	hsa-mir-660	1576.0	178.098455	N
TCGA-KN-8423-01A-11R-2314-13	hsa-mir-661	0.0	0.0	N
TCGA-KN-8423-01A-11R-2314-13	hsa-mir-662	0.0	0.0	N
TCGA-KN-8423-01A-11R-2314-13	hsa-mir-663	1.0	0.113007	N
TCGA-KN-8423-01A-11R-2314-13	hsa-mir-663b	0.0	0.0	N
TCGA-KN-8423-01A-11R-2314-13	hsa-mir-664	381.0	43.055528	N
TCGA-KN-8423-01A-11R-2314-13	hsa-mir-665	0.0	0.0	N
TCGA-KN-8423-01A-11R-2314-13	hsa-mir-668	0.0	0.0	N
TCGA-KN-8423-01A-11R-2314-13	hsa-mir-670	0.0	0.0	N
TCGA-KN-8423-01A-11R-2314-13	hsa-mir-671	58.0	6.554385	N
TCGA-KN-8423-01A-11R-2314-13	hsa-mir-675	15.0	1.6951	N
TCGA-KN-8423-01A-11R-2314-13	hsa-mir-676	30.0	3.390199	N
TCGA-KN-8423-01A-11R-2314-13	hsa-mir-7-1	78.0	8.814517	N
TCGA-KN-8423-01A-11R-2314-13	hsa-mir-7-2	1.0	0.113007	N
TCGA-KN-8423-01A-11R-2314-13	hsa-mir-7-3	0.0	0.0	N
TCGA-KN-8423-01A-11R-2314-13	hsa-mir-708	239.0	27.008586	N
TCGA-KN-8423-01A-11R-2314-13	hsa-mir-711	0.0	0.0	N
TCGA-KN-8423-01A-11R-2314-13	hsa-mir-718	0.0	0.0	N
TCGA-KN-8423-01A-11R-2314-13	hsa-mir-720	0.0	0.0	N
TCGA-KN-8423-01A-11R-2314-13	hsa-mir-744	167.0	18.872108	N
TCGA-KN-8423-01A-11R-2314-13	hsa-mir-758	4.0	0.452027	N
TCGA-KN-8423-01A-11R-2314-13	hsa-mir-759	0.0	0.0	N
TCGA-KN-8423-01A-11R-2314-13	hsa-mir-760	4.0	0.452027	N
TCGA-KN-8423-01A-11R-2314-13	hsa-mir-761	0.0	0.0	N
TCGA-KN-8423-01A-11R-2314-13	hsa-mir-762	0.0	0.0	N
TCGA-KN-8423-01A-11R-2314-13	hsa-mir-764	0.0	0.0	N
TCGA-KN-8423-01A-11R-2314-13	hsa-mir-765	1.0	0.113007	N
TCGA-KN-8423-01A-11R-2314-13	hsa-mir-766	273.0	30.850811	N
TCGA-KN-8423-01A-11R-2314-13	hsa-mir-767	0.0	0.0	N
TCGA-KN-8423-01A-11R-2314-13	hsa-mir-769	98.0	11.07465	N
TCGA-KN-8423-01A-11R-2314-13	hsa-mir-770	0.0	0.0	N
TCGA-KN-8423-01A-11R-2314-13	hsa-mir-802	3.0	0.33902	N
TCGA-KN-8423-01A-11R-2314-13	hsa-mir-873	0.0	0.0	N
TCGA-KN-8423-01A-11R-2314-13	hsa-mir-874	1437.0	162.390533	N
TCGA-KN-8423-01A-11R-2314-13	hsa-mir-875	0.0	0.0	N
TCGA-KN-8423-01A-11R-2314-13	hsa-mir-876	0.0	0.0	N
TCGA-KN-8423-01A-11R-2314-13	hsa-mir-877	1.0	0.113007	N
TCGA-KN-8423-01A-11R-2314-13	hsa-mir-885	94.0	10.622624	N
TCGA-KN-8423-01A-11R-2314-13	hsa-mir-887	6.0	0.67804	N
TCGA-KN-8423-01A-11R-2314-13	hsa-mir-888	94.0	10.622624	N
TCGA-KN-8423-01A-11R-2314-13	hsa-mir-889	3.0	0.33902	N
TCGA-KN-8423-01A-11R-2314-13	hsa-mir-890	5.0	0.565033	N
TCGA-KN-8423-01A-11R-2314-13	hsa-mir-891a	29556.0	3340.024079	N
TCGA-KN-8423-01A-11R-2314-13	hsa-mir-891b	65.0	7.345431	N
TCGA-KN-8423-01A-11R-2314-13	hsa-mir-892a	217.0	24.52244	N
TCGA-KN-8423-01A-11R-2314-13	hsa-mir-892b	49.0	5.537325	N
TCGA-KN-8423-01A-11R-2314-13	hsa-mir-9-1	73606.0	8317.966315	N
TCGA-KN-8423-01A-11R-2314-13	hsa-mir-9-2	73325.0	8286.21145	N
TCGA-KN-8423-01A-11R-2314-13	hsa-mir-9-3	77.0	8.701511	N
TCGA-KN-8423-01A-11R-2314-13	hsa-mir-920	0.0	0.0	N
TCGA-KN-8423-01A-11R-2314-13	hsa-mir-921	0.0	0.0	N
TCGA-KN-8423-01A-11R-2314-13	hsa-mir-922	0.0	0.0	N
TCGA-KN-8423-01A-11R-2314-13	hsa-mir-924	0.0	0.0	N
TCGA-KN-8423-01A-11R-2314-13	hsa-mir-92a-1	1813.0	204.881028	N
TCGA-KN-8423-01A-11R-2314-13	hsa-mir-92a-2	43395.0	4903.92289	N
TCGA-KN-8423-01A-11R-2314-13	hsa-mir-92b	480.0	54.243184	N
TCGA-KN-8423-01A-11R-2314-13	hsa-mir-93	12803.0	1446.823937	N
TCGA-KN-8423-01A-11R-2314-13	hsa-mir-933	0.0	0.0	N
TCGA-KN-8423-01A-11R-2314-13	hsa-mir-934	0.0	0.0	N
TCGA-KN-8423-01A-11R-2314-13	hsa-mir-935	7.0	0.791046	N
TCGA-KN-8423-01A-11R-2314-13	hsa-mir-936	0.0	0.0	N
TCGA-KN-8423-01A-11R-2314-13	hsa-mir-937	13.0	1.469086	N
TCGA-KN-8423-01A-11R-2314-13	hsa-mir-938	0.0	0.0	N
TCGA-KN-8423-01A-11R-2314-13	hsa-mir-939	2.0	0.226013	N
TCGA-KN-8423-01A-11R-2314-13	hsa-mir-940	5.0	0.565033	N
TCGA-KN-8423-01A-11R-2314-13	hsa-mir-941-1	0.0	0.0	N
TCGA-KN-8423-01A-11R-2314-13	hsa-mir-941-3	0.0	0.0	N
TCGA-KN-8423-01A-11R-2314-13	hsa-mir-941-4	0.0	0.0	N
TCGA-KN-8423-01A-11R-2314-13	hsa-mir-942	44.0	4.972292	N
TCGA-KN-8423-01A-11R-2314-13	hsa-mir-943	0.0	0.0	N
TCGA-KN-8423-01A-11R-2314-13	hsa-mir-944	0.0	0.0	N
TCGA-KN-8423-01A-11R-2314-13	hsa-mir-95	3.0	0.33902	N
TCGA-KN-8423-01A-11R-2314-13	hsa-mir-96	315.0	35.59709	N
TCGA-KN-8423-01A-11R-2314-13	hsa-mir-98	191.0	21.584267	N
TCGA-KN-8423-01A-11R-2314-13	hsa-mir-99a	7345.0	830.033728	Y
TCGA-KN-8423-01A-11R-2314-13	hsa-mir-99b	245413.0	27733.297111	N
