# Supplementary material for: Dysfunctional miRNA-Mediated Regulation in Chromophobe Renal Cell Carcinoma
Source: PLoS One. 2016 Jun 3;11(6):e0156324. doi: 10.1371/journal.pone.0156324 (PMC4892590; doi:10.1371/journal.pone.0156324)
Supplement: S1 File — (ZIP) [file pone.0156324.s001.zip › S1_File miRNA expression profile downloaded from TCGA/case/bcgsc.ca__IlluminaHiSeq_miRNASeq__TCGA-KN-8424-01A-11R-2314-13__mirna_quantification.txt]

barcode	miRNA_ID	read_count	reads_per_million_miRNA_mapped	cross-mapped
TCGA-KN-8424-01A-11R-2314-13	hsa-let-7a-1	32471.0	6300.595307	N
TCGA-KN-8424-01A-11R-2314-13	hsa-let-7a-2	65946.0	12796.004377	Y
TCGA-KN-8424-01A-11R-2314-13	hsa-let-7a-3	32954.0	6394.315474	N
TCGA-KN-8424-01A-11R-2314-13	hsa-let-7b	34006.0	6598.443042	N
TCGA-KN-8424-01A-11R-2314-13	hsa-let-7c	2678.0	519.632726	Y
TCGA-KN-8424-01A-11R-2314-13	hsa-let-7d	2474.0	480.049053	N
TCGA-KN-8424-01A-11R-2314-13	hsa-let-7e	8009.0	1554.047237	N
TCGA-KN-8424-01A-11R-2314-13	hsa-let-7f-1	76.0	14.746859	N
TCGA-KN-8424-01A-11R-2314-13	hsa-let-7f-2	50449.0	9789.0035	N
TCGA-KN-8424-01A-11R-2314-13	hsa-let-7g	3862.0	749.373259	N
TCGA-KN-8424-01A-11R-2314-13	hsa-let-7i	1483.0	287.757779	N
TCGA-KN-8424-01A-11R-2314-13	hsa-mir-1-1	0.0	0.0	N
TCGA-KN-8424-01A-11R-2314-13	hsa-mir-1-2	6.0	1.164226	N
TCGA-KN-8424-01A-11R-2314-13	hsa-mir-100	84314.0	16360.087239	Y
TCGA-KN-8424-01A-11R-2314-13	hsa-mir-101-1	107840.0	20925.016105	N
TCGA-KN-8424-01A-11R-2314-13	hsa-mir-101-2	252.0	48.897478	N
TCGA-KN-8424-01A-11R-2314-13	hsa-mir-103-1	43600.0	8460.039894	Y
TCGA-KN-8424-01A-11R-2314-13	hsa-mir-103-1-as	0.0	0.0	N
TCGA-KN-8424-01A-11R-2314-13	hsa-mir-103-2	25.0	4.85094	N
TCGA-KN-8424-01A-11R-2314-13	hsa-mir-103-2-as	0.0	0.0	N
TCGA-KN-8424-01A-11R-2314-13	hsa-mir-105-1	0.0	0.0	N
TCGA-KN-8424-01A-11R-2314-13	hsa-mir-105-2	0.0	0.0	N
TCGA-KN-8424-01A-11R-2314-13	hsa-mir-106a	63.0	12.22437	Y
TCGA-KN-8424-01A-11R-2314-13	hsa-mir-106b	1599.0	310.266142	N
TCGA-KN-8424-01A-11R-2314-13	hsa-mir-107	308.0	59.763585	Y
TCGA-KN-8424-01A-11R-2314-13	hsa-mir-10a	900600.0	174750.273593	N
TCGA-KN-8424-01A-11R-2314-13	hsa-mir-10b	567200.0	110058.133669	N
TCGA-KN-8424-01A-11R-2314-13	hsa-mir-1178	0.0	0.0	N
TCGA-KN-8424-01A-11R-2314-13	hsa-mir-1179	0.0	0.0	N
TCGA-KN-8424-01A-11R-2314-13	hsa-mir-1180	27.0	5.239016	N
TCGA-KN-8424-01A-11R-2314-13	hsa-mir-1181	0.0	0.0	N
TCGA-KN-8424-01A-11R-2314-13	hsa-mir-1182	0.0	0.0	N
TCGA-KN-8424-01A-11R-2314-13	hsa-mir-1183	0.0	0.0	N
TCGA-KN-8424-01A-11R-2314-13	hsa-mir-1184-1	0.0	0.0	N
TCGA-KN-8424-01A-11R-2314-13	hsa-mir-1184-2	0.0	0.0	N
TCGA-KN-8424-01A-11R-2314-13	hsa-mir-1184-3	0.0	0.0	N
TCGA-KN-8424-01A-11R-2314-13	hsa-mir-1185-1	0.0	0.0	N
TCGA-KN-8424-01A-11R-2314-13	hsa-mir-1185-2	0.0	0.0	N
TCGA-KN-8424-01A-11R-2314-13	hsa-mir-1193	0.0	0.0	N
TCGA-KN-8424-01A-11R-2314-13	hsa-mir-1197	0.0	0.0	N
TCGA-KN-8424-01A-11R-2314-13	hsa-mir-1200	0.0	0.0	N
TCGA-KN-8424-01A-11R-2314-13	hsa-mir-1202	0.0	0.0	N
TCGA-KN-8424-01A-11R-2314-13	hsa-mir-1203	0.0	0.0	N
TCGA-KN-8424-01A-11R-2314-13	hsa-mir-1204	0.0	0.0	N
TCGA-KN-8424-01A-11R-2314-13	hsa-mir-1205	0.0	0.0	N
TCGA-KN-8424-01A-11R-2314-13	hsa-mir-1206	0.0	0.0	N
TCGA-KN-8424-01A-11R-2314-13	hsa-mir-1207	0.0	0.0	N
TCGA-KN-8424-01A-11R-2314-13	hsa-mir-1208	0.0	0.0	N
TCGA-KN-8424-01A-11R-2314-13	hsa-mir-122	7.0	1.358263	N
TCGA-KN-8424-01A-11R-2314-13	hsa-mir-1224	0.0	0.0	N
TCGA-KN-8424-01A-11R-2314-13	hsa-mir-1225	0.0	0.0	N
TCGA-KN-8424-01A-11R-2314-13	hsa-mir-1226	0.0	0.0	N
TCGA-KN-8424-01A-11R-2314-13	hsa-mir-1227	0.0	0.0	N
TCGA-KN-8424-01A-11R-2314-13	hsa-mir-1228	3.0	0.582113	N
TCGA-KN-8424-01A-11R-2314-13	hsa-mir-1229	1.0	0.194038	N
TCGA-KN-8424-01A-11R-2314-13	hsa-mir-1231	0.0	0.0	N
TCGA-KN-8424-01A-11R-2314-13	hsa-mir-1233-1	0.0	0.0	N
TCGA-KN-8424-01A-11R-2314-13	hsa-mir-1233-2	0.0	0.0	N
TCGA-KN-8424-01A-11R-2314-13	hsa-mir-1234	0.0	0.0	N
TCGA-KN-8424-01A-11R-2314-13	hsa-mir-1236	0.0	0.0	N
TCGA-KN-8424-01A-11R-2314-13	hsa-mir-1237	0.0	0.0	N
TCGA-KN-8424-01A-11R-2314-13	hsa-mir-1238	0.0	0.0	N
TCGA-KN-8424-01A-11R-2314-13	hsa-mir-124-1	0.0	0.0	N
TCGA-KN-8424-01A-11R-2314-13	hsa-mir-124-2	0.0	0.0	N
TCGA-KN-8424-01A-11R-2314-13	hsa-mir-124-3	0.0	0.0	N
TCGA-KN-8424-01A-11R-2314-13	hsa-mir-1243	0.0	0.0	N
TCGA-KN-8424-01A-11R-2314-13	hsa-mir-1244-1	0.0	0.0	N
TCGA-KN-8424-01A-11R-2314-13	hsa-mir-1244-2	0.0	0.0	N
TCGA-KN-8424-01A-11R-2314-13	hsa-mir-1244-3	0.0	0.0	N
TCGA-KN-8424-01A-11R-2314-13	hsa-mir-1245	0.0	0.0	N
TCGA-KN-8424-01A-11R-2314-13	hsa-mir-1246	0.0	0.0	N
TCGA-KN-8424-01A-11R-2314-13	hsa-mir-1247	0.0	0.0	N
TCGA-KN-8424-01A-11R-2314-13	hsa-mir-1248	2.0	0.388075	N
TCGA-KN-8424-01A-11R-2314-13	hsa-mir-1249	2.0	0.388075	N
TCGA-KN-8424-01A-11R-2314-13	hsa-mir-1250	1.0	0.194038	N
TCGA-KN-8424-01A-11R-2314-13	hsa-mir-1251	6.0	1.164226	N
TCGA-KN-8424-01A-11R-2314-13	hsa-mir-1252	0.0	0.0	N
TCGA-KN-8424-01A-11R-2314-13	hsa-mir-1253	0.0	0.0	N
TCGA-KN-8424-01A-11R-2314-13	hsa-mir-1254	0.0	0.0	N
TCGA-KN-8424-01A-11R-2314-13	hsa-mir-1255a	3.0	0.582113	N
TCGA-KN-8424-01A-11R-2314-13	hsa-mir-1255b-1	0.0	0.0	N
TCGA-KN-8424-01A-11R-2314-13	hsa-mir-1255b-2	0.0	0.0	N
TCGA-KN-8424-01A-11R-2314-13	hsa-mir-1256	0.0	0.0	N
TCGA-KN-8424-01A-11R-2314-13	hsa-mir-1257	0.0	0.0	N
TCGA-KN-8424-01A-11R-2314-13	hsa-mir-1258	10.0	1.940376	N
TCGA-KN-8424-01A-11R-2314-13	hsa-mir-125a	4046.0	785.076179	N
TCGA-KN-8424-01A-11R-2314-13	hsa-mir-125b-1	11072.0	2148.384443	N
TCGA-KN-8424-01A-11R-2314-13	hsa-mir-125b-2	50.0	9.701881	N
TCGA-KN-8424-01A-11R-2314-13	hsa-mir-126	13614.0	2641.628053	N
TCGA-KN-8424-01A-11R-2314-13	hsa-mir-1260	0.0	0.0	N
TCGA-KN-8424-01A-11R-2314-13	hsa-mir-1260b	0.0	0.0	N
TCGA-KN-8424-01A-11R-2314-13	hsa-mir-1261	0.0	0.0	N
TCGA-KN-8424-01A-11R-2314-13	hsa-mir-1262	5.0	0.970188	N
TCGA-KN-8424-01A-11R-2314-13	hsa-mir-1263	0.0	0.0	N
TCGA-KN-8424-01A-11R-2314-13	hsa-mir-1264	0.0	0.0	N
TCGA-KN-8424-01A-11R-2314-13	hsa-mir-1265	0.0	0.0	N
TCGA-KN-8424-01A-11R-2314-13	hsa-mir-1266	21.0	4.07479	N
TCGA-KN-8424-01A-11R-2314-13	hsa-mir-1267	0.0	0.0	N
TCGA-KN-8424-01A-11R-2314-13	hsa-mir-1268	0.0	0.0	N
TCGA-KN-8424-01A-11R-2314-13	hsa-mir-1269	0.0	0.0	N
TCGA-KN-8424-01A-11R-2314-13	hsa-mir-127	387.0	75.092556	N
TCGA-KN-8424-01A-11R-2314-13	hsa-mir-1270-1	7.0	1.358263	N
TCGA-KN-8424-01A-11R-2314-13	hsa-mir-1270-2	4.0	0.77615	N
TCGA-KN-8424-01A-11R-2314-13	hsa-mir-1271	4.0	0.77615	N
TCGA-KN-8424-01A-11R-2314-13	hsa-mir-1272	0.0	0.0	N
TCGA-KN-8424-01A-11R-2314-13	hsa-mir-1273	0.0	0.0	N
TCGA-KN-8424-01A-11R-2314-13	hsa-mir-1273c	0.0	0.0	N
TCGA-KN-8424-01A-11R-2314-13	hsa-mir-1273d	0.0	0.0	N
TCGA-KN-8424-01A-11R-2314-13	hsa-mir-1274a	0.0	0.0	N
TCGA-KN-8424-01A-11R-2314-13	hsa-mir-1274b	23.0	4.462865	N
TCGA-KN-8424-01A-11R-2314-13	hsa-mir-1275	1.0	0.194038	N
TCGA-KN-8424-01A-11R-2314-13	hsa-mir-1276	0.0	0.0	N
TCGA-KN-8424-01A-11R-2314-13	hsa-mir-1277	1.0	0.194038	N
TCGA-KN-8424-01A-11R-2314-13	hsa-mir-1278	0.0	0.0	N
TCGA-KN-8424-01A-11R-2314-13	hsa-mir-1279	0.0	0.0	N
TCGA-KN-8424-01A-11R-2314-13	hsa-mir-128-1	204.0	39.583673	N
TCGA-KN-8424-01A-11R-2314-13	hsa-mir-128-2	162.0	31.434093	N
TCGA-KN-8424-01A-11R-2314-13	hsa-mir-1280	0.0	0.0	N
TCGA-KN-8424-01A-11R-2314-13	hsa-mir-1281	0.0	0.0	N
TCGA-KN-8424-01A-11R-2314-13	hsa-mir-1282	0.0	0.0	N
TCGA-KN-8424-01A-11R-2314-13	hsa-mir-1283-1	0.0	0.0	N
TCGA-KN-8424-01A-11R-2314-13	hsa-mir-1283-2	0.0	0.0	N
TCGA-KN-8424-01A-11R-2314-13	hsa-mir-1284	1.0	0.194038	N
TCGA-KN-8424-01A-11R-2314-13	hsa-mir-1285-1	0.0	0.0	N
TCGA-KN-8424-01A-11R-2314-13	hsa-mir-1285-2	0.0	0.0	N
TCGA-KN-8424-01A-11R-2314-13	hsa-mir-1286	0.0	0.0	N
TCGA-KN-8424-01A-11R-2314-13	hsa-mir-1287	28.0	5.433053	N
TCGA-KN-8424-01A-11R-2314-13	hsa-mir-1288	1.0	0.194038	N
TCGA-KN-8424-01A-11R-2314-13	hsa-mir-1289-1	0.0	0.0	N
TCGA-KN-8424-01A-11R-2314-13	hsa-mir-1289-2	0.0	0.0	N
TCGA-KN-8424-01A-11R-2314-13	hsa-mir-129-1	12.0	2.328451	N
TCGA-KN-8424-01A-11R-2314-13	hsa-mir-129-2	26.0	5.044978	N
TCGA-KN-8424-01A-11R-2314-13	hsa-mir-1290	0.0	0.0	N
TCGA-KN-8424-01A-11R-2314-13	hsa-mir-1291	2.0	0.388075	N
TCGA-KN-8424-01A-11R-2314-13	hsa-mir-1292	0.0	0.0	N
TCGA-KN-8424-01A-11R-2314-13	hsa-mir-1293	3.0	0.582113	N
TCGA-KN-8424-01A-11R-2314-13	hsa-mir-1294	6.0	1.164226	N
TCGA-KN-8424-01A-11R-2314-13	hsa-mir-1295	1.0	0.194038	N
TCGA-KN-8424-01A-11R-2314-13	hsa-mir-1296	8.0	1.552301	N
TCGA-KN-8424-01A-11R-2314-13	hsa-mir-1297	0.0	0.0	N
TCGA-KN-8424-01A-11R-2314-13	hsa-mir-1298	0.0	0.0	N
TCGA-KN-8424-01A-11R-2314-13	hsa-mir-1299	0.0	0.0	N
TCGA-KN-8424-01A-11R-2314-13	hsa-mir-1301	17.0	3.298639	N
TCGA-KN-8424-01A-11R-2314-13	hsa-mir-1302-1	0.0	0.0	N
TCGA-KN-8424-01A-11R-2314-13	hsa-mir-1302-10	0.0	0.0	N
TCGA-KN-8424-01A-11R-2314-13	hsa-mir-1302-11	0.0	0.0	N
TCGA-KN-8424-01A-11R-2314-13	hsa-mir-1302-2	0.0	0.0	N
TCGA-KN-8424-01A-11R-2314-13	hsa-mir-1302-3	0.0	0.0	N
TCGA-KN-8424-01A-11R-2314-13	hsa-mir-1302-4	0.0	0.0	N
TCGA-KN-8424-01A-11R-2314-13	hsa-mir-1302-5	0.0	0.0	N
TCGA-KN-8424-01A-11R-2314-13	hsa-mir-1302-6	0.0	0.0	N
TCGA-KN-8424-01A-11R-2314-13	hsa-mir-1302-7	0.0	0.0	N
TCGA-KN-8424-01A-11R-2314-13	hsa-mir-1302-8	0.0	0.0	N
TCGA-KN-8424-01A-11R-2314-13	hsa-mir-1302-9	0.0	0.0	N
TCGA-KN-8424-01A-11R-2314-13	hsa-mir-1303	1.0	0.194038	N
TCGA-KN-8424-01A-11R-2314-13	hsa-mir-1304	3.0	0.582113	N
TCGA-KN-8424-01A-11R-2314-13	hsa-mir-1305	0.0	0.0	N
TCGA-KN-8424-01A-11R-2314-13	hsa-mir-1306	24.0	4.656903	N
TCGA-KN-8424-01A-11R-2314-13	hsa-mir-1307	3634.0	705.132683	N
TCGA-KN-8424-01A-11R-2314-13	hsa-mir-130a	46.0	8.92573	N
TCGA-KN-8424-01A-11R-2314-13	hsa-mir-130b	14.0	2.716527	N
TCGA-KN-8424-01A-11R-2314-13	hsa-mir-132	309.0	59.957622	N
TCGA-KN-8424-01A-11R-2314-13	hsa-mir-1321	0.0	0.0	N
TCGA-KN-8424-01A-11R-2314-13	hsa-mir-1322	0.0	0.0	N
TCGA-KN-8424-01A-11R-2314-13	hsa-mir-1323	0.0	0.0	N
TCGA-KN-8424-01A-11R-2314-13	hsa-mir-1324	0.0	0.0	N
TCGA-KN-8424-01A-11R-2314-13	hsa-mir-133a-1	3.0	0.582113	N
TCGA-KN-8424-01A-11R-2314-13	hsa-mir-133a-2	0.0	0.0	N
TCGA-KN-8424-01A-11R-2314-13	hsa-mir-133b	0.0	0.0	N
TCGA-KN-8424-01A-11R-2314-13	hsa-mir-134	133.0	25.807002	N
TCGA-KN-8424-01A-11R-2314-13	hsa-mir-135a-1	29.0	5.627091	N
TCGA-KN-8424-01A-11R-2314-13	hsa-mir-135a-2	8.0	1.552301	N
TCGA-KN-8424-01A-11R-2314-13	hsa-mir-135b	0.0	0.0	N
TCGA-KN-8424-01A-11R-2314-13	hsa-mir-136	7.0	1.358263	N
TCGA-KN-8424-01A-11R-2314-13	hsa-mir-137	0.0	0.0	N
TCGA-KN-8424-01A-11R-2314-13	hsa-mir-138-1	0.0	0.0	N
TCGA-KN-8424-01A-11R-2314-13	hsa-mir-138-2	0.0	0.0	N
TCGA-KN-8424-01A-11R-2314-13	hsa-mir-139	415.0	80.525609	N
TCGA-KN-8424-01A-11R-2314-13	hsa-mir-140	4267.0	827.958491	N
TCGA-KN-8424-01A-11R-2314-13	hsa-mir-141	11341.0	2200.580561	N
TCGA-KN-8424-01A-11R-2314-13	hsa-mir-142	4738.0	919.350207	N
TCGA-KN-8424-01A-11R-2314-13	hsa-mir-143	79160.0	15360.017386	N
TCGA-KN-8424-01A-11R-2314-13	hsa-mir-144	5792.0	1123.86585	N
TCGA-KN-8424-01A-11R-2314-13	hsa-mir-145	433.0	84.018286	N
TCGA-KN-8424-01A-11R-2314-13	hsa-mir-1468	169.0	32.792356	N
TCGA-KN-8424-01A-11R-2314-13	hsa-mir-1469	0.0	0.0	N
TCGA-KN-8424-01A-11R-2314-13	hsa-mir-146a	60.0	11.642257	N
TCGA-KN-8424-01A-11R-2314-13	hsa-mir-146b	301.0	58.405321	N
TCGA-KN-8424-01A-11R-2314-13	hsa-mir-147	0.0	0.0	N
TCGA-KN-8424-01A-11R-2314-13	hsa-mir-1470	0.0	0.0	N
TCGA-KN-8424-01A-11R-2314-13	hsa-mir-1471	0.0	0.0	N
TCGA-KN-8424-01A-11R-2314-13	hsa-mir-147b	0.0	0.0	N
TCGA-KN-8424-01A-11R-2314-13	hsa-mir-148a	125583.0	24367.825459	N
TCGA-KN-8424-01A-11R-2314-13	hsa-mir-148b	546.0	105.944536	N
TCGA-KN-8424-01A-11R-2314-13	hsa-mir-149	29.0	5.627091	N
TCGA-KN-8424-01A-11R-2314-13	hsa-mir-150	673.0	130.587313	N
TCGA-KN-8424-01A-11R-2314-13	hsa-mir-151	8971.0	1740.71142	N
TCGA-KN-8424-01A-11R-2314-13	hsa-mir-152	489.0	94.884392	N
TCGA-KN-8424-01A-11R-2314-13	hsa-mir-153-1	0.0	0.0	N
TCGA-KN-8424-01A-11R-2314-13	hsa-mir-153-2	25.0	4.85094	N
TCGA-KN-8424-01A-11R-2314-13	hsa-mir-1537	0.0	0.0	N
TCGA-KN-8424-01A-11R-2314-13	hsa-mir-1538	0.0	0.0	N
TCGA-KN-8424-01A-11R-2314-13	hsa-mir-1539	0.0	0.0	N
TCGA-KN-8424-01A-11R-2314-13	hsa-mir-154	2.0	0.388075	N
TCGA-KN-8424-01A-11R-2314-13	hsa-mir-155	273.0	52.972268	N
TCGA-KN-8424-01A-11R-2314-13	hsa-mir-15a	770.0	149.408961	N
TCGA-KN-8424-01A-11R-2314-13	hsa-mir-15b	2160.0	419.121242	N
TCGA-KN-8424-01A-11R-2314-13	hsa-mir-16-1	3604.0	699.311555	N
TCGA-KN-8424-01A-11R-2314-13	hsa-mir-16-2	36.0	6.985354	N
TCGA-KN-8424-01A-11R-2314-13	hsa-mir-17	2049.0	397.583068	Y
TCGA-KN-8424-01A-11R-2314-13	hsa-mir-181a-1	7857.0	1524.553519	N
TCGA-KN-8424-01A-11R-2314-13	hsa-mir-181a-2	7320.0	1420.355322	N
TCGA-KN-8424-01A-11R-2314-13	hsa-mir-181b-1	1133.0	219.844615	N
TCGA-KN-8424-01A-11R-2314-13	hsa-mir-181b-2	30.0	5.821128	N
TCGA-KN-8424-01A-11R-2314-13	hsa-mir-181c	109.0	21.1501	N
TCGA-KN-8424-01A-11R-2314-13	hsa-mir-181d	8.0	1.552301	N
TCGA-KN-8424-01A-11R-2314-13	hsa-mir-182	215603.0	41835.091314	N
TCGA-KN-8424-01A-11R-2314-13	hsa-mir-1825	0.0	0.0	N
TCGA-KN-8424-01A-11R-2314-13	hsa-mir-1827	0.0	0.0	N
TCGA-KN-8424-01A-11R-2314-13	hsa-mir-183	54078.0	10493.165995	N
TCGA-KN-8424-01A-11R-2314-13	hsa-mir-184	3.0	0.582113	N
TCGA-KN-8424-01A-11R-2314-13	hsa-mir-185	761.0	147.662623	N
TCGA-KN-8424-01A-11R-2314-13	hsa-mir-186	558.0	108.272988	N
TCGA-KN-8424-01A-11R-2314-13	hsa-mir-187	812.0	157.558541	N
TCGA-KN-8424-01A-11R-2314-13	hsa-mir-188	28.0	5.433053	N
TCGA-KN-8424-01A-11R-2314-13	hsa-mir-18a	21.0	4.07479	Y
TCGA-KN-8424-01A-11R-2314-13	hsa-mir-18b	1.0	0.194038	Y
TCGA-KN-8424-01A-11R-2314-13	hsa-mir-190	39.0	7.567467	N
TCGA-KN-8424-01A-11R-2314-13	hsa-mir-1908	0.0	0.0	N
TCGA-KN-8424-01A-11R-2314-13	hsa-mir-1909	0.0	0.0	N
TCGA-KN-8424-01A-11R-2314-13	hsa-mir-190b	0.0	0.0	N
TCGA-KN-8424-01A-11R-2314-13	hsa-mir-191	3413.0	662.250371	N
TCGA-KN-8424-01A-11R-2314-13	hsa-mir-1910	0.0	0.0	N
TCGA-KN-8424-01A-11R-2314-13	hsa-mir-1911	0.0	0.0	N
TCGA-KN-8424-01A-11R-2314-13	hsa-mir-1912	0.0	0.0	N
TCGA-KN-8424-01A-11R-2314-13	hsa-mir-1913	0.0	0.0	N
TCGA-KN-8424-01A-11R-2314-13	hsa-mir-1914	0.0	0.0	N
TCGA-KN-8424-01A-11R-2314-13	hsa-mir-1915	0.0	0.0	N
TCGA-KN-8424-01A-11R-2314-13	hsa-mir-192	1819.0	352.954417	Y
TCGA-KN-8424-01A-11R-2314-13	hsa-mir-193a	314.0	60.92781	N
TCGA-KN-8424-01A-11R-2314-13	hsa-mir-193b	290.0	56.270908	N
TCGA-KN-8424-01A-11R-2314-13	hsa-mir-194-1	493.0	95.660543	N
TCGA-KN-8424-01A-11R-2314-13	hsa-mir-194-2	480.0	93.138054	N
TCGA-KN-8424-01A-11R-2314-13	hsa-mir-195	37.0	7.179392	N
TCGA-KN-8424-01A-11R-2314-13	hsa-mir-196a-1	153.0	29.687755	N
TCGA-KN-8424-01A-11R-2314-13	hsa-mir-196a-2	11.0	2.134414	N
TCGA-KN-8424-01A-11R-2314-13	hsa-mir-196b	2073.0	402.23997	N
TCGA-KN-8424-01A-11R-2314-13	hsa-mir-197	482.0	93.526129	N
TCGA-KN-8424-01A-11R-2314-13	hsa-mir-1972-1	0.0	0.0	N
TCGA-KN-8424-01A-11R-2314-13	hsa-mir-1972-2	0.0	0.0	N
TCGA-KN-8424-01A-11R-2314-13	hsa-mir-1973	0.0	0.0	N
TCGA-KN-8424-01A-11R-2314-13	hsa-mir-1976	43.0	8.343617	N
TCGA-KN-8424-01A-11R-2314-13	hsa-mir-198	0.0	0.0	N
TCGA-KN-8424-01A-11R-2314-13	hsa-mir-199a-1	242.0	46.957102	Y
TCGA-KN-8424-01A-11R-2314-13	hsa-mir-199a-2	459.0	89.063264	Y
TCGA-KN-8424-01A-11R-2314-13	hsa-mir-199b	603.0	117.00468	Y
TCGA-KN-8424-01A-11R-2314-13	hsa-mir-19a	34.0	6.597279	N
TCGA-KN-8424-01A-11R-2314-13	hsa-mir-19b-1	17.0	3.298639	N
TCGA-KN-8424-01A-11R-2314-13	hsa-mir-19b-2	126.0	24.448739	N
TCGA-KN-8424-01A-11R-2314-13	hsa-mir-200a	2850.0	553.007195	N
TCGA-KN-8424-01A-11R-2314-13	hsa-mir-200b	3269.0	634.308954	N
TCGA-KN-8424-01A-11R-2314-13	hsa-mir-200c	25458.0	4939.809533	N
TCGA-KN-8424-01A-11R-2314-13	hsa-mir-202	3.0	0.582113	N
TCGA-KN-8424-01A-11R-2314-13	hsa-mir-203	8675.0	1683.276286	N
TCGA-KN-8424-01A-11R-2314-13	hsa-mir-204	180.0	34.92677	N
TCGA-KN-8424-01A-11R-2314-13	hsa-mir-205	14.0	2.716527	N
TCGA-KN-8424-01A-11R-2314-13	hsa-mir-2052	0.0	0.0	N
TCGA-KN-8424-01A-11R-2314-13	hsa-mir-2053	0.0	0.0	N
TCGA-KN-8424-01A-11R-2314-13	hsa-mir-2054	0.0	0.0	N
TCGA-KN-8424-01A-11R-2314-13	hsa-mir-206	0.0	0.0	N
TCGA-KN-8424-01A-11R-2314-13	hsa-mir-208a	0.0	0.0	N
TCGA-KN-8424-01A-11R-2314-13	hsa-mir-208b	0.0	0.0	N
TCGA-KN-8424-01A-11R-2314-13	hsa-mir-20a	886.0	171.917324	N
TCGA-KN-8424-01A-11R-2314-13	hsa-mir-20b	255.0	49.479591	N
TCGA-KN-8424-01A-11R-2314-13	hsa-mir-21	278201.0	53981.457766	N
TCGA-KN-8424-01A-11R-2314-13	hsa-mir-210	710.0	137.766705	N
TCGA-KN-8424-01A-11R-2314-13	hsa-mir-211	0.0	0.0	N
TCGA-KN-8424-01A-11R-2314-13	hsa-mir-2110	10.0	1.940376	N
TCGA-KN-8424-01A-11R-2314-13	hsa-mir-2113	0.0	0.0	N
TCGA-KN-8424-01A-11R-2314-13	hsa-mir-2114	7.0	1.358263	N
TCGA-KN-8424-01A-11R-2314-13	hsa-mir-2115	0.0	0.0	N
TCGA-KN-8424-01A-11R-2314-13	hsa-mir-2116	3.0	0.582113	N
TCGA-KN-8424-01A-11R-2314-13	hsa-mir-2117	0.0	0.0	N
TCGA-KN-8424-01A-11R-2314-13	hsa-mir-212	9.0	1.746339	N
TCGA-KN-8424-01A-11R-2314-13	hsa-mir-214	2.0	0.388075	N
TCGA-KN-8424-01A-11R-2314-13	hsa-mir-215	298.0	57.823208	Y
TCGA-KN-8424-01A-11R-2314-13	hsa-mir-216a	4.0	0.77615	N
TCGA-KN-8424-01A-11R-2314-13	hsa-mir-216b	3.0	0.582113	N
TCGA-KN-8424-01A-11R-2314-13	hsa-mir-217	176.0	34.15062	N
TCGA-KN-8424-01A-11R-2314-13	hsa-mir-218-1	14.0	2.716527	N
TCGA-KN-8424-01A-11R-2314-13	hsa-mir-218-2	952.0	184.723807	N
TCGA-KN-8424-01A-11R-2314-13	hsa-mir-219-1	0.0	0.0	N
TCGA-KN-8424-01A-11R-2314-13	hsa-mir-219-2	0.0	0.0	N
TCGA-KN-8424-01A-11R-2314-13	hsa-mir-22	809601.0	157093.044916	N
TCGA-KN-8424-01A-11R-2314-13	hsa-mir-221	8789.0	1705.396574	N
TCGA-KN-8424-01A-11R-2314-13	hsa-mir-222	2080.0	403.598233	N
TCGA-KN-8424-01A-11R-2314-13	hsa-mir-223	237.0	45.986914	N
TCGA-KN-8424-01A-11R-2314-13	hsa-mir-224	16.0	3.104602	N
TCGA-KN-8424-01A-11R-2314-13	hsa-mir-2276	0.0	0.0	N
TCGA-KN-8424-01A-11R-2314-13	hsa-mir-2277	2.0	0.388075	N
TCGA-KN-8424-01A-11R-2314-13	hsa-mir-2278	0.0	0.0	N
TCGA-KN-8424-01A-11R-2314-13	hsa-mir-2355	81.0	15.717047	N
TCGA-KN-8424-01A-11R-2314-13	hsa-mir-23a	6410.0	1243.781095	Y
TCGA-KN-8424-01A-11R-2314-13	hsa-mir-23b	5053.0	980.472055	Y
TCGA-KN-8424-01A-11R-2314-13	hsa-mir-23c	4.0	0.77615	N
TCGA-KN-8424-01A-11R-2314-13	hsa-mir-24-1	68.0	13.194558	N
TCGA-KN-8424-01A-11R-2314-13	hsa-mir-24-2	3630.0	704.356532	N
TCGA-KN-8424-01A-11R-2314-13	hsa-mir-25	25190.0	4887.807453	N
TCGA-KN-8424-01A-11R-2314-13	hsa-mir-26a-1	11.0	2.134414	N
TCGA-KN-8424-01A-11R-2314-13	hsa-mir-26a-2	8774.0	1702.48601	N
TCGA-KN-8424-01A-11R-2314-13	hsa-mir-26b	1074.0	208.396396	N
TCGA-KN-8424-01A-11R-2314-13	hsa-mir-27a	1884.0	365.566861	Y
TCGA-KN-8424-01A-11R-2314-13	hsa-mir-27b	5330.0	1034.220473	Y
TCGA-KN-8424-01A-11R-2314-13	hsa-mir-28	5580.0	1082.729876	N
TCGA-KN-8424-01A-11R-2314-13	hsa-mir-2861	0.0	0.0	N
TCGA-KN-8424-01A-11R-2314-13	hsa-mir-2909	0.0	0.0	N
TCGA-KN-8424-01A-11R-2314-13	hsa-mir-296	1.0	0.194038	N
TCGA-KN-8424-01A-11R-2314-13	hsa-mir-297	0.0	0.0	N
TCGA-KN-8424-01A-11R-2314-13	hsa-mir-298	0.0	0.0	N
TCGA-KN-8424-01A-11R-2314-13	hsa-mir-299	2.0	0.388075	N
TCGA-KN-8424-01A-11R-2314-13	hsa-mir-29a	76884.0	14918.38778	N
TCGA-KN-8424-01A-11R-2314-13	hsa-mir-29b-1	1828.0	354.700755	N
TCGA-KN-8424-01A-11R-2314-13	hsa-mir-29b-2	1831.0	355.282868	N
TCGA-KN-8424-01A-11R-2314-13	hsa-mir-29c	8523.0	1653.782569	N
TCGA-KN-8424-01A-11R-2314-13	hsa-mir-300	0.0	0.0	N
TCGA-KN-8424-01A-11R-2314-13	hsa-mir-301a	11.0	2.134414	N
TCGA-KN-8424-01A-11R-2314-13	hsa-mir-301b	0.0	0.0	N
TCGA-KN-8424-01A-11R-2314-13	hsa-mir-302a	0.0	0.0	N
TCGA-KN-8424-01A-11R-2314-13	hsa-mir-302b	0.0	0.0	N
TCGA-KN-8424-01A-11R-2314-13	hsa-mir-302c	0.0	0.0	N
TCGA-KN-8424-01A-11R-2314-13	hsa-mir-302d	0.0	0.0	N
TCGA-KN-8424-01A-11R-2314-13	hsa-mir-302e	0.0	0.0	N
TCGA-KN-8424-01A-11R-2314-13	hsa-mir-302f	0.0	0.0	N
TCGA-KN-8424-01A-11R-2314-13	hsa-mir-3065	18.0	3.492677	N
TCGA-KN-8424-01A-11R-2314-13	hsa-mir-3074	11.0	2.134414	N
TCGA-KN-8424-01A-11R-2314-13	hsa-mir-30a	707312.0	137245.131596	Y
TCGA-KN-8424-01A-11R-2314-13	hsa-mir-30b	5381.0	1044.116392	Y
TCGA-KN-8424-01A-11R-2314-13	hsa-mir-30c-1	17.0	3.298639	N
TCGA-KN-8424-01A-11R-2314-13	hsa-mir-30c-2	5135.0	996.383139	Y
TCGA-KN-8424-01A-11R-2314-13	hsa-mir-30d	88412.0	17155.253374	N
TCGA-KN-8424-01A-11R-2314-13	hsa-mir-30e	114393.0	22196.544578	Y
TCGA-KN-8424-01A-11R-2314-13	hsa-mir-31	60.0	11.642257	N
TCGA-KN-8424-01A-11R-2314-13	hsa-mir-3115	0.0	0.0	N
TCGA-KN-8424-01A-11R-2314-13	hsa-mir-3116-1	0.0	0.0	N
TCGA-KN-8424-01A-11R-2314-13	hsa-mir-3116-2	0.0	0.0	N
TCGA-KN-8424-01A-11R-2314-13	hsa-mir-3117	1.0	0.194038	N
TCGA-KN-8424-01A-11R-2314-13	hsa-mir-3118-1	0.0	0.0	N
TCGA-KN-8424-01A-11R-2314-13	hsa-mir-3118-2	0.0	0.0	N
TCGA-KN-8424-01A-11R-2314-13	hsa-mir-3118-3	0.0	0.0	N
TCGA-KN-8424-01A-11R-2314-13	hsa-mir-3118-4	0.0	0.0	N
TCGA-KN-8424-01A-11R-2314-13	hsa-mir-3118-5	0.0	0.0	N
TCGA-KN-8424-01A-11R-2314-13	hsa-mir-3118-6	0.0	0.0	N
TCGA-KN-8424-01A-11R-2314-13	hsa-mir-3119-1	0.0	0.0	N
TCGA-KN-8424-01A-11R-2314-13	hsa-mir-3119-2	0.0	0.0	N
TCGA-KN-8424-01A-11R-2314-13	hsa-mir-3120	0.0	0.0	N
TCGA-KN-8424-01A-11R-2314-13	hsa-mir-3121	0.0	0.0	N
TCGA-KN-8424-01A-11R-2314-13	hsa-mir-3122	0.0	0.0	N
TCGA-KN-8424-01A-11R-2314-13	hsa-mir-3123	0.0	0.0	N
TCGA-KN-8424-01A-11R-2314-13	hsa-mir-3124	0.0	0.0	N
TCGA-KN-8424-01A-11R-2314-13	hsa-mir-3125	0.0	0.0	N
TCGA-KN-8424-01A-11R-2314-13	hsa-mir-3126	0.0	0.0	N
TCGA-KN-8424-01A-11R-2314-13	hsa-mir-3127	7.0	1.358263	N
TCGA-KN-8424-01A-11R-2314-13	hsa-mir-3128	0.0	0.0	N
TCGA-KN-8424-01A-11R-2314-13	hsa-mir-3129	0.0	0.0	N
TCGA-KN-8424-01A-11R-2314-13	hsa-mir-3130-1	38.0	7.373429	N
TCGA-KN-8424-01A-11R-2314-13	hsa-mir-3130-2	0.0	0.0	N
TCGA-KN-8424-01A-11R-2314-13	hsa-mir-3131	0.0	0.0	N
TCGA-KN-8424-01A-11R-2314-13	hsa-mir-3132	0.0	0.0	N
TCGA-KN-8424-01A-11R-2314-13	hsa-mir-3133	0.0	0.0	N
TCGA-KN-8424-01A-11R-2314-13	hsa-mir-3134	0.0	0.0	N
TCGA-KN-8424-01A-11R-2314-13	hsa-mir-3135	0.0	0.0	N
TCGA-KN-8424-01A-11R-2314-13	hsa-mir-3136	3.0	0.582113	N
TCGA-KN-8424-01A-11R-2314-13	hsa-mir-3137	0.0	0.0	N
TCGA-KN-8424-01A-11R-2314-13	hsa-mir-3138	0.0	0.0	N
TCGA-KN-8424-01A-11R-2314-13	hsa-mir-3139	0.0	0.0	N
TCGA-KN-8424-01A-11R-2314-13	hsa-mir-3140	0.0	0.0	N
TCGA-KN-8424-01A-11R-2314-13	hsa-mir-3141	0.0	0.0	N
TCGA-KN-8424-01A-11R-2314-13	hsa-mir-3142	0.0	0.0	N
TCGA-KN-8424-01A-11R-2314-13	hsa-mir-3143	1.0	0.194038	N
TCGA-KN-8424-01A-11R-2314-13	hsa-mir-3144	5.0	0.970188	N
TCGA-KN-8424-01A-11R-2314-13	hsa-mir-3145	0.0	0.0	N
TCGA-KN-8424-01A-11R-2314-13	hsa-mir-3146	0.0	0.0	N
TCGA-KN-8424-01A-11R-2314-13	hsa-mir-3147	0.0	0.0	N
TCGA-KN-8424-01A-11R-2314-13	hsa-mir-3148	0.0	0.0	N
TCGA-KN-8424-01A-11R-2314-13	hsa-mir-3149	0.0	0.0	N
TCGA-KN-8424-01A-11R-2314-13	hsa-mir-3150	0.0	0.0	N
TCGA-KN-8424-01A-11R-2314-13	hsa-mir-3150b	1.0	0.194038	N
TCGA-KN-8424-01A-11R-2314-13	hsa-mir-3151	0.0	0.0	N
TCGA-KN-8424-01A-11R-2314-13	hsa-mir-3152	7.0	1.358263	N
TCGA-KN-8424-01A-11R-2314-13	hsa-mir-3153	0.0	0.0	N
TCGA-KN-8424-01A-11R-2314-13	hsa-mir-3154	0.0	0.0	N
TCGA-KN-8424-01A-11R-2314-13	hsa-mir-3155	0.0	0.0	N
TCGA-KN-8424-01A-11R-2314-13	hsa-mir-3156-1	0.0	0.0	N
TCGA-KN-8424-01A-11R-2314-13	hsa-mir-3156-2	0.0	0.0	N
TCGA-KN-8424-01A-11R-2314-13	hsa-mir-3156-3	0.0	0.0	N
TCGA-KN-8424-01A-11R-2314-13	hsa-mir-3157	0.0	0.0	N
TCGA-KN-8424-01A-11R-2314-13	hsa-mir-3158-1	0.0	0.0	N
TCGA-KN-8424-01A-11R-2314-13	hsa-mir-3158-2	0.0	0.0	N
TCGA-KN-8424-01A-11R-2314-13	hsa-mir-3159	0.0	0.0	N
TCGA-KN-8424-01A-11R-2314-13	hsa-mir-3160-1	0.0	0.0	N
TCGA-KN-8424-01A-11R-2314-13	hsa-mir-3160-2	0.0	0.0	N
TCGA-KN-8424-01A-11R-2314-13	hsa-mir-3161	0.0	0.0	N
TCGA-KN-8424-01A-11R-2314-13	hsa-mir-3162	0.0	0.0	N
TCGA-KN-8424-01A-11R-2314-13	hsa-mir-3163	0.0	0.0	N
TCGA-KN-8424-01A-11R-2314-13	hsa-mir-3164	0.0	0.0	N
TCGA-KN-8424-01A-11R-2314-13	hsa-mir-3165	0.0	0.0	N
TCGA-KN-8424-01A-11R-2314-13	hsa-mir-3166	0.0	0.0	N
TCGA-KN-8424-01A-11R-2314-13	hsa-mir-3167	0.0	0.0	N
TCGA-KN-8424-01A-11R-2314-13	hsa-mir-3168	0.0	0.0	N
TCGA-KN-8424-01A-11R-2314-13	hsa-mir-3169	0.0	0.0	N
TCGA-KN-8424-01A-11R-2314-13	hsa-mir-3170	10.0	1.940376	N
TCGA-KN-8424-01A-11R-2314-13	hsa-mir-3171	0.0	0.0	N
TCGA-KN-8424-01A-11R-2314-13	hsa-mir-3173	0.0	0.0	N
TCGA-KN-8424-01A-11R-2314-13	hsa-mir-3174	0.0	0.0	N
TCGA-KN-8424-01A-11R-2314-13	hsa-mir-3175	0.0	0.0	N
TCGA-KN-8424-01A-11R-2314-13	hsa-mir-3176	0.0	0.0	N
TCGA-KN-8424-01A-11R-2314-13	hsa-mir-3177	0.0	0.0	N
TCGA-KN-8424-01A-11R-2314-13	hsa-mir-3178	0.0	0.0	N
TCGA-KN-8424-01A-11R-2314-13	hsa-mir-3179-1	0.0	0.0	N
TCGA-KN-8424-01A-11R-2314-13	hsa-mir-3179-2	0.0	0.0	N
TCGA-KN-8424-01A-11R-2314-13	hsa-mir-3179-3	0.0	0.0	N
TCGA-KN-8424-01A-11R-2314-13	hsa-mir-3180-1	0.0	0.0	N
TCGA-KN-8424-01A-11R-2314-13	hsa-mir-3180-2	0.0	0.0	N
TCGA-KN-8424-01A-11R-2314-13	hsa-mir-3180-3	0.0	0.0	N
TCGA-KN-8424-01A-11R-2314-13	hsa-mir-3180-4	0.0	0.0	N
TCGA-KN-8424-01A-11R-2314-13	hsa-mir-3180-5	0.0	0.0	N
TCGA-KN-8424-01A-11R-2314-13	hsa-mir-3181	0.0	0.0	N
TCGA-KN-8424-01A-11R-2314-13	hsa-mir-3182	0.0	0.0	N
TCGA-KN-8424-01A-11R-2314-13	hsa-mir-3183	0.0	0.0	N
TCGA-KN-8424-01A-11R-2314-13	hsa-mir-3184	0.0	0.0	N
TCGA-KN-8424-01A-11R-2314-13	hsa-mir-3185	0.0	0.0	N
TCGA-KN-8424-01A-11R-2314-13	hsa-mir-3186	0.0	0.0	N
TCGA-KN-8424-01A-11R-2314-13	hsa-mir-3187	0.0	0.0	N
TCGA-KN-8424-01A-11R-2314-13	hsa-mir-3188	1.0	0.194038	N
TCGA-KN-8424-01A-11R-2314-13	hsa-mir-3189	0.0	0.0	N
TCGA-KN-8424-01A-11R-2314-13	hsa-mir-3190	0.0	0.0	N
TCGA-KN-8424-01A-11R-2314-13	hsa-mir-3191	2.0	0.388075	N
TCGA-KN-8424-01A-11R-2314-13	hsa-mir-3192	0.0	0.0	N
TCGA-KN-8424-01A-11R-2314-13	hsa-mir-3193	0.0	0.0	N
TCGA-KN-8424-01A-11R-2314-13	hsa-mir-3194	0.0	0.0	N
TCGA-KN-8424-01A-11R-2314-13	hsa-mir-3195	1.0	0.194038	N
TCGA-KN-8424-01A-11R-2314-13	hsa-mir-3196	0.0	0.0	N
TCGA-KN-8424-01A-11R-2314-13	hsa-mir-3197	0.0	0.0	N
TCGA-KN-8424-01A-11R-2314-13	hsa-mir-3198	0.0	0.0	N
TCGA-KN-8424-01A-11R-2314-13	hsa-mir-3199-1	0.0	0.0	N
TCGA-KN-8424-01A-11R-2314-13	hsa-mir-3199-2	1.0	0.194038	N
TCGA-KN-8424-01A-11R-2314-13	hsa-mir-32	89.0	17.269347	N
TCGA-KN-8424-01A-11R-2314-13	hsa-mir-3200	6.0	1.164226	N
TCGA-KN-8424-01A-11R-2314-13	hsa-mir-3201	0.0	0.0	N
TCGA-KN-8424-01A-11R-2314-13	hsa-mir-3202-1	0.0	0.0	N
TCGA-KN-8424-01A-11R-2314-13	hsa-mir-3202-2	0.0	0.0	N
TCGA-KN-8424-01A-11R-2314-13	hsa-mir-320a	600.0	116.422567	Y
TCGA-KN-8424-01A-11R-2314-13	hsa-mir-320b-1	0.0	0.0	N
TCGA-KN-8424-01A-11R-2314-13	hsa-mir-320b-2	6.0	1.164226	Y
TCGA-KN-8424-01A-11R-2314-13	hsa-mir-320c-1	1.0	0.194038	N
TCGA-KN-8424-01A-11R-2314-13	hsa-mir-320c-2	0.0	0.0	N
TCGA-KN-8424-01A-11R-2314-13	hsa-mir-320d-1	0.0	0.0	N
TCGA-KN-8424-01A-11R-2314-13	hsa-mir-320d-2	0.0	0.0	N
TCGA-KN-8424-01A-11R-2314-13	hsa-mir-320e	0.0	0.0	N
TCGA-KN-8424-01A-11R-2314-13	hsa-mir-323	1.0	0.194038	N
TCGA-KN-8424-01A-11R-2314-13	hsa-mir-323b	3.0	0.582113	N
TCGA-KN-8424-01A-11R-2314-13	hsa-mir-324	137.0	26.583153	N
TCGA-KN-8424-01A-11R-2314-13	hsa-mir-325	0.0	0.0	N
TCGA-KN-8424-01A-11R-2314-13	hsa-mir-326	17.0	3.298639	N
TCGA-KN-8424-01A-11R-2314-13	hsa-mir-328	137.0	26.583153	N
TCGA-KN-8424-01A-11R-2314-13	hsa-mir-329-1	1.0	0.194038	N
TCGA-KN-8424-01A-11R-2314-13	hsa-mir-329-2	0.0	0.0	N
TCGA-KN-8424-01A-11R-2314-13	hsa-mir-330	55.0	10.672069	N
TCGA-KN-8424-01A-11R-2314-13	hsa-mir-331	71.0	13.77667	N
TCGA-KN-8424-01A-11R-2314-13	hsa-mir-335	16.0	3.104602	N
TCGA-KN-8424-01A-11R-2314-13	hsa-mir-337	4.0	0.77615	N
TCGA-KN-8424-01A-11R-2314-13	hsa-mir-338	445.0	86.346737	N
TCGA-KN-8424-01A-11R-2314-13	hsa-mir-339	82.0	15.911084	N
TCGA-KN-8424-01A-11R-2314-13	hsa-mir-33a	146.0	28.329491	N
TCGA-KN-8424-01A-11R-2314-13	hsa-mir-33b	5.0	0.970188	N
TCGA-KN-8424-01A-11R-2314-13	hsa-mir-340	71.0	13.77667	N
TCGA-KN-8424-01A-11R-2314-13	hsa-mir-342	156.0	30.269868	N
TCGA-KN-8424-01A-11R-2314-13	hsa-mir-345	9.0	1.746339	N
TCGA-KN-8424-01A-11R-2314-13	hsa-mir-346	0.0	0.0	N
TCGA-KN-8424-01A-11R-2314-13	hsa-mir-34a	175.0	33.956582	N
TCGA-KN-8424-01A-11R-2314-13	hsa-mir-34b	4.0	0.77615	N
TCGA-KN-8424-01A-11R-2314-13	hsa-mir-34c	16.0	3.104602	N
TCGA-KN-8424-01A-11R-2314-13	hsa-mir-3605	4.0	0.77615	N
TCGA-KN-8424-01A-11R-2314-13	hsa-mir-3606	0.0	0.0	N
TCGA-KN-8424-01A-11R-2314-13	hsa-mir-3607	434.0	84.212324	N
TCGA-KN-8424-01A-11R-2314-13	hsa-mir-3609	0.0	0.0	N
TCGA-KN-8424-01A-11R-2314-13	hsa-mir-361	1496.0	290.280268	N
TCGA-KN-8424-01A-11R-2314-13	hsa-mir-3610	1.0	0.194038	N
TCGA-KN-8424-01A-11R-2314-13	hsa-mir-3611	0.0	0.0	N
TCGA-KN-8424-01A-11R-2314-13	hsa-mir-3612	0.0	0.0	N
TCGA-KN-8424-01A-11R-2314-13	hsa-mir-3613	26.0	5.044978	N
TCGA-KN-8424-01A-11R-2314-13	hsa-mir-3614	9.0	1.746339	N
TCGA-KN-8424-01A-11R-2314-13	hsa-mir-3615	8.0	1.552301	N
TCGA-KN-8424-01A-11R-2314-13	hsa-mir-3616	0.0	0.0	N
TCGA-KN-8424-01A-11R-2314-13	hsa-mir-3617	0.0	0.0	N
TCGA-KN-8424-01A-11R-2314-13	hsa-mir-3618	0.0	0.0	N
TCGA-KN-8424-01A-11R-2314-13	hsa-mir-3619	0.0	0.0	N
TCGA-KN-8424-01A-11R-2314-13	hsa-mir-362	103.0	19.985874	N
TCGA-KN-8424-01A-11R-2314-13	hsa-mir-3620	1.0	0.194038	N
TCGA-KN-8424-01A-11R-2314-13	hsa-mir-3621	0.0	0.0	N
TCGA-KN-8424-01A-11R-2314-13	hsa-mir-3622a	0.0	0.0	N
TCGA-KN-8424-01A-11R-2314-13	hsa-mir-3622b	0.0	0.0	N
TCGA-KN-8424-01A-11R-2314-13	hsa-mir-363	86.0	16.687235	N
TCGA-KN-8424-01A-11R-2314-13	hsa-mir-3646	0.0	0.0	N
TCGA-KN-8424-01A-11R-2314-13	hsa-mir-3647	37.0	7.179392	N
TCGA-KN-8424-01A-11R-2314-13	hsa-mir-3648	11.0	2.134414	N
TCGA-KN-8424-01A-11R-2314-13	hsa-mir-3649	0.0	0.0	N
TCGA-KN-8424-01A-11R-2314-13	hsa-mir-365-1	51.0	9.895918	N
TCGA-KN-8424-01A-11R-2314-13	hsa-mir-365-2	31.0	6.015166	N
TCGA-KN-8424-01A-11R-2314-13	hsa-mir-3650	0.0	0.0	N
TCGA-KN-8424-01A-11R-2314-13	hsa-mir-3651	4.0	0.77615	N
TCGA-KN-8424-01A-11R-2314-13	hsa-mir-3652	2.0	0.388075	N
TCGA-KN-8424-01A-11R-2314-13	hsa-mir-3653	48.0	9.313805	N
TCGA-KN-8424-01A-11R-2314-13	hsa-mir-3654	0.0	0.0	N
TCGA-KN-8424-01A-11R-2314-13	hsa-mir-3655	0.0	0.0	N
TCGA-KN-8424-01A-11R-2314-13	hsa-mir-3656	0.0	0.0	N
TCGA-KN-8424-01A-11R-2314-13	hsa-mir-3657	0.0	0.0	N
TCGA-KN-8424-01A-11R-2314-13	hsa-mir-3658	0.0	0.0	N
TCGA-KN-8424-01A-11R-2314-13	hsa-mir-3659	0.0	0.0	N
TCGA-KN-8424-01A-11R-2314-13	hsa-mir-3660	0.0	0.0	N
TCGA-KN-8424-01A-11R-2314-13	hsa-mir-3661	0.0	0.0	N
TCGA-KN-8424-01A-11R-2314-13	hsa-mir-3662	0.0	0.0	N
TCGA-KN-8424-01A-11R-2314-13	hsa-mir-3663	0.0	0.0	N
TCGA-KN-8424-01A-11R-2314-13	hsa-mir-3664	0.0	0.0	N
TCGA-KN-8424-01A-11R-2314-13	hsa-mir-3665	0.0	0.0	N
TCGA-KN-8424-01A-11R-2314-13	hsa-mir-3666	0.0	0.0	N
TCGA-KN-8424-01A-11R-2314-13	hsa-mir-3667	0.0	0.0	N
TCGA-KN-8424-01A-11R-2314-13	hsa-mir-3668	0.0	0.0	N
TCGA-KN-8424-01A-11R-2314-13	hsa-mir-3669	0.0	0.0	N
TCGA-KN-8424-01A-11R-2314-13	hsa-mir-367	0.0	0.0	N
TCGA-KN-8424-01A-11R-2314-13	hsa-mir-3670	0.0	0.0	N
TCGA-KN-8424-01A-11R-2314-13	hsa-mir-3671	0.0	0.0	N
TCGA-KN-8424-01A-11R-2314-13	hsa-mir-3672	0.0	0.0	N
TCGA-KN-8424-01A-11R-2314-13	hsa-mir-3673	0.0	0.0	N
TCGA-KN-8424-01A-11R-2314-13	hsa-mir-3674	0.0	0.0	N
TCGA-KN-8424-01A-11R-2314-13	hsa-mir-3675	0.0	0.0	N
TCGA-KN-8424-01A-11R-2314-13	hsa-mir-3676	46.0	8.92573	N
TCGA-KN-8424-01A-11R-2314-13	hsa-mir-3677	12.0	2.328451	N
TCGA-KN-8424-01A-11R-2314-13	hsa-mir-3678	0.0	0.0	N
TCGA-KN-8424-01A-11R-2314-13	hsa-mir-3679	0.0	0.0	N
TCGA-KN-8424-01A-11R-2314-13	hsa-mir-3680	2.0	0.388075	N
TCGA-KN-8424-01A-11R-2314-13	hsa-mir-3681	0.0	0.0	N
TCGA-KN-8424-01A-11R-2314-13	hsa-mir-3682	2.0	0.388075	N
TCGA-KN-8424-01A-11R-2314-13	hsa-mir-3683	0.0	0.0	N
TCGA-KN-8424-01A-11R-2314-13	hsa-mir-3684	4.0	0.77615	N
TCGA-KN-8424-01A-11R-2314-13	hsa-mir-3685	0.0	0.0	N
TCGA-KN-8424-01A-11R-2314-13	hsa-mir-3686	0.0	0.0	N
TCGA-KN-8424-01A-11R-2314-13	hsa-mir-3687	2.0	0.388075	N
TCGA-KN-8424-01A-11R-2314-13	hsa-mir-3688	0.0	0.0	N
TCGA-KN-8424-01A-11R-2314-13	hsa-mir-3689a	0.0	0.0	N
TCGA-KN-8424-01A-11R-2314-13	hsa-mir-3689b	0.0	0.0	N
TCGA-KN-8424-01A-11R-2314-13	hsa-mir-369	4.0	0.77615	N
TCGA-KN-8424-01A-11R-2314-13	hsa-mir-3690	7.0	1.358263	N
TCGA-KN-8424-01A-11R-2314-13	hsa-mir-3691	1.0	0.194038	N
TCGA-KN-8424-01A-11R-2314-13	hsa-mir-3692	1.0	0.194038	N
TCGA-KN-8424-01A-11R-2314-13	hsa-mir-370	10.0	1.940376	N
TCGA-KN-8424-01A-11R-2314-13	hsa-mir-371	0.0	0.0	N
TCGA-KN-8424-01A-11R-2314-13	hsa-mir-3713	0.0	0.0	N
TCGA-KN-8424-01A-11R-2314-13	hsa-mir-3714	0.0	0.0	N
TCGA-KN-8424-01A-11R-2314-13	hsa-mir-372	0.0	0.0	N
TCGA-KN-8424-01A-11R-2314-13	hsa-mir-373	0.0	0.0	N
TCGA-KN-8424-01A-11R-2314-13	hsa-mir-374a	2327.0	451.525524	N
TCGA-KN-8424-01A-11R-2314-13	hsa-mir-374b	238.0	46.180952	N
TCGA-KN-8424-01A-11R-2314-13	hsa-mir-374c	0.0	0.0	N
TCGA-KN-8424-01A-11R-2314-13	hsa-mir-375	2919.0	566.39579	N
TCGA-KN-8424-01A-11R-2314-13	hsa-mir-376a-1	2.0	0.388075	N
TCGA-KN-8424-01A-11R-2314-13	hsa-mir-376a-2	0.0	0.0	N
TCGA-KN-8424-01A-11R-2314-13	hsa-mir-376b	0.0	0.0	N
TCGA-KN-8424-01A-11R-2314-13	hsa-mir-376c	1.0	0.194038	N
TCGA-KN-8424-01A-11R-2314-13	hsa-mir-377	0.0	0.0	N
TCGA-KN-8424-01A-11R-2314-13	hsa-mir-378	2429.0	471.31736	N
TCGA-KN-8424-01A-11R-2314-13	hsa-mir-378b	0.0	0.0	N
TCGA-KN-8424-01A-11R-2314-13	hsa-mir-378c	49.0	9.507843	N
TCGA-KN-8424-01A-11R-2314-13	hsa-mir-379	325.0	63.062224	N
TCGA-KN-8424-01A-11R-2314-13	hsa-mir-380	1.0	0.194038	N
TCGA-KN-8424-01A-11R-2314-13	hsa-mir-381	17.0	3.298639	N
TCGA-KN-8424-01A-11R-2314-13	hsa-mir-382	6.0	1.164226	N
TCGA-KN-8424-01A-11R-2314-13	hsa-mir-383	0.0	0.0	N
TCGA-KN-8424-01A-11R-2314-13	hsa-mir-384	0.0	0.0	N
TCGA-KN-8424-01A-11R-2314-13	hsa-mir-3907	0.0	0.0	N
TCGA-KN-8424-01A-11R-2314-13	hsa-mir-3908	0.0	0.0	N
TCGA-KN-8424-01A-11R-2314-13	hsa-mir-3909	3.0	0.582113	N
TCGA-KN-8424-01A-11R-2314-13	hsa-mir-3910-1	0.0	0.0	N
TCGA-KN-8424-01A-11R-2314-13	hsa-mir-3910-2	0.0	0.0	N
TCGA-KN-8424-01A-11R-2314-13	hsa-mir-3911	0.0	0.0	N
TCGA-KN-8424-01A-11R-2314-13	hsa-mir-3912	7.0	1.358263	N
TCGA-KN-8424-01A-11R-2314-13	hsa-mir-3913-1	5.0	0.970188	N
TCGA-KN-8424-01A-11R-2314-13	hsa-mir-3913-2	0.0	0.0	N
TCGA-KN-8424-01A-11R-2314-13	hsa-mir-3914-1	0.0	0.0	N
TCGA-KN-8424-01A-11R-2314-13	hsa-mir-3914-2	0.0	0.0	N
TCGA-KN-8424-01A-11R-2314-13	hsa-mir-3915	0.0	0.0	N
TCGA-KN-8424-01A-11R-2314-13	hsa-mir-3916	0.0	0.0	N
TCGA-KN-8424-01A-11R-2314-13	hsa-mir-3917	0.0	0.0	N
TCGA-KN-8424-01A-11R-2314-13	hsa-mir-3918	1.0	0.194038	N
TCGA-KN-8424-01A-11R-2314-13	hsa-mir-3919	0.0	0.0	N
TCGA-KN-8424-01A-11R-2314-13	hsa-mir-3920	0.0	0.0	N
TCGA-KN-8424-01A-11R-2314-13	hsa-mir-3921	0.0	0.0	N
TCGA-KN-8424-01A-11R-2314-13	hsa-mir-3922	1.0	0.194038	N
TCGA-KN-8424-01A-11R-2314-13	hsa-mir-3923	0.0	0.0	N
TCGA-KN-8424-01A-11R-2314-13	hsa-mir-3924	0.0	0.0	N
TCGA-KN-8424-01A-11R-2314-13	hsa-mir-3925	0.0	0.0	N
TCGA-KN-8424-01A-11R-2314-13	hsa-mir-3926-1	0.0	0.0	N
TCGA-KN-8424-01A-11R-2314-13	hsa-mir-3926-2	0.0	0.0	N
TCGA-KN-8424-01A-11R-2314-13	hsa-mir-3927	0.0	0.0	N
TCGA-KN-8424-01A-11R-2314-13	hsa-mir-3928	2.0	0.388075	N
TCGA-KN-8424-01A-11R-2314-13	hsa-mir-3929	0.0	0.0	N
TCGA-KN-8424-01A-11R-2314-13	hsa-mir-3934	0.0	0.0	N
TCGA-KN-8424-01A-11R-2314-13	hsa-mir-3935	0.0	0.0	N
TCGA-KN-8424-01A-11R-2314-13	hsa-mir-3936	0.0	0.0	N
TCGA-KN-8424-01A-11R-2314-13	hsa-mir-3937	0.0	0.0	N
TCGA-KN-8424-01A-11R-2314-13	hsa-mir-3938	0.0	0.0	N
TCGA-KN-8424-01A-11R-2314-13	hsa-mir-3939	1.0	0.194038	N
TCGA-KN-8424-01A-11R-2314-13	hsa-mir-3940	0.0	0.0	N
TCGA-KN-8424-01A-11R-2314-13	hsa-mir-3941	0.0	0.0	N
TCGA-KN-8424-01A-11R-2314-13	hsa-mir-3942	3.0	0.582113	N
TCGA-KN-8424-01A-11R-2314-13	hsa-mir-3943	0.0	0.0	N
TCGA-KN-8424-01A-11R-2314-13	hsa-mir-3944	0.0	0.0	N
TCGA-KN-8424-01A-11R-2314-13	hsa-mir-3945	0.0	0.0	N
TCGA-KN-8424-01A-11R-2314-13	hsa-mir-409	17.0	3.298639	N
TCGA-KN-8424-01A-11R-2314-13	hsa-mir-410	13.0	2.522489	N
TCGA-KN-8424-01A-11R-2314-13	hsa-mir-411	4.0	0.77615	N
TCGA-KN-8424-01A-11R-2314-13	hsa-mir-412	0.0	0.0	N
TCGA-KN-8424-01A-11R-2314-13	hsa-mir-421	12.0	2.328451	N
TCGA-KN-8424-01A-11R-2314-13	hsa-mir-422a	0.0	0.0	N
TCGA-KN-8424-01A-11R-2314-13	hsa-mir-423	274.0	53.166306	N
TCGA-KN-8424-01A-11R-2314-13	hsa-mir-424	929.0	180.260942	N
TCGA-KN-8424-01A-11R-2314-13	hsa-mir-425	369.0	71.599879	N
TCGA-KN-8424-01A-11R-2314-13	hsa-mir-4251	0.0	0.0	N
TCGA-KN-8424-01A-11R-2314-13	hsa-mir-4252	0.0	0.0	N
TCGA-KN-8424-01A-11R-2314-13	hsa-mir-4253	0.0	0.0	N
TCGA-KN-8424-01A-11R-2314-13	hsa-mir-4254	0.0	0.0	N
TCGA-KN-8424-01A-11R-2314-13	hsa-mir-4255	0.0	0.0	N
TCGA-KN-8424-01A-11R-2314-13	hsa-mir-4256	0.0	0.0	N
TCGA-KN-8424-01A-11R-2314-13	hsa-mir-4257	0.0	0.0	N
TCGA-KN-8424-01A-11R-2314-13	hsa-mir-4258	0.0	0.0	N
TCGA-KN-8424-01A-11R-2314-13	hsa-mir-4259	0.0	0.0	N
TCGA-KN-8424-01A-11R-2314-13	hsa-mir-4260	0.0	0.0	N
TCGA-KN-8424-01A-11R-2314-13	hsa-mir-4261	0.0	0.0	N
TCGA-KN-8424-01A-11R-2314-13	hsa-mir-4262	0.0	0.0	N
TCGA-KN-8424-01A-11R-2314-13	hsa-mir-4263	0.0	0.0	N
TCGA-KN-8424-01A-11R-2314-13	hsa-mir-4264	0.0	0.0	N
TCGA-KN-8424-01A-11R-2314-13	hsa-mir-4265	0.0	0.0	N
TCGA-KN-8424-01A-11R-2314-13	hsa-mir-4266	0.0	0.0	N
TCGA-KN-8424-01A-11R-2314-13	hsa-mir-4267	0.0	0.0	N
TCGA-KN-8424-01A-11R-2314-13	hsa-mir-4268	0.0	0.0	N
TCGA-KN-8424-01A-11R-2314-13	hsa-mir-4269	0.0	0.0	N
TCGA-KN-8424-01A-11R-2314-13	hsa-mir-4270	0.0	0.0	N
TCGA-KN-8424-01A-11R-2314-13	hsa-mir-4271	0.0	0.0	N
TCGA-KN-8424-01A-11R-2314-13	hsa-mir-4272	0.0	0.0	N
TCGA-KN-8424-01A-11R-2314-13	hsa-mir-4273	0.0	0.0	N
TCGA-KN-8424-01A-11R-2314-13	hsa-mir-4274	0.0	0.0	N
TCGA-KN-8424-01A-11R-2314-13	hsa-mir-4275	0.0	0.0	N
TCGA-KN-8424-01A-11R-2314-13	hsa-mir-4276	0.0	0.0	N
TCGA-KN-8424-01A-11R-2314-13	hsa-mir-4277	0.0	0.0	N
TCGA-KN-8424-01A-11R-2314-13	hsa-mir-4278	0.0	0.0	N
TCGA-KN-8424-01A-11R-2314-13	hsa-mir-4279	0.0	0.0	N
TCGA-KN-8424-01A-11R-2314-13	hsa-mir-4280	0.0	0.0	N
TCGA-KN-8424-01A-11R-2314-13	hsa-mir-4281	0.0	0.0	N
TCGA-KN-8424-01A-11R-2314-13	hsa-mir-4282	0.0	0.0	N
TCGA-KN-8424-01A-11R-2314-13	hsa-mir-4283-1	0.0	0.0	N
TCGA-KN-8424-01A-11R-2314-13	hsa-mir-4283-2	0.0	0.0	N
TCGA-KN-8424-01A-11R-2314-13	hsa-mir-4284	0.0	0.0	N
TCGA-KN-8424-01A-11R-2314-13	hsa-mir-4285	0.0	0.0	N
TCGA-KN-8424-01A-11R-2314-13	hsa-mir-4286	0.0	0.0	N
TCGA-KN-8424-01A-11R-2314-13	hsa-mir-4287	0.0	0.0	N
TCGA-KN-8424-01A-11R-2314-13	hsa-mir-4288	0.0	0.0	N
TCGA-KN-8424-01A-11R-2314-13	hsa-mir-4289	0.0	0.0	N
TCGA-KN-8424-01A-11R-2314-13	hsa-mir-429	326.0	63.256262	N
TCGA-KN-8424-01A-11R-2314-13	hsa-mir-4290	0.0	0.0	N
TCGA-KN-8424-01A-11R-2314-13	hsa-mir-4291	0.0	0.0	N
TCGA-KN-8424-01A-11R-2314-13	hsa-mir-4292	0.0	0.0	N
TCGA-KN-8424-01A-11R-2314-13	hsa-mir-4293	0.0	0.0	N
TCGA-KN-8424-01A-11R-2314-13	hsa-mir-4294	0.0	0.0	N
TCGA-KN-8424-01A-11R-2314-13	hsa-mir-4295	0.0	0.0	N
TCGA-KN-8424-01A-11R-2314-13	hsa-mir-4296	0.0	0.0	N
TCGA-KN-8424-01A-11R-2314-13	hsa-mir-4297	0.0	0.0	N
TCGA-KN-8424-01A-11R-2314-13	hsa-mir-4298	0.0	0.0	N
TCGA-KN-8424-01A-11R-2314-13	hsa-mir-4299	0.0	0.0	N
TCGA-KN-8424-01A-11R-2314-13	hsa-mir-4300	0.0	0.0	N
TCGA-KN-8424-01A-11R-2314-13	hsa-mir-4301	0.0	0.0	N
TCGA-KN-8424-01A-11R-2314-13	hsa-mir-4302	0.0	0.0	N
TCGA-KN-8424-01A-11R-2314-13	hsa-mir-4303	0.0	0.0	N
TCGA-KN-8424-01A-11R-2314-13	hsa-mir-4304	0.0	0.0	N
TCGA-KN-8424-01A-11R-2314-13	hsa-mir-4305	0.0	0.0	N
TCGA-KN-8424-01A-11R-2314-13	hsa-mir-4306	1.0	0.194038	N
TCGA-KN-8424-01A-11R-2314-13	hsa-mir-4307	0.0	0.0	N
TCGA-KN-8424-01A-11R-2314-13	hsa-mir-4308	0.0	0.0	N
TCGA-KN-8424-01A-11R-2314-13	hsa-mir-4309	0.0	0.0	N
TCGA-KN-8424-01A-11R-2314-13	hsa-mir-431	6.0	1.164226	N
TCGA-KN-8424-01A-11R-2314-13	hsa-mir-4310	0.0	0.0	N
TCGA-KN-8424-01A-11R-2314-13	hsa-mir-4311	0.0	0.0	N
TCGA-KN-8424-01A-11R-2314-13	hsa-mir-4312	0.0	0.0	N
TCGA-KN-8424-01A-11R-2314-13	hsa-mir-4313	0.0	0.0	N
TCGA-KN-8424-01A-11R-2314-13	hsa-mir-4314	0.0	0.0	N
TCGA-KN-8424-01A-11R-2314-13	hsa-mir-4315-1	0.0	0.0	N
TCGA-KN-8424-01A-11R-2314-13	hsa-mir-4315-2	0.0	0.0	N
TCGA-KN-8424-01A-11R-2314-13	hsa-mir-4316	0.0	0.0	N
TCGA-KN-8424-01A-11R-2314-13	hsa-mir-4317	0.0	0.0	N
TCGA-KN-8424-01A-11R-2314-13	hsa-mir-4318	0.0	0.0	N
TCGA-KN-8424-01A-11R-2314-13	hsa-mir-4319	0.0	0.0	N
TCGA-KN-8424-01A-11R-2314-13	hsa-mir-432	5.0	0.970188	N
TCGA-KN-8424-01A-11R-2314-13	hsa-mir-4320	0.0	0.0	N
TCGA-KN-8424-01A-11R-2314-13	hsa-mir-4321	0.0	0.0	N
TCGA-KN-8424-01A-11R-2314-13	hsa-mir-4322	0.0	0.0	N
TCGA-KN-8424-01A-11R-2314-13	hsa-mir-4323	0.0	0.0	N
TCGA-KN-8424-01A-11R-2314-13	hsa-mir-4324	0.0	0.0	N
TCGA-KN-8424-01A-11R-2314-13	hsa-mir-4325	0.0	0.0	N
TCGA-KN-8424-01A-11R-2314-13	hsa-mir-4326	0.0	0.0	N
TCGA-KN-8424-01A-11R-2314-13	hsa-mir-4327	0.0	0.0	N
TCGA-KN-8424-01A-11R-2314-13	hsa-mir-4328	0.0	0.0	N
TCGA-KN-8424-01A-11R-2314-13	hsa-mir-4329	0.0	0.0	N
TCGA-KN-8424-01A-11R-2314-13	hsa-mir-433	0.0	0.0	N
TCGA-KN-8424-01A-11R-2314-13	hsa-mir-4330	0.0	0.0	N
TCGA-KN-8424-01A-11R-2314-13	hsa-mir-448	0.0	0.0	N
TCGA-KN-8424-01A-11R-2314-13	hsa-mir-449a	0.0	0.0	N
TCGA-KN-8424-01A-11R-2314-13	hsa-mir-449b	0.0	0.0	N
TCGA-KN-8424-01A-11R-2314-13	hsa-mir-449c	0.0	0.0	N
TCGA-KN-8424-01A-11R-2314-13	hsa-mir-450a-1	20.0	3.880752	N
TCGA-KN-8424-01A-11R-2314-13	hsa-mir-450a-2	13.0	2.522489	N
TCGA-KN-8424-01A-11R-2314-13	hsa-mir-450b	59.0	11.448219	N
TCGA-KN-8424-01A-11R-2314-13	hsa-mir-451	17214.0	3340.163457	N
TCGA-KN-8424-01A-11R-2314-13	hsa-mir-452	43.0	8.343617	N
TCGA-KN-8424-01A-11R-2314-13	hsa-mir-454	15.0	2.910564	N
TCGA-KN-8424-01A-11R-2314-13	hsa-mir-455	60.0	11.642257	N
TCGA-KN-8424-01A-11R-2314-13	hsa-mir-466	13.0	2.522489	N
TCGA-KN-8424-01A-11R-2314-13	hsa-mir-483	2.0	0.388075	N
TCGA-KN-8424-01A-11R-2314-13	hsa-mir-484	112.0	21.732213	N
TCGA-KN-8424-01A-11R-2314-13	hsa-mir-485	1.0	0.194038	N
TCGA-KN-8424-01A-11R-2314-13	hsa-mir-486	6727.0	1305.291018	N
TCGA-KN-8424-01A-11R-2314-13	hsa-mir-487a	1.0	0.194038	N
TCGA-KN-8424-01A-11R-2314-13	hsa-mir-487b	3.0	0.582113	N
TCGA-KN-8424-01A-11R-2314-13	hsa-mir-488	0.0	0.0	N
TCGA-KN-8424-01A-11R-2314-13	hsa-mir-489	4.0	0.77615	N
TCGA-KN-8424-01A-11R-2314-13	hsa-mir-490	0.0	0.0	N
TCGA-KN-8424-01A-11R-2314-13	hsa-mir-491	8.0	1.552301	N
TCGA-KN-8424-01A-11R-2314-13	hsa-mir-492	0.0	0.0	N
TCGA-KN-8424-01A-11R-2314-13	hsa-mir-493	4.0	0.77615	N
TCGA-KN-8424-01A-11R-2314-13	hsa-mir-494	0.0	0.0	N
TCGA-KN-8424-01A-11R-2314-13	hsa-mir-495	3.0	0.582113	N
TCGA-KN-8424-01A-11R-2314-13	hsa-mir-496	2.0	0.388075	N
TCGA-KN-8424-01A-11R-2314-13	hsa-mir-497	9.0	1.746339	N
TCGA-KN-8424-01A-11R-2314-13	hsa-mir-498	0.0	0.0	N
TCGA-KN-8424-01A-11R-2314-13	hsa-mir-499	0.0	0.0	N
TCGA-KN-8424-01A-11R-2314-13	hsa-mir-500a	1250.0	242.547015	Y
TCGA-KN-8424-01A-11R-2314-13	hsa-mir-500b	34.0	6.597279	Y
TCGA-KN-8424-01A-11R-2314-13	hsa-mir-501	179.0	34.732733	N
TCGA-KN-8424-01A-11R-2314-13	hsa-mir-502	56.0	10.866106	Y
TCGA-KN-8424-01A-11R-2314-13	hsa-mir-503	50.0	9.701881	N
TCGA-KN-8424-01A-11R-2314-13	hsa-mir-504	4.0	0.77615	N
TCGA-KN-8424-01A-11R-2314-13	hsa-mir-505	64.0	12.418407	N
TCGA-KN-8424-01A-11R-2314-13	hsa-mir-506	0.0	0.0	N
TCGA-KN-8424-01A-11R-2314-13	hsa-mir-507	0.0	0.0	N
TCGA-KN-8424-01A-11R-2314-13	hsa-mir-508	82.0	15.911084	N
TCGA-KN-8424-01A-11R-2314-13	hsa-mir-509-1	9.0	1.746339	N
TCGA-KN-8424-01A-11R-2314-13	hsa-mir-509-2	17.0	3.298639	N
TCGA-KN-8424-01A-11R-2314-13	hsa-mir-509-3	10.0	1.940376	N
TCGA-KN-8424-01A-11R-2314-13	hsa-mir-510	0.0	0.0	N
TCGA-KN-8424-01A-11R-2314-13	hsa-mir-511-1	5.0	0.970188	N
TCGA-KN-8424-01A-11R-2314-13	hsa-mir-511-2	3.0	0.582113	N
TCGA-KN-8424-01A-11R-2314-13	hsa-mir-512-1	0.0	0.0	N
TCGA-KN-8424-01A-11R-2314-13	hsa-mir-512-2	0.0	0.0	N
TCGA-KN-8424-01A-11R-2314-13	hsa-mir-513a-1	0.0	0.0	N
TCGA-KN-8424-01A-11R-2314-13	hsa-mir-513a-2	0.0	0.0	N
TCGA-KN-8424-01A-11R-2314-13	hsa-mir-513b	0.0	0.0	N
TCGA-KN-8424-01A-11R-2314-13	hsa-mir-513c	0.0	0.0	N
TCGA-KN-8424-01A-11R-2314-13	hsa-mir-514-1	5.0	0.970188	N
TCGA-KN-8424-01A-11R-2314-13	hsa-mir-514-2	6.0	1.164226	N
TCGA-KN-8424-01A-11R-2314-13	hsa-mir-514-3	11.0	2.134414	N
TCGA-KN-8424-01A-11R-2314-13	hsa-mir-514b	1.0	0.194038	N
TCGA-KN-8424-01A-11R-2314-13	hsa-mir-515-1	0.0	0.0	N
TCGA-KN-8424-01A-11R-2314-13	hsa-mir-515-2	0.0	0.0	N
TCGA-KN-8424-01A-11R-2314-13	hsa-mir-516a-1	0.0	0.0	N
TCGA-KN-8424-01A-11R-2314-13	hsa-mir-516a-2	0.0	0.0	N
TCGA-KN-8424-01A-11R-2314-13	hsa-mir-516b-1	0.0	0.0	N
TCGA-KN-8424-01A-11R-2314-13	hsa-mir-516b-2	0.0	0.0	N
TCGA-KN-8424-01A-11R-2314-13	hsa-mir-517a	0.0	0.0	N
TCGA-KN-8424-01A-11R-2314-13	hsa-mir-517b	0.0	0.0	N
TCGA-KN-8424-01A-11R-2314-13	hsa-mir-517c	0.0	0.0	N
TCGA-KN-8424-01A-11R-2314-13	hsa-mir-518a-1	0.0	0.0	N
TCGA-KN-8424-01A-11R-2314-13	hsa-mir-518a-2	0.0	0.0	N
TCGA-KN-8424-01A-11R-2314-13	hsa-mir-518b	0.0	0.0	N
TCGA-KN-8424-01A-11R-2314-13	hsa-mir-518c	0.0	0.0	N
TCGA-KN-8424-01A-11R-2314-13	hsa-mir-518d	0.0	0.0	N
TCGA-KN-8424-01A-11R-2314-13	hsa-mir-518e	0.0	0.0	N
TCGA-KN-8424-01A-11R-2314-13	hsa-mir-518f	0.0	0.0	N
TCGA-KN-8424-01A-11R-2314-13	hsa-mir-519a-1	0.0	0.0	N
TCGA-KN-8424-01A-11R-2314-13	hsa-mir-519a-2	0.0	0.0	N
TCGA-KN-8424-01A-11R-2314-13	hsa-mir-519b	0.0	0.0	N
TCGA-KN-8424-01A-11R-2314-13	hsa-mir-519c	0.0	0.0	N
TCGA-KN-8424-01A-11R-2314-13	hsa-mir-519d	0.0	0.0	N
TCGA-KN-8424-01A-11R-2314-13	hsa-mir-519e	0.0	0.0	N
TCGA-KN-8424-01A-11R-2314-13	hsa-mir-520a	0.0	0.0	N
TCGA-KN-8424-01A-11R-2314-13	hsa-mir-520b	0.0	0.0	N
TCGA-KN-8424-01A-11R-2314-13	hsa-mir-520c	0.0	0.0	N
TCGA-KN-8424-01A-11R-2314-13	hsa-mir-520d	0.0	0.0	N
TCGA-KN-8424-01A-11R-2314-13	hsa-mir-520e	0.0	0.0	N
TCGA-KN-8424-01A-11R-2314-13	hsa-mir-520f	0.0	0.0	N
TCGA-KN-8424-01A-11R-2314-13	hsa-mir-520g	0.0	0.0	N
TCGA-KN-8424-01A-11R-2314-13	hsa-mir-520h	0.0	0.0	N
TCGA-KN-8424-01A-11R-2314-13	hsa-mir-521-1	0.0	0.0	N
TCGA-KN-8424-01A-11R-2314-13	hsa-mir-521-2	0.0	0.0	N
TCGA-KN-8424-01A-11R-2314-13	hsa-mir-522	0.0	0.0	N
TCGA-KN-8424-01A-11R-2314-13	hsa-mir-523	0.0	0.0	N
TCGA-KN-8424-01A-11R-2314-13	hsa-mir-524	0.0	0.0	N
TCGA-KN-8424-01A-11R-2314-13	hsa-mir-525	0.0	0.0	N
TCGA-KN-8424-01A-11R-2314-13	hsa-mir-526a-1	0.0	0.0	N
TCGA-KN-8424-01A-11R-2314-13	hsa-mir-526a-2	0.0	0.0	N
TCGA-KN-8424-01A-11R-2314-13	hsa-mir-526b	0.0	0.0	N
TCGA-KN-8424-01A-11R-2314-13	hsa-mir-527	0.0	0.0	N
TCGA-KN-8424-01A-11R-2314-13	hsa-mir-532	10927.0	2120.248989	N
TCGA-KN-8424-01A-11R-2314-13	hsa-mir-539	4.0	0.77615	N
TCGA-KN-8424-01A-11R-2314-13	hsa-mir-541	0.0	0.0	N
TCGA-KN-8424-01A-11R-2314-13	hsa-mir-542	897.0	174.051738	N
TCGA-KN-8424-01A-11R-2314-13	hsa-mir-543	0.0	0.0	N
TCGA-KN-8424-01A-11R-2314-13	hsa-mir-544	0.0	0.0	N
TCGA-KN-8424-01A-11R-2314-13	hsa-mir-544b	0.0	0.0	N
TCGA-KN-8424-01A-11R-2314-13	hsa-mir-545	0.0	0.0	N
TCGA-KN-8424-01A-11R-2314-13	hsa-mir-548a-1	0.0	0.0	N
TCGA-KN-8424-01A-11R-2314-13	hsa-mir-548a-2	0.0	0.0	N
TCGA-KN-8424-01A-11R-2314-13	hsa-mir-548a-3	0.0	0.0	N
TCGA-KN-8424-01A-11R-2314-13	hsa-mir-548aa-1	0.0	0.0	N
TCGA-KN-8424-01A-11R-2314-13	hsa-mir-548aa-2	0.0	0.0	N
TCGA-KN-8424-01A-11R-2314-13	hsa-mir-548b	0.0	0.0	N
TCGA-KN-8424-01A-11R-2314-13	hsa-mir-548c	0.0	0.0	N
TCGA-KN-8424-01A-11R-2314-13	hsa-mir-548d-1	0.0	0.0	N
TCGA-KN-8424-01A-11R-2314-13	hsa-mir-548d-2	0.0	0.0	N
TCGA-KN-8424-01A-11R-2314-13	hsa-mir-548e	1.0	0.194038	N
TCGA-KN-8424-01A-11R-2314-13	hsa-mir-548f-1	0.0	0.0	N
TCGA-KN-8424-01A-11R-2314-13	hsa-mir-548f-2	0.0	0.0	N
TCGA-KN-8424-01A-11R-2314-13	hsa-mir-548f-3	0.0	0.0	N
TCGA-KN-8424-01A-11R-2314-13	hsa-mir-548f-4	0.0	0.0	N
TCGA-KN-8424-01A-11R-2314-13	hsa-mir-548f-5	0.0	0.0	N
TCGA-KN-8424-01A-11R-2314-13	hsa-mir-548g	0.0	0.0	N
TCGA-KN-8424-01A-11R-2314-13	hsa-mir-548h-1	0.0	0.0	N
TCGA-KN-8424-01A-11R-2314-13	hsa-mir-548h-2	0.0	0.0	N
TCGA-KN-8424-01A-11R-2314-13	hsa-mir-548h-3	0.0	0.0	N
TCGA-KN-8424-01A-11R-2314-13	hsa-mir-548h-4	0.0	0.0	N
TCGA-KN-8424-01A-11R-2314-13	hsa-mir-548i-1	0.0	0.0	N
TCGA-KN-8424-01A-11R-2314-13	hsa-mir-548i-2	0.0	0.0	N
TCGA-KN-8424-01A-11R-2314-13	hsa-mir-548i-3	0.0	0.0	N
TCGA-KN-8424-01A-11R-2314-13	hsa-mir-548i-4	0.0	0.0	N
TCGA-KN-8424-01A-11R-2314-13	hsa-mir-548j	4.0	0.77615	N
TCGA-KN-8424-01A-11R-2314-13	hsa-mir-548k	0.0	0.0	N
TCGA-KN-8424-01A-11R-2314-13	hsa-mir-548l	0.0	0.0	N
TCGA-KN-8424-01A-11R-2314-13	hsa-mir-548m	0.0	0.0	N
TCGA-KN-8424-01A-11R-2314-13	hsa-mir-548n	0.0	0.0	N
TCGA-KN-8424-01A-11R-2314-13	hsa-mir-548o	2.0	0.388075	N
TCGA-KN-8424-01A-11R-2314-13	hsa-mir-548p	0.0	0.0	N
TCGA-KN-8424-01A-11R-2314-13	hsa-mir-548q	1.0	0.194038	N
TCGA-KN-8424-01A-11R-2314-13	hsa-mir-548s	1.0	0.194038	N
TCGA-KN-8424-01A-11R-2314-13	hsa-mir-548t	1.0	0.194038	N
TCGA-KN-8424-01A-11R-2314-13	hsa-mir-548u	0.0	0.0	N
TCGA-KN-8424-01A-11R-2314-13	hsa-mir-548v	2.0	0.388075	N
TCGA-KN-8424-01A-11R-2314-13	hsa-mir-548w	0.0	0.0	N
TCGA-KN-8424-01A-11R-2314-13	hsa-mir-548x	0.0	0.0	N
TCGA-KN-8424-01A-11R-2314-13	hsa-mir-548y	0.0	0.0	N
TCGA-KN-8424-01A-11R-2314-13	hsa-mir-548z	0.0	0.0	N
TCGA-KN-8424-01A-11R-2314-13	hsa-mir-549	1.0	0.194038	N
TCGA-KN-8424-01A-11R-2314-13	hsa-mir-550a-1	9.0	1.746339	N
TCGA-KN-8424-01A-11R-2314-13	hsa-mir-550a-2	8.0	1.552301	N
TCGA-KN-8424-01A-11R-2314-13	hsa-mir-550b-1	0.0	0.0	N
TCGA-KN-8424-01A-11R-2314-13	hsa-mir-550b-2	0.0	0.0	N
TCGA-KN-8424-01A-11R-2314-13	hsa-mir-551a	0.0	0.0	N
TCGA-KN-8424-01A-11R-2314-13	hsa-mir-551b	5.0	0.970188	N
TCGA-KN-8424-01A-11R-2314-13	hsa-mir-552	0.0	0.0	N
TCGA-KN-8424-01A-11R-2314-13	hsa-mir-553	0.0	0.0	N
TCGA-KN-8424-01A-11R-2314-13	hsa-mir-554	0.0	0.0	N
TCGA-KN-8424-01A-11R-2314-13	hsa-mir-555	0.0	0.0	N
TCGA-KN-8424-01A-11R-2314-13	hsa-mir-556	0.0	0.0	N
TCGA-KN-8424-01A-11R-2314-13	hsa-mir-557	0.0	0.0	N
TCGA-KN-8424-01A-11R-2314-13	hsa-mir-558	0.0	0.0	N
TCGA-KN-8424-01A-11R-2314-13	hsa-mir-559	0.0	0.0	N
TCGA-KN-8424-01A-11R-2314-13	hsa-mir-561	14.0	2.716527	N
TCGA-KN-8424-01A-11R-2314-13	hsa-mir-562	0.0	0.0	N
TCGA-KN-8424-01A-11R-2314-13	hsa-mir-563	0.0	0.0	N
TCGA-KN-8424-01A-11R-2314-13	hsa-mir-564	0.0	0.0	N
TCGA-KN-8424-01A-11R-2314-13	hsa-mir-566	0.0	0.0	N
TCGA-KN-8424-01A-11R-2314-13	hsa-mir-567	0.0	0.0	N
TCGA-KN-8424-01A-11R-2314-13	hsa-mir-568	0.0	0.0	N
TCGA-KN-8424-01A-11R-2314-13	hsa-mir-569	0.0	0.0	N
TCGA-KN-8424-01A-11R-2314-13	hsa-mir-570	4.0	0.77615	N
TCGA-KN-8424-01A-11R-2314-13	hsa-mir-571	0.0	0.0	N
TCGA-KN-8424-01A-11R-2314-13	hsa-mir-572	0.0	0.0	N
TCGA-KN-8424-01A-11R-2314-13	hsa-mir-573	0.0	0.0	N
TCGA-KN-8424-01A-11R-2314-13	hsa-mir-574	95.0	18.433573	N
TCGA-KN-8424-01A-11R-2314-13	hsa-mir-575	0.0	0.0	N
TCGA-KN-8424-01A-11R-2314-13	hsa-mir-576	61.0	11.836294	N
TCGA-KN-8424-01A-11R-2314-13	hsa-mir-577	172.0	33.374469	N
TCGA-KN-8424-01A-11R-2314-13	hsa-mir-578	0.0	0.0	N
TCGA-KN-8424-01A-11R-2314-13	hsa-mir-579	1.0	0.194038	N
TCGA-KN-8424-01A-11R-2314-13	hsa-mir-580	0.0	0.0	N
TCGA-KN-8424-01A-11R-2314-13	hsa-mir-581	1.0	0.194038	N
TCGA-KN-8424-01A-11R-2314-13	hsa-mir-582	6222.0	1207.302023	N
TCGA-KN-8424-01A-11R-2314-13	hsa-mir-583	0.0	0.0	N
TCGA-KN-8424-01A-11R-2314-13	hsa-mir-584	308.0	59.763585	N
TCGA-KN-8424-01A-11R-2314-13	hsa-mir-585	1.0	0.194038	N
TCGA-KN-8424-01A-11R-2314-13	hsa-mir-586	0.0	0.0	N
TCGA-KN-8424-01A-11R-2314-13	hsa-mir-587	0.0	0.0	N
TCGA-KN-8424-01A-11R-2314-13	hsa-mir-588	0.0	0.0	N
TCGA-KN-8424-01A-11R-2314-13	hsa-mir-589	305.0	59.181472	N
TCGA-KN-8424-01A-11R-2314-13	hsa-mir-590	62.0	12.030332	N
TCGA-KN-8424-01A-11R-2314-13	hsa-mir-591	0.0	0.0	N
TCGA-KN-8424-01A-11R-2314-13	hsa-mir-592	15.0	2.910564	N
TCGA-KN-8424-01A-11R-2314-13	hsa-mir-593	0.0	0.0	N
TCGA-KN-8424-01A-11R-2314-13	hsa-mir-595	0.0	0.0	N
TCGA-KN-8424-01A-11R-2314-13	hsa-mir-596	0.0	0.0	N
TCGA-KN-8424-01A-11R-2314-13	hsa-mir-597	0.0	0.0	N
TCGA-KN-8424-01A-11R-2314-13	hsa-mir-598	166.0	32.210244	N
TCGA-KN-8424-01A-11R-2314-13	hsa-mir-599	0.0	0.0	N
TCGA-KN-8424-01A-11R-2314-13	hsa-mir-600	0.0	0.0	N
TCGA-KN-8424-01A-11R-2314-13	hsa-mir-601	0.0	0.0	N
TCGA-KN-8424-01A-11R-2314-13	hsa-mir-602	0.0	0.0	N
TCGA-KN-8424-01A-11R-2314-13	hsa-mir-603	0.0	0.0	N
TCGA-KN-8424-01A-11R-2314-13	hsa-mir-604	0.0	0.0	N
TCGA-KN-8424-01A-11R-2314-13	hsa-mir-605	2.0	0.388075	N
TCGA-KN-8424-01A-11R-2314-13	hsa-mir-606	0.0	0.0	N
TCGA-KN-8424-01A-11R-2314-13	hsa-mir-607	2.0	0.388075	N
TCGA-KN-8424-01A-11R-2314-13	hsa-mir-608	0.0	0.0	N
TCGA-KN-8424-01A-11R-2314-13	hsa-mir-609	0.0	0.0	N
TCGA-KN-8424-01A-11R-2314-13	hsa-mir-610	0.0	0.0	N
TCGA-KN-8424-01A-11R-2314-13	hsa-mir-611	0.0	0.0	N
TCGA-KN-8424-01A-11R-2314-13	hsa-mir-612	0.0	0.0	N
TCGA-KN-8424-01A-11R-2314-13	hsa-mir-613	0.0	0.0	N
TCGA-KN-8424-01A-11R-2314-13	hsa-mir-614	0.0	0.0	N
TCGA-KN-8424-01A-11R-2314-13	hsa-mir-615	3.0	0.582113	N
TCGA-KN-8424-01A-11R-2314-13	hsa-mir-616	18.0	3.492677	N
TCGA-KN-8424-01A-11R-2314-13	hsa-mir-617	0.0	0.0	N
TCGA-KN-8424-01A-11R-2314-13	hsa-mir-618	25.0	4.85094	N
TCGA-KN-8424-01A-11R-2314-13	hsa-mir-619	0.0	0.0	N
TCGA-KN-8424-01A-11R-2314-13	hsa-mir-620	0.0	0.0	N
TCGA-KN-8424-01A-11R-2314-13	hsa-mir-621	0.0	0.0	N
TCGA-KN-8424-01A-11R-2314-13	hsa-mir-622	0.0	0.0	N
TCGA-KN-8424-01A-11R-2314-13	hsa-mir-623	0.0	0.0	N
TCGA-KN-8424-01A-11R-2314-13	hsa-mir-624	8.0	1.552301	N
TCGA-KN-8424-01A-11R-2314-13	hsa-mir-625	153.0	29.687755	N
TCGA-KN-8424-01A-11R-2314-13	hsa-mir-626	0.0	0.0	N
TCGA-KN-8424-01A-11R-2314-13	hsa-mir-627	5.0	0.970188	N
TCGA-KN-8424-01A-11R-2314-13	hsa-mir-628	40.0	7.761504	N
TCGA-KN-8424-01A-11R-2314-13	hsa-mir-629	222.0	43.07635	N
TCGA-KN-8424-01A-11R-2314-13	hsa-mir-630	0.0	0.0	N
TCGA-KN-8424-01A-11R-2314-13	hsa-mir-631	2.0	0.388075	N
TCGA-KN-8424-01A-11R-2314-13	hsa-mir-632	3.0	0.582113	N
TCGA-KN-8424-01A-11R-2314-13	hsa-mir-633	0.0	0.0	N
TCGA-KN-8424-01A-11R-2314-13	hsa-mir-634	0.0	0.0	N
TCGA-KN-8424-01A-11R-2314-13	hsa-mir-635	1.0	0.194038	N
TCGA-KN-8424-01A-11R-2314-13	hsa-mir-636	1.0	0.194038	N
TCGA-KN-8424-01A-11R-2314-13	hsa-mir-637	0.0	0.0	N
TCGA-KN-8424-01A-11R-2314-13	hsa-mir-638	0.0	0.0	N
TCGA-KN-8424-01A-11R-2314-13	hsa-mir-639	3.0	0.582113	N
TCGA-KN-8424-01A-11R-2314-13	hsa-mir-640	0.0	0.0	N
TCGA-KN-8424-01A-11R-2314-13	hsa-mir-641	0.0	0.0	N
TCGA-KN-8424-01A-11R-2314-13	hsa-mir-642a	2.0	0.388075	N
TCGA-KN-8424-01A-11R-2314-13	hsa-mir-642b	0.0	0.0	N
TCGA-KN-8424-01A-11R-2314-13	hsa-mir-643	0.0	0.0	N
TCGA-KN-8424-01A-11R-2314-13	hsa-mir-644	0.0	0.0	N
TCGA-KN-8424-01A-11R-2314-13	hsa-mir-645	0.0	0.0	N
TCGA-KN-8424-01A-11R-2314-13	hsa-mir-646	0.0	0.0	N
TCGA-KN-8424-01A-11R-2314-13	hsa-mir-647	0.0	0.0	N
TCGA-KN-8424-01A-11R-2314-13	hsa-mir-648	0.0	0.0	N
TCGA-KN-8424-01A-11R-2314-13	hsa-mir-649	0.0	0.0	N
TCGA-KN-8424-01A-11R-2314-13	hsa-mir-650	0.0	0.0	N
TCGA-KN-8424-01A-11R-2314-13	hsa-mir-651	202.0	39.195598	N
TCGA-KN-8424-01A-11R-2314-13	hsa-mir-652	142.0	27.553341	N
TCGA-KN-8424-01A-11R-2314-13	hsa-mir-653	218.0	42.300199	N
TCGA-KN-8424-01A-11R-2314-13	hsa-mir-654	11.0	2.134414	N
TCGA-KN-8424-01A-11R-2314-13	hsa-mir-655	0.0	0.0	N
TCGA-KN-8424-01A-11R-2314-13	hsa-mir-656	0.0	0.0	N
TCGA-KN-8424-01A-11R-2314-13	hsa-mir-657	0.0	0.0	N
TCGA-KN-8424-01A-11R-2314-13	hsa-mir-658	1.0	0.194038	N
TCGA-KN-8424-01A-11R-2314-13	hsa-mir-659	15.0	2.910564	N
TCGA-KN-8424-01A-11R-2314-13	hsa-mir-660	428.0	83.048098	N
TCGA-KN-8424-01A-11R-2314-13	hsa-mir-661	0.0	0.0	N
TCGA-KN-8424-01A-11R-2314-13	hsa-mir-662	0.0	0.0	N
TCGA-KN-8424-01A-11R-2314-13	hsa-mir-663	0.0	0.0	N
TCGA-KN-8424-01A-11R-2314-13	hsa-mir-663b	0.0	0.0	N
TCGA-KN-8424-01A-11R-2314-13	hsa-mir-664	126.0	24.448739	N
TCGA-KN-8424-01A-11R-2314-13	hsa-mir-665	0.0	0.0	N
TCGA-KN-8424-01A-11R-2314-13	hsa-mir-668	0.0	0.0	N
TCGA-KN-8424-01A-11R-2314-13	hsa-mir-670	0.0	0.0	N
TCGA-KN-8424-01A-11R-2314-13	hsa-mir-671	35.0	6.791316	N
TCGA-KN-8424-01A-11R-2314-13	hsa-mir-675	10.0	1.940376	N
TCGA-KN-8424-01A-11R-2314-13	hsa-mir-676	3.0	0.582113	N
TCGA-KN-8424-01A-11R-2314-13	hsa-mir-7-1	92.0	17.85146	N
TCGA-KN-8424-01A-11R-2314-13	hsa-mir-7-2	1.0	0.194038	N
TCGA-KN-8424-01A-11R-2314-13	hsa-mir-7-3	1.0	0.194038	N
TCGA-KN-8424-01A-11R-2314-13	hsa-mir-708	140.0	27.165266	N
TCGA-KN-8424-01A-11R-2314-13	hsa-mir-711	0.0	0.0	N
TCGA-KN-8424-01A-11R-2314-13	hsa-mir-718	0.0	0.0	N
TCGA-KN-8424-01A-11R-2314-13	hsa-mir-720	0.0	0.0	N
TCGA-KN-8424-01A-11R-2314-13	hsa-mir-744	56.0	10.866106	N
TCGA-KN-8424-01A-11R-2314-13	hsa-mir-758	10.0	1.940376	N
TCGA-KN-8424-01A-11R-2314-13	hsa-mir-759	0.0	0.0	N
TCGA-KN-8424-01A-11R-2314-13	hsa-mir-760	5.0	0.970188	N
TCGA-KN-8424-01A-11R-2314-13	hsa-mir-761	0.0	0.0	N
TCGA-KN-8424-01A-11R-2314-13	hsa-mir-762	0.0	0.0	N
TCGA-KN-8424-01A-11R-2314-13	hsa-mir-764	0.0	0.0	N
TCGA-KN-8424-01A-11R-2314-13	hsa-mir-765	1.0	0.194038	N
TCGA-KN-8424-01A-11R-2314-13	hsa-mir-766	46.0	8.92573	N
TCGA-KN-8424-01A-11R-2314-13	hsa-mir-767	0.0	0.0	N
TCGA-KN-8424-01A-11R-2314-13	hsa-mir-769	50.0	9.701881	N
TCGA-KN-8424-01A-11R-2314-13	hsa-mir-770	0.0	0.0	N
TCGA-KN-8424-01A-11R-2314-13	hsa-mir-802	0.0	0.0	N
TCGA-KN-8424-01A-11R-2314-13	hsa-mir-873	1.0	0.194038	N
TCGA-KN-8424-01A-11R-2314-13	hsa-mir-874	2850.0	553.007195	N
TCGA-KN-8424-01A-11R-2314-13	hsa-mir-875	0.0	0.0	N
TCGA-KN-8424-01A-11R-2314-13	hsa-mir-876	0.0	0.0	N
TCGA-KN-8424-01A-11R-2314-13	hsa-mir-877	3.0	0.582113	N
TCGA-KN-8424-01A-11R-2314-13	hsa-mir-885	75.0	14.552821	N
TCGA-KN-8424-01A-11R-2314-13	hsa-mir-887	12.0	2.328451	N
TCGA-KN-8424-01A-11R-2314-13	hsa-mir-888	609.0	118.168906	N
TCGA-KN-8424-01A-11R-2314-13	hsa-mir-889	10.0	1.940376	N
TCGA-KN-8424-01A-11R-2314-13	hsa-mir-890	49.0	9.507843	N
TCGA-KN-8424-01A-11R-2314-13	hsa-mir-891a	168809.0	32755.295286	N
TCGA-KN-8424-01A-11R-2314-13	hsa-mir-891b	430.0	83.436173	N
TCGA-KN-8424-01A-11R-2314-13	hsa-mir-892a	1369.0	265.637491	N
TCGA-KN-8424-01A-11R-2314-13	hsa-mir-892b	206.0	39.971748	N
TCGA-KN-8424-01A-11R-2314-13	hsa-mir-9-1	734.0	142.423607	N
TCGA-KN-8424-01A-11R-2314-13	hsa-mir-9-2	810.0	157.170466	N
TCGA-KN-8424-01A-11R-2314-13	hsa-mir-9-3	1.0	0.194038	N
TCGA-KN-8424-01A-11R-2314-13	hsa-mir-920	0.0	0.0	N
TCGA-KN-8424-01A-11R-2314-13	hsa-mir-921	0.0	0.0	N
TCGA-KN-8424-01A-11R-2314-13	hsa-mir-922	0.0	0.0	N
TCGA-KN-8424-01A-11R-2314-13	hsa-mir-924	0.0	0.0	N
TCGA-KN-8424-01A-11R-2314-13	hsa-mir-92a-1	1420.0	275.533409	N
TCGA-KN-8424-01A-11R-2314-13	hsa-mir-92a-2	37997.0	7372.847153	N
TCGA-KN-8424-01A-11R-2314-13	hsa-mir-92b	128.0	24.836814	N
TCGA-KN-8424-01A-11R-2314-13	hsa-mir-93	12649.0	2454.381757	N
TCGA-KN-8424-01A-11R-2314-13	hsa-mir-933	0.0	0.0	N
TCGA-KN-8424-01A-11R-2314-13	hsa-mir-934	0.0	0.0	N
TCGA-KN-8424-01A-11R-2314-13	hsa-mir-935	5.0	0.970188	N
TCGA-KN-8424-01A-11R-2314-13	hsa-mir-936	0.0	0.0	N
TCGA-KN-8424-01A-11R-2314-13	hsa-mir-937	0.0	0.0	N
TCGA-KN-8424-01A-11R-2314-13	hsa-mir-938	0.0	0.0	N
TCGA-KN-8424-01A-11R-2314-13	hsa-mir-939	1.0	0.194038	N
TCGA-KN-8424-01A-11R-2314-13	hsa-mir-940	2.0	0.388075	N
TCGA-KN-8424-01A-11R-2314-13	hsa-mir-941-1	0.0	0.0	N
TCGA-KN-8424-01A-11R-2314-13	hsa-mir-941-3	0.0	0.0	N
TCGA-KN-8424-01A-11R-2314-13	hsa-mir-941-4	0.0	0.0	N
TCGA-KN-8424-01A-11R-2314-13	hsa-mir-942	41.0	7.955542	N
TCGA-KN-8424-01A-11R-2314-13	hsa-mir-943	1.0	0.194038	N
TCGA-KN-8424-01A-11R-2314-13	hsa-mir-944	6.0	1.164226	N
TCGA-KN-8424-01A-11R-2314-13	hsa-mir-95	3.0	0.582113	N
TCGA-KN-8424-01A-11R-2314-13	hsa-mir-96	158.0	30.657943	N
TCGA-KN-8424-01A-11R-2314-13	hsa-mir-98	105.0	20.373949	N
TCGA-KN-8424-01A-11R-2314-13	hsa-mir-99a	1594.0	309.295954	Y
TCGA-KN-8424-01A-11R-2314-13	hsa-mir-99b	119881.0	23261.422994	N
