# Supplementary material for: Dysfunctional miRNA-Mediated Regulation in Chromophobe Renal Cell Carcinoma
Source: PLoS One. 2016 Jun 3;11(6):e0156324. doi: 10.1371/journal.pone.0156324 (PMC4892590; doi:10.1371/journal.pone.0156324)
Supplement: S1 File — (ZIP) [file pone.0156324.s001.zip › S1_File miRNA expression profile downloaded from TCGA/case/bcgsc.ca__IlluminaHiSeq_miRNASeq__TCGA-KN-8425-01A-11R-2314-13__mirna_quantification.txt]

barcode	miRNA_ID	read_count	reads_per_million_miRNA_mapped	cross-mapped
TCGA-KN-8425-01A-11R-2314-13	hsa-let-7a-1	33978.0	6308.931544	N
TCGA-KN-8425-01A-11R-2314-13	hsa-let-7a-2	67588.0	12549.533969	Y
TCGA-KN-8425-01A-11R-2314-13	hsa-let-7a-3	33640.0	6246.172734	N
TCGA-KN-8425-01A-11R-2314-13	hsa-let-7b	53007.0	9842.178303	N
TCGA-KN-8425-01A-11R-2314-13	hsa-let-7c	7997.0	1484.858601	Y
TCGA-KN-8425-01A-11R-2314-13	hsa-let-7d	2797.0	519.33844	N
TCGA-KN-8425-01A-11R-2314-13	hsa-let-7e	8768.0	1628.015533	N
TCGA-KN-8425-01A-11R-2314-13	hsa-let-7f-1	73.0	13.554418	N
TCGA-KN-8425-01A-11R-2314-13	hsa-let-7f-2	55933.0	10385.46907	N
TCGA-KN-8425-01A-11R-2314-13	hsa-let-7g	2683.0	498.171268	N
TCGA-KN-8425-01A-11R-2314-13	hsa-let-7i	1587.0	294.669326	N
TCGA-KN-8425-01A-11R-2314-13	hsa-mir-1-1	0.0	0.0	N
TCGA-KN-8425-01A-11R-2314-13	hsa-mir-1-2	12.0	2.228123	N
TCGA-KN-8425-01A-11R-2314-13	hsa-mir-100	58424.0	10847.990363	Y
TCGA-KN-8425-01A-11R-2314-13	hsa-mir-101-1	83867.0	15572.169104	N
TCGA-KN-8425-01A-11R-2314-13	hsa-mir-101-2	155.0	28.779928	N
TCGA-KN-8425-01A-11R-2314-13	hsa-mir-103-1	70330.0	13058.660177	Y
TCGA-KN-8425-01A-11R-2314-13	hsa-mir-103-1-as	0.0	0.0	N
TCGA-KN-8425-01A-11R-2314-13	hsa-mir-103-2	33.0	6.127339	N
TCGA-KN-8425-01A-11R-2314-13	hsa-mir-103-2-as	0.0	0.0	N
TCGA-KN-8425-01A-11R-2314-13	hsa-mir-105-1	0.0	0.0	N
TCGA-KN-8425-01A-11R-2314-13	hsa-mir-105-2	0.0	0.0	N
TCGA-KN-8425-01A-11R-2314-13	hsa-mir-106a	27.0	5.013278	Y
TCGA-KN-8425-01A-11R-2314-13	hsa-mir-106b	1304.0	242.122748	N
TCGA-KN-8425-01A-11R-2314-13	hsa-mir-107	415.0	77.055936	Y
TCGA-KN-8425-01A-11R-2314-13	hsa-mir-10a	462649.0	85903.257108	N
TCGA-KN-8425-01A-11R-2314-13	hsa-mir-10b	1027555.0	190793.282505	N
TCGA-KN-8425-01A-11R-2314-13	hsa-mir-1178	0.0	0.0	N
TCGA-KN-8425-01A-11R-2314-13	hsa-mir-1179	0.0	0.0	N
TCGA-KN-8425-01A-11R-2314-13	hsa-mir-1180	45.0	8.355463	N
TCGA-KN-8425-01A-11R-2314-13	hsa-mir-1181	0.0	0.0	N
TCGA-KN-8425-01A-11R-2314-13	hsa-mir-1182	0.0	0.0	N
TCGA-KN-8425-01A-11R-2314-13	hsa-mir-1183	0.0	0.0	N
TCGA-KN-8425-01A-11R-2314-13	hsa-mir-1184-1	0.0	0.0	N
TCGA-KN-8425-01A-11R-2314-13	hsa-mir-1184-2	0.0	0.0	N
TCGA-KN-8425-01A-11R-2314-13	hsa-mir-1184-3	0.0	0.0	N
TCGA-KN-8425-01A-11R-2314-13	hsa-mir-1185-1	0.0	0.0	N
TCGA-KN-8425-01A-11R-2314-13	hsa-mir-1185-2	0.0	0.0	N
TCGA-KN-8425-01A-11R-2314-13	hsa-mir-1193	0.0	0.0	N
TCGA-KN-8425-01A-11R-2314-13	hsa-mir-1197	0.0	0.0	N
TCGA-KN-8425-01A-11R-2314-13	hsa-mir-1200	0.0	0.0	N
TCGA-KN-8425-01A-11R-2314-13	hsa-mir-1202	0.0	0.0	N
TCGA-KN-8425-01A-11R-2314-13	hsa-mir-1203	0.0	0.0	N
TCGA-KN-8425-01A-11R-2314-13	hsa-mir-1204	0.0	0.0	N
TCGA-KN-8425-01A-11R-2314-13	hsa-mir-1205	0.0	0.0	N
TCGA-KN-8425-01A-11R-2314-13	hsa-mir-1206	0.0	0.0	N
TCGA-KN-8425-01A-11R-2314-13	hsa-mir-1207	0.0	0.0	N
TCGA-KN-8425-01A-11R-2314-13	hsa-mir-1208	0.0	0.0	N
TCGA-KN-8425-01A-11R-2314-13	hsa-mir-122	1.0	0.185677	N
TCGA-KN-8425-01A-11R-2314-13	hsa-mir-1224	0.0	0.0	N
TCGA-KN-8425-01A-11R-2314-13	hsa-mir-1225	0.0	0.0	N
TCGA-KN-8425-01A-11R-2314-13	hsa-mir-1226	2.0	0.371354	N
TCGA-KN-8425-01A-11R-2314-13	hsa-mir-1227	0.0	0.0	N
TCGA-KN-8425-01A-11R-2314-13	hsa-mir-1228	1.0	0.185677	N
TCGA-KN-8425-01A-11R-2314-13	hsa-mir-1229	3.0	0.557031	N
TCGA-KN-8425-01A-11R-2314-13	hsa-mir-1231	0.0	0.0	N
TCGA-KN-8425-01A-11R-2314-13	hsa-mir-1233-1	0.0	0.0	N
TCGA-KN-8425-01A-11R-2314-13	hsa-mir-1233-2	0.0	0.0	N
TCGA-KN-8425-01A-11R-2314-13	hsa-mir-1234	0.0	0.0	N
TCGA-KN-8425-01A-11R-2314-13	hsa-mir-1236	0.0	0.0	N
TCGA-KN-8425-01A-11R-2314-13	hsa-mir-1237	0.0	0.0	N
TCGA-KN-8425-01A-11R-2314-13	hsa-mir-1238	0.0	0.0	N
TCGA-KN-8425-01A-11R-2314-13	hsa-mir-124-1	0.0	0.0	N
TCGA-KN-8425-01A-11R-2314-13	hsa-mir-124-2	0.0	0.0	N
TCGA-KN-8425-01A-11R-2314-13	hsa-mir-124-3	0.0	0.0	N
TCGA-KN-8425-01A-11R-2314-13	hsa-mir-1243	0.0	0.0	N
TCGA-KN-8425-01A-11R-2314-13	hsa-mir-1244-1	0.0	0.0	N
TCGA-KN-8425-01A-11R-2314-13	hsa-mir-1244-2	0.0	0.0	N
TCGA-KN-8425-01A-11R-2314-13	hsa-mir-1244-3	0.0	0.0	N
TCGA-KN-8425-01A-11R-2314-13	hsa-mir-1245	0.0	0.0	N
TCGA-KN-8425-01A-11R-2314-13	hsa-mir-1246	0.0	0.0	N
TCGA-KN-8425-01A-11R-2314-13	hsa-mir-1247	19.0	3.527862	N
TCGA-KN-8425-01A-11R-2314-13	hsa-mir-1248	0.0	0.0	N
TCGA-KN-8425-01A-11R-2314-13	hsa-mir-1249	5.0	0.928385	N
TCGA-KN-8425-01A-11R-2314-13	hsa-mir-1250	0.0	0.0	N
TCGA-KN-8425-01A-11R-2314-13	hsa-mir-1251	3.0	0.557031	N
TCGA-KN-8425-01A-11R-2314-13	hsa-mir-1252	0.0	0.0	N
TCGA-KN-8425-01A-11R-2314-13	hsa-mir-1253	0.0	0.0	N
TCGA-KN-8425-01A-11R-2314-13	hsa-mir-1254	2.0	0.371354	N
TCGA-KN-8425-01A-11R-2314-13	hsa-mir-1255a	0.0	0.0	N
TCGA-KN-8425-01A-11R-2314-13	hsa-mir-1255b-1	0.0	0.0	N
TCGA-KN-8425-01A-11R-2314-13	hsa-mir-1255b-2	0.0	0.0	N
TCGA-KN-8425-01A-11R-2314-13	hsa-mir-1256	0.0	0.0	N
TCGA-KN-8425-01A-11R-2314-13	hsa-mir-1257	0.0	0.0	N
TCGA-KN-8425-01A-11R-2314-13	hsa-mir-1258	16.0	2.970831	N
TCGA-KN-8425-01A-11R-2314-13	hsa-mir-125a	4852.0	900.904581	N
TCGA-KN-8425-01A-11R-2314-13	hsa-mir-125b-1	4007.0	744.007555	N
TCGA-KN-8425-01A-11R-2314-13	hsa-mir-125b-2	164.0	30.45102	N
TCGA-KN-8425-01A-11R-2314-13	hsa-mir-126	10959.0	2034.833739	N
TCGA-KN-8425-01A-11R-2314-13	hsa-mir-1260	0.0	0.0	N
TCGA-KN-8425-01A-11R-2314-13	hsa-mir-1260b	0.0	0.0	N
TCGA-KN-8425-01A-11R-2314-13	hsa-mir-1261	0.0	0.0	N
TCGA-KN-8425-01A-11R-2314-13	hsa-mir-1262	2.0	0.371354	N
TCGA-KN-8425-01A-11R-2314-13	hsa-mir-1263	0.0	0.0	N
TCGA-KN-8425-01A-11R-2314-13	hsa-mir-1264	0.0	0.0	N
TCGA-KN-8425-01A-11R-2314-13	hsa-mir-1265	0.0	0.0	N
TCGA-KN-8425-01A-11R-2314-13	hsa-mir-1266	19.0	3.527862	N
TCGA-KN-8425-01A-11R-2314-13	hsa-mir-1267	0.0	0.0	N
TCGA-KN-8425-01A-11R-2314-13	hsa-mir-1268	0.0	0.0	N
TCGA-KN-8425-01A-11R-2314-13	hsa-mir-1269	0.0	0.0	N
TCGA-KN-8425-01A-11R-2314-13	hsa-mir-127	194.0	36.021329	N
TCGA-KN-8425-01A-11R-2314-13	hsa-mir-1270-1	0.0	0.0	N
TCGA-KN-8425-01A-11R-2314-13	hsa-mir-1270-2	2.0	0.371354	N
TCGA-KN-8425-01A-11R-2314-13	hsa-mir-1271	2.0	0.371354	N
TCGA-KN-8425-01A-11R-2314-13	hsa-mir-1272	0.0	0.0	N
TCGA-KN-8425-01A-11R-2314-13	hsa-mir-1273	0.0	0.0	N
TCGA-KN-8425-01A-11R-2314-13	hsa-mir-1273c	0.0	0.0	N
TCGA-KN-8425-01A-11R-2314-13	hsa-mir-1273d	0.0	0.0	N
TCGA-KN-8425-01A-11R-2314-13	hsa-mir-1274a	0.0	0.0	N
TCGA-KN-8425-01A-11R-2314-13	hsa-mir-1274b	109.0	20.238788	N
TCGA-KN-8425-01A-11R-2314-13	hsa-mir-1275	0.0	0.0	N
TCGA-KN-8425-01A-11R-2314-13	hsa-mir-1276	0.0	0.0	N
TCGA-KN-8425-01A-11R-2314-13	hsa-mir-1277	2.0	0.371354	N
TCGA-KN-8425-01A-11R-2314-13	hsa-mir-1278	0.0	0.0	N
TCGA-KN-8425-01A-11R-2314-13	hsa-mir-1279	0.0	0.0	N
TCGA-KN-8425-01A-11R-2314-13	hsa-mir-128-1	259.0	48.090331	N
TCGA-KN-8425-01A-11R-2314-13	hsa-mir-128-2	214.0	39.734868	N
TCGA-KN-8425-01A-11R-2314-13	hsa-mir-1280	1.0	0.185677	N
TCGA-KN-8425-01A-11R-2314-13	hsa-mir-1281	0.0	0.0	N
TCGA-KN-8425-01A-11R-2314-13	hsa-mir-1282	0.0	0.0	N
TCGA-KN-8425-01A-11R-2314-13	hsa-mir-1283-1	0.0	0.0	N
TCGA-KN-8425-01A-11R-2314-13	hsa-mir-1283-2	0.0	0.0	N
TCGA-KN-8425-01A-11R-2314-13	hsa-mir-1284	0.0	0.0	N
TCGA-KN-8425-01A-11R-2314-13	hsa-mir-1285-1	0.0	0.0	N
TCGA-KN-8425-01A-11R-2314-13	hsa-mir-1285-2	0.0	0.0	N
TCGA-KN-8425-01A-11R-2314-13	hsa-mir-1286	0.0	0.0	N
TCGA-KN-8425-01A-11R-2314-13	hsa-mir-1287	29.0	5.384632	N
TCGA-KN-8425-01A-11R-2314-13	hsa-mir-1288	2.0	0.371354	N
TCGA-KN-8425-01A-11R-2314-13	hsa-mir-1289-1	0.0	0.0	N
TCGA-KN-8425-01A-11R-2314-13	hsa-mir-1289-2	0.0	0.0	N
TCGA-KN-8425-01A-11R-2314-13	hsa-mir-129-1	25.0	4.641924	N
TCGA-KN-8425-01A-11R-2314-13	hsa-mir-129-2	29.0	5.384632	N
TCGA-KN-8425-01A-11R-2314-13	hsa-mir-1290	0.0	0.0	N
TCGA-KN-8425-01A-11R-2314-13	hsa-mir-1291	0.0	0.0	N
TCGA-KN-8425-01A-11R-2314-13	hsa-mir-1292	1.0	0.185677	N
TCGA-KN-8425-01A-11R-2314-13	hsa-mir-1293	0.0	0.0	N
TCGA-KN-8425-01A-11R-2314-13	hsa-mir-1294	1.0	0.185677	N
TCGA-KN-8425-01A-11R-2314-13	hsa-mir-1295	0.0	0.0	N
TCGA-KN-8425-01A-11R-2314-13	hsa-mir-1296	24.0	4.456247	N
TCGA-KN-8425-01A-11R-2314-13	hsa-mir-1297	0.0	0.0	N
TCGA-KN-8425-01A-11R-2314-13	hsa-mir-1298	0.0	0.0	N
TCGA-KN-8425-01A-11R-2314-13	hsa-mir-1299	0.0	0.0	N
TCGA-KN-8425-01A-11R-2314-13	hsa-mir-1301	13.0	2.4138	N
TCGA-KN-8425-01A-11R-2314-13	hsa-mir-1302-1	0.0	0.0	N
TCGA-KN-8425-01A-11R-2314-13	hsa-mir-1302-10	0.0	0.0	N
TCGA-KN-8425-01A-11R-2314-13	hsa-mir-1302-11	0.0	0.0	N
TCGA-KN-8425-01A-11R-2314-13	hsa-mir-1302-2	0.0	0.0	N
TCGA-KN-8425-01A-11R-2314-13	hsa-mir-1302-3	0.0	0.0	N
TCGA-KN-8425-01A-11R-2314-13	hsa-mir-1302-4	0.0	0.0	N
TCGA-KN-8425-01A-11R-2314-13	hsa-mir-1302-5	0.0	0.0	N
TCGA-KN-8425-01A-11R-2314-13	hsa-mir-1302-6	0.0	0.0	N
TCGA-KN-8425-01A-11R-2314-13	hsa-mir-1302-7	0.0	0.0	N
TCGA-KN-8425-01A-11R-2314-13	hsa-mir-1302-8	0.0	0.0	N
TCGA-KN-8425-01A-11R-2314-13	hsa-mir-1302-9	0.0	0.0	N
TCGA-KN-8425-01A-11R-2314-13	hsa-mir-1303	0.0	0.0	N
TCGA-KN-8425-01A-11R-2314-13	hsa-mir-1304	7.0	1.299739	N
TCGA-KN-8425-01A-11R-2314-13	hsa-mir-1305	0.0	0.0	N
TCGA-KN-8425-01A-11R-2314-13	hsa-mir-1306	30.0	5.570309	N
TCGA-KN-8425-01A-11R-2314-13	hsa-mir-1307	8598.0	1596.450451	N
TCGA-KN-8425-01A-11R-2314-13	hsa-mir-130a	39.0	7.241401	N
TCGA-KN-8425-01A-11R-2314-13	hsa-mir-130b	8.0	1.485416	N
TCGA-KN-8425-01A-11R-2314-13	hsa-mir-132	157.0	29.151282	N
TCGA-KN-8425-01A-11R-2314-13	hsa-mir-1321	0.0	0.0	N
TCGA-KN-8425-01A-11R-2314-13	hsa-mir-1322	0.0	0.0	N
TCGA-KN-8425-01A-11R-2314-13	hsa-mir-1323	0.0	0.0	N
TCGA-KN-8425-01A-11R-2314-13	hsa-mir-1324	0.0	0.0	N
TCGA-KN-8425-01A-11R-2314-13	hsa-mir-133a-1	5.0	0.928385	Y
TCGA-KN-8425-01A-11R-2314-13	hsa-mir-133a-2	0.0	0.0	N
TCGA-KN-8425-01A-11R-2314-13	hsa-mir-133b	2.0	0.371354	Y
TCGA-KN-8425-01A-11R-2314-13	hsa-mir-134	76.0	14.111449	N
TCGA-KN-8425-01A-11R-2314-13	hsa-mir-135a-1	12.0	2.228123	N
TCGA-KN-8425-01A-11R-2314-13	hsa-mir-135a-2	1.0	0.185677	N
TCGA-KN-8425-01A-11R-2314-13	hsa-mir-135b	0.0	0.0	N
TCGA-KN-8425-01A-11R-2314-13	hsa-mir-136	8.0	1.485416	N
TCGA-KN-8425-01A-11R-2314-13	hsa-mir-137	0.0	0.0	N
TCGA-KN-8425-01A-11R-2314-13	hsa-mir-138-1	1.0	0.185677	N
TCGA-KN-8425-01A-11R-2314-13	hsa-mir-138-2	0.0	0.0	N
TCGA-KN-8425-01A-11R-2314-13	hsa-mir-139	529.0	98.223109	N
TCGA-KN-8425-01A-11R-2314-13	hsa-mir-140	8409.0	1561.357506	N
TCGA-KN-8425-01A-11R-2314-13	hsa-mir-141	13741.0	2551.387025	N
TCGA-KN-8425-01A-11R-2314-13	hsa-mir-142	3875.0	719.498197	N
TCGA-KN-8425-01A-11R-2314-13	hsa-mir-143	113072.0	20994.864547	N
TCGA-KN-8425-01A-11R-2314-13	hsa-mir-144	2652.0	492.415282	N
TCGA-KN-8425-01A-11R-2314-13	hsa-mir-145	2020.0	375.067447	N
TCGA-KN-8425-01A-11R-2314-13	hsa-mir-1468	106.0	19.681757	N
TCGA-KN-8425-01A-11R-2314-13	hsa-mir-1469	0.0	0.0	N
TCGA-KN-8425-01A-11R-2314-13	hsa-mir-146a	112.0	20.795819	N
TCGA-KN-8425-01A-11R-2314-13	hsa-mir-146b	499.0	92.6528	N
TCGA-KN-8425-01A-11R-2314-13	hsa-mir-147	0.0	0.0	N
TCGA-KN-8425-01A-11R-2314-13	hsa-mir-1470	0.0	0.0	N
TCGA-KN-8425-01A-11R-2314-13	hsa-mir-1471	0.0	0.0	N
TCGA-KN-8425-01A-11R-2314-13	hsa-mir-147b	0.0	0.0	N
TCGA-KN-8425-01A-11R-2314-13	hsa-mir-148a	63708.0	11829.107388	N
TCGA-KN-8425-01A-11R-2314-13	hsa-mir-148b	465.0	86.339784	N
TCGA-KN-8425-01A-11R-2314-13	hsa-mir-149	61.0	11.326294	N
TCGA-KN-8425-01A-11R-2314-13	hsa-mir-150	2389.0	443.582243	N
TCGA-KN-8425-01A-11R-2314-13	hsa-mir-151	13081.0	2428.840236	N
TCGA-KN-8425-01A-11R-2314-13	hsa-mir-152	768.0	142.599901	N
TCGA-KN-8425-01A-11R-2314-13	hsa-mir-153-1	1.0	0.185677	N
TCGA-KN-8425-01A-11R-2314-13	hsa-mir-153-2	20.0	3.713539	N
TCGA-KN-8425-01A-11R-2314-13	hsa-mir-1537	0.0	0.0	N
TCGA-KN-8425-01A-11R-2314-13	hsa-mir-1538	0.0	0.0	N
TCGA-KN-8425-01A-11R-2314-13	hsa-mir-1539	0.0	0.0	N
TCGA-KN-8425-01A-11R-2314-13	hsa-mir-154	2.0	0.371354	N
TCGA-KN-8425-01A-11R-2314-13	hsa-mir-155	236.0	43.819761	N
TCGA-KN-8425-01A-11R-2314-13	hsa-mir-15a	452.0	83.925983	N
TCGA-KN-8425-01A-11R-2314-13	hsa-mir-15b	599.0	111.220495	N
TCGA-KN-8425-01A-11R-2314-13	hsa-mir-16-1	1289.0	239.337594	N
TCGA-KN-8425-01A-11R-2314-13	hsa-mir-16-2	29.0	5.384632	N
TCGA-KN-8425-01A-11R-2314-13	hsa-mir-17	1262.0	234.324316	Y
TCGA-KN-8425-01A-11R-2314-13	hsa-mir-181a-1	3439.0	638.543045	N
TCGA-KN-8425-01A-11R-2314-13	hsa-mir-181a-2	2041.0	378.966663	N
TCGA-KN-8425-01A-11R-2314-13	hsa-mir-181b-1	439.0	81.512183	N
TCGA-KN-8425-01A-11R-2314-13	hsa-mir-181b-2	4.0	0.742708	N
TCGA-KN-8425-01A-11R-2314-13	hsa-mir-181c	80.0	14.854156	N
TCGA-KN-8425-01A-11R-2314-13	hsa-mir-181d	8.0	1.485416	N
TCGA-KN-8425-01A-11R-2314-13	hsa-mir-182	204123.0	37900.936889	N
TCGA-KN-8425-01A-11R-2314-13	hsa-mir-1825	0.0	0.0	N
TCGA-KN-8425-01A-11R-2314-13	hsa-mir-1827	0.0	0.0	N
TCGA-KN-8425-01A-11R-2314-13	hsa-mir-183	77096.0	14314.950448	N
TCGA-KN-8425-01A-11R-2314-13	hsa-mir-184	14.0	2.599477	N
TCGA-KN-8425-01A-11R-2314-13	hsa-mir-185	647.0	120.132989	N
TCGA-KN-8425-01A-11R-2314-13	hsa-mir-186	458.0	85.040045	N
TCGA-KN-8425-01A-11R-2314-13	hsa-mir-187	2987.0	554.617062	N
TCGA-KN-8425-01A-11R-2314-13	hsa-mir-188	55.0	10.212232	N
TCGA-KN-8425-01A-11R-2314-13	hsa-mir-18a	18.0	3.342185	Y
TCGA-KN-8425-01A-11R-2314-13	hsa-mir-18b	4.0	0.742708	Y
TCGA-KN-8425-01A-11R-2314-13	hsa-mir-190	21.0	3.899216	N
TCGA-KN-8425-01A-11R-2314-13	hsa-mir-1908	0.0	0.0	N
TCGA-KN-8425-01A-11R-2314-13	hsa-mir-1909	0.0	0.0	N
TCGA-KN-8425-01A-11R-2314-13	hsa-mir-190b	0.0	0.0	N
TCGA-KN-8425-01A-11R-2314-13	hsa-mir-191	1484.0	275.5446	N
TCGA-KN-8425-01A-11R-2314-13	hsa-mir-1910	1.0	0.185677	N
TCGA-KN-8425-01A-11R-2314-13	hsa-mir-1911	1.0	0.185677	N
TCGA-KN-8425-01A-11R-2314-13	hsa-mir-1912	0.0	0.0	N
TCGA-KN-8425-01A-11R-2314-13	hsa-mir-1913	0.0	0.0	N
TCGA-KN-8425-01A-11R-2314-13	hsa-mir-1914	0.0	0.0	N
TCGA-KN-8425-01A-11R-2314-13	hsa-mir-1915	0.0	0.0	N
TCGA-KN-8425-01A-11R-2314-13	hsa-mir-192	749.0	139.072039	Y
TCGA-KN-8425-01A-11R-2314-13	hsa-mir-193a	662.0	122.918144	N
TCGA-KN-8425-01A-11R-2314-13	hsa-mir-193b	87.0	16.153895	N
TCGA-KN-8425-01A-11R-2314-13	hsa-mir-194-1	184.0	34.16456	N
TCGA-KN-8425-01A-11R-2314-13	hsa-mir-194-2	184.0	34.16456	N
TCGA-KN-8425-01A-11R-2314-13	hsa-mir-195	48.0	8.912494	N
TCGA-KN-8425-01A-11R-2314-13	hsa-mir-196a-1	256.0	47.5333	N
TCGA-KN-8425-01A-11R-2314-13	hsa-mir-196a-2	20.0	3.713539	N
TCGA-KN-8425-01A-11R-2314-13	hsa-mir-196b	2019.0	374.88177	N
TCGA-KN-8425-01A-11R-2314-13	hsa-mir-197	636.0	118.090543	N
TCGA-KN-8425-01A-11R-2314-13	hsa-mir-1972-1	0.0	0.0	N
TCGA-KN-8425-01A-11R-2314-13	hsa-mir-1972-2	0.0	0.0	N
TCGA-KN-8425-01A-11R-2314-13	hsa-mir-1973	0.0	0.0	N
TCGA-KN-8425-01A-11R-2314-13	hsa-mir-1976	52.0	9.655202	N
TCGA-KN-8425-01A-11R-2314-13	hsa-mir-198	0.0	0.0	N
TCGA-KN-8425-01A-11R-2314-13	hsa-mir-199a-1	488.0	90.610354	Y
TCGA-KN-8425-01A-11R-2314-13	hsa-mir-199a-2	830.0	154.111872	Y
TCGA-KN-8425-01A-11R-2314-13	hsa-mir-199b	1020.0	189.390493	Y
TCGA-KN-8425-01A-11R-2314-13	hsa-mir-19a	27.0	5.013278	N
TCGA-KN-8425-01A-11R-2314-13	hsa-mir-19b-1	18.0	3.342185	N
TCGA-KN-8425-01A-11R-2314-13	hsa-mir-19b-2	116.0	21.538527	N
TCGA-KN-8425-01A-11R-2314-13	hsa-mir-200a	5438.0	1009.711276	N
TCGA-KN-8425-01A-11R-2314-13	hsa-mir-200b	5421.0	1006.554768	N
TCGA-KN-8425-01A-11R-2314-13	hsa-mir-200c	36371.0	6753.256495	N
TCGA-KN-8425-01A-11R-2314-13	hsa-mir-202	0.0	0.0	N
TCGA-KN-8425-01A-11R-2314-13	hsa-mir-203	3143.0	583.582667	N
TCGA-KN-8425-01A-11R-2314-13	hsa-mir-204	9.0	1.671093	N
TCGA-KN-8425-01A-11R-2314-13	hsa-mir-205	41.0	7.612755	N
TCGA-KN-8425-01A-11R-2314-13	hsa-mir-2052	0.0	0.0	N
TCGA-KN-8425-01A-11R-2314-13	hsa-mir-2053	0.0	0.0	N
TCGA-KN-8425-01A-11R-2314-13	hsa-mir-2054	0.0	0.0	N
TCGA-KN-8425-01A-11R-2314-13	hsa-mir-206	0.0	0.0	N
TCGA-KN-8425-01A-11R-2314-13	hsa-mir-208a	0.0	0.0	N
TCGA-KN-8425-01A-11R-2314-13	hsa-mir-208b	0.0	0.0	N
TCGA-KN-8425-01A-11R-2314-13	hsa-mir-20a	447.0	82.997598	N
TCGA-KN-8425-01A-11R-2314-13	hsa-mir-20b	56.0	10.397909	N
TCGA-KN-8425-01A-11R-2314-13	hsa-mir-21	217678.0	40417.788001	N
TCGA-KN-8425-01A-11R-2314-13	hsa-mir-210	1172.0	217.61339	N
TCGA-KN-8425-01A-11R-2314-13	hsa-mir-211	5.0	0.928385	N
TCGA-KN-8425-01A-11R-2314-13	hsa-mir-2110	5.0	0.928385	N
TCGA-KN-8425-01A-11R-2314-13	hsa-mir-2113	0.0	0.0	N
TCGA-KN-8425-01A-11R-2314-13	hsa-mir-2114	2.0	0.371354	N
TCGA-KN-8425-01A-11R-2314-13	hsa-mir-2115	0.0	0.0	N
TCGA-KN-8425-01A-11R-2314-13	hsa-mir-2116	0.0	0.0	N
TCGA-KN-8425-01A-11R-2314-13	hsa-mir-2117	0.0	0.0	N
TCGA-KN-8425-01A-11R-2314-13	hsa-mir-212	5.0	0.928385	N
TCGA-KN-8425-01A-11R-2314-13	hsa-mir-214	20.0	3.713539	N
TCGA-KN-8425-01A-11R-2314-13	hsa-mir-215	17.0	3.156508	Y
TCGA-KN-8425-01A-11R-2314-13	hsa-mir-216a	0.0	0.0	N
TCGA-KN-8425-01A-11R-2314-13	hsa-mir-216b	0.0	0.0	N
TCGA-KN-8425-01A-11R-2314-13	hsa-mir-217	18.0	3.342185	N
TCGA-KN-8425-01A-11R-2314-13	hsa-mir-218-1	13.0	2.4138	N
TCGA-KN-8425-01A-11R-2314-13	hsa-mir-218-2	1753.0	325.4917	N
TCGA-KN-8425-01A-11R-2314-13	hsa-mir-219-1	1.0	0.185677	N
TCGA-KN-8425-01A-11R-2314-13	hsa-mir-219-2	0.0	0.0	N
TCGA-KN-8425-01A-11R-2314-13	hsa-mir-22	1137688.0	211242.442484	N
TCGA-KN-8425-01A-11R-2314-13	hsa-mir-221	8783.0	1630.800687	N
TCGA-KN-8425-01A-11R-2314-13	hsa-mir-222	1809.0	335.88961	N
TCGA-KN-8425-01A-11R-2314-13	hsa-mir-223	161.0	29.89399	N
TCGA-KN-8425-01A-11R-2314-13	hsa-mir-224	11.0	2.042446	N
TCGA-KN-8425-01A-11R-2314-13	hsa-mir-2276	0.0	0.0	N
TCGA-KN-8425-01A-11R-2314-13	hsa-mir-2277	5.0	0.928385	N
TCGA-KN-8425-01A-11R-2314-13	hsa-mir-2278	0.0	0.0	N
TCGA-KN-8425-01A-11R-2314-13	hsa-mir-2355	290.0	53.846317	N
TCGA-KN-8425-01A-11R-2314-13	hsa-mir-23a	7358.0	1366.211028	Y
TCGA-KN-8425-01A-11R-2314-13	hsa-mir-23b	3885.0	721.354966	Y
TCGA-KN-8425-01A-11R-2314-13	hsa-mir-23c	2.0	0.371354	N
TCGA-KN-8425-01A-11R-2314-13	hsa-mir-24-1	51.0	9.469525	N
TCGA-KN-8425-01A-11R-2314-13	hsa-mir-24-2	3476.0	645.413092	N
TCGA-KN-8425-01A-11R-2314-13	hsa-mir-25	16209.0	3009.637748	N
TCGA-KN-8425-01A-11R-2314-13	hsa-mir-26a-1	1.0	0.185677	N
TCGA-KN-8425-01A-11R-2314-13	hsa-mir-26a-2	6763.0	1255.73324	N
TCGA-KN-8425-01A-11R-2314-13	hsa-mir-26b	1019.0	189.204816	N
TCGA-KN-8425-01A-11R-2314-13	hsa-mir-27a	1868.0	346.84455	Y
TCGA-KN-8425-01A-11R-2314-13	hsa-mir-27b	4776.0	886.793132	Y
TCGA-KN-8425-01A-11R-2314-13	hsa-mir-28	7548.0	1401.489649	N
TCGA-KN-8425-01A-11R-2314-13	hsa-mir-2861	0.0	0.0	N
TCGA-KN-8425-01A-11R-2314-13	hsa-mir-2909	0.0	0.0	N
TCGA-KN-8425-01A-11R-2314-13	hsa-mir-296	6.0	1.114062	N
TCGA-KN-8425-01A-11R-2314-13	hsa-mir-297	0.0	0.0	N
TCGA-KN-8425-01A-11R-2314-13	hsa-mir-298	0.0	0.0	N
TCGA-KN-8425-01A-11R-2314-13	hsa-mir-299	1.0	0.185677	N
TCGA-KN-8425-01A-11R-2314-13	hsa-mir-29a	75852.0	14083.968318	N
TCGA-KN-8425-01A-11R-2314-13	hsa-mir-29b-1	2860.0	531.036089	Y
TCGA-KN-8425-01A-11R-2314-13	hsa-mir-29b-2	2885.0	535.678012	N
TCGA-KN-8425-01A-11R-2314-13	hsa-mir-29c	9014.0	1673.692064	Y
TCGA-KN-8425-01A-11R-2314-13	hsa-mir-300	0.0	0.0	N
TCGA-KN-8425-01A-11R-2314-13	hsa-mir-301a	10.0	1.85677	N
TCGA-KN-8425-01A-11R-2314-13	hsa-mir-301b	0.0	0.0	N
TCGA-KN-8425-01A-11R-2314-13	hsa-mir-302a	0.0	0.0	N
TCGA-KN-8425-01A-11R-2314-13	hsa-mir-302b	0.0	0.0	N
TCGA-KN-8425-01A-11R-2314-13	hsa-mir-302c	0.0	0.0	N
TCGA-KN-8425-01A-11R-2314-13	hsa-mir-302d	0.0	0.0	N
TCGA-KN-8425-01A-11R-2314-13	hsa-mir-302e	0.0	0.0	N
TCGA-KN-8425-01A-11R-2314-13	hsa-mir-302f	0.0	0.0	N
TCGA-KN-8425-01A-11R-2314-13	hsa-mir-3065	12.0	2.228123	N
TCGA-KN-8425-01A-11R-2314-13	hsa-mir-3074	11.0	2.042446	N
TCGA-KN-8425-01A-11R-2314-13	hsa-mir-30a	581400.0	107952.581077	Y
TCGA-KN-8425-01A-11R-2314-13	hsa-mir-30b	4024.0	747.164063	Y
TCGA-KN-8425-01A-11R-2314-13	hsa-mir-30c-1	15.0	2.785154	N
TCGA-KN-8425-01A-11R-2314-13	hsa-mir-30c-2	5866.0	1089.181012	Y
TCGA-KN-8425-01A-11R-2314-13	hsa-mir-30d	64208.0	11921.945865	N
TCGA-KN-8425-01A-11R-2314-13	hsa-mir-30e	198383.0	36835.151173	Y
TCGA-KN-8425-01A-11R-2314-13	hsa-mir-31	40.0	7.427078	N
TCGA-KN-8425-01A-11R-2314-13	hsa-mir-3115	0.0	0.0	N
TCGA-KN-8425-01A-11R-2314-13	hsa-mir-3116-1	0.0	0.0	N
TCGA-KN-8425-01A-11R-2314-13	hsa-mir-3116-2	0.0	0.0	N
TCGA-KN-8425-01A-11R-2314-13	hsa-mir-3117	2.0	0.371354	N
TCGA-KN-8425-01A-11R-2314-13	hsa-mir-3118-1	0.0	0.0	N
TCGA-KN-8425-01A-11R-2314-13	hsa-mir-3118-2	0.0	0.0	N
TCGA-KN-8425-01A-11R-2314-13	hsa-mir-3118-3	0.0	0.0	N
TCGA-KN-8425-01A-11R-2314-13	hsa-mir-3118-4	0.0	0.0	N
TCGA-KN-8425-01A-11R-2314-13	hsa-mir-3118-5	0.0	0.0	N
TCGA-KN-8425-01A-11R-2314-13	hsa-mir-3118-6	0.0	0.0	N
TCGA-KN-8425-01A-11R-2314-13	hsa-mir-3119-1	0.0	0.0	N
TCGA-KN-8425-01A-11R-2314-13	hsa-mir-3119-2	0.0	0.0	N
TCGA-KN-8425-01A-11R-2314-13	hsa-mir-3120	0.0	0.0	N
TCGA-KN-8425-01A-11R-2314-13	hsa-mir-3121	0.0	0.0	N
TCGA-KN-8425-01A-11R-2314-13	hsa-mir-3122	0.0	0.0	N
TCGA-KN-8425-01A-11R-2314-13	hsa-mir-3123	0.0	0.0	N
TCGA-KN-8425-01A-11R-2314-13	hsa-mir-3124	0.0	0.0	N
TCGA-KN-8425-01A-11R-2314-13	hsa-mir-3125	1.0	0.185677	N
TCGA-KN-8425-01A-11R-2314-13	hsa-mir-3126	0.0	0.0	N
TCGA-KN-8425-01A-11R-2314-13	hsa-mir-3127	31.0	5.755986	N
TCGA-KN-8425-01A-11R-2314-13	hsa-mir-3128	0.0	0.0	N
TCGA-KN-8425-01A-11R-2314-13	hsa-mir-3129	0.0	0.0	N
TCGA-KN-8425-01A-11R-2314-13	hsa-mir-3130-1	18.0	3.342185	N
TCGA-KN-8425-01A-11R-2314-13	hsa-mir-3130-2	0.0	0.0	N
TCGA-KN-8425-01A-11R-2314-13	hsa-mir-3131	1.0	0.185677	N
TCGA-KN-8425-01A-11R-2314-13	hsa-mir-3132	0.0	0.0	N
TCGA-KN-8425-01A-11R-2314-13	hsa-mir-3133	0.0	0.0	N
TCGA-KN-8425-01A-11R-2314-13	hsa-mir-3134	0.0	0.0	N
TCGA-KN-8425-01A-11R-2314-13	hsa-mir-3135	0.0	0.0	N
TCGA-KN-8425-01A-11R-2314-13	hsa-mir-3136	1.0	0.185677	N
TCGA-KN-8425-01A-11R-2314-13	hsa-mir-3137	0.0	0.0	N
TCGA-KN-8425-01A-11R-2314-13	hsa-mir-3138	0.0	0.0	N
TCGA-KN-8425-01A-11R-2314-13	hsa-mir-3139	0.0	0.0	N
TCGA-KN-8425-01A-11R-2314-13	hsa-mir-3140	0.0	0.0	N
TCGA-KN-8425-01A-11R-2314-13	hsa-mir-3141	0.0	0.0	N
TCGA-KN-8425-01A-11R-2314-13	hsa-mir-3142	0.0	0.0	N
TCGA-KN-8425-01A-11R-2314-13	hsa-mir-3143	0.0	0.0	N
TCGA-KN-8425-01A-11R-2314-13	hsa-mir-3144	2.0	0.371354	N
TCGA-KN-8425-01A-11R-2314-13	hsa-mir-3145	0.0	0.0	N
TCGA-KN-8425-01A-11R-2314-13	hsa-mir-3146	0.0	0.0	N
TCGA-KN-8425-01A-11R-2314-13	hsa-mir-3147	0.0	0.0	N
TCGA-KN-8425-01A-11R-2314-13	hsa-mir-3148	0.0	0.0	N
TCGA-KN-8425-01A-11R-2314-13	hsa-mir-3149	0.0	0.0	N
TCGA-KN-8425-01A-11R-2314-13	hsa-mir-3150	0.0	0.0	N
TCGA-KN-8425-01A-11R-2314-13	hsa-mir-3150b	1.0	0.185677	N
TCGA-KN-8425-01A-11R-2314-13	hsa-mir-3151	0.0	0.0	N
TCGA-KN-8425-01A-11R-2314-13	hsa-mir-3152	8.0	1.485416	N
TCGA-KN-8425-01A-11R-2314-13	hsa-mir-3153	0.0	0.0	N
TCGA-KN-8425-01A-11R-2314-13	hsa-mir-3154	0.0	0.0	N
TCGA-KN-8425-01A-11R-2314-13	hsa-mir-3155	0.0	0.0	N
TCGA-KN-8425-01A-11R-2314-13	hsa-mir-3156-1	0.0	0.0	N
TCGA-KN-8425-01A-11R-2314-13	hsa-mir-3156-2	0.0	0.0	N
TCGA-KN-8425-01A-11R-2314-13	hsa-mir-3156-3	0.0	0.0	N
TCGA-KN-8425-01A-11R-2314-13	hsa-mir-3157	2.0	0.371354	N
TCGA-KN-8425-01A-11R-2314-13	hsa-mir-3158-1	0.0	0.0	N
TCGA-KN-8425-01A-11R-2314-13	hsa-mir-3158-2	0.0	0.0	N
TCGA-KN-8425-01A-11R-2314-13	hsa-mir-3159	0.0	0.0	N
TCGA-KN-8425-01A-11R-2314-13	hsa-mir-3160-1	0.0	0.0	N
TCGA-KN-8425-01A-11R-2314-13	hsa-mir-3160-2	0.0	0.0	N
TCGA-KN-8425-01A-11R-2314-13	hsa-mir-3161	0.0	0.0	N
TCGA-KN-8425-01A-11R-2314-13	hsa-mir-3162	0.0	0.0	N
TCGA-KN-8425-01A-11R-2314-13	hsa-mir-3163	0.0	0.0	N
TCGA-KN-8425-01A-11R-2314-13	hsa-mir-3164	0.0	0.0	N
TCGA-KN-8425-01A-11R-2314-13	hsa-mir-3165	0.0	0.0	N
TCGA-KN-8425-01A-11R-2314-13	hsa-mir-3166	0.0	0.0	N
TCGA-KN-8425-01A-11R-2314-13	hsa-mir-3167	0.0	0.0	N
TCGA-KN-8425-01A-11R-2314-13	hsa-mir-3168	0.0	0.0	N
TCGA-KN-8425-01A-11R-2314-13	hsa-mir-3169	0.0	0.0	N
TCGA-KN-8425-01A-11R-2314-13	hsa-mir-3170	3.0	0.557031	N
TCGA-KN-8425-01A-11R-2314-13	hsa-mir-3171	0.0	0.0	N
TCGA-KN-8425-01A-11R-2314-13	hsa-mir-3173	0.0	0.0	N
TCGA-KN-8425-01A-11R-2314-13	hsa-mir-3174	0.0	0.0	N
TCGA-KN-8425-01A-11R-2314-13	hsa-mir-3175	0.0	0.0	N
TCGA-KN-8425-01A-11R-2314-13	hsa-mir-3176	2.0	0.371354	N
TCGA-KN-8425-01A-11R-2314-13	hsa-mir-3177	1.0	0.185677	N
TCGA-KN-8425-01A-11R-2314-13	hsa-mir-3178	0.0	0.0	N
TCGA-KN-8425-01A-11R-2314-13	hsa-mir-3179-1	0.0	0.0	N
TCGA-KN-8425-01A-11R-2314-13	hsa-mir-3179-2	0.0	0.0	N
TCGA-KN-8425-01A-11R-2314-13	hsa-mir-3179-3	0.0	0.0	N
TCGA-KN-8425-01A-11R-2314-13	hsa-mir-3180-1	0.0	0.0	N
TCGA-KN-8425-01A-11R-2314-13	hsa-mir-3180-2	0.0	0.0	N
TCGA-KN-8425-01A-11R-2314-13	hsa-mir-3180-3	0.0	0.0	N
TCGA-KN-8425-01A-11R-2314-13	hsa-mir-3180-4	0.0	0.0	N
TCGA-KN-8425-01A-11R-2314-13	hsa-mir-3180-5	0.0	0.0	N
TCGA-KN-8425-01A-11R-2314-13	hsa-mir-3181	0.0	0.0	N
TCGA-KN-8425-01A-11R-2314-13	hsa-mir-3182	0.0	0.0	N
TCGA-KN-8425-01A-11R-2314-13	hsa-mir-3183	0.0	0.0	N
TCGA-KN-8425-01A-11R-2314-13	hsa-mir-3184	0.0	0.0	N
TCGA-KN-8425-01A-11R-2314-13	hsa-mir-3185	0.0	0.0	N
TCGA-KN-8425-01A-11R-2314-13	hsa-mir-3186	0.0	0.0	N
TCGA-KN-8425-01A-11R-2314-13	hsa-mir-3187	0.0	0.0	N
TCGA-KN-8425-01A-11R-2314-13	hsa-mir-3188	0.0	0.0	N
TCGA-KN-8425-01A-11R-2314-13	hsa-mir-3189	2.0	0.371354	N
TCGA-KN-8425-01A-11R-2314-13	hsa-mir-3190	5.0	0.928385	N
TCGA-KN-8425-01A-11R-2314-13	hsa-mir-3191	4.0	0.742708	N
TCGA-KN-8425-01A-11R-2314-13	hsa-mir-3192	0.0	0.0	N
TCGA-KN-8425-01A-11R-2314-13	hsa-mir-3193	0.0	0.0	N
TCGA-KN-8425-01A-11R-2314-13	hsa-mir-3194	0.0	0.0	N
TCGA-KN-8425-01A-11R-2314-13	hsa-mir-3195	0.0	0.0	N
TCGA-KN-8425-01A-11R-2314-13	hsa-mir-3196	0.0	0.0	N
TCGA-KN-8425-01A-11R-2314-13	hsa-mir-3197	0.0	0.0	N
TCGA-KN-8425-01A-11R-2314-13	hsa-mir-3198	0.0	0.0	N
TCGA-KN-8425-01A-11R-2314-13	hsa-mir-3199-1	2.0	0.371354	N
TCGA-KN-8425-01A-11R-2314-13	hsa-mir-3199-2	2.0	0.371354	N
TCGA-KN-8425-01A-11R-2314-13	hsa-mir-32	75.0	13.925772	N
TCGA-KN-8425-01A-11R-2314-13	hsa-mir-3200	8.0	1.485416	N
TCGA-KN-8425-01A-11R-2314-13	hsa-mir-3201	0.0	0.0	N
TCGA-KN-8425-01A-11R-2314-13	hsa-mir-3202-1	0.0	0.0	N
TCGA-KN-8425-01A-11R-2314-13	hsa-mir-3202-2	0.0	0.0	N
TCGA-KN-8425-01A-11R-2314-13	hsa-mir-320a	489.0	90.796031	Y
TCGA-KN-8425-01A-11R-2314-13	hsa-mir-320b-1	0.0	0.0	N
TCGA-KN-8425-01A-11R-2314-13	hsa-mir-320b-2	6.0	1.114062	Y
TCGA-KN-8425-01A-11R-2314-13	hsa-mir-320c-1	0.0	0.0	N
TCGA-KN-8425-01A-11R-2314-13	hsa-mir-320c-2	0.0	0.0	N
TCGA-KN-8425-01A-11R-2314-13	hsa-mir-320d-1	0.0	0.0	N
TCGA-KN-8425-01A-11R-2314-13	hsa-mir-320d-2	0.0	0.0	N
TCGA-KN-8425-01A-11R-2314-13	hsa-mir-320e	3.0	0.557031	N
TCGA-KN-8425-01A-11R-2314-13	hsa-mir-323	2.0	0.371354	N
TCGA-KN-8425-01A-11R-2314-13	hsa-mir-323b	2.0	0.371354	N
TCGA-KN-8425-01A-11R-2314-13	hsa-mir-324	149.0	27.665866	N
TCGA-KN-8425-01A-11R-2314-13	hsa-mir-325	0.0	0.0	N
TCGA-KN-8425-01A-11R-2314-13	hsa-mir-326	10.0	1.85677	N
TCGA-KN-8425-01A-11R-2314-13	hsa-mir-328	189.0	35.092944	N
TCGA-KN-8425-01A-11R-2314-13	hsa-mir-329-1	0.0	0.0	N
TCGA-KN-8425-01A-11R-2314-13	hsa-mir-329-2	0.0	0.0	N
TCGA-KN-8425-01A-11R-2314-13	hsa-mir-330	113.0	20.981496	N
TCGA-KN-8425-01A-11R-2314-13	hsa-mir-331	102.0	18.939049	N
TCGA-KN-8425-01A-11R-2314-13	hsa-mir-335	50.0	9.283848	N
TCGA-KN-8425-01A-11R-2314-13	hsa-mir-337	5.0	0.928385	N
TCGA-KN-8425-01A-11R-2314-13	hsa-mir-338	457.0	84.854368	N
TCGA-KN-8425-01A-11R-2314-13	hsa-mir-339	106.0	19.681757	N
TCGA-KN-8425-01A-11R-2314-13	hsa-mir-33a	131.0	24.323681	N
TCGA-KN-8425-01A-11R-2314-13	hsa-mir-33b	10.0	1.85677	N
TCGA-KN-8425-01A-11R-2314-13	hsa-mir-340	99.0	18.382018	N
TCGA-KN-8425-01A-11R-2314-13	hsa-mir-342	204.0	37.878099	N
TCGA-KN-8425-01A-11R-2314-13	hsa-mir-345	26.0	4.827601	N
TCGA-KN-8425-01A-11R-2314-13	hsa-mir-346	1.0	0.185677	N
TCGA-KN-8425-01A-11R-2314-13	hsa-mir-34a	599.0	111.220495	N
TCGA-KN-8425-01A-11R-2314-13	hsa-mir-34b	0.0	0.0	N
TCGA-KN-8425-01A-11R-2314-13	hsa-mir-34c	4.0	0.742708	N
TCGA-KN-8425-01A-11R-2314-13	hsa-mir-3605	5.0	0.928385	N
TCGA-KN-8425-01A-11R-2314-13	hsa-mir-3606	0.0	0.0	N
TCGA-KN-8425-01A-11R-2314-13	hsa-mir-3607	248.0	46.047885	N
TCGA-KN-8425-01A-11R-2314-13	hsa-mir-3609	0.0	0.0	N
TCGA-KN-8425-01A-11R-2314-13	hsa-mir-361	2106.0	391.035665	N
TCGA-KN-8425-01A-11R-2314-13	hsa-mir-3610	1.0	0.185677	N
TCGA-KN-8425-01A-11R-2314-13	hsa-mir-3611	0.0	0.0	N
TCGA-KN-8425-01A-11R-2314-13	hsa-mir-3612	0.0	0.0	N
TCGA-KN-8425-01A-11R-2314-13	hsa-mir-3613	19.0	3.527862	N
TCGA-KN-8425-01A-11R-2314-13	hsa-mir-3614	2.0	0.371354	N
TCGA-KN-8425-01A-11R-2314-13	hsa-mir-3615	6.0	1.114062	N
TCGA-KN-8425-01A-11R-2314-13	hsa-mir-3616	0.0	0.0	N
TCGA-KN-8425-01A-11R-2314-13	hsa-mir-3617	0.0	0.0	N
TCGA-KN-8425-01A-11R-2314-13	hsa-mir-3618	0.0	0.0	N
TCGA-KN-8425-01A-11R-2314-13	hsa-mir-3619	1.0	0.185677	N
TCGA-KN-8425-01A-11R-2314-13	hsa-mir-362	183.0	33.978883	N
TCGA-KN-8425-01A-11R-2314-13	hsa-mir-3620	0.0	0.0	N
TCGA-KN-8425-01A-11R-2314-13	hsa-mir-3621	0.0	0.0	N
TCGA-KN-8425-01A-11R-2314-13	hsa-mir-3622a	0.0	0.0	N
TCGA-KN-8425-01A-11R-2314-13	hsa-mir-3622b	0.0	0.0	N
TCGA-KN-8425-01A-11R-2314-13	hsa-mir-363	21.0	3.899216	N
TCGA-KN-8425-01A-11R-2314-13	hsa-mir-3646	0.0	0.0	N
TCGA-KN-8425-01A-11R-2314-13	hsa-mir-3647	9.0	1.671093	N
TCGA-KN-8425-01A-11R-2314-13	hsa-mir-3648	1.0	0.185677	N
TCGA-KN-8425-01A-11R-2314-13	hsa-mir-3649	0.0	0.0	N
TCGA-KN-8425-01A-11R-2314-13	hsa-mir-365-1	30.0	5.570309	N
TCGA-KN-8425-01A-11R-2314-13	hsa-mir-365-2	31.0	5.755986	N
TCGA-KN-8425-01A-11R-2314-13	hsa-mir-3650	1.0	0.185677	N
TCGA-KN-8425-01A-11R-2314-13	hsa-mir-3651	1.0	0.185677	N
TCGA-KN-8425-01A-11R-2314-13	hsa-mir-3652	1.0	0.185677	N
TCGA-KN-8425-01A-11R-2314-13	hsa-mir-3653	47.0	8.726817	N
TCGA-KN-8425-01A-11R-2314-13	hsa-mir-3654	1.0	0.185677	N
TCGA-KN-8425-01A-11R-2314-13	hsa-mir-3655	0.0	0.0	N
TCGA-KN-8425-01A-11R-2314-13	hsa-mir-3656	0.0	0.0	N
TCGA-KN-8425-01A-11R-2314-13	hsa-mir-3657	0.0	0.0	N
TCGA-KN-8425-01A-11R-2314-13	hsa-mir-3658	0.0	0.0	N
TCGA-KN-8425-01A-11R-2314-13	hsa-mir-3659	0.0	0.0	N
TCGA-KN-8425-01A-11R-2314-13	hsa-mir-3660	0.0	0.0	N
TCGA-KN-8425-01A-11R-2314-13	hsa-mir-3661	0.0	0.0	N
TCGA-KN-8425-01A-11R-2314-13	hsa-mir-3662	0.0	0.0	N
TCGA-KN-8425-01A-11R-2314-13	hsa-mir-3663	0.0	0.0	N
TCGA-KN-8425-01A-11R-2314-13	hsa-mir-3664	2.0	0.371354	N
TCGA-KN-8425-01A-11R-2314-13	hsa-mir-3665	0.0	0.0	N
TCGA-KN-8425-01A-11R-2314-13	hsa-mir-3666	0.0	0.0	N
TCGA-KN-8425-01A-11R-2314-13	hsa-mir-3667	0.0	0.0	N
TCGA-KN-8425-01A-11R-2314-13	hsa-mir-3668	0.0	0.0	N
TCGA-KN-8425-01A-11R-2314-13	hsa-mir-3669	0.0	0.0	N
TCGA-KN-8425-01A-11R-2314-13	hsa-mir-367	0.0	0.0	N
TCGA-KN-8425-01A-11R-2314-13	hsa-mir-3670	0.0	0.0	N
TCGA-KN-8425-01A-11R-2314-13	hsa-mir-3671	0.0	0.0	N
TCGA-KN-8425-01A-11R-2314-13	hsa-mir-3672	0.0	0.0	N
TCGA-KN-8425-01A-11R-2314-13	hsa-mir-3673	0.0	0.0	N
TCGA-KN-8425-01A-11R-2314-13	hsa-mir-3674	0.0	0.0	N
TCGA-KN-8425-01A-11R-2314-13	hsa-mir-3675	0.0	0.0	N
TCGA-KN-8425-01A-11R-2314-13	hsa-mir-3676	277.0	51.432516	N
TCGA-KN-8425-01A-11R-2314-13	hsa-mir-3677	8.0	1.485416	N
TCGA-KN-8425-01A-11R-2314-13	hsa-mir-3678	1.0	0.185677	N
TCGA-KN-8425-01A-11R-2314-13	hsa-mir-3679	0.0	0.0	N
TCGA-KN-8425-01A-11R-2314-13	hsa-mir-3680	1.0	0.185677	N
TCGA-KN-8425-01A-11R-2314-13	hsa-mir-3681	0.0	0.0	N
TCGA-KN-8425-01A-11R-2314-13	hsa-mir-3682	0.0	0.0	N
TCGA-KN-8425-01A-11R-2314-13	hsa-mir-3683	0.0	0.0	N
TCGA-KN-8425-01A-11R-2314-13	hsa-mir-3684	3.0	0.557031	N
TCGA-KN-8425-01A-11R-2314-13	hsa-mir-3685	0.0	0.0	N
TCGA-KN-8425-01A-11R-2314-13	hsa-mir-3686	0.0	0.0	N
TCGA-KN-8425-01A-11R-2314-13	hsa-mir-3687	0.0	0.0	N
TCGA-KN-8425-01A-11R-2314-13	hsa-mir-3688	0.0	0.0	N
TCGA-KN-8425-01A-11R-2314-13	hsa-mir-3689a	0.0	0.0	N
TCGA-KN-8425-01A-11R-2314-13	hsa-mir-3689b	0.0	0.0	N
TCGA-KN-8425-01A-11R-2314-13	hsa-mir-369	2.0	0.371354	N
TCGA-KN-8425-01A-11R-2314-13	hsa-mir-3690	1.0	0.185677	N
TCGA-KN-8425-01A-11R-2314-13	hsa-mir-3691	1.0	0.185677	N
TCGA-KN-8425-01A-11R-2314-13	hsa-mir-3692	0.0	0.0	N
TCGA-KN-8425-01A-11R-2314-13	hsa-mir-370	2.0	0.371354	N
TCGA-KN-8425-01A-11R-2314-13	hsa-mir-371	0.0	0.0	N
TCGA-KN-8425-01A-11R-2314-13	hsa-mir-3713	0.0	0.0	N
TCGA-KN-8425-01A-11R-2314-13	hsa-mir-3714	0.0	0.0	N
TCGA-KN-8425-01A-11R-2314-13	hsa-mir-372	0.0	0.0	N
TCGA-KN-8425-01A-11R-2314-13	hsa-mir-373	0.0	0.0	N
TCGA-KN-8425-01A-11R-2314-13	hsa-mir-374a	2775.0	515.253547	N
TCGA-KN-8425-01A-11R-2314-13	hsa-mir-374b	310.0	57.559856	N
TCGA-KN-8425-01A-11R-2314-13	hsa-mir-374c	0.0	0.0	N
TCGA-KN-8425-01A-11R-2314-13	hsa-mir-375	202.0	37.506745	N
TCGA-KN-8425-01A-11R-2314-13	hsa-mir-376a-1	0.0	0.0	N
TCGA-KN-8425-01A-11R-2314-13	hsa-mir-376a-2	1.0	0.185677	N
TCGA-KN-8425-01A-11R-2314-13	hsa-mir-376b	0.0	0.0	N
TCGA-KN-8425-01A-11R-2314-13	hsa-mir-376c	2.0	0.371354	N
TCGA-KN-8425-01A-11R-2314-13	hsa-mir-377	0.0	0.0	N
TCGA-KN-8425-01A-11R-2314-13	hsa-mir-378	1541.0	286.128186	N
TCGA-KN-8425-01A-11R-2314-13	hsa-mir-378b	1.0	0.185677	N
TCGA-KN-8425-01A-11R-2314-13	hsa-mir-378c	20.0	3.713539	N
TCGA-KN-8425-01A-11R-2314-13	hsa-mir-379	171.0	31.750759	N
TCGA-KN-8425-01A-11R-2314-13	hsa-mir-380	0.0	0.0	N
TCGA-KN-8425-01A-11R-2314-13	hsa-mir-381	17.0	3.156508	N
TCGA-KN-8425-01A-11R-2314-13	hsa-mir-382	4.0	0.742708	N
TCGA-KN-8425-01A-11R-2314-13	hsa-mir-383	0.0	0.0	N
TCGA-KN-8425-01A-11R-2314-13	hsa-mir-384	0.0	0.0	N
TCGA-KN-8425-01A-11R-2314-13	hsa-mir-3907	0.0	0.0	N
TCGA-KN-8425-01A-11R-2314-13	hsa-mir-3908	0.0	0.0	N
TCGA-KN-8425-01A-11R-2314-13	hsa-mir-3909	0.0	0.0	N
TCGA-KN-8425-01A-11R-2314-13	hsa-mir-3910-1	0.0	0.0	N
TCGA-KN-8425-01A-11R-2314-13	hsa-mir-3910-2	0.0	0.0	N
TCGA-KN-8425-01A-11R-2314-13	hsa-mir-3911	0.0	0.0	N
TCGA-KN-8425-01A-11R-2314-13	hsa-mir-3912	7.0	1.299739	N
TCGA-KN-8425-01A-11R-2314-13	hsa-mir-3913-1	3.0	0.557031	N
TCGA-KN-8425-01A-11R-2314-13	hsa-mir-3913-2	0.0	0.0	N
TCGA-KN-8425-01A-11R-2314-13	hsa-mir-3914-1	0.0	0.0	N
TCGA-KN-8425-01A-11R-2314-13	hsa-mir-3914-2	0.0	0.0	N
TCGA-KN-8425-01A-11R-2314-13	hsa-mir-3915	0.0	0.0	N
TCGA-KN-8425-01A-11R-2314-13	hsa-mir-3916	0.0	0.0	N
TCGA-KN-8425-01A-11R-2314-13	hsa-mir-3917	0.0	0.0	N
TCGA-KN-8425-01A-11R-2314-13	hsa-mir-3918	0.0	0.0	N
TCGA-KN-8425-01A-11R-2314-13	hsa-mir-3919	0.0	0.0	N
TCGA-KN-8425-01A-11R-2314-13	hsa-mir-3920	0.0	0.0	N
TCGA-KN-8425-01A-11R-2314-13	hsa-mir-3921	1.0	0.185677	N
TCGA-KN-8425-01A-11R-2314-13	hsa-mir-3922	1.0	0.185677	N
TCGA-KN-8425-01A-11R-2314-13	hsa-mir-3923	0.0	0.0	N
TCGA-KN-8425-01A-11R-2314-13	hsa-mir-3924	0.0	0.0	N
TCGA-KN-8425-01A-11R-2314-13	hsa-mir-3925	0.0	0.0	N
TCGA-KN-8425-01A-11R-2314-13	hsa-mir-3926-1	0.0	0.0	N
TCGA-KN-8425-01A-11R-2314-13	hsa-mir-3926-2	0.0	0.0	N
TCGA-KN-8425-01A-11R-2314-13	hsa-mir-3927	0.0	0.0	N
TCGA-KN-8425-01A-11R-2314-13	hsa-mir-3928	0.0	0.0	N
TCGA-KN-8425-01A-11R-2314-13	hsa-mir-3929	0.0	0.0	N
TCGA-KN-8425-01A-11R-2314-13	hsa-mir-3934	1.0	0.185677	N
TCGA-KN-8425-01A-11R-2314-13	hsa-mir-3935	0.0	0.0	N
TCGA-KN-8425-01A-11R-2314-13	hsa-mir-3936	0.0	0.0	N
TCGA-KN-8425-01A-11R-2314-13	hsa-mir-3937	0.0	0.0	N
TCGA-KN-8425-01A-11R-2314-13	hsa-mir-3938	0.0	0.0	N
TCGA-KN-8425-01A-11R-2314-13	hsa-mir-3939	0.0	0.0	N
TCGA-KN-8425-01A-11R-2314-13	hsa-mir-3940	1.0	0.185677	N
TCGA-KN-8425-01A-11R-2314-13	hsa-mir-3941	0.0	0.0	N
TCGA-KN-8425-01A-11R-2314-13	hsa-mir-3942	1.0	0.185677	N
TCGA-KN-8425-01A-11R-2314-13	hsa-mir-3943	0.0	0.0	N
TCGA-KN-8425-01A-11R-2314-13	hsa-mir-3944	1.0	0.185677	N
TCGA-KN-8425-01A-11R-2314-13	hsa-mir-3945	1.0	0.185677	N
TCGA-KN-8425-01A-11R-2314-13	hsa-mir-409	4.0	0.742708	N
TCGA-KN-8425-01A-11R-2314-13	hsa-mir-410	9.0	1.671093	N
TCGA-KN-8425-01A-11R-2314-13	hsa-mir-411	2.0	0.371354	N
TCGA-KN-8425-01A-11R-2314-13	hsa-mir-412	1.0	0.185677	N
TCGA-KN-8425-01A-11R-2314-13	hsa-mir-421	15.0	2.785154	N
TCGA-KN-8425-01A-11R-2314-13	hsa-mir-422a	0.0	0.0	N
TCGA-KN-8425-01A-11R-2314-13	hsa-mir-423	329.0	61.087718	N
TCGA-KN-8425-01A-11R-2314-13	hsa-mir-424	2063.0	383.051556	N
TCGA-KN-8425-01A-11R-2314-13	hsa-mir-425	217.0	40.291899	N
TCGA-KN-8425-01A-11R-2314-13	hsa-mir-4251	0.0	0.0	N
TCGA-KN-8425-01A-11R-2314-13	hsa-mir-4252	0.0	0.0	N
TCGA-KN-8425-01A-11R-2314-13	hsa-mir-4253	0.0	0.0	N
TCGA-KN-8425-01A-11R-2314-13	hsa-mir-4254	0.0	0.0	N
TCGA-KN-8425-01A-11R-2314-13	hsa-mir-4255	0.0	0.0	N
TCGA-KN-8425-01A-11R-2314-13	hsa-mir-4256	0.0	0.0	N
TCGA-KN-8425-01A-11R-2314-13	hsa-mir-4257	0.0	0.0	N
TCGA-KN-8425-01A-11R-2314-13	hsa-mir-4258	0.0	0.0	N
TCGA-KN-8425-01A-11R-2314-13	hsa-mir-4259	0.0	0.0	N
TCGA-KN-8425-01A-11R-2314-13	hsa-mir-4260	0.0	0.0	N
TCGA-KN-8425-01A-11R-2314-13	hsa-mir-4261	0.0	0.0	N
TCGA-KN-8425-01A-11R-2314-13	hsa-mir-4262	0.0	0.0	N
TCGA-KN-8425-01A-11R-2314-13	hsa-mir-4263	0.0	0.0	N
TCGA-KN-8425-01A-11R-2314-13	hsa-mir-4264	0.0	0.0	N
TCGA-KN-8425-01A-11R-2314-13	hsa-mir-4265	0.0	0.0	N
TCGA-KN-8425-01A-11R-2314-13	hsa-mir-4266	0.0	0.0	N
TCGA-KN-8425-01A-11R-2314-13	hsa-mir-4267	0.0	0.0	N
TCGA-KN-8425-01A-11R-2314-13	hsa-mir-4268	0.0	0.0	N
TCGA-KN-8425-01A-11R-2314-13	hsa-mir-4269	0.0	0.0	N
TCGA-KN-8425-01A-11R-2314-13	hsa-mir-4270	0.0	0.0	N
TCGA-KN-8425-01A-11R-2314-13	hsa-mir-4271	0.0	0.0	N
TCGA-KN-8425-01A-11R-2314-13	hsa-mir-4272	0.0	0.0	N
TCGA-KN-8425-01A-11R-2314-13	hsa-mir-4273	0.0	0.0	N
TCGA-KN-8425-01A-11R-2314-13	hsa-mir-4274	0.0	0.0	N
TCGA-KN-8425-01A-11R-2314-13	hsa-mir-4275	0.0	0.0	N
TCGA-KN-8425-01A-11R-2314-13	hsa-mir-4276	0.0	0.0	N
TCGA-KN-8425-01A-11R-2314-13	hsa-mir-4277	0.0	0.0	N
TCGA-KN-8425-01A-11R-2314-13	hsa-mir-4278	0.0	0.0	N
TCGA-KN-8425-01A-11R-2314-13	hsa-mir-4279	0.0	0.0	N
TCGA-KN-8425-01A-11R-2314-13	hsa-mir-4280	0.0	0.0	N
TCGA-KN-8425-01A-11R-2314-13	hsa-mir-4281	0.0	0.0	N
TCGA-KN-8425-01A-11R-2314-13	hsa-mir-4282	0.0	0.0	N
TCGA-KN-8425-01A-11R-2314-13	hsa-mir-4283-1	0.0	0.0	N
TCGA-KN-8425-01A-11R-2314-13	hsa-mir-4283-2	0.0	0.0	N
TCGA-KN-8425-01A-11R-2314-13	hsa-mir-4284	0.0	0.0	N
TCGA-KN-8425-01A-11R-2314-13	hsa-mir-4285	0.0	0.0	N
TCGA-KN-8425-01A-11R-2314-13	hsa-mir-4286	1.0	0.185677	N
TCGA-KN-8425-01A-11R-2314-13	hsa-mir-4287	0.0	0.0	N
TCGA-KN-8425-01A-11R-2314-13	hsa-mir-4288	0.0	0.0	N
TCGA-KN-8425-01A-11R-2314-13	hsa-mir-4289	0.0	0.0	N
TCGA-KN-8425-01A-11R-2314-13	hsa-mir-429	791.0	146.870471	N
TCGA-KN-8425-01A-11R-2314-13	hsa-mir-4290	0.0	0.0	N
TCGA-KN-8425-01A-11R-2314-13	hsa-mir-4291	0.0	0.0	N
TCGA-KN-8425-01A-11R-2314-13	hsa-mir-4292	0.0	0.0	N
TCGA-KN-8425-01A-11R-2314-13	hsa-mir-4293	0.0	0.0	N
TCGA-KN-8425-01A-11R-2314-13	hsa-mir-4294	0.0	0.0	N
TCGA-KN-8425-01A-11R-2314-13	hsa-mir-4295	0.0	0.0	N
TCGA-KN-8425-01A-11R-2314-13	hsa-mir-4296	0.0	0.0	N
TCGA-KN-8425-01A-11R-2314-13	hsa-mir-4297	0.0	0.0	N
TCGA-KN-8425-01A-11R-2314-13	hsa-mir-4298	0.0	0.0	N
TCGA-KN-8425-01A-11R-2314-13	hsa-mir-4299	0.0	0.0	N
TCGA-KN-8425-01A-11R-2314-13	hsa-mir-4300	0.0	0.0	N
TCGA-KN-8425-01A-11R-2314-13	hsa-mir-4301	0.0	0.0	N
TCGA-KN-8425-01A-11R-2314-13	hsa-mir-4302	0.0	0.0	N
TCGA-KN-8425-01A-11R-2314-13	hsa-mir-4303	0.0	0.0	N
TCGA-KN-8425-01A-11R-2314-13	hsa-mir-4304	0.0	0.0	N
TCGA-KN-8425-01A-11R-2314-13	hsa-mir-4305	0.0	0.0	N
TCGA-KN-8425-01A-11R-2314-13	hsa-mir-4306	0.0	0.0	N
TCGA-KN-8425-01A-11R-2314-13	hsa-mir-4307	0.0	0.0	N
TCGA-KN-8425-01A-11R-2314-13	hsa-mir-4308	0.0	0.0	N
TCGA-KN-8425-01A-11R-2314-13	hsa-mir-4309	0.0	0.0	N
TCGA-KN-8425-01A-11R-2314-13	hsa-mir-431	2.0	0.371354	N
TCGA-KN-8425-01A-11R-2314-13	hsa-mir-4310	0.0	0.0	N
TCGA-KN-8425-01A-11R-2314-13	hsa-mir-4311	0.0	0.0	N
TCGA-KN-8425-01A-11R-2314-13	hsa-mir-4312	0.0	0.0	N
TCGA-KN-8425-01A-11R-2314-13	hsa-mir-4313	0.0	0.0	N
TCGA-KN-8425-01A-11R-2314-13	hsa-mir-4314	0.0	0.0	N
TCGA-KN-8425-01A-11R-2314-13	hsa-mir-4315-1	0.0	0.0	N
TCGA-KN-8425-01A-11R-2314-13	hsa-mir-4315-2	0.0	0.0	N
TCGA-KN-8425-01A-11R-2314-13	hsa-mir-4316	0.0	0.0	N
TCGA-KN-8425-01A-11R-2314-13	hsa-mir-4317	0.0	0.0	N
TCGA-KN-8425-01A-11R-2314-13	hsa-mir-4318	0.0	0.0	N
TCGA-KN-8425-01A-11R-2314-13	hsa-mir-4319	0.0	0.0	N
TCGA-KN-8425-01A-11R-2314-13	hsa-mir-432	0.0	0.0	N
TCGA-KN-8425-01A-11R-2314-13	hsa-mir-4320	0.0	0.0	N
TCGA-KN-8425-01A-11R-2314-13	hsa-mir-4321	0.0	0.0	N
TCGA-KN-8425-01A-11R-2314-13	hsa-mir-4322	0.0	0.0	N
TCGA-KN-8425-01A-11R-2314-13	hsa-mir-4323	0.0	0.0	N
TCGA-KN-8425-01A-11R-2314-13	hsa-mir-4324	0.0	0.0	N
TCGA-KN-8425-01A-11R-2314-13	hsa-mir-4325	0.0	0.0	N
TCGA-KN-8425-01A-11R-2314-13	hsa-mir-4326	14.0	2.599477	N
TCGA-KN-8425-01A-11R-2314-13	hsa-mir-4327	0.0	0.0	N
TCGA-KN-8425-01A-11R-2314-13	hsa-mir-4328	0.0	0.0	N
TCGA-KN-8425-01A-11R-2314-13	hsa-mir-4329	0.0	0.0	N
TCGA-KN-8425-01A-11R-2314-13	hsa-mir-433	0.0	0.0	N
TCGA-KN-8425-01A-11R-2314-13	hsa-mir-4330	0.0	0.0	N
TCGA-KN-8425-01A-11R-2314-13	hsa-mir-448	0.0	0.0	N
TCGA-KN-8425-01A-11R-2314-13	hsa-mir-449a	2.0	0.371354	N
TCGA-KN-8425-01A-11R-2314-13	hsa-mir-449b	0.0	0.0	N
TCGA-KN-8425-01A-11R-2314-13	hsa-mir-449c	0.0	0.0	N
TCGA-KN-8425-01A-11R-2314-13	hsa-mir-450a-1	22.0	4.084893	N
TCGA-KN-8425-01A-11R-2314-13	hsa-mir-450a-2	17.0	3.156508	N
TCGA-KN-8425-01A-11R-2314-13	hsa-mir-450b	69.0	12.81171	N
TCGA-KN-8425-01A-11R-2314-13	hsa-mir-451	9189.0	1706.185531	N
TCGA-KN-8425-01A-11R-2314-13	hsa-mir-452	89.0	16.525249	N
TCGA-KN-8425-01A-11R-2314-13	hsa-mir-454	9.0	1.671093	N
TCGA-KN-8425-01A-11R-2314-13	hsa-mir-455	107.0	19.867434	N
TCGA-KN-8425-01A-11R-2314-13	hsa-mir-466	3.0	0.557031	N
TCGA-KN-8425-01A-11R-2314-13	hsa-mir-483	0.0	0.0	N
TCGA-KN-8425-01A-11R-2314-13	hsa-mir-484	123.0	22.838265	N
TCGA-KN-8425-01A-11R-2314-13	hsa-mir-485	1.0	0.185677	N
TCGA-KN-8425-01A-11R-2314-13	hsa-mir-486	2017.0	374.510416	N
TCGA-KN-8425-01A-11R-2314-13	hsa-mir-487a	0.0	0.0	N
TCGA-KN-8425-01A-11R-2314-13	hsa-mir-487b	3.0	0.557031	N
TCGA-KN-8425-01A-11R-2314-13	hsa-mir-488	1.0	0.185677	N
TCGA-KN-8425-01A-11R-2314-13	hsa-mir-489	2.0	0.371354	N
TCGA-KN-8425-01A-11R-2314-13	hsa-mir-490	0.0	0.0	N
TCGA-KN-8425-01A-11R-2314-13	hsa-mir-491	23.0	4.27057	N
TCGA-KN-8425-01A-11R-2314-13	hsa-mir-492	0.0	0.0	N
TCGA-KN-8425-01A-11R-2314-13	hsa-mir-493	0.0	0.0	N
TCGA-KN-8425-01A-11R-2314-13	hsa-mir-494	0.0	0.0	N
TCGA-KN-8425-01A-11R-2314-13	hsa-mir-495	3.0	0.557031	N
TCGA-KN-8425-01A-11R-2314-13	hsa-mir-496	0.0	0.0	N
TCGA-KN-8425-01A-11R-2314-13	hsa-mir-497	32.0	5.941663	N
TCGA-KN-8425-01A-11R-2314-13	hsa-mir-498	0.0	0.0	N
TCGA-KN-8425-01A-11R-2314-13	hsa-mir-499	0.0	0.0	N
TCGA-KN-8425-01A-11R-2314-13	hsa-mir-500a	1864.0	346.101842	Y
TCGA-KN-8425-01A-11R-2314-13	hsa-mir-500b	44.0	8.169786	Y
TCGA-KN-8425-01A-11R-2314-13	hsa-mir-501	378.0	70.185889	N
TCGA-KN-8425-01A-11R-2314-13	hsa-mir-502	69.0	12.81171	Y
TCGA-KN-8425-01A-11R-2314-13	hsa-mir-503	143.0	26.551804	N
TCGA-KN-8425-01A-11R-2314-13	hsa-mir-504	44.0	8.169786	N
TCGA-KN-8425-01A-11R-2314-13	hsa-mir-505	117.0	21.724204	N
TCGA-KN-8425-01A-11R-2314-13	hsa-mir-506	1.0	0.185677	N
TCGA-KN-8425-01A-11R-2314-13	hsa-mir-507	0.0	0.0	N
TCGA-KN-8425-01A-11R-2314-13	hsa-mir-508	24.0	4.456247	N
TCGA-KN-8425-01A-11R-2314-13	hsa-mir-509-1	2.0	0.371354	N
TCGA-KN-8425-01A-11R-2314-13	hsa-mir-509-2	2.0	0.371354	N
TCGA-KN-8425-01A-11R-2314-13	hsa-mir-509-3	2.0	0.371354	N
TCGA-KN-8425-01A-11R-2314-13	hsa-mir-510	0.0	0.0	N
TCGA-KN-8425-01A-11R-2314-13	hsa-mir-511-1	5.0	0.928385	N
TCGA-KN-8425-01A-11R-2314-13	hsa-mir-511-2	5.0	0.928385	N
TCGA-KN-8425-01A-11R-2314-13	hsa-mir-512-1	0.0	0.0	N
TCGA-KN-8425-01A-11R-2314-13	hsa-mir-512-2	0.0	0.0	N
TCGA-KN-8425-01A-11R-2314-13	hsa-mir-513a-1	0.0	0.0	N
TCGA-KN-8425-01A-11R-2314-13	hsa-mir-513a-2	0.0	0.0	N
TCGA-KN-8425-01A-11R-2314-13	hsa-mir-513b	0.0	0.0	N
TCGA-KN-8425-01A-11R-2314-13	hsa-mir-513c	0.0	0.0	N
TCGA-KN-8425-01A-11R-2314-13	hsa-mir-514-1	4.0	0.742708	N
TCGA-KN-8425-01A-11R-2314-13	hsa-mir-514-2	4.0	0.742708	N
TCGA-KN-8425-01A-11R-2314-13	hsa-mir-514-3	7.0	1.299739	N
TCGA-KN-8425-01A-11R-2314-13	hsa-mir-514b	0.0	0.0	N
TCGA-KN-8425-01A-11R-2314-13	hsa-mir-515-1	0.0	0.0	N
TCGA-KN-8425-01A-11R-2314-13	hsa-mir-515-2	0.0	0.0	N
TCGA-KN-8425-01A-11R-2314-13	hsa-mir-516a-1	0.0	0.0	N
TCGA-KN-8425-01A-11R-2314-13	hsa-mir-516a-2	0.0	0.0	N
TCGA-KN-8425-01A-11R-2314-13	hsa-mir-516b-1	0.0	0.0	N
TCGA-KN-8425-01A-11R-2314-13	hsa-mir-516b-2	0.0	0.0	N
TCGA-KN-8425-01A-11R-2314-13	hsa-mir-517a	1.0	0.185677	Y
TCGA-KN-8425-01A-11R-2314-13	hsa-mir-517b	1.0	0.185677	Y
TCGA-KN-8425-01A-11R-2314-13	hsa-mir-517c	1.0	0.185677	Y
TCGA-KN-8425-01A-11R-2314-13	hsa-mir-518a-1	0.0	0.0	N
TCGA-KN-8425-01A-11R-2314-13	hsa-mir-518a-2	0.0	0.0	N
TCGA-KN-8425-01A-11R-2314-13	hsa-mir-518b	1.0	0.185677	N
TCGA-KN-8425-01A-11R-2314-13	hsa-mir-518c	0.0	0.0	N
TCGA-KN-8425-01A-11R-2314-13	hsa-mir-518d	0.0	0.0	N
TCGA-KN-8425-01A-11R-2314-13	hsa-mir-518e	0.0	0.0	N
TCGA-KN-8425-01A-11R-2314-13	hsa-mir-518f	0.0	0.0	N
TCGA-KN-8425-01A-11R-2314-13	hsa-mir-519a-1	0.0	0.0	N
TCGA-KN-8425-01A-11R-2314-13	hsa-mir-519a-2	0.0	0.0	N
TCGA-KN-8425-01A-11R-2314-13	hsa-mir-519b	0.0	0.0	N
TCGA-KN-8425-01A-11R-2314-13	hsa-mir-519c	0.0	0.0	N
TCGA-KN-8425-01A-11R-2314-13	hsa-mir-519d	0.0	0.0	N
TCGA-KN-8425-01A-11R-2314-13	hsa-mir-519e	0.0	0.0	N
TCGA-KN-8425-01A-11R-2314-13	hsa-mir-520a	2.0	0.371354	N
TCGA-KN-8425-01A-11R-2314-13	hsa-mir-520b	0.0	0.0	N
TCGA-KN-8425-01A-11R-2314-13	hsa-mir-520c	0.0	0.0	N
TCGA-KN-8425-01A-11R-2314-13	hsa-mir-520d	0.0	0.0	N
TCGA-KN-8425-01A-11R-2314-13	hsa-mir-520e	0.0	0.0	N
TCGA-KN-8425-01A-11R-2314-13	hsa-mir-520f	0.0	0.0	N
TCGA-KN-8425-01A-11R-2314-13	hsa-mir-520g	0.0	0.0	N
TCGA-KN-8425-01A-11R-2314-13	hsa-mir-520h	0.0	0.0	N
TCGA-KN-8425-01A-11R-2314-13	hsa-mir-521-1	0.0	0.0	N
TCGA-KN-8425-01A-11R-2314-13	hsa-mir-521-2	0.0	0.0	N
TCGA-KN-8425-01A-11R-2314-13	hsa-mir-522	0.0	0.0	N
TCGA-KN-8425-01A-11R-2314-13	hsa-mir-523	0.0	0.0	N
TCGA-KN-8425-01A-11R-2314-13	hsa-mir-524	0.0	0.0	N
TCGA-KN-8425-01A-11R-2314-13	hsa-mir-525	0.0	0.0	N
TCGA-KN-8425-01A-11R-2314-13	hsa-mir-526a-1	0.0	0.0	N
TCGA-KN-8425-01A-11R-2314-13	hsa-mir-526a-2	0.0	0.0	N
TCGA-KN-8425-01A-11R-2314-13	hsa-mir-526b	0.0	0.0	N
TCGA-KN-8425-01A-11R-2314-13	hsa-mir-527	0.0	0.0	N
TCGA-KN-8425-01A-11R-2314-13	hsa-mir-532	11593.0	2152.552928	N
TCGA-KN-8425-01A-11R-2314-13	hsa-mir-539	3.0	0.557031	N
TCGA-KN-8425-01A-11R-2314-13	hsa-mir-541	0.0	0.0	N
TCGA-KN-8425-01A-11R-2314-13	hsa-mir-542	1326.0	246.207641	N
TCGA-KN-8425-01A-11R-2314-13	hsa-mir-543	2.0	0.371354	N
TCGA-KN-8425-01A-11R-2314-13	hsa-mir-544	0.0	0.0	N
TCGA-KN-8425-01A-11R-2314-13	hsa-mir-544b	0.0	0.0	N
TCGA-KN-8425-01A-11R-2314-13	hsa-mir-545	3.0	0.557031	N
TCGA-KN-8425-01A-11R-2314-13	hsa-mir-548a-1	0.0	0.0	N
TCGA-KN-8425-01A-11R-2314-13	hsa-mir-548a-2	0.0	0.0	N
TCGA-KN-8425-01A-11R-2314-13	hsa-mir-548a-3	0.0	0.0	N
TCGA-KN-8425-01A-11R-2314-13	hsa-mir-548aa-1	0.0	0.0	N
TCGA-KN-8425-01A-11R-2314-13	hsa-mir-548aa-2	0.0	0.0	N
TCGA-KN-8425-01A-11R-2314-13	hsa-mir-548b	6.0	1.114062	N
TCGA-KN-8425-01A-11R-2314-13	hsa-mir-548c	0.0	0.0	N
TCGA-KN-8425-01A-11R-2314-13	hsa-mir-548d-1	0.0	0.0	N
TCGA-KN-8425-01A-11R-2314-13	hsa-mir-548d-2	0.0	0.0	N
TCGA-KN-8425-01A-11R-2314-13	hsa-mir-548e	0.0	0.0	N
TCGA-KN-8425-01A-11R-2314-13	hsa-mir-548f-1	0.0	0.0	N
TCGA-KN-8425-01A-11R-2314-13	hsa-mir-548f-2	0.0	0.0	N
TCGA-KN-8425-01A-11R-2314-13	hsa-mir-548f-3	0.0	0.0	N
TCGA-KN-8425-01A-11R-2314-13	hsa-mir-548f-4	0.0	0.0	N
TCGA-KN-8425-01A-11R-2314-13	hsa-mir-548f-5	0.0	0.0	N
TCGA-KN-8425-01A-11R-2314-13	hsa-mir-548g	0.0	0.0	N
TCGA-KN-8425-01A-11R-2314-13	hsa-mir-548h-1	0.0	0.0	N
TCGA-KN-8425-01A-11R-2314-13	hsa-mir-548h-2	0.0	0.0	N
TCGA-KN-8425-01A-11R-2314-13	hsa-mir-548h-3	0.0	0.0	N
TCGA-KN-8425-01A-11R-2314-13	hsa-mir-548h-4	0.0	0.0	N
TCGA-KN-8425-01A-11R-2314-13	hsa-mir-548i-1	0.0	0.0	N
TCGA-KN-8425-01A-11R-2314-13	hsa-mir-548i-2	0.0	0.0	N
TCGA-KN-8425-01A-11R-2314-13	hsa-mir-548i-3	0.0	0.0	N
TCGA-KN-8425-01A-11R-2314-13	hsa-mir-548i-4	0.0	0.0	N
TCGA-KN-8425-01A-11R-2314-13	hsa-mir-548j	4.0	0.742708	N
TCGA-KN-8425-01A-11R-2314-13	hsa-mir-548k	0.0	0.0	N
TCGA-KN-8425-01A-11R-2314-13	hsa-mir-548l	0.0	0.0	N
TCGA-KN-8425-01A-11R-2314-13	hsa-mir-548m	0.0	0.0	N
TCGA-KN-8425-01A-11R-2314-13	hsa-mir-548n	0.0	0.0	N
TCGA-KN-8425-01A-11R-2314-13	hsa-mir-548o	3.0	0.557031	N
TCGA-KN-8425-01A-11R-2314-13	hsa-mir-548p	0.0	0.0	N
TCGA-KN-8425-01A-11R-2314-13	hsa-mir-548q	1.0	0.185677	N
TCGA-KN-8425-01A-11R-2314-13	hsa-mir-548s	0.0	0.0	N
TCGA-KN-8425-01A-11R-2314-13	hsa-mir-548t	3.0	0.557031	N
TCGA-KN-8425-01A-11R-2314-13	hsa-mir-548u	0.0	0.0	N
TCGA-KN-8425-01A-11R-2314-13	hsa-mir-548v	4.0	0.742708	N
TCGA-KN-8425-01A-11R-2314-13	hsa-mir-548w	0.0	0.0	N
TCGA-KN-8425-01A-11R-2314-13	hsa-mir-548x	0.0	0.0	N
TCGA-KN-8425-01A-11R-2314-13	hsa-mir-548y	0.0	0.0	N
TCGA-KN-8425-01A-11R-2314-13	hsa-mir-548z	0.0	0.0	N
TCGA-KN-8425-01A-11R-2314-13	hsa-mir-549	0.0	0.0	N
TCGA-KN-8425-01A-11R-2314-13	hsa-mir-550a-1	7.0	1.299739	N
TCGA-KN-8425-01A-11R-2314-13	hsa-mir-550a-2	10.0	1.85677	N
TCGA-KN-8425-01A-11R-2314-13	hsa-mir-550b-1	0.0	0.0	N
TCGA-KN-8425-01A-11R-2314-13	hsa-mir-550b-2	0.0	0.0	N
TCGA-KN-8425-01A-11R-2314-13	hsa-mir-551a	1.0	0.185677	N
TCGA-KN-8425-01A-11R-2314-13	hsa-mir-551b	0.0	0.0	N
TCGA-KN-8425-01A-11R-2314-13	hsa-mir-552	1.0	0.185677	N
TCGA-KN-8425-01A-11R-2314-13	hsa-mir-553	0.0	0.0	N
TCGA-KN-8425-01A-11R-2314-13	hsa-mir-554	0.0	0.0	N
TCGA-KN-8425-01A-11R-2314-13	hsa-mir-555	0.0	0.0	N
TCGA-KN-8425-01A-11R-2314-13	hsa-mir-556	2.0	0.371354	N
TCGA-KN-8425-01A-11R-2314-13	hsa-mir-557	0.0	0.0	N
TCGA-KN-8425-01A-11R-2314-13	hsa-mir-558	0.0	0.0	N
TCGA-KN-8425-01A-11R-2314-13	hsa-mir-559	1.0	0.185677	N
TCGA-KN-8425-01A-11R-2314-13	hsa-mir-561	18.0	3.342185	N
TCGA-KN-8425-01A-11R-2314-13	hsa-mir-562	0.0	0.0	N
TCGA-KN-8425-01A-11R-2314-13	hsa-mir-563	0.0	0.0	N
TCGA-KN-8425-01A-11R-2314-13	hsa-mir-564	0.0	0.0	N
TCGA-KN-8425-01A-11R-2314-13	hsa-mir-566	0.0	0.0	N
TCGA-KN-8425-01A-11R-2314-13	hsa-mir-567	0.0	0.0	N
TCGA-KN-8425-01A-11R-2314-13	hsa-mir-568	0.0	0.0	N
TCGA-KN-8425-01A-11R-2314-13	hsa-mir-569	0.0	0.0	N
TCGA-KN-8425-01A-11R-2314-13	hsa-mir-570	1.0	0.185677	N
TCGA-KN-8425-01A-11R-2314-13	hsa-mir-571	0.0	0.0	N
TCGA-KN-8425-01A-11R-2314-13	hsa-mir-572	0.0	0.0	N
TCGA-KN-8425-01A-11R-2314-13	hsa-mir-573	0.0	0.0	N
TCGA-KN-8425-01A-11R-2314-13	hsa-mir-574	258.0	47.904654	N
TCGA-KN-8425-01A-11R-2314-13	hsa-mir-575	0.0	0.0	N
TCGA-KN-8425-01A-11R-2314-13	hsa-mir-576	39.0	7.241401	N
TCGA-KN-8425-01A-11R-2314-13	hsa-mir-577	101.0	18.753372	N
TCGA-KN-8425-01A-11R-2314-13	hsa-mir-578	0.0	0.0	N
TCGA-KN-8425-01A-11R-2314-13	hsa-mir-579	1.0	0.185677	N
TCGA-KN-8425-01A-11R-2314-13	hsa-mir-580	1.0	0.185677	N
TCGA-KN-8425-01A-11R-2314-13	hsa-mir-581	3.0	0.557031	N
TCGA-KN-8425-01A-11R-2314-13	hsa-mir-582	3240.0	601.593331	N
TCGA-KN-8425-01A-11R-2314-13	hsa-mir-583	0.0	0.0	N
TCGA-KN-8425-01A-11R-2314-13	hsa-mir-584	129.0	23.952327	N
TCGA-KN-8425-01A-11R-2314-13	hsa-mir-585	1.0	0.185677	N
TCGA-KN-8425-01A-11R-2314-13	hsa-mir-586	0.0	0.0	N
TCGA-KN-8425-01A-11R-2314-13	hsa-mir-587	0.0	0.0	N
TCGA-KN-8425-01A-11R-2314-13	hsa-mir-588	0.0	0.0	N
TCGA-KN-8425-01A-11R-2314-13	hsa-mir-589	414.0	76.870259	N
TCGA-KN-8425-01A-11R-2314-13	hsa-mir-590	59.0	10.95494	N
TCGA-KN-8425-01A-11R-2314-13	hsa-mir-591	0.0	0.0	N
TCGA-KN-8425-01A-11R-2314-13	hsa-mir-592	22.0	4.084893	N
TCGA-KN-8425-01A-11R-2314-13	hsa-mir-593	0.0	0.0	N
TCGA-KN-8425-01A-11R-2314-13	hsa-mir-595	0.0	0.0	N
TCGA-KN-8425-01A-11R-2314-13	hsa-mir-596	0.0	0.0	N
TCGA-KN-8425-01A-11R-2314-13	hsa-mir-597	0.0	0.0	N
TCGA-KN-8425-01A-11R-2314-13	hsa-mir-598	543.0	100.822586	N
TCGA-KN-8425-01A-11R-2314-13	hsa-mir-599	0.0	0.0	N
TCGA-KN-8425-01A-11R-2314-13	hsa-mir-600	1.0	0.185677	N
TCGA-KN-8425-01A-11R-2314-13	hsa-mir-601	0.0	0.0	N
TCGA-KN-8425-01A-11R-2314-13	hsa-mir-602	0.0	0.0	N
TCGA-KN-8425-01A-11R-2314-13	hsa-mir-603	0.0	0.0	N
TCGA-KN-8425-01A-11R-2314-13	hsa-mir-604	0.0	0.0	N
TCGA-KN-8425-01A-11R-2314-13	hsa-mir-605	1.0	0.185677	N
TCGA-KN-8425-01A-11R-2314-13	hsa-mir-606	0.0	0.0	N
TCGA-KN-8425-01A-11R-2314-13	hsa-mir-607	4.0	0.742708	N
TCGA-KN-8425-01A-11R-2314-13	hsa-mir-608	0.0	0.0	N
TCGA-KN-8425-01A-11R-2314-13	hsa-mir-609	0.0	0.0	N
TCGA-KN-8425-01A-11R-2314-13	hsa-mir-610	0.0	0.0	N
TCGA-KN-8425-01A-11R-2314-13	hsa-mir-611	1.0	0.185677	N
TCGA-KN-8425-01A-11R-2314-13	hsa-mir-612	0.0	0.0	N
TCGA-KN-8425-01A-11R-2314-13	hsa-mir-613	0.0	0.0	N
TCGA-KN-8425-01A-11R-2314-13	hsa-mir-614	0.0	0.0	N
TCGA-KN-8425-01A-11R-2314-13	hsa-mir-615	15.0	2.785154	N
TCGA-KN-8425-01A-11R-2314-13	hsa-mir-616	14.0	2.599477	N
TCGA-KN-8425-01A-11R-2314-13	hsa-mir-617	0.0	0.0	N
TCGA-KN-8425-01A-11R-2314-13	hsa-mir-618	11.0	2.042446	N
TCGA-KN-8425-01A-11R-2314-13	hsa-mir-619	0.0	0.0	N
TCGA-KN-8425-01A-11R-2314-13	hsa-mir-620	0.0	0.0	N
TCGA-KN-8425-01A-11R-2314-13	hsa-mir-621	0.0	0.0	N
TCGA-KN-8425-01A-11R-2314-13	hsa-mir-622	0.0	0.0	N
TCGA-KN-8425-01A-11R-2314-13	hsa-mir-623	0.0	0.0	N
TCGA-KN-8425-01A-11R-2314-13	hsa-mir-624	4.0	0.742708	N
TCGA-KN-8425-01A-11R-2314-13	hsa-mir-625	425.0	78.912705	N
TCGA-KN-8425-01A-11R-2314-13	hsa-mir-626	0.0	0.0	N
TCGA-KN-8425-01A-11R-2314-13	hsa-mir-627	3.0	0.557031	N
TCGA-KN-8425-01A-11R-2314-13	hsa-mir-628	40.0	7.427078	N
TCGA-KN-8425-01A-11R-2314-13	hsa-mir-629	286.0	53.103609	N
TCGA-KN-8425-01A-11R-2314-13	hsa-mir-630	0.0	0.0	N
TCGA-KN-8425-01A-11R-2314-13	hsa-mir-631	0.0	0.0	N
TCGA-KN-8425-01A-11R-2314-13	hsa-mir-632	0.0	0.0	N
TCGA-KN-8425-01A-11R-2314-13	hsa-mir-633	0.0	0.0	N
TCGA-KN-8425-01A-11R-2314-13	hsa-mir-634	0.0	0.0	N
TCGA-KN-8425-01A-11R-2314-13	hsa-mir-635	0.0	0.0	N
TCGA-KN-8425-01A-11R-2314-13	hsa-mir-636	0.0	0.0	N
TCGA-KN-8425-01A-11R-2314-13	hsa-mir-637	0.0	0.0	N
TCGA-KN-8425-01A-11R-2314-13	hsa-mir-638	0.0	0.0	N
TCGA-KN-8425-01A-11R-2314-13	hsa-mir-639	5.0	0.928385	N
TCGA-KN-8425-01A-11R-2314-13	hsa-mir-640	0.0	0.0	N
TCGA-KN-8425-01A-11R-2314-13	hsa-mir-641	0.0	0.0	N
TCGA-KN-8425-01A-11R-2314-13	hsa-mir-642a	36.0	6.68437	N
TCGA-KN-8425-01A-11R-2314-13	hsa-mir-642b	0.0	0.0	N
TCGA-KN-8425-01A-11R-2314-13	hsa-mir-643	3.0	0.557031	N
TCGA-KN-8425-01A-11R-2314-13	hsa-mir-644	0.0	0.0	N
TCGA-KN-8425-01A-11R-2314-13	hsa-mir-645	0.0	0.0	N
TCGA-KN-8425-01A-11R-2314-13	hsa-mir-646	0.0	0.0	N
TCGA-KN-8425-01A-11R-2314-13	hsa-mir-647	0.0	0.0	N
TCGA-KN-8425-01A-11R-2314-13	hsa-mir-648	0.0	0.0	N
TCGA-KN-8425-01A-11R-2314-13	hsa-mir-649	0.0	0.0	N
TCGA-KN-8425-01A-11R-2314-13	hsa-mir-650	0.0	0.0	N
TCGA-KN-8425-01A-11R-2314-13	hsa-mir-651	97.0	18.010665	N
TCGA-KN-8425-01A-11R-2314-13	hsa-mir-652	77.0	14.297125	N
TCGA-KN-8425-01A-11R-2314-13	hsa-mir-653	111.0	20.610142	N
TCGA-KN-8425-01A-11R-2314-13	hsa-mir-654	4.0	0.742708	N
TCGA-KN-8425-01A-11R-2314-13	hsa-mir-655	1.0	0.185677	N
TCGA-KN-8425-01A-11R-2314-13	hsa-mir-656	0.0	0.0	N
TCGA-KN-8425-01A-11R-2314-13	hsa-mir-657	0.0	0.0	N
TCGA-KN-8425-01A-11R-2314-13	hsa-mir-658	1.0	0.185677	N
TCGA-KN-8425-01A-11R-2314-13	hsa-mir-659	4.0	0.742708	N
TCGA-KN-8425-01A-11R-2314-13	hsa-mir-660	652.0	121.061374	N
TCGA-KN-8425-01A-11R-2314-13	hsa-mir-661	0.0	0.0	N
TCGA-KN-8425-01A-11R-2314-13	hsa-mir-662	0.0	0.0	N
TCGA-KN-8425-01A-11R-2314-13	hsa-mir-663	0.0	0.0	N
TCGA-KN-8425-01A-11R-2314-13	hsa-mir-663b	0.0	0.0	N
TCGA-KN-8425-01A-11R-2314-13	hsa-mir-664	311.0	57.745533	N
TCGA-KN-8425-01A-11R-2314-13	hsa-mir-665	0.0	0.0	N
TCGA-KN-8425-01A-11R-2314-13	hsa-mir-668	0.0	0.0	N
TCGA-KN-8425-01A-11R-2314-13	hsa-mir-670	0.0	0.0	N
TCGA-KN-8425-01A-11R-2314-13	hsa-mir-671	43.0	7.984109	N
TCGA-KN-8425-01A-11R-2314-13	hsa-mir-675	2.0	0.371354	N
TCGA-KN-8425-01A-11R-2314-13	hsa-mir-676	11.0	2.042446	N
TCGA-KN-8425-01A-11R-2314-13	hsa-mir-7-1	56.0	10.397909	N
TCGA-KN-8425-01A-11R-2314-13	hsa-mir-7-2	0.0	0.0	N
TCGA-KN-8425-01A-11R-2314-13	hsa-mir-7-3	0.0	0.0	N
TCGA-KN-8425-01A-11R-2314-13	hsa-mir-708	65.0	12.069002	N
TCGA-KN-8425-01A-11R-2314-13	hsa-mir-711	0.0	0.0	N
TCGA-KN-8425-01A-11R-2314-13	hsa-mir-718	1.0	0.185677	N
TCGA-KN-8425-01A-11R-2314-13	hsa-mir-720	0.0	0.0	N
TCGA-KN-8425-01A-11R-2314-13	hsa-mir-744	103.0	19.124726	N
TCGA-KN-8425-01A-11R-2314-13	hsa-mir-758	4.0	0.742708	N
TCGA-KN-8425-01A-11R-2314-13	hsa-mir-759	0.0	0.0	N
TCGA-KN-8425-01A-11R-2314-13	hsa-mir-760	6.0	1.114062	N
TCGA-KN-8425-01A-11R-2314-13	hsa-mir-761	0.0	0.0	N
TCGA-KN-8425-01A-11R-2314-13	hsa-mir-762	0.0	0.0	N
TCGA-KN-8425-01A-11R-2314-13	hsa-mir-764	0.0	0.0	N
TCGA-KN-8425-01A-11R-2314-13	hsa-mir-765	2.0	0.371354	N
TCGA-KN-8425-01A-11R-2314-13	hsa-mir-766	105.0	19.49608	N
TCGA-KN-8425-01A-11R-2314-13	hsa-mir-767	0.0	0.0	N
TCGA-KN-8425-01A-11R-2314-13	hsa-mir-769	66.0	12.254679	N
TCGA-KN-8425-01A-11R-2314-13	hsa-mir-770	0.0	0.0	N
TCGA-KN-8425-01A-11R-2314-13	hsa-mir-802	0.0	0.0	N
TCGA-KN-8425-01A-11R-2314-13	hsa-mir-873	0.0	0.0	N
TCGA-KN-8425-01A-11R-2314-13	hsa-mir-874	1688.0	313.422698	N
TCGA-KN-8425-01A-11R-2314-13	hsa-mir-875	0.0	0.0	N
TCGA-KN-8425-01A-11R-2314-13	hsa-mir-876	0.0	0.0	N
TCGA-KN-8425-01A-11R-2314-13	hsa-mir-877	2.0	0.371354	N
TCGA-KN-8425-01A-11R-2314-13	hsa-mir-885	22.0	4.084893	N
TCGA-KN-8425-01A-11R-2314-13	hsa-mir-887	1.0	0.185677	N
TCGA-KN-8425-01A-11R-2314-13	hsa-mir-888	1163.0	215.942298	N
TCGA-KN-8425-01A-11R-2314-13	hsa-mir-889	10.0	1.85677	N
TCGA-KN-8425-01A-11R-2314-13	hsa-mir-890	99.0	18.382018	N
TCGA-KN-8425-01A-11R-2314-13	hsa-mir-891a	125029.0	23215.003886	N
TCGA-KN-8425-01A-11R-2314-13	hsa-mir-891b	547.0	101.565294	N
TCGA-KN-8425-01A-11R-2314-13	hsa-mir-892a	2101.0	390.10728	N
TCGA-KN-8425-01A-11R-2314-13	hsa-mir-892b	345.0	64.058549	N
TCGA-KN-8425-01A-11R-2314-13	hsa-mir-9-1	3811.0	707.614872	N
TCGA-KN-8425-01A-11R-2314-13	hsa-mir-9-2	3890.0	722.283351	N
TCGA-KN-8425-01A-11R-2314-13	hsa-mir-9-3	3.0	0.557031	N
TCGA-KN-8425-01A-11R-2314-13	hsa-mir-920	0.0	0.0	N
TCGA-KN-8425-01A-11R-2314-13	hsa-mir-921	0.0	0.0	N
TCGA-KN-8425-01A-11R-2314-13	hsa-mir-922	0.0	0.0	N
TCGA-KN-8425-01A-11R-2314-13	hsa-mir-924	0.0	0.0	N
TCGA-KN-8425-01A-11R-2314-13	hsa-mir-92a-1	832.0	154.483226	N
TCGA-KN-8425-01A-11R-2314-13	hsa-mir-92a-2	22216.0	4124.999211	N
TCGA-KN-8425-01A-11R-2314-13	hsa-mir-92b	327.0	60.716364	N
TCGA-KN-8425-01A-11R-2314-13	hsa-mir-93	12662.0	2351.041592	N
TCGA-KN-8425-01A-11R-2314-13	hsa-mir-933	0.0	0.0	N
TCGA-KN-8425-01A-11R-2314-13	hsa-mir-934	0.0	0.0	N
TCGA-KN-8425-01A-11R-2314-13	hsa-mir-935	2.0	0.371354	N
TCGA-KN-8425-01A-11R-2314-13	hsa-mir-936	0.0	0.0	N
TCGA-KN-8425-01A-11R-2314-13	hsa-mir-937	7.0	1.299739	N
TCGA-KN-8425-01A-11R-2314-13	hsa-mir-938	0.0	0.0	N
TCGA-KN-8425-01A-11R-2314-13	hsa-mir-939	2.0	0.371354	N
TCGA-KN-8425-01A-11R-2314-13	hsa-mir-940	10.0	1.85677	N
TCGA-KN-8425-01A-11R-2314-13	hsa-mir-941-1	0.0	0.0	N
TCGA-KN-8425-01A-11R-2314-13	hsa-mir-941-3	0.0	0.0	N
TCGA-KN-8425-01A-11R-2314-13	hsa-mir-941-4	0.0	0.0	N
TCGA-KN-8425-01A-11R-2314-13	hsa-mir-942	28.0	5.198955	N
TCGA-KN-8425-01A-11R-2314-13	hsa-mir-943	0.0	0.0	N
TCGA-KN-8425-01A-11R-2314-13	hsa-mir-944	3.0	0.557031	N
TCGA-KN-8425-01A-11R-2314-13	hsa-mir-95	9.0	1.671093	N
TCGA-KN-8425-01A-11R-2314-13	hsa-mir-96	259.0	48.090331	N
TCGA-KN-8425-01A-11R-2314-13	hsa-mir-98	154.0	28.594251	N
TCGA-KN-8425-01A-11R-2314-13	hsa-mir-99a	6228.0	1156.39607	Y
TCGA-KN-8425-01A-11R-2314-13	hsa-mir-99b	204624.0	37993.961043	N
