# Supplementary material for: Dysfunctional miRNA-Mediated Regulation in Chromophobe Renal Cell Carcinoma
Source: PLoS One. 2016 Jun 3;11(6):e0156324. doi: 10.1371/journal.pone.0156324 (PMC4892590; doi:10.1371/journal.pone.0156324)
Supplement: S1 File — (ZIP) [file pone.0156324.s001.zip › S1_File miRNA expression profile downloaded from TCGA/case/bcgsc.ca__IlluminaHiSeq_miRNASeq__TCGA-KN-8426-01A-11R-2314-13__mirna_quantification.txt]

barcode	miRNA_ID	read_count	reads_per_million_miRNA_mapped	cross-mapped
TCGA-KN-8426-01A-11R-2314-13	hsa-let-7a-1	22653.0	5397.999073	N
TCGA-KN-8426-01A-11R-2314-13	hsa-let-7a-2	46379.0	11051.68406	Y
TCGA-KN-8426-01A-11R-2314-13	hsa-let-7a-3	23196.0	5527.390919	N
TCGA-KN-8426-01A-11R-2314-13	hsa-let-7b	30420.0	7248.802887	N
TCGA-KN-8426-01A-11R-2314-13	hsa-let-7c	4967.0	1183.589873	Y
TCGA-KN-8426-01A-11R-2314-13	hsa-let-7d	1747.0	416.293841	N
TCGA-KN-8426-01A-11R-2314-13	hsa-let-7e	7170.0	1708.54427	N
TCGA-KN-8426-01A-11R-2314-13	hsa-let-7f-1	42.0	10.008209	N
TCGA-KN-8426-01A-11R-2314-13	hsa-let-7f-2	32879.0	7834.759702	N
TCGA-KN-8426-01A-11R-2314-13	hsa-let-7g	2132.0	508.035758	N
TCGA-KN-8426-01A-11R-2314-13	hsa-let-7i	1238.0	295.003878	N
TCGA-KN-8426-01A-11R-2314-13	hsa-mir-1-1	0.0	0.0	N
TCGA-KN-8426-01A-11R-2314-13	hsa-mir-1-2	5.0	1.191453	N
TCGA-KN-8426-01A-11R-2314-13	hsa-mir-100	44706.0	10653.02373	Y
TCGA-KN-8426-01A-11R-2314-13	hsa-mir-101-1	79816.0	19019.409968	N
TCGA-KN-8426-01A-11R-2314-13	hsa-mir-101-2	100.0	23.829069	N
TCGA-KN-8426-01A-11R-2314-13	hsa-mir-103-1	38915.0	9273.082326	Y
TCGA-KN-8426-01A-11R-2314-13	hsa-mir-103-1-as	0.0	0.0	N
TCGA-KN-8426-01A-11R-2314-13	hsa-mir-103-2	13.0	3.097779	N
TCGA-KN-8426-01A-11R-2314-13	hsa-mir-103-2-as	0.0	0.0	N
TCGA-KN-8426-01A-11R-2314-13	hsa-mir-105-1	0.0	0.0	N
TCGA-KN-8426-01A-11R-2314-13	hsa-mir-105-2	0.0	0.0	N
TCGA-KN-8426-01A-11R-2314-13	hsa-mir-106a	57.0	13.58257	Y
TCGA-KN-8426-01A-11R-2314-13	hsa-mir-106b	2547.0	606.926396	N
TCGA-KN-8426-01A-11R-2314-13	hsa-mir-107	324.0	77.206185	Y
TCGA-KN-8426-01A-11R-2314-13	hsa-mir-10a	495268.0	118017.75504	N
TCGA-KN-8426-01A-11R-2314-13	hsa-mir-10b	590531.0	140718.041346	N
TCGA-KN-8426-01A-11R-2314-13	hsa-mir-1178	0.0	0.0	N
TCGA-KN-8426-01A-11R-2314-13	hsa-mir-1179	0.0	0.0	N
TCGA-KN-8426-01A-11R-2314-13	hsa-mir-1180	55.0	13.105988	N
TCGA-KN-8426-01A-11R-2314-13	hsa-mir-1181	0.0	0.0	N
TCGA-KN-8426-01A-11R-2314-13	hsa-mir-1182	0.0	0.0	N
TCGA-KN-8426-01A-11R-2314-13	hsa-mir-1183	0.0	0.0	N
TCGA-KN-8426-01A-11R-2314-13	hsa-mir-1184-1	0.0	0.0	N
TCGA-KN-8426-01A-11R-2314-13	hsa-mir-1184-2	0.0	0.0	N
TCGA-KN-8426-01A-11R-2314-13	hsa-mir-1184-3	0.0	0.0	N
TCGA-KN-8426-01A-11R-2314-13	hsa-mir-1185-1	0.0	0.0	N
TCGA-KN-8426-01A-11R-2314-13	hsa-mir-1185-2	0.0	0.0	N
TCGA-KN-8426-01A-11R-2314-13	hsa-mir-1193	0.0	0.0	N
TCGA-KN-8426-01A-11R-2314-13	hsa-mir-1197	0.0	0.0	N
TCGA-KN-8426-01A-11R-2314-13	hsa-mir-1200	0.0	0.0	N
TCGA-KN-8426-01A-11R-2314-13	hsa-mir-1202	0.0	0.0	N
TCGA-KN-8426-01A-11R-2314-13	hsa-mir-1203	0.0	0.0	N
TCGA-KN-8426-01A-11R-2314-13	hsa-mir-1204	0.0	0.0	N
TCGA-KN-8426-01A-11R-2314-13	hsa-mir-1205	0.0	0.0	N
TCGA-KN-8426-01A-11R-2314-13	hsa-mir-1206	0.0	0.0	N
TCGA-KN-8426-01A-11R-2314-13	hsa-mir-1207	0.0	0.0	N
TCGA-KN-8426-01A-11R-2314-13	hsa-mir-1208	0.0	0.0	N
TCGA-KN-8426-01A-11R-2314-13	hsa-mir-122	3.0	0.714872	N
TCGA-KN-8426-01A-11R-2314-13	hsa-mir-1224	0.0	0.0	N
TCGA-KN-8426-01A-11R-2314-13	hsa-mir-1225	0.0	0.0	N
TCGA-KN-8426-01A-11R-2314-13	hsa-mir-1226	0.0	0.0	N
TCGA-KN-8426-01A-11R-2314-13	hsa-mir-1227	1.0	0.238291	N
TCGA-KN-8426-01A-11R-2314-13	hsa-mir-1228	1.0	0.238291	N
TCGA-KN-8426-01A-11R-2314-13	hsa-mir-1229	1.0	0.238291	N
TCGA-KN-8426-01A-11R-2314-13	hsa-mir-1231	0.0	0.0	N
TCGA-KN-8426-01A-11R-2314-13	hsa-mir-1233-1	0.0	0.0	N
TCGA-KN-8426-01A-11R-2314-13	hsa-mir-1233-2	0.0	0.0	N
TCGA-KN-8426-01A-11R-2314-13	hsa-mir-1234	0.0	0.0	N
TCGA-KN-8426-01A-11R-2314-13	hsa-mir-1236	0.0	0.0	N
TCGA-KN-8426-01A-11R-2314-13	hsa-mir-1237	0.0	0.0	N
TCGA-KN-8426-01A-11R-2314-13	hsa-mir-1238	0.0	0.0	N
TCGA-KN-8426-01A-11R-2314-13	hsa-mir-124-1	0.0	0.0	N
TCGA-KN-8426-01A-11R-2314-13	hsa-mir-124-2	0.0	0.0	N
TCGA-KN-8426-01A-11R-2314-13	hsa-mir-124-3	0.0	0.0	N
TCGA-KN-8426-01A-11R-2314-13	hsa-mir-1243	0.0	0.0	N
TCGA-KN-8426-01A-11R-2314-13	hsa-mir-1244-1	0.0	0.0	N
TCGA-KN-8426-01A-11R-2314-13	hsa-mir-1244-2	0.0	0.0	N
TCGA-KN-8426-01A-11R-2314-13	hsa-mir-1244-3	0.0	0.0	N
TCGA-KN-8426-01A-11R-2314-13	hsa-mir-1245	0.0	0.0	N
TCGA-KN-8426-01A-11R-2314-13	hsa-mir-1246	0.0	0.0	N
TCGA-KN-8426-01A-11R-2314-13	hsa-mir-1247	0.0	0.0	N
TCGA-KN-8426-01A-11R-2314-13	hsa-mir-1248	1.0	0.238291	N
TCGA-KN-8426-01A-11R-2314-13	hsa-mir-1249	2.0	0.476581	N
TCGA-KN-8426-01A-11R-2314-13	hsa-mir-1250	0.0	0.0	N
TCGA-KN-8426-01A-11R-2314-13	hsa-mir-1251	0.0	0.0	N
TCGA-KN-8426-01A-11R-2314-13	hsa-mir-1252	0.0	0.0	N
TCGA-KN-8426-01A-11R-2314-13	hsa-mir-1253	0.0	0.0	N
TCGA-KN-8426-01A-11R-2314-13	hsa-mir-1254	1.0	0.238291	N
TCGA-KN-8426-01A-11R-2314-13	hsa-mir-1255a	2.0	0.476581	N
TCGA-KN-8426-01A-11R-2314-13	hsa-mir-1255b-1	0.0	0.0	N
TCGA-KN-8426-01A-11R-2314-13	hsa-mir-1255b-2	0.0	0.0	N
TCGA-KN-8426-01A-11R-2314-13	hsa-mir-1256	0.0	0.0	N
TCGA-KN-8426-01A-11R-2314-13	hsa-mir-1257	0.0	0.0	N
TCGA-KN-8426-01A-11R-2314-13	hsa-mir-1258	19.0	4.527523	N
TCGA-KN-8426-01A-11R-2314-13	hsa-mir-125a	2887.0	687.945231	N
TCGA-KN-8426-01A-11R-2314-13	hsa-mir-125b-1	2202.0	524.716106	N
TCGA-KN-8426-01A-11R-2314-13	hsa-mir-125b-2	79.0	18.824965	N
TCGA-KN-8426-01A-11R-2314-13	hsa-mir-126	10471.0	2495.141848	N
TCGA-KN-8426-01A-11R-2314-13	hsa-mir-1260	0.0	0.0	N
TCGA-KN-8426-01A-11R-2314-13	hsa-mir-1260b	0.0	0.0	N
TCGA-KN-8426-01A-11R-2314-13	hsa-mir-1261	0.0	0.0	N
TCGA-KN-8426-01A-11R-2314-13	hsa-mir-1262	3.0	0.714872	N
TCGA-KN-8426-01A-11R-2314-13	hsa-mir-1263	0.0	0.0	N
TCGA-KN-8426-01A-11R-2314-13	hsa-mir-1264	0.0	0.0	N
TCGA-KN-8426-01A-11R-2314-13	hsa-mir-1265	0.0	0.0	N
TCGA-KN-8426-01A-11R-2314-13	hsa-mir-1266	43.0	10.2465	N
TCGA-KN-8426-01A-11R-2314-13	hsa-mir-1267	0.0	0.0	N
TCGA-KN-8426-01A-11R-2314-13	hsa-mir-1268	0.0	0.0	N
TCGA-KN-8426-01A-11R-2314-13	hsa-mir-1269	1.0	0.238291	N
TCGA-KN-8426-01A-11R-2314-13	hsa-mir-127	206.0	49.087883	N
TCGA-KN-8426-01A-11R-2314-13	hsa-mir-1270-1	2.0	0.476581	N
TCGA-KN-8426-01A-11R-2314-13	hsa-mir-1270-2	2.0	0.476581	N
TCGA-KN-8426-01A-11R-2314-13	hsa-mir-1271	7.0	1.668035	N
TCGA-KN-8426-01A-11R-2314-13	hsa-mir-1272	0.0	0.0	N
TCGA-KN-8426-01A-11R-2314-13	hsa-mir-1273	0.0	0.0	N
TCGA-KN-8426-01A-11R-2314-13	hsa-mir-1273c	0.0	0.0	N
TCGA-KN-8426-01A-11R-2314-13	hsa-mir-1273d	0.0	0.0	N
TCGA-KN-8426-01A-11R-2314-13	hsa-mir-1274a	0.0	0.0	N
TCGA-KN-8426-01A-11R-2314-13	hsa-mir-1274b	10.0	2.382907	N
TCGA-KN-8426-01A-11R-2314-13	hsa-mir-1275	0.0	0.0	N
TCGA-KN-8426-01A-11R-2314-13	hsa-mir-1276	1.0	0.238291	N
TCGA-KN-8426-01A-11R-2314-13	hsa-mir-1277	5.0	1.191453	N
TCGA-KN-8426-01A-11R-2314-13	hsa-mir-1278	0.0	0.0	N
TCGA-KN-8426-01A-11R-2314-13	hsa-mir-1279	0.0	0.0	N
TCGA-KN-8426-01A-11R-2314-13	hsa-mir-128-1	228.0	54.330278	N
TCGA-KN-8426-01A-11R-2314-13	hsa-mir-128-2	185.0	44.083778	N
TCGA-KN-8426-01A-11R-2314-13	hsa-mir-1280	0.0	0.0	N
TCGA-KN-8426-01A-11R-2314-13	hsa-mir-1281	0.0	0.0	N
TCGA-KN-8426-01A-11R-2314-13	hsa-mir-1282	0.0	0.0	N
TCGA-KN-8426-01A-11R-2314-13	hsa-mir-1283-1	0.0	0.0	N
TCGA-KN-8426-01A-11R-2314-13	hsa-mir-1283-2	0.0	0.0	N
TCGA-KN-8426-01A-11R-2314-13	hsa-mir-1284	0.0	0.0	N
TCGA-KN-8426-01A-11R-2314-13	hsa-mir-1285-1	1.0	0.238291	N
TCGA-KN-8426-01A-11R-2314-13	hsa-mir-1285-2	0.0	0.0	N
TCGA-KN-8426-01A-11R-2314-13	hsa-mir-1286	0.0	0.0	N
TCGA-KN-8426-01A-11R-2314-13	hsa-mir-1287	39.0	9.293337	N
TCGA-KN-8426-01A-11R-2314-13	hsa-mir-1288	1.0	0.238291	N
TCGA-KN-8426-01A-11R-2314-13	hsa-mir-1289-1	0.0	0.0	N
TCGA-KN-8426-01A-11R-2314-13	hsa-mir-1289-2	0.0	0.0	N
TCGA-KN-8426-01A-11R-2314-13	hsa-mir-129-1	306.0	72.916952	N
TCGA-KN-8426-01A-11R-2314-13	hsa-mir-129-2	317.0	75.53815	N
TCGA-KN-8426-01A-11R-2314-13	hsa-mir-1290	0.0	0.0	N
TCGA-KN-8426-01A-11R-2314-13	hsa-mir-1291	0.0	0.0	N
TCGA-KN-8426-01A-11R-2314-13	hsa-mir-1292	2.0	0.476581	N
TCGA-KN-8426-01A-11R-2314-13	hsa-mir-1293	1.0	0.238291	N
TCGA-KN-8426-01A-11R-2314-13	hsa-mir-1294	3.0	0.714872	N
TCGA-KN-8426-01A-11R-2314-13	hsa-mir-1295	0.0	0.0	N
TCGA-KN-8426-01A-11R-2314-13	hsa-mir-1296	10.0	2.382907	N
TCGA-KN-8426-01A-11R-2314-13	hsa-mir-1297	0.0	0.0	N
TCGA-KN-8426-01A-11R-2314-13	hsa-mir-1298	0.0	0.0	N
TCGA-KN-8426-01A-11R-2314-13	hsa-mir-1299	0.0	0.0	N
TCGA-KN-8426-01A-11R-2314-13	hsa-mir-1301	13.0	3.097779	N
TCGA-KN-8426-01A-11R-2314-13	hsa-mir-1302-1	0.0	0.0	N
TCGA-KN-8426-01A-11R-2314-13	hsa-mir-1302-10	0.0	0.0	N
TCGA-KN-8426-01A-11R-2314-13	hsa-mir-1302-11	0.0	0.0	N
TCGA-KN-8426-01A-11R-2314-13	hsa-mir-1302-2	0.0	0.0	N
TCGA-KN-8426-01A-11R-2314-13	hsa-mir-1302-3	0.0	0.0	N
TCGA-KN-8426-01A-11R-2314-13	hsa-mir-1302-4	0.0	0.0	N
TCGA-KN-8426-01A-11R-2314-13	hsa-mir-1302-5	0.0	0.0	N
TCGA-KN-8426-01A-11R-2314-13	hsa-mir-1302-6	0.0	0.0	N
TCGA-KN-8426-01A-11R-2314-13	hsa-mir-1302-7	0.0	0.0	N
TCGA-KN-8426-01A-11R-2314-13	hsa-mir-1302-8	0.0	0.0	N
TCGA-KN-8426-01A-11R-2314-13	hsa-mir-1302-9	0.0	0.0	N
TCGA-KN-8426-01A-11R-2314-13	hsa-mir-1303	0.0	0.0	N
TCGA-KN-8426-01A-11R-2314-13	hsa-mir-1304	2.0	0.476581	N
TCGA-KN-8426-01A-11R-2314-13	hsa-mir-1305	0.0	0.0	N
TCGA-KN-8426-01A-11R-2314-13	hsa-mir-1306	35.0	8.340174	N
TCGA-KN-8426-01A-11R-2314-13	hsa-mir-1307	5834.0	1390.187904	N
TCGA-KN-8426-01A-11R-2314-13	hsa-mir-130a	27.0	6.433849	N
TCGA-KN-8426-01A-11R-2314-13	hsa-mir-130b	48.0	11.437953	N
TCGA-KN-8426-01A-11R-2314-13	hsa-mir-132	205.0	48.849592	N
TCGA-KN-8426-01A-11R-2314-13	hsa-mir-1321	0.0	0.0	N
TCGA-KN-8426-01A-11R-2314-13	hsa-mir-1322	0.0	0.0	N
TCGA-KN-8426-01A-11R-2314-13	hsa-mir-1323	0.0	0.0	N
TCGA-KN-8426-01A-11R-2314-13	hsa-mir-1324	0.0	0.0	N
TCGA-KN-8426-01A-11R-2314-13	hsa-mir-133a-1	3.0	0.714872	N
TCGA-KN-8426-01A-11R-2314-13	hsa-mir-133a-2	0.0	0.0	N
TCGA-KN-8426-01A-11R-2314-13	hsa-mir-133b	0.0	0.0	N
TCGA-KN-8426-01A-11R-2314-13	hsa-mir-134	42.0	10.008209	N
TCGA-KN-8426-01A-11R-2314-13	hsa-mir-135a-1	1.0	0.238291	N
TCGA-KN-8426-01A-11R-2314-13	hsa-mir-135a-2	1.0	0.238291	N
TCGA-KN-8426-01A-11R-2314-13	hsa-mir-135b	3.0	0.714872	N
TCGA-KN-8426-01A-11R-2314-13	hsa-mir-136	9.0	2.144616	N
TCGA-KN-8426-01A-11R-2314-13	hsa-mir-137	0.0	0.0	N
TCGA-KN-8426-01A-11R-2314-13	hsa-mir-138-1	0.0	0.0	N
TCGA-KN-8426-01A-11R-2314-13	hsa-mir-138-2	0.0	0.0	N
TCGA-KN-8426-01A-11R-2314-13	hsa-mir-139	242.0	57.666348	N
TCGA-KN-8426-01A-11R-2314-13	hsa-mir-140	3329.0	793.269718	N
TCGA-KN-8426-01A-11R-2314-13	hsa-mir-141	3870.0	922.184983	N
TCGA-KN-8426-01A-11R-2314-13	hsa-mir-142	3588.0	854.987007	N
TCGA-KN-8426-01A-11R-2314-13	hsa-mir-143	78611.0	18732.269683	N
TCGA-KN-8426-01A-11R-2314-13	hsa-mir-144	1999.0	476.343096	N
TCGA-KN-8426-01A-11R-2314-13	hsa-mir-145	942.0	224.469833	N
TCGA-KN-8426-01A-11R-2314-13	hsa-mir-1468	122.0	29.071465	N
TCGA-KN-8426-01A-11R-2314-13	hsa-mir-1469	0.0	0.0	N
TCGA-KN-8426-01A-11R-2314-13	hsa-mir-146a	94.0	22.399325	N
TCGA-KN-8426-01A-11R-2314-13	hsa-mir-146b	525.0	125.102614	N
TCGA-KN-8426-01A-11R-2314-13	hsa-mir-147	0.0	0.0	N
TCGA-KN-8426-01A-11R-2314-13	hsa-mir-1470	0.0	0.0	N
TCGA-KN-8426-01A-11R-2314-13	hsa-mir-1471	0.0	0.0	N
TCGA-KN-8426-01A-11R-2314-13	hsa-mir-147b	0.0	0.0	N
TCGA-KN-8426-01A-11R-2314-13	hsa-mir-148a	111026.0	26456.462503	N
TCGA-KN-8426-01A-11R-2314-13	hsa-mir-148b	951.0	226.614449	N
TCGA-KN-8426-01A-11R-2314-13	hsa-mir-149	20.0	4.765814	N
TCGA-KN-8426-01A-11R-2314-13	hsa-mir-150	336.0	80.065673	N
TCGA-KN-8426-01A-11R-2314-13	hsa-mir-151	22759.0	5423.257887	N
TCGA-KN-8426-01A-11R-2314-13	hsa-mir-152	875.0	208.504357	N
TCGA-KN-8426-01A-11R-2314-13	hsa-mir-153-1	1.0	0.238291	N
TCGA-KN-8426-01A-11R-2314-13	hsa-mir-153-2	13.0	3.097779	N
TCGA-KN-8426-01A-11R-2314-13	hsa-mir-1537	0.0	0.0	N
TCGA-KN-8426-01A-11R-2314-13	hsa-mir-1538	0.0	0.0	N
TCGA-KN-8426-01A-11R-2314-13	hsa-mir-1539	0.0	0.0	N
TCGA-KN-8426-01A-11R-2314-13	hsa-mir-154	1.0	0.238291	N
TCGA-KN-8426-01A-11R-2314-13	hsa-mir-155	121.0	28.833174	N
TCGA-KN-8426-01A-11R-2314-13	hsa-mir-15a	352.0	83.878324	N
TCGA-KN-8426-01A-11R-2314-13	hsa-mir-15b	1342.0	319.78611	N
TCGA-KN-8426-01A-11R-2314-13	hsa-mir-16-1	1607.0	382.933144	N
TCGA-KN-8426-01A-11R-2314-13	hsa-mir-16-2	27.0	6.433849	N
TCGA-KN-8426-01A-11R-2314-13	hsa-mir-17	1671.0	398.183748	Y
TCGA-KN-8426-01A-11R-2314-13	hsa-mir-181a-1	3408.0	812.094682	N
TCGA-KN-8426-01A-11R-2314-13	hsa-mir-181a-2	2229.0	531.149955	N
TCGA-KN-8426-01A-11R-2314-13	hsa-mir-181b-1	581.0	138.446893	N
TCGA-KN-8426-01A-11R-2314-13	hsa-mir-181b-2	6.0	1.429744	N
TCGA-KN-8426-01A-11R-2314-13	hsa-mir-181c	71.0	16.918639	N
TCGA-KN-8426-01A-11R-2314-13	hsa-mir-181d	8.0	1.906326	N
TCGA-KN-8426-01A-11R-2314-13	hsa-mir-182	247223.0	58910.940045	N
TCGA-KN-8426-01A-11R-2314-13	hsa-mir-1825	0.0	0.0	N
TCGA-KN-8426-01A-11R-2314-13	hsa-mir-1827	0.0	0.0	N
TCGA-KN-8426-01A-11R-2314-13	hsa-mir-183	90428.0	21548.150805	N
TCGA-KN-8426-01A-11R-2314-13	hsa-mir-184	4.0	0.953163	N
TCGA-KN-8426-01A-11R-2314-13	hsa-mir-185	1031.0	245.677705	N
TCGA-KN-8426-01A-11R-2314-13	hsa-mir-186	567.0	135.110823	N
TCGA-KN-8426-01A-11R-2314-13	hsa-mir-187	1183.0	281.89789	N
TCGA-KN-8426-01A-11R-2314-13	hsa-mir-188	88.0	20.969581	N
TCGA-KN-8426-01A-11R-2314-13	hsa-mir-18a	25.0	5.957267	Y
TCGA-KN-8426-01A-11R-2314-13	hsa-mir-18b	3.0	0.714872	Y
TCGA-KN-8426-01A-11R-2314-13	hsa-mir-190	20.0	4.765814	N
TCGA-KN-8426-01A-11R-2314-13	hsa-mir-1908	0.0	0.0	N
TCGA-KN-8426-01A-11R-2314-13	hsa-mir-1909	0.0	0.0	N
TCGA-KN-8426-01A-11R-2314-13	hsa-mir-190b	1.0	0.238291	N
TCGA-KN-8426-01A-11R-2314-13	hsa-mir-191	1627.0	387.698958	N
TCGA-KN-8426-01A-11R-2314-13	hsa-mir-1910	0.0	0.0	N
TCGA-KN-8426-01A-11R-2314-13	hsa-mir-1911	0.0	0.0	N
TCGA-KN-8426-01A-11R-2314-13	hsa-mir-1912	0.0	0.0	N
TCGA-KN-8426-01A-11R-2314-13	hsa-mir-1913	0.0	0.0	N
TCGA-KN-8426-01A-11R-2314-13	hsa-mir-1914	0.0	0.0	N
TCGA-KN-8426-01A-11R-2314-13	hsa-mir-1915	0.0	0.0	N
TCGA-KN-8426-01A-11R-2314-13	hsa-mir-192	2155.0	513.516444	Y
TCGA-KN-8426-01A-11R-2314-13	hsa-mir-193a	208.0	49.564464	N
TCGA-KN-8426-01A-11R-2314-13	hsa-mir-193b	16.0	3.812651	N
TCGA-KN-8426-01A-11R-2314-13	hsa-mir-194-1	370.0	88.167556	N
TCGA-KN-8426-01A-11R-2314-13	hsa-mir-194-2	418.0	99.60551	N
TCGA-KN-8426-01A-11R-2314-13	hsa-mir-195	23.0	5.480686	N
TCGA-KN-8426-01A-11R-2314-13	hsa-mir-196a-1	434.0	103.418161	N
TCGA-KN-8426-01A-11R-2314-13	hsa-mir-196a-2	35.0	8.340174	N
TCGA-KN-8426-01A-11R-2314-13	hsa-mir-196b	3130.0	745.84987	N
TCGA-KN-8426-01A-11R-2314-13	hsa-mir-197	528.0	125.817486	N
TCGA-KN-8426-01A-11R-2314-13	hsa-mir-1972-1	0.0	0.0	N
TCGA-KN-8426-01A-11R-2314-13	hsa-mir-1972-2	0.0	0.0	N
TCGA-KN-8426-01A-11R-2314-13	hsa-mir-1973	0.0	0.0	N
TCGA-KN-8426-01A-11R-2314-13	hsa-mir-1976	60.0	14.297442	N
TCGA-KN-8426-01A-11R-2314-13	hsa-mir-198	0.0	0.0	N
TCGA-KN-8426-01A-11R-2314-13	hsa-mir-199a-1	246.0	58.619511	Y
TCGA-KN-8426-01A-11R-2314-13	hsa-mir-199a-2	417.0	99.367219	Y
TCGA-KN-8426-01A-11R-2314-13	hsa-mir-199b	546.0	130.106718	Y
TCGA-KN-8426-01A-11R-2314-13	hsa-mir-19a	38.0	9.055046	N
TCGA-KN-8426-01A-11R-2314-13	hsa-mir-19b-1	14.0	3.33607	N
TCGA-KN-8426-01A-11R-2314-13	hsa-mir-19b-2	112.0	26.688558	N
TCGA-KN-8426-01A-11R-2314-13	hsa-mir-200a	3489.0	831.396229	N
TCGA-KN-8426-01A-11R-2314-13	hsa-mir-200b	3186.0	759.194149	N
TCGA-KN-8426-01A-11R-2314-13	hsa-mir-200c	11958.0	2849.480109	N
TCGA-KN-8426-01A-11R-2314-13	hsa-mir-202	0.0	0.0	N
TCGA-KN-8426-01A-11R-2314-13	hsa-mir-203	7509.0	1789.324815	N
TCGA-KN-8426-01A-11R-2314-13	hsa-mir-204	10.0	2.382907	N
TCGA-KN-8426-01A-11R-2314-13	hsa-mir-205	8.0	1.906326	N
TCGA-KN-8426-01A-11R-2314-13	hsa-mir-2052	0.0	0.0	N
TCGA-KN-8426-01A-11R-2314-13	hsa-mir-2053	0.0	0.0	N
TCGA-KN-8426-01A-11R-2314-13	hsa-mir-2054	0.0	0.0	N
TCGA-KN-8426-01A-11R-2314-13	hsa-mir-206	11.0	2.621198	N
TCGA-KN-8426-01A-11R-2314-13	hsa-mir-208a	0.0	0.0	N
TCGA-KN-8426-01A-11R-2314-13	hsa-mir-208b	0.0	0.0	N
TCGA-KN-8426-01A-11R-2314-13	hsa-mir-20a	513.0	122.243126	N
TCGA-KN-8426-01A-11R-2314-13	hsa-mir-20b	147.0	35.028732	N
TCGA-KN-8426-01A-11R-2314-13	hsa-mir-21	146314.0	34865.264485	N
TCGA-KN-8426-01A-11R-2314-13	hsa-mir-210	637.0	151.791172	N
TCGA-KN-8426-01A-11R-2314-13	hsa-mir-211	0.0	0.0	N
TCGA-KN-8426-01A-11R-2314-13	hsa-mir-2110	4.0	0.953163	N
TCGA-KN-8426-01A-11R-2314-13	hsa-mir-2113	0.0	0.0	N
TCGA-KN-8426-01A-11R-2314-13	hsa-mir-2114	15.0	3.57436	N
TCGA-KN-8426-01A-11R-2314-13	hsa-mir-2115	0.0	0.0	N
TCGA-KN-8426-01A-11R-2314-13	hsa-mir-2116	5.0	1.191453	N
TCGA-KN-8426-01A-11R-2314-13	hsa-mir-2117	0.0	0.0	N
TCGA-KN-8426-01A-11R-2314-13	hsa-mir-212	9.0	2.144616	N
TCGA-KN-8426-01A-11R-2314-13	hsa-mir-214	4.0	0.953163	N
TCGA-KN-8426-01A-11R-2314-13	hsa-mir-215	17.0	4.050942	Y
TCGA-KN-8426-01A-11R-2314-13	hsa-mir-216a	0.0	0.0	N
TCGA-KN-8426-01A-11R-2314-13	hsa-mir-216b	1.0	0.238291	N
TCGA-KN-8426-01A-11R-2314-13	hsa-mir-217	7.0	1.668035	N
TCGA-KN-8426-01A-11R-2314-13	hsa-mir-218-1	15.0	3.57436	N
TCGA-KN-8426-01A-11R-2314-13	hsa-mir-218-2	1019.0	242.818216	N
TCGA-KN-8426-01A-11R-2314-13	hsa-mir-219-1	4.0	0.953163	N
TCGA-KN-8426-01A-11R-2314-13	hsa-mir-219-2	0.0	0.0	N
TCGA-KN-8426-01A-11R-2314-13	hsa-mir-22	848433.0	202173.687703	N
TCGA-KN-8426-01A-11R-2314-13	hsa-mir-221	8277.0	1972.332068	N
TCGA-KN-8426-01A-11R-2314-13	hsa-mir-222	2245.0	534.962606	N
TCGA-KN-8426-01A-11R-2314-13	hsa-mir-223	253.0	60.287545	N
TCGA-KN-8426-01A-11R-2314-13	hsa-mir-224	9.0	2.144616	N
TCGA-KN-8426-01A-11R-2314-13	hsa-mir-2276	0.0	0.0	N
TCGA-KN-8426-01A-11R-2314-13	hsa-mir-2277	1.0	0.238291	N
TCGA-KN-8426-01A-11R-2314-13	hsa-mir-2278	1.0	0.238291	N
TCGA-KN-8426-01A-11R-2314-13	hsa-mir-2355	178.0	42.415743	N
TCGA-KN-8426-01A-11R-2314-13	hsa-mir-23a	7365.0	1755.010955	Y
TCGA-KN-8426-01A-11R-2314-13	hsa-mir-23b	3437.0	819.005113	Y
TCGA-KN-8426-01A-11R-2314-13	hsa-mir-23c	1.0	0.238291	N
TCGA-KN-8426-01A-11R-2314-13	hsa-mir-24-1	40.0	9.531628	N
TCGA-KN-8426-01A-11R-2314-13	hsa-mir-24-2	2990.0	712.489173	N
TCGA-KN-8426-01A-11R-2314-13	hsa-mir-25	19549.0	4658.344761	N
TCGA-KN-8426-01A-11R-2314-13	hsa-mir-26a-1	0.0	0.0	N
TCGA-KN-8426-01A-11R-2314-13	hsa-mir-26a-2	5689.0	1355.635754	N
TCGA-KN-8426-01A-11R-2314-13	hsa-mir-26b	562.0	133.91937	N
TCGA-KN-8426-01A-11R-2314-13	hsa-mir-27a	2106.0	501.8402	Y
TCGA-KN-8426-01A-11R-2314-13	hsa-mir-27b	3502.0	834.494008	Y
TCGA-KN-8426-01A-11R-2314-13	hsa-mir-28	7115.0	1695.438282	N
TCGA-KN-8426-01A-11R-2314-13	hsa-mir-2861	0.0	0.0	N
TCGA-KN-8426-01A-11R-2314-13	hsa-mir-2909	0.0	0.0	N
TCGA-KN-8426-01A-11R-2314-13	hsa-mir-296	0.0	0.0	N
TCGA-KN-8426-01A-11R-2314-13	hsa-mir-297	0.0	0.0	N
TCGA-KN-8426-01A-11R-2314-13	hsa-mir-298	0.0	0.0	N
TCGA-KN-8426-01A-11R-2314-13	hsa-mir-299	1.0	0.238291	N
TCGA-KN-8426-01A-11R-2314-13	hsa-mir-29a	81936.0	19524.586238	N
TCGA-KN-8426-01A-11R-2314-13	hsa-mir-29b-1	2657.0	633.138372	Y
TCGA-KN-8426-01A-11R-2314-13	hsa-mir-29b-2	2797.0	666.499069	Y
TCGA-KN-8426-01A-11R-2314-13	hsa-mir-29c	5574.0	1328.232324	Y
TCGA-KN-8426-01A-11R-2314-13	hsa-mir-300	0.0	0.0	N
TCGA-KN-8426-01A-11R-2314-13	hsa-mir-301a	10.0	2.382907	N
TCGA-KN-8426-01A-11R-2314-13	hsa-mir-301b	2.0	0.476581	N
TCGA-KN-8426-01A-11R-2314-13	hsa-mir-302a	0.0	0.0	N
TCGA-KN-8426-01A-11R-2314-13	hsa-mir-302b	0.0	0.0	N
TCGA-KN-8426-01A-11R-2314-13	hsa-mir-302c	0.0	0.0	N
TCGA-KN-8426-01A-11R-2314-13	hsa-mir-302d	0.0	0.0	N
TCGA-KN-8426-01A-11R-2314-13	hsa-mir-302e	0.0	0.0	N
TCGA-KN-8426-01A-11R-2314-13	hsa-mir-302f	0.0	0.0	N
TCGA-KN-8426-01A-11R-2314-13	hsa-mir-3065	15.0	3.57436	N
TCGA-KN-8426-01A-11R-2314-13	hsa-mir-3074	9.0	2.144616	N
TCGA-KN-8426-01A-11R-2314-13	hsa-mir-30a	306201.0	72964.848548	Y
TCGA-KN-8426-01A-11R-2314-13	hsa-mir-30b	10385.0	2474.648849	Y
TCGA-KN-8426-01A-11R-2314-13	hsa-mir-30c-1	19.0	4.527523	N
TCGA-KN-8426-01A-11R-2314-13	hsa-mir-30c-2	4290.0	1022.267074	Y
TCGA-KN-8426-01A-11R-2314-13	hsa-mir-30d	314095.0	74845.915281	N
TCGA-KN-8426-01A-11R-2314-13	hsa-mir-30e	129381.0	30830.288177	Y
TCGA-KN-8426-01A-11R-2314-13	hsa-mir-31	14.0	3.33607	N
TCGA-KN-8426-01A-11R-2314-13	hsa-mir-3115	0.0	0.0	N
TCGA-KN-8426-01A-11R-2314-13	hsa-mir-3116-1	0.0	0.0	N
TCGA-KN-8426-01A-11R-2314-13	hsa-mir-3116-2	0.0	0.0	N
TCGA-KN-8426-01A-11R-2314-13	hsa-mir-3117	0.0	0.0	N
TCGA-KN-8426-01A-11R-2314-13	hsa-mir-3118-1	0.0	0.0	N
TCGA-KN-8426-01A-11R-2314-13	hsa-mir-3118-2	0.0	0.0	N
TCGA-KN-8426-01A-11R-2314-13	hsa-mir-3118-3	0.0	0.0	N
TCGA-KN-8426-01A-11R-2314-13	hsa-mir-3118-4	0.0	0.0	N
TCGA-KN-8426-01A-11R-2314-13	hsa-mir-3118-5	0.0	0.0	N
TCGA-KN-8426-01A-11R-2314-13	hsa-mir-3118-6	0.0	0.0	N
TCGA-KN-8426-01A-11R-2314-13	hsa-mir-3119-1	0.0	0.0	N
TCGA-KN-8426-01A-11R-2314-13	hsa-mir-3119-2	0.0	0.0	N
TCGA-KN-8426-01A-11R-2314-13	hsa-mir-3120	0.0	0.0	N
TCGA-KN-8426-01A-11R-2314-13	hsa-mir-3121	0.0	0.0	N
TCGA-KN-8426-01A-11R-2314-13	hsa-mir-3122	0.0	0.0	N
TCGA-KN-8426-01A-11R-2314-13	hsa-mir-3123	0.0	0.0	N
TCGA-KN-8426-01A-11R-2314-13	hsa-mir-3124	0.0	0.0	N
TCGA-KN-8426-01A-11R-2314-13	hsa-mir-3125	0.0	0.0	N
TCGA-KN-8426-01A-11R-2314-13	hsa-mir-3126	0.0	0.0	N
TCGA-KN-8426-01A-11R-2314-13	hsa-mir-3127	8.0	1.906326	N
TCGA-KN-8426-01A-11R-2314-13	hsa-mir-3128	0.0	0.0	N
TCGA-KN-8426-01A-11R-2314-13	hsa-mir-3129	0.0	0.0	N
TCGA-KN-8426-01A-11R-2314-13	hsa-mir-3130-1	7.0	1.668035	N
TCGA-KN-8426-01A-11R-2314-13	hsa-mir-3130-2	0.0	0.0	N
TCGA-KN-8426-01A-11R-2314-13	hsa-mir-3131	0.0	0.0	N
TCGA-KN-8426-01A-11R-2314-13	hsa-mir-3132	0.0	0.0	N
TCGA-KN-8426-01A-11R-2314-13	hsa-mir-3133	0.0	0.0	N
TCGA-KN-8426-01A-11R-2314-13	hsa-mir-3134	0.0	0.0	N
TCGA-KN-8426-01A-11R-2314-13	hsa-mir-3135	0.0	0.0	N
TCGA-KN-8426-01A-11R-2314-13	hsa-mir-3136	3.0	0.714872	N
TCGA-KN-8426-01A-11R-2314-13	hsa-mir-3137	0.0	0.0	N
TCGA-KN-8426-01A-11R-2314-13	hsa-mir-3138	0.0	0.0	N
TCGA-KN-8426-01A-11R-2314-13	hsa-mir-3139	0.0	0.0	N
TCGA-KN-8426-01A-11R-2314-13	hsa-mir-3140	1.0	0.238291	N
TCGA-KN-8426-01A-11R-2314-13	hsa-mir-3141	0.0	0.0	N
TCGA-KN-8426-01A-11R-2314-13	hsa-mir-3142	0.0	0.0	N
TCGA-KN-8426-01A-11R-2314-13	hsa-mir-3143	0.0	0.0	N
TCGA-KN-8426-01A-11R-2314-13	hsa-mir-3144	4.0	0.953163	N
TCGA-KN-8426-01A-11R-2314-13	hsa-mir-3145	1.0	0.238291	N
TCGA-KN-8426-01A-11R-2314-13	hsa-mir-3146	0.0	0.0	N
TCGA-KN-8426-01A-11R-2314-13	hsa-mir-3147	0.0	0.0	N
TCGA-KN-8426-01A-11R-2314-13	hsa-mir-3148	0.0	0.0	N
TCGA-KN-8426-01A-11R-2314-13	hsa-mir-3149	1.0	0.238291	N
TCGA-KN-8426-01A-11R-2314-13	hsa-mir-3150	0.0	0.0	N
TCGA-KN-8426-01A-11R-2314-13	hsa-mir-3150b	0.0	0.0	N
TCGA-KN-8426-01A-11R-2314-13	hsa-mir-3151	1.0	0.238291	N
TCGA-KN-8426-01A-11R-2314-13	hsa-mir-3152	15.0	3.57436	N
TCGA-KN-8426-01A-11R-2314-13	hsa-mir-3153	0.0	0.0	N
TCGA-KN-8426-01A-11R-2314-13	hsa-mir-3154	0.0	0.0	N
TCGA-KN-8426-01A-11R-2314-13	hsa-mir-3155	0.0	0.0	N
TCGA-KN-8426-01A-11R-2314-13	hsa-mir-3156-1	0.0	0.0	N
TCGA-KN-8426-01A-11R-2314-13	hsa-mir-3156-2	0.0	0.0	N
TCGA-KN-8426-01A-11R-2314-13	hsa-mir-3156-3	0.0	0.0	N
TCGA-KN-8426-01A-11R-2314-13	hsa-mir-3157	2.0	0.476581	N
TCGA-KN-8426-01A-11R-2314-13	hsa-mir-3158-1	0.0	0.0	N
TCGA-KN-8426-01A-11R-2314-13	hsa-mir-3158-2	1.0	0.238291	N
TCGA-KN-8426-01A-11R-2314-13	hsa-mir-3159	0.0	0.0	N
TCGA-KN-8426-01A-11R-2314-13	hsa-mir-3160-1	0.0	0.0	N
TCGA-KN-8426-01A-11R-2314-13	hsa-mir-3160-2	0.0	0.0	N
TCGA-KN-8426-01A-11R-2314-13	hsa-mir-3161	0.0	0.0	N
TCGA-KN-8426-01A-11R-2314-13	hsa-mir-3162	0.0	0.0	N
TCGA-KN-8426-01A-11R-2314-13	hsa-mir-3163	0.0	0.0	N
TCGA-KN-8426-01A-11R-2314-13	hsa-mir-3164	0.0	0.0	N
TCGA-KN-8426-01A-11R-2314-13	hsa-mir-3165	0.0	0.0	N
TCGA-KN-8426-01A-11R-2314-13	hsa-mir-3166	0.0	0.0	N
TCGA-KN-8426-01A-11R-2314-13	hsa-mir-3167	0.0	0.0	N
TCGA-KN-8426-01A-11R-2314-13	hsa-mir-3168	0.0	0.0	N
TCGA-KN-8426-01A-11R-2314-13	hsa-mir-3169	0.0	0.0	N
TCGA-KN-8426-01A-11R-2314-13	hsa-mir-3170	4.0	0.953163	N
TCGA-KN-8426-01A-11R-2314-13	hsa-mir-3171	0.0	0.0	N
TCGA-KN-8426-01A-11R-2314-13	hsa-mir-3173	1.0	0.238291	N
TCGA-KN-8426-01A-11R-2314-13	hsa-mir-3174	1.0	0.238291	N
TCGA-KN-8426-01A-11R-2314-13	hsa-mir-3175	0.0	0.0	N
TCGA-KN-8426-01A-11R-2314-13	hsa-mir-3176	2.0	0.476581	N
TCGA-KN-8426-01A-11R-2314-13	hsa-mir-3177	0.0	0.0	N
TCGA-KN-8426-01A-11R-2314-13	hsa-mir-3178	0.0	0.0	N
TCGA-KN-8426-01A-11R-2314-13	hsa-mir-3179-1	0.0	0.0	N
TCGA-KN-8426-01A-11R-2314-13	hsa-mir-3179-2	0.0	0.0	N
TCGA-KN-8426-01A-11R-2314-13	hsa-mir-3179-3	0.0	0.0	N
TCGA-KN-8426-01A-11R-2314-13	hsa-mir-3180-1	0.0	0.0	N
TCGA-KN-8426-01A-11R-2314-13	hsa-mir-3180-2	0.0	0.0	N
TCGA-KN-8426-01A-11R-2314-13	hsa-mir-3180-3	0.0	0.0	N
TCGA-KN-8426-01A-11R-2314-13	hsa-mir-3180-4	0.0	0.0	N
TCGA-KN-8426-01A-11R-2314-13	hsa-mir-3180-5	0.0	0.0	N
TCGA-KN-8426-01A-11R-2314-13	hsa-mir-3181	0.0	0.0	N
TCGA-KN-8426-01A-11R-2314-13	hsa-mir-3182	0.0	0.0	N
TCGA-KN-8426-01A-11R-2314-13	hsa-mir-3183	1.0	0.238291	N
TCGA-KN-8426-01A-11R-2314-13	hsa-mir-3184	0.0	0.0	N
TCGA-KN-8426-01A-11R-2314-13	hsa-mir-3185	0.0	0.0	N
TCGA-KN-8426-01A-11R-2314-13	hsa-mir-3186	0.0	0.0	N
TCGA-KN-8426-01A-11R-2314-13	hsa-mir-3187	1.0	0.238291	N
TCGA-KN-8426-01A-11R-2314-13	hsa-mir-3188	0.0	0.0	N
TCGA-KN-8426-01A-11R-2314-13	hsa-mir-3189	1.0	0.238291	N
TCGA-KN-8426-01A-11R-2314-13	hsa-mir-3190	5.0	1.191453	N
TCGA-KN-8426-01A-11R-2314-13	hsa-mir-3191	6.0	1.429744	N
TCGA-KN-8426-01A-11R-2314-13	hsa-mir-3192	0.0	0.0	N
TCGA-KN-8426-01A-11R-2314-13	hsa-mir-3193	2.0	0.476581	N
TCGA-KN-8426-01A-11R-2314-13	hsa-mir-3194	0.0	0.0	N
TCGA-KN-8426-01A-11R-2314-13	hsa-mir-3195	0.0	0.0	N
TCGA-KN-8426-01A-11R-2314-13	hsa-mir-3196	0.0	0.0	N
TCGA-KN-8426-01A-11R-2314-13	hsa-mir-3197	0.0	0.0	N
TCGA-KN-8426-01A-11R-2314-13	hsa-mir-3198	0.0	0.0	N
TCGA-KN-8426-01A-11R-2314-13	hsa-mir-3199-1	2.0	0.476581	N
TCGA-KN-8426-01A-11R-2314-13	hsa-mir-3199-2	2.0	0.476581	N
TCGA-KN-8426-01A-11R-2314-13	hsa-mir-32	86.0	20.493	N
TCGA-KN-8426-01A-11R-2314-13	hsa-mir-3200	19.0	4.527523	N
TCGA-KN-8426-01A-11R-2314-13	hsa-mir-3201	0.0	0.0	N
TCGA-KN-8426-01A-11R-2314-13	hsa-mir-3202-1	0.0	0.0	N
TCGA-KN-8426-01A-11R-2314-13	hsa-mir-3202-2	0.0	0.0	N
TCGA-KN-8426-01A-11R-2314-13	hsa-mir-320a	408.0	97.222603	Y
TCGA-KN-8426-01A-11R-2314-13	hsa-mir-320b-1	0.0	0.0	N
TCGA-KN-8426-01A-11R-2314-13	hsa-mir-320b-2	6.0	1.429744	Y
TCGA-KN-8426-01A-11R-2314-13	hsa-mir-320c-1	0.0	0.0	N
TCGA-KN-8426-01A-11R-2314-13	hsa-mir-320c-2	0.0	0.0	N
TCGA-KN-8426-01A-11R-2314-13	hsa-mir-320d-1	0.0	0.0	N
TCGA-KN-8426-01A-11R-2314-13	hsa-mir-320d-2	0.0	0.0	N
TCGA-KN-8426-01A-11R-2314-13	hsa-mir-320e	0.0	0.0	N
TCGA-KN-8426-01A-11R-2314-13	hsa-mir-323	0.0	0.0	N
TCGA-KN-8426-01A-11R-2314-13	hsa-mir-323b	1.0	0.238291	N
TCGA-KN-8426-01A-11R-2314-13	hsa-mir-324	139.0	33.122406	N
TCGA-KN-8426-01A-11R-2314-13	hsa-mir-325	0.0	0.0	N
TCGA-KN-8426-01A-11R-2314-13	hsa-mir-326	6.0	1.429744	N
TCGA-KN-8426-01A-11R-2314-13	hsa-mir-328	315.0	75.061568	N
TCGA-KN-8426-01A-11R-2314-13	hsa-mir-329-1	0.0	0.0	N
TCGA-KN-8426-01A-11R-2314-13	hsa-mir-329-2	0.0	0.0	N
TCGA-KN-8426-01A-11R-2314-13	hsa-mir-330	66.0	15.727186	N
TCGA-KN-8426-01A-11R-2314-13	hsa-mir-331	117.0	27.880011	N
TCGA-KN-8426-01A-11R-2314-13	hsa-mir-335	83.0	19.778128	N
TCGA-KN-8426-01A-11R-2314-13	hsa-mir-337	3.0	0.714872	N
TCGA-KN-8426-01A-11R-2314-13	hsa-mir-338	230.0	54.806859	N
TCGA-KN-8426-01A-11R-2314-13	hsa-mir-339	71.0	16.918639	N
TCGA-KN-8426-01A-11R-2314-13	hsa-mir-33a	87.0	20.73129	N
TCGA-KN-8426-01A-11R-2314-13	hsa-mir-33b	6.0	1.429744	N
TCGA-KN-8426-01A-11R-2314-13	hsa-mir-340	106.0	25.258813	N
TCGA-KN-8426-01A-11R-2314-13	hsa-mir-342	126.0	30.024627	N
TCGA-KN-8426-01A-11R-2314-13	hsa-mir-345	39.0	9.293337	N
TCGA-KN-8426-01A-11R-2314-13	hsa-mir-346	0.0	0.0	N
TCGA-KN-8426-01A-11R-2314-13	hsa-mir-34a	108.0	25.735395	N
TCGA-KN-8426-01A-11R-2314-13	hsa-mir-34b	0.0	0.0	N
TCGA-KN-8426-01A-11R-2314-13	hsa-mir-34c	0.0	0.0	N
TCGA-KN-8426-01A-11R-2314-13	hsa-mir-3605	5.0	1.191453	N
TCGA-KN-8426-01A-11R-2314-13	hsa-mir-3606	0.0	0.0	N
TCGA-KN-8426-01A-11R-2314-13	hsa-mir-3607	260.0	61.95558	N
TCGA-KN-8426-01A-11R-2314-13	hsa-mir-3609	9.0	2.144616	N
TCGA-KN-8426-01A-11R-2314-13	hsa-mir-361	1273.0	303.344052	N
TCGA-KN-8426-01A-11R-2314-13	hsa-mir-3610	1.0	0.238291	N
TCGA-KN-8426-01A-11R-2314-13	hsa-mir-3611	0.0	0.0	N
TCGA-KN-8426-01A-11R-2314-13	hsa-mir-3612	0.0	0.0	N
TCGA-KN-8426-01A-11R-2314-13	hsa-mir-3613	23.0	5.480686	N
TCGA-KN-8426-01A-11R-2314-13	hsa-mir-3614	1.0	0.238291	N
TCGA-KN-8426-01A-11R-2314-13	hsa-mir-3615	3.0	0.714872	N
TCGA-KN-8426-01A-11R-2314-13	hsa-mir-3616	0.0	0.0	N
TCGA-KN-8426-01A-11R-2314-13	hsa-mir-3617	0.0	0.0	N
TCGA-KN-8426-01A-11R-2314-13	hsa-mir-3618	0.0	0.0	N
TCGA-KN-8426-01A-11R-2314-13	hsa-mir-3619	0.0	0.0	N
TCGA-KN-8426-01A-11R-2314-13	hsa-mir-362	454.0	108.183975	N
TCGA-KN-8426-01A-11R-2314-13	hsa-mir-3620	0.0	0.0	N
TCGA-KN-8426-01A-11R-2314-13	hsa-mir-3621	0.0	0.0	N
TCGA-KN-8426-01A-11R-2314-13	hsa-mir-3622a	0.0	0.0	N
TCGA-KN-8426-01A-11R-2314-13	hsa-mir-3622b	0.0	0.0	N
TCGA-KN-8426-01A-11R-2314-13	hsa-mir-363	53.0	12.629407	N
TCGA-KN-8426-01A-11R-2314-13	hsa-mir-3646	0.0	0.0	N
TCGA-KN-8426-01A-11R-2314-13	hsa-mir-3647	21.0	5.004105	N
TCGA-KN-8426-01A-11R-2314-13	hsa-mir-3648	0.0	0.0	N
TCGA-KN-8426-01A-11R-2314-13	hsa-mir-3649	0.0	0.0	N
TCGA-KN-8426-01A-11R-2314-13	hsa-mir-365-1	1.0	0.238291	N
TCGA-KN-8426-01A-11R-2314-13	hsa-mir-365-2	5.0	1.191453	N
TCGA-KN-8426-01A-11R-2314-13	hsa-mir-3650	0.0	0.0	N
TCGA-KN-8426-01A-11R-2314-13	hsa-mir-3651	1.0	0.238291	N
TCGA-KN-8426-01A-11R-2314-13	hsa-mir-3652	0.0	0.0	N
TCGA-KN-8426-01A-11R-2314-13	hsa-mir-3653	48.0	11.437953	N
TCGA-KN-8426-01A-11R-2314-13	hsa-mir-3654	0.0	0.0	N
TCGA-KN-8426-01A-11R-2314-13	hsa-mir-3655	0.0	0.0	N
TCGA-KN-8426-01A-11R-2314-13	hsa-mir-3656	0.0	0.0	N
TCGA-KN-8426-01A-11R-2314-13	hsa-mir-3657	0.0	0.0	N
TCGA-KN-8426-01A-11R-2314-13	hsa-mir-3658	0.0	0.0	N
TCGA-KN-8426-01A-11R-2314-13	hsa-mir-3659	0.0	0.0	N
TCGA-KN-8426-01A-11R-2314-13	hsa-mir-3660	0.0	0.0	N
TCGA-KN-8426-01A-11R-2314-13	hsa-mir-3661	0.0	0.0	N
TCGA-KN-8426-01A-11R-2314-13	hsa-mir-3662	0.0	0.0	N
TCGA-KN-8426-01A-11R-2314-13	hsa-mir-3663	0.0	0.0	N
TCGA-KN-8426-01A-11R-2314-13	hsa-mir-3664	5.0	1.191453	N
TCGA-KN-8426-01A-11R-2314-13	hsa-mir-3665	0.0	0.0	N
TCGA-KN-8426-01A-11R-2314-13	hsa-mir-3666	0.0	0.0	N
TCGA-KN-8426-01A-11R-2314-13	hsa-mir-3667	1.0	0.238291	N
TCGA-KN-8426-01A-11R-2314-13	hsa-mir-3668	0.0	0.0	N
TCGA-KN-8426-01A-11R-2314-13	hsa-mir-3669	0.0	0.0	N
TCGA-KN-8426-01A-11R-2314-13	hsa-mir-367	0.0	0.0	N
TCGA-KN-8426-01A-11R-2314-13	hsa-mir-3670	0.0	0.0	N
TCGA-KN-8426-01A-11R-2314-13	hsa-mir-3671	0.0	0.0	N
TCGA-KN-8426-01A-11R-2314-13	hsa-mir-3672	0.0	0.0	N
TCGA-KN-8426-01A-11R-2314-13	hsa-mir-3673	0.0	0.0	N
TCGA-KN-8426-01A-11R-2314-13	hsa-mir-3674	0.0	0.0	N
TCGA-KN-8426-01A-11R-2314-13	hsa-mir-3675	0.0	0.0	N
TCGA-KN-8426-01A-11R-2314-13	hsa-mir-3676	4.0	0.953163	N
TCGA-KN-8426-01A-11R-2314-13	hsa-mir-3677	13.0	3.097779	N
TCGA-KN-8426-01A-11R-2314-13	hsa-mir-3678	1.0	0.238291	N
TCGA-KN-8426-01A-11R-2314-13	hsa-mir-3679	0.0	0.0	N
TCGA-KN-8426-01A-11R-2314-13	hsa-mir-3680	3.0	0.714872	N
TCGA-KN-8426-01A-11R-2314-13	hsa-mir-3681	0.0	0.0	N
TCGA-KN-8426-01A-11R-2314-13	hsa-mir-3682	2.0	0.476581	N
TCGA-KN-8426-01A-11R-2314-13	hsa-mir-3683	0.0	0.0	N
TCGA-KN-8426-01A-11R-2314-13	hsa-mir-3684	0.0	0.0	N
TCGA-KN-8426-01A-11R-2314-13	hsa-mir-3685	0.0	0.0	N
TCGA-KN-8426-01A-11R-2314-13	hsa-mir-3686	0.0	0.0	N
TCGA-KN-8426-01A-11R-2314-13	hsa-mir-3687	1.0	0.238291	N
TCGA-KN-8426-01A-11R-2314-13	hsa-mir-3688	2.0	0.476581	N
TCGA-KN-8426-01A-11R-2314-13	hsa-mir-3689a	0.0	0.0	N
TCGA-KN-8426-01A-11R-2314-13	hsa-mir-3689b	0.0	0.0	N
TCGA-KN-8426-01A-11R-2314-13	hsa-mir-369	1.0	0.238291	N
TCGA-KN-8426-01A-11R-2314-13	hsa-mir-3690	4.0	0.953163	N
TCGA-KN-8426-01A-11R-2314-13	hsa-mir-3691	0.0	0.0	N
TCGA-KN-8426-01A-11R-2314-13	hsa-mir-3692	0.0	0.0	N
TCGA-KN-8426-01A-11R-2314-13	hsa-mir-370	3.0	0.714872	N
TCGA-KN-8426-01A-11R-2314-13	hsa-mir-371	0.0	0.0	N
TCGA-KN-8426-01A-11R-2314-13	hsa-mir-3713	0.0	0.0	N
TCGA-KN-8426-01A-11R-2314-13	hsa-mir-3714	0.0	0.0	N
TCGA-KN-8426-01A-11R-2314-13	hsa-mir-372	0.0	0.0	N
TCGA-KN-8426-01A-11R-2314-13	hsa-mir-373	0.0	0.0	N
TCGA-KN-8426-01A-11R-2314-13	hsa-mir-374a	1871.0	445.841887	N
TCGA-KN-8426-01A-11R-2314-13	hsa-mir-374b	236.0	56.236604	N
TCGA-KN-8426-01A-11R-2314-13	hsa-mir-374c	0.0	0.0	N
TCGA-KN-8426-01A-11R-2314-13	hsa-mir-375	405.0	96.507731	N
TCGA-KN-8426-01A-11R-2314-13	hsa-mir-376a-1	0.0	0.0	N
TCGA-KN-8426-01A-11R-2314-13	hsa-mir-376a-2	0.0	0.0	N
TCGA-KN-8426-01A-11R-2314-13	hsa-mir-376b	0.0	0.0	N
TCGA-KN-8426-01A-11R-2314-13	hsa-mir-376c	1.0	0.238291	N
TCGA-KN-8426-01A-11R-2314-13	hsa-mir-377	0.0	0.0	N
TCGA-KN-8426-01A-11R-2314-13	hsa-mir-378	1789.0	426.30205	N
TCGA-KN-8426-01A-11R-2314-13	hsa-mir-378b	0.0	0.0	N
TCGA-KN-8426-01A-11R-2314-13	hsa-mir-378c	48.0	11.437953	N
TCGA-KN-8426-01A-11R-2314-13	hsa-mir-379	139.0	33.122406	N
TCGA-KN-8426-01A-11R-2314-13	hsa-mir-380	0.0	0.0	N
TCGA-KN-8426-01A-11R-2314-13	hsa-mir-381	6.0	1.429744	N
TCGA-KN-8426-01A-11R-2314-13	hsa-mir-382	5.0	1.191453	N
TCGA-KN-8426-01A-11R-2314-13	hsa-mir-383	0.0	0.0	N
TCGA-KN-8426-01A-11R-2314-13	hsa-mir-384	0.0	0.0	N
TCGA-KN-8426-01A-11R-2314-13	hsa-mir-3907	0.0	0.0	N
TCGA-KN-8426-01A-11R-2314-13	hsa-mir-3908	0.0	0.0	N
TCGA-KN-8426-01A-11R-2314-13	hsa-mir-3909	3.0	0.714872	N
TCGA-KN-8426-01A-11R-2314-13	hsa-mir-3910-1	0.0	0.0	N
TCGA-KN-8426-01A-11R-2314-13	hsa-mir-3910-2	0.0	0.0	N
TCGA-KN-8426-01A-11R-2314-13	hsa-mir-3911	0.0	0.0	N
TCGA-KN-8426-01A-11R-2314-13	hsa-mir-3912	3.0	0.714872	N
TCGA-KN-8426-01A-11R-2314-13	hsa-mir-3913-1	9.0	2.144616	N
TCGA-KN-8426-01A-11R-2314-13	hsa-mir-3913-2	0.0	0.0	N
TCGA-KN-8426-01A-11R-2314-13	hsa-mir-3914-1	0.0	0.0	N
TCGA-KN-8426-01A-11R-2314-13	hsa-mir-3914-2	0.0	0.0	N
TCGA-KN-8426-01A-11R-2314-13	hsa-mir-3915	0.0	0.0	N
TCGA-KN-8426-01A-11R-2314-13	hsa-mir-3916	0.0	0.0	N
TCGA-KN-8426-01A-11R-2314-13	hsa-mir-3917	1.0	0.238291	N
TCGA-KN-8426-01A-11R-2314-13	hsa-mir-3918	0.0	0.0	N
TCGA-KN-8426-01A-11R-2314-13	hsa-mir-3919	1.0	0.238291	N
TCGA-KN-8426-01A-11R-2314-13	hsa-mir-3920	0.0	0.0	N
TCGA-KN-8426-01A-11R-2314-13	hsa-mir-3921	0.0	0.0	N
TCGA-KN-8426-01A-11R-2314-13	hsa-mir-3922	0.0	0.0	N
TCGA-KN-8426-01A-11R-2314-13	hsa-mir-3923	0.0	0.0	N
TCGA-KN-8426-01A-11R-2314-13	hsa-mir-3924	0.0	0.0	N
TCGA-KN-8426-01A-11R-2314-13	hsa-mir-3925	0.0	0.0	N
TCGA-KN-8426-01A-11R-2314-13	hsa-mir-3926-1	0.0	0.0	N
TCGA-KN-8426-01A-11R-2314-13	hsa-mir-3926-2	1.0	0.238291	N
TCGA-KN-8426-01A-11R-2314-13	hsa-mir-3927	0.0	0.0	N
TCGA-KN-8426-01A-11R-2314-13	hsa-mir-3928	1.0	0.238291	N
TCGA-KN-8426-01A-11R-2314-13	hsa-mir-3929	1.0	0.238291	N
TCGA-KN-8426-01A-11R-2314-13	hsa-mir-3934	0.0	0.0	N
TCGA-KN-8426-01A-11R-2314-13	hsa-mir-3935	0.0	0.0	N
TCGA-KN-8426-01A-11R-2314-13	hsa-mir-3936	0.0	0.0	N
TCGA-KN-8426-01A-11R-2314-13	hsa-mir-3937	0.0	0.0	N
TCGA-KN-8426-01A-11R-2314-13	hsa-mir-3938	0.0	0.0	N
TCGA-KN-8426-01A-11R-2314-13	hsa-mir-3939	1.0	0.238291	N
TCGA-KN-8426-01A-11R-2314-13	hsa-mir-3940	3.0	0.714872	N
TCGA-KN-8426-01A-11R-2314-13	hsa-mir-3941	1.0	0.238291	N
TCGA-KN-8426-01A-11R-2314-13	hsa-mir-3942	2.0	0.476581	N
TCGA-KN-8426-01A-11R-2314-13	hsa-mir-3943	0.0	0.0	N
TCGA-KN-8426-01A-11R-2314-13	hsa-mir-3944	0.0	0.0	N
TCGA-KN-8426-01A-11R-2314-13	hsa-mir-3945	0.0	0.0	N
TCGA-KN-8426-01A-11R-2314-13	hsa-mir-409	8.0	1.906326	N
TCGA-KN-8426-01A-11R-2314-13	hsa-mir-410	8.0	1.906326	N
TCGA-KN-8426-01A-11R-2314-13	hsa-mir-411	2.0	0.476581	N
TCGA-KN-8426-01A-11R-2314-13	hsa-mir-412	0.0	0.0	N
TCGA-KN-8426-01A-11R-2314-13	hsa-mir-421	18.0	4.289232	N
TCGA-KN-8426-01A-11R-2314-13	hsa-mir-422a	0.0	0.0	N
TCGA-KN-8426-01A-11R-2314-13	hsa-mir-423	478.0	113.902951	N
TCGA-KN-8426-01A-11R-2314-13	hsa-mir-424	1392.0	331.700645	N
TCGA-KN-8426-01A-11R-2314-13	hsa-mir-425	250.0	59.572673	N
TCGA-KN-8426-01A-11R-2314-13	hsa-mir-4251	0.0	0.0	N
TCGA-KN-8426-01A-11R-2314-13	hsa-mir-4252	0.0	0.0	N
TCGA-KN-8426-01A-11R-2314-13	hsa-mir-4253	0.0	0.0	N
TCGA-KN-8426-01A-11R-2314-13	hsa-mir-4254	0.0	0.0	N
TCGA-KN-8426-01A-11R-2314-13	hsa-mir-4255	0.0	0.0	N
TCGA-KN-8426-01A-11R-2314-13	hsa-mir-4256	0.0	0.0	N
TCGA-KN-8426-01A-11R-2314-13	hsa-mir-4257	0.0	0.0	N
TCGA-KN-8426-01A-11R-2314-13	hsa-mir-4258	0.0	0.0	N
TCGA-KN-8426-01A-11R-2314-13	hsa-mir-4259	0.0	0.0	N
TCGA-KN-8426-01A-11R-2314-13	hsa-mir-4260	0.0	0.0	N
TCGA-KN-8426-01A-11R-2314-13	hsa-mir-4261	0.0	0.0	N
TCGA-KN-8426-01A-11R-2314-13	hsa-mir-4262	0.0	0.0	N
TCGA-KN-8426-01A-11R-2314-13	hsa-mir-4263	0.0	0.0	N
TCGA-KN-8426-01A-11R-2314-13	hsa-mir-4264	0.0	0.0	N
TCGA-KN-8426-01A-11R-2314-13	hsa-mir-4265	0.0	0.0	N
TCGA-KN-8426-01A-11R-2314-13	hsa-mir-4266	0.0	0.0	N
TCGA-KN-8426-01A-11R-2314-13	hsa-mir-4267	0.0	0.0	N
TCGA-KN-8426-01A-11R-2314-13	hsa-mir-4268	0.0	0.0	N
TCGA-KN-8426-01A-11R-2314-13	hsa-mir-4269	0.0	0.0	N
TCGA-KN-8426-01A-11R-2314-13	hsa-mir-4270	0.0	0.0	N
TCGA-KN-8426-01A-11R-2314-13	hsa-mir-4271	0.0	0.0	N
TCGA-KN-8426-01A-11R-2314-13	hsa-mir-4272	0.0	0.0	N
TCGA-KN-8426-01A-11R-2314-13	hsa-mir-4273	0.0	0.0	N
TCGA-KN-8426-01A-11R-2314-13	hsa-mir-4274	0.0	0.0	N
TCGA-KN-8426-01A-11R-2314-13	hsa-mir-4275	0.0	0.0	N
TCGA-KN-8426-01A-11R-2314-13	hsa-mir-4276	0.0	0.0	N
TCGA-KN-8426-01A-11R-2314-13	hsa-mir-4277	0.0	0.0	N
TCGA-KN-8426-01A-11R-2314-13	hsa-mir-4278	0.0	0.0	N
TCGA-KN-8426-01A-11R-2314-13	hsa-mir-4279	0.0	0.0	N
TCGA-KN-8426-01A-11R-2314-13	hsa-mir-4280	0.0	0.0	N
TCGA-KN-8426-01A-11R-2314-13	hsa-mir-4281	0.0	0.0	N
TCGA-KN-8426-01A-11R-2314-13	hsa-mir-4282	0.0	0.0	N
TCGA-KN-8426-01A-11R-2314-13	hsa-mir-4283-1	0.0	0.0	N
TCGA-KN-8426-01A-11R-2314-13	hsa-mir-4283-2	0.0	0.0	N
TCGA-KN-8426-01A-11R-2314-13	hsa-mir-4284	0.0	0.0	N
TCGA-KN-8426-01A-11R-2314-13	hsa-mir-4285	0.0	0.0	N
TCGA-KN-8426-01A-11R-2314-13	hsa-mir-4286	0.0	0.0	N
TCGA-KN-8426-01A-11R-2314-13	hsa-mir-4287	0.0	0.0	N
TCGA-KN-8426-01A-11R-2314-13	hsa-mir-4288	0.0	0.0	N
TCGA-KN-8426-01A-11R-2314-13	hsa-mir-4289	0.0	0.0	N
TCGA-KN-8426-01A-11R-2314-13	hsa-mir-429	466.0	111.043463	N
TCGA-KN-8426-01A-11R-2314-13	hsa-mir-4290	0.0	0.0	N
TCGA-KN-8426-01A-11R-2314-13	hsa-mir-4291	0.0	0.0	N
TCGA-KN-8426-01A-11R-2314-13	hsa-mir-4292	0.0	0.0	N
TCGA-KN-8426-01A-11R-2314-13	hsa-mir-4293	0.0	0.0	N
TCGA-KN-8426-01A-11R-2314-13	hsa-mir-4294	0.0	0.0	N
TCGA-KN-8426-01A-11R-2314-13	hsa-mir-4295	0.0	0.0	N
TCGA-KN-8426-01A-11R-2314-13	hsa-mir-4296	0.0	0.0	N
TCGA-KN-8426-01A-11R-2314-13	hsa-mir-4297	0.0	0.0	N
TCGA-KN-8426-01A-11R-2314-13	hsa-mir-4298	0.0	0.0	N
TCGA-KN-8426-01A-11R-2314-13	hsa-mir-4299	0.0	0.0	N
TCGA-KN-8426-01A-11R-2314-13	hsa-mir-4300	0.0	0.0	N
TCGA-KN-8426-01A-11R-2314-13	hsa-mir-4301	0.0	0.0	N
TCGA-KN-8426-01A-11R-2314-13	hsa-mir-4302	0.0	0.0	N
TCGA-KN-8426-01A-11R-2314-13	hsa-mir-4303	0.0	0.0	N
TCGA-KN-8426-01A-11R-2314-13	hsa-mir-4304	0.0	0.0	N
TCGA-KN-8426-01A-11R-2314-13	hsa-mir-4305	0.0	0.0	N
TCGA-KN-8426-01A-11R-2314-13	hsa-mir-4306	1.0	0.238291	N
TCGA-KN-8426-01A-11R-2314-13	hsa-mir-4307	0.0	0.0	N
TCGA-KN-8426-01A-11R-2314-13	hsa-mir-4308	0.0	0.0	N
TCGA-KN-8426-01A-11R-2314-13	hsa-mir-4309	0.0	0.0	N
TCGA-KN-8426-01A-11R-2314-13	hsa-mir-431	0.0	0.0	N
TCGA-KN-8426-01A-11R-2314-13	hsa-mir-4310	0.0	0.0	N
TCGA-KN-8426-01A-11R-2314-13	hsa-mir-4311	0.0	0.0	N
TCGA-KN-8426-01A-11R-2314-13	hsa-mir-4312	0.0	0.0	N
TCGA-KN-8426-01A-11R-2314-13	hsa-mir-4313	0.0	0.0	N
TCGA-KN-8426-01A-11R-2314-13	hsa-mir-4314	0.0	0.0	N
TCGA-KN-8426-01A-11R-2314-13	hsa-mir-4315-1	0.0	0.0	N
TCGA-KN-8426-01A-11R-2314-13	hsa-mir-4315-2	0.0	0.0	N
TCGA-KN-8426-01A-11R-2314-13	hsa-mir-4316	0.0	0.0	N
TCGA-KN-8426-01A-11R-2314-13	hsa-mir-4317	0.0	0.0	N
TCGA-KN-8426-01A-11R-2314-13	hsa-mir-4318	0.0	0.0	N
TCGA-KN-8426-01A-11R-2314-13	hsa-mir-4319	0.0	0.0	N
TCGA-KN-8426-01A-11R-2314-13	hsa-mir-432	0.0	0.0	N
TCGA-KN-8426-01A-11R-2314-13	hsa-mir-4320	0.0	0.0	N
TCGA-KN-8426-01A-11R-2314-13	hsa-mir-4321	0.0	0.0	N
TCGA-KN-8426-01A-11R-2314-13	hsa-mir-4322	0.0	0.0	N
TCGA-KN-8426-01A-11R-2314-13	hsa-mir-4323	0.0	0.0	N
TCGA-KN-8426-01A-11R-2314-13	hsa-mir-4324	0.0	0.0	N
TCGA-KN-8426-01A-11R-2314-13	hsa-mir-4325	0.0	0.0	N
TCGA-KN-8426-01A-11R-2314-13	hsa-mir-4326	0.0	0.0	N
TCGA-KN-8426-01A-11R-2314-13	hsa-mir-4327	0.0	0.0	N
TCGA-KN-8426-01A-11R-2314-13	hsa-mir-4328	0.0	0.0	N
TCGA-KN-8426-01A-11R-2314-13	hsa-mir-4329	0.0	0.0	N
TCGA-KN-8426-01A-11R-2314-13	hsa-mir-433	2.0	0.476581	N
TCGA-KN-8426-01A-11R-2314-13	hsa-mir-4330	0.0	0.0	N
TCGA-KN-8426-01A-11R-2314-13	hsa-mir-448	0.0	0.0	N
TCGA-KN-8426-01A-11R-2314-13	hsa-mir-449a	1.0	0.238291	N
TCGA-KN-8426-01A-11R-2314-13	hsa-mir-449b	0.0	0.0	N
TCGA-KN-8426-01A-11R-2314-13	hsa-mir-449c	0.0	0.0	N
TCGA-KN-8426-01A-11R-2314-13	hsa-mir-450a-1	31.0	7.387011	N
TCGA-KN-8426-01A-11R-2314-13	hsa-mir-450a-2	36.0	8.578465	N
TCGA-KN-8426-01A-11R-2314-13	hsa-mir-450b	121.0	28.833174	N
TCGA-KN-8426-01A-11R-2314-13	hsa-mir-451	3893.0	927.665669	N
TCGA-KN-8426-01A-11R-2314-13	hsa-mir-452	68.0	16.203767	N
TCGA-KN-8426-01A-11R-2314-13	hsa-mir-454	19.0	4.527523	N
TCGA-KN-8426-01A-11R-2314-13	hsa-mir-455	75.0	17.871802	N
TCGA-KN-8426-01A-11R-2314-13	hsa-mir-466	1.0	0.238291	N
TCGA-KN-8426-01A-11R-2314-13	hsa-mir-483	3.0	0.714872	N
TCGA-KN-8426-01A-11R-2314-13	hsa-mir-484	146.0	34.790441	N
TCGA-KN-8426-01A-11R-2314-13	hsa-mir-485	0.0	0.0	N
TCGA-KN-8426-01A-11R-2314-13	hsa-mir-486	2209.0	526.384141	N
TCGA-KN-8426-01A-11R-2314-13	hsa-mir-487a	0.0	0.0	N
TCGA-KN-8426-01A-11R-2314-13	hsa-mir-487b	1.0	0.238291	N
TCGA-KN-8426-01A-11R-2314-13	hsa-mir-488	0.0	0.0	N
TCGA-KN-8426-01A-11R-2314-13	hsa-mir-489	3.0	0.714872	N
TCGA-KN-8426-01A-11R-2314-13	hsa-mir-490	0.0	0.0	N
TCGA-KN-8426-01A-11R-2314-13	hsa-mir-491	14.0	3.33607	N
TCGA-KN-8426-01A-11R-2314-13	hsa-mir-492	0.0	0.0	N
TCGA-KN-8426-01A-11R-2314-13	hsa-mir-493	6.0	1.429744	N
TCGA-KN-8426-01A-11R-2314-13	hsa-mir-494	0.0	0.0	N
TCGA-KN-8426-01A-11R-2314-13	hsa-mir-495	1.0	0.238291	N
TCGA-KN-8426-01A-11R-2314-13	hsa-mir-496	3.0	0.714872	N
TCGA-KN-8426-01A-11R-2314-13	hsa-mir-497	7.0	1.668035	N
TCGA-KN-8426-01A-11R-2314-13	hsa-mir-498	0.0	0.0	N
TCGA-KN-8426-01A-11R-2314-13	hsa-mir-499	0.0	0.0	N
TCGA-KN-8426-01A-11R-2314-13	hsa-mir-500a	2246.0	535.200897	Y
TCGA-KN-8426-01A-11R-2314-13	hsa-mir-500b	73.0	17.395221	Y
TCGA-KN-8426-01A-11R-2314-13	hsa-mir-501	357.0	85.069777	N
TCGA-KN-8426-01A-11R-2314-13	hsa-mir-502	133.0	31.692662	Y
TCGA-KN-8426-01A-11R-2314-13	hsa-mir-503	87.0	20.73129	N
TCGA-KN-8426-01A-11R-2314-13	hsa-mir-504	13.0	3.097779	N
TCGA-KN-8426-01A-11R-2314-13	hsa-mir-505	89.0	21.207872	N
TCGA-KN-8426-01A-11R-2314-13	hsa-mir-506	4.0	0.953163	N
TCGA-KN-8426-01A-11R-2314-13	hsa-mir-507	0.0	0.0	N
TCGA-KN-8426-01A-11R-2314-13	hsa-mir-508	158.0	37.64993	N
TCGA-KN-8426-01A-11R-2314-13	hsa-mir-509-1	12.0	2.859488	N
TCGA-KN-8426-01A-11R-2314-13	hsa-mir-509-2	25.0	5.957267	N
TCGA-KN-8426-01A-11R-2314-13	hsa-mir-509-3	24.0	5.718977	N
TCGA-KN-8426-01A-11R-2314-13	hsa-mir-510	0.0	0.0	N
TCGA-KN-8426-01A-11R-2314-13	hsa-mir-511-1	1.0	0.238291	N
TCGA-KN-8426-01A-11R-2314-13	hsa-mir-511-2	0.0	0.0	N
TCGA-KN-8426-01A-11R-2314-13	hsa-mir-512-1	0.0	0.0	N
TCGA-KN-8426-01A-11R-2314-13	hsa-mir-512-2	0.0	0.0	N
TCGA-KN-8426-01A-11R-2314-13	hsa-mir-513a-1	1.0	0.238291	N
TCGA-KN-8426-01A-11R-2314-13	hsa-mir-513a-2	0.0	0.0	N
TCGA-KN-8426-01A-11R-2314-13	hsa-mir-513b	1.0	0.238291	N
TCGA-KN-8426-01A-11R-2314-13	hsa-mir-513c	2.0	0.476581	N
TCGA-KN-8426-01A-11R-2314-13	hsa-mir-514-1	27.0	6.433849	N
TCGA-KN-8426-01A-11R-2314-13	hsa-mir-514-2	29.0	6.91043	N
TCGA-KN-8426-01A-11R-2314-13	hsa-mir-514-3	21.0	5.004105	N
TCGA-KN-8426-01A-11R-2314-13	hsa-mir-514b	0.0	0.0	N
TCGA-KN-8426-01A-11R-2314-13	hsa-mir-515-1	0.0	0.0	N
TCGA-KN-8426-01A-11R-2314-13	hsa-mir-515-2	0.0	0.0	N
TCGA-KN-8426-01A-11R-2314-13	hsa-mir-516a-1	0.0	0.0	N
TCGA-KN-8426-01A-11R-2314-13	hsa-mir-516a-2	0.0	0.0	N
TCGA-KN-8426-01A-11R-2314-13	hsa-mir-516b-1	0.0	0.0	N
TCGA-KN-8426-01A-11R-2314-13	hsa-mir-516b-2	0.0	0.0	N
TCGA-KN-8426-01A-11R-2314-13	hsa-mir-517a	0.0	0.0	N
TCGA-KN-8426-01A-11R-2314-13	hsa-mir-517b	0.0	0.0	N
TCGA-KN-8426-01A-11R-2314-13	hsa-mir-517c	0.0	0.0	N
TCGA-KN-8426-01A-11R-2314-13	hsa-mir-518a-1	0.0	0.0	N
TCGA-KN-8426-01A-11R-2314-13	hsa-mir-518a-2	0.0	0.0	N
TCGA-KN-8426-01A-11R-2314-13	hsa-mir-518b	0.0	0.0	N
TCGA-KN-8426-01A-11R-2314-13	hsa-mir-518c	0.0	0.0	N
TCGA-KN-8426-01A-11R-2314-13	hsa-mir-518d	0.0	0.0	N
TCGA-KN-8426-01A-11R-2314-13	hsa-mir-518e	0.0	0.0	N
TCGA-KN-8426-01A-11R-2314-13	hsa-mir-518f	0.0	0.0	N
TCGA-KN-8426-01A-11R-2314-13	hsa-mir-519a-1	0.0	0.0	N
TCGA-KN-8426-01A-11R-2314-13	hsa-mir-519a-2	0.0	0.0	N
TCGA-KN-8426-01A-11R-2314-13	hsa-mir-519b	0.0	0.0	N
TCGA-KN-8426-01A-11R-2314-13	hsa-mir-519c	0.0	0.0	N
TCGA-KN-8426-01A-11R-2314-13	hsa-mir-519d	0.0	0.0	N
TCGA-KN-8426-01A-11R-2314-13	hsa-mir-519e	0.0	0.0	N
TCGA-KN-8426-01A-11R-2314-13	hsa-mir-520a	0.0	0.0	N
TCGA-KN-8426-01A-11R-2314-13	hsa-mir-520b	0.0	0.0	N
TCGA-KN-8426-01A-11R-2314-13	hsa-mir-520c	0.0	0.0	N
TCGA-KN-8426-01A-11R-2314-13	hsa-mir-520d	0.0	0.0	N
TCGA-KN-8426-01A-11R-2314-13	hsa-mir-520e	0.0	0.0	N
TCGA-KN-8426-01A-11R-2314-13	hsa-mir-520f	0.0	0.0	N
TCGA-KN-8426-01A-11R-2314-13	hsa-mir-520g	0.0	0.0	N
TCGA-KN-8426-01A-11R-2314-13	hsa-mir-520h	0.0	0.0	N
TCGA-KN-8426-01A-11R-2314-13	hsa-mir-521-1	0.0	0.0	N
TCGA-KN-8426-01A-11R-2314-13	hsa-mir-521-2	0.0	0.0	N
TCGA-KN-8426-01A-11R-2314-13	hsa-mir-522	0.0	0.0	N
TCGA-KN-8426-01A-11R-2314-13	hsa-mir-523	0.0	0.0	N
TCGA-KN-8426-01A-11R-2314-13	hsa-mir-524	0.0	0.0	N
TCGA-KN-8426-01A-11R-2314-13	hsa-mir-525	0.0	0.0	N
TCGA-KN-8426-01A-11R-2314-13	hsa-mir-526a-1	0.0	0.0	N
TCGA-KN-8426-01A-11R-2314-13	hsa-mir-526a-2	0.0	0.0	N
TCGA-KN-8426-01A-11R-2314-13	hsa-mir-526b	0.0	0.0	N
TCGA-KN-8426-01A-11R-2314-13	hsa-mir-527	0.0	0.0	N
TCGA-KN-8426-01A-11R-2314-13	hsa-mir-532	15549.0	3705.181989	N
TCGA-KN-8426-01A-11R-2314-13	hsa-mir-539	6.0	1.429744	N
TCGA-KN-8426-01A-11R-2314-13	hsa-mir-541	0.0	0.0	N
TCGA-KN-8426-01A-11R-2314-13	hsa-mir-542	2224.0	529.958502	N
TCGA-KN-8426-01A-11R-2314-13	hsa-mir-543	0.0	0.0	N
TCGA-KN-8426-01A-11R-2314-13	hsa-mir-544	0.0	0.0	N
TCGA-KN-8426-01A-11R-2314-13	hsa-mir-544b	0.0	0.0	N
TCGA-KN-8426-01A-11R-2314-13	hsa-mir-545	0.0	0.0	N
TCGA-KN-8426-01A-11R-2314-13	hsa-mir-548a-1	0.0	0.0	N
TCGA-KN-8426-01A-11R-2314-13	hsa-mir-548a-2	0.0	0.0	N
TCGA-KN-8426-01A-11R-2314-13	hsa-mir-548a-3	0.0	0.0	N
TCGA-KN-8426-01A-11R-2314-13	hsa-mir-548aa-1	0.0	0.0	N
TCGA-KN-8426-01A-11R-2314-13	hsa-mir-548aa-2	0.0	0.0	N
TCGA-KN-8426-01A-11R-2314-13	hsa-mir-548b	2.0	0.476581	N
TCGA-KN-8426-01A-11R-2314-13	hsa-mir-548c	0.0	0.0	N
TCGA-KN-8426-01A-11R-2314-13	hsa-mir-548d-1	0.0	0.0	N
TCGA-KN-8426-01A-11R-2314-13	hsa-mir-548d-2	0.0	0.0	N
TCGA-KN-8426-01A-11R-2314-13	hsa-mir-548e	2.0	0.476581	N
TCGA-KN-8426-01A-11R-2314-13	hsa-mir-548f-1	0.0	0.0	N
TCGA-KN-8426-01A-11R-2314-13	hsa-mir-548f-2	0.0	0.0	N
TCGA-KN-8426-01A-11R-2314-13	hsa-mir-548f-3	0.0	0.0	N
TCGA-KN-8426-01A-11R-2314-13	hsa-mir-548f-4	0.0	0.0	N
TCGA-KN-8426-01A-11R-2314-13	hsa-mir-548f-5	0.0	0.0	N
TCGA-KN-8426-01A-11R-2314-13	hsa-mir-548g	0.0	0.0	N
TCGA-KN-8426-01A-11R-2314-13	hsa-mir-548h-1	0.0	0.0	N
TCGA-KN-8426-01A-11R-2314-13	hsa-mir-548h-2	0.0	0.0	N
TCGA-KN-8426-01A-11R-2314-13	hsa-mir-548h-3	0.0	0.0	N
TCGA-KN-8426-01A-11R-2314-13	hsa-mir-548h-4	0.0	0.0	N
TCGA-KN-8426-01A-11R-2314-13	hsa-mir-548i-1	0.0	0.0	N
TCGA-KN-8426-01A-11R-2314-13	hsa-mir-548i-2	0.0	0.0	N
TCGA-KN-8426-01A-11R-2314-13	hsa-mir-548i-3	0.0	0.0	N
TCGA-KN-8426-01A-11R-2314-13	hsa-mir-548i-4	0.0	0.0	N
TCGA-KN-8426-01A-11R-2314-13	hsa-mir-548j	15.0	3.57436	N
TCGA-KN-8426-01A-11R-2314-13	hsa-mir-548k	2.0	0.476581	N
TCGA-KN-8426-01A-11R-2314-13	hsa-mir-548l	0.0	0.0	N
TCGA-KN-8426-01A-11R-2314-13	hsa-mir-548m	0.0	0.0	N
TCGA-KN-8426-01A-11R-2314-13	hsa-mir-548n	0.0	0.0	N
TCGA-KN-8426-01A-11R-2314-13	hsa-mir-548o	0.0	0.0	N
TCGA-KN-8426-01A-11R-2314-13	hsa-mir-548p	0.0	0.0	N
TCGA-KN-8426-01A-11R-2314-13	hsa-mir-548q	4.0	0.953163	N
TCGA-KN-8426-01A-11R-2314-13	hsa-mir-548s	4.0	0.953163	N
TCGA-KN-8426-01A-11R-2314-13	hsa-mir-548t	0.0	0.0	N
TCGA-KN-8426-01A-11R-2314-13	hsa-mir-548u	0.0	0.0	N
TCGA-KN-8426-01A-11R-2314-13	hsa-mir-548v	7.0	1.668035	N
TCGA-KN-8426-01A-11R-2314-13	hsa-mir-548w	0.0	0.0	N
TCGA-KN-8426-01A-11R-2314-13	hsa-mir-548x	0.0	0.0	N
TCGA-KN-8426-01A-11R-2314-13	hsa-mir-548y	0.0	0.0	N
TCGA-KN-8426-01A-11R-2314-13	hsa-mir-548z	0.0	0.0	N
TCGA-KN-8426-01A-11R-2314-13	hsa-mir-549	0.0	0.0	N
TCGA-KN-8426-01A-11R-2314-13	hsa-mir-550a-1	24.0	5.718977	N
TCGA-KN-8426-01A-11R-2314-13	hsa-mir-550a-2	11.0	2.621198	N
TCGA-KN-8426-01A-11R-2314-13	hsa-mir-550b-1	0.0	0.0	N
TCGA-KN-8426-01A-11R-2314-13	hsa-mir-550b-2	0.0	0.0	N
TCGA-KN-8426-01A-11R-2314-13	hsa-mir-551a	0.0	0.0	N
TCGA-KN-8426-01A-11R-2314-13	hsa-mir-551b	5.0	1.191453	N
TCGA-KN-8426-01A-11R-2314-13	hsa-mir-552	2.0	0.476581	N
TCGA-KN-8426-01A-11R-2314-13	hsa-mir-553	0.0	0.0	N
TCGA-KN-8426-01A-11R-2314-13	hsa-mir-554	0.0	0.0	N
TCGA-KN-8426-01A-11R-2314-13	hsa-mir-555	0.0	0.0	N
TCGA-KN-8426-01A-11R-2314-13	hsa-mir-556	3.0	0.714872	N
TCGA-KN-8426-01A-11R-2314-13	hsa-mir-557	0.0	0.0	N
TCGA-KN-8426-01A-11R-2314-13	hsa-mir-558	0.0	0.0	N
TCGA-KN-8426-01A-11R-2314-13	hsa-mir-559	0.0	0.0	N
TCGA-KN-8426-01A-11R-2314-13	hsa-mir-561	27.0	6.433849	N
TCGA-KN-8426-01A-11R-2314-13	hsa-mir-562	0.0	0.0	N
TCGA-KN-8426-01A-11R-2314-13	hsa-mir-563	0.0	0.0	N
TCGA-KN-8426-01A-11R-2314-13	hsa-mir-564	0.0	0.0	N
TCGA-KN-8426-01A-11R-2314-13	hsa-mir-566	0.0	0.0	N
TCGA-KN-8426-01A-11R-2314-13	hsa-mir-567	0.0	0.0	N
TCGA-KN-8426-01A-11R-2314-13	hsa-mir-568	0.0	0.0	N
TCGA-KN-8426-01A-11R-2314-13	hsa-mir-569	0.0	0.0	N
TCGA-KN-8426-01A-11R-2314-13	hsa-mir-570	6.0	1.429744	N
TCGA-KN-8426-01A-11R-2314-13	hsa-mir-571	0.0	0.0	N
TCGA-KN-8426-01A-11R-2314-13	hsa-mir-572	0.0	0.0	N
TCGA-KN-8426-01A-11R-2314-13	hsa-mir-573	0.0	0.0	N
TCGA-KN-8426-01A-11R-2314-13	hsa-mir-574	224.0	53.377115	N
TCGA-KN-8426-01A-11R-2314-13	hsa-mir-575	0.0	0.0	N
TCGA-KN-8426-01A-11R-2314-13	hsa-mir-576	29.0	6.91043	N
TCGA-KN-8426-01A-11R-2314-13	hsa-mir-577	229.0	54.568569	N
TCGA-KN-8426-01A-11R-2314-13	hsa-mir-578	0.0	0.0	N
TCGA-KN-8426-01A-11R-2314-13	hsa-mir-579	1.0	0.238291	N
TCGA-KN-8426-01A-11R-2314-13	hsa-mir-580	1.0	0.238291	N
TCGA-KN-8426-01A-11R-2314-13	hsa-mir-581	1.0	0.238291	N
TCGA-KN-8426-01A-11R-2314-13	hsa-mir-582	6818.0	1624.665946	N
TCGA-KN-8426-01A-11R-2314-13	hsa-mir-583	0.0	0.0	N
TCGA-KN-8426-01A-11R-2314-13	hsa-mir-584	152.0	36.220185	N
TCGA-KN-8426-01A-11R-2314-13	hsa-mir-585	1.0	0.238291	N
TCGA-KN-8426-01A-11R-2314-13	hsa-mir-586	0.0	0.0	N
TCGA-KN-8426-01A-11R-2314-13	hsa-mir-587	0.0	0.0	N
TCGA-KN-8426-01A-11R-2314-13	hsa-mir-588	0.0	0.0	N
TCGA-KN-8426-01A-11R-2314-13	hsa-mir-589	439.0	104.609614	N
TCGA-KN-8426-01A-11R-2314-13	hsa-mir-590	108.0	25.735395	N
TCGA-KN-8426-01A-11R-2314-13	hsa-mir-591	0.0	0.0	N
TCGA-KN-8426-01A-11R-2314-13	hsa-mir-592	6.0	1.429744	N
TCGA-KN-8426-01A-11R-2314-13	hsa-mir-593	0.0	0.0	N
TCGA-KN-8426-01A-11R-2314-13	hsa-mir-595	0.0	0.0	N
TCGA-KN-8426-01A-11R-2314-13	hsa-mir-596	0.0	0.0	N
TCGA-KN-8426-01A-11R-2314-13	hsa-mir-597	0.0	0.0	N
TCGA-KN-8426-01A-11R-2314-13	hsa-mir-598	121.0	28.833174	N
TCGA-KN-8426-01A-11R-2314-13	hsa-mir-599	0.0	0.0	N
TCGA-KN-8426-01A-11R-2314-13	hsa-mir-600	0.0	0.0	N
TCGA-KN-8426-01A-11R-2314-13	hsa-mir-601	0.0	0.0	N
TCGA-KN-8426-01A-11R-2314-13	hsa-mir-602	0.0	0.0	N
TCGA-KN-8426-01A-11R-2314-13	hsa-mir-603	0.0	0.0	N
TCGA-KN-8426-01A-11R-2314-13	hsa-mir-604	0.0	0.0	N
TCGA-KN-8426-01A-11R-2314-13	hsa-mir-605	1.0	0.238291	N
TCGA-KN-8426-01A-11R-2314-13	hsa-mir-606	0.0	0.0	N
TCGA-KN-8426-01A-11R-2314-13	hsa-mir-607	3.0	0.714872	N
TCGA-KN-8426-01A-11R-2314-13	hsa-mir-608	0.0	0.0	N
TCGA-KN-8426-01A-11R-2314-13	hsa-mir-609	0.0	0.0	N
TCGA-KN-8426-01A-11R-2314-13	hsa-mir-610	0.0	0.0	N
TCGA-KN-8426-01A-11R-2314-13	hsa-mir-611	0.0	0.0	N
TCGA-KN-8426-01A-11R-2314-13	hsa-mir-612	0.0	0.0	N
TCGA-KN-8426-01A-11R-2314-13	hsa-mir-613	0.0	0.0	N
TCGA-KN-8426-01A-11R-2314-13	hsa-mir-614	0.0	0.0	N
TCGA-KN-8426-01A-11R-2314-13	hsa-mir-615	18.0	4.289232	N
TCGA-KN-8426-01A-11R-2314-13	hsa-mir-616	40.0	9.531628	N
TCGA-KN-8426-01A-11R-2314-13	hsa-mir-617	1.0	0.238291	N
TCGA-KN-8426-01A-11R-2314-13	hsa-mir-618	39.0	9.293337	N
TCGA-KN-8426-01A-11R-2314-13	hsa-mir-619	0.0	0.0	N
TCGA-KN-8426-01A-11R-2314-13	hsa-mir-620	0.0	0.0	N
TCGA-KN-8426-01A-11R-2314-13	hsa-mir-621	0.0	0.0	N
TCGA-KN-8426-01A-11R-2314-13	hsa-mir-622	0.0	0.0	N
TCGA-KN-8426-01A-11R-2314-13	hsa-mir-623	0.0	0.0	N
TCGA-KN-8426-01A-11R-2314-13	hsa-mir-624	7.0	1.668035	N
TCGA-KN-8426-01A-11R-2314-13	hsa-mir-625	532.0	126.770649	N
TCGA-KN-8426-01A-11R-2314-13	hsa-mir-626	0.0	0.0	N
TCGA-KN-8426-01A-11R-2314-13	hsa-mir-627	12.0	2.859488	N
TCGA-KN-8426-01A-11R-2314-13	hsa-mir-628	35.0	8.340174	N
TCGA-KN-8426-01A-11R-2314-13	hsa-mir-629	675.0	160.846218	N
TCGA-KN-8426-01A-11R-2314-13	hsa-mir-630	0.0	0.0	N
TCGA-KN-8426-01A-11R-2314-13	hsa-mir-631	0.0	0.0	N
TCGA-KN-8426-01A-11R-2314-13	hsa-mir-632	1.0	0.238291	N
TCGA-KN-8426-01A-11R-2314-13	hsa-mir-633	0.0	0.0	N
TCGA-KN-8426-01A-11R-2314-13	hsa-mir-634	0.0	0.0	N
TCGA-KN-8426-01A-11R-2314-13	hsa-mir-635	0.0	0.0	N
TCGA-KN-8426-01A-11R-2314-13	hsa-mir-636	0.0	0.0	N
TCGA-KN-8426-01A-11R-2314-13	hsa-mir-637	0.0	0.0	N
TCGA-KN-8426-01A-11R-2314-13	hsa-mir-638	0.0	0.0	N
TCGA-KN-8426-01A-11R-2314-13	hsa-mir-639	0.0	0.0	N
TCGA-KN-8426-01A-11R-2314-13	hsa-mir-640	0.0	0.0	N
TCGA-KN-8426-01A-11R-2314-13	hsa-mir-641	0.0	0.0	N
TCGA-KN-8426-01A-11R-2314-13	hsa-mir-642a	51.0	12.152825	N
TCGA-KN-8426-01A-11R-2314-13	hsa-mir-642b	0.0	0.0	N
TCGA-KN-8426-01A-11R-2314-13	hsa-mir-643	6.0	1.429744	N
TCGA-KN-8426-01A-11R-2314-13	hsa-mir-644	0.0	0.0	N
TCGA-KN-8426-01A-11R-2314-13	hsa-mir-645	0.0	0.0	N
TCGA-KN-8426-01A-11R-2314-13	hsa-mir-646	0.0	0.0	N
TCGA-KN-8426-01A-11R-2314-13	hsa-mir-647	0.0	0.0	N
TCGA-KN-8426-01A-11R-2314-13	hsa-mir-648	0.0	0.0	N
TCGA-KN-8426-01A-11R-2314-13	hsa-mir-649	0.0	0.0	N
TCGA-KN-8426-01A-11R-2314-13	hsa-mir-650	0.0	0.0	N
TCGA-KN-8426-01A-11R-2314-13	hsa-mir-651	115.0	27.40343	N
TCGA-KN-8426-01A-11R-2314-13	hsa-mir-652	113.0	26.926848	N
TCGA-KN-8426-01A-11R-2314-13	hsa-mir-653	44.0	10.484791	N
TCGA-KN-8426-01A-11R-2314-13	hsa-mir-654	4.0	0.953163	N
TCGA-KN-8426-01A-11R-2314-13	hsa-mir-655	0.0	0.0	N
TCGA-KN-8426-01A-11R-2314-13	hsa-mir-656	0.0	0.0	N
TCGA-KN-8426-01A-11R-2314-13	hsa-mir-657	0.0	0.0	N
TCGA-KN-8426-01A-11R-2314-13	hsa-mir-658	0.0	0.0	N
TCGA-KN-8426-01A-11R-2314-13	hsa-mir-659	3.0	0.714872	N
TCGA-KN-8426-01A-11R-2314-13	hsa-mir-660	487.0	116.047568	N
TCGA-KN-8426-01A-11R-2314-13	hsa-mir-661	0.0	0.0	N
TCGA-KN-8426-01A-11R-2314-13	hsa-mir-662	0.0	0.0	N
TCGA-KN-8426-01A-11R-2314-13	hsa-mir-663	2.0	0.476581	N
TCGA-KN-8426-01A-11R-2314-13	hsa-mir-663b	0.0	0.0	N
TCGA-KN-8426-01A-11R-2314-13	hsa-mir-664	126.0	30.024627	N
TCGA-KN-8426-01A-11R-2314-13	hsa-mir-665	1.0	0.238291	N
TCGA-KN-8426-01A-11R-2314-13	hsa-mir-668	0.0	0.0	N
TCGA-KN-8426-01A-11R-2314-13	hsa-mir-670	0.0	0.0	N
TCGA-KN-8426-01A-11R-2314-13	hsa-mir-671	15.0	3.57436	N
TCGA-KN-8426-01A-11R-2314-13	hsa-mir-675	17.0	4.050942	N
TCGA-KN-8426-01A-11R-2314-13	hsa-mir-676	6.0	1.429744	N
TCGA-KN-8426-01A-11R-2314-13	hsa-mir-7-1	52.0	12.391116	N
TCGA-KN-8426-01A-11R-2314-13	hsa-mir-7-2	0.0	0.0	N
TCGA-KN-8426-01A-11R-2314-13	hsa-mir-7-3	0.0	0.0	N
TCGA-KN-8426-01A-11R-2314-13	hsa-mir-708	72.0	17.15693	N
TCGA-KN-8426-01A-11R-2314-13	hsa-mir-711	0.0	0.0	N
TCGA-KN-8426-01A-11R-2314-13	hsa-mir-718	0.0	0.0	N
TCGA-KN-8426-01A-11R-2314-13	hsa-mir-720	0.0	0.0	N
TCGA-KN-8426-01A-11R-2314-13	hsa-mir-744	114.0	27.165139	N
TCGA-KN-8426-01A-11R-2314-13	hsa-mir-758	6.0	1.429744	N
TCGA-KN-8426-01A-11R-2314-13	hsa-mir-759	0.0	0.0	N
TCGA-KN-8426-01A-11R-2314-13	hsa-mir-760	2.0	0.476581	N
TCGA-KN-8426-01A-11R-2314-13	hsa-mir-761	0.0	0.0	N
TCGA-KN-8426-01A-11R-2314-13	hsa-mir-762	0.0	0.0	N
TCGA-KN-8426-01A-11R-2314-13	hsa-mir-764	0.0	0.0	N
TCGA-KN-8426-01A-11R-2314-13	hsa-mir-765	0.0	0.0	N
TCGA-KN-8426-01A-11R-2314-13	hsa-mir-766	120.0	28.594883	N
TCGA-KN-8426-01A-11R-2314-13	hsa-mir-767	0.0	0.0	N
TCGA-KN-8426-01A-11R-2314-13	hsa-mir-769	44.0	10.484791	N
TCGA-KN-8426-01A-11R-2314-13	hsa-mir-770	0.0	0.0	N
TCGA-KN-8426-01A-11R-2314-13	hsa-mir-802	0.0	0.0	N
TCGA-KN-8426-01A-11R-2314-13	hsa-mir-873	0.0	0.0	N
TCGA-KN-8426-01A-11R-2314-13	hsa-mir-874	1127.0	268.553611	N
TCGA-KN-8426-01A-11R-2314-13	hsa-mir-875	0.0	0.0	N
TCGA-KN-8426-01A-11R-2314-13	hsa-mir-876	0.0	0.0	N
TCGA-KN-8426-01A-11R-2314-13	hsa-mir-877	1.0	0.238291	N
TCGA-KN-8426-01A-11R-2314-13	hsa-mir-885	30.0	7.148721	N
TCGA-KN-8426-01A-11R-2314-13	hsa-mir-887	2.0	0.476581	N
TCGA-KN-8426-01A-11R-2314-13	hsa-mir-888	9.0	2.144616	N
TCGA-KN-8426-01A-11R-2314-13	hsa-mir-889	5.0	1.191453	N
TCGA-KN-8426-01A-11R-2314-13	hsa-mir-890	0.0	0.0	N
TCGA-KN-8426-01A-11R-2314-13	hsa-mir-891a	2363.0	563.080908	N
TCGA-KN-8426-01A-11R-2314-13	hsa-mir-891b	18.0	4.289232	N
TCGA-KN-8426-01A-11R-2314-13	hsa-mir-892a	27.0	6.433849	N
TCGA-KN-8426-01A-11R-2314-13	hsa-mir-892b	3.0	0.714872	N
TCGA-KN-8426-01A-11R-2314-13	hsa-mir-9-1	208.0	49.564464	N
TCGA-KN-8426-01A-11R-2314-13	hsa-mir-9-2	218.0	51.947371	N
TCGA-KN-8426-01A-11R-2314-13	hsa-mir-9-3	0.0	0.0	N
TCGA-KN-8426-01A-11R-2314-13	hsa-mir-920	0.0	0.0	N
TCGA-KN-8426-01A-11R-2314-13	hsa-mir-921	0.0	0.0	N
TCGA-KN-8426-01A-11R-2314-13	hsa-mir-922	0.0	0.0	N
TCGA-KN-8426-01A-11R-2314-13	hsa-mir-924	0.0	0.0	N
TCGA-KN-8426-01A-11R-2314-13	hsa-mir-92a-1	752.0	179.194601	N
TCGA-KN-8426-01A-11R-2314-13	hsa-mir-92a-2	23038.0	5489.74099	N
TCGA-KN-8426-01A-11R-2314-13	hsa-mir-92b	194.0	46.228394	N
TCGA-KN-8426-01A-11R-2314-13	hsa-mir-93	12054.0	2872.356016	N
TCGA-KN-8426-01A-11R-2314-13	hsa-mir-933	0.0	0.0	N
TCGA-KN-8426-01A-11R-2314-13	hsa-mir-934	0.0	0.0	N
TCGA-KN-8426-01A-11R-2314-13	hsa-mir-935	4.0	0.953163	N
TCGA-KN-8426-01A-11R-2314-13	hsa-mir-936	0.0	0.0	N
TCGA-KN-8426-01A-11R-2314-13	hsa-mir-937	17.0	4.050942	N
TCGA-KN-8426-01A-11R-2314-13	hsa-mir-938	0.0	0.0	N
TCGA-KN-8426-01A-11R-2314-13	hsa-mir-939	3.0	0.714872	N
TCGA-KN-8426-01A-11R-2314-13	hsa-mir-940	8.0	1.906326	N
TCGA-KN-8426-01A-11R-2314-13	hsa-mir-941-1	0.0	0.0	N
TCGA-KN-8426-01A-11R-2314-13	hsa-mir-941-3	0.0	0.0	N
TCGA-KN-8426-01A-11R-2314-13	hsa-mir-941-4	0.0	0.0	N
TCGA-KN-8426-01A-11R-2314-13	hsa-mir-942	34.0	8.101884	N
TCGA-KN-8426-01A-11R-2314-13	hsa-mir-943	1.0	0.238291	N
TCGA-KN-8426-01A-11R-2314-13	hsa-mir-944	2.0	0.476581	N
TCGA-KN-8426-01A-11R-2314-13	hsa-mir-95	0.0	0.0	N
TCGA-KN-8426-01A-11R-2314-13	hsa-mir-96	328.0	78.159347	N
TCGA-KN-8426-01A-11R-2314-13	hsa-mir-98	233.0	55.521732	N
TCGA-KN-8426-01A-11R-2314-13	hsa-mir-99a	3006.0	716.301824	Y
TCGA-KN-8426-01A-11R-2314-13	hsa-mir-99b	118574.0	28255.080655	N
