# Supplementary material for: Dysfunctional miRNA-Mediated Regulation in Chromophobe Renal Cell Carcinoma
Source: PLoS One. 2016 Jun 3;11(6):e0156324. doi: 10.1371/journal.pone.0156324 (PMC4892590; doi:10.1371/journal.pone.0156324)
Supplement: S1 File — (ZIP) [file pone.0156324.s001.zip › S1_File miRNA expression profile downloaded from TCGA/case/bcgsc.ca__IlluminaHiSeq_miRNASeq__TCGA-KN-8427-01A-11R-2314-13__mirna_quantification.txt]

barcode	miRNA_ID	read_count	reads_per_million_miRNA_mapped	cross-mapped
TCGA-KN-8427-01A-11R-2314-13	hsa-let-7a-1	12484.0	4702.726934	N
TCGA-KN-8427-01A-11R-2314-13	hsa-let-7a-2	24913.0	9384.735349	N
TCGA-KN-8427-01A-11R-2314-13	hsa-let-7a-3	12536.0	4722.315351	N
TCGA-KN-8427-01A-11R-2314-13	hsa-let-7b	32068.0	12080.026218	N
TCGA-KN-8427-01A-11R-2314-13	hsa-let-7c	1706.0	642.650765	N
TCGA-KN-8427-01A-11R-2314-13	hsa-let-7d	2267.0	853.979651	N
TCGA-KN-8427-01A-11R-2314-13	hsa-let-7e	3244.0	1222.015874	N
TCGA-KN-8427-01A-11R-2314-13	hsa-let-7f-1	38.0	14.314613	N
TCGA-KN-8427-01A-11R-2314-13	hsa-let-7f-2	12964.0	4883.543093	N
TCGA-KN-8427-01A-11R-2314-13	hsa-let-7g	1762.0	663.745983	N
TCGA-KN-8427-01A-11R-2314-13	hsa-let-7i	1924.0	724.771437	N
TCGA-KN-8427-01A-11R-2314-13	hsa-mir-1-1	0.0	0.0	N
TCGA-KN-8427-01A-11R-2314-13	hsa-mir-1-2	13.0	4.897104	N
TCGA-KN-8427-01A-11R-2314-13	hsa-mir-100	43503.0	16387.594505	Y
TCGA-KN-8427-01A-11R-2314-13	hsa-mir-101-1	21905.0	8251.620753	N
TCGA-KN-8427-01A-11R-2314-13	hsa-mir-101-2	59.0	22.22532	N
TCGA-KN-8427-01A-11R-2314-13	hsa-mir-103-1	33519.0	12626.618399	Y
TCGA-KN-8427-01A-11R-2314-13	hsa-mir-103-1-as	0.0	0.0	N
TCGA-KN-8427-01A-11R-2314-13	hsa-mir-103-2	43.0	16.198114	N
TCGA-KN-8427-01A-11R-2314-13	hsa-mir-103-2-as	0.0	0.0	N
TCGA-KN-8427-01A-11R-2314-13	hsa-mir-105-1	0.0	0.0	N
TCGA-KN-8427-01A-11R-2314-13	hsa-mir-105-2	0.0	0.0	N
TCGA-KN-8427-01A-11R-2314-13	hsa-mir-106a	38.0	14.314613	Y
TCGA-KN-8427-01A-11R-2314-13	hsa-mir-106b	2194.0	826.480526	N
TCGA-KN-8427-01A-11R-2314-13	hsa-mir-107	182.0	68.55946	Y
TCGA-KN-8427-01A-11R-2314-13	hsa-mir-10a	246951.0	93026.52347	N
TCGA-KN-8427-01A-11R-2314-13	hsa-mir-10b	154135.0	58062.705537	N
TCGA-KN-8427-01A-11R-2314-13	hsa-mir-1178	0.0	0.0	N
TCGA-KN-8427-01A-11R-2314-13	hsa-mir-1179	1.0	0.3767	N
TCGA-KN-8427-01A-11R-2314-13	hsa-mir-1180	136.0	51.231245	N
TCGA-KN-8427-01A-11R-2314-13	hsa-mir-1181	0.0	0.0	N
TCGA-KN-8427-01A-11R-2314-13	hsa-mir-1182	0.0	0.0	N
TCGA-KN-8427-01A-11R-2314-13	hsa-mir-1183	0.0	0.0	N
TCGA-KN-8427-01A-11R-2314-13	hsa-mir-1184-1	0.0	0.0	N
TCGA-KN-8427-01A-11R-2314-13	hsa-mir-1184-2	0.0	0.0	N
TCGA-KN-8427-01A-11R-2314-13	hsa-mir-1184-3	0.0	0.0	N
TCGA-KN-8427-01A-11R-2314-13	hsa-mir-1185-1	1.0	0.3767	N
TCGA-KN-8427-01A-11R-2314-13	hsa-mir-1185-2	0.0	0.0	N
TCGA-KN-8427-01A-11R-2314-13	hsa-mir-1193	0.0	0.0	N
TCGA-KN-8427-01A-11R-2314-13	hsa-mir-1197	0.0	0.0	N
TCGA-KN-8427-01A-11R-2314-13	hsa-mir-1200	0.0	0.0	N
TCGA-KN-8427-01A-11R-2314-13	hsa-mir-1202	0.0	0.0	N
TCGA-KN-8427-01A-11R-2314-13	hsa-mir-1203	0.0	0.0	N
TCGA-KN-8427-01A-11R-2314-13	hsa-mir-1204	0.0	0.0	N
TCGA-KN-8427-01A-11R-2314-13	hsa-mir-1205	0.0	0.0	N
TCGA-KN-8427-01A-11R-2314-13	hsa-mir-1206	0.0	0.0	N
TCGA-KN-8427-01A-11R-2314-13	hsa-mir-1207	0.0	0.0	N
TCGA-KN-8427-01A-11R-2314-13	hsa-mir-1208	0.0	0.0	N
TCGA-KN-8427-01A-11R-2314-13	hsa-mir-122	0.0	0.0	N
TCGA-KN-8427-01A-11R-2314-13	hsa-mir-1224	0.0	0.0	N
TCGA-KN-8427-01A-11R-2314-13	hsa-mir-1225	0.0	0.0	N
TCGA-KN-8427-01A-11R-2314-13	hsa-mir-1226	4.0	1.506801	N
TCGA-KN-8427-01A-11R-2314-13	hsa-mir-1227	0.0	0.0	N
TCGA-KN-8427-01A-11R-2314-13	hsa-mir-1228	6.0	2.260202	N
TCGA-KN-8427-01A-11R-2314-13	hsa-mir-1229	2.0	0.753401	N
TCGA-KN-8427-01A-11R-2314-13	hsa-mir-1231	0.0	0.0	N
TCGA-KN-8427-01A-11R-2314-13	hsa-mir-1233-1	0.0	0.0	N
TCGA-KN-8427-01A-11R-2314-13	hsa-mir-1233-2	0.0	0.0	N
TCGA-KN-8427-01A-11R-2314-13	hsa-mir-1234	0.0	0.0	N
TCGA-KN-8427-01A-11R-2314-13	hsa-mir-1236	1.0	0.3767	N
TCGA-KN-8427-01A-11R-2314-13	hsa-mir-1237	0.0	0.0	N
TCGA-KN-8427-01A-11R-2314-13	hsa-mir-1238	0.0	0.0	N
TCGA-KN-8427-01A-11R-2314-13	hsa-mir-124-1	1.0	0.3767	N
TCGA-KN-8427-01A-11R-2314-13	hsa-mir-124-2	0.0	0.0	N
TCGA-KN-8427-01A-11R-2314-13	hsa-mir-124-3	0.0	0.0	N
TCGA-KN-8427-01A-11R-2314-13	hsa-mir-1243	1.0	0.3767	N
TCGA-KN-8427-01A-11R-2314-13	hsa-mir-1244-1	0.0	0.0	N
TCGA-KN-8427-01A-11R-2314-13	hsa-mir-1244-2	0.0	0.0	N
TCGA-KN-8427-01A-11R-2314-13	hsa-mir-1244-3	0.0	0.0	N
TCGA-KN-8427-01A-11R-2314-13	hsa-mir-1245	1.0	0.3767	N
TCGA-KN-8427-01A-11R-2314-13	hsa-mir-1246	0.0	0.0	N
TCGA-KN-8427-01A-11R-2314-13	hsa-mir-1247	1.0	0.3767	N
TCGA-KN-8427-01A-11R-2314-13	hsa-mir-1248	1.0	0.3767	N
TCGA-KN-8427-01A-11R-2314-13	hsa-mir-1249	5.0	1.883502	N
TCGA-KN-8427-01A-11R-2314-13	hsa-mir-1250	1.0	0.3767	N
TCGA-KN-8427-01A-11R-2314-13	hsa-mir-1251	0.0	0.0	N
TCGA-KN-8427-01A-11R-2314-13	hsa-mir-1252	0.0	0.0	N
TCGA-KN-8427-01A-11R-2314-13	hsa-mir-1253	0.0	0.0	N
TCGA-KN-8427-01A-11R-2314-13	hsa-mir-1254	5.0	1.883502	N
TCGA-KN-8427-01A-11R-2314-13	hsa-mir-1255a	0.0	0.0	N
TCGA-KN-8427-01A-11R-2314-13	hsa-mir-1255b-1	0.0	0.0	N
TCGA-KN-8427-01A-11R-2314-13	hsa-mir-1255b-2	0.0	0.0	N
TCGA-KN-8427-01A-11R-2314-13	hsa-mir-1256	0.0	0.0	N
TCGA-KN-8427-01A-11R-2314-13	hsa-mir-1257	0.0	0.0	N
TCGA-KN-8427-01A-11R-2314-13	hsa-mir-1258	0.0	0.0	N
TCGA-KN-8427-01A-11R-2314-13	hsa-mir-125a	2075.0	781.653187	N
TCGA-KN-8427-01A-11R-2314-13	hsa-mir-125b-1	2714.0	1022.364699	N
TCGA-KN-8427-01A-11R-2314-13	hsa-mir-125b-2	12.0	4.520404	N
TCGA-KN-8427-01A-11R-2314-13	hsa-mir-126	17321.0	6524.826435	N
TCGA-KN-8427-01A-11R-2314-13	hsa-mir-1260	0.0	0.0	N
TCGA-KN-8427-01A-11R-2314-13	hsa-mir-1260b	0.0	0.0	N
TCGA-KN-8427-01A-11R-2314-13	hsa-mir-1261	0.0	0.0	N
TCGA-KN-8427-01A-11R-2314-13	hsa-mir-1262	0.0	0.0	N
TCGA-KN-8427-01A-11R-2314-13	hsa-mir-1263	0.0	0.0	N
TCGA-KN-8427-01A-11R-2314-13	hsa-mir-1264	0.0	0.0	N
TCGA-KN-8427-01A-11R-2314-13	hsa-mir-1265	0.0	0.0	N
TCGA-KN-8427-01A-11R-2314-13	hsa-mir-1266	2.0	0.753401	N
TCGA-KN-8427-01A-11R-2314-13	hsa-mir-1267	0.0	0.0	N
TCGA-KN-8427-01A-11R-2314-13	hsa-mir-1268	0.0	0.0	N
TCGA-KN-8427-01A-11R-2314-13	hsa-mir-1269	4.0	1.506801	N
TCGA-KN-8427-01A-11R-2314-13	hsa-mir-127	1100.0	414.370364	N
TCGA-KN-8427-01A-11R-2314-13	hsa-mir-1270-1	2.0	0.753401	N
TCGA-KN-8427-01A-11R-2314-13	hsa-mir-1270-2	0.0	0.0	N
TCGA-KN-8427-01A-11R-2314-13	hsa-mir-1271	8.0	3.013603	N
TCGA-KN-8427-01A-11R-2314-13	hsa-mir-1272	0.0	0.0	N
TCGA-KN-8427-01A-11R-2314-13	hsa-mir-1273	0.0	0.0	N
TCGA-KN-8427-01A-11R-2314-13	hsa-mir-1273c	0.0	0.0	N
TCGA-KN-8427-01A-11R-2314-13	hsa-mir-1273d	0.0	0.0	N
TCGA-KN-8427-01A-11R-2314-13	hsa-mir-1274a	0.0	0.0	N
TCGA-KN-8427-01A-11R-2314-13	hsa-mir-1274b	7.0	2.636902	N
TCGA-KN-8427-01A-11R-2314-13	hsa-mir-1275	1.0	0.3767	N
TCGA-KN-8427-01A-11R-2314-13	hsa-mir-1276	0.0	0.0	N
TCGA-KN-8427-01A-11R-2314-13	hsa-mir-1277	11.0	4.143704	N
TCGA-KN-8427-01A-11R-2314-13	hsa-mir-1278	0.0	0.0	N
TCGA-KN-8427-01A-11R-2314-13	hsa-mir-1279	0.0	0.0	N
TCGA-KN-8427-01A-11R-2314-13	hsa-mir-128-1	285.0	107.359594	N
TCGA-KN-8427-01A-11R-2314-13	hsa-mir-128-2	203.0	76.470167	N
TCGA-KN-8427-01A-11R-2314-13	hsa-mir-1280	0.0	0.0	N
TCGA-KN-8427-01A-11R-2314-13	hsa-mir-1281	0.0	0.0	N
TCGA-KN-8427-01A-11R-2314-13	hsa-mir-1282	0.0	0.0	N
TCGA-KN-8427-01A-11R-2314-13	hsa-mir-1283-1	0.0	0.0	N
TCGA-KN-8427-01A-11R-2314-13	hsa-mir-1283-2	0.0	0.0	N
TCGA-KN-8427-01A-11R-2314-13	hsa-mir-1284	0.0	0.0	N
TCGA-KN-8427-01A-11R-2314-13	hsa-mir-1285-1	0.0	0.0	N
TCGA-KN-8427-01A-11R-2314-13	hsa-mir-1285-2	0.0	0.0	N
TCGA-KN-8427-01A-11R-2314-13	hsa-mir-1286	0.0	0.0	N
TCGA-KN-8427-01A-11R-2314-13	hsa-mir-1287	69.0	25.992323	N
TCGA-KN-8427-01A-11R-2314-13	hsa-mir-1288	2.0	0.753401	N
TCGA-KN-8427-01A-11R-2314-13	hsa-mir-1289-1	0.0	0.0	N
TCGA-KN-8427-01A-11R-2314-13	hsa-mir-1289-2	0.0	0.0	N
TCGA-KN-8427-01A-11R-2314-13	hsa-mir-129-1	27.0	10.170909	N
TCGA-KN-8427-01A-11R-2314-13	hsa-mir-129-2	21.0	7.910707	N
TCGA-KN-8427-01A-11R-2314-13	hsa-mir-1290	0.0	0.0	N
TCGA-KN-8427-01A-11R-2314-13	hsa-mir-1291	1.0	0.3767	N
TCGA-KN-8427-01A-11R-2314-13	hsa-mir-1292	1.0	0.3767	N
TCGA-KN-8427-01A-11R-2314-13	hsa-mir-1293	28.0	10.547609	N
TCGA-KN-8427-01A-11R-2314-13	hsa-mir-1294	1.0	0.3767	N
TCGA-KN-8427-01A-11R-2314-13	hsa-mir-1295	0.0	0.0	N
TCGA-KN-8427-01A-11R-2314-13	hsa-mir-1296	57.0	21.471919	N
TCGA-KN-8427-01A-11R-2314-13	hsa-mir-1297	0.0	0.0	N
TCGA-KN-8427-01A-11R-2314-13	hsa-mir-1298	0.0	0.0	N
TCGA-KN-8427-01A-11R-2314-13	hsa-mir-1299	0.0	0.0	N
TCGA-KN-8427-01A-11R-2314-13	hsa-mir-1301	32.0	12.054411	N
TCGA-KN-8427-01A-11R-2314-13	hsa-mir-1302-1	0.0	0.0	N
TCGA-KN-8427-01A-11R-2314-13	hsa-mir-1302-10	0.0	0.0	N
TCGA-KN-8427-01A-11R-2314-13	hsa-mir-1302-11	0.0	0.0	N
TCGA-KN-8427-01A-11R-2314-13	hsa-mir-1302-2	0.0	0.0	N
TCGA-KN-8427-01A-11R-2314-13	hsa-mir-1302-3	0.0	0.0	N
TCGA-KN-8427-01A-11R-2314-13	hsa-mir-1302-4	0.0	0.0	N
TCGA-KN-8427-01A-11R-2314-13	hsa-mir-1302-5	0.0	0.0	N
TCGA-KN-8427-01A-11R-2314-13	hsa-mir-1302-6	0.0	0.0	N
TCGA-KN-8427-01A-11R-2314-13	hsa-mir-1302-7	0.0	0.0	N
TCGA-KN-8427-01A-11R-2314-13	hsa-mir-1302-8	0.0	0.0	N
TCGA-KN-8427-01A-11R-2314-13	hsa-mir-1302-9	0.0	0.0	N
TCGA-KN-8427-01A-11R-2314-13	hsa-mir-1303	0.0	0.0	N
TCGA-KN-8427-01A-11R-2314-13	hsa-mir-1304	1.0	0.3767	N
TCGA-KN-8427-01A-11R-2314-13	hsa-mir-1305	1.0	0.3767	N
TCGA-KN-8427-01A-11R-2314-13	hsa-mir-1306	26.0	9.794209	N
TCGA-KN-8427-01A-11R-2314-13	hsa-mir-1307	10142.0	3820.494758	N
TCGA-KN-8427-01A-11R-2314-13	hsa-mir-130a	271.0	102.08579	N
TCGA-KN-8427-01A-11R-2314-13	hsa-mir-130b	203.0	76.470167	N
TCGA-KN-8427-01A-11R-2314-13	hsa-mir-132	1294.0	487.450228	N
TCGA-KN-8427-01A-11R-2314-13	hsa-mir-1321	0.0	0.0	N
TCGA-KN-8427-01A-11R-2314-13	hsa-mir-1322	0.0	0.0	N
TCGA-KN-8427-01A-11R-2314-13	hsa-mir-1323	1.0	0.3767	N
TCGA-KN-8427-01A-11R-2314-13	hsa-mir-1324	0.0	0.0	N
TCGA-KN-8427-01A-11R-2314-13	hsa-mir-133a-1	20.0	7.534007	N
TCGA-KN-8427-01A-11R-2314-13	hsa-mir-133a-2	0.0	0.0	N
TCGA-KN-8427-01A-11R-2314-13	hsa-mir-133b	0.0	0.0	N
TCGA-KN-8427-01A-11R-2314-13	hsa-mir-134	553.0	208.315283	N
TCGA-KN-8427-01A-11R-2314-13	hsa-mir-135a-1	0.0	0.0	N
TCGA-KN-8427-01A-11R-2314-13	hsa-mir-135a-2	0.0	0.0	N
TCGA-KN-8427-01A-11R-2314-13	hsa-mir-135b	18.0	6.780606	N
TCGA-KN-8427-01A-11R-2314-13	hsa-mir-136	56.0	21.095219	N
TCGA-KN-8427-01A-11R-2314-13	hsa-mir-137	56.0	21.095219	N
TCGA-KN-8427-01A-11R-2314-13	hsa-mir-138-1	150.0	56.50505	N
TCGA-KN-8427-01A-11R-2314-13	hsa-mir-138-2	66.0	24.862222	N
TCGA-KN-8427-01A-11R-2314-13	hsa-mir-139	699.0	263.313531	N
TCGA-KN-8427-01A-11R-2314-13	hsa-mir-140	2667.0	1004.659783	N
TCGA-KN-8427-01A-11R-2314-13	hsa-mir-141	125.0	47.087541	N
TCGA-KN-8427-01A-11R-2314-13	hsa-mir-142	15357.0	5784.986985	N
TCGA-KN-8427-01A-11R-2314-13	hsa-mir-143	85758.0	32305.066996	N
TCGA-KN-8427-01A-11R-2314-13	hsa-mir-144	666.0	250.882421	N
TCGA-KN-8427-01A-11R-2314-13	hsa-mir-145	4672.0	1759.943947	N
TCGA-KN-8427-01A-11R-2314-13	hsa-mir-1468	8.0	3.013603	N
TCGA-KN-8427-01A-11R-2314-13	hsa-mir-1469	0.0	0.0	N
TCGA-KN-8427-01A-11R-2314-13	hsa-mir-146a	248.0	93.421682	N
TCGA-KN-8427-01A-11R-2314-13	hsa-mir-146b	2271.0	855.486452	N
TCGA-KN-8427-01A-11R-2314-13	hsa-mir-147	0.0	0.0	N
TCGA-KN-8427-01A-11R-2314-13	hsa-mir-1470	0.0	0.0	N
TCGA-KN-8427-01A-11R-2314-13	hsa-mir-1471	0.0	0.0	N
TCGA-KN-8427-01A-11R-2314-13	hsa-mir-147b	0.0	0.0	N
TCGA-KN-8427-01A-11R-2314-13	hsa-mir-148a	26252.0	9889.137093	N
TCGA-KN-8427-01A-11R-2314-13	hsa-mir-148b	262.0	98.695487	N
TCGA-KN-8427-01A-11R-2314-13	hsa-mir-149	33.0	12.431111	N
TCGA-KN-8427-01A-11R-2314-13	hsa-mir-150	1579.0	594.809823	N
TCGA-KN-8427-01A-11R-2314-13	hsa-mir-151	7965.0	3000.418137	N
TCGA-KN-8427-01A-11R-2314-13	hsa-mir-152	1228.0	462.588007	N
TCGA-KN-8427-01A-11R-2314-13	hsa-mir-153-1	7.0	2.636902	N
TCGA-KN-8427-01A-11R-2314-13	hsa-mir-153-2	256.0	96.435285	N
TCGA-KN-8427-01A-11R-2314-13	hsa-mir-1537	2.0	0.753401	N
TCGA-KN-8427-01A-11R-2314-13	hsa-mir-1538	2.0	0.753401	N
TCGA-KN-8427-01A-11R-2314-13	hsa-mir-1539	1.0	0.3767	N
TCGA-KN-8427-01A-11R-2314-13	hsa-mir-154	12.0	4.520404	N
TCGA-KN-8427-01A-11R-2314-13	hsa-mir-155	1201.0	452.417098	N
TCGA-KN-8427-01A-11R-2314-13	hsa-mir-15a	371.0	139.755823	N
TCGA-KN-8427-01A-11R-2314-13	hsa-mir-15b	2090.0	787.303692	N
TCGA-KN-8427-01A-11R-2314-13	hsa-mir-16-1	1435.0	540.564975	N
TCGA-KN-8427-01A-11R-2314-13	hsa-mir-16-2	106.0	39.930235	N
TCGA-KN-8427-01A-11R-2314-13	hsa-mir-17	3005.0	1131.984495	Y
TCGA-KN-8427-01A-11R-2314-13	hsa-mir-181a-1	5451.0	2053.393505	N
TCGA-KN-8427-01A-11R-2314-13	hsa-mir-181a-2	4161.0	1567.450078	N
TCGA-KN-8427-01A-11R-2314-13	hsa-mir-181b-1	1211.0	456.184101	N
TCGA-KN-8427-01A-11R-2314-13	hsa-mir-181b-2	22.0	8.287407	N
TCGA-KN-8427-01A-11R-2314-13	hsa-mir-181c	85.0	32.019528	N
TCGA-KN-8427-01A-11R-2314-13	hsa-mir-181d	14.0	5.273805	N
TCGA-KN-8427-01A-11R-2314-13	hsa-mir-182	17764.0	6691.704682	N
TCGA-KN-8427-01A-11R-2314-13	hsa-mir-1825	0.0	0.0	N
TCGA-KN-8427-01A-11R-2314-13	hsa-mir-1827	0.0	0.0	N
TCGA-KN-8427-01A-11R-2314-13	hsa-mir-183	11110.0	4185.140679	N
TCGA-KN-8427-01A-11R-2314-13	hsa-mir-184	1.0	0.3767	N
TCGA-KN-8427-01A-11R-2314-13	hsa-mir-185	258.0	97.188685	N
TCGA-KN-8427-01A-11R-2314-13	hsa-mir-186	392.0	147.66653	N
TCGA-KN-8427-01A-11R-2314-13	hsa-mir-187	13.0	4.897104	N
TCGA-KN-8427-01A-11R-2314-13	hsa-mir-188	7.0	2.636902	N
TCGA-KN-8427-01A-11R-2314-13	hsa-mir-18a	66.0	24.862222	Y
TCGA-KN-8427-01A-11R-2314-13	hsa-mir-18b	3.0	1.130101	Y
TCGA-KN-8427-01A-11R-2314-13	hsa-mir-190	13.0	4.897104	N
TCGA-KN-8427-01A-11R-2314-13	hsa-mir-1908	0.0	0.0	N
TCGA-KN-8427-01A-11R-2314-13	hsa-mir-1909	0.0	0.0	N
TCGA-KN-8427-01A-11R-2314-13	hsa-mir-190b	0.0	0.0	N
TCGA-KN-8427-01A-11R-2314-13	hsa-mir-191	2352.0	885.999179	N
TCGA-KN-8427-01A-11R-2314-13	hsa-mir-1910	1.0	0.3767	N
TCGA-KN-8427-01A-11R-2314-13	hsa-mir-1911	0.0	0.0	N
TCGA-KN-8427-01A-11R-2314-13	hsa-mir-1912	0.0	0.0	N
TCGA-KN-8427-01A-11R-2314-13	hsa-mir-1913	0.0	0.0	N
TCGA-KN-8427-01A-11R-2314-13	hsa-mir-1914	0.0	0.0	N
TCGA-KN-8427-01A-11R-2314-13	hsa-mir-1915	1.0	0.3767	N
TCGA-KN-8427-01A-11R-2314-13	hsa-mir-192	843.0	317.558379	Y
TCGA-KN-8427-01A-11R-2314-13	hsa-mir-193a	3457.0	1302.253045	N
TCGA-KN-8427-01A-11R-2314-13	hsa-mir-193b	257.0	96.811985	N
TCGA-KN-8427-01A-11R-2314-13	hsa-mir-194-1	90.0	33.90303	N
TCGA-KN-8427-01A-11R-2314-13	hsa-mir-194-2	98.0	36.916632	N
TCGA-KN-8427-01A-11R-2314-13	hsa-mir-195	86.0	32.396228	N
TCGA-KN-8427-01A-11R-2314-13	hsa-mir-196a-1	392.0	147.66653	N
TCGA-KN-8427-01A-11R-2314-13	hsa-mir-196a-2	21.0	7.910707	N
TCGA-KN-8427-01A-11R-2314-13	hsa-mir-196b	4215.0	1587.791896	N
TCGA-KN-8427-01A-11R-2314-13	hsa-mir-197	746.0	281.018447	N
TCGA-KN-8427-01A-11R-2314-13	hsa-mir-1972-1	0.0	0.0	N
TCGA-KN-8427-01A-11R-2314-13	hsa-mir-1972-2	0.0	0.0	N
TCGA-KN-8427-01A-11R-2314-13	hsa-mir-1973	0.0	0.0	N
TCGA-KN-8427-01A-11R-2314-13	hsa-mir-1976	30.0	11.30101	N
TCGA-KN-8427-01A-11R-2314-13	hsa-mir-198	0.0	0.0	N
TCGA-KN-8427-01A-11R-2314-13	hsa-mir-199a-1	3147.0	1185.475942	Y
TCGA-KN-8427-01A-11R-2314-13	hsa-mir-199a-2	5307.0	1999.148657	Y
TCGA-KN-8427-01A-11R-2314-13	hsa-mir-199b	6670.0	2512.591209	Y
TCGA-KN-8427-01A-11R-2314-13	hsa-mir-19a	77.0	29.005925	N
TCGA-KN-8427-01A-11R-2314-13	hsa-mir-19b-1	40.0	15.068013	N
TCGA-KN-8427-01A-11R-2314-13	hsa-mir-19b-2	392.0	147.66653	N
TCGA-KN-8427-01A-11R-2314-13	hsa-mir-200a	201.0	75.716767	N
TCGA-KN-8427-01A-11R-2314-13	hsa-mir-200b	174.0	65.545858	N
TCGA-KN-8427-01A-11R-2314-13	hsa-mir-200c	363.0	136.74222	N
TCGA-KN-8427-01A-11R-2314-13	hsa-mir-202	1.0	0.3767	N
TCGA-KN-8427-01A-11R-2314-13	hsa-mir-203	198.0	74.586666	N
TCGA-KN-8427-01A-11R-2314-13	hsa-mir-204	16.0	6.027205	N
TCGA-KN-8427-01A-11R-2314-13	hsa-mir-205	20.0	7.534007	N
TCGA-KN-8427-01A-11R-2314-13	hsa-mir-2052	0.0	0.0	N
TCGA-KN-8427-01A-11R-2314-13	hsa-mir-2053	0.0	0.0	N
TCGA-KN-8427-01A-11R-2314-13	hsa-mir-2054	0.0	0.0	N
TCGA-KN-8427-01A-11R-2314-13	hsa-mir-206	0.0	0.0	N
TCGA-KN-8427-01A-11R-2314-13	hsa-mir-208a	0.0	0.0	N
TCGA-KN-8427-01A-11R-2314-13	hsa-mir-208b	0.0	0.0	N
TCGA-KN-8427-01A-11R-2314-13	hsa-mir-20a	960.0	361.632318	N
TCGA-KN-8427-01A-11R-2314-13	hsa-mir-20b	41.0	15.444714	N
TCGA-KN-8427-01A-11R-2314-13	hsa-mir-21	756999.0	285161.773957	N
TCGA-KN-8427-01A-11R-2314-13	hsa-mir-210	756.0	284.78545	N
TCGA-KN-8427-01A-11R-2314-13	hsa-mir-211	0.0	0.0	N
TCGA-KN-8427-01A-11R-2314-13	hsa-mir-2110	6.0	2.260202	N
TCGA-KN-8427-01A-11R-2314-13	hsa-mir-2113	0.0	0.0	N
TCGA-KN-8427-01A-11R-2314-13	hsa-mir-2114	0.0	0.0	N
TCGA-KN-8427-01A-11R-2314-13	hsa-mir-2115	2.0	0.753401	N
TCGA-KN-8427-01A-11R-2314-13	hsa-mir-2116	4.0	1.506801	N
TCGA-KN-8427-01A-11R-2314-13	hsa-mir-2117	0.0	0.0	N
TCGA-KN-8427-01A-11R-2314-13	hsa-mir-212	35.0	13.184512	N
TCGA-KN-8427-01A-11R-2314-13	hsa-mir-214	98.0	36.916632	N
TCGA-KN-8427-01A-11R-2314-13	hsa-mir-215	12.0	4.520404	Y
TCGA-KN-8427-01A-11R-2314-13	hsa-mir-216a	2.0	0.753401	N
TCGA-KN-8427-01A-11R-2314-13	hsa-mir-216b	2.0	0.753401	N
TCGA-KN-8427-01A-11R-2314-13	hsa-mir-217	38.0	14.314613	N
TCGA-KN-8427-01A-11R-2314-13	hsa-mir-218-1	1.0	0.3767	N
TCGA-KN-8427-01A-11R-2314-13	hsa-mir-218-2	38.0	14.314613	N
TCGA-KN-8427-01A-11R-2314-13	hsa-mir-219-1	8.0	3.013603	N
TCGA-KN-8427-01A-11R-2314-13	hsa-mir-219-2	0.0	0.0	N
TCGA-KN-8427-01A-11R-2314-13	hsa-mir-22	446994.0	168382.787808	N
TCGA-KN-8427-01A-11R-2314-13	hsa-mir-221	2442.0	919.902209	N
TCGA-KN-8427-01A-11R-2314-13	hsa-mir-222	741.0	279.134945	N
TCGA-KN-8427-01A-11R-2314-13	hsa-mir-223	2582.0	972.640255	N
TCGA-KN-8427-01A-11R-2314-13	hsa-mir-224	108.0	40.683636	N
TCGA-KN-8427-01A-11R-2314-13	hsa-mir-2276	0.0	0.0	N
TCGA-KN-8427-01A-11R-2314-13	hsa-mir-2277	10.0	3.767003	N
TCGA-KN-8427-01A-11R-2314-13	hsa-mir-2278	0.0	0.0	N
TCGA-KN-8427-01A-11R-2314-13	hsa-mir-2355	216.0	81.367272	N
TCGA-KN-8427-01A-11R-2314-13	hsa-mir-23a	25648.0	9661.610093	Y
TCGA-KN-8427-01A-11R-2314-13	hsa-mir-23b	1283.0	483.306525	Y
TCGA-KN-8427-01A-11R-2314-13	hsa-mir-23c	0.0	0.0	N
TCGA-KN-8427-01A-11R-2314-13	hsa-mir-24-1	30.0	11.30101	N
TCGA-KN-8427-01A-11R-2314-13	hsa-mir-24-2	3930.0	1480.432301	N
TCGA-KN-8427-01A-11R-2314-13	hsa-mir-25	17191.0	6475.855392	N
TCGA-KN-8427-01A-11R-2314-13	hsa-mir-26a-1	3.0	1.130101	N
TCGA-KN-8427-01A-11R-2314-13	hsa-mir-26a-2	2067.0	778.639584	N
TCGA-KN-8427-01A-11R-2314-13	hsa-mir-26b	636.0	239.581411	N
TCGA-KN-8427-01A-11R-2314-13	hsa-mir-27a	5551.0	2091.063538	Y
TCGA-KN-8427-01A-11R-2314-13	hsa-mir-27b	1317.0	496.114336	Y
TCGA-KN-8427-01A-11R-2314-13	hsa-mir-28	12368.0	4659.029695	N
TCGA-KN-8427-01A-11R-2314-13	hsa-mir-2861	0.0	0.0	N
TCGA-KN-8427-01A-11R-2314-13	hsa-mir-2909	0.0	0.0	N
TCGA-KN-8427-01A-11R-2314-13	hsa-mir-296	82.0	30.889427	N
TCGA-KN-8427-01A-11R-2314-13	hsa-mir-297	0.0	0.0	N
TCGA-KN-8427-01A-11R-2314-13	hsa-mir-298	0.0	0.0	N
TCGA-KN-8427-01A-11R-2314-13	hsa-mir-299	10.0	3.767003	N
TCGA-KN-8427-01A-11R-2314-13	hsa-mir-29a	51741.0	19490.851832	N
TCGA-KN-8427-01A-11R-2314-13	hsa-mir-29b-1	7611.0	2867.06622	Y
TCGA-KN-8427-01A-11R-2314-13	hsa-mir-29b-2	7543.0	2841.450598	N
TCGA-KN-8427-01A-11R-2314-13	hsa-mir-29c	1376.0	518.339656	Y
TCGA-KN-8427-01A-11R-2314-13	hsa-mir-300	0.0	0.0	N
TCGA-KN-8427-01A-11R-2314-13	hsa-mir-301a	37.0	13.937912	N
TCGA-KN-8427-01A-11R-2314-13	hsa-mir-301b	8.0	3.013603	N
TCGA-KN-8427-01A-11R-2314-13	hsa-mir-302a	0.0	0.0	N
TCGA-KN-8427-01A-11R-2314-13	hsa-mir-302b	0.0	0.0	N
TCGA-KN-8427-01A-11R-2314-13	hsa-mir-302c	0.0	0.0	N
TCGA-KN-8427-01A-11R-2314-13	hsa-mir-302d	0.0	0.0	N
TCGA-KN-8427-01A-11R-2314-13	hsa-mir-302e	0.0	0.0	N
TCGA-KN-8427-01A-11R-2314-13	hsa-mir-302f	0.0	0.0	N
TCGA-KN-8427-01A-11R-2314-13	hsa-mir-3065	8.0	3.013603	N
TCGA-KN-8427-01A-11R-2314-13	hsa-mir-3074	7.0	2.636902	N
TCGA-KN-8427-01A-11R-2314-13	hsa-mir-30a	236301.0	89014.664944	Y
TCGA-KN-8427-01A-11R-2314-13	hsa-mir-30b	504.0	189.856967	Y
TCGA-KN-8427-01A-11R-2314-13	hsa-mir-30c-1	7.0	2.636902	N
TCGA-KN-8427-01A-11R-2314-13	hsa-mir-30c-2	2745.0	1034.042409	Y
TCGA-KN-8427-01A-11R-2314-13	hsa-mir-30d	9138.0	3442.287626	N
TCGA-KN-8427-01A-11R-2314-13	hsa-mir-30e	17914.0	6748.209732	Y
TCGA-KN-8427-01A-11R-2314-13	hsa-mir-31	254.0	95.681884	N
TCGA-KN-8427-01A-11R-2314-13	hsa-mir-3115	0.0	0.0	N
TCGA-KN-8427-01A-11R-2314-13	hsa-mir-3116-1	0.0	0.0	N
TCGA-KN-8427-01A-11R-2314-13	hsa-mir-3116-2	0.0	0.0	N
TCGA-KN-8427-01A-11R-2314-13	hsa-mir-3117	0.0	0.0	N
TCGA-KN-8427-01A-11R-2314-13	hsa-mir-3118-1	0.0	0.0	N
TCGA-KN-8427-01A-11R-2314-13	hsa-mir-3118-2	0.0	0.0	N
TCGA-KN-8427-01A-11R-2314-13	hsa-mir-3118-3	0.0	0.0	N
TCGA-KN-8427-01A-11R-2314-13	hsa-mir-3118-4	0.0	0.0	N
TCGA-KN-8427-01A-11R-2314-13	hsa-mir-3118-5	0.0	0.0	N
TCGA-KN-8427-01A-11R-2314-13	hsa-mir-3118-6	0.0	0.0	N
TCGA-KN-8427-01A-11R-2314-13	hsa-mir-3119-1	0.0	0.0	N
TCGA-KN-8427-01A-11R-2314-13	hsa-mir-3119-2	0.0	0.0	N
TCGA-KN-8427-01A-11R-2314-13	hsa-mir-3120	0.0	0.0	N
TCGA-KN-8427-01A-11R-2314-13	hsa-mir-3121	0.0	0.0	N
TCGA-KN-8427-01A-11R-2314-13	hsa-mir-3122	0.0	0.0	N
TCGA-KN-8427-01A-11R-2314-13	hsa-mir-3123	0.0	0.0	N
TCGA-KN-8427-01A-11R-2314-13	hsa-mir-3124	0.0	0.0	N
TCGA-KN-8427-01A-11R-2314-13	hsa-mir-3125	0.0	0.0	N
TCGA-KN-8427-01A-11R-2314-13	hsa-mir-3126	1.0	0.3767	N
TCGA-KN-8427-01A-11R-2314-13	hsa-mir-3127	13.0	4.897104	N
TCGA-KN-8427-01A-11R-2314-13	hsa-mir-3128	0.0	0.0	N
TCGA-KN-8427-01A-11R-2314-13	hsa-mir-3129	0.0	0.0	N
TCGA-KN-8427-01A-11R-2314-13	hsa-mir-3130-1	24.0	9.040808	N
TCGA-KN-8427-01A-11R-2314-13	hsa-mir-3130-2	0.0	0.0	N
TCGA-KN-8427-01A-11R-2314-13	hsa-mir-3131	0.0	0.0	N
TCGA-KN-8427-01A-11R-2314-13	hsa-mir-3132	0.0	0.0	N
TCGA-KN-8427-01A-11R-2314-13	hsa-mir-3133	0.0	0.0	N
TCGA-KN-8427-01A-11R-2314-13	hsa-mir-3134	0.0	0.0	N
TCGA-KN-8427-01A-11R-2314-13	hsa-mir-3135	0.0	0.0	N
TCGA-KN-8427-01A-11R-2314-13	hsa-mir-3136	1.0	0.3767	N
TCGA-KN-8427-01A-11R-2314-13	hsa-mir-3137	0.0	0.0	N
TCGA-KN-8427-01A-11R-2314-13	hsa-mir-3138	0.0	0.0	N
TCGA-KN-8427-01A-11R-2314-13	hsa-mir-3139	0.0	0.0	N
TCGA-KN-8427-01A-11R-2314-13	hsa-mir-3140	2.0	0.753401	N
TCGA-KN-8427-01A-11R-2314-13	hsa-mir-3141	0.0	0.0	N
TCGA-KN-8427-01A-11R-2314-13	hsa-mir-3142	0.0	0.0	N
TCGA-KN-8427-01A-11R-2314-13	hsa-mir-3143	0.0	0.0	N
TCGA-KN-8427-01A-11R-2314-13	hsa-mir-3144	0.0	0.0	N
TCGA-KN-8427-01A-11R-2314-13	hsa-mir-3145	0.0	0.0	N
TCGA-KN-8427-01A-11R-2314-13	hsa-mir-3146	0.0	0.0	N
TCGA-KN-8427-01A-11R-2314-13	hsa-mir-3147	0.0	0.0	N
TCGA-KN-8427-01A-11R-2314-13	hsa-mir-3148	0.0	0.0	N
TCGA-KN-8427-01A-11R-2314-13	hsa-mir-3149	0.0	0.0	N
TCGA-KN-8427-01A-11R-2314-13	hsa-mir-3150	0.0	0.0	N
TCGA-KN-8427-01A-11R-2314-13	hsa-mir-3150b	1.0	0.3767	N
TCGA-KN-8427-01A-11R-2314-13	hsa-mir-3151	0.0	0.0	N
TCGA-KN-8427-01A-11R-2314-13	hsa-mir-3152	11.0	4.143704	N
TCGA-KN-8427-01A-11R-2314-13	hsa-mir-3153	0.0	0.0	N
TCGA-KN-8427-01A-11R-2314-13	hsa-mir-3154	0.0	0.0	N
TCGA-KN-8427-01A-11R-2314-13	hsa-mir-3155	2.0	0.753401	N
TCGA-KN-8427-01A-11R-2314-13	hsa-mir-3156-1	0.0	0.0	N
TCGA-KN-8427-01A-11R-2314-13	hsa-mir-3156-2	0.0	0.0	N
TCGA-KN-8427-01A-11R-2314-13	hsa-mir-3156-3	0.0	0.0	N
TCGA-KN-8427-01A-11R-2314-13	hsa-mir-3157	1.0	0.3767	N
TCGA-KN-8427-01A-11R-2314-13	hsa-mir-3158-1	1.0	0.3767	N
TCGA-KN-8427-01A-11R-2314-13	hsa-mir-3158-2	3.0	1.130101	N
TCGA-KN-8427-01A-11R-2314-13	hsa-mir-3159	0.0	0.0	N
TCGA-KN-8427-01A-11R-2314-13	hsa-mir-3160-1	0.0	0.0	N
TCGA-KN-8427-01A-11R-2314-13	hsa-mir-3160-2	0.0	0.0	N
TCGA-KN-8427-01A-11R-2314-13	hsa-mir-3161	0.0	0.0	N
TCGA-KN-8427-01A-11R-2314-13	hsa-mir-3162	0.0	0.0	N
TCGA-KN-8427-01A-11R-2314-13	hsa-mir-3163	0.0	0.0	N
TCGA-KN-8427-01A-11R-2314-13	hsa-mir-3164	0.0	0.0	N
TCGA-KN-8427-01A-11R-2314-13	hsa-mir-3165	0.0	0.0	N
TCGA-KN-8427-01A-11R-2314-13	hsa-mir-3166	0.0	0.0	N
TCGA-KN-8427-01A-11R-2314-13	hsa-mir-3167	0.0	0.0	N
TCGA-KN-8427-01A-11R-2314-13	hsa-mir-3168	0.0	0.0	N
TCGA-KN-8427-01A-11R-2314-13	hsa-mir-3169	0.0	0.0	N
TCGA-KN-8427-01A-11R-2314-13	hsa-mir-3170	8.0	3.013603	N
TCGA-KN-8427-01A-11R-2314-13	hsa-mir-3171	0.0	0.0	N
TCGA-KN-8427-01A-11R-2314-13	hsa-mir-3173	2.0	0.753401	N
TCGA-KN-8427-01A-11R-2314-13	hsa-mir-3174	0.0	0.0	N
TCGA-KN-8427-01A-11R-2314-13	hsa-mir-3175	0.0	0.0	N
TCGA-KN-8427-01A-11R-2314-13	hsa-mir-3176	1.0	0.3767	N
TCGA-KN-8427-01A-11R-2314-13	hsa-mir-3177	0.0	0.0	N
TCGA-KN-8427-01A-11R-2314-13	hsa-mir-3178	0.0	0.0	N
TCGA-KN-8427-01A-11R-2314-13	hsa-mir-3179-1	0.0	0.0	N
TCGA-KN-8427-01A-11R-2314-13	hsa-mir-3179-2	0.0	0.0	N
TCGA-KN-8427-01A-11R-2314-13	hsa-mir-3179-3	0.0	0.0	N
TCGA-KN-8427-01A-11R-2314-13	hsa-mir-3180-1	0.0	0.0	N
TCGA-KN-8427-01A-11R-2314-13	hsa-mir-3180-2	0.0	0.0	N
TCGA-KN-8427-01A-11R-2314-13	hsa-mir-3180-3	0.0	0.0	N
TCGA-KN-8427-01A-11R-2314-13	hsa-mir-3180-4	0.0	0.0	N
TCGA-KN-8427-01A-11R-2314-13	hsa-mir-3180-5	0.0	0.0	N
TCGA-KN-8427-01A-11R-2314-13	hsa-mir-3181	0.0	0.0	N
TCGA-KN-8427-01A-11R-2314-13	hsa-mir-3182	0.0	0.0	N
TCGA-KN-8427-01A-11R-2314-13	hsa-mir-3183	0.0	0.0	N
TCGA-KN-8427-01A-11R-2314-13	hsa-mir-3184	0.0	0.0	N
TCGA-KN-8427-01A-11R-2314-13	hsa-mir-3185	0.0	0.0	N
TCGA-KN-8427-01A-11R-2314-13	hsa-mir-3186	0.0	0.0	N
TCGA-KN-8427-01A-11R-2314-13	hsa-mir-3187	2.0	0.753401	N
TCGA-KN-8427-01A-11R-2314-13	hsa-mir-3188	3.0	1.130101	N
TCGA-KN-8427-01A-11R-2314-13	hsa-mir-3189	1.0	0.3767	N
TCGA-KN-8427-01A-11R-2314-13	hsa-mir-3190	0.0	0.0	N
TCGA-KN-8427-01A-11R-2314-13	hsa-mir-3191	1.0	0.3767	N
TCGA-KN-8427-01A-11R-2314-13	hsa-mir-3192	0.0	0.0	N
TCGA-KN-8427-01A-11R-2314-13	hsa-mir-3193	4.0	1.506801	N
TCGA-KN-8427-01A-11R-2314-13	hsa-mir-3194	1.0	0.3767	N
TCGA-KN-8427-01A-11R-2314-13	hsa-mir-3195	0.0	0.0	N
TCGA-KN-8427-01A-11R-2314-13	hsa-mir-3196	0.0	0.0	N
TCGA-KN-8427-01A-11R-2314-13	hsa-mir-3197	0.0	0.0	N
TCGA-KN-8427-01A-11R-2314-13	hsa-mir-3198	0.0	0.0	N
TCGA-KN-8427-01A-11R-2314-13	hsa-mir-3199-1	1.0	0.3767	N
TCGA-KN-8427-01A-11R-2314-13	hsa-mir-3199-2	4.0	1.506801	N
TCGA-KN-8427-01A-11R-2314-13	hsa-mir-32	64.0	24.108821	N
TCGA-KN-8427-01A-11R-2314-13	hsa-mir-3200	6.0	2.260202	N
TCGA-KN-8427-01A-11R-2314-13	hsa-mir-3201	0.0	0.0	N
TCGA-KN-8427-01A-11R-2314-13	hsa-mir-3202-1	0.0	0.0	N
TCGA-KN-8427-01A-11R-2314-13	hsa-mir-3202-2	0.0	0.0	N
TCGA-KN-8427-01A-11R-2314-13	hsa-mir-320a	1369.0	515.702753	Y
TCGA-KN-8427-01A-11R-2314-13	hsa-mir-320b-1	0.0	0.0	N
TCGA-KN-8427-01A-11R-2314-13	hsa-mir-320b-2	10.0	3.767003	Y
TCGA-KN-8427-01A-11R-2314-13	hsa-mir-320c-1	2.0	0.753401	N
TCGA-KN-8427-01A-11R-2314-13	hsa-mir-320c-2	0.0	0.0	N
TCGA-KN-8427-01A-11R-2314-13	hsa-mir-320d-1	0.0	0.0	N
TCGA-KN-8427-01A-11R-2314-13	hsa-mir-320d-2	1.0	0.3767	N
TCGA-KN-8427-01A-11R-2314-13	hsa-mir-320e	0.0	0.0	N
TCGA-KN-8427-01A-11R-2314-13	hsa-mir-323	16.0	6.027205	N
TCGA-KN-8427-01A-11R-2314-13	hsa-mir-323b	13.0	4.897104	N
TCGA-KN-8427-01A-11R-2314-13	hsa-mir-324	132.0	49.724444	N
TCGA-KN-8427-01A-11R-2314-13	hsa-mir-325	0.0	0.0	N
TCGA-KN-8427-01A-11R-2314-13	hsa-mir-326	19.0	7.157306	N
TCGA-KN-8427-01A-11R-2314-13	hsa-mir-328	172.0	64.792457	N
TCGA-KN-8427-01A-11R-2314-13	hsa-mir-329-1	0.0	0.0	N
TCGA-KN-8427-01A-11R-2314-13	hsa-mir-329-2	1.0	0.3767	N
TCGA-KN-8427-01A-11R-2314-13	hsa-mir-330	79.0	29.759326	N
TCGA-KN-8427-01A-11R-2314-13	hsa-mir-331	105.0	39.553535	N
TCGA-KN-8427-01A-11R-2314-13	hsa-mir-335	92.0	34.65643	N
TCGA-KN-8427-01A-11R-2314-13	hsa-mir-337	70.0	26.369023	N
TCGA-KN-8427-01A-11R-2314-13	hsa-mir-338	497.0	187.220065	N
TCGA-KN-8427-01A-11R-2314-13	hsa-mir-339	75.0	28.252525	N
TCGA-KN-8427-01A-11R-2314-13	hsa-mir-33a	183.0	68.936161	N
TCGA-KN-8427-01A-11R-2314-13	hsa-mir-33b	9.0	3.390303	N
TCGA-KN-8427-01A-11R-2314-13	hsa-mir-340	55.0	20.718518	N
TCGA-KN-8427-01A-11R-2314-13	hsa-mir-342	200.0	75.340066	N
TCGA-KN-8427-01A-11R-2314-13	hsa-mir-345	10.0	3.767003	N
TCGA-KN-8427-01A-11R-2314-13	hsa-mir-346	0.0	0.0	N
TCGA-KN-8427-01A-11R-2314-13	hsa-mir-34a	377.0	142.016025	N
TCGA-KN-8427-01A-11R-2314-13	hsa-mir-34b	57.0	21.471919	N
TCGA-KN-8427-01A-11R-2314-13	hsa-mir-34c	350.0	131.845116	N
TCGA-KN-8427-01A-11R-2314-13	hsa-mir-3605	11.0	4.143704	N
TCGA-KN-8427-01A-11R-2314-13	hsa-mir-3606	0.0	0.0	N
TCGA-KN-8427-01A-11R-2314-13	hsa-mir-3607	73.0	27.499124	N
TCGA-KN-8427-01A-11R-2314-13	hsa-mir-3609	0.0	0.0	N
TCGA-KN-8427-01A-11R-2314-13	hsa-mir-361	688.0	259.169828	N
TCGA-KN-8427-01A-11R-2314-13	hsa-mir-3610	0.0	0.0	N
TCGA-KN-8427-01A-11R-2314-13	hsa-mir-3611	1.0	0.3767	N
TCGA-KN-8427-01A-11R-2314-13	hsa-mir-3612	0.0	0.0	N
TCGA-KN-8427-01A-11R-2314-13	hsa-mir-3613	50.0	18.835017	N
TCGA-KN-8427-01A-11R-2314-13	hsa-mir-3614	3.0	1.130101	N
TCGA-KN-8427-01A-11R-2314-13	hsa-mir-3615	18.0	6.780606	N
TCGA-KN-8427-01A-11R-2314-13	hsa-mir-3616	0.0	0.0	N
TCGA-KN-8427-01A-11R-2314-13	hsa-mir-3617	0.0	0.0	N
TCGA-KN-8427-01A-11R-2314-13	hsa-mir-3618	0.0	0.0	N
TCGA-KN-8427-01A-11R-2314-13	hsa-mir-3619	2.0	0.753401	N
TCGA-KN-8427-01A-11R-2314-13	hsa-mir-362	10.0	3.767003	N
TCGA-KN-8427-01A-11R-2314-13	hsa-mir-3620	2.0	0.753401	N
TCGA-KN-8427-01A-11R-2314-13	hsa-mir-3621	0.0	0.0	N
TCGA-KN-8427-01A-11R-2314-13	hsa-mir-3622a	2.0	0.753401	N
TCGA-KN-8427-01A-11R-2314-13	hsa-mir-3622b	0.0	0.0	N
TCGA-KN-8427-01A-11R-2314-13	hsa-mir-363	26.0	9.794209	N
TCGA-KN-8427-01A-11R-2314-13	hsa-mir-3646	0.0	0.0	N
TCGA-KN-8427-01A-11R-2314-13	hsa-mir-3647	15.0	5.650505	N
TCGA-KN-8427-01A-11R-2314-13	hsa-mir-3648	6.0	2.260202	N
TCGA-KN-8427-01A-11R-2314-13	hsa-mir-3649	0.0	0.0	N
TCGA-KN-8427-01A-11R-2314-13	hsa-mir-365-1	84.0	31.642828	N
TCGA-KN-8427-01A-11R-2314-13	hsa-mir-365-2	78.0	29.382626	N
TCGA-KN-8427-01A-11R-2314-13	hsa-mir-3650	0.0	0.0	N
TCGA-KN-8427-01A-11R-2314-13	hsa-mir-3651	1.0	0.3767	N
TCGA-KN-8427-01A-11R-2314-13	hsa-mir-3652	3.0	1.130101	N
TCGA-KN-8427-01A-11R-2314-13	hsa-mir-3653	11.0	4.143704	N
TCGA-KN-8427-01A-11R-2314-13	hsa-mir-3654	0.0	0.0	N
TCGA-KN-8427-01A-11R-2314-13	hsa-mir-3655	1.0	0.3767	N
TCGA-KN-8427-01A-11R-2314-13	hsa-mir-3656	0.0	0.0	N
TCGA-KN-8427-01A-11R-2314-13	hsa-mir-3657	0.0	0.0	N
TCGA-KN-8427-01A-11R-2314-13	hsa-mir-3658	0.0	0.0	N
TCGA-KN-8427-01A-11R-2314-13	hsa-mir-3659	0.0	0.0	N
TCGA-KN-8427-01A-11R-2314-13	hsa-mir-3660	0.0	0.0	N
TCGA-KN-8427-01A-11R-2314-13	hsa-mir-3661	0.0	0.0	N
TCGA-KN-8427-01A-11R-2314-13	hsa-mir-3662	0.0	0.0	N
TCGA-KN-8427-01A-11R-2314-13	hsa-mir-3663	0.0	0.0	N
TCGA-KN-8427-01A-11R-2314-13	hsa-mir-3664	4.0	1.506801	N
TCGA-KN-8427-01A-11R-2314-13	hsa-mir-3665	0.0	0.0	N
TCGA-KN-8427-01A-11R-2314-13	hsa-mir-3666	0.0	0.0	N
TCGA-KN-8427-01A-11R-2314-13	hsa-mir-3667	0.0	0.0	N
TCGA-KN-8427-01A-11R-2314-13	hsa-mir-3668	0.0	0.0	N
TCGA-KN-8427-01A-11R-2314-13	hsa-mir-3669	0.0	0.0	N
TCGA-KN-8427-01A-11R-2314-13	hsa-mir-367	0.0	0.0	N
TCGA-KN-8427-01A-11R-2314-13	hsa-mir-3670	0.0	0.0	N
TCGA-KN-8427-01A-11R-2314-13	hsa-mir-3671	0.0	0.0	N
TCGA-KN-8427-01A-11R-2314-13	hsa-mir-3672	0.0	0.0	N
TCGA-KN-8427-01A-11R-2314-13	hsa-mir-3673	0.0	0.0	N
TCGA-KN-8427-01A-11R-2314-13	hsa-mir-3674	0.0	0.0	N
TCGA-KN-8427-01A-11R-2314-13	hsa-mir-3675	0.0	0.0	N
TCGA-KN-8427-01A-11R-2314-13	hsa-mir-3676	4.0	1.506801	N
TCGA-KN-8427-01A-11R-2314-13	hsa-mir-3677	10.0	3.767003	N
TCGA-KN-8427-01A-11R-2314-13	hsa-mir-3678	0.0	0.0	N
TCGA-KN-8427-01A-11R-2314-13	hsa-mir-3679	0.0	0.0	N
TCGA-KN-8427-01A-11R-2314-13	hsa-mir-3680	0.0	0.0	N
TCGA-KN-8427-01A-11R-2314-13	hsa-mir-3681	0.0	0.0	N
TCGA-KN-8427-01A-11R-2314-13	hsa-mir-3682	6.0	2.260202	N
TCGA-KN-8427-01A-11R-2314-13	hsa-mir-3683	0.0	0.0	N
TCGA-KN-8427-01A-11R-2314-13	hsa-mir-3684	0.0	0.0	N
TCGA-KN-8427-01A-11R-2314-13	hsa-mir-3685	0.0	0.0	N
TCGA-KN-8427-01A-11R-2314-13	hsa-mir-3686	0.0	0.0	N
TCGA-KN-8427-01A-11R-2314-13	hsa-mir-3687	1.0	0.3767	N
TCGA-KN-8427-01A-11R-2314-13	hsa-mir-3688	0.0	0.0	N
TCGA-KN-8427-01A-11R-2314-13	hsa-mir-3689a	0.0	0.0	N
TCGA-KN-8427-01A-11R-2314-13	hsa-mir-3689b	0.0	0.0	N
TCGA-KN-8427-01A-11R-2314-13	hsa-mir-369	20.0	7.534007	N
TCGA-KN-8427-01A-11R-2314-13	hsa-mir-3690	3.0	1.130101	N
TCGA-KN-8427-01A-11R-2314-13	hsa-mir-3691	0.0	0.0	N
TCGA-KN-8427-01A-11R-2314-13	hsa-mir-3692	0.0	0.0	N
TCGA-KN-8427-01A-11R-2314-13	hsa-mir-370	23.0	8.664108	N
TCGA-KN-8427-01A-11R-2314-13	hsa-mir-371	0.0	0.0	N
TCGA-KN-8427-01A-11R-2314-13	hsa-mir-3713	0.0	0.0	N
TCGA-KN-8427-01A-11R-2314-13	hsa-mir-3714	0.0	0.0	N
TCGA-KN-8427-01A-11R-2314-13	hsa-mir-372	1.0	0.3767	N
TCGA-KN-8427-01A-11R-2314-13	hsa-mir-373	0.0	0.0	N
TCGA-KN-8427-01A-11R-2314-13	hsa-mir-374a	1704.0	641.897364	N
TCGA-KN-8427-01A-11R-2314-13	hsa-mir-374b	168.0	63.285656	N
TCGA-KN-8427-01A-11R-2314-13	hsa-mir-374c	0.0	0.0	N
TCGA-KN-8427-01A-11R-2314-13	hsa-mir-375	137.0	51.607945	N
TCGA-KN-8427-01A-11R-2314-13	hsa-mir-376a-1	0.0	0.0	N
TCGA-KN-8427-01A-11R-2314-13	hsa-mir-376a-2	0.0	0.0	N
TCGA-KN-8427-01A-11R-2314-13	hsa-mir-376b	2.0	0.753401	Y
TCGA-KN-8427-01A-11R-2314-13	hsa-mir-376c	6.0	2.260202	Y
TCGA-KN-8427-01A-11R-2314-13	hsa-mir-377	4.0	1.506801	N
TCGA-KN-8427-01A-11R-2314-13	hsa-mir-378	1867.0	703.299518	N
TCGA-KN-8427-01A-11R-2314-13	hsa-mir-378b	1.0	0.3767	N
TCGA-KN-8427-01A-11R-2314-13	hsa-mir-378c	8.0	3.013603	N
TCGA-KN-8427-01A-11R-2314-13	hsa-mir-379	978.0	368.412924	N
TCGA-KN-8427-01A-11R-2314-13	hsa-mir-380	2.0	0.753401	N
TCGA-KN-8427-01A-11R-2314-13	hsa-mir-381	55.0	20.718518	N
TCGA-KN-8427-01A-11R-2314-13	hsa-mir-382	29.0	10.92431	N
TCGA-KN-8427-01A-11R-2314-13	hsa-mir-383	2.0	0.753401	N
TCGA-KN-8427-01A-11R-2314-13	hsa-mir-384	0.0	0.0	N
TCGA-KN-8427-01A-11R-2314-13	hsa-mir-3907	0.0	0.0	N
TCGA-KN-8427-01A-11R-2314-13	hsa-mir-3908	0.0	0.0	N
TCGA-KN-8427-01A-11R-2314-13	hsa-mir-3909	3.0	1.130101	N
TCGA-KN-8427-01A-11R-2314-13	hsa-mir-3910-1	0.0	0.0	N
TCGA-KN-8427-01A-11R-2314-13	hsa-mir-3910-2	0.0	0.0	N
TCGA-KN-8427-01A-11R-2314-13	hsa-mir-3911	0.0	0.0	N
TCGA-KN-8427-01A-11R-2314-13	hsa-mir-3912	3.0	1.130101	N
TCGA-KN-8427-01A-11R-2314-13	hsa-mir-3913-1	3.0	1.130101	N
TCGA-KN-8427-01A-11R-2314-13	hsa-mir-3913-2	0.0	0.0	N
TCGA-KN-8427-01A-11R-2314-13	hsa-mir-3914-1	0.0	0.0	N
TCGA-KN-8427-01A-11R-2314-13	hsa-mir-3914-2	0.0	0.0	N
TCGA-KN-8427-01A-11R-2314-13	hsa-mir-3915	0.0	0.0	N
TCGA-KN-8427-01A-11R-2314-13	hsa-mir-3916	0.0	0.0	N
TCGA-KN-8427-01A-11R-2314-13	hsa-mir-3917	0.0	0.0	N
TCGA-KN-8427-01A-11R-2314-13	hsa-mir-3918	0.0	0.0	N
TCGA-KN-8427-01A-11R-2314-13	hsa-mir-3919	0.0	0.0	N
TCGA-KN-8427-01A-11R-2314-13	hsa-mir-3920	0.0	0.0	N
TCGA-KN-8427-01A-11R-2314-13	hsa-mir-3921	0.0	0.0	N
TCGA-KN-8427-01A-11R-2314-13	hsa-mir-3922	6.0	2.260202	N
TCGA-KN-8427-01A-11R-2314-13	hsa-mir-3923	0.0	0.0	N
TCGA-KN-8427-01A-11R-2314-13	hsa-mir-3924	0.0	0.0	N
TCGA-KN-8427-01A-11R-2314-13	hsa-mir-3925	0.0	0.0	N
TCGA-KN-8427-01A-11R-2314-13	hsa-mir-3926-1	2.0	0.753401	N
TCGA-KN-8427-01A-11R-2314-13	hsa-mir-3926-2	0.0	0.0	N
TCGA-KN-8427-01A-11R-2314-13	hsa-mir-3927	0.0	0.0	N
TCGA-KN-8427-01A-11R-2314-13	hsa-mir-3928	20.0	7.534007	N
TCGA-KN-8427-01A-11R-2314-13	hsa-mir-3929	0.0	0.0	N
TCGA-KN-8427-01A-11R-2314-13	hsa-mir-3934	15.0	5.650505	N
TCGA-KN-8427-01A-11R-2314-13	hsa-mir-3935	0.0	0.0	N
TCGA-KN-8427-01A-11R-2314-13	hsa-mir-3936	0.0	0.0	N
TCGA-KN-8427-01A-11R-2314-13	hsa-mir-3937	0.0	0.0	N
TCGA-KN-8427-01A-11R-2314-13	hsa-mir-3938	0.0	0.0	N
TCGA-KN-8427-01A-11R-2314-13	hsa-mir-3939	0.0	0.0	N
TCGA-KN-8427-01A-11R-2314-13	hsa-mir-3940	12.0	4.520404	N
TCGA-KN-8427-01A-11R-2314-13	hsa-mir-3941	0.0	0.0	N
TCGA-KN-8427-01A-11R-2314-13	hsa-mir-3942	1.0	0.3767	N
TCGA-KN-8427-01A-11R-2314-13	hsa-mir-3943	0.0	0.0	N
TCGA-KN-8427-01A-11R-2314-13	hsa-mir-3944	0.0	0.0	N
TCGA-KN-8427-01A-11R-2314-13	hsa-mir-3945	0.0	0.0	N
TCGA-KN-8427-01A-11R-2314-13	hsa-mir-409	58.0	21.848619	N
TCGA-KN-8427-01A-11R-2314-13	hsa-mir-410	15.0	5.650505	N
TCGA-KN-8427-01A-11R-2314-13	hsa-mir-411	18.0	6.780606	N
TCGA-KN-8427-01A-11R-2314-13	hsa-mir-412	0.0	0.0	N
TCGA-KN-8427-01A-11R-2314-13	hsa-mir-421	5.0	1.883502	N
TCGA-KN-8427-01A-11R-2314-13	hsa-mir-422a	0.0	0.0	N
TCGA-KN-8427-01A-11R-2314-13	hsa-mir-423	317.0	119.414005	N
TCGA-KN-8427-01A-11R-2314-13	hsa-mir-424	4142.0	1560.292771	N
TCGA-KN-8427-01A-11R-2314-13	hsa-mir-425	197.0	74.209965	N
TCGA-KN-8427-01A-11R-2314-13	hsa-mir-4251	0.0	0.0	N
TCGA-KN-8427-01A-11R-2314-13	hsa-mir-4252	0.0	0.0	N
TCGA-KN-8427-01A-11R-2314-13	hsa-mir-4253	0.0	0.0	N
TCGA-KN-8427-01A-11R-2314-13	hsa-mir-4254	0.0	0.0	N
TCGA-KN-8427-01A-11R-2314-13	hsa-mir-4255	0.0	0.0	N
TCGA-KN-8427-01A-11R-2314-13	hsa-mir-4256	0.0	0.0	N
TCGA-KN-8427-01A-11R-2314-13	hsa-mir-4257	0.0	0.0	N
TCGA-KN-8427-01A-11R-2314-13	hsa-mir-4258	0.0	0.0	N
TCGA-KN-8427-01A-11R-2314-13	hsa-mir-4259	0.0	0.0	N
TCGA-KN-8427-01A-11R-2314-13	hsa-mir-4260	0.0	0.0	N
TCGA-KN-8427-01A-11R-2314-13	hsa-mir-4261	0.0	0.0	N
TCGA-KN-8427-01A-11R-2314-13	hsa-mir-4262	0.0	0.0	N
TCGA-KN-8427-01A-11R-2314-13	hsa-mir-4263	0.0	0.0	N
TCGA-KN-8427-01A-11R-2314-13	hsa-mir-4264	0.0	0.0	N
TCGA-KN-8427-01A-11R-2314-13	hsa-mir-4265	0.0	0.0	N
TCGA-KN-8427-01A-11R-2314-13	hsa-mir-4266	0.0	0.0	N
TCGA-KN-8427-01A-11R-2314-13	hsa-mir-4267	0.0	0.0	N
TCGA-KN-8427-01A-11R-2314-13	hsa-mir-4268	0.0	0.0	N
TCGA-KN-8427-01A-11R-2314-13	hsa-mir-4269	0.0	0.0	N
TCGA-KN-8427-01A-11R-2314-13	hsa-mir-4270	0.0	0.0	N
TCGA-KN-8427-01A-11R-2314-13	hsa-mir-4271	0.0	0.0	N
TCGA-KN-8427-01A-11R-2314-13	hsa-mir-4272	0.0	0.0	N
TCGA-KN-8427-01A-11R-2314-13	hsa-mir-4273	0.0	0.0	N
TCGA-KN-8427-01A-11R-2314-13	hsa-mir-4274	0.0	0.0	N
TCGA-KN-8427-01A-11R-2314-13	hsa-mir-4275	0.0	0.0	N
TCGA-KN-8427-01A-11R-2314-13	hsa-mir-4276	0.0	0.0	N
TCGA-KN-8427-01A-11R-2314-13	hsa-mir-4277	0.0	0.0	N
TCGA-KN-8427-01A-11R-2314-13	hsa-mir-4278	0.0	0.0	N
TCGA-KN-8427-01A-11R-2314-13	hsa-mir-4279	0.0	0.0	N
TCGA-KN-8427-01A-11R-2314-13	hsa-mir-4280	0.0	0.0	N
TCGA-KN-8427-01A-11R-2314-13	hsa-mir-4281	0.0	0.0	N
TCGA-KN-8427-01A-11R-2314-13	hsa-mir-4282	0.0	0.0	N
TCGA-KN-8427-01A-11R-2314-13	hsa-mir-4283-1	0.0	0.0	N
TCGA-KN-8427-01A-11R-2314-13	hsa-mir-4283-2	0.0	0.0	N
TCGA-KN-8427-01A-11R-2314-13	hsa-mir-4284	0.0	0.0	N
TCGA-KN-8427-01A-11R-2314-13	hsa-mir-4285	0.0	0.0	N
TCGA-KN-8427-01A-11R-2314-13	hsa-mir-4286	1.0	0.3767	N
TCGA-KN-8427-01A-11R-2314-13	hsa-mir-4287	0.0	0.0	N
TCGA-KN-8427-01A-11R-2314-13	hsa-mir-4288	0.0	0.0	N
TCGA-KN-8427-01A-11R-2314-13	hsa-mir-4289	0.0	0.0	N
TCGA-KN-8427-01A-11R-2314-13	hsa-mir-429	31.0	11.67771	N
TCGA-KN-8427-01A-11R-2314-13	hsa-mir-4290	0.0	0.0	N
TCGA-KN-8427-01A-11R-2314-13	hsa-mir-4291	0.0	0.0	N
TCGA-KN-8427-01A-11R-2314-13	hsa-mir-4292	0.0	0.0	N
TCGA-KN-8427-01A-11R-2314-13	hsa-mir-4293	0.0	0.0	N
TCGA-KN-8427-01A-11R-2314-13	hsa-mir-4294	0.0	0.0	N
TCGA-KN-8427-01A-11R-2314-13	hsa-mir-4295	0.0	0.0	N
TCGA-KN-8427-01A-11R-2314-13	hsa-mir-4296	0.0	0.0	N
TCGA-KN-8427-01A-11R-2314-13	hsa-mir-4297	0.0	0.0	N
TCGA-KN-8427-01A-11R-2314-13	hsa-mir-4298	0.0	0.0	N
TCGA-KN-8427-01A-11R-2314-13	hsa-mir-4299	0.0	0.0	N
TCGA-KN-8427-01A-11R-2314-13	hsa-mir-4300	0.0	0.0	N
TCGA-KN-8427-01A-11R-2314-13	hsa-mir-4301	0.0	0.0	N
TCGA-KN-8427-01A-11R-2314-13	hsa-mir-4302	0.0	0.0	N
TCGA-KN-8427-01A-11R-2314-13	hsa-mir-4303	0.0	0.0	N
TCGA-KN-8427-01A-11R-2314-13	hsa-mir-4304	0.0	0.0	N
TCGA-KN-8427-01A-11R-2314-13	hsa-mir-4305	0.0	0.0	N
TCGA-KN-8427-01A-11R-2314-13	hsa-mir-4306	0.0	0.0	N
TCGA-KN-8427-01A-11R-2314-13	hsa-mir-4307	0.0	0.0	N
TCGA-KN-8427-01A-11R-2314-13	hsa-mir-4308	0.0	0.0	N
TCGA-KN-8427-01A-11R-2314-13	hsa-mir-4309	0.0	0.0	N
TCGA-KN-8427-01A-11R-2314-13	hsa-mir-431	17.0	6.403906	N
TCGA-KN-8427-01A-11R-2314-13	hsa-mir-4310	0.0	0.0	N
TCGA-KN-8427-01A-11R-2314-13	hsa-mir-4311	0.0	0.0	N
TCGA-KN-8427-01A-11R-2314-13	hsa-mir-4312	0.0	0.0	N
TCGA-KN-8427-01A-11R-2314-13	hsa-mir-4313	0.0	0.0	N
TCGA-KN-8427-01A-11R-2314-13	hsa-mir-4314	0.0	0.0	N
TCGA-KN-8427-01A-11R-2314-13	hsa-mir-4315-1	0.0	0.0	N
TCGA-KN-8427-01A-11R-2314-13	hsa-mir-4315-2	0.0	0.0	N
TCGA-KN-8427-01A-11R-2314-13	hsa-mir-4316	0.0	0.0	N
TCGA-KN-8427-01A-11R-2314-13	hsa-mir-4317	0.0	0.0	N
TCGA-KN-8427-01A-11R-2314-13	hsa-mir-4318	0.0	0.0	N
TCGA-KN-8427-01A-11R-2314-13	hsa-mir-4319	0.0	0.0	N
TCGA-KN-8427-01A-11R-2314-13	hsa-mir-432	18.0	6.780606	N
TCGA-KN-8427-01A-11R-2314-13	hsa-mir-4320	0.0	0.0	N
TCGA-KN-8427-01A-11R-2314-13	hsa-mir-4321	0.0	0.0	N
TCGA-KN-8427-01A-11R-2314-13	hsa-mir-4322	0.0	0.0	N
TCGA-KN-8427-01A-11R-2314-13	hsa-mir-4323	0.0	0.0	N
TCGA-KN-8427-01A-11R-2314-13	hsa-mir-4324	0.0	0.0	N
TCGA-KN-8427-01A-11R-2314-13	hsa-mir-4325	0.0	0.0	N
TCGA-KN-8427-01A-11R-2314-13	hsa-mir-4326	28.0	10.547609	N
TCGA-KN-8427-01A-11R-2314-13	hsa-mir-4327	0.0	0.0	N
TCGA-KN-8427-01A-11R-2314-13	hsa-mir-4328	0.0	0.0	N
TCGA-KN-8427-01A-11R-2314-13	hsa-mir-4329	0.0	0.0	N
TCGA-KN-8427-01A-11R-2314-13	hsa-mir-433	1.0	0.3767	N
TCGA-KN-8427-01A-11R-2314-13	hsa-mir-4330	0.0	0.0	N
TCGA-KN-8427-01A-11R-2314-13	hsa-mir-448	0.0	0.0	N
TCGA-KN-8427-01A-11R-2314-13	hsa-mir-449a	1.0	0.3767	N
TCGA-KN-8427-01A-11R-2314-13	hsa-mir-449b	0.0	0.0	N
TCGA-KN-8427-01A-11R-2314-13	hsa-mir-449c	0.0	0.0	N
TCGA-KN-8427-01A-11R-2314-13	hsa-mir-450a-1	17.0	6.403906	N
TCGA-KN-8427-01A-11R-2314-13	hsa-mir-450a-2	21.0	7.910707	N
TCGA-KN-8427-01A-11R-2314-13	hsa-mir-450b	57.0	21.471919	N
TCGA-KN-8427-01A-11R-2314-13	hsa-mir-451	2435.0	917.265306	N
TCGA-KN-8427-01A-11R-2314-13	hsa-mir-452	86.0	32.396228	N
TCGA-KN-8427-01A-11R-2314-13	hsa-mir-454	13.0	4.897104	N
TCGA-KN-8427-01A-11R-2314-13	hsa-mir-455	1896.0	714.223828	N
TCGA-KN-8427-01A-11R-2314-13	hsa-mir-466	0.0	0.0	N
TCGA-KN-8427-01A-11R-2314-13	hsa-mir-483	0.0	0.0	N
TCGA-KN-8427-01A-11R-2314-13	hsa-mir-484	354.0	133.351917	N
TCGA-KN-8427-01A-11R-2314-13	hsa-mir-485	10.0	3.767003	N
TCGA-KN-8427-01A-11R-2314-13	hsa-mir-486	1004.0	378.207132	N
TCGA-KN-8427-01A-11R-2314-13	hsa-mir-487a	0.0	0.0	N
TCGA-KN-8427-01A-11R-2314-13	hsa-mir-487b	6.0	2.260202	N
TCGA-KN-8427-01A-11R-2314-13	hsa-mir-488	0.0	0.0	N
TCGA-KN-8427-01A-11R-2314-13	hsa-mir-489	0.0	0.0	N
TCGA-KN-8427-01A-11R-2314-13	hsa-mir-490	0.0	0.0	N
TCGA-KN-8427-01A-11R-2314-13	hsa-mir-491	4.0	1.506801	N
TCGA-KN-8427-01A-11R-2314-13	hsa-mir-492	0.0	0.0	N
TCGA-KN-8427-01A-11R-2314-13	hsa-mir-493	23.0	8.664108	N
TCGA-KN-8427-01A-11R-2314-13	hsa-mir-494	0.0	0.0	N
TCGA-KN-8427-01A-11R-2314-13	hsa-mir-495	15.0	5.650505	N
TCGA-KN-8427-01A-11R-2314-13	hsa-mir-496	8.0	3.013603	N
TCGA-KN-8427-01A-11R-2314-13	hsa-mir-497	62.0	23.355421	N
TCGA-KN-8427-01A-11R-2314-13	hsa-mir-498	0.0	0.0	N
TCGA-KN-8427-01A-11R-2314-13	hsa-mir-499	0.0	0.0	N
TCGA-KN-8427-01A-11R-2314-13	hsa-mir-500a	409.0	154.070435	Y
TCGA-KN-8427-01A-11R-2314-13	hsa-mir-500b	9.0	3.390303	Y
TCGA-KN-8427-01A-11R-2314-13	hsa-mir-501	67.0	25.238922	N
TCGA-KN-8427-01A-11R-2314-13	hsa-mir-502	10.0	3.767003	Y
TCGA-KN-8427-01A-11R-2314-13	hsa-mir-503	96.0	36.163232	N
TCGA-KN-8427-01A-11R-2314-13	hsa-mir-504	3.0	1.130101	N
TCGA-KN-8427-01A-11R-2314-13	hsa-mir-505	274.0	103.215891	N
TCGA-KN-8427-01A-11R-2314-13	hsa-mir-506	0.0	0.0	N
TCGA-KN-8427-01A-11R-2314-13	hsa-mir-507	0.0	0.0	N
TCGA-KN-8427-01A-11R-2314-13	hsa-mir-508	6.0	2.260202	N
TCGA-KN-8427-01A-11R-2314-13	hsa-mir-509-1	2.0	0.753401	N
TCGA-KN-8427-01A-11R-2314-13	hsa-mir-509-2	1.0	0.3767	N
TCGA-KN-8427-01A-11R-2314-13	hsa-mir-509-3	0.0	0.0	N
TCGA-KN-8427-01A-11R-2314-13	hsa-mir-510	0.0	0.0	N
TCGA-KN-8427-01A-11R-2314-13	hsa-mir-511-1	13.0	4.897104	N
TCGA-KN-8427-01A-11R-2314-13	hsa-mir-511-2	17.0	6.403906	N
TCGA-KN-8427-01A-11R-2314-13	hsa-mir-512-1	0.0	0.0	N
TCGA-KN-8427-01A-11R-2314-13	hsa-mir-512-2	1.0	0.3767	N
TCGA-KN-8427-01A-11R-2314-13	hsa-mir-513a-1	0.0	0.0	N
TCGA-KN-8427-01A-11R-2314-13	hsa-mir-513a-2	0.0	0.0	N
TCGA-KN-8427-01A-11R-2314-13	hsa-mir-513b	0.0	0.0	N
TCGA-KN-8427-01A-11R-2314-13	hsa-mir-513c	0.0	0.0	N
TCGA-KN-8427-01A-11R-2314-13	hsa-mir-514-1	0.0	0.0	N
TCGA-KN-8427-01A-11R-2314-13	hsa-mir-514-2	0.0	0.0	N
TCGA-KN-8427-01A-11R-2314-13	hsa-mir-514-3	1.0	0.3767	N
TCGA-KN-8427-01A-11R-2314-13	hsa-mir-514b	0.0	0.0	N
TCGA-KN-8427-01A-11R-2314-13	hsa-mir-515-1	1.0	0.3767	N
TCGA-KN-8427-01A-11R-2314-13	hsa-mir-515-2	0.0	0.0	N
TCGA-KN-8427-01A-11R-2314-13	hsa-mir-516a-1	1.0	0.3767	N
TCGA-KN-8427-01A-11R-2314-13	hsa-mir-516a-2	1.0	0.3767	N
TCGA-KN-8427-01A-11R-2314-13	hsa-mir-516b-1	0.0	0.0	N
TCGA-KN-8427-01A-11R-2314-13	hsa-mir-516b-2	0.0	0.0	N
TCGA-KN-8427-01A-11R-2314-13	hsa-mir-517a	5.0	1.883502	Y
TCGA-KN-8427-01A-11R-2314-13	hsa-mir-517b	5.0	1.883502	Y
TCGA-KN-8427-01A-11R-2314-13	hsa-mir-517c	0.0	0.0	N
TCGA-KN-8427-01A-11R-2314-13	hsa-mir-518a-1	0.0	0.0	N
TCGA-KN-8427-01A-11R-2314-13	hsa-mir-518a-2	0.0	0.0	N
TCGA-KN-8427-01A-11R-2314-13	hsa-mir-518b	2.0	0.753401	N
TCGA-KN-8427-01A-11R-2314-13	hsa-mir-518c	0.0	0.0	N
TCGA-KN-8427-01A-11R-2314-13	hsa-mir-518d	0.0	0.0	N
TCGA-KN-8427-01A-11R-2314-13	hsa-mir-518e	2.0	0.753401	N
TCGA-KN-8427-01A-11R-2314-13	hsa-mir-518f	1.0	0.3767	N
TCGA-KN-8427-01A-11R-2314-13	hsa-mir-519a-1	4.0	1.506801	N
TCGA-KN-8427-01A-11R-2314-13	hsa-mir-519a-2	1.0	0.3767	Y
TCGA-KN-8427-01A-11R-2314-13	hsa-mir-519b	0.0	0.0	N
TCGA-KN-8427-01A-11R-2314-13	hsa-mir-519c	0.0	0.0	N
TCGA-KN-8427-01A-11R-2314-13	hsa-mir-519d	0.0	0.0	N
TCGA-KN-8427-01A-11R-2314-13	hsa-mir-519e	0.0	0.0	N
TCGA-KN-8427-01A-11R-2314-13	hsa-mir-520a	6.0	2.260202	N
TCGA-KN-8427-01A-11R-2314-13	hsa-mir-520b	1.0	0.3767	Y
TCGA-KN-8427-01A-11R-2314-13	hsa-mir-520c	0.0	0.0	N
TCGA-KN-8427-01A-11R-2314-13	hsa-mir-520d	0.0	0.0	N
TCGA-KN-8427-01A-11R-2314-13	hsa-mir-520e	0.0	0.0	N
TCGA-KN-8427-01A-11R-2314-13	hsa-mir-520f	0.0	0.0	N
TCGA-KN-8427-01A-11R-2314-13	hsa-mir-520g	2.0	0.753401	Y
TCGA-KN-8427-01A-11R-2314-13	hsa-mir-520h	2.0	0.753401	Y
TCGA-KN-8427-01A-11R-2314-13	hsa-mir-521-1	1.0	0.3767	N
TCGA-KN-8427-01A-11R-2314-13	hsa-mir-521-2	0.0	0.0	N
TCGA-KN-8427-01A-11R-2314-13	hsa-mir-522	0.0	0.0	N
TCGA-KN-8427-01A-11R-2314-13	hsa-mir-523	1.0	0.3767	N
TCGA-KN-8427-01A-11R-2314-13	hsa-mir-524	1.0	0.3767	N
TCGA-KN-8427-01A-11R-2314-13	hsa-mir-525	2.0	0.753401	N
TCGA-KN-8427-01A-11R-2314-13	hsa-mir-526a-1	0.0	0.0	N
TCGA-KN-8427-01A-11R-2314-13	hsa-mir-526a-2	0.0	0.0	N
TCGA-KN-8427-01A-11R-2314-13	hsa-mir-526b	13.0	4.897104	N
TCGA-KN-8427-01A-11R-2314-13	hsa-mir-527	0.0	0.0	N
TCGA-KN-8427-01A-11R-2314-13	hsa-mir-532	1554.0	585.392315	N
TCGA-KN-8427-01A-11R-2314-13	hsa-mir-539	16.0	6.027205	N
TCGA-KN-8427-01A-11R-2314-13	hsa-mir-541	2.0	0.753401	N
TCGA-KN-8427-01A-11R-2314-13	hsa-mir-542	563.0	212.082286	N
TCGA-KN-8427-01A-11R-2314-13	hsa-mir-543	6.0	2.260202	N
TCGA-KN-8427-01A-11R-2314-13	hsa-mir-544	0.0	0.0	N
TCGA-KN-8427-01A-11R-2314-13	hsa-mir-544b	0.0	0.0	N
TCGA-KN-8427-01A-11R-2314-13	hsa-mir-545	0.0	0.0	N
TCGA-KN-8427-01A-11R-2314-13	hsa-mir-548a-1	0.0	0.0	N
TCGA-KN-8427-01A-11R-2314-13	hsa-mir-548a-2	0.0	0.0	N
TCGA-KN-8427-01A-11R-2314-13	hsa-mir-548a-3	0.0	0.0	N
TCGA-KN-8427-01A-11R-2314-13	hsa-mir-548aa-1	0.0	0.0	N
TCGA-KN-8427-01A-11R-2314-13	hsa-mir-548aa-2	0.0	0.0	N
TCGA-KN-8427-01A-11R-2314-13	hsa-mir-548b	3.0	1.130101	N
TCGA-KN-8427-01A-11R-2314-13	hsa-mir-548c	0.0	0.0	N
TCGA-KN-8427-01A-11R-2314-13	hsa-mir-548d-1	1.0	0.3767	N
TCGA-KN-8427-01A-11R-2314-13	hsa-mir-548d-2	1.0	0.3767	N
TCGA-KN-8427-01A-11R-2314-13	hsa-mir-548e	1.0	0.3767	N
TCGA-KN-8427-01A-11R-2314-13	hsa-mir-548f-1	8.0	3.013603	N
TCGA-KN-8427-01A-11R-2314-13	hsa-mir-548f-2	0.0	0.0	N
TCGA-KN-8427-01A-11R-2314-13	hsa-mir-548f-3	0.0	0.0	N
TCGA-KN-8427-01A-11R-2314-13	hsa-mir-548f-4	0.0	0.0	N
TCGA-KN-8427-01A-11R-2314-13	hsa-mir-548f-5	0.0	0.0	N
TCGA-KN-8427-01A-11R-2314-13	hsa-mir-548g	0.0	0.0	N
TCGA-KN-8427-01A-11R-2314-13	hsa-mir-548h-1	0.0	0.0	N
TCGA-KN-8427-01A-11R-2314-13	hsa-mir-548h-2	0.0	0.0	N
TCGA-KN-8427-01A-11R-2314-13	hsa-mir-548h-3	0.0	0.0	N
TCGA-KN-8427-01A-11R-2314-13	hsa-mir-548h-4	0.0	0.0	N
TCGA-KN-8427-01A-11R-2314-13	hsa-mir-548i-1	0.0	0.0	N
TCGA-KN-8427-01A-11R-2314-13	hsa-mir-548i-2	0.0	0.0	N
TCGA-KN-8427-01A-11R-2314-13	hsa-mir-548i-3	0.0	0.0	N
TCGA-KN-8427-01A-11R-2314-13	hsa-mir-548i-4	0.0	0.0	N
TCGA-KN-8427-01A-11R-2314-13	hsa-mir-548j	1.0	0.3767	N
TCGA-KN-8427-01A-11R-2314-13	hsa-mir-548k	0.0	0.0	N
TCGA-KN-8427-01A-11R-2314-13	hsa-mir-548l	0.0	0.0	N
TCGA-KN-8427-01A-11R-2314-13	hsa-mir-548m	0.0	0.0	N
TCGA-KN-8427-01A-11R-2314-13	hsa-mir-548n	0.0	0.0	N
TCGA-KN-8427-01A-11R-2314-13	hsa-mir-548o	2.0	0.753401	N
TCGA-KN-8427-01A-11R-2314-13	hsa-mir-548p	0.0	0.0	N
TCGA-KN-8427-01A-11R-2314-13	hsa-mir-548q	0.0	0.0	N
TCGA-KN-8427-01A-11R-2314-13	hsa-mir-548s	1.0	0.3767	N
TCGA-KN-8427-01A-11R-2314-13	hsa-mir-548t	1.0	0.3767	N
TCGA-KN-8427-01A-11R-2314-13	hsa-mir-548u	0.0	0.0	N
TCGA-KN-8427-01A-11R-2314-13	hsa-mir-548v	2.0	0.753401	N
TCGA-KN-8427-01A-11R-2314-13	hsa-mir-548w	0.0	0.0	N
TCGA-KN-8427-01A-11R-2314-13	hsa-mir-548x	0.0	0.0	N
TCGA-KN-8427-01A-11R-2314-13	hsa-mir-548y	0.0	0.0	N
TCGA-KN-8427-01A-11R-2314-13	hsa-mir-548z	0.0	0.0	N
TCGA-KN-8427-01A-11R-2314-13	hsa-mir-549	0.0	0.0	N
TCGA-KN-8427-01A-11R-2314-13	hsa-mir-550a-1	12.0	4.520404	N
TCGA-KN-8427-01A-11R-2314-13	hsa-mir-550a-2	16.0	6.027205	N
TCGA-KN-8427-01A-11R-2314-13	hsa-mir-550b-1	0.0	0.0	N
TCGA-KN-8427-01A-11R-2314-13	hsa-mir-550b-2	0.0	0.0	N
TCGA-KN-8427-01A-11R-2314-13	hsa-mir-551a	0.0	0.0	N
TCGA-KN-8427-01A-11R-2314-13	hsa-mir-551b	1.0	0.3767	N
TCGA-KN-8427-01A-11R-2314-13	hsa-mir-552	0.0	0.0	N
TCGA-KN-8427-01A-11R-2314-13	hsa-mir-553	0.0	0.0	N
TCGA-KN-8427-01A-11R-2314-13	hsa-mir-554	0.0	0.0	N
TCGA-KN-8427-01A-11R-2314-13	hsa-mir-555	0.0	0.0	N
TCGA-KN-8427-01A-11R-2314-13	hsa-mir-556	1.0	0.3767	N
TCGA-KN-8427-01A-11R-2314-13	hsa-mir-557	0.0	0.0	N
TCGA-KN-8427-01A-11R-2314-13	hsa-mir-558	0.0	0.0	N
TCGA-KN-8427-01A-11R-2314-13	hsa-mir-559	0.0	0.0	N
TCGA-KN-8427-01A-11R-2314-13	hsa-mir-561	6.0	2.260202	N
TCGA-KN-8427-01A-11R-2314-13	hsa-mir-562	0.0	0.0	N
TCGA-KN-8427-01A-11R-2314-13	hsa-mir-563	0.0	0.0	N
TCGA-KN-8427-01A-11R-2314-13	hsa-mir-564	0.0	0.0	N
TCGA-KN-8427-01A-11R-2314-13	hsa-mir-566	0.0	0.0	N
TCGA-KN-8427-01A-11R-2314-13	hsa-mir-567	0.0	0.0	N
TCGA-KN-8427-01A-11R-2314-13	hsa-mir-568	0.0	0.0	N
TCGA-KN-8427-01A-11R-2314-13	hsa-mir-569	0.0	0.0	N
TCGA-KN-8427-01A-11R-2314-13	hsa-mir-570	10.0	3.767003	N
TCGA-KN-8427-01A-11R-2314-13	hsa-mir-571	0.0	0.0	N
TCGA-KN-8427-01A-11R-2314-13	hsa-mir-572	0.0	0.0	N
TCGA-KN-8427-01A-11R-2314-13	hsa-mir-573	0.0	0.0	N
TCGA-KN-8427-01A-11R-2314-13	hsa-mir-574	677.0	255.026124	N
TCGA-KN-8427-01A-11R-2314-13	hsa-mir-575	0.0	0.0	N
TCGA-KN-8427-01A-11R-2314-13	hsa-mir-576	38.0	14.314613	N
TCGA-KN-8427-01A-11R-2314-13	hsa-mir-577	3.0	1.130101	N
TCGA-KN-8427-01A-11R-2314-13	hsa-mir-578	1.0	0.3767	N
TCGA-KN-8427-01A-11R-2314-13	hsa-mir-579	3.0	1.130101	N
TCGA-KN-8427-01A-11R-2314-13	hsa-mir-580	1.0	0.3767	N
TCGA-KN-8427-01A-11R-2314-13	hsa-mir-581	1.0	0.3767	N
TCGA-KN-8427-01A-11R-2314-13	hsa-mir-582	2160.0	813.672715	N
TCGA-KN-8427-01A-11R-2314-13	hsa-mir-583	0.0	0.0	N
TCGA-KN-8427-01A-11R-2314-13	hsa-mir-584	687.0	258.793127	N
TCGA-KN-8427-01A-11R-2314-13	hsa-mir-585	2.0	0.753401	N
TCGA-KN-8427-01A-11R-2314-13	hsa-mir-586	0.0	0.0	N
TCGA-KN-8427-01A-11R-2314-13	hsa-mir-587	0.0	0.0	N
TCGA-KN-8427-01A-11R-2314-13	hsa-mir-588	1.0	0.3767	N
TCGA-KN-8427-01A-11R-2314-13	hsa-mir-589	327.0	123.181008	N
TCGA-KN-8427-01A-11R-2314-13	hsa-mir-590	48.0	18.081616	N
TCGA-KN-8427-01A-11R-2314-13	hsa-mir-591	0.0	0.0	N
TCGA-KN-8427-01A-11R-2314-13	hsa-mir-592	0.0	0.0	N
TCGA-KN-8427-01A-11R-2314-13	hsa-mir-593	0.0	0.0	N
TCGA-KN-8427-01A-11R-2314-13	hsa-mir-595	0.0	0.0	N
TCGA-KN-8427-01A-11R-2314-13	hsa-mir-596	0.0	0.0	N
TCGA-KN-8427-01A-11R-2314-13	hsa-mir-597	1.0	0.3767	N
TCGA-KN-8427-01A-11R-2314-13	hsa-mir-598	28.0	10.547609	N
TCGA-KN-8427-01A-11R-2314-13	hsa-mir-599	0.0	0.0	N
TCGA-KN-8427-01A-11R-2314-13	hsa-mir-600	0.0	0.0	N
TCGA-KN-8427-01A-11R-2314-13	hsa-mir-601	0.0	0.0	N
TCGA-KN-8427-01A-11R-2314-13	hsa-mir-602	0.0	0.0	N
TCGA-KN-8427-01A-11R-2314-13	hsa-mir-603	0.0	0.0	N
TCGA-KN-8427-01A-11R-2314-13	hsa-mir-604	0.0	0.0	N
TCGA-KN-8427-01A-11R-2314-13	hsa-mir-605	0.0	0.0	N
TCGA-KN-8427-01A-11R-2314-13	hsa-mir-606	0.0	0.0	N
TCGA-KN-8427-01A-11R-2314-13	hsa-mir-607	5.0	1.883502	N
TCGA-KN-8427-01A-11R-2314-13	hsa-mir-608	0.0	0.0	N
TCGA-KN-8427-01A-11R-2314-13	hsa-mir-609	0.0	0.0	N
TCGA-KN-8427-01A-11R-2314-13	hsa-mir-610	0.0	0.0	N
TCGA-KN-8427-01A-11R-2314-13	hsa-mir-611	0.0	0.0	N
TCGA-KN-8427-01A-11R-2314-13	hsa-mir-612	0.0	0.0	N
TCGA-KN-8427-01A-11R-2314-13	hsa-mir-613	0.0	0.0	N
TCGA-KN-8427-01A-11R-2314-13	hsa-mir-614	0.0	0.0	N
TCGA-KN-8427-01A-11R-2314-13	hsa-mir-615	19.0	7.157306	N
TCGA-KN-8427-01A-11R-2314-13	hsa-mir-616	29.0	10.92431	N
TCGA-KN-8427-01A-11R-2314-13	hsa-mir-617	0.0	0.0	N
TCGA-KN-8427-01A-11R-2314-13	hsa-mir-618	6.0	2.260202	N
TCGA-KN-8427-01A-11R-2314-13	hsa-mir-619	0.0	0.0	N
TCGA-KN-8427-01A-11R-2314-13	hsa-mir-620	0.0	0.0	N
TCGA-KN-8427-01A-11R-2314-13	hsa-mir-621	0.0	0.0	N
TCGA-KN-8427-01A-11R-2314-13	hsa-mir-622	0.0	0.0	N
TCGA-KN-8427-01A-11R-2314-13	hsa-mir-623	0.0	0.0	N
TCGA-KN-8427-01A-11R-2314-13	hsa-mir-624	3.0	1.130101	N
TCGA-KN-8427-01A-11R-2314-13	hsa-mir-625	242.0	91.16148	N
TCGA-KN-8427-01A-11R-2314-13	hsa-mir-626	0.0	0.0	N
TCGA-KN-8427-01A-11R-2314-13	hsa-mir-627	2.0	0.753401	N
TCGA-KN-8427-01A-11R-2314-13	hsa-mir-628	35.0	13.184512	N
TCGA-KN-8427-01A-11R-2314-13	hsa-mir-629	454.0	171.02195	N
TCGA-KN-8427-01A-11R-2314-13	hsa-mir-630	0.0	0.0	N
TCGA-KN-8427-01A-11R-2314-13	hsa-mir-631	0.0	0.0	N
TCGA-KN-8427-01A-11R-2314-13	hsa-mir-632	2.0	0.753401	N
TCGA-KN-8427-01A-11R-2314-13	hsa-mir-633	0.0	0.0	N
TCGA-KN-8427-01A-11R-2314-13	hsa-mir-634	0.0	0.0	N
TCGA-KN-8427-01A-11R-2314-13	hsa-mir-635	0.0	0.0	N
TCGA-KN-8427-01A-11R-2314-13	hsa-mir-636	0.0	0.0	N
TCGA-KN-8427-01A-11R-2314-13	hsa-mir-637	0.0	0.0	N
TCGA-KN-8427-01A-11R-2314-13	hsa-mir-638	0.0	0.0	N
TCGA-KN-8427-01A-11R-2314-13	hsa-mir-639	2.0	0.753401	N
TCGA-KN-8427-01A-11R-2314-13	hsa-mir-640	0.0	0.0	N
TCGA-KN-8427-01A-11R-2314-13	hsa-mir-641	1.0	0.3767	N
TCGA-KN-8427-01A-11R-2314-13	hsa-mir-642a	11.0	4.143704	N
TCGA-KN-8427-01A-11R-2314-13	hsa-mir-642b	0.0	0.0	N
TCGA-KN-8427-01A-11R-2314-13	hsa-mir-643	1.0	0.3767	N
TCGA-KN-8427-01A-11R-2314-13	hsa-mir-644	0.0	0.0	N
TCGA-KN-8427-01A-11R-2314-13	hsa-mir-645	0.0	0.0	N
TCGA-KN-8427-01A-11R-2314-13	hsa-mir-646	0.0	0.0	N
TCGA-KN-8427-01A-11R-2314-13	hsa-mir-647	0.0	0.0	N
TCGA-KN-8427-01A-11R-2314-13	hsa-mir-648	0.0	0.0	N
TCGA-KN-8427-01A-11R-2314-13	hsa-mir-649	0.0	0.0	N
TCGA-KN-8427-01A-11R-2314-13	hsa-mir-650	0.0	0.0	N
TCGA-KN-8427-01A-11R-2314-13	hsa-mir-651	3.0	1.130101	N
TCGA-KN-8427-01A-11R-2314-13	hsa-mir-652	52.0	19.588417	N
TCGA-KN-8427-01A-11R-2314-13	hsa-mir-653	15.0	5.650505	N
TCGA-KN-8427-01A-11R-2314-13	hsa-mir-654	123.0	46.334141	N
TCGA-KN-8427-01A-11R-2314-13	hsa-mir-655	3.0	1.130101	N
TCGA-KN-8427-01A-11R-2314-13	hsa-mir-656	2.0	0.753401	N
TCGA-KN-8427-01A-11R-2314-13	hsa-mir-657	0.0	0.0	N
TCGA-KN-8427-01A-11R-2314-13	hsa-mir-658	0.0	0.0	N
TCGA-KN-8427-01A-11R-2314-13	hsa-mir-659	7.0	2.636902	N
TCGA-KN-8427-01A-11R-2314-13	hsa-mir-660	50.0	18.835017	N
TCGA-KN-8427-01A-11R-2314-13	hsa-mir-661	0.0	0.0	N
TCGA-KN-8427-01A-11R-2314-13	hsa-mir-662	0.0	0.0	N
TCGA-KN-8427-01A-11R-2314-13	hsa-mir-663	0.0	0.0	N
TCGA-KN-8427-01A-11R-2314-13	hsa-mir-663b	0.0	0.0	N
TCGA-KN-8427-01A-11R-2314-13	hsa-mir-664	57.0	21.471919	N
TCGA-KN-8427-01A-11R-2314-13	hsa-mir-665	1.0	0.3767	N
TCGA-KN-8427-01A-11R-2314-13	hsa-mir-668	0.0	0.0	N
TCGA-KN-8427-01A-11R-2314-13	hsa-mir-670	0.0	0.0	N
TCGA-KN-8427-01A-11R-2314-13	hsa-mir-671	22.0	8.287407	N
TCGA-KN-8427-01A-11R-2314-13	hsa-mir-675	6.0	2.260202	N
TCGA-KN-8427-01A-11R-2314-13	hsa-mir-676	0.0	0.0	N
TCGA-KN-8427-01A-11R-2314-13	hsa-mir-7-1	100.0	37.670033	N
TCGA-KN-8427-01A-11R-2314-13	hsa-mir-7-2	0.0	0.0	N
TCGA-KN-8427-01A-11R-2314-13	hsa-mir-7-3	0.0	0.0	N
TCGA-KN-8427-01A-11R-2314-13	hsa-mir-708	105.0	39.553535	N
TCGA-KN-8427-01A-11R-2314-13	hsa-mir-711	0.0	0.0	N
TCGA-KN-8427-01A-11R-2314-13	hsa-mir-718	0.0	0.0	N
TCGA-KN-8427-01A-11R-2314-13	hsa-mir-720	0.0	0.0	N
TCGA-KN-8427-01A-11R-2314-13	hsa-mir-744	115.0	43.320538	N
TCGA-KN-8427-01A-11R-2314-13	hsa-mir-758	14.0	5.273805	N
TCGA-KN-8427-01A-11R-2314-13	hsa-mir-759	0.0	0.0	N
TCGA-KN-8427-01A-11R-2314-13	hsa-mir-760	4.0	1.506801	N
TCGA-KN-8427-01A-11R-2314-13	hsa-mir-761	0.0	0.0	N
TCGA-KN-8427-01A-11R-2314-13	hsa-mir-762	0.0	0.0	N
TCGA-KN-8427-01A-11R-2314-13	hsa-mir-764	0.0	0.0	N
TCGA-KN-8427-01A-11R-2314-13	hsa-mir-765	1.0	0.3767	N
TCGA-KN-8427-01A-11R-2314-13	hsa-mir-766	33.0	12.431111	N
TCGA-KN-8427-01A-11R-2314-13	hsa-mir-767	0.0	0.0	N
TCGA-KN-8427-01A-11R-2314-13	hsa-mir-769	56.0	21.095219	N
TCGA-KN-8427-01A-11R-2314-13	hsa-mir-770	0.0	0.0	N
TCGA-KN-8427-01A-11R-2314-13	hsa-mir-802	0.0	0.0	N
TCGA-KN-8427-01A-11R-2314-13	hsa-mir-873	0.0	0.0	N
TCGA-KN-8427-01A-11R-2314-13	hsa-mir-874	175.0	65.922558	N
TCGA-KN-8427-01A-11R-2314-13	hsa-mir-875	0.0	0.0	N
TCGA-KN-8427-01A-11R-2314-13	hsa-mir-876	0.0	0.0	N
TCGA-KN-8427-01A-11R-2314-13	hsa-mir-877	4.0	1.506801	N
TCGA-KN-8427-01A-11R-2314-13	hsa-mir-885	0.0	0.0	N
TCGA-KN-8427-01A-11R-2314-13	hsa-mir-887	14.0	5.273805	N
TCGA-KN-8427-01A-11R-2314-13	hsa-mir-888	0.0	0.0	N
TCGA-KN-8427-01A-11R-2314-13	hsa-mir-889	20.0	7.534007	N
TCGA-KN-8427-01A-11R-2314-13	hsa-mir-890	0.0	0.0	N
TCGA-KN-8427-01A-11R-2314-13	hsa-mir-891a	124.0	46.710841	N
TCGA-KN-8427-01A-11R-2314-13	hsa-mir-891b	1.0	0.3767	N
TCGA-KN-8427-01A-11R-2314-13	hsa-mir-892a	0.0	0.0	N
TCGA-KN-8427-01A-11R-2314-13	hsa-mir-892b	0.0	0.0	N
TCGA-KN-8427-01A-11R-2314-13	hsa-mir-9-1	241.0	90.78478	N
TCGA-KN-8427-01A-11R-2314-13	hsa-mir-9-2	267.0	100.578988	N
TCGA-KN-8427-01A-11R-2314-13	hsa-mir-9-3	0.0	0.0	N
TCGA-KN-8427-01A-11R-2314-13	hsa-mir-920	0.0	0.0	N
TCGA-KN-8427-01A-11R-2314-13	hsa-mir-921	0.0	0.0	N
TCGA-KN-8427-01A-11R-2314-13	hsa-mir-922	0.0	0.0	N
TCGA-KN-8427-01A-11R-2314-13	hsa-mir-924	0.0	0.0	N
TCGA-KN-8427-01A-11R-2314-13	hsa-mir-92a-1	1381.0	520.223157	N
TCGA-KN-8427-01A-11R-2314-13	hsa-mir-92a-2	39643.0	14933.531227	N
TCGA-KN-8427-01A-11R-2314-13	hsa-mir-92b	336.0	126.571311	N
TCGA-KN-8427-01A-11R-2314-13	hsa-mir-93	12164.0	4582.182828	N
TCGA-KN-8427-01A-11R-2314-13	hsa-mir-933	0.0	0.0	N
TCGA-KN-8427-01A-11R-2314-13	hsa-mir-934	1.0	0.3767	N
TCGA-KN-8427-01A-11R-2314-13	hsa-mir-935	17.0	6.403906	N
TCGA-KN-8427-01A-11R-2314-13	hsa-mir-936	0.0	0.0	N
TCGA-KN-8427-01A-11R-2314-13	hsa-mir-937	7.0	2.636902	N
TCGA-KN-8427-01A-11R-2314-13	hsa-mir-938	0.0	0.0	N
TCGA-KN-8427-01A-11R-2314-13	hsa-mir-939	3.0	1.130101	N
TCGA-KN-8427-01A-11R-2314-13	hsa-mir-940	7.0	2.636902	N
TCGA-KN-8427-01A-11R-2314-13	hsa-mir-941-1	0.0	0.0	N
TCGA-KN-8427-01A-11R-2314-13	hsa-mir-941-3	0.0	0.0	N
TCGA-KN-8427-01A-11R-2314-13	hsa-mir-941-4	0.0	0.0	N
TCGA-KN-8427-01A-11R-2314-13	hsa-mir-942	23.0	8.664108	N
TCGA-KN-8427-01A-11R-2314-13	hsa-mir-943	0.0	0.0	N
TCGA-KN-8427-01A-11R-2314-13	hsa-mir-944	1.0	0.3767	N
TCGA-KN-8427-01A-11R-2314-13	hsa-mir-95	3.0	1.130101	N
TCGA-KN-8427-01A-11R-2314-13	hsa-mir-96	38.0	14.314613	N
TCGA-KN-8427-01A-11R-2314-13	hsa-mir-98	146.0	54.998248	N
TCGA-KN-8427-01A-11R-2314-13	hsa-mir-99a	418.0	157.460738	Y
TCGA-KN-8427-01A-11R-2314-13	hsa-mir-99b	78865.0	29708.471614	N
