# Supplementary material for: Dysfunctional miRNA-Mediated Regulation in Chromophobe Renal Cell Carcinoma
Source: PLoS One. 2016 Jun 3;11(6):e0156324. doi: 10.1371/journal.pone.0156324 (PMC4892590; doi:10.1371/journal.pone.0156324)
Supplement: S1 File — (ZIP) [file pone.0156324.s001.zip › S1_File miRNA expression profile downloaded from TCGA/case/bcgsc.ca__IlluminaHiSeq_miRNASeq__TCGA-KN-8428-01A-11R-2314-13__mirna_quantification.txt]

barcode	miRNA_ID	read_count	reads_per_million_miRNA_mapped	cross-mapped
TCGA-KN-8428-01A-11R-2314-13	hsa-let-7a-1	38900.0	7209.937629	N
TCGA-KN-8428-01A-11R-2314-13	hsa-let-7a-2	77516.0	14367.237154	N
TCGA-KN-8428-01A-11R-2314-13	hsa-let-7a-3	38860.0	7202.523812	N
TCGA-KN-8428-01A-11R-2314-13	hsa-let-7b	62640.0	11610.038383	N
TCGA-KN-8428-01A-11R-2314-13	hsa-let-7c	6341.0	1175.275437	N
TCGA-KN-8428-01A-11R-2314-13	hsa-let-7d	4005.0	742.308489	N
TCGA-KN-8428-01A-11R-2314-13	hsa-let-7e	3949.0	731.929144	N
TCGA-KN-8428-01A-11R-2314-13	hsa-let-7f-1	54.0	10.008654	N
TCGA-KN-8428-01A-11R-2314-13	hsa-let-7f-2	43021.0	7973.746189	N
TCGA-KN-8428-01A-11R-2314-13	hsa-let-7g	4906.0	909.30473	N
TCGA-KN-8428-01A-11R-2314-13	hsa-let-7i	1831.0	339.367501	N
TCGA-KN-8428-01A-11R-2314-13	hsa-mir-1-1	0.0	0.0	N
TCGA-KN-8428-01A-11R-2314-13	hsa-mir-1-2	35.0	6.48709	N
TCGA-KN-8428-01A-11R-2314-13	hsa-mir-100	34268.0	6351.41755	N
TCGA-KN-8428-01A-11R-2314-13	hsa-mir-101-1	137021.0	25396.217581	N
TCGA-KN-8428-01A-11R-2314-13	hsa-mir-101-2	375.0	69.50454	N
TCGA-KN-8428-01A-11R-2314-13	hsa-mir-103-1	53500.0	9915.981058	Y
TCGA-KN-8428-01A-11R-2314-13	hsa-mir-103-1-as	0.0	0.0	N
TCGA-KN-8428-01A-11R-2314-13	hsa-mir-103-2	17.0	3.150872	N
TCGA-KN-8428-01A-11R-2314-13	hsa-mir-103-2-as	0.0	0.0	N
TCGA-KN-8428-01A-11R-2314-13	hsa-mir-105-1	0.0	0.0	N
TCGA-KN-8428-01A-11R-2314-13	hsa-mir-105-2	0.0	0.0	N
TCGA-KN-8428-01A-11R-2314-13	hsa-mir-106a	60.0	11.120726	Y
TCGA-KN-8428-01A-11R-2314-13	hsa-mir-106b	4806.0	890.770186	N
TCGA-KN-8428-01A-11R-2314-13	hsa-mir-107	315.0	58.383814	Y
TCGA-KN-8428-01A-11R-2314-13	hsa-mir-10a	1016379.0	188381.213312	N
TCGA-KN-8428-01A-11R-2314-13	hsa-mir-10b	318734.0	59075.893583	N
TCGA-KN-8428-01A-11R-2314-13	hsa-mir-1178	0.0	0.0	N
TCGA-KN-8428-01A-11R-2314-13	hsa-mir-1179	1.0	0.185345	N
TCGA-KN-8428-01A-11R-2314-13	hsa-mir-1180	115.0	21.314726	N
TCGA-KN-8428-01A-11R-2314-13	hsa-mir-1181	0.0	0.0	N
TCGA-KN-8428-01A-11R-2314-13	hsa-mir-1182	0.0	0.0	N
TCGA-KN-8428-01A-11R-2314-13	hsa-mir-1183	0.0	0.0	N
TCGA-KN-8428-01A-11R-2314-13	hsa-mir-1184-1	0.0	0.0	N
TCGA-KN-8428-01A-11R-2314-13	hsa-mir-1184-2	0.0	0.0	N
TCGA-KN-8428-01A-11R-2314-13	hsa-mir-1184-3	0.0	0.0	N
TCGA-KN-8428-01A-11R-2314-13	hsa-mir-1185-1	1.0	0.185345	N
TCGA-KN-8428-01A-11R-2314-13	hsa-mir-1185-2	0.0	0.0	N
TCGA-KN-8428-01A-11R-2314-13	hsa-mir-1193	0.0	0.0	N
TCGA-KN-8428-01A-11R-2314-13	hsa-mir-1197	0.0	0.0	N
TCGA-KN-8428-01A-11R-2314-13	hsa-mir-1200	0.0	0.0	N
TCGA-KN-8428-01A-11R-2314-13	hsa-mir-1202	0.0	0.0	N
TCGA-KN-8428-01A-11R-2314-13	hsa-mir-1203	0.0	0.0	N
TCGA-KN-8428-01A-11R-2314-13	hsa-mir-1204	0.0	0.0	N
TCGA-KN-8428-01A-11R-2314-13	hsa-mir-1205	0.0	0.0	N
TCGA-KN-8428-01A-11R-2314-13	hsa-mir-1206	0.0	0.0	N
TCGA-KN-8428-01A-11R-2314-13	hsa-mir-1207	0.0	0.0	N
TCGA-KN-8428-01A-11R-2314-13	hsa-mir-1208	0.0	0.0	N
TCGA-KN-8428-01A-11R-2314-13	hsa-mir-122	1.0	0.185345	N
TCGA-KN-8428-01A-11R-2314-13	hsa-mir-1224	0.0	0.0	N
TCGA-KN-8428-01A-11R-2314-13	hsa-mir-1225	0.0	0.0	N
TCGA-KN-8428-01A-11R-2314-13	hsa-mir-1226	4.0	0.741382	N
TCGA-KN-8428-01A-11R-2314-13	hsa-mir-1227	0.0	0.0	N
TCGA-KN-8428-01A-11R-2314-13	hsa-mir-1228	2.0	0.370691	N
TCGA-KN-8428-01A-11R-2314-13	hsa-mir-1229	0.0	0.0	N
TCGA-KN-8428-01A-11R-2314-13	hsa-mir-1231	1.0	0.185345	N
TCGA-KN-8428-01A-11R-2314-13	hsa-mir-1233-1	0.0	0.0	N
TCGA-KN-8428-01A-11R-2314-13	hsa-mir-1233-2	0.0	0.0	N
TCGA-KN-8428-01A-11R-2314-13	hsa-mir-1234	1.0	0.185345	N
TCGA-KN-8428-01A-11R-2314-13	hsa-mir-1236	0.0	0.0	N
TCGA-KN-8428-01A-11R-2314-13	hsa-mir-1237	1.0	0.185345	N
TCGA-KN-8428-01A-11R-2314-13	hsa-mir-1238	0.0	0.0	N
TCGA-KN-8428-01A-11R-2314-13	hsa-mir-124-1	0.0	0.0	N
TCGA-KN-8428-01A-11R-2314-13	hsa-mir-124-2	0.0	0.0	N
TCGA-KN-8428-01A-11R-2314-13	hsa-mir-124-3	0.0	0.0	N
TCGA-KN-8428-01A-11R-2314-13	hsa-mir-1243	0.0	0.0	N
TCGA-KN-8428-01A-11R-2314-13	hsa-mir-1244-1	0.0	0.0	N
TCGA-KN-8428-01A-11R-2314-13	hsa-mir-1244-2	0.0	0.0	N
TCGA-KN-8428-01A-11R-2314-13	hsa-mir-1244-3	0.0	0.0	N
TCGA-KN-8428-01A-11R-2314-13	hsa-mir-1245	3.0	0.556036	N
TCGA-KN-8428-01A-11R-2314-13	hsa-mir-1246	0.0	0.0	N
TCGA-KN-8428-01A-11R-2314-13	hsa-mir-1247	0.0	0.0	N
TCGA-KN-8428-01A-11R-2314-13	hsa-mir-1248	8.0	1.482764	N
TCGA-KN-8428-01A-11R-2314-13	hsa-mir-1249	2.0	0.370691	N
TCGA-KN-8428-01A-11R-2314-13	hsa-mir-1250	0.0	0.0	N
TCGA-KN-8428-01A-11R-2314-13	hsa-mir-1251	90.0	16.68109	N
TCGA-KN-8428-01A-11R-2314-13	hsa-mir-1252	0.0	0.0	N
TCGA-KN-8428-01A-11R-2314-13	hsa-mir-1253	0.0	0.0	N
TCGA-KN-8428-01A-11R-2314-13	hsa-mir-1254	3.0	0.556036	N
TCGA-KN-8428-01A-11R-2314-13	hsa-mir-1255a	2.0	0.370691	N
TCGA-KN-8428-01A-11R-2314-13	hsa-mir-1255b-1	0.0	0.0	N
TCGA-KN-8428-01A-11R-2314-13	hsa-mir-1255b-2	0.0	0.0	N
TCGA-KN-8428-01A-11R-2314-13	hsa-mir-1256	2.0	0.370691	N
TCGA-KN-8428-01A-11R-2314-13	hsa-mir-1257	0.0	0.0	N
TCGA-KN-8428-01A-11R-2314-13	hsa-mir-1258	6.0	1.112073	N
TCGA-KN-8428-01A-11R-2314-13	hsa-mir-125a	3304.0	612.381335	N
TCGA-KN-8428-01A-11R-2314-13	hsa-mir-125b-1	14878.0	2757.569461	N
TCGA-KN-8428-01A-11R-2314-13	hsa-mir-125b-2	87.0	16.125053	N
TCGA-KN-8428-01A-11R-2314-13	hsa-mir-126	13198.0	2446.189122	N
TCGA-KN-8428-01A-11R-2314-13	hsa-mir-1260	0.0	0.0	N
TCGA-KN-8428-01A-11R-2314-13	hsa-mir-1260b	0.0	0.0	N
TCGA-KN-8428-01A-11R-2314-13	hsa-mir-1261	0.0	0.0	N
TCGA-KN-8428-01A-11R-2314-13	hsa-mir-1262	5.0	0.926727	N
TCGA-KN-8428-01A-11R-2314-13	hsa-mir-1263	0.0	0.0	N
TCGA-KN-8428-01A-11R-2314-13	hsa-mir-1264	0.0	0.0	N
TCGA-KN-8428-01A-11R-2314-13	hsa-mir-1265	0.0	0.0	N
TCGA-KN-8428-01A-11R-2314-13	hsa-mir-1266	36.0	6.672436	N
TCGA-KN-8428-01A-11R-2314-13	hsa-mir-1267	0.0	0.0	N
TCGA-KN-8428-01A-11R-2314-13	hsa-mir-1268	0.0	0.0	N
TCGA-KN-8428-01A-11R-2314-13	hsa-mir-1269	0.0	0.0	N
TCGA-KN-8428-01A-11R-2314-13	hsa-mir-127	1487.0	275.60867	N
TCGA-KN-8428-01A-11R-2314-13	hsa-mir-1270-1	7.0	1.297418	N
TCGA-KN-8428-01A-11R-2314-13	hsa-mir-1270-2	2.0	0.370691	N
TCGA-KN-8428-01A-11R-2314-13	hsa-mir-1271	22.0	4.0776	N
TCGA-KN-8428-01A-11R-2314-13	hsa-mir-1272	0.0	0.0	N
TCGA-KN-8428-01A-11R-2314-13	hsa-mir-1273	0.0	0.0	N
TCGA-KN-8428-01A-11R-2314-13	hsa-mir-1273c	0.0	0.0	N
TCGA-KN-8428-01A-11R-2314-13	hsa-mir-1273d	0.0	0.0	N
TCGA-KN-8428-01A-11R-2314-13	hsa-mir-1274a	0.0	0.0	N
TCGA-KN-8428-01A-11R-2314-13	hsa-mir-1274b	67.0	12.418145	N
TCGA-KN-8428-01A-11R-2314-13	hsa-mir-1275	0.0	0.0	N
TCGA-KN-8428-01A-11R-2314-13	hsa-mir-1276	0.0	0.0	N
TCGA-KN-8428-01A-11R-2314-13	hsa-mir-1277	15.0	2.780182	N
TCGA-KN-8428-01A-11R-2314-13	hsa-mir-1278	0.0	0.0	N
TCGA-KN-8428-01A-11R-2314-13	hsa-mir-1279	0.0	0.0	N
TCGA-KN-8428-01A-11R-2314-13	hsa-mir-128-1	355.0	65.797631	N
TCGA-KN-8428-01A-11R-2314-13	hsa-mir-128-2	256.0	47.448433	N
TCGA-KN-8428-01A-11R-2314-13	hsa-mir-1280	0.0	0.0	N
TCGA-KN-8428-01A-11R-2314-13	hsa-mir-1281	0.0	0.0	N
TCGA-KN-8428-01A-11R-2314-13	hsa-mir-1282	0.0	0.0	N
TCGA-KN-8428-01A-11R-2314-13	hsa-mir-1283-1	0.0	0.0	N
TCGA-KN-8428-01A-11R-2314-13	hsa-mir-1283-2	0.0	0.0	N
TCGA-KN-8428-01A-11R-2314-13	hsa-mir-1284	1.0	0.185345	N
TCGA-KN-8428-01A-11R-2314-13	hsa-mir-1285-1	0.0	0.0	N
TCGA-KN-8428-01A-11R-2314-13	hsa-mir-1285-2	0.0	0.0	N
TCGA-KN-8428-01A-11R-2314-13	hsa-mir-1286	2.0	0.370691	N
TCGA-KN-8428-01A-11R-2314-13	hsa-mir-1287	91.0	16.866435	N
TCGA-KN-8428-01A-11R-2314-13	hsa-mir-1288	1.0	0.185345	N
TCGA-KN-8428-01A-11R-2314-13	hsa-mir-1289-1	0.0	0.0	N
TCGA-KN-8428-01A-11R-2314-13	hsa-mir-1289-2	0.0	0.0	N
TCGA-KN-8428-01A-11R-2314-13	hsa-mir-129-1	10.0	1.853454	N
TCGA-KN-8428-01A-11R-2314-13	hsa-mir-129-2	19.0	3.521563	N
TCGA-KN-8428-01A-11R-2314-13	hsa-mir-1290	0.0	0.0	N
TCGA-KN-8428-01A-11R-2314-13	hsa-mir-1291	2.0	0.370691	N
TCGA-KN-8428-01A-11R-2314-13	hsa-mir-1292	2.0	0.370691	N
TCGA-KN-8428-01A-11R-2314-13	hsa-mir-1293	1.0	0.185345	N
TCGA-KN-8428-01A-11R-2314-13	hsa-mir-1294	0.0	0.0	N
TCGA-KN-8428-01A-11R-2314-13	hsa-mir-1295	0.0	0.0	N
TCGA-KN-8428-01A-11R-2314-13	hsa-mir-1296	42.0	7.784508	N
TCGA-KN-8428-01A-11R-2314-13	hsa-mir-1297	0.0	0.0	N
TCGA-KN-8428-01A-11R-2314-13	hsa-mir-1298	0.0	0.0	N
TCGA-KN-8428-01A-11R-2314-13	hsa-mir-1299	0.0	0.0	N
TCGA-KN-8428-01A-11R-2314-13	hsa-mir-1301	21.0	3.892254	N
TCGA-KN-8428-01A-11R-2314-13	hsa-mir-1302-1	0.0	0.0	N
TCGA-KN-8428-01A-11R-2314-13	hsa-mir-1302-10	0.0	0.0	N
TCGA-KN-8428-01A-11R-2314-13	hsa-mir-1302-11	0.0	0.0	N
TCGA-KN-8428-01A-11R-2314-13	hsa-mir-1302-2	0.0	0.0	N
TCGA-KN-8428-01A-11R-2314-13	hsa-mir-1302-3	0.0	0.0	N
TCGA-KN-8428-01A-11R-2314-13	hsa-mir-1302-4	0.0	0.0	N
TCGA-KN-8428-01A-11R-2314-13	hsa-mir-1302-5	0.0	0.0	N
TCGA-KN-8428-01A-11R-2314-13	hsa-mir-1302-6	0.0	0.0	N
TCGA-KN-8428-01A-11R-2314-13	hsa-mir-1302-7	0.0	0.0	N
TCGA-KN-8428-01A-11R-2314-13	hsa-mir-1302-8	0.0	0.0	N
TCGA-KN-8428-01A-11R-2314-13	hsa-mir-1302-9	0.0	0.0	N
TCGA-KN-8428-01A-11R-2314-13	hsa-mir-1303	0.0	0.0	N
TCGA-KN-8428-01A-11R-2314-13	hsa-mir-1304	4.0	0.741382	N
TCGA-KN-8428-01A-11R-2314-13	hsa-mir-1305	3.0	0.556036	N
TCGA-KN-8428-01A-11R-2314-13	hsa-mir-1306	118.0	21.870762	N
TCGA-KN-8428-01A-11R-2314-13	hsa-mir-1307	3227.0	598.109736	N
TCGA-KN-8428-01A-11R-2314-13	hsa-mir-130a	385.0	71.357995	N
TCGA-KN-8428-01A-11R-2314-13	hsa-mir-130b	239.0	44.29756	N
TCGA-KN-8428-01A-11R-2314-13	hsa-mir-132	396.0	73.396794	N
TCGA-KN-8428-01A-11R-2314-13	hsa-mir-1321	0.0	0.0	N
TCGA-KN-8428-01A-11R-2314-13	hsa-mir-1322	0.0	0.0	N
TCGA-KN-8428-01A-11R-2314-13	hsa-mir-1323	0.0	0.0	N
TCGA-KN-8428-01A-11R-2314-13	hsa-mir-1324	0.0	0.0	N
TCGA-KN-8428-01A-11R-2314-13	hsa-mir-133a-1	17.0	3.150872	Y
TCGA-KN-8428-01A-11R-2314-13	hsa-mir-133a-2	1.0	0.185345	Y
TCGA-KN-8428-01A-11R-2314-13	hsa-mir-133b	4.0	0.741382	Y
TCGA-KN-8428-01A-11R-2314-13	hsa-mir-134	365.0	67.651086	N
TCGA-KN-8428-01A-11R-2314-13	hsa-mir-135a-1	174.0	32.250107	N
TCGA-KN-8428-01A-11R-2314-13	hsa-mir-135a-2	10.0	1.853454	N
TCGA-KN-8428-01A-11R-2314-13	hsa-mir-135b	4.0	0.741382	N
TCGA-KN-8428-01A-11R-2314-13	hsa-mir-136	77.0	14.271599	N
TCGA-KN-8428-01A-11R-2314-13	hsa-mir-137	0.0	0.0	N
TCGA-KN-8428-01A-11R-2314-13	hsa-mir-138-1	0.0	0.0	N
TCGA-KN-8428-01A-11R-2314-13	hsa-mir-138-2	2.0	0.370691	N
TCGA-KN-8428-01A-11R-2314-13	hsa-mir-139	190.0	35.215634	N
TCGA-KN-8428-01A-11R-2314-13	hsa-mir-140	5809.0	1076.671663	N
TCGA-KN-8428-01A-11R-2314-13	hsa-mir-141	9542.0	1768.566192	N
TCGA-KN-8428-01A-11R-2314-13	hsa-mir-142	8535.0	1581.923333	N
TCGA-KN-8428-01A-11R-2314-13	hsa-mir-143	318820.0	59091.833291	N
TCGA-KN-8428-01A-11R-2314-13	hsa-mir-144	508.0	94.155484	N
TCGA-KN-8428-01A-11R-2314-13	hsa-mir-145	5240.0	971.210107	N
TCGA-KN-8428-01A-11R-2314-13	hsa-mir-1468	313.0	58.013123	N
TCGA-KN-8428-01A-11R-2314-13	hsa-mir-1469	0.0	0.0	N
TCGA-KN-8428-01A-11R-2314-13	hsa-mir-146a	182.0	33.73287	N
TCGA-KN-8428-01A-11R-2314-13	hsa-mir-146b	721.0	133.634062	N
TCGA-KN-8428-01A-11R-2314-13	hsa-mir-147	0.0	0.0	N
TCGA-KN-8428-01A-11R-2314-13	hsa-mir-1470	0.0	0.0	N
TCGA-KN-8428-01A-11R-2314-13	hsa-mir-1471	0.0	0.0	N
TCGA-KN-8428-01A-11R-2314-13	hsa-mir-147b	4.0	0.741382	N
TCGA-KN-8428-01A-11R-2314-13	hsa-mir-148a	299068.0	55430.890153	N
TCGA-KN-8428-01A-11R-2314-13	hsa-mir-148b	907.0	168.108314	N
TCGA-KN-8428-01A-11R-2314-13	hsa-mir-149	31.0	5.745709	N
TCGA-KN-8428-01A-11R-2314-13	hsa-mir-150	3340.0	619.053771	N
TCGA-KN-8428-01A-11R-2314-13	hsa-mir-151	14556.0	2697.88823	N
TCGA-KN-8428-01A-11R-2314-13	hsa-mir-152	1341.0	248.548236	N
TCGA-KN-8428-01A-11R-2314-13	hsa-mir-153-1	0.0	0.0	N
TCGA-KN-8428-01A-11R-2314-13	hsa-mir-153-2	12.0	2.224145	N
TCGA-KN-8428-01A-11R-2314-13	hsa-mir-1537	1.0	0.185345	N
TCGA-KN-8428-01A-11R-2314-13	hsa-mir-1538	2.0	0.370691	N
TCGA-KN-8428-01A-11R-2314-13	hsa-mir-1539	0.0	0.0	N
TCGA-KN-8428-01A-11R-2314-13	hsa-mir-154	14.0	2.594836	N
TCGA-KN-8428-01A-11R-2314-13	hsa-mir-155	696.0	129.000426	N
TCGA-KN-8428-01A-11R-2314-13	hsa-mir-15a	983.0	182.194568	N
TCGA-KN-8428-01A-11R-2314-13	hsa-mir-15b	6767.0	1254.232595	N
TCGA-KN-8428-01A-11R-2314-13	hsa-mir-16-1	3970.0	735.821398	N
TCGA-KN-8428-01A-11R-2314-13	hsa-mir-16-2	62.0	11.491417	N
TCGA-KN-8428-01A-11R-2314-13	hsa-mir-17	4254.0	788.459503	Y
TCGA-KN-8428-01A-11R-2314-13	hsa-mir-181a-1	7183.0	1331.336298	N
TCGA-KN-8428-01A-11R-2314-13	hsa-mir-181a-2	4589.0	850.550226	N
TCGA-KN-8428-01A-11R-2314-13	hsa-mir-181b-1	861.0	159.582424	N
TCGA-KN-8428-01A-11R-2314-13	hsa-mir-181b-2	20.0	3.706909	N
TCGA-KN-8428-01A-11R-2314-13	hsa-mir-181c	202.0	37.439779	N
TCGA-KN-8428-01A-11R-2314-13	hsa-mir-181d	34.0	6.301745	N
TCGA-KN-8428-01A-11R-2314-13	hsa-mir-182	176769.0	32763.328144	N
TCGA-KN-8428-01A-11R-2314-13	hsa-mir-1825	0.0	0.0	N
TCGA-KN-8428-01A-11R-2314-13	hsa-mir-1827	0.0	0.0	N
TCGA-KN-8428-01A-11R-2314-13	hsa-mir-183	59784.0	11080.691806	N
TCGA-KN-8428-01A-11R-2314-13	hsa-mir-184	5.0	0.926727	N
TCGA-KN-8428-01A-11R-2314-13	hsa-mir-185	1170.0	216.854165	N
TCGA-KN-8428-01A-11R-2314-13	hsa-mir-186	1614.0	299.147541	N
TCGA-KN-8428-01A-11R-2314-13	hsa-mir-187	23.0	4.262945	N
TCGA-KN-8428-01A-11R-2314-13	hsa-mir-188	101.0	18.719889	N
TCGA-KN-8428-01A-11R-2314-13	hsa-mir-18a	18.0	3.336218	Y
TCGA-KN-8428-01A-11R-2314-13	hsa-mir-18b	1.0	0.185345	Y
TCGA-KN-8428-01A-11R-2314-13	hsa-mir-190	8.0	1.482764	N
TCGA-KN-8428-01A-11R-2314-13	hsa-mir-1908	0.0	0.0	N
TCGA-KN-8428-01A-11R-2314-13	hsa-mir-1909	0.0	0.0	N
TCGA-KN-8428-01A-11R-2314-13	hsa-mir-190b	0.0	0.0	N
TCGA-KN-8428-01A-11R-2314-13	hsa-mir-191	11604.0	2150.74849	N
TCGA-KN-8428-01A-11R-2314-13	hsa-mir-1910	0.0	0.0	N
TCGA-KN-8428-01A-11R-2314-13	hsa-mir-1911	0.0	0.0	N
TCGA-KN-8428-01A-11R-2314-13	hsa-mir-1912	0.0	0.0	N
TCGA-KN-8428-01A-11R-2314-13	hsa-mir-1913	0.0	0.0	N
TCGA-KN-8428-01A-11R-2314-13	hsa-mir-1914	1.0	0.185345	N
TCGA-KN-8428-01A-11R-2314-13	hsa-mir-1915	0.0	0.0	N
TCGA-KN-8428-01A-11R-2314-13	hsa-mir-192	4712.0	873.347715	Y
TCGA-KN-8428-01A-11R-2314-13	hsa-mir-193a	771.0	142.901335	N
TCGA-KN-8428-01A-11R-2314-13	hsa-mir-193b	675.0	125.108172	N
TCGA-KN-8428-01A-11R-2314-13	hsa-mir-194-1	684.0	126.776281	N
TCGA-KN-8428-01A-11R-2314-13	hsa-mir-194-2	703.0	130.297845	N
TCGA-KN-8428-01A-11R-2314-13	hsa-mir-195	313.0	58.013123	N
TCGA-KN-8428-01A-11R-2314-13	hsa-mir-196a-1	518.0	96.008938	N
TCGA-KN-8428-01A-11R-2314-13	hsa-mir-196a-2	55.0	10.193999	N
TCGA-KN-8428-01A-11R-2314-13	hsa-mir-196b	8353.0	1548.190463	N
TCGA-KN-8428-01A-11R-2314-13	hsa-mir-197	1672.0	309.897576	N
TCGA-KN-8428-01A-11R-2314-13	hsa-mir-1972-1	0.0	0.0	N
TCGA-KN-8428-01A-11R-2314-13	hsa-mir-1972-2	0.0	0.0	N
TCGA-KN-8428-01A-11R-2314-13	hsa-mir-1973	0.0	0.0	N
TCGA-KN-8428-01A-11R-2314-13	hsa-mir-1976	36.0	6.672436	N
TCGA-KN-8428-01A-11R-2314-13	hsa-mir-198	0.0	0.0	N
TCGA-KN-8428-01A-11R-2314-13	hsa-mir-199a-1	2929.0	542.876795	Y
TCGA-KN-8428-01A-11R-2314-13	hsa-mir-199a-2	4878.0	904.115058	Y
TCGA-KN-8428-01A-11R-2314-13	hsa-mir-199b	6081.0	1127.085623	Y
TCGA-KN-8428-01A-11R-2314-13	hsa-mir-19a	60.0	11.120726	N
TCGA-KN-8428-01A-11R-2314-13	hsa-mir-19b-1	63.0	11.676763	N
TCGA-KN-8428-01A-11R-2314-13	hsa-mir-19b-2	289.0	53.564832	N
TCGA-KN-8428-01A-11R-2314-13	hsa-mir-200a	5492.0	1017.917158	N
TCGA-KN-8428-01A-11R-2314-13	hsa-mir-200b	4924.0	912.640948	N
TCGA-KN-8428-01A-11R-2314-13	hsa-mir-200c	24479.0	4537.071034	N
TCGA-KN-8428-01A-11R-2314-13	hsa-mir-202	0.0	0.0	N
TCGA-KN-8428-01A-11R-2314-13	hsa-mir-203	4355.0	807.179393	N
TCGA-KN-8428-01A-11R-2314-13	hsa-mir-204	16.0	2.965527	N
TCGA-KN-8428-01A-11R-2314-13	hsa-mir-205	4.0	0.741382	N
TCGA-KN-8428-01A-11R-2314-13	hsa-mir-2052	0.0	0.0	N
TCGA-KN-8428-01A-11R-2314-13	hsa-mir-2053	0.0	0.0	N
TCGA-KN-8428-01A-11R-2314-13	hsa-mir-2054	0.0	0.0	N
TCGA-KN-8428-01A-11R-2314-13	hsa-mir-206	0.0	0.0	N
TCGA-KN-8428-01A-11R-2314-13	hsa-mir-208a	0.0	0.0	N
TCGA-KN-8428-01A-11R-2314-13	hsa-mir-208b	0.0	0.0	N
TCGA-KN-8428-01A-11R-2314-13	hsa-mir-20a	1435.0	265.970707	N
TCGA-KN-8428-01A-11R-2314-13	hsa-mir-20b	211.0	39.107888	N
TCGA-KN-8428-01A-11R-2314-13	hsa-mir-21	519058.0	96205.033574	N
TCGA-KN-8428-01A-11R-2314-13	hsa-mir-210	15907.0	2948.28992	N
TCGA-KN-8428-01A-11R-2314-13	hsa-mir-211	0.0	0.0	N
TCGA-KN-8428-01A-11R-2314-13	hsa-mir-2110	8.0	1.482764	N
TCGA-KN-8428-01A-11R-2314-13	hsa-mir-2113	0.0	0.0	N
TCGA-KN-8428-01A-11R-2314-13	hsa-mir-2114	3.0	0.556036	N
TCGA-KN-8428-01A-11R-2314-13	hsa-mir-2115	0.0	0.0	N
TCGA-KN-8428-01A-11R-2314-13	hsa-mir-2116	6.0	1.112073	N
TCGA-KN-8428-01A-11R-2314-13	hsa-mir-2117	0.0	0.0	N
TCGA-KN-8428-01A-11R-2314-13	hsa-mir-212	18.0	3.336218	N
TCGA-KN-8428-01A-11R-2314-13	hsa-mir-214	28.0	5.189672	N
TCGA-KN-8428-01A-11R-2314-13	hsa-mir-215	18.0	3.336218	Y
TCGA-KN-8428-01A-11R-2314-13	hsa-mir-216a	4.0	0.741382	N
TCGA-KN-8428-01A-11R-2314-13	hsa-mir-216b	0.0	0.0	N
TCGA-KN-8428-01A-11R-2314-13	hsa-mir-217	126.0	23.353525	N
TCGA-KN-8428-01A-11R-2314-13	hsa-mir-218-1	0.0	0.0	N
TCGA-KN-8428-01A-11R-2314-13	hsa-mir-218-2	75.0	13.900908	N
TCGA-KN-8428-01A-11R-2314-13	hsa-mir-219-1	4.0	0.741382	N
TCGA-KN-8428-01A-11R-2314-13	hsa-mir-219-2	0.0	0.0	N
TCGA-KN-8428-01A-11R-2314-13	hsa-mir-22	572801.0	106166.053575	N
TCGA-KN-8428-01A-11R-2314-13	hsa-mir-221	7309.0	1354.689823	N
TCGA-KN-8428-01A-11R-2314-13	hsa-mir-222	1680.0	311.38034	N
TCGA-KN-8428-01A-11R-2314-13	hsa-mir-223	187.0	34.659597	N
TCGA-KN-8428-01A-11R-2314-13	hsa-mir-224	23.0	4.262945	N
TCGA-KN-8428-01A-11R-2314-13	hsa-mir-2276	1.0	0.185345	N
TCGA-KN-8428-01A-11R-2314-13	hsa-mir-2277	6.0	1.112073	N
TCGA-KN-8428-01A-11R-2314-13	hsa-mir-2278	0.0	0.0	N
TCGA-KN-8428-01A-11R-2314-13	hsa-mir-2355	131.0	24.280253	N
TCGA-KN-8428-01A-11R-2314-13	hsa-mir-23a	8328.0	1543.556827	Y
TCGA-KN-8428-01A-11R-2314-13	hsa-mir-23b	5972.0	1106.88297	Y
TCGA-KN-8428-01A-11R-2314-13	hsa-mir-23c	3.0	0.556036	N
TCGA-KN-8428-01A-11R-2314-13	hsa-mir-24-1	120.0	22.241453	N
TCGA-KN-8428-01A-11R-2314-13	hsa-mir-24-2	3944.0	731.002417	N
TCGA-KN-8428-01A-11R-2314-13	hsa-mir-25	41028.0	7604.352726	N
TCGA-KN-8428-01A-11R-2314-13	hsa-mir-26a-1	7.0	1.297418	N
TCGA-KN-8428-01A-11R-2314-13	hsa-mir-26a-2	5981.0	1108.551079	N
TCGA-KN-8428-01A-11R-2314-13	hsa-mir-26b	954.0	176.81955	N
TCGA-KN-8428-01A-11R-2314-13	hsa-mir-27a	2295.0	425.367786	Y
TCGA-KN-8428-01A-11R-2314-13	hsa-mir-27b	7237.0	1341.344952	Y
TCGA-KN-8428-01A-11R-2314-13	hsa-mir-28	11257.0	2086.433622	N
TCGA-KN-8428-01A-11R-2314-13	hsa-mir-2861	0.0	0.0	N
TCGA-KN-8428-01A-11R-2314-13	hsa-mir-2909	0.0	0.0	N
TCGA-KN-8428-01A-11R-2314-13	hsa-mir-296	3.0	0.556036	N
TCGA-KN-8428-01A-11R-2314-13	hsa-mir-297	0.0	0.0	N
TCGA-KN-8428-01A-11R-2314-13	hsa-mir-298	0.0	0.0	N
TCGA-KN-8428-01A-11R-2314-13	hsa-mir-299	6.0	1.112073	N
TCGA-KN-8428-01A-11R-2314-13	hsa-mir-29a	54016.0	10011.619306	N
TCGA-KN-8428-01A-11R-2314-13	hsa-mir-29b-1	2271.0	420.919495	Y
TCGA-KN-8428-01A-11R-2314-13	hsa-mir-29b-2	2328.0	431.484185	Y
TCGA-KN-8428-01A-11R-2314-13	hsa-mir-29c	6467.0	1198.628963	Y
TCGA-KN-8428-01A-11R-2314-13	hsa-mir-300	0.0	0.0	N
TCGA-KN-8428-01A-11R-2314-13	hsa-mir-301a	34.0	6.301745	N
TCGA-KN-8428-01A-11R-2314-13	hsa-mir-301b	4.0	0.741382	N
TCGA-KN-8428-01A-11R-2314-13	hsa-mir-302a	0.0	0.0	N
TCGA-KN-8428-01A-11R-2314-13	hsa-mir-302b	0.0	0.0	N
TCGA-KN-8428-01A-11R-2314-13	hsa-mir-302c	0.0	0.0	N
TCGA-KN-8428-01A-11R-2314-13	hsa-mir-302d	0.0	0.0	N
TCGA-KN-8428-01A-11R-2314-13	hsa-mir-302e	0.0	0.0	N
TCGA-KN-8428-01A-11R-2314-13	hsa-mir-302f	0.0	0.0	N
TCGA-KN-8428-01A-11R-2314-13	hsa-mir-3065	654.0	121.215918	N
TCGA-KN-8428-01A-11R-2314-13	hsa-mir-3074	81.0	15.012981	N
TCGA-KN-8428-01A-11R-2314-13	hsa-mir-30a	611091.0	113262.930486	Y
TCGA-KN-8428-01A-11R-2314-13	hsa-mir-30b	4356.0	807.364738	Y
TCGA-KN-8428-01A-11R-2314-13	hsa-mir-30c-1	37.0	6.857781	N
TCGA-KN-8428-01A-11R-2314-13	hsa-mir-30c-2	7469.0	1384.345094	Y
TCGA-KN-8428-01A-11R-2314-13	hsa-mir-30d	119075.0	22070.008309	N
TCGA-KN-8428-01A-11R-2314-13	hsa-mir-30e	152333.0	28234.226964	Y
TCGA-KN-8428-01A-11R-2314-13	hsa-mir-31	4.0	0.741382	N
TCGA-KN-8428-01A-11R-2314-13	hsa-mir-3115	0.0	0.0	N
TCGA-KN-8428-01A-11R-2314-13	hsa-mir-3116-1	0.0	0.0	N
TCGA-KN-8428-01A-11R-2314-13	hsa-mir-3116-2	0.0	0.0	N
TCGA-KN-8428-01A-11R-2314-13	hsa-mir-3117	0.0	0.0	N
TCGA-KN-8428-01A-11R-2314-13	hsa-mir-3118-1	0.0	0.0	N
TCGA-KN-8428-01A-11R-2314-13	hsa-mir-3118-2	0.0	0.0	N
TCGA-KN-8428-01A-11R-2314-13	hsa-mir-3118-3	0.0	0.0	N
TCGA-KN-8428-01A-11R-2314-13	hsa-mir-3118-4	0.0	0.0	N
TCGA-KN-8428-01A-11R-2314-13	hsa-mir-3118-5	0.0	0.0	N
TCGA-KN-8428-01A-11R-2314-13	hsa-mir-3118-6	0.0	0.0	N
TCGA-KN-8428-01A-11R-2314-13	hsa-mir-3119-1	0.0	0.0	N
TCGA-KN-8428-01A-11R-2314-13	hsa-mir-3119-2	0.0	0.0	N
TCGA-KN-8428-01A-11R-2314-13	hsa-mir-3120	0.0	0.0	N
TCGA-KN-8428-01A-11R-2314-13	hsa-mir-3121	0.0	0.0	N
TCGA-KN-8428-01A-11R-2314-13	hsa-mir-3122	0.0	0.0	N
TCGA-KN-8428-01A-11R-2314-13	hsa-mir-3123	0.0	0.0	N
TCGA-KN-8428-01A-11R-2314-13	hsa-mir-3124	0.0	0.0	N
TCGA-KN-8428-01A-11R-2314-13	hsa-mir-3125	0.0	0.0	N
TCGA-KN-8428-01A-11R-2314-13	hsa-mir-3126	0.0	0.0	N
TCGA-KN-8428-01A-11R-2314-13	hsa-mir-3127	28.0	5.189672	N
TCGA-KN-8428-01A-11R-2314-13	hsa-mir-3128	0.0	0.0	N
TCGA-KN-8428-01A-11R-2314-13	hsa-mir-3129	0.0	0.0	N
TCGA-KN-8428-01A-11R-2314-13	hsa-mir-3130-1	0.0	0.0	N
TCGA-KN-8428-01A-11R-2314-13	hsa-mir-3130-2	0.0	0.0	N
TCGA-KN-8428-01A-11R-2314-13	hsa-mir-3131	0.0	0.0	N
TCGA-KN-8428-01A-11R-2314-13	hsa-mir-3132	0.0	0.0	N
TCGA-KN-8428-01A-11R-2314-13	hsa-mir-3133	0.0	0.0	N
TCGA-KN-8428-01A-11R-2314-13	hsa-mir-3134	0.0	0.0	N
TCGA-KN-8428-01A-11R-2314-13	hsa-mir-3135	0.0	0.0	N
TCGA-KN-8428-01A-11R-2314-13	hsa-mir-3136	2.0	0.370691	N
TCGA-KN-8428-01A-11R-2314-13	hsa-mir-3137	0.0	0.0	N
TCGA-KN-8428-01A-11R-2314-13	hsa-mir-3138	1.0	0.185345	N
TCGA-KN-8428-01A-11R-2314-13	hsa-mir-3139	0.0	0.0	N
TCGA-KN-8428-01A-11R-2314-13	hsa-mir-3140	0.0	0.0	N
TCGA-KN-8428-01A-11R-2314-13	hsa-mir-3141	0.0	0.0	N
TCGA-KN-8428-01A-11R-2314-13	hsa-mir-3142	0.0	0.0	N
TCGA-KN-8428-01A-11R-2314-13	hsa-mir-3143	0.0	0.0	N
TCGA-KN-8428-01A-11R-2314-13	hsa-mir-3144	10.0	1.853454	N
TCGA-KN-8428-01A-11R-2314-13	hsa-mir-3145	0.0	0.0	N
TCGA-KN-8428-01A-11R-2314-13	hsa-mir-3146	0.0	0.0	N
TCGA-KN-8428-01A-11R-2314-13	hsa-mir-3147	0.0	0.0	N
TCGA-KN-8428-01A-11R-2314-13	hsa-mir-3148	0.0	0.0	N
TCGA-KN-8428-01A-11R-2314-13	hsa-mir-3149	0.0	0.0	N
TCGA-KN-8428-01A-11R-2314-13	hsa-mir-3150	0.0	0.0	N
TCGA-KN-8428-01A-11R-2314-13	hsa-mir-3150b	1.0	0.185345	N
TCGA-KN-8428-01A-11R-2314-13	hsa-mir-3151	0.0	0.0	N
TCGA-KN-8428-01A-11R-2314-13	hsa-mir-3152	0.0	0.0	N
TCGA-KN-8428-01A-11R-2314-13	hsa-mir-3153	0.0	0.0	N
TCGA-KN-8428-01A-11R-2314-13	hsa-mir-3154	0.0	0.0	N
TCGA-KN-8428-01A-11R-2314-13	hsa-mir-3155	0.0	0.0	N
TCGA-KN-8428-01A-11R-2314-13	hsa-mir-3156-1	0.0	0.0	N
TCGA-KN-8428-01A-11R-2314-13	hsa-mir-3156-2	0.0	0.0	N
TCGA-KN-8428-01A-11R-2314-13	hsa-mir-3156-3	0.0	0.0	N
TCGA-KN-8428-01A-11R-2314-13	hsa-mir-3157	1.0	0.185345	N
TCGA-KN-8428-01A-11R-2314-13	hsa-mir-3158-1	0.0	0.0	N
TCGA-KN-8428-01A-11R-2314-13	hsa-mir-3158-2	0.0	0.0	N
TCGA-KN-8428-01A-11R-2314-13	hsa-mir-3159	0.0	0.0	N
TCGA-KN-8428-01A-11R-2314-13	hsa-mir-3160-1	0.0	0.0	N
TCGA-KN-8428-01A-11R-2314-13	hsa-mir-3160-2	0.0	0.0	N
TCGA-KN-8428-01A-11R-2314-13	hsa-mir-3161	7.0	1.297418	N
TCGA-KN-8428-01A-11R-2314-13	hsa-mir-3162	0.0	0.0	N
TCGA-KN-8428-01A-11R-2314-13	hsa-mir-3163	0.0	0.0	N
TCGA-KN-8428-01A-11R-2314-13	hsa-mir-3164	0.0	0.0	N
TCGA-KN-8428-01A-11R-2314-13	hsa-mir-3165	0.0	0.0	N
TCGA-KN-8428-01A-11R-2314-13	hsa-mir-3166	1.0	0.185345	N
TCGA-KN-8428-01A-11R-2314-13	hsa-mir-3167	0.0	0.0	N
TCGA-KN-8428-01A-11R-2314-13	hsa-mir-3168	0.0	0.0	N
TCGA-KN-8428-01A-11R-2314-13	hsa-mir-3169	0.0	0.0	N
TCGA-KN-8428-01A-11R-2314-13	hsa-mir-3170	11.0	2.0388	N
TCGA-KN-8428-01A-11R-2314-13	hsa-mir-3171	0.0	0.0	N
TCGA-KN-8428-01A-11R-2314-13	hsa-mir-3173	2.0	0.370691	N
TCGA-KN-8428-01A-11R-2314-13	hsa-mir-3174	2.0	0.370691	N
TCGA-KN-8428-01A-11R-2314-13	hsa-mir-3175	0.0	0.0	N
TCGA-KN-8428-01A-11R-2314-13	hsa-mir-3176	0.0	0.0	N
TCGA-KN-8428-01A-11R-2314-13	hsa-mir-3177	2.0	0.370691	N
TCGA-KN-8428-01A-11R-2314-13	hsa-mir-3178	0.0	0.0	N
TCGA-KN-8428-01A-11R-2314-13	hsa-mir-3179-1	0.0	0.0	N
TCGA-KN-8428-01A-11R-2314-13	hsa-mir-3179-2	0.0	0.0	N
TCGA-KN-8428-01A-11R-2314-13	hsa-mir-3179-3	0.0	0.0	N
TCGA-KN-8428-01A-11R-2314-13	hsa-mir-3180-1	0.0	0.0	N
TCGA-KN-8428-01A-11R-2314-13	hsa-mir-3180-2	0.0	0.0	N
TCGA-KN-8428-01A-11R-2314-13	hsa-mir-3180-3	0.0	0.0	N
TCGA-KN-8428-01A-11R-2314-13	hsa-mir-3180-4	0.0	0.0	N
TCGA-KN-8428-01A-11R-2314-13	hsa-mir-3180-5	0.0	0.0	N
TCGA-KN-8428-01A-11R-2314-13	hsa-mir-3181	0.0	0.0	N
TCGA-KN-8428-01A-11R-2314-13	hsa-mir-3182	0.0	0.0	N
TCGA-KN-8428-01A-11R-2314-13	hsa-mir-3183	0.0	0.0	N
TCGA-KN-8428-01A-11R-2314-13	hsa-mir-3184	0.0	0.0	N
TCGA-KN-8428-01A-11R-2314-13	hsa-mir-3185	0.0	0.0	N
TCGA-KN-8428-01A-11R-2314-13	hsa-mir-3186	0.0	0.0	N
TCGA-KN-8428-01A-11R-2314-13	hsa-mir-3187	0.0	0.0	N
TCGA-KN-8428-01A-11R-2314-13	hsa-mir-3188	1.0	0.185345	N
TCGA-KN-8428-01A-11R-2314-13	hsa-mir-3189	1.0	0.185345	N
TCGA-KN-8428-01A-11R-2314-13	hsa-mir-3190	0.0	0.0	N
TCGA-KN-8428-01A-11R-2314-13	hsa-mir-3191	4.0	0.741382	N
TCGA-KN-8428-01A-11R-2314-13	hsa-mir-3192	0.0	0.0	N
TCGA-KN-8428-01A-11R-2314-13	hsa-mir-3193	0.0	0.0	N
TCGA-KN-8428-01A-11R-2314-13	hsa-mir-3194	0.0	0.0	N
TCGA-KN-8428-01A-11R-2314-13	hsa-mir-3195	0.0	0.0	N
TCGA-KN-8428-01A-11R-2314-13	hsa-mir-3196	0.0	0.0	N
TCGA-KN-8428-01A-11R-2314-13	hsa-mir-3197	0.0	0.0	N
TCGA-KN-8428-01A-11R-2314-13	hsa-mir-3198	0.0	0.0	N
TCGA-KN-8428-01A-11R-2314-13	hsa-mir-3199-1	2.0	0.370691	N
TCGA-KN-8428-01A-11R-2314-13	hsa-mir-3199-2	3.0	0.556036	N
TCGA-KN-8428-01A-11R-2314-13	hsa-mir-32	89.0	16.495744	N
TCGA-KN-8428-01A-11R-2314-13	hsa-mir-3200	18.0	3.336218	N
TCGA-KN-8428-01A-11R-2314-13	hsa-mir-3201	0.0	0.0	N
TCGA-KN-8428-01A-11R-2314-13	hsa-mir-3202-1	0.0	0.0	N
TCGA-KN-8428-01A-11R-2314-13	hsa-mir-3202-2	0.0	0.0	N
TCGA-KN-8428-01A-11R-2314-13	hsa-mir-320a	1385.0	256.703435	Y
TCGA-KN-8428-01A-11R-2314-13	hsa-mir-320b-1	0.0	0.0	N
TCGA-KN-8428-01A-11R-2314-13	hsa-mir-320b-2	21.0	3.892254	Y
TCGA-KN-8428-01A-11R-2314-13	hsa-mir-320c-1	0.0	0.0	N
TCGA-KN-8428-01A-11R-2314-13	hsa-mir-320c-2	2.0	0.370691	N
TCGA-KN-8428-01A-11R-2314-13	hsa-mir-320d-1	1.0	0.185345	N
TCGA-KN-8428-01A-11R-2314-13	hsa-mir-320d-2	0.0	0.0	N
TCGA-KN-8428-01A-11R-2314-13	hsa-mir-320e	3.0	0.556036	N
TCGA-KN-8428-01A-11R-2314-13	hsa-mir-323	0.0	0.0	N
TCGA-KN-8428-01A-11R-2314-13	hsa-mir-323b	2.0	0.370691	N
TCGA-KN-8428-01A-11R-2314-13	hsa-mir-324	231.0	42.814797	N
TCGA-KN-8428-01A-11R-2314-13	hsa-mir-325	0.0	0.0	N
TCGA-KN-8428-01A-11R-2314-13	hsa-mir-326	6.0	1.112073	N
TCGA-KN-8428-01A-11R-2314-13	hsa-mir-328	140.0	25.948362	N
TCGA-KN-8428-01A-11R-2314-13	hsa-mir-329-1	0.0	0.0	N
TCGA-KN-8428-01A-11R-2314-13	hsa-mir-329-2	0.0	0.0	N
TCGA-KN-8428-01A-11R-2314-13	hsa-mir-330	58.0	10.750036	N
TCGA-KN-8428-01A-11R-2314-13	hsa-mir-331	105.0	19.461271	N
TCGA-KN-8428-01A-11R-2314-13	hsa-mir-335	91.0	16.866435	N
TCGA-KN-8428-01A-11R-2314-13	hsa-mir-337	55.0	10.193999	N
TCGA-KN-8428-01A-11R-2314-13	hsa-mir-338	1927.0	357.160664	N
TCGA-KN-8428-01A-11R-2314-13	hsa-mir-339	163.0	30.211307	N
TCGA-KN-8428-01A-11R-2314-13	hsa-mir-33a	252.0	46.707051	N
TCGA-KN-8428-01A-11R-2314-13	hsa-mir-33b	31.0	5.745709	N
TCGA-KN-8428-01A-11R-2314-13	hsa-mir-340	79.0	14.64229	N
TCGA-KN-8428-01A-11R-2314-13	hsa-mir-342	426.0	78.957158	N
TCGA-KN-8428-01A-11R-2314-13	hsa-mir-345	105.0	19.461271	N
TCGA-KN-8428-01A-11R-2314-13	hsa-mir-346	0.0	0.0	N
TCGA-KN-8428-01A-11R-2314-13	hsa-mir-34a	183.0	33.918216	N
TCGA-KN-8428-01A-11R-2314-13	hsa-mir-34b	2.0	0.370691	N
TCGA-KN-8428-01A-11R-2314-13	hsa-mir-34c	10.0	1.853454	N
TCGA-KN-8428-01A-11R-2314-13	hsa-mir-3605	11.0	2.0388	N
TCGA-KN-8428-01A-11R-2314-13	hsa-mir-3606	0.0	0.0	N
TCGA-KN-8428-01A-11R-2314-13	hsa-mir-3607	225.0	41.702724	N
TCGA-KN-8428-01A-11R-2314-13	hsa-mir-3609	0.0	0.0	N
TCGA-KN-8428-01A-11R-2314-13	hsa-mir-361	2330.0	431.854876	N
TCGA-KN-8428-01A-11R-2314-13	hsa-mir-3610	3.0	0.556036	N
TCGA-KN-8428-01A-11R-2314-13	hsa-mir-3611	0.0	0.0	N
TCGA-KN-8428-01A-11R-2314-13	hsa-mir-3612	0.0	0.0	N
TCGA-KN-8428-01A-11R-2314-13	hsa-mir-3613	72.0	13.344872	N
TCGA-KN-8428-01A-11R-2314-13	hsa-mir-3614	0.0	0.0	N
TCGA-KN-8428-01A-11R-2314-13	hsa-mir-3615	12.0	2.224145	N
TCGA-KN-8428-01A-11R-2314-13	hsa-mir-3616	0.0	0.0	N
TCGA-KN-8428-01A-11R-2314-13	hsa-mir-3617	0.0	0.0	N
TCGA-KN-8428-01A-11R-2314-13	hsa-mir-3618	0.0	0.0	N
TCGA-KN-8428-01A-11R-2314-13	hsa-mir-3619	2.0	0.370691	N
TCGA-KN-8428-01A-11R-2314-13	hsa-mir-362	174.0	32.250107	N
TCGA-KN-8428-01A-11R-2314-13	hsa-mir-3620	0.0	0.0	N
TCGA-KN-8428-01A-11R-2314-13	hsa-mir-3621	0.0	0.0	N
TCGA-KN-8428-01A-11R-2314-13	hsa-mir-3622a	0.0	0.0	N
TCGA-KN-8428-01A-11R-2314-13	hsa-mir-3622b	1.0	0.185345	N
TCGA-KN-8428-01A-11R-2314-13	hsa-mir-363	52.0	9.637963	N
TCGA-KN-8428-01A-11R-2314-13	hsa-mir-3646	0.0	0.0	N
TCGA-KN-8428-01A-11R-2314-13	hsa-mir-3647	13.0	2.409491	N
TCGA-KN-8428-01A-11R-2314-13	hsa-mir-3648	3.0	0.556036	N
TCGA-KN-8428-01A-11R-2314-13	hsa-mir-3649	0.0	0.0	N
TCGA-KN-8428-01A-11R-2314-13	hsa-mir-365-1	120.0	22.241453	N
TCGA-KN-8428-01A-11R-2314-13	hsa-mir-365-2	163.0	30.211307	N
TCGA-KN-8428-01A-11R-2314-13	hsa-mir-3650	0.0	0.0	N
TCGA-KN-8428-01A-11R-2314-13	hsa-mir-3651	10.0	1.853454	N
TCGA-KN-8428-01A-11R-2314-13	hsa-mir-3652	2.0	0.370691	N
TCGA-KN-8428-01A-11R-2314-13	hsa-mir-3653	64.0	11.862108	N
TCGA-KN-8428-01A-11R-2314-13	hsa-mir-3654	0.0	0.0	N
TCGA-KN-8428-01A-11R-2314-13	hsa-mir-3655	0.0	0.0	N
TCGA-KN-8428-01A-11R-2314-13	hsa-mir-3656	0.0	0.0	N
TCGA-KN-8428-01A-11R-2314-13	hsa-mir-3657	0.0	0.0	N
TCGA-KN-8428-01A-11R-2314-13	hsa-mir-3658	0.0	0.0	N
TCGA-KN-8428-01A-11R-2314-13	hsa-mir-3659	0.0	0.0	N
TCGA-KN-8428-01A-11R-2314-13	hsa-mir-3660	0.0	0.0	N
TCGA-KN-8428-01A-11R-2314-13	hsa-mir-3661	0.0	0.0	N
TCGA-KN-8428-01A-11R-2314-13	hsa-mir-3662	0.0	0.0	N
TCGA-KN-8428-01A-11R-2314-13	hsa-mir-3663	0.0	0.0	N
TCGA-KN-8428-01A-11R-2314-13	hsa-mir-3664	0.0	0.0	N
TCGA-KN-8428-01A-11R-2314-13	hsa-mir-3665	0.0	0.0	N
TCGA-KN-8428-01A-11R-2314-13	hsa-mir-3666	0.0	0.0	N
TCGA-KN-8428-01A-11R-2314-13	hsa-mir-3667	0.0	0.0	N
TCGA-KN-8428-01A-11R-2314-13	hsa-mir-3668	0.0	0.0	N
TCGA-KN-8428-01A-11R-2314-13	hsa-mir-3669	0.0	0.0	N
TCGA-KN-8428-01A-11R-2314-13	hsa-mir-367	0.0	0.0	N
TCGA-KN-8428-01A-11R-2314-13	hsa-mir-3670	0.0	0.0	N
TCGA-KN-8428-01A-11R-2314-13	hsa-mir-3671	0.0	0.0	N
TCGA-KN-8428-01A-11R-2314-13	hsa-mir-3672	0.0	0.0	N
TCGA-KN-8428-01A-11R-2314-13	hsa-mir-3673	0.0	0.0	N
TCGA-KN-8428-01A-11R-2314-13	hsa-mir-3674	0.0	0.0	N
TCGA-KN-8428-01A-11R-2314-13	hsa-mir-3675	0.0	0.0	N
TCGA-KN-8428-01A-11R-2314-13	hsa-mir-3676	26.0	4.818981	N
TCGA-KN-8428-01A-11R-2314-13	hsa-mir-3677	24.0	4.448291	N
TCGA-KN-8428-01A-11R-2314-13	hsa-mir-3678	0.0	0.0	N
TCGA-KN-8428-01A-11R-2314-13	hsa-mir-3679	0.0	0.0	N
TCGA-KN-8428-01A-11R-2314-13	hsa-mir-3680	2.0	0.370691	N
TCGA-KN-8428-01A-11R-2314-13	hsa-mir-3681	0.0	0.0	N
TCGA-KN-8428-01A-11R-2314-13	hsa-mir-3682	0.0	0.0	N
TCGA-KN-8428-01A-11R-2314-13	hsa-mir-3683	0.0	0.0	N
TCGA-KN-8428-01A-11R-2314-13	hsa-mir-3684	2.0	0.370691	N
TCGA-KN-8428-01A-11R-2314-13	hsa-mir-3685	0.0	0.0	N
TCGA-KN-8428-01A-11R-2314-13	hsa-mir-3686	0.0	0.0	N
TCGA-KN-8428-01A-11R-2314-13	hsa-mir-3687	3.0	0.556036	N
TCGA-KN-8428-01A-11R-2314-13	hsa-mir-3688	0.0	0.0	N
TCGA-KN-8428-01A-11R-2314-13	hsa-mir-3689a	0.0	0.0	N
TCGA-KN-8428-01A-11R-2314-13	hsa-mir-3689b	0.0	0.0	N
TCGA-KN-8428-01A-11R-2314-13	hsa-mir-369	8.0	1.482764	N
TCGA-KN-8428-01A-11R-2314-13	hsa-mir-3690	3.0	0.556036	N
TCGA-KN-8428-01A-11R-2314-13	hsa-mir-3691	1.0	0.185345	N
TCGA-KN-8428-01A-11R-2314-13	hsa-mir-3692	1.0	0.185345	N
TCGA-KN-8428-01A-11R-2314-13	hsa-mir-370	12.0	2.224145	N
TCGA-KN-8428-01A-11R-2314-13	hsa-mir-371	0.0	0.0	N
TCGA-KN-8428-01A-11R-2314-13	hsa-mir-3713	0.0	0.0	N
TCGA-KN-8428-01A-11R-2314-13	hsa-mir-3714	0.0	0.0	N
TCGA-KN-8428-01A-11R-2314-13	hsa-mir-372	0.0	0.0	N
TCGA-KN-8428-01A-11R-2314-13	hsa-mir-373	0.0	0.0	N
TCGA-KN-8428-01A-11R-2314-13	hsa-mir-374a	3584.0	664.278058	N
TCGA-KN-8428-01A-11R-2314-13	hsa-mir-374b	409.0	75.806285	N
TCGA-KN-8428-01A-11R-2314-13	hsa-mir-374c	0.0	0.0	N
TCGA-KN-8428-01A-11R-2314-13	hsa-mir-375	201.0	37.254434	N
TCGA-KN-8428-01A-11R-2314-13	hsa-mir-376a-1	3.0	0.556036	N
TCGA-KN-8428-01A-11R-2314-13	hsa-mir-376a-2	0.0	0.0	N
TCGA-KN-8428-01A-11R-2314-13	hsa-mir-376b	1.0	0.185345	N
TCGA-KN-8428-01A-11R-2314-13	hsa-mir-376c	3.0	0.556036	N
TCGA-KN-8428-01A-11R-2314-13	hsa-mir-377	1.0	0.185345	N
TCGA-KN-8428-01A-11R-2314-13	hsa-mir-378	6683.0	1238.663578	N
TCGA-KN-8428-01A-11R-2314-13	hsa-mir-378b	0.0	0.0	N
TCGA-KN-8428-01A-11R-2314-13	hsa-mir-378c	112.0	20.758689	N
TCGA-KN-8428-01A-11R-2314-13	hsa-mir-379	866.0	160.509151	N
TCGA-KN-8428-01A-11R-2314-13	hsa-mir-380	0.0	0.0	N
TCGA-KN-8428-01A-11R-2314-13	hsa-mir-381	97.0	17.978508	N
TCGA-KN-8428-01A-11R-2314-13	hsa-mir-382	29.0	5.375018	N
TCGA-KN-8428-01A-11R-2314-13	hsa-mir-383	0.0	0.0	N
TCGA-KN-8428-01A-11R-2314-13	hsa-mir-384	0.0	0.0	N
TCGA-KN-8428-01A-11R-2314-13	hsa-mir-3907	0.0	0.0	N
TCGA-KN-8428-01A-11R-2314-13	hsa-mir-3908	0.0	0.0	N
TCGA-KN-8428-01A-11R-2314-13	hsa-mir-3909	4.0	0.741382	N
TCGA-KN-8428-01A-11R-2314-13	hsa-mir-3910-1	0.0	0.0	N
TCGA-KN-8428-01A-11R-2314-13	hsa-mir-3910-2	0.0	0.0	N
TCGA-KN-8428-01A-11R-2314-13	hsa-mir-3911	0.0	0.0	N
TCGA-KN-8428-01A-11R-2314-13	hsa-mir-3912	7.0	1.297418	N
TCGA-KN-8428-01A-11R-2314-13	hsa-mir-3913-1	36.0	6.672436	N
TCGA-KN-8428-01A-11R-2314-13	hsa-mir-3913-2	0.0	0.0	N
TCGA-KN-8428-01A-11R-2314-13	hsa-mir-3914-1	0.0	0.0	N
TCGA-KN-8428-01A-11R-2314-13	hsa-mir-3914-2	0.0	0.0	N
TCGA-KN-8428-01A-11R-2314-13	hsa-mir-3915	0.0	0.0	N
TCGA-KN-8428-01A-11R-2314-13	hsa-mir-3916	0.0	0.0	N
TCGA-KN-8428-01A-11R-2314-13	hsa-mir-3917	3.0	0.556036	N
TCGA-KN-8428-01A-11R-2314-13	hsa-mir-3918	0.0	0.0	N
TCGA-KN-8428-01A-11R-2314-13	hsa-mir-3919	1.0	0.185345	N
TCGA-KN-8428-01A-11R-2314-13	hsa-mir-3920	0.0	0.0	N
TCGA-KN-8428-01A-11R-2314-13	hsa-mir-3921	1.0	0.185345	N
TCGA-KN-8428-01A-11R-2314-13	hsa-mir-3922	0.0	0.0	N
TCGA-KN-8428-01A-11R-2314-13	hsa-mir-3923	0.0	0.0	N
TCGA-KN-8428-01A-11R-2314-13	hsa-mir-3924	0.0	0.0	N
TCGA-KN-8428-01A-11R-2314-13	hsa-mir-3925	0.0	0.0	N
TCGA-KN-8428-01A-11R-2314-13	hsa-mir-3926-1	1.0	0.185345	N
TCGA-KN-8428-01A-11R-2314-13	hsa-mir-3926-2	0.0	0.0	N
TCGA-KN-8428-01A-11R-2314-13	hsa-mir-3927	0.0	0.0	N
TCGA-KN-8428-01A-11R-2314-13	hsa-mir-3928	6.0	1.112073	N
TCGA-KN-8428-01A-11R-2314-13	hsa-mir-3929	1.0	0.185345	N
TCGA-KN-8428-01A-11R-2314-13	hsa-mir-3934	4.0	0.741382	N
TCGA-KN-8428-01A-11R-2314-13	hsa-mir-3935	0.0	0.0	N
TCGA-KN-8428-01A-11R-2314-13	hsa-mir-3936	0.0	0.0	N
TCGA-KN-8428-01A-11R-2314-13	hsa-mir-3937	0.0	0.0	N
TCGA-KN-8428-01A-11R-2314-13	hsa-mir-3938	0.0	0.0	N
TCGA-KN-8428-01A-11R-2314-13	hsa-mir-3939	0.0	0.0	N
TCGA-KN-8428-01A-11R-2314-13	hsa-mir-3940	1.0	0.185345	N
TCGA-KN-8428-01A-11R-2314-13	hsa-mir-3941	2.0	0.370691	N
TCGA-KN-8428-01A-11R-2314-13	hsa-mir-3942	2.0	0.370691	N
TCGA-KN-8428-01A-11R-2314-13	hsa-mir-3943	0.0	0.0	N
TCGA-KN-8428-01A-11R-2314-13	hsa-mir-3944	0.0	0.0	N
TCGA-KN-8428-01A-11R-2314-13	hsa-mir-3945	0.0	0.0	N
TCGA-KN-8428-01A-11R-2314-13	hsa-mir-409	47.0	8.711236	N
TCGA-KN-8428-01A-11R-2314-13	hsa-mir-410	24.0	4.448291	N
TCGA-KN-8428-01A-11R-2314-13	hsa-mir-411	8.0	1.482764	N
TCGA-KN-8428-01A-11R-2314-13	hsa-mir-412	9.0	1.668109	N
TCGA-KN-8428-01A-11R-2314-13	hsa-mir-421	19.0	3.521563	N
TCGA-KN-8428-01A-11R-2314-13	hsa-mir-422a	0.0	0.0	N
TCGA-KN-8428-01A-11R-2314-13	hsa-mir-423	771.0	142.901335	N
TCGA-KN-8428-01A-11R-2314-13	hsa-mir-424	1812.0	335.845938	N
TCGA-KN-8428-01A-11R-2314-13	hsa-mir-425	1215.0	225.19471	N
TCGA-KN-8428-01A-11R-2314-13	hsa-mir-4251	0.0	0.0	N
TCGA-KN-8428-01A-11R-2314-13	hsa-mir-4252	0.0	0.0	N
TCGA-KN-8428-01A-11R-2314-13	hsa-mir-4253	0.0	0.0	N
TCGA-KN-8428-01A-11R-2314-13	hsa-mir-4254	0.0	0.0	N
TCGA-KN-8428-01A-11R-2314-13	hsa-mir-4255	0.0	0.0	N
TCGA-KN-8428-01A-11R-2314-13	hsa-mir-4256	0.0	0.0	N
TCGA-KN-8428-01A-11R-2314-13	hsa-mir-4257	0.0	0.0	N
TCGA-KN-8428-01A-11R-2314-13	hsa-mir-4258	0.0	0.0	N
TCGA-KN-8428-01A-11R-2314-13	hsa-mir-4259	0.0	0.0	N
TCGA-KN-8428-01A-11R-2314-13	hsa-mir-4260	0.0	0.0	N
TCGA-KN-8428-01A-11R-2314-13	hsa-mir-4261	0.0	0.0	N
TCGA-KN-8428-01A-11R-2314-13	hsa-mir-4262	0.0	0.0	N
TCGA-KN-8428-01A-11R-2314-13	hsa-mir-4263	0.0	0.0	N
TCGA-KN-8428-01A-11R-2314-13	hsa-mir-4264	0.0	0.0	N
TCGA-KN-8428-01A-11R-2314-13	hsa-mir-4265	0.0	0.0	N
TCGA-KN-8428-01A-11R-2314-13	hsa-mir-4266	0.0	0.0	N
TCGA-KN-8428-01A-11R-2314-13	hsa-mir-4267	0.0	0.0	N
TCGA-KN-8428-01A-11R-2314-13	hsa-mir-4268	0.0	0.0	N
TCGA-KN-8428-01A-11R-2314-13	hsa-mir-4269	0.0	0.0	N
TCGA-KN-8428-01A-11R-2314-13	hsa-mir-4270	0.0	0.0	N
TCGA-KN-8428-01A-11R-2314-13	hsa-mir-4271	0.0	0.0	N
TCGA-KN-8428-01A-11R-2314-13	hsa-mir-4272	0.0	0.0	N
TCGA-KN-8428-01A-11R-2314-13	hsa-mir-4273	0.0	0.0	N
TCGA-KN-8428-01A-11R-2314-13	hsa-mir-4274	0.0	0.0	N
TCGA-KN-8428-01A-11R-2314-13	hsa-mir-4275	0.0	0.0	N
TCGA-KN-8428-01A-11R-2314-13	hsa-mir-4276	0.0	0.0	N
TCGA-KN-8428-01A-11R-2314-13	hsa-mir-4277	0.0	0.0	N
TCGA-KN-8428-01A-11R-2314-13	hsa-mir-4278	0.0	0.0	N
TCGA-KN-8428-01A-11R-2314-13	hsa-mir-4279	0.0	0.0	N
TCGA-KN-8428-01A-11R-2314-13	hsa-mir-4280	0.0	0.0	N
TCGA-KN-8428-01A-11R-2314-13	hsa-mir-4281	0.0	0.0	N
TCGA-KN-8428-01A-11R-2314-13	hsa-mir-4282	0.0	0.0	N
TCGA-KN-8428-01A-11R-2314-13	hsa-mir-4283-1	0.0	0.0	N
TCGA-KN-8428-01A-11R-2314-13	hsa-mir-4283-2	0.0	0.0	N
TCGA-KN-8428-01A-11R-2314-13	hsa-mir-4284	0.0	0.0	N
TCGA-KN-8428-01A-11R-2314-13	hsa-mir-4285	0.0	0.0	N
TCGA-KN-8428-01A-11R-2314-13	hsa-mir-4286	1.0	0.185345	N
TCGA-KN-8428-01A-11R-2314-13	hsa-mir-4287	0.0	0.0	N
TCGA-KN-8428-01A-11R-2314-13	hsa-mir-4288	0.0	0.0	N
TCGA-KN-8428-01A-11R-2314-13	hsa-mir-4289	0.0	0.0	N
TCGA-KN-8428-01A-11R-2314-13	hsa-mir-429	662.0	122.698682	N
TCGA-KN-8428-01A-11R-2314-13	hsa-mir-4290	0.0	0.0	N
TCGA-KN-8428-01A-11R-2314-13	hsa-mir-4291	0.0	0.0	N
TCGA-KN-8428-01A-11R-2314-13	hsa-mir-4292	0.0	0.0	N
TCGA-KN-8428-01A-11R-2314-13	hsa-mir-4293	0.0	0.0	N
TCGA-KN-8428-01A-11R-2314-13	hsa-mir-4294	0.0	0.0	N
TCGA-KN-8428-01A-11R-2314-13	hsa-mir-4295	0.0	0.0	N
TCGA-KN-8428-01A-11R-2314-13	hsa-mir-4296	0.0	0.0	N
TCGA-KN-8428-01A-11R-2314-13	hsa-mir-4297	0.0	0.0	N
TCGA-KN-8428-01A-11R-2314-13	hsa-mir-4298	0.0	0.0	N
TCGA-KN-8428-01A-11R-2314-13	hsa-mir-4299	0.0	0.0	N
TCGA-KN-8428-01A-11R-2314-13	hsa-mir-4300	0.0	0.0	N
TCGA-KN-8428-01A-11R-2314-13	hsa-mir-4301	0.0	0.0	N
TCGA-KN-8428-01A-11R-2314-13	hsa-mir-4302	0.0	0.0	N
TCGA-KN-8428-01A-11R-2314-13	hsa-mir-4303	0.0	0.0	N
TCGA-KN-8428-01A-11R-2314-13	hsa-mir-4304	0.0	0.0	N
TCGA-KN-8428-01A-11R-2314-13	hsa-mir-4305	0.0	0.0	N
TCGA-KN-8428-01A-11R-2314-13	hsa-mir-4306	0.0	0.0	N
TCGA-KN-8428-01A-11R-2314-13	hsa-mir-4307	0.0	0.0	N
TCGA-KN-8428-01A-11R-2314-13	hsa-mir-4308	0.0	0.0	N
TCGA-KN-8428-01A-11R-2314-13	hsa-mir-4309	0.0	0.0	N
TCGA-KN-8428-01A-11R-2314-13	hsa-mir-431	12.0	2.224145	N
TCGA-KN-8428-01A-11R-2314-13	hsa-mir-4310	0.0	0.0	N
TCGA-KN-8428-01A-11R-2314-13	hsa-mir-4311	0.0	0.0	N
TCGA-KN-8428-01A-11R-2314-13	hsa-mir-4312	0.0	0.0	N
TCGA-KN-8428-01A-11R-2314-13	hsa-mir-4313	0.0	0.0	N
TCGA-KN-8428-01A-11R-2314-13	hsa-mir-4314	0.0	0.0	N
TCGA-KN-8428-01A-11R-2314-13	hsa-mir-4315-1	0.0	0.0	N
TCGA-KN-8428-01A-11R-2314-13	hsa-mir-4315-2	0.0	0.0	N
TCGA-KN-8428-01A-11R-2314-13	hsa-mir-4316	0.0	0.0	N
TCGA-KN-8428-01A-11R-2314-13	hsa-mir-4317	0.0	0.0	N
TCGA-KN-8428-01A-11R-2314-13	hsa-mir-4318	0.0	0.0	N
TCGA-KN-8428-01A-11R-2314-13	hsa-mir-4319	0.0	0.0	N
TCGA-KN-8428-01A-11R-2314-13	hsa-mir-432	12.0	2.224145	N
TCGA-KN-8428-01A-11R-2314-13	hsa-mir-4320	0.0	0.0	N
TCGA-KN-8428-01A-11R-2314-13	hsa-mir-4321	0.0	0.0	N
TCGA-KN-8428-01A-11R-2314-13	hsa-mir-4322	0.0	0.0	N
TCGA-KN-8428-01A-11R-2314-13	hsa-mir-4323	0.0	0.0	N
TCGA-KN-8428-01A-11R-2314-13	hsa-mir-4324	0.0	0.0	N
TCGA-KN-8428-01A-11R-2314-13	hsa-mir-4325	0.0	0.0	N
TCGA-KN-8428-01A-11R-2314-13	hsa-mir-4326	12.0	2.224145	N
TCGA-KN-8428-01A-11R-2314-13	hsa-mir-4327	0.0	0.0	N
TCGA-KN-8428-01A-11R-2314-13	hsa-mir-4328	0.0	0.0	N
TCGA-KN-8428-01A-11R-2314-13	hsa-mir-4329	0.0	0.0	N
TCGA-KN-8428-01A-11R-2314-13	hsa-mir-433	6.0	1.112073	N
TCGA-KN-8428-01A-11R-2314-13	hsa-mir-4330	0.0	0.0	N
TCGA-KN-8428-01A-11R-2314-13	hsa-mir-448	0.0	0.0	N
TCGA-KN-8428-01A-11R-2314-13	hsa-mir-449a	2.0	0.370691	N
TCGA-KN-8428-01A-11R-2314-13	hsa-mir-449b	1.0	0.185345	N
TCGA-KN-8428-01A-11R-2314-13	hsa-mir-449c	0.0	0.0	N
TCGA-KN-8428-01A-11R-2314-13	hsa-mir-450a-1	31.0	5.745709	N
TCGA-KN-8428-01A-11R-2314-13	hsa-mir-450a-2	27.0	5.004327	N
TCGA-KN-8428-01A-11R-2314-13	hsa-mir-450b	166.0	30.767343	N
TCGA-KN-8428-01A-11R-2314-13	hsa-mir-451	1153.0	213.703293	N
TCGA-KN-8428-01A-11R-2314-13	hsa-mir-452	71.0	13.159526	N
TCGA-KN-8428-01A-11R-2314-13	hsa-mir-454	29.0	5.375018	N
TCGA-KN-8428-01A-11R-2314-13	hsa-mir-455	494.0	91.560648	N
TCGA-KN-8428-01A-11R-2314-13	hsa-mir-466	16.0	2.965527	N
TCGA-KN-8428-01A-11R-2314-13	hsa-mir-483	1.0	0.185345	N
TCGA-KN-8428-01A-11R-2314-13	hsa-mir-484	159.0	29.469925	N
TCGA-KN-8428-01A-11R-2314-13	hsa-mir-485	3.0	0.556036	N
TCGA-KN-8428-01A-11R-2314-13	hsa-mir-486	529.0	98.047738	N
TCGA-KN-8428-01A-11R-2314-13	hsa-mir-487a	0.0	0.0	N
TCGA-KN-8428-01A-11R-2314-13	hsa-mir-487b	4.0	0.741382	N
TCGA-KN-8428-01A-11R-2314-13	hsa-mir-488	0.0	0.0	N
TCGA-KN-8428-01A-11R-2314-13	hsa-mir-489	0.0	0.0	N
TCGA-KN-8428-01A-11R-2314-13	hsa-mir-490	0.0	0.0	N
TCGA-KN-8428-01A-11R-2314-13	hsa-mir-491	12.0	2.224145	N
TCGA-KN-8428-01A-11R-2314-13	hsa-mir-492	0.0	0.0	N
TCGA-KN-8428-01A-11R-2314-13	hsa-mir-493	23.0	4.262945	N
TCGA-KN-8428-01A-11R-2314-13	hsa-mir-494	0.0	0.0	N
TCGA-KN-8428-01A-11R-2314-13	hsa-mir-495	12.0	2.224145	N
TCGA-KN-8428-01A-11R-2314-13	hsa-mir-496	1.0	0.185345	N
TCGA-KN-8428-01A-11R-2314-13	hsa-mir-497	248.0	45.965669	N
TCGA-KN-8428-01A-11R-2314-13	hsa-mir-498	0.0	0.0	N
TCGA-KN-8428-01A-11R-2314-13	hsa-mir-499	2.0	0.370691	N
TCGA-KN-8428-01A-11R-2314-13	hsa-mir-500a	2554.0	473.372255	Y
TCGA-KN-8428-01A-11R-2314-13	hsa-mir-500b	72.0	13.344872	Y
TCGA-KN-8428-01A-11R-2314-13	hsa-mir-501	380.0	70.431267	N
TCGA-KN-8428-01A-11R-2314-13	hsa-mir-502	103.0	19.09058	Y
TCGA-KN-8428-01A-11R-2314-13	hsa-mir-503	113.0	20.944035	N
TCGA-KN-8428-01A-11R-2314-13	hsa-mir-504	19.0	3.521563	N
TCGA-KN-8428-01A-11R-2314-13	hsa-mir-505	213.0	39.478579	N
TCGA-KN-8428-01A-11R-2314-13	hsa-mir-506	2.0	0.370691	N
TCGA-KN-8428-01A-11R-2314-13	hsa-mir-507	1.0	0.185345	N
TCGA-KN-8428-01A-11R-2314-13	hsa-mir-508	128.0	23.724216	N
TCGA-KN-8428-01A-11R-2314-13	hsa-mir-509-1	13.0	2.409491	N
TCGA-KN-8428-01A-11R-2314-13	hsa-mir-509-2	13.0	2.409491	N
TCGA-KN-8428-01A-11R-2314-13	hsa-mir-509-3	22.0	4.0776	N
TCGA-KN-8428-01A-11R-2314-13	hsa-mir-510	0.0	0.0	N
TCGA-KN-8428-01A-11R-2314-13	hsa-mir-511-1	3.0	0.556036	N
TCGA-KN-8428-01A-11R-2314-13	hsa-mir-511-2	7.0	1.297418	N
TCGA-KN-8428-01A-11R-2314-13	hsa-mir-512-1	0.0	0.0	N
TCGA-KN-8428-01A-11R-2314-13	hsa-mir-512-2	0.0	0.0	N
TCGA-KN-8428-01A-11R-2314-13	hsa-mir-513a-1	0.0	0.0	N
TCGA-KN-8428-01A-11R-2314-13	hsa-mir-513a-2	0.0	0.0	N
TCGA-KN-8428-01A-11R-2314-13	hsa-mir-513b	1.0	0.185345	N
TCGA-KN-8428-01A-11R-2314-13	hsa-mir-513c	0.0	0.0	N
TCGA-KN-8428-01A-11R-2314-13	hsa-mir-514-1	39.0	7.228472	N
TCGA-KN-8428-01A-11R-2314-13	hsa-mir-514-2	40.0	7.413818	N
TCGA-KN-8428-01A-11R-2314-13	hsa-mir-514-3	44.0	8.155199	N
TCGA-KN-8428-01A-11R-2314-13	hsa-mir-514b	0.0	0.0	N
TCGA-KN-8428-01A-11R-2314-13	hsa-mir-515-1	0.0	0.0	N
TCGA-KN-8428-01A-11R-2314-13	hsa-mir-515-2	0.0	0.0	N
TCGA-KN-8428-01A-11R-2314-13	hsa-mir-516a-1	0.0	0.0	N
TCGA-KN-8428-01A-11R-2314-13	hsa-mir-516a-2	0.0	0.0	N
TCGA-KN-8428-01A-11R-2314-13	hsa-mir-516b-1	0.0	0.0	N
TCGA-KN-8428-01A-11R-2314-13	hsa-mir-516b-2	0.0	0.0	N
TCGA-KN-8428-01A-11R-2314-13	hsa-mir-517a	0.0	0.0	N
TCGA-KN-8428-01A-11R-2314-13	hsa-mir-517b	0.0	0.0	N
TCGA-KN-8428-01A-11R-2314-13	hsa-mir-517c	0.0	0.0	N
TCGA-KN-8428-01A-11R-2314-13	hsa-mir-518a-1	0.0	0.0	N
TCGA-KN-8428-01A-11R-2314-13	hsa-mir-518a-2	0.0	0.0	N
TCGA-KN-8428-01A-11R-2314-13	hsa-mir-518b	0.0	0.0	N
TCGA-KN-8428-01A-11R-2314-13	hsa-mir-518c	0.0	0.0	N
TCGA-KN-8428-01A-11R-2314-13	hsa-mir-518d	0.0	0.0	N
TCGA-KN-8428-01A-11R-2314-13	hsa-mir-518e	0.0	0.0	N
TCGA-KN-8428-01A-11R-2314-13	hsa-mir-518f	0.0	0.0	N
TCGA-KN-8428-01A-11R-2314-13	hsa-mir-519a-1	0.0	0.0	N
TCGA-KN-8428-01A-11R-2314-13	hsa-mir-519a-2	0.0	0.0	N
TCGA-KN-8428-01A-11R-2314-13	hsa-mir-519b	0.0	0.0	N
TCGA-KN-8428-01A-11R-2314-13	hsa-mir-519c	0.0	0.0	N
TCGA-KN-8428-01A-11R-2314-13	hsa-mir-519d	0.0	0.0	N
TCGA-KN-8428-01A-11R-2314-13	hsa-mir-519e	0.0	0.0	N
TCGA-KN-8428-01A-11R-2314-13	hsa-mir-520a	0.0	0.0	N
TCGA-KN-8428-01A-11R-2314-13	hsa-mir-520b	0.0	0.0	N
TCGA-KN-8428-01A-11R-2314-13	hsa-mir-520c	0.0	0.0	N
TCGA-KN-8428-01A-11R-2314-13	hsa-mir-520d	0.0	0.0	N
TCGA-KN-8428-01A-11R-2314-13	hsa-mir-520e	0.0	0.0	N
TCGA-KN-8428-01A-11R-2314-13	hsa-mir-520f	0.0	0.0	N
TCGA-KN-8428-01A-11R-2314-13	hsa-mir-520g	0.0	0.0	N
TCGA-KN-8428-01A-11R-2314-13	hsa-mir-520h	0.0	0.0	N
TCGA-KN-8428-01A-11R-2314-13	hsa-mir-521-1	0.0	0.0	N
TCGA-KN-8428-01A-11R-2314-13	hsa-mir-521-2	0.0	0.0	N
TCGA-KN-8428-01A-11R-2314-13	hsa-mir-522	0.0	0.0	N
TCGA-KN-8428-01A-11R-2314-13	hsa-mir-523	0.0	0.0	N
TCGA-KN-8428-01A-11R-2314-13	hsa-mir-524	0.0	0.0	N
TCGA-KN-8428-01A-11R-2314-13	hsa-mir-525	0.0	0.0	N
TCGA-KN-8428-01A-11R-2314-13	hsa-mir-526a-1	0.0	0.0	N
TCGA-KN-8428-01A-11R-2314-13	hsa-mir-526a-2	0.0	0.0	N
TCGA-KN-8428-01A-11R-2314-13	hsa-mir-526b	1.0	0.185345	N
TCGA-KN-8428-01A-11R-2314-13	hsa-mir-527	0.0	0.0	N
TCGA-KN-8428-01A-11R-2314-13	hsa-mir-532	17470.0	3237.984843	N
TCGA-KN-8428-01A-11R-2314-13	hsa-mir-539	20.0	3.706909	N
TCGA-KN-8428-01A-11R-2314-13	hsa-mir-541	1.0	0.185345	N
TCGA-KN-8428-01A-11R-2314-13	hsa-mir-542	1979.0	366.798626	N
TCGA-KN-8428-01A-11R-2314-13	hsa-mir-543	3.0	0.556036	N
TCGA-KN-8428-01A-11R-2314-13	hsa-mir-544	0.0	0.0	N
TCGA-KN-8428-01A-11R-2314-13	hsa-mir-544b	0.0	0.0	N
TCGA-KN-8428-01A-11R-2314-13	hsa-mir-545	2.0	0.370691	N
TCGA-KN-8428-01A-11R-2314-13	hsa-mir-548a-1	0.0	0.0	N
TCGA-KN-8428-01A-11R-2314-13	hsa-mir-548a-2	0.0	0.0	N
TCGA-KN-8428-01A-11R-2314-13	hsa-mir-548a-3	1.0	0.185345	N
TCGA-KN-8428-01A-11R-2314-13	hsa-mir-548aa-1	0.0	0.0	N
TCGA-KN-8428-01A-11R-2314-13	hsa-mir-548aa-2	0.0	0.0	N
TCGA-KN-8428-01A-11R-2314-13	hsa-mir-548b	1.0	0.185345	N
TCGA-KN-8428-01A-11R-2314-13	hsa-mir-548c	0.0	0.0	N
TCGA-KN-8428-01A-11R-2314-13	hsa-mir-548d-1	0.0	0.0	N
TCGA-KN-8428-01A-11R-2314-13	hsa-mir-548d-2	0.0	0.0	N
TCGA-KN-8428-01A-11R-2314-13	hsa-mir-548e	0.0	0.0	N
TCGA-KN-8428-01A-11R-2314-13	hsa-mir-548f-1	0.0	0.0	N
TCGA-KN-8428-01A-11R-2314-13	hsa-mir-548f-2	0.0	0.0	N
TCGA-KN-8428-01A-11R-2314-13	hsa-mir-548f-3	0.0	0.0	N
TCGA-KN-8428-01A-11R-2314-13	hsa-mir-548f-4	0.0	0.0	N
TCGA-KN-8428-01A-11R-2314-13	hsa-mir-548f-5	0.0	0.0	N
TCGA-KN-8428-01A-11R-2314-13	hsa-mir-548g	0.0	0.0	N
TCGA-KN-8428-01A-11R-2314-13	hsa-mir-548h-1	0.0	0.0	N
TCGA-KN-8428-01A-11R-2314-13	hsa-mir-548h-2	0.0	0.0	N
TCGA-KN-8428-01A-11R-2314-13	hsa-mir-548h-3	0.0	0.0	N
TCGA-KN-8428-01A-11R-2314-13	hsa-mir-548h-4	0.0	0.0	N
TCGA-KN-8428-01A-11R-2314-13	hsa-mir-548i-1	0.0	0.0	N
TCGA-KN-8428-01A-11R-2314-13	hsa-mir-548i-2	0.0	0.0	N
TCGA-KN-8428-01A-11R-2314-13	hsa-mir-548i-3	0.0	0.0	N
TCGA-KN-8428-01A-11R-2314-13	hsa-mir-548i-4	0.0	0.0	N
TCGA-KN-8428-01A-11R-2314-13	hsa-mir-548j	1.0	0.185345	N
TCGA-KN-8428-01A-11R-2314-13	hsa-mir-548k	1.0	0.185345	N
TCGA-KN-8428-01A-11R-2314-13	hsa-mir-548l	0.0	0.0	N
TCGA-KN-8428-01A-11R-2314-13	hsa-mir-548m	0.0	0.0	N
TCGA-KN-8428-01A-11R-2314-13	hsa-mir-548n	0.0	0.0	N
TCGA-KN-8428-01A-11R-2314-13	hsa-mir-548o	0.0	0.0	N
TCGA-KN-8428-01A-11R-2314-13	hsa-mir-548p	0.0	0.0	N
TCGA-KN-8428-01A-11R-2314-13	hsa-mir-548q	1.0	0.185345	N
TCGA-KN-8428-01A-11R-2314-13	hsa-mir-548s	0.0	0.0	N
TCGA-KN-8428-01A-11R-2314-13	hsa-mir-548t	0.0	0.0	N
TCGA-KN-8428-01A-11R-2314-13	hsa-mir-548u	0.0	0.0	N
TCGA-KN-8428-01A-11R-2314-13	hsa-mir-548v	3.0	0.556036	N
TCGA-KN-8428-01A-11R-2314-13	hsa-mir-548w	0.0	0.0	N
TCGA-KN-8428-01A-11R-2314-13	hsa-mir-548x	0.0	0.0	N
TCGA-KN-8428-01A-11R-2314-13	hsa-mir-548y	0.0	0.0	N
TCGA-KN-8428-01A-11R-2314-13	hsa-mir-548z	0.0	0.0	N
TCGA-KN-8428-01A-11R-2314-13	hsa-mir-549	0.0	0.0	N
TCGA-KN-8428-01A-11R-2314-13	hsa-mir-550a-1	22.0	4.0776	N
TCGA-KN-8428-01A-11R-2314-13	hsa-mir-550a-2	21.0	3.892254	N
TCGA-KN-8428-01A-11R-2314-13	hsa-mir-550b-1	0.0	0.0	N
TCGA-KN-8428-01A-11R-2314-13	hsa-mir-550b-2	0.0	0.0	N
TCGA-KN-8428-01A-11R-2314-13	hsa-mir-551a	0.0	0.0	N
TCGA-KN-8428-01A-11R-2314-13	hsa-mir-551b	2.0	0.370691	N
TCGA-KN-8428-01A-11R-2314-13	hsa-mir-552	1.0	0.185345	N
TCGA-KN-8428-01A-11R-2314-13	hsa-mir-553	0.0	0.0	N
TCGA-KN-8428-01A-11R-2314-13	hsa-mir-554	0.0	0.0	N
TCGA-KN-8428-01A-11R-2314-13	hsa-mir-555	0.0	0.0	N
TCGA-KN-8428-01A-11R-2314-13	hsa-mir-556	3.0	0.556036	N
TCGA-KN-8428-01A-11R-2314-13	hsa-mir-557	0.0	0.0	N
TCGA-KN-8428-01A-11R-2314-13	hsa-mir-558	0.0	0.0	N
TCGA-KN-8428-01A-11R-2314-13	hsa-mir-559	1.0	0.185345	N
TCGA-KN-8428-01A-11R-2314-13	hsa-mir-561	2.0	0.370691	N
TCGA-KN-8428-01A-11R-2314-13	hsa-mir-562	0.0	0.0	N
TCGA-KN-8428-01A-11R-2314-13	hsa-mir-563	0.0	0.0	N
TCGA-KN-8428-01A-11R-2314-13	hsa-mir-564	0.0	0.0	N
TCGA-KN-8428-01A-11R-2314-13	hsa-mir-566	0.0	0.0	N
TCGA-KN-8428-01A-11R-2314-13	hsa-mir-567	0.0	0.0	N
TCGA-KN-8428-01A-11R-2314-13	hsa-mir-568	0.0	0.0	N
TCGA-KN-8428-01A-11R-2314-13	hsa-mir-569	0.0	0.0	N
TCGA-KN-8428-01A-11R-2314-13	hsa-mir-570	3.0	0.556036	N
TCGA-KN-8428-01A-11R-2314-13	hsa-mir-571	0.0	0.0	N
TCGA-KN-8428-01A-11R-2314-13	hsa-mir-572	0.0	0.0	N
TCGA-KN-8428-01A-11R-2314-13	hsa-mir-573	0.0	0.0	N
TCGA-KN-8428-01A-11R-2314-13	hsa-mir-574	288.0	53.379487	N
TCGA-KN-8428-01A-11R-2314-13	hsa-mir-575	0.0	0.0	N
TCGA-KN-8428-01A-11R-2314-13	hsa-mir-576	35.0	6.48709	N
TCGA-KN-8428-01A-11R-2314-13	hsa-mir-577	168.0	31.138034	N
TCGA-KN-8428-01A-11R-2314-13	hsa-mir-578	0.0	0.0	N
TCGA-KN-8428-01A-11R-2314-13	hsa-mir-579	2.0	0.370691	N
TCGA-KN-8428-01A-11R-2314-13	hsa-mir-580	2.0	0.370691	N
TCGA-KN-8428-01A-11R-2314-13	hsa-mir-581	1.0	0.185345	N
TCGA-KN-8428-01A-11R-2314-13	hsa-mir-582	21662.0	4014.952929	N
TCGA-KN-8428-01A-11R-2314-13	hsa-mir-583	0.0	0.0	N
TCGA-KN-8428-01A-11R-2314-13	hsa-mir-584	207.0	38.366506	N
TCGA-KN-8428-01A-11R-2314-13	hsa-mir-585	7.0	1.297418	N
TCGA-KN-8428-01A-11R-2314-13	hsa-mir-586	0.0	0.0	N
TCGA-KN-8428-01A-11R-2314-13	hsa-mir-587	0.0	0.0	N
TCGA-KN-8428-01A-11R-2314-13	hsa-mir-588	0.0	0.0	N
TCGA-KN-8428-01A-11R-2314-13	hsa-mir-589	763.0	141.418571	N
TCGA-KN-8428-01A-11R-2314-13	hsa-mir-590	122.0	22.612144	N
TCGA-KN-8428-01A-11R-2314-13	hsa-mir-591	0.0	0.0	N
TCGA-KN-8428-01A-11R-2314-13	hsa-mir-592	26.0	4.818981	N
TCGA-KN-8428-01A-11R-2314-13	hsa-mir-593	0.0	0.0	N
TCGA-KN-8428-01A-11R-2314-13	hsa-mir-595	0.0	0.0	N
TCGA-KN-8428-01A-11R-2314-13	hsa-mir-596	0.0	0.0	N
TCGA-KN-8428-01A-11R-2314-13	hsa-mir-597	0.0	0.0	N
TCGA-KN-8428-01A-11R-2314-13	hsa-mir-598	582.0	107.871046	N
TCGA-KN-8428-01A-11R-2314-13	hsa-mir-599	1.0	0.185345	N
TCGA-KN-8428-01A-11R-2314-13	hsa-mir-600	0.0	0.0	N
TCGA-KN-8428-01A-11R-2314-13	hsa-mir-601	0.0	0.0	N
TCGA-KN-8428-01A-11R-2314-13	hsa-mir-602	0.0	0.0	N
TCGA-KN-8428-01A-11R-2314-13	hsa-mir-603	0.0	0.0	N
TCGA-KN-8428-01A-11R-2314-13	hsa-mir-604	0.0	0.0	N
TCGA-KN-8428-01A-11R-2314-13	hsa-mir-605	1.0	0.185345	N
TCGA-KN-8428-01A-11R-2314-13	hsa-mir-606	0.0	0.0	N
TCGA-KN-8428-01A-11R-2314-13	hsa-mir-607	1.0	0.185345	N
TCGA-KN-8428-01A-11R-2314-13	hsa-mir-608	0.0	0.0	N
TCGA-KN-8428-01A-11R-2314-13	hsa-mir-609	0.0	0.0	N
TCGA-KN-8428-01A-11R-2314-13	hsa-mir-610	0.0	0.0	N
TCGA-KN-8428-01A-11R-2314-13	hsa-mir-611	1.0	0.185345	N
TCGA-KN-8428-01A-11R-2314-13	hsa-mir-612	0.0	0.0	N
TCGA-KN-8428-01A-11R-2314-13	hsa-mir-613	0.0	0.0	N
TCGA-KN-8428-01A-11R-2314-13	hsa-mir-614	0.0	0.0	N
TCGA-KN-8428-01A-11R-2314-13	hsa-mir-615	20.0	3.706909	N
TCGA-KN-8428-01A-11R-2314-13	hsa-mir-616	34.0	6.301745	N
TCGA-KN-8428-01A-11R-2314-13	hsa-mir-617	2.0	0.370691	N
TCGA-KN-8428-01A-11R-2314-13	hsa-mir-618	46.0	8.52589	N
TCGA-KN-8428-01A-11R-2314-13	hsa-mir-619	0.0	0.0	N
TCGA-KN-8428-01A-11R-2314-13	hsa-mir-620	0.0	0.0	N
TCGA-KN-8428-01A-11R-2314-13	hsa-mir-621	0.0	0.0	N
TCGA-KN-8428-01A-11R-2314-13	hsa-mir-622	0.0	0.0	N
TCGA-KN-8428-01A-11R-2314-13	hsa-mir-623	0.0	0.0	N
TCGA-KN-8428-01A-11R-2314-13	hsa-mir-624	2.0	0.370691	N
TCGA-KN-8428-01A-11R-2314-13	hsa-mir-625	1821.0	337.514047	N
TCGA-KN-8428-01A-11R-2314-13	hsa-mir-626	0.0	0.0	N
TCGA-KN-8428-01A-11R-2314-13	hsa-mir-627	9.0	1.668109	N
TCGA-KN-8428-01A-11R-2314-13	hsa-mir-628	46.0	8.52589	N
TCGA-KN-8428-01A-11R-2314-13	hsa-mir-629	1068.0	197.94893	N
TCGA-KN-8428-01A-11R-2314-13	hsa-mir-630	0.0	0.0	N
TCGA-KN-8428-01A-11R-2314-13	hsa-mir-631	0.0	0.0	N
TCGA-KN-8428-01A-11R-2314-13	hsa-mir-632	1.0	0.185345	N
TCGA-KN-8428-01A-11R-2314-13	hsa-mir-633	0.0	0.0	N
TCGA-KN-8428-01A-11R-2314-13	hsa-mir-634	0.0	0.0	N
TCGA-KN-8428-01A-11R-2314-13	hsa-mir-635	0.0	0.0	N
TCGA-KN-8428-01A-11R-2314-13	hsa-mir-636	0.0	0.0	N
TCGA-KN-8428-01A-11R-2314-13	hsa-mir-637	0.0	0.0	N
TCGA-KN-8428-01A-11R-2314-13	hsa-mir-638	0.0	0.0	N
TCGA-KN-8428-01A-11R-2314-13	hsa-mir-639	3.0	0.556036	N
TCGA-KN-8428-01A-11R-2314-13	hsa-mir-640	0.0	0.0	N
TCGA-KN-8428-01A-11R-2314-13	hsa-mir-641	4.0	0.741382	N
TCGA-KN-8428-01A-11R-2314-13	hsa-mir-642a	8.0	1.482764	N
TCGA-KN-8428-01A-11R-2314-13	hsa-mir-642b	0.0	0.0	N
TCGA-KN-8428-01A-11R-2314-13	hsa-mir-643	3.0	0.556036	N
TCGA-KN-8428-01A-11R-2314-13	hsa-mir-644	0.0	0.0	N
TCGA-KN-8428-01A-11R-2314-13	hsa-mir-645	0.0	0.0	N
TCGA-KN-8428-01A-11R-2314-13	hsa-mir-646	0.0	0.0	N
TCGA-KN-8428-01A-11R-2314-13	hsa-mir-647	0.0	0.0	N
TCGA-KN-8428-01A-11R-2314-13	hsa-mir-648	0.0	0.0	N
TCGA-KN-8428-01A-11R-2314-13	hsa-mir-649	0.0	0.0	N
TCGA-KN-8428-01A-11R-2314-13	hsa-mir-650	0.0	0.0	N
TCGA-KN-8428-01A-11R-2314-13	hsa-mir-651	175.0	32.435452	N
TCGA-KN-8428-01A-11R-2314-13	hsa-mir-652	166.0	30.767343	N
TCGA-KN-8428-01A-11R-2314-13	hsa-mir-653	34.0	6.301745	N
TCGA-KN-8428-01A-11R-2314-13	hsa-mir-654	22.0	4.0776	N
TCGA-KN-8428-01A-11R-2314-13	hsa-mir-655	3.0	0.556036	N
TCGA-KN-8428-01A-11R-2314-13	hsa-mir-656	1.0	0.185345	N
TCGA-KN-8428-01A-11R-2314-13	hsa-mir-657	0.0	0.0	N
TCGA-KN-8428-01A-11R-2314-13	hsa-mir-658	0.0	0.0	N
TCGA-KN-8428-01A-11R-2314-13	hsa-mir-659	16.0	2.965527	N
TCGA-KN-8428-01A-11R-2314-13	hsa-mir-660	660.0	122.327991	N
TCGA-KN-8428-01A-11R-2314-13	hsa-mir-661	0.0	0.0	N
TCGA-KN-8428-01A-11R-2314-13	hsa-mir-662	0.0	0.0	N
TCGA-KN-8428-01A-11R-2314-13	hsa-mir-663	0.0	0.0	N
TCGA-KN-8428-01A-11R-2314-13	hsa-mir-663b	0.0	0.0	N
TCGA-KN-8428-01A-11R-2314-13	hsa-mir-664	220.0	40.775997	N
TCGA-KN-8428-01A-11R-2314-13	hsa-mir-665	1.0	0.185345	N
TCGA-KN-8428-01A-11R-2314-13	hsa-mir-668	0.0	0.0	N
TCGA-KN-8428-01A-11R-2314-13	hsa-mir-670	0.0	0.0	N
TCGA-KN-8428-01A-11R-2314-13	hsa-mir-671	45.0	8.340545	N
TCGA-KN-8428-01A-11R-2314-13	hsa-mir-675	25.0	4.633636	N
TCGA-KN-8428-01A-11R-2314-13	hsa-mir-676	4.0	0.741382	N
TCGA-KN-8428-01A-11R-2314-13	hsa-mir-7-1	129.0	23.909562	N
TCGA-KN-8428-01A-11R-2314-13	hsa-mir-7-2	1.0	0.185345	N
TCGA-KN-8428-01A-11R-2314-13	hsa-mir-7-3	0.0	0.0	N
TCGA-KN-8428-01A-11R-2314-13	hsa-mir-708	838.0	155.319479	N
TCGA-KN-8428-01A-11R-2314-13	hsa-mir-711	0.0	0.0	N
TCGA-KN-8428-01A-11R-2314-13	hsa-mir-718	0.0	0.0	N
TCGA-KN-8428-01A-11R-2314-13	hsa-mir-720	0.0	0.0	N
TCGA-KN-8428-01A-11R-2314-13	hsa-mir-744	208.0	38.551852	N
TCGA-KN-8428-01A-11R-2314-13	hsa-mir-758	31.0	5.745709	N
TCGA-KN-8428-01A-11R-2314-13	hsa-mir-759	0.0	0.0	N
TCGA-KN-8428-01A-11R-2314-13	hsa-mir-760	15.0	2.780182	N
TCGA-KN-8428-01A-11R-2314-13	hsa-mir-761	0.0	0.0	N
TCGA-KN-8428-01A-11R-2314-13	hsa-mir-762	0.0	0.0	N
TCGA-KN-8428-01A-11R-2314-13	hsa-mir-764	0.0	0.0	N
TCGA-KN-8428-01A-11R-2314-13	hsa-mir-765	1.0	0.185345	N
TCGA-KN-8428-01A-11R-2314-13	hsa-mir-766	124.0	22.982835	N
TCGA-KN-8428-01A-11R-2314-13	hsa-mir-767	0.0	0.0	N
TCGA-KN-8428-01A-11R-2314-13	hsa-mir-769	160.0	29.65527	N
TCGA-KN-8428-01A-11R-2314-13	hsa-mir-770	0.0	0.0	N
TCGA-KN-8428-01A-11R-2314-13	hsa-mir-802	0.0	0.0	N
TCGA-KN-8428-01A-11R-2314-13	hsa-mir-873	71.0	13.159526	N
TCGA-KN-8428-01A-11R-2314-13	hsa-mir-874	2127.0	394.229752	N
TCGA-KN-8428-01A-11R-2314-13	hsa-mir-875	0.0	0.0	N
TCGA-KN-8428-01A-11R-2314-13	hsa-mir-876	9.0	1.668109	N
TCGA-KN-8428-01A-11R-2314-13	hsa-mir-877	2.0	0.370691	N
TCGA-KN-8428-01A-11R-2314-13	hsa-mir-885	584.0	108.241737	N
TCGA-KN-8428-01A-11R-2314-13	hsa-mir-887	9.0	1.668109	N
TCGA-KN-8428-01A-11R-2314-13	hsa-mir-888	116.0	21.500071	N
TCGA-KN-8428-01A-11R-2314-13	hsa-mir-889	32.0	5.931054	N
TCGA-KN-8428-01A-11R-2314-13	hsa-mir-890	14.0	2.594836	N
TCGA-KN-8428-01A-11R-2314-13	hsa-mir-891a	34768.0	6444.09027	N
TCGA-KN-8428-01A-11R-2314-13	hsa-mir-891b	147.0	27.24578	N
TCGA-KN-8428-01A-11R-2314-13	hsa-mir-892a	284.0	52.638105	N
TCGA-KN-8428-01A-11R-2314-13	hsa-mir-892b	58.0	10.750036	N
TCGA-KN-8428-01A-11R-2314-13	hsa-mir-9-1	156.0	28.913889	N
TCGA-KN-8428-01A-11R-2314-13	hsa-mir-9-2	154.0	28.543198	N
TCGA-KN-8428-01A-11R-2314-13	hsa-mir-9-3	0.0	0.0	N
TCGA-KN-8428-01A-11R-2314-13	hsa-mir-920	0.0	0.0	N
TCGA-KN-8428-01A-11R-2314-13	hsa-mir-921	0.0	0.0	N
TCGA-KN-8428-01A-11R-2314-13	hsa-mir-922	0.0	0.0	N
TCGA-KN-8428-01A-11R-2314-13	hsa-mir-924	0.0	0.0	N
TCGA-KN-8428-01A-11R-2314-13	hsa-mir-92a-1	2415.0	447.609238	N
TCGA-KN-8428-01A-11R-2314-13	hsa-mir-92a-2	53466.0	9909.679313	N
TCGA-KN-8428-01A-11R-2314-13	hsa-mir-92b	559.0	103.608101	N
TCGA-KN-8428-01A-11R-2314-13	hsa-mir-93	36318.0	6731.375702	N
TCGA-KN-8428-01A-11R-2314-13	hsa-mir-933	0.0	0.0	N
TCGA-KN-8428-01A-11R-2314-13	hsa-mir-934	0.0	0.0	N
TCGA-KN-8428-01A-11R-2314-13	hsa-mir-935	0.0	0.0	N
TCGA-KN-8428-01A-11R-2314-13	hsa-mir-936	0.0	0.0	N
TCGA-KN-8428-01A-11R-2314-13	hsa-mir-937	2.0	0.370691	N
TCGA-KN-8428-01A-11R-2314-13	hsa-mir-938	0.0	0.0	N
TCGA-KN-8428-01A-11R-2314-13	hsa-mir-939	2.0	0.370691	N
TCGA-KN-8428-01A-11R-2314-13	hsa-mir-940	23.0	4.262945	N
TCGA-KN-8428-01A-11R-2314-13	hsa-mir-941-1	0.0	0.0	N
TCGA-KN-8428-01A-11R-2314-13	hsa-mir-941-3	0.0	0.0	N
TCGA-KN-8428-01A-11R-2314-13	hsa-mir-941-4	0.0	0.0	N
TCGA-KN-8428-01A-11R-2314-13	hsa-mir-942	47.0	8.711236	N
TCGA-KN-8428-01A-11R-2314-13	hsa-mir-943	0.0	0.0	N
TCGA-KN-8428-01A-11R-2314-13	hsa-mir-944	3.0	0.556036	N
TCGA-KN-8428-01A-11R-2314-13	hsa-mir-95	24.0	4.448291	N
TCGA-KN-8428-01A-11R-2314-13	hsa-mir-96	228.0	42.25876	N
TCGA-KN-8428-01A-11R-2314-13	hsa-mir-98	229.0	42.444106	N
TCGA-KN-8428-01A-11R-2314-13	hsa-mir-99a	2859.0	529.902614	N
TCGA-KN-8428-01A-11R-2314-13	hsa-mir-99b	104025.0	19280.559432	N
