# Supplementary material for: Dysfunctional miRNA-Mediated Regulation in Chromophobe Renal Cell Carcinoma
Source: PLoS One. 2016 Jun 3;11(6):e0156324. doi: 10.1371/journal.pone.0156324 (PMC4892590; doi:10.1371/journal.pone.0156324)
Supplement: S1 File — (ZIP) [file pone.0156324.s001.zip › S1_File miRNA expression profile downloaded from TCGA/case/bcgsc.ca__IlluminaHiSeq_miRNASeq__TCGA-KN-8429-01A-11R-2314-13__mirna_quantification.txt]

barcode	miRNA_ID	read_count	reads_per_million_miRNA_mapped	cross-mapped
TCGA-KN-8429-01A-11R-2314-13	hsa-let-7a-1	33287.0	5185.180916	N
TCGA-KN-8429-01A-11R-2314-13	hsa-let-7a-2	67043.0	10443.418877	N
TCGA-KN-8429-01A-11R-2314-13	hsa-let-7a-3	33584.0	5231.445185	N
TCGA-KN-8429-01A-11R-2314-13	hsa-let-7b	52452.0	8170.550347	N
TCGA-KN-8429-01A-11R-2314-13	hsa-let-7c	5977.0	931.048948	N
TCGA-KN-8429-01A-11R-2314-13	hsa-let-7d	3386.0	527.443824	N
TCGA-KN-8429-01A-11R-2314-13	hsa-let-7e	8305.0	1293.686049	N
TCGA-KN-8429-01A-11R-2314-13	hsa-let-7f-1	89.0	13.863704	N
TCGA-KN-8429-01A-11R-2314-13	hsa-let-7f-2	52950.0	8248.124778	N
TCGA-KN-8429-01A-11R-2314-13	hsa-let-7g	4589.0	714.837481	N
TCGA-KN-8429-01A-11R-2314-13	hsa-let-7i	2101.0	327.276868	N
TCGA-KN-8429-01A-11R-2314-13	hsa-mir-1-1	0.0	0.0	N
TCGA-KN-8429-01A-11R-2314-13	hsa-mir-1-2	9.0	1.401948	N
TCGA-KN-8429-01A-11R-2314-13	hsa-mir-100	14058.0	2189.84208	Y
TCGA-KN-8429-01A-11R-2314-13	hsa-mir-101-1	170898.0	26621.114794	N
TCGA-KN-8429-01A-11R-2314-13	hsa-mir-101-2	328.0	51.0932	N
TCGA-KN-8429-01A-11R-2314-13	hsa-mir-103-1	43410.0	6762.060371	Y
TCGA-KN-8429-01A-11R-2314-13	hsa-mir-103-1-as	0.0	0.0	N
TCGA-KN-8429-01A-11R-2314-13	hsa-mir-103-2	16.0	2.492351	N
TCGA-KN-8429-01A-11R-2314-13	hsa-mir-103-2-as	0.0	0.0	N
TCGA-KN-8429-01A-11R-2314-13	hsa-mir-105-1	0.0	0.0	N
TCGA-KN-8429-01A-11R-2314-13	hsa-mir-105-2	0.0	0.0	N
TCGA-KN-8429-01A-11R-2314-13	hsa-mir-106a	33.0	5.140474	Y
TCGA-KN-8429-01A-11R-2314-13	hsa-mir-106b	1648.0	256.712174	N
TCGA-KN-8429-01A-11R-2314-13	hsa-mir-107	277.0	43.14883	Y
TCGA-KN-8429-01A-11R-2314-13	hsa-mir-10a	996681.0	155254.943384	N
TCGA-KN-8429-01A-11R-2314-13	hsa-mir-10b	911626.0	142005.760135	N
TCGA-KN-8429-01A-11R-2314-13	hsa-mir-1178	0.0	0.0	N
TCGA-KN-8429-01A-11R-2314-13	hsa-mir-1179	1.0	0.155772	N
TCGA-KN-8429-01A-11R-2314-13	hsa-mir-1180	21.0	3.271211	N
TCGA-KN-8429-01A-11R-2314-13	hsa-mir-1181	0.0	0.0	N
TCGA-KN-8429-01A-11R-2314-13	hsa-mir-1182	0.0	0.0	N
TCGA-KN-8429-01A-11R-2314-13	hsa-mir-1183	0.0	0.0	N
TCGA-KN-8429-01A-11R-2314-13	hsa-mir-1184-1	0.0	0.0	N
TCGA-KN-8429-01A-11R-2314-13	hsa-mir-1184-2	0.0	0.0	N
TCGA-KN-8429-01A-11R-2314-13	hsa-mir-1184-3	0.0	0.0	N
TCGA-KN-8429-01A-11R-2314-13	hsa-mir-1185-1	0.0	0.0	N
TCGA-KN-8429-01A-11R-2314-13	hsa-mir-1185-2	0.0	0.0	N
TCGA-KN-8429-01A-11R-2314-13	hsa-mir-1193	0.0	0.0	N
TCGA-KN-8429-01A-11R-2314-13	hsa-mir-1197	0.0	0.0	N
TCGA-KN-8429-01A-11R-2314-13	hsa-mir-1200	0.0	0.0	N
TCGA-KN-8429-01A-11R-2314-13	hsa-mir-1202	0.0	0.0	N
TCGA-KN-8429-01A-11R-2314-13	hsa-mir-1203	0.0	0.0	N
TCGA-KN-8429-01A-11R-2314-13	hsa-mir-1204	0.0	0.0	N
TCGA-KN-8429-01A-11R-2314-13	hsa-mir-1205	0.0	0.0	N
TCGA-KN-8429-01A-11R-2314-13	hsa-mir-1206	0.0	0.0	N
TCGA-KN-8429-01A-11R-2314-13	hsa-mir-1207	0.0	0.0	N
TCGA-KN-8429-01A-11R-2314-13	hsa-mir-1208	0.0	0.0	N
TCGA-KN-8429-01A-11R-2314-13	hsa-mir-122	0.0	0.0	N
TCGA-KN-8429-01A-11R-2314-13	hsa-mir-1224	6.0	0.934632	N
TCGA-KN-8429-01A-11R-2314-13	hsa-mir-1225	0.0	0.0	N
TCGA-KN-8429-01A-11R-2314-13	hsa-mir-1226	1.0	0.155772	N
TCGA-KN-8429-01A-11R-2314-13	hsa-mir-1227	1.0	0.155772	N
TCGA-KN-8429-01A-11R-2314-13	hsa-mir-1228	1.0	0.155772	N
TCGA-KN-8429-01A-11R-2314-13	hsa-mir-1229	2.0	0.311544	N
TCGA-KN-8429-01A-11R-2314-13	hsa-mir-1231	2.0	0.311544	N
TCGA-KN-8429-01A-11R-2314-13	hsa-mir-1233-1	0.0	0.0	N
TCGA-KN-8429-01A-11R-2314-13	hsa-mir-1233-2	0.0	0.0	N
TCGA-KN-8429-01A-11R-2314-13	hsa-mir-1234	0.0	0.0	N
TCGA-KN-8429-01A-11R-2314-13	hsa-mir-1236	0.0	0.0	N
TCGA-KN-8429-01A-11R-2314-13	hsa-mir-1237	0.0	0.0	N
TCGA-KN-8429-01A-11R-2314-13	hsa-mir-1238	0.0	0.0	N
TCGA-KN-8429-01A-11R-2314-13	hsa-mir-124-1	0.0	0.0	N
TCGA-KN-8429-01A-11R-2314-13	hsa-mir-124-2	0.0	0.0	N
TCGA-KN-8429-01A-11R-2314-13	hsa-mir-124-3	0.0	0.0	N
TCGA-KN-8429-01A-11R-2314-13	hsa-mir-1243	1.0	0.155772	N
TCGA-KN-8429-01A-11R-2314-13	hsa-mir-1244-1	0.0	0.0	N
TCGA-KN-8429-01A-11R-2314-13	hsa-mir-1244-2	0.0	0.0	N
TCGA-KN-8429-01A-11R-2314-13	hsa-mir-1244-3	0.0	0.0	N
TCGA-KN-8429-01A-11R-2314-13	hsa-mir-1245	0.0	0.0	N
TCGA-KN-8429-01A-11R-2314-13	hsa-mir-1246	0.0	0.0	N
TCGA-KN-8429-01A-11R-2314-13	hsa-mir-1247	0.0	0.0	N
TCGA-KN-8429-01A-11R-2314-13	hsa-mir-1248	2.0	0.311544	N
TCGA-KN-8429-01A-11R-2314-13	hsa-mir-1249	6.0	0.934632	N
TCGA-KN-8429-01A-11R-2314-13	hsa-mir-1250	0.0	0.0	N
TCGA-KN-8429-01A-11R-2314-13	hsa-mir-1251	3.0	0.467316	N
TCGA-KN-8429-01A-11R-2314-13	hsa-mir-1252	0.0	0.0	N
TCGA-KN-8429-01A-11R-2314-13	hsa-mir-1253	0.0	0.0	N
TCGA-KN-8429-01A-11R-2314-13	hsa-mir-1254	2.0	0.311544	N
TCGA-KN-8429-01A-11R-2314-13	hsa-mir-1255a	0.0	0.0	N
TCGA-KN-8429-01A-11R-2314-13	hsa-mir-1255b-1	0.0	0.0	N
TCGA-KN-8429-01A-11R-2314-13	hsa-mir-1255b-2	0.0	0.0	N
TCGA-KN-8429-01A-11R-2314-13	hsa-mir-1256	0.0	0.0	N
TCGA-KN-8429-01A-11R-2314-13	hsa-mir-1257	0.0	0.0	N
TCGA-KN-8429-01A-11R-2314-13	hsa-mir-1258	14.0	2.180807	N
TCGA-KN-8429-01A-11R-2314-13	hsa-mir-125a	6782.0	1056.445368	N
TCGA-KN-8429-01A-11R-2314-13	hsa-mir-125b-1	1913.0	297.991741	N
TCGA-KN-8429-01A-11R-2314-13	hsa-mir-125b-2	106.0	16.511827	N
TCGA-KN-8429-01A-11R-2314-13	hsa-mir-126	28654.0	4463.489469	N
TCGA-KN-8429-01A-11R-2314-13	hsa-mir-1260	0.0	0.0	N
TCGA-KN-8429-01A-11R-2314-13	hsa-mir-1260b	0.0	0.0	N
TCGA-KN-8429-01A-11R-2314-13	hsa-mir-1261	0.0	0.0	N
TCGA-KN-8429-01A-11R-2314-13	hsa-mir-1262	5.0	0.77886	N
TCGA-KN-8429-01A-11R-2314-13	hsa-mir-1263	0.0	0.0	N
TCGA-KN-8429-01A-11R-2314-13	hsa-mir-1264	0.0	0.0	N
TCGA-KN-8429-01A-11R-2314-13	hsa-mir-1265	0.0	0.0	N
TCGA-KN-8429-01A-11R-2314-13	hsa-mir-1266	21.0	3.271211	N
TCGA-KN-8429-01A-11R-2314-13	hsa-mir-1267	0.0	0.0	N
TCGA-KN-8429-01A-11R-2314-13	hsa-mir-1268	0.0	0.0	N
TCGA-KN-8429-01A-11R-2314-13	hsa-mir-1269	0.0	0.0	N
TCGA-KN-8429-01A-11R-2314-13	hsa-mir-127	505.0	78.664835	N
TCGA-KN-8429-01A-11R-2314-13	hsa-mir-1270-1	2.0	0.311544	N
TCGA-KN-8429-01A-11R-2314-13	hsa-mir-1270-2	1.0	0.155772	N
TCGA-KN-8429-01A-11R-2314-13	hsa-mir-1271	16.0	2.492351	N
TCGA-KN-8429-01A-11R-2314-13	hsa-mir-1272	0.0	0.0	N
TCGA-KN-8429-01A-11R-2314-13	hsa-mir-1273	0.0	0.0	N
TCGA-KN-8429-01A-11R-2314-13	hsa-mir-1273c	0.0	0.0	N
TCGA-KN-8429-01A-11R-2314-13	hsa-mir-1273d	0.0	0.0	N
TCGA-KN-8429-01A-11R-2314-13	hsa-mir-1274a	0.0	0.0	N
TCGA-KN-8429-01A-11R-2314-13	hsa-mir-1274b	29.0	4.517387	N
TCGA-KN-8429-01A-11R-2314-13	hsa-mir-1275	2.0	0.311544	N
TCGA-KN-8429-01A-11R-2314-13	hsa-mir-1276	0.0	0.0	N
TCGA-KN-8429-01A-11R-2314-13	hsa-mir-1277	4.0	0.623088	N
TCGA-KN-8429-01A-11R-2314-13	hsa-mir-1278	0.0	0.0	N
TCGA-KN-8429-01A-11R-2314-13	hsa-mir-1279	0.0	0.0	N
TCGA-KN-8429-01A-11R-2314-13	hsa-mir-128-1	231.0	35.983321	N
TCGA-KN-8429-01A-11R-2314-13	hsa-mir-128-2	188.0	29.285127	N
TCGA-KN-8429-01A-11R-2314-13	hsa-mir-1280	0.0	0.0	N
TCGA-KN-8429-01A-11R-2314-13	hsa-mir-1281	0.0	0.0	N
TCGA-KN-8429-01A-11R-2314-13	hsa-mir-1282	0.0	0.0	N
TCGA-KN-8429-01A-11R-2314-13	hsa-mir-1283-1	1.0	0.155772	N
TCGA-KN-8429-01A-11R-2314-13	hsa-mir-1283-2	0.0	0.0	N
TCGA-KN-8429-01A-11R-2314-13	hsa-mir-1284	1.0	0.155772	N
TCGA-KN-8429-01A-11R-2314-13	hsa-mir-1285-1	0.0	0.0	N
TCGA-KN-8429-01A-11R-2314-13	hsa-mir-1285-2	0.0	0.0	N
TCGA-KN-8429-01A-11R-2314-13	hsa-mir-1286	0.0	0.0	N
TCGA-KN-8429-01A-11R-2314-13	hsa-mir-1287	34.0	5.296246	N
TCGA-KN-8429-01A-11R-2314-13	hsa-mir-1288	1.0	0.155772	N
TCGA-KN-8429-01A-11R-2314-13	hsa-mir-1289-1	1.0	0.155772	N
TCGA-KN-8429-01A-11R-2314-13	hsa-mir-1289-2	0.0	0.0	N
TCGA-KN-8429-01A-11R-2314-13	hsa-mir-129-1	135.0	21.029213	N
TCGA-KN-8429-01A-11R-2314-13	hsa-mir-129-2	139.0	21.652301	N
TCGA-KN-8429-01A-11R-2314-13	hsa-mir-1290	0.0	0.0	N
TCGA-KN-8429-01A-11R-2314-13	hsa-mir-1291	2.0	0.311544	N
TCGA-KN-8429-01A-11R-2314-13	hsa-mir-1292	0.0	0.0	N
TCGA-KN-8429-01A-11R-2314-13	hsa-mir-1293	1.0	0.155772	N
TCGA-KN-8429-01A-11R-2314-13	hsa-mir-1294	2.0	0.311544	N
TCGA-KN-8429-01A-11R-2314-13	hsa-mir-1295	0.0	0.0	N
TCGA-KN-8429-01A-11R-2314-13	hsa-mir-1296	28.0	4.361615	N
TCGA-KN-8429-01A-11R-2314-13	hsa-mir-1297	0.0	0.0	N
TCGA-KN-8429-01A-11R-2314-13	hsa-mir-1298	1.0	0.155772	N
TCGA-KN-8429-01A-11R-2314-13	hsa-mir-1299	0.0	0.0	N
TCGA-KN-8429-01A-11R-2314-13	hsa-mir-1301	27.0	4.205843	N
TCGA-KN-8429-01A-11R-2314-13	hsa-mir-1302-1	0.0	0.0	N
TCGA-KN-8429-01A-11R-2314-13	hsa-mir-1302-10	0.0	0.0	N
TCGA-KN-8429-01A-11R-2314-13	hsa-mir-1302-11	0.0	0.0	N
TCGA-KN-8429-01A-11R-2314-13	hsa-mir-1302-2	0.0	0.0	N
TCGA-KN-8429-01A-11R-2314-13	hsa-mir-1302-3	0.0	0.0	N
TCGA-KN-8429-01A-11R-2314-13	hsa-mir-1302-4	0.0	0.0	N
TCGA-KN-8429-01A-11R-2314-13	hsa-mir-1302-5	0.0	0.0	N
TCGA-KN-8429-01A-11R-2314-13	hsa-mir-1302-6	0.0	0.0	N
TCGA-KN-8429-01A-11R-2314-13	hsa-mir-1302-7	0.0	0.0	N
TCGA-KN-8429-01A-11R-2314-13	hsa-mir-1302-8	0.0	0.0	N
TCGA-KN-8429-01A-11R-2314-13	hsa-mir-1302-9	0.0	0.0	N
TCGA-KN-8429-01A-11R-2314-13	hsa-mir-1303	0.0	0.0	N
TCGA-KN-8429-01A-11R-2314-13	hsa-mir-1304	0.0	0.0	N
TCGA-KN-8429-01A-11R-2314-13	hsa-mir-1305	0.0	0.0	N
TCGA-KN-8429-01A-11R-2314-13	hsa-mir-1306	35.0	5.452018	N
TCGA-KN-8429-01A-11R-2314-13	hsa-mir-1307	4955.0	771.850015	N
TCGA-KN-8429-01A-11R-2314-13	hsa-mir-130a	233.0	36.294864	N
TCGA-KN-8429-01A-11R-2314-13	hsa-mir-130b	18.0	2.803895	N
TCGA-KN-8429-01A-11R-2314-13	hsa-mir-132	239.0	37.229496	N
TCGA-KN-8429-01A-11R-2314-13	hsa-mir-1321	0.0	0.0	N
TCGA-KN-8429-01A-11R-2314-13	hsa-mir-1322	0.0	0.0	N
TCGA-KN-8429-01A-11R-2314-13	hsa-mir-1323	0.0	0.0	N
TCGA-KN-8429-01A-11R-2314-13	hsa-mir-1324	0.0	0.0	N
TCGA-KN-8429-01A-11R-2314-13	hsa-mir-133a-1	5.0	0.77886	N
TCGA-KN-8429-01A-11R-2314-13	hsa-mir-133a-2	0.0	0.0	N
TCGA-KN-8429-01A-11R-2314-13	hsa-mir-133b	0.0	0.0	N
TCGA-KN-8429-01A-11R-2314-13	hsa-mir-134	147.0	22.898477	N
TCGA-KN-8429-01A-11R-2314-13	hsa-mir-135a-1	46.0	7.16551	N
TCGA-KN-8429-01A-11R-2314-13	hsa-mir-135a-2	5.0	0.77886	N
TCGA-KN-8429-01A-11R-2314-13	hsa-mir-135b	1.0	0.155772	N
TCGA-KN-8429-01A-11R-2314-13	hsa-mir-136	25.0	3.894299	N
TCGA-KN-8429-01A-11R-2314-13	hsa-mir-137	0.0	0.0	N
TCGA-KN-8429-01A-11R-2314-13	hsa-mir-138-1	0.0	0.0	N
TCGA-KN-8429-01A-11R-2314-13	hsa-mir-138-2	0.0	0.0	N
TCGA-KN-8429-01A-11R-2314-13	hsa-mir-139	479.0	74.614764	N
TCGA-KN-8429-01A-11R-2314-13	hsa-mir-140	6275.0	977.468989	N
TCGA-KN-8429-01A-11R-2314-13	hsa-mir-141	13396.0	2086.721049	N
TCGA-KN-8429-01A-11R-2314-13	hsa-mir-142	5297.0	825.124022	N
TCGA-KN-8429-01A-11R-2314-13	hsa-mir-143	144650.0	22532.412638	N
TCGA-KN-8429-01A-11R-2314-13	hsa-mir-144	1997.0	311.076585	N
TCGA-KN-8429-01A-11R-2314-13	hsa-mir-145	2346.0	365.440996	N
TCGA-KN-8429-01A-11R-2314-13	hsa-mir-1468	130.0	20.250354	N
TCGA-KN-8429-01A-11R-2314-13	hsa-mir-1469	0.0	0.0	N
TCGA-KN-8429-01A-11R-2314-13	hsa-mir-146a	160.0	24.923512	N
TCGA-KN-8429-01A-11R-2314-13	hsa-mir-146b	517.0	80.534098	N
TCGA-KN-8429-01A-11R-2314-13	hsa-mir-147	0.0	0.0	N
TCGA-KN-8429-01A-11R-2314-13	hsa-mir-1470	0.0	0.0	N
TCGA-KN-8429-01A-11R-2314-13	hsa-mir-1471	0.0	0.0	N
TCGA-KN-8429-01A-11R-2314-13	hsa-mir-147b	0.0	0.0	N
TCGA-KN-8429-01A-11R-2314-13	hsa-mir-148a	165551.0	25788.202175	N
TCGA-KN-8429-01A-11R-2314-13	hsa-mir-148b	643.0	100.161364	N
TCGA-KN-8429-01A-11R-2314-13	hsa-mir-149	12.0	1.869263	N
TCGA-KN-8429-01A-11R-2314-13	hsa-mir-150	948.0	147.671809	N
TCGA-KN-8429-01A-11R-2314-13	hsa-mir-151	11103.0	1729.535966	N
TCGA-KN-8429-01A-11R-2314-13	hsa-mir-152	839.0	130.692666	N
TCGA-KN-8429-01A-11R-2314-13	hsa-mir-153-1	1.0	0.155772	N
TCGA-KN-8429-01A-11R-2314-13	hsa-mir-153-2	43.0	6.698194	N
TCGA-KN-8429-01A-11R-2314-13	hsa-mir-1537	1.0	0.155772	N
TCGA-KN-8429-01A-11R-2314-13	hsa-mir-1538	0.0	0.0	N
TCGA-KN-8429-01A-11R-2314-13	hsa-mir-1539	0.0	0.0	N
TCGA-KN-8429-01A-11R-2314-13	hsa-mir-154	4.0	0.623088	N
TCGA-KN-8429-01A-11R-2314-13	hsa-mir-155	374.0	58.258709	N
TCGA-KN-8429-01A-11R-2314-13	hsa-mir-15a	624.0	97.201697	N
TCGA-KN-8429-01A-11R-2314-13	hsa-mir-15b	1471.0	229.140539	N
TCGA-KN-8429-01A-11R-2314-13	hsa-mir-16-1	2244.0	349.552257	N
TCGA-KN-8429-01A-11R-2314-13	hsa-mir-16-2	32.0	4.984702	N
TCGA-KN-8429-01A-11R-2314-13	hsa-mir-17	2252.0	350.798432	Y
TCGA-KN-8429-01A-11R-2314-13	hsa-mir-181a-1	4978.0	775.43277	N
TCGA-KN-8429-01A-11R-2314-13	hsa-mir-181a-2	2156.0	335.844325	N
TCGA-KN-8429-01A-11R-2314-13	hsa-mir-181b-1	1120.0	174.464585	N
TCGA-KN-8429-01A-11R-2314-13	hsa-mir-181b-2	11.0	1.713491	N
TCGA-KN-8429-01A-11R-2314-13	hsa-mir-181c	116.0	18.069546	N
TCGA-KN-8429-01A-11R-2314-13	hsa-mir-181d	32.0	4.984702	N
TCGA-KN-8429-01A-11R-2314-13	hsa-mir-182	159521.0	24848.897314	N
TCGA-KN-8429-01A-11R-2314-13	hsa-mir-1825	0.0	0.0	N
TCGA-KN-8429-01A-11R-2314-13	hsa-mir-1827	0.0	0.0	N
TCGA-KN-8429-01A-11R-2314-13	hsa-mir-183	34305.0	5343.756761	N
TCGA-KN-8429-01A-11R-2314-13	hsa-mir-184	2.0	0.311544	N
TCGA-KN-8429-01A-11R-2314-13	hsa-mir-185	809.0	126.019508	N
TCGA-KN-8429-01A-11R-2314-13	hsa-mir-186	581.0	90.503503	N
TCGA-KN-8429-01A-11R-2314-13	hsa-mir-187	867.0	135.054281	N
TCGA-KN-8429-01A-11R-2314-13	hsa-mir-188	39.0	6.075106	N
TCGA-KN-8429-01A-11R-2314-13	hsa-mir-18a	23.0	3.582755	N
TCGA-KN-8429-01A-11R-2314-13	hsa-mir-18b	0.0	0.0	N
TCGA-KN-8429-01A-11R-2314-13	hsa-mir-190	13.0	2.025035	N
TCGA-KN-8429-01A-11R-2314-13	hsa-mir-1908	0.0	0.0	N
TCGA-KN-8429-01A-11R-2314-13	hsa-mir-1909	1.0	0.155772	N
TCGA-KN-8429-01A-11R-2314-13	hsa-mir-190b	1.0	0.155772	N
TCGA-KN-8429-01A-11R-2314-13	hsa-mir-191	4305.0	670.598247	N
TCGA-KN-8429-01A-11R-2314-13	hsa-mir-1910	0.0	0.0	N
TCGA-KN-8429-01A-11R-2314-13	hsa-mir-1911	0.0	0.0	N
TCGA-KN-8429-01A-11R-2314-13	hsa-mir-1912	0.0	0.0	N
TCGA-KN-8429-01A-11R-2314-13	hsa-mir-1913	0.0	0.0	N
TCGA-KN-8429-01A-11R-2314-13	hsa-mir-1914	0.0	0.0	N
TCGA-KN-8429-01A-11R-2314-13	hsa-mir-1915	0.0	0.0	N
TCGA-KN-8429-01A-11R-2314-13	hsa-mir-192	1393.0	216.990327	Y
TCGA-KN-8429-01A-11R-2314-13	hsa-mir-193a	695.0	108.261506	N
TCGA-KN-8429-01A-11R-2314-13	hsa-mir-193b	225.0	35.048689	N
TCGA-KN-8429-01A-11R-2314-13	hsa-mir-194-1	234.0	36.450636	N
TCGA-KN-8429-01A-11R-2314-13	hsa-mir-194-2	259.0	40.344935	N
TCGA-KN-8429-01A-11R-2314-13	hsa-mir-195	41.0	6.38665	N
TCGA-KN-8429-01A-11R-2314-13	hsa-mir-196a-1	1123.0	174.9319	N
TCGA-KN-8429-01A-11R-2314-13	hsa-mir-196a-2	121.0	18.848406	N
TCGA-KN-8429-01A-11R-2314-13	hsa-mir-196b	2878.0	448.311674	N
TCGA-KN-8429-01A-11R-2314-13	hsa-mir-197	826.0	128.667631	N
TCGA-KN-8429-01A-11R-2314-13	hsa-mir-1972-1	0.0	0.0	N
TCGA-KN-8429-01A-11R-2314-13	hsa-mir-1972-2	0.0	0.0	N
TCGA-KN-8429-01A-11R-2314-13	hsa-mir-1973	0.0	0.0	N
TCGA-KN-8429-01A-11R-2314-13	hsa-mir-1976	42.0	6.542422	N
TCGA-KN-8429-01A-11R-2314-13	hsa-mir-198	0.0	0.0	N
TCGA-KN-8429-01A-11R-2314-13	hsa-mir-199a-1	513.0	79.911011	Y
TCGA-KN-8429-01A-11R-2314-13	hsa-mir-199a-2	775.0	120.723262	Y
TCGA-KN-8429-01A-11R-2314-13	hsa-mir-199b	1033.0	160.912425	Y
TCGA-KN-8429-01A-11R-2314-13	hsa-mir-19a	47.0	7.321282	N
TCGA-KN-8429-01A-11R-2314-13	hsa-mir-19b-1	16.0	2.492351	N
TCGA-KN-8429-01A-11R-2314-13	hsa-mir-19b-2	212.0	33.023654	N
TCGA-KN-8429-01A-11R-2314-13	hsa-mir-200a	2828.0	440.523076	N
TCGA-KN-8429-01A-11R-2314-13	hsa-mir-200b	3497.0	544.734511	N
TCGA-KN-8429-01A-11R-2314-13	hsa-mir-200c	32175.0	5011.962507	N
TCGA-KN-8429-01A-11R-2314-13	hsa-mir-202	0.0	0.0	N
TCGA-KN-8429-01A-11R-2314-13	hsa-mir-203	12263.0	1910.231429	N
TCGA-KN-8429-01A-11R-2314-13	hsa-mir-204	21.0	3.271211	N
TCGA-KN-8429-01A-11R-2314-13	hsa-mir-205	2.0	0.311544	N
TCGA-KN-8429-01A-11R-2314-13	hsa-mir-2052	0.0	0.0	N
TCGA-KN-8429-01A-11R-2314-13	hsa-mir-2053	0.0	0.0	N
TCGA-KN-8429-01A-11R-2314-13	hsa-mir-2054	0.0	0.0	N
TCGA-KN-8429-01A-11R-2314-13	hsa-mir-206	1.0	0.155772	N
TCGA-KN-8429-01A-11R-2314-13	hsa-mir-208a	0.0	0.0	N
TCGA-KN-8429-01A-11R-2314-13	hsa-mir-208b	0.0	0.0	N
TCGA-KN-8429-01A-11R-2314-13	hsa-mir-20a	947.0	147.516037	N
TCGA-KN-8429-01A-11R-2314-13	hsa-mir-20b	88.0	13.707932	N
TCGA-KN-8429-01A-11R-2314-13	hsa-mir-21	294183.0	45825.45971	N
TCGA-KN-8429-01A-11R-2314-13	hsa-mir-210	977.0	152.189196	N
TCGA-KN-8429-01A-11R-2314-13	hsa-mir-211	1.0	0.155772	N
TCGA-KN-8429-01A-11R-2314-13	hsa-mir-2110	7.0	1.090404	N
TCGA-KN-8429-01A-11R-2314-13	hsa-mir-2113	0.0	0.0	N
TCGA-KN-8429-01A-11R-2314-13	hsa-mir-2114	10.0	1.55772	N
TCGA-KN-8429-01A-11R-2314-13	hsa-mir-2115	0.0	0.0	N
TCGA-KN-8429-01A-11R-2314-13	hsa-mir-2116	5.0	0.77886	N
TCGA-KN-8429-01A-11R-2314-13	hsa-mir-2117	0.0	0.0	N
TCGA-KN-8429-01A-11R-2314-13	hsa-mir-212	8.0	1.246176	N
TCGA-KN-8429-01A-11R-2314-13	hsa-mir-214	10.0	1.55772	N
TCGA-KN-8429-01A-11R-2314-13	hsa-mir-215	25.0	3.894299	Y
TCGA-KN-8429-01A-11R-2314-13	hsa-mir-216a	2.0	0.311544	N
TCGA-KN-8429-01A-11R-2314-13	hsa-mir-216b	0.0	0.0	N
TCGA-KN-8429-01A-11R-2314-13	hsa-mir-217	91.0	14.175247	N
TCGA-KN-8429-01A-11R-2314-13	hsa-mir-218-1	7.0	1.090404	N
TCGA-KN-8429-01A-11R-2314-13	hsa-mir-218-2	331.0	51.560516	N
TCGA-KN-8429-01A-11R-2314-13	hsa-mir-219-1	2.0	0.311544	N
TCGA-KN-8429-01A-11R-2314-13	hsa-mir-219-2	0.0	0.0	N
TCGA-KN-8429-01A-11R-2314-13	hsa-mir-22	845111.0	131644.588849	N
TCGA-KN-8429-01A-11R-2314-13	hsa-mir-221	10235.0	1594.325913	N
TCGA-KN-8429-01A-11R-2314-13	hsa-mir-222	2894.0	450.804025	N
TCGA-KN-8429-01A-11R-2314-13	hsa-mir-223	219.0	34.114057	N
TCGA-KN-8429-01A-11R-2314-13	hsa-mir-224	48.0	7.477054	N
TCGA-KN-8429-01A-11R-2314-13	hsa-mir-2276	1.0	0.155772	N
TCGA-KN-8429-01A-11R-2314-13	hsa-mir-2277	4.0	0.623088	N
TCGA-KN-8429-01A-11R-2314-13	hsa-mir-2278	0.0	0.0	N
TCGA-KN-8429-01A-11R-2314-13	hsa-mir-2355	151.0	23.521565	N
TCGA-KN-8429-01A-11R-2314-13	hsa-mir-23a	7554.0	1176.701314	Y
TCGA-KN-8429-01A-11R-2314-13	hsa-mir-23b	7300.0	1137.135239	Y
TCGA-KN-8429-01A-11R-2314-13	hsa-mir-23c	4.0	0.623088	N
TCGA-KN-8429-01A-11R-2314-13	hsa-mir-24-1	198.0	30.842846	N
TCGA-KN-8429-01A-11R-2314-13	hsa-mir-24-2	5416.0	843.660884	N
TCGA-KN-8429-01A-11R-2314-13	hsa-mir-25	20926.0	3259.683836	N
TCGA-KN-8429-01A-11R-2314-13	hsa-mir-26a-1	13.0	2.025035	N
TCGA-KN-8429-01A-11R-2314-13	hsa-mir-26a-2	12717.0	1980.951894	N
TCGA-KN-8429-01A-11R-2314-13	hsa-mir-26b	1850.0	288.178108	N
TCGA-KN-8429-01A-11R-2314-13	hsa-mir-27a	2462.0	383.510542	Y
TCGA-KN-8429-01A-11R-2314-13	hsa-mir-27b	9395.0	1463.477475	Y
TCGA-KN-8429-01A-11R-2314-13	hsa-mir-28	13241.0	2062.576396	N
TCGA-KN-8429-01A-11R-2314-13	hsa-mir-2861	0.0	0.0	N
TCGA-KN-8429-01A-11R-2314-13	hsa-mir-2909	0.0	0.0	N
TCGA-KN-8429-01A-11R-2314-13	hsa-mir-296	76.0	11.838668	N
TCGA-KN-8429-01A-11R-2314-13	hsa-mir-297	0.0	0.0	N
TCGA-KN-8429-01A-11R-2314-13	hsa-mir-298	0.0	0.0	N
TCGA-KN-8429-01A-11R-2314-13	hsa-mir-299	3.0	0.467316	N
TCGA-KN-8429-01A-11R-2314-13	hsa-mir-29a	128695.0	20047.071168	N
TCGA-KN-8429-01A-11R-2314-13	hsa-mir-29b-1	4829.0	752.222749	Y
TCGA-KN-8429-01A-11R-2314-13	hsa-mir-29b-2	4776.0	743.966836	N
TCGA-KN-8429-01A-11R-2314-13	hsa-mir-29c	9367.0	1459.11586	Y
TCGA-KN-8429-01A-11R-2314-13	hsa-mir-300	0.0	0.0	N
TCGA-KN-8429-01A-11R-2314-13	hsa-mir-301a	7.0	1.090404	N
TCGA-KN-8429-01A-11R-2314-13	hsa-mir-301b	1.0	0.155772	N
TCGA-KN-8429-01A-11R-2314-13	hsa-mir-302a	0.0	0.0	N
TCGA-KN-8429-01A-11R-2314-13	hsa-mir-302b	0.0	0.0	N
TCGA-KN-8429-01A-11R-2314-13	hsa-mir-302c	0.0	0.0	N
TCGA-KN-8429-01A-11R-2314-13	hsa-mir-302d	0.0	0.0	N
TCGA-KN-8429-01A-11R-2314-13	hsa-mir-302e	0.0	0.0	N
TCGA-KN-8429-01A-11R-2314-13	hsa-mir-302f	0.0	0.0	N
TCGA-KN-8429-01A-11R-2314-13	hsa-mir-3065	27.0	4.205843	N
TCGA-KN-8429-01A-11R-2314-13	hsa-mir-3074	19.0	2.959667	N
TCGA-KN-8429-01A-11R-2314-13	hsa-mir-30a	813646.0	126743.224426	Y
TCGA-KN-8429-01A-11R-2314-13	hsa-mir-30b	11194.0	1743.711214	Y
TCGA-KN-8429-01A-11R-2314-13	hsa-mir-30c-1	32.0	4.984702	N
TCGA-KN-8429-01A-11R-2314-13	hsa-mir-30c-2	10081.0	1570.337033	Y
TCGA-KN-8429-01A-11R-2314-13	hsa-mir-30d	129753.0	20211.877892	N
TCGA-KN-8429-01A-11R-2314-13	hsa-mir-30e	156104.0	24316.624559	Y
TCGA-KN-8429-01A-11R-2314-13	hsa-mir-31	10.0	1.55772	N
TCGA-KN-8429-01A-11R-2314-13	hsa-mir-3115	0.0	0.0	N
TCGA-KN-8429-01A-11R-2314-13	hsa-mir-3116-1	0.0	0.0	N
TCGA-KN-8429-01A-11R-2314-13	hsa-mir-3116-2	0.0	0.0	N
TCGA-KN-8429-01A-11R-2314-13	hsa-mir-3117	1.0	0.155772	N
TCGA-KN-8429-01A-11R-2314-13	hsa-mir-3118-1	0.0	0.0	N
TCGA-KN-8429-01A-11R-2314-13	hsa-mir-3118-2	0.0	0.0	N
TCGA-KN-8429-01A-11R-2314-13	hsa-mir-3118-3	0.0	0.0	N
TCGA-KN-8429-01A-11R-2314-13	hsa-mir-3118-4	0.0	0.0	N
TCGA-KN-8429-01A-11R-2314-13	hsa-mir-3118-5	0.0	0.0	N
TCGA-KN-8429-01A-11R-2314-13	hsa-mir-3118-6	0.0	0.0	N
TCGA-KN-8429-01A-11R-2314-13	hsa-mir-3119-1	0.0	0.0	N
TCGA-KN-8429-01A-11R-2314-13	hsa-mir-3119-2	0.0	0.0	N
TCGA-KN-8429-01A-11R-2314-13	hsa-mir-3120	0.0	0.0	N
TCGA-KN-8429-01A-11R-2314-13	hsa-mir-3121	0.0	0.0	N
TCGA-KN-8429-01A-11R-2314-13	hsa-mir-3122	0.0	0.0	N
TCGA-KN-8429-01A-11R-2314-13	hsa-mir-3123	0.0	0.0	N
TCGA-KN-8429-01A-11R-2314-13	hsa-mir-3124	0.0	0.0	N
TCGA-KN-8429-01A-11R-2314-13	hsa-mir-3125	0.0	0.0	N
TCGA-KN-8429-01A-11R-2314-13	hsa-mir-3126	0.0	0.0	N
TCGA-KN-8429-01A-11R-2314-13	hsa-mir-3127	6.0	0.934632	N
TCGA-KN-8429-01A-11R-2314-13	hsa-mir-3128	0.0	0.0	N
TCGA-KN-8429-01A-11R-2314-13	hsa-mir-3129	0.0	0.0	N
TCGA-KN-8429-01A-11R-2314-13	hsa-mir-3130-1	21.0	3.271211	N
TCGA-KN-8429-01A-11R-2314-13	hsa-mir-3130-2	0.0	0.0	N
TCGA-KN-8429-01A-11R-2314-13	hsa-mir-3131	0.0	0.0	N
TCGA-KN-8429-01A-11R-2314-13	hsa-mir-3132	0.0	0.0	N
TCGA-KN-8429-01A-11R-2314-13	hsa-mir-3133	0.0	0.0	N
TCGA-KN-8429-01A-11R-2314-13	hsa-mir-3134	0.0	0.0	N
TCGA-KN-8429-01A-11R-2314-13	hsa-mir-3135	0.0	0.0	N
TCGA-KN-8429-01A-11R-2314-13	hsa-mir-3136	0.0	0.0	N
TCGA-KN-8429-01A-11R-2314-13	hsa-mir-3137	0.0	0.0	N
TCGA-KN-8429-01A-11R-2314-13	hsa-mir-3138	1.0	0.155772	N
TCGA-KN-8429-01A-11R-2314-13	hsa-mir-3139	0.0	0.0	N
TCGA-KN-8429-01A-11R-2314-13	hsa-mir-3140	0.0	0.0	N
TCGA-KN-8429-01A-11R-2314-13	hsa-mir-3141	0.0	0.0	N
TCGA-KN-8429-01A-11R-2314-13	hsa-mir-3142	0.0	0.0	N
TCGA-KN-8429-01A-11R-2314-13	hsa-mir-3143	0.0	0.0	N
TCGA-KN-8429-01A-11R-2314-13	hsa-mir-3144	3.0	0.467316	N
TCGA-KN-8429-01A-11R-2314-13	hsa-mir-3145	1.0	0.155772	N
TCGA-KN-8429-01A-11R-2314-13	hsa-mir-3146	0.0	0.0	N
TCGA-KN-8429-01A-11R-2314-13	hsa-mir-3147	0.0	0.0	N
TCGA-KN-8429-01A-11R-2314-13	hsa-mir-3148	0.0	0.0	N
TCGA-KN-8429-01A-11R-2314-13	hsa-mir-3149	0.0	0.0	N
TCGA-KN-8429-01A-11R-2314-13	hsa-mir-3150	0.0	0.0	N
TCGA-KN-8429-01A-11R-2314-13	hsa-mir-3150b	1.0	0.155772	N
TCGA-KN-8429-01A-11R-2314-13	hsa-mir-3151	1.0	0.155772	N
TCGA-KN-8429-01A-11R-2314-13	hsa-mir-3152	10.0	1.55772	N
TCGA-KN-8429-01A-11R-2314-13	hsa-mir-3153	0.0	0.0	N
TCGA-KN-8429-01A-11R-2314-13	hsa-mir-3154	0.0	0.0	N
TCGA-KN-8429-01A-11R-2314-13	hsa-mir-3155	0.0	0.0	N
TCGA-KN-8429-01A-11R-2314-13	hsa-mir-3156-1	0.0	0.0	N
TCGA-KN-8429-01A-11R-2314-13	hsa-mir-3156-2	0.0	0.0	N
TCGA-KN-8429-01A-11R-2314-13	hsa-mir-3156-3	0.0	0.0	N
TCGA-KN-8429-01A-11R-2314-13	hsa-mir-3157	0.0	0.0	N
TCGA-KN-8429-01A-11R-2314-13	hsa-mir-3158-1	0.0	0.0	N
TCGA-KN-8429-01A-11R-2314-13	hsa-mir-3158-2	0.0	0.0	N
TCGA-KN-8429-01A-11R-2314-13	hsa-mir-3159	0.0	0.0	N
TCGA-KN-8429-01A-11R-2314-13	hsa-mir-3160-1	0.0	0.0	N
TCGA-KN-8429-01A-11R-2314-13	hsa-mir-3160-2	0.0	0.0	N
TCGA-KN-8429-01A-11R-2314-13	hsa-mir-3161	0.0	0.0	N
TCGA-KN-8429-01A-11R-2314-13	hsa-mir-3162	0.0	0.0	N
TCGA-KN-8429-01A-11R-2314-13	hsa-mir-3163	0.0	0.0	N
TCGA-KN-8429-01A-11R-2314-13	hsa-mir-3164	0.0	0.0	N
TCGA-KN-8429-01A-11R-2314-13	hsa-mir-3165	0.0	0.0	N
TCGA-KN-8429-01A-11R-2314-13	hsa-mir-3166	2.0	0.311544	N
TCGA-KN-8429-01A-11R-2314-13	hsa-mir-3167	0.0	0.0	N
TCGA-KN-8429-01A-11R-2314-13	hsa-mir-3168	0.0	0.0	N
TCGA-KN-8429-01A-11R-2314-13	hsa-mir-3169	0.0	0.0	N
TCGA-KN-8429-01A-11R-2314-13	hsa-mir-3170	3.0	0.467316	N
TCGA-KN-8429-01A-11R-2314-13	hsa-mir-3171	0.0	0.0	N
TCGA-KN-8429-01A-11R-2314-13	hsa-mir-3173	1.0	0.155772	N
TCGA-KN-8429-01A-11R-2314-13	hsa-mir-3174	0.0	0.0	N
TCGA-KN-8429-01A-11R-2314-13	hsa-mir-3175	0.0	0.0	N
TCGA-KN-8429-01A-11R-2314-13	hsa-mir-3176	0.0	0.0	N
TCGA-KN-8429-01A-11R-2314-13	hsa-mir-3177	0.0	0.0	N
TCGA-KN-8429-01A-11R-2314-13	hsa-mir-3178	0.0	0.0	N
TCGA-KN-8429-01A-11R-2314-13	hsa-mir-3179-1	0.0	0.0	N
TCGA-KN-8429-01A-11R-2314-13	hsa-mir-3179-2	0.0	0.0	N
TCGA-KN-8429-01A-11R-2314-13	hsa-mir-3179-3	0.0	0.0	N
TCGA-KN-8429-01A-11R-2314-13	hsa-mir-3180-1	0.0	0.0	N
TCGA-KN-8429-01A-11R-2314-13	hsa-mir-3180-2	0.0	0.0	N
TCGA-KN-8429-01A-11R-2314-13	hsa-mir-3180-3	0.0	0.0	N
TCGA-KN-8429-01A-11R-2314-13	hsa-mir-3180-4	0.0	0.0	N
TCGA-KN-8429-01A-11R-2314-13	hsa-mir-3180-5	0.0	0.0	N
TCGA-KN-8429-01A-11R-2314-13	hsa-mir-3181	0.0	0.0	N
TCGA-KN-8429-01A-11R-2314-13	hsa-mir-3182	0.0	0.0	N
TCGA-KN-8429-01A-11R-2314-13	hsa-mir-3183	0.0	0.0	N
TCGA-KN-8429-01A-11R-2314-13	hsa-mir-3184	0.0	0.0	N
TCGA-KN-8429-01A-11R-2314-13	hsa-mir-3185	0.0	0.0	N
TCGA-KN-8429-01A-11R-2314-13	hsa-mir-3186	0.0	0.0	N
TCGA-KN-8429-01A-11R-2314-13	hsa-mir-3187	0.0	0.0	N
TCGA-KN-8429-01A-11R-2314-13	hsa-mir-3188	0.0	0.0	N
TCGA-KN-8429-01A-11R-2314-13	hsa-mir-3189	2.0	0.311544	N
TCGA-KN-8429-01A-11R-2314-13	hsa-mir-3190	0.0	0.0	N
TCGA-KN-8429-01A-11R-2314-13	hsa-mir-3191	9.0	1.401948	N
TCGA-KN-8429-01A-11R-2314-13	hsa-mir-3192	0.0	0.0	N
TCGA-KN-8429-01A-11R-2314-13	hsa-mir-3193	1.0	0.155772	N
TCGA-KN-8429-01A-11R-2314-13	hsa-mir-3194	1.0	0.155772	N
TCGA-KN-8429-01A-11R-2314-13	hsa-mir-3195	0.0	0.0	N
TCGA-KN-8429-01A-11R-2314-13	hsa-mir-3196	0.0	0.0	N
TCGA-KN-8429-01A-11R-2314-13	hsa-mir-3197	0.0	0.0	N
TCGA-KN-8429-01A-11R-2314-13	hsa-mir-3198	0.0	0.0	N
TCGA-KN-8429-01A-11R-2314-13	hsa-mir-3199-1	2.0	0.311544	N
TCGA-KN-8429-01A-11R-2314-13	hsa-mir-3199-2	1.0	0.155772	N
TCGA-KN-8429-01A-11R-2314-13	hsa-mir-32	133.0	20.717669	N
TCGA-KN-8429-01A-11R-2314-13	hsa-mir-3200	6.0	0.934632	N
TCGA-KN-8429-01A-11R-2314-13	hsa-mir-3201	0.0	0.0	N
TCGA-KN-8429-01A-11R-2314-13	hsa-mir-3202-1	0.0	0.0	N
TCGA-KN-8429-01A-11R-2314-13	hsa-mir-3202-2	0.0	0.0	N
TCGA-KN-8429-01A-11R-2314-13	hsa-mir-320a	1657.0	258.114122	Y
TCGA-KN-8429-01A-11R-2314-13	hsa-mir-320b-1	0.0	0.0	N
TCGA-KN-8429-01A-11R-2314-13	hsa-mir-320b-2	13.0	2.025035	Y
TCGA-KN-8429-01A-11R-2314-13	hsa-mir-320c-1	2.0	0.311544	N
TCGA-KN-8429-01A-11R-2314-13	hsa-mir-320c-2	0.0	0.0	N
TCGA-KN-8429-01A-11R-2314-13	hsa-mir-320d-1	0.0	0.0	N
TCGA-KN-8429-01A-11R-2314-13	hsa-mir-320d-2	0.0	0.0	N
TCGA-KN-8429-01A-11R-2314-13	hsa-mir-320e	2.0	0.311544	N
TCGA-KN-8429-01A-11R-2314-13	hsa-mir-323	3.0	0.467316	N
TCGA-KN-8429-01A-11R-2314-13	hsa-mir-323b	1.0	0.155772	N
TCGA-KN-8429-01A-11R-2314-13	hsa-mir-324	115.0	17.913774	N
TCGA-KN-8429-01A-11R-2314-13	hsa-mir-325	0.0	0.0	N
TCGA-KN-8429-01A-11R-2314-13	hsa-mir-326	20.0	3.115439	N
TCGA-KN-8429-01A-11R-2314-13	hsa-mir-328	287.0	44.70655	N
TCGA-KN-8429-01A-11R-2314-13	hsa-mir-329-1	0.0	0.0	N
TCGA-KN-8429-01A-11R-2314-13	hsa-mir-329-2	0.0	0.0	N
TCGA-KN-8429-01A-11R-2314-13	hsa-mir-330	69.0	10.748265	N
TCGA-KN-8429-01A-11R-2314-13	hsa-mir-331	101.0	15.732967	N
TCGA-KN-8429-01A-11R-2314-13	hsa-mir-335	49.0	7.632826	N
TCGA-KN-8429-01A-11R-2314-13	hsa-mir-337	17.0	2.648123	N
TCGA-KN-8429-01A-11R-2314-13	hsa-mir-338	1145.0	178.358883	N
TCGA-KN-8429-01A-11R-2314-13	hsa-mir-339	153.0	23.833108	N
TCGA-KN-8429-01A-11R-2314-13	hsa-mir-33a	268.0	41.746883	N
TCGA-KN-8429-01A-11R-2314-13	hsa-mir-33b	6.0	0.934632	N
TCGA-KN-8429-01A-11R-2314-13	hsa-mir-340	70.0	10.904037	N
TCGA-KN-8429-01A-11R-2314-13	hsa-mir-342	211.0	32.867882	N
TCGA-KN-8429-01A-11R-2314-13	hsa-mir-345	27.0	4.205843	N
TCGA-KN-8429-01A-11R-2314-13	hsa-mir-346	0.0	0.0	N
TCGA-KN-8429-01A-11R-2314-13	hsa-mir-34a	554.0	86.297661	N
TCGA-KN-8429-01A-11R-2314-13	hsa-mir-34b	1.0	0.155772	N
TCGA-KN-8429-01A-11R-2314-13	hsa-mir-34c	23.0	3.582755	N
TCGA-KN-8429-01A-11R-2314-13	hsa-mir-3605	6.0	0.934632	N
TCGA-KN-8429-01A-11R-2314-13	hsa-mir-3606	0.0	0.0	N
TCGA-KN-8429-01A-11R-2314-13	hsa-mir-3607	431.0	67.137711	N
TCGA-KN-8429-01A-11R-2314-13	hsa-mir-3609	1.0	0.155772	N
TCGA-KN-8429-01A-11R-2314-13	hsa-mir-361	1997.0	311.076585	N
TCGA-KN-8429-01A-11R-2314-13	hsa-mir-3610	0.0	0.0	N
TCGA-KN-8429-01A-11R-2314-13	hsa-mir-3611	0.0	0.0	N
TCGA-KN-8429-01A-11R-2314-13	hsa-mir-3612	0.0	0.0	N
TCGA-KN-8429-01A-11R-2314-13	hsa-mir-3613	43.0	6.698194	N
TCGA-KN-8429-01A-11R-2314-13	hsa-mir-3614	2.0	0.311544	N
TCGA-KN-8429-01A-11R-2314-13	hsa-mir-3615	14.0	2.180807	N
TCGA-KN-8429-01A-11R-2314-13	hsa-mir-3616	0.0	0.0	N
TCGA-KN-8429-01A-11R-2314-13	hsa-mir-3617	0.0	0.0	N
TCGA-KN-8429-01A-11R-2314-13	hsa-mir-3618	0.0	0.0	N
TCGA-KN-8429-01A-11R-2314-13	hsa-mir-3619	0.0	0.0	N
TCGA-KN-8429-01A-11R-2314-13	hsa-mir-362	107.0	16.667599	N
TCGA-KN-8429-01A-11R-2314-13	hsa-mir-3620	0.0	0.0	N
TCGA-KN-8429-01A-11R-2314-13	hsa-mir-3621	1.0	0.155772	N
TCGA-KN-8429-01A-11R-2314-13	hsa-mir-3622a	0.0	0.0	N
TCGA-KN-8429-01A-11R-2314-13	hsa-mir-3622b	0.0	0.0	N
TCGA-KN-8429-01A-11R-2314-13	hsa-mir-363	33.0	5.140474	N
TCGA-KN-8429-01A-11R-2314-13	hsa-mir-3646	0.0	0.0	N
TCGA-KN-8429-01A-11R-2314-13	hsa-mir-3647	32.0	4.984702	N
TCGA-KN-8429-01A-11R-2314-13	hsa-mir-3648	5.0	0.77886	N
TCGA-KN-8429-01A-11R-2314-13	hsa-mir-3649	0.0	0.0	N
TCGA-KN-8429-01A-11R-2314-13	hsa-mir-365-1	47.0	7.321282	N
TCGA-KN-8429-01A-11R-2314-13	hsa-mir-365-2	58.0	9.034773	N
TCGA-KN-8429-01A-11R-2314-13	hsa-mir-3650	0.0	0.0	N
TCGA-KN-8429-01A-11R-2314-13	hsa-mir-3651	4.0	0.623088	N
TCGA-KN-8429-01A-11R-2314-13	hsa-mir-3652	2.0	0.311544	N
TCGA-KN-8429-01A-11R-2314-13	hsa-mir-3653	49.0	7.632826	N
TCGA-KN-8429-01A-11R-2314-13	hsa-mir-3654	0.0	0.0	N
TCGA-KN-8429-01A-11R-2314-13	hsa-mir-3655	0.0	0.0	N
TCGA-KN-8429-01A-11R-2314-13	hsa-mir-3656	0.0	0.0	N
TCGA-KN-8429-01A-11R-2314-13	hsa-mir-3657	0.0	0.0	N
TCGA-KN-8429-01A-11R-2314-13	hsa-mir-3658	0.0	0.0	N
TCGA-KN-8429-01A-11R-2314-13	hsa-mir-3659	0.0	0.0	N
TCGA-KN-8429-01A-11R-2314-13	hsa-mir-3660	0.0	0.0	N
TCGA-KN-8429-01A-11R-2314-13	hsa-mir-3661	1.0	0.155772	N
TCGA-KN-8429-01A-11R-2314-13	hsa-mir-3662	0.0	0.0	N
TCGA-KN-8429-01A-11R-2314-13	hsa-mir-3663	0.0	0.0	N
TCGA-KN-8429-01A-11R-2314-13	hsa-mir-3664	2.0	0.311544	N
TCGA-KN-8429-01A-11R-2314-13	hsa-mir-3665	0.0	0.0	N
TCGA-KN-8429-01A-11R-2314-13	hsa-mir-3666	0.0	0.0	N
TCGA-KN-8429-01A-11R-2314-13	hsa-mir-3667	0.0	0.0	N
TCGA-KN-8429-01A-11R-2314-13	hsa-mir-3668	0.0	0.0	N
TCGA-KN-8429-01A-11R-2314-13	hsa-mir-3669	0.0	0.0	N
TCGA-KN-8429-01A-11R-2314-13	hsa-mir-367	0.0	0.0	N
TCGA-KN-8429-01A-11R-2314-13	hsa-mir-3670	0.0	0.0	N
TCGA-KN-8429-01A-11R-2314-13	hsa-mir-3671	0.0	0.0	N
TCGA-KN-8429-01A-11R-2314-13	hsa-mir-3672	0.0	0.0	N
TCGA-KN-8429-01A-11R-2314-13	hsa-mir-3673	0.0	0.0	N
TCGA-KN-8429-01A-11R-2314-13	hsa-mir-3674	0.0	0.0	N
TCGA-KN-8429-01A-11R-2314-13	hsa-mir-3675	0.0	0.0	N
TCGA-KN-8429-01A-11R-2314-13	hsa-mir-3676	117.0	18.225318	N
TCGA-KN-8429-01A-11R-2314-13	hsa-mir-3677	6.0	0.934632	N
TCGA-KN-8429-01A-11R-2314-13	hsa-mir-3678	3.0	0.467316	N
TCGA-KN-8429-01A-11R-2314-13	hsa-mir-3679	0.0	0.0	N
TCGA-KN-8429-01A-11R-2314-13	hsa-mir-3680	0.0	0.0	N
TCGA-KN-8429-01A-11R-2314-13	hsa-mir-3681	0.0	0.0	N
TCGA-KN-8429-01A-11R-2314-13	hsa-mir-3682	4.0	0.623088	N
TCGA-KN-8429-01A-11R-2314-13	hsa-mir-3683	0.0	0.0	N
TCGA-KN-8429-01A-11R-2314-13	hsa-mir-3684	1.0	0.155772	N
TCGA-KN-8429-01A-11R-2314-13	hsa-mir-3685	0.0	0.0	N
TCGA-KN-8429-01A-11R-2314-13	hsa-mir-3686	0.0	0.0	N
TCGA-KN-8429-01A-11R-2314-13	hsa-mir-3687	0.0	0.0	N
TCGA-KN-8429-01A-11R-2314-13	hsa-mir-3688	0.0	0.0	N
TCGA-KN-8429-01A-11R-2314-13	hsa-mir-3689a	0.0	0.0	N
TCGA-KN-8429-01A-11R-2314-13	hsa-mir-3689b	0.0	0.0	N
TCGA-KN-8429-01A-11R-2314-13	hsa-mir-369	7.0	1.090404	N
TCGA-KN-8429-01A-11R-2314-13	hsa-mir-3690	1.0	0.155772	N
TCGA-KN-8429-01A-11R-2314-13	hsa-mir-3691	0.0	0.0	N
TCGA-KN-8429-01A-11R-2314-13	hsa-mir-3692	0.0	0.0	N
TCGA-KN-8429-01A-11R-2314-13	hsa-mir-370	6.0	0.934632	N
TCGA-KN-8429-01A-11R-2314-13	hsa-mir-371	0.0	0.0	N
TCGA-KN-8429-01A-11R-2314-13	hsa-mir-3713	0.0	0.0	N
TCGA-KN-8429-01A-11R-2314-13	hsa-mir-3714	0.0	0.0	N
TCGA-KN-8429-01A-11R-2314-13	hsa-mir-372	5.0	0.77886	N
TCGA-KN-8429-01A-11R-2314-13	hsa-mir-373	0.0	0.0	N
TCGA-KN-8429-01A-11R-2314-13	hsa-mir-374a	2076.0	323.382569	N
TCGA-KN-8429-01A-11R-2314-13	hsa-mir-374b	251.0	39.09876	Y
TCGA-KN-8429-01A-11R-2314-13	hsa-mir-374c	1.0	0.155772	Y
TCGA-KN-8429-01A-11R-2314-13	hsa-mir-375	1160.0	180.695463	N
TCGA-KN-8429-01A-11R-2314-13	hsa-mir-376a-1	1.0	0.155772	N
TCGA-KN-8429-01A-11R-2314-13	hsa-mir-376a-2	0.0	0.0	N
TCGA-KN-8429-01A-11R-2314-13	hsa-mir-376b	1.0	0.155772	N
TCGA-KN-8429-01A-11R-2314-13	hsa-mir-376c	1.0	0.155772	N
TCGA-KN-8429-01A-11R-2314-13	hsa-mir-377	0.0	0.0	N
TCGA-KN-8429-01A-11R-2314-13	hsa-mir-378	1230.0	191.599499	N
TCGA-KN-8429-01A-11R-2314-13	hsa-mir-378b	0.0	0.0	N
TCGA-KN-8429-01A-11R-2314-13	hsa-mir-378c	17.0	2.648123	N
TCGA-KN-8429-01A-11R-2314-13	hsa-mir-379	387.0	60.283745	N
TCGA-KN-8429-01A-11R-2314-13	hsa-mir-380	0.0	0.0	N
TCGA-KN-8429-01A-11R-2314-13	hsa-mir-381	16.0	2.492351	N
TCGA-KN-8429-01A-11R-2314-13	hsa-mir-382	18.0	2.803895	N
TCGA-KN-8429-01A-11R-2314-13	hsa-mir-383	0.0	0.0	N
TCGA-KN-8429-01A-11R-2314-13	hsa-mir-384	0.0	0.0	N
TCGA-KN-8429-01A-11R-2314-13	hsa-mir-3907	0.0	0.0	N
TCGA-KN-8429-01A-11R-2314-13	hsa-mir-3908	0.0	0.0	N
TCGA-KN-8429-01A-11R-2314-13	hsa-mir-3909	5.0	0.77886	N
TCGA-KN-8429-01A-11R-2314-13	hsa-mir-3910-1	0.0	0.0	N
TCGA-KN-8429-01A-11R-2314-13	hsa-mir-3910-2	0.0	0.0	N
TCGA-KN-8429-01A-11R-2314-13	hsa-mir-3911	0.0	0.0	N
TCGA-KN-8429-01A-11R-2314-13	hsa-mir-3912	6.0	0.934632	N
TCGA-KN-8429-01A-11R-2314-13	hsa-mir-3913-1	11.0	1.713491	N
TCGA-KN-8429-01A-11R-2314-13	hsa-mir-3913-2	0.0	0.0	N
TCGA-KN-8429-01A-11R-2314-13	hsa-mir-3914-1	0.0	0.0	N
TCGA-KN-8429-01A-11R-2314-13	hsa-mir-3914-2	0.0	0.0	N
TCGA-KN-8429-01A-11R-2314-13	hsa-mir-3915	0.0	0.0	N
TCGA-KN-8429-01A-11R-2314-13	hsa-mir-3916	0.0	0.0	N
TCGA-KN-8429-01A-11R-2314-13	hsa-mir-3917	0.0	0.0	N
TCGA-KN-8429-01A-11R-2314-13	hsa-mir-3918	0.0	0.0	N
TCGA-KN-8429-01A-11R-2314-13	hsa-mir-3919	0.0	0.0	N
TCGA-KN-8429-01A-11R-2314-13	hsa-mir-3920	0.0	0.0	N
TCGA-KN-8429-01A-11R-2314-13	hsa-mir-3921	0.0	0.0	N
TCGA-KN-8429-01A-11R-2314-13	hsa-mir-3922	2.0	0.311544	N
TCGA-KN-8429-01A-11R-2314-13	hsa-mir-3923	0.0	0.0	N
TCGA-KN-8429-01A-11R-2314-13	hsa-mir-3924	0.0	0.0	N
TCGA-KN-8429-01A-11R-2314-13	hsa-mir-3925	0.0	0.0	N
TCGA-KN-8429-01A-11R-2314-13	hsa-mir-3926-1	0.0	0.0	N
TCGA-KN-8429-01A-11R-2314-13	hsa-mir-3926-2	0.0	0.0	N
TCGA-KN-8429-01A-11R-2314-13	hsa-mir-3927	0.0	0.0	N
TCGA-KN-8429-01A-11R-2314-13	hsa-mir-3928	1.0	0.155772	N
TCGA-KN-8429-01A-11R-2314-13	hsa-mir-3929	0.0	0.0	N
TCGA-KN-8429-01A-11R-2314-13	hsa-mir-3934	0.0	0.0	N
TCGA-KN-8429-01A-11R-2314-13	hsa-mir-3935	0.0	0.0	N
TCGA-KN-8429-01A-11R-2314-13	hsa-mir-3936	0.0	0.0	N
TCGA-KN-8429-01A-11R-2314-13	hsa-mir-3937	0.0	0.0	N
TCGA-KN-8429-01A-11R-2314-13	hsa-mir-3938	0.0	0.0	N
TCGA-KN-8429-01A-11R-2314-13	hsa-mir-3939	0.0	0.0	N
TCGA-KN-8429-01A-11R-2314-13	hsa-mir-3940	1.0	0.155772	N
TCGA-KN-8429-01A-11R-2314-13	hsa-mir-3941	1.0	0.155772	N
TCGA-KN-8429-01A-11R-2314-13	hsa-mir-3942	0.0	0.0	N
TCGA-KN-8429-01A-11R-2314-13	hsa-mir-3943	0.0	0.0	N
TCGA-KN-8429-01A-11R-2314-13	hsa-mir-3944	0.0	0.0	N
TCGA-KN-8429-01A-11R-2314-13	hsa-mir-3945	1.0	0.155772	N
TCGA-KN-8429-01A-11R-2314-13	hsa-mir-409	20.0	3.115439	N
TCGA-KN-8429-01A-11R-2314-13	hsa-mir-410	16.0	2.492351	N
TCGA-KN-8429-01A-11R-2314-13	hsa-mir-411	2.0	0.311544	N
TCGA-KN-8429-01A-11R-2314-13	hsa-mir-412	10.0	1.55772	N
TCGA-KN-8429-01A-11R-2314-13	hsa-mir-421	25.0	3.894299	N
TCGA-KN-8429-01A-11R-2314-13	hsa-mir-422a	0.0	0.0	N
TCGA-KN-8429-01A-11R-2314-13	hsa-mir-423	471.0	73.368589	N
TCGA-KN-8429-01A-11R-2314-13	hsa-mir-424	548.0	85.363029	N
TCGA-KN-8429-01A-11R-2314-13	hsa-mir-425	511.0	79.599467	N
TCGA-KN-8429-01A-11R-2314-13	hsa-mir-4251	0.0	0.0	N
TCGA-KN-8429-01A-11R-2314-13	hsa-mir-4252	0.0	0.0	N
TCGA-KN-8429-01A-11R-2314-13	hsa-mir-4253	0.0	0.0	N
TCGA-KN-8429-01A-11R-2314-13	hsa-mir-4254	0.0	0.0	N
TCGA-KN-8429-01A-11R-2314-13	hsa-mir-4255	0.0	0.0	N
TCGA-KN-8429-01A-11R-2314-13	hsa-mir-4256	0.0	0.0	N
TCGA-KN-8429-01A-11R-2314-13	hsa-mir-4257	0.0	0.0	N
TCGA-KN-8429-01A-11R-2314-13	hsa-mir-4258	0.0	0.0	N
TCGA-KN-8429-01A-11R-2314-13	hsa-mir-4259	0.0	0.0	N
TCGA-KN-8429-01A-11R-2314-13	hsa-mir-4260	0.0	0.0	N
TCGA-KN-8429-01A-11R-2314-13	hsa-mir-4261	0.0	0.0	N
TCGA-KN-8429-01A-11R-2314-13	hsa-mir-4262	0.0	0.0	N
TCGA-KN-8429-01A-11R-2314-13	hsa-mir-4263	0.0	0.0	N
TCGA-KN-8429-01A-11R-2314-13	hsa-mir-4264	0.0	0.0	N
TCGA-KN-8429-01A-11R-2314-13	hsa-mir-4265	0.0	0.0	N
TCGA-KN-8429-01A-11R-2314-13	hsa-mir-4266	0.0	0.0	N
TCGA-KN-8429-01A-11R-2314-13	hsa-mir-4267	0.0	0.0	N
TCGA-KN-8429-01A-11R-2314-13	hsa-mir-4268	0.0	0.0	N
TCGA-KN-8429-01A-11R-2314-13	hsa-mir-4269	0.0	0.0	N
TCGA-KN-8429-01A-11R-2314-13	hsa-mir-4270	0.0	0.0	N
TCGA-KN-8429-01A-11R-2314-13	hsa-mir-4271	0.0	0.0	N
TCGA-KN-8429-01A-11R-2314-13	hsa-mir-4272	0.0	0.0	N
TCGA-KN-8429-01A-11R-2314-13	hsa-mir-4273	0.0	0.0	N
TCGA-KN-8429-01A-11R-2314-13	hsa-mir-4274	0.0	0.0	N
TCGA-KN-8429-01A-11R-2314-13	hsa-mir-4275	0.0	0.0	N
TCGA-KN-8429-01A-11R-2314-13	hsa-mir-4276	0.0	0.0	N
TCGA-KN-8429-01A-11R-2314-13	hsa-mir-4277	0.0	0.0	N
TCGA-KN-8429-01A-11R-2314-13	hsa-mir-4278	0.0	0.0	N
TCGA-KN-8429-01A-11R-2314-13	hsa-mir-4279	0.0	0.0	N
TCGA-KN-8429-01A-11R-2314-13	hsa-mir-4280	0.0	0.0	N
TCGA-KN-8429-01A-11R-2314-13	hsa-mir-4281	0.0	0.0	N
TCGA-KN-8429-01A-11R-2314-13	hsa-mir-4282	0.0	0.0	N
TCGA-KN-8429-01A-11R-2314-13	hsa-mir-4283-1	0.0	0.0	N
TCGA-KN-8429-01A-11R-2314-13	hsa-mir-4283-2	0.0	0.0	N
TCGA-KN-8429-01A-11R-2314-13	hsa-mir-4284	1.0	0.155772	N
TCGA-KN-8429-01A-11R-2314-13	hsa-mir-4285	0.0	0.0	N
TCGA-KN-8429-01A-11R-2314-13	hsa-mir-4286	0.0	0.0	N
TCGA-KN-8429-01A-11R-2314-13	hsa-mir-4287	0.0	0.0	N
TCGA-KN-8429-01A-11R-2314-13	hsa-mir-4288	0.0	0.0	N
TCGA-KN-8429-01A-11R-2314-13	hsa-mir-4289	0.0	0.0	N
TCGA-KN-8429-01A-11R-2314-13	hsa-mir-429	324.0	50.470112	N
TCGA-KN-8429-01A-11R-2314-13	hsa-mir-4290	0.0	0.0	N
TCGA-KN-8429-01A-11R-2314-13	hsa-mir-4291	0.0	0.0	N
TCGA-KN-8429-01A-11R-2314-13	hsa-mir-4292	0.0	0.0	N
TCGA-KN-8429-01A-11R-2314-13	hsa-mir-4293	0.0	0.0	N
TCGA-KN-8429-01A-11R-2314-13	hsa-mir-4294	0.0	0.0	N
TCGA-KN-8429-01A-11R-2314-13	hsa-mir-4295	0.0	0.0	N
TCGA-KN-8429-01A-11R-2314-13	hsa-mir-4296	0.0	0.0	N
TCGA-KN-8429-01A-11R-2314-13	hsa-mir-4297	0.0	0.0	N
TCGA-KN-8429-01A-11R-2314-13	hsa-mir-4298	0.0	0.0	N
TCGA-KN-8429-01A-11R-2314-13	hsa-mir-4299	0.0	0.0	N
TCGA-KN-8429-01A-11R-2314-13	hsa-mir-4300	0.0	0.0	N
TCGA-KN-8429-01A-11R-2314-13	hsa-mir-4301	0.0	0.0	N
TCGA-KN-8429-01A-11R-2314-13	hsa-mir-4302	0.0	0.0	N
TCGA-KN-8429-01A-11R-2314-13	hsa-mir-4303	0.0	0.0	N
TCGA-KN-8429-01A-11R-2314-13	hsa-mir-4304	0.0	0.0	N
TCGA-KN-8429-01A-11R-2314-13	hsa-mir-4305	0.0	0.0	N
TCGA-KN-8429-01A-11R-2314-13	hsa-mir-4306	1.0	0.155772	N
TCGA-KN-8429-01A-11R-2314-13	hsa-mir-4307	0.0	0.0	N
TCGA-KN-8429-01A-11R-2314-13	hsa-mir-4308	0.0	0.0	N
TCGA-KN-8429-01A-11R-2314-13	hsa-mir-4309	0.0	0.0	N
TCGA-KN-8429-01A-11R-2314-13	hsa-mir-431	6.0	0.934632	N
TCGA-KN-8429-01A-11R-2314-13	hsa-mir-4310	0.0	0.0	N
TCGA-KN-8429-01A-11R-2314-13	hsa-mir-4311	0.0	0.0	N
TCGA-KN-8429-01A-11R-2314-13	hsa-mir-4312	0.0	0.0	N
TCGA-KN-8429-01A-11R-2314-13	hsa-mir-4313	0.0	0.0	N
TCGA-KN-8429-01A-11R-2314-13	hsa-mir-4314	0.0	0.0	N
TCGA-KN-8429-01A-11R-2314-13	hsa-mir-4315-1	0.0	0.0	N
TCGA-KN-8429-01A-11R-2314-13	hsa-mir-4315-2	0.0	0.0	N
TCGA-KN-8429-01A-11R-2314-13	hsa-mir-4316	0.0	0.0	N
TCGA-KN-8429-01A-11R-2314-13	hsa-mir-4317	0.0	0.0	N
TCGA-KN-8429-01A-11R-2314-13	hsa-mir-4318	0.0	0.0	N
TCGA-KN-8429-01A-11R-2314-13	hsa-mir-4319	0.0	0.0	N
TCGA-KN-8429-01A-11R-2314-13	hsa-mir-432	8.0	1.246176	N
TCGA-KN-8429-01A-11R-2314-13	hsa-mir-4320	0.0	0.0	N
TCGA-KN-8429-01A-11R-2314-13	hsa-mir-4321	0.0	0.0	N
TCGA-KN-8429-01A-11R-2314-13	hsa-mir-4322	0.0	0.0	N
TCGA-KN-8429-01A-11R-2314-13	hsa-mir-4323	0.0	0.0	N
TCGA-KN-8429-01A-11R-2314-13	hsa-mir-4324	0.0	0.0	N
TCGA-KN-8429-01A-11R-2314-13	hsa-mir-4325	0.0	0.0	N
TCGA-KN-8429-01A-11R-2314-13	hsa-mir-4326	6.0	0.934632	N
TCGA-KN-8429-01A-11R-2314-13	hsa-mir-4327	0.0	0.0	N
TCGA-KN-8429-01A-11R-2314-13	hsa-mir-4328	0.0	0.0	N
TCGA-KN-8429-01A-11R-2314-13	hsa-mir-4329	0.0	0.0	N
TCGA-KN-8429-01A-11R-2314-13	hsa-mir-433	3.0	0.467316	N
TCGA-KN-8429-01A-11R-2314-13	hsa-mir-4330	0.0	0.0	N
TCGA-KN-8429-01A-11R-2314-13	hsa-mir-448	0.0	0.0	N
TCGA-KN-8429-01A-11R-2314-13	hsa-mir-449a	0.0	0.0	N
TCGA-KN-8429-01A-11R-2314-13	hsa-mir-449b	0.0	0.0	N
TCGA-KN-8429-01A-11R-2314-13	hsa-mir-449c	0.0	0.0	N
TCGA-KN-8429-01A-11R-2314-13	hsa-mir-450a-1	11.0	1.713491	N
TCGA-KN-8429-01A-11R-2314-13	hsa-mir-450a-2	9.0	1.401948	N
TCGA-KN-8429-01A-11R-2314-13	hsa-mir-450b	34.0	5.296246	N
TCGA-KN-8429-01A-11R-2314-13	hsa-mir-451	5384.0	838.676181	N
TCGA-KN-8429-01A-11R-2314-13	hsa-mir-452	95.0	14.798335	N
TCGA-KN-8429-01A-11R-2314-13	hsa-mir-454	12.0	1.869263	N
TCGA-KN-8429-01A-11R-2314-13	hsa-mir-455	125.0	19.471494	N
TCGA-KN-8429-01A-11R-2314-13	hsa-mir-466	0.0	0.0	N
TCGA-KN-8429-01A-11R-2314-13	hsa-mir-483	33.0	5.140474	N
TCGA-KN-8429-01A-11R-2314-13	hsa-mir-484	242.0	37.696812	N
TCGA-KN-8429-01A-11R-2314-13	hsa-mir-485	2.0	0.311544	N
TCGA-KN-8429-01A-11R-2314-13	hsa-mir-486	2272.0	353.913872	N
TCGA-KN-8429-01A-11R-2314-13	hsa-mir-487a	1.0	0.155772	N
TCGA-KN-8429-01A-11R-2314-13	hsa-mir-487b	4.0	0.623088	N
TCGA-KN-8429-01A-11R-2314-13	hsa-mir-488	0.0	0.0	N
TCGA-KN-8429-01A-11R-2314-13	hsa-mir-489	14.0	2.180807	N
TCGA-KN-8429-01A-11R-2314-13	hsa-mir-490	0.0	0.0	N
TCGA-KN-8429-01A-11R-2314-13	hsa-mir-491	18.0	2.803895	N
TCGA-KN-8429-01A-11R-2314-13	hsa-mir-492	0.0	0.0	N
TCGA-KN-8429-01A-11R-2314-13	hsa-mir-493	5.0	0.77886	N
TCGA-KN-8429-01A-11R-2314-13	hsa-mir-494	0.0	0.0	N
TCGA-KN-8429-01A-11R-2314-13	hsa-mir-495	5.0	0.77886	N
TCGA-KN-8429-01A-11R-2314-13	hsa-mir-496	2.0	0.311544	N
TCGA-KN-8429-01A-11R-2314-13	hsa-mir-497	26.0	4.050071	N
TCGA-KN-8429-01A-11R-2314-13	hsa-mir-498	0.0	0.0	N
TCGA-KN-8429-01A-11R-2314-13	hsa-mir-499	1.0	0.155772	N
TCGA-KN-8429-01A-11R-2314-13	hsa-mir-500a	1075.0	167.454847	Y
TCGA-KN-8429-01A-11R-2314-13	hsa-mir-500b	37.0	5.763562	Y
TCGA-KN-8429-01A-11R-2314-13	hsa-mir-501	159.0	24.76774	N
TCGA-KN-8429-01A-11R-2314-13	hsa-mir-502	58.0	9.034773	Y
TCGA-KN-8429-01A-11R-2314-13	hsa-mir-503	42.0	6.542422	N
TCGA-KN-8429-01A-11R-2314-13	hsa-mir-504	4.0	0.623088	N
TCGA-KN-8429-01A-11R-2314-13	hsa-mir-505	141.0	21.963845	N
TCGA-KN-8429-01A-11R-2314-13	hsa-mir-506	4.0	0.623088	N
TCGA-KN-8429-01A-11R-2314-13	hsa-mir-507	3.0	0.467316	N
TCGA-KN-8429-01A-11R-2314-13	hsa-mir-508	390.0	60.751061	N
TCGA-KN-8429-01A-11R-2314-13	hsa-mir-509-1	40.0	6.230878	N
TCGA-KN-8429-01A-11R-2314-13	hsa-mir-509-2	43.0	6.698194	N
TCGA-KN-8429-01A-11R-2314-13	hsa-mir-509-3	36.0	5.60779	N
TCGA-KN-8429-01A-11R-2314-13	hsa-mir-510	0.0	0.0	N
TCGA-KN-8429-01A-11R-2314-13	hsa-mir-511-1	10.0	1.55772	N
TCGA-KN-8429-01A-11R-2314-13	hsa-mir-511-2	14.0	2.180807	N
TCGA-KN-8429-01A-11R-2314-13	hsa-mir-512-1	0.0	0.0	N
TCGA-KN-8429-01A-11R-2314-13	hsa-mir-512-2	0.0	0.0	N
TCGA-KN-8429-01A-11R-2314-13	hsa-mir-513a-1	1.0	0.155772	N
TCGA-KN-8429-01A-11R-2314-13	hsa-mir-513a-2	0.0	0.0	N
TCGA-KN-8429-01A-11R-2314-13	hsa-mir-513b	0.0	0.0	N
TCGA-KN-8429-01A-11R-2314-13	hsa-mir-513c	0.0	0.0	N
TCGA-KN-8429-01A-11R-2314-13	hsa-mir-514-1	63.0	9.813633	N
TCGA-KN-8429-01A-11R-2314-13	hsa-mir-514-2	46.0	7.16551	N
TCGA-KN-8429-01A-11R-2314-13	hsa-mir-514-3	61.0	9.502089	N
TCGA-KN-8429-01A-11R-2314-13	hsa-mir-514b	1.0	0.155772	N
TCGA-KN-8429-01A-11R-2314-13	hsa-mir-515-1	0.0	0.0	N
TCGA-KN-8429-01A-11R-2314-13	hsa-mir-515-2	0.0	0.0	N
TCGA-KN-8429-01A-11R-2314-13	hsa-mir-516a-1	1.0	0.155772	N
TCGA-KN-8429-01A-11R-2314-13	hsa-mir-516a-2	0.0	0.0	N
TCGA-KN-8429-01A-11R-2314-13	hsa-mir-516b-1	0.0	0.0	N
TCGA-KN-8429-01A-11R-2314-13	hsa-mir-516b-2	0.0	0.0	N
TCGA-KN-8429-01A-11R-2314-13	hsa-mir-517a	0.0	0.0	N
TCGA-KN-8429-01A-11R-2314-13	hsa-mir-517b	0.0	0.0	N
TCGA-KN-8429-01A-11R-2314-13	hsa-mir-517c	0.0	0.0	N
TCGA-KN-8429-01A-11R-2314-13	hsa-mir-518a-1	0.0	0.0	N
TCGA-KN-8429-01A-11R-2314-13	hsa-mir-518a-2	0.0	0.0	N
TCGA-KN-8429-01A-11R-2314-13	hsa-mir-518b	0.0	0.0	N
TCGA-KN-8429-01A-11R-2314-13	hsa-mir-518c	0.0	0.0	N
TCGA-KN-8429-01A-11R-2314-13	hsa-mir-518d	0.0	0.0	N
TCGA-KN-8429-01A-11R-2314-13	hsa-mir-518e	0.0	0.0	N
TCGA-KN-8429-01A-11R-2314-13	hsa-mir-518f	0.0	0.0	N
TCGA-KN-8429-01A-11R-2314-13	hsa-mir-519a-1	1.0	0.155772	N
TCGA-KN-8429-01A-11R-2314-13	hsa-mir-519a-2	0.0	0.0	N
TCGA-KN-8429-01A-11R-2314-13	hsa-mir-519b	0.0	0.0	N
TCGA-KN-8429-01A-11R-2314-13	hsa-mir-519c	1.0	0.155772	N
TCGA-KN-8429-01A-11R-2314-13	hsa-mir-519d	0.0	0.0	N
TCGA-KN-8429-01A-11R-2314-13	hsa-mir-519e	0.0	0.0	N
TCGA-KN-8429-01A-11R-2314-13	hsa-mir-520a	1.0	0.155772	N
TCGA-KN-8429-01A-11R-2314-13	hsa-mir-520b	0.0	0.0	N
TCGA-KN-8429-01A-11R-2314-13	hsa-mir-520c	0.0	0.0	N
TCGA-KN-8429-01A-11R-2314-13	hsa-mir-520d	0.0	0.0	N
TCGA-KN-8429-01A-11R-2314-13	hsa-mir-520e	0.0	0.0	N
TCGA-KN-8429-01A-11R-2314-13	hsa-mir-520f	0.0	0.0	N
TCGA-KN-8429-01A-11R-2314-13	hsa-mir-520g	0.0	0.0	N
TCGA-KN-8429-01A-11R-2314-13	hsa-mir-520h	0.0	0.0	N
TCGA-KN-8429-01A-11R-2314-13	hsa-mir-521-1	0.0	0.0	N
TCGA-KN-8429-01A-11R-2314-13	hsa-mir-521-2	0.0	0.0	N
TCGA-KN-8429-01A-11R-2314-13	hsa-mir-522	0.0	0.0	N
TCGA-KN-8429-01A-11R-2314-13	hsa-mir-523	0.0	0.0	N
TCGA-KN-8429-01A-11R-2314-13	hsa-mir-524	0.0	0.0	N
TCGA-KN-8429-01A-11R-2314-13	hsa-mir-525	1.0	0.155772	N
TCGA-KN-8429-01A-11R-2314-13	hsa-mir-526a-1	0.0	0.0	N
TCGA-KN-8429-01A-11R-2314-13	hsa-mir-526a-2	0.0	0.0	N
TCGA-KN-8429-01A-11R-2314-13	hsa-mir-526b	0.0	0.0	N
TCGA-KN-8429-01A-11R-2314-13	hsa-mir-527	0.0	0.0	N
TCGA-KN-8429-01A-11R-2314-13	hsa-mir-532	7611.0	1185.580315	N
TCGA-KN-8429-01A-11R-2314-13	hsa-mir-539	4.0	0.623088	N
TCGA-KN-8429-01A-11R-2314-13	hsa-mir-541	0.0	0.0	N
TCGA-KN-8429-01A-11R-2314-13	hsa-mir-542	777.0	121.034806	N
TCGA-KN-8429-01A-11R-2314-13	hsa-mir-543	0.0	0.0	N
TCGA-KN-8429-01A-11R-2314-13	hsa-mir-544	0.0	0.0	N
TCGA-KN-8429-01A-11R-2314-13	hsa-mir-544b	0.0	0.0	N
TCGA-KN-8429-01A-11R-2314-13	hsa-mir-545	1.0	0.155772	N
TCGA-KN-8429-01A-11R-2314-13	hsa-mir-548a-1	0.0	0.0	N
TCGA-KN-8429-01A-11R-2314-13	hsa-mir-548a-2	0.0	0.0	N
TCGA-KN-8429-01A-11R-2314-13	hsa-mir-548a-3	0.0	0.0	N
TCGA-KN-8429-01A-11R-2314-13	hsa-mir-548aa-1	0.0	0.0	N
TCGA-KN-8429-01A-11R-2314-13	hsa-mir-548aa-2	0.0	0.0	N
TCGA-KN-8429-01A-11R-2314-13	hsa-mir-548b	1.0	0.155772	N
TCGA-KN-8429-01A-11R-2314-13	hsa-mir-548c	0.0	0.0	N
TCGA-KN-8429-01A-11R-2314-13	hsa-mir-548d-1	1.0	0.155772	N
TCGA-KN-8429-01A-11R-2314-13	hsa-mir-548d-2	0.0	0.0	N
TCGA-KN-8429-01A-11R-2314-13	hsa-mir-548e	1.0	0.155772	N
TCGA-KN-8429-01A-11R-2314-13	hsa-mir-548f-1	0.0	0.0	N
TCGA-KN-8429-01A-11R-2314-13	hsa-mir-548f-2	0.0	0.0	N
TCGA-KN-8429-01A-11R-2314-13	hsa-mir-548f-3	0.0	0.0	N
TCGA-KN-8429-01A-11R-2314-13	hsa-mir-548f-4	0.0	0.0	N
TCGA-KN-8429-01A-11R-2314-13	hsa-mir-548f-5	0.0	0.0	N
TCGA-KN-8429-01A-11R-2314-13	hsa-mir-548g	0.0	0.0	N
TCGA-KN-8429-01A-11R-2314-13	hsa-mir-548h-1	0.0	0.0	N
TCGA-KN-8429-01A-11R-2314-13	hsa-mir-548h-2	0.0	0.0	N
TCGA-KN-8429-01A-11R-2314-13	hsa-mir-548h-3	0.0	0.0	N
TCGA-KN-8429-01A-11R-2314-13	hsa-mir-548h-4	0.0	0.0	N
TCGA-KN-8429-01A-11R-2314-13	hsa-mir-548i-1	0.0	0.0	N
TCGA-KN-8429-01A-11R-2314-13	hsa-mir-548i-2	0.0	0.0	N
TCGA-KN-8429-01A-11R-2314-13	hsa-mir-548i-3	0.0	0.0	N
TCGA-KN-8429-01A-11R-2314-13	hsa-mir-548i-4	0.0	0.0	N
TCGA-KN-8429-01A-11R-2314-13	hsa-mir-548j	3.0	0.467316	N
TCGA-KN-8429-01A-11R-2314-13	hsa-mir-548k	0.0	0.0	N
TCGA-KN-8429-01A-11R-2314-13	hsa-mir-548l	1.0	0.155772	N
TCGA-KN-8429-01A-11R-2314-13	hsa-mir-548m	0.0	0.0	N
TCGA-KN-8429-01A-11R-2314-13	hsa-mir-548n	1.0	0.155772	N
TCGA-KN-8429-01A-11R-2314-13	hsa-mir-548o	0.0	0.0	N
TCGA-KN-8429-01A-11R-2314-13	hsa-mir-548p	0.0	0.0	N
TCGA-KN-8429-01A-11R-2314-13	hsa-mir-548q	0.0	0.0	N
TCGA-KN-8429-01A-11R-2314-13	hsa-mir-548s	1.0	0.155772	N
TCGA-KN-8429-01A-11R-2314-13	hsa-mir-548t	0.0	0.0	N
TCGA-KN-8429-01A-11R-2314-13	hsa-mir-548u	0.0	0.0	N
TCGA-KN-8429-01A-11R-2314-13	hsa-mir-548v	9.0	1.401948	N
TCGA-KN-8429-01A-11R-2314-13	hsa-mir-548w	0.0	0.0	N
TCGA-KN-8429-01A-11R-2314-13	hsa-mir-548x	0.0	0.0	N
TCGA-KN-8429-01A-11R-2314-13	hsa-mir-548y	0.0	0.0	N
TCGA-KN-8429-01A-11R-2314-13	hsa-mir-548z	0.0	0.0	N
TCGA-KN-8429-01A-11R-2314-13	hsa-mir-549	0.0	0.0	N
TCGA-KN-8429-01A-11R-2314-13	hsa-mir-550a-1	8.0	1.246176	N
TCGA-KN-8429-01A-11R-2314-13	hsa-mir-550a-2	11.0	1.713491	N
TCGA-KN-8429-01A-11R-2314-13	hsa-mir-550b-1	0.0	0.0	N
TCGA-KN-8429-01A-11R-2314-13	hsa-mir-550b-2	0.0	0.0	N
TCGA-KN-8429-01A-11R-2314-13	hsa-mir-551a	1.0	0.155772	N
TCGA-KN-8429-01A-11R-2314-13	hsa-mir-551b	1.0	0.155772	N
TCGA-KN-8429-01A-11R-2314-13	hsa-mir-552	1.0	0.155772	N
TCGA-KN-8429-01A-11R-2314-13	hsa-mir-553	0.0	0.0	N
TCGA-KN-8429-01A-11R-2314-13	hsa-mir-554	0.0	0.0	N
TCGA-KN-8429-01A-11R-2314-13	hsa-mir-555	0.0	0.0	N
TCGA-KN-8429-01A-11R-2314-13	hsa-mir-556	2.0	0.311544	N
TCGA-KN-8429-01A-11R-2314-13	hsa-mir-557	0.0	0.0	N
TCGA-KN-8429-01A-11R-2314-13	hsa-mir-558	0.0	0.0	N
TCGA-KN-8429-01A-11R-2314-13	hsa-mir-559	0.0	0.0	N
TCGA-KN-8429-01A-11R-2314-13	hsa-mir-561	25.0	3.894299	N
TCGA-KN-8429-01A-11R-2314-13	hsa-mir-562	0.0	0.0	N
TCGA-KN-8429-01A-11R-2314-13	hsa-mir-563	0.0	0.0	N
TCGA-KN-8429-01A-11R-2314-13	hsa-mir-564	0.0	0.0	N
TCGA-KN-8429-01A-11R-2314-13	hsa-mir-566	0.0	0.0	N
TCGA-KN-8429-01A-11R-2314-13	hsa-mir-567	0.0	0.0	N
TCGA-KN-8429-01A-11R-2314-13	hsa-mir-568	0.0	0.0	N
TCGA-KN-8429-01A-11R-2314-13	hsa-mir-569	0.0	0.0	N
TCGA-KN-8429-01A-11R-2314-13	hsa-mir-570	1.0	0.155772	N
TCGA-KN-8429-01A-11R-2314-13	hsa-mir-571	0.0	0.0	N
TCGA-KN-8429-01A-11R-2314-13	hsa-mir-572	0.0	0.0	N
TCGA-KN-8429-01A-11R-2314-13	hsa-mir-573	0.0	0.0	N
TCGA-KN-8429-01A-11R-2314-13	hsa-mir-574	185.0	28.817811	N
TCGA-KN-8429-01A-11R-2314-13	hsa-mir-575	0.0	0.0	N
TCGA-KN-8429-01A-11R-2314-13	hsa-mir-576	47.0	7.321282	N
TCGA-KN-8429-01A-11R-2314-13	hsa-mir-577	1200.0	186.926341	N
TCGA-KN-8429-01A-11R-2314-13	hsa-mir-578	0.0	0.0	N
TCGA-KN-8429-01A-11R-2314-13	hsa-mir-579	4.0	0.623088	N
TCGA-KN-8429-01A-11R-2314-13	hsa-mir-580	0.0	0.0	N
TCGA-KN-8429-01A-11R-2314-13	hsa-mir-581	8.0	1.246176	N
TCGA-KN-8429-01A-11R-2314-13	hsa-mir-582	11240.0	1750.876723	N
TCGA-KN-8429-01A-11R-2314-13	hsa-mir-583	0.0	0.0	N
TCGA-KN-8429-01A-11R-2314-13	hsa-mir-584	270.0	42.058427	N
TCGA-KN-8429-01A-11R-2314-13	hsa-mir-585	2.0	0.311544	N
TCGA-KN-8429-01A-11R-2314-13	hsa-mir-586	0.0	0.0	N
TCGA-KN-8429-01A-11R-2314-13	hsa-mir-587	0.0	0.0	N
TCGA-KN-8429-01A-11R-2314-13	hsa-mir-588	0.0	0.0	N
TCGA-KN-8429-01A-11R-2314-13	hsa-mir-589	315.0	49.068164	N
TCGA-KN-8429-01A-11R-2314-13	hsa-mir-590	87.0	13.55216	N
TCGA-KN-8429-01A-11R-2314-13	hsa-mir-591	0.0	0.0	N
TCGA-KN-8429-01A-11R-2314-13	hsa-mir-592	27.0	4.205843	N
TCGA-KN-8429-01A-11R-2314-13	hsa-mir-593	0.0	0.0	N
TCGA-KN-8429-01A-11R-2314-13	hsa-mir-595	0.0	0.0	N
TCGA-KN-8429-01A-11R-2314-13	hsa-mir-596	0.0	0.0	N
TCGA-KN-8429-01A-11R-2314-13	hsa-mir-597	0.0	0.0	N
TCGA-KN-8429-01A-11R-2314-13	hsa-mir-598	335.0	52.183603	N
TCGA-KN-8429-01A-11R-2314-13	hsa-mir-599	0.0	0.0	N
TCGA-KN-8429-01A-11R-2314-13	hsa-mir-600	0.0	0.0	N
TCGA-KN-8429-01A-11R-2314-13	hsa-mir-601	0.0	0.0	N
TCGA-KN-8429-01A-11R-2314-13	hsa-mir-602	0.0	0.0	N
TCGA-KN-8429-01A-11R-2314-13	hsa-mir-603	0.0	0.0	N
TCGA-KN-8429-01A-11R-2314-13	hsa-mir-604	0.0	0.0	N
TCGA-KN-8429-01A-11R-2314-13	hsa-mir-605	1.0	0.155772	N
TCGA-KN-8429-01A-11R-2314-13	hsa-mir-606	0.0	0.0	N
TCGA-KN-8429-01A-11R-2314-13	hsa-mir-607	3.0	0.467316	N
TCGA-KN-8429-01A-11R-2314-13	hsa-mir-608	0.0	0.0	N
TCGA-KN-8429-01A-11R-2314-13	hsa-mir-609	0.0	0.0	N
TCGA-KN-8429-01A-11R-2314-13	hsa-mir-610	0.0	0.0	N
TCGA-KN-8429-01A-11R-2314-13	hsa-mir-611	0.0	0.0	N
TCGA-KN-8429-01A-11R-2314-13	hsa-mir-612	0.0	0.0	N
TCGA-KN-8429-01A-11R-2314-13	hsa-mir-613	0.0	0.0	N
TCGA-KN-8429-01A-11R-2314-13	hsa-mir-614	0.0	0.0	N
TCGA-KN-8429-01A-11R-2314-13	hsa-mir-615	10.0	1.55772	N
TCGA-KN-8429-01A-11R-2314-13	hsa-mir-616	37.0	5.763562	N
TCGA-KN-8429-01A-11R-2314-13	hsa-mir-617	0.0	0.0	N
TCGA-KN-8429-01A-11R-2314-13	hsa-mir-618	40.0	6.230878	N
TCGA-KN-8429-01A-11R-2314-13	hsa-mir-619	0.0	0.0	N
TCGA-KN-8429-01A-11R-2314-13	hsa-mir-620	0.0	0.0	N
TCGA-KN-8429-01A-11R-2314-13	hsa-mir-621	0.0	0.0	N
TCGA-KN-8429-01A-11R-2314-13	hsa-mir-622	0.0	0.0	N
TCGA-KN-8429-01A-11R-2314-13	hsa-mir-623	0.0	0.0	N
TCGA-KN-8429-01A-11R-2314-13	hsa-mir-624	6.0	0.934632	N
TCGA-KN-8429-01A-11R-2314-13	hsa-mir-625	277.0	43.14883	N
TCGA-KN-8429-01A-11R-2314-13	hsa-mir-626	0.0	0.0	N
TCGA-KN-8429-01A-11R-2314-13	hsa-mir-627	2.0	0.311544	N
TCGA-KN-8429-01A-11R-2314-13	hsa-mir-628	28.0	4.361615	N
TCGA-KN-8429-01A-11R-2314-13	hsa-mir-629	249.0	38.787216	N
TCGA-KN-8429-01A-11R-2314-13	hsa-mir-630	0.0	0.0	N
TCGA-KN-8429-01A-11R-2314-13	hsa-mir-631	0.0	0.0	N
TCGA-KN-8429-01A-11R-2314-13	hsa-mir-632	2.0	0.311544	N
TCGA-KN-8429-01A-11R-2314-13	hsa-mir-633	0.0	0.0	N
TCGA-KN-8429-01A-11R-2314-13	hsa-mir-634	0.0	0.0	N
TCGA-KN-8429-01A-11R-2314-13	hsa-mir-635	0.0	0.0	N
TCGA-KN-8429-01A-11R-2314-13	hsa-mir-636	2.0	0.311544	N
TCGA-KN-8429-01A-11R-2314-13	hsa-mir-637	0.0	0.0	N
TCGA-KN-8429-01A-11R-2314-13	hsa-mir-638	0.0	0.0	N
TCGA-KN-8429-01A-11R-2314-13	hsa-mir-639	1.0	0.155772	N
TCGA-KN-8429-01A-11R-2314-13	hsa-mir-640	0.0	0.0	N
TCGA-KN-8429-01A-11R-2314-13	hsa-mir-641	2.0	0.311544	N
TCGA-KN-8429-01A-11R-2314-13	hsa-mir-642a	27.0	4.205843	N
TCGA-KN-8429-01A-11R-2314-13	hsa-mir-642b	0.0	0.0	N
TCGA-KN-8429-01A-11R-2314-13	hsa-mir-643	1.0	0.155772	N
TCGA-KN-8429-01A-11R-2314-13	hsa-mir-644	0.0	0.0	N
TCGA-KN-8429-01A-11R-2314-13	hsa-mir-645	0.0	0.0	N
TCGA-KN-8429-01A-11R-2314-13	hsa-mir-646	0.0	0.0	N
TCGA-KN-8429-01A-11R-2314-13	hsa-mir-647	0.0	0.0	N
TCGA-KN-8429-01A-11R-2314-13	hsa-mir-648	0.0	0.0	N
TCGA-KN-8429-01A-11R-2314-13	hsa-mir-649	0.0	0.0	N
TCGA-KN-8429-01A-11R-2314-13	hsa-mir-650	0.0	0.0	N
TCGA-KN-8429-01A-11R-2314-13	hsa-mir-651	322.0	50.158568	N
TCGA-KN-8429-01A-11R-2314-13	hsa-mir-652	107.0	16.667599	N
TCGA-KN-8429-01A-11R-2314-13	hsa-mir-653	643.0	100.161364	N
TCGA-KN-8429-01A-11R-2314-13	hsa-mir-654	22.0	3.426983	N
TCGA-KN-8429-01A-11R-2314-13	hsa-mir-655	4.0	0.623088	N
TCGA-KN-8429-01A-11R-2314-13	hsa-mir-656	1.0	0.155772	N
TCGA-KN-8429-01A-11R-2314-13	hsa-mir-657	0.0	0.0	N
TCGA-KN-8429-01A-11R-2314-13	hsa-mir-658	0.0	0.0	N
TCGA-KN-8429-01A-11R-2314-13	hsa-mir-659	9.0	1.401948	N
TCGA-KN-8429-01A-11R-2314-13	hsa-mir-660	360.0	56.077902	N
TCGA-KN-8429-01A-11R-2314-13	hsa-mir-661	0.0	0.0	N
TCGA-KN-8429-01A-11R-2314-13	hsa-mir-662	0.0	0.0	N
TCGA-KN-8429-01A-11R-2314-13	hsa-mir-663	0.0	0.0	N
TCGA-KN-8429-01A-11R-2314-13	hsa-mir-663b	0.0	0.0	N
TCGA-KN-8429-01A-11R-2314-13	hsa-mir-664	236.0	36.76218	N
TCGA-KN-8429-01A-11R-2314-13	hsa-mir-665	0.0	0.0	N
TCGA-KN-8429-01A-11R-2314-13	hsa-mir-668	0.0	0.0	N
TCGA-KN-8429-01A-11R-2314-13	hsa-mir-670	0.0	0.0	N
TCGA-KN-8429-01A-11R-2314-13	hsa-mir-671	42.0	6.542422	N
TCGA-KN-8429-01A-11R-2314-13	hsa-mir-675	125.0	19.471494	N
TCGA-KN-8429-01A-11R-2314-13	hsa-mir-676	18.0	2.803895	N
TCGA-KN-8429-01A-11R-2314-13	hsa-mir-7-1	80.0	12.461756	N
TCGA-KN-8429-01A-11R-2314-13	hsa-mir-7-2	1.0	0.155772	N
TCGA-KN-8429-01A-11R-2314-13	hsa-mir-7-3	0.0	0.0	N
TCGA-KN-8429-01A-11R-2314-13	hsa-mir-708	163.0	25.390828	N
TCGA-KN-8429-01A-11R-2314-13	hsa-mir-711	0.0	0.0	N
TCGA-KN-8429-01A-11R-2314-13	hsa-mir-718	0.0	0.0	N
TCGA-KN-8429-01A-11R-2314-13	hsa-mir-720	0.0	0.0	N
TCGA-KN-8429-01A-11R-2314-13	hsa-mir-744	71.0	11.059808	N
TCGA-KN-8429-01A-11R-2314-13	hsa-mir-758	11.0	1.713491	N
TCGA-KN-8429-01A-11R-2314-13	hsa-mir-759	0.0	0.0	N
TCGA-KN-8429-01A-11R-2314-13	hsa-mir-760	1.0	0.155772	N
TCGA-KN-8429-01A-11R-2314-13	hsa-mir-761	0.0	0.0	N
TCGA-KN-8429-01A-11R-2314-13	hsa-mir-762	0.0	0.0	N
TCGA-KN-8429-01A-11R-2314-13	hsa-mir-764	0.0	0.0	N
TCGA-KN-8429-01A-11R-2314-13	hsa-mir-765	1.0	0.155772	N
TCGA-KN-8429-01A-11R-2314-13	hsa-mir-766	71.0	11.059808	N
TCGA-KN-8429-01A-11R-2314-13	hsa-mir-767	1.0	0.155772	N
TCGA-KN-8429-01A-11R-2314-13	hsa-mir-769	47.0	7.321282	N
TCGA-KN-8429-01A-11R-2314-13	hsa-mir-770	0.0	0.0	N
TCGA-KN-8429-01A-11R-2314-13	hsa-mir-802	0.0	0.0	N
TCGA-KN-8429-01A-11R-2314-13	hsa-mir-873	0.0	0.0	N
TCGA-KN-8429-01A-11R-2314-13	hsa-mir-874	3112.0	484.76231	N
TCGA-KN-8429-01A-11R-2314-13	hsa-mir-875	0.0	0.0	N
TCGA-KN-8429-01A-11R-2314-13	hsa-mir-876	0.0	0.0	N
TCGA-KN-8429-01A-11R-2314-13	hsa-mir-877	4.0	0.623088	N
TCGA-KN-8429-01A-11R-2314-13	hsa-mir-885	129.0	20.094582	N
TCGA-KN-8429-01A-11R-2314-13	hsa-mir-887	14.0	2.180807	N
TCGA-KN-8429-01A-11R-2314-13	hsa-mir-888	3353.0	522.30335	N
TCGA-KN-8429-01A-11R-2314-13	hsa-mir-889	21.0	3.271211	N
TCGA-KN-8429-01A-11R-2314-13	hsa-mir-890	280.0	43.616146	N
TCGA-KN-8429-01A-11R-2314-13	hsa-mir-891a	536004.0	83494.388549	N
TCGA-KN-8429-01A-11R-2314-13	hsa-mir-891b	1768.0	275.404808	N
TCGA-KN-8429-01A-11R-2314-13	hsa-mir-892a	5936.0	924.662298	N
TCGA-KN-8429-01A-11R-2314-13	hsa-mir-892b	1271.0	197.986149	N
TCGA-KN-8429-01A-11R-2314-13	hsa-mir-9-1	363.0	56.545218	N
TCGA-KN-8429-01A-11R-2314-13	hsa-mir-9-2	352.0	54.831727	N
TCGA-KN-8429-01A-11R-2314-13	hsa-mir-9-3	1.0	0.155772	N
TCGA-KN-8429-01A-11R-2314-13	hsa-mir-920	0.0	0.0	N
TCGA-KN-8429-01A-11R-2314-13	hsa-mir-921	0.0	0.0	N
TCGA-KN-8429-01A-11R-2314-13	hsa-mir-922	0.0	0.0	N
TCGA-KN-8429-01A-11R-2314-13	hsa-mir-924	0.0	0.0	N
TCGA-KN-8429-01A-11R-2314-13	hsa-mir-92a-1	1684.0	262.319965	N
TCGA-KN-8429-01A-11R-2314-13	hsa-mir-92a-2	45482.0	7084.819852	N
TCGA-KN-8429-01A-11R-2314-13	hsa-mir-92b	268.0	41.746883	N
TCGA-KN-8429-01A-11R-2314-13	hsa-mir-93	14366.0	2237.819841	N
TCGA-KN-8429-01A-11R-2314-13	hsa-mir-933	0.0	0.0	N
TCGA-KN-8429-01A-11R-2314-13	hsa-mir-934	0.0	0.0	N
TCGA-KN-8429-01A-11R-2314-13	hsa-mir-935	10.0	1.55772	N
TCGA-KN-8429-01A-11R-2314-13	hsa-mir-936	0.0	0.0	N
TCGA-KN-8429-01A-11R-2314-13	hsa-mir-937	1.0	0.155772	N
TCGA-KN-8429-01A-11R-2314-13	hsa-mir-938	0.0	0.0	N
TCGA-KN-8429-01A-11R-2314-13	hsa-mir-939	2.0	0.311544	N
TCGA-KN-8429-01A-11R-2314-13	hsa-mir-940	7.0	1.090404	N
TCGA-KN-8429-01A-11R-2314-13	hsa-mir-941-1	0.0	0.0	N
TCGA-KN-8429-01A-11R-2314-13	hsa-mir-941-3	0.0	0.0	N
TCGA-KN-8429-01A-11R-2314-13	hsa-mir-941-4	0.0	0.0	N
TCGA-KN-8429-01A-11R-2314-13	hsa-mir-942	19.0	2.959667	N
TCGA-KN-8429-01A-11R-2314-13	hsa-mir-943	0.0	0.0	N
TCGA-KN-8429-01A-11R-2314-13	hsa-mir-944	1.0	0.155772	N
TCGA-KN-8429-01A-11R-2314-13	hsa-mir-95	4.0	0.623088	N
TCGA-KN-8429-01A-11R-2314-13	hsa-mir-96	247.0	38.475672	N
TCGA-KN-8429-01A-11R-2314-13	hsa-mir-98	147.0	22.898477	N
TCGA-KN-8429-01A-11R-2314-13	hsa-mir-99a	3289.0	512.333945	Y
TCGA-KN-8429-01A-11R-2314-13	hsa-mir-99b	166756.0	25975.907376	N
