# Supplementary material for: Dysfunctional miRNA-Mediated Regulation in Chromophobe Renal Cell Carcinoma
Source: PLoS One. 2016 Jun 3;11(6):e0156324. doi: 10.1371/journal.pone.0156324 (PMC4892590; doi:10.1371/journal.pone.0156324)
Supplement: S1 File — (ZIP) [file pone.0156324.s001.zip › S1_File miRNA expression profile downloaded from TCGA/case/bcgsc.ca__IlluminaHiSeq_miRNASeq__TCGA-KN-8430-01A-11R-2314-13__mirna_quantification.txt]

barcode	miRNA_ID	read_count	reads_per_million_miRNA_mapped	cross-mapped
TCGA-KN-8430-01A-11R-2314-13	hsa-let-7a-1	21908.0	3799.425438	N
TCGA-KN-8430-01A-11R-2314-13	hsa-let-7a-2	43956.0	7623.130572	N
TCGA-KN-8430-01A-11R-2314-13	hsa-let-7a-3	22014.0	3817.808636	N
TCGA-KN-8430-01A-11R-2314-13	hsa-let-7b	32792.0	5686.99831	N
TCGA-KN-8430-01A-11R-2314-13	hsa-let-7c	4234.0	734.287352	N
TCGA-KN-8430-01A-11R-2314-13	hsa-let-7d	2777.0	481.605096	N
TCGA-KN-8430-01A-11R-2314-13	hsa-let-7e	8594.0	1490.426429	N
TCGA-KN-8430-01A-11R-2314-13	hsa-let-7f-1	51.0	8.844746	N
TCGA-KN-8430-01A-11R-2314-13	hsa-let-7f-2	29361.0	5091.972352	N
TCGA-KN-8430-01A-11R-2314-13	hsa-let-7g	4717.0	818.0523	N
TCGA-KN-8430-01A-11R-2314-13	hsa-let-7i	2566.0	445.012127	N
TCGA-KN-8430-01A-11R-2314-13	hsa-mir-1-1	0.0	0.0	N
TCGA-KN-8430-01A-11R-2314-13	hsa-mir-1-2	9.0	1.560838	N
TCGA-KN-8430-01A-11R-2314-13	hsa-mir-100	75941.0	13170.173782	Y
TCGA-KN-8430-01A-11R-2314-13	hsa-mir-101-1	73017.0	12663.075006	N
TCGA-KN-8430-01A-11R-2314-13	hsa-mir-101-2	161.0	27.921649	N
TCGA-KN-8430-01A-11R-2314-13	hsa-mir-103-1	53816.0	9333.114816	Y
TCGA-KN-8430-01A-11R-2314-13	hsa-mir-103-1-as	0.0	0.0	N
TCGA-KN-8430-01A-11R-2314-13	hsa-mir-103-2	32.0	5.549645	N
TCGA-KN-8430-01A-11R-2314-13	hsa-mir-103-2-as	0.0	0.0	N
TCGA-KN-8430-01A-11R-2314-13	hsa-mir-105-1	0.0	0.0	N
TCGA-KN-8430-01A-11R-2314-13	hsa-mir-105-2	0.0	0.0	N
TCGA-KN-8430-01A-11R-2314-13	hsa-mir-106a	39.0	6.763629	Y
TCGA-KN-8430-01A-11R-2314-13	hsa-mir-106b	1443.0	250.254286	N
TCGA-KN-8430-01A-11R-2314-13	hsa-mir-107	303.0	52.548197	Y
TCGA-KN-8430-01A-11R-2314-13	hsa-mir-10a	566483.0	98243.103916	N
TCGA-KN-8430-01A-11R-2314-13	hsa-mir-10b	1551797.0	269122.557831	N
TCGA-KN-8430-01A-11R-2314-13	hsa-mir-1178	0.0	0.0	N
TCGA-KN-8430-01A-11R-2314-13	hsa-mir-1179	2.0	0.346853	N
TCGA-KN-8430-01A-11R-2314-13	hsa-mir-1180	55.0	9.538452	N
TCGA-KN-8430-01A-11R-2314-13	hsa-mir-1181	0.0	0.0	N
TCGA-KN-8430-01A-11R-2314-13	hsa-mir-1182	0.0	0.0	N
TCGA-KN-8430-01A-11R-2314-13	hsa-mir-1183	0.0	0.0	N
TCGA-KN-8430-01A-11R-2314-13	hsa-mir-1184-1	0.0	0.0	N
TCGA-KN-8430-01A-11R-2314-13	hsa-mir-1184-2	0.0	0.0	N
TCGA-KN-8430-01A-11R-2314-13	hsa-mir-1184-3	0.0	0.0	N
TCGA-KN-8430-01A-11R-2314-13	hsa-mir-1185-1	0.0	0.0	N
TCGA-KN-8430-01A-11R-2314-13	hsa-mir-1185-2	0.0	0.0	N
TCGA-KN-8430-01A-11R-2314-13	hsa-mir-1193	0.0	0.0	N
TCGA-KN-8430-01A-11R-2314-13	hsa-mir-1197	0.0	0.0	N
TCGA-KN-8430-01A-11R-2314-13	hsa-mir-1200	0.0	0.0	N
TCGA-KN-8430-01A-11R-2314-13	hsa-mir-1202	0.0	0.0	N
TCGA-KN-8430-01A-11R-2314-13	hsa-mir-1203	0.0	0.0	N
TCGA-KN-8430-01A-11R-2314-13	hsa-mir-1204	0.0	0.0	N
TCGA-KN-8430-01A-11R-2314-13	hsa-mir-1205	0.0	0.0	N
TCGA-KN-8430-01A-11R-2314-13	hsa-mir-1206	0.0	0.0	N
TCGA-KN-8430-01A-11R-2314-13	hsa-mir-1207	0.0	0.0	N
TCGA-KN-8430-01A-11R-2314-13	hsa-mir-1208	0.0	0.0	N
TCGA-KN-8430-01A-11R-2314-13	hsa-mir-122	0.0	0.0	N
TCGA-KN-8430-01A-11R-2314-13	hsa-mir-1224	1.0	0.173426	N
TCGA-KN-8430-01A-11R-2314-13	hsa-mir-1225	0.0	0.0	N
TCGA-KN-8430-01A-11R-2314-13	hsa-mir-1226	8.0	1.387411	N
TCGA-KN-8430-01A-11R-2314-13	hsa-mir-1227	0.0	0.0	N
TCGA-KN-8430-01A-11R-2314-13	hsa-mir-1228	1.0	0.173426	N
TCGA-KN-8430-01A-11R-2314-13	hsa-mir-1229	3.0	0.520279	N
TCGA-KN-8430-01A-11R-2314-13	hsa-mir-1231	0.0	0.0	N
TCGA-KN-8430-01A-11R-2314-13	hsa-mir-1233-1	0.0	0.0	N
TCGA-KN-8430-01A-11R-2314-13	hsa-mir-1233-2	0.0	0.0	N
TCGA-KN-8430-01A-11R-2314-13	hsa-mir-1234	0.0	0.0	N
TCGA-KN-8430-01A-11R-2314-13	hsa-mir-1236	0.0	0.0	N
TCGA-KN-8430-01A-11R-2314-13	hsa-mir-1237	1.0	0.173426	N
TCGA-KN-8430-01A-11R-2314-13	hsa-mir-1238	0.0	0.0	N
TCGA-KN-8430-01A-11R-2314-13	hsa-mir-124-1	0.0	0.0	N
TCGA-KN-8430-01A-11R-2314-13	hsa-mir-124-2	0.0	0.0	N
TCGA-KN-8430-01A-11R-2314-13	hsa-mir-124-3	0.0	0.0	N
TCGA-KN-8430-01A-11R-2314-13	hsa-mir-1243	0.0	0.0	N
TCGA-KN-8430-01A-11R-2314-13	hsa-mir-1244-1	0.0	0.0	N
TCGA-KN-8430-01A-11R-2314-13	hsa-mir-1244-2	0.0	0.0	N
TCGA-KN-8430-01A-11R-2314-13	hsa-mir-1244-3	0.0	0.0	N
TCGA-KN-8430-01A-11R-2314-13	hsa-mir-1245	1.0	0.173426	N
TCGA-KN-8430-01A-11R-2314-13	hsa-mir-1246	0.0	0.0	N
TCGA-KN-8430-01A-11R-2314-13	hsa-mir-1247	4.0	0.693706	N
TCGA-KN-8430-01A-11R-2314-13	hsa-mir-1248	2.0	0.346853	N
TCGA-KN-8430-01A-11R-2314-13	hsa-mir-1249	0.0	0.0	N
TCGA-KN-8430-01A-11R-2314-13	hsa-mir-1250	0.0	0.0	N
TCGA-KN-8430-01A-11R-2314-13	hsa-mir-1251	1.0	0.173426	N
TCGA-KN-8430-01A-11R-2314-13	hsa-mir-1252	0.0	0.0	N
TCGA-KN-8430-01A-11R-2314-13	hsa-mir-1253	0.0	0.0	N
TCGA-KN-8430-01A-11R-2314-13	hsa-mir-1254	2.0	0.346853	N
TCGA-KN-8430-01A-11R-2314-13	hsa-mir-1255a	1.0	0.173426	N
TCGA-KN-8430-01A-11R-2314-13	hsa-mir-1255b-1	0.0	0.0	N
TCGA-KN-8430-01A-11R-2314-13	hsa-mir-1255b-2	0.0	0.0	N
TCGA-KN-8430-01A-11R-2314-13	hsa-mir-1256	0.0	0.0	N
TCGA-KN-8430-01A-11R-2314-13	hsa-mir-1257	0.0	0.0	N
TCGA-KN-8430-01A-11R-2314-13	hsa-mir-1258	29.0	5.029365	N
TCGA-KN-8430-01A-11R-2314-13	hsa-mir-125a	6836.0	1185.542829	N
TCGA-KN-8430-01A-11R-2314-13	hsa-mir-125b-1	5419.0	939.797629	N
TCGA-KN-8430-01A-11R-2314-13	hsa-mir-125b-2	107.0	18.556624	N
TCGA-KN-8430-01A-11R-2314-13	hsa-mir-126	25565.0	4433.645761	N
TCGA-KN-8430-01A-11R-2314-13	hsa-mir-1260	0.0	0.0	N
TCGA-KN-8430-01A-11R-2314-13	hsa-mir-1260b	1.0	0.173426	N
TCGA-KN-8430-01A-11R-2314-13	hsa-mir-1261	0.0	0.0	N
TCGA-KN-8430-01A-11R-2314-13	hsa-mir-1262	2.0	0.346853	N
TCGA-KN-8430-01A-11R-2314-13	hsa-mir-1263	0.0	0.0	N
TCGA-KN-8430-01A-11R-2314-13	hsa-mir-1264	1.0	0.173426	N
TCGA-KN-8430-01A-11R-2314-13	hsa-mir-1265	0.0	0.0	N
TCGA-KN-8430-01A-11R-2314-13	hsa-mir-1266	17.0	2.948249	N
TCGA-KN-8430-01A-11R-2314-13	hsa-mir-1267	0.0	0.0	N
TCGA-KN-8430-01A-11R-2314-13	hsa-mir-1268	0.0	0.0	N
TCGA-KN-8430-01A-11R-2314-13	hsa-mir-1269	10.0	1.734264	N
TCGA-KN-8430-01A-11R-2314-13	hsa-mir-127	1351.0	234.299058	N
TCGA-KN-8430-01A-11R-2314-13	hsa-mir-1270-1	1.0	0.173426	N
TCGA-KN-8430-01A-11R-2314-13	hsa-mir-1270-2	1.0	0.173426	N
TCGA-KN-8430-01A-11R-2314-13	hsa-mir-1271	12.0	2.081117	N
TCGA-KN-8430-01A-11R-2314-13	hsa-mir-1272	0.0	0.0	N
TCGA-KN-8430-01A-11R-2314-13	hsa-mir-1273	0.0	0.0	N
TCGA-KN-8430-01A-11R-2314-13	hsa-mir-1273c	0.0	0.0	N
TCGA-KN-8430-01A-11R-2314-13	hsa-mir-1273d	0.0	0.0	N
TCGA-KN-8430-01A-11R-2314-13	hsa-mir-1274a	0.0	0.0	N
TCGA-KN-8430-01A-11R-2314-13	hsa-mir-1274b	127.0	22.025152	N
TCGA-KN-8430-01A-11R-2314-13	hsa-mir-1275	0.0	0.0	N
TCGA-KN-8430-01A-11R-2314-13	hsa-mir-1276	0.0	0.0	N
TCGA-KN-8430-01A-11R-2314-13	hsa-mir-1277	4.0	0.693706	N
TCGA-KN-8430-01A-11R-2314-13	hsa-mir-1278	0.0	0.0	N
TCGA-KN-8430-01A-11R-2314-13	hsa-mir-1279	0.0	0.0	N
TCGA-KN-8430-01A-11R-2314-13	hsa-mir-128-1	228.0	39.541218	N
TCGA-KN-8430-01A-11R-2314-13	hsa-mir-128-2	153.0	26.534238	N
TCGA-KN-8430-01A-11R-2314-13	hsa-mir-1280	0.0	0.0	N
TCGA-KN-8430-01A-11R-2314-13	hsa-mir-1281	0.0	0.0	N
TCGA-KN-8430-01A-11R-2314-13	hsa-mir-1282	0.0	0.0	N
TCGA-KN-8430-01A-11R-2314-13	hsa-mir-1283-1	0.0	0.0	N
TCGA-KN-8430-01A-11R-2314-13	hsa-mir-1283-2	0.0	0.0	N
TCGA-KN-8430-01A-11R-2314-13	hsa-mir-1284	0.0	0.0	N
TCGA-KN-8430-01A-11R-2314-13	hsa-mir-1285-1	0.0	0.0	N
TCGA-KN-8430-01A-11R-2314-13	hsa-mir-1285-2	0.0	0.0	N
TCGA-KN-8430-01A-11R-2314-13	hsa-mir-1286	0.0	0.0	N
TCGA-KN-8430-01A-11R-2314-13	hsa-mir-1287	43.0	7.457335	N
TCGA-KN-8430-01A-11R-2314-13	hsa-mir-1288	1.0	0.173426	N
TCGA-KN-8430-01A-11R-2314-13	hsa-mir-1289-1	0.0	0.0	N
TCGA-KN-8430-01A-11R-2314-13	hsa-mir-1289-2	0.0	0.0	N
TCGA-KN-8430-01A-11R-2314-13	hsa-mir-129-1	120.0	20.811167	N
TCGA-KN-8430-01A-11R-2314-13	hsa-mir-129-2	106.0	18.383198	N
TCGA-KN-8430-01A-11R-2314-13	hsa-mir-1290	0.0	0.0	N
TCGA-KN-8430-01A-11R-2314-13	hsa-mir-1291	0.0	0.0	N
TCGA-KN-8430-01A-11R-2314-13	hsa-mir-1292	2.0	0.346853	N
TCGA-KN-8430-01A-11R-2314-13	hsa-mir-1293	0.0	0.0	N
TCGA-KN-8430-01A-11R-2314-13	hsa-mir-1294	1.0	0.173426	N
TCGA-KN-8430-01A-11R-2314-13	hsa-mir-1295	0.0	0.0	N
TCGA-KN-8430-01A-11R-2314-13	hsa-mir-1296	14.0	2.42797	N
TCGA-KN-8430-01A-11R-2314-13	hsa-mir-1297	0.0	0.0	N
TCGA-KN-8430-01A-11R-2314-13	hsa-mir-1298	0.0	0.0	N
TCGA-KN-8430-01A-11R-2314-13	hsa-mir-1299	0.0	0.0	N
TCGA-KN-8430-01A-11R-2314-13	hsa-mir-1301	41.0	7.110482	N
TCGA-KN-8430-01A-11R-2314-13	hsa-mir-1302-1	0.0	0.0	N
TCGA-KN-8430-01A-11R-2314-13	hsa-mir-1302-10	0.0	0.0	N
TCGA-KN-8430-01A-11R-2314-13	hsa-mir-1302-11	0.0	0.0	N
TCGA-KN-8430-01A-11R-2314-13	hsa-mir-1302-2	0.0	0.0	N
TCGA-KN-8430-01A-11R-2314-13	hsa-mir-1302-3	0.0	0.0	N
TCGA-KN-8430-01A-11R-2314-13	hsa-mir-1302-4	0.0	0.0	N
TCGA-KN-8430-01A-11R-2314-13	hsa-mir-1302-5	0.0	0.0	N
TCGA-KN-8430-01A-11R-2314-13	hsa-mir-1302-6	0.0	0.0	N
TCGA-KN-8430-01A-11R-2314-13	hsa-mir-1302-7	0.0	0.0	N
TCGA-KN-8430-01A-11R-2314-13	hsa-mir-1302-8	0.0	0.0	N
TCGA-KN-8430-01A-11R-2314-13	hsa-mir-1302-9	0.0	0.0	N
TCGA-KN-8430-01A-11R-2314-13	hsa-mir-1303	0.0	0.0	N
TCGA-KN-8430-01A-11R-2314-13	hsa-mir-1304	5.0	0.867132	N
TCGA-KN-8430-01A-11R-2314-13	hsa-mir-1305	2.0	0.346853	N
TCGA-KN-8430-01A-11R-2314-13	hsa-mir-1306	28.0	4.855939	N
TCGA-KN-8430-01A-11R-2314-13	hsa-mir-1307	5395.0	935.635395	N
TCGA-KN-8430-01A-11R-2314-13	hsa-mir-130a	74.0	12.833553	N
TCGA-KN-8430-01A-11R-2314-13	hsa-mir-130b	31.0	5.376218	N
TCGA-KN-8430-01A-11R-2314-13	hsa-mir-132	272.0	47.171979	N
TCGA-KN-8430-01A-11R-2314-13	hsa-mir-1321	0.0	0.0	N
TCGA-KN-8430-01A-11R-2314-13	hsa-mir-1322	0.0	0.0	N
TCGA-KN-8430-01A-11R-2314-13	hsa-mir-1323	0.0	0.0	N
TCGA-KN-8430-01A-11R-2314-13	hsa-mir-1324	0.0	0.0	N
TCGA-KN-8430-01A-11R-2314-13	hsa-mir-133a-1	3.0	0.520279	N
TCGA-KN-8430-01A-11R-2314-13	hsa-mir-133a-2	0.0	0.0	N
TCGA-KN-8430-01A-11R-2314-13	hsa-mir-133b	0.0	0.0	N
TCGA-KN-8430-01A-11R-2314-13	hsa-mir-134	351.0	60.872664	N
TCGA-KN-8430-01A-11R-2314-13	hsa-mir-135a-1	8.0	1.387411	N
TCGA-KN-8430-01A-11R-2314-13	hsa-mir-135a-2	2.0	0.346853	N
TCGA-KN-8430-01A-11R-2314-13	hsa-mir-135b	1.0	0.173426	N
TCGA-KN-8430-01A-11R-2314-13	hsa-mir-136	31.0	5.376218	N
TCGA-KN-8430-01A-11R-2314-13	hsa-mir-137	1.0	0.173426	N
TCGA-KN-8430-01A-11R-2314-13	hsa-mir-138-1	0.0	0.0	N
TCGA-KN-8430-01A-11R-2314-13	hsa-mir-138-2	0.0	0.0	N
TCGA-KN-8430-01A-11R-2314-13	hsa-mir-139	946.0	164.061369	N
TCGA-KN-8430-01A-11R-2314-13	hsa-mir-140	6018.0	1043.680039	N
TCGA-KN-8430-01A-11R-2314-13	hsa-mir-141	17667.0	3063.924102	N
TCGA-KN-8430-01A-11R-2314-13	hsa-mir-142	7527.0	1305.380467	N
TCGA-KN-8430-01A-11R-2314-13	hsa-mir-143	89498.0	15521.315405	N
TCGA-KN-8430-01A-11R-2314-13	hsa-mir-144	2755.0	477.789715	N
TCGA-KN-8430-01A-11R-2314-13	hsa-mir-145	2412.0	418.304462	N
TCGA-KN-8430-01A-11R-2314-13	hsa-mir-1468	110.0	19.076903	N
TCGA-KN-8430-01A-11R-2314-13	hsa-mir-1469	0.0	0.0	N
TCGA-KN-8430-01A-11R-2314-13	hsa-mir-146a	105.0	18.209771	N
TCGA-KN-8430-01A-11R-2314-13	hsa-mir-146b	521.0	90.355151	N
TCGA-KN-8430-01A-11R-2314-13	hsa-mir-147	0.0	0.0	N
TCGA-KN-8430-01A-11R-2314-13	hsa-mir-1470	0.0	0.0	N
TCGA-KN-8430-01A-11R-2314-13	hsa-mir-1471	0.0	0.0	N
TCGA-KN-8430-01A-11R-2314-13	hsa-mir-147b	0.0	0.0	N
TCGA-KN-8430-01A-11R-2314-13	hsa-mir-148a	169089.0	29324.495524	N
TCGA-KN-8430-01A-11R-2314-13	hsa-mir-148b	692.0	120.011065	N
TCGA-KN-8430-01A-11R-2314-13	hsa-mir-149	156.0	27.054517	N
TCGA-KN-8430-01A-11R-2314-13	hsa-mir-150	1449.0	251.294845	N
TCGA-KN-8430-01A-11R-2314-13	hsa-mir-151	12209.0	2117.362844	N
TCGA-KN-8430-01A-11R-2314-13	hsa-mir-152	796.0	138.04741	N
TCGA-KN-8430-01A-11R-2314-13	hsa-mir-153-1	1.0	0.173426	N
TCGA-KN-8430-01A-11R-2314-13	hsa-mir-153-2	22.0	3.815381	N
TCGA-KN-8430-01A-11R-2314-13	hsa-mir-1537	0.0	0.0	N
TCGA-KN-8430-01A-11R-2314-13	hsa-mir-1538	0.0	0.0	N
TCGA-KN-8430-01A-11R-2314-13	hsa-mir-1539	0.0	0.0	N
TCGA-KN-8430-01A-11R-2314-13	hsa-mir-154	9.0	1.560838	N
TCGA-KN-8430-01A-11R-2314-13	hsa-mir-155	586.0	101.627867	N
TCGA-KN-8430-01A-11R-2314-13	hsa-mir-15a	699.0	121.225049	N
TCGA-KN-8430-01A-11R-2314-13	hsa-mir-15b	3478.0	603.176998	N
TCGA-KN-8430-01A-11R-2314-13	hsa-mir-16-1	3096.0	536.928116	N
TCGA-KN-8430-01A-11R-2314-13	hsa-mir-16-2	29.0	5.029365	N
TCGA-KN-8430-01A-11R-2314-13	hsa-mir-17	1746.0	302.802484	Y
TCGA-KN-8430-01A-11R-2314-13	hsa-mir-181a-1	5107.0	885.688594	N
TCGA-KN-8430-01A-11R-2314-13	hsa-mir-181a-2	1651.0	286.326976	N
TCGA-KN-8430-01A-11R-2314-13	hsa-mir-181b-1	783.0	135.792866	N
TCGA-KN-8430-01A-11R-2314-13	hsa-mir-181b-2	5.0	0.867132	N
TCGA-KN-8430-01A-11R-2314-13	hsa-mir-181c	132.0	22.892284	N
TCGA-KN-8430-01A-11R-2314-13	hsa-mir-181d	19.0	3.295101	N
TCGA-KN-8430-01A-11R-2314-13	hsa-mir-182	98274.0	17043.305438	N
TCGA-KN-8430-01A-11R-2314-13	hsa-mir-1825	0.0	0.0	N
TCGA-KN-8430-01A-11R-2314-13	hsa-mir-1827	1.0	0.173426	N
TCGA-KN-8430-01A-11R-2314-13	hsa-mir-183	47304.0	8203.762139	N
TCGA-KN-8430-01A-11R-2314-13	hsa-mir-184	0.0	0.0	N
TCGA-KN-8430-01A-11R-2314-13	hsa-mir-185	570.0	98.853045	N
TCGA-KN-8430-01A-11R-2314-13	hsa-mir-186	589.0	102.148146	N
TCGA-KN-8430-01A-11R-2314-13	hsa-mir-187	1178.0	204.296292	N
TCGA-KN-8430-01A-11R-2314-13	hsa-mir-188	66.0	11.446142	N
TCGA-KN-8430-01A-11R-2314-13	hsa-mir-18a	26.0	4.509086	N
TCGA-KN-8430-01A-11R-2314-13	hsa-mir-18b	2.0	0.346853	N
TCGA-KN-8430-01A-11R-2314-13	hsa-mir-190	34.0	5.896497	N
TCGA-KN-8430-01A-11R-2314-13	hsa-mir-1908	0.0	0.0	N
TCGA-KN-8430-01A-11R-2314-13	hsa-mir-1909	0.0	0.0	N
TCGA-KN-8430-01A-11R-2314-13	hsa-mir-190b	0.0	0.0	N
TCGA-KN-8430-01A-11R-2314-13	hsa-mir-191	6143.0	1065.358338	N
TCGA-KN-8430-01A-11R-2314-13	hsa-mir-1910	2.0	0.346853	N
TCGA-KN-8430-01A-11R-2314-13	hsa-mir-1911	0.0	0.0	N
TCGA-KN-8430-01A-11R-2314-13	hsa-mir-1912	0.0	0.0	N
TCGA-KN-8430-01A-11R-2314-13	hsa-mir-1913	0.0	0.0	N
TCGA-KN-8430-01A-11R-2314-13	hsa-mir-1914	0.0	0.0	N
TCGA-KN-8430-01A-11R-2314-13	hsa-mir-1915	0.0	0.0	N
TCGA-KN-8430-01A-11R-2314-13	hsa-mir-192	1553.0	269.33119	Y
TCGA-KN-8430-01A-11R-2314-13	hsa-mir-193a	523.0	90.702004	N
TCGA-KN-8430-01A-11R-2314-13	hsa-mir-193b	49.0	8.497893	N
TCGA-KN-8430-01A-11R-2314-13	hsa-mir-194-1	281.0	48.732817	N
TCGA-KN-8430-01A-11R-2314-13	hsa-mir-194-2	273.0	47.345406	N
TCGA-KN-8430-01A-11R-2314-13	hsa-mir-195	28.0	4.855939	N
TCGA-KN-8430-01A-11R-2314-13	hsa-mir-196a-1	836.0	144.984465	N
TCGA-KN-8430-01A-11R-2314-13	hsa-mir-196a-2	94.0	16.302081	N
TCGA-KN-8430-01A-11R-2314-13	hsa-mir-196b	1210.0	209.845937	N
TCGA-KN-8430-01A-11R-2314-13	hsa-mir-197	690.0	119.664212	N
TCGA-KN-8430-01A-11R-2314-13	hsa-mir-1972-1	0.0	0.0	N
TCGA-KN-8430-01A-11R-2314-13	hsa-mir-1972-2	0.0	0.0	N
TCGA-KN-8430-01A-11R-2314-13	hsa-mir-1973	0.0	0.0	N
TCGA-KN-8430-01A-11R-2314-13	hsa-mir-1976	39.0	6.763629	N
TCGA-KN-8430-01A-11R-2314-13	hsa-mir-198	0.0	0.0	N
TCGA-KN-8430-01A-11R-2314-13	hsa-mir-199a-1	536.0	92.956547	Y
TCGA-KN-8430-01A-11R-2314-13	hsa-mir-199a-2	809.0	140.301953	Y
TCGA-KN-8430-01A-11R-2314-13	hsa-mir-199b	919.0	159.378856	Y
TCGA-KN-8430-01A-11R-2314-13	hsa-mir-19a	26.0	4.509086	N
TCGA-KN-8430-01A-11R-2314-13	hsa-mir-19b-1	28.0	4.855939	N
TCGA-KN-8430-01A-11R-2314-13	hsa-mir-19b-2	120.0	20.811167	N
TCGA-KN-8430-01A-11R-2314-13	hsa-mir-200a	4176.0	724.228621	N
TCGA-KN-8430-01A-11R-2314-13	hsa-mir-200b	4366.0	757.179636	N
TCGA-KN-8430-01A-11R-2314-13	hsa-mir-200c	36020.0	6246.81871	N
TCGA-KN-8430-01A-11R-2314-13	hsa-mir-202	0.0	0.0	N
TCGA-KN-8430-01A-11R-2314-13	hsa-mir-203	15308.0	2654.811238	N
TCGA-KN-8430-01A-11R-2314-13	hsa-mir-204	16.0	2.774822	N
TCGA-KN-8430-01A-11R-2314-13	hsa-mir-205	283.0	49.079669	N
TCGA-KN-8430-01A-11R-2314-13	hsa-mir-2052	0.0	0.0	N
TCGA-KN-8430-01A-11R-2314-13	hsa-mir-2053	0.0	0.0	N
TCGA-KN-8430-01A-11R-2314-13	hsa-mir-2054	0.0	0.0	N
TCGA-KN-8430-01A-11R-2314-13	hsa-mir-206	0.0	0.0	N
TCGA-KN-8430-01A-11R-2314-13	hsa-mir-208a	0.0	0.0	N
TCGA-KN-8430-01A-11R-2314-13	hsa-mir-208b	0.0	0.0	N
TCGA-KN-8430-01A-11R-2314-13	hsa-mir-20a	697.0	120.878197	N
TCGA-KN-8430-01A-11R-2314-13	hsa-mir-20b	169.0	29.309061	N
TCGA-KN-8430-01A-11R-2314-13	hsa-mir-21	260939.0	45253.709807	N
TCGA-KN-8430-01A-11R-2314-13	hsa-mir-210	1453.0	251.98855	N
TCGA-KN-8430-01A-11R-2314-13	hsa-mir-211	0.0	0.0	N
TCGA-KN-8430-01A-11R-2314-13	hsa-mir-2110	4.0	0.693706	N
TCGA-KN-8430-01A-11R-2314-13	hsa-mir-2113	0.0	0.0	N
TCGA-KN-8430-01A-11R-2314-13	hsa-mir-2114	0.0	0.0	N
TCGA-KN-8430-01A-11R-2314-13	hsa-mir-2115	0.0	0.0	N
TCGA-KN-8430-01A-11R-2314-13	hsa-mir-2116	5.0	0.867132	N
TCGA-KN-8430-01A-11R-2314-13	hsa-mir-2117	0.0	0.0	N
TCGA-KN-8430-01A-11R-2314-13	hsa-mir-212	13.0	2.254543	N
TCGA-KN-8430-01A-11R-2314-13	hsa-mir-214	6.0	1.040558	N
TCGA-KN-8430-01A-11R-2314-13	hsa-mir-215	16.0	2.774822	Y
TCGA-KN-8430-01A-11R-2314-13	hsa-mir-216a	6.0	1.040558	N
TCGA-KN-8430-01A-11R-2314-13	hsa-mir-216b	0.0	0.0	N
TCGA-KN-8430-01A-11R-2314-13	hsa-mir-217	226.0	39.194365	N
TCGA-KN-8430-01A-11R-2314-13	hsa-mir-218-1	7.0	1.213985	N
TCGA-KN-8430-01A-11R-2314-13	hsa-mir-218-2	963.0	167.009617	N
TCGA-KN-8430-01A-11R-2314-13	hsa-mir-219-1	1.0	0.173426	N
TCGA-KN-8430-01A-11R-2314-13	hsa-mir-219-2	0.0	0.0	N
TCGA-KN-8430-01A-11R-2314-13	hsa-mir-22	926237.0	160633.94284	N
TCGA-KN-8430-01A-11R-2314-13	hsa-mir-221	10867.0	1884.624623	N
TCGA-KN-8430-01A-11R-2314-13	hsa-mir-222	3016.0	523.054004	N
TCGA-KN-8430-01A-11R-2314-13	hsa-mir-223	319.0	55.32302	N
TCGA-KN-8430-01A-11R-2314-13	hsa-mir-224	48.0	8.324467	N
TCGA-KN-8430-01A-11R-2314-13	hsa-mir-2276	2.0	0.346853	N
TCGA-KN-8430-01A-11R-2314-13	hsa-mir-2277	3.0	0.520279	N
TCGA-KN-8430-01A-11R-2314-13	hsa-mir-2278	0.0	0.0	N
TCGA-KN-8430-01A-11R-2314-13	hsa-mir-2355	107.0	18.556624	N
TCGA-KN-8430-01A-11R-2314-13	hsa-mir-23a	12144.0	2106.090128	Y
TCGA-KN-8430-01A-11R-2314-13	hsa-mir-23b	3682.0	638.555982	Y
TCGA-KN-8430-01A-11R-2314-13	hsa-mir-23c	1.0	0.173426	N
TCGA-KN-8430-01A-11R-2314-13	hsa-mir-24-1	53.0	9.191599	N
TCGA-KN-8430-01A-11R-2314-13	hsa-mir-24-2	3253.0	564.156059	N
TCGA-KN-8430-01A-11R-2314-13	hsa-mir-25	22013.0	3817.63521	N
TCGA-KN-8430-01A-11R-2314-13	hsa-mir-26a-1	15.0	2.601396	N
TCGA-KN-8430-01A-11R-2314-13	hsa-mir-26a-2	8546.0	1482.101963	N
TCGA-KN-8430-01A-11R-2314-13	hsa-mir-26b	1253.0	217.303272	N
TCGA-KN-8430-01A-11R-2314-13	hsa-mir-27a	3284.0	569.532278	Y
TCGA-KN-8430-01A-11R-2314-13	hsa-mir-27b	3931.0	681.739155	Y
TCGA-KN-8430-01A-11R-2314-13	hsa-mir-28	8532.0	1479.673993	N
TCGA-KN-8430-01A-11R-2314-13	hsa-mir-2861	0.0	0.0	N
TCGA-KN-8430-01A-11R-2314-13	hsa-mir-2909	0.0	0.0	N
TCGA-KN-8430-01A-11R-2314-13	hsa-mir-296	49.0	8.497893	N
TCGA-KN-8430-01A-11R-2314-13	hsa-mir-297	0.0	0.0	N
TCGA-KN-8430-01A-11R-2314-13	hsa-mir-298	0.0	0.0	N
TCGA-KN-8430-01A-11R-2314-13	hsa-mir-299	1.0	0.173426	N
TCGA-KN-8430-01A-11R-2314-13	hsa-mir-29a	84077.0	14581.170923	N
TCGA-KN-8430-01A-11R-2314-13	hsa-mir-29b-1	3728.0	646.533597	N
TCGA-KN-8430-01A-11R-2314-13	hsa-mir-29b-2	3665.0	635.607734	N
TCGA-KN-8430-01A-11R-2314-13	hsa-mir-29c	4924.0	853.951564	N
TCGA-KN-8430-01A-11R-2314-13	hsa-mir-300	0.0	0.0	N
TCGA-KN-8430-01A-11R-2314-13	hsa-mir-301a	21.0	3.641954	N
TCGA-KN-8430-01A-11R-2314-13	hsa-mir-301b	0.0	0.0	N
TCGA-KN-8430-01A-11R-2314-13	hsa-mir-302a	0.0	0.0	N
TCGA-KN-8430-01A-11R-2314-13	hsa-mir-302b	0.0	0.0	N
TCGA-KN-8430-01A-11R-2314-13	hsa-mir-302c	0.0	0.0	N
TCGA-KN-8430-01A-11R-2314-13	hsa-mir-302d	0.0	0.0	N
TCGA-KN-8430-01A-11R-2314-13	hsa-mir-302e	0.0	0.0	N
TCGA-KN-8430-01A-11R-2314-13	hsa-mir-302f	0.0	0.0	N
TCGA-KN-8430-01A-11R-2314-13	hsa-mir-3065	169.0	29.309061	N
TCGA-KN-8430-01A-11R-2314-13	hsa-mir-3074	11.0	1.90769	N
TCGA-KN-8430-01A-11R-2314-13	hsa-mir-30a	417604.0	72423.555813	Y
TCGA-KN-8430-01A-11R-2314-13	hsa-mir-30b	8296.0	1438.745364	Y
TCGA-KN-8430-01A-11R-2314-13	hsa-mir-30c-1	26.0	4.509086	N
TCGA-KN-8430-01A-11R-2314-13	hsa-mir-30c-2	5934.0	1029.112222	Y
TCGA-KN-8430-01A-11R-2314-13	hsa-mir-30d	268357.0	46540.186798	N
TCGA-KN-8430-01A-11R-2314-13	hsa-mir-30e	152401.0	26430.355862	Y
TCGA-KN-8430-01A-11R-2314-13	hsa-mir-31	1.0	0.173426	N
TCGA-KN-8430-01A-11R-2314-13	hsa-mir-3115	0.0	0.0	N
TCGA-KN-8430-01A-11R-2314-13	hsa-mir-3116-1	0.0	0.0	N
TCGA-KN-8430-01A-11R-2314-13	hsa-mir-3116-2	0.0	0.0	N
TCGA-KN-8430-01A-11R-2314-13	hsa-mir-3117	0.0	0.0	N
TCGA-KN-8430-01A-11R-2314-13	hsa-mir-3118-1	0.0	0.0	N
TCGA-KN-8430-01A-11R-2314-13	hsa-mir-3118-2	0.0	0.0	N
TCGA-KN-8430-01A-11R-2314-13	hsa-mir-3118-3	0.0	0.0	N
TCGA-KN-8430-01A-11R-2314-13	hsa-mir-3118-4	0.0	0.0	N
TCGA-KN-8430-01A-11R-2314-13	hsa-mir-3118-5	0.0	0.0	N
TCGA-KN-8430-01A-11R-2314-13	hsa-mir-3118-6	0.0	0.0	N
TCGA-KN-8430-01A-11R-2314-13	hsa-mir-3119-1	0.0	0.0	N
TCGA-KN-8430-01A-11R-2314-13	hsa-mir-3119-2	0.0	0.0	N
TCGA-KN-8430-01A-11R-2314-13	hsa-mir-3120	0.0	0.0	N
TCGA-KN-8430-01A-11R-2314-13	hsa-mir-3121	0.0	0.0	N
TCGA-KN-8430-01A-11R-2314-13	hsa-mir-3122	0.0	0.0	N
TCGA-KN-8430-01A-11R-2314-13	hsa-mir-3123	0.0	0.0	N
TCGA-KN-8430-01A-11R-2314-13	hsa-mir-3124	0.0	0.0	N
TCGA-KN-8430-01A-11R-2314-13	hsa-mir-3125	0.0	0.0	N
TCGA-KN-8430-01A-11R-2314-13	hsa-mir-3126	0.0	0.0	N
TCGA-KN-8430-01A-11R-2314-13	hsa-mir-3127	9.0	1.560838	N
TCGA-KN-8430-01A-11R-2314-13	hsa-mir-3128	0.0	0.0	N
TCGA-KN-8430-01A-11R-2314-13	hsa-mir-3129	1.0	0.173426	N
TCGA-KN-8430-01A-11R-2314-13	hsa-mir-3130-1	16.0	2.774822	N
TCGA-KN-8430-01A-11R-2314-13	hsa-mir-3130-2	0.0	0.0	N
TCGA-KN-8430-01A-11R-2314-13	hsa-mir-3131	0.0	0.0	N
TCGA-KN-8430-01A-11R-2314-13	hsa-mir-3132	0.0	0.0	N
TCGA-KN-8430-01A-11R-2314-13	hsa-mir-3133	0.0	0.0	N
TCGA-KN-8430-01A-11R-2314-13	hsa-mir-3134	0.0	0.0	N
TCGA-KN-8430-01A-11R-2314-13	hsa-mir-3135	0.0	0.0	N
TCGA-KN-8430-01A-11R-2314-13	hsa-mir-3136	2.0	0.346853	N
TCGA-KN-8430-01A-11R-2314-13	hsa-mir-3137	0.0	0.0	N
TCGA-KN-8430-01A-11R-2314-13	hsa-mir-3138	0.0	0.0	N
TCGA-KN-8430-01A-11R-2314-13	hsa-mir-3139	0.0	0.0	N
TCGA-KN-8430-01A-11R-2314-13	hsa-mir-3140	1.0	0.173426	N
TCGA-KN-8430-01A-11R-2314-13	hsa-mir-3141	0.0	0.0	N
TCGA-KN-8430-01A-11R-2314-13	hsa-mir-3142	0.0	0.0	N
TCGA-KN-8430-01A-11R-2314-13	hsa-mir-3143	0.0	0.0	N
TCGA-KN-8430-01A-11R-2314-13	hsa-mir-3144	0.0	0.0	N
TCGA-KN-8430-01A-11R-2314-13	hsa-mir-3145	1.0	0.173426	N
TCGA-KN-8430-01A-11R-2314-13	hsa-mir-3146	0.0	0.0	N
TCGA-KN-8430-01A-11R-2314-13	hsa-mir-3147	0.0	0.0	N
TCGA-KN-8430-01A-11R-2314-13	hsa-mir-3148	0.0	0.0	N
TCGA-KN-8430-01A-11R-2314-13	hsa-mir-3149	0.0	0.0	N
TCGA-KN-8430-01A-11R-2314-13	hsa-mir-3150	0.0	0.0	N
TCGA-KN-8430-01A-11R-2314-13	hsa-mir-3150b	1.0	0.173426	N
TCGA-KN-8430-01A-11R-2314-13	hsa-mir-3151	2.0	0.346853	N
TCGA-KN-8430-01A-11R-2314-13	hsa-mir-3152	4.0	0.693706	N
TCGA-KN-8430-01A-11R-2314-13	hsa-mir-3153	0.0	0.0	N
TCGA-KN-8430-01A-11R-2314-13	hsa-mir-3154	0.0	0.0	N
TCGA-KN-8430-01A-11R-2314-13	hsa-mir-3155	0.0	0.0	N
TCGA-KN-8430-01A-11R-2314-13	hsa-mir-3156-1	0.0	0.0	N
TCGA-KN-8430-01A-11R-2314-13	hsa-mir-3156-2	0.0	0.0	N
TCGA-KN-8430-01A-11R-2314-13	hsa-mir-3156-3	0.0	0.0	N
TCGA-KN-8430-01A-11R-2314-13	hsa-mir-3157	1.0	0.173426	N
TCGA-KN-8430-01A-11R-2314-13	hsa-mir-3158-1	0.0	0.0	N
TCGA-KN-8430-01A-11R-2314-13	hsa-mir-3158-2	0.0	0.0	N
TCGA-KN-8430-01A-11R-2314-13	hsa-mir-3159	0.0	0.0	N
TCGA-KN-8430-01A-11R-2314-13	hsa-mir-3160-1	0.0	0.0	N
TCGA-KN-8430-01A-11R-2314-13	hsa-mir-3160-2	0.0	0.0	N
TCGA-KN-8430-01A-11R-2314-13	hsa-mir-3161	3.0	0.520279	N
TCGA-KN-8430-01A-11R-2314-13	hsa-mir-3162	0.0	0.0	N
TCGA-KN-8430-01A-11R-2314-13	hsa-mir-3163	0.0	0.0	N
TCGA-KN-8430-01A-11R-2314-13	hsa-mir-3164	0.0	0.0	N
TCGA-KN-8430-01A-11R-2314-13	hsa-mir-3165	0.0	0.0	N
TCGA-KN-8430-01A-11R-2314-13	hsa-mir-3166	0.0	0.0	N
TCGA-KN-8430-01A-11R-2314-13	hsa-mir-3167	0.0	0.0	N
TCGA-KN-8430-01A-11R-2314-13	hsa-mir-3168	0.0	0.0	N
TCGA-KN-8430-01A-11R-2314-13	hsa-mir-3169	0.0	0.0	N
TCGA-KN-8430-01A-11R-2314-13	hsa-mir-3170	0.0	0.0	N
TCGA-KN-8430-01A-11R-2314-13	hsa-mir-3171	0.0	0.0	N
TCGA-KN-8430-01A-11R-2314-13	hsa-mir-3173	4.0	0.693706	N
TCGA-KN-8430-01A-11R-2314-13	hsa-mir-3174	1.0	0.173426	N
TCGA-KN-8430-01A-11R-2314-13	hsa-mir-3175	0.0	0.0	N
TCGA-KN-8430-01A-11R-2314-13	hsa-mir-3176	1.0	0.173426	N
TCGA-KN-8430-01A-11R-2314-13	hsa-mir-3177	0.0	0.0	N
TCGA-KN-8430-01A-11R-2314-13	hsa-mir-3178	0.0	0.0	N
TCGA-KN-8430-01A-11R-2314-13	hsa-mir-3179-1	0.0	0.0	N
TCGA-KN-8430-01A-11R-2314-13	hsa-mir-3179-2	0.0	0.0	N
TCGA-KN-8430-01A-11R-2314-13	hsa-mir-3179-3	0.0	0.0	N
TCGA-KN-8430-01A-11R-2314-13	hsa-mir-3180-1	0.0	0.0	N
TCGA-KN-8430-01A-11R-2314-13	hsa-mir-3180-2	0.0	0.0	N
TCGA-KN-8430-01A-11R-2314-13	hsa-mir-3180-3	0.0	0.0	N
TCGA-KN-8430-01A-11R-2314-13	hsa-mir-3180-4	0.0	0.0	N
TCGA-KN-8430-01A-11R-2314-13	hsa-mir-3180-5	0.0	0.0	N
TCGA-KN-8430-01A-11R-2314-13	hsa-mir-3181	0.0	0.0	N
TCGA-KN-8430-01A-11R-2314-13	hsa-mir-3182	0.0	0.0	N
TCGA-KN-8430-01A-11R-2314-13	hsa-mir-3183	0.0	0.0	N
TCGA-KN-8430-01A-11R-2314-13	hsa-mir-3184	0.0	0.0	N
TCGA-KN-8430-01A-11R-2314-13	hsa-mir-3185	0.0	0.0	N
TCGA-KN-8430-01A-11R-2314-13	hsa-mir-3186	2.0	0.346853	N
TCGA-KN-8430-01A-11R-2314-13	hsa-mir-3187	1.0	0.173426	N
TCGA-KN-8430-01A-11R-2314-13	hsa-mir-3188	1.0	0.173426	N
TCGA-KN-8430-01A-11R-2314-13	hsa-mir-3189	1.0	0.173426	N
TCGA-KN-8430-01A-11R-2314-13	hsa-mir-3190	2.0	0.346853	N
TCGA-KN-8430-01A-11R-2314-13	hsa-mir-3191	4.0	0.693706	N
TCGA-KN-8430-01A-11R-2314-13	hsa-mir-3192	1.0	0.173426	N
TCGA-KN-8430-01A-11R-2314-13	hsa-mir-3193	1.0	0.173426	N
TCGA-KN-8430-01A-11R-2314-13	hsa-mir-3194	0.0	0.0	N
TCGA-KN-8430-01A-11R-2314-13	hsa-mir-3195	0.0	0.0	N
TCGA-KN-8430-01A-11R-2314-13	hsa-mir-3196	0.0	0.0	N
TCGA-KN-8430-01A-11R-2314-13	hsa-mir-3197	1.0	0.173426	N
TCGA-KN-8430-01A-11R-2314-13	hsa-mir-3198	1.0	0.173426	N
TCGA-KN-8430-01A-11R-2314-13	hsa-mir-3199-1	2.0	0.346853	N
TCGA-KN-8430-01A-11R-2314-13	hsa-mir-3199-2	2.0	0.346853	N
TCGA-KN-8430-01A-11R-2314-13	hsa-mir-32	90.0	15.608375	N
TCGA-KN-8430-01A-11R-2314-13	hsa-mir-3200	14.0	2.42797	N
TCGA-KN-8430-01A-11R-2314-13	hsa-mir-3201	0.0	0.0	N
TCGA-KN-8430-01A-11R-2314-13	hsa-mir-3202-1	0.0	0.0	N
TCGA-KN-8430-01A-11R-2314-13	hsa-mir-3202-2	0.0	0.0	N
TCGA-KN-8430-01A-11R-2314-13	hsa-mir-320a	1104.0	191.462739	Y
TCGA-KN-8430-01A-11R-2314-13	hsa-mir-320b-1	0.0	0.0	N
TCGA-KN-8430-01A-11R-2314-13	hsa-mir-320b-2	10.0	1.734264	Y
TCGA-KN-8430-01A-11R-2314-13	hsa-mir-320c-1	0.0	0.0	N
TCGA-KN-8430-01A-11R-2314-13	hsa-mir-320c-2	1.0	0.173426	N
TCGA-KN-8430-01A-11R-2314-13	hsa-mir-320d-1	0.0	0.0	N
TCGA-KN-8430-01A-11R-2314-13	hsa-mir-320d-2	0.0	0.0	N
TCGA-KN-8430-01A-11R-2314-13	hsa-mir-320e	0.0	0.0	N
TCGA-KN-8430-01A-11R-2314-13	hsa-mir-323	6.0	1.040558	N
TCGA-KN-8430-01A-11R-2314-13	hsa-mir-323b	12.0	2.081117	N
TCGA-KN-8430-01A-11R-2314-13	hsa-mir-324	182.0	31.563604	N
TCGA-KN-8430-01A-11R-2314-13	hsa-mir-325	0.0	0.0	N
TCGA-KN-8430-01A-11R-2314-13	hsa-mir-326	3.0	0.520279	N
TCGA-KN-8430-01A-11R-2314-13	hsa-mir-328	431.0	74.746776	N
TCGA-KN-8430-01A-11R-2314-13	hsa-mir-329-1	0.0	0.0	N
TCGA-KN-8430-01A-11R-2314-13	hsa-mir-329-2	2.0	0.346853	N
TCGA-KN-8430-01A-11R-2314-13	hsa-mir-330	92.0	15.955228	N
TCGA-KN-8430-01A-11R-2314-13	hsa-mir-331	131.0	22.718858	N
TCGA-KN-8430-01A-11R-2314-13	hsa-mir-335	50.0	8.67132	N
TCGA-KN-8430-01A-11R-2314-13	hsa-mir-337	31.0	5.376218	N
TCGA-KN-8430-01A-11R-2314-13	hsa-mir-338	667.0	115.675405	N
TCGA-KN-8430-01A-11R-2314-13	hsa-mir-339	67.0	11.619568	N
TCGA-KN-8430-01A-11R-2314-13	hsa-mir-33a	66.0	11.446142	N
TCGA-KN-8430-01A-11R-2314-13	hsa-mir-33b	6.0	1.040558	N
TCGA-KN-8430-01A-11R-2314-13	hsa-mir-340	39.0	6.763629	N
TCGA-KN-8430-01A-11R-2314-13	hsa-mir-342	174.0	30.176193	N
TCGA-KN-8430-01A-11R-2314-13	hsa-mir-345	40.0	6.937056	N
TCGA-KN-8430-01A-11R-2314-13	hsa-mir-346	0.0	0.0	N
TCGA-KN-8430-01A-11R-2314-13	hsa-mir-34a	1107.0	191.983018	N
TCGA-KN-8430-01A-11R-2314-13	hsa-mir-34b	1.0	0.173426	N
TCGA-KN-8430-01A-11R-2314-13	hsa-mir-34c	16.0	2.774822	N
TCGA-KN-8430-01A-11R-2314-13	hsa-mir-3605	11.0	1.90769	N
TCGA-KN-8430-01A-11R-2314-13	hsa-mir-3606	0.0	0.0	N
TCGA-KN-8430-01A-11R-2314-13	hsa-mir-3607	170.0	29.482487	N
TCGA-KN-8430-01A-11R-2314-13	hsa-mir-3609	1.0	0.173426	N
TCGA-KN-8430-01A-11R-2314-13	hsa-mir-361	1944.0	337.14091	N
TCGA-KN-8430-01A-11R-2314-13	hsa-mir-3610	4.0	0.693706	N
TCGA-KN-8430-01A-11R-2314-13	hsa-mir-3611	1.0	0.173426	N
TCGA-KN-8430-01A-11R-2314-13	hsa-mir-3612	0.0	0.0	N
TCGA-KN-8430-01A-11R-2314-13	hsa-mir-3613	35.0	6.069924	N
TCGA-KN-8430-01A-11R-2314-13	hsa-mir-3614	2.0	0.346853	N
TCGA-KN-8430-01A-11R-2314-13	hsa-mir-3615	23.0	3.988807	N
TCGA-KN-8430-01A-11R-2314-13	hsa-mir-3616	0.0	0.0	N
TCGA-KN-8430-01A-11R-2314-13	hsa-mir-3617	0.0	0.0	N
TCGA-KN-8430-01A-11R-2314-13	hsa-mir-3618	0.0	0.0	N
TCGA-KN-8430-01A-11R-2314-13	hsa-mir-3619	0.0	0.0	N
TCGA-KN-8430-01A-11R-2314-13	hsa-mir-362	403.0	69.890837	N
TCGA-KN-8430-01A-11R-2314-13	hsa-mir-3620	1.0	0.173426	N
TCGA-KN-8430-01A-11R-2314-13	hsa-mir-3621	0.0	0.0	N
TCGA-KN-8430-01A-11R-2314-13	hsa-mir-3622a	0.0	0.0	N
TCGA-KN-8430-01A-11R-2314-13	hsa-mir-3622b	0.0	0.0	N
TCGA-KN-8430-01A-11R-2314-13	hsa-mir-363	66.0	11.446142	N
TCGA-KN-8430-01A-11R-2314-13	hsa-mir-3646	0.0	0.0	N
TCGA-KN-8430-01A-11R-2314-13	hsa-mir-3647	31.0	5.376218	N
TCGA-KN-8430-01A-11R-2314-13	hsa-mir-3648	5.0	0.867132	N
TCGA-KN-8430-01A-11R-2314-13	hsa-mir-3649	0.0	0.0	N
TCGA-KN-8430-01A-11R-2314-13	hsa-mir-365-1	35.0	6.069924	N
TCGA-KN-8430-01A-11R-2314-13	hsa-mir-365-2	22.0	3.815381	N
TCGA-KN-8430-01A-11R-2314-13	hsa-mir-3650	0.0	0.0	N
TCGA-KN-8430-01A-11R-2314-13	hsa-mir-3651	3.0	0.520279	N
TCGA-KN-8430-01A-11R-2314-13	hsa-mir-3652	2.0	0.346853	N
TCGA-KN-8430-01A-11R-2314-13	hsa-mir-3653	59.0	10.232157	N
TCGA-KN-8430-01A-11R-2314-13	hsa-mir-3654	0.0	0.0	N
TCGA-KN-8430-01A-11R-2314-13	hsa-mir-3655	1.0	0.173426	N
TCGA-KN-8430-01A-11R-2314-13	hsa-mir-3656	0.0	0.0	N
TCGA-KN-8430-01A-11R-2314-13	hsa-mir-3657	0.0	0.0	N
TCGA-KN-8430-01A-11R-2314-13	hsa-mir-3658	0.0	0.0	N
TCGA-KN-8430-01A-11R-2314-13	hsa-mir-3659	0.0	0.0	N
TCGA-KN-8430-01A-11R-2314-13	hsa-mir-3660	0.0	0.0	N
TCGA-KN-8430-01A-11R-2314-13	hsa-mir-3661	0.0	0.0	N
TCGA-KN-8430-01A-11R-2314-13	hsa-mir-3662	0.0	0.0	N
TCGA-KN-8430-01A-11R-2314-13	hsa-mir-3663	0.0	0.0	N
TCGA-KN-8430-01A-11R-2314-13	hsa-mir-3664	3.0	0.520279	N
TCGA-KN-8430-01A-11R-2314-13	hsa-mir-3665	0.0	0.0	N
TCGA-KN-8430-01A-11R-2314-13	hsa-mir-3666	0.0	0.0	N
TCGA-KN-8430-01A-11R-2314-13	hsa-mir-3667	0.0	0.0	N
TCGA-KN-8430-01A-11R-2314-13	hsa-mir-3668	0.0	0.0	N
TCGA-KN-8430-01A-11R-2314-13	hsa-mir-3669	0.0	0.0	N
TCGA-KN-8430-01A-11R-2314-13	hsa-mir-367	0.0	0.0	N
TCGA-KN-8430-01A-11R-2314-13	hsa-mir-3670	0.0	0.0	N
TCGA-KN-8430-01A-11R-2314-13	hsa-mir-3671	0.0	0.0	N
TCGA-KN-8430-01A-11R-2314-13	hsa-mir-3672	0.0	0.0	N
TCGA-KN-8430-01A-11R-2314-13	hsa-mir-3673	0.0	0.0	N
TCGA-KN-8430-01A-11R-2314-13	hsa-mir-3674	0.0	0.0	N
TCGA-KN-8430-01A-11R-2314-13	hsa-mir-3675	0.0	0.0	N
TCGA-KN-8430-01A-11R-2314-13	hsa-mir-3676	14.0	2.42797	N
TCGA-KN-8430-01A-11R-2314-13	hsa-mir-3677	16.0	2.774822	N
TCGA-KN-8430-01A-11R-2314-13	hsa-mir-3678	2.0	0.346853	N
TCGA-KN-8430-01A-11R-2314-13	hsa-mir-3679	0.0	0.0	N
TCGA-KN-8430-01A-11R-2314-13	hsa-mir-3680	1.0	0.173426	N
TCGA-KN-8430-01A-11R-2314-13	hsa-mir-3681	0.0	0.0	N
TCGA-KN-8430-01A-11R-2314-13	hsa-mir-3682	0.0	0.0	N
TCGA-KN-8430-01A-11R-2314-13	hsa-mir-3683	0.0	0.0	N
TCGA-KN-8430-01A-11R-2314-13	hsa-mir-3684	1.0	0.173426	N
TCGA-KN-8430-01A-11R-2314-13	hsa-mir-3685	0.0	0.0	N
TCGA-KN-8430-01A-11R-2314-13	hsa-mir-3686	0.0	0.0	N
TCGA-KN-8430-01A-11R-2314-13	hsa-mir-3687	2.0	0.346853	N
TCGA-KN-8430-01A-11R-2314-13	hsa-mir-3688	2.0	0.346853	N
TCGA-KN-8430-01A-11R-2314-13	hsa-mir-3689a	0.0	0.0	N
TCGA-KN-8430-01A-11R-2314-13	hsa-mir-3689b	0.0	0.0	N
TCGA-KN-8430-01A-11R-2314-13	hsa-mir-369	13.0	2.254543	N
TCGA-KN-8430-01A-11R-2314-13	hsa-mir-3690	8.0	1.387411	N
TCGA-KN-8430-01A-11R-2314-13	hsa-mir-3691	2.0	0.346853	N
TCGA-KN-8430-01A-11R-2314-13	hsa-mir-3692	0.0	0.0	N
TCGA-KN-8430-01A-11R-2314-13	hsa-mir-370	18.0	3.121675	N
TCGA-KN-8430-01A-11R-2314-13	hsa-mir-371	0.0	0.0	N
TCGA-KN-8430-01A-11R-2314-13	hsa-mir-3713	0.0	0.0	N
TCGA-KN-8430-01A-11R-2314-13	hsa-mir-3714	0.0	0.0	N
TCGA-KN-8430-01A-11R-2314-13	hsa-mir-372	0.0	0.0	N
TCGA-KN-8430-01A-11R-2314-13	hsa-mir-373	0.0	0.0	N
TCGA-KN-8430-01A-11R-2314-13	hsa-mir-374a	1801.0	312.340935	N
TCGA-KN-8430-01A-11R-2314-13	hsa-mir-374b	270.0	46.825126	N
TCGA-KN-8430-01A-11R-2314-13	hsa-mir-374c	0.0	0.0	N
TCGA-KN-8430-01A-11R-2314-13	hsa-mir-375	87.0	15.088096	N
TCGA-KN-8430-01A-11R-2314-13	hsa-mir-376a-1	3.0	0.520279	N
TCGA-KN-8430-01A-11R-2314-13	hsa-mir-376a-2	1.0	0.173426	N
TCGA-KN-8430-01A-11R-2314-13	hsa-mir-376b	0.0	0.0	N
TCGA-KN-8430-01A-11R-2314-13	hsa-mir-376c	4.0	0.693706	N
TCGA-KN-8430-01A-11R-2314-13	hsa-mir-377	2.0	0.346853	N
TCGA-KN-8430-01A-11R-2314-13	hsa-mir-378	692.0	120.011065	N
TCGA-KN-8430-01A-11R-2314-13	hsa-mir-378b	0.0	0.0	N
TCGA-KN-8430-01A-11R-2314-13	hsa-mir-378c	15.0	2.601396	N
TCGA-KN-8430-01A-11R-2314-13	hsa-mir-379	763.0	132.324339	N
TCGA-KN-8430-01A-11R-2314-13	hsa-mir-380	1.0	0.173426	N
TCGA-KN-8430-01A-11R-2314-13	hsa-mir-381	71.0	12.313274	N
TCGA-KN-8430-01A-11R-2314-13	hsa-mir-382	22.0	3.815381	N
TCGA-KN-8430-01A-11R-2314-13	hsa-mir-383	0.0	0.0	N
TCGA-KN-8430-01A-11R-2314-13	hsa-mir-384	0.0	0.0	N
TCGA-KN-8430-01A-11R-2314-13	hsa-mir-3907	0.0	0.0	N
TCGA-KN-8430-01A-11R-2314-13	hsa-mir-3908	0.0	0.0	N
TCGA-KN-8430-01A-11R-2314-13	hsa-mir-3909	4.0	0.693706	N
TCGA-KN-8430-01A-11R-2314-13	hsa-mir-3910-1	0.0	0.0	N
TCGA-KN-8430-01A-11R-2314-13	hsa-mir-3910-2	0.0	0.0	N
TCGA-KN-8430-01A-11R-2314-13	hsa-mir-3911	0.0	0.0	N
TCGA-KN-8430-01A-11R-2314-13	hsa-mir-3912	5.0	0.867132	N
TCGA-KN-8430-01A-11R-2314-13	hsa-mir-3913-1	23.0	3.988807	N
TCGA-KN-8430-01A-11R-2314-13	hsa-mir-3913-2	0.0	0.0	N
TCGA-KN-8430-01A-11R-2314-13	hsa-mir-3914-1	0.0	0.0	N
TCGA-KN-8430-01A-11R-2314-13	hsa-mir-3914-2	0.0	0.0	N
TCGA-KN-8430-01A-11R-2314-13	hsa-mir-3915	0.0	0.0	N
TCGA-KN-8430-01A-11R-2314-13	hsa-mir-3916	1.0	0.173426	N
TCGA-KN-8430-01A-11R-2314-13	hsa-mir-3917	1.0	0.173426	N
TCGA-KN-8430-01A-11R-2314-13	hsa-mir-3918	0.0	0.0	N
TCGA-KN-8430-01A-11R-2314-13	hsa-mir-3919	0.0	0.0	N
TCGA-KN-8430-01A-11R-2314-13	hsa-mir-3920	0.0	0.0	N
TCGA-KN-8430-01A-11R-2314-13	hsa-mir-3921	0.0	0.0	N
TCGA-KN-8430-01A-11R-2314-13	hsa-mir-3922	0.0	0.0	N
TCGA-KN-8430-01A-11R-2314-13	hsa-mir-3923	0.0	0.0	N
TCGA-KN-8430-01A-11R-2314-13	hsa-mir-3924	0.0	0.0	N
TCGA-KN-8430-01A-11R-2314-13	hsa-mir-3925	0.0	0.0	N
TCGA-KN-8430-01A-11R-2314-13	hsa-mir-3926-1	2.0	0.346853	N
TCGA-KN-8430-01A-11R-2314-13	hsa-mir-3926-2	0.0	0.0	N
TCGA-KN-8430-01A-11R-2314-13	hsa-mir-3927	0.0	0.0	N
TCGA-KN-8430-01A-11R-2314-13	hsa-mir-3928	3.0	0.520279	N
TCGA-KN-8430-01A-11R-2314-13	hsa-mir-3929	0.0	0.0	N
TCGA-KN-8430-01A-11R-2314-13	hsa-mir-3934	2.0	0.346853	N
TCGA-KN-8430-01A-11R-2314-13	hsa-mir-3935	0.0	0.0	N
TCGA-KN-8430-01A-11R-2314-13	hsa-mir-3936	0.0	0.0	N
TCGA-KN-8430-01A-11R-2314-13	hsa-mir-3937	0.0	0.0	N
TCGA-KN-8430-01A-11R-2314-13	hsa-mir-3938	0.0	0.0	N
TCGA-KN-8430-01A-11R-2314-13	hsa-mir-3939	0.0	0.0	N
TCGA-KN-8430-01A-11R-2314-13	hsa-mir-3940	1.0	0.173426	N
TCGA-KN-8430-01A-11R-2314-13	hsa-mir-3941	0.0	0.0	N
TCGA-KN-8430-01A-11R-2314-13	hsa-mir-3942	3.0	0.520279	N
TCGA-KN-8430-01A-11R-2314-13	hsa-mir-3943	0.0	0.0	N
TCGA-KN-8430-01A-11R-2314-13	hsa-mir-3944	0.0	0.0	N
TCGA-KN-8430-01A-11R-2314-13	hsa-mir-3945	0.0	0.0	N
TCGA-KN-8430-01A-11R-2314-13	hsa-mir-409	49.0	8.497893	N
TCGA-KN-8430-01A-11R-2314-13	hsa-mir-410	26.0	4.509086	N
TCGA-KN-8430-01A-11R-2314-13	hsa-mir-411	11.0	1.90769	N
TCGA-KN-8430-01A-11R-2314-13	hsa-mir-412	24.0	4.162233	N
TCGA-KN-8430-01A-11R-2314-13	hsa-mir-421	11.0	1.90769	N
TCGA-KN-8430-01A-11R-2314-13	hsa-mir-422a	0.0	0.0	N
TCGA-KN-8430-01A-11R-2314-13	hsa-mir-423	459.0	79.602715	N
TCGA-KN-8430-01A-11R-2314-13	hsa-mir-424	1612.0	279.563347	N
TCGA-KN-8430-01A-11R-2314-13	hsa-mir-425	330.0	57.23071	N
TCGA-KN-8430-01A-11R-2314-13	hsa-mir-4251	0.0	0.0	N
TCGA-KN-8430-01A-11R-2314-13	hsa-mir-4252	0.0	0.0	N
TCGA-KN-8430-01A-11R-2314-13	hsa-mir-4253	0.0	0.0	N
TCGA-KN-8430-01A-11R-2314-13	hsa-mir-4254	0.0	0.0	N
TCGA-KN-8430-01A-11R-2314-13	hsa-mir-4255	0.0	0.0	N
TCGA-KN-8430-01A-11R-2314-13	hsa-mir-4256	0.0	0.0	N
TCGA-KN-8430-01A-11R-2314-13	hsa-mir-4257	0.0	0.0	N
TCGA-KN-8430-01A-11R-2314-13	hsa-mir-4258	0.0	0.0	N
TCGA-KN-8430-01A-11R-2314-13	hsa-mir-4259	0.0	0.0	N
TCGA-KN-8430-01A-11R-2314-13	hsa-mir-4260	0.0	0.0	N
TCGA-KN-8430-01A-11R-2314-13	hsa-mir-4261	0.0	0.0	N
TCGA-KN-8430-01A-11R-2314-13	hsa-mir-4262	0.0	0.0	N
TCGA-KN-8430-01A-11R-2314-13	hsa-mir-4263	0.0	0.0	N
TCGA-KN-8430-01A-11R-2314-13	hsa-mir-4264	0.0	0.0	N
TCGA-KN-8430-01A-11R-2314-13	hsa-mir-4265	0.0	0.0	N
TCGA-KN-8430-01A-11R-2314-13	hsa-mir-4266	0.0	0.0	N
TCGA-KN-8430-01A-11R-2314-13	hsa-mir-4267	0.0	0.0	N
TCGA-KN-8430-01A-11R-2314-13	hsa-mir-4268	0.0	0.0	N
TCGA-KN-8430-01A-11R-2314-13	hsa-mir-4269	0.0	0.0	N
TCGA-KN-8430-01A-11R-2314-13	hsa-mir-4270	0.0	0.0	N
TCGA-KN-8430-01A-11R-2314-13	hsa-mir-4271	0.0	0.0	N
TCGA-KN-8430-01A-11R-2314-13	hsa-mir-4272	0.0	0.0	N
TCGA-KN-8430-01A-11R-2314-13	hsa-mir-4273	0.0	0.0	N
TCGA-KN-8430-01A-11R-2314-13	hsa-mir-4274	0.0	0.0	N
TCGA-KN-8430-01A-11R-2314-13	hsa-mir-4275	0.0	0.0	N
TCGA-KN-8430-01A-11R-2314-13	hsa-mir-4276	0.0	0.0	N
TCGA-KN-8430-01A-11R-2314-13	hsa-mir-4277	0.0	0.0	N
TCGA-KN-8430-01A-11R-2314-13	hsa-mir-4278	0.0	0.0	N
TCGA-KN-8430-01A-11R-2314-13	hsa-mir-4279	0.0	0.0	N
TCGA-KN-8430-01A-11R-2314-13	hsa-mir-4280	0.0	0.0	N
TCGA-KN-8430-01A-11R-2314-13	hsa-mir-4281	0.0	0.0	N
TCGA-KN-8430-01A-11R-2314-13	hsa-mir-4282	0.0	0.0	N
TCGA-KN-8430-01A-11R-2314-13	hsa-mir-4283-1	0.0	0.0	N
TCGA-KN-8430-01A-11R-2314-13	hsa-mir-4283-2	0.0	0.0	N
TCGA-KN-8430-01A-11R-2314-13	hsa-mir-4284	0.0	0.0	N
TCGA-KN-8430-01A-11R-2314-13	hsa-mir-4285	0.0	0.0	N
TCGA-KN-8430-01A-11R-2314-13	hsa-mir-4286	0.0	0.0	N
TCGA-KN-8430-01A-11R-2314-13	hsa-mir-4287	0.0	0.0	N
TCGA-KN-8430-01A-11R-2314-13	hsa-mir-4288	0.0	0.0	N
TCGA-KN-8430-01A-11R-2314-13	hsa-mir-4289	0.0	0.0	N
TCGA-KN-8430-01A-11R-2314-13	hsa-mir-429	523.0	90.702004	N
TCGA-KN-8430-01A-11R-2314-13	hsa-mir-4290	0.0	0.0	N
TCGA-KN-8430-01A-11R-2314-13	hsa-mir-4291	0.0	0.0	N
TCGA-KN-8430-01A-11R-2314-13	hsa-mir-4292	0.0	0.0	N
TCGA-KN-8430-01A-11R-2314-13	hsa-mir-4293	0.0	0.0	N
TCGA-KN-8430-01A-11R-2314-13	hsa-mir-4294	0.0	0.0	N
TCGA-KN-8430-01A-11R-2314-13	hsa-mir-4295	0.0	0.0	N
TCGA-KN-8430-01A-11R-2314-13	hsa-mir-4296	0.0	0.0	N
TCGA-KN-8430-01A-11R-2314-13	hsa-mir-4297	0.0	0.0	N
TCGA-KN-8430-01A-11R-2314-13	hsa-mir-4298	0.0	0.0	N
TCGA-KN-8430-01A-11R-2314-13	hsa-mir-4299	0.0	0.0	N
TCGA-KN-8430-01A-11R-2314-13	hsa-mir-4300	0.0	0.0	N
TCGA-KN-8430-01A-11R-2314-13	hsa-mir-4301	0.0	0.0	N
TCGA-KN-8430-01A-11R-2314-13	hsa-mir-4302	0.0	0.0	N
TCGA-KN-8430-01A-11R-2314-13	hsa-mir-4303	0.0	0.0	N
TCGA-KN-8430-01A-11R-2314-13	hsa-mir-4304	0.0	0.0	N
TCGA-KN-8430-01A-11R-2314-13	hsa-mir-4305	0.0	0.0	N
TCGA-KN-8430-01A-11R-2314-13	hsa-mir-4306	0.0	0.0	N
TCGA-KN-8430-01A-11R-2314-13	hsa-mir-4307	0.0	0.0	N
TCGA-KN-8430-01A-11R-2314-13	hsa-mir-4308	0.0	0.0	N
TCGA-KN-8430-01A-11R-2314-13	hsa-mir-4309	0.0	0.0	N
TCGA-KN-8430-01A-11R-2314-13	hsa-mir-431	18.0	3.121675	N
TCGA-KN-8430-01A-11R-2314-13	hsa-mir-4310	0.0	0.0	N
TCGA-KN-8430-01A-11R-2314-13	hsa-mir-4311	0.0	0.0	N
TCGA-KN-8430-01A-11R-2314-13	hsa-mir-4312	0.0	0.0	N
TCGA-KN-8430-01A-11R-2314-13	hsa-mir-4313	0.0	0.0	N
TCGA-KN-8430-01A-11R-2314-13	hsa-mir-4314	0.0	0.0	N
TCGA-KN-8430-01A-11R-2314-13	hsa-mir-4315-1	0.0	0.0	N
TCGA-KN-8430-01A-11R-2314-13	hsa-mir-4315-2	0.0	0.0	N
TCGA-KN-8430-01A-11R-2314-13	hsa-mir-4316	0.0	0.0	N
TCGA-KN-8430-01A-11R-2314-13	hsa-mir-4317	0.0	0.0	N
TCGA-KN-8430-01A-11R-2314-13	hsa-mir-4318	0.0	0.0	N
TCGA-KN-8430-01A-11R-2314-13	hsa-mir-4319	0.0	0.0	N
TCGA-KN-8430-01A-11R-2314-13	hsa-mir-432	7.0	1.213985	N
TCGA-KN-8430-01A-11R-2314-13	hsa-mir-4320	0.0	0.0	N
TCGA-KN-8430-01A-11R-2314-13	hsa-mir-4321	0.0	0.0	N
TCGA-KN-8430-01A-11R-2314-13	hsa-mir-4322	0.0	0.0	N
TCGA-KN-8430-01A-11R-2314-13	hsa-mir-4323	0.0	0.0	N
TCGA-KN-8430-01A-11R-2314-13	hsa-mir-4324	0.0	0.0	N
TCGA-KN-8430-01A-11R-2314-13	hsa-mir-4325	0.0	0.0	N
TCGA-KN-8430-01A-11R-2314-13	hsa-mir-4326	9.0	1.560838	N
TCGA-KN-8430-01A-11R-2314-13	hsa-mir-4327	0.0	0.0	N
TCGA-KN-8430-01A-11R-2314-13	hsa-mir-4328	0.0	0.0	N
TCGA-KN-8430-01A-11R-2314-13	hsa-mir-4329	0.0	0.0	N
TCGA-KN-8430-01A-11R-2314-13	hsa-mir-433	9.0	1.560838	N
TCGA-KN-8430-01A-11R-2314-13	hsa-mir-4330	0.0	0.0	N
TCGA-KN-8430-01A-11R-2314-13	hsa-mir-448	0.0	0.0	N
TCGA-KN-8430-01A-11R-2314-13	hsa-mir-449a	0.0	0.0	N
TCGA-KN-8430-01A-11R-2314-13	hsa-mir-449b	0.0	0.0	N
TCGA-KN-8430-01A-11R-2314-13	hsa-mir-449c	0.0	0.0	N
TCGA-KN-8430-01A-11R-2314-13	hsa-mir-450a-1	9.0	1.560838	N
TCGA-KN-8430-01A-11R-2314-13	hsa-mir-450a-2	14.0	2.42797	N
TCGA-KN-8430-01A-11R-2314-13	hsa-mir-450b	40.0	6.937056	N
TCGA-KN-8430-01A-11R-2314-13	hsa-mir-451	6330.0	1097.789074	N
TCGA-KN-8430-01A-11R-2314-13	hsa-mir-452	91.0	15.781802	N
TCGA-KN-8430-01A-11R-2314-13	hsa-mir-454	25.0	4.33566	N
TCGA-KN-8430-01A-11R-2314-13	hsa-mir-455	179.0	31.043325	N
TCGA-KN-8430-01A-11R-2314-13	hsa-mir-466	0.0	0.0	N
TCGA-KN-8430-01A-11R-2314-13	hsa-mir-483	12.0	2.081117	N
TCGA-KN-8430-01A-11R-2314-13	hsa-mir-484	191.0	33.124441	N
TCGA-KN-8430-01A-11R-2314-13	hsa-mir-485	9.0	1.560838	N
TCGA-KN-8430-01A-11R-2314-13	hsa-mir-486	6957.0	1206.527423	N
TCGA-KN-8430-01A-11R-2314-13	hsa-mir-487a	4.0	0.693706	N
TCGA-KN-8430-01A-11R-2314-13	hsa-mir-487b	4.0	0.693706	N
TCGA-KN-8430-01A-11R-2314-13	hsa-mir-488	0.0	0.0	N
TCGA-KN-8430-01A-11R-2314-13	hsa-mir-489	0.0	0.0	N
TCGA-KN-8430-01A-11R-2314-13	hsa-mir-490	0.0	0.0	N
TCGA-KN-8430-01A-11R-2314-13	hsa-mir-491	5.0	0.867132	N
TCGA-KN-8430-01A-11R-2314-13	hsa-mir-492	0.0	0.0	N
TCGA-KN-8430-01A-11R-2314-13	hsa-mir-493	18.0	3.121675	N
TCGA-KN-8430-01A-11R-2314-13	hsa-mir-494	0.0	0.0	N
TCGA-KN-8430-01A-11R-2314-13	hsa-mir-495	9.0	1.560838	N
TCGA-KN-8430-01A-11R-2314-13	hsa-mir-496	7.0	1.213985	N
TCGA-KN-8430-01A-11R-2314-13	hsa-mir-497	18.0	3.121675	N
TCGA-KN-8430-01A-11R-2314-13	hsa-mir-498	0.0	0.0	N
TCGA-KN-8430-01A-11R-2314-13	hsa-mir-499	2.0	0.346853	N
TCGA-KN-8430-01A-11R-2314-13	hsa-mir-500a	1669.0	289.448651	Y
TCGA-KN-8430-01A-11R-2314-13	hsa-mir-500b	57.0	9.885304	Y
TCGA-KN-8430-01A-11R-2314-13	hsa-mir-501	455.0	78.909009	N
TCGA-KN-8430-01A-11R-2314-13	hsa-mir-502	112.0	19.423756	Y
TCGA-KN-8430-01A-11R-2314-13	hsa-mir-503	79.0	13.700685	N
TCGA-KN-8430-01A-11R-2314-13	hsa-mir-504	7.0	1.213985	N
TCGA-KN-8430-01A-11R-2314-13	hsa-mir-505	106.0	18.383198	N
TCGA-KN-8430-01A-11R-2314-13	hsa-mir-506	5.0	0.867132	N
TCGA-KN-8430-01A-11R-2314-13	hsa-mir-507	0.0	0.0	N
TCGA-KN-8430-01A-11R-2314-13	hsa-mir-508	192.0	33.297868	N
TCGA-KN-8430-01A-11R-2314-13	hsa-mir-509-1	19.0	3.295101	N
TCGA-KN-8430-01A-11R-2314-13	hsa-mir-509-2	26.0	4.509086	N
TCGA-KN-8430-01A-11R-2314-13	hsa-mir-509-3	25.0	4.33566	N
TCGA-KN-8430-01A-11R-2314-13	hsa-mir-510	0.0	0.0	N
TCGA-KN-8430-01A-11R-2314-13	hsa-mir-511-1	9.0	1.560838	N
TCGA-KN-8430-01A-11R-2314-13	hsa-mir-511-2	10.0	1.734264	N
TCGA-KN-8430-01A-11R-2314-13	hsa-mir-512-1	0.0	0.0	N
TCGA-KN-8430-01A-11R-2314-13	hsa-mir-512-2	0.0	0.0	N
TCGA-KN-8430-01A-11R-2314-13	hsa-mir-513a-1	0.0	0.0	N
TCGA-KN-8430-01A-11R-2314-13	hsa-mir-513a-2	2.0	0.346853	N
TCGA-KN-8430-01A-11R-2314-13	hsa-mir-513b	1.0	0.173426	N
TCGA-KN-8430-01A-11R-2314-13	hsa-mir-513c	3.0	0.520279	N
TCGA-KN-8430-01A-11R-2314-13	hsa-mir-514-1	37.0	6.416777	N
TCGA-KN-8430-01A-11R-2314-13	hsa-mir-514-2	37.0	6.416777	N
TCGA-KN-8430-01A-11R-2314-13	hsa-mir-514-3	27.0	4.682513	N
TCGA-KN-8430-01A-11R-2314-13	hsa-mir-514b	1.0	0.173426	N
TCGA-KN-8430-01A-11R-2314-13	hsa-mir-515-1	0.0	0.0	N
TCGA-KN-8430-01A-11R-2314-13	hsa-mir-515-2	0.0	0.0	N
TCGA-KN-8430-01A-11R-2314-13	hsa-mir-516a-1	0.0	0.0	N
TCGA-KN-8430-01A-11R-2314-13	hsa-mir-516a-2	0.0	0.0	N
TCGA-KN-8430-01A-11R-2314-13	hsa-mir-516b-1	0.0	0.0	N
TCGA-KN-8430-01A-11R-2314-13	hsa-mir-516b-2	0.0	0.0	N
TCGA-KN-8430-01A-11R-2314-13	hsa-mir-517a	0.0	0.0	N
TCGA-KN-8430-01A-11R-2314-13	hsa-mir-517b	0.0	0.0	N
TCGA-KN-8430-01A-11R-2314-13	hsa-mir-517c	0.0	0.0	N
TCGA-KN-8430-01A-11R-2314-13	hsa-mir-518a-1	0.0	0.0	N
TCGA-KN-8430-01A-11R-2314-13	hsa-mir-518a-2	0.0	0.0	N
TCGA-KN-8430-01A-11R-2314-13	hsa-mir-518b	0.0	0.0	N
TCGA-KN-8430-01A-11R-2314-13	hsa-mir-518c	0.0	0.0	N
TCGA-KN-8430-01A-11R-2314-13	hsa-mir-518d	0.0	0.0	N
TCGA-KN-8430-01A-11R-2314-13	hsa-mir-518e	0.0	0.0	N
TCGA-KN-8430-01A-11R-2314-13	hsa-mir-518f	0.0	0.0	N
TCGA-KN-8430-01A-11R-2314-13	hsa-mir-519a-1	0.0	0.0	N
TCGA-KN-8430-01A-11R-2314-13	hsa-mir-519a-2	0.0	0.0	N
TCGA-KN-8430-01A-11R-2314-13	hsa-mir-519b	0.0	0.0	N
TCGA-KN-8430-01A-11R-2314-13	hsa-mir-519c	0.0	0.0	N
TCGA-KN-8430-01A-11R-2314-13	hsa-mir-519d	0.0	0.0	N
TCGA-KN-8430-01A-11R-2314-13	hsa-mir-519e	0.0	0.0	N
TCGA-KN-8430-01A-11R-2314-13	hsa-mir-520a	0.0	0.0	N
TCGA-KN-8430-01A-11R-2314-13	hsa-mir-520b	0.0	0.0	N
TCGA-KN-8430-01A-11R-2314-13	hsa-mir-520c	0.0	0.0	N
TCGA-KN-8430-01A-11R-2314-13	hsa-mir-520d	0.0	0.0	N
TCGA-KN-8430-01A-11R-2314-13	hsa-mir-520e	0.0	0.0	N
TCGA-KN-8430-01A-11R-2314-13	hsa-mir-520f	0.0	0.0	N
TCGA-KN-8430-01A-11R-2314-13	hsa-mir-520g	0.0	0.0	N
TCGA-KN-8430-01A-11R-2314-13	hsa-mir-520h	0.0	0.0	N
TCGA-KN-8430-01A-11R-2314-13	hsa-mir-521-1	0.0	0.0	N
TCGA-KN-8430-01A-11R-2314-13	hsa-mir-521-2	0.0	0.0	N
TCGA-KN-8430-01A-11R-2314-13	hsa-mir-522	0.0	0.0	N
TCGA-KN-8430-01A-11R-2314-13	hsa-mir-523	0.0	0.0	N
TCGA-KN-8430-01A-11R-2314-13	hsa-mir-524	0.0	0.0	N
TCGA-KN-8430-01A-11R-2314-13	hsa-mir-525	0.0	0.0	N
TCGA-KN-8430-01A-11R-2314-13	hsa-mir-526a-1	0.0	0.0	N
TCGA-KN-8430-01A-11R-2314-13	hsa-mir-526a-2	0.0	0.0	N
TCGA-KN-8430-01A-11R-2314-13	hsa-mir-526b	0.0	0.0	N
TCGA-KN-8430-01A-11R-2314-13	hsa-mir-527	0.0	0.0	N
TCGA-KN-8430-01A-11R-2314-13	hsa-mir-532	15682.0	2719.67271	N
TCGA-KN-8430-01A-11R-2314-13	hsa-mir-539	17.0	2.948249	N
TCGA-KN-8430-01A-11R-2314-13	hsa-mir-541	0.0	0.0	N
TCGA-KN-8430-01A-11R-2314-13	hsa-mir-542	812.0	140.822232	N
TCGA-KN-8430-01A-11R-2314-13	hsa-mir-543	0.0	0.0	N
TCGA-KN-8430-01A-11R-2314-13	hsa-mir-544	0.0	0.0	N
TCGA-KN-8430-01A-11R-2314-13	hsa-mir-544b	0.0	0.0	N
TCGA-KN-8430-01A-11R-2314-13	hsa-mir-545	0.0	0.0	N
TCGA-KN-8430-01A-11R-2314-13	hsa-mir-548a-1	0.0	0.0	N
TCGA-KN-8430-01A-11R-2314-13	hsa-mir-548a-2	0.0	0.0	N
TCGA-KN-8430-01A-11R-2314-13	hsa-mir-548a-3	0.0	0.0	N
TCGA-KN-8430-01A-11R-2314-13	hsa-mir-548aa-1	0.0	0.0	N
TCGA-KN-8430-01A-11R-2314-13	hsa-mir-548aa-2	0.0	0.0	N
TCGA-KN-8430-01A-11R-2314-13	hsa-mir-548b	2.0	0.346853	N
TCGA-KN-8430-01A-11R-2314-13	hsa-mir-548c	0.0	0.0	N
TCGA-KN-8430-01A-11R-2314-13	hsa-mir-548d-1	0.0	0.0	N
TCGA-KN-8430-01A-11R-2314-13	hsa-mir-548d-2	0.0	0.0	N
TCGA-KN-8430-01A-11R-2314-13	hsa-mir-548e	2.0	0.346853	N
TCGA-KN-8430-01A-11R-2314-13	hsa-mir-548f-1	0.0	0.0	N
TCGA-KN-8430-01A-11R-2314-13	hsa-mir-548f-2	0.0	0.0	N
TCGA-KN-8430-01A-11R-2314-13	hsa-mir-548f-3	0.0	0.0	N
TCGA-KN-8430-01A-11R-2314-13	hsa-mir-548f-4	0.0	0.0	N
TCGA-KN-8430-01A-11R-2314-13	hsa-mir-548f-5	0.0	0.0	N
TCGA-KN-8430-01A-11R-2314-13	hsa-mir-548g	0.0	0.0	N
TCGA-KN-8430-01A-11R-2314-13	hsa-mir-548h-1	0.0	0.0	N
TCGA-KN-8430-01A-11R-2314-13	hsa-mir-548h-2	0.0	0.0	N
TCGA-KN-8430-01A-11R-2314-13	hsa-mir-548h-3	0.0	0.0	N
TCGA-KN-8430-01A-11R-2314-13	hsa-mir-548h-4	0.0	0.0	N
TCGA-KN-8430-01A-11R-2314-13	hsa-mir-548i-1	0.0	0.0	N
TCGA-KN-8430-01A-11R-2314-13	hsa-mir-548i-2	0.0	0.0	N
TCGA-KN-8430-01A-11R-2314-13	hsa-mir-548i-3	0.0	0.0	N
TCGA-KN-8430-01A-11R-2314-13	hsa-mir-548i-4	0.0	0.0	N
TCGA-KN-8430-01A-11R-2314-13	hsa-mir-548j	2.0	0.346853	N
TCGA-KN-8430-01A-11R-2314-13	hsa-mir-548k	0.0	0.0	N
TCGA-KN-8430-01A-11R-2314-13	hsa-mir-548l	0.0	0.0	N
TCGA-KN-8430-01A-11R-2314-13	hsa-mir-548m	0.0	0.0	N
TCGA-KN-8430-01A-11R-2314-13	hsa-mir-548n	1.0	0.173426	N
TCGA-KN-8430-01A-11R-2314-13	hsa-mir-548o	1.0	0.173426	N
TCGA-KN-8430-01A-11R-2314-13	hsa-mir-548p	0.0	0.0	N
TCGA-KN-8430-01A-11R-2314-13	hsa-mir-548q	1.0	0.173426	N
TCGA-KN-8430-01A-11R-2314-13	hsa-mir-548s	1.0	0.173426	N
TCGA-KN-8430-01A-11R-2314-13	hsa-mir-548t	0.0	0.0	N
TCGA-KN-8430-01A-11R-2314-13	hsa-mir-548u	0.0	0.0	N
TCGA-KN-8430-01A-11R-2314-13	hsa-mir-548v	6.0	1.040558	N
TCGA-KN-8430-01A-11R-2314-13	hsa-mir-548w	0.0	0.0	N
TCGA-KN-8430-01A-11R-2314-13	hsa-mir-548x	0.0	0.0	N
TCGA-KN-8430-01A-11R-2314-13	hsa-mir-548y	0.0	0.0	N
TCGA-KN-8430-01A-11R-2314-13	hsa-mir-548z	0.0	0.0	N
TCGA-KN-8430-01A-11R-2314-13	hsa-mir-549	1.0	0.173426	N
TCGA-KN-8430-01A-11R-2314-13	hsa-mir-550a-1	14.0	2.42797	N
TCGA-KN-8430-01A-11R-2314-13	hsa-mir-550a-2	10.0	1.734264	N
TCGA-KN-8430-01A-11R-2314-13	hsa-mir-550b-1	0.0	0.0	N
TCGA-KN-8430-01A-11R-2314-13	hsa-mir-550b-2	0.0	0.0	N
TCGA-KN-8430-01A-11R-2314-13	hsa-mir-551a	0.0	0.0	N
TCGA-KN-8430-01A-11R-2314-13	hsa-mir-551b	1.0	0.173426	N
TCGA-KN-8430-01A-11R-2314-13	hsa-mir-552	1.0	0.173426	N
TCGA-KN-8430-01A-11R-2314-13	hsa-mir-553	0.0	0.0	N
TCGA-KN-8430-01A-11R-2314-13	hsa-mir-554	0.0	0.0	N
TCGA-KN-8430-01A-11R-2314-13	hsa-mir-555	0.0	0.0	N
TCGA-KN-8430-01A-11R-2314-13	hsa-mir-556	0.0	0.0	N
TCGA-KN-8430-01A-11R-2314-13	hsa-mir-557	0.0	0.0	N
TCGA-KN-8430-01A-11R-2314-13	hsa-mir-558	0.0	0.0	N
TCGA-KN-8430-01A-11R-2314-13	hsa-mir-559	0.0	0.0	N
TCGA-KN-8430-01A-11R-2314-13	hsa-mir-561	19.0	3.295101	N
TCGA-KN-8430-01A-11R-2314-13	hsa-mir-562	0.0	0.0	N
TCGA-KN-8430-01A-11R-2314-13	hsa-mir-563	0.0	0.0	N
TCGA-KN-8430-01A-11R-2314-13	hsa-mir-564	0.0	0.0	N
TCGA-KN-8430-01A-11R-2314-13	hsa-mir-566	0.0	0.0	N
TCGA-KN-8430-01A-11R-2314-13	hsa-mir-567	0.0	0.0	N
TCGA-KN-8430-01A-11R-2314-13	hsa-mir-568	0.0	0.0	N
TCGA-KN-8430-01A-11R-2314-13	hsa-mir-569	0.0	0.0	N
TCGA-KN-8430-01A-11R-2314-13	hsa-mir-570	3.0	0.520279	N
TCGA-KN-8430-01A-11R-2314-13	hsa-mir-571	0.0	0.0	N
TCGA-KN-8430-01A-11R-2314-13	hsa-mir-572	0.0	0.0	N
TCGA-KN-8430-01A-11R-2314-13	hsa-mir-573	0.0	0.0	N
TCGA-KN-8430-01A-11R-2314-13	hsa-mir-574	142.0	24.626548	N
TCGA-KN-8430-01A-11R-2314-13	hsa-mir-575	0.0	0.0	N
TCGA-KN-8430-01A-11R-2314-13	hsa-mir-576	33.0	5.723071	N
TCGA-KN-8430-01A-11R-2314-13	hsa-mir-577	1831.0	317.543727	N
TCGA-KN-8430-01A-11R-2314-13	hsa-mir-578	0.0	0.0	N
TCGA-KN-8430-01A-11R-2314-13	hsa-mir-579	1.0	0.173426	N
TCGA-KN-8430-01A-11R-2314-13	hsa-mir-580	3.0	0.520279	N
TCGA-KN-8430-01A-11R-2314-13	hsa-mir-581	6.0	1.040558	N
TCGA-KN-8430-01A-11R-2314-13	hsa-mir-582	3166.0	549.067963	N
TCGA-KN-8430-01A-11R-2314-13	hsa-mir-583	0.0	0.0	N
TCGA-KN-8430-01A-11R-2314-13	hsa-mir-584	421.0	73.012512	N
TCGA-KN-8430-01A-11R-2314-13	hsa-mir-585	1.0	0.173426	N
TCGA-KN-8430-01A-11R-2314-13	hsa-mir-586	0.0	0.0	N
TCGA-KN-8430-01A-11R-2314-13	hsa-mir-587	0.0	0.0	N
TCGA-KN-8430-01A-11R-2314-13	hsa-mir-588	0.0	0.0	N
TCGA-KN-8430-01A-11R-2314-13	hsa-mir-589	398.0	69.023705	N
TCGA-KN-8430-01A-11R-2314-13	hsa-mir-590	47.0	8.151041	N
TCGA-KN-8430-01A-11R-2314-13	hsa-mir-591	0.0	0.0	N
TCGA-KN-8430-01A-11R-2314-13	hsa-mir-592	10.0	1.734264	N
TCGA-KN-8430-01A-11R-2314-13	hsa-mir-593	0.0	0.0	N
TCGA-KN-8430-01A-11R-2314-13	hsa-mir-595	0.0	0.0	N
TCGA-KN-8430-01A-11R-2314-13	hsa-mir-596	0.0	0.0	N
TCGA-KN-8430-01A-11R-2314-13	hsa-mir-597	0.0	0.0	N
TCGA-KN-8430-01A-11R-2314-13	hsa-mir-598	282.0	48.906243	N
TCGA-KN-8430-01A-11R-2314-13	hsa-mir-599	0.0	0.0	N
TCGA-KN-8430-01A-11R-2314-13	hsa-mir-600	0.0	0.0	N
TCGA-KN-8430-01A-11R-2314-13	hsa-mir-601	0.0	0.0	N
TCGA-KN-8430-01A-11R-2314-13	hsa-mir-602	1.0	0.173426	N
TCGA-KN-8430-01A-11R-2314-13	hsa-mir-603	0.0	0.0	N
TCGA-KN-8430-01A-11R-2314-13	hsa-mir-604	0.0	0.0	N
TCGA-KN-8430-01A-11R-2314-13	hsa-mir-605	2.0	0.346853	N
TCGA-KN-8430-01A-11R-2314-13	hsa-mir-606	0.0	0.0	N
TCGA-KN-8430-01A-11R-2314-13	hsa-mir-607	1.0	0.173426	N
TCGA-KN-8430-01A-11R-2314-13	hsa-mir-608	0.0	0.0	N
TCGA-KN-8430-01A-11R-2314-13	hsa-mir-609	0.0	0.0	N
TCGA-KN-8430-01A-11R-2314-13	hsa-mir-610	0.0	0.0	N
TCGA-KN-8430-01A-11R-2314-13	hsa-mir-611	0.0	0.0	N
TCGA-KN-8430-01A-11R-2314-13	hsa-mir-612	0.0	0.0	N
TCGA-KN-8430-01A-11R-2314-13	hsa-mir-613	0.0	0.0	N
TCGA-KN-8430-01A-11R-2314-13	hsa-mir-614	0.0	0.0	N
TCGA-KN-8430-01A-11R-2314-13	hsa-mir-615	39.0	6.763629	N
TCGA-KN-8430-01A-11R-2314-13	hsa-mir-616	49.0	8.497893	N
TCGA-KN-8430-01A-11R-2314-13	hsa-mir-617	0.0	0.0	N
TCGA-KN-8430-01A-11R-2314-13	hsa-mir-618	3.0	0.520279	N
TCGA-KN-8430-01A-11R-2314-13	hsa-mir-619	0.0	0.0	N
TCGA-KN-8430-01A-11R-2314-13	hsa-mir-620	0.0	0.0	N
TCGA-KN-8430-01A-11R-2314-13	hsa-mir-621	0.0	0.0	N
TCGA-KN-8430-01A-11R-2314-13	hsa-mir-622	0.0	0.0	N
TCGA-KN-8430-01A-11R-2314-13	hsa-mir-623	0.0	0.0	N
TCGA-KN-8430-01A-11R-2314-13	hsa-mir-624	2.0	0.346853	N
TCGA-KN-8430-01A-11R-2314-13	hsa-mir-625	299.0	51.854492	N
TCGA-KN-8430-01A-11R-2314-13	hsa-mir-626	0.0	0.0	N
TCGA-KN-8430-01A-11R-2314-13	hsa-mir-627	11.0	1.90769	N
TCGA-KN-8430-01A-11R-2314-13	hsa-mir-628	31.0	5.376218	N
TCGA-KN-8430-01A-11R-2314-13	hsa-mir-629	279.0	48.385964	N
TCGA-KN-8430-01A-11R-2314-13	hsa-mir-630	0.0	0.0	N
TCGA-KN-8430-01A-11R-2314-13	hsa-mir-631	0.0	0.0	N
TCGA-KN-8430-01A-11R-2314-13	hsa-mir-632	2.0	0.346853	N
TCGA-KN-8430-01A-11R-2314-13	hsa-mir-633	0.0	0.0	N
TCGA-KN-8430-01A-11R-2314-13	hsa-mir-634	0.0	0.0	N
TCGA-KN-8430-01A-11R-2314-13	hsa-mir-635	0.0	0.0	N
TCGA-KN-8430-01A-11R-2314-13	hsa-mir-636	2.0	0.346853	N
TCGA-KN-8430-01A-11R-2314-13	hsa-mir-637	0.0	0.0	N
TCGA-KN-8430-01A-11R-2314-13	hsa-mir-638	0.0	0.0	N
TCGA-KN-8430-01A-11R-2314-13	hsa-mir-639	3.0	0.520279	N
TCGA-KN-8430-01A-11R-2314-13	hsa-mir-640	0.0	0.0	N
TCGA-KN-8430-01A-11R-2314-13	hsa-mir-641	1.0	0.173426	N
TCGA-KN-8430-01A-11R-2314-13	hsa-mir-642a	79.0	13.700685	N
TCGA-KN-8430-01A-11R-2314-13	hsa-mir-642b	0.0	0.0	N
TCGA-KN-8430-01A-11R-2314-13	hsa-mir-643	5.0	0.867132	N
TCGA-KN-8430-01A-11R-2314-13	hsa-mir-644	0.0	0.0	N
TCGA-KN-8430-01A-11R-2314-13	hsa-mir-645	0.0	0.0	N
TCGA-KN-8430-01A-11R-2314-13	hsa-mir-646	0.0	0.0	N
TCGA-KN-8430-01A-11R-2314-13	hsa-mir-647	0.0	0.0	N
TCGA-KN-8430-01A-11R-2314-13	hsa-mir-648	0.0	0.0	N
TCGA-KN-8430-01A-11R-2314-13	hsa-mir-649	0.0	0.0	N
TCGA-KN-8430-01A-11R-2314-13	hsa-mir-650	0.0	0.0	N
TCGA-KN-8430-01A-11R-2314-13	hsa-mir-651	39.0	6.763629	N
TCGA-KN-8430-01A-11R-2314-13	hsa-mir-652	105.0	18.209771	N
TCGA-KN-8430-01A-11R-2314-13	hsa-mir-653	74.0	12.833553	N
TCGA-KN-8430-01A-11R-2314-13	hsa-mir-654	45.0	7.804188	N
TCGA-KN-8430-01A-11R-2314-13	hsa-mir-655	2.0	0.346853	N
TCGA-KN-8430-01A-11R-2314-13	hsa-mir-656	0.0	0.0	N
TCGA-KN-8430-01A-11R-2314-13	hsa-mir-657	0.0	0.0	N
TCGA-KN-8430-01A-11R-2314-13	hsa-mir-658	2.0	0.346853	N
TCGA-KN-8430-01A-11R-2314-13	hsa-mir-659	5.0	0.867132	N
TCGA-KN-8430-01A-11R-2314-13	hsa-mir-660	698.0	121.051623	N
TCGA-KN-8430-01A-11R-2314-13	hsa-mir-661	0.0	0.0	N
TCGA-KN-8430-01A-11R-2314-13	hsa-mir-662	0.0	0.0	N
TCGA-KN-8430-01A-11R-2314-13	hsa-mir-663	1.0	0.173426	N
TCGA-KN-8430-01A-11R-2314-13	hsa-mir-663b	0.0	0.0	N
TCGA-KN-8430-01A-11R-2314-13	hsa-mir-664	320.0	55.496446	N
TCGA-KN-8430-01A-11R-2314-13	hsa-mir-665	0.0	0.0	N
TCGA-KN-8430-01A-11R-2314-13	hsa-mir-668	0.0	0.0	N
TCGA-KN-8430-01A-11R-2314-13	hsa-mir-670	0.0	0.0	N
TCGA-KN-8430-01A-11R-2314-13	hsa-mir-671	24.0	4.162233	N
TCGA-KN-8430-01A-11R-2314-13	hsa-mir-675	67.0	11.619568	N
TCGA-KN-8430-01A-11R-2314-13	hsa-mir-676	12.0	2.081117	N
TCGA-KN-8430-01A-11R-2314-13	hsa-mir-7-1	63.0	10.925863	N
TCGA-KN-8430-01A-11R-2314-13	hsa-mir-7-2	0.0	0.0	N
TCGA-KN-8430-01A-11R-2314-13	hsa-mir-7-3	0.0	0.0	N
TCGA-KN-8430-01A-11R-2314-13	hsa-mir-708	168.0	29.135634	N
TCGA-KN-8430-01A-11R-2314-13	hsa-mir-711	0.0	0.0	N
TCGA-KN-8430-01A-11R-2314-13	hsa-mir-718	0.0	0.0	N
TCGA-KN-8430-01A-11R-2314-13	hsa-mir-720	0.0	0.0	N
TCGA-KN-8430-01A-11R-2314-13	hsa-mir-744	94.0	16.302081	N
TCGA-KN-8430-01A-11R-2314-13	hsa-mir-758	27.0	4.682513	N
TCGA-KN-8430-01A-11R-2314-13	hsa-mir-759	0.0	0.0	N
TCGA-KN-8430-01A-11R-2314-13	hsa-mir-760	4.0	0.693706	N
TCGA-KN-8430-01A-11R-2314-13	hsa-mir-761	0.0	0.0	N
TCGA-KN-8430-01A-11R-2314-13	hsa-mir-762	0.0	0.0	N
TCGA-KN-8430-01A-11R-2314-13	hsa-mir-764	0.0	0.0	N
TCGA-KN-8430-01A-11R-2314-13	hsa-mir-765	0.0	0.0	N
TCGA-KN-8430-01A-11R-2314-13	hsa-mir-766	126.0	21.851726	N
TCGA-KN-8430-01A-11R-2314-13	hsa-mir-767	0.0	0.0	N
TCGA-KN-8430-01A-11R-2314-13	hsa-mir-769	64.0	11.099289	N
TCGA-KN-8430-01A-11R-2314-13	hsa-mir-770	0.0	0.0	N
TCGA-KN-8430-01A-11R-2314-13	hsa-mir-802	0.0	0.0	N
TCGA-KN-8430-01A-11R-2314-13	hsa-mir-873	0.0	0.0	N
TCGA-KN-8430-01A-11R-2314-13	hsa-mir-874	1247.0	216.262713	N
TCGA-KN-8430-01A-11R-2314-13	hsa-mir-875	0.0	0.0	N
TCGA-KN-8430-01A-11R-2314-13	hsa-mir-876	0.0	0.0	N
TCGA-KN-8430-01A-11R-2314-13	hsa-mir-877	5.0	0.867132	N
TCGA-KN-8430-01A-11R-2314-13	hsa-mir-885	129.0	22.372005	N
TCGA-KN-8430-01A-11R-2314-13	hsa-mir-887	14.0	2.42797	N
TCGA-KN-8430-01A-11R-2314-13	hsa-mir-888	424.0	73.532791	N
TCGA-KN-8430-01A-11R-2314-13	hsa-mir-889	29.0	5.029365	N
TCGA-KN-8430-01A-11R-2314-13	hsa-mir-890	37.0	6.416777	N
TCGA-KN-8430-01A-11R-2314-13	hsa-mir-891a	114505.0	19858.189238	N
TCGA-KN-8430-01A-11R-2314-13	hsa-mir-891b	359.0	62.260075	N
TCGA-KN-8430-01A-11R-2314-13	hsa-mir-892a	1007.0	174.640379	N
TCGA-KN-8430-01A-11R-2314-13	hsa-mir-892b	213.0	36.939822	N
TCGA-KN-8430-01A-11R-2314-13	hsa-mir-9-1	603.0	104.576116	N
TCGA-KN-8430-01A-11R-2314-13	hsa-mir-9-2	615.0	106.657232	N
TCGA-KN-8430-01A-11R-2314-13	hsa-mir-9-3	0.0	0.0	N
TCGA-KN-8430-01A-11R-2314-13	hsa-mir-920	0.0	0.0	N
TCGA-KN-8430-01A-11R-2314-13	hsa-mir-921	0.0	0.0	N
TCGA-KN-8430-01A-11R-2314-13	hsa-mir-922	0.0	0.0	N
TCGA-KN-8430-01A-11R-2314-13	hsa-mir-924	0.0	0.0	N
TCGA-KN-8430-01A-11R-2314-13	hsa-mir-92a-1	1465.0	254.069667	N
TCGA-KN-8430-01A-11R-2314-13	hsa-mir-92a-2	34614.0	6002.9812	N
TCGA-KN-8430-01A-11R-2314-13	hsa-mir-92b	323.0	56.016725	N
TCGA-KN-8430-01A-11R-2314-13	hsa-mir-93	12293.0	2131.930661	N
TCGA-KN-8430-01A-11R-2314-13	hsa-mir-933	0.0	0.0	N
TCGA-KN-8430-01A-11R-2314-13	hsa-mir-934	0.0	0.0	N
TCGA-KN-8430-01A-11R-2314-13	hsa-mir-935	6.0	1.040558	N
TCGA-KN-8430-01A-11R-2314-13	hsa-mir-936	0.0	0.0	N
TCGA-KN-8430-01A-11R-2314-13	hsa-mir-937	5.0	0.867132	N
TCGA-KN-8430-01A-11R-2314-13	hsa-mir-938	0.0	0.0	N
TCGA-KN-8430-01A-11R-2314-13	hsa-mir-939	4.0	0.693706	N
TCGA-KN-8430-01A-11R-2314-13	hsa-mir-940	5.0	0.867132	N
TCGA-KN-8430-01A-11R-2314-13	hsa-mir-941-1	0.0	0.0	N
TCGA-KN-8430-01A-11R-2314-13	hsa-mir-941-3	0.0	0.0	N
TCGA-KN-8430-01A-11R-2314-13	hsa-mir-941-4	0.0	0.0	N
TCGA-KN-8430-01A-11R-2314-13	hsa-mir-942	35.0	6.069924	N
TCGA-KN-8430-01A-11R-2314-13	hsa-mir-943	0.0	0.0	N
TCGA-KN-8430-01A-11R-2314-13	hsa-mir-944	3.0	0.520279	N
TCGA-KN-8430-01A-11R-2314-13	hsa-mir-95	2.0	0.346853	N
TCGA-KN-8430-01A-11R-2314-13	hsa-mir-96	136.0	23.58599	N
TCGA-KN-8430-01A-11R-2314-13	hsa-mir-98	128.0	22.198578	N
TCGA-KN-8430-01A-11R-2314-13	hsa-mir-99a	4016.0	696.480398	Y
TCGA-KN-8430-01A-11R-2314-13	hsa-mir-99b	222021.0	38504.301408	N
