# Supplementary material for: Dysfunctional miRNA-Mediated Regulation in Chromophobe Renal Cell Carcinoma
Source: PLoS One. 2016 Jun 3;11(6):e0156324. doi: 10.1371/journal.pone.0156324 (PMC4892590; doi:10.1371/journal.pone.0156324)
Supplement: S1 File — (ZIP) [file pone.0156324.s001.zip › S1_File miRNA expression profile downloaded from TCGA/case/bcgsc.ca__IlluminaHiSeq_miRNASeq__TCGA-KN-8431-01A-11R-2314-13__mirna_quantification.txt]

barcode	miRNA_ID	read_count	reads_per_million_miRNA_mapped	cross-mapped
TCGA-KN-8431-01A-11R-2314-13	hsa-let-7a-1	25535.0	3706.980839	N
TCGA-KN-8431-01A-11R-2314-13	hsa-let-7a-2	51143.0	7424.559274	Y
TCGA-KN-8431-01A-11R-2314-13	hsa-let-7a-3	25452.0	3694.931518	N
TCGA-KN-8431-01A-11R-2314-13	hsa-let-7b	37640.0	5464.294451	N
TCGA-KN-8431-01A-11R-2314-13	hsa-let-7c	1311.0	190.321202	Y
TCGA-KN-8431-01A-11R-2314-13	hsa-let-7d	5191.0	753.590661	N
TCGA-KN-8431-01A-11R-2314-13	hsa-let-7e	10005.0	1452.451275	N
TCGA-KN-8431-01A-11R-2314-13	hsa-let-7f-1	86.0	12.484839	N
TCGA-KN-8431-01A-11R-2314-13	hsa-let-7f-2	47733.0	6929.520909	N
TCGA-KN-8431-01A-11R-2314-13	hsa-let-7g	4932.0	715.990973	N
TCGA-KN-8431-01A-11R-2314-13	hsa-let-7i	2075.0	301.233023	N
TCGA-KN-8431-01A-11R-2314-13	hsa-mir-1-1	0.0	0.0	N
TCGA-KN-8431-01A-11R-2314-13	hsa-mir-1-2	16.0	2.322761	N
TCGA-KN-8431-01A-11R-2314-13	hsa-mir-100	10064.0	1461.016455	N
TCGA-KN-8431-01A-11R-2314-13	hsa-mir-101-1	105365.0	15296.104803	N
TCGA-KN-8431-01A-11R-2314-13	hsa-mir-101-2	191.0	27.727955	N
TCGA-KN-8431-01A-11R-2314-13	hsa-mir-103-1	48480.0	7037.964797	Y
TCGA-KN-8431-01A-11R-2314-13	hsa-mir-103-1-as	0.0	0.0	N
TCGA-KN-8431-01A-11R-2314-13	hsa-mir-103-2	20.0	2.903451	N
TCGA-KN-8431-01A-11R-2314-13	hsa-mir-103-2-as	0.0	0.0	N
TCGA-KN-8431-01A-11R-2314-13	hsa-mir-105-1	0.0	0.0	N
TCGA-KN-8431-01A-11R-2314-13	hsa-mir-105-2	0.0	0.0	N
TCGA-KN-8431-01A-11R-2314-13	hsa-mir-106a	21.0	3.048623	Y
TCGA-KN-8431-01A-11R-2314-13	hsa-mir-106b	1158.0	168.109803	N
TCGA-KN-8431-01A-11R-2314-13	hsa-mir-107	392.0	56.907636	Y
TCGA-KN-8431-01A-11R-2314-13	hsa-mir-10a	913666.0	132639.215023	N
TCGA-KN-8431-01A-11R-2314-13	hsa-mir-10b	1625010.0	235906.831167	N
TCGA-KN-8431-01A-11R-2314-13	hsa-mir-1178	0.0	0.0	N
TCGA-KN-8431-01A-11R-2314-13	hsa-mir-1179	0.0	0.0	N
TCGA-KN-8431-01A-11R-2314-13	hsa-mir-1180	27.0	3.919659	N
TCGA-KN-8431-01A-11R-2314-13	hsa-mir-1181	2.0	0.290345	N
TCGA-KN-8431-01A-11R-2314-13	hsa-mir-1182	0.0	0.0	N
TCGA-KN-8431-01A-11R-2314-13	hsa-mir-1183	0.0	0.0	N
TCGA-KN-8431-01A-11R-2314-13	hsa-mir-1184-1	0.0	0.0	N
TCGA-KN-8431-01A-11R-2314-13	hsa-mir-1184-2	0.0	0.0	N
TCGA-KN-8431-01A-11R-2314-13	hsa-mir-1184-3	0.0	0.0	N
TCGA-KN-8431-01A-11R-2314-13	hsa-mir-1185-1	0.0	0.0	N
TCGA-KN-8431-01A-11R-2314-13	hsa-mir-1185-2	0.0	0.0	N
TCGA-KN-8431-01A-11R-2314-13	hsa-mir-1193	0.0	0.0	N
TCGA-KN-8431-01A-11R-2314-13	hsa-mir-1197	0.0	0.0	N
TCGA-KN-8431-01A-11R-2314-13	hsa-mir-1200	0.0	0.0	N
TCGA-KN-8431-01A-11R-2314-13	hsa-mir-1202	0.0	0.0	N
TCGA-KN-8431-01A-11R-2314-13	hsa-mir-1203	0.0	0.0	N
TCGA-KN-8431-01A-11R-2314-13	hsa-mir-1204	0.0	0.0	N
TCGA-KN-8431-01A-11R-2314-13	hsa-mir-1205	0.0	0.0	N
TCGA-KN-8431-01A-11R-2314-13	hsa-mir-1206	0.0	0.0	N
TCGA-KN-8431-01A-11R-2314-13	hsa-mir-1207	0.0	0.0	N
TCGA-KN-8431-01A-11R-2314-13	hsa-mir-1208	0.0	0.0	N
TCGA-KN-8431-01A-11R-2314-13	hsa-mir-122	0.0	0.0	N
TCGA-KN-8431-01A-11R-2314-13	hsa-mir-1224	0.0	0.0	N
TCGA-KN-8431-01A-11R-2314-13	hsa-mir-1225	1.0	0.145173	N
TCGA-KN-8431-01A-11R-2314-13	hsa-mir-1226	2.0	0.290345	N
TCGA-KN-8431-01A-11R-2314-13	hsa-mir-1227	0.0	0.0	N
TCGA-KN-8431-01A-11R-2314-13	hsa-mir-1228	1.0	0.145173	N
TCGA-KN-8431-01A-11R-2314-13	hsa-mir-1229	2.0	0.290345	N
TCGA-KN-8431-01A-11R-2314-13	hsa-mir-1231	0.0	0.0	N
TCGA-KN-8431-01A-11R-2314-13	hsa-mir-1233-1	0.0	0.0	N
TCGA-KN-8431-01A-11R-2314-13	hsa-mir-1233-2	0.0	0.0	N
TCGA-KN-8431-01A-11R-2314-13	hsa-mir-1234	0.0	0.0	N
TCGA-KN-8431-01A-11R-2314-13	hsa-mir-1236	0.0	0.0	N
TCGA-KN-8431-01A-11R-2314-13	hsa-mir-1237	0.0	0.0	N
TCGA-KN-8431-01A-11R-2314-13	hsa-mir-1238	0.0	0.0	N
TCGA-KN-8431-01A-11R-2314-13	hsa-mir-124-1	0.0	0.0	N
TCGA-KN-8431-01A-11R-2314-13	hsa-mir-124-2	0.0	0.0	N
TCGA-KN-8431-01A-11R-2314-13	hsa-mir-124-3	0.0	0.0	N
TCGA-KN-8431-01A-11R-2314-13	hsa-mir-1243	0.0	0.0	N
TCGA-KN-8431-01A-11R-2314-13	hsa-mir-1244-1	0.0	0.0	N
TCGA-KN-8431-01A-11R-2314-13	hsa-mir-1244-2	0.0	0.0	N
TCGA-KN-8431-01A-11R-2314-13	hsa-mir-1244-3	0.0	0.0	N
TCGA-KN-8431-01A-11R-2314-13	hsa-mir-1245	0.0	0.0	N
TCGA-KN-8431-01A-11R-2314-13	hsa-mir-1246	0.0	0.0	N
TCGA-KN-8431-01A-11R-2314-13	hsa-mir-1247	26.0	3.774486	N
TCGA-KN-8431-01A-11R-2314-13	hsa-mir-1248	0.0	0.0	N
TCGA-KN-8431-01A-11R-2314-13	hsa-mir-1249	2.0	0.290345	N
TCGA-KN-8431-01A-11R-2314-13	hsa-mir-1250	0.0	0.0	N
TCGA-KN-8431-01A-11R-2314-13	hsa-mir-1251	1.0	0.145173	N
TCGA-KN-8431-01A-11R-2314-13	hsa-mir-1252	0.0	0.0	N
TCGA-KN-8431-01A-11R-2314-13	hsa-mir-1253	0.0	0.0	N
TCGA-KN-8431-01A-11R-2314-13	hsa-mir-1254	0.0	0.0	N
TCGA-KN-8431-01A-11R-2314-13	hsa-mir-1255a	1.0	0.145173	N
TCGA-KN-8431-01A-11R-2314-13	hsa-mir-1255b-1	0.0	0.0	N
TCGA-KN-8431-01A-11R-2314-13	hsa-mir-1255b-2	0.0	0.0	N
TCGA-KN-8431-01A-11R-2314-13	hsa-mir-1256	0.0	0.0	N
TCGA-KN-8431-01A-11R-2314-13	hsa-mir-1257	0.0	0.0	N
TCGA-KN-8431-01A-11R-2314-13	hsa-mir-1258	28.0	4.064831	N
TCGA-KN-8431-01A-11R-2314-13	hsa-mir-125a	6746.0	979.333963	N
TCGA-KN-8431-01A-11R-2314-13	hsa-mir-125b-1	543.0	78.82869	N
TCGA-KN-8431-01A-11R-2314-13	hsa-mir-125b-2	28.0	4.064831	N
TCGA-KN-8431-01A-11R-2314-13	hsa-mir-126	36157.0	5249.003572	N
TCGA-KN-8431-01A-11R-2314-13	hsa-mir-1260	0.0	0.0	N
TCGA-KN-8431-01A-11R-2314-13	hsa-mir-1260b	0.0	0.0	N
TCGA-KN-8431-01A-11R-2314-13	hsa-mir-1261	0.0	0.0	N
TCGA-KN-8431-01A-11R-2314-13	hsa-mir-1262	3.0	0.435518	N
TCGA-KN-8431-01A-11R-2314-13	hsa-mir-1263	0.0	0.0	N
TCGA-KN-8431-01A-11R-2314-13	hsa-mir-1264	0.0	0.0	N
TCGA-KN-8431-01A-11R-2314-13	hsa-mir-1265	0.0	0.0	N
TCGA-KN-8431-01A-11R-2314-13	hsa-mir-1266	19.0	2.758278	N
TCGA-KN-8431-01A-11R-2314-13	hsa-mir-1267	0.0	0.0	N
TCGA-KN-8431-01A-11R-2314-13	hsa-mir-1268	0.0	0.0	N
TCGA-KN-8431-01A-11R-2314-13	hsa-mir-1269	1.0	0.145173	N
TCGA-KN-8431-01A-11R-2314-13	hsa-mir-127	351.0	50.955562	N
TCGA-KN-8431-01A-11R-2314-13	hsa-mir-1270-1	1.0	0.145173	N
TCGA-KN-8431-01A-11R-2314-13	hsa-mir-1270-2	0.0	0.0	N
TCGA-KN-8431-01A-11R-2314-13	hsa-mir-1271	12.0	1.74207	N
TCGA-KN-8431-01A-11R-2314-13	hsa-mir-1272	0.0	0.0	N
TCGA-KN-8431-01A-11R-2314-13	hsa-mir-1273	0.0	0.0	N
TCGA-KN-8431-01A-11R-2314-13	hsa-mir-1273c	0.0	0.0	N
TCGA-KN-8431-01A-11R-2314-13	hsa-mir-1273d	0.0	0.0	N
TCGA-KN-8431-01A-11R-2314-13	hsa-mir-1274a	0.0	0.0	N
TCGA-KN-8431-01A-11R-2314-13	hsa-mir-1274b	4.0	0.58069	N
TCGA-KN-8431-01A-11R-2314-13	hsa-mir-1275	2.0	0.290345	N
TCGA-KN-8431-01A-11R-2314-13	hsa-mir-1276	1.0	0.145173	N
TCGA-KN-8431-01A-11R-2314-13	hsa-mir-1277	3.0	0.435518	N
TCGA-KN-8431-01A-11R-2314-13	hsa-mir-1278	0.0	0.0	N
TCGA-KN-8431-01A-11R-2314-13	hsa-mir-1279	0.0	0.0	N
TCGA-KN-8431-01A-11R-2314-13	hsa-mir-128-1	308.0	44.713143	N
TCGA-KN-8431-01A-11R-2314-13	hsa-mir-128-2	237.0	34.405892	N
TCGA-KN-8431-01A-11R-2314-13	hsa-mir-1280	0.0	0.0	N
TCGA-KN-8431-01A-11R-2314-13	hsa-mir-1281	0.0	0.0	N
TCGA-KN-8431-01A-11R-2314-13	hsa-mir-1282	0.0	0.0	N
TCGA-KN-8431-01A-11R-2314-13	hsa-mir-1283-1	0.0	0.0	N
TCGA-KN-8431-01A-11R-2314-13	hsa-mir-1283-2	0.0	0.0	N
TCGA-KN-8431-01A-11R-2314-13	hsa-mir-1284	0.0	0.0	N
TCGA-KN-8431-01A-11R-2314-13	hsa-mir-1285-1	0.0	0.0	N
TCGA-KN-8431-01A-11R-2314-13	hsa-mir-1285-2	0.0	0.0	N
TCGA-KN-8431-01A-11R-2314-13	hsa-mir-1286	0.0	0.0	N
TCGA-KN-8431-01A-11R-2314-13	hsa-mir-1287	31.0	4.500349	N
TCGA-KN-8431-01A-11R-2314-13	hsa-mir-1288	1.0	0.145173	N
TCGA-KN-8431-01A-11R-2314-13	hsa-mir-1289-1	0.0	0.0	N
TCGA-KN-8431-01A-11R-2314-13	hsa-mir-1289-2	0.0	0.0	N
TCGA-KN-8431-01A-11R-2314-13	hsa-mir-129-1	258.0	37.454516	N
TCGA-KN-8431-01A-11R-2314-13	hsa-mir-129-2	253.0	36.728653	N
TCGA-KN-8431-01A-11R-2314-13	hsa-mir-1290	0.0	0.0	N
TCGA-KN-8431-01A-11R-2314-13	hsa-mir-1291	4.0	0.58069	N
TCGA-KN-8431-01A-11R-2314-13	hsa-mir-1292	3.0	0.435518	N
TCGA-KN-8431-01A-11R-2314-13	hsa-mir-1293	2.0	0.290345	N
TCGA-KN-8431-01A-11R-2314-13	hsa-mir-1294	0.0	0.0	N
TCGA-KN-8431-01A-11R-2314-13	hsa-mir-1295	0.0	0.0	N
TCGA-KN-8431-01A-11R-2314-13	hsa-mir-1296	47.0	6.823109	N
TCGA-KN-8431-01A-11R-2314-13	hsa-mir-1297	0.0	0.0	N
TCGA-KN-8431-01A-11R-2314-13	hsa-mir-1298	0.0	0.0	N
TCGA-KN-8431-01A-11R-2314-13	hsa-mir-1299	0.0	0.0	N
TCGA-KN-8431-01A-11R-2314-13	hsa-mir-1301	33.0	4.790694	N
TCGA-KN-8431-01A-11R-2314-13	hsa-mir-1302-1	0.0	0.0	N
TCGA-KN-8431-01A-11R-2314-13	hsa-mir-1302-10	0.0	0.0	N
TCGA-KN-8431-01A-11R-2314-13	hsa-mir-1302-11	0.0	0.0	N
TCGA-KN-8431-01A-11R-2314-13	hsa-mir-1302-2	0.0	0.0	N
TCGA-KN-8431-01A-11R-2314-13	hsa-mir-1302-3	0.0	0.0	N
TCGA-KN-8431-01A-11R-2314-13	hsa-mir-1302-4	0.0	0.0	N
TCGA-KN-8431-01A-11R-2314-13	hsa-mir-1302-5	0.0	0.0	N
TCGA-KN-8431-01A-11R-2314-13	hsa-mir-1302-6	0.0	0.0	N
TCGA-KN-8431-01A-11R-2314-13	hsa-mir-1302-7	0.0	0.0	N
TCGA-KN-8431-01A-11R-2314-13	hsa-mir-1302-8	0.0	0.0	N
TCGA-KN-8431-01A-11R-2314-13	hsa-mir-1302-9	0.0	0.0	N
TCGA-KN-8431-01A-11R-2314-13	hsa-mir-1303	0.0	0.0	N
TCGA-KN-8431-01A-11R-2314-13	hsa-mir-1304	4.0	0.58069	N
TCGA-KN-8431-01A-11R-2314-13	hsa-mir-1305	0.0	0.0	N
TCGA-KN-8431-01A-11R-2314-13	hsa-mir-1306	79.0	11.468631	N
TCGA-KN-8431-01A-11R-2314-13	hsa-mir-1307	14394.0	2089.613558	N
TCGA-KN-8431-01A-11R-2314-13	hsa-mir-130a	48.0	6.968282	N
TCGA-KN-8431-01A-11R-2314-13	hsa-mir-130b	18.0	2.613106	N
TCGA-KN-8431-01A-11R-2314-13	hsa-mir-132	374.0	54.29453	N
TCGA-KN-8431-01A-11R-2314-13	hsa-mir-1321	0.0	0.0	N
TCGA-KN-8431-01A-11R-2314-13	hsa-mir-1322	0.0	0.0	N
TCGA-KN-8431-01A-11R-2314-13	hsa-mir-1323	0.0	0.0	N
TCGA-KN-8431-01A-11R-2314-13	hsa-mir-1324	0.0	0.0	N
TCGA-KN-8431-01A-11R-2314-13	hsa-mir-133a-1	0.0	0.0	N
TCGA-KN-8431-01A-11R-2314-13	hsa-mir-133a-2	0.0	0.0	N
TCGA-KN-8431-01A-11R-2314-13	hsa-mir-133b	0.0	0.0	N
TCGA-KN-8431-01A-11R-2314-13	hsa-mir-134	55.0	7.98449	N
TCGA-KN-8431-01A-11R-2314-13	hsa-mir-135a-1	6.0	0.871035	N
TCGA-KN-8431-01A-11R-2314-13	hsa-mir-135a-2	0.0	0.0	N
TCGA-KN-8431-01A-11R-2314-13	hsa-mir-135b	0.0	0.0	N
TCGA-KN-8431-01A-11R-2314-13	hsa-mir-136	13.0	1.887243	N
TCGA-KN-8431-01A-11R-2314-13	hsa-mir-137	0.0	0.0	N
TCGA-KN-8431-01A-11R-2314-13	hsa-mir-138-1	0.0	0.0	N
TCGA-KN-8431-01A-11R-2314-13	hsa-mir-138-2	0.0	0.0	N
TCGA-KN-8431-01A-11R-2314-13	hsa-mir-139	1357.0	196.999138	N
TCGA-KN-8431-01A-11R-2314-13	hsa-mir-140	11562.0	1678.484921	N
TCGA-KN-8431-01A-11R-2314-13	hsa-mir-141	35.0	5.081039	N
TCGA-KN-8431-01A-11R-2314-13	hsa-mir-142	1805.0	262.036437	N
TCGA-KN-8431-01A-11R-2314-13	hsa-mir-143	207315.0	30096.445378	N
TCGA-KN-8431-01A-11R-2314-13	hsa-mir-144	769.0	111.637684	N
TCGA-KN-8431-01A-11R-2314-13	hsa-mir-145	4137.0	600.578803	N
TCGA-KN-8431-01A-11R-2314-13	hsa-mir-1468	126.0	18.29174	N
TCGA-KN-8431-01A-11R-2314-13	hsa-mir-1469	0.0	0.0	N
TCGA-KN-8431-01A-11R-2314-13	hsa-mir-146a	40.0	5.806902	N
TCGA-KN-8431-01A-11R-2314-13	hsa-mir-146b	1299.0	188.579131	N
TCGA-KN-8431-01A-11R-2314-13	hsa-mir-147	0.0	0.0	N
TCGA-KN-8431-01A-11R-2314-13	hsa-mir-1470	0.0	0.0	N
TCGA-KN-8431-01A-11R-2314-13	hsa-mir-1471	0.0	0.0	N
TCGA-KN-8431-01A-11R-2314-13	hsa-mir-147b	0.0	0.0	N
TCGA-KN-8431-01A-11R-2314-13	hsa-mir-148a	16354.0	2374.151739	N
TCGA-KN-8431-01A-11R-2314-13	hsa-mir-148b	535.0	77.66731	N
TCGA-KN-8431-01A-11R-2314-13	hsa-mir-149	113.0	16.404497	N
TCGA-KN-8431-01A-11R-2314-13	hsa-mir-150	589.0	85.506627	N
TCGA-KN-8431-01A-11R-2314-13	hsa-mir-151	12141.0	1762.539823	N
TCGA-KN-8431-01A-11R-2314-13	hsa-mir-152	919.0	133.413565	N
TCGA-KN-8431-01A-11R-2314-13	hsa-mir-153-1	0.0	0.0	N
TCGA-KN-8431-01A-11R-2314-13	hsa-mir-153-2	14.0	2.032416	N
TCGA-KN-8431-01A-11R-2314-13	hsa-mir-1537	1.0	0.145173	N
TCGA-KN-8431-01A-11R-2314-13	hsa-mir-1538	0.0	0.0	N
TCGA-KN-8431-01A-11R-2314-13	hsa-mir-1539	0.0	0.0	N
TCGA-KN-8431-01A-11R-2314-13	hsa-mir-154	0.0	0.0	N
TCGA-KN-8431-01A-11R-2314-13	hsa-mir-155	85.0	12.339666	N
TCGA-KN-8431-01A-11R-2314-13	hsa-mir-15a	479.0	69.537647	N
TCGA-KN-8431-01A-11R-2314-13	hsa-mir-15b	1508.0	218.920192	N
TCGA-KN-8431-01A-11R-2314-13	hsa-mir-16-1	1842.0	267.407821	N
TCGA-KN-8431-01A-11R-2314-13	hsa-mir-16-2	19.0	2.758278	N
TCGA-KN-8431-01A-11R-2314-13	hsa-mir-17	1397.0	202.80604	Y
TCGA-KN-8431-01A-11R-2314-13	hsa-mir-181a-1	5315.0	771.592056	N
TCGA-KN-8431-01A-11R-2314-13	hsa-mir-181a-2	956.0	138.784949	N
TCGA-KN-8431-01A-11R-2314-13	hsa-mir-181b-1	912.0	132.397358	N
TCGA-KN-8431-01A-11R-2314-13	hsa-mir-181b-2	9.0	1.306553	N
TCGA-KN-8431-01A-11R-2314-13	hsa-mir-181c	105.0	15.243117	N
TCGA-KN-8431-01A-11R-2314-13	hsa-mir-181d	21.0	3.048623	N
TCGA-KN-8431-01A-11R-2314-13	hsa-mir-182	193946.0	28155.633675	N
TCGA-KN-8431-01A-11R-2314-13	hsa-mir-1825	0.0	0.0	N
TCGA-KN-8431-01A-11R-2314-13	hsa-mir-1827	0.0	0.0	N
TCGA-KN-8431-01A-11R-2314-13	hsa-mir-183	94135.0	13665.817165	N
TCGA-KN-8431-01A-11R-2314-13	hsa-mir-184	0.0	0.0	N
TCGA-KN-8431-01A-11R-2314-13	hsa-mir-185	1085.0	157.512207	N
TCGA-KN-8431-01A-11R-2314-13	hsa-mir-186	632.0	91.749046	N
TCGA-KN-8431-01A-11R-2314-13	hsa-mir-187	2281.0	331.138566	N
TCGA-KN-8431-01A-11R-2314-13	hsa-mir-188	80.0	11.613803	N
TCGA-KN-8431-01A-11R-2314-13	hsa-mir-18a	5.0	0.725863	N
TCGA-KN-8431-01A-11R-2314-13	hsa-mir-18b	0.0	0.0	N
TCGA-KN-8431-01A-11R-2314-13	hsa-mir-190	9.0	1.306553	N
TCGA-KN-8431-01A-11R-2314-13	hsa-mir-1908	0.0	0.0	N
TCGA-KN-8431-01A-11R-2314-13	hsa-mir-1909	0.0	0.0	N
TCGA-KN-8431-01A-11R-2314-13	hsa-mir-190b	0.0	0.0	N
TCGA-KN-8431-01A-11R-2314-13	hsa-mir-191	4131.0	599.707768	N
TCGA-KN-8431-01A-11R-2314-13	hsa-mir-1910	0.0	0.0	N
TCGA-KN-8431-01A-11R-2314-13	hsa-mir-1911	0.0	0.0	N
TCGA-KN-8431-01A-11R-2314-13	hsa-mir-1912	0.0	0.0	N
TCGA-KN-8431-01A-11R-2314-13	hsa-mir-1913	0.0	0.0	N
TCGA-KN-8431-01A-11R-2314-13	hsa-mir-1914	1.0	0.145173	N
TCGA-KN-8431-01A-11R-2314-13	hsa-mir-1915	0.0	0.0	N
TCGA-KN-8431-01A-11R-2314-13	hsa-mir-192	5770.0	837.645563	Y
TCGA-KN-8431-01A-11R-2314-13	hsa-mir-193a	566.0	82.167658	N
TCGA-KN-8431-01A-11R-2314-13	hsa-mir-193b	70.0	10.162078	N
TCGA-KN-8431-01A-11R-2314-13	hsa-mir-194-1	1044.0	151.560133	N
TCGA-KN-8431-01A-11R-2314-13	hsa-mir-194-2	1048.0	152.140823	N
TCGA-KN-8431-01A-11R-2314-13	hsa-mir-195	46.0	6.677937	N
TCGA-KN-8431-01A-11R-2314-13	hsa-mir-196a-1	281.0	40.793484	N
TCGA-KN-8431-01A-11R-2314-13	hsa-mir-196a-2	48.0	6.968282	N
TCGA-KN-8431-01A-11R-2314-13	hsa-mir-196b	1880.0	272.924377	N
TCGA-KN-8431-01A-11R-2314-13	hsa-mir-197	645.0	93.636289	N
TCGA-KN-8431-01A-11R-2314-13	hsa-mir-1972-1	0.0	0.0	N
TCGA-KN-8431-01A-11R-2314-13	hsa-mir-1972-2	0.0	0.0	N
TCGA-KN-8431-01A-11R-2314-13	hsa-mir-1973	0.0	0.0	N
TCGA-KN-8431-01A-11R-2314-13	hsa-mir-1976	44.0	6.387592	N
TCGA-KN-8431-01A-11R-2314-13	hsa-mir-198	0.0	0.0	N
TCGA-KN-8431-01A-11R-2314-13	hsa-mir-199a-1	393.0	57.052809	Y
TCGA-KN-8431-01A-11R-2314-13	hsa-mir-199a-2	691.0	100.314226	Y
TCGA-KN-8431-01A-11R-2314-13	hsa-mir-199b	923.0	133.994256	Y
TCGA-KN-8431-01A-11R-2314-13	hsa-mir-19a	27.0	3.919659	N
TCGA-KN-8431-01A-11R-2314-13	hsa-mir-19b-1	10.0	1.451725	N
TCGA-KN-8431-01A-11R-2314-13	hsa-mir-19b-2	99.0	14.372082	N
TCGA-KN-8431-01A-11R-2314-13	hsa-mir-200a	2985.0	433.340035	N
TCGA-KN-8431-01A-11R-2314-13	hsa-mir-200b	3824.0	555.139798	N
TCGA-KN-8431-01A-11R-2314-13	hsa-mir-200c	91.0	13.210701	N
TCGA-KN-8431-01A-11R-2314-13	hsa-mir-202	1.0	0.145173	N
TCGA-KN-8431-01A-11R-2314-13	hsa-mir-203	110.0	15.96898	N
TCGA-KN-8431-01A-11R-2314-13	hsa-mir-204	26.0	3.774486	N
TCGA-KN-8431-01A-11R-2314-13	hsa-mir-205	4.0	0.58069	N
TCGA-KN-8431-01A-11R-2314-13	hsa-mir-2052	0.0	0.0	N
TCGA-KN-8431-01A-11R-2314-13	hsa-mir-2053	0.0	0.0	N
TCGA-KN-8431-01A-11R-2314-13	hsa-mir-2054	0.0	0.0	N
TCGA-KN-8431-01A-11R-2314-13	hsa-mir-206	0.0	0.0	N
TCGA-KN-8431-01A-11R-2314-13	hsa-mir-208a	0.0	0.0	N
TCGA-KN-8431-01A-11R-2314-13	hsa-mir-208b	0.0	0.0	N
TCGA-KN-8431-01A-11R-2314-13	hsa-mir-20a	493.0	71.570063	N
TCGA-KN-8431-01A-11R-2314-13	hsa-mir-20b	51.0	7.4038	N
TCGA-KN-8431-01A-11R-2314-13	hsa-mir-21	84554.0	12274.919048	N
TCGA-KN-8431-01A-11R-2314-13	hsa-mir-210	2081.0	302.104058	N
TCGA-KN-8431-01A-11R-2314-13	hsa-mir-211	0.0	0.0	N
TCGA-KN-8431-01A-11R-2314-13	hsa-mir-2110	4.0	0.58069	N
TCGA-KN-8431-01A-11R-2314-13	hsa-mir-2113	0.0	0.0	N
TCGA-KN-8431-01A-11R-2314-13	hsa-mir-2114	2.0	0.290345	N
TCGA-KN-8431-01A-11R-2314-13	hsa-mir-2115	0.0	0.0	N
TCGA-KN-8431-01A-11R-2314-13	hsa-mir-2116	2.0	0.290345	N
TCGA-KN-8431-01A-11R-2314-13	hsa-mir-2117	0.0	0.0	N
TCGA-KN-8431-01A-11R-2314-13	hsa-mir-212	10.0	1.451725	N
TCGA-KN-8431-01A-11R-2314-13	hsa-mir-214	10.0	1.451725	N
TCGA-KN-8431-01A-11R-2314-13	hsa-mir-215	5.0	0.725863	Y
TCGA-KN-8431-01A-11R-2314-13	hsa-mir-216a	1.0	0.145173	N
TCGA-KN-8431-01A-11R-2314-13	hsa-mir-216b	0.0	0.0	N
TCGA-KN-8431-01A-11R-2314-13	hsa-mir-217	3.0	0.435518	N
TCGA-KN-8431-01A-11R-2314-13	hsa-mir-218-1	7.0	1.016208	N
TCGA-KN-8431-01A-11R-2314-13	hsa-mir-218-2	753.0	109.314924	N
TCGA-KN-8431-01A-11R-2314-13	hsa-mir-219-1	2.0	0.290345	N
TCGA-KN-8431-01A-11R-2314-13	hsa-mir-219-2	0.0	0.0	N
TCGA-KN-8431-01A-11R-2314-13	hsa-mir-22	1409895.0	204678.039967	N
TCGA-KN-8431-01A-11R-2314-13	hsa-mir-221	11287.0	1638.562472	N
TCGA-KN-8431-01A-11R-2314-13	hsa-mir-222	2591.0	376.142054	N
TCGA-KN-8431-01A-11R-2314-13	hsa-mir-223	158.0	22.937262	N
TCGA-KN-8431-01A-11R-2314-13	hsa-mir-224	67.0	9.72656	N
TCGA-KN-8431-01A-11R-2314-13	hsa-mir-2276	2.0	0.290345	N
TCGA-KN-8431-01A-11R-2314-13	hsa-mir-2277	1.0	0.145173	N
TCGA-KN-8431-01A-11R-2314-13	hsa-mir-2278	1.0	0.145173	N
TCGA-KN-8431-01A-11R-2314-13	hsa-mir-2355	282.0	40.938657	N
TCGA-KN-8431-01A-11R-2314-13	hsa-mir-23a	18201.0	2642.285422	Y
TCGA-KN-8431-01A-11R-2314-13	hsa-mir-23b	11635.0	1689.082517	Y
TCGA-KN-8431-01A-11R-2314-13	hsa-mir-23c	2.0	0.290345	N
TCGA-KN-8431-01A-11R-2314-13	hsa-mir-24-1	163.0	23.663124	N
TCGA-KN-8431-01A-11R-2314-13	hsa-mir-24-2	6201.0	900.214928	N
TCGA-KN-8431-01A-11R-2314-13	hsa-mir-25	18895.0	2743.035166	N
TCGA-KN-8431-01A-11R-2314-13	hsa-mir-26a-1	6.0	0.871035	N
TCGA-KN-8431-01A-11R-2314-13	hsa-mir-26a-2	7626.0	1107.085799	N
TCGA-KN-8431-01A-11R-2314-13	hsa-mir-26b	1059.0	153.737721	N
TCGA-KN-8431-01A-11R-2314-13	hsa-mir-27a	3165.0	459.471093	Y
TCGA-KN-8431-01A-11R-2314-13	hsa-mir-27b	10043.0	1457.967831	Y
TCGA-KN-8431-01A-11R-2314-13	hsa-mir-28	12672.0	1839.626442	N
TCGA-KN-8431-01A-11R-2314-13	hsa-mir-2861	0.0	0.0	N
TCGA-KN-8431-01A-11R-2314-13	hsa-mir-2909	0.0	0.0	N
TCGA-KN-8431-01A-11R-2314-13	hsa-mir-296	1.0	0.145173	N
TCGA-KN-8431-01A-11R-2314-13	hsa-mir-297	0.0	0.0	N
TCGA-KN-8431-01A-11R-2314-13	hsa-mir-298	0.0	0.0	N
TCGA-KN-8431-01A-11R-2314-13	hsa-mir-299	1.0	0.145173	N
TCGA-KN-8431-01A-11R-2314-13	hsa-mir-29a	67947.0	9864.038657	N
TCGA-KN-8431-01A-11R-2314-13	hsa-mir-29b-1	3219.0	467.31041	Y
TCGA-KN-8431-01A-11R-2314-13	hsa-mir-29b-2	3411.0	495.183538	Y
TCGA-KN-8431-01A-11R-2314-13	hsa-mir-29c	8865.0	1286.954578	Y
TCGA-KN-8431-01A-11R-2314-13	hsa-mir-300	0.0	0.0	N
TCGA-KN-8431-01A-11R-2314-13	hsa-mir-301a	15.0	2.177588	N
TCGA-KN-8431-01A-11R-2314-13	hsa-mir-301b	1.0	0.145173	N
TCGA-KN-8431-01A-11R-2314-13	hsa-mir-302a	0.0	0.0	N
TCGA-KN-8431-01A-11R-2314-13	hsa-mir-302b	0.0	0.0	N
TCGA-KN-8431-01A-11R-2314-13	hsa-mir-302c	0.0	0.0	N
TCGA-KN-8431-01A-11R-2314-13	hsa-mir-302d	0.0	0.0	N
TCGA-KN-8431-01A-11R-2314-13	hsa-mir-302e	0.0	0.0	N
TCGA-KN-8431-01A-11R-2314-13	hsa-mir-302f	0.0	0.0	N
TCGA-KN-8431-01A-11R-2314-13	hsa-mir-3065	15.0	2.177588	N
TCGA-KN-8431-01A-11R-2314-13	hsa-mir-3074	7.0	1.016208	N
TCGA-KN-8431-01A-11R-2314-13	hsa-mir-30a	475333.0	69005.299524	Y
TCGA-KN-8431-01A-11R-2314-13	hsa-mir-30b	3999.0	580.544992	Y
TCGA-KN-8431-01A-11R-2314-13	hsa-mir-30c-1	16.0	2.322761	N
TCGA-KN-8431-01A-11R-2314-13	hsa-mir-30c-2	5216.0	757.219975	Y
TCGA-KN-8431-01A-11R-2314-13	hsa-mir-30d	176289.0	25592.322115	N
TCGA-KN-8431-01A-11R-2314-13	hsa-mir-30e	170513.0	24753.805517	Y
TCGA-KN-8431-01A-11R-2314-13	hsa-mir-31	0.0	0.0	N
TCGA-KN-8431-01A-11R-2314-13	hsa-mir-3115	0.0	0.0	N
TCGA-KN-8431-01A-11R-2314-13	hsa-mir-3116-1	0.0	0.0	N
TCGA-KN-8431-01A-11R-2314-13	hsa-mir-3116-2	0.0	0.0	N
TCGA-KN-8431-01A-11R-2314-13	hsa-mir-3117	0.0	0.0	N
TCGA-KN-8431-01A-11R-2314-13	hsa-mir-3118-1	0.0	0.0	N
TCGA-KN-8431-01A-11R-2314-13	hsa-mir-3118-2	0.0	0.0	N
TCGA-KN-8431-01A-11R-2314-13	hsa-mir-3118-3	0.0	0.0	N
TCGA-KN-8431-01A-11R-2314-13	hsa-mir-3118-4	0.0	0.0	N
TCGA-KN-8431-01A-11R-2314-13	hsa-mir-3118-5	0.0	0.0	N
TCGA-KN-8431-01A-11R-2314-13	hsa-mir-3118-6	0.0	0.0	N
TCGA-KN-8431-01A-11R-2314-13	hsa-mir-3119-1	0.0	0.0	N
TCGA-KN-8431-01A-11R-2314-13	hsa-mir-3119-2	0.0	0.0	N
TCGA-KN-8431-01A-11R-2314-13	hsa-mir-3120	0.0	0.0	N
TCGA-KN-8431-01A-11R-2314-13	hsa-mir-3121	0.0	0.0	N
TCGA-KN-8431-01A-11R-2314-13	hsa-mir-3122	0.0	0.0	N
TCGA-KN-8431-01A-11R-2314-13	hsa-mir-3123	0.0	0.0	N
TCGA-KN-8431-01A-11R-2314-13	hsa-mir-3124	1.0	0.145173	N
TCGA-KN-8431-01A-11R-2314-13	hsa-mir-3125	0.0	0.0	N
TCGA-KN-8431-01A-11R-2314-13	hsa-mir-3126	0.0	0.0	N
TCGA-KN-8431-01A-11R-2314-13	hsa-mir-3127	25.0	3.629314	N
TCGA-KN-8431-01A-11R-2314-13	hsa-mir-3128	0.0	0.0	N
TCGA-KN-8431-01A-11R-2314-13	hsa-mir-3129	0.0	0.0	N
TCGA-KN-8431-01A-11R-2314-13	hsa-mir-3130-1	4.0	0.58069	N
TCGA-KN-8431-01A-11R-2314-13	hsa-mir-3130-2	0.0	0.0	N
TCGA-KN-8431-01A-11R-2314-13	hsa-mir-3131	0.0	0.0	N
TCGA-KN-8431-01A-11R-2314-13	hsa-mir-3132	0.0	0.0	N
TCGA-KN-8431-01A-11R-2314-13	hsa-mir-3133	0.0	0.0	N
TCGA-KN-8431-01A-11R-2314-13	hsa-mir-3134	0.0	0.0	N
TCGA-KN-8431-01A-11R-2314-13	hsa-mir-3135	0.0	0.0	N
TCGA-KN-8431-01A-11R-2314-13	hsa-mir-3136	0.0	0.0	N
TCGA-KN-8431-01A-11R-2314-13	hsa-mir-3137	0.0	0.0	N
TCGA-KN-8431-01A-11R-2314-13	hsa-mir-3138	0.0	0.0	N
TCGA-KN-8431-01A-11R-2314-13	hsa-mir-3139	0.0	0.0	N
TCGA-KN-8431-01A-11R-2314-13	hsa-mir-3140	0.0	0.0	N
TCGA-KN-8431-01A-11R-2314-13	hsa-mir-3141	1.0	0.145173	N
TCGA-KN-8431-01A-11R-2314-13	hsa-mir-3142	0.0	0.0	N
TCGA-KN-8431-01A-11R-2314-13	hsa-mir-3143	0.0	0.0	N
TCGA-KN-8431-01A-11R-2314-13	hsa-mir-3144	4.0	0.58069	N
TCGA-KN-8431-01A-11R-2314-13	hsa-mir-3145	1.0	0.145173	N
TCGA-KN-8431-01A-11R-2314-13	hsa-mir-3146	0.0	0.0	N
TCGA-KN-8431-01A-11R-2314-13	hsa-mir-3147	0.0	0.0	N
TCGA-KN-8431-01A-11R-2314-13	hsa-mir-3148	0.0	0.0	N
TCGA-KN-8431-01A-11R-2314-13	hsa-mir-3149	0.0	0.0	N
TCGA-KN-8431-01A-11R-2314-13	hsa-mir-3150	0.0	0.0	N
TCGA-KN-8431-01A-11R-2314-13	hsa-mir-3150b	1.0	0.145173	N
TCGA-KN-8431-01A-11R-2314-13	hsa-mir-3151	3.0	0.435518	N
TCGA-KN-8431-01A-11R-2314-13	hsa-mir-3152	27.0	3.919659	N
TCGA-KN-8431-01A-11R-2314-13	hsa-mir-3153	0.0	0.0	N
TCGA-KN-8431-01A-11R-2314-13	hsa-mir-3154	0.0	0.0	N
TCGA-KN-8431-01A-11R-2314-13	hsa-mir-3155	0.0	0.0	N
TCGA-KN-8431-01A-11R-2314-13	hsa-mir-3156-1	0.0	0.0	N
TCGA-KN-8431-01A-11R-2314-13	hsa-mir-3156-2	0.0	0.0	N
TCGA-KN-8431-01A-11R-2314-13	hsa-mir-3156-3	0.0	0.0	N
TCGA-KN-8431-01A-11R-2314-13	hsa-mir-3157	3.0	0.435518	N
TCGA-KN-8431-01A-11R-2314-13	hsa-mir-3158-1	0.0	0.0	N
TCGA-KN-8431-01A-11R-2314-13	hsa-mir-3158-2	0.0	0.0	N
TCGA-KN-8431-01A-11R-2314-13	hsa-mir-3159	0.0	0.0	N
TCGA-KN-8431-01A-11R-2314-13	hsa-mir-3160-1	0.0	0.0	N
TCGA-KN-8431-01A-11R-2314-13	hsa-mir-3160-2	0.0	0.0	N
TCGA-KN-8431-01A-11R-2314-13	hsa-mir-3161	0.0	0.0	N
TCGA-KN-8431-01A-11R-2314-13	hsa-mir-3162	0.0	0.0	N
TCGA-KN-8431-01A-11R-2314-13	hsa-mir-3163	0.0	0.0	N
TCGA-KN-8431-01A-11R-2314-13	hsa-mir-3164	1.0	0.145173	N
TCGA-KN-8431-01A-11R-2314-13	hsa-mir-3165	0.0	0.0	N
TCGA-KN-8431-01A-11R-2314-13	hsa-mir-3166	0.0	0.0	N
TCGA-KN-8431-01A-11R-2314-13	hsa-mir-3167	0.0	0.0	N
TCGA-KN-8431-01A-11R-2314-13	hsa-mir-3168	0.0	0.0	N
TCGA-KN-8431-01A-11R-2314-13	hsa-mir-3169	0.0	0.0	N
TCGA-KN-8431-01A-11R-2314-13	hsa-mir-3170	1.0	0.145173	N
TCGA-KN-8431-01A-11R-2314-13	hsa-mir-3171	0.0	0.0	N
TCGA-KN-8431-01A-11R-2314-13	hsa-mir-3173	3.0	0.435518	N
TCGA-KN-8431-01A-11R-2314-13	hsa-mir-3174	0.0	0.0	N
TCGA-KN-8431-01A-11R-2314-13	hsa-mir-3175	0.0	0.0	N
TCGA-KN-8431-01A-11R-2314-13	hsa-mir-3176	2.0	0.290345	N
TCGA-KN-8431-01A-11R-2314-13	hsa-mir-3177	0.0	0.0	N
TCGA-KN-8431-01A-11R-2314-13	hsa-mir-3178	0.0	0.0	N
TCGA-KN-8431-01A-11R-2314-13	hsa-mir-3179-1	0.0	0.0	N
TCGA-KN-8431-01A-11R-2314-13	hsa-mir-3179-2	0.0	0.0	N
TCGA-KN-8431-01A-11R-2314-13	hsa-mir-3179-3	0.0	0.0	N
TCGA-KN-8431-01A-11R-2314-13	hsa-mir-3180-1	0.0	0.0	N
TCGA-KN-8431-01A-11R-2314-13	hsa-mir-3180-2	0.0	0.0	N
TCGA-KN-8431-01A-11R-2314-13	hsa-mir-3180-3	0.0	0.0	N
TCGA-KN-8431-01A-11R-2314-13	hsa-mir-3180-4	0.0	0.0	N
TCGA-KN-8431-01A-11R-2314-13	hsa-mir-3180-5	0.0	0.0	N
TCGA-KN-8431-01A-11R-2314-13	hsa-mir-3181	0.0	0.0	N
TCGA-KN-8431-01A-11R-2314-13	hsa-mir-3182	0.0	0.0	N
TCGA-KN-8431-01A-11R-2314-13	hsa-mir-3183	0.0	0.0	N
TCGA-KN-8431-01A-11R-2314-13	hsa-mir-3184	0.0	0.0	N
TCGA-KN-8431-01A-11R-2314-13	hsa-mir-3185	0.0	0.0	N
TCGA-KN-8431-01A-11R-2314-13	hsa-mir-3186	0.0	0.0	N
TCGA-KN-8431-01A-11R-2314-13	hsa-mir-3187	0.0	0.0	N
TCGA-KN-8431-01A-11R-2314-13	hsa-mir-3188	1.0	0.145173	N
TCGA-KN-8431-01A-11R-2314-13	hsa-mir-3189	0.0	0.0	N
TCGA-KN-8431-01A-11R-2314-13	hsa-mir-3190	0.0	0.0	N
TCGA-KN-8431-01A-11R-2314-13	hsa-mir-3191	5.0	0.725863	N
TCGA-KN-8431-01A-11R-2314-13	hsa-mir-3192	1.0	0.145173	N
TCGA-KN-8431-01A-11R-2314-13	hsa-mir-3193	1.0	0.145173	N
TCGA-KN-8431-01A-11R-2314-13	hsa-mir-3194	1.0	0.145173	N
TCGA-KN-8431-01A-11R-2314-13	hsa-mir-3195	1.0	0.145173	N
TCGA-KN-8431-01A-11R-2314-13	hsa-mir-3196	0.0	0.0	N
TCGA-KN-8431-01A-11R-2314-13	hsa-mir-3197	0.0	0.0	N
TCGA-KN-8431-01A-11R-2314-13	hsa-mir-3198	0.0	0.0	N
TCGA-KN-8431-01A-11R-2314-13	hsa-mir-3199-1	4.0	0.58069	N
TCGA-KN-8431-01A-11R-2314-13	hsa-mir-3199-2	5.0	0.725863	N
TCGA-KN-8431-01A-11R-2314-13	hsa-mir-32	56.0	8.129662	N
TCGA-KN-8431-01A-11R-2314-13	hsa-mir-3200	39.0	5.661729	N
TCGA-KN-8431-01A-11R-2314-13	hsa-mir-3201	0.0	0.0	N
TCGA-KN-8431-01A-11R-2314-13	hsa-mir-3202-1	0.0	0.0	N
TCGA-KN-8431-01A-11R-2314-13	hsa-mir-3202-2	0.0	0.0	N
TCGA-KN-8431-01A-11R-2314-13	hsa-mir-320a	987.0	143.285298	Y
TCGA-KN-8431-01A-11R-2314-13	hsa-mir-320b-1	0.0	0.0	N
TCGA-KN-8431-01A-11R-2314-13	hsa-mir-320b-2	11.0	1.596898	Y
TCGA-KN-8431-01A-11R-2314-13	hsa-mir-320c-1	1.0	0.145173	N
TCGA-KN-8431-01A-11R-2314-13	hsa-mir-320c-2	0.0	0.0	N
TCGA-KN-8431-01A-11R-2314-13	hsa-mir-320d-1	0.0	0.0	N
TCGA-KN-8431-01A-11R-2314-13	hsa-mir-320d-2	1.0	0.145173	N
TCGA-KN-8431-01A-11R-2314-13	hsa-mir-320e	0.0	0.0	N
TCGA-KN-8431-01A-11R-2314-13	hsa-mir-323	2.0	0.290345	N
TCGA-KN-8431-01A-11R-2314-13	hsa-mir-323b	2.0	0.290345	N
TCGA-KN-8431-01A-11R-2314-13	hsa-mir-324	217.0	31.502441	N
TCGA-KN-8431-01A-11R-2314-13	hsa-mir-325	0.0	0.0	N
TCGA-KN-8431-01A-11R-2314-13	hsa-mir-326	8.0	1.16138	N
TCGA-KN-8431-01A-11R-2314-13	hsa-mir-328	610.0	88.55525	N
TCGA-KN-8431-01A-11R-2314-13	hsa-mir-329-1	0.0	0.0	N
TCGA-KN-8431-01A-11R-2314-13	hsa-mir-329-2	0.0	0.0	N
TCGA-KN-8431-01A-11R-2314-13	hsa-mir-330	77.0	11.178286	N
TCGA-KN-8431-01A-11R-2314-13	hsa-mir-331	122.0	17.71105	N
TCGA-KN-8431-01A-11R-2314-13	hsa-mir-335	5.0	0.725863	N
TCGA-KN-8431-01A-11R-2314-13	hsa-mir-337	14.0	2.032416	N
TCGA-KN-8431-01A-11R-2314-13	hsa-mir-338	1368.0	198.596036	N
TCGA-KN-8431-01A-11R-2314-13	hsa-mir-339	71.0	10.30725	N
TCGA-KN-8431-01A-11R-2314-13	hsa-mir-33a	150.0	21.775881	N
TCGA-KN-8431-01A-11R-2314-13	hsa-mir-33b	8.0	1.16138	N
TCGA-KN-8431-01A-11R-2314-13	hsa-mir-340	34.0	4.935866	N
TCGA-KN-8431-01A-11R-2314-13	hsa-mir-342	136.0	19.743466	N
TCGA-KN-8431-01A-11R-2314-13	hsa-mir-345	11.0	1.596898	N
TCGA-KN-8431-01A-11R-2314-13	hsa-mir-346	0.0	0.0	N
TCGA-KN-8431-01A-11R-2314-13	hsa-mir-34a	415.0	60.246605	N
TCGA-KN-8431-01A-11R-2314-13	hsa-mir-34b	2.0	0.290345	N
TCGA-KN-8431-01A-11R-2314-13	hsa-mir-34c	5.0	0.725863	N
TCGA-KN-8431-01A-11R-2314-13	hsa-mir-3605	17.0	2.467933	N
TCGA-KN-8431-01A-11R-2314-13	hsa-mir-3606	0.0	0.0	N
TCGA-KN-8431-01A-11R-2314-13	hsa-mir-3607	119.0	17.275532	N
TCGA-KN-8431-01A-11R-2314-13	hsa-mir-3609	0.0	0.0	N
TCGA-KN-8431-01A-11R-2314-13	hsa-mir-361	2588.0	375.706537	N
TCGA-KN-8431-01A-11R-2314-13	hsa-mir-3610	1.0	0.145173	N
TCGA-KN-8431-01A-11R-2314-13	hsa-mir-3611	0.0	0.0	N
TCGA-KN-8431-01A-11R-2314-13	hsa-mir-3612	0.0	0.0	N
TCGA-KN-8431-01A-11R-2314-13	hsa-mir-3613	12.0	1.74207	N
TCGA-KN-8431-01A-11R-2314-13	hsa-mir-3614	0.0	0.0	N
TCGA-KN-8431-01A-11R-2314-13	hsa-mir-3615	14.0	2.032416	N
TCGA-KN-8431-01A-11R-2314-13	hsa-mir-3616	0.0	0.0	N
TCGA-KN-8431-01A-11R-2314-13	hsa-mir-3617	0.0	0.0	N
TCGA-KN-8431-01A-11R-2314-13	hsa-mir-3618	0.0	0.0	N
TCGA-KN-8431-01A-11R-2314-13	hsa-mir-3619	1.0	0.145173	N
TCGA-KN-8431-01A-11R-2314-13	hsa-mir-362	519.0	75.344549	N
TCGA-KN-8431-01A-11R-2314-13	hsa-mir-3620	0.0	0.0	N
TCGA-KN-8431-01A-11R-2314-13	hsa-mir-3621	0.0	0.0	N
TCGA-KN-8431-01A-11R-2314-13	hsa-mir-3622a	0.0	0.0	N
TCGA-KN-8431-01A-11R-2314-13	hsa-mir-3622b	0.0	0.0	N
TCGA-KN-8431-01A-11R-2314-13	hsa-mir-363	9.0	1.306553	N
TCGA-KN-8431-01A-11R-2314-13	hsa-mir-3646	0.0	0.0	N
TCGA-KN-8431-01A-11R-2314-13	hsa-mir-3647	7.0	1.016208	N
TCGA-KN-8431-01A-11R-2314-13	hsa-mir-3648	2.0	0.290345	N
TCGA-KN-8431-01A-11R-2314-13	hsa-mir-3649	0.0	0.0	N
TCGA-KN-8431-01A-11R-2314-13	hsa-mir-365-1	29.0	4.210004	N
TCGA-KN-8431-01A-11R-2314-13	hsa-mir-365-2	29.0	4.210004	N
TCGA-KN-8431-01A-11R-2314-13	hsa-mir-3650	0.0	0.0	N
TCGA-KN-8431-01A-11R-2314-13	hsa-mir-3651	2.0	0.290345	N
TCGA-KN-8431-01A-11R-2314-13	hsa-mir-3652	5.0	0.725863	N
TCGA-KN-8431-01A-11R-2314-13	hsa-mir-3653	34.0	4.935866	N
TCGA-KN-8431-01A-11R-2314-13	hsa-mir-3654	0.0	0.0	N
TCGA-KN-8431-01A-11R-2314-13	hsa-mir-3655	1.0	0.145173	N
TCGA-KN-8431-01A-11R-2314-13	hsa-mir-3656	0.0	0.0	N
TCGA-KN-8431-01A-11R-2314-13	hsa-mir-3657	0.0	0.0	N
TCGA-KN-8431-01A-11R-2314-13	hsa-mir-3658	0.0	0.0	N
TCGA-KN-8431-01A-11R-2314-13	hsa-mir-3659	0.0	0.0	N
TCGA-KN-8431-01A-11R-2314-13	hsa-mir-3660	0.0	0.0	N
TCGA-KN-8431-01A-11R-2314-13	hsa-mir-3661	0.0	0.0	N
TCGA-KN-8431-01A-11R-2314-13	hsa-mir-3662	0.0	0.0	N
TCGA-KN-8431-01A-11R-2314-13	hsa-mir-3663	0.0	0.0	N
TCGA-KN-8431-01A-11R-2314-13	hsa-mir-3664	1.0	0.145173	N
TCGA-KN-8431-01A-11R-2314-13	hsa-mir-3665	0.0	0.0	N
TCGA-KN-8431-01A-11R-2314-13	hsa-mir-3666	0.0	0.0	N
TCGA-KN-8431-01A-11R-2314-13	hsa-mir-3667	0.0	0.0	N
TCGA-KN-8431-01A-11R-2314-13	hsa-mir-3668	0.0	0.0	N
TCGA-KN-8431-01A-11R-2314-13	hsa-mir-3669	0.0	0.0	N
TCGA-KN-8431-01A-11R-2314-13	hsa-mir-367	0.0	0.0	N
TCGA-KN-8431-01A-11R-2314-13	hsa-mir-3670	0.0	0.0	N
TCGA-KN-8431-01A-11R-2314-13	hsa-mir-3671	0.0	0.0	N
TCGA-KN-8431-01A-11R-2314-13	hsa-mir-3672	0.0	0.0	N
TCGA-KN-8431-01A-11R-2314-13	hsa-mir-3673	0.0	0.0	N
TCGA-KN-8431-01A-11R-2314-13	hsa-mir-3674	0.0	0.0	N
TCGA-KN-8431-01A-11R-2314-13	hsa-mir-3675	0.0	0.0	N
TCGA-KN-8431-01A-11R-2314-13	hsa-mir-3676	6.0	0.871035	N
TCGA-KN-8431-01A-11R-2314-13	hsa-mir-3677	8.0	1.16138	N
TCGA-KN-8431-01A-11R-2314-13	hsa-mir-3678	0.0	0.0	N
TCGA-KN-8431-01A-11R-2314-13	hsa-mir-3679	0.0	0.0	N
TCGA-KN-8431-01A-11R-2314-13	hsa-mir-3680	2.0	0.290345	N
TCGA-KN-8431-01A-11R-2314-13	hsa-mir-3681	0.0	0.0	N
TCGA-KN-8431-01A-11R-2314-13	hsa-mir-3682	0.0	0.0	N
TCGA-KN-8431-01A-11R-2314-13	hsa-mir-3683	0.0	0.0	N
TCGA-KN-8431-01A-11R-2314-13	hsa-mir-3684	2.0	0.290345	N
TCGA-KN-8431-01A-11R-2314-13	hsa-mir-3685	0.0	0.0	N
TCGA-KN-8431-01A-11R-2314-13	hsa-mir-3686	0.0	0.0	N
TCGA-KN-8431-01A-11R-2314-13	hsa-mir-3687	3.0	0.435518	N
TCGA-KN-8431-01A-11R-2314-13	hsa-mir-3688	0.0	0.0	N
TCGA-KN-8431-01A-11R-2314-13	hsa-mir-3689a	0.0	0.0	N
TCGA-KN-8431-01A-11R-2314-13	hsa-mir-3689b	0.0	0.0	N
TCGA-KN-8431-01A-11R-2314-13	hsa-mir-369	2.0	0.290345	N
TCGA-KN-8431-01A-11R-2314-13	hsa-mir-3690	2.0	0.290345	N
TCGA-KN-8431-01A-11R-2314-13	hsa-mir-3691	0.0	0.0	N
TCGA-KN-8431-01A-11R-2314-13	hsa-mir-3692	0.0	0.0	N
TCGA-KN-8431-01A-11R-2314-13	hsa-mir-370	5.0	0.725863	N
TCGA-KN-8431-01A-11R-2314-13	hsa-mir-371	0.0	0.0	N
TCGA-KN-8431-01A-11R-2314-13	hsa-mir-3713	0.0	0.0	N
TCGA-KN-8431-01A-11R-2314-13	hsa-mir-3714	0.0	0.0	N
TCGA-KN-8431-01A-11R-2314-13	hsa-mir-372	0.0	0.0	N
TCGA-KN-8431-01A-11R-2314-13	hsa-mir-373	1.0	0.145173	N
TCGA-KN-8431-01A-11R-2314-13	hsa-mir-374a	1799.0	261.165402	N
TCGA-KN-8431-01A-11R-2314-13	hsa-mir-374b	284.0	41.229002	N
TCGA-KN-8431-01A-11R-2314-13	hsa-mir-374c	0.0	0.0	N
TCGA-KN-8431-01A-11R-2314-13	hsa-mir-375	27.0	3.919659	N
TCGA-KN-8431-01A-11R-2314-13	hsa-mir-376a-1	1.0	0.145173	N
TCGA-KN-8431-01A-11R-2314-13	hsa-mir-376a-2	0.0	0.0	N
TCGA-KN-8431-01A-11R-2314-13	hsa-mir-376b	0.0	0.0	N
TCGA-KN-8431-01A-11R-2314-13	hsa-mir-376c	2.0	0.290345	N
TCGA-KN-8431-01A-11R-2314-13	hsa-mir-377	0.0	0.0	N
TCGA-KN-8431-01A-11R-2314-13	hsa-mir-378	764.0	110.911821	N
TCGA-KN-8431-01A-11R-2314-13	hsa-mir-378b	0.0	0.0	N
TCGA-KN-8431-01A-11R-2314-13	hsa-mir-378c	19.0	2.758278	N
TCGA-KN-8431-01A-11R-2314-13	hsa-mir-379	189.0	27.43761	N
TCGA-KN-8431-01A-11R-2314-13	hsa-mir-380	0.0	0.0	N
TCGA-KN-8431-01A-11R-2314-13	hsa-mir-381	18.0	2.613106	N
TCGA-KN-8431-01A-11R-2314-13	hsa-mir-382	3.0	0.435518	N
TCGA-KN-8431-01A-11R-2314-13	hsa-mir-383	0.0	0.0	N
TCGA-KN-8431-01A-11R-2314-13	hsa-mir-384	0.0	0.0	N
TCGA-KN-8431-01A-11R-2314-13	hsa-mir-3907	0.0	0.0	N
TCGA-KN-8431-01A-11R-2314-13	hsa-mir-3908	0.0	0.0	N
TCGA-KN-8431-01A-11R-2314-13	hsa-mir-3909	4.0	0.58069	N
TCGA-KN-8431-01A-11R-2314-13	hsa-mir-3910-1	0.0	0.0	N
TCGA-KN-8431-01A-11R-2314-13	hsa-mir-3910-2	0.0	0.0	N
TCGA-KN-8431-01A-11R-2314-13	hsa-mir-3911	0.0	0.0	N
TCGA-KN-8431-01A-11R-2314-13	hsa-mir-3912	3.0	0.435518	N
TCGA-KN-8431-01A-11R-2314-13	hsa-mir-3913-1	5.0	0.725863	N
TCGA-KN-8431-01A-11R-2314-13	hsa-mir-3913-2	0.0	0.0	N
TCGA-KN-8431-01A-11R-2314-13	hsa-mir-3914-1	0.0	0.0	N
TCGA-KN-8431-01A-11R-2314-13	hsa-mir-3914-2	0.0	0.0	N
TCGA-KN-8431-01A-11R-2314-13	hsa-mir-3915	0.0	0.0	N
TCGA-KN-8431-01A-11R-2314-13	hsa-mir-3916	0.0	0.0	N
TCGA-KN-8431-01A-11R-2314-13	hsa-mir-3917	1.0	0.145173	N
TCGA-KN-8431-01A-11R-2314-13	hsa-mir-3918	0.0	0.0	N
TCGA-KN-8431-01A-11R-2314-13	hsa-mir-3919	0.0	0.0	N
TCGA-KN-8431-01A-11R-2314-13	hsa-mir-3920	0.0	0.0	N
TCGA-KN-8431-01A-11R-2314-13	hsa-mir-3921	0.0	0.0	N
TCGA-KN-8431-01A-11R-2314-13	hsa-mir-3922	0.0	0.0	N
TCGA-KN-8431-01A-11R-2314-13	hsa-mir-3923	0.0	0.0	N
TCGA-KN-8431-01A-11R-2314-13	hsa-mir-3924	0.0	0.0	N
TCGA-KN-8431-01A-11R-2314-13	hsa-mir-3925	0.0	0.0	N
TCGA-KN-8431-01A-11R-2314-13	hsa-mir-3926-1	0.0	0.0	N
TCGA-KN-8431-01A-11R-2314-13	hsa-mir-3926-2	0.0	0.0	N
TCGA-KN-8431-01A-11R-2314-13	hsa-mir-3927	0.0	0.0	N
TCGA-KN-8431-01A-11R-2314-13	hsa-mir-3928	2.0	0.290345	N
TCGA-KN-8431-01A-11R-2314-13	hsa-mir-3929	0.0	0.0	N
TCGA-KN-8431-01A-11R-2314-13	hsa-mir-3934	0.0	0.0	N
TCGA-KN-8431-01A-11R-2314-13	hsa-mir-3935	0.0	0.0	N
TCGA-KN-8431-01A-11R-2314-13	hsa-mir-3936	0.0	0.0	N
TCGA-KN-8431-01A-11R-2314-13	hsa-mir-3937	0.0	0.0	N
TCGA-KN-8431-01A-11R-2314-13	hsa-mir-3938	0.0	0.0	N
TCGA-KN-8431-01A-11R-2314-13	hsa-mir-3939	0.0	0.0	N
TCGA-KN-8431-01A-11R-2314-13	hsa-mir-3940	0.0	0.0	N
TCGA-KN-8431-01A-11R-2314-13	hsa-mir-3941	1.0	0.145173	N
TCGA-KN-8431-01A-11R-2314-13	hsa-mir-3942	0.0	0.0	N
TCGA-KN-8431-01A-11R-2314-13	hsa-mir-3943	0.0	0.0	N
TCGA-KN-8431-01A-11R-2314-13	hsa-mir-3944	0.0	0.0	N
TCGA-KN-8431-01A-11R-2314-13	hsa-mir-3945	0.0	0.0	N
TCGA-KN-8431-01A-11R-2314-13	hsa-mir-409	6.0	0.871035	N
TCGA-KN-8431-01A-11R-2314-13	hsa-mir-410	6.0	0.871035	N
TCGA-KN-8431-01A-11R-2314-13	hsa-mir-411	4.0	0.58069	N
TCGA-KN-8431-01A-11R-2314-13	hsa-mir-412	1.0	0.145173	N
TCGA-KN-8431-01A-11R-2314-13	hsa-mir-421	6.0	0.871035	N
TCGA-KN-8431-01A-11R-2314-13	hsa-mir-422a	0.0	0.0	N
TCGA-KN-8431-01A-11R-2314-13	hsa-mir-423	404.0	58.649707	N
TCGA-KN-8431-01A-11R-2314-13	hsa-mir-424	975.0	141.543228	N
TCGA-KN-8431-01A-11R-2314-13	hsa-mir-425	351.0	50.955562	N
TCGA-KN-8431-01A-11R-2314-13	hsa-mir-4251	0.0	0.0	N
TCGA-KN-8431-01A-11R-2314-13	hsa-mir-4252	0.0	0.0	N
TCGA-KN-8431-01A-11R-2314-13	hsa-mir-4253	0.0	0.0	N
TCGA-KN-8431-01A-11R-2314-13	hsa-mir-4254	0.0	0.0	N
TCGA-KN-8431-01A-11R-2314-13	hsa-mir-4255	0.0	0.0	N
TCGA-KN-8431-01A-11R-2314-13	hsa-mir-4256	0.0	0.0	N
TCGA-KN-8431-01A-11R-2314-13	hsa-mir-4257	0.0	0.0	N
TCGA-KN-8431-01A-11R-2314-13	hsa-mir-4258	0.0	0.0	N
TCGA-KN-8431-01A-11R-2314-13	hsa-mir-4259	0.0	0.0	N
TCGA-KN-8431-01A-11R-2314-13	hsa-mir-4260	0.0	0.0	N
TCGA-KN-8431-01A-11R-2314-13	hsa-mir-4261	0.0	0.0	N
TCGA-KN-8431-01A-11R-2314-13	hsa-mir-4262	0.0	0.0	N
TCGA-KN-8431-01A-11R-2314-13	hsa-mir-4263	0.0	0.0	N
TCGA-KN-8431-01A-11R-2314-13	hsa-mir-4264	0.0	0.0	N
TCGA-KN-8431-01A-11R-2314-13	hsa-mir-4265	0.0	0.0	N
TCGA-KN-8431-01A-11R-2314-13	hsa-mir-4266	0.0	0.0	N
TCGA-KN-8431-01A-11R-2314-13	hsa-mir-4267	0.0	0.0	N
TCGA-KN-8431-01A-11R-2314-13	hsa-mir-4268	0.0	0.0	N
TCGA-KN-8431-01A-11R-2314-13	hsa-mir-4269	0.0	0.0	N
TCGA-KN-8431-01A-11R-2314-13	hsa-mir-4270	0.0	0.0	N
TCGA-KN-8431-01A-11R-2314-13	hsa-mir-4271	0.0	0.0	N
TCGA-KN-8431-01A-11R-2314-13	hsa-mir-4272	0.0	0.0	N
TCGA-KN-8431-01A-11R-2314-13	hsa-mir-4273	0.0	0.0	N
TCGA-KN-8431-01A-11R-2314-13	hsa-mir-4274	0.0	0.0	N
TCGA-KN-8431-01A-11R-2314-13	hsa-mir-4275	0.0	0.0	N
TCGA-KN-8431-01A-11R-2314-13	hsa-mir-4276	0.0	0.0	N
TCGA-KN-8431-01A-11R-2314-13	hsa-mir-4277	0.0	0.0	N
TCGA-KN-8431-01A-11R-2314-13	hsa-mir-4278	0.0	0.0	N
TCGA-KN-8431-01A-11R-2314-13	hsa-mir-4279	0.0	0.0	N
TCGA-KN-8431-01A-11R-2314-13	hsa-mir-4280	0.0	0.0	N
TCGA-KN-8431-01A-11R-2314-13	hsa-mir-4281	0.0	0.0	N
TCGA-KN-8431-01A-11R-2314-13	hsa-mir-4282	0.0	0.0	N
TCGA-KN-8431-01A-11R-2314-13	hsa-mir-4283-1	0.0	0.0	N
TCGA-KN-8431-01A-11R-2314-13	hsa-mir-4283-2	0.0	0.0	N
TCGA-KN-8431-01A-11R-2314-13	hsa-mir-4284	0.0	0.0	N
TCGA-KN-8431-01A-11R-2314-13	hsa-mir-4285	0.0	0.0	N
TCGA-KN-8431-01A-11R-2314-13	hsa-mir-4286	0.0	0.0	N
TCGA-KN-8431-01A-11R-2314-13	hsa-mir-4287	0.0	0.0	N
TCGA-KN-8431-01A-11R-2314-13	hsa-mir-4288	0.0	0.0	N
TCGA-KN-8431-01A-11R-2314-13	hsa-mir-4289	0.0	0.0	N
TCGA-KN-8431-01A-11R-2314-13	hsa-mir-429	347.0	50.374872	N
TCGA-KN-8431-01A-11R-2314-13	hsa-mir-4290	0.0	0.0	N
TCGA-KN-8431-01A-11R-2314-13	hsa-mir-4291	0.0	0.0	N
TCGA-KN-8431-01A-11R-2314-13	hsa-mir-4292	0.0	0.0	N
TCGA-KN-8431-01A-11R-2314-13	hsa-mir-4293	0.0	0.0	N
TCGA-KN-8431-01A-11R-2314-13	hsa-mir-4294	0.0	0.0	N
TCGA-KN-8431-01A-11R-2314-13	hsa-mir-4295	0.0	0.0	N
TCGA-KN-8431-01A-11R-2314-13	hsa-mir-4296	0.0	0.0	N
TCGA-KN-8431-01A-11R-2314-13	hsa-mir-4297	0.0	0.0	N
TCGA-KN-8431-01A-11R-2314-13	hsa-mir-4298	0.0	0.0	N
TCGA-KN-8431-01A-11R-2314-13	hsa-mir-4299	0.0	0.0	N
TCGA-KN-8431-01A-11R-2314-13	hsa-mir-4300	0.0	0.0	N
TCGA-KN-8431-01A-11R-2314-13	hsa-mir-4301	0.0	0.0	N
TCGA-KN-8431-01A-11R-2314-13	hsa-mir-4302	0.0	0.0	N
TCGA-KN-8431-01A-11R-2314-13	hsa-mir-4303	0.0	0.0	N
TCGA-KN-8431-01A-11R-2314-13	hsa-mir-4304	0.0	0.0	N
TCGA-KN-8431-01A-11R-2314-13	hsa-mir-4305	0.0	0.0	N
TCGA-KN-8431-01A-11R-2314-13	hsa-mir-4306	0.0	0.0	N
TCGA-KN-8431-01A-11R-2314-13	hsa-mir-4307	0.0	0.0	N
TCGA-KN-8431-01A-11R-2314-13	hsa-mir-4308	0.0	0.0	N
TCGA-KN-8431-01A-11R-2314-13	hsa-mir-4309	0.0	0.0	N
TCGA-KN-8431-01A-11R-2314-13	hsa-mir-431	8.0	1.16138	N
TCGA-KN-8431-01A-11R-2314-13	hsa-mir-4310	0.0	0.0	N
TCGA-KN-8431-01A-11R-2314-13	hsa-mir-4311	0.0	0.0	N
TCGA-KN-8431-01A-11R-2314-13	hsa-mir-4312	0.0	0.0	N
TCGA-KN-8431-01A-11R-2314-13	hsa-mir-4313	0.0	0.0	N
TCGA-KN-8431-01A-11R-2314-13	hsa-mir-4314	0.0	0.0	N
TCGA-KN-8431-01A-11R-2314-13	hsa-mir-4315-1	0.0	0.0	N
TCGA-KN-8431-01A-11R-2314-13	hsa-mir-4315-2	0.0	0.0	N
TCGA-KN-8431-01A-11R-2314-13	hsa-mir-4316	0.0	0.0	N
TCGA-KN-8431-01A-11R-2314-13	hsa-mir-4317	0.0	0.0	N
TCGA-KN-8431-01A-11R-2314-13	hsa-mir-4318	0.0	0.0	N
TCGA-KN-8431-01A-11R-2314-13	hsa-mir-4319	0.0	0.0	N
TCGA-KN-8431-01A-11R-2314-13	hsa-mir-432	4.0	0.58069	N
TCGA-KN-8431-01A-11R-2314-13	hsa-mir-4320	0.0	0.0	N
TCGA-KN-8431-01A-11R-2314-13	hsa-mir-4321	0.0	0.0	N
TCGA-KN-8431-01A-11R-2314-13	hsa-mir-4322	0.0	0.0	N
TCGA-KN-8431-01A-11R-2314-13	hsa-mir-4323	0.0	0.0	N
TCGA-KN-8431-01A-11R-2314-13	hsa-mir-4324	0.0	0.0	N
TCGA-KN-8431-01A-11R-2314-13	hsa-mir-4325	0.0	0.0	N
TCGA-KN-8431-01A-11R-2314-13	hsa-mir-4326	1.0	0.145173	N
TCGA-KN-8431-01A-11R-2314-13	hsa-mir-4327	0.0	0.0	N
TCGA-KN-8431-01A-11R-2314-13	hsa-mir-4328	0.0	0.0	N
TCGA-KN-8431-01A-11R-2314-13	hsa-mir-4329	0.0	0.0	N
TCGA-KN-8431-01A-11R-2314-13	hsa-mir-433	1.0	0.145173	N
TCGA-KN-8431-01A-11R-2314-13	hsa-mir-4330	0.0	0.0	N
TCGA-KN-8431-01A-11R-2314-13	hsa-mir-448	0.0	0.0	N
TCGA-KN-8431-01A-11R-2314-13	hsa-mir-449a	0.0	0.0	N
TCGA-KN-8431-01A-11R-2314-13	hsa-mir-449b	0.0	0.0	N
TCGA-KN-8431-01A-11R-2314-13	hsa-mir-449c	0.0	0.0	N
TCGA-KN-8431-01A-11R-2314-13	hsa-mir-450a-1	16.0	2.322761	N
TCGA-KN-8431-01A-11R-2314-13	hsa-mir-450a-2	21.0	3.048623	N
TCGA-KN-8431-01A-11R-2314-13	hsa-mir-450b	48.0	6.968282	N
TCGA-KN-8431-01A-11R-2314-13	hsa-mir-451	1999.0	290.19991	N
TCGA-KN-8431-01A-11R-2314-13	hsa-mir-452	272.0	39.486931	N
TCGA-KN-8431-01A-11R-2314-13	hsa-mir-454	8.0	1.16138	N
TCGA-KN-8431-01A-11R-2314-13	hsa-mir-455	52.0	7.548972	N
TCGA-KN-8431-01A-11R-2314-13	hsa-mir-466	10.0	1.451725	N
TCGA-KN-8431-01A-11R-2314-13	hsa-mir-483	1.0	0.145173	N
TCGA-KN-8431-01A-11R-2314-13	hsa-mir-484	120.0	17.420705	N
TCGA-KN-8431-01A-11R-2314-13	hsa-mir-485	3.0	0.435518	N
TCGA-KN-8431-01A-11R-2314-13	hsa-mir-486	2157.0	313.137171	N
TCGA-KN-8431-01A-11R-2314-13	hsa-mir-487a	0.0	0.0	N
TCGA-KN-8431-01A-11R-2314-13	hsa-mir-487b	0.0	0.0	N
TCGA-KN-8431-01A-11R-2314-13	hsa-mir-488	0.0	0.0	N
TCGA-KN-8431-01A-11R-2314-13	hsa-mir-489	5.0	0.725863	N
TCGA-KN-8431-01A-11R-2314-13	hsa-mir-490	0.0	0.0	N
TCGA-KN-8431-01A-11R-2314-13	hsa-mir-491	18.0	2.613106	N
TCGA-KN-8431-01A-11R-2314-13	hsa-mir-492	0.0	0.0	N
TCGA-KN-8431-01A-11R-2314-13	hsa-mir-493	3.0	0.435518	N
TCGA-KN-8431-01A-11R-2314-13	hsa-mir-494	0.0	0.0	N
TCGA-KN-8431-01A-11R-2314-13	hsa-mir-495	3.0	0.435518	N
TCGA-KN-8431-01A-11R-2314-13	hsa-mir-496	0.0	0.0	N
TCGA-KN-8431-01A-11R-2314-13	hsa-mir-497	29.0	4.210004	N
TCGA-KN-8431-01A-11R-2314-13	hsa-mir-498	0.0	0.0	N
TCGA-KN-8431-01A-11R-2314-13	hsa-mir-499	2.0	0.290345	N
TCGA-KN-8431-01A-11R-2314-13	hsa-mir-500a	1796.0	260.729884	Y
TCGA-KN-8431-01A-11R-2314-13	hsa-mir-500b	39.0	5.661729	Y
TCGA-KN-8431-01A-11R-2314-13	hsa-mir-501	367.0	53.278323	N
TCGA-KN-8431-01A-11R-2314-13	hsa-mir-502	127.0	18.436913	Y
TCGA-KN-8431-01A-11R-2314-13	hsa-mir-503	120.0	17.420705	N
TCGA-KN-8431-01A-11R-2314-13	hsa-mir-504	8.0	1.16138	N
TCGA-KN-8431-01A-11R-2314-13	hsa-mir-505	136.0	19.743466	N
TCGA-KN-8431-01A-11R-2314-13	hsa-mir-506	0.0	0.0	N
TCGA-KN-8431-01A-11R-2314-13	hsa-mir-507	0.0	0.0	N
TCGA-KN-8431-01A-11R-2314-13	hsa-mir-508	104.0	15.097944	N
TCGA-KN-8431-01A-11R-2314-13	hsa-mir-509-1	8.0	1.16138	N
TCGA-KN-8431-01A-11R-2314-13	hsa-mir-509-2	6.0	0.871035	N
TCGA-KN-8431-01A-11R-2314-13	hsa-mir-509-3	12.0	1.74207	N
TCGA-KN-8431-01A-11R-2314-13	hsa-mir-510	0.0	0.0	N
TCGA-KN-8431-01A-11R-2314-13	hsa-mir-511-1	7.0	1.016208	N
TCGA-KN-8431-01A-11R-2314-13	hsa-mir-511-2	12.0	1.74207	N
TCGA-KN-8431-01A-11R-2314-13	hsa-mir-512-1	1.0	0.145173	N
TCGA-KN-8431-01A-11R-2314-13	hsa-mir-512-2	0.0	0.0	N
TCGA-KN-8431-01A-11R-2314-13	hsa-mir-513a-1	0.0	0.0	N
TCGA-KN-8431-01A-11R-2314-13	hsa-mir-513a-2	0.0	0.0	N
TCGA-KN-8431-01A-11R-2314-13	hsa-mir-513b	0.0	0.0	N
TCGA-KN-8431-01A-11R-2314-13	hsa-mir-513c	2.0	0.290345	N
TCGA-KN-8431-01A-11R-2314-13	hsa-mir-514-1	17.0	2.467933	N
TCGA-KN-8431-01A-11R-2314-13	hsa-mir-514-2	25.0	3.629314	N
TCGA-KN-8431-01A-11R-2314-13	hsa-mir-514-3	16.0	2.322761	N
TCGA-KN-8431-01A-11R-2314-13	hsa-mir-514b	0.0	0.0	N
TCGA-KN-8431-01A-11R-2314-13	hsa-mir-515-1	0.0	0.0	N
TCGA-KN-8431-01A-11R-2314-13	hsa-mir-515-2	0.0	0.0	N
TCGA-KN-8431-01A-11R-2314-13	hsa-mir-516a-1	0.0	0.0	N
TCGA-KN-8431-01A-11R-2314-13	hsa-mir-516a-2	0.0	0.0	N
TCGA-KN-8431-01A-11R-2314-13	hsa-mir-516b-1	0.0	0.0	N
TCGA-KN-8431-01A-11R-2314-13	hsa-mir-516b-2	0.0	0.0	N
TCGA-KN-8431-01A-11R-2314-13	hsa-mir-517a	0.0	0.0	N
TCGA-KN-8431-01A-11R-2314-13	hsa-mir-517b	0.0	0.0	N
TCGA-KN-8431-01A-11R-2314-13	hsa-mir-517c	0.0	0.0	N
TCGA-KN-8431-01A-11R-2314-13	hsa-mir-518a-1	0.0	0.0	N
TCGA-KN-8431-01A-11R-2314-13	hsa-mir-518a-2	0.0	0.0	N
TCGA-KN-8431-01A-11R-2314-13	hsa-mir-518b	0.0	0.0	N
TCGA-KN-8431-01A-11R-2314-13	hsa-mir-518c	0.0	0.0	N
TCGA-KN-8431-01A-11R-2314-13	hsa-mir-518d	0.0	0.0	N
TCGA-KN-8431-01A-11R-2314-13	hsa-mir-518e	0.0	0.0	N
TCGA-KN-8431-01A-11R-2314-13	hsa-mir-518f	0.0	0.0	N
TCGA-KN-8431-01A-11R-2314-13	hsa-mir-519a-1	1.0	0.145173	N
TCGA-KN-8431-01A-11R-2314-13	hsa-mir-519a-2	0.0	0.0	N
TCGA-KN-8431-01A-11R-2314-13	hsa-mir-519b	0.0	0.0	N
TCGA-KN-8431-01A-11R-2314-13	hsa-mir-519c	0.0	0.0	N
TCGA-KN-8431-01A-11R-2314-13	hsa-mir-519d	0.0	0.0	N
TCGA-KN-8431-01A-11R-2314-13	hsa-mir-519e	0.0	0.0	N
TCGA-KN-8431-01A-11R-2314-13	hsa-mir-520a	0.0	0.0	N
TCGA-KN-8431-01A-11R-2314-13	hsa-mir-520b	0.0	0.0	N
TCGA-KN-8431-01A-11R-2314-13	hsa-mir-520c	0.0	0.0	N
TCGA-KN-8431-01A-11R-2314-13	hsa-mir-520d	0.0	0.0	N
TCGA-KN-8431-01A-11R-2314-13	hsa-mir-520e	0.0	0.0	N
TCGA-KN-8431-01A-11R-2314-13	hsa-mir-520f	0.0	0.0	N
TCGA-KN-8431-01A-11R-2314-13	hsa-mir-520g	0.0	0.0	N
TCGA-KN-8431-01A-11R-2314-13	hsa-mir-520h	0.0	0.0	N
TCGA-KN-8431-01A-11R-2314-13	hsa-mir-521-1	0.0	0.0	N
TCGA-KN-8431-01A-11R-2314-13	hsa-mir-521-2	0.0	0.0	N
TCGA-KN-8431-01A-11R-2314-13	hsa-mir-522	0.0	0.0	N
TCGA-KN-8431-01A-11R-2314-13	hsa-mir-523	0.0	0.0	N
TCGA-KN-8431-01A-11R-2314-13	hsa-mir-524	0.0	0.0	N
TCGA-KN-8431-01A-11R-2314-13	hsa-mir-525	0.0	0.0	N
TCGA-KN-8431-01A-11R-2314-13	hsa-mir-526a-1	0.0	0.0	N
TCGA-KN-8431-01A-11R-2314-13	hsa-mir-526a-2	0.0	0.0	N
TCGA-KN-8431-01A-11R-2314-13	hsa-mir-526b	0.0	0.0	N
TCGA-KN-8431-01A-11R-2314-13	hsa-mir-527	0.0	0.0	N
TCGA-KN-8431-01A-11R-2314-13	hsa-mir-532	19415.0	2818.524887	N
TCGA-KN-8431-01A-11R-2314-13	hsa-mir-539	4.0	0.58069	N
TCGA-KN-8431-01A-11R-2314-13	hsa-mir-541	0.0	0.0	N
TCGA-KN-8431-01A-11R-2314-13	hsa-mir-542	1238.0	179.723606	N
TCGA-KN-8431-01A-11R-2314-13	hsa-mir-543	1.0	0.145173	N
TCGA-KN-8431-01A-11R-2314-13	hsa-mir-544	0.0	0.0	N
TCGA-KN-8431-01A-11R-2314-13	hsa-mir-544b	0.0	0.0	N
TCGA-KN-8431-01A-11R-2314-13	hsa-mir-545	0.0	0.0	N
TCGA-KN-8431-01A-11R-2314-13	hsa-mir-548a-1	0.0	0.0	N
TCGA-KN-8431-01A-11R-2314-13	hsa-mir-548a-2	0.0	0.0	N
TCGA-KN-8431-01A-11R-2314-13	hsa-mir-548a-3	0.0	0.0	N
TCGA-KN-8431-01A-11R-2314-13	hsa-mir-548aa-1	0.0	0.0	N
TCGA-KN-8431-01A-11R-2314-13	hsa-mir-548aa-2	0.0	0.0	N
TCGA-KN-8431-01A-11R-2314-13	hsa-mir-548b	1.0	0.145173	N
TCGA-KN-8431-01A-11R-2314-13	hsa-mir-548c	0.0	0.0	N
TCGA-KN-8431-01A-11R-2314-13	hsa-mir-548d-1	0.0	0.0	N
TCGA-KN-8431-01A-11R-2314-13	hsa-mir-548d-2	0.0	0.0	N
TCGA-KN-8431-01A-11R-2314-13	hsa-mir-548e	1.0	0.145173	N
TCGA-KN-8431-01A-11R-2314-13	hsa-mir-548f-1	0.0	0.0	N
TCGA-KN-8431-01A-11R-2314-13	hsa-mir-548f-2	0.0	0.0	N
TCGA-KN-8431-01A-11R-2314-13	hsa-mir-548f-3	0.0	0.0	N
TCGA-KN-8431-01A-11R-2314-13	hsa-mir-548f-4	0.0	0.0	N
TCGA-KN-8431-01A-11R-2314-13	hsa-mir-548f-5	0.0	0.0	N
TCGA-KN-8431-01A-11R-2314-13	hsa-mir-548g	0.0	0.0	N
TCGA-KN-8431-01A-11R-2314-13	hsa-mir-548h-1	0.0	0.0	N
TCGA-KN-8431-01A-11R-2314-13	hsa-mir-548h-2	0.0	0.0	N
TCGA-KN-8431-01A-11R-2314-13	hsa-mir-548h-3	0.0	0.0	N
TCGA-KN-8431-01A-11R-2314-13	hsa-mir-548h-4	0.0	0.0	N
TCGA-KN-8431-01A-11R-2314-13	hsa-mir-548i-1	0.0	0.0	N
TCGA-KN-8431-01A-11R-2314-13	hsa-mir-548i-2	0.0	0.0	N
TCGA-KN-8431-01A-11R-2314-13	hsa-mir-548i-3	0.0	0.0	N
TCGA-KN-8431-01A-11R-2314-13	hsa-mir-548i-4	0.0	0.0	N
TCGA-KN-8431-01A-11R-2314-13	hsa-mir-548j	2.0	0.290345	N
TCGA-KN-8431-01A-11R-2314-13	hsa-mir-548k	0.0	0.0	N
TCGA-KN-8431-01A-11R-2314-13	hsa-mir-548l	0.0	0.0	N
TCGA-KN-8431-01A-11R-2314-13	hsa-mir-548m	0.0	0.0	N
TCGA-KN-8431-01A-11R-2314-13	hsa-mir-548n	1.0	0.145173	N
TCGA-KN-8431-01A-11R-2314-13	hsa-mir-548o	1.0	0.145173	N
TCGA-KN-8431-01A-11R-2314-13	hsa-mir-548p	0.0	0.0	N
TCGA-KN-8431-01A-11R-2314-13	hsa-mir-548q	0.0	0.0	N
TCGA-KN-8431-01A-11R-2314-13	hsa-mir-548s	1.0	0.145173	N
TCGA-KN-8431-01A-11R-2314-13	hsa-mir-548t	0.0	0.0	N
TCGA-KN-8431-01A-11R-2314-13	hsa-mir-548u	0.0	0.0	N
TCGA-KN-8431-01A-11R-2314-13	hsa-mir-548v	6.0	0.871035	N
TCGA-KN-8431-01A-11R-2314-13	hsa-mir-548w	0.0	0.0	N
TCGA-KN-8431-01A-11R-2314-13	hsa-mir-548x	0.0	0.0	N
TCGA-KN-8431-01A-11R-2314-13	hsa-mir-548y	6.0	0.871035	N
TCGA-KN-8431-01A-11R-2314-13	hsa-mir-548z	0.0	0.0	N
TCGA-KN-8431-01A-11R-2314-13	hsa-mir-549	0.0	0.0	N
TCGA-KN-8431-01A-11R-2314-13	hsa-mir-550a-1	8.0	1.16138	N
TCGA-KN-8431-01A-11R-2314-13	hsa-mir-550a-2	4.0	0.58069	N
TCGA-KN-8431-01A-11R-2314-13	hsa-mir-550b-1	0.0	0.0	N
TCGA-KN-8431-01A-11R-2314-13	hsa-mir-550b-2	0.0	0.0	N
TCGA-KN-8431-01A-11R-2314-13	hsa-mir-551a	0.0	0.0	N
TCGA-KN-8431-01A-11R-2314-13	hsa-mir-551b	5.0	0.725863	N
TCGA-KN-8431-01A-11R-2314-13	hsa-mir-552	0.0	0.0	N
TCGA-KN-8431-01A-11R-2314-13	hsa-mir-553	0.0	0.0	N
TCGA-KN-8431-01A-11R-2314-13	hsa-mir-554	0.0	0.0	N
TCGA-KN-8431-01A-11R-2314-13	hsa-mir-555	0.0	0.0	N
TCGA-KN-8431-01A-11R-2314-13	hsa-mir-556	1.0	0.145173	N
TCGA-KN-8431-01A-11R-2314-13	hsa-mir-557	0.0	0.0	N
TCGA-KN-8431-01A-11R-2314-13	hsa-mir-558	0.0	0.0	N
TCGA-KN-8431-01A-11R-2314-13	hsa-mir-559	0.0	0.0	N
TCGA-KN-8431-01A-11R-2314-13	hsa-mir-561	27.0	3.919659	N
TCGA-KN-8431-01A-11R-2314-13	hsa-mir-562	0.0	0.0	N
TCGA-KN-8431-01A-11R-2314-13	hsa-mir-563	0.0	0.0	N
TCGA-KN-8431-01A-11R-2314-13	hsa-mir-564	1.0	0.145173	N
TCGA-KN-8431-01A-11R-2314-13	hsa-mir-566	0.0	0.0	N
TCGA-KN-8431-01A-11R-2314-13	hsa-mir-567	0.0	0.0	N
TCGA-KN-8431-01A-11R-2314-13	hsa-mir-568	0.0	0.0	N
TCGA-KN-8431-01A-11R-2314-13	hsa-mir-569	0.0	0.0	N
TCGA-KN-8431-01A-11R-2314-13	hsa-mir-570	6.0	0.871035	N
TCGA-KN-8431-01A-11R-2314-13	hsa-mir-571	0.0	0.0	N
TCGA-KN-8431-01A-11R-2314-13	hsa-mir-572	2.0	0.290345	N
TCGA-KN-8431-01A-11R-2314-13	hsa-mir-573	1.0	0.145173	N
TCGA-KN-8431-01A-11R-2314-13	hsa-mir-574	77.0	11.178286	N
TCGA-KN-8431-01A-11R-2314-13	hsa-mir-575	0.0	0.0	N
TCGA-KN-8431-01A-11R-2314-13	hsa-mir-576	37.0	5.371384	N
TCGA-KN-8431-01A-11R-2314-13	hsa-mir-577	181.0	26.27623	N
TCGA-KN-8431-01A-11R-2314-13	hsa-mir-578	0.0	0.0	N
TCGA-KN-8431-01A-11R-2314-13	hsa-mir-579	2.0	0.290345	N
TCGA-KN-8431-01A-11R-2314-13	hsa-mir-580	1.0	0.145173	N
TCGA-KN-8431-01A-11R-2314-13	hsa-mir-581	1.0	0.145173	N
TCGA-KN-8431-01A-11R-2314-13	hsa-mir-582	2522.0	366.125149	N
TCGA-KN-8431-01A-11R-2314-13	hsa-mir-583	0.0	0.0	N
TCGA-KN-8431-01A-11R-2314-13	hsa-mir-584	363.0	52.697632	N
TCGA-KN-8431-01A-11R-2314-13	hsa-mir-585	2.0	0.290345	N
TCGA-KN-8431-01A-11R-2314-13	hsa-mir-586	0.0	0.0	N
TCGA-KN-8431-01A-11R-2314-13	hsa-mir-587	0.0	0.0	N
TCGA-KN-8431-01A-11R-2314-13	hsa-mir-588	0.0	0.0	N
TCGA-KN-8431-01A-11R-2314-13	hsa-mir-589	330.0	47.906939	N
TCGA-KN-8431-01A-11R-2314-13	hsa-mir-590	49.0	7.113455	N
TCGA-KN-8431-01A-11R-2314-13	hsa-mir-591	0.0	0.0	N
TCGA-KN-8431-01A-11R-2314-13	hsa-mir-592	9.0	1.306553	N
TCGA-KN-8431-01A-11R-2314-13	hsa-mir-593	0.0	0.0	N
TCGA-KN-8431-01A-11R-2314-13	hsa-mir-595	0.0	0.0	N
TCGA-KN-8431-01A-11R-2314-13	hsa-mir-596	0.0	0.0	N
TCGA-KN-8431-01A-11R-2314-13	hsa-mir-597	0.0	0.0	N
TCGA-KN-8431-01A-11R-2314-13	hsa-mir-598	162.0	23.517952	N
TCGA-KN-8431-01A-11R-2314-13	hsa-mir-599	0.0	0.0	N
TCGA-KN-8431-01A-11R-2314-13	hsa-mir-600	0.0	0.0	N
TCGA-KN-8431-01A-11R-2314-13	hsa-mir-601	0.0	0.0	N
TCGA-KN-8431-01A-11R-2314-13	hsa-mir-602	1.0	0.145173	N
TCGA-KN-8431-01A-11R-2314-13	hsa-mir-603	0.0	0.0	N
TCGA-KN-8431-01A-11R-2314-13	hsa-mir-604	0.0	0.0	N
TCGA-KN-8431-01A-11R-2314-13	hsa-mir-605	0.0	0.0	N
TCGA-KN-8431-01A-11R-2314-13	hsa-mir-606	0.0	0.0	N
TCGA-KN-8431-01A-11R-2314-13	hsa-mir-607	3.0	0.435518	N
TCGA-KN-8431-01A-11R-2314-13	hsa-mir-608	0.0	0.0	N
TCGA-KN-8431-01A-11R-2314-13	hsa-mir-609	0.0	0.0	N
TCGA-KN-8431-01A-11R-2314-13	hsa-mir-610	0.0	0.0	N
TCGA-KN-8431-01A-11R-2314-13	hsa-mir-611	1.0	0.145173	N
TCGA-KN-8431-01A-11R-2314-13	hsa-mir-612	0.0	0.0	N
TCGA-KN-8431-01A-11R-2314-13	hsa-mir-613	0.0	0.0	N
TCGA-KN-8431-01A-11R-2314-13	hsa-mir-614	0.0	0.0	N
TCGA-KN-8431-01A-11R-2314-13	hsa-mir-615	20.0	2.903451	N
TCGA-KN-8431-01A-11R-2314-13	hsa-mir-616	47.0	6.823109	N
TCGA-KN-8431-01A-11R-2314-13	hsa-mir-617	0.0	0.0	N
TCGA-KN-8431-01A-11R-2314-13	hsa-mir-618	63.0	9.14587	N
TCGA-KN-8431-01A-11R-2314-13	hsa-mir-619	0.0	0.0	N
TCGA-KN-8431-01A-11R-2314-13	hsa-mir-620	0.0	0.0	N
TCGA-KN-8431-01A-11R-2314-13	hsa-mir-621	0.0	0.0	N
TCGA-KN-8431-01A-11R-2314-13	hsa-mir-622	0.0	0.0	N
TCGA-KN-8431-01A-11R-2314-13	hsa-mir-623	0.0	0.0	N
TCGA-KN-8431-01A-11R-2314-13	hsa-mir-624	6.0	0.871035	N
TCGA-KN-8431-01A-11R-2314-13	hsa-mir-625	207.0	30.050716	N
TCGA-KN-8431-01A-11R-2314-13	hsa-mir-626	0.0	0.0	N
TCGA-KN-8431-01A-11R-2314-13	hsa-mir-627	6.0	0.871035	N
TCGA-KN-8431-01A-11R-2314-13	hsa-mir-628	32.0	4.645521	N
TCGA-KN-8431-01A-11R-2314-13	hsa-mir-629	240.0	34.84141	N
TCGA-KN-8431-01A-11R-2314-13	hsa-mir-630	0.0	0.0	N
TCGA-KN-8431-01A-11R-2314-13	hsa-mir-631	0.0	0.0	N
TCGA-KN-8431-01A-11R-2314-13	hsa-mir-632	0.0	0.0	N
TCGA-KN-8431-01A-11R-2314-13	hsa-mir-633	0.0	0.0	N
TCGA-KN-8431-01A-11R-2314-13	hsa-mir-634	0.0	0.0	N
TCGA-KN-8431-01A-11R-2314-13	hsa-mir-635	0.0	0.0	N
TCGA-KN-8431-01A-11R-2314-13	hsa-mir-636	0.0	0.0	N
TCGA-KN-8431-01A-11R-2314-13	hsa-mir-637	0.0	0.0	N
TCGA-KN-8431-01A-11R-2314-13	hsa-mir-638	0.0	0.0	N
TCGA-KN-8431-01A-11R-2314-13	hsa-mir-639	3.0	0.435518	N
TCGA-KN-8431-01A-11R-2314-13	hsa-mir-640	0.0	0.0	N
TCGA-KN-8431-01A-11R-2314-13	hsa-mir-641	1.0	0.145173	N
TCGA-KN-8431-01A-11R-2314-13	hsa-mir-642a	332.0	48.197284	N
TCGA-KN-8431-01A-11R-2314-13	hsa-mir-642b	0.0	0.0	N
TCGA-KN-8431-01A-11R-2314-13	hsa-mir-643	5.0	0.725863	N
TCGA-KN-8431-01A-11R-2314-13	hsa-mir-644	0.0	0.0	N
TCGA-KN-8431-01A-11R-2314-13	hsa-mir-645	0.0	0.0	N
TCGA-KN-8431-01A-11R-2314-13	hsa-mir-646	0.0	0.0	N
TCGA-KN-8431-01A-11R-2314-13	hsa-mir-647	0.0	0.0	N
TCGA-KN-8431-01A-11R-2314-13	hsa-mir-648	0.0	0.0	N
TCGA-KN-8431-01A-11R-2314-13	hsa-mir-649	0.0	0.0	N
TCGA-KN-8431-01A-11R-2314-13	hsa-mir-650	0.0	0.0	N
TCGA-KN-8431-01A-11R-2314-13	hsa-mir-651	80.0	11.613803	N
TCGA-KN-8431-01A-11R-2314-13	hsa-mir-652	38.0	5.516557	N
TCGA-KN-8431-01A-11R-2314-13	hsa-mir-653	244.0	35.4221	N
TCGA-KN-8431-01A-11R-2314-13	hsa-mir-654	7.0	1.016208	N
TCGA-KN-8431-01A-11R-2314-13	hsa-mir-655	0.0	0.0	N
TCGA-KN-8431-01A-11R-2314-13	hsa-mir-656	0.0	0.0	N
TCGA-KN-8431-01A-11R-2314-13	hsa-mir-657	0.0	0.0	N
TCGA-KN-8431-01A-11R-2314-13	hsa-mir-658	6.0	0.871035	N
TCGA-KN-8431-01A-11R-2314-13	hsa-mir-659	8.0	1.16138	N
TCGA-KN-8431-01A-11R-2314-13	hsa-mir-660	748.0	108.589061	N
TCGA-KN-8431-01A-11R-2314-13	hsa-mir-661	0.0	0.0	N
TCGA-KN-8431-01A-11R-2314-13	hsa-mir-662	0.0	0.0	N
TCGA-KN-8431-01A-11R-2314-13	hsa-mir-663	0.0	0.0	N
TCGA-KN-8431-01A-11R-2314-13	hsa-mir-663b	0.0	0.0	N
TCGA-KN-8431-01A-11R-2314-13	hsa-mir-664	155.0	22.501744	N
TCGA-KN-8431-01A-11R-2314-13	hsa-mir-665	0.0	0.0	N
TCGA-KN-8431-01A-11R-2314-13	hsa-mir-668	0.0	0.0	N
TCGA-KN-8431-01A-11R-2314-13	hsa-mir-670	0.0	0.0	N
TCGA-KN-8431-01A-11R-2314-13	hsa-mir-671	58.0	8.420007	N
TCGA-KN-8431-01A-11R-2314-13	hsa-mir-675	31.0	4.500349	N
TCGA-KN-8431-01A-11R-2314-13	hsa-mir-676	11.0	1.596898	N
TCGA-KN-8431-01A-11R-2314-13	hsa-mir-7-1	72.0	10.452423	N
TCGA-KN-8431-01A-11R-2314-13	hsa-mir-7-2	1.0	0.145173	N
TCGA-KN-8431-01A-11R-2314-13	hsa-mir-7-3	0.0	0.0	N
TCGA-KN-8431-01A-11R-2314-13	hsa-mir-708	8.0	1.16138	N
TCGA-KN-8431-01A-11R-2314-13	hsa-mir-711	0.0	0.0	N
TCGA-KN-8431-01A-11R-2314-13	hsa-mir-718	0.0	0.0	N
TCGA-KN-8431-01A-11R-2314-13	hsa-mir-720	0.0	0.0	N
TCGA-KN-8431-01A-11R-2314-13	hsa-mir-744	116.0	16.840015	N
TCGA-KN-8431-01A-11R-2314-13	hsa-mir-758	9.0	1.306553	N
TCGA-KN-8431-01A-11R-2314-13	hsa-mir-759	0.0	0.0	N
TCGA-KN-8431-01A-11R-2314-13	hsa-mir-760	1.0	0.145173	N
TCGA-KN-8431-01A-11R-2314-13	hsa-mir-761	0.0	0.0	N
TCGA-KN-8431-01A-11R-2314-13	hsa-mir-762	0.0	0.0	N
TCGA-KN-8431-01A-11R-2314-13	hsa-mir-764	0.0	0.0	N
TCGA-KN-8431-01A-11R-2314-13	hsa-mir-765	1.0	0.145173	N
TCGA-KN-8431-01A-11R-2314-13	hsa-mir-766	108.0	15.678634	N
TCGA-KN-8431-01A-11R-2314-13	hsa-mir-767	0.0	0.0	N
TCGA-KN-8431-01A-11R-2314-13	hsa-mir-769	98.0	14.226909	N
TCGA-KN-8431-01A-11R-2314-13	hsa-mir-770	1.0	0.145173	N
TCGA-KN-8431-01A-11R-2314-13	hsa-mir-802	0.0	0.0	N
TCGA-KN-8431-01A-11R-2314-13	hsa-mir-873	0.0	0.0	N
TCGA-KN-8431-01A-11R-2314-13	hsa-mir-874	3842.0	557.752903	N
TCGA-KN-8431-01A-11R-2314-13	hsa-mir-875	0.0	0.0	N
TCGA-KN-8431-01A-11R-2314-13	hsa-mir-876	0.0	0.0	N
TCGA-KN-8431-01A-11R-2314-13	hsa-mir-877	5.0	0.725863	N
TCGA-KN-8431-01A-11R-2314-13	hsa-mir-885	165.0	23.953469	N
TCGA-KN-8431-01A-11R-2314-13	hsa-mir-887	11.0	1.596898	N
TCGA-KN-8431-01A-11R-2314-13	hsa-mir-888	2407.0	349.430307	N
TCGA-KN-8431-01A-11R-2314-13	hsa-mir-889	15.0	2.177588	N
TCGA-KN-8431-01A-11R-2314-13	hsa-mir-890	184.0	26.711748	N
TCGA-KN-8431-01A-11R-2314-13	hsa-mir-891a	441951.0	64159.149753	N
TCGA-KN-8431-01A-11R-2314-13	hsa-mir-891b	1743.0	253.035739	N
TCGA-KN-8431-01A-11R-2314-13	hsa-mir-892a	5586.0	810.933815	N
TCGA-KN-8431-01A-11R-2314-13	hsa-mir-892b	887.0	128.768044	N
TCGA-KN-8431-01A-11R-2314-13	hsa-mir-9-1	185.0	26.85692	N
TCGA-KN-8431-01A-11R-2314-13	hsa-mir-9-2	157.0	22.792089	N
TCGA-KN-8431-01A-11R-2314-13	hsa-mir-9-3	1.0	0.145173	N
TCGA-KN-8431-01A-11R-2314-13	hsa-mir-920	0.0	0.0	N
TCGA-KN-8431-01A-11R-2314-13	hsa-mir-921	0.0	0.0	N
TCGA-KN-8431-01A-11R-2314-13	hsa-mir-922	0.0	0.0	N
TCGA-KN-8431-01A-11R-2314-13	hsa-mir-924	0.0	0.0	N
TCGA-KN-8431-01A-11R-2314-13	hsa-mir-92a-1	1052.0	152.721513	N
TCGA-KN-8431-01A-11R-2314-13	hsa-mir-92a-2	26347.0	3824.860943	N
TCGA-KN-8431-01A-11R-2314-13	hsa-mir-92b	354.0	51.39108	N
TCGA-KN-8431-01A-11R-2314-13	hsa-mir-93	13107.0	1902.776497	N
TCGA-KN-8431-01A-11R-2314-13	hsa-mir-933	0.0	0.0	N
TCGA-KN-8431-01A-11R-2314-13	hsa-mir-934	0.0	0.0	N
TCGA-KN-8431-01A-11R-2314-13	hsa-mir-935	4.0	0.58069	N
TCGA-KN-8431-01A-11R-2314-13	hsa-mir-936	0.0	0.0	N
TCGA-KN-8431-01A-11R-2314-13	hsa-mir-937	4.0	0.58069	N
TCGA-KN-8431-01A-11R-2314-13	hsa-mir-938	0.0	0.0	N
TCGA-KN-8431-01A-11R-2314-13	hsa-mir-939	2.0	0.290345	N
TCGA-KN-8431-01A-11R-2314-13	hsa-mir-940	3.0	0.435518	N
TCGA-KN-8431-01A-11R-2314-13	hsa-mir-941-1	0.0	0.0	N
TCGA-KN-8431-01A-11R-2314-13	hsa-mir-941-3	0.0	0.0	N
TCGA-KN-8431-01A-11R-2314-13	hsa-mir-941-4	0.0	0.0	N
TCGA-KN-8431-01A-11R-2314-13	hsa-mir-942	16.0	2.322761	N
TCGA-KN-8431-01A-11R-2314-13	hsa-mir-943	1.0	0.145173	N
TCGA-KN-8431-01A-11R-2314-13	hsa-mir-944	0.0	0.0	N
TCGA-KN-8431-01A-11R-2314-13	hsa-mir-95	4.0	0.58069	N
TCGA-KN-8431-01A-11R-2314-13	hsa-mir-96	315.0	45.72935	N
TCGA-KN-8431-01A-11R-2314-13	hsa-mir-98	139.0	20.178983	N
TCGA-KN-8431-01A-11R-2314-13	hsa-mir-99a	656.0	95.233187	N
TCGA-KN-8431-01A-11R-2314-13	hsa-mir-99b	260214.0	37775.927634	N
