# Supplementary material for: Dysfunctional miRNA-Mediated Regulation in Chromophobe Renal Cell Carcinoma
Source: PLoS One. 2016 Jun 3;11(6):e0156324. doi: 10.1371/journal.pone.0156324 (PMC4892590; doi:10.1371/journal.pone.0156324)
Supplement: S1 File — (ZIP) [file pone.0156324.s001.zip › S1_File miRNA expression profile downloaded from TCGA/case/bcgsc.ca__IlluminaHiSeq_miRNASeq__TCGA-KN-8432-01A-11R-2314-13__mirna_quantification.txt]

barcode	miRNA_ID	read_count	reads_per_million_miRNA_mapped	cross-mapped
TCGA-KN-8432-01A-11R-2314-13	hsa-let-7a-1	51238.0	5804.834175	N
TCGA-KN-8432-01A-11R-2314-13	hsa-let-7a-2	102800.0	11646.374822	Y
TCGA-KN-8432-01A-11R-2314-13	hsa-let-7a-3	52183.0	5911.894721	N
TCGA-KN-8432-01A-11R-2314-13	hsa-let-7b	63277.0	7168.751553	N
TCGA-KN-8432-01A-11R-2314-13	hsa-let-7c	7477.0	847.081173	Y
TCGA-KN-8432-01A-11R-2314-13	hsa-let-7d	4476.0	507.093129	N
TCGA-KN-8432-01A-11R-2314-13	hsa-let-7e	9079.0	1028.57429	N
TCGA-KN-8432-01A-11R-2314-13	hsa-let-7f-1	90.0	10.196243	N
TCGA-KN-8432-01A-11R-2314-13	hsa-let-7f-2	62362.0	7065.089754	N
TCGA-KN-8432-01A-11R-2314-13	hsa-let-7g	3805.0	431.074477	N
TCGA-KN-8432-01A-11R-2314-13	hsa-let-7i	1759.0	199.279896	N
TCGA-KN-8432-01A-11R-2314-13	hsa-mir-1-1	0.0	0.0	N
TCGA-KN-8432-01A-11R-2314-13	hsa-mir-1-2	9.0	1.019624	N
TCGA-KN-8432-01A-11R-2314-13	hsa-mir-100	34642.0	3924.647049	N
TCGA-KN-8432-01A-11R-2314-13	hsa-mir-101-1	239117.0	27089.943661	N
TCGA-KN-8432-01A-11R-2314-13	hsa-mir-101-2	345.0	39.085596	N
TCGA-KN-8432-01A-11R-2314-13	hsa-mir-103-1	38181.0	4325.585964	Y
TCGA-KN-8432-01A-11R-2314-13	hsa-mir-103-1-as	0.0	0.0	N
TCGA-KN-8432-01A-11R-2314-13	hsa-mir-103-2	24.0	2.718998	N
TCGA-KN-8432-01A-11R-2314-13	hsa-mir-103-2-as	0.0	0.0	N
TCGA-KN-8432-01A-11R-2314-13	hsa-mir-105-1	0.0	0.0	N
TCGA-KN-8432-01A-11R-2314-13	hsa-mir-105-2	0.0	0.0	N
TCGA-KN-8432-01A-11R-2314-13	hsa-mir-106a	25.0	2.83229	Y
TCGA-KN-8432-01A-11R-2314-13	hsa-mir-106b	1451.0	164.386088	N
TCGA-KN-8432-01A-11R-2314-13	hsa-mir-107	246.0	27.86973	Y
TCGA-KN-8432-01A-11R-2314-13	hsa-mir-10a	1541997.0	174695.282459	N
TCGA-KN-8432-01A-11R-2314-13	hsa-mir-10b	2126311.0	240893.140999	N
TCGA-KN-8432-01A-11R-2314-13	hsa-mir-1178	0.0	0.0	N
TCGA-KN-8432-01A-11R-2314-13	hsa-mir-1179	0.0	0.0	N
TCGA-KN-8432-01A-11R-2314-13	hsa-mir-1180	40.0	4.531663	N
TCGA-KN-8432-01A-11R-2314-13	hsa-mir-1181	2.0	0.226583	N
TCGA-KN-8432-01A-11R-2314-13	hsa-mir-1182	0.0	0.0	N
TCGA-KN-8432-01A-11R-2314-13	hsa-mir-1183	0.0	0.0	N
TCGA-KN-8432-01A-11R-2314-13	hsa-mir-1184-1	0.0	0.0	N
TCGA-KN-8432-01A-11R-2314-13	hsa-mir-1184-2	0.0	0.0	N
TCGA-KN-8432-01A-11R-2314-13	hsa-mir-1184-3	0.0	0.0	N
TCGA-KN-8432-01A-11R-2314-13	hsa-mir-1185-1	0.0	0.0	N
TCGA-KN-8432-01A-11R-2314-13	hsa-mir-1185-2	0.0	0.0	N
TCGA-KN-8432-01A-11R-2314-13	hsa-mir-1193	0.0	0.0	N
TCGA-KN-8432-01A-11R-2314-13	hsa-mir-1197	0.0	0.0	N
TCGA-KN-8432-01A-11R-2314-13	hsa-mir-1200	0.0	0.0	N
TCGA-KN-8432-01A-11R-2314-13	hsa-mir-1202	0.0	0.0	N
TCGA-KN-8432-01A-11R-2314-13	hsa-mir-1203	0.0	0.0	N
TCGA-KN-8432-01A-11R-2314-13	hsa-mir-1204	0.0	0.0	N
TCGA-KN-8432-01A-11R-2314-13	hsa-mir-1205	0.0	0.0	N
TCGA-KN-8432-01A-11R-2314-13	hsa-mir-1206	0.0	0.0	N
TCGA-KN-8432-01A-11R-2314-13	hsa-mir-1207	0.0	0.0	N
TCGA-KN-8432-01A-11R-2314-13	hsa-mir-1208	0.0	0.0	N
TCGA-KN-8432-01A-11R-2314-13	hsa-mir-122	1.0	0.113292	N
TCGA-KN-8432-01A-11R-2314-13	hsa-mir-1224	0.0	0.0	N
TCGA-KN-8432-01A-11R-2314-13	hsa-mir-1225	0.0	0.0	N
TCGA-KN-8432-01A-11R-2314-13	hsa-mir-1226	2.0	0.226583	N
TCGA-KN-8432-01A-11R-2314-13	hsa-mir-1227	0.0	0.0	N
TCGA-KN-8432-01A-11R-2314-13	hsa-mir-1228	0.0	0.0	N
TCGA-KN-8432-01A-11R-2314-13	hsa-mir-1229	1.0	0.113292	N
TCGA-KN-8432-01A-11R-2314-13	hsa-mir-1231	0.0	0.0	N
TCGA-KN-8432-01A-11R-2314-13	hsa-mir-1233-1	0.0	0.0	N
TCGA-KN-8432-01A-11R-2314-13	hsa-mir-1233-2	0.0	0.0	N
TCGA-KN-8432-01A-11R-2314-13	hsa-mir-1234	0.0	0.0	N
TCGA-KN-8432-01A-11R-2314-13	hsa-mir-1236	0.0	0.0	N
TCGA-KN-8432-01A-11R-2314-13	hsa-mir-1237	0.0	0.0	N
TCGA-KN-8432-01A-11R-2314-13	hsa-mir-1238	0.0	0.0	N
TCGA-KN-8432-01A-11R-2314-13	hsa-mir-124-1	0.0	0.0	N
TCGA-KN-8432-01A-11R-2314-13	hsa-mir-124-2	0.0	0.0	N
TCGA-KN-8432-01A-11R-2314-13	hsa-mir-124-3	0.0	0.0	N
TCGA-KN-8432-01A-11R-2314-13	hsa-mir-1243	0.0	0.0	N
TCGA-KN-8432-01A-11R-2314-13	hsa-mir-1244-1	0.0	0.0	N
TCGA-KN-8432-01A-11R-2314-13	hsa-mir-1244-2	0.0	0.0	N
TCGA-KN-8432-01A-11R-2314-13	hsa-mir-1244-3	0.0	0.0	N
TCGA-KN-8432-01A-11R-2314-13	hsa-mir-1245	0.0	0.0	N
TCGA-KN-8432-01A-11R-2314-13	hsa-mir-1246	0.0	0.0	N
TCGA-KN-8432-01A-11R-2314-13	hsa-mir-1247	58.0	6.570912	N
TCGA-KN-8432-01A-11R-2314-13	hsa-mir-1248	0.0	0.0	N
TCGA-KN-8432-01A-11R-2314-13	hsa-mir-1249	10.0	1.132916	N
TCGA-KN-8432-01A-11R-2314-13	hsa-mir-1250	1.0	0.113292	N
TCGA-KN-8432-01A-11R-2314-13	hsa-mir-1251	15.0	1.699374	N
TCGA-KN-8432-01A-11R-2314-13	hsa-mir-1252	0.0	0.0	N
TCGA-KN-8432-01A-11R-2314-13	hsa-mir-1253	0.0	0.0	N
TCGA-KN-8432-01A-11R-2314-13	hsa-mir-1254	1.0	0.113292	N
TCGA-KN-8432-01A-11R-2314-13	hsa-mir-1255a	4.0	0.453166	N
TCGA-KN-8432-01A-11R-2314-13	hsa-mir-1255b-1	0.0	0.0	N
TCGA-KN-8432-01A-11R-2314-13	hsa-mir-1255b-2	0.0	0.0	N
TCGA-KN-8432-01A-11R-2314-13	hsa-mir-1256	0.0	0.0	N
TCGA-KN-8432-01A-11R-2314-13	hsa-mir-1257	0.0	0.0	N
TCGA-KN-8432-01A-11R-2314-13	hsa-mir-1258	8.0	0.906333	N
TCGA-KN-8432-01A-11R-2314-13	hsa-mir-125a	9420.0	1067.20672	N
TCGA-KN-8432-01A-11R-2314-13	hsa-mir-125b-1	2725.0	308.719566	N
TCGA-KN-8432-01A-11R-2314-13	hsa-mir-125b-2	88.0	9.969659	N
TCGA-KN-8432-01A-11R-2314-13	hsa-mir-126	37383.0	4235.17928	N
TCGA-KN-8432-01A-11R-2314-13	hsa-mir-1260	0.0	0.0	N
TCGA-KN-8432-01A-11R-2314-13	hsa-mir-1260b	1.0	0.113292	N
TCGA-KN-8432-01A-11R-2314-13	hsa-mir-1261	0.0	0.0	N
TCGA-KN-8432-01A-11R-2314-13	hsa-mir-1262	26.0	2.945581	N
TCGA-KN-8432-01A-11R-2314-13	hsa-mir-1263	0.0	0.0	N
TCGA-KN-8432-01A-11R-2314-13	hsa-mir-1264	0.0	0.0	N
TCGA-KN-8432-01A-11R-2314-13	hsa-mir-1265	0.0	0.0	N
TCGA-KN-8432-01A-11R-2314-13	hsa-mir-1266	7.0	0.793041	N
TCGA-KN-8432-01A-11R-2314-13	hsa-mir-1267	0.0	0.0	N
TCGA-KN-8432-01A-11R-2314-13	hsa-mir-1268	0.0	0.0	N
TCGA-KN-8432-01A-11R-2314-13	hsa-mir-1269	0.0	0.0	N
TCGA-KN-8432-01A-11R-2314-13	hsa-mir-127	804.0	91.086433	N
TCGA-KN-8432-01A-11R-2314-13	hsa-mir-1270-1	0.0	0.0	N
TCGA-KN-8432-01A-11R-2314-13	hsa-mir-1270-2	4.0	0.453166	N
TCGA-KN-8432-01A-11R-2314-13	hsa-mir-1271	24.0	2.718998	N
TCGA-KN-8432-01A-11R-2314-13	hsa-mir-1272	0.0	0.0	N
TCGA-KN-8432-01A-11R-2314-13	hsa-mir-1273	0.0	0.0	N
TCGA-KN-8432-01A-11R-2314-13	hsa-mir-1273c	0.0	0.0	N
TCGA-KN-8432-01A-11R-2314-13	hsa-mir-1273d	0.0	0.0	N
TCGA-KN-8432-01A-11R-2314-13	hsa-mir-1274a	0.0	0.0	N
TCGA-KN-8432-01A-11R-2314-13	hsa-mir-1274b	41.0	4.644955	N
TCGA-KN-8432-01A-11R-2314-13	hsa-mir-1275	0.0	0.0	N
TCGA-KN-8432-01A-11R-2314-13	hsa-mir-1276	0.0	0.0	N
TCGA-KN-8432-01A-11R-2314-13	hsa-mir-1277	2.0	0.226583	N
TCGA-KN-8432-01A-11R-2314-13	hsa-mir-1278	0.0	0.0	N
TCGA-KN-8432-01A-11R-2314-13	hsa-mir-1279	0.0	0.0	N
TCGA-KN-8432-01A-11R-2314-13	hsa-mir-128-1	236.0	26.736814	N
TCGA-KN-8432-01A-11R-2314-13	hsa-mir-128-2	170.0	19.259569	N
TCGA-KN-8432-01A-11R-2314-13	hsa-mir-1280	0.0	0.0	N
TCGA-KN-8432-01A-11R-2314-13	hsa-mir-1281	0.0	0.0	N
TCGA-KN-8432-01A-11R-2314-13	hsa-mir-1282	0.0	0.0	N
TCGA-KN-8432-01A-11R-2314-13	hsa-mir-1283-1	0.0	0.0	N
TCGA-KN-8432-01A-11R-2314-13	hsa-mir-1283-2	0.0	0.0	N
TCGA-KN-8432-01A-11R-2314-13	hsa-mir-1284	2.0	0.226583	N
TCGA-KN-8432-01A-11R-2314-13	hsa-mir-1285-1	1.0	0.113292	N
TCGA-KN-8432-01A-11R-2314-13	hsa-mir-1285-2	0.0	0.0	N
TCGA-KN-8432-01A-11R-2314-13	hsa-mir-1286	0.0	0.0	N
TCGA-KN-8432-01A-11R-2314-13	hsa-mir-1287	40.0	4.531663	N
TCGA-KN-8432-01A-11R-2314-13	hsa-mir-1288	2.0	0.226583	N
TCGA-KN-8432-01A-11R-2314-13	hsa-mir-1289-1	0.0	0.0	N
TCGA-KN-8432-01A-11R-2314-13	hsa-mir-1289-2	0.0	0.0	N
TCGA-KN-8432-01A-11R-2314-13	hsa-mir-129-1	46.0	5.211413	N
TCGA-KN-8432-01A-11R-2314-13	hsa-mir-129-2	40.0	4.531663	N
TCGA-KN-8432-01A-11R-2314-13	hsa-mir-1290	0.0	0.0	N
TCGA-KN-8432-01A-11R-2314-13	hsa-mir-1291	3.0	0.339875	N
TCGA-KN-8432-01A-11R-2314-13	hsa-mir-1292	1.0	0.113292	N
TCGA-KN-8432-01A-11R-2314-13	hsa-mir-1293	1.0	0.113292	N
TCGA-KN-8432-01A-11R-2314-13	hsa-mir-1294	2.0	0.226583	N
TCGA-KN-8432-01A-11R-2314-13	hsa-mir-1295	0.0	0.0	N
TCGA-KN-8432-01A-11R-2314-13	hsa-mir-1296	14.0	1.586082	N
TCGA-KN-8432-01A-11R-2314-13	hsa-mir-1297	0.0	0.0	N
TCGA-KN-8432-01A-11R-2314-13	hsa-mir-1298	0.0	0.0	N
TCGA-KN-8432-01A-11R-2314-13	hsa-mir-1299	0.0	0.0	N
TCGA-KN-8432-01A-11R-2314-13	hsa-mir-1301	16.0	1.812665	N
TCGA-KN-8432-01A-11R-2314-13	hsa-mir-1302-1	0.0	0.0	N
TCGA-KN-8432-01A-11R-2314-13	hsa-mir-1302-10	0.0	0.0	N
TCGA-KN-8432-01A-11R-2314-13	hsa-mir-1302-11	0.0	0.0	N
TCGA-KN-8432-01A-11R-2314-13	hsa-mir-1302-2	0.0	0.0	N
TCGA-KN-8432-01A-11R-2314-13	hsa-mir-1302-3	1.0	0.113292	N
TCGA-KN-8432-01A-11R-2314-13	hsa-mir-1302-4	0.0	0.0	N
TCGA-KN-8432-01A-11R-2314-13	hsa-mir-1302-5	0.0	0.0	N
TCGA-KN-8432-01A-11R-2314-13	hsa-mir-1302-6	0.0	0.0	N
TCGA-KN-8432-01A-11R-2314-13	hsa-mir-1302-7	0.0	0.0	N
TCGA-KN-8432-01A-11R-2314-13	hsa-mir-1302-8	0.0	0.0	N
TCGA-KN-8432-01A-11R-2314-13	hsa-mir-1302-9	0.0	0.0	N
TCGA-KN-8432-01A-11R-2314-13	hsa-mir-1303	0.0	0.0	N
TCGA-KN-8432-01A-11R-2314-13	hsa-mir-1304	2.0	0.226583	N
TCGA-KN-8432-01A-11R-2314-13	hsa-mir-1305	3.0	0.339875	N
TCGA-KN-8432-01A-11R-2314-13	hsa-mir-1306	67.0	7.590536	N
TCGA-KN-8432-01A-11R-2314-13	hsa-mir-1307	5436.0	615.85305	N
TCGA-KN-8432-01A-11R-2314-13	hsa-mir-130a	131.0	14.841197	N
TCGA-KN-8432-01A-11R-2314-13	hsa-mir-130b	17.0	1.925957	N
TCGA-KN-8432-01A-11R-2314-13	hsa-mir-132	403.0	45.656508	N
TCGA-KN-8432-01A-11R-2314-13	hsa-mir-1321	0.0	0.0	N
TCGA-KN-8432-01A-11R-2314-13	hsa-mir-1322	1.0	0.113292	N
TCGA-KN-8432-01A-11R-2314-13	hsa-mir-1323	0.0	0.0	N
TCGA-KN-8432-01A-11R-2314-13	hsa-mir-1324	0.0	0.0	N
TCGA-KN-8432-01A-11R-2314-13	hsa-mir-133a-1	10.0	1.132916	Y
TCGA-KN-8432-01A-11R-2314-13	hsa-mir-133a-2	0.0	0.0	N
TCGA-KN-8432-01A-11R-2314-13	hsa-mir-133b	1.0	0.113292	Y
TCGA-KN-8432-01A-11R-2314-13	hsa-mir-134	182.0	20.619068	N
TCGA-KN-8432-01A-11R-2314-13	hsa-mir-135a-1	103.0	11.669033	N
TCGA-KN-8432-01A-11R-2314-13	hsa-mir-135a-2	7.0	0.793041	N
TCGA-KN-8432-01A-11R-2314-13	hsa-mir-135b	1.0	0.113292	N
TCGA-KN-8432-01A-11R-2314-13	hsa-mir-136	37.0	4.191789	N
TCGA-KN-8432-01A-11R-2314-13	hsa-mir-137	0.0	0.0	N
TCGA-KN-8432-01A-11R-2314-13	hsa-mir-138-1	0.0	0.0	N
TCGA-KN-8432-01A-11R-2314-13	hsa-mir-138-2	0.0	0.0	N
TCGA-KN-8432-01A-11R-2314-13	hsa-mir-139	1069.0	121.108703	N
TCGA-KN-8432-01A-11R-2314-13	hsa-mir-140	12115.0	1372.527539	N
TCGA-KN-8432-01A-11R-2314-13	hsa-mir-141	10300.0	1166.903314	N
TCGA-KN-8432-01A-11R-2314-13	hsa-mir-142	3862.0	437.532097	N
TCGA-KN-8432-01A-11R-2314-13	hsa-mir-143	249227.0	28235.321574	N
TCGA-KN-8432-01A-11R-2314-13	hsa-mir-144	1411.0	159.854425	N
TCGA-KN-8432-01A-11R-2314-13	hsa-mir-145	10998.0	1245.980839	N
TCGA-KN-8432-01A-11R-2314-13	hsa-mir-1468	177.0	20.05261	N
TCGA-KN-8432-01A-11R-2314-13	hsa-mir-1469	0.0	0.0	N
TCGA-KN-8432-01A-11R-2314-13	hsa-mir-146a	94.0	10.649409	N
TCGA-KN-8432-01A-11R-2314-13	hsa-mir-146b	477.0	54.040086	N
TCGA-KN-8432-01A-11R-2314-13	hsa-mir-147	0.0	0.0	N
TCGA-KN-8432-01A-11R-2314-13	hsa-mir-1470	0.0	0.0	N
TCGA-KN-8432-01A-11R-2314-13	hsa-mir-1471	0.0	0.0	N
TCGA-KN-8432-01A-11R-2314-13	hsa-mir-147b	0.0	0.0	N
TCGA-KN-8432-01A-11R-2314-13	hsa-mir-148a	75367.0	8538.446802	N
TCGA-KN-8432-01A-11R-2314-13	hsa-mir-148b	704.0	79.757275	N
TCGA-KN-8432-01A-11R-2314-13	hsa-mir-149	38.0	4.30508	N
TCGA-KN-8432-01A-11R-2314-13	hsa-mir-150	765.0	86.668062	N
TCGA-KN-8432-01A-11R-2314-13	hsa-mir-151	8183.0	927.065031	N
TCGA-KN-8432-01A-11R-2314-13	hsa-mir-152	466.0	52.793878	N
TCGA-KN-8432-01A-11R-2314-13	hsa-mir-153-1	1.0	0.113292	N
TCGA-KN-8432-01A-11R-2314-13	hsa-mir-153-2	21.0	2.379123	N
TCGA-KN-8432-01A-11R-2314-13	hsa-mir-1537	0.0	0.0	N
TCGA-KN-8432-01A-11R-2314-13	hsa-mir-1538	0.0	0.0	N
TCGA-KN-8432-01A-11R-2314-13	hsa-mir-1539	0.0	0.0	N
TCGA-KN-8432-01A-11R-2314-13	hsa-mir-154	7.0	0.793041	N
TCGA-KN-8432-01A-11R-2314-13	hsa-mir-155	93.0	10.536117	N
TCGA-KN-8432-01A-11R-2314-13	hsa-mir-15a	440.0	49.848297	N
TCGA-KN-8432-01A-11R-2314-13	hsa-mir-15b	1678.0	190.103278	N
TCGA-KN-8432-01A-11R-2314-13	hsa-mir-16-1	1896.0	214.800843	N
TCGA-KN-8432-01A-11R-2314-13	hsa-mir-16-2	23.0	2.605706	N
TCGA-KN-8432-01A-11R-2314-13	hsa-mir-17	1779.0	201.545728	Y
TCGA-KN-8432-01A-11R-2314-13	hsa-mir-181a-1	7039.0	797.459459	N
TCGA-KN-8432-01A-11R-2314-13	hsa-mir-181a-2	4705.0	533.036902	N
TCGA-KN-8432-01A-11R-2314-13	hsa-mir-181b-1	1064.0	120.542245	N
TCGA-KN-8432-01A-11R-2314-13	hsa-mir-181b-2	20.0	2.265832	N
TCGA-KN-8432-01A-11R-2314-13	hsa-mir-181c	121.0	13.708282	N
TCGA-KN-8432-01A-11R-2314-13	hsa-mir-181d	29.0	3.285456	N
TCGA-KN-8432-01A-11R-2314-13	hsa-mir-182	245986.0	27868.143551	N
TCGA-KN-8432-01A-11R-2314-13	hsa-mir-1825	0.0	0.0	N
TCGA-KN-8432-01A-11R-2314-13	hsa-mir-1827	0.0	0.0	N
TCGA-KN-8432-01A-11R-2314-13	hsa-mir-183	57237.0	6484.470386	N
TCGA-KN-8432-01A-11R-2314-13	hsa-mir-184	2.0	0.226583	N
TCGA-KN-8432-01A-11R-2314-13	hsa-mir-185	424.0	48.035632	N
TCGA-KN-8432-01A-11R-2314-13	hsa-mir-186	730.0	82.702856	N
TCGA-KN-8432-01A-11R-2314-13	hsa-mir-187	614.0	69.561032	N
TCGA-KN-8432-01A-11R-2314-13	hsa-mir-188	50.0	5.664579	N
TCGA-KN-8432-01A-11R-2314-13	hsa-mir-18a	10.0	1.132916	N
TCGA-KN-8432-01A-11R-2314-13	hsa-mir-18b	0.0	0.0	N
TCGA-KN-8432-01A-11R-2314-13	hsa-mir-190	18.0	2.039249	N
TCGA-KN-8432-01A-11R-2314-13	hsa-mir-1908	0.0	0.0	N
TCGA-KN-8432-01A-11R-2314-13	hsa-mir-1909	0.0	0.0	N
TCGA-KN-8432-01A-11R-2314-13	hsa-mir-190b	0.0	0.0	N
TCGA-KN-8432-01A-11R-2314-13	hsa-mir-191	3744.0	424.16369	N
TCGA-KN-8432-01A-11R-2314-13	hsa-mir-1910	0.0	0.0	N
TCGA-KN-8432-01A-11R-2314-13	hsa-mir-1911	0.0	0.0	N
TCGA-KN-8432-01A-11R-2314-13	hsa-mir-1912	0.0	0.0	N
TCGA-KN-8432-01A-11R-2314-13	hsa-mir-1913	0.0	0.0	N
TCGA-KN-8432-01A-11R-2314-13	hsa-mir-1914	1.0	0.113292	N
TCGA-KN-8432-01A-11R-2314-13	hsa-mir-1915	0.0	0.0	N
TCGA-KN-8432-01A-11R-2314-13	hsa-mir-192	2118.0	239.951575	Y
TCGA-KN-8432-01A-11R-2314-13	hsa-mir-193a	697.0	78.964234	N
TCGA-KN-8432-01A-11R-2314-13	hsa-mir-193b	27.0	3.058873	N
TCGA-KN-8432-01A-11R-2314-13	hsa-mir-194-1	304.0	34.440641	N
TCGA-KN-8432-01A-11R-2314-13	hsa-mir-194-2	303.0	34.32735	N
TCGA-KN-8432-01A-11R-2314-13	hsa-mir-195	96.0	10.875992	N
TCGA-KN-8432-01A-11R-2314-13	hsa-mir-196a-1	770.0	87.23452	N
TCGA-KN-8432-01A-11R-2314-13	hsa-mir-196a-2	134.0	15.181072	N
TCGA-KN-8432-01A-11R-2314-13	hsa-mir-196b	4154.0	470.613239	N
TCGA-KN-8432-01A-11R-2314-13	hsa-mir-197	828.0	93.805431	N
TCGA-KN-8432-01A-11R-2314-13	hsa-mir-1972-1	0.0	0.0	N
TCGA-KN-8432-01A-11R-2314-13	hsa-mir-1972-2	0.0	0.0	N
TCGA-KN-8432-01A-11R-2314-13	hsa-mir-1973	0.0	0.0	N
TCGA-KN-8432-01A-11R-2314-13	hsa-mir-1976	38.0	4.30508	N
TCGA-KN-8432-01A-11R-2314-13	hsa-mir-198	0.0	0.0	N
TCGA-KN-8432-01A-11R-2314-13	hsa-mir-199a-1	1079.0	122.241619	Y
TCGA-KN-8432-01A-11R-2314-13	hsa-mir-199a-2	1959.0	221.938213	Y
TCGA-KN-8432-01A-11R-2314-13	hsa-mir-199b	2500.0	283.22896	Y
TCGA-KN-8432-01A-11R-2314-13	hsa-mir-19a	39.0	4.418372	N
TCGA-KN-8432-01A-11R-2314-13	hsa-mir-19b-1	15.0	1.699374	N
TCGA-KN-8432-01A-11R-2314-13	hsa-mir-19b-2	208.0	23.564649	N
TCGA-KN-8432-01A-11R-2314-13	hsa-mir-200a	3309.0	374.881851	N
TCGA-KN-8432-01A-11R-2314-13	hsa-mir-200b	4067.0	460.756872	N
TCGA-KN-8432-01A-11R-2314-13	hsa-mir-200c	28496.0	3228.356974	N
TCGA-KN-8432-01A-11R-2314-13	hsa-mir-202	0.0	0.0	N
TCGA-KN-8432-01A-11R-2314-13	hsa-mir-203	4313.0	488.626601	N
TCGA-KN-8432-01A-11R-2314-13	hsa-mir-204	68.0	7.703828	N
TCGA-KN-8432-01A-11R-2314-13	hsa-mir-205	0.0	0.0	N
TCGA-KN-8432-01A-11R-2314-13	hsa-mir-2052	0.0	0.0	N
TCGA-KN-8432-01A-11R-2314-13	hsa-mir-2053	0.0	0.0	N
TCGA-KN-8432-01A-11R-2314-13	hsa-mir-2054	0.0	0.0	N
TCGA-KN-8432-01A-11R-2314-13	hsa-mir-206	0.0	0.0	N
TCGA-KN-8432-01A-11R-2314-13	hsa-mir-208a	0.0	0.0	N
TCGA-KN-8432-01A-11R-2314-13	hsa-mir-208b	0.0	0.0	N
TCGA-KN-8432-01A-11R-2314-13	hsa-mir-20a	816.0	92.445932	N
TCGA-KN-8432-01A-11R-2314-13	hsa-mir-20b	82.0	9.28991	N
TCGA-KN-8432-01A-11R-2314-13	hsa-mir-21	104302.0	11816.538781	N
TCGA-KN-8432-01A-11R-2314-13	hsa-mir-210	1041.0	117.936539	N
TCGA-KN-8432-01A-11R-2314-13	hsa-mir-211	0.0	0.0	N
TCGA-KN-8432-01A-11R-2314-13	hsa-mir-2110	7.0	0.793041	N
TCGA-KN-8432-01A-11R-2314-13	hsa-mir-2113	0.0	0.0	N
TCGA-KN-8432-01A-11R-2314-13	hsa-mir-2114	4.0	0.453166	N
TCGA-KN-8432-01A-11R-2314-13	hsa-mir-2115	0.0	0.0	N
TCGA-KN-8432-01A-11R-2314-13	hsa-mir-2116	0.0	0.0	N
TCGA-KN-8432-01A-11R-2314-13	hsa-mir-2117	0.0	0.0	N
TCGA-KN-8432-01A-11R-2314-13	hsa-mir-212	11.0	1.246207	N
TCGA-KN-8432-01A-11R-2314-13	hsa-mir-214	16.0	1.812665	N
TCGA-KN-8432-01A-11R-2314-13	hsa-mir-215	134.0	15.181072	Y
TCGA-KN-8432-01A-11R-2314-13	hsa-mir-216a	0.0	0.0	N
TCGA-KN-8432-01A-11R-2314-13	hsa-mir-216b	0.0	0.0	N
TCGA-KN-8432-01A-11R-2314-13	hsa-mir-217	12.0	1.359499	N
TCGA-KN-8432-01A-11R-2314-13	hsa-mir-218-1	43.0	4.871538	N
TCGA-KN-8432-01A-11R-2314-13	hsa-mir-218-2	3205.0	363.099526	N
TCGA-KN-8432-01A-11R-2314-13	hsa-mir-219-1	2.0	0.226583	N
TCGA-KN-8432-01A-11R-2314-13	hsa-mir-219-2	0.0	0.0	N
TCGA-KN-8432-01A-11R-2314-13	hsa-mir-22	827621.0	93762.493937	N
TCGA-KN-8432-01A-11R-2314-13	hsa-mir-221	13445.0	1523.205345	N
TCGA-KN-8432-01A-11R-2314-13	hsa-mir-222	3506.0	397.200293	N
TCGA-KN-8432-01A-11R-2314-13	hsa-mir-223	159.0	18.013362	N
TCGA-KN-8432-01A-11R-2314-13	hsa-mir-224	30.0	3.398748	N
TCGA-KN-8432-01A-11R-2314-13	hsa-mir-2276	0.0	0.0	N
TCGA-KN-8432-01A-11R-2314-13	hsa-mir-2277	2.0	0.226583	N
TCGA-KN-8432-01A-11R-2314-13	hsa-mir-2278	0.0	0.0	N
TCGA-KN-8432-01A-11R-2314-13	hsa-mir-2355	171.0	19.372861	N
TCGA-KN-8432-01A-11R-2314-13	hsa-mir-23a	14836.0	1680.793938	Y
TCGA-KN-8432-01A-11R-2314-13	hsa-mir-23b	9799.0	1110.14423	Y
TCGA-KN-8432-01A-11R-2314-13	hsa-mir-23c	2.0	0.226583	N
TCGA-KN-8432-01A-11R-2314-13	hsa-mir-24-1	223.0	25.264023	N
TCGA-KN-8432-01A-11R-2314-13	hsa-mir-24-2	4550.0	515.476707	N
TCGA-KN-8432-01A-11R-2314-13	hsa-mir-25	24146.0	2735.538584	N
TCGA-KN-8432-01A-11R-2314-13	hsa-mir-26a-1	18.0	2.039249	N
TCGA-KN-8432-01A-11R-2314-13	hsa-mir-26a-2	16178.0	1832.831244	N
TCGA-KN-8432-01A-11R-2314-13	hsa-mir-26b	1550.0	175.601955	N
TCGA-KN-8432-01A-11R-2314-13	hsa-mir-27a	2471.0	279.943504	Y
TCGA-KN-8432-01A-11R-2314-13	hsa-mir-27b	7904.0	895.456679	Y
TCGA-KN-8432-01A-11R-2314-13	hsa-mir-28	14468.0	1639.102635	N
TCGA-KN-8432-01A-11R-2314-13	hsa-mir-2861	0.0	0.0	N
TCGA-KN-8432-01A-11R-2314-13	hsa-mir-2909	0.0	0.0	N
TCGA-KN-8432-01A-11R-2314-13	hsa-mir-296	24.0	2.718998	N
TCGA-KN-8432-01A-11R-2314-13	hsa-mir-297	0.0	0.0	N
TCGA-KN-8432-01A-11R-2314-13	hsa-mir-298	0.0	0.0	N
TCGA-KN-8432-01A-11R-2314-13	hsa-mir-299	3.0	0.339875	N
TCGA-KN-8432-01A-11R-2314-13	hsa-mir-29a	89796.0	10173.131066	N
TCGA-KN-8432-01A-11R-2314-13	hsa-mir-29b-1	4206.0	476.504402	Y
TCGA-KN-8432-01A-11R-2314-13	hsa-mir-29b-2	4339.0	491.572182	Y
TCGA-KN-8432-01A-11R-2314-13	hsa-mir-29c	29243.0	3312.985787	Y
TCGA-KN-8432-01A-11R-2314-13	hsa-mir-300	0.0	0.0	N
TCGA-KN-8432-01A-11R-2314-13	hsa-mir-301a	20.0	2.265832	N
TCGA-KN-8432-01A-11R-2314-13	hsa-mir-301b	0.0	0.0	N
TCGA-KN-8432-01A-11R-2314-13	hsa-mir-302a	0.0	0.0	N
TCGA-KN-8432-01A-11R-2314-13	hsa-mir-302b	0.0	0.0	N
TCGA-KN-8432-01A-11R-2314-13	hsa-mir-302c	0.0	0.0	N
TCGA-KN-8432-01A-11R-2314-13	hsa-mir-302d	0.0	0.0	N
TCGA-KN-8432-01A-11R-2314-13	hsa-mir-302e	0.0	0.0	N
TCGA-KN-8432-01A-11R-2314-13	hsa-mir-302f	0.0	0.0	N
TCGA-KN-8432-01A-11R-2314-13	hsa-mir-3065	11.0	1.246207	N
TCGA-KN-8432-01A-11R-2314-13	hsa-mir-3074	41.0	4.644955	N
TCGA-KN-8432-01A-11R-2314-13	hsa-mir-30a	1819229.0	206103.33484	Y
TCGA-KN-8432-01A-11R-2314-13	hsa-mir-30b	3663.0	414.987072	Y
TCGA-KN-8432-01A-11R-2314-13	hsa-mir-30c-1	53.0	6.004454	N
TCGA-KN-8432-01A-11R-2314-13	hsa-mir-30c-2	12171.0	1378.871867	Y
TCGA-KN-8432-01A-11R-2314-13	hsa-mir-30d	60836.0	6892.206797	N
TCGA-KN-8432-01A-11R-2314-13	hsa-mir-30e	255495.0	28945.433222	Y
TCGA-KN-8432-01A-11R-2314-13	hsa-mir-31	458.0	51.887545	N
TCGA-KN-8432-01A-11R-2314-13	hsa-mir-3115	0.0	0.0	N
TCGA-KN-8432-01A-11R-2314-13	hsa-mir-3116-1	0.0	0.0	N
TCGA-KN-8432-01A-11R-2314-13	hsa-mir-3116-2	0.0	0.0	N
TCGA-KN-8432-01A-11R-2314-13	hsa-mir-3117	3.0	0.339875	N
TCGA-KN-8432-01A-11R-2314-13	hsa-mir-3118-1	0.0	0.0	N
TCGA-KN-8432-01A-11R-2314-13	hsa-mir-3118-2	0.0	0.0	N
TCGA-KN-8432-01A-11R-2314-13	hsa-mir-3118-3	0.0	0.0	N
TCGA-KN-8432-01A-11R-2314-13	hsa-mir-3118-4	0.0	0.0	N
TCGA-KN-8432-01A-11R-2314-13	hsa-mir-3118-5	0.0	0.0	N
TCGA-KN-8432-01A-11R-2314-13	hsa-mir-3118-6	0.0	0.0	N
TCGA-KN-8432-01A-11R-2314-13	hsa-mir-3119-1	1.0	0.113292	N
TCGA-KN-8432-01A-11R-2314-13	hsa-mir-3119-2	0.0	0.0	N
TCGA-KN-8432-01A-11R-2314-13	hsa-mir-3120	0.0	0.0	N
TCGA-KN-8432-01A-11R-2314-13	hsa-mir-3121	0.0	0.0	N
TCGA-KN-8432-01A-11R-2314-13	hsa-mir-3122	0.0	0.0	N
TCGA-KN-8432-01A-11R-2314-13	hsa-mir-3123	0.0	0.0	N
TCGA-KN-8432-01A-11R-2314-13	hsa-mir-3124	0.0	0.0	N
TCGA-KN-8432-01A-11R-2314-13	hsa-mir-3125	0.0	0.0	N
TCGA-KN-8432-01A-11R-2314-13	hsa-mir-3126	1.0	0.113292	N
TCGA-KN-8432-01A-11R-2314-13	hsa-mir-3127	12.0	1.359499	N
TCGA-KN-8432-01A-11R-2314-13	hsa-mir-3128	0.0	0.0	N
TCGA-KN-8432-01A-11R-2314-13	hsa-mir-3129	0.0	0.0	N
TCGA-KN-8432-01A-11R-2314-13	hsa-mir-3130-1	24.0	2.718998	N
TCGA-KN-8432-01A-11R-2314-13	hsa-mir-3130-2	0.0	0.0	N
TCGA-KN-8432-01A-11R-2314-13	hsa-mir-3131	1.0	0.113292	N
TCGA-KN-8432-01A-11R-2314-13	hsa-mir-3132	0.0	0.0	N
TCGA-KN-8432-01A-11R-2314-13	hsa-mir-3133	0.0	0.0	N
TCGA-KN-8432-01A-11R-2314-13	hsa-mir-3134	0.0	0.0	N
TCGA-KN-8432-01A-11R-2314-13	hsa-mir-3135	0.0	0.0	N
TCGA-KN-8432-01A-11R-2314-13	hsa-mir-3136	3.0	0.339875	N
TCGA-KN-8432-01A-11R-2314-13	hsa-mir-3137	0.0	0.0	N
TCGA-KN-8432-01A-11R-2314-13	hsa-mir-3138	0.0	0.0	N
TCGA-KN-8432-01A-11R-2314-13	hsa-mir-3139	0.0	0.0	N
TCGA-KN-8432-01A-11R-2314-13	hsa-mir-3140	0.0	0.0	N
TCGA-KN-8432-01A-11R-2314-13	hsa-mir-3141	0.0	0.0	N
TCGA-KN-8432-01A-11R-2314-13	hsa-mir-3142	0.0	0.0	N
TCGA-KN-8432-01A-11R-2314-13	hsa-mir-3143	0.0	0.0	N
TCGA-KN-8432-01A-11R-2314-13	hsa-mir-3144	0.0	0.0	N
TCGA-KN-8432-01A-11R-2314-13	hsa-mir-3145	0.0	0.0	N
TCGA-KN-8432-01A-11R-2314-13	hsa-mir-3146	0.0	0.0	N
TCGA-KN-8432-01A-11R-2314-13	hsa-mir-3147	0.0	0.0	N
TCGA-KN-8432-01A-11R-2314-13	hsa-mir-3148	0.0	0.0	N
TCGA-KN-8432-01A-11R-2314-13	hsa-mir-3149	0.0	0.0	N
TCGA-KN-8432-01A-11R-2314-13	hsa-mir-3150	0.0	0.0	N
TCGA-KN-8432-01A-11R-2314-13	hsa-mir-3150b	1.0	0.113292	N
TCGA-KN-8432-01A-11R-2314-13	hsa-mir-3151	0.0	0.0	N
TCGA-KN-8432-01A-11R-2314-13	hsa-mir-3152	3.0	0.339875	N
TCGA-KN-8432-01A-11R-2314-13	hsa-mir-3153	0.0	0.0	N
TCGA-KN-8432-01A-11R-2314-13	hsa-mir-3154	0.0	0.0	N
TCGA-KN-8432-01A-11R-2314-13	hsa-mir-3155	0.0	0.0	N
TCGA-KN-8432-01A-11R-2314-13	hsa-mir-3156-1	0.0	0.0	N
TCGA-KN-8432-01A-11R-2314-13	hsa-mir-3156-2	0.0	0.0	N
TCGA-KN-8432-01A-11R-2314-13	hsa-mir-3156-3	0.0	0.0	N
TCGA-KN-8432-01A-11R-2314-13	hsa-mir-3157	0.0	0.0	N
TCGA-KN-8432-01A-11R-2314-13	hsa-mir-3158-1	0.0	0.0	N
TCGA-KN-8432-01A-11R-2314-13	hsa-mir-3158-2	2.0	0.226583	N
TCGA-KN-8432-01A-11R-2314-13	hsa-mir-3159	0.0	0.0	N
TCGA-KN-8432-01A-11R-2314-13	hsa-mir-3160-1	0.0	0.0	N
TCGA-KN-8432-01A-11R-2314-13	hsa-mir-3160-2	0.0	0.0	N
TCGA-KN-8432-01A-11R-2314-13	hsa-mir-3161	9.0	1.019624	N
TCGA-KN-8432-01A-11R-2314-13	hsa-mir-3162	0.0	0.0	N
TCGA-KN-8432-01A-11R-2314-13	hsa-mir-3163	1.0	0.113292	N
TCGA-KN-8432-01A-11R-2314-13	hsa-mir-3164	0.0	0.0	N
TCGA-KN-8432-01A-11R-2314-13	hsa-mir-3165	0.0	0.0	N
TCGA-KN-8432-01A-11R-2314-13	hsa-mir-3166	0.0	0.0	N
TCGA-KN-8432-01A-11R-2314-13	hsa-mir-3167	0.0	0.0	N
TCGA-KN-8432-01A-11R-2314-13	hsa-mir-3168	0.0	0.0	N
TCGA-KN-8432-01A-11R-2314-13	hsa-mir-3169	0.0	0.0	N
TCGA-KN-8432-01A-11R-2314-13	hsa-mir-3170	3.0	0.339875	N
TCGA-KN-8432-01A-11R-2314-13	hsa-mir-3171	0.0	0.0	N
TCGA-KN-8432-01A-11R-2314-13	hsa-mir-3173	1.0	0.113292	N
TCGA-KN-8432-01A-11R-2314-13	hsa-mir-3174	0.0	0.0	N
TCGA-KN-8432-01A-11R-2314-13	hsa-mir-3175	0.0	0.0	N
TCGA-KN-8432-01A-11R-2314-13	hsa-mir-3176	0.0	0.0	N
TCGA-KN-8432-01A-11R-2314-13	hsa-mir-3177	0.0	0.0	N
TCGA-KN-8432-01A-11R-2314-13	hsa-mir-3178	0.0	0.0	N
TCGA-KN-8432-01A-11R-2314-13	hsa-mir-3179-1	0.0	0.0	N
TCGA-KN-8432-01A-11R-2314-13	hsa-mir-3179-2	0.0	0.0	N
TCGA-KN-8432-01A-11R-2314-13	hsa-mir-3179-3	0.0	0.0	N
TCGA-KN-8432-01A-11R-2314-13	hsa-mir-3180-1	0.0	0.0	N
TCGA-KN-8432-01A-11R-2314-13	hsa-mir-3180-2	0.0	0.0	N
TCGA-KN-8432-01A-11R-2314-13	hsa-mir-3180-3	0.0	0.0	N
TCGA-KN-8432-01A-11R-2314-13	hsa-mir-3180-4	0.0	0.0	N
TCGA-KN-8432-01A-11R-2314-13	hsa-mir-3180-5	0.0	0.0	N
TCGA-KN-8432-01A-11R-2314-13	hsa-mir-3181	0.0	0.0	N
TCGA-KN-8432-01A-11R-2314-13	hsa-mir-3182	0.0	0.0	N
TCGA-KN-8432-01A-11R-2314-13	hsa-mir-3183	0.0	0.0	N
TCGA-KN-8432-01A-11R-2314-13	hsa-mir-3184	0.0	0.0	N
TCGA-KN-8432-01A-11R-2314-13	hsa-mir-3185	0.0	0.0	N
TCGA-KN-8432-01A-11R-2314-13	hsa-mir-3186	0.0	0.0	N
TCGA-KN-8432-01A-11R-2314-13	hsa-mir-3187	0.0	0.0	N
TCGA-KN-8432-01A-11R-2314-13	hsa-mir-3188	0.0	0.0	N
TCGA-KN-8432-01A-11R-2314-13	hsa-mir-3189	1.0	0.113292	N
TCGA-KN-8432-01A-11R-2314-13	hsa-mir-3190	0.0	0.0	N
TCGA-KN-8432-01A-11R-2314-13	hsa-mir-3191	0.0	0.0	N
TCGA-KN-8432-01A-11R-2314-13	hsa-mir-3192	0.0	0.0	N
TCGA-KN-8432-01A-11R-2314-13	hsa-mir-3193	0.0	0.0	N
TCGA-KN-8432-01A-11R-2314-13	hsa-mir-3194	1.0	0.113292	N
TCGA-KN-8432-01A-11R-2314-13	hsa-mir-3195	0.0	0.0	N
TCGA-KN-8432-01A-11R-2314-13	hsa-mir-3196	0.0	0.0	N
TCGA-KN-8432-01A-11R-2314-13	hsa-mir-3197	0.0	0.0	N
TCGA-KN-8432-01A-11R-2314-13	hsa-mir-3198	0.0	0.0	N
TCGA-KN-8432-01A-11R-2314-13	hsa-mir-3199-1	0.0	0.0	N
TCGA-KN-8432-01A-11R-2314-13	hsa-mir-3199-2	0.0	0.0	N
TCGA-KN-8432-01A-11R-2314-13	hsa-mir-32	160.0	18.126653	N
TCGA-KN-8432-01A-11R-2314-13	hsa-mir-3200	13.0	1.472791	N
TCGA-KN-8432-01A-11R-2314-13	hsa-mir-3201	0.0	0.0	N
TCGA-KN-8432-01A-11R-2314-13	hsa-mir-3202-1	0.0	0.0	N
TCGA-KN-8432-01A-11R-2314-13	hsa-mir-3202-2	0.0	0.0	N
TCGA-KN-8432-01A-11R-2314-13	hsa-mir-320a	856.0	96.977596	Y
TCGA-KN-8432-01A-11R-2314-13	hsa-mir-320b-1	0.0	0.0	N
TCGA-KN-8432-01A-11R-2314-13	hsa-mir-320b-2	6.0	0.67975	Y
TCGA-KN-8432-01A-11R-2314-13	hsa-mir-320c-1	1.0	0.113292	N
TCGA-KN-8432-01A-11R-2314-13	hsa-mir-320c-2	1.0	0.113292	N
TCGA-KN-8432-01A-11R-2314-13	hsa-mir-320d-1	0.0	0.0	N
TCGA-KN-8432-01A-11R-2314-13	hsa-mir-320d-2	0.0	0.0	N
TCGA-KN-8432-01A-11R-2314-13	hsa-mir-320e	0.0	0.0	N
TCGA-KN-8432-01A-11R-2314-13	hsa-mir-323	1.0	0.113292	N
TCGA-KN-8432-01A-11R-2314-13	hsa-mir-323b	4.0	0.453166	N
TCGA-KN-8432-01A-11R-2314-13	hsa-mir-324	142.0	16.087405	N
TCGA-KN-8432-01A-11R-2314-13	hsa-mir-325	0.0	0.0	N
TCGA-KN-8432-01A-11R-2314-13	hsa-mir-326	22.0	2.492415	N
TCGA-KN-8432-01A-11R-2314-13	hsa-mir-328	560.0	63.443287	N
TCGA-KN-8432-01A-11R-2314-13	hsa-mir-329-1	0.0	0.0	N
TCGA-KN-8432-01A-11R-2314-13	hsa-mir-329-2	1.0	0.113292	N
TCGA-KN-8432-01A-11R-2314-13	hsa-mir-330	74.0	8.383577	N
TCGA-KN-8432-01A-11R-2314-13	hsa-mir-331	117.0	13.255115	N
TCGA-KN-8432-01A-11R-2314-13	hsa-mir-335	28.0	3.172164	N
TCGA-KN-8432-01A-11R-2314-13	hsa-mir-337	18.0	2.039249	N
TCGA-KN-8432-01A-11R-2314-13	hsa-mir-338	826.0	93.578848	N
TCGA-KN-8432-01A-11R-2314-13	hsa-mir-339	120.0	13.59499	N
TCGA-KN-8432-01A-11R-2314-13	hsa-mir-33a	498.0	56.419209	N
TCGA-KN-8432-01A-11R-2314-13	hsa-mir-33b	5.0	0.566458	N
TCGA-KN-8432-01A-11R-2314-13	hsa-mir-340	85.0	9.629785	N
TCGA-KN-8432-01A-11R-2314-13	hsa-mir-342	272.0	30.815311	N
TCGA-KN-8432-01A-11R-2314-13	hsa-mir-345	19.0	2.15254	N
TCGA-KN-8432-01A-11R-2314-13	hsa-mir-346	0.0	0.0	N
TCGA-KN-8432-01A-11R-2314-13	hsa-mir-34a	280.0	31.721643	N
TCGA-KN-8432-01A-11R-2314-13	hsa-mir-34b	0.0	0.0	N
TCGA-KN-8432-01A-11R-2314-13	hsa-mir-34c	12.0	1.359499	N
TCGA-KN-8432-01A-11R-2314-13	hsa-mir-3605	16.0	1.812665	N
TCGA-KN-8432-01A-11R-2314-13	hsa-mir-3606	0.0	0.0	N
TCGA-KN-8432-01A-11R-2314-13	hsa-mir-3607	391.0	44.297009	N
TCGA-KN-8432-01A-11R-2314-13	hsa-mir-3609	2.0	0.226583	N
TCGA-KN-8432-01A-11R-2314-13	hsa-mir-361	2175.0	246.409195	N
TCGA-KN-8432-01A-11R-2314-13	hsa-mir-3610	2.0	0.226583	N
TCGA-KN-8432-01A-11R-2314-13	hsa-mir-3611	0.0	0.0	N
TCGA-KN-8432-01A-11R-2314-13	hsa-mir-3612	0.0	0.0	N
TCGA-KN-8432-01A-11R-2314-13	hsa-mir-3613	22.0	2.492415	N
TCGA-KN-8432-01A-11R-2314-13	hsa-mir-3614	1.0	0.113292	N
TCGA-KN-8432-01A-11R-2314-13	hsa-mir-3615	9.0	1.019624	N
TCGA-KN-8432-01A-11R-2314-13	hsa-mir-3616	0.0	0.0	N
TCGA-KN-8432-01A-11R-2314-13	hsa-mir-3617	0.0	0.0	N
TCGA-KN-8432-01A-11R-2314-13	hsa-mir-3618	0.0	0.0	N
TCGA-KN-8432-01A-11R-2314-13	hsa-mir-3619	2.0	0.226583	N
TCGA-KN-8432-01A-11R-2314-13	hsa-mir-362	130.0	14.727906	N
TCGA-KN-8432-01A-11R-2314-13	hsa-mir-3620	0.0	0.0	N
TCGA-KN-8432-01A-11R-2314-13	hsa-mir-3621	0.0	0.0	N
TCGA-KN-8432-01A-11R-2314-13	hsa-mir-3622a	1.0	0.113292	N
TCGA-KN-8432-01A-11R-2314-13	hsa-mir-3622b	0.0	0.0	N
TCGA-KN-8432-01A-11R-2314-13	hsa-mir-363	17.0	1.925957	N
TCGA-KN-8432-01A-11R-2314-13	hsa-mir-3646	0.0	0.0	N
TCGA-KN-8432-01A-11R-2314-13	hsa-mir-3647	32.0	3.625331	N
TCGA-KN-8432-01A-11R-2314-13	hsa-mir-3648	3.0	0.339875	N
TCGA-KN-8432-01A-11R-2314-13	hsa-mir-3649	0.0	0.0	N
TCGA-KN-8432-01A-11R-2314-13	hsa-mir-365-1	8.0	0.906333	N
TCGA-KN-8432-01A-11R-2314-13	hsa-mir-365-2	17.0	1.925957	N
TCGA-KN-8432-01A-11R-2314-13	hsa-mir-3650	1.0	0.113292	N
TCGA-KN-8432-01A-11R-2314-13	hsa-mir-3651	0.0	0.0	N
TCGA-KN-8432-01A-11R-2314-13	hsa-mir-3652	3.0	0.339875	N
TCGA-KN-8432-01A-11R-2314-13	hsa-mir-3653	51.0	5.777871	N
TCGA-KN-8432-01A-11R-2314-13	hsa-mir-3654	0.0	0.0	N
TCGA-KN-8432-01A-11R-2314-13	hsa-mir-3655	1.0	0.113292	N
TCGA-KN-8432-01A-11R-2314-13	hsa-mir-3656	0.0	0.0	N
TCGA-KN-8432-01A-11R-2314-13	hsa-mir-3657	0.0	0.0	N
TCGA-KN-8432-01A-11R-2314-13	hsa-mir-3658	0.0	0.0	N
TCGA-KN-8432-01A-11R-2314-13	hsa-mir-3659	0.0	0.0	N
TCGA-KN-8432-01A-11R-2314-13	hsa-mir-3660	0.0	0.0	N
TCGA-KN-8432-01A-11R-2314-13	hsa-mir-3661	0.0	0.0	N
TCGA-KN-8432-01A-11R-2314-13	hsa-mir-3662	0.0	0.0	N
TCGA-KN-8432-01A-11R-2314-13	hsa-mir-3663	0.0	0.0	N
TCGA-KN-8432-01A-11R-2314-13	hsa-mir-3664	3.0	0.339875	N
TCGA-KN-8432-01A-11R-2314-13	hsa-mir-3665	0.0	0.0	N
TCGA-KN-8432-01A-11R-2314-13	hsa-mir-3666	0.0	0.0	N
TCGA-KN-8432-01A-11R-2314-13	hsa-mir-3667	0.0	0.0	N
TCGA-KN-8432-01A-11R-2314-13	hsa-mir-3668	0.0	0.0	N
TCGA-KN-8432-01A-11R-2314-13	hsa-mir-3669	0.0	0.0	N
TCGA-KN-8432-01A-11R-2314-13	hsa-mir-367	0.0	0.0	N
TCGA-KN-8432-01A-11R-2314-13	hsa-mir-3670	0.0	0.0	N
TCGA-KN-8432-01A-11R-2314-13	hsa-mir-3671	0.0	0.0	N
TCGA-KN-8432-01A-11R-2314-13	hsa-mir-3672	0.0	0.0	N
TCGA-KN-8432-01A-11R-2314-13	hsa-mir-3673	0.0	0.0	N
TCGA-KN-8432-01A-11R-2314-13	hsa-mir-3674	0.0	0.0	N
TCGA-KN-8432-01A-11R-2314-13	hsa-mir-3675	0.0	0.0	N
TCGA-KN-8432-01A-11R-2314-13	hsa-mir-3676	42.0	4.758247	N
TCGA-KN-8432-01A-11R-2314-13	hsa-mir-3677	6.0	0.67975	N
TCGA-KN-8432-01A-11R-2314-13	hsa-mir-3678	1.0	0.113292	N
TCGA-KN-8432-01A-11R-2314-13	hsa-mir-3679	0.0	0.0	N
TCGA-KN-8432-01A-11R-2314-13	hsa-mir-3680	1.0	0.113292	N
TCGA-KN-8432-01A-11R-2314-13	hsa-mir-3681	0.0	0.0	N
TCGA-KN-8432-01A-11R-2314-13	hsa-mir-3682	0.0	0.0	N
TCGA-KN-8432-01A-11R-2314-13	hsa-mir-3683	0.0	0.0	N
TCGA-KN-8432-01A-11R-2314-13	hsa-mir-3684	2.0	0.226583	N
TCGA-KN-8432-01A-11R-2314-13	hsa-mir-3685	0.0	0.0	N
TCGA-KN-8432-01A-11R-2314-13	hsa-mir-3686	0.0	0.0	N
TCGA-KN-8432-01A-11R-2314-13	hsa-mir-3687	2.0	0.226583	N
TCGA-KN-8432-01A-11R-2314-13	hsa-mir-3688	0.0	0.0	N
TCGA-KN-8432-01A-11R-2314-13	hsa-mir-3689a	0.0	0.0	N
TCGA-KN-8432-01A-11R-2314-13	hsa-mir-3689b	0.0	0.0	N
TCGA-KN-8432-01A-11R-2314-13	hsa-mir-369	6.0	0.67975	N
TCGA-KN-8432-01A-11R-2314-13	hsa-mir-3690	2.0	0.226583	N
TCGA-KN-8432-01A-11R-2314-13	hsa-mir-3691	0.0	0.0	N
TCGA-KN-8432-01A-11R-2314-13	hsa-mir-3692	0.0	0.0	N
TCGA-KN-8432-01A-11R-2314-13	hsa-mir-370	9.0	1.019624	N
TCGA-KN-8432-01A-11R-2314-13	hsa-mir-371	1.0	0.113292	N
TCGA-KN-8432-01A-11R-2314-13	hsa-mir-3713	0.0	0.0	N
TCGA-KN-8432-01A-11R-2314-13	hsa-mir-3714	0.0	0.0	N
TCGA-KN-8432-01A-11R-2314-13	hsa-mir-372	1.0	0.113292	N
TCGA-KN-8432-01A-11R-2314-13	hsa-mir-373	0.0	0.0	N
TCGA-KN-8432-01A-11R-2314-13	hsa-mir-374a	2993.0	339.081711	N
TCGA-KN-8432-01A-11R-2314-13	hsa-mir-374b	423.0	47.92234	N
TCGA-KN-8432-01A-11R-2314-13	hsa-mir-374c	0.0	0.0	N
TCGA-KN-8432-01A-11R-2314-13	hsa-mir-375	156.0	17.673487	N
TCGA-KN-8432-01A-11R-2314-13	hsa-mir-376a-1	0.0	0.0	N
TCGA-KN-8432-01A-11R-2314-13	hsa-mir-376a-2	0.0	0.0	N
TCGA-KN-8432-01A-11R-2314-13	hsa-mir-376b	0.0	0.0	N
TCGA-KN-8432-01A-11R-2314-13	hsa-mir-376c	2.0	0.226583	N
TCGA-KN-8432-01A-11R-2314-13	hsa-mir-377	5.0	0.566458	N
TCGA-KN-8432-01A-11R-2314-13	hsa-mir-378	648.0	73.412946	N
TCGA-KN-8432-01A-11R-2314-13	hsa-mir-378b	0.0	0.0	N
TCGA-KN-8432-01A-11R-2314-13	hsa-mir-378c	25.0	2.83229	N
TCGA-KN-8432-01A-11R-2314-13	hsa-mir-379	460.0	52.114129	N
TCGA-KN-8432-01A-11R-2314-13	hsa-mir-380	0.0	0.0	N
TCGA-KN-8432-01A-11R-2314-13	hsa-mir-381	26.0	2.945581	N
TCGA-KN-8432-01A-11R-2314-13	hsa-mir-382	10.0	1.132916	N
TCGA-KN-8432-01A-11R-2314-13	hsa-mir-383	0.0	0.0	N
TCGA-KN-8432-01A-11R-2314-13	hsa-mir-384	0.0	0.0	N
TCGA-KN-8432-01A-11R-2314-13	hsa-mir-3907	0.0	0.0	N
TCGA-KN-8432-01A-11R-2314-13	hsa-mir-3908	0.0	0.0	N
TCGA-KN-8432-01A-11R-2314-13	hsa-mir-3909	3.0	0.339875	N
TCGA-KN-8432-01A-11R-2314-13	hsa-mir-3910-1	0.0	0.0	N
TCGA-KN-8432-01A-11R-2314-13	hsa-mir-3910-2	0.0	0.0	N
TCGA-KN-8432-01A-11R-2314-13	hsa-mir-3911	0.0	0.0	N
TCGA-KN-8432-01A-11R-2314-13	hsa-mir-3912	10.0	1.132916	N
TCGA-KN-8432-01A-11R-2314-13	hsa-mir-3913-1	10.0	1.132916	N
TCGA-KN-8432-01A-11R-2314-13	hsa-mir-3913-2	0.0	0.0	N
TCGA-KN-8432-01A-11R-2314-13	hsa-mir-3914-1	1.0	0.113292	N
TCGA-KN-8432-01A-11R-2314-13	hsa-mir-3914-2	0.0	0.0	N
TCGA-KN-8432-01A-11R-2314-13	hsa-mir-3915	0.0	0.0	N
TCGA-KN-8432-01A-11R-2314-13	hsa-mir-3916	0.0	0.0	N
TCGA-KN-8432-01A-11R-2314-13	hsa-mir-3917	0.0	0.0	N
TCGA-KN-8432-01A-11R-2314-13	hsa-mir-3918	0.0	0.0	N
TCGA-KN-8432-01A-11R-2314-13	hsa-mir-3919	1.0	0.113292	N
TCGA-KN-8432-01A-11R-2314-13	hsa-mir-3920	1.0	0.113292	N
TCGA-KN-8432-01A-11R-2314-13	hsa-mir-3921	0.0	0.0	N
TCGA-KN-8432-01A-11R-2314-13	hsa-mir-3922	1.0	0.113292	N
TCGA-KN-8432-01A-11R-2314-13	hsa-mir-3923	0.0	0.0	N
TCGA-KN-8432-01A-11R-2314-13	hsa-mir-3924	0.0	0.0	N
TCGA-KN-8432-01A-11R-2314-13	hsa-mir-3925	0.0	0.0	N
TCGA-KN-8432-01A-11R-2314-13	hsa-mir-3926-1	0.0	0.0	N
TCGA-KN-8432-01A-11R-2314-13	hsa-mir-3926-2	0.0	0.0	N
TCGA-KN-8432-01A-11R-2314-13	hsa-mir-3927	0.0	0.0	N
TCGA-KN-8432-01A-11R-2314-13	hsa-mir-3928	2.0	0.226583	N
TCGA-KN-8432-01A-11R-2314-13	hsa-mir-3929	0.0	0.0	N
TCGA-KN-8432-01A-11R-2314-13	hsa-mir-3934	0.0	0.0	N
TCGA-KN-8432-01A-11R-2314-13	hsa-mir-3935	0.0	0.0	N
TCGA-KN-8432-01A-11R-2314-13	hsa-mir-3936	0.0	0.0	N
TCGA-KN-8432-01A-11R-2314-13	hsa-mir-3937	0.0	0.0	N
TCGA-KN-8432-01A-11R-2314-13	hsa-mir-3938	0.0	0.0	N
TCGA-KN-8432-01A-11R-2314-13	hsa-mir-3939	0.0	0.0	N
TCGA-KN-8432-01A-11R-2314-13	hsa-mir-3940	2.0	0.226583	N
TCGA-KN-8432-01A-11R-2314-13	hsa-mir-3941	0.0	0.0	N
TCGA-KN-8432-01A-11R-2314-13	hsa-mir-3942	0.0	0.0	N
TCGA-KN-8432-01A-11R-2314-13	hsa-mir-3943	0.0	0.0	N
TCGA-KN-8432-01A-11R-2314-13	hsa-mir-3944	0.0	0.0	N
TCGA-KN-8432-01A-11R-2314-13	hsa-mir-3945	0.0	0.0	N
TCGA-KN-8432-01A-11R-2314-13	hsa-mir-409	20.0	2.265832	N
TCGA-KN-8432-01A-11R-2314-13	hsa-mir-410	7.0	0.793041	N
TCGA-KN-8432-01A-11R-2314-13	hsa-mir-411	8.0	0.906333	N
TCGA-KN-8432-01A-11R-2314-13	hsa-mir-412	2.0	0.226583	N
TCGA-KN-8432-01A-11R-2314-13	hsa-mir-421	17.0	1.925957	N
TCGA-KN-8432-01A-11R-2314-13	hsa-mir-422a	0.0	0.0	N
TCGA-KN-8432-01A-11R-2314-13	hsa-mir-423	494.0	55.966042	N
TCGA-KN-8432-01A-11R-2314-13	hsa-mir-424	4036.0	457.244833	N
TCGA-KN-8432-01A-11R-2314-13	hsa-mir-425	156.0	17.673487	N
TCGA-KN-8432-01A-11R-2314-13	hsa-mir-4251	0.0	0.0	N
TCGA-KN-8432-01A-11R-2314-13	hsa-mir-4252	0.0	0.0	N
TCGA-KN-8432-01A-11R-2314-13	hsa-mir-4253	0.0	0.0	N
TCGA-KN-8432-01A-11R-2314-13	hsa-mir-4254	0.0	0.0	N
TCGA-KN-8432-01A-11R-2314-13	hsa-mir-4255	0.0	0.0	N
TCGA-KN-8432-01A-11R-2314-13	hsa-mir-4256	0.0	0.0	N
TCGA-KN-8432-01A-11R-2314-13	hsa-mir-4257	0.0	0.0	N
TCGA-KN-8432-01A-11R-2314-13	hsa-mir-4258	0.0	0.0	N
TCGA-KN-8432-01A-11R-2314-13	hsa-mir-4259	0.0	0.0	N
TCGA-KN-8432-01A-11R-2314-13	hsa-mir-4260	0.0	0.0	N
TCGA-KN-8432-01A-11R-2314-13	hsa-mir-4261	0.0	0.0	N
TCGA-KN-8432-01A-11R-2314-13	hsa-mir-4262	0.0	0.0	N
TCGA-KN-8432-01A-11R-2314-13	hsa-mir-4263	0.0	0.0	N
TCGA-KN-8432-01A-11R-2314-13	hsa-mir-4264	0.0	0.0	N
TCGA-KN-8432-01A-11R-2314-13	hsa-mir-4265	0.0	0.0	N
TCGA-KN-8432-01A-11R-2314-13	hsa-mir-4266	0.0	0.0	N
TCGA-KN-8432-01A-11R-2314-13	hsa-mir-4267	0.0	0.0	N
TCGA-KN-8432-01A-11R-2314-13	hsa-mir-4268	0.0	0.0	N
TCGA-KN-8432-01A-11R-2314-13	hsa-mir-4269	0.0	0.0	N
TCGA-KN-8432-01A-11R-2314-13	hsa-mir-4270	0.0	0.0	N
TCGA-KN-8432-01A-11R-2314-13	hsa-mir-4271	0.0	0.0	N
TCGA-KN-8432-01A-11R-2314-13	hsa-mir-4272	0.0	0.0	N
TCGA-KN-8432-01A-11R-2314-13	hsa-mir-4273	0.0	0.0	N
TCGA-KN-8432-01A-11R-2314-13	hsa-mir-4274	0.0	0.0	N
TCGA-KN-8432-01A-11R-2314-13	hsa-mir-4275	0.0	0.0	N
TCGA-KN-8432-01A-11R-2314-13	hsa-mir-4276	0.0	0.0	N
TCGA-KN-8432-01A-11R-2314-13	hsa-mir-4277	0.0	0.0	N
TCGA-KN-8432-01A-11R-2314-13	hsa-mir-4278	0.0	0.0	N
TCGA-KN-8432-01A-11R-2314-13	hsa-mir-4279	0.0	0.0	N
TCGA-KN-8432-01A-11R-2314-13	hsa-mir-4280	0.0	0.0	N
TCGA-KN-8432-01A-11R-2314-13	hsa-mir-4281	0.0	0.0	N
TCGA-KN-8432-01A-11R-2314-13	hsa-mir-4282	0.0	0.0	N
TCGA-KN-8432-01A-11R-2314-13	hsa-mir-4283-1	0.0	0.0	N
TCGA-KN-8432-01A-11R-2314-13	hsa-mir-4283-2	0.0	0.0	N
TCGA-KN-8432-01A-11R-2314-13	hsa-mir-4284	0.0	0.0	N
TCGA-KN-8432-01A-11R-2314-13	hsa-mir-4285	0.0	0.0	N
TCGA-KN-8432-01A-11R-2314-13	hsa-mir-4286	0.0	0.0	N
TCGA-KN-8432-01A-11R-2314-13	hsa-mir-4287	0.0	0.0	N
TCGA-KN-8432-01A-11R-2314-13	hsa-mir-4288	0.0	0.0	N
TCGA-KN-8432-01A-11R-2314-13	hsa-mir-4289	0.0	0.0	N
TCGA-KN-8432-01A-11R-2314-13	hsa-mir-429	356.0	40.331804	N
TCGA-KN-8432-01A-11R-2314-13	hsa-mir-4290	0.0	0.0	N
TCGA-KN-8432-01A-11R-2314-13	hsa-mir-4291	0.0	0.0	N
TCGA-KN-8432-01A-11R-2314-13	hsa-mir-4292	0.0	0.0	N
TCGA-KN-8432-01A-11R-2314-13	hsa-mir-4293	0.0	0.0	N
TCGA-KN-8432-01A-11R-2314-13	hsa-mir-4294	0.0	0.0	N
TCGA-KN-8432-01A-11R-2314-13	hsa-mir-4295	0.0	0.0	N
TCGA-KN-8432-01A-11R-2314-13	hsa-mir-4296	0.0	0.0	N
TCGA-KN-8432-01A-11R-2314-13	hsa-mir-4297	0.0	0.0	N
TCGA-KN-8432-01A-11R-2314-13	hsa-mir-4298	0.0	0.0	N
TCGA-KN-8432-01A-11R-2314-13	hsa-mir-4299	0.0	0.0	N
TCGA-KN-8432-01A-11R-2314-13	hsa-mir-4300	0.0	0.0	N
TCGA-KN-8432-01A-11R-2314-13	hsa-mir-4301	0.0	0.0	N
TCGA-KN-8432-01A-11R-2314-13	hsa-mir-4302	0.0	0.0	N
TCGA-KN-8432-01A-11R-2314-13	hsa-mir-4303	0.0	0.0	N
TCGA-KN-8432-01A-11R-2314-13	hsa-mir-4304	0.0	0.0	N
TCGA-KN-8432-01A-11R-2314-13	hsa-mir-4305	0.0	0.0	N
TCGA-KN-8432-01A-11R-2314-13	hsa-mir-4306	0.0	0.0	N
TCGA-KN-8432-01A-11R-2314-13	hsa-mir-4307	0.0	0.0	N
TCGA-KN-8432-01A-11R-2314-13	hsa-mir-4308	0.0	0.0	N
TCGA-KN-8432-01A-11R-2314-13	hsa-mir-4309	0.0	0.0	N
TCGA-KN-8432-01A-11R-2314-13	hsa-mir-431	10.0	1.132916	N
TCGA-KN-8432-01A-11R-2314-13	hsa-mir-4310	0.0	0.0	N
TCGA-KN-8432-01A-11R-2314-13	hsa-mir-4311	0.0	0.0	N
TCGA-KN-8432-01A-11R-2314-13	hsa-mir-4312	0.0	0.0	N
TCGA-KN-8432-01A-11R-2314-13	hsa-mir-4313	0.0	0.0	N
TCGA-KN-8432-01A-11R-2314-13	hsa-mir-4314	0.0	0.0	N
TCGA-KN-8432-01A-11R-2314-13	hsa-mir-4315-1	0.0	0.0	N
TCGA-KN-8432-01A-11R-2314-13	hsa-mir-4315-2	0.0	0.0	N
TCGA-KN-8432-01A-11R-2314-13	hsa-mir-4316	0.0	0.0	N
TCGA-KN-8432-01A-11R-2314-13	hsa-mir-4317	0.0	0.0	N
TCGA-KN-8432-01A-11R-2314-13	hsa-mir-4318	0.0	0.0	N
TCGA-KN-8432-01A-11R-2314-13	hsa-mir-4319	0.0	0.0	N
TCGA-KN-8432-01A-11R-2314-13	hsa-mir-432	5.0	0.566458	N
TCGA-KN-8432-01A-11R-2314-13	hsa-mir-4320	0.0	0.0	N
TCGA-KN-8432-01A-11R-2314-13	hsa-mir-4321	0.0	0.0	N
TCGA-KN-8432-01A-11R-2314-13	hsa-mir-4322	0.0	0.0	N
TCGA-KN-8432-01A-11R-2314-13	hsa-mir-4323	0.0	0.0	N
TCGA-KN-8432-01A-11R-2314-13	hsa-mir-4324	0.0	0.0	N
TCGA-KN-8432-01A-11R-2314-13	hsa-mir-4325	0.0	0.0	N
TCGA-KN-8432-01A-11R-2314-13	hsa-mir-4326	2.0	0.226583	N
TCGA-KN-8432-01A-11R-2314-13	hsa-mir-4327	0.0	0.0	N
TCGA-KN-8432-01A-11R-2314-13	hsa-mir-4328	0.0	0.0	N
TCGA-KN-8432-01A-11R-2314-13	hsa-mir-4329	0.0	0.0	N
TCGA-KN-8432-01A-11R-2314-13	hsa-mir-433	7.0	0.793041	N
TCGA-KN-8432-01A-11R-2314-13	hsa-mir-4330	0.0	0.0	N
TCGA-KN-8432-01A-11R-2314-13	hsa-mir-448	0.0	0.0	N
TCGA-KN-8432-01A-11R-2314-13	hsa-mir-449a	0.0	0.0	N
TCGA-KN-8432-01A-11R-2314-13	hsa-mir-449b	0.0	0.0	N
TCGA-KN-8432-01A-11R-2314-13	hsa-mir-449c	0.0	0.0	N
TCGA-KN-8432-01A-11R-2314-13	hsa-mir-450a-1	32.0	3.625331	N
TCGA-KN-8432-01A-11R-2314-13	hsa-mir-450a-2	26.0	2.945581	N
TCGA-KN-8432-01A-11R-2314-13	hsa-mir-450b	93.0	10.536117	N
TCGA-KN-8432-01A-11R-2314-13	hsa-mir-451	3313.0	375.335017	N
TCGA-KN-8432-01A-11R-2314-13	hsa-mir-452	167.0	18.919695	N
TCGA-KN-8432-01A-11R-2314-13	hsa-mir-454	20.0	2.265832	N
TCGA-KN-8432-01A-11R-2314-13	hsa-mir-455	288.0	32.627976	N
TCGA-KN-8432-01A-11R-2314-13	hsa-mir-466	0.0	0.0	N
TCGA-KN-8432-01A-11R-2314-13	hsa-mir-483	0.0	0.0	N
TCGA-KN-8432-01A-11R-2314-13	hsa-mir-484	151.0	17.107029	N
TCGA-KN-8432-01A-11R-2314-13	hsa-mir-485	1.0	0.113292	N
TCGA-KN-8432-01A-11R-2314-13	hsa-mir-486	1901.0	215.367301	N
TCGA-KN-8432-01A-11R-2314-13	hsa-mir-487a	2.0	0.226583	N
TCGA-KN-8432-01A-11R-2314-13	hsa-mir-487b	6.0	0.67975	N
TCGA-KN-8432-01A-11R-2314-13	hsa-mir-488	1.0	0.113292	N
TCGA-KN-8432-01A-11R-2314-13	hsa-mir-489	93.0	10.536117	N
TCGA-KN-8432-01A-11R-2314-13	hsa-mir-490	0.0	0.0	N
TCGA-KN-8432-01A-11R-2314-13	hsa-mir-491	8.0	0.906333	N
TCGA-KN-8432-01A-11R-2314-13	hsa-mir-492	0.0	0.0	N
TCGA-KN-8432-01A-11R-2314-13	hsa-mir-493	4.0	0.453166	N
TCGA-KN-8432-01A-11R-2314-13	hsa-mir-494	1.0	0.113292	N
TCGA-KN-8432-01A-11R-2314-13	hsa-mir-495	6.0	0.67975	N
TCGA-KN-8432-01A-11R-2314-13	hsa-mir-496	2.0	0.226583	N
TCGA-KN-8432-01A-11R-2314-13	hsa-mir-497	71.0	8.043702	N
TCGA-KN-8432-01A-11R-2314-13	hsa-mir-498	0.0	0.0	N
TCGA-KN-8432-01A-11R-2314-13	hsa-mir-499	0.0	0.0	N
TCGA-KN-8432-01A-11R-2314-13	hsa-mir-500a	1412.0	159.967716	Y
TCGA-KN-8432-01A-11R-2314-13	hsa-mir-500b	47.0	5.324704	Y
TCGA-KN-8432-01A-11R-2314-13	hsa-mir-501	173.0	19.599444	N
TCGA-KN-8432-01A-11R-2314-13	hsa-mir-502	115.0	13.028532	Y
TCGA-KN-8432-01A-11R-2314-13	hsa-mir-503	222.0	25.150732	N
TCGA-KN-8432-01A-11R-2314-13	hsa-mir-504	8.0	0.906333	N
TCGA-KN-8432-01A-11R-2314-13	hsa-mir-505	169.0	19.146278	N
TCGA-KN-8432-01A-11R-2314-13	hsa-mir-506	0.0	0.0	N
TCGA-KN-8432-01A-11R-2314-13	hsa-mir-507	2.0	0.226583	N
TCGA-KN-8432-01A-11R-2314-13	hsa-mir-508	94.0	10.649409	N
TCGA-KN-8432-01A-11R-2314-13	hsa-mir-509-1	8.0	0.906333	N
TCGA-KN-8432-01A-11R-2314-13	hsa-mir-509-2	7.0	0.793041	N
TCGA-KN-8432-01A-11R-2314-13	hsa-mir-509-3	11.0	1.246207	N
TCGA-KN-8432-01A-11R-2314-13	hsa-mir-510	0.0	0.0	N
TCGA-KN-8432-01A-11R-2314-13	hsa-mir-511-1	9.0	1.019624	N
TCGA-KN-8432-01A-11R-2314-13	hsa-mir-511-2	9.0	1.019624	N
TCGA-KN-8432-01A-11R-2314-13	hsa-mir-512-1	0.0	0.0	N
TCGA-KN-8432-01A-11R-2314-13	hsa-mir-512-2	0.0	0.0	N
TCGA-KN-8432-01A-11R-2314-13	hsa-mir-513a-1	0.0	0.0	N
TCGA-KN-8432-01A-11R-2314-13	hsa-mir-513a-2	0.0	0.0	N
TCGA-KN-8432-01A-11R-2314-13	hsa-mir-513b	0.0	0.0	N
TCGA-KN-8432-01A-11R-2314-13	hsa-mir-513c	0.0	0.0	N
TCGA-KN-8432-01A-11R-2314-13	hsa-mir-514-1	15.0	1.699374	N
TCGA-KN-8432-01A-11R-2314-13	hsa-mir-514-2	10.0	1.132916	N
TCGA-KN-8432-01A-11R-2314-13	hsa-mir-514-3	12.0	1.359499	N
TCGA-KN-8432-01A-11R-2314-13	hsa-mir-514b	1.0	0.113292	N
TCGA-KN-8432-01A-11R-2314-13	hsa-mir-515-1	0.0	0.0	N
TCGA-KN-8432-01A-11R-2314-13	hsa-mir-515-2	0.0	0.0	N
TCGA-KN-8432-01A-11R-2314-13	hsa-mir-516a-1	0.0	0.0	N
TCGA-KN-8432-01A-11R-2314-13	hsa-mir-516a-2	0.0	0.0	N
TCGA-KN-8432-01A-11R-2314-13	hsa-mir-516b-1	0.0	0.0	N
TCGA-KN-8432-01A-11R-2314-13	hsa-mir-516b-2	0.0	0.0	N
TCGA-KN-8432-01A-11R-2314-13	hsa-mir-517a	0.0	0.0	N
TCGA-KN-8432-01A-11R-2314-13	hsa-mir-517b	0.0	0.0	N
TCGA-KN-8432-01A-11R-2314-13	hsa-mir-517c	0.0	0.0	N
TCGA-KN-8432-01A-11R-2314-13	hsa-mir-518a-1	0.0	0.0	N
TCGA-KN-8432-01A-11R-2314-13	hsa-mir-518a-2	0.0	0.0	N
TCGA-KN-8432-01A-11R-2314-13	hsa-mir-518b	0.0	0.0	N
TCGA-KN-8432-01A-11R-2314-13	hsa-mir-518c	0.0	0.0	N
TCGA-KN-8432-01A-11R-2314-13	hsa-mir-518d	0.0	0.0	N
TCGA-KN-8432-01A-11R-2314-13	hsa-mir-518e	0.0	0.0	N
TCGA-KN-8432-01A-11R-2314-13	hsa-mir-518f	0.0	0.0	N
TCGA-KN-8432-01A-11R-2314-13	hsa-mir-519a-1	0.0	0.0	N
TCGA-KN-8432-01A-11R-2314-13	hsa-mir-519a-2	0.0	0.0	N
TCGA-KN-8432-01A-11R-2314-13	hsa-mir-519b	0.0	0.0	N
TCGA-KN-8432-01A-11R-2314-13	hsa-mir-519c	0.0	0.0	N
TCGA-KN-8432-01A-11R-2314-13	hsa-mir-519d	0.0	0.0	N
TCGA-KN-8432-01A-11R-2314-13	hsa-mir-519e	0.0	0.0	N
TCGA-KN-8432-01A-11R-2314-13	hsa-mir-520a	1.0	0.113292	N
TCGA-KN-8432-01A-11R-2314-13	hsa-mir-520b	0.0	0.0	N
TCGA-KN-8432-01A-11R-2314-13	hsa-mir-520c	0.0	0.0	N
TCGA-KN-8432-01A-11R-2314-13	hsa-mir-520d	0.0	0.0	N
TCGA-KN-8432-01A-11R-2314-13	hsa-mir-520e	0.0	0.0	N
TCGA-KN-8432-01A-11R-2314-13	hsa-mir-520f	0.0	0.0	N
TCGA-KN-8432-01A-11R-2314-13	hsa-mir-520g	0.0	0.0	N
TCGA-KN-8432-01A-11R-2314-13	hsa-mir-520h	0.0	0.0	N
TCGA-KN-8432-01A-11R-2314-13	hsa-mir-521-1	0.0	0.0	N
TCGA-KN-8432-01A-11R-2314-13	hsa-mir-521-2	0.0	0.0	N
TCGA-KN-8432-01A-11R-2314-13	hsa-mir-522	0.0	0.0	N
TCGA-KN-8432-01A-11R-2314-13	hsa-mir-523	0.0	0.0	N
TCGA-KN-8432-01A-11R-2314-13	hsa-mir-524	0.0	0.0	N
TCGA-KN-8432-01A-11R-2314-13	hsa-mir-525	0.0	0.0	N
TCGA-KN-8432-01A-11R-2314-13	hsa-mir-526a-1	0.0	0.0	N
TCGA-KN-8432-01A-11R-2314-13	hsa-mir-526a-2	0.0	0.0	N
TCGA-KN-8432-01A-11R-2314-13	hsa-mir-526b	0.0	0.0	N
TCGA-KN-8432-01A-11R-2314-13	hsa-mir-527	0.0	0.0	N
TCGA-KN-8432-01A-11R-2314-13	hsa-mir-532	12804.0	1450.58544	N
TCGA-KN-8432-01A-11R-2314-13	hsa-mir-539	11.0	1.246207	N
TCGA-KN-8432-01A-11R-2314-13	hsa-mir-541	0.0	0.0	N
TCGA-KN-8432-01A-11R-2314-13	hsa-mir-542	1268.0	143.653728	N
TCGA-KN-8432-01A-11R-2314-13	hsa-mir-543	1.0	0.113292	N
TCGA-KN-8432-01A-11R-2314-13	hsa-mir-544	0.0	0.0	N
TCGA-KN-8432-01A-11R-2314-13	hsa-mir-544b	0.0	0.0	N
TCGA-KN-8432-01A-11R-2314-13	hsa-mir-545	1.0	0.113292	N
TCGA-KN-8432-01A-11R-2314-13	hsa-mir-548a-1	0.0	0.0	N
TCGA-KN-8432-01A-11R-2314-13	hsa-mir-548a-2	0.0	0.0	N
TCGA-KN-8432-01A-11R-2314-13	hsa-mir-548a-3	0.0	0.0	N
TCGA-KN-8432-01A-11R-2314-13	hsa-mir-548aa-1	0.0	0.0	N
TCGA-KN-8432-01A-11R-2314-13	hsa-mir-548aa-2	0.0	0.0	N
TCGA-KN-8432-01A-11R-2314-13	hsa-mir-548b	4.0	0.453166	N
TCGA-KN-8432-01A-11R-2314-13	hsa-mir-548c	0.0	0.0	N
TCGA-KN-8432-01A-11R-2314-13	hsa-mir-548d-1	0.0	0.0	N
TCGA-KN-8432-01A-11R-2314-13	hsa-mir-548d-2	0.0	0.0	N
TCGA-KN-8432-01A-11R-2314-13	hsa-mir-548e	0.0	0.0	N
TCGA-KN-8432-01A-11R-2314-13	hsa-mir-548f-1	0.0	0.0	N
TCGA-KN-8432-01A-11R-2314-13	hsa-mir-548f-2	0.0	0.0	N
TCGA-KN-8432-01A-11R-2314-13	hsa-mir-548f-3	0.0	0.0	N
TCGA-KN-8432-01A-11R-2314-13	hsa-mir-548f-4	0.0	0.0	N
TCGA-KN-8432-01A-11R-2314-13	hsa-mir-548f-5	0.0	0.0	N
TCGA-KN-8432-01A-11R-2314-13	hsa-mir-548g	0.0	0.0	N
TCGA-KN-8432-01A-11R-2314-13	hsa-mir-548h-1	0.0	0.0	N
TCGA-KN-8432-01A-11R-2314-13	hsa-mir-548h-2	0.0	0.0	N
TCGA-KN-8432-01A-11R-2314-13	hsa-mir-548h-3	0.0	0.0	N
TCGA-KN-8432-01A-11R-2314-13	hsa-mir-548h-4	0.0	0.0	N
TCGA-KN-8432-01A-11R-2314-13	hsa-mir-548i-1	0.0	0.0	N
TCGA-KN-8432-01A-11R-2314-13	hsa-mir-548i-2	0.0	0.0	N
TCGA-KN-8432-01A-11R-2314-13	hsa-mir-548i-3	0.0	0.0	N
TCGA-KN-8432-01A-11R-2314-13	hsa-mir-548i-4	0.0	0.0	N
TCGA-KN-8432-01A-11R-2314-13	hsa-mir-548j	1.0	0.113292	N
TCGA-KN-8432-01A-11R-2314-13	hsa-mir-548k	0.0	0.0	N
TCGA-KN-8432-01A-11R-2314-13	hsa-mir-548l	0.0	0.0	N
TCGA-KN-8432-01A-11R-2314-13	hsa-mir-548m	0.0	0.0	N
TCGA-KN-8432-01A-11R-2314-13	hsa-mir-548n	3.0	0.339875	N
TCGA-KN-8432-01A-11R-2314-13	hsa-mir-548o	3.0	0.339875	N
TCGA-KN-8432-01A-11R-2314-13	hsa-mir-548p	0.0	0.0	N
TCGA-KN-8432-01A-11R-2314-13	hsa-mir-548q	2.0	0.226583	N
TCGA-KN-8432-01A-11R-2314-13	hsa-mir-548s	1.0	0.113292	N
TCGA-KN-8432-01A-11R-2314-13	hsa-mir-548t	0.0	0.0	N
TCGA-KN-8432-01A-11R-2314-13	hsa-mir-548u	0.0	0.0	N
TCGA-KN-8432-01A-11R-2314-13	hsa-mir-548v	4.0	0.453166	N
TCGA-KN-8432-01A-11R-2314-13	hsa-mir-548w	0.0	0.0	N
TCGA-KN-8432-01A-11R-2314-13	hsa-mir-548x	0.0	0.0	N
TCGA-KN-8432-01A-11R-2314-13	hsa-mir-548y	0.0	0.0	N
TCGA-KN-8432-01A-11R-2314-13	hsa-mir-548z	0.0	0.0	N
TCGA-KN-8432-01A-11R-2314-13	hsa-mir-549	0.0	0.0	N
TCGA-KN-8432-01A-11R-2314-13	hsa-mir-550a-1	18.0	2.039249	N
TCGA-KN-8432-01A-11R-2314-13	hsa-mir-550a-2	16.0	1.812665	N
TCGA-KN-8432-01A-11R-2314-13	hsa-mir-550b-1	0.0	0.0	N
TCGA-KN-8432-01A-11R-2314-13	hsa-mir-550b-2	0.0	0.0	N
TCGA-KN-8432-01A-11R-2314-13	hsa-mir-551a	0.0	0.0	N
TCGA-KN-8432-01A-11R-2314-13	hsa-mir-551b	22.0	2.492415	N
TCGA-KN-8432-01A-11R-2314-13	hsa-mir-552	0.0	0.0	N
TCGA-KN-8432-01A-11R-2314-13	hsa-mir-553	0.0	0.0	N
TCGA-KN-8432-01A-11R-2314-13	hsa-mir-554	0.0	0.0	N
TCGA-KN-8432-01A-11R-2314-13	hsa-mir-555	0.0	0.0	N
TCGA-KN-8432-01A-11R-2314-13	hsa-mir-556	0.0	0.0	N
TCGA-KN-8432-01A-11R-2314-13	hsa-mir-557	0.0	0.0	N
TCGA-KN-8432-01A-11R-2314-13	hsa-mir-558	0.0	0.0	N
TCGA-KN-8432-01A-11R-2314-13	hsa-mir-559	0.0	0.0	N
TCGA-KN-8432-01A-11R-2314-13	hsa-mir-561	14.0	1.586082	N
TCGA-KN-8432-01A-11R-2314-13	hsa-mir-562	0.0	0.0	N
TCGA-KN-8432-01A-11R-2314-13	hsa-mir-563	0.0	0.0	N
TCGA-KN-8432-01A-11R-2314-13	hsa-mir-564	0.0	0.0	N
TCGA-KN-8432-01A-11R-2314-13	hsa-mir-566	0.0	0.0	N
TCGA-KN-8432-01A-11R-2314-13	hsa-mir-567	0.0	0.0	N
TCGA-KN-8432-01A-11R-2314-13	hsa-mir-568	0.0	0.0	N
TCGA-KN-8432-01A-11R-2314-13	hsa-mir-569	0.0	0.0	N
TCGA-KN-8432-01A-11R-2314-13	hsa-mir-570	5.0	0.566458	N
TCGA-KN-8432-01A-11R-2314-13	hsa-mir-571	0.0	0.0	N
TCGA-KN-8432-01A-11R-2314-13	hsa-mir-572	0.0	0.0	N
TCGA-KN-8432-01A-11R-2314-13	hsa-mir-573	0.0	0.0	N
TCGA-KN-8432-01A-11R-2314-13	hsa-mir-574	175.0	19.826027	N
TCGA-KN-8432-01A-11R-2314-13	hsa-mir-575	0.0	0.0	N
TCGA-KN-8432-01A-11R-2314-13	hsa-mir-576	44.0	4.98483	N
TCGA-KN-8432-01A-11R-2314-13	hsa-mir-577	441.0	49.961588	N
TCGA-KN-8432-01A-11R-2314-13	hsa-mir-578	0.0	0.0	N
TCGA-KN-8432-01A-11R-2314-13	hsa-mir-579	0.0	0.0	N
TCGA-KN-8432-01A-11R-2314-13	hsa-mir-580	1.0	0.113292	N
TCGA-KN-8432-01A-11R-2314-13	hsa-mir-581	9.0	1.019624	N
TCGA-KN-8432-01A-11R-2314-13	hsa-mir-582	4371.0	495.197513	N
TCGA-KN-8432-01A-11R-2314-13	hsa-mir-583	0.0	0.0	N
TCGA-KN-8432-01A-11R-2314-13	hsa-mir-584	167.0	18.919695	N
TCGA-KN-8432-01A-11R-2314-13	hsa-mir-585	1.0	0.113292	N
TCGA-KN-8432-01A-11R-2314-13	hsa-mir-586	0.0	0.0	N
TCGA-KN-8432-01A-11R-2314-13	hsa-mir-587	0.0	0.0	N
TCGA-KN-8432-01A-11R-2314-13	hsa-mir-588	1.0	0.113292	N
TCGA-KN-8432-01A-11R-2314-13	hsa-mir-589	439.0	49.735005	N
TCGA-KN-8432-01A-11R-2314-13	hsa-mir-590	88.0	9.969659	N
TCGA-KN-8432-01A-11R-2314-13	hsa-mir-591	0.0	0.0	N
TCGA-KN-8432-01A-11R-2314-13	hsa-mir-592	5.0	0.566458	N
TCGA-KN-8432-01A-11R-2314-13	hsa-mir-593	0.0	0.0	N
TCGA-KN-8432-01A-11R-2314-13	hsa-mir-595	0.0	0.0	N
TCGA-KN-8432-01A-11R-2314-13	hsa-mir-596	0.0	0.0	N
TCGA-KN-8432-01A-11R-2314-13	hsa-mir-597	0.0	0.0	N
TCGA-KN-8432-01A-11R-2314-13	hsa-mir-598	543.0	61.51733	N
TCGA-KN-8432-01A-11R-2314-13	hsa-mir-599	0.0	0.0	N
TCGA-KN-8432-01A-11R-2314-13	hsa-mir-600	0.0	0.0	N
TCGA-KN-8432-01A-11R-2314-13	hsa-mir-601	0.0	0.0	N
TCGA-KN-8432-01A-11R-2314-13	hsa-mir-602	0.0	0.0	N
TCGA-KN-8432-01A-11R-2314-13	hsa-mir-603	0.0	0.0	N
TCGA-KN-8432-01A-11R-2314-13	hsa-mir-604	0.0	0.0	N
TCGA-KN-8432-01A-11R-2314-13	hsa-mir-605	2.0	0.226583	N
TCGA-KN-8432-01A-11R-2314-13	hsa-mir-606	0.0	0.0	N
TCGA-KN-8432-01A-11R-2314-13	hsa-mir-607	0.0	0.0	N
TCGA-KN-8432-01A-11R-2314-13	hsa-mir-608	0.0	0.0	N
TCGA-KN-8432-01A-11R-2314-13	hsa-mir-609	0.0	0.0	N
TCGA-KN-8432-01A-11R-2314-13	hsa-mir-610	0.0	0.0	N
TCGA-KN-8432-01A-11R-2314-13	hsa-mir-611	0.0	0.0	N
TCGA-KN-8432-01A-11R-2314-13	hsa-mir-612	0.0	0.0	N
TCGA-KN-8432-01A-11R-2314-13	hsa-mir-613	0.0	0.0	N
TCGA-KN-8432-01A-11R-2314-13	hsa-mir-614	0.0	0.0	N
TCGA-KN-8432-01A-11R-2314-13	hsa-mir-615	15.0	1.699374	N
TCGA-KN-8432-01A-11R-2314-13	hsa-mir-616	23.0	2.605706	N
TCGA-KN-8432-01A-11R-2314-13	hsa-mir-617	0.0	0.0	N
TCGA-KN-8432-01A-11R-2314-13	hsa-mir-618	61.0	6.910787	N
TCGA-KN-8432-01A-11R-2314-13	hsa-mir-619	0.0	0.0	N
TCGA-KN-8432-01A-11R-2314-13	hsa-mir-620	0.0	0.0	N
TCGA-KN-8432-01A-11R-2314-13	hsa-mir-621	0.0	0.0	N
TCGA-KN-8432-01A-11R-2314-13	hsa-mir-622	0.0	0.0	N
TCGA-KN-8432-01A-11R-2314-13	hsa-mir-623	0.0	0.0	N
TCGA-KN-8432-01A-11R-2314-13	hsa-mir-624	3.0	0.339875	N
TCGA-KN-8432-01A-11R-2314-13	hsa-mir-625	123.0	13.934865	N
TCGA-KN-8432-01A-11R-2314-13	hsa-mir-626	0.0	0.0	N
TCGA-KN-8432-01A-11R-2314-13	hsa-mir-627	4.0	0.453166	N
TCGA-KN-8432-01A-11R-2314-13	hsa-mir-628	65.0	7.363953	N
TCGA-KN-8432-01A-11R-2314-13	hsa-mir-629	500.0	56.645792	N
TCGA-KN-8432-01A-11R-2314-13	hsa-mir-630	0.0	0.0	N
TCGA-KN-8432-01A-11R-2314-13	hsa-mir-631	0.0	0.0	N
TCGA-KN-8432-01A-11R-2314-13	hsa-mir-632	0.0	0.0	N
TCGA-KN-8432-01A-11R-2314-13	hsa-mir-633	0.0	0.0	N
TCGA-KN-8432-01A-11R-2314-13	hsa-mir-634	0.0	0.0	N
TCGA-KN-8432-01A-11R-2314-13	hsa-mir-635	0.0	0.0	N
TCGA-KN-8432-01A-11R-2314-13	hsa-mir-636	0.0	0.0	N
TCGA-KN-8432-01A-11R-2314-13	hsa-mir-637	0.0	0.0	N
TCGA-KN-8432-01A-11R-2314-13	hsa-mir-638	0.0	0.0	N
TCGA-KN-8432-01A-11R-2314-13	hsa-mir-639	0.0	0.0	N
TCGA-KN-8432-01A-11R-2314-13	hsa-mir-640	0.0	0.0	N
TCGA-KN-8432-01A-11R-2314-13	hsa-mir-641	0.0	0.0	N
TCGA-KN-8432-01A-11R-2314-13	hsa-mir-642a	7.0	0.793041	N
TCGA-KN-8432-01A-11R-2314-13	hsa-mir-642b	0.0	0.0	N
TCGA-KN-8432-01A-11R-2314-13	hsa-mir-643	2.0	0.226583	N
TCGA-KN-8432-01A-11R-2314-13	hsa-mir-644	0.0	0.0	N
TCGA-KN-8432-01A-11R-2314-13	hsa-mir-645	0.0	0.0	N
TCGA-KN-8432-01A-11R-2314-13	hsa-mir-646	0.0	0.0	N
TCGA-KN-8432-01A-11R-2314-13	hsa-mir-647	0.0	0.0	N
TCGA-KN-8432-01A-11R-2314-13	hsa-mir-648	0.0	0.0	N
TCGA-KN-8432-01A-11R-2314-13	hsa-mir-649	0.0	0.0	N
TCGA-KN-8432-01A-11R-2314-13	hsa-mir-650	0.0	0.0	N
TCGA-KN-8432-01A-11R-2314-13	hsa-mir-651	102.0	11.555742	N
TCGA-KN-8432-01A-11R-2314-13	hsa-mir-652	81.0	9.176618	N
TCGA-KN-8432-01A-11R-2314-13	hsa-mir-653	4410.0	499.615885	N
TCGA-KN-8432-01A-11R-2314-13	hsa-mir-654	27.0	3.058873	N
TCGA-KN-8432-01A-11R-2314-13	hsa-mir-655	0.0	0.0	N
TCGA-KN-8432-01A-11R-2314-13	hsa-mir-656	0.0	0.0	N
TCGA-KN-8432-01A-11R-2314-13	hsa-mir-657	0.0	0.0	N
TCGA-KN-8432-01A-11R-2314-13	hsa-mir-658	1.0	0.113292	N
TCGA-KN-8432-01A-11R-2314-13	hsa-mir-659	15.0	1.699374	N
TCGA-KN-8432-01A-11R-2314-13	hsa-mir-660	456.0	51.660962	N
TCGA-KN-8432-01A-11R-2314-13	hsa-mir-661	0.0	0.0	N
TCGA-KN-8432-01A-11R-2314-13	hsa-mir-662	0.0	0.0	N
TCGA-KN-8432-01A-11R-2314-13	hsa-mir-663	0.0	0.0	N
TCGA-KN-8432-01A-11R-2314-13	hsa-mir-663b	0.0	0.0	N
TCGA-KN-8432-01A-11R-2314-13	hsa-mir-664	515.0	58.345166	N
TCGA-KN-8432-01A-11R-2314-13	hsa-mir-665	1.0	0.113292	N
TCGA-KN-8432-01A-11R-2314-13	hsa-mir-668	0.0	0.0	N
TCGA-KN-8432-01A-11R-2314-13	hsa-mir-670	0.0	0.0	N
TCGA-KN-8432-01A-11R-2314-13	hsa-mir-671	23.0	2.605706	N
TCGA-KN-8432-01A-11R-2314-13	hsa-mir-675	63.0	7.13737	N
TCGA-KN-8432-01A-11R-2314-13	hsa-mir-676	7.0	0.793041	N
TCGA-KN-8432-01A-11R-2314-13	hsa-mir-7-1	153.0	17.333612	N
TCGA-KN-8432-01A-11R-2314-13	hsa-mir-7-2	2.0	0.226583	N
TCGA-KN-8432-01A-11R-2314-13	hsa-mir-7-3	0.0	0.0	N
TCGA-KN-8432-01A-11R-2314-13	hsa-mir-708	139.0	15.74753	N
TCGA-KN-8432-01A-11R-2314-13	hsa-mir-711	0.0	0.0	N
TCGA-KN-8432-01A-11R-2314-13	hsa-mir-718	0.0	0.0	N
TCGA-KN-8432-01A-11R-2314-13	hsa-mir-720	0.0	0.0	N
TCGA-KN-8432-01A-11R-2314-13	hsa-mir-744	80.0	9.063327	N
TCGA-KN-8432-01A-11R-2314-13	hsa-mir-758	9.0	1.019624	N
TCGA-KN-8432-01A-11R-2314-13	hsa-mir-759	0.0	0.0	N
TCGA-KN-8432-01A-11R-2314-13	hsa-mir-760	5.0	0.566458	N
TCGA-KN-8432-01A-11R-2314-13	hsa-mir-761	0.0	0.0	N
TCGA-KN-8432-01A-11R-2314-13	hsa-mir-762	0.0	0.0	N
TCGA-KN-8432-01A-11R-2314-13	hsa-mir-764	0.0	0.0	N
TCGA-KN-8432-01A-11R-2314-13	hsa-mir-765	0.0	0.0	N
TCGA-KN-8432-01A-11R-2314-13	hsa-mir-766	99.0	11.215867	N
TCGA-KN-8432-01A-11R-2314-13	hsa-mir-767	0.0	0.0	N
TCGA-KN-8432-01A-11R-2314-13	hsa-mir-769	60.0	6.797495	N
TCGA-KN-8432-01A-11R-2314-13	hsa-mir-770	0.0	0.0	N
TCGA-KN-8432-01A-11R-2314-13	hsa-mir-802	0.0	0.0	N
TCGA-KN-8432-01A-11R-2314-13	hsa-mir-873	1.0	0.113292	N
TCGA-KN-8432-01A-11R-2314-13	hsa-mir-874	1332.0	150.90439	N
TCGA-KN-8432-01A-11R-2314-13	hsa-mir-875	0.0	0.0	N
TCGA-KN-8432-01A-11R-2314-13	hsa-mir-876	0.0	0.0	N
TCGA-KN-8432-01A-11R-2314-13	hsa-mir-877	0.0	0.0	N
TCGA-KN-8432-01A-11R-2314-13	hsa-mir-885	0.0	0.0	N
TCGA-KN-8432-01A-11R-2314-13	hsa-mir-887	5.0	0.566458	N
TCGA-KN-8432-01A-11R-2314-13	hsa-mir-888	158.0	17.90007	N
TCGA-KN-8432-01A-11R-2314-13	hsa-mir-889	13.0	1.472791	N
TCGA-KN-8432-01A-11R-2314-13	hsa-mir-890	8.0	0.906333	N
TCGA-KN-8432-01A-11R-2314-13	hsa-mir-891a	21110.0	2391.585336	N
TCGA-KN-8432-01A-11R-2314-13	hsa-mir-891b	113.0	12.801949	N
TCGA-KN-8432-01A-11R-2314-13	hsa-mir-892a	256.0	29.002645	N
TCGA-KN-8432-01A-11R-2314-13	hsa-mir-892b	39.0	4.418372	N
TCGA-KN-8432-01A-11R-2314-13	hsa-mir-9-1	123.0	13.934865	N
TCGA-KN-8432-01A-11R-2314-13	hsa-mir-9-2	111.0	12.575366	N
TCGA-KN-8432-01A-11R-2314-13	hsa-mir-9-3	0.0	0.0	N
TCGA-KN-8432-01A-11R-2314-13	hsa-mir-920	0.0	0.0	N
TCGA-KN-8432-01A-11R-2314-13	hsa-mir-921	0.0	0.0	N
TCGA-KN-8432-01A-11R-2314-13	hsa-mir-922	0.0	0.0	N
TCGA-KN-8432-01A-11R-2314-13	hsa-mir-924	0.0	0.0	N
TCGA-KN-8432-01A-11R-2314-13	hsa-mir-92a-1	1587.0	179.793744	N
TCGA-KN-8432-01A-11R-2314-13	hsa-mir-92a-2	44755.0	5070.364836	N
TCGA-KN-8432-01A-11R-2314-13	hsa-mir-92b	192.0	21.751984	N
TCGA-KN-8432-01A-11R-2314-13	hsa-mir-93	12121.0	1373.207288	N
TCGA-KN-8432-01A-11R-2314-13	hsa-mir-933	0.0	0.0	N
TCGA-KN-8432-01A-11R-2314-13	hsa-mir-934	0.0	0.0	N
TCGA-KN-8432-01A-11R-2314-13	hsa-mir-935	6.0	0.67975	N
TCGA-KN-8432-01A-11R-2314-13	hsa-mir-936	0.0	0.0	N
TCGA-KN-8432-01A-11R-2314-13	hsa-mir-937	3.0	0.339875	N
TCGA-KN-8432-01A-11R-2314-13	hsa-mir-938	0.0	0.0	N
TCGA-KN-8432-01A-11R-2314-13	hsa-mir-939	3.0	0.339875	N
TCGA-KN-8432-01A-11R-2314-13	hsa-mir-940	6.0	0.67975	N
TCGA-KN-8432-01A-11R-2314-13	hsa-mir-941-1	0.0	0.0	N
TCGA-KN-8432-01A-11R-2314-13	hsa-mir-941-3	0.0	0.0	N
TCGA-KN-8432-01A-11R-2314-13	hsa-mir-941-4	0.0	0.0	N
TCGA-KN-8432-01A-11R-2314-13	hsa-mir-942	13.0	1.472791	N
TCGA-KN-8432-01A-11R-2314-13	hsa-mir-943	0.0	0.0	N
TCGA-KN-8432-01A-11R-2314-13	hsa-mir-944	2.0	0.226583	N
TCGA-KN-8432-01A-11R-2314-13	hsa-mir-95	0.0	0.0	N
TCGA-KN-8432-01A-11R-2314-13	hsa-mir-96	397.0	44.976759	N
TCGA-KN-8432-01A-11R-2314-13	hsa-mir-98	173.0	19.599444	N
TCGA-KN-8432-01A-11R-2314-13	hsa-mir-99a	4433.0	502.221591	N
TCGA-KN-8432-01A-11R-2314-13	hsa-mir-99b	199360.0	22585.810161	N
