# Supplementary material for: Dysfunctional miRNA-Mediated Regulation in Chromophobe Renal Cell Carcinoma
Source: PLoS One. 2016 Jun 3;11(6):e0156324. doi: 10.1371/journal.pone.0156324 (PMC4892590; doi:10.1371/journal.pone.0156324)
Supplement: S1 File — (ZIP) [file pone.0156324.s001.zip › S1_File miRNA expression profile downloaded from TCGA/case/bcgsc.ca__IlluminaHiSeq_miRNASeq__TCGA-KN-8433-01A-11R-2314-13__mirna_quantification.txt]

barcode	miRNA_ID	read_count	reads_per_million_miRNA_mapped	cross-mapped
TCGA-KN-8433-01A-11R-2314-13	hsa-let-7a-1	27131.0	4266.384956	N
TCGA-KN-8433-01A-11R-2314-13	hsa-let-7a-2	54252.0	8531.197399	N
TCGA-KN-8433-01A-11R-2314-13	hsa-let-7a-3	27415.0	4311.044325	N
TCGA-KN-8433-01A-11R-2314-13	hsa-let-7b	38109.0	5992.689702	N
TCGA-KN-8433-01A-11R-2314-13	hsa-let-7c	4288.0	674.293564	N
TCGA-KN-8433-01A-11R-2314-13	hsa-let-7d	2007.0	315.603354	N
TCGA-KN-8433-01A-11R-2314-13	hsa-let-7e	7302.0	1148.248975	N
TCGA-KN-8433-01A-11R-2314-13	hsa-let-7f-1	80.0	12.580104	N
TCGA-KN-8433-01A-11R-2314-13	hsa-let-7f-2	40427.0	6357.19821	N
TCGA-KN-8433-01A-11R-2314-13	hsa-let-7g	3891.0	611.864799	N
TCGA-KN-8433-01A-11R-2314-13	hsa-let-7i	1959.0	308.055292	N
TCGA-KN-8433-01A-11R-2314-13	hsa-mir-1-1	0.0	0.0	N
TCGA-KN-8433-01A-11R-2314-13	hsa-mir-1-2	76.0	11.951099	N
TCGA-KN-8433-01A-11R-2314-13	hsa-mir-100	52238.0	8214.493286	Y
TCGA-KN-8433-01A-11R-2314-13	hsa-mir-101-1	130135.0	20463.897618	N
TCGA-KN-8433-01A-11R-2314-13	hsa-mir-101-2	252.0	39.627327	N
TCGA-KN-8433-01A-11R-2314-13	hsa-mir-103-1	49146.0	7728.272274	Y
TCGA-KN-8433-01A-11R-2314-13	hsa-mir-103-1-as	0.0	0.0	N
TCGA-KN-8433-01A-11R-2314-13	hsa-mir-103-2	18.0	2.830523	N
TCGA-KN-8433-01A-11R-2314-13	hsa-mir-103-2-as	0.0	0.0	N
TCGA-KN-8433-01A-11R-2314-13	hsa-mir-105-1	0.0	0.0	N
TCGA-KN-8433-01A-11R-2314-13	hsa-mir-105-2	0.0	0.0	N
TCGA-KN-8433-01A-11R-2314-13	hsa-mir-106a	33.0	5.189293	Y
TCGA-KN-8433-01A-11R-2314-13	hsa-mir-106b	1716.0	269.843227	N
TCGA-KN-8433-01A-11R-2314-13	hsa-mir-107	464.0	72.964602	Y
TCGA-KN-8433-01A-11R-2314-13	hsa-mir-10a	236658.0	37214.777596	N
TCGA-KN-8433-01A-11R-2314-13	hsa-mir-10b	1398138.0	219859.014777	N
TCGA-KN-8433-01A-11R-2314-13	hsa-mir-1178	0.0	0.0	N
TCGA-KN-8433-01A-11R-2314-13	hsa-mir-1179	3.0	0.471754	N
TCGA-KN-8433-01A-11R-2314-13	hsa-mir-1180	60.0	9.435078	N
TCGA-KN-8433-01A-11R-2314-13	hsa-mir-1181	0.0	0.0	N
TCGA-KN-8433-01A-11R-2314-13	hsa-mir-1182	0.0	0.0	N
TCGA-KN-8433-01A-11R-2314-13	hsa-mir-1183	0.0	0.0	N
TCGA-KN-8433-01A-11R-2314-13	hsa-mir-1184-1	0.0	0.0	N
TCGA-KN-8433-01A-11R-2314-13	hsa-mir-1184-2	0.0	0.0	N
TCGA-KN-8433-01A-11R-2314-13	hsa-mir-1184-3	0.0	0.0	N
TCGA-KN-8433-01A-11R-2314-13	hsa-mir-1185-1	0.0	0.0	N
TCGA-KN-8433-01A-11R-2314-13	hsa-mir-1185-2	0.0	0.0	N
TCGA-KN-8433-01A-11R-2314-13	hsa-mir-1193	0.0	0.0	N
TCGA-KN-8433-01A-11R-2314-13	hsa-mir-1197	0.0	0.0	N
TCGA-KN-8433-01A-11R-2314-13	hsa-mir-1200	0.0	0.0	N
TCGA-KN-8433-01A-11R-2314-13	hsa-mir-1202	0.0	0.0	N
TCGA-KN-8433-01A-11R-2314-13	hsa-mir-1203	0.0	0.0	N
TCGA-KN-8433-01A-11R-2314-13	hsa-mir-1204	0.0	0.0	N
TCGA-KN-8433-01A-11R-2314-13	hsa-mir-1205	0.0	0.0	N
TCGA-KN-8433-01A-11R-2314-13	hsa-mir-1206	0.0	0.0	N
TCGA-KN-8433-01A-11R-2314-13	hsa-mir-1207	0.0	0.0	N
TCGA-KN-8433-01A-11R-2314-13	hsa-mir-1208	0.0	0.0	N
TCGA-KN-8433-01A-11R-2314-13	hsa-mir-122	1.0	0.157251	N
TCGA-KN-8433-01A-11R-2314-13	hsa-mir-1224	0.0	0.0	N
TCGA-KN-8433-01A-11R-2314-13	hsa-mir-1225	3.0	0.471754	N
TCGA-KN-8433-01A-11R-2314-13	hsa-mir-1226	2.0	0.314503	N
TCGA-KN-8433-01A-11R-2314-13	hsa-mir-1227	0.0	0.0	N
TCGA-KN-8433-01A-11R-2314-13	hsa-mir-1228	2.0	0.314503	N
TCGA-KN-8433-01A-11R-2314-13	hsa-mir-1229	6.0	0.943508	N
TCGA-KN-8433-01A-11R-2314-13	hsa-mir-1231	0.0	0.0	N
TCGA-KN-8433-01A-11R-2314-13	hsa-mir-1233-1	0.0	0.0	N
TCGA-KN-8433-01A-11R-2314-13	hsa-mir-1233-2	0.0	0.0	N
TCGA-KN-8433-01A-11R-2314-13	hsa-mir-1234	0.0	0.0	N
TCGA-KN-8433-01A-11R-2314-13	hsa-mir-1236	0.0	0.0	N
TCGA-KN-8433-01A-11R-2314-13	hsa-mir-1237	0.0	0.0	N
TCGA-KN-8433-01A-11R-2314-13	hsa-mir-1238	0.0	0.0	N
TCGA-KN-8433-01A-11R-2314-13	hsa-mir-124-1	0.0	0.0	N
TCGA-KN-8433-01A-11R-2314-13	hsa-mir-124-2	0.0	0.0	N
TCGA-KN-8433-01A-11R-2314-13	hsa-mir-124-3	0.0	0.0	N
TCGA-KN-8433-01A-11R-2314-13	hsa-mir-1243	0.0	0.0	N
TCGA-KN-8433-01A-11R-2314-13	hsa-mir-1244-1	0.0	0.0	N
TCGA-KN-8433-01A-11R-2314-13	hsa-mir-1244-2	0.0	0.0	N
TCGA-KN-8433-01A-11R-2314-13	hsa-mir-1244-3	0.0	0.0	N
TCGA-KN-8433-01A-11R-2314-13	hsa-mir-1245	1.0	0.157251	N
TCGA-KN-8433-01A-11R-2314-13	hsa-mir-1246	0.0	0.0	N
TCGA-KN-8433-01A-11R-2314-13	hsa-mir-1247	24.0	3.774031	N
TCGA-KN-8433-01A-11R-2314-13	hsa-mir-1248	4.0	0.629005	N
TCGA-KN-8433-01A-11R-2314-13	hsa-mir-1249	24.0	3.774031	N
TCGA-KN-8433-01A-11R-2314-13	hsa-mir-1250	0.0	0.0	N
TCGA-KN-8433-01A-11R-2314-13	hsa-mir-1251	0.0	0.0	N
TCGA-KN-8433-01A-11R-2314-13	hsa-mir-1252	0.0	0.0	N
TCGA-KN-8433-01A-11R-2314-13	hsa-mir-1253	0.0	0.0	N
TCGA-KN-8433-01A-11R-2314-13	hsa-mir-1254	1.0	0.157251	N
TCGA-KN-8433-01A-11R-2314-13	hsa-mir-1255a	3.0	0.471754	N
TCGA-KN-8433-01A-11R-2314-13	hsa-mir-1255b-1	0.0	0.0	N
TCGA-KN-8433-01A-11R-2314-13	hsa-mir-1255b-2	0.0	0.0	N
TCGA-KN-8433-01A-11R-2314-13	hsa-mir-1256	0.0	0.0	N
TCGA-KN-8433-01A-11R-2314-13	hsa-mir-1257	0.0	0.0	N
TCGA-KN-8433-01A-11R-2314-13	hsa-mir-1258	49.0	7.705314	N
TCGA-KN-8433-01A-11R-2314-13	hsa-mir-125a	3659.0	575.382498	N
TCGA-KN-8433-01A-11R-2314-13	hsa-mir-125b-1	3775.0	593.623649	N
TCGA-KN-8433-01A-11R-2314-13	hsa-mir-125b-2	95.0	14.938873	N
TCGA-KN-8433-01A-11R-2314-13	hsa-mir-126	20798.0	3270.512488	N
TCGA-KN-8433-01A-11R-2314-13	hsa-mir-1260	0.0	0.0	N
TCGA-KN-8433-01A-11R-2314-13	hsa-mir-1260b	0.0	0.0	N
TCGA-KN-8433-01A-11R-2314-13	hsa-mir-1261	0.0	0.0	N
TCGA-KN-8433-01A-11R-2314-13	hsa-mir-1262	11.0	1.729764	N
TCGA-KN-8433-01A-11R-2314-13	hsa-mir-1263	0.0	0.0	N
TCGA-KN-8433-01A-11R-2314-13	hsa-mir-1264	0.0	0.0	N
TCGA-KN-8433-01A-11R-2314-13	hsa-mir-1265	0.0	0.0	N
TCGA-KN-8433-01A-11R-2314-13	hsa-mir-1266	66.0	10.378586	N
TCGA-KN-8433-01A-11R-2314-13	hsa-mir-1267	0.0	0.0	N
TCGA-KN-8433-01A-11R-2314-13	hsa-mir-1268	0.0	0.0	N
TCGA-KN-8433-01A-11R-2314-13	hsa-mir-1269	2.0	0.314503	N
TCGA-KN-8433-01A-11R-2314-13	hsa-mir-127	1102.0	173.29093	N
TCGA-KN-8433-01A-11R-2314-13	hsa-mir-1270-1	1.0	0.157251	N
TCGA-KN-8433-01A-11R-2314-13	hsa-mir-1270-2	1.0	0.157251	N
TCGA-KN-8433-01A-11R-2314-13	hsa-mir-1271	15.0	2.358769	N
TCGA-KN-8433-01A-11R-2314-13	hsa-mir-1272	0.0	0.0	N
TCGA-KN-8433-01A-11R-2314-13	hsa-mir-1273	0.0	0.0	N
TCGA-KN-8433-01A-11R-2314-13	hsa-mir-1273c	0.0	0.0	N
TCGA-KN-8433-01A-11R-2314-13	hsa-mir-1273d	0.0	0.0	N
TCGA-KN-8433-01A-11R-2314-13	hsa-mir-1274a	0.0	0.0	N
TCGA-KN-8433-01A-11R-2314-13	hsa-mir-1274b	306.0	48.118897	N
TCGA-KN-8433-01A-11R-2314-13	hsa-mir-1275	2.0	0.314503	N
TCGA-KN-8433-01A-11R-2314-13	hsa-mir-1276	1.0	0.157251	N
TCGA-KN-8433-01A-11R-2314-13	hsa-mir-1277	1.0	0.157251	N
TCGA-KN-8433-01A-11R-2314-13	hsa-mir-1278	0.0	0.0	N
TCGA-KN-8433-01A-11R-2314-13	hsa-mir-1279	0.0	0.0	N
TCGA-KN-8433-01A-11R-2314-13	hsa-mir-128-1	465.0	73.121853	N
TCGA-KN-8433-01A-11R-2314-13	hsa-mir-128-2	361.0	56.767718	N
TCGA-KN-8433-01A-11R-2314-13	hsa-mir-1280	0.0	0.0	N
TCGA-KN-8433-01A-11R-2314-13	hsa-mir-1281	0.0	0.0	N
TCGA-KN-8433-01A-11R-2314-13	hsa-mir-1282	0.0	0.0	N
TCGA-KN-8433-01A-11R-2314-13	hsa-mir-1283-1	0.0	0.0	N
TCGA-KN-8433-01A-11R-2314-13	hsa-mir-1283-2	0.0	0.0	N
TCGA-KN-8433-01A-11R-2314-13	hsa-mir-1284	0.0	0.0	N
TCGA-KN-8433-01A-11R-2314-13	hsa-mir-1285-1	0.0	0.0	N
TCGA-KN-8433-01A-11R-2314-13	hsa-mir-1285-2	0.0	0.0	N
TCGA-KN-8433-01A-11R-2314-13	hsa-mir-1286	0.0	0.0	N
TCGA-KN-8433-01A-11R-2314-13	hsa-mir-1287	96.0	15.096125	N
TCGA-KN-8433-01A-11R-2314-13	hsa-mir-1288	1.0	0.157251	N
TCGA-KN-8433-01A-11R-2314-13	hsa-mir-1289-1	1.0	0.157251	N
TCGA-KN-8433-01A-11R-2314-13	hsa-mir-1289-2	0.0	0.0	N
TCGA-KN-8433-01A-11R-2314-13	hsa-mir-129-1	610.0	95.923292	N
TCGA-KN-8433-01A-11R-2314-13	hsa-mir-129-2	583.0	91.677507	N
TCGA-KN-8433-01A-11R-2314-13	hsa-mir-1290	0.0	0.0	N
TCGA-KN-8433-01A-11R-2314-13	hsa-mir-1291	1.0	0.157251	N
TCGA-KN-8433-01A-11R-2314-13	hsa-mir-1292	1.0	0.157251	N
TCGA-KN-8433-01A-11R-2314-13	hsa-mir-1293	2.0	0.314503	N
TCGA-KN-8433-01A-11R-2314-13	hsa-mir-1294	0.0	0.0	N
TCGA-KN-8433-01A-11R-2314-13	hsa-mir-1295	0.0	0.0	N
TCGA-KN-8433-01A-11R-2314-13	hsa-mir-1296	62.0	9.74958	N
TCGA-KN-8433-01A-11R-2314-13	hsa-mir-1297	0.0	0.0	N
TCGA-KN-8433-01A-11R-2314-13	hsa-mir-1298	0.0	0.0	N
TCGA-KN-8433-01A-11R-2314-13	hsa-mir-1299	0.0	0.0	N
TCGA-KN-8433-01A-11R-2314-13	hsa-mir-1301	41.0	6.447303	N
TCGA-KN-8433-01A-11R-2314-13	hsa-mir-1302-1	0.0	0.0	N
TCGA-KN-8433-01A-11R-2314-13	hsa-mir-1302-10	0.0	0.0	N
TCGA-KN-8433-01A-11R-2314-13	hsa-mir-1302-11	0.0	0.0	N
TCGA-KN-8433-01A-11R-2314-13	hsa-mir-1302-2	0.0	0.0	N
TCGA-KN-8433-01A-11R-2314-13	hsa-mir-1302-3	0.0	0.0	N
TCGA-KN-8433-01A-11R-2314-13	hsa-mir-1302-4	0.0	0.0	N
TCGA-KN-8433-01A-11R-2314-13	hsa-mir-1302-5	0.0	0.0	N
TCGA-KN-8433-01A-11R-2314-13	hsa-mir-1302-6	0.0	0.0	N
TCGA-KN-8433-01A-11R-2314-13	hsa-mir-1302-7	0.0	0.0	N
TCGA-KN-8433-01A-11R-2314-13	hsa-mir-1302-8	0.0	0.0	N
TCGA-KN-8433-01A-11R-2314-13	hsa-mir-1302-9	0.0	0.0	N
TCGA-KN-8433-01A-11R-2314-13	hsa-mir-1303	0.0	0.0	N
TCGA-KN-8433-01A-11R-2314-13	hsa-mir-1304	11.0	1.729764	N
TCGA-KN-8433-01A-11R-2314-13	hsa-mir-1305	0.0	0.0	N
TCGA-KN-8433-01A-11R-2314-13	hsa-mir-1306	42.0	6.604555	N
TCGA-KN-8433-01A-11R-2314-13	hsa-mir-1307	5050.0	794.119053	N
TCGA-KN-8433-01A-11R-2314-13	hsa-mir-130a	134.0	21.071674	N
TCGA-KN-8433-01A-11R-2314-13	hsa-mir-130b	31.0	4.87479	N
TCGA-KN-8433-01A-11R-2314-13	hsa-mir-132	289.0	45.445625	N
TCGA-KN-8433-01A-11R-2314-13	hsa-mir-1321	0.0	0.0	N
TCGA-KN-8433-01A-11R-2314-13	hsa-mir-1322	0.0	0.0	N
TCGA-KN-8433-01A-11R-2314-13	hsa-mir-1323	0.0	0.0	N
TCGA-KN-8433-01A-11R-2314-13	hsa-mir-1324	0.0	0.0	N
TCGA-KN-8433-01A-11R-2314-13	hsa-mir-133a-1	24.0	3.774031	Y
TCGA-KN-8433-01A-11R-2314-13	hsa-mir-133a-2	0.0	0.0	N
TCGA-KN-8433-01A-11R-2314-13	hsa-mir-133b	3.0	0.471754	Y
TCGA-KN-8433-01A-11R-2314-13	hsa-mir-134	180.0	28.305234	N
TCGA-KN-8433-01A-11R-2314-13	hsa-mir-135a-1	1.0	0.157251	N
TCGA-KN-8433-01A-11R-2314-13	hsa-mir-135a-2	0.0	0.0	N
TCGA-KN-8433-01A-11R-2314-13	hsa-mir-135b	1.0	0.157251	N
TCGA-KN-8433-01A-11R-2314-13	hsa-mir-136	57.0	8.963324	N
TCGA-KN-8433-01A-11R-2314-13	hsa-mir-137	1.0	0.157251	N
TCGA-KN-8433-01A-11R-2314-13	hsa-mir-138-1	0.0	0.0	N
TCGA-KN-8433-01A-11R-2314-13	hsa-mir-138-2	0.0	0.0	N
TCGA-KN-8433-01A-11R-2314-13	hsa-mir-139	923.0	145.142948	N
TCGA-KN-8433-01A-11R-2314-13	hsa-mir-140	13782.0	2167.237384	N
TCGA-KN-8433-01A-11R-2314-13	hsa-mir-141	111.0	17.454894	N
TCGA-KN-8433-01A-11R-2314-13	hsa-mir-142	4351.0	684.200396	N
TCGA-KN-8433-01A-11R-2314-13	hsa-mir-143	418011.0	65732.772177	N
TCGA-KN-8433-01A-11R-2314-13	hsa-mir-144	3373.0	530.408627	N
TCGA-KN-8433-01A-11R-2314-13	hsa-mir-145	5490.0	863.309624	N
TCGA-KN-8433-01A-11R-2314-13	hsa-mir-1468	362.0	56.92497	N
TCGA-KN-8433-01A-11R-2314-13	hsa-mir-1469	0.0	0.0	N
TCGA-KN-8433-01A-11R-2314-13	hsa-mir-146a	158.0	24.845705	N
TCGA-KN-8433-01A-11R-2314-13	hsa-mir-146b	948.0	149.07423	N
TCGA-KN-8433-01A-11R-2314-13	hsa-mir-147	0.0	0.0	N
TCGA-KN-8433-01A-11R-2314-13	hsa-mir-1470	0.0	0.0	N
TCGA-KN-8433-01A-11R-2314-13	hsa-mir-1471	0.0	0.0	N
TCGA-KN-8433-01A-11R-2314-13	hsa-mir-147b	0.0	0.0	N
TCGA-KN-8433-01A-11R-2314-13	hsa-mir-148a	188466.0	29636.523061	N
TCGA-KN-8433-01A-11R-2314-13	hsa-mir-148b	682.0	107.245385	N
TCGA-KN-8433-01A-11R-2314-13	hsa-mir-149	46.0	7.23356	N
TCGA-KN-8433-01A-11R-2314-13	hsa-mir-150	1540.0	242.166998	N
TCGA-KN-8433-01A-11R-2314-13	hsa-mir-151	11101.0	1745.646655	N
TCGA-KN-8433-01A-11R-2314-13	hsa-mir-152	2249.0	353.658168	N
TCGA-KN-8433-01A-11R-2314-13	hsa-mir-153-1	2.0	0.314503	N
TCGA-KN-8433-01A-11R-2314-13	hsa-mir-153-2	19.0	2.987775	N
TCGA-KN-8433-01A-11R-2314-13	hsa-mir-1537	0.0	0.0	N
TCGA-KN-8433-01A-11R-2314-13	hsa-mir-1538	0.0	0.0	N
TCGA-KN-8433-01A-11R-2314-13	hsa-mir-1539	0.0	0.0	N
TCGA-KN-8433-01A-11R-2314-13	hsa-mir-154	3.0	0.471754	N
TCGA-KN-8433-01A-11R-2314-13	hsa-mir-155	237.0	37.268558	N
TCGA-KN-8433-01A-11R-2314-13	hsa-mir-15a	713.0	112.120175	N
TCGA-KN-8433-01A-11R-2314-13	hsa-mir-15b	1163.0	182.883259	N
TCGA-KN-8433-01A-11R-2314-13	hsa-mir-16-1	2312.0	363.565	N
TCGA-KN-8433-01A-11R-2314-13	hsa-mir-16-2	38.0	5.975549	N
TCGA-KN-8433-01A-11R-2314-13	hsa-mir-17	2217.0	348.626127	Y
TCGA-KN-8433-01A-11R-2314-13	hsa-mir-181a-1	4828.0	759.209265	N
TCGA-KN-8433-01A-11R-2314-13	hsa-mir-181a-2	1654.0	260.093646	N
TCGA-KN-8433-01A-11R-2314-13	hsa-mir-181b-1	611.0	96.080543	N
TCGA-KN-8433-01A-11R-2314-13	hsa-mir-181b-2	6.0	0.943508	N
TCGA-KN-8433-01A-11R-2314-13	hsa-mir-181c	175.0	27.518977	N
TCGA-KN-8433-01A-11R-2314-13	hsa-mir-181d	12.0	1.887016	N
TCGA-KN-8433-01A-11R-2314-13	hsa-mir-182	203114.0	31939.940068	N
TCGA-KN-8433-01A-11R-2314-13	hsa-mir-1825	0.0	0.0	N
TCGA-KN-8433-01A-11R-2314-13	hsa-mir-1827	0.0	0.0	N
TCGA-KN-8433-01A-11R-2314-13	hsa-mir-183	58917.0	9264.774703	N
TCGA-KN-8433-01A-11R-2314-13	hsa-mir-184	3.0	0.471754	N
TCGA-KN-8433-01A-11R-2314-13	hsa-mir-185	1508.0	237.134957	N
TCGA-KN-8433-01A-11R-2314-13	hsa-mir-186	612.0	96.237794	N
TCGA-KN-8433-01A-11R-2314-13	hsa-mir-187	1151.0	180.996244	N
TCGA-KN-8433-01A-11R-2314-13	hsa-mir-188	44.0	6.919057	N
TCGA-KN-8433-01A-11R-2314-13	hsa-mir-18a	30.0	4.717539	Y
TCGA-KN-8433-01A-11R-2314-13	hsa-mir-18b	2.0	0.314503	Y
TCGA-KN-8433-01A-11R-2314-13	hsa-mir-190	77.0	12.10835	N
TCGA-KN-8433-01A-11R-2314-13	hsa-mir-1908	0.0	0.0	N
TCGA-KN-8433-01A-11R-2314-13	hsa-mir-1909	1.0	0.157251	N
TCGA-KN-8433-01A-11R-2314-13	hsa-mir-190b	0.0	0.0	N
TCGA-KN-8433-01A-11R-2314-13	hsa-mir-191	2622.0	412.312902	N
TCGA-KN-8433-01A-11R-2314-13	hsa-mir-1910	0.0	0.0	N
TCGA-KN-8433-01A-11R-2314-13	hsa-mir-1911	0.0	0.0	N
TCGA-KN-8433-01A-11R-2314-13	hsa-mir-1912	0.0	0.0	N
TCGA-KN-8433-01A-11R-2314-13	hsa-mir-1913	0.0	0.0	N
TCGA-KN-8433-01A-11R-2314-13	hsa-mir-1914	1.0	0.157251	N
TCGA-KN-8433-01A-11R-2314-13	hsa-mir-1915	0.0	0.0	N
TCGA-KN-8433-01A-11R-2314-13	hsa-mir-192	5172.0	813.303711	Y
TCGA-KN-8433-01A-11R-2314-13	hsa-mir-193a	889.0	139.796404	N
TCGA-KN-8433-01A-11R-2314-13	hsa-mir-193b	59.0	9.277827	N
TCGA-KN-8433-01A-11R-2314-13	hsa-mir-194-1	937.0	147.344466	N
TCGA-KN-8433-01A-11R-2314-13	hsa-mir-194-2	1044.0	164.170355	N
TCGA-KN-8433-01A-11R-2314-13	hsa-mir-195	113.0	17.769397	N
TCGA-KN-8433-01A-11R-2314-13	hsa-mir-196a-1	1613.0	253.646343	N
TCGA-KN-8433-01A-11R-2314-13	hsa-mir-196a-2	210.0	33.022773	N
TCGA-KN-8433-01A-11R-2314-13	hsa-mir-196b	2163.0	340.134557	N
TCGA-KN-8433-01A-11R-2314-13	hsa-mir-197	1017.0	159.92457	N
TCGA-KN-8433-01A-11R-2314-13	hsa-mir-1972-1	0.0	0.0	N
TCGA-KN-8433-01A-11R-2314-13	hsa-mir-1972-2	0.0	0.0	N
TCGA-KN-8433-01A-11R-2314-13	hsa-mir-1973	0.0	0.0	N
TCGA-KN-8433-01A-11R-2314-13	hsa-mir-1976	131.0	20.59992	N
TCGA-KN-8433-01A-11R-2314-13	hsa-mir-198	0.0	0.0	N
TCGA-KN-8433-01A-11R-2314-13	hsa-mir-199a-1	2169.0	341.078065	Y
TCGA-KN-8433-01A-11R-2314-13	hsa-mir-199a-2	3636.0	571.765718	Y
TCGA-KN-8433-01A-11R-2314-13	hsa-mir-199b	4694.0	738.137591	Y
TCGA-KN-8433-01A-11R-2314-13	hsa-mir-19a	30.0	4.717539	N
TCGA-KN-8433-01A-11R-2314-13	hsa-mir-19b-1	26.0	4.088534	N
TCGA-KN-8433-01A-11R-2314-13	hsa-mir-19b-2	165.0	25.946464	N
TCGA-KN-8433-01A-11R-2314-13	hsa-mir-200a	388.0	61.013503	N
TCGA-KN-8433-01A-11R-2314-13	hsa-mir-200b	431.0	67.775309	N
TCGA-KN-8433-01A-11R-2314-13	hsa-mir-200c	202.0	31.764762	N
TCGA-KN-8433-01A-11R-2314-13	hsa-mir-202	0.0	0.0	N
TCGA-KN-8433-01A-11R-2314-13	hsa-mir-203	6052.0	951.684853	N
TCGA-KN-8433-01A-11R-2314-13	hsa-mir-204	43.0	6.761806	N
TCGA-KN-8433-01A-11R-2314-13	hsa-mir-205	3.0	0.471754	N
TCGA-KN-8433-01A-11R-2314-13	hsa-mir-2052	0.0	0.0	N
TCGA-KN-8433-01A-11R-2314-13	hsa-mir-2053	0.0	0.0	N
TCGA-KN-8433-01A-11R-2314-13	hsa-mir-2054	0.0	0.0	N
TCGA-KN-8433-01A-11R-2314-13	hsa-mir-206	0.0	0.0	N
TCGA-KN-8433-01A-11R-2314-13	hsa-mir-208a	0.0	0.0	N
TCGA-KN-8433-01A-11R-2314-13	hsa-mir-208b	0.0	0.0	N
TCGA-KN-8433-01A-11R-2314-13	hsa-mir-20a	775.0	121.869756	N
TCGA-KN-8433-01A-11R-2314-13	hsa-mir-20b	108.0	16.98314	N
TCGA-KN-8433-01A-11R-2314-13	hsa-mir-21	244132.0	38390.073795	N
TCGA-KN-8433-01A-11R-2314-13	hsa-mir-210	1068.0	167.944386	N
TCGA-KN-8433-01A-11R-2314-13	hsa-mir-211	4.0	0.629005	N
TCGA-KN-8433-01A-11R-2314-13	hsa-mir-2110	4.0	0.629005	N
TCGA-KN-8433-01A-11R-2314-13	hsa-mir-2113	0.0	0.0	N
TCGA-KN-8433-01A-11R-2314-13	hsa-mir-2114	4.0	0.629005	N
TCGA-KN-8433-01A-11R-2314-13	hsa-mir-2115	0.0	0.0	N
TCGA-KN-8433-01A-11R-2314-13	hsa-mir-2116	4.0	0.629005	N
TCGA-KN-8433-01A-11R-2314-13	hsa-mir-2117	1.0	0.157251	N
TCGA-KN-8433-01A-11R-2314-13	hsa-mir-212	13.0	2.044267	N
TCGA-KN-8433-01A-11R-2314-13	hsa-mir-214	39.0	6.132801	N
TCGA-KN-8433-01A-11R-2314-13	hsa-mir-215	30.0	4.717539	Y
TCGA-KN-8433-01A-11R-2314-13	hsa-mir-216a	6.0	0.943508	N
TCGA-KN-8433-01A-11R-2314-13	hsa-mir-216b	1.0	0.157251	N
TCGA-KN-8433-01A-11R-2314-13	hsa-mir-217	330.0	51.892928	N
TCGA-KN-8433-01A-11R-2314-13	hsa-mir-218-1	22.0	3.459529	N
TCGA-KN-8433-01A-11R-2314-13	hsa-mir-218-2	1068.0	167.944386	N
TCGA-KN-8433-01A-11R-2314-13	hsa-mir-219-1	3.0	0.471754	N
TCGA-KN-8433-01A-11R-2314-13	hsa-mir-219-2	0.0	0.0	N
TCGA-KN-8433-01A-11R-2314-13	hsa-mir-22	1142904.0	179723.137075	N
TCGA-KN-8433-01A-11R-2314-13	hsa-mir-221	11252.0	1769.391601	N
TCGA-KN-8433-01A-11R-2314-13	hsa-mir-222	2449.0	385.108428	N
TCGA-KN-8433-01A-11R-2314-13	hsa-mir-223	266.0	41.828845	N
TCGA-KN-8433-01A-11R-2314-13	hsa-mir-224	31.0	4.87479	N
TCGA-KN-8433-01A-11R-2314-13	hsa-mir-2276	1.0	0.157251	N
TCGA-KN-8433-01A-11R-2314-13	hsa-mir-2277	4.0	0.629005	N
TCGA-KN-8433-01A-11R-2314-13	hsa-mir-2278	0.0	0.0	N
TCGA-KN-8433-01A-11R-2314-13	hsa-mir-2355	361.0	56.767718	N
TCGA-KN-8433-01A-11R-2314-13	hsa-mir-23a	10667.0	1677.399592	Y
TCGA-KN-8433-01A-11R-2314-13	hsa-mir-23b	3696.0	581.200796	Y
TCGA-KN-8433-01A-11R-2314-13	hsa-mir-23c	1.0	0.157251	N
TCGA-KN-8433-01A-11R-2314-13	hsa-mir-24-1	50.0	7.862565	N
TCGA-KN-8433-01A-11R-2314-13	hsa-mir-24-2	5141.0	808.428921	N
TCGA-KN-8433-01A-11R-2314-13	hsa-mir-25	25121.0	3950.309848	N
TCGA-KN-8433-01A-11R-2314-13	hsa-mir-26a-1	8.0	1.25801	N
TCGA-KN-8433-01A-11R-2314-13	hsa-mir-26a-2	10136.0	1593.899153	N
TCGA-KN-8433-01A-11R-2314-13	hsa-mir-26b	1793.0	281.951577	N
TCGA-KN-8433-01A-11R-2314-13	hsa-mir-27a	4921.0	773.833636	Y
TCGA-KN-8433-01A-11R-2314-13	hsa-mir-27b	4958.0	779.651934	Y
TCGA-KN-8433-01A-11R-2314-13	hsa-mir-28	11875.0	1867.359159	N
TCGA-KN-8433-01A-11R-2314-13	hsa-mir-2861	0.0	0.0	N
TCGA-KN-8433-01A-11R-2314-13	hsa-mir-2909	0.0	0.0	N
TCGA-KN-8433-01A-11R-2314-13	hsa-mir-296	46.0	7.23356	N
TCGA-KN-8433-01A-11R-2314-13	hsa-mir-297	0.0	0.0	N
TCGA-KN-8433-01A-11R-2314-13	hsa-mir-298	0.0	0.0	N
TCGA-KN-8433-01A-11R-2314-13	hsa-mir-299	2.0	0.314503	N
TCGA-KN-8433-01A-11R-2314-13	hsa-mir-29a	107295.0	16872.27798	N
TCGA-KN-8433-01A-11R-2314-13	hsa-mir-29b-1	3625.0	570.035954	Y
TCGA-KN-8433-01A-11R-2314-13	hsa-mir-29b-2	3652.0	574.281739	Y
TCGA-KN-8433-01A-11R-2314-13	hsa-mir-29c	11653.0	1832.449371	Y
TCGA-KN-8433-01A-11R-2314-13	hsa-mir-300	0.0	0.0	N
TCGA-KN-8433-01A-11R-2314-13	hsa-mir-301a	12.0	1.887016	N
TCGA-KN-8433-01A-11R-2314-13	hsa-mir-301b	0.0	0.0	N
TCGA-KN-8433-01A-11R-2314-13	hsa-mir-302a	0.0	0.0	N
TCGA-KN-8433-01A-11R-2314-13	hsa-mir-302b	0.0	0.0	N
TCGA-KN-8433-01A-11R-2314-13	hsa-mir-302c	0.0	0.0	N
TCGA-KN-8433-01A-11R-2314-13	hsa-mir-302d	0.0	0.0	N
TCGA-KN-8433-01A-11R-2314-13	hsa-mir-302e	0.0	0.0	N
TCGA-KN-8433-01A-11R-2314-13	hsa-mir-302f	0.0	0.0	N
TCGA-KN-8433-01A-11R-2314-13	hsa-mir-3065	32.0	5.032042	N
TCGA-KN-8433-01A-11R-2314-13	hsa-mir-3074	16.0	2.516021	N
TCGA-KN-8433-01A-11R-2314-13	hsa-mir-30a	765803.0	120423.515485	Y
TCGA-KN-8433-01A-11R-2314-13	hsa-mir-30b	4532.0	712.662881	Y
TCGA-KN-8433-01A-11R-2314-13	hsa-mir-30c-1	11.0	1.729764	N
TCGA-KN-8433-01A-11R-2314-13	hsa-mir-30c-2	7192.0	1130.951333	Y
TCGA-KN-8433-01A-11R-2314-13	hsa-mir-30d	64377.0	10123.366788	N
TCGA-KN-8433-01A-11R-2314-13	hsa-mir-30e	303798.0	47772.62972	Y
TCGA-KN-8433-01A-11R-2314-13	hsa-mir-31	1.0	0.157251	N
TCGA-KN-8433-01A-11R-2314-13	hsa-mir-3115	0.0	0.0	N
TCGA-KN-8433-01A-11R-2314-13	hsa-mir-3116-1	0.0	0.0	N
TCGA-KN-8433-01A-11R-2314-13	hsa-mir-3116-2	0.0	0.0	N
TCGA-KN-8433-01A-11R-2314-13	hsa-mir-3117	2.0	0.314503	N
TCGA-KN-8433-01A-11R-2314-13	hsa-mir-3118-1	0.0	0.0	N
TCGA-KN-8433-01A-11R-2314-13	hsa-mir-3118-2	0.0	0.0	N
TCGA-KN-8433-01A-11R-2314-13	hsa-mir-3118-3	0.0	0.0	N
TCGA-KN-8433-01A-11R-2314-13	hsa-mir-3118-4	0.0	0.0	N
TCGA-KN-8433-01A-11R-2314-13	hsa-mir-3118-5	0.0	0.0	N
TCGA-KN-8433-01A-11R-2314-13	hsa-mir-3118-6	0.0	0.0	N
TCGA-KN-8433-01A-11R-2314-13	hsa-mir-3119-1	0.0	0.0	N
TCGA-KN-8433-01A-11R-2314-13	hsa-mir-3119-2	0.0	0.0	N
TCGA-KN-8433-01A-11R-2314-13	hsa-mir-3120	0.0	0.0	N
TCGA-KN-8433-01A-11R-2314-13	hsa-mir-3121	0.0	0.0	N
TCGA-KN-8433-01A-11R-2314-13	hsa-mir-3122	0.0	0.0	N
TCGA-KN-8433-01A-11R-2314-13	hsa-mir-3123	0.0	0.0	N
TCGA-KN-8433-01A-11R-2314-13	hsa-mir-3124	0.0	0.0	N
TCGA-KN-8433-01A-11R-2314-13	hsa-mir-3125	0.0	0.0	N
TCGA-KN-8433-01A-11R-2314-13	hsa-mir-3126	0.0	0.0	N
TCGA-KN-8433-01A-11R-2314-13	hsa-mir-3127	37.0	5.818298	N
TCGA-KN-8433-01A-11R-2314-13	hsa-mir-3128	0.0	0.0	N
TCGA-KN-8433-01A-11R-2314-13	hsa-mir-3129	0.0	0.0	N
TCGA-KN-8433-01A-11R-2314-13	hsa-mir-3130-1	29.0	4.560288	N
TCGA-KN-8433-01A-11R-2314-13	hsa-mir-3130-2	0.0	0.0	N
TCGA-KN-8433-01A-11R-2314-13	hsa-mir-3131	0.0	0.0	N
TCGA-KN-8433-01A-11R-2314-13	hsa-mir-3132	1.0	0.157251	N
TCGA-KN-8433-01A-11R-2314-13	hsa-mir-3133	0.0	0.0	N
TCGA-KN-8433-01A-11R-2314-13	hsa-mir-3134	0.0	0.0	N
TCGA-KN-8433-01A-11R-2314-13	hsa-mir-3135	0.0	0.0	N
TCGA-KN-8433-01A-11R-2314-13	hsa-mir-3136	2.0	0.314503	N
TCGA-KN-8433-01A-11R-2314-13	hsa-mir-3137	0.0	0.0	N
TCGA-KN-8433-01A-11R-2314-13	hsa-mir-3138	0.0	0.0	N
TCGA-KN-8433-01A-11R-2314-13	hsa-mir-3139	0.0	0.0	N
TCGA-KN-8433-01A-11R-2314-13	hsa-mir-3140	0.0	0.0	N
TCGA-KN-8433-01A-11R-2314-13	hsa-mir-3141	0.0	0.0	N
TCGA-KN-8433-01A-11R-2314-13	hsa-mir-3142	0.0	0.0	N
TCGA-KN-8433-01A-11R-2314-13	hsa-mir-3143	0.0	0.0	N
TCGA-KN-8433-01A-11R-2314-13	hsa-mir-3144	15.0	2.358769	N
TCGA-KN-8433-01A-11R-2314-13	hsa-mir-3145	0.0	0.0	N
TCGA-KN-8433-01A-11R-2314-13	hsa-mir-3146	0.0	0.0	N
TCGA-KN-8433-01A-11R-2314-13	hsa-mir-3147	0.0	0.0	N
TCGA-KN-8433-01A-11R-2314-13	hsa-mir-3148	0.0	0.0	N
TCGA-KN-8433-01A-11R-2314-13	hsa-mir-3149	0.0	0.0	N
TCGA-KN-8433-01A-11R-2314-13	hsa-mir-3150	1.0	0.157251	N
TCGA-KN-8433-01A-11R-2314-13	hsa-mir-3150b	1.0	0.157251	N
TCGA-KN-8433-01A-11R-2314-13	hsa-mir-3151	2.0	0.314503	N
TCGA-KN-8433-01A-11R-2314-13	hsa-mir-3152	7.0	1.100759	N
TCGA-KN-8433-01A-11R-2314-13	hsa-mir-3153	0.0	0.0	N
TCGA-KN-8433-01A-11R-2314-13	hsa-mir-3154	0.0	0.0	N
TCGA-KN-8433-01A-11R-2314-13	hsa-mir-3155	0.0	0.0	N
TCGA-KN-8433-01A-11R-2314-13	hsa-mir-3156-1	0.0	0.0	N
TCGA-KN-8433-01A-11R-2314-13	hsa-mir-3156-2	0.0	0.0	N
TCGA-KN-8433-01A-11R-2314-13	hsa-mir-3156-3	0.0	0.0	N
TCGA-KN-8433-01A-11R-2314-13	hsa-mir-3157	5.0	0.786256	N
TCGA-KN-8433-01A-11R-2314-13	hsa-mir-3158-1	0.0	0.0	N
TCGA-KN-8433-01A-11R-2314-13	hsa-mir-3158-2	0.0	0.0	N
TCGA-KN-8433-01A-11R-2314-13	hsa-mir-3159	0.0	0.0	N
TCGA-KN-8433-01A-11R-2314-13	hsa-mir-3160-1	0.0	0.0	N
TCGA-KN-8433-01A-11R-2314-13	hsa-mir-3160-2	0.0	0.0	N
TCGA-KN-8433-01A-11R-2314-13	hsa-mir-3161	2.0	0.314503	N
TCGA-KN-8433-01A-11R-2314-13	hsa-mir-3162	0.0	0.0	N
TCGA-KN-8433-01A-11R-2314-13	hsa-mir-3163	0.0	0.0	N
TCGA-KN-8433-01A-11R-2314-13	hsa-mir-3164	0.0	0.0	N
TCGA-KN-8433-01A-11R-2314-13	hsa-mir-3165	0.0	0.0	N
TCGA-KN-8433-01A-11R-2314-13	hsa-mir-3166	1.0	0.157251	N
TCGA-KN-8433-01A-11R-2314-13	hsa-mir-3167	0.0	0.0	N
TCGA-KN-8433-01A-11R-2314-13	hsa-mir-3168	0.0	0.0	N
TCGA-KN-8433-01A-11R-2314-13	hsa-mir-3169	0.0	0.0	N
TCGA-KN-8433-01A-11R-2314-13	hsa-mir-3170	6.0	0.943508	N
TCGA-KN-8433-01A-11R-2314-13	hsa-mir-3171	0.0	0.0	N
TCGA-KN-8433-01A-11R-2314-13	hsa-mir-3173	2.0	0.314503	N
TCGA-KN-8433-01A-11R-2314-13	hsa-mir-3174	0.0	0.0	N
TCGA-KN-8433-01A-11R-2314-13	hsa-mir-3175	1.0	0.157251	N
TCGA-KN-8433-01A-11R-2314-13	hsa-mir-3176	1.0	0.157251	N
TCGA-KN-8433-01A-11R-2314-13	hsa-mir-3177	0.0	0.0	N
TCGA-KN-8433-01A-11R-2314-13	hsa-mir-3178	0.0	0.0	N
TCGA-KN-8433-01A-11R-2314-13	hsa-mir-3179-1	0.0	0.0	N
TCGA-KN-8433-01A-11R-2314-13	hsa-mir-3179-2	0.0	0.0	N
TCGA-KN-8433-01A-11R-2314-13	hsa-mir-3179-3	0.0	0.0	N
TCGA-KN-8433-01A-11R-2314-13	hsa-mir-3180-1	0.0	0.0	N
TCGA-KN-8433-01A-11R-2314-13	hsa-mir-3180-2	0.0	0.0	N
TCGA-KN-8433-01A-11R-2314-13	hsa-mir-3180-3	0.0	0.0	N
TCGA-KN-8433-01A-11R-2314-13	hsa-mir-3180-4	0.0	0.0	N
TCGA-KN-8433-01A-11R-2314-13	hsa-mir-3180-5	0.0	0.0	N
TCGA-KN-8433-01A-11R-2314-13	hsa-mir-3181	0.0	0.0	N
TCGA-KN-8433-01A-11R-2314-13	hsa-mir-3182	0.0	0.0	N
TCGA-KN-8433-01A-11R-2314-13	hsa-mir-3183	1.0	0.157251	N
TCGA-KN-8433-01A-11R-2314-13	hsa-mir-3184	0.0	0.0	N
TCGA-KN-8433-01A-11R-2314-13	hsa-mir-3185	0.0	0.0	N
TCGA-KN-8433-01A-11R-2314-13	hsa-mir-3186	0.0	0.0	N
TCGA-KN-8433-01A-11R-2314-13	hsa-mir-3187	0.0	0.0	N
TCGA-KN-8433-01A-11R-2314-13	hsa-mir-3188	1.0	0.157251	N
TCGA-KN-8433-01A-11R-2314-13	hsa-mir-3189	0.0	0.0	N
TCGA-KN-8433-01A-11R-2314-13	hsa-mir-3190	9.0	1.415262	N
TCGA-KN-8433-01A-11R-2314-13	hsa-mir-3191	2.0	0.314503	N
TCGA-KN-8433-01A-11R-2314-13	hsa-mir-3192	0.0	0.0	N
TCGA-KN-8433-01A-11R-2314-13	hsa-mir-3193	3.0	0.471754	N
TCGA-KN-8433-01A-11R-2314-13	hsa-mir-3194	1.0	0.157251	N
TCGA-KN-8433-01A-11R-2314-13	hsa-mir-3195	0.0	0.0	N
TCGA-KN-8433-01A-11R-2314-13	hsa-mir-3196	0.0	0.0	N
TCGA-KN-8433-01A-11R-2314-13	hsa-mir-3197	1.0	0.157251	N
TCGA-KN-8433-01A-11R-2314-13	hsa-mir-3198	1.0	0.157251	N
TCGA-KN-8433-01A-11R-2314-13	hsa-mir-3199-1	1.0	0.157251	N
TCGA-KN-8433-01A-11R-2314-13	hsa-mir-3199-2	2.0	0.314503	N
TCGA-KN-8433-01A-11R-2314-13	hsa-mir-32	61.0	9.592329	N
TCGA-KN-8433-01A-11R-2314-13	hsa-mir-3200	34.0	5.346544	N
TCGA-KN-8433-01A-11R-2314-13	hsa-mir-3201	0.0	0.0	N
TCGA-KN-8433-01A-11R-2314-13	hsa-mir-3202-1	0.0	0.0	N
TCGA-KN-8433-01A-11R-2314-13	hsa-mir-3202-2	0.0	0.0	N
TCGA-KN-8433-01A-11R-2314-13	hsa-mir-320a	1556.0	244.683019	Y
TCGA-KN-8433-01A-11R-2314-13	hsa-mir-320b-1	0.0	0.0	N
TCGA-KN-8433-01A-11R-2314-13	hsa-mir-320b-2	21.0	3.302277	Y
TCGA-KN-8433-01A-11R-2314-13	hsa-mir-320c-1	1.0	0.157251	N
TCGA-KN-8433-01A-11R-2314-13	hsa-mir-320c-2	0.0	0.0	N
TCGA-KN-8433-01A-11R-2314-13	hsa-mir-320d-1	0.0	0.0	N
TCGA-KN-8433-01A-11R-2314-13	hsa-mir-320d-2	1.0	0.157251	N
TCGA-KN-8433-01A-11R-2314-13	hsa-mir-320e	2.0	0.314503	N
TCGA-KN-8433-01A-11R-2314-13	hsa-mir-323	0.0	0.0	N
TCGA-KN-8433-01A-11R-2314-13	hsa-mir-323b	1.0	0.157251	N
TCGA-KN-8433-01A-11R-2314-13	hsa-mir-324	179.0	28.147982	N
TCGA-KN-8433-01A-11R-2314-13	hsa-mir-325	0.0	0.0	N
TCGA-KN-8433-01A-11R-2314-13	hsa-mir-326	15.0	2.358769	N
TCGA-KN-8433-01A-11R-2314-13	hsa-mir-328	655.0	102.9996	N
TCGA-KN-8433-01A-11R-2314-13	hsa-mir-329-1	0.0	0.0	N
TCGA-KN-8433-01A-11R-2314-13	hsa-mir-329-2	0.0	0.0	N
TCGA-KN-8433-01A-11R-2314-13	hsa-mir-330	97.0	15.253376	N
TCGA-KN-8433-01A-11R-2314-13	hsa-mir-331	142.0	22.329684	N
TCGA-KN-8433-01A-11R-2314-13	hsa-mir-335	49.0	7.705314	N
TCGA-KN-8433-01A-11R-2314-13	hsa-mir-337	17.0	2.673272	N
TCGA-KN-8433-01A-11R-2314-13	hsa-mir-338	1056.0	166.05737	N
TCGA-KN-8433-01A-11R-2314-13	hsa-mir-339	185.0	29.09149	N
TCGA-KN-8433-01A-11R-2314-13	hsa-mir-33a	271.0	42.615102	N
TCGA-KN-8433-01A-11R-2314-13	hsa-mir-33b	23.0	3.61678	N
TCGA-KN-8433-01A-11R-2314-13	hsa-mir-340	79.0	12.422853	N
TCGA-KN-8433-01A-11R-2314-13	hsa-mir-342	320.0	50.320415	N
TCGA-KN-8433-01A-11R-2314-13	hsa-mir-345	128.0	20.128166	N
TCGA-KN-8433-01A-11R-2314-13	hsa-mir-346	0.0	0.0	N
TCGA-KN-8433-01A-11R-2314-13	hsa-mir-34a	442.0	69.505074	N
TCGA-KN-8433-01A-11R-2314-13	hsa-mir-34b	1.0	0.157251	N
TCGA-KN-8433-01A-11R-2314-13	hsa-mir-34c	2.0	0.314503	N
TCGA-KN-8433-01A-11R-2314-13	hsa-mir-3605	4.0	0.629005	N
TCGA-KN-8433-01A-11R-2314-13	hsa-mir-3606	0.0	0.0	N
TCGA-KN-8433-01A-11R-2314-13	hsa-mir-3607	224.0	35.224291	N
TCGA-KN-8433-01A-11R-2314-13	hsa-mir-3609	1.0	0.157251	N
TCGA-KN-8433-01A-11R-2314-13	hsa-mir-361	3689.0	580.100037	N
TCGA-KN-8433-01A-11R-2314-13	hsa-mir-3610	2.0	0.314503	N
TCGA-KN-8433-01A-11R-2314-13	hsa-mir-3611	0.0	0.0	N
TCGA-KN-8433-01A-11R-2314-13	hsa-mir-3612	0.0	0.0	N
TCGA-KN-8433-01A-11R-2314-13	hsa-mir-3613	47.0	7.390811	N
TCGA-KN-8433-01A-11R-2314-13	hsa-mir-3614	6.0	0.943508	N
TCGA-KN-8433-01A-11R-2314-13	hsa-mir-3615	4.0	0.629005	N
TCGA-KN-8433-01A-11R-2314-13	hsa-mir-3616	0.0	0.0	N
TCGA-KN-8433-01A-11R-2314-13	hsa-mir-3617	0.0	0.0	N
TCGA-KN-8433-01A-11R-2314-13	hsa-mir-3618	0.0	0.0	N
TCGA-KN-8433-01A-11R-2314-13	hsa-mir-3619	0.0	0.0	N
TCGA-KN-8433-01A-11R-2314-13	hsa-mir-362	370.0	58.18298	N
TCGA-KN-8433-01A-11R-2314-13	hsa-mir-3620	0.0	0.0	N
TCGA-KN-8433-01A-11R-2314-13	hsa-mir-3621	0.0	0.0	N
TCGA-KN-8433-01A-11R-2314-13	hsa-mir-3622a	0.0	0.0	N
TCGA-KN-8433-01A-11R-2314-13	hsa-mir-3622b	0.0	0.0	N
TCGA-KN-8433-01A-11R-2314-13	hsa-mir-363	43.0	6.761806	N
TCGA-KN-8433-01A-11R-2314-13	hsa-mir-3646	0.0	0.0	N
TCGA-KN-8433-01A-11R-2314-13	hsa-mir-3647	9.0	1.415262	N
TCGA-KN-8433-01A-11R-2314-13	hsa-mir-3648	6.0	0.943508	N
TCGA-KN-8433-01A-11R-2314-13	hsa-mir-3649	1.0	0.157251	N
TCGA-KN-8433-01A-11R-2314-13	hsa-mir-365-1	28.0	4.403036	N
TCGA-KN-8433-01A-11R-2314-13	hsa-mir-365-2	19.0	2.987775	N
TCGA-KN-8433-01A-11R-2314-13	hsa-mir-3650	0.0	0.0	N
TCGA-KN-8433-01A-11R-2314-13	hsa-mir-3651	3.0	0.471754	N
TCGA-KN-8433-01A-11R-2314-13	hsa-mir-3652	2.0	0.314503	N
TCGA-KN-8433-01A-11R-2314-13	hsa-mir-3653	65.0	10.221334	N
TCGA-KN-8433-01A-11R-2314-13	hsa-mir-3654	1.0	0.157251	N
TCGA-KN-8433-01A-11R-2314-13	hsa-mir-3655	0.0	0.0	N
TCGA-KN-8433-01A-11R-2314-13	hsa-mir-3656	1.0	0.157251	N
TCGA-KN-8433-01A-11R-2314-13	hsa-mir-3657	0.0	0.0	N
TCGA-KN-8433-01A-11R-2314-13	hsa-mir-3658	0.0	0.0	N
TCGA-KN-8433-01A-11R-2314-13	hsa-mir-3659	0.0	0.0	N
TCGA-KN-8433-01A-11R-2314-13	hsa-mir-3660	0.0	0.0	N
TCGA-KN-8433-01A-11R-2314-13	hsa-mir-3661	0.0	0.0	N
TCGA-KN-8433-01A-11R-2314-13	hsa-mir-3662	0.0	0.0	N
TCGA-KN-8433-01A-11R-2314-13	hsa-mir-3663	0.0	0.0	N
TCGA-KN-8433-01A-11R-2314-13	hsa-mir-3664	4.0	0.629005	N
TCGA-KN-8433-01A-11R-2314-13	hsa-mir-3665	0.0	0.0	N
TCGA-KN-8433-01A-11R-2314-13	hsa-mir-3666	0.0	0.0	N
TCGA-KN-8433-01A-11R-2314-13	hsa-mir-3667	0.0	0.0	N
TCGA-KN-8433-01A-11R-2314-13	hsa-mir-3668	0.0	0.0	N
TCGA-KN-8433-01A-11R-2314-13	hsa-mir-3669	0.0	0.0	N
TCGA-KN-8433-01A-11R-2314-13	hsa-mir-367	0.0	0.0	N
TCGA-KN-8433-01A-11R-2314-13	hsa-mir-3670	0.0	0.0	N
TCGA-KN-8433-01A-11R-2314-13	hsa-mir-3671	0.0	0.0	N
TCGA-KN-8433-01A-11R-2314-13	hsa-mir-3672	0.0	0.0	N
TCGA-KN-8433-01A-11R-2314-13	hsa-mir-3673	0.0	0.0	N
TCGA-KN-8433-01A-11R-2314-13	hsa-mir-3674	0.0	0.0	N
TCGA-KN-8433-01A-11R-2314-13	hsa-mir-3675	0.0	0.0	N
TCGA-KN-8433-01A-11R-2314-13	hsa-mir-3676	489.0	76.895885	N
TCGA-KN-8433-01A-11R-2314-13	hsa-mir-3677	34.0	5.346544	N
TCGA-KN-8433-01A-11R-2314-13	hsa-mir-3678	0.0	0.0	N
TCGA-KN-8433-01A-11R-2314-13	hsa-mir-3679	1.0	0.157251	N
TCGA-KN-8433-01A-11R-2314-13	hsa-mir-3680	3.0	0.471754	N
TCGA-KN-8433-01A-11R-2314-13	hsa-mir-3681	1.0	0.157251	N
TCGA-KN-8433-01A-11R-2314-13	hsa-mir-3682	5.0	0.786256	N
TCGA-KN-8433-01A-11R-2314-13	hsa-mir-3683	0.0	0.0	N
TCGA-KN-8433-01A-11R-2314-13	hsa-mir-3684	0.0	0.0	N
TCGA-KN-8433-01A-11R-2314-13	hsa-mir-3685	0.0	0.0	N
TCGA-KN-8433-01A-11R-2314-13	hsa-mir-3686	0.0	0.0	N
TCGA-KN-8433-01A-11R-2314-13	hsa-mir-3687	1.0	0.157251	N
TCGA-KN-8433-01A-11R-2314-13	hsa-mir-3688	0.0	0.0	N
TCGA-KN-8433-01A-11R-2314-13	hsa-mir-3689a	0.0	0.0	N
TCGA-KN-8433-01A-11R-2314-13	hsa-mir-3689b	0.0	0.0	N
TCGA-KN-8433-01A-11R-2314-13	hsa-mir-369	9.0	1.415262	N
TCGA-KN-8433-01A-11R-2314-13	hsa-mir-3690	3.0	0.471754	N
TCGA-KN-8433-01A-11R-2314-13	hsa-mir-3691	0.0	0.0	N
TCGA-KN-8433-01A-11R-2314-13	hsa-mir-3692	0.0	0.0	N
TCGA-KN-8433-01A-11R-2314-13	hsa-mir-370	7.0	1.100759	N
TCGA-KN-8433-01A-11R-2314-13	hsa-mir-371	0.0	0.0	N
TCGA-KN-8433-01A-11R-2314-13	hsa-mir-3713	0.0	0.0	N
TCGA-KN-8433-01A-11R-2314-13	hsa-mir-3714	0.0	0.0	N
TCGA-KN-8433-01A-11R-2314-13	hsa-mir-372	0.0	0.0	N
TCGA-KN-8433-01A-11R-2314-13	hsa-mir-373	0.0	0.0	N
TCGA-KN-8433-01A-11R-2314-13	hsa-mir-374a	4570.0	718.63843	N
TCGA-KN-8433-01A-11R-2314-13	hsa-mir-374b	327.0	51.421174	N
TCGA-KN-8433-01A-11R-2314-13	hsa-mir-374c	0.0	0.0	N
TCGA-KN-8433-01A-11R-2314-13	hsa-mir-375	14163.0	2227.150128	N
TCGA-KN-8433-01A-11R-2314-13	hsa-mir-376a-1	0.0	0.0	N
TCGA-KN-8433-01A-11R-2314-13	hsa-mir-376a-2	0.0	0.0	N
TCGA-KN-8433-01A-11R-2314-13	hsa-mir-376b	2.0	0.314503	Y
TCGA-KN-8433-01A-11R-2314-13	hsa-mir-376c	16.0	2.516021	Y
TCGA-KN-8433-01A-11R-2314-13	hsa-mir-377	1.0	0.157251	N
TCGA-KN-8433-01A-11R-2314-13	hsa-mir-378	776.0	122.027007	N
TCGA-KN-8433-01A-11R-2314-13	hsa-mir-378b	0.0	0.0	N
TCGA-KN-8433-01A-11R-2314-13	hsa-mir-378c	18.0	2.830523	N
TCGA-KN-8433-01A-11R-2314-13	hsa-mir-379	554.0	87.117219	N
TCGA-KN-8433-01A-11R-2314-13	hsa-mir-380	0.0	0.0	N
TCGA-KN-8433-01A-11R-2314-13	hsa-mir-381	38.0	5.975549	N
TCGA-KN-8433-01A-11R-2314-13	hsa-mir-382	12.0	1.887016	N
TCGA-KN-8433-01A-11R-2314-13	hsa-mir-383	0.0	0.0	N
TCGA-KN-8433-01A-11R-2314-13	hsa-mir-384	0.0	0.0	N
TCGA-KN-8433-01A-11R-2314-13	hsa-mir-3907	0.0	0.0	N
TCGA-KN-8433-01A-11R-2314-13	hsa-mir-3908	0.0	0.0	N
TCGA-KN-8433-01A-11R-2314-13	hsa-mir-3909	9.0	1.415262	N
TCGA-KN-8433-01A-11R-2314-13	hsa-mir-3910-1	0.0	0.0	N
TCGA-KN-8433-01A-11R-2314-13	hsa-mir-3910-2	0.0	0.0	N
TCGA-KN-8433-01A-11R-2314-13	hsa-mir-3911	0.0	0.0	N
TCGA-KN-8433-01A-11R-2314-13	hsa-mir-3912	2.0	0.314503	N
TCGA-KN-8433-01A-11R-2314-13	hsa-mir-3913-1	5.0	0.786256	N
TCGA-KN-8433-01A-11R-2314-13	hsa-mir-3913-2	0.0	0.0	N
TCGA-KN-8433-01A-11R-2314-13	hsa-mir-3914-1	0.0	0.0	N
TCGA-KN-8433-01A-11R-2314-13	hsa-mir-3914-2	0.0	0.0	N
TCGA-KN-8433-01A-11R-2314-13	hsa-mir-3915	0.0	0.0	N
TCGA-KN-8433-01A-11R-2314-13	hsa-mir-3916	0.0	0.0	N
TCGA-KN-8433-01A-11R-2314-13	hsa-mir-3917	0.0	0.0	N
TCGA-KN-8433-01A-11R-2314-13	hsa-mir-3918	0.0	0.0	N
TCGA-KN-8433-01A-11R-2314-13	hsa-mir-3919	0.0	0.0	N
TCGA-KN-8433-01A-11R-2314-13	hsa-mir-3920	0.0	0.0	N
TCGA-KN-8433-01A-11R-2314-13	hsa-mir-3921	0.0	0.0	N
TCGA-KN-8433-01A-11R-2314-13	hsa-mir-3922	4.0	0.629005	N
TCGA-KN-8433-01A-11R-2314-13	hsa-mir-3923	0.0	0.0	N
TCGA-KN-8433-01A-11R-2314-13	hsa-mir-3924	0.0	0.0	N
TCGA-KN-8433-01A-11R-2314-13	hsa-mir-3925	0.0	0.0	N
TCGA-KN-8433-01A-11R-2314-13	hsa-mir-3926-1	0.0	0.0	N
TCGA-KN-8433-01A-11R-2314-13	hsa-mir-3926-2	1.0	0.157251	N
TCGA-KN-8433-01A-11R-2314-13	hsa-mir-3927	0.0	0.0	N
TCGA-KN-8433-01A-11R-2314-13	hsa-mir-3928	0.0	0.0	N
TCGA-KN-8433-01A-11R-2314-13	hsa-mir-3929	0.0	0.0	N
TCGA-KN-8433-01A-11R-2314-13	hsa-mir-3934	4.0	0.629005	N
TCGA-KN-8433-01A-11R-2314-13	hsa-mir-3935	0.0	0.0	N
TCGA-KN-8433-01A-11R-2314-13	hsa-mir-3936	1.0	0.157251	N
TCGA-KN-8433-01A-11R-2314-13	hsa-mir-3937	0.0	0.0	N
TCGA-KN-8433-01A-11R-2314-13	hsa-mir-3938	0.0	0.0	N
TCGA-KN-8433-01A-11R-2314-13	hsa-mir-3939	0.0	0.0	N
TCGA-KN-8433-01A-11R-2314-13	hsa-mir-3940	2.0	0.314503	N
TCGA-KN-8433-01A-11R-2314-13	hsa-mir-3941	2.0	0.314503	N
TCGA-KN-8433-01A-11R-2314-13	hsa-mir-3942	0.0	0.0	N
TCGA-KN-8433-01A-11R-2314-13	hsa-mir-3943	0.0	0.0	N
TCGA-KN-8433-01A-11R-2314-13	hsa-mir-3944	2.0	0.314503	N
TCGA-KN-8433-01A-11R-2314-13	hsa-mir-3945	0.0	0.0	N
TCGA-KN-8433-01A-11R-2314-13	hsa-mir-409	19.0	2.987775	N
TCGA-KN-8433-01A-11R-2314-13	hsa-mir-410	8.0	1.25801	N
TCGA-KN-8433-01A-11R-2314-13	hsa-mir-411	7.0	1.100759	N
TCGA-KN-8433-01A-11R-2314-13	hsa-mir-412	3.0	0.471754	N
TCGA-KN-8433-01A-11R-2314-13	hsa-mir-421	9.0	1.415262	N
TCGA-KN-8433-01A-11R-2314-13	hsa-mir-422a	0.0	0.0	N
TCGA-KN-8433-01A-11R-2314-13	hsa-mir-423	566.0	89.004234	N
TCGA-KN-8433-01A-11R-2314-13	hsa-mir-424	2953.0	464.363082	N
TCGA-KN-8433-01A-11R-2314-13	hsa-mir-425	310.0	48.747902	N
TCGA-KN-8433-01A-11R-2314-13	hsa-mir-4251	0.0	0.0	N
TCGA-KN-8433-01A-11R-2314-13	hsa-mir-4252	0.0	0.0	N
TCGA-KN-8433-01A-11R-2314-13	hsa-mir-4253	0.0	0.0	N
TCGA-KN-8433-01A-11R-2314-13	hsa-mir-4254	0.0	0.0	N
TCGA-KN-8433-01A-11R-2314-13	hsa-mir-4255	0.0	0.0	N
TCGA-KN-8433-01A-11R-2314-13	hsa-mir-4256	0.0	0.0	N
TCGA-KN-8433-01A-11R-2314-13	hsa-mir-4257	0.0	0.0	N
TCGA-KN-8433-01A-11R-2314-13	hsa-mir-4258	0.0	0.0	N
TCGA-KN-8433-01A-11R-2314-13	hsa-mir-4259	0.0	0.0	N
TCGA-KN-8433-01A-11R-2314-13	hsa-mir-4260	0.0	0.0	N
TCGA-KN-8433-01A-11R-2314-13	hsa-mir-4261	0.0	0.0	N
TCGA-KN-8433-01A-11R-2314-13	hsa-mir-4262	0.0	0.0	N
TCGA-KN-8433-01A-11R-2314-13	hsa-mir-4263	0.0	0.0	N
TCGA-KN-8433-01A-11R-2314-13	hsa-mir-4264	0.0	0.0	N
TCGA-KN-8433-01A-11R-2314-13	hsa-mir-4265	0.0	0.0	N
TCGA-KN-8433-01A-11R-2314-13	hsa-mir-4266	0.0	0.0	N
TCGA-KN-8433-01A-11R-2314-13	hsa-mir-4267	0.0	0.0	N
TCGA-KN-8433-01A-11R-2314-13	hsa-mir-4268	0.0	0.0	N
TCGA-KN-8433-01A-11R-2314-13	hsa-mir-4269	0.0	0.0	N
TCGA-KN-8433-01A-11R-2314-13	hsa-mir-4270	0.0	0.0	N
TCGA-KN-8433-01A-11R-2314-13	hsa-mir-4271	0.0	0.0	N
TCGA-KN-8433-01A-11R-2314-13	hsa-mir-4272	0.0	0.0	N
TCGA-KN-8433-01A-11R-2314-13	hsa-mir-4273	0.0	0.0	N
TCGA-KN-8433-01A-11R-2314-13	hsa-mir-4274	0.0	0.0	N
TCGA-KN-8433-01A-11R-2314-13	hsa-mir-4275	0.0	0.0	N
TCGA-KN-8433-01A-11R-2314-13	hsa-mir-4276	0.0	0.0	N
TCGA-KN-8433-01A-11R-2314-13	hsa-mir-4277	0.0	0.0	N
TCGA-KN-8433-01A-11R-2314-13	hsa-mir-4278	0.0	0.0	N
TCGA-KN-8433-01A-11R-2314-13	hsa-mir-4279	0.0	0.0	N
TCGA-KN-8433-01A-11R-2314-13	hsa-mir-4280	0.0	0.0	N
TCGA-KN-8433-01A-11R-2314-13	hsa-mir-4281	0.0	0.0	N
TCGA-KN-8433-01A-11R-2314-13	hsa-mir-4282	0.0	0.0	N
TCGA-KN-8433-01A-11R-2314-13	hsa-mir-4283-1	0.0	0.0	N
TCGA-KN-8433-01A-11R-2314-13	hsa-mir-4283-2	0.0	0.0	N
TCGA-KN-8433-01A-11R-2314-13	hsa-mir-4284	0.0	0.0	N
TCGA-KN-8433-01A-11R-2314-13	hsa-mir-4285	0.0	0.0	N
TCGA-KN-8433-01A-11R-2314-13	hsa-mir-4286	0.0	0.0	N
TCGA-KN-8433-01A-11R-2314-13	hsa-mir-4287	0.0	0.0	N
TCGA-KN-8433-01A-11R-2314-13	hsa-mir-4288	0.0	0.0	N
TCGA-KN-8433-01A-11R-2314-13	hsa-mir-4289	0.0	0.0	N
TCGA-KN-8433-01A-11R-2314-13	hsa-mir-429	62.0	9.74958	N
TCGA-KN-8433-01A-11R-2314-13	hsa-mir-4290	0.0	0.0	N
TCGA-KN-8433-01A-11R-2314-13	hsa-mir-4291	0.0	0.0	N
TCGA-KN-8433-01A-11R-2314-13	hsa-mir-4292	0.0	0.0	N
TCGA-KN-8433-01A-11R-2314-13	hsa-mir-4293	0.0	0.0	N
TCGA-KN-8433-01A-11R-2314-13	hsa-mir-4294	0.0	0.0	N
TCGA-KN-8433-01A-11R-2314-13	hsa-mir-4295	0.0	0.0	N
TCGA-KN-8433-01A-11R-2314-13	hsa-mir-4296	0.0	0.0	N
TCGA-KN-8433-01A-11R-2314-13	hsa-mir-4297	0.0	0.0	N
TCGA-KN-8433-01A-11R-2314-13	hsa-mir-4298	0.0	0.0	N
TCGA-KN-8433-01A-11R-2314-13	hsa-mir-4299	0.0	0.0	N
TCGA-KN-8433-01A-11R-2314-13	hsa-mir-4300	0.0	0.0	N
TCGA-KN-8433-01A-11R-2314-13	hsa-mir-4301	0.0	0.0	N
TCGA-KN-8433-01A-11R-2314-13	hsa-mir-4302	0.0	0.0	N
TCGA-KN-8433-01A-11R-2314-13	hsa-mir-4303	0.0	0.0	N
TCGA-KN-8433-01A-11R-2314-13	hsa-mir-4304	0.0	0.0	N
TCGA-KN-8433-01A-11R-2314-13	hsa-mir-4305	0.0	0.0	N
TCGA-KN-8433-01A-11R-2314-13	hsa-mir-4306	1.0	0.157251	N
TCGA-KN-8433-01A-11R-2314-13	hsa-mir-4307	0.0	0.0	N
TCGA-KN-8433-01A-11R-2314-13	hsa-mir-4308	0.0	0.0	N
TCGA-KN-8433-01A-11R-2314-13	hsa-mir-4309	0.0	0.0	N
TCGA-KN-8433-01A-11R-2314-13	hsa-mir-431	2.0	0.314503	N
TCGA-KN-8433-01A-11R-2314-13	hsa-mir-4310	0.0	0.0	N
TCGA-KN-8433-01A-11R-2314-13	hsa-mir-4311	0.0	0.0	N
TCGA-KN-8433-01A-11R-2314-13	hsa-mir-4312	0.0	0.0	N
TCGA-KN-8433-01A-11R-2314-13	hsa-mir-4313	0.0	0.0	N
TCGA-KN-8433-01A-11R-2314-13	hsa-mir-4314	0.0	0.0	N
TCGA-KN-8433-01A-11R-2314-13	hsa-mir-4315-1	0.0	0.0	N
TCGA-KN-8433-01A-11R-2314-13	hsa-mir-4315-2	0.0	0.0	N
TCGA-KN-8433-01A-11R-2314-13	hsa-mir-4316	0.0	0.0	N
TCGA-KN-8433-01A-11R-2314-13	hsa-mir-4317	0.0	0.0	N
TCGA-KN-8433-01A-11R-2314-13	hsa-mir-4318	0.0	0.0	N
TCGA-KN-8433-01A-11R-2314-13	hsa-mir-4319	0.0	0.0	N
TCGA-KN-8433-01A-11R-2314-13	hsa-mir-432	8.0	1.25801	N
TCGA-KN-8433-01A-11R-2314-13	hsa-mir-4320	0.0	0.0	N
TCGA-KN-8433-01A-11R-2314-13	hsa-mir-4321	0.0	0.0	N
TCGA-KN-8433-01A-11R-2314-13	hsa-mir-4322	0.0	0.0	N
TCGA-KN-8433-01A-11R-2314-13	hsa-mir-4323	0.0	0.0	N
TCGA-KN-8433-01A-11R-2314-13	hsa-mir-4324	0.0	0.0	N
TCGA-KN-8433-01A-11R-2314-13	hsa-mir-4325	0.0	0.0	N
TCGA-KN-8433-01A-11R-2314-13	hsa-mir-4326	22.0	3.459529	N
TCGA-KN-8433-01A-11R-2314-13	hsa-mir-4327	0.0	0.0	N
TCGA-KN-8433-01A-11R-2314-13	hsa-mir-4328	0.0	0.0	N
TCGA-KN-8433-01A-11R-2314-13	hsa-mir-4329	0.0	0.0	N
TCGA-KN-8433-01A-11R-2314-13	hsa-mir-433	4.0	0.629005	N
TCGA-KN-8433-01A-11R-2314-13	hsa-mir-4330	0.0	0.0	N
TCGA-KN-8433-01A-11R-2314-13	hsa-mir-448	0.0	0.0	N
TCGA-KN-8433-01A-11R-2314-13	hsa-mir-449a	0.0	0.0	N
TCGA-KN-8433-01A-11R-2314-13	hsa-mir-449b	1.0	0.157251	N
TCGA-KN-8433-01A-11R-2314-13	hsa-mir-449c	0.0	0.0	N
TCGA-KN-8433-01A-11R-2314-13	hsa-mir-450a-1	47.0	7.390811	N
TCGA-KN-8433-01A-11R-2314-13	hsa-mir-450a-2	58.0	9.120575	N
TCGA-KN-8433-01A-11R-2314-13	hsa-mir-450b	171.0	26.889972	N
TCGA-KN-8433-01A-11R-2314-13	hsa-mir-451	12651.0	1989.386166	N
TCGA-KN-8433-01A-11R-2314-13	hsa-mir-452	129.0	20.285417	N
TCGA-KN-8433-01A-11R-2314-13	hsa-mir-454	20.0	3.145026	N
TCGA-KN-8433-01A-11R-2314-13	hsa-mir-455	156.0	24.531202	N
TCGA-KN-8433-01A-11R-2314-13	hsa-mir-466	0.0	0.0	N
TCGA-KN-8433-01A-11R-2314-13	hsa-mir-483	6.0	0.943508	N
TCGA-KN-8433-01A-11R-2314-13	hsa-mir-484	174.0	27.361726	N
TCGA-KN-8433-01A-11R-2314-13	hsa-mir-485	1.0	0.157251	N
TCGA-KN-8433-01A-11R-2314-13	hsa-mir-486	4200.0	660.45545	N
TCGA-KN-8433-01A-11R-2314-13	hsa-mir-487a	0.0	0.0	N
TCGA-KN-8433-01A-11R-2314-13	hsa-mir-487b	4.0	0.629005	N
TCGA-KN-8433-01A-11R-2314-13	hsa-mir-488	1.0	0.157251	N
TCGA-KN-8433-01A-11R-2314-13	hsa-mir-489	1.0	0.157251	N
TCGA-KN-8433-01A-11R-2314-13	hsa-mir-490	0.0	0.0	N
TCGA-KN-8433-01A-11R-2314-13	hsa-mir-491	17.0	2.673272	N
TCGA-KN-8433-01A-11R-2314-13	hsa-mir-492	0.0	0.0	N
TCGA-KN-8433-01A-11R-2314-13	hsa-mir-493	16.0	2.516021	N
TCGA-KN-8433-01A-11R-2314-13	hsa-mir-494	0.0	0.0	N
TCGA-KN-8433-01A-11R-2314-13	hsa-mir-495	3.0	0.471754	N
TCGA-KN-8433-01A-11R-2314-13	hsa-mir-496	0.0	0.0	N
TCGA-KN-8433-01A-11R-2314-13	hsa-mir-497	71.0	11.164842	N
TCGA-KN-8433-01A-11R-2314-13	hsa-mir-498	0.0	0.0	N
TCGA-KN-8433-01A-11R-2314-13	hsa-mir-499	2.0	0.314503	N
TCGA-KN-8433-01A-11R-2314-13	hsa-mir-500a	2837.0	446.121931	Y
TCGA-KN-8433-01A-11R-2314-13	hsa-mir-500b	78.0	12.265601	Y
TCGA-KN-8433-01A-11R-2314-13	hsa-mir-501	597.0	93.879025	N
TCGA-KN-8433-01A-11R-2314-13	hsa-mir-502	186.0	29.248741	Y
TCGA-KN-8433-01A-11R-2314-13	hsa-mir-503	132.0	20.757171	N
TCGA-KN-8433-01A-11R-2314-13	hsa-mir-504	18.0	2.830523	N
TCGA-KN-8433-01A-11R-2314-13	hsa-mir-505	142.0	22.329684	N
TCGA-KN-8433-01A-11R-2314-13	hsa-mir-506	0.0	0.0	N
TCGA-KN-8433-01A-11R-2314-13	hsa-mir-507	0.0	0.0	N
TCGA-KN-8433-01A-11R-2314-13	hsa-mir-508	39.0	6.132801	N
TCGA-KN-8433-01A-11R-2314-13	hsa-mir-509-1	2.0	0.314503	N
TCGA-KN-8433-01A-11R-2314-13	hsa-mir-509-2	5.0	0.786256	N
TCGA-KN-8433-01A-11R-2314-13	hsa-mir-509-3	4.0	0.629005	N
TCGA-KN-8433-01A-11R-2314-13	hsa-mir-510	0.0	0.0	N
TCGA-KN-8433-01A-11R-2314-13	hsa-mir-511-1	19.0	2.987775	N
TCGA-KN-8433-01A-11R-2314-13	hsa-mir-511-2	20.0	3.145026	N
TCGA-KN-8433-01A-11R-2314-13	hsa-mir-512-1	0.0	0.0	N
TCGA-KN-8433-01A-11R-2314-13	hsa-mir-512-2	0.0	0.0	N
TCGA-KN-8433-01A-11R-2314-13	hsa-mir-513a-1	0.0	0.0	N
TCGA-KN-8433-01A-11R-2314-13	hsa-mir-513a-2	0.0	0.0	N
TCGA-KN-8433-01A-11R-2314-13	hsa-mir-513b	0.0	0.0	N
TCGA-KN-8433-01A-11R-2314-13	hsa-mir-513c	0.0	0.0	N
TCGA-KN-8433-01A-11R-2314-13	hsa-mir-514-1	15.0	2.358769	N
TCGA-KN-8433-01A-11R-2314-13	hsa-mir-514-2	20.0	3.145026	N
TCGA-KN-8433-01A-11R-2314-13	hsa-mir-514-3	13.0	2.044267	N
TCGA-KN-8433-01A-11R-2314-13	hsa-mir-514b	0.0	0.0	N
TCGA-KN-8433-01A-11R-2314-13	hsa-mir-515-1	0.0	0.0	N
TCGA-KN-8433-01A-11R-2314-13	hsa-mir-515-2	0.0	0.0	N
TCGA-KN-8433-01A-11R-2314-13	hsa-mir-516a-1	0.0	0.0	N
TCGA-KN-8433-01A-11R-2314-13	hsa-mir-516a-2	0.0	0.0	N
TCGA-KN-8433-01A-11R-2314-13	hsa-mir-516b-1	0.0	0.0	N
TCGA-KN-8433-01A-11R-2314-13	hsa-mir-516b-2	0.0	0.0	N
TCGA-KN-8433-01A-11R-2314-13	hsa-mir-517a	1.0	0.157251	N
TCGA-KN-8433-01A-11R-2314-13	hsa-mir-517b	0.0	0.0	N
TCGA-KN-8433-01A-11R-2314-13	hsa-mir-517c	0.0	0.0	N
TCGA-KN-8433-01A-11R-2314-13	hsa-mir-518a-1	0.0	0.0	N
TCGA-KN-8433-01A-11R-2314-13	hsa-mir-518a-2	0.0	0.0	N
TCGA-KN-8433-01A-11R-2314-13	hsa-mir-518b	1.0	0.157251	N
TCGA-KN-8433-01A-11R-2314-13	hsa-mir-518c	0.0	0.0	N
TCGA-KN-8433-01A-11R-2314-13	hsa-mir-518d	0.0	0.0	N
TCGA-KN-8433-01A-11R-2314-13	hsa-mir-518e	0.0	0.0	N
TCGA-KN-8433-01A-11R-2314-13	hsa-mir-518f	0.0	0.0	N
TCGA-KN-8433-01A-11R-2314-13	hsa-mir-519a-1	0.0	0.0	N
TCGA-KN-8433-01A-11R-2314-13	hsa-mir-519a-2	0.0	0.0	N
TCGA-KN-8433-01A-11R-2314-13	hsa-mir-519b	0.0	0.0	N
TCGA-KN-8433-01A-11R-2314-13	hsa-mir-519c	0.0	0.0	N
TCGA-KN-8433-01A-11R-2314-13	hsa-mir-519d	0.0	0.0	N
TCGA-KN-8433-01A-11R-2314-13	hsa-mir-519e	0.0	0.0	N
TCGA-KN-8433-01A-11R-2314-13	hsa-mir-520a	1.0	0.157251	N
TCGA-KN-8433-01A-11R-2314-13	hsa-mir-520b	0.0	0.0	N
TCGA-KN-8433-01A-11R-2314-13	hsa-mir-520c	0.0	0.0	N
TCGA-KN-8433-01A-11R-2314-13	hsa-mir-520d	0.0	0.0	N
TCGA-KN-8433-01A-11R-2314-13	hsa-mir-520e	0.0	0.0	N
TCGA-KN-8433-01A-11R-2314-13	hsa-mir-520f	0.0	0.0	N
TCGA-KN-8433-01A-11R-2314-13	hsa-mir-520g	1.0	0.157251	Y
TCGA-KN-8433-01A-11R-2314-13	hsa-mir-520h	1.0	0.157251	Y
TCGA-KN-8433-01A-11R-2314-13	hsa-mir-521-1	0.0	0.0	N
TCGA-KN-8433-01A-11R-2314-13	hsa-mir-521-2	0.0	0.0	N
TCGA-KN-8433-01A-11R-2314-13	hsa-mir-522	0.0	0.0	N
TCGA-KN-8433-01A-11R-2314-13	hsa-mir-523	0.0	0.0	N
TCGA-KN-8433-01A-11R-2314-13	hsa-mir-524	0.0	0.0	N
TCGA-KN-8433-01A-11R-2314-13	hsa-mir-525	0.0	0.0	N
TCGA-KN-8433-01A-11R-2314-13	hsa-mir-526a-1	0.0	0.0	N
TCGA-KN-8433-01A-11R-2314-13	hsa-mir-526a-2	0.0	0.0	N
TCGA-KN-8433-01A-11R-2314-13	hsa-mir-526b	1.0	0.157251	N
TCGA-KN-8433-01A-11R-2314-13	hsa-mir-527	0.0	0.0	N
TCGA-KN-8433-01A-11R-2314-13	hsa-mir-532	15585.0	2450.761474	N
TCGA-KN-8433-01A-11R-2314-13	hsa-mir-539	2.0	0.314503	N
TCGA-KN-8433-01A-11R-2314-13	hsa-mir-541	1.0	0.157251	N
TCGA-KN-8433-01A-11R-2314-13	hsa-mir-542	3196.0	502.575147	N
TCGA-KN-8433-01A-11R-2314-13	hsa-mir-543	2.0	0.314503	N
TCGA-KN-8433-01A-11R-2314-13	hsa-mir-544	0.0	0.0	N
TCGA-KN-8433-01A-11R-2314-13	hsa-mir-544b	0.0	0.0	N
TCGA-KN-8433-01A-11R-2314-13	hsa-mir-545	0.0	0.0	N
TCGA-KN-8433-01A-11R-2314-13	hsa-mir-548a-1	0.0	0.0	N
TCGA-KN-8433-01A-11R-2314-13	hsa-mir-548a-2	0.0	0.0	N
TCGA-KN-8433-01A-11R-2314-13	hsa-mir-548a-3	0.0	0.0	N
TCGA-KN-8433-01A-11R-2314-13	hsa-mir-548aa-1	0.0	0.0	N
TCGA-KN-8433-01A-11R-2314-13	hsa-mir-548aa-2	0.0	0.0	N
TCGA-KN-8433-01A-11R-2314-13	hsa-mir-548b	0.0	0.0	N
TCGA-KN-8433-01A-11R-2314-13	hsa-mir-548c	0.0	0.0	N
TCGA-KN-8433-01A-11R-2314-13	hsa-mir-548d-1	0.0	0.0	N
TCGA-KN-8433-01A-11R-2314-13	hsa-mir-548d-2	0.0	0.0	N
TCGA-KN-8433-01A-11R-2314-13	hsa-mir-548e	3.0	0.471754	N
TCGA-KN-8433-01A-11R-2314-13	hsa-mir-548f-1	0.0	0.0	N
TCGA-KN-8433-01A-11R-2314-13	hsa-mir-548f-2	0.0	0.0	N
TCGA-KN-8433-01A-11R-2314-13	hsa-mir-548f-3	0.0	0.0	N
TCGA-KN-8433-01A-11R-2314-13	hsa-mir-548f-4	0.0	0.0	N
TCGA-KN-8433-01A-11R-2314-13	hsa-mir-548f-5	0.0	0.0	N
TCGA-KN-8433-01A-11R-2314-13	hsa-mir-548g	0.0	0.0	N
TCGA-KN-8433-01A-11R-2314-13	hsa-mir-548h-1	0.0	0.0	N
TCGA-KN-8433-01A-11R-2314-13	hsa-mir-548h-2	0.0	0.0	N
TCGA-KN-8433-01A-11R-2314-13	hsa-mir-548h-3	0.0	0.0	N
TCGA-KN-8433-01A-11R-2314-13	hsa-mir-548h-4	0.0	0.0	N
TCGA-KN-8433-01A-11R-2314-13	hsa-mir-548i-1	0.0	0.0	N
TCGA-KN-8433-01A-11R-2314-13	hsa-mir-548i-2	0.0	0.0	N
TCGA-KN-8433-01A-11R-2314-13	hsa-mir-548i-3	0.0	0.0	N
TCGA-KN-8433-01A-11R-2314-13	hsa-mir-548i-4	0.0	0.0	N
TCGA-KN-8433-01A-11R-2314-13	hsa-mir-548j	7.0	1.100759	N
TCGA-KN-8433-01A-11R-2314-13	hsa-mir-548k	2.0	0.314503	N
TCGA-KN-8433-01A-11R-2314-13	hsa-mir-548l	1.0	0.157251	N
TCGA-KN-8433-01A-11R-2314-13	hsa-mir-548m	0.0	0.0	N
TCGA-KN-8433-01A-11R-2314-13	hsa-mir-548n	1.0	0.157251	N
TCGA-KN-8433-01A-11R-2314-13	hsa-mir-548o	1.0	0.157251	N
TCGA-KN-8433-01A-11R-2314-13	hsa-mir-548p	0.0	0.0	N
TCGA-KN-8433-01A-11R-2314-13	hsa-mir-548q	1.0	0.157251	N
TCGA-KN-8433-01A-11R-2314-13	hsa-mir-548s	2.0	0.314503	N
TCGA-KN-8433-01A-11R-2314-13	hsa-mir-548t	0.0	0.0	N
TCGA-KN-8433-01A-11R-2314-13	hsa-mir-548u	0.0	0.0	N
TCGA-KN-8433-01A-11R-2314-13	hsa-mir-548v	3.0	0.471754	N
TCGA-KN-8433-01A-11R-2314-13	hsa-mir-548w	0.0	0.0	N
TCGA-KN-8433-01A-11R-2314-13	hsa-mir-548x	0.0	0.0	N
TCGA-KN-8433-01A-11R-2314-13	hsa-mir-548y	0.0	0.0	N
TCGA-KN-8433-01A-11R-2314-13	hsa-mir-548z	0.0	0.0	N
TCGA-KN-8433-01A-11R-2314-13	hsa-mir-549	0.0	0.0	N
TCGA-KN-8433-01A-11R-2314-13	hsa-mir-550a-1	19.0	2.987775	N
TCGA-KN-8433-01A-11R-2314-13	hsa-mir-550a-2	11.0	1.729764	N
TCGA-KN-8433-01A-11R-2314-13	hsa-mir-550b-1	0.0	0.0	N
TCGA-KN-8433-01A-11R-2314-13	hsa-mir-550b-2	0.0	0.0	N
TCGA-KN-8433-01A-11R-2314-13	hsa-mir-551a	1.0	0.157251	N
TCGA-KN-8433-01A-11R-2314-13	hsa-mir-551b	2.0	0.314503	N
TCGA-KN-8433-01A-11R-2314-13	hsa-mir-552	1.0	0.157251	N
TCGA-KN-8433-01A-11R-2314-13	hsa-mir-553	0.0	0.0	N
TCGA-KN-8433-01A-11R-2314-13	hsa-mir-554	0.0	0.0	N
TCGA-KN-8433-01A-11R-2314-13	hsa-mir-555	0.0	0.0	N
TCGA-KN-8433-01A-11R-2314-13	hsa-mir-556	3.0	0.471754	N
TCGA-KN-8433-01A-11R-2314-13	hsa-mir-557	0.0	0.0	N
TCGA-KN-8433-01A-11R-2314-13	hsa-mir-558	0.0	0.0	N
TCGA-KN-8433-01A-11R-2314-13	hsa-mir-559	0.0	0.0	N
TCGA-KN-8433-01A-11R-2314-13	hsa-mir-561	12.0	1.887016	N
TCGA-KN-8433-01A-11R-2314-13	hsa-mir-562	0.0	0.0	N
TCGA-KN-8433-01A-11R-2314-13	hsa-mir-563	0.0	0.0	N
TCGA-KN-8433-01A-11R-2314-13	hsa-mir-564	0.0	0.0	N
TCGA-KN-8433-01A-11R-2314-13	hsa-mir-566	0.0	0.0	N
TCGA-KN-8433-01A-11R-2314-13	hsa-mir-567	0.0	0.0	N
TCGA-KN-8433-01A-11R-2314-13	hsa-mir-568	0.0	0.0	N
TCGA-KN-8433-01A-11R-2314-13	hsa-mir-569	0.0	0.0	N
TCGA-KN-8433-01A-11R-2314-13	hsa-mir-570	3.0	0.471754	N
TCGA-KN-8433-01A-11R-2314-13	hsa-mir-571	0.0	0.0	N
TCGA-KN-8433-01A-11R-2314-13	hsa-mir-572	0.0	0.0	N
TCGA-KN-8433-01A-11R-2314-13	hsa-mir-573	0.0	0.0	N
TCGA-KN-8433-01A-11R-2314-13	hsa-mir-574	256.0	40.256332	N
TCGA-KN-8433-01A-11R-2314-13	hsa-mir-575	0.0	0.0	N
TCGA-KN-8433-01A-11R-2314-13	hsa-mir-576	87.0	13.680863	N
TCGA-KN-8433-01A-11R-2314-13	hsa-mir-577	1273.0	200.180902	N
TCGA-KN-8433-01A-11R-2314-13	hsa-mir-578	0.0	0.0	N
TCGA-KN-8433-01A-11R-2314-13	hsa-mir-579	1.0	0.157251	N
TCGA-KN-8433-01A-11R-2314-13	hsa-mir-580	1.0	0.157251	N
TCGA-KN-8433-01A-11R-2314-13	hsa-mir-581	0.0	0.0	N
TCGA-KN-8433-01A-11R-2314-13	hsa-mir-582	4748.0	746.629161	N
TCGA-KN-8433-01A-11R-2314-13	hsa-mir-583	0.0	0.0	N
TCGA-KN-8433-01A-11R-2314-13	hsa-mir-584	238.0	37.425809	N
TCGA-KN-8433-01A-11R-2314-13	hsa-mir-585	3.0	0.471754	N
TCGA-KN-8433-01A-11R-2314-13	hsa-mir-586	0.0	0.0	N
TCGA-KN-8433-01A-11R-2314-13	hsa-mir-587	0.0	0.0	N
TCGA-KN-8433-01A-11R-2314-13	hsa-mir-588	0.0	0.0	N
TCGA-KN-8433-01A-11R-2314-13	hsa-mir-589	1191.0	187.286295	N
TCGA-KN-8433-01A-11R-2314-13	hsa-mir-590	113.0	17.769397	N
TCGA-KN-8433-01A-11R-2314-13	hsa-mir-591	0.0	0.0	N
TCGA-KN-8433-01A-11R-2314-13	hsa-mir-592	15.0	2.358769	N
TCGA-KN-8433-01A-11R-2314-13	hsa-mir-593	0.0	0.0	N
TCGA-KN-8433-01A-11R-2314-13	hsa-mir-595	0.0	0.0	N
TCGA-KN-8433-01A-11R-2314-13	hsa-mir-596	0.0	0.0	N
TCGA-KN-8433-01A-11R-2314-13	hsa-mir-597	0.0	0.0	N
TCGA-KN-8433-01A-11R-2314-13	hsa-mir-598	216.0	33.96628	N
TCGA-KN-8433-01A-11R-2314-13	hsa-mir-599	0.0	0.0	N
TCGA-KN-8433-01A-11R-2314-13	hsa-mir-600	0.0	0.0	N
TCGA-KN-8433-01A-11R-2314-13	hsa-mir-601	0.0	0.0	N
TCGA-KN-8433-01A-11R-2314-13	hsa-mir-602	0.0	0.0	N
TCGA-KN-8433-01A-11R-2314-13	hsa-mir-603	0.0	0.0	N
TCGA-KN-8433-01A-11R-2314-13	hsa-mir-604	0.0	0.0	N
TCGA-KN-8433-01A-11R-2314-13	hsa-mir-605	3.0	0.471754	N
TCGA-KN-8433-01A-11R-2314-13	hsa-mir-606	0.0	0.0	N
TCGA-KN-8433-01A-11R-2314-13	hsa-mir-607	5.0	0.786256	N
TCGA-KN-8433-01A-11R-2314-13	hsa-mir-608	0.0	0.0	N
TCGA-KN-8433-01A-11R-2314-13	hsa-mir-609	0.0	0.0	N
TCGA-KN-8433-01A-11R-2314-13	hsa-mir-610	0.0	0.0	N
TCGA-KN-8433-01A-11R-2314-13	hsa-mir-611	0.0	0.0	N
TCGA-KN-8433-01A-11R-2314-13	hsa-mir-612	0.0	0.0	N
TCGA-KN-8433-01A-11R-2314-13	hsa-mir-613	0.0	0.0	N
TCGA-KN-8433-01A-11R-2314-13	hsa-mir-614	0.0	0.0	N
TCGA-KN-8433-01A-11R-2314-13	hsa-mir-615	70.0	11.007591	N
TCGA-KN-8433-01A-11R-2314-13	hsa-mir-616	12.0	1.887016	N
TCGA-KN-8433-01A-11R-2314-13	hsa-mir-617	0.0	0.0	N
TCGA-KN-8433-01A-11R-2314-13	hsa-mir-618	37.0	5.818298	N
TCGA-KN-8433-01A-11R-2314-13	hsa-mir-619	0.0	0.0	N
TCGA-KN-8433-01A-11R-2314-13	hsa-mir-620	0.0	0.0	N
TCGA-KN-8433-01A-11R-2314-13	hsa-mir-621	0.0	0.0	N
TCGA-KN-8433-01A-11R-2314-13	hsa-mir-622	0.0	0.0	N
TCGA-KN-8433-01A-11R-2314-13	hsa-mir-623	0.0	0.0	N
TCGA-KN-8433-01A-11R-2314-13	hsa-mir-624	5.0	0.786256	N
TCGA-KN-8433-01A-11R-2314-13	hsa-mir-625	599.0	94.193527	N
TCGA-KN-8433-01A-11R-2314-13	hsa-mir-626	0.0	0.0	N
TCGA-KN-8433-01A-11R-2314-13	hsa-mir-627	9.0	1.415262	N
TCGA-KN-8433-01A-11R-2314-13	hsa-mir-628	70.0	11.007591	N
TCGA-KN-8433-01A-11R-2314-13	hsa-mir-629	376.0	59.126488	N
TCGA-KN-8433-01A-11R-2314-13	hsa-mir-630	0.0	0.0	N
TCGA-KN-8433-01A-11R-2314-13	hsa-mir-631	0.0	0.0	N
TCGA-KN-8433-01A-11R-2314-13	hsa-mir-632	2.0	0.314503	N
TCGA-KN-8433-01A-11R-2314-13	hsa-mir-633	0.0	0.0	N
TCGA-KN-8433-01A-11R-2314-13	hsa-mir-634	0.0	0.0	N
TCGA-KN-8433-01A-11R-2314-13	hsa-mir-635	0.0	0.0	N
TCGA-KN-8433-01A-11R-2314-13	hsa-mir-636	0.0	0.0	N
TCGA-KN-8433-01A-11R-2314-13	hsa-mir-637	0.0	0.0	N
TCGA-KN-8433-01A-11R-2314-13	hsa-mir-638	0.0	0.0	N
TCGA-KN-8433-01A-11R-2314-13	hsa-mir-639	1.0	0.157251	N
TCGA-KN-8433-01A-11R-2314-13	hsa-mir-640	0.0	0.0	N
TCGA-KN-8433-01A-11R-2314-13	hsa-mir-641	0.0	0.0	N
TCGA-KN-8433-01A-11R-2314-13	hsa-mir-642a	106.0	16.668638	N
TCGA-KN-8433-01A-11R-2314-13	hsa-mir-642b	0.0	0.0	N
TCGA-KN-8433-01A-11R-2314-13	hsa-mir-643	4.0	0.629005	N
TCGA-KN-8433-01A-11R-2314-13	hsa-mir-644	0.0	0.0	N
TCGA-KN-8433-01A-11R-2314-13	hsa-mir-645	0.0	0.0	N
TCGA-KN-8433-01A-11R-2314-13	hsa-mir-646	0.0	0.0	N
TCGA-KN-8433-01A-11R-2314-13	hsa-mir-647	0.0	0.0	N
TCGA-KN-8433-01A-11R-2314-13	hsa-mir-648	0.0	0.0	N
TCGA-KN-8433-01A-11R-2314-13	hsa-mir-649	0.0	0.0	N
TCGA-KN-8433-01A-11R-2314-13	hsa-mir-650	0.0	0.0	N
TCGA-KN-8433-01A-11R-2314-13	hsa-mir-651	118.0	18.555653	N
TCGA-KN-8433-01A-11R-2314-13	hsa-mir-652	230.0	36.167798	N
TCGA-KN-8433-01A-11R-2314-13	hsa-mir-653	135.0	21.228925	N
TCGA-KN-8433-01A-11R-2314-13	hsa-mir-654	11.0	1.729764	N
TCGA-KN-8433-01A-11R-2314-13	hsa-mir-655	5.0	0.786256	N
TCGA-KN-8433-01A-11R-2314-13	hsa-mir-656	0.0	0.0	N
TCGA-KN-8433-01A-11R-2314-13	hsa-mir-657	0.0	0.0	N
TCGA-KN-8433-01A-11R-2314-13	hsa-mir-658	2.0	0.314503	N
TCGA-KN-8433-01A-11R-2314-13	hsa-mir-659	10.0	1.572513	N
TCGA-KN-8433-01A-11R-2314-13	hsa-mir-660	898.0	141.211665	N
TCGA-KN-8433-01A-11R-2314-13	hsa-mir-661	0.0	0.0	N
TCGA-KN-8433-01A-11R-2314-13	hsa-mir-662	0.0	0.0	N
TCGA-KN-8433-01A-11R-2314-13	hsa-mir-663	1.0	0.157251	N
TCGA-KN-8433-01A-11R-2314-13	hsa-mir-663b	0.0	0.0	N
TCGA-KN-8433-01A-11R-2314-13	hsa-mir-664	340.0	53.465441	N
TCGA-KN-8433-01A-11R-2314-13	hsa-mir-665	0.0	0.0	N
TCGA-KN-8433-01A-11R-2314-13	hsa-mir-668	0.0	0.0	N
TCGA-KN-8433-01A-11R-2314-13	hsa-mir-670	0.0	0.0	N
TCGA-KN-8433-01A-11R-2314-13	hsa-mir-671	68.0	10.693088	N
TCGA-KN-8433-01A-11R-2314-13	hsa-mir-675	77.0	12.10835	N
TCGA-KN-8433-01A-11R-2314-13	hsa-mir-676	72.0	11.322093	N
TCGA-KN-8433-01A-11R-2314-13	hsa-mir-7-1	43.0	6.761806	N
TCGA-KN-8433-01A-11R-2314-13	hsa-mir-7-2	1.0	0.157251	N
TCGA-KN-8433-01A-11R-2314-13	hsa-mir-7-3	0.0	0.0	N
TCGA-KN-8433-01A-11R-2314-13	hsa-mir-708	162.0	25.47471	N
TCGA-KN-8433-01A-11R-2314-13	hsa-mir-711	0.0	0.0	N
TCGA-KN-8433-01A-11R-2314-13	hsa-mir-718	0.0	0.0	N
TCGA-KN-8433-01A-11R-2314-13	hsa-mir-720	1.0	0.157251	N
TCGA-KN-8433-01A-11R-2314-13	hsa-mir-744	97.0	15.253376	N
TCGA-KN-8433-01A-11R-2314-13	hsa-mir-758	12.0	1.887016	N
TCGA-KN-8433-01A-11R-2314-13	hsa-mir-759	0.0	0.0	N
TCGA-KN-8433-01A-11R-2314-13	hsa-mir-760	15.0	2.358769	N
TCGA-KN-8433-01A-11R-2314-13	hsa-mir-761	0.0	0.0	N
TCGA-KN-8433-01A-11R-2314-13	hsa-mir-762	0.0	0.0	N
TCGA-KN-8433-01A-11R-2314-13	hsa-mir-764	0.0	0.0	N
TCGA-KN-8433-01A-11R-2314-13	hsa-mir-765	3.0	0.471754	N
TCGA-KN-8433-01A-11R-2314-13	hsa-mir-766	163.0	25.631962	N
TCGA-KN-8433-01A-11R-2314-13	hsa-mir-767	0.0	0.0	N
TCGA-KN-8433-01A-11R-2314-13	hsa-mir-769	79.0	12.422853	N
TCGA-KN-8433-01A-11R-2314-13	hsa-mir-770	0.0	0.0	N
TCGA-KN-8433-01A-11R-2314-13	hsa-mir-802	0.0	0.0	N
TCGA-KN-8433-01A-11R-2314-13	hsa-mir-873	0.0	0.0	N
TCGA-KN-8433-01A-11R-2314-13	hsa-mir-874	1576.0	247.828045	N
TCGA-KN-8433-01A-11R-2314-13	hsa-mir-875	0.0	0.0	N
TCGA-KN-8433-01A-11R-2314-13	hsa-mir-876	0.0	0.0	N
TCGA-KN-8433-01A-11R-2314-13	hsa-mir-877	5.0	0.786256	N
TCGA-KN-8433-01A-11R-2314-13	hsa-mir-885	289.0	45.445625	N
TCGA-KN-8433-01A-11R-2314-13	hsa-mir-887	6.0	0.943508	N
TCGA-KN-8433-01A-11R-2314-13	hsa-mir-888	1028.0	161.654334	N
TCGA-KN-8433-01A-11R-2314-13	hsa-mir-889	23.0	3.61678	N
TCGA-KN-8433-01A-11R-2314-13	hsa-mir-890	94.0	14.781622	N
TCGA-KN-8433-01A-11R-2314-13	hsa-mir-891a	215012.0	33810.916008	N
TCGA-KN-8433-01A-11R-2314-13	hsa-mir-891b	794.0	124.85753	N
TCGA-KN-8433-01A-11R-2314-13	hsa-mir-892a	2339.0	367.810785	N
TCGA-KN-8433-01A-11R-2314-13	hsa-mir-892b	643.0	101.112584	N
TCGA-KN-8433-01A-11R-2314-13	hsa-mir-9-1	270.0	42.45785	N
TCGA-KN-8433-01A-11R-2314-13	hsa-mir-9-2	233.0	36.639552	N
TCGA-KN-8433-01A-11R-2314-13	hsa-mir-9-3	0.0	0.0	N
TCGA-KN-8433-01A-11R-2314-13	hsa-mir-920	0.0	0.0	N
TCGA-KN-8433-01A-11R-2314-13	hsa-mir-921	0.0	0.0	N
TCGA-KN-8433-01A-11R-2314-13	hsa-mir-922	0.0	0.0	N
TCGA-KN-8433-01A-11R-2314-13	hsa-mir-924	0.0	0.0	N
TCGA-KN-8433-01A-11R-2314-13	hsa-mir-92a-1	1290.0	202.854174	N
TCGA-KN-8433-01A-11R-2314-13	hsa-mir-92a-2	37927.0	5964.069966	N
TCGA-KN-8433-01A-11R-2314-13	hsa-mir-92b	634.0	99.697323	N
TCGA-KN-8433-01A-11R-2314-13	hsa-mir-93	11889.0	1869.560678	N
TCGA-KN-8433-01A-11R-2314-13	hsa-mir-933	0.0	0.0	N
TCGA-KN-8433-01A-11R-2314-13	hsa-mir-934	0.0	0.0	N
TCGA-KN-8433-01A-11R-2314-13	hsa-mir-935	3.0	0.471754	N
TCGA-KN-8433-01A-11R-2314-13	hsa-mir-936	0.0	0.0	N
TCGA-KN-8433-01A-11R-2314-13	hsa-mir-937	10.0	1.572513	N
TCGA-KN-8433-01A-11R-2314-13	hsa-mir-938	0.0	0.0	N
TCGA-KN-8433-01A-11R-2314-13	hsa-mir-939	2.0	0.314503	N
TCGA-KN-8433-01A-11R-2314-13	hsa-mir-940	9.0	1.415262	N
TCGA-KN-8433-01A-11R-2314-13	hsa-mir-941-1	0.0	0.0	N
TCGA-KN-8433-01A-11R-2314-13	hsa-mir-941-3	0.0	0.0	N
TCGA-KN-8433-01A-11R-2314-13	hsa-mir-941-4	0.0	0.0	N
TCGA-KN-8433-01A-11R-2314-13	hsa-mir-942	42.0	6.604555	N
TCGA-KN-8433-01A-11R-2314-13	hsa-mir-943	0.0	0.0	N
TCGA-KN-8433-01A-11R-2314-13	hsa-mir-944	0.0	0.0	N
TCGA-KN-8433-01A-11R-2314-13	hsa-mir-95	6.0	0.943508	N
TCGA-KN-8433-01A-11R-2314-13	hsa-mir-96	298.0	46.860887	N
TCGA-KN-8433-01A-11R-2314-13	hsa-mir-98	194.0	30.506752	N
TCGA-KN-8433-01A-11R-2314-13	hsa-mir-99a	3582.0	563.274148	Y
TCGA-KN-8433-01A-11R-2314-13	hsa-mir-99b	159358.0	25059.252289	N
