# Supplementary material for: Dysfunctional miRNA-Mediated Regulation in Chromophobe Renal Cell Carcinoma
Source: PLoS One. 2016 Jun 3;11(6):e0156324. doi: 10.1371/journal.pone.0156324 (PMC4892590; doi:10.1371/journal.pone.0156324)
Supplement: S1 File — (ZIP) [file pone.0156324.s001.zip › S1_File miRNA expression profile downloaded from TCGA/case/bcgsc.ca__IlluminaHiSeq_miRNASeq__TCGA-KN-8434-01A-11R-2314-13__mirna_quantification.txt]

barcode	miRNA_ID	read_count	reads_per_million_miRNA_mapped	cross-mapped
TCGA-KN-8434-01A-11R-2314-13	hsa-let-7a-1	20710.0	5553.373118	N
TCGA-KN-8434-01A-11R-2314-13	hsa-let-7a-2	42252.0	11329.846498	N
TCGA-KN-8434-01A-11R-2314-13	hsa-let-7a-3	20937.0	5614.243021	N
TCGA-KN-8434-01A-11R-2314-13	hsa-let-7b	22070.0	5918.056239	N
TCGA-KN-8434-01A-11R-2314-13	hsa-let-7c	2800.0	750.818191	N
TCGA-KN-8434-01A-11R-2314-13	hsa-let-7d	2217.0	594.487117	N
TCGA-KN-8434-01A-11R-2314-13	hsa-let-7e	6243.0	1674.056416	N
TCGA-KN-8434-01A-11R-2314-13	hsa-let-7f-1	46.0	12.33487	N
TCGA-KN-8434-01A-11R-2314-13	hsa-let-7f-2	30085.0	8067.27331	N
TCGA-KN-8434-01A-11R-2314-13	hsa-let-7g	2900.0	777.633126	N
TCGA-KN-8434-01A-11R-2314-13	hsa-let-7i	929.0	249.11075	N
TCGA-KN-8434-01A-11R-2314-13	hsa-mir-1-1	0.0	0.0	N
TCGA-KN-8434-01A-11R-2314-13	hsa-mir-1-2	24.0	6.435584	N
TCGA-KN-8434-01A-11R-2314-13	hsa-mir-100	31027.0	8319.870001	Y
TCGA-KN-8434-01A-11R-2314-13	hsa-mir-101-1	83919.0	22502.825624	N
TCGA-KN-8434-01A-11R-2314-13	hsa-mir-101-2	148.0	39.686104	N
TCGA-KN-8434-01A-11R-2314-13	hsa-mir-103-1	35313.0	9469.158132	Y
TCGA-KN-8434-01A-11R-2314-13	hsa-mir-103-1-as	0.0	0.0	N
TCGA-KN-8434-01A-11R-2314-13	hsa-mir-103-2	22.0	5.899286	N
TCGA-KN-8434-01A-11R-2314-13	hsa-mir-103-2-as	0.0	0.0	N
TCGA-KN-8434-01A-11R-2314-13	hsa-mir-105-1	0.0	0.0	N
TCGA-KN-8434-01A-11R-2314-13	hsa-mir-105-2	0.0	0.0	N
TCGA-KN-8434-01A-11R-2314-13	hsa-mir-106a	11.0	2.949643	Y
TCGA-KN-8434-01A-11R-2314-13	hsa-mir-106b	1327.0	355.834193	N
TCGA-KN-8434-01A-11R-2314-13	hsa-mir-107	215.0	57.652111	Y
TCGA-KN-8434-01A-11R-2314-13	hsa-mir-10a	621462.0	166644.633728	N
TCGA-KN-8434-01A-11R-2314-13	hsa-mir-10b	151299.0	40570.729085	N
TCGA-KN-8434-01A-11R-2314-13	hsa-mir-1178	0.0	0.0	N
TCGA-KN-8434-01A-11R-2314-13	hsa-mir-1179	0.0	0.0	N
TCGA-KN-8434-01A-11R-2314-13	hsa-mir-1180	24.0	6.435584	N
TCGA-KN-8434-01A-11R-2314-13	hsa-mir-1181	0.0	0.0	N
TCGA-KN-8434-01A-11R-2314-13	hsa-mir-1182	0.0	0.0	N
TCGA-KN-8434-01A-11R-2314-13	hsa-mir-1183	0.0	0.0	N
TCGA-KN-8434-01A-11R-2314-13	hsa-mir-1184-1	0.0	0.0	N
TCGA-KN-8434-01A-11R-2314-13	hsa-mir-1184-2	0.0	0.0	N
TCGA-KN-8434-01A-11R-2314-13	hsa-mir-1184-3	0.0	0.0	N
TCGA-KN-8434-01A-11R-2314-13	hsa-mir-1185-1	0.0	0.0	N
TCGA-KN-8434-01A-11R-2314-13	hsa-mir-1185-2	0.0	0.0	N
TCGA-KN-8434-01A-11R-2314-13	hsa-mir-1193	0.0	0.0	N
TCGA-KN-8434-01A-11R-2314-13	hsa-mir-1197	0.0	0.0	N
TCGA-KN-8434-01A-11R-2314-13	hsa-mir-1200	0.0	0.0	N
TCGA-KN-8434-01A-11R-2314-13	hsa-mir-1202	0.0	0.0	N
TCGA-KN-8434-01A-11R-2314-13	hsa-mir-1203	0.0	0.0	N
TCGA-KN-8434-01A-11R-2314-13	hsa-mir-1204	0.0	0.0	N
TCGA-KN-8434-01A-11R-2314-13	hsa-mir-1205	0.0	0.0	N
TCGA-KN-8434-01A-11R-2314-13	hsa-mir-1206	0.0	0.0	N
TCGA-KN-8434-01A-11R-2314-13	hsa-mir-1207	0.0	0.0	N
TCGA-KN-8434-01A-11R-2314-13	hsa-mir-1208	0.0	0.0	N
TCGA-KN-8434-01A-11R-2314-13	hsa-mir-122	7.0	1.877045	N
TCGA-KN-8434-01A-11R-2314-13	hsa-mir-1224	4.0	1.072597	N
TCGA-KN-8434-01A-11R-2314-13	hsa-mir-1225	0.0	0.0	N
TCGA-KN-8434-01A-11R-2314-13	hsa-mir-1226	1.0	0.268149	N
TCGA-KN-8434-01A-11R-2314-13	hsa-mir-1227	2.0	0.536299	N
TCGA-KN-8434-01A-11R-2314-13	hsa-mir-1228	1.0	0.268149	N
TCGA-KN-8434-01A-11R-2314-13	hsa-mir-1229	0.0	0.0	N
TCGA-KN-8434-01A-11R-2314-13	hsa-mir-1231	0.0	0.0	N
TCGA-KN-8434-01A-11R-2314-13	hsa-mir-1233-1	0.0	0.0	N
TCGA-KN-8434-01A-11R-2314-13	hsa-mir-1233-2	0.0	0.0	N
TCGA-KN-8434-01A-11R-2314-13	hsa-mir-1234	1.0	0.268149	N
TCGA-KN-8434-01A-11R-2314-13	hsa-mir-1236	0.0	0.0	N
TCGA-KN-8434-01A-11R-2314-13	hsa-mir-1237	0.0	0.0	N
TCGA-KN-8434-01A-11R-2314-13	hsa-mir-1238	0.0	0.0	N
TCGA-KN-8434-01A-11R-2314-13	hsa-mir-124-1	0.0	0.0	N
TCGA-KN-8434-01A-11R-2314-13	hsa-mir-124-2	0.0	0.0	N
TCGA-KN-8434-01A-11R-2314-13	hsa-mir-124-3	0.0	0.0	N
TCGA-KN-8434-01A-11R-2314-13	hsa-mir-1243	0.0	0.0	N
TCGA-KN-8434-01A-11R-2314-13	hsa-mir-1244-1	0.0	0.0	N
TCGA-KN-8434-01A-11R-2314-13	hsa-mir-1244-2	0.0	0.0	N
TCGA-KN-8434-01A-11R-2314-13	hsa-mir-1244-3	0.0	0.0	N
TCGA-KN-8434-01A-11R-2314-13	hsa-mir-1245	1.0	0.268149	N
TCGA-KN-8434-01A-11R-2314-13	hsa-mir-1246	0.0	0.0	N
TCGA-KN-8434-01A-11R-2314-13	hsa-mir-1247	0.0	0.0	N
TCGA-KN-8434-01A-11R-2314-13	hsa-mir-1248	4.0	1.072597	N
TCGA-KN-8434-01A-11R-2314-13	hsa-mir-1249	3.0	0.804448	N
TCGA-KN-8434-01A-11R-2314-13	hsa-mir-1250	0.0	0.0	N
TCGA-KN-8434-01A-11R-2314-13	hsa-mir-1251	12.0	3.217792	N
TCGA-KN-8434-01A-11R-2314-13	hsa-mir-1252	0.0	0.0	N
TCGA-KN-8434-01A-11R-2314-13	hsa-mir-1253	0.0	0.0	N
TCGA-KN-8434-01A-11R-2314-13	hsa-mir-1254	0.0	0.0	N
TCGA-KN-8434-01A-11R-2314-13	hsa-mir-1255a	0.0	0.0	N
TCGA-KN-8434-01A-11R-2314-13	hsa-mir-1255b-1	0.0	0.0	N
TCGA-KN-8434-01A-11R-2314-13	hsa-mir-1255b-2	0.0	0.0	N
TCGA-KN-8434-01A-11R-2314-13	hsa-mir-1256	0.0	0.0	N
TCGA-KN-8434-01A-11R-2314-13	hsa-mir-1257	0.0	0.0	N
TCGA-KN-8434-01A-11R-2314-13	hsa-mir-1258	6.0	1.608896	N
TCGA-KN-8434-01A-11R-2314-13	hsa-mir-125a	3730.0	1000.19709	N
TCGA-KN-8434-01A-11R-2314-13	hsa-mir-125b-1	10381.0	2783.658442	N
TCGA-KN-8434-01A-11R-2314-13	hsa-mir-125b-2	106.0	28.423832	N
TCGA-KN-8434-01A-11R-2314-13	hsa-mir-126	14246.0	3820.055695	N
TCGA-KN-8434-01A-11R-2314-13	hsa-mir-1260	0.0	0.0	N
TCGA-KN-8434-01A-11R-2314-13	hsa-mir-1260b	1.0	0.268149	N
TCGA-KN-8434-01A-11R-2314-13	hsa-mir-1261	0.0	0.0	N
TCGA-KN-8434-01A-11R-2314-13	hsa-mir-1262	7.0	1.877045	N
TCGA-KN-8434-01A-11R-2314-13	hsa-mir-1263	0.0	0.0	N
TCGA-KN-8434-01A-11R-2314-13	hsa-mir-1264	0.0	0.0	N
TCGA-KN-8434-01A-11R-2314-13	hsa-mir-1265	0.0	0.0	N
TCGA-KN-8434-01A-11R-2314-13	hsa-mir-1266	13.0	3.485942	N
TCGA-KN-8434-01A-11R-2314-13	hsa-mir-1267	0.0	0.0	N
TCGA-KN-8434-01A-11R-2314-13	hsa-mir-1268	0.0	0.0	N
TCGA-KN-8434-01A-11R-2314-13	hsa-mir-1269	0.0	0.0	N
TCGA-KN-8434-01A-11R-2314-13	hsa-mir-127	139.0	37.27276	N
TCGA-KN-8434-01A-11R-2314-13	hsa-mir-1270-1	2.0	0.536299	N
TCGA-KN-8434-01A-11R-2314-13	hsa-mir-1270-2	5.0	1.340747	N
TCGA-KN-8434-01A-11R-2314-13	hsa-mir-1271	3.0	0.804448	N
TCGA-KN-8434-01A-11R-2314-13	hsa-mir-1272	0.0	0.0	N
TCGA-KN-8434-01A-11R-2314-13	hsa-mir-1273	0.0	0.0	N
TCGA-KN-8434-01A-11R-2314-13	hsa-mir-1273c	0.0	0.0	N
TCGA-KN-8434-01A-11R-2314-13	hsa-mir-1273d	0.0	0.0	N
TCGA-KN-8434-01A-11R-2314-13	hsa-mir-1274a	0.0	0.0	N
TCGA-KN-8434-01A-11R-2314-13	hsa-mir-1274b	12.0	3.217792	N
TCGA-KN-8434-01A-11R-2314-13	hsa-mir-1275	1.0	0.268149	N
TCGA-KN-8434-01A-11R-2314-13	hsa-mir-1276	1.0	0.268149	N
TCGA-KN-8434-01A-11R-2314-13	hsa-mir-1277	2.0	0.536299	N
TCGA-KN-8434-01A-11R-2314-13	hsa-mir-1278	0.0	0.0	N
TCGA-KN-8434-01A-11R-2314-13	hsa-mir-1279	0.0	0.0	N
TCGA-KN-8434-01A-11R-2314-13	hsa-mir-128-1	193.0	51.752825	N
TCGA-KN-8434-01A-11R-2314-13	hsa-mir-128-2	146.0	39.149806	N
TCGA-KN-8434-01A-11R-2314-13	hsa-mir-1280	0.0	0.0	N
TCGA-KN-8434-01A-11R-2314-13	hsa-mir-1281	0.0	0.0	N
TCGA-KN-8434-01A-11R-2314-13	hsa-mir-1282	0.0	0.0	N
TCGA-KN-8434-01A-11R-2314-13	hsa-mir-1283-1	0.0	0.0	N
TCGA-KN-8434-01A-11R-2314-13	hsa-mir-1283-2	0.0	0.0	N
TCGA-KN-8434-01A-11R-2314-13	hsa-mir-1284	1.0	0.268149	N
TCGA-KN-8434-01A-11R-2314-13	hsa-mir-1285-1	0.0	0.0	N
TCGA-KN-8434-01A-11R-2314-13	hsa-mir-1285-2	0.0	0.0	N
TCGA-KN-8434-01A-11R-2314-13	hsa-mir-1286	0.0	0.0	N
TCGA-KN-8434-01A-11R-2314-13	hsa-mir-1287	47.0	12.60302	N
TCGA-KN-8434-01A-11R-2314-13	hsa-mir-1288	2.0	0.536299	N
TCGA-KN-8434-01A-11R-2314-13	hsa-mir-1289-1	0.0	0.0	N
TCGA-KN-8434-01A-11R-2314-13	hsa-mir-1289-2	0.0	0.0	N
TCGA-KN-8434-01A-11R-2314-13	hsa-mir-129-1	17.0	4.558539	N
TCGA-KN-8434-01A-11R-2314-13	hsa-mir-129-2	8.0	2.145195	N
TCGA-KN-8434-01A-11R-2314-13	hsa-mir-1290	0.0	0.0	N
TCGA-KN-8434-01A-11R-2314-13	hsa-mir-1291	0.0	0.0	N
TCGA-KN-8434-01A-11R-2314-13	hsa-mir-1292	0.0	0.0	N
TCGA-KN-8434-01A-11R-2314-13	hsa-mir-1293	1.0	0.268149	N
TCGA-KN-8434-01A-11R-2314-13	hsa-mir-1294	0.0	0.0	N
TCGA-KN-8434-01A-11R-2314-13	hsa-mir-1295	1.0	0.268149	N
TCGA-KN-8434-01A-11R-2314-13	hsa-mir-1296	7.0	1.877045	N
TCGA-KN-8434-01A-11R-2314-13	hsa-mir-1297	0.0	0.0	N
TCGA-KN-8434-01A-11R-2314-13	hsa-mir-1298	0.0	0.0	N
TCGA-KN-8434-01A-11R-2314-13	hsa-mir-1299	0.0	0.0	N
TCGA-KN-8434-01A-11R-2314-13	hsa-mir-1301	22.0	5.899286	N
TCGA-KN-8434-01A-11R-2314-13	hsa-mir-1302-1	0.0	0.0	N
TCGA-KN-8434-01A-11R-2314-13	hsa-mir-1302-10	0.0	0.0	N
TCGA-KN-8434-01A-11R-2314-13	hsa-mir-1302-11	0.0	0.0	N
TCGA-KN-8434-01A-11R-2314-13	hsa-mir-1302-2	0.0	0.0	N
TCGA-KN-8434-01A-11R-2314-13	hsa-mir-1302-3	0.0	0.0	N
TCGA-KN-8434-01A-11R-2314-13	hsa-mir-1302-4	0.0	0.0	N
TCGA-KN-8434-01A-11R-2314-13	hsa-mir-1302-5	0.0	0.0	N
TCGA-KN-8434-01A-11R-2314-13	hsa-mir-1302-6	0.0	0.0	N
TCGA-KN-8434-01A-11R-2314-13	hsa-mir-1302-7	0.0	0.0	N
TCGA-KN-8434-01A-11R-2314-13	hsa-mir-1302-8	0.0	0.0	N
TCGA-KN-8434-01A-11R-2314-13	hsa-mir-1302-9	0.0	0.0	N
TCGA-KN-8434-01A-11R-2314-13	hsa-mir-1303	1.0	0.268149	N
TCGA-KN-8434-01A-11R-2314-13	hsa-mir-1304	0.0	0.0	N
TCGA-KN-8434-01A-11R-2314-13	hsa-mir-1305	0.0	0.0	N
TCGA-KN-8434-01A-11R-2314-13	hsa-mir-1306	27.0	7.240033	N
TCGA-KN-8434-01A-11R-2314-13	hsa-mir-1307	3318.0	889.719556	N
TCGA-KN-8434-01A-11R-2314-13	hsa-mir-130a	27.0	7.240033	N
TCGA-KN-8434-01A-11R-2314-13	hsa-mir-130b	17.0	4.558539	N
TCGA-KN-8434-01A-11R-2314-13	hsa-mir-132	327.0	87.684839	N
TCGA-KN-8434-01A-11R-2314-13	hsa-mir-1321	0.0	0.0	N
TCGA-KN-8434-01A-11R-2314-13	hsa-mir-1322	0.0	0.0	N
TCGA-KN-8434-01A-11R-2314-13	hsa-mir-1323	0.0	0.0	N
TCGA-KN-8434-01A-11R-2314-13	hsa-mir-1324	0.0	0.0	N
TCGA-KN-8434-01A-11R-2314-13	hsa-mir-133a-1	6.0	1.608896	Y
TCGA-KN-8434-01A-11R-2314-13	hsa-mir-133a-2	1.0	0.268149	Y
TCGA-KN-8434-01A-11R-2314-13	hsa-mir-133b	2.0	0.536299	Y
TCGA-KN-8434-01A-11R-2314-13	hsa-mir-134	43.0	11.530422	N
TCGA-KN-8434-01A-11R-2314-13	hsa-mir-135a-1	49.0	13.139318	N
TCGA-KN-8434-01A-11R-2314-13	hsa-mir-135a-2	17.0	4.558539	N
TCGA-KN-8434-01A-11R-2314-13	hsa-mir-135b	0.0	0.0	N
TCGA-KN-8434-01A-11R-2314-13	hsa-mir-136	3.0	0.804448	N
TCGA-KN-8434-01A-11R-2314-13	hsa-mir-137	0.0	0.0	N
TCGA-KN-8434-01A-11R-2314-13	hsa-mir-138-1	2.0	0.536299	N
TCGA-KN-8434-01A-11R-2314-13	hsa-mir-138-2	2.0	0.536299	N
TCGA-KN-8434-01A-11R-2314-13	hsa-mir-139	446.0	119.594612	N
TCGA-KN-8434-01A-11R-2314-13	hsa-mir-140	5712.0	1531.669109	N
TCGA-KN-8434-01A-11R-2314-13	hsa-mir-141	2734.0	733.120333	N
TCGA-KN-8434-01A-11R-2314-13	hsa-mir-142	2179.0	584.297442	N
TCGA-KN-8434-01A-11R-2314-13	hsa-mir-143	238819.0	64039.160532	N
TCGA-KN-8434-01A-11R-2314-13	hsa-mir-144	1039.0	278.607179	N
TCGA-KN-8434-01A-11R-2314-13	hsa-mir-145	2915.0	781.655366	N
TCGA-KN-8434-01A-11R-2314-13	hsa-mir-1468	155.0	41.56315	N
TCGA-KN-8434-01A-11R-2314-13	hsa-mir-1469	0.0	0.0	N
TCGA-KN-8434-01A-11R-2314-13	hsa-mir-146a	51.0	13.675617	N
TCGA-KN-8434-01A-11R-2314-13	hsa-mir-146b	153.0	41.026851	N
TCGA-KN-8434-01A-11R-2314-13	hsa-mir-147	0.0	0.0	N
TCGA-KN-8434-01A-11R-2314-13	hsa-mir-1470	0.0	0.0	N
TCGA-KN-8434-01A-11R-2314-13	hsa-mir-1471	0.0	0.0	N
TCGA-KN-8434-01A-11R-2314-13	hsa-mir-147b	0.0	0.0	N
TCGA-KN-8434-01A-11R-2314-13	hsa-mir-148a	97682.0	26193.365181	N
TCGA-KN-8434-01A-11R-2314-13	hsa-mir-148b	452.0	121.203508	N
TCGA-KN-8434-01A-11R-2314-13	hsa-mir-149	9.0	2.413344	N
TCGA-KN-8434-01A-11R-2314-13	hsa-mir-150	365.0	97.874514	N
TCGA-KN-8434-01A-11R-2314-13	hsa-mir-151	9173.0	2459.734023	N
TCGA-KN-8434-01A-11R-2314-13	hsa-mir-152	617.0	165.448151	N
TCGA-KN-8434-01A-11R-2314-13	hsa-mir-153-1	0.0	0.0	N
TCGA-KN-8434-01A-11R-2314-13	hsa-mir-153-2	25.0	6.703734	N
TCGA-KN-8434-01A-11R-2314-13	hsa-mir-1537	0.0	0.0	N
TCGA-KN-8434-01A-11R-2314-13	hsa-mir-1538	0.0	0.0	N
TCGA-KN-8434-01A-11R-2314-13	hsa-mir-1539	0.0	0.0	N
TCGA-KN-8434-01A-11R-2314-13	hsa-mir-154	0.0	0.0	N
TCGA-KN-8434-01A-11R-2314-13	hsa-mir-155	166.0	44.512793	N
TCGA-KN-8434-01A-11R-2314-13	hsa-mir-15a	414.0	111.013832	N
TCGA-KN-8434-01A-11R-2314-13	hsa-mir-15b	512.0	137.292469	N
TCGA-KN-8434-01A-11R-2314-13	hsa-mir-16-1	1144.0	306.762861	N
TCGA-KN-8434-01A-11R-2314-13	hsa-mir-16-2	17.0	4.558539	N
TCGA-KN-8434-01A-11R-2314-13	hsa-mir-17	1095.0	293.623542	Y
TCGA-KN-8434-01A-11R-2314-13	hsa-mir-181a-1	4896.0	1312.859236	N
TCGA-KN-8434-01A-11R-2314-13	hsa-mir-181a-2	4825.0	1293.820632	N
TCGA-KN-8434-01A-11R-2314-13	hsa-mir-181b-1	927.0	248.574451	N
TCGA-KN-8434-01A-11R-2314-13	hsa-mir-181b-2	17.0	4.558539	N
TCGA-KN-8434-01A-11R-2314-13	hsa-mir-181c	205.0	54.970618	N
TCGA-KN-8434-01A-11R-2314-13	hsa-mir-181d	27.0	7.240033	N
TCGA-KN-8434-01A-11R-2314-13	hsa-mir-182	121326.0	32533.488502	N
TCGA-KN-8434-01A-11R-2314-13	hsa-mir-1825	0.0	0.0	N
TCGA-KN-8434-01A-11R-2314-13	hsa-mir-1827	0.0	0.0	N
TCGA-KN-8434-01A-11R-2314-13	hsa-mir-183	29556.0	7925.422302	N
TCGA-KN-8434-01A-11R-2314-13	hsa-mir-184	6.0	1.608896	N
TCGA-KN-8434-01A-11R-2314-13	hsa-mir-185	432.0	115.840521	N
TCGA-KN-8434-01A-11R-2314-13	hsa-mir-186	401.0	107.527891	N
TCGA-KN-8434-01A-11R-2314-13	hsa-mir-187	763.0	204.597957	N
TCGA-KN-8434-01A-11R-2314-13	hsa-mir-188	51.0	13.675617	N
TCGA-KN-8434-01A-11R-2314-13	hsa-mir-18a	8.0	2.145195	N
TCGA-KN-8434-01A-11R-2314-13	hsa-mir-18b	0.0	0.0	N
TCGA-KN-8434-01A-11R-2314-13	hsa-mir-190	6.0	1.608896	N
TCGA-KN-8434-01A-11R-2314-13	hsa-mir-1908	0.0	0.0	N
TCGA-KN-8434-01A-11R-2314-13	hsa-mir-1909	0.0	0.0	N
TCGA-KN-8434-01A-11R-2314-13	hsa-mir-190b	0.0	0.0	N
TCGA-KN-8434-01A-11R-2314-13	hsa-mir-191	1737.0	465.775428	N
TCGA-KN-8434-01A-11R-2314-13	hsa-mir-1910	0.0	0.0	N
TCGA-KN-8434-01A-11R-2314-13	hsa-mir-1911	1.0	0.268149	N
TCGA-KN-8434-01A-11R-2314-13	hsa-mir-1912	0.0	0.0	N
TCGA-KN-8434-01A-11R-2314-13	hsa-mir-1913	0.0	0.0	N
TCGA-KN-8434-01A-11R-2314-13	hsa-mir-1914	0.0	0.0	N
TCGA-KN-8434-01A-11R-2314-13	hsa-mir-1915	0.0	0.0	N
TCGA-KN-8434-01A-11R-2314-13	hsa-mir-192	2129.0	570.889974	Y
TCGA-KN-8434-01A-11R-2314-13	hsa-mir-193a	294.0	78.83591	N
TCGA-KN-8434-01A-11R-2314-13	hsa-mir-193b	304.0	81.517404	N
TCGA-KN-8434-01A-11R-2314-13	hsa-mir-194-1	298.0	79.908507	N
TCGA-KN-8434-01A-11R-2314-13	hsa-mir-194-2	348.0	93.315975	N
TCGA-KN-8434-01A-11R-2314-13	hsa-mir-195	58.0	15.552663	N
TCGA-KN-8434-01A-11R-2314-13	hsa-mir-196a-1	279.0	74.81367	N
TCGA-KN-8434-01A-11R-2314-13	hsa-mir-196a-2	29.0	7.776331	N
TCGA-KN-8434-01A-11R-2314-13	hsa-mir-196b	2670.0	715.958775	N
TCGA-KN-8434-01A-11R-2314-13	hsa-mir-197	503.0	134.879125	N
TCGA-KN-8434-01A-11R-2314-13	hsa-mir-1972-1	0.0	0.0	N
TCGA-KN-8434-01A-11R-2314-13	hsa-mir-1972-2	0.0	0.0	N
TCGA-KN-8434-01A-11R-2314-13	hsa-mir-1973	0.0	0.0	N
TCGA-KN-8434-01A-11R-2314-13	hsa-mir-1976	20.0	5.362987	N
TCGA-KN-8434-01A-11R-2314-13	hsa-mir-198	0.0	0.0	N
TCGA-KN-8434-01A-11R-2314-13	hsa-mir-199a-1	383.0	102.701203	Y
TCGA-KN-8434-01A-11R-2314-13	hsa-mir-199a-2	730.0	195.749028	Y
TCGA-KN-8434-01A-11R-2314-13	hsa-mir-199b	925.0	248.038152	Y
TCGA-KN-8434-01A-11R-2314-13	hsa-mir-19a	15.0	4.02224	N
TCGA-KN-8434-01A-11R-2314-13	hsa-mir-19b-1	11.0	2.949643	N
TCGA-KN-8434-01A-11R-2314-13	hsa-mir-19b-2	77.0	20.6475	N
TCGA-KN-8434-01A-11R-2314-13	hsa-mir-200a	2227.0	597.168611	N
TCGA-KN-8434-01A-11R-2314-13	hsa-mir-200b	2419.0	648.653287	N
TCGA-KN-8434-01A-11R-2314-13	hsa-mir-200c	8049.0	2158.334149	N
TCGA-KN-8434-01A-11R-2314-13	hsa-mir-202	1.0	0.268149	N
TCGA-KN-8434-01A-11R-2314-13	hsa-mir-203	5730.0	1536.495797	N
TCGA-KN-8434-01A-11R-2314-13	hsa-mir-204	229.0	61.406202	N
TCGA-KN-8434-01A-11R-2314-13	hsa-mir-205	2.0	0.536299	N
TCGA-KN-8434-01A-11R-2314-13	hsa-mir-2052	0.0	0.0	N
TCGA-KN-8434-01A-11R-2314-13	hsa-mir-2053	0.0	0.0	N
TCGA-KN-8434-01A-11R-2314-13	hsa-mir-2054	0.0	0.0	N
TCGA-KN-8434-01A-11R-2314-13	hsa-mir-206	0.0	0.0	N
TCGA-KN-8434-01A-11R-2314-13	hsa-mir-208a	0.0	0.0	N
TCGA-KN-8434-01A-11R-2314-13	hsa-mir-208b	0.0	0.0	N
TCGA-KN-8434-01A-11R-2314-13	hsa-mir-20a	285.0	76.422566	N
TCGA-KN-8434-01A-11R-2314-13	hsa-mir-20b	65.0	17.429708	N
TCGA-KN-8434-01A-11R-2314-13	hsa-mir-21	110824.0	29717.383989	N
TCGA-KN-8434-01A-11R-2314-13	hsa-mir-210	566.0	151.772534	N
TCGA-KN-8434-01A-11R-2314-13	hsa-mir-211	0.0	0.0	N
TCGA-KN-8434-01A-11R-2314-13	hsa-mir-2110	5.0	1.340747	N
TCGA-KN-8434-01A-11R-2314-13	hsa-mir-2113	0.0	0.0	N
TCGA-KN-8434-01A-11R-2314-13	hsa-mir-2114	0.0	0.0	N
TCGA-KN-8434-01A-11R-2314-13	hsa-mir-2115	0.0	0.0	N
TCGA-KN-8434-01A-11R-2314-13	hsa-mir-2116	1.0	0.268149	N
TCGA-KN-8434-01A-11R-2314-13	hsa-mir-2117	0.0	0.0	N
TCGA-KN-8434-01A-11R-2314-13	hsa-mir-212	13.0	3.485942	N
TCGA-KN-8434-01A-11R-2314-13	hsa-mir-214	6.0	1.608896	N
TCGA-KN-8434-01A-11R-2314-13	hsa-mir-215	32.0	8.580779	Y
TCGA-KN-8434-01A-11R-2314-13	hsa-mir-216a	3.0	0.804448	N
TCGA-KN-8434-01A-11R-2314-13	hsa-mir-216b	2.0	0.536299	N
TCGA-KN-8434-01A-11R-2314-13	hsa-mir-217	42.0	11.262273	N
TCGA-KN-8434-01A-11R-2314-13	hsa-mir-218-1	1.0	0.268149	N
TCGA-KN-8434-01A-11R-2314-13	hsa-mir-218-2	177.0	47.462436	N
TCGA-KN-8434-01A-11R-2314-13	hsa-mir-219-1	0.0	0.0	N
TCGA-KN-8434-01A-11R-2314-13	hsa-mir-219-2	0.0	0.0	N
TCGA-KN-8434-01A-11R-2314-13	hsa-mir-22	701252.0	188040.27067	N
TCGA-KN-8434-01A-11R-2314-13	hsa-mir-221	8313.0	2229.125578	N
TCGA-KN-8434-01A-11R-2314-13	hsa-mir-222	1854.0	497.148902	N
TCGA-KN-8434-01A-11R-2314-13	hsa-mir-223	126.0	33.786819	N
TCGA-KN-8434-01A-11R-2314-13	hsa-mir-224	27.0	7.240033	N
TCGA-KN-8434-01A-11R-2314-13	hsa-mir-2276	3.0	0.804448	N
TCGA-KN-8434-01A-11R-2314-13	hsa-mir-2277	3.0	0.804448	N
TCGA-KN-8434-01A-11R-2314-13	hsa-mir-2278	0.0	0.0	N
TCGA-KN-8434-01A-11R-2314-13	hsa-mir-2355	139.0	37.27276	N
TCGA-KN-8434-01A-11R-2314-13	hsa-mir-23a	10106.0	2709.91737	Y
TCGA-KN-8434-01A-11R-2314-13	hsa-mir-23b	5551.0	1488.497063	Y
TCGA-KN-8434-01A-11R-2314-13	hsa-mir-23c	4.0	1.072597	N
TCGA-KN-8434-01A-11R-2314-13	hsa-mir-24-1	58.0	15.552663	N
TCGA-KN-8434-01A-11R-2314-13	hsa-mir-24-2	4341.0	1164.036345	N
TCGA-KN-8434-01A-11R-2314-13	hsa-mir-25	10654.0	2856.863216	N
TCGA-KN-8434-01A-11R-2314-13	hsa-mir-26a-1	8.0	2.145195	N
TCGA-KN-8434-01A-11R-2314-13	hsa-mir-26a-2	6553.0	1757.182716	N
TCGA-KN-8434-01A-11R-2314-13	hsa-mir-26b	716.0	191.994937	N
TCGA-KN-8434-01A-11R-2314-13	hsa-mir-27a	2625.0	703.892054	Y
TCGA-KN-8434-01A-11R-2314-13	hsa-mir-27b	5808.0	1557.411447	Y
TCGA-KN-8434-01A-11R-2314-13	hsa-mir-28	5864.0	1572.427811	N
TCGA-KN-8434-01A-11R-2314-13	hsa-mir-2861	0.0	0.0	N
TCGA-KN-8434-01A-11R-2314-13	hsa-mir-2909	0.0	0.0	N
TCGA-KN-8434-01A-11R-2314-13	hsa-mir-296	3.0	0.804448	N
TCGA-KN-8434-01A-11R-2314-13	hsa-mir-297	0.0	0.0	N
TCGA-KN-8434-01A-11R-2314-13	hsa-mir-298	0.0	0.0	N
TCGA-KN-8434-01A-11R-2314-13	hsa-mir-299	1.0	0.268149	N
TCGA-KN-8434-01A-11R-2314-13	hsa-mir-29a	62880.0	16861.231369	N
TCGA-KN-8434-01A-11R-2314-13	hsa-mir-29b-1	2117.0	567.672182	Y
TCGA-KN-8434-01A-11R-2314-13	hsa-mir-29b-2	2152.0	577.057409	Y
TCGA-KN-8434-01A-11R-2314-13	hsa-mir-29c	8539.0	2289.727332	Y
TCGA-KN-8434-01A-11R-2314-13	hsa-mir-300	0.0	0.0	N
TCGA-KN-8434-01A-11R-2314-13	hsa-mir-301a	10.0	2.681494	N
TCGA-KN-8434-01A-11R-2314-13	hsa-mir-301b	0.0	0.0	N
TCGA-KN-8434-01A-11R-2314-13	hsa-mir-302a	0.0	0.0	N
TCGA-KN-8434-01A-11R-2314-13	hsa-mir-302b	0.0	0.0	N
TCGA-KN-8434-01A-11R-2314-13	hsa-mir-302c	0.0	0.0	N
TCGA-KN-8434-01A-11R-2314-13	hsa-mir-302d	0.0	0.0	N
TCGA-KN-8434-01A-11R-2314-13	hsa-mir-302e	0.0	0.0	N
TCGA-KN-8434-01A-11R-2314-13	hsa-mir-302f	0.0	0.0	N
TCGA-KN-8434-01A-11R-2314-13	hsa-mir-3065	16.0	4.29039	N
TCGA-KN-8434-01A-11R-2314-13	hsa-mir-3074	17.0	4.558539	N
TCGA-KN-8434-01A-11R-2314-13	hsa-mir-30a	588259.0	157741.270733	Y
TCGA-KN-8434-01A-11R-2314-13	hsa-mir-30b	3943.0	1057.312902	Y
TCGA-KN-8434-01A-11R-2314-13	hsa-mir-30c-1	17.0	4.558539	N
TCGA-KN-8434-01A-11R-2314-13	hsa-mir-30c-2	4555.0	1221.420307	Y
TCGA-KN-8434-01A-11R-2314-13	hsa-mir-30d	80148.0	21491.634411	N
TCGA-KN-8434-01A-11R-2314-13	hsa-mir-30e	90184.0	24182.781326	Y
TCGA-KN-8434-01A-11R-2314-13	hsa-mir-31	5.0	1.340747	N
TCGA-KN-8434-01A-11R-2314-13	hsa-mir-3115	0.0	0.0	N
TCGA-KN-8434-01A-11R-2314-13	hsa-mir-3116-1	0.0	0.0	N
TCGA-KN-8434-01A-11R-2314-13	hsa-mir-3116-2	0.0	0.0	N
TCGA-KN-8434-01A-11R-2314-13	hsa-mir-3117	3.0	0.804448	N
TCGA-KN-8434-01A-11R-2314-13	hsa-mir-3118-1	0.0	0.0	N
TCGA-KN-8434-01A-11R-2314-13	hsa-mir-3118-2	0.0	0.0	N
TCGA-KN-8434-01A-11R-2314-13	hsa-mir-3118-3	0.0	0.0	N
TCGA-KN-8434-01A-11R-2314-13	hsa-mir-3118-4	0.0	0.0	N
TCGA-KN-8434-01A-11R-2314-13	hsa-mir-3118-5	0.0	0.0	N
TCGA-KN-8434-01A-11R-2314-13	hsa-mir-3118-6	0.0	0.0	N
TCGA-KN-8434-01A-11R-2314-13	hsa-mir-3119-1	0.0	0.0	N
TCGA-KN-8434-01A-11R-2314-13	hsa-mir-3119-2	0.0	0.0	N
TCGA-KN-8434-01A-11R-2314-13	hsa-mir-3120	0.0	0.0	N
TCGA-KN-8434-01A-11R-2314-13	hsa-mir-3121	0.0	0.0	N
TCGA-KN-8434-01A-11R-2314-13	hsa-mir-3122	0.0	0.0	N
TCGA-KN-8434-01A-11R-2314-13	hsa-mir-3123	0.0	0.0	N
TCGA-KN-8434-01A-11R-2314-13	hsa-mir-3124	0.0	0.0	N
TCGA-KN-8434-01A-11R-2314-13	hsa-mir-3125	1.0	0.268149	N
TCGA-KN-8434-01A-11R-2314-13	hsa-mir-3126	1.0	0.268149	N
TCGA-KN-8434-01A-11R-2314-13	hsa-mir-3127	10.0	2.681494	N
TCGA-KN-8434-01A-11R-2314-13	hsa-mir-3128	0.0	0.0	N
TCGA-KN-8434-01A-11R-2314-13	hsa-mir-3129	2.0	0.536299	N
TCGA-KN-8434-01A-11R-2314-13	hsa-mir-3130-1	11.0	2.949643	N
TCGA-KN-8434-01A-11R-2314-13	hsa-mir-3130-2	0.0	0.0	N
TCGA-KN-8434-01A-11R-2314-13	hsa-mir-3131	0.0	0.0	N
TCGA-KN-8434-01A-11R-2314-13	hsa-mir-3132	0.0	0.0	N
TCGA-KN-8434-01A-11R-2314-13	hsa-mir-3133	0.0	0.0	N
TCGA-KN-8434-01A-11R-2314-13	hsa-mir-3134	0.0	0.0	N
TCGA-KN-8434-01A-11R-2314-13	hsa-mir-3135	0.0	0.0	N
TCGA-KN-8434-01A-11R-2314-13	hsa-mir-3136	2.0	0.536299	N
TCGA-KN-8434-01A-11R-2314-13	hsa-mir-3137	0.0	0.0	N
TCGA-KN-8434-01A-11R-2314-13	hsa-mir-3138	0.0	0.0	N
TCGA-KN-8434-01A-11R-2314-13	hsa-mir-3139	0.0	0.0	N
TCGA-KN-8434-01A-11R-2314-13	hsa-mir-3140	0.0	0.0	N
TCGA-KN-8434-01A-11R-2314-13	hsa-mir-3141	0.0	0.0	N
TCGA-KN-8434-01A-11R-2314-13	hsa-mir-3142	0.0	0.0	N
TCGA-KN-8434-01A-11R-2314-13	hsa-mir-3143	0.0	0.0	N
TCGA-KN-8434-01A-11R-2314-13	hsa-mir-3144	0.0	0.0	N
TCGA-KN-8434-01A-11R-2314-13	hsa-mir-3145	0.0	0.0	N
TCGA-KN-8434-01A-11R-2314-13	hsa-mir-3146	0.0	0.0	N
TCGA-KN-8434-01A-11R-2314-13	hsa-mir-3147	0.0	0.0	N
TCGA-KN-8434-01A-11R-2314-13	hsa-mir-3148	0.0	0.0	N
TCGA-KN-8434-01A-11R-2314-13	hsa-mir-3149	0.0	0.0	N
TCGA-KN-8434-01A-11R-2314-13	hsa-mir-3150	1.0	0.268149	N
TCGA-KN-8434-01A-11R-2314-13	hsa-mir-3150b	1.0	0.268149	N
TCGA-KN-8434-01A-11R-2314-13	hsa-mir-3151	0.0	0.0	N
TCGA-KN-8434-01A-11R-2314-13	hsa-mir-3152	1.0	0.268149	N
TCGA-KN-8434-01A-11R-2314-13	hsa-mir-3153	0.0	0.0	N
TCGA-KN-8434-01A-11R-2314-13	hsa-mir-3154	0.0	0.0	N
TCGA-KN-8434-01A-11R-2314-13	hsa-mir-3155	0.0	0.0	N
TCGA-KN-8434-01A-11R-2314-13	hsa-mir-3156-1	0.0	0.0	N
TCGA-KN-8434-01A-11R-2314-13	hsa-mir-3156-2	0.0	0.0	N
TCGA-KN-8434-01A-11R-2314-13	hsa-mir-3156-3	0.0	0.0	N
TCGA-KN-8434-01A-11R-2314-13	hsa-mir-3157	0.0	0.0	N
TCGA-KN-8434-01A-11R-2314-13	hsa-mir-3158-1	0.0	0.0	N
TCGA-KN-8434-01A-11R-2314-13	hsa-mir-3158-2	0.0	0.0	N
TCGA-KN-8434-01A-11R-2314-13	hsa-mir-3159	0.0	0.0	N
TCGA-KN-8434-01A-11R-2314-13	hsa-mir-3160-1	0.0	0.0	N
TCGA-KN-8434-01A-11R-2314-13	hsa-mir-3160-2	0.0	0.0	N
TCGA-KN-8434-01A-11R-2314-13	hsa-mir-3161	0.0	0.0	N
TCGA-KN-8434-01A-11R-2314-13	hsa-mir-3162	0.0	0.0	N
TCGA-KN-8434-01A-11R-2314-13	hsa-mir-3163	0.0	0.0	N
TCGA-KN-8434-01A-11R-2314-13	hsa-mir-3164	0.0	0.0	N
TCGA-KN-8434-01A-11R-2314-13	hsa-mir-3165	0.0	0.0	N
TCGA-KN-8434-01A-11R-2314-13	hsa-mir-3166	1.0	0.268149	N
TCGA-KN-8434-01A-11R-2314-13	hsa-mir-3167	0.0	0.0	N
TCGA-KN-8434-01A-11R-2314-13	hsa-mir-3168	0.0	0.0	N
TCGA-KN-8434-01A-11R-2314-13	hsa-mir-3169	0.0	0.0	N
TCGA-KN-8434-01A-11R-2314-13	hsa-mir-3170	3.0	0.804448	N
TCGA-KN-8434-01A-11R-2314-13	hsa-mir-3171	0.0	0.0	N
TCGA-KN-8434-01A-11R-2314-13	hsa-mir-3173	3.0	0.804448	N
TCGA-KN-8434-01A-11R-2314-13	hsa-mir-3174	0.0	0.0	N
TCGA-KN-8434-01A-11R-2314-13	hsa-mir-3175	0.0	0.0	N
TCGA-KN-8434-01A-11R-2314-13	hsa-mir-3176	0.0	0.0	N
TCGA-KN-8434-01A-11R-2314-13	hsa-mir-3177	0.0	0.0	N
TCGA-KN-8434-01A-11R-2314-13	hsa-mir-3178	0.0	0.0	N
TCGA-KN-8434-01A-11R-2314-13	hsa-mir-3179-1	0.0	0.0	N
TCGA-KN-8434-01A-11R-2314-13	hsa-mir-3179-2	0.0	0.0	N
TCGA-KN-8434-01A-11R-2314-13	hsa-mir-3179-3	0.0	0.0	N
TCGA-KN-8434-01A-11R-2314-13	hsa-mir-3180-1	0.0	0.0	N
TCGA-KN-8434-01A-11R-2314-13	hsa-mir-3180-2	0.0	0.0	N
TCGA-KN-8434-01A-11R-2314-13	hsa-mir-3180-3	0.0	0.0	N
TCGA-KN-8434-01A-11R-2314-13	hsa-mir-3180-4	0.0	0.0	N
TCGA-KN-8434-01A-11R-2314-13	hsa-mir-3180-5	0.0	0.0	N
TCGA-KN-8434-01A-11R-2314-13	hsa-mir-3181	0.0	0.0	N
TCGA-KN-8434-01A-11R-2314-13	hsa-mir-3182	0.0	0.0	N
TCGA-KN-8434-01A-11R-2314-13	hsa-mir-3183	0.0	0.0	N
TCGA-KN-8434-01A-11R-2314-13	hsa-mir-3184	0.0	0.0	N
TCGA-KN-8434-01A-11R-2314-13	hsa-mir-3185	0.0	0.0	N
TCGA-KN-8434-01A-11R-2314-13	hsa-mir-3186	0.0	0.0	N
TCGA-KN-8434-01A-11R-2314-13	hsa-mir-3187	0.0	0.0	N
TCGA-KN-8434-01A-11R-2314-13	hsa-mir-3188	0.0	0.0	N
TCGA-KN-8434-01A-11R-2314-13	hsa-mir-3189	1.0	0.268149	N
TCGA-KN-8434-01A-11R-2314-13	hsa-mir-3190	1.0	0.268149	N
TCGA-KN-8434-01A-11R-2314-13	hsa-mir-3191	2.0	0.536299	N
TCGA-KN-8434-01A-11R-2314-13	hsa-mir-3192	0.0	0.0	N
TCGA-KN-8434-01A-11R-2314-13	hsa-mir-3193	2.0	0.536299	N
TCGA-KN-8434-01A-11R-2314-13	hsa-mir-3194	0.0	0.0	N
TCGA-KN-8434-01A-11R-2314-13	hsa-mir-3195	1.0	0.268149	N
TCGA-KN-8434-01A-11R-2314-13	hsa-mir-3196	0.0	0.0	N
TCGA-KN-8434-01A-11R-2314-13	hsa-mir-3197	1.0	0.268149	N
TCGA-KN-8434-01A-11R-2314-13	hsa-mir-3198	0.0	0.0	N
TCGA-KN-8434-01A-11R-2314-13	hsa-mir-3199-1	2.0	0.536299	N
TCGA-KN-8434-01A-11R-2314-13	hsa-mir-3199-2	0.0	0.0	N
TCGA-KN-8434-01A-11R-2314-13	hsa-mir-32	57.0	15.284513	N
TCGA-KN-8434-01A-11R-2314-13	hsa-mir-3200	2.0	0.536299	N
TCGA-KN-8434-01A-11R-2314-13	hsa-mir-3201	0.0	0.0	N
TCGA-KN-8434-01A-11R-2314-13	hsa-mir-3202-1	0.0	0.0	N
TCGA-KN-8434-01A-11R-2314-13	hsa-mir-3202-2	0.0	0.0	N
TCGA-KN-8434-01A-11R-2314-13	hsa-mir-320a	612.0	164.107405	Y
TCGA-KN-8434-01A-11R-2314-13	hsa-mir-320b-1	0.0	0.0	N
TCGA-KN-8434-01A-11R-2314-13	hsa-mir-320b-2	4.0	1.072597	Y
TCGA-KN-8434-01A-11R-2314-13	hsa-mir-320c-1	1.0	0.268149	N
TCGA-KN-8434-01A-11R-2314-13	hsa-mir-320c-2	1.0	0.268149	N
TCGA-KN-8434-01A-11R-2314-13	hsa-mir-320d-1	0.0	0.0	N
TCGA-KN-8434-01A-11R-2314-13	hsa-mir-320d-2	2.0	0.536299	N
TCGA-KN-8434-01A-11R-2314-13	hsa-mir-320e	0.0	0.0	N
TCGA-KN-8434-01A-11R-2314-13	hsa-mir-323	0.0	0.0	N
TCGA-KN-8434-01A-11R-2314-13	hsa-mir-323b	0.0	0.0	N
TCGA-KN-8434-01A-11R-2314-13	hsa-mir-324	90.0	24.133442	N
TCGA-KN-8434-01A-11R-2314-13	hsa-mir-325	0.0	0.0	N
TCGA-KN-8434-01A-11R-2314-13	hsa-mir-326	7.0	1.877045	N
TCGA-KN-8434-01A-11R-2314-13	hsa-mir-328	179.0	47.998734	N
TCGA-KN-8434-01A-11R-2314-13	hsa-mir-329-1	0.0	0.0	N
TCGA-KN-8434-01A-11R-2314-13	hsa-mir-329-2	0.0	0.0	N
TCGA-KN-8434-01A-11R-2314-13	hsa-mir-330	47.0	12.60302	N
TCGA-KN-8434-01A-11R-2314-13	hsa-mir-331	108.0	28.96013	N
TCGA-KN-8434-01A-11R-2314-13	hsa-mir-335	57.0	15.284513	N
TCGA-KN-8434-01A-11R-2314-13	hsa-mir-337	3.0	0.804448	N
TCGA-KN-8434-01A-11R-2314-13	hsa-mir-338	588.0	157.67182	N
TCGA-KN-8434-01A-11R-2314-13	hsa-mir-339	59.0	15.820812	N
TCGA-KN-8434-01A-11R-2314-13	hsa-mir-33a	312.0	83.662598	N
TCGA-KN-8434-01A-11R-2314-13	hsa-mir-33b	9.0	2.413344	N
TCGA-KN-8434-01A-11R-2314-13	hsa-mir-340	38.0	10.189675	N
TCGA-KN-8434-01A-11R-2314-13	hsa-mir-342	116.0	31.105325	N
TCGA-KN-8434-01A-11R-2314-13	hsa-mir-345	30.0	8.044481	N
TCGA-KN-8434-01A-11R-2314-13	hsa-mir-346	0.0	0.0	N
TCGA-KN-8434-01A-11R-2314-13	hsa-mir-34a	129.0	34.591267	N
TCGA-KN-8434-01A-11R-2314-13	hsa-mir-34b	6.0	1.608896	N
TCGA-KN-8434-01A-11R-2314-13	hsa-mir-34c	26.0	6.971883	N
TCGA-KN-8434-01A-11R-2314-13	hsa-mir-3605	7.0	1.877045	N
TCGA-KN-8434-01A-11R-2314-13	hsa-mir-3606	0.0	0.0	N
TCGA-KN-8434-01A-11R-2314-13	hsa-mir-3607	319.0	85.539644	N
TCGA-KN-8434-01A-11R-2314-13	hsa-mir-3609	3.0	0.804448	N
TCGA-KN-8434-01A-11R-2314-13	hsa-mir-361	1174.0	314.807341	N
TCGA-KN-8434-01A-11R-2314-13	hsa-mir-3610	1.0	0.268149	N
TCGA-KN-8434-01A-11R-2314-13	hsa-mir-3611	0.0	0.0	N
TCGA-KN-8434-01A-11R-2314-13	hsa-mir-3612	0.0	0.0	N
TCGA-KN-8434-01A-11R-2314-13	hsa-mir-3613	19.0	5.094838	N
TCGA-KN-8434-01A-11R-2314-13	hsa-mir-3614	0.0	0.0	N
TCGA-KN-8434-01A-11R-2314-13	hsa-mir-3615	8.0	2.145195	N
TCGA-KN-8434-01A-11R-2314-13	hsa-mir-3616	0.0	0.0	N
TCGA-KN-8434-01A-11R-2314-13	hsa-mir-3617	0.0	0.0	N
TCGA-KN-8434-01A-11R-2314-13	hsa-mir-3618	0.0	0.0	N
TCGA-KN-8434-01A-11R-2314-13	hsa-mir-3619	0.0	0.0	N
TCGA-KN-8434-01A-11R-2314-13	hsa-mir-362	122.0	32.714221	N
TCGA-KN-8434-01A-11R-2314-13	hsa-mir-3620	0.0	0.0	N
TCGA-KN-8434-01A-11R-2314-13	hsa-mir-3621	0.0	0.0	N
TCGA-KN-8434-01A-11R-2314-13	hsa-mir-3622a	0.0	0.0	N
TCGA-KN-8434-01A-11R-2314-13	hsa-mir-3622b	0.0	0.0	N
TCGA-KN-8434-01A-11R-2314-13	hsa-mir-363	19.0	5.094838	N
TCGA-KN-8434-01A-11R-2314-13	hsa-mir-3646	0.0	0.0	N
TCGA-KN-8434-01A-11R-2314-13	hsa-mir-3647	19.0	5.094838	N
TCGA-KN-8434-01A-11R-2314-13	hsa-mir-3648	7.0	1.877045	N
TCGA-KN-8434-01A-11R-2314-13	hsa-mir-3649	0.0	0.0	N
TCGA-KN-8434-01A-11R-2314-13	hsa-mir-365-1	68.0	18.234156	N
TCGA-KN-8434-01A-11R-2314-13	hsa-mir-365-2	79.0	21.183799	N
TCGA-KN-8434-01A-11R-2314-13	hsa-mir-3650	0.0	0.0	N
TCGA-KN-8434-01A-11R-2314-13	hsa-mir-3651	2.0	0.536299	N
TCGA-KN-8434-01A-11R-2314-13	hsa-mir-3652	3.0	0.804448	N
TCGA-KN-8434-01A-11R-2314-13	hsa-mir-3653	31.0	8.31263	N
TCGA-KN-8434-01A-11R-2314-13	hsa-mir-3654	0.0	0.0	N
TCGA-KN-8434-01A-11R-2314-13	hsa-mir-3655	1.0	0.268149	N
TCGA-KN-8434-01A-11R-2314-13	hsa-mir-3656	0.0	0.0	N
TCGA-KN-8434-01A-11R-2314-13	hsa-mir-3657	0.0	0.0	N
TCGA-KN-8434-01A-11R-2314-13	hsa-mir-3658	0.0	0.0	N
TCGA-KN-8434-01A-11R-2314-13	hsa-mir-3659	0.0	0.0	N
TCGA-KN-8434-01A-11R-2314-13	hsa-mir-3660	0.0	0.0	N
TCGA-KN-8434-01A-11R-2314-13	hsa-mir-3661	0.0	0.0	N
TCGA-KN-8434-01A-11R-2314-13	hsa-mir-3662	0.0	0.0	N
TCGA-KN-8434-01A-11R-2314-13	hsa-mir-3663	0.0	0.0	N
TCGA-KN-8434-01A-11R-2314-13	hsa-mir-3664	0.0	0.0	N
TCGA-KN-8434-01A-11R-2314-13	hsa-mir-3665	0.0	0.0	N
TCGA-KN-8434-01A-11R-2314-13	hsa-mir-3666	0.0	0.0	N
TCGA-KN-8434-01A-11R-2314-13	hsa-mir-3667	0.0	0.0	N
TCGA-KN-8434-01A-11R-2314-13	hsa-mir-3668	0.0	0.0	N
TCGA-KN-8434-01A-11R-2314-13	hsa-mir-3669	0.0	0.0	N
TCGA-KN-8434-01A-11R-2314-13	hsa-mir-367	0.0	0.0	N
TCGA-KN-8434-01A-11R-2314-13	hsa-mir-3670	0.0	0.0	N
TCGA-KN-8434-01A-11R-2314-13	hsa-mir-3671	0.0	0.0	N
TCGA-KN-8434-01A-11R-2314-13	hsa-mir-3672	0.0	0.0	N
TCGA-KN-8434-01A-11R-2314-13	hsa-mir-3673	0.0	0.0	N
TCGA-KN-8434-01A-11R-2314-13	hsa-mir-3674	0.0	0.0	N
TCGA-KN-8434-01A-11R-2314-13	hsa-mir-3675	0.0	0.0	N
TCGA-KN-8434-01A-11R-2314-13	hsa-mir-3676	13.0	3.485942	N
TCGA-KN-8434-01A-11R-2314-13	hsa-mir-3677	5.0	1.340747	N
TCGA-KN-8434-01A-11R-2314-13	hsa-mir-3678	0.0	0.0	N
TCGA-KN-8434-01A-11R-2314-13	hsa-mir-3679	0.0	0.0	N
TCGA-KN-8434-01A-11R-2314-13	hsa-mir-3680	0.0	0.0	N
TCGA-KN-8434-01A-11R-2314-13	hsa-mir-3681	0.0	0.0	N
TCGA-KN-8434-01A-11R-2314-13	hsa-mir-3682	2.0	0.536299	N
TCGA-KN-8434-01A-11R-2314-13	hsa-mir-3683	0.0	0.0	N
TCGA-KN-8434-01A-11R-2314-13	hsa-mir-3684	1.0	0.268149	N
TCGA-KN-8434-01A-11R-2314-13	hsa-mir-3685	0.0	0.0	N
TCGA-KN-8434-01A-11R-2314-13	hsa-mir-3686	0.0	0.0	N
TCGA-KN-8434-01A-11R-2314-13	hsa-mir-3687	3.0	0.804448	N
TCGA-KN-8434-01A-11R-2314-13	hsa-mir-3688	0.0	0.0	N
TCGA-KN-8434-01A-11R-2314-13	hsa-mir-3689a	0.0	0.0	N
TCGA-KN-8434-01A-11R-2314-13	hsa-mir-3689b	0.0	0.0	N
TCGA-KN-8434-01A-11R-2314-13	hsa-mir-369	2.0	0.536299	N
TCGA-KN-8434-01A-11R-2314-13	hsa-mir-3690	1.0	0.268149	N
TCGA-KN-8434-01A-11R-2314-13	hsa-mir-3691	0.0	0.0	N
TCGA-KN-8434-01A-11R-2314-13	hsa-mir-3692	0.0	0.0	N
TCGA-KN-8434-01A-11R-2314-13	hsa-mir-370	4.0	1.072597	N
TCGA-KN-8434-01A-11R-2314-13	hsa-mir-371	0.0	0.0	N
TCGA-KN-8434-01A-11R-2314-13	hsa-mir-3713	0.0	0.0	N
TCGA-KN-8434-01A-11R-2314-13	hsa-mir-3714	0.0	0.0	N
TCGA-KN-8434-01A-11R-2314-13	hsa-mir-372	0.0	0.0	N
TCGA-KN-8434-01A-11R-2314-13	hsa-mir-373	0.0	0.0	N
TCGA-KN-8434-01A-11R-2314-13	hsa-mir-374a	1577.0	422.871531	N
TCGA-KN-8434-01A-11R-2314-13	hsa-mir-374b	253.0	67.841787	N
TCGA-KN-8434-01A-11R-2314-13	hsa-mir-374c	0.0	0.0	N
TCGA-KN-8434-01A-11R-2314-13	hsa-mir-375	2299.0	616.475364	N
TCGA-KN-8434-01A-11R-2314-13	hsa-mir-376a-1	0.0	0.0	N
TCGA-KN-8434-01A-11R-2314-13	hsa-mir-376a-2	0.0	0.0	N
TCGA-KN-8434-01A-11R-2314-13	hsa-mir-376b	0.0	0.0	N
TCGA-KN-8434-01A-11R-2314-13	hsa-mir-376c	2.0	0.536299	N
TCGA-KN-8434-01A-11R-2314-13	hsa-mir-377	3.0	0.804448	N
TCGA-KN-8434-01A-11R-2314-13	hsa-mir-378	2442.0	654.820722	N
TCGA-KN-8434-01A-11R-2314-13	hsa-mir-378b	0.0	0.0	N
TCGA-KN-8434-01A-11R-2314-13	hsa-mir-378c	51.0	13.675617	N
TCGA-KN-8434-01A-11R-2314-13	hsa-mir-379	198.0	53.093572	N
TCGA-KN-8434-01A-11R-2314-13	hsa-mir-380	0.0	0.0	N
TCGA-KN-8434-01A-11R-2314-13	hsa-mir-381	20.0	5.362987	N
TCGA-KN-8434-01A-11R-2314-13	hsa-mir-382	4.0	1.072597	N
TCGA-KN-8434-01A-11R-2314-13	hsa-mir-383	0.0	0.0	N
TCGA-KN-8434-01A-11R-2314-13	hsa-mir-384	0.0	0.0	N
TCGA-KN-8434-01A-11R-2314-13	hsa-mir-3907	0.0	0.0	N
TCGA-KN-8434-01A-11R-2314-13	hsa-mir-3908	0.0	0.0	N
TCGA-KN-8434-01A-11R-2314-13	hsa-mir-3909	2.0	0.536299	N
TCGA-KN-8434-01A-11R-2314-13	hsa-mir-3910-1	0.0	0.0	N
TCGA-KN-8434-01A-11R-2314-13	hsa-mir-3910-2	0.0	0.0	N
TCGA-KN-8434-01A-11R-2314-13	hsa-mir-3911	0.0	0.0	N
TCGA-KN-8434-01A-11R-2314-13	hsa-mir-3912	1.0	0.268149	N
TCGA-KN-8434-01A-11R-2314-13	hsa-mir-3913-1	6.0	1.608896	N
TCGA-KN-8434-01A-11R-2314-13	hsa-mir-3913-2	0.0	0.0	N
TCGA-KN-8434-01A-11R-2314-13	hsa-mir-3914-1	0.0	0.0	N
TCGA-KN-8434-01A-11R-2314-13	hsa-mir-3914-2	0.0	0.0	N
TCGA-KN-8434-01A-11R-2314-13	hsa-mir-3915	0.0	0.0	N
TCGA-KN-8434-01A-11R-2314-13	hsa-mir-3916	0.0	0.0	N
TCGA-KN-8434-01A-11R-2314-13	hsa-mir-3917	1.0	0.268149	N
TCGA-KN-8434-01A-11R-2314-13	hsa-mir-3918	0.0	0.0	N
TCGA-KN-8434-01A-11R-2314-13	hsa-mir-3919	0.0	0.0	N
TCGA-KN-8434-01A-11R-2314-13	hsa-mir-3920	1.0	0.268149	N
TCGA-KN-8434-01A-11R-2314-13	hsa-mir-3921	1.0	0.268149	N
TCGA-KN-8434-01A-11R-2314-13	hsa-mir-3922	1.0	0.268149	N
TCGA-KN-8434-01A-11R-2314-13	hsa-mir-3923	0.0	0.0	N
TCGA-KN-8434-01A-11R-2314-13	hsa-mir-3924	0.0	0.0	N
TCGA-KN-8434-01A-11R-2314-13	hsa-mir-3925	0.0	0.0	N
TCGA-KN-8434-01A-11R-2314-13	hsa-mir-3926-1	1.0	0.268149	N
TCGA-KN-8434-01A-11R-2314-13	hsa-mir-3926-2	0.0	0.0	N
TCGA-KN-8434-01A-11R-2314-13	hsa-mir-3927	0.0	0.0	N
TCGA-KN-8434-01A-11R-2314-13	hsa-mir-3928	3.0	0.804448	N
TCGA-KN-8434-01A-11R-2314-13	hsa-mir-3929	0.0	0.0	N
TCGA-KN-8434-01A-11R-2314-13	hsa-mir-3934	1.0	0.268149	N
TCGA-KN-8434-01A-11R-2314-13	hsa-mir-3935	0.0	0.0	N
TCGA-KN-8434-01A-11R-2314-13	hsa-mir-3936	0.0	0.0	N
TCGA-KN-8434-01A-11R-2314-13	hsa-mir-3937	0.0	0.0	N
TCGA-KN-8434-01A-11R-2314-13	hsa-mir-3938	0.0	0.0	N
TCGA-KN-8434-01A-11R-2314-13	hsa-mir-3939	0.0	0.0	N
TCGA-KN-8434-01A-11R-2314-13	hsa-mir-3940	2.0	0.536299	N
TCGA-KN-8434-01A-11R-2314-13	hsa-mir-3941	1.0	0.268149	N
TCGA-KN-8434-01A-11R-2314-13	hsa-mir-3942	0.0	0.0	N
TCGA-KN-8434-01A-11R-2314-13	hsa-mir-3943	0.0	0.0	N
TCGA-KN-8434-01A-11R-2314-13	hsa-mir-3944	0.0	0.0	N
TCGA-KN-8434-01A-11R-2314-13	hsa-mir-3945	0.0	0.0	N
TCGA-KN-8434-01A-11R-2314-13	hsa-mir-409	9.0	2.413344	N
TCGA-KN-8434-01A-11R-2314-13	hsa-mir-410	5.0	1.340747	N
TCGA-KN-8434-01A-11R-2314-13	hsa-mir-411	0.0	0.0	N
TCGA-KN-8434-01A-11R-2314-13	hsa-mir-412	1.0	0.268149	N
TCGA-KN-8434-01A-11R-2314-13	hsa-mir-421	17.0	4.558539	N
TCGA-KN-8434-01A-11R-2314-13	hsa-mir-422a	0.0	0.0	N
TCGA-KN-8434-01A-11R-2314-13	hsa-mir-423	242.0	64.892144	N
TCGA-KN-8434-01A-11R-2314-13	hsa-mir-424	635.0	170.27484	N
TCGA-KN-8434-01A-11R-2314-13	hsa-mir-425	222.0	59.529157	N
TCGA-KN-8434-01A-11R-2314-13	hsa-mir-4251	0.0	0.0	N
TCGA-KN-8434-01A-11R-2314-13	hsa-mir-4252	0.0	0.0	N
TCGA-KN-8434-01A-11R-2314-13	hsa-mir-4253	0.0	0.0	N
TCGA-KN-8434-01A-11R-2314-13	hsa-mir-4254	0.0	0.0	N
TCGA-KN-8434-01A-11R-2314-13	hsa-mir-4255	0.0	0.0	N
TCGA-KN-8434-01A-11R-2314-13	hsa-mir-4256	0.0	0.0	N
TCGA-KN-8434-01A-11R-2314-13	hsa-mir-4257	0.0	0.0	N
TCGA-KN-8434-01A-11R-2314-13	hsa-mir-4258	0.0	0.0	N
TCGA-KN-8434-01A-11R-2314-13	hsa-mir-4259	0.0	0.0	N
TCGA-KN-8434-01A-11R-2314-13	hsa-mir-4260	0.0	0.0	N
TCGA-KN-8434-01A-11R-2314-13	hsa-mir-4261	0.0	0.0	N
TCGA-KN-8434-01A-11R-2314-13	hsa-mir-4262	0.0	0.0	N
TCGA-KN-8434-01A-11R-2314-13	hsa-mir-4263	0.0	0.0	N
TCGA-KN-8434-01A-11R-2314-13	hsa-mir-4264	0.0	0.0	N
TCGA-KN-8434-01A-11R-2314-13	hsa-mir-4265	0.0	0.0	N
TCGA-KN-8434-01A-11R-2314-13	hsa-mir-4266	0.0	0.0	N
TCGA-KN-8434-01A-11R-2314-13	hsa-mir-4267	0.0	0.0	N
TCGA-KN-8434-01A-11R-2314-13	hsa-mir-4268	0.0	0.0	N
TCGA-KN-8434-01A-11R-2314-13	hsa-mir-4269	0.0	0.0	N
TCGA-KN-8434-01A-11R-2314-13	hsa-mir-4270	0.0	0.0	N
TCGA-KN-8434-01A-11R-2314-13	hsa-mir-4271	0.0	0.0	N
TCGA-KN-8434-01A-11R-2314-13	hsa-mir-4272	0.0	0.0	N
TCGA-KN-8434-01A-11R-2314-13	hsa-mir-4273	0.0	0.0	N
TCGA-KN-8434-01A-11R-2314-13	hsa-mir-4274	0.0	0.0	N
TCGA-KN-8434-01A-11R-2314-13	hsa-mir-4275	0.0	0.0	N
TCGA-KN-8434-01A-11R-2314-13	hsa-mir-4276	0.0	0.0	N
TCGA-KN-8434-01A-11R-2314-13	hsa-mir-4277	0.0	0.0	N
TCGA-KN-8434-01A-11R-2314-13	hsa-mir-4278	0.0	0.0	N
TCGA-KN-8434-01A-11R-2314-13	hsa-mir-4279	0.0	0.0	N
TCGA-KN-8434-01A-11R-2314-13	hsa-mir-4280	0.0	0.0	N
TCGA-KN-8434-01A-11R-2314-13	hsa-mir-4281	0.0	0.0	N
TCGA-KN-8434-01A-11R-2314-13	hsa-mir-4282	0.0	0.0	N
TCGA-KN-8434-01A-11R-2314-13	hsa-mir-4283-1	0.0	0.0	N
TCGA-KN-8434-01A-11R-2314-13	hsa-mir-4283-2	0.0	0.0	N
TCGA-KN-8434-01A-11R-2314-13	hsa-mir-4284	0.0	0.0	N
TCGA-KN-8434-01A-11R-2314-13	hsa-mir-4285	0.0	0.0	N
TCGA-KN-8434-01A-11R-2314-13	hsa-mir-4286	0.0	0.0	N
TCGA-KN-8434-01A-11R-2314-13	hsa-mir-4287	0.0	0.0	N
TCGA-KN-8434-01A-11R-2314-13	hsa-mir-4288	0.0	0.0	N
TCGA-KN-8434-01A-11R-2314-13	hsa-mir-4289	0.0	0.0	N
TCGA-KN-8434-01A-11R-2314-13	hsa-mir-429	262.0	70.255131	N
TCGA-KN-8434-01A-11R-2314-13	hsa-mir-4290	0.0	0.0	N
TCGA-KN-8434-01A-11R-2314-13	hsa-mir-4291	0.0	0.0	N
TCGA-KN-8434-01A-11R-2314-13	hsa-mir-4292	0.0	0.0	N
TCGA-KN-8434-01A-11R-2314-13	hsa-mir-4293	0.0	0.0	N
TCGA-KN-8434-01A-11R-2314-13	hsa-mir-4294	0.0	0.0	N
TCGA-KN-8434-01A-11R-2314-13	hsa-mir-4295	0.0	0.0	N
TCGA-KN-8434-01A-11R-2314-13	hsa-mir-4296	0.0	0.0	N
TCGA-KN-8434-01A-11R-2314-13	hsa-mir-4297	0.0	0.0	N
TCGA-KN-8434-01A-11R-2314-13	hsa-mir-4298	0.0	0.0	N
TCGA-KN-8434-01A-11R-2314-13	hsa-mir-4299	0.0	0.0	N
TCGA-KN-8434-01A-11R-2314-13	hsa-mir-4300	0.0	0.0	N
TCGA-KN-8434-01A-11R-2314-13	hsa-mir-4301	0.0	0.0	N
TCGA-KN-8434-01A-11R-2314-13	hsa-mir-4302	0.0	0.0	N
TCGA-KN-8434-01A-11R-2314-13	hsa-mir-4303	0.0	0.0	N
TCGA-KN-8434-01A-11R-2314-13	hsa-mir-4304	0.0	0.0	N
TCGA-KN-8434-01A-11R-2314-13	hsa-mir-4305	0.0	0.0	N
TCGA-KN-8434-01A-11R-2314-13	hsa-mir-4306	1.0	0.268149	N
TCGA-KN-8434-01A-11R-2314-13	hsa-mir-4307	0.0	0.0	N
TCGA-KN-8434-01A-11R-2314-13	hsa-mir-4308	0.0	0.0	N
TCGA-KN-8434-01A-11R-2314-13	hsa-mir-4309	0.0	0.0	N
TCGA-KN-8434-01A-11R-2314-13	hsa-mir-431	1.0	0.268149	N
TCGA-KN-8434-01A-11R-2314-13	hsa-mir-4310	0.0	0.0	N
TCGA-KN-8434-01A-11R-2314-13	hsa-mir-4311	0.0	0.0	N
TCGA-KN-8434-01A-11R-2314-13	hsa-mir-4312	0.0	0.0	N
TCGA-KN-8434-01A-11R-2314-13	hsa-mir-4313	0.0	0.0	N
TCGA-KN-8434-01A-11R-2314-13	hsa-mir-4314	0.0	0.0	N
TCGA-KN-8434-01A-11R-2314-13	hsa-mir-4315-1	0.0	0.0	N
TCGA-KN-8434-01A-11R-2314-13	hsa-mir-4315-2	0.0	0.0	N
TCGA-KN-8434-01A-11R-2314-13	hsa-mir-4316	0.0	0.0	N
TCGA-KN-8434-01A-11R-2314-13	hsa-mir-4317	0.0	0.0	N
TCGA-KN-8434-01A-11R-2314-13	hsa-mir-4318	0.0	0.0	N
TCGA-KN-8434-01A-11R-2314-13	hsa-mir-4319	0.0	0.0	N
TCGA-KN-8434-01A-11R-2314-13	hsa-mir-432	1.0	0.268149	N
TCGA-KN-8434-01A-11R-2314-13	hsa-mir-4320	0.0	0.0	N
TCGA-KN-8434-01A-11R-2314-13	hsa-mir-4321	0.0	0.0	N
TCGA-KN-8434-01A-11R-2314-13	hsa-mir-4322	0.0	0.0	N
TCGA-KN-8434-01A-11R-2314-13	hsa-mir-4323	0.0	0.0	N
TCGA-KN-8434-01A-11R-2314-13	hsa-mir-4324	0.0	0.0	N
TCGA-KN-8434-01A-11R-2314-13	hsa-mir-4325	0.0	0.0	N
TCGA-KN-8434-01A-11R-2314-13	hsa-mir-4326	9.0	2.413344	N
TCGA-KN-8434-01A-11R-2314-13	hsa-mir-4327	0.0	0.0	N
TCGA-KN-8434-01A-11R-2314-13	hsa-mir-4328	0.0	0.0	N
TCGA-KN-8434-01A-11R-2314-13	hsa-mir-4329	0.0	0.0	N
TCGA-KN-8434-01A-11R-2314-13	hsa-mir-433	0.0	0.0	N
TCGA-KN-8434-01A-11R-2314-13	hsa-mir-4330	0.0	0.0	N
TCGA-KN-8434-01A-11R-2314-13	hsa-mir-448	0.0	0.0	N
TCGA-KN-8434-01A-11R-2314-13	hsa-mir-449a	0.0	0.0	N
TCGA-KN-8434-01A-11R-2314-13	hsa-mir-449b	0.0	0.0	N
TCGA-KN-8434-01A-11R-2314-13	hsa-mir-449c	0.0	0.0	N
TCGA-KN-8434-01A-11R-2314-13	hsa-mir-450a-1	23.0	6.167435	N
TCGA-KN-8434-01A-11R-2314-13	hsa-mir-450a-2	9.0	2.413344	N
TCGA-KN-8434-01A-11R-2314-13	hsa-mir-450b	59.0	15.820812	N
TCGA-KN-8434-01A-11R-2314-13	hsa-mir-451	2350.0	630.150981	N
TCGA-KN-8434-01A-11R-2314-13	hsa-mir-452	82.0	21.988247	N
TCGA-KN-8434-01A-11R-2314-13	hsa-mir-454	7.0	1.877045	N
TCGA-KN-8434-01A-11R-2314-13	hsa-mir-455	124.0	33.25052	N
TCGA-KN-8434-01A-11R-2314-13	hsa-mir-466	9.0	2.413344	N
TCGA-KN-8434-01A-11R-2314-13	hsa-mir-483	8.0	2.145195	N
TCGA-KN-8434-01A-11R-2314-13	hsa-mir-484	113.0	30.300877	N
TCGA-KN-8434-01A-11R-2314-13	hsa-mir-485	1.0	0.268149	N
TCGA-KN-8434-01A-11R-2314-13	hsa-mir-486	1080.0	289.601302	N
TCGA-KN-8434-01A-11R-2314-13	hsa-mir-487a	0.0	0.0	N
TCGA-KN-8434-01A-11R-2314-13	hsa-mir-487b	1.0	0.268149	N
TCGA-KN-8434-01A-11R-2314-13	hsa-mir-488	1.0	0.268149	N
TCGA-KN-8434-01A-11R-2314-13	hsa-mir-489	2.0	0.536299	N
TCGA-KN-8434-01A-11R-2314-13	hsa-mir-490	0.0	0.0	N
TCGA-KN-8434-01A-11R-2314-13	hsa-mir-491	3.0	0.804448	N
TCGA-KN-8434-01A-11R-2314-13	hsa-mir-492	0.0	0.0	N
TCGA-KN-8434-01A-11R-2314-13	hsa-mir-493	0.0	0.0	N
TCGA-KN-8434-01A-11R-2314-13	hsa-mir-494	0.0	0.0	N
TCGA-KN-8434-01A-11R-2314-13	hsa-mir-495	1.0	0.268149	N
TCGA-KN-8434-01A-11R-2314-13	hsa-mir-496	0.0	0.0	N
TCGA-KN-8434-01A-11R-2314-13	hsa-mir-497	37.0	9.921526	N
TCGA-KN-8434-01A-11R-2314-13	hsa-mir-498	0.0	0.0	N
TCGA-KN-8434-01A-11R-2314-13	hsa-mir-499	2.0	0.536299	N
TCGA-KN-8434-01A-11R-2314-13	hsa-mir-500a	1032.0	276.730133	Y
TCGA-KN-8434-01A-11R-2314-13	hsa-mir-500b	28.0	7.508182	Y
TCGA-KN-8434-01A-11R-2314-13	hsa-mir-501	150.0	40.222403	N
TCGA-KN-8434-01A-11R-2314-13	hsa-mir-502	55.0	14.748214	Y
TCGA-KN-8434-01A-11R-2314-13	hsa-mir-503	47.0	12.60302	N
TCGA-KN-8434-01A-11R-2314-13	hsa-mir-504	15.0	4.02224	N
TCGA-KN-8434-01A-11R-2314-13	hsa-mir-505	110.0	29.496429	N
TCGA-KN-8434-01A-11R-2314-13	hsa-mir-506	0.0	0.0	N
TCGA-KN-8434-01A-11R-2314-13	hsa-mir-507	0.0	0.0	N
TCGA-KN-8434-01A-11R-2314-13	hsa-mir-508	16.0	4.29039	N
TCGA-KN-8434-01A-11R-2314-13	hsa-mir-509-1	1.0	0.268149	N
TCGA-KN-8434-01A-11R-2314-13	hsa-mir-509-2	3.0	0.804448	N
TCGA-KN-8434-01A-11R-2314-13	hsa-mir-509-3	4.0	1.072597	N
TCGA-KN-8434-01A-11R-2314-13	hsa-mir-510	0.0	0.0	N
TCGA-KN-8434-01A-11R-2314-13	hsa-mir-511-1	9.0	2.413344	N
TCGA-KN-8434-01A-11R-2314-13	hsa-mir-511-2	7.0	1.877045	N
TCGA-KN-8434-01A-11R-2314-13	hsa-mir-512-1	0.0	0.0	N
TCGA-KN-8434-01A-11R-2314-13	hsa-mir-512-2	0.0	0.0	N
TCGA-KN-8434-01A-11R-2314-13	hsa-mir-513a-1	0.0	0.0	N
TCGA-KN-8434-01A-11R-2314-13	hsa-mir-513a-2	0.0	0.0	N
TCGA-KN-8434-01A-11R-2314-13	hsa-mir-513b	0.0	0.0	N
TCGA-KN-8434-01A-11R-2314-13	hsa-mir-513c	0.0	0.0	N
TCGA-KN-8434-01A-11R-2314-13	hsa-mir-514-1	4.0	1.072597	N
TCGA-KN-8434-01A-11R-2314-13	hsa-mir-514-2	3.0	0.804448	N
TCGA-KN-8434-01A-11R-2314-13	hsa-mir-514-3	7.0	1.877045	N
TCGA-KN-8434-01A-11R-2314-13	hsa-mir-514b	0.0	0.0	N
TCGA-KN-8434-01A-11R-2314-13	hsa-mir-515-1	0.0	0.0	N
TCGA-KN-8434-01A-11R-2314-13	hsa-mir-515-2	0.0	0.0	N
TCGA-KN-8434-01A-11R-2314-13	hsa-mir-516a-1	1.0	0.268149	Y
TCGA-KN-8434-01A-11R-2314-13	hsa-mir-516a-2	0.0	0.0	N
TCGA-KN-8434-01A-11R-2314-13	hsa-mir-516b-1	0.0	0.0	N
TCGA-KN-8434-01A-11R-2314-13	hsa-mir-516b-2	0.0	0.0	N
TCGA-KN-8434-01A-11R-2314-13	hsa-mir-517a	0.0	0.0	N
TCGA-KN-8434-01A-11R-2314-13	hsa-mir-517b	0.0	0.0	N
TCGA-KN-8434-01A-11R-2314-13	hsa-mir-517c	0.0	0.0	N
TCGA-KN-8434-01A-11R-2314-13	hsa-mir-518a-1	0.0	0.0	N
TCGA-KN-8434-01A-11R-2314-13	hsa-mir-518a-2	0.0	0.0	N
TCGA-KN-8434-01A-11R-2314-13	hsa-mir-518b	0.0	0.0	N
TCGA-KN-8434-01A-11R-2314-13	hsa-mir-518c	2.0	0.536299	N
TCGA-KN-8434-01A-11R-2314-13	hsa-mir-518d	0.0	0.0	N
TCGA-KN-8434-01A-11R-2314-13	hsa-mir-518e	1.0	0.268149	Y
TCGA-KN-8434-01A-11R-2314-13	hsa-mir-518f	0.0	0.0	N
TCGA-KN-8434-01A-11R-2314-13	hsa-mir-519a-1	0.0	0.0	N
TCGA-KN-8434-01A-11R-2314-13	hsa-mir-519a-2	0.0	0.0	N
TCGA-KN-8434-01A-11R-2314-13	hsa-mir-519b	0.0	0.0	N
TCGA-KN-8434-01A-11R-2314-13	hsa-mir-519c	0.0	0.0	N
TCGA-KN-8434-01A-11R-2314-13	hsa-mir-519d	0.0	0.0	N
TCGA-KN-8434-01A-11R-2314-13	hsa-mir-519e	0.0	0.0	N
TCGA-KN-8434-01A-11R-2314-13	hsa-mir-520a	2.0	0.536299	N
TCGA-KN-8434-01A-11R-2314-13	hsa-mir-520b	0.0	0.0	N
TCGA-KN-8434-01A-11R-2314-13	hsa-mir-520c	0.0	0.0	N
TCGA-KN-8434-01A-11R-2314-13	hsa-mir-520d	0.0	0.0	N
TCGA-KN-8434-01A-11R-2314-13	hsa-mir-520e	0.0	0.0	N
TCGA-KN-8434-01A-11R-2314-13	hsa-mir-520f	0.0	0.0	N
TCGA-KN-8434-01A-11R-2314-13	hsa-mir-520g	0.0	0.0	N
TCGA-KN-8434-01A-11R-2314-13	hsa-mir-520h	0.0	0.0	N
TCGA-KN-8434-01A-11R-2314-13	hsa-mir-521-1	0.0	0.0	N
TCGA-KN-8434-01A-11R-2314-13	hsa-mir-521-2	0.0	0.0	N
TCGA-KN-8434-01A-11R-2314-13	hsa-mir-522	0.0	0.0	N
TCGA-KN-8434-01A-11R-2314-13	hsa-mir-523	0.0	0.0	N
TCGA-KN-8434-01A-11R-2314-13	hsa-mir-524	0.0	0.0	N
TCGA-KN-8434-01A-11R-2314-13	hsa-mir-525	0.0	0.0	N
TCGA-KN-8434-01A-11R-2314-13	hsa-mir-526a-1	0.0	0.0	N
TCGA-KN-8434-01A-11R-2314-13	hsa-mir-526a-2	0.0	0.0	N
TCGA-KN-8434-01A-11R-2314-13	hsa-mir-526b	1.0	0.268149	N
TCGA-KN-8434-01A-11R-2314-13	hsa-mir-527	0.0	0.0	N
TCGA-KN-8434-01A-11R-2314-13	hsa-mir-532	8813.0	2363.200255	N
TCGA-KN-8434-01A-11R-2314-13	hsa-mir-539	4.0	1.072597	N
TCGA-KN-8434-01A-11R-2314-13	hsa-mir-541	0.0	0.0	N
TCGA-KN-8434-01A-11R-2314-13	hsa-mir-542	927.0	248.574451	N
TCGA-KN-8434-01A-11R-2314-13	hsa-mir-543	0.0	0.0	N
TCGA-KN-8434-01A-11R-2314-13	hsa-mir-544	0.0	0.0	N
TCGA-KN-8434-01A-11R-2314-13	hsa-mir-544b	0.0	0.0	N
TCGA-KN-8434-01A-11R-2314-13	hsa-mir-545	1.0	0.268149	N
TCGA-KN-8434-01A-11R-2314-13	hsa-mir-548a-1	0.0	0.0	N
TCGA-KN-8434-01A-11R-2314-13	hsa-mir-548a-2	0.0	0.0	N
TCGA-KN-8434-01A-11R-2314-13	hsa-mir-548a-3	1.0	0.268149	N
TCGA-KN-8434-01A-11R-2314-13	hsa-mir-548aa-1	0.0	0.0	N
TCGA-KN-8434-01A-11R-2314-13	hsa-mir-548aa-2	0.0	0.0	N
TCGA-KN-8434-01A-11R-2314-13	hsa-mir-548b	0.0	0.0	N
TCGA-KN-8434-01A-11R-2314-13	hsa-mir-548c	0.0	0.0	N
TCGA-KN-8434-01A-11R-2314-13	hsa-mir-548d-1	0.0	0.0	N
TCGA-KN-8434-01A-11R-2314-13	hsa-mir-548d-2	0.0	0.0	N
TCGA-KN-8434-01A-11R-2314-13	hsa-mir-548e	1.0	0.268149	N
TCGA-KN-8434-01A-11R-2314-13	hsa-mir-548f-1	0.0	0.0	N
TCGA-KN-8434-01A-11R-2314-13	hsa-mir-548f-2	0.0	0.0	N
TCGA-KN-8434-01A-11R-2314-13	hsa-mir-548f-3	0.0	0.0	N
TCGA-KN-8434-01A-11R-2314-13	hsa-mir-548f-4	0.0	0.0	N
TCGA-KN-8434-01A-11R-2314-13	hsa-mir-548f-5	0.0	0.0	N
TCGA-KN-8434-01A-11R-2314-13	hsa-mir-548g	0.0	0.0	N
TCGA-KN-8434-01A-11R-2314-13	hsa-mir-548h-1	0.0	0.0	N
TCGA-KN-8434-01A-11R-2314-13	hsa-mir-548h-2	0.0	0.0	N
TCGA-KN-8434-01A-11R-2314-13	hsa-mir-548h-3	0.0	0.0	N
TCGA-KN-8434-01A-11R-2314-13	hsa-mir-548h-4	0.0	0.0	N
TCGA-KN-8434-01A-11R-2314-13	hsa-mir-548i-1	0.0	0.0	N
TCGA-KN-8434-01A-11R-2314-13	hsa-mir-548i-2	0.0	0.0	N
TCGA-KN-8434-01A-11R-2314-13	hsa-mir-548i-3	0.0	0.0	N
TCGA-KN-8434-01A-11R-2314-13	hsa-mir-548i-4	0.0	0.0	N
TCGA-KN-8434-01A-11R-2314-13	hsa-mir-548j	1.0	0.268149	N
TCGA-KN-8434-01A-11R-2314-13	hsa-mir-548k	1.0	0.268149	N
TCGA-KN-8434-01A-11R-2314-13	hsa-mir-548l	0.0	0.0	N
TCGA-KN-8434-01A-11R-2314-13	hsa-mir-548m	0.0	0.0	N
TCGA-KN-8434-01A-11R-2314-13	hsa-mir-548n	1.0	0.268149	N
TCGA-KN-8434-01A-11R-2314-13	hsa-mir-548o	0.0	0.0	N
TCGA-KN-8434-01A-11R-2314-13	hsa-mir-548p	0.0	0.0	N
TCGA-KN-8434-01A-11R-2314-13	hsa-mir-548q	0.0	0.0	N
TCGA-KN-8434-01A-11R-2314-13	hsa-mir-548s	2.0	0.536299	N
TCGA-KN-8434-01A-11R-2314-13	hsa-mir-548t	0.0	0.0	N
TCGA-KN-8434-01A-11R-2314-13	hsa-mir-548u	0.0	0.0	N
TCGA-KN-8434-01A-11R-2314-13	hsa-mir-548v	16.0	4.29039	N
TCGA-KN-8434-01A-11R-2314-13	hsa-mir-548w	0.0	0.0	N
TCGA-KN-8434-01A-11R-2314-13	hsa-mir-548x	0.0	0.0	N
TCGA-KN-8434-01A-11R-2314-13	hsa-mir-548y	0.0	0.0	N
TCGA-KN-8434-01A-11R-2314-13	hsa-mir-548z	0.0	0.0	N
TCGA-KN-8434-01A-11R-2314-13	hsa-mir-549	0.0	0.0	N
TCGA-KN-8434-01A-11R-2314-13	hsa-mir-550a-1	9.0	2.413344	N
TCGA-KN-8434-01A-11R-2314-13	hsa-mir-550a-2	9.0	2.413344	N
TCGA-KN-8434-01A-11R-2314-13	hsa-mir-550b-1	0.0	0.0	N
TCGA-KN-8434-01A-11R-2314-13	hsa-mir-550b-2	0.0	0.0	N
TCGA-KN-8434-01A-11R-2314-13	hsa-mir-551a	1.0	0.268149	N
TCGA-KN-8434-01A-11R-2314-13	hsa-mir-551b	6.0	1.608896	N
TCGA-KN-8434-01A-11R-2314-13	hsa-mir-552	3.0	0.804448	N
TCGA-KN-8434-01A-11R-2314-13	hsa-mir-553	0.0	0.0	N
TCGA-KN-8434-01A-11R-2314-13	hsa-mir-554	0.0	0.0	N
TCGA-KN-8434-01A-11R-2314-13	hsa-mir-555	0.0	0.0	N
TCGA-KN-8434-01A-11R-2314-13	hsa-mir-556	2.0	0.536299	N
TCGA-KN-8434-01A-11R-2314-13	hsa-mir-557	0.0	0.0	N
TCGA-KN-8434-01A-11R-2314-13	hsa-mir-558	0.0	0.0	N
TCGA-KN-8434-01A-11R-2314-13	hsa-mir-559	0.0	0.0	N
TCGA-KN-8434-01A-11R-2314-13	hsa-mir-561	27.0	7.240033	N
TCGA-KN-8434-01A-11R-2314-13	hsa-mir-562	0.0	0.0	N
TCGA-KN-8434-01A-11R-2314-13	hsa-mir-563	0.0	0.0	N
TCGA-KN-8434-01A-11R-2314-13	hsa-mir-564	0.0	0.0	N
TCGA-KN-8434-01A-11R-2314-13	hsa-mir-566	0.0	0.0	N
TCGA-KN-8434-01A-11R-2314-13	hsa-mir-567	0.0	0.0	N
TCGA-KN-8434-01A-11R-2314-13	hsa-mir-568	0.0	0.0	N
TCGA-KN-8434-01A-11R-2314-13	hsa-mir-569	0.0	0.0	N
TCGA-KN-8434-01A-11R-2314-13	hsa-mir-570	13.0	3.485942	N
TCGA-KN-8434-01A-11R-2314-13	hsa-mir-571	0.0	0.0	N
TCGA-KN-8434-01A-11R-2314-13	hsa-mir-572	0.0	0.0	N
TCGA-KN-8434-01A-11R-2314-13	hsa-mir-573	0.0	0.0	N
TCGA-KN-8434-01A-11R-2314-13	hsa-mir-574	140.0	37.54091	N
TCGA-KN-8434-01A-11R-2314-13	hsa-mir-575	0.0	0.0	N
TCGA-KN-8434-01A-11R-2314-13	hsa-mir-576	17.0	4.558539	N
TCGA-KN-8434-01A-11R-2314-13	hsa-mir-577	120.0	32.177922	N
TCGA-KN-8434-01A-11R-2314-13	hsa-mir-578	0.0	0.0	N
TCGA-KN-8434-01A-11R-2314-13	hsa-mir-579	1.0	0.268149	N
TCGA-KN-8434-01A-11R-2314-13	hsa-mir-580	2.0	0.536299	N
TCGA-KN-8434-01A-11R-2314-13	hsa-mir-581	5.0	1.340747	N
TCGA-KN-8434-01A-11R-2314-13	hsa-mir-582	4226.0	1133.199169	N
TCGA-KN-8434-01A-11R-2314-13	hsa-mir-583	0.0	0.0	N
TCGA-KN-8434-01A-11R-2314-13	hsa-mir-584	272.0	72.936624	N
TCGA-KN-8434-01A-11R-2314-13	hsa-mir-585	3.0	0.804448	N
TCGA-KN-8434-01A-11R-2314-13	hsa-mir-586	0.0	0.0	N
TCGA-KN-8434-01A-11R-2314-13	hsa-mir-587	0.0	0.0	N
TCGA-KN-8434-01A-11R-2314-13	hsa-mir-588	0.0	0.0	N
TCGA-KN-8434-01A-11R-2314-13	hsa-mir-589	300.0	80.444806	N
TCGA-KN-8434-01A-11R-2314-13	hsa-mir-590	39.0	10.457825	N
TCGA-KN-8434-01A-11R-2314-13	hsa-mir-591	0.0	0.0	N
TCGA-KN-8434-01A-11R-2314-13	hsa-mir-592	20.0	5.362987	N
TCGA-KN-8434-01A-11R-2314-13	hsa-mir-593	0.0	0.0	N
TCGA-KN-8434-01A-11R-2314-13	hsa-mir-595	0.0	0.0	N
TCGA-KN-8434-01A-11R-2314-13	hsa-mir-596	0.0	0.0	N
TCGA-KN-8434-01A-11R-2314-13	hsa-mir-597	0.0	0.0	N
TCGA-KN-8434-01A-11R-2314-13	hsa-mir-598	244.0	65.428442	N
TCGA-KN-8434-01A-11R-2314-13	hsa-mir-599	0.0	0.0	N
TCGA-KN-8434-01A-11R-2314-13	hsa-mir-600	0.0	0.0	N
TCGA-KN-8434-01A-11R-2314-13	hsa-mir-601	0.0	0.0	N
TCGA-KN-8434-01A-11R-2314-13	hsa-mir-602	0.0	0.0	N
TCGA-KN-8434-01A-11R-2314-13	hsa-mir-603	0.0	0.0	N
TCGA-KN-8434-01A-11R-2314-13	hsa-mir-604	0.0	0.0	N
TCGA-KN-8434-01A-11R-2314-13	hsa-mir-605	1.0	0.268149	N
TCGA-KN-8434-01A-11R-2314-13	hsa-mir-606	0.0	0.0	N
TCGA-KN-8434-01A-11R-2314-13	hsa-mir-607	2.0	0.536299	N
TCGA-KN-8434-01A-11R-2314-13	hsa-mir-608	0.0	0.0	N
TCGA-KN-8434-01A-11R-2314-13	hsa-mir-609	0.0	0.0	N
TCGA-KN-8434-01A-11R-2314-13	hsa-mir-610	0.0	0.0	N
TCGA-KN-8434-01A-11R-2314-13	hsa-mir-611	0.0	0.0	N
TCGA-KN-8434-01A-11R-2314-13	hsa-mir-612	0.0	0.0	N
TCGA-KN-8434-01A-11R-2314-13	hsa-mir-613	0.0	0.0	N
TCGA-KN-8434-01A-11R-2314-13	hsa-mir-614	0.0	0.0	N
TCGA-KN-8434-01A-11R-2314-13	hsa-mir-615	8.0	2.145195	N
TCGA-KN-8434-01A-11R-2314-13	hsa-mir-616	23.0	6.167435	N
TCGA-KN-8434-01A-11R-2314-13	hsa-mir-617	0.0	0.0	N
TCGA-KN-8434-01A-11R-2314-13	hsa-mir-618	33.0	8.848929	N
TCGA-KN-8434-01A-11R-2314-13	hsa-mir-619	0.0	0.0	N
TCGA-KN-8434-01A-11R-2314-13	hsa-mir-620	0.0	0.0	N
TCGA-KN-8434-01A-11R-2314-13	hsa-mir-621	0.0	0.0	N
TCGA-KN-8434-01A-11R-2314-13	hsa-mir-622	0.0	0.0	N
TCGA-KN-8434-01A-11R-2314-13	hsa-mir-623	0.0	0.0	N
TCGA-KN-8434-01A-11R-2314-13	hsa-mir-624	2.0	0.536299	N
TCGA-KN-8434-01A-11R-2314-13	hsa-mir-625	103.0	27.619383	N
TCGA-KN-8434-01A-11R-2314-13	hsa-mir-626	0.0	0.0	N
TCGA-KN-8434-01A-11R-2314-13	hsa-mir-627	0.0	0.0	N
TCGA-KN-8434-01A-11R-2314-13	hsa-mir-628	23.0	6.167435	N
TCGA-KN-8434-01A-11R-2314-13	hsa-mir-629	272.0	72.936624	N
TCGA-KN-8434-01A-11R-2314-13	hsa-mir-630	0.0	0.0	N
TCGA-KN-8434-01A-11R-2314-13	hsa-mir-631	0.0	0.0	N
TCGA-KN-8434-01A-11R-2314-13	hsa-mir-632	0.0	0.0	N
TCGA-KN-8434-01A-11R-2314-13	hsa-mir-633	0.0	0.0	N
TCGA-KN-8434-01A-11R-2314-13	hsa-mir-634	0.0	0.0	N
TCGA-KN-8434-01A-11R-2314-13	hsa-mir-635	0.0	0.0	N
TCGA-KN-8434-01A-11R-2314-13	hsa-mir-636	0.0	0.0	N
TCGA-KN-8434-01A-11R-2314-13	hsa-mir-637	0.0	0.0	N
TCGA-KN-8434-01A-11R-2314-13	hsa-mir-638	0.0	0.0	N
TCGA-KN-8434-01A-11R-2314-13	hsa-mir-639	2.0	0.536299	N
TCGA-KN-8434-01A-11R-2314-13	hsa-mir-640	0.0	0.0	N
TCGA-KN-8434-01A-11R-2314-13	hsa-mir-641	0.0	0.0	N
TCGA-KN-8434-01A-11R-2314-13	hsa-mir-642a	4.0	1.072597	N
TCGA-KN-8434-01A-11R-2314-13	hsa-mir-642b	0.0	0.0	N
TCGA-KN-8434-01A-11R-2314-13	hsa-mir-643	3.0	0.804448	N
TCGA-KN-8434-01A-11R-2314-13	hsa-mir-644	0.0	0.0	N
TCGA-KN-8434-01A-11R-2314-13	hsa-mir-645	0.0	0.0	N
TCGA-KN-8434-01A-11R-2314-13	hsa-mir-646	0.0	0.0	N
TCGA-KN-8434-01A-11R-2314-13	hsa-mir-647	0.0	0.0	N
TCGA-KN-8434-01A-11R-2314-13	hsa-mir-648	0.0	0.0	N
TCGA-KN-8434-01A-11R-2314-13	hsa-mir-649	0.0	0.0	N
TCGA-KN-8434-01A-11R-2314-13	hsa-mir-650	0.0	0.0	N
TCGA-KN-8434-01A-11R-2314-13	hsa-mir-651	87.0	23.328994	N
TCGA-KN-8434-01A-11R-2314-13	hsa-mir-652	65.0	17.429708	N
TCGA-KN-8434-01A-11R-2314-13	hsa-mir-653	131.0	35.127565	N
TCGA-KN-8434-01A-11R-2314-13	hsa-mir-654	10.0	2.681494	N
TCGA-KN-8434-01A-11R-2314-13	hsa-mir-655	0.0	0.0	N
TCGA-KN-8434-01A-11R-2314-13	hsa-mir-656	0.0	0.0	N
TCGA-KN-8434-01A-11R-2314-13	hsa-mir-657	0.0	0.0	N
TCGA-KN-8434-01A-11R-2314-13	hsa-mir-658	1.0	0.268149	N
TCGA-KN-8434-01A-11R-2314-13	hsa-mir-659	8.0	2.145195	N
TCGA-KN-8434-01A-11R-2314-13	hsa-mir-660	315.0	84.467046	N
TCGA-KN-8434-01A-11R-2314-13	hsa-mir-661	0.0	0.0	N
TCGA-KN-8434-01A-11R-2314-13	hsa-mir-662	0.0	0.0	N
TCGA-KN-8434-01A-11R-2314-13	hsa-mir-663	2.0	0.536299	N
TCGA-KN-8434-01A-11R-2314-13	hsa-mir-663b	0.0	0.0	N
TCGA-KN-8434-01A-11R-2314-13	hsa-mir-664	114.0	30.569026	N
TCGA-KN-8434-01A-11R-2314-13	hsa-mir-665	0.0	0.0	N
TCGA-KN-8434-01A-11R-2314-13	hsa-mir-668	0.0	0.0	N
TCGA-KN-8434-01A-11R-2314-13	hsa-mir-670	0.0	0.0	N
TCGA-KN-8434-01A-11R-2314-13	hsa-mir-671	42.0	11.262273	N
TCGA-KN-8434-01A-11R-2314-13	hsa-mir-675	47.0	12.60302	N
TCGA-KN-8434-01A-11R-2314-13	hsa-mir-676	12.0	3.217792	N
TCGA-KN-8434-01A-11R-2314-13	hsa-mir-7-1	50.0	13.407468	N
TCGA-KN-8434-01A-11R-2314-13	hsa-mir-7-2	2.0	0.536299	N
TCGA-KN-8434-01A-11R-2314-13	hsa-mir-7-3	0.0	0.0	N
TCGA-KN-8434-01A-11R-2314-13	hsa-mir-708	76.0	20.379351	N
TCGA-KN-8434-01A-11R-2314-13	hsa-mir-711	0.0	0.0	N
TCGA-KN-8434-01A-11R-2314-13	hsa-mir-718	0.0	0.0	N
TCGA-KN-8434-01A-11R-2314-13	hsa-mir-720	0.0	0.0	N
TCGA-KN-8434-01A-11R-2314-13	hsa-mir-744	81.0	21.720098	N
TCGA-KN-8434-01A-11R-2314-13	hsa-mir-758	8.0	2.145195	N
TCGA-KN-8434-01A-11R-2314-13	hsa-mir-759	0.0	0.0	N
TCGA-KN-8434-01A-11R-2314-13	hsa-mir-760	4.0	1.072597	N
TCGA-KN-8434-01A-11R-2314-13	hsa-mir-761	0.0	0.0	N
TCGA-KN-8434-01A-11R-2314-13	hsa-mir-762	0.0	0.0	N
TCGA-KN-8434-01A-11R-2314-13	hsa-mir-764	0.0	0.0	N
TCGA-KN-8434-01A-11R-2314-13	hsa-mir-765	0.0	0.0	N
TCGA-KN-8434-01A-11R-2314-13	hsa-mir-766	55.0	14.748214	N
TCGA-KN-8434-01A-11R-2314-13	hsa-mir-767	0.0	0.0	N
TCGA-KN-8434-01A-11R-2314-13	hsa-mir-769	59.0	15.820812	N
TCGA-KN-8434-01A-11R-2314-13	hsa-mir-770	0.0	0.0	N
TCGA-KN-8434-01A-11R-2314-13	hsa-mir-802	1.0	0.268149	N
TCGA-KN-8434-01A-11R-2314-13	hsa-mir-873	0.0	0.0	N
TCGA-KN-8434-01A-11R-2314-13	hsa-mir-874	1018.0	272.976042	N
TCGA-KN-8434-01A-11R-2314-13	hsa-mir-875	0.0	0.0	N
TCGA-KN-8434-01A-11R-2314-13	hsa-mir-876	0.0	0.0	N
TCGA-KN-8434-01A-11R-2314-13	hsa-mir-877	3.0	0.804448	N
TCGA-KN-8434-01A-11R-2314-13	hsa-mir-885	106.0	28.423832	N
TCGA-KN-8434-01A-11R-2314-13	hsa-mir-887	15.0	4.02224	N
TCGA-KN-8434-01A-11R-2314-13	hsa-mir-888	900.0	241.334418	N
TCGA-KN-8434-01A-11R-2314-13	hsa-mir-889	5.0	1.340747	N
TCGA-KN-8434-01A-11R-2314-13	hsa-mir-890	48.0	12.871169	N
TCGA-KN-8434-01A-11R-2314-13	hsa-mir-891a	150145.0	40261.28473	N
TCGA-KN-8434-01A-11R-2314-13	hsa-mir-891b	763.0	204.597957	N
TCGA-KN-8434-01A-11R-2314-13	hsa-mir-892a	1910.0	512.165266	N
TCGA-KN-8434-01A-11R-2314-13	hsa-mir-892b	295.0	79.104059	N
TCGA-KN-8434-01A-11R-2314-13	hsa-mir-9-1	355.0	95.193021	N
TCGA-KN-8434-01A-11R-2314-13	hsa-mir-9-2	329.0	88.221137	N
TCGA-KN-8434-01A-11R-2314-13	hsa-mir-9-3	0.0	0.0	N
TCGA-KN-8434-01A-11R-2314-13	hsa-mir-920	0.0	0.0	N
TCGA-KN-8434-01A-11R-2314-13	hsa-mir-921	0.0	0.0	N
TCGA-KN-8434-01A-11R-2314-13	hsa-mir-922	0.0	0.0	N
TCGA-KN-8434-01A-11R-2314-13	hsa-mir-924	0.0	0.0	N
TCGA-KN-8434-01A-11R-2314-13	hsa-mir-92a-1	510.0	136.75617	N
TCGA-KN-8434-01A-11R-2314-13	hsa-mir-92a-2	14942.0	4006.687645	N
TCGA-KN-8434-01A-11R-2314-13	hsa-mir-92b	127.0	34.054968	N
TCGA-KN-8434-01A-11R-2314-13	hsa-mir-93	7628.0	2045.443271	N
TCGA-KN-8434-01A-11R-2314-13	hsa-mir-933	0.0	0.0	N
TCGA-KN-8434-01A-11R-2314-13	hsa-mir-934	0.0	0.0	N
TCGA-KN-8434-01A-11R-2314-13	hsa-mir-935	2.0	0.536299	N
TCGA-KN-8434-01A-11R-2314-13	hsa-mir-936	0.0	0.0	N
TCGA-KN-8434-01A-11R-2314-13	hsa-mir-937	2.0	0.536299	N
TCGA-KN-8434-01A-11R-2314-13	hsa-mir-938	0.0	0.0	N
TCGA-KN-8434-01A-11R-2314-13	hsa-mir-939	2.0	0.536299	N
TCGA-KN-8434-01A-11R-2314-13	hsa-mir-940	9.0	2.413344	N
TCGA-KN-8434-01A-11R-2314-13	hsa-mir-941-1	0.0	0.0	N
TCGA-KN-8434-01A-11R-2314-13	hsa-mir-941-3	0.0	0.0	N
TCGA-KN-8434-01A-11R-2314-13	hsa-mir-941-4	0.0	0.0	N
TCGA-KN-8434-01A-11R-2314-13	hsa-mir-942	9.0	2.413344	N
TCGA-KN-8434-01A-11R-2314-13	hsa-mir-943	0.0	0.0	N
TCGA-KN-8434-01A-11R-2314-13	hsa-mir-944	1.0	0.268149	N
TCGA-KN-8434-01A-11R-2314-13	hsa-mir-95	2.0	0.536299	N
TCGA-KN-8434-01A-11R-2314-13	hsa-mir-96	122.0	32.714221	N
TCGA-KN-8434-01A-11R-2314-13	hsa-mir-98	85.0	22.792695	N
TCGA-KN-8434-01A-11R-2314-13	hsa-mir-99a	1945.0	521.550493	Y
TCGA-KN-8434-01A-11R-2314-13	hsa-mir-99b	126364.0	33884.424947	N
