# Supplementary material for: Dysfunctional miRNA-Mediated Regulation in Chromophobe Renal Cell Carcinoma
Source: PLoS One. 2016 Jun 3;11(6):e0156324. doi: 10.1371/journal.pone.0156324 (PMC4892590; doi:10.1371/journal.pone.0156324)
Supplement: S1 File — (ZIP) [file pone.0156324.s001.zip › S1_File miRNA expression profile downloaded from TCGA/case/bcgsc.ca__IlluminaHiSeq_miRNASeq__TCGA-KN-8435-01A-11R-2314-13__mirna_quantification.txt]

barcode	miRNA_ID	read_count	reads_per_million_miRNA_mapped	cross-mapped
TCGA-KN-8435-01A-11R-2314-13	hsa-let-7a-1	17278.0	3543.709372	N
TCGA-KN-8435-01A-11R-2314-13	hsa-let-7a-2	34614.0	7099.314516	N
TCGA-KN-8435-01A-11R-2314-13	hsa-let-7a-3	17102.0	3507.611858	N
TCGA-KN-8435-01A-11R-2314-13	hsa-let-7b	29528.0	6056.178397	N
TCGA-KN-8435-01A-11R-2314-13	hsa-let-7c	3168.0	649.755255	N
TCGA-KN-8435-01A-11R-2314-13	hsa-let-7d	2343.0	480.548157	N
TCGA-KN-8435-01A-11R-2314-13	hsa-let-7e	2702.0	554.178882	N
TCGA-KN-8435-01A-11R-2314-13	hsa-let-7f-1	32.0	6.563184	N
TCGA-KN-8435-01A-11R-2314-13	hsa-let-7f-2	22372.0	4588.486288	N
TCGA-KN-8435-01A-11R-2314-13	hsa-let-7g	2711.0	556.024778	N
TCGA-KN-8435-01A-11R-2314-13	hsa-let-7i	1019.0	208.996403	N
TCGA-KN-8435-01A-11R-2314-13	hsa-mir-1-1	0.0	0.0	N
TCGA-KN-8435-01A-11R-2314-13	hsa-mir-1-2	19.0	3.896891	N
TCGA-KN-8435-01A-11R-2314-13	hsa-mir-100	44920.0	9213.070089	N
TCGA-KN-8435-01A-11R-2314-13	hsa-mir-101-1	96988.0	19892.191492	N
TCGA-KN-8435-01A-11R-2314-13	hsa-mir-101-2	224.0	45.942291	N
TCGA-KN-8435-01A-11R-2314-13	hsa-mir-103-1	26049.0	5342.637194	Y
TCGA-KN-8435-01A-11R-2314-13	hsa-mir-103-1-as	0.0	0.0	N
TCGA-KN-8435-01A-11R-2314-13	hsa-mir-103-2	22.0	4.512189	N
TCGA-KN-8435-01A-11R-2314-13	hsa-mir-103-2-as	0.0	0.0	N
TCGA-KN-8435-01A-11R-2314-13	hsa-mir-105-1	0.0	0.0	N
TCGA-KN-8435-01A-11R-2314-13	hsa-mir-105-2	0.0	0.0	N
TCGA-KN-8435-01A-11R-2314-13	hsa-mir-106a	38.0	7.793781	Y
TCGA-KN-8435-01A-11R-2314-13	hsa-mir-106b	989.0	202.843418	N
TCGA-KN-8435-01A-11R-2314-13	hsa-mir-107	180.0	36.917912	Y
TCGA-KN-8435-01A-11R-2314-13	hsa-mir-10a	854807.0	175320.498753	N
TCGA-KN-8435-01A-11R-2314-13	hsa-mir-10b	1157625.0	237428.322848	N
TCGA-KN-8435-01A-11R-2314-13	hsa-mir-1178	0.0	0.0	N
TCGA-KN-8435-01A-11R-2314-13	hsa-mir-1179	0.0	0.0	N
TCGA-KN-8435-01A-11R-2314-13	hsa-mir-1180	32.0	6.563184	N
TCGA-KN-8435-01A-11R-2314-13	hsa-mir-1181	0.0	0.0	N
TCGA-KN-8435-01A-11R-2314-13	hsa-mir-1182	0.0	0.0	N
TCGA-KN-8435-01A-11R-2314-13	hsa-mir-1183	0.0	0.0	N
TCGA-KN-8435-01A-11R-2314-13	hsa-mir-1184-1	0.0	0.0	N
TCGA-KN-8435-01A-11R-2314-13	hsa-mir-1184-2	0.0	0.0	N
TCGA-KN-8435-01A-11R-2314-13	hsa-mir-1184-3	0.0	0.0	N
TCGA-KN-8435-01A-11R-2314-13	hsa-mir-1185-1	0.0	0.0	N
TCGA-KN-8435-01A-11R-2314-13	hsa-mir-1185-2	0.0	0.0	N
TCGA-KN-8435-01A-11R-2314-13	hsa-mir-1193	0.0	0.0	N
TCGA-KN-8435-01A-11R-2314-13	hsa-mir-1197	0.0	0.0	N
TCGA-KN-8435-01A-11R-2314-13	hsa-mir-1200	0.0	0.0	N
TCGA-KN-8435-01A-11R-2314-13	hsa-mir-1202	0.0	0.0	N
TCGA-KN-8435-01A-11R-2314-13	hsa-mir-1203	0.0	0.0	N
TCGA-KN-8435-01A-11R-2314-13	hsa-mir-1204	0.0	0.0	N
TCGA-KN-8435-01A-11R-2314-13	hsa-mir-1205	0.0	0.0	N
TCGA-KN-8435-01A-11R-2314-13	hsa-mir-1206	0.0	0.0	N
TCGA-KN-8435-01A-11R-2314-13	hsa-mir-1207	0.0	0.0	N
TCGA-KN-8435-01A-11R-2314-13	hsa-mir-1208	0.0	0.0	N
TCGA-KN-8435-01A-11R-2314-13	hsa-mir-122	0.0	0.0	N
TCGA-KN-8435-01A-11R-2314-13	hsa-mir-1224	0.0	0.0	N
TCGA-KN-8435-01A-11R-2314-13	hsa-mir-1225	0.0	0.0	N
TCGA-KN-8435-01A-11R-2314-13	hsa-mir-1226	0.0	0.0	N
TCGA-KN-8435-01A-11R-2314-13	hsa-mir-1227	1.0	0.2051	N
TCGA-KN-8435-01A-11R-2314-13	hsa-mir-1228	0.0	0.0	N
TCGA-KN-8435-01A-11R-2314-13	hsa-mir-1229	0.0	0.0	N
TCGA-KN-8435-01A-11R-2314-13	hsa-mir-1231	0.0	0.0	N
TCGA-KN-8435-01A-11R-2314-13	hsa-mir-1233-1	0.0	0.0	N
TCGA-KN-8435-01A-11R-2314-13	hsa-mir-1233-2	0.0	0.0	N
TCGA-KN-8435-01A-11R-2314-13	hsa-mir-1234	0.0	0.0	N
TCGA-KN-8435-01A-11R-2314-13	hsa-mir-1236	0.0	0.0	N
TCGA-KN-8435-01A-11R-2314-13	hsa-mir-1237	0.0	0.0	N
TCGA-KN-8435-01A-11R-2314-13	hsa-mir-1238	0.0	0.0	N
TCGA-KN-8435-01A-11R-2314-13	hsa-mir-124-1	0.0	0.0	N
TCGA-KN-8435-01A-11R-2314-13	hsa-mir-124-2	0.0	0.0	N
TCGA-KN-8435-01A-11R-2314-13	hsa-mir-124-3	0.0	0.0	N
TCGA-KN-8435-01A-11R-2314-13	hsa-mir-1243	0.0	0.0	N
TCGA-KN-8435-01A-11R-2314-13	hsa-mir-1244-1	0.0	0.0	N
TCGA-KN-8435-01A-11R-2314-13	hsa-mir-1244-2	0.0	0.0	N
TCGA-KN-8435-01A-11R-2314-13	hsa-mir-1244-3	0.0	0.0	N
TCGA-KN-8435-01A-11R-2314-13	hsa-mir-1245	1.0	0.2051	N
TCGA-KN-8435-01A-11R-2314-13	hsa-mir-1246	0.0	0.0	N
TCGA-KN-8435-01A-11R-2314-13	hsa-mir-1247	1.0	0.2051	N
TCGA-KN-8435-01A-11R-2314-13	hsa-mir-1248	6.0	1.230597	N
TCGA-KN-8435-01A-11R-2314-13	hsa-mir-1249	3.0	0.615299	N
TCGA-KN-8435-01A-11R-2314-13	hsa-mir-1250	0.0	0.0	N
TCGA-KN-8435-01A-11R-2314-13	hsa-mir-1251	0.0	0.0	N
TCGA-KN-8435-01A-11R-2314-13	hsa-mir-1252	0.0	0.0	N
TCGA-KN-8435-01A-11R-2314-13	hsa-mir-1253	0.0	0.0	N
TCGA-KN-8435-01A-11R-2314-13	hsa-mir-1254	0.0	0.0	N
TCGA-KN-8435-01A-11R-2314-13	hsa-mir-1255a	0.0	0.0	N
TCGA-KN-8435-01A-11R-2314-13	hsa-mir-1255b-1	0.0	0.0	N
TCGA-KN-8435-01A-11R-2314-13	hsa-mir-1255b-2	0.0	0.0	N
TCGA-KN-8435-01A-11R-2314-13	hsa-mir-1256	0.0	0.0	N
TCGA-KN-8435-01A-11R-2314-13	hsa-mir-1257	0.0	0.0	N
TCGA-KN-8435-01A-11R-2314-13	hsa-mir-1258	6.0	1.230597	N
TCGA-KN-8435-01A-11R-2314-13	hsa-mir-125a	3958.0	811.783869	N
TCGA-KN-8435-01A-11R-2314-13	hsa-mir-125b-1	15801.0	3240.777393	N
TCGA-KN-8435-01A-11R-2314-13	hsa-mir-125b-2	41.0	8.40908	N
TCGA-KN-8435-01A-11R-2314-13	hsa-mir-126	15081.0	3093.105744	N
TCGA-KN-8435-01A-11R-2314-13	hsa-mir-1260	0.0	0.0	N
TCGA-KN-8435-01A-11R-2314-13	hsa-mir-1260b	0.0	0.0	N
TCGA-KN-8435-01A-11R-2314-13	hsa-mir-1261	0.0	0.0	N
TCGA-KN-8435-01A-11R-2314-13	hsa-mir-1262	6.0	1.230597	N
TCGA-KN-8435-01A-11R-2314-13	hsa-mir-1263	0.0	0.0	N
TCGA-KN-8435-01A-11R-2314-13	hsa-mir-1264	0.0	0.0	N
TCGA-KN-8435-01A-11R-2314-13	hsa-mir-1265	0.0	0.0	N
TCGA-KN-8435-01A-11R-2314-13	hsa-mir-1266	22.0	4.512189	N
TCGA-KN-8435-01A-11R-2314-13	hsa-mir-1267	0.0	0.0	N
TCGA-KN-8435-01A-11R-2314-13	hsa-mir-1268	0.0	0.0	N
TCGA-KN-8435-01A-11R-2314-13	hsa-mir-1269	0.0	0.0	N
TCGA-KN-8435-01A-11R-2314-13	hsa-mir-127	177.0	36.302614	N
TCGA-KN-8435-01A-11R-2314-13	hsa-mir-1270-1	3.0	0.615299	N
TCGA-KN-8435-01A-11R-2314-13	hsa-mir-1270-2	2.0	0.410199	N
TCGA-KN-8435-01A-11R-2314-13	hsa-mir-1271	5.0	1.025498	N
TCGA-KN-8435-01A-11R-2314-13	hsa-mir-1272	0.0	0.0	N
TCGA-KN-8435-01A-11R-2314-13	hsa-mir-1273	0.0	0.0	N
TCGA-KN-8435-01A-11R-2314-13	hsa-mir-1273c	0.0	0.0	N
TCGA-KN-8435-01A-11R-2314-13	hsa-mir-1273d	0.0	0.0	N
TCGA-KN-8435-01A-11R-2314-13	hsa-mir-1274a	0.0	0.0	N
TCGA-KN-8435-01A-11R-2314-13	hsa-mir-1274b	4.0	0.820398	N
TCGA-KN-8435-01A-11R-2314-13	hsa-mir-1275	0.0	0.0	N
TCGA-KN-8435-01A-11R-2314-13	hsa-mir-1276	1.0	0.2051	N
TCGA-KN-8435-01A-11R-2314-13	hsa-mir-1277	5.0	1.025498	N
TCGA-KN-8435-01A-11R-2314-13	hsa-mir-1278	0.0	0.0	N
TCGA-KN-8435-01A-11R-2314-13	hsa-mir-1279	0.0	0.0	N
TCGA-KN-8435-01A-11R-2314-13	hsa-mir-128-1	99.0	20.304852	N
TCGA-KN-8435-01A-11R-2314-13	hsa-mir-128-2	72.0	14.767165	N
TCGA-KN-8435-01A-11R-2314-13	hsa-mir-1280	0.0	0.0	N
TCGA-KN-8435-01A-11R-2314-13	hsa-mir-1281	0.0	0.0	N
TCGA-KN-8435-01A-11R-2314-13	hsa-mir-1282	0.0	0.0	N
TCGA-KN-8435-01A-11R-2314-13	hsa-mir-1283-1	0.0	0.0	N
TCGA-KN-8435-01A-11R-2314-13	hsa-mir-1283-2	1.0	0.2051	N
TCGA-KN-8435-01A-11R-2314-13	hsa-mir-1284	0.0	0.0	N
TCGA-KN-8435-01A-11R-2314-13	hsa-mir-1285-1	0.0	0.0	N
TCGA-KN-8435-01A-11R-2314-13	hsa-mir-1285-2	0.0	0.0	N
TCGA-KN-8435-01A-11R-2314-13	hsa-mir-1286	0.0	0.0	N
TCGA-KN-8435-01A-11R-2314-13	hsa-mir-1287	25.0	5.127488	N
TCGA-KN-8435-01A-11R-2314-13	hsa-mir-1288	2.0	0.410199	N
TCGA-KN-8435-01A-11R-2314-13	hsa-mir-1289-1	0.0	0.0	N
TCGA-KN-8435-01A-11R-2314-13	hsa-mir-1289-2	0.0	0.0	N
TCGA-KN-8435-01A-11R-2314-13	hsa-mir-129-1	35.0	7.178483	N
TCGA-KN-8435-01A-11R-2314-13	hsa-mir-129-2	21.0	4.30709	N
TCGA-KN-8435-01A-11R-2314-13	hsa-mir-1290	0.0	0.0	N
TCGA-KN-8435-01A-11R-2314-13	hsa-mir-1291	0.0	0.0	N
TCGA-KN-8435-01A-11R-2314-13	hsa-mir-1292	0.0	0.0	N
TCGA-KN-8435-01A-11R-2314-13	hsa-mir-1293	1.0	0.2051	N
TCGA-KN-8435-01A-11R-2314-13	hsa-mir-1294	0.0	0.0	N
TCGA-KN-8435-01A-11R-2314-13	hsa-mir-1295	0.0	0.0	N
TCGA-KN-8435-01A-11R-2314-13	hsa-mir-1296	5.0	1.025498	N
TCGA-KN-8435-01A-11R-2314-13	hsa-mir-1297	0.0	0.0	N
TCGA-KN-8435-01A-11R-2314-13	hsa-mir-1298	0.0	0.0	N
TCGA-KN-8435-01A-11R-2314-13	hsa-mir-1299	0.0	0.0	N
TCGA-KN-8435-01A-11R-2314-13	hsa-mir-1301	9.0	1.845896	N
TCGA-KN-8435-01A-11R-2314-13	hsa-mir-1302-1	0.0	0.0	N
TCGA-KN-8435-01A-11R-2314-13	hsa-mir-1302-10	0.0	0.0	N
TCGA-KN-8435-01A-11R-2314-13	hsa-mir-1302-11	0.0	0.0	N
TCGA-KN-8435-01A-11R-2314-13	hsa-mir-1302-2	0.0	0.0	N
TCGA-KN-8435-01A-11R-2314-13	hsa-mir-1302-3	0.0	0.0	N
TCGA-KN-8435-01A-11R-2314-13	hsa-mir-1302-4	0.0	0.0	N
TCGA-KN-8435-01A-11R-2314-13	hsa-mir-1302-5	0.0	0.0	N
TCGA-KN-8435-01A-11R-2314-13	hsa-mir-1302-6	0.0	0.0	N
TCGA-KN-8435-01A-11R-2314-13	hsa-mir-1302-7	0.0	0.0	N
TCGA-KN-8435-01A-11R-2314-13	hsa-mir-1302-8	0.0	0.0	N
TCGA-KN-8435-01A-11R-2314-13	hsa-mir-1302-9	0.0	0.0	N
TCGA-KN-8435-01A-11R-2314-13	hsa-mir-1303	0.0	0.0	N
TCGA-KN-8435-01A-11R-2314-13	hsa-mir-1304	0.0	0.0	N
TCGA-KN-8435-01A-11R-2314-13	hsa-mir-1305	0.0	0.0	N
TCGA-KN-8435-01A-11R-2314-13	hsa-mir-1306	34.0	6.973383	N
TCGA-KN-8435-01A-11R-2314-13	hsa-mir-1307	1946.0	399.123651	N
TCGA-KN-8435-01A-11R-2314-13	hsa-mir-130a	28.0	5.742786	N
TCGA-KN-8435-01A-11R-2314-13	hsa-mir-130b	30.0	6.152985	N
TCGA-KN-8435-01A-11R-2314-13	hsa-mir-132	229.0	46.967788	N
TCGA-KN-8435-01A-11R-2314-13	hsa-mir-1321	0.0	0.0	N
TCGA-KN-8435-01A-11R-2314-13	hsa-mir-1322	0.0	0.0	N
TCGA-KN-8435-01A-11R-2314-13	hsa-mir-1323	3.0	0.615299	N
TCGA-KN-8435-01A-11R-2314-13	hsa-mir-1324	0.0	0.0	N
TCGA-KN-8435-01A-11R-2314-13	hsa-mir-133a-1	5.0	1.025498	N
TCGA-KN-8435-01A-11R-2314-13	hsa-mir-133a-2	0.0	0.0	N
TCGA-KN-8435-01A-11R-2314-13	hsa-mir-133b	0.0	0.0	N
TCGA-KN-8435-01A-11R-2314-13	hsa-mir-134	67.0	13.741667	N
TCGA-KN-8435-01A-11R-2314-13	hsa-mir-135a-1	1.0	0.2051	N
TCGA-KN-8435-01A-11R-2314-13	hsa-mir-135a-2	0.0	0.0	N
TCGA-KN-8435-01A-11R-2314-13	hsa-mir-135b	2.0	0.410199	N
TCGA-KN-8435-01A-11R-2314-13	hsa-mir-136	7.0	1.435697	N
TCGA-KN-8435-01A-11R-2314-13	hsa-mir-137	0.0	0.0	N
TCGA-KN-8435-01A-11R-2314-13	hsa-mir-138-1	0.0	0.0	N
TCGA-KN-8435-01A-11R-2314-13	hsa-mir-138-2	0.0	0.0	N
TCGA-KN-8435-01A-11R-2314-13	hsa-mir-139	164.0	33.63632	N
TCGA-KN-8435-01A-11R-2314-13	hsa-mir-140	3181.0	652.421548	N
TCGA-KN-8435-01A-11R-2314-13	hsa-mir-141	5224.0	1071.439852	N
TCGA-KN-8435-01A-11R-2314-13	hsa-mir-142	2323.0	476.446167	N
TCGA-KN-8435-01A-11R-2314-13	hsa-mir-143	100783.0	20670.544141	N
TCGA-KN-8435-01A-11R-2314-13	hsa-mir-144	3536.0	725.231875	N
TCGA-KN-8435-01A-11R-2314-13	hsa-mir-145	2183.0	447.732235	N
TCGA-KN-8435-01A-11R-2314-13	hsa-mir-1468	257.0	52.710575	N
TCGA-KN-8435-01A-11R-2314-13	hsa-mir-1469	0.0	0.0	N
TCGA-KN-8435-01A-11R-2314-13	hsa-mir-146a	36.0	7.383582	N
TCGA-KN-8435-01A-11R-2314-13	hsa-mir-146b	253.0	51.890177	N
TCGA-KN-8435-01A-11R-2314-13	hsa-mir-147	0.0	0.0	N
TCGA-KN-8435-01A-11R-2314-13	hsa-mir-1470	0.0	0.0	N
TCGA-KN-8435-01A-11R-2314-13	hsa-mir-1471	0.0	0.0	N
TCGA-KN-8435-01A-11R-2314-13	hsa-mir-147b	0.0	0.0	N
TCGA-KN-8435-01A-11R-2314-13	hsa-mir-148a	162782.0	33386.5088	N
TCGA-KN-8435-01A-11R-2314-13	hsa-mir-148b	361.0	74.040924	N
TCGA-KN-8435-01A-11R-2314-13	hsa-mir-149	13.0	2.666294	N
TCGA-KN-8435-01A-11R-2314-13	hsa-mir-150	245.0	50.24938	N
TCGA-KN-8435-01A-11R-2314-13	hsa-mir-151	4514.0	925.819198	N
TCGA-KN-8435-01A-11R-2314-13	hsa-mir-152	539.0	110.548637	N
TCGA-KN-8435-01A-11R-2314-13	hsa-mir-153-1	0.0	0.0	N
TCGA-KN-8435-01A-11R-2314-13	hsa-mir-153-2	17.0	3.486692	N
TCGA-KN-8435-01A-11R-2314-13	hsa-mir-1537	0.0	0.0	N
TCGA-KN-8435-01A-11R-2314-13	hsa-mir-1538	0.0	0.0	N
TCGA-KN-8435-01A-11R-2314-13	hsa-mir-1539	1.0	0.2051	N
TCGA-KN-8435-01A-11R-2314-13	hsa-mir-154	0.0	0.0	N
TCGA-KN-8435-01A-11R-2314-13	hsa-mir-155	44.0	9.024379	N
TCGA-KN-8435-01A-11R-2314-13	hsa-mir-15a	339.0	69.528735	N
TCGA-KN-8435-01A-11R-2314-13	hsa-mir-15b	1151.0	236.069539	N
TCGA-KN-8435-01A-11R-2314-13	hsa-mir-16-1	2359.0	483.829749	N
TCGA-KN-8435-01A-11R-2314-13	hsa-mir-16-2	37.0	7.588682	N
TCGA-KN-8435-01A-11R-2314-13	hsa-mir-17	1211.0	248.375509	Y
TCGA-KN-8435-01A-11R-2314-13	hsa-mir-181a-1	3096.0	634.98809	N
TCGA-KN-8435-01A-11R-2314-13	hsa-mir-181a-2	3960.0	812.194068	N
TCGA-KN-8435-01A-11R-2314-13	hsa-mir-181b-1	501.0	102.754856	N
TCGA-KN-8435-01A-11R-2314-13	hsa-mir-181b-2	13.0	2.666294	N
TCGA-KN-8435-01A-11R-2314-13	hsa-mir-181c	58.0	11.895772	N
TCGA-KN-8435-01A-11R-2314-13	hsa-mir-181d	8.0	1.640796	N
TCGA-KN-8435-01A-11R-2314-13	hsa-mir-182	220601.0	45245.157498	N
TCGA-KN-8435-01A-11R-2314-13	hsa-mir-1825	0.0	0.0	N
TCGA-KN-8435-01A-11R-2314-13	hsa-mir-1827	0.0	0.0	N
TCGA-KN-8435-01A-11R-2314-13	hsa-mir-183	56261.0	11539.103658	N
TCGA-KN-8435-01A-11R-2314-13	hsa-mir-184	1.0	0.2051	N
TCGA-KN-8435-01A-11R-2314-13	hsa-mir-185	229.0	46.967788	N
TCGA-KN-8435-01A-11R-2314-13	hsa-mir-186	375.0	76.912317	N
TCGA-KN-8435-01A-11R-2314-13	hsa-mir-187	800.0	164.07961	N
TCGA-KN-8435-01A-11R-2314-13	hsa-mir-188	19.0	3.896891	N
TCGA-KN-8435-01A-11R-2314-13	hsa-mir-18a	15.0	3.076493	N
TCGA-KN-8435-01A-11R-2314-13	hsa-mir-18b	1.0	0.2051	N
TCGA-KN-8435-01A-11R-2314-13	hsa-mir-190	15.0	3.076493	N
TCGA-KN-8435-01A-11R-2314-13	hsa-mir-1908	0.0	0.0	N
TCGA-KN-8435-01A-11R-2314-13	hsa-mir-1909	0.0	0.0	N
TCGA-KN-8435-01A-11R-2314-13	hsa-mir-190b	0.0	0.0	N
TCGA-KN-8435-01A-11R-2314-13	hsa-mir-191	1733.0	355.437455	N
TCGA-KN-8435-01A-11R-2314-13	hsa-mir-1910	0.0	0.0	N
TCGA-KN-8435-01A-11R-2314-13	hsa-mir-1911	0.0	0.0	N
TCGA-KN-8435-01A-11R-2314-13	hsa-mir-1912	0.0	0.0	N
TCGA-KN-8435-01A-11R-2314-13	hsa-mir-1913	0.0	0.0	N
TCGA-KN-8435-01A-11R-2314-13	hsa-mir-1914	0.0	0.0	N
TCGA-KN-8435-01A-11R-2314-13	hsa-mir-1915	0.0	0.0	N
TCGA-KN-8435-01A-11R-2314-13	hsa-mir-192	3934.0	806.861481	Y
TCGA-KN-8435-01A-11R-2314-13	hsa-mir-193a	263.0	53.941172	N
TCGA-KN-8435-01A-11R-2314-13	hsa-mir-193b	327.0	67.06754	N
TCGA-KN-8435-01A-11R-2314-13	hsa-mir-194-1	520.0	106.651746	N
TCGA-KN-8435-01A-11R-2314-13	hsa-mir-194-2	535.0	109.728239	N
TCGA-KN-8435-01A-11R-2314-13	hsa-mir-195	33.0	6.768284	N
TCGA-KN-8435-01A-11R-2314-13	hsa-mir-196a-1	118.0	24.201742	N
TCGA-KN-8435-01A-11R-2314-13	hsa-mir-196a-2	17.0	3.486692	N
TCGA-KN-8435-01A-11R-2314-13	hsa-mir-196b	2822.0	578.790824	N
TCGA-KN-8435-01A-11R-2314-13	hsa-mir-197	326.0	66.862441	N
TCGA-KN-8435-01A-11R-2314-13	hsa-mir-1972-1	0.0	0.0	N
TCGA-KN-8435-01A-11R-2314-13	hsa-mir-1972-2	0.0	0.0	N
TCGA-KN-8435-01A-11R-2314-13	hsa-mir-1973	0.0	0.0	N
TCGA-KN-8435-01A-11R-2314-13	hsa-mir-1976	26.0	5.332587	N
TCGA-KN-8435-01A-11R-2314-13	hsa-mir-198	0.0	0.0	N
TCGA-KN-8435-01A-11R-2314-13	hsa-mir-199a-1	670.0	137.416673	Y
TCGA-KN-8435-01A-11R-2314-13	hsa-mir-199a-2	1092.0	223.968667	Y
TCGA-KN-8435-01A-11R-2314-13	hsa-mir-199b	1502.0	308.059467	Y
TCGA-KN-8435-01A-11R-2314-13	hsa-mir-19a	17.0	3.486692	N
TCGA-KN-8435-01A-11R-2314-13	hsa-mir-19b-1	12.0	2.461194	N
TCGA-KN-8435-01A-11R-2314-13	hsa-mir-19b-2	155.0	31.790424	N
TCGA-KN-8435-01A-11R-2314-13	hsa-mir-200a	1651.0	338.619295	N
TCGA-KN-8435-01A-11R-2314-13	hsa-mir-200b	2289.0	469.472783	N
TCGA-KN-8435-01A-11R-2314-13	hsa-mir-200c	17106.0	3508.432256	N
TCGA-KN-8435-01A-11R-2314-13	hsa-mir-202	0.0	0.0	N
TCGA-KN-8435-01A-11R-2314-13	hsa-mir-203	2282.0	468.037087	N
TCGA-KN-8435-01A-11R-2314-13	hsa-mir-204	25.0	5.127488	N
TCGA-KN-8435-01A-11R-2314-13	hsa-mir-205	13.0	2.666294	N
TCGA-KN-8435-01A-11R-2314-13	hsa-mir-2052	0.0	0.0	N
TCGA-KN-8435-01A-11R-2314-13	hsa-mir-2053	0.0	0.0	N
TCGA-KN-8435-01A-11R-2314-13	hsa-mir-2054	0.0	0.0	N
TCGA-KN-8435-01A-11R-2314-13	hsa-mir-206	0.0	0.0	N
TCGA-KN-8435-01A-11R-2314-13	hsa-mir-208a	0.0	0.0	N
TCGA-KN-8435-01A-11R-2314-13	hsa-mir-208b	0.0	0.0	N
TCGA-KN-8435-01A-11R-2314-13	hsa-mir-20a	394.0	80.809208	N
TCGA-KN-8435-01A-11R-2314-13	hsa-mir-20b	150.0	30.764927	N
TCGA-KN-8435-01A-11R-2314-13	hsa-mir-21	95842.0	19657.147451	N
TCGA-KN-8435-01A-11R-2314-13	hsa-mir-210	8536.0	1750.729436	N
TCGA-KN-8435-01A-11R-2314-13	hsa-mir-211	0.0	0.0	N
TCGA-KN-8435-01A-11R-2314-13	hsa-mir-2110	3.0	0.615299	N
TCGA-KN-8435-01A-11R-2314-13	hsa-mir-2113	0.0	0.0	N
TCGA-KN-8435-01A-11R-2314-13	hsa-mir-2114	0.0	0.0	N
TCGA-KN-8435-01A-11R-2314-13	hsa-mir-2115	0.0	0.0	N
TCGA-KN-8435-01A-11R-2314-13	hsa-mir-2116	1.0	0.2051	N
TCGA-KN-8435-01A-11R-2314-13	hsa-mir-2117	0.0	0.0	N
TCGA-KN-8435-01A-11R-2314-13	hsa-mir-212	11.0	2.256095	N
TCGA-KN-8435-01A-11R-2314-13	hsa-mir-214	17.0	3.486692	N
TCGA-KN-8435-01A-11R-2314-13	hsa-mir-215	30.0	6.152985	Y
TCGA-KN-8435-01A-11R-2314-13	hsa-mir-216a	1.0	0.2051	N
TCGA-KN-8435-01A-11R-2314-13	hsa-mir-216b	0.0	0.0	N
TCGA-KN-8435-01A-11R-2314-13	hsa-mir-217	16.0	3.281592	N
TCGA-KN-8435-01A-11R-2314-13	hsa-mir-218-1	8.0	1.640796	N
TCGA-KN-8435-01A-11R-2314-13	hsa-mir-218-2	1214.0	248.990808	N
TCGA-KN-8435-01A-11R-2314-13	hsa-mir-219-1	0.0	0.0	N
TCGA-KN-8435-01A-11R-2314-13	hsa-mir-219-2	0.0	0.0	N
TCGA-KN-8435-01A-11R-2314-13	hsa-mir-22	384666.0	78894.808972	N
TCGA-KN-8435-01A-11R-2314-13	hsa-mir-221	6673.0	1368.629045	N
TCGA-KN-8435-01A-11R-2314-13	hsa-mir-222	1887.0	387.02278	N
TCGA-KN-8435-01A-11R-2314-13	hsa-mir-223	40.0	8.20398	N
TCGA-KN-8435-01A-11R-2314-13	hsa-mir-224	19.0	3.896891	N
TCGA-KN-8435-01A-11R-2314-13	hsa-mir-2276	0.0	0.0	N
TCGA-KN-8435-01A-11R-2314-13	hsa-mir-2277	1.0	0.2051	N
TCGA-KN-8435-01A-11R-2314-13	hsa-mir-2278	0.0	0.0	N
TCGA-KN-8435-01A-11R-2314-13	hsa-mir-2355	88.0	18.048757	N
TCGA-KN-8435-01A-11R-2314-13	hsa-mir-23a	7013.0	1438.362879	Y
TCGA-KN-8435-01A-11R-2314-13	hsa-mir-23b	4223.0	866.13524	Y
TCGA-KN-8435-01A-11R-2314-13	hsa-mir-23c	1.0	0.2051	N
TCGA-KN-8435-01A-11R-2314-13	hsa-mir-24-1	89.0	18.253857	N
TCGA-KN-8435-01A-11R-2314-13	hsa-mir-24-2	2465.0	505.570298	N
TCGA-KN-8435-01A-11R-2314-13	hsa-mir-25	12902.0	2646.193907	N
TCGA-KN-8435-01A-11R-2314-13	hsa-mir-26a-1	9.0	1.845896	N
TCGA-KN-8435-01A-11R-2314-13	hsa-mir-26a-2	5058.0	1037.393333	N
TCGA-KN-8435-01A-11R-2314-13	hsa-mir-26b	841.0	172.48869	N
TCGA-KN-8435-01A-11R-2314-13	hsa-mir-27a	1317.0	270.116058	Y
TCGA-KN-8435-01A-11R-2314-13	hsa-mir-27b	4939.0	1012.986491	Y
TCGA-KN-8435-01A-11R-2314-13	hsa-mir-28	4149.0	850.957876	N
TCGA-KN-8435-01A-11R-2314-13	hsa-mir-2861	0.0	0.0	N
TCGA-KN-8435-01A-11R-2314-13	hsa-mir-2909	0.0	0.0	N
TCGA-KN-8435-01A-11R-2314-13	hsa-mir-296	3.0	0.615299	N
TCGA-KN-8435-01A-11R-2314-13	hsa-mir-297	0.0	0.0	N
TCGA-KN-8435-01A-11R-2314-13	hsa-mir-298	0.0	0.0	N
TCGA-KN-8435-01A-11R-2314-13	hsa-mir-299	4.0	0.820398	N
TCGA-KN-8435-01A-11R-2314-13	hsa-mir-29a	45450.0	9321.772831	N
TCGA-KN-8435-01A-11R-2314-13	hsa-mir-29b-1	3053.0	626.168811	Y
TCGA-KN-8435-01A-11R-2314-13	hsa-mir-29b-2	3045.0	624.528015	N
TCGA-KN-8435-01A-11R-2314-13	hsa-mir-29c	6879.0	1410.879545	Y
TCGA-KN-8435-01A-11R-2314-13	hsa-mir-300	0.0	0.0	N
TCGA-KN-8435-01A-11R-2314-13	hsa-mir-301a	10.0	2.050995	N
TCGA-KN-8435-01A-11R-2314-13	hsa-mir-301b	0.0	0.0	N
TCGA-KN-8435-01A-11R-2314-13	hsa-mir-302a	0.0	0.0	N
TCGA-KN-8435-01A-11R-2314-13	hsa-mir-302b	0.0	0.0	N
TCGA-KN-8435-01A-11R-2314-13	hsa-mir-302c	0.0	0.0	N
TCGA-KN-8435-01A-11R-2314-13	hsa-mir-302d	0.0	0.0	N
TCGA-KN-8435-01A-11R-2314-13	hsa-mir-302e	0.0	0.0	N
TCGA-KN-8435-01A-11R-2314-13	hsa-mir-302f	0.0	0.0	N
TCGA-KN-8435-01A-11R-2314-13	hsa-mir-3065	6.0	1.230597	N
TCGA-KN-8435-01A-11R-2314-13	hsa-mir-3074	7.0	1.435697	N
TCGA-KN-8435-01A-11R-2314-13	hsa-mir-30a	854250.0	175206.258324	Y
TCGA-KN-8435-01A-11R-2314-13	hsa-mir-30b	7013.0	1438.362879	Y
TCGA-KN-8435-01A-11R-2314-13	hsa-mir-30c-1	18.0	3.691791	N
TCGA-KN-8435-01A-11R-2314-13	hsa-mir-30c-2	6936.0	1422.570217	Y
TCGA-KN-8435-01A-11R-2314-13	hsa-mir-30d	106121.0	21765.365338	N
TCGA-KN-8435-01A-11R-2314-13	hsa-mir-30e	138681.0	28443.405456	Y
TCGA-KN-8435-01A-11R-2314-13	hsa-mir-31	1.0	0.2051	N
TCGA-KN-8435-01A-11R-2314-13	hsa-mir-3115	0.0	0.0	N
TCGA-KN-8435-01A-11R-2314-13	hsa-mir-3116-1	0.0	0.0	N
TCGA-KN-8435-01A-11R-2314-13	hsa-mir-3116-2	0.0	0.0	N
TCGA-KN-8435-01A-11R-2314-13	hsa-mir-3117	3.0	0.615299	N
TCGA-KN-8435-01A-11R-2314-13	hsa-mir-3118-1	0.0	0.0	N
TCGA-KN-8435-01A-11R-2314-13	hsa-mir-3118-2	0.0	0.0	N
TCGA-KN-8435-01A-11R-2314-13	hsa-mir-3118-3	0.0	0.0	N
TCGA-KN-8435-01A-11R-2314-13	hsa-mir-3118-4	0.0	0.0	N
TCGA-KN-8435-01A-11R-2314-13	hsa-mir-3118-5	0.0	0.0	N
TCGA-KN-8435-01A-11R-2314-13	hsa-mir-3118-6	0.0	0.0	N
TCGA-KN-8435-01A-11R-2314-13	hsa-mir-3119-1	0.0	0.0	N
TCGA-KN-8435-01A-11R-2314-13	hsa-mir-3119-2	0.0	0.0	N
TCGA-KN-8435-01A-11R-2314-13	hsa-mir-3120	0.0	0.0	N
TCGA-KN-8435-01A-11R-2314-13	hsa-mir-3121	0.0	0.0	N
TCGA-KN-8435-01A-11R-2314-13	hsa-mir-3122	0.0	0.0	N
TCGA-KN-8435-01A-11R-2314-13	hsa-mir-3123	0.0	0.0	N
TCGA-KN-8435-01A-11R-2314-13	hsa-mir-3124	0.0	0.0	N
TCGA-KN-8435-01A-11R-2314-13	hsa-mir-3125	0.0	0.0	N
TCGA-KN-8435-01A-11R-2314-13	hsa-mir-3126	0.0	0.0	N
TCGA-KN-8435-01A-11R-2314-13	hsa-mir-3127	2.0	0.410199	N
TCGA-KN-8435-01A-11R-2314-13	hsa-mir-3128	0.0	0.0	N
TCGA-KN-8435-01A-11R-2314-13	hsa-mir-3129	0.0	0.0	N
TCGA-KN-8435-01A-11R-2314-13	hsa-mir-3130-1	15.0	3.076493	N
TCGA-KN-8435-01A-11R-2314-13	hsa-mir-3130-2	0.0	0.0	N
TCGA-KN-8435-01A-11R-2314-13	hsa-mir-3131	0.0	0.0	N
TCGA-KN-8435-01A-11R-2314-13	hsa-mir-3132	0.0	0.0	N
TCGA-KN-8435-01A-11R-2314-13	hsa-mir-3133	0.0	0.0	N
TCGA-KN-8435-01A-11R-2314-13	hsa-mir-3134	0.0	0.0	N
TCGA-KN-8435-01A-11R-2314-13	hsa-mir-3135	0.0	0.0	N
TCGA-KN-8435-01A-11R-2314-13	hsa-mir-3136	1.0	0.2051	N
TCGA-KN-8435-01A-11R-2314-13	hsa-mir-3137	0.0	0.0	N
TCGA-KN-8435-01A-11R-2314-13	hsa-mir-3138	0.0	0.0	N
TCGA-KN-8435-01A-11R-2314-13	hsa-mir-3139	0.0	0.0	N
TCGA-KN-8435-01A-11R-2314-13	hsa-mir-3140	0.0	0.0	N
TCGA-KN-8435-01A-11R-2314-13	hsa-mir-3141	0.0	0.0	N
TCGA-KN-8435-01A-11R-2314-13	hsa-mir-3142	0.0	0.0	N
TCGA-KN-8435-01A-11R-2314-13	hsa-mir-3143	0.0	0.0	N
TCGA-KN-8435-01A-11R-2314-13	hsa-mir-3144	4.0	0.820398	N
TCGA-KN-8435-01A-11R-2314-13	hsa-mir-3145	0.0	0.0	N
TCGA-KN-8435-01A-11R-2314-13	hsa-mir-3146	0.0	0.0	N
TCGA-KN-8435-01A-11R-2314-13	hsa-mir-3147	0.0	0.0	N
TCGA-KN-8435-01A-11R-2314-13	hsa-mir-3148	0.0	0.0	N
TCGA-KN-8435-01A-11R-2314-13	hsa-mir-3149	0.0	0.0	N
TCGA-KN-8435-01A-11R-2314-13	hsa-mir-3150	0.0	0.0	N
TCGA-KN-8435-01A-11R-2314-13	hsa-mir-3150b	0.0	0.0	N
TCGA-KN-8435-01A-11R-2314-13	hsa-mir-3151	0.0	0.0	N
TCGA-KN-8435-01A-11R-2314-13	hsa-mir-3152	0.0	0.0	N
TCGA-KN-8435-01A-11R-2314-13	hsa-mir-3153	0.0	0.0	N
TCGA-KN-8435-01A-11R-2314-13	hsa-mir-3154	0.0	0.0	N
TCGA-KN-8435-01A-11R-2314-13	hsa-mir-3155	0.0	0.0	N
TCGA-KN-8435-01A-11R-2314-13	hsa-mir-3156-1	0.0	0.0	N
TCGA-KN-8435-01A-11R-2314-13	hsa-mir-3156-2	0.0	0.0	N
TCGA-KN-8435-01A-11R-2314-13	hsa-mir-3156-3	0.0	0.0	N
TCGA-KN-8435-01A-11R-2314-13	hsa-mir-3157	1.0	0.2051	N
TCGA-KN-8435-01A-11R-2314-13	hsa-mir-3158-1	0.0	0.0	N
TCGA-KN-8435-01A-11R-2314-13	hsa-mir-3158-2	0.0	0.0	N
TCGA-KN-8435-01A-11R-2314-13	hsa-mir-3159	0.0	0.0	N
TCGA-KN-8435-01A-11R-2314-13	hsa-mir-3160-1	0.0	0.0	N
TCGA-KN-8435-01A-11R-2314-13	hsa-mir-3160-2	0.0	0.0	N
TCGA-KN-8435-01A-11R-2314-13	hsa-mir-3161	0.0	0.0	N
TCGA-KN-8435-01A-11R-2314-13	hsa-mir-3162	0.0	0.0	N
TCGA-KN-8435-01A-11R-2314-13	hsa-mir-3163	0.0	0.0	N
TCGA-KN-8435-01A-11R-2314-13	hsa-mir-3164	0.0	0.0	N
TCGA-KN-8435-01A-11R-2314-13	hsa-mir-3165	0.0	0.0	N
TCGA-KN-8435-01A-11R-2314-13	hsa-mir-3166	0.0	0.0	N
TCGA-KN-8435-01A-11R-2314-13	hsa-mir-3167	0.0	0.0	N
TCGA-KN-8435-01A-11R-2314-13	hsa-mir-3168	0.0	0.0	N
TCGA-KN-8435-01A-11R-2314-13	hsa-mir-3169	0.0	0.0	N
TCGA-KN-8435-01A-11R-2314-13	hsa-mir-3170	2.0	0.410199	N
TCGA-KN-8435-01A-11R-2314-13	hsa-mir-3171	0.0	0.0	N
TCGA-KN-8435-01A-11R-2314-13	hsa-mir-3173	4.0	0.820398	N
TCGA-KN-8435-01A-11R-2314-13	hsa-mir-3174	0.0	0.0	N
TCGA-KN-8435-01A-11R-2314-13	hsa-mir-3175	0.0	0.0	N
TCGA-KN-8435-01A-11R-2314-13	hsa-mir-3176	1.0	0.2051	N
TCGA-KN-8435-01A-11R-2314-13	hsa-mir-3177	0.0	0.0	N
TCGA-KN-8435-01A-11R-2314-13	hsa-mir-3178	0.0	0.0	N
TCGA-KN-8435-01A-11R-2314-13	hsa-mir-3179-1	0.0	0.0	N
TCGA-KN-8435-01A-11R-2314-13	hsa-mir-3179-2	0.0	0.0	N
TCGA-KN-8435-01A-11R-2314-13	hsa-mir-3179-3	0.0	0.0	N
TCGA-KN-8435-01A-11R-2314-13	hsa-mir-3180-1	0.0	0.0	N
TCGA-KN-8435-01A-11R-2314-13	hsa-mir-3180-2	0.0	0.0	N
TCGA-KN-8435-01A-11R-2314-13	hsa-mir-3180-3	0.0	0.0	N
TCGA-KN-8435-01A-11R-2314-13	hsa-mir-3180-4	0.0	0.0	N
TCGA-KN-8435-01A-11R-2314-13	hsa-mir-3180-5	0.0	0.0	N
TCGA-KN-8435-01A-11R-2314-13	hsa-mir-3181	0.0	0.0	N
TCGA-KN-8435-01A-11R-2314-13	hsa-mir-3182	0.0	0.0	N
TCGA-KN-8435-01A-11R-2314-13	hsa-mir-3183	0.0	0.0	N
TCGA-KN-8435-01A-11R-2314-13	hsa-mir-3184	0.0	0.0	N
TCGA-KN-8435-01A-11R-2314-13	hsa-mir-3185	0.0	0.0	N
TCGA-KN-8435-01A-11R-2314-13	hsa-mir-3186	0.0	0.0	N
TCGA-KN-8435-01A-11R-2314-13	hsa-mir-3187	0.0	0.0	N
TCGA-KN-8435-01A-11R-2314-13	hsa-mir-3188	0.0	0.0	N
TCGA-KN-8435-01A-11R-2314-13	hsa-mir-3189	1.0	0.2051	N
TCGA-KN-8435-01A-11R-2314-13	hsa-mir-3190	1.0	0.2051	N
TCGA-KN-8435-01A-11R-2314-13	hsa-mir-3191	4.0	0.820398	N
TCGA-KN-8435-01A-11R-2314-13	hsa-mir-3192	0.0	0.0	N
TCGA-KN-8435-01A-11R-2314-13	hsa-mir-3193	0.0	0.0	N
TCGA-KN-8435-01A-11R-2314-13	hsa-mir-3194	0.0	0.0	N
TCGA-KN-8435-01A-11R-2314-13	hsa-mir-3195	0.0	0.0	N
TCGA-KN-8435-01A-11R-2314-13	hsa-mir-3196	0.0	0.0	N
TCGA-KN-8435-01A-11R-2314-13	hsa-mir-3197	0.0	0.0	N
TCGA-KN-8435-01A-11R-2314-13	hsa-mir-3198	0.0	0.0	N
TCGA-KN-8435-01A-11R-2314-13	hsa-mir-3199-1	3.0	0.615299	N
TCGA-KN-8435-01A-11R-2314-13	hsa-mir-3199-2	2.0	0.410199	N
TCGA-KN-8435-01A-11R-2314-13	hsa-mir-32	57.0	11.690672	N
TCGA-KN-8435-01A-11R-2314-13	hsa-mir-3200	11.0	2.256095	N
TCGA-KN-8435-01A-11R-2314-13	hsa-mir-3201	0.0	0.0	N
TCGA-KN-8435-01A-11R-2314-13	hsa-mir-3202-1	0.0	0.0	N
TCGA-KN-8435-01A-11R-2314-13	hsa-mir-3202-2	0.0	0.0	N
TCGA-KN-8435-01A-11R-2314-13	hsa-mir-320a	449.0	92.089681	Y
TCGA-KN-8435-01A-11R-2314-13	hsa-mir-320b-1	0.0	0.0	N
TCGA-KN-8435-01A-11R-2314-13	hsa-mir-320b-2	2.0	0.410199	Y
TCGA-KN-8435-01A-11R-2314-13	hsa-mir-320c-1	0.0	0.0	N
TCGA-KN-8435-01A-11R-2314-13	hsa-mir-320c-2	0.0	0.0	N
TCGA-KN-8435-01A-11R-2314-13	hsa-mir-320d-1	0.0	0.0	N
TCGA-KN-8435-01A-11R-2314-13	hsa-mir-320d-2	0.0	0.0	N
TCGA-KN-8435-01A-11R-2314-13	hsa-mir-320e	0.0	0.0	N
TCGA-KN-8435-01A-11R-2314-13	hsa-mir-323	0.0	0.0	N
TCGA-KN-8435-01A-11R-2314-13	hsa-mir-323b	0.0	0.0	N
TCGA-KN-8435-01A-11R-2314-13	hsa-mir-324	71.0	14.562065	N
TCGA-KN-8435-01A-11R-2314-13	hsa-mir-325	0.0	0.0	N
TCGA-KN-8435-01A-11R-2314-13	hsa-mir-326	7.0	1.435697	N
TCGA-KN-8435-01A-11R-2314-13	hsa-mir-328	445.0	91.269283	N
TCGA-KN-8435-01A-11R-2314-13	hsa-mir-329-1	0.0	0.0	N
TCGA-KN-8435-01A-11R-2314-13	hsa-mir-329-2	1.0	0.2051	N
TCGA-KN-8435-01A-11R-2314-13	hsa-mir-330	14.0	2.871393	N
TCGA-KN-8435-01A-11R-2314-13	hsa-mir-331	68.0	13.946767	N
TCGA-KN-8435-01A-11R-2314-13	hsa-mir-335	11.0	2.256095	N
TCGA-KN-8435-01A-11R-2314-13	hsa-mir-337	8.0	1.640796	N
TCGA-KN-8435-01A-11R-2314-13	hsa-mir-338	265.0	54.351371	N
TCGA-KN-8435-01A-11R-2314-13	hsa-mir-339	41.0	8.40908	N
TCGA-KN-8435-01A-11R-2314-13	hsa-mir-33a	345.0	70.759332	N
TCGA-KN-8435-01A-11R-2314-13	hsa-mir-33b	4.0	0.820398	N
TCGA-KN-8435-01A-11R-2314-13	hsa-mir-340	30.0	6.152985	N
TCGA-KN-8435-01A-11R-2314-13	hsa-mir-342	88.0	18.048757	N
TCGA-KN-8435-01A-11R-2314-13	hsa-mir-345	28.0	5.742786	N
TCGA-KN-8435-01A-11R-2314-13	hsa-mir-346	2.0	0.410199	N
TCGA-KN-8435-01A-11R-2314-13	hsa-mir-34a	65.0	13.331468	N
TCGA-KN-8435-01A-11R-2314-13	hsa-mir-34b	3.0	0.615299	N
TCGA-KN-8435-01A-11R-2314-13	hsa-mir-34c	18.0	3.691791	N
TCGA-KN-8435-01A-11R-2314-13	hsa-mir-3605	6.0	1.230597	N
TCGA-KN-8435-01A-11R-2314-13	hsa-mir-3606	0.0	0.0	N
TCGA-KN-8435-01A-11R-2314-13	hsa-mir-3607	285.0	58.453361	N
TCGA-KN-8435-01A-11R-2314-13	hsa-mir-3609	0.0	0.0	N
TCGA-KN-8435-01A-11R-2314-13	hsa-mir-361	869.0	178.231476	N
TCGA-KN-8435-01A-11R-2314-13	hsa-mir-3610	1.0	0.2051	N
TCGA-KN-8435-01A-11R-2314-13	hsa-mir-3611	0.0	0.0	N
TCGA-KN-8435-01A-11R-2314-13	hsa-mir-3612	0.0	0.0	N
TCGA-KN-8435-01A-11R-2314-13	hsa-mir-3613	24.0	4.922388	N
TCGA-KN-8435-01A-11R-2314-13	hsa-mir-3614	0.0	0.0	N
TCGA-KN-8435-01A-11R-2314-13	hsa-mir-3615	7.0	1.435697	N
TCGA-KN-8435-01A-11R-2314-13	hsa-mir-3616	1.0	0.2051	N
TCGA-KN-8435-01A-11R-2314-13	hsa-mir-3617	0.0	0.0	N
TCGA-KN-8435-01A-11R-2314-13	hsa-mir-3618	0.0	0.0	N
TCGA-KN-8435-01A-11R-2314-13	hsa-mir-3619	1.0	0.2051	N
TCGA-KN-8435-01A-11R-2314-13	hsa-mir-362	113.0	23.176245	N
TCGA-KN-8435-01A-11R-2314-13	hsa-mir-3620	0.0	0.0	N
TCGA-KN-8435-01A-11R-2314-13	hsa-mir-3621	0.0	0.0	N
TCGA-KN-8435-01A-11R-2314-13	hsa-mir-3622a	0.0	0.0	N
TCGA-KN-8435-01A-11R-2314-13	hsa-mir-3622b	0.0	0.0	N
TCGA-KN-8435-01A-11R-2314-13	hsa-mir-363	42.0	8.61418	N
TCGA-KN-8435-01A-11R-2314-13	hsa-mir-3646	0.0	0.0	N
TCGA-KN-8435-01A-11R-2314-13	hsa-mir-3647	19.0	3.896891	N
TCGA-KN-8435-01A-11R-2314-13	hsa-mir-3648	2.0	0.410199	N
TCGA-KN-8435-01A-11R-2314-13	hsa-mir-3649	0.0	0.0	N
TCGA-KN-8435-01A-11R-2314-13	hsa-mir-365-1	60.0	12.305971	N
TCGA-KN-8435-01A-11R-2314-13	hsa-mir-365-2	66.0	13.536568	N
TCGA-KN-8435-01A-11R-2314-13	hsa-mir-3650	0.0	0.0	N
TCGA-KN-8435-01A-11R-2314-13	hsa-mir-3651	2.0	0.410199	N
TCGA-KN-8435-01A-11R-2314-13	hsa-mir-3652	2.0	0.410199	N
TCGA-KN-8435-01A-11R-2314-13	hsa-mir-3653	31.0	6.358085	N
TCGA-KN-8435-01A-11R-2314-13	hsa-mir-3654	0.0	0.0	N
TCGA-KN-8435-01A-11R-2314-13	hsa-mir-3655	0.0	0.0	N
TCGA-KN-8435-01A-11R-2314-13	hsa-mir-3656	0.0	0.0	N
TCGA-KN-8435-01A-11R-2314-13	hsa-mir-3657	0.0	0.0	N
TCGA-KN-8435-01A-11R-2314-13	hsa-mir-3658	0.0	0.0	N
TCGA-KN-8435-01A-11R-2314-13	hsa-mir-3659	0.0	0.0	N
TCGA-KN-8435-01A-11R-2314-13	hsa-mir-3660	0.0	0.0	N
TCGA-KN-8435-01A-11R-2314-13	hsa-mir-3661	0.0	0.0	N
TCGA-KN-8435-01A-11R-2314-13	hsa-mir-3662	0.0	0.0	N
TCGA-KN-8435-01A-11R-2314-13	hsa-mir-3663	0.0	0.0	N
TCGA-KN-8435-01A-11R-2314-13	hsa-mir-3664	0.0	0.0	N
TCGA-KN-8435-01A-11R-2314-13	hsa-mir-3665	0.0	0.0	N
TCGA-KN-8435-01A-11R-2314-13	hsa-mir-3666	0.0	0.0	N
TCGA-KN-8435-01A-11R-2314-13	hsa-mir-3667	0.0	0.0	N
TCGA-KN-8435-01A-11R-2314-13	hsa-mir-3668	0.0	0.0	N
TCGA-KN-8435-01A-11R-2314-13	hsa-mir-3669	0.0	0.0	N
TCGA-KN-8435-01A-11R-2314-13	hsa-mir-367	0.0	0.0	N
TCGA-KN-8435-01A-11R-2314-13	hsa-mir-3670	0.0	0.0	N
TCGA-KN-8435-01A-11R-2314-13	hsa-mir-3671	0.0	0.0	N
TCGA-KN-8435-01A-11R-2314-13	hsa-mir-3672	0.0	0.0	N
TCGA-KN-8435-01A-11R-2314-13	hsa-mir-3673	0.0	0.0	N
TCGA-KN-8435-01A-11R-2314-13	hsa-mir-3674	0.0	0.0	N
TCGA-KN-8435-01A-11R-2314-13	hsa-mir-3675	0.0	0.0	N
TCGA-KN-8435-01A-11R-2314-13	hsa-mir-3676	6.0	1.230597	N
TCGA-KN-8435-01A-11R-2314-13	hsa-mir-3677	15.0	3.076493	N
TCGA-KN-8435-01A-11R-2314-13	hsa-mir-3678	0.0	0.0	N
TCGA-KN-8435-01A-11R-2314-13	hsa-mir-3679	0.0	0.0	N
TCGA-KN-8435-01A-11R-2314-13	hsa-mir-3680	2.0	0.410199	N
TCGA-KN-8435-01A-11R-2314-13	hsa-mir-3681	0.0	0.0	N
TCGA-KN-8435-01A-11R-2314-13	hsa-mir-3682	1.0	0.2051	N
TCGA-KN-8435-01A-11R-2314-13	hsa-mir-3683	0.0	0.0	N
TCGA-KN-8435-01A-11R-2314-13	hsa-mir-3684	3.0	0.615299	N
TCGA-KN-8435-01A-11R-2314-13	hsa-mir-3685	0.0	0.0	N
TCGA-KN-8435-01A-11R-2314-13	hsa-mir-3686	0.0	0.0	N
TCGA-KN-8435-01A-11R-2314-13	hsa-mir-3687	1.0	0.2051	N
TCGA-KN-8435-01A-11R-2314-13	hsa-mir-3688	0.0	0.0	N
TCGA-KN-8435-01A-11R-2314-13	hsa-mir-3689a	0.0	0.0	N
TCGA-KN-8435-01A-11R-2314-13	hsa-mir-3689b	0.0	0.0	N
TCGA-KN-8435-01A-11R-2314-13	hsa-mir-369	1.0	0.2051	N
TCGA-KN-8435-01A-11R-2314-13	hsa-mir-3690	0.0	0.0	N
TCGA-KN-8435-01A-11R-2314-13	hsa-mir-3691	0.0	0.0	N
TCGA-KN-8435-01A-11R-2314-13	hsa-mir-3692	0.0	0.0	N
TCGA-KN-8435-01A-11R-2314-13	hsa-mir-370	2.0	0.410199	N
TCGA-KN-8435-01A-11R-2314-13	hsa-mir-371	0.0	0.0	N
TCGA-KN-8435-01A-11R-2314-13	hsa-mir-3713	0.0	0.0	N
TCGA-KN-8435-01A-11R-2314-13	hsa-mir-3714	0.0	0.0	N
TCGA-KN-8435-01A-11R-2314-13	hsa-mir-372	0.0	0.0	N
TCGA-KN-8435-01A-11R-2314-13	hsa-mir-373	0.0	0.0	N
TCGA-KN-8435-01A-11R-2314-13	hsa-mir-374a	1354.0	277.70474	N
TCGA-KN-8435-01A-11R-2314-13	hsa-mir-374b	191.0	39.174007	N
TCGA-KN-8435-01A-11R-2314-13	hsa-mir-374c	0.0	0.0	N
TCGA-KN-8435-01A-11R-2314-13	hsa-mir-375	341.0	69.938934	N
TCGA-KN-8435-01A-11R-2314-13	hsa-mir-376a-1	1.0	0.2051	N
TCGA-KN-8435-01A-11R-2314-13	hsa-mir-376a-2	0.0	0.0	N
TCGA-KN-8435-01A-11R-2314-13	hsa-mir-376b	0.0	0.0	N
TCGA-KN-8435-01A-11R-2314-13	hsa-mir-376c	0.0	0.0	N
TCGA-KN-8435-01A-11R-2314-13	hsa-mir-377	0.0	0.0	N
TCGA-KN-8435-01A-11R-2314-13	hsa-mir-378	866.0	177.616178	N
TCGA-KN-8435-01A-11R-2314-13	hsa-mir-378b	1.0	0.2051	N
TCGA-KN-8435-01A-11R-2314-13	hsa-mir-378c	18.0	3.691791	N
TCGA-KN-8435-01A-11R-2314-13	hsa-mir-379	139.0	28.508832	N
TCGA-KN-8435-01A-11R-2314-13	hsa-mir-380	0.0	0.0	N
TCGA-KN-8435-01A-11R-2314-13	hsa-mir-381	12.0	2.461194	N
TCGA-KN-8435-01A-11R-2314-13	hsa-mir-382	4.0	0.820398	N
TCGA-KN-8435-01A-11R-2314-13	hsa-mir-383	0.0	0.0	N
TCGA-KN-8435-01A-11R-2314-13	hsa-mir-384	0.0	0.0	N
TCGA-KN-8435-01A-11R-2314-13	hsa-mir-3907	0.0	0.0	N
TCGA-KN-8435-01A-11R-2314-13	hsa-mir-3908	0.0	0.0	N
TCGA-KN-8435-01A-11R-2314-13	hsa-mir-3909	3.0	0.615299	N
TCGA-KN-8435-01A-11R-2314-13	hsa-mir-3910-1	0.0	0.0	N
TCGA-KN-8435-01A-11R-2314-13	hsa-mir-3910-2	0.0	0.0	N
TCGA-KN-8435-01A-11R-2314-13	hsa-mir-3911	0.0	0.0	N
TCGA-KN-8435-01A-11R-2314-13	hsa-mir-3912	0.0	0.0	N
TCGA-KN-8435-01A-11R-2314-13	hsa-mir-3913-1	8.0	1.640796	N
TCGA-KN-8435-01A-11R-2314-13	hsa-mir-3913-2	0.0	0.0	N
TCGA-KN-8435-01A-11R-2314-13	hsa-mir-3914-1	1.0	0.2051	N
TCGA-KN-8435-01A-11R-2314-13	hsa-mir-3914-2	0.0	0.0	N
TCGA-KN-8435-01A-11R-2314-13	hsa-mir-3915	0.0	0.0	N
TCGA-KN-8435-01A-11R-2314-13	hsa-mir-3916	0.0	0.0	N
TCGA-KN-8435-01A-11R-2314-13	hsa-mir-3917	0.0	0.0	N
TCGA-KN-8435-01A-11R-2314-13	hsa-mir-3918	0.0	0.0	N
TCGA-KN-8435-01A-11R-2314-13	hsa-mir-3919	0.0	0.0	N
TCGA-KN-8435-01A-11R-2314-13	hsa-mir-3920	1.0	0.2051	N
TCGA-KN-8435-01A-11R-2314-13	hsa-mir-3921	1.0	0.2051	N
TCGA-KN-8435-01A-11R-2314-13	hsa-mir-3922	0.0	0.0	N
TCGA-KN-8435-01A-11R-2314-13	hsa-mir-3923	0.0	0.0	N
TCGA-KN-8435-01A-11R-2314-13	hsa-mir-3924	0.0	0.0	N
TCGA-KN-8435-01A-11R-2314-13	hsa-mir-3925	0.0	0.0	N
TCGA-KN-8435-01A-11R-2314-13	hsa-mir-3926-1	1.0	0.2051	N
TCGA-KN-8435-01A-11R-2314-13	hsa-mir-3926-2	0.0	0.0	N
TCGA-KN-8435-01A-11R-2314-13	hsa-mir-3927	0.0	0.0	N
TCGA-KN-8435-01A-11R-2314-13	hsa-mir-3928	1.0	0.2051	N
TCGA-KN-8435-01A-11R-2314-13	hsa-mir-3929	1.0	0.2051	N
TCGA-KN-8435-01A-11R-2314-13	hsa-mir-3934	0.0	0.0	N
TCGA-KN-8435-01A-11R-2314-13	hsa-mir-3935	0.0	0.0	N
TCGA-KN-8435-01A-11R-2314-13	hsa-mir-3936	0.0	0.0	N
TCGA-KN-8435-01A-11R-2314-13	hsa-mir-3937	0.0	0.0	N
TCGA-KN-8435-01A-11R-2314-13	hsa-mir-3938	0.0	0.0	N
TCGA-KN-8435-01A-11R-2314-13	hsa-mir-3939	0.0	0.0	N
TCGA-KN-8435-01A-11R-2314-13	hsa-mir-3940	10.0	2.050995	N
TCGA-KN-8435-01A-11R-2314-13	hsa-mir-3941	1.0	0.2051	N
TCGA-KN-8435-01A-11R-2314-13	hsa-mir-3942	0.0	0.0	N
TCGA-KN-8435-01A-11R-2314-13	hsa-mir-3943	0.0	0.0	N
TCGA-KN-8435-01A-11R-2314-13	hsa-mir-3944	0.0	0.0	N
TCGA-KN-8435-01A-11R-2314-13	hsa-mir-3945	0.0	0.0	N
TCGA-KN-8435-01A-11R-2314-13	hsa-mir-409	5.0	1.025498	N
TCGA-KN-8435-01A-11R-2314-13	hsa-mir-410	8.0	1.640796	N
TCGA-KN-8435-01A-11R-2314-13	hsa-mir-411	1.0	0.2051	N
TCGA-KN-8435-01A-11R-2314-13	hsa-mir-412	7.0	1.435697	N
TCGA-KN-8435-01A-11R-2314-13	hsa-mir-421	11.0	2.256095	N
TCGA-KN-8435-01A-11R-2314-13	hsa-mir-422a	0.0	0.0	N
TCGA-KN-8435-01A-11R-2314-13	hsa-mir-423	208.0	42.660699	N
TCGA-KN-8435-01A-11R-2314-13	hsa-mir-424	413.0	84.706099	N
TCGA-KN-8435-01A-11R-2314-13	hsa-mir-425	231.0	47.377987	N
TCGA-KN-8435-01A-11R-2314-13	hsa-mir-4251	0.0	0.0	N
TCGA-KN-8435-01A-11R-2314-13	hsa-mir-4252	0.0	0.0	N
TCGA-KN-8435-01A-11R-2314-13	hsa-mir-4253	0.0	0.0	N
TCGA-KN-8435-01A-11R-2314-13	hsa-mir-4254	0.0	0.0	N
TCGA-KN-8435-01A-11R-2314-13	hsa-mir-4255	0.0	0.0	N
TCGA-KN-8435-01A-11R-2314-13	hsa-mir-4256	0.0	0.0	N
TCGA-KN-8435-01A-11R-2314-13	hsa-mir-4257	0.0	0.0	N
TCGA-KN-8435-01A-11R-2314-13	hsa-mir-4258	0.0	0.0	N
TCGA-KN-8435-01A-11R-2314-13	hsa-mir-4259	0.0	0.0	N
TCGA-KN-8435-01A-11R-2314-13	hsa-mir-4260	0.0	0.0	N
TCGA-KN-8435-01A-11R-2314-13	hsa-mir-4261	0.0	0.0	N
TCGA-KN-8435-01A-11R-2314-13	hsa-mir-4262	0.0	0.0	N
TCGA-KN-8435-01A-11R-2314-13	hsa-mir-4263	0.0	0.0	N
TCGA-KN-8435-01A-11R-2314-13	hsa-mir-4264	0.0	0.0	N
TCGA-KN-8435-01A-11R-2314-13	hsa-mir-4265	0.0	0.0	N
TCGA-KN-8435-01A-11R-2314-13	hsa-mir-4266	0.0	0.0	N
TCGA-KN-8435-01A-11R-2314-13	hsa-mir-4267	0.0	0.0	N
TCGA-KN-8435-01A-11R-2314-13	hsa-mir-4268	0.0	0.0	N
TCGA-KN-8435-01A-11R-2314-13	hsa-mir-4269	0.0	0.0	N
TCGA-KN-8435-01A-11R-2314-13	hsa-mir-4270	0.0	0.0	N
TCGA-KN-8435-01A-11R-2314-13	hsa-mir-4271	0.0	0.0	N
TCGA-KN-8435-01A-11R-2314-13	hsa-mir-4272	0.0	0.0	N
TCGA-KN-8435-01A-11R-2314-13	hsa-mir-4273	0.0	0.0	N
TCGA-KN-8435-01A-11R-2314-13	hsa-mir-4274	0.0	0.0	N
TCGA-KN-8435-01A-11R-2314-13	hsa-mir-4275	0.0	0.0	N
TCGA-KN-8435-01A-11R-2314-13	hsa-mir-4276	0.0	0.0	N
TCGA-KN-8435-01A-11R-2314-13	hsa-mir-4277	0.0	0.0	N
TCGA-KN-8435-01A-11R-2314-13	hsa-mir-4278	0.0	0.0	N
TCGA-KN-8435-01A-11R-2314-13	hsa-mir-4279	0.0	0.0	N
TCGA-KN-8435-01A-11R-2314-13	hsa-mir-4280	0.0	0.0	N
TCGA-KN-8435-01A-11R-2314-13	hsa-mir-4281	0.0	0.0	N
TCGA-KN-8435-01A-11R-2314-13	hsa-mir-4282	0.0	0.0	N
TCGA-KN-8435-01A-11R-2314-13	hsa-mir-4283-1	0.0	0.0	N
TCGA-KN-8435-01A-11R-2314-13	hsa-mir-4283-2	0.0	0.0	N
TCGA-KN-8435-01A-11R-2314-13	hsa-mir-4284	0.0	0.0	N
TCGA-KN-8435-01A-11R-2314-13	hsa-mir-4285	0.0	0.0	N
TCGA-KN-8435-01A-11R-2314-13	hsa-mir-4286	0.0	0.0	N
TCGA-KN-8435-01A-11R-2314-13	hsa-mir-4287	0.0	0.0	N
TCGA-KN-8435-01A-11R-2314-13	hsa-mir-4288	0.0	0.0	N
TCGA-KN-8435-01A-11R-2314-13	hsa-mir-4289	0.0	0.0	N
TCGA-KN-8435-01A-11R-2314-13	hsa-mir-429	249.0	51.069779	N
TCGA-KN-8435-01A-11R-2314-13	hsa-mir-4290	0.0	0.0	N
TCGA-KN-8435-01A-11R-2314-13	hsa-mir-4291	0.0	0.0	N
TCGA-KN-8435-01A-11R-2314-13	hsa-mir-4292	0.0	0.0	N
TCGA-KN-8435-01A-11R-2314-13	hsa-mir-4293	0.0	0.0	N
TCGA-KN-8435-01A-11R-2314-13	hsa-mir-4294	0.0	0.0	N
TCGA-KN-8435-01A-11R-2314-13	hsa-mir-4295	0.0	0.0	N
TCGA-KN-8435-01A-11R-2314-13	hsa-mir-4296	0.0	0.0	N
TCGA-KN-8435-01A-11R-2314-13	hsa-mir-4297	0.0	0.0	N
TCGA-KN-8435-01A-11R-2314-13	hsa-mir-4298	0.0	0.0	N
TCGA-KN-8435-01A-11R-2314-13	hsa-mir-4299	0.0	0.0	N
TCGA-KN-8435-01A-11R-2314-13	hsa-mir-4300	0.0	0.0	N
TCGA-KN-8435-01A-11R-2314-13	hsa-mir-4301	0.0	0.0	N
TCGA-KN-8435-01A-11R-2314-13	hsa-mir-4302	0.0	0.0	N
TCGA-KN-8435-01A-11R-2314-13	hsa-mir-4303	0.0	0.0	N
TCGA-KN-8435-01A-11R-2314-13	hsa-mir-4304	0.0	0.0	N
TCGA-KN-8435-01A-11R-2314-13	hsa-mir-4305	0.0	0.0	N
TCGA-KN-8435-01A-11R-2314-13	hsa-mir-4306	1.0	0.2051	N
TCGA-KN-8435-01A-11R-2314-13	hsa-mir-4307	0.0	0.0	N
TCGA-KN-8435-01A-11R-2314-13	hsa-mir-4308	0.0	0.0	N
TCGA-KN-8435-01A-11R-2314-13	hsa-mir-4309	0.0	0.0	N
TCGA-KN-8435-01A-11R-2314-13	hsa-mir-431	5.0	1.025498	N
TCGA-KN-8435-01A-11R-2314-13	hsa-mir-4310	0.0	0.0	N
TCGA-KN-8435-01A-11R-2314-13	hsa-mir-4311	0.0	0.0	N
TCGA-KN-8435-01A-11R-2314-13	hsa-mir-4312	0.0	0.0	N
TCGA-KN-8435-01A-11R-2314-13	hsa-mir-4313	0.0	0.0	N
TCGA-KN-8435-01A-11R-2314-13	hsa-mir-4314	0.0	0.0	N
TCGA-KN-8435-01A-11R-2314-13	hsa-mir-4315-1	0.0	0.0	N
TCGA-KN-8435-01A-11R-2314-13	hsa-mir-4315-2	0.0	0.0	N
TCGA-KN-8435-01A-11R-2314-13	hsa-mir-4316	0.0	0.0	N
TCGA-KN-8435-01A-11R-2314-13	hsa-mir-4317	0.0	0.0	N
TCGA-KN-8435-01A-11R-2314-13	hsa-mir-4318	0.0	0.0	N
TCGA-KN-8435-01A-11R-2314-13	hsa-mir-4319	0.0	0.0	N
TCGA-KN-8435-01A-11R-2314-13	hsa-mir-432	3.0	0.615299	N
TCGA-KN-8435-01A-11R-2314-13	hsa-mir-4320	0.0	0.0	N
TCGA-KN-8435-01A-11R-2314-13	hsa-mir-4321	0.0	0.0	N
TCGA-KN-8435-01A-11R-2314-13	hsa-mir-4322	0.0	0.0	N
TCGA-KN-8435-01A-11R-2314-13	hsa-mir-4323	0.0	0.0	N
TCGA-KN-8435-01A-11R-2314-13	hsa-mir-4324	0.0	0.0	N
TCGA-KN-8435-01A-11R-2314-13	hsa-mir-4325	0.0	0.0	N
TCGA-KN-8435-01A-11R-2314-13	hsa-mir-4326	8.0	1.640796	N
TCGA-KN-8435-01A-11R-2314-13	hsa-mir-4327	0.0	0.0	N
TCGA-KN-8435-01A-11R-2314-13	hsa-mir-4328	0.0	0.0	N
TCGA-KN-8435-01A-11R-2314-13	hsa-mir-4329	0.0	0.0	N
TCGA-KN-8435-01A-11R-2314-13	hsa-mir-433	0.0	0.0	N
TCGA-KN-8435-01A-11R-2314-13	hsa-mir-4330	0.0	0.0	N
TCGA-KN-8435-01A-11R-2314-13	hsa-mir-448	0.0	0.0	N
TCGA-KN-8435-01A-11R-2314-13	hsa-mir-449a	0.0	0.0	N
TCGA-KN-8435-01A-11R-2314-13	hsa-mir-449b	0.0	0.0	N
TCGA-KN-8435-01A-11R-2314-13	hsa-mir-449c	0.0	0.0	N
TCGA-KN-8435-01A-11R-2314-13	hsa-mir-450a-1	12.0	2.461194	N
TCGA-KN-8435-01A-11R-2314-13	hsa-mir-450a-2	17.0	3.486692	N
TCGA-KN-8435-01A-11R-2314-13	hsa-mir-450b	31.0	6.358085	N
TCGA-KN-8435-01A-11R-2314-13	hsa-mir-451	8553.0	1754.216128	N
TCGA-KN-8435-01A-11R-2314-13	hsa-mir-452	21.0	4.30709	N
TCGA-KN-8435-01A-11R-2314-13	hsa-mir-454	11.0	2.256095	N
TCGA-KN-8435-01A-11R-2314-13	hsa-mir-455	214.0	43.891296	N
TCGA-KN-8435-01A-11R-2314-13	hsa-mir-466	0.0	0.0	N
TCGA-KN-8435-01A-11R-2314-13	hsa-mir-483	1.0	0.2051	N
TCGA-KN-8435-01A-11R-2314-13	hsa-mir-484	72.0	14.767165	N
TCGA-KN-8435-01A-11R-2314-13	hsa-mir-485	1.0	0.2051	N
TCGA-KN-8435-01A-11R-2314-13	hsa-mir-486	3763.0	771.789465	N
TCGA-KN-8435-01A-11R-2314-13	hsa-mir-487a	0.0	0.0	N
TCGA-KN-8435-01A-11R-2314-13	hsa-mir-487b	1.0	0.2051	N
TCGA-KN-8435-01A-11R-2314-13	hsa-mir-488	0.0	0.0	N
TCGA-KN-8435-01A-11R-2314-13	hsa-mir-489	0.0	0.0	N
TCGA-KN-8435-01A-11R-2314-13	hsa-mir-490	0.0	0.0	N
TCGA-KN-8435-01A-11R-2314-13	hsa-mir-491	3.0	0.615299	N
TCGA-KN-8435-01A-11R-2314-13	hsa-mir-492	0.0	0.0	N
TCGA-KN-8435-01A-11R-2314-13	hsa-mir-493	3.0	0.615299	N
TCGA-KN-8435-01A-11R-2314-13	hsa-mir-494	0.0	0.0	N
TCGA-KN-8435-01A-11R-2314-13	hsa-mir-495	2.0	0.410199	N
TCGA-KN-8435-01A-11R-2314-13	hsa-mir-496	1.0	0.2051	N
TCGA-KN-8435-01A-11R-2314-13	hsa-mir-497	28.0	5.742786	N
TCGA-KN-8435-01A-11R-2314-13	hsa-mir-498	2.0	0.410199	N
TCGA-KN-8435-01A-11R-2314-13	hsa-mir-499	2.0	0.410199	N
TCGA-KN-8435-01A-11R-2314-13	hsa-mir-500a	671.0	137.621773	Y
TCGA-KN-8435-01A-11R-2314-13	hsa-mir-500b	28.0	5.742786	Y
TCGA-KN-8435-01A-11R-2314-13	hsa-mir-501	85.0	17.433459	N
TCGA-KN-8435-01A-11R-2314-13	hsa-mir-502	33.0	6.768284	Y
TCGA-KN-8435-01A-11R-2314-13	hsa-mir-503	29.0	5.947886	N
TCGA-KN-8435-01A-11R-2314-13	hsa-mir-504	1.0	0.2051	N
TCGA-KN-8435-01A-11R-2314-13	hsa-mir-505	57.0	11.690672	N
TCGA-KN-8435-01A-11R-2314-13	hsa-mir-506	3.0	0.615299	N
TCGA-KN-8435-01A-11R-2314-13	hsa-mir-507	0.0	0.0	N
TCGA-KN-8435-01A-11R-2314-13	hsa-mir-508	98.0	20.099752	N
TCGA-KN-8435-01A-11R-2314-13	hsa-mir-509-1	11.0	2.256095	N
TCGA-KN-8435-01A-11R-2314-13	hsa-mir-509-2	16.0	3.281592	N
TCGA-KN-8435-01A-11R-2314-13	hsa-mir-509-3	15.0	3.076493	N
TCGA-KN-8435-01A-11R-2314-13	hsa-mir-510	0.0	0.0	N
TCGA-KN-8435-01A-11R-2314-13	hsa-mir-511-1	6.0	1.230597	N
TCGA-KN-8435-01A-11R-2314-13	hsa-mir-511-2	1.0	0.2051	N
TCGA-KN-8435-01A-11R-2314-13	hsa-mir-512-1	3.0	0.615299	N
TCGA-KN-8435-01A-11R-2314-13	hsa-mir-512-2	1.0	0.2051	N
TCGA-KN-8435-01A-11R-2314-13	hsa-mir-513a-1	0.0	0.0	N
TCGA-KN-8435-01A-11R-2314-13	hsa-mir-513a-2	1.0	0.2051	N
TCGA-KN-8435-01A-11R-2314-13	hsa-mir-513b	0.0	0.0	N
TCGA-KN-8435-01A-11R-2314-13	hsa-mir-513c	0.0	0.0	N
TCGA-KN-8435-01A-11R-2314-13	hsa-mir-514-1	10.0	2.050995	N
TCGA-KN-8435-01A-11R-2314-13	hsa-mir-514-2	16.0	3.281592	N
TCGA-KN-8435-01A-11R-2314-13	hsa-mir-514-3	10.0	2.050995	N
TCGA-KN-8435-01A-11R-2314-13	hsa-mir-514b	0.0	0.0	N
TCGA-KN-8435-01A-11R-2314-13	hsa-mir-515-1	1.0	0.2051	N
TCGA-KN-8435-01A-11R-2314-13	hsa-mir-515-2	2.0	0.410199	N
TCGA-KN-8435-01A-11R-2314-13	hsa-mir-516a-1	3.0	0.615299	Y
TCGA-KN-8435-01A-11R-2314-13	hsa-mir-516a-2	1.0	0.2051	N
TCGA-KN-8435-01A-11R-2314-13	hsa-mir-516b-1	1.0	0.2051	N
TCGA-KN-8435-01A-11R-2314-13	hsa-mir-516b-2	0.0	0.0	N
TCGA-KN-8435-01A-11R-2314-13	hsa-mir-517a	10.0	2.050995	Y
TCGA-KN-8435-01A-11R-2314-13	hsa-mir-517b	9.0	1.845896	Y
TCGA-KN-8435-01A-11R-2314-13	hsa-mir-517c	1.0	0.2051	Y
TCGA-KN-8435-01A-11R-2314-13	hsa-mir-518a-1	1.0	0.2051	Y
TCGA-KN-8435-01A-11R-2314-13	hsa-mir-518a-2	0.0	0.0	N
TCGA-KN-8435-01A-11R-2314-13	hsa-mir-518b	6.0	1.230597	N
TCGA-KN-8435-01A-11R-2314-13	hsa-mir-518c	5.0	1.025498	N
TCGA-KN-8435-01A-11R-2314-13	hsa-mir-518d	0.0	0.0	N
TCGA-KN-8435-01A-11R-2314-13	hsa-mir-518e	2.0	0.410199	Y
TCGA-KN-8435-01A-11R-2314-13	hsa-mir-518f	0.0	0.0	N
TCGA-KN-8435-01A-11R-2314-13	hsa-mir-519a-1	6.0	1.230597	N
TCGA-KN-8435-01A-11R-2314-13	hsa-mir-519a-2	6.0	1.230597	Y
TCGA-KN-8435-01A-11R-2314-13	hsa-mir-519b	0.0	0.0	N
TCGA-KN-8435-01A-11R-2314-13	hsa-mir-519c	0.0	0.0	N
TCGA-KN-8435-01A-11R-2314-13	hsa-mir-519d	2.0	0.410199	N
TCGA-KN-8435-01A-11R-2314-13	hsa-mir-519e	0.0	0.0	N
TCGA-KN-8435-01A-11R-2314-13	hsa-mir-520a	2.0	0.410199	N
TCGA-KN-8435-01A-11R-2314-13	hsa-mir-520b	3.0	0.615299	Y
TCGA-KN-8435-01A-11R-2314-13	hsa-mir-520c	0.0	0.0	N
TCGA-KN-8435-01A-11R-2314-13	hsa-mir-520d	0.0	0.0	N
TCGA-KN-8435-01A-11R-2314-13	hsa-mir-520e	0.0	0.0	N
TCGA-KN-8435-01A-11R-2314-13	hsa-mir-520f	0.0	0.0	N
TCGA-KN-8435-01A-11R-2314-13	hsa-mir-520g	0.0	0.0	N
TCGA-KN-8435-01A-11R-2314-13	hsa-mir-520h	0.0	0.0	N
TCGA-KN-8435-01A-11R-2314-13	hsa-mir-521-1	0.0	0.0	N
TCGA-KN-8435-01A-11R-2314-13	hsa-mir-521-2	0.0	0.0	N
TCGA-KN-8435-01A-11R-2314-13	hsa-mir-522	2.0	0.410199	Y
TCGA-KN-8435-01A-11R-2314-13	hsa-mir-523	3.0	0.615299	N
TCGA-KN-8435-01A-11R-2314-13	hsa-mir-524	1.0	0.2051	N
TCGA-KN-8435-01A-11R-2314-13	hsa-mir-525	8.0	1.640796	Y
TCGA-KN-8435-01A-11R-2314-13	hsa-mir-526a-1	0.0	0.0	N
TCGA-KN-8435-01A-11R-2314-13	hsa-mir-526a-2	0.0	0.0	N
TCGA-KN-8435-01A-11R-2314-13	hsa-mir-526b	17.0	3.486692	N
TCGA-KN-8435-01A-11R-2314-13	hsa-mir-527	1.0	0.2051	Y
TCGA-KN-8435-01A-11R-2314-13	hsa-mir-532	6243.0	1280.436255	N
TCGA-KN-8435-01A-11R-2314-13	hsa-mir-539	0.0	0.0	N
TCGA-KN-8435-01A-11R-2314-13	hsa-mir-541	0.0	0.0	N
TCGA-KN-8435-01A-11R-2314-13	hsa-mir-542	568.0	116.496523	N
TCGA-KN-8435-01A-11R-2314-13	hsa-mir-543	0.0	0.0	N
TCGA-KN-8435-01A-11R-2314-13	hsa-mir-544	0.0	0.0	N
TCGA-KN-8435-01A-11R-2314-13	hsa-mir-544b	0.0	0.0	N
TCGA-KN-8435-01A-11R-2314-13	hsa-mir-545	2.0	0.410199	N
TCGA-KN-8435-01A-11R-2314-13	hsa-mir-548a-1	0.0	0.0	N
TCGA-KN-8435-01A-11R-2314-13	hsa-mir-548a-2	0.0	0.0	N
TCGA-KN-8435-01A-11R-2314-13	hsa-mir-548a-3	1.0	0.2051	N
TCGA-KN-8435-01A-11R-2314-13	hsa-mir-548aa-1	0.0	0.0	N
TCGA-KN-8435-01A-11R-2314-13	hsa-mir-548aa-2	0.0	0.0	N
TCGA-KN-8435-01A-11R-2314-13	hsa-mir-548b	0.0	0.0	N
TCGA-KN-8435-01A-11R-2314-13	hsa-mir-548c	0.0	0.0	N
TCGA-KN-8435-01A-11R-2314-13	hsa-mir-548d-1	0.0	0.0	N
TCGA-KN-8435-01A-11R-2314-13	hsa-mir-548d-2	0.0	0.0	N
TCGA-KN-8435-01A-11R-2314-13	hsa-mir-548e	0.0	0.0	N
TCGA-KN-8435-01A-11R-2314-13	hsa-mir-548f-1	0.0	0.0	N
TCGA-KN-8435-01A-11R-2314-13	hsa-mir-548f-2	0.0	0.0	N
TCGA-KN-8435-01A-11R-2314-13	hsa-mir-548f-3	0.0	0.0	N
TCGA-KN-8435-01A-11R-2314-13	hsa-mir-548f-4	0.0	0.0	N
TCGA-KN-8435-01A-11R-2314-13	hsa-mir-548f-5	0.0	0.0	N
TCGA-KN-8435-01A-11R-2314-13	hsa-mir-548g	0.0	0.0	N
TCGA-KN-8435-01A-11R-2314-13	hsa-mir-548h-1	0.0	0.0	N
TCGA-KN-8435-01A-11R-2314-13	hsa-mir-548h-2	0.0	0.0	N
TCGA-KN-8435-01A-11R-2314-13	hsa-mir-548h-3	0.0	0.0	N
TCGA-KN-8435-01A-11R-2314-13	hsa-mir-548h-4	0.0	0.0	N
TCGA-KN-8435-01A-11R-2314-13	hsa-mir-548i-1	0.0	0.0	N
TCGA-KN-8435-01A-11R-2314-13	hsa-mir-548i-2	0.0	0.0	N
TCGA-KN-8435-01A-11R-2314-13	hsa-mir-548i-3	0.0	0.0	N
TCGA-KN-8435-01A-11R-2314-13	hsa-mir-548i-4	0.0	0.0	N
TCGA-KN-8435-01A-11R-2314-13	hsa-mir-548j	2.0	0.410199	N
TCGA-KN-8435-01A-11R-2314-13	hsa-mir-548k	0.0	0.0	N
TCGA-KN-8435-01A-11R-2314-13	hsa-mir-548l	0.0	0.0	N
TCGA-KN-8435-01A-11R-2314-13	hsa-mir-548m	0.0	0.0	N
TCGA-KN-8435-01A-11R-2314-13	hsa-mir-548n	0.0	0.0	N
TCGA-KN-8435-01A-11R-2314-13	hsa-mir-548o	0.0	0.0	N
TCGA-KN-8435-01A-11R-2314-13	hsa-mir-548p	0.0	0.0	N
TCGA-KN-8435-01A-11R-2314-13	hsa-mir-548q	0.0	0.0	N
TCGA-KN-8435-01A-11R-2314-13	hsa-mir-548s	1.0	0.2051	N
TCGA-KN-8435-01A-11R-2314-13	hsa-mir-548t	0.0	0.0	N
TCGA-KN-8435-01A-11R-2314-13	hsa-mir-548u	0.0	0.0	N
TCGA-KN-8435-01A-11R-2314-13	hsa-mir-548v	2.0	0.410199	N
TCGA-KN-8435-01A-11R-2314-13	hsa-mir-548w	0.0	0.0	N
TCGA-KN-8435-01A-11R-2314-13	hsa-mir-548x	0.0	0.0	N
TCGA-KN-8435-01A-11R-2314-13	hsa-mir-548y	0.0	0.0	N
TCGA-KN-8435-01A-11R-2314-13	hsa-mir-548z	0.0	0.0	N
TCGA-KN-8435-01A-11R-2314-13	hsa-mir-549	0.0	0.0	N
TCGA-KN-8435-01A-11R-2314-13	hsa-mir-550a-1	6.0	1.230597	N
TCGA-KN-8435-01A-11R-2314-13	hsa-mir-550a-2	7.0	1.435697	N
TCGA-KN-8435-01A-11R-2314-13	hsa-mir-550b-1	0.0	0.0	N
TCGA-KN-8435-01A-11R-2314-13	hsa-mir-550b-2	0.0	0.0	N
TCGA-KN-8435-01A-11R-2314-13	hsa-mir-551a	2.0	0.410199	N
TCGA-KN-8435-01A-11R-2314-13	hsa-mir-551b	0.0	0.0	N
TCGA-KN-8435-01A-11R-2314-13	hsa-mir-552	1.0	0.2051	N
TCGA-KN-8435-01A-11R-2314-13	hsa-mir-553	0.0	0.0	N
TCGA-KN-8435-01A-11R-2314-13	hsa-mir-554	0.0	0.0	N
TCGA-KN-8435-01A-11R-2314-13	hsa-mir-555	0.0	0.0	N
TCGA-KN-8435-01A-11R-2314-13	hsa-mir-556	0.0	0.0	N
TCGA-KN-8435-01A-11R-2314-13	hsa-mir-557	0.0	0.0	N
TCGA-KN-8435-01A-11R-2314-13	hsa-mir-558	0.0	0.0	N
TCGA-KN-8435-01A-11R-2314-13	hsa-mir-559	0.0	0.0	N
TCGA-KN-8435-01A-11R-2314-13	hsa-mir-561	11.0	2.256095	N
TCGA-KN-8435-01A-11R-2314-13	hsa-mir-562	0.0	0.0	N
TCGA-KN-8435-01A-11R-2314-13	hsa-mir-563	0.0	0.0	N
TCGA-KN-8435-01A-11R-2314-13	hsa-mir-564	0.0	0.0	N
TCGA-KN-8435-01A-11R-2314-13	hsa-mir-566	0.0	0.0	N
TCGA-KN-8435-01A-11R-2314-13	hsa-mir-567	0.0	0.0	N
TCGA-KN-8435-01A-11R-2314-13	hsa-mir-568	0.0	0.0	N
TCGA-KN-8435-01A-11R-2314-13	hsa-mir-569	0.0	0.0	N
TCGA-KN-8435-01A-11R-2314-13	hsa-mir-570	7.0	1.435697	N
TCGA-KN-8435-01A-11R-2314-13	hsa-mir-571	0.0	0.0	N
TCGA-KN-8435-01A-11R-2314-13	hsa-mir-572	0.0	0.0	N
TCGA-KN-8435-01A-11R-2314-13	hsa-mir-573	0.0	0.0	N
TCGA-KN-8435-01A-11R-2314-13	hsa-mir-574	110.0	22.560946	N
TCGA-KN-8435-01A-11R-2314-13	hsa-mir-575	0.0	0.0	N
TCGA-KN-8435-01A-11R-2314-13	hsa-mir-576	33.0	6.768284	N
TCGA-KN-8435-01A-11R-2314-13	hsa-mir-577	205.0	42.0454	N
TCGA-KN-8435-01A-11R-2314-13	hsa-mir-578	0.0	0.0	N
TCGA-KN-8435-01A-11R-2314-13	hsa-mir-579	1.0	0.2051	N
TCGA-KN-8435-01A-11R-2314-13	hsa-mir-580	1.0	0.2051	N
TCGA-KN-8435-01A-11R-2314-13	hsa-mir-581	3.0	0.615299	N
TCGA-KN-8435-01A-11R-2314-13	hsa-mir-582	4792.0	982.836863	N
TCGA-KN-8435-01A-11R-2314-13	hsa-mir-583	0.0	0.0	N
TCGA-KN-8435-01A-11R-2314-13	hsa-mir-584	218.0	44.711694	N
TCGA-KN-8435-01A-11R-2314-13	hsa-mir-585	2.0	0.410199	N
TCGA-KN-8435-01A-11R-2314-13	hsa-mir-586	0.0	0.0	N
TCGA-KN-8435-01A-11R-2314-13	hsa-mir-587	0.0	0.0	N
TCGA-KN-8435-01A-11R-2314-13	hsa-mir-588	0.0	0.0	N
TCGA-KN-8435-01A-11R-2314-13	hsa-mir-589	191.0	39.174007	N
TCGA-KN-8435-01A-11R-2314-13	hsa-mir-590	48.0	9.844777	N
TCGA-KN-8435-01A-11R-2314-13	hsa-mir-591	0.0	0.0	N
TCGA-KN-8435-01A-11R-2314-13	hsa-mir-592	28.0	5.742786	N
TCGA-KN-8435-01A-11R-2314-13	hsa-mir-593	0.0	0.0	N
TCGA-KN-8435-01A-11R-2314-13	hsa-mir-595	0.0	0.0	N
TCGA-KN-8435-01A-11R-2314-13	hsa-mir-596	0.0	0.0	N
TCGA-KN-8435-01A-11R-2314-13	hsa-mir-597	0.0	0.0	N
TCGA-KN-8435-01A-11R-2314-13	hsa-mir-598	136.0	27.893534	N
TCGA-KN-8435-01A-11R-2314-13	hsa-mir-599	0.0	0.0	N
TCGA-KN-8435-01A-11R-2314-13	hsa-mir-600	0.0	0.0	N
TCGA-KN-8435-01A-11R-2314-13	hsa-mir-601	0.0	0.0	N
TCGA-KN-8435-01A-11R-2314-13	hsa-mir-602	0.0	0.0	N
TCGA-KN-8435-01A-11R-2314-13	hsa-mir-603	0.0	0.0	N
TCGA-KN-8435-01A-11R-2314-13	hsa-mir-604	0.0	0.0	N
TCGA-KN-8435-01A-11R-2314-13	hsa-mir-605	1.0	0.2051	N
TCGA-KN-8435-01A-11R-2314-13	hsa-mir-606	0.0	0.0	N
TCGA-KN-8435-01A-11R-2314-13	hsa-mir-607	2.0	0.410199	N
TCGA-KN-8435-01A-11R-2314-13	hsa-mir-608	0.0	0.0	N
TCGA-KN-8435-01A-11R-2314-13	hsa-mir-609	0.0	0.0	N
TCGA-KN-8435-01A-11R-2314-13	hsa-mir-610	0.0	0.0	N
TCGA-KN-8435-01A-11R-2314-13	hsa-mir-611	0.0	0.0	N
TCGA-KN-8435-01A-11R-2314-13	hsa-mir-612	0.0	0.0	N
TCGA-KN-8435-01A-11R-2314-13	hsa-mir-613	0.0	0.0	N
TCGA-KN-8435-01A-11R-2314-13	hsa-mir-614	0.0	0.0	N
TCGA-KN-8435-01A-11R-2314-13	hsa-mir-615	1.0	0.2051	N
TCGA-KN-8435-01A-11R-2314-13	hsa-mir-616	29.0	5.947886	N
TCGA-KN-8435-01A-11R-2314-13	hsa-mir-617	0.0	0.0	N
TCGA-KN-8435-01A-11R-2314-13	hsa-mir-618	25.0	5.127488	N
TCGA-KN-8435-01A-11R-2314-13	hsa-mir-619	0.0	0.0	N
TCGA-KN-8435-01A-11R-2314-13	hsa-mir-620	0.0	0.0	N
TCGA-KN-8435-01A-11R-2314-13	hsa-mir-621	0.0	0.0	N
TCGA-KN-8435-01A-11R-2314-13	hsa-mir-622	0.0	0.0	N
TCGA-KN-8435-01A-11R-2314-13	hsa-mir-623	0.0	0.0	N
TCGA-KN-8435-01A-11R-2314-13	hsa-mir-624	2.0	0.410199	N
TCGA-KN-8435-01A-11R-2314-13	hsa-mir-625	118.0	24.201742	N
TCGA-KN-8435-01A-11R-2314-13	hsa-mir-626	0.0	0.0	N
TCGA-KN-8435-01A-11R-2314-13	hsa-mir-627	2.0	0.410199	N
TCGA-KN-8435-01A-11R-2314-13	hsa-mir-628	17.0	3.486692	N
TCGA-KN-8435-01A-11R-2314-13	hsa-mir-629	296.0	60.709456	N
TCGA-KN-8435-01A-11R-2314-13	hsa-mir-630	0.0	0.0	N
TCGA-KN-8435-01A-11R-2314-13	hsa-mir-631	0.0	0.0	N
TCGA-KN-8435-01A-11R-2314-13	hsa-mir-632	0.0	0.0	N
TCGA-KN-8435-01A-11R-2314-13	hsa-mir-633	0.0	0.0	N
TCGA-KN-8435-01A-11R-2314-13	hsa-mir-634	0.0	0.0	N
TCGA-KN-8435-01A-11R-2314-13	hsa-mir-635	0.0	0.0	N
TCGA-KN-8435-01A-11R-2314-13	hsa-mir-636	0.0	0.0	N
TCGA-KN-8435-01A-11R-2314-13	hsa-mir-637	0.0	0.0	N
TCGA-KN-8435-01A-11R-2314-13	hsa-mir-638	0.0	0.0	N
TCGA-KN-8435-01A-11R-2314-13	hsa-mir-639	0.0	0.0	N
TCGA-KN-8435-01A-11R-2314-13	hsa-mir-640	0.0	0.0	N
TCGA-KN-8435-01A-11R-2314-13	hsa-mir-641	0.0	0.0	N
TCGA-KN-8435-01A-11R-2314-13	hsa-mir-642a	2.0	0.410199	N
TCGA-KN-8435-01A-11R-2314-13	hsa-mir-642b	0.0	0.0	N
TCGA-KN-8435-01A-11R-2314-13	hsa-mir-643	2.0	0.410199	N
TCGA-KN-8435-01A-11R-2314-13	hsa-mir-644	0.0	0.0	N
TCGA-KN-8435-01A-11R-2314-13	hsa-mir-645	0.0	0.0	N
TCGA-KN-8435-01A-11R-2314-13	hsa-mir-646	0.0	0.0	N
TCGA-KN-8435-01A-11R-2314-13	hsa-mir-647	0.0	0.0	N
TCGA-KN-8435-01A-11R-2314-13	hsa-mir-648	0.0	0.0	N
TCGA-KN-8435-01A-11R-2314-13	hsa-mir-649	0.0	0.0	N
TCGA-KN-8435-01A-11R-2314-13	hsa-mir-650	0.0	0.0	N
TCGA-KN-8435-01A-11R-2314-13	hsa-mir-651	25.0	5.127488	N
TCGA-KN-8435-01A-11R-2314-13	hsa-mir-652	101.0	20.715051	N
TCGA-KN-8435-01A-11R-2314-13	hsa-mir-653	9.0	1.845896	N
TCGA-KN-8435-01A-11R-2314-13	hsa-mir-654	9.0	1.845896	N
TCGA-KN-8435-01A-11R-2314-13	hsa-mir-655	0.0	0.0	N
TCGA-KN-8435-01A-11R-2314-13	hsa-mir-656	0.0	0.0	N
TCGA-KN-8435-01A-11R-2314-13	hsa-mir-657	0.0	0.0	N
TCGA-KN-8435-01A-11R-2314-13	hsa-mir-658	0.0	0.0	N
TCGA-KN-8435-01A-11R-2314-13	hsa-mir-659	10.0	2.050995	N
TCGA-KN-8435-01A-11R-2314-13	hsa-mir-660	245.0	50.24938	N
TCGA-KN-8435-01A-11R-2314-13	hsa-mir-661	0.0	0.0	N
TCGA-KN-8435-01A-11R-2314-13	hsa-mir-662	0.0	0.0	N
TCGA-KN-8435-01A-11R-2314-13	hsa-mir-663	1.0	0.2051	N
TCGA-KN-8435-01A-11R-2314-13	hsa-mir-663b	0.0	0.0	N
TCGA-KN-8435-01A-11R-2314-13	hsa-mir-664	103.0	21.12525	N
TCGA-KN-8435-01A-11R-2314-13	hsa-mir-665	0.0	0.0	N
TCGA-KN-8435-01A-11R-2314-13	hsa-mir-668	0.0	0.0	N
TCGA-KN-8435-01A-11R-2314-13	hsa-mir-670	0.0	0.0	N
TCGA-KN-8435-01A-11R-2314-13	hsa-mir-671	34.0	6.973383	N
TCGA-KN-8435-01A-11R-2314-13	hsa-mir-675	20.0	4.10199	N
TCGA-KN-8435-01A-11R-2314-13	hsa-mir-676	11.0	2.256095	N
TCGA-KN-8435-01A-11R-2314-13	hsa-mir-7-1	24.0	4.922388	N
TCGA-KN-8435-01A-11R-2314-13	hsa-mir-7-2	0.0	0.0	N
TCGA-KN-8435-01A-11R-2314-13	hsa-mir-7-3	0.0	0.0	N
TCGA-KN-8435-01A-11R-2314-13	hsa-mir-708	179.0	36.712813	N
TCGA-KN-8435-01A-11R-2314-13	hsa-mir-711	0.0	0.0	N
TCGA-KN-8435-01A-11R-2314-13	hsa-mir-718	0.0	0.0	N
TCGA-KN-8435-01A-11R-2314-13	hsa-mir-720	0.0	0.0	N
TCGA-KN-8435-01A-11R-2314-13	hsa-mir-744	56.0	11.485573	N
TCGA-KN-8435-01A-11R-2314-13	hsa-mir-758	3.0	0.615299	N
TCGA-KN-8435-01A-11R-2314-13	hsa-mir-759	0.0	0.0	N
TCGA-KN-8435-01A-11R-2314-13	hsa-mir-760	15.0	3.076493	N
TCGA-KN-8435-01A-11R-2314-13	hsa-mir-761	0.0	0.0	N
TCGA-KN-8435-01A-11R-2314-13	hsa-mir-762	0.0	0.0	N
TCGA-KN-8435-01A-11R-2314-13	hsa-mir-764	0.0	0.0	N
TCGA-KN-8435-01A-11R-2314-13	hsa-mir-765	2.0	0.410199	N
TCGA-KN-8435-01A-11R-2314-13	hsa-mir-766	7.0	1.435697	N
TCGA-KN-8435-01A-11R-2314-13	hsa-mir-767	0.0	0.0	N
TCGA-KN-8435-01A-11R-2314-13	hsa-mir-769	38.0	7.793781	N
TCGA-KN-8435-01A-11R-2314-13	hsa-mir-770	0.0	0.0	N
TCGA-KN-8435-01A-11R-2314-13	hsa-mir-802	1.0	0.2051	N
TCGA-KN-8435-01A-11R-2314-13	hsa-mir-873	0.0	0.0	N
TCGA-KN-8435-01A-11R-2314-13	hsa-mir-874	2403.0	492.854128	N
TCGA-KN-8435-01A-11R-2314-13	hsa-mir-875	0.0	0.0	N
TCGA-KN-8435-01A-11R-2314-13	hsa-mir-876	0.0	0.0	N
TCGA-KN-8435-01A-11R-2314-13	hsa-mir-877	1.0	0.2051	N
TCGA-KN-8435-01A-11R-2314-13	hsa-mir-885	94.0	19.279354	N
TCGA-KN-8435-01A-11R-2314-13	hsa-mir-887	7.0	1.435697	N
TCGA-KN-8435-01A-11R-2314-13	hsa-mir-888	142.0	29.124131	N
TCGA-KN-8435-01A-11R-2314-13	hsa-mir-889	1.0	0.2051	N
TCGA-KN-8435-01A-11R-2314-13	hsa-mir-890	7.0	1.435697	N
TCGA-KN-8435-01A-11R-2314-13	hsa-mir-891a	29014.0	5950.757248	N
TCGA-KN-8435-01A-11R-2314-13	hsa-mir-891b	122.0	25.02214	N
TCGA-KN-8435-01A-11R-2314-13	hsa-mir-892a	174.0	35.687315	N
TCGA-KN-8435-01A-11R-2314-13	hsa-mir-892b	36.0	7.383582	N
TCGA-KN-8435-01A-11R-2314-13	hsa-mir-9-1	164.0	33.63632	N
TCGA-KN-8435-01A-11R-2314-13	hsa-mir-9-2	181.0	37.123012	N
TCGA-KN-8435-01A-11R-2314-13	hsa-mir-9-3	0.0	0.0	N
TCGA-KN-8435-01A-11R-2314-13	hsa-mir-920	0.0	0.0	N
TCGA-KN-8435-01A-11R-2314-13	hsa-mir-921	0.0	0.0	N
TCGA-KN-8435-01A-11R-2314-13	hsa-mir-922	0.0	0.0	N
TCGA-KN-8435-01A-11R-2314-13	hsa-mir-924	0.0	0.0	N
TCGA-KN-8435-01A-11R-2314-13	hsa-mir-92a-1	1147.0	235.249141	N
TCGA-KN-8435-01A-11R-2314-13	hsa-mir-92a-2	26066.0	5346.123886	N
TCGA-KN-8435-01A-11R-2314-13	hsa-mir-92b	101.0	20.715051	N
TCGA-KN-8435-01A-11R-2314-13	hsa-mir-93	6885.0	1412.110142	N
TCGA-KN-8435-01A-11R-2314-13	hsa-mir-933	0.0	0.0	N
TCGA-KN-8435-01A-11R-2314-13	hsa-mir-934	0.0	0.0	N
TCGA-KN-8435-01A-11R-2314-13	hsa-mir-935	1.0	0.2051	N
TCGA-KN-8435-01A-11R-2314-13	hsa-mir-936	0.0	0.0	N
TCGA-KN-8435-01A-11R-2314-13	hsa-mir-937	5.0	1.025498	N
TCGA-KN-8435-01A-11R-2314-13	hsa-mir-938	0.0	0.0	N
TCGA-KN-8435-01A-11R-2314-13	hsa-mir-939	5.0	1.025498	N
TCGA-KN-8435-01A-11R-2314-13	hsa-mir-940	1.0	0.2051	N
TCGA-KN-8435-01A-11R-2314-13	hsa-mir-941-1	0.0	0.0	N
TCGA-KN-8435-01A-11R-2314-13	hsa-mir-941-3	0.0	0.0	N
TCGA-KN-8435-01A-11R-2314-13	hsa-mir-941-4	0.0	0.0	N
TCGA-KN-8435-01A-11R-2314-13	hsa-mir-942	34.0	6.973383	N
TCGA-KN-8435-01A-11R-2314-13	hsa-mir-943	0.0	0.0	N
TCGA-KN-8435-01A-11R-2314-13	hsa-mir-944	1.0	0.2051	N
TCGA-KN-8435-01A-11R-2314-13	hsa-mir-95	2.0	0.410199	N
TCGA-KN-8435-01A-11R-2314-13	hsa-mir-96	233.0	47.788186	N
TCGA-KN-8435-01A-11R-2314-13	hsa-mir-98	63.0	12.921269	N
TCGA-KN-8435-01A-11R-2314-13	hsa-mir-99a	1852.0	379.844297	N
TCGA-KN-8435-01A-11R-2314-13	hsa-mir-99b	89697.0	18396.810949	N
