# Supplementary material for: Dysfunctional miRNA-Mediated Regulation in Chromophobe Renal Cell Carcinoma
Source: PLoS One. 2016 Jun 3;11(6):e0156324. doi: 10.1371/journal.pone.0156324 (PMC4892590; doi:10.1371/journal.pone.0156324)
Supplement: S1 File — (ZIP) [file pone.0156324.s001.zip › S1_File miRNA expression profile downloaded from TCGA/case/bcgsc.ca__IlluminaHiSeq_miRNASeq__TCGA-KN-8436-01A-11R-2314-13__mirna_quantification.txt]

barcode	miRNA_ID	read_count	reads_per_million_miRNA_mapped	cross-mapped
TCGA-KN-8436-01A-11R-2314-13	hsa-let-7a-1	44699.0	6647.076931	N
TCGA-KN-8436-01A-11R-2314-13	hsa-let-7a-2	89407.0	13295.492229	Y
TCGA-KN-8436-01A-11R-2314-13	hsa-let-7a-3	44762.0	6656.445504	N
TCGA-KN-8436-01A-11R-2314-13	hsa-let-7b	95283.0	14169.29755	N
TCGA-KN-8436-01A-11R-2314-13	hsa-let-7c	43069.0	6404.683692	Y
TCGA-KN-8436-01A-11R-2314-13	hsa-let-7d	2702.0	401.807688	N
TCGA-KN-8436-01A-11R-2314-13	hsa-let-7e	13130.0	1952.529589	N
TCGA-KN-8436-01A-11R-2314-13	hsa-let-7f-1	90.0	13.383676	N
TCGA-KN-8436-01A-11R-2314-13	hsa-let-7f-2	43452.0	6461.638668	N
TCGA-KN-8436-01A-11R-2314-13	hsa-let-7g	4049.0	602.116703	N
TCGA-KN-8436-01A-11R-2314-13	hsa-let-7i	2563.0	381.137345	N
TCGA-KN-8436-01A-11R-2314-13	hsa-mir-1-1	0.0	0.0	N
TCGA-KN-8436-01A-11R-2314-13	hsa-mir-1-2	12.0	1.78449	N
TCGA-KN-8436-01A-11R-2314-13	hsa-mir-100	11251.0	1673.10818	Y
TCGA-KN-8436-01A-11R-2314-13	hsa-mir-101-1	191705.0	28507.972953	N
TCGA-KN-8436-01A-11R-2314-13	hsa-mir-101-2	216.0	32.120822	N
TCGA-KN-8436-01A-11R-2314-13	hsa-mir-103-1	45652.0	6788.795187	Y
TCGA-KN-8436-01A-11R-2314-13	hsa-mir-103-1-as	0.0	0.0	N
TCGA-KN-8436-01A-11R-2314-13	hsa-mir-103-2	15.0	2.230613	N
TCGA-KN-8436-01A-11R-2314-13	hsa-mir-103-2-as	0.0	0.0	N
TCGA-KN-8436-01A-11R-2314-13	hsa-mir-105-1	0.0	0.0	N
TCGA-KN-8436-01A-11R-2314-13	hsa-mir-105-2	0.0	0.0	N
TCGA-KN-8436-01A-11R-2314-13	hsa-mir-106a	87.0	12.937553	Y
TCGA-KN-8436-01A-11R-2314-13	hsa-mir-106b	1085.0	161.347647	N
TCGA-KN-8436-01A-11R-2314-13	hsa-mir-107	222.0	33.013067	Y
TCGA-KN-8436-01A-11R-2314-13	hsa-mir-10a	1609567.0	239354.698637	N
TCGA-KN-8436-01A-11R-2314-13	hsa-mir-10b	1047413.0	155758.177798	N
TCGA-KN-8436-01A-11R-2314-13	hsa-mir-1178	0.0	0.0	N
TCGA-KN-8436-01A-11R-2314-13	hsa-mir-1179	7.0	1.040953	N
TCGA-KN-8436-01A-11R-2314-13	hsa-mir-1180	90.0	13.383676	N
TCGA-KN-8436-01A-11R-2314-13	hsa-mir-1181	0.0	0.0	N
TCGA-KN-8436-01A-11R-2314-13	hsa-mir-1182	0.0	0.0	N
TCGA-KN-8436-01A-11R-2314-13	hsa-mir-1183	0.0	0.0	N
TCGA-KN-8436-01A-11R-2314-13	hsa-mir-1184-1	0.0	0.0	N
TCGA-KN-8436-01A-11R-2314-13	hsa-mir-1184-2	0.0	0.0	N
TCGA-KN-8436-01A-11R-2314-13	hsa-mir-1184-3	0.0	0.0	N
TCGA-KN-8436-01A-11R-2314-13	hsa-mir-1185-1	0.0	0.0	N
TCGA-KN-8436-01A-11R-2314-13	hsa-mir-1185-2	0.0	0.0	N
TCGA-KN-8436-01A-11R-2314-13	hsa-mir-1193	0.0	0.0	N
TCGA-KN-8436-01A-11R-2314-13	hsa-mir-1197	0.0	0.0	N
TCGA-KN-8436-01A-11R-2314-13	hsa-mir-1200	0.0	0.0	N
TCGA-KN-8436-01A-11R-2314-13	hsa-mir-1202	0.0	0.0	N
TCGA-KN-8436-01A-11R-2314-13	hsa-mir-1203	0.0	0.0	N
TCGA-KN-8436-01A-11R-2314-13	hsa-mir-1204	0.0	0.0	N
TCGA-KN-8436-01A-11R-2314-13	hsa-mir-1205	0.0	0.0	N
TCGA-KN-8436-01A-11R-2314-13	hsa-mir-1206	0.0	0.0	N
TCGA-KN-8436-01A-11R-2314-13	hsa-mir-1207	0.0	0.0	N
TCGA-KN-8436-01A-11R-2314-13	hsa-mir-1208	0.0	0.0	N
TCGA-KN-8436-01A-11R-2314-13	hsa-mir-122	1.0	0.148708	N
TCGA-KN-8436-01A-11R-2314-13	hsa-mir-1224	0.0	0.0	N
TCGA-KN-8436-01A-11R-2314-13	hsa-mir-1225	1.0	0.148708	N
TCGA-KN-8436-01A-11R-2314-13	hsa-mir-1226	0.0	0.0	N
TCGA-KN-8436-01A-11R-2314-13	hsa-mir-1227	3.0	0.446123	N
TCGA-KN-8436-01A-11R-2314-13	hsa-mir-1228	1.0	0.148708	N
TCGA-KN-8436-01A-11R-2314-13	hsa-mir-1229	0.0	0.0	N
TCGA-KN-8436-01A-11R-2314-13	hsa-mir-1231	0.0	0.0	N
TCGA-KN-8436-01A-11R-2314-13	hsa-mir-1233-1	0.0	0.0	N
TCGA-KN-8436-01A-11R-2314-13	hsa-mir-1233-2	0.0	0.0	N
TCGA-KN-8436-01A-11R-2314-13	hsa-mir-1234	0.0	0.0	N
TCGA-KN-8436-01A-11R-2314-13	hsa-mir-1236	0.0	0.0	N
TCGA-KN-8436-01A-11R-2314-13	hsa-mir-1237	0.0	0.0	N
TCGA-KN-8436-01A-11R-2314-13	hsa-mir-1238	0.0	0.0	N
TCGA-KN-8436-01A-11R-2314-13	hsa-mir-124-1	2.0	0.297415	N
TCGA-KN-8436-01A-11R-2314-13	hsa-mir-124-2	0.0	0.0	N
TCGA-KN-8436-01A-11R-2314-13	hsa-mir-124-3	0.0	0.0	N
TCGA-KN-8436-01A-11R-2314-13	hsa-mir-1243	0.0	0.0	N
TCGA-KN-8436-01A-11R-2314-13	hsa-mir-1244-1	0.0	0.0	N
TCGA-KN-8436-01A-11R-2314-13	hsa-mir-1244-2	0.0	0.0	N
TCGA-KN-8436-01A-11R-2314-13	hsa-mir-1244-3	0.0	0.0	N
TCGA-KN-8436-01A-11R-2314-13	hsa-mir-1245	0.0	0.0	N
TCGA-KN-8436-01A-11R-2314-13	hsa-mir-1246	0.0	0.0	N
TCGA-KN-8436-01A-11R-2314-13	hsa-mir-1247	0.0	0.0	N
TCGA-KN-8436-01A-11R-2314-13	hsa-mir-1248	5.0	0.743538	N
TCGA-KN-8436-01A-11R-2314-13	hsa-mir-1249	29.0	4.312518	N
TCGA-KN-8436-01A-11R-2314-13	hsa-mir-1250	0.0	0.0	N
TCGA-KN-8436-01A-11R-2314-13	hsa-mir-1251	1.0	0.148708	N
TCGA-KN-8436-01A-11R-2314-13	hsa-mir-1252	0.0	0.0	N
TCGA-KN-8436-01A-11R-2314-13	hsa-mir-1253	0.0	0.0	N
TCGA-KN-8436-01A-11R-2314-13	hsa-mir-1254	3.0	0.446123	N
TCGA-KN-8436-01A-11R-2314-13	hsa-mir-1255a	1.0	0.148708	N
TCGA-KN-8436-01A-11R-2314-13	hsa-mir-1255b-1	0.0	0.0	N
TCGA-KN-8436-01A-11R-2314-13	hsa-mir-1255b-2	0.0	0.0	N
TCGA-KN-8436-01A-11R-2314-13	hsa-mir-1256	1.0	0.148708	N
TCGA-KN-8436-01A-11R-2314-13	hsa-mir-1257	0.0	0.0	N
TCGA-KN-8436-01A-11R-2314-13	hsa-mir-1258	7.0	1.040953	N
TCGA-KN-8436-01A-11R-2314-13	hsa-mir-125a	19098.0	2840.016001	N
TCGA-KN-8436-01A-11R-2314-13	hsa-mir-125b-1	18054.0	2684.765362	N
TCGA-KN-8436-01A-11R-2314-13	hsa-mir-125b-2	562.0	83.57362	N
TCGA-KN-8436-01A-11R-2314-13	hsa-mir-126	19978.0	2970.878609	N
TCGA-KN-8436-01A-11R-2314-13	hsa-mir-1260	0.0	0.0	N
TCGA-KN-8436-01A-11R-2314-13	hsa-mir-1260b	0.0	0.0	N
TCGA-KN-8436-01A-11R-2314-13	hsa-mir-1261	0.0	0.0	N
TCGA-KN-8436-01A-11R-2314-13	hsa-mir-1262	13.0	1.933198	N
TCGA-KN-8436-01A-11R-2314-13	hsa-mir-1263	0.0	0.0	N
TCGA-KN-8436-01A-11R-2314-13	hsa-mir-1264	0.0	0.0	N
TCGA-KN-8436-01A-11R-2314-13	hsa-mir-1265	0.0	0.0	N
TCGA-KN-8436-01A-11R-2314-13	hsa-mir-1266	9.0	1.338368	N
TCGA-KN-8436-01A-11R-2314-13	hsa-mir-1267	0.0	0.0	N
TCGA-KN-8436-01A-11R-2314-13	hsa-mir-1268	0.0	0.0	N
TCGA-KN-8436-01A-11R-2314-13	hsa-mir-1269	0.0	0.0	N
TCGA-KN-8436-01A-11R-2314-13	hsa-mir-127	92.0	13.681091	N
TCGA-KN-8436-01A-11R-2314-13	hsa-mir-1270-1	7.0	1.040953	N
TCGA-KN-8436-01A-11R-2314-13	hsa-mir-1270-2	5.0	0.743538	N
TCGA-KN-8436-01A-11R-2314-13	hsa-mir-1271	31.0	4.609933	N
TCGA-KN-8436-01A-11R-2314-13	hsa-mir-1272	0.0	0.0	N
TCGA-KN-8436-01A-11R-2314-13	hsa-mir-1273	0.0	0.0	N
TCGA-KN-8436-01A-11R-2314-13	hsa-mir-1273c	0.0	0.0	N
TCGA-KN-8436-01A-11R-2314-13	hsa-mir-1273d	0.0	0.0	N
TCGA-KN-8436-01A-11R-2314-13	hsa-mir-1274a	0.0	0.0	N
TCGA-KN-8436-01A-11R-2314-13	hsa-mir-1274b	21.0	3.122858	N
TCGA-KN-8436-01A-11R-2314-13	hsa-mir-1275	0.0	0.0	N
TCGA-KN-8436-01A-11R-2314-13	hsa-mir-1276	0.0	0.0	N
TCGA-KN-8436-01A-11R-2314-13	hsa-mir-1277	3.0	0.446123	N
TCGA-KN-8436-01A-11R-2314-13	hsa-mir-1278	0.0	0.0	N
TCGA-KN-8436-01A-11R-2314-13	hsa-mir-1279	0.0	0.0	N
TCGA-KN-8436-01A-11R-2314-13	hsa-mir-128-1	414.0	61.564909	N
TCGA-KN-8436-01A-11R-2314-13	hsa-mir-128-2	302.0	44.909668	N
TCGA-KN-8436-01A-11R-2314-13	hsa-mir-1280	0.0	0.0	N
TCGA-KN-8436-01A-11R-2314-13	hsa-mir-1281	0.0	0.0	N
TCGA-KN-8436-01A-11R-2314-13	hsa-mir-1282	0.0	0.0	N
TCGA-KN-8436-01A-11R-2314-13	hsa-mir-1283-1	0.0	0.0	N
TCGA-KN-8436-01A-11R-2314-13	hsa-mir-1283-2	0.0	0.0	N
TCGA-KN-8436-01A-11R-2314-13	hsa-mir-1284	1.0	0.148708	N
TCGA-KN-8436-01A-11R-2314-13	hsa-mir-1285-1	1.0	0.148708	N
TCGA-KN-8436-01A-11R-2314-13	hsa-mir-1285-2	0.0	0.0	N
TCGA-KN-8436-01A-11R-2314-13	hsa-mir-1286	1.0	0.148708	N
TCGA-KN-8436-01A-11R-2314-13	hsa-mir-1287	43.0	6.394423	N
TCGA-KN-8436-01A-11R-2314-13	hsa-mir-1288	1.0	0.148708	N
TCGA-KN-8436-01A-11R-2314-13	hsa-mir-1289-1	0.0	0.0	N
TCGA-KN-8436-01A-11R-2314-13	hsa-mir-1289-2	0.0	0.0	N
TCGA-KN-8436-01A-11R-2314-13	hsa-mir-129-1	31.0	4.609933	N
TCGA-KN-8436-01A-11R-2314-13	hsa-mir-129-2	38.0	5.650885	N
TCGA-KN-8436-01A-11R-2314-13	hsa-mir-1290	0.0	0.0	N
TCGA-KN-8436-01A-11R-2314-13	hsa-mir-1291	4.0	0.59483	N
TCGA-KN-8436-01A-11R-2314-13	hsa-mir-1292	4.0	0.59483	N
TCGA-KN-8436-01A-11R-2314-13	hsa-mir-1293	2.0	0.297415	N
TCGA-KN-8436-01A-11R-2314-13	hsa-mir-1294	1.0	0.148708	N
TCGA-KN-8436-01A-11R-2314-13	hsa-mir-1295	0.0	0.0	N
TCGA-KN-8436-01A-11R-2314-13	hsa-mir-1296	25.0	3.717688	N
TCGA-KN-8436-01A-11R-2314-13	hsa-mir-1297	0.0	0.0	N
TCGA-KN-8436-01A-11R-2314-13	hsa-mir-1298	0.0	0.0	N
TCGA-KN-8436-01A-11R-2314-13	hsa-mir-1299	0.0	0.0	N
TCGA-KN-8436-01A-11R-2314-13	hsa-mir-1301	44.0	6.54313	N
TCGA-KN-8436-01A-11R-2314-13	hsa-mir-1302-1	0.0	0.0	N
TCGA-KN-8436-01A-11R-2314-13	hsa-mir-1302-10	0.0	0.0	N
TCGA-KN-8436-01A-11R-2314-13	hsa-mir-1302-11	0.0	0.0	N
TCGA-KN-8436-01A-11R-2314-13	hsa-mir-1302-2	0.0	0.0	N
TCGA-KN-8436-01A-11R-2314-13	hsa-mir-1302-3	0.0	0.0	N
TCGA-KN-8436-01A-11R-2314-13	hsa-mir-1302-4	0.0	0.0	N
TCGA-KN-8436-01A-11R-2314-13	hsa-mir-1302-5	0.0	0.0	N
TCGA-KN-8436-01A-11R-2314-13	hsa-mir-1302-6	0.0	0.0	N
TCGA-KN-8436-01A-11R-2314-13	hsa-mir-1302-7	0.0	0.0	N
TCGA-KN-8436-01A-11R-2314-13	hsa-mir-1302-8	0.0	0.0	N
TCGA-KN-8436-01A-11R-2314-13	hsa-mir-1302-9	0.0	0.0	N
TCGA-KN-8436-01A-11R-2314-13	hsa-mir-1303	0.0	0.0	N
TCGA-KN-8436-01A-11R-2314-13	hsa-mir-1304	2.0	0.297415	N
TCGA-KN-8436-01A-11R-2314-13	hsa-mir-1305	1.0	0.148708	N
TCGA-KN-8436-01A-11R-2314-13	hsa-mir-1306	73.0	10.855648	N
TCGA-KN-8436-01A-11R-2314-13	hsa-mir-1307	10193.0	1515.775636	N
TCGA-KN-8436-01A-11R-2314-13	hsa-mir-130a	114.0	16.952656	N
TCGA-KN-8436-01A-11R-2314-13	hsa-mir-130b	60.0	8.922451	N
TCGA-KN-8436-01A-11R-2314-13	hsa-mir-132	190.0	28.254427	N
TCGA-KN-8436-01A-11R-2314-13	hsa-mir-1321	0.0	0.0	N
TCGA-KN-8436-01A-11R-2314-13	hsa-mir-1322	1.0	0.148708	N
TCGA-KN-8436-01A-11R-2314-13	hsa-mir-1323	1.0	0.148708	N
TCGA-KN-8436-01A-11R-2314-13	hsa-mir-1324	0.0	0.0	N
TCGA-KN-8436-01A-11R-2314-13	hsa-mir-133a-1	1.0	0.148708	N
TCGA-KN-8436-01A-11R-2314-13	hsa-mir-133a-2	0.0	0.0	N
TCGA-KN-8436-01A-11R-2314-13	hsa-mir-133b	0.0	0.0	N
TCGA-KN-8436-01A-11R-2314-13	hsa-mir-134	21.0	3.122858	N
TCGA-KN-8436-01A-11R-2314-13	hsa-mir-135a-1	2.0	0.297415	N
TCGA-KN-8436-01A-11R-2314-13	hsa-mir-135a-2	0.0	0.0	N
TCGA-KN-8436-01A-11R-2314-13	hsa-mir-135b	0.0	0.0	N
TCGA-KN-8436-01A-11R-2314-13	hsa-mir-136	7.0	1.040953	N
TCGA-KN-8436-01A-11R-2314-13	hsa-mir-137	0.0	0.0	N
TCGA-KN-8436-01A-11R-2314-13	hsa-mir-138-1	1.0	0.148708	N
TCGA-KN-8436-01A-11R-2314-13	hsa-mir-138-2	0.0	0.0	N
TCGA-KN-8436-01A-11R-2314-13	hsa-mir-139	242.0	35.987217	N
TCGA-KN-8436-01A-11R-2314-13	hsa-mir-140	15748.0	2341.845847	N
TCGA-KN-8436-01A-11R-2314-13	hsa-mir-141	880.0	130.862608	N
TCGA-KN-8436-01A-11R-2314-13	hsa-mir-142	1572.0	233.768204	N
TCGA-KN-8436-01A-11R-2314-13	hsa-mir-143	88640.0	13181.43357	N
TCGA-KN-8436-01A-11R-2314-13	hsa-mir-144	482.0	71.677019	N
TCGA-KN-8436-01A-11R-2314-13	hsa-mir-145	1808.0	268.863176	N
TCGA-KN-8436-01A-11R-2314-13	hsa-mir-1468	471.0	70.041237	N
TCGA-KN-8436-01A-11R-2314-13	hsa-mir-1469	0.0	0.0	N
TCGA-KN-8436-01A-11R-2314-13	hsa-mir-146a	49.0	7.286668	N
TCGA-KN-8436-01A-11R-2314-13	hsa-mir-146b	189.0	28.105719	N
TCGA-KN-8436-01A-11R-2314-13	hsa-mir-147	0.0	0.0	N
TCGA-KN-8436-01A-11R-2314-13	hsa-mir-1470	0.0	0.0	N
TCGA-KN-8436-01A-11R-2314-13	hsa-mir-1471	0.0	0.0	N
TCGA-KN-8436-01A-11R-2314-13	hsa-mir-147b	0.0	0.0	N
TCGA-KN-8436-01A-11R-2314-13	hsa-mir-148a	285134.0	42401.566782	N
TCGA-KN-8436-01A-11R-2314-13	hsa-mir-148b	838.0	124.616892	N
TCGA-KN-8436-01A-11R-2314-13	hsa-mir-149	154.0	22.900956	N
TCGA-KN-8436-01A-11R-2314-13	hsa-mir-150	206.0	30.633747	N
TCGA-KN-8436-01A-11R-2314-13	hsa-mir-151	12181.0	1811.406163	N
TCGA-KN-8436-01A-11R-2314-13	hsa-mir-152	875.0	130.11907	N
TCGA-KN-8436-01A-11R-2314-13	hsa-mir-153-1	1.0	0.148708	N
TCGA-KN-8436-01A-11R-2314-13	hsa-mir-153-2	13.0	1.933198	N
TCGA-KN-8436-01A-11R-2314-13	hsa-mir-1537	1.0	0.148708	N
TCGA-KN-8436-01A-11R-2314-13	hsa-mir-1538	0.0	0.0	N
TCGA-KN-8436-01A-11R-2314-13	hsa-mir-1539	0.0	0.0	N
TCGA-KN-8436-01A-11R-2314-13	hsa-mir-154	0.0	0.0	N
TCGA-KN-8436-01A-11R-2314-13	hsa-mir-155	65.0	9.665988	N
TCGA-KN-8436-01A-11R-2314-13	hsa-mir-15a	814.0	121.047912	N
TCGA-KN-8436-01A-11R-2314-13	hsa-mir-15b	488.0	72.569264	N
TCGA-KN-8436-01A-11R-2314-13	hsa-mir-16-1	2039.0	303.21461	N
TCGA-KN-8436-01A-11R-2314-13	hsa-mir-16-2	4.0	0.59483	N
TCGA-KN-8436-01A-11R-2314-13	hsa-mir-17	3308.0	491.924439	Y
TCGA-KN-8436-01A-11R-2314-13	hsa-mir-181a-1	10717.0	1593.698371	N
TCGA-KN-8436-01A-11R-2314-13	hsa-mir-181a-2	6275.0	933.139617	N
TCGA-KN-8436-01A-11R-2314-13	hsa-mir-181b-1	2323.0	345.447543	N
TCGA-KN-8436-01A-11R-2314-13	hsa-mir-181b-2	37.0	5.502178	N
TCGA-KN-8436-01A-11R-2314-13	hsa-mir-181c	220.0	32.715652	N
TCGA-KN-8436-01A-11R-2314-13	hsa-mir-181d	75.0	11.153063	N
TCGA-KN-8436-01A-11R-2314-13	hsa-mir-182	3670.0	545.756557	N
TCGA-KN-8436-01A-11R-2314-13	hsa-mir-1825	0.0	0.0	N
TCGA-KN-8436-01A-11R-2314-13	hsa-mir-1827	0.0	0.0	N
TCGA-KN-8436-01A-11R-2314-13	hsa-mir-183	842.0	125.211722	N
TCGA-KN-8436-01A-11R-2314-13	hsa-mir-184	1.0	0.148708	N
TCGA-KN-8436-01A-11R-2314-13	hsa-mir-185	350.0	52.047628	N
TCGA-KN-8436-01A-11R-2314-13	hsa-mir-186	907.0	134.87771	N
TCGA-KN-8436-01A-11R-2314-13	hsa-mir-187	2387.0	354.964823	N
TCGA-KN-8436-01A-11R-2314-13	hsa-mir-188	115.0	17.101363	N
TCGA-KN-8436-01A-11R-2314-13	hsa-mir-18a	6.0	0.892245	N
TCGA-KN-8436-01A-11R-2314-13	hsa-mir-18b	0.0	0.0	N
TCGA-KN-8436-01A-11R-2314-13	hsa-mir-190	24.0	3.56898	N
TCGA-KN-8436-01A-11R-2314-13	hsa-mir-1908	0.0	0.0	N
TCGA-KN-8436-01A-11R-2314-13	hsa-mir-1909	0.0	0.0	N
TCGA-KN-8436-01A-11R-2314-13	hsa-mir-190b	0.0	0.0	N
TCGA-KN-8436-01A-11R-2314-13	hsa-mir-191	3497.0	520.030158	N
TCGA-KN-8436-01A-11R-2314-13	hsa-mir-1910	0.0	0.0	N
TCGA-KN-8436-01A-11R-2314-13	hsa-mir-1911	0.0	0.0	N
TCGA-KN-8436-01A-11R-2314-13	hsa-mir-1912	0.0	0.0	N
TCGA-KN-8436-01A-11R-2314-13	hsa-mir-1913	0.0	0.0	N
TCGA-KN-8436-01A-11R-2314-13	hsa-mir-1914	0.0	0.0	N
TCGA-KN-8436-01A-11R-2314-13	hsa-mir-1915	0.0	0.0	N
TCGA-KN-8436-01A-11R-2314-13	hsa-mir-192	5813.0	864.436748	Y
TCGA-KN-8436-01A-11R-2314-13	hsa-mir-193a	618.0	91.90124	N
TCGA-KN-8436-01A-11R-2314-13	hsa-mir-193b	184.0	27.362182	N
TCGA-KN-8436-01A-11R-2314-13	hsa-mir-194-1	743.0	110.489679	N
TCGA-KN-8436-01A-11R-2314-13	hsa-mir-194-2	753.0	111.976754	N
TCGA-KN-8436-01A-11R-2314-13	hsa-mir-195	74.0	11.004356	N
TCGA-KN-8436-01A-11R-2314-13	hsa-mir-196a-1	509.0	75.692122	N
TCGA-KN-8436-01A-11R-2314-13	hsa-mir-196a-2	53.0	7.881498	N
TCGA-KN-8436-01A-11R-2314-13	hsa-mir-196b	18852.0	2803.433954	N
TCGA-KN-8436-01A-11R-2314-13	hsa-mir-197	860.0	127.888457	N
TCGA-KN-8436-01A-11R-2314-13	hsa-mir-1972-1	0.0	0.0	N
TCGA-KN-8436-01A-11R-2314-13	hsa-mir-1972-2	0.0	0.0	N
TCGA-KN-8436-01A-11R-2314-13	hsa-mir-1973	0.0	0.0	N
TCGA-KN-8436-01A-11R-2314-13	hsa-mir-1976	27.0	4.015103	N
TCGA-KN-8436-01A-11R-2314-13	hsa-mir-198	0.0	0.0	N
TCGA-KN-8436-01A-11R-2314-13	hsa-mir-199a-1	272.0	40.448442	Y
TCGA-KN-8436-01A-11R-2314-13	hsa-mir-199a-2	440.0	65.431304	Y
TCGA-KN-8436-01A-11R-2314-13	hsa-mir-199b	590.0	87.73743	Y
TCGA-KN-8436-01A-11R-2314-13	hsa-mir-19a	58.0	8.625036	N
TCGA-KN-8436-01A-11R-2314-13	hsa-mir-19b-1	32.0	4.75864	N
TCGA-KN-8436-01A-11R-2314-13	hsa-mir-19b-2	289.0	42.97647	N
TCGA-KN-8436-01A-11R-2314-13	hsa-mir-200a	122.0	18.142316	N
TCGA-KN-8436-01A-11R-2314-13	hsa-mir-200b	145.0	21.562589	N
TCGA-KN-8436-01A-11R-2314-13	hsa-mir-200c	3926.0	583.825679	N
TCGA-KN-8436-01A-11R-2314-13	hsa-mir-202	0.0	0.0	N
TCGA-KN-8436-01A-11R-2314-13	hsa-mir-203	238.0	35.392387	N
TCGA-KN-8436-01A-11R-2314-13	hsa-mir-204	70.0	10.409526	N
TCGA-KN-8436-01A-11R-2314-13	hsa-mir-205	3.0	0.446123	N
TCGA-KN-8436-01A-11R-2314-13	hsa-mir-2052	0.0	0.0	N
TCGA-KN-8436-01A-11R-2314-13	hsa-mir-2053	0.0	0.0	N
TCGA-KN-8436-01A-11R-2314-13	hsa-mir-2054	0.0	0.0	N
TCGA-KN-8436-01A-11R-2314-13	hsa-mir-206	2.0	0.297415	N
TCGA-KN-8436-01A-11R-2314-13	hsa-mir-208a	0.0	0.0	N
TCGA-KN-8436-01A-11R-2314-13	hsa-mir-208b	0.0	0.0	N
TCGA-KN-8436-01A-11R-2314-13	hsa-mir-20a	1300.0	193.319761	N
TCGA-KN-8436-01A-11R-2314-13	hsa-mir-20b	293.0	43.5713	N
TCGA-KN-8436-01A-11R-2314-13	hsa-mir-21	125067.0	18598.401989	N
TCGA-KN-8436-01A-11R-2314-13	hsa-mir-210	756.0	112.422877	N
TCGA-KN-8436-01A-11R-2314-13	hsa-mir-211	3.0	0.446123	N
TCGA-KN-8436-01A-11R-2314-13	hsa-mir-2110	4.0	0.59483	N
TCGA-KN-8436-01A-11R-2314-13	hsa-mir-2113	0.0	0.0	N
TCGA-KN-8436-01A-11R-2314-13	hsa-mir-2114	1.0	0.148708	N
TCGA-KN-8436-01A-11R-2314-13	hsa-mir-2115	0.0	0.0	N
TCGA-KN-8436-01A-11R-2314-13	hsa-mir-2116	2.0	0.297415	N
TCGA-KN-8436-01A-11R-2314-13	hsa-mir-2117	0.0	0.0	N
TCGA-KN-8436-01A-11R-2314-13	hsa-mir-212	5.0	0.743538	N
TCGA-KN-8436-01A-11R-2314-13	hsa-mir-214	6.0	0.892245	N
TCGA-KN-8436-01A-11R-2314-13	hsa-mir-215	28.0	4.16381	Y
TCGA-KN-8436-01A-11R-2314-13	hsa-mir-216a	0.0	0.0	N
TCGA-KN-8436-01A-11R-2314-13	hsa-mir-216b	2.0	0.297415	N
TCGA-KN-8436-01A-11R-2314-13	hsa-mir-217	21.0	3.122858	N
TCGA-KN-8436-01A-11R-2314-13	hsa-mir-218-1	333.0	49.5196	N
TCGA-KN-8436-01A-11R-2314-13	hsa-mir-218-2	13184.0	1960.559795	N
TCGA-KN-8436-01A-11R-2314-13	hsa-mir-219-1	12.0	1.78449	N
TCGA-KN-8436-01A-11R-2314-13	hsa-mir-219-2	0.0	0.0	N
TCGA-KN-8436-01A-11R-2314-13	hsa-mir-22	896897.0	133375.31842	N
TCGA-KN-8436-01A-11R-2314-13	hsa-mir-221	4101.0	609.849493	N
TCGA-KN-8436-01A-11R-2314-13	hsa-mir-222	1739.0	258.602358	N
TCGA-KN-8436-01A-11R-2314-13	hsa-mir-223	68.0	10.112111	N
TCGA-KN-8436-01A-11R-2314-13	hsa-mir-224	33.0	4.907348	N
TCGA-KN-8436-01A-11R-2314-13	hsa-mir-2276	3.0	0.446123	N
TCGA-KN-8436-01A-11R-2314-13	hsa-mir-2277	4.0	0.59483	N
TCGA-KN-8436-01A-11R-2314-13	hsa-mir-2278	0.0	0.0	N
TCGA-KN-8436-01A-11R-2314-13	hsa-mir-2355	80.0	11.896601	N
TCGA-KN-8436-01A-11R-2314-13	hsa-mir-23a	13296.0	1977.215036	Y
TCGA-KN-8436-01A-11R-2314-13	hsa-mir-23b	4372.0	650.149228	Y
TCGA-KN-8436-01A-11R-2314-13	hsa-mir-23c	0.0	0.0	N
TCGA-KN-8436-01A-11R-2314-13	hsa-mir-24-1	106.0	15.762996	N
TCGA-KN-8436-01A-11R-2314-13	hsa-mir-24-2	2810.0	417.868099	N
TCGA-KN-8436-01A-11R-2314-13	hsa-mir-25	23094.0	3434.251206	N
TCGA-KN-8436-01A-11R-2314-13	hsa-mir-26a-1	36.0	5.35347	N
TCGA-KN-8436-01A-11R-2314-13	hsa-mir-26a-2	17263.0	2567.137722	N
TCGA-KN-8436-01A-11R-2314-13	hsa-mir-26b	1496.0	222.466433	N
TCGA-KN-8436-01A-11R-2314-13	hsa-mir-27a	2439.0	362.697614	Y
TCGA-KN-8436-01A-11R-2314-13	hsa-mir-27b	4122.0	612.972351	Y
TCGA-KN-8436-01A-11R-2314-13	hsa-mir-28	13049.0	1940.484281	N
TCGA-KN-8436-01A-11R-2314-13	hsa-mir-2861	0.0	0.0	N
TCGA-KN-8436-01A-11R-2314-13	hsa-mir-2909	0.0	0.0	N
TCGA-KN-8436-01A-11R-2314-13	hsa-mir-296	3.0	0.446123	N
TCGA-KN-8436-01A-11R-2314-13	hsa-mir-297	0.0	0.0	N
TCGA-KN-8436-01A-11R-2314-13	hsa-mir-298	0.0	0.0	N
TCGA-KN-8436-01A-11R-2314-13	hsa-mir-299	1.0	0.148708	N
TCGA-KN-8436-01A-11R-2314-13	hsa-mir-29a	76522.0	11379.39598	N
TCGA-KN-8436-01A-11R-2314-13	hsa-mir-29b-1	2916.0	433.631095	Y
TCGA-KN-8436-01A-11R-2314-13	hsa-mir-29b-2	3129.0	465.305795	Y
TCGA-KN-8436-01A-11R-2314-13	hsa-mir-29c	18834.0	2800.757219	Y
TCGA-KN-8436-01A-11R-2314-13	hsa-mir-300	0.0	0.0	N
TCGA-KN-8436-01A-11R-2314-13	hsa-mir-301a	15.0	2.230613	N
TCGA-KN-8436-01A-11R-2314-13	hsa-mir-301b	0.0	0.0	N
TCGA-KN-8436-01A-11R-2314-13	hsa-mir-302a	0.0	0.0	N
TCGA-KN-8436-01A-11R-2314-13	hsa-mir-302b	0.0	0.0	N
TCGA-KN-8436-01A-11R-2314-13	hsa-mir-302c	0.0	0.0	N
TCGA-KN-8436-01A-11R-2314-13	hsa-mir-302d	0.0	0.0	N
TCGA-KN-8436-01A-11R-2314-13	hsa-mir-302e	0.0	0.0	N
TCGA-KN-8436-01A-11R-2314-13	hsa-mir-302f	0.0	0.0	N
TCGA-KN-8436-01A-11R-2314-13	hsa-mir-3065	3.0	0.446123	N
TCGA-KN-8436-01A-11R-2314-13	hsa-mir-3074	38.0	5.650885	N
TCGA-KN-8436-01A-11R-2314-13	hsa-mir-30a	749706.0	111486.911509	Y
TCGA-KN-8436-01A-11R-2314-13	hsa-mir-30b	2177.0	323.736246	Y
TCGA-KN-8436-01A-11R-2314-13	hsa-mir-30c-1	37.0	5.502178	N
TCGA-KN-8436-01A-11R-2314-13	hsa-mir-30c-2	9396.0	1397.255752	Y
TCGA-KN-8436-01A-11R-2314-13	hsa-mir-30d	99669.0	14821.528683	N
TCGA-KN-8436-01A-11R-2314-13	hsa-mir-30e	305347.0	45407.391655	Y
TCGA-KN-8436-01A-11R-2314-13	hsa-mir-31	250.0	37.176877	N
TCGA-KN-8436-01A-11R-2314-13	hsa-mir-3115	0.0	0.0	N
TCGA-KN-8436-01A-11R-2314-13	hsa-mir-3116-1	0.0	0.0	N
TCGA-KN-8436-01A-11R-2314-13	hsa-mir-3116-2	0.0	0.0	N
TCGA-KN-8436-01A-11R-2314-13	hsa-mir-3117	0.0	0.0	N
TCGA-KN-8436-01A-11R-2314-13	hsa-mir-3118-1	0.0	0.0	N
TCGA-KN-8436-01A-11R-2314-13	hsa-mir-3118-2	0.0	0.0	N
TCGA-KN-8436-01A-11R-2314-13	hsa-mir-3118-3	0.0	0.0	N
TCGA-KN-8436-01A-11R-2314-13	hsa-mir-3118-4	0.0	0.0	N
TCGA-KN-8436-01A-11R-2314-13	hsa-mir-3118-5	0.0	0.0	N
TCGA-KN-8436-01A-11R-2314-13	hsa-mir-3118-6	0.0	0.0	N
TCGA-KN-8436-01A-11R-2314-13	hsa-mir-3119-1	0.0	0.0	N
TCGA-KN-8436-01A-11R-2314-13	hsa-mir-3119-2	0.0	0.0	N
TCGA-KN-8436-01A-11R-2314-13	hsa-mir-3120	0.0	0.0	N
TCGA-KN-8436-01A-11R-2314-13	hsa-mir-3121	0.0	0.0	N
TCGA-KN-8436-01A-11R-2314-13	hsa-mir-3122	0.0	0.0	N
TCGA-KN-8436-01A-11R-2314-13	hsa-mir-3123	0.0	0.0	N
TCGA-KN-8436-01A-11R-2314-13	hsa-mir-3124	0.0	0.0	N
TCGA-KN-8436-01A-11R-2314-13	hsa-mir-3125	2.0	0.297415	N
TCGA-KN-8436-01A-11R-2314-13	hsa-mir-3126	0.0	0.0	N
TCGA-KN-8436-01A-11R-2314-13	hsa-mir-3127	16.0	2.37932	N
TCGA-KN-8436-01A-11R-2314-13	hsa-mir-3128	0.0	0.0	N
TCGA-KN-8436-01A-11R-2314-13	hsa-mir-3129	0.0	0.0	N
TCGA-KN-8436-01A-11R-2314-13	hsa-mir-3130-1	20.0	2.97415	N
TCGA-KN-8436-01A-11R-2314-13	hsa-mir-3130-2	0.0	0.0	N
TCGA-KN-8436-01A-11R-2314-13	hsa-mir-3131	0.0	0.0	N
TCGA-KN-8436-01A-11R-2314-13	hsa-mir-3132	0.0	0.0	N
TCGA-KN-8436-01A-11R-2314-13	hsa-mir-3133	0.0	0.0	N
TCGA-KN-8436-01A-11R-2314-13	hsa-mir-3134	0.0	0.0	N
TCGA-KN-8436-01A-11R-2314-13	hsa-mir-3135	0.0	0.0	N
TCGA-KN-8436-01A-11R-2314-13	hsa-mir-3136	0.0	0.0	N
TCGA-KN-8436-01A-11R-2314-13	hsa-mir-3137	0.0	0.0	N
TCGA-KN-8436-01A-11R-2314-13	hsa-mir-3138	0.0	0.0	N
TCGA-KN-8436-01A-11R-2314-13	hsa-mir-3139	0.0	0.0	N
TCGA-KN-8436-01A-11R-2314-13	hsa-mir-3140	0.0	0.0	N
TCGA-KN-8436-01A-11R-2314-13	hsa-mir-3141	0.0	0.0	N
TCGA-KN-8436-01A-11R-2314-13	hsa-mir-3142	0.0	0.0	N
TCGA-KN-8436-01A-11R-2314-13	hsa-mir-3143	0.0	0.0	N
TCGA-KN-8436-01A-11R-2314-13	hsa-mir-3144	0.0	0.0	N
TCGA-KN-8436-01A-11R-2314-13	hsa-mir-3145	0.0	0.0	N
TCGA-KN-8436-01A-11R-2314-13	hsa-mir-3146	0.0	0.0	N
TCGA-KN-8436-01A-11R-2314-13	hsa-mir-3147	0.0	0.0	N
TCGA-KN-8436-01A-11R-2314-13	hsa-mir-3148	0.0	0.0	N
TCGA-KN-8436-01A-11R-2314-13	hsa-mir-3149	0.0	0.0	N
TCGA-KN-8436-01A-11R-2314-13	hsa-mir-3150	0.0	0.0	N
TCGA-KN-8436-01A-11R-2314-13	hsa-mir-3150b	0.0	0.0	N
TCGA-KN-8436-01A-11R-2314-13	hsa-mir-3151	0.0	0.0	N
TCGA-KN-8436-01A-11R-2314-13	hsa-mir-3152	7.0	1.040953	N
TCGA-KN-8436-01A-11R-2314-13	hsa-mir-3153	0.0	0.0	N
TCGA-KN-8436-01A-11R-2314-13	hsa-mir-3154	0.0	0.0	N
TCGA-KN-8436-01A-11R-2314-13	hsa-mir-3155	0.0	0.0	N
TCGA-KN-8436-01A-11R-2314-13	hsa-mir-3156-1	0.0	0.0	N
TCGA-KN-8436-01A-11R-2314-13	hsa-mir-3156-2	0.0	0.0	N
TCGA-KN-8436-01A-11R-2314-13	hsa-mir-3156-3	0.0	0.0	N
TCGA-KN-8436-01A-11R-2314-13	hsa-mir-3157	3.0	0.446123	N
TCGA-KN-8436-01A-11R-2314-13	hsa-mir-3158-1	0.0	0.0	N
TCGA-KN-8436-01A-11R-2314-13	hsa-mir-3158-2	1.0	0.148708	N
TCGA-KN-8436-01A-11R-2314-13	hsa-mir-3159	0.0	0.0	N
TCGA-KN-8436-01A-11R-2314-13	hsa-mir-3160-1	0.0	0.0	N
TCGA-KN-8436-01A-11R-2314-13	hsa-mir-3160-2	0.0	0.0	N
TCGA-KN-8436-01A-11R-2314-13	hsa-mir-3161	0.0	0.0	N
TCGA-KN-8436-01A-11R-2314-13	hsa-mir-3162	0.0	0.0	N
TCGA-KN-8436-01A-11R-2314-13	hsa-mir-3163	0.0	0.0	N
TCGA-KN-8436-01A-11R-2314-13	hsa-mir-3164	0.0	0.0	N
TCGA-KN-8436-01A-11R-2314-13	hsa-mir-3165	0.0	0.0	N
TCGA-KN-8436-01A-11R-2314-13	hsa-mir-3166	0.0	0.0	N
TCGA-KN-8436-01A-11R-2314-13	hsa-mir-3167	0.0	0.0	N
TCGA-KN-8436-01A-11R-2314-13	hsa-mir-3168	1.0	0.148708	N
TCGA-KN-8436-01A-11R-2314-13	hsa-mir-3169	0.0	0.0	N
TCGA-KN-8436-01A-11R-2314-13	hsa-mir-3170	4.0	0.59483	N
TCGA-KN-8436-01A-11R-2314-13	hsa-mir-3171	0.0	0.0	N
TCGA-KN-8436-01A-11R-2314-13	hsa-mir-3173	5.0	0.743538	N
TCGA-KN-8436-01A-11R-2314-13	hsa-mir-3174	0.0	0.0	N
TCGA-KN-8436-01A-11R-2314-13	hsa-mir-3175	0.0	0.0	N
TCGA-KN-8436-01A-11R-2314-13	hsa-mir-3176	4.0	0.59483	N
TCGA-KN-8436-01A-11R-2314-13	hsa-mir-3177	0.0	0.0	N
TCGA-KN-8436-01A-11R-2314-13	hsa-mir-3178	0.0	0.0	N
TCGA-KN-8436-01A-11R-2314-13	hsa-mir-3179-1	0.0	0.0	N
TCGA-KN-8436-01A-11R-2314-13	hsa-mir-3179-2	0.0	0.0	N
TCGA-KN-8436-01A-11R-2314-13	hsa-mir-3179-3	0.0	0.0	N
TCGA-KN-8436-01A-11R-2314-13	hsa-mir-3180-1	0.0	0.0	N
TCGA-KN-8436-01A-11R-2314-13	hsa-mir-3180-2	0.0	0.0	N
TCGA-KN-8436-01A-11R-2314-13	hsa-mir-3180-3	0.0	0.0	N
TCGA-KN-8436-01A-11R-2314-13	hsa-mir-3180-4	0.0	0.0	N
TCGA-KN-8436-01A-11R-2314-13	hsa-mir-3180-5	0.0	0.0	N
TCGA-KN-8436-01A-11R-2314-13	hsa-mir-3181	0.0	0.0	N
TCGA-KN-8436-01A-11R-2314-13	hsa-mir-3182	0.0	0.0	N
TCGA-KN-8436-01A-11R-2314-13	hsa-mir-3183	1.0	0.148708	N
TCGA-KN-8436-01A-11R-2314-13	hsa-mir-3184	0.0	0.0	N
TCGA-KN-8436-01A-11R-2314-13	hsa-mir-3185	0.0	0.0	N
TCGA-KN-8436-01A-11R-2314-13	hsa-mir-3186	0.0	0.0	N
TCGA-KN-8436-01A-11R-2314-13	hsa-mir-3187	0.0	0.0	N
TCGA-KN-8436-01A-11R-2314-13	hsa-mir-3188	0.0	0.0	N
TCGA-KN-8436-01A-11R-2314-13	hsa-mir-3189	0.0	0.0	N
TCGA-KN-8436-01A-11R-2314-13	hsa-mir-3190	2.0	0.297415	N
TCGA-KN-8436-01A-11R-2314-13	hsa-mir-3191	5.0	0.743538	N
TCGA-KN-8436-01A-11R-2314-13	hsa-mir-3192	2.0	0.297415	N
TCGA-KN-8436-01A-11R-2314-13	hsa-mir-3193	0.0	0.0	N
TCGA-KN-8436-01A-11R-2314-13	hsa-mir-3194	0.0	0.0	N
TCGA-KN-8436-01A-11R-2314-13	hsa-mir-3195	0.0	0.0	N
TCGA-KN-8436-01A-11R-2314-13	hsa-mir-3196	0.0	0.0	N
TCGA-KN-8436-01A-11R-2314-13	hsa-mir-3197	0.0	0.0	N
TCGA-KN-8436-01A-11R-2314-13	hsa-mir-3198	1.0	0.148708	N
TCGA-KN-8436-01A-11R-2314-13	hsa-mir-3199-1	5.0	0.743538	N
TCGA-KN-8436-01A-11R-2314-13	hsa-mir-3199-2	1.0	0.148708	N
TCGA-KN-8436-01A-11R-2314-13	hsa-mir-32	85.0	12.640138	N
TCGA-KN-8436-01A-11R-2314-13	hsa-mir-3200	20.0	2.97415	N
TCGA-KN-8436-01A-11R-2314-13	hsa-mir-3201	0.0	0.0	N
TCGA-KN-8436-01A-11R-2314-13	hsa-mir-3202-1	0.0	0.0	N
TCGA-KN-8436-01A-11R-2314-13	hsa-mir-3202-2	0.0	0.0	N
TCGA-KN-8436-01A-11R-2314-13	hsa-mir-320a	1194.0	177.556765	Y
TCGA-KN-8436-01A-11R-2314-13	hsa-mir-320b-1	0.0	0.0	N
TCGA-KN-8436-01A-11R-2314-13	hsa-mir-320b-2	14.0	2.081905	Y
TCGA-KN-8436-01A-11R-2314-13	hsa-mir-320c-1	1.0	0.148708	N
TCGA-KN-8436-01A-11R-2314-13	hsa-mir-320c-2	0.0	0.0	N
TCGA-KN-8436-01A-11R-2314-13	hsa-mir-320d-1	1.0	0.148708	N
TCGA-KN-8436-01A-11R-2314-13	hsa-mir-320d-2	0.0	0.0	N
TCGA-KN-8436-01A-11R-2314-13	hsa-mir-320e	1.0	0.148708	N
TCGA-KN-8436-01A-11R-2314-13	hsa-mir-323	1.0	0.148708	N
TCGA-KN-8436-01A-11R-2314-13	hsa-mir-323b	1.0	0.148708	N
TCGA-KN-8436-01A-11R-2314-13	hsa-mir-324	152.0	22.603541	N
TCGA-KN-8436-01A-11R-2314-13	hsa-mir-325	0.0	0.0	N
TCGA-KN-8436-01A-11R-2314-13	hsa-mir-326	4.0	0.59483	N
TCGA-KN-8436-01A-11R-2314-13	hsa-mir-328	947.0	140.826011	N
TCGA-KN-8436-01A-11R-2314-13	hsa-mir-329-1	0.0	0.0	N
TCGA-KN-8436-01A-11R-2314-13	hsa-mir-329-2	0.0	0.0	N
TCGA-KN-8436-01A-11R-2314-13	hsa-mir-330	66.0	9.814696	N
TCGA-KN-8436-01A-11R-2314-13	hsa-mir-331	177.0	26.321229	N
TCGA-KN-8436-01A-11R-2314-13	hsa-mir-335	116.0	17.250071	N
TCGA-KN-8436-01A-11R-2314-13	hsa-mir-337	3.0	0.446123	N
TCGA-KN-8436-01A-11R-2314-13	hsa-mir-338	421.0	62.605861	N
TCGA-KN-8436-01A-11R-2314-13	hsa-mir-339	230.0	34.202727	N
TCGA-KN-8436-01A-11R-2314-13	hsa-mir-33a	223.0	33.161774	N
TCGA-KN-8436-01A-11R-2314-13	hsa-mir-33b	15.0	2.230613	N
TCGA-KN-8436-01A-11R-2314-13	hsa-mir-340	122.0	18.142316	N
TCGA-KN-8436-01A-11R-2314-13	hsa-mir-342	197.0	29.295379	N
TCGA-KN-8436-01A-11R-2314-13	hsa-mir-345	31.0	4.609933	N
TCGA-KN-8436-01A-11R-2314-13	hsa-mir-346	0.0	0.0	N
TCGA-KN-8436-01A-11R-2314-13	hsa-mir-34a	71.0	10.558233	N
TCGA-KN-8436-01A-11R-2314-13	hsa-mir-34b	0.0	0.0	N
TCGA-KN-8436-01A-11R-2314-13	hsa-mir-34c	0.0	0.0	N
TCGA-KN-8436-01A-11R-2314-13	hsa-mir-3605	9.0	1.338368	N
TCGA-KN-8436-01A-11R-2314-13	hsa-mir-3606	0.0	0.0	N
TCGA-KN-8436-01A-11R-2314-13	hsa-mir-3607	500.0	74.353754	N
TCGA-KN-8436-01A-11R-2314-13	hsa-mir-3609	1.0	0.148708	N
TCGA-KN-8436-01A-11R-2314-13	hsa-mir-361	2927.0	435.266878	N
TCGA-KN-8436-01A-11R-2314-13	hsa-mir-3610	0.0	0.0	N
TCGA-KN-8436-01A-11R-2314-13	hsa-mir-3611	1.0	0.148708	N
TCGA-KN-8436-01A-11R-2314-13	hsa-mir-3612	0.0	0.0	N
TCGA-KN-8436-01A-11R-2314-13	hsa-mir-3613	28.0	4.16381	N
TCGA-KN-8436-01A-11R-2314-13	hsa-mir-3614	1.0	0.148708	N
TCGA-KN-8436-01A-11R-2314-13	hsa-mir-3615	4.0	0.59483	N
TCGA-KN-8436-01A-11R-2314-13	hsa-mir-3616	0.0	0.0	N
TCGA-KN-8436-01A-11R-2314-13	hsa-mir-3617	0.0	0.0	N
TCGA-KN-8436-01A-11R-2314-13	hsa-mir-3618	3.0	0.446123	N
TCGA-KN-8436-01A-11R-2314-13	hsa-mir-3619	0.0	0.0	N
TCGA-KN-8436-01A-11R-2314-13	hsa-mir-362	456.0	67.810624	N
TCGA-KN-8436-01A-11R-2314-13	hsa-mir-3620	0.0	0.0	N
TCGA-KN-8436-01A-11R-2314-13	hsa-mir-3621	0.0	0.0	N
TCGA-KN-8436-01A-11R-2314-13	hsa-mir-3622a	0.0	0.0	N
TCGA-KN-8436-01A-11R-2314-13	hsa-mir-3622b	0.0	0.0	N
TCGA-KN-8436-01A-11R-2314-13	hsa-mir-363	110.0	16.357826	N
TCGA-KN-8436-01A-11R-2314-13	hsa-mir-3646	0.0	0.0	N
TCGA-KN-8436-01A-11R-2314-13	hsa-mir-3647	44.0	6.54313	N
TCGA-KN-8436-01A-11R-2314-13	hsa-mir-3648	11.0	1.635783	N
TCGA-KN-8436-01A-11R-2314-13	hsa-mir-3649	0.0	0.0	N
TCGA-KN-8436-01A-11R-2314-13	hsa-mir-365-1	41.0	6.097008	N
TCGA-KN-8436-01A-11R-2314-13	hsa-mir-365-2	41.0	6.097008	N
TCGA-KN-8436-01A-11R-2314-13	hsa-mir-3650	0.0	0.0	N
TCGA-KN-8436-01A-11R-2314-13	hsa-mir-3651	2.0	0.297415	N
TCGA-KN-8436-01A-11R-2314-13	hsa-mir-3652	3.0	0.446123	N
TCGA-KN-8436-01A-11R-2314-13	hsa-mir-3653	87.0	12.937553	N
TCGA-KN-8436-01A-11R-2314-13	hsa-mir-3654	1.0	0.148708	N
TCGA-KN-8436-01A-11R-2314-13	hsa-mir-3655	0.0	0.0	N
TCGA-KN-8436-01A-11R-2314-13	hsa-mir-3656	0.0	0.0	N
TCGA-KN-8436-01A-11R-2314-13	hsa-mir-3657	0.0	0.0	N
TCGA-KN-8436-01A-11R-2314-13	hsa-mir-3658	0.0	0.0	N
TCGA-KN-8436-01A-11R-2314-13	hsa-mir-3659	0.0	0.0	N
TCGA-KN-8436-01A-11R-2314-13	hsa-mir-3660	0.0	0.0	N
TCGA-KN-8436-01A-11R-2314-13	hsa-mir-3661	0.0	0.0	N
TCGA-KN-8436-01A-11R-2314-13	hsa-mir-3662	0.0	0.0	N
TCGA-KN-8436-01A-11R-2314-13	hsa-mir-3663	0.0	0.0	N
TCGA-KN-8436-01A-11R-2314-13	hsa-mir-3664	1.0	0.148708	N
TCGA-KN-8436-01A-11R-2314-13	hsa-mir-3665	0.0	0.0	N
TCGA-KN-8436-01A-11R-2314-13	hsa-mir-3666	0.0	0.0	N
TCGA-KN-8436-01A-11R-2314-13	hsa-mir-3667	1.0	0.148708	N
TCGA-KN-8436-01A-11R-2314-13	hsa-mir-3668	0.0	0.0	N
TCGA-KN-8436-01A-11R-2314-13	hsa-mir-3669	0.0	0.0	N
TCGA-KN-8436-01A-11R-2314-13	hsa-mir-367	0.0	0.0	N
TCGA-KN-8436-01A-11R-2314-13	hsa-mir-3670	0.0	0.0	N
TCGA-KN-8436-01A-11R-2314-13	hsa-mir-3671	0.0	0.0	N
TCGA-KN-8436-01A-11R-2314-13	hsa-mir-3672	0.0	0.0	N
TCGA-KN-8436-01A-11R-2314-13	hsa-mir-3673	0.0	0.0	N
TCGA-KN-8436-01A-11R-2314-13	hsa-mir-3674	0.0	0.0	N
TCGA-KN-8436-01A-11R-2314-13	hsa-mir-3675	0.0	0.0	N
TCGA-KN-8436-01A-11R-2314-13	hsa-mir-3676	14.0	2.081905	N
TCGA-KN-8436-01A-11R-2314-13	hsa-mir-3677	19.0	2.825443	N
TCGA-KN-8436-01A-11R-2314-13	hsa-mir-3678	3.0	0.446123	N
TCGA-KN-8436-01A-11R-2314-13	hsa-mir-3679	0.0	0.0	N
TCGA-KN-8436-01A-11R-2314-13	hsa-mir-3680	1.0	0.148708	N
TCGA-KN-8436-01A-11R-2314-13	hsa-mir-3681	0.0	0.0	N
TCGA-KN-8436-01A-11R-2314-13	hsa-mir-3682	1.0	0.148708	N
TCGA-KN-8436-01A-11R-2314-13	hsa-mir-3683	0.0	0.0	N
TCGA-KN-8436-01A-11R-2314-13	hsa-mir-3684	1.0	0.148708	N
TCGA-KN-8436-01A-11R-2314-13	hsa-mir-3685	0.0	0.0	N
TCGA-KN-8436-01A-11R-2314-13	hsa-mir-3686	0.0	0.0	N
TCGA-KN-8436-01A-11R-2314-13	hsa-mir-3687	10.0	1.487075	N
TCGA-KN-8436-01A-11R-2314-13	hsa-mir-3688	0.0	0.0	N
TCGA-KN-8436-01A-11R-2314-13	hsa-mir-3689a	0.0	0.0	N
TCGA-KN-8436-01A-11R-2314-13	hsa-mir-3689b	0.0	0.0	N
TCGA-KN-8436-01A-11R-2314-13	hsa-mir-369	1.0	0.148708	N
TCGA-KN-8436-01A-11R-2314-13	hsa-mir-3690	0.0	0.0	N
TCGA-KN-8436-01A-11R-2314-13	hsa-mir-3691	0.0	0.0	N
TCGA-KN-8436-01A-11R-2314-13	hsa-mir-3692	0.0	0.0	N
TCGA-KN-8436-01A-11R-2314-13	hsa-mir-370	2.0	0.297415	N
TCGA-KN-8436-01A-11R-2314-13	hsa-mir-371	0.0	0.0	N
TCGA-KN-8436-01A-11R-2314-13	hsa-mir-3713	0.0	0.0	N
TCGA-KN-8436-01A-11R-2314-13	hsa-mir-3714	0.0	0.0	N
TCGA-KN-8436-01A-11R-2314-13	hsa-mir-372	8.0	1.18966	N
TCGA-KN-8436-01A-11R-2314-13	hsa-mir-373	2.0	0.297415	N
TCGA-KN-8436-01A-11R-2314-13	hsa-mir-374a	4945.0	735.35863	N
TCGA-KN-8436-01A-11R-2314-13	hsa-mir-374b	597.0	88.778383	N
TCGA-KN-8436-01A-11R-2314-13	hsa-mir-374c	0.0	0.0	N
TCGA-KN-8436-01A-11R-2314-13	hsa-mir-375	122.0	18.142316	N
TCGA-KN-8436-01A-11R-2314-13	hsa-mir-376a-1	0.0	0.0	N
TCGA-KN-8436-01A-11R-2314-13	hsa-mir-376a-2	0.0	0.0	N
TCGA-KN-8436-01A-11R-2314-13	hsa-mir-376b	0.0	0.0	N
TCGA-KN-8436-01A-11R-2314-13	hsa-mir-376c	1.0	0.148708	N
TCGA-KN-8436-01A-11R-2314-13	hsa-mir-377	1.0	0.148708	N
TCGA-KN-8436-01A-11R-2314-13	hsa-mir-378	877.0	130.416485	N
TCGA-KN-8436-01A-11R-2314-13	hsa-mir-378b	0.0	0.0	N
TCGA-KN-8436-01A-11R-2314-13	hsa-mir-378c	17.0	2.528028	N
TCGA-KN-8436-01A-11R-2314-13	hsa-mir-379	86.0	12.788846	N
TCGA-KN-8436-01A-11R-2314-13	hsa-mir-380	0.0	0.0	N
TCGA-KN-8436-01A-11R-2314-13	hsa-mir-381	5.0	0.743538	N
TCGA-KN-8436-01A-11R-2314-13	hsa-mir-382	2.0	0.297415	N
TCGA-KN-8436-01A-11R-2314-13	hsa-mir-383	0.0	0.0	N
TCGA-KN-8436-01A-11R-2314-13	hsa-mir-384	0.0	0.0	N
TCGA-KN-8436-01A-11R-2314-13	hsa-mir-3907	0.0	0.0	N
TCGA-KN-8436-01A-11R-2314-13	hsa-mir-3908	0.0	0.0	N
TCGA-KN-8436-01A-11R-2314-13	hsa-mir-3909	8.0	1.18966	N
TCGA-KN-8436-01A-11R-2314-13	hsa-mir-3910-1	0.0	0.0	N
TCGA-KN-8436-01A-11R-2314-13	hsa-mir-3910-2	0.0	0.0	N
TCGA-KN-8436-01A-11R-2314-13	hsa-mir-3911	0.0	0.0	N
TCGA-KN-8436-01A-11R-2314-13	hsa-mir-3912	6.0	0.892245	N
TCGA-KN-8436-01A-11R-2314-13	hsa-mir-3913-1	18.0	2.676735	N
TCGA-KN-8436-01A-11R-2314-13	hsa-mir-3913-2	0.0	0.0	N
TCGA-KN-8436-01A-11R-2314-13	hsa-mir-3914-1	0.0	0.0	N
TCGA-KN-8436-01A-11R-2314-13	hsa-mir-3914-2	0.0	0.0	N
TCGA-KN-8436-01A-11R-2314-13	hsa-mir-3915	0.0	0.0	N
TCGA-KN-8436-01A-11R-2314-13	hsa-mir-3916	0.0	0.0	N
TCGA-KN-8436-01A-11R-2314-13	hsa-mir-3917	2.0	0.297415	N
TCGA-KN-8436-01A-11R-2314-13	hsa-mir-3918	0.0	0.0	N
TCGA-KN-8436-01A-11R-2314-13	hsa-mir-3919	1.0	0.148708	N
TCGA-KN-8436-01A-11R-2314-13	hsa-mir-3920	0.0	0.0	N
TCGA-KN-8436-01A-11R-2314-13	hsa-mir-3921	0.0	0.0	N
TCGA-KN-8436-01A-11R-2314-13	hsa-mir-3922	0.0	0.0	N
TCGA-KN-8436-01A-11R-2314-13	hsa-mir-3923	0.0	0.0	N
TCGA-KN-8436-01A-11R-2314-13	hsa-mir-3924	1.0	0.148708	N
TCGA-KN-8436-01A-11R-2314-13	hsa-mir-3925	0.0	0.0	N
TCGA-KN-8436-01A-11R-2314-13	hsa-mir-3926-1	1.0	0.148708	N
TCGA-KN-8436-01A-11R-2314-13	hsa-mir-3926-2	0.0	0.0	N
TCGA-KN-8436-01A-11R-2314-13	hsa-mir-3927	0.0	0.0	N
TCGA-KN-8436-01A-11R-2314-13	hsa-mir-3928	1.0	0.148708	N
TCGA-KN-8436-01A-11R-2314-13	hsa-mir-3929	1.0	0.148708	N
TCGA-KN-8436-01A-11R-2314-13	hsa-mir-3934	0.0	0.0	N
TCGA-KN-8436-01A-11R-2314-13	hsa-mir-3935	0.0	0.0	N
TCGA-KN-8436-01A-11R-2314-13	hsa-mir-3936	1.0	0.148708	N
TCGA-KN-8436-01A-11R-2314-13	hsa-mir-3937	0.0	0.0	N
TCGA-KN-8436-01A-11R-2314-13	hsa-mir-3938	0.0	0.0	N
TCGA-KN-8436-01A-11R-2314-13	hsa-mir-3939	0.0	0.0	N
TCGA-KN-8436-01A-11R-2314-13	hsa-mir-3940	0.0	0.0	N
TCGA-KN-8436-01A-11R-2314-13	hsa-mir-3941	0.0	0.0	N
TCGA-KN-8436-01A-11R-2314-13	hsa-mir-3942	0.0	0.0	N
TCGA-KN-8436-01A-11R-2314-13	hsa-mir-3943	0.0	0.0	N
TCGA-KN-8436-01A-11R-2314-13	hsa-mir-3944	1.0	0.148708	N
TCGA-KN-8436-01A-11R-2314-13	hsa-mir-3945	0.0	0.0	N
TCGA-KN-8436-01A-11R-2314-13	hsa-mir-409	5.0	0.743538	N
TCGA-KN-8436-01A-11R-2314-13	hsa-mir-410	4.0	0.59483	N
TCGA-KN-8436-01A-11R-2314-13	hsa-mir-411	1.0	0.148708	N
TCGA-KN-8436-01A-11R-2314-13	hsa-mir-412	1.0	0.148708	N
TCGA-KN-8436-01A-11R-2314-13	hsa-mir-421	20.0	2.97415	N
TCGA-KN-8436-01A-11R-2314-13	hsa-mir-422a	0.0	0.0	N
TCGA-KN-8436-01A-11R-2314-13	hsa-mir-423	658.0	97.849541	N
TCGA-KN-8436-01A-11R-2314-13	hsa-mir-424	3599.0	535.198324	N
TCGA-KN-8436-01A-11R-2314-13	hsa-mir-425	269.0	40.00232	N
TCGA-KN-8436-01A-11R-2314-13	hsa-mir-4251	0.0	0.0	N
TCGA-KN-8436-01A-11R-2314-13	hsa-mir-4252	0.0	0.0	N
TCGA-KN-8436-01A-11R-2314-13	hsa-mir-4253	0.0	0.0	N
TCGA-KN-8436-01A-11R-2314-13	hsa-mir-4254	0.0	0.0	N
TCGA-KN-8436-01A-11R-2314-13	hsa-mir-4255	0.0	0.0	N
TCGA-KN-8436-01A-11R-2314-13	hsa-mir-4256	0.0	0.0	N
TCGA-KN-8436-01A-11R-2314-13	hsa-mir-4257	0.0	0.0	N
TCGA-KN-8436-01A-11R-2314-13	hsa-mir-4258	0.0	0.0	N
TCGA-KN-8436-01A-11R-2314-13	hsa-mir-4259	0.0	0.0	N
TCGA-KN-8436-01A-11R-2314-13	hsa-mir-4260	0.0	0.0	N
TCGA-KN-8436-01A-11R-2314-13	hsa-mir-4261	0.0	0.0	N
TCGA-KN-8436-01A-11R-2314-13	hsa-mir-4262	0.0	0.0	N
TCGA-KN-8436-01A-11R-2314-13	hsa-mir-4263	0.0	0.0	N
TCGA-KN-8436-01A-11R-2314-13	hsa-mir-4264	0.0	0.0	N
TCGA-KN-8436-01A-11R-2314-13	hsa-mir-4265	0.0	0.0	N
TCGA-KN-8436-01A-11R-2314-13	hsa-mir-4266	0.0	0.0	N
TCGA-KN-8436-01A-11R-2314-13	hsa-mir-4267	0.0	0.0	N
TCGA-KN-8436-01A-11R-2314-13	hsa-mir-4268	0.0	0.0	N
TCGA-KN-8436-01A-11R-2314-13	hsa-mir-4269	0.0	0.0	N
TCGA-KN-8436-01A-11R-2314-13	hsa-mir-4270	0.0	0.0	N
TCGA-KN-8436-01A-11R-2314-13	hsa-mir-4271	0.0	0.0	N
TCGA-KN-8436-01A-11R-2314-13	hsa-mir-4272	0.0	0.0	N
TCGA-KN-8436-01A-11R-2314-13	hsa-mir-4273	0.0	0.0	N
TCGA-KN-8436-01A-11R-2314-13	hsa-mir-4274	0.0	0.0	N
TCGA-KN-8436-01A-11R-2314-13	hsa-mir-4275	0.0	0.0	N
TCGA-KN-8436-01A-11R-2314-13	hsa-mir-4276	0.0	0.0	N
TCGA-KN-8436-01A-11R-2314-13	hsa-mir-4277	0.0	0.0	N
TCGA-KN-8436-01A-11R-2314-13	hsa-mir-4278	0.0	0.0	N
TCGA-KN-8436-01A-11R-2314-13	hsa-mir-4279	0.0	0.0	N
TCGA-KN-8436-01A-11R-2314-13	hsa-mir-4280	0.0	0.0	N
TCGA-KN-8436-01A-11R-2314-13	hsa-mir-4281	0.0	0.0	N
TCGA-KN-8436-01A-11R-2314-13	hsa-mir-4282	0.0	0.0	N
TCGA-KN-8436-01A-11R-2314-13	hsa-mir-4283-1	0.0	0.0	N
TCGA-KN-8436-01A-11R-2314-13	hsa-mir-4283-2	0.0	0.0	N
TCGA-KN-8436-01A-11R-2314-13	hsa-mir-4284	0.0	0.0	N
TCGA-KN-8436-01A-11R-2314-13	hsa-mir-4285	0.0	0.0	N
TCGA-KN-8436-01A-11R-2314-13	hsa-mir-4286	0.0	0.0	N
TCGA-KN-8436-01A-11R-2314-13	hsa-mir-4287	0.0	0.0	N
TCGA-KN-8436-01A-11R-2314-13	hsa-mir-4288	0.0	0.0	N
TCGA-KN-8436-01A-11R-2314-13	hsa-mir-4289	0.0	0.0	N
TCGA-KN-8436-01A-11R-2314-13	hsa-mir-429	14.0	2.081905	N
TCGA-KN-8436-01A-11R-2314-13	hsa-mir-4290	0.0	0.0	N
TCGA-KN-8436-01A-11R-2314-13	hsa-mir-4291	0.0	0.0	N
TCGA-KN-8436-01A-11R-2314-13	hsa-mir-4292	0.0	0.0	N
TCGA-KN-8436-01A-11R-2314-13	hsa-mir-4293	0.0	0.0	N
TCGA-KN-8436-01A-11R-2314-13	hsa-mir-4294	0.0	0.0	N
TCGA-KN-8436-01A-11R-2314-13	hsa-mir-4295	0.0	0.0	N
TCGA-KN-8436-01A-11R-2314-13	hsa-mir-4296	0.0	0.0	N
TCGA-KN-8436-01A-11R-2314-13	hsa-mir-4297	0.0	0.0	N
TCGA-KN-8436-01A-11R-2314-13	hsa-mir-4298	0.0	0.0	N
TCGA-KN-8436-01A-11R-2314-13	hsa-mir-4299	0.0	0.0	N
TCGA-KN-8436-01A-11R-2314-13	hsa-mir-4300	0.0	0.0	N
TCGA-KN-8436-01A-11R-2314-13	hsa-mir-4301	0.0	0.0	N
TCGA-KN-8436-01A-11R-2314-13	hsa-mir-4302	0.0	0.0	N
TCGA-KN-8436-01A-11R-2314-13	hsa-mir-4303	0.0	0.0	N
TCGA-KN-8436-01A-11R-2314-13	hsa-mir-4304	0.0	0.0	N
TCGA-KN-8436-01A-11R-2314-13	hsa-mir-4305	0.0	0.0	N
TCGA-KN-8436-01A-11R-2314-13	hsa-mir-4306	0.0	0.0	N
TCGA-KN-8436-01A-11R-2314-13	hsa-mir-4307	0.0	0.0	N
TCGA-KN-8436-01A-11R-2314-13	hsa-mir-4308	0.0	0.0	N
TCGA-KN-8436-01A-11R-2314-13	hsa-mir-4309	0.0	0.0	N
TCGA-KN-8436-01A-11R-2314-13	hsa-mir-431	2.0	0.297415	N
TCGA-KN-8436-01A-11R-2314-13	hsa-mir-4310	0.0	0.0	N
TCGA-KN-8436-01A-11R-2314-13	hsa-mir-4311	0.0	0.0	N
TCGA-KN-8436-01A-11R-2314-13	hsa-mir-4312	0.0	0.0	N
TCGA-KN-8436-01A-11R-2314-13	hsa-mir-4313	0.0	0.0	N
TCGA-KN-8436-01A-11R-2314-13	hsa-mir-4314	0.0	0.0	N
TCGA-KN-8436-01A-11R-2314-13	hsa-mir-4315-1	0.0	0.0	N
TCGA-KN-8436-01A-11R-2314-13	hsa-mir-4315-2	0.0	0.0	N
TCGA-KN-8436-01A-11R-2314-13	hsa-mir-4316	0.0	0.0	N
TCGA-KN-8436-01A-11R-2314-13	hsa-mir-4317	0.0	0.0	N
TCGA-KN-8436-01A-11R-2314-13	hsa-mir-4318	0.0	0.0	N
TCGA-KN-8436-01A-11R-2314-13	hsa-mir-4319	0.0	0.0	N
TCGA-KN-8436-01A-11R-2314-13	hsa-mir-432	2.0	0.297415	N
TCGA-KN-8436-01A-11R-2314-13	hsa-mir-4320	0.0	0.0	N
TCGA-KN-8436-01A-11R-2314-13	hsa-mir-4321	0.0	0.0	N
TCGA-KN-8436-01A-11R-2314-13	hsa-mir-4322	0.0	0.0	N
TCGA-KN-8436-01A-11R-2314-13	hsa-mir-4323	0.0	0.0	N
TCGA-KN-8436-01A-11R-2314-13	hsa-mir-4324	0.0	0.0	N
TCGA-KN-8436-01A-11R-2314-13	hsa-mir-4325	0.0	0.0	N
TCGA-KN-8436-01A-11R-2314-13	hsa-mir-4326	9.0	1.338368	N
TCGA-KN-8436-01A-11R-2314-13	hsa-mir-4327	0.0	0.0	N
TCGA-KN-8436-01A-11R-2314-13	hsa-mir-4328	0.0	0.0	N
TCGA-KN-8436-01A-11R-2314-13	hsa-mir-4329	0.0	0.0	N
TCGA-KN-8436-01A-11R-2314-13	hsa-mir-433	1.0	0.148708	N
TCGA-KN-8436-01A-11R-2314-13	hsa-mir-4330	0.0	0.0	N
TCGA-KN-8436-01A-11R-2314-13	hsa-mir-448	0.0	0.0	N
TCGA-KN-8436-01A-11R-2314-13	hsa-mir-449a	3.0	0.446123	N
TCGA-KN-8436-01A-11R-2314-13	hsa-mir-449b	0.0	0.0	N
TCGA-KN-8436-01A-11R-2314-13	hsa-mir-449c	0.0	0.0	N
TCGA-KN-8436-01A-11R-2314-13	hsa-mir-450a-1	112.0	16.655241	N
TCGA-KN-8436-01A-11R-2314-13	hsa-mir-450a-2	103.0	15.316873	N
TCGA-KN-8436-01A-11R-2314-13	hsa-mir-450b	424.0	63.051984	N
TCGA-KN-8436-01A-11R-2314-13	hsa-mir-451	1439.0	213.990105	N
TCGA-KN-8436-01A-11R-2314-13	hsa-mir-452	54.0	8.030205	N
TCGA-KN-8436-01A-11R-2314-13	hsa-mir-454	18.0	2.676735	N
TCGA-KN-8436-01A-11R-2314-13	hsa-mir-455	188.0	27.957012	N
TCGA-KN-8436-01A-11R-2314-13	hsa-mir-466	16.0	2.37932	N
TCGA-KN-8436-01A-11R-2314-13	hsa-mir-483	0.0	0.0	N
TCGA-KN-8436-01A-11R-2314-13	hsa-mir-484	271.0	40.299735	N
TCGA-KN-8436-01A-11R-2314-13	hsa-mir-485	0.0	0.0	N
TCGA-KN-8436-01A-11R-2314-13	hsa-mir-486	727.0	108.110359	N
TCGA-KN-8436-01A-11R-2314-13	hsa-mir-487a	1.0	0.148708	N
TCGA-KN-8436-01A-11R-2314-13	hsa-mir-487b	0.0	0.0	N
TCGA-KN-8436-01A-11R-2314-13	hsa-mir-488	1.0	0.148708	N
TCGA-KN-8436-01A-11R-2314-13	hsa-mir-489	0.0	0.0	N
TCGA-KN-8436-01A-11R-2314-13	hsa-mir-490	0.0	0.0	N
TCGA-KN-8436-01A-11R-2314-13	hsa-mir-491	12.0	1.78449	N
TCGA-KN-8436-01A-11R-2314-13	hsa-mir-492	0.0	0.0	N
TCGA-KN-8436-01A-11R-2314-13	hsa-mir-493	0.0	0.0	N
TCGA-KN-8436-01A-11R-2314-13	hsa-mir-494	1.0	0.148708	N
TCGA-KN-8436-01A-11R-2314-13	hsa-mir-495	1.0	0.148708	N
TCGA-KN-8436-01A-11R-2314-13	hsa-mir-496	1.0	0.148708	N
TCGA-KN-8436-01A-11R-2314-13	hsa-mir-497	41.0	6.097008	N
TCGA-KN-8436-01A-11R-2314-13	hsa-mir-498	0.0	0.0	N
TCGA-KN-8436-01A-11R-2314-13	hsa-mir-499	5.0	0.743538	N
TCGA-KN-8436-01A-11R-2314-13	hsa-mir-500a	3531.0	525.086213	Y
TCGA-KN-8436-01A-11R-2314-13	hsa-mir-500b	89.0	13.234968	Y
TCGA-KN-8436-01A-11R-2314-13	hsa-mir-501	356.0	52.939873	N
TCGA-KN-8436-01A-11R-2314-13	hsa-mir-502	194.0	28.849257	Y
TCGA-KN-8436-01A-11R-2314-13	hsa-mir-503	593.0	88.183553	N
TCGA-KN-8436-01A-11R-2314-13	hsa-mir-504	4.0	0.59483	N
TCGA-KN-8436-01A-11R-2314-13	hsa-mir-505	167.0	24.834154	N
TCGA-KN-8436-01A-11R-2314-13	hsa-mir-506	3.0	0.446123	N
TCGA-KN-8436-01A-11R-2314-13	hsa-mir-507	0.0	0.0	N
TCGA-KN-8436-01A-11R-2314-13	hsa-mir-508	194.0	28.849257	N
TCGA-KN-8436-01A-11R-2314-13	hsa-mir-509-1	21.0	3.122858	N
TCGA-KN-8436-01A-11R-2314-13	hsa-mir-509-2	17.0	2.528028	N
TCGA-KN-8436-01A-11R-2314-13	hsa-mir-509-3	18.0	2.676735	N
TCGA-KN-8436-01A-11R-2314-13	hsa-mir-510	0.0	0.0	N
TCGA-KN-8436-01A-11R-2314-13	hsa-mir-511-1	1.0	0.148708	N
TCGA-KN-8436-01A-11R-2314-13	hsa-mir-511-2	1.0	0.148708	N
TCGA-KN-8436-01A-11R-2314-13	hsa-mir-512-1	1.0	0.148708	N
TCGA-KN-8436-01A-11R-2314-13	hsa-mir-512-2	0.0	0.0	N
TCGA-KN-8436-01A-11R-2314-13	hsa-mir-513a-1	1.0	0.148708	N
TCGA-KN-8436-01A-11R-2314-13	hsa-mir-513a-2	0.0	0.0	N
TCGA-KN-8436-01A-11R-2314-13	hsa-mir-513b	0.0	0.0	N
TCGA-KN-8436-01A-11R-2314-13	hsa-mir-513c	0.0	0.0	N
TCGA-KN-8436-01A-11R-2314-13	hsa-mir-514-1	32.0	4.75864	N
TCGA-KN-8436-01A-11R-2314-13	hsa-mir-514-2	34.0	5.056055	N
TCGA-KN-8436-01A-11R-2314-13	hsa-mir-514-3	29.0	4.312518	N
TCGA-KN-8436-01A-11R-2314-13	hsa-mir-514b	0.0	0.0	N
TCGA-KN-8436-01A-11R-2314-13	hsa-mir-515-1	0.0	0.0	N
TCGA-KN-8436-01A-11R-2314-13	hsa-mir-515-2	0.0	0.0	N
TCGA-KN-8436-01A-11R-2314-13	hsa-mir-516a-1	0.0	0.0	N
TCGA-KN-8436-01A-11R-2314-13	hsa-mir-516a-2	0.0	0.0	N
TCGA-KN-8436-01A-11R-2314-13	hsa-mir-516b-1	1.0	0.148708	N
TCGA-KN-8436-01A-11R-2314-13	hsa-mir-516b-2	0.0	0.0	N
TCGA-KN-8436-01A-11R-2314-13	hsa-mir-517a	0.0	0.0	N
TCGA-KN-8436-01A-11R-2314-13	hsa-mir-517b	0.0	0.0	N
TCGA-KN-8436-01A-11R-2314-13	hsa-mir-517c	0.0	0.0	N
TCGA-KN-8436-01A-11R-2314-13	hsa-mir-518a-1	0.0	0.0	N
TCGA-KN-8436-01A-11R-2314-13	hsa-mir-518a-2	0.0	0.0	N
TCGA-KN-8436-01A-11R-2314-13	hsa-mir-518b	2.0	0.297415	N
TCGA-KN-8436-01A-11R-2314-13	hsa-mir-518c	1.0	0.148708	N
TCGA-KN-8436-01A-11R-2314-13	hsa-mir-518d	0.0	0.0	N
TCGA-KN-8436-01A-11R-2314-13	hsa-mir-518e	0.0	0.0	N
TCGA-KN-8436-01A-11R-2314-13	hsa-mir-518f	1.0	0.148708	N
TCGA-KN-8436-01A-11R-2314-13	hsa-mir-519a-1	3.0	0.446123	N
TCGA-KN-8436-01A-11R-2314-13	hsa-mir-519a-2	0.0	0.0	N
TCGA-KN-8436-01A-11R-2314-13	hsa-mir-519b	0.0	0.0	N
TCGA-KN-8436-01A-11R-2314-13	hsa-mir-519c	0.0	0.0	N
TCGA-KN-8436-01A-11R-2314-13	hsa-mir-519d	0.0	0.0	N
TCGA-KN-8436-01A-11R-2314-13	hsa-mir-519e	0.0	0.0	N
TCGA-KN-8436-01A-11R-2314-13	hsa-mir-520a	4.0	0.59483	N
TCGA-KN-8436-01A-11R-2314-13	hsa-mir-520b	1.0	0.148708	Y
TCGA-KN-8436-01A-11R-2314-13	hsa-mir-520c	1.0	0.148708	Y
TCGA-KN-8436-01A-11R-2314-13	hsa-mir-520d	0.0	0.0	N
TCGA-KN-8436-01A-11R-2314-13	hsa-mir-520e	0.0	0.0	N
TCGA-KN-8436-01A-11R-2314-13	hsa-mir-520f	0.0	0.0	N
TCGA-KN-8436-01A-11R-2314-13	hsa-mir-520g	0.0	0.0	N
TCGA-KN-8436-01A-11R-2314-13	hsa-mir-520h	0.0	0.0	N
TCGA-KN-8436-01A-11R-2314-13	hsa-mir-521-1	0.0	0.0	N
TCGA-KN-8436-01A-11R-2314-13	hsa-mir-521-2	0.0	0.0	N
TCGA-KN-8436-01A-11R-2314-13	hsa-mir-522	0.0	0.0	N
TCGA-KN-8436-01A-11R-2314-13	hsa-mir-523	1.0	0.148708	N
TCGA-KN-8436-01A-11R-2314-13	hsa-mir-524	0.0	0.0	N
TCGA-KN-8436-01A-11R-2314-13	hsa-mir-525	0.0	0.0	N
TCGA-KN-8436-01A-11R-2314-13	hsa-mir-526a-1	0.0	0.0	N
TCGA-KN-8436-01A-11R-2314-13	hsa-mir-526a-2	0.0	0.0	N
TCGA-KN-8436-01A-11R-2314-13	hsa-mir-526b	2.0	0.297415	N
TCGA-KN-8436-01A-11R-2314-13	hsa-mir-527	0.0	0.0	N
TCGA-KN-8436-01A-11R-2314-13	hsa-mir-532	28374.0	4219.426852	N
TCGA-KN-8436-01A-11R-2314-13	hsa-mir-539	1.0	0.148708	N
TCGA-KN-8436-01A-11R-2314-13	hsa-mir-541	0.0	0.0	N
TCGA-KN-8436-01A-11R-2314-13	hsa-mir-542	6658.0	990.094593	N
TCGA-KN-8436-01A-11R-2314-13	hsa-mir-543	0.0	0.0	N
TCGA-KN-8436-01A-11R-2314-13	hsa-mir-544	0.0	0.0	N
TCGA-KN-8436-01A-11R-2314-13	hsa-mir-544b	0.0	0.0	N
TCGA-KN-8436-01A-11R-2314-13	hsa-mir-545	3.0	0.446123	N
TCGA-KN-8436-01A-11R-2314-13	hsa-mir-548a-1	0.0	0.0	N
TCGA-KN-8436-01A-11R-2314-13	hsa-mir-548a-2	0.0	0.0	N
TCGA-KN-8436-01A-11R-2314-13	hsa-mir-548a-3	0.0	0.0	N
TCGA-KN-8436-01A-11R-2314-13	hsa-mir-548aa-1	0.0	0.0	N
TCGA-KN-8436-01A-11R-2314-13	hsa-mir-548aa-2	0.0	0.0	N
TCGA-KN-8436-01A-11R-2314-13	hsa-mir-548b	0.0	0.0	N
TCGA-KN-8436-01A-11R-2314-13	hsa-mir-548c	0.0	0.0	N
TCGA-KN-8436-01A-11R-2314-13	hsa-mir-548d-1	0.0	0.0	N
TCGA-KN-8436-01A-11R-2314-13	hsa-mir-548d-2	0.0	0.0	N
TCGA-KN-8436-01A-11R-2314-13	hsa-mir-548e	0.0	0.0	N
TCGA-KN-8436-01A-11R-2314-13	hsa-mir-548f-1	0.0	0.0	N
TCGA-KN-8436-01A-11R-2314-13	hsa-mir-548f-2	0.0	0.0	N
TCGA-KN-8436-01A-11R-2314-13	hsa-mir-548f-3	0.0	0.0	N
TCGA-KN-8436-01A-11R-2314-13	hsa-mir-548f-4	0.0	0.0	N
TCGA-KN-8436-01A-11R-2314-13	hsa-mir-548f-5	0.0	0.0	N
TCGA-KN-8436-01A-11R-2314-13	hsa-mir-548g	0.0	0.0	N
TCGA-KN-8436-01A-11R-2314-13	hsa-mir-548h-1	0.0	0.0	N
TCGA-KN-8436-01A-11R-2314-13	hsa-mir-548h-2	0.0	0.0	N
TCGA-KN-8436-01A-11R-2314-13	hsa-mir-548h-3	0.0	0.0	N
TCGA-KN-8436-01A-11R-2314-13	hsa-mir-548h-4	0.0	0.0	N
TCGA-KN-8436-01A-11R-2314-13	hsa-mir-548i-1	0.0	0.0	N
TCGA-KN-8436-01A-11R-2314-13	hsa-mir-548i-2	0.0	0.0	N
TCGA-KN-8436-01A-11R-2314-13	hsa-mir-548i-3	0.0	0.0	N
TCGA-KN-8436-01A-11R-2314-13	hsa-mir-548i-4	0.0	0.0	N
TCGA-KN-8436-01A-11R-2314-13	hsa-mir-548j	4.0	0.59483	N
TCGA-KN-8436-01A-11R-2314-13	hsa-mir-548k	0.0	0.0	N
TCGA-KN-8436-01A-11R-2314-13	hsa-mir-548l	0.0	0.0	N
TCGA-KN-8436-01A-11R-2314-13	hsa-mir-548m	0.0	0.0	N
TCGA-KN-8436-01A-11R-2314-13	hsa-mir-548n	2.0	0.297415	N
TCGA-KN-8436-01A-11R-2314-13	hsa-mir-548o	1.0	0.148708	N
TCGA-KN-8436-01A-11R-2314-13	hsa-mir-548p	0.0	0.0	N
TCGA-KN-8436-01A-11R-2314-13	hsa-mir-548q	3.0	0.446123	N
TCGA-KN-8436-01A-11R-2314-13	hsa-mir-548s	2.0	0.297415	N
TCGA-KN-8436-01A-11R-2314-13	hsa-mir-548t	1.0	0.148708	N
TCGA-KN-8436-01A-11R-2314-13	hsa-mir-548u	0.0	0.0	N
TCGA-KN-8436-01A-11R-2314-13	hsa-mir-548v	3.0	0.446123	N
TCGA-KN-8436-01A-11R-2314-13	hsa-mir-548w	0.0	0.0	N
TCGA-KN-8436-01A-11R-2314-13	hsa-mir-548x	0.0	0.0	N
TCGA-KN-8436-01A-11R-2314-13	hsa-mir-548y	0.0	0.0	N
TCGA-KN-8436-01A-11R-2314-13	hsa-mir-548z	0.0	0.0	N
TCGA-KN-8436-01A-11R-2314-13	hsa-mir-549	8.0	1.18966	N
TCGA-KN-8436-01A-11R-2314-13	hsa-mir-550a-1	26.0	3.866395	N
TCGA-KN-8436-01A-11R-2314-13	hsa-mir-550a-2	14.0	2.081905	N
TCGA-KN-8436-01A-11R-2314-13	hsa-mir-550b-1	0.0	0.0	N
TCGA-KN-8436-01A-11R-2314-13	hsa-mir-550b-2	0.0	0.0	N
TCGA-KN-8436-01A-11R-2314-13	hsa-mir-551a	0.0	0.0	N
TCGA-KN-8436-01A-11R-2314-13	hsa-mir-551b	5.0	0.743538	N
TCGA-KN-8436-01A-11R-2314-13	hsa-mir-552	2.0	0.297415	N
TCGA-KN-8436-01A-11R-2314-13	hsa-mir-553	0.0	0.0	N
TCGA-KN-8436-01A-11R-2314-13	hsa-mir-554	0.0	0.0	N
TCGA-KN-8436-01A-11R-2314-13	hsa-mir-555	0.0	0.0	N
TCGA-KN-8436-01A-11R-2314-13	hsa-mir-556	2.0	0.297415	N
TCGA-KN-8436-01A-11R-2314-13	hsa-mir-557	0.0	0.0	N
TCGA-KN-8436-01A-11R-2314-13	hsa-mir-558	0.0	0.0	N
TCGA-KN-8436-01A-11R-2314-13	hsa-mir-559	1.0	0.148708	N
TCGA-KN-8436-01A-11R-2314-13	hsa-mir-561	12.0	1.78449	N
TCGA-KN-8436-01A-11R-2314-13	hsa-mir-562	0.0	0.0	N
TCGA-KN-8436-01A-11R-2314-13	hsa-mir-563	0.0	0.0	N
TCGA-KN-8436-01A-11R-2314-13	hsa-mir-564	0.0	0.0	N
TCGA-KN-8436-01A-11R-2314-13	hsa-mir-566	0.0	0.0	N
TCGA-KN-8436-01A-11R-2314-13	hsa-mir-567	0.0	0.0	N
TCGA-KN-8436-01A-11R-2314-13	hsa-mir-568	0.0	0.0	N
TCGA-KN-8436-01A-11R-2314-13	hsa-mir-569	0.0	0.0	N
TCGA-KN-8436-01A-11R-2314-13	hsa-mir-570	1.0	0.148708	N
TCGA-KN-8436-01A-11R-2314-13	hsa-mir-571	0.0	0.0	N
TCGA-KN-8436-01A-11R-2314-13	hsa-mir-572	0.0	0.0	N
TCGA-KN-8436-01A-11R-2314-13	hsa-mir-573	0.0	0.0	N
TCGA-KN-8436-01A-11R-2314-13	hsa-mir-574	175.0	26.023814	N
TCGA-KN-8436-01A-11R-2314-13	hsa-mir-575	0.0	0.0	N
TCGA-KN-8436-01A-11R-2314-13	hsa-mir-576	39.0	5.799593	N
TCGA-KN-8436-01A-11R-2314-13	hsa-mir-577	651.0	96.808588	N
TCGA-KN-8436-01A-11R-2314-13	hsa-mir-578	0.0	0.0	N
TCGA-KN-8436-01A-11R-2314-13	hsa-mir-579	5.0	0.743538	N
TCGA-KN-8436-01A-11R-2314-13	hsa-mir-580	5.0	0.743538	N
TCGA-KN-8436-01A-11R-2314-13	hsa-mir-581	26.0	3.866395	N
TCGA-KN-8436-01A-11R-2314-13	hsa-mir-582	9209.0	1369.447448	N
TCGA-KN-8436-01A-11R-2314-13	hsa-mir-583	0.0	0.0	N
TCGA-KN-8436-01A-11R-2314-13	hsa-mir-584	93.0	13.829798	N
TCGA-KN-8436-01A-11R-2314-13	hsa-mir-585	4.0	0.59483	N
TCGA-KN-8436-01A-11R-2314-13	hsa-mir-586	0.0	0.0	N
TCGA-KN-8436-01A-11R-2314-13	hsa-mir-587	0.0	0.0	N
TCGA-KN-8436-01A-11R-2314-13	hsa-mir-588	0.0	0.0	N
TCGA-KN-8436-01A-11R-2314-13	hsa-mir-589	694.0	103.203011	N
TCGA-KN-8436-01A-11R-2314-13	hsa-mir-590	102.0	15.168166	N
TCGA-KN-8436-01A-11R-2314-13	hsa-mir-591	0.0	0.0	N
TCGA-KN-8436-01A-11R-2314-13	hsa-mir-592	152.0	22.603541	N
TCGA-KN-8436-01A-11R-2314-13	hsa-mir-593	0.0	0.0	N
TCGA-KN-8436-01A-11R-2314-13	hsa-mir-595	0.0	0.0	N
TCGA-KN-8436-01A-11R-2314-13	hsa-mir-596	0.0	0.0	N
TCGA-KN-8436-01A-11R-2314-13	hsa-mir-597	1.0	0.148708	N
TCGA-KN-8436-01A-11R-2314-13	hsa-mir-598	419.0	62.308446	N
TCGA-KN-8436-01A-11R-2314-13	hsa-mir-599	0.0	0.0	N
TCGA-KN-8436-01A-11R-2314-13	hsa-mir-600	0.0	0.0	N
TCGA-KN-8436-01A-11R-2314-13	hsa-mir-601	0.0	0.0	N
TCGA-KN-8436-01A-11R-2314-13	hsa-mir-602	0.0	0.0	N
TCGA-KN-8436-01A-11R-2314-13	hsa-mir-603	0.0	0.0	N
TCGA-KN-8436-01A-11R-2314-13	hsa-mir-604	0.0	0.0	N
TCGA-KN-8436-01A-11R-2314-13	hsa-mir-605	0.0	0.0	N
TCGA-KN-8436-01A-11R-2314-13	hsa-mir-606	0.0	0.0	N
TCGA-KN-8436-01A-11R-2314-13	hsa-mir-607	1.0	0.148708	N
TCGA-KN-8436-01A-11R-2314-13	hsa-mir-608	0.0	0.0	N
TCGA-KN-8436-01A-11R-2314-13	hsa-mir-609	0.0	0.0	N
TCGA-KN-8436-01A-11R-2314-13	hsa-mir-610	0.0	0.0	N
TCGA-KN-8436-01A-11R-2314-13	hsa-mir-611	0.0	0.0	N
TCGA-KN-8436-01A-11R-2314-13	hsa-mir-612	1.0	0.148708	N
TCGA-KN-8436-01A-11R-2314-13	hsa-mir-613	0.0	0.0	N
TCGA-KN-8436-01A-11R-2314-13	hsa-mir-614	0.0	0.0	N
TCGA-KN-8436-01A-11R-2314-13	hsa-mir-615	15.0	2.230613	N
TCGA-KN-8436-01A-11R-2314-13	hsa-mir-616	65.0	9.665988	N
TCGA-KN-8436-01A-11R-2314-13	hsa-mir-617	0.0	0.0	N
TCGA-KN-8436-01A-11R-2314-13	hsa-mir-618	19.0	2.825443	N
TCGA-KN-8436-01A-11R-2314-13	hsa-mir-619	0.0	0.0	N
TCGA-KN-8436-01A-11R-2314-13	hsa-mir-620	0.0	0.0	N
TCGA-KN-8436-01A-11R-2314-13	hsa-mir-621	0.0	0.0	N
TCGA-KN-8436-01A-11R-2314-13	hsa-mir-622	0.0	0.0	N
TCGA-KN-8436-01A-11R-2314-13	hsa-mir-623	0.0	0.0	N
TCGA-KN-8436-01A-11R-2314-13	hsa-mir-624	8.0	1.18966	N
TCGA-KN-8436-01A-11R-2314-13	hsa-mir-625	374.0	55.616608	N
TCGA-KN-8436-01A-11R-2314-13	hsa-mir-626	0.0	0.0	N
TCGA-KN-8436-01A-11R-2314-13	hsa-mir-627	10.0	1.487075	N
TCGA-KN-8436-01A-11R-2314-13	hsa-mir-628	80.0	11.896601	N
TCGA-KN-8436-01A-11R-2314-13	hsa-mir-629	815.0	121.19662	N
TCGA-KN-8436-01A-11R-2314-13	hsa-mir-630	0.0	0.0	N
TCGA-KN-8436-01A-11R-2314-13	hsa-mir-631	0.0	0.0	N
TCGA-KN-8436-01A-11R-2314-13	hsa-mir-632	0.0	0.0	N
TCGA-KN-8436-01A-11R-2314-13	hsa-mir-633	0.0	0.0	N
TCGA-KN-8436-01A-11R-2314-13	hsa-mir-634	0.0	0.0	N
TCGA-KN-8436-01A-11R-2314-13	hsa-mir-635	0.0	0.0	N
TCGA-KN-8436-01A-11R-2314-13	hsa-mir-636	0.0	0.0	N
TCGA-KN-8436-01A-11R-2314-13	hsa-mir-637	0.0	0.0	N
TCGA-KN-8436-01A-11R-2314-13	hsa-mir-638	0.0	0.0	N
TCGA-KN-8436-01A-11R-2314-13	hsa-mir-639	5.0	0.743538	N
TCGA-KN-8436-01A-11R-2314-13	hsa-mir-640	0.0	0.0	N
TCGA-KN-8436-01A-11R-2314-13	hsa-mir-641	0.0	0.0	N
TCGA-KN-8436-01A-11R-2314-13	hsa-mir-642a	4.0	0.59483	N
TCGA-KN-8436-01A-11R-2314-13	hsa-mir-642b	1.0	0.148708	N
TCGA-KN-8436-01A-11R-2314-13	hsa-mir-643	7.0	1.040953	N
TCGA-KN-8436-01A-11R-2314-13	hsa-mir-644	0.0	0.0	N
TCGA-KN-8436-01A-11R-2314-13	hsa-mir-645	0.0	0.0	N
TCGA-KN-8436-01A-11R-2314-13	hsa-mir-646	0.0	0.0	N
TCGA-KN-8436-01A-11R-2314-13	hsa-mir-647	0.0	0.0	N
TCGA-KN-8436-01A-11R-2314-13	hsa-mir-648	0.0	0.0	N
TCGA-KN-8436-01A-11R-2314-13	hsa-mir-649	0.0	0.0	N
TCGA-KN-8436-01A-11R-2314-13	hsa-mir-650	0.0	0.0	N
TCGA-KN-8436-01A-11R-2314-13	hsa-mir-651	41.0	6.097008	N
TCGA-KN-8436-01A-11R-2314-13	hsa-mir-652	147.0	21.860004	N
TCGA-KN-8436-01A-11R-2314-13	hsa-mir-653	91.0	13.532383	N
TCGA-KN-8436-01A-11R-2314-13	hsa-mir-654	2.0	0.297415	N
TCGA-KN-8436-01A-11R-2314-13	hsa-mir-655	0.0	0.0	N
TCGA-KN-8436-01A-11R-2314-13	hsa-mir-656	0.0	0.0	N
TCGA-KN-8436-01A-11R-2314-13	hsa-mir-657	0.0	0.0	N
TCGA-KN-8436-01A-11R-2314-13	hsa-mir-658	0.0	0.0	N
TCGA-KN-8436-01A-11R-2314-13	hsa-mir-659	12.0	1.78449	N
TCGA-KN-8436-01A-11R-2314-13	hsa-mir-660	794.0	118.073762	N
TCGA-KN-8436-01A-11R-2314-13	hsa-mir-661	0.0	0.0	N
TCGA-KN-8436-01A-11R-2314-13	hsa-mir-662	0.0	0.0	N
TCGA-KN-8436-01A-11R-2314-13	hsa-mir-663	7.0	1.040953	N
TCGA-KN-8436-01A-11R-2314-13	hsa-mir-663b	0.0	0.0	N
TCGA-KN-8436-01A-11R-2314-13	hsa-mir-664	359.0	53.385996	N
TCGA-KN-8436-01A-11R-2314-13	hsa-mir-665	0.0	0.0	N
TCGA-KN-8436-01A-11R-2314-13	hsa-mir-668	0.0	0.0	N
TCGA-KN-8436-01A-11R-2314-13	hsa-mir-670	0.0	0.0	N
TCGA-KN-8436-01A-11R-2314-13	hsa-mir-671	60.0	8.922451	N
TCGA-KN-8436-01A-11R-2314-13	hsa-mir-675	7.0	1.040953	N
TCGA-KN-8436-01A-11R-2314-13	hsa-mir-676	22.0	3.271565	N
TCGA-KN-8436-01A-11R-2314-13	hsa-mir-7-1	45.0	6.691838	N
TCGA-KN-8436-01A-11R-2314-13	hsa-mir-7-2	0.0	0.0	N
TCGA-KN-8436-01A-11R-2314-13	hsa-mir-7-3	0.0	0.0	N
TCGA-KN-8436-01A-11R-2314-13	hsa-mir-708	1100.0	163.57826	N
TCGA-KN-8436-01A-11R-2314-13	hsa-mir-711	0.0	0.0	N
TCGA-KN-8436-01A-11R-2314-13	hsa-mir-718	0.0	0.0	N
TCGA-KN-8436-01A-11R-2314-13	hsa-mir-720	1.0	0.148708	N
TCGA-KN-8436-01A-11R-2314-13	hsa-mir-744	113.0	16.803948	N
TCGA-KN-8436-01A-11R-2314-13	hsa-mir-758	2.0	0.297415	N
TCGA-KN-8436-01A-11R-2314-13	hsa-mir-759	0.0	0.0	N
TCGA-KN-8436-01A-11R-2314-13	hsa-mir-760	3.0	0.446123	N
TCGA-KN-8436-01A-11R-2314-13	hsa-mir-761	0.0	0.0	N
TCGA-KN-8436-01A-11R-2314-13	hsa-mir-762	0.0	0.0	N
TCGA-KN-8436-01A-11R-2314-13	hsa-mir-764	0.0	0.0	N
TCGA-KN-8436-01A-11R-2314-13	hsa-mir-765	1.0	0.148708	N
TCGA-KN-8436-01A-11R-2314-13	hsa-mir-766	167.0	24.834154	N
TCGA-KN-8436-01A-11R-2314-13	hsa-mir-767	0.0	0.0	N
TCGA-KN-8436-01A-11R-2314-13	hsa-mir-769	91.0	13.532383	N
TCGA-KN-8436-01A-11R-2314-13	hsa-mir-770	0.0	0.0	N
TCGA-KN-8436-01A-11R-2314-13	hsa-mir-802	1.0	0.148708	N
TCGA-KN-8436-01A-11R-2314-13	hsa-mir-873	2.0	0.297415	N
TCGA-KN-8436-01A-11R-2314-13	hsa-mir-874	2559.0	380.542515	N
TCGA-KN-8436-01A-11R-2314-13	hsa-mir-875	0.0	0.0	N
TCGA-KN-8436-01A-11R-2314-13	hsa-mir-876	0.0	0.0	N
TCGA-KN-8436-01A-11R-2314-13	hsa-mir-877	3.0	0.446123	N
TCGA-KN-8436-01A-11R-2314-13	hsa-mir-885	1456.0	216.518133	N
TCGA-KN-8436-01A-11R-2314-13	hsa-mir-887	6.0	0.892245	N
TCGA-KN-8436-01A-11R-2314-13	hsa-mir-888	64.0	9.517281	N
TCGA-KN-8436-01A-11R-2314-13	hsa-mir-889	2.0	0.297415	N
TCGA-KN-8436-01A-11R-2314-13	hsa-mir-890	6.0	0.892245	N
TCGA-KN-8436-01A-11R-2314-13	hsa-mir-891a	14106.0	2097.668118	N
TCGA-KN-8436-01A-11R-2314-13	hsa-mir-891b	83.0	12.342723	N
TCGA-KN-8436-01A-11R-2314-13	hsa-mir-892a	167.0	24.834154	N
TCGA-KN-8436-01A-11R-2314-13	hsa-mir-892b	33.0	4.907348	N
TCGA-KN-8436-01A-11R-2314-13	hsa-mir-9-1	250.0	37.176877	N
TCGA-KN-8436-01A-11R-2314-13	hsa-mir-9-2	240.0	35.689802	N
TCGA-KN-8436-01A-11R-2314-13	hsa-mir-9-3	0.0	0.0	N
TCGA-KN-8436-01A-11R-2314-13	hsa-mir-920	0.0	0.0	N
TCGA-KN-8436-01A-11R-2314-13	hsa-mir-921	0.0	0.0	N
TCGA-KN-8436-01A-11R-2314-13	hsa-mir-922	0.0	0.0	N
TCGA-KN-8436-01A-11R-2314-13	hsa-mir-924	0.0	0.0	N
TCGA-KN-8436-01A-11R-2314-13	hsa-mir-92a-1	1739.0	258.602358	N
TCGA-KN-8436-01A-11R-2314-13	hsa-mir-92a-2	48989.0	7285.032143	N
TCGA-KN-8436-01A-11R-2314-13	hsa-mir-92b	158.0	23.495786	N
TCGA-KN-8436-01A-11R-2314-13	hsa-mir-93	9765.0	1452.128822	N
TCGA-KN-8436-01A-11R-2314-13	hsa-mir-933	0.0	0.0	N
TCGA-KN-8436-01A-11R-2314-13	hsa-mir-934	0.0	0.0	N
TCGA-KN-8436-01A-11R-2314-13	hsa-mir-935	3.0	0.446123	N
TCGA-KN-8436-01A-11R-2314-13	hsa-mir-936	0.0	0.0	N
TCGA-KN-8436-01A-11R-2314-13	hsa-mir-937	3.0	0.446123	N
TCGA-KN-8436-01A-11R-2314-13	hsa-mir-938	0.0	0.0	N
TCGA-KN-8436-01A-11R-2314-13	hsa-mir-939	1.0	0.148708	N
TCGA-KN-8436-01A-11R-2314-13	hsa-mir-940	4.0	0.59483	N
TCGA-KN-8436-01A-11R-2314-13	hsa-mir-941-1	0.0	0.0	N
TCGA-KN-8436-01A-11R-2314-13	hsa-mir-941-3	0.0	0.0	N
TCGA-KN-8436-01A-11R-2314-13	hsa-mir-941-4	0.0	0.0	N
TCGA-KN-8436-01A-11R-2314-13	hsa-mir-942	35.0	5.204763	N
TCGA-KN-8436-01A-11R-2314-13	hsa-mir-943	1.0	0.148708	N
TCGA-KN-8436-01A-11R-2314-13	hsa-mir-944	13.0	1.933198	N
TCGA-KN-8436-01A-11R-2314-13	hsa-mir-95	14.0	2.081905	N
TCGA-KN-8436-01A-11R-2314-13	hsa-mir-96	6.0	0.892245	N
TCGA-KN-8436-01A-11R-2314-13	hsa-mir-98	238.0	35.392387	N
TCGA-KN-8436-01A-11R-2314-13	hsa-mir-99a	27910.0	4150.426567	Y
TCGA-KN-8436-01A-11R-2314-13	hsa-mir-99b	300654.0	44709.507317	N
