# Supplementary material for: Dysfunctional miRNA-Mediated Regulation in Chromophobe Renal Cell Carcinoma
Source: PLoS One. 2016 Jun 3;11(6):e0156324. doi: 10.1371/journal.pone.0156324 (PMC4892590; doi:10.1371/journal.pone.0156324)
Supplement: S1 File — (ZIP) [file pone.0156324.s001.zip › S1_File miRNA expression profile downloaded from TCGA/case/bcgsc.ca__IlluminaHiSeq_miRNASeq__TCGA-KN-8437-01A-11R-2314-13__mirna_quantification.txt]

barcode	miRNA_ID	read_count	reads_per_million_miRNA_mapped	cross-mapped
TCGA-KN-8437-01A-11R-2314-13	hsa-let-7a-1	32186.0	3935.987677	N
TCGA-KN-8437-01A-11R-2314-13	hsa-let-7a-2	64320.0	7865.616336	Y
TCGA-KN-8437-01A-11R-2314-13	hsa-let-7a-3	32078.0	3922.780486	N
TCGA-KN-8437-01A-11R-2314-13	hsa-let-7b	15635.0	1911.985563	N
TCGA-KN-8437-01A-11R-2314-13	hsa-let-7c	8713.0	1065.502412	Y
TCGA-KN-8437-01A-11R-2314-13	hsa-let-7d	6679.0	816.76697	N
TCGA-KN-8437-01A-11R-2314-13	hsa-let-7e	16989.0	2077.564613	N
TCGA-KN-8437-01A-11R-2314-13	hsa-let-7f-1	125.0	15.286101	N
TCGA-KN-8437-01A-11R-2314-13	hsa-let-7f-2	55220.0	6752.788154	N
TCGA-KN-8437-01A-11R-2314-13	hsa-let-7g	5707.0	697.902246	N
TCGA-KN-8437-01A-11R-2314-13	hsa-let-7i	1667.0	203.855448	N
TCGA-KN-8437-01A-11R-2314-13	hsa-mir-1-1	0.0	0.0	N
TCGA-KN-8437-01A-11R-2314-13	hsa-mir-1-2	20.0	2.445776	N
TCGA-KN-8437-01A-11R-2314-13	hsa-mir-100	4412.0	539.538235	N
TCGA-KN-8437-01A-11R-2314-13	hsa-mir-101-1	97241.0	11891.48629	N
TCGA-KN-8437-01A-11R-2314-13	hsa-mir-101-2	220.0	26.903538	N
TCGA-KN-8437-01A-11R-2314-13	hsa-mir-103-1	52750.0	6450.734791	Y
TCGA-KN-8437-01A-11R-2314-13	hsa-mir-103-1-as	0.0	0.0	N
TCGA-KN-8437-01A-11R-2314-13	hsa-mir-103-2	15.0	1.834332	N
TCGA-KN-8437-01A-11R-2314-13	hsa-mir-103-2-as	0.0	0.0	N
TCGA-KN-8437-01A-11R-2314-13	hsa-mir-105-1	0.0	0.0	N
TCGA-KN-8437-01A-11R-2314-13	hsa-mir-105-2	0.0	0.0	N
TCGA-KN-8437-01A-11R-2314-13	hsa-mir-106a	540.0	66.035958	Y
TCGA-KN-8437-01A-11R-2314-13	hsa-mir-106b	916.0	112.016551	N
TCGA-KN-8437-01A-11R-2314-13	hsa-mir-107	329.0	40.233019	Y
TCGA-KN-8437-01A-11R-2314-13	hsa-mir-10a	705557.0	86281.726762	N
TCGA-KN-8437-01A-11R-2314-13	hsa-mir-10b	3111181.0	380462.62591	N
TCGA-KN-8437-01A-11R-2314-13	hsa-mir-1178	0.0	0.0	N
TCGA-KN-8437-01A-11R-2314-13	hsa-mir-1179	1.0	0.122289	N
TCGA-KN-8437-01A-11R-2314-13	hsa-mir-1180	183.0	22.378852	N
TCGA-KN-8437-01A-11R-2314-13	hsa-mir-1181	0.0	0.0	N
TCGA-KN-8437-01A-11R-2314-13	hsa-mir-1182	0.0	0.0	N
TCGA-KN-8437-01A-11R-2314-13	hsa-mir-1183	0.0	0.0	N
TCGA-KN-8437-01A-11R-2314-13	hsa-mir-1184-1	0.0	0.0	N
TCGA-KN-8437-01A-11R-2314-13	hsa-mir-1184-2	0.0	0.0	N
TCGA-KN-8437-01A-11R-2314-13	hsa-mir-1184-3	0.0	0.0	N
TCGA-KN-8437-01A-11R-2314-13	hsa-mir-1185-1	1.0	0.122289	N
TCGA-KN-8437-01A-11R-2314-13	hsa-mir-1185-2	1.0	0.122289	N
TCGA-KN-8437-01A-11R-2314-13	hsa-mir-1193	0.0	0.0	N
TCGA-KN-8437-01A-11R-2314-13	hsa-mir-1197	0.0	0.0	N
TCGA-KN-8437-01A-11R-2314-13	hsa-mir-1200	0.0	0.0	N
TCGA-KN-8437-01A-11R-2314-13	hsa-mir-1202	0.0	0.0	N
TCGA-KN-8437-01A-11R-2314-13	hsa-mir-1203	0.0	0.0	N
TCGA-KN-8437-01A-11R-2314-13	hsa-mir-1204	0.0	0.0	N
TCGA-KN-8437-01A-11R-2314-13	hsa-mir-1205	0.0	0.0	N
TCGA-KN-8437-01A-11R-2314-13	hsa-mir-1206	0.0	0.0	N
TCGA-KN-8437-01A-11R-2314-13	hsa-mir-1207	0.0	0.0	N
TCGA-KN-8437-01A-11R-2314-13	hsa-mir-1208	0.0	0.0	N
TCGA-KN-8437-01A-11R-2314-13	hsa-mir-122	11.0	1.345177	N
TCGA-KN-8437-01A-11R-2314-13	hsa-mir-1224	0.0	0.0	N
TCGA-KN-8437-01A-11R-2314-13	hsa-mir-1225	2.0	0.244578	N
TCGA-KN-8437-01A-11R-2314-13	hsa-mir-1226	15.0	1.834332	N
TCGA-KN-8437-01A-11R-2314-13	hsa-mir-1227	1.0	0.122289	N
TCGA-KN-8437-01A-11R-2314-13	hsa-mir-1228	3.0	0.366866	N
TCGA-KN-8437-01A-11R-2314-13	hsa-mir-1229	4.0	0.489155	N
TCGA-KN-8437-01A-11R-2314-13	hsa-mir-1231	0.0	0.0	N
TCGA-KN-8437-01A-11R-2314-13	hsa-mir-1233-1	0.0	0.0	N
TCGA-KN-8437-01A-11R-2314-13	hsa-mir-1233-2	0.0	0.0	N
TCGA-KN-8437-01A-11R-2314-13	hsa-mir-1234	1.0	0.122289	N
TCGA-KN-8437-01A-11R-2314-13	hsa-mir-1236	0.0	0.0	N
TCGA-KN-8437-01A-11R-2314-13	hsa-mir-1237	1.0	0.122289	N
TCGA-KN-8437-01A-11R-2314-13	hsa-mir-1238	4.0	0.489155	N
TCGA-KN-8437-01A-11R-2314-13	hsa-mir-124-1	0.0	0.0	N
TCGA-KN-8437-01A-11R-2314-13	hsa-mir-124-2	0.0	0.0	N
TCGA-KN-8437-01A-11R-2314-13	hsa-mir-124-3	0.0	0.0	N
TCGA-KN-8437-01A-11R-2314-13	hsa-mir-1243	0.0	0.0	N
TCGA-KN-8437-01A-11R-2314-13	hsa-mir-1244-1	0.0	0.0	N
TCGA-KN-8437-01A-11R-2314-13	hsa-mir-1244-2	0.0	0.0	N
TCGA-KN-8437-01A-11R-2314-13	hsa-mir-1244-3	0.0	0.0	N
TCGA-KN-8437-01A-11R-2314-13	hsa-mir-1245	0.0	0.0	N
TCGA-KN-8437-01A-11R-2314-13	hsa-mir-1246	0.0	0.0	N
TCGA-KN-8437-01A-11R-2314-13	hsa-mir-1247	85.0	10.394549	N
TCGA-KN-8437-01A-11R-2314-13	hsa-mir-1248	1.0	0.122289	N
TCGA-KN-8437-01A-11R-2314-13	hsa-mir-1249	6.0	0.733733	N
TCGA-KN-8437-01A-11R-2314-13	hsa-mir-1250	0.0	0.0	N
TCGA-KN-8437-01A-11R-2314-13	hsa-mir-1251	3.0	0.366866	N
TCGA-KN-8437-01A-11R-2314-13	hsa-mir-1252	0.0	0.0	N
TCGA-KN-8437-01A-11R-2314-13	hsa-mir-1253	0.0	0.0	N
TCGA-KN-8437-01A-11R-2314-13	hsa-mir-1254	1.0	0.122289	N
TCGA-KN-8437-01A-11R-2314-13	hsa-mir-1255a	2.0	0.244578	N
TCGA-KN-8437-01A-11R-2314-13	hsa-mir-1255b-1	0.0	0.0	N
TCGA-KN-8437-01A-11R-2314-13	hsa-mir-1255b-2	0.0	0.0	N
TCGA-KN-8437-01A-11R-2314-13	hsa-mir-1256	0.0	0.0	N
TCGA-KN-8437-01A-11R-2314-13	hsa-mir-1257	0.0	0.0	N
TCGA-KN-8437-01A-11R-2314-13	hsa-mir-1258	1.0	0.122289	N
TCGA-KN-8437-01A-11R-2314-13	hsa-mir-125a	8868.0	1084.457178	N
TCGA-KN-8437-01A-11R-2314-13	hsa-mir-125b-1	3768.0	460.784241	N
TCGA-KN-8437-01A-11R-2314-13	hsa-mir-125b-2	128.0	15.652968	N
TCGA-KN-8437-01A-11R-2314-13	hsa-mir-126	33029.0	4039.077145	N
TCGA-KN-8437-01A-11R-2314-13	hsa-mir-1260	0.0	0.0	N
TCGA-KN-8437-01A-11R-2314-13	hsa-mir-1260b	0.0	0.0	N
TCGA-KN-8437-01A-11R-2314-13	hsa-mir-1261	0.0	0.0	N
TCGA-KN-8437-01A-11R-2314-13	hsa-mir-1262	1.0	0.122289	N
TCGA-KN-8437-01A-11R-2314-13	hsa-mir-1263	0.0	0.0	N
TCGA-KN-8437-01A-11R-2314-13	hsa-mir-1264	0.0	0.0	N
TCGA-KN-8437-01A-11R-2314-13	hsa-mir-1265	0.0	0.0	N
TCGA-KN-8437-01A-11R-2314-13	hsa-mir-1266	26.0	3.179509	N
TCGA-KN-8437-01A-11R-2314-13	hsa-mir-1267	0.0	0.0	N
TCGA-KN-8437-01A-11R-2314-13	hsa-mir-1268	0.0	0.0	N
TCGA-KN-8437-01A-11R-2314-13	hsa-mir-1269	2.0	0.244578	N
TCGA-KN-8437-01A-11R-2314-13	hsa-mir-127	1857.0	227.090322	N
TCGA-KN-8437-01A-11R-2314-13	hsa-mir-1270-1	6.0	0.733733	N
TCGA-KN-8437-01A-11R-2314-13	hsa-mir-1270-2	3.0	0.366866	N
TCGA-KN-8437-01A-11R-2314-13	hsa-mir-1271	27.0	3.301798	N
TCGA-KN-8437-01A-11R-2314-13	hsa-mir-1272	0.0	0.0	N
TCGA-KN-8437-01A-11R-2314-13	hsa-mir-1273	0.0	0.0	N
TCGA-KN-8437-01A-11R-2314-13	hsa-mir-1273c	0.0	0.0	N
TCGA-KN-8437-01A-11R-2314-13	hsa-mir-1273d	0.0	0.0	N
TCGA-KN-8437-01A-11R-2314-13	hsa-mir-1274a	0.0	0.0	N
TCGA-KN-8437-01A-11R-2314-13	hsa-mir-1274b	21.0	2.568065	N
TCGA-KN-8437-01A-11R-2314-13	hsa-mir-1275	1.0	0.122289	N
TCGA-KN-8437-01A-11R-2314-13	hsa-mir-1276	3.0	0.366866	N
TCGA-KN-8437-01A-11R-2314-13	hsa-mir-1277	19.0	2.323487	N
TCGA-KN-8437-01A-11R-2314-13	hsa-mir-1278	0.0	0.0	N
TCGA-KN-8437-01A-11R-2314-13	hsa-mir-1279	0.0	0.0	N
TCGA-KN-8437-01A-11R-2314-13	hsa-mir-128-1	405.0	49.526969	N
TCGA-KN-8437-01A-11R-2314-13	hsa-mir-128-2	316.0	38.643264	N
TCGA-KN-8437-01A-11R-2314-13	hsa-mir-1280	0.0	0.0	N
TCGA-KN-8437-01A-11R-2314-13	hsa-mir-1281	0.0	0.0	N
TCGA-KN-8437-01A-11R-2314-13	hsa-mir-1282	0.0	0.0	N
TCGA-KN-8437-01A-11R-2314-13	hsa-mir-1283-1	0.0	0.0	N
TCGA-KN-8437-01A-11R-2314-13	hsa-mir-1283-2	0.0	0.0	N
TCGA-KN-8437-01A-11R-2314-13	hsa-mir-1284	3.0	0.366866	N
TCGA-KN-8437-01A-11R-2314-13	hsa-mir-1285-1	0.0	0.0	N
TCGA-KN-8437-01A-11R-2314-13	hsa-mir-1285-2	0.0	0.0	N
TCGA-KN-8437-01A-11R-2314-13	hsa-mir-1286	0.0	0.0	N
TCGA-KN-8437-01A-11R-2314-13	hsa-mir-1287	105.0	12.840325	N
TCGA-KN-8437-01A-11R-2314-13	hsa-mir-1288	3.0	0.366866	N
TCGA-KN-8437-01A-11R-2314-13	hsa-mir-1289-1	0.0	0.0	N
TCGA-KN-8437-01A-11R-2314-13	hsa-mir-1289-2	0.0	0.0	N
TCGA-KN-8437-01A-11R-2314-13	hsa-mir-129-1	29.0	3.546376	N
TCGA-KN-8437-01A-11R-2314-13	hsa-mir-129-2	26.0	3.179509	N
TCGA-KN-8437-01A-11R-2314-13	hsa-mir-1290	0.0	0.0	N
TCGA-KN-8437-01A-11R-2314-13	hsa-mir-1291	3.0	0.366866	N
TCGA-KN-8437-01A-11R-2314-13	hsa-mir-1292	2.0	0.244578	N
TCGA-KN-8437-01A-11R-2314-13	hsa-mir-1293	5.0	0.611444	N
TCGA-KN-8437-01A-11R-2314-13	hsa-mir-1294	0.0	0.0	N
TCGA-KN-8437-01A-11R-2314-13	hsa-mir-1295	3.0	0.366866	N
TCGA-KN-8437-01A-11R-2314-13	hsa-mir-1296	5.0	0.611444	N
TCGA-KN-8437-01A-11R-2314-13	hsa-mir-1297	0.0	0.0	N
TCGA-KN-8437-01A-11R-2314-13	hsa-mir-1298	0.0	0.0	N
TCGA-KN-8437-01A-11R-2314-13	hsa-mir-1299	0.0	0.0	N
TCGA-KN-8437-01A-11R-2314-13	hsa-mir-1301	143.0	17.4873	N
TCGA-KN-8437-01A-11R-2314-13	hsa-mir-1302-1	0.0	0.0	N
TCGA-KN-8437-01A-11R-2314-13	hsa-mir-1302-10	0.0	0.0	N
TCGA-KN-8437-01A-11R-2314-13	hsa-mir-1302-11	0.0	0.0	N
TCGA-KN-8437-01A-11R-2314-13	hsa-mir-1302-2	0.0	0.0	N
TCGA-KN-8437-01A-11R-2314-13	hsa-mir-1302-3	0.0	0.0	N
TCGA-KN-8437-01A-11R-2314-13	hsa-mir-1302-4	0.0	0.0	N
TCGA-KN-8437-01A-11R-2314-13	hsa-mir-1302-5	0.0	0.0	N
TCGA-KN-8437-01A-11R-2314-13	hsa-mir-1302-6	0.0	0.0	N
TCGA-KN-8437-01A-11R-2314-13	hsa-mir-1302-7	0.0	0.0	N
TCGA-KN-8437-01A-11R-2314-13	hsa-mir-1302-8	0.0	0.0	N
TCGA-KN-8437-01A-11R-2314-13	hsa-mir-1302-9	0.0	0.0	N
TCGA-KN-8437-01A-11R-2314-13	hsa-mir-1303	0.0	0.0	N
TCGA-KN-8437-01A-11R-2314-13	hsa-mir-1304	0.0	0.0	N
TCGA-KN-8437-01A-11R-2314-13	hsa-mir-1305	0.0	0.0	N
TCGA-KN-8437-01A-11R-2314-13	hsa-mir-1306	41.0	5.013841	N
TCGA-KN-8437-01A-11R-2314-13	hsa-mir-1307	18583.0	2272.492978	N
TCGA-KN-8437-01A-11R-2314-13	hsa-mir-130a	210.0	25.68065	N
TCGA-KN-8437-01A-11R-2314-13	hsa-mir-130b	25.0	3.05722	N
TCGA-KN-8437-01A-11R-2314-13	hsa-mir-132	447.0	54.663099	N
TCGA-KN-8437-01A-11R-2314-13	hsa-mir-1321	0.0	0.0	N
TCGA-KN-8437-01A-11R-2314-13	hsa-mir-1322	0.0	0.0	N
TCGA-KN-8437-01A-11R-2314-13	hsa-mir-1323	0.0	0.0	N
TCGA-KN-8437-01A-11R-2314-13	hsa-mir-1324	0.0	0.0	N
TCGA-KN-8437-01A-11R-2314-13	hsa-mir-133a-1	15.0	1.834332	Y
TCGA-KN-8437-01A-11R-2314-13	hsa-mir-133a-2	3.0	0.366866	Y
TCGA-KN-8437-01A-11R-2314-13	hsa-mir-133b	7.0	0.856022	Y
TCGA-KN-8437-01A-11R-2314-13	hsa-mir-134	319.0	39.010131	N
TCGA-KN-8437-01A-11R-2314-13	hsa-mir-135a-1	6.0	0.733733	N
TCGA-KN-8437-01A-11R-2314-13	hsa-mir-135a-2	0.0	0.0	N
TCGA-KN-8437-01A-11R-2314-13	hsa-mir-135b	5.0	0.611444	N
TCGA-KN-8437-01A-11R-2314-13	hsa-mir-136	102.0	12.473459	N
TCGA-KN-8437-01A-11R-2314-13	hsa-mir-137	0.0	0.0	N
TCGA-KN-8437-01A-11R-2314-13	hsa-mir-138-1	3.0	0.366866	N
TCGA-KN-8437-01A-11R-2314-13	hsa-mir-138-2	0.0	0.0	N
TCGA-KN-8437-01A-11R-2314-13	hsa-mir-139	1366.0	167.046516	N
TCGA-KN-8437-01A-11R-2314-13	hsa-mir-140	4640.0	567.420084	N
TCGA-KN-8437-01A-11R-2314-13	hsa-mir-141	6704.0	819.82419	N
TCGA-KN-8437-01A-11R-2314-13	hsa-mir-142	3213.0	392.91395	N
TCGA-KN-8437-01A-11R-2314-13	hsa-mir-143	159266.0	19476.449804	N
TCGA-KN-8437-01A-11R-2314-13	hsa-mir-144	810.0	99.053937	N
TCGA-KN-8437-01A-11R-2314-13	hsa-mir-145	8020.0	980.756266	N
TCGA-KN-8437-01A-11R-2314-13	hsa-mir-1468	109.0	13.32948	N
TCGA-KN-8437-01A-11R-2314-13	hsa-mir-1469	0.0	0.0	N
TCGA-KN-8437-01A-11R-2314-13	hsa-mir-146a	361.0	44.146261	N
TCGA-KN-8437-01A-11R-2314-13	hsa-mir-146b	397.0	48.548658	N
TCGA-KN-8437-01A-11R-2314-13	hsa-mir-147	0.0	0.0	N
TCGA-KN-8437-01A-11R-2314-13	hsa-mir-1470	0.0	0.0	N
TCGA-KN-8437-01A-11R-2314-13	hsa-mir-1471	0.0	0.0	N
TCGA-KN-8437-01A-11R-2314-13	hsa-mir-147b	0.0	0.0	N
TCGA-KN-8437-01A-11R-2314-13	hsa-mir-148a	201675.0	24662.595998	N
TCGA-KN-8437-01A-11R-2314-13	hsa-mir-148b	1885.0	230.514409	N
TCGA-KN-8437-01A-11R-2314-13	hsa-mir-149	39.0	4.769264	N
TCGA-KN-8437-01A-11R-2314-13	hsa-mir-150	319.0	39.010131	N
TCGA-KN-8437-01A-11R-2314-13	hsa-mir-151	10414.0	1273.51568	N
TCGA-KN-8437-01A-11R-2314-13	hsa-mir-152	1650.0	201.776538	N
TCGA-KN-8437-01A-11R-2314-13	hsa-mir-153-1	1.0	0.122289	N
TCGA-KN-8437-01A-11R-2314-13	hsa-mir-153-2	20.0	2.445776	N
TCGA-KN-8437-01A-11R-2314-13	hsa-mir-1537	1.0	0.122289	N
TCGA-KN-8437-01A-11R-2314-13	hsa-mir-1538	0.0	0.0	N
TCGA-KN-8437-01A-11R-2314-13	hsa-mir-1539	0.0	0.0	N
TCGA-KN-8437-01A-11R-2314-13	hsa-mir-154	7.0	0.856022	N
TCGA-KN-8437-01A-11R-2314-13	hsa-mir-155	71.0	8.682506	N
TCGA-KN-8437-01A-11R-2314-13	hsa-mir-15a	573.0	70.071489	N
TCGA-KN-8437-01A-11R-2314-13	hsa-mir-15b	1384.0	169.247715	N
TCGA-KN-8437-01A-11R-2314-13	hsa-mir-16-1	2109.0	257.907103	N
TCGA-KN-8437-01A-11R-2314-13	hsa-mir-16-2	22.0	2.690354	N
TCGA-KN-8437-01A-11R-2314-13	hsa-mir-17	1441.0	176.218177	Y
TCGA-KN-8437-01A-11R-2314-13	hsa-mir-181a-1	4929.0	602.76155	N
TCGA-KN-8437-01A-11R-2314-13	hsa-mir-181a-2	3196.0	390.835041	N
TCGA-KN-8437-01A-11R-2314-13	hsa-mir-181b-1	692.0	84.623857	N
TCGA-KN-8437-01A-11R-2314-13	hsa-mir-181b-2	14.0	1.712043	N
TCGA-KN-8437-01A-11R-2314-13	hsa-mir-181c	683.0	83.523258	N
TCGA-KN-8437-01A-11R-2314-13	hsa-mir-181d	94.0	11.495148	N
TCGA-KN-8437-01A-11R-2314-13	hsa-mir-182	32483.0	3972.307454	N
TCGA-KN-8437-01A-11R-2314-13	hsa-mir-1825	0.0	0.0	N
TCGA-KN-8437-01A-11R-2314-13	hsa-mir-1827	0.0	0.0	N
TCGA-KN-8437-01A-11R-2314-13	hsa-mir-183	18086.0	2211.715439	N
TCGA-KN-8437-01A-11R-2314-13	hsa-mir-184	1.0	0.122289	N
TCGA-KN-8437-01A-11R-2314-13	hsa-mir-185	1013.0	123.878566	N
TCGA-KN-8437-01A-11R-2314-13	hsa-mir-186	1321.0	161.54352	N
TCGA-KN-8437-01A-11R-2314-13	hsa-mir-187	6256.0	765.038803	N
TCGA-KN-8437-01A-11R-2314-13	hsa-mir-188	213.0	26.047517	N
TCGA-KN-8437-01A-11R-2314-13	hsa-mir-18a	8.0	0.97831	N
TCGA-KN-8437-01A-11R-2314-13	hsa-mir-18b	7.0	0.856022	N
TCGA-KN-8437-01A-11R-2314-13	hsa-mir-190	41.0	5.013841	N
TCGA-KN-8437-01A-11R-2314-13	hsa-mir-1908	0.0	0.0	N
TCGA-KN-8437-01A-11R-2314-13	hsa-mir-1909	0.0	0.0	N
TCGA-KN-8437-01A-11R-2314-13	hsa-mir-190b	1.0	0.122289	N
TCGA-KN-8437-01A-11R-2314-13	hsa-mir-191	6516.0	796.833894	N
TCGA-KN-8437-01A-11R-2314-13	hsa-mir-1910	0.0	0.0	N
TCGA-KN-8437-01A-11R-2314-13	hsa-mir-1911	0.0	0.0	N
TCGA-KN-8437-01A-11R-2314-13	hsa-mir-1912	0.0	0.0	N
TCGA-KN-8437-01A-11R-2314-13	hsa-mir-1913	0.0	0.0	N
TCGA-KN-8437-01A-11R-2314-13	hsa-mir-1914	0.0	0.0	N
TCGA-KN-8437-01A-11R-2314-13	hsa-mir-1915	0.0	0.0	N
TCGA-KN-8437-01A-11R-2314-13	hsa-mir-192	5556.0	679.436635	Y
TCGA-KN-8437-01A-11R-2314-13	hsa-mir-193a	337.0	41.211329	N
TCGA-KN-8437-01A-11R-2314-13	hsa-mir-193b	118.0	14.43008	N
TCGA-KN-8437-01A-11R-2314-13	hsa-mir-194-1	696.0	85.113013	N
TCGA-KN-8437-01A-11R-2314-13	hsa-mir-194-2	732.0	89.51541	N
TCGA-KN-8437-01A-11R-2314-13	hsa-mir-195	134.0	16.386701	N
TCGA-KN-8437-01A-11R-2314-13	hsa-mir-196a-1	330.0	40.355308	N
TCGA-KN-8437-01A-11R-2314-13	hsa-mir-196a-2	37.0	4.524686	N
TCGA-KN-8437-01A-11R-2314-13	hsa-mir-196b	1755.0	214.616864	N
TCGA-KN-8437-01A-11R-2314-13	hsa-mir-197	1114.0	136.229736	N
TCGA-KN-8437-01A-11R-2314-13	hsa-mir-1972-1	0.0	0.0	N
TCGA-KN-8437-01A-11R-2314-13	hsa-mir-1972-2	0.0	0.0	N
TCGA-KN-8437-01A-11R-2314-13	hsa-mir-1973	0.0	0.0	N
TCGA-KN-8437-01A-11R-2314-13	hsa-mir-1976	333.0	40.722174	N
TCGA-KN-8437-01A-11R-2314-13	hsa-mir-198	0.0	0.0	N
TCGA-KN-8437-01A-11R-2314-13	hsa-mir-199a-1	1528.0	186.857304	Y
TCGA-KN-8437-01A-11R-2314-13	hsa-mir-199a-2	2614.0	319.662952	Y
TCGA-KN-8437-01A-11R-2314-13	hsa-mir-199b	3270.0	399.884413	Y
TCGA-KN-8437-01A-11R-2314-13	hsa-mir-19a	30.0	3.668664	N
TCGA-KN-8437-01A-11R-2314-13	hsa-mir-19b-1	3.0	0.366866	N
TCGA-KN-8437-01A-11R-2314-13	hsa-mir-19b-2	354.0	43.290239	N
TCGA-KN-8437-01A-11R-2314-13	hsa-mir-200a	4134.0	505.541945	N
TCGA-KN-8437-01A-11R-2314-13	hsa-mir-200b	3595.0	439.628276	N
TCGA-KN-8437-01A-11R-2314-13	hsa-mir-200c	25624.0	3133.528498	N
TCGA-KN-8437-01A-11R-2314-13	hsa-mir-202	3.0	0.366866	N
TCGA-KN-8437-01A-11R-2314-13	hsa-mir-203	921.0	112.627995	N
TCGA-KN-8437-01A-11R-2314-13	hsa-mir-204	14532.0	1777.101004	N
TCGA-KN-8437-01A-11R-2314-13	hsa-mir-205	2.0	0.244578	N
TCGA-KN-8437-01A-11R-2314-13	hsa-mir-2052	0.0	0.0	N
TCGA-KN-8437-01A-11R-2314-13	hsa-mir-2053	0.0	0.0	N
TCGA-KN-8437-01A-11R-2314-13	hsa-mir-2054	0.0	0.0	N
TCGA-KN-8437-01A-11R-2314-13	hsa-mir-206	2.0	0.244578	N
TCGA-KN-8437-01A-11R-2314-13	hsa-mir-208a	0.0	0.0	N
TCGA-KN-8437-01A-11R-2314-13	hsa-mir-208b	0.0	0.0	N
TCGA-KN-8437-01A-11R-2314-13	hsa-mir-20a	490.0	59.921517	N
TCGA-KN-8437-01A-11R-2314-13	hsa-mir-20b	3018.0	369.067632	N
TCGA-KN-8437-01A-11R-2314-13	hsa-mir-21	180765.0	22105.536956	N
TCGA-KN-8437-01A-11R-2314-13	hsa-mir-210	1114.0	136.229736	N
TCGA-KN-8437-01A-11R-2314-13	hsa-mir-211	413.0	50.505279	N
TCGA-KN-8437-01A-11R-2314-13	hsa-mir-2110	10.0	1.222888	N
TCGA-KN-8437-01A-11R-2314-13	hsa-mir-2113	0.0	0.0	N
TCGA-KN-8437-01A-11R-2314-13	hsa-mir-2114	2.0	0.244578	N
TCGA-KN-8437-01A-11R-2314-13	hsa-mir-2115	0.0	0.0	N
TCGA-KN-8437-01A-11R-2314-13	hsa-mir-2116	4.0	0.489155	N
TCGA-KN-8437-01A-11R-2314-13	hsa-mir-2117	0.0	0.0	N
TCGA-KN-8437-01A-11R-2314-13	hsa-mir-212	12.0	1.467466	N
TCGA-KN-8437-01A-11R-2314-13	hsa-mir-214	34.0	4.15782	N
TCGA-KN-8437-01A-11R-2314-13	hsa-mir-215	6.0	0.733733	Y
TCGA-KN-8437-01A-11R-2314-13	hsa-mir-216a	0.0	0.0	N
TCGA-KN-8437-01A-11R-2314-13	hsa-mir-216b	0.0	0.0	N
TCGA-KN-8437-01A-11R-2314-13	hsa-mir-217	11.0	1.345177	N
TCGA-KN-8437-01A-11R-2314-13	hsa-mir-218-1	3.0	0.366866	N
TCGA-KN-8437-01A-11R-2314-13	hsa-mir-218-2	108.0	13.207192	N
TCGA-KN-8437-01A-11R-2314-13	hsa-mir-219-1	9.0	1.100599	N
TCGA-KN-8437-01A-11R-2314-13	hsa-mir-219-2	0.0	0.0	N
TCGA-KN-8437-01A-11R-2314-13	hsa-mir-22	1179443.0	144232.682345	N
TCGA-KN-8437-01A-11R-2314-13	hsa-mir-221	2398.0	293.248569	N
TCGA-KN-8437-01A-11R-2314-13	hsa-mir-222	974.0	119.109302	N
TCGA-KN-8437-01A-11R-2314-13	hsa-mir-223	357.0	43.657106	N
TCGA-KN-8437-01A-11R-2314-13	hsa-mir-224	7.0	0.856022	N
TCGA-KN-8437-01A-11R-2314-13	hsa-mir-2276	9.0	1.100599	N
TCGA-KN-8437-01A-11R-2314-13	hsa-mir-2277	4.0	0.489155	N
TCGA-KN-8437-01A-11R-2314-13	hsa-mir-2278	0.0	0.0	N
TCGA-KN-8437-01A-11R-2314-13	hsa-mir-2355	148.0	18.098744	N
TCGA-KN-8437-01A-11R-2314-13	hsa-mir-23a	10101.0	1235.239282	Y
TCGA-KN-8437-01A-11R-2314-13	hsa-mir-23b	4240.0	518.504559	Y
TCGA-KN-8437-01A-11R-2314-13	hsa-mir-23c	2.0	0.244578	N
TCGA-KN-8437-01A-11R-2314-13	hsa-mir-24-1	74.0	9.049372	N
TCGA-KN-8437-01A-11R-2314-13	hsa-mir-24-2	2481.0	303.398541	N
TCGA-KN-8437-01A-11R-2314-13	hsa-mir-25	13314.0	1628.153232	N
TCGA-KN-8437-01A-11R-2314-13	hsa-mir-26a-1	5.0	0.611444	N
TCGA-KN-8437-01A-11R-2314-13	hsa-mir-26a-2	7921.0	968.649673	N
TCGA-KN-8437-01A-11R-2314-13	hsa-mir-26b	1772.0	216.695773	N
TCGA-KN-8437-01A-11R-2314-13	hsa-mir-27a	1886.0	230.636698	Y
TCGA-KN-8437-01A-11R-2314-13	hsa-mir-27b	3129.0	382.64169	Y
TCGA-KN-8437-01A-11R-2314-13	hsa-mir-28	10736.0	1312.892677	N
TCGA-KN-8437-01A-11R-2314-13	hsa-mir-2861	0.0	0.0	N
TCGA-KN-8437-01A-11R-2314-13	hsa-mir-2909	0.0	0.0	N
TCGA-KN-8437-01A-11R-2314-13	hsa-mir-296	1.0	0.122289	N
TCGA-KN-8437-01A-11R-2314-13	hsa-mir-297	0.0	0.0	N
TCGA-KN-8437-01A-11R-2314-13	hsa-mir-298	0.0	0.0	N
TCGA-KN-8437-01A-11R-2314-13	hsa-mir-299	10.0	1.222888	N
TCGA-KN-8437-01A-11R-2314-13	hsa-mir-29a	13568.0	1659.21459	N
TCGA-KN-8437-01A-11R-2314-13	hsa-mir-29b-1	1135.0	138.797801	Y
TCGA-KN-8437-01A-11R-2314-13	hsa-mir-29b-2	1445.0	176.707332	Y
TCGA-KN-8437-01A-11R-2314-13	hsa-mir-29c	13518.0	1653.10015	Y
TCGA-KN-8437-01A-11R-2314-13	hsa-mir-300	0.0	0.0	N
TCGA-KN-8437-01A-11R-2314-13	hsa-mir-301a	44.0	5.380708	N
TCGA-KN-8437-01A-11R-2314-13	hsa-mir-301b	0.0	0.0	N
TCGA-KN-8437-01A-11R-2314-13	hsa-mir-302a	0.0	0.0	N
TCGA-KN-8437-01A-11R-2314-13	hsa-mir-302b	0.0	0.0	N
TCGA-KN-8437-01A-11R-2314-13	hsa-mir-302c	0.0	0.0	N
TCGA-KN-8437-01A-11R-2314-13	hsa-mir-302d	0.0	0.0	N
TCGA-KN-8437-01A-11R-2314-13	hsa-mir-302e	0.0	0.0	N
TCGA-KN-8437-01A-11R-2314-13	hsa-mir-302f	0.0	0.0	N
TCGA-KN-8437-01A-11R-2314-13	hsa-mir-3065	300.0	36.686643	N
TCGA-KN-8437-01A-11R-2314-13	hsa-mir-3074	31.0	3.790953	N
TCGA-KN-8437-01A-11R-2314-13	hsa-mir-30a	1101525.0	134704.182754	Y
TCGA-KN-8437-01A-11R-2314-13	hsa-mir-30b	8859.0	1083.356578	Y
TCGA-KN-8437-01A-11R-2314-13	hsa-mir-30c-1	26.0	3.179509	N
TCGA-KN-8437-01A-11R-2314-13	hsa-mir-30c-2	9357.0	1144.256406	Y
TCGA-KN-8437-01A-11R-2314-13	hsa-mir-30d	129237.0	15804.239093	N
TCGA-KN-8437-01A-11R-2314-13	hsa-mir-30e	208595.0	25508.834572	Y
TCGA-KN-8437-01A-11R-2314-13	hsa-mir-31	2.0	0.244578	N
TCGA-KN-8437-01A-11R-2314-13	hsa-mir-3115	0.0	0.0	N
TCGA-KN-8437-01A-11R-2314-13	hsa-mir-3116-1	0.0	0.0	N
TCGA-KN-8437-01A-11R-2314-13	hsa-mir-3116-2	0.0	0.0	N
TCGA-KN-8437-01A-11R-2314-13	hsa-mir-3117	24.0	2.934931	N
TCGA-KN-8437-01A-11R-2314-13	hsa-mir-3118-1	0.0	0.0	N
TCGA-KN-8437-01A-11R-2314-13	hsa-mir-3118-2	0.0	0.0	N
TCGA-KN-8437-01A-11R-2314-13	hsa-mir-3118-3	0.0	0.0	N
TCGA-KN-8437-01A-11R-2314-13	hsa-mir-3118-4	0.0	0.0	N
TCGA-KN-8437-01A-11R-2314-13	hsa-mir-3118-5	0.0	0.0	N
TCGA-KN-8437-01A-11R-2314-13	hsa-mir-3118-6	0.0	0.0	N
TCGA-KN-8437-01A-11R-2314-13	hsa-mir-3119-1	0.0	0.0	N
TCGA-KN-8437-01A-11R-2314-13	hsa-mir-3119-2	0.0	0.0	N
TCGA-KN-8437-01A-11R-2314-13	hsa-mir-3120	0.0	0.0	N
TCGA-KN-8437-01A-11R-2314-13	hsa-mir-3121	0.0	0.0	N
TCGA-KN-8437-01A-11R-2314-13	hsa-mir-3122	0.0	0.0	N
TCGA-KN-8437-01A-11R-2314-13	hsa-mir-3123	0.0	0.0	N
TCGA-KN-8437-01A-11R-2314-13	hsa-mir-3124	2.0	0.244578	N
TCGA-KN-8437-01A-11R-2314-13	hsa-mir-3125	0.0	0.0	N
TCGA-KN-8437-01A-11R-2314-13	hsa-mir-3126	0.0	0.0	N
TCGA-KN-8437-01A-11R-2314-13	hsa-mir-3127	14.0	1.712043	N
TCGA-KN-8437-01A-11R-2314-13	hsa-mir-3128	0.0	0.0	N
TCGA-KN-8437-01A-11R-2314-13	hsa-mir-3129	0.0	0.0	N
TCGA-KN-8437-01A-11R-2314-13	hsa-mir-3130-1	11.0	1.345177	N
TCGA-KN-8437-01A-11R-2314-13	hsa-mir-3130-2	0.0	0.0	N
TCGA-KN-8437-01A-11R-2314-13	hsa-mir-3131	3.0	0.366866	N
TCGA-KN-8437-01A-11R-2314-13	hsa-mir-3132	1.0	0.122289	N
TCGA-KN-8437-01A-11R-2314-13	hsa-mir-3133	0.0	0.0	N
TCGA-KN-8437-01A-11R-2314-13	hsa-mir-3134	0.0	0.0	N
TCGA-KN-8437-01A-11R-2314-13	hsa-mir-3135	0.0	0.0	N
TCGA-KN-8437-01A-11R-2314-13	hsa-mir-3136	2.0	0.244578	N
TCGA-KN-8437-01A-11R-2314-13	hsa-mir-3137	0.0	0.0	N
TCGA-KN-8437-01A-11R-2314-13	hsa-mir-3138	0.0	0.0	N
TCGA-KN-8437-01A-11R-2314-13	hsa-mir-3139	0.0	0.0	N
TCGA-KN-8437-01A-11R-2314-13	hsa-mir-3140	0.0	0.0	N
TCGA-KN-8437-01A-11R-2314-13	hsa-mir-3141	0.0	0.0	N
TCGA-KN-8437-01A-11R-2314-13	hsa-mir-3142	0.0	0.0	N
TCGA-KN-8437-01A-11R-2314-13	hsa-mir-3143	0.0	0.0	N
TCGA-KN-8437-01A-11R-2314-13	hsa-mir-3144	0.0	0.0	N
TCGA-KN-8437-01A-11R-2314-13	hsa-mir-3145	0.0	0.0	N
TCGA-KN-8437-01A-11R-2314-13	hsa-mir-3146	0.0	0.0	N
TCGA-KN-8437-01A-11R-2314-13	hsa-mir-3147	0.0	0.0	N
TCGA-KN-8437-01A-11R-2314-13	hsa-mir-3148	0.0	0.0	N
TCGA-KN-8437-01A-11R-2314-13	hsa-mir-3149	0.0	0.0	N
TCGA-KN-8437-01A-11R-2314-13	hsa-mir-3150	1.0	0.122289	N
TCGA-KN-8437-01A-11R-2314-13	hsa-mir-3150b	0.0	0.0	N
TCGA-KN-8437-01A-11R-2314-13	hsa-mir-3151	0.0	0.0	N
TCGA-KN-8437-01A-11R-2314-13	hsa-mir-3152	1.0	0.122289	N
TCGA-KN-8437-01A-11R-2314-13	hsa-mir-3153	0.0	0.0	N
TCGA-KN-8437-01A-11R-2314-13	hsa-mir-3154	1.0	0.122289	N
TCGA-KN-8437-01A-11R-2314-13	hsa-mir-3155	0.0	0.0	N
TCGA-KN-8437-01A-11R-2314-13	hsa-mir-3156-1	0.0	0.0	N
TCGA-KN-8437-01A-11R-2314-13	hsa-mir-3156-2	0.0	0.0	N
TCGA-KN-8437-01A-11R-2314-13	hsa-mir-3156-3	0.0	0.0	N
TCGA-KN-8437-01A-11R-2314-13	hsa-mir-3157	5.0	0.611444	N
TCGA-KN-8437-01A-11R-2314-13	hsa-mir-3158-1	0.0	0.0	N
TCGA-KN-8437-01A-11R-2314-13	hsa-mir-3158-2	0.0	0.0	N
TCGA-KN-8437-01A-11R-2314-13	hsa-mir-3159	0.0	0.0	N
TCGA-KN-8437-01A-11R-2314-13	hsa-mir-3160-1	1.0	0.122289	N
TCGA-KN-8437-01A-11R-2314-13	hsa-mir-3160-2	0.0	0.0	N
TCGA-KN-8437-01A-11R-2314-13	hsa-mir-3161	0.0	0.0	N
TCGA-KN-8437-01A-11R-2314-13	hsa-mir-3162	0.0	0.0	N
TCGA-KN-8437-01A-11R-2314-13	hsa-mir-3163	0.0	0.0	N
TCGA-KN-8437-01A-11R-2314-13	hsa-mir-3164	0.0	0.0	N
TCGA-KN-8437-01A-11R-2314-13	hsa-mir-3165	0.0	0.0	N
TCGA-KN-8437-01A-11R-2314-13	hsa-mir-3166	6.0	0.733733	N
TCGA-KN-8437-01A-11R-2314-13	hsa-mir-3167	0.0	0.0	N
TCGA-KN-8437-01A-11R-2314-13	hsa-mir-3168	0.0	0.0	N
TCGA-KN-8437-01A-11R-2314-13	hsa-mir-3169	0.0	0.0	N
TCGA-KN-8437-01A-11R-2314-13	hsa-mir-3170	7.0	0.856022	N
TCGA-KN-8437-01A-11R-2314-13	hsa-mir-3171	0.0	0.0	N
TCGA-KN-8437-01A-11R-2314-13	hsa-mir-3173	0.0	0.0	N
TCGA-KN-8437-01A-11R-2314-13	hsa-mir-3174	0.0	0.0	N
TCGA-KN-8437-01A-11R-2314-13	hsa-mir-3175	0.0	0.0	N
TCGA-KN-8437-01A-11R-2314-13	hsa-mir-3176	1.0	0.122289	N
TCGA-KN-8437-01A-11R-2314-13	hsa-mir-3177	0.0	0.0	N
TCGA-KN-8437-01A-11R-2314-13	hsa-mir-3178	0.0	0.0	N
TCGA-KN-8437-01A-11R-2314-13	hsa-mir-3179-1	0.0	0.0	N
TCGA-KN-8437-01A-11R-2314-13	hsa-mir-3179-2	0.0	0.0	N
TCGA-KN-8437-01A-11R-2314-13	hsa-mir-3179-3	0.0	0.0	N
TCGA-KN-8437-01A-11R-2314-13	hsa-mir-3180-1	0.0	0.0	N
TCGA-KN-8437-01A-11R-2314-13	hsa-mir-3180-2	0.0	0.0	N
TCGA-KN-8437-01A-11R-2314-13	hsa-mir-3180-3	0.0	0.0	N
TCGA-KN-8437-01A-11R-2314-13	hsa-mir-3180-4	0.0	0.0	N
TCGA-KN-8437-01A-11R-2314-13	hsa-mir-3180-5	0.0	0.0	N
TCGA-KN-8437-01A-11R-2314-13	hsa-mir-3181	0.0	0.0	N
TCGA-KN-8437-01A-11R-2314-13	hsa-mir-3182	0.0	0.0	N
TCGA-KN-8437-01A-11R-2314-13	hsa-mir-3183	0.0	0.0	N
TCGA-KN-8437-01A-11R-2314-13	hsa-mir-3184	0.0	0.0	N
TCGA-KN-8437-01A-11R-2314-13	hsa-mir-3185	0.0	0.0	N
TCGA-KN-8437-01A-11R-2314-13	hsa-mir-3186	0.0	0.0	N
TCGA-KN-8437-01A-11R-2314-13	hsa-mir-3187	0.0	0.0	N
TCGA-KN-8437-01A-11R-2314-13	hsa-mir-3188	4.0	0.489155	N
TCGA-KN-8437-01A-11R-2314-13	hsa-mir-3189	3.0	0.366866	N
TCGA-KN-8437-01A-11R-2314-13	hsa-mir-3190	1.0	0.122289	N
TCGA-KN-8437-01A-11R-2314-13	hsa-mir-3191	4.0	0.489155	N
TCGA-KN-8437-01A-11R-2314-13	hsa-mir-3192	0.0	0.0	N
TCGA-KN-8437-01A-11R-2314-13	hsa-mir-3193	0.0	0.0	N
TCGA-KN-8437-01A-11R-2314-13	hsa-mir-3194	1.0	0.122289	N
TCGA-KN-8437-01A-11R-2314-13	hsa-mir-3195	0.0	0.0	N
TCGA-KN-8437-01A-11R-2314-13	hsa-mir-3196	1.0	0.122289	N
TCGA-KN-8437-01A-11R-2314-13	hsa-mir-3197	0.0	0.0	N
TCGA-KN-8437-01A-11R-2314-13	hsa-mir-3198	1.0	0.122289	N
TCGA-KN-8437-01A-11R-2314-13	hsa-mir-3199-1	0.0	0.0	N
TCGA-KN-8437-01A-11R-2314-13	hsa-mir-3199-2	1.0	0.122289	N
TCGA-KN-8437-01A-11R-2314-13	hsa-mir-32	208.0	25.436073	N
TCGA-KN-8437-01A-11R-2314-13	hsa-mir-3200	45.0	5.502997	N
TCGA-KN-8437-01A-11R-2314-13	hsa-mir-3201	0.0	0.0	N
TCGA-KN-8437-01A-11R-2314-13	hsa-mir-3202-1	0.0	0.0	N
TCGA-KN-8437-01A-11R-2314-13	hsa-mir-3202-2	1.0	0.122289	N
TCGA-KN-8437-01A-11R-2314-13	hsa-mir-320a	608.0	74.351597	Y
TCGA-KN-8437-01A-11R-2314-13	hsa-mir-320b-1	0.0	0.0	N
TCGA-KN-8437-01A-11R-2314-13	hsa-mir-320b-2	2.0	0.244578	Y
TCGA-KN-8437-01A-11R-2314-13	hsa-mir-320c-1	1.0	0.122289	N
TCGA-KN-8437-01A-11R-2314-13	hsa-mir-320c-2	0.0	0.0	N
TCGA-KN-8437-01A-11R-2314-13	hsa-mir-320d-1	0.0	0.0	N
TCGA-KN-8437-01A-11R-2314-13	hsa-mir-320d-2	1.0	0.122289	N
TCGA-KN-8437-01A-11R-2314-13	hsa-mir-320e	0.0	0.0	N
TCGA-KN-8437-01A-11R-2314-13	hsa-mir-323	7.0	0.856022	N
TCGA-KN-8437-01A-11R-2314-13	hsa-mir-323b	7.0	0.856022	N
TCGA-KN-8437-01A-11R-2314-13	hsa-mir-324	330.0	40.355308	N
TCGA-KN-8437-01A-11R-2314-13	hsa-mir-325	0.0	0.0	N
TCGA-KN-8437-01A-11R-2314-13	hsa-mir-326	24.0	2.934931	N
TCGA-KN-8437-01A-11R-2314-13	hsa-mir-328	655.0	80.099171	N
TCGA-KN-8437-01A-11R-2314-13	hsa-mir-329-1	1.0	0.122289	N
TCGA-KN-8437-01A-11R-2314-13	hsa-mir-329-2	0.0	0.0	N
TCGA-KN-8437-01A-11R-2314-13	hsa-mir-330	118.0	14.43008	N
TCGA-KN-8437-01A-11R-2314-13	hsa-mir-331	270.0	33.017979	N
TCGA-KN-8437-01A-11R-2314-13	hsa-mir-335	564.0	68.97089	N
TCGA-KN-8437-01A-11R-2314-13	hsa-mir-337	79.0	9.660816	N
TCGA-KN-8437-01A-11R-2314-13	hsa-mir-338	499.0	61.022117	N
TCGA-KN-8437-01A-11R-2314-13	hsa-mir-339	60.0	7.337329	N
TCGA-KN-8437-01A-11R-2314-13	hsa-mir-33a	81.0	9.905394	N
TCGA-KN-8437-01A-11R-2314-13	hsa-mir-33b	14.0	1.712043	N
TCGA-KN-8437-01A-11R-2314-13	hsa-mir-340	146.0	17.854166	N
TCGA-KN-8437-01A-11R-2314-13	hsa-mir-342	223.0	27.270405	N
TCGA-KN-8437-01A-11R-2314-13	hsa-mir-345	62.0	7.581906	N
TCGA-KN-8437-01A-11R-2314-13	hsa-mir-346	0.0	0.0	N
TCGA-KN-8437-01A-11R-2314-13	hsa-mir-34a	1952.0	238.707759	N
TCGA-KN-8437-01A-11R-2314-13	hsa-mir-34b	1.0	0.122289	N
TCGA-KN-8437-01A-11R-2314-13	hsa-mir-34c	12.0	1.467466	N
TCGA-KN-8437-01A-11R-2314-13	hsa-mir-3605	18.0	2.201199	N
TCGA-KN-8437-01A-11R-2314-13	hsa-mir-3606	0.0	0.0	N
TCGA-KN-8437-01A-11R-2314-13	hsa-mir-3607	135.0	16.50899	N
TCGA-KN-8437-01A-11R-2314-13	hsa-mir-3609	0.0	0.0	N
TCGA-KN-8437-01A-11R-2314-13	hsa-mir-361	2142.0	261.942634	N
TCGA-KN-8437-01A-11R-2314-13	hsa-mir-3610	0.0	0.0	N
TCGA-KN-8437-01A-11R-2314-13	hsa-mir-3611	2.0	0.244578	N
TCGA-KN-8437-01A-11R-2314-13	hsa-mir-3612	0.0	0.0	N
TCGA-KN-8437-01A-11R-2314-13	hsa-mir-3613	38.0	4.646975	N
TCGA-KN-8437-01A-11R-2314-13	hsa-mir-3614	6.0	0.733733	N
TCGA-KN-8437-01A-11R-2314-13	hsa-mir-3615	31.0	3.790953	N
TCGA-KN-8437-01A-11R-2314-13	hsa-mir-3616	1.0	0.122289	N
TCGA-KN-8437-01A-11R-2314-13	hsa-mir-3617	0.0	0.0	N
TCGA-KN-8437-01A-11R-2314-13	hsa-mir-3618	0.0	0.0	N
TCGA-KN-8437-01A-11R-2314-13	hsa-mir-3619	2.0	0.244578	N
TCGA-KN-8437-01A-11R-2314-13	hsa-mir-362	602.0	73.617864	N
TCGA-KN-8437-01A-11R-2314-13	hsa-mir-3620	2.0	0.244578	N
TCGA-KN-8437-01A-11R-2314-13	hsa-mir-3621	0.0	0.0	N
TCGA-KN-8437-01A-11R-2314-13	hsa-mir-3622a	0.0	0.0	N
TCGA-KN-8437-01A-11R-2314-13	hsa-mir-3622b	0.0	0.0	N
TCGA-KN-8437-01A-11R-2314-13	hsa-mir-363	1203.0	147.11344	N
TCGA-KN-8437-01A-11R-2314-13	hsa-mir-3646	0.0	0.0	N
TCGA-KN-8437-01A-11R-2314-13	hsa-mir-3647	6.0	0.733733	N
TCGA-KN-8437-01A-11R-2314-13	hsa-mir-3648	1.0	0.122289	N
TCGA-KN-8437-01A-11R-2314-13	hsa-mir-3649	0.0	0.0	N
TCGA-KN-8437-01A-11R-2314-13	hsa-mir-365-1	53.0	6.481307	N
TCGA-KN-8437-01A-11R-2314-13	hsa-mir-365-2	53.0	6.481307	N
TCGA-KN-8437-01A-11R-2314-13	hsa-mir-3650	0.0	0.0	N
TCGA-KN-8437-01A-11R-2314-13	hsa-mir-3651	1.0	0.122289	N
TCGA-KN-8437-01A-11R-2314-13	hsa-mir-3652	0.0	0.0	N
TCGA-KN-8437-01A-11R-2314-13	hsa-mir-3653	15.0	1.834332	N
TCGA-KN-8437-01A-11R-2314-13	hsa-mir-3654	0.0	0.0	N
TCGA-KN-8437-01A-11R-2314-13	hsa-mir-3655	0.0	0.0	N
TCGA-KN-8437-01A-11R-2314-13	hsa-mir-3656	0.0	0.0	N
TCGA-KN-8437-01A-11R-2314-13	hsa-mir-3657	0.0	0.0	N
TCGA-KN-8437-01A-11R-2314-13	hsa-mir-3658	0.0	0.0	N
TCGA-KN-8437-01A-11R-2314-13	hsa-mir-3659	0.0	0.0	N
TCGA-KN-8437-01A-11R-2314-13	hsa-mir-3660	0.0	0.0	N
TCGA-KN-8437-01A-11R-2314-13	hsa-mir-3661	0.0	0.0	N
TCGA-KN-8437-01A-11R-2314-13	hsa-mir-3662	0.0	0.0	N
TCGA-KN-8437-01A-11R-2314-13	hsa-mir-3663	0.0	0.0	N
TCGA-KN-8437-01A-11R-2314-13	hsa-mir-3664	1.0	0.122289	N
TCGA-KN-8437-01A-11R-2314-13	hsa-mir-3665	0.0	0.0	N
TCGA-KN-8437-01A-11R-2314-13	hsa-mir-3666	0.0	0.0	N
TCGA-KN-8437-01A-11R-2314-13	hsa-mir-3667	0.0	0.0	N
TCGA-KN-8437-01A-11R-2314-13	hsa-mir-3668	0.0	0.0	N
TCGA-KN-8437-01A-11R-2314-13	hsa-mir-3669	0.0	0.0	N
TCGA-KN-8437-01A-11R-2314-13	hsa-mir-367	0.0	0.0	N
TCGA-KN-8437-01A-11R-2314-13	hsa-mir-3670	0.0	0.0	N
TCGA-KN-8437-01A-11R-2314-13	hsa-mir-3671	0.0	0.0	N
TCGA-KN-8437-01A-11R-2314-13	hsa-mir-3672	0.0	0.0	N
TCGA-KN-8437-01A-11R-2314-13	hsa-mir-3673	0.0	0.0	N
TCGA-KN-8437-01A-11R-2314-13	hsa-mir-3674	0.0	0.0	N
TCGA-KN-8437-01A-11R-2314-13	hsa-mir-3675	0.0	0.0	N
TCGA-KN-8437-01A-11R-2314-13	hsa-mir-3676	2.0	0.244578	N
TCGA-KN-8437-01A-11R-2314-13	hsa-mir-3677	31.0	3.790953	N
TCGA-KN-8437-01A-11R-2314-13	hsa-mir-3678	6.0	0.733733	N
TCGA-KN-8437-01A-11R-2314-13	hsa-mir-3679	1.0	0.122289	N
TCGA-KN-8437-01A-11R-2314-13	hsa-mir-3680	3.0	0.366866	N
TCGA-KN-8437-01A-11R-2314-13	hsa-mir-3681	0.0	0.0	N
TCGA-KN-8437-01A-11R-2314-13	hsa-mir-3682	2.0	0.244578	N
TCGA-KN-8437-01A-11R-2314-13	hsa-mir-3683	0.0	0.0	N
TCGA-KN-8437-01A-11R-2314-13	hsa-mir-3684	1.0	0.122289	N
TCGA-KN-8437-01A-11R-2314-13	hsa-mir-3685	0.0	0.0	N
TCGA-KN-8437-01A-11R-2314-13	hsa-mir-3686	0.0	0.0	N
TCGA-KN-8437-01A-11R-2314-13	hsa-mir-3687	3.0	0.366866	N
TCGA-KN-8437-01A-11R-2314-13	hsa-mir-3688	0.0	0.0	N
TCGA-KN-8437-01A-11R-2314-13	hsa-mir-3689a	0.0	0.0	N
TCGA-KN-8437-01A-11R-2314-13	hsa-mir-3689b	0.0	0.0	N
TCGA-KN-8437-01A-11R-2314-13	hsa-mir-369	14.0	1.712043	N
TCGA-KN-8437-01A-11R-2314-13	hsa-mir-3690	10.0	1.222888	N
TCGA-KN-8437-01A-11R-2314-13	hsa-mir-3691	2.0	0.244578	N
TCGA-KN-8437-01A-11R-2314-13	hsa-mir-3692	1.0	0.122289	N
TCGA-KN-8437-01A-11R-2314-13	hsa-mir-370	14.0	1.712043	N
TCGA-KN-8437-01A-11R-2314-13	hsa-mir-371	0.0	0.0	N
TCGA-KN-8437-01A-11R-2314-13	hsa-mir-3713	0.0	0.0	N
TCGA-KN-8437-01A-11R-2314-13	hsa-mir-3714	0.0	0.0	N
TCGA-KN-8437-01A-11R-2314-13	hsa-mir-372	0.0	0.0	N
TCGA-KN-8437-01A-11R-2314-13	hsa-mir-373	0.0	0.0	N
TCGA-KN-8437-01A-11R-2314-13	hsa-mir-374a	3765.0	460.417374	N
TCGA-KN-8437-01A-11R-2314-13	hsa-mir-374b	580.0	70.92751	N
TCGA-KN-8437-01A-11R-2314-13	hsa-mir-374c	0.0	0.0	N
TCGA-KN-8437-01A-11R-2314-13	hsa-mir-375	427.0	52.217322	N
TCGA-KN-8437-01A-11R-2314-13	hsa-mir-376a-1	2.0	0.244578	N
TCGA-KN-8437-01A-11R-2314-13	hsa-mir-376a-2	0.0	0.0	N
TCGA-KN-8437-01A-11R-2314-13	hsa-mir-376b	3.0	0.366866	Y
TCGA-KN-8437-01A-11R-2314-13	hsa-mir-376c	11.0	1.345177	Y
TCGA-KN-8437-01A-11R-2314-13	hsa-mir-377	1.0	0.122289	N
TCGA-KN-8437-01A-11R-2314-13	hsa-mir-378	796.0	97.341894	N
TCGA-KN-8437-01A-11R-2314-13	hsa-mir-378b	1.0	0.122289	N
TCGA-KN-8437-01A-11R-2314-13	hsa-mir-378c	23.0	2.812643	N
TCGA-KN-8437-01A-11R-2314-13	hsa-mir-379	895.0	109.448486	N
TCGA-KN-8437-01A-11R-2314-13	hsa-mir-380	0.0	0.0	N
TCGA-KN-8437-01A-11R-2314-13	hsa-mir-381	105.0	12.840325	N
TCGA-KN-8437-01A-11R-2314-13	hsa-mir-382	30.0	3.668664	N
TCGA-KN-8437-01A-11R-2314-13	hsa-mir-383	0.0	0.0	N
TCGA-KN-8437-01A-11R-2314-13	hsa-mir-384	0.0	0.0	N
TCGA-KN-8437-01A-11R-2314-13	hsa-mir-3907	0.0	0.0	N
TCGA-KN-8437-01A-11R-2314-13	hsa-mir-3908	0.0	0.0	N
TCGA-KN-8437-01A-11R-2314-13	hsa-mir-3909	2.0	0.244578	N
TCGA-KN-8437-01A-11R-2314-13	hsa-mir-3910-1	0.0	0.0	N
TCGA-KN-8437-01A-11R-2314-13	hsa-mir-3910-2	0.0	0.0	N
TCGA-KN-8437-01A-11R-2314-13	hsa-mir-3911	1.0	0.122289	N
TCGA-KN-8437-01A-11R-2314-13	hsa-mir-3912	5.0	0.611444	N
TCGA-KN-8437-01A-11R-2314-13	hsa-mir-3913-1	17.0	2.07891	N
TCGA-KN-8437-01A-11R-2314-13	hsa-mir-3913-2	0.0	0.0	N
TCGA-KN-8437-01A-11R-2314-13	hsa-mir-3914-1	0.0	0.0	N
TCGA-KN-8437-01A-11R-2314-13	hsa-mir-3914-2	0.0	0.0	N
TCGA-KN-8437-01A-11R-2314-13	hsa-mir-3915	0.0	0.0	N
TCGA-KN-8437-01A-11R-2314-13	hsa-mir-3916	0.0	0.0	N
TCGA-KN-8437-01A-11R-2314-13	hsa-mir-3917	0.0	0.0	N
TCGA-KN-8437-01A-11R-2314-13	hsa-mir-3918	0.0	0.0	N
TCGA-KN-8437-01A-11R-2314-13	hsa-mir-3919	0.0	0.0	N
TCGA-KN-8437-01A-11R-2314-13	hsa-mir-3920	0.0	0.0	N
TCGA-KN-8437-01A-11R-2314-13	hsa-mir-3921	0.0	0.0	N
TCGA-KN-8437-01A-11R-2314-13	hsa-mir-3922	1.0	0.122289	N
TCGA-KN-8437-01A-11R-2314-13	hsa-mir-3923	0.0	0.0	N
TCGA-KN-8437-01A-11R-2314-13	hsa-mir-3924	0.0	0.0	N
TCGA-KN-8437-01A-11R-2314-13	hsa-mir-3925	1.0	0.122289	N
TCGA-KN-8437-01A-11R-2314-13	hsa-mir-3926-1	0.0	0.0	N
TCGA-KN-8437-01A-11R-2314-13	hsa-mir-3926-2	0.0	0.0	N
TCGA-KN-8437-01A-11R-2314-13	hsa-mir-3927	0.0	0.0	N
TCGA-KN-8437-01A-11R-2314-13	hsa-mir-3928	6.0	0.733733	N
TCGA-KN-8437-01A-11R-2314-13	hsa-mir-3929	0.0	0.0	N
TCGA-KN-8437-01A-11R-2314-13	hsa-mir-3934	11.0	1.345177	N
TCGA-KN-8437-01A-11R-2314-13	hsa-mir-3935	0.0	0.0	N
TCGA-KN-8437-01A-11R-2314-13	hsa-mir-3936	1.0	0.122289	N
TCGA-KN-8437-01A-11R-2314-13	hsa-mir-3937	0.0	0.0	N
TCGA-KN-8437-01A-11R-2314-13	hsa-mir-3938	0.0	0.0	N
TCGA-KN-8437-01A-11R-2314-13	hsa-mir-3939	0.0	0.0	N
TCGA-KN-8437-01A-11R-2314-13	hsa-mir-3940	2.0	0.244578	N
TCGA-KN-8437-01A-11R-2314-13	hsa-mir-3941	1.0	0.122289	N
TCGA-KN-8437-01A-11R-2314-13	hsa-mir-3942	0.0	0.0	N
TCGA-KN-8437-01A-11R-2314-13	hsa-mir-3943	0.0	0.0	N
TCGA-KN-8437-01A-11R-2314-13	hsa-mir-3944	2.0	0.244578	N
TCGA-KN-8437-01A-11R-2314-13	hsa-mir-3945	0.0	0.0	N
TCGA-KN-8437-01A-11R-2314-13	hsa-mir-409	73.0	8.927083	N
TCGA-KN-8437-01A-11R-2314-13	hsa-mir-410	28.0	3.424087	N
TCGA-KN-8437-01A-11R-2314-13	hsa-mir-411	6.0	0.733733	N
TCGA-KN-8437-01A-11R-2314-13	hsa-mir-412	3.0	0.366866	N
TCGA-KN-8437-01A-11R-2314-13	hsa-mir-421	23.0	2.812643	N
TCGA-KN-8437-01A-11R-2314-13	hsa-mir-422a	0.0	0.0	N
TCGA-KN-8437-01A-11R-2314-13	hsa-mir-423	693.0	84.746146	N
TCGA-KN-8437-01A-11R-2314-13	hsa-mir-424	2341.0	286.278107	N
TCGA-KN-8437-01A-11R-2314-13	hsa-mir-425	294.0	35.95291	N
TCGA-KN-8437-01A-11R-2314-13	hsa-mir-4251	0.0	0.0	N
TCGA-KN-8437-01A-11R-2314-13	hsa-mir-4252	0.0	0.0	N
TCGA-KN-8437-01A-11R-2314-13	hsa-mir-4253	0.0	0.0	N
TCGA-KN-8437-01A-11R-2314-13	hsa-mir-4254	0.0	0.0	N
TCGA-KN-8437-01A-11R-2314-13	hsa-mir-4255	0.0	0.0	N
TCGA-KN-8437-01A-11R-2314-13	hsa-mir-4256	0.0	0.0	N
TCGA-KN-8437-01A-11R-2314-13	hsa-mir-4257	0.0	0.0	N
TCGA-KN-8437-01A-11R-2314-13	hsa-mir-4258	0.0	0.0	N
TCGA-KN-8437-01A-11R-2314-13	hsa-mir-4259	0.0	0.0	N
TCGA-KN-8437-01A-11R-2314-13	hsa-mir-4260	0.0	0.0	N
TCGA-KN-8437-01A-11R-2314-13	hsa-mir-4261	0.0	0.0	N
TCGA-KN-8437-01A-11R-2314-13	hsa-mir-4262	0.0	0.0	N
TCGA-KN-8437-01A-11R-2314-13	hsa-mir-4263	0.0	0.0	N
TCGA-KN-8437-01A-11R-2314-13	hsa-mir-4264	0.0	0.0	N
TCGA-KN-8437-01A-11R-2314-13	hsa-mir-4265	0.0	0.0	N
TCGA-KN-8437-01A-11R-2314-13	hsa-mir-4266	0.0	0.0	N
TCGA-KN-8437-01A-11R-2314-13	hsa-mir-4267	0.0	0.0	N
TCGA-KN-8437-01A-11R-2314-13	hsa-mir-4268	0.0	0.0	N
TCGA-KN-8437-01A-11R-2314-13	hsa-mir-4269	0.0	0.0	N
TCGA-KN-8437-01A-11R-2314-13	hsa-mir-4270	0.0	0.0	N
TCGA-KN-8437-01A-11R-2314-13	hsa-mir-4271	0.0	0.0	N
TCGA-KN-8437-01A-11R-2314-13	hsa-mir-4272	0.0	0.0	N
TCGA-KN-8437-01A-11R-2314-13	hsa-mir-4273	0.0	0.0	N
TCGA-KN-8437-01A-11R-2314-13	hsa-mir-4274	0.0	0.0	N
TCGA-KN-8437-01A-11R-2314-13	hsa-mir-4275	0.0	0.0	N
TCGA-KN-8437-01A-11R-2314-13	hsa-mir-4276	0.0	0.0	N
TCGA-KN-8437-01A-11R-2314-13	hsa-mir-4277	0.0	0.0	N
TCGA-KN-8437-01A-11R-2314-13	hsa-mir-4278	0.0	0.0	N
TCGA-KN-8437-01A-11R-2314-13	hsa-mir-4279	0.0	0.0	N
TCGA-KN-8437-01A-11R-2314-13	hsa-mir-4280	0.0	0.0	N
TCGA-KN-8437-01A-11R-2314-13	hsa-mir-4281	0.0	0.0	N
TCGA-KN-8437-01A-11R-2314-13	hsa-mir-4282	0.0	0.0	N
TCGA-KN-8437-01A-11R-2314-13	hsa-mir-4283-1	0.0	0.0	N
TCGA-KN-8437-01A-11R-2314-13	hsa-mir-4283-2	0.0	0.0	N
TCGA-KN-8437-01A-11R-2314-13	hsa-mir-4284	0.0	0.0	N
TCGA-KN-8437-01A-11R-2314-13	hsa-mir-4285	0.0	0.0	N
TCGA-KN-8437-01A-11R-2314-13	hsa-mir-4286	0.0	0.0	N
TCGA-KN-8437-01A-11R-2314-13	hsa-mir-4287	0.0	0.0	N
TCGA-KN-8437-01A-11R-2314-13	hsa-mir-4288	0.0	0.0	N
TCGA-KN-8437-01A-11R-2314-13	hsa-mir-4289	0.0	0.0	N
TCGA-KN-8437-01A-11R-2314-13	hsa-mir-429	547.0	66.89198	N
TCGA-KN-8437-01A-11R-2314-13	hsa-mir-4290	0.0	0.0	N
TCGA-KN-8437-01A-11R-2314-13	hsa-mir-4291	0.0	0.0	N
TCGA-KN-8437-01A-11R-2314-13	hsa-mir-4292	0.0	0.0	N
TCGA-KN-8437-01A-11R-2314-13	hsa-mir-4293	0.0	0.0	N
TCGA-KN-8437-01A-11R-2314-13	hsa-mir-4294	0.0	0.0	N
TCGA-KN-8437-01A-11R-2314-13	hsa-mir-4295	0.0	0.0	N
TCGA-KN-8437-01A-11R-2314-13	hsa-mir-4296	0.0	0.0	N
TCGA-KN-8437-01A-11R-2314-13	hsa-mir-4297	0.0	0.0	N
TCGA-KN-8437-01A-11R-2314-13	hsa-mir-4298	0.0	0.0	N
TCGA-KN-8437-01A-11R-2314-13	hsa-mir-4299	0.0	0.0	N
TCGA-KN-8437-01A-11R-2314-13	hsa-mir-4300	0.0	0.0	N
TCGA-KN-8437-01A-11R-2314-13	hsa-mir-4301	0.0	0.0	N
TCGA-KN-8437-01A-11R-2314-13	hsa-mir-4302	0.0	0.0	N
TCGA-KN-8437-01A-11R-2314-13	hsa-mir-4303	0.0	0.0	N
TCGA-KN-8437-01A-11R-2314-13	hsa-mir-4304	0.0	0.0	N
TCGA-KN-8437-01A-11R-2314-13	hsa-mir-4305	0.0	0.0	N
TCGA-KN-8437-01A-11R-2314-13	hsa-mir-4306	0.0	0.0	N
TCGA-KN-8437-01A-11R-2314-13	hsa-mir-4307	0.0	0.0	N
TCGA-KN-8437-01A-11R-2314-13	hsa-mir-4308	0.0	0.0	N
TCGA-KN-8437-01A-11R-2314-13	hsa-mir-4309	0.0	0.0	N
TCGA-KN-8437-01A-11R-2314-13	hsa-mir-431	21.0	2.568065	N
TCGA-KN-8437-01A-11R-2314-13	hsa-mir-4310	0.0	0.0	N
TCGA-KN-8437-01A-11R-2314-13	hsa-mir-4311	0.0	0.0	N
TCGA-KN-8437-01A-11R-2314-13	hsa-mir-4312	0.0	0.0	N
TCGA-KN-8437-01A-11R-2314-13	hsa-mir-4313	0.0	0.0	N
TCGA-KN-8437-01A-11R-2314-13	hsa-mir-4314	0.0	0.0	N
TCGA-KN-8437-01A-11R-2314-13	hsa-mir-4315-1	0.0	0.0	N
TCGA-KN-8437-01A-11R-2314-13	hsa-mir-4315-2	0.0	0.0	N
TCGA-KN-8437-01A-11R-2314-13	hsa-mir-4316	0.0	0.0	N
TCGA-KN-8437-01A-11R-2314-13	hsa-mir-4317	0.0	0.0	N
TCGA-KN-8437-01A-11R-2314-13	hsa-mir-4318	0.0	0.0	N
TCGA-KN-8437-01A-11R-2314-13	hsa-mir-4319	0.0	0.0	N
TCGA-KN-8437-01A-11R-2314-13	hsa-mir-432	18.0	2.201199	N
TCGA-KN-8437-01A-11R-2314-13	hsa-mir-4320	0.0	0.0	N
TCGA-KN-8437-01A-11R-2314-13	hsa-mir-4321	0.0	0.0	N
TCGA-KN-8437-01A-11R-2314-13	hsa-mir-4322	0.0	0.0	N
TCGA-KN-8437-01A-11R-2314-13	hsa-mir-4323	0.0	0.0	N
TCGA-KN-8437-01A-11R-2314-13	hsa-mir-4324	0.0	0.0	N
TCGA-KN-8437-01A-11R-2314-13	hsa-mir-4325	0.0	0.0	N
TCGA-KN-8437-01A-11R-2314-13	hsa-mir-4326	6.0	0.733733	N
TCGA-KN-8437-01A-11R-2314-13	hsa-mir-4327	0.0	0.0	N
TCGA-KN-8437-01A-11R-2314-13	hsa-mir-4328	0.0	0.0	N
TCGA-KN-8437-01A-11R-2314-13	hsa-mir-4329	0.0	0.0	N
TCGA-KN-8437-01A-11R-2314-13	hsa-mir-433	7.0	0.856022	N
TCGA-KN-8437-01A-11R-2314-13	hsa-mir-4330	0.0	0.0	N
TCGA-KN-8437-01A-11R-2314-13	hsa-mir-448	0.0	0.0	N
TCGA-KN-8437-01A-11R-2314-13	hsa-mir-449a	0.0	0.0	N
TCGA-KN-8437-01A-11R-2314-13	hsa-mir-449b	0.0	0.0	N
TCGA-KN-8437-01A-11R-2314-13	hsa-mir-449c	0.0	0.0	N
TCGA-KN-8437-01A-11R-2314-13	hsa-mir-450a-1	42.0	5.13613	N
TCGA-KN-8437-01A-11R-2314-13	hsa-mir-450a-2	30.0	3.668664	N
TCGA-KN-8437-01A-11R-2314-13	hsa-mir-450b	146.0	17.854166	N
TCGA-KN-8437-01A-11R-2314-13	hsa-mir-451	1889.0	231.003564	N
TCGA-KN-8437-01A-11R-2314-13	hsa-mir-452	57.0	6.970462	N
TCGA-KN-8437-01A-11R-2314-13	hsa-mir-454	29.0	3.546376	N
TCGA-KN-8437-01A-11R-2314-13	hsa-mir-455	1287.0	157.3857	N
TCGA-KN-8437-01A-11R-2314-13	hsa-mir-466	0.0	0.0	N
TCGA-KN-8437-01A-11R-2314-13	hsa-mir-483	0.0	0.0	N
TCGA-KN-8437-01A-11R-2314-13	hsa-mir-484	141.0	17.242722	N
TCGA-KN-8437-01A-11R-2314-13	hsa-mir-485	2.0	0.244578	N
TCGA-KN-8437-01A-11R-2314-13	hsa-mir-486	1457.0	178.174798	N
TCGA-KN-8437-01A-11R-2314-13	hsa-mir-487a	2.0	0.244578	N
TCGA-KN-8437-01A-11R-2314-13	hsa-mir-487b	8.0	0.97831	N
TCGA-KN-8437-01A-11R-2314-13	hsa-mir-488	0.0	0.0	N
TCGA-KN-8437-01A-11R-2314-13	hsa-mir-489	0.0	0.0	N
TCGA-KN-8437-01A-11R-2314-13	hsa-mir-490	0.0	0.0	N
TCGA-KN-8437-01A-11R-2314-13	hsa-mir-491	16.0	1.956621	N
TCGA-KN-8437-01A-11R-2314-13	hsa-mir-492	0.0	0.0	N
TCGA-KN-8437-01A-11R-2314-13	hsa-mir-493	24.0	2.934931	N
TCGA-KN-8437-01A-11R-2314-13	hsa-mir-494	0.0	0.0	N
TCGA-KN-8437-01A-11R-2314-13	hsa-mir-495	12.0	1.467466	N
TCGA-KN-8437-01A-11R-2314-13	hsa-mir-496	7.0	0.856022	N
TCGA-KN-8437-01A-11R-2314-13	hsa-mir-497	86.0	10.516838	N
TCGA-KN-8437-01A-11R-2314-13	hsa-mir-498	0.0	0.0	N
TCGA-KN-8437-01A-11R-2314-13	hsa-mir-499	0.0	0.0	N
TCGA-KN-8437-01A-11R-2314-13	hsa-mir-500a	8102.0	990.783948	Y
TCGA-KN-8437-01A-11R-2314-13	hsa-mir-500b	171.0	20.911387	Y
TCGA-KN-8437-01A-11R-2314-13	hsa-mir-501	2480.0	303.276252	N
TCGA-KN-8437-01A-11R-2314-13	hsa-mir-502	384.0	46.958903	Y
TCGA-KN-8437-01A-11R-2314-13	hsa-mir-503	114.0	13.940924	N
TCGA-KN-8437-01A-11R-2314-13	hsa-mir-504	23.0	2.812643	N
TCGA-KN-8437-01A-11R-2314-13	hsa-mir-505	176.0	21.522831	N
TCGA-KN-8437-01A-11R-2314-13	hsa-mir-506	0.0	0.0	N
TCGA-KN-8437-01A-11R-2314-13	hsa-mir-507	0.0	0.0	N
TCGA-KN-8437-01A-11R-2314-13	hsa-mir-508	10.0	1.222888	N
TCGA-KN-8437-01A-11R-2314-13	hsa-mir-509-1	0.0	0.0	N
TCGA-KN-8437-01A-11R-2314-13	hsa-mir-509-2	0.0	0.0	N
TCGA-KN-8437-01A-11R-2314-13	hsa-mir-509-3	2.0	0.244578	N
TCGA-KN-8437-01A-11R-2314-13	hsa-mir-510	0.0	0.0	N
TCGA-KN-8437-01A-11R-2314-13	hsa-mir-511-1	5.0	0.611444	N
TCGA-KN-8437-01A-11R-2314-13	hsa-mir-511-2	2.0	0.244578	N
TCGA-KN-8437-01A-11R-2314-13	hsa-mir-512-1	0.0	0.0	N
TCGA-KN-8437-01A-11R-2314-13	hsa-mir-512-2	0.0	0.0	N
TCGA-KN-8437-01A-11R-2314-13	hsa-mir-513a-1	0.0	0.0	N
TCGA-KN-8437-01A-11R-2314-13	hsa-mir-513a-2	0.0	0.0	N
TCGA-KN-8437-01A-11R-2314-13	hsa-mir-513b	0.0	0.0	N
TCGA-KN-8437-01A-11R-2314-13	hsa-mir-513c	0.0	0.0	N
TCGA-KN-8437-01A-11R-2314-13	hsa-mir-514-1	1.0	0.122289	N
TCGA-KN-8437-01A-11R-2314-13	hsa-mir-514-2	2.0	0.244578	N
TCGA-KN-8437-01A-11R-2314-13	hsa-mir-514-3	4.0	0.489155	N
TCGA-KN-8437-01A-11R-2314-13	hsa-mir-514b	1.0	0.122289	N
TCGA-KN-8437-01A-11R-2314-13	hsa-mir-515-1	0.0	0.0	N
TCGA-KN-8437-01A-11R-2314-13	hsa-mir-515-2	0.0	0.0	N
TCGA-KN-8437-01A-11R-2314-13	hsa-mir-516a-1	0.0	0.0	N
TCGA-KN-8437-01A-11R-2314-13	hsa-mir-516a-2	0.0	0.0	N
TCGA-KN-8437-01A-11R-2314-13	hsa-mir-516b-1	0.0	0.0	N
TCGA-KN-8437-01A-11R-2314-13	hsa-mir-516b-2	0.0	0.0	N
TCGA-KN-8437-01A-11R-2314-13	hsa-mir-517a	0.0	0.0	N
TCGA-KN-8437-01A-11R-2314-13	hsa-mir-517b	0.0	0.0	N
TCGA-KN-8437-01A-11R-2314-13	hsa-mir-517c	0.0	0.0	N
TCGA-KN-8437-01A-11R-2314-13	hsa-mir-518a-1	0.0	0.0	N
TCGA-KN-8437-01A-11R-2314-13	hsa-mir-518a-2	0.0	0.0	N
TCGA-KN-8437-01A-11R-2314-13	hsa-mir-518b	0.0	0.0	N
TCGA-KN-8437-01A-11R-2314-13	hsa-mir-518c	0.0	0.0	N
TCGA-KN-8437-01A-11R-2314-13	hsa-mir-518d	0.0	0.0	N
TCGA-KN-8437-01A-11R-2314-13	hsa-mir-518e	0.0	0.0	N
TCGA-KN-8437-01A-11R-2314-13	hsa-mir-518f	0.0	0.0	N
TCGA-KN-8437-01A-11R-2314-13	hsa-mir-519a-1	0.0	0.0	N
TCGA-KN-8437-01A-11R-2314-13	hsa-mir-519a-2	0.0	0.0	N
TCGA-KN-8437-01A-11R-2314-13	hsa-mir-519b	0.0	0.0	N
TCGA-KN-8437-01A-11R-2314-13	hsa-mir-519c	0.0	0.0	N
TCGA-KN-8437-01A-11R-2314-13	hsa-mir-519d	0.0	0.0	N
TCGA-KN-8437-01A-11R-2314-13	hsa-mir-519e	0.0	0.0	N
TCGA-KN-8437-01A-11R-2314-13	hsa-mir-520a	0.0	0.0	N
TCGA-KN-8437-01A-11R-2314-13	hsa-mir-520b	0.0	0.0	N
TCGA-KN-8437-01A-11R-2314-13	hsa-mir-520c	0.0	0.0	N
TCGA-KN-8437-01A-11R-2314-13	hsa-mir-520d	0.0	0.0	N
TCGA-KN-8437-01A-11R-2314-13	hsa-mir-520e	0.0	0.0	N
TCGA-KN-8437-01A-11R-2314-13	hsa-mir-520f	0.0	0.0	N
TCGA-KN-8437-01A-11R-2314-13	hsa-mir-520g	0.0	0.0	N
TCGA-KN-8437-01A-11R-2314-13	hsa-mir-520h	0.0	0.0	N
TCGA-KN-8437-01A-11R-2314-13	hsa-mir-521-1	0.0	0.0	N
TCGA-KN-8437-01A-11R-2314-13	hsa-mir-521-2	0.0	0.0	N
TCGA-KN-8437-01A-11R-2314-13	hsa-mir-522	0.0	0.0	N
TCGA-KN-8437-01A-11R-2314-13	hsa-mir-523	0.0	0.0	N
TCGA-KN-8437-01A-11R-2314-13	hsa-mir-524	0.0	0.0	N
TCGA-KN-8437-01A-11R-2314-13	hsa-mir-525	0.0	0.0	N
TCGA-KN-8437-01A-11R-2314-13	hsa-mir-526a-1	0.0	0.0	N
TCGA-KN-8437-01A-11R-2314-13	hsa-mir-526a-2	0.0	0.0	N
TCGA-KN-8437-01A-11R-2314-13	hsa-mir-526b	0.0	0.0	N
TCGA-KN-8437-01A-11R-2314-13	hsa-mir-527	0.0	0.0	N
TCGA-KN-8437-01A-11R-2314-13	hsa-mir-532	29732.0	3635.890935	N
TCGA-KN-8437-01A-11R-2314-13	hsa-mir-539	16.0	1.956621	N
TCGA-KN-8437-01A-11R-2314-13	hsa-mir-541	0.0	0.0	N
TCGA-KN-8437-01A-11R-2314-13	hsa-mir-542	2418.0	295.694345	N
TCGA-KN-8437-01A-11R-2314-13	hsa-mir-543	4.0	0.489155	N
TCGA-KN-8437-01A-11R-2314-13	hsa-mir-544	0.0	0.0	N
TCGA-KN-8437-01A-11R-2314-13	hsa-mir-544b	0.0	0.0	N
TCGA-KN-8437-01A-11R-2314-13	hsa-mir-545	3.0	0.366866	N
TCGA-KN-8437-01A-11R-2314-13	hsa-mir-548a-1	0.0	0.0	N
TCGA-KN-8437-01A-11R-2314-13	hsa-mir-548a-2	0.0	0.0	N
TCGA-KN-8437-01A-11R-2314-13	hsa-mir-548a-3	0.0	0.0	N
TCGA-KN-8437-01A-11R-2314-13	hsa-mir-548aa-1	0.0	0.0	N
TCGA-KN-8437-01A-11R-2314-13	hsa-mir-548aa-2	0.0	0.0	N
TCGA-KN-8437-01A-11R-2314-13	hsa-mir-548b	8.0	0.97831	N
TCGA-KN-8437-01A-11R-2314-13	hsa-mir-548c	0.0	0.0	N
TCGA-KN-8437-01A-11R-2314-13	hsa-mir-548d-1	0.0	0.0	N
TCGA-KN-8437-01A-11R-2314-13	hsa-mir-548d-2	0.0	0.0	N
TCGA-KN-8437-01A-11R-2314-13	hsa-mir-548e	1.0	0.122289	N
TCGA-KN-8437-01A-11R-2314-13	hsa-mir-548f-1	0.0	0.0	N
TCGA-KN-8437-01A-11R-2314-13	hsa-mir-548f-2	0.0	0.0	N
TCGA-KN-8437-01A-11R-2314-13	hsa-mir-548f-3	0.0	0.0	N
TCGA-KN-8437-01A-11R-2314-13	hsa-mir-548f-4	0.0	0.0	N
TCGA-KN-8437-01A-11R-2314-13	hsa-mir-548f-5	0.0	0.0	N
TCGA-KN-8437-01A-11R-2314-13	hsa-mir-548g	0.0	0.0	N
TCGA-KN-8437-01A-11R-2314-13	hsa-mir-548h-1	0.0	0.0	N
TCGA-KN-8437-01A-11R-2314-13	hsa-mir-548h-2	0.0	0.0	N
TCGA-KN-8437-01A-11R-2314-13	hsa-mir-548h-3	0.0	0.0	N
TCGA-KN-8437-01A-11R-2314-13	hsa-mir-548h-4	0.0	0.0	N
TCGA-KN-8437-01A-11R-2314-13	hsa-mir-548i-1	0.0	0.0	N
TCGA-KN-8437-01A-11R-2314-13	hsa-mir-548i-2	0.0	0.0	N
TCGA-KN-8437-01A-11R-2314-13	hsa-mir-548i-3	0.0	0.0	N
TCGA-KN-8437-01A-11R-2314-13	hsa-mir-548i-4	0.0	0.0	N
TCGA-KN-8437-01A-11R-2314-13	hsa-mir-548j	5.0	0.611444	N
TCGA-KN-8437-01A-11R-2314-13	hsa-mir-548k	3.0	0.366866	N
TCGA-KN-8437-01A-11R-2314-13	hsa-mir-548l	0.0	0.0	N
TCGA-KN-8437-01A-11R-2314-13	hsa-mir-548m	0.0	0.0	N
TCGA-KN-8437-01A-11R-2314-13	hsa-mir-548n	0.0	0.0	N
TCGA-KN-8437-01A-11R-2314-13	hsa-mir-548o	3.0	0.366866	N
TCGA-KN-8437-01A-11R-2314-13	hsa-mir-548p	0.0	0.0	N
TCGA-KN-8437-01A-11R-2314-13	hsa-mir-548q	0.0	0.0	N
TCGA-KN-8437-01A-11R-2314-13	hsa-mir-548s	5.0	0.611444	N
TCGA-KN-8437-01A-11R-2314-13	hsa-mir-548t	0.0	0.0	N
TCGA-KN-8437-01A-11R-2314-13	hsa-mir-548u	0.0	0.0	N
TCGA-KN-8437-01A-11R-2314-13	hsa-mir-548v	8.0	0.97831	N
TCGA-KN-8437-01A-11R-2314-13	hsa-mir-548w	0.0	0.0	N
TCGA-KN-8437-01A-11R-2314-13	hsa-mir-548x	0.0	0.0	N
TCGA-KN-8437-01A-11R-2314-13	hsa-mir-548y	0.0	0.0	N
TCGA-KN-8437-01A-11R-2314-13	hsa-mir-548z	0.0	0.0	N
TCGA-KN-8437-01A-11R-2314-13	hsa-mir-549	0.0	0.0	N
TCGA-KN-8437-01A-11R-2314-13	hsa-mir-550a-1	9.0	1.100599	N
TCGA-KN-8437-01A-11R-2314-13	hsa-mir-550a-2	7.0	0.856022	N
TCGA-KN-8437-01A-11R-2314-13	hsa-mir-550b-1	0.0	0.0	N
TCGA-KN-8437-01A-11R-2314-13	hsa-mir-550b-2	0.0	0.0	N
TCGA-KN-8437-01A-11R-2314-13	hsa-mir-551a	0.0	0.0	N
TCGA-KN-8437-01A-11R-2314-13	hsa-mir-551b	3.0	0.366866	N
TCGA-KN-8437-01A-11R-2314-13	hsa-mir-552	0.0	0.0	N
TCGA-KN-8437-01A-11R-2314-13	hsa-mir-553	0.0	0.0	N
TCGA-KN-8437-01A-11R-2314-13	hsa-mir-554	0.0	0.0	N
TCGA-KN-8437-01A-11R-2314-13	hsa-mir-555	0.0	0.0	N
TCGA-KN-8437-01A-11R-2314-13	hsa-mir-556	1.0	0.122289	N
TCGA-KN-8437-01A-11R-2314-13	hsa-mir-557	0.0	0.0	N
TCGA-KN-8437-01A-11R-2314-13	hsa-mir-558	0.0	0.0	N
TCGA-KN-8437-01A-11R-2314-13	hsa-mir-559	0.0	0.0	N
TCGA-KN-8437-01A-11R-2314-13	hsa-mir-561	3.0	0.366866	N
TCGA-KN-8437-01A-11R-2314-13	hsa-mir-562	0.0	0.0	N
TCGA-KN-8437-01A-11R-2314-13	hsa-mir-563	0.0	0.0	N
TCGA-KN-8437-01A-11R-2314-13	hsa-mir-564	0.0	0.0	N
TCGA-KN-8437-01A-11R-2314-13	hsa-mir-566	0.0	0.0	N
TCGA-KN-8437-01A-11R-2314-13	hsa-mir-567	0.0	0.0	N
TCGA-KN-8437-01A-11R-2314-13	hsa-mir-568	0.0	0.0	N
TCGA-KN-8437-01A-11R-2314-13	hsa-mir-569	0.0	0.0	N
TCGA-KN-8437-01A-11R-2314-13	hsa-mir-570	1.0	0.122289	N
TCGA-KN-8437-01A-11R-2314-13	hsa-mir-571	0.0	0.0	N
TCGA-KN-8437-01A-11R-2314-13	hsa-mir-572	0.0	0.0	N
TCGA-KN-8437-01A-11R-2314-13	hsa-mir-573	0.0	0.0	N
TCGA-KN-8437-01A-11R-2314-13	hsa-mir-574	157.0	19.199343	N
TCGA-KN-8437-01A-11R-2314-13	hsa-mir-575	0.0	0.0	N
TCGA-KN-8437-01A-11R-2314-13	hsa-mir-576	36.0	4.402397	N
TCGA-KN-8437-01A-11R-2314-13	hsa-mir-577	1223.0	149.559216	N
TCGA-KN-8437-01A-11R-2314-13	hsa-mir-578	0.0	0.0	N
TCGA-KN-8437-01A-11R-2314-13	hsa-mir-579	3.0	0.366866	N
TCGA-KN-8437-01A-11R-2314-13	hsa-mir-580	1.0	0.122289	N
TCGA-KN-8437-01A-11R-2314-13	hsa-mir-581	7.0	0.856022	N
TCGA-KN-8437-01A-11R-2314-13	hsa-mir-582	5379.0	657.791515	N
TCGA-KN-8437-01A-11R-2314-13	hsa-mir-583	0.0	0.0	N
TCGA-KN-8437-01A-11R-2314-13	hsa-mir-584	83.0	10.149971	N
TCGA-KN-8437-01A-11R-2314-13	hsa-mir-585	10.0	1.222888	N
TCGA-KN-8437-01A-11R-2314-13	hsa-mir-586	0.0	0.0	N
TCGA-KN-8437-01A-11R-2314-13	hsa-mir-587	0.0	0.0	N
TCGA-KN-8437-01A-11R-2314-13	hsa-mir-588	0.0	0.0	N
TCGA-KN-8437-01A-11R-2314-13	hsa-mir-589	405.0	49.526969	N
TCGA-KN-8437-01A-11R-2314-13	hsa-mir-590	81.0	9.905394	N
TCGA-KN-8437-01A-11R-2314-13	hsa-mir-591	0.0	0.0	N
TCGA-KN-8437-01A-11R-2314-13	hsa-mir-592	141.0	17.242722	N
TCGA-KN-8437-01A-11R-2314-13	hsa-mir-593	0.0	0.0	N
TCGA-KN-8437-01A-11R-2314-13	hsa-mir-595	0.0	0.0	N
TCGA-KN-8437-01A-11R-2314-13	hsa-mir-596	0.0	0.0	N
TCGA-KN-8437-01A-11R-2314-13	hsa-mir-597	2.0	0.244578	N
TCGA-KN-8437-01A-11R-2314-13	hsa-mir-598	614.0	75.08533	N
TCGA-KN-8437-01A-11R-2314-13	hsa-mir-599	0.0	0.0	N
TCGA-KN-8437-01A-11R-2314-13	hsa-mir-600	0.0	0.0	N
TCGA-KN-8437-01A-11R-2314-13	hsa-mir-601	0.0	0.0	N
TCGA-KN-8437-01A-11R-2314-13	hsa-mir-602	0.0	0.0	N
TCGA-KN-8437-01A-11R-2314-13	hsa-mir-603	0.0	0.0	N
TCGA-KN-8437-01A-11R-2314-13	hsa-mir-604	0.0	0.0	N
TCGA-KN-8437-01A-11R-2314-13	hsa-mir-605	2.0	0.244578	N
TCGA-KN-8437-01A-11R-2314-13	hsa-mir-606	0.0	0.0	N
TCGA-KN-8437-01A-11R-2314-13	hsa-mir-607	2.0	0.244578	N
TCGA-KN-8437-01A-11R-2314-13	hsa-mir-608	0.0	0.0	N
TCGA-KN-8437-01A-11R-2314-13	hsa-mir-609	0.0	0.0	N
TCGA-KN-8437-01A-11R-2314-13	hsa-mir-610	0.0	0.0	N
TCGA-KN-8437-01A-11R-2314-13	hsa-mir-611	0.0	0.0	N
TCGA-KN-8437-01A-11R-2314-13	hsa-mir-612	1.0	0.122289	N
TCGA-KN-8437-01A-11R-2314-13	hsa-mir-613	0.0	0.0	N
TCGA-KN-8437-01A-11R-2314-13	hsa-mir-614	0.0	0.0	N
TCGA-KN-8437-01A-11R-2314-13	hsa-mir-615	29.0	3.546376	N
TCGA-KN-8437-01A-11R-2314-13	hsa-mir-616	107.0	13.084903	N
TCGA-KN-8437-01A-11R-2314-13	hsa-mir-617	0.0	0.0	N
TCGA-KN-8437-01A-11R-2314-13	hsa-mir-618	15.0	1.834332	N
TCGA-KN-8437-01A-11R-2314-13	hsa-mir-619	0.0	0.0	N
TCGA-KN-8437-01A-11R-2314-13	hsa-mir-620	0.0	0.0	N
TCGA-KN-8437-01A-11R-2314-13	hsa-mir-621	0.0	0.0	N
TCGA-KN-8437-01A-11R-2314-13	hsa-mir-622	0.0	0.0	N
TCGA-KN-8437-01A-11R-2314-13	hsa-mir-623	0.0	0.0	N
TCGA-KN-8437-01A-11R-2314-13	hsa-mir-624	4.0	0.489155	N
TCGA-KN-8437-01A-11R-2314-13	hsa-mir-625	77.0	9.416238	N
TCGA-KN-8437-01A-11R-2314-13	hsa-mir-626	0.0	0.0	N
TCGA-KN-8437-01A-11R-2314-13	hsa-mir-627	8.0	0.97831	N
TCGA-KN-8437-01A-11R-2314-13	hsa-mir-628	139.0	16.998145	N
TCGA-KN-8437-01A-11R-2314-13	hsa-mir-629	180.0	22.011986	N
TCGA-KN-8437-01A-11R-2314-13	hsa-mir-630	0.0	0.0	N
TCGA-KN-8437-01A-11R-2314-13	hsa-mir-631	0.0	0.0	N
TCGA-KN-8437-01A-11R-2314-13	hsa-mir-632	0.0	0.0	N
TCGA-KN-8437-01A-11R-2314-13	hsa-mir-633	0.0	0.0	N
TCGA-KN-8437-01A-11R-2314-13	hsa-mir-634	0.0	0.0	N
TCGA-KN-8437-01A-11R-2314-13	hsa-mir-635	0.0	0.0	N
TCGA-KN-8437-01A-11R-2314-13	hsa-mir-636	1.0	0.122289	N
TCGA-KN-8437-01A-11R-2314-13	hsa-mir-637	0.0	0.0	N
TCGA-KN-8437-01A-11R-2314-13	hsa-mir-638	0.0	0.0	N
TCGA-KN-8437-01A-11R-2314-13	hsa-mir-639	0.0	0.0	N
TCGA-KN-8437-01A-11R-2314-13	hsa-mir-640	0.0	0.0	N
TCGA-KN-8437-01A-11R-2314-13	hsa-mir-641	0.0	0.0	N
TCGA-KN-8437-01A-11R-2314-13	hsa-mir-642a	4.0	0.489155	N
TCGA-KN-8437-01A-11R-2314-13	hsa-mir-642b	0.0	0.0	N
TCGA-KN-8437-01A-11R-2314-13	hsa-mir-643	2.0	0.244578	N
TCGA-KN-8437-01A-11R-2314-13	hsa-mir-644	0.0	0.0	N
TCGA-KN-8437-01A-11R-2314-13	hsa-mir-645	0.0	0.0	N
TCGA-KN-8437-01A-11R-2314-13	hsa-mir-646	0.0	0.0	N
TCGA-KN-8437-01A-11R-2314-13	hsa-mir-647	0.0	0.0	N
TCGA-KN-8437-01A-11R-2314-13	hsa-mir-648	0.0	0.0	N
TCGA-KN-8437-01A-11R-2314-13	hsa-mir-649	0.0	0.0	N
TCGA-KN-8437-01A-11R-2314-13	hsa-mir-650	0.0	0.0	N
TCGA-KN-8437-01A-11R-2314-13	hsa-mir-651	27.0	3.301798	N
TCGA-KN-8437-01A-11R-2314-13	hsa-mir-652	309.0	37.787243	N
TCGA-KN-8437-01A-11R-2314-13	hsa-mir-653	52.0	6.359018	N
TCGA-KN-8437-01A-11R-2314-13	hsa-mir-654	60.0	7.337329	N
TCGA-KN-8437-01A-11R-2314-13	hsa-mir-655	2.0	0.244578	N
TCGA-KN-8437-01A-11R-2314-13	hsa-mir-656	2.0	0.244578	N
TCGA-KN-8437-01A-11R-2314-13	hsa-mir-657	0.0	0.0	N
TCGA-KN-8437-01A-11R-2314-13	hsa-mir-658	0.0	0.0	N
TCGA-KN-8437-01A-11R-2314-13	hsa-mir-659	14.0	1.712043	N
TCGA-KN-8437-01A-11R-2314-13	hsa-mir-660	1483.0	181.354307	N
TCGA-KN-8437-01A-11R-2314-13	hsa-mir-661	0.0	0.0	N
TCGA-KN-8437-01A-11R-2314-13	hsa-mir-662	0.0	0.0	N
TCGA-KN-8437-01A-11R-2314-13	hsa-mir-663	0.0	0.0	N
TCGA-KN-8437-01A-11R-2314-13	hsa-mir-663b	0.0	0.0	N
TCGA-KN-8437-01A-11R-2314-13	hsa-mir-664	264.0	32.284246	N
TCGA-KN-8437-01A-11R-2314-13	hsa-mir-665	1.0	0.122289	N
TCGA-KN-8437-01A-11R-2314-13	hsa-mir-668	0.0	0.0	N
TCGA-KN-8437-01A-11R-2314-13	hsa-mir-670	0.0	0.0	N
TCGA-KN-8437-01A-11R-2314-13	hsa-mir-671	23.0	2.812643	N
TCGA-KN-8437-01A-11R-2314-13	hsa-mir-675	58.0	7.092751	N
TCGA-KN-8437-01A-11R-2314-13	hsa-mir-676	10.0	1.222888	N
TCGA-KN-8437-01A-11R-2314-13	hsa-mir-7-1	116.0	14.185502	N
TCGA-KN-8437-01A-11R-2314-13	hsa-mir-7-2	0.0	0.0	N
TCGA-KN-8437-01A-11R-2314-13	hsa-mir-7-3	0.0	0.0	N
TCGA-KN-8437-01A-11R-2314-13	hsa-mir-708	85.0	10.394549	N
TCGA-KN-8437-01A-11R-2314-13	hsa-mir-711	0.0	0.0	N
TCGA-KN-8437-01A-11R-2314-13	hsa-mir-718	0.0	0.0	N
TCGA-KN-8437-01A-11R-2314-13	hsa-mir-720	1.0	0.122289	N
TCGA-KN-8437-01A-11R-2314-13	hsa-mir-744	222.0	27.148116	N
TCGA-KN-8437-01A-11R-2314-13	hsa-mir-758	25.0	3.05722	N
TCGA-KN-8437-01A-11R-2314-13	hsa-mir-759	0.0	0.0	N
TCGA-KN-8437-01A-11R-2314-13	hsa-mir-760	9.0	1.100599	N
TCGA-KN-8437-01A-11R-2314-13	hsa-mir-761	0.0	0.0	N
TCGA-KN-8437-01A-11R-2314-13	hsa-mir-762	0.0	0.0	N
TCGA-KN-8437-01A-11R-2314-13	hsa-mir-764	0.0	0.0	N
TCGA-KN-8437-01A-11R-2314-13	hsa-mir-765	9.0	1.100599	N
TCGA-KN-8437-01A-11R-2314-13	hsa-mir-766	72.0	8.804794	N
TCGA-KN-8437-01A-11R-2314-13	hsa-mir-767	0.0	0.0	N
TCGA-KN-8437-01A-11R-2314-13	hsa-mir-769	88.0	10.761415	N
TCGA-KN-8437-01A-11R-2314-13	hsa-mir-770	0.0	0.0	N
TCGA-KN-8437-01A-11R-2314-13	hsa-mir-802	0.0	0.0	N
TCGA-KN-8437-01A-11R-2314-13	hsa-mir-873	11.0	1.345177	N
TCGA-KN-8437-01A-11R-2314-13	hsa-mir-874	1869.0	228.557788	N
TCGA-KN-8437-01A-11R-2314-13	hsa-mir-875	0.0	0.0	N
TCGA-KN-8437-01A-11R-2314-13	hsa-mir-876	6.0	0.733733	N
TCGA-KN-8437-01A-11R-2314-13	hsa-mir-877	11.0	1.345177	N
TCGA-KN-8437-01A-11R-2314-13	hsa-mir-885	44.0	5.380708	N
TCGA-KN-8437-01A-11R-2314-13	hsa-mir-887	4.0	0.489155	N
TCGA-KN-8437-01A-11R-2314-13	hsa-mir-888	6.0	0.733733	N
TCGA-KN-8437-01A-11R-2314-13	hsa-mir-889	27.0	3.301798	N
TCGA-KN-8437-01A-11R-2314-13	hsa-mir-890	0.0	0.0	N
TCGA-KN-8437-01A-11R-2314-13	hsa-mir-891a	349.0	42.678795	N
TCGA-KN-8437-01A-11R-2314-13	hsa-mir-891b	2.0	0.244578	N
TCGA-KN-8437-01A-11R-2314-13	hsa-mir-892a	4.0	0.489155	N
TCGA-KN-8437-01A-11R-2314-13	hsa-mir-892b	0.0	0.0	N
TCGA-KN-8437-01A-11R-2314-13	hsa-mir-9-1	130.0	15.897545	N
TCGA-KN-8437-01A-11R-2314-13	hsa-mir-9-2	125.0	15.286101	N
TCGA-KN-8437-01A-11R-2314-13	hsa-mir-9-3	2.0	0.244578	N
TCGA-KN-8437-01A-11R-2314-13	hsa-mir-920	0.0	0.0	N
TCGA-KN-8437-01A-11R-2314-13	hsa-mir-921	0.0	0.0	N
TCGA-KN-8437-01A-11R-2314-13	hsa-mir-922	0.0	0.0	N
TCGA-KN-8437-01A-11R-2314-13	hsa-mir-924	0.0	0.0	N
TCGA-KN-8437-01A-11R-2314-13	hsa-mir-92a-1	2007.0	245.433644	N
TCGA-KN-8437-01A-11R-2314-13	hsa-mir-92a-2	27281.0	3336.161058	N
TCGA-KN-8437-01A-11R-2314-13	hsa-mir-92b	349.0	42.678795	N
TCGA-KN-8437-01A-11R-2314-13	hsa-mir-93	9028.0	1104.023387	N
TCGA-KN-8437-01A-11R-2314-13	hsa-mir-933	0.0	0.0	N
TCGA-KN-8437-01A-11R-2314-13	hsa-mir-934	0.0	0.0	N
TCGA-KN-8437-01A-11R-2314-13	hsa-mir-935	1.0	0.122289	N
TCGA-KN-8437-01A-11R-2314-13	hsa-mir-936	0.0	0.0	N
TCGA-KN-8437-01A-11R-2314-13	hsa-mir-937	11.0	1.345177	N
TCGA-KN-8437-01A-11R-2314-13	hsa-mir-938	0.0	0.0	N
TCGA-KN-8437-01A-11R-2314-13	hsa-mir-939	1.0	0.122289	N
TCGA-KN-8437-01A-11R-2314-13	hsa-mir-940	11.0	1.345177	N
TCGA-KN-8437-01A-11R-2314-13	hsa-mir-941-1	0.0	0.0	N
TCGA-KN-8437-01A-11R-2314-13	hsa-mir-941-3	0.0	0.0	N
TCGA-KN-8437-01A-11R-2314-13	hsa-mir-941-4	0.0	0.0	N
TCGA-KN-8437-01A-11R-2314-13	hsa-mir-942	29.0	3.546376	N
TCGA-KN-8437-01A-11R-2314-13	hsa-mir-943	0.0	0.0	N
TCGA-KN-8437-01A-11R-2314-13	hsa-mir-944	1.0	0.122289	N
TCGA-KN-8437-01A-11R-2314-13	hsa-mir-95	6.0	0.733733	N
TCGA-KN-8437-01A-11R-2314-13	hsa-mir-96	51.0	6.236729	N
TCGA-KN-8437-01A-11R-2314-13	hsa-mir-98	529.0	64.690781	N
TCGA-KN-8437-01A-11R-2314-13	hsa-mir-99a	5525.0	675.645682	N
TCGA-KN-8437-01A-11R-2314-13	hsa-mir-99b	304280.0	37210.039471	N
