# Supplementary material for: Dysfunctional miRNA-Mediated Regulation in Chromophobe Renal Cell Carcinoma
Source: PLoS One. 2016 Jun 3;11(6):e0156324. doi: 10.1371/journal.pone.0156324 (PMC4892590; doi:10.1371/journal.pone.0156324)
Supplement: S1 File — (ZIP) [file pone.0156324.s001.zip › S1_File miRNA expression profile downloaded from TCGA/case/bcgsc.ca__IlluminaHiSeq_miRNASeq__TCGA-KO-8403-01A-11R-2314-13__mirna_quantification.txt]

barcode	miRNA_ID	read_count	reads_per_million_miRNA_mapped	cross-mapped
TCGA-KO-8403-01A-11R-2314-13	hsa-let-7a-1	32363.0	6764.486228	N
TCGA-KO-8403-01A-11R-2314-13	hsa-let-7a-2	64565.0	13495.320375	Y
TCGA-KO-8403-01A-11R-2314-13	hsa-let-7a-3	32262.0	6743.375295	N
TCGA-KO-8403-01A-11R-2314-13	hsa-let-7b	53109.0	11100.797178	N
TCGA-KO-8403-01A-11R-2314-13	hsa-let-7c	7118.0	1487.798195	Y
TCGA-KO-8403-01A-11R-2314-13	hsa-let-7d	2569.0	536.970155	N
TCGA-KO-8403-01A-11R-2314-13	hsa-let-7e	6861.0	1434.080277	N
TCGA-KO-8403-01A-11R-2314-13	hsa-let-7f-1	81.0	16.93055	N
TCGA-KO-8403-01A-11R-2314-13	hsa-let-7f-2	37621.0	7863.508833	N
TCGA-KO-8403-01A-11R-2314-13	hsa-let-7g	3383.0	707.11173	N
TCGA-KO-8403-01A-11R-2314-13	hsa-let-7i	1766.0	369.12779	N
TCGA-KO-8403-01A-11R-2314-13	hsa-mir-1-1	0.0	0.0	N
TCGA-KO-8403-01A-11R-2314-13	hsa-mir-1-2	45.0	9.405861	N
TCGA-KO-8403-01A-11R-2314-13	hsa-mir-100	36542.0	7637.977188	N
TCGA-KO-8403-01A-11R-2314-13	hsa-mir-101-1	124362.0	25994.03752	N
TCGA-KO-8403-01A-11R-2314-13	hsa-mir-101-2	290.0	60.615549	N
TCGA-KO-8403-01A-11R-2314-13	hsa-mir-103-1	46051.0	9625.540132	Y
TCGA-KO-8403-01A-11R-2314-13	hsa-mir-103-1-as	0.0	0.0	N
TCGA-KO-8403-01A-11R-2314-13	hsa-mir-103-2	19.0	3.971364	N
TCGA-KO-8403-01A-11R-2314-13	hsa-mir-103-2-as	0.0	0.0	N
TCGA-KO-8403-01A-11R-2314-13	hsa-mir-105-1	0.0	0.0	N
TCGA-KO-8403-01A-11R-2314-13	hsa-mir-105-2	0.0	0.0	N
TCGA-KO-8403-01A-11R-2314-13	hsa-mir-106a	27.0	5.643517	Y
TCGA-KO-8403-01A-11R-2314-13	hsa-mir-106b	1716.0	358.676834	N
TCGA-KO-8403-01A-11R-2314-13	hsa-mir-107	269.0	56.226147	Y
TCGA-KO-8403-01A-11R-2314-13	hsa-mir-10a	632903.0	132288.836852	N
TCGA-KO-8403-01A-11R-2314-13	hsa-mir-10b	312079.0	65230.482264	N
TCGA-KO-8403-01A-11R-2314-13	hsa-mir-1178	0.0	0.0	N
TCGA-KO-8403-01A-11R-2314-13	hsa-mir-1179	0.0	0.0	N
TCGA-KO-8403-01A-11R-2314-13	hsa-mir-1180	50.0	10.450957	N
TCGA-KO-8403-01A-11R-2314-13	hsa-mir-1181	2.0	0.418038	N
TCGA-KO-8403-01A-11R-2314-13	hsa-mir-1182	0.0	0.0	N
TCGA-KO-8403-01A-11R-2314-13	hsa-mir-1183	0.0	0.0	N
TCGA-KO-8403-01A-11R-2314-13	hsa-mir-1184-1	0.0	0.0	N
TCGA-KO-8403-01A-11R-2314-13	hsa-mir-1184-2	0.0	0.0	N
TCGA-KO-8403-01A-11R-2314-13	hsa-mir-1184-3	0.0	0.0	N
TCGA-KO-8403-01A-11R-2314-13	hsa-mir-1185-1	0.0	0.0	N
TCGA-KO-8403-01A-11R-2314-13	hsa-mir-1185-2	0.0	0.0	N
TCGA-KO-8403-01A-11R-2314-13	hsa-mir-1193	0.0	0.0	N
TCGA-KO-8403-01A-11R-2314-13	hsa-mir-1197	0.0	0.0	N
TCGA-KO-8403-01A-11R-2314-13	hsa-mir-1200	0.0	0.0	N
TCGA-KO-8403-01A-11R-2314-13	hsa-mir-1202	0.0	0.0	N
TCGA-KO-8403-01A-11R-2314-13	hsa-mir-1203	0.0	0.0	N
TCGA-KO-8403-01A-11R-2314-13	hsa-mir-1204	0.0	0.0	N
TCGA-KO-8403-01A-11R-2314-13	hsa-mir-1205	0.0	0.0	N
TCGA-KO-8403-01A-11R-2314-13	hsa-mir-1206	0.0	0.0	N
TCGA-KO-8403-01A-11R-2314-13	hsa-mir-1207	0.0	0.0	N
TCGA-KO-8403-01A-11R-2314-13	hsa-mir-1208	0.0	0.0	N
TCGA-KO-8403-01A-11R-2314-13	hsa-mir-122	2.0	0.418038	N
TCGA-KO-8403-01A-11R-2314-13	hsa-mir-1224	0.0	0.0	N
TCGA-KO-8403-01A-11R-2314-13	hsa-mir-1225	0.0	0.0	N
TCGA-KO-8403-01A-11R-2314-13	hsa-mir-1226	2.0	0.418038	N
TCGA-KO-8403-01A-11R-2314-13	hsa-mir-1227	0.0	0.0	N
TCGA-KO-8403-01A-11R-2314-13	hsa-mir-1228	0.0	0.0	N
TCGA-KO-8403-01A-11R-2314-13	hsa-mir-1229	0.0	0.0	N
TCGA-KO-8403-01A-11R-2314-13	hsa-mir-1231	0.0	0.0	N
TCGA-KO-8403-01A-11R-2314-13	hsa-mir-1233-1	0.0	0.0	N
TCGA-KO-8403-01A-11R-2314-13	hsa-mir-1233-2	0.0	0.0	N
TCGA-KO-8403-01A-11R-2314-13	hsa-mir-1234	0.0	0.0	N
TCGA-KO-8403-01A-11R-2314-13	hsa-mir-1236	0.0	0.0	N
TCGA-KO-8403-01A-11R-2314-13	hsa-mir-1237	0.0	0.0	N
TCGA-KO-8403-01A-11R-2314-13	hsa-mir-1238	0.0	0.0	N
TCGA-KO-8403-01A-11R-2314-13	hsa-mir-124-1	0.0	0.0	N
TCGA-KO-8403-01A-11R-2314-13	hsa-mir-124-2	0.0	0.0	N
TCGA-KO-8403-01A-11R-2314-13	hsa-mir-124-3	0.0	0.0	N
TCGA-KO-8403-01A-11R-2314-13	hsa-mir-1243	0.0	0.0	N
TCGA-KO-8403-01A-11R-2314-13	hsa-mir-1244-1	0.0	0.0	N
TCGA-KO-8403-01A-11R-2314-13	hsa-mir-1244-2	0.0	0.0	N
TCGA-KO-8403-01A-11R-2314-13	hsa-mir-1244-3	0.0	0.0	N
TCGA-KO-8403-01A-11R-2314-13	hsa-mir-1245	1.0	0.209019	N
TCGA-KO-8403-01A-11R-2314-13	hsa-mir-1246	0.0	0.0	N
TCGA-KO-8403-01A-11R-2314-13	hsa-mir-1247	2.0	0.418038	N
TCGA-KO-8403-01A-11R-2314-13	hsa-mir-1248	4.0	0.836077	N
TCGA-KO-8403-01A-11R-2314-13	hsa-mir-1249	2.0	0.418038	N
TCGA-KO-8403-01A-11R-2314-13	hsa-mir-1250	0.0	0.0	N
TCGA-KO-8403-01A-11R-2314-13	hsa-mir-1251	1.0	0.209019	N
TCGA-KO-8403-01A-11R-2314-13	hsa-mir-1252	0.0	0.0	N
TCGA-KO-8403-01A-11R-2314-13	hsa-mir-1253	0.0	0.0	N
TCGA-KO-8403-01A-11R-2314-13	hsa-mir-1254	0.0	0.0	N
TCGA-KO-8403-01A-11R-2314-13	hsa-mir-1255a	0.0	0.0	N
TCGA-KO-8403-01A-11R-2314-13	hsa-mir-1255b-1	0.0	0.0	N
TCGA-KO-8403-01A-11R-2314-13	hsa-mir-1255b-2	0.0	0.0	N
TCGA-KO-8403-01A-11R-2314-13	hsa-mir-1256	0.0	0.0	N
TCGA-KO-8403-01A-11R-2314-13	hsa-mir-1257	0.0	0.0	N
TCGA-KO-8403-01A-11R-2314-13	hsa-mir-1258	6.0	1.254115	N
TCGA-KO-8403-01A-11R-2314-13	hsa-mir-125a	5390.0	1126.613131	N
TCGA-KO-8403-01A-11R-2314-13	hsa-mir-125b-1	12790.0	2673.354722	N
TCGA-KO-8403-01A-11R-2314-13	hsa-mir-125b-2	153.0	31.979927	N
TCGA-KO-8403-01A-11R-2314-13	hsa-mir-126	23505.0	4912.99474	N
TCGA-KO-8403-01A-11R-2314-13	hsa-mir-1260	0.0	0.0	N
TCGA-KO-8403-01A-11R-2314-13	hsa-mir-1260b	0.0	0.0	N
TCGA-KO-8403-01A-11R-2314-13	hsa-mir-1261	0.0	0.0	N
TCGA-KO-8403-01A-11R-2314-13	hsa-mir-1262	5.0	1.045096	N
TCGA-KO-8403-01A-11R-2314-13	hsa-mir-1263	0.0	0.0	N
TCGA-KO-8403-01A-11R-2314-13	hsa-mir-1264	0.0	0.0	N
TCGA-KO-8403-01A-11R-2314-13	hsa-mir-1265	0.0	0.0	N
TCGA-KO-8403-01A-11R-2314-13	hsa-mir-1266	23.0	4.80744	N
TCGA-KO-8403-01A-11R-2314-13	hsa-mir-1267	0.0	0.0	N
TCGA-KO-8403-01A-11R-2314-13	hsa-mir-1268	0.0	0.0	N
TCGA-KO-8403-01A-11R-2314-13	hsa-mir-1269	2.0	0.418038	N
TCGA-KO-8403-01A-11R-2314-13	hsa-mir-127	122.0	25.500334	N
TCGA-KO-8403-01A-11R-2314-13	hsa-mir-1270-1	9.0	1.881172	N
TCGA-KO-8403-01A-11R-2314-13	hsa-mir-1270-2	6.0	1.254115	N
TCGA-KO-8403-01A-11R-2314-13	hsa-mir-1271	14.0	2.926268	N
TCGA-KO-8403-01A-11R-2314-13	hsa-mir-1272	0.0	0.0	N
TCGA-KO-8403-01A-11R-2314-13	hsa-mir-1273	0.0	0.0	N
TCGA-KO-8403-01A-11R-2314-13	hsa-mir-1273c	0.0	0.0	N
TCGA-KO-8403-01A-11R-2314-13	hsa-mir-1273d	0.0	0.0	N
TCGA-KO-8403-01A-11R-2314-13	hsa-mir-1274a	0.0	0.0	N
TCGA-KO-8403-01A-11R-2314-13	hsa-mir-1274b	21.0	4.389402	N
TCGA-KO-8403-01A-11R-2314-13	hsa-mir-1275	0.0	0.0	N
TCGA-KO-8403-01A-11R-2314-13	hsa-mir-1276	0.0	0.0	N
TCGA-KO-8403-01A-11R-2314-13	hsa-mir-1277	1.0	0.209019	N
TCGA-KO-8403-01A-11R-2314-13	hsa-mir-1278	2.0	0.418038	N
TCGA-KO-8403-01A-11R-2314-13	hsa-mir-1279	0.0	0.0	N
TCGA-KO-8403-01A-11R-2314-13	hsa-mir-128-1	224.0	46.820286	N
TCGA-KO-8403-01A-11R-2314-13	hsa-mir-128-2	197.0	41.176769	N
TCGA-KO-8403-01A-11R-2314-13	hsa-mir-1280	0.0	0.0	N
TCGA-KO-8403-01A-11R-2314-13	hsa-mir-1281	0.0	0.0	N
TCGA-KO-8403-01A-11R-2314-13	hsa-mir-1282	0.0	0.0	N
TCGA-KO-8403-01A-11R-2314-13	hsa-mir-1283-1	0.0	0.0	N
TCGA-KO-8403-01A-11R-2314-13	hsa-mir-1283-2	0.0	0.0	N
TCGA-KO-8403-01A-11R-2314-13	hsa-mir-1284	0.0	0.0	N
TCGA-KO-8403-01A-11R-2314-13	hsa-mir-1285-1	0.0	0.0	N
TCGA-KO-8403-01A-11R-2314-13	hsa-mir-1285-2	0.0	0.0	N
TCGA-KO-8403-01A-11R-2314-13	hsa-mir-1286	0.0	0.0	N
TCGA-KO-8403-01A-11R-2314-13	hsa-mir-1287	73.0	15.258397	N
TCGA-KO-8403-01A-11R-2314-13	hsa-mir-1288	0.0	0.0	N
TCGA-KO-8403-01A-11R-2314-13	hsa-mir-1289-1	0.0	0.0	N
TCGA-KO-8403-01A-11R-2314-13	hsa-mir-1289-2	0.0	0.0	N
TCGA-KO-8403-01A-11R-2314-13	hsa-mir-129-1	10.0	2.090191	N
TCGA-KO-8403-01A-11R-2314-13	hsa-mir-129-2	7.0	1.463134	N
TCGA-KO-8403-01A-11R-2314-13	hsa-mir-1290	0.0	0.0	N
TCGA-KO-8403-01A-11R-2314-13	hsa-mir-1291	2.0	0.418038	N
TCGA-KO-8403-01A-11R-2314-13	hsa-mir-1292	0.0	0.0	N
TCGA-KO-8403-01A-11R-2314-13	hsa-mir-1293	0.0	0.0	N
TCGA-KO-8403-01A-11R-2314-13	hsa-mir-1294	2.0	0.418038	N
TCGA-KO-8403-01A-11R-2314-13	hsa-mir-1295	0.0	0.0	N
TCGA-KO-8403-01A-11R-2314-13	hsa-mir-1296	13.0	2.717249	N
TCGA-KO-8403-01A-11R-2314-13	hsa-mir-1297	0.0	0.0	N
TCGA-KO-8403-01A-11R-2314-13	hsa-mir-1298	0.0	0.0	N
TCGA-KO-8403-01A-11R-2314-13	hsa-mir-1299	0.0	0.0	N
TCGA-KO-8403-01A-11R-2314-13	hsa-mir-1301	23.0	4.80744	N
TCGA-KO-8403-01A-11R-2314-13	hsa-mir-1302-1	0.0	0.0	N
TCGA-KO-8403-01A-11R-2314-13	hsa-mir-1302-10	0.0	0.0	N
TCGA-KO-8403-01A-11R-2314-13	hsa-mir-1302-11	0.0	0.0	N
TCGA-KO-8403-01A-11R-2314-13	hsa-mir-1302-2	0.0	0.0	N
TCGA-KO-8403-01A-11R-2314-13	hsa-mir-1302-3	0.0	0.0	N
TCGA-KO-8403-01A-11R-2314-13	hsa-mir-1302-4	0.0	0.0	N
TCGA-KO-8403-01A-11R-2314-13	hsa-mir-1302-5	0.0	0.0	N
TCGA-KO-8403-01A-11R-2314-13	hsa-mir-1302-6	0.0	0.0	N
TCGA-KO-8403-01A-11R-2314-13	hsa-mir-1302-7	0.0	0.0	N
TCGA-KO-8403-01A-11R-2314-13	hsa-mir-1302-8	0.0	0.0	N
TCGA-KO-8403-01A-11R-2314-13	hsa-mir-1302-9	0.0	0.0	N
TCGA-KO-8403-01A-11R-2314-13	hsa-mir-1303	0.0	0.0	N
TCGA-KO-8403-01A-11R-2314-13	hsa-mir-1304	3.0	0.627057	N
TCGA-KO-8403-01A-11R-2314-13	hsa-mir-1305	0.0	0.0	N
TCGA-KO-8403-01A-11R-2314-13	hsa-mir-1306	26.0	5.434497	N
TCGA-KO-8403-01A-11R-2314-13	hsa-mir-1307	3709.0	775.251967	N
TCGA-KO-8403-01A-11R-2314-13	hsa-mir-130a	48.0	10.032918	N
TCGA-KO-8403-01A-11R-2314-13	hsa-mir-130b	33.0	6.897631	N
TCGA-KO-8403-01A-11R-2314-13	hsa-mir-132	421.0	87.997055	N
TCGA-KO-8403-01A-11R-2314-13	hsa-mir-1321	0.0	0.0	N
TCGA-KO-8403-01A-11R-2314-13	hsa-mir-1322	0.0	0.0	N
TCGA-KO-8403-01A-11R-2314-13	hsa-mir-1323	0.0	0.0	N
TCGA-KO-8403-01A-11R-2314-13	hsa-mir-1324	0.0	0.0	N
TCGA-KO-8403-01A-11R-2314-13	hsa-mir-133a-1	18.0	3.762344	Y
TCGA-KO-8403-01A-11R-2314-13	hsa-mir-133a-2	0.0	0.0	N
TCGA-KO-8403-01A-11R-2314-13	hsa-mir-133b	4.0	0.836077	Y
TCGA-KO-8403-01A-11R-2314-13	hsa-mir-134	32.0	6.688612	N
TCGA-KO-8403-01A-11R-2314-13	hsa-mir-135a-1	9.0	1.881172	N
TCGA-KO-8403-01A-11R-2314-13	hsa-mir-135a-2	1.0	0.209019	N
TCGA-KO-8403-01A-11R-2314-13	hsa-mir-135b	0.0	0.0	N
TCGA-KO-8403-01A-11R-2314-13	hsa-mir-136	7.0	1.463134	N
TCGA-KO-8403-01A-11R-2314-13	hsa-mir-137	0.0	0.0	N
TCGA-KO-8403-01A-11R-2314-13	hsa-mir-138-1	1.0	0.209019	N
TCGA-KO-8403-01A-11R-2314-13	hsa-mir-138-2	1.0	0.209019	N
TCGA-KO-8403-01A-11R-2314-13	hsa-mir-139	641.0	133.981265	N
TCGA-KO-8403-01A-11R-2314-13	hsa-mir-140	8704.0	1819.302541	N
TCGA-KO-8403-01A-11R-2314-13	hsa-mir-141	11141.0	2328.68217	N
TCGA-KO-8403-01A-11R-2314-13	hsa-mir-142	4004.0	836.912612	N
TCGA-KO-8403-01A-11R-2314-13	hsa-mir-143	291926.0	61018.11966	N
TCGA-KO-8403-01A-11R-2314-13	hsa-mir-144	2913.0	608.872737	N
TCGA-KO-8403-01A-11R-2314-13	hsa-mir-145	4281.0	894.810912	N
TCGA-KO-8403-01A-11R-2314-13	hsa-mir-1468	85.0	17.766626	N
TCGA-KO-8403-01A-11R-2314-13	hsa-mir-1469	0.0	0.0	N
TCGA-KO-8403-01A-11R-2314-13	hsa-mir-146a	131.0	27.381507	N
TCGA-KO-8403-01A-11R-2314-13	hsa-mir-146b	320.0	66.886123	N
TCGA-KO-8403-01A-11R-2314-13	hsa-mir-147	0.0	0.0	N
TCGA-KO-8403-01A-11R-2314-13	hsa-mir-1470	0.0	0.0	N
TCGA-KO-8403-01A-11R-2314-13	hsa-mir-1471	0.0	0.0	N
TCGA-KO-8403-01A-11R-2314-13	hsa-mir-147b	0.0	0.0	N
TCGA-KO-8403-01A-11R-2314-13	hsa-mir-148a	109484.0	22884.250847	N
TCGA-KO-8403-01A-11R-2314-13	hsa-mir-148b	453.0	94.685668	N
TCGA-KO-8403-01A-11R-2314-13	hsa-mir-149	21.0	4.389402	N
TCGA-KO-8403-01A-11R-2314-13	hsa-mir-150	827.0	172.858824	N
TCGA-KO-8403-01A-11R-2314-13	hsa-mir-151	12980.0	2713.068357	N
TCGA-KO-8403-01A-11R-2314-13	hsa-mir-152	696.0	145.477317	N
TCGA-KO-8403-01A-11R-2314-13	hsa-mir-153-1	0.0	0.0	N
TCGA-KO-8403-01A-11R-2314-13	hsa-mir-153-2	12.0	2.50823	N
TCGA-KO-8403-01A-11R-2314-13	hsa-mir-1537	0.0	0.0	N
TCGA-KO-8403-01A-11R-2314-13	hsa-mir-1538	0.0	0.0	N
TCGA-KO-8403-01A-11R-2314-13	hsa-mir-1539	0.0	0.0	N
TCGA-KO-8403-01A-11R-2314-13	hsa-mir-154	1.0	0.209019	N
TCGA-KO-8403-01A-11R-2314-13	hsa-mir-155	380.0	79.427271	N
TCGA-KO-8403-01A-11R-2314-13	hsa-mir-15a	740.0	154.674159	N
TCGA-KO-8403-01A-11R-2314-13	hsa-mir-15b	1244.0	260.019802	N
TCGA-KO-8403-01A-11R-2314-13	hsa-mir-16-1	2541.0	531.117619	N
TCGA-KO-8403-01A-11R-2314-13	hsa-mir-16-2	32.0	6.688612	N
TCGA-KO-8403-01A-11R-2314-13	hsa-mir-17	1404.0	293.462864	Y
TCGA-KO-8403-01A-11R-2314-13	hsa-mir-181a-1	5752.0	1202.278058	N
TCGA-KO-8403-01A-11R-2314-13	hsa-mir-181a-2	4920.0	1028.374138	N
TCGA-KO-8403-01A-11R-2314-13	hsa-mir-181b-1	1073.0	224.277531	N
TCGA-KO-8403-01A-11R-2314-13	hsa-mir-181b-2	16.0	3.344306	N
TCGA-KO-8403-01A-11R-2314-13	hsa-mir-181c	216.0	45.148133	N
TCGA-KO-8403-01A-11R-2314-13	hsa-mir-181d	30.0	6.270574	N
TCGA-KO-8403-01A-11R-2314-13	hsa-mir-182	203422.0	42519.09024	N
TCGA-KO-8403-01A-11R-2314-13	hsa-mir-1825	0.0	0.0	N
TCGA-KO-8403-01A-11R-2314-13	hsa-mir-1827	0.0	0.0	N
TCGA-KO-8403-01A-11R-2314-13	hsa-mir-183	33156.0	6930.238401	N
TCGA-KO-8403-01A-11R-2314-13	hsa-mir-184	2.0	0.418038	N
TCGA-KO-8403-01A-11R-2314-13	hsa-mir-185	676.0	141.296934	N
TCGA-KO-8403-01A-11R-2314-13	hsa-mir-186	447.0	93.431553	N
TCGA-KO-8403-01A-11R-2314-13	hsa-mir-187	223.0	46.611267	N
TCGA-KO-8403-01A-11R-2314-13	hsa-mir-188	35.0	7.31567	N
TCGA-KO-8403-01A-11R-2314-13	hsa-mir-18a	19.0	3.971364	N
TCGA-KO-8403-01A-11R-2314-13	hsa-mir-18b	2.0	0.418038	N
TCGA-KO-8403-01A-11R-2314-13	hsa-mir-190	22.0	4.598421	N
TCGA-KO-8403-01A-11R-2314-13	hsa-mir-1908	0.0	0.0	N
TCGA-KO-8403-01A-11R-2314-13	hsa-mir-1909	0.0	0.0	N
TCGA-KO-8403-01A-11R-2314-13	hsa-mir-190b	0.0	0.0	N
TCGA-KO-8403-01A-11R-2314-13	hsa-mir-191	2318.0	484.506352	N
TCGA-KO-8403-01A-11R-2314-13	hsa-mir-1910	0.0	0.0	N
TCGA-KO-8403-01A-11R-2314-13	hsa-mir-1911	0.0	0.0	N
TCGA-KO-8403-01A-11R-2314-13	hsa-mir-1912	0.0	0.0	N
TCGA-KO-8403-01A-11R-2314-13	hsa-mir-1913	0.0	0.0	N
TCGA-KO-8403-01A-11R-2314-13	hsa-mir-1914	0.0	0.0	N
TCGA-KO-8403-01A-11R-2314-13	hsa-mir-1915	0.0	0.0	N
TCGA-KO-8403-01A-11R-2314-13	hsa-mir-192	2463.0	514.814127	Y
TCGA-KO-8403-01A-11R-2314-13	hsa-mir-193a	281.0	58.734377	N
TCGA-KO-8403-01A-11R-2314-13	hsa-mir-193b	256.0	53.508898	N
TCGA-KO-8403-01A-11R-2314-13	hsa-mir-194-1	445.0	93.013515	N
TCGA-KO-8403-01A-11R-2314-13	hsa-mir-194-2	496.0	103.67349	N
TCGA-KO-8403-01A-11R-2314-13	hsa-mir-195	82.0	17.139569	N
TCGA-KO-8403-01A-11R-2314-13	hsa-mir-196a-1	363.0	75.873946	N
TCGA-KO-8403-01A-11R-2314-13	hsa-mir-196a-2	41.0	8.569784	N
TCGA-KO-8403-01A-11R-2314-13	hsa-mir-196b	229.0	47.865382	N
TCGA-KO-8403-01A-11R-2314-13	hsa-mir-197	619.0	129.382844	N
TCGA-KO-8403-01A-11R-2314-13	hsa-mir-1972-1	0.0	0.0	N
TCGA-KO-8403-01A-11R-2314-13	hsa-mir-1972-2	0.0	0.0	N
TCGA-KO-8403-01A-11R-2314-13	hsa-mir-1973	0.0	0.0	N
TCGA-KO-8403-01A-11R-2314-13	hsa-mir-1976	56.0	11.705071	N
TCGA-KO-8403-01A-11R-2314-13	hsa-mir-198	0.0	0.0	N
TCGA-KO-8403-01A-11R-2314-13	hsa-mir-199a-1	410.0	85.697845	Y
TCGA-KO-8403-01A-11R-2314-13	hsa-mir-199a-2	711.0	148.612604	Y
TCGA-KO-8403-01A-11R-2314-13	hsa-mir-199b	878.0	183.518799	Y
TCGA-KO-8403-01A-11R-2314-13	hsa-mir-19a	22.0	4.598421	N
TCGA-KO-8403-01A-11R-2314-13	hsa-mir-19b-1	14.0	2.926268	N
TCGA-KO-8403-01A-11R-2314-13	hsa-mir-19b-2	111.0	23.201124	N
TCGA-KO-8403-01A-11R-2314-13	hsa-mir-200a	2170.0	453.57152	N
TCGA-KO-8403-01A-11R-2314-13	hsa-mir-200b	2061.0	430.788435	N
TCGA-KO-8403-01A-11R-2314-13	hsa-mir-200c	23586.0	4929.92529	N
TCGA-KO-8403-01A-11R-2314-13	hsa-mir-202	3.0	0.627057	N
TCGA-KO-8403-01A-11R-2314-13	hsa-mir-203	4350.0	909.233232	N
TCGA-KO-8403-01A-11R-2314-13	hsa-mir-204	453.0	94.685668	N
TCGA-KO-8403-01A-11R-2314-13	hsa-mir-205	39.0	8.151746	N
TCGA-KO-8403-01A-11R-2314-13	hsa-mir-2052	0.0	0.0	N
TCGA-KO-8403-01A-11R-2314-13	hsa-mir-2053	0.0	0.0	N
TCGA-KO-8403-01A-11R-2314-13	hsa-mir-2054	0.0	0.0	N
TCGA-KO-8403-01A-11R-2314-13	hsa-mir-206	0.0	0.0	N
TCGA-KO-8403-01A-11R-2314-13	hsa-mir-208a	0.0	0.0	N
TCGA-KO-8403-01A-11R-2314-13	hsa-mir-208b	0.0	0.0	N
TCGA-KO-8403-01A-11R-2314-13	hsa-mir-20a	625.0	130.636959	N
TCGA-KO-8403-01A-11R-2314-13	hsa-mir-20b	121.0	25.291315	N
TCGA-KO-8403-01A-11R-2314-13	hsa-mir-21	203610.0	42558.385837	N
TCGA-KO-8403-01A-11R-2314-13	hsa-mir-210	394.0	82.353539	N
TCGA-KO-8403-01A-11R-2314-13	hsa-mir-211	0.0	0.0	N
TCGA-KO-8403-01A-11R-2314-13	hsa-mir-2110	6.0	1.254115	N
TCGA-KO-8403-01A-11R-2314-13	hsa-mir-2113	0.0	0.0	N
TCGA-KO-8403-01A-11R-2314-13	hsa-mir-2114	1.0	0.209019	N
TCGA-KO-8403-01A-11R-2314-13	hsa-mir-2115	0.0	0.0	N
TCGA-KO-8403-01A-11R-2314-13	hsa-mir-2116	0.0	0.0	N
TCGA-KO-8403-01A-11R-2314-13	hsa-mir-2117	0.0	0.0	N
TCGA-KO-8403-01A-11R-2314-13	hsa-mir-212	11.0	2.29921	N
TCGA-KO-8403-01A-11R-2314-13	hsa-mir-214	8.0	1.672153	N
TCGA-KO-8403-01A-11R-2314-13	hsa-mir-215	17.0	3.553325	Y
TCGA-KO-8403-01A-11R-2314-13	hsa-mir-216a	0.0	0.0	N
TCGA-KO-8403-01A-11R-2314-13	hsa-mir-216b	0.0	0.0	N
TCGA-KO-8403-01A-11R-2314-13	hsa-mir-217	16.0	3.344306	N
TCGA-KO-8403-01A-11R-2314-13	hsa-mir-218-1	2.0	0.418038	N
TCGA-KO-8403-01A-11R-2314-13	hsa-mir-218-2	115.0	24.0372	N
TCGA-KO-8403-01A-11R-2314-13	hsa-mir-219-1	4.0	0.836077	N
TCGA-KO-8403-01A-11R-2314-13	hsa-mir-219-2	1.0	0.209019	N
TCGA-KO-8403-01A-11R-2314-13	hsa-mir-22	914758.0	191201.924815	N
TCGA-KO-8403-01A-11R-2314-13	hsa-mir-221	9704.0	2028.321675	N
TCGA-KO-8403-01A-11R-2314-13	hsa-mir-222	1953.0	408.214368	N
TCGA-KO-8403-01A-11R-2314-13	hsa-mir-223	154.0	32.188947	N
TCGA-KO-8403-01A-11R-2314-13	hsa-mir-224	40.0	8.360765	N
TCGA-KO-8403-01A-11R-2314-13	hsa-mir-2276	0.0	0.0	N
TCGA-KO-8403-01A-11R-2314-13	hsa-mir-2277	3.0	0.627057	N
TCGA-KO-8403-01A-11R-2314-13	hsa-mir-2278	1.0	0.209019	N
TCGA-KO-8403-01A-11R-2314-13	hsa-mir-2355	157.0	32.816004	N
TCGA-KO-8403-01A-11R-2314-13	hsa-mir-23a	12084.0	2525.787213	Y
TCGA-KO-8403-01A-11R-2314-13	hsa-mir-23b	4765.0	995.976173	Y
TCGA-KO-8403-01A-11R-2314-13	hsa-mir-23c	3.0	0.627057	N
TCGA-KO-8403-01A-11R-2314-13	hsa-mir-24-1	60.0	12.541148	N
TCGA-KO-8403-01A-11R-2314-13	hsa-mir-24-2	3539.0	739.718715	N
TCGA-KO-8403-01A-11R-2314-13	hsa-mir-25	22380.0	4677.848215	N
TCGA-KO-8403-01A-11R-2314-13	hsa-mir-26a-1	11.0	2.29921	N
TCGA-KO-8403-01A-11R-2314-13	hsa-mir-26a-2	9153.0	1913.152132	N
TCGA-KO-8403-01A-11R-2314-13	hsa-mir-26b	1169.0	244.343367	N
TCGA-KO-8403-01A-11R-2314-13	hsa-mir-27a	3561.0	744.317136	Y
TCGA-KO-8403-01A-11R-2314-13	hsa-mir-27b	5340.0	1116.162175	Y
TCGA-KO-8403-01A-11R-2314-13	hsa-mir-28	10292.0	2151.224925	N
TCGA-KO-8403-01A-11R-2314-13	hsa-mir-2861	0.0	0.0	N
TCGA-KO-8403-01A-11R-2314-13	hsa-mir-2909	0.0	0.0	N
TCGA-KO-8403-01A-11R-2314-13	hsa-mir-296	2.0	0.418038	N
TCGA-KO-8403-01A-11R-2314-13	hsa-mir-297	0.0	0.0	N
TCGA-KO-8403-01A-11R-2314-13	hsa-mir-298	0.0	0.0	N
TCGA-KO-8403-01A-11R-2314-13	hsa-mir-299	0.0	0.0	N
TCGA-KO-8403-01A-11R-2314-13	hsa-mir-29a	86387.0	18056.535913	N
TCGA-KO-8403-01A-11R-2314-13	hsa-mir-29b-1	3308.0	691.435295	Y
TCGA-KO-8403-01A-11R-2314-13	hsa-mir-29b-2	3486.0	728.6407	Y
TCGA-KO-8403-01A-11R-2314-13	hsa-mir-29c	11231.0	2347.493892	Y
TCGA-KO-8403-01A-11R-2314-13	hsa-mir-300	0.0	0.0	N
TCGA-KO-8403-01A-11R-2314-13	hsa-mir-301a	10.0	2.090191	N
TCGA-KO-8403-01A-11R-2314-13	hsa-mir-301b	1.0	0.209019	N
TCGA-KO-8403-01A-11R-2314-13	hsa-mir-302a	0.0	0.0	N
TCGA-KO-8403-01A-11R-2314-13	hsa-mir-302b	0.0	0.0	N
TCGA-KO-8403-01A-11R-2314-13	hsa-mir-302c	0.0	0.0	N
TCGA-KO-8403-01A-11R-2314-13	hsa-mir-302d	0.0	0.0	N
TCGA-KO-8403-01A-11R-2314-13	hsa-mir-302e	0.0	0.0	N
TCGA-KO-8403-01A-11R-2314-13	hsa-mir-302f	0.0	0.0	N
TCGA-KO-8403-01A-11R-2314-13	hsa-mir-3065	23.0	4.80744	N
TCGA-KO-8403-01A-11R-2314-13	hsa-mir-3074	28.0	5.852536	N
TCGA-KO-8403-01A-11R-2314-13	hsa-mir-30a	715344.0	149520.583264	Y
TCGA-KO-8403-01A-11R-2314-13	hsa-mir-30b	4037.0	843.810243	Y
TCGA-KO-8403-01A-11R-2314-13	hsa-mir-30c-1	10.0	2.090191	N
TCGA-KO-8403-01A-11R-2314-13	hsa-mir-30c-2	5671.0	1185.347508	Y
TCGA-KO-8403-01A-11R-2314-13	hsa-mir-30d	56070.0	11719.702833	N
TCGA-KO-8403-01A-11R-2314-13	hsa-mir-30e	139442.0	29146.046058	Y
TCGA-KO-8403-01A-11R-2314-13	hsa-mir-31	9.0	1.881172	N
TCGA-KO-8403-01A-11R-2314-13	hsa-mir-3115	0.0	0.0	N
TCGA-KO-8403-01A-11R-2314-13	hsa-mir-3116-1	0.0	0.0	N
TCGA-KO-8403-01A-11R-2314-13	hsa-mir-3116-2	0.0	0.0	N
TCGA-KO-8403-01A-11R-2314-13	hsa-mir-3117	1.0	0.209019	N
TCGA-KO-8403-01A-11R-2314-13	hsa-mir-3118-1	0.0	0.0	N
TCGA-KO-8403-01A-11R-2314-13	hsa-mir-3118-2	0.0	0.0	N
TCGA-KO-8403-01A-11R-2314-13	hsa-mir-3118-3	0.0	0.0	N
TCGA-KO-8403-01A-11R-2314-13	hsa-mir-3118-4	0.0	0.0	N
TCGA-KO-8403-01A-11R-2314-13	hsa-mir-3118-5	0.0	0.0	N
TCGA-KO-8403-01A-11R-2314-13	hsa-mir-3118-6	0.0	0.0	N
TCGA-KO-8403-01A-11R-2314-13	hsa-mir-3119-1	0.0	0.0	N
TCGA-KO-8403-01A-11R-2314-13	hsa-mir-3119-2	0.0	0.0	N
TCGA-KO-8403-01A-11R-2314-13	hsa-mir-3120	0.0	0.0	N
TCGA-KO-8403-01A-11R-2314-13	hsa-mir-3121	0.0	0.0	N
TCGA-KO-8403-01A-11R-2314-13	hsa-mir-3122	0.0	0.0	N
TCGA-KO-8403-01A-11R-2314-13	hsa-mir-3123	0.0	0.0	N
TCGA-KO-8403-01A-11R-2314-13	hsa-mir-3124	0.0	0.0	N
TCGA-KO-8403-01A-11R-2314-13	hsa-mir-3125	1.0	0.209019	N
TCGA-KO-8403-01A-11R-2314-13	hsa-mir-3126	0.0	0.0	N
TCGA-KO-8403-01A-11R-2314-13	hsa-mir-3127	5.0	1.045096	N
TCGA-KO-8403-01A-11R-2314-13	hsa-mir-3128	0.0	0.0	N
TCGA-KO-8403-01A-11R-2314-13	hsa-mir-3129	0.0	0.0	N
TCGA-KO-8403-01A-11R-2314-13	hsa-mir-3130-1	7.0	1.463134	N
TCGA-KO-8403-01A-11R-2314-13	hsa-mir-3130-2	0.0	0.0	N
TCGA-KO-8403-01A-11R-2314-13	hsa-mir-3131	0.0	0.0	N
TCGA-KO-8403-01A-11R-2314-13	hsa-mir-3132	0.0	0.0	N
TCGA-KO-8403-01A-11R-2314-13	hsa-mir-3133	0.0	0.0	N
TCGA-KO-8403-01A-11R-2314-13	hsa-mir-3134	0.0	0.0	N
TCGA-KO-8403-01A-11R-2314-13	hsa-mir-3135	0.0	0.0	N
TCGA-KO-8403-01A-11R-2314-13	hsa-mir-3136	1.0	0.209019	N
TCGA-KO-8403-01A-11R-2314-13	hsa-mir-3137	0.0	0.0	N
TCGA-KO-8403-01A-11R-2314-13	hsa-mir-3138	0.0	0.0	N
TCGA-KO-8403-01A-11R-2314-13	hsa-mir-3139	0.0	0.0	N
TCGA-KO-8403-01A-11R-2314-13	hsa-mir-3140	0.0	0.0	N
TCGA-KO-8403-01A-11R-2314-13	hsa-mir-3141	0.0	0.0	N
TCGA-KO-8403-01A-11R-2314-13	hsa-mir-3142	0.0	0.0	N
TCGA-KO-8403-01A-11R-2314-13	hsa-mir-3143	0.0	0.0	N
TCGA-KO-8403-01A-11R-2314-13	hsa-mir-3144	13.0	2.717249	N
TCGA-KO-8403-01A-11R-2314-13	hsa-mir-3145	0.0	0.0	N
TCGA-KO-8403-01A-11R-2314-13	hsa-mir-3146	0.0	0.0	N
TCGA-KO-8403-01A-11R-2314-13	hsa-mir-3147	0.0	0.0	N
TCGA-KO-8403-01A-11R-2314-13	hsa-mir-3148	0.0	0.0	N
TCGA-KO-8403-01A-11R-2314-13	hsa-mir-3149	0.0	0.0	N
TCGA-KO-8403-01A-11R-2314-13	hsa-mir-3150	0.0	0.0	N
TCGA-KO-8403-01A-11R-2314-13	hsa-mir-3150b	1.0	0.209019	N
TCGA-KO-8403-01A-11R-2314-13	hsa-mir-3151	0.0	0.0	N
TCGA-KO-8403-01A-11R-2314-13	hsa-mir-3152	0.0	0.0	N
TCGA-KO-8403-01A-11R-2314-13	hsa-mir-3153	0.0	0.0	N
TCGA-KO-8403-01A-11R-2314-13	hsa-mir-3154	0.0	0.0	N
TCGA-KO-8403-01A-11R-2314-13	hsa-mir-3155	0.0	0.0	N
TCGA-KO-8403-01A-11R-2314-13	hsa-mir-3156-1	0.0	0.0	N
TCGA-KO-8403-01A-11R-2314-13	hsa-mir-3156-2	0.0	0.0	N
TCGA-KO-8403-01A-11R-2314-13	hsa-mir-3156-3	0.0	0.0	N
TCGA-KO-8403-01A-11R-2314-13	hsa-mir-3157	1.0	0.209019	N
TCGA-KO-8403-01A-11R-2314-13	hsa-mir-3158-1	0.0	0.0	N
TCGA-KO-8403-01A-11R-2314-13	hsa-mir-3158-2	1.0	0.209019	N
TCGA-KO-8403-01A-11R-2314-13	hsa-mir-3159	0.0	0.0	N
TCGA-KO-8403-01A-11R-2314-13	hsa-mir-3160-1	0.0	0.0	N
TCGA-KO-8403-01A-11R-2314-13	hsa-mir-3160-2	0.0	0.0	N
TCGA-KO-8403-01A-11R-2314-13	hsa-mir-3161	2.0	0.418038	N
TCGA-KO-8403-01A-11R-2314-13	hsa-mir-3162	0.0	0.0	N
TCGA-KO-8403-01A-11R-2314-13	hsa-mir-3163	0.0	0.0	N
TCGA-KO-8403-01A-11R-2314-13	hsa-mir-3164	0.0	0.0	N
TCGA-KO-8403-01A-11R-2314-13	hsa-mir-3165	0.0	0.0	N
TCGA-KO-8403-01A-11R-2314-13	hsa-mir-3166	1.0	0.209019	N
TCGA-KO-8403-01A-11R-2314-13	hsa-mir-3167	0.0	0.0	N
TCGA-KO-8403-01A-11R-2314-13	hsa-mir-3168	0.0	0.0	N
TCGA-KO-8403-01A-11R-2314-13	hsa-mir-3169	0.0	0.0	N
TCGA-KO-8403-01A-11R-2314-13	hsa-mir-3170	7.0	1.463134	N
TCGA-KO-8403-01A-11R-2314-13	hsa-mir-3171	0.0	0.0	N
TCGA-KO-8403-01A-11R-2314-13	hsa-mir-3173	0.0	0.0	N
TCGA-KO-8403-01A-11R-2314-13	hsa-mir-3174	0.0	0.0	N
TCGA-KO-8403-01A-11R-2314-13	hsa-mir-3175	0.0	0.0	N
TCGA-KO-8403-01A-11R-2314-13	hsa-mir-3176	1.0	0.209019	N
TCGA-KO-8403-01A-11R-2314-13	hsa-mir-3177	0.0	0.0	N
TCGA-KO-8403-01A-11R-2314-13	hsa-mir-3178	0.0	0.0	N
TCGA-KO-8403-01A-11R-2314-13	hsa-mir-3179-1	0.0	0.0	N
TCGA-KO-8403-01A-11R-2314-13	hsa-mir-3179-2	0.0	0.0	N
TCGA-KO-8403-01A-11R-2314-13	hsa-mir-3179-3	0.0	0.0	N
TCGA-KO-8403-01A-11R-2314-13	hsa-mir-3180-1	0.0	0.0	N
TCGA-KO-8403-01A-11R-2314-13	hsa-mir-3180-2	0.0	0.0	N
TCGA-KO-8403-01A-11R-2314-13	hsa-mir-3180-3	0.0	0.0	N
TCGA-KO-8403-01A-11R-2314-13	hsa-mir-3180-4	0.0	0.0	N
TCGA-KO-8403-01A-11R-2314-13	hsa-mir-3180-5	0.0	0.0	N
TCGA-KO-8403-01A-11R-2314-13	hsa-mir-3181	0.0	0.0	N
TCGA-KO-8403-01A-11R-2314-13	hsa-mir-3182	0.0	0.0	N
TCGA-KO-8403-01A-11R-2314-13	hsa-mir-3183	0.0	0.0	N
TCGA-KO-8403-01A-11R-2314-13	hsa-mir-3184	0.0	0.0	N
TCGA-KO-8403-01A-11R-2314-13	hsa-mir-3185	0.0	0.0	N
TCGA-KO-8403-01A-11R-2314-13	hsa-mir-3186	0.0	0.0	N
TCGA-KO-8403-01A-11R-2314-13	hsa-mir-3187	2.0	0.418038	N
TCGA-KO-8403-01A-11R-2314-13	hsa-mir-3188	0.0	0.0	N
TCGA-KO-8403-01A-11R-2314-13	hsa-mir-3189	0.0	0.0	N
TCGA-KO-8403-01A-11R-2314-13	hsa-mir-3190	0.0	0.0	N
TCGA-KO-8403-01A-11R-2314-13	hsa-mir-3191	3.0	0.627057	N
TCGA-KO-8403-01A-11R-2314-13	hsa-mir-3192	0.0	0.0	N
TCGA-KO-8403-01A-11R-2314-13	hsa-mir-3193	0.0	0.0	N
TCGA-KO-8403-01A-11R-2314-13	hsa-mir-3194	5.0	1.045096	N
TCGA-KO-8403-01A-11R-2314-13	hsa-mir-3195	1.0	0.209019	N
TCGA-KO-8403-01A-11R-2314-13	hsa-mir-3196	0.0	0.0	N
TCGA-KO-8403-01A-11R-2314-13	hsa-mir-3197	0.0	0.0	N
TCGA-KO-8403-01A-11R-2314-13	hsa-mir-3198	0.0	0.0	N
TCGA-KO-8403-01A-11R-2314-13	hsa-mir-3199-1	1.0	0.209019	N
TCGA-KO-8403-01A-11R-2314-13	hsa-mir-3199-2	4.0	0.836077	N
TCGA-KO-8403-01A-11R-2314-13	hsa-mir-32	91.0	19.020741	N
TCGA-KO-8403-01A-11R-2314-13	hsa-mir-3200	6.0	1.254115	N
TCGA-KO-8403-01A-11R-2314-13	hsa-mir-3201	0.0	0.0	N
TCGA-KO-8403-01A-11R-2314-13	hsa-mir-3202-1	0.0	0.0	N
TCGA-KO-8403-01A-11R-2314-13	hsa-mir-3202-2	0.0	0.0	N
TCGA-KO-8403-01A-11R-2314-13	hsa-mir-320a	896.0	187.281144	Y
TCGA-KO-8403-01A-11R-2314-13	hsa-mir-320b-1	0.0	0.0	N
TCGA-KO-8403-01A-11R-2314-13	hsa-mir-320b-2	10.0	2.090191	Y
TCGA-KO-8403-01A-11R-2314-13	hsa-mir-320c-1	0.0	0.0	N
TCGA-KO-8403-01A-11R-2314-13	hsa-mir-320c-2	1.0	0.209019	N
TCGA-KO-8403-01A-11R-2314-13	hsa-mir-320d-1	0.0	0.0	N
TCGA-KO-8403-01A-11R-2314-13	hsa-mir-320d-2	0.0	0.0	N
TCGA-KO-8403-01A-11R-2314-13	hsa-mir-320e	0.0	0.0	N
TCGA-KO-8403-01A-11R-2314-13	hsa-mir-323	0.0	0.0	N
TCGA-KO-8403-01A-11R-2314-13	hsa-mir-323b	1.0	0.209019	N
TCGA-KO-8403-01A-11R-2314-13	hsa-mir-324	90.0	18.811722	N
TCGA-KO-8403-01A-11R-2314-13	hsa-mir-325	0.0	0.0	N
TCGA-KO-8403-01A-11R-2314-13	hsa-mir-326	19.0	3.971364	N
TCGA-KO-8403-01A-11R-2314-13	hsa-mir-328	107.0	22.365047	N
TCGA-KO-8403-01A-11R-2314-13	hsa-mir-329-1	0.0	0.0	N
TCGA-KO-8403-01A-11R-2314-13	hsa-mir-329-2	0.0	0.0	N
TCGA-KO-8403-01A-11R-2314-13	hsa-mir-330	75.0	15.676435	N
TCGA-KO-8403-01A-11R-2314-13	hsa-mir-331	86.0	17.975646	N
TCGA-KO-8403-01A-11R-2314-13	hsa-mir-335	55.0	11.496052	N
TCGA-KO-8403-01A-11R-2314-13	hsa-mir-337	4.0	0.836077	N
TCGA-KO-8403-01A-11R-2314-13	hsa-mir-338	1013.0	211.736383	N
TCGA-KO-8403-01A-11R-2314-13	hsa-mir-339	73.0	15.258397	N
TCGA-KO-8403-01A-11R-2314-13	hsa-mir-33a	220.0	45.984209	N
TCGA-KO-8403-01A-11R-2314-13	hsa-mir-33b	11.0	2.29921	N
TCGA-KO-8403-01A-11R-2314-13	hsa-mir-340	50.0	10.450957	N
TCGA-KO-8403-01A-11R-2314-13	hsa-mir-342	219.0	45.77519	N
TCGA-KO-8403-01A-11R-2314-13	hsa-mir-345	20.0	4.180383	N
TCGA-KO-8403-01A-11R-2314-13	hsa-mir-346	1.0	0.209019	N
TCGA-KO-8403-01A-11R-2314-13	hsa-mir-34a	218.0	45.566171	N
TCGA-KO-8403-01A-11R-2314-13	hsa-mir-34b	0.0	0.0	N
TCGA-KO-8403-01A-11R-2314-13	hsa-mir-34c	10.0	2.090191	N
TCGA-KO-8403-01A-11R-2314-13	hsa-mir-3605	4.0	0.836077	N
TCGA-KO-8403-01A-11R-2314-13	hsa-mir-3606	0.0	0.0	N
TCGA-KO-8403-01A-11R-2314-13	hsa-mir-3607	482.0	100.747223	N
TCGA-KO-8403-01A-11R-2314-13	hsa-mir-3609	0.0	0.0	N
TCGA-KO-8403-01A-11R-2314-13	hsa-mir-361	1496.0	312.692624	N
TCGA-KO-8403-01A-11R-2314-13	hsa-mir-3610	3.0	0.627057	N
TCGA-KO-8403-01A-11R-2314-13	hsa-mir-3611	0.0	0.0	N
TCGA-KO-8403-01A-11R-2314-13	hsa-mir-3612	0.0	0.0	N
TCGA-KO-8403-01A-11R-2314-13	hsa-mir-3613	51.0	10.659976	N
TCGA-KO-8403-01A-11R-2314-13	hsa-mir-3614	3.0	0.627057	N
TCGA-KO-8403-01A-11R-2314-13	hsa-mir-3615	3.0	0.627057	N
TCGA-KO-8403-01A-11R-2314-13	hsa-mir-3616	0.0	0.0	N
TCGA-KO-8403-01A-11R-2314-13	hsa-mir-3617	0.0	0.0	N
TCGA-KO-8403-01A-11R-2314-13	hsa-mir-3618	1.0	0.209019	N
TCGA-KO-8403-01A-11R-2314-13	hsa-mir-3619	1.0	0.209019	N
TCGA-KO-8403-01A-11R-2314-13	hsa-mir-362	124.0	25.918373	N
TCGA-KO-8403-01A-11R-2314-13	hsa-mir-3620	0.0	0.0	N
TCGA-KO-8403-01A-11R-2314-13	hsa-mir-3621	0.0	0.0	N
TCGA-KO-8403-01A-11R-2314-13	hsa-mir-3622a	0.0	0.0	N
TCGA-KO-8403-01A-11R-2314-13	hsa-mir-3622b	0.0	0.0	N
TCGA-KO-8403-01A-11R-2314-13	hsa-mir-363	36.0	7.524689	N
TCGA-KO-8403-01A-11R-2314-13	hsa-mir-3646	0.0	0.0	N
TCGA-KO-8403-01A-11R-2314-13	hsa-mir-3647	30.0	6.270574	N
TCGA-KO-8403-01A-11R-2314-13	hsa-mir-3648	1.0	0.209019	N
TCGA-KO-8403-01A-11R-2314-13	hsa-mir-3649	0.0	0.0	N
TCGA-KO-8403-01A-11R-2314-13	hsa-mir-365-1	54.0	11.287033	N
TCGA-KO-8403-01A-11R-2314-13	hsa-mir-365-2	55.0	11.496052	N
TCGA-KO-8403-01A-11R-2314-13	hsa-mir-3650	0.0	0.0	N
TCGA-KO-8403-01A-11R-2314-13	hsa-mir-3651	4.0	0.836077	N
TCGA-KO-8403-01A-11R-2314-13	hsa-mir-3652	4.0	0.836077	N
TCGA-KO-8403-01A-11R-2314-13	hsa-mir-3653	42.0	8.778804	N
TCGA-KO-8403-01A-11R-2314-13	hsa-mir-3654	0.0	0.0	N
TCGA-KO-8403-01A-11R-2314-13	hsa-mir-3655	1.0	0.209019	N
TCGA-KO-8403-01A-11R-2314-13	hsa-mir-3656	1.0	0.209019	N
TCGA-KO-8403-01A-11R-2314-13	hsa-mir-3657	0.0	0.0	N
TCGA-KO-8403-01A-11R-2314-13	hsa-mir-3658	0.0	0.0	N
TCGA-KO-8403-01A-11R-2314-13	hsa-mir-3659	0.0	0.0	N
TCGA-KO-8403-01A-11R-2314-13	hsa-mir-3660	0.0	0.0	N
TCGA-KO-8403-01A-11R-2314-13	hsa-mir-3661	0.0	0.0	N
TCGA-KO-8403-01A-11R-2314-13	hsa-mir-3662	0.0	0.0	N
TCGA-KO-8403-01A-11R-2314-13	hsa-mir-3663	0.0	0.0	N
TCGA-KO-8403-01A-11R-2314-13	hsa-mir-3664	1.0	0.209019	N
TCGA-KO-8403-01A-11R-2314-13	hsa-mir-3665	0.0	0.0	N
TCGA-KO-8403-01A-11R-2314-13	hsa-mir-3666	0.0	0.0	N
TCGA-KO-8403-01A-11R-2314-13	hsa-mir-3667	0.0	0.0	N
TCGA-KO-8403-01A-11R-2314-13	hsa-mir-3668	0.0	0.0	N
TCGA-KO-8403-01A-11R-2314-13	hsa-mir-3669	0.0	0.0	N
TCGA-KO-8403-01A-11R-2314-13	hsa-mir-367	0.0	0.0	N
TCGA-KO-8403-01A-11R-2314-13	hsa-mir-3670	0.0	0.0	N
TCGA-KO-8403-01A-11R-2314-13	hsa-mir-3671	0.0	0.0	N
TCGA-KO-8403-01A-11R-2314-13	hsa-mir-3672	0.0	0.0	N
TCGA-KO-8403-01A-11R-2314-13	hsa-mir-3673	0.0	0.0	N
TCGA-KO-8403-01A-11R-2314-13	hsa-mir-3674	0.0	0.0	N
TCGA-KO-8403-01A-11R-2314-13	hsa-mir-3675	0.0	0.0	N
TCGA-KO-8403-01A-11R-2314-13	hsa-mir-3676	24.0	5.016459	N
TCGA-KO-8403-01A-11R-2314-13	hsa-mir-3677	11.0	2.29921	N
TCGA-KO-8403-01A-11R-2314-13	hsa-mir-3678	1.0	0.209019	N
TCGA-KO-8403-01A-11R-2314-13	hsa-mir-3679	0.0	0.0	N
TCGA-KO-8403-01A-11R-2314-13	hsa-mir-3680	0.0	0.0	N
TCGA-KO-8403-01A-11R-2314-13	hsa-mir-3681	0.0	0.0	N
TCGA-KO-8403-01A-11R-2314-13	hsa-mir-3682	3.0	0.627057	N
TCGA-KO-8403-01A-11R-2314-13	hsa-mir-3683	0.0	0.0	N
TCGA-KO-8403-01A-11R-2314-13	hsa-mir-3684	4.0	0.836077	N
TCGA-KO-8403-01A-11R-2314-13	hsa-mir-3685	0.0	0.0	N
TCGA-KO-8403-01A-11R-2314-13	hsa-mir-3686	0.0	0.0	N
TCGA-KO-8403-01A-11R-2314-13	hsa-mir-3687	1.0	0.209019	N
TCGA-KO-8403-01A-11R-2314-13	hsa-mir-3688	0.0	0.0	N
TCGA-KO-8403-01A-11R-2314-13	hsa-mir-3689a	0.0	0.0	N
TCGA-KO-8403-01A-11R-2314-13	hsa-mir-3689b	0.0	0.0	N
TCGA-KO-8403-01A-11R-2314-13	hsa-mir-369	3.0	0.627057	N
TCGA-KO-8403-01A-11R-2314-13	hsa-mir-3690	1.0	0.209019	N
TCGA-KO-8403-01A-11R-2314-13	hsa-mir-3691	1.0	0.209019	N
TCGA-KO-8403-01A-11R-2314-13	hsa-mir-3692	0.0	0.0	N
TCGA-KO-8403-01A-11R-2314-13	hsa-mir-370	0.0	0.0	N
TCGA-KO-8403-01A-11R-2314-13	hsa-mir-371	0.0	0.0	N
TCGA-KO-8403-01A-11R-2314-13	hsa-mir-3713	0.0	0.0	N
TCGA-KO-8403-01A-11R-2314-13	hsa-mir-3714	0.0	0.0	N
TCGA-KO-8403-01A-11R-2314-13	hsa-mir-372	0.0	0.0	N
TCGA-KO-8403-01A-11R-2314-13	hsa-mir-373	0.0	0.0	N
TCGA-KO-8403-01A-11R-2314-13	hsa-mir-374a	3574.0	747.034384	N
TCGA-KO-8403-01A-11R-2314-13	hsa-mir-374b	352.0	73.574735	N
TCGA-KO-8403-01A-11R-2314-13	hsa-mir-374c	0.0	0.0	N
TCGA-KO-8403-01A-11R-2314-13	hsa-mir-375	1357.0	283.638965	N
TCGA-KO-8403-01A-11R-2314-13	hsa-mir-376a-1	0.0	0.0	N
TCGA-KO-8403-01A-11R-2314-13	hsa-mir-376a-2	0.0	0.0	N
TCGA-KO-8403-01A-11R-2314-13	hsa-mir-376b	0.0	0.0	N
TCGA-KO-8403-01A-11R-2314-13	hsa-mir-376c	0.0	0.0	N
TCGA-KO-8403-01A-11R-2314-13	hsa-mir-377	0.0	0.0	N
TCGA-KO-8403-01A-11R-2314-13	hsa-mir-378	4552.0	951.455097	N
TCGA-KO-8403-01A-11R-2314-13	hsa-mir-378b	0.0	0.0	N
TCGA-KO-8403-01A-11R-2314-13	hsa-mir-378c	68.0	14.213301	N
TCGA-KO-8403-01A-11R-2314-13	hsa-mir-379	87.0	18.184665	N
TCGA-KO-8403-01A-11R-2314-13	hsa-mir-380	0.0	0.0	N
TCGA-KO-8403-01A-11R-2314-13	hsa-mir-381	5.0	1.045096	N
TCGA-KO-8403-01A-11R-2314-13	hsa-mir-382	0.0	0.0	N
TCGA-KO-8403-01A-11R-2314-13	hsa-mir-383	0.0	0.0	N
TCGA-KO-8403-01A-11R-2314-13	hsa-mir-384	0.0	0.0	N
TCGA-KO-8403-01A-11R-2314-13	hsa-mir-3907	0.0	0.0	N
TCGA-KO-8403-01A-11R-2314-13	hsa-mir-3908	0.0	0.0	N
TCGA-KO-8403-01A-11R-2314-13	hsa-mir-3909	5.0	1.045096	N
TCGA-KO-8403-01A-11R-2314-13	hsa-mir-3910-1	0.0	0.0	N
TCGA-KO-8403-01A-11R-2314-13	hsa-mir-3910-2	0.0	0.0	N
TCGA-KO-8403-01A-11R-2314-13	hsa-mir-3911	0.0	0.0	N
TCGA-KO-8403-01A-11R-2314-13	hsa-mir-3912	3.0	0.627057	N
TCGA-KO-8403-01A-11R-2314-13	hsa-mir-3913-1	7.0	1.463134	N
TCGA-KO-8403-01A-11R-2314-13	hsa-mir-3913-2	0.0	0.0	N
TCGA-KO-8403-01A-11R-2314-13	hsa-mir-3914-1	0.0	0.0	N
TCGA-KO-8403-01A-11R-2314-13	hsa-mir-3914-2	0.0	0.0	N
TCGA-KO-8403-01A-11R-2314-13	hsa-mir-3915	0.0	0.0	N
TCGA-KO-8403-01A-11R-2314-13	hsa-mir-3916	0.0	0.0	N
TCGA-KO-8403-01A-11R-2314-13	hsa-mir-3917	0.0	0.0	N
TCGA-KO-8403-01A-11R-2314-13	hsa-mir-3918	0.0	0.0	N
TCGA-KO-8403-01A-11R-2314-13	hsa-mir-3919	0.0	0.0	N
TCGA-KO-8403-01A-11R-2314-13	hsa-mir-3920	0.0	0.0	N
TCGA-KO-8403-01A-11R-2314-13	hsa-mir-3921	0.0	0.0	N
TCGA-KO-8403-01A-11R-2314-13	hsa-mir-3922	0.0	0.0	N
TCGA-KO-8403-01A-11R-2314-13	hsa-mir-3923	0.0	0.0	N
TCGA-KO-8403-01A-11R-2314-13	hsa-mir-3924	0.0	0.0	N
TCGA-KO-8403-01A-11R-2314-13	hsa-mir-3925	0.0	0.0	N
TCGA-KO-8403-01A-11R-2314-13	hsa-mir-3926-1	0.0	0.0	N
TCGA-KO-8403-01A-11R-2314-13	hsa-mir-3926-2	0.0	0.0	N
TCGA-KO-8403-01A-11R-2314-13	hsa-mir-3927	0.0	0.0	N
TCGA-KO-8403-01A-11R-2314-13	hsa-mir-3928	1.0	0.209019	N
TCGA-KO-8403-01A-11R-2314-13	hsa-mir-3929	0.0	0.0	N
TCGA-KO-8403-01A-11R-2314-13	hsa-mir-3934	2.0	0.418038	N
TCGA-KO-8403-01A-11R-2314-13	hsa-mir-3935	0.0	0.0	N
TCGA-KO-8403-01A-11R-2314-13	hsa-mir-3936	0.0	0.0	N
TCGA-KO-8403-01A-11R-2314-13	hsa-mir-3937	0.0	0.0	N
TCGA-KO-8403-01A-11R-2314-13	hsa-mir-3938	0.0	0.0	N
TCGA-KO-8403-01A-11R-2314-13	hsa-mir-3939	0.0	0.0	N
TCGA-KO-8403-01A-11R-2314-13	hsa-mir-3940	1.0	0.209019	N
TCGA-KO-8403-01A-11R-2314-13	hsa-mir-3941	1.0	0.209019	N
TCGA-KO-8403-01A-11R-2314-13	hsa-mir-3942	0.0	0.0	N
TCGA-KO-8403-01A-11R-2314-13	hsa-mir-3943	0.0	0.0	N
TCGA-KO-8403-01A-11R-2314-13	hsa-mir-3944	0.0	0.0	N
TCGA-KO-8403-01A-11R-2314-13	hsa-mir-3945	0.0	0.0	N
TCGA-KO-8403-01A-11R-2314-13	hsa-mir-409	4.0	0.836077	N
TCGA-KO-8403-01A-11R-2314-13	hsa-mir-410	3.0	0.627057	N
TCGA-KO-8403-01A-11R-2314-13	hsa-mir-411	0.0	0.0	N
TCGA-KO-8403-01A-11R-2314-13	hsa-mir-412	0.0	0.0	N
TCGA-KO-8403-01A-11R-2314-13	hsa-mir-421	10.0	2.090191	N
TCGA-KO-8403-01A-11R-2314-13	hsa-mir-422a	0.0	0.0	N
TCGA-KO-8403-01A-11R-2314-13	hsa-mir-423	277.0	57.8983	N
TCGA-KO-8403-01A-11R-2314-13	hsa-mir-424	844.0	176.412149	N
TCGA-KO-8403-01A-11R-2314-13	hsa-mir-425	290.0	60.615549	N
TCGA-KO-8403-01A-11R-2314-13	hsa-mir-4251	0.0	0.0	N
TCGA-KO-8403-01A-11R-2314-13	hsa-mir-4252	0.0	0.0	N
TCGA-KO-8403-01A-11R-2314-13	hsa-mir-4253	0.0	0.0	N
TCGA-KO-8403-01A-11R-2314-13	hsa-mir-4254	0.0	0.0	N
TCGA-KO-8403-01A-11R-2314-13	hsa-mir-4255	0.0	0.0	N
TCGA-KO-8403-01A-11R-2314-13	hsa-mir-4256	0.0	0.0	N
TCGA-KO-8403-01A-11R-2314-13	hsa-mir-4257	0.0	0.0	N
TCGA-KO-8403-01A-11R-2314-13	hsa-mir-4258	0.0	0.0	N
TCGA-KO-8403-01A-11R-2314-13	hsa-mir-4259	0.0	0.0	N
TCGA-KO-8403-01A-11R-2314-13	hsa-mir-4260	0.0	0.0	N
TCGA-KO-8403-01A-11R-2314-13	hsa-mir-4261	0.0	0.0	N
TCGA-KO-8403-01A-11R-2314-13	hsa-mir-4262	0.0	0.0	N
TCGA-KO-8403-01A-11R-2314-13	hsa-mir-4263	0.0	0.0	N
TCGA-KO-8403-01A-11R-2314-13	hsa-mir-4264	0.0	0.0	N
TCGA-KO-8403-01A-11R-2314-13	hsa-mir-4265	0.0	0.0	N
TCGA-KO-8403-01A-11R-2314-13	hsa-mir-4266	0.0	0.0	N
TCGA-KO-8403-01A-11R-2314-13	hsa-mir-4267	0.0	0.0	N
TCGA-KO-8403-01A-11R-2314-13	hsa-mir-4268	0.0	0.0	N
TCGA-KO-8403-01A-11R-2314-13	hsa-mir-4269	0.0	0.0	N
TCGA-KO-8403-01A-11R-2314-13	hsa-mir-4270	0.0	0.0	N
TCGA-KO-8403-01A-11R-2314-13	hsa-mir-4271	0.0	0.0	N
TCGA-KO-8403-01A-11R-2314-13	hsa-mir-4272	0.0	0.0	N
TCGA-KO-8403-01A-11R-2314-13	hsa-mir-4273	0.0	0.0	N
TCGA-KO-8403-01A-11R-2314-13	hsa-mir-4274	0.0	0.0	N
TCGA-KO-8403-01A-11R-2314-13	hsa-mir-4275	0.0	0.0	N
TCGA-KO-8403-01A-11R-2314-13	hsa-mir-4276	0.0	0.0	N
TCGA-KO-8403-01A-11R-2314-13	hsa-mir-4277	0.0	0.0	N
TCGA-KO-8403-01A-11R-2314-13	hsa-mir-4278	0.0	0.0	N
TCGA-KO-8403-01A-11R-2314-13	hsa-mir-4279	1.0	0.209019	N
TCGA-KO-8403-01A-11R-2314-13	hsa-mir-4280	0.0	0.0	N
TCGA-KO-8403-01A-11R-2314-13	hsa-mir-4281	0.0	0.0	N
TCGA-KO-8403-01A-11R-2314-13	hsa-mir-4282	0.0	0.0	N
TCGA-KO-8403-01A-11R-2314-13	hsa-mir-4283-1	0.0	0.0	N
TCGA-KO-8403-01A-11R-2314-13	hsa-mir-4283-2	0.0	0.0	N
TCGA-KO-8403-01A-11R-2314-13	hsa-mir-4284	0.0	0.0	N
TCGA-KO-8403-01A-11R-2314-13	hsa-mir-4285	0.0	0.0	N
TCGA-KO-8403-01A-11R-2314-13	hsa-mir-4286	0.0	0.0	N
TCGA-KO-8403-01A-11R-2314-13	hsa-mir-4287	0.0	0.0	N
TCGA-KO-8403-01A-11R-2314-13	hsa-mir-4288	0.0	0.0	N
TCGA-KO-8403-01A-11R-2314-13	hsa-mir-4289	0.0	0.0	N
TCGA-KO-8403-01A-11R-2314-13	hsa-mir-429	252.0	52.672822	N
TCGA-KO-8403-01A-11R-2314-13	hsa-mir-4290	0.0	0.0	N
TCGA-KO-8403-01A-11R-2314-13	hsa-mir-4291	0.0	0.0	N
TCGA-KO-8403-01A-11R-2314-13	hsa-mir-4292	0.0	0.0	N
TCGA-KO-8403-01A-11R-2314-13	hsa-mir-4293	0.0	0.0	N
TCGA-KO-8403-01A-11R-2314-13	hsa-mir-4294	0.0	0.0	N
TCGA-KO-8403-01A-11R-2314-13	hsa-mir-4295	0.0	0.0	N
TCGA-KO-8403-01A-11R-2314-13	hsa-mir-4296	0.0	0.0	N
TCGA-KO-8403-01A-11R-2314-13	hsa-mir-4297	0.0	0.0	N
TCGA-KO-8403-01A-11R-2314-13	hsa-mir-4298	0.0	0.0	N
TCGA-KO-8403-01A-11R-2314-13	hsa-mir-4299	0.0	0.0	N
TCGA-KO-8403-01A-11R-2314-13	hsa-mir-4300	0.0	0.0	N
TCGA-KO-8403-01A-11R-2314-13	hsa-mir-4301	0.0	0.0	N
TCGA-KO-8403-01A-11R-2314-13	hsa-mir-4302	0.0	0.0	N
TCGA-KO-8403-01A-11R-2314-13	hsa-mir-4303	0.0	0.0	N
TCGA-KO-8403-01A-11R-2314-13	hsa-mir-4304	0.0	0.0	N
TCGA-KO-8403-01A-11R-2314-13	hsa-mir-4305	0.0	0.0	N
TCGA-KO-8403-01A-11R-2314-13	hsa-mir-4306	2.0	0.418038	N
TCGA-KO-8403-01A-11R-2314-13	hsa-mir-4307	0.0	0.0	N
TCGA-KO-8403-01A-11R-2314-13	hsa-mir-4308	0.0	0.0	N
TCGA-KO-8403-01A-11R-2314-13	hsa-mir-4309	0.0	0.0	N
TCGA-KO-8403-01A-11R-2314-13	hsa-mir-431	3.0	0.627057	N
TCGA-KO-8403-01A-11R-2314-13	hsa-mir-4310	0.0	0.0	N
TCGA-KO-8403-01A-11R-2314-13	hsa-mir-4311	0.0	0.0	N
TCGA-KO-8403-01A-11R-2314-13	hsa-mir-4312	0.0	0.0	N
TCGA-KO-8403-01A-11R-2314-13	hsa-mir-4313	0.0	0.0	N
TCGA-KO-8403-01A-11R-2314-13	hsa-mir-4314	0.0	0.0	N
TCGA-KO-8403-01A-11R-2314-13	hsa-mir-4315-1	0.0	0.0	N
TCGA-KO-8403-01A-11R-2314-13	hsa-mir-4315-2	0.0	0.0	N
TCGA-KO-8403-01A-11R-2314-13	hsa-mir-4316	0.0	0.0	N
TCGA-KO-8403-01A-11R-2314-13	hsa-mir-4317	0.0	0.0	N
TCGA-KO-8403-01A-11R-2314-13	hsa-mir-4318	0.0	0.0	N
TCGA-KO-8403-01A-11R-2314-13	hsa-mir-4319	0.0	0.0	N
TCGA-KO-8403-01A-11R-2314-13	hsa-mir-432	1.0	0.209019	N
TCGA-KO-8403-01A-11R-2314-13	hsa-mir-4320	0.0	0.0	N
TCGA-KO-8403-01A-11R-2314-13	hsa-mir-4321	0.0	0.0	N
TCGA-KO-8403-01A-11R-2314-13	hsa-mir-4322	0.0	0.0	N
TCGA-KO-8403-01A-11R-2314-13	hsa-mir-4323	0.0	0.0	N
TCGA-KO-8403-01A-11R-2314-13	hsa-mir-4324	0.0	0.0	N
TCGA-KO-8403-01A-11R-2314-13	hsa-mir-4325	0.0	0.0	N
TCGA-KO-8403-01A-11R-2314-13	hsa-mir-4326	4.0	0.836077	N
TCGA-KO-8403-01A-11R-2314-13	hsa-mir-4327	0.0	0.0	N
TCGA-KO-8403-01A-11R-2314-13	hsa-mir-4328	0.0	0.0	N
TCGA-KO-8403-01A-11R-2314-13	hsa-mir-4329	0.0	0.0	N
TCGA-KO-8403-01A-11R-2314-13	hsa-mir-433	0.0	0.0	N
TCGA-KO-8403-01A-11R-2314-13	hsa-mir-4330	0.0	0.0	N
TCGA-KO-8403-01A-11R-2314-13	hsa-mir-448	0.0	0.0	N
TCGA-KO-8403-01A-11R-2314-13	hsa-mir-449a	0.0	0.0	N
TCGA-KO-8403-01A-11R-2314-13	hsa-mir-449b	0.0	0.0	N
TCGA-KO-8403-01A-11R-2314-13	hsa-mir-449c	0.0	0.0	N
TCGA-KO-8403-01A-11R-2314-13	hsa-mir-450a-1	28.0	5.852536	N
TCGA-KO-8403-01A-11R-2314-13	hsa-mir-450a-2	13.0	2.717249	N
TCGA-KO-8403-01A-11R-2314-13	hsa-mir-450b	79.0	16.512512	N
TCGA-KO-8403-01A-11R-2314-13	hsa-mir-451	9997.0	2089.564281	N
TCGA-KO-8403-01A-11R-2314-13	hsa-mir-452	81.0	16.93055	N
TCGA-KO-8403-01A-11R-2314-13	hsa-mir-454	15.0	3.135287	N
TCGA-KO-8403-01A-11R-2314-13	hsa-mir-455	89.0	18.602703	N
TCGA-KO-8403-01A-11R-2314-13	hsa-mir-466	4.0	0.836077	N
TCGA-KO-8403-01A-11R-2314-13	hsa-mir-483	2.0	0.418038	N
TCGA-KO-8403-01A-11R-2314-13	hsa-mir-484	173.0	36.16031	N
TCGA-KO-8403-01A-11R-2314-13	hsa-mir-485	1.0	0.209019	N
TCGA-KO-8403-01A-11R-2314-13	hsa-mir-486	4408.0	921.356342	N
TCGA-KO-8403-01A-11R-2314-13	hsa-mir-487a	0.0	0.0	N
TCGA-KO-8403-01A-11R-2314-13	hsa-mir-487b	0.0	0.0	N
TCGA-KO-8403-01A-11R-2314-13	hsa-mir-488	0.0	0.0	N
TCGA-KO-8403-01A-11R-2314-13	hsa-mir-489	0.0	0.0	N
TCGA-KO-8403-01A-11R-2314-13	hsa-mir-490	0.0	0.0	N
TCGA-KO-8403-01A-11R-2314-13	hsa-mir-491	3.0	0.627057	N
TCGA-KO-8403-01A-11R-2314-13	hsa-mir-492	0.0	0.0	N
TCGA-KO-8403-01A-11R-2314-13	hsa-mir-493	2.0	0.418038	N
TCGA-KO-8403-01A-11R-2314-13	hsa-mir-494	1.0	0.209019	N
TCGA-KO-8403-01A-11R-2314-13	hsa-mir-495	1.0	0.209019	N
TCGA-KO-8403-01A-11R-2314-13	hsa-mir-496	0.0	0.0	N
TCGA-KO-8403-01A-11R-2314-13	hsa-mir-497	36.0	7.524689	N
TCGA-KO-8403-01A-11R-2314-13	hsa-mir-498	0.0	0.0	N
TCGA-KO-8403-01A-11R-2314-13	hsa-mir-499	3.0	0.627057	N
TCGA-KO-8403-01A-11R-2314-13	hsa-mir-500a	1476.0	308.512242	Y
TCGA-KO-8403-01A-11R-2314-13	hsa-mir-500b	47.0	9.823899	Y
TCGA-KO-8403-01A-11R-2314-13	hsa-mir-501	158.0	33.025023	N
TCGA-KO-8403-01A-11R-2314-13	hsa-mir-502	78.0	16.303492	Y
TCGA-KO-8403-01A-11R-2314-13	hsa-mir-503	51.0	10.659976	N
TCGA-KO-8403-01A-11R-2314-13	hsa-mir-504	11.0	2.29921	N
TCGA-KO-8403-01A-11R-2314-13	hsa-mir-505	150.0	31.35287	N
TCGA-KO-8403-01A-11R-2314-13	hsa-mir-506	0.0	0.0	N
TCGA-KO-8403-01A-11R-2314-13	hsa-mir-507	0.0	0.0	N
TCGA-KO-8403-01A-11R-2314-13	hsa-mir-508	31.0	6.479593	N
TCGA-KO-8403-01A-11R-2314-13	hsa-mir-509-1	5.0	1.045096	N
TCGA-KO-8403-01A-11R-2314-13	hsa-mir-509-2	5.0	1.045096	N
TCGA-KO-8403-01A-11R-2314-13	hsa-mir-509-3	2.0	0.418038	N
TCGA-KO-8403-01A-11R-2314-13	hsa-mir-510	0.0	0.0	N
TCGA-KO-8403-01A-11R-2314-13	hsa-mir-511-1	10.0	2.090191	N
TCGA-KO-8403-01A-11R-2314-13	hsa-mir-511-2	4.0	0.836077	N
TCGA-KO-8403-01A-11R-2314-13	hsa-mir-512-1	0.0	0.0	N
TCGA-KO-8403-01A-11R-2314-13	hsa-mir-512-2	0.0	0.0	N
TCGA-KO-8403-01A-11R-2314-13	hsa-mir-513a-1	0.0	0.0	N
TCGA-KO-8403-01A-11R-2314-13	hsa-mir-513a-2	0.0	0.0	N
TCGA-KO-8403-01A-11R-2314-13	hsa-mir-513b	0.0	0.0	N
TCGA-KO-8403-01A-11R-2314-13	hsa-mir-513c	0.0	0.0	N
TCGA-KO-8403-01A-11R-2314-13	hsa-mir-514-1	3.0	0.627057	N
TCGA-KO-8403-01A-11R-2314-13	hsa-mir-514-2	4.0	0.836077	N
TCGA-KO-8403-01A-11R-2314-13	hsa-mir-514-3	4.0	0.836077	N
TCGA-KO-8403-01A-11R-2314-13	hsa-mir-514b	0.0	0.0	N
TCGA-KO-8403-01A-11R-2314-13	hsa-mir-515-1	0.0	0.0	N
TCGA-KO-8403-01A-11R-2314-13	hsa-mir-515-2	0.0	0.0	N
TCGA-KO-8403-01A-11R-2314-13	hsa-mir-516a-1	0.0	0.0	N
TCGA-KO-8403-01A-11R-2314-13	hsa-mir-516a-2	0.0	0.0	N
TCGA-KO-8403-01A-11R-2314-13	hsa-mir-516b-1	0.0	0.0	N
TCGA-KO-8403-01A-11R-2314-13	hsa-mir-516b-2	0.0	0.0	N
TCGA-KO-8403-01A-11R-2314-13	hsa-mir-517a	0.0	0.0	N
TCGA-KO-8403-01A-11R-2314-13	hsa-mir-517b	0.0	0.0	N
TCGA-KO-8403-01A-11R-2314-13	hsa-mir-517c	0.0	0.0	N
TCGA-KO-8403-01A-11R-2314-13	hsa-mir-518a-1	0.0	0.0	N
TCGA-KO-8403-01A-11R-2314-13	hsa-mir-518a-2	0.0	0.0	N
TCGA-KO-8403-01A-11R-2314-13	hsa-mir-518b	0.0	0.0	N
TCGA-KO-8403-01A-11R-2314-13	hsa-mir-518c	0.0	0.0	N
TCGA-KO-8403-01A-11R-2314-13	hsa-mir-518d	0.0	0.0	N
TCGA-KO-8403-01A-11R-2314-13	hsa-mir-518e	0.0	0.0	N
TCGA-KO-8403-01A-11R-2314-13	hsa-mir-518f	0.0	0.0	N
TCGA-KO-8403-01A-11R-2314-13	hsa-mir-519a-1	0.0	0.0	N
TCGA-KO-8403-01A-11R-2314-13	hsa-mir-519a-2	0.0	0.0	N
TCGA-KO-8403-01A-11R-2314-13	hsa-mir-519b	0.0	0.0	N
TCGA-KO-8403-01A-11R-2314-13	hsa-mir-519c	0.0	0.0	N
TCGA-KO-8403-01A-11R-2314-13	hsa-mir-519d	0.0	0.0	N
TCGA-KO-8403-01A-11R-2314-13	hsa-mir-519e	0.0	0.0	N
TCGA-KO-8403-01A-11R-2314-13	hsa-mir-520a	0.0	0.0	N
TCGA-KO-8403-01A-11R-2314-13	hsa-mir-520b	0.0	0.0	N
TCGA-KO-8403-01A-11R-2314-13	hsa-mir-520c	0.0	0.0	N
TCGA-KO-8403-01A-11R-2314-13	hsa-mir-520d	0.0	0.0	N
TCGA-KO-8403-01A-11R-2314-13	hsa-mir-520e	0.0	0.0	N
TCGA-KO-8403-01A-11R-2314-13	hsa-mir-520f	0.0	0.0	N
TCGA-KO-8403-01A-11R-2314-13	hsa-mir-520g	0.0	0.0	N
TCGA-KO-8403-01A-11R-2314-13	hsa-mir-520h	0.0	0.0	N
TCGA-KO-8403-01A-11R-2314-13	hsa-mir-521-1	0.0	0.0	N
TCGA-KO-8403-01A-11R-2314-13	hsa-mir-521-2	0.0	0.0	N
TCGA-KO-8403-01A-11R-2314-13	hsa-mir-522	0.0	0.0	N
TCGA-KO-8403-01A-11R-2314-13	hsa-mir-523	0.0	0.0	N
TCGA-KO-8403-01A-11R-2314-13	hsa-mir-524	0.0	0.0	N
TCGA-KO-8403-01A-11R-2314-13	hsa-mir-525	0.0	0.0	N
TCGA-KO-8403-01A-11R-2314-13	hsa-mir-526a-1	0.0	0.0	N
TCGA-KO-8403-01A-11R-2314-13	hsa-mir-526a-2	0.0	0.0	N
TCGA-KO-8403-01A-11R-2314-13	hsa-mir-526b	1.0	0.209019	N
TCGA-KO-8403-01A-11R-2314-13	hsa-mir-527	0.0	0.0	N
TCGA-KO-8403-01A-11R-2314-13	hsa-mir-532	8707.0	1819.929598	N
TCGA-KO-8403-01A-11R-2314-13	hsa-mir-539	1.0	0.209019	N
TCGA-KO-8403-01A-11R-2314-13	hsa-mir-541	0.0	0.0	N
TCGA-KO-8403-01A-11R-2314-13	hsa-mir-542	1318.0	275.487218	N
TCGA-KO-8403-01A-11R-2314-13	hsa-mir-543	0.0	0.0	N
TCGA-KO-8403-01A-11R-2314-13	hsa-mir-544	0.0	0.0	N
TCGA-KO-8403-01A-11R-2314-13	hsa-mir-544b	0.0	0.0	N
TCGA-KO-8403-01A-11R-2314-13	hsa-mir-545	0.0	0.0	N
TCGA-KO-8403-01A-11R-2314-13	hsa-mir-548a-1	0.0	0.0	N
TCGA-KO-8403-01A-11R-2314-13	hsa-mir-548a-2	0.0	0.0	N
TCGA-KO-8403-01A-11R-2314-13	hsa-mir-548a-3	1.0	0.209019	N
TCGA-KO-8403-01A-11R-2314-13	hsa-mir-548aa-1	0.0	0.0	N
TCGA-KO-8403-01A-11R-2314-13	hsa-mir-548aa-2	0.0	0.0	N
TCGA-KO-8403-01A-11R-2314-13	hsa-mir-548b	4.0	0.836077	N
TCGA-KO-8403-01A-11R-2314-13	hsa-mir-548c	0.0	0.0	N
TCGA-KO-8403-01A-11R-2314-13	hsa-mir-548d-1	0.0	0.0	N
TCGA-KO-8403-01A-11R-2314-13	hsa-mir-548d-2	1.0	0.209019	N
TCGA-KO-8403-01A-11R-2314-13	hsa-mir-548e	2.0	0.418038	N
TCGA-KO-8403-01A-11R-2314-13	hsa-mir-548f-1	0.0	0.0	N
TCGA-KO-8403-01A-11R-2314-13	hsa-mir-548f-2	0.0	0.0	N
TCGA-KO-8403-01A-11R-2314-13	hsa-mir-548f-3	0.0	0.0	N
TCGA-KO-8403-01A-11R-2314-13	hsa-mir-548f-4	0.0	0.0	N
TCGA-KO-8403-01A-11R-2314-13	hsa-mir-548f-5	0.0	0.0	N
TCGA-KO-8403-01A-11R-2314-13	hsa-mir-548g	0.0	0.0	N
TCGA-KO-8403-01A-11R-2314-13	hsa-mir-548h-1	0.0	0.0	N
TCGA-KO-8403-01A-11R-2314-13	hsa-mir-548h-2	0.0	0.0	N
TCGA-KO-8403-01A-11R-2314-13	hsa-mir-548h-3	0.0	0.0	N
TCGA-KO-8403-01A-11R-2314-13	hsa-mir-548h-4	0.0	0.0	N
TCGA-KO-8403-01A-11R-2314-13	hsa-mir-548i-1	0.0	0.0	N
TCGA-KO-8403-01A-11R-2314-13	hsa-mir-548i-2	0.0	0.0	N
TCGA-KO-8403-01A-11R-2314-13	hsa-mir-548i-3	0.0	0.0	N
TCGA-KO-8403-01A-11R-2314-13	hsa-mir-548i-4	0.0	0.0	N
TCGA-KO-8403-01A-11R-2314-13	hsa-mir-548j	4.0	0.836077	N
TCGA-KO-8403-01A-11R-2314-13	hsa-mir-548k	1.0	0.209019	N
TCGA-KO-8403-01A-11R-2314-13	hsa-mir-548l	0.0	0.0	N
TCGA-KO-8403-01A-11R-2314-13	hsa-mir-548m	0.0	0.0	N
TCGA-KO-8403-01A-11R-2314-13	hsa-mir-548n	3.0	0.627057	N
TCGA-KO-8403-01A-11R-2314-13	hsa-mir-548o	1.0	0.209019	N
TCGA-KO-8403-01A-11R-2314-13	hsa-mir-548p	0.0	0.0	N
TCGA-KO-8403-01A-11R-2314-13	hsa-mir-548q	0.0	0.0	N
TCGA-KO-8403-01A-11R-2314-13	hsa-mir-548s	2.0	0.418038	N
TCGA-KO-8403-01A-11R-2314-13	hsa-mir-548t	0.0	0.0	N
TCGA-KO-8403-01A-11R-2314-13	hsa-mir-548u	0.0	0.0	N
TCGA-KO-8403-01A-11R-2314-13	hsa-mir-548v	7.0	1.463134	N
TCGA-KO-8403-01A-11R-2314-13	hsa-mir-548w	0.0	0.0	N
TCGA-KO-8403-01A-11R-2314-13	hsa-mir-548x	0.0	0.0	N
TCGA-KO-8403-01A-11R-2314-13	hsa-mir-548y	1.0	0.209019	N
TCGA-KO-8403-01A-11R-2314-13	hsa-mir-548z	0.0	0.0	N
TCGA-KO-8403-01A-11R-2314-13	hsa-mir-549	0.0	0.0	N
TCGA-KO-8403-01A-11R-2314-13	hsa-mir-550a-1	9.0	1.881172	N
TCGA-KO-8403-01A-11R-2314-13	hsa-mir-550a-2	8.0	1.672153	N
TCGA-KO-8403-01A-11R-2314-13	hsa-mir-550b-1	0.0	0.0	N
TCGA-KO-8403-01A-11R-2314-13	hsa-mir-550b-2	0.0	0.0	N
TCGA-KO-8403-01A-11R-2314-13	hsa-mir-551a	2.0	0.418038	N
TCGA-KO-8403-01A-11R-2314-13	hsa-mir-551b	4.0	0.836077	N
TCGA-KO-8403-01A-11R-2314-13	hsa-mir-552	0.0	0.0	N
TCGA-KO-8403-01A-11R-2314-13	hsa-mir-553	0.0	0.0	N
TCGA-KO-8403-01A-11R-2314-13	hsa-mir-554	0.0	0.0	N
TCGA-KO-8403-01A-11R-2314-13	hsa-mir-555	0.0	0.0	N
TCGA-KO-8403-01A-11R-2314-13	hsa-mir-556	3.0	0.627057	N
TCGA-KO-8403-01A-11R-2314-13	hsa-mir-557	0.0	0.0	N
TCGA-KO-8403-01A-11R-2314-13	hsa-mir-558	0.0	0.0	N
TCGA-KO-8403-01A-11R-2314-13	hsa-mir-559	0.0	0.0	N
TCGA-KO-8403-01A-11R-2314-13	hsa-mir-561	15.0	3.135287	N
TCGA-KO-8403-01A-11R-2314-13	hsa-mir-562	0.0	0.0	N
TCGA-KO-8403-01A-11R-2314-13	hsa-mir-563	0.0	0.0	N
TCGA-KO-8403-01A-11R-2314-13	hsa-mir-564	0.0	0.0	N
TCGA-KO-8403-01A-11R-2314-13	hsa-mir-566	0.0	0.0	N
TCGA-KO-8403-01A-11R-2314-13	hsa-mir-567	0.0	0.0	N
TCGA-KO-8403-01A-11R-2314-13	hsa-mir-568	0.0	0.0	N
TCGA-KO-8403-01A-11R-2314-13	hsa-mir-569	0.0	0.0	N
TCGA-KO-8403-01A-11R-2314-13	hsa-mir-570	1.0	0.209019	N
TCGA-KO-8403-01A-11R-2314-13	hsa-mir-571	0.0	0.0	N
TCGA-KO-8403-01A-11R-2314-13	hsa-mir-572	1.0	0.209019	N
TCGA-KO-8403-01A-11R-2314-13	hsa-mir-573	0.0	0.0	N
TCGA-KO-8403-01A-11R-2314-13	hsa-mir-574	212.0	44.312056	N
TCGA-KO-8403-01A-11R-2314-13	hsa-mir-575	0.0	0.0	N
TCGA-KO-8403-01A-11R-2314-13	hsa-mir-576	56.0	11.705071	N
TCGA-KO-8403-01A-11R-2314-13	hsa-mir-577	128.0	26.754449	N
TCGA-KO-8403-01A-11R-2314-13	hsa-mir-578	0.0	0.0	N
TCGA-KO-8403-01A-11R-2314-13	hsa-mir-579	2.0	0.418038	N
TCGA-KO-8403-01A-11R-2314-13	hsa-mir-580	0.0	0.0	N
TCGA-KO-8403-01A-11R-2314-13	hsa-mir-581	5.0	1.045096	N
TCGA-KO-8403-01A-11R-2314-13	hsa-mir-582	11350.0	2372.367169	N
TCGA-KO-8403-01A-11R-2314-13	hsa-mir-583	0.0	0.0	N
TCGA-KO-8403-01A-11R-2314-13	hsa-mir-584	400.0	83.607654	N
TCGA-KO-8403-01A-11R-2314-13	hsa-mir-585	8.0	1.672153	N
TCGA-KO-8403-01A-11R-2314-13	hsa-mir-586	0.0	0.0	N
TCGA-KO-8403-01A-11R-2314-13	hsa-mir-587	0.0	0.0	N
TCGA-KO-8403-01A-11R-2314-13	hsa-mir-588	0.0	0.0	N
TCGA-KO-8403-01A-11R-2314-13	hsa-mir-589	278.0	58.107319	N
TCGA-KO-8403-01A-11R-2314-13	hsa-mir-590	67.0	14.004282	N
TCGA-KO-8403-01A-11R-2314-13	hsa-mir-591	0.0	0.0	N
TCGA-KO-8403-01A-11R-2314-13	hsa-mir-592	18.0	3.762344	N
TCGA-KO-8403-01A-11R-2314-13	hsa-mir-593	0.0	0.0	N
TCGA-KO-8403-01A-11R-2314-13	hsa-mir-595	0.0	0.0	N
TCGA-KO-8403-01A-11R-2314-13	hsa-mir-596	0.0	0.0	N
TCGA-KO-8403-01A-11R-2314-13	hsa-mir-597	1.0	0.209019	N
TCGA-KO-8403-01A-11R-2314-13	hsa-mir-598	208.0	43.47598	N
TCGA-KO-8403-01A-11R-2314-13	hsa-mir-599	1.0	0.209019	N
TCGA-KO-8403-01A-11R-2314-13	hsa-mir-600	0.0	0.0	N
TCGA-KO-8403-01A-11R-2314-13	hsa-mir-601	0.0	0.0	N
TCGA-KO-8403-01A-11R-2314-13	hsa-mir-602	0.0	0.0	N
TCGA-KO-8403-01A-11R-2314-13	hsa-mir-603	0.0	0.0	N
TCGA-KO-8403-01A-11R-2314-13	hsa-mir-604	0.0	0.0	N
TCGA-KO-8403-01A-11R-2314-13	hsa-mir-605	0.0	0.0	N
TCGA-KO-8403-01A-11R-2314-13	hsa-mir-606	0.0	0.0	N
TCGA-KO-8403-01A-11R-2314-13	hsa-mir-607	4.0	0.836077	N
TCGA-KO-8403-01A-11R-2314-13	hsa-mir-608	0.0	0.0	N
TCGA-KO-8403-01A-11R-2314-13	hsa-mir-609	0.0	0.0	N
TCGA-KO-8403-01A-11R-2314-13	hsa-mir-610	0.0	0.0	N
TCGA-KO-8403-01A-11R-2314-13	hsa-mir-611	1.0	0.209019	N
TCGA-KO-8403-01A-11R-2314-13	hsa-mir-612	0.0	0.0	N
TCGA-KO-8403-01A-11R-2314-13	hsa-mir-613	0.0	0.0	N
TCGA-KO-8403-01A-11R-2314-13	hsa-mir-614	0.0	0.0	N
TCGA-KO-8403-01A-11R-2314-13	hsa-mir-615	4.0	0.836077	N
TCGA-KO-8403-01A-11R-2314-13	hsa-mir-616	32.0	6.688612	N
TCGA-KO-8403-01A-11R-2314-13	hsa-mir-617	0.0	0.0	N
TCGA-KO-8403-01A-11R-2314-13	hsa-mir-618	46.0	9.61488	N
TCGA-KO-8403-01A-11R-2314-13	hsa-mir-619	0.0	0.0	N
TCGA-KO-8403-01A-11R-2314-13	hsa-mir-620	0.0	0.0	N
TCGA-KO-8403-01A-11R-2314-13	hsa-mir-621	0.0	0.0	N
TCGA-KO-8403-01A-11R-2314-13	hsa-mir-622	0.0	0.0	N
TCGA-KO-8403-01A-11R-2314-13	hsa-mir-623	0.0	0.0	N
TCGA-KO-8403-01A-11R-2314-13	hsa-mir-624	4.0	0.836077	N
TCGA-KO-8403-01A-11R-2314-13	hsa-mir-625	155.0	32.397966	N
TCGA-KO-8403-01A-11R-2314-13	hsa-mir-626	0.0	0.0	N
TCGA-KO-8403-01A-11R-2314-13	hsa-mir-627	1.0	0.209019	N
TCGA-KO-8403-01A-11R-2314-13	hsa-mir-628	23.0	4.80744	N
TCGA-KO-8403-01A-11R-2314-13	hsa-mir-629	457.0	95.521744	N
TCGA-KO-8403-01A-11R-2314-13	hsa-mir-630	0.0	0.0	N
TCGA-KO-8403-01A-11R-2314-13	hsa-mir-631	0.0	0.0	N
TCGA-KO-8403-01A-11R-2314-13	hsa-mir-632	3.0	0.627057	N
TCGA-KO-8403-01A-11R-2314-13	hsa-mir-633	0.0	0.0	N
TCGA-KO-8403-01A-11R-2314-13	hsa-mir-634	0.0	0.0	N
TCGA-KO-8403-01A-11R-2314-13	hsa-mir-635	0.0	0.0	N
TCGA-KO-8403-01A-11R-2314-13	hsa-mir-636	2.0	0.418038	N
TCGA-KO-8403-01A-11R-2314-13	hsa-mir-637	0.0	0.0	N
TCGA-KO-8403-01A-11R-2314-13	hsa-mir-638	0.0	0.0	N
TCGA-KO-8403-01A-11R-2314-13	hsa-mir-639	1.0	0.209019	N
TCGA-KO-8403-01A-11R-2314-13	hsa-mir-640	0.0	0.0	N
TCGA-KO-8403-01A-11R-2314-13	hsa-mir-641	0.0	0.0	N
TCGA-KO-8403-01A-11R-2314-13	hsa-mir-642a	7.0	1.463134	N
TCGA-KO-8403-01A-11R-2314-13	hsa-mir-642b	0.0	0.0	N
TCGA-KO-8403-01A-11R-2314-13	hsa-mir-643	3.0	0.627057	N
TCGA-KO-8403-01A-11R-2314-13	hsa-mir-644	0.0	0.0	N
TCGA-KO-8403-01A-11R-2314-13	hsa-mir-645	0.0	0.0	N
TCGA-KO-8403-01A-11R-2314-13	hsa-mir-646	0.0	0.0	N
TCGA-KO-8403-01A-11R-2314-13	hsa-mir-647	0.0	0.0	N
TCGA-KO-8403-01A-11R-2314-13	hsa-mir-648	0.0	0.0	N
TCGA-KO-8403-01A-11R-2314-13	hsa-mir-649	0.0	0.0	N
TCGA-KO-8403-01A-11R-2314-13	hsa-mir-650	0.0	0.0	N
TCGA-KO-8403-01A-11R-2314-13	hsa-mir-651	26.0	5.434497	N
TCGA-KO-8403-01A-11R-2314-13	hsa-mir-652	91.0	19.020741	N
TCGA-KO-8403-01A-11R-2314-13	hsa-mir-653	70.0	14.631339	N
TCGA-KO-8403-01A-11R-2314-13	hsa-mir-654	6.0	1.254115	N
TCGA-KO-8403-01A-11R-2314-13	hsa-mir-655	0.0	0.0	N
TCGA-KO-8403-01A-11R-2314-13	hsa-mir-656	0.0	0.0	N
TCGA-KO-8403-01A-11R-2314-13	hsa-mir-657	0.0	0.0	N
TCGA-KO-8403-01A-11R-2314-13	hsa-mir-658	3.0	0.627057	N
TCGA-KO-8403-01A-11R-2314-13	hsa-mir-659	8.0	1.672153	N
TCGA-KO-8403-01A-11R-2314-13	hsa-mir-660	426.0	89.042151	N
TCGA-KO-8403-01A-11R-2314-13	hsa-mir-661	0.0	0.0	N
TCGA-KO-8403-01A-11R-2314-13	hsa-mir-662	0.0	0.0	N
TCGA-KO-8403-01A-11R-2314-13	hsa-mir-663	2.0	0.418038	N
TCGA-KO-8403-01A-11R-2314-13	hsa-mir-663b	0.0	0.0	N
TCGA-KO-8403-01A-11R-2314-13	hsa-mir-664	128.0	26.754449	N
TCGA-KO-8403-01A-11R-2314-13	hsa-mir-665	0.0	0.0	N
TCGA-KO-8403-01A-11R-2314-13	hsa-mir-668	0.0	0.0	N
TCGA-KO-8403-01A-11R-2314-13	hsa-mir-670	0.0	0.0	N
TCGA-KO-8403-01A-11R-2314-13	hsa-mir-671	29.0	6.061555	N
TCGA-KO-8403-01A-11R-2314-13	hsa-mir-675	14.0	2.926268	N
TCGA-KO-8403-01A-11R-2314-13	hsa-mir-676	17.0	3.553325	N
TCGA-KO-8403-01A-11R-2314-13	hsa-mir-7-1	80.0	16.721531	N
TCGA-KO-8403-01A-11R-2314-13	hsa-mir-7-2	2.0	0.418038	N
TCGA-KO-8403-01A-11R-2314-13	hsa-mir-7-3	2.0	0.418038	N
TCGA-KO-8403-01A-11R-2314-13	hsa-mir-708	203.0	42.430884	N
TCGA-KO-8403-01A-11R-2314-13	hsa-mir-711	0.0	0.0	N
TCGA-KO-8403-01A-11R-2314-13	hsa-mir-718	0.0	0.0	N
TCGA-KO-8403-01A-11R-2314-13	hsa-mir-720	0.0	0.0	N
TCGA-KO-8403-01A-11R-2314-13	hsa-mir-744	55.0	11.496052	N
TCGA-KO-8403-01A-11R-2314-13	hsa-mir-758	2.0	0.418038	N
TCGA-KO-8403-01A-11R-2314-13	hsa-mir-759	0.0	0.0	N
TCGA-KO-8403-01A-11R-2314-13	hsa-mir-760	0.0	0.0	N
TCGA-KO-8403-01A-11R-2314-13	hsa-mir-761	0.0	0.0	N
TCGA-KO-8403-01A-11R-2314-13	hsa-mir-762	0.0	0.0	N
TCGA-KO-8403-01A-11R-2314-13	hsa-mir-764	0.0	0.0	N
TCGA-KO-8403-01A-11R-2314-13	hsa-mir-765	0.0	0.0	N
TCGA-KO-8403-01A-11R-2314-13	hsa-mir-766	55.0	11.496052	N
TCGA-KO-8403-01A-11R-2314-13	hsa-mir-767	0.0	0.0	N
TCGA-KO-8403-01A-11R-2314-13	hsa-mir-769	62.0	12.959186	N
TCGA-KO-8403-01A-11R-2314-13	hsa-mir-770	0.0	0.0	N
TCGA-KO-8403-01A-11R-2314-13	hsa-mir-802	1.0	0.209019	N
TCGA-KO-8403-01A-11R-2314-13	hsa-mir-873	0.0	0.0	N
TCGA-KO-8403-01A-11R-2314-13	hsa-mir-874	644.0	134.608322	N
TCGA-KO-8403-01A-11R-2314-13	hsa-mir-875	0.0	0.0	N
TCGA-KO-8403-01A-11R-2314-13	hsa-mir-876	1.0	0.209019	N
TCGA-KO-8403-01A-11R-2314-13	hsa-mir-877	1.0	0.209019	N
TCGA-KO-8403-01A-11R-2314-13	hsa-mir-885	128.0	26.754449	N
TCGA-KO-8403-01A-11R-2314-13	hsa-mir-887	23.0	4.80744	N
TCGA-KO-8403-01A-11R-2314-13	hsa-mir-888	516.0	107.853873	N
TCGA-KO-8403-01A-11R-2314-13	hsa-mir-889	4.0	0.836077	N
TCGA-KO-8403-01A-11R-2314-13	hsa-mir-890	28.0	5.852536	N
TCGA-KO-8403-01A-11R-2314-13	hsa-mir-891a	79318.0	16578.979656	N
TCGA-KO-8403-01A-11R-2314-13	hsa-mir-891b	179.0	37.414425	N
TCGA-KO-8403-01A-11R-2314-13	hsa-mir-892a	855.0	178.711359	N
TCGA-KO-8403-01A-11R-2314-13	hsa-mir-892b	220.0	45.984209	N
TCGA-KO-8403-01A-11R-2314-13	hsa-mir-9-1	346.0	72.32062	N
TCGA-KO-8403-01A-11R-2314-13	hsa-mir-9-2	369.0	77.12806	N
TCGA-KO-8403-01A-11R-2314-13	hsa-mir-9-3	0.0	0.0	N
TCGA-KO-8403-01A-11R-2314-13	hsa-mir-920	0.0	0.0	N
TCGA-KO-8403-01A-11R-2314-13	hsa-mir-921	0.0	0.0	N
TCGA-KO-8403-01A-11R-2314-13	hsa-mir-922	0.0	0.0	N
TCGA-KO-8403-01A-11R-2314-13	hsa-mir-924	0.0	0.0	N
TCGA-KO-8403-01A-11R-2314-13	hsa-mir-92a-1	961.0	200.867388	N
TCGA-KO-8403-01A-11R-2314-13	hsa-mir-92a-2	24083.0	5033.8078	N
TCGA-KO-8403-01A-11R-2314-13	hsa-mir-92b	121.0	25.291315	N
TCGA-KO-8403-01A-11R-2314-13	hsa-mir-93	11375.0	2377.592647	N
TCGA-KO-8403-01A-11R-2314-13	hsa-mir-933	0.0	0.0	N
TCGA-KO-8403-01A-11R-2314-13	hsa-mir-934	2.0	0.418038	N
TCGA-KO-8403-01A-11R-2314-13	hsa-mir-935	4.0	0.836077	N
TCGA-KO-8403-01A-11R-2314-13	hsa-mir-936	0.0	0.0	N
TCGA-KO-8403-01A-11R-2314-13	hsa-mir-937	1.0	0.209019	N
TCGA-KO-8403-01A-11R-2314-13	hsa-mir-938	0.0	0.0	N
TCGA-KO-8403-01A-11R-2314-13	hsa-mir-939	3.0	0.627057	N
TCGA-KO-8403-01A-11R-2314-13	hsa-mir-940	4.0	0.836077	N
TCGA-KO-8403-01A-11R-2314-13	hsa-mir-941-1	0.0	0.0	N
TCGA-KO-8403-01A-11R-2314-13	hsa-mir-941-3	0.0	0.0	N
TCGA-KO-8403-01A-11R-2314-13	hsa-mir-941-4	0.0	0.0	N
TCGA-KO-8403-01A-11R-2314-13	hsa-mir-942	23.0	4.80744	N
TCGA-KO-8403-01A-11R-2314-13	hsa-mir-943	0.0	0.0	N
TCGA-KO-8403-01A-11R-2314-13	hsa-mir-944	0.0	0.0	N
TCGA-KO-8403-01A-11R-2314-13	hsa-mir-95	2.0	0.418038	N
TCGA-KO-8403-01A-11R-2314-13	hsa-mir-96	176.0	36.787368	N
TCGA-KO-8403-01A-11R-2314-13	hsa-mir-98	108.0	22.574066	N
TCGA-KO-8403-01A-11R-2314-13	hsa-mir-99a	4038.0	844.019262	N
TCGA-KO-8403-01A-11R-2314-13	hsa-mir-99b	181875.0	38015.354964	N
