# Supplementary material for: Dysfunctional miRNA-Mediated Regulation in Chromophobe Renal Cell Carcinoma
Source: PLoS One. 2016 Jun 3;11(6):e0156324. doi: 10.1371/journal.pone.0156324 (PMC4892590; doi:10.1371/journal.pone.0156324)
Supplement: S1 File — (ZIP) [file pone.0156324.s001.zip › S1_File miRNA expression profile downloaded from TCGA/case/bcgsc.ca__IlluminaHiSeq_miRNASeq__TCGA-KO-8404-01A-11R-2314-13__mirna_quantification.txt]

barcode	miRNA_ID	read_count	reads_per_million_miRNA_mapped	cross-mapped
TCGA-KO-8404-01A-11R-2314-13	hsa-let-7a-1	21499.0	4423.158348	N
TCGA-KO-8404-01A-11R-2314-13	hsa-let-7a-2	42709.0	8786.858453	N
TCGA-KO-8404-01A-11R-2314-13	hsa-let-7a-3	21410.0	4404.847678	N
TCGA-KO-8404-01A-11R-2314-13	hsa-let-7b	32156.0	6615.706769	N
TCGA-KO-8404-01A-11R-2314-13	hsa-let-7c	15613.0	3212.185278	N
TCGA-KO-8404-01A-11R-2314-13	hsa-let-7d	3973.0	817.396535	N
TCGA-KO-8404-01A-11R-2314-13	hsa-let-7e	10195.0	2097.497528	N
TCGA-KO-8404-01A-11R-2314-13	hsa-let-7f-1	73.0	15.018864	N
TCGA-KO-8404-01A-11R-2314-13	hsa-let-7f-2	34589.0	7116.266993	N
TCGA-KO-8404-01A-11R-2314-13	hsa-let-7g	2715.0	558.578302	N
TCGA-KO-8404-01A-11R-2314-13	hsa-let-7i	4841.0	995.977002	N
TCGA-KO-8404-01A-11R-2314-13	hsa-mir-1-1	0.0	0.0	N
TCGA-KO-8404-01A-11R-2314-13	hsa-mir-1-2	0.0	0.0	N
TCGA-KO-8404-01A-11R-2314-13	hsa-mir-100	6951.0	1430.083896	Y
TCGA-KO-8404-01A-11R-2314-13	hsa-mir-101-1	45136.0	9286.18425	N
TCGA-KO-8404-01A-11R-2314-13	hsa-mir-101-2	83.0	17.076243	N
TCGA-KO-8404-01A-11R-2314-13	hsa-mir-103-1	81783.0	16825.859768	Y
TCGA-KO-8404-01A-11R-2314-13	hsa-mir-103-1-as	0.0	0.0	N
TCGA-KO-8404-01A-11R-2314-13	hsa-mir-103-2	50.0	10.286893	N
TCGA-KO-8404-01A-11R-2314-13	hsa-mir-103-2-as	0.0	0.0	N
TCGA-KO-8404-01A-11R-2314-13	hsa-mir-105-1	376.0	77.357437	N
TCGA-KO-8404-01A-11R-2314-13	hsa-mir-105-2	434.0	89.290233	N
TCGA-KO-8404-01A-11R-2314-13	hsa-mir-106a	25.0	5.143447	Y
TCGA-KO-8404-01A-11R-2314-13	hsa-mir-106b	3753.0	772.134205	N
TCGA-KO-8404-01A-11R-2314-13	hsa-mir-107	313.0	64.395952	Y
TCGA-KO-8404-01A-11R-2314-13	hsa-mir-10a	77088.0	15859.920495	N
TCGA-KO-8404-01A-11R-2314-13	hsa-mir-10b	149982.0	30856.976386	N
TCGA-KO-8404-01A-11R-2314-13	hsa-mir-1178	0.0	0.0	N
TCGA-KO-8404-01A-11R-2314-13	hsa-mir-1179	1.0	0.205738	N
TCGA-KO-8404-01A-11R-2314-13	hsa-mir-1180	95.0	19.545097	N
TCGA-KO-8404-01A-11R-2314-13	hsa-mir-1181	0.0	0.0	N
TCGA-KO-8404-01A-11R-2314-13	hsa-mir-1182	0.0	0.0	N
TCGA-KO-8404-01A-11R-2314-13	hsa-mir-1183	0.0	0.0	N
TCGA-KO-8404-01A-11R-2314-13	hsa-mir-1184-1	0.0	0.0	N
TCGA-KO-8404-01A-11R-2314-13	hsa-mir-1184-2	0.0	0.0	N
TCGA-KO-8404-01A-11R-2314-13	hsa-mir-1184-3	0.0	0.0	N
TCGA-KO-8404-01A-11R-2314-13	hsa-mir-1185-1	17.0	3.497544	N
TCGA-KO-8404-01A-11R-2314-13	hsa-mir-1185-2	6.0	1.234427	N
TCGA-KO-8404-01A-11R-2314-13	hsa-mir-1193	0.0	0.0	N
TCGA-KO-8404-01A-11R-2314-13	hsa-mir-1197	4.0	0.822951	N
TCGA-KO-8404-01A-11R-2314-13	hsa-mir-1200	0.0	0.0	N
TCGA-KO-8404-01A-11R-2314-13	hsa-mir-1202	0.0	0.0	N
TCGA-KO-8404-01A-11R-2314-13	hsa-mir-1203	0.0	0.0	N
TCGA-KO-8404-01A-11R-2314-13	hsa-mir-1204	0.0	0.0	N
TCGA-KO-8404-01A-11R-2314-13	hsa-mir-1205	0.0	0.0	N
TCGA-KO-8404-01A-11R-2314-13	hsa-mir-1206	0.0	0.0	N
TCGA-KO-8404-01A-11R-2314-13	hsa-mir-1207	0.0	0.0	N
TCGA-KO-8404-01A-11R-2314-13	hsa-mir-1208	0.0	0.0	N
TCGA-KO-8404-01A-11R-2314-13	hsa-mir-122	1.0	0.205738	N
TCGA-KO-8404-01A-11R-2314-13	hsa-mir-1224	0.0	0.0	N
TCGA-KO-8404-01A-11R-2314-13	hsa-mir-1225	0.0	0.0	N
TCGA-KO-8404-01A-11R-2314-13	hsa-mir-1226	2.0	0.411476	N
TCGA-KO-8404-01A-11R-2314-13	hsa-mir-1227	0.0	0.0	N
TCGA-KO-8404-01A-11R-2314-13	hsa-mir-1228	25.0	5.143447	N
TCGA-KO-8404-01A-11R-2314-13	hsa-mir-1229	3.0	0.617214	N
TCGA-KO-8404-01A-11R-2314-13	hsa-mir-1231	0.0	0.0	N
TCGA-KO-8404-01A-11R-2314-13	hsa-mir-1233-1	0.0	0.0	N
TCGA-KO-8404-01A-11R-2314-13	hsa-mir-1233-2	0.0	0.0	N
TCGA-KO-8404-01A-11R-2314-13	hsa-mir-1234	0.0	0.0	N
TCGA-KO-8404-01A-11R-2314-13	hsa-mir-1236	1.0	0.205738	N
TCGA-KO-8404-01A-11R-2314-13	hsa-mir-1237	0.0	0.0	N
TCGA-KO-8404-01A-11R-2314-13	hsa-mir-1238	0.0	0.0	N
TCGA-KO-8404-01A-11R-2314-13	hsa-mir-124-1	27.0	5.554922	N
TCGA-KO-8404-01A-11R-2314-13	hsa-mir-124-2	13.0	2.674592	N
TCGA-KO-8404-01A-11R-2314-13	hsa-mir-124-3	12.0	2.468854	N
TCGA-KO-8404-01A-11R-2314-13	hsa-mir-1243	0.0	0.0	N
TCGA-KO-8404-01A-11R-2314-13	hsa-mir-1244-1	0.0	0.0	N
TCGA-KO-8404-01A-11R-2314-13	hsa-mir-1244-2	0.0	0.0	N
TCGA-KO-8404-01A-11R-2314-13	hsa-mir-1244-3	0.0	0.0	N
TCGA-KO-8404-01A-11R-2314-13	hsa-mir-1245	14.0	2.88033	N
TCGA-KO-8404-01A-11R-2314-13	hsa-mir-1246	0.0	0.0	N
TCGA-KO-8404-01A-11R-2314-13	hsa-mir-1247	0.0	0.0	N
TCGA-KO-8404-01A-11R-2314-13	hsa-mir-1248	1.0	0.205738	N
TCGA-KO-8404-01A-11R-2314-13	hsa-mir-1249	24.0	4.937709	N
TCGA-KO-8404-01A-11R-2314-13	hsa-mir-1250	0.0	0.0	N
TCGA-KO-8404-01A-11R-2314-13	hsa-mir-1251	0.0	0.0	N
TCGA-KO-8404-01A-11R-2314-13	hsa-mir-1252	1.0	0.205738	N
TCGA-KO-8404-01A-11R-2314-13	hsa-mir-1253	0.0	0.0	N
TCGA-KO-8404-01A-11R-2314-13	hsa-mir-1254	2.0	0.411476	N
TCGA-KO-8404-01A-11R-2314-13	hsa-mir-1255a	2.0	0.411476	N
TCGA-KO-8404-01A-11R-2314-13	hsa-mir-1255b-1	0.0	0.0	N
TCGA-KO-8404-01A-11R-2314-13	hsa-mir-1255b-2	0.0	0.0	N
TCGA-KO-8404-01A-11R-2314-13	hsa-mir-1256	2.0	0.411476	N
TCGA-KO-8404-01A-11R-2314-13	hsa-mir-1257	0.0	0.0	N
TCGA-KO-8404-01A-11R-2314-13	hsa-mir-1258	1.0	0.205738	N
TCGA-KO-8404-01A-11R-2314-13	hsa-mir-125a	6584.0	1354.5781	N
TCGA-KO-8404-01A-11R-2314-13	hsa-mir-125b-1	2936.0	604.04637	N
TCGA-KO-8404-01A-11R-2314-13	hsa-mir-125b-2	205.0	42.176262	N
TCGA-KO-8404-01A-11R-2314-13	hsa-mir-126	18397.0	3784.959492	N
TCGA-KO-8404-01A-11R-2314-13	hsa-mir-1260	0.0	0.0	N
TCGA-KO-8404-01A-11R-2314-13	hsa-mir-1260b	2.0	0.411476	N
TCGA-KO-8404-01A-11R-2314-13	hsa-mir-1261	0.0	0.0	N
TCGA-KO-8404-01A-11R-2314-13	hsa-mir-1262	6.0	1.234427	N
TCGA-KO-8404-01A-11R-2314-13	hsa-mir-1263	0.0	0.0	N
TCGA-KO-8404-01A-11R-2314-13	hsa-mir-1264	0.0	0.0	N
TCGA-KO-8404-01A-11R-2314-13	hsa-mir-1265	0.0	0.0	N
TCGA-KO-8404-01A-11R-2314-13	hsa-mir-1266	1.0	0.205738	N
TCGA-KO-8404-01A-11R-2314-13	hsa-mir-1267	0.0	0.0	N
TCGA-KO-8404-01A-11R-2314-13	hsa-mir-1268	0.0	0.0	N
TCGA-KO-8404-01A-11R-2314-13	hsa-mir-1269	9671.0	1989.690887	N
TCGA-KO-8404-01A-11R-2314-13	hsa-mir-127	48465.0	9971.085601	N
TCGA-KO-8404-01A-11R-2314-13	hsa-mir-1270-1	5.0	1.028689	N
TCGA-KO-8404-01A-11R-2314-13	hsa-mir-1270-2	1.0	0.205738	N
TCGA-KO-8404-01A-11R-2314-13	hsa-mir-1271	78.0	16.047553	N
TCGA-KO-8404-01A-11R-2314-13	hsa-mir-1272	0.0	0.0	N
TCGA-KO-8404-01A-11R-2314-13	hsa-mir-1273	0.0	0.0	N
TCGA-KO-8404-01A-11R-2314-13	hsa-mir-1273c	0.0	0.0	N
TCGA-KO-8404-01A-11R-2314-13	hsa-mir-1273d	0.0	0.0	N
TCGA-KO-8404-01A-11R-2314-13	hsa-mir-1274a	0.0	0.0	N
TCGA-KO-8404-01A-11R-2314-13	hsa-mir-1274b	36.0	7.406563	N
TCGA-KO-8404-01A-11R-2314-13	hsa-mir-1275	1.0	0.205738	N
TCGA-KO-8404-01A-11R-2314-13	hsa-mir-1276	0.0	0.0	N
TCGA-KO-8404-01A-11R-2314-13	hsa-mir-1277	6.0	1.234427	N
TCGA-KO-8404-01A-11R-2314-13	hsa-mir-1278	2.0	0.411476	N
TCGA-KO-8404-01A-11R-2314-13	hsa-mir-1279	0.0	0.0	N
TCGA-KO-8404-01A-11R-2314-13	hsa-mir-128-1	407.0	83.735311	N
TCGA-KO-8404-01A-11R-2314-13	hsa-mir-128-2	272.0	55.960699	N
TCGA-KO-8404-01A-11R-2314-13	hsa-mir-1280	1.0	0.205738	N
TCGA-KO-8404-01A-11R-2314-13	hsa-mir-1281	0.0	0.0	N
TCGA-KO-8404-01A-11R-2314-13	hsa-mir-1282	0.0	0.0	N
TCGA-KO-8404-01A-11R-2314-13	hsa-mir-1283-1	2.0	0.411476	N
TCGA-KO-8404-01A-11R-2314-13	hsa-mir-1283-2	4.0	0.822951	N
TCGA-KO-8404-01A-11R-2314-13	hsa-mir-1284	1.0	0.205738	N
TCGA-KO-8404-01A-11R-2314-13	hsa-mir-1285-1	0.0	0.0	N
TCGA-KO-8404-01A-11R-2314-13	hsa-mir-1285-2	0.0	0.0	N
TCGA-KO-8404-01A-11R-2314-13	hsa-mir-1286	0.0	0.0	N
TCGA-KO-8404-01A-11R-2314-13	hsa-mir-1287	62.0	12.755748	N
TCGA-KO-8404-01A-11R-2314-13	hsa-mir-1288	2.0	0.411476	N
TCGA-KO-8404-01A-11R-2314-13	hsa-mir-1289-1	1.0	0.205738	N
TCGA-KO-8404-01A-11R-2314-13	hsa-mir-1289-2	0.0	0.0	N
TCGA-KO-8404-01A-11R-2314-13	hsa-mir-129-1	26.0	5.349184	N
TCGA-KO-8404-01A-11R-2314-13	hsa-mir-129-2	20.0	4.114757	N
TCGA-KO-8404-01A-11R-2314-13	hsa-mir-1290	0.0	0.0	N
TCGA-KO-8404-01A-11R-2314-13	hsa-mir-1291	2.0	0.411476	N
TCGA-KO-8404-01A-11R-2314-13	hsa-mir-1292	1.0	0.205738	N
TCGA-KO-8404-01A-11R-2314-13	hsa-mir-1293	10.0	2.057379	N
TCGA-KO-8404-01A-11R-2314-13	hsa-mir-1294	1.0	0.205738	N
TCGA-KO-8404-01A-11R-2314-13	hsa-mir-1295	1.0	0.205738	N
TCGA-KO-8404-01A-11R-2314-13	hsa-mir-1296	15.0	3.086068	N
TCGA-KO-8404-01A-11R-2314-13	hsa-mir-1297	0.0	0.0	N
TCGA-KO-8404-01A-11R-2314-13	hsa-mir-1298	0.0	0.0	N
TCGA-KO-8404-01A-11R-2314-13	hsa-mir-1299	0.0	0.0	N
TCGA-KO-8404-01A-11R-2314-13	hsa-mir-1301	57.0	11.727058	N
TCGA-KO-8404-01A-11R-2314-13	hsa-mir-1302-1	0.0	0.0	N
TCGA-KO-8404-01A-11R-2314-13	hsa-mir-1302-10	0.0	0.0	N
TCGA-KO-8404-01A-11R-2314-13	hsa-mir-1302-11	0.0	0.0	N
TCGA-KO-8404-01A-11R-2314-13	hsa-mir-1302-2	0.0	0.0	N
TCGA-KO-8404-01A-11R-2314-13	hsa-mir-1302-3	0.0	0.0	N
TCGA-KO-8404-01A-11R-2314-13	hsa-mir-1302-4	0.0	0.0	N
TCGA-KO-8404-01A-11R-2314-13	hsa-mir-1302-5	0.0	0.0	N
TCGA-KO-8404-01A-11R-2314-13	hsa-mir-1302-6	0.0	0.0	N
TCGA-KO-8404-01A-11R-2314-13	hsa-mir-1302-7	0.0	0.0	N
TCGA-KO-8404-01A-11R-2314-13	hsa-mir-1302-8	0.0	0.0	N
TCGA-KO-8404-01A-11R-2314-13	hsa-mir-1302-9	0.0	0.0	N
TCGA-KO-8404-01A-11R-2314-13	hsa-mir-1303	0.0	0.0	N
TCGA-KO-8404-01A-11R-2314-13	hsa-mir-1304	11.0	2.263117	N
TCGA-KO-8404-01A-11R-2314-13	hsa-mir-1305	7.0	1.440165	N
TCGA-KO-8404-01A-11R-2314-13	hsa-mir-1306	73.0	15.018864	N
TCGA-KO-8404-01A-11R-2314-13	hsa-mir-1307	7513.0	1545.708576	N
TCGA-KO-8404-01A-11R-2314-13	hsa-mir-130a	448.0	92.170563	N
TCGA-KO-8404-01A-11R-2314-13	hsa-mir-130b	443.0	91.141874	N
TCGA-KO-8404-01A-11R-2314-13	hsa-mir-132	742.0	152.657495	N
TCGA-KO-8404-01A-11R-2314-13	hsa-mir-1321	0.0	0.0	N
TCGA-KO-8404-01A-11R-2314-13	hsa-mir-1322	0.0	0.0	N
TCGA-KO-8404-01A-11R-2314-13	hsa-mir-1323	15.0	3.086068	N
TCGA-KO-8404-01A-11R-2314-13	hsa-mir-1324	0.0	0.0	N
TCGA-KO-8404-01A-11R-2314-13	hsa-mir-133a-1	1.0	0.205738	N
TCGA-KO-8404-01A-11R-2314-13	hsa-mir-133a-2	1.0	0.205738	Y
TCGA-KO-8404-01A-11R-2314-13	hsa-mir-133b	1.0	0.205738	Y
TCGA-KO-8404-01A-11R-2314-13	hsa-mir-134	19263.0	3963.128483	N
TCGA-KO-8404-01A-11R-2314-13	hsa-mir-135a-1	0.0	0.0	N
TCGA-KO-8404-01A-11R-2314-13	hsa-mir-135a-2	0.0	0.0	N
TCGA-KO-8404-01A-11R-2314-13	hsa-mir-135b	6.0	1.234427	N
TCGA-KO-8404-01A-11R-2314-13	hsa-mir-136	2190.0	450.565923	N
TCGA-KO-8404-01A-11R-2314-13	hsa-mir-137	0.0	0.0	N
TCGA-KO-8404-01A-11R-2314-13	hsa-mir-138-1	29.0	5.966398	N
TCGA-KO-8404-01A-11R-2314-13	hsa-mir-138-2	14.0	2.88033	N
TCGA-KO-8404-01A-11R-2314-13	hsa-mir-139	316.0	65.013165	N
TCGA-KO-8404-01A-11R-2314-13	hsa-mir-140	5679.0	1168.385332	N
TCGA-KO-8404-01A-11R-2314-13	hsa-mir-141	38.0	7.818039	N
TCGA-KO-8404-01A-11R-2314-13	hsa-mir-142	12960.0	2666.362723	N
TCGA-KO-8404-01A-11R-2314-13	hsa-mir-143	280706.0	57751.852978	N
TCGA-KO-8404-01A-11R-2314-13	hsa-mir-144	522.0	107.395165	N
TCGA-KO-8404-01A-11R-2314-13	hsa-mir-145	12893.0	2652.578286	N
TCGA-KO-8404-01A-11R-2314-13	hsa-mir-1468	22.0	4.526233	N
TCGA-KO-8404-01A-11R-2314-13	hsa-mir-1469	0.0	0.0	N
TCGA-KO-8404-01A-11R-2314-13	hsa-mir-146a	1804.0	371.151107	N
TCGA-KO-8404-01A-11R-2314-13	hsa-mir-146b	4770.0	981.369613	N
TCGA-KO-8404-01A-11R-2314-13	hsa-mir-147	0.0	0.0	N
TCGA-KO-8404-01A-11R-2314-13	hsa-mir-1470	0.0	0.0	N
TCGA-KO-8404-01A-11R-2314-13	hsa-mir-1471	0.0	0.0	N
TCGA-KO-8404-01A-11R-2314-13	hsa-mir-147b	5.0	1.028689	N
TCGA-KO-8404-01A-11R-2314-13	hsa-mir-148a	37972.0	7812.278189	N
TCGA-KO-8404-01A-11R-2314-13	hsa-mir-148b	368.0	75.711534	N
TCGA-KO-8404-01A-11R-2314-13	hsa-mir-149	38.0	7.818039	N
TCGA-KO-8404-01A-11R-2314-13	hsa-mir-150	327.0	67.276282	N
TCGA-KO-8404-01A-11R-2314-13	hsa-mir-151	8482.0	1745.068566	N
TCGA-KO-8404-01A-11R-2314-13	hsa-mir-152	1975.0	406.332282	N
TCGA-KO-8404-01A-11R-2314-13	hsa-mir-153-1	3.0	0.617214	N
TCGA-KO-8404-01A-11R-2314-13	hsa-mir-153-2	56.0	11.52132	N
TCGA-KO-8404-01A-11R-2314-13	hsa-mir-1537	3.0	0.617214	N
TCGA-KO-8404-01A-11R-2314-13	hsa-mir-1538	1.0	0.205738	N
TCGA-KO-8404-01A-11R-2314-13	hsa-mir-1539	1.0	0.205738	N
TCGA-KO-8404-01A-11R-2314-13	hsa-mir-154	570.0	117.270583	N
TCGA-KO-8404-01A-11R-2314-13	hsa-mir-155	2715.0	558.578302	N
TCGA-KO-8404-01A-11R-2314-13	hsa-mir-15a	1078.0	221.785418	N
TCGA-KO-8404-01A-11R-2314-13	hsa-mir-15b	3032.0	623.797205	N
TCGA-KO-8404-01A-11R-2314-13	hsa-mir-16-1	2901.0	596.845545	N
TCGA-KO-8404-01A-11R-2314-13	hsa-mir-16-2	70.0	14.401651	N
TCGA-KO-8404-01A-11R-2314-13	hsa-mir-17	2030.0	417.647865	Y
TCGA-KO-8404-01A-11R-2314-13	hsa-mir-181a-1	15850.0	3260.945152	N
TCGA-KO-8404-01A-11R-2314-13	hsa-mir-181a-2	3483.0	716.584982	N
TCGA-KO-8404-01A-11R-2314-13	hsa-mir-181b-1	3018.0	620.916875	N
TCGA-KO-8404-01A-11R-2314-13	hsa-mir-181b-2	12.0	2.468854	N
TCGA-KO-8404-01A-11R-2314-13	hsa-mir-181c	169.0	34.769699	N
TCGA-KO-8404-01A-11R-2314-13	hsa-mir-181d	51.0	10.492631	N
TCGA-KO-8404-01A-11R-2314-13	hsa-mir-182	1550.0	318.89369	N
TCGA-KO-8404-01A-11R-2314-13	hsa-mir-1825	0.0	0.0	N
TCGA-KO-8404-01A-11R-2314-13	hsa-mir-1827	0.0	0.0	N
TCGA-KO-8404-01A-11R-2314-13	hsa-mir-183	473.0	97.31401	N
TCGA-KO-8404-01A-11R-2314-13	hsa-mir-184	17.0	3.497544	N
TCGA-KO-8404-01A-11R-2314-13	hsa-mir-185	562.0	115.62468	N
TCGA-KO-8404-01A-11R-2314-13	hsa-mir-186	1469.0	302.228923	N
TCGA-KO-8404-01A-11R-2314-13	hsa-mir-187	4.0	0.822951	N
TCGA-KO-8404-01A-11R-2314-13	hsa-mir-188	29.0	5.966398	N
TCGA-KO-8404-01A-11R-2314-13	hsa-mir-18a	48.0	9.875417	Y
TCGA-KO-8404-01A-11R-2314-13	hsa-mir-18b	2.0	0.411476	Y
TCGA-KO-8404-01A-11R-2314-13	hsa-mir-190	22.0	4.526233	N
TCGA-KO-8404-01A-11R-2314-13	hsa-mir-1908	1.0	0.205738	N
TCGA-KO-8404-01A-11R-2314-13	hsa-mir-1909	0.0	0.0	N
TCGA-KO-8404-01A-11R-2314-13	hsa-mir-190b	2.0	0.411476	N
TCGA-KO-8404-01A-11R-2314-13	hsa-mir-191	5435.0	1118.185293	N
TCGA-KO-8404-01A-11R-2314-13	hsa-mir-1910	0.0	0.0	N
TCGA-KO-8404-01A-11R-2314-13	hsa-mir-1911	1.0	0.205738	N
TCGA-KO-8404-01A-11R-2314-13	hsa-mir-1912	0.0	0.0	N
TCGA-KO-8404-01A-11R-2314-13	hsa-mir-1913	0.0	0.0	N
TCGA-KO-8404-01A-11R-2314-13	hsa-mir-1914	0.0	0.0	N
TCGA-KO-8404-01A-11R-2314-13	hsa-mir-1915	0.0	0.0	N
TCGA-KO-8404-01A-11R-2314-13	hsa-mir-192	3445.0	708.766943	Y
TCGA-KO-8404-01A-11R-2314-13	hsa-mir-193a	3132.0	644.370991	N
TCGA-KO-8404-01A-11R-2314-13	hsa-mir-193b	1264.0	260.052661	N
TCGA-KO-8404-01A-11R-2314-13	hsa-mir-194-1	464.0	95.462369	N
TCGA-KO-8404-01A-11R-2314-13	hsa-mir-194-2	492.0	101.223029	N
TCGA-KO-8404-01A-11R-2314-13	hsa-mir-195	91.0	18.722146	N
TCGA-KO-8404-01A-11R-2314-13	hsa-mir-196a-1	406.0	83.529573	N
TCGA-KO-8404-01A-11R-2314-13	hsa-mir-196a-2	28.0	5.76066	N
TCGA-KO-8404-01A-11R-2314-13	hsa-mir-196b	1253.0	257.789544	N
TCGA-KO-8404-01A-11R-2314-13	hsa-mir-197	3979.0	818.630963	N
TCGA-KO-8404-01A-11R-2314-13	hsa-mir-1972-1	0.0	0.0	N
TCGA-KO-8404-01A-11R-2314-13	hsa-mir-1972-2	0.0	0.0	N
TCGA-KO-8404-01A-11R-2314-13	hsa-mir-1973	0.0	0.0	N
TCGA-KO-8404-01A-11R-2314-13	hsa-mir-1976	71.0	14.607388	N
TCGA-KO-8404-01A-11R-2314-13	hsa-mir-198	0.0	0.0	N
TCGA-KO-8404-01A-11R-2314-13	hsa-mir-199a-1	29216.0	6010.837448	Y
TCGA-KO-8404-01A-11R-2314-13	hsa-mir-199a-2	48523.0	9983.018397	Y
TCGA-KO-8404-01A-11R-2314-13	hsa-mir-199b	59492.0	12239.757032	Y
TCGA-KO-8404-01A-11R-2314-13	hsa-mir-19a	76.0	15.636078	N
TCGA-KO-8404-01A-11R-2314-13	hsa-mir-19b-1	12.0	2.468854	N
TCGA-KO-8404-01A-11R-2314-13	hsa-mir-19b-2	238.0	48.965612	N
TCGA-KO-8404-01A-11R-2314-13	hsa-mir-200a	16.0	3.291806	N
TCGA-KO-8404-01A-11R-2314-13	hsa-mir-200b	14.0	2.88033	N
TCGA-KO-8404-01A-11R-2314-13	hsa-mir-200c	102.0	20.985262	N
TCGA-KO-8404-01A-11R-2314-13	hsa-mir-202	1.0	0.205738	N
TCGA-KO-8404-01A-11R-2314-13	hsa-mir-203	272.0	55.960699	N
TCGA-KO-8404-01A-11R-2314-13	hsa-mir-204	108.0	22.219689	N
TCGA-KO-8404-01A-11R-2314-13	hsa-mir-205	4.0	0.822951	N
TCGA-KO-8404-01A-11R-2314-13	hsa-mir-2052	0.0	0.0	N
TCGA-KO-8404-01A-11R-2314-13	hsa-mir-2053	0.0	0.0	N
TCGA-KO-8404-01A-11R-2314-13	hsa-mir-2054	0.0	0.0	N
TCGA-KO-8404-01A-11R-2314-13	hsa-mir-206	1.0	0.205738	N
TCGA-KO-8404-01A-11R-2314-13	hsa-mir-208a	0.0	0.0	N
TCGA-KO-8404-01A-11R-2314-13	hsa-mir-208b	0.0	0.0	N
TCGA-KO-8404-01A-11R-2314-13	hsa-mir-20a	686.0	141.136175	N
TCGA-KO-8404-01A-11R-2314-13	hsa-mir-20b	66.0	13.578699	N
TCGA-KO-8404-01A-11R-2314-13	hsa-mir-21	1921400.0	395304.732753	N
TCGA-KO-8404-01A-11R-2314-13	hsa-mir-210	10747.0	2211.064829	N
TCGA-KO-8404-01A-11R-2314-13	hsa-mir-211	1.0	0.205738	N
TCGA-KO-8404-01A-11R-2314-13	hsa-mir-2110	3.0	0.617214	N
TCGA-KO-8404-01A-11R-2314-13	hsa-mir-2113	0.0	0.0	N
TCGA-KO-8404-01A-11R-2314-13	hsa-mir-2114	0.0	0.0	N
TCGA-KO-8404-01A-11R-2314-13	hsa-mir-2115	1.0	0.205738	N
TCGA-KO-8404-01A-11R-2314-13	hsa-mir-2116	8.0	1.645903	N
TCGA-KO-8404-01A-11R-2314-13	hsa-mir-2117	0.0	0.0	N
TCGA-KO-8404-01A-11R-2314-13	hsa-mir-212	61.0	12.55001	N
TCGA-KO-8404-01A-11R-2314-13	hsa-mir-214	630.0	129.614855	N
TCGA-KO-8404-01A-11R-2314-13	hsa-mir-215	28.0	5.76066	Y
TCGA-KO-8404-01A-11R-2314-13	hsa-mir-216a	0.0	0.0	N
TCGA-KO-8404-01A-11R-2314-13	hsa-mir-216b	0.0	0.0	N
TCGA-KO-8404-01A-11R-2314-13	hsa-mir-217	15.0	3.086068	N
TCGA-KO-8404-01A-11R-2314-13	hsa-mir-218-1	1.0	0.205738	N
TCGA-KO-8404-01A-11R-2314-13	hsa-mir-218-2	428.0	88.055806	N
TCGA-KO-8404-01A-11R-2314-13	hsa-mir-219-1	8.0	1.645903	N
TCGA-KO-8404-01A-11R-2314-13	hsa-mir-219-2	0.0	0.0	N
TCGA-KO-8404-01A-11R-2314-13	hsa-mir-22	847250.0	174311.405655	N
TCGA-KO-8404-01A-11R-2314-13	hsa-mir-221	1911.0	393.165059	N
TCGA-KO-8404-01A-11R-2314-13	hsa-mir-222	471.0	96.902534	N
TCGA-KO-8404-01A-11R-2314-13	hsa-mir-223	1592.0	327.53468	N
TCGA-KO-8404-01A-11R-2314-13	hsa-mir-224	44.0	9.052466	N
TCGA-KO-8404-01A-11R-2314-13	hsa-mir-2276	0.0	0.0	N
TCGA-KO-8404-01A-11R-2314-13	hsa-mir-2277	13.0	2.674592	N
TCGA-KO-8404-01A-11R-2314-13	hsa-mir-2278	1.0	0.205738	N
TCGA-KO-8404-01A-11R-2314-13	hsa-mir-2355	265.0	54.520534	N
TCGA-KO-8404-01A-11R-2314-13	hsa-mir-23a	31690.0	6519.832924	Y
TCGA-KO-8404-01A-11R-2314-13	hsa-mir-23b	2580.0	530.80369	Y
TCGA-KO-8404-01A-11R-2314-13	hsa-mir-23c	2.0	0.411476	N
TCGA-KO-8404-01A-11R-2314-13	hsa-mir-24-1	40.0	8.229515	N
TCGA-KO-8404-01A-11R-2314-13	hsa-mir-24-2	7359.0	1514.024944	N
TCGA-KO-8404-01A-11R-2314-13	hsa-mir-25	34323.0	7061.540721	N
TCGA-KO-8404-01A-11R-2314-13	hsa-mir-26a-1	7.0	1.440165	N
TCGA-KO-8404-01A-11R-2314-13	hsa-mir-26a-2	6477.0	1332.564148	N
TCGA-KO-8404-01A-11R-2314-13	hsa-mir-26b	1358.0	279.39202	N
TCGA-KO-8404-01A-11R-2314-13	hsa-mir-27a	7797.0	1604.138129	Y
TCGA-KO-8404-01A-11R-2314-13	hsa-mir-27b	2259.0	464.761836	Y
TCGA-KO-8404-01A-11R-2314-13	hsa-mir-28	22498.0	4628.690474	N
TCGA-KO-8404-01A-11R-2314-13	hsa-mir-2861	0.0	0.0	N
TCGA-KO-8404-01A-11R-2314-13	hsa-mir-2909	0.0	0.0	N
TCGA-KO-8404-01A-11R-2314-13	hsa-mir-296	187.0	38.472981	N
TCGA-KO-8404-01A-11R-2314-13	hsa-mir-297	0.0	0.0	N
TCGA-KO-8404-01A-11R-2314-13	hsa-mir-298	0.0	0.0	N
TCGA-KO-8404-01A-11R-2314-13	hsa-mir-299	433.0	89.084495	N
TCGA-KO-8404-01A-11R-2314-13	hsa-mir-29a	23890.0	4915.077582	N
TCGA-KO-8404-01A-11R-2314-13	hsa-mir-29b-1	921.0	189.484573	N
TCGA-KO-8404-01A-11R-2314-13	hsa-mir-29b-2	941.0	193.59933	N
TCGA-KO-8404-01A-11R-2314-13	hsa-mir-29c	1557.0	320.333855	N
TCGA-KO-8404-01A-11R-2314-13	hsa-mir-300	0.0	0.0	N
TCGA-KO-8404-01A-11R-2314-13	hsa-mir-301a	50.0	10.286893	N
TCGA-KO-8404-01A-11R-2314-13	hsa-mir-301b	7.0	1.440165	N
TCGA-KO-8404-01A-11R-2314-13	hsa-mir-302a	0.0	0.0	N
TCGA-KO-8404-01A-11R-2314-13	hsa-mir-302b	0.0	0.0	N
TCGA-KO-8404-01A-11R-2314-13	hsa-mir-302c	0.0	0.0	N
TCGA-KO-8404-01A-11R-2314-13	hsa-mir-302d	0.0	0.0	N
TCGA-KO-8404-01A-11R-2314-13	hsa-mir-302e	0.0	0.0	N
TCGA-KO-8404-01A-11R-2314-13	hsa-mir-302f	0.0	0.0	N
TCGA-KO-8404-01A-11R-2314-13	hsa-mir-3065	91.0	18.722146	N
TCGA-KO-8404-01A-11R-2314-13	hsa-mir-3074	26.0	5.349184	N
TCGA-KO-8404-01A-11R-2314-13	hsa-mir-30a	217425.0	44732.555178	Y
TCGA-KO-8404-01A-11R-2314-13	hsa-mir-30b	1004.0	206.560816	Y
TCGA-KO-8404-01A-11R-2314-13	hsa-mir-30c-1	13.0	2.674592	N
TCGA-KO-8404-01A-11R-2314-13	hsa-mir-30c-2	2722.0	560.018467	Y
TCGA-KO-8404-01A-11R-2314-13	hsa-mir-30d	15263.0	3140.177025	N
TCGA-KO-8404-01A-11R-2314-13	hsa-mir-30e	36054.0	7417.672965	Y
TCGA-KO-8404-01A-11R-2314-13	hsa-mir-31	40.0	8.229515	N
TCGA-KO-8404-01A-11R-2314-13	hsa-mir-3115	0.0	0.0	N
TCGA-KO-8404-01A-11R-2314-13	hsa-mir-3116-1	0.0	0.0	N
TCGA-KO-8404-01A-11R-2314-13	hsa-mir-3116-2	0.0	0.0	N
TCGA-KO-8404-01A-11R-2314-13	hsa-mir-3117	6.0	1.234427	N
TCGA-KO-8404-01A-11R-2314-13	hsa-mir-3118-1	0.0	0.0	N
TCGA-KO-8404-01A-11R-2314-13	hsa-mir-3118-2	0.0	0.0	N
TCGA-KO-8404-01A-11R-2314-13	hsa-mir-3118-3	0.0	0.0	N
TCGA-KO-8404-01A-11R-2314-13	hsa-mir-3118-4	0.0	0.0	N
TCGA-KO-8404-01A-11R-2314-13	hsa-mir-3118-5	0.0	0.0	N
TCGA-KO-8404-01A-11R-2314-13	hsa-mir-3118-6	0.0	0.0	N
TCGA-KO-8404-01A-11R-2314-13	hsa-mir-3119-1	0.0	0.0	N
TCGA-KO-8404-01A-11R-2314-13	hsa-mir-3119-2	0.0	0.0	N
TCGA-KO-8404-01A-11R-2314-13	hsa-mir-3120	0.0	0.0	N
TCGA-KO-8404-01A-11R-2314-13	hsa-mir-3121	0.0	0.0	N
TCGA-KO-8404-01A-11R-2314-13	hsa-mir-3122	0.0	0.0	N
TCGA-KO-8404-01A-11R-2314-13	hsa-mir-3123	0.0	0.0	N
TCGA-KO-8404-01A-11R-2314-13	hsa-mir-3124	1.0	0.205738	N
TCGA-KO-8404-01A-11R-2314-13	hsa-mir-3125	0.0	0.0	N
TCGA-KO-8404-01A-11R-2314-13	hsa-mir-3126	2.0	0.411476	N
TCGA-KO-8404-01A-11R-2314-13	hsa-mir-3127	14.0	2.88033	N
TCGA-KO-8404-01A-11R-2314-13	hsa-mir-3128	0.0	0.0	N
TCGA-KO-8404-01A-11R-2314-13	hsa-mir-3129	12.0	2.468854	N
TCGA-KO-8404-01A-11R-2314-13	hsa-mir-3130-1	16.0	3.291806	N
TCGA-KO-8404-01A-11R-2314-13	hsa-mir-3130-2	0.0	0.0	N
TCGA-KO-8404-01A-11R-2314-13	hsa-mir-3131	0.0	0.0	N
TCGA-KO-8404-01A-11R-2314-13	hsa-mir-3132	0.0	0.0	N
TCGA-KO-8404-01A-11R-2314-13	hsa-mir-3133	0.0	0.0	N
TCGA-KO-8404-01A-11R-2314-13	hsa-mir-3134	0.0	0.0	N
TCGA-KO-8404-01A-11R-2314-13	hsa-mir-3135	0.0	0.0	N
TCGA-KO-8404-01A-11R-2314-13	hsa-mir-3136	2.0	0.411476	N
TCGA-KO-8404-01A-11R-2314-13	hsa-mir-3137	0.0	0.0	N
TCGA-KO-8404-01A-11R-2314-13	hsa-mir-3138	0.0	0.0	N
TCGA-KO-8404-01A-11R-2314-13	hsa-mir-3139	0.0	0.0	N
TCGA-KO-8404-01A-11R-2314-13	hsa-mir-3140	3.0	0.617214	N
TCGA-KO-8404-01A-11R-2314-13	hsa-mir-3141	0.0	0.0	N
TCGA-KO-8404-01A-11R-2314-13	hsa-mir-3142	0.0	0.0	N
TCGA-KO-8404-01A-11R-2314-13	hsa-mir-3143	0.0	0.0	N
TCGA-KO-8404-01A-11R-2314-13	hsa-mir-3144	4.0	0.822951	N
TCGA-KO-8404-01A-11R-2314-13	hsa-mir-3145	2.0	0.411476	N
TCGA-KO-8404-01A-11R-2314-13	hsa-mir-3146	0.0	0.0	N
TCGA-KO-8404-01A-11R-2314-13	hsa-mir-3147	0.0	0.0	N
TCGA-KO-8404-01A-11R-2314-13	hsa-mir-3148	1.0	0.205738	N
TCGA-KO-8404-01A-11R-2314-13	hsa-mir-3149	0.0	0.0	N
TCGA-KO-8404-01A-11R-2314-13	hsa-mir-3150	0.0	0.0	N
TCGA-KO-8404-01A-11R-2314-13	hsa-mir-3150b	3.0	0.617214	N
TCGA-KO-8404-01A-11R-2314-13	hsa-mir-3151	0.0	0.0	N
TCGA-KO-8404-01A-11R-2314-13	hsa-mir-3152	0.0	0.0	N
TCGA-KO-8404-01A-11R-2314-13	hsa-mir-3153	2.0	0.411476	N
TCGA-KO-8404-01A-11R-2314-13	hsa-mir-3154	1.0	0.205738	N
TCGA-KO-8404-01A-11R-2314-13	hsa-mir-3155	0.0	0.0	N
TCGA-KO-8404-01A-11R-2314-13	hsa-mir-3156-1	0.0	0.0	N
TCGA-KO-8404-01A-11R-2314-13	hsa-mir-3156-2	0.0	0.0	N
TCGA-KO-8404-01A-11R-2314-13	hsa-mir-3156-3	0.0	0.0	N
TCGA-KO-8404-01A-11R-2314-13	hsa-mir-3157	0.0	0.0	N
TCGA-KO-8404-01A-11R-2314-13	hsa-mir-3158-1	0.0	0.0	N
TCGA-KO-8404-01A-11R-2314-13	hsa-mir-3158-2	1.0	0.205738	N
TCGA-KO-8404-01A-11R-2314-13	hsa-mir-3159	0.0	0.0	N
TCGA-KO-8404-01A-11R-2314-13	hsa-mir-3160-1	0.0	0.0	N
TCGA-KO-8404-01A-11R-2314-13	hsa-mir-3160-2	0.0	0.0	N
TCGA-KO-8404-01A-11R-2314-13	hsa-mir-3161	3.0	0.617214	N
TCGA-KO-8404-01A-11R-2314-13	hsa-mir-3162	0.0	0.0	N
TCGA-KO-8404-01A-11R-2314-13	hsa-mir-3163	0.0	0.0	N
TCGA-KO-8404-01A-11R-2314-13	hsa-mir-3164	1.0	0.205738	N
TCGA-KO-8404-01A-11R-2314-13	hsa-mir-3165	0.0	0.0	N
TCGA-KO-8404-01A-11R-2314-13	hsa-mir-3166	0.0	0.0	N
TCGA-KO-8404-01A-11R-2314-13	hsa-mir-3167	0.0	0.0	N
TCGA-KO-8404-01A-11R-2314-13	hsa-mir-3168	0.0	0.0	N
TCGA-KO-8404-01A-11R-2314-13	hsa-mir-3169	0.0	0.0	N
TCGA-KO-8404-01A-11R-2314-13	hsa-mir-3170	8.0	1.645903	N
TCGA-KO-8404-01A-11R-2314-13	hsa-mir-3171	0.0	0.0	N
TCGA-KO-8404-01A-11R-2314-13	hsa-mir-3173	5.0	1.028689	N
TCGA-KO-8404-01A-11R-2314-13	hsa-mir-3174	1.0	0.205738	N
TCGA-KO-8404-01A-11R-2314-13	hsa-mir-3175	0.0	0.0	N
TCGA-KO-8404-01A-11R-2314-13	hsa-mir-3176	0.0	0.0	N
TCGA-KO-8404-01A-11R-2314-13	hsa-mir-3177	0.0	0.0	N
TCGA-KO-8404-01A-11R-2314-13	hsa-mir-3178	0.0	0.0	N
TCGA-KO-8404-01A-11R-2314-13	hsa-mir-3179-1	0.0	0.0	N
TCGA-KO-8404-01A-11R-2314-13	hsa-mir-3179-2	0.0	0.0	N
TCGA-KO-8404-01A-11R-2314-13	hsa-mir-3179-3	0.0	0.0	N
TCGA-KO-8404-01A-11R-2314-13	hsa-mir-3180-1	0.0	0.0	N
TCGA-KO-8404-01A-11R-2314-13	hsa-mir-3180-2	0.0	0.0	N
TCGA-KO-8404-01A-11R-2314-13	hsa-mir-3180-3	0.0	0.0	N
TCGA-KO-8404-01A-11R-2314-13	hsa-mir-3180-4	0.0	0.0	N
TCGA-KO-8404-01A-11R-2314-13	hsa-mir-3180-5	0.0	0.0	N
TCGA-KO-8404-01A-11R-2314-13	hsa-mir-3181	0.0	0.0	N
TCGA-KO-8404-01A-11R-2314-13	hsa-mir-3182	0.0	0.0	N
TCGA-KO-8404-01A-11R-2314-13	hsa-mir-3183	0.0	0.0	N
TCGA-KO-8404-01A-11R-2314-13	hsa-mir-3184	0.0	0.0	N
TCGA-KO-8404-01A-11R-2314-13	hsa-mir-3185	0.0	0.0	N
TCGA-KO-8404-01A-11R-2314-13	hsa-mir-3186	0.0	0.0	N
TCGA-KO-8404-01A-11R-2314-13	hsa-mir-3187	0.0	0.0	N
TCGA-KO-8404-01A-11R-2314-13	hsa-mir-3188	1.0	0.205738	N
TCGA-KO-8404-01A-11R-2314-13	hsa-mir-3189	0.0	0.0	N
TCGA-KO-8404-01A-11R-2314-13	hsa-mir-3190	5.0	1.028689	N
TCGA-KO-8404-01A-11R-2314-13	hsa-mir-3191	2.0	0.411476	N
TCGA-KO-8404-01A-11R-2314-13	hsa-mir-3192	1.0	0.205738	N
TCGA-KO-8404-01A-11R-2314-13	hsa-mir-3193	0.0	0.0	N
TCGA-KO-8404-01A-11R-2314-13	hsa-mir-3194	1.0	0.205738	N
TCGA-KO-8404-01A-11R-2314-13	hsa-mir-3195	0.0	0.0	N
TCGA-KO-8404-01A-11R-2314-13	hsa-mir-3196	0.0	0.0	N
TCGA-KO-8404-01A-11R-2314-13	hsa-mir-3197	0.0	0.0	N
TCGA-KO-8404-01A-11R-2314-13	hsa-mir-3198	0.0	0.0	N
TCGA-KO-8404-01A-11R-2314-13	hsa-mir-3199-1	2.0	0.411476	N
TCGA-KO-8404-01A-11R-2314-13	hsa-mir-3199-2	6.0	1.234427	N
TCGA-KO-8404-01A-11R-2314-13	hsa-mir-32	125.0	25.717233	N
TCGA-KO-8404-01A-11R-2314-13	hsa-mir-3200	5.0	1.028689	N
TCGA-KO-8404-01A-11R-2314-13	hsa-mir-3201	0.0	0.0	N
TCGA-KO-8404-01A-11R-2314-13	hsa-mir-3202-1	0.0	0.0	N
TCGA-KO-8404-01A-11R-2314-13	hsa-mir-3202-2	0.0	0.0	N
TCGA-KO-8404-01A-11R-2314-13	hsa-mir-320a	4608.0	948.040079	Y
TCGA-KO-8404-01A-11R-2314-13	hsa-mir-320b-1	0.0	0.0	N
TCGA-KO-8404-01A-11R-2314-13	hsa-mir-320b-2	80.0	16.459029	Y
TCGA-KO-8404-01A-11R-2314-13	hsa-mir-320c-1	5.0	1.028689	N
TCGA-KO-8404-01A-11R-2314-13	hsa-mir-320c-2	5.0	1.028689	N
TCGA-KO-8404-01A-11R-2314-13	hsa-mir-320d-1	6.0	1.234427	N
TCGA-KO-8404-01A-11R-2314-13	hsa-mir-320d-2	11.0	2.263117	N
TCGA-KO-8404-01A-11R-2314-13	hsa-mir-320e	1.0	0.205738	N
TCGA-KO-8404-01A-11R-2314-13	hsa-mir-323	255.0	52.463155	N
TCGA-KO-8404-01A-11R-2314-13	hsa-mir-323b	257.0	52.874631	N
TCGA-KO-8404-01A-11R-2314-13	hsa-mir-324	388.0	79.826291	N
TCGA-KO-8404-01A-11R-2314-13	hsa-mir-325	0.0	0.0	N
TCGA-KO-8404-01A-11R-2314-13	hsa-mir-326	36.0	7.406563	N
TCGA-KO-8404-01A-11R-2314-13	hsa-mir-328	177.0	36.415602	N
TCGA-KO-8404-01A-11R-2314-13	hsa-mir-329-1	39.0	8.023777	N
TCGA-KO-8404-01A-11R-2314-13	hsa-mir-329-2	51.0	10.492631	N
TCGA-KO-8404-01A-11R-2314-13	hsa-mir-330	90.0	18.516408	N
TCGA-KO-8404-01A-11R-2314-13	hsa-mir-331	141.0	29.009039	N
TCGA-KO-8404-01A-11R-2314-13	hsa-mir-335	13.0	2.674592	N
TCGA-KO-8404-01A-11R-2314-13	hsa-mir-337	2540.0	522.574176	N
TCGA-KO-8404-01A-11R-2314-13	hsa-mir-338	2814.0	578.946351	N
TCGA-KO-8404-01A-11R-2314-13	hsa-mir-339	144.0	29.626252	N
TCGA-KO-8404-01A-11R-2314-13	hsa-mir-33a	218.0	44.850854	N
TCGA-KO-8404-01A-11R-2314-13	hsa-mir-33b	19.0	3.909019	N
TCGA-KO-8404-01A-11R-2314-13	hsa-mir-340	138.0	28.391825	N
TCGA-KO-8404-01A-11R-2314-13	hsa-mir-342	333.0	68.510709	N
TCGA-KO-8404-01A-11R-2314-13	hsa-mir-345	78.0	16.047553	N
TCGA-KO-8404-01A-11R-2314-13	hsa-mir-346	0.0	0.0	N
TCGA-KO-8404-01A-11R-2314-13	hsa-mir-34a	447.0	91.964825	N
TCGA-KO-8404-01A-11R-2314-13	hsa-mir-34b	41.0	8.435252	N
TCGA-KO-8404-01A-11R-2314-13	hsa-mir-34c	343.0	70.568088	N
TCGA-KO-8404-01A-11R-2314-13	hsa-mir-3605	24.0	4.937709	N
TCGA-KO-8404-01A-11R-2314-13	hsa-mir-3606	0.0	0.0	N
TCGA-KO-8404-01A-11R-2314-13	hsa-mir-3607	99.0	20.368049	N
TCGA-KO-8404-01A-11R-2314-13	hsa-mir-3609	3.0	0.617214	N
TCGA-KO-8404-01A-11R-2314-13	hsa-mir-361	1837.0	377.940457	N
TCGA-KO-8404-01A-11R-2314-13	hsa-mir-3610	0.0	0.0	N
TCGA-KO-8404-01A-11R-2314-13	hsa-mir-3611	1.0	0.205738	N
TCGA-KO-8404-01A-11R-2314-13	hsa-mir-3612	0.0	0.0	N
TCGA-KO-8404-01A-11R-2314-13	hsa-mir-3613	139.0	28.597563	N
TCGA-KO-8404-01A-11R-2314-13	hsa-mir-3614	12.0	2.468854	N
TCGA-KO-8404-01A-11R-2314-13	hsa-mir-3615	11.0	2.263117	N
TCGA-KO-8404-01A-11R-2314-13	hsa-mir-3616	0.0	0.0	N
TCGA-KO-8404-01A-11R-2314-13	hsa-mir-3617	0.0	0.0	N
TCGA-KO-8404-01A-11R-2314-13	hsa-mir-3618	2.0	0.411476	N
TCGA-KO-8404-01A-11R-2314-13	hsa-mir-3619	0.0	0.0	N
TCGA-KO-8404-01A-11R-2314-13	hsa-mir-362	40.0	8.229515	N
TCGA-KO-8404-01A-11R-2314-13	hsa-mir-3620	0.0	0.0	N
TCGA-KO-8404-01A-11R-2314-13	hsa-mir-3621	0.0	0.0	N
TCGA-KO-8404-01A-11R-2314-13	hsa-mir-3622a	0.0	0.0	N
TCGA-KO-8404-01A-11R-2314-13	hsa-mir-3622b	0.0	0.0	N
TCGA-KO-8404-01A-11R-2314-13	hsa-mir-363	32.0	6.583612	N
TCGA-KO-8404-01A-11R-2314-13	hsa-mir-3646	0.0	0.0	N
TCGA-KO-8404-01A-11R-2314-13	hsa-mir-3647	19.0	3.909019	N
TCGA-KO-8404-01A-11R-2314-13	hsa-mir-3648	12.0	2.468854	N
TCGA-KO-8404-01A-11R-2314-13	hsa-mir-3649	0.0	0.0	N
TCGA-KO-8404-01A-11R-2314-13	hsa-mir-365-1	409.0	84.146787	N
TCGA-KO-8404-01A-11R-2314-13	hsa-mir-365-2	442.0	90.936136	N
TCGA-KO-8404-01A-11R-2314-13	hsa-mir-3650	0.0	0.0	N
TCGA-KO-8404-01A-11R-2314-13	hsa-mir-3651	12.0	2.468854	N
TCGA-KO-8404-01A-11R-2314-13	hsa-mir-3652	3.0	0.617214	N
TCGA-KO-8404-01A-11R-2314-13	hsa-mir-3653	22.0	4.526233	N
TCGA-KO-8404-01A-11R-2314-13	hsa-mir-3654	1.0	0.205738	N
TCGA-KO-8404-01A-11R-2314-13	hsa-mir-3655	1.0	0.205738	N
TCGA-KO-8404-01A-11R-2314-13	hsa-mir-3656	0.0	0.0	N
TCGA-KO-8404-01A-11R-2314-13	hsa-mir-3657	0.0	0.0	N
TCGA-KO-8404-01A-11R-2314-13	hsa-mir-3658	0.0	0.0	N
TCGA-KO-8404-01A-11R-2314-13	hsa-mir-3659	0.0	0.0	N
TCGA-KO-8404-01A-11R-2314-13	hsa-mir-3660	0.0	0.0	N
TCGA-KO-8404-01A-11R-2314-13	hsa-mir-3661	0.0	0.0	N
TCGA-KO-8404-01A-11R-2314-13	hsa-mir-3662	0.0	0.0	N
TCGA-KO-8404-01A-11R-2314-13	hsa-mir-3663	0.0	0.0	N
TCGA-KO-8404-01A-11R-2314-13	hsa-mir-3664	0.0	0.0	N
TCGA-KO-8404-01A-11R-2314-13	hsa-mir-3665	0.0	0.0	N
TCGA-KO-8404-01A-11R-2314-13	hsa-mir-3666	0.0	0.0	N
TCGA-KO-8404-01A-11R-2314-13	hsa-mir-3667	2.0	0.411476	N
TCGA-KO-8404-01A-11R-2314-13	hsa-mir-3668	0.0	0.0	N
TCGA-KO-8404-01A-11R-2314-13	hsa-mir-3669	0.0	0.0	N
TCGA-KO-8404-01A-11R-2314-13	hsa-mir-367	0.0	0.0	N
TCGA-KO-8404-01A-11R-2314-13	hsa-mir-3670	0.0	0.0	N
TCGA-KO-8404-01A-11R-2314-13	hsa-mir-3671	0.0	0.0	N
TCGA-KO-8404-01A-11R-2314-13	hsa-mir-3672	0.0	0.0	N
TCGA-KO-8404-01A-11R-2314-13	hsa-mir-3673	0.0	0.0	N
TCGA-KO-8404-01A-11R-2314-13	hsa-mir-3674	0.0	0.0	N
TCGA-KO-8404-01A-11R-2314-13	hsa-mir-3675	0.0	0.0	N
TCGA-KO-8404-01A-11R-2314-13	hsa-mir-3676	43.0	8.846728	N
TCGA-KO-8404-01A-11R-2314-13	hsa-mir-3677	53.0	10.904107	N
TCGA-KO-8404-01A-11R-2314-13	hsa-mir-3678	3.0	0.617214	N
TCGA-KO-8404-01A-11R-2314-13	hsa-mir-3679	0.0	0.0	N
TCGA-KO-8404-01A-11R-2314-13	hsa-mir-3680	1.0	0.205738	N
TCGA-KO-8404-01A-11R-2314-13	hsa-mir-3681	1.0	0.205738	N
TCGA-KO-8404-01A-11R-2314-13	hsa-mir-3682	6.0	1.234427	N
TCGA-KO-8404-01A-11R-2314-13	hsa-mir-3683	0.0	0.0	N
TCGA-KO-8404-01A-11R-2314-13	hsa-mir-3684	5.0	1.028689	N
TCGA-KO-8404-01A-11R-2314-13	hsa-mir-3685	0.0	0.0	N
TCGA-KO-8404-01A-11R-2314-13	hsa-mir-3686	0.0	0.0	N
TCGA-KO-8404-01A-11R-2314-13	hsa-mir-3687	13.0	2.674592	N
TCGA-KO-8404-01A-11R-2314-13	hsa-mir-3688	0.0	0.0	N
TCGA-KO-8404-01A-11R-2314-13	hsa-mir-3689a	0.0	0.0	N
TCGA-KO-8404-01A-11R-2314-13	hsa-mir-3689b	0.0	0.0	N
TCGA-KO-8404-01A-11R-2314-13	hsa-mir-369	712.0	146.485359	N
TCGA-KO-8404-01A-11R-2314-13	hsa-mir-3690	11.0	2.263117	N
TCGA-KO-8404-01A-11R-2314-13	hsa-mir-3691	0.0	0.0	N
TCGA-KO-8404-01A-11R-2314-13	hsa-mir-3692	0.0	0.0	N
TCGA-KO-8404-01A-11R-2314-13	hsa-mir-370	637.0	131.05502	N
TCGA-KO-8404-01A-11R-2314-13	hsa-mir-371	3.0	0.617214	N
TCGA-KO-8404-01A-11R-2314-13	hsa-mir-3713	0.0	0.0	N
TCGA-KO-8404-01A-11R-2314-13	hsa-mir-3714	0.0	0.0	N
TCGA-KO-8404-01A-11R-2314-13	hsa-mir-372	2.0	0.411476	N
TCGA-KO-8404-01A-11R-2314-13	hsa-mir-373	5.0	1.028689	N
TCGA-KO-8404-01A-11R-2314-13	hsa-mir-374a	3943.0	811.2244	N
TCGA-KO-8404-01A-11R-2314-13	hsa-mir-374b	385.0	79.209078	N
TCGA-KO-8404-01A-11R-2314-13	hsa-mir-374c	0.0	0.0	N
TCGA-KO-8404-01A-11R-2314-13	hsa-mir-375	97.0	19.956573	N
TCGA-KO-8404-01A-11R-2314-13	hsa-mir-376a-1	175.0	36.004126	Y
TCGA-KO-8404-01A-11R-2314-13	hsa-mir-376a-2	168.0	34.563961	Y
TCGA-KO-8404-01A-11R-2314-13	hsa-mir-376b	176.0	36.209864	Y
TCGA-KO-8404-01A-11R-2314-13	hsa-mir-376c	636.0	130.849282	Y
TCGA-KO-8404-01A-11R-2314-13	hsa-mir-377	236.0	48.554136	N
TCGA-KO-8404-01A-11R-2314-13	hsa-mir-378	6080.0	1250.886216	N
TCGA-KO-8404-01A-11R-2314-13	hsa-mir-378b	0.0	0.0	N
TCGA-KO-8404-01A-11R-2314-13	hsa-mir-378c	53.0	10.904107	N
TCGA-KO-8404-01A-11R-2314-13	hsa-mir-379	54179.0	11146.671758	N
TCGA-KO-8404-01A-11R-2314-13	hsa-mir-380	90.0	18.516408	N
TCGA-KO-8404-01A-11R-2314-13	hsa-mir-381	4668.0	960.384351	N
TCGA-KO-8404-01A-11R-2314-13	hsa-mir-382	1120.0	230.426408	N
TCGA-KO-8404-01A-11R-2314-13	hsa-mir-383	0.0	0.0	N
TCGA-KO-8404-01A-11R-2314-13	hsa-mir-384	0.0	0.0	N
TCGA-KO-8404-01A-11R-2314-13	hsa-mir-3907	0.0	0.0	N
TCGA-KO-8404-01A-11R-2314-13	hsa-mir-3908	0.0	0.0	N
TCGA-KO-8404-01A-11R-2314-13	hsa-mir-3909	5.0	1.028689	N
TCGA-KO-8404-01A-11R-2314-13	hsa-mir-3910-1	0.0	0.0	N
TCGA-KO-8404-01A-11R-2314-13	hsa-mir-3910-2	4.0	0.822951	N
TCGA-KO-8404-01A-11R-2314-13	hsa-mir-3911	0.0	0.0	N
TCGA-KO-8404-01A-11R-2314-13	hsa-mir-3912	3.0	0.617214	N
TCGA-KO-8404-01A-11R-2314-13	hsa-mir-3913-1	32.0	6.583612	N
TCGA-KO-8404-01A-11R-2314-13	hsa-mir-3913-2	0.0	0.0	N
TCGA-KO-8404-01A-11R-2314-13	hsa-mir-3914-1	0.0	0.0	N
TCGA-KO-8404-01A-11R-2314-13	hsa-mir-3914-2	0.0	0.0	N
TCGA-KO-8404-01A-11R-2314-13	hsa-mir-3915	0.0	0.0	N
TCGA-KO-8404-01A-11R-2314-13	hsa-mir-3916	0.0	0.0	N
TCGA-KO-8404-01A-11R-2314-13	hsa-mir-3917	8.0	1.645903	N
TCGA-KO-8404-01A-11R-2314-13	hsa-mir-3918	0.0	0.0	N
TCGA-KO-8404-01A-11R-2314-13	hsa-mir-3919	2.0	0.411476	N
TCGA-KO-8404-01A-11R-2314-13	hsa-mir-3920	0.0	0.0	N
TCGA-KO-8404-01A-11R-2314-13	hsa-mir-3921	0.0	0.0	N
TCGA-KO-8404-01A-11R-2314-13	hsa-mir-3922	1.0	0.205738	N
TCGA-KO-8404-01A-11R-2314-13	hsa-mir-3923	6.0	1.234427	N
TCGA-KO-8404-01A-11R-2314-13	hsa-mir-3924	0.0	0.0	N
TCGA-KO-8404-01A-11R-2314-13	hsa-mir-3925	0.0	0.0	N
TCGA-KO-8404-01A-11R-2314-13	hsa-mir-3926-1	1.0	0.205738	N
TCGA-KO-8404-01A-11R-2314-13	hsa-mir-3926-2	0.0	0.0	N
TCGA-KO-8404-01A-11R-2314-13	hsa-mir-3927	0.0	0.0	N
TCGA-KO-8404-01A-11R-2314-13	hsa-mir-3928	3.0	0.617214	N
TCGA-KO-8404-01A-11R-2314-13	hsa-mir-3929	0.0	0.0	N
TCGA-KO-8404-01A-11R-2314-13	hsa-mir-3934	1.0	0.205738	N
TCGA-KO-8404-01A-11R-2314-13	hsa-mir-3935	0.0	0.0	N
TCGA-KO-8404-01A-11R-2314-13	hsa-mir-3936	0.0	0.0	N
TCGA-KO-8404-01A-11R-2314-13	hsa-mir-3937	0.0	0.0	N
TCGA-KO-8404-01A-11R-2314-13	hsa-mir-3938	0.0	0.0	N
TCGA-KO-8404-01A-11R-2314-13	hsa-mir-3939	1.0	0.205738	N
TCGA-KO-8404-01A-11R-2314-13	hsa-mir-3940	12.0	2.468854	N
TCGA-KO-8404-01A-11R-2314-13	hsa-mir-3941	1.0	0.205738	N
TCGA-KO-8404-01A-11R-2314-13	hsa-mir-3942	0.0	0.0	N
TCGA-KO-8404-01A-11R-2314-13	hsa-mir-3943	0.0	0.0	N
TCGA-KO-8404-01A-11R-2314-13	hsa-mir-3944	0.0	0.0	N
TCGA-KO-8404-01A-11R-2314-13	hsa-mir-3945	0.0	0.0	N
TCGA-KO-8404-01A-11R-2314-13	hsa-mir-409	1641.0	337.615836	N
TCGA-KO-8404-01A-11R-2314-13	hsa-mir-410	527.0	108.423855	N
TCGA-KO-8404-01A-11R-2314-13	hsa-mir-411	519.0	106.777952	N
TCGA-KO-8404-01A-11R-2314-13	hsa-mir-412	181.0	37.238553	N
TCGA-KO-8404-01A-11R-2314-13	hsa-mir-421	30.0	6.172136	N
TCGA-KO-8404-01A-11R-2314-13	hsa-mir-422a	0.0	0.0	N
TCGA-KO-8404-01A-11R-2314-13	hsa-mir-423	1114.0	229.191981	N
TCGA-KO-8404-01A-11R-2314-13	hsa-mir-424	3932.0	808.961283	N
TCGA-KO-8404-01A-11R-2314-13	hsa-mir-425	584.0	120.150913	N
TCGA-KO-8404-01A-11R-2314-13	hsa-mir-4251	0.0	0.0	N
TCGA-KO-8404-01A-11R-2314-13	hsa-mir-4252	0.0	0.0	N
TCGA-KO-8404-01A-11R-2314-13	hsa-mir-4253	0.0	0.0	N
TCGA-KO-8404-01A-11R-2314-13	hsa-mir-4254	0.0	0.0	N
TCGA-KO-8404-01A-11R-2314-13	hsa-mir-4255	0.0	0.0	N
TCGA-KO-8404-01A-11R-2314-13	hsa-mir-4256	0.0	0.0	N
TCGA-KO-8404-01A-11R-2314-13	hsa-mir-4257	0.0	0.0	N
TCGA-KO-8404-01A-11R-2314-13	hsa-mir-4258	0.0	0.0	N
TCGA-KO-8404-01A-11R-2314-13	hsa-mir-4259	0.0	0.0	N
TCGA-KO-8404-01A-11R-2314-13	hsa-mir-4260	0.0	0.0	N
TCGA-KO-8404-01A-11R-2314-13	hsa-mir-4261	0.0	0.0	N
TCGA-KO-8404-01A-11R-2314-13	hsa-mir-4262	0.0	0.0	N
TCGA-KO-8404-01A-11R-2314-13	hsa-mir-4263	0.0	0.0	N
TCGA-KO-8404-01A-11R-2314-13	hsa-mir-4264	0.0	0.0	N
TCGA-KO-8404-01A-11R-2314-13	hsa-mir-4265	0.0	0.0	N
TCGA-KO-8404-01A-11R-2314-13	hsa-mir-4266	0.0	0.0	N
TCGA-KO-8404-01A-11R-2314-13	hsa-mir-4267	0.0	0.0	N
TCGA-KO-8404-01A-11R-2314-13	hsa-mir-4268	0.0	0.0	N
TCGA-KO-8404-01A-11R-2314-13	hsa-mir-4269	0.0	0.0	N
TCGA-KO-8404-01A-11R-2314-13	hsa-mir-4270	0.0	0.0	N
TCGA-KO-8404-01A-11R-2314-13	hsa-mir-4271	0.0	0.0	N
TCGA-KO-8404-01A-11R-2314-13	hsa-mir-4272	0.0	0.0	N
TCGA-KO-8404-01A-11R-2314-13	hsa-mir-4273	0.0	0.0	N
TCGA-KO-8404-01A-11R-2314-13	hsa-mir-4274	0.0	0.0	N
TCGA-KO-8404-01A-11R-2314-13	hsa-mir-4275	0.0	0.0	N
TCGA-KO-8404-01A-11R-2314-13	hsa-mir-4276	0.0	0.0	N
TCGA-KO-8404-01A-11R-2314-13	hsa-mir-4277	0.0	0.0	N
TCGA-KO-8404-01A-11R-2314-13	hsa-mir-4278	0.0	0.0	N
TCGA-KO-8404-01A-11R-2314-13	hsa-mir-4279	0.0	0.0	N
TCGA-KO-8404-01A-11R-2314-13	hsa-mir-4280	0.0	0.0	N
TCGA-KO-8404-01A-11R-2314-13	hsa-mir-4281	0.0	0.0	N
TCGA-KO-8404-01A-11R-2314-13	hsa-mir-4282	0.0	0.0	N
TCGA-KO-8404-01A-11R-2314-13	hsa-mir-4283-1	0.0	0.0	N
TCGA-KO-8404-01A-11R-2314-13	hsa-mir-4283-2	0.0	0.0	N
TCGA-KO-8404-01A-11R-2314-13	hsa-mir-4284	0.0	0.0	N
TCGA-KO-8404-01A-11R-2314-13	hsa-mir-4285	0.0	0.0	N
TCGA-KO-8404-01A-11R-2314-13	hsa-mir-4286	3.0	0.617214	N
TCGA-KO-8404-01A-11R-2314-13	hsa-mir-4287	0.0	0.0	N
TCGA-KO-8404-01A-11R-2314-13	hsa-mir-4288	0.0	0.0	N
TCGA-KO-8404-01A-11R-2314-13	hsa-mir-4289	0.0	0.0	N
TCGA-KO-8404-01A-11R-2314-13	hsa-mir-429	1.0	0.205738	N
TCGA-KO-8404-01A-11R-2314-13	hsa-mir-4290	0.0	0.0	N
TCGA-KO-8404-01A-11R-2314-13	hsa-mir-4291	0.0	0.0	N
TCGA-KO-8404-01A-11R-2314-13	hsa-mir-4292	0.0	0.0	N
TCGA-KO-8404-01A-11R-2314-13	hsa-mir-4293	0.0	0.0	N
TCGA-KO-8404-01A-11R-2314-13	hsa-mir-4294	0.0	0.0	N
TCGA-KO-8404-01A-11R-2314-13	hsa-mir-4295	0.0	0.0	N
TCGA-KO-8404-01A-11R-2314-13	hsa-mir-4296	0.0	0.0	N
TCGA-KO-8404-01A-11R-2314-13	hsa-mir-4297	0.0	0.0	N
TCGA-KO-8404-01A-11R-2314-13	hsa-mir-4298	0.0	0.0	N
TCGA-KO-8404-01A-11R-2314-13	hsa-mir-4299	0.0	0.0	N
TCGA-KO-8404-01A-11R-2314-13	hsa-mir-4300	0.0	0.0	N
TCGA-KO-8404-01A-11R-2314-13	hsa-mir-4301	0.0	0.0	N
TCGA-KO-8404-01A-11R-2314-13	hsa-mir-4302	0.0	0.0	N
TCGA-KO-8404-01A-11R-2314-13	hsa-mir-4303	0.0	0.0	N
TCGA-KO-8404-01A-11R-2314-13	hsa-mir-4304	0.0	0.0	N
TCGA-KO-8404-01A-11R-2314-13	hsa-mir-4305	0.0	0.0	N
TCGA-KO-8404-01A-11R-2314-13	hsa-mir-4306	0.0	0.0	N
TCGA-KO-8404-01A-11R-2314-13	hsa-mir-4307	0.0	0.0	N
TCGA-KO-8404-01A-11R-2314-13	hsa-mir-4308	0.0	0.0	N
TCGA-KO-8404-01A-11R-2314-13	hsa-mir-4309	0.0	0.0	N
TCGA-KO-8404-01A-11R-2314-13	hsa-mir-431	640.0	131.672233	N
TCGA-KO-8404-01A-11R-2314-13	hsa-mir-4310	0.0	0.0	N
TCGA-KO-8404-01A-11R-2314-13	hsa-mir-4311	0.0	0.0	N
TCGA-KO-8404-01A-11R-2314-13	hsa-mir-4312	0.0	0.0	N
TCGA-KO-8404-01A-11R-2314-13	hsa-mir-4313	0.0	0.0	N
TCGA-KO-8404-01A-11R-2314-13	hsa-mir-4314	0.0	0.0	N
TCGA-KO-8404-01A-11R-2314-13	hsa-mir-4315-1	2.0	0.411476	N
TCGA-KO-8404-01A-11R-2314-13	hsa-mir-4315-2	2.0	0.411476	N
TCGA-KO-8404-01A-11R-2314-13	hsa-mir-4316	0.0	0.0	N
TCGA-KO-8404-01A-11R-2314-13	hsa-mir-4317	0.0	0.0	N
TCGA-KO-8404-01A-11R-2314-13	hsa-mir-4318	0.0	0.0	N
TCGA-KO-8404-01A-11R-2314-13	hsa-mir-4319	0.0	0.0	N
TCGA-KO-8404-01A-11R-2314-13	hsa-mir-432	559.0	115.007466	N
TCGA-KO-8404-01A-11R-2314-13	hsa-mir-4320	0.0	0.0	N
TCGA-KO-8404-01A-11R-2314-13	hsa-mir-4321	0.0	0.0	N
TCGA-KO-8404-01A-11R-2314-13	hsa-mir-4322	0.0	0.0	N
TCGA-KO-8404-01A-11R-2314-13	hsa-mir-4323	0.0	0.0	N
TCGA-KO-8404-01A-11R-2314-13	hsa-mir-4324	0.0	0.0	N
TCGA-KO-8404-01A-11R-2314-13	hsa-mir-4325	0.0	0.0	N
TCGA-KO-8404-01A-11R-2314-13	hsa-mir-4326	17.0	3.497544	N
TCGA-KO-8404-01A-11R-2314-13	hsa-mir-4327	0.0	0.0	N
TCGA-KO-8404-01A-11R-2314-13	hsa-mir-4328	0.0	0.0	N
TCGA-KO-8404-01A-11R-2314-13	hsa-mir-4329	0.0	0.0	N
TCGA-KO-8404-01A-11R-2314-13	hsa-mir-433	42.0	8.64099	N
TCGA-KO-8404-01A-11R-2314-13	hsa-mir-4330	0.0	0.0	N
TCGA-KO-8404-01A-11R-2314-13	hsa-mir-448	0.0	0.0	N
TCGA-KO-8404-01A-11R-2314-13	hsa-mir-449a	2.0	0.411476	N
TCGA-KO-8404-01A-11R-2314-13	hsa-mir-449b	1.0	0.205738	N
TCGA-KO-8404-01A-11R-2314-13	hsa-mir-449c	1.0	0.205738	N
TCGA-KO-8404-01A-11R-2314-13	hsa-mir-450a-1	65.0	13.372961	N
TCGA-KO-8404-01A-11R-2314-13	hsa-mir-450a-2	70.0	14.401651	N
TCGA-KO-8404-01A-11R-2314-13	hsa-mir-450b	164.0	33.74101	N
TCGA-KO-8404-01A-11R-2314-13	hsa-mir-451	1984.0	408.183923	N
TCGA-KO-8404-01A-11R-2314-13	hsa-mir-452	45.0	9.258204	N
TCGA-KO-8404-01A-11R-2314-13	hsa-mir-454	44.0	9.052466	N
TCGA-KO-8404-01A-11R-2314-13	hsa-mir-455	7120.0	1464.853595	N
TCGA-KO-8404-01A-11R-2314-13	hsa-mir-466	13.0	2.674592	N
TCGA-KO-8404-01A-11R-2314-13	hsa-mir-483	2.0	0.411476	N
TCGA-KO-8404-01A-11R-2314-13	hsa-mir-484	495.0	101.840243	N
TCGA-KO-8404-01A-11R-2314-13	hsa-mir-485	440.0	90.52466	N
TCGA-KO-8404-01A-11R-2314-13	hsa-mir-486	718.0	147.719787	N
TCGA-KO-8404-01A-11R-2314-13	hsa-mir-487a	86.0	17.693456	N
TCGA-KO-8404-01A-11R-2314-13	hsa-mir-487b	542.0	111.509923	N
TCGA-KO-8404-01A-11R-2314-13	hsa-mir-488	0.0	0.0	N
TCGA-KO-8404-01A-11R-2314-13	hsa-mir-489	3.0	0.617214	N
TCGA-KO-8404-01A-11R-2314-13	hsa-mir-490	1.0	0.205738	N
TCGA-KO-8404-01A-11R-2314-13	hsa-mir-491	7.0	1.440165	N
TCGA-KO-8404-01A-11R-2314-13	hsa-mir-492	0.0	0.0	N
TCGA-KO-8404-01A-11R-2314-13	hsa-mir-493	1061.0	218.287874	N
TCGA-KO-8404-01A-11R-2314-13	hsa-mir-494	55.0	11.315583	N
TCGA-KO-8404-01A-11R-2314-13	hsa-mir-495	352.0	72.419728	N
TCGA-KO-8404-01A-11R-2314-13	hsa-mir-496	337.0	69.33366	N
TCGA-KO-8404-01A-11R-2314-13	hsa-mir-497	98.0	20.162311	N
TCGA-KO-8404-01A-11R-2314-13	hsa-mir-498	6.0	1.234427	N
TCGA-KO-8404-01A-11R-2314-13	hsa-mir-499	1.0	0.205738	N
TCGA-KO-8404-01A-11R-2314-13	hsa-mir-500a	973.0	200.182942	Y
TCGA-KO-8404-01A-11R-2314-13	hsa-mir-500b	24.0	4.937709	Y
TCGA-KO-8404-01A-11R-2314-13	hsa-mir-501	182.0	37.444291	N
TCGA-KO-8404-01A-11R-2314-13	hsa-mir-502	35.0	7.200825	Y
TCGA-KO-8404-01A-11R-2314-13	hsa-mir-503	155.0	31.889369	N
TCGA-KO-8404-01A-11R-2314-13	hsa-mir-504	1.0	0.205738	N
TCGA-KO-8404-01A-11R-2314-13	hsa-mir-505	249.0	51.228728	N
TCGA-KO-8404-01A-11R-2314-13	hsa-mir-506	1.0	0.205738	N
TCGA-KO-8404-01A-11R-2314-13	hsa-mir-507	1.0	0.205738	N
TCGA-KO-8404-01A-11R-2314-13	hsa-mir-508	119.0	24.482806	N
TCGA-KO-8404-01A-11R-2314-13	hsa-mir-509-1	23.0	4.731971	N
TCGA-KO-8404-01A-11R-2314-13	hsa-mir-509-2	13.0	2.674592	N
TCGA-KO-8404-01A-11R-2314-13	hsa-mir-509-3	20.0	4.114757	N
TCGA-KO-8404-01A-11R-2314-13	hsa-mir-510	0.0	0.0	N
TCGA-KO-8404-01A-11R-2314-13	hsa-mir-511-1	80.0	16.459029	N
TCGA-KO-8404-01A-11R-2314-13	hsa-mir-511-2	78.0	16.047553	N
TCGA-KO-8404-01A-11R-2314-13	hsa-mir-512-1	63.0	12.961485	N
TCGA-KO-8404-01A-11R-2314-13	hsa-mir-512-2	48.0	9.875417	N
TCGA-KO-8404-01A-11R-2314-13	hsa-mir-513a-1	0.0	0.0	N
TCGA-KO-8404-01A-11R-2314-13	hsa-mir-513a-2	0.0	0.0	N
TCGA-KO-8404-01A-11R-2314-13	hsa-mir-513b	0.0	0.0	N
TCGA-KO-8404-01A-11R-2314-13	hsa-mir-513c	2.0	0.411476	N
TCGA-KO-8404-01A-11R-2314-13	hsa-mir-514-1	11.0	2.263117	N
TCGA-KO-8404-01A-11R-2314-13	hsa-mir-514-2	16.0	3.291806	N
TCGA-KO-8404-01A-11R-2314-13	hsa-mir-514-3	20.0	4.114757	N
TCGA-KO-8404-01A-11R-2314-13	hsa-mir-514b	0.0	0.0	N
TCGA-KO-8404-01A-11R-2314-13	hsa-mir-515-1	12.0	2.468854	N
TCGA-KO-8404-01A-11R-2314-13	hsa-mir-515-2	4.0	0.822951	N
TCGA-KO-8404-01A-11R-2314-13	hsa-mir-516a-1	24.0	4.937709	Y
TCGA-KO-8404-01A-11R-2314-13	hsa-mir-516a-2	16.0	3.291806	N
TCGA-KO-8404-01A-11R-2314-13	hsa-mir-516b-1	8.0	1.645903	N
TCGA-KO-8404-01A-11R-2314-13	hsa-mir-516b-2	3.0	0.617214	N
TCGA-KO-8404-01A-11R-2314-13	hsa-mir-517a	36.0	7.406563	Y
TCGA-KO-8404-01A-11R-2314-13	hsa-mir-517b	34.0	6.995087	Y
TCGA-KO-8404-01A-11R-2314-13	hsa-mir-517c	8.0	1.645903	Y
TCGA-KO-8404-01A-11R-2314-13	hsa-mir-518a-1	30.0	6.172136	Y
TCGA-KO-8404-01A-11R-2314-13	hsa-mir-518a-2	19.0	3.909019	Y
TCGA-KO-8404-01A-11R-2314-13	hsa-mir-518b	52.0	10.698369	N
TCGA-KO-8404-01A-11R-2314-13	hsa-mir-518c	42.0	8.64099	N
TCGA-KO-8404-01A-11R-2314-13	hsa-mir-518d	2.0	0.411476	N
TCGA-KO-8404-01A-11R-2314-13	hsa-mir-518e	37.0	7.612301	Y
TCGA-KO-8404-01A-11R-2314-13	hsa-mir-518f	57.0	11.727058	N
TCGA-KO-8404-01A-11R-2314-13	hsa-mir-519a-1	144.0	29.626252	N
TCGA-KO-8404-01A-11R-2314-13	hsa-mir-519a-2	105.0	21.602476	Y
TCGA-KO-8404-01A-11R-2314-13	hsa-mir-519b	3.0	0.617214	N
TCGA-KO-8404-01A-11R-2314-13	hsa-mir-519c	32.0	6.583612	N
TCGA-KO-8404-01A-11R-2314-13	hsa-mir-519d	16.0	3.291806	N
TCGA-KO-8404-01A-11R-2314-13	hsa-mir-519e	0.0	0.0	N
TCGA-KO-8404-01A-11R-2314-13	hsa-mir-520a	111.0	22.836903	N
TCGA-KO-8404-01A-11R-2314-13	hsa-mir-520b	73.0	15.018864	Y
TCGA-KO-8404-01A-11R-2314-13	hsa-mir-520c	20.0	4.114757	Y
TCGA-KO-8404-01A-11R-2314-13	hsa-mir-520d	17.0	3.497544	N
TCGA-KO-8404-01A-11R-2314-13	hsa-mir-520e	16.0	3.291806	N
TCGA-KO-8404-01A-11R-2314-13	hsa-mir-520f	55.0	11.315583	Y
TCGA-KO-8404-01A-11R-2314-13	hsa-mir-520g	19.0	3.909019	Y
TCGA-KO-8404-01A-11R-2314-13	hsa-mir-520h	14.0	2.88033	Y
TCGA-KO-8404-01A-11R-2314-13	hsa-mir-521-1	12.0	2.468854	N
TCGA-KO-8404-01A-11R-2314-13	hsa-mir-521-2	1.0	0.205738	N
TCGA-KO-8404-01A-11R-2314-13	hsa-mir-522	49.0	10.081155	Y
TCGA-KO-8404-01A-11R-2314-13	hsa-mir-523	18.0	3.703282	N
TCGA-KO-8404-01A-11R-2314-13	hsa-mir-524	4.0	0.822951	N
TCGA-KO-8404-01A-11R-2314-13	hsa-mir-525	49.0	10.081155	Y
TCGA-KO-8404-01A-11R-2314-13	hsa-mir-526a-1	0.0	0.0	N
TCGA-KO-8404-01A-11R-2314-13	hsa-mir-526a-2	3.0	0.617214	N
TCGA-KO-8404-01A-11R-2314-13	hsa-mir-526b	148.0	30.449204	N
TCGA-KO-8404-01A-11R-2314-13	hsa-mir-527	22.0	4.526233	Y
TCGA-KO-8404-01A-11R-2314-13	hsa-mir-532	4725.0	972.11141	N
TCGA-KO-8404-01A-11R-2314-13	hsa-mir-539	606.0	124.677146	N
TCGA-KO-8404-01A-11R-2314-13	hsa-mir-541	22.0	4.526233	N
TCGA-KO-8404-01A-11R-2314-13	hsa-mir-542	2107.0	433.48968	N
TCGA-KO-8404-01A-11R-2314-13	hsa-mir-543	90.0	18.516408	N
TCGA-KO-8404-01A-11R-2314-13	hsa-mir-544	1.0	0.205738	N
TCGA-KO-8404-01A-11R-2314-13	hsa-mir-544b	0.0	0.0	N
TCGA-KO-8404-01A-11R-2314-13	hsa-mir-545	7.0	1.440165	N
TCGA-KO-8404-01A-11R-2314-13	hsa-mir-548a-1	0.0	0.0	N
TCGA-KO-8404-01A-11R-2314-13	hsa-mir-548a-2	0.0	0.0	N
TCGA-KO-8404-01A-11R-2314-13	hsa-mir-548a-3	0.0	0.0	N
TCGA-KO-8404-01A-11R-2314-13	hsa-mir-548aa-1	0.0	0.0	N
TCGA-KO-8404-01A-11R-2314-13	hsa-mir-548aa-2	0.0	0.0	N
TCGA-KO-8404-01A-11R-2314-13	hsa-mir-548b	1.0	0.205738	N
TCGA-KO-8404-01A-11R-2314-13	hsa-mir-548c	0.0	0.0	N
TCGA-KO-8404-01A-11R-2314-13	hsa-mir-548d-1	1.0	0.205738	N
TCGA-KO-8404-01A-11R-2314-13	hsa-mir-548d-2	0.0	0.0	N
TCGA-KO-8404-01A-11R-2314-13	hsa-mir-548e	1.0	0.205738	N
TCGA-KO-8404-01A-11R-2314-13	hsa-mir-548f-1	0.0	0.0	N
TCGA-KO-8404-01A-11R-2314-13	hsa-mir-548f-2	0.0	0.0	N
TCGA-KO-8404-01A-11R-2314-13	hsa-mir-548f-3	0.0	0.0	N
TCGA-KO-8404-01A-11R-2314-13	hsa-mir-548f-4	0.0	0.0	N
TCGA-KO-8404-01A-11R-2314-13	hsa-mir-548f-5	0.0	0.0	N
TCGA-KO-8404-01A-11R-2314-13	hsa-mir-548g	0.0	0.0	N
TCGA-KO-8404-01A-11R-2314-13	hsa-mir-548h-1	0.0	0.0	N
TCGA-KO-8404-01A-11R-2314-13	hsa-mir-548h-2	0.0	0.0	N
TCGA-KO-8404-01A-11R-2314-13	hsa-mir-548h-3	0.0	0.0	N
TCGA-KO-8404-01A-11R-2314-13	hsa-mir-548h-4	0.0	0.0	N
TCGA-KO-8404-01A-11R-2314-13	hsa-mir-548i-1	0.0	0.0	N
TCGA-KO-8404-01A-11R-2314-13	hsa-mir-548i-2	0.0	0.0	N
TCGA-KO-8404-01A-11R-2314-13	hsa-mir-548i-3	0.0	0.0	N
TCGA-KO-8404-01A-11R-2314-13	hsa-mir-548i-4	0.0	0.0	N
TCGA-KO-8404-01A-11R-2314-13	hsa-mir-548j	3.0	0.617214	N
TCGA-KO-8404-01A-11R-2314-13	hsa-mir-548k	3.0	0.617214	N
TCGA-KO-8404-01A-11R-2314-13	hsa-mir-548l	2.0	0.411476	N
TCGA-KO-8404-01A-11R-2314-13	hsa-mir-548m	0.0	0.0	N
TCGA-KO-8404-01A-11R-2314-13	hsa-mir-548n	0.0	0.0	N
TCGA-KO-8404-01A-11R-2314-13	hsa-mir-548o	0.0	0.0	N
TCGA-KO-8404-01A-11R-2314-13	hsa-mir-548p	0.0	0.0	N
TCGA-KO-8404-01A-11R-2314-13	hsa-mir-548q	1.0	0.205738	N
TCGA-KO-8404-01A-11R-2314-13	hsa-mir-548s	5.0	1.028689	N
TCGA-KO-8404-01A-11R-2314-13	hsa-mir-548t	0.0	0.0	N
TCGA-KO-8404-01A-11R-2314-13	hsa-mir-548u	0.0	0.0	N
TCGA-KO-8404-01A-11R-2314-13	hsa-mir-548v	5.0	1.028689	N
TCGA-KO-8404-01A-11R-2314-13	hsa-mir-548w	0.0	0.0	N
TCGA-KO-8404-01A-11R-2314-13	hsa-mir-548x	2.0	0.411476	N
TCGA-KO-8404-01A-11R-2314-13	hsa-mir-548y	2.0	0.411476	N
TCGA-KO-8404-01A-11R-2314-13	hsa-mir-548z	0.0	0.0	N
TCGA-KO-8404-01A-11R-2314-13	hsa-mir-549	29.0	5.966398	N
TCGA-KO-8404-01A-11R-2314-13	hsa-mir-550a-1	27.0	5.554922	N
TCGA-KO-8404-01A-11R-2314-13	hsa-mir-550a-2	21.0	4.320495	N
TCGA-KO-8404-01A-11R-2314-13	hsa-mir-550b-1	0.0	0.0	N
TCGA-KO-8404-01A-11R-2314-13	hsa-mir-550b-2	0.0	0.0	N
TCGA-KO-8404-01A-11R-2314-13	hsa-mir-551a	2.0	0.411476	N
TCGA-KO-8404-01A-11R-2314-13	hsa-mir-551b	56.0	11.52132	N
TCGA-KO-8404-01A-11R-2314-13	hsa-mir-552	22.0	4.526233	N
TCGA-KO-8404-01A-11R-2314-13	hsa-mir-553	0.0	0.0	N
TCGA-KO-8404-01A-11R-2314-13	hsa-mir-554	1.0	0.205738	N
TCGA-KO-8404-01A-11R-2314-13	hsa-mir-555	0.0	0.0	N
TCGA-KO-8404-01A-11R-2314-13	hsa-mir-556	0.0	0.0	N
TCGA-KO-8404-01A-11R-2314-13	hsa-mir-557	0.0	0.0	N
TCGA-KO-8404-01A-11R-2314-13	hsa-mir-558	0.0	0.0	N
TCGA-KO-8404-01A-11R-2314-13	hsa-mir-559	0.0	0.0	N
TCGA-KO-8404-01A-11R-2314-13	hsa-mir-561	2.0	0.411476	N
TCGA-KO-8404-01A-11R-2314-13	hsa-mir-562	0.0	0.0	N
TCGA-KO-8404-01A-11R-2314-13	hsa-mir-563	0.0	0.0	N
TCGA-KO-8404-01A-11R-2314-13	hsa-mir-564	0.0	0.0	N
TCGA-KO-8404-01A-11R-2314-13	hsa-mir-566	0.0	0.0	N
TCGA-KO-8404-01A-11R-2314-13	hsa-mir-567	0.0	0.0	N
TCGA-KO-8404-01A-11R-2314-13	hsa-mir-568	0.0	0.0	N
TCGA-KO-8404-01A-11R-2314-13	hsa-mir-569	0.0	0.0	N
TCGA-KO-8404-01A-11R-2314-13	hsa-mir-570	1.0	0.205738	N
TCGA-KO-8404-01A-11R-2314-13	hsa-mir-571	0.0	0.0	N
TCGA-KO-8404-01A-11R-2314-13	hsa-mir-572	0.0	0.0	N
TCGA-KO-8404-01A-11R-2314-13	hsa-mir-573	0.0	0.0	N
TCGA-KO-8404-01A-11R-2314-13	hsa-mir-574	1670.0	343.582234	N
TCGA-KO-8404-01A-11R-2314-13	hsa-mir-575	0.0	0.0	N
TCGA-KO-8404-01A-11R-2314-13	hsa-mir-576	83.0	17.076243	N
TCGA-KO-8404-01A-11R-2314-13	hsa-mir-577	2.0	0.411476	N
TCGA-KO-8404-01A-11R-2314-13	hsa-mir-578	0.0	0.0	N
TCGA-KO-8404-01A-11R-2314-13	hsa-mir-579	4.0	0.822951	N
TCGA-KO-8404-01A-11R-2314-13	hsa-mir-580	4.0	0.822951	N
TCGA-KO-8404-01A-11R-2314-13	hsa-mir-581	4.0	0.822951	N
TCGA-KO-8404-01A-11R-2314-13	hsa-mir-582	898.0	184.752602	N
TCGA-KO-8404-01A-11R-2314-13	hsa-mir-583	0.0	0.0	N
TCGA-KO-8404-01A-11R-2314-13	hsa-mir-584	167.0	34.358223	N
TCGA-KO-8404-01A-11R-2314-13	hsa-mir-585	0.0	0.0	N
TCGA-KO-8404-01A-11R-2314-13	hsa-mir-586	0.0	0.0	N
TCGA-KO-8404-01A-11R-2314-13	hsa-mir-587	0.0	0.0	N
TCGA-KO-8404-01A-11R-2314-13	hsa-mir-588	0.0	0.0	N
TCGA-KO-8404-01A-11R-2314-13	hsa-mir-589	421.0	86.615641	N
TCGA-KO-8404-01A-11R-2314-13	hsa-mir-590	136.0	27.98035	N
TCGA-KO-8404-01A-11R-2314-13	hsa-mir-591	0.0	0.0	N
TCGA-KO-8404-01A-11R-2314-13	hsa-mir-592	4.0	0.822951	N
TCGA-KO-8404-01A-11R-2314-13	hsa-mir-593	0.0	0.0	N
TCGA-KO-8404-01A-11R-2314-13	hsa-mir-595	0.0	0.0	N
TCGA-KO-8404-01A-11R-2314-13	hsa-mir-596	0.0	0.0	N
TCGA-KO-8404-01A-11R-2314-13	hsa-mir-597	0.0	0.0	N
TCGA-KO-8404-01A-11R-2314-13	hsa-mir-598	94.0	19.339359	N
TCGA-KO-8404-01A-11R-2314-13	hsa-mir-599	0.0	0.0	N
TCGA-KO-8404-01A-11R-2314-13	hsa-mir-600	0.0	0.0	N
TCGA-KO-8404-01A-11R-2314-13	hsa-mir-601	0.0	0.0	N
TCGA-KO-8404-01A-11R-2314-13	hsa-mir-602	0.0	0.0	N
TCGA-KO-8404-01A-11R-2314-13	hsa-mir-603	0.0	0.0	N
TCGA-KO-8404-01A-11R-2314-13	hsa-mir-604	0.0	0.0	N
TCGA-KO-8404-01A-11R-2314-13	hsa-mir-605	0.0	0.0	N
TCGA-KO-8404-01A-11R-2314-13	hsa-mir-606	0.0	0.0	N
TCGA-KO-8404-01A-11R-2314-13	hsa-mir-607	0.0	0.0	N
TCGA-KO-8404-01A-11R-2314-13	hsa-mir-608	0.0	0.0	N
TCGA-KO-8404-01A-11R-2314-13	hsa-mir-609	0.0	0.0	N
TCGA-KO-8404-01A-11R-2314-13	hsa-mir-610	0.0	0.0	N
TCGA-KO-8404-01A-11R-2314-13	hsa-mir-611	0.0	0.0	N
TCGA-KO-8404-01A-11R-2314-13	hsa-mir-612	3.0	0.617214	N
TCGA-KO-8404-01A-11R-2314-13	hsa-mir-613	0.0	0.0	N
TCGA-KO-8404-01A-11R-2314-13	hsa-mir-614	0.0	0.0	N
TCGA-KO-8404-01A-11R-2314-13	hsa-mir-615	14.0	2.88033	N
TCGA-KO-8404-01A-11R-2314-13	hsa-mir-616	50.0	10.286893	N
TCGA-KO-8404-01A-11R-2314-13	hsa-mir-617	0.0	0.0	N
TCGA-KO-8404-01A-11R-2314-13	hsa-mir-618	2.0	0.411476	N
TCGA-KO-8404-01A-11R-2314-13	hsa-mir-619	0.0	0.0	N
TCGA-KO-8404-01A-11R-2314-13	hsa-mir-620	0.0	0.0	N
TCGA-KO-8404-01A-11R-2314-13	hsa-mir-621	0.0	0.0	N
TCGA-KO-8404-01A-11R-2314-13	hsa-mir-622	0.0	0.0	N
TCGA-KO-8404-01A-11R-2314-13	hsa-mir-623	0.0	0.0	N
TCGA-KO-8404-01A-11R-2314-13	hsa-mir-624	7.0	1.440165	N
TCGA-KO-8404-01A-11R-2314-13	hsa-mir-625	965.0	198.537039	N
TCGA-KO-8404-01A-11R-2314-13	hsa-mir-626	0.0	0.0	N
TCGA-KO-8404-01A-11R-2314-13	hsa-mir-627	3.0	0.617214	N
TCGA-KO-8404-01A-11R-2314-13	hsa-mir-628	20.0	4.114757	N
TCGA-KO-8404-01A-11R-2314-13	hsa-mir-629	656.0	134.964039	N
TCGA-KO-8404-01A-11R-2314-13	hsa-mir-630	0.0	0.0	N
TCGA-KO-8404-01A-11R-2314-13	hsa-mir-631	0.0	0.0	N
TCGA-KO-8404-01A-11R-2314-13	hsa-mir-632	3.0	0.617214	N
TCGA-KO-8404-01A-11R-2314-13	hsa-mir-633	0.0	0.0	N
TCGA-KO-8404-01A-11R-2314-13	hsa-mir-634	0.0	0.0	N
TCGA-KO-8404-01A-11R-2314-13	hsa-mir-635	0.0	0.0	N
TCGA-KO-8404-01A-11R-2314-13	hsa-mir-636	2.0	0.411476	N
TCGA-KO-8404-01A-11R-2314-13	hsa-mir-637	0.0	0.0	N
TCGA-KO-8404-01A-11R-2314-13	hsa-mir-638	0.0	0.0	N
TCGA-KO-8404-01A-11R-2314-13	hsa-mir-639	1.0	0.205738	N
TCGA-KO-8404-01A-11R-2314-13	hsa-mir-640	0.0	0.0	N
TCGA-KO-8404-01A-11R-2314-13	hsa-mir-641	0.0	0.0	N
TCGA-KO-8404-01A-11R-2314-13	hsa-mir-642a	23.0	4.731971	N
TCGA-KO-8404-01A-11R-2314-13	hsa-mir-642b	0.0	0.0	N
TCGA-KO-8404-01A-11R-2314-13	hsa-mir-643	4.0	0.822951	N
TCGA-KO-8404-01A-11R-2314-13	hsa-mir-644	0.0	0.0	N
TCGA-KO-8404-01A-11R-2314-13	hsa-mir-645	0.0	0.0	N
TCGA-KO-8404-01A-11R-2314-13	hsa-mir-646	0.0	0.0	N
TCGA-KO-8404-01A-11R-2314-13	hsa-mir-647	0.0	0.0	N
TCGA-KO-8404-01A-11R-2314-13	hsa-mir-648	0.0	0.0	N
TCGA-KO-8404-01A-11R-2314-13	hsa-mir-649	0.0	0.0	N
TCGA-KO-8404-01A-11R-2314-13	hsa-mir-650	0.0	0.0	N
TCGA-KO-8404-01A-11R-2314-13	hsa-mir-651	6.0	1.234427	N
TCGA-KO-8404-01A-11R-2314-13	hsa-mir-652	102.0	20.985262	N
TCGA-KO-8404-01A-11R-2314-13	hsa-mir-653	96.0	19.750835	N
TCGA-KO-8404-01A-11R-2314-13	hsa-mir-654	2745.0	564.750438	N
TCGA-KO-8404-01A-11R-2314-13	hsa-mir-655	162.0	33.329534	N
TCGA-KO-8404-01A-11R-2314-13	hsa-mir-656	61.0	12.55001	N
TCGA-KO-8404-01A-11R-2314-13	hsa-mir-657	0.0	0.0	N
TCGA-KO-8404-01A-11R-2314-13	hsa-mir-658	2.0	0.411476	N
TCGA-KO-8404-01A-11R-2314-13	hsa-mir-659	9.0	1.851641	N
TCGA-KO-8404-01A-11R-2314-13	hsa-mir-660	174.0	35.798388	N
TCGA-KO-8404-01A-11R-2314-13	hsa-mir-661	0.0	0.0	N
TCGA-KO-8404-01A-11R-2314-13	hsa-mir-662	0.0	0.0	N
TCGA-KO-8404-01A-11R-2314-13	hsa-mir-663	2.0	0.411476	N
TCGA-KO-8404-01A-11R-2314-13	hsa-mir-663b	0.0	0.0	N
TCGA-KO-8404-01A-11R-2314-13	hsa-mir-664	126.0	25.922971	N
TCGA-KO-8404-01A-11R-2314-13	hsa-mir-665	16.0	3.291806	N
TCGA-KO-8404-01A-11R-2314-13	hsa-mir-668	2.0	0.411476	N
TCGA-KO-8404-01A-11R-2314-13	hsa-mir-670	0.0	0.0	N
TCGA-KO-8404-01A-11R-2314-13	hsa-mir-671	45.0	9.258204	N
TCGA-KO-8404-01A-11R-2314-13	hsa-mir-675	173.0	35.592651	N
TCGA-KO-8404-01A-11R-2314-13	hsa-mir-676	12.0	2.468854	N
TCGA-KO-8404-01A-11R-2314-13	hsa-mir-7-1	273.0	56.166437	N
TCGA-KO-8404-01A-11R-2314-13	hsa-mir-7-2	6.0	1.234427	N
TCGA-KO-8404-01A-11R-2314-13	hsa-mir-7-3	3.0	0.617214	N
TCGA-KO-8404-01A-11R-2314-13	hsa-mir-708	442.0	90.936136	N
TCGA-KO-8404-01A-11R-2314-13	hsa-mir-711	0.0	0.0	N
TCGA-KO-8404-01A-11R-2314-13	hsa-mir-718	0.0	0.0	N
TCGA-KO-8404-01A-11R-2314-13	hsa-mir-720	1.0	0.205738	N
TCGA-KO-8404-01A-11R-2314-13	hsa-mir-744	230.0	47.319709	N
TCGA-KO-8404-01A-11R-2314-13	hsa-mir-758	1239.0	254.909214	N
TCGA-KO-8404-01A-11R-2314-13	hsa-mir-759	0.0	0.0	N
TCGA-KO-8404-01A-11R-2314-13	hsa-mir-760	8.0	1.645903	N
TCGA-KO-8404-01A-11R-2314-13	hsa-mir-761	0.0	0.0	N
TCGA-KO-8404-01A-11R-2314-13	hsa-mir-762	0.0	0.0	N
TCGA-KO-8404-01A-11R-2314-13	hsa-mir-764	0.0	0.0	N
TCGA-KO-8404-01A-11R-2314-13	hsa-mir-765	2.0	0.411476	N
TCGA-KO-8404-01A-11R-2314-13	hsa-mir-766	55.0	11.315583	N
TCGA-KO-8404-01A-11R-2314-13	hsa-mir-767	721.0	148.337	N
TCGA-KO-8404-01A-11R-2314-13	hsa-mir-769	74.0	15.224602	N
TCGA-KO-8404-01A-11R-2314-13	hsa-mir-770	3.0	0.617214	N
TCGA-KO-8404-01A-11R-2314-13	hsa-mir-802	0.0	0.0	N
TCGA-KO-8404-01A-11R-2314-13	hsa-mir-873	1.0	0.205738	N
TCGA-KO-8404-01A-11R-2314-13	hsa-mir-874	103.0	21.191	N
TCGA-KO-8404-01A-11R-2314-13	hsa-mir-875	0.0	0.0	N
TCGA-KO-8404-01A-11R-2314-13	hsa-mir-876	0.0	0.0	N
TCGA-KO-8404-01A-11R-2314-13	hsa-mir-877	2.0	0.411476	N
TCGA-KO-8404-01A-11R-2314-13	hsa-mir-885	1.0	0.205738	N
TCGA-KO-8404-01A-11R-2314-13	hsa-mir-887	56.0	11.52132	N
TCGA-KO-8404-01A-11R-2314-13	hsa-mir-888	2.0	0.411476	N
TCGA-KO-8404-01A-11R-2314-13	hsa-mir-889	1152.0	237.01002	N
TCGA-KO-8404-01A-11R-2314-13	hsa-mir-890	0.0	0.0	N
TCGA-KO-8404-01A-11R-2314-13	hsa-mir-891a	381.0	78.386126	N
TCGA-KO-8404-01A-11R-2314-13	hsa-mir-891b	0.0	0.0	N
TCGA-KO-8404-01A-11R-2314-13	hsa-mir-892a	6.0	1.234427	N
TCGA-KO-8404-01A-11R-2314-13	hsa-mir-892b	2.0	0.411476	N
TCGA-KO-8404-01A-11R-2314-13	hsa-mir-9-1	400.0	82.295146	N
TCGA-KO-8404-01A-11R-2314-13	hsa-mir-9-2	401.0	82.500884	N
TCGA-KO-8404-01A-11R-2314-13	hsa-mir-9-3	0.0	0.0	N
TCGA-KO-8404-01A-11R-2314-13	hsa-mir-920	0.0	0.0	N
TCGA-KO-8404-01A-11R-2314-13	hsa-mir-921	0.0	0.0	N
TCGA-KO-8404-01A-11R-2314-13	hsa-mir-922	0.0	0.0	N
TCGA-KO-8404-01A-11R-2314-13	hsa-mir-924	0.0	0.0	N
TCGA-KO-8404-01A-11R-2314-13	hsa-mir-92a-1	1478.0	304.080564	N
TCGA-KO-8404-01A-11R-2314-13	hsa-mir-92a-2	31628.0	6507.077177	N
TCGA-KO-8404-01A-11R-2314-13	hsa-mir-92b	737.0	151.628806	N
TCGA-KO-8404-01A-11R-2314-13	hsa-mir-93	24826.0	5107.648223	N
TCGA-KO-8404-01A-11R-2314-13	hsa-mir-933	0.0	0.0	N
TCGA-KO-8404-01A-11R-2314-13	hsa-mir-934	0.0	0.0	N
TCGA-KO-8404-01A-11R-2314-13	hsa-mir-935	23.0	4.731971	N
TCGA-KO-8404-01A-11R-2314-13	hsa-mir-936	0.0	0.0	N
TCGA-KO-8404-01A-11R-2314-13	hsa-mir-937	12.0	2.468854	N
TCGA-KO-8404-01A-11R-2314-13	hsa-mir-938	0.0	0.0	N
TCGA-KO-8404-01A-11R-2314-13	hsa-mir-939	9.0	1.851641	N
TCGA-KO-8404-01A-11R-2314-13	hsa-mir-940	30.0	6.172136	N
TCGA-KO-8404-01A-11R-2314-13	hsa-mir-941-1	0.0	0.0	N
TCGA-KO-8404-01A-11R-2314-13	hsa-mir-941-3	0.0	0.0	N
TCGA-KO-8404-01A-11R-2314-13	hsa-mir-941-4	0.0	0.0	N
TCGA-KO-8404-01A-11R-2314-13	hsa-mir-942	33.0	6.78935	N
TCGA-KO-8404-01A-11R-2314-13	hsa-mir-943	0.0	0.0	N
TCGA-KO-8404-01A-11R-2314-13	hsa-mir-944	8.0	1.645903	N
TCGA-KO-8404-01A-11R-2314-13	hsa-mir-95	6.0	1.234427	N
TCGA-KO-8404-01A-11R-2314-13	hsa-mir-96	2.0	0.411476	N
TCGA-KO-8404-01A-11R-2314-13	hsa-mir-98	285.0	58.635291	N
TCGA-KO-8404-01A-11R-2314-13	hsa-mir-99a	6574.0	1352.520721	Y
TCGA-KO-8404-01A-11R-2314-13	hsa-mir-99b	212549.0	43729.377351	N
