# Supplementary material for: Dysfunctional miRNA-Mediated Regulation in Chromophobe Renal Cell Carcinoma
Source: PLoS One. 2016 Jun 3;11(6):e0156324. doi: 10.1371/journal.pone.0156324 (PMC4892590; doi:10.1371/journal.pone.0156324)
Supplement: S1 File — (ZIP) [file pone.0156324.s001.zip › S1_File miRNA expression profile downloaded from TCGA/case/bcgsc.ca__IlluminaHiSeq_miRNASeq__TCGA-KO-8405-01A-11R-2314-13__mirna_quantification.txt]

barcode	miRNA_ID	read_count	reads_per_million_miRNA_mapped	cross-mapped
TCGA-KO-8405-01A-11R-2314-13	hsa-let-7a-1	31876.0	6024.503984	N
TCGA-KO-8405-01A-11R-2314-13	hsa-let-7a-2	62914.0	11890.627546	Y
TCGA-KO-8405-01A-11R-2314-13	hsa-let-7a-3	31531.0	5959.299633	N
TCGA-KO-8405-01A-11R-2314-13	hsa-let-7b	59701.0	11283.376595	N
TCGA-KO-8405-01A-11R-2314-13	hsa-let-7c	9399.0	1776.393304	Y
TCGA-KO-8405-01A-11R-2314-13	hsa-let-7d	2216.0	418.819828	N
TCGA-KO-8405-01A-11R-2314-13	hsa-let-7e	7217.0	1363.999412	N
TCGA-KO-8405-01A-11R-2314-13	hsa-let-7f-1	78.0	14.741853	N
TCGA-KO-8405-01A-11R-2314-13	hsa-let-7f-2	44120.0	8338.596931	N
TCGA-KO-8405-01A-11R-2314-13	hsa-let-7g	3550.0	670.943316	N
TCGA-KO-8405-01A-11R-2314-13	hsa-let-7i	1692.0	319.784814	N
TCGA-KO-8405-01A-11R-2314-13	hsa-mir-1-1	0.0	0.0	N
TCGA-KO-8405-01A-11R-2314-13	hsa-mir-1-2	31.0	5.858942	N
TCGA-KO-8405-01A-11R-2314-13	hsa-mir-100	30983.0	5855.728665	Y
TCGA-KO-8405-01A-11R-2314-13	hsa-mir-101-1	90137.0	17035.72329	N
TCGA-KO-8405-01A-11R-2314-13	hsa-mir-101-2	165.0	31.184689	N
TCGA-KO-8405-01A-11R-2314-13	hsa-mir-103-1	66228.0	12516.967306	Y
TCGA-KO-8405-01A-11R-2314-13	hsa-mir-103-1-as	0.0	0.0	N
TCGA-KO-8405-01A-11R-2314-13	hsa-mir-103-2	42.0	7.937921	N
TCGA-KO-8405-01A-11R-2314-13	hsa-mir-103-2-as	0.0	0.0	N
TCGA-KO-8405-01A-11R-2314-13	hsa-mir-105-1	0.0	0.0	N
TCGA-KO-8405-01A-11R-2314-13	hsa-mir-105-2	0.0	0.0	N
TCGA-KO-8405-01A-11R-2314-13	hsa-mir-106a	21.0	3.96896	Y
TCGA-KO-8405-01A-11R-2314-13	hsa-mir-106b	2160.0	408.235933	N
TCGA-KO-8405-01A-11R-2314-13	hsa-mir-107	340.0	64.25936	Y
TCGA-KO-8405-01A-11R-2314-13	hsa-mir-10a	410243.0	77535.154595	N
TCGA-KO-8405-01A-11R-2314-13	hsa-mir-10b	404001.0	76355.428347	N
TCGA-KO-8405-01A-11R-2314-13	hsa-mir-1178	0.0	0.0	N
TCGA-KO-8405-01A-11R-2314-13	hsa-mir-1179	2.0	0.377996	N
TCGA-KO-8405-01A-11R-2314-13	hsa-mir-1180	26.0	4.913951	N
TCGA-KO-8405-01A-11R-2314-13	hsa-mir-1181	2.0	0.377996	N
TCGA-KO-8405-01A-11R-2314-13	hsa-mir-1182	0.0	0.0	N
TCGA-KO-8405-01A-11R-2314-13	hsa-mir-1183	0.0	0.0	N
TCGA-KO-8405-01A-11R-2314-13	hsa-mir-1184-1	0.0	0.0	N
TCGA-KO-8405-01A-11R-2314-13	hsa-mir-1184-2	0.0	0.0	N
TCGA-KO-8405-01A-11R-2314-13	hsa-mir-1184-3	0.0	0.0	N
TCGA-KO-8405-01A-11R-2314-13	hsa-mir-1185-1	3.0	0.566994	N
TCGA-KO-8405-01A-11R-2314-13	hsa-mir-1185-2	1.0	0.188998	N
TCGA-KO-8405-01A-11R-2314-13	hsa-mir-1193	0.0	0.0	N
TCGA-KO-8405-01A-11R-2314-13	hsa-mir-1197	1.0	0.188998	N
TCGA-KO-8405-01A-11R-2314-13	hsa-mir-1200	0.0	0.0	N
TCGA-KO-8405-01A-11R-2314-13	hsa-mir-1202	0.0	0.0	N
TCGA-KO-8405-01A-11R-2314-13	hsa-mir-1203	0.0	0.0	N
TCGA-KO-8405-01A-11R-2314-13	hsa-mir-1204	0.0	0.0	N
TCGA-KO-8405-01A-11R-2314-13	hsa-mir-1205	0.0	0.0	N
TCGA-KO-8405-01A-11R-2314-13	hsa-mir-1206	0.0	0.0	N
TCGA-KO-8405-01A-11R-2314-13	hsa-mir-1207	0.0	0.0	N
TCGA-KO-8405-01A-11R-2314-13	hsa-mir-1208	0.0	0.0	N
TCGA-KO-8405-01A-11R-2314-13	hsa-mir-122	0.0	0.0	N
TCGA-KO-8405-01A-11R-2314-13	hsa-mir-1224	0.0	0.0	N
TCGA-KO-8405-01A-11R-2314-13	hsa-mir-1225	0.0	0.0	N
TCGA-KO-8405-01A-11R-2314-13	hsa-mir-1226	3.0	0.566994	N
TCGA-KO-8405-01A-11R-2314-13	hsa-mir-1227	1.0	0.188998	N
TCGA-KO-8405-01A-11R-2314-13	hsa-mir-1228	6.0	1.133989	N
TCGA-KO-8405-01A-11R-2314-13	hsa-mir-1229	0.0	0.0	N
TCGA-KO-8405-01A-11R-2314-13	hsa-mir-1231	0.0	0.0	N
TCGA-KO-8405-01A-11R-2314-13	hsa-mir-1233-1	0.0	0.0	N
TCGA-KO-8405-01A-11R-2314-13	hsa-mir-1233-2	0.0	0.0	N
TCGA-KO-8405-01A-11R-2314-13	hsa-mir-1234	0.0	0.0	N
TCGA-KO-8405-01A-11R-2314-13	hsa-mir-1236	0.0	0.0	N
TCGA-KO-8405-01A-11R-2314-13	hsa-mir-1237	1.0	0.188998	N
TCGA-KO-8405-01A-11R-2314-13	hsa-mir-1238	0.0	0.0	N
TCGA-KO-8405-01A-11R-2314-13	hsa-mir-124-1	0.0	0.0	N
TCGA-KO-8405-01A-11R-2314-13	hsa-mir-124-2	0.0	0.0	N
TCGA-KO-8405-01A-11R-2314-13	hsa-mir-124-3	0.0	0.0	N
TCGA-KO-8405-01A-11R-2314-13	hsa-mir-1243	0.0	0.0	N
TCGA-KO-8405-01A-11R-2314-13	hsa-mir-1244-1	0.0	0.0	N
TCGA-KO-8405-01A-11R-2314-13	hsa-mir-1244-2	0.0	0.0	N
TCGA-KO-8405-01A-11R-2314-13	hsa-mir-1244-3	0.0	0.0	N
TCGA-KO-8405-01A-11R-2314-13	hsa-mir-1245	5.0	0.944991	N
TCGA-KO-8405-01A-11R-2314-13	hsa-mir-1246	0.0	0.0	N
TCGA-KO-8405-01A-11R-2314-13	hsa-mir-1247	26.0	4.913951	N
TCGA-KO-8405-01A-11R-2314-13	hsa-mir-1248	5.0	0.944991	N
TCGA-KO-8405-01A-11R-2314-13	hsa-mir-1249	11.0	2.078979	N
TCGA-KO-8405-01A-11R-2314-13	hsa-mir-1250	0.0	0.0	N
TCGA-KO-8405-01A-11R-2314-13	hsa-mir-1251	1.0	0.188998	N
TCGA-KO-8405-01A-11R-2314-13	hsa-mir-1252	0.0	0.0	N
TCGA-KO-8405-01A-11R-2314-13	hsa-mir-1253	0.0	0.0	N
TCGA-KO-8405-01A-11R-2314-13	hsa-mir-1254	1.0	0.188998	N
TCGA-KO-8405-01A-11R-2314-13	hsa-mir-1255a	1.0	0.188998	N
TCGA-KO-8405-01A-11R-2314-13	hsa-mir-1255b-1	0.0	0.0	N
TCGA-KO-8405-01A-11R-2314-13	hsa-mir-1255b-2	0.0	0.0	N
TCGA-KO-8405-01A-11R-2314-13	hsa-mir-1256	1.0	0.188998	N
TCGA-KO-8405-01A-11R-2314-13	hsa-mir-1257	0.0	0.0	N
TCGA-KO-8405-01A-11R-2314-13	hsa-mir-1258	16.0	3.02397	N
TCGA-KO-8405-01A-11R-2314-13	hsa-mir-125a	4287.0	810.234928	N
TCGA-KO-8405-01A-11R-2314-13	hsa-mir-125b-1	3726.0	704.206985	N
TCGA-KO-8405-01A-11R-2314-13	hsa-mir-125b-2	187.0	35.342648	N
TCGA-KO-8405-01A-11R-2314-13	hsa-mir-126	19525.0	3690.188238	N
TCGA-KO-8405-01A-11R-2314-13	hsa-mir-1260	0.0	0.0	N
TCGA-KO-8405-01A-11R-2314-13	hsa-mir-1260b	3.0	0.566994	N
TCGA-KO-8405-01A-11R-2314-13	hsa-mir-1261	0.0	0.0	N
TCGA-KO-8405-01A-11R-2314-13	hsa-mir-1262	5.0	0.944991	N
TCGA-KO-8405-01A-11R-2314-13	hsa-mir-1263	0.0	0.0	N
TCGA-KO-8405-01A-11R-2314-13	hsa-mir-1264	0.0	0.0	N
TCGA-KO-8405-01A-11R-2314-13	hsa-mir-1265	0.0	0.0	N
TCGA-KO-8405-01A-11R-2314-13	hsa-mir-1266	14.0	2.645974	N
TCGA-KO-8405-01A-11R-2314-13	hsa-mir-1267	0.0	0.0	N
TCGA-KO-8405-01A-11R-2314-13	hsa-mir-1268	0.0	0.0	N
TCGA-KO-8405-01A-11R-2314-13	hsa-mir-1269	3.0	0.566994	N
TCGA-KO-8405-01A-11R-2314-13	hsa-mir-127	1544.0	291.813093	N
TCGA-KO-8405-01A-11R-2314-13	hsa-mir-1270-1	0.0	0.0	N
TCGA-KO-8405-01A-11R-2314-13	hsa-mir-1270-2	0.0	0.0	N
TCGA-KO-8405-01A-11R-2314-13	hsa-mir-1271	8.0	1.511985	N
TCGA-KO-8405-01A-11R-2314-13	hsa-mir-1272	0.0	0.0	N
TCGA-KO-8405-01A-11R-2314-13	hsa-mir-1273	0.0	0.0	N
TCGA-KO-8405-01A-11R-2314-13	hsa-mir-1273c	0.0	0.0	N
TCGA-KO-8405-01A-11R-2314-13	hsa-mir-1273d	0.0	0.0	N
TCGA-KO-8405-01A-11R-2314-13	hsa-mir-1274a	0.0	0.0	N
TCGA-KO-8405-01A-11R-2314-13	hsa-mir-1274b	723.0	136.645639	N
TCGA-KO-8405-01A-11R-2314-13	hsa-mir-1275	0.0	0.0	N
TCGA-KO-8405-01A-11R-2314-13	hsa-mir-1276	1.0	0.188998	N
TCGA-KO-8405-01A-11R-2314-13	hsa-mir-1277	7.0	1.322987	N
TCGA-KO-8405-01A-11R-2314-13	hsa-mir-1278	0.0	0.0	N
TCGA-KO-8405-01A-11R-2314-13	hsa-mir-1279	0.0	0.0	N
TCGA-KO-8405-01A-11R-2314-13	hsa-mir-128-1	336.0	63.503367	N
TCGA-KO-8405-01A-11R-2314-13	hsa-mir-128-2	232.0	43.847563	N
TCGA-KO-8405-01A-11R-2314-13	hsa-mir-1280	0.0	0.0	N
TCGA-KO-8405-01A-11R-2314-13	hsa-mir-1281	0.0	0.0	N
TCGA-KO-8405-01A-11R-2314-13	hsa-mir-1282	0.0	0.0	N
TCGA-KO-8405-01A-11R-2314-13	hsa-mir-1283-1	0.0	0.0	N
TCGA-KO-8405-01A-11R-2314-13	hsa-mir-1283-2	0.0	0.0	N
TCGA-KO-8405-01A-11R-2314-13	hsa-mir-1284	0.0	0.0	N
TCGA-KO-8405-01A-11R-2314-13	hsa-mir-1285-1	0.0	0.0	N
TCGA-KO-8405-01A-11R-2314-13	hsa-mir-1285-2	0.0	0.0	N
TCGA-KO-8405-01A-11R-2314-13	hsa-mir-1286	0.0	0.0	N
TCGA-KO-8405-01A-11R-2314-13	hsa-mir-1287	88.0	16.631834	N
TCGA-KO-8405-01A-11R-2314-13	hsa-mir-1288	1.0	0.188998	N
TCGA-KO-8405-01A-11R-2314-13	hsa-mir-1289-1	0.0	0.0	N
TCGA-KO-8405-01A-11R-2314-13	hsa-mir-1289-2	0.0	0.0	N
TCGA-KO-8405-01A-11R-2314-13	hsa-mir-129-1	144.0	27.215729	N
TCGA-KO-8405-01A-11R-2314-13	hsa-mir-129-2	118.0	22.301778	N
TCGA-KO-8405-01A-11R-2314-13	hsa-mir-1290	0.0	0.0	N
TCGA-KO-8405-01A-11R-2314-13	hsa-mir-1291	1.0	0.188998	N
TCGA-KO-8405-01A-11R-2314-13	hsa-mir-1292	1.0	0.188998	N
TCGA-KO-8405-01A-11R-2314-13	hsa-mir-1293	0.0	0.0	N
TCGA-KO-8405-01A-11R-2314-13	hsa-mir-1294	2.0	0.377996	N
TCGA-KO-8405-01A-11R-2314-13	hsa-mir-1295	0.0	0.0	N
TCGA-KO-8405-01A-11R-2314-13	hsa-mir-1296	26.0	4.913951	N
TCGA-KO-8405-01A-11R-2314-13	hsa-mir-1297	0.0	0.0	N
TCGA-KO-8405-01A-11R-2314-13	hsa-mir-1298	0.0	0.0	N
TCGA-KO-8405-01A-11R-2314-13	hsa-mir-1299	0.0	0.0	N
TCGA-KO-8405-01A-11R-2314-13	hsa-mir-1301	30.0	5.669944	N
TCGA-KO-8405-01A-11R-2314-13	hsa-mir-1302-1	0.0	0.0	N
TCGA-KO-8405-01A-11R-2314-13	hsa-mir-1302-10	0.0	0.0	N
TCGA-KO-8405-01A-11R-2314-13	hsa-mir-1302-11	0.0	0.0	N
TCGA-KO-8405-01A-11R-2314-13	hsa-mir-1302-2	0.0	0.0	N
TCGA-KO-8405-01A-11R-2314-13	hsa-mir-1302-3	0.0	0.0	N
TCGA-KO-8405-01A-11R-2314-13	hsa-mir-1302-4	0.0	0.0	N
TCGA-KO-8405-01A-11R-2314-13	hsa-mir-1302-5	0.0	0.0	N
TCGA-KO-8405-01A-11R-2314-13	hsa-mir-1302-6	0.0	0.0	N
TCGA-KO-8405-01A-11R-2314-13	hsa-mir-1302-7	0.0	0.0	N
TCGA-KO-8405-01A-11R-2314-13	hsa-mir-1302-8	0.0	0.0	N
TCGA-KO-8405-01A-11R-2314-13	hsa-mir-1302-9	0.0	0.0	N
TCGA-KO-8405-01A-11R-2314-13	hsa-mir-1303	0.0	0.0	N
TCGA-KO-8405-01A-11R-2314-13	hsa-mir-1304	7.0	1.322987	N
TCGA-KO-8405-01A-11R-2314-13	hsa-mir-1305	3.0	0.566994	N
TCGA-KO-8405-01A-11R-2314-13	hsa-mir-1306	45.0	8.504915	N
TCGA-KO-8405-01A-11R-2314-13	hsa-mir-1307	7772.0	1468.893367	N
TCGA-KO-8405-01A-11R-2314-13	hsa-mir-130a	167.0	31.562686	N
TCGA-KO-8405-01A-11R-2314-13	hsa-mir-130b	35.0	6.614934	N
TCGA-KO-8405-01A-11R-2314-13	hsa-mir-132	504.0	95.255051	N
TCGA-KO-8405-01A-11R-2314-13	hsa-mir-1321	0.0	0.0	N
TCGA-KO-8405-01A-11R-2314-13	hsa-mir-1322	0.0	0.0	N
TCGA-KO-8405-01A-11R-2314-13	hsa-mir-1323	0.0	0.0	N
TCGA-KO-8405-01A-11R-2314-13	hsa-mir-1324	0.0	0.0	N
TCGA-KO-8405-01A-11R-2314-13	hsa-mir-133a-1	10.0	1.889981	Y
TCGA-KO-8405-01A-11R-2314-13	hsa-mir-133a-2	0.0	0.0	N
TCGA-KO-8405-01A-11R-2314-13	hsa-mir-133b	1.0	0.188998	Y
TCGA-KO-8405-01A-11R-2314-13	hsa-mir-134	738.0	139.48061	N
TCGA-KO-8405-01A-11R-2314-13	hsa-mir-135a-1	7.0	1.322987	N
TCGA-KO-8405-01A-11R-2314-13	hsa-mir-135a-2	2.0	0.377996	N
TCGA-KO-8405-01A-11R-2314-13	hsa-mir-135b	8.0	1.511985	N
TCGA-KO-8405-01A-11R-2314-13	hsa-mir-136	48.0	9.07191	N
TCGA-KO-8405-01A-11R-2314-13	hsa-mir-137	1.0	0.188998	N
TCGA-KO-8405-01A-11R-2314-13	hsa-mir-138-1	0.0	0.0	N
TCGA-KO-8405-01A-11R-2314-13	hsa-mir-138-2	0.0	0.0	N
TCGA-KO-8405-01A-11R-2314-13	hsa-mir-139	849.0	160.459402	N
TCGA-KO-8405-01A-11R-2314-13	hsa-mir-140	10850.0	2050.629572	N
TCGA-KO-8405-01A-11R-2314-13	hsa-mir-141	3728.0	704.584981	N
TCGA-KO-8405-01A-11R-2314-13	hsa-mir-142	14520.0	2744.252662	N
TCGA-KO-8405-01A-11R-2314-13	hsa-mir-143	299787.0	56659.178561	N
TCGA-KO-8405-01A-11R-2314-13	hsa-mir-144	2310.0	436.585651	N
TCGA-KO-8405-01A-11R-2314-13	hsa-mir-145	5098.0	963.512401	N
TCGA-KO-8405-01A-11R-2314-13	hsa-mir-1468	105.0	19.844802	N
TCGA-KO-8405-01A-11R-2314-13	hsa-mir-1469	0.0	0.0	N
TCGA-KO-8405-01A-11R-2314-13	hsa-mir-146a	281.0	53.108471	N
TCGA-KO-8405-01A-11R-2314-13	hsa-mir-146b	3194.0	603.659986	N
TCGA-KO-8405-01A-11R-2314-13	hsa-mir-147	0.0	0.0	N
TCGA-KO-8405-01A-11R-2314-13	hsa-mir-1470	0.0	0.0	N
TCGA-KO-8405-01A-11R-2314-13	hsa-mir-1471	0.0	0.0	N
TCGA-KO-8405-01A-11R-2314-13	hsa-mir-147b	3.0	0.566994	N
TCGA-KO-8405-01A-11R-2314-13	hsa-mir-148a	71266.0	13469.13982	N
TCGA-KO-8405-01A-11R-2314-13	hsa-mir-148b	582.0	109.996904	N
TCGA-KO-8405-01A-11R-2314-13	hsa-mir-149	131.0	24.758753	N
TCGA-KO-8405-01A-11R-2314-13	hsa-mir-150	4743.0	896.41807	N
TCGA-KO-8405-01A-11R-2314-13	hsa-mir-151	12172.0	2300.485083	N
TCGA-KO-8405-01A-11R-2314-13	hsa-mir-152	1691.0	319.595816	N
TCGA-KO-8405-01A-11R-2314-13	hsa-mir-153-1	2.0	0.377996	N
TCGA-KO-8405-01A-11R-2314-13	hsa-mir-153-2	31.0	5.858942	N
TCGA-KO-8405-01A-11R-2314-13	hsa-mir-1537	2.0	0.377996	N
TCGA-KO-8405-01A-11R-2314-13	hsa-mir-1538	1.0	0.188998	N
TCGA-KO-8405-01A-11R-2314-13	hsa-mir-1539	0.0	0.0	N
TCGA-KO-8405-01A-11R-2314-13	hsa-mir-154	8.0	1.511985	N
TCGA-KO-8405-01A-11R-2314-13	hsa-mir-155	814.0	153.844467	N
TCGA-KO-8405-01A-11R-2314-13	hsa-mir-15a	925.0	174.823258	N
TCGA-KO-8405-01A-11R-2314-13	hsa-mir-15b	1011.0	191.077096	N
TCGA-KO-8405-01A-11R-2314-13	hsa-mir-16-1	2669.0	504.435975	N
TCGA-KO-8405-01A-11R-2314-13	hsa-mir-16-2	20.0	3.779962	N
TCGA-KO-8405-01A-11R-2314-13	hsa-mir-17	2106.0	398.030035	Y
TCGA-KO-8405-01A-11R-2314-13	hsa-mir-181a-1	8185.0	1546.949589	N
TCGA-KO-8405-01A-11R-2314-13	hsa-mir-181a-2	6405.0	1210.532941	N
TCGA-KO-8405-01A-11R-2314-13	hsa-mir-181b-1	1266.0	239.271616	N
TCGA-KO-8405-01A-11R-2314-13	hsa-mir-181b-2	13.0	2.456976	N
TCGA-KO-8405-01A-11R-2314-13	hsa-mir-181c	162.0	30.617695	N
TCGA-KO-8405-01A-11R-2314-13	hsa-mir-181d	10.0	1.889981	N
TCGA-KO-8405-01A-11R-2314-13	hsa-mir-182	225020.0	42528.356333	N
TCGA-KO-8405-01A-11R-2314-13	hsa-mir-1825	0.0	0.0	N
TCGA-KO-8405-01A-11R-2314-13	hsa-mir-1827	0.0	0.0	N
TCGA-KO-8405-01A-11R-2314-13	hsa-mir-183	62772.0	11863.789813	N
TCGA-KO-8405-01A-11R-2314-13	hsa-mir-184	1.0	0.188998	N
TCGA-KO-8405-01A-11R-2314-13	hsa-mir-185	1074.0	202.983978	N
TCGA-KO-8405-01A-11R-2314-13	hsa-mir-186	787.0	148.741518	N
TCGA-KO-8405-01A-11R-2314-13	hsa-mir-187	1481.0	279.906212	N
TCGA-KO-8405-01A-11R-2314-13	hsa-mir-188	61.0	11.528885	N
TCGA-KO-8405-01A-11R-2314-13	hsa-mir-18a	44.0	8.315917	Y
TCGA-KO-8405-01A-11R-2314-13	hsa-mir-18b	4.0	0.755992	Y
TCGA-KO-8405-01A-11R-2314-13	hsa-mir-190	12.0	2.267977	N
TCGA-KO-8405-01A-11R-2314-13	hsa-mir-1908	0.0	0.0	N
TCGA-KO-8405-01A-11R-2314-13	hsa-mir-1909	0.0	0.0	N
TCGA-KO-8405-01A-11R-2314-13	hsa-mir-190b	0.0	0.0	N
TCGA-KO-8405-01A-11R-2314-13	hsa-mir-191	3126.0	590.808114	N
TCGA-KO-8405-01A-11R-2314-13	hsa-mir-1910	0.0	0.0	N
TCGA-KO-8405-01A-11R-2314-13	hsa-mir-1911	0.0	0.0	N
TCGA-KO-8405-01A-11R-2314-13	hsa-mir-1912	0.0	0.0	N
TCGA-KO-8405-01A-11R-2314-13	hsa-mir-1913	1.0	0.188998	N
TCGA-KO-8405-01A-11R-2314-13	hsa-mir-1914	0.0	0.0	N
TCGA-KO-8405-01A-11R-2314-13	hsa-mir-1915	0.0	0.0	N
TCGA-KO-8405-01A-11R-2314-13	hsa-mir-192	2519.0	476.086257	Y
TCGA-KO-8405-01A-11R-2314-13	hsa-mir-193a	606.0	114.532859	N
TCGA-KO-8405-01A-11R-2314-13	hsa-mir-193b	172.0	32.507676	N
TCGA-KO-8405-01A-11R-2314-13	hsa-mir-194-1	454.0	85.805145	N
TCGA-KO-8405-01A-11R-2314-13	hsa-mir-194-2	524.0	99.035013	N
TCGA-KO-8405-01A-11R-2314-13	hsa-mir-195	147.0	27.782723	N
TCGA-KO-8405-01A-11R-2314-13	hsa-mir-196a-1	3320.0	627.473749	N
TCGA-KO-8405-01A-11R-2314-13	hsa-mir-196a-2	258.0	48.761514	N
TCGA-KO-8405-01A-11R-2314-13	hsa-mir-196b	4262.0	805.509976	N
TCGA-KO-8405-01A-11R-2314-13	hsa-mir-197	978.0	184.840159	N
TCGA-KO-8405-01A-11R-2314-13	hsa-mir-1972-1	0.0	0.0	N
TCGA-KO-8405-01A-11R-2314-13	hsa-mir-1972-2	0.0	0.0	N
TCGA-KO-8405-01A-11R-2314-13	hsa-mir-1973	1.0	0.188998	N
TCGA-KO-8405-01A-11R-2314-13	hsa-mir-1976	101.0	19.08881	N
TCGA-KO-8405-01A-11R-2314-13	hsa-mir-198	0.0	0.0	N
TCGA-KO-8405-01A-11R-2314-13	hsa-mir-199a-1	2297.0	434.128675	Y
TCGA-KO-8405-01A-11R-2314-13	hsa-mir-199a-2	3990.0	754.102488	Y
TCGA-KO-8405-01A-11R-2314-13	hsa-mir-199b	4941.0	933.839697	Y
TCGA-KO-8405-01A-11R-2314-13	hsa-mir-19a	37.0	6.99293	N
TCGA-KO-8405-01A-11R-2314-13	hsa-mir-19b-1	31.0	5.858942	N
TCGA-KO-8405-01A-11R-2314-13	hsa-mir-19b-2	206.0	38.933612	N
TCGA-KO-8405-01A-11R-2314-13	hsa-mir-200a	2250.0	425.245764	N
TCGA-KO-8405-01A-11R-2314-13	hsa-mir-200b	1862.0	351.914494	N
TCGA-KO-8405-01A-11R-2314-13	hsa-mir-200c	8903.0	1682.650237	N
TCGA-KO-8405-01A-11R-2314-13	hsa-mir-202	0.0	0.0	N
TCGA-KO-8405-01A-11R-2314-13	hsa-mir-203	8735.0	1650.898554	N
TCGA-KO-8405-01A-11R-2314-13	hsa-mir-204	88.0	16.631834	N
TCGA-KO-8405-01A-11R-2314-13	hsa-mir-205	17.0	3.212968	N
TCGA-KO-8405-01A-11R-2314-13	hsa-mir-2052	0.0	0.0	N
TCGA-KO-8405-01A-11R-2314-13	hsa-mir-2053	0.0	0.0	N
TCGA-KO-8405-01A-11R-2314-13	hsa-mir-2054	0.0	0.0	N
TCGA-KO-8405-01A-11R-2314-13	hsa-mir-206	0.0	0.0	N
TCGA-KO-8405-01A-11R-2314-13	hsa-mir-208a	0.0	0.0	N
TCGA-KO-8405-01A-11R-2314-13	hsa-mir-208b	0.0	0.0	N
TCGA-KO-8405-01A-11R-2314-13	hsa-mir-20a	771.0	145.717548	N
TCGA-KO-8405-01A-11R-2314-13	hsa-mir-20b	70.0	13.229868	N
TCGA-KO-8405-01A-11R-2314-13	hsa-mir-21	862277.0	162968.729506	N
TCGA-KO-8405-01A-11R-2314-13	hsa-mir-210	866.0	163.672369	N
TCGA-KO-8405-01A-11R-2314-13	hsa-mir-211	2.0	0.377996	N
TCGA-KO-8405-01A-11R-2314-13	hsa-mir-2110	4.0	0.755992	N
TCGA-KO-8405-01A-11R-2314-13	hsa-mir-2113	0.0	0.0	N
TCGA-KO-8405-01A-11R-2314-13	hsa-mir-2114	5.0	0.944991	N
TCGA-KO-8405-01A-11R-2314-13	hsa-mir-2115	0.0	0.0	N
TCGA-KO-8405-01A-11R-2314-13	hsa-mir-2116	3.0	0.566994	N
TCGA-KO-8405-01A-11R-2314-13	hsa-mir-2117	0.0	0.0	N
TCGA-KO-8405-01A-11R-2314-13	hsa-mir-212	46.0	8.693913	N
TCGA-KO-8405-01A-11R-2314-13	hsa-mir-214	51.0	9.638904	N
TCGA-KO-8405-01A-11R-2314-13	hsa-mir-215	86.0	16.253838	Y
TCGA-KO-8405-01A-11R-2314-13	hsa-mir-216a	2.0	0.377996	N
TCGA-KO-8405-01A-11R-2314-13	hsa-mir-216b	0.0	0.0	N
TCGA-KO-8405-01A-11R-2314-13	hsa-mir-217	40.0	7.559925	N
TCGA-KO-8405-01A-11R-2314-13	hsa-mir-218-1	21.0	3.96896	N
TCGA-KO-8405-01A-11R-2314-13	hsa-mir-218-2	1280.0	241.91759	N
TCGA-KO-8405-01A-11R-2314-13	hsa-mir-219-1	5.0	0.944991	N
TCGA-KO-8405-01A-11R-2314-13	hsa-mir-219-2	1.0	0.188998	N
TCGA-KO-8405-01A-11R-2314-13	hsa-mir-22	960501.0	181532.880569	N
TCGA-KO-8405-01A-11R-2314-13	hsa-mir-221	5250.0	992.240115	N
TCGA-KO-8405-01A-11R-2314-13	hsa-mir-222	1519.0	287.08814	N
TCGA-KO-8405-01A-11R-2314-13	hsa-mir-223	1191.0	225.096758	N
TCGA-KO-8405-01A-11R-2314-13	hsa-mir-224	20.0	3.779962	N
TCGA-KO-8405-01A-11R-2314-13	hsa-mir-2276	0.0	0.0	N
TCGA-KO-8405-01A-11R-2314-13	hsa-mir-2277	1.0	0.188998	N
TCGA-KO-8405-01A-11R-2314-13	hsa-mir-2278	0.0	0.0	N
TCGA-KO-8405-01A-11R-2314-13	hsa-mir-2355	367.0	69.362309	N
TCGA-KO-8405-01A-11R-2314-13	hsa-mir-23a	13818.0	2611.575983	Y
TCGA-KO-8405-01A-11R-2314-13	hsa-mir-23b	6953.0	1314.103909	Y
TCGA-KO-8405-01A-11R-2314-13	hsa-mir-23c	2.0	0.377996	N
TCGA-KO-8405-01A-11R-2314-13	hsa-mir-24-1	116.0	21.923782	N
TCGA-KO-8405-01A-11R-2314-13	hsa-mir-24-2	7330.0	1385.356199	N
TCGA-KO-8405-01A-11R-2314-13	hsa-mir-25	28178.0	5325.588946	N
TCGA-KO-8405-01A-11R-2314-13	hsa-mir-26a-1	9.0	1.700983	N
TCGA-KO-8405-01A-11R-2314-13	hsa-mir-26a-2	9777.0	1847.834592	N
TCGA-KO-8405-01A-11R-2314-13	hsa-mir-26b	1987.0	375.539259	N
TCGA-KO-8405-01A-11R-2314-13	hsa-mir-27a	5216.0	985.814179	Y
TCGA-KO-8405-01A-11R-2314-13	hsa-mir-27b	8361.0	1580.213258	Y
TCGA-KO-8405-01A-11R-2314-13	hsa-mir-28	12129.0	2292.358164	N
TCGA-KO-8405-01A-11R-2314-13	hsa-mir-2861	2.0	0.377996	N
TCGA-KO-8405-01A-11R-2314-13	hsa-mir-2909	0.0	0.0	N
TCGA-KO-8405-01A-11R-2314-13	hsa-mir-296	5.0	0.944991	N
TCGA-KO-8405-01A-11R-2314-13	hsa-mir-297	0.0	0.0	N
TCGA-KO-8405-01A-11R-2314-13	hsa-mir-298	0.0	0.0	N
TCGA-KO-8405-01A-11R-2314-13	hsa-mir-299	7.0	1.322987	N
TCGA-KO-8405-01A-11R-2314-13	hsa-mir-29a	77206.0	14591.788637	N
TCGA-KO-8405-01A-11R-2314-13	hsa-mir-29b-1	2201.0	415.984856	Y
TCGA-KO-8405-01A-11R-2314-13	hsa-mir-29b-2	2263.0	427.702739	Y
TCGA-KO-8405-01A-11R-2314-13	hsa-mir-29c	7253.0	1370.803344	Y
TCGA-KO-8405-01A-11R-2314-13	hsa-mir-300	0.0	0.0	N
TCGA-KO-8405-01A-11R-2314-13	hsa-mir-301a	21.0	3.96896	N
TCGA-KO-8405-01A-11R-2314-13	hsa-mir-301b	2.0	0.377996	N
TCGA-KO-8405-01A-11R-2314-13	hsa-mir-302a	0.0	0.0	N
TCGA-KO-8405-01A-11R-2314-13	hsa-mir-302b	0.0	0.0	N
TCGA-KO-8405-01A-11R-2314-13	hsa-mir-302c	0.0	0.0	N
TCGA-KO-8405-01A-11R-2314-13	hsa-mir-302d	0.0	0.0	N
TCGA-KO-8405-01A-11R-2314-13	hsa-mir-302e	0.0	0.0	N
TCGA-KO-8405-01A-11R-2314-13	hsa-mir-302f	0.0	0.0	N
TCGA-KO-8405-01A-11R-2314-13	hsa-mir-3065	37.0	6.99293	N
TCGA-KO-8405-01A-11R-2314-13	hsa-mir-3074	18.0	3.401966	N
TCGA-KO-8405-01A-11R-2314-13	hsa-mir-30a	599164.0	113240.867894	Y
TCGA-KO-8405-01A-11R-2314-13	hsa-mir-30b	6898.0	1303.709012	Y
TCGA-KO-8405-01A-11R-2314-13	hsa-mir-30c-1	18.0	3.401966	N
TCGA-KO-8405-01A-11R-2314-13	hsa-mir-30c-2	5939.0	1122.459818	Y
TCGA-KO-8405-01A-11R-2314-13	hsa-mir-30d	60404.0	11416.242271	N
TCGA-KO-8405-01A-11R-2314-13	hsa-mir-30e	139639.0	26391.508088	Y
TCGA-KO-8405-01A-11R-2314-13	hsa-mir-31	30.0	5.669944	N
TCGA-KO-8405-01A-11R-2314-13	hsa-mir-3115	0.0	0.0	N
TCGA-KO-8405-01A-11R-2314-13	hsa-mir-3116-1	0.0	0.0	N
TCGA-KO-8405-01A-11R-2314-13	hsa-mir-3116-2	0.0	0.0	N
TCGA-KO-8405-01A-11R-2314-13	hsa-mir-3117	5.0	0.944991	N
TCGA-KO-8405-01A-11R-2314-13	hsa-mir-3118-1	0.0	0.0	N
TCGA-KO-8405-01A-11R-2314-13	hsa-mir-3118-2	0.0	0.0	N
TCGA-KO-8405-01A-11R-2314-13	hsa-mir-3118-3	0.0	0.0	N
TCGA-KO-8405-01A-11R-2314-13	hsa-mir-3118-4	0.0	0.0	N
TCGA-KO-8405-01A-11R-2314-13	hsa-mir-3118-5	0.0	0.0	N
TCGA-KO-8405-01A-11R-2314-13	hsa-mir-3118-6	0.0	0.0	N
TCGA-KO-8405-01A-11R-2314-13	hsa-mir-3119-1	0.0	0.0	N
TCGA-KO-8405-01A-11R-2314-13	hsa-mir-3119-2	0.0	0.0	N
TCGA-KO-8405-01A-11R-2314-13	hsa-mir-3120	0.0	0.0	N
TCGA-KO-8405-01A-11R-2314-13	hsa-mir-3121	0.0	0.0	N
TCGA-KO-8405-01A-11R-2314-13	hsa-mir-3122	0.0	0.0	N
TCGA-KO-8405-01A-11R-2314-13	hsa-mir-3123	0.0	0.0	N
TCGA-KO-8405-01A-11R-2314-13	hsa-mir-3124	0.0	0.0	N
TCGA-KO-8405-01A-11R-2314-13	hsa-mir-3125	1.0	0.188998	N
TCGA-KO-8405-01A-11R-2314-13	hsa-mir-3126	0.0	0.0	N
TCGA-KO-8405-01A-11R-2314-13	hsa-mir-3127	23.0	4.346957	N
TCGA-KO-8405-01A-11R-2314-13	hsa-mir-3128	0.0	0.0	N
TCGA-KO-8405-01A-11R-2314-13	hsa-mir-3129	0.0	0.0	N
TCGA-KO-8405-01A-11R-2314-13	hsa-mir-3130-1	28.0	5.291947	N
TCGA-KO-8405-01A-11R-2314-13	hsa-mir-3130-2	1.0	0.188998	N
TCGA-KO-8405-01A-11R-2314-13	hsa-mir-3131	0.0	0.0	N
TCGA-KO-8405-01A-11R-2314-13	hsa-mir-3132	0.0	0.0	N
TCGA-KO-8405-01A-11R-2314-13	hsa-mir-3133	0.0	0.0	N
TCGA-KO-8405-01A-11R-2314-13	hsa-mir-3134	0.0	0.0	N
TCGA-KO-8405-01A-11R-2314-13	hsa-mir-3135	0.0	0.0	N
TCGA-KO-8405-01A-11R-2314-13	hsa-mir-3136	1.0	0.188998	N
TCGA-KO-8405-01A-11R-2314-13	hsa-mir-3137	0.0	0.0	N
TCGA-KO-8405-01A-11R-2314-13	hsa-mir-3138	0.0	0.0	N
TCGA-KO-8405-01A-11R-2314-13	hsa-mir-3139	0.0	0.0	N
TCGA-KO-8405-01A-11R-2314-13	hsa-mir-3140	0.0	0.0	N
TCGA-KO-8405-01A-11R-2314-13	hsa-mir-3141	0.0	0.0	N
TCGA-KO-8405-01A-11R-2314-13	hsa-mir-3142	0.0	0.0	N
TCGA-KO-8405-01A-11R-2314-13	hsa-mir-3143	0.0	0.0	N
TCGA-KO-8405-01A-11R-2314-13	hsa-mir-3144	8.0	1.511985	N
TCGA-KO-8405-01A-11R-2314-13	hsa-mir-3145	0.0	0.0	N
TCGA-KO-8405-01A-11R-2314-13	hsa-mir-3146	0.0	0.0	N
TCGA-KO-8405-01A-11R-2314-13	hsa-mir-3147	0.0	0.0	N
TCGA-KO-8405-01A-11R-2314-13	hsa-mir-3148	0.0	0.0	N
TCGA-KO-8405-01A-11R-2314-13	hsa-mir-3149	0.0	0.0	N
TCGA-KO-8405-01A-11R-2314-13	hsa-mir-3150	0.0	0.0	N
TCGA-KO-8405-01A-11R-2314-13	hsa-mir-3150b	0.0	0.0	N
TCGA-KO-8405-01A-11R-2314-13	hsa-mir-3151	0.0	0.0	N
TCGA-KO-8405-01A-11R-2314-13	hsa-mir-3152	6.0	1.133989	N
TCGA-KO-8405-01A-11R-2314-13	hsa-mir-3153	0.0	0.0	N
TCGA-KO-8405-01A-11R-2314-13	hsa-mir-3154	0.0	0.0	N
TCGA-KO-8405-01A-11R-2314-13	hsa-mir-3155	1.0	0.188998	N
TCGA-KO-8405-01A-11R-2314-13	hsa-mir-3156-1	0.0	0.0	N
TCGA-KO-8405-01A-11R-2314-13	hsa-mir-3156-2	0.0	0.0	N
TCGA-KO-8405-01A-11R-2314-13	hsa-mir-3156-3	0.0	0.0	N
TCGA-KO-8405-01A-11R-2314-13	hsa-mir-3157	2.0	0.377996	N
TCGA-KO-8405-01A-11R-2314-13	hsa-mir-3158-1	0.0	0.0	N
TCGA-KO-8405-01A-11R-2314-13	hsa-mir-3158-2	3.0	0.566994	N
TCGA-KO-8405-01A-11R-2314-13	hsa-mir-3159	0.0	0.0	N
TCGA-KO-8405-01A-11R-2314-13	hsa-mir-3160-1	0.0	0.0	N
TCGA-KO-8405-01A-11R-2314-13	hsa-mir-3160-2	0.0	0.0	N
TCGA-KO-8405-01A-11R-2314-13	hsa-mir-3161	4.0	0.755992	N
TCGA-KO-8405-01A-11R-2314-13	hsa-mir-3162	0.0	0.0	N
TCGA-KO-8405-01A-11R-2314-13	hsa-mir-3163	1.0	0.188998	N
TCGA-KO-8405-01A-11R-2314-13	hsa-mir-3164	0.0	0.0	N
TCGA-KO-8405-01A-11R-2314-13	hsa-mir-3165	0.0	0.0	N
TCGA-KO-8405-01A-11R-2314-13	hsa-mir-3166	0.0	0.0	N
TCGA-KO-8405-01A-11R-2314-13	hsa-mir-3167	0.0	0.0	N
TCGA-KO-8405-01A-11R-2314-13	hsa-mir-3168	0.0	0.0	N
TCGA-KO-8405-01A-11R-2314-13	hsa-mir-3169	0.0	0.0	N
TCGA-KO-8405-01A-11R-2314-13	hsa-mir-3170	1.0	0.188998	N
TCGA-KO-8405-01A-11R-2314-13	hsa-mir-3171	0.0	0.0	N
TCGA-KO-8405-01A-11R-2314-13	hsa-mir-3173	0.0	0.0	N
TCGA-KO-8405-01A-11R-2314-13	hsa-mir-3174	1.0	0.188998	N
TCGA-KO-8405-01A-11R-2314-13	hsa-mir-3175	0.0	0.0	N
TCGA-KO-8405-01A-11R-2314-13	hsa-mir-3176	2.0	0.377996	N
TCGA-KO-8405-01A-11R-2314-13	hsa-mir-3177	1.0	0.188998	N
TCGA-KO-8405-01A-11R-2314-13	hsa-mir-3178	0.0	0.0	N
TCGA-KO-8405-01A-11R-2314-13	hsa-mir-3179-1	0.0	0.0	N
TCGA-KO-8405-01A-11R-2314-13	hsa-mir-3179-2	0.0	0.0	N
TCGA-KO-8405-01A-11R-2314-13	hsa-mir-3179-3	0.0	0.0	N
TCGA-KO-8405-01A-11R-2314-13	hsa-mir-3180-1	0.0	0.0	N
TCGA-KO-8405-01A-11R-2314-13	hsa-mir-3180-2	0.0	0.0	N
TCGA-KO-8405-01A-11R-2314-13	hsa-mir-3180-3	0.0	0.0	N
TCGA-KO-8405-01A-11R-2314-13	hsa-mir-3180-4	0.0	0.0	N
TCGA-KO-8405-01A-11R-2314-13	hsa-mir-3180-5	0.0	0.0	N
TCGA-KO-8405-01A-11R-2314-13	hsa-mir-3181	0.0	0.0	N
TCGA-KO-8405-01A-11R-2314-13	hsa-mir-3182	0.0	0.0	N
TCGA-KO-8405-01A-11R-2314-13	hsa-mir-3183	2.0	0.377996	N
TCGA-KO-8405-01A-11R-2314-13	hsa-mir-3184	0.0	0.0	N
TCGA-KO-8405-01A-11R-2314-13	hsa-mir-3185	0.0	0.0	N
TCGA-KO-8405-01A-11R-2314-13	hsa-mir-3186	0.0	0.0	N
TCGA-KO-8405-01A-11R-2314-13	hsa-mir-3187	0.0	0.0	N
TCGA-KO-8405-01A-11R-2314-13	hsa-mir-3188	0.0	0.0	N
TCGA-KO-8405-01A-11R-2314-13	hsa-mir-3189	0.0	0.0	N
TCGA-KO-8405-01A-11R-2314-13	hsa-mir-3190	1.0	0.188998	N
TCGA-KO-8405-01A-11R-2314-13	hsa-mir-3191	4.0	0.755992	N
TCGA-KO-8405-01A-11R-2314-13	hsa-mir-3192	0.0	0.0	N
TCGA-KO-8405-01A-11R-2314-13	hsa-mir-3193	0.0	0.0	N
TCGA-KO-8405-01A-11R-2314-13	hsa-mir-3194	0.0	0.0	N
TCGA-KO-8405-01A-11R-2314-13	hsa-mir-3195	0.0	0.0	N
TCGA-KO-8405-01A-11R-2314-13	hsa-mir-3196	0.0	0.0	N
TCGA-KO-8405-01A-11R-2314-13	hsa-mir-3197	1.0	0.188998	N
TCGA-KO-8405-01A-11R-2314-13	hsa-mir-3198	1.0	0.188998	N
TCGA-KO-8405-01A-11R-2314-13	hsa-mir-3199-1	3.0	0.566994	N
TCGA-KO-8405-01A-11R-2314-13	hsa-mir-3199-2	2.0	0.377996	N
TCGA-KO-8405-01A-11R-2314-13	hsa-mir-32	206.0	38.933612	N
TCGA-KO-8405-01A-11R-2314-13	hsa-mir-3200	3.0	0.566994	N
TCGA-KO-8405-01A-11R-2314-13	hsa-mir-3201	0.0	0.0	N
TCGA-KO-8405-01A-11R-2314-13	hsa-mir-3202-1	0.0	0.0	N
TCGA-KO-8405-01A-11R-2314-13	hsa-mir-3202-2	0.0	0.0	N
TCGA-KO-8405-01A-11R-2314-13	hsa-mir-320a	1098.0	207.519933	Y
TCGA-KO-8405-01A-11R-2314-13	hsa-mir-320b-1	0.0	0.0	N
TCGA-KO-8405-01A-11R-2314-13	hsa-mir-320b-2	8.0	1.511985	Y
TCGA-KO-8405-01A-11R-2314-13	hsa-mir-320c-1	3.0	0.566994	N
TCGA-KO-8405-01A-11R-2314-13	hsa-mir-320c-2	1.0	0.188998	N
TCGA-KO-8405-01A-11R-2314-13	hsa-mir-320d-1	0.0	0.0	N
TCGA-KO-8405-01A-11R-2314-13	hsa-mir-320d-2	0.0	0.0	N
TCGA-KO-8405-01A-11R-2314-13	hsa-mir-320e	2.0	0.377996	N
TCGA-KO-8405-01A-11R-2314-13	hsa-mir-323	8.0	1.511985	N
TCGA-KO-8405-01A-11R-2314-13	hsa-mir-323b	6.0	1.133989	N
TCGA-KO-8405-01A-11R-2314-13	hsa-mir-324	204.0	38.555616	N
TCGA-KO-8405-01A-11R-2314-13	hsa-mir-325	0.0	0.0	N
TCGA-KO-8405-01A-11R-2314-13	hsa-mir-326	31.0	5.858942	N
TCGA-KO-8405-01A-11R-2314-13	hsa-mir-328	224.0	42.335578	N
TCGA-KO-8405-01A-11R-2314-13	hsa-mir-329-1	0.0	0.0	N
TCGA-KO-8405-01A-11R-2314-13	hsa-mir-329-2	0.0	0.0	N
TCGA-KO-8405-01A-11R-2314-13	hsa-mir-330	89.0	16.820832	N
TCGA-KO-8405-01A-11R-2314-13	hsa-mir-331	138.0	26.08174	N
TCGA-KO-8405-01A-11R-2314-13	hsa-mir-335	140.0	26.459736	N
TCGA-KO-8405-01A-11R-2314-13	hsa-mir-337	46.0	8.693913	N
TCGA-KO-8405-01A-11R-2314-13	hsa-mir-338	1758.0	332.25869	N
TCGA-KO-8405-01A-11R-2314-13	hsa-mir-339	203.0	38.366618	N
TCGA-KO-8405-01A-11R-2314-13	hsa-mir-33a	169.0	31.940682	N
TCGA-KO-8405-01A-11R-2314-13	hsa-mir-33b	4.0	0.755992	N
TCGA-KO-8405-01A-11R-2314-13	hsa-mir-340	143.0	27.026731	N
TCGA-KO-8405-01A-11R-2314-13	hsa-mir-342	409.0	77.30023	N
TCGA-KO-8405-01A-11R-2314-13	hsa-mir-345	46.0	8.693913	N
TCGA-KO-8405-01A-11R-2314-13	hsa-mir-346	0.0	0.0	N
TCGA-KO-8405-01A-11R-2314-13	hsa-mir-34a	945.0	178.603221	N
TCGA-KO-8405-01A-11R-2314-13	hsa-mir-34b	1.0	0.188998	N
TCGA-KO-8405-01A-11R-2314-13	hsa-mir-34c	13.0	2.456976	N
TCGA-KO-8405-01A-11R-2314-13	hsa-mir-3605	13.0	2.456976	N
TCGA-KO-8405-01A-11R-2314-13	hsa-mir-3606	1.0	0.188998	N
TCGA-KO-8405-01A-11R-2314-13	hsa-mir-3607	269.0	50.840494	N
TCGA-KO-8405-01A-11R-2314-13	hsa-mir-3609	1.0	0.188998	N
TCGA-KO-8405-01A-11R-2314-13	hsa-mir-361	2257.0	426.568751	N
TCGA-KO-8405-01A-11R-2314-13	hsa-mir-3610	2.0	0.377996	N
TCGA-KO-8405-01A-11R-2314-13	hsa-mir-3611	0.0	0.0	N
TCGA-KO-8405-01A-11R-2314-13	hsa-mir-3612	0.0	0.0	N
TCGA-KO-8405-01A-11R-2314-13	hsa-mir-3613	61.0	11.528885	N
TCGA-KO-8405-01A-11R-2314-13	hsa-mir-3614	22.0	4.157959	N
TCGA-KO-8405-01A-11R-2314-13	hsa-mir-3615	12.0	2.267977	N
TCGA-KO-8405-01A-11R-2314-13	hsa-mir-3616	0.0	0.0	N
TCGA-KO-8405-01A-11R-2314-13	hsa-mir-3617	0.0	0.0	N
TCGA-KO-8405-01A-11R-2314-13	hsa-mir-3618	0.0	0.0	N
TCGA-KO-8405-01A-11R-2314-13	hsa-mir-3619	2.0	0.377996	N
TCGA-KO-8405-01A-11R-2314-13	hsa-mir-362	202.0	38.17762	N
TCGA-KO-8405-01A-11R-2314-13	hsa-mir-3620	1.0	0.188998	N
TCGA-KO-8405-01A-11R-2314-13	hsa-mir-3621	0.0	0.0	N
TCGA-KO-8405-01A-11R-2314-13	hsa-mir-3622a	0.0	0.0	N
TCGA-KO-8405-01A-11R-2314-13	hsa-mir-3622b	0.0	0.0	N
TCGA-KO-8405-01A-11R-2314-13	hsa-mir-363	37.0	6.99293	N
TCGA-KO-8405-01A-11R-2314-13	hsa-mir-3646	0.0	0.0	N
TCGA-KO-8405-01A-11R-2314-13	hsa-mir-3647	31.0	5.858942	N
TCGA-KO-8405-01A-11R-2314-13	hsa-mir-3648	13.0	2.456976	N
TCGA-KO-8405-01A-11R-2314-13	hsa-mir-3649	0.0	0.0	N
TCGA-KO-8405-01A-11R-2314-13	hsa-mir-365-1	49.0	9.260908	N
TCGA-KO-8405-01A-11R-2314-13	hsa-mir-365-2	54.0	10.205898	N
TCGA-KO-8405-01A-11R-2314-13	hsa-mir-3650	0.0	0.0	N
TCGA-KO-8405-01A-11R-2314-13	hsa-mir-3651	8.0	1.511985	N
TCGA-KO-8405-01A-11R-2314-13	hsa-mir-3652	3.0	0.566994	N
TCGA-KO-8405-01A-11R-2314-13	hsa-mir-3653	66.0	12.473876	N
TCGA-KO-8405-01A-11R-2314-13	hsa-mir-3654	3.0	0.566994	N
TCGA-KO-8405-01A-11R-2314-13	hsa-mir-3655	0.0	0.0	N
TCGA-KO-8405-01A-11R-2314-13	hsa-mir-3656	1.0	0.188998	N
TCGA-KO-8405-01A-11R-2314-13	hsa-mir-3657	0.0	0.0	N
TCGA-KO-8405-01A-11R-2314-13	hsa-mir-3658	0.0	0.0	N
TCGA-KO-8405-01A-11R-2314-13	hsa-mir-3659	0.0	0.0	N
TCGA-KO-8405-01A-11R-2314-13	hsa-mir-3660	0.0	0.0	N
TCGA-KO-8405-01A-11R-2314-13	hsa-mir-3661	0.0	0.0	N
TCGA-KO-8405-01A-11R-2314-13	hsa-mir-3662	0.0	0.0	N
TCGA-KO-8405-01A-11R-2314-13	hsa-mir-3663	0.0	0.0	N
TCGA-KO-8405-01A-11R-2314-13	hsa-mir-3664	1.0	0.188998	N
TCGA-KO-8405-01A-11R-2314-13	hsa-mir-3665	0.0	0.0	N
TCGA-KO-8405-01A-11R-2314-13	hsa-mir-3666	0.0	0.0	N
TCGA-KO-8405-01A-11R-2314-13	hsa-mir-3667	1.0	0.188998	N
TCGA-KO-8405-01A-11R-2314-13	hsa-mir-3668	0.0	0.0	N
TCGA-KO-8405-01A-11R-2314-13	hsa-mir-3669	0.0	0.0	N
TCGA-KO-8405-01A-11R-2314-13	hsa-mir-367	0.0	0.0	N
TCGA-KO-8405-01A-11R-2314-13	hsa-mir-3670	0.0	0.0	N
TCGA-KO-8405-01A-11R-2314-13	hsa-mir-3671	0.0	0.0	N
TCGA-KO-8405-01A-11R-2314-13	hsa-mir-3672	0.0	0.0	N
TCGA-KO-8405-01A-11R-2314-13	hsa-mir-3673	0.0	0.0	N
TCGA-KO-8405-01A-11R-2314-13	hsa-mir-3674	0.0	0.0	N
TCGA-KO-8405-01A-11R-2314-13	hsa-mir-3675	0.0	0.0	N
TCGA-KO-8405-01A-11R-2314-13	hsa-mir-3676	720.0	136.078644	N
TCGA-KO-8405-01A-11R-2314-13	hsa-mir-3677	30.0	5.669944	N
TCGA-KO-8405-01A-11R-2314-13	hsa-mir-3678	1.0	0.188998	N
TCGA-KO-8405-01A-11R-2314-13	hsa-mir-3679	0.0	0.0	N
TCGA-KO-8405-01A-11R-2314-13	hsa-mir-3680	3.0	0.566994	N
TCGA-KO-8405-01A-11R-2314-13	hsa-mir-3681	0.0	0.0	N
TCGA-KO-8405-01A-11R-2314-13	hsa-mir-3682	5.0	0.944991	N
TCGA-KO-8405-01A-11R-2314-13	hsa-mir-3683	0.0	0.0	N
TCGA-KO-8405-01A-11R-2314-13	hsa-mir-3684	0.0	0.0	N
TCGA-KO-8405-01A-11R-2314-13	hsa-mir-3685	0.0	0.0	N
TCGA-KO-8405-01A-11R-2314-13	hsa-mir-3686	0.0	0.0	N
TCGA-KO-8405-01A-11R-2314-13	hsa-mir-3687	9.0	1.700983	N
TCGA-KO-8405-01A-11R-2314-13	hsa-mir-3688	0.0	0.0	N
TCGA-KO-8405-01A-11R-2314-13	hsa-mir-3689a	0.0	0.0	N
TCGA-KO-8405-01A-11R-2314-13	hsa-mir-3689b	0.0	0.0	N
TCGA-KO-8405-01A-11R-2314-13	hsa-mir-369	20.0	3.779962	N
TCGA-KO-8405-01A-11R-2314-13	hsa-mir-3690	11.0	2.078979	N
TCGA-KO-8405-01A-11R-2314-13	hsa-mir-3691	0.0	0.0	N
TCGA-KO-8405-01A-11R-2314-13	hsa-mir-3692	0.0	0.0	N
TCGA-KO-8405-01A-11R-2314-13	hsa-mir-370	11.0	2.078979	N
TCGA-KO-8405-01A-11R-2314-13	hsa-mir-371	0.0	0.0	N
TCGA-KO-8405-01A-11R-2314-13	hsa-mir-3713	0.0	0.0	N
TCGA-KO-8405-01A-11R-2314-13	hsa-mir-3714	0.0	0.0	N
TCGA-KO-8405-01A-11R-2314-13	hsa-mir-372	0.0	0.0	N
TCGA-KO-8405-01A-11R-2314-13	hsa-mir-373	0.0	0.0	N
TCGA-KO-8405-01A-11R-2314-13	hsa-mir-374a	5944.0	1123.404809	N
TCGA-KO-8405-01A-11R-2314-13	hsa-mir-374b	378.0	71.441288	N
TCGA-KO-8405-01A-11R-2314-13	hsa-mir-374c	0.0	0.0	N
TCGA-KO-8405-01A-11R-2314-13	hsa-mir-375	1460.0	275.937251	N
TCGA-KO-8405-01A-11R-2314-13	hsa-mir-376a-1	4.0	0.755992	N
TCGA-KO-8405-01A-11R-2314-13	hsa-mir-376a-2	3.0	0.566994	N
TCGA-KO-8405-01A-11R-2314-13	hsa-mir-376b	4.0	0.755992	N
TCGA-KO-8405-01A-11R-2314-13	hsa-mir-376c	13.0	2.456976	N
TCGA-KO-8405-01A-11R-2314-13	hsa-mir-377	5.0	0.944991	N
TCGA-KO-8405-01A-11R-2314-13	hsa-mir-378	1631.0	308.255929	N
TCGA-KO-8405-01A-11R-2314-13	hsa-mir-378b	0.0	0.0	N
TCGA-KO-8405-01A-11R-2314-13	hsa-mir-378c	11.0	2.078979	N
TCGA-KO-8405-01A-11R-2314-13	hsa-mir-379	1581.0	298.806023	N
TCGA-KO-8405-01A-11R-2314-13	hsa-mir-380	0.0	0.0	N
TCGA-KO-8405-01A-11R-2314-13	hsa-mir-381	95.0	17.954821	N
TCGA-KO-8405-01A-11R-2314-13	hsa-mir-382	35.0	6.614934	N
TCGA-KO-8405-01A-11R-2314-13	hsa-mir-383	0.0	0.0	N
TCGA-KO-8405-01A-11R-2314-13	hsa-mir-384	0.0	0.0	N
TCGA-KO-8405-01A-11R-2314-13	hsa-mir-3907	0.0	0.0	N
TCGA-KO-8405-01A-11R-2314-13	hsa-mir-3908	0.0	0.0	N
TCGA-KO-8405-01A-11R-2314-13	hsa-mir-3909	2.0	0.377996	N
TCGA-KO-8405-01A-11R-2314-13	hsa-mir-3910-1	0.0	0.0	N
TCGA-KO-8405-01A-11R-2314-13	hsa-mir-3910-2	0.0	0.0	N
TCGA-KO-8405-01A-11R-2314-13	hsa-mir-3911	0.0	0.0	N
TCGA-KO-8405-01A-11R-2314-13	hsa-mir-3912	5.0	0.944991	N
TCGA-KO-8405-01A-11R-2314-13	hsa-mir-3913-1	17.0	3.212968	N
TCGA-KO-8405-01A-11R-2314-13	hsa-mir-3913-2	0.0	0.0	N
TCGA-KO-8405-01A-11R-2314-13	hsa-mir-3914-1	0.0	0.0	N
TCGA-KO-8405-01A-11R-2314-13	hsa-mir-3914-2	0.0	0.0	N
TCGA-KO-8405-01A-11R-2314-13	hsa-mir-3915	0.0	0.0	N
TCGA-KO-8405-01A-11R-2314-13	hsa-mir-3916	0.0	0.0	N
TCGA-KO-8405-01A-11R-2314-13	hsa-mir-3917	4.0	0.755992	N
TCGA-KO-8405-01A-11R-2314-13	hsa-mir-3918	0.0	0.0	N
TCGA-KO-8405-01A-11R-2314-13	hsa-mir-3919	0.0	0.0	N
TCGA-KO-8405-01A-11R-2314-13	hsa-mir-3920	0.0	0.0	N
TCGA-KO-8405-01A-11R-2314-13	hsa-mir-3921	0.0	0.0	N
TCGA-KO-8405-01A-11R-2314-13	hsa-mir-3922	3.0	0.566994	N
TCGA-KO-8405-01A-11R-2314-13	hsa-mir-3923	0.0	0.0	N
TCGA-KO-8405-01A-11R-2314-13	hsa-mir-3924	0.0	0.0	N
TCGA-KO-8405-01A-11R-2314-13	hsa-mir-3925	0.0	0.0	N
TCGA-KO-8405-01A-11R-2314-13	hsa-mir-3926-1	1.0	0.188998	N
TCGA-KO-8405-01A-11R-2314-13	hsa-mir-3926-2	0.0	0.0	N
TCGA-KO-8405-01A-11R-2314-13	hsa-mir-3927	0.0	0.0	N
TCGA-KO-8405-01A-11R-2314-13	hsa-mir-3928	2.0	0.377996	N
TCGA-KO-8405-01A-11R-2314-13	hsa-mir-3929	0.0	0.0	N
TCGA-KO-8405-01A-11R-2314-13	hsa-mir-3934	2.0	0.377996	N
TCGA-KO-8405-01A-11R-2314-13	hsa-mir-3935	0.0	0.0	N
TCGA-KO-8405-01A-11R-2314-13	hsa-mir-3936	0.0	0.0	N
TCGA-KO-8405-01A-11R-2314-13	hsa-mir-3937	0.0	0.0	N
TCGA-KO-8405-01A-11R-2314-13	hsa-mir-3938	0.0	0.0	N
TCGA-KO-8405-01A-11R-2314-13	hsa-mir-3939	0.0	0.0	N
TCGA-KO-8405-01A-11R-2314-13	hsa-mir-3940	1.0	0.188998	N
TCGA-KO-8405-01A-11R-2314-13	hsa-mir-3941	0.0	0.0	N
TCGA-KO-8405-01A-11R-2314-13	hsa-mir-3942	2.0	0.377996	N
TCGA-KO-8405-01A-11R-2314-13	hsa-mir-3943	0.0	0.0	N
TCGA-KO-8405-01A-11R-2314-13	hsa-mir-3944	0.0	0.0	N
TCGA-KO-8405-01A-11R-2314-13	hsa-mir-3945	0.0	0.0	N
TCGA-KO-8405-01A-11R-2314-13	hsa-mir-409	60.0	11.339887	N
TCGA-KO-8405-01A-11R-2314-13	hsa-mir-410	35.0	6.614934	N
TCGA-KO-8405-01A-11R-2314-13	hsa-mir-411	11.0	2.078979	N
TCGA-KO-8405-01A-11R-2314-13	hsa-mir-412	17.0	3.212968	N
TCGA-KO-8405-01A-11R-2314-13	hsa-mir-421	10.0	1.889981	N
TCGA-KO-8405-01A-11R-2314-13	hsa-mir-422a	0.0	0.0	N
TCGA-KO-8405-01A-11R-2314-13	hsa-mir-423	380.0	71.819285	N
TCGA-KO-8405-01A-11R-2314-13	hsa-mir-424	656.0	123.982765	N
TCGA-KO-8405-01A-11R-2314-13	hsa-mir-425	538.0	101.680987	N
TCGA-KO-8405-01A-11R-2314-13	hsa-mir-4251	0.0	0.0	N
TCGA-KO-8405-01A-11R-2314-13	hsa-mir-4252	0.0	0.0	N
TCGA-KO-8405-01A-11R-2314-13	hsa-mir-4253	0.0	0.0	N
TCGA-KO-8405-01A-11R-2314-13	hsa-mir-4254	0.0	0.0	N
TCGA-KO-8405-01A-11R-2314-13	hsa-mir-4255	0.0	0.0	N
TCGA-KO-8405-01A-11R-2314-13	hsa-mir-4256	0.0	0.0	N
TCGA-KO-8405-01A-11R-2314-13	hsa-mir-4257	0.0	0.0	N
TCGA-KO-8405-01A-11R-2314-13	hsa-mir-4258	0.0	0.0	N
TCGA-KO-8405-01A-11R-2314-13	hsa-mir-4259	0.0	0.0	N
TCGA-KO-8405-01A-11R-2314-13	hsa-mir-4260	0.0	0.0	N
TCGA-KO-8405-01A-11R-2314-13	hsa-mir-4261	0.0	0.0	N
TCGA-KO-8405-01A-11R-2314-13	hsa-mir-4262	0.0	0.0	N
TCGA-KO-8405-01A-11R-2314-13	hsa-mir-4263	0.0	0.0	N
TCGA-KO-8405-01A-11R-2314-13	hsa-mir-4264	0.0	0.0	N
TCGA-KO-8405-01A-11R-2314-13	hsa-mir-4265	0.0	0.0	N
TCGA-KO-8405-01A-11R-2314-13	hsa-mir-4266	0.0	0.0	N
TCGA-KO-8405-01A-11R-2314-13	hsa-mir-4267	0.0	0.0	N
TCGA-KO-8405-01A-11R-2314-13	hsa-mir-4268	0.0	0.0	N
TCGA-KO-8405-01A-11R-2314-13	hsa-mir-4269	0.0	0.0	N
TCGA-KO-8405-01A-11R-2314-13	hsa-mir-4270	0.0	0.0	N
TCGA-KO-8405-01A-11R-2314-13	hsa-mir-4271	0.0	0.0	N
TCGA-KO-8405-01A-11R-2314-13	hsa-mir-4272	0.0	0.0	N
TCGA-KO-8405-01A-11R-2314-13	hsa-mir-4273	0.0	0.0	N
TCGA-KO-8405-01A-11R-2314-13	hsa-mir-4274	0.0	0.0	N
TCGA-KO-8405-01A-11R-2314-13	hsa-mir-4275	0.0	0.0	N
TCGA-KO-8405-01A-11R-2314-13	hsa-mir-4276	0.0	0.0	N
TCGA-KO-8405-01A-11R-2314-13	hsa-mir-4277	0.0	0.0	N
TCGA-KO-8405-01A-11R-2314-13	hsa-mir-4278	0.0	0.0	N
TCGA-KO-8405-01A-11R-2314-13	hsa-mir-4279	0.0	0.0	N
TCGA-KO-8405-01A-11R-2314-13	hsa-mir-4280	0.0	0.0	N
TCGA-KO-8405-01A-11R-2314-13	hsa-mir-4281	0.0	0.0	N
TCGA-KO-8405-01A-11R-2314-13	hsa-mir-4282	0.0	0.0	N
TCGA-KO-8405-01A-11R-2314-13	hsa-mir-4283-1	0.0	0.0	N
TCGA-KO-8405-01A-11R-2314-13	hsa-mir-4283-2	0.0	0.0	N
TCGA-KO-8405-01A-11R-2314-13	hsa-mir-4284	0.0	0.0	N
TCGA-KO-8405-01A-11R-2314-13	hsa-mir-4285	0.0	0.0	N
TCGA-KO-8405-01A-11R-2314-13	hsa-mir-4286	0.0	0.0	N
TCGA-KO-8405-01A-11R-2314-13	hsa-mir-4287	0.0	0.0	N
TCGA-KO-8405-01A-11R-2314-13	hsa-mir-4288	0.0	0.0	N
TCGA-KO-8405-01A-11R-2314-13	hsa-mir-4289	0.0	0.0	N
TCGA-KO-8405-01A-11R-2314-13	hsa-mir-429	235.0	44.414558	N
TCGA-KO-8405-01A-11R-2314-13	hsa-mir-4290	0.0	0.0	N
TCGA-KO-8405-01A-11R-2314-13	hsa-mir-4291	0.0	0.0	N
TCGA-KO-8405-01A-11R-2314-13	hsa-mir-4292	0.0	0.0	N
TCGA-KO-8405-01A-11R-2314-13	hsa-mir-4293	0.0	0.0	N
TCGA-KO-8405-01A-11R-2314-13	hsa-mir-4294	0.0	0.0	N
TCGA-KO-8405-01A-11R-2314-13	hsa-mir-4295	0.0	0.0	N
TCGA-KO-8405-01A-11R-2314-13	hsa-mir-4296	0.0	0.0	N
TCGA-KO-8405-01A-11R-2314-13	hsa-mir-4297	0.0	0.0	N
TCGA-KO-8405-01A-11R-2314-13	hsa-mir-4298	0.0	0.0	N
TCGA-KO-8405-01A-11R-2314-13	hsa-mir-4299	0.0	0.0	N
TCGA-KO-8405-01A-11R-2314-13	hsa-mir-4300	0.0	0.0	N
TCGA-KO-8405-01A-11R-2314-13	hsa-mir-4301	0.0	0.0	N
TCGA-KO-8405-01A-11R-2314-13	hsa-mir-4302	0.0	0.0	N
TCGA-KO-8405-01A-11R-2314-13	hsa-mir-4303	0.0	0.0	N
TCGA-KO-8405-01A-11R-2314-13	hsa-mir-4304	0.0	0.0	N
TCGA-KO-8405-01A-11R-2314-13	hsa-mir-4305	0.0	0.0	N
TCGA-KO-8405-01A-11R-2314-13	hsa-mir-4306	0.0	0.0	N
TCGA-KO-8405-01A-11R-2314-13	hsa-mir-4307	0.0	0.0	N
TCGA-KO-8405-01A-11R-2314-13	hsa-mir-4308	0.0	0.0	N
TCGA-KO-8405-01A-11R-2314-13	hsa-mir-4309	0.0	0.0	N
TCGA-KO-8405-01A-11R-2314-13	hsa-mir-431	22.0	4.157959	N
TCGA-KO-8405-01A-11R-2314-13	hsa-mir-4310	0.0	0.0	N
TCGA-KO-8405-01A-11R-2314-13	hsa-mir-4311	0.0	0.0	N
TCGA-KO-8405-01A-11R-2314-13	hsa-mir-4312	0.0	0.0	N
TCGA-KO-8405-01A-11R-2314-13	hsa-mir-4313	0.0	0.0	N
TCGA-KO-8405-01A-11R-2314-13	hsa-mir-4314	0.0	0.0	N
TCGA-KO-8405-01A-11R-2314-13	hsa-mir-4315-1	0.0	0.0	N
TCGA-KO-8405-01A-11R-2314-13	hsa-mir-4315-2	0.0	0.0	N
TCGA-KO-8405-01A-11R-2314-13	hsa-mir-4316	0.0	0.0	N
TCGA-KO-8405-01A-11R-2314-13	hsa-mir-4317	0.0	0.0	N
TCGA-KO-8405-01A-11R-2314-13	hsa-mir-4318	0.0	0.0	N
TCGA-KO-8405-01A-11R-2314-13	hsa-mir-4319	0.0	0.0	N
TCGA-KO-8405-01A-11R-2314-13	hsa-mir-432	18.0	3.401966	N
TCGA-KO-8405-01A-11R-2314-13	hsa-mir-4320	0.0	0.0	N
TCGA-KO-8405-01A-11R-2314-13	hsa-mir-4321	0.0	0.0	N
TCGA-KO-8405-01A-11R-2314-13	hsa-mir-4322	0.0	0.0	N
TCGA-KO-8405-01A-11R-2314-13	hsa-mir-4323	0.0	0.0	N
TCGA-KO-8405-01A-11R-2314-13	hsa-mir-4324	0.0	0.0	N
TCGA-KO-8405-01A-11R-2314-13	hsa-mir-4325	0.0	0.0	N
TCGA-KO-8405-01A-11R-2314-13	hsa-mir-4326	16.0	3.02397	N
TCGA-KO-8405-01A-11R-2314-13	hsa-mir-4327	0.0	0.0	N
TCGA-KO-8405-01A-11R-2314-13	hsa-mir-4328	0.0	0.0	N
TCGA-KO-8405-01A-11R-2314-13	hsa-mir-4329	0.0	0.0	N
TCGA-KO-8405-01A-11R-2314-13	hsa-mir-433	4.0	0.755992	N
TCGA-KO-8405-01A-11R-2314-13	hsa-mir-4330	0.0	0.0	N
TCGA-KO-8405-01A-11R-2314-13	hsa-mir-448	0.0	0.0	N
TCGA-KO-8405-01A-11R-2314-13	hsa-mir-449a	0.0	0.0	N
TCGA-KO-8405-01A-11R-2314-13	hsa-mir-449b	0.0	0.0	N
TCGA-KO-8405-01A-11R-2314-13	hsa-mir-449c	0.0	0.0	N
TCGA-KO-8405-01A-11R-2314-13	hsa-mir-450a-1	12.0	2.267977	N
TCGA-KO-8405-01A-11R-2314-13	hsa-mir-450a-2	12.0	2.267977	N
TCGA-KO-8405-01A-11R-2314-13	hsa-mir-450b	45.0	8.504915	N
TCGA-KO-8405-01A-11R-2314-13	hsa-mir-451	8076.0	1526.348795	N
TCGA-KO-8405-01A-11R-2314-13	hsa-mir-452	154.0	29.10571	N
TCGA-KO-8405-01A-11R-2314-13	hsa-mir-454	18.0	3.401966	N
TCGA-KO-8405-01A-11R-2314-13	hsa-mir-455	603.0	113.965865	N
TCGA-KO-8405-01A-11R-2314-13	hsa-mir-466	3.0	0.566994	N
TCGA-KO-8405-01A-11R-2314-13	hsa-mir-483	0.0	0.0	N
TCGA-KO-8405-01A-11R-2314-13	hsa-mir-484	167.0	31.562686	N
TCGA-KO-8405-01A-11R-2314-13	hsa-mir-485	2.0	0.377996	N
TCGA-KO-8405-01A-11R-2314-13	hsa-mir-486	1957.0	369.869315	N
TCGA-KO-8405-01A-11R-2314-13	hsa-mir-487a	1.0	0.188998	N
TCGA-KO-8405-01A-11R-2314-13	hsa-mir-487b	14.0	2.645974	N
TCGA-KO-8405-01A-11R-2314-13	hsa-mir-488	0.0	0.0	N
TCGA-KO-8405-01A-11R-2314-13	hsa-mir-489	1.0	0.188998	N
TCGA-KO-8405-01A-11R-2314-13	hsa-mir-490	0.0	0.0	N
TCGA-KO-8405-01A-11R-2314-13	hsa-mir-491	21.0	3.96896	N
TCGA-KO-8405-01A-11R-2314-13	hsa-mir-492	0.0	0.0	N
TCGA-KO-8405-01A-11R-2314-13	hsa-mir-493	41.0	7.748923	N
TCGA-KO-8405-01A-11R-2314-13	hsa-mir-494	3.0	0.566994	N
TCGA-KO-8405-01A-11R-2314-13	hsa-mir-495	12.0	2.267977	N
TCGA-KO-8405-01A-11R-2314-13	hsa-mir-496	15.0	2.834972	N
TCGA-KO-8405-01A-11R-2314-13	hsa-mir-497	83.0	15.686844	N
TCGA-KO-8405-01A-11R-2314-13	hsa-mir-498	0.0	0.0	N
TCGA-KO-8405-01A-11R-2314-13	hsa-mir-499	0.0	0.0	N
TCGA-KO-8405-01A-11R-2314-13	hsa-mir-500a	2314.0	437.341643	Y
TCGA-KO-8405-01A-11R-2314-13	hsa-mir-500b	68.0	12.851872	Y
TCGA-KO-8405-01A-11R-2314-13	hsa-mir-501	387.0	73.142271	N
TCGA-KO-8405-01A-11R-2314-13	hsa-mir-502	123.0	23.246768	Y
TCGA-KO-8405-01A-11R-2314-13	hsa-mir-503	33.0	6.236938	N
TCGA-KO-8405-01A-11R-2314-13	hsa-mir-504	11.0	2.078979	N
TCGA-KO-8405-01A-11R-2314-13	hsa-mir-505	157.0	29.672704	N
TCGA-KO-8405-01A-11R-2314-13	hsa-mir-506	0.0	0.0	N
TCGA-KO-8405-01A-11R-2314-13	hsa-mir-507	1.0	0.188998	N
TCGA-KO-8405-01A-11R-2314-13	hsa-mir-508	72.0	13.607864	N
TCGA-KO-8405-01A-11R-2314-13	hsa-mir-509-1	3.0	0.566994	N
TCGA-KO-8405-01A-11R-2314-13	hsa-mir-509-2	4.0	0.755992	N
TCGA-KO-8405-01A-11R-2314-13	hsa-mir-509-3	14.0	2.645974	N
TCGA-KO-8405-01A-11R-2314-13	hsa-mir-510	0.0	0.0	N
TCGA-KO-8405-01A-11R-2314-13	hsa-mir-511-1	24.0	4.535955	N
TCGA-KO-8405-01A-11R-2314-13	hsa-mir-511-2	31.0	5.858942	N
TCGA-KO-8405-01A-11R-2314-13	hsa-mir-512-1	0.0	0.0	N
TCGA-KO-8405-01A-11R-2314-13	hsa-mir-512-2	0.0	0.0	N
TCGA-KO-8405-01A-11R-2314-13	hsa-mir-513a-1	1.0	0.188998	N
TCGA-KO-8405-01A-11R-2314-13	hsa-mir-513a-2	0.0	0.0	N
TCGA-KO-8405-01A-11R-2314-13	hsa-mir-513b	0.0	0.0	N
TCGA-KO-8405-01A-11R-2314-13	hsa-mir-513c	1.0	0.188998	N
TCGA-KO-8405-01A-11R-2314-13	hsa-mir-514-1	12.0	2.267977	N
TCGA-KO-8405-01A-11R-2314-13	hsa-mir-514-2	16.0	3.02397	N
TCGA-KO-8405-01A-11R-2314-13	hsa-mir-514-3	14.0	2.645974	N
TCGA-KO-8405-01A-11R-2314-13	hsa-mir-514b	0.0	0.0	N
TCGA-KO-8405-01A-11R-2314-13	hsa-mir-515-1	0.0	0.0	N
TCGA-KO-8405-01A-11R-2314-13	hsa-mir-515-2	0.0	0.0	N
TCGA-KO-8405-01A-11R-2314-13	hsa-mir-516a-1	0.0	0.0	N
TCGA-KO-8405-01A-11R-2314-13	hsa-mir-516a-2	0.0	0.0	N
TCGA-KO-8405-01A-11R-2314-13	hsa-mir-516b-1	0.0	0.0	N
TCGA-KO-8405-01A-11R-2314-13	hsa-mir-516b-2	0.0	0.0	N
TCGA-KO-8405-01A-11R-2314-13	hsa-mir-517a	0.0	0.0	N
TCGA-KO-8405-01A-11R-2314-13	hsa-mir-517b	0.0	0.0	N
TCGA-KO-8405-01A-11R-2314-13	hsa-mir-517c	0.0	0.0	N
TCGA-KO-8405-01A-11R-2314-13	hsa-mir-518a-1	0.0	0.0	N
TCGA-KO-8405-01A-11R-2314-13	hsa-mir-518a-2	0.0	0.0	N
TCGA-KO-8405-01A-11R-2314-13	hsa-mir-518b	0.0	0.0	N
TCGA-KO-8405-01A-11R-2314-13	hsa-mir-518c	0.0	0.0	N
TCGA-KO-8405-01A-11R-2314-13	hsa-mir-518d	0.0	0.0	N
TCGA-KO-8405-01A-11R-2314-13	hsa-mir-518e	0.0	0.0	N
TCGA-KO-8405-01A-11R-2314-13	hsa-mir-518f	0.0	0.0	N
TCGA-KO-8405-01A-11R-2314-13	hsa-mir-519a-1	0.0	0.0	N
TCGA-KO-8405-01A-11R-2314-13	hsa-mir-519a-2	0.0	0.0	N
TCGA-KO-8405-01A-11R-2314-13	hsa-mir-519b	0.0	0.0	N
TCGA-KO-8405-01A-11R-2314-13	hsa-mir-519c	0.0	0.0	N
TCGA-KO-8405-01A-11R-2314-13	hsa-mir-519d	0.0	0.0	N
TCGA-KO-8405-01A-11R-2314-13	hsa-mir-519e	0.0	0.0	N
TCGA-KO-8405-01A-11R-2314-13	hsa-mir-520a	0.0	0.0	N
TCGA-KO-8405-01A-11R-2314-13	hsa-mir-520b	0.0	0.0	N
TCGA-KO-8405-01A-11R-2314-13	hsa-mir-520c	0.0	0.0	N
TCGA-KO-8405-01A-11R-2314-13	hsa-mir-520d	0.0	0.0	N
TCGA-KO-8405-01A-11R-2314-13	hsa-mir-520e	0.0	0.0	N
TCGA-KO-8405-01A-11R-2314-13	hsa-mir-520f	0.0	0.0	N
TCGA-KO-8405-01A-11R-2314-13	hsa-mir-520g	0.0	0.0	N
TCGA-KO-8405-01A-11R-2314-13	hsa-mir-520h	0.0	0.0	N
TCGA-KO-8405-01A-11R-2314-13	hsa-mir-521-1	0.0	0.0	N
TCGA-KO-8405-01A-11R-2314-13	hsa-mir-521-2	0.0	0.0	N
TCGA-KO-8405-01A-11R-2314-13	hsa-mir-522	0.0	0.0	N
TCGA-KO-8405-01A-11R-2314-13	hsa-mir-523	0.0	0.0	N
TCGA-KO-8405-01A-11R-2314-13	hsa-mir-524	0.0	0.0	N
TCGA-KO-8405-01A-11R-2314-13	hsa-mir-525	0.0	0.0	N
TCGA-KO-8405-01A-11R-2314-13	hsa-mir-526a-1	0.0	0.0	N
TCGA-KO-8405-01A-11R-2314-13	hsa-mir-526a-2	0.0	0.0	N
TCGA-KO-8405-01A-11R-2314-13	hsa-mir-526b	0.0	0.0	N
TCGA-KO-8405-01A-11R-2314-13	hsa-mir-527	0.0	0.0	N
TCGA-KO-8405-01A-11R-2314-13	hsa-mir-532	16201.0	3061.958497	N
TCGA-KO-8405-01A-11R-2314-13	hsa-mir-539	3.0	0.566994	N
TCGA-KO-8405-01A-11R-2314-13	hsa-mir-541	0.0	0.0	N
TCGA-KO-8405-01A-11R-2314-13	hsa-mir-542	767.0	144.961556	N
TCGA-KO-8405-01A-11R-2314-13	hsa-mir-543	6.0	1.133989	N
TCGA-KO-8405-01A-11R-2314-13	hsa-mir-544	0.0	0.0	N
TCGA-KO-8405-01A-11R-2314-13	hsa-mir-544b	0.0	0.0	N
TCGA-KO-8405-01A-11R-2314-13	hsa-mir-545	4.0	0.755992	N
TCGA-KO-8405-01A-11R-2314-13	hsa-mir-548a-1	0.0	0.0	N
TCGA-KO-8405-01A-11R-2314-13	hsa-mir-548a-2	0.0	0.0	N
TCGA-KO-8405-01A-11R-2314-13	hsa-mir-548a-3	0.0	0.0	N
TCGA-KO-8405-01A-11R-2314-13	hsa-mir-548aa-1	0.0	0.0	N
TCGA-KO-8405-01A-11R-2314-13	hsa-mir-548aa-2	0.0	0.0	N
TCGA-KO-8405-01A-11R-2314-13	hsa-mir-548b	2.0	0.377996	N
TCGA-KO-8405-01A-11R-2314-13	hsa-mir-548c	0.0	0.0	N
TCGA-KO-8405-01A-11R-2314-13	hsa-mir-548d-1	0.0	0.0	N
TCGA-KO-8405-01A-11R-2314-13	hsa-mir-548d-2	0.0	0.0	N
TCGA-KO-8405-01A-11R-2314-13	hsa-mir-548e	5.0	0.944991	N
TCGA-KO-8405-01A-11R-2314-13	hsa-mir-548f-1	0.0	0.0	N
TCGA-KO-8405-01A-11R-2314-13	hsa-mir-548f-2	0.0	0.0	N
TCGA-KO-8405-01A-11R-2314-13	hsa-mir-548f-3	0.0	0.0	N
TCGA-KO-8405-01A-11R-2314-13	hsa-mir-548f-4	0.0	0.0	N
TCGA-KO-8405-01A-11R-2314-13	hsa-mir-548f-5	0.0	0.0	N
TCGA-KO-8405-01A-11R-2314-13	hsa-mir-548g	0.0	0.0	N
TCGA-KO-8405-01A-11R-2314-13	hsa-mir-548h-1	0.0	0.0	N
TCGA-KO-8405-01A-11R-2314-13	hsa-mir-548h-2	0.0	0.0	N
TCGA-KO-8405-01A-11R-2314-13	hsa-mir-548h-3	0.0	0.0	N
TCGA-KO-8405-01A-11R-2314-13	hsa-mir-548h-4	0.0	0.0	N
TCGA-KO-8405-01A-11R-2314-13	hsa-mir-548i-1	0.0	0.0	N
TCGA-KO-8405-01A-11R-2314-13	hsa-mir-548i-2	0.0	0.0	N
TCGA-KO-8405-01A-11R-2314-13	hsa-mir-548i-3	0.0	0.0	N
TCGA-KO-8405-01A-11R-2314-13	hsa-mir-548i-4	0.0	0.0	N
TCGA-KO-8405-01A-11R-2314-13	hsa-mir-548j	3.0	0.566994	N
TCGA-KO-8405-01A-11R-2314-13	hsa-mir-548k	1.0	0.188998	N
TCGA-KO-8405-01A-11R-2314-13	hsa-mir-548l	0.0	0.0	N
TCGA-KO-8405-01A-11R-2314-13	hsa-mir-548m	0.0	0.0	N
TCGA-KO-8405-01A-11R-2314-13	hsa-mir-548n	0.0	0.0	N
TCGA-KO-8405-01A-11R-2314-13	hsa-mir-548o	5.0	0.944991	N
TCGA-KO-8405-01A-11R-2314-13	hsa-mir-548p	0.0	0.0	N
TCGA-KO-8405-01A-11R-2314-13	hsa-mir-548q	1.0	0.188998	N
TCGA-KO-8405-01A-11R-2314-13	hsa-mir-548s	0.0	0.0	N
TCGA-KO-8405-01A-11R-2314-13	hsa-mir-548t	1.0	0.188998	N
TCGA-KO-8405-01A-11R-2314-13	hsa-mir-548u	0.0	0.0	N
TCGA-KO-8405-01A-11R-2314-13	hsa-mir-548v	5.0	0.944991	N
TCGA-KO-8405-01A-11R-2314-13	hsa-mir-548w	0.0	0.0	N
TCGA-KO-8405-01A-11R-2314-13	hsa-mir-548x	0.0	0.0	N
TCGA-KO-8405-01A-11R-2314-13	hsa-mir-548y	0.0	0.0	N
TCGA-KO-8405-01A-11R-2314-13	hsa-mir-548z	0.0	0.0	N
TCGA-KO-8405-01A-11R-2314-13	hsa-mir-549	0.0	0.0	N
TCGA-KO-8405-01A-11R-2314-13	hsa-mir-550a-1	10.0	1.889981	N
TCGA-KO-8405-01A-11R-2314-13	hsa-mir-550a-2	8.0	1.511985	N
TCGA-KO-8405-01A-11R-2314-13	hsa-mir-550b-1	1.0	0.188998	N
TCGA-KO-8405-01A-11R-2314-13	hsa-mir-550b-2	0.0	0.0	N
TCGA-KO-8405-01A-11R-2314-13	hsa-mir-551a	2.0	0.377996	N
TCGA-KO-8405-01A-11R-2314-13	hsa-mir-551b	0.0	0.0	N
TCGA-KO-8405-01A-11R-2314-13	hsa-mir-552	0.0	0.0	N
TCGA-KO-8405-01A-11R-2314-13	hsa-mir-553	0.0	0.0	N
TCGA-KO-8405-01A-11R-2314-13	hsa-mir-554	0.0	0.0	N
TCGA-KO-8405-01A-11R-2314-13	hsa-mir-555	0.0	0.0	N
TCGA-KO-8405-01A-11R-2314-13	hsa-mir-556	2.0	0.377996	N
TCGA-KO-8405-01A-11R-2314-13	hsa-mir-557	0.0	0.0	N
TCGA-KO-8405-01A-11R-2314-13	hsa-mir-558	0.0	0.0	N
TCGA-KO-8405-01A-11R-2314-13	hsa-mir-559	1.0	0.188998	N
TCGA-KO-8405-01A-11R-2314-13	hsa-mir-561	62.0	11.717883	N
TCGA-KO-8405-01A-11R-2314-13	hsa-mir-562	0.0	0.0	N
TCGA-KO-8405-01A-11R-2314-13	hsa-mir-563	0.0	0.0	N
TCGA-KO-8405-01A-11R-2314-13	hsa-mir-564	0.0	0.0	N
TCGA-KO-8405-01A-11R-2314-13	hsa-mir-566	0.0	0.0	N
TCGA-KO-8405-01A-11R-2314-13	hsa-mir-567	0.0	0.0	N
TCGA-KO-8405-01A-11R-2314-13	hsa-mir-568	0.0	0.0	N
TCGA-KO-8405-01A-11R-2314-13	hsa-mir-569	0.0	0.0	N
TCGA-KO-8405-01A-11R-2314-13	hsa-mir-570	2.0	0.377996	N
TCGA-KO-8405-01A-11R-2314-13	hsa-mir-571	0.0	0.0	N
TCGA-KO-8405-01A-11R-2314-13	hsa-mir-572	0.0	0.0	N
TCGA-KO-8405-01A-11R-2314-13	hsa-mir-573	0.0	0.0	N
TCGA-KO-8405-01A-11R-2314-13	hsa-mir-574	261.0	49.328509	N
TCGA-KO-8405-01A-11R-2314-13	hsa-mir-575	0.0	0.0	N
TCGA-KO-8405-01A-11R-2314-13	hsa-mir-576	52.0	9.827902	N
TCGA-KO-8405-01A-11R-2314-13	hsa-mir-577	203.0	38.366618	N
TCGA-KO-8405-01A-11R-2314-13	hsa-mir-578	0.0	0.0	N
TCGA-KO-8405-01A-11R-2314-13	hsa-mir-579	1.0	0.188998	N
TCGA-KO-8405-01A-11R-2314-13	hsa-mir-580	2.0	0.377996	N
TCGA-KO-8405-01A-11R-2314-13	hsa-mir-581	3.0	0.566994	N
TCGA-KO-8405-01A-11R-2314-13	hsa-mir-582	2281.0	431.104705	N
TCGA-KO-8405-01A-11R-2314-13	hsa-mir-583	0.0	0.0	N
TCGA-KO-8405-01A-11R-2314-13	hsa-mir-584	118.0	22.301778	N
TCGA-KO-8405-01A-11R-2314-13	hsa-mir-585	4.0	0.755992	N
TCGA-KO-8405-01A-11R-2314-13	hsa-mir-586	0.0	0.0	N
TCGA-KO-8405-01A-11R-2314-13	hsa-mir-587	0.0	0.0	N
TCGA-KO-8405-01A-11R-2314-13	hsa-mir-588	0.0	0.0	N
TCGA-KO-8405-01A-11R-2314-13	hsa-mir-589	458.0	86.561138	N
TCGA-KO-8405-01A-11R-2314-13	hsa-mir-590	109.0	20.600795	N
TCGA-KO-8405-01A-11R-2314-13	hsa-mir-591	0.0	0.0	N
TCGA-KO-8405-01A-11R-2314-13	hsa-mir-592	7.0	1.322987	N
TCGA-KO-8405-01A-11R-2314-13	hsa-mir-593	0.0	0.0	N
TCGA-KO-8405-01A-11R-2314-13	hsa-mir-595	0.0	0.0	N
TCGA-KO-8405-01A-11R-2314-13	hsa-mir-596	0.0	0.0	N
TCGA-KO-8405-01A-11R-2314-13	hsa-mir-597	0.0	0.0	N
TCGA-KO-8405-01A-11R-2314-13	hsa-mir-598	280.0	52.919473	N
TCGA-KO-8405-01A-11R-2314-13	hsa-mir-599	0.0	0.0	N
TCGA-KO-8405-01A-11R-2314-13	hsa-mir-600	0.0	0.0	N
TCGA-KO-8405-01A-11R-2314-13	hsa-mir-601	0.0	0.0	N
TCGA-KO-8405-01A-11R-2314-13	hsa-mir-602	0.0	0.0	N
TCGA-KO-8405-01A-11R-2314-13	hsa-mir-603	0.0	0.0	N
TCGA-KO-8405-01A-11R-2314-13	hsa-mir-604	0.0	0.0	N
TCGA-KO-8405-01A-11R-2314-13	hsa-mir-605	2.0	0.377996	N
TCGA-KO-8405-01A-11R-2314-13	hsa-mir-606	1.0	0.188998	N
TCGA-KO-8405-01A-11R-2314-13	hsa-mir-607	3.0	0.566994	N
TCGA-KO-8405-01A-11R-2314-13	hsa-mir-608	0.0	0.0	N
TCGA-KO-8405-01A-11R-2314-13	hsa-mir-609	0.0	0.0	N
TCGA-KO-8405-01A-11R-2314-13	hsa-mir-610	0.0	0.0	N
TCGA-KO-8405-01A-11R-2314-13	hsa-mir-611	0.0	0.0	N
TCGA-KO-8405-01A-11R-2314-13	hsa-mir-612	0.0	0.0	N
TCGA-KO-8405-01A-11R-2314-13	hsa-mir-613	0.0	0.0	N
TCGA-KO-8405-01A-11R-2314-13	hsa-mir-614	0.0	0.0	N
TCGA-KO-8405-01A-11R-2314-13	hsa-mir-615	64.0	12.09588	N
TCGA-KO-8405-01A-11R-2314-13	hsa-mir-616	21.0	3.96896	N
TCGA-KO-8405-01A-11R-2314-13	hsa-mir-617	0.0	0.0	N
TCGA-KO-8405-01A-11R-2314-13	hsa-mir-618	44.0	8.315917	N
TCGA-KO-8405-01A-11R-2314-13	hsa-mir-619	0.0	0.0	N
TCGA-KO-8405-01A-11R-2314-13	hsa-mir-620	0.0	0.0	N
TCGA-KO-8405-01A-11R-2314-13	hsa-mir-621	0.0	0.0	N
TCGA-KO-8405-01A-11R-2314-13	hsa-mir-622	1.0	0.188998	N
TCGA-KO-8405-01A-11R-2314-13	hsa-mir-623	0.0	0.0	N
TCGA-KO-8405-01A-11R-2314-13	hsa-mir-624	9.0	1.700983	N
TCGA-KO-8405-01A-11R-2314-13	hsa-mir-625	252.0	47.627526	N
TCGA-KO-8405-01A-11R-2314-13	hsa-mir-626	0.0	0.0	N
TCGA-KO-8405-01A-11R-2314-13	hsa-mir-627	5.0	0.944991	N
TCGA-KO-8405-01A-11R-2314-13	hsa-mir-628	60.0	11.339887	N
TCGA-KO-8405-01A-11R-2314-13	hsa-mir-629	376.0	71.063292	N
TCGA-KO-8405-01A-11R-2314-13	hsa-mir-630	0.0	0.0	N
TCGA-KO-8405-01A-11R-2314-13	hsa-mir-631	0.0	0.0	N
TCGA-KO-8405-01A-11R-2314-13	hsa-mir-632	2.0	0.377996	N
TCGA-KO-8405-01A-11R-2314-13	hsa-mir-633	0.0	0.0	N
TCGA-KO-8405-01A-11R-2314-13	hsa-mir-634	0.0	0.0	N
TCGA-KO-8405-01A-11R-2314-13	hsa-mir-635	0.0	0.0	N
TCGA-KO-8405-01A-11R-2314-13	hsa-mir-636	0.0	0.0	N
TCGA-KO-8405-01A-11R-2314-13	hsa-mir-637	0.0	0.0	N
TCGA-KO-8405-01A-11R-2314-13	hsa-mir-638	0.0	0.0	N
TCGA-KO-8405-01A-11R-2314-13	hsa-mir-639	1.0	0.188998	N
TCGA-KO-8405-01A-11R-2314-13	hsa-mir-640	0.0	0.0	N
TCGA-KO-8405-01A-11R-2314-13	hsa-mir-641	0.0	0.0	N
TCGA-KO-8405-01A-11R-2314-13	hsa-mir-642a	48.0	9.07191	N
TCGA-KO-8405-01A-11R-2314-13	hsa-mir-642b	0.0	0.0	N
TCGA-KO-8405-01A-11R-2314-13	hsa-mir-643	4.0	0.755992	N
TCGA-KO-8405-01A-11R-2314-13	hsa-mir-644	0.0	0.0	N
TCGA-KO-8405-01A-11R-2314-13	hsa-mir-645	0.0	0.0	N
TCGA-KO-8405-01A-11R-2314-13	hsa-mir-646	0.0	0.0	N
TCGA-KO-8405-01A-11R-2314-13	hsa-mir-647	0.0	0.0	N
TCGA-KO-8405-01A-11R-2314-13	hsa-mir-648	0.0	0.0	N
TCGA-KO-8405-01A-11R-2314-13	hsa-mir-649	0.0	0.0	N
TCGA-KO-8405-01A-11R-2314-13	hsa-mir-650	0.0	0.0	N
TCGA-KO-8405-01A-11R-2314-13	hsa-mir-651	78.0	14.741853	N
TCGA-KO-8405-01A-11R-2314-13	hsa-mir-652	116.0	21.923782	N
TCGA-KO-8405-01A-11R-2314-13	hsa-mir-653	85.0	16.06484	N
TCGA-KO-8405-01A-11R-2314-13	hsa-mir-654	53.0	10.0169	N
TCGA-KO-8405-01A-11R-2314-13	hsa-mir-655	1.0	0.188998	N
TCGA-KO-8405-01A-11R-2314-13	hsa-mir-656	2.0	0.377996	N
TCGA-KO-8405-01A-11R-2314-13	hsa-mir-657	0.0	0.0	N
TCGA-KO-8405-01A-11R-2314-13	hsa-mir-658	1.0	0.188998	N
TCGA-KO-8405-01A-11R-2314-13	hsa-mir-659	13.0	2.456976	N
TCGA-KO-8405-01A-11R-2314-13	hsa-mir-660	832.0	157.246434	N
TCGA-KO-8405-01A-11R-2314-13	hsa-mir-661	0.0	0.0	N
TCGA-KO-8405-01A-11R-2314-13	hsa-mir-662	0.0	0.0	N
TCGA-KO-8405-01A-11R-2314-13	hsa-mir-663	0.0	0.0	N
TCGA-KO-8405-01A-11R-2314-13	hsa-mir-663b	0.0	0.0	N
TCGA-KO-8405-01A-11R-2314-13	hsa-mir-664	177.0	33.452667	N
TCGA-KO-8405-01A-11R-2314-13	hsa-mir-665	0.0	0.0	N
TCGA-KO-8405-01A-11R-2314-13	hsa-mir-668	0.0	0.0	N
TCGA-KO-8405-01A-11R-2314-13	hsa-mir-670	0.0	0.0	N
TCGA-KO-8405-01A-11R-2314-13	hsa-mir-671	46.0	8.693913	N
TCGA-KO-8405-01A-11R-2314-13	hsa-mir-675	21.0	3.96896	N
TCGA-KO-8405-01A-11R-2314-13	hsa-mir-676	13.0	2.456976	N
TCGA-KO-8405-01A-11R-2314-13	hsa-mir-7-1	90.0	17.009831	N
TCGA-KO-8405-01A-11R-2314-13	hsa-mir-7-2	0.0	0.0	N
TCGA-KO-8405-01A-11R-2314-13	hsa-mir-7-3	0.0	0.0	N
TCGA-KO-8405-01A-11R-2314-13	hsa-mir-708	158.0	29.861703	N
TCGA-KO-8405-01A-11R-2314-13	hsa-mir-711	0.0	0.0	N
TCGA-KO-8405-01A-11R-2314-13	hsa-mir-718	1.0	0.188998	N
TCGA-KO-8405-01A-11R-2314-13	hsa-mir-720	0.0	0.0	N
TCGA-KO-8405-01A-11R-2314-13	hsa-mir-744	101.0	19.08881	N
TCGA-KO-8405-01A-11R-2314-13	hsa-mir-758	67.0	12.662874	N
TCGA-KO-8405-01A-11R-2314-13	hsa-mir-759	0.0	0.0	N
TCGA-KO-8405-01A-11R-2314-13	hsa-mir-760	3.0	0.566994	N
TCGA-KO-8405-01A-11R-2314-13	hsa-mir-761	0.0	0.0	N
TCGA-KO-8405-01A-11R-2314-13	hsa-mir-762	0.0	0.0	N
TCGA-KO-8405-01A-11R-2314-13	hsa-mir-764	0.0	0.0	N
TCGA-KO-8405-01A-11R-2314-13	hsa-mir-765	0.0	0.0	N
TCGA-KO-8405-01A-11R-2314-13	hsa-mir-766	71.0	13.418866	N
TCGA-KO-8405-01A-11R-2314-13	hsa-mir-767	0.0	0.0	N
TCGA-KO-8405-01A-11R-2314-13	hsa-mir-769	80.0	15.119849	N
TCGA-KO-8405-01A-11R-2314-13	hsa-mir-770	0.0	0.0	N
TCGA-KO-8405-01A-11R-2314-13	hsa-mir-802	0.0	0.0	N
TCGA-KO-8405-01A-11R-2314-13	hsa-mir-873	0.0	0.0	N
TCGA-KO-8405-01A-11R-2314-13	hsa-mir-874	1350.0	255.147458	N
TCGA-KO-8405-01A-11R-2314-13	hsa-mir-875	0.0	0.0	N
TCGA-KO-8405-01A-11R-2314-13	hsa-mir-876	0.0	0.0	N
TCGA-KO-8405-01A-11R-2314-13	hsa-mir-877	0.0	0.0	N
TCGA-KO-8405-01A-11R-2314-13	hsa-mir-885	105.0	19.844802	N
TCGA-KO-8405-01A-11R-2314-13	hsa-mir-887	11.0	2.078979	N
TCGA-KO-8405-01A-11R-2314-13	hsa-mir-888	566.0	106.972934	N
TCGA-KO-8405-01A-11R-2314-13	hsa-mir-889	54.0	10.205898	N
TCGA-KO-8405-01A-11R-2314-13	hsa-mir-890	43.0	8.126919	N
TCGA-KO-8405-01A-11R-2314-13	hsa-mir-891a	68586.0	12962.624866	N
TCGA-KO-8405-01A-11R-2314-13	hsa-mir-891b	466.0	88.073123	N
TCGA-KO-8405-01A-11R-2314-13	hsa-mir-892a	1543.0	291.624095	N
TCGA-KO-8405-01A-11R-2314-13	hsa-mir-892b	279.0	52.730475	N
TCGA-KO-8405-01A-11R-2314-13	hsa-mir-9-1	1251.0	236.436645	N
TCGA-KO-8405-01A-11R-2314-13	hsa-mir-9-2	1250.0	236.247647	N
TCGA-KO-8405-01A-11R-2314-13	hsa-mir-9-3	2.0	0.377996	N
TCGA-KO-8405-01A-11R-2314-13	hsa-mir-920	0.0	0.0	N
TCGA-KO-8405-01A-11R-2314-13	hsa-mir-921	0.0	0.0	N
TCGA-KO-8405-01A-11R-2314-13	hsa-mir-922	0.0	0.0	N
TCGA-KO-8405-01A-11R-2314-13	hsa-mir-924	0.0	0.0	N
TCGA-KO-8405-01A-11R-2314-13	hsa-mir-92a-1	1170.0	221.127797	N
TCGA-KO-8405-01A-11R-2314-13	hsa-mir-92a-2	30797.0	5820.575015	N
TCGA-KO-8405-01A-11R-2314-13	hsa-mir-92b	274.0	51.785484	N
TCGA-KO-8405-01A-11R-2314-13	hsa-mir-93	17977.0	3397.619153	N
TCGA-KO-8405-01A-11R-2314-13	hsa-mir-933	0.0	0.0	N
TCGA-KO-8405-01A-11R-2314-13	hsa-mir-934	0.0	0.0	N
TCGA-KO-8405-01A-11R-2314-13	hsa-mir-935	2.0	0.377996	N
TCGA-KO-8405-01A-11R-2314-13	hsa-mir-936	0.0	0.0	N
TCGA-KO-8405-01A-11R-2314-13	hsa-mir-937	4.0	0.755992	N
TCGA-KO-8405-01A-11R-2314-13	hsa-mir-938	0.0	0.0	N
TCGA-KO-8405-01A-11R-2314-13	hsa-mir-939	3.0	0.566994	N
TCGA-KO-8405-01A-11R-2314-13	hsa-mir-940	9.0	1.700983	N
TCGA-KO-8405-01A-11R-2314-13	hsa-mir-941-1	0.0	0.0	N
TCGA-KO-8405-01A-11R-2314-13	hsa-mir-941-3	0.0	0.0	N
TCGA-KO-8405-01A-11R-2314-13	hsa-mir-941-4	0.0	0.0	N
TCGA-KO-8405-01A-11R-2314-13	hsa-mir-942	30.0	5.669944	N
TCGA-KO-8405-01A-11R-2314-13	hsa-mir-943	0.0	0.0	N
TCGA-KO-8405-01A-11R-2314-13	hsa-mir-944	2.0	0.377996	N
TCGA-KO-8405-01A-11R-2314-13	hsa-mir-95	9.0	1.700983	N
TCGA-KO-8405-01A-11R-2314-13	hsa-mir-96	366.0	69.173311	N
TCGA-KO-8405-01A-11R-2314-13	hsa-mir-98	190.0	35.909642	N
TCGA-KO-8405-01A-11R-2314-13	hsa-mir-99a	5218.0	986.192176	Y
TCGA-KO-8405-01A-11R-2314-13	hsa-mir-99b	173574.0	32805.159195	N
