# Supplementary material for: Dysfunctional miRNA-Mediated Regulation in Chromophobe Renal Cell Carcinoma
Source: PLoS One. 2016 Jun 3;11(6):e0156324. doi: 10.1371/journal.pone.0156324 (PMC4892590; doi:10.1371/journal.pone.0156324)
Supplement: S1 File — (ZIP) [file pone.0156324.s001.zip › S1_File miRNA expression profile downloaded from TCGA/case/bcgsc.ca__IlluminaHiSeq_miRNASeq__TCGA-KO-8406-01A-11R-2314-13__mirna_quantification.txt]

barcode	miRNA_ID	read_count	reads_per_million_miRNA_mapped	cross-mapped
TCGA-KO-8406-01A-11R-2314-13	hsa-let-7a-1	37087.0	8378.749195	N
TCGA-KO-8406-01A-11R-2314-13	hsa-let-7a-2	74425.0	16814.204676	N
TCGA-KO-8406-01A-11R-2314-13	hsa-let-7a-3	37234.0	8411.95965	N
TCGA-KO-8406-01A-11R-2314-13	hsa-let-7b	78747.0	17790.637227	N
TCGA-KO-8406-01A-11R-2314-13	hsa-let-7c	6743.0	1523.388406	N
TCGA-KO-8406-01A-11R-2314-13	hsa-let-7d	1493.0	337.30074	N
TCGA-KO-8406-01A-11R-2314-13	hsa-let-7e	5546.0	1252.960418	N
TCGA-KO-8406-01A-11R-2314-13	hsa-let-7f-1	46.0	10.392387	N
TCGA-KO-8406-01A-11R-2314-13	hsa-let-7f-2	37226.0	8410.152278	N
TCGA-KO-8406-01A-11R-2314-13	hsa-let-7g	2962.0	669.179365	N
TCGA-KO-8406-01A-11R-2314-13	hsa-let-7i	967.0	218.466052	N
TCGA-KO-8406-01A-11R-2314-13	hsa-mir-1-1	0.0	0.0	N
TCGA-KO-8406-01A-11R-2314-13	hsa-mir-1-2	10.0	2.259215	N
TCGA-KO-8406-01A-11R-2314-13	hsa-mir-100	19352.0	4372.032098	Y
TCGA-KO-8406-01A-11R-2314-13	hsa-mir-101-1	110155.0	24886.37845	N
TCGA-KO-8406-01A-11R-2314-13	hsa-mir-101-2	161.0	36.373355	N
TCGA-KO-8406-01A-11R-2314-13	hsa-mir-103-1	25637.0	5791.948475	Y
TCGA-KO-8406-01A-11R-2314-13	hsa-mir-103-1-as	0.0	0.0	N
TCGA-KO-8406-01A-11R-2314-13	hsa-mir-103-2	17.0	3.840665	N
TCGA-KO-8406-01A-11R-2314-13	hsa-mir-103-2-as	0.0	0.0	N
TCGA-KO-8406-01A-11R-2314-13	hsa-mir-105-1	0.0	0.0	N
TCGA-KO-8406-01A-11R-2314-13	hsa-mir-105-2	0.0	0.0	N
TCGA-KO-8406-01A-11R-2314-13	hsa-mir-106a	24.0	5.422115	Y
TCGA-KO-8406-01A-11R-2314-13	hsa-mir-106b	1210.0	273.364967	N
TCGA-KO-8406-01A-11R-2314-13	hsa-mir-107	163.0	36.825198	Y
TCGA-KO-8406-01A-11R-2314-13	hsa-mir-10a	546514.0	123469.240906	N
TCGA-KO-8406-01A-11R-2314-13	hsa-mir-10b	870540.0	196673.667973	N
TCGA-KO-8406-01A-11R-2314-13	hsa-mir-1178	0.0	0.0	N
TCGA-KO-8406-01A-11R-2314-13	hsa-mir-1179	0.0	0.0	N
TCGA-KO-8406-01A-11R-2314-13	hsa-mir-1180	26.0	5.873958	N
TCGA-KO-8406-01A-11R-2314-13	hsa-mir-1181	0.0	0.0	N
TCGA-KO-8406-01A-11R-2314-13	hsa-mir-1182	0.0	0.0	N
TCGA-KO-8406-01A-11R-2314-13	hsa-mir-1183	0.0	0.0	N
TCGA-KO-8406-01A-11R-2314-13	hsa-mir-1184-1	0.0	0.0	N
TCGA-KO-8406-01A-11R-2314-13	hsa-mir-1184-2	0.0	0.0	N
TCGA-KO-8406-01A-11R-2314-13	hsa-mir-1184-3	0.0	0.0	N
TCGA-KO-8406-01A-11R-2314-13	hsa-mir-1185-1	0.0	0.0	N
TCGA-KO-8406-01A-11R-2314-13	hsa-mir-1185-2	0.0	0.0	N
TCGA-KO-8406-01A-11R-2314-13	hsa-mir-1193	0.0	0.0	N
TCGA-KO-8406-01A-11R-2314-13	hsa-mir-1197	0.0	0.0	N
TCGA-KO-8406-01A-11R-2314-13	hsa-mir-1200	0.0	0.0	N
TCGA-KO-8406-01A-11R-2314-13	hsa-mir-1202	0.0	0.0	N
TCGA-KO-8406-01A-11R-2314-13	hsa-mir-1203	0.0	0.0	N
TCGA-KO-8406-01A-11R-2314-13	hsa-mir-1204	0.0	0.0	N
TCGA-KO-8406-01A-11R-2314-13	hsa-mir-1205	0.0	0.0	N
TCGA-KO-8406-01A-11R-2314-13	hsa-mir-1206	0.0	0.0	N
TCGA-KO-8406-01A-11R-2314-13	hsa-mir-1207	1.0	0.225921	N
TCGA-KO-8406-01A-11R-2314-13	hsa-mir-1208	0.0	0.0	N
TCGA-KO-8406-01A-11R-2314-13	hsa-mir-122	1.0	0.225921	N
TCGA-KO-8406-01A-11R-2314-13	hsa-mir-1224	0.0	0.0	N
TCGA-KO-8406-01A-11R-2314-13	hsa-mir-1225	0.0	0.0	N
TCGA-KO-8406-01A-11R-2314-13	hsa-mir-1226	0.0	0.0	N
TCGA-KO-8406-01A-11R-2314-13	hsa-mir-1227	0.0	0.0	N
TCGA-KO-8406-01A-11R-2314-13	hsa-mir-1228	0.0	0.0	N
TCGA-KO-8406-01A-11R-2314-13	hsa-mir-1229	0.0	0.0	N
TCGA-KO-8406-01A-11R-2314-13	hsa-mir-1231	0.0	0.0	N
TCGA-KO-8406-01A-11R-2314-13	hsa-mir-1233-1	0.0	0.0	N
TCGA-KO-8406-01A-11R-2314-13	hsa-mir-1233-2	0.0	0.0	N
TCGA-KO-8406-01A-11R-2314-13	hsa-mir-1234	0.0	0.0	N
TCGA-KO-8406-01A-11R-2314-13	hsa-mir-1236	0.0	0.0	N
TCGA-KO-8406-01A-11R-2314-13	hsa-mir-1237	0.0	0.0	N
TCGA-KO-8406-01A-11R-2314-13	hsa-mir-1238	0.0	0.0	N
TCGA-KO-8406-01A-11R-2314-13	hsa-mir-124-1	0.0	0.0	N
TCGA-KO-8406-01A-11R-2314-13	hsa-mir-124-2	0.0	0.0	N
TCGA-KO-8406-01A-11R-2314-13	hsa-mir-124-3	0.0	0.0	N
TCGA-KO-8406-01A-11R-2314-13	hsa-mir-1243	0.0	0.0	N
TCGA-KO-8406-01A-11R-2314-13	hsa-mir-1244-1	0.0	0.0	N
TCGA-KO-8406-01A-11R-2314-13	hsa-mir-1244-2	0.0	0.0	N
TCGA-KO-8406-01A-11R-2314-13	hsa-mir-1244-3	0.0	0.0	N
TCGA-KO-8406-01A-11R-2314-13	hsa-mir-1245	0.0	0.0	N
TCGA-KO-8406-01A-11R-2314-13	hsa-mir-1246	0.0	0.0	N
TCGA-KO-8406-01A-11R-2314-13	hsa-mir-1247	7.0	1.58145	N
TCGA-KO-8406-01A-11R-2314-13	hsa-mir-1248	1.0	0.225921	N
TCGA-KO-8406-01A-11R-2314-13	hsa-mir-1249	2.0	0.451843	N
TCGA-KO-8406-01A-11R-2314-13	hsa-mir-1250	2.0	0.451843	N
TCGA-KO-8406-01A-11R-2314-13	hsa-mir-1251	2.0	0.451843	N
TCGA-KO-8406-01A-11R-2314-13	hsa-mir-1252	0.0	0.0	N
TCGA-KO-8406-01A-11R-2314-13	hsa-mir-1253	0.0	0.0	N
TCGA-KO-8406-01A-11R-2314-13	hsa-mir-1254	3.0	0.677764	N
TCGA-KO-8406-01A-11R-2314-13	hsa-mir-1255a	0.0	0.0	N
TCGA-KO-8406-01A-11R-2314-13	hsa-mir-1255b-1	0.0	0.0	N
TCGA-KO-8406-01A-11R-2314-13	hsa-mir-1255b-2	0.0	0.0	N
TCGA-KO-8406-01A-11R-2314-13	hsa-mir-1256	0.0	0.0	N
TCGA-KO-8406-01A-11R-2314-13	hsa-mir-1257	0.0	0.0	N
TCGA-KO-8406-01A-11R-2314-13	hsa-mir-1258	4.0	0.903686	N
TCGA-KO-8406-01A-11R-2314-13	hsa-mir-125a	3387.0	765.195986	N
TCGA-KO-8406-01A-11R-2314-13	hsa-mir-125b-1	9430.0	2130.43937	N
TCGA-KO-8406-01A-11R-2314-13	hsa-mir-125b-2	148.0	33.436376	N
TCGA-KO-8406-01A-11R-2314-13	hsa-mir-126	11424.0	2580.926761	N
TCGA-KO-8406-01A-11R-2314-13	hsa-mir-1260	0.0	0.0	N
TCGA-KO-8406-01A-11R-2314-13	hsa-mir-1260b	0.0	0.0	N
TCGA-KO-8406-01A-11R-2314-13	hsa-mir-1261	0.0	0.0	N
TCGA-KO-8406-01A-11R-2314-13	hsa-mir-1262	4.0	0.903686	N
TCGA-KO-8406-01A-11R-2314-13	hsa-mir-1263	0.0	0.0	N
TCGA-KO-8406-01A-11R-2314-13	hsa-mir-1264	0.0	0.0	N
TCGA-KO-8406-01A-11R-2314-13	hsa-mir-1265	0.0	0.0	N
TCGA-KO-8406-01A-11R-2314-13	hsa-mir-1266	15.0	3.388822	N
TCGA-KO-8406-01A-11R-2314-13	hsa-mir-1267	0.0	0.0	N
TCGA-KO-8406-01A-11R-2314-13	hsa-mir-1268	0.0	0.0	N
TCGA-KO-8406-01A-11R-2314-13	hsa-mir-1269	2.0	0.451843	N
TCGA-KO-8406-01A-11R-2314-13	hsa-mir-127	205.0	46.313899	N
TCGA-KO-8406-01A-11R-2314-13	hsa-mir-1270-1	4.0	0.903686	N
TCGA-KO-8406-01A-11R-2314-13	hsa-mir-1270-2	8.0	1.807372	N
TCGA-KO-8406-01A-11R-2314-13	hsa-mir-1271	9.0	2.033293	N
TCGA-KO-8406-01A-11R-2314-13	hsa-mir-1272	0.0	0.0	N
TCGA-KO-8406-01A-11R-2314-13	hsa-mir-1273	0.0	0.0	N
TCGA-KO-8406-01A-11R-2314-13	hsa-mir-1273c	0.0	0.0	N
TCGA-KO-8406-01A-11R-2314-13	hsa-mir-1273d	0.0	0.0	N
TCGA-KO-8406-01A-11R-2314-13	hsa-mir-1274a	0.0	0.0	N
TCGA-KO-8406-01A-11R-2314-13	hsa-mir-1274b	9.0	2.033293	N
TCGA-KO-8406-01A-11R-2314-13	hsa-mir-1275	0.0	0.0	N
TCGA-KO-8406-01A-11R-2314-13	hsa-mir-1276	0.0	0.0	N
TCGA-KO-8406-01A-11R-2314-13	hsa-mir-1277	3.0	0.677764	N
TCGA-KO-8406-01A-11R-2314-13	hsa-mir-1278	0.0	0.0	N
TCGA-KO-8406-01A-11R-2314-13	hsa-mir-1279	0.0	0.0	N
TCGA-KO-8406-01A-11R-2314-13	hsa-mir-128-1	140.0	31.629004	N
TCGA-KO-8406-01A-11R-2314-13	hsa-mir-128-2	106.0	23.947675	N
TCGA-KO-8406-01A-11R-2314-13	hsa-mir-1280	0.0	0.0	N
TCGA-KO-8406-01A-11R-2314-13	hsa-mir-1281	0.0	0.0	N
TCGA-KO-8406-01A-11R-2314-13	hsa-mir-1282	0.0	0.0	N
TCGA-KO-8406-01A-11R-2314-13	hsa-mir-1283-1	0.0	0.0	N
TCGA-KO-8406-01A-11R-2314-13	hsa-mir-1283-2	0.0	0.0	N
TCGA-KO-8406-01A-11R-2314-13	hsa-mir-1284	0.0	0.0	N
TCGA-KO-8406-01A-11R-2314-13	hsa-mir-1285-1	0.0	0.0	N
TCGA-KO-8406-01A-11R-2314-13	hsa-mir-1285-2	0.0	0.0	N
TCGA-KO-8406-01A-11R-2314-13	hsa-mir-1286	0.0	0.0	N
TCGA-KO-8406-01A-11R-2314-13	hsa-mir-1287	24.0	5.422115	N
TCGA-KO-8406-01A-11R-2314-13	hsa-mir-1288	3.0	0.677764	N
TCGA-KO-8406-01A-11R-2314-13	hsa-mir-1289-1	0.0	0.0	N
TCGA-KO-8406-01A-11R-2314-13	hsa-mir-1289-2	0.0	0.0	N
TCGA-KO-8406-01A-11R-2314-13	hsa-mir-129-1	5.0	1.129607	N
TCGA-KO-8406-01A-11R-2314-13	hsa-mir-129-2	2.0	0.451843	N
TCGA-KO-8406-01A-11R-2314-13	hsa-mir-1290	0.0	0.0	N
TCGA-KO-8406-01A-11R-2314-13	hsa-mir-1291	0.0	0.0	N
TCGA-KO-8406-01A-11R-2314-13	hsa-mir-1292	0.0	0.0	N
TCGA-KO-8406-01A-11R-2314-13	hsa-mir-1293	0.0	0.0	N
TCGA-KO-8406-01A-11R-2314-13	hsa-mir-1294	0.0	0.0	N
TCGA-KO-8406-01A-11R-2314-13	hsa-mir-1295	0.0	0.0	N
TCGA-KO-8406-01A-11R-2314-13	hsa-mir-1296	5.0	1.129607	N
TCGA-KO-8406-01A-11R-2314-13	hsa-mir-1297	0.0	0.0	N
TCGA-KO-8406-01A-11R-2314-13	hsa-mir-1298	0.0	0.0	N
TCGA-KO-8406-01A-11R-2314-13	hsa-mir-1299	0.0	0.0	N
TCGA-KO-8406-01A-11R-2314-13	hsa-mir-1301	17.0	3.840665	N
TCGA-KO-8406-01A-11R-2314-13	hsa-mir-1302-1	0.0	0.0	N
TCGA-KO-8406-01A-11R-2314-13	hsa-mir-1302-10	0.0	0.0	N
TCGA-KO-8406-01A-11R-2314-13	hsa-mir-1302-11	0.0	0.0	N
TCGA-KO-8406-01A-11R-2314-13	hsa-mir-1302-2	0.0	0.0	N
TCGA-KO-8406-01A-11R-2314-13	hsa-mir-1302-3	0.0	0.0	N
TCGA-KO-8406-01A-11R-2314-13	hsa-mir-1302-4	0.0	0.0	N
TCGA-KO-8406-01A-11R-2314-13	hsa-mir-1302-5	0.0	0.0	N
TCGA-KO-8406-01A-11R-2314-13	hsa-mir-1302-6	0.0	0.0	N
TCGA-KO-8406-01A-11R-2314-13	hsa-mir-1302-7	0.0	0.0	N
TCGA-KO-8406-01A-11R-2314-13	hsa-mir-1302-8	0.0	0.0	N
TCGA-KO-8406-01A-11R-2314-13	hsa-mir-1302-9	0.0	0.0	N
TCGA-KO-8406-01A-11R-2314-13	hsa-mir-1303	0.0	0.0	N
TCGA-KO-8406-01A-11R-2314-13	hsa-mir-1304	1.0	0.225921	N
TCGA-KO-8406-01A-11R-2314-13	hsa-mir-1305	0.0	0.0	N
TCGA-KO-8406-01A-11R-2314-13	hsa-mir-1306	10.0	2.259215	N
TCGA-KO-8406-01A-11R-2314-13	hsa-mir-1307	1472.0	332.556389	N
TCGA-KO-8406-01A-11R-2314-13	hsa-mir-130a	36.0	8.133173	N
TCGA-KO-8406-01A-11R-2314-13	hsa-mir-130b	11.0	2.485136	N
TCGA-KO-8406-01A-11R-2314-13	hsa-mir-132	179.0	40.439941	N
TCGA-KO-8406-01A-11R-2314-13	hsa-mir-1321	0.0	0.0	N
TCGA-KO-8406-01A-11R-2314-13	hsa-mir-1322	0.0	0.0	N
TCGA-KO-8406-01A-11R-2314-13	hsa-mir-1323	0.0	0.0	N
TCGA-KO-8406-01A-11R-2314-13	hsa-mir-1324	0.0	0.0	N
TCGA-KO-8406-01A-11R-2314-13	hsa-mir-133a-1	6.0	1.355529	N
TCGA-KO-8406-01A-11R-2314-13	hsa-mir-133a-2	0.0	0.0	N
TCGA-KO-8406-01A-11R-2314-13	hsa-mir-133b	0.0	0.0	N
TCGA-KO-8406-01A-11R-2314-13	hsa-mir-134	42.0	9.488701	N
TCGA-KO-8406-01A-11R-2314-13	hsa-mir-135a-1	6.0	1.355529	N
TCGA-KO-8406-01A-11R-2314-13	hsa-mir-135a-2	2.0	0.451843	N
TCGA-KO-8406-01A-11R-2314-13	hsa-mir-135b	1.0	0.225921	N
TCGA-KO-8406-01A-11R-2314-13	hsa-mir-136	10.0	2.259215	N
TCGA-KO-8406-01A-11R-2314-13	hsa-mir-137	0.0	0.0	N
TCGA-KO-8406-01A-11R-2314-13	hsa-mir-138-1	0.0	0.0	N
TCGA-KO-8406-01A-11R-2314-13	hsa-mir-138-2	0.0	0.0	N
TCGA-KO-8406-01A-11R-2314-13	hsa-mir-139	551.0	124.482725	N
TCGA-KO-8406-01A-11R-2314-13	hsa-mir-140	4250.0	960.166206	N
TCGA-KO-8406-01A-11R-2314-13	hsa-mir-141	13300.0	3004.755421	N
TCGA-KO-8406-01A-11R-2314-13	hsa-mir-142	731.0	165.148587	N
TCGA-KO-8406-01A-11R-2314-13	hsa-mir-143	146630.0	33126.863711	N
TCGA-KO-8406-01A-11R-2314-13	hsa-mir-144	226.0	51.05825	N
TCGA-KO-8406-01A-11R-2314-13	hsa-mir-145	1401.0	316.515966	N
TCGA-KO-8406-01A-11R-2314-13	hsa-mir-1468	98.0	22.140303	N
TCGA-KO-8406-01A-11R-2314-13	hsa-mir-1469	0.0	0.0	N
TCGA-KO-8406-01A-11R-2314-13	hsa-mir-146a	31.0	7.003565	N
TCGA-KO-8406-01A-11R-2314-13	hsa-mir-146b	219.0	49.4768	N
TCGA-KO-8406-01A-11R-2314-13	hsa-mir-147	0.0	0.0	N
TCGA-KO-8406-01A-11R-2314-13	hsa-mir-1470	0.0	0.0	N
TCGA-KO-8406-01A-11R-2314-13	hsa-mir-1471	0.0	0.0	N
TCGA-KO-8406-01A-11R-2314-13	hsa-mir-147b	0.0	0.0	N
TCGA-KO-8406-01A-11R-2314-13	hsa-mir-148a	78692.0	17778.211547	N
TCGA-KO-8406-01A-11R-2314-13	hsa-mir-148b	263.0	59.417344	N
TCGA-KO-8406-01A-11R-2314-13	hsa-mir-149	5.0	1.129607	N
TCGA-KO-8406-01A-11R-2314-13	hsa-mir-150	164.0	37.051119	N
TCGA-KO-8406-01A-11R-2314-13	hsa-mir-151	10367.0	2342.127778	N
TCGA-KO-8406-01A-11R-2314-13	hsa-mir-152	318.0	71.843024	N
TCGA-KO-8406-01A-11R-2314-13	hsa-mir-153-1	0.0	0.0	N
TCGA-KO-8406-01A-11R-2314-13	hsa-mir-153-2	8.0	1.807372	N
TCGA-KO-8406-01A-11R-2314-13	hsa-mir-1537	0.0	0.0	N
TCGA-KO-8406-01A-11R-2314-13	hsa-mir-1538	0.0	0.0	N
TCGA-KO-8406-01A-11R-2314-13	hsa-mir-1539	0.0	0.0	N
TCGA-KO-8406-01A-11R-2314-13	hsa-mir-154	0.0	0.0	N
TCGA-KO-8406-01A-11R-2314-13	hsa-mir-155	79.0	17.847795	N
TCGA-KO-8406-01A-11R-2314-13	hsa-mir-15a	490.0	110.701516	N
TCGA-KO-8406-01A-11R-2314-13	hsa-mir-15b	1058.0	239.024905	N
TCGA-KO-8406-01A-11R-2314-13	hsa-mir-16-1	1468.0	331.652704	N
TCGA-KO-8406-01A-11R-2314-13	hsa-mir-16-2	22.0	4.970272	N
TCGA-KO-8406-01A-11R-2314-13	hsa-mir-17	932.0	210.558801	Y
TCGA-KO-8406-01A-11R-2314-13	hsa-mir-181a-1	1802.0	407.110471	N
TCGA-KO-8406-01A-11R-2314-13	hsa-mir-181a-2	953.0	215.303152	N
TCGA-KO-8406-01A-11R-2314-13	hsa-mir-181b-1	331.0	74.780003	N
TCGA-KO-8406-01A-11R-2314-13	hsa-mir-181b-2	4.0	0.903686	N
TCGA-KO-8406-01A-11R-2314-13	hsa-mir-181c	90.0	20.332931	N
TCGA-KO-8406-01A-11R-2314-13	hsa-mir-181d	14.0	3.1629	N
TCGA-KO-8406-01A-11R-2314-13	hsa-mir-182	114540.0	25877.044053	N
TCGA-KO-8406-01A-11R-2314-13	hsa-mir-1825	0.0	0.0	N
TCGA-KO-8406-01A-11R-2314-13	hsa-mir-1827	0.0	0.0	N
TCGA-KO-8406-01A-11R-2314-13	hsa-mir-183	21093.0	4765.36136	N
TCGA-KO-8406-01A-11R-2314-13	hsa-mir-184	1.0	0.225921	N
TCGA-KO-8406-01A-11R-2314-13	hsa-mir-185	372.0	84.042783	N
TCGA-KO-8406-01A-11R-2314-13	hsa-mir-186	317.0	71.617103	N
TCGA-KO-8406-01A-11R-2314-13	hsa-mir-187	91.0	20.558853	N
TCGA-KO-8406-01A-11R-2314-13	hsa-mir-188	41.0	9.26278	N
TCGA-KO-8406-01A-11R-2314-13	hsa-mir-18a	7.0	1.58145	N
TCGA-KO-8406-01A-11R-2314-13	hsa-mir-18b	1.0	0.225921	N
TCGA-KO-8406-01A-11R-2314-13	hsa-mir-190	8.0	1.807372	N
TCGA-KO-8406-01A-11R-2314-13	hsa-mir-1908	0.0	0.0	N
TCGA-KO-8406-01A-11R-2314-13	hsa-mir-1909	0.0	0.0	N
TCGA-KO-8406-01A-11R-2314-13	hsa-mir-190b	0.0	0.0	N
TCGA-KO-8406-01A-11R-2314-13	hsa-mir-191	1801.0	406.88455	N
TCGA-KO-8406-01A-11R-2314-13	hsa-mir-1910	0.0	0.0	N
TCGA-KO-8406-01A-11R-2314-13	hsa-mir-1911	0.0	0.0	N
TCGA-KO-8406-01A-11R-2314-13	hsa-mir-1912	0.0	0.0	N
TCGA-KO-8406-01A-11R-2314-13	hsa-mir-1913	0.0	0.0	N
TCGA-KO-8406-01A-11R-2314-13	hsa-mir-1914	0.0	0.0	N
TCGA-KO-8406-01A-11R-2314-13	hsa-mir-1915	0.0	0.0	N
TCGA-KO-8406-01A-11R-2314-13	hsa-mir-192	2572.0	581.069996	Y
TCGA-KO-8406-01A-11R-2314-13	hsa-mir-193a	265.0	59.869187	N
TCGA-KO-8406-01A-11R-2314-13	hsa-mir-193b	222.0	50.154564	N
TCGA-KO-8406-01A-11R-2314-13	hsa-mir-194-1	380.0	85.850155	N
TCGA-KO-8406-01A-11R-2314-13	hsa-mir-194-2	457.0	103.246107	N
TCGA-KO-8406-01A-11R-2314-13	hsa-mir-195	50.0	11.296073	N
TCGA-KO-8406-01A-11R-2314-13	hsa-mir-196a-1	259.0	58.513658	N
TCGA-KO-8406-01A-11R-2314-13	hsa-mir-196a-2	33.0	7.455408	N
TCGA-KO-8406-01A-11R-2314-13	hsa-mir-196b	185.0	41.79547	N
TCGA-KO-8406-01A-11R-2314-13	hsa-mir-197	344.0	77.716982	N
TCGA-KO-8406-01A-11R-2314-13	hsa-mir-1972-1	0.0	0.0	N
TCGA-KO-8406-01A-11R-2314-13	hsa-mir-1972-2	0.0	0.0	N
TCGA-KO-8406-01A-11R-2314-13	hsa-mir-1973	0.0	0.0	N
TCGA-KO-8406-01A-11R-2314-13	hsa-mir-1976	13.0	2.936979	N
TCGA-KO-8406-01A-11R-2314-13	hsa-mir-198	0.0	0.0	N
TCGA-KO-8406-01A-11R-2314-13	hsa-mir-199a-1	393.0	88.787134	Y
TCGA-KO-8406-01A-11R-2314-13	hsa-mir-199a-2	721.0	162.889373	Y
TCGA-KO-8406-01A-11R-2314-13	hsa-mir-199b	903.0	204.007079	Y
TCGA-KO-8406-01A-11R-2314-13	hsa-mir-19a	19.0	4.292508	N
TCGA-KO-8406-01A-11R-2314-13	hsa-mir-19b-1	7.0	1.58145	N
TCGA-KO-8406-01A-11R-2314-13	hsa-mir-19b-2	66.0	14.910816	N
TCGA-KO-8406-01A-11R-2314-13	hsa-mir-200a	2209.0	499.060506	N
TCGA-KO-8406-01A-11R-2314-13	hsa-mir-200b	2575.0	581.74776	N
TCGA-KO-8406-01A-11R-2314-13	hsa-mir-200c	26957.0	6090.164803	N
TCGA-KO-8406-01A-11R-2314-13	hsa-mir-202	0.0	0.0	N
TCGA-KO-8406-01A-11R-2314-13	hsa-mir-203	3815.0	861.890371	N
TCGA-KO-8406-01A-11R-2314-13	hsa-mir-204	45.0	10.166466	N
TCGA-KO-8406-01A-11R-2314-13	hsa-mir-205	4.0	0.903686	N
TCGA-KO-8406-01A-11R-2314-13	hsa-mir-2052	0.0	0.0	N
TCGA-KO-8406-01A-11R-2314-13	hsa-mir-2053	0.0	0.0	N
TCGA-KO-8406-01A-11R-2314-13	hsa-mir-2054	0.0	0.0	N
TCGA-KO-8406-01A-11R-2314-13	hsa-mir-206	0.0	0.0	N
TCGA-KO-8406-01A-11R-2314-13	hsa-mir-208a	0.0	0.0	N
TCGA-KO-8406-01A-11R-2314-13	hsa-mir-208b	0.0	0.0	N
TCGA-KO-8406-01A-11R-2314-13	hsa-mir-20a	366.0	82.687254	N
TCGA-KO-8406-01A-11R-2314-13	hsa-mir-20b	57.0	12.877523	N
TCGA-KO-8406-01A-11R-2314-13	hsa-mir-21	76205.0	17216.344875	N
TCGA-KO-8406-01A-11R-2314-13	hsa-mir-210	663.0	149.785928	N
TCGA-KO-8406-01A-11R-2314-13	hsa-mir-211	0.0	0.0	N
TCGA-KO-8406-01A-11R-2314-13	hsa-mir-2110	10.0	2.259215	N
TCGA-KO-8406-01A-11R-2314-13	hsa-mir-2113	0.0	0.0	N
TCGA-KO-8406-01A-11R-2314-13	hsa-mir-2114	0.0	0.0	N
TCGA-KO-8406-01A-11R-2314-13	hsa-mir-2115	0.0	0.0	N
TCGA-KO-8406-01A-11R-2314-13	hsa-mir-2116	1.0	0.225921	N
TCGA-KO-8406-01A-11R-2314-13	hsa-mir-2117	1.0	0.225921	N
TCGA-KO-8406-01A-11R-2314-13	hsa-mir-212	12.0	2.711058	N
TCGA-KO-8406-01A-11R-2314-13	hsa-mir-214	2.0	0.451843	N
TCGA-KO-8406-01A-11R-2314-13	hsa-mir-215	19.0	4.292508	Y
TCGA-KO-8406-01A-11R-2314-13	hsa-mir-216a	0.0	0.0	N
TCGA-KO-8406-01A-11R-2314-13	hsa-mir-216b	0.0	0.0	N
TCGA-KO-8406-01A-11R-2314-13	hsa-mir-217	13.0	2.936979	N
TCGA-KO-8406-01A-11R-2314-13	hsa-mir-218-1	6.0	1.355529	N
TCGA-KO-8406-01A-11R-2314-13	hsa-mir-218-2	356.0	80.42804	N
TCGA-KO-8406-01A-11R-2314-13	hsa-mir-219-1	1.0	0.225921	N
TCGA-KO-8406-01A-11R-2314-13	hsa-mir-219-2	0.0	0.0	N
TCGA-KO-8406-01A-11R-2314-13	hsa-mir-22	695780.0	157191.633586	N
TCGA-KO-8406-01A-11R-2314-13	hsa-mir-221	6489.0	1466.004355	N
TCGA-KO-8406-01A-11R-2314-13	hsa-mir-222	1853.0	418.632466	N
TCGA-KO-8406-01A-11R-2314-13	hsa-mir-223	43.0	9.714623	N
TCGA-KO-8406-01A-11R-2314-13	hsa-mir-224	12.0	2.711058	N
TCGA-KO-8406-01A-11R-2314-13	hsa-mir-2276	0.0	0.0	N
TCGA-KO-8406-01A-11R-2314-13	hsa-mir-2277	0.0	0.0	N
TCGA-KO-8406-01A-11R-2314-13	hsa-mir-2278	2.0	0.451843	N
TCGA-KO-8406-01A-11R-2314-13	hsa-mir-2355	59.0	13.329366	N
TCGA-KO-8406-01A-11R-2314-13	hsa-mir-23a	7487.0	1691.473973	Y
TCGA-KO-8406-01A-11R-2314-13	hsa-mir-23b	2938.0	663.75725	Y
TCGA-KO-8406-01A-11R-2314-13	hsa-mir-23c	3.0	0.677764	N
TCGA-KO-8406-01A-11R-2314-13	hsa-mir-24-1	53.0	11.973837	N
TCGA-KO-8406-01A-11R-2314-13	hsa-mir-24-2	2184.0	493.412469	N
TCGA-KO-8406-01A-11R-2314-13	hsa-mir-25	12193.0	2754.660364	N
TCGA-KO-8406-01A-11R-2314-13	hsa-mir-26a-1	11.0	2.485136	N
TCGA-KO-8406-01A-11R-2314-13	hsa-mir-26a-2	7392.0	1670.011434	N
TCGA-KO-8406-01A-11R-2314-13	hsa-mir-26b	758.0	171.248467	N
TCGA-KO-8406-01A-11R-2314-13	hsa-mir-27a	2021.0	456.587271	Y
TCGA-KO-8406-01A-11R-2314-13	hsa-mir-27b	3518.0	794.791697	Y
TCGA-KO-8406-01A-11R-2314-13	hsa-mir-28	7713.0	1742.532223	N
TCGA-KO-8406-01A-11R-2314-13	hsa-mir-2861	0.0	0.0	N
TCGA-KO-8406-01A-11R-2314-13	hsa-mir-2909	0.0	0.0	N
TCGA-KO-8406-01A-11R-2314-13	hsa-mir-296	0.0	0.0	N
TCGA-KO-8406-01A-11R-2314-13	hsa-mir-297	0.0	0.0	N
TCGA-KO-8406-01A-11R-2314-13	hsa-mir-298	0.0	0.0	N
TCGA-KO-8406-01A-11R-2314-13	hsa-mir-299	0.0	0.0	N
TCGA-KO-8406-01A-11R-2314-13	hsa-mir-29a	74331.0	16792.968059	N
TCGA-KO-8406-01A-11R-2314-13	hsa-mir-29b-1	2110.0	476.694281	Y
TCGA-KO-8406-01A-11R-2314-13	hsa-mir-29b-2	2118.0	478.501653	Y
TCGA-KO-8406-01A-11R-2314-13	hsa-mir-29c	10182.0	2300.332308	Y
TCGA-KO-8406-01A-11R-2314-13	hsa-mir-300	0.0	0.0	N
TCGA-KO-8406-01A-11R-2314-13	hsa-mir-301a	2.0	0.451843	N
TCGA-KO-8406-01A-11R-2314-13	hsa-mir-301b	0.0	0.0	N
TCGA-KO-8406-01A-11R-2314-13	hsa-mir-302a	0.0	0.0	N
TCGA-KO-8406-01A-11R-2314-13	hsa-mir-302b	0.0	0.0	N
TCGA-KO-8406-01A-11R-2314-13	hsa-mir-302c	0.0	0.0	N
TCGA-KO-8406-01A-11R-2314-13	hsa-mir-302d	0.0	0.0	N
TCGA-KO-8406-01A-11R-2314-13	hsa-mir-302e	0.0	0.0	N
TCGA-KO-8406-01A-11R-2314-13	hsa-mir-302f	0.0	0.0	N
TCGA-KO-8406-01A-11R-2314-13	hsa-mir-3065	13.0	2.936979	N
TCGA-KO-8406-01A-11R-2314-13	hsa-mir-3074	25.0	5.648037	N
TCGA-KO-8406-01A-11R-2314-13	hsa-mir-30a	799342.0	180588.511849	Y
TCGA-KO-8406-01A-11R-2314-13	hsa-mir-30b	3199.0	722.722751	Y
TCGA-KO-8406-01A-11R-2314-13	hsa-mir-30c-1	14.0	3.1629	N
TCGA-KO-8406-01A-11R-2314-13	hsa-mir-30c-2	5856.0	1322.996071	Y
TCGA-KO-8406-01A-11R-2314-13	hsa-mir-30d	36288.0	8198.237948	N
TCGA-KO-8406-01A-11R-2314-13	hsa-mir-30e	132906.0	30026.317591	Y
TCGA-KO-8406-01A-11R-2314-13	hsa-mir-31	2.0	0.451843	N
TCGA-KO-8406-01A-11R-2314-13	hsa-mir-3115	0.0	0.0	N
TCGA-KO-8406-01A-11R-2314-13	hsa-mir-3116-1	0.0	0.0	N
TCGA-KO-8406-01A-11R-2314-13	hsa-mir-3116-2	0.0	0.0	N
TCGA-KO-8406-01A-11R-2314-13	hsa-mir-3117	1.0	0.225921	N
TCGA-KO-8406-01A-11R-2314-13	hsa-mir-3118-1	0.0	0.0	N
TCGA-KO-8406-01A-11R-2314-13	hsa-mir-3118-2	0.0	0.0	N
TCGA-KO-8406-01A-11R-2314-13	hsa-mir-3118-3	0.0	0.0	N
TCGA-KO-8406-01A-11R-2314-13	hsa-mir-3118-4	0.0	0.0	N
TCGA-KO-8406-01A-11R-2314-13	hsa-mir-3118-5	0.0	0.0	N
TCGA-KO-8406-01A-11R-2314-13	hsa-mir-3118-6	0.0	0.0	N
TCGA-KO-8406-01A-11R-2314-13	hsa-mir-3119-1	0.0	0.0	N
TCGA-KO-8406-01A-11R-2314-13	hsa-mir-3119-2	0.0	0.0	N
TCGA-KO-8406-01A-11R-2314-13	hsa-mir-3120	0.0	0.0	N
TCGA-KO-8406-01A-11R-2314-13	hsa-mir-3121	0.0	0.0	N
TCGA-KO-8406-01A-11R-2314-13	hsa-mir-3122	0.0	0.0	N
TCGA-KO-8406-01A-11R-2314-13	hsa-mir-3123	0.0	0.0	N
TCGA-KO-8406-01A-11R-2314-13	hsa-mir-3124	0.0	0.0	N
TCGA-KO-8406-01A-11R-2314-13	hsa-mir-3125	0.0	0.0	N
TCGA-KO-8406-01A-11R-2314-13	hsa-mir-3126	0.0	0.0	N
TCGA-KO-8406-01A-11R-2314-13	hsa-mir-3127	4.0	0.903686	N
TCGA-KO-8406-01A-11R-2314-13	hsa-mir-3128	0.0	0.0	N
TCGA-KO-8406-01A-11R-2314-13	hsa-mir-3129	0.0	0.0	N
TCGA-KO-8406-01A-11R-2314-13	hsa-mir-3130-1	12.0	2.711058	N
TCGA-KO-8406-01A-11R-2314-13	hsa-mir-3130-2	0.0	0.0	N
TCGA-KO-8406-01A-11R-2314-13	hsa-mir-3131	0.0	0.0	N
TCGA-KO-8406-01A-11R-2314-13	hsa-mir-3132	0.0	0.0	N
TCGA-KO-8406-01A-11R-2314-13	hsa-mir-3133	0.0	0.0	N
TCGA-KO-8406-01A-11R-2314-13	hsa-mir-3134	0.0	0.0	N
TCGA-KO-8406-01A-11R-2314-13	hsa-mir-3135	0.0	0.0	N
TCGA-KO-8406-01A-11R-2314-13	hsa-mir-3136	0.0	0.0	N
TCGA-KO-8406-01A-11R-2314-13	hsa-mir-3137	0.0	0.0	N
TCGA-KO-8406-01A-11R-2314-13	hsa-mir-3138	0.0	0.0	N
TCGA-KO-8406-01A-11R-2314-13	hsa-mir-3139	0.0	0.0	N
TCGA-KO-8406-01A-11R-2314-13	hsa-mir-3140	0.0	0.0	N
TCGA-KO-8406-01A-11R-2314-13	hsa-mir-3141	0.0	0.0	N
TCGA-KO-8406-01A-11R-2314-13	hsa-mir-3142	0.0	0.0	N
TCGA-KO-8406-01A-11R-2314-13	hsa-mir-3143	0.0	0.0	N
TCGA-KO-8406-01A-11R-2314-13	hsa-mir-3144	4.0	0.903686	N
TCGA-KO-8406-01A-11R-2314-13	hsa-mir-3145	0.0	0.0	N
TCGA-KO-8406-01A-11R-2314-13	hsa-mir-3146	0.0	0.0	N
TCGA-KO-8406-01A-11R-2314-13	hsa-mir-3147	0.0	0.0	N
TCGA-KO-8406-01A-11R-2314-13	hsa-mir-3148	0.0	0.0	N
TCGA-KO-8406-01A-11R-2314-13	hsa-mir-3149	0.0	0.0	N
TCGA-KO-8406-01A-11R-2314-13	hsa-mir-3150	0.0	0.0	N
TCGA-KO-8406-01A-11R-2314-13	hsa-mir-3150b	0.0	0.0	N
TCGA-KO-8406-01A-11R-2314-13	hsa-mir-3151	0.0	0.0	N
TCGA-KO-8406-01A-11R-2314-13	hsa-mir-3152	2.0	0.451843	N
TCGA-KO-8406-01A-11R-2314-13	hsa-mir-3153	0.0	0.0	N
TCGA-KO-8406-01A-11R-2314-13	hsa-mir-3154	0.0	0.0	N
TCGA-KO-8406-01A-11R-2314-13	hsa-mir-3155	0.0	0.0	N
TCGA-KO-8406-01A-11R-2314-13	hsa-mir-3156-1	0.0	0.0	N
TCGA-KO-8406-01A-11R-2314-13	hsa-mir-3156-2	0.0	0.0	N
TCGA-KO-8406-01A-11R-2314-13	hsa-mir-3156-3	0.0	0.0	N
TCGA-KO-8406-01A-11R-2314-13	hsa-mir-3157	1.0	0.225921	N
TCGA-KO-8406-01A-11R-2314-13	hsa-mir-3158-1	0.0	0.0	N
TCGA-KO-8406-01A-11R-2314-13	hsa-mir-3158-2	0.0	0.0	N
TCGA-KO-8406-01A-11R-2314-13	hsa-mir-3159	0.0	0.0	N
TCGA-KO-8406-01A-11R-2314-13	hsa-mir-3160-1	0.0	0.0	N
TCGA-KO-8406-01A-11R-2314-13	hsa-mir-3160-2	0.0	0.0	N
TCGA-KO-8406-01A-11R-2314-13	hsa-mir-3161	1.0	0.225921	N
TCGA-KO-8406-01A-11R-2314-13	hsa-mir-3162	0.0	0.0	N
TCGA-KO-8406-01A-11R-2314-13	hsa-mir-3163	0.0	0.0	N
TCGA-KO-8406-01A-11R-2314-13	hsa-mir-3164	0.0	0.0	N
TCGA-KO-8406-01A-11R-2314-13	hsa-mir-3165	0.0	0.0	N
TCGA-KO-8406-01A-11R-2314-13	hsa-mir-3166	0.0	0.0	N
TCGA-KO-8406-01A-11R-2314-13	hsa-mir-3167	0.0	0.0	N
TCGA-KO-8406-01A-11R-2314-13	hsa-mir-3168	0.0	0.0	N
TCGA-KO-8406-01A-11R-2314-13	hsa-mir-3169	0.0	0.0	N
TCGA-KO-8406-01A-11R-2314-13	hsa-mir-3170	0.0	0.0	N
TCGA-KO-8406-01A-11R-2314-13	hsa-mir-3171	0.0	0.0	N
TCGA-KO-8406-01A-11R-2314-13	hsa-mir-3173	0.0	0.0	N
TCGA-KO-8406-01A-11R-2314-13	hsa-mir-3174	0.0	0.0	N
TCGA-KO-8406-01A-11R-2314-13	hsa-mir-3175	0.0	0.0	N
TCGA-KO-8406-01A-11R-2314-13	hsa-mir-3176	0.0	0.0	N
TCGA-KO-8406-01A-11R-2314-13	hsa-mir-3177	0.0	0.0	N
TCGA-KO-8406-01A-11R-2314-13	hsa-mir-3178	0.0	0.0	N
TCGA-KO-8406-01A-11R-2314-13	hsa-mir-3179-1	0.0	0.0	N
TCGA-KO-8406-01A-11R-2314-13	hsa-mir-3179-2	0.0	0.0	N
TCGA-KO-8406-01A-11R-2314-13	hsa-mir-3179-3	0.0	0.0	N
TCGA-KO-8406-01A-11R-2314-13	hsa-mir-3180-1	0.0	0.0	N
TCGA-KO-8406-01A-11R-2314-13	hsa-mir-3180-2	0.0	0.0	N
TCGA-KO-8406-01A-11R-2314-13	hsa-mir-3180-3	0.0	0.0	N
TCGA-KO-8406-01A-11R-2314-13	hsa-mir-3180-4	0.0	0.0	N
TCGA-KO-8406-01A-11R-2314-13	hsa-mir-3180-5	0.0	0.0	N
TCGA-KO-8406-01A-11R-2314-13	hsa-mir-3181	0.0	0.0	N
TCGA-KO-8406-01A-11R-2314-13	hsa-mir-3182	0.0	0.0	N
TCGA-KO-8406-01A-11R-2314-13	hsa-mir-3183	0.0	0.0	N
TCGA-KO-8406-01A-11R-2314-13	hsa-mir-3184	0.0	0.0	N
TCGA-KO-8406-01A-11R-2314-13	hsa-mir-3185	0.0	0.0	N
TCGA-KO-8406-01A-11R-2314-13	hsa-mir-3186	0.0	0.0	N
TCGA-KO-8406-01A-11R-2314-13	hsa-mir-3187	0.0	0.0	N
TCGA-KO-8406-01A-11R-2314-13	hsa-mir-3188	0.0	0.0	N
TCGA-KO-8406-01A-11R-2314-13	hsa-mir-3189	0.0	0.0	N
TCGA-KO-8406-01A-11R-2314-13	hsa-mir-3190	1.0	0.225921	N
TCGA-KO-8406-01A-11R-2314-13	hsa-mir-3191	3.0	0.677764	N
TCGA-KO-8406-01A-11R-2314-13	hsa-mir-3192	0.0	0.0	N
TCGA-KO-8406-01A-11R-2314-13	hsa-mir-3193	0.0	0.0	N
TCGA-KO-8406-01A-11R-2314-13	hsa-mir-3194	0.0	0.0	N
TCGA-KO-8406-01A-11R-2314-13	hsa-mir-3195	0.0	0.0	N
TCGA-KO-8406-01A-11R-2314-13	hsa-mir-3196	0.0	0.0	N
TCGA-KO-8406-01A-11R-2314-13	hsa-mir-3197	0.0	0.0	N
TCGA-KO-8406-01A-11R-2314-13	hsa-mir-3198	0.0	0.0	N
TCGA-KO-8406-01A-11R-2314-13	hsa-mir-3199-1	0.0	0.0	N
TCGA-KO-8406-01A-11R-2314-13	hsa-mir-3199-2	1.0	0.225921	N
TCGA-KO-8406-01A-11R-2314-13	hsa-mir-32	61.0	13.781209	N
TCGA-KO-8406-01A-11R-2314-13	hsa-mir-3200	1.0	0.225921	N
TCGA-KO-8406-01A-11R-2314-13	hsa-mir-3201	0.0	0.0	N
TCGA-KO-8406-01A-11R-2314-13	hsa-mir-3202-1	0.0	0.0	N
TCGA-KO-8406-01A-11R-2314-13	hsa-mir-3202-2	0.0	0.0	N
TCGA-KO-8406-01A-11R-2314-13	hsa-mir-320a	510.0	115.219945	Y
TCGA-KO-8406-01A-11R-2314-13	hsa-mir-320b-1	0.0	0.0	N
TCGA-KO-8406-01A-11R-2314-13	hsa-mir-320b-2	6.0	1.355529	Y
TCGA-KO-8406-01A-11R-2314-13	hsa-mir-320c-1	1.0	0.225921	N
TCGA-KO-8406-01A-11R-2314-13	hsa-mir-320c-2	2.0	0.451843	N
TCGA-KO-8406-01A-11R-2314-13	hsa-mir-320d-1	0.0	0.0	N
TCGA-KO-8406-01A-11R-2314-13	hsa-mir-320d-2	2.0	0.451843	N
TCGA-KO-8406-01A-11R-2314-13	hsa-mir-320e	0.0	0.0	N
TCGA-KO-8406-01A-11R-2314-13	hsa-mir-323	2.0	0.451843	N
TCGA-KO-8406-01A-11R-2314-13	hsa-mir-323b	0.0	0.0	N
TCGA-KO-8406-01A-11R-2314-13	hsa-mir-324	52.0	11.747916	N
TCGA-KO-8406-01A-11R-2314-13	hsa-mir-325	0.0	0.0	N
TCGA-KO-8406-01A-11R-2314-13	hsa-mir-326	4.0	0.903686	N
TCGA-KO-8406-01A-11R-2314-13	hsa-mir-328	100.0	22.592146	N
TCGA-KO-8406-01A-11R-2314-13	hsa-mir-329-1	0.0	0.0	N
TCGA-KO-8406-01A-11R-2314-13	hsa-mir-329-2	0.0	0.0	N
TCGA-KO-8406-01A-11R-2314-13	hsa-mir-330	33.0	7.455408	N
TCGA-KO-8406-01A-11R-2314-13	hsa-mir-331	67.0	15.136738	N
TCGA-KO-8406-01A-11R-2314-13	hsa-mir-335	36.0	8.133173	N
TCGA-KO-8406-01A-11R-2314-13	hsa-mir-337	7.0	1.58145	N
TCGA-KO-8406-01A-11R-2314-13	hsa-mir-338	493.0	111.37928	N
TCGA-KO-8406-01A-11R-2314-13	hsa-mir-339	65.0	14.684895	N
TCGA-KO-8406-01A-11R-2314-13	hsa-mir-33a	196.0	44.280606	N
TCGA-KO-8406-01A-11R-2314-13	hsa-mir-33b	6.0	1.355529	N
TCGA-KO-8406-01A-11R-2314-13	hsa-mir-340	20.0	4.518429	N
TCGA-KO-8406-01A-11R-2314-13	hsa-mir-342	100.0	22.592146	N
TCGA-KO-8406-01A-11R-2314-13	hsa-mir-345	22.0	4.970272	N
TCGA-KO-8406-01A-11R-2314-13	hsa-mir-346	0.0	0.0	N
TCGA-KO-8406-01A-11R-2314-13	hsa-mir-34a	225.0	50.832329	N
TCGA-KO-8406-01A-11R-2314-13	hsa-mir-34b	0.0	0.0	N
TCGA-KO-8406-01A-11R-2314-13	hsa-mir-34c	4.0	0.903686	N
TCGA-KO-8406-01A-11R-2314-13	hsa-mir-3605	3.0	0.677764	N
TCGA-KO-8406-01A-11R-2314-13	hsa-mir-3606	0.0	0.0	N
TCGA-KO-8406-01A-11R-2314-13	hsa-mir-3607	271.0	61.224716	N
TCGA-KO-8406-01A-11R-2314-13	hsa-mir-3609	0.0	0.0	N
TCGA-KO-8406-01A-11R-2314-13	hsa-mir-361	1168.0	263.876266	N
TCGA-KO-8406-01A-11R-2314-13	hsa-mir-3610	3.0	0.677764	N
TCGA-KO-8406-01A-11R-2314-13	hsa-mir-3611	0.0	0.0	N
TCGA-KO-8406-01A-11R-2314-13	hsa-mir-3612	0.0	0.0	N
TCGA-KO-8406-01A-11R-2314-13	hsa-mir-3613	23.0	5.196194	N
TCGA-KO-8406-01A-11R-2314-13	hsa-mir-3614	1.0	0.225921	N
TCGA-KO-8406-01A-11R-2314-13	hsa-mir-3615	4.0	0.903686	N
TCGA-KO-8406-01A-11R-2314-13	hsa-mir-3616	0.0	0.0	N
TCGA-KO-8406-01A-11R-2314-13	hsa-mir-3617	0.0	0.0	N
TCGA-KO-8406-01A-11R-2314-13	hsa-mir-3618	0.0	0.0	N
TCGA-KO-8406-01A-11R-2314-13	hsa-mir-3619	1.0	0.225921	N
TCGA-KO-8406-01A-11R-2314-13	hsa-mir-362	188.0	42.473235	N
TCGA-KO-8406-01A-11R-2314-13	hsa-mir-3620	0.0	0.0	N
TCGA-KO-8406-01A-11R-2314-13	hsa-mir-3621	0.0	0.0	N
TCGA-KO-8406-01A-11R-2314-13	hsa-mir-3622a	0.0	0.0	N
TCGA-KO-8406-01A-11R-2314-13	hsa-mir-3622b	0.0	0.0	N
TCGA-KO-8406-01A-11R-2314-13	hsa-mir-363	22.0	4.970272	N
TCGA-KO-8406-01A-11R-2314-13	hsa-mir-3646	0.0	0.0	N
TCGA-KO-8406-01A-11R-2314-13	hsa-mir-3647	23.0	5.196194	N
TCGA-KO-8406-01A-11R-2314-13	hsa-mir-3648	0.0	0.0	N
TCGA-KO-8406-01A-11R-2314-13	hsa-mir-3649	0.0	0.0	N
TCGA-KO-8406-01A-11R-2314-13	hsa-mir-365-1	40.0	9.036858	N
TCGA-KO-8406-01A-11R-2314-13	hsa-mir-365-2	35.0	7.907251	N
TCGA-KO-8406-01A-11R-2314-13	hsa-mir-3650	2.0	0.451843	N
TCGA-KO-8406-01A-11R-2314-13	hsa-mir-3651	0.0	0.0	N
TCGA-KO-8406-01A-11R-2314-13	hsa-mir-3652	3.0	0.677764	N
TCGA-KO-8406-01A-11R-2314-13	hsa-mir-3653	19.0	4.292508	N
TCGA-KO-8406-01A-11R-2314-13	hsa-mir-3654	2.0	0.451843	N
TCGA-KO-8406-01A-11R-2314-13	hsa-mir-3655	0.0	0.0	N
TCGA-KO-8406-01A-11R-2314-13	hsa-mir-3656	0.0	0.0	N
TCGA-KO-8406-01A-11R-2314-13	hsa-mir-3657	0.0	0.0	N
TCGA-KO-8406-01A-11R-2314-13	hsa-mir-3658	0.0	0.0	N
TCGA-KO-8406-01A-11R-2314-13	hsa-mir-3659	0.0	0.0	N
TCGA-KO-8406-01A-11R-2314-13	hsa-mir-3660	0.0	0.0	N
TCGA-KO-8406-01A-11R-2314-13	hsa-mir-3661	0.0	0.0	N
TCGA-KO-8406-01A-11R-2314-13	hsa-mir-3662	0.0	0.0	N
TCGA-KO-8406-01A-11R-2314-13	hsa-mir-3663	0.0	0.0	N
TCGA-KO-8406-01A-11R-2314-13	hsa-mir-3664	2.0	0.451843	N
TCGA-KO-8406-01A-11R-2314-13	hsa-mir-3665	0.0	0.0	N
TCGA-KO-8406-01A-11R-2314-13	hsa-mir-3666	0.0	0.0	N
TCGA-KO-8406-01A-11R-2314-13	hsa-mir-3667	0.0	0.0	N
TCGA-KO-8406-01A-11R-2314-13	hsa-mir-3668	0.0	0.0	N
TCGA-KO-8406-01A-11R-2314-13	hsa-mir-3669	0.0	0.0	N
TCGA-KO-8406-01A-11R-2314-13	hsa-mir-367	0.0	0.0	N
TCGA-KO-8406-01A-11R-2314-13	hsa-mir-3670	0.0	0.0	N
TCGA-KO-8406-01A-11R-2314-13	hsa-mir-3671	0.0	0.0	N
TCGA-KO-8406-01A-11R-2314-13	hsa-mir-3672	0.0	0.0	N
TCGA-KO-8406-01A-11R-2314-13	hsa-mir-3673	0.0	0.0	N
TCGA-KO-8406-01A-11R-2314-13	hsa-mir-3674	0.0	0.0	N
TCGA-KO-8406-01A-11R-2314-13	hsa-mir-3675	0.0	0.0	N
TCGA-KO-8406-01A-11R-2314-13	hsa-mir-3676	21.0	4.744351	N
TCGA-KO-8406-01A-11R-2314-13	hsa-mir-3677	9.0	2.033293	N
TCGA-KO-8406-01A-11R-2314-13	hsa-mir-3678	0.0	0.0	N
TCGA-KO-8406-01A-11R-2314-13	hsa-mir-3679	0.0	0.0	N
TCGA-KO-8406-01A-11R-2314-13	hsa-mir-3680	0.0	0.0	N
TCGA-KO-8406-01A-11R-2314-13	hsa-mir-3681	0.0	0.0	N
TCGA-KO-8406-01A-11R-2314-13	hsa-mir-3682	0.0	0.0	N
TCGA-KO-8406-01A-11R-2314-13	hsa-mir-3683	0.0	0.0	N
TCGA-KO-8406-01A-11R-2314-13	hsa-mir-3684	4.0	0.903686	N
TCGA-KO-8406-01A-11R-2314-13	hsa-mir-3685	0.0	0.0	N
TCGA-KO-8406-01A-11R-2314-13	hsa-mir-3686	0.0	0.0	N
TCGA-KO-8406-01A-11R-2314-13	hsa-mir-3687	2.0	0.451843	N
TCGA-KO-8406-01A-11R-2314-13	hsa-mir-3688	0.0	0.0	N
TCGA-KO-8406-01A-11R-2314-13	hsa-mir-3689a	0.0	0.0	N
TCGA-KO-8406-01A-11R-2314-13	hsa-mir-3689b	0.0	0.0	N
TCGA-KO-8406-01A-11R-2314-13	hsa-mir-369	2.0	0.451843	N
TCGA-KO-8406-01A-11R-2314-13	hsa-mir-3690	0.0	0.0	N
TCGA-KO-8406-01A-11R-2314-13	hsa-mir-3691	0.0	0.0	N
TCGA-KO-8406-01A-11R-2314-13	hsa-mir-3692	1.0	0.225921	N
TCGA-KO-8406-01A-11R-2314-13	hsa-mir-370	7.0	1.58145	N
TCGA-KO-8406-01A-11R-2314-13	hsa-mir-371	0.0	0.0	N
TCGA-KO-8406-01A-11R-2314-13	hsa-mir-3713	0.0	0.0	N
TCGA-KO-8406-01A-11R-2314-13	hsa-mir-3714	0.0	0.0	N
TCGA-KO-8406-01A-11R-2314-13	hsa-mir-372	0.0	0.0	N
TCGA-KO-8406-01A-11R-2314-13	hsa-mir-373	0.0	0.0	N
TCGA-KO-8406-01A-11R-2314-13	hsa-mir-374a	2006.0	453.198449	N
TCGA-KO-8406-01A-11R-2314-13	hsa-mir-374b	170.0	38.406648	N
TCGA-KO-8406-01A-11R-2314-13	hsa-mir-374c	0.0	0.0	N
TCGA-KO-8406-01A-11R-2314-13	hsa-mir-375	706.0	159.500551	N
TCGA-KO-8406-01A-11R-2314-13	hsa-mir-376a-1	1.0	0.225921	N
TCGA-KO-8406-01A-11R-2314-13	hsa-mir-376a-2	1.0	0.225921	N
TCGA-KO-8406-01A-11R-2314-13	hsa-mir-376b	2.0	0.451843	Y
TCGA-KO-8406-01A-11R-2314-13	hsa-mir-376c	3.0	0.677764	Y
TCGA-KO-8406-01A-11R-2314-13	hsa-mir-377	0.0	0.0	N
TCGA-KO-8406-01A-11R-2314-13	hsa-mir-378	1440.0	325.326903	N
TCGA-KO-8406-01A-11R-2314-13	hsa-mir-378b	0.0	0.0	N
TCGA-KO-8406-01A-11R-2314-13	hsa-mir-378c	28.0	6.325801	N
TCGA-KO-8406-01A-11R-2314-13	hsa-mir-379	194.0	43.828763	N
TCGA-KO-8406-01A-11R-2314-13	hsa-mir-380	0.0	0.0	N
TCGA-KO-8406-01A-11R-2314-13	hsa-mir-381	15.0	3.388822	N
TCGA-KO-8406-01A-11R-2314-13	hsa-mir-382	2.0	0.451843	N
TCGA-KO-8406-01A-11R-2314-13	hsa-mir-383	0.0	0.0	N
TCGA-KO-8406-01A-11R-2314-13	hsa-mir-384	0.0	0.0	N
TCGA-KO-8406-01A-11R-2314-13	hsa-mir-3907	0.0	0.0	N
TCGA-KO-8406-01A-11R-2314-13	hsa-mir-3908	0.0	0.0	N
TCGA-KO-8406-01A-11R-2314-13	hsa-mir-3909	2.0	0.451843	N
TCGA-KO-8406-01A-11R-2314-13	hsa-mir-3910-1	0.0	0.0	N
TCGA-KO-8406-01A-11R-2314-13	hsa-mir-3910-2	0.0	0.0	N
TCGA-KO-8406-01A-11R-2314-13	hsa-mir-3911	0.0	0.0	N
TCGA-KO-8406-01A-11R-2314-13	hsa-mir-3912	1.0	0.225921	N
TCGA-KO-8406-01A-11R-2314-13	hsa-mir-3913-1	5.0	1.129607	N
TCGA-KO-8406-01A-11R-2314-13	hsa-mir-3913-2	0.0	0.0	N
TCGA-KO-8406-01A-11R-2314-13	hsa-mir-3914-1	0.0	0.0	N
TCGA-KO-8406-01A-11R-2314-13	hsa-mir-3914-2	0.0	0.0	N
TCGA-KO-8406-01A-11R-2314-13	hsa-mir-3915	0.0	0.0	N
TCGA-KO-8406-01A-11R-2314-13	hsa-mir-3916	0.0	0.0	N
TCGA-KO-8406-01A-11R-2314-13	hsa-mir-3917	8.0	1.807372	N
TCGA-KO-8406-01A-11R-2314-13	hsa-mir-3918	0.0	0.0	N
TCGA-KO-8406-01A-11R-2314-13	hsa-mir-3919	2.0	0.451843	N
TCGA-KO-8406-01A-11R-2314-13	hsa-mir-3920	0.0	0.0	N
TCGA-KO-8406-01A-11R-2314-13	hsa-mir-3921	1.0	0.225921	N
TCGA-KO-8406-01A-11R-2314-13	hsa-mir-3922	0.0	0.0	N
TCGA-KO-8406-01A-11R-2314-13	hsa-mir-3923	0.0	0.0	N
TCGA-KO-8406-01A-11R-2314-13	hsa-mir-3924	0.0	0.0	N
TCGA-KO-8406-01A-11R-2314-13	hsa-mir-3925	0.0	0.0	N
TCGA-KO-8406-01A-11R-2314-13	hsa-mir-3926-1	0.0	0.0	N
TCGA-KO-8406-01A-11R-2314-13	hsa-mir-3926-2	0.0	0.0	N
TCGA-KO-8406-01A-11R-2314-13	hsa-mir-3927	0.0	0.0	N
TCGA-KO-8406-01A-11R-2314-13	hsa-mir-3928	0.0	0.0	N
TCGA-KO-8406-01A-11R-2314-13	hsa-mir-3929	0.0	0.0	N
TCGA-KO-8406-01A-11R-2314-13	hsa-mir-3934	2.0	0.451843	N
TCGA-KO-8406-01A-11R-2314-13	hsa-mir-3935	0.0	0.0	N
TCGA-KO-8406-01A-11R-2314-13	hsa-mir-3936	0.0	0.0	N
TCGA-KO-8406-01A-11R-2314-13	hsa-mir-3937	0.0	0.0	N
TCGA-KO-8406-01A-11R-2314-13	hsa-mir-3938	0.0	0.0	N
TCGA-KO-8406-01A-11R-2314-13	hsa-mir-3939	0.0	0.0	N
TCGA-KO-8406-01A-11R-2314-13	hsa-mir-3940	0.0	0.0	N
TCGA-KO-8406-01A-11R-2314-13	hsa-mir-3941	0.0	0.0	N
TCGA-KO-8406-01A-11R-2314-13	hsa-mir-3942	0.0	0.0	N
TCGA-KO-8406-01A-11R-2314-13	hsa-mir-3943	0.0	0.0	N
TCGA-KO-8406-01A-11R-2314-13	hsa-mir-3944	1.0	0.225921	N
TCGA-KO-8406-01A-11R-2314-13	hsa-mir-3945	0.0	0.0	N
TCGA-KO-8406-01A-11R-2314-13	hsa-mir-409	4.0	0.903686	N
TCGA-KO-8406-01A-11R-2314-13	hsa-mir-410	7.0	1.58145	N
TCGA-KO-8406-01A-11R-2314-13	hsa-mir-411	5.0	1.129607	N
TCGA-KO-8406-01A-11R-2314-13	hsa-mir-412	0.0	0.0	N
TCGA-KO-8406-01A-11R-2314-13	hsa-mir-421	2.0	0.451843	N
TCGA-KO-8406-01A-11R-2314-13	hsa-mir-422a	0.0	0.0	N
TCGA-KO-8406-01A-11R-2314-13	hsa-mir-423	246.0	55.576679	N
TCGA-KO-8406-01A-11R-2314-13	hsa-mir-424	1013.0	228.858439	N
TCGA-KO-8406-01A-11R-2314-13	hsa-mir-425	161.0	36.373355	N
TCGA-KO-8406-01A-11R-2314-13	hsa-mir-4251	0.0	0.0	N
TCGA-KO-8406-01A-11R-2314-13	hsa-mir-4252	0.0	0.0	N
TCGA-KO-8406-01A-11R-2314-13	hsa-mir-4253	0.0	0.0	N
TCGA-KO-8406-01A-11R-2314-13	hsa-mir-4254	0.0	0.0	N
TCGA-KO-8406-01A-11R-2314-13	hsa-mir-4255	0.0	0.0	N
TCGA-KO-8406-01A-11R-2314-13	hsa-mir-4256	0.0	0.0	N
TCGA-KO-8406-01A-11R-2314-13	hsa-mir-4257	0.0	0.0	N
TCGA-KO-8406-01A-11R-2314-13	hsa-mir-4258	0.0	0.0	N
TCGA-KO-8406-01A-11R-2314-13	hsa-mir-4259	0.0	0.0	N
TCGA-KO-8406-01A-11R-2314-13	hsa-mir-4260	0.0	0.0	N
TCGA-KO-8406-01A-11R-2314-13	hsa-mir-4261	0.0	0.0	N
TCGA-KO-8406-01A-11R-2314-13	hsa-mir-4262	0.0	0.0	N
TCGA-KO-8406-01A-11R-2314-13	hsa-mir-4263	0.0	0.0	N
TCGA-KO-8406-01A-11R-2314-13	hsa-mir-4264	0.0	0.0	N
TCGA-KO-8406-01A-11R-2314-13	hsa-mir-4265	0.0	0.0	N
TCGA-KO-8406-01A-11R-2314-13	hsa-mir-4266	0.0	0.0	N
TCGA-KO-8406-01A-11R-2314-13	hsa-mir-4267	0.0	0.0	N
TCGA-KO-8406-01A-11R-2314-13	hsa-mir-4268	0.0	0.0	N
TCGA-KO-8406-01A-11R-2314-13	hsa-mir-4269	0.0	0.0	N
TCGA-KO-8406-01A-11R-2314-13	hsa-mir-4270	0.0	0.0	N
TCGA-KO-8406-01A-11R-2314-13	hsa-mir-4271	0.0	0.0	N
TCGA-KO-8406-01A-11R-2314-13	hsa-mir-4272	0.0	0.0	N
TCGA-KO-8406-01A-11R-2314-13	hsa-mir-4273	0.0	0.0	N
TCGA-KO-8406-01A-11R-2314-13	hsa-mir-4274	0.0	0.0	N
TCGA-KO-8406-01A-11R-2314-13	hsa-mir-4275	0.0	0.0	N
TCGA-KO-8406-01A-11R-2314-13	hsa-mir-4276	0.0	0.0	N
TCGA-KO-8406-01A-11R-2314-13	hsa-mir-4277	0.0	0.0	N
TCGA-KO-8406-01A-11R-2314-13	hsa-mir-4278	0.0	0.0	N
TCGA-KO-8406-01A-11R-2314-13	hsa-mir-4279	0.0	0.0	N
TCGA-KO-8406-01A-11R-2314-13	hsa-mir-4280	0.0	0.0	N
TCGA-KO-8406-01A-11R-2314-13	hsa-mir-4281	0.0	0.0	N
TCGA-KO-8406-01A-11R-2314-13	hsa-mir-4282	0.0	0.0	N
TCGA-KO-8406-01A-11R-2314-13	hsa-mir-4283-1	0.0	0.0	N
TCGA-KO-8406-01A-11R-2314-13	hsa-mir-4283-2	0.0	0.0	N
TCGA-KO-8406-01A-11R-2314-13	hsa-mir-4284	0.0	0.0	N
TCGA-KO-8406-01A-11R-2314-13	hsa-mir-4285	0.0	0.0	N
TCGA-KO-8406-01A-11R-2314-13	hsa-mir-4286	0.0	0.0	N
TCGA-KO-8406-01A-11R-2314-13	hsa-mir-4287	0.0	0.0	N
TCGA-KO-8406-01A-11R-2314-13	hsa-mir-4288	0.0	0.0	N
TCGA-KO-8406-01A-11R-2314-13	hsa-mir-4289	0.0	0.0	N
TCGA-KO-8406-01A-11R-2314-13	hsa-mir-429	182.0	41.117706	N
TCGA-KO-8406-01A-11R-2314-13	hsa-mir-4290	0.0	0.0	N
TCGA-KO-8406-01A-11R-2314-13	hsa-mir-4291	0.0	0.0	N
TCGA-KO-8406-01A-11R-2314-13	hsa-mir-4292	0.0	0.0	N
TCGA-KO-8406-01A-11R-2314-13	hsa-mir-4293	0.0	0.0	N
TCGA-KO-8406-01A-11R-2314-13	hsa-mir-4294	0.0	0.0	N
TCGA-KO-8406-01A-11R-2314-13	hsa-mir-4295	0.0	0.0	N
TCGA-KO-8406-01A-11R-2314-13	hsa-mir-4296	0.0	0.0	N
TCGA-KO-8406-01A-11R-2314-13	hsa-mir-4297	0.0	0.0	N
TCGA-KO-8406-01A-11R-2314-13	hsa-mir-4298	0.0	0.0	N
TCGA-KO-8406-01A-11R-2314-13	hsa-mir-4299	0.0	0.0	N
TCGA-KO-8406-01A-11R-2314-13	hsa-mir-4300	0.0	0.0	N
TCGA-KO-8406-01A-11R-2314-13	hsa-mir-4301	0.0	0.0	N
TCGA-KO-8406-01A-11R-2314-13	hsa-mir-4302	0.0	0.0	N
TCGA-KO-8406-01A-11R-2314-13	hsa-mir-4303	0.0	0.0	N
TCGA-KO-8406-01A-11R-2314-13	hsa-mir-4304	0.0	0.0	N
TCGA-KO-8406-01A-11R-2314-13	hsa-mir-4305	0.0	0.0	N
TCGA-KO-8406-01A-11R-2314-13	hsa-mir-4306	1.0	0.225921	N
TCGA-KO-8406-01A-11R-2314-13	hsa-mir-4307	0.0	0.0	N
TCGA-KO-8406-01A-11R-2314-13	hsa-mir-4308	0.0	0.0	N
TCGA-KO-8406-01A-11R-2314-13	hsa-mir-4309	0.0	0.0	N
TCGA-KO-8406-01A-11R-2314-13	hsa-mir-431	0.0	0.0	N
TCGA-KO-8406-01A-11R-2314-13	hsa-mir-4310	0.0	0.0	N
TCGA-KO-8406-01A-11R-2314-13	hsa-mir-4311	0.0	0.0	N
TCGA-KO-8406-01A-11R-2314-13	hsa-mir-4312	0.0	0.0	N
TCGA-KO-8406-01A-11R-2314-13	hsa-mir-4313	0.0	0.0	N
TCGA-KO-8406-01A-11R-2314-13	hsa-mir-4314	0.0	0.0	N
TCGA-KO-8406-01A-11R-2314-13	hsa-mir-4315-1	0.0	0.0	N
TCGA-KO-8406-01A-11R-2314-13	hsa-mir-4315-2	0.0	0.0	N
TCGA-KO-8406-01A-11R-2314-13	hsa-mir-4316	0.0	0.0	N
TCGA-KO-8406-01A-11R-2314-13	hsa-mir-4317	0.0	0.0	N
TCGA-KO-8406-01A-11R-2314-13	hsa-mir-4318	0.0	0.0	N
TCGA-KO-8406-01A-11R-2314-13	hsa-mir-4319	0.0	0.0	N
TCGA-KO-8406-01A-11R-2314-13	hsa-mir-432	0.0	0.0	N
TCGA-KO-8406-01A-11R-2314-13	hsa-mir-4320	0.0	0.0	N
TCGA-KO-8406-01A-11R-2314-13	hsa-mir-4321	0.0	0.0	N
TCGA-KO-8406-01A-11R-2314-13	hsa-mir-4322	0.0	0.0	N
TCGA-KO-8406-01A-11R-2314-13	hsa-mir-4323	0.0	0.0	N
TCGA-KO-8406-01A-11R-2314-13	hsa-mir-4324	0.0	0.0	N
TCGA-KO-8406-01A-11R-2314-13	hsa-mir-4325	0.0	0.0	N
TCGA-KO-8406-01A-11R-2314-13	hsa-mir-4326	2.0	0.451843	N
TCGA-KO-8406-01A-11R-2314-13	hsa-mir-4327	0.0	0.0	N
TCGA-KO-8406-01A-11R-2314-13	hsa-mir-4328	0.0	0.0	N
TCGA-KO-8406-01A-11R-2314-13	hsa-mir-4329	0.0	0.0	N
TCGA-KO-8406-01A-11R-2314-13	hsa-mir-433	0.0	0.0	N
TCGA-KO-8406-01A-11R-2314-13	hsa-mir-4330	0.0	0.0	N
TCGA-KO-8406-01A-11R-2314-13	hsa-mir-448	0.0	0.0	N
TCGA-KO-8406-01A-11R-2314-13	hsa-mir-449a	0.0	0.0	N
TCGA-KO-8406-01A-11R-2314-13	hsa-mir-449b	0.0	0.0	N
TCGA-KO-8406-01A-11R-2314-13	hsa-mir-449c	0.0	0.0	N
TCGA-KO-8406-01A-11R-2314-13	hsa-mir-450a-1	11.0	2.485136	N
TCGA-KO-8406-01A-11R-2314-13	hsa-mir-450a-2	10.0	2.259215	N
TCGA-KO-8406-01A-11R-2314-13	hsa-mir-450b	59.0	13.329366	N
TCGA-KO-8406-01A-11R-2314-13	hsa-mir-451	721.0	162.889373	N
TCGA-KO-8406-01A-11R-2314-13	hsa-mir-452	73.0	16.492267	N
TCGA-KO-8406-01A-11R-2314-13	hsa-mir-454	9.0	2.033293	N
TCGA-KO-8406-01A-11R-2314-13	hsa-mir-455	105.0	23.721753	N
TCGA-KO-8406-01A-11R-2314-13	hsa-mir-466	0.0	0.0	N
TCGA-KO-8406-01A-11R-2314-13	hsa-mir-483	1.0	0.225921	N
TCGA-KO-8406-01A-11R-2314-13	hsa-mir-484	47.0	10.618309	N
TCGA-KO-8406-01A-11R-2314-13	hsa-mir-485	0.0	0.0	N
TCGA-KO-8406-01A-11R-2314-13	hsa-mir-486	320.0	72.294867	N
TCGA-KO-8406-01A-11R-2314-13	hsa-mir-487a	0.0	0.0	N
TCGA-KO-8406-01A-11R-2314-13	hsa-mir-487b	2.0	0.451843	N
TCGA-KO-8406-01A-11R-2314-13	hsa-mir-488	0.0	0.0	N
TCGA-KO-8406-01A-11R-2314-13	hsa-mir-489	0.0	0.0	N
TCGA-KO-8406-01A-11R-2314-13	hsa-mir-490	0.0	0.0	N
TCGA-KO-8406-01A-11R-2314-13	hsa-mir-491	9.0	2.033293	N
TCGA-KO-8406-01A-11R-2314-13	hsa-mir-492	0.0	0.0	N
TCGA-KO-8406-01A-11R-2314-13	hsa-mir-493	3.0	0.677764	N
TCGA-KO-8406-01A-11R-2314-13	hsa-mir-494	1.0	0.225921	N
TCGA-KO-8406-01A-11R-2314-13	hsa-mir-495	1.0	0.225921	N
TCGA-KO-8406-01A-11R-2314-13	hsa-mir-496	1.0	0.225921	N
TCGA-KO-8406-01A-11R-2314-13	hsa-mir-497	26.0	5.873958	N
TCGA-KO-8406-01A-11R-2314-13	hsa-mir-498	0.0	0.0	N
TCGA-KO-8406-01A-11R-2314-13	hsa-mir-499	0.0	0.0	N
TCGA-KO-8406-01A-11R-2314-13	hsa-mir-500a	1432.0	323.519531	Y
TCGA-KO-8406-01A-11R-2314-13	hsa-mir-500b	46.0	10.392387	Y
TCGA-KO-8406-01A-11R-2314-13	hsa-mir-501	132.0	29.821633	N
TCGA-KO-8406-01A-11R-2314-13	hsa-mir-502	94.0	21.236617	Y
TCGA-KO-8406-01A-11R-2314-13	hsa-mir-503	87.0	19.655167	N
TCGA-KO-8406-01A-11R-2314-13	hsa-mir-504	5.0	1.129607	N
TCGA-KO-8406-01A-11R-2314-13	hsa-mir-505	56.0	12.651602	N
TCGA-KO-8406-01A-11R-2314-13	hsa-mir-506	0.0	0.0	N
TCGA-KO-8406-01A-11R-2314-13	hsa-mir-507	0.0	0.0	N
TCGA-KO-8406-01A-11R-2314-13	hsa-mir-508	46.0	10.392387	N
TCGA-KO-8406-01A-11R-2314-13	hsa-mir-509-1	7.0	1.58145	N
TCGA-KO-8406-01A-11R-2314-13	hsa-mir-509-2	3.0	0.677764	N
TCGA-KO-8406-01A-11R-2314-13	hsa-mir-509-3	2.0	0.451843	N
TCGA-KO-8406-01A-11R-2314-13	hsa-mir-510	0.0	0.0	N
TCGA-KO-8406-01A-11R-2314-13	hsa-mir-511-1	6.0	1.355529	N
TCGA-KO-8406-01A-11R-2314-13	hsa-mir-511-2	8.0	1.807372	N
TCGA-KO-8406-01A-11R-2314-13	hsa-mir-512-1	0.0	0.0	N
TCGA-KO-8406-01A-11R-2314-13	hsa-mir-512-2	0.0	0.0	N
TCGA-KO-8406-01A-11R-2314-13	hsa-mir-513a-1	0.0	0.0	N
TCGA-KO-8406-01A-11R-2314-13	hsa-mir-513a-2	0.0	0.0	N
TCGA-KO-8406-01A-11R-2314-13	hsa-mir-513b	0.0	0.0	N
TCGA-KO-8406-01A-11R-2314-13	hsa-mir-513c	0.0	0.0	N
TCGA-KO-8406-01A-11R-2314-13	hsa-mir-514-1	7.0	1.58145	N
TCGA-KO-8406-01A-11R-2314-13	hsa-mir-514-2	10.0	2.259215	N
TCGA-KO-8406-01A-11R-2314-13	hsa-mir-514-3	3.0	0.677764	N
TCGA-KO-8406-01A-11R-2314-13	hsa-mir-514b	0.0	0.0	N
TCGA-KO-8406-01A-11R-2314-13	hsa-mir-515-1	0.0	0.0	N
TCGA-KO-8406-01A-11R-2314-13	hsa-mir-515-2	0.0	0.0	N
TCGA-KO-8406-01A-11R-2314-13	hsa-mir-516a-1	0.0	0.0	N
TCGA-KO-8406-01A-11R-2314-13	hsa-mir-516a-2	0.0	0.0	N
TCGA-KO-8406-01A-11R-2314-13	hsa-mir-516b-1	0.0	0.0	N
TCGA-KO-8406-01A-11R-2314-13	hsa-mir-516b-2	0.0	0.0	N
TCGA-KO-8406-01A-11R-2314-13	hsa-mir-517a	0.0	0.0	N
TCGA-KO-8406-01A-11R-2314-13	hsa-mir-517b	0.0	0.0	N
TCGA-KO-8406-01A-11R-2314-13	hsa-mir-517c	0.0	0.0	N
TCGA-KO-8406-01A-11R-2314-13	hsa-mir-518a-1	0.0	0.0	N
TCGA-KO-8406-01A-11R-2314-13	hsa-mir-518a-2	0.0	0.0	N
TCGA-KO-8406-01A-11R-2314-13	hsa-mir-518b	0.0	0.0	N
TCGA-KO-8406-01A-11R-2314-13	hsa-mir-518c	0.0	0.0	N
TCGA-KO-8406-01A-11R-2314-13	hsa-mir-518d	0.0	0.0	N
TCGA-KO-8406-01A-11R-2314-13	hsa-mir-518e	0.0	0.0	N
TCGA-KO-8406-01A-11R-2314-13	hsa-mir-518f	0.0	0.0	N
TCGA-KO-8406-01A-11R-2314-13	hsa-mir-519a-1	0.0	0.0	N
TCGA-KO-8406-01A-11R-2314-13	hsa-mir-519a-2	0.0	0.0	N
TCGA-KO-8406-01A-11R-2314-13	hsa-mir-519b	0.0	0.0	N
TCGA-KO-8406-01A-11R-2314-13	hsa-mir-519c	0.0	0.0	N
TCGA-KO-8406-01A-11R-2314-13	hsa-mir-519d	0.0	0.0	N
TCGA-KO-8406-01A-11R-2314-13	hsa-mir-519e	0.0	0.0	N
TCGA-KO-8406-01A-11R-2314-13	hsa-mir-520a	0.0	0.0	N
TCGA-KO-8406-01A-11R-2314-13	hsa-mir-520b	0.0	0.0	N
TCGA-KO-8406-01A-11R-2314-13	hsa-mir-520c	0.0	0.0	N
TCGA-KO-8406-01A-11R-2314-13	hsa-mir-520d	0.0	0.0	N
TCGA-KO-8406-01A-11R-2314-13	hsa-mir-520e	0.0	0.0	N
TCGA-KO-8406-01A-11R-2314-13	hsa-mir-520f	0.0	0.0	N
TCGA-KO-8406-01A-11R-2314-13	hsa-mir-520g	0.0	0.0	N
TCGA-KO-8406-01A-11R-2314-13	hsa-mir-520h	0.0	0.0	N
TCGA-KO-8406-01A-11R-2314-13	hsa-mir-521-1	0.0	0.0	N
TCGA-KO-8406-01A-11R-2314-13	hsa-mir-521-2	0.0	0.0	N
TCGA-KO-8406-01A-11R-2314-13	hsa-mir-522	0.0	0.0	N
TCGA-KO-8406-01A-11R-2314-13	hsa-mir-523	0.0	0.0	N
TCGA-KO-8406-01A-11R-2314-13	hsa-mir-524	0.0	0.0	N
TCGA-KO-8406-01A-11R-2314-13	hsa-mir-525	0.0	0.0	N
TCGA-KO-8406-01A-11R-2314-13	hsa-mir-526a-1	0.0	0.0	N
TCGA-KO-8406-01A-11R-2314-13	hsa-mir-526a-2	0.0	0.0	N
TCGA-KO-8406-01A-11R-2314-13	hsa-mir-526b	0.0	0.0	N
TCGA-KO-8406-01A-11R-2314-13	hsa-mir-527	0.0	0.0	N
TCGA-KO-8406-01A-11R-2314-13	hsa-mir-532	14196.0	3207.181049	N
TCGA-KO-8406-01A-11R-2314-13	hsa-mir-539	3.0	0.677764	N
TCGA-KO-8406-01A-11R-2314-13	hsa-mir-541	0.0	0.0	N
TCGA-KO-8406-01A-11R-2314-13	hsa-mir-542	715.0	161.533844	N
TCGA-KO-8406-01A-11R-2314-13	hsa-mir-543	1.0	0.225921	N
TCGA-KO-8406-01A-11R-2314-13	hsa-mir-544	0.0	0.0	N
TCGA-KO-8406-01A-11R-2314-13	hsa-mir-544b	0.0	0.0	N
TCGA-KO-8406-01A-11R-2314-13	hsa-mir-545	0.0	0.0	N
TCGA-KO-8406-01A-11R-2314-13	hsa-mir-548a-1	0.0	0.0	N
TCGA-KO-8406-01A-11R-2314-13	hsa-mir-548a-2	0.0	0.0	N
TCGA-KO-8406-01A-11R-2314-13	hsa-mir-548a-3	0.0	0.0	N
TCGA-KO-8406-01A-11R-2314-13	hsa-mir-548aa-1	0.0	0.0	N
TCGA-KO-8406-01A-11R-2314-13	hsa-mir-548aa-2	0.0	0.0	N
TCGA-KO-8406-01A-11R-2314-13	hsa-mir-548b	3.0	0.677764	N
TCGA-KO-8406-01A-11R-2314-13	hsa-mir-548c	0.0	0.0	N
TCGA-KO-8406-01A-11R-2314-13	hsa-mir-548d-1	0.0	0.0	N
TCGA-KO-8406-01A-11R-2314-13	hsa-mir-548d-2	0.0	0.0	N
TCGA-KO-8406-01A-11R-2314-13	hsa-mir-548e	0.0	0.0	N
TCGA-KO-8406-01A-11R-2314-13	hsa-mir-548f-1	0.0	0.0	N
TCGA-KO-8406-01A-11R-2314-13	hsa-mir-548f-2	0.0	0.0	N
TCGA-KO-8406-01A-11R-2314-13	hsa-mir-548f-3	0.0	0.0	N
TCGA-KO-8406-01A-11R-2314-13	hsa-mir-548f-4	0.0	0.0	N
TCGA-KO-8406-01A-11R-2314-13	hsa-mir-548f-5	0.0	0.0	N
TCGA-KO-8406-01A-11R-2314-13	hsa-mir-548g	0.0	0.0	N
TCGA-KO-8406-01A-11R-2314-13	hsa-mir-548h-1	0.0	0.0	N
TCGA-KO-8406-01A-11R-2314-13	hsa-mir-548h-2	0.0	0.0	N
TCGA-KO-8406-01A-11R-2314-13	hsa-mir-548h-3	0.0	0.0	N
TCGA-KO-8406-01A-11R-2314-13	hsa-mir-548h-4	0.0	0.0	N
TCGA-KO-8406-01A-11R-2314-13	hsa-mir-548i-1	0.0	0.0	N
TCGA-KO-8406-01A-11R-2314-13	hsa-mir-548i-2	0.0	0.0	N
TCGA-KO-8406-01A-11R-2314-13	hsa-mir-548i-3	0.0	0.0	N
TCGA-KO-8406-01A-11R-2314-13	hsa-mir-548i-4	0.0	0.0	N
TCGA-KO-8406-01A-11R-2314-13	hsa-mir-548j	5.0	1.129607	N
TCGA-KO-8406-01A-11R-2314-13	hsa-mir-548k	0.0	0.0	N
TCGA-KO-8406-01A-11R-2314-13	hsa-mir-548l	0.0	0.0	N
TCGA-KO-8406-01A-11R-2314-13	hsa-mir-548m	0.0	0.0	N
TCGA-KO-8406-01A-11R-2314-13	hsa-mir-548n	0.0	0.0	N
TCGA-KO-8406-01A-11R-2314-13	hsa-mir-548o	1.0	0.225921	N
TCGA-KO-8406-01A-11R-2314-13	hsa-mir-548p	0.0	0.0	N
TCGA-KO-8406-01A-11R-2314-13	hsa-mir-548q	0.0	0.0	N
TCGA-KO-8406-01A-11R-2314-13	hsa-mir-548s	2.0	0.451843	N
TCGA-KO-8406-01A-11R-2314-13	hsa-mir-548t	0.0	0.0	N
TCGA-KO-8406-01A-11R-2314-13	hsa-mir-548u	0.0	0.0	N
TCGA-KO-8406-01A-11R-2314-13	hsa-mir-548v	3.0	0.677764	N
TCGA-KO-8406-01A-11R-2314-13	hsa-mir-548w	0.0	0.0	N
TCGA-KO-8406-01A-11R-2314-13	hsa-mir-548x	0.0	0.0	N
TCGA-KO-8406-01A-11R-2314-13	hsa-mir-548y	0.0	0.0	N
TCGA-KO-8406-01A-11R-2314-13	hsa-mir-548z	0.0	0.0	N
TCGA-KO-8406-01A-11R-2314-13	hsa-mir-549	0.0	0.0	N
TCGA-KO-8406-01A-11R-2314-13	hsa-mir-550a-1	6.0	1.355529	N
TCGA-KO-8406-01A-11R-2314-13	hsa-mir-550a-2	6.0	1.355529	N
TCGA-KO-8406-01A-11R-2314-13	hsa-mir-550b-1	0.0	0.0	N
TCGA-KO-8406-01A-11R-2314-13	hsa-mir-550b-2	0.0	0.0	N
TCGA-KO-8406-01A-11R-2314-13	hsa-mir-551a	0.0	0.0	N
TCGA-KO-8406-01A-11R-2314-13	hsa-mir-551b	6.0	1.355529	N
TCGA-KO-8406-01A-11R-2314-13	hsa-mir-552	0.0	0.0	N
TCGA-KO-8406-01A-11R-2314-13	hsa-mir-553	0.0	0.0	N
TCGA-KO-8406-01A-11R-2314-13	hsa-mir-554	0.0	0.0	N
TCGA-KO-8406-01A-11R-2314-13	hsa-mir-555	0.0	0.0	N
TCGA-KO-8406-01A-11R-2314-13	hsa-mir-556	2.0	0.451843	N
TCGA-KO-8406-01A-11R-2314-13	hsa-mir-557	0.0	0.0	N
TCGA-KO-8406-01A-11R-2314-13	hsa-mir-558	0.0	0.0	N
TCGA-KO-8406-01A-11R-2314-13	hsa-mir-559	2.0	0.451843	N
TCGA-KO-8406-01A-11R-2314-13	hsa-mir-561	12.0	2.711058	N
TCGA-KO-8406-01A-11R-2314-13	hsa-mir-562	0.0	0.0	N
TCGA-KO-8406-01A-11R-2314-13	hsa-mir-563	0.0	0.0	N
TCGA-KO-8406-01A-11R-2314-13	hsa-mir-564	0.0	0.0	N
TCGA-KO-8406-01A-11R-2314-13	hsa-mir-566	0.0	0.0	N
TCGA-KO-8406-01A-11R-2314-13	hsa-mir-567	0.0	0.0	N
TCGA-KO-8406-01A-11R-2314-13	hsa-mir-568	0.0	0.0	N
TCGA-KO-8406-01A-11R-2314-13	hsa-mir-569	0.0	0.0	N
TCGA-KO-8406-01A-11R-2314-13	hsa-mir-570	6.0	1.355529	N
TCGA-KO-8406-01A-11R-2314-13	hsa-mir-571	0.0	0.0	N
TCGA-KO-8406-01A-11R-2314-13	hsa-mir-572	2.0	0.451843	N
TCGA-KO-8406-01A-11R-2314-13	hsa-mir-573	0.0	0.0	N
TCGA-KO-8406-01A-11R-2314-13	hsa-mir-574	133.0	30.047554	N
TCGA-KO-8406-01A-11R-2314-13	hsa-mir-575	0.0	0.0	N
TCGA-KO-8406-01A-11R-2314-13	hsa-mir-576	18.0	4.066586	N
TCGA-KO-8406-01A-11R-2314-13	hsa-mir-577	169.0	38.180727	N
TCGA-KO-8406-01A-11R-2314-13	hsa-mir-578	0.0	0.0	N
TCGA-KO-8406-01A-11R-2314-13	hsa-mir-579	2.0	0.451843	N
TCGA-KO-8406-01A-11R-2314-13	hsa-mir-580	2.0	0.451843	N
TCGA-KO-8406-01A-11R-2314-13	hsa-mir-581	3.0	0.677764	N
TCGA-KO-8406-01A-11R-2314-13	hsa-mir-582	9710.0	2193.697379	N
TCGA-KO-8406-01A-11R-2314-13	hsa-mir-583	0.0	0.0	N
TCGA-KO-8406-01A-11R-2314-13	hsa-mir-584	126.0	28.466104	N
TCGA-KO-8406-01A-11R-2314-13	hsa-mir-585	1.0	0.225921	N
TCGA-KO-8406-01A-11R-2314-13	hsa-mir-586	0.0	0.0	N
TCGA-KO-8406-01A-11R-2314-13	hsa-mir-587	0.0	0.0	N
TCGA-KO-8406-01A-11R-2314-13	hsa-mir-588	0.0	0.0	N
TCGA-KO-8406-01A-11R-2314-13	hsa-mir-589	275.0	62.128402	N
TCGA-KO-8406-01A-11R-2314-13	hsa-mir-590	39.0	8.810937	N
TCGA-KO-8406-01A-11R-2314-13	hsa-mir-591	0.0	0.0	N
TCGA-KO-8406-01A-11R-2314-13	hsa-mir-592	5.0	1.129607	N
TCGA-KO-8406-01A-11R-2314-13	hsa-mir-593	0.0	0.0	N
TCGA-KO-8406-01A-11R-2314-13	hsa-mir-595	0.0	0.0	N
TCGA-KO-8406-01A-11R-2314-13	hsa-mir-596	0.0	0.0	N
TCGA-KO-8406-01A-11R-2314-13	hsa-mir-597	0.0	0.0	N
TCGA-KO-8406-01A-11R-2314-13	hsa-mir-598	168.0	37.954805	N
TCGA-KO-8406-01A-11R-2314-13	hsa-mir-599	0.0	0.0	N
TCGA-KO-8406-01A-11R-2314-13	hsa-mir-600	0.0	0.0	N
TCGA-KO-8406-01A-11R-2314-13	hsa-mir-601	0.0	0.0	N
TCGA-KO-8406-01A-11R-2314-13	hsa-mir-602	0.0	0.0	N
TCGA-KO-8406-01A-11R-2314-13	hsa-mir-603	0.0	0.0	N
TCGA-KO-8406-01A-11R-2314-13	hsa-mir-604	0.0	0.0	N
TCGA-KO-8406-01A-11R-2314-13	hsa-mir-605	1.0	0.225921	N
TCGA-KO-8406-01A-11R-2314-13	hsa-mir-606	0.0	0.0	N
TCGA-KO-8406-01A-11R-2314-13	hsa-mir-607	2.0	0.451843	N
TCGA-KO-8406-01A-11R-2314-13	hsa-mir-608	0.0	0.0	N
TCGA-KO-8406-01A-11R-2314-13	hsa-mir-609	0.0	0.0	N
TCGA-KO-8406-01A-11R-2314-13	hsa-mir-610	0.0	0.0	N
TCGA-KO-8406-01A-11R-2314-13	hsa-mir-611	0.0	0.0	N
TCGA-KO-8406-01A-11R-2314-13	hsa-mir-612	0.0	0.0	N
TCGA-KO-8406-01A-11R-2314-13	hsa-mir-613	0.0	0.0	N
TCGA-KO-8406-01A-11R-2314-13	hsa-mir-614	0.0	0.0	N
TCGA-KO-8406-01A-11R-2314-13	hsa-mir-615	6.0	1.355529	N
TCGA-KO-8406-01A-11R-2314-13	hsa-mir-616	19.0	4.292508	N
TCGA-KO-8406-01A-11R-2314-13	hsa-mir-617	0.0	0.0	N
TCGA-KO-8406-01A-11R-2314-13	hsa-mir-618	31.0	7.003565	N
TCGA-KO-8406-01A-11R-2314-13	hsa-mir-619	0.0	0.0	N
TCGA-KO-8406-01A-11R-2314-13	hsa-mir-620	0.0	0.0	N
TCGA-KO-8406-01A-11R-2314-13	hsa-mir-621	0.0	0.0	N
TCGA-KO-8406-01A-11R-2314-13	hsa-mir-622	0.0	0.0	N
TCGA-KO-8406-01A-11R-2314-13	hsa-mir-623	0.0	0.0	N
TCGA-KO-8406-01A-11R-2314-13	hsa-mir-624	5.0	1.129607	N
TCGA-KO-8406-01A-11R-2314-13	hsa-mir-625	53.0	11.973837	N
TCGA-KO-8406-01A-11R-2314-13	hsa-mir-626	0.0	0.0	N
TCGA-KO-8406-01A-11R-2314-13	hsa-mir-627	9.0	2.033293	N
TCGA-KO-8406-01A-11R-2314-13	hsa-mir-628	22.0	4.970272	N
TCGA-KO-8406-01A-11R-2314-13	hsa-mir-629	446.0	100.760971	N
TCGA-KO-8406-01A-11R-2314-13	hsa-mir-630	0.0	0.0	N
TCGA-KO-8406-01A-11R-2314-13	hsa-mir-631	0.0	0.0	N
TCGA-KO-8406-01A-11R-2314-13	hsa-mir-632	0.0	0.0	N
TCGA-KO-8406-01A-11R-2314-13	hsa-mir-633	0.0	0.0	N
TCGA-KO-8406-01A-11R-2314-13	hsa-mir-634	0.0	0.0	N
TCGA-KO-8406-01A-11R-2314-13	hsa-mir-635	0.0	0.0	N
TCGA-KO-8406-01A-11R-2314-13	hsa-mir-636	0.0	0.0	N
TCGA-KO-8406-01A-11R-2314-13	hsa-mir-637	0.0	0.0	N
TCGA-KO-8406-01A-11R-2314-13	hsa-mir-638	0.0	0.0	N
TCGA-KO-8406-01A-11R-2314-13	hsa-mir-639	5.0	1.129607	N
TCGA-KO-8406-01A-11R-2314-13	hsa-mir-640	0.0	0.0	N
TCGA-KO-8406-01A-11R-2314-13	hsa-mir-641	0.0	0.0	N
TCGA-KO-8406-01A-11R-2314-13	hsa-mir-642a	1.0	0.225921	N
TCGA-KO-8406-01A-11R-2314-13	hsa-mir-642b	1.0	0.225921	N
TCGA-KO-8406-01A-11R-2314-13	hsa-mir-643	1.0	0.225921	N
TCGA-KO-8406-01A-11R-2314-13	hsa-mir-644	0.0	0.0	N
TCGA-KO-8406-01A-11R-2314-13	hsa-mir-645	0.0	0.0	N
TCGA-KO-8406-01A-11R-2314-13	hsa-mir-646	0.0	0.0	N
TCGA-KO-8406-01A-11R-2314-13	hsa-mir-647	0.0	0.0	N
TCGA-KO-8406-01A-11R-2314-13	hsa-mir-648	0.0	0.0	N
TCGA-KO-8406-01A-11R-2314-13	hsa-mir-649	0.0	0.0	N
TCGA-KO-8406-01A-11R-2314-13	hsa-mir-650	0.0	0.0	N
TCGA-KO-8406-01A-11R-2314-13	hsa-mir-651	28.0	6.325801	N
TCGA-KO-8406-01A-11R-2314-13	hsa-mir-652	43.0	9.714623	N
TCGA-KO-8406-01A-11R-2314-13	hsa-mir-653	22.0	4.970272	N
TCGA-KO-8406-01A-11R-2314-13	hsa-mir-654	6.0	1.355529	N
TCGA-KO-8406-01A-11R-2314-13	hsa-mir-655	0.0	0.0	N
TCGA-KO-8406-01A-11R-2314-13	hsa-mir-656	0.0	0.0	N
TCGA-KO-8406-01A-11R-2314-13	hsa-mir-657	0.0	0.0	N
TCGA-KO-8406-01A-11R-2314-13	hsa-mir-658	4.0	0.903686	N
TCGA-KO-8406-01A-11R-2314-13	hsa-mir-659	8.0	1.807372	N
TCGA-KO-8406-01A-11R-2314-13	hsa-mir-660	462.0	104.375715	N
TCGA-KO-8406-01A-11R-2314-13	hsa-mir-661	0.0	0.0	N
TCGA-KO-8406-01A-11R-2314-13	hsa-mir-662	0.0	0.0	N
TCGA-KO-8406-01A-11R-2314-13	hsa-mir-663	0.0	0.0	N
TCGA-KO-8406-01A-11R-2314-13	hsa-mir-663b	0.0	0.0	N
TCGA-KO-8406-01A-11R-2314-13	hsa-mir-664	89.0	20.10701	N
TCGA-KO-8406-01A-11R-2314-13	hsa-mir-665	0.0	0.0	N
TCGA-KO-8406-01A-11R-2314-13	hsa-mir-668	0.0	0.0	N
TCGA-KO-8406-01A-11R-2314-13	hsa-mir-670	0.0	0.0	N
TCGA-KO-8406-01A-11R-2314-13	hsa-mir-671	20.0	4.518429	N
TCGA-KO-8406-01A-11R-2314-13	hsa-mir-675	10.0	2.259215	N
TCGA-KO-8406-01A-11R-2314-13	hsa-mir-676	10.0	2.259215	N
TCGA-KO-8406-01A-11R-2314-13	hsa-mir-7-1	52.0	11.747916	N
TCGA-KO-8406-01A-11R-2314-13	hsa-mir-7-2	2.0	0.451843	N
TCGA-KO-8406-01A-11R-2314-13	hsa-mir-7-3	0.0	0.0	N
TCGA-KO-8406-01A-11R-2314-13	hsa-mir-708	59.0	13.329366	N
TCGA-KO-8406-01A-11R-2314-13	hsa-mir-711	0.0	0.0	N
TCGA-KO-8406-01A-11R-2314-13	hsa-mir-718	0.0	0.0	N
TCGA-KO-8406-01A-11R-2314-13	hsa-mir-720	0.0	0.0	N
TCGA-KO-8406-01A-11R-2314-13	hsa-mir-744	46.0	10.392387	N
TCGA-KO-8406-01A-11R-2314-13	hsa-mir-758	4.0	0.903686	N
TCGA-KO-8406-01A-11R-2314-13	hsa-mir-759	0.0	0.0	N
TCGA-KO-8406-01A-11R-2314-13	hsa-mir-760	0.0	0.0	N
TCGA-KO-8406-01A-11R-2314-13	hsa-mir-761	0.0	0.0	N
TCGA-KO-8406-01A-11R-2314-13	hsa-mir-762	0.0	0.0	N
TCGA-KO-8406-01A-11R-2314-13	hsa-mir-764	0.0	0.0	N
TCGA-KO-8406-01A-11R-2314-13	hsa-mir-765	1.0	0.225921	N
TCGA-KO-8406-01A-11R-2314-13	hsa-mir-766	32.0	7.229487	N
TCGA-KO-8406-01A-11R-2314-13	hsa-mir-767	0.0	0.0	N
TCGA-KO-8406-01A-11R-2314-13	hsa-mir-769	42.0	9.488701	N
TCGA-KO-8406-01A-11R-2314-13	hsa-mir-770	0.0	0.0	N
TCGA-KO-8406-01A-11R-2314-13	hsa-mir-802	0.0	0.0	N
TCGA-KO-8406-01A-11R-2314-13	hsa-mir-873	0.0	0.0	N
TCGA-KO-8406-01A-11R-2314-13	hsa-mir-874	889.0	200.844178	N
TCGA-KO-8406-01A-11R-2314-13	hsa-mir-875	0.0	0.0	N
TCGA-KO-8406-01A-11R-2314-13	hsa-mir-876	0.0	0.0	N
TCGA-KO-8406-01A-11R-2314-13	hsa-mir-877	3.0	0.677764	N
TCGA-KO-8406-01A-11R-2314-13	hsa-mir-885	75.0	16.94411	N
TCGA-KO-8406-01A-11R-2314-13	hsa-mir-887	3.0	0.677764	N
TCGA-KO-8406-01A-11R-2314-13	hsa-mir-888	127.0	28.692025	N
TCGA-KO-8406-01A-11R-2314-13	hsa-mir-889	2.0	0.451843	N
TCGA-KO-8406-01A-11R-2314-13	hsa-mir-890	14.0	3.1629	N
TCGA-KO-8406-01A-11R-2314-13	hsa-mir-891a	28595.0	6460.224155	N
TCGA-KO-8406-01A-11R-2314-13	hsa-mir-891b	66.0	14.910816	N
TCGA-KO-8406-01A-11R-2314-13	hsa-mir-892a	220.0	49.702721	N
TCGA-KO-8406-01A-11R-2314-13	hsa-mir-892b	46.0	10.392387	N
TCGA-KO-8406-01A-11R-2314-13	hsa-mir-9-1	717.0	161.985687	N
TCGA-KO-8406-01A-11R-2314-13	hsa-mir-9-2	734.0	165.826352	N
TCGA-KO-8406-01A-11R-2314-13	hsa-mir-9-3	0.0	0.0	N
TCGA-KO-8406-01A-11R-2314-13	hsa-mir-920	0.0	0.0	N
TCGA-KO-8406-01A-11R-2314-13	hsa-mir-921	0.0	0.0	N
TCGA-KO-8406-01A-11R-2314-13	hsa-mir-922	0.0	0.0	N
TCGA-KO-8406-01A-11R-2314-13	hsa-mir-924	0.0	0.0	N
TCGA-KO-8406-01A-11R-2314-13	hsa-mir-92a-1	569.0	128.549311	N
TCGA-KO-8406-01A-11R-2314-13	hsa-mir-92a-2	16215.0	3663.316477	N
TCGA-KO-8406-01A-11R-2314-13	hsa-mir-92b	178.0	40.21402	N
TCGA-KO-8406-01A-11R-2314-13	hsa-mir-93	7940.0	1793.816394	N
TCGA-KO-8406-01A-11R-2314-13	hsa-mir-933	0.0	0.0	N
TCGA-KO-8406-01A-11R-2314-13	hsa-mir-934	0.0	0.0	N
TCGA-KO-8406-01A-11R-2314-13	hsa-mir-935	2.0	0.451843	N
TCGA-KO-8406-01A-11R-2314-13	hsa-mir-936	0.0	0.0	N
TCGA-KO-8406-01A-11R-2314-13	hsa-mir-937	2.0	0.451843	N
TCGA-KO-8406-01A-11R-2314-13	hsa-mir-938	0.0	0.0	N
TCGA-KO-8406-01A-11R-2314-13	hsa-mir-939	2.0	0.451843	N
TCGA-KO-8406-01A-11R-2314-13	hsa-mir-940	2.0	0.451843	N
TCGA-KO-8406-01A-11R-2314-13	hsa-mir-941-1	0.0	0.0	N
TCGA-KO-8406-01A-11R-2314-13	hsa-mir-941-3	0.0	0.0	N
TCGA-KO-8406-01A-11R-2314-13	hsa-mir-941-4	0.0	0.0	N
TCGA-KO-8406-01A-11R-2314-13	hsa-mir-942	7.0	1.58145	N
TCGA-KO-8406-01A-11R-2314-13	hsa-mir-943	0.0	0.0	N
TCGA-KO-8406-01A-11R-2314-13	hsa-mir-944	1.0	0.225921	N
TCGA-KO-8406-01A-11R-2314-13	hsa-mir-95	0.0	0.0	N
TCGA-KO-8406-01A-11R-2314-13	hsa-mir-96	112.0	25.303204	N
TCGA-KO-8406-01A-11R-2314-13	hsa-mir-98	55.0	12.42568	N
TCGA-KO-8406-01A-11R-2314-13	hsa-mir-99a	3929.0	887.645417	Y
TCGA-KO-8406-01A-11R-2314-13	hsa-mir-99b	102285.0	23108.376558	N
