# Supplementary material for: Dysfunctional miRNA-Mediated Regulation in Chromophobe Renal Cell Carcinoma
Source: PLoS One. 2016 Jun 3;11(6):e0156324. doi: 10.1371/journal.pone.0156324 (PMC4892590; doi:10.1371/journal.pone.0156324)
Supplement: S1 File — (ZIP) [file pone.0156324.s001.zip › S1_File miRNA expression profile downloaded from TCGA/case/bcgsc.ca__IlluminaHiSeq_miRNASeq__TCGA-KO-8407-01A-11R-2314-13__mirna_quantification.txt]

barcode	miRNA_ID	read_count	reads_per_million_miRNA_mapped	cross-mapped
TCGA-KO-8407-01A-11R-2314-13	hsa-let-7a-1	22827.0	5699.187179	N
TCGA-KO-8407-01A-11R-2314-13	hsa-let-7a-2	46107.0	11511.474274	N
TCGA-KO-8407-01A-11R-2314-13	hsa-let-7a-3	22928.0	5724.403716	N
TCGA-KO-8407-01A-11R-2314-13	hsa-let-7b	25317.0	6320.862216	N
TCGA-KO-8407-01A-11R-2314-13	hsa-let-7c	3465.0	865.10201	N
TCGA-KO-8407-01A-11R-2314-13	hsa-let-7d	2446.0	610.689615	N
TCGA-KO-8407-01A-11R-2314-13	hsa-let-7e	5788.0	1445.082376	N
TCGA-KO-8407-01A-11R-2314-13	hsa-let-7f-1	41.0	10.236416	N
TCGA-KO-8407-01A-11R-2314-13	hsa-let-7f-2	34220.0	8543.66256	N
TCGA-KO-8407-01A-11R-2314-13	hsa-let-7g	3050.0	761.489503	N
TCGA-KO-8407-01A-11R-2314-13	hsa-let-7i	1111.0	277.381914	N
TCGA-KO-8407-01A-11R-2314-13	hsa-mir-1-1	0.0	0.0	N
TCGA-KO-8407-01A-11R-2314-13	hsa-mir-1-2	21.0	5.243042	N
TCGA-KO-8407-01A-11R-2314-13	hsa-mir-100	25122.0	6272.176821	N
TCGA-KO-8407-01A-11R-2314-13	hsa-mir-101-1	132483.0	33076.857011	N
TCGA-KO-8407-01A-11R-2314-13	hsa-mir-101-2	216.0	53.928437	N
TCGA-KO-8407-01A-11R-2314-13	hsa-mir-103-1	37250.0	9300.158689	Y
TCGA-KO-8407-01A-11R-2314-13	hsa-mir-103-1-as	0.0	0.0	N
TCGA-KO-8407-01A-11R-2314-13	hsa-mir-103-2	16.0	3.994699	N
TCGA-KO-8407-01A-11R-2314-13	hsa-mir-103-2-as	0.0	0.0	N
TCGA-KO-8407-01A-11R-2314-13	hsa-mir-105-1	0.0	0.0	N
TCGA-KO-8407-01A-11R-2314-13	hsa-mir-105-2	0.0	0.0	N
TCGA-KO-8407-01A-11R-2314-13	hsa-mir-106a	26.0	6.491386	Y
TCGA-KO-8407-01A-11R-2314-13	hsa-mir-106b	1144.0	285.620981	N
TCGA-KO-8407-01A-11R-2314-13	hsa-mir-107	283.0	70.656239	Y
TCGA-KO-8407-01A-11R-2314-13	hsa-mir-10a	640006.0	159789.459387	N
TCGA-KO-8407-01A-11R-2314-13	hsa-mir-10b	491515.0	122715.905993	N
TCGA-KO-8407-01A-11R-2314-13	hsa-mir-1178	0.0	0.0	N
TCGA-KO-8407-01A-11R-2314-13	hsa-mir-1179	1.0	0.249669	N
TCGA-KO-8407-01A-11R-2314-13	hsa-mir-1180	18.0	4.494036	N
TCGA-KO-8407-01A-11R-2314-13	hsa-mir-1181	0.0	0.0	N
TCGA-KO-8407-01A-11R-2314-13	hsa-mir-1182	0.0	0.0	N
TCGA-KO-8407-01A-11R-2314-13	hsa-mir-1183	0.0	0.0	N
TCGA-KO-8407-01A-11R-2314-13	hsa-mir-1184-1	0.0	0.0	N
TCGA-KO-8407-01A-11R-2314-13	hsa-mir-1184-2	0.0	0.0	N
TCGA-KO-8407-01A-11R-2314-13	hsa-mir-1184-3	0.0	0.0	N
TCGA-KO-8407-01A-11R-2314-13	hsa-mir-1185-1	0.0	0.0	N
TCGA-KO-8407-01A-11R-2314-13	hsa-mir-1185-2	0.0	0.0	N
TCGA-KO-8407-01A-11R-2314-13	hsa-mir-1193	0.0	0.0	N
TCGA-KO-8407-01A-11R-2314-13	hsa-mir-1197	0.0	0.0	N
TCGA-KO-8407-01A-11R-2314-13	hsa-mir-1200	0.0	0.0	N
TCGA-KO-8407-01A-11R-2314-13	hsa-mir-1202	0.0	0.0	N
TCGA-KO-8407-01A-11R-2314-13	hsa-mir-1203	0.0	0.0	N
TCGA-KO-8407-01A-11R-2314-13	hsa-mir-1204	0.0	0.0	N
TCGA-KO-8407-01A-11R-2314-13	hsa-mir-1205	0.0	0.0	N
TCGA-KO-8407-01A-11R-2314-13	hsa-mir-1206	0.0	0.0	N
TCGA-KO-8407-01A-11R-2314-13	hsa-mir-1207	0.0	0.0	N
TCGA-KO-8407-01A-11R-2314-13	hsa-mir-1208	0.0	0.0	N
TCGA-KO-8407-01A-11R-2314-13	hsa-mir-122	5.0	1.248343	N
TCGA-KO-8407-01A-11R-2314-13	hsa-mir-1224	2.0	0.499337	N
TCGA-KO-8407-01A-11R-2314-13	hsa-mir-1225	1.0	0.249669	N
TCGA-KO-8407-01A-11R-2314-13	hsa-mir-1226	0.0	0.0	N
TCGA-KO-8407-01A-11R-2314-13	hsa-mir-1227	1.0	0.249669	N
TCGA-KO-8407-01A-11R-2314-13	hsa-mir-1228	0.0	0.0	N
TCGA-KO-8407-01A-11R-2314-13	hsa-mir-1229	1.0	0.249669	N
TCGA-KO-8407-01A-11R-2314-13	hsa-mir-1231	0.0	0.0	N
TCGA-KO-8407-01A-11R-2314-13	hsa-mir-1233-1	0.0	0.0	N
TCGA-KO-8407-01A-11R-2314-13	hsa-mir-1233-2	0.0	0.0	N
TCGA-KO-8407-01A-11R-2314-13	hsa-mir-1234	0.0	0.0	N
TCGA-KO-8407-01A-11R-2314-13	hsa-mir-1236	0.0	0.0	N
TCGA-KO-8407-01A-11R-2314-13	hsa-mir-1237	0.0	0.0	N
TCGA-KO-8407-01A-11R-2314-13	hsa-mir-1238	0.0	0.0	N
TCGA-KO-8407-01A-11R-2314-13	hsa-mir-124-1	0.0	0.0	N
TCGA-KO-8407-01A-11R-2314-13	hsa-mir-124-2	0.0	0.0	N
TCGA-KO-8407-01A-11R-2314-13	hsa-mir-124-3	0.0	0.0	N
TCGA-KO-8407-01A-11R-2314-13	hsa-mir-1243	0.0	0.0	N
TCGA-KO-8407-01A-11R-2314-13	hsa-mir-1244-1	0.0	0.0	N
TCGA-KO-8407-01A-11R-2314-13	hsa-mir-1244-2	0.0	0.0	N
TCGA-KO-8407-01A-11R-2314-13	hsa-mir-1244-3	0.0	0.0	N
TCGA-KO-8407-01A-11R-2314-13	hsa-mir-1245	0.0	0.0	N
TCGA-KO-8407-01A-11R-2314-13	hsa-mir-1246	0.0	0.0	N
TCGA-KO-8407-01A-11R-2314-13	hsa-mir-1247	0.0	0.0	N
TCGA-KO-8407-01A-11R-2314-13	hsa-mir-1248	1.0	0.249669	N
TCGA-KO-8407-01A-11R-2314-13	hsa-mir-1249	6.0	1.498012	N
TCGA-KO-8407-01A-11R-2314-13	hsa-mir-1250	0.0	0.0	N
TCGA-KO-8407-01A-11R-2314-13	hsa-mir-1251	8.0	1.99735	N
TCGA-KO-8407-01A-11R-2314-13	hsa-mir-1252	0.0	0.0	N
TCGA-KO-8407-01A-11R-2314-13	hsa-mir-1253	0.0	0.0	N
TCGA-KO-8407-01A-11R-2314-13	hsa-mir-1254	0.0	0.0	N
TCGA-KO-8407-01A-11R-2314-13	hsa-mir-1255a	4.0	0.998675	N
TCGA-KO-8407-01A-11R-2314-13	hsa-mir-1255b-1	0.0	0.0	N
TCGA-KO-8407-01A-11R-2314-13	hsa-mir-1255b-2	0.0	0.0	N
TCGA-KO-8407-01A-11R-2314-13	hsa-mir-1256	0.0	0.0	N
TCGA-KO-8407-01A-11R-2314-13	hsa-mir-1257	0.0	0.0	N
TCGA-KO-8407-01A-11R-2314-13	hsa-mir-1258	16.0	3.994699	N
TCGA-KO-8407-01A-11R-2314-13	hsa-mir-125a	4339.0	1083.312444	N
TCGA-KO-8407-01A-11R-2314-13	hsa-mir-125b-1	14892.0	3718.066126	N
TCGA-KO-8407-01A-11R-2314-13	hsa-mir-125b-2	60.0	14.980121	N
TCGA-KO-8407-01A-11R-2314-13	hsa-mir-126	25203.0	6292.399985	N
TCGA-KO-8407-01A-11R-2314-13	hsa-mir-1260	0.0	0.0	N
TCGA-KO-8407-01A-11R-2314-13	hsa-mir-1260b	0.0	0.0	N
TCGA-KO-8407-01A-11R-2314-13	hsa-mir-1261	0.0	0.0	N
TCGA-KO-8407-01A-11R-2314-13	hsa-mir-1262	6.0	1.498012	N
TCGA-KO-8407-01A-11R-2314-13	hsa-mir-1263	0.0	0.0	N
TCGA-KO-8407-01A-11R-2314-13	hsa-mir-1264	0.0	0.0	N
TCGA-KO-8407-01A-11R-2314-13	hsa-mir-1265	0.0	0.0	N
TCGA-KO-8407-01A-11R-2314-13	hsa-mir-1266	14.0	3.495362	N
TCGA-KO-8407-01A-11R-2314-13	hsa-mir-1267	0.0	0.0	N
TCGA-KO-8407-01A-11R-2314-13	hsa-mir-1268	0.0	0.0	N
TCGA-KO-8407-01A-11R-2314-13	hsa-mir-1269	2.0	0.499337	N
TCGA-KO-8407-01A-11R-2314-13	hsa-mir-127	371.0	92.627084	N
TCGA-KO-8407-01A-11R-2314-13	hsa-mir-1270-1	5.0	1.248343	N
TCGA-KO-8407-01A-11R-2314-13	hsa-mir-1270-2	8.0	1.99735	N
TCGA-KO-8407-01A-11R-2314-13	hsa-mir-1271	4.0	0.998675	N
TCGA-KO-8407-01A-11R-2314-13	hsa-mir-1272	0.0	0.0	N
TCGA-KO-8407-01A-11R-2314-13	hsa-mir-1273	0.0	0.0	N
TCGA-KO-8407-01A-11R-2314-13	hsa-mir-1273c	0.0	0.0	N
TCGA-KO-8407-01A-11R-2314-13	hsa-mir-1273d	0.0	0.0	N
TCGA-KO-8407-01A-11R-2314-13	hsa-mir-1274a	0.0	0.0	N
TCGA-KO-8407-01A-11R-2314-13	hsa-mir-1274b	3.0	0.749006	N
TCGA-KO-8407-01A-11R-2314-13	hsa-mir-1275	0.0	0.0	N
TCGA-KO-8407-01A-11R-2314-13	hsa-mir-1276	0.0	0.0	N
TCGA-KO-8407-01A-11R-2314-13	hsa-mir-1277	4.0	0.998675	N
TCGA-KO-8407-01A-11R-2314-13	hsa-mir-1278	0.0	0.0	N
TCGA-KO-8407-01A-11R-2314-13	hsa-mir-1279	0.0	0.0	N
TCGA-KO-8407-01A-11R-2314-13	hsa-mir-128-1	185.0	46.188708	N
TCGA-KO-8407-01A-11R-2314-13	hsa-mir-128-2	140.0	34.953617	N
TCGA-KO-8407-01A-11R-2314-13	hsa-mir-1280	0.0	0.0	N
TCGA-KO-8407-01A-11R-2314-13	hsa-mir-1281	0.0	0.0	N
TCGA-KO-8407-01A-11R-2314-13	hsa-mir-1282	0.0	0.0	N
TCGA-KO-8407-01A-11R-2314-13	hsa-mir-1283-1	0.0	0.0	N
TCGA-KO-8407-01A-11R-2314-13	hsa-mir-1283-2	0.0	0.0	N
TCGA-KO-8407-01A-11R-2314-13	hsa-mir-1284	1.0	0.249669	N
TCGA-KO-8407-01A-11R-2314-13	hsa-mir-1285-1	0.0	0.0	N
TCGA-KO-8407-01A-11R-2314-13	hsa-mir-1285-2	0.0	0.0	N
TCGA-KO-8407-01A-11R-2314-13	hsa-mir-1286	1.0	0.249669	N
TCGA-KO-8407-01A-11R-2314-13	hsa-mir-1287	33.0	8.239067	N
TCGA-KO-8407-01A-11R-2314-13	hsa-mir-1288	0.0	0.0	N
TCGA-KO-8407-01A-11R-2314-13	hsa-mir-1289-1	0.0	0.0	N
TCGA-KO-8407-01A-11R-2314-13	hsa-mir-1289-2	0.0	0.0	N
TCGA-KO-8407-01A-11R-2314-13	hsa-mir-129-1	43.0	10.735754	N
TCGA-KO-8407-01A-11R-2314-13	hsa-mir-129-2	41.0	10.236416	N
TCGA-KO-8407-01A-11R-2314-13	hsa-mir-1290	0.0	0.0	N
TCGA-KO-8407-01A-11R-2314-13	hsa-mir-1291	0.0	0.0	N
TCGA-KO-8407-01A-11R-2314-13	hsa-mir-1292	0.0	0.0	N
TCGA-KO-8407-01A-11R-2314-13	hsa-mir-1293	2.0	0.499337	N
TCGA-KO-8407-01A-11R-2314-13	hsa-mir-1294	1.0	0.249669	N
TCGA-KO-8407-01A-11R-2314-13	hsa-mir-1295	0.0	0.0	N
TCGA-KO-8407-01A-11R-2314-13	hsa-mir-1296	11.0	2.746356	N
TCGA-KO-8407-01A-11R-2314-13	hsa-mir-1297	0.0	0.0	N
TCGA-KO-8407-01A-11R-2314-13	hsa-mir-1298	0.0	0.0	N
TCGA-KO-8407-01A-11R-2314-13	hsa-mir-1299	0.0	0.0	N
TCGA-KO-8407-01A-11R-2314-13	hsa-mir-1301	16.0	3.994699	N
TCGA-KO-8407-01A-11R-2314-13	hsa-mir-1302-1	0.0	0.0	N
TCGA-KO-8407-01A-11R-2314-13	hsa-mir-1302-10	0.0	0.0	N
TCGA-KO-8407-01A-11R-2314-13	hsa-mir-1302-11	0.0	0.0	N
TCGA-KO-8407-01A-11R-2314-13	hsa-mir-1302-2	0.0	0.0	N
TCGA-KO-8407-01A-11R-2314-13	hsa-mir-1302-3	0.0	0.0	N
TCGA-KO-8407-01A-11R-2314-13	hsa-mir-1302-4	0.0	0.0	N
TCGA-KO-8407-01A-11R-2314-13	hsa-mir-1302-5	0.0	0.0	N
TCGA-KO-8407-01A-11R-2314-13	hsa-mir-1302-6	0.0	0.0	N
TCGA-KO-8407-01A-11R-2314-13	hsa-mir-1302-7	0.0	0.0	N
TCGA-KO-8407-01A-11R-2314-13	hsa-mir-1302-8	0.0	0.0	N
TCGA-KO-8407-01A-11R-2314-13	hsa-mir-1302-9	0.0	0.0	N
TCGA-KO-8407-01A-11R-2314-13	hsa-mir-1303	0.0	0.0	N
TCGA-KO-8407-01A-11R-2314-13	hsa-mir-1304	0.0	0.0	N
TCGA-KO-8407-01A-11R-2314-13	hsa-mir-1305	1.0	0.249669	N
TCGA-KO-8407-01A-11R-2314-13	hsa-mir-1306	25.0	6.241717	N
TCGA-KO-8407-01A-11R-2314-13	hsa-mir-1307	3563.0	889.569541	N
TCGA-KO-8407-01A-11R-2314-13	hsa-mir-130a	50.0	12.483434	N
TCGA-KO-8407-01A-11R-2314-13	hsa-mir-130b	20.0	4.993374	N
TCGA-KO-8407-01A-11R-2314-13	hsa-mir-132	202.0	50.433075	N
TCGA-KO-8407-01A-11R-2314-13	hsa-mir-1321	0.0	0.0	N
TCGA-KO-8407-01A-11R-2314-13	hsa-mir-1322	0.0	0.0	N
TCGA-KO-8407-01A-11R-2314-13	hsa-mir-1323	0.0	0.0	N
TCGA-KO-8407-01A-11R-2314-13	hsa-mir-1324	0.0	0.0	N
TCGA-KO-8407-01A-11R-2314-13	hsa-mir-133a-1	8.0	1.99735	N
TCGA-KO-8407-01A-11R-2314-13	hsa-mir-133a-2	0.0	0.0	N
TCGA-KO-8407-01A-11R-2314-13	hsa-mir-133b	0.0	0.0	N
TCGA-KO-8407-01A-11R-2314-13	hsa-mir-134	98.0	24.467532	N
TCGA-KO-8407-01A-11R-2314-13	hsa-mir-135a-1	41.0	10.236416	N
TCGA-KO-8407-01A-11R-2314-13	hsa-mir-135a-2	4.0	0.998675	N
TCGA-KO-8407-01A-11R-2314-13	hsa-mir-135b	0.0	0.0	N
TCGA-KO-8407-01A-11R-2314-13	hsa-mir-136	8.0	1.99735	N
TCGA-KO-8407-01A-11R-2314-13	hsa-mir-137	0.0	0.0	N
TCGA-KO-8407-01A-11R-2314-13	hsa-mir-138-1	1.0	0.249669	N
TCGA-KO-8407-01A-11R-2314-13	hsa-mir-138-2	2.0	0.499337	N
TCGA-KO-8407-01A-11R-2314-13	hsa-mir-139	769.0	191.995222	N
TCGA-KO-8407-01A-11R-2314-13	hsa-mir-140	4904.0	1224.375254	N
TCGA-KO-8407-01A-11R-2314-13	hsa-mir-141	6572.0	1640.822628	N
TCGA-KO-8407-01A-11R-2314-13	hsa-mir-142	4171.0	1041.368105	N
TCGA-KO-8407-01A-11R-2314-13	hsa-mir-143	145567.0	36343.522146	N
TCGA-KO-8407-01A-11R-2314-13	hsa-mir-144	1110.0	277.132246	N
TCGA-KO-8407-01A-11R-2314-13	hsa-mir-145	1933.0	482.609577	N
TCGA-KO-8407-01A-11R-2314-13	hsa-mir-1468	193.0	48.186057	N
TCGA-KO-8407-01A-11R-2314-13	hsa-mir-1469	0.0	0.0	N
TCGA-KO-8407-01A-11R-2314-13	hsa-mir-146a	76.0	18.97482	N
TCGA-KO-8407-01A-11R-2314-13	hsa-mir-146b	224.0	55.925786	N
TCGA-KO-8407-01A-11R-2314-13	hsa-mir-147	0.0	0.0	N
TCGA-KO-8407-01A-11R-2314-13	hsa-mir-1470	0.0	0.0	N
TCGA-KO-8407-01A-11R-2314-13	hsa-mir-1471	0.0	0.0	N
TCGA-KO-8407-01A-11R-2314-13	hsa-mir-147b	1.0	0.249669	N
TCGA-KO-8407-01A-11R-2314-13	hsa-mir-148a	101597.0	25365.589862	N
TCGA-KO-8407-01A-11R-2314-13	hsa-mir-148b	432.0	107.856874	N
TCGA-KO-8407-01A-11R-2314-13	hsa-mir-149	11.0	2.746356	N
TCGA-KO-8407-01A-11R-2314-13	hsa-mir-150	910.0	227.198508	N
TCGA-KO-8407-01A-11R-2314-13	hsa-mir-151	8566.0	2138.661996	N
TCGA-KO-8407-01A-11R-2314-13	hsa-mir-152	358.0	89.381391	N
TCGA-KO-8407-01A-11R-2314-13	hsa-mir-153-1	1.0	0.249669	N
TCGA-KO-8407-01A-11R-2314-13	hsa-mir-153-2	27.0	6.741055	N
TCGA-KO-8407-01A-11R-2314-13	hsa-mir-1537	0.0	0.0	N
TCGA-KO-8407-01A-11R-2314-13	hsa-mir-1538	1.0	0.249669	N
TCGA-KO-8407-01A-11R-2314-13	hsa-mir-1539	1.0	0.249669	N
TCGA-KO-8407-01A-11R-2314-13	hsa-mir-154	0.0	0.0	N
TCGA-KO-8407-01A-11R-2314-13	hsa-mir-155	291.0	72.653589	N
TCGA-KO-8407-01A-11R-2314-13	hsa-mir-15a	344.0	85.886029	N
TCGA-KO-8407-01A-11R-2314-13	hsa-mir-15b	769.0	191.995222	N
TCGA-KO-8407-01A-11R-2314-13	hsa-mir-16-1	1408.0	351.533515	N
TCGA-KO-8407-01A-11R-2314-13	hsa-mir-16-2	10.0	2.496687	N
TCGA-KO-8407-01A-11R-2314-13	hsa-mir-17	1224.0	305.594476	Y
TCGA-KO-8407-01A-11R-2314-13	hsa-mir-181a-1	5633.0	1406.383729	N
TCGA-KO-8407-01A-11R-2314-13	hsa-mir-181a-2	4548.0	1135.493201	N
TCGA-KO-8407-01A-11R-2314-13	hsa-mir-181b-1	1012.0	252.664714	N
TCGA-KO-8407-01A-11R-2314-13	hsa-mir-181b-2	18.0	4.494036	N
TCGA-KO-8407-01A-11R-2314-13	hsa-mir-181c	124.0	30.958918	N
TCGA-KO-8407-01A-11R-2314-13	hsa-mir-181d	24.0	5.992049	N
TCGA-KO-8407-01A-11R-2314-13	hsa-mir-182	124532.0	31091.741259	N
TCGA-KO-8407-01A-11R-2314-13	hsa-mir-1825	0.0	0.0	N
TCGA-KO-8407-01A-11R-2314-13	hsa-mir-1827	0.0	0.0	N
TCGA-KO-8407-01A-11R-2314-13	hsa-mir-183	30850.0	7702.279076	N
TCGA-KO-8407-01A-11R-2314-13	hsa-mir-184	4.0	0.998675	N
TCGA-KO-8407-01A-11R-2314-13	hsa-mir-185	440.0	109.854223	N
TCGA-KO-8407-01A-11R-2314-13	hsa-mir-186	391.0	97.620458	N
TCGA-KO-8407-01A-11R-2314-13	hsa-mir-187	1701.0	424.686441	N
TCGA-KO-8407-01A-11R-2314-13	hsa-mir-188	57.0	14.231115	N
TCGA-KO-8407-01A-11R-2314-13	hsa-mir-18a	10.0	2.496687	N
TCGA-KO-8407-01A-11R-2314-13	hsa-mir-18b	0.0	0.0	N
TCGA-KO-8407-01A-11R-2314-13	hsa-mir-190	11.0	2.746356	N
TCGA-KO-8407-01A-11R-2314-13	hsa-mir-1908	1.0	0.249669	N
TCGA-KO-8407-01A-11R-2314-13	hsa-mir-1909	0.0	0.0	N
TCGA-KO-8407-01A-11R-2314-13	hsa-mir-190b	0.0	0.0	N
TCGA-KO-8407-01A-11R-2314-13	hsa-mir-191	1834.0	457.892377	N
TCGA-KO-8407-01A-11R-2314-13	hsa-mir-1910	0.0	0.0	N
TCGA-KO-8407-01A-11R-2314-13	hsa-mir-1911	0.0	0.0	N
TCGA-KO-8407-01A-11R-2314-13	hsa-mir-1912	0.0	0.0	N
TCGA-KO-8407-01A-11R-2314-13	hsa-mir-1913	1.0	0.249669	N
TCGA-KO-8407-01A-11R-2314-13	hsa-mir-1914	0.0	0.0	N
TCGA-KO-8407-01A-11R-2314-13	hsa-mir-1915	0.0	0.0	N
TCGA-KO-8407-01A-11R-2314-13	hsa-mir-192	3248.0	810.923904	Y
TCGA-KO-8407-01A-11R-2314-13	hsa-mir-193a	457.0	114.098591	N
TCGA-KO-8407-01A-11R-2314-13	hsa-mir-193b	331.0	82.640336	N
TCGA-KO-8407-01A-11R-2314-13	hsa-mir-194-1	443.0	110.60323	N
TCGA-KO-8407-01A-11R-2314-13	hsa-mir-194-2	525.0	131.076062	N
TCGA-KO-8407-01A-11R-2314-13	hsa-mir-195	47.0	11.734428	N
TCGA-KO-8407-01A-11R-2314-13	hsa-mir-196a-1	595.0	148.55287	N
TCGA-KO-8407-01A-11R-2314-13	hsa-mir-196a-2	41.0	10.236416	N
TCGA-KO-8407-01A-11R-2314-13	hsa-mir-196b	1723.0	430.179152	N
TCGA-KO-8407-01A-11R-2314-13	hsa-mir-197	415.0	103.612506	N
TCGA-KO-8407-01A-11R-2314-13	hsa-mir-1972-1	0.0	0.0	N
TCGA-KO-8407-01A-11R-2314-13	hsa-mir-1972-2	0.0	0.0	N
TCGA-KO-8407-01A-11R-2314-13	hsa-mir-1973	0.0	0.0	N
TCGA-KO-8407-01A-11R-2314-13	hsa-mir-1976	24.0	5.992049	N
TCGA-KO-8407-01A-11R-2314-13	hsa-mir-198	0.0	0.0	N
TCGA-KO-8407-01A-11R-2314-13	hsa-mir-199a-1	332.0	82.890005	Y
TCGA-KO-8407-01A-11R-2314-13	hsa-mir-199a-2	594.0	148.303202	Y
TCGA-KO-8407-01A-11R-2314-13	hsa-mir-199b	803.0	200.483958	Y
TCGA-KO-8407-01A-11R-2314-13	hsa-mir-19a	25.0	6.241717	N
TCGA-KO-8407-01A-11R-2314-13	hsa-mir-19b-1	13.0	3.245693	N
TCGA-KO-8407-01A-11R-2314-13	hsa-mir-19b-2	87.0	21.721176	N
TCGA-KO-8407-01A-11R-2314-13	hsa-mir-200a	2215.0	553.016148	N
TCGA-KO-8407-01A-11R-2314-13	hsa-mir-200b	2508.0	626.169074	N
TCGA-KO-8407-01A-11R-2314-13	hsa-mir-200c	21330.0	5325.43315	N
TCGA-KO-8407-01A-11R-2314-13	hsa-mir-202	2.0	0.499337	N
TCGA-KO-8407-01A-11R-2314-13	hsa-mir-203	2932.0	732.028598	N
TCGA-KO-8407-01A-11R-2314-13	hsa-mir-204	500.0	124.834345	N
TCGA-KO-8407-01A-11R-2314-13	hsa-mir-205	2.0	0.499337	N
TCGA-KO-8407-01A-11R-2314-13	hsa-mir-2052	0.0	0.0	N
TCGA-KO-8407-01A-11R-2314-13	hsa-mir-2053	0.0	0.0	N
TCGA-KO-8407-01A-11R-2314-13	hsa-mir-2054	0.0	0.0	N
TCGA-KO-8407-01A-11R-2314-13	hsa-mir-206	0.0	0.0	N
TCGA-KO-8407-01A-11R-2314-13	hsa-mir-208a	0.0	0.0	N
TCGA-KO-8407-01A-11R-2314-13	hsa-mir-208b	0.0	0.0	N
TCGA-KO-8407-01A-11R-2314-13	hsa-mir-20a	425.0	106.109193	N
TCGA-KO-8407-01A-11R-2314-13	hsa-mir-20b	88.0	21.970845	N
TCGA-KO-8407-01A-11R-2314-13	hsa-mir-21	99377.0	24811.325371	N
TCGA-KO-8407-01A-11R-2314-13	hsa-mir-210	374.0	93.37609	N
TCGA-KO-8407-01A-11R-2314-13	hsa-mir-211	0.0	0.0	N
TCGA-KO-8407-01A-11R-2314-13	hsa-mir-2110	2.0	0.499337	N
TCGA-KO-8407-01A-11R-2314-13	hsa-mir-2113	0.0	0.0	N
TCGA-KO-8407-01A-11R-2314-13	hsa-mir-2114	0.0	0.0	N
TCGA-KO-8407-01A-11R-2314-13	hsa-mir-2115	0.0	0.0	N
TCGA-KO-8407-01A-11R-2314-13	hsa-mir-2116	2.0	0.499337	N
TCGA-KO-8407-01A-11R-2314-13	hsa-mir-2117	0.0	0.0	N
TCGA-KO-8407-01A-11R-2314-13	hsa-mir-212	6.0	1.498012	N
TCGA-KO-8407-01A-11R-2314-13	hsa-mir-214	7.0	1.747681	N
TCGA-KO-8407-01A-11R-2314-13	hsa-mir-215	26.0	6.491386	Y
TCGA-KO-8407-01A-11R-2314-13	hsa-mir-216a	0.0	0.0	N
TCGA-KO-8407-01A-11R-2314-13	hsa-mir-216b	0.0	0.0	N
TCGA-KO-8407-01A-11R-2314-13	hsa-mir-217	34.0	8.488735	N
TCGA-KO-8407-01A-11R-2314-13	hsa-mir-218-1	13.0	3.245693	N
TCGA-KO-8407-01A-11R-2314-13	hsa-mir-218-2	837.0	208.972693	N
TCGA-KO-8407-01A-11R-2314-13	hsa-mir-219-1	0.0	0.0	N
TCGA-KO-8407-01A-11R-2314-13	hsa-mir-219-2	0.0	0.0	N
TCGA-KO-8407-01A-11R-2314-13	hsa-mir-22	489178.0	122132.430265	N
TCGA-KO-8407-01A-11R-2314-13	hsa-mir-221	10857.0	2710.652964	N
TCGA-KO-8407-01A-11R-2314-13	hsa-mir-222	2932.0	732.028598	N
TCGA-KO-8407-01A-11R-2314-13	hsa-mir-223	221.0	55.17678	N
TCGA-KO-8407-01A-11R-2314-13	hsa-mir-224	25.0	6.241717	N
TCGA-KO-8407-01A-11R-2314-13	hsa-mir-2276	0.0	0.0	N
TCGA-KO-8407-01A-11R-2314-13	hsa-mir-2277	3.0	0.749006	N
TCGA-KO-8407-01A-11R-2314-13	hsa-mir-2278	0.0	0.0	N
TCGA-KO-8407-01A-11R-2314-13	hsa-mir-2355	106.0	26.464881	N
TCGA-KO-8407-01A-11R-2314-13	hsa-mir-23a	8942.0	2232.537423	Y
TCGA-KO-8407-01A-11R-2314-13	hsa-mir-23b	5565.0	1389.406258	Y
TCGA-KO-8407-01A-11R-2314-13	hsa-mir-23c	1.0	0.249669	N
TCGA-KO-8407-01A-11R-2314-13	hsa-mir-24-1	100.0	24.966869	N
TCGA-KO-8407-01A-11R-2314-13	hsa-mir-24-2	3778.0	943.248309	N
TCGA-KO-8407-01A-11R-2314-13	hsa-mir-25	10710.0	2673.951666	N
TCGA-KO-8407-01A-11R-2314-13	hsa-mir-26a-1	8.0	1.99735	N
TCGA-KO-8407-01A-11R-2314-13	hsa-mir-26a-2	7296.0	1821.58276	N
TCGA-KO-8407-01A-11R-2314-13	hsa-mir-26b	945.0	235.936912	N
TCGA-KO-8407-01A-11R-2314-13	hsa-mir-27a	2597.0	648.389587	Y
TCGA-KO-8407-01A-11R-2314-13	hsa-mir-27b	6326.0	1579.404131	Y
TCGA-KO-8407-01A-11R-2314-13	hsa-mir-28	6496.0	1621.847808	N
TCGA-KO-8407-01A-11R-2314-13	hsa-mir-2861	0.0	0.0	N
TCGA-KO-8407-01A-11R-2314-13	hsa-mir-2909	0.0	0.0	N
TCGA-KO-8407-01A-11R-2314-13	hsa-mir-296	41.0	10.236416	N
TCGA-KO-8407-01A-11R-2314-13	hsa-mir-297	0.0	0.0	N
TCGA-KO-8407-01A-11R-2314-13	hsa-mir-298	0.0	0.0	N
TCGA-KO-8407-01A-11R-2314-13	hsa-mir-299	1.0	0.249669	N
TCGA-KO-8407-01A-11R-2314-13	hsa-mir-29a	56099.0	14006.163821	N
TCGA-KO-8407-01A-11R-2314-13	hsa-mir-29b-1	2717.0	678.34983	Y
TCGA-KO-8407-01A-11R-2314-13	hsa-mir-29b-2	2814.0	702.567693	Y
TCGA-KO-8407-01A-11R-2314-13	hsa-mir-29c	9860.0	2461.73328	Y
TCGA-KO-8407-01A-11R-2314-13	hsa-mir-300	0.0	0.0	N
TCGA-KO-8407-01A-11R-2314-13	hsa-mir-301a	13.0	3.245693	N
TCGA-KO-8407-01A-11R-2314-13	hsa-mir-301b	0.0	0.0	N
TCGA-KO-8407-01A-11R-2314-13	hsa-mir-302a	0.0	0.0	N
TCGA-KO-8407-01A-11R-2314-13	hsa-mir-302b	0.0	0.0	N
TCGA-KO-8407-01A-11R-2314-13	hsa-mir-302c	0.0	0.0	N
TCGA-KO-8407-01A-11R-2314-13	hsa-mir-302d	0.0	0.0	N
TCGA-KO-8407-01A-11R-2314-13	hsa-mir-302e	0.0	0.0	N
TCGA-KO-8407-01A-11R-2314-13	hsa-mir-302f	0.0	0.0	N
TCGA-KO-8407-01A-11R-2314-13	hsa-mir-3065	7.0	1.747681	N
TCGA-KO-8407-01A-11R-2314-13	hsa-mir-3074	12.0	2.996024	N
TCGA-KO-8407-01A-11R-2314-13	hsa-mir-30a	809994.0	202230.140603	Y
TCGA-KO-8407-01A-11R-2314-13	hsa-mir-30b	4229.0	1055.848889	Y
TCGA-KO-8407-01A-11R-2314-13	hsa-mir-30c-1	20.0	4.993374	N
TCGA-KO-8407-01A-11R-2314-13	hsa-mir-30c-2	6001.0	1498.261807	Y
TCGA-KO-8407-01A-11R-2314-13	hsa-mir-30d	88526.0	22102.17042	N
TCGA-KO-8407-01A-11R-2314-13	hsa-mir-30e	100884.0	25187.576087	Y
TCGA-KO-8407-01A-11R-2314-13	hsa-mir-31	22.0	5.492711	N
TCGA-KO-8407-01A-11R-2314-13	hsa-mir-3115	0.0	0.0	N
TCGA-KO-8407-01A-11R-2314-13	hsa-mir-3116-1	0.0	0.0	N
TCGA-KO-8407-01A-11R-2314-13	hsa-mir-3116-2	0.0	0.0	N
TCGA-KO-8407-01A-11R-2314-13	hsa-mir-3117	0.0	0.0	N
TCGA-KO-8407-01A-11R-2314-13	hsa-mir-3118-1	0.0	0.0	N
TCGA-KO-8407-01A-11R-2314-13	hsa-mir-3118-2	0.0	0.0	N
TCGA-KO-8407-01A-11R-2314-13	hsa-mir-3118-3	0.0	0.0	N
TCGA-KO-8407-01A-11R-2314-13	hsa-mir-3118-4	0.0	0.0	N
TCGA-KO-8407-01A-11R-2314-13	hsa-mir-3118-5	0.0	0.0	N
TCGA-KO-8407-01A-11R-2314-13	hsa-mir-3118-6	0.0	0.0	N
TCGA-KO-8407-01A-11R-2314-13	hsa-mir-3119-1	0.0	0.0	N
TCGA-KO-8407-01A-11R-2314-13	hsa-mir-3119-2	0.0	0.0	N
TCGA-KO-8407-01A-11R-2314-13	hsa-mir-3120	0.0	0.0	N
TCGA-KO-8407-01A-11R-2314-13	hsa-mir-3121	0.0	0.0	N
TCGA-KO-8407-01A-11R-2314-13	hsa-mir-3122	0.0	0.0	N
TCGA-KO-8407-01A-11R-2314-13	hsa-mir-3123	0.0	0.0	N
TCGA-KO-8407-01A-11R-2314-13	hsa-mir-3124	1.0	0.249669	N
TCGA-KO-8407-01A-11R-2314-13	hsa-mir-3125	1.0	0.249669	N
TCGA-KO-8407-01A-11R-2314-13	hsa-mir-3126	0.0	0.0	N
TCGA-KO-8407-01A-11R-2314-13	hsa-mir-3127	2.0	0.499337	N
TCGA-KO-8407-01A-11R-2314-13	hsa-mir-3128	0.0	0.0	N
TCGA-KO-8407-01A-11R-2314-13	hsa-mir-3129	0.0	0.0	N
TCGA-KO-8407-01A-11R-2314-13	hsa-mir-3130-1	18.0	4.494036	N
TCGA-KO-8407-01A-11R-2314-13	hsa-mir-3130-2	0.0	0.0	N
TCGA-KO-8407-01A-11R-2314-13	hsa-mir-3131	0.0	0.0	N
TCGA-KO-8407-01A-11R-2314-13	hsa-mir-3132	0.0	0.0	N
TCGA-KO-8407-01A-11R-2314-13	hsa-mir-3133	0.0	0.0	N
TCGA-KO-8407-01A-11R-2314-13	hsa-mir-3134	0.0	0.0	N
TCGA-KO-8407-01A-11R-2314-13	hsa-mir-3135	0.0	0.0	N
TCGA-KO-8407-01A-11R-2314-13	hsa-mir-3136	1.0	0.249669	N
TCGA-KO-8407-01A-11R-2314-13	hsa-mir-3137	0.0	0.0	N
TCGA-KO-8407-01A-11R-2314-13	hsa-mir-3138	0.0	0.0	N
TCGA-KO-8407-01A-11R-2314-13	hsa-mir-3139	0.0	0.0	N
TCGA-KO-8407-01A-11R-2314-13	hsa-mir-3140	0.0	0.0	N
TCGA-KO-8407-01A-11R-2314-13	hsa-mir-3141	0.0	0.0	N
TCGA-KO-8407-01A-11R-2314-13	hsa-mir-3142	0.0	0.0	N
TCGA-KO-8407-01A-11R-2314-13	hsa-mir-3143	0.0	0.0	N
TCGA-KO-8407-01A-11R-2314-13	hsa-mir-3144	7.0	1.747681	N
TCGA-KO-8407-01A-11R-2314-13	hsa-mir-3145	1.0	0.249669	N
TCGA-KO-8407-01A-11R-2314-13	hsa-mir-3146	0.0	0.0	N
TCGA-KO-8407-01A-11R-2314-13	hsa-mir-3147	0.0	0.0	N
TCGA-KO-8407-01A-11R-2314-13	hsa-mir-3148	0.0	0.0	N
TCGA-KO-8407-01A-11R-2314-13	hsa-mir-3149	0.0	0.0	N
TCGA-KO-8407-01A-11R-2314-13	hsa-mir-3150	1.0	0.249669	N
TCGA-KO-8407-01A-11R-2314-13	hsa-mir-3150b	0.0	0.0	N
TCGA-KO-8407-01A-11R-2314-13	hsa-mir-3151	0.0	0.0	N
TCGA-KO-8407-01A-11R-2314-13	hsa-mir-3152	8.0	1.99735	N
TCGA-KO-8407-01A-11R-2314-13	hsa-mir-3153	0.0	0.0	N
TCGA-KO-8407-01A-11R-2314-13	hsa-mir-3154	0.0	0.0	N
TCGA-KO-8407-01A-11R-2314-13	hsa-mir-3155	0.0	0.0	N
TCGA-KO-8407-01A-11R-2314-13	hsa-mir-3156-1	0.0	0.0	N
TCGA-KO-8407-01A-11R-2314-13	hsa-mir-3156-2	0.0	0.0	N
TCGA-KO-8407-01A-11R-2314-13	hsa-mir-3156-3	0.0	0.0	N
TCGA-KO-8407-01A-11R-2314-13	hsa-mir-3157	1.0	0.249669	N
TCGA-KO-8407-01A-11R-2314-13	hsa-mir-3158-1	0.0	0.0	N
TCGA-KO-8407-01A-11R-2314-13	hsa-mir-3158-2	0.0	0.0	N
TCGA-KO-8407-01A-11R-2314-13	hsa-mir-3159	0.0	0.0	N
TCGA-KO-8407-01A-11R-2314-13	hsa-mir-3160-1	0.0	0.0	N
TCGA-KO-8407-01A-11R-2314-13	hsa-mir-3160-2	0.0	0.0	N
TCGA-KO-8407-01A-11R-2314-13	hsa-mir-3161	0.0	0.0	N
TCGA-KO-8407-01A-11R-2314-13	hsa-mir-3162	0.0	0.0	N
TCGA-KO-8407-01A-11R-2314-13	hsa-mir-3163	0.0	0.0	N
TCGA-KO-8407-01A-11R-2314-13	hsa-mir-3164	0.0	0.0	N
TCGA-KO-8407-01A-11R-2314-13	hsa-mir-3165	0.0	0.0	N
TCGA-KO-8407-01A-11R-2314-13	hsa-mir-3166	2.0	0.499337	N
TCGA-KO-8407-01A-11R-2314-13	hsa-mir-3167	0.0	0.0	N
TCGA-KO-8407-01A-11R-2314-13	hsa-mir-3168	0.0	0.0	N
TCGA-KO-8407-01A-11R-2314-13	hsa-mir-3169	0.0	0.0	N
TCGA-KO-8407-01A-11R-2314-13	hsa-mir-3170	4.0	0.998675	N
TCGA-KO-8407-01A-11R-2314-13	hsa-mir-3171	0.0	0.0	N
TCGA-KO-8407-01A-11R-2314-13	hsa-mir-3173	0.0	0.0	N
TCGA-KO-8407-01A-11R-2314-13	hsa-mir-3174	0.0	0.0	N
TCGA-KO-8407-01A-11R-2314-13	hsa-mir-3175	0.0	0.0	N
TCGA-KO-8407-01A-11R-2314-13	hsa-mir-3176	1.0	0.249669	N
TCGA-KO-8407-01A-11R-2314-13	hsa-mir-3177	0.0	0.0	N
TCGA-KO-8407-01A-11R-2314-13	hsa-mir-3178	0.0	0.0	N
TCGA-KO-8407-01A-11R-2314-13	hsa-mir-3179-1	0.0	0.0	N
TCGA-KO-8407-01A-11R-2314-13	hsa-mir-3179-2	0.0	0.0	N
TCGA-KO-8407-01A-11R-2314-13	hsa-mir-3179-3	0.0	0.0	N
TCGA-KO-8407-01A-11R-2314-13	hsa-mir-3180-1	0.0	0.0	N
TCGA-KO-8407-01A-11R-2314-13	hsa-mir-3180-2	0.0	0.0	N
TCGA-KO-8407-01A-11R-2314-13	hsa-mir-3180-3	0.0	0.0	N
TCGA-KO-8407-01A-11R-2314-13	hsa-mir-3180-4	0.0	0.0	N
TCGA-KO-8407-01A-11R-2314-13	hsa-mir-3180-5	0.0	0.0	N
TCGA-KO-8407-01A-11R-2314-13	hsa-mir-3181	0.0	0.0	N
TCGA-KO-8407-01A-11R-2314-13	hsa-mir-3182	0.0	0.0	N
TCGA-KO-8407-01A-11R-2314-13	hsa-mir-3183	0.0	0.0	N
TCGA-KO-8407-01A-11R-2314-13	hsa-mir-3184	0.0	0.0	N
TCGA-KO-8407-01A-11R-2314-13	hsa-mir-3185	0.0	0.0	N
TCGA-KO-8407-01A-11R-2314-13	hsa-mir-3186	0.0	0.0	N
TCGA-KO-8407-01A-11R-2314-13	hsa-mir-3187	1.0	0.249669	N
TCGA-KO-8407-01A-11R-2314-13	hsa-mir-3188	0.0	0.0	N
TCGA-KO-8407-01A-11R-2314-13	hsa-mir-3189	1.0	0.249669	N
TCGA-KO-8407-01A-11R-2314-13	hsa-mir-3190	1.0	0.249669	N
TCGA-KO-8407-01A-11R-2314-13	hsa-mir-3191	6.0	1.498012	N
TCGA-KO-8407-01A-11R-2314-13	hsa-mir-3192	0.0	0.0	N
TCGA-KO-8407-01A-11R-2314-13	hsa-mir-3193	1.0	0.249669	N
TCGA-KO-8407-01A-11R-2314-13	hsa-mir-3194	2.0	0.499337	N
TCGA-KO-8407-01A-11R-2314-13	hsa-mir-3195	0.0	0.0	N
TCGA-KO-8407-01A-11R-2314-13	hsa-mir-3196	0.0	0.0	N
TCGA-KO-8407-01A-11R-2314-13	hsa-mir-3197	0.0	0.0	N
TCGA-KO-8407-01A-11R-2314-13	hsa-mir-3198	0.0	0.0	N
TCGA-KO-8407-01A-11R-2314-13	hsa-mir-3199-1	1.0	0.249669	N
TCGA-KO-8407-01A-11R-2314-13	hsa-mir-3199-2	0.0	0.0	N
TCGA-KO-8407-01A-11R-2314-13	hsa-mir-32	61.0	15.22979	N
TCGA-KO-8407-01A-11R-2314-13	hsa-mir-3200	5.0	1.248343	N
TCGA-KO-8407-01A-11R-2314-13	hsa-mir-3201	0.0	0.0	N
TCGA-KO-8407-01A-11R-2314-13	hsa-mir-3202-1	0.0	0.0	N
TCGA-KO-8407-01A-11R-2314-13	hsa-mir-3202-2	0.0	0.0	N
TCGA-KO-8407-01A-11R-2314-13	hsa-mir-320a	862.0	215.21441	Y
TCGA-KO-8407-01A-11R-2314-13	hsa-mir-320b-1	0.0	0.0	N
TCGA-KO-8407-01A-11R-2314-13	hsa-mir-320b-2	3.0	0.749006	Y
TCGA-KO-8407-01A-11R-2314-13	hsa-mir-320c-1	1.0	0.249669	N
TCGA-KO-8407-01A-11R-2314-13	hsa-mir-320c-2	0.0	0.0	N
TCGA-KO-8407-01A-11R-2314-13	hsa-mir-320d-1	0.0	0.0	N
TCGA-KO-8407-01A-11R-2314-13	hsa-mir-320d-2	0.0	0.0	N
TCGA-KO-8407-01A-11R-2314-13	hsa-mir-320e	1.0	0.249669	N
TCGA-KO-8407-01A-11R-2314-13	hsa-mir-323	1.0	0.249669	N
TCGA-KO-8407-01A-11R-2314-13	hsa-mir-323b	7.0	1.747681	N
TCGA-KO-8407-01A-11R-2314-13	hsa-mir-324	97.0	24.217863	N
TCGA-KO-8407-01A-11R-2314-13	hsa-mir-325	0.0	0.0	N
TCGA-KO-8407-01A-11R-2314-13	hsa-mir-326	16.0	3.994699	N
TCGA-KO-8407-01A-11R-2314-13	hsa-mir-328	287.0	71.654914	N
TCGA-KO-8407-01A-11R-2314-13	hsa-mir-329-1	1.0	0.249669	N
TCGA-KO-8407-01A-11R-2314-13	hsa-mir-329-2	0.0	0.0	N
TCGA-KO-8407-01A-11R-2314-13	hsa-mir-330	42.0	10.486085	N
TCGA-KO-8407-01A-11R-2314-13	hsa-mir-331	77.0	19.224489	N
TCGA-KO-8407-01A-11R-2314-13	hsa-mir-335	17.0	4.244368	N
TCGA-KO-8407-01A-11R-2314-13	hsa-mir-337	7.0	1.747681	N
TCGA-KO-8407-01A-11R-2314-13	hsa-mir-338	661.0	165.031004	N
TCGA-KO-8407-01A-11R-2314-13	hsa-mir-339	76.0	18.97482	N
TCGA-KO-8407-01A-11R-2314-13	hsa-mir-33a	265.0	66.162203	N
TCGA-KO-8407-01A-11R-2314-13	hsa-mir-33b	4.0	0.998675	N
TCGA-KO-8407-01A-11R-2314-13	hsa-mir-340	40.0	9.986748	N
TCGA-KO-8407-01A-11R-2314-13	hsa-mir-342	140.0	34.953617	N
TCGA-KO-8407-01A-11R-2314-13	hsa-mir-345	22.0	5.492711	N
TCGA-KO-8407-01A-11R-2314-13	hsa-mir-346	0.0	0.0	N
TCGA-KO-8407-01A-11R-2314-13	hsa-mir-34a	176.0	43.941689	N
TCGA-KO-8407-01A-11R-2314-13	hsa-mir-34b	1.0	0.249669	N
TCGA-KO-8407-01A-11R-2314-13	hsa-mir-34c	11.0	2.746356	N
TCGA-KO-8407-01A-11R-2314-13	hsa-mir-3605	5.0	1.248343	N
TCGA-KO-8407-01A-11R-2314-13	hsa-mir-3606	0.0	0.0	N
TCGA-KO-8407-01A-11R-2314-13	hsa-mir-3607	365.0	91.129072	N
TCGA-KO-8407-01A-11R-2314-13	hsa-mir-3609	12.0	2.996024	N
TCGA-KO-8407-01A-11R-2314-13	hsa-mir-361	1239.0	309.339506	N
TCGA-KO-8407-01A-11R-2314-13	hsa-mir-3610	1.0	0.249669	N
TCGA-KO-8407-01A-11R-2314-13	hsa-mir-3611	0.0	0.0	N
TCGA-KO-8407-01A-11R-2314-13	hsa-mir-3612	0.0	0.0	N
TCGA-KO-8407-01A-11R-2314-13	hsa-mir-3613	16.0	3.994699	N
TCGA-KO-8407-01A-11R-2314-13	hsa-mir-3614	7.0	1.747681	N
TCGA-KO-8407-01A-11R-2314-13	hsa-mir-3615	10.0	2.496687	N
TCGA-KO-8407-01A-11R-2314-13	hsa-mir-3616	0.0	0.0	N
TCGA-KO-8407-01A-11R-2314-13	hsa-mir-3617	0.0	0.0	N
TCGA-KO-8407-01A-11R-2314-13	hsa-mir-3618	0.0	0.0	N
TCGA-KO-8407-01A-11R-2314-13	hsa-mir-3619	0.0	0.0	N
TCGA-KO-8407-01A-11R-2314-13	hsa-mir-362	129.0	32.207261	N
TCGA-KO-8407-01A-11R-2314-13	hsa-mir-3620	0.0	0.0	N
TCGA-KO-8407-01A-11R-2314-13	hsa-mir-3621	0.0	0.0	N
TCGA-KO-8407-01A-11R-2314-13	hsa-mir-3622a	0.0	0.0	N
TCGA-KO-8407-01A-11R-2314-13	hsa-mir-3622b	0.0	0.0	N
TCGA-KO-8407-01A-11R-2314-13	hsa-mir-363	33.0	8.239067	N
TCGA-KO-8407-01A-11R-2314-13	hsa-mir-3646	0.0	0.0	N
TCGA-KO-8407-01A-11R-2314-13	hsa-mir-3647	29.0	7.240392	N
TCGA-KO-8407-01A-11R-2314-13	hsa-mir-3648	5.0	1.248343	N
TCGA-KO-8407-01A-11R-2314-13	hsa-mir-3649	0.0	0.0	N
TCGA-KO-8407-01A-11R-2314-13	hsa-mir-365-1	84.0	20.97217	N
TCGA-KO-8407-01A-11R-2314-13	hsa-mir-365-2	56.0	13.981447	N
TCGA-KO-8407-01A-11R-2314-13	hsa-mir-3650	1.0	0.249669	N
TCGA-KO-8407-01A-11R-2314-13	hsa-mir-3651	3.0	0.749006	N
TCGA-KO-8407-01A-11R-2314-13	hsa-mir-3652	4.0	0.998675	N
TCGA-KO-8407-01A-11R-2314-13	hsa-mir-3653	35.0	8.738404	N
TCGA-KO-8407-01A-11R-2314-13	hsa-mir-3654	0.0	0.0	N
TCGA-KO-8407-01A-11R-2314-13	hsa-mir-3655	0.0	0.0	N
TCGA-KO-8407-01A-11R-2314-13	hsa-mir-3656	1.0	0.249669	N
TCGA-KO-8407-01A-11R-2314-13	hsa-mir-3657	0.0	0.0	N
TCGA-KO-8407-01A-11R-2314-13	hsa-mir-3658	0.0	0.0	N
TCGA-KO-8407-01A-11R-2314-13	hsa-mir-3659	0.0	0.0	N
TCGA-KO-8407-01A-11R-2314-13	hsa-mir-3660	0.0	0.0	N
TCGA-KO-8407-01A-11R-2314-13	hsa-mir-3661	0.0	0.0	N
TCGA-KO-8407-01A-11R-2314-13	hsa-mir-3662	0.0	0.0	N
TCGA-KO-8407-01A-11R-2314-13	hsa-mir-3663	0.0	0.0	N
TCGA-KO-8407-01A-11R-2314-13	hsa-mir-3664	0.0	0.0	N
TCGA-KO-8407-01A-11R-2314-13	hsa-mir-3665	0.0	0.0	N
TCGA-KO-8407-01A-11R-2314-13	hsa-mir-3666	0.0	0.0	N
TCGA-KO-8407-01A-11R-2314-13	hsa-mir-3667	0.0	0.0	N
TCGA-KO-8407-01A-11R-2314-13	hsa-mir-3668	0.0	0.0	N
TCGA-KO-8407-01A-11R-2314-13	hsa-mir-3669	0.0	0.0	N
TCGA-KO-8407-01A-11R-2314-13	hsa-mir-367	0.0	0.0	N
TCGA-KO-8407-01A-11R-2314-13	hsa-mir-3670	0.0	0.0	N
TCGA-KO-8407-01A-11R-2314-13	hsa-mir-3671	0.0	0.0	N
TCGA-KO-8407-01A-11R-2314-13	hsa-mir-3672	0.0	0.0	N
TCGA-KO-8407-01A-11R-2314-13	hsa-mir-3673	0.0	0.0	N
TCGA-KO-8407-01A-11R-2314-13	hsa-mir-3674	0.0	0.0	N
TCGA-KO-8407-01A-11R-2314-13	hsa-mir-3675	0.0	0.0	N
TCGA-KO-8407-01A-11R-2314-13	hsa-mir-3676	24.0	5.992049	N
TCGA-KO-8407-01A-11R-2314-13	hsa-mir-3677	9.0	2.247018	N
TCGA-KO-8407-01A-11R-2314-13	hsa-mir-3678	1.0	0.249669	N
TCGA-KO-8407-01A-11R-2314-13	hsa-mir-3679	0.0	0.0	N
TCGA-KO-8407-01A-11R-2314-13	hsa-mir-3680	0.0	0.0	N
TCGA-KO-8407-01A-11R-2314-13	hsa-mir-3681	0.0	0.0	N
TCGA-KO-8407-01A-11R-2314-13	hsa-mir-3682	0.0	0.0	N
TCGA-KO-8407-01A-11R-2314-13	hsa-mir-3683	0.0	0.0	N
TCGA-KO-8407-01A-11R-2314-13	hsa-mir-3684	4.0	0.998675	N
TCGA-KO-8407-01A-11R-2314-13	hsa-mir-3685	0.0	0.0	N
TCGA-KO-8407-01A-11R-2314-13	hsa-mir-3686	0.0	0.0	N
TCGA-KO-8407-01A-11R-2314-13	hsa-mir-3687	1.0	0.249669	N
TCGA-KO-8407-01A-11R-2314-13	hsa-mir-3688	1.0	0.249669	N
TCGA-KO-8407-01A-11R-2314-13	hsa-mir-3689a	0.0	0.0	N
TCGA-KO-8407-01A-11R-2314-13	hsa-mir-3689b	0.0	0.0	N
TCGA-KO-8407-01A-11R-2314-13	hsa-mir-369	8.0	1.99735	N
TCGA-KO-8407-01A-11R-2314-13	hsa-mir-3690	1.0	0.249669	N
TCGA-KO-8407-01A-11R-2314-13	hsa-mir-3691	0.0	0.0	N
TCGA-KO-8407-01A-11R-2314-13	hsa-mir-3692	0.0	0.0	N
TCGA-KO-8407-01A-11R-2314-13	hsa-mir-370	5.0	1.248343	N
TCGA-KO-8407-01A-11R-2314-13	hsa-mir-371	0.0	0.0	N
TCGA-KO-8407-01A-11R-2314-13	hsa-mir-3713	0.0	0.0	N
TCGA-KO-8407-01A-11R-2314-13	hsa-mir-3714	0.0	0.0	N
TCGA-KO-8407-01A-11R-2314-13	hsa-mir-372	2.0	0.499337	N
TCGA-KO-8407-01A-11R-2314-13	hsa-mir-373	0.0	0.0	N
TCGA-KO-8407-01A-11R-2314-13	hsa-mir-374a	1617.0	403.714271	N
TCGA-KO-8407-01A-11R-2314-13	hsa-mir-374b	214.0	53.4291	N
TCGA-KO-8407-01A-11R-2314-13	hsa-mir-374c	0.0	0.0	N
TCGA-KO-8407-01A-11R-2314-13	hsa-mir-375	193.0	48.186057	N
TCGA-KO-8407-01A-11R-2314-13	hsa-mir-376a-1	3.0	0.749006	N
TCGA-KO-8407-01A-11R-2314-13	hsa-mir-376a-2	0.0	0.0	N
TCGA-KO-8407-01A-11R-2314-13	hsa-mir-376b	0.0	0.0	N
TCGA-KO-8407-01A-11R-2314-13	hsa-mir-376c	2.0	0.499337	N
TCGA-KO-8407-01A-11R-2314-13	hsa-mir-377	3.0	0.749006	N
TCGA-KO-8407-01A-11R-2314-13	hsa-mir-378	1187.0	296.356735	N
TCGA-KO-8407-01A-11R-2314-13	hsa-mir-378b	0.0	0.0	N
TCGA-KO-8407-01A-11R-2314-13	hsa-mir-378c	21.0	5.243042	N
TCGA-KO-8407-01A-11R-2314-13	hsa-mir-379	289.0	72.154251	N
TCGA-KO-8407-01A-11R-2314-13	hsa-mir-380	0.0	0.0	N
TCGA-KO-8407-01A-11R-2314-13	hsa-mir-381	20.0	4.993374	N
TCGA-KO-8407-01A-11R-2314-13	hsa-mir-382	4.0	0.998675	N
TCGA-KO-8407-01A-11R-2314-13	hsa-mir-383	0.0	0.0	N
TCGA-KO-8407-01A-11R-2314-13	hsa-mir-384	0.0	0.0	N
TCGA-KO-8407-01A-11R-2314-13	hsa-mir-3907	0.0	0.0	N
TCGA-KO-8407-01A-11R-2314-13	hsa-mir-3908	0.0	0.0	N
TCGA-KO-8407-01A-11R-2314-13	hsa-mir-3909	7.0	1.747681	N
TCGA-KO-8407-01A-11R-2314-13	hsa-mir-3910-1	0.0	0.0	N
TCGA-KO-8407-01A-11R-2314-13	hsa-mir-3910-2	0.0	0.0	N
TCGA-KO-8407-01A-11R-2314-13	hsa-mir-3911	0.0	0.0	N
TCGA-KO-8407-01A-11R-2314-13	hsa-mir-3912	5.0	1.248343	N
TCGA-KO-8407-01A-11R-2314-13	hsa-mir-3913-1	9.0	2.247018	N
TCGA-KO-8407-01A-11R-2314-13	hsa-mir-3913-2	0.0	0.0	N
TCGA-KO-8407-01A-11R-2314-13	hsa-mir-3914-1	0.0	0.0	N
TCGA-KO-8407-01A-11R-2314-13	hsa-mir-3914-2	0.0	0.0	N
TCGA-KO-8407-01A-11R-2314-13	hsa-mir-3915	0.0	0.0	N
TCGA-KO-8407-01A-11R-2314-13	hsa-mir-3916	0.0	0.0	N
TCGA-KO-8407-01A-11R-2314-13	hsa-mir-3917	2.0	0.499337	N
TCGA-KO-8407-01A-11R-2314-13	hsa-mir-3918	0.0	0.0	N
TCGA-KO-8407-01A-11R-2314-13	hsa-mir-3919	0.0	0.0	N
TCGA-KO-8407-01A-11R-2314-13	hsa-mir-3920	0.0	0.0	N
TCGA-KO-8407-01A-11R-2314-13	hsa-mir-3921	0.0	0.0	N
TCGA-KO-8407-01A-11R-2314-13	hsa-mir-3922	2.0	0.499337	N
TCGA-KO-8407-01A-11R-2314-13	hsa-mir-3923	0.0	0.0	N
TCGA-KO-8407-01A-11R-2314-13	hsa-mir-3924	0.0	0.0	N
TCGA-KO-8407-01A-11R-2314-13	hsa-mir-3925	0.0	0.0	N
TCGA-KO-8407-01A-11R-2314-13	hsa-mir-3926-1	1.0	0.249669	N
TCGA-KO-8407-01A-11R-2314-13	hsa-mir-3926-2	0.0	0.0	N
TCGA-KO-8407-01A-11R-2314-13	hsa-mir-3927	0.0	0.0	N
TCGA-KO-8407-01A-11R-2314-13	hsa-mir-3928	1.0	0.249669	N
TCGA-KO-8407-01A-11R-2314-13	hsa-mir-3929	0.0	0.0	N
TCGA-KO-8407-01A-11R-2314-13	hsa-mir-3934	1.0	0.249669	N
TCGA-KO-8407-01A-11R-2314-13	hsa-mir-3935	0.0	0.0	N
TCGA-KO-8407-01A-11R-2314-13	hsa-mir-3936	0.0	0.0	N
TCGA-KO-8407-01A-11R-2314-13	hsa-mir-3937	0.0	0.0	N
TCGA-KO-8407-01A-11R-2314-13	hsa-mir-3938	0.0	0.0	N
TCGA-KO-8407-01A-11R-2314-13	hsa-mir-3939	0.0	0.0	N
TCGA-KO-8407-01A-11R-2314-13	hsa-mir-3940	0.0	0.0	N
TCGA-KO-8407-01A-11R-2314-13	hsa-mir-3941	1.0	0.249669	N
TCGA-KO-8407-01A-11R-2314-13	hsa-mir-3942	2.0	0.499337	N
TCGA-KO-8407-01A-11R-2314-13	hsa-mir-3943	0.0	0.0	N
TCGA-KO-8407-01A-11R-2314-13	hsa-mir-3944	0.0	0.0	N
TCGA-KO-8407-01A-11R-2314-13	hsa-mir-3945	2.0	0.499337	N
TCGA-KO-8407-01A-11R-2314-13	hsa-mir-409	14.0	3.495362	N
TCGA-KO-8407-01A-11R-2314-13	hsa-mir-410	16.0	3.994699	N
TCGA-KO-8407-01A-11R-2314-13	hsa-mir-411	3.0	0.749006	N
TCGA-KO-8407-01A-11R-2314-13	hsa-mir-412	13.0	3.245693	N
TCGA-KO-8407-01A-11R-2314-13	hsa-mir-421	4.0	0.998675	N
TCGA-KO-8407-01A-11R-2314-13	hsa-mir-422a	0.0	0.0	N
TCGA-KO-8407-01A-11R-2314-13	hsa-mir-423	262.0	65.413197	N
TCGA-KO-8407-01A-11R-2314-13	hsa-mir-424	716.0	178.762782	N
TCGA-KO-8407-01A-11R-2314-13	hsa-mir-425	241.0	60.170154	N
TCGA-KO-8407-01A-11R-2314-13	hsa-mir-4251	0.0	0.0	N
TCGA-KO-8407-01A-11R-2314-13	hsa-mir-4252	0.0	0.0	N
TCGA-KO-8407-01A-11R-2314-13	hsa-mir-4253	0.0	0.0	N
TCGA-KO-8407-01A-11R-2314-13	hsa-mir-4254	0.0	0.0	N
TCGA-KO-8407-01A-11R-2314-13	hsa-mir-4255	0.0	0.0	N
TCGA-KO-8407-01A-11R-2314-13	hsa-mir-4256	0.0	0.0	N
TCGA-KO-8407-01A-11R-2314-13	hsa-mir-4257	0.0	0.0	N
TCGA-KO-8407-01A-11R-2314-13	hsa-mir-4258	0.0	0.0	N
TCGA-KO-8407-01A-11R-2314-13	hsa-mir-4259	0.0	0.0	N
TCGA-KO-8407-01A-11R-2314-13	hsa-mir-4260	0.0	0.0	N
TCGA-KO-8407-01A-11R-2314-13	hsa-mir-4261	0.0	0.0	N
TCGA-KO-8407-01A-11R-2314-13	hsa-mir-4262	0.0	0.0	N
TCGA-KO-8407-01A-11R-2314-13	hsa-mir-4263	0.0	0.0	N
TCGA-KO-8407-01A-11R-2314-13	hsa-mir-4264	0.0	0.0	N
TCGA-KO-8407-01A-11R-2314-13	hsa-mir-4265	0.0	0.0	N
TCGA-KO-8407-01A-11R-2314-13	hsa-mir-4266	0.0	0.0	N
TCGA-KO-8407-01A-11R-2314-13	hsa-mir-4267	0.0	0.0	N
TCGA-KO-8407-01A-11R-2314-13	hsa-mir-4268	0.0	0.0	N
TCGA-KO-8407-01A-11R-2314-13	hsa-mir-4269	0.0	0.0	N
TCGA-KO-8407-01A-11R-2314-13	hsa-mir-4270	0.0	0.0	N
TCGA-KO-8407-01A-11R-2314-13	hsa-mir-4271	0.0	0.0	N
TCGA-KO-8407-01A-11R-2314-13	hsa-mir-4272	0.0	0.0	N
TCGA-KO-8407-01A-11R-2314-13	hsa-mir-4273	0.0	0.0	N
TCGA-KO-8407-01A-11R-2314-13	hsa-mir-4274	0.0	0.0	N
TCGA-KO-8407-01A-11R-2314-13	hsa-mir-4275	0.0	0.0	N
TCGA-KO-8407-01A-11R-2314-13	hsa-mir-4276	0.0	0.0	N
TCGA-KO-8407-01A-11R-2314-13	hsa-mir-4277	0.0	0.0	N
TCGA-KO-8407-01A-11R-2314-13	hsa-mir-4278	0.0	0.0	N
TCGA-KO-8407-01A-11R-2314-13	hsa-mir-4279	0.0	0.0	N
TCGA-KO-8407-01A-11R-2314-13	hsa-mir-4280	0.0	0.0	N
TCGA-KO-8407-01A-11R-2314-13	hsa-mir-4281	0.0	0.0	N
TCGA-KO-8407-01A-11R-2314-13	hsa-mir-4282	0.0	0.0	N
TCGA-KO-8407-01A-11R-2314-13	hsa-mir-4283-1	0.0	0.0	N
TCGA-KO-8407-01A-11R-2314-13	hsa-mir-4283-2	0.0	0.0	N
TCGA-KO-8407-01A-11R-2314-13	hsa-mir-4284	0.0	0.0	N
TCGA-KO-8407-01A-11R-2314-13	hsa-mir-4285	0.0	0.0	N
TCGA-KO-8407-01A-11R-2314-13	hsa-mir-4286	0.0	0.0	N
TCGA-KO-8407-01A-11R-2314-13	hsa-mir-4287	0.0	0.0	N
TCGA-KO-8407-01A-11R-2314-13	hsa-mir-4288	0.0	0.0	N
TCGA-KO-8407-01A-11R-2314-13	hsa-mir-4289	0.0	0.0	N
TCGA-KO-8407-01A-11R-2314-13	hsa-mir-429	261.0	65.163528	N
TCGA-KO-8407-01A-11R-2314-13	hsa-mir-4290	0.0	0.0	N
TCGA-KO-8407-01A-11R-2314-13	hsa-mir-4291	0.0	0.0	N
TCGA-KO-8407-01A-11R-2314-13	hsa-mir-4292	0.0	0.0	N
TCGA-KO-8407-01A-11R-2314-13	hsa-mir-4293	0.0	0.0	N
TCGA-KO-8407-01A-11R-2314-13	hsa-mir-4294	0.0	0.0	N
TCGA-KO-8407-01A-11R-2314-13	hsa-mir-4295	0.0	0.0	N
TCGA-KO-8407-01A-11R-2314-13	hsa-mir-4296	0.0	0.0	N
TCGA-KO-8407-01A-11R-2314-13	hsa-mir-4297	0.0	0.0	N
TCGA-KO-8407-01A-11R-2314-13	hsa-mir-4298	0.0	0.0	N
TCGA-KO-8407-01A-11R-2314-13	hsa-mir-4299	0.0	0.0	N
TCGA-KO-8407-01A-11R-2314-13	hsa-mir-4300	0.0	0.0	N
TCGA-KO-8407-01A-11R-2314-13	hsa-mir-4301	0.0	0.0	N
TCGA-KO-8407-01A-11R-2314-13	hsa-mir-4302	0.0	0.0	N
TCGA-KO-8407-01A-11R-2314-13	hsa-mir-4303	0.0	0.0	N
TCGA-KO-8407-01A-11R-2314-13	hsa-mir-4304	0.0	0.0	N
TCGA-KO-8407-01A-11R-2314-13	hsa-mir-4305	0.0	0.0	N
TCGA-KO-8407-01A-11R-2314-13	hsa-mir-4306	0.0	0.0	N
TCGA-KO-8407-01A-11R-2314-13	hsa-mir-4307	0.0	0.0	N
TCGA-KO-8407-01A-11R-2314-13	hsa-mir-4308	0.0	0.0	N
TCGA-KO-8407-01A-11R-2314-13	hsa-mir-4309	0.0	0.0	N
TCGA-KO-8407-01A-11R-2314-13	hsa-mir-431	6.0	1.498012	N
TCGA-KO-8407-01A-11R-2314-13	hsa-mir-4310	0.0	0.0	N
TCGA-KO-8407-01A-11R-2314-13	hsa-mir-4311	0.0	0.0	N
TCGA-KO-8407-01A-11R-2314-13	hsa-mir-4312	0.0	0.0	N
TCGA-KO-8407-01A-11R-2314-13	hsa-mir-4313	0.0	0.0	N
TCGA-KO-8407-01A-11R-2314-13	hsa-mir-4314	0.0	0.0	N
TCGA-KO-8407-01A-11R-2314-13	hsa-mir-4315-1	0.0	0.0	N
TCGA-KO-8407-01A-11R-2314-13	hsa-mir-4315-2	0.0	0.0	N
TCGA-KO-8407-01A-11R-2314-13	hsa-mir-4316	0.0	0.0	N
TCGA-KO-8407-01A-11R-2314-13	hsa-mir-4317	0.0	0.0	N
TCGA-KO-8407-01A-11R-2314-13	hsa-mir-4318	0.0	0.0	N
TCGA-KO-8407-01A-11R-2314-13	hsa-mir-4319	0.0	0.0	N
TCGA-KO-8407-01A-11R-2314-13	hsa-mir-432	5.0	1.248343	N
TCGA-KO-8407-01A-11R-2314-13	hsa-mir-4320	0.0	0.0	N
TCGA-KO-8407-01A-11R-2314-13	hsa-mir-4321	0.0	0.0	N
TCGA-KO-8407-01A-11R-2314-13	hsa-mir-4322	0.0	0.0	N
TCGA-KO-8407-01A-11R-2314-13	hsa-mir-4323	0.0	0.0	N
TCGA-KO-8407-01A-11R-2314-13	hsa-mir-4324	0.0	0.0	N
TCGA-KO-8407-01A-11R-2314-13	hsa-mir-4325	0.0	0.0	N
TCGA-KO-8407-01A-11R-2314-13	hsa-mir-4326	0.0	0.0	N
TCGA-KO-8407-01A-11R-2314-13	hsa-mir-4327	0.0	0.0	N
TCGA-KO-8407-01A-11R-2314-13	hsa-mir-4328	0.0	0.0	N
TCGA-KO-8407-01A-11R-2314-13	hsa-mir-4329	0.0	0.0	N
TCGA-KO-8407-01A-11R-2314-13	hsa-mir-433	2.0	0.499337	N
TCGA-KO-8407-01A-11R-2314-13	hsa-mir-4330	0.0	0.0	N
TCGA-KO-8407-01A-11R-2314-13	hsa-mir-448	0.0	0.0	N
TCGA-KO-8407-01A-11R-2314-13	hsa-mir-449a	0.0	0.0	N
TCGA-KO-8407-01A-11R-2314-13	hsa-mir-449b	0.0	0.0	N
TCGA-KO-8407-01A-11R-2314-13	hsa-mir-449c	0.0	0.0	N
TCGA-KO-8407-01A-11R-2314-13	hsa-mir-450a-1	16.0	3.994699	N
TCGA-KO-8407-01A-11R-2314-13	hsa-mir-450a-2	16.0	3.994699	N
TCGA-KO-8407-01A-11R-2314-13	hsa-mir-450b	62.0	15.479459	N
TCGA-KO-8407-01A-11R-2314-13	hsa-mir-451	2348.0	586.222083	N
TCGA-KO-8407-01A-11R-2314-13	hsa-mir-452	62.0	15.479459	N
TCGA-KO-8407-01A-11R-2314-13	hsa-mir-454	14.0	3.495362	N
TCGA-KO-8407-01A-11R-2314-13	hsa-mir-455	160.0	39.94699	N
TCGA-KO-8407-01A-11R-2314-13	hsa-mir-466	0.0	0.0	N
TCGA-KO-8407-01A-11R-2314-13	hsa-mir-483	7.0	1.747681	N
TCGA-KO-8407-01A-11R-2314-13	hsa-mir-484	134.0	33.455604	N
TCGA-KO-8407-01A-11R-2314-13	hsa-mir-485	1.0	0.249669	N
TCGA-KO-8407-01A-11R-2314-13	hsa-mir-486	1246.0	311.087187	N
TCGA-KO-8407-01A-11R-2314-13	hsa-mir-487a	0.0	0.0	N
TCGA-KO-8407-01A-11R-2314-13	hsa-mir-487b	0.0	0.0	N
TCGA-KO-8407-01A-11R-2314-13	hsa-mir-488	0.0	0.0	N
TCGA-KO-8407-01A-11R-2314-13	hsa-mir-489	1.0	0.249669	N
TCGA-KO-8407-01A-11R-2314-13	hsa-mir-490	0.0	0.0	N
TCGA-KO-8407-01A-11R-2314-13	hsa-mir-491	3.0	0.749006	N
TCGA-KO-8407-01A-11R-2314-13	hsa-mir-492	0.0	0.0	N
TCGA-KO-8407-01A-11R-2314-13	hsa-mir-493	6.0	1.498012	N
TCGA-KO-8407-01A-11R-2314-13	hsa-mir-494	0.0	0.0	N
TCGA-KO-8407-01A-11R-2314-13	hsa-mir-495	3.0	0.749006	N
TCGA-KO-8407-01A-11R-2314-13	hsa-mir-496	0.0	0.0	N
TCGA-KO-8407-01A-11R-2314-13	hsa-mir-497	31.0	7.739729	N
TCGA-KO-8407-01A-11R-2314-13	hsa-mir-498	0.0	0.0	N
TCGA-KO-8407-01A-11R-2314-13	hsa-mir-499	3.0	0.749006	N
TCGA-KO-8407-01A-11R-2314-13	hsa-mir-500a	1152.0	287.61833	Y
TCGA-KO-8407-01A-11R-2314-13	hsa-mir-500b	30.0	7.490061	Y
TCGA-KO-8407-01A-11R-2314-13	hsa-mir-501	134.0	33.455604	N
TCGA-KO-8407-01A-11R-2314-13	hsa-mir-502	76.0	18.97482	Y
TCGA-KO-8407-01A-11R-2314-13	hsa-mir-503	43.0	10.735754	N
TCGA-KO-8407-01A-11R-2314-13	hsa-mir-504	5.0	1.248343	N
TCGA-KO-8407-01A-11R-2314-13	hsa-mir-505	94.0	23.468857	N
TCGA-KO-8407-01A-11R-2314-13	hsa-mir-506	3.0	0.749006	N
TCGA-KO-8407-01A-11R-2314-13	hsa-mir-507	0.0	0.0	N
TCGA-KO-8407-01A-11R-2314-13	hsa-mir-508	137.0	34.20461	N
TCGA-KO-8407-01A-11R-2314-13	hsa-mir-509-1	14.0	3.495362	N
TCGA-KO-8407-01A-11R-2314-13	hsa-mir-509-2	22.0	5.492711	N
TCGA-KO-8407-01A-11R-2314-13	hsa-mir-509-3	20.0	4.993374	N
TCGA-KO-8407-01A-11R-2314-13	hsa-mir-510	0.0	0.0	N
TCGA-KO-8407-01A-11R-2314-13	hsa-mir-511-1	10.0	2.496687	N
TCGA-KO-8407-01A-11R-2314-13	hsa-mir-511-2	4.0	0.998675	N
TCGA-KO-8407-01A-11R-2314-13	hsa-mir-512-1	0.0	0.0	N
TCGA-KO-8407-01A-11R-2314-13	hsa-mir-512-2	0.0	0.0	N
TCGA-KO-8407-01A-11R-2314-13	hsa-mir-513a-1	0.0	0.0	N
TCGA-KO-8407-01A-11R-2314-13	hsa-mir-513a-2	0.0	0.0	N
TCGA-KO-8407-01A-11R-2314-13	hsa-mir-513b	0.0	0.0	N
TCGA-KO-8407-01A-11R-2314-13	hsa-mir-513c	0.0	0.0	N
TCGA-KO-8407-01A-11R-2314-13	hsa-mir-514-1	34.0	8.488735	N
TCGA-KO-8407-01A-11R-2314-13	hsa-mir-514-2	36.0	8.988073	N
TCGA-KO-8407-01A-11R-2314-13	hsa-mir-514-3	23.0	5.74238	N
TCGA-KO-8407-01A-11R-2314-13	hsa-mir-514b	0.0	0.0	N
TCGA-KO-8407-01A-11R-2314-13	hsa-mir-515-1	0.0	0.0	N
TCGA-KO-8407-01A-11R-2314-13	hsa-mir-515-2	0.0	0.0	N
TCGA-KO-8407-01A-11R-2314-13	hsa-mir-516a-1	0.0	0.0	N
TCGA-KO-8407-01A-11R-2314-13	hsa-mir-516a-2	0.0	0.0	N
TCGA-KO-8407-01A-11R-2314-13	hsa-mir-516b-1	0.0	0.0	N
TCGA-KO-8407-01A-11R-2314-13	hsa-mir-516b-2	0.0	0.0	N
TCGA-KO-8407-01A-11R-2314-13	hsa-mir-517a	0.0	0.0	N
TCGA-KO-8407-01A-11R-2314-13	hsa-mir-517b	0.0	0.0	N
TCGA-KO-8407-01A-11R-2314-13	hsa-mir-517c	0.0	0.0	N
TCGA-KO-8407-01A-11R-2314-13	hsa-mir-518a-1	0.0	0.0	N
TCGA-KO-8407-01A-11R-2314-13	hsa-mir-518a-2	0.0	0.0	N
TCGA-KO-8407-01A-11R-2314-13	hsa-mir-518b	0.0	0.0	N
TCGA-KO-8407-01A-11R-2314-13	hsa-mir-518c	0.0	0.0	N
TCGA-KO-8407-01A-11R-2314-13	hsa-mir-518d	0.0	0.0	N
TCGA-KO-8407-01A-11R-2314-13	hsa-mir-518e	0.0	0.0	N
TCGA-KO-8407-01A-11R-2314-13	hsa-mir-518f	0.0	0.0	N
TCGA-KO-8407-01A-11R-2314-13	hsa-mir-519a-1	0.0	0.0	N
TCGA-KO-8407-01A-11R-2314-13	hsa-mir-519a-2	0.0	0.0	N
TCGA-KO-8407-01A-11R-2314-13	hsa-mir-519b	0.0	0.0	N
TCGA-KO-8407-01A-11R-2314-13	hsa-mir-519c	0.0	0.0	N
TCGA-KO-8407-01A-11R-2314-13	hsa-mir-519d	0.0	0.0	N
TCGA-KO-8407-01A-11R-2314-13	hsa-mir-519e	0.0	0.0	N
TCGA-KO-8407-01A-11R-2314-13	hsa-mir-520a	0.0	0.0	N
TCGA-KO-8407-01A-11R-2314-13	hsa-mir-520b	0.0	0.0	N
TCGA-KO-8407-01A-11R-2314-13	hsa-mir-520c	0.0	0.0	N
TCGA-KO-8407-01A-11R-2314-13	hsa-mir-520d	0.0	0.0	N
TCGA-KO-8407-01A-11R-2314-13	hsa-mir-520e	0.0	0.0	N
TCGA-KO-8407-01A-11R-2314-13	hsa-mir-520f	0.0	0.0	N
TCGA-KO-8407-01A-11R-2314-13	hsa-mir-520g	0.0	0.0	N
TCGA-KO-8407-01A-11R-2314-13	hsa-mir-520h	0.0	0.0	N
TCGA-KO-8407-01A-11R-2314-13	hsa-mir-521-1	0.0	0.0	N
TCGA-KO-8407-01A-11R-2314-13	hsa-mir-521-2	0.0	0.0	N
TCGA-KO-8407-01A-11R-2314-13	hsa-mir-522	0.0	0.0	N
TCGA-KO-8407-01A-11R-2314-13	hsa-mir-523	0.0	0.0	N
TCGA-KO-8407-01A-11R-2314-13	hsa-mir-524	0.0	0.0	N
TCGA-KO-8407-01A-11R-2314-13	hsa-mir-525	0.0	0.0	N
TCGA-KO-8407-01A-11R-2314-13	hsa-mir-526a-1	0.0	0.0	N
TCGA-KO-8407-01A-11R-2314-13	hsa-mir-526a-2	0.0	0.0	N
TCGA-KO-8407-01A-11R-2314-13	hsa-mir-526b	0.0	0.0	N
TCGA-KO-8407-01A-11R-2314-13	hsa-mir-527	0.0	0.0	N
TCGA-KO-8407-01A-11R-2314-13	hsa-mir-532	10381.0	2591.810667	N
TCGA-KO-8407-01A-11R-2314-13	hsa-mir-539	4.0	0.998675	N
TCGA-KO-8407-01A-11R-2314-13	hsa-mir-541	0.0	0.0	N
TCGA-KO-8407-01A-11R-2314-13	hsa-mir-542	941.0	234.938237	N
TCGA-KO-8407-01A-11R-2314-13	hsa-mir-543	1.0	0.249669	N
TCGA-KO-8407-01A-11R-2314-13	hsa-mir-544	0.0	0.0	N
TCGA-KO-8407-01A-11R-2314-13	hsa-mir-544b	0.0	0.0	N
TCGA-KO-8407-01A-11R-2314-13	hsa-mir-545	0.0	0.0	N
TCGA-KO-8407-01A-11R-2314-13	hsa-mir-548a-1	0.0	0.0	N
TCGA-KO-8407-01A-11R-2314-13	hsa-mir-548a-2	0.0	0.0	N
TCGA-KO-8407-01A-11R-2314-13	hsa-mir-548a-3	0.0	0.0	N
TCGA-KO-8407-01A-11R-2314-13	hsa-mir-548aa-1	0.0	0.0	N
TCGA-KO-8407-01A-11R-2314-13	hsa-mir-548aa-2	0.0	0.0	N
TCGA-KO-8407-01A-11R-2314-13	hsa-mir-548b	1.0	0.249669	N
TCGA-KO-8407-01A-11R-2314-13	hsa-mir-548c	0.0	0.0	N
TCGA-KO-8407-01A-11R-2314-13	hsa-mir-548d-1	0.0	0.0	N
TCGA-KO-8407-01A-11R-2314-13	hsa-mir-548d-2	0.0	0.0	N
TCGA-KO-8407-01A-11R-2314-13	hsa-mir-548e	2.0	0.499337	N
TCGA-KO-8407-01A-11R-2314-13	hsa-mir-548f-1	0.0	0.0	N
TCGA-KO-8407-01A-11R-2314-13	hsa-mir-548f-2	0.0	0.0	N
TCGA-KO-8407-01A-11R-2314-13	hsa-mir-548f-3	0.0	0.0	N
TCGA-KO-8407-01A-11R-2314-13	hsa-mir-548f-4	0.0	0.0	N
TCGA-KO-8407-01A-11R-2314-13	hsa-mir-548f-5	0.0	0.0	N
TCGA-KO-8407-01A-11R-2314-13	hsa-mir-548g	0.0	0.0	N
TCGA-KO-8407-01A-11R-2314-13	hsa-mir-548h-1	0.0	0.0	N
TCGA-KO-8407-01A-11R-2314-13	hsa-mir-548h-2	0.0	0.0	N
TCGA-KO-8407-01A-11R-2314-13	hsa-mir-548h-3	0.0	0.0	N
TCGA-KO-8407-01A-11R-2314-13	hsa-mir-548h-4	0.0	0.0	N
TCGA-KO-8407-01A-11R-2314-13	hsa-mir-548i-1	0.0	0.0	N
TCGA-KO-8407-01A-11R-2314-13	hsa-mir-548i-2	0.0	0.0	N
TCGA-KO-8407-01A-11R-2314-13	hsa-mir-548i-3	0.0	0.0	N
TCGA-KO-8407-01A-11R-2314-13	hsa-mir-548i-4	0.0	0.0	N
TCGA-KO-8407-01A-11R-2314-13	hsa-mir-548j	1.0	0.249669	N
TCGA-KO-8407-01A-11R-2314-13	hsa-mir-548k	0.0	0.0	N
TCGA-KO-8407-01A-11R-2314-13	hsa-mir-548l	0.0	0.0	N
TCGA-KO-8407-01A-11R-2314-13	hsa-mir-548m	0.0	0.0	N
TCGA-KO-8407-01A-11R-2314-13	hsa-mir-548n	0.0	0.0	N
TCGA-KO-8407-01A-11R-2314-13	hsa-mir-548o	1.0	0.249669	N
TCGA-KO-8407-01A-11R-2314-13	hsa-mir-548p	0.0	0.0	N
TCGA-KO-8407-01A-11R-2314-13	hsa-mir-548q	0.0	0.0	N
TCGA-KO-8407-01A-11R-2314-13	hsa-mir-548s	0.0	0.0	N
TCGA-KO-8407-01A-11R-2314-13	hsa-mir-548t	0.0	0.0	N
TCGA-KO-8407-01A-11R-2314-13	hsa-mir-548u	0.0	0.0	N
TCGA-KO-8407-01A-11R-2314-13	hsa-mir-548v	5.0	1.248343	N
TCGA-KO-8407-01A-11R-2314-13	hsa-mir-548w	0.0	0.0	N
TCGA-KO-8407-01A-11R-2314-13	hsa-mir-548x	0.0	0.0	N
TCGA-KO-8407-01A-11R-2314-13	hsa-mir-548y	0.0	0.0	N
TCGA-KO-8407-01A-11R-2314-13	hsa-mir-548z	0.0	0.0	N
TCGA-KO-8407-01A-11R-2314-13	hsa-mir-549	0.0	0.0	N
TCGA-KO-8407-01A-11R-2314-13	hsa-mir-550a-1	11.0	2.746356	N
TCGA-KO-8407-01A-11R-2314-13	hsa-mir-550a-2	8.0	1.99735	N
TCGA-KO-8407-01A-11R-2314-13	hsa-mir-550b-1	0.0	0.0	N
TCGA-KO-8407-01A-11R-2314-13	hsa-mir-550b-2	0.0	0.0	N
TCGA-KO-8407-01A-11R-2314-13	hsa-mir-551a	1.0	0.249669	N
TCGA-KO-8407-01A-11R-2314-13	hsa-mir-551b	19.0	4.743705	N
TCGA-KO-8407-01A-11R-2314-13	hsa-mir-552	1.0	0.249669	N
TCGA-KO-8407-01A-11R-2314-13	hsa-mir-553	0.0	0.0	N
TCGA-KO-8407-01A-11R-2314-13	hsa-mir-554	0.0	0.0	N
TCGA-KO-8407-01A-11R-2314-13	hsa-mir-555	0.0	0.0	N
TCGA-KO-8407-01A-11R-2314-13	hsa-mir-556	3.0	0.749006	N
TCGA-KO-8407-01A-11R-2314-13	hsa-mir-557	0.0	0.0	N
TCGA-KO-8407-01A-11R-2314-13	hsa-mir-558	0.0	0.0	N
TCGA-KO-8407-01A-11R-2314-13	hsa-mir-559	0.0	0.0	N
TCGA-KO-8407-01A-11R-2314-13	hsa-mir-561	10.0	2.496687	N
TCGA-KO-8407-01A-11R-2314-13	hsa-mir-562	0.0	0.0	N
TCGA-KO-8407-01A-11R-2314-13	hsa-mir-563	0.0	0.0	N
TCGA-KO-8407-01A-11R-2314-13	hsa-mir-564	1.0	0.249669	N
TCGA-KO-8407-01A-11R-2314-13	hsa-mir-566	0.0	0.0	N
TCGA-KO-8407-01A-11R-2314-13	hsa-mir-567	0.0	0.0	N
TCGA-KO-8407-01A-11R-2314-13	hsa-mir-568	0.0	0.0	N
TCGA-KO-8407-01A-11R-2314-13	hsa-mir-569	0.0	0.0	N
TCGA-KO-8407-01A-11R-2314-13	hsa-mir-570	3.0	0.749006	N
TCGA-KO-8407-01A-11R-2314-13	hsa-mir-571	0.0	0.0	N
TCGA-KO-8407-01A-11R-2314-13	hsa-mir-572	0.0	0.0	N
TCGA-KO-8407-01A-11R-2314-13	hsa-mir-573	0.0	0.0	N
TCGA-KO-8407-01A-11R-2314-13	hsa-mir-574	82.0	20.472833	N
TCGA-KO-8407-01A-11R-2314-13	hsa-mir-575	0.0	0.0	N
TCGA-KO-8407-01A-11R-2314-13	hsa-mir-576	33.0	8.239067	N
TCGA-KO-8407-01A-11R-2314-13	hsa-mir-577	853.0	212.967392	N
TCGA-KO-8407-01A-11R-2314-13	hsa-mir-578	0.0	0.0	N
TCGA-KO-8407-01A-11R-2314-13	hsa-mir-579	1.0	0.249669	N
TCGA-KO-8407-01A-11R-2314-13	hsa-mir-580	1.0	0.249669	N
TCGA-KO-8407-01A-11R-2314-13	hsa-mir-581	5.0	1.248343	N
TCGA-KO-8407-01A-11R-2314-13	hsa-mir-582	5794.0	1446.580388	N
TCGA-KO-8407-01A-11R-2314-13	hsa-mir-583	0.0	0.0	N
TCGA-KO-8407-01A-11R-2314-13	hsa-mir-584	245.0	61.168829	N
TCGA-KO-8407-01A-11R-2314-13	hsa-mir-585	1.0	0.249669	N
TCGA-KO-8407-01A-11R-2314-13	hsa-mir-586	0.0	0.0	N
TCGA-KO-8407-01A-11R-2314-13	hsa-mir-587	0.0	0.0	N
TCGA-KO-8407-01A-11R-2314-13	hsa-mir-588	0.0	0.0	N
TCGA-KO-8407-01A-11R-2314-13	hsa-mir-589	209.0	52.180756	N
TCGA-KO-8407-01A-11R-2314-13	hsa-mir-590	55.0	13.731778	N
TCGA-KO-8407-01A-11R-2314-13	hsa-mir-591	0.0	0.0	N
TCGA-KO-8407-01A-11R-2314-13	hsa-mir-592	18.0	4.494036	N
TCGA-KO-8407-01A-11R-2314-13	hsa-mir-593	0.0	0.0	N
TCGA-KO-8407-01A-11R-2314-13	hsa-mir-595	0.0	0.0	N
TCGA-KO-8407-01A-11R-2314-13	hsa-mir-596	0.0	0.0	N
TCGA-KO-8407-01A-11R-2314-13	hsa-mir-597	0.0	0.0	N
TCGA-KO-8407-01A-11R-2314-13	hsa-mir-598	245.0	61.168829	N
TCGA-KO-8407-01A-11R-2314-13	hsa-mir-599	0.0	0.0	N
TCGA-KO-8407-01A-11R-2314-13	hsa-mir-600	0.0	0.0	N
TCGA-KO-8407-01A-11R-2314-13	hsa-mir-601	0.0	0.0	N
TCGA-KO-8407-01A-11R-2314-13	hsa-mir-602	0.0	0.0	N
TCGA-KO-8407-01A-11R-2314-13	hsa-mir-603	0.0	0.0	N
TCGA-KO-8407-01A-11R-2314-13	hsa-mir-604	0.0	0.0	N
TCGA-KO-8407-01A-11R-2314-13	hsa-mir-605	3.0	0.749006	N
TCGA-KO-8407-01A-11R-2314-13	hsa-mir-606	0.0	0.0	N
TCGA-KO-8407-01A-11R-2314-13	hsa-mir-607	3.0	0.749006	N
TCGA-KO-8407-01A-11R-2314-13	hsa-mir-608	0.0	0.0	N
TCGA-KO-8407-01A-11R-2314-13	hsa-mir-609	0.0	0.0	N
TCGA-KO-8407-01A-11R-2314-13	hsa-mir-610	0.0	0.0	N
TCGA-KO-8407-01A-11R-2314-13	hsa-mir-611	0.0	0.0	N
TCGA-KO-8407-01A-11R-2314-13	hsa-mir-612	0.0	0.0	N
TCGA-KO-8407-01A-11R-2314-13	hsa-mir-613	0.0	0.0	N
TCGA-KO-8407-01A-11R-2314-13	hsa-mir-614	0.0	0.0	N
TCGA-KO-8407-01A-11R-2314-13	hsa-mir-615	11.0	2.746356	N
TCGA-KO-8407-01A-11R-2314-13	hsa-mir-616	23.0	5.74238	N
TCGA-KO-8407-01A-11R-2314-13	hsa-mir-617	0.0	0.0	N
TCGA-KO-8407-01A-11R-2314-13	hsa-mir-618	33.0	8.239067	N
TCGA-KO-8407-01A-11R-2314-13	hsa-mir-619	0.0	0.0	N
TCGA-KO-8407-01A-11R-2314-13	hsa-mir-620	0.0	0.0	N
TCGA-KO-8407-01A-11R-2314-13	hsa-mir-621	0.0	0.0	N
TCGA-KO-8407-01A-11R-2314-13	hsa-mir-622	0.0	0.0	N
TCGA-KO-8407-01A-11R-2314-13	hsa-mir-623	0.0	0.0	N
TCGA-KO-8407-01A-11R-2314-13	hsa-mir-624	3.0	0.749006	N
TCGA-KO-8407-01A-11R-2314-13	hsa-mir-625	137.0	34.20461	N
TCGA-KO-8407-01A-11R-2314-13	hsa-mir-626	0.0	0.0	N
TCGA-KO-8407-01A-11R-2314-13	hsa-mir-627	4.0	0.998675	N
TCGA-KO-8407-01A-11R-2314-13	hsa-mir-628	25.0	6.241717	N
TCGA-KO-8407-01A-11R-2314-13	hsa-mir-629	229.0	57.17413	N
TCGA-KO-8407-01A-11R-2314-13	hsa-mir-630	0.0	0.0	N
TCGA-KO-8407-01A-11R-2314-13	hsa-mir-631	0.0	0.0	N
TCGA-KO-8407-01A-11R-2314-13	hsa-mir-632	1.0	0.249669	N
TCGA-KO-8407-01A-11R-2314-13	hsa-mir-633	0.0	0.0	N
TCGA-KO-8407-01A-11R-2314-13	hsa-mir-634	0.0	0.0	N
TCGA-KO-8407-01A-11R-2314-13	hsa-mir-635	0.0	0.0	N
TCGA-KO-8407-01A-11R-2314-13	hsa-mir-636	0.0	0.0	N
TCGA-KO-8407-01A-11R-2314-13	hsa-mir-637	0.0	0.0	N
TCGA-KO-8407-01A-11R-2314-13	hsa-mir-638	0.0	0.0	N
TCGA-KO-8407-01A-11R-2314-13	hsa-mir-639	0.0	0.0	N
TCGA-KO-8407-01A-11R-2314-13	hsa-mir-640	0.0	0.0	N
TCGA-KO-8407-01A-11R-2314-13	hsa-mir-641	0.0	0.0	N
TCGA-KO-8407-01A-11R-2314-13	hsa-mir-642a	2.0	0.499337	N
TCGA-KO-8407-01A-11R-2314-13	hsa-mir-642b	0.0	0.0	N
TCGA-KO-8407-01A-11R-2314-13	hsa-mir-643	2.0	0.499337	N
TCGA-KO-8407-01A-11R-2314-13	hsa-mir-644	0.0	0.0	N
TCGA-KO-8407-01A-11R-2314-13	hsa-mir-645	0.0	0.0	N
TCGA-KO-8407-01A-11R-2314-13	hsa-mir-646	0.0	0.0	N
TCGA-KO-8407-01A-11R-2314-13	hsa-mir-647	0.0	0.0	N
TCGA-KO-8407-01A-11R-2314-13	hsa-mir-648	0.0	0.0	N
TCGA-KO-8407-01A-11R-2314-13	hsa-mir-649	0.0	0.0	N
TCGA-KO-8407-01A-11R-2314-13	hsa-mir-650	0.0	0.0	N
TCGA-KO-8407-01A-11R-2314-13	hsa-mir-651	34.0	8.488735	N
TCGA-KO-8407-01A-11R-2314-13	hsa-mir-652	66.0	16.478134	N
TCGA-KO-8407-01A-11R-2314-13	hsa-mir-653	60.0	14.980121	N
TCGA-KO-8407-01A-11R-2314-13	hsa-mir-654	11.0	2.746356	N
TCGA-KO-8407-01A-11R-2314-13	hsa-mir-655	1.0	0.249669	N
TCGA-KO-8407-01A-11R-2314-13	hsa-mir-656	0.0	0.0	N
TCGA-KO-8407-01A-11R-2314-13	hsa-mir-657	0.0	0.0	N
TCGA-KO-8407-01A-11R-2314-13	hsa-mir-658	2.0	0.499337	N
TCGA-KO-8407-01A-11R-2314-13	hsa-mir-659	10.0	2.496687	N
TCGA-KO-8407-01A-11R-2314-13	hsa-mir-660	379.0	94.624433	N
TCGA-KO-8407-01A-11R-2314-13	hsa-mir-661	0.0	0.0	N
TCGA-KO-8407-01A-11R-2314-13	hsa-mir-662	0.0	0.0	N
TCGA-KO-8407-01A-11R-2314-13	hsa-mir-663	0.0	0.0	N
TCGA-KO-8407-01A-11R-2314-13	hsa-mir-663b	0.0	0.0	N
TCGA-KO-8407-01A-11R-2314-13	hsa-mir-664	111.0	27.713225	N
TCGA-KO-8407-01A-11R-2314-13	hsa-mir-665	0.0	0.0	N
TCGA-KO-8407-01A-11R-2314-13	hsa-mir-668	0.0	0.0	N
TCGA-KO-8407-01A-11R-2314-13	hsa-mir-670	0.0	0.0	N
TCGA-KO-8407-01A-11R-2314-13	hsa-mir-671	28.0	6.990723	N
TCGA-KO-8407-01A-11R-2314-13	hsa-mir-675	33.0	8.239067	N
TCGA-KO-8407-01A-11R-2314-13	hsa-mir-676	6.0	1.498012	N
TCGA-KO-8407-01A-11R-2314-13	hsa-mir-7-1	37.0	9.237742	N
TCGA-KO-8407-01A-11R-2314-13	hsa-mir-7-2	0.0	0.0	N
TCGA-KO-8407-01A-11R-2314-13	hsa-mir-7-3	1.0	0.249669	N
TCGA-KO-8407-01A-11R-2314-13	hsa-mir-708	217.0	54.178106	N
TCGA-KO-8407-01A-11R-2314-13	hsa-mir-711	0.0	0.0	N
TCGA-KO-8407-01A-11R-2314-13	hsa-mir-718	0.0	0.0	N
TCGA-KO-8407-01A-11R-2314-13	hsa-mir-720	0.0	0.0	N
TCGA-KO-8407-01A-11R-2314-13	hsa-mir-744	94.0	23.468857	N
TCGA-KO-8407-01A-11R-2314-13	hsa-mir-758	13.0	3.245693	N
TCGA-KO-8407-01A-11R-2314-13	hsa-mir-759	0.0	0.0	N
TCGA-KO-8407-01A-11R-2314-13	hsa-mir-760	7.0	1.747681	N
TCGA-KO-8407-01A-11R-2314-13	hsa-mir-761	0.0	0.0	N
TCGA-KO-8407-01A-11R-2314-13	hsa-mir-762	0.0	0.0	N
TCGA-KO-8407-01A-11R-2314-13	hsa-mir-764	0.0	0.0	N
TCGA-KO-8407-01A-11R-2314-13	hsa-mir-765	1.0	0.249669	N
TCGA-KO-8407-01A-11R-2314-13	hsa-mir-766	45.0	11.235091	N
TCGA-KO-8407-01A-11R-2314-13	hsa-mir-767	0.0	0.0	N
TCGA-KO-8407-01A-11R-2314-13	hsa-mir-769	50.0	12.483434	N
TCGA-KO-8407-01A-11R-2314-13	hsa-mir-770	0.0	0.0	N
TCGA-KO-8407-01A-11R-2314-13	hsa-mir-802	0.0	0.0	N
TCGA-KO-8407-01A-11R-2314-13	hsa-mir-873	0.0	0.0	N
TCGA-KO-8407-01A-11R-2314-13	hsa-mir-874	1669.0	416.697043	N
TCGA-KO-8407-01A-11R-2314-13	hsa-mir-875	0.0	0.0	N
TCGA-KO-8407-01A-11R-2314-13	hsa-mir-876	0.0	0.0	N
TCGA-KO-8407-01A-11R-2314-13	hsa-mir-877	1.0	0.249669	N
TCGA-KO-8407-01A-11R-2314-13	hsa-mir-885	123.0	30.709249	N
TCGA-KO-8407-01A-11R-2314-13	hsa-mir-887	12.0	2.996024	N
TCGA-KO-8407-01A-11R-2314-13	hsa-mir-888	153.0	38.19931	N
TCGA-KO-8407-01A-11R-2314-13	hsa-mir-889	9.0	2.247018	N
TCGA-KO-8407-01A-11R-2314-13	hsa-mir-890	7.0	1.747681	N
TCGA-KO-8407-01A-11R-2314-13	hsa-mir-891a	60481.0	15100.212019	N
TCGA-KO-8407-01A-11R-2314-13	hsa-mir-891b	251.0	62.666841	N
TCGA-KO-8407-01A-11R-2314-13	hsa-mir-892a	311.0	77.646962	N
TCGA-KO-8407-01A-11R-2314-13	hsa-mir-892b	63.0	15.729127	N
TCGA-KO-8407-01A-11R-2314-13	hsa-mir-9-1	293.0	73.152926	N
TCGA-KO-8407-01A-11R-2314-13	hsa-mir-9-2	267.0	66.66154	N
TCGA-KO-8407-01A-11R-2314-13	hsa-mir-9-3	1.0	0.249669	N
TCGA-KO-8407-01A-11R-2314-13	hsa-mir-920	0.0	0.0	N
TCGA-KO-8407-01A-11R-2314-13	hsa-mir-921	0.0	0.0	N
TCGA-KO-8407-01A-11R-2314-13	hsa-mir-922	0.0	0.0	N
TCGA-KO-8407-01A-11R-2314-13	hsa-mir-924	0.0	0.0	N
TCGA-KO-8407-01A-11R-2314-13	hsa-mir-92a-1	649.0	162.03498	N
TCGA-KO-8407-01A-11R-2314-13	hsa-mir-92a-2	18587.0	4640.591935	N
TCGA-KO-8407-01A-11R-2314-13	hsa-mir-92b	121.0	30.209911	N
TCGA-KO-8407-01A-11R-2314-13	hsa-mir-93	7821.0	1952.658822	N
TCGA-KO-8407-01A-11R-2314-13	hsa-mir-933	0.0	0.0	N
TCGA-KO-8407-01A-11R-2314-13	hsa-mir-934	0.0	0.0	N
TCGA-KO-8407-01A-11R-2314-13	hsa-mir-935	6.0	1.498012	N
TCGA-KO-8407-01A-11R-2314-13	hsa-mir-936	0.0	0.0	N
TCGA-KO-8407-01A-11R-2314-13	hsa-mir-937	0.0	0.0	N
TCGA-KO-8407-01A-11R-2314-13	hsa-mir-938	0.0	0.0	N
TCGA-KO-8407-01A-11R-2314-13	hsa-mir-939	4.0	0.998675	N
TCGA-KO-8407-01A-11R-2314-13	hsa-mir-940	2.0	0.499337	N
TCGA-KO-8407-01A-11R-2314-13	hsa-mir-941-1	0.0	0.0	N
TCGA-KO-8407-01A-11R-2314-13	hsa-mir-941-3	0.0	0.0	N
TCGA-KO-8407-01A-11R-2314-13	hsa-mir-941-4	0.0	0.0	N
TCGA-KO-8407-01A-11R-2314-13	hsa-mir-942	15.0	3.74503	N
TCGA-KO-8407-01A-11R-2314-13	hsa-mir-943	0.0	0.0	N
TCGA-KO-8407-01A-11R-2314-13	hsa-mir-944	1.0	0.249669	N
TCGA-KO-8407-01A-11R-2314-13	hsa-mir-95	5.0	1.248343	N
TCGA-KO-8407-01A-11R-2314-13	hsa-mir-96	154.0	38.448978	N
TCGA-KO-8407-01A-11R-2314-13	hsa-mir-98	63.0	15.729127	N
TCGA-KO-8407-01A-11R-2314-13	hsa-mir-99a	2375.0	592.963138	N
TCGA-KO-8407-01A-11R-2314-13	hsa-mir-99b	99910.0	24944.398783	N
