# Supplementary material for: Dysfunctional miRNA-Mediated Regulation in Chromophobe Renal Cell Carcinoma
Source: PLoS One. 2016 Jun 3;11(6):e0156324. doi: 10.1371/journal.pone.0156324 (PMC4892590; doi:10.1371/journal.pone.0156324)
Supplement: S1 File — (ZIP) [file pone.0156324.s001.zip › S1_File miRNA expression profile downloaded from TCGA/case/bcgsc.ca__IlluminaHiSeq_miRNASeq__TCGA-KO-8408-01A-11R-2314-13__mirna_quantification.txt]

barcode	miRNA_ID	read_count	reads_per_million_miRNA_mapped	cross-mapped
TCGA-KO-8408-01A-11R-2314-13	hsa-let-7a-1	42655.0	5790.757026	N
TCGA-KO-8408-01A-11R-2314-13	hsa-let-7a-2	85759.0	11642.469389	N
TCGA-KO-8408-01A-11R-2314-13	hsa-let-7a-3	42711.0	5798.359473	N
TCGA-KO-8408-01A-11R-2314-13	hsa-let-7b	53732.0	7294.548271	N
TCGA-KO-8408-01A-11R-2314-13	hsa-let-7c	5430.0	737.165881	N
TCGA-KO-8408-01A-11R-2314-13	hsa-let-7d	2734.0	371.162342	N
TCGA-KO-8408-01A-11R-2314-13	hsa-let-7e	6571.0	892.065747	N
TCGA-KO-8408-01A-11R-2314-13	hsa-let-7f-1	56.0	7.602447	N
TCGA-KO-8408-01A-11R-2314-13	hsa-let-7f-2	51366.0	6973.344869	N
TCGA-KO-8408-01A-11R-2314-13	hsa-let-7g	5057.0	686.528151	N
TCGA-KO-8408-01A-11R-2314-13	hsa-let-7i	2061.0	279.797216	N
TCGA-KO-8408-01A-11R-2314-13	hsa-mir-1-1	0.0	0.0	N
TCGA-KO-8408-01A-11R-2314-13	hsa-mir-1-2	139.0	18.87036	N
TCGA-KO-8408-01A-11R-2314-13	hsa-mir-100	88688.0	12040.104539	N
TCGA-KO-8408-01A-11R-2314-13	hsa-mir-101-1	121829.0	16539.260057	N
TCGA-KO-8408-01A-11R-2314-13	hsa-mir-101-2	261.0	35.432835	N
TCGA-KO-8408-01A-11R-2314-13	hsa-mir-103-1	41658.0	5655.406311	Y
TCGA-KO-8408-01A-11R-2314-13	hsa-mir-103-1-as	0.0	0.0	N
TCGA-KO-8408-01A-11R-2314-13	hsa-mir-103-2	24.0	3.258192	N
TCGA-KO-8408-01A-11R-2314-13	hsa-mir-103-2-as	0.0	0.0	N
TCGA-KO-8408-01A-11R-2314-13	hsa-mir-105-1	0.0	0.0	N
TCGA-KO-8408-01A-11R-2314-13	hsa-mir-105-2	0.0	0.0	N
TCGA-KO-8408-01A-11R-2314-13	hsa-mir-106a	37.0	5.023046	Y
TCGA-KO-8408-01A-11R-2314-13	hsa-mir-106b	1316.0	178.657514	N
TCGA-KO-8408-01A-11R-2314-13	hsa-mir-107	317.0	43.035283	Y
TCGA-KO-8408-01A-11R-2314-13	hsa-mir-10a	701968.0	95297.764107	N
TCGA-KO-8408-01A-11R-2314-13	hsa-mir-10b	1671285.0	226890.290847	N
TCGA-KO-8408-01A-11R-2314-13	hsa-mir-1178	0.0	0.0	N
TCGA-KO-8408-01A-11R-2314-13	hsa-mir-1179	0.0	0.0	N
TCGA-KO-8408-01A-11R-2314-13	hsa-mir-1180	31.0	4.208498	N
TCGA-KO-8408-01A-11R-2314-13	hsa-mir-1181	0.0	0.0	N
TCGA-KO-8408-01A-11R-2314-13	hsa-mir-1182	0.0	0.0	N
TCGA-KO-8408-01A-11R-2314-13	hsa-mir-1183	0.0	0.0	N
TCGA-KO-8408-01A-11R-2314-13	hsa-mir-1184-1	0.0	0.0	N
TCGA-KO-8408-01A-11R-2314-13	hsa-mir-1184-2	0.0	0.0	N
TCGA-KO-8408-01A-11R-2314-13	hsa-mir-1184-3	0.0	0.0	N
TCGA-KO-8408-01A-11R-2314-13	hsa-mir-1185-1	0.0	0.0	N
TCGA-KO-8408-01A-11R-2314-13	hsa-mir-1185-2	0.0	0.0	N
TCGA-KO-8408-01A-11R-2314-13	hsa-mir-1193	0.0	0.0	N
TCGA-KO-8408-01A-11R-2314-13	hsa-mir-1197	0.0	0.0	N
TCGA-KO-8408-01A-11R-2314-13	hsa-mir-1200	0.0	0.0	N
TCGA-KO-8408-01A-11R-2314-13	hsa-mir-1202	0.0	0.0	N
TCGA-KO-8408-01A-11R-2314-13	hsa-mir-1203	0.0	0.0	N
TCGA-KO-8408-01A-11R-2314-13	hsa-mir-1204	0.0	0.0	N
TCGA-KO-8408-01A-11R-2314-13	hsa-mir-1205	0.0	0.0	N
TCGA-KO-8408-01A-11R-2314-13	hsa-mir-1206	0.0	0.0	N
TCGA-KO-8408-01A-11R-2314-13	hsa-mir-1207	0.0	0.0	N
TCGA-KO-8408-01A-11R-2314-13	hsa-mir-1208	0.0	0.0	N
TCGA-KO-8408-01A-11R-2314-13	hsa-mir-122	6.0	0.814548	N
TCGA-KO-8408-01A-11R-2314-13	hsa-mir-1224	2.0	0.271516	N
TCGA-KO-8408-01A-11R-2314-13	hsa-mir-1225	1.0	0.135758	N
TCGA-KO-8408-01A-11R-2314-13	hsa-mir-1226	2.0	0.271516	N
TCGA-KO-8408-01A-11R-2314-13	hsa-mir-1227	2.0	0.271516	N
TCGA-KO-8408-01A-11R-2314-13	hsa-mir-1228	0.0	0.0	N
TCGA-KO-8408-01A-11R-2314-13	hsa-mir-1229	5.0	0.67879	N
TCGA-KO-8408-01A-11R-2314-13	hsa-mir-1231	0.0	0.0	N
TCGA-KO-8408-01A-11R-2314-13	hsa-mir-1233-1	0.0	0.0	N
TCGA-KO-8408-01A-11R-2314-13	hsa-mir-1233-2	0.0	0.0	N
TCGA-KO-8408-01A-11R-2314-13	hsa-mir-1234	0.0	0.0	N
TCGA-KO-8408-01A-11R-2314-13	hsa-mir-1236	0.0	0.0	N
TCGA-KO-8408-01A-11R-2314-13	hsa-mir-1237	0.0	0.0	N
TCGA-KO-8408-01A-11R-2314-13	hsa-mir-1238	1.0	0.135758	N
TCGA-KO-8408-01A-11R-2314-13	hsa-mir-124-1	0.0	0.0	N
TCGA-KO-8408-01A-11R-2314-13	hsa-mir-124-2	0.0	0.0	N
TCGA-KO-8408-01A-11R-2314-13	hsa-mir-124-3	0.0	0.0	N
TCGA-KO-8408-01A-11R-2314-13	hsa-mir-1243	0.0	0.0	N
TCGA-KO-8408-01A-11R-2314-13	hsa-mir-1244-1	0.0	0.0	N
TCGA-KO-8408-01A-11R-2314-13	hsa-mir-1244-2	0.0	0.0	N
TCGA-KO-8408-01A-11R-2314-13	hsa-mir-1244-3	0.0	0.0	N
TCGA-KO-8408-01A-11R-2314-13	hsa-mir-1245	1.0	0.135758	N
TCGA-KO-8408-01A-11R-2314-13	hsa-mir-1246	0.0	0.0	N
TCGA-KO-8408-01A-11R-2314-13	hsa-mir-1247	15.0	2.03637	N
TCGA-KO-8408-01A-11R-2314-13	hsa-mir-1248	3.0	0.407274	N
TCGA-KO-8408-01A-11R-2314-13	hsa-mir-1249	3.0	0.407274	N
TCGA-KO-8408-01A-11R-2314-13	hsa-mir-1250	2.0	0.271516	N
TCGA-KO-8408-01A-11R-2314-13	hsa-mir-1251	5.0	0.67879	N
TCGA-KO-8408-01A-11R-2314-13	hsa-mir-1252	0.0	0.0	N
TCGA-KO-8408-01A-11R-2314-13	hsa-mir-1253	0.0	0.0	N
TCGA-KO-8408-01A-11R-2314-13	hsa-mir-1254	0.0	0.0	N
TCGA-KO-8408-01A-11R-2314-13	hsa-mir-1255a	0.0	0.0	N
TCGA-KO-8408-01A-11R-2314-13	hsa-mir-1255b-1	0.0	0.0	N
TCGA-KO-8408-01A-11R-2314-13	hsa-mir-1255b-2	0.0	0.0	N
TCGA-KO-8408-01A-11R-2314-13	hsa-mir-1256	0.0	0.0	N
TCGA-KO-8408-01A-11R-2314-13	hsa-mir-1257	0.0	0.0	N
TCGA-KO-8408-01A-11R-2314-13	hsa-mir-1258	23.0	3.122434	N
TCGA-KO-8408-01A-11R-2314-13	hsa-mir-125a	4361.0	592.040591	N
TCGA-KO-8408-01A-11R-2314-13	hsa-mir-125b-1	7879.0	1069.637196	N
TCGA-KO-8408-01A-11R-2314-13	hsa-mir-125b-2	88.0	11.946703	N
TCGA-KO-8408-01A-11R-2314-13	hsa-mir-126	18563.0	2520.075552	N
TCGA-KO-8408-01A-11R-2314-13	hsa-mir-1260	0.0	0.0	N
TCGA-KO-8408-01A-11R-2314-13	hsa-mir-1260b	0.0	0.0	N
TCGA-KO-8408-01A-11R-2314-13	hsa-mir-1261	0.0	0.0	N
TCGA-KO-8408-01A-11R-2314-13	hsa-mir-1262	5.0	0.67879	N
TCGA-KO-8408-01A-11R-2314-13	hsa-mir-1263	0.0	0.0	N
TCGA-KO-8408-01A-11R-2314-13	hsa-mir-1264	0.0	0.0	N
TCGA-KO-8408-01A-11R-2314-13	hsa-mir-1265	0.0	0.0	N
TCGA-KO-8408-01A-11R-2314-13	hsa-mir-1266	30.0	4.07274	N
TCGA-KO-8408-01A-11R-2314-13	hsa-mir-1267	0.0	0.0	N
TCGA-KO-8408-01A-11R-2314-13	hsa-mir-1268	0.0	0.0	N
TCGA-KO-8408-01A-11R-2314-13	hsa-mir-1269	0.0	0.0	N
TCGA-KO-8408-01A-11R-2314-13	hsa-mir-127	1003.0	136.165263	N
TCGA-KO-8408-01A-11R-2314-13	hsa-mir-1270-1	2.0	0.271516	N
TCGA-KO-8408-01A-11R-2314-13	hsa-mir-1270-2	2.0	0.271516	N
TCGA-KO-8408-01A-11R-2314-13	hsa-mir-1271	22.0	2.986676	N
TCGA-KO-8408-01A-11R-2314-13	hsa-mir-1272	0.0	0.0	N
TCGA-KO-8408-01A-11R-2314-13	hsa-mir-1273	0.0	0.0	N
TCGA-KO-8408-01A-11R-2314-13	hsa-mir-1273c	0.0	0.0	N
TCGA-KO-8408-01A-11R-2314-13	hsa-mir-1273d	0.0	0.0	N
TCGA-KO-8408-01A-11R-2314-13	hsa-mir-1274a	0.0	0.0	N
TCGA-KO-8408-01A-11R-2314-13	hsa-mir-1274b	7.0	0.950306	N
TCGA-KO-8408-01A-11R-2314-13	hsa-mir-1275	0.0	0.0	N
TCGA-KO-8408-01A-11R-2314-13	hsa-mir-1276	0.0	0.0	N
TCGA-KO-8408-01A-11R-2314-13	hsa-mir-1277	10.0	1.35758	N
TCGA-KO-8408-01A-11R-2314-13	hsa-mir-1278	0.0	0.0	N
TCGA-KO-8408-01A-11R-2314-13	hsa-mir-1279	0.0	0.0	N
TCGA-KO-8408-01A-11R-2314-13	hsa-mir-128-1	363.0	49.28015	N
TCGA-KO-8408-01A-11R-2314-13	hsa-mir-128-2	247.0	33.532223	N
TCGA-KO-8408-01A-11R-2314-13	hsa-mir-1280	0.0	0.0	N
TCGA-KO-8408-01A-11R-2314-13	hsa-mir-1281	0.0	0.0	N
TCGA-KO-8408-01A-11R-2314-13	hsa-mir-1282	0.0	0.0	N
TCGA-KO-8408-01A-11R-2314-13	hsa-mir-1283-1	1.0	0.135758	N
TCGA-KO-8408-01A-11R-2314-13	hsa-mir-1283-2	1.0	0.135758	N
TCGA-KO-8408-01A-11R-2314-13	hsa-mir-1284	3.0	0.407274	N
TCGA-KO-8408-01A-11R-2314-13	hsa-mir-1285-1	0.0	0.0	N
TCGA-KO-8408-01A-11R-2314-13	hsa-mir-1285-2	0.0	0.0	N
TCGA-KO-8408-01A-11R-2314-13	hsa-mir-1286	0.0	0.0	N
TCGA-KO-8408-01A-11R-2314-13	hsa-mir-1287	45.0	6.10911	N
TCGA-KO-8408-01A-11R-2314-13	hsa-mir-1288	1.0	0.135758	N
TCGA-KO-8408-01A-11R-2314-13	hsa-mir-1289-1	0.0	0.0	N
TCGA-KO-8408-01A-11R-2314-13	hsa-mir-1289-2	0.0	0.0	N
TCGA-KO-8408-01A-11R-2314-13	hsa-mir-129-1	532.0	72.22325	N
TCGA-KO-8408-01A-11R-2314-13	hsa-mir-129-2	470.0	63.806255	N
TCGA-KO-8408-01A-11R-2314-13	hsa-mir-1290	0.0	0.0	N
TCGA-KO-8408-01A-11R-2314-13	hsa-mir-1291	3.0	0.407274	N
TCGA-KO-8408-01A-11R-2314-13	hsa-mir-1292	0.0	0.0	N
TCGA-KO-8408-01A-11R-2314-13	hsa-mir-1293	3.0	0.407274	N
TCGA-KO-8408-01A-11R-2314-13	hsa-mir-1294	1.0	0.135758	N
TCGA-KO-8408-01A-11R-2314-13	hsa-mir-1295	0.0	0.0	N
TCGA-KO-8408-01A-11R-2314-13	hsa-mir-1296	35.0	4.75153	N
TCGA-KO-8408-01A-11R-2314-13	hsa-mir-1297	0.0	0.0	N
TCGA-KO-8408-01A-11R-2314-13	hsa-mir-1298	0.0	0.0	N
TCGA-KO-8408-01A-11R-2314-13	hsa-mir-1299	0.0	0.0	N
TCGA-KO-8408-01A-11R-2314-13	hsa-mir-1301	21.0	2.850918	N
TCGA-KO-8408-01A-11R-2314-13	hsa-mir-1302-1	0.0	0.0	N
TCGA-KO-8408-01A-11R-2314-13	hsa-mir-1302-10	0.0	0.0	N
TCGA-KO-8408-01A-11R-2314-13	hsa-mir-1302-11	0.0	0.0	N
TCGA-KO-8408-01A-11R-2314-13	hsa-mir-1302-2	0.0	0.0	N
TCGA-KO-8408-01A-11R-2314-13	hsa-mir-1302-3	0.0	0.0	N
TCGA-KO-8408-01A-11R-2314-13	hsa-mir-1302-4	0.0	0.0	N
TCGA-KO-8408-01A-11R-2314-13	hsa-mir-1302-5	0.0	0.0	N
TCGA-KO-8408-01A-11R-2314-13	hsa-mir-1302-6	0.0	0.0	N
TCGA-KO-8408-01A-11R-2314-13	hsa-mir-1302-7	0.0	0.0	N
TCGA-KO-8408-01A-11R-2314-13	hsa-mir-1302-8	0.0	0.0	N
TCGA-KO-8408-01A-11R-2314-13	hsa-mir-1302-9	0.0	0.0	N
TCGA-KO-8408-01A-11R-2314-13	hsa-mir-1303	0.0	0.0	N
TCGA-KO-8408-01A-11R-2314-13	hsa-mir-1304	2.0	0.271516	N
TCGA-KO-8408-01A-11R-2314-13	hsa-mir-1305	0.0	0.0	N
TCGA-KO-8408-01A-11R-2314-13	hsa-mir-1306	40.0	5.43032	N
TCGA-KO-8408-01A-11R-2314-13	hsa-mir-1307	5227.0	709.607009	N
TCGA-KO-8408-01A-11R-2314-13	hsa-mir-130a	138.0	18.734602	N
TCGA-KO-8408-01A-11R-2314-13	hsa-mir-130b	24.0	3.258192	N
TCGA-KO-8408-01A-11R-2314-13	hsa-mir-132	345.0	46.836506	N
TCGA-KO-8408-01A-11R-2314-13	hsa-mir-1321	0.0	0.0	N
TCGA-KO-8408-01A-11R-2314-13	hsa-mir-1322	0.0	0.0	N
TCGA-KO-8408-01A-11R-2314-13	hsa-mir-1323	3.0	0.407274	N
TCGA-KO-8408-01A-11R-2314-13	hsa-mir-1324	0.0	0.0	N
TCGA-KO-8408-01A-11R-2314-13	hsa-mir-133a-1	61.0	8.281237	Y
TCGA-KO-8408-01A-11R-2314-13	hsa-mir-133a-2	3.0	0.407274	Y
TCGA-KO-8408-01A-11R-2314-13	hsa-mir-133b	8.0	1.086064	Y
TCGA-KO-8408-01A-11R-2314-13	hsa-mir-134	191.0	25.929776	N
TCGA-KO-8408-01A-11R-2314-13	hsa-mir-135a-1	34.0	4.615772	N
TCGA-KO-8408-01A-11R-2314-13	hsa-mir-135a-2	5.0	0.67879	N
TCGA-KO-8408-01A-11R-2314-13	hsa-mir-135b	4.0	0.543032	N
TCGA-KO-8408-01A-11R-2314-13	hsa-mir-136	75.0	10.181849	N
TCGA-KO-8408-01A-11R-2314-13	hsa-mir-137	1.0	0.135758	N
TCGA-KO-8408-01A-11R-2314-13	hsa-mir-138-1	0.0	0.0	N
TCGA-KO-8408-01A-11R-2314-13	hsa-mir-138-2	0.0	0.0	N
TCGA-KO-8408-01A-11R-2314-13	hsa-mir-139	441.0	59.869273	N
TCGA-KO-8408-01A-11R-2314-13	hsa-mir-140	6735.0	914.330057	N
TCGA-KO-8408-01A-11R-2314-13	hsa-mir-141	573.0	77.789328	N
TCGA-KO-8408-01A-11R-2314-13	hsa-mir-142	2426.0	329.348882	N
TCGA-KO-8408-01A-11R-2314-13	hsa-mir-143	536436.0	72825.472652	N
TCGA-KO-8408-01A-11R-2314-13	hsa-mir-144	1403.0	190.468459	N
TCGA-KO-8408-01A-11R-2314-13	hsa-mir-145	6274.0	851.745624	N
TCGA-KO-8408-01A-11R-2314-13	hsa-mir-1468	122.0	16.562475	N
TCGA-KO-8408-01A-11R-2314-13	hsa-mir-1469	0.0	0.0	N
TCGA-KO-8408-01A-11R-2314-13	hsa-mir-146a	44.0	5.973352	N
TCGA-KO-8408-01A-11R-2314-13	hsa-mir-146b	632.0	85.799049	N
TCGA-KO-8408-01A-11R-2314-13	hsa-mir-147	0.0	0.0	N
TCGA-KO-8408-01A-11R-2314-13	hsa-mir-1470	0.0	0.0	N
TCGA-KO-8408-01A-11R-2314-13	hsa-mir-1471	0.0	0.0	N
TCGA-KO-8408-01A-11R-2314-13	hsa-mir-147b	1.0	0.135758	N
TCGA-KO-8408-01A-11R-2314-13	hsa-mir-148a	165393.0	22453.421095	N
TCGA-KO-8408-01A-11R-2314-13	hsa-mir-148b	682.0	92.586949	N
TCGA-KO-8408-01A-11R-2314-13	hsa-mir-149	286.0	38.826785	N
TCGA-KO-8408-01A-11R-2314-13	hsa-mir-150	633.0	85.934807	N
TCGA-KO-8408-01A-11R-2314-13	hsa-mir-151	16600.0	2253.582619	N
TCGA-KO-8408-01A-11R-2314-13	hsa-mir-152	1039.0	141.052551	N
TCGA-KO-8408-01A-11R-2314-13	hsa-mir-153-1	2.0	0.271516	N
TCGA-KO-8408-01A-11R-2314-13	hsa-mir-153-2	58.0	7.873963	N
TCGA-KO-8408-01A-11R-2314-13	hsa-mir-1537	0.0	0.0	N
TCGA-KO-8408-01A-11R-2314-13	hsa-mir-1538	0.0	0.0	N
TCGA-KO-8408-01A-11R-2314-13	hsa-mir-1539	0.0	0.0	N
TCGA-KO-8408-01A-11R-2314-13	hsa-mir-154	7.0	0.950306	N
TCGA-KO-8408-01A-11R-2314-13	hsa-mir-155	85.0	11.539429	N
TCGA-KO-8408-01A-11R-2314-13	hsa-mir-15a	563.0	76.431748	N
TCGA-KO-8408-01A-11R-2314-13	hsa-mir-15b	1214.0	164.810199	N
TCGA-KO-8408-01A-11R-2314-13	hsa-mir-16-1	1962.0	266.357175	N
TCGA-KO-8408-01A-11R-2314-13	hsa-mir-16-2	43.0	5.837594	N
TCGA-KO-8408-01A-11R-2314-13	hsa-mir-17	1354.0	183.816317	Y
TCGA-KO-8408-01A-11R-2314-13	hsa-mir-181a-1	4770.0	647.565608	N
TCGA-KO-8408-01A-11R-2314-13	hsa-mir-181a-2	3573.0	485.063295	N
TCGA-KO-8408-01A-11R-2314-13	hsa-mir-181b-1	759.0	103.040314	N
TCGA-KO-8408-01A-11R-2314-13	hsa-mir-181b-2	12.0	1.629096	N
TCGA-KO-8408-01A-11R-2314-13	hsa-mir-181c	164.0	22.26431	N
TCGA-KO-8408-01A-11R-2314-13	hsa-mir-181d	32.0	4.344256	N
TCGA-KO-8408-01A-11R-2314-13	hsa-mir-182	306314.0	41584.572679	N
TCGA-KO-8408-01A-11R-2314-13	hsa-mir-1825	0.0	0.0	N
TCGA-KO-8408-01A-11R-2314-13	hsa-mir-1827	0.0	0.0	N
TCGA-KO-8408-01A-11R-2314-13	hsa-mir-183	96753.0	13134.992721	N
TCGA-KO-8408-01A-11R-2314-13	hsa-mir-184	7.0	0.950306	N
TCGA-KO-8408-01A-11R-2314-13	hsa-mir-185	791.0	107.384569	N
TCGA-KO-8408-01A-11R-2314-13	hsa-mir-186	676.0	91.772401	N
TCGA-KO-8408-01A-11R-2314-13	hsa-mir-187	3619.0	491.308163	N
TCGA-KO-8408-01A-11R-2314-13	hsa-mir-188	64.0	8.688511	N
TCGA-KO-8408-01A-11R-2314-13	hsa-mir-18a	8.0	1.086064	N
TCGA-KO-8408-01A-11R-2314-13	hsa-mir-18b	0.0	0.0	N
TCGA-KO-8408-01A-11R-2314-13	hsa-mir-190	11.0	1.493338	N
TCGA-KO-8408-01A-11R-2314-13	hsa-mir-1908	0.0	0.0	N
TCGA-KO-8408-01A-11R-2314-13	hsa-mir-1909	0.0	0.0	N
TCGA-KO-8408-01A-11R-2314-13	hsa-mir-190b	0.0	0.0	N
TCGA-KO-8408-01A-11R-2314-13	hsa-mir-191	3701.0	502.440318	N
TCGA-KO-8408-01A-11R-2314-13	hsa-mir-1910	0.0	0.0	N
TCGA-KO-8408-01A-11R-2314-13	hsa-mir-1911	0.0	0.0	N
TCGA-KO-8408-01A-11R-2314-13	hsa-mir-1912	0.0	0.0	N
TCGA-KO-8408-01A-11R-2314-13	hsa-mir-1913	0.0	0.0	N
TCGA-KO-8408-01A-11R-2314-13	hsa-mir-1914	0.0	0.0	N
TCGA-KO-8408-01A-11R-2314-13	hsa-mir-1915	0.0	0.0	N
TCGA-KO-8408-01A-11R-2314-13	hsa-mir-192	1727.0	234.454047	Y
TCGA-KO-8408-01A-11R-2314-13	hsa-mir-193a	614.0	83.355405	N
TCGA-KO-8408-01A-11R-2314-13	hsa-mir-193b	118.0	16.019443	N
TCGA-KO-8408-01A-11R-2314-13	hsa-mir-194-1	428.0	58.104419	N
TCGA-KO-8408-01A-11R-2314-13	hsa-mir-194-2	415.0	56.339565	N
TCGA-KO-8408-01A-11R-2314-13	hsa-mir-195	163.0	22.128552	N
TCGA-KO-8408-01A-11R-2314-13	hsa-mir-196a-1	719.0	97.609994	N
TCGA-KO-8408-01A-11R-2314-13	hsa-mir-196a-2	89.0	12.082461	N
TCGA-KO-8408-01A-11R-2314-13	hsa-mir-196b	2599.0	352.835014	N
TCGA-KO-8408-01A-11R-2314-13	hsa-mir-197	416.0	56.475323	N
TCGA-KO-8408-01A-11R-2314-13	hsa-mir-1972-1	0.0	0.0	N
TCGA-KO-8408-01A-11R-2314-13	hsa-mir-1972-2	0.0	0.0	N
TCGA-KO-8408-01A-11R-2314-13	hsa-mir-1973	0.0	0.0	N
TCGA-KO-8408-01A-11R-2314-13	hsa-mir-1976	41.0	5.566078	N
TCGA-KO-8408-01A-11R-2314-13	hsa-mir-198	0.0	0.0	N
TCGA-KO-8408-01A-11R-2314-13	hsa-mir-199a-1	2369.0	321.610676	Y
TCGA-KO-8408-01A-11R-2314-13	hsa-mir-199a-2	3942.0	535.157993	Y
TCGA-KO-8408-01A-11R-2314-13	hsa-mir-199b	5161.0	700.646982	Y
TCGA-KO-8408-01A-11R-2314-13	hsa-mir-19a	26.0	3.529708	N
TCGA-KO-8408-01A-11R-2314-13	hsa-mir-19b-1	19.0	2.579402	N
TCGA-KO-8408-01A-11R-2314-13	hsa-mir-19b-2	148.0	20.092182	N
TCGA-KO-8408-01A-11R-2314-13	hsa-mir-200a	3194.0	433.611017	N
TCGA-KO-8408-01A-11R-2314-13	hsa-mir-200b	2865.0	388.946639	N
TCGA-KO-8408-01A-11R-2314-13	hsa-mir-200c	1694.0	229.974034	N
TCGA-KO-8408-01A-11R-2314-13	hsa-mir-202	0.0	0.0	N
TCGA-KO-8408-01A-11R-2314-13	hsa-mir-203	973.0	132.092523	N
TCGA-KO-8408-01A-11R-2314-13	hsa-mir-204	24.0	3.258192	N
TCGA-KO-8408-01A-11R-2314-13	hsa-mir-205	0.0	0.0	N
TCGA-KO-8408-01A-11R-2314-13	hsa-mir-2052	0.0	0.0	N
TCGA-KO-8408-01A-11R-2314-13	hsa-mir-2053	0.0	0.0	N
TCGA-KO-8408-01A-11R-2314-13	hsa-mir-2054	0.0	0.0	N
TCGA-KO-8408-01A-11R-2314-13	hsa-mir-206	0.0	0.0	N
TCGA-KO-8408-01A-11R-2314-13	hsa-mir-208a	0.0	0.0	N
TCGA-KO-8408-01A-11R-2314-13	hsa-mir-208b	0.0	0.0	N
TCGA-KO-8408-01A-11R-2314-13	hsa-mir-20a	437.0	59.326241	N
TCGA-KO-8408-01A-11R-2314-13	hsa-mir-20b	98.0	13.304283	N
TCGA-KO-8408-01A-11R-2314-13	hsa-mir-21	227321.0	30860.641845	N
TCGA-KO-8408-01A-11R-2314-13	hsa-mir-210	6873.0	933.064659	N
TCGA-KO-8408-01A-11R-2314-13	hsa-mir-211	0.0	0.0	N
TCGA-KO-8408-01A-11R-2314-13	hsa-mir-2110	4.0	0.543032	N
TCGA-KO-8408-01A-11R-2314-13	hsa-mir-2113	0.0	0.0	N
TCGA-KO-8408-01A-11R-2314-13	hsa-mir-2114	13.0	1.764854	N
TCGA-KO-8408-01A-11R-2314-13	hsa-mir-2115	0.0	0.0	N
TCGA-KO-8408-01A-11R-2314-13	hsa-mir-2116	1.0	0.135758	N
TCGA-KO-8408-01A-11R-2314-13	hsa-mir-2117	0.0	0.0	N
TCGA-KO-8408-01A-11R-2314-13	hsa-mir-212	8.0	1.086064	N
TCGA-KO-8408-01A-11R-2314-13	hsa-mir-214	28.0	3.801224	N
TCGA-KO-8408-01A-11R-2314-13	hsa-mir-215	42.0	5.701836	Y
TCGA-KO-8408-01A-11R-2314-13	hsa-mir-216a	37.0	5.023046	N
TCGA-KO-8408-01A-11R-2314-13	hsa-mir-216b	0.0	0.0	N
TCGA-KO-8408-01A-11R-2314-13	hsa-mir-217	1103.0	149.741062	N
TCGA-KO-8408-01A-11R-2314-13	hsa-mir-218-1	30.0	4.07274	N
TCGA-KO-8408-01A-11R-2314-13	hsa-mir-218-2	1197.0	162.502313	N
TCGA-KO-8408-01A-11R-2314-13	hsa-mir-219-1	1.0	0.135758	N
TCGA-KO-8408-01A-11R-2314-13	hsa-mir-219-2	0.0	0.0	N
TCGA-KO-8408-01A-11R-2314-13	hsa-mir-22	1436823.0	195060.201201	N
TCGA-KO-8408-01A-11R-2314-13	hsa-mir-221	10998.0	1493.066364	N
TCGA-KO-8408-01A-11R-2314-13	hsa-mir-222	2230.0	302.740316	N
TCGA-KO-8408-01A-11R-2314-13	hsa-mir-223	182.0	24.707954	N
TCGA-KO-8408-01A-11R-2314-13	hsa-mir-224	30.0	4.07274	N
TCGA-KO-8408-01A-11R-2314-13	hsa-mir-2276	0.0	0.0	N
TCGA-KO-8408-01A-11R-2314-13	hsa-mir-2277	1.0	0.135758	N
TCGA-KO-8408-01A-11R-2314-13	hsa-mir-2278	0.0	0.0	N
TCGA-KO-8408-01A-11R-2314-13	hsa-mir-2355	104.0	14.118831	N
TCGA-KO-8408-01A-11R-2314-13	hsa-mir-23a	9698.0	1316.580978	Y
TCGA-KO-8408-01A-11R-2314-13	hsa-mir-23b	5169.0	701.733046	Y
TCGA-KO-8408-01A-11R-2314-13	hsa-mir-23c	0.0	0.0	N
TCGA-KO-8408-01A-11R-2314-13	hsa-mir-24-1	78.0	10.589123	N
TCGA-KO-8408-01A-11R-2314-13	hsa-mir-24-2	3680.0	499.5894	N
TCGA-KO-8408-01A-11R-2314-13	hsa-mir-25	17074.0	2317.931906	N
TCGA-KO-8408-01A-11R-2314-13	hsa-mir-26a-1	22.0	2.986676	N
TCGA-KO-8408-01A-11R-2314-13	hsa-mir-26a-2	6744.0	915.551879	N
TCGA-KO-8408-01A-11R-2314-13	hsa-mir-26b	896.0	121.639158	N
TCGA-KO-8408-01A-11R-2314-13	hsa-mir-27a	1868.0	253.595924	Y
TCGA-KO-8408-01A-11R-2314-13	hsa-mir-27b	5185.0	703.905174	Y
TCGA-KO-8408-01A-11R-2314-13	hsa-mir-28	13228.0	1795.80668	N
TCGA-KO-8408-01A-11R-2314-13	hsa-mir-2861	0.0	0.0	N
TCGA-KO-8408-01A-11R-2314-13	hsa-mir-2909	0.0	0.0	N
TCGA-KO-8408-01A-11R-2314-13	hsa-mir-296	33.0	4.480014	N
TCGA-KO-8408-01A-11R-2314-13	hsa-mir-297	0.0	0.0	N
TCGA-KO-8408-01A-11R-2314-13	hsa-mir-298	0.0	0.0	N
TCGA-KO-8408-01A-11R-2314-13	hsa-mir-299	2.0	0.271516	N
TCGA-KO-8408-01A-11R-2314-13	hsa-mir-29a	95025.0	12900.402916	N
TCGA-KO-8408-01A-11R-2314-13	hsa-mir-29b-1	4907.0	666.164453	Y
TCGA-KO-8408-01A-11R-2314-13	hsa-mir-29b-2	4775.0	648.244398	Y
TCGA-KO-8408-01A-11R-2314-13	hsa-mir-29c	8710.0	1182.452085	Y
TCGA-KO-8408-01A-11R-2314-13	hsa-mir-300	0.0	0.0	N
TCGA-KO-8408-01A-11R-2314-13	hsa-mir-301a	20.0	2.71516	N
TCGA-KO-8408-01A-11R-2314-13	hsa-mir-301b	0.0	0.0	N
TCGA-KO-8408-01A-11R-2314-13	hsa-mir-302a	0.0	0.0	N
TCGA-KO-8408-01A-11R-2314-13	hsa-mir-302b	0.0	0.0	N
TCGA-KO-8408-01A-11R-2314-13	hsa-mir-302c	0.0	0.0	N
TCGA-KO-8408-01A-11R-2314-13	hsa-mir-302d	0.0	0.0	N
TCGA-KO-8408-01A-11R-2314-13	hsa-mir-302e	0.0	0.0	N
TCGA-KO-8408-01A-11R-2314-13	hsa-mir-302f	0.0	0.0	N
TCGA-KO-8408-01A-11R-2314-13	hsa-mir-3065	96.0	13.032767	N
TCGA-KO-8408-01A-11R-2314-13	hsa-mir-3074	4.0	0.543032	N
TCGA-KO-8408-01A-11R-2314-13	hsa-mir-30a	578052.0	78475.177127	Y
TCGA-KO-8408-01A-11R-2314-13	hsa-mir-30b	10684.0	1450.438356	Y
TCGA-KO-8408-01A-11R-2314-13	hsa-mir-30c-1	37.0	5.023046	N
TCGA-KO-8408-01A-11R-2314-13	hsa-mir-30c-2	8110.0	1100.997292	Y
TCGA-KO-8408-01A-11R-2314-13	hsa-mir-30d	196296.0	26648.750232	N
TCGA-KO-8408-01A-11R-2314-13	hsa-mir-30e	165501.0	22468.082957	Y
TCGA-KO-8408-01A-11R-2314-13	hsa-mir-31	2.0	0.271516	N
TCGA-KO-8408-01A-11R-2314-13	hsa-mir-3115	0.0	0.0	N
TCGA-KO-8408-01A-11R-2314-13	hsa-mir-3116-1	0.0	0.0	N
TCGA-KO-8408-01A-11R-2314-13	hsa-mir-3116-2	1.0	0.135758	N
TCGA-KO-8408-01A-11R-2314-13	hsa-mir-3117	5.0	0.67879	N
TCGA-KO-8408-01A-11R-2314-13	hsa-mir-3118-1	0.0	0.0	N
TCGA-KO-8408-01A-11R-2314-13	hsa-mir-3118-2	0.0	0.0	N
TCGA-KO-8408-01A-11R-2314-13	hsa-mir-3118-3	0.0	0.0	N
TCGA-KO-8408-01A-11R-2314-13	hsa-mir-3118-4	0.0	0.0	N
TCGA-KO-8408-01A-11R-2314-13	hsa-mir-3118-5	0.0	0.0	N
TCGA-KO-8408-01A-11R-2314-13	hsa-mir-3118-6	0.0	0.0	N
TCGA-KO-8408-01A-11R-2314-13	hsa-mir-3119-1	0.0	0.0	N
TCGA-KO-8408-01A-11R-2314-13	hsa-mir-3119-2	0.0	0.0	N
TCGA-KO-8408-01A-11R-2314-13	hsa-mir-3120	0.0	0.0	N
TCGA-KO-8408-01A-11R-2314-13	hsa-mir-3121	0.0	0.0	N
TCGA-KO-8408-01A-11R-2314-13	hsa-mir-3122	0.0	0.0	N
TCGA-KO-8408-01A-11R-2314-13	hsa-mir-3123	0.0	0.0	N
TCGA-KO-8408-01A-11R-2314-13	hsa-mir-3124	1.0	0.135758	N
TCGA-KO-8408-01A-11R-2314-13	hsa-mir-3125	0.0	0.0	N
TCGA-KO-8408-01A-11R-2314-13	hsa-mir-3126	0.0	0.0	N
TCGA-KO-8408-01A-11R-2314-13	hsa-mir-3127	51.0	6.923657	N
TCGA-KO-8408-01A-11R-2314-13	hsa-mir-3128	0.0	0.0	N
TCGA-KO-8408-01A-11R-2314-13	hsa-mir-3129	1.0	0.135758	N
TCGA-KO-8408-01A-11R-2314-13	hsa-mir-3130-1	11.0	1.493338	N
TCGA-KO-8408-01A-11R-2314-13	hsa-mir-3130-2	0.0	0.0	N
TCGA-KO-8408-01A-11R-2314-13	hsa-mir-3131	0.0	0.0	N
TCGA-KO-8408-01A-11R-2314-13	hsa-mir-3132	0.0	0.0	N
TCGA-KO-8408-01A-11R-2314-13	hsa-mir-3133	0.0	0.0	N
TCGA-KO-8408-01A-11R-2314-13	hsa-mir-3134	0.0	0.0	N
TCGA-KO-8408-01A-11R-2314-13	hsa-mir-3135	0.0	0.0	N
TCGA-KO-8408-01A-11R-2314-13	hsa-mir-3136	1.0	0.135758	N
TCGA-KO-8408-01A-11R-2314-13	hsa-mir-3137	0.0	0.0	N
TCGA-KO-8408-01A-11R-2314-13	hsa-mir-3138	0.0	0.0	N
TCGA-KO-8408-01A-11R-2314-13	hsa-mir-3139	0.0	0.0	N
TCGA-KO-8408-01A-11R-2314-13	hsa-mir-3140	0.0	0.0	N
TCGA-KO-8408-01A-11R-2314-13	hsa-mir-3141	0.0	0.0	N
TCGA-KO-8408-01A-11R-2314-13	hsa-mir-3142	0.0	0.0	N
TCGA-KO-8408-01A-11R-2314-13	hsa-mir-3143	0.0	0.0	N
TCGA-KO-8408-01A-11R-2314-13	hsa-mir-3144	0.0	0.0	N
TCGA-KO-8408-01A-11R-2314-13	hsa-mir-3145	0.0	0.0	N
TCGA-KO-8408-01A-11R-2314-13	hsa-mir-3146	0.0	0.0	N
TCGA-KO-8408-01A-11R-2314-13	hsa-mir-3147	0.0	0.0	N
TCGA-KO-8408-01A-11R-2314-13	hsa-mir-3148	0.0	0.0	N
TCGA-KO-8408-01A-11R-2314-13	hsa-mir-3149	0.0	0.0	N
TCGA-KO-8408-01A-11R-2314-13	hsa-mir-3150	0.0	0.0	N
TCGA-KO-8408-01A-11R-2314-13	hsa-mir-3150b	0.0	0.0	N
TCGA-KO-8408-01A-11R-2314-13	hsa-mir-3151	3.0	0.407274	N
TCGA-KO-8408-01A-11R-2314-13	hsa-mir-3152	6.0	0.814548	N
TCGA-KO-8408-01A-11R-2314-13	hsa-mir-3153	0.0	0.0	N
TCGA-KO-8408-01A-11R-2314-13	hsa-mir-3154	0.0	0.0	N
TCGA-KO-8408-01A-11R-2314-13	hsa-mir-3155	0.0	0.0	N
TCGA-KO-8408-01A-11R-2314-13	hsa-mir-3156-1	0.0	0.0	N
TCGA-KO-8408-01A-11R-2314-13	hsa-mir-3156-2	0.0	0.0	N
TCGA-KO-8408-01A-11R-2314-13	hsa-mir-3156-3	0.0	0.0	N
TCGA-KO-8408-01A-11R-2314-13	hsa-mir-3157	0.0	0.0	N
TCGA-KO-8408-01A-11R-2314-13	hsa-mir-3158-1	0.0	0.0	N
TCGA-KO-8408-01A-11R-2314-13	hsa-mir-3158-2	0.0	0.0	N
TCGA-KO-8408-01A-11R-2314-13	hsa-mir-3159	0.0	0.0	N
TCGA-KO-8408-01A-11R-2314-13	hsa-mir-3160-1	0.0	0.0	N
TCGA-KO-8408-01A-11R-2314-13	hsa-mir-3160-2	0.0	0.0	N
TCGA-KO-8408-01A-11R-2314-13	hsa-mir-3161	0.0	0.0	N
TCGA-KO-8408-01A-11R-2314-13	hsa-mir-3162	0.0	0.0	N
TCGA-KO-8408-01A-11R-2314-13	hsa-mir-3163	0.0	0.0	N
TCGA-KO-8408-01A-11R-2314-13	hsa-mir-3164	0.0	0.0	N
TCGA-KO-8408-01A-11R-2314-13	hsa-mir-3165	0.0	0.0	N
TCGA-KO-8408-01A-11R-2314-13	hsa-mir-3166	2.0	0.271516	N
TCGA-KO-8408-01A-11R-2314-13	hsa-mir-3167	0.0	0.0	N
TCGA-KO-8408-01A-11R-2314-13	hsa-mir-3168	0.0	0.0	N
TCGA-KO-8408-01A-11R-2314-13	hsa-mir-3169	0.0	0.0	N
TCGA-KO-8408-01A-11R-2314-13	hsa-mir-3170	2.0	0.271516	N
TCGA-KO-8408-01A-11R-2314-13	hsa-mir-3171	0.0	0.0	N
TCGA-KO-8408-01A-11R-2314-13	hsa-mir-3173	1.0	0.135758	N
TCGA-KO-8408-01A-11R-2314-13	hsa-mir-3174	0.0	0.0	N
TCGA-KO-8408-01A-11R-2314-13	hsa-mir-3175	0.0	0.0	N
TCGA-KO-8408-01A-11R-2314-13	hsa-mir-3176	0.0	0.0	N
TCGA-KO-8408-01A-11R-2314-13	hsa-mir-3177	0.0	0.0	N
TCGA-KO-8408-01A-11R-2314-13	hsa-mir-3178	0.0	0.0	N
TCGA-KO-8408-01A-11R-2314-13	hsa-mir-3179-1	0.0	0.0	N
TCGA-KO-8408-01A-11R-2314-13	hsa-mir-3179-2	0.0	0.0	N
TCGA-KO-8408-01A-11R-2314-13	hsa-mir-3179-3	0.0	0.0	N
TCGA-KO-8408-01A-11R-2314-13	hsa-mir-3180-1	0.0	0.0	N
TCGA-KO-8408-01A-11R-2314-13	hsa-mir-3180-2	0.0	0.0	N
TCGA-KO-8408-01A-11R-2314-13	hsa-mir-3180-3	0.0	0.0	N
TCGA-KO-8408-01A-11R-2314-13	hsa-mir-3180-4	0.0	0.0	N
TCGA-KO-8408-01A-11R-2314-13	hsa-mir-3180-5	0.0	0.0	N
TCGA-KO-8408-01A-11R-2314-13	hsa-mir-3181	0.0	0.0	N
TCGA-KO-8408-01A-11R-2314-13	hsa-mir-3182	0.0	0.0	N
TCGA-KO-8408-01A-11R-2314-13	hsa-mir-3183	0.0	0.0	N
TCGA-KO-8408-01A-11R-2314-13	hsa-mir-3184	0.0	0.0	N
TCGA-KO-8408-01A-11R-2314-13	hsa-mir-3185	0.0	0.0	N
TCGA-KO-8408-01A-11R-2314-13	hsa-mir-3186	0.0	0.0	N
TCGA-KO-8408-01A-11R-2314-13	hsa-mir-3187	0.0	0.0	N
TCGA-KO-8408-01A-11R-2314-13	hsa-mir-3188	0.0	0.0	N
TCGA-KO-8408-01A-11R-2314-13	hsa-mir-3189	0.0	0.0	N
TCGA-KO-8408-01A-11R-2314-13	hsa-mir-3190	2.0	0.271516	N
TCGA-KO-8408-01A-11R-2314-13	hsa-mir-3191	5.0	0.67879	N
TCGA-KO-8408-01A-11R-2314-13	hsa-mir-3192	0.0	0.0	N
TCGA-KO-8408-01A-11R-2314-13	hsa-mir-3193	1.0	0.135758	N
TCGA-KO-8408-01A-11R-2314-13	hsa-mir-3194	2.0	0.271516	N
TCGA-KO-8408-01A-11R-2314-13	hsa-mir-3195	0.0	0.0	N
TCGA-KO-8408-01A-11R-2314-13	hsa-mir-3196	0.0	0.0	N
TCGA-KO-8408-01A-11R-2314-13	hsa-mir-3197	1.0	0.135758	N
TCGA-KO-8408-01A-11R-2314-13	hsa-mir-3198	0.0	0.0	N
TCGA-KO-8408-01A-11R-2314-13	hsa-mir-3199-1	1.0	0.135758	N
TCGA-KO-8408-01A-11R-2314-13	hsa-mir-3199-2	7.0	0.950306	N
TCGA-KO-8408-01A-11R-2314-13	hsa-mir-32	61.0	8.281237	N
TCGA-KO-8408-01A-11R-2314-13	hsa-mir-3200	22.0	2.986676	N
TCGA-KO-8408-01A-11R-2314-13	hsa-mir-3201	0.0	0.0	N
TCGA-KO-8408-01A-11R-2314-13	hsa-mir-3202-1	0.0	0.0	N
TCGA-KO-8408-01A-11R-2314-13	hsa-mir-3202-2	0.0	0.0	N
TCGA-KO-8408-01A-11R-2314-13	hsa-mir-320a	1025.0	139.151939	Y
TCGA-KO-8408-01A-11R-2314-13	hsa-mir-320b-1	0.0	0.0	N
TCGA-KO-8408-01A-11R-2314-13	hsa-mir-320b-2	4.0	0.543032	Y
TCGA-KO-8408-01A-11R-2314-13	hsa-mir-320c-1	1.0	0.135758	N
TCGA-KO-8408-01A-11R-2314-13	hsa-mir-320c-2	1.0	0.135758	N
TCGA-KO-8408-01A-11R-2314-13	hsa-mir-320d-1	0.0	0.0	N
TCGA-KO-8408-01A-11R-2314-13	hsa-mir-320d-2	0.0	0.0	N
TCGA-KO-8408-01A-11R-2314-13	hsa-mir-320e	1.0	0.135758	N
TCGA-KO-8408-01A-11R-2314-13	hsa-mir-323	4.0	0.543032	N
TCGA-KO-8408-01A-11R-2314-13	hsa-mir-323b	9.0	1.221822	N
TCGA-KO-8408-01A-11R-2314-13	hsa-mir-324	150.0	20.363698	N
TCGA-KO-8408-01A-11R-2314-13	hsa-mir-325	0.0	0.0	N
TCGA-KO-8408-01A-11R-2314-13	hsa-mir-326	3.0	0.407274	N
TCGA-KO-8408-01A-11R-2314-13	hsa-mir-328	253.0	34.346771	N
TCGA-KO-8408-01A-11R-2314-13	hsa-mir-329-1	1.0	0.135758	N
TCGA-KO-8408-01A-11R-2314-13	hsa-mir-329-2	0.0	0.0	N
TCGA-KO-8408-01A-11R-2314-13	hsa-mir-330	25.0	3.39395	N
TCGA-KO-8408-01A-11R-2314-13	hsa-mir-331	167.0	22.671584	N
TCGA-KO-8408-01A-11R-2314-13	hsa-mir-335	69.0	9.367301	N
TCGA-KO-8408-01A-11R-2314-13	hsa-mir-337	29.0	3.936982	N
TCGA-KO-8408-01A-11R-2314-13	hsa-mir-338	1080.0	146.618628	N
TCGA-KO-8408-01A-11R-2314-13	hsa-mir-339	120.0	16.290959	N
TCGA-KO-8408-01A-11R-2314-13	hsa-mir-33a	249.0	33.803739	N
TCGA-KO-8408-01A-11R-2314-13	hsa-mir-33b	14.0	1.900612	N
TCGA-KO-8408-01A-11R-2314-13	hsa-mir-340	101.0	13.711557	N
TCGA-KO-8408-01A-11R-2314-13	hsa-mir-342	234.0	31.767369	N
TCGA-KO-8408-01A-11R-2314-13	hsa-mir-345	66.0	8.960027	N
TCGA-KO-8408-01A-11R-2314-13	hsa-mir-346	0.0	0.0	N
TCGA-KO-8408-01A-11R-2314-13	hsa-mir-34a	217.0	29.459484	N
TCGA-KO-8408-01A-11R-2314-13	hsa-mir-34b	5.0	0.67879	N
TCGA-KO-8408-01A-11R-2314-13	hsa-mir-34c	7.0	0.950306	N
TCGA-KO-8408-01A-11R-2314-13	hsa-mir-3605	7.0	0.950306	N
TCGA-KO-8408-01A-11R-2314-13	hsa-mir-3606	0.0	0.0	N
TCGA-KO-8408-01A-11R-2314-13	hsa-mir-3607	293.0	39.777091	N
TCGA-KO-8408-01A-11R-2314-13	hsa-mir-3609	0.0	0.0	N
TCGA-KO-8408-01A-11R-2314-13	hsa-mir-361	2146.0	291.336645	N
TCGA-KO-8408-01A-11R-2314-13	hsa-mir-3610	0.0	0.0	N
TCGA-KO-8408-01A-11R-2314-13	hsa-mir-3611	0.0	0.0	N
TCGA-KO-8408-01A-11R-2314-13	hsa-mir-3612	0.0	0.0	N
TCGA-KO-8408-01A-11R-2314-13	hsa-mir-3613	19.0	2.579402	N
TCGA-KO-8408-01A-11R-2314-13	hsa-mir-3614	1.0	0.135758	N
TCGA-KO-8408-01A-11R-2314-13	hsa-mir-3615	13.0	1.764854	N
TCGA-KO-8408-01A-11R-2314-13	hsa-mir-3616	0.0	0.0	N
TCGA-KO-8408-01A-11R-2314-13	hsa-mir-3617	0.0	0.0	N
TCGA-KO-8408-01A-11R-2314-13	hsa-mir-3618	0.0	0.0	N
TCGA-KO-8408-01A-11R-2314-13	hsa-mir-3619	4.0	0.543032	N
TCGA-KO-8408-01A-11R-2314-13	hsa-mir-362	316.0	42.899525	N
TCGA-KO-8408-01A-11R-2314-13	hsa-mir-3620	0.0	0.0	N
TCGA-KO-8408-01A-11R-2314-13	hsa-mir-3621	0.0	0.0	N
TCGA-KO-8408-01A-11R-2314-13	hsa-mir-3622a	0.0	0.0	N
TCGA-KO-8408-01A-11R-2314-13	hsa-mir-3622b	0.0	0.0	N
TCGA-KO-8408-01A-11R-2314-13	hsa-mir-363	29.0	3.936982	N
TCGA-KO-8408-01A-11R-2314-13	hsa-mir-3646	0.0	0.0	N
TCGA-KO-8408-01A-11R-2314-13	hsa-mir-3647	24.0	3.258192	N
TCGA-KO-8408-01A-11R-2314-13	hsa-mir-3648	1.0	0.135758	N
TCGA-KO-8408-01A-11R-2314-13	hsa-mir-3649	0.0	0.0	N
TCGA-KO-8408-01A-11R-2314-13	hsa-mir-365-1	45.0	6.10911	N
TCGA-KO-8408-01A-11R-2314-13	hsa-mir-365-2	34.0	4.615772	N
TCGA-KO-8408-01A-11R-2314-13	hsa-mir-3650	0.0	0.0	N
TCGA-KO-8408-01A-11R-2314-13	hsa-mir-3651	0.0	0.0	N
TCGA-KO-8408-01A-11R-2314-13	hsa-mir-3652	3.0	0.407274	N
TCGA-KO-8408-01A-11R-2314-13	hsa-mir-3653	44.0	5.973352	N
TCGA-KO-8408-01A-11R-2314-13	hsa-mir-3654	0.0	0.0	N
TCGA-KO-8408-01A-11R-2314-13	hsa-mir-3655	0.0	0.0	N
TCGA-KO-8408-01A-11R-2314-13	hsa-mir-3656	0.0	0.0	N
TCGA-KO-8408-01A-11R-2314-13	hsa-mir-3657	0.0	0.0	N
TCGA-KO-8408-01A-11R-2314-13	hsa-mir-3658	0.0	0.0	N
TCGA-KO-8408-01A-11R-2314-13	hsa-mir-3659	0.0	0.0	N
TCGA-KO-8408-01A-11R-2314-13	hsa-mir-3660	0.0	0.0	N
TCGA-KO-8408-01A-11R-2314-13	hsa-mir-3661	0.0	0.0	N
TCGA-KO-8408-01A-11R-2314-13	hsa-mir-3662	0.0	0.0	N
TCGA-KO-8408-01A-11R-2314-13	hsa-mir-3663	0.0	0.0	N
TCGA-KO-8408-01A-11R-2314-13	hsa-mir-3664	1.0	0.135758	N
TCGA-KO-8408-01A-11R-2314-13	hsa-mir-3665	0.0	0.0	N
TCGA-KO-8408-01A-11R-2314-13	hsa-mir-3666	0.0	0.0	N
TCGA-KO-8408-01A-11R-2314-13	hsa-mir-3667	0.0	0.0	N
TCGA-KO-8408-01A-11R-2314-13	hsa-mir-3668	0.0	0.0	N
TCGA-KO-8408-01A-11R-2314-13	hsa-mir-3669	0.0	0.0	N
TCGA-KO-8408-01A-11R-2314-13	hsa-mir-367	0.0	0.0	N
TCGA-KO-8408-01A-11R-2314-13	hsa-mir-3670	0.0	0.0	N
TCGA-KO-8408-01A-11R-2314-13	hsa-mir-3671	0.0	0.0	N
TCGA-KO-8408-01A-11R-2314-13	hsa-mir-3672	0.0	0.0	N
TCGA-KO-8408-01A-11R-2314-13	hsa-mir-3673	0.0	0.0	N
TCGA-KO-8408-01A-11R-2314-13	hsa-mir-3674	0.0	0.0	N
TCGA-KO-8408-01A-11R-2314-13	hsa-mir-3675	0.0	0.0	N
TCGA-KO-8408-01A-11R-2314-13	hsa-mir-3676	6.0	0.814548	N
TCGA-KO-8408-01A-11R-2314-13	hsa-mir-3677	13.0	1.764854	N
TCGA-KO-8408-01A-11R-2314-13	hsa-mir-3678	1.0	0.135758	N
TCGA-KO-8408-01A-11R-2314-13	hsa-mir-3679	1.0	0.135758	N
TCGA-KO-8408-01A-11R-2314-13	hsa-mir-3680	1.0	0.135758	N
TCGA-KO-8408-01A-11R-2314-13	hsa-mir-3681	0.0	0.0	N
TCGA-KO-8408-01A-11R-2314-13	hsa-mir-3682	1.0	0.135758	N
TCGA-KO-8408-01A-11R-2314-13	hsa-mir-3683	0.0	0.0	N
TCGA-KO-8408-01A-11R-2314-13	hsa-mir-3684	3.0	0.407274	N
TCGA-KO-8408-01A-11R-2314-13	hsa-mir-3685	0.0	0.0	N
TCGA-KO-8408-01A-11R-2314-13	hsa-mir-3686	0.0	0.0	N
TCGA-KO-8408-01A-11R-2314-13	hsa-mir-3687	0.0	0.0	N
TCGA-KO-8408-01A-11R-2314-13	hsa-mir-3688	0.0	0.0	N
TCGA-KO-8408-01A-11R-2314-13	hsa-mir-3689a	0.0	0.0	N
TCGA-KO-8408-01A-11R-2314-13	hsa-mir-3689b	0.0	0.0	N
TCGA-KO-8408-01A-11R-2314-13	hsa-mir-369	9.0	1.221822	N
TCGA-KO-8408-01A-11R-2314-13	hsa-mir-3690	1.0	0.135758	N
TCGA-KO-8408-01A-11R-2314-13	hsa-mir-3691	0.0	0.0	N
TCGA-KO-8408-01A-11R-2314-13	hsa-mir-3692	0.0	0.0	N
TCGA-KO-8408-01A-11R-2314-13	hsa-mir-370	8.0	1.086064	N
TCGA-KO-8408-01A-11R-2314-13	hsa-mir-371	0.0	0.0	N
TCGA-KO-8408-01A-11R-2314-13	hsa-mir-3713	0.0	0.0	N
TCGA-KO-8408-01A-11R-2314-13	hsa-mir-3714	0.0	0.0	N
TCGA-KO-8408-01A-11R-2314-13	hsa-mir-372	0.0	0.0	N
TCGA-KO-8408-01A-11R-2314-13	hsa-mir-373	0.0	0.0	N
TCGA-KO-8408-01A-11R-2314-13	hsa-mir-374a	4085.0	554.571386	N
TCGA-KO-8408-01A-11R-2314-13	hsa-mir-374b	448.0	60.819579	N
TCGA-KO-8408-01A-11R-2314-13	hsa-mir-374c	0.0	0.0	N
TCGA-KO-8408-01A-11R-2314-13	hsa-mir-375	183.0	24.843712	N
TCGA-KO-8408-01A-11R-2314-13	hsa-mir-376a-1	1.0	0.135758	N
TCGA-KO-8408-01A-11R-2314-13	hsa-mir-376a-2	0.0	0.0	N
TCGA-KO-8408-01A-11R-2314-13	hsa-mir-376b	1.0	0.135758	N
TCGA-KO-8408-01A-11R-2314-13	hsa-mir-376c	5.0	0.67879	N
TCGA-KO-8408-01A-11R-2314-13	hsa-mir-377	2.0	0.271516	N
TCGA-KO-8408-01A-11R-2314-13	hsa-mir-378	1070.0	145.261048	N
TCGA-KO-8408-01A-11R-2314-13	hsa-mir-378b	0.0	0.0	N
TCGA-KO-8408-01A-11R-2314-13	hsa-mir-378c	29.0	3.936982	N
TCGA-KO-8408-01A-11R-2314-13	hsa-mir-379	492.0	66.792931	N
TCGA-KO-8408-01A-11R-2314-13	hsa-mir-380	0.0	0.0	N
TCGA-KO-8408-01A-11R-2314-13	hsa-mir-381	40.0	5.43032	N
TCGA-KO-8408-01A-11R-2314-13	hsa-mir-382	20.0	2.71516	N
TCGA-KO-8408-01A-11R-2314-13	hsa-mir-383	0.0	0.0	N
TCGA-KO-8408-01A-11R-2314-13	hsa-mir-384	0.0	0.0	N
TCGA-KO-8408-01A-11R-2314-13	hsa-mir-3907	0.0	0.0	N
TCGA-KO-8408-01A-11R-2314-13	hsa-mir-3908	0.0	0.0	N
TCGA-KO-8408-01A-11R-2314-13	hsa-mir-3909	3.0	0.407274	N
TCGA-KO-8408-01A-11R-2314-13	hsa-mir-3910-1	0.0	0.0	N
TCGA-KO-8408-01A-11R-2314-13	hsa-mir-3910-2	0.0	0.0	N
TCGA-KO-8408-01A-11R-2314-13	hsa-mir-3911	0.0	0.0	N
TCGA-KO-8408-01A-11R-2314-13	hsa-mir-3912	12.0	1.629096	N
TCGA-KO-8408-01A-11R-2314-13	hsa-mir-3913-1	11.0	1.493338	N
TCGA-KO-8408-01A-11R-2314-13	hsa-mir-3913-2	0.0	0.0	N
TCGA-KO-8408-01A-11R-2314-13	hsa-mir-3914-1	0.0	0.0	N
TCGA-KO-8408-01A-11R-2314-13	hsa-mir-3914-2	0.0	0.0	N
TCGA-KO-8408-01A-11R-2314-13	hsa-mir-3915	0.0	0.0	N
TCGA-KO-8408-01A-11R-2314-13	hsa-mir-3916	0.0	0.0	N
TCGA-KO-8408-01A-11R-2314-13	hsa-mir-3917	2.0	0.271516	N
TCGA-KO-8408-01A-11R-2314-13	hsa-mir-3918	1.0	0.135758	N
TCGA-KO-8408-01A-11R-2314-13	hsa-mir-3919	1.0	0.135758	N
TCGA-KO-8408-01A-11R-2314-13	hsa-mir-3920	0.0	0.0	N
TCGA-KO-8408-01A-11R-2314-13	hsa-mir-3921	2.0	0.271516	N
TCGA-KO-8408-01A-11R-2314-13	hsa-mir-3922	0.0	0.0	N
TCGA-KO-8408-01A-11R-2314-13	hsa-mir-3923	1.0	0.135758	N
TCGA-KO-8408-01A-11R-2314-13	hsa-mir-3924	0.0	0.0	N
TCGA-KO-8408-01A-11R-2314-13	hsa-mir-3925	0.0	0.0	N
TCGA-KO-8408-01A-11R-2314-13	hsa-mir-3926-1	2.0	0.271516	N
TCGA-KO-8408-01A-11R-2314-13	hsa-mir-3926-2	0.0	0.0	N
TCGA-KO-8408-01A-11R-2314-13	hsa-mir-3927	0.0	0.0	N
TCGA-KO-8408-01A-11R-2314-13	hsa-mir-3928	0.0	0.0	N
TCGA-KO-8408-01A-11R-2314-13	hsa-mir-3929	0.0	0.0	N
TCGA-KO-8408-01A-11R-2314-13	hsa-mir-3934	2.0	0.271516	N
TCGA-KO-8408-01A-11R-2314-13	hsa-mir-3935	0.0	0.0	N
TCGA-KO-8408-01A-11R-2314-13	hsa-mir-3936	0.0	0.0	N
TCGA-KO-8408-01A-11R-2314-13	hsa-mir-3937	0.0	0.0	N
TCGA-KO-8408-01A-11R-2314-13	hsa-mir-3938	0.0	0.0	N
TCGA-KO-8408-01A-11R-2314-13	hsa-mir-3939	0.0	0.0	N
TCGA-KO-8408-01A-11R-2314-13	hsa-mir-3940	2.0	0.271516	N
TCGA-KO-8408-01A-11R-2314-13	hsa-mir-3941	0.0	0.0	N
TCGA-KO-8408-01A-11R-2314-13	hsa-mir-3942	2.0	0.271516	N
TCGA-KO-8408-01A-11R-2314-13	hsa-mir-3943	0.0	0.0	N
TCGA-KO-8408-01A-11R-2314-13	hsa-mir-3944	0.0	0.0	N
TCGA-KO-8408-01A-11R-2314-13	hsa-mir-3945	0.0	0.0	N
TCGA-KO-8408-01A-11R-2314-13	hsa-mir-409	30.0	4.07274	N
TCGA-KO-8408-01A-11R-2314-13	hsa-mir-410	21.0	2.850918	N
TCGA-KO-8408-01A-11R-2314-13	hsa-mir-411	4.0	0.543032	N
TCGA-KO-8408-01A-11R-2314-13	hsa-mir-412	5.0	0.67879	N
TCGA-KO-8408-01A-11R-2314-13	hsa-mir-421	15.0	2.03637	N
TCGA-KO-8408-01A-11R-2314-13	hsa-mir-422a	0.0	0.0	N
TCGA-KO-8408-01A-11R-2314-13	hsa-mir-423	412.0	55.932292	N
TCGA-KO-8408-01A-11R-2314-13	hsa-mir-424	1371.0	186.124203	N
TCGA-KO-8408-01A-11R-2314-13	hsa-mir-425	655.0	88.921483	N
TCGA-KO-8408-01A-11R-2314-13	hsa-mir-4251	0.0	0.0	N
TCGA-KO-8408-01A-11R-2314-13	hsa-mir-4252	0.0	0.0	N
TCGA-KO-8408-01A-11R-2314-13	hsa-mir-4253	0.0	0.0	N
TCGA-KO-8408-01A-11R-2314-13	hsa-mir-4254	0.0	0.0	N
TCGA-KO-8408-01A-11R-2314-13	hsa-mir-4255	0.0	0.0	N
TCGA-KO-8408-01A-11R-2314-13	hsa-mir-4256	0.0	0.0	N
TCGA-KO-8408-01A-11R-2314-13	hsa-mir-4257	0.0	0.0	N
TCGA-KO-8408-01A-11R-2314-13	hsa-mir-4258	0.0	0.0	N
TCGA-KO-8408-01A-11R-2314-13	hsa-mir-4259	0.0	0.0	N
TCGA-KO-8408-01A-11R-2314-13	hsa-mir-4260	0.0	0.0	N
TCGA-KO-8408-01A-11R-2314-13	hsa-mir-4261	0.0	0.0	N
TCGA-KO-8408-01A-11R-2314-13	hsa-mir-4262	0.0	0.0	N
TCGA-KO-8408-01A-11R-2314-13	hsa-mir-4263	0.0	0.0	N
TCGA-KO-8408-01A-11R-2314-13	hsa-mir-4264	0.0	0.0	N
TCGA-KO-8408-01A-11R-2314-13	hsa-mir-4265	0.0	0.0	N
TCGA-KO-8408-01A-11R-2314-13	hsa-mir-4266	0.0	0.0	N
TCGA-KO-8408-01A-11R-2314-13	hsa-mir-4267	0.0	0.0	N
TCGA-KO-8408-01A-11R-2314-13	hsa-mir-4268	0.0	0.0	N
TCGA-KO-8408-01A-11R-2314-13	hsa-mir-4269	0.0	0.0	N
TCGA-KO-8408-01A-11R-2314-13	hsa-mir-4270	0.0	0.0	N
TCGA-KO-8408-01A-11R-2314-13	hsa-mir-4271	0.0	0.0	N
TCGA-KO-8408-01A-11R-2314-13	hsa-mir-4272	0.0	0.0	N
TCGA-KO-8408-01A-11R-2314-13	hsa-mir-4273	0.0	0.0	N
TCGA-KO-8408-01A-11R-2314-13	hsa-mir-4274	0.0	0.0	N
TCGA-KO-8408-01A-11R-2314-13	hsa-mir-4275	0.0	0.0	N
TCGA-KO-8408-01A-11R-2314-13	hsa-mir-4276	0.0	0.0	N
TCGA-KO-8408-01A-11R-2314-13	hsa-mir-4277	0.0	0.0	N
TCGA-KO-8408-01A-11R-2314-13	hsa-mir-4278	0.0	0.0	N
TCGA-KO-8408-01A-11R-2314-13	hsa-mir-4279	0.0	0.0	N
TCGA-KO-8408-01A-11R-2314-13	hsa-mir-4280	0.0	0.0	N
TCGA-KO-8408-01A-11R-2314-13	hsa-mir-4281	0.0	0.0	N
TCGA-KO-8408-01A-11R-2314-13	hsa-mir-4282	0.0	0.0	N
TCGA-KO-8408-01A-11R-2314-13	hsa-mir-4283-1	0.0	0.0	N
TCGA-KO-8408-01A-11R-2314-13	hsa-mir-4283-2	0.0	0.0	N
TCGA-KO-8408-01A-11R-2314-13	hsa-mir-4284	0.0	0.0	N
TCGA-KO-8408-01A-11R-2314-13	hsa-mir-4285	0.0	0.0	N
TCGA-KO-8408-01A-11R-2314-13	hsa-mir-4286	0.0	0.0	N
TCGA-KO-8408-01A-11R-2314-13	hsa-mir-4287	0.0	0.0	N
TCGA-KO-8408-01A-11R-2314-13	hsa-mir-4288	0.0	0.0	N
TCGA-KO-8408-01A-11R-2314-13	hsa-mir-4289	0.0	0.0	N
TCGA-KO-8408-01A-11R-2314-13	hsa-mir-429	414.0	56.203807	N
TCGA-KO-8408-01A-11R-2314-13	hsa-mir-4290	0.0	0.0	N
TCGA-KO-8408-01A-11R-2314-13	hsa-mir-4291	0.0	0.0	N
TCGA-KO-8408-01A-11R-2314-13	hsa-mir-4292	0.0	0.0	N
TCGA-KO-8408-01A-11R-2314-13	hsa-mir-4293	0.0	0.0	N
TCGA-KO-8408-01A-11R-2314-13	hsa-mir-4294	0.0	0.0	N
TCGA-KO-8408-01A-11R-2314-13	hsa-mir-4295	0.0	0.0	N
TCGA-KO-8408-01A-11R-2314-13	hsa-mir-4296	0.0	0.0	N
TCGA-KO-8408-01A-11R-2314-13	hsa-mir-4297	0.0	0.0	N
TCGA-KO-8408-01A-11R-2314-13	hsa-mir-4298	0.0	0.0	N
TCGA-KO-8408-01A-11R-2314-13	hsa-mir-4299	0.0	0.0	N
TCGA-KO-8408-01A-11R-2314-13	hsa-mir-4300	0.0	0.0	N
TCGA-KO-8408-01A-11R-2314-13	hsa-mir-4301	0.0	0.0	N
TCGA-KO-8408-01A-11R-2314-13	hsa-mir-4302	0.0	0.0	N
TCGA-KO-8408-01A-11R-2314-13	hsa-mir-4303	0.0	0.0	N
TCGA-KO-8408-01A-11R-2314-13	hsa-mir-4304	0.0	0.0	N
TCGA-KO-8408-01A-11R-2314-13	hsa-mir-4305	0.0	0.0	N
TCGA-KO-8408-01A-11R-2314-13	hsa-mir-4306	0.0	0.0	N
TCGA-KO-8408-01A-11R-2314-13	hsa-mir-4307	0.0	0.0	N
TCGA-KO-8408-01A-11R-2314-13	hsa-mir-4308	0.0	0.0	N
TCGA-KO-8408-01A-11R-2314-13	hsa-mir-4309	0.0	0.0	N
TCGA-KO-8408-01A-11R-2314-13	hsa-mir-431	9.0	1.221822	N
TCGA-KO-8408-01A-11R-2314-13	hsa-mir-4310	0.0	0.0	N
TCGA-KO-8408-01A-11R-2314-13	hsa-mir-4311	0.0	0.0	N
TCGA-KO-8408-01A-11R-2314-13	hsa-mir-4312	0.0	0.0	N
TCGA-KO-8408-01A-11R-2314-13	hsa-mir-4313	0.0	0.0	N
TCGA-KO-8408-01A-11R-2314-13	hsa-mir-4314	0.0	0.0	N
TCGA-KO-8408-01A-11R-2314-13	hsa-mir-4315-1	0.0	0.0	N
TCGA-KO-8408-01A-11R-2314-13	hsa-mir-4315-2	0.0	0.0	N
TCGA-KO-8408-01A-11R-2314-13	hsa-mir-4316	0.0	0.0	N
TCGA-KO-8408-01A-11R-2314-13	hsa-mir-4317	0.0	0.0	N
TCGA-KO-8408-01A-11R-2314-13	hsa-mir-4318	0.0	0.0	N
TCGA-KO-8408-01A-11R-2314-13	hsa-mir-4319	0.0	0.0	N
TCGA-KO-8408-01A-11R-2314-13	hsa-mir-432	7.0	0.950306	N
TCGA-KO-8408-01A-11R-2314-13	hsa-mir-4320	0.0	0.0	N
TCGA-KO-8408-01A-11R-2314-13	hsa-mir-4321	0.0	0.0	N
TCGA-KO-8408-01A-11R-2314-13	hsa-mir-4322	0.0	0.0	N
TCGA-KO-8408-01A-11R-2314-13	hsa-mir-4323	0.0	0.0	N
TCGA-KO-8408-01A-11R-2314-13	hsa-mir-4324	0.0	0.0	N
TCGA-KO-8408-01A-11R-2314-13	hsa-mir-4325	0.0	0.0	N
TCGA-KO-8408-01A-11R-2314-13	hsa-mir-4326	11.0	1.493338	N
TCGA-KO-8408-01A-11R-2314-13	hsa-mir-4327	0.0	0.0	N
TCGA-KO-8408-01A-11R-2314-13	hsa-mir-4328	0.0	0.0	N
TCGA-KO-8408-01A-11R-2314-13	hsa-mir-4329	0.0	0.0	N
TCGA-KO-8408-01A-11R-2314-13	hsa-mir-433	5.0	0.67879	N
TCGA-KO-8408-01A-11R-2314-13	hsa-mir-4330	0.0	0.0	N
TCGA-KO-8408-01A-11R-2314-13	hsa-mir-448	0.0	0.0	N
TCGA-KO-8408-01A-11R-2314-13	hsa-mir-449a	0.0	0.0	N
TCGA-KO-8408-01A-11R-2314-13	hsa-mir-449b	0.0	0.0	N
TCGA-KO-8408-01A-11R-2314-13	hsa-mir-449c	0.0	0.0	N
TCGA-KO-8408-01A-11R-2314-13	hsa-mir-450a-1	28.0	3.801224	N
TCGA-KO-8408-01A-11R-2314-13	hsa-mir-450a-2	21.0	2.850918	N
TCGA-KO-8408-01A-11R-2314-13	hsa-mir-450b	94.0	12.761251	N
TCGA-KO-8408-01A-11R-2314-13	hsa-mir-451	2208.0	299.75364	N
TCGA-KO-8408-01A-11R-2314-13	hsa-mir-452	135.0	18.327329	N
TCGA-KO-8408-01A-11R-2314-13	hsa-mir-454	16.0	2.172128	N
TCGA-KO-8408-01A-11R-2314-13	hsa-mir-455	300.0	40.727397	N
TCGA-KO-8408-01A-11R-2314-13	hsa-mir-466	3.0	0.407274	N
TCGA-KO-8408-01A-11R-2314-13	hsa-mir-483	6.0	0.814548	N
TCGA-KO-8408-01A-11R-2314-13	hsa-mir-484	127.0	17.241265	N
TCGA-KO-8408-01A-11R-2314-13	hsa-mir-485	1.0	0.135758	N
TCGA-KO-8408-01A-11R-2314-13	hsa-mir-486	1155.0	156.800477	N
TCGA-KO-8408-01A-11R-2314-13	hsa-mir-487a	1.0	0.135758	N
TCGA-KO-8408-01A-11R-2314-13	hsa-mir-487b	5.0	0.67879	N
TCGA-KO-8408-01A-11R-2314-13	hsa-mir-488	0.0	0.0	N
TCGA-KO-8408-01A-11R-2314-13	hsa-mir-489	1.0	0.135758	N
TCGA-KO-8408-01A-11R-2314-13	hsa-mir-490	0.0	0.0	N
TCGA-KO-8408-01A-11R-2314-13	hsa-mir-491	9.0	1.221822	N
TCGA-KO-8408-01A-11R-2314-13	hsa-mir-492	0.0	0.0	N
TCGA-KO-8408-01A-11R-2314-13	hsa-mir-493	11.0	1.493338	N
TCGA-KO-8408-01A-11R-2314-13	hsa-mir-494	0.0	0.0	N
TCGA-KO-8408-01A-11R-2314-13	hsa-mir-495	8.0	1.086064	N
TCGA-KO-8408-01A-11R-2314-13	hsa-mir-496	1.0	0.135758	N
TCGA-KO-8408-01A-11R-2314-13	hsa-mir-497	51.0	6.923657	N
TCGA-KO-8408-01A-11R-2314-13	hsa-mir-498	0.0	0.0	N
TCGA-KO-8408-01A-11R-2314-13	hsa-mir-499	1.0	0.135758	N
TCGA-KO-8408-01A-11R-2314-13	hsa-mir-500a	360.0	48.872876	Y
TCGA-KO-8408-01A-11R-2314-13	hsa-mir-500b	56.0	7.602447	Y
TCGA-KO-8408-01A-11R-2314-13	hsa-mir-501	595.0	80.776004	N
TCGA-KO-8408-01A-11R-2314-13	hsa-mir-502	154.0	20.90673	Y
TCGA-KO-8408-01A-11R-2314-13	hsa-mir-503	87.0	11.810945	N
TCGA-KO-8408-01A-11R-2314-13	hsa-mir-504	5.0	0.67879	N
TCGA-KO-8408-01A-11R-2314-13	hsa-mir-505	100.0	13.575799	N
TCGA-KO-8408-01A-11R-2314-13	hsa-mir-506	0.0	0.0	N
TCGA-KO-8408-01A-11R-2314-13	hsa-mir-507	1.0	0.135758	N
TCGA-KO-8408-01A-11R-2314-13	hsa-mir-508	307.0	41.677703	N
TCGA-KO-8408-01A-11R-2314-13	hsa-mir-509-1	28.0	3.801224	N
TCGA-KO-8408-01A-11R-2314-13	hsa-mir-509-2	25.0	3.39395	N
TCGA-KO-8408-01A-11R-2314-13	hsa-mir-509-3	37.0	5.023046	N
TCGA-KO-8408-01A-11R-2314-13	hsa-mir-510	0.0	0.0	N
TCGA-KO-8408-01A-11R-2314-13	hsa-mir-511-1	5.0	0.67879	N
TCGA-KO-8408-01A-11R-2314-13	hsa-mir-511-2	8.0	1.086064	N
TCGA-KO-8408-01A-11R-2314-13	hsa-mir-512-1	6.0	0.814548	N
TCGA-KO-8408-01A-11R-2314-13	hsa-mir-512-2	3.0	0.407274	N
TCGA-KO-8408-01A-11R-2314-13	hsa-mir-513a-1	0.0	0.0	N
TCGA-KO-8408-01A-11R-2314-13	hsa-mir-513a-2	0.0	0.0	N
TCGA-KO-8408-01A-11R-2314-13	hsa-mir-513b	0.0	0.0	N
TCGA-KO-8408-01A-11R-2314-13	hsa-mir-513c	3.0	0.407274	N
TCGA-KO-8408-01A-11R-2314-13	hsa-mir-514-1	57.0	7.738205	N
TCGA-KO-8408-01A-11R-2314-13	hsa-mir-514-2	59.0	8.009721	N
TCGA-KO-8408-01A-11R-2314-13	hsa-mir-514-3	79.0	10.724881	N
TCGA-KO-8408-01A-11R-2314-13	hsa-mir-514b	0.0	0.0	N
TCGA-KO-8408-01A-11R-2314-13	hsa-mir-515-1	0.0	0.0	N
TCGA-KO-8408-01A-11R-2314-13	hsa-mir-515-2	3.0	0.407274	N
TCGA-KO-8408-01A-11R-2314-13	hsa-mir-516a-1	1.0	0.135758	N
TCGA-KO-8408-01A-11R-2314-13	hsa-mir-516a-2	2.0	0.271516	N
TCGA-KO-8408-01A-11R-2314-13	hsa-mir-516b-1	1.0	0.135758	N
TCGA-KO-8408-01A-11R-2314-13	hsa-mir-516b-2	1.0	0.135758	N
TCGA-KO-8408-01A-11R-2314-13	hsa-mir-517a	17.0	2.307886	Y
TCGA-KO-8408-01A-11R-2314-13	hsa-mir-517b	17.0	2.307886	Y
TCGA-KO-8408-01A-11R-2314-13	hsa-mir-517c	1.0	0.135758	Y
TCGA-KO-8408-01A-11R-2314-13	hsa-mir-518a-1	1.0	0.135758	Y
TCGA-KO-8408-01A-11R-2314-13	hsa-mir-518a-2	1.0	0.135758	N
TCGA-KO-8408-01A-11R-2314-13	hsa-mir-518b	3.0	0.407274	N
TCGA-KO-8408-01A-11R-2314-13	hsa-mir-518c	3.0	0.407274	N
TCGA-KO-8408-01A-11R-2314-13	hsa-mir-518d	0.0	0.0	N
TCGA-KO-8408-01A-11R-2314-13	hsa-mir-518e	4.0	0.543032	N
TCGA-KO-8408-01A-11R-2314-13	hsa-mir-518f	1.0	0.135758	N
TCGA-KO-8408-01A-11R-2314-13	hsa-mir-519a-1	5.0	0.67879	N
TCGA-KO-8408-01A-11R-2314-13	hsa-mir-519a-2	4.0	0.543032	Y
TCGA-KO-8408-01A-11R-2314-13	hsa-mir-519b	0.0	0.0	N
TCGA-KO-8408-01A-11R-2314-13	hsa-mir-519c	0.0	0.0	N
TCGA-KO-8408-01A-11R-2314-13	hsa-mir-519d	3.0	0.407274	N
TCGA-KO-8408-01A-11R-2314-13	hsa-mir-519e	0.0	0.0	N
TCGA-KO-8408-01A-11R-2314-13	hsa-mir-520a	10.0	1.35758	N
TCGA-KO-8408-01A-11R-2314-13	hsa-mir-520b	1.0	0.135758	Y
TCGA-KO-8408-01A-11R-2314-13	hsa-mir-520c	1.0	0.135758	Y
TCGA-KO-8408-01A-11R-2314-13	hsa-mir-520d	2.0	0.271516	N
TCGA-KO-8408-01A-11R-2314-13	hsa-mir-520e	0.0	0.0	N
TCGA-KO-8408-01A-11R-2314-13	hsa-mir-520f	0.0	0.0	N
TCGA-KO-8408-01A-11R-2314-13	hsa-mir-520g	5.0	0.67879	Y
TCGA-KO-8408-01A-11R-2314-13	hsa-mir-520h	4.0	0.543032	Y
TCGA-KO-8408-01A-11R-2314-13	hsa-mir-521-1	1.0	0.135758	N
TCGA-KO-8408-01A-11R-2314-13	hsa-mir-521-2	0.0	0.0	N
TCGA-KO-8408-01A-11R-2314-13	hsa-mir-522	5.0	0.67879	Y
TCGA-KO-8408-01A-11R-2314-13	hsa-mir-523	0.0	0.0	N
TCGA-KO-8408-01A-11R-2314-13	hsa-mir-524	2.0	0.271516	N
TCGA-KO-8408-01A-11R-2314-13	hsa-mir-525	3.0	0.407274	N
TCGA-KO-8408-01A-11R-2314-13	hsa-mir-526a-1	0.0	0.0	N
TCGA-KO-8408-01A-11R-2314-13	hsa-mir-526a-2	0.0	0.0	N
TCGA-KO-8408-01A-11R-2314-13	hsa-mir-526b	16.0	2.172128	N
TCGA-KO-8408-01A-11R-2314-13	hsa-mir-527	1.0	0.135758	Y
TCGA-KO-8408-01A-11R-2314-13	hsa-mir-532	18580.0	2522.383438	N
TCGA-KO-8408-01A-11R-2314-13	hsa-mir-539	6.0	0.814548	N
TCGA-KO-8408-01A-11R-2314-13	hsa-mir-541	0.0	0.0	N
TCGA-KO-8408-01A-11R-2314-13	hsa-mir-542	1740.0	236.218901	N
TCGA-KO-8408-01A-11R-2314-13	hsa-mir-543	2.0	0.271516	N
TCGA-KO-8408-01A-11R-2314-13	hsa-mir-544	0.0	0.0	N
TCGA-KO-8408-01A-11R-2314-13	hsa-mir-544b	0.0	0.0	N
TCGA-KO-8408-01A-11R-2314-13	hsa-mir-545	2.0	0.271516	N
TCGA-KO-8408-01A-11R-2314-13	hsa-mir-548a-1	0.0	0.0	N
TCGA-KO-8408-01A-11R-2314-13	hsa-mir-548a-2	0.0	0.0	N
TCGA-KO-8408-01A-11R-2314-13	hsa-mir-548a-3	0.0	0.0	N
TCGA-KO-8408-01A-11R-2314-13	hsa-mir-548aa-1	0.0	0.0	N
TCGA-KO-8408-01A-11R-2314-13	hsa-mir-548aa-2	0.0	0.0	N
TCGA-KO-8408-01A-11R-2314-13	hsa-mir-548b	2.0	0.271516	N
TCGA-KO-8408-01A-11R-2314-13	hsa-mir-548c	0.0	0.0	N
TCGA-KO-8408-01A-11R-2314-13	hsa-mir-548d-1	0.0	0.0	N
TCGA-KO-8408-01A-11R-2314-13	hsa-mir-548d-2	0.0	0.0	N
TCGA-KO-8408-01A-11R-2314-13	hsa-mir-548e	1.0	0.135758	N
TCGA-KO-8408-01A-11R-2314-13	hsa-mir-548f-1	0.0	0.0	N
TCGA-KO-8408-01A-11R-2314-13	hsa-mir-548f-2	0.0	0.0	N
TCGA-KO-8408-01A-11R-2314-13	hsa-mir-548f-3	0.0	0.0	N
TCGA-KO-8408-01A-11R-2314-13	hsa-mir-548f-4	0.0	0.0	N
TCGA-KO-8408-01A-11R-2314-13	hsa-mir-548f-5	0.0	0.0	N
TCGA-KO-8408-01A-11R-2314-13	hsa-mir-548g	0.0	0.0	N
TCGA-KO-8408-01A-11R-2314-13	hsa-mir-548h-1	0.0	0.0	N
TCGA-KO-8408-01A-11R-2314-13	hsa-mir-548h-2	0.0	0.0	N
TCGA-KO-8408-01A-11R-2314-13	hsa-mir-548h-3	0.0	0.0	N
TCGA-KO-8408-01A-11R-2314-13	hsa-mir-548h-4	0.0	0.0	N
TCGA-KO-8408-01A-11R-2314-13	hsa-mir-548i-1	0.0	0.0	N
TCGA-KO-8408-01A-11R-2314-13	hsa-mir-548i-2	0.0	0.0	N
TCGA-KO-8408-01A-11R-2314-13	hsa-mir-548i-3	0.0	0.0	N
TCGA-KO-8408-01A-11R-2314-13	hsa-mir-548i-4	0.0	0.0	N
TCGA-KO-8408-01A-11R-2314-13	hsa-mir-548j	0.0	0.0	N
TCGA-KO-8408-01A-11R-2314-13	hsa-mir-548k	1.0	0.135758	N
TCGA-KO-8408-01A-11R-2314-13	hsa-mir-548l	0.0	0.0	N
TCGA-KO-8408-01A-11R-2314-13	hsa-mir-548m	0.0	0.0	N
TCGA-KO-8408-01A-11R-2314-13	hsa-mir-548n	0.0	0.0	N
TCGA-KO-8408-01A-11R-2314-13	hsa-mir-548o	1.0	0.135758	N
TCGA-KO-8408-01A-11R-2314-13	hsa-mir-548p	0.0	0.0	N
TCGA-KO-8408-01A-11R-2314-13	hsa-mir-548q	1.0	0.135758	N
TCGA-KO-8408-01A-11R-2314-13	hsa-mir-548s	5.0	0.67879	N
TCGA-KO-8408-01A-11R-2314-13	hsa-mir-548t	0.0	0.0	N
TCGA-KO-8408-01A-11R-2314-13	hsa-mir-548u	0.0	0.0	N
TCGA-KO-8408-01A-11R-2314-13	hsa-mir-548v	5.0	0.67879	N
TCGA-KO-8408-01A-11R-2314-13	hsa-mir-548w	0.0	0.0	N
TCGA-KO-8408-01A-11R-2314-13	hsa-mir-548x	0.0	0.0	N
TCGA-KO-8408-01A-11R-2314-13	hsa-mir-548y	0.0	0.0	N
TCGA-KO-8408-01A-11R-2314-13	hsa-mir-548z	0.0	0.0	N
TCGA-KO-8408-01A-11R-2314-13	hsa-mir-549	0.0	0.0	N
TCGA-KO-8408-01A-11R-2314-13	hsa-mir-550a-1	14.0	1.900612	N
TCGA-KO-8408-01A-11R-2314-13	hsa-mir-550a-2	11.0	1.493338	N
TCGA-KO-8408-01A-11R-2314-13	hsa-mir-550b-1	0.0	0.0	N
TCGA-KO-8408-01A-11R-2314-13	hsa-mir-550b-2	0.0	0.0	N
TCGA-KO-8408-01A-11R-2314-13	hsa-mir-551a	3.0	0.407274	N
TCGA-KO-8408-01A-11R-2314-13	hsa-mir-551b	9.0	1.221822	N
TCGA-KO-8408-01A-11R-2314-13	hsa-mir-552	1.0	0.135758	N
TCGA-KO-8408-01A-11R-2314-13	hsa-mir-553	0.0	0.0	N
TCGA-KO-8408-01A-11R-2314-13	hsa-mir-554	0.0	0.0	N
TCGA-KO-8408-01A-11R-2314-13	hsa-mir-555	0.0	0.0	N
TCGA-KO-8408-01A-11R-2314-13	hsa-mir-556	2.0	0.271516	N
TCGA-KO-8408-01A-11R-2314-13	hsa-mir-557	0.0	0.0	N
TCGA-KO-8408-01A-11R-2314-13	hsa-mir-558	0.0	0.0	N
TCGA-KO-8408-01A-11R-2314-13	hsa-mir-559	0.0	0.0	N
TCGA-KO-8408-01A-11R-2314-13	hsa-mir-561	9.0	1.221822	N
TCGA-KO-8408-01A-11R-2314-13	hsa-mir-562	0.0	0.0	N
TCGA-KO-8408-01A-11R-2314-13	hsa-mir-563	0.0	0.0	N
TCGA-KO-8408-01A-11R-2314-13	hsa-mir-564	0.0	0.0	N
TCGA-KO-8408-01A-11R-2314-13	hsa-mir-566	0.0	0.0	N
TCGA-KO-8408-01A-11R-2314-13	hsa-mir-567	0.0	0.0	N
TCGA-KO-8408-01A-11R-2314-13	hsa-mir-568	0.0	0.0	N
TCGA-KO-8408-01A-11R-2314-13	hsa-mir-569	0.0	0.0	N
TCGA-KO-8408-01A-11R-2314-13	hsa-mir-570	7.0	0.950306	N
TCGA-KO-8408-01A-11R-2314-13	hsa-mir-571	0.0	0.0	N
TCGA-KO-8408-01A-11R-2314-13	hsa-mir-572	0.0	0.0	N
TCGA-KO-8408-01A-11R-2314-13	hsa-mir-573	0.0	0.0	N
TCGA-KO-8408-01A-11R-2314-13	hsa-mir-574	222.0	30.138274	N
TCGA-KO-8408-01A-11R-2314-13	hsa-mir-575	0.0	0.0	N
TCGA-KO-8408-01A-11R-2314-13	hsa-mir-576	55.0	7.466689	N
TCGA-KO-8408-01A-11R-2314-13	hsa-mir-577	1036.0	140.645277	N
TCGA-KO-8408-01A-11R-2314-13	hsa-mir-578	0.0	0.0	N
TCGA-KO-8408-01A-11R-2314-13	hsa-mir-579	1.0	0.135758	N
TCGA-KO-8408-01A-11R-2314-13	hsa-mir-580	9.0	1.221822	N
TCGA-KO-8408-01A-11R-2314-13	hsa-mir-581	2.0	0.271516	N
TCGA-KO-8408-01A-11R-2314-13	hsa-mir-582	10496.0	1424.915854	N
TCGA-KO-8408-01A-11R-2314-13	hsa-mir-583	0.0	0.0	N
TCGA-KO-8408-01A-11R-2314-13	hsa-mir-584	146.0	19.820666	N
TCGA-KO-8408-01A-11R-2314-13	hsa-mir-585	2.0	0.271516	N
TCGA-KO-8408-01A-11R-2314-13	hsa-mir-586	0.0	0.0	N
TCGA-KO-8408-01A-11R-2314-13	hsa-mir-587	0.0	0.0	N
TCGA-KO-8408-01A-11R-2314-13	hsa-mir-588	0.0	0.0	N
TCGA-KO-8408-01A-11R-2314-13	hsa-mir-589	519.0	70.458396	N
TCGA-KO-8408-01A-11R-2314-13	hsa-mir-590	71.0	9.638817	N
TCGA-KO-8408-01A-11R-2314-13	hsa-mir-591	0.0	0.0	N
TCGA-KO-8408-01A-11R-2314-13	hsa-mir-592	10.0	1.35758	N
TCGA-KO-8408-01A-11R-2314-13	hsa-mir-593	0.0	0.0	N
TCGA-KO-8408-01A-11R-2314-13	hsa-mir-595	0.0	0.0	N
TCGA-KO-8408-01A-11R-2314-13	hsa-mir-596	0.0	0.0	N
TCGA-KO-8408-01A-11R-2314-13	hsa-mir-597	0.0	0.0	N
TCGA-KO-8408-01A-11R-2314-13	hsa-mir-598	623.0	84.577227	N
TCGA-KO-8408-01A-11R-2314-13	hsa-mir-599	0.0	0.0	N
TCGA-KO-8408-01A-11R-2314-13	hsa-mir-600	0.0	0.0	N
TCGA-KO-8408-01A-11R-2314-13	hsa-mir-601	0.0	0.0	N
TCGA-KO-8408-01A-11R-2314-13	hsa-mir-602	0.0	0.0	N
TCGA-KO-8408-01A-11R-2314-13	hsa-mir-603	0.0	0.0	N
TCGA-KO-8408-01A-11R-2314-13	hsa-mir-604	0.0	0.0	N
TCGA-KO-8408-01A-11R-2314-13	hsa-mir-605	3.0	0.407274	N
TCGA-KO-8408-01A-11R-2314-13	hsa-mir-606	0.0	0.0	N
TCGA-KO-8408-01A-11R-2314-13	hsa-mir-607	1.0	0.135758	N
TCGA-KO-8408-01A-11R-2314-13	hsa-mir-608	0.0	0.0	N
TCGA-KO-8408-01A-11R-2314-13	hsa-mir-609	0.0	0.0	N
TCGA-KO-8408-01A-11R-2314-13	hsa-mir-610	0.0	0.0	N
TCGA-KO-8408-01A-11R-2314-13	hsa-mir-611	0.0	0.0	N
TCGA-KO-8408-01A-11R-2314-13	hsa-mir-612	0.0	0.0	N
TCGA-KO-8408-01A-11R-2314-13	hsa-mir-613	0.0	0.0	N
TCGA-KO-8408-01A-11R-2314-13	hsa-mir-614	0.0	0.0	N
TCGA-KO-8408-01A-11R-2314-13	hsa-mir-615	24.0	3.258192	N
TCGA-KO-8408-01A-11R-2314-13	hsa-mir-616	50.0	6.787899	N
TCGA-KO-8408-01A-11R-2314-13	hsa-mir-617	0.0	0.0	N
TCGA-KO-8408-01A-11R-2314-13	hsa-mir-618	24.0	3.258192	N
TCGA-KO-8408-01A-11R-2314-13	hsa-mir-619	0.0	0.0	N
TCGA-KO-8408-01A-11R-2314-13	hsa-mir-620	0.0	0.0	N
TCGA-KO-8408-01A-11R-2314-13	hsa-mir-621	0.0	0.0	N
TCGA-KO-8408-01A-11R-2314-13	hsa-mir-622	0.0	0.0	N
TCGA-KO-8408-01A-11R-2314-13	hsa-mir-623	0.0	0.0	N
TCGA-KO-8408-01A-11R-2314-13	hsa-mir-624	7.0	0.950306	N
TCGA-KO-8408-01A-11R-2314-13	hsa-mir-625	434.0	58.918967	N
TCGA-KO-8408-01A-11R-2314-13	hsa-mir-626	0.0	0.0	N
TCGA-KO-8408-01A-11R-2314-13	hsa-mir-627	8.0	1.086064	N
TCGA-KO-8408-01A-11R-2314-13	hsa-mir-628	61.0	8.281237	N
TCGA-KO-8408-01A-11R-2314-13	hsa-mir-629	310.0	42.084977	N
TCGA-KO-8408-01A-11R-2314-13	hsa-mir-630	0.0	0.0	N
TCGA-KO-8408-01A-11R-2314-13	hsa-mir-631	0.0	0.0	N
TCGA-KO-8408-01A-11R-2314-13	hsa-mir-632	1.0	0.135758	N
TCGA-KO-8408-01A-11R-2314-13	hsa-mir-633	0.0	0.0	N
TCGA-KO-8408-01A-11R-2314-13	hsa-mir-634	0.0	0.0	N
TCGA-KO-8408-01A-11R-2314-13	hsa-mir-635	0.0	0.0	N
TCGA-KO-8408-01A-11R-2314-13	hsa-mir-636	1.0	0.135758	N
TCGA-KO-8408-01A-11R-2314-13	hsa-mir-637	0.0	0.0	N
TCGA-KO-8408-01A-11R-2314-13	hsa-mir-638	0.0	0.0	N
TCGA-KO-8408-01A-11R-2314-13	hsa-mir-639	2.0	0.271516	N
TCGA-KO-8408-01A-11R-2314-13	hsa-mir-640	0.0	0.0	N
TCGA-KO-8408-01A-11R-2314-13	hsa-mir-641	1.0	0.135758	N
TCGA-KO-8408-01A-11R-2314-13	hsa-mir-642a	16.0	2.172128	N
TCGA-KO-8408-01A-11R-2314-13	hsa-mir-642b	0.0	0.0	N
TCGA-KO-8408-01A-11R-2314-13	hsa-mir-643	6.0	0.814548	N
TCGA-KO-8408-01A-11R-2314-13	hsa-mir-644	0.0	0.0	N
TCGA-KO-8408-01A-11R-2314-13	hsa-mir-645	0.0	0.0	N
TCGA-KO-8408-01A-11R-2314-13	hsa-mir-646	0.0	0.0	N
TCGA-KO-8408-01A-11R-2314-13	hsa-mir-647	0.0	0.0	N
TCGA-KO-8408-01A-11R-2314-13	hsa-mir-648	0.0	0.0	N
TCGA-KO-8408-01A-11R-2314-13	hsa-mir-649	0.0	0.0	N
TCGA-KO-8408-01A-11R-2314-13	hsa-mir-650	0.0	0.0	N
TCGA-KO-8408-01A-11R-2314-13	hsa-mir-651	65.0	8.824269	N
TCGA-KO-8408-01A-11R-2314-13	hsa-mir-652	127.0	17.241265	N
TCGA-KO-8408-01A-11R-2314-13	hsa-mir-653	132.0	17.920055	N
TCGA-KO-8408-01A-11R-2314-13	hsa-mir-654	20.0	2.71516	N
TCGA-KO-8408-01A-11R-2314-13	hsa-mir-655	3.0	0.407274	N
TCGA-KO-8408-01A-11R-2314-13	hsa-mir-656	0.0	0.0	N
TCGA-KO-8408-01A-11R-2314-13	hsa-mir-657	0.0	0.0	N
TCGA-KO-8408-01A-11R-2314-13	hsa-mir-658	0.0	0.0	N
TCGA-KO-8408-01A-11R-2314-13	hsa-mir-659	20.0	2.71516	N
TCGA-KO-8408-01A-11R-2314-13	hsa-mir-660	1156.0	156.936235	N
TCGA-KO-8408-01A-11R-2314-13	hsa-mir-661	0.0	0.0	N
TCGA-KO-8408-01A-11R-2314-13	hsa-mir-662	0.0	0.0	N
TCGA-KO-8408-01A-11R-2314-13	hsa-mir-663	1.0	0.135758	N
TCGA-KO-8408-01A-11R-2314-13	hsa-mir-663b	0.0	0.0	N
TCGA-KO-8408-01A-11R-2314-13	hsa-mir-664	154.0	20.90673	N
TCGA-KO-8408-01A-11R-2314-13	hsa-mir-665	0.0	0.0	N
TCGA-KO-8408-01A-11R-2314-13	hsa-mir-668	0.0	0.0	N
TCGA-KO-8408-01A-11R-2314-13	hsa-mir-670	0.0	0.0	N
TCGA-KO-8408-01A-11R-2314-13	hsa-mir-671	57.0	7.738205	N
TCGA-KO-8408-01A-11R-2314-13	hsa-mir-675	102.0	13.847315	N
TCGA-KO-8408-01A-11R-2314-13	hsa-mir-676	11.0	1.493338	N
TCGA-KO-8408-01A-11R-2314-13	hsa-mir-7-1	34.0	4.615772	N
TCGA-KO-8408-01A-11R-2314-13	hsa-mir-7-2	3.0	0.407274	N
TCGA-KO-8408-01A-11R-2314-13	hsa-mir-7-3	0.0	0.0	N
TCGA-KO-8408-01A-11R-2314-13	hsa-mir-708	247.0	33.532223	N
TCGA-KO-8408-01A-11R-2314-13	hsa-mir-711	0.0	0.0	N
TCGA-KO-8408-01A-11R-2314-13	hsa-mir-718	0.0	0.0	N
TCGA-KO-8408-01A-11R-2314-13	hsa-mir-720	0.0	0.0	N
TCGA-KO-8408-01A-11R-2314-13	hsa-mir-744	89.0	12.082461	N
TCGA-KO-8408-01A-11R-2314-13	hsa-mir-758	19.0	2.579402	N
TCGA-KO-8408-01A-11R-2314-13	hsa-mir-759	0.0	0.0	N
TCGA-KO-8408-01A-11R-2314-13	hsa-mir-760	8.0	1.086064	N
TCGA-KO-8408-01A-11R-2314-13	hsa-mir-761	0.0	0.0	N
TCGA-KO-8408-01A-11R-2314-13	hsa-mir-762	0.0	0.0	N
TCGA-KO-8408-01A-11R-2314-13	hsa-mir-764	0.0	0.0	N
TCGA-KO-8408-01A-11R-2314-13	hsa-mir-765	0.0	0.0	N
TCGA-KO-8408-01A-11R-2314-13	hsa-mir-766	145.0	19.684908	N
TCGA-KO-8408-01A-11R-2314-13	hsa-mir-767	1.0	0.135758	N
TCGA-KO-8408-01A-11R-2314-13	hsa-mir-769	98.0	13.304283	N
TCGA-KO-8408-01A-11R-2314-13	hsa-mir-770	1.0	0.135758	N
TCGA-KO-8408-01A-11R-2314-13	hsa-mir-802	0.0	0.0	N
TCGA-KO-8408-01A-11R-2314-13	hsa-mir-873	0.0	0.0	N
TCGA-KO-8408-01A-11R-2314-13	hsa-mir-874	2239.0	303.962138	N
TCGA-KO-8408-01A-11R-2314-13	hsa-mir-875	0.0	0.0	N
TCGA-KO-8408-01A-11R-2314-13	hsa-mir-876	0.0	0.0	N
TCGA-KO-8408-01A-11R-2314-13	hsa-mir-877	3.0	0.407274	N
TCGA-KO-8408-01A-11R-2314-13	hsa-mir-885	554.0	75.209926	N
TCGA-KO-8408-01A-11R-2314-13	hsa-mir-887	9.0	1.221822	N
TCGA-KO-8408-01A-11R-2314-13	hsa-mir-888	892.0	121.096126	N
TCGA-KO-8408-01A-11R-2314-13	hsa-mir-889	7.0	0.950306	N
TCGA-KO-8408-01A-11R-2314-13	hsa-mir-890	60.0	8.145479	N
TCGA-KO-8408-01A-11R-2314-13	hsa-mir-891a	160743.0	21822.146445	N
TCGA-KO-8408-01A-11R-2314-13	hsa-mir-891b	528.0	71.680218	N
TCGA-KO-8408-01A-11R-2314-13	hsa-mir-892a	1723.0	233.911015	N
TCGA-KO-8408-01A-11R-2314-13	hsa-mir-892b	356.0	48.329844	N
TCGA-KO-8408-01A-11R-2314-13	hsa-mir-9-1	479.0	65.028077	N
TCGA-KO-8408-01A-11R-2314-13	hsa-mir-9-2	427.0	57.968661	N
TCGA-KO-8408-01A-11R-2314-13	hsa-mir-9-3	0.0	0.0	N
TCGA-KO-8408-01A-11R-2314-13	hsa-mir-920	0.0	0.0	N
TCGA-KO-8408-01A-11R-2314-13	hsa-mir-921	0.0	0.0	N
TCGA-KO-8408-01A-11R-2314-13	hsa-mir-922	0.0	0.0	N
TCGA-KO-8408-01A-11R-2314-13	hsa-mir-924	0.0	0.0	N
TCGA-KO-8408-01A-11R-2314-13	hsa-mir-92a-1	718.0	97.474236	N
TCGA-KO-8408-01A-11R-2314-13	hsa-mir-92a-2	21602.0	2932.644081	N
TCGA-KO-8408-01A-11R-2314-13	hsa-mir-92b	419.0	56.882597	N
TCGA-KO-8408-01A-11R-2314-13	hsa-mir-93	10753.0	1459.805657	N
TCGA-KO-8408-01A-11R-2314-13	hsa-mir-933	0.0	0.0	N
TCGA-KO-8408-01A-11R-2314-13	hsa-mir-934	0.0	0.0	N
TCGA-KO-8408-01A-11R-2314-13	hsa-mir-935	3.0	0.407274	N
TCGA-KO-8408-01A-11R-2314-13	hsa-mir-936	0.0	0.0	N
TCGA-KO-8408-01A-11R-2314-13	hsa-mir-937	7.0	0.950306	N
TCGA-KO-8408-01A-11R-2314-13	hsa-mir-938	0.0	0.0	N
TCGA-KO-8408-01A-11R-2314-13	hsa-mir-939	2.0	0.271516	N
TCGA-KO-8408-01A-11R-2314-13	hsa-mir-940	2.0	0.271516	N
TCGA-KO-8408-01A-11R-2314-13	hsa-mir-941-1	0.0	0.0	N
TCGA-KO-8408-01A-11R-2314-13	hsa-mir-941-3	0.0	0.0	N
TCGA-KO-8408-01A-11R-2314-13	hsa-mir-941-4	0.0	0.0	N
TCGA-KO-8408-01A-11R-2314-13	hsa-mir-942	13.0	1.764854	N
TCGA-KO-8408-01A-11R-2314-13	hsa-mir-943	1.0	0.135758	N
TCGA-KO-8408-01A-11R-2314-13	hsa-mir-944	6.0	0.814548	N
TCGA-KO-8408-01A-11R-2314-13	hsa-mir-95	3.0	0.407274	N
TCGA-KO-8408-01A-11R-2314-13	hsa-mir-96	449.0	60.955337	N
TCGA-KO-8408-01A-11R-2314-13	hsa-mir-98	191.0	25.929776	N
TCGA-KO-8408-01A-11R-2314-13	hsa-mir-99a	4373.0	593.669686	N
TCGA-KO-8408-01A-11R-2314-13	hsa-mir-99b	116675.0	15839.563381	N
