# Supplementary material for: Dysfunctional miRNA-Mediated Regulation in Chromophobe Renal Cell Carcinoma
Source: PLoS One. 2016 Jun 3;11(6):e0156324. doi: 10.1371/journal.pone.0156324 (PMC4892590; doi:10.1371/journal.pone.0156324)
Supplement: S1 File — (ZIP) [file pone.0156324.s001.zip › S1_File miRNA expression profile downloaded from TCGA/case/bcgsc.ca__IlluminaHiSeq_miRNASeq__TCGA-KO-8409-01A-11R-2314-13__mirna_quantification.txt]

barcode	miRNA_ID	read_count	reads_per_million_miRNA_mapped	cross-mapped
TCGA-KO-8409-01A-11R-2314-13	hsa-let-7a-1	45463.0	6418.911526	N
TCGA-KO-8409-01A-11R-2314-13	hsa-let-7a-2	90269.0	12745.061358	N
TCGA-KO-8409-01A-11R-2314-13	hsa-let-7a-3	45393.0	6409.02824	N
TCGA-KO-8409-01A-11R-2314-13	hsa-let-7b	64929.0	9167.312022	N
TCGA-KO-8409-01A-11R-2314-13	hsa-let-7c	8637.0	1219.456236	N
TCGA-KO-8409-01A-11R-2314-13	hsa-let-7d	3930.0	554.875884	N
TCGA-KO-8409-01A-11R-2314-13	hsa-let-7e	8365.0	1181.052612	N
TCGA-KO-8409-01A-11R-2314-13	hsa-let-7f-1	87.0	12.283512	N
TCGA-KO-8409-01A-11R-2314-13	hsa-let-7f-2	56180.0	7932.042529	N
TCGA-KO-8409-01A-11R-2314-13	hsa-let-7g	3243.0	457.878496	N
TCGA-KO-8409-01A-11R-2314-13	hsa-let-7i	1883.0	265.860379	N
TCGA-KO-8409-01A-11R-2314-13	hsa-mir-1-1	0.0	0.0	N
TCGA-KO-8409-01A-11R-2314-13	hsa-mir-1-2	7.0	0.988329	N
TCGA-KO-8409-01A-11R-2314-13	hsa-mir-100	59466.0	8395.992187	N
TCGA-KO-8409-01A-11R-2314-13	hsa-mir-101-1	165289.0	23337.119573	N
TCGA-KO-8409-01A-11R-2314-13	hsa-mir-101-2	351.0	49.557617	N
TCGA-KO-8409-01A-11R-2314-13	hsa-mir-103-1	48074.0	6787.558073	Y
TCGA-KO-8409-01A-11R-2314-13	hsa-mir-103-1-as	0.0	0.0	N
TCGA-KO-8409-01A-11R-2314-13	hsa-mir-103-2	19.0	2.682606	N
TCGA-KO-8409-01A-11R-2314-13	hsa-mir-103-2-as	0.0	0.0	N
TCGA-KO-8409-01A-11R-2314-13	hsa-mir-105-1	0.0	0.0	N
TCGA-KO-8409-01A-11R-2314-13	hsa-mir-105-2	0.0	0.0	N
TCGA-KO-8409-01A-11R-2314-13	hsa-mir-106a	56.0	7.906628	Y
TCGA-KO-8409-01A-11R-2314-13	hsa-mir-106b	1295.0	182.840781	N
TCGA-KO-8409-01A-11R-2314-13	hsa-mir-107	439.0	61.982319	Y
TCGA-KO-8409-01A-11R-2314-13	hsa-mir-10a	822462.0	116123.238922	N
TCGA-KO-8409-01A-11R-2314-13	hsa-mir-10b	1768123.0	249640.919061	N
TCGA-KO-8409-01A-11R-2314-13	hsa-mir-1178	0.0	0.0	N
TCGA-KO-8409-01A-11R-2314-13	hsa-mir-1179	1.0	0.14119	N
TCGA-KO-8409-01A-11R-2314-13	hsa-mir-1180	39.0	5.506402	N
TCGA-KO-8409-01A-11R-2314-13	hsa-mir-1181	0.0	0.0	N
TCGA-KO-8409-01A-11R-2314-13	hsa-mir-1182	0.0	0.0	N
TCGA-KO-8409-01A-11R-2314-13	hsa-mir-1183	0.0	0.0	N
TCGA-KO-8409-01A-11R-2314-13	hsa-mir-1184-1	0.0	0.0	N
TCGA-KO-8409-01A-11R-2314-13	hsa-mir-1184-2	0.0	0.0	N
TCGA-KO-8409-01A-11R-2314-13	hsa-mir-1184-3	0.0	0.0	N
TCGA-KO-8409-01A-11R-2314-13	hsa-mir-1185-1	0.0	0.0	N
TCGA-KO-8409-01A-11R-2314-13	hsa-mir-1185-2	0.0	0.0	N
TCGA-KO-8409-01A-11R-2314-13	hsa-mir-1193	0.0	0.0	N
TCGA-KO-8409-01A-11R-2314-13	hsa-mir-1197	0.0	0.0	N
TCGA-KO-8409-01A-11R-2314-13	hsa-mir-1200	0.0	0.0	N
TCGA-KO-8409-01A-11R-2314-13	hsa-mir-1202	0.0	0.0	N
TCGA-KO-8409-01A-11R-2314-13	hsa-mir-1203	0.0	0.0	N
TCGA-KO-8409-01A-11R-2314-13	hsa-mir-1204	0.0	0.0	N
TCGA-KO-8409-01A-11R-2314-13	hsa-mir-1205	0.0	0.0	N
TCGA-KO-8409-01A-11R-2314-13	hsa-mir-1206	0.0	0.0	N
TCGA-KO-8409-01A-11R-2314-13	hsa-mir-1207	0.0	0.0	N
TCGA-KO-8409-01A-11R-2314-13	hsa-mir-1208	0.0	0.0	N
TCGA-KO-8409-01A-11R-2314-13	hsa-mir-122	2.0	0.28238	N
TCGA-KO-8409-01A-11R-2314-13	hsa-mir-1224	0.0	0.0	N
TCGA-KO-8409-01A-11R-2314-13	hsa-mir-1225	0.0	0.0	N
TCGA-KO-8409-01A-11R-2314-13	hsa-mir-1226	0.0	0.0	N
TCGA-KO-8409-01A-11R-2314-13	hsa-mir-1227	0.0	0.0	N
TCGA-KO-8409-01A-11R-2314-13	hsa-mir-1228	0.0	0.0	N
TCGA-KO-8409-01A-11R-2314-13	hsa-mir-1229	1.0	0.14119	N
TCGA-KO-8409-01A-11R-2314-13	hsa-mir-1231	0.0	0.0	N
TCGA-KO-8409-01A-11R-2314-13	hsa-mir-1233-1	0.0	0.0	N
TCGA-KO-8409-01A-11R-2314-13	hsa-mir-1233-2	0.0	0.0	N
TCGA-KO-8409-01A-11R-2314-13	hsa-mir-1234	0.0	0.0	N
TCGA-KO-8409-01A-11R-2314-13	hsa-mir-1236	0.0	0.0	N
TCGA-KO-8409-01A-11R-2314-13	hsa-mir-1237	0.0	0.0	N
TCGA-KO-8409-01A-11R-2314-13	hsa-mir-1238	1.0	0.14119	N
TCGA-KO-8409-01A-11R-2314-13	hsa-mir-124-1	0.0	0.0	N
TCGA-KO-8409-01A-11R-2314-13	hsa-mir-124-2	0.0	0.0	N
TCGA-KO-8409-01A-11R-2314-13	hsa-mir-124-3	0.0	0.0	N
TCGA-KO-8409-01A-11R-2314-13	hsa-mir-1243	1.0	0.14119	N
TCGA-KO-8409-01A-11R-2314-13	hsa-mir-1244-1	0.0	0.0	N
TCGA-KO-8409-01A-11R-2314-13	hsa-mir-1244-2	0.0	0.0	N
TCGA-KO-8409-01A-11R-2314-13	hsa-mir-1244-3	0.0	0.0	N
TCGA-KO-8409-01A-11R-2314-13	hsa-mir-1245	4.0	0.564759	N
TCGA-KO-8409-01A-11R-2314-13	hsa-mir-1246	0.0	0.0	N
TCGA-KO-8409-01A-11R-2314-13	hsa-mir-1247	21.0	2.964986	N
TCGA-KO-8409-01A-11R-2314-13	hsa-mir-1248	3.0	0.423569	N
TCGA-KO-8409-01A-11R-2314-13	hsa-mir-1249	1.0	0.14119	N
TCGA-KO-8409-01A-11R-2314-13	hsa-mir-1250	0.0	0.0	N
TCGA-KO-8409-01A-11R-2314-13	hsa-mir-1251	1.0	0.14119	N
TCGA-KO-8409-01A-11R-2314-13	hsa-mir-1252	0.0	0.0	N
TCGA-KO-8409-01A-11R-2314-13	hsa-mir-1253	0.0	0.0	N
TCGA-KO-8409-01A-11R-2314-13	hsa-mir-1254	2.0	0.28238	N
TCGA-KO-8409-01A-11R-2314-13	hsa-mir-1255a	0.0	0.0	N
TCGA-KO-8409-01A-11R-2314-13	hsa-mir-1255b-1	0.0	0.0	N
TCGA-KO-8409-01A-11R-2314-13	hsa-mir-1255b-2	0.0	0.0	N
TCGA-KO-8409-01A-11R-2314-13	hsa-mir-1256	0.0	0.0	N
TCGA-KO-8409-01A-11R-2314-13	hsa-mir-1257	0.0	0.0	N
TCGA-KO-8409-01A-11R-2314-13	hsa-mir-1258	23.0	3.247365	N
TCGA-KO-8409-01A-11R-2314-13	hsa-mir-125a	6176.0	871.988157	N
TCGA-KO-8409-01A-11R-2314-13	hsa-mir-125b-1	4847.0	684.346923	N
TCGA-KO-8409-01A-11R-2314-13	hsa-mir-125b-2	181.0	25.555352	N
TCGA-KO-8409-01A-11R-2314-13	hsa-mir-126	24187.0	3414.957505	N
TCGA-KO-8409-01A-11R-2314-13	hsa-mir-1260	0.0	0.0	N
TCGA-KO-8409-01A-11R-2314-13	hsa-mir-1260b	1.0	0.14119	N
TCGA-KO-8409-01A-11R-2314-13	hsa-mir-1261	0.0	0.0	N
TCGA-KO-8409-01A-11R-2314-13	hsa-mir-1262	6.0	0.847139	N
TCGA-KO-8409-01A-11R-2314-13	hsa-mir-1263	0.0	0.0	N
TCGA-KO-8409-01A-11R-2314-13	hsa-mir-1264	0.0	0.0	N
TCGA-KO-8409-01A-11R-2314-13	hsa-mir-1265	0.0	0.0	N
TCGA-KO-8409-01A-11R-2314-13	hsa-mir-1266	26.0	3.670935	N
TCGA-KO-8409-01A-11R-2314-13	hsa-mir-1267	0.0	0.0	N
TCGA-KO-8409-01A-11R-2314-13	hsa-mir-1268	0.0	0.0	N
TCGA-KO-8409-01A-11R-2314-13	hsa-mir-1269	0.0	0.0	N
TCGA-KO-8409-01A-11R-2314-13	hsa-mir-127	466.0	65.794443	N
TCGA-KO-8409-01A-11R-2314-13	hsa-mir-1270-1	0.0	0.0	N
TCGA-KO-8409-01A-11R-2314-13	hsa-mir-1270-2	1.0	0.14119	N
TCGA-KO-8409-01A-11R-2314-13	hsa-mir-1271	3.0	0.423569	N
TCGA-KO-8409-01A-11R-2314-13	hsa-mir-1272	0.0	0.0	N
TCGA-KO-8409-01A-11R-2314-13	hsa-mir-1273	0.0	0.0	N
TCGA-KO-8409-01A-11R-2314-13	hsa-mir-1273c	0.0	0.0	N
TCGA-KO-8409-01A-11R-2314-13	hsa-mir-1273d	0.0	0.0	N
TCGA-KO-8409-01A-11R-2314-13	hsa-mir-1274a	0.0	0.0	N
TCGA-KO-8409-01A-11R-2314-13	hsa-mir-1274b	9.0	1.270708	N
TCGA-KO-8409-01A-11R-2314-13	hsa-mir-1275	0.0	0.0	N
TCGA-KO-8409-01A-11R-2314-13	hsa-mir-1276	0.0	0.0	N
TCGA-KO-8409-01A-11R-2314-13	hsa-mir-1277	6.0	0.847139	N
TCGA-KO-8409-01A-11R-2314-13	hsa-mir-1278	0.0	0.0	N
TCGA-KO-8409-01A-11R-2314-13	hsa-mir-1279	0.0	0.0	N
TCGA-KO-8409-01A-11R-2314-13	hsa-mir-128-1	331.0	46.733821	N
TCGA-KO-8409-01A-11R-2314-13	hsa-mir-128-2	218.0	30.779375	N
TCGA-KO-8409-01A-11R-2314-13	hsa-mir-1280	0.0	0.0	N
TCGA-KO-8409-01A-11R-2314-13	hsa-mir-1281	0.0	0.0	N
TCGA-KO-8409-01A-11R-2314-13	hsa-mir-1282	0.0	0.0	N
TCGA-KO-8409-01A-11R-2314-13	hsa-mir-1283-1	0.0	0.0	N
TCGA-KO-8409-01A-11R-2314-13	hsa-mir-1283-2	0.0	0.0	N
TCGA-KO-8409-01A-11R-2314-13	hsa-mir-1284	0.0	0.0	N
TCGA-KO-8409-01A-11R-2314-13	hsa-mir-1285-1	0.0	0.0	N
TCGA-KO-8409-01A-11R-2314-13	hsa-mir-1285-2	0.0	0.0	N
TCGA-KO-8409-01A-11R-2314-13	hsa-mir-1286	0.0	0.0	N
TCGA-KO-8409-01A-11R-2314-13	hsa-mir-1287	46.0	6.49473	N
TCGA-KO-8409-01A-11R-2314-13	hsa-mir-1288	0.0	0.0	N
TCGA-KO-8409-01A-11R-2314-13	hsa-mir-1289-1	0.0	0.0	N
TCGA-KO-8409-01A-11R-2314-13	hsa-mir-1289-2	0.0	0.0	N
TCGA-KO-8409-01A-11R-2314-13	hsa-mir-129-1	220.0	31.061754	N
TCGA-KO-8409-01A-11R-2314-13	hsa-mir-129-2	195.0	27.532009	N
TCGA-KO-8409-01A-11R-2314-13	hsa-mir-1290	0.0	0.0	N
TCGA-KO-8409-01A-11R-2314-13	hsa-mir-1291	1.0	0.14119	N
TCGA-KO-8409-01A-11R-2314-13	hsa-mir-1292	1.0	0.14119	N
TCGA-KO-8409-01A-11R-2314-13	hsa-mir-1293	1.0	0.14119	N
TCGA-KO-8409-01A-11R-2314-13	hsa-mir-1294	1.0	0.14119	N
TCGA-KO-8409-01A-11R-2314-13	hsa-mir-1295	0.0	0.0	N
TCGA-KO-8409-01A-11R-2314-13	hsa-mir-1296	55.0	7.765439	N
TCGA-KO-8409-01A-11R-2314-13	hsa-mir-1297	0.0	0.0	N
TCGA-KO-8409-01A-11R-2314-13	hsa-mir-1298	0.0	0.0	N
TCGA-KO-8409-01A-11R-2314-13	hsa-mir-1299	0.0	0.0	N
TCGA-KO-8409-01A-11R-2314-13	hsa-mir-1301	20.0	2.823796	N
TCGA-KO-8409-01A-11R-2314-13	hsa-mir-1302-1	0.0	0.0	N
TCGA-KO-8409-01A-11R-2314-13	hsa-mir-1302-10	0.0	0.0	N
TCGA-KO-8409-01A-11R-2314-13	hsa-mir-1302-11	0.0	0.0	N
TCGA-KO-8409-01A-11R-2314-13	hsa-mir-1302-2	0.0	0.0	N
TCGA-KO-8409-01A-11R-2314-13	hsa-mir-1302-3	0.0	0.0	N
TCGA-KO-8409-01A-11R-2314-13	hsa-mir-1302-4	0.0	0.0	N
TCGA-KO-8409-01A-11R-2314-13	hsa-mir-1302-5	0.0	0.0	N
TCGA-KO-8409-01A-11R-2314-13	hsa-mir-1302-6	0.0	0.0	N
TCGA-KO-8409-01A-11R-2314-13	hsa-mir-1302-7	0.0	0.0	N
TCGA-KO-8409-01A-11R-2314-13	hsa-mir-1302-8	0.0	0.0	N
TCGA-KO-8409-01A-11R-2314-13	hsa-mir-1302-9	0.0	0.0	N
TCGA-KO-8409-01A-11R-2314-13	hsa-mir-1303	0.0	0.0	N
TCGA-KO-8409-01A-11R-2314-13	hsa-mir-1304	1.0	0.14119	N
TCGA-KO-8409-01A-11R-2314-13	hsa-mir-1305	0.0	0.0	N
TCGA-KO-8409-01A-11R-2314-13	hsa-mir-1306	34.0	4.800453	N
TCGA-KO-8409-01A-11R-2314-13	hsa-mir-1307	4347.0	613.752027	N
TCGA-KO-8409-01A-11R-2314-13	hsa-mir-130a	43.0	6.071161	N
TCGA-KO-8409-01A-11R-2314-13	hsa-mir-130b	28.0	3.953314	N
TCGA-KO-8409-01A-11R-2314-13	hsa-mir-132	215.0	30.355805	N
TCGA-KO-8409-01A-11R-2314-13	hsa-mir-1321	0.0	0.0	N
TCGA-KO-8409-01A-11R-2314-13	hsa-mir-1322	0.0	0.0	N
TCGA-KO-8409-01A-11R-2314-13	hsa-mir-1323	0.0	0.0	N
TCGA-KO-8409-01A-11R-2314-13	hsa-mir-1324	0.0	0.0	N
TCGA-KO-8409-01A-11R-2314-13	hsa-mir-133a-1	2.0	0.28238	Y
TCGA-KO-8409-01A-11R-2314-13	hsa-mir-133a-2	0.0	0.0	N
TCGA-KO-8409-01A-11R-2314-13	hsa-mir-133b	1.0	0.14119	Y
TCGA-KO-8409-01A-11R-2314-13	hsa-mir-134	69.0	9.742096	N
TCGA-KO-8409-01A-11R-2314-13	hsa-mir-135a-1	6.0	0.847139	N
TCGA-KO-8409-01A-11R-2314-13	hsa-mir-135a-2	1.0	0.14119	N
TCGA-KO-8409-01A-11R-2314-13	hsa-mir-135b	0.0	0.0	N
TCGA-KO-8409-01A-11R-2314-13	hsa-mir-136	15.0	2.117847	N
TCGA-KO-8409-01A-11R-2314-13	hsa-mir-137	0.0	0.0	N
TCGA-KO-8409-01A-11R-2314-13	hsa-mir-138-1	2.0	0.28238	N
TCGA-KO-8409-01A-11R-2314-13	hsa-mir-138-2	2.0	0.28238	N
TCGA-KO-8409-01A-11R-2314-13	hsa-mir-139	1196.0	168.862992	N
TCGA-KO-8409-01A-11R-2314-13	hsa-mir-140	14017.0	1979.057318	N
TCGA-KO-8409-01A-11R-2314-13	hsa-mir-141	16956.0	2394.014118	N
TCGA-KO-8409-01A-11R-2314-13	hsa-mir-142	2754.0	388.836688	N
TCGA-KO-8409-01A-11R-2314-13	hsa-mir-143	122102.0	17239.556015	N
TCGA-KO-8409-01A-11R-2314-13	hsa-mir-144	3465.0	489.22263	N
TCGA-KO-8409-01A-11R-2314-13	hsa-mir-145	2256.0	318.524171	N
TCGA-KO-8409-01A-11R-2314-13	hsa-mir-1468	186.0	26.261301	N
TCGA-KO-8409-01A-11R-2314-13	hsa-mir-1469	0.0	0.0	N
TCGA-KO-8409-01A-11R-2314-13	hsa-mir-146a	62.0	8.753767	N
TCGA-KO-8409-01A-11R-2314-13	hsa-mir-146b	1060.0	149.66118	N
TCGA-KO-8409-01A-11R-2314-13	hsa-mir-147	0.0	0.0	N
TCGA-KO-8409-01A-11R-2314-13	hsa-mir-1470	0.0	0.0	N
TCGA-KO-8409-01A-11R-2314-13	hsa-mir-1471	0.0	0.0	N
TCGA-KO-8409-01A-11R-2314-13	hsa-mir-147b	0.0	0.0	N
TCGA-KO-8409-01A-11R-2314-13	hsa-mir-148a	104088.0	14696.163097	N
TCGA-KO-8409-01A-11R-2314-13	hsa-mir-148b	730.0	103.068548	N
TCGA-KO-8409-01A-11R-2314-13	hsa-mir-149	8.0	1.129518	N
TCGA-KO-8409-01A-11R-2314-13	hsa-mir-150	487.0	68.759429	N
TCGA-KO-8409-01A-11R-2314-13	hsa-mir-151	15180.0	2143.261047	N
TCGA-KO-8409-01A-11R-2314-13	hsa-mir-152	1508.0	212.914207	N
TCGA-KO-8409-01A-11R-2314-13	hsa-mir-153-1	0.0	0.0	N
TCGA-KO-8409-01A-11R-2314-13	hsa-mir-153-2	15.0	2.117847	N
TCGA-KO-8409-01A-11R-2314-13	hsa-mir-1537	0.0	0.0	N
TCGA-KO-8409-01A-11R-2314-13	hsa-mir-1538	0.0	0.0	N
TCGA-KO-8409-01A-11R-2314-13	hsa-mir-1539	0.0	0.0	N
TCGA-KO-8409-01A-11R-2314-13	hsa-mir-154	4.0	0.564759	N
TCGA-KO-8409-01A-11R-2314-13	hsa-mir-155	99.0	13.977789	N
TCGA-KO-8409-01A-11R-2314-13	hsa-mir-15a	537.0	75.818918	N
TCGA-KO-8409-01A-11R-2314-13	hsa-mir-15b	910.0	128.482711	N
TCGA-KO-8409-01A-11R-2314-13	hsa-mir-16-1	1581.0	223.221062	N
TCGA-KO-8409-01A-11R-2314-13	hsa-mir-16-2	24.0	3.388555	N
TCGA-KO-8409-01A-11R-2314-13	hsa-mir-17	2443.0	344.926662	Y
TCGA-KO-8409-01A-11R-2314-13	hsa-mir-181a-1	4017.0	567.159396	N
TCGA-KO-8409-01A-11R-2314-13	hsa-mir-181a-2	1277.0	180.299365	N
TCGA-KO-8409-01A-11R-2314-13	hsa-mir-181b-1	589.0	83.160788	N
TCGA-KO-8409-01A-11R-2314-13	hsa-mir-181b-2	7.0	0.988329	N
TCGA-KO-8409-01A-11R-2314-13	hsa-mir-181c	76.0	10.730424	N
TCGA-KO-8409-01A-11R-2314-13	hsa-mir-181d	19.0	2.682606	N
TCGA-KO-8409-01A-11R-2314-13	hsa-mir-182	166801.0	23550.598539	N
TCGA-KO-8409-01A-11R-2314-13	hsa-mir-1825	0.0	0.0	N
TCGA-KO-8409-01A-11R-2314-13	hsa-mir-1827	0.0	0.0	N
TCGA-KO-8409-01A-11R-2314-13	hsa-mir-183	44287.0	6252.87233	N
TCGA-KO-8409-01A-11R-2314-13	hsa-mir-184	0.0	0.0	N
TCGA-KO-8409-01A-11R-2314-13	hsa-mir-185	864.0	121.987981	N
TCGA-KO-8409-01A-11R-2314-13	hsa-mir-186	457.0	64.523735	N
TCGA-KO-8409-01A-11R-2314-13	hsa-mir-187	420.0	59.299713	N
TCGA-KO-8409-01A-11R-2314-13	hsa-mir-188	150.0	21.178469	N
TCGA-KO-8409-01A-11R-2314-13	hsa-mir-18a	30.0	4.235694	Y
TCGA-KO-8409-01A-11R-2314-13	hsa-mir-18b	2.0	0.28238	Y
TCGA-KO-8409-01A-11R-2314-13	hsa-mir-190	13.0	1.835467	N
TCGA-KO-8409-01A-11R-2314-13	hsa-mir-1908	0.0	0.0	N
TCGA-KO-8409-01A-11R-2314-13	hsa-mir-1909	0.0	0.0	N
TCGA-KO-8409-01A-11R-2314-13	hsa-mir-190b	0.0	0.0	N
TCGA-KO-8409-01A-11R-2314-13	hsa-mir-191	2120.0	299.32236	N
TCGA-KO-8409-01A-11R-2314-13	hsa-mir-1910	0.0	0.0	N
TCGA-KO-8409-01A-11R-2314-13	hsa-mir-1911	0.0	0.0	N
TCGA-KO-8409-01A-11R-2314-13	hsa-mir-1912	0.0	0.0	N
TCGA-KO-8409-01A-11R-2314-13	hsa-mir-1913	0.0	0.0	N
TCGA-KO-8409-01A-11R-2314-13	hsa-mir-1914	0.0	0.0	N
TCGA-KO-8409-01A-11R-2314-13	hsa-mir-1915	0.0	0.0	N
TCGA-KO-8409-01A-11R-2314-13	hsa-mir-192	1464.0	206.701856	Y
TCGA-KO-8409-01A-11R-2314-13	hsa-mir-193a	458.0	64.664925	N
TCGA-KO-8409-01A-11R-2314-13	hsa-mir-193b	39.0	5.506402	N
TCGA-KO-8409-01A-11R-2314-13	hsa-mir-194-1	379.0	53.510931	N
TCGA-KO-8409-01A-11R-2314-13	hsa-mir-194-2	373.0	52.663793	N
TCGA-KO-8409-01A-11R-2314-13	hsa-mir-195	73.0	10.306855	N
TCGA-KO-8409-01A-11R-2314-13	hsa-mir-196a-1	1698.0	239.740267	N
TCGA-KO-8409-01A-11R-2314-13	hsa-mir-196a-2	233.0	32.897222	N
TCGA-KO-8409-01A-11R-2314-13	hsa-mir-196b	1623.0	229.151033	N
TCGA-KO-8409-01A-11R-2314-13	hsa-mir-197	733.0	103.492118	N
TCGA-KO-8409-01A-11R-2314-13	hsa-mir-1972-1	0.0	0.0	N
TCGA-KO-8409-01A-11R-2314-13	hsa-mir-1972-2	0.0	0.0	N
TCGA-KO-8409-01A-11R-2314-13	hsa-mir-1973	0.0	0.0	N
TCGA-KO-8409-01A-11R-2314-13	hsa-mir-1976	51.0	7.200679	N
TCGA-KO-8409-01A-11R-2314-13	hsa-mir-198	0.0	0.0	N
TCGA-KO-8409-01A-11R-2314-13	hsa-mir-199a-1	712.0	100.527132	Y
TCGA-KO-8409-01A-11R-2314-13	hsa-mir-199a-2	1203.0	169.85132	Y
TCGA-KO-8409-01A-11R-2314-13	hsa-mir-199b	1539.0	217.29109	Y
TCGA-KO-8409-01A-11R-2314-13	hsa-mir-19a	48.0	6.77711	N
TCGA-KO-8409-01A-11R-2314-13	hsa-mir-19b-1	20.0	2.823796	N
TCGA-KO-8409-01A-11R-2314-13	hsa-mir-19b-2	235.0	33.179601	N
TCGA-KO-8409-01A-11R-2314-13	hsa-mir-200a	3165.0	446.865693	N
TCGA-KO-8409-01A-11R-2314-13	hsa-mir-200b	3671.0	518.307727	N
TCGA-KO-8409-01A-11R-2314-13	hsa-mir-200c	40348.0	5696.725738	N
TCGA-KO-8409-01A-11R-2314-13	hsa-mir-202	0.0	0.0	N
TCGA-KO-8409-01A-11R-2314-13	hsa-mir-203	14141.0	1996.564852	N
TCGA-KO-8409-01A-11R-2314-13	hsa-mir-204	74.0	10.448045	N
TCGA-KO-8409-01A-11R-2314-13	hsa-mir-205	2.0	0.28238	N
TCGA-KO-8409-01A-11R-2314-13	hsa-mir-2052	0.0	0.0	N
TCGA-KO-8409-01A-11R-2314-13	hsa-mir-2053	0.0	0.0	N
TCGA-KO-8409-01A-11R-2314-13	hsa-mir-2054	0.0	0.0	N
TCGA-KO-8409-01A-11R-2314-13	hsa-mir-206	0.0	0.0	N
TCGA-KO-8409-01A-11R-2314-13	hsa-mir-208a	0.0	0.0	N
TCGA-KO-8409-01A-11R-2314-13	hsa-mir-208b	0.0	0.0	N
TCGA-KO-8409-01A-11R-2314-13	hsa-mir-20a	1155.0	163.07421	N
TCGA-KO-8409-01A-11R-2314-13	hsa-mir-20b	181.0	25.555352	N
TCGA-KO-8409-01A-11R-2314-13	hsa-mir-21	89268.0	12603.730376	N
TCGA-KO-8409-01A-11R-2314-13	hsa-mir-210	936.0	132.153646	N
TCGA-KO-8409-01A-11R-2314-13	hsa-mir-211	0.0	0.0	N
TCGA-KO-8409-01A-11R-2314-13	hsa-mir-2110	4.0	0.564759	N
TCGA-KO-8409-01A-11R-2314-13	hsa-mir-2113	0.0	0.0	N
TCGA-KO-8409-01A-11R-2314-13	hsa-mir-2114	5.0	0.705949	N
TCGA-KO-8409-01A-11R-2314-13	hsa-mir-2115	0.0	0.0	N
TCGA-KO-8409-01A-11R-2314-13	hsa-mir-2116	0.0	0.0	N
TCGA-KO-8409-01A-11R-2314-13	hsa-mir-2117	0.0	0.0	N
TCGA-KO-8409-01A-11R-2314-13	hsa-mir-212	5.0	0.705949	N
TCGA-KO-8409-01A-11R-2314-13	hsa-mir-214	10.0	1.411898	N
TCGA-KO-8409-01A-11R-2314-13	hsa-mir-215	10.0	1.411898	Y
TCGA-KO-8409-01A-11R-2314-13	hsa-mir-216a	0.0	0.0	N
TCGA-KO-8409-01A-11R-2314-13	hsa-mir-216b	0.0	0.0	N
TCGA-KO-8409-01A-11R-2314-13	hsa-mir-217	10.0	1.411898	N
TCGA-KO-8409-01A-11R-2314-13	hsa-mir-218-1	54.0	7.624249	N
TCGA-KO-8409-01A-11R-2314-13	hsa-mir-218-2	4861.0	686.32358	N
TCGA-KO-8409-01A-11R-2314-13	hsa-mir-219-1	4.0	0.564759	N
TCGA-KO-8409-01A-11R-2314-13	hsa-mir-219-2	0.0	0.0	N
TCGA-KO-8409-01A-11R-2314-13	hsa-mir-22	1068843.0	150909.721129	N
TCGA-KO-8409-01A-11R-2314-13	hsa-mir-221	15881.0	2242.235091	N
TCGA-KO-8409-01A-11R-2314-13	hsa-mir-222	2495.0	352.268532	N
TCGA-KO-8409-01A-11R-2314-13	hsa-mir-223	218.0	30.779375	N
TCGA-KO-8409-01A-11R-2314-13	hsa-mir-224	27.0	3.812124	N
TCGA-KO-8409-01A-11R-2314-13	hsa-mir-2276	0.0	0.0	N
TCGA-KO-8409-01A-11R-2314-13	hsa-mir-2277	0.0	0.0	N
TCGA-KO-8409-01A-11R-2314-13	hsa-mir-2278	0.0	0.0	N
TCGA-KO-8409-01A-11R-2314-13	hsa-mir-2355	183.0	25.837732	N
TCGA-KO-8409-01A-11R-2314-13	hsa-mir-23a	8057.0	1137.566156	Y
TCGA-KO-8409-01A-11R-2314-13	hsa-mir-23b	5553.0	784.026916	Y
TCGA-KO-8409-01A-11R-2314-13	hsa-mir-23c	0.0	0.0	N
TCGA-KO-8409-01A-11R-2314-13	hsa-mir-24-1	117.0	16.519206	N
TCGA-KO-8409-01A-11R-2314-13	hsa-mir-24-2	3865.0	545.698547	N
TCGA-KO-8409-01A-11R-2314-13	hsa-mir-25	18879.0	2665.522088	N
TCGA-KO-8409-01A-11R-2314-13	hsa-mir-26a-1	10.0	1.411898	N
TCGA-KO-8409-01A-11R-2314-13	hsa-mir-26a-2	13797.0	1947.995564	N
TCGA-KO-8409-01A-11R-2314-13	hsa-mir-26b	1339.0	189.053132	N
TCGA-KO-8409-01A-11R-2314-13	hsa-mir-27a	2180.0	307.793747	Y
TCGA-KO-8409-01A-11R-2314-13	hsa-mir-27b	6114.0	863.23439	Y
TCGA-KO-8409-01A-11R-2314-13	hsa-mir-28	10088.0	1424.322624	N
TCGA-KO-8409-01A-11R-2314-13	hsa-mir-2861	0.0	0.0	N
TCGA-KO-8409-01A-11R-2314-13	hsa-mir-2909	0.0	0.0	N
TCGA-KO-8409-01A-11R-2314-13	hsa-mir-296	12.0	1.694278	N
TCGA-KO-8409-01A-11R-2314-13	hsa-mir-297	0.0	0.0	N
TCGA-KO-8409-01A-11R-2314-13	hsa-mir-298	0.0	0.0	N
TCGA-KO-8409-01A-11R-2314-13	hsa-mir-299	0.0	0.0	N
TCGA-KO-8409-01A-11R-2314-13	hsa-mir-29a	100790.0	14230.519162	N
TCGA-KO-8409-01A-11R-2314-13	hsa-mir-29b-1	3585.0	506.165405	Y
TCGA-KO-8409-01A-11R-2314-13	hsa-mir-29b-2	3679.0	519.437246	N
TCGA-KO-8409-01A-11R-2314-13	hsa-mir-29c	13427.0	1895.755341	Y
TCGA-KO-8409-01A-11R-2314-13	hsa-mir-300	0.0	0.0	N
TCGA-KO-8409-01A-11R-2314-13	hsa-mir-301a	9.0	1.270708	N
TCGA-KO-8409-01A-11R-2314-13	hsa-mir-301b	1.0	0.14119	N
TCGA-KO-8409-01A-11R-2314-13	hsa-mir-302a	0.0	0.0	N
TCGA-KO-8409-01A-11R-2314-13	hsa-mir-302b	0.0	0.0	N
TCGA-KO-8409-01A-11R-2314-13	hsa-mir-302c	0.0	0.0	N
TCGA-KO-8409-01A-11R-2314-13	hsa-mir-302d	0.0	0.0	N
TCGA-KO-8409-01A-11R-2314-13	hsa-mir-302e	0.0	0.0	N
TCGA-KO-8409-01A-11R-2314-13	hsa-mir-302f	0.0	0.0	N
TCGA-KO-8409-01A-11R-2314-13	hsa-mir-3065	23.0	3.247365	N
TCGA-KO-8409-01A-11R-2314-13	hsa-mir-3074	36.0	5.082833	N
TCGA-KO-8409-01A-11R-2314-13	hsa-mir-30a	872656.0	123210.119355	Y
TCGA-KO-8409-01A-11R-2314-13	hsa-mir-30b	9904.0	1398.343703	Y
TCGA-KO-8409-01A-11R-2314-13	hsa-mir-30c-1	32.0	4.518073	N
TCGA-KO-8409-01A-11R-2314-13	hsa-mir-30c-2	11320.0	1598.268448	Y
TCGA-KO-8409-01A-11R-2314-13	hsa-mir-30d	214237.0	30248.077524	N
TCGA-KO-8409-01A-11R-2314-13	hsa-mir-30e	240849.0	34005.420276	Y
TCGA-KO-8409-01A-11R-2314-13	hsa-mir-31	0.0	0.0	N
TCGA-KO-8409-01A-11R-2314-13	hsa-mir-3115	0.0	0.0	N
TCGA-KO-8409-01A-11R-2314-13	hsa-mir-3116-1	0.0	0.0	N
TCGA-KO-8409-01A-11R-2314-13	hsa-mir-3116-2	1.0	0.14119	N
TCGA-KO-8409-01A-11R-2314-13	hsa-mir-3117	0.0	0.0	N
TCGA-KO-8409-01A-11R-2314-13	hsa-mir-3118-1	0.0	0.0	N
TCGA-KO-8409-01A-11R-2314-13	hsa-mir-3118-2	0.0	0.0	N
TCGA-KO-8409-01A-11R-2314-13	hsa-mir-3118-3	0.0	0.0	N
TCGA-KO-8409-01A-11R-2314-13	hsa-mir-3118-4	0.0	0.0	N
TCGA-KO-8409-01A-11R-2314-13	hsa-mir-3118-5	0.0	0.0	N
TCGA-KO-8409-01A-11R-2314-13	hsa-mir-3118-6	0.0	0.0	N
TCGA-KO-8409-01A-11R-2314-13	hsa-mir-3119-1	0.0	0.0	N
TCGA-KO-8409-01A-11R-2314-13	hsa-mir-3119-2	0.0	0.0	N
TCGA-KO-8409-01A-11R-2314-13	hsa-mir-3120	0.0	0.0	N
TCGA-KO-8409-01A-11R-2314-13	hsa-mir-3121	0.0	0.0	N
TCGA-KO-8409-01A-11R-2314-13	hsa-mir-3122	0.0	0.0	N
TCGA-KO-8409-01A-11R-2314-13	hsa-mir-3123	0.0	0.0	N
TCGA-KO-8409-01A-11R-2314-13	hsa-mir-3124	1.0	0.14119	N
TCGA-KO-8409-01A-11R-2314-13	hsa-mir-3125	0.0	0.0	N
TCGA-KO-8409-01A-11R-2314-13	hsa-mir-3126	1.0	0.14119	N
TCGA-KO-8409-01A-11R-2314-13	hsa-mir-3127	6.0	0.847139	N
TCGA-KO-8409-01A-11R-2314-13	hsa-mir-3128	0.0	0.0	N
TCGA-KO-8409-01A-11R-2314-13	hsa-mir-3129	0.0	0.0	N
TCGA-KO-8409-01A-11R-2314-13	hsa-mir-3130-1	18.0	2.541416	N
TCGA-KO-8409-01A-11R-2314-13	hsa-mir-3130-2	0.0	0.0	N
TCGA-KO-8409-01A-11R-2314-13	hsa-mir-3131	0.0	0.0	N
TCGA-KO-8409-01A-11R-2314-13	hsa-mir-3132	0.0	0.0	N
TCGA-KO-8409-01A-11R-2314-13	hsa-mir-3133	0.0	0.0	N
TCGA-KO-8409-01A-11R-2314-13	hsa-mir-3134	0.0	0.0	N
TCGA-KO-8409-01A-11R-2314-13	hsa-mir-3135	0.0	0.0	N
TCGA-KO-8409-01A-11R-2314-13	hsa-mir-3136	1.0	0.14119	N
TCGA-KO-8409-01A-11R-2314-13	hsa-mir-3137	0.0	0.0	N
TCGA-KO-8409-01A-11R-2314-13	hsa-mir-3138	0.0	0.0	N
TCGA-KO-8409-01A-11R-2314-13	hsa-mir-3139	0.0	0.0	N
TCGA-KO-8409-01A-11R-2314-13	hsa-mir-3140	0.0	0.0	N
TCGA-KO-8409-01A-11R-2314-13	hsa-mir-3141	0.0	0.0	N
TCGA-KO-8409-01A-11R-2314-13	hsa-mir-3142	0.0	0.0	N
TCGA-KO-8409-01A-11R-2314-13	hsa-mir-3143	2.0	0.28238	N
TCGA-KO-8409-01A-11R-2314-13	hsa-mir-3144	3.0	0.423569	N
TCGA-KO-8409-01A-11R-2314-13	hsa-mir-3145	0.0	0.0	N
TCGA-KO-8409-01A-11R-2314-13	hsa-mir-3146	0.0	0.0	N
TCGA-KO-8409-01A-11R-2314-13	hsa-mir-3147	0.0	0.0	N
TCGA-KO-8409-01A-11R-2314-13	hsa-mir-3148	0.0	0.0	N
TCGA-KO-8409-01A-11R-2314-13	hsa-mir-3149	0.0	0.0	N
TCGA-KO-8409-01A-11R-2314-13	hsa-mir-3150	0.0	0.0	N
TCGA-KO-8409-01A-11R-2314-13	hsa-mir-3150b	1.0	0.14119	N
TCGA-KO-8409-01A-11R-2314-13	hsa-mir-3151	2.0	0.28238	N
TCGA-KO-8409-01A-11R-2314-13	hsa-mir-3152	23.0	3.247365	N
TCGA-KO-8409-01A-11R-2314-13	hsa-mir-3153	0.0	0.0	N
TCGA-KO-8409-01A-11R-2314-13	hsa-mir-3154	0.0	0.0	N
TCGA-KO-8409-01A-11R-2314-13	hsa-mir-3155	0.0	0.0	N
TCGA-KO-8409-01A-11R-2314-13	hsa-mir-3156-1	0.0	0.0	N
TCGA-KO-8409-01A-11R-2314-13	hsa-mir-3156-2	0.0	0.0	N
TCGA-KO-8409-01A-11R-2314-13	hsa-mir-3156-3	0.0	0.0	N
TCGA-KO-8409-01A-11R-2314-13	hsa-mir-3157	3.0	0.423569	N
TCGA-KO-8409-01A-11R-2314-13	hsa-mir-3158-1	0.0	0.0	N
TCGA-KO-8409-01A-11R-2314-13	hsa-mir-3158-2	0.0	0.0	N
TCGA-KO-8409-01A-11R-2314-13	hsa-mir-3159	0.0	0.0	N
TCGA-KO-8409-01A-11R-2314-13	hsa-mir-3160-1	0.0	0.0	N
TCGA-KO-8409-01A-11R-2314-13	hsa-mir-3160-2	0.0	0.0	N
TCGA-KO-8409-01A-11R-2314-13	hsa-mir-3161	0.0	0.0	N
TCGA-KO-8409-01A-11R-2314-13	hsa-mir-3162	0.0	0.0	N
TCGA-KO-8409-01A-11R-2314-13	hsa-mir-3163	0.0	0.0	N
TCGA-KO-8409-01A-11R-2314-13	hsa-mir-3164	0.0	0.0	N
TCGA-KO-8409-01A-11R-2314-13	hsa-mir-3165	0.0	0.0	N
TCGA-KO-8409-01A-11R-2314-13	hsa-mir-3166	0.0	0.0	N
TCGA-KO-8409-01A-11R-2314-13	hsa-mir-3167	0.0	0.0	N
TCGA-KO-8409-01A-11R-2314-13	hsa-mir-3168	0.0	0.0	N
TCGA-KO-8409-01A-11R-2314-13	hsa-mir-3169	0.0	0.0	N
TCGA-KO-8409-01A-11R-2314-13	hsa-mir-3170	5.0	0.705949	N
TCGA-KO-8409-01A-11R-2314-13	hsa-mir-3171	0.0	0.0	N
TCGA-KO-8409-01A-11R-2314-13	hsa-mir-3173	0.0	0.0	N
TCGA-KO-8409-01A-11R-2314-13	hsa-mir-3174	0.0	0.0	N
TCGA-KO-8409-01A-11R-2314-13	hsa-mir-3175	0.0	0.0	N
TCGA-KO-8409-01A-11R-2314-13	hsa-mir-3176	0.0	0.0	N
TCGA-KO-8409-01A-11R-2314-13	hsa-mir-3177	0.0	0.0	N
TCGA-KO-8409-01A-11R-2314-13	hsa-mir-3178	0.0	0.0	N
TCGA-KO-8409-01A-11R-2314-13	hsa-mir-3179-1	0.0	0.0	N
TCGA-KO-8409-01A-11R-2314-13	hsa-mir-3179-2	0.0	0.0	N
TCGA-KO-8409-01A-11R-2314-13	hsa-mir-3179-3	0.0	0.0	N
TCGA-KO-8409-01A-11R-2314-13	hsa-mir-3180-1	0.0	0.0	N
TCGA-KO-8409-01A-11R-2314-13	hsa-mir-3180-2	0.0	0.0	N
TCGA-KO-8409-01A-11R-2314-13	hsa-mir-3180-3	0.0	0.0	N
TCGA-KO-8409-01A-11R-2314-13	hsa-mir-3180-4	0.0	0.0	N
TCGA-KO-8409-01A-11R-2314-13	hsa-mir-3180-5	0.0	0.0	N
TCGA-KO-8409-01A-11R-2314-13	hsa-mir-3181	0.0	0.0	N
TCGA-KO-8409-01A-11R-2314-13	hsa-mir-3182	0.0	0.0	N
TCGA-KO-8409-01A-11R-2314-13	hsa-mir-3183	0.0	0.0	N
TCGA-KO-8409-01A-11R-2314-13	hsa-mir-3184	0.0	0.0	N
TCGA-KO-8409-01A-11R-2314-13	hsa-mir-3185	0.0	0.0	N
TCGA-KO-8409-01A-11R-2314-13	hsa-mir-3186	0.0	0.0	N
TCGA-KO-8409-01A-11R-2314-13	hsa-mir-3187	0.0	0.0	N
TCGA-KO-8409-01A-11R-2314-13	hsa-mir-3188	2.0	0.28238	N
TCGA-KO-8409-01A-11R-2314-13	hsa-mir-3189	1.0	0.14119	N
TCGA-KO-8409-01A-11R-2314-13	hsa-mir-3190	2.0	0.28238	N
TCGA-KO-8409-01A-11R-2314-13	hsa-mir-3191	9.0	1.270708	N
TCGA-KO-8409-01A-11R-2314-13	hsa-mir-3192	1.0	0.14119	N
TCGA-KO-8409-01A-11R-2314-13	hsa-mir-3193	1.0	0.14119	N
TCGA-KO-8409-01A-11R-2314-13	hsa-mir-3194	1.0	0.14119	N
TCGA-KO-8409-01A-11R-2314-13	hsa-mir-3195	0.0	0.0	N
TCGA-KO-8409-01A-11R-2314-13	hsa-mir-3196	0.0	0.0	N
TCGA-KO-8409-01A-11R-2314-13	hsa-mir-3197	0.0	0.0	N
TCGA-KO-8409-01A-11R-2314-13	hsa-mir-3198	0.0	0.0	N
TCGA-KO-8409-01A-11R-2314-13	hsa-mir-3199-1	6.0	0.847139	N
TCGA-KO-8409-01A-11R-2314-13	hsa-mir-3199-2	2.0	0.28238	N
TCGA-KO-8409-01A-11R-2314-13	hsa-mir-32	177.0	24.990593	N
TCGA-KO-8409-01A-11R-2314-13	hsa-mir-3200	6.0	0.847139	N
TCGA-KO-8409-01A-11R-2314-13	hsa-mir-3201	0.0	0.0	N
TCGA-KO-8409-01A-11R-2314-13	hsa-mir-3202-1	0.0	0.0	N
TCGA-KO-8409-01A-11R-2314-13	hsa-mir-3202-2	0.0	0.0	N
TCGA-KO-8409-01A-11R-2314-13	hsa-mir-320a	838.0	118.317046	Y
TCGA-KO-8409-01A-11R-2314-13	hsa-mir-320b-1	0.0	0.0	N
TCGA-KO-8409-01A-11R-2314-13	hsa-mir-320b-2	9.0	1.270708	Y
TCGA-KO-8409-01A-11R-2314-13	hsa-mir-320c-1	2.0	0.28238	N
TCGA-KO-8409-01A-11R-2314-13	hsa-mir-320c-2	1.0	0.14119	N
TCGA-KO-8409-01A-11R-2314-13	hsa-mir-320d-1	0.0	0.0	N
TCGA-KO-8409-01A-11R-2314-13	hsa-mir-320d-2	1.0	0.14119	N
TCGA-KO-8409-01A-11R-2314-13	hsa-mir-320e	1.0	0.14119	N
TCGA-KO-8409-01A-11R-2314-13	hsa-mir-323	0.0	0.0	N
TCGA-KO-8409-01A-11R-2314-13	hsa-mir-323b	1.0	0.14119	N
TCGA-KO-8409-01A-11R-2314-13	hsa-mir-324	119.0	16.801585	N
TCGA-KO-8409-01A-11R-2314-13	hsa-mir-325	0.0	0.0	N
TCGA-KO-8409-01A-11R-2314-13	hsa-mir-326	8.0	1.129518	N
TCGA-KO-8409-01A-11R-2314-13	hsa-mir-328	294.0	41.509799	N
TCGA-KO-8409-01A-11R-2314-13	hsa-mir-329-1	0.0	0.0	N
TCGA-KO-8409-01A-11R-2314-13	hsa-mir-329-2	1.0	0.14119	N
TCGA-KO-8409-01A-11R-2314-13	hsa-mir-330	32.0	4.518073	N
TCGA-KO-8409-01A-11R-2314-13	hsa-mir-331	116.0	16.378016	N
TCGA-KO-8409-01A-11R-2314-13	hsa-mir-335	27.0	3.812124	N
TCGA-KO-8409-01A-11R-2314-13	hsa-mir-337	10.0	1.411898	N
TCGA-KO-8409-01A-11R-2314-13	hsa-mir-338	916.0	129.32985	N
TCGA-KO-8409-01A-11R-2314-13	hsa-mir-339	101.0	14.260169	N
TCGA-KO-8409-01A-11R-2314-13	hsa-mir-33a	228.0	32.191273	N
TCGA-KO-8409-01A-11R-2314-13	hsa-mir-33b	14.0	1.976657	N
TCGA-KO-8409-01A-11R-2314-13	hsa-mir-340	48.0	6.77711	N
TCGA-KO-8409-01A-11R-2314-13	hsa-mir-342	168.0	23.719885	N
TCGA-KO-8409-01A-11R-2314-13	hsa-mir-345	35.0	4.941643	N
TCGA-KO-8409-01A-11R-2314-13	hsa-mir-346	0.0	0.0	N
TCGA-KO-8409-01A-11R-2314-13	hsa-mir-34a	689.0	97.279767	N
TCGA-KO-8409-01A-11R-2314-13	hsa-mir-34b	4.0	0.564759	N
TCGA-KO-8409-01A-11R-2314-13	hsa-mir-34c	53.0	7.483059	N
TCGA-KO-8409-01A-11R-2314-13	hsa-mir-3605	6.0	0.847139	N
TCGA-KO-8409-01A-11R-2314-13	hsa-mir-3606	0.0	0.0	N
TCGA-KO-8409-01A-11R-2314-13	hsa-mir-3607	218.0	30.779375	N
TCGA-KO-8409-01A-11R-2314-13	hsa-mir-3609	1.0	0.14119	N
TCGA-KO-8409-01A-11R-2314-13	hsa-mir-361	2429.0	342.950005	N
TCGA-KO-8409-01A-11R-2314-13	hsa-mir-3610	1.0	0.14119	N
TCGA-KO-8409-01A-11R-2314-13	hsa-mir-3611	1.0	0.14119	N
TCGA-KO-8409-01A-11R-2314-13	hsa-mir-3612	0.0	0.0	N
TCGA-KO-8409-01A-11R-2314-13	hsa-mir-3613	27.0	3.812124	N
TCGA-KO-8409-01A-11R-2314-13	hsa-mir-3614	2.0	0.28238	N
TCGA-KO-8409-01A-11R-2314-13	hsa-mir-3615	13.0	1.835467	N
TCGA-KO-8409-01A-11R-2314-13	hsa-mir-3616	0.0	0.0	N
TCGA-KO-8409-01A-11R-2314-13	hsa-mir-3617	0.0	0.0	N
TCGA-KO-8409-01A-11R-2314-13	hsa-mir-3618	0.0	0.0	N
TCGA-KO-8409-01A-11R-2314-13	hsa-mir-3619	0.0	0.0	N
TCGA-KO-8409-01A-11R-2314-13	hsa-mir-362	702.0	99.115234	N
TCGA-KO-8409-01A-11R-2314-13	hsa-mir-3620	0.0	0.0	N
TCGA-KO-8409-01A-11R-2314-13	hsa-mir-3621	0.0	0.0	N
TCGA-KO-8409-01A-11R-2314-13	hsa-mir-3622a	1.0	0.14119	N
TCGA-KO-8409-01A-11R-2314-13	hsa-mir-3622b	0.0	0.0	N
TCGA-KO-8409-01A-11R-2314-13	hsa-mir-363	67.0	9.459716	N
TCGA-KO-8409-01A-11R-2314-13	hsa-mir-3646	0.0	0.0	N
TCGA-KO-8409-01A-11R-2314-13	hsa-mir-3647	24.0	3.388555	N
TCGA-KO-8409-01A-11R-2314-13	hsa-mir-3648	3.0	0.423569	N
TCGA-KO-8409-01A-11R-2314-13	hsa-mir-3649	0.0	0.0	N
TCGA-KO-8409-01A-11R-2314-13	hsa-mir-365-1	15.0	2.117847	N
TCGA-KO-8409-01A-11R-2314-13	hsa-mir-365-2	15.0	2.117847	N
TCGA-KO-8409-01A-11R-2314-13	hsa-mir-3650	0.0	0.0	N
TCGA-KO-8409-01A-11R-2314-13	hsa-mir-3651	5.0	0.705949	N
TCGA-KO-8409-01A-11R-2314-13	hsa-mir-3652	2.0	0.28238	N
TCGA-KO-8409-01A-11R-2314-13	hsa-mir-3653	68.0	9.600906	N
TCGA-KO-8409-01A-11R-2314-13	hsa-mir-3654	0.0	0.0	N
TCGA-KO-8409-01A-11R-2314-13	hsa-mir-3655	1.0	0.14119	N
TCGA-KO-8409-01A-11R-2314-13	hsa-mir-3656	0.0	0.0	N
TCGA-KO-8409-01A-11R-2314-13	hsa-mir-3657	0.0	0.0	N
TCGA-KO-8409-01A-11R-2314-13	hsa-mir-3658	0.0	0.0	N
TCGA-KO-8409-01A-11R-2314-13	hsa-mir-3659	0.0	0.0	N
TCGA-KO-8409-01A-11R-2314-13	hsa-mir-3660	0.0	0.0	N
TCGA-KO-8409-01A-11R-2314-13	hsa-mir-3661	0.0	0.0	N
TCGA-KO-8409-01A-11R-2314-13	hsa-mir-3662	0.0	0.0	N
TCGA-KO-8409-01A-11R-2314-13	hsa-mir-3663	0.0	0.0	N
TCGA-KO-8409-01A-11R-2314-13	hsa-mir-3664	2.0	0.28238	N
TCGA-KO-8409-01A-11R-2314-13	hsa-mir-3665	0.0	0.0	N
TCGA-KO-8409-01A-11R-2314-13	hsa-mir-3666	0.0	0.0	N
TCGA-KO-8409-01A-11R-2314-13	hsa-mir-3667	0.0	0.0	N
TCGA-KO-8409-01A-11R-2314-13	hsa-mir-3668	0.0	0.0	N
TCGA-KO-8409-01A-11R-2314-13	hsa-mir-3669	0.0	0.0	N
TCGA-KO-8409-01A-11R-2314-13	hsa-mir-367	0.0	0.0	N
TCGA-KO-8409-01A-11R-2314-13	hsa-mir-3670	0.0	0.0	N
TCGA-KO-8409-01A-11R-2314-13	hsa-mir-3671	0.0	0.0	N
TCGA-KO-8409-01A-11R-2314-13	hsa-mir-3672	0.0	0.0	N
TCGA-KO-8409-01A-11R-2314-13	hsa-mir-3673	0.0	0.0	N
TCGA-KO-8409-01A-11R-2314-13	hsa-mir-3674	0.0	0.0	N
TCGA-KO-8409-01A-11R-2314-13	hsa-mir-3675	0.0	0.0	N
TCGA-KO-8409-01A-11R-2314-13	hsa-mir-3676	12.0	1.694278	N
TCGA-KO-8409-01A-11R-2314-13	hsa-mir-3677	3.0	0.423569	N
TCGA-KO-8409-01A-11R-2314-13	hsa-mir-3678	2.0	0.28238	N
TCGA-KO-8409-01A-11R-2314-13	hsa-mir-3679	0.0	0.0	N
TCGA-KO-8409-01A-11R-2314-13	hsa-mir-3680	0.0	0.0	N
TCGA-KO-8409-01A-11R-2314-13	hsa-mir-3681	0.0	0.0	N
TCGA-KO-8409-01A-11R-2314-13	hsa-mir-3682	0.0	0.0	N
TCGA-KO-8409-01A-11R-2314-13	hsa-mir-3683	0.0	0.0	N
TCGA-KO-8409-01A-11R-2314-13	hsa-mir-3684	1.0	0.14119	N
TCGA-KO-8409-01A-11R-2314-13	hsa-mir-3685	0.0	0.0	N
TCGA-KO-8409-01A-11R-2314-13	hsa-mir-3686	0.0	0.0	N
TCGA-KO-8409-01A-11R-2314-13	hsa-mir-3687	2.0	0.28238	N
TCGA-KO-8409-01A-11R-2314-13	hsa-mir-3688	0.0	0.0	N
TCGA-KO-8409-01A-11R-2314-13	hsa-mir-3689a	0.0	0.0	N
TCGA-KO-8409-01A-11R-2314-13	hsa-mir-3689b	0.0	0.0	N
TCGA-KO-8409-01A-11R-2314-13	hsa-mir-369	4.0	0.564759	N
TCGA-KO-8409-01A-11R-2314-13	hsa-mir-3690	1.0	0.14119	N
TCGA-KO-8409-01A-11R-2314-13	hsa-mir-3691	0.0	0.0	N
TCGA-KO-8409-01A-11R-2314-13	hsa-mir-3692	0.0	0.0	N
TCGA-KO-8409-01A-11R-2314-13	hsa-mir-370	4.0	0.564759	N
TCGA-KO-8409-01A-11R-2314-13	hsa-mir-371	0.0	0.0	N
TCGA-KO-8409-01A-11R-2314-13	hsa-mir-3713	0.0	0.0	N
TCGA-KO-8409-01A-11R-2314-13	hsa-mir-3714	0.0	0.0	N
TCGA-KO-8409-01A-11R-2314-13	hsa-mir-372	0.0	0.0	N
TCGA-KO-8409-01A-11R-2314-13	hsa-mir-373	0.0	0.0	N
TCGA-KO-8409-01A-11R-2314-13	hsa-mir-374a	3872.0	546.686876	N
TCGA-KO-8409-01A-11R-2314-13	hsa-mir-374b	445.0	62.829458	Y
TCGA-KO-8409-01A-11R-2314-13	hsa-mir-374c	1.0	0.14119	Y
TCGA-KO-8409-01A-11R-2314-13	hsa-mir-375	535.0	75.536539	N
TCGA-KO-8409-01A-11R-2314-13	hsa-mir-376a-1	1.0	0.14119	N
TCGA-KO-8409-01A-11R-2314-13	hsa-mir-376a-2	0.0	0.0	N
TCGA-KO-8409-01A-11R-2314-13	hsa-mir-376b	0.0	0.0	N
TCGA-KO-8409-01A-11R-2314-13	hsa-mir-376c	2.0	0.28238	N
TCGA-KO-8409-01A-11R-2314-13	hsa-mir-377	0.0	0.0	N
TCGA-KO-8409-01A-11R-2314-13	hsa-mir-378	443.0	62.547078	N
TCGA-KO-8409-01A-11R-2314-13	hsa-mir-378b	0.0	0.0	N
TCGA-KO-8409-01A-11R-2314-13	hsa-mir-378c	9.0	1.270708	N
TCGA-KO-8409-01A-11R-2314-13	hsa-mir-379	197.0	27.814389	N
TCGA-KO-8409-01A-11R-2314-13	hsa-mir-380	0.0	0.0	N
TCGA-KO-8409-01A-11R-2314-13	hsa-mir-381	20.0	2.823796	N
TCGA-KO-8409-01A-11R-2314-13	hsa-mir-382	4.0	0.564759	N
TCGA-KO-8409-01A-11R-2314-13	hsa-mir-383	0.0	0.0	N
TCGA-KO-8409-01A-11R-2314-13	hsa-mir-384	0.0	0.0	N
TCGA-KO-8409-01A-11R-2314-13	hsa-mir-3907	0.0	0.0	N
TCGA-KO-8409-01A-11R-2314-13	hsa-mir-3908	0.0	0.0	N
TCGA-KO-8409-01A-11R-2314-13	hsa-mir-3909	2.0	0.28238	N
TCGA-KO-8409-01A-11R-2314-13	hsa-mir-3910-1	0.0	0.0	N
TCGA-KO-8409-01A-11R-2314-13	hsa-mir-3910-2	0.0	0.0	N
TCGA-KO-8409-01A-11R-2314-13	hsa-mir-3911	0.0	0.0	N
TCGA-KO-8409-01A-11R-2314-13	hsa-mir-3912	0.0	0.0	N
TCGA-KO-8409-01A-11R-2314-13	hsa-mir-3913-1	12.0	1.694278	N
TCGA-KO-8409-01A-11R-2314-13	hsa-mir-3913-2	0.0	0.0	N
TCGA-KO-8409-01A-11R-2314-13	hsa-mir-3914-1	0.0	0.0	N
TCGA-KO-8409-01A-11R-2314-13	hsa-mir-3914-2	0.0	0.0	N
TCGA-KO-8409-01A-11R-2314-13	hsa-mir-3915	0.0	0.0	N
TCGA-KO-8409-01A-11R-2314-13	hsa-mir-3916	0.0	0.0	N
TCGA-KO-8409-01A-11R-2314-13	hsa-mir-3917	3.0	0.423569	N
TCGA-KO-8409-01A-11R-2314-13	hsa-mir-3918	0.0	0.0	N
TCGA-KO-8409-01A-11R-2314-13	hsa-mir-3919	0.0	0.0	N
TCGA-KO-8409-01A-11R-2314-13	hsa-mir-3920	1.0	0.14119	N
TCGA-KO-8409-01A-11R-2314-13	hsa-mir-3921	0.0	0.0	N
TCGA-KO-8409-01A-11R-2314-13	hsa-mir-3922	0.0	0.0	N
TCGA-KO-8409-01A-11R-2314-13	hsa-mir-3923	0.0	0.0	N
TCGA-KO-8409-01A-11R-2314-13	hsa-mir-3924	0.0	0.0	N
TCGA-KO-8409-01A-11R-2314-13	hsa-mir-3925	0.0	0.0	N
TCGA-KO-8409-01A-11R-2314-13	hsa-mir-3926-1	1.0	0.14119	N
TCGA-KO-8409-01A-11R-2314-13	hsa-mir-3926-2	0.0	0.0	N
TCGA-KO-8409-01A-11R-2314-13	hsa-mir-3927	0.0	0.0	N
TCGA-KO-8409-01A-11R-2314-13	hsa-mir-3928	3.0	0.423569	N
TCGA-KO-8409-01A-11R-2314-13	hsa-mir-3929	0.0	0.0	N
TCGA-KO-8409-01A-11R-2314-13	hsa-mir-3934	0.0	0.0	N
TCGA-KO-8409-01A-11R-2314-13	hsa-mir-3935	0.0	0.0	N
TCGA-KO-8409-01A-11R-2314-13	hsa-mir-3936	0.0	0.0	N
TCGA-KO-8409-01A-11R-2314-13	hsa-mir-3937	0.0	0.0	N
TCGA-KO-8409-01A-11R-2314-13	hsa-mir-3938	0.0	0.0	N
TCGA-KO-8409-01A-11R-2314-13	hsa-mir-3939	0.0	0.0	N
TCGA-KO-8409-01A-11R-2314-13	hsa-mir-3940	5.0	0.705949	N
TCGA-KO-8409-01A-11R-2314-13	hsa-mir-3941	0.0	0.0	N
TCGA-KO-8409-01A-11R-2314-13	hsa-mir-3942	1.0	0.14119	N
TCGA-KO-8409-01A-11R-2314-13	hsa-mir-3943	0.0	0.0	N
TCGA-KO-8409-01A-11R-2314-13	hsa-mir-3944	0.0	0.0	N
TCGA-KO-8409-01A-11R-2314-13	hsa-mir-3945	0.0	0.0	N
TCGA-KO-8409-01A-11R-2314-13	hsa-mir-409	10.0	1.411898	N
TCGA-KO-8409-01A-11R-2314-13	hsa-mir-410	11.0	1.553088	N
TCGA-KO-8409-01A-11R-2314-13	hsa-mir-411	4.0	0.564759	N
TCGA-KO-8409-01A-11R-2314-13	hsa-mir-412	1.0	0.14119	N
TCGA-KO-8409-01A-11R-2314-13	hsa-mir-421	8.0	1.129518	N
TCGA-KO-8409-01A-11R-2314-13	hsa-mir-422a	0.0	0.0	N
TCGA-KO-8409-01A-11R-2314-13	hsa-mir-423	443.0	62.547078	N
TCGA-KO-8409-01A-11R-2314-13	hsa-mir-424	854.0	120.576083	N
TCGA-KO-8409-01A-11R-2314-13	hsa-mir-425	251.0	35.438638	N
TCGA-KO-8409-01A-11R-2314-13	hsa-mir-4251	0.0	0.0	N
TCGA-KO-8409-01A-11R-2314-13	hsa-mir-4252	0.0	0.0	N
TCGA-KO-8409-01A-11R-2314-13	hsa-mir-4253	0.0	0.0	N
TCGA-KO-8409-01A-11R-2314-13	hsa-mir-4254	0.0	0.0	N
TCGA-KO-8409-01A-11R-2314-13	hsa-mir-4255	0.0	0.0	N
TCGA-KO-8409-01A-11R-2314-13	hsa-mir-4256	0.0	0.0	N
TCGA-KO-8409-01A-11R-2314-13	hsa-mir-4257	0.0	0.0	N
TCGA-KO-8409-01A-11R-2314-13	hsa-mir-4258	0.0	0.0	N
TCGA-KO-8409-01A-11R-2314-13	hsa-mir-4259	0.0	0.0	N
TCGA-KO-8409-01A-11R-2314-13	hsa-mir-4260	0.0	0.0	N
TCGA-KO-8409-01A-11R-2314-13	hsa-mir-4261	0.0	0.0	N
TCGA-KO-8409-01A-11R-2314-13	hsa-mir-4262	0.0	0.0	N
TCGA-KO-8409-01A-11R-2314-13	hsa-mir-4263	0.0	0.0	N
TCGA-KO-8409-01A-11R-2314-13	hsa-mir-4264	0.0	0.0	N
TCGA-KO-8409-01A-11R-2314-13	hsa-mir-4265	0.0	0.0	N
TCGA-KO-8409-01A-11R-2314-13	hsa-mir-4266	0.0	0.0	N
TCGA-KO-8409-01A-11R-2314-13	hsa-mir-4267	0.0	0.0	N
TCGA-KO-8409-01A-11R-2314-13	hsa-mir-4268	0.0	0.0	N
TCGA-KO-8409-01A-11R-2314-13	hsa-mir-4269	0.0	0.0	N
TCGA-KO-8409-01A-11R-2314-13	hsa-mir-4270	0.0	0.0	N
TCGA-KO-8409-01A-11R-2314-13	hsa-mir-4271	0.0	0.0	N
TCGA-KO-8409-01A-11R-2314-13	hsa-mir-4272	0.0	0.0	N
TCGA-KO-8409-01A-11R-2314-13	hsa-mir-4273	0.0	0.0	N
TCGA-KO-8409-01A-11R-2314-13	hsa-mir-4274	0.0	0.0	N
TCGA-KO-8409-01A-11R-2314-13	hsa-mir-4275	0.0	0.0	N
TCGA-KO-8409-01A-11R-2314-13	hsa-mir-4276	0.0	0.0	N
TCGA-KO-8409-01A-11R-2314-13	hsa-mir-4277	0.0	0.0	N
TCGA-KO-8409-01A-11R-2314-13	hsa-mir-4278	0.0	0.0	N
TCGA-KO-8409-01A-11R-2314-13	hsa-mir-4279	0.0	0.0	N
TCGA-KO-8409-01A-11R-2314-13	hsa-mir-4280	0.0	0.0	N
TCGA-KO-8409-01A-11R-2314-13	hsa-mir-4281	0.0	0.0	N
TCGA-KO-8409-01A-11R-2314-13	hsa-mir-4282	0.0	0.0	N
TCGA-KO-8409-01A-11R-2314-13	hsa-mir-4283-1	0.0	0.0	N
TCGA-KO-8409-01A-11R-2314-13	hsa-mir-4283-2	0.0	0.0	N
TCGA-KO-8409-01A-11R-2314-13	hsa-mir-4284	0.0	0.0	N
TCGA-KO-8409-01A-11R-2314-13	hsa-mir-4285	0.0	0.0	N
TCGA-KO-8409-01A-11R-2314-13	hsa-mir-4286	0.0	0.0	N
TCGA-KO-8409-01A-11R-2314-13	hsa-mir-4287	0.0	0.0	N
TCGA-KO-8409-01A-11R-2314-13	hsa-mir-4288	0.0	0.0	N
TCGA-KO-8409-01A-11R-2314-13	hsa-mir-4289	0.0	0.0	N
TCGA-KO-8409-01A-11R-2314-13	hsa-mir-429	365.0	51.534274	N
TCGA-KO-8409-01A-11R-2314-13	hsa-mir-4290	0.0	0.0	N
TCGA-KO-8409-01A-11R-2314-13	hsa-mir-4291	0.0	0.0	N
TCGA-KO-8409-01A-11R-2314-13	hsa-mir-4292	0.0	0.0	N
TCGA-KO-8409-01A-11R-2314-13	hsa-mir-4293	0.0	0.0	N
TCGA-KO-8409-01A-11R-2314-13	hsa-mir-4294	0.0	0.0	N
TCGA-KO-8409-01A-11R-2314-13	hsa-mir-4295	0.0	0.0	N
TCGA-KO-8409-01A-11R-2314-13	hsa-mir-4296	0.0	0.0	N
TCGA-KO-8409-01A-11R-2314-13	hsa-mir-4297	0.0	0.0	N
TCGA-KO-8409-01A-11R-2314-13	hsa-mir-4298	0.0	0.0	N
TCGA-KO-8409-01A-11R-2314-13	hsa-mir-4299	0.0	0.0	N
TCGA-KO-8409-01A-11R-2314-13	hsa-mir-4300	0.0	0.0	N
TCGA-KO-8409-01A-11R-2314-13	hsa-mir-4301	0.0	0.0	N
TCGA-KO-8409-01A-11R-2314-13	hsa-mir-4302	0.0	0.0	N
TCGA-KO-8409-01A-11R-2314-13	hsa-mir-4303	0.0	0.0	N
TCGA-KO-8409-01A-11R-2314-13	hsa-mir-4304	0.0	0.0	N
TCGA-KO-8409-01A-11R-2314-13	hsa-mir-4305	0.0	0.0	N
TCGA-KO-8409-01A-11R-2314-13	hsa-mir-4306	0.0	0.0	N
TCGA-KO-8409-01A-11R-2314-13	hsa-mir-4307	0.0	0.0	N
TCGA-KO-8409-01A-11R-2314-13	hsa-mir-4308	0.0	0.0	N
TCGA-KO-8409-01A-11R-2314-13	hsa-mir-4309	0.0	0.0	N
TCGA-KO-8409-01A-11R-2314-13	hsa-mir-431	7.0	0.988329	N
TCGA-KO-8409-01A-11R-2314-13	hsa-mir-4310	0.0	0.0	N
TCGA-KO-8409-01A-11R-2314-13	hsa-mir-4311	0.0	0.0	N
TCGA-KO-8409-01A-11R-2314-13	hsa-mir-4312	0.0	0.0	N
TCGA-KO-8409-01A-11R-2314-13	hsa-mir-4313	0.0	0.0	N
TCGA-KO-8409-01A-11R-2314-13	hsa-mir-4314	0.0	0.0	N
TCGA-KO-8409-01A-11R-2314-13	hsa-mir-4315-1	0.0	0.0	N
TCGA-KO-8409-01A-11R-2314-13	hsa-mir-4315-2	0.0	0.0	N
TCGA-KO-8409-01A-11R-2314-13	hsa-mir-4316	0.0	0.0	N
TCGA-KO-8409-01A-11R-2314-13	hsa-mir-4317	0.0	0.0	N
TCGA-KO-8409-01A-11R-2314-13	hsa-mir-4318	0.0	0.0	N
TCGA-KO-8409-01A-11R-2314-13	hsa-mir-4319	0.0	0.0	N
TCGA-KO-8409-01A-11R-2314-13	hsa-mir-432	2.0	0.28238	N
TCGA-KO-8409-01A-11R-2314-13	hsa-mir-4320	0.0	0.0	N
TCGA-KO-8409-01A-11R-2314-13	hsa-mir-4321	0.0	0.0	N
TCGA-KO-8409-01A-11R-2314-13	hsa-mir-4322	0.0	0.0	N
TCGA-KO-8409-01A-11R-2314-13	hsa-mir-4323	0.0	0.0	N
TCGA-KO-8409-01A-11R-2314-13	hsa-mir-4324	0.0	0.0	N
TCGA-KO-8409-01A-11R-2314-13	hsa-mir-4325	0.0	0.0	N
TCGA-KO-8409-01A-11R-2314-13	hsa-mir-4326	11.0	1.553088	N
TCGA-KO-8409-01A-11R-2314-13	hsa-mir-4327	0.0	0.0	N
TCGA-KO-8409-01A-11R-2314-13	hsa-mir-4328	0.0	0.0	N
TCGA-KO-8409-01A-11R-2314-13	hsa-mir-4329	0.0	0.0	N
TCGA-KO-8409-01A-11R-2314-13	hsa-mir-433	1.0	0.14119	N
TCGA-KO-8409-01A-11R-2314-13	hsa-mir-4330	0.0	0.0	N
TCGA-KO-8409-01A-11R-2314-13	hsa-mir-448	0.0	0.0	N
TCGA-KO-8409-01A-11R-2314-13	hsa-mir-449a	0.0	0.0	N
TCGA-KO-8409-01A-11R-2314-13	hsa-mir-449b	0.0	0.0	N
TCGA-KO-8409-01A-11R-2314-13	hsa-mir-449c	0.0	0.0	N
TCGA-KO-8409-01A-11R-2314-13	hsa-mir-450a-1	24.0	3.388555	N
TCGA-KO-8409-01A-11R-2314-13	hsa-mir-450a-2	26.0	3.670935	N
TCGA-KO-8409-01A-11R-2314-13	hsa-mir-450b	64.0	9.036147	N
TCGA-KO-8409-01A-11R-2314-13	hsa-mir-451	6965.0	983.386903	N
TCGA-KO-8409-01A-11R-2314-13	hsa-mir-452	154.0	21.743228	N
TCGA-KO-8409-01A-11R-2314-13	hsa-mir-454	12.0	1.694278	N
TCGA-KO-8409-01A-11R-2314-13	hsa-mir-455	126.0	17.789914	N
TCGA-KO-8409-01A-11R-2314-13	hsa-mir-466	0.0	0.0	N
TCGA-KO-8409-01A-11R-2314-13	hsa-mir-483	4.0	0.564759	N
TCGA-KO-8409-01A-11R-2314-13	hsa-mir-484	166.0	23.437506	N
TCGA-KO-8409-01A-11R-2314-13	hsa-mir-485	2.0	0.28238	N
TCGA-KO-8409-01A-11R-2314-13	hsa-mir-486	2983.0	421.16915	N
TCGA-KO-8409-01A-11R-2314-13	hsa-mir-487a	0.0	0.0	N
TCGA-KO-8409-01A-11R-2314-13	hsa-mir-487b	3.0	0.423569	N
TCGA-KO-8409-01A-11R-2314-13	hsa-mir-488	0.0	0.0	N
TCGA-KO-8409-01A-11R-2314-13	hsa-mir-489	5.0	0.705949	N
TCGA-KO-8409-01A-11R-2314-13	hsa-mir-490	0.0	0.0	N
TCGA-KO-8409-01A-11R-2314-13	hsa-mir-491	6.0	0.847139	N
TCGA-KO-8409-01A-11R-2314-13	hsa-mir-492	0.0	0.0	N
TCGA-KO-8409-01A-11R-2314-13	hsa-mir-493	3.0	0.423569	N
TCGA-KO-8409-01A-11R-2314-13	hsa-mir-494	0.0	0.0	N
TCGA-KO-8409-01A-11R-2314-13	hsa-mir-495	3.0	0.423569	N
TCGA-KO-8409-01A-11R-2314-13	hsa-mir-496	0.0	0.0	N
TCGA-KO-8409-01A-11R-2314-13	hsa-mir-497	26.0	3.670935	N
TCGA-KO-8409-01A-11R-2314-13	hsa-mir-498	0.0	0.0	N
TCGA-KO-8409-01A-11R-2314-13	hsa-mir-499	5.0	0.705949	N
TCGA-KO-8409-01A-11R-2314-13	hsa-mir-500a	2952.0	416.792267	Y
TCGA-KO-8409-01A-11R-2314-13	hsa-mir-500b	132.0	18.637053	Y
TCGA-KO-8409-01A-11R-2314-13	hsa-mir-501	534.0	75.395349	N
TCGA-KO-8409-01A-11R-2314-13	hsa-mir-502	226.0	31.908893	Y
TCGA-KO-8409-01A-11R-2314-13	hsa-mir-503	48.0	6.77711	N
TCGA-KO-8409-01A-11R-2314-13	hsa-mir-504	13.0	1.835467	N
TCGA-KO-8409-01A-11R-2314-13	hsa-mir-505	103.0	14.542549	N
TCGA-KO-8409-01A-11R-2314-13	hsa-mir-506	6.0	0.847139	N
TCGA-KO-8409-01A-11R-2314-13	hsa-mir-507	1.0	0.14119	N
TCGA-KO-8409-01A-11R-2314-13	hsa-mir-508	390.0	55.064019	N
TCGA-KO-8409-01A-11R-2314-13	hsa-mir-509-1	28.0	3.953314	N
TCGA-KO-8409-01A-11R-2314-13	hsa-mir-509-2	30.0	4.235694	N
TCGA-KO-8409-01A-11R-2314-13	hsa-mir-509-3	28.0	3.953314	N
TCGA-KO-8409-01A-11R-2314-13	hsa-mir-510	0.0	0.0	N
TCGA-KO-8409-01A-11R-2314-13	hsa-mir-511-1	5.0	0.705949	N
TCGA-KO-8409-01A-11R-2314-13	hsa-mir-511-2	8.0	1.129518	N
TCGA-KO-8409-01A-11R-2314-13	hsa-mir-512-1	0.0	0.0	N
TCGA-KO-8409-01A-11R-2314-13	hsa-mir-512-2	0.0	0.0	N
TCGA-KO-8409-01A-11R-2314-13	hsa-mir-513a-1	2.0	0.28238	N
TCGA-KO-8409-01A-11R-2314-13	hsa-mir-513a-2	3.0	0.423569	N
TCGA-KO-8409-01A-11R-2314-13	hsa-mir-513b	0.0	0.0	N
TCGA-KO-8409-01A-11R-2314-13	hsa-mir-513c	3.0	0.423569	N
TCGA-KO-8409-01A-11R-2314-13	hsa-mir-514-1	83.0	11.718753	N
TCGA-KO-8409-01A-11R-2314-13	hsa-mir-514-2	79.0	11.153994	N
TCGA-KO-8409-01A-11R-2314-13	hsa-mir-514-3	75.0	10.589234	N
TCGA-KO-8409-01A-11R-2314-13	hsa-mir-514b	0.0	0.0	N
TCGA-KO-8409-01A-11R-2314-13	hsa-mir-515-1	0.0	0.0	N
TCGA-KO-8409-01A-11R-2314-13	hsa-mir-515-2	0.0	0.0	N
TCGA-KO-8409-01A-11R-2314-13	hsa-mir-516a-1	0.0	0.0	N
TCGA-KO-8409-01A-11R-2314-13	hsa-mir-516a-2	0.0	0.0	N
TCGA-KO-8409-01A-11R-2314-13	hsa-mir-516b-1	0.0	0.0	N
TCGA-KO-8409-01A-11R-2314-13	hsa-mir-516b-2	0.0	0.0	N
TCGA-KO-8409-01A-11R-2314-13	hsa-mir-517a	0.0	0.0	N
TCGA-KO-8409-01A-11R-2314-13	hsa-mir-517b	0.0	0.0	N
TCGA-KO-8409-01A-11R-2314-13	hsa-mir-517c	0.0	0.0	N
TCGA-KO-8409-01A-11R-2314-13	hsa-mir-518a-1	0.0	0.0	N
TCGA-KO-8409-01A-11R-2314-13	hsa-mir-518a-2	0.0	0.0	N
TCGA-KO-8409-01A-11R-2314-13	hsa-mir-518b	0.0	0.0	N
TCGA-KO-8409-01A-11R-2314-13	hsa-mir-518c	1.0	0.14119	N
TCGA-KO-8409-01A-11R-2314-13	hsa-mir-518d	0.0	0.0	N
TCGA-KO-8409-01A-11R-2314-13	hsa-mir-518e	0.0	0.0	N
TCGA-KO-8409-01A-11R-2314-13	hsa-mir-518f	0.0	0.0	N
TCGA-KO-8409-01A-11R-2314-13	hsa-mir-519a-1	2.0	0.28238	N
TCGA-KO-8409-01A-11R-2314-13	hsa-mir-519a-2	0.0	0.0	N
TCGA-KO-8409-01A-11R-2314-13	hsa-mir-519b	0.0	0.0	N
TCGA-KO-8409-01A-11R-2314-13	hsa-mir-519c	0.0	0.0	N
TCGA-KO-8409-01A-11R-2314-13	hsa-mir-519d	0.0	0.0	N
TCGA-KO-8409-01A-11R-2314-13	hsa-mir-519e	0.0	0.0	N
TCGA-KO-8409-01A-11R-2314-13	hsa-mir-520a	1.0	0.14119	N
TCGA-KO-8409-01A-11R-2314-13	hsa-mir-520b	0.0	0.0	N
TCGA-KO-8409-01A-11R-2314-13	hsa-mir-520c	0.0	0.0	N
TCGA-KO-8409-01A-11R-2314-13	hsa-mir-520d	0.0	0.0	N
TCGA-KO-8409-01A-11R-2314-13	hsa-mir-520e	0.0	0.0	N
TCGA-KO-8409-01A-11R-2314-13	hsa-mir-520f	0.0	0.0	N
TCGA-KO-8409-01A-11R-2314-13	hsa-mir-520g	0.0	0.0	N
TCGA-KO-8409-01A-11R-2314-13	hsa-mir-520h	0.0	0.0	N
TCGA-KO-8409-01A-11R-2314-13	hsa-mir-521-1	0.0	0.0	N
TCGA-KO-8409-01A-11R-2314-13	hsa-mir-521-2	0.0	0.0	N
TCGA-KO-8409-01A-11R-2314-13	hsa-mir-522	0.0	0.0	N
TCGA-KO-8409-01A-11R-2314-13	hsa-mir-523	0.0	0.0	N
TCGA-KO-8409-01A-11R-2314-13	hsa-mir-524	0.0	0.0	N
TCGA-KO-8409-01A-11R-2314-13	hsa-mir-525	0.0	0.0	N
TCGA-KO-8409-01A-11R-2314-13	hsa-mir-526a-1	0.0	0.0	N
TCGA-KO-8409-01A-11R-2314-13	hsa-mir-526a-2	0.0	0.0	N
TCGA-KO-8409-01A-11R-2314-13	hsa-mir-526b	1.0	0.14119	N
TCGA-KO-8409-01A-11R-2314-13	hsa-mir-527	0.0	0.0	N
TCGA-KO-8409-01A-11R-2314-13	hsa-mir-532	36225.0	5114.600225	N
TCGA-KO-8409-01A-11R-2314-13	hsa-mir-539	3.0	0.423569	N
TCGA-KO-8409-01A-11R-2314-13	hsa-mir-541	1.0	0.14119	N
TCGA-KO-8409-01A-11R-2314-13	hsa-mir-542	1373.0	193.853585	N
TCGA-KO-8409-01A-11R-2314-13	hsa-mir-543	3.0	0.423569	N
TCGA-KO-8409-01A-11R-2314-13	hsa-mir-544	0.0	0.0	N
TCGA-KO-8409-01A-11R-2314-13	hsa-mir-544b	0.0	0.0	N
TCGA-KO-8409-01A-11R-2314-13	hsa-mir-545	0.0	0.0	N
TCGA-KO-8409-01A-11R-2314-13	hsa-mir-548a-1	0.0	0.0	N
TCGA-KO-8409-01A-11R-2314-13	hsa-mir-548a-2	0.0	0.0	N
TCGA-KO-8409-01A-11R-2314-13	hsa-mir-548a-3	0.0	0.0	N
TCGA-KO-8409-01A-11R-2314-13	hsa-mir-548aa-1	0.0	0.0	N
TCGA-KO-8409-01A-11R-2314-13	hsa-mir-548aa-2	0.0	0.0	N
TCGA-KO-8409-01A-11R-2314-13	hsa-mir-548b	2.0	0.28238	N
TCGA-KO-8409-01A-11R-2314-13	hsa-mir-548c	0.0	0.0	N
TCGA-KO-8409-01A-11R-2314-13	hsa-mir-548d-1	0.0	0.0	N
TCGA-KO-8409-01A-11R-2314-13	hsa-mir-548d-2	0.0	0.0	N
TCGA-KO-8409-01A-11R-2314-13	hsa-mir-548e	3.0	0.423569	N
TCGA-KO-8409-01A-11R-2314-13	hsa-mir-548f-1	0.0	0.0	N
TCGA-KO-8409-01A-11R-2314-13	hsa-mir-548f-2	0.0	0.0	N
TCGA-KO-8409-01A-11R-2314-13	hsa-mir-548f-3	0.0	0.0	N
TCGA-KO-8409-01A-11R-2314-13	hsa-mir-548f-4	0.0	0.0	N
TCGA-KO-8409-01A-11R-2314-13	hsa-mir-548f-5	0.0	0.0	N
TCGA-KO-8409-01A-11R-2314-13	hsa-mir-548g	0.0	0.0	N
TCGA-KO-8409-01A-11R-2314-13	hsa-mir-548h-1	0.0	0.0	N
TCGA-KO-8409-01A-11R-2314-13	hsa-mir-548h-2	0.0	0.0	N
TCGA-KO-8409-01A-11R-2314-13	hsa-mir-548h-3	0.0	0.0	N
TCGA-KO-8409-01A-11R-2314-13	hsa-mir-548h-4	0.0	0.0	N
TCGA-KO-8409-01A-11R-2314-13	hsa-mir-548i-1	0.0	0.0	N
TCGA-KO-8409-01A-11R-2314-13	hsa-mir-548i-2	0.0	0.0	N
TCGA-KO-8409-01A-11R-2314-13	hsa-mir-548i-3	0.0	0.0	N
TCGA-KO-8409-01A-11R-2314-13	hsa-mir-548i-4	0.0	0.0	N
TCGA-KO-8409-01A-11R-2314-13	hsa-mir-548j	3.0	0.423569	N
TCGA-KO-8409-01A-11R-2314-13	hsa-mir-548k	0.0	0.0	N
TCGA-KO-8409-01A-11R-2314-13	hsa-mir-548l	0.0	0.0	N
TCGA-KO-8409-01A-11R-2314-13	hsa-mir-548m	0.0	0.0	N
TCGA-KO-8409-01A-11R-2314-13	hsa-mir-548n	4.0	0.564759	N
TCGA-KO-8409-01A-11R-2314-13	hsa-mir-548o	1.0	0.14119	N
TCGA-KO-8409-01A-11R-2314-13	hsa-mir-548p	0.0	0.0	N
TCGA-KO-8409-01A-11R-2314-13	hsa-mir-548q	2.0	0.28238	N
TCGA-KO-8409-01A-11R-2314-13	hsa-mir-548s	1.0	0.14119	N
TCGA-KO-8409-01A-11R-2314-13	hsa-mir-548t	0.0	0.0	N
TCGA-KO-8409-01A-11R-2314-13	hsa-mir-548u	0.0	0.0	N
TCGA-KO-8409-01A-11R-2314-13	hsa-mir-548v	10.0	1.411898	N
TCGA-KO-8409-01A-11R-2314-13	hsa-mir-548w	0.0	0.0	N
TCGA-KO-8409-01A-11R-2314-13	hsa-mir-548x	0.0	0.0	N
TCGA-KO-8409-01A-11R-2314-13	hsa-mir-548y	0.0	0.0	N
TCGA-KO-8409-01A-11R-2314-13	hsa-mir-548z	0.0	0.0	N
TCGA-KO-8409-01A-11R-2314-13	hsa-mir-549	0.0	0.0	N
TCGA-KO-8409-01A-11R-2314-13	hsa-mir-550a-1	14.0	1.976657	N
TCGA-KO-8409-01A-11R-2314-13	hsa-mir-550a-2	19.0	2.682606	N
TCGA-KO-8409-01A-11R-2314-13	hsa-mir-550b-1	0.0	0.0	N
TCGA-KO-8409-01A-11R-2314-13	hsa-mir-550b-2	0.0	0.0	N
TCGA-KO-8409-01A-11R-2314-13	hsa-mir-551a	0.0	0.0	N
TCGA-KO-8409-01A-11R-2314-13	hsa-mir-551b	1.0	0.14119	N
TCGA-KO-8409-01A-11R-2314-13	hsa-mir-552	0.0	0.0	N
TCGA-KO-8409-01A-11R-2314-13	hsa-mir-553	0.0	0.0	N
TCGA-KO-8409-01A-11R-2314-13	hsa-mir-554	0.0	0.0	N
TCGA-KO-8409-01A-11R-2314-13	hsa-mir-555	0.0	0.0	N
TCGA-KO-8409-01A-11R-2314-13	hsa-mir-556	1.0	0.14119	N
TCGA-KO-8409-01A-11R-2314-13	hsa-mir-557	0.0	0.0	N
TCGA-KO-8409-01A-11R-2314-13	hsa-mir-558	0.0	0.0	N
TCGA-KO-8409-01A-11R-2314-13	hsa-mir-559	1.0	0.14119	N
TCGA-KO-8409-01A-11R-2314-13	hsa-mir-561	28.0	3.953314	N
TCGA-KO-8409-01A-11R-2314-13	hsa-mir-562	0.0	0.0	N
TCGA-KO-8409-01A-11R-2314-13	hsa-mir-563	0.0	0.0	N
TCGA-KO-8409-01A-11R-2314-13	hsa-mir-564	0.0	0.0	N
TCGA-KO-8409-01A-11R-2314-13	hsa-mir-566	0.0	0.0	N
TCGA-KO-8409-01A-11R-2314-13	hsa-mir-567	0.0	0.0	N
TCGA-KO-8409-01A-11R-2314-13	hsa-mir-568	0.0	0.0	N
TCGA-KO-8409-01A-11R-2314-13	hsa-mir-569	0.0	0.0	N
TCGA-KO-8409-01A-11R-2314-13	hsa-mir-570	6.0	0.847139	N
TCGA-KO-8409-01A-11R-2314-13	hsa-mir-571	0.0	0.0	N
TCGA-KO-8409-01A-11R-2314-13	hsa-mir-572	0.0	0.0	N
TCGA-KO-8409-01A-11R-2314-13	hsa-mir-573	0.0	0.0	N
TCGA-KO-8409-01A-11R-2314-13	hsa-mir-574	311.0	43.910025	N
TCGA-KO-8409-01A-11R-2314-13	hsa-mir-575	0.0	0.0	N
TCGA-KO-8409-01A-11R-2314-13	hsa-mir-576	64.0	9.036147	N
TCGA-KO-8409-01A-11R-2314-13	hsa-mir-577	248.0	35.015068	N
TCGA-KO-8409-01A-11R-2314-13	hsa-mir-578	0.0	0.0	N
TCGA-KO-8409-01A-11R-2314-13	hsa-mir-579	3.0	0.423569	N
TCGA-KO-8409-01A-11R-2314-13	hsa-mir-580	5.0	0.705949	N
TCGA-KO-8409-01A-11R-2314-13	hsa-mir-581	1.0	0.14119	N
TCGA-KO-8409-01A-11R-2314-13	hsa-mir-582	5465.0	771.602215	N
TCGA-KO-8409-01A-11R-2314-13	hsa-mir-583	0.0	0.0	N
TCGA-KO-8409-01A-11R-2314-13	hsa-mir-584	239.0	33.74436	N
TCGA-KO-8409-01A-11R-2314-13	hsa-mir-585	0.0	0.0	N
TCGA-KO-8409-01A-11R-2314-13	hsa-mir-586	0.0	0.0	N
TCGA-KO-8409-01A-11R-2314-13	hsa-mir-587	0.0	0.0	N
TCGA-KO-8409-01A-11R-2314-13	hsa-mir-588	0.0	0.0	N
TCGA-KO-8409-01A-11R-2314-13	hsa-mir-589	534.0	75.395349	N
TCGA-KO-8409-01A-11R-2314-13	hsa-mir-590	97.0	13.69541	N
TCGA-KO-8409-01A-11R-2314-13	hsa-mir-591	0.0	0.0	N
TCGA-KO-8409-01A-11R-2314-13	hsa-mir-592	2.0	0.28238	N
TCGA-KO-8409-01A-11R-2314-13	hsa-mir-593	0.0	0.0	N
TCGA-KO-8409-01A-11R-2314-13	hsa-mir-595	0.0	0.0	N
TCGA-KO-8409-01A-11R-2314-13	hsa-mir-596	0.0	0.0	N
TCGA-KO-8409-01A-11R-2314-13	hsa-mir-597	1.0	0.14119	N
TCGA-KO-8409-01A-11R-2314-13	hsa-mir-598	403.0	56.899486	N
TCGA-KO-8409-01A-11R-2314-13	hsa-mir-599	0.0	0.0	N
TCGA-KO-8409-01A-11R-2314-13	hsa-mir-600	0.0	0.0	N
TCGA-KO-8409-01A-11R-2314-13	hsa-mir-601	0.0	0.0	N
TCGA-KO-8409-01A-11R-2314-13	hsa-mir-602	0.0	0.0	N
TCGA-KO-8409-01A-11R-2314-13	hsa-mir-603	0.0	0.0	N
TCGA-KO-8409-01A-11R-2314-13	hsa-mir-604	0.0	0.0	N
TCGA-KO-8409-01A-11R-2314-13	hsa-mir-605	3.0	0.423569	N
TCGA-KO-8409-01A-11R-2314-13	hsa-mir-606	0.0	0.0	N
TCGA-KO-8409-01A-11R-2314-13	hsa-mir-607	5.0	0.705949	N
TCGA-KO-8409-01A-11R-2314-13	hsa-mir-608	0.0	0.0	N
TCGA-KO-8409-01A-11R-2314-13	hsa-mir-609	0.0	0.0	N
TCGA-KO-8409-01A-11R-2314-13	hsa-mir-610	0.0	0.0	N
TCGA-KO-8409-01A-11R-2314-13	hsa-mir-611	0.0	0.0	N
TCGA-KO-8409-01A-11R-2314-13	hsa-mir-612	0.0	0.0	N
TCGA-KO-8409-01A-11R-2314-13	hsa-mir-613	0.0	0.0	N
TCGA-KO-8409-01A-11R-2314-13	hsa-mir-614	0.0	0.0	N
TCGA-KO-8409-01A-11R-2314-13	hsa-mir-615	52.0	7.341869	N
TCGA-KO-8409-01A-11R-2314-13	hsa-mir-616	31.0	4.376884	N
TCGA-KO-8409-01A-11R-2314-13	hsa-mir-617	0.0	0.0	N
TCGA-KO-8409-01A-11R-2314-13	hsa-mir-618	81.0	11.436373	N
TCGA-KO-8409-01A-11R-2314-13	hsa-mir-619	0.0	0.0	N
TCGA-KO-8409-01A-11R-2314-13	hsa-mir-620	0.0	0.0	N
TCGA-KO-8409-01A-11R-2314-13	hsa-mir-621	0.0	0.0	N
TCGA-KO-8409-01A-11R-2314-13	hsa-mir-622	0.0	0.0	N
TCGA-KO-8409-01A-11R-2314-13	hsa-mir-623	0.0	0.0	N
TCGA-KO-8409-01A-11R-2314-13	hsa-mir-624	12.0	1.694278	N
TCGA-KO-8409-01A-11R-2314-13	hsa-mir-625	246.0	34.732689	N
TCGA-KO-8409-01A-11R-2314-13	hsa-mir-626	0.0	0.0	N
TCGA-KO-8409-01A-11R-2314-13	hsa-mir-627	4.0	0.564759	N
TCGA-KO-8409-01A-11R-2314-13	hsa-mir-628	29.0	4.094504	N
TCGA-KO-8409-01A-11R-2314-13	hsa-mir-629	525.0	74.124641	N
TCGA-KO-8409-01A-11R-2314-13	hsa-mir-630	0.0	0.0	N
TCGA-KO-8409-01A-11R-2314-13	hsa-mir-631	0.0	0.0	N
TCGA-KO-8409-01A-11R-2314-13	hsa-mir-632	1.0	0.14119	N
TCGA-KO-8409-01A-11R-2314-13	hsa-mir-633	0.0	0.0	N
TCGA-KO-8409-01A-11R-2314-13	hsa-mir-634	0.0	0.0	N
TCGA-KO-8409-01A-11R-2314-13	hsa-mir-635	0.0	0.0	N
TCGA-KO-8409-01A-11R-2314-13	hsa-mir-636	0.0	0.0	N
TCGA-KO-8409-01A-11R-2314-13	hsa-mir-637	0.0	0.0	N
TCGA-KO-8409-01A-11R-2314-13	hsa-mir-638	0.0	0.0	N
TCGA-KO-8409-01A-11R-2314-13	hsa-mir-639	2.0	0.28238	N
TCGA-KO-8409-01A-11R-2314-13	hsa-mir-640	0.0	0.0	N
TCGA-KO-8409-01A-11R-2314-13	hsa-mir-641	0.0	0.0	N
TCGA-KO-8409-01A-11R-2314-13	hsa-mir-642a	24.0	3.388555	N
TCGA-KO-8409-01A-11R-2314-13	hsa-mir-642b	0.0	0.0	N
TCGA-KO-8409-01A-11R-2314-13	hsa-mir-643	2.0	0.28238	N
TCGA-KO-8409-01A-11R-2314-13	hsa-mir-644	0.0	0.0	N
TCGA-KO-8409-01A-11R-2314-13	hsa-mir-645	0.0	0.0	N
TCGA-KO-8409-01A-11R-2314-13	hsa-mir-646	0.0	0.0	N
TCGA-KO-8409-01A-11R-2314-13	hsa-mir-647	0.0	0.0	N
TCGA-KO-8409-01A-11R-2314-13	hsa-mir-648	0.0	0.0	N
TCGA-KO-8409-01A-11R-2314-13	hsa-mir-649	0.0	0.0	N
TCGA-KO-8409-01A-11R-2314-13	hsa-mir-650	0.0	0.0	N
TCGA-KO-8409-01A-11R-2314-13	hsa-mir-651	81.0	11.436373	N
TCGA-KO-8409-01A-11R-2314-13	hsa-mir-652	106.0	14.966118	N
TCGA-KO-8409-01A-11R-2314-13	hsa-mir-653	183.0	25.837732	N
TCGA-KO-8409-01A-11R-2314-13	hsa-mir-654	9.0	1.270708	N
TCGA-KO-8409-01A-11R-2314-13	hsa-mir-655	0.0	0.0	N
TCGA-KO-8409-01A-11R-2314-13	hsa-mir-656	0.0	0.0	N
TCGA-KO-8409-01A-11R-2314-13	hsa-mir-657	0.0	0.0	N
TCGA-KO-8409-01A-11R-2314-13	hsa-mir-658	3.0	0.423569	N
TCGA-KO-8409-01A-11R-2314-13	hsa-mir-659	6.0	0.847139	N
TCGA-KO-8409-01A-11R-2314-13	hsa-mir-660	1583.0	223.503441	N
TCGA-KO-8409-01A-11R-2314-13	hsa-mir-661	0.0	0.0	N
TCGA-KO-8409-01A-11R-2314-13	hsa-mir-662	0.0	0.0	N
TCGA-KO-8409-01A-11R-2314-13	hsa-mir-663	0.0	0.0	N
TCGA-KO-8409-01A-11R-2314-13	hsa-mir-663b	0.0	0.0	N
TCGA-KO-8409-01A-11R-2314-13	hsa-mir-664	312.0	44.051215	N
TCGA-KO-8409-01A-11R-2314-13	hsa-mir-665	0.0	0.0	N
TCGA-KO-8409-01A-11R-2314-13	hsa-mir-668	0.0	0.0	N
TCGA-KO-8409-01A-11R-2314-13	hsa-mir-670	0.0	0.0	N
TCGA-KO-8409-01A-11R-2314-13	hsa-mir-671	46.0	6.49473	N
TCGA-KO-8409-01A-11R-2314-13	hsa-mir-675	97.0	13.69541	N
TCGA-KO-8409-01A-11R-2314-13	hsa-mir-676	19.0	2.682606	N
TCGA-KO-8409-01A-11R-2314-13	hsa-mir-7-1	47.0	6.63592	N
TCGA-KO-8409-01A-11R-2314-13	hsa-mir-7-2	1.0	0.14119	N
TCGA-KO-8409-01A-11R-2314-13	hsa-mir-7-3	1.0	0.14119	N
TCGA-KO-8409-01A-11R-2314-13	hsa-mir-708	127.0	17.931104	N
TCGA-KO-8409-01A-11R-2314-13	hsa-mir-711	0.0	0.0	N
TCGA-KO-8409-01A-11R-2314-13	hsa-mir-718	0.0	0.0	N
TCGA-KO-8409-01A-11R-2314-13	hsa-mir-720	0.0	0.0	N
TCGA-KO-8409-01A-11R-2314-13	hsa-mir-744	114.0	16.095636	N
TCGA-KO-8409-01A-11R-2314-13	hsa-mir-758	6.0	0.847139	N
TCGA-KO-8409-01A-11R-2314-13	hsa-mir-759	0.0	0.0	N
TCGA-KO-8409-01A-11R-2314-13	hsa-mir-760	3.0	0.423569	N
TCGA-KO-8409-01A-11R-2314-13	hsa-mir-761	0.0	0.0	N
TCGA-KO-8409-01A-11R-2314-13	hsa-mir-762	0.0	0.0	N
TCGA-KO-8409-01A-11R-2314-13	hsa-mir-764	0.0	0.0	N
TCGA-KO-8409-01A-11R-2314-13	hsa-mir-765	0.0	0.0	N
TCGA-KO-8409-01A-11R-2314-13	hsa-mir-766	180.0	25.414163	N
TCGA-KO-8409-01A-11R-2314-13	hsa-mir-767	0.0	0.0	N
TCGA-KO-8409-01A-11R-2314-13	hsa-mir-769	100.0	14.118979	N
TCGA-KO-8409-01A-11R-2314-13	hsa-mir-770	0.0	0.0	N
TCGA-KO-8409-01A-11R-2314-13	hsa-mir-802	0.0	0.0	N
TCGA-KO-8409-01A-11R-2314-13	hsa-mir-873	1.0	0.14119	N
TCGA-KO-8409-01A-11R-2314-13	hsa-mir-874	1256.0	177.334379	N
TCGA-KO-8409-01A-11R-2314-13	hsa-mir-875	0.0	0.0	N
TCGA-KO-8409-01A-11R-2314-13	hsa-mir-876	0.0	0.0	N
TCGA-KO-8409-01A-11R-2314-13	hsa-mir-877	0.0	0.0	N
TCGA-KO-8409-01A-11R-2314-13	hsa-mir-885	20.0	2.823796	N
TCGA-KO-8409-01A-11R-2314-13	hsa-mir-887	10.0	1.411898	N
TCGA-KO-8409-01A-11R-2314-13	hsa-mir-888	1105.0	156.01472	N
TCGA-KO-8409-01A-11R-2314-13	hsa-mir-889	16.0	2.259037	N
TCGA-KO-8409-01A-11R-2314-13	hsa-mir-890	110.0	15.530877	N
TCGA-KO-8409-01A-11R-2314-13	hsa-mir-891a	214904.0	30342.251116	N
TCGA-KO-8409-01A-11R-2314-13	hsa-mir-891b	621.0	87.678861	N
TCGA-KO-8409-01A-11R-2314-13	hsa-mir-892a	2493.0	351.986152	N
TCGA-KO-8409-01A-11R-2314-13	hsa-mir-892b	598.0	84.431496	N
TCGA-KO-8409-01A-11R-2314-13	hsa-mir-9-1	302.0	42.639317	N
TCGA-KO-8409-01A-11R-2314-13	hsa-mir-9-2	337.0	47.58096	N
TCGA-KO-8409-01A-11R-2314-13	hsa-mir-9-3	0.0	0.0	N
TCGA-KO-8409-01A-11R-2314-13	hsa-mir-920	0.0	0.0	N
TCGA-KO-8409-01A-11R-2314-13	hsa-mir-921	0.0	0.0	N
TCGA-KO-8409-01A-11R-2314-13	hsa-mir-922	0.0	0.0	N
TCGA-KO-8409-01A-11R-2314-13	hsa-mir-924	0.0	0.0	N
TCGA-KO-8409-01A-11R-2314-13	hsa-mir-92a-1	2318.0	327.277938	N
TCGA-KO-8409-01A-11R-2314-13	hsa-mir-92a-2	47593.0	6719.645783	N
TCGA-KO-8409-01A-11R-2314-13	hsa-mir-92b	260.0	36.709346	N
TCGA-KO-8409-01A-11R-2314-13	hsa-mir-93	12864.0	1816.265488	N
TCGA-KO-8409-01A-11R-2314-13	hsa-mir-933	0.0	0.0	N
TCGA-KO-8409-01A-11R-2314-13	hsa-mir-934	0.0	0.0	N
TCGA-KO-8409-01A-11R-2314-13	hsa-mir-935	2.0	0.28238	N
TCGA-KO-8409-01A-11R-2314-13	hsa-mir-936	0.0	0.0	N
TCGA-KO-8409-01A-11R-2314-13	hsa-mir-937	5.0	0.705949	N
TCGA-KO-8409-01A-11R-2314-13	hsa-mir-938	0.0	0.0	N
TCGA-KO-8409-01A-11R-2314-13	hsa-mir-939	5.0	0.705949	N
TCGA-KO-8409-01A-11R-2314-13	hsa-mir-940	2.0	0.28238	N
TCGA-KO-8409-01A-11R-2314-13	hsa-mir-941-1	0.0	0.0	N
TCGA-KO-8409-01A-11R-2314-13	hsa-mir-941-3	0.0	0.0	N
TCGA-KO-8409-01A-11R-2314-13	hsa-mir-941-4	0.0	0.0	N
TCGA-KO-8409-01A-11R-2314-13	hsa-mir-942	23.0	3.247365	N
TCGA-KO-8409-01A-11R-2314-13	hsa-mir-943	0.0	0.0	N
TCGA-KO-8409-01A-11R-2314-13	hsa-mir-944	0.0	0.0	N
TCGA-KO-8409-01A-11R-2314-13	hsa-mir-95	2.0	0.28238	N
TCGA-KO-8409-01A-11R-2314-13	hsa-mir-96	308.0	43.486456	N
TCGA-KO-8409-01A-11R-2314-13	hsa-mir-98	130.0	18.354673	N
TCGA-KO-8409-01A-11R-2314-13	hsa-mir-99a	7876.0	1112.010804	N
TCGA-KO-8409-01A-11R-2314-13	hsa-mir-99b	164298.0	23197.200489	N
