# Supplementary material for: Dysfunctional miRNA-Mediated Regulation in Chromophobe Renal Cell Carcinoma
Source: PLoS One. 2016 Jun 3;11(6):e0156324. doi: 10.1371/journal.pone.0156324 (PMC4892590; doi:10.1371/journal.pone.0156324)
Supplement: S1 File — (ZIP) [file pone.0156324.s001.zip › S1_File miRNA expression profile downloaded from TCGA/case/bcgsc.ca__IlluminaHiSeq_miRNASeq__TCGA-KO-8410-01A-11R-2314-13__mirna_quantification.txt]

barcode	miRNA_ID	read_count	reads_per_million_miRNA_mapped	cross-mapped
TCGA-KO-8410-01A-11R-2314-13	hsa-let-7a-1	73468.0	8242.03963	N
TCGA-KO-8410-01A-11R-2314-13	hsa-let-7a-2	145547.0	16328.253689	N
TCGA-KO-8410-01A-11R-2314-13	hsa-let-7a-3	73107.0	8201.540687	N
TCGA-KO-8410-01A-11R-2314-13	hsa-let-7b	179396.0	20125.61852	N
TCGA-KO-8410-01A-11R-2314-13	hsa-let-7c	4293.0	481.612078	N
TCGA-KO-8410-01A-11R-2314-13	hsa-let-7d	4538.0	509.09751	N
TCGA-KO-8410-01A-11R-2314-13	hsa-let-7e	10417.0	1168.635689	N
TCGA-KO-8410-01A-11R-2314-13	hsa-let-7f-1	86.0	9.647948	N
TCGA-KO-8410-01A-11R-2314-13	hsa-let-7f-2	47744.0	5356.181468	N
TCGA-KO-8410-01A-11R-2314-13	hsa-let-7g	3196.0	358.544654	N
TCGA-KO-8410-01A-11R-2314-13	hsa-let-7i	2835.0	318.045712	N
TCGA-KO-8410-01A-11R-2314-13	hsa-mir-1-1	0.0	0.0	N
TCGA-KO-8410-01A-11R-2314-13	hsa-mir-1-2	14.0	1.570596	N
TCGA-KO-8410-01A-11R-2314-13	hsa-mir-100	77584.0	8703.794886	Y
TCGA-KO-8410-01A-11R-2314-13	hsa-mir-101-1	162081.0	18183.127692	N
TCGA-KO-8410-01A-11R-2314-13	hsa-mir-101-2	258.0	28.943843	N
TCGA-KO-8410-01A-11R-2314-13	hsa-mir-103-1	65636.0	7363.403293	Y
TCGA-KO-8410-01A-11R-2314-13	hsa-mir-103-1-as	0.0	0.0	N
TCGA-KO-8410-01A-11R-2314-13	hsa-mir-103-2	13.0	1.458411	N
TCGA-KO-8410-01A-11R-2314-13	hsa-mir-103-2-as	0.0	0.0	N
TCGA-KO-8410-01A-11R-2314-13	hsa-mir-105-1	1.0	0.112185	N
TCGA-KO-8410-01A-11R-2314-13	hsa-mir-105-2	0.0	0.0	N
TCGA-KO-8410-01A-11R-2314-13	hsa-mir-106a	204.0	22.885829	Y
TCGA-KO-8410-01A-11R-2314-13	hsa-mir-106b	1963.0	220.220011	N
TCGA-KO-8410-01A-11R-2314-13	hsa-mir-107	603.0	67.647818	Y
TCGA-KO-8410-01A-11R-2314-13	hsa-mir-10a	664888.0	74590.750333	N
TCGA-KO-8410-01A-11R-2314-13	hsa-mir-10b	3094734.0	347184.083848	N
TCGA-KO-8410-01A-11R-2314-13	hsa-mir-1178	0.0	0.0	N
TCGA-KO-8410-01A-11R-2314-13	hsa-mir-1179	0.0	0.0	N
TCGA-KO-8410-01A-11R-2314-13	hsa-mir-1180	128.0	14.359736	N
TCGA-KO-8410-01A-11R-2314-13	hsa-mir-1181	1.0	0.112185	N
TCGA-KO-8410-01A-11R-2314-13	hsa-mir-1182	0.0	0.0	N
TCGA-KO-8410-01A-11R-2314-13	hsa-mir-1183	0.0	0.0	N
TCGA-KO-8410-01A-11R-2314-13	hsa-mir-1184-1	0.0	0.0	N
TCGA-KO-8410-01A-11R-2314-13	hsa-mir-1184-2	0.0	0.0	N
TCGA-KO-8410-01A-11R-2314-13	hsa-mir-1184-3	0.0	0.0	N
TCGA-KO-8410-01A-11R-2314-13	hsa-mir-1185-1	0.0	0.0	N
TCGA-KO-8410-01A-11R-2314-13	hsa-mir-1185-2	0.0	0.0	N
TCGA-KO-8410-01A-11R-2314-13	hsa-mir-1193	0.0	0.0	N
TCGA-KO-8410-01A-11R-2314-13	hsa-mir-1197	0.0	0.0	N
TCGA-KO-8410-01A-11R-2314-13	hsa-mir-1200	0.0	0.0	N
TCGA-KO-8410-01A-11R-2314-13	hsa-mir-1202	0.0	0.0	N
TCGA-KO-8410-01A-11R-2314-13	hsa-mir-1203	0.0	0.0	N
TCGA-KO-8410-01A-11R-2314-13	hsa-mir-1204	0.0	0.0	N
TCGA-KO-8410-01A-11R-2314-13	hsa-mir-1205	0.0	0.0	N
TCGA-KO-8410-01A-11R-2314-13	hsa-mir-1206	0.0	0.0	N
TCGA-KO-8410-01A-11R-2314-13	hsa-mir-1207	0.0	0.0	N
TCGA-KO-8410-01A-11R-2314-13	hsa-mir-1208	0.0	0.0	N
TCGA-KO-8410-01A-11R-2314-13	hsa-mir-122	0.0	0.0	N
TCGA-KO-8410-01A-11R-2314-13	hsa-mir-1224	3.0	0.336556	N
TCGA-KO-8410-01A-11R-2314-13	hsa-mir-1225	0.0	0.0	N
TCGA-KO-8410-01A-11R-2314-13	hsa-mir-1226	3.0	0.336556	N
TCGA-KO-8410-01A-11R-2314-13	hsa-mir-1227	0.0	0.0	N
TCGA-KO-8410-01A-11R-2314-13	hsa-mir-1228	1.0	0.112185	N
TCGA-KO-8410-01A-11R-2314-13	hsa-mir-1229	4.0	0.448742	N
TCGA-KO-8410-01A-11R-2314-13	hsa-mir-1231	0.0	0.0	N
TCGA-KO-8410-01A-11R-2314-13	hsa-mir-1233-1	0.0	0.0	N
TCGA-KO-8410-01A-11R-2314-13	hsa-mir-1233-2	0.0	0.0	N
TCGA-KO-8410-01A-11R-2314-13	hsa-mir-1234	0.0	0.0	N
TCGA-KO-8410-01A-11R-2314-13	hsa-mir-1236	0.0	0.0	N
TCGA-KO-8410-01A-11R-2314-13	hsa-mir-1237	0.0	0.0	N
TCGA-KO-8410-01A-11R-2314-13	hsa-mir-1238	0.0	0.0	N
TCGA-KO-8410-01A-11R-2314-13	hsa-mir-124-1	0.0	0.0	N
TCGA-KO-8410-01A-11R-2314-13	hsa-mir-124-2	0.0	0.0	N
TCGA-KO-8410-01A-11R-2314-13	hsa-mir-124-3	0.0	0.0	N
TCGA-KO-8410-01A-11R-2314-13	hsa-mir-1243	0.0	0.0	N
TCGA-KO-8410-01A-11R-2314-13	hsa-mir-1244-1	0.0	0.0	N
TCGA-KO-8410-01A-11R-2314-13	hsa-mir-1244-2	0.0	0.0	N
TCGA-KO-8410-01A-11R-2314-13	hsa-mir-1244-3	0.0	0.0	N
TCGA-KO-8410-01A-11R-2314-13	hsa-mir-1245	0.0	0.0	N
TCGA-KO-8410-01A-11R-2314-13	hsa-mir-1246	0.0	0.0	N
TCGA-KO-8410-01A-11R-2314-13	hsa-mir-1247	11.0	1.23404	N
TCGA-KO-8410-01A-11R-2314-13	hsa-mir-1248	1.0	0.112185	N
TCGA-KO-8410-01A-11R-2314-13	hsa-mir-1249	4.0	0.448742	N
TCGA-KO-8410-01A-11R-2314-13	hsa-mir-1250	0.0	0.0	N
TCGA-KO-8410-01A-11R-2314-13	hsa-mir-1251	1.0	0.112185	N
TCGA-KO-8410-01A-11R-2314-13	hsa-mir-1252	0.0	0.0	N
TCGA-KO-8410-01A-11R-2314-13	hsa-mir-1253	0.0	0.0	N
TCGA-KO-8410-01A-11R-2314-13	hsa-mir-1254	1.0	0.112185	N
TCGA-KO-8410-01A-11R-2314-13	hsa-mir-1255a	4.0	0.448742	N
TCGA-KO-8410-01A-11R-2314-13	hsa-mir-1255b-1	0.0	0.0	N
TCGA-KO-8410-01A-11R-2314-13	hsa-mir-1255b-2	0.0	0.0	N
TCGA-KO-8410-01A-11R-2314-13	hsa-mir-1256	0.0	0.0	N
TCGA-KO-8410-01A-11R-2314-13	hsa-mir-1257	0.0	0.0	N
TCGA-KO-8410-01A-11R-2314-13	hsa-mir-1258	82.0	9.199206	N
TCGA-KO-8410-01A-11R-2314-13	hsa-mir-125a	8950.0	1004.059654	N
TCGA-KO-8410-01A-11R-2314-13	hsa-mir-125b-1	3784.0	424.509691	N
TCGA-KO-8410-01A-11R-2314-13	hsa-mir-125b-2	50.0	5.609272	N
TCGA-KO-8410-01A-11R-2314-13	hsa-mir-126	28040.0	3145.679632	N
TCGA-KO-8410-01A-11R-2314-13	hsa-mir-1260	0.0	0.0	N
TCGA-KO-8410-01A-11R-2314-13	hsa-mir-1260b	0.0	0.0	N
TCGA-KO-8410-01A-11R-2314-13	hsa-mir-1261	0.0	0.0	N
TCGA-KO-8410-01A-11R-2314-13	hsa-mir-1262	11.0	1.23404	N
TCGA-KO-8410-01A-11R-2314-13	hsa-mir-1263	0.0	0.0	N
TCGA-KO-8410-01A-11R-2314-13	hsa-mir-1264	0.0	0.0	N
TCGA-KO-8410-01A-11R-2314-13	hsa-mir-1265	0.0	0.0	N
TCGA-KO-8410-01A-11R-2314-13	hsa-mir-1266	30.0	3.365563	N
TCGA-KO-8410-01A-11R-2314-13	hsa-mir-1267	0.0	0.0	N
TCGA-KO-8410-01A-11R-2314-13	hsa-mir-1268	0.0	0.0	N
TCGA-KO-8410-01A-11R-2314-13	hsa-mir-1269	1.0	0.112185	N
TCGA-KO-8410-01A-11R-2314-13	hsa-mir-127	546.0	61.253248	N
TCGA-KO-8410-01A-11R-2314-13	hsa-mir-1270-1	2.0	0.224371	N
TCGA-KO-8410-01A-11R-2314-13	hsa-mir-1270-2	0.0	0.0	N
TCGA-KO-8410-01A-11R-2314-13	hsa-mir-1271	4.0	0.448742	N
TCGA-KO-8410-01A-11R-2314-13	hsa-mir-1272	0.0	0.0	N
TCGA-KO-8410-01A-11R-2314-13	hsa-mir-1273	0.0	0.0	N
TCGA-KO-8410-01A-11R-2314-13	hsa-mir-1273c	0.0	0.0	N
TCGA-KO-8410-01A-11R-2314-13	hsa-mir-1273d	0.0	0.0	N
TCGA-KO-8410-01A-11R-2314-13	hsa-mir-1274a	0.0	0.0	N
TCGA-KO-8410-01A-11R-2314-13	hsa-mir-1274b	14.0	1.570596	N
TCGA-KO-8410-01A-11R-2314-13	hsa-mir-1275	0.0	0.0	N
TCGA-KO-8410-01A-11R-2314-13	hsa-mir-1276	1.0	0.112185	N
TCGA-KO-8410-01A-11R-2314-13	hsa-mir-1277	6.0	0.673113	N
TCGA-KO-8410-01A-11R-2314-13	hsa-mir-1278	0.0	0.0	N
TCGA-KO-8410-01A-11R-2314-13	hsa-mir-1279	0.0	0.0	N
TCGA-KO-8410-01A-11R-2314-13	hsa-mir-128-1	708.0	79.427289	N
TCGA-KO-8410-01A-11R-2314-13	hsa-mir-128-2	555.0	62.262917	N
TCGA-KO-8410-01A-11R-2314-13	hsa-mir-1280	0.0	0.0	N
TCGA-KO-8410-01A-11R-2314-13	hsa-mir-1281	0.0	0.0	N
TCGA-KO-8410-01A-11R-2314-13	hsa-mir-1282	0.0	0.0	N
TCGA-KO-8410-01A-11R-2314-13	hsa-mir-1283-1	0.0	0.0	N
TCGA-KO-8410-01A-11R-2314-13	hsa-mir-1283-2	0.0	0.0	N
TCGA-KO-8410-01A-11R-2314-13	hsa-mir-1284	0.0	0.0	N
TCGA-KO-8410-01A-11R-2314-13	hsa-mir-1285-1	0.0	0.0	N
TCGA-KO-8410-01A-11R-2314-13	hsa-mir-1285-2	0.0	0.0	N
TCGA-KO-8410-01A-11R-2314-13	hsa-mir-1286	0.0	0.0	N
TCGA-KO-8410-01A-11R-2314-13	hsa-mir-1287	71.0	7.965166	N
TCGA-KO-8410-01A-11R-2314-13	hsa-mir-1288	4.0	0.448742	N
TCGA-KO-8410-01A-11R-2314-13	hsa-mir-1289-1	0.0	0.0	N
TCGA-KO-8410-01A-11R-2314-13	hsa-mir-1289-2	0.0	0.0	N
TCGA-KO-8410-01A-11R-2314-13	hsa-mir-129-1	157.0	17.613113	N
TCGA-KO-8410-01A-11R-2314-13	hsa-mir-129-2	132.0	14.808478	N
TCGA-KO-8410-01A-11R-2314-13	hsa-mir-1290	0.0	0.0	N
TCGA-KO-8410-01A-11R-2314-13	hsa-mir-1291	1.0	0.112185	N
TCGA-KO-8410-01A-11R-2314-13	hsa-mir-1292	0.0	0.0	N
TCGA-KO-8410-01A-11R-2314-13	hsa-mir-1293	1.0	0.112185	N
TCGA-KO-8410-01A-11R-2314-13	hsa-mir-1294	6.0	0.673113	N
TCGA-KO-8410-01A-11R-2314-13	hsa-mir-1295	0.0	0.0	N
TCGA-KO-8410-01A-11R-2314-13	hsa-mir-1296	22.0	2.46808	N
TCGA-KO-8410-01A-11R-2314-13	hsa-mir-1297	1.0	0.112185	N
TCGA-KO-8410-01A-11R-2314-13	hsa-mir-1298	0.0	0.0	N
TCGA-KO-8410-01A-11R-2314-13	hsa-mir-1299	0.0	0.0	N
TCGA-KO-8410-01A-11R-2314-13	hsa-mir-1301	96.0	10.769802	N
TCGA-KO-8410-01A-11R-2314-13	hsa-mir-1302-1	0.0	0.0	N
TCGA-KO-8410-01A-11R-2314-13	hsa-mir-1302-10	0.0	0.0	N
TCGA-KO-8410-01A-11R-2314-13	hsa-mir-1302-11	0.0	0.0	N
TCGA-KO-8410-01A-11R-2314-13	hsa-mir-1302-2	0.0	0.0	N
TCGA-KO-8410-01A-11R-2314-13	hsa-mir-1302-3	0.0	0.0	N
TCGA-KO-8410-01A-11R-2314-13	hsa-mir-1302-4	0.0	0.0	N
TCGA-KO-8410-01A-11R-2314-13	hsa-mir-1302-5	0.0	0.0	N
TCGA-KO-8410-01A-11R-2314-13	hsa-mir-1302-6	0.0	0.0	N
TCGA-KO-8410-01A-11R-2314-13	hsa-mir-1302-7	0.0	0.0	N
TCGA-KO-8410-01A-11R-2314-13	hsa-mir-1302-8	0.0	0.0	N
TCGA-KO-8410-01A-11R-2314-13	hsa-mir-1302-9	0.0	0.0	N
TCGA-KO-8410-01A-11R-2314-13	hsa-mir-1303	0.0	0.0	N
TCGA-KO-8410-01A-11R-2314-13	hsa-mir-1304	2.0	0.224371	N
TCGA-KO-8410-01A-11R-2314-13	hsa-mir-1305	0.0	0.0	N
TCGA-KO-8410-01A-11R-2314-13	hsa-mir-1306	44.0	4.936159	N
TCGA-KO-8410-01A-11R-2314-13	hsa-mir-1307	7669.0	860.350111	N
TCGA-KO-8410-01A-11R-2314-13	hsa-mir-130a	259.0	29.056028	N
TCGA-KO-8410-01A-11R-2314-13	hsa-mir-130b	40.0	4.487417	N
TCGA-KO-8410-01A-11R-2314-13	hsa-mir-132	245.0	27.485432	N
TCGA-KO-8410-01A-11R-2314-13	hsa-mir-1321	0.0	0.0	N
TCGA-KO-8410-01A-11R-2314-13	hsa-mir-1322	0.0	0.0	N
TCGA-KO-8410-01A-11R-2314-13	hsa-mir-1323	0.0	0.0	N
TCGA-KO-8410-01A-11R-2314-13	hsa-mir-1324	0.0	0.0	N
TCGA-KO-8410-01A-11R-2314-13	hsa-mir-133a-1	13.0	1.458411	N
TCGA-KO-8410-01A-11R-2314-13	hsa-mir-133a-2	0.0	0.0	N
TCGA-KO-8410-01A-11R-2314-13	hsa-mir-133b	0.0	0.0	N
TCGA-KO-8410-01A-11R-2314-13	hsa-mir-134	144.0	16.154703	N
TCGA-KO-8410-01A-11R-2314-13	hsa-mir-135a-1	4.0	0.448742	N
TCGA-KO-8410-01A-11R-2314-13	hsa-mir-135a-2	0.0	0.0	N
TCGA-KO-8410-01A-11R-2314-13	hsa-mir-135b	3.0	0.336556	N
TCGA-KO-8410-01A-11R-2314-13	hsa-mir-136	30.0	3.365563	N
TCGA-KO-8410-01A-11R-2314-13	hsa-mir-137	0.0	0.0	N
TCGA-KO-8410-01A-11R-2314-13	hsa-mir-138-1	33.0	3.702119	N
TCGA-KO-8410-01A-11R-2314-13	hsa-mir-138-2	26.0	2.916821	N
TCGA-KO-8410-01A-11R-2314-13	hsa-mir-139	1156.0	129.686364	N
TCGA-KO-8410-01A-11R-2314-13	hsa-mir-140	9860.0	1106.148401	N
TCGA-KO-8410-01A-11R-2314-13	hsa-mir-141	21266.0	2385.735487	N
TCGA-KO-8410-01A-11R-2314-13	hsa-mir-142	8061.0	904.326802	N
TCGA-KO-8410-01A-11R-2314-13	hsa-mir-143	143802.0	16132.490103	N
TCGA-KO-8410-01A-11R-2314-13	hsa-mir-144	21102.0	2367.337076	N
TCGA-KO-8410-01A-11R-2314-13	hsa-mir-145	3202.0	359.217767	N
TCGA-KO-8410-01A-11R-2314-13	hsa-mir-1468	83.0	9.311391	N
TCGA-KO-8410-01A-11R-2314-13	hsa-mir-1469	0.0	0.0	N
TCGA-KO-8410-01A-11R-2314-13	hsa-mir-146a	152.0	17.052186	N
TCGA-KO-8410-01A-11R-2314-13	hsa-mir-146b	381.0	42.742651	N
TCGA-KO-8410-01A-11R-2314-13	hsa-mir-147	0.0	0.0	N
TCGA-KO-8410-01A-11R-2314-13	hsa-mir-1470	0.0	0.0	N
TCGA-KO-8410-01A-11R-2314-13	hsa-mir-1471	0.0	0.0	N
TCGA-KO-8410-01A-11R-2314-13	hsa-mir-147b	0.0	0.0	N
TCGA-KO-8410-01A-11R-2314-13	hsa-mir-148a	164087.0	18408.171677	N
TCGA-KO-8410-01A-11R-2314-13	hsa-mir-148b	1010.0	113.307291	N
TCGA-KO-8410-01A-11R-2314-13	hsa-mir-149	40.0	4.487417	N
TCGA-KO-8410-01A-11R-2314-13	hsa-mir-150	2004.0	224.819614	N
TCGA-KO-8410-01A-11R-2314-13	hsa-mir-151	21375.0	2397.9637	N
TCGA-KO-8410-01A-11R-2314-13	hsa-mir-152	1075.0	120.599344	N
TCGA-KO-8410-01A-11R-2314-13	hsa-mir-153-1	2.0	0.224371	N
TCGA-KO-8410-01A-11R-2314-13	hsa-mir-153-2	37.0	4.150861	N
TCGA-KO-8410-01A-11R-2314-13	hsa-mir-1537	0.0	0.0	N
TCGA-KO-8410-01A-11R-2314-13	hsa-mir-1538	1.0	0.112185	N
TCGA-KO-8410-01A-11R-2314-13	hsa-mir-1539	0.0	0.0	N
TCGA-KO-8410-01A-11R-2314-13	hsa-mir-154	5.0	0.560927	N
TCGA-KO-8410-01A-11R-2314-13	hsa-mir-155	349.0	39.152717	N
TCGA-KO-8410-01A-11R-2314-13	hsa-mir-15a	926.0	103.883714	N
TCGA-KO-8410-01A-11R-2314-13	hsa-mir-15b	1932.0	216.742263	N
TCGA-KO-8410-01A-11R-2314-13	hsa-mir-16-1	5188.0	582.018043	N
TCGA-KO-8410-01A-11R-2314-13	hsa-mir-16-2	88.0	9.872318	N
TCGA-KO-8410-01A-11R-2314-13	hsa-mir-17	2822.0	316.587301	Y
TCGA-KO-8410-01A-11R-2314-13	hsa-mir-181a-1	4066.0	456.145984	N
TCGA-KO-8410-01A-11R-2314-13	hsa-mir-181a-2	1451.0	162.781068	N
TCGA-KO-8410-01A-11R-2314-13	hsa-mir-181b-1	628.0	70.452454	N
TCGA-KO-8410-01A-11R-2314-13	hsa-mir-181b-2	5.0	0.560927	N
TCGA-KO-8410-01A-11R-2314-13	hsa-mir-181c	134.0	15.032848	N
TCGA-KO-8410-01A-11R-2314-13	hsa-mir-181d	20.0	2.243709	N
TCGA-KO-8410-01A-11R-2314-13	hsa-mir-182	132608.0	14876.686329	N
TCGA-KO-8410-01A-11R-2314-13	hsa-mir-1825	0.0	0.0	N
TCGA-KO-8410-01A-11R-2314-13	hsa-mir-1827	0.0	0.0	N
TCGA-KO-8410-01A-11R-2314-13	hsa-mir-183	43145.0	4840.240647	N
TCGA-KO-8410-01A-11R-2314-13	hsa-mir-184	1.0	0.112185	N
TCGA-KO-8410-01A-11R-2314-13	hsa-mir-185	956.0	107.249277	N
TCGA-KO-8410-01A-11R-2314-13	hsa-mir-186	611.0	68.545302	N
TCGA-KO-8410-01A-11R-2314-13	hsa-mir-187	1452.0	162.893253	N
TCGA-KO-8410-01A-11R-2314-13	hsa-mir-188	103.0	11.5551	N
TCGA-KO-8410-01A-11R-2314-13	hsa-mir-18a	78.0	8.750464	Y
TCGA-KO-8410-01A-11R-2314-13	hsa-mir-18b	12.0	1.346225	Y
TCGA-KO-8410-01A-11R-2314-13	hsa-mir-190	123.0	13.798809	N
TCGA-KO-8410-01A-11R-2314-13	hsa-mir-1908	0.0	0.0	N
TCGA-KO-8410-01A-11R-2314-13	hsa-mir-1909	0.0	0.0	N
TCGA-KO-8410-01A-11R-2314-13	hsa-mir-190b	1.0	0.112185	N
TCGA-KO-8410-01A-11R-2314-13	hsa-mir-191	1952.0	218.985972	N
TCGA-KO-8410-01A-11R-2314-13	hsa-mir-1910	0.0	0.0	N
TCGA-KO-8410-01A-11R-2314-13	hsa-mir-1911	0.0	0.0	N
TCGA-KO-8410-01A-11R-2314-13	hsa-mir-1912	0.0	0.0	N
TCGA-KO-8410-01A-11R-2314-13	hsa-mir-1913	0.0	0.0	N
TCGA-KO-8410-01A-11R-2314-13	hsa-mir-1914	1.0	0.112185	N
TCGA-KO-8410-01A-11R-2314-13	hsa-mir-1915	0.0	0.0	N
TCGA-KO-8410-01A-11R-2314-13	hsa-mir-192	2314.0	259.597099	Y
TCGA-KO-8410-01A-11R-2314-13	hsa-mir-193a	670.0	75.164242	N
TCGA-KO-8410-01A-11R-2314-13	hsa-mir-193b	117.0	13.125696	N
TCGA-KO-8410-01A-11R-2314-13	hsa-mir-194-1	693.0	77.744507	N
TCGA-KO-8410-01A-11R-2314-13	hsa-mir-194-2	734.0	82.34411	N
TCGA-KO-8410-01A-11R-2314-13	hsa-mir-195	119.0	13.350067	N
TCGA-KO-8410-01A-11R-2314-13	hsa-mir-196a-1	2307.0	258.811801	N
TCGA-KO-8410-01A-11R-2314-13	hsa-mir-196a-2	172.0	19.295895	N
TCGA-KO-8410-01A-11R-2314-13	hsa-mir-196b	1135.0	127.33047	N
TCGA-KO-8410-01A-11R-2314-13	hsa-mir-197	536.0	60.131394	N
TCGA-KO-8410-01A-11R-2314-13	hsa-mir-1972-1	0.0	0.0	N
TCGA-KO-8410-01A-11R-2314-13	hsa-mir-1972-2	0.0	0.0	N
TCGA-KO-8410-01A-11R-2314-13	hsa-mir-1973	0.0	0.0	N
TCGA-KO-8410-01A-11R-2314-13	hsa-mir-1976	108.0	12.116027	N
TCGA-KO-8410-01A-11R-2314-13	hsa-mir-198	0.0	0.0	N
TCGA-KO-8410-01A-11R-2314-13	hsa-mir-199a-1	1052.0	118.019079	Y
TCGA-KO-8410-01A-11R-2314-13	hsa-mir-199a-2	1798.0	201.709414	Y
TCGA-KO-8410-01A-11R-2314-13	hsa-mir-199b	2076.0	232.896966	Y
TCGA-KO-8410-01A-11R-2314-13	hsa-mir-19a	62.0	6.955497	N
TCGA-KO-8410-01A-11R-2314-13	hsa-mir-19b-1	14.0	1.570596	N
TCGA-KO-8410-01A-11R-2314-13	hsa-mir-19b-2	286.0	32.085035	N
TCGA-KO-8410-01A-11R-2314-13	hsa-mir-200a	3629.0	407.120948	N
TCGA-KO-8410-01A-11R-2314-13	hsa-mir-200b	4144.0	464.896448	N
TCGA-KO-8410-01A-11R-2314-13	hsa-mir-200c	95265.0	10687.345584	N
TCGA-KO-8410-01A-11R-2314-13	hsa-mir-202	0.0	0.0	N
TCGA-KO-8410-01A-11R-2314-13	hsa-mir-203	7542.0	846.10256	N
TCGA-KO-8410-01A-11R-2314-13	hsa-mir-204	22.0	2.46808	N
TCGA-KO-8410-01A-11R-2314-13	hsa-mir-205	13.0	1.458411	N
TCGA-KO-8410-01A-11R-2314-13	hsa-mir-2052	0.0	0.0	N
TCGA-KO-8410-01A-11R-2314-13	hsa-mir-2053	0.0	0.0	N
TCGA-KO-8410-01A-11R-2314-13	hsa-mir-2054	0.0	0.0	N
TCGA-KO-8410-01A-11R-2314-13	hsa-mir-206	0.0	0.0	N
TCGA-KO-8410-01A-11R-2314-13	hsa-mir-208a	0.0	0.0	N
TCGA-KO-8410-01A-11R-2314-13	hsa-mir-208b	0.0	0.0	N
TCGA-KO-8410-01A-11R-2314-13	hsa-mir-20a	1339.0	150.216299	N
TCGA-KO-8410-01A-11R-2314-13	hsa-mir-20b	574.0	64.39444	N
TCGA-KO-8410-01A-11R-2314-13	hsa-mir-21	166532.0	18682.465069	N
TCGA-KO-8410-01A-11R-2314-13	hsa-mir-210	685.0	76.847024	N
TCGA-KO-8410-01A-11R-2314-13	hsa-mir-211	1.0	0.112185	N
TCGA-KO-8410-01A-11R-2314-13	hsa-mir-2110	3.0	0.336556	N
TCGA-KO-8410-01A-11R-2314-13	hsa-mir-2113	0.0	0.0	N
TCGA-KO-8410-01A-11R-2314-13	hsa-mir-2114	33.0	3.702119	N
TCGA-KO-8410-01A-11R-2314-13	hsa-mir-2115	0.0	0.0	N
TCGA-KO-8410-01A-11R-2314-13	hsa-mir-2116	2.0	0.224371	N
TCGA-KO-8410-01A-11R-2314-13	hsa-mir-2117	0.0	0.0	N
TCGA-KO-8410-01A-11R-2314-13	hsa-mir-212	3.0	0.336556	N
TCGA-KO-8410-01A-11R-2314-13	hsa-mir-214	10.0	1.121854	N
TCGA-KO-8410-01A-11R-2314-13	hsa-mir-215	64.0	7.179868	Y
TCGA-KO-8410-01A-11R-2314-13	hsa-mir-216a	2.0	0.224371	N
TCGA-KO-8410-01A-11R-2314-13	hsa-mir-216b	0.0	0.0	N
TCGA-KO-8410-01A-11R-2314-13	hsa-mir-217	70.0	7.852981	N
TCGA-KO-8410-01A-11R-2314-13	hsa-mir-218-1	68.0	7.62861	N
TCGA-KO-8410-01A-11R-2314-13	hsa-mir-218-2	4627.0	519.082013	N
TCGA-KO-8410-01A-11R-2314-13	hsa-mir-219-1	3.0	0.336556	N
TCGA-KO-8410-01A-11R-2314-13	hsa-mir-219-2	0.0	0.0	N
TCGA-KO-8410-01A-11R-2314-13	hsa-mir-22	1155171.0	129593.362571	N
TCGA-KO-8410-01A-11R-2314-13	hsa-mir-221	13906.0	1560.050676	N
TCGA-KO-8410-01A-11R-2314-13	hsa-mir-222	3488.0	391.302802	N
TCGA-KO-8410-01A-11R-2314-13	hsa-mir-223	244.0	27.373246	N
TCGA-KO-8410-01A-11R-2314-13	hsa-mir-224	92.0	10.32106	N
TCGA-KO-8410-01A-11R-2314-13	hsa-mir-2276	3.0	0.336556	N
TCGA-KO-8410-01A-11R-2314-13	hsa-mir-2277	0.0	0.0	N
TCGA-KO-8410-01A-11R-2314-13	hsa-mir-2278	0.0	0.0	N
TCGA-KO-8410-01A-11R-2314-13	hsa-mir-2355	295.0	33.094704	N
TCGA-KO-8410-01A-11R-2314-13	hsa-mir-23a	9085.0	1019.204688	Y
TCGA-KO-8410-01A-11R-2314-13	hsa-mir-23b	3308.0	371.109423	Y
TCGA-KO-8410-01A-11R-2314-13	hsa-mir-23c	1.0	0.112185	N
TCGA-KO-8410-01A-11R-2314-13	hsa-mir-24-1	38.0	4.263047	N
TCGA-KO-8410-01A-11R-2314-13	hsa-mir-24-2	2404.0	269.693789	N
TCGA-KO-8410-01A-11R-2314-13	hsa-mir-25	39058.0	4381.738769	N
TCGA-KO-8410-01A-11R-2314-13	hsa-mir-26a-1	7.0	0.785298	N
TCGA-KO-8410-01A-11R-2314-13	hsa-mir-26a-2	19300.0	2165.17892	N
TCGA-KO-8410-01A-11R-2314-13	hsa-mir-26b	2214.0	248.378556	N
TCGA-KO-8410-01A-11R-2314-13	hsa-mir-27a	2747.0	308.173393	Y
TCGA-KO-8410-01A-11R-2314-13	hsa-mir-27b	3661.0	410.710882	Y
TCGA-KO-8410-01A-11R-2314-13	hsa-mir-28	12445.0	1396.147754	N
TCGA-KO-8410-01A-11R-2314-13	hsa-mir-2861	0.0	0.0	N
TCGA-KO-8410-01A-11R-2314-13	hsa-mir-2909	0.0	0.0	N
TCGA-KO-8410-01A-11R-2314-13	hsa-mir-296	20.0	2.243709	N
TCGA-KO-8410-01A-11R-2314-13	hsa-mir-297	0.0	0.0	N
TCGA-KO-8410-01A-11R-2314-13	hsa-mir-298	0.0	0.0	N
TCGA-KO-8410-01A-11R-2314-13	hsa-mir-299	2.0	0.224371	N
TCGA-KO-8410-01A-11R-2314-13	hsa-mir-29a	38717.0	4343.483535	N
TCGA-KO-8410-01A-11R-2314-13	hsa-mir-29b-1	1754.0	196.773255	Y
TCGA-KO-8410-01A-11R-2314-13	hsa-mir-29b-2	1828.0	205.074977	Y
TCGA-KO-8410-01A-11R-2314-13	hsa-mir-29c	15107.0	1694.785385	Y
TCGA-KO-8410-01A-11R-2314-13	hsa-mir-300	0.0	0.0	N
TCGA-KO-8410-01A-11R-2314-13	hsa-mir-301a	25.0	2.804636	N
TCGA-KO-8410-01A-11R-2314-13	hsa-mir-301b	0.0	0.0	N
TCGA-KO-8410-01A-11R-2314-13	hsa-mir-302a	0.0	0.0	N
TCGA-KO-8410-01A-11R-2314-13	hsa-mir-302b	0.0	0.0	N
TCGA-KO-8410-01A-11R-2314-13	hsa-mir-302c	0.0	0.0	N
TCGA-KO-8410-01A-11R-2314-13	hsa-mir-302d	0.0	0.0	N
TCGA-KO-8410-01A-11R-2314-13	hsa-mir-302e	0.0	0.0	N
TCGA-KO-8410-01A-11R-2314-13	hsa-mir-302f	0.0	0.0	N
TCGA-KO-8410-01A-11R-2314-13	hsa-mir-3065	15.0	1.682782	N
TCGA-KO-8410-01A-11R-2314-13	hsa-mir-3074	16.0	1.794967	N
TCGA-KO-8410-01A-11R-2314-13	hsa-mir-30a	921025.0	103325.591416	Y
TCGA-KO-8410-01A-11R-2314-13	hsa-mir-30b	10522.0	1180.41516	Y
TCGA-KO-8410-01A-11R-2314-13	hsa-mir-30c-1	17.0	1.907152	N
TCGA-KO-8410-01A-11R-2314-13	hsa-mir-30c-2	11097.0	1244.921786	Y
TCGA-KO-8410-01A-11R-2314-13	hsa-mir-30d	200773.0	22523.806591	N
TCGA-KO-8410-01A-11R-2314-13	hsa-mir-30e	283635.0	31819.716209	Y
TCGA-KO-8410-01A-11R-2314-13	hsa-mir-31	1061.0	119.028748	N
TCGA-KO-8410-01A-11R-2314-13	hsa-mir-3115	0.0	0.0	N
TCGA-KO-8410-01A-11R-2314-13	hsa-mir-3116-1	0.0	0.0	N
TCGA-KO-8410-01A-11R-2314-13	hsa-mir-3116-2	0.0	0.0	N
TCGA-KO-8410-01A-11R-2314-13	hsa-mir-3117	3.0	0.336556	N
TCGA-KO-8410-01A-11R-2314-13	hsa-mir-3118-1	0.0	0.0	N
TCGA-KO-8410-01A-11R-2314-13	hsa-mir-3118-2	0.0	0.0	N
TCGA-KO-8410-01A-11R-2314-13	hsa-mir-3118-3	0.0	0.0	N
TCGA-KO-8410-01A-11R-2314-13	hsa-mir-3118-4	0.0	0.0	N
TCGA-KO-8410-01A-11R-2314-13	hsa-mir-3118-5	0.0	0.0	N
TCGA-KO-8410-01A-11R-2314-13	hsa-mir-3118-6	0.0	0.0	N
TCGA-KO-8410-01A-11R-2314-13	hsa-mir-3119-1	0.0	0.0	N
TCGA-KO-8410-01A-11R-2314-13	hsa-mir-3119-2	0.0	0.0	N
TCGA-KO-8410-01A-11R-2314-13	hsa-mir-3120	0.0	0.0	N
TCGA-KO-8410-01A-11R-2314-13	hsa-mir-3121	0.0	0.0	N
TCGA-KO-8410-01A-11R-2314-13	hsa-mir-3122	0.0	0.0	N
TCGA-KO-8410-01A-11R-2314-13	hsa-mir-3123	0.0	0.0	N
TCGA-KO-8410-01A-11R-2314-13	hsa-mir-3124	1.0	0.112185	N
TCGA-KO-8410-01A-11R-2314-13	hsa-mir-3125	0.0	0.0	N
TCGA-KO-8410-01A-11R-2314-13	hsa-mir-3126	0.0	0.0	N
TCGA-KO-8410-01A-11R-2314-13	hsa-mir-3127	15.0	1.682782	N
TCGA-KO-8410-01A-11R-2314-13	hsa-mir-3128	1.0	0.112185	N
TCGA-KO-8410-01A-11R-2314-13	hsa-mir-3129	0.0	0.0	N
TCGA-KO-8410-01A-11R-2314-13	hsa-mir-3130-1	2.0	0.224371	N
TCGA-KO-8410-01A-11R-2314-13	hsa-mir-3130-2	0.0	0.0	N
TCGA-KO-8410-01A-11R-2314-13	hsa-mir-3131	2.0	0.224371	N
TCGA-KO-8410-01A-11R-2314-13	hsa-mir-3132	1.0	0.112185	N
TCGA-KO-8410-01A-11R-2314-13	hsa-mir-3133	0.0	0.0	N
TCGA-KO-8410-01A-11R-2314-13	hsa-mir-3134	0.0	0.0	N
TCGA-KO-8410-01A-11R-2314-13	hsa-mir-3135	0.0	0.0	N
TCGA-KO-8410-01A-11R-2314-13	hsa-mir-3136	1.0	0.112185	N
TCGA-KO-8410-01A-11R-2314-13	hsa-mir-3137	1.0	0.112185	N
TCGA-KO-8410-01A-11R-2314-13	hsa-mir-3138	0.0	0.0	N
TCGA-KO-8410-01A-11R-2314-13	hsa-mir-3139	0.0	0.0	N
TCGA-KO-8410-01A-11R-2314-13	hsa-mir-3140	0.0	0.0	N
TCGA-KO-8410-01A-11R-2314-13	hsa-mir-3141	0.0	0.0	N
TCGA-KO-8410-01A-11R-2314-13	hsa-mir-3142	0.0	0.0	N
TCGA-KO-8410-01A-11R-2314-13	hsa-mir-3143	0.0	0.0	N
TCGA-KO-8410-01A-11R-2314-13	hsa-mir-3144	2.0	0.224371	N
TCGA-KO-8410-01A-11R-2314-13	hsa-mir-3145	0.0	0.0	N
TCGA-KO-8410-01A-11R-2314-13	hsa-mir-3146	0.0	0.0	N
TCGA-KO-8410-01A-11R-2314-13	hsa-mir-3147	0.0	0.0	N
TCGA-KO-8410-01A-11R-2314-13	hsa-mir-3148	0.0	0.0	N
TCGA-KO-8410-01A-11R-2314-13	hsa-mir-3149	0.0	0.0	N
TCGA-KO-8410-01A-11R-2314-13	hsa-mir-3150	0.0	0.0	N
TCGA-KO-8410-01A-11R-2314-13	hsa-mir-3150b	1.0	0.112185	N
TCGA-KO-8410-01A-11R-2314-13	hsa-mir-3151	0.0	0.0	N
TCGA-KO-8410-01A-11R-2314-13	hsa-mir-3152	20.0	2.243709	N
TCGA-KO-8410-01A-11R-2314-13	hsa-mir-3153	0.0	0.0	N
TCGA-KO-8410-01A-11R-2314-13	hsa-mir-3154	0.0	0.0	N
TCGA-KO-8410-01A-11R-2314-13	hsa-mir-3155	1.0	0.112185	N
TCGA-KO-8410-01A-11R-2314-13	hsa-mir-3156-1	0.0	0.0	N
TCGA-KO-8410-01A-11R-2314-13	hsa-mir-3156-2	0.0	0.0	N
TCGA-KO-8410-01A-11R-2314-13	hsa-mir-3156-3	0.0	0.0	N
TCGA-KO-8410-01A-11R-2314-13	hsa-mir-3157	2.0	0.224371	N
TCGA-KO-8410-01A-11R-2314-13	hsa-mir-3158-1	0.0	0.0	N
TCGA-KO-8410-01A-11R-2314-13	hsa-mir-3158-2	1.0	0.112185	N
TCGA-KO-8410-01A-11R-2314-13	hsa-mir-3159	1.0	0.112185	N
TCGA-KO-8410-01A-11R-2314-13	hsa-mir-3160-1	0.0	0.0	N
TCGA-KO-8410-01A-11R-2314-13	hsa-mir-3160-2	0.0	0.0	N
TCGA-KO-8410-01A-11R-2314-13	hsa-mir-3161	7.0	0.785298	N
TCGA-KO-8410-01A-11R-2314-13	hsa-mir-3162	0.0	0.0	N
TCGA-KO-8410-01A-11R-2314-13	hsa-mir-3163	1.0	0.112185	N
TCGA-KO-8410-01A-11R-2314-13	hsa-mir-3164	0.0	0.0	N
TCGA-KO-8410-01A-11R-2314-13	hsa-mir-3165	0.0	0.0	N
TCGA-KO-8410-01A-11R-2314-13	hsa-mir-3166	0.0	0.0	N
TCGA-KO-8410-01A-11R-2314-13	hsa-mir-3167	0.0	0.0	N
TCGA-KO-8410-01A-11R-2314-13	hsa-mir-3168	0.0	0.0	N
TCGA-KO-8410-01A-11R-2314-13	hsa-mir-3169	0.0	0.0	N
TCGA-KO-8410-01A-11R-2314-13	hsa-mir-3170	7.0	0.785298	N
TCGA-KO-8410-01A-11R-2314-13	hsa-mir-3171	0.0	0.0	N
TCGA-KO-8410-01A-11R-2314-13	hsa-mir-3173	4.0	0.448742	N
TCGA-KO-8410-01A-11R-2314-13	hsa-mir-3174	0.0	0.0	N
TCGA-KO-8410-01A-11R-2314-13	hsa-mir-3175	0.0	0.0	N
TCGA-KO-8410-01A-11R-2314-13	hsa-mir-3176	0.0	0.0	N
TCGA-KO-8410-01A-11R-2314-13	hsa-mir-3177	0.0	0.0	N
TCGA-KO-8410-01A-11R-2314-13	hsa-mir-3178	0.0	0.0	N
TCGA-KO-8410-01A-11R-2314-13	hsa-mir-3179-1	0.0	0.0	N
TCGA-KO-8410-01A-11R-2314-13	hsa-mir-3179-2	0.0	0.0	N
TCGA-KO-8410-01A-11R-2314-13	hsa-mir-3179-3	0.0	0.0	N
TCGA-KO-8410-01A-11R-2314-13	hsa-mir-3180-1	0.0	0.0	N
TCGA-KO-8410-01A-11R-2314-13	hsa-mir-3180-2	0.0	0.0	N
TCGA-KO-8410-01A-11R-2314-13	hsa-mir-3180-3	0.0	0.0	N
TCGA-KO-8410-01A-11R-2314-13	hsa-mir-3180-4	1.0	0.112185	N
TCGA-KO-8410-01A-11R-2314-13	hsa-mir-3180-5	0.0	0.0	N
TCGA-KO-8410-01A-11R-2314-13	hsa-mir-3181	0.0	0.0	N
TCGA-KO-8410-01A-11R-2314-13	hsa-mir-3182	0.0	0.0	N
TCGA-KO-8410-01A-11R-2314-13	hsa-mir-3183	0.0	0.0	N
TCGA-KO-8410-01A-11R-2314-13	hsa-mir-3184	0.0	0.0	N
TCGA-KO-8410-01A-11R-2314-13	hsa-mir-3185	0.0	0.0	N
TCGA-KO-8410-01A-11R-2314-13	hsa-mir-3186	0.0	0.0	N
TCGA-KO-8410-01A-11R-2314-13	hsa-mir-3187	3.0	0.336556	N
TCGA-KO-8410-01A-11R-2314-13	hsa-mir-3188	0.0	0.0	N
TCGA-KO-8410-01A-11R-2314-13	hsa-mir-3189	1.0	0.112185	N
TCGA-KO-8410-01A-11R-2314-13	hsa-mir-3190	3.0	0.336556	N
TCGA-KO-8410-01A-11R-2314-13	hsa-mir-3191	4.0	0.448742	N
TCGA-KO-8410-01A-11R-2314-13	hsa-mir-3192	1.0	0.112185	N
TCGA-KO-8410-01A-11R-2314-13	hsa-mir-3193	0.0	0.0	N
TCGA-KO-8410-01A-11R-2314-13	hsa-mir-3194	0.0	0.0	N
TCGA-KO-8410-01A-11R-2314-13	hsa-mir-3195	0.0	0.0	N
TCGA-KO-8410-01A-11R-2314-13	hsa-mir-3196	0.0	0.0	N
TCGA-KO-8410-01A-11R-2314-13	hsa-mir-3197	1.0	0.112185	N
TCGA-KO-8410-01A-11R-2314-13	hsa-mir-3198	0.0	0.0	N
TCGA-KO-8410-01A-11R-2314-13	hsa-mir-3199-1	2.0	0.224371	N
TCGA-KO-8410-01A-11R-2314-13	hsa-mir-3199-2	4.0	0.448742	N
TCGA-KO-8410-01A-11R-2314-13	hsa-mir-32	107.0	12.003842	N
TCGA-KO-8410-01A-11R-2314-13	hsa-mir-3200	26.0	2.916821	N
TCGA-KO-8410-01A-11R-2314-13	hsa-mir-3201	0.0	0.0	N
TCGA-KO-8410-01A-11R-2314-13	hsa-mir-3202-1	0.0	0.0	N
TCGA-KO-8410-01A-11R-2314-13	hsa-mir-3202-2	0.0	0.0	N
TCGA-KO-8410-01A-11R-2314-13	hsa-mir-320a	2314.0	259.597099	Y
TCGA-KO-8410-01A-11R-2314-13	hsa-mir-320b-1	0.0	0.0	N
TCGA-KO-8410-01A-11R-2314-13	hsa-mir-320b-2	23.0	2.580265	Y
TCGA-KO-8410-01A-11R-2314-13	hsa-mir-320c-1	1.0	0.112185	N
TCGA-KO-8410-01A-11R-2314-13	hsa-mir-320c-2	1.0	0.112185	N
TCGA-KO-8410-01A-11R-2314-13	hsa-mir-320d-1	0.0	0.0	N
TCGA-KO-8410-01A-11R-2314-13	hsa-mir-320d-2	1.0	0.112185	N
TCGA-KO-8410-01A-11R-2314-13	hsa-mir-320e	0.0	0.0	N
TCGA-KO-8410-01A-11R-2314-13	hsa-mir-323	1.0	0.112185	N
TCGA-KO-8410-01A-11R-2314-13	hsa-mir-323b	3.0	0.336556	N
TCGA-KO-8410-01A-11R-2314-13	hsa-mir-324	161.0	18.061855	N
TCGA-KO-8410-01A-11R-2314-13	hsa-mir-325	0.0	0.0	N
TCGA-KO-8410-01A-11R-2314-13	hsa-mir-326	16.0	1.794967	N
TCGA-KO-8410-01A-11R-2314-13	hsa-mir-328	286.0	32.085035	N
TCGA-KO-8410-01A-11R-2314-13	hsa-mir-329-1	0.0	0.0	N
TCGA-KO-8410-01A-11R-2314-13	hsa-mir-329-2	0.0	0.0	N
TCGA-KO-8410-01A-11R-2314-13	hsa-mir-330	120.0	13.462252	N
TCGA-KO-8410-01A-11R-2314-13	hsa-mir-331	137.0	15.369405	N
TCGA-KO-8410-01A-11R-2314-13	hsa-mir-335	53.0	5.945828	N
TCGA-KO-8410-01A-11R-2314-13	hsa-mir-337	19.0	2.131523	N
TCGA-KO-8410-01A-11R-2314-13	hsa-mir-338	610.0	68.433116	N
TCGA-KO-8410-01A-11R-2314-13	hsa-mir-339	44.0	4.936159	N
TCGA-KO-8410-01A-11R-2314-13	hsa-mir-33a	57.0	6.39457	N
TCGA-KO-8410-01A-11R-2314-13	hsa-mir-33b	10.0	1.121854	N
TCGA-KO-8410-01A-11R-2314-13	hsa-mir-340	57.0	6.39457	N
TCGA-KO-8410-01A-11R-2314-13	hsa-mir-342	206.0	23.1102	N
TCGA-KO-8410-01A-11R-2314-13	hsa-mir-345	26.0	2.916821	N
TCGA-KO-8410-01A-11R-2314-13	hsa-mir-346	1.0	0.112185	N
TCGA-KO-8410-01A-11R-2314-13	hsa-mir-34a	845.0	94.796694	N
TCGA-KO-8410-01A-11R-2314-13	hsa-mir-34b	6.0	0.673113	N
TCGA-KO-8410-01A-11R-2314-13	hsa-mir-34c	34.0	3.814305	N
TCGA-KO-8410-01A-11R-2314-13	hsa-mir-3605	15.0	1.682782	N
TCGA-KO-8410-01A-11R-2314-13	hsa-mir-3606	0.0	0.0	N
TCGA-KO-8410-01A-11R-2314-13	hsa-mir-3607	74.0	8.301722	N
TCGA-KO-8410-01A-11R-2314-13	hsa-mir-3609	0.0	0.0	N
TCGA-KO-8410-01A-11R-2314-13	hsa-mir-361	2083.0	233.682264	N
TCGA-KO-8410-01A-11R-2314-13	hsa-mir-3610	4.0	0.448742	N
TCGA-KO-8410-01A-11R-2314-13	hsa-mir-3611	0.0	0.0	N
TCGA-KO-8410-01A-11R-2314-13	hsa-mir-3612	0.0	0.0	N
TCGA-KO-8410-01A-11R-2314-13	hsa-mir-3613	34.0	3.814305	N
TCGA-KO-8410-01A-11R-2314-13	hsa-mir-3614	4.0	0.448742	N
TCGA-KO-8410-01A-11R-2314-13	hsa-mir-3615	26.0	2.916821	N
TCGA-KO-8410-01A-11R-2314-13	hsa-mir-3616	0.0	0.0	N
TCGA-KO-8410-01A-11R-2314-13	hsa-mir-3617	0.0	0.0	N
TCGA-KO-8410-01A-11R-2314-13	hsa-mir-3618	0.0	0.0	N
TCGA-KO-8410-01A-11R-2314-13	hsa-mir-3619	2.0	0.224371	N
TCGA-KO-8410-01A-11R-2314-13	hsa-mir-362	262.0	29.392584	N
TCGA-KO-8410-01A-11R-2314-13	hsa-mir-3620	1.0	0.112185	N
TCGA-KO-8410-01A-11R-2314-13	hsa-mir-3621	0.0	0.0	N
TCGA-KO-8410-01A-11R-2314-13	hsa-mir-3622a	0.0	0.0	N
TCGA-KO-8410-01A-11R-2314-13	hsa-mir-3622b	1.0	0.112185	N
TCGA-KO-8410-01A-11R-2314-13	hsa-mir-363	252.0	28.27073	N
TCGA-KO-8410-01A-11R-2314-13	hsa-mir-3646	0.0	0.0	N
TCGA-KO-8410-01A-11R-2314-13	hsa-mir-3647	8.0	0.897483	N
TCGA-KO-8410-01A-11R-2314-13	hsa-mir-3648	2.0	0.224371	N
TCGA-KO-8410-01A-11R-2314-13	hsa-mir-3649	0.0	0.0	N
TCGA-KO-8410-01A-11R-2314-13	hsa-mir-365-1	40.0	4.487417	N
TCGA-KO-8410-01A-11R-2314-13	hsa-mir-365-2	32.0	3.589934	N
TCGA-KO-8410-01A-11R-2314-13	hsa-mir-3650	0.0	0.0	N
TCGA-KO-8410-01A-11R-2314-13	hsa-mir-3651	1.0	0.112185	N
TCGA-KO-8410-01A-11R-2314-13	hsa-mir-3652	5.0	0.560927	N
TCGA-KO-8410-01A-11R-2314-13	hsa-mir-3653	47.0	5.272716	N
TCGA-KO-8410-01A-11R-2314-13	hsa-mir-3654	0.0	0.0	N
TCGA-KO-8410-01A-11R-2314-13	hsa-mir-3655	0.0	0.0	N
TCGA-KO-8410-01A-11R-2314-13	hsa-mir-3656	0.0	0.0	N
TCGA-KO-8410-01A-11R-2314-13	hsa-mir-3657	0.0	0.0	N
TCGA-KO-8410-01A-11R-2314-13	hsa-mir-3658	0.0	0.0	N
TCGA-KO-8410-01A-11R-2314-13	hsa-mir-3659	0.0	0.0	N
TCGA-KO-8410-01A-11R-2314-13	hsa-mir-3660	0.0	0.0	N
TCGA-KO-8410-01A-11R-2314-13	hsa-mir-3661	0.0	0.0	N
TCGA-KO-8410-01A-11R-2314-13	hsa-mir-3662	0.0	0.0	N
TCGA-KO-8410-01A-11R-2314-13	hsa-mir-3663	0.0	0.0	N
TCGA-KO-8410-01A-11R-2314-13	hsa-mir-3664	5.0	0.560927	N
TCGA-KO-8410-01A-11R-2314-13	hsa-mir-3665	0.0	0.0	N
TCGA-KO-8410-01A-11R-2314-13	hsa-mir-3666	0.0	0.0	N
TCGA-KO-8410-01A-11R-2314-13	hsa-mir-3667	1.0	0.112185	N
TCGA-KO-8410-01A-11R-2314-13	hsa-mir-3668	0.0	0.0	N
TCGA-KO-8410-01A-11R-2314-13	hsa-mir-3669	0.0	0.0	N
TCGA-KO-8410-01A-11R-2314-13	hsa-mir-367	0.0	0.0	N
TCGA-KO-8410-01A-11R-2314-13	hsa-mir-3670	0.0	0.0	N
TCGA-KO-8410-01A-11R-2314-13	hsa-mir-3671	0.0	0.0	N
TCGA-KO-8410-01A-11R-2314-13	hsa-mir-3672	0.0	0.0	N
TCGA-KO-8410-01A-11R-2314-13	hsa-mir-3673	0.0	0.0	N
TCGA-KO-8410-01A-11R-2314-13	hsa-mir-3674	0.0	0.0	N
TCGA-KO-8410-01A-11R-2314-13	hsa-mir-3675	0.0	0.0	N
TCGA-KO-8410-01A-11R-2314-13	hsa-mir-3676	6.0	0.673113	N
TCGA-KO-8410-01A-11R-2314-13	hsa-mir-3677	11.0	1.23404	N
TCGA-KO-8410-01A-11R-2314-13	hsa-mir-3678	1.0	0.112185	N
TCGA-KO-8410-01A-11R-2314-13	hsa-mir-3679	1.0	0.112185	N
TCGA-KO-8410-01A-11R-2314-13	hsa-mir-3680	2.0	0.224371	N
TCGA-KO-8410-01A-11R-2314-13	hsa-mir-3681	0.0	0.0	N
TCGA-KO-8410-01A-11R-2314-13	hsa-mir-3682	2.0	0.224371	N
TCGA-KO-8410-01A-11R-2314-13	hsa-mir-3683	1.0	0.112185	N
TCGA-KO-8410-01A-11R-2314-13	hsa-mir-3684	2.0	0.224371	N
TCGA-KO-8410-01A-11R-2314-13	hsa-mir-3685	0.0	0.0	N
TCGA-KO-8410-01A-11R-2314-13	hsa-mir-3686	0.0	0.0	N
TCGA-KO-8410-01A-11R-2314-13	hsa-mir-3687	1.0	0.112185	N
TCGA-KO-8410-01A-11R-2314-13	hsa-mir-3688	1.0	0.112185	N
TCGA-KO-8410-01A-11R-2314-13	hsa-mir-3689a	0.0	0.0	N
TCGA-KO-8410-01A-11R-2314-13	hsa-mir-3689b	0.0	0.0	N
TCGA-KO-8410-01A-11R-2314-13	hsa-mir-369	5.0	0.560927	N
TCGA-KO-8410-01A-11R-2314-13	hsa-mir-3690	1.0	0.112185	N
TCGA-KO-8410-01A-11R-2314-13	hsa-mir-3691	3.0	0.336556	N
TCGA-KO-8410-01A-11R-2314-13	hsa-mir-3692	1.0	0.112185	N
TCGA-KO-8410-01A-11R-2314-13	hsa-mir-370	5.0	0.560927	N
TCGA-KO-8410-01A-11R-2314-13	hsa-mir-371	0.0	0.0	N
TCGA-KO-8410-01A-11R-2314-13	hsa-mir-3713	0.0	0.0	N
TCGA-KO-8410-01A-11R-2314-13	hsa-mir-3714	0.0	0.0	N
TCGA-KO-8410-01A-11R-2314-13	hsa-mir-372	0.0	0.0	N
TCGA-KO-8410-01A-11R-2314-13	hsa-mir-373	0.0	0.0	N
TCGA-KO-8410-01A-11R-2314-13	hsa-mir-374a	6225.0	698.354341	N
TCGA-KO-8410-01A-11R-2314-13	hsa-mir-374b	563.0	63.160401	Y
TCGA-KO-8410-01A-11R-2314-13	hsa-mir-374c	1.0	0.112185	Y
TCGA-KO-8410-01A-11R-2314-13	hsa-mir-375	1076.0	120.711529	N
TCGA-KO-8410-01A-11R-2314-13	hsa-mir-376a-1	0.0	0.0	N
TCGA-KO-8410-01A-11R-2314-13	hsa-mir-376a-2	0.0	0.0	N
TCGA-KO-8410-01A-11R-2314-13	hsa-mir-376b	0.0	0.0	N
TCGA-KO-8410-01A-11R-2314-13	hsa-mir-376c	3.0	0.336556	N
TCGA-KO-8410-01A-11R-2314-13	hsa-mir-377	3.0	0.336556	N
TCGA-KO-8410-01A-11R-2314-13	hsa-mir-378	1408.0	157.957094	N
TCGA-KO-8410-01A-11R-2314-13	hsa-mir-378b	0.0	0.0	N
TCGA-KO-8410-01A-11R-2314-13	hsa-mir-378c	31.0	3.477749	N
TCGA-KO-8410-01A-11R-2314-13	hsa-mir-379	355.0	39.82583	N
TCGA-KO-8410-01A-11R-2314-13	hsa-mir-380	0.0	0.0	N
TCGA-KO-8410-01A-11R-2314-13	hsa-mir-381	41.0	4.599603	N
TCGA-KO-8410-01A-11R-2314-13	hsa-mir-382	13.0	1.458411	N
TCGA-KO-8410-01A-11R-2314-13	hsa-mir-383	0.0	0.0	N
TCGA-KO-8410-01A-11R-2314-13	hsa-mir-384	0.0	0.0	N
TCGA-KO-8410-01A-11R-2314-13	hsa-mir-3907	0.0	0.0	N
TCGA-KO-8410-01A-11R-2314-13	hsa-mir-3908	0.0	0.0	N
TCGA-KO-8410-01A-11R-2314-13	hsa-mir-3909	2.0	0.224371	N
TCGA-KO-8410-01A-11R-2314-13	hsa-mir-3910-1	0.0	0.0	N
TCGA-KO-8410-01A-11R-2314-13	hsa-mir-3910-2	0.0	0.0	N
TCGA-KO-8410-01A-11R-2314-13	hsa-mir-3911	1.0	0.112185	N
TCGA-KO-8410-01A-11R-2314-13	hsa-mir-3912	2.0	0.224371	N
TCGA-KO-8410-01A-11R-2314-13	hsa-mir-3913-1	25.0	2.804636	N
TCGA-KO-8410-01A-11R-2314-13	hsa-mir-3913-2	0.0	0.0	N
TCGA-KO-8410-01A-11R-2314-13	hsa-mir-3914-1	0.0	0.0	N
TCGA-KO-8410-01A-11R-2314-13	hsa-mir-3914-2	0.0	0.0	N
TCGA-KO-8410-01A-11R-2314-13	hsa-mir-3915	0.0	0.0	N
TCGA-KO-8410-01A-11R-2314-13	hsa-mir-3916	0.0	0.0	N
TCGA-KO-8410-01A-11R-2314-13	hsa-mir-3917	1.0	0.112185	N
TCGA-KO-8410-01A-11R-2314-13	hsa-mir-3918	0.0	0.0	N
TCGA-KO-8410-01A-11R-2314-13	hsa-mir-3919	0.0	0.0	N
TCGA-KO-8410-01A-11R-2314-13	hsa-mir-3920	0.0	0.0	N
TCGA-KO-8410-01A-11R-2314-13	hsa-mir-3921	0.0	0.0	N
TCGA-KO-8410-01A-11R-2314-13	hsa-mir-3922	2.0	0.224371	N
TCGA-KO-8410-01A-11R-2314-13	hsa-mir-3923	0.0	0.0	N
TCGA-KO-8410-01A-11R-2314-13	hsa-mir-3924	0.0	0.0	N
TCGA-KO-8410-01A-11R-2314-13	hsa-mir-3925	0.0	0.0	N
TCGA-KO-8410-01A-11R-2314-13	hsa-mir-3926-1	2.0	0.224371	N
TCGA-KO-8410-01A-11R-2314-13	hsa-mir-3926-2	0.0	0.0	N
TCGA-KO-8410-01A-11R-2314-13	hsa-mir-3927	0.0	0.0	N
TCGA-KO-8410-01A-11R-2314-13	hsa-mir-3928	1.0	0.112185	N
TCGA-KO-8410-01A-11R-2314-13	hsa-mir-3929	0.0	0.0	N
TCGA-KO-8410-01A-11R-2314-13	hsa-mir-3934	1.0	0.112185	N
TCGA-KO-8410-01A-11R-2314-13	hsa-mir-3935	0.0	0.0	N
TCGA-KO-8410-01A-11R-2314-13	hsa-mir-3936	0.0	0.0	N
TCGA-KO-8410-01A-11R-2314-13	hsa-mir-3937	3.0	0.336556	N
TCGA-KO-8410-01A-11R-2314-13	hsa-mir-3938	1.0	0.112185	N
TCGA-KO-8410-01A-11R-2314-13	hsa-mir-3939	0.0	0.0	N
TCGA-KO-8410-01A-11R-2314-13	hsa-mir-3940	5.0	0.560927	N
TCGA-KO-8410-01A-11R-2314-13	hsa-mir-3941	1.0	0.112185	N
TCGA-KO-8410-01A-11R-2314-13	hsa-mir-3942	2.0	0.224371	N
TCGA-KO-8410-01A-11R-2314-13	hsa-mir-3943	0.0	0.0	N
TCGA-KO-8410-01A-11R-2314-13	hsa-mir-3944	0.0	0.0	N
TCGA-KO-8410-01A-11R-2314-13	hsa-mir-3945	0.0	0.0	N
TCGA-KO-8410-01A-11R-2314-13	hsa-mir-409	18.0	2.019338	N
TCGA-KO-8410-01A-11R-2314-13	hsa-mir-410	10.0	1.121854	N
TCGA-KO-8410-01A-11R-2314-13	hsa-mir-411	6.0	0.673113	N
TCGA-KO-8410-01A-11R-2314-13	hsa-mir-412	2.0	0.224371	N
TCGA-KO-8410-01A-11R-2314-13	hsa-mir-421	8.0	0.897483	N
TCGA-KO-8410-01A-11R-2314-13	hsa-mir-422a	0.0	0.0	N
TCGA-KO-8410-01A-11R-2314-13	hsa-mir-423	822.0	92.216429	N
TCGA-KO-8410-01A-11R-2314-13	hsa-mir-424	2306.0	258.699616	N
TCGA-KO-8410-01A-11R-2314-13	hsa-mir-425	398.0	44.649804	N
TCGA-KO-8410-01A-11R-2314-13	hsa-mir-4251	0.0	0.0	N
TCGA-KO-8410-01A-11R-2314-13	hsa-mir-4252	0.0	0.0	N
TCGA-KO-8410-01A-11R-2314-13	hsa-mir-4253	0.0	0.0	N
TCGA-KO-8410-01A-11R-2314-13	hsa-mir-4254	0.0	0.0	N
TCGA-KO-8410-01A-11R-2314-13	hsa-mir-4255	0.0	0.0	N
TCGA-KO-8410-01A-11R-2314-13	hsa-mir-4256	0.0	0.0	N
TCGA-KO-8410-01A-11R-2314-13	hsa-mir-4257	0.0	0.0	N
TCGA-KO-8410-01A-11R-2314-13	hsa-mir-4258	0.0	0.0	N
TCGA-KO-8410-01A-11R-2314-13	hsa-mir-4259	0.0	0.0	N
TCGA-KO-8410-01A-11R-2314-13	hsa-mir-4260	0.0	0.0	N
TCGA-KO-8410-01A-11R-2314-13	hsa-mir-4261	0.0	0.0	N
TCGA-KO-8410-01A-11R-2314-13	hsa-mir-4262	0.0	0.0	N
TCGA-KO-8410-01A-11R-2314-13	hsa-mir-4263	0.0	0.0	N
TCGA-KO-8410-01A-11R-2314-13	hsa-mir-4264	0.0	0.0	N
TCGA-KO-8410-01A-11R-2314-13	hsa-mir-4265	0.0	0.0	N
TCGA-KO-8410-01A-11R-2314-13	hsa-mir-4266	0.0	0.0	N
TCGA-KO-8410-01A-11R-2314-13	hsa-mir-4267	0.0	0.0	N
TCGA-KO-8410-01A-11R-2314-13	hsa-mir-4268	0.0	0.0	N
TCGA-KO-8410-01A-11R-2314-13	hsa-mir-4269	0.0	0.0	N
TCGA-KO-8410-01A-11R-2314-13	hsa-mir-4270	0.0	0.0	N
TCGA-KO-8410-01A-11R-2314-13	hsa-mir-4271	0.0	0.0	N
TCGA-KO-8410-01A-11R-2314-13	hsa-mir-4272	0.0	0.0	N
TCGA-KO-8410-01A-11R-2314-13	hsa-mir-4273	0.0	0.0	N
TCGA-KO-8410-01A-11R-2314-13	hsa-mir-4274	0.0	0.0	N
TCGA-KO-8410-01A-11R-2314-13	hsa-mir-4275	0.0	0.0	N
TCGA-KO-8410-01A-11R-2314-13	hsa-mir-4276	0.0	0.0	N
TCGA-KO-8410-01A-11R-2314-13	hsa-mir-4277	0.0	0.0	N
TCGA-KO-8410-01A-11R-2314-13	hsa-mir-4278	0.0	0.0	N
TCGA-KO-8410-01A-11R-2314-13	hsa-mir-4279	0.0	0.0	N
TCGA-KO-8410-01A-11R-2314-13	hsa-mir-4280	0.0	0.0	N
TCGA-KO-8410-01A-11R-2314-13	hsa-mir-4281	0.0	0.0	N
TCGA-KO-8410-01A-11R-2314-13	hsa-mir-4282	0.0	0.0	N
TCGA-KO-8410-01A-11R-2314-13	hsa-mir-4283-1	0.0	0.0	N
TCGA-KO-8410-01A-11R-2314-13	hsa-mir-4283-2	0.0	0.0	N
TCGA-KO-8410-01A-11R-2314-13	hsa-mir-4284	0.0	0.0	N
TCGA-KO-8410-01A-11R-2314-13	hsa-mir-4285	0.0	0.0	N
TCGA-KO-8410-01A-11R-2314-13	hsa-mir-4286	0.0	0.0	N
TCGA-KO-8410-01A-11R-2314-13	hsa-mir-4287	0.0	0.0	N
TCGA-KO-8410-01A-11R-2314-13	hsa-mir-4288	0.0	0.0	N
TCGA-KO-8410-01A-11R-2314-13	hsa-mir-4289	0.0	0.0	N
TCGA-KO-8410-01A-11R-2314-13	hsa-mir-429	559.0	62.711659	N
TCGA-KO-8410-01A-11R-2314-13	hsa-mir-4290	0.0	0.0	N
TCGA-KO-8410-01A-11R-2314-13	hsa-mir-4291	0.0	0.0	N
TCGA-KO-8410-01A-11R-2314-13	hsa-mir-4292	0.0	0.0	N
TCGA-KO-8410-01A-11R-2314-13	hsa-mir-4293	0.0	0.0	N
TCGA-KO-8410-01A-11R-2314-13	hsa-mir-4294	0.0	0.0	N
TCGA-KO-8410-01A-11R-2314-13	hsa-mir-4295	0.0	0.0	N
TCGA-KO-8410-01A-11R-2314-13	hsa-mir-4296	0.0	0.0	N
TCGA-KO-8410-01A-11R-2314-13	hsa-mir-4297	0.0	0.0	N
TCGA-KO-8410-01A-11R-2314-13	hsa-mir-4298	0.0	0.0	N
TCGA-KO-8410-01A-11R-2314-13	hsa-mir-4299	0.0	0.0	N
TCGA-KO-8410-01A-11R-2314-13	hsa-mir-4300	0.0	0.0	N
TCGA-KO-8410-01A-11R-2314-13	hsa-mir-4301	0.0	0.0	N
TCGA-KO-8410-01A-11R-2314-13	hsa-mir-4302	0.0	0.0	N
TCGA-KO-8410-01A-11R-2314-13	hsa-mir-4303	0.0	0.0	N
TCGA-KO-8410-01A-11R-2314-13	hsa-mir-4304	0.0	0.0	N
TCGA-KO-8410-01A-11R-2314-13	hsa-mir-4305	0.0	0.0	N
TCGA-KO-8410-01A-11R-2314-13	hsa-mir-4306	4.0	0.448742	N
TCGA-KO-8410-01A-11R-2314-13	hsa-mir-4307	0.0	0.0	N
TCGA-KO-8410-01A-11R-2314-13	hsa-mir-4308	0.0	0.0	N
TCGA-KO-8410-01A-11R-2314-13	hsa-mir-4309	0.0	0.0	N
TCGA-KO-8410-01A-11R-2314-13	hsa-mir-431	6.0	0.673113	N
TCGA-KO-8410-01A-11R-2314-13	hsa-mir-4310	0.0	0.0	N
TCGA-KO-8410-01A-11R-2314-13	hsa-mir-4311	0.0	0.0	N
TCGA-KO-8410-01A-11R-2314-13	hsa-mir-4312	0.0	0.0	N
TCGA-KO-8410-01A-11R-2314-13	hsa-mir-4313	0.0	0.0	N
TCGA-KO-8410-01A-11R-2314-13	hsa-mir-4314	0.0	0.0	N
TCGA-KO-8410-01A-11R-2314-13	hsa-mir-4315-1	0.0	0.0	N
TCGA-KO-8410-01A-11R-2314-13	hsa-mir-4315-2	0.0	0.0	N
TCGA-KO-8410-01A-11R-2314-13	hsa-mir-4316	0.0	0.0	N
TCGA-KO-8410-01A-11R-2314-13	hsa-mir-4317	0.0	0.0	N
TCGA-KO-8410-01A-11R-2314-13	hsa-mir-4318	0.0	0.0	N
TCGA-KO-8410-01A-11R-2314-13	hsa-mir-4319	0.0	0.0	N
TCGA-KO-8410-01A-11R-2314-13	hsa-mir-432	3.0	0.336556	N
TCGA-KO-8410-01A-11R-2314-13	hsa-mir-4320	0.0	0.0	N
TCGA-KO-8410-01A-11R-2314-13	hsa-mir-4321	0.0	0.0	N
TCGA-KO-8410-01A-11R-2314-13	hsa-mir-4322	0.0	0.0	N
TCGA-KO-8410-01A-11R-2314-13	hsa-mir-4323	0.0	0.0	N
TCGA-KO-8410-01A-11R-2314-13	hsa-mir-4324	0.0	0.0	N
TCGA-KO-8410-01A-11R-2314-13	hsa-mir-4325	0.0	0.0	N
TCGA-KO-8410-01A-11R-2314-13	hsa-mir-4326	13.0	1.458411	N
TCGA-KO-8410-01A-11R-2314-13	hsa-mir-4327	0.0	0.0	N
TCGA-KO-8410-01A-11R-2314-13	hsa-mir-4328	0.0	0.0	N
TCGA-KO-8410-01A-11R-2314-13	hsa-mir-4329	0.0	0.0	N
TCGA-KO-8410-01A-11R-2314-13	hsa-mir-433	1.0	0.112185	N
TCGA-KO-8410-01A-11R-2314-13	hsa-mir-4330	0.0	0.0	N
TCGA-KO-8410-01A-11R-2314-13	hsa-mir-448	0.0	0.0	N
TCGA-KO-8410-01A-11R-2314-13	hsa-mir-449a	0.0	0.0	N
TCGA-KO-8410-01A-11R-2314-13	hsa-mir-449b	0.0	0.0	N
TCGA-KO-8410-01A-11R-2314-13	hsa-mir-449c	0.0	0.0	N
TCGA-KO-8410-01A-11R-2314-13	hsa-mir-450a-1	21.0	2.355894	N
TCGA-KO-8410-01A-11R-2314-13	hsa-mir-450a-2	12.0	1.346225	N
TCGA-KO-8410-01A-11R-2314-13	hsa-mir-450b	61.0	6.843312	N
TCGA-KO-8410-01A-11R-2314-13	hsa-mir-451	51648.0	5794.153411	N
TCGA-KO-8410-01A-11R-2314-13	hsa-mir-452	193.0	21.651789	N
TCGA-KO-8410-01A-11R-2314-13	hsa-mir-454	46.0	5.16053	N
TCGA-KO-8410-01A-11R-2314-13	hsa-mir-455	265.0	29.729141	N
TCGA-KO-8410-01A-11R-2314-13	hsa-mir-466	0.0	0.0	N
TCGA-KO-8410-01A-11R-2314-13	hsa-mir-483	2.0	0.224371	N
TCGA-KO-8410-01A-11R-2314-13	hsa-mir-484	399.0	44.761989	N
TCGA-KO-8410-01A-11R-2314-13	hsa-mir-485	1.0	0.112185	N
TCGA-KO-8410-01A-11R-2314-13	hsa-mir-486	26063.0	2923.889025	N
TCGA-KO-8410-01A-11R-2314-13	hsa-mir-487a	0.0	0.0	N
TCGA-KO-8410-01A-11R-2314-13	hsa-mir-487b	0.0	0.0	N
TCGA-KO-8410-01A-11R-2314-13	hsa-mir-488	0.0	0.0	N
TCGA-KO-8410-01A-11R-2314-13	hsa-mir-489	0.0	0.0	N
TCGA-KO-8410-01A-11R-2314-13	hsa-mir-490	0.0	0.0	N
TCGA-KO-8410-01A-11R-2314-13	hsa-mir-491	11.0	1.23404	N
TCGA-KO-8410-01A-11R-2314-13	hsa-mir-492	0.0	0.0	N
TCGA-KO-8410-01A-11R-2314-13	hsa-mir-493	3.0	0.336556	N
TCGA-KO-8410-01A-11R-2314-13	hsa-mir-494	0.0	0.0	N
TCGA-KO-8410-01A-11R-2314-13	hsa-mir-495	6.0	0.673113	N
TCGA-KO-8410-01A-11R-2314-13	hsa-mir-496	2.0	0.224371	N
TCGA-KO-8410-01A-11R-2314-13	hsa-mir-497	55.0	6.170199	N
TCGA-KO-8410-01A-11R-2314-13	hsa-mir-498	0.0	0.0	N
TCGA-KO-8410-01A-11R-2314-13	hsa-mir-499	0.0	0.0	N
TCGA-KO-8410-01A-11R-2314-13	hsa-mir-500a	2016.0	226.165839	Y
TCGA-KO-8410-01A-11R-2314-13	hsa-mir-500b	74.0	8.301722	Y
TCGA-KO-8410-01A-11R-2314-13	hsa-mir-501	572.0	64.17007	N
TCGA-KO-8410-01A-11R-2314-13	hsa-mir-502	248.0	27.821988	Y
TCGA-KO-8410-01A-11R-2314-13	hsa-mir-503	229.0	25.690465	N
TCGA-KO-8410-01A-11R-2314-13	hsa-mir-504	5.0	0.560927	N
TCGA-KO-8410-01A-11R-2314-13	hsa-mir-505	162.0	18.174041	N
TCGA-KO-8410-01A-11R-2314-13	hsa-mir-506	1.0	0.112185	N
TCGA-KO-8410-01A-11R-2314-13	hsa-mir-507	0.0	0.0	N
TCGA-KO-8410-01A-11R-2314-13	hsa-mir-508	94.0	10.545431	N
TCGA-KO-8410-01A-11R-2314-13	hsa-mir-509-1	19.0	2.131523	N
TCGA-KO-8410-01A-11R-2314-13	hsa-mir-509-2	14.0	1.570596	N
TCGA-KO-8410-01A-11R-2314-13	hsa-mir-509-3	17.0	1.907152	N
TCGA-KO-8410-01A-11R-2314-13	hsa-mir-510	0.0	0.0	N
TCGA-KO-8410-01A-11R-2314-13	hsa-mir-511-1	7.0	0.785298	N
TCGA-KO-8410-01A-11R-2314-13	hsa-mir-511-2	11.0	1.23404	N
TCGA-KO-8410-01A-11R-2314-13	hsa-mir-512-1	0.0	0.0	N
TCGA-KO-8410-01A-11R-2314-13	hsa-mir-512-2	0.0	0.0	N
TCGA-KO-8410-01A-11R-2314-13	hsa-mir-513a-1	0.0	0.0	N
TCGA-KO-8410-01A-11R-2314-13	hsa-mir-513a-2	0.0	0.0	N
TCGA-KO-8410-01A-11R-2314-13	hsa-mir-513b	0.0	0.0	N
TCGA-KO-8410-01A-11R-2314-13	hsa-mir-513c	1.0	0.112185	N
TCGA-KO-8410-01A-11R-2314-13	hsa-mir-514-1	19.0	2.131523	N
TCGA-KO-8410-01A-11R-2314-13	hsa-mir-514-2	16.0	1.794967	N
TCGA-KO-8410-01A-11R-2314-13	hsa-mir-514-3	18.0	2.019338	N
TCGA-KO-8410-01A-11R-2314-13	hsa-mir-514b	0.0	0.0	N
TCGA-KO-8410-01A-11R-2314-13	hsa-mir-515-1	0.0	0.0	N
TCGA-KO-8410-01A-11R-2314-13	hsa-mir-515-2	0.0	0.0	N
TCGA-KO-8410-01A-11R-2314-13	hsa-mir-516a-1	0.0	0.0	N
TCGA-KO-8410-01A-11R-2314-13	hsa-mir-516a-2	0.0	0.0	N
TCGA-KO-8410-01A-11R-2314-13	hsa-mir-516b-1	0.0	0.0	N
TCGA-KO-8410-01A-11R-2314-13	hsa-mir-516b-2	0.0	0.0	N
TCGA-KO-8410-01A-11R-2314-13	hsa-mir-517a	0.0	0.0	N
TCGA-KO-8410-01A-11R-2314-13	hsa-mir-517b	0.0	0.0	N
TCGA-KO-8410-01A-11R-2314-13	hsa-mir-517c	0.0	0.0	N
TCGA-KO-8410-01A-11R-2314-13	hsa-mir-518a-1	0.0	0.0	N
TCGA-KO-8410-01A-11R-2314-13	hsa-mir-518a-2	0.0	0.0	N
TCGA-KO-8410-01A-11R-2314-13	hsa-mir-518b	0.0	0.0	N
TCGA-KO-8410-01A-11R-2314-13	hsa-mir-518c	0.0	0.0	N
TCGA-KO-8410-01A-11R-2314-13	hsa-mir-518d	0.0	0.0	N
TCGA-KO-8410-01A-11R-2314-13	hsa-mir-518e	0.0	0.0	N
TCGA-KO-8410-01A-11R-2314-13	hsa-mir-518f	0.0	0.0	N
TCGA-KO-8410-01A-11R-2314-13	hsa-mir-519a-1	0.0	0.0	N
TCGA-KO-8410-01A-11R-2314-13	hsa-mir-519a-2	0.0	0.0	N
TCGA-KO-8410-01A-11R-2314-13	hsa-mir-519b	0.0	0.0	N
TCGA-KO-8410-01A-11R-2314-13	hsa-mir-519c	0.0	0.0	N
TCGA-KO-8410-01A-11R-2314-13	hsa-mir-519d	0.0	0.0	N
TCGA-KO-8410-01A-11R-2314-13	hsa-mir-519e	0.0	0.0	N
TCGA-KO-8410-01A-11R-2314-13	hsa-mir-520a	0.0	0.0	N
TCGA-KO-8410-01A-11R-2314-13	hsa-mir-520b	0.0	0.0	N
TCGA-KO-8410-01A-11R-2314-13	hsa-mir-520c	0.0	0.0	N
TCGA-KO-8410-01A-11R-2314-13	hsa-mir-520d	0.0	0.0	N
TCGA-KO-8410-01A-11R-2314-13	hsa-mir-520e	0.0	0.0	N
TCGA-KO-8410-01A-11R-2314-13	hsa-mir-520f	0.0	0.0	N
TCGA-KO-8410-01A-11R-2314-13	hsa-mir-520g	0.0	0.0	N
TCGA-KO-8410-01A-11R-2314-13	hsa-mir-520h	0.0	0.0	N
TCGA-KO-8410-01A-11R-2314-13	hsa-mir-521-1	0.0	0.0	N
TCGA-KO-8410-01A-11R-2314-13	hsa-mir-521-2	0.0	0.0	N
TCGA-KO-8410-01A-11R-2314-13	hsa-mir-522	0.0	0.0	N
TCGA-KO-8410-01A-11R-2314-13	hsa-mir-523	0.0	0.0	N
TCGA-KO-8410-01A-11R-2314-13	hsa-mir-524	0.0	0.0	N
TCGA-KO-8410-01A-11R-2314-13	hsa-mir-525	0.0	0.0	N
TCGA-KO-8410-01A-11R-2314-13	hsa-mir-526a-1	0.0	0.0	N
TCGA-KO-8410-01A-11R-2314-13	hsa-mir-526a-2	0.0	0.0	N
TCGA-KO-8410-01A-11R-2314-13	hsa-mir-526b	0.0	0.0	N
TCGA-KO-8410-01A-11R-2314-13	hsa-mir-527	0.0	0.0	N
TCGA-KO-8410-01A-11R-2314-13	hsa-mir-532	23203.0	2603.038677	N
TCGA-KO-8410-01A-11R-2314-13	hsa-mir-539	3.0	0.336556	N
TCGA-KO-8410-01A-11R-2314-13	hsa-mir-541	0.0	0.0	N
TCGA-KO-8410-01A-11R-2314-13	hsa-mir-542	874.0	98.050071	N
TCGA-KO-8410-01A-11R-2314-13	hsa-mir-543	0.0	0.0	N
TCGA-KO-8410-01A-11R-2314-13	hsa-mir-544	0.0	0.0	N
TCGA-KO-8410-01A-11R-2314-13	hsa-mir-544b	0.0	0.0	N
TCGA-KO-8410-01A-11R-2314-13	hsa-mir-545	3.0	0.336556	N
TCGA-KO-8410-01A-11R-2314-13	hsa-mir-548a-1	0.0	0.0	N
TCGA-KO-8410-01A-11R-2314-13	hsa-mir-548a-2	0.0	0.0	N
TCGA-KO-8410-01A-11R-2314-13	hsa-mir-548a-3	0.0	0.0	N
TCGA-KO-8410-01A-11R-2314-13	hsa-mir-548aa-1	0.0	0.0	N
TCGA-KO-8410-01A-11R-2314-13	hsa-mir-548aa-2	0.0	0.0	N
TCGA-KO-8410-01A-11R-2314-13	hsa-mir-548b	1.0	0.112185	N
TCGA-KO-8410-01A-11R-2314-13	hsa-mir-548c	0.0	0.0	N
TCGA-KO-8410-01A-11R-2314-13	hsa-mir-548d-1	0.0	0.0	N
TCGA-KO-8410-01A-11R-2314-13	hsa-mir-548d-2	0.0	0.0	N
TCGA-KO-8410-01A-11R-2314-13	hsa-mir-548e	1.0	0.112185	N
TCGA-KO-8410-01A-11R-2314-13	hsa-mir-548f-1	0.0	0.0	N
TCGA-KO-8410-01A-11R-2314-13	hsa-mir-548f-2	0.0	0.0	N
TCGA-KO-8410-01A-11R-2314-13	hsa-mir-548f-3	0.0	0.0	N
TCGA-KO-8410-01A-11R-2314-13	hsa-mir-548f-4	0.0	0.0	N
TCGA-KO-8410-01A-11R-2314-13	hsa-mir-548f-5	0.0	0.0	N
TCGA-KO-8410-01A-11R-2314-13	hsa-mir-548g	0.0	0.0	N
TCGA-KO-8410-01A-11R-2314-13	hsa-mir-548h-1	0.0	0.0	N
TCGA-KO-8410-01A-11R-2314-13	hsa-mir-548h-2	0.0	0.0	N
TCGA-KO-8410-01A-11R-2314-13	hsa-mir-548h-3	0.0	0.0	N
TCGA-KO-8410-01A-11R-2314-13	hsa-mir-548h-4	0.0	0.0	N
TCGA-KO-8410-01A-11R-2314-13	hsa-mir-548i-1	0.0	0.0	N
TCGA-KO-8410-01A-11R-2314-13	hsa-mir-548i-2	0.0	0.0	N
TCGA-KO-8410-01A-11R-2314-13	hsa-mir-548i-3	0.0	0.0	N
TCGA-KO-8410-01A-11R-2314-13	hsa-mir-548i-4	0.0	0.0	N
TCGA-KO-8410-01A-11R-2314-13	hsa-mir-548j	9.0	1.009669	N
TCGA-KO-8410-01A-11R-2314-13	hsa-mir-548k	2.0	0.224371	N
TCGA-KO-8410-01A-11R-2314-13	hsa-mir-548l	0.0	0.0	N
TCGA-KO-8410-01A-11R-2314-13	hsa-mir-548m	0.0	0.0	N
TCGA-KO-8410-01A-11R-2314-13	hsa-mir-548n	0.0	0.0	N
TCGA-KO-8410-01A-11R-2314-13	hsa-mir-548o	7.0	0.785298	N
TCGA-KO-8410-01A-11R-2314-13	hsa-mir-548p	0.0	0.0	N
TCGA-KO-8410-01A-11R-2314-13	hsa-mir-548q	1.0	0.112185	N
TCGA-KO-8410-01A-11R-2314-13	hsa-mir-548s	3.0	0.336556	N
TCGA-KO-8410-01A-11R-2314-13	hsa-mir-548t	2.0	0.224371	N
TCGA-KO-8410-01A-11R-2314-13	hsa-mir-548u	0.0	0.0	N
TCGA-KO-8410-01A-11R-2314-13	hsa-mir-548v	9.0	1.009669	N
TCGA-KO-8410-01A-11R-2314-13	hsa-mir-548w	0.0	0.0	N
TCGA-KO-8410-01A-11R-2314-13	hsa-mir-548x	0.0	0.0	N
TCGA-KO-8410-01A-11R-2314-13	hsa-mir-548y	0.0	0.0	N
TCGA-KO-8410-01A-11R-2314-13	hsa-mir-548z	0.0	0.0	N
TCGA-KO-8410-01A-11R-2314-13	hsa-mir-549	0.0	0.0	N
TCGA-KO-8410-01A-11R-2314-13	hsa-mir-550a-1	50.0	5.609272	N
TCGA-KO-8410-01A-11R-2314-13	hsa-mir-550a-2	48.0	5.384901	N
TCGA-KO-8410-01A-11R-2314-13	hsa-mir-550b-1	0.0	0.0	N
TCGA-KO-8410-01A-11R-2314-13	hsa-mir-550b-2	0.0	0.0	N
TCGA-KO-8410-01A-11R-2314-13	hsa-mir-551a	1.0	0.112185	N
TCGA-KO-8410-01A-11R-2314-13	hsa-mir-551b	2.0	0.224371	N
TCGA-KO-8410-01A-11R-2314-13	hsa-mir-552	0.0	0.0	N
TCGA-KO-8410-01A-11R-2314-13	hsa-mir-553	0.0	0.0	N
TCGA-KO-8410-01A-11R-2314-13	hsa-mir-554	0.0	0.0	N
TCGA-KO-8410-01A-11R-2314-13	hsa-mir-555	0.0	0.0	N
TCGA-KO-8410-01A-11R-2314-13	hsa-mir-556	1.0	0.112185	N
TCGA-KO-8410-01A-11R-2314-13	hsa-mir-557	0.0	0.0	N
TCGA-KO-8410-01A-11R-2314-13	hsa-mir-558	0.0	0.0	N
TCGA-KO-8410-01A-11R-2314-13	hsa-mir-559	3.0	0.336556	N
TCGA-KO-8410-01A-11R-2314-13	hsa-mir-561	47.0	5.272716	N
TCGA-KO-8410-01A-11R-2314-13	hsa-mir-562	0.0	0.0	N
TCGA-KO-8410-01A-11R-2314-13	hsa-mir-563	0.0	0.0	N
TCGA-KO-8410-01A-11R-2314-13	hsa-mir-564	2.0	0.224371	N
TCGA-KO-8410-01A-11R-2314-13	hsa-mir-566	0.0	0.0	N
TCGA-KO-8410-01A-11R-2314-13	hsa-mir-567	0.0	0.0	N
TCGA-KO-8410-01A-11R-2314-13	hsa-mir-568	0.0	0.0	N
TCGA-KO-8410-01A-11R-2314-13	hsa-mir-569	0.0	0.0	N
TCGA-KO-8410-01A-11R-2314-13	hsa-mir-570	7.0	0.785298	N
TCGA-KO-8410-01A-11R-2314-13	hsa-mir-571	0.0	0.0	N
TCGA-KO-8410-01A-11R-2314-13	hsa-mir-572	0.0	0.0	N
TCGA-KO-8410-01A-11R-2314-13	hsa-mir-573	0.0	0.0	N
TCGA-KO-8410-01A-11R-2314-13	hsa-mir-574	218.0	24.456425	N
TCGA-KO-8410-01A-11R-2314-13	hsa-mir-575	0.0	0.0	N
TCGA-KO-8410-01A-11R-2314-13	hsa-mir-576	107.0	12.003842	N
TCGA-KO-8410-01A-11R-2314-13	hsa-mir-577	617.0	69.218414	N
TCGA-KO-8410-01A-11R-2314-13	hsa-mir-578	0.0	0.0	N
TCGA-KO-8410-01A-11R-2314-13	hsa-mir-579	2.0	0.224371	N
TCGA-KO-8410-01A-11R-2314-13	hsa-mir-580	0.0	0.0	N
TCGA-KO-8410-01A-11R-2314-13	hsa-mir-581	6.0	0.673113	N
TCGA-KO-8410-01A-11R-2314-13	hsa-mir-582	4919.0	551.840161	N
TCGA-KO-8410-01A-11R-2314-13	hsa-mir-583	0.0	0.0	N
TCGA-KO-8410-01A-11R-2314-13	hsa-mir-584	761.0	85.373117	N
TCGA-KO-8410-01A-11R-2314-13	hsa-mir-585	2.0	0.224371	N
TCGA-KO-8410-01A-11R-2314-13	hsa-mir-586	0.0	0.0	N
TCGA-KO-8410-01A-11R-2314-13	hsa-mir-587	0.0	0.0	N
TCGA-KO-8410-01A-11R-2314-13	hsa-mir-588	0.0	0.0	N
TCGA-KO-8410-01A-11R-2314-13	hsa-mir-589	251.0	28.158544	N
TCGA-KO-8410-01A-11R-2314-13	hsa-mir-590	60.0	6.731126	N
TCGA-KO-8410-01A-11R-2314-13	hsa-mir-591	0.0	0.0	N
TCGA-KO-8410-01A-11R-2314-13	hsa-mir-592	6.0	0.673113	N
TCGA-KO-8410-01A-11R-2314-13	hsa-mir-593	0.0	0.0	N
TCGA-KO-8410-01A-11R-2314-13	hsa-mir-595	0.0	0.0	N
TCGA-KO-8410-01A-11R-2314-13	hsa-mir-596	0.0	0.0	N
TCGA-KO-8410-01A-11R-2314-13	hsa-mir-597	0.0	0.0	N
TCGA-KO-8410-01A-11R-2314-13	hsa-mir-598	372.0	41.732982	N
TCGA-KO-8410-01A-11R-2314-13	hsa-mir-599	0.0	0.0	N
TCGA-KO-8410-01A-11R-2314-13	hsa-mir-600	0.0	0.0	N
TCGA-KO-8410-01A-11R-2314-13	hsa-mir-601	0.0	0.0	N
TCGA-KO-8410-01A-11R-2314-13	hsa-mir-602	0.0	0.0	N
TCGA-KO-8410-01A-11R-2314-13	hsa-mir-603	0.0	0.0	N
TCGA-KO-8410-01A-11R-2314-13	hsa-mir-604	0.0	0.0	N
TCGA-KO-8410-01A-11R-2314-13	hsa-mir-605	5.0	0.560927	N
TCGA-KO-8410-01A-11R-2314-13	hsa-mir-606	0.0	0.0	N
TCGA-KO-8410-01A-11R-2314-13	hsa-mir-607	12.0	1.346225	N
TCGA-KO-8410-01A-11R-2314-13	hsa-mir-608	0.0	0.0	N
TCGA-KO-8410-01A-11R-2314-13	hsa-mir-609	0.0	0.0	N
TCGA-KO-8410-01A-11R-2314-13	hsa-mir-610	0.0	0.0	N
TCGA-KO-8410-01A-11R-2314-13	hsa-mir-611	0.0	0.0	N
TCGA-KO-8410-01A-11R-2314-13	hsa-mir-612	0.0	0.0	N
TCGA-KO-8410-01A-11R-2314-13	hsa-mir-613	0.0	0.0	N
TCGA-KO-8410-01A-11R-2314-13	hsa-mir-614	0.0	0.0	N
TCGA-KO-8410-01A-11R-2314-13	hsa-mir-615	24.0	2.69245	N
TCGA-KO-8410-01A-11R-2314-13	hsa-mir-616	25.0	2.804636	N
TCGA-KO-8410-01A-11R-2314-13	hsa-mir-617	0.0	0.0	N
TCGA-KO-8410-01A-11R-2314-13	hsa-mir-618	14.0	1.570596	N
TCGA-KO-8410-01A-11R-2314-13	hsa-mir-619	0.0	0.0	N
TCGA-KO-8410-01A-11R-2314-13	hsa-mir-620	0.0	0.0	N
TCGA-KO-8410-01A-11R-2314-13	hsa-mir-621	0.0	0.0	N
TCGA-KO-8410-01A-11R-2314-13	hsa-mir-622	0.0	0.0	N
TCGA-KO-8410-01A-11R-2314-13	hsa-mir-623	0.0	0.0	N
TCGA-KO-8410-01A-11R-2314-13	hsa-mir-624	21.0	2.355894	N
TCGA-KO-8410-01A-11R-2314-13	hsa-mir-625	1120.0	125.647689	N
TCGA-KO-8410-01A-11R-2314-13	hsa-mir-626	0.0	0.0	N
TCGA-KO-8410-01A-11R-2314-13	hsa-mir-627	6.0	0.673113	N
TCGA-KO-8410-01A-11R-2314-13	hsa-mir-628	22.0	2.46808	N
TCGA-KO-8410-01A-11R-2314-13	hsa-mir-629	837.0	93.89921	N
TCGA-KO-8410-01A-11R-2314-13	hsa-mir-630	0.0	0.0	N
TCGA-KO-8410-01A-11R-2314-13	hsa-mir-631	0.0	0.0	N
TCGA-KO-8410-01A-11R-2314-13	hsa-mir-632	3.0	0.336556	N
TCGA-KO-8410-01A-11R-2314-13	hsa-mir-633	0.0	0.0	N
TCGA-KO-8410-01A-11R-2314-13	hsa-mir-634	0.0	0.0	N
TCGA-KO-8410-01A-11R-2314-13	hsa-mir-635	0.0	0.0	N
TCGA-KO-8410-01A-11R-2314-13	hsa-mir-636	2.0	0.224371	N
TCGA-KO-8410-01A-11R-2314-13	hsa-mir-637	0.0	0.0	N
TCGA-KO-8410-01A-11R-2314-13	hsa-mir-638	0.0	0.0	N
TCGA-KO-8410-01A-11R-2314-13	hsa-mir-639	0.0	0.0	N
TCGA-KO-8410-01A-11R-2314-13	hsa-mir-640	0.0	0.0	N
TCGA-KO-8410-01A-11R-2314-13	hsa-mir-641	1.0	0.112185	N
TCGA-KO-8410-01A-11R-2314-13	hsa-mir-642a	3.0	0.336556	N
TCGA-KO-8410-01A-11R-2314-13	hsa-mir-642b	0.0	0.0	N
TCGA-KO-8410-01A-11R-2314-13	hsa-mir-643	2.0	0.224371	N
TCGA-KO-8410-01A-11R-2314-13	hsa-mir-644	0.0	0.0	N
TCGA-KO-8410-01A-11R-2314-13	hsa-mir-645	0.0	0.0	N
TCGA-KO-8410-01A-11R-2314-13	hsa-mir-646	0.0	0.0	N
TCGA-KO-8410-01A-11R-2314-13	hsa-mir-647	0.0	0.0	N
TCGA-KO-8410-01A-11R-2314-13	hsa-mir-648	0.0	0.0	N
TCGA-KO-8410-01A-11R-2314-13	hsa-mir-649	0.0	0.0	N
TCGA-KO-8410-01A-11R-2314-13	hsa-mir-650	0.0	0.0	N
TCGA-KO-8410-01A-11R-2314-13	hsa-mir-651	69.0	7.740795	N
TCGA-KO-8410-01A-11R-2314-13	hsa-mir-652	464.0	52.054042	N
TCGA-KO-8410-01A-11R-2314-13	hsa-mir-653	29.0	3.253378	N
TCGA-KO-8410-01A-11R-2314-13	hsa-mir-654	10.0	1.121854	N
TCGA-KO-8410-01A-11R-2314-13	hsa-mir-655	0.0	0.0	N
TCGA-KO-8410-01A-11R-2314-13	hsa-mir-656	1.0	0.112185	N
TCGA-KO-8410-01A-11R-2314-13	hsa-mir-657	0.0	0.0	N
TCGA-KO-8410-01A-11R-2314-13	hsa-mir-658	1.0	0.112185	N
TCGA-KO-8410-01A-11R-2314-13	hsa-mir-659	12.0	1.346225	N
TCGA-KO-8410-01A-11R-2314-13	hsa-mir-660	1013.0	113.643847	N
TCGA-KO-8410-01A-11R-2314-13	hsa-mir-661	0.0	0.0	N
TCGA-KO-8410-01A-11R-2314-13	hsa-mir-662	0.0	0.0	N
TCGA-KO-8410-01A-11R-2314-13	hsa-mir-663	0.0	0.0	N
TCGA-KO-8410-01A-11R-2314-13	hsa-mir-663b	0.0	0.0	N
TCGA-KO-8410-01A-11R-2314-13	hsa-mir-664	215.0	24.119869	N
TCGA-KO-8410-01A-11R-2314-13	hsa-mir-665	0.0	0.0	N
TCGA-KO-8410-01A-11R-2314-13	hsa-mir-668	0.0	0.0	N
TCGA-KO-8410-01A-11R-2314-13	hsa-mir-670	0.0	0.0	N
TCGA-KO-8410-01A-11R-2314-13	hsa-mir-671	18.0	2.019338	N
TCGA-KO-8410-01A-11R-2314-13	hsa-mir-675	27.0	3.029007	N
TCGA-KO-8410-01A-11R-2314-13	hsa-mir-676	27.0	3.029007	N
TCGA-KO-8410-01A-11R-2314-13	hsa-mir-7-1	63.0	7.067682	N
TCGA-KO-8410-01A-11R-2314-13	hsa-mir-7-2	2.0	0.224371	N
TCGA-KO-8410-01A-11R-2314-13	hsa-mir-7-3	0.0	0.0	N
TCGA-KO-8410-01A-11R-2314-13	hsa-mir-708	40.0	4.487417	N
TCGA-KO-8410-01A-11R-2314-13	hsa-mir-711	0.0	0.0	N
TCGA-KO-8410-01A-11R-2314-13	hsa-mir-718	0.0	0.0	N
TCGA-KO-8410-01A-11R-2314-13	hsa-mir-720	0.0	0.0	N
TCGA-KO-8410-01A-11R-2314-13	hsa-mir-744	99.0	11.106358	N
TCGA-KO-8410-01A-11R-2314-13	hsa-mir-758	11.0	1.23404	N
TCGA-KO-8410-01A-11R-2314-13	hsa-mir-759	0.0	0.0	N
TCGA-KO-8410-01A-11R-2314-13	hsa-mir-760	5.0	0.560927	N
TCGA-KO-8410-01A-11R-2314-13	hsa-mir-761	0.0	0.0	N
TCGA-KO-8410-01A-11R-2314-13	hsa-mir-762	0.0	0.0	N
TCGA-KO-8410-01A-11R-2314-13	hsa-mir-764	0.0	0.0	N
TCGA-KO-8410-01A-11R-2314-13	hsa-mir-765	4.0	0.448742	N
TCGA-KO-8410-01A-11R-2314-13	hsa-mir-766	100.0	11.218544	N
TCGA-KO-8410-01A-11R-2314-13	hsa-mir-767	0.0	0.0	N
TCGA-KO-8410-01A-11R-2314-13	hsa-mir-769	53.0	5.945828	N
TCGA-KO-8410-01A-11R-2314-13	hsa-mir-770	0.0	0.0	N
TCGA-KO-8410-01A-11R-2314-13	hsa-mir-802	0.0	0.0	N
TCGA-KO-8410-01A-11R-2314-13	hsa-mir-873	0.0	0.0	N
TCGA-KO-8410-01A-11R-2314-13	hsa-mir-874	890.0	99.845038	N
TCGA-KO-8410-01A-11R-2314-13	hsa-mir-875	0.0	0.0	N
TCGA-KO-8410-01A-11R-2314-13	hsa-mir-876	0.0	0.0	N
TCGA-KO-8410-01A-11R-2314-13	hsa-mir-877	2.0	0.224371	N
TCGA-KO-8410-01A-11R-2314-13	hsa-mir-885	40.0	4.487417	N
TCGA-KO-8410-01A-11R-2314-13	hsa-mir-887	7.0	0.785298	N
TCGA-KO-8410-01A-11R-2314-13	hsa-mir-888	45.0	5.048345	N
TCGA-KO-8410-01A-11R-2314-13	hsa-mir-889	9.0	1.009669	N
TCGA-KO-8410-01A-11R-2314-13	hsa-mir-890	2.0	0.224371	N
TCGA-KO-8410-01A-11R-2314-13	hsa-mir-891a	15922.0	1786.216516	N
TCGA-KO-8410-01A-11R-2314-13	hsa-mir-891b	41.0	4.599603	N
TCGA-KO-8410-01A-11R-2314-13	hsa-mir-892a	136.0	15.257219	N
TCGA-KO-8410-01A-11R-2314-13	hsa-mir-892b	24.0	2.69245	N
TCGA-KO-8410-01A-11R-2314-13	hsa-mir-9-1	66003.0	7404.575348	N
TCGA-KO-8410-01A-11R-2314-13	hsa-mir-9-2	66153.0	7421.403164	N
TCGA-KO-8410-01A-11R-2314-13	hsa-mir-9-3	74.0	8.301722	N
TCGA-KO-8410-01A-11R-2314-13	hsa-mir-920	0.0	0.0	N
TCGA-KO-8410-01A-11R-2314-13	hsa-mir-921	0.0	0.0	N
TCGA-KO-8410-01A-11R-2314-13	hsa-mir-922	0.0	0.0	N
TCGA-KO-8410-01A-11R-2314-13	hsa-mir-924	0.0	0.0	N
TCGA-KO-8410-01A-11R-2314-13	hsa-mir-92a-1	3429.0	384.683861	N
TCGA-KO-8410-01A-11R-2314-13	hsa-mir-92a-2	70993.0	7964.380675	N
TCGA-KO-8410-01A-11R-2314-13	hsa-mir-92b	233.0	26.139207	N
TCGA-KO-8410-01A-11R-2314-13	hsa-mir-93	16716.0	1875.291752	N
TCGA-KO-8410-01A-11R-2314-13	hsa-mir-933	0.0	0.0	N
TCGA-KO-8410-01A-11R-2314-13	hsa-mir-934	1.0	0.112185	N
TCGA-KO-8410-01A-11R-2314-13	hsa-mir-935	7.0	0.785298	N
TCGA-KO-8410-01A-11R-2314-13	hsa-mir-936	0.0	0.0	N
TCGA-KO-8410-01A-11R-2314-13	hsa-mir-937	2.0	0.224371	N
TCGA-KO-8410-01A-11R-2314-13	hsa-mir-938	0.0	0.0	N
TCGA-KO-8410-01A-11R-2314-13	hsa-mir-939	5.0	0.560927	N
TCGA-KO-8410-01A-11R-2314-13	hsa-mir-940	6.0	0.673113	N
TCGA-KO-8410-01A-11R-2314-13	hsa-mir-941-1	0.0	0.0	N
TCGA-KO-8410-01A-11R-2314-13	hsa-mir-941-3	0.0	0.0	N
TCGA-KO-8410-01A-11R-2314-13	hsa-mir-941-4	0.0	0.0	N
TCGA-KO-8410-01A-11R-2314-13	hsa-mir-942	84.0	9.423577	N
TCGA-KO-8410-01A-11R-2314-13	hsa-mir-943	0.0	0.0	N
TCGA-KO-8410-01A-11R-2314-13	hsa-mir-944	1.0	0.112185	N
TCGA-KO-8410-01A-11R-2314-13	hsa-mir-95	2.0	0.224371	N
TCGA-KO-8410-01A-11R-2314-13	hsa-mir-96	137.0	15.369405	N
TCGA-KO-8410-01A-11R-2314-13	hsa-mir-98	247.0	27.709803	N
TCGA-KO-8410-01A-11R-2314-13	hsa-mir-99a	1688.0	189.369016	Y
TCGA-KO-8410-01A-11R-2314-13	hsa-mir-99b	216705.0	24311.144961	N
