# Supplementary material for: Dysfunctional miRNA-Mediated Regulation in Chromophobe Renal Cell Carcinoma
Source: PLoS One. 2016 Jun 3;11(6):e0156324. doi: 10.1371/journal.pone.0156324 (PMC4892590; doi:10.1371/journal.pone.0156324)
Supplement: S1 File — (ZIP) [file pone.0156324.s001.zip › S1_File miRNA expression profile downloaded from TCGA/case/bcgsc.ca__IlluminaHiSeq_miRNASeq__TCGA-KO-8411-01A-11R-2314-13__mirna_quantification.txt]

barcode	miRNA_ID	read_count	reads_per_million_miRNA_mapped	cross-mapped
TCGA-KO-8411-01A-11R-2314-13	hsa-let-7a-1	30152.0	6072.060406	N
TCGA-KO-8411-01A-11R-2314-13	hsa-let-7a-2	60554.0	12194.466233	N
TCGA-KO-8411-01A-11R-2314-13	hsa-let-7a-3	30081.0	6057.762307	N
TCGA-KO-8411-01A-11R-2314-13	hsa-let-7b	67694.0	13632.331426	N
TCGA-KO-8411-01A-11R-2314-13	hsa-let-7c	6238.0	1256.218918	N
TCGA-KO-8411-01A-11R-2314-13	hsa-let-7d	1895.0	381.618283	N
TCGA-KO-8411-01A-11R-2314-13	hsa-let-7e	4600.0	926.355727	N
TCGA-KO-8411-01A-11R-2314-13	hsa-let-7f-1	71.0	14.298099	N
TCGA-KO-8411-01A-11R-2314-13	hsa-let-7f-2	31746.0	6393.062804	N
TCGA-KO-8411-01A-11R-2314-13	hsa-let-7g	3643.0	733.633459	N
TCGA-KO-8411-01A-11R-2314-13	hsa-let-7i	1024.0	206.21484	N
TCGA-KO-8411-01A-11R-2314-13	hsa-mir-1-1	0.0	0.0	N
TCGA-KO-8411-01A-11R-2314-13	hsa-mir-1-2	4.0	0.805527	N
TCGA-KO-8411-01A-11R-2314-13	hsa-mir-100	28833.0	5806.437971	Y
TCGA-KO-8411-01A-11R-2314-13	hsa-mir-101-1	156424.0	31500.927866	N
TCGA-KO-8411-01A-11R-2314-13	hsa-mir-101-2	279.0	56.185489	N
TCGA-KO-8411-01A-11R-2314-13	hsa-mir-103-1	26796.0	5396.223489	Y
TCGA-KO-8411-01A-11R-2314-13	hsa-mir-103-1-as	0.0	0.0	N
TCGA-KO-8411-01A-11R-2314-13	hsa-mir-103-2	12.0	2.41658	N
TCGA-KO-8411-01A-11R-2314-13	hsa-mir-103-2-as	0.0	0.0	N
TCGA-KO-8411-01A-11R-2314-13	hsa-mir-105-1	0.0	0.0	N
TCGA-KO-8411-01A-11R-2314-13	hsa-mir-105-2	0.0	0.0	N
TCGA-KO-8411-01A-11R-2314-13	hsa-mir-106a	26.0	5.235924	Y
TCGA-KO-8411-01A-11R-2314-13	hsa-mir-106b	914.0	184.062855	N
TCGA-KO-8411-01A-11R-2314-13	hsa-mir-107	172.0	34.637649	Y
TCGA-KO-8411-01A-11R-2314-13	hsa-mir-10a	571097.0	115008.473134	N
TCGA-KO-8411-01A-11R-2314-13	hsa-mir-10b	899918.0	181226.998436	N
TCGA-KO-8411-01A-11R-2314-13	hsa-mir-1178	0.0	0.0	N
TCGA-KO-8411-01A-11R-2314-13	hsa-mir-1179	0.0	0.0	N
TCGA-KO-8411-01A-11R-2314-13	hsa-mir-1180	27.0	5.437305	N
TCGA-KO-8411-01A-11R-2314-13	hsa-mir-1181	0.0	0.0	N
TCGA-KO-8411-01A-11R-2314-13	hsa-mir-1182	0.0	0.0	N
TCGA-KO-8411-01A-11R-2314-13	hsa-mir-1183	0.0	0.0	N
TCGA-KO-8411-01A-11R-2314-13	hsa-mir-1184-1	0.0	0.0	N
TCGA-KO-8411-01A-11R-2314-13	hsa-mir-1184-2	0.0	0.0	N
TCGA-KO-8411-01A-11R-2314-13	hsa-mir-1184-3	0.0	0.0	N
TCGA-KO-8411-01A-11R-2314-13	hsa-mir-1185-1	0.0	0.0	N
TCGA-KO-8411-01A-11R-2314-13	hsa-mir-1185-2	0.0	0.0	N
TCGA-KO-8411-01A-11R-2314-13	hsa-mir-1193	0.0	0.0	N
TCGA-KO-8411-01A-11R-2314-13	hsa-mir-1197	0.0	0.0	N
TCGA-KO-8411-01A-11R-2314-13	hsa-mir-1200	0.0	0.0	N
TCGA-KO-8411-01A-11R-2314-13	hsa-mir-1202	0.0	0.0	N
TCGA-KO-8411-01A-11R-2314-13	hsa-mir-1203	0.0	0.0	N
TCGA-KO-8411-01A-11R-2314-13	hsa-mir-1204	0.0	0.0	N
TCGA-KO-8411-01A-11R-2314-13	hsa-mir-1205	0.0	0.0	N
TCGA-KO-8411-01A-11R-2314-13	hsa-mir-1206	0.0	0.0	N
TCGA-KO-8411-01A-11R-2314-13	hsa-mir-1207	0.0	0.0	N
TCGA-KO-8411-01A-11R-2314-13	hsa-mir-1208	0.0	0.0	N
TCGA-KO-8411-01A-11R-2314-13	hsa-mir-122	1.0	0.201382	N
TCGA-KO-8411-01A-11R-2314-13	hsa-mir-1224	0.0	0.0	N
TCGA-KO-8411-01A-11R-2314-13	hsa-mir-1225	0.0	0.0	N
TCGA-KO-8411-01A-11R-2314-13	hsa-mir-1226	0.0	0.0	N
TCGA-KO-8411-01A-11R-2314-13	hsa-mir-1227	0.0	0.0	N
TCGA-KO-8411-01A-11R-2314-13	hsa-mir-1228	0.0	0.0	N
TCGA-KO-8411-01A-11R-2314-13	hsa-mir-1229	1.0	0.201382	N
TCGA-KO-8411-01A-11R-2314-13	hsa-mir-1231	0.0	0.0	N
TCGA-KO-8411-01A-11R-2314-13	hsa-mir-1233-1	0.0	0.0	N
TCGA-KO-8411-01A-11R-2314-13	hsa-mir-1233-2	0.0	0.0	N
TCGA-KO-8411-01A-11R-2314-13	hsa-mir-1234	0.0	0.0	N
TCGA-KO-8411-01A-11R-2314-13	hsa-mir-1236	0.0	0.0	N
TCGA-KO-8411-01A-11R-2314-13	hsa-mir-1237	0.0	0.0	N
TCGA-KO-8411-01A-11R-2314-13	hsa-mir-1238	0.0	0.0	N
TCGA-KO-8411-01A-11R-2314-13	hsa-mir-124-1	0.0	0.0	N
TCGA-KO-8411-01A-11R-2314-13	hsa-mir-124-2	0.0	0.0	N
TCGA-KO-8411-01A-11R-2314-13	hsa-mir-124-3	0.0	0.0	N
TCGA-KO-8411-01A-11R-2314-13	hsa-mir-1243	0.0	0.0	N
TCGA-KO-8411-01A-11R-2314-13	hsa-mir-1244-1	0.0	0.0	N
TCGA-KO-8411-01A-11R-2314-13	hsa-mir-1244-2	0.0	0.0	N
TCGA-KO-8411-01A-11R-2314-13	hsa-mir-1244-3	0.0	0.0	N
TCGA-KO-8411-01A-11R-2314-13	hsa-mir-1245	0.0	0.0	N
TCGA-KO-8411-01A-11R-2314-13	hsa-mir-1246	1.0	0.201382	N
TCGA-KO-8411-01A-11R-2314-13	hsa-mir-1247	16.0	3.222107	N
TCGA-KO-8411-01A-11R-2314-13	hsa-mir-1248	0.0	0.0	N
TCGA-KO-8411-01A-11R-2314-13	hsa-mir-1249	1.0	0.201382	N
TCGA-KO-8411-01A-11R-2314-13	hsa-mir-1250	0.0	0.0	N
TCGA-KO-8411-01A-11R-2314-13	hsa-mir-1251	4.0	0.805527	N
TCGA-KO-8411-01A-11R-2314-13	hsa-mir-1252	0.0	0.0	N
TCGA-KO-8411-01A-11R-2314-13	hsa-mir-1253	0.0	0.0	N
TCGA-KO-8411-01A-11R-2314-13	hsa-mir-1254	2.0	0.402763	N
TCGA-KO-8411-01A-11R-2314-13	hsa-mir-1255a	1.0	0.201382	N
TCGA-KO-8411-01A-11R-2314-13	hsa-mir-1255b-1	0.0	0.0	N
TCGA-KO-8411-01A-11R-2314-13	hsa-mir-1255b-2	0.0	0.0	N
TCGA-KO-8411-01A-11R-2314-13	hsa-mir-1256	0.0	0.0	N
TCGA-KO-8411-01A-11R-2314-13	hsa-mir-1257	0.0	0.0	N
TCGA-KO-8411-01A-11R-2314-13	hsa-mir-1258	4.0	0.805527	N
TCGA-KO-8411-01A-11R-2314-13	hsa-mir-125a	4831.0	972.874895	N
TCGA-KO-8411-01A-11R-2314-13	hsa-mir-125b-1	15548.0	3131.082356	N
TCGA-KO-8411-01A-11R-2314-13	hsa-mir-125b-2	112.0	22.554748	N
TCGA-KO-8411-01A-11R-2314-13	hsa-mir-126	17471.0	3518.339326	N
TCGA-KO-8411-01A-11R-2314-13	hsa-mir-1260	0.0	0.0	N
TCGA-KO-8411-01A-11R-2314-13	hsa-mir-1260b	0.0	0.0	N
TCGA-KO-8411-01A-11R-2314-13	hsa-mir-1261	0.0	0.0	N
TCGA-KO-8411-01A-11R-2314-13	hsa-mir-1262	9.0	1.812435	N
TCGA-KO-8411-01A-11R-2314-13	hsa-mir-1263	0.0	0.0	N
TCGA-KO-8411-01A-11R-2314-13	hsa-mir-1264	0.0	0.0	N
TCGA-KO-8411-01A-11R-2314-13	hsa-mir-1265	0.0	0.0	N
TCGA-KO-8411-01A-11R-2314-13	hsa-mir-1266	24.0	4.83316	N
TCGA-KO-8411-01A-11R-2314-13	hsa-mir-1267	0.0	0.0	N
TCGA-KO-8411-01A-11R-2314-13	hsa-mir-1268	0.0	0.0	N
TCGA-KO-8411-01A-11R-2314-13	hsa-mir-1269	3.0	0.604145	N
TCGA-KO-8411-01A-11R-2314-13	hsa-mir-127	228.0	45.915023	N
TCGA-KO-8411-01A-11R-2314-13	hsa-mir-1270-1	3.0	0.604145	N
TCGA-KO-8411-01A-11R-2314-13	hsa-mir-1270-2	7.0	1.409672	N
TCGA-KO-8411-01A-11R-2314-13	hsa-mir-1271	10.0	2.013817	N
TCGA-KO-8411-01A-11R-2314-13	hsa-mir-1272	0.0	0.0	N
TCGA-KO-8411-01A-11R-2314-13	hsa-mir-1273	0.0	0.0	N
TCGA-KO-8411-01A-11R-2314-13	hsa-mir-1273c	0.0	0.0	N
TCGA-KO-8411-01A-11R-2314-13	hsa-mir-1273d	0.0	0.0	N
TCGA-KO-8411-01A-11R-2314-13	hsa-mir-1274a	0.0	0.0	N
TCGA-KO-8411-01A-11R-2314-13	hsa-mir-1274b	15.0	3.020725	N
TCGA-KO-8411-01A-11R-2314-13	hsa-mir-1275	0.0	0.0	N
TCGA-KO-8411-01A-11R-2314-13	hsa-mir-1276	0.0	0.0	N
TCGA-KO-8411-01A-11R-2314-13	hsa-mir-1277	2.0	0.402763	N
TCGA-KO-8411-01A-11R-2314-13	hsa-mir-1278	0.0	0.0	N
TCGA-KO-8411-01A-11R-2314-13	hsa-mir-1279	0.0	0.0	N
TCGA-KO-8411-01A-11R-2314-13	hsa-mir-128-1	184.0	37.054229	N
TCGA-KO-8411-01A-11R-2314-13	hsa-mir-128-2	143.0	28.79758	N
TCGA-KO-8411-01A-11R-2314-13	hsa-mir-1280	0.0	0.0	N
TCGA-KO-8411-01A-11R-2314-13	hsa-mir-1281	0.0	0.0	N
TCGA-KO-8411-01A-11R-2314-13	hsa-mir-1282	0.0	0.0	N
TCGA-KO-8411-01A-11R-2314-13	hsa-mir-1283-1	0.0	0.0	N
TCGA-KO-8411-01A-11R-2314-13	hsa-mir-1283-2	0.0	0.0	N
TCGA-KO-8411-01A-11R-2314-13	hsa-mir-1284	0.0	0.0	N
TCGA-KO-8411-01A-11R-2314-13	hsa-mir-1285-1	0.0	0.0	N
TCGA-KO-8411-01A-11R-2314-13	hsa-mir-1285-2	0.0	0.0	N
TCGA-KO-8411-01A-11R-2314-13	hsa-mir-1286	0.0	0.0	N
TCGA-KO-8411-01A-11R-2314-13	hsa-mir-1287	19.0	3.826252	N
TCGA-KO-8411-01A-11R-2314-13	hsa-mir-1288	0.0	0.0	N
TCGA-KO-8411-01A-11R-2314-13	hsa-mir-1289-1	0.0	0.0	N
TCGA-KO-8411-01A-11R-2314-13	hsa-mir-1289-2	0.0	0.0	N
TCGA-KO-8411-01A-11R-2314-13	hsa-mir-129-1	50.0	10.069084	N
TCGA-KO-8411-01A-11R-2314-13	hsa-mir-129-2	40.0	8.055267	N
TCGA-KO-8411-01A-11R-2314-13	hsa-mir-1290	0.0	0.0	N
TCGA-KO-8411-01A-11R-2314-13	hsa-mir-1291	0.0	0.0	N
TCGA-KO-8411-01A-11R-2314-13	hsa-mir-1292	0.0	0.0	N
TCGA-KO-8411-01A-11R-2314-13	hsa-mir-1293	0.0	0.0	N
TCGA-KO-8411-01A-11R-2314-13	hsa-mir-1294	1.0	0.201382	N
TCGA-KO-8411-01A-11R-2314-13	hsa-mir-1295	0.0	0.0	N
TCGA-KO-8411-01A-11R-2314-13	hsa-mir-1296	7.0	1.409672	N
TCGA-KO-8411-01A-11R-2314-13	hsa-mir-1297	0.0	0.0	N
TCGA-KO-8411-01A-11R-2314-13	hsa-mir-1298	0.0	0.0	N
TCGA-KO-8411-01A-11R-2314-13	hsa-mir-1299	0.0	0.0	N
TCGA-KO-8411-01A-11R-2314-13	hsa-mir-1301	7.0	1.409672	N
TCGA-KO-8411-01A-11R-2314-13	hsa-mir-1302-1	0.0	0.0	N
TCGA-KO-8411-01A-11R-2314-13	hsa-mir-1302-10	0.0	0.0	N
TCGA-KO-8411-01A-11R-2314-13	hsa-mir-1302-11	0.0	0.0	N
TCGA-KO-8411-01A-11R-2314-13	hsa-mir-1302-2	0.0	0.0	N
TCGA-KO-8411-01A-11R-2314-13	hsa-mir-1302-3	0.0	0.0	N
TCGA-KO-8411-01A-11R-2314-13	hsa-mir-1302-4	0.0	0.0	N
TCGA-KO-8411-01A-11R-2314-13	hsa-mir-1302-5	0.0	0.0	N
TCGA-KO-8411-01A-11R-2314-13	hsa-mir-1302-6	0.0	0.0	N
TCGA-KO-8411-01A-11R-2314-13	hsa-mir-1302-7	0.0	0.0	N
TCGA-KO-8411-01A-11R-2314-13	hsa-mir-1302-8	0.0	0.0	N
TCGA-KO-8411-01A-11R-2314-13	hsa-mir-1302-9	0.0	0.0	N
TCGA-KO-8411-01A-11R-2314-13	hsa-mir-1303	0.0	0.0	N
TCGA-KO-8411-01A-11R-2314-13	hsa-mir-1304	2.0	0.402763	N
TCGA-KO-8411-01A-11R-2314-13	hsa-mir-1305	0.0	0.0	N
TCGA-KO-8411-01A-11R-2314-13	hsa-mir-1306	21.0	4.229015	N
TCGA-KO-8411-01A-11R-2314-13	hsa-mir-1307	1797.0	361.882878	N
TCGA-KO-8411-01A-11R-2314-13	hsa-mir-130a	44.0	8.860794	N
TCGA-KO-8411-01A-11R-2314-13	hsa-mir-130b	18.0	3.62487	N
TCGA-KO-8411-01A-11R-2314-13	hsa-mir-132	198.0	39.873573	N
TCGA-KO-8411-01A-11R-2314-13	hsa-mir-1321	0.0	0.0	N
TCGA-KO-8411-01A-11R-2314-13	hsa-mir-1322	0.0	0.0	N
TCGA-KO-8411-01A-11R-2314-13	hsa-mir-1323	0.0	0.0	N
TCGA-KO-8411-01A-11R-2314-13	hsa-mir-1324	0.0	0.0	N
TCGA-KO-8411-01A-11R-2314-13	hsa-mir-133a-1	0.0	0.0	N
TCGA-KO-8411-01A-11R-2314-13	hsa-mir-133a-2	0.0	0.0	N
TCGA-KO-8411-01A-11R-2314-13	hsa-mir-133b	0.0	0.0	N
TCGA-KO-8411-01A-11R-2314-13	hsa-mir-134	50.0	10.069084	N
TCGA-KO-8411-01A-11R-2314-13	hsa-mir-135a-1	12.0	2.41658	N
TCGA-KO-8411-01A-11R-2314-13	hsa-mir-135a-2	3.0	0.604145	N
TCGA-KO-8411-01A-11R-2314-13	hsa-mir-135b	20.0	4.027634	N
TCGA-KO-8411-01A-11R-2314-13	hsa-mir-136	7.0	1.409672	N
TCGA-KO-8411-01A-11R-2314-13	hsa-mir-137	0.0	0.0	N
TCGA-KO-8411-01A-11R-2314-13	hsa-mir-138-1	1.0	0.201382	N
TCGA-KO-8411-01A-11R-2314-13	hsa-mir-138-2	1.0	0.201382	N
TCGA-KO-8411-01A-11R-2314-13	hsa-mir-139	947.0	190.708451	N
TCGA-KO-8411-01A-11R-2314-13	hsa-mir-140	6631.0	1335.361918	N
TCGA-KO-8411-01A-11R-2314-13	hsa-mir-141	15120.0	3044.890997	N
TCGA-KO-8411-01A-11R-2314-13	hsa-mir-142	1256.0	252.93539	N
TCGA-KO-8411-01A-11R-2314-13	hsa-mir-143	97491.0	19632.901336	N
TCGA-KO-8411-01A-11R-2314-13	hsa-mir-144	2008.0	404.374413	N
TCGA-KO-8411-01A-11R-2314-13	hsa-mir-145	1696.0	341.543329	N
TCGA-KO-8411-01A-11R-2314-13	hsa-mir-1468	254.0	51.150947	N
TCGA-KO-8411-01A-11R-2314-13	hsa-mir-1469	0.0	0.0	N
TCGA-KO-8411-01A-11R-2314-13	hsa-mir-146a	36.0	7.24974	N
TCGA-KO-8411-01A-11R-2314-13	hsa-mir-146b	312.0	62.831084	N
TCGA-KO-8411-01A-11R-2314-13	hsa-mir-147	0.0	0.0	N
TCGA-KO-8411-01A-11R-2314-13	hsa-mir-1470	0.0	0.0	N
TCGA-KO-8411-01A-11R-2314-13	hsa-mir-1471	0.0	0.0	N
TCGA-KO-8411-01A-11R-2314-13	hsa-mir-147b	0.0	0.0	N
TCGA-KO-8411-01A-11R-2314-13	hsa-mir-148a	129979.0	26175.389346	N
TCGA-KO-8411-01A-11R-2314-13	hsa-mir-148b	335.0	67.462863	N
TCGA-KO-8411-01A-11R-2314-13	hsa-mir-149	11.0	2.215198	N
TCGA-KO-8411-01A-11R-2314-13	hsa-mir-150	280.0	56.38687	N
TCGA-KO-8411-01A-11R-2314-13	hsa-mir-151	5038.0	1014.560902	N
TCGA-KO-8411-01A-11R-2314-13	hsa-mir-152	347.0	69.879443	N
TCGA-KO-8411-01A-11R-2314-13	hsa-mir-153-1	0.0	0.0	N
TCGA-KO-8411-01A-11R-2314-13	hsa-mir-153-2	9.0	1.812435	N
TCGA-KO-8411-01A-11R-2314-13	hsa-mir-1537	0.0	0.0	N
TCGA-KO-8411-01A-11R-2314-13	hsa-mir-1538	1.0	0.201382	N
TCGA-KO-8411-01A-11R-2314-13	hsa-mir-1539	0.0	0.0	N
TCGA-KO-8411-01A-11R-2314-13	hsa-mir-154	2.0	0.402763	N
TCGA-KO-8411-01A-11R-2314-13	hsa-mir-155	82.0	16.513298	N
TCGA-KO-8411-01A-11R-2314-13	hsa-mir-15a	840.0	169.160611	N
TCGA-KO-8411-01A-11R-2314-13	hsa-mir-15b	1072.0	215.881161	N
TCGA-KO-8411-01A-11R-2314-13	hsa-mir-16-1	2485.0	500.433474	N
TCGA-KO-8411-01A-11R-2314-13	hsa-mir-16-2	24.0	4.83316	N
TCGA-KO-8411-01A-11R-2314-13	hsa-mir-17	1681.0	338.522604	Y
TCGA-KO-8411-01A-11R-2314-13	hsa-mir-181a-1	1871.0	376.785123	N
TCGA-KO-8411-01A-11R-2314-13	hsa-mir-181a-2	872.0	175.604825	N
TCGA-KO-8411-01A-11R-2314-13	hsa-mir-181b-1	300.0	60.414504	N
TCGA-KO-8411-01A-11R-2314-13	hsa-mir-181b-2	3.0	0.604145	N
TCGA-KO-8411-01A-11R-2314-13	hsa-mir-181c	64.0	12.888428	N
TCGA-KO-8411-01A-11R-2314-13	hsa-mir-181d	9.0	1.812435	N
TCGA-KO-8411-01A-11R-2314-13	hsa-mir-182	239671.0	48265.348556	N
TCGA-KO-8411-01A-11R-2314-13	hsa-mir-1825	0.0	0.0	N
TCGA-KO-8411-01A-11R-2314-13	hsa-mir-1827	0.0	0.0	N
TCGA-KO-8411-01A-11R-2314-13	hsa-mir-183	39264.0	7907.050272	N
TCGA-KO-8411-01A-11R-2314-13	hsa-mir-184	0.0	0.0	N
TCGA-KO-8411-01A-11R-2314-13	hsa-mir-185	315.0	63.435229	N
TCGA-KO-8411-01A-11R-2314-13	hsa-mir-186	433.0	87.198267	N
TCGA-KO-8411-01A-11R-2314-13	hsa-mir-187	1120.0	225.547481	N
TCGA-KO-8411-01A-11R-2314-13	hsa-mir-188	42.0	8.458031	N
TCGA-KO-8411-01A-11R-2314-13	hsa-mir-18a	11.0	2.215198	Y
TCGA-KO-8411-01A-11R-2314-13	hsa-mir-18b	5.0	1.006908	Y
TCGA-KO-8411-01A-11R-2314-13	hsa-mir-190	18.0	3.62487	N
TCGA-KO-8411-01A-11R-2314-13	hsa-mir-1908	0.0	0.0	N
TCGA-KO-8411-01A-11R-2314-13	hsa-mir-1909	0.0	0.0	N
TCGA-KO-8411-01A-11R-2314-13	hsa-mir-190b	0.0	0.0	N
TCGA-KO-8411-01A-11R-2314-13	hsa-mir-191	2842.0	572.326734	N
TCGA-KO-8411-01A-11R-2314-13	hsa-mir-1910	0.0	0.0	N
TCGA-KO-8411-01A-11R-2314-13	hsa-mir-1911	0.0	0.0	N
TCGA-KO-8411-01A-11R-2314-13	hsa-mir-1912	0.0	0.0	N
TCGA-KO-8411-01A-11R-2314-13	hsa-mir-1913	0.0	0.0	N
TCGA-KO-8411-01A-11R-2314-13	hsa-mir-1914	0.0	0.0	N
TCGA-KO-8411-01A-11R-2314-13	hsa-mir-1915	0.0	0.0	N
TCGA-KO-8411-01A-11R-2314-13	hsa-mir-192	2387.0	480.698069	Y
TCGA-KO-8411-01A-11R-2314-13	hsa-mir-193a	235.0	47.324695	N
TCGA-KO-8411-01A-11R-2314-13	hsa-mir-193b	350.0	70.483588	N
TCGA-KO-8411-01A-11R-2314-13	hsa-mir-194-1	334.0	67.261481	N
TCGA-KO-8411-01A-11R-2314-13	hsa-mir-194-2	350.0	70.483588	N
TCGA-KO-8411-01A-11R-2314-13	hsa-mir-195	45.0	9.062176	N
TCGA-KO-8411-01A-11R-2314-13	hsa-mir-196a-1	160.0	32.221069	N
TCGA-KO-8411-01A-11R-2314-13	hsa-mir-196a-2	10.0	2.013817	N
TCGA-KO-8411-01A-11R-2314-13	hsa-mir-196b	113.0	22.75613	N
TCGA-KO-8411-01A-11R-2314-13	hsa-mir-197	459.0	92.434191	N
TCGA-KO-8411-01A-11R-2314-13	hsa-mir-1972-1	0.0	0.0	N
TCGA-KO-8411-01A-11R-2314-13	hsa-mir-1972-2	0.0	0.0	N
TCGA-KO-8411-01A-11R-2314-13	hsa-mir-1973	0.0	0.0	N
TCGA-KO-8411-01A-11R-2314-13	hsa-mir-1976	25.0	5.034542	N
TCGA-KO-8411-01A-11R-2314-13	hsa-mir-198	0.0	0.0	N
TCGA-KO-8411-01A-11R-2314-13	hsa-mir-199a-1	467.0	94.045244	Y
TCGA-KO-8411-01A-11R-2314-13	hsa-mir-199a-2	829.0	166.945412	Y
TCGA-KO-8411-01A-11R-2314-13	hsa-mir-199b	999.0	201.180298	Y
TCGA-KO-8411-01A-11R-2314-13	hsa-mir-19a	24.0	4.83316	N
TCGA-KO-8411-01A-11R-2314-13	hsa-mir-19b-1	25.0	5.034542	N
TCGA-KO-8411-01A-11R-2314-13	hsa-mir-19b-2	142.0	28.596199	N
TCGA-KO-8411-01A-11R-2314-13	hsa-mir-200a	2527.0	508.891505	N
TCGA-KO-8411-01A-11R-2314-13	hsa-mir-200b	3011.0	606.360238	N
TCGA-KO-8411-01A-11R-2314-13	hsa-mir-200c	34099.0	6866.913896	N
TCGA-KO-8411-01A-11R-2314-13	hsa-mir-202	0.0	0.0	N
TCGA-KO-8411-01A-11R-2314-13	hsa-mir-203	114.0	22.957511	N
TCGA-KO-8411-01A-11R-2314-13	hsa-mir-204	437.0	88.003794	N
TCGA-KO-8411-01A-11R-2314-13	hsa-mir-205	2.0	0.402763	N
TCGA-KO-8411-01A-11R-2314-13	hsa-mir-2052	0.0	0.0	N
TCGA-KO-8411-01A-11R-2314-13	hsa-mir-2053	0.0	0.0	N
TCGA-KO-8411-01A-11R-2314-13	hsa-mir-2054	0.0	0.0	N
TCGA-KO-8411-01A-11R-2314-13	hsa-mir-206	0.0	0.0	N
TCGA-KO-8411-01A-11R-2314-13	hsa-mir-208a	0.0	0.0	N
TCGA-KO-8411-01A-11R-2314-13	hsa-mir-208b	0.0	0.0	N
TCGA-KO-8411-01A-11R-2314-13	hsa-mir-20a	724.0	145.800336	N
TCGA-KO-8411-01A-11R-2314-13	hsa-mir-20b	121.0	24.367183	N
TCGA-KO-8411-01A-11R-2314-13	hsa-mir-21	45275.0	9117.555549	N
TCGA-KO-8411-01A-11R-2314-13	hsa-mir-210	1349.0	271.663886	N
TCGA-KO-8411-01A-11R-2314-13	hsa-mir-211	0.0	0.0	N
TCGA-KO-8411-01A-11R-2314-13	hsa-mir-2110	4.0	0.805527	N
TCGA-KO-8411-01A-11R-2314-13	hsa-mir-2113	0.0	0.0	N
TCGA-KO-8411-01A-11R-2314-13	hsa-mir-2114	9.0	1.812435	N
TCGA-KO-8411-01A-11R-2314-13	hsa-mir-2115	0.0	0.0	N
TCGA-KO-8411-01A-11R-2314-13	hsa-mir-2116	1.0	0.201382	N
TCGA-KO-8411-01A-11R-2314-13	hsa-mir-2117	0.0	0.0	N
TCGA-KO-8411-01A-11R-2314-13	hsa-mir-212	5.0	1.006908	N
TCGA-KO-8411-01A-11R-2314-13	hsa-mir-214	2.0	0.402763	N
TCGA-KO-8411-01A-11R-2314-13	hsa-mir-215	50.0	10.069084	Y
TCGA-KO-8411-01A-11R-2314-13	hsa-mir-216a	0.0	0.0	N
TCGA-KO-8411-01A-11R-2314-13	hsa-mir-216b	0.0	0.0	N
TCGA-KO-8411-01A-11R-2314-13	hsa-mir-217	1.0	0.201382	N
TCGA-KO-8411-01A-11R-2314-13	hsa-mir-218-1	6.0	1.20829	N
TCGA-KO-8411-01A-11R-2314-13	hsa-mir-218-2	315.0	63.435229	N
TCGA-KO-8411-01A-11R-2314-13	hsa-mir-219-1	5.0	1.006908	N
TCGA-KO-8411-01A-11R-2314-13	hsa-mir-219-2	0.0	0.0	N
TCGA-KO-8411-01A-11R-2314-13	hsa-mir-22	774115.0	155892.578984	N
TCGA-KO-8411-01A-11R-2314-13	hsa-mir-221	13131.0	2644.342836	N
TCGA-KO-8411-01A-11R-2314-13	hsa-mir-222	2731.0	549.973367	N
TCGA-KO-8411-01A-11R-2314-13	hsa-mir-223	74.0	14.902244	N
TCGA-KO-8411-01A-11R-2314-13	hsa-mir-224	11.0	2.215198	N
TCGA-KO-8411-01A-11R-2314-13	hsa-mir-2276	1.0	0.201382	N
TCGA-KO-8411-01A-11R-2314-13	hsa-mir-2277	0.0	0.0	N
TCGA-KO-8411-01A-11R-2314-13	hsa-mir-2278	0.0	0.0	N
TCGA-KO-8411-01A-11R-2314-13	hsa-mir-2355	110.0	22.151985	N
TCGA-KO-8411-01A-11R-2314-13	hsa-mir-23a	8362.0	1683.953606	Y
TCGA-KO-8411-01A-11R-2314-13	hsa-mir-23b	3733.0	751.75781	Y
TCGA-KO-8411-01A-11R-2314-13	hsa-mir-23c	1.0	0.201382	N
TCGA-KO-8411-01A-11R-2314-13	hsa-mir-24-1	102.0	20.540931	N
TCGA-KO-8411-01A-11R-2314-13	hsa-mir-24-2	2034.0	409.610337	N
TCGA-KO-8411-01A-11R-2314-13	hsa-mir-25	14654.0	2951.047134	N
TCGA-KO-8411-01A-11R-2314-13	hsa-mir-26a-1	11.0	2.215198	N
TCGA-KO-8411-01A-11R-2314-13	hsa-mir-26a-2	10525.0	2119.542179	N
TCGA-KO-8411-01A-11R-2314-13	hsa-mir-26b	1044.0	210.242474	N
TCGA-KO-8411-01A-11R-2314-13	hsa-mir-27a	1781.0	358.660772	Y
TCGA-KO-8411-01A-11R-2314-13	hsa-mir-27b	3497.0	704.231734	Y
TCGA-KO-8411-01A-11R-2314-13	hsa-mir-28	7612.0	1532.917346	N
TCGA-KO-8411-01A-11R-2314-13	hsa-mir-2861	0.0	0.0	N
TCGA-KO-8411-01A-11R-2314-13	hsa-mir-2909	0.0	0.0	N
TCGA-KO-8411-01A-11R-2314-13	hsa-mir-296	17.0	3.423489	N
TCGA-KO-8411-01A-11R-2314-13	hsa-mir-297	0.0	0.0	N
TCGA-KO-8411-01A-11R-2314-13	hsa-mir-298	0.0	0.0	N
TCGA-KO-8411-01A-11R-2314-13	hsa-mir-299	0.0	0.0	N
TCGA-KO-8411-01A-11R-2314-13	hsa-mir-29a	120469.0	24260.249572	N
TCGA-KO-8411-01A-11R-2314-13	hsa-mir-29b-1	3728.0	750.750902	N
TCGA-KO-8411-01A-11R-2314-13	hsa-mir-29b-2	3718.0	748.737085	N
TCGA-KO-8411-01A-11R-2314-13	hsa-mir-29c	15903.0	3202.572852	N
TCGA-KO-8411-01A-11R-2314-13	hsa-mir-300	0.0	0.0	N
TCGA-KO-8411-01A-11R-2314-13	hsa-mir-301a	11.0	2.215198	N
TCGA-KO-8411-01A-11R-2314-13	hsa-mir-301b	0.0	0.0	N
TCGA-KO-8411-01A-11R-2314-13	hsa-mir-302a	0.0	0.0	N
TCGA-KO-8411-01A-11R-2314-13	hsa-mir-302b	0.0	0.0	N
TCGA-KO-8411-01A-11R-2314-13	hsa-mir-302c	0.0	0.0	N
TCGA-KO-8411-01A-11R-2314-13	hsa-mir-302d	0.0	0.0	N
TCGA-KO-8411-01A-11R-2314-13	hsa-mir-302e	0.0	0.0	N
TCGA-KO-8411-01A-11R-2314-13	hsa-mir-302f	0.0	0.0	N
TCGA-KO-8411-01A-11R-2314-13	hsa-mir-3065	5.0	1.006908	N
TCGA-KO-8411-01A-11R-2314-13	hsa-mir-3074	13.0	2.617962	N
TCGA-KO-8411-01A-11R-2314-13	hsa-mir-30a	860643.0	173317.732966	Y
TCGA-KO-8411-01A-11R-2314-13	hsa-mir-30b	2285.0	460.157138	Y
TCGA-KO-8411-01A-11R-2314-13	hsa-mir-30c-1	20.0	4.027634	N
TCGA-KO-8411-01A-11R-2314-13	hsa-mir-30c-2	7584.0	1527.278659	Y
TCGA-KO-8411-01A-11R-2314-13	hsa-mir-30d	44334.0	8928.055388	N
TCGA-KO-8411-01A-11R-2314-13	hsa-mir-30e	184100.0	37074.367234	Y
TCGA-KO-8411-01A-11R-2314-13	hsa-mir-31	112.0	22.554748	N
TCGA-KO-8411-01A-11R-2314-13	hsa-mir-3115	0.0	0.0	N
TCGA-KO-8411-01A-11R-2314-13	hsa-mir-3116-1	0.0	0.0	N
TCGA-KO-8411-01A-11R-2314-13	hsa-mir-3116-2	0.0	0.0	N
TCGA-KO-8411-01A-11R-2314-13	hsa-mir-3117	0.0	0.0	N
TCGA-KO-8411-01A-11R-2314-13	hsa-mir-3118-1	0.0	0.0	N
TCGA-KO-8411-01A-11R-2314-13	hsa-mir-3118-2	0.0	0.0	N
TCGA-KO-8411-01A-11R-2314-13	hsa-mir-3118-3	0.0	0.0	N
TCGA-KO-8411-01A-11R-2314-13	hsa-mir-3118-4	0.0	0.0	N
TCGA-KO-8411-01A-11R-2314-13	hsa-mir-3118-5	0.0	0.0	N
TCGA-KO-8411-01A-11R-2314-13	hsa-mir-3118-6	0.0	0.0	N
TCGA-KO-8411-01A-11R-2314-13	hsa-mir-3119-1	0.0	0.0	N
TCGA-KO-8411-01A-11R-2314-13	hsa-mir-3119-2	0.0	0.0	N
TCGA-KO-8411-01A-11R-2314-13	hsa-mir-3120	0.0	0.0	N
TCGA-KO-8411-01A-11R-2314-13	hsa-mir-3121	0.0	0.0	N
TCGA-KO-8411-01A-11R-2314-13	hsa-mir-3122	0.0	0.0	N
TCGA-KO-8411-01A-11R-2314-13	hsa-mir-3123	0.0	0.0	N
TCGA-KO-8411-01A-11R-2314-13	hsa-mir-3124	0.0	0.0	N
TCGA-KO-8411-01A-11R-2314-13	hsa-mir-3125	0.0	0.0	N
TCGA-KO-8411-01A-11R-2314-13	hsa-mir-3126	0.0	0.0	N
TCGA-KO-8411-01A-11R-2314-13	hsa-mir-3127	5.0	1.006908	N
TCGA-KO-8411-01A-11R-2314-13	hsa-mir-3128	0.0	0.0	N
TCGA-KO-8411-01A-11R-2314-13	hsa-mir-3129	1.0	0.201382	N
TCGA-KO-8411-01A-11R-2314-13	hsa-mir-3130-1	17.0	3.423489	N
TCGA-KO-8411-01A-11R-2314-13	hsa-mir-3130-2	0.0	0.0	N
TCGA-KO-8411-01A-11R-2314-13	hsa-mir-3131	0.0	0.0	N
TCGA-KO-8411-01A-11R-2314-13	hsa-mir-3132	0.0	0.0	N
TCGA-KO-8411-01A-11R-2314-13	hsa-mir-3133	0.0	0.0	N
TCGA-KO-8411-01A-11R-2314-13	hsa-mir-3134	0.0	0.0	N
TCGA-KO-8411-01A-11R-2314-13	hsa-mir-3135	0.0	0.0	N
TCGA-KO-8411-01A-11R-2314-13	hsa-mir-3136	1.0	0.201382	N
TCGA-KO-8411-01A-11R-2314-13	hsa-mir-3137	0.0	0.0	N
TCGA-KO-8411-01A-11R-2314-13	hsa-mir-3138	1.0	0.201382	N
TCGA-KO-8411-01A-11R-2314-13	hsa-mir-3139	0.0	0.0	N
TCGA-KO-8411-01A-11R-2314-13	hsa-mir-3140	0.0	0.0	N
TCGA-KO-8411-01A-11R-2314-13	hsa-mir-3141	0.0	0.0	N
TCGA-KO-8411-01A-11R-2314-13	hsa-mir-3142	0.0	0.0	N
TCGA-KO-8411-01A-11R-2314-13	hsa-mir-3143	0.0	0.0	N
TCGA-KO-8411-01A-11R-2314-13	hsa-mir-3144	2.0	0.402763	N
TCGA-KO-8411-01A-11R-2314-13	hsa-mir-3145	0.0	0.0	N
TCGA-KO-8411-01A-11R-2314-13	hsa-mir-3146	3.0	0.604145	N
TCGA-KO-8411-01A-11R-2314-13	hsa-mir-3147	0.0	0.0	N
TCGA-KO-8411-01A-11R-2314-13	hsa-mir-3148	0.0	0.0	N
TCGA-KO-8411-01A-11R-2314-13	hsa-mir-3149	0.0	0.0	N
TCGA-KO-8411-01A-11R-2314-13	hsa-mir-3150	0.0	0.0	N
TCGA-KO-8411-01A-11R-2314-13	hsa-mir-3150b	0.0	0.0	N
TCGA-KO-8411-01A-11R-2314-13	hsa-mir-3151	0.0	0.0	N
TCGA-KO-8411-01A-11R-2314-13	hsa-mir-3152	0.0	0.0	N
TCGA-KO-8411-01A-11R-2314-13	hsa-mir-3153	0.0	0.0	N
TCGA-KO-8411-01A-11R-2314-13	hsa-mir-3154	0.0	0.0	N
TCGA-KO-8411-01A-11R-2314-13	hsa-mir-3155	0.0	0.0	N
TCGA-KO-8411-01A-11R-2314-13	hsa-mir-3156-1	0.0	0.0	N
TCGA-KO-8411-01A-11R-2314-13	hsa-mir-3156-2	0.0	0.0	N
TCGA-KO-8411-01A-11R-2314-13	hsa-mir-3156-3	0.0	0.0	N
TCGA-KO-8411-01A-11R-2314-13	hsa-mir-3157	1.0	0.201382	N
TCGA-KO-8411-01A-11R-2314-13	hsa-mir-3158-1	0.0	0.0	N
TCGA-KO-8411-01A-11R-2314-13	hsa-mir-3158-2	0.0	0.0	N
TCGA-KO-8411-01A-11R-2314-13	hsa-mir-3159	0.0	0.0	N
TCGA-KO-8411-01A-11R-2314-13	hsa-mir-3160-1	0.0	0.0	N
TCGA-KO-8411-01A-11R-2314-13	hsa-mir-3160-2	0.0	0.0	N
TCGA-KO-8411-01A-11R-2314-13	hsa-mir-3161	0.0	0.0	N
TCGA-KO-8411-01A-11R-2314-13	hsa-mir-3162	0.0	0.0	N
TCGA-KO-8411-01A-11R-2314-13	hsa-mir-3163	0.0	0.0	N
TCGA-KO-8411-01A-11R-2314-13	hsa-mir-3164	0.0	0.0	N
TCGA-KO-8411-01A-11R-2314-13	hsa-mir-3165	0.0	0.0	N
TCGA-KO-8411-01A-11R-2314-13	hsa-mir-3166	3.0	0.604145	N
TCGA-KO-8411-01A-11R-2314-13	hsa-mir-3167	0.0	0.0	N
TCGA-KO-8411-01A-11R-2314-13	hsa-mir-3168	0.0	0.0	N
TCGA-KO-8411-01A-11R-2314-13	hsa-mir-3169	0.0	0.0	N
TCGA-KO-8411-01A-11R-2314-13	hsa-mir-3170	1.0	0.201382	N
TCGA-KO-8411-01A-11R-2314-13	hsa-mir-3171	0.0	0.0	N
TCGA-KO-8411-01A-11R-2314-13	hsa-mir-3173	0.0	0.0	N
TCGA-KO-8411-01A-11R-2314-13	hsa-mir-3174	0.0	0.0	N
TCGA-KO-8411-01A-11R-2314-13	hsa-mir-3175	0.0	0.0	N
TCGA-KO-8411-01A-11R-2314-13	hsa-mir-3176	0.0	0.0	N
TCGA-KO-8411-01A-11R-2314-13	hsa-mir-3177	0.0	0.0	N
TCGA-KO-8411-01A-11R-2314-13	hsa-mir-3178	0.0	0.0	N
TCGA-KO-8411-01A-11R-2314-13	hsa-mir-3179-1	0.0	0.0	N
TCGA-KO-8411-01A-11R-2314-13	hsa-mir-3179-2	0.0	0.0	N
TCGA-KO-8411-01A-11R-2314-13	hsa-mir-3179-3	0.0	0.0	N
TCGA-KO-8411-01A-11R-2314-13	hsa-mir-3180-1	0.0	0.0	N
TCGA-KO-8411-01A-11R-2314-13	hsa-mir-3180-2	0.0	0.0	N
TCGA-KO-8411-01A-11R-2314-13	hsa-mir-3180-3	0.0	0.0	N
TCGA-KO-8411-01A-11R-2314-13	hsa-mir-3180-4	1.0	0.201382	N
TCGA-KO-8411-01A-11R-2314-13	hsa-mir-3180-5	0.0	0.0	N
TCGA-KO-8411-01A-11R-2314-13	hsa-mir-3181	0.0	0.0	N
TCGA-KO-8411-01A-11R-2314-13	hsa-mir-3182	0.0	0.0	N
TCGA-KO-8411-01A-11R-2314-13	hsa-mir-3183	0.0	0.0	N
TCGA-KO-8411-01A-11R-2314-13	hsa-mir-3184	0.0	0.0	N
TCGA-KO-8411-01A-11R-2314-13	hsa-mir-3185	0.0	0.0	N
TCGA-KO-8411-01A-11R-2314-13	hsa-mir-3186	0.0	0.0	N
TCGA-KO-8411-01A-11R-2314-13	hsa-mir-3187	1.0	0.201382	N
TCGA-KO-8411-01A-11R-2314-13	hsa-mir-3188	0.0	0.0	N
TCGA-KO-8411-01A-11R-2314-13	hsa-mir-3189	0.0	0.0	N
TCGA-KO-8411-01A-11R-2314-13	hsa-mir-3190	0.0	0.0	N
TCGA-KO-8411-01A-11R-2314-13	hsa-mir-3191	6.0	1.20829	N
TCGA-KO-8411-01A-11R-2314-13	hsa-mir-3192	1.0	0.201382	N
TCGA-KO-8411-01A-11R-2314-13	hsa-mir-3193	0.0	0.0	N
TCGA-KO-8411-01A-11R-2314-13	hsa-mir-3194	0.0	0.0	N
TCGA-KO-8411-01A-11R-2314-13	hsa-mir-3195	0.0	0.0	N
TCGA-KO-8411-01A-11R-2314-13	hsa-mir-3196	0.0	0.0	N
TCGA-KO-8411-01A-11R-2314-13	hsa-mir-3197	0.0	0.0	N
TCGA-KO-8411-01A-11R-2314-13	hsa-mir-3198	0.0	0.0	N
TCGA-KO-8411-01A-11R-2314-13	hsa-mir-3199-1	0.0	0.0	N
TCGA-KO-8411-01A-11R-2314-13	hsa-mir-3199-2	0.0	0.0	N
TCGA-KO-8411-01A-11R-2314-13	hsa-mir-32	62.0	12.485664	N
TCGA-KO-8411-01A-11R-2314-13	hsa-mir-3200	7.0	1.409672	N
TCGA-KO-8411-01A-11R-2314-13	hsa-mir-3201	0.0	0.0	N
TCGA-KO-8411-01A-11R-2314-13	hsa-mir-3202-1	0.0	0.0	N
TCGA-KO-8411-01A-11R-2314-13	hsa-mir-3202-2	0.0	0.0	N
TCGA-KO-8411-01A-11R-2314-13	hsa-mir-320a	382.0	76.927802	Y
TCGA-KO-8411-01A-11R-2314-13	hsa-mir-320b-1	0.0	0.0	N
TCGA-KO-8411-01A-11R-2314-13	hsa-mir-320b-2	1.0	0.201382	Y
TCGA-KO-8411-01A-11R-2314-13	hsa-mir-320c-1	0.0	0.0	N
TCGA-KO-8411-01A-11R-2314-13	hsa-mir-320c-2	0.0	0.0	N
TCGA-KO-8411-01A-11R-2314-13	hsa-mir-320d-1	0.0	0.0	N
TCGA-KO-8411-01A-11R-2314-13	hsa-mir-320d-2	0.0	0.0	N
TCGA-KO-8411-01A-11R-2314-13	hsa-mir-320e	0.0	0.0	N
TCGA-KO-8411-01A-11R-2314-13	hsa-mir-323	0.0	0.0	N
TCGA-KO-8411-01A-11R-2314-13	hsa-mir-323b	2.0	0.402763	N
TCGA-KO-8411-01A-11R-2314-13	hsa-mir-324	65.0	13.089809	N
TCGA-KO-8411-01A-11R-2314-13	hsa-mir-325	0.0	0.0	N
TCGA-KO-8411-01A-11R-2314-13	hsa-mir-326	4.0	0.805527	N
TCGA-KO-8411-01A-11R-2314-13	hsa-mir-328	169.0	34.033504	N
TCGA-KO-8411-01A-11R-2314-13	hsa-mir-329-1	0.0	0.0	N
TCGA-KO-8411-01A-11R-2314-13	hsa-mir-329-2	0.0	0.0	N
TCGA-KO-8411-01A-11R-2314-13	hsa-mir-330	16.0	3.222107	N
TCGA-KO-8411-01A-11R-2314-13	hsa-mir-331	83.0	16.714679	N
TCGA-KO-8411-01A-11R-2314-13	hsa-mir-335	20.0	4.027634	N
TCGA-KO-8411-01A-11R-2314-13	hsa-mir-337	13.0	2.617962	N
TCGA-KO-8411-01A-11R-2314-13	hsa-mir-338	545.0	109.753015	N
TCGA-KO-8411-01A-11R-2314-13	hsa-mir-339	88.0	17.721588	N
TCGA-KO-8411-01A-11R-2314-13	hsa-mir-33a	354.0	71.289115	N
TCGA-KO-8411-01A-11R-2314-13	hsa-mir-33b	7.0	1.409672	N
TCGA-KO-8411-01A-11R-2314-13	hsa-mir-340	46.0	9.263557	N
TCGA-KO-8411-01A-11R-2314-13	hsa-mir-342	129.0	25.978237	N
TCGA-KO-8411-01A-11R-2314-13	hsa-mir-345	26.0	5.235924	N
TCGA-KO-8411-01A-11R-2314-13	hsa-mir-346	0.0	0.0	N
TCGA-KO-8411-01A-11R-2314-13	hsa-mir-34a	352.0	70.886351	N
TCGA-KO-8411-01A-11R-2314-13	hsa-mir-34b	2.0	0.402763	N
TCGA-KO-8411-01A-11R-2314-13	hsa-mir-34c	12.0	2.41658	N
TCGA-KO-8411-01A-11R-2314-13	hsa-mir-3605	7.0	1.409672	N
TCGA-KO-8411-01A-11R-2314-13	hsa-mir-3606	0.0	0.0	N
TCGA-KO-8411-01A-11R-2314-13	hsa-mir-3607	177.0	35.644557	N
TCGA-KO-8411-01A-11R-2314-13	hsa-mir-3609	0.0	0.0	N
TCGA-KO-8411-01A-11R-2314-13	hsa-mir-361	1772.0	356.848336	N
TCGA-KO-8411-01A-11R-2314-13	hsa-mir-3610	1.0	0.201382	N
TCGA-KO-8411-01A-11R-2314-13	hsa-mir-3611	0.0	0.0	N
TCGA-KO-8411-01A-11R-2314-13	hsa-mir-3612	0.0	0.0	N
TCGA-KO-8411-01A-11R-2314-13	hsa-mir-3613	37.0	7.451122	N
TCGA-KO-8411-01A-11R-2314-13	hsa-mir-3614	0.0	0.0	N
TCGA-KO-8411-01A-11R-2314-13	hsa-mir-3615	5.0	1.006908	N
TCGA-KO-8411-01A-11R-2314-13	hsa-mir-3616	0.0	0.0	N
TCGA-KO-8411-01A-11R-2314-13	hsa-mir-3617	0.0	0.0	N
TCGA-KO-8411-01A-11R-2314-13	hsa-mir-3618	0.0	0.0	N
TCGA-KO-8411-01A-11R-2314-13	hsa-mir-3619	1.0	0.201382	N
TCGA-KO-8411-01A-11R-2314-13	hsa-mir-362	143.0	28.79758	N
TCGA-KO-8411-01A-11R-2314-13	hsa-mir-3620	0.0	0.0	N
TCGA-KO-8411-01A-11R-2314-13	hsa-mir-3621	0.0	0.0	N
TCGA-KO-8411-01A-11R-2314-13	hsa-mir-3622a	0.0	0.0	N
TCGA-KO-8411-01A-11R-2314-13	hsa-mir-3622b	0.0	0.0	N
TCGA-KO-8411-01A-11R-2314-13	hsa-mir-363	33.0	6.645595	N
TCGA-KO-8411-01A-11R-2314-13	hsa-mir-3646	0.0	0.0	N
TCGA-KO-8411-01A-11R-2314-13	hsa-mir-3647	14.0	2.819344	N
TCGA-KO-8411-01A-11R-2314-13	hsa-mir-3648	1.0	0.201382	N
TCGA-KO-8411-01A-11R-2314-13	hsa-mir-3649	0.0	0.0	N
TCGA-KO-8411-01A-11R-2314-13	hsa-mir-365-1	52.0	10.471847	N
TCGA-KO-8411-01A-11R-2314-13	hsa-mir-365-2	48.0	9.666321	N
TCGA-KO-8411-01A-11R-2314-13	hsa-mir-3650	0.0	0.0	N
TCGA-KO-8411-01A-11R-2314-13	hsa-mir-3651	2.0	0.402763	N
TCGA-KO-8411-01A-11R-2314-13	hsa-mir-3652	1.0	0.201382	N
TCGA-KO-8411-01A-11R-2314-13	hsa-mir-3653	21.0	4.229015	N
TCGA-KO-8411-01A-11R-2314-13	hsa-mir-3654	2.0	0.402763	N
TCGA-KO-8411-01A-11R-2314-13	hsa-mir-3655	0.0	0.0	N
TCGA-KO-8411-01A-11R-2314-13	hsa-mir-3656	0.0	0.0	N
TCGA-KO-8411-01A-11R-2314-13	hsa-mir-3657	0.0	0.0	N
TCGA-KO-8411-01A-11R-2314-13	hsa-mir-3658	0.0	0.0	N
TCGA-KO-8411-01A-11R-2314-13	hsa-mir-3659	0.0	0.0	N
TCGA-KO-8411-01A-11R-2314-13	hsa-mir-3660	0.0	0.0	N
TCGA-KO-8411-01A-11R-2314-13	hsa-mir-3661	0.0	0.0	N
TCGA-KO-8411-01A-11R-2314-13	hsa-mir-3662	0.0	0.0	N
TCGA-KO-8411-01A-11R-2314-13	hsa-mir-3663	0.0	0.0	N
TCGA-KO-8411-01A-11R-2314-13	hsa-mir-3664	1.0	0.201382	N
TCGA-KO-8411-01A-11R-2314-13	hsa-mir-3665	0.0	0.0	N
TCGA-KO-8411-01A-11R-2314-13	hsa-mir-3666	0.0	0.0	N
TCGA-KO-8411-01A-11R-2314-13	hsa-mir-3667	0.0	0.0	N
TCGA-KO-8411-01A-11R-2314-13	hsa-mir-3668	0.0	0.0	N
TCGA-KO-8411-01A-11R-2314-13	hsa-mir-3669	0.0	0.0	N
TCGA-KO-8411-01A-11R-2314-13	hsa-mir-367	0.0	0.0	N
TCGA-KO-8411-01A-11R-2314-13	hsa-mir-3670	0.0	0.0	N
TCGA-KO-8411-01A-11R-2314-13	hsa-mir-3671	0.0	0.0	N
TCGA-KO-8411-01A-11R-2314-13	hsa-mir-3672	0.0	0.0	N
TCGA-KO-8411-01A-11R-2314-13	hsa-mir-3673	0.0	0.0	N
TCGA-KO-8411-01A-11R-2314-13	hsa-mir-3674	0.0	0.0	N
TCGA-KO-8411-01A-11R-2314-13	hsa-mir-3675	0.0	0.0	N
TCGA-KO-8411-01A-11R-2314-13	hsa-mir-3676	34.0	6.846977	N
TCGA-KO-8411-01A-11R-2314-13	hsa-mir-3677	2.0	0.402763	N
TCGA-KO-8411-01A-11R-2314-13	hsa-mir-3678	0.0	0.0	N
TCGA-KO-8411-01A-11R-2314-13	hsa-mir-3679	0.0	0.0	N
TCGA-KO-8411-01A-11R-2314-13	hsa-mir-3680	0.0	0.0	N
TCGA-KO-8411-01A-11R-2314-13	hsa-mir-3681	0.0	0.0	N
TCGA-KO-8411-01A-11R-2314-13	hsa-mir-3682	3.0	0.604145	N
TCGA-KO-8411-01A-11R-2314-13	hsa-mir-3683	0.0	0.0	N
TCGA-KO-8411-01A-11R-2314-13	hsa-mir-3684	3.0	0.604145	N
TCGA-KO-8411-01A-11R-2314-13	hsa-mir-3685	0.0	0.0	N
TCGA-KO-8411-01A-11R-2314-13	hsa-mir-3686	0.0	0.0	N
TCGA-KO-8411-01A-11R-2314-13	hsa-mir-3687	0.0	0.0	N
TCGA-KO-8411-01A-11R-2314-13	hsa-mir-3688	1.0	0.201382	N
TCGA-KO-8411-01A-11R-2314-13	hsa-mir-3689a	0.0	0.0	N
TCGA-KO-8411-01A-11R-2314-13	hsa-mir-3689b	0.0	0.0	N
TCGA-KO-8411-01A-11R-2314-13	hsa-mir-369	3.0	0.604145	N
TCGA-KO-8411-01A-11R-2314-13	hsa-mir-3690	0.0	0.0	N
TCGA-KO-8411-01A-11R-2314-13	hsa-mir-3691	0.0	0.0	N
TCGA-KO-8411-01A-11R-2314-13	hsa-mir-3692	0.0	0.0	N
TCGA-KO-8411-01A-11R-2314-13	hsa-mir-370	5.0	1.006908	N
TCGA-KO-8411-01A-11R-2314-13	hsa-mir-371	0.0	0.0	N
TCGA-KO-8411-01A-11R-2314-13	hsa-mir-3713	0.0	0.0	N
TCGA-KO-8411-01A-11R-2314-13	hsa-mir-3714	0.0	0.0	N
TCGA-KO-8411-01A-11R-2314-13	hsa-mir-372	0.0	0.0	N
TCGA-KO-8411-01A-11R-2314-13	hsa-mir-373	0.0	0.0	N
TCGA-KO-8411-01A-11R-2314-13	hsa-mir-374a	3052.0	614.616886	N
TCGA-KO-8411-01A-11R-2314-13	hsa-mir-374b	191.0	38.463901	N
TCGA-KO-8411-01A-11R-2314-13	hsa-mir-374c	0.0	0.0	N
TCGA-KO-8411-01A-11R-2314-13	hsa-mir-375	224.0	45.109496	N
TCGA-KO-8411-01A-11R-2314-13	hsa-mir-376a-1	1.0	0.201382	N
TCGA-KO-8411-01A-11R-2314-13	hsa-mir-376a-2	0.0	0.0	N
TCGA-KO-8411-01A-11R-2314-13	hsa-mir-376b	1.0	0.201382	Y
TCGA-KO-8411-01A-11R-2314-13	hsa-mir-376c	2.0	0.402763	Y
TCGA-KO-8411-01A-11R-2314-13	hsa-mir-377	0.0	0.0	N
TCGA-KO-8411-01A-11R-2314-13	hsa-mir-378	1141.0	229.776497	N
TCGA-KO-8411-01A-11R-2314-13	hsa-mir-378b	0.0	0.0	N
TCGA-KO-8411-01A-11R-2314-13	hsa-mir-378c	14.0	2.819344	N
TCGA-KO-8411-01A-11R-2314-13	hsa-mir-379	134.0	26.985145	N
TCGA-KO-8411-01A-11R-2314-13	hsa-mir-380	0.0	0.0	N
TCGA-KO-8411-01A-11R-2314-13	hsa-mir-381	11.0	2.215198	N
TCGA-KO-8411-01A-11R-2314-13	hsa-mir-382	1.0	0.201382	N
TCGA-KO-8411-01A-11R-2314-13	hsa-mir-383	0.0	0.0	N
TCGA-KO-8411-01A-11R-2314-13	hsa-mir-384	0.0	0.0	N
TCGA-KO-8411-01A-11R-2314-13	hsa-mir-3907	0.0	0.0	N
TCGA-KO-8411-01A-11R-2314-13	hsa-mir-3908	0.0	0.0	N
TCGA-KO-8411-01A-11R-2314-13	hsa-mir-3909	5.0	1.006908	N
TCGA-KO-8411-01A-11R-2314-13	hsa-mir-3910-1	0.0	0.0	N
TCGA-KO-8411-01A-11R-2314-13	hsa-mir-3910-2	0.0	0.0	N
TCGA-KO-8411-01A-11R-2314-13	hsa-mir-3911	0.0	0.0	N
TCGA-KO-8411-01A-11R-2314-13	hsa-mir-3912	8.0	1.611053	N
TCGA-KO-8411-01A-11R-2314-13	hsa-mir-3913-1	13.0	2.617962	N
TCGA-KO-8411-01A-11R-2314-13	hsa-mir-3913-2	0.0	0.0	N
TCGA-KO-8411-01A-11R-2314-13	hsa-mir-3914-1	0.0	0.0	N
TCGA-KO-8411-01A-11R-2314-13	hsa-mir-3914-2	0.0	0.0	N
TCGA-KO-8411-01A-11R-2314-13	hsa-mir-3915	0.0	0.0	N
TCGA-KO-8411-01A-11R-2314-13	hsa-mir-3916	0.0	0.0	N
TCGA-KO-8411-01A-11R-2314-13	hsa-mir-3917	2.0	0.402763	N
TCGA-KO-8411-01A-11R-2314-13	hsa-mir-3918	0.0	0.0	N
TCGA-KO-8411-01A-11R-2314-13	hsa-mir-3919	0.0	0.0	N
TCGA-KO-8411-01A-11R-2314-13	hsa-mir-3920	0.0	0.0	N
TCGA-KO-8411-01A-11R-2314-13	hsa-mir-3921	0.0	0.0	N
TCGA-KO-8411-01A-11R-2314-13	hsa-mir-3922	0.0	0.0	N
TCGA-KO-8411-01A-11R-2314-13	hsa-mir-3923	0.0	0.0	N
TCGA-KO-8411-01A-11R-2314-13	hsa-mir-3924	0.0	0.0	N
TCGA-KO-8411-01A-11R-2314-13	hsa-mir-3925	0.0	0.0	N
TCGA-KO-8411-01A-11R-2314-13	hsa-mir-3926-1	1.0	0.201382	N
TCGA-KO-8411-01A-11R-2314-13	hsa-mir-3926-2	0.0	0.0	N
TCGA-KO-8411-01A-11R-2314-13	hsa-mir-3927	0.0	0.0	N
TCGA-KO-8411-01A-11R-2314-13	hsa-mir-3928	0.0	0.0	N
TCGA-KO-8411-01A-11R-2314-13	hsa-mir-3929	0.0	0.0	N
TCGA-KO-8411-01A-11R-2314-13	hsa-mir-3934	0.0	0.0	N
TCGA-KO-8411-01A-11R-2314-13	hsa-mir-3935	0.0	0.0	N
TCGA-KO-8411-01A-11R-2314-13	hsa-mir-3936	0.0	0.0	N
TCGA-KO-8411-01A-11R-2314-13	hsa-mir-3937	0.0	0.0	N
TCGA-KO-8411-01A-11R-2314-13	hsa-mir-3938	0.0	0.0	N
TCGA-KO-8411-01A-11R-2314-13	hsa-mir-3939	0.0	0.0	N
TCGA-KO-8411-01A-11R-2314-13	hsa-mir-3940	0.0	0.0	N
TCGA-KO-8411-01A-11R-2314-13	hsa-mir-3941	0.0	0.0	N
TCGA-KO-8411-01A-11R-2314-13	hsa-mir-3942	0.0	0.0	N
TCGA-KO-8411-01A-11R-2314-13	hsa-mir-3943	0.0	0.0	N
TCGA-KO-8411-01A-11R-2314-13	hsa-mir-3944	0.0	0.0	N
TCGA-KO-8411-01A-11R-2314-13	hsa-mir-3945	0.0	0.0	N
TCGA-KO-8411-01A-11R-2314-13	hsa-mir-409	9.0	1.812435	N
TCGA-KO-8411-01A-11R-2314-13	hsa-mir-410	3.0	0.604145	N
TCGA-KO-8411-01A-11R-2314-13	hsa-mir-411	0.0	0.0	N
TCGA-KO-8411-01A-11R-2314-13	hsa-mir-412	0.0	0.0	N
TCGA-KO-8411-01A-11R-2314-13	hsa-mir-421	4.0	0.805527	N
TCGA-KO-8411-01A-11R-2314-13	hsa-mir-422a	0.0	0.0	N
TCGA-KO-8411-01A-11R-2314-13	hsa-mir-423	274.0	55.17858	N
TCGA-KO-8411-01A-11R-2314-13	hsa-mir-424	1248.0	251.324336	N
TCGA-KO-8411-01A-11R-2314-13	hsa-mir-425	212.0	42.692916	N
TCGA-KO-8411-01A-11R-2314-13	hsa-mir-4251	0.0	0.0	N
TCGA-KO-8411-01A-11R-2314-13	hsa-mir-4252	0.0	0.0	N
TCGA-KO-8411-01A-11R-2314-13	hsa-mir-4253	0.0	0.0	N
TCGA-KO-8411-01A-11R-2314-13	hsa-mir-4254	0.0	0.0	N
TCGA-KO-8411-01A-11R-2314-13	hsa-mir-4255	0.0	0.0	N
TCGA-KO-8411-01A-11R-2314-13	hsa-mir-4256	0.0	0.0	N
TCGA-KO-8411-01A-11R-2314-13	hsa-mir-4257	0.0	0.0	N
TCGA-KO-8411-01A-11R-2314-13	hsa-mir-4258	0.0	0.0	N
TCGA-KO-8411-01A-11R-2314-13	hsa-mir-4259	0.0	0.0	N
TCGA-KO-8411-01A-11R-2314-13	hsa-mir-4260	0.0	0.0	N
TCGA-KO-8411-01A-11R-2314-13	hsa-mir-4261	0.0	0.0	N
TCGA-KO-8411-01A-11R-2314-13	hsa-mir-4262	0.0	0.0	N
TCGA-KO-8411-01A-11R-2314-13	hsa-mir-4263	0.0	0.0	N
TCGA-KO-8411-01A-11R-2314-13	hsa-mir-4264	0.0	0.0	N
TCGA-KO-8411-01A-11R-2314-13	hsa-mir-4265	0.0	0.0	N
TCGA-KO-8411-01A-11R-2314-13	hsa-mir-4266	0.0	0.0	N
TCGA-KO-8411-01A-11R-2314-13	hsa-mir-4267	0.0	0.0	N
TCGA-KO-8411-01A-11R-2314-13	hsa-mir-4268	0.0	0.0	N
TCGA-KO-8411-01A-11R-2314-13	hsa-mir-4269	0.0	0.0	N
TCGA-KO-8411-01A-11R-2314-13	hsa-mir-4270	0.0	0.0	N
TCGA-KO-8411-01A-11R-2314-13	hsa-mir-4271	0.0	0.0	N
TCGA-KO-8411-01A-11R-2314-13	hsa-mir-4272	0.0	0.0	N
TCGA-KO-8411-01A-11R-2314-13	hsa-mir-4273	0.0	0.0	N
TCGA-KO-8411-01A-11R-2314-13	hsa-mir-4274	0.0	0.0	N
TCGA-KO-8411-01A-11R-2314-13	hsa-mir-4275	0.0	0.0	N
TCGA-KO-8411-01A-11R-2314-13	hsa-mir-4276	0.0	0.0	N
TCGA-KO-8411-01A-11R-2314-13	hsa-mir-4277	0.0	0.0	N
TCGA-KO-8411-01A-11R-2314-13	hsa-mir-4278	0.0	0.0	N
TCGA-KO-8411-01A-11R-2314-13	hsa-mir-4279	0.0	0.0	N
TCGA-KO-8411-01A-11R-2314-13	hsa-mir-4280	0.0	0.0	N
TCGA-KO-8411-01A-11R-2314-13	hsa-mir-4281	0.0	0.0	N
TCGA-KO-8411-01A-11R-2314-13	hsa-mir-4282	0.0	0.0	N
TCGA-KO-8411-01A-11R-2314-13	hsa-mir-4283-1	0.0	0.0	N
TCGA-KO-8411-01A-11R-2314-13	hsa-mir-4283-2	0.0	0.0	N
TCGA-KO-8411-01A-11R-2314-13	hsa-mir-4284	0.0	0.0	N
TCGA-KO-8411-01A-11R-2314-13	hsa-mir-4285	0.0	0.0	N
TCGA-KO-8411-01A-11R-2314-13	hsa-mir-4286	0.0	0.0	N
TCGA-KO-8411-01A-11R-2314-13	hsa-mir-4287	0.0	0.0	N
TCGA-KO-8411-01A-11R-2314-13	hsa-mir-4288	0.0	0.0	N
TCGA-KO-8411-01A-11R-2314-13	hsa-mir-4289	0.0	0.0	N
TCGA-KO-8411-01A-11R-2314-13	hsa-mir-429	163.0	32.825214	N
TCGA-KO-8411-01A-11R-2314-13	hsa-mir-4290	0.0	0.0	N
TCGA-KO-8411-01A-11R-2314-13	hsa-mir-4291	0.0	0.0	N
TCGA-KO-8411-01A-11R-2314-13	hsa-mir-4292	0.0	0.0	N
TCGA-KO-8411-01A-11R-2314-13	hsa-mir-4293	0.0	0.0	N
TCGA-KO-8411-01A-11R-2314-13	hsa-mir-4294	0.0	0.0	N
TCGA-KO-8411-01A-11R-2314-13	hsa-mir-4295	0.0	0.0	N
TCGA-KO-8411-01A-11R-2314-13	hsa-mir-4296	0.0	0.0	N
TCGA-KO-8411-01A-11R-2314-13	hsa-mir-4297	0.0	0.0	N
TCGA-KO-8411-01A-11R-2314-13	hsa-mir-4298	0.0	0.0	N
TCGA-KO-8411-01A-11R-2314-13	hsa-mir-4299	0.0	0.0	N
TCGA-KO-8411-01A-11R-2314-13	hsa-mir-4300	0.0	0.0	N
TCGA-KO-8411-01A-11R-2314-13	hsa-mir-4301	0.0	0.0	N
TCGA-KO-8411-01A-11R-2314-13	hsa-mir-4302	0.0	0.0	N
TCGA-KO-8411-01A-11R-2314-13	hsa-mir-4303	0.0	0.0	N
TCGA-KO-8411-01A-11R-2314-13	hsa-mir-4304	0.0	0.0	N
TCGA-KO-8411-01A-11R-2314-13	hsa-mir-4305	0.0	0.0	N
TCGA-KO-8411-01A-11R-2314-13	hsa-mir-4306	2.0	0.402763	N
TCGA-KO-8411-01A-11R-2314-13	hsa-mir-4307	0.0	0.0	N
TCGA-KO-8411-01A-11R-2314-13	hsa-mir-4308	0.0	0.0	N
TCGA-KO-8411-01A-11R-2314-13	hsa-mir-4309	0.0	0.0	N
TCGA-KO-8411-01A-11R-2314-13	hsa-mir-431	3.0	0.604145	N
TCGA-KO-8411-01A-11R-2314-13	hsa-mir-4310	0.0	0.0	N
TCGA-KO-8411-01A-11R-2314-13	hsa-mir-4311	0.0	0.0	N
TCGA-KO-8411-01A-11R-2314-13	hsa-mir-4312	0.0	0.0	N
TCGA-KO-8411-01A-11R-2314-13	hsa-mir-4313	0.0	0.0	N
TCGA-KO-8411-01A-11R-2314-13	hsa-mir-4314	0.0	0.0	N
TCGA-KO-8411-01A-11R-2314-13	hsa-mir-4315-1	0.0	0.0	N
TCGA-KO-8411-01A-11R-2314-13	hsa-mir-4315-2	0.0	0.0	N
TCGA-KO-8411-01A-11R-2314-13	hsa-mir-4316	0.0	0.0	N
TCGA-KO-8411-01A-11R-2314-13	hsa-mir-4317	0.0	0.0	N
TCGA-KO-8411-01A-11R-2314-13	hsa-mir-4318	0.0	0.0	N
TCGA-KO-8411-01A-11R-2314-13	hsa-mir-4319	0.0	0.0	N
TCGA-KO-8411-01A-11R-2314-13	hsa-mir-432	1.0	0.201382	N
TCGA-KO-8411-01A-11R-2314-13	hsa-mir-4320	0.0	0.0	N
TCGA-KO-8411-01A-11R-2314-13	hsa-mir-4321	0.0	0.0	N
TCGA-KO-8411-01A-11R-2314-13	hsa-mir-4322	0.0	0.0	N
TCGA-KO-8411-01A-11R-2314-13	hsa-mir-4323	0.0	0.0	N
TCGA-KO-8411-01A-11R-2314-13	hsa-mir-4324	0.0	0.0	N
TCGA-KO-8411-01A-11R-2314-13	hsa-mir-4325	0.0	0.0	N
TCGA-KO-8411-01A-11R-2314-13	hsa-mir-4326	0.0	0.0	N
TCGA-KO-8411-01A-11R-2314-13	hsa-mir-4327	0.0	0.0	N
TCGA-KO-8411-01A-11R-2314-13	hsa-mir-4328	0.0	0.0	N
TCGA-KO-8411-01A-11R-2314-13	hsa-mir-4329	0.0	0.0	N
TCGA-KO-8411-01A-11R-2314-13	hsa-mir-433	0.0	0.0	N
TCGA-KO-8411-01A-11R-2314-13	hsa-mir-4330	0.0	0.0	N
TCGA-KO-8411-01A-11R-2314-13	hsa-mir-448	0.0	0.0	N
TCGA-KO-8411-01A-11R-2314-13	hsa-mir-449a	1.0	0.201382	N
TCGA-KO-8411-01A-11R-2314-13	hsa-mir-449b	0.0	0.0	N
TCGA-KO-8411-01A-11R-2314-13	hsa-mir-449c	0.0	0.0	N
TCGA-KO-8411-01A-11R-2314-13	hsa-mir-450a-1	18.0	3.62487	N
TCGA-KO-8411-01A-11R-2314-13	hsa-mir-450a-2	17.0	3.423489	N
TCGA-KO-8411-01A-11R-2314-13	hsa-mir-450b	57.0	11.478756	N
TCGA-KO-8411-01A-11R-2314-13	hsa-mir-451	3784.0	762.028276	N
TCGA-KO-8411-01A-11R-2314-13	hsa-mir-452	47.0	9.464939	N
TCGA-KO-8411-01A-11R-2314-13	hsa-mir-454	9.0	1.812435	N
TCGA-KO-8411-01A-11R-2314-13	hsa-mir-455	204.0	41.081863	N
TCGA-KO-8411-01A-11R-2314-13	hsa-mir-466	25.0	5.034542	N
TCGA-KO-8411-01A-11R-2314-13	hsa-mir-483	0.0	0.0	N
TCGA-KO-8411-01A-11R-2314-13	hsa-mir-484	101.0	20.33955	N
TCGA-KO-8411-01A-11R-2314-13	hsa-mir-485	0.0	0.0	N
TCGA-KO-8411-01A-11R-2314-13	hsa-mir-486	2011.0	404.978558	N
TCGA-KO-8411-01A-11R-2314-13	hsa-mir-487a	0.0	0.0	N
TCGA-KO-8411-01A-11R-2314-13	hsa-mir-487b	2.0	0.402763	N
TCGA-KO-8411-01A-11R-2314-13	hsa-mir-488	0.0	0.0	N
TCGA-KO-8411-01A-11R-2314-13	hsa-mir-489	1.0	0.201382	N
TCGA-KO-8411-01A-11R-2314-13	hsa-mir-490	1.0	0.201382	N
TCGA-KO-8411-01A-11R-2314-13	hsa-mir-491	2.0	0.402763	N
TCGA-KO-8411-01A-11R-2314-13	hsa-mir-492	0.0	0.0	N
TCGA-KO-8411-01A-11R-2314-13	hsa-mir-493	1.0	0.201382	N
TCGA-KO-8411-01A-11R-2314-13	hsa-mir-494	0.0	0.0	N
TCGA-KO-8411-01A-11R-2314-13	hsa-mir-495	1.0	0.201382	N
TCGA-KO-8411-01A-11R-2314-13	hsa-mir-496	1.0	0.201382	N
TCGA-KO-8411-01A-11R-2314-13	hsa-mir-497	35.0	7.048359	N
TCGA-KO-8411-01A-11R-2314-13	hsa-mir-498	0.0	0.0	N
TCGA-KO-8411-01A-11R-2314-13	hsa-mir-499	1.0	0.201382	N
TCGA-KO-8411-01A-11R-2314-13	hsa-mir-500a	1225.0	246.692558	Y
TCGA-KO-8411-01A-11R-2314-13	hsa-mir-500b	32.0	6.444214	Y
TCGA-KO-8411-01A-11R-2314-13	hsa-mir-501	109.0	21.950603	N
TCGA-KO-8411-01A-11R-2314-13	hsa-mir-502	69.0	13.895336	Y
TCGA-KO-8411-01A-11R-2314-13	hsa-mir-503	58.0	11.680137	N
TCGA-KO-8411-01A-11R-2314-13	hsa-mir-504	1.0	0.201382	N
TCGA-KO-8411-01A-11R-2314-13	hsa-mir-505	79.0	15.909153	N
TCGA-KO-8411-01A-11R-2314-13	hsa-mir-506	0.0	0.0	N
TCGA-KO-8411-01A-11R-2314-13	hsa-mir-507	0.0	0.0	N
TCGA-KO-8411-01A-11R-2314-13	hsa-mir-508	144.0	28.998962	N
TCGA-KO-8411-01A-11R-2314-13	hsa-mir-509-1	8.0	1.611053	N
TCGA-KO-8411-01A-11R-2314-13	hsa-mir-509-2	7.0	1.409672	N
TCGA-KO-8411-01A-11R-2314-13	hsa-mir-509-3	7.0	1.409672	N
TCGA-KO-8411-01A-11R-2314-13	hsa-mir-510	0.0	0.0	N
TCGA-KO-8411-01A-11R-2314-13	hsa-mir-511-1	7.0	1.409672	N
TCGA-KO-8411-01A-11R-2314-13	hsa-mir-511-2	13.0	2.617962	N
TCGA-KO-8411-01A-11R-2314-13	hsa-mir-512-1	0.0	0.0	N
TCGA-KO-8411-01A-11R-2314-13	hsa-mir-512-2	0.0	0.0	N
TCGA-KO-8411-01A-11R-2314-13	hsa-mir-513a-1	1.0	0.201382	N
TCGA-KO-8411-01A-11R-2314-13	hsa-mir-513a-2	1.0	0.201382	N
TCGA-KO-8411-01A-11R-2314-13	hsa-mir-513b	0.0	0.0	N
TCGA-KO-8411-01A-11R-2314-13	hsa-mir-513c	0.0	0.0	N
TCGA-KO-8411-01A-11R-2314-13	hsa-mir-514-1	12.0	2.41658	N
TCGA-KO-8411-01A-11R-2314-13	hsa-mir-514-2	9.0	1.812435	N
TCGA-KO-8411-01A-11R-2314-13	hsa-mir-514-3	13.0	2.617962	N
TCGA-KO-8411-01A-11R-2314-13	hsa-mir-514b	0.0	0.0	N
TCGA-KO-8411-01A-11R-2314-13	hsa-mir-515-1	0.0	0.0	N
TCGA-KO-8411-01A-11R-2314-13	hsa-mir-515-2	0.0	0.0	N
TCGA-KO-8411-01A-11R-2314-13	hsa-mir-516a-1	0.0	0.0	N
TCGA-KO-8411-01A-11R-2314-13	hsa-mir-516a-2	0.0	0.0	N
TCGA-KO-8411-01A-11R-2314-13	hsa-mir-516b-1	0.0	0.0	N
TCGA-KO-8411-01A-11R-2314-13	hsa-mir-516b-2	0.0	0.0	N
TCGA-KO-8411-01A-11R-2314-13	hsa-mir-517a	0.0	0.0	N
TCGA-KO-8411-01A-11R-2314-13	hsa-mir-517b	0.0	0.0	N
TCGA-KO-8411-01A-11R-2314-13	hsa-mir-517c	0.0	0.0	N
TCGA-KO-8411-01A-11R-2314-13	hsa-mir-518a-1	0.0	0.0	N
TCGA-KO-8411-01A-11R-2314-13	hsa-mir-518a-2	0.0	0.0	N
TCGA-KO-8411-01A-11R-2314-13	hsa-mir-518b	0.0	0.0	N
TCGA-KO-8411-01A-11R-2314-13	hsa-mir-518c	0.0	0.0	N
TCGA-KO-8411-01A-11R-2314-13	hsa-mir-518d	0.0	0.0	N
TCGA-KO-8411-01A-11R-2314-13	hsa-mir-518e	0.0	0.0	N
TCGA-KO-8411-01A-11R-2314-13	hsa-mir-518f	0.0	0.0	N
TCGA-KO-8411-01A-11R-2314-13	hsa-mir-519a-1	0.0	0.0	N
TCGA-KO-8411-01A-11R-2314-13	hsa-mir-519a-2	0.0	0.0	N
TCGA-KO-8411-01A-11R-2314-13	hsa-mir-519b	0.0	0.0	N
TCGA-KO-8411-01A-11R-2314-13	hsa-mir-519c	0.0	0.0	N
TCGA-KO-8411-01A-11R-2314-13	hsa-mir-519d	0.0	0.0	N
TCGA-KO-8411-01A-11R-2314-13	hsa-mir-519e	0.0	0.0	N
TCGA-KO-8411-01A-11R-2314-13	hsa-mir-520a	0.0	0.0	N
TCGA-KO-8411-01A-11R-2314-13	hsa-mir-520b	0.0	0.0	N
TCGA-KO-8411-01A-11R-2314-13	hsa-mir-520c	0.0	0.0	N
TCGA-KO-8411-01A-11R-2314-13	hsa-mir-520d	0.0	0.0	N
TCGA-KO-8411-01A-11R-2314-13	hsa-mir-520e	0.0	0.0	N
TCGA-KO-8411-01A-11R-2314-13	hsa-mir-520f	0.0	0.0	N
TCGA-KO-8411-01A-11R-2314-13	hsa-mir-520g	0.0	0.0	N
TCGA-KO-8411-01A-11R-2314-13	hsa-mir-520h	0.0	0.0	N
TCGA-KO-8411-01A-11R-2314-13	hsa-mir-521-1	0.0	0.0	N
TCGA-KO-8411-01A-11R-2314-13	hsa-mir-521-2	0.0	0.0	N
TCGA-KO-8411-01A-11R-2314-13	hsa-mir-522	0.0	0.0	N
TCGA-KO-8411-01A-11R-2314-13	hsa-mir-523	0.0	0.0	N
TCGA-KO-8411-01A-11R-2314-13	hsa-mir-524	0.0	0.0	N
TCGA-KO-8411-01A-11R-2314-13	hsa-mir-525	0.0	0.0	N
TCGA-KO-8411-01A-11R-2314-13	hsa-mir-526a-1	0.0	0.0	N
TCGA-KO-8411-01A-11R-2314-13	hsa-mir-526a-2	0.0	0.0	N
TCGA-KO-8411-01A-11R-2314-13	hsa-mir-526b	1.0	0.201382	N
TCGA-KO-8411-01A-11R-2314-13	hsa-mir-527	0.0	0.0	N
TCGA-KO-8411-01A-11R-2314-13	hsa-mir-532	10298.0	2073.828538	N
TCGA-KO-8411-01A-11R-2314-13	hsa-mir-539	3.0	0.604145	N
TCGA-KO-8411-01A-11R-2314-13	hsa-mir-541	0.0	0.0	N
TCGA-KO-8411-01A-11R-2314-13	hsa-mir-542	1113.0	224.13781	N
TCGA-KO-8411-01A-11R-2314-13	hsa-mir-543	0.0	0.0	N
TCGA-KO-8411-01A-11R-2314-13	hsa-mir-544	0.0	0.0	N
TCGA-KO-8411-01A-11R-2314-13	hsa-mir-544b	0.0	0.0	N
TCGA-KO-8411-01A-11R-2314-13	hsa-mir-545	0.0	0.0	N
TCGA-KO-8411-01A-11R-2314-13	hsa-mir-548a-1	0.0	0.0	N
TCGA-KO-8411-01A-11R-2314-13	hsa-mir-548a-2	0.0	0.0	N
TCGA-KO-8411-01A-11R-2314-13	hsa-mir-548a-3	0.0	0.0	N
TCGA-KO-8411-01A-11R-2314-13	hsa-mir-548aa-1	0.0	0.0	N
TCGA-KO-8411-01A-11R-2314-13	hsa-mir-548aa-2	0.0	0.0	N
TCGA-KO-8411-01A-11R-2314-13	hsa-mir-548b	0.0	0.0	N
TCGA-KO-8411-01A-11R-2314-13	hsa-mir-548c	0.0	0.0	N
TCGA-KO-8411-01A-11R-2314-13	hsa-mir-548d-1	0.0	0.0	N
TCGA-KO-8411-01A-11R-2314-13	hsa-mir-548d-2	0.0	0.0	N
TCGA-KO-8411-01A-11R-2314-13	hsa-mir-548e	1.0	0.201382	N
TCGA-KO-8411-01A-11R-2314-13	hsa-mir-548f-1	0.0	0.0	N
TCGA-KO-8411-01A-11R-2314-13	hsa-mir-548f-2	0.0	0.0	N
TCGA-KO-8411-01A-11R-2314-13	hsa-mir-548f-3	0.0	0.0	N
TCGA-KO-8411-01A-11R-2314-13	hsa-mir-548f-4	0.0	0.0	N
TCGA-KO-8411-01A-11R-2314-13	hsa-mir-548f-5	0.0	0.0	N
TCGA-KO-8411-01A-11R-2314-13	hsa-mir-548g	0.0	0.0	N
TCGA-KO-8411-01A-11R-2314-13	hsa-mir-548h-1	0.0	0.0	N
TCGA-KO-8411-01A-11R-2314-13	hsa-mir-548h-2	0.0	0.0	N
TCGA-KO-8411-01A-11R-2314-13	hsa-mir-548h-3	0.0	0.0	N
TCGA-KO-8411-01A-11R-2314-13	hsa-mir-548h-4	0.0	0.0	N
TCGA-KO-8411-01A-11R-2314-13	hsa-mir-548i-1	0.0	0.0	N
TCGA-KO-8411-01A-11R-2314-13	hsa-mir-548i-2	0.0	0.0	N
TCGA-KO-8411-01A-11R-2314-13	hsa-mir-548i-3	0.0	0.0	N
TCGA-KO-8411-01A-11R-2314-13	hsa-mir-548i-4	0.0	0.0	N
TCGA-KO-8411-01A-11R-2314-13	hsa-mir-548j	2.0	0.402763	N
TCGA-KO-8411-01A-11R-2314-13	hsa-mir-548k	0.0	0.0	N
TCGA-KO-8411-01A-11R-2314-13	hsa-mir-548l	0.0	0.0	N
TCGA-KO-8411-01A-11R-2314-13	hsa-mir-548m	0.0	0.0	N
TCGA-KO-8411-01A-11R-2314-13	hsa-mir-548n	0.0	0.0	N
TCGA-KO-8411-01A-11R-2314-13	hsa-mir-548o	1.0	0.201382	N
TCGA-KO-8411-01A-11R-2314-13	hsa-mir-548p	0.0	0.0	N
TCGA-KO-8411-01A-11R-2314-13	hsa-mir-548q	1.0	0.201382	N
TCGA-KO-8411-01A-11R-2314-13	hsa-mir-548s	1.0	0.201382	N
TCGA-KO-8411-01A-11R-2314-13	hsa-mir-548t	0.0	0.0	N
TCGA-KO-8411-01A-11R-2314-13	hsa-mir-548u	0.0	0.0	N
TCGA-KO-8411-01A-11R-2314-13	hsa-mir-548v	2.0	0.402763	N
TCGA-KO-8411-01A-11R-2314-13	hsa-mir-548w	0.0	0.0	N
TCGA-KO-8411-01A-11R-2314-13	hsa-mir-548x	0.0	0.0	N
TCGA-KO-8411-01A-11R-2314-13	hsa-mir-548y	0.0	0.0	N
TCGA-KO-8411-01A-11R-2314-13	hsa-mir-548z	0.0	0.0	N
TCGA-KO-8411-01A-11R-2314-13	hsa-mir-549	0.0	0.0	N
TCGA-KO-8411-01A-11R-2314-13	hsa-mir-550a-1	5.0	1.006908	N
TCGA-KO-8411-01A-11R-2314-13	hsa-mir-550a-2	7.0	1.409672	N
TCGA-KO-8411-01A-11R-2314-13	hsa-mir-550b-1	0.0	0.0	N
TCGA-KO-8411-01A-11R-2314-13	hsa-mir-550b-2	0.0	0.0	N
TCGA-KO-8411-01A-11R-2314-13	hsa-mir-551a	0.0	0.0	N
TCGA-KO-8411-01A-11R-2314-13	hsa-mir-551b	2.0	0.402763	N
TCGA-KO-8411-01A-11R-2314-13	hsa-mir-552	1.0	0.201382	N
TCGA-KO-8411-01A-11R-2314-13	hsa-mir-553	0.0	0.0	N
TCGA-KO-8411-01A-11R-2314-13	hsa-mir-554	0.0	0.0	N
TCGA-KO-8411-01A-11R-2314-13	hsa-mir-555	0.0	0.0	N
TCGA-KO-8411-01A-11R-2314-13	hsa-mir-556	0.0	0.0	N
TCGA-KO-8411-01A-11R-2314-13	hsa-mir-557	0.0	0.0	N
TCGA-KO-8411-01A-11R-2314-13	hsa-mir-558	0.0	0.0	N
TCGA-KO-8411-01A-11R-2314-13	hsa-mir-559	0.0	0.0	N
TCGA-KO-8411-01A-11R-2314-13	hsa-mir-561	7.0	1.409672	N
TCGA-KO-8411-01A-11R-2314-13	hsa-mir-562	0.0	0.0	N
TCGA-KO-8411-01A-11R-2314-13	hsa-mir-563	0.0	0.0	N
TCGA-KO-8411-01A-11R-2314-13	hsa-mir-564	0.0	0.0	N
TCGA-KO-8411-01A-11R-2314-13	hsa-mir-566	0.0	0.0	N
TCGA-KO-8411-01A-11R-2314-13	hsa-mir-567	0.0	0.0	N
TCGA-KO-8411-01A-11R-2314-13	hsa-mir-568	0.0	0.0	N
TCGA-KO-8411-01A-11R-2314-13	hsa-mir-569	0.0	0.0	N
TCGA-KO-8411-01A-11R-2314-13	hsa-mir-570	2.0	0.402763	N
TCGA-KO-8411-01A-11R-2314-13	hsa-mir-571	0.0	0.0	N
TCGA-KO-8411-01A-11R-2314-13	hsa-mir-572	0.0	0.0	N
TCGA-KO-8411-01A-11R-2314-13	hsa-mir-573	0.0	0.0	N
TCGA-KO-8411-01A-11R-2314-13	hsa-mir-574	115.0	23.158893	N
TCGA-KO-8411-01A-11R-2314-13	hsa-mir-575	0.0	0.0	N
TCGA-KO-8411-01A-11R-2314-13	hsa-mir-576	24.0	4.83316	N
TCGA-KO-8411-01A-11R-2314-13	hsa-mir-577	905.0	182.25042	N
TCGA-KO-8411-01A-11R-2314-13	hsa-mir-578	0.0	0.0	N
TCGA-KO-8411-01A-11R-2314-13	hsa-mir-579	4.0	0.805527	N
TCGA-KO-8411-01A-11R-2314-13	hsa-mir-580	1.0	0.201382	N
TCGA-KO-8411-01A-11R-2314-13	hsa-mir-581	3.0	0.604145	N
TCGA-KO-8411-01A-11R-2314-13	hsa-mir-582	9634.0	1940.111102	N
TCGA-KO-8411-01A-11R-2314-13	hsa-mir-583	0.0	0.0	N
TCGA-KO-8411-01A-11R-2314-13	hsa-mir-584	151.0	30.408634	N
TCGA-KO-8411-01A-11R-2314-13	hsa-mir-585	1.0	0.201382	N
TCGA-KO-8411-01A-11R-2314-13	hsa-mir-586	0.0	0.0	N
TCGA-KO-8411-01A-11R-2314-13	hsa-mir-587	0.0	0.0	N
TCGA-KO-8411-01A-11R-2314-13	hsa-mir-588	0.0	0.0	N
TCGA-KO-8411-01A-11R-2314-13	hsa-mir-589	320.0	64.442138	N
TCGA-KO-8411-01A-11R-2314-13	hsa-mir-590	63.0	12.687046	N
TCGA-KO-8411-01A-11R-2314-13	hsa-mir-591	0.0	0.0	N
TCGA-KO-8411-01A-11R-2314-13	hsa-mir-592	0.0	0.0	N
TCGA-KO-8411-01A-11R-2314-13	hsa-mir-593	0.0	0.0	N
TCGA-KO-8411-01A-11R-2314-13	hsa-mir-595	0.0	0.0	N
TCGA-KO-8411-01A-11R-2314-13	hsa-mir-596	0.0	0.0	N
TCGA-KO-8411-01A-11R-2314-13	hsa-mir-597	0.0	0.0	N
TCGA-KO-8411-01A-11R-2314-13	hsa-mir-598	132.0	26.582382	N
TCGA-KO-8411-01A-11R-2314-13	hsa-mir-599	0.0	0.0	N
TCGA-KO-8411-01A-11R-2314-13	hsa-mir-600	0.0	0.0	N
TCGA-KO-8411-01A-11R-2314-13	hsa-mir-601	0.0	0.0	N
TCGA-KO-8411-01A-11R-2314-13	hsa-mir-602	0.0	0.0	N
TCGA-KO-8411-01A-11R-2314-13	hsa-mir-603	0.0	0.0	N
TCGA-KO-8411-01A-11R-2314-13	hsa-mir-604	0.0	0.0	N
TCGA-KO-8411-01A-11R-2314-13	hsa-mir-605	0.0	0.0	N
TCGA-KO-8411-01A-11R-2314-13	hsa-mir-606	0.0	0.0	N
TCGA-KO-8411-01A-11R-2314-13	hsa-mir-607	0.0	0.0	N
TCGA-KO-8411-01A-11R-2314-13	hsa-mir-608	0.0	0.0	N
TCGA-KO-8411-01A-11R-2314-13	hsa-mir-609	0.0	0.0	N
TCGA-KO-8411-01A-11R-2314-13	hsa-mir-610	0.0	0.0	N
TCGA-KO-8411-01A-11R-2314-13	hsa-mir-611	0.0	0.0	N
TCGA-KO-8411-01A-11R-2314-13	hsa-mir-612	0.0	0.0	N
TCGA-KO-8411-01A-11R-2314-13	hsa-mir-613	0.0	0.0	N
TCGA-KO-8411-01A-11R-2314-13	hsa-mir-614	0.0	0.0	N
TCGA-KO-8411-01A-11R-2314-13	hsa-mir-615	1.0	0.201382	N
TCGA-KO-8411-01A-11R-2314-13	hsa-mir-616	24.0	4.83316	N
TCGA-KO-8411-01A-11R-2314-13	hsa-mir-617	0.0	0.0	N
TCGA-KO-8411-01A-11R-2314-13	hsa-mir-618	31.0	6.242832	N
TCGA-KO-8411-01A-11R-2314-13	hsa-mir-619	0.0	0.0	N
TCGA-KO-8411-01A-11R-2314-13	hsa-mir-620	0.0	0.0	N
TCGA-KO-8411-01A-11R-2314-13	hsa-mir-621	0.0	0.0	N
TCGA-KO-8411-01A-11R-2314-13	hsa-mir-622	0.0	0.0	N
TCGA-KO-8411-01A-11R-2314-13	hsa-mir-623	0.0	0.0	N
TCGA-KO-8411-01A-11R-2314-13	hsa-mir-624	9.0	1.812435	N
TCGA-KO-8411-01A-11R-2314-13	hsa-mir-625	34.0	6.846977	N
TCGA-KO-8411-01A-11R-2314-13	hsa-mir-626	0.0	0.0	N
TCGA-KO-8411-01A-11R-2314-13	hsa-mir-627	3.0	0.604145	N
TCGA-KO-8411-01A-11R-2314-13	hsa-mir-628	23.0	4.631779	N
TCGA-KO-8411-01A-11R-2314-13	hsa-mir-629	451.0	90.823138	N
TCGA-KO-8411-01A-11R-2314-13	hsa-mir-630	0.0	0.0	N
TCGA-KO-8411-01A-11R-2314-13	hsa-mir-631	0.0	0.0	N
TCGA-KO-8411-01A-11R-2314-13	hsa-mir-632	1.0	0.201382	N
TCGA-KO-8411-01A-11R-2314-13	hsa-mir-633	0.0	0.0	N
TCGA-KO-8411-01A-11R-2314-13	hsa-mir-634	0.0	0.0	N
TCGA-KO-8411-01A-11R-2314-13	hsa-mir-635	0.0	0.0	N
TCGA-KO-8411-01A-11R-2314-13	hsa-mir-636	0.0	0.0	N
TCGA-KO-8411-01A-11R-2314-13	hsa-mir-637	0.0	0.0	N
TCGA-KO-8411-01A-11R-2314-13	hsa-mir-638	0.0	0.0	N
TCGA-KO-8411-01A-11R-2314-13	hsa-mir-639	2.0	0.402763	N
TCGA-KO-8411-01A-11R-2314-13	hsa-mir-640	0.0	0.0	N
TCGA-KO-8411-01A-11R-2314-13	hsa-mir-641	0.0	0.0	N
TCGA-KO-8411-01A-11R-2314-13	hsa-mir-642a	1.0	0.201382	N
TCGA-KO-8411-01A-11R-2314-13	hsa-mir-642b	0.0	0.0	N
TCGA-KO-8411-01A-11R-2314-13	hsa-mir-643	0.0	0.0	N
TCGA-KO-8411-01A-11R-2314-13	hsa-mir-644	0.0	0.0	N
TCGA-KO-8411-01A-11R-2314-13	hsa-mir-645	0.0	0.0	N
TCGA-KO-8411-01A-11R-2314-13	hsa-mir-646	0.0	0.0	N
TCGA-KO-8411-01A-11R-2314-13	hsa-mir-647	0.0	0.0	N
TCGA-KO-8411-01A-11R-2314-13	hsa-mir-648	0.0	0.0	N
TCGA-KO-8411-01A-11R-2314-13	hsa-mir-649	0.0	0.0	N
TCGA-KO-8411-01A-11R-2314-13	hsa-mir-650	0.0	0.0	N
TCGA-KO-8411-01A-11R-2314-13	hsa-mir-651	17.0	3.423489	N
TCGA-KO-8411-01A-11R-2314-13	hsa-mir-652	60.0	12.082901	N
TCGA-KO-8411-01A-11R-2314-13	hsa-mir-653	24.0	4.83316	N
TCGA-KO-8411-01A-11R-2314-13	hsa-mir-654	8.0	1.611053	N
TCGA-KO-8411-01A-11R-2314-13	hsa-mir-655	0.0	0.0	N
TCGA-KO-8411-01A-11R-2314-13	hsa-mir-656	0.0	0.0	N
TCGA-KO-8411-01A-11R-2314-13	hsa-mir-657	0.0	0.0	N
TCGA-KO-8411-01A-11R-2314-13	hsa-mir-658	1.0	0.201382	N
TCGA-KO-8411-01A-11R-2314-13	hsa-mir-659	16.0	3.222107	N
TCGA-KO-8411-01A-11R-2314-13	hsa-mir-660	441.0	88.809321	N
TCGA-KO-8411-01A-11R-2314-13	hsa-mir-661	0.0	0.0	N
TCGA-KO-8411-01A-11R-2314-13	hsa-mir-662	0.0	0.0	N
TCGA-KO-8411-01A-11R-2314-13	hsa-mir-663	0.0	0.0	N
TCGA-KO-8411-01A-11R-2314-13	hsa-mir-663b	0.0	0.0	N
TCGA-KO-8411-01A-11R-2314-13	hsa-mir-664	166.0	33.429359	N
TCGA-KO-8411-01A-11R-2314-13	hsa-mir-665	0.0	0.0	N
TCGA-KO-8411-01A-11R-2314-13	hsa-mir-668	0.0	0.0	N
TCGA-KO-8411-01A-11R-2314-13	hsa-mir-670	0.0	0.0	N
TCGA-KO-8411-01A-11R-2314-13	hsa-mir-671	34.0	6.846977	N
TCGA-KO-8411-01A-11R-2314-13	hsa-mir-675	9.0	1.812435	N
TCGA-KO-8411-01A-11R-2314-13	hsa-mir-676	21.0	4.229015	N
TCGA-KO-8411-01A-11R-2314-13	hsa-mir-7-1	81.0	16.311916	N
TCGA-KO-8411-01A-11R-2314-13	hsa-mir-7-2	0.0	0.0	N
TCGA-KO-8411-01A-11R-2314-13	hsa-mir-7-3	0.0	0.0	N
TCGA-KO-8411-01A-11R-2314-13	hsa-mir-708	65.0	13.089809	N
TCGA-KO-8411-01A-11R-2314-13	hsa-mir-711	0.0	0.0	N
TCGA-KO-8411-01A-11R-2314-13	hsa-mir-718	0.0	0.0	N
TCGA-KO-8411-01A-11R-2314-13	hsa-mir-720	1.0	0.201382	N
TCGA-KO-8411-01A-11R-2314-13	hsa-mir-744	29.0	5.840069	N
TCGA-KO-8411-01A-11R-2314-13	hsa-mir-758	2.0	0.402763	N
TCGA-KO-8411-01A-11R-2314-13	hsa-mir-759	0.0	0.0	N
TCGA-KO-8411-01A-11R-2314-13	hsa-mir-760	3.0	0.604145	N
TCGA-KO-8411-01A-11R-2314-13	hsa-mir-761	0.0	0.0	N
TCGA-KO-8411-01A-11R-2314-13	hsa-mir-762	0.0	0.0	N
TCGA-KO-8411-01A-11R-2314-13	hsa-mir-764	0.0	0.0	N
TCGA-KO-8411-01A-11R-2314-13	hsa-mir-765	0.0	0.0	N
TCGA-KO-8411-01A-11R-2314-13	hsa-mir-766	66.0	13.291191	N
TCGA-KO-8411-01A-11R-2314-13	hsa-mir-767	0.0	0.0	N
TCGA-KO-8411-01A-11R-2314-13	hsa-mir-769	60.0	12.082901	N
TCGA-KO-8411-01A-11R-2314-13	hsa-mir-770	0.0	0.0	N
TCGA-KO-8411-01A-11R-2314-13	hsa-mir-802	1.0	0.201382	N
TCGA-KO-8411-01A-11R-2314-13	hsa-mir-873	0.0	0.0	N
TCGA-KO-8411-01A-11R-2314-13	hsa-mir-874	2289.0	460.962665	N
TCGA-KO-8411-01A-11R-2314-13	hsa-mir-875	0.0	0.0	N
TCGA-KO-8411-01A-11R-2314-13	hsa-mir-876	0.0	0.0	N
TCGA-KO-8411-01A-11R-2314-13	hsa-mir-877	0.0	0.0	N
TCGA-KO-8411-01A-11R-2314-13	hsa-mir-885	256.0	51.55371	N
TCGA-KO-8411-01A-11R-2314-13	hsa-mir-887	0.0	0.0	N
TCGA-KO-8411-01A-11R-2314-13	hsa-mir-888	235.0	47.324695	N
TCGA-KO-8411-01A-11R-2314-13	hsa-mir-889	9.0	1.812435	N
TCGA-KO-8411-01A-11R-2314-13	hsa-mir-890	16.0	3.222107	N
TCGA-KO-8411-01A-11R-2314-13	hsa-mir-891a	60623.0	12208.361569	N
TCGA-KO-8411-01A-11R-2314-13	hsa-mir-891b	159.0	32.019687	N
TCGA-KO-8411-01A-11R-2314-13	hsa-mir-892a	326.0	65.650428	N
TCGA-KO-8411-01A-11R-2314-13	hsa-mir-892b	106.0	21.346458	N
TCGA-KO-8411-01A-11R-2314-13	hsa-mir-9-1	96.0	19.332641	N
TCGA-KO-8411-01A-11R-2314-13	hsa-mir-9-2	114.0	22.957511	N
TCGA-KO-8411-01A-11R-2314-13	hsa-mir-9-3	0.0	0.0	N
TCGA-KO-8411-01A-11R-2314-13	hsa-mir-920	0.0	0.0	N
TCGA-KO-8411-01A-11R-2314-13	hsa-mir-921	0.0	0.0	N
TCGA-KO-8411-01A-11R-2314-13	hsa-mir-922	0.0	0.0	N
TCGA-KO-8411-01A-11R-2314-13	hsa-mir-924	0.0	0.0	N
TCGA-KO-8411-01A-11R-2314-13	hsa-mir-92a-1	1418.0	285.559222	N
TCGA-KO-8411-01A-11R-2314-13	hsa-mir-92a-2	32703.0	6585.785071	N
TCGA-KO-8411-01A-11R-2314-13	hsa-mir-92b	211.0	42.491534	N
TCGA-KO-8411-01A-11R-2314-13	hsa-mir-93	7762.0	1563.124598	N
TCGA-KO-8411-01A-11R-2314-13	hsa-mir-933	0.0	0.0	N
TCGA-KO-8411-01A-11R-2314-13	hsa-mir-934	0.0	0.0	N
TCGA-KO-8411-01A-11R-2314-13	hsa-mir-935	1.0	0.201382	N
TCGA-KO-8411-01A-11R-2314-13	hsa-mir-936	0.0	0.0	N
TCGA-KO-8411-01A-11R-2314-13	hsa-mir-937	1.0	0.201382	N
TCGA-KO-8411-01A-11R-2314-13	hsa-mir-938	0.0	0.0	N
TCGA-KO-8411-01A-11R-2314-13	hsa-mir-939	2.0	0.402763	N
TCGA-KO-8411-01A-11R-2314-13	hsa-mir-940	0.0	0.0	N
TCGA-KO-8411-01A-11R-2314-13	hsa-mir-941-1	0.0	0.0	N
TCGA-KO-8411-01A-11R-2314-13	hsa-mir-941-3	0.0	0.0	N
TCGA-KO-8411-01A-11R-2314-13	hsa-mir-941-4	0.0	0.0	N
TCGA-KO-8411-01A-11R-2314-13	hsa-mir-942	14.0	2.819344	N
TCGA-KO-8411-01A-11R-2314-13	hsa-mir-943	0.0	0.0	N
TCGA-KO-8411-01A-11R-2314-13	hsa-mir-944	0.0	0.0	N
TCGA-KO-8411-01A-11R-2314-13	hsa-mir-95	2.0	0.402763	N
TCGA-KO-8411-01A-11R-2314-13	hsa-mir-96	279.0	56.185489	N
TCGA-KO-8411-01A-11R-2314-13	hsa-mir-98	72.0	14.499481	N
TCGA-KO-8411-01A-11R-2314-13	hsa-mir-99a	3540.0	712.891146	Y
TCGA-KO-8411-01A-11R-2314-13	hsa-mir-99b	111966.0	22547.90115	N
