# Supplementary material for: Dysfunctional miRNA-Mediated Regulation in Chromophobe Renal Cell Carcinoma
Source: PLoS One. 2016 Jun 3;11(6):e0156324. doi: 10.1371/journal.pone.0156324 (PMC4892590; doi:10.1371/journal.pone.0156324)
Supplement: S1 File — (ZIP) [file pone.0156324.s001.zip › S1_File miRNA expression profile downloaded from TCGA/case/bcgsc.ca__IlluminaHiSeq_miRNASeq__TCGA-KO-8413-01A-11R-2314-13__mirna_quantification.txt]

barcode	miRNA_ID	read_count	reads_per_million_miRNA_mapped	cross-mapped
TCGA-KO-8413-01A-11R-2314-13	hsa-let-7a-1	46905.0	5750.741846	N
TCGA-KO-8413-01A-11R-2314-13	hsa-let-7a-2	92591.0	11352.029385	Y
TCGA-KO-8413-01A-11R-2314-13	hsa-let-7a-3	46445.0	5694.343994	N
TCGA-KO-8413-01A-11R-2314-13	hsa-let-7b	142256.0	17441.158343	N
TCGA-KO-8413-01A-11R-2314-13	hsa-let-7c	12367.0	1516.243991	Y
TCGA-KO-8413-01A-11R-2314-13	hsa-let-7d	2671.0	327.475354	N
TCGA-KO-8413-01A-11R-2314-13	hsa-let-7e	6023.0	738.444049	N
TCGA-KO-8413-01A-11R-2314-13	hsa-let-7f-1	85.0	10.421342	N
TCGA-KO-8413-01A-11R-2314-13	hsa-let-7f-2	38049.0	4664.960591	N
TCGA-KO-8413-01A-11R-2314-13	hsa-let-7g	3398.0	416.608481	N
TCGA-KO-8413-01A-11R-2314-13	hsa-let-7i	2103.0	257.836267	N
TCGA-KO-8413-01A-11R-2314-13	hsa-mir-1-1	0.0	0.0	N
TCGA-KO-8413-01A-11R-2314-13	hsa-mir-1-2	27.0	3.310309	N
TCGA-KO-8413-01A-11R-2314-13	hsa-mir-100	45961.0	5635.003646	Y
TCGA-KO-8413-01A-11R-2314-13	hsa-mir-101-1	107325.0	13158.477106	N
TCGA-KO-8413-01A-11R-2314-13	hsa-mir-101-2	184.0	22.559141	N
TCGA-KO-8413-01A-11R-2314-13	hsa-mir-103-1	59591.0	7306.096522	Y
TCGA-KO-8413-01A-11R-2314-13	hsa-mir-103-1-as	0.0	0.0	N
TCGA-KO-8413-01A-11R-2314-13	hsa-mir-103-2	31.0	3.800725	N
TCGA-KO-8413-01A-11R-2314-13	hsa-mir-103-2-as	0.0	0.0	N
TCGA-KO-8413-01A-11R-2314-13	hsa-mir-105-1	0.0	0.0	N
TCGA-KO-8413-01A-11R-2314-13	hsa-mir-105-2	0.0	0.0	N
TCGA-KO-8413-01A-11R-2314-13	hsa-mir-106a	31.0	3.800725	Y
TCGA-KO-8413-01A-11R-2314-13	hsa-mir-106b	2058.0	252.319086	N
TCGA-KO-8413-01A-11R-2314-13	hsa-mir-107	437.0	53.577959	Y
TCGA-KO-8413-01A-11R-2314-13	hsa-mir-10a	709196.0	86950.284926	N
TCGA-KO-8413-01A-11R-2314-13	hsa-mir-10b	1998450.0	245018.016049	N
TCGA-KO-8413-01A-11R-2314-13	hsa-mir-1178	0.0	0.0	N
TCGA-KO-8413-01A-11R-2314-13	hsa-mir-1179	0.0	0.0	N
TCGA-KO-8413-01A-11R-2314-13	hsa-mir-1180	102.0	12.505611	N
TCGA-KO-8413-01A-11R-2314-13	hsa-mir-1181	0.0	0.0	N
TCGA-KO-8413-01A-11R-2314-13	hsa-mir-1182	0.0	0.0	N
TCGA-KO-8413-01A-11R-2314-13	hsa-mir-1183	0.0	0.0	N
TCGA-KO-8413-01A-11R-2314-13	hsa-mir-1184-1	0.0	0.0	N
TCGA-KO-8413-01A-11R-2314-13	hsa-mir-1184-2	0.0	0.0	N
TCGA-KO-8413-01A-11R-2314-13	hsa-mir-1184-3	0.0	0.0	N
TCGA-KO-8413-01A-11R-2314-13	hsa-mir-1185-1	0.0	0.0	N
TCGA-KO-8413-01A-11R-2314-13	hsa-mir-1185-2	0.0	0.0	N
TCGA-KO-8413-01A-11R-2314-13	hsa-mir-1193	0.0	0.0	N
TCGA-KO-8413-01A-11R-2314-13	hsa-mir-1197	0.0	0.0	N
TCGA-KO-8413-01A-11R-2314-13	hsa-mir-1200	0.0	0.0	N
TCGA-KO-8413-01A-11R-2314-13	hsa-mir-1202	0.0	0.0	N
TCGA-KO-8413-01A-11R-2314-13	hsa-mir-1203	0.0	0.0	N
TCGA-KO-8413-01A-11R-2314-13	hsa-mir-1204	0.0	0.0	N
TCGA-KO-8413-01A-11R-2314-13	hsa-mir-1205	0.0	0.0	N
TCGA-KO-8413-01A-11R-2314-13	hsa-mir-1206	0.0	0.0	N
TCGA-KO-8413-01A-11R-2314-13	hsa-mir-1207	0.0	0.0	N
TCGA-KO-8413-01A-11R-2314-13	hsa-mir-1208	0.0	0.0	N
TCGA-KO-8413-01A-11R-2314-13	hsa-mir-122	0.0	0.0	N
TCGA-KO-8413-01A-11R-2314-13	hsa-mir-1224	1.0	0.122604	N
TCGA-KO-8413-01A-11R-2314-13	hsa-mir-1225	0.0	0.0	N
TCGA-KO-8413-01A-11R-2314-13	hsa-mir-1226	3.0	0.367812	N
TCGA-KO-8413-01A-11R-2314-13	hsa-mir-1227	0.0	0.0	N
TCGA-KO-8413-01A-11R-2314-13	hsa-mir-1228	1.0	0.122604	N
TCGA-KO-8413-01A-11R-2314-13	hsa-mir-1229	1.0	0.122604	N
TCGA-KO-8413-01A-11R-2314-13	hsa-mir-1231	0.0	0.0	N
TCGA-KO-8413-01A-11R-2314-13	hsa-mir-1233-1	0.0	0.0	N
TCGA-KO-8413-01A-11R-2314-13	hsa-mir-1233-2	0.0	0.0	N
TCGA-KO-8413-01A-11R-2314-13	hsa-mir-1234	0.0	0.0	N
TCGA-KO-8413-01A-11R-2314-13	hsa-mir-1236	0.0	0.0	N
TCGA-KO-8413-01A-11R-2314-13	hsa-mir-1237	0.0	0.0	N
TCGA-KO-8413-01A-11R-2314-13	hsa-mir-1238	0.0	0.0	N
TCGA-KO-8413-01A-11R-2314-13	hsa-mir-124-1	0.0	0.0	N
TCGA-KO-8413-01A-11R-2314-13	hsa-mir-124-2	0.0	0.0	N
TCGA-KO-8413-01A-11R-2314-13	hsa-mir-124-3	0.0	0.0	N
TCGA-KO-8413-01A-11R-2314-13	hsa-mir-1243	0.0	0.0	N
TCGA-KO-8413-01A-11R-2314-13	hsa-mir-1244-1	0.0	0.0	N
TCGA-KO-8413-01A-11R-2314-13	hsa-mir-1244-2	0.0	0.0	N
TCGA-KO-8413-01A-11R-2314-13	hsa-mir-1244-3	0.0	0.0	N
TCGA-KO-8413-01A-11R-2314-13	hsa-mir-1245	0.0	0.0	N
TCGA-KO-8413-01A-11R-2314-13	hsa-mir-1246	0.0	0.0	N
TCGA-KO-8413-01A-11R-2314-13	hsa-mir-1247	11.0	1.348644	N
TCGA-KO-8413-01A-11R-2314-13	hsa-mir-1248	4.0	0.490416	N
TCGA-KO-8413-01A-11R-2314-13	hsa-mir-1249	8.0	0.980832	N
TCGA-KO-8413-01A-11R-2314-13	hsa-mir-1250	0.0	0.0	N
TCGA-KO-8413-01A-11R-2314-13	hsa-mir-1251	23.0	2.819893	N
TCGA-KO-8413-01A-11R-2314-13	hsa-mir-1252	0.0	0.0	N
TCGA-KO-8413-01A-11R-2314-13	hsa-mir-1253	0.0	0.0	N
TCGA-KO-8413-01A-11R-2314-13	hsa-mir-1254	0.0	0.0	N
TCGA-KO-8413-01A-11R-2314-13	hsa-mir-1255a	4.0	0.490416	N
TCGA-KO-8413-01A-11R-2314-13	hsa-mir-1255b-1	0.0	0.0	N
TCGA-KO-8413-01A-11R-2314-13	hsa-mir-1255b-2	0.0	0.0	N
TCGA-KO-8413-01A-11R-2314-13	hsa-mir-1256	0.0	0.0	N
TCGA-KO-8413-01A-11R-2314-13	hsa-mir-1257	0.0	0.0	N
TCGA-KO-8413-01A-11R-2314-13	hsa-mir-1258	36.0	4.413745	N
TCGA-KO-8413-01A-11R-2314-13	hsa-mir-125a	5598.0	686.337338	N
TCGA-KO-8413-01A-11R-2314-13	hsa-mir-125b-1	8600.0	1054.394625	N
TCGA-KO-8413-01A-11R-2314-13	hsa-mir-125b-2	214.0	26.237262	N
TCGA-KO-8413-01A-11R-2314-13	hsa-mir-126	24961.0	3060.319097	N
TCGA-KO-8413-01A-11R-2314-13	hsa-mir-1260	1.0	0.122604	N
TCGA-KO-8413-01A-11R-2314-13	hsa-mir-1260b	1.0	0.122604	N
TCGA-KO-8413-01A-11R-2314-13	hsa-mir-1261	0.0	0.0	N
TCGA-KO-8413-01A-11R-2314-13	hsa-mir-1262	19.0	2.329476	N
TCGA-KO-8413-01A-11R-2314-13	hsa-mir-1263	0.0	0.0	N
TCGA-KO-8413-01A-11R-2314-13	hsa-mir-1264	0.0	0.0	N
TCGA-KO-8413-01A-11R-2314-13	hsa-mir-1265	0.0	0.0	N
TCGA-KO-8413-01A-11R-2314-13	hsa-mir-1266	110.0	13.486443	N
TCGA-KO-8413-01A-11R-2314-13	hsa-mir-1267	0.0	0.0	N
TCGA-KO-8413-01A-11R-2314-13	hsa-mir-1268	0.0	0.0	N
TCGA-KO-8413-01A-11R-2314-13	hsa-mir-1269	5.0	0.61302	N
TCGA-KO-8413-01A-11R-2314-13	hsa-mir-127	1297.0	159.017422	N
TCGA-KO-8413-01A-11R-2314-13	hsa-mir-1270-1	2.0	0.245208	N
TCGA-KO-8413-01A-11R-2314-13	hsa-mir-1270-2	1.0	0.122604	N
TCGA-KO-8413-01A-11R-2314-13	hsa-mir-1271	5.0	0.61302	N
TCGA-KO-8413-01A-11R-2314-13	hsa-mir-1272	0.0	0.0	N
TCGA-KO-8413-01A-11R-2314-13	hsa-mir-1273	0.0	0.0	N
TCGA-KO-8413-01A-11R-2314-13	hsa-mir-1273c	0.0	0.0	N
TCGA-KO-8413-01A-11R-2314-13	hsa-mir-1273d	0.0	0.0	N
TCGA-KO-8413-01A-11R-2314-13	hsa-mir-1274a	0.0	0.0	N
TCGA-KO-8413-01A-11R-2314-13	hsa-mir-1274b	34.0	4.168537	N
TCGA-KO-8413-01A-11R-2314-13	hsa-mir-1275	1.0	0.122604	N
TCGA-KO-8413-01A-11R-2314-13	hsa-mir-1276	1.0	0.122604	N
TCGA-KO-8413-01A-11R-2314-13	hsa-mir-1277	2.0	0.245208	N
TCGA-KO-8413-01A-11R-2314-13	hsa-mir-1278	0.0	0.0	N
TCGA-KO-8413-01A-11R-2314-13	hsa-mir-1279	0.0	0.0	N
TCGA-KO-8413-01A-11R-2314-13	hsa-mir-128-1	414.0	50.758067	N
TCGA-KO-8413-01A-11R-2314-13	hsa-mir-128-2	282.0	34.574335	N
TCGA-KO-8413-01A-11R-2314-13	hsa-mir-1280	0.0	0.0	N
TCGA-KO-8413-01A-11R-2314-13	hsa-mir-1281	0.0	0.0	N
TCGA-KO-8413-01A-11R-2314-13	hsa-mir-1282	0.0	0.0	N
TCGA-KO-8413-01A-11R-2314-13	hsa-mir-1283-1	0.0	0.0	N
TCGA-KO-8413-01A-11R-2314-13	hsa-mir-1283-2	0.0	0.0	N
TCGA-KO-8413-01A-11R-2314-13	hsa-mir-1284	0.0	0.0	N
TCGA-KO-8413-01A-11R-2314-13	hsa-mir-1285-1	0.0	0.0	N
TCGA-KO-8413-01A-11R-2314-13	hsa-mir-1285-2	0.0	0.0	N
TCGA-KO-8413-01A-11R-2314-13	hsa-mir-1286	0.0	0.0	N
TCGA-KO-8413-01A-11R-2314-13	hsa-mir-1287	122.0	14.957691	N
TCGA-KO-8413-01A-11R-2314-13	hsa-mir-1288	0.0	0.0	N
TCGA-KO-8413-01A-11R-2314-13	hsa-mir-1289-1	0.0	0.0	N
TCGA-KO-8413-01A-11R-2314-13	hsa-mir-1289-2	0.0	0.0	N
TCGA-KO-8413-01A-11R-2314-13	hsa-mir-129-1	36.0	4.413745	N
TCGA-KO-8413-01A-11R-2314-13	hsa-mir-129-2	24.0	2.942497	N
TCGA-KO-8413-01A-11R-2314-13	hsa-mir-1290	0.0	0.0	N
TCGA-KO-8413-01A-11R-2314-13	hsa-mir-1291	3.0	0.367812	N
TCGA-KO-8413-01A-11R-2314-13	hsa-mir-1292	0.0	0.0	N
TCGA-KO-8413-01A-11R-2314-13	hsa-mir-1293	3.0	0.367812	N
TCGA-KO-8413-01A-11R-2314-13	hsa-mir-1294	2.0	0.245208	N
TCGA-KO-8413-01A-11R-2314-13	hsa-mir-1295	2.0	0.245208	N
TCGA-KO-8413-01A-11R-2314-13	hsa-mir-1296	15.0	1.83906	N
TCGA-KO-8413-01A-11R-2314-13	hsa-mir-1297	0.0	0.0	N
TCGA-KO-8413-01A-11R-2314-13	hsa-mir-1298	0.0	0.0	N
TCGA-KO-8413-01A-11R-2314-13	hsa-mir-1299	0.0	0.0	N
TCGA-KO-8413-01A-11R-2314-13	hsa-mir-1301	42.0	5.149369	N
TCGA-KO-8413-01A-11R-2314-13	hsa-mir-1302-1	0.0	0.0	N
TCGA-KO-8413-01A-11R-2314-13	hsa-mir-1302-10	0.0	0.0	N
TCGA-KO-8413-01A-11R-2314-13	hsa-mir-1302-11	0.0	0.0	N
TCGA-KO-8413-01A-11R-2314-13	hsa-mir-1302-2	0.0	0.0	N
TCGA-KO-8413-01A-11R-2314-13	hsa-mir-1302-3	0.0	0.0	N
TCGA-KO-8413-01A-11R-2314-13	hsa-mir-1302-4	0.0	0.0	N
TCGA-KO-8413-01A-11R-2314-13	hsa-mir-1302-5	0.0	0.0	N
TCGA-KO-8413-01A-11R-2314-13	hsa-mir-1302-6	0.0	0.0	N
TCGA-KO-8413-01A-11R-2314-13	hsa-mir-1302-7	0.0	0.0	N
TCGA-KO-8413-01A-11R-2314-13	hsa-mir-1302-8	0.0	0.0	N
TCGA-KO-8413-01A-11R-2314-13	hsa-mir-1302-9	0.0	0.0	N
TCGA-KO-8413-01A-11R-2314-13	hsa-mir-1303	0.0	0.0	N
TCGA-KO-8413-01A-11R-2314-13	hsa-mir-1304	18.0	2.206872	N
TCGA-KO-8413-01A-11R-2314-13	hsa-mir-1305	0.0	0.0	N
TCGA-KO-8413-01A-11R-2314-13	hsa-mir-1306	62.0	7.60145	N
TCGA-KO-8413-01A-11R-2314-13	hsa-mir-1307	9244.0	1133.351618	N
TCGA-KO-8413-01A-11R-2314-13	hsa-mir-130a	102.0	12.505611	N
TCGA-KO-8413-01A-11R-2314-13	hsa-mir-130b	53.0	6.498013	N
TCGA-KO-8413-01A-11R-2314-13	hsa-mir-132	372.0	45.608698	N
TCGA-KO-8413-01A-11R-2314-13	hsa-mir-1321	0.0	0.0	N
TCGA-KO-8413-01A-11R-2314-13	hsa-mir-1322	1.0	0.122604	N
TCGA-KO-8413-01A-11R-2314-13	hsa-mir-1323	0.0	0.0	N
TCGA-KO-8413-01A-11R-2314-13	hsa-mir-1324	0.0	0.0	N
TCGA-KO-8413-01A-11R-2314-13	hsa-mir-133a-1	8.0	0.980832	Y
TCGA-KO-8413-01A-11R-2314-13	hsa-mir-133a-2	0.0	0.0	N
TCGA-KO-8413-01A-11R-2314-13	hsa-mir-133b	1.0	0.122604	Y
TCGA-KO-8413-01A-11R-2314-13	hsa-mir-134	254.0	31.141423	N
TCGA-KO-8413-01A-11R-2314-13	hsa-mir-135a-1	107.0	13.118631	N
TCGA-KO-8413-01A-11R-2314-13	hsa-mir-135a-2	8.0	0.980832	N
TCGA-KO-8413-01A-11R-2314-13	hsa-mir-135b	12.0	1.471248	N
TCGA-KO-8413-01A-11R-2314-13	hsa-mir-136	51.0	6.252805	N
TCGA-KO-8413-01A-11R-2314-13	hsa-mir-137	0.0	0.0	N
TCGA-KO-8413-01A-11R-2314-13	hsa-mir-138-1	1.0	0.122604	N
TCGA-KO-8413-01A-11R-2314-13	hsa-mir-138-2	0.0	0.0	N
TCGA-KO-8413-01A-11R-2314-13	hsa-mir-139	1254.0	153.745449	N
TCGA-KO-8413-01A-11R-2314-13	hsa-mir-140	13040.0	1598.756501	N
TCGA-KO-8413-01A-11R-2314-13	hsa-mir-141	14918.0	1829.006862	N
TCGA-KO-8413-01A-11R-2314-13	hsa-mir-142	5063.0	620.744184	N
TCGA-KO-8413-01A-11R-2314-13	hsa-mir-143	281395.0	34500.159937	N
TCGA-KO-8413-01A-11R-2314-13	hsa-mir-144	2161.0	264.9473	N
TCGA-KO-8413-01A-11R-2314-13	hsa-mir-145	4602.0	564.223728	N
TCGA-KO-8413-01A-11R-2314-13	hsa-mir-1468	250.0	30.651007	N
TCGA-KO-8413-01A-11R-2314-13	hsa-mir-1469	0.0	0.0	N
TCGA-KO-8413-01A-11R-2314-13	hsa-mir-146a	145.0	17.777584	N
TCGA-KO-8413-01A-11R-2314-13	hsa-mir-146b	585.0	71.723355	N
TCGA-KO-8413-01A-11R-2314-13	hsa-mir-147	0.0	0.0	N
TCGA-KO-8413-01A-11R-2314-13	hsa-mir-1470	0.0	0.0	N
TCGA-KO-8413-01A-11R-2314-13	hsa-mir-1471	0.0	0.0	N
TCGA-KO-8413-01A-11R-2314-13	hsa-mir-147b	0.0	0.0	N
TCGA-KO-8413-01A-11R-2314-13	hsa-mir-148a	193579.0	23733.564777	N
TCGA-KO-8413-01A-11R-2314-13	hsa-mir-148b	999.0	122.481422	N
TCGA-KO-8413-01A-11R-2314-13	hsa-mir-149	27.0	3.310309	N
TCGA-KO-8413-01A-11R-2314-13	hsa-mir-150	1971.0	241.652536	N
TCGA-KO-8413-01A-11R-2314-13	hsa-mir-151	21829.0	2676.323287	N
TCGA-KO-8413-01A-11R-2314-13	hsa-mir-152	1230.0	150.802952	N
TCGA-KO-8413-01A-11R-2314-13	hsa-mir-153-1	1.0	0.122604	N
TCGA-KO-8413-01A-11R-2314-13	hsa-mir-153-2	70.0	8.582282	N
TCGA-KO-8413-01A-11R-2314-13	hsa-mir-1537	0.0	0.0	N
TCGA-KO-8413-01A-11R-2314-13	hsa-mir-1538	1.0	0.122604	N
TCGA-KO-8413-01A-11R-2314-13	hsa-mir-1539	0.0	0.0	N
TCGA-KO-8413-01A-11R-2314-13	hsa-mir-154	6.0	0.735624	N
TCGA-KO-8413-01A-11R-2314-13	hsa-mir-155	429.0	52.597127	N
TCGA-KO-8413-01A-11R-2314-13	hsa-mir-15a	618.0	75.769288	N
TCGA-KO-8413-01A-11R-2314-13	hsa-mir-15b	1081.0	132.534952	N
TCGA-KO-8413-01A-11R-2314-13	hsa-mir-16-1	1815.0	222.526307	N
TCGA-KO-8413-01A-11R-2314-13	hsa-mir-16-2	15.0	1.83906	N
TCGA-KO-8413-01A-11R-2314-13	hsa-mir-17	2114.0	259.184911	Y
TCGA-KO-8413-01A-11R-2314-13	hsa-mir-181a-1	4988.0	611.548882	N
TCGA-KO-8413-01A-11R-2314-13	hsa-mir-181a-2	2851.0	349.544079	N
TCGA-KO-8413-01A-11R-2314-13	hsa-mir-181b-1	745.0	91.339999	N
TCGA-KO-8413-01A-11R-2314-13	hsa-mir-181b-2	9.0	1.103436	N
TCGA-KO-8413-01A-11R-2314-13	hsa-mir-181c	200.0	24.520805	N
TCGA-KO-8413-01A-11R-2314-13	hsa-mir-181d	26.0	3.187705	N
TCGA-KO-8413-01A-11R-2314-13	hsa-mir-182	266855.0	32717.497397	N
TCGA-KO-8413-01A-11R-2314-13	hsa-mir-1825	0.0	0.0	N
TCGA-KO-8413-01A-11R-2314-13	hsa-mir-1827	0.0	0.0	N
TCGA-KO-8413-01A-11R-2314-13	hsa-mir-183	66056.0	8098.731551	N
TCGA-KO-8413-01A-11R-2314-13	hsa-mir-184	17.0	2.084268	N
TCGA-KO-8413-01A-11R-2314-13	hsa-mir-185	1102.0	135.109637	N
TCGA-KO-8413-01A-11R-2314-13	hsa-mir-186	884.0	108.381959	N
TCGA-KO-8413-01A-11R-2314-13	hsa-mir-187	1381.0	169.31616	N
TCGA-KO-8413-01A-11R-2314-13	hsa-mir-188	77.0	9.44051	N
TCGA-KO-8413-01A-11R-2314-13	hsa-mir-18a	18.0	2.206872	N
TCGA-KO-8413-01A-11R-2314-13	hsa-mir-18b	2.0	0.245208	N
TCGA-KO-8413-01A-11R-2314-13	hsa-mir-190	32.0	3.923329	N
TCGA-KO-8413-01A-11R-2314-13	hsa-mir-1908	1.0	0.122604	N
TCGA-KO-8413-01A-11R-2314-13	hsa-mir-1909	0.0	0.0	N
TCGA-KO-8413-01A-11R-2314-13	hsa-mir-190b	1.0	0.122604	N
TCGA-KO-8413-01A-11R-2314-13	hsa-mir-191	4826.0	591.68703	N
TCGA-KO-8413-01A-11R-2314-13	hsa-mir-1910	1.0	0.122604	N
TCGA-KO-8413-01A-11R-2314-13	hsa-mir-1911	0.0	0.0	N
TCGA-KO-8413-01A-11R-2314-13	hsa-mir-1912	0.0	0.0	N
TCGA-KO-8413-01A-11R-2314-13	hsa-mir-1913	0.0	0.0	N
TCGA-KO-8413-01A-11R-2314-13	hsa-mir-1914	0.0	0.0	N
TCGA-KO-8413-01A-11R-2314-13	hsa-mir-1915	0.0	0.0	N
TCGA-KO-8413-01A-11R-2314-13	hsa-mir-192	2491.0	305.406629	Y
TCGA-KO-8413-01A-11R-2314-13	hsa-mir-193a	1362.0	166.986684	N
TCGA-KO-8413-01A-11R-2314-13	hsa-mir-193b	60.0	7.356242	N
TCGA-KO-8413-01A-11R-2314-13	hsa-mir-194-1	466.0	57.133476	N
TCGA-KO-8413-01A-11R-2314-13	hsa-mir-194-2	481.0	58.972537	N
TCGA-KO-8413-01A-11R-2314-13	hsa-mir-195	95.0	11.647382	N
TCGA-KO-8413-01A-11R-2314-13	hsa-mir-196a-1	7242.0	887.898357	N
TCGA-KO-8413-01A-11R-2314-13	hsa-mir-196a-2	561.0	68.780859	N
TCGA-KO-8413-01A-11R-2314-13	hsa-mir-196b	3895.0	477.542682	N
TCGA-KO-8413-01A-11R-2314-13	hsa-mir-197	1046.0	128.243811	N
TCGA-KO-8413-01A-11R-2314-13	hsa-mir-1972-1	0.0	0.0	N
TCGA-KO-8413-01A-11R-2314-13	hsa-mir-1972-2	0.0	0.0	N
TCGA-KO-8413-01A-11R-2314-13	hsa-mir-1973	0.0	0.0	N
TCGA-KO-8413-01A-11R-2314-13	hsa-mir-1976	104.0	12.750819	N
TCGA-KO-8413-01A-11R-2314-13	hsa-mir-198	0.0	0.0	N
TCGA-KO-8413-01A-11R-2314-13	hsa-mir-199a-1	1300.0	159.385234	Y
TCGA-KO-8413-01A-11R-2314-13	hsa-mir-199a-2	2155.0	264.211676	Y
TCGA-KO-8413-01A-11R-2314-13	hsa-mir-199b	2706.0	331.766495	Y
TCGA-KO-8413-01A-11R-2314-13	hsa-mir-19a	48.0	5.884993	N
TCGA-KO-8413-01A-11R-2314-13	hsa-mir-19b-1	26.0	3.187705	N
TCGA-KO-8413-01A-11R-2314-13	hsa-mir-19b-2	153.0	18.758416	N
TCGA-KO-8413-01A-11R-2314-13	hsa-mir-200a	5250.0	643.671137	N
TCGA-KO-8413-01A-11R-2314-13	hsa-mir-200b	4570.0	560.300399	N
TCGA-KO-8413-01A-11R-2314-13	hsa-mir-200c	30989.0	3799.376166	N
TCGA-KO-8413-01A-11R-2314-13	hsa-mir-202	8.0	0.980832	N
TCGA-KO-8413-01A-11R-2314-13	hsa-mir-203	18492.0	2267.193651	N
TCGA-KO-8413-01A-11R-2314-13	hsa-mir-204	63.0	7.724054	N
TCGA-KO-8413-01A-11R-2314-13	hsa-mir-205	2.0	0.245208	N
TCGA-KO-8413-01A-11R-2314-13	hsa-mir-2052	0.0	0.0	N
TCGA-KO-8413-01A-11R-2314-13	hsa-mir-2053	0.0	0.0	N
TCGA-KO-8413-01A-11R-2314-13	hsa-mir-2054	0.0	0.0	N
TCGA-KO-8413-01A-11R-2314-13	hsa-mir-206	17.0	2.084268	N
TCGA-KO-8413-01A-11R-2314-13	hsa-mir-208a	0.0	0.0	N
TCGA-KO-8413-01A-11R-2314-13	hsa-mir-208b	0.0	0.0	N
TCGA-KO-8413-01A-11R-2314-13	hsa-mir-20a	643.0	78.834389	N
TCGA-KO-8413-01A-11R-2314-13	hsa-mir-20b	107.0	13.118631	N
TCGA-KO-8413-01A-11R-2314-13	hsa-mir-21	390457.0	47871.600236	N
TCGA-KO-8413-01A-11R-2314-13	hsa-mir-210	1240.0	152.028992	N
TCGA-KO-8413-01A-11R-2314-13	hsa-mir-211	1.0	0.122604	N
TCGA-KO-8413-01A-11R-2314-13	hsa-mir-2110	3.0	0.367812	N
TCGA-KO-8413-01A-11R-2314-13	hsa-mir-2113	0.0	0.0	N
TCGA-KO-8413-01A-11R-2314-13	hsa-mir-2114	5.0	0.61302	N
TCGA-KO-8413-01A-11R-2314-13	hsa-mir-2115	1.0	0.122604	N
TCGA-KO-8413-01A-11R-2314-13	hsa-mir-2116	1.0	0.122604	N
TCGA-KO-8413-01A-11R-2314-13	hsa-mir-2117	0.0	0.0	N
TCGA-KO-8413-01A-11R-2314-13	hsa-mir-212	17.0	2.084268	N
TCGA-KO-8413-01A-11R-2314-13	hsa-mir-214	10.0	1.22604	N
TCGA-KO-8413-01A-11R-2314-13	hsa-mir-215	25.0	3.065101	Y
TCGA-KO-8413-01A-11R-2314-13	hsa-mir-216a	0.0	0.0	N
TCGA-KO-8413-01A-11R-2314-13	hsa-mir-216b	0.0	0.0	N
TCGA-KO-8413-01A-11R-2314-13	hsa-mir-217	36.0	4.413745	N
TCGA-KO-8413-01A-11R-2314-13	hsa-mir-218-1	33.0	4.045933	N
TCGA-KO-8413-01A-11R-2314-13	hsa-mir-218-2	1251.0	153.377637	N
TCGA-KO-8413-01A-11R-2314-13	hsa-mir-219-1	7.0	0.858228	N
TCGA-KO-8413-01A-11R-2314-13	hsa-mir-219-2	0.0	0.0	N
TCGA-KO-8413-01A-11R-2314-13	hsa-mir-22	1132677.0	138870.760521	N
TCGA-KO-8413-01A-11R-2314-13	hsa-mir-221	10033.0	1230.086194	N
TCGA-KO-8413-01A-11R-2314-13	hsa-mir-222	2622.0	321.467757	N
TCGA-KO-8413-01A-11R-2314-13	hsa-mir-223	362.0	44.382657	N
TCGA-KO-8413-01A-11R-2314-13	hsa-mir-224	42.0	5.149369	N
TCGA-KO-8413-01A-11R-2314-13	hsa-mir-2276	5.0	0.61302	N
TCGA-KO-8413-01A-11R-2314-13	hsa-mir-2277	2.0	0.245208	N
TCGA-KO-8413-01A-11R-2314-13	hsa-mir-2278	1.0	0.122604	N
TCGA-KO-8413-01A-11R-2314-13	hsa-mir-2355	557.0	68.290443	N
TCGA-KO-8413-01A-11R-2314-13	hsa-mir-23a	9832.0	1205.442785	Y
TCGA-KO-8413-01A-11R-2314-13	hsa-mir-23b	5092.0	624.299701	Y
TCGA-KO-8413-01A-11R-2314-13	hsa-mir-23c	0.0	0.0	N
TCGA-KO-8413-01A-11R-2314-13	hsa-mir-24-1	77.0	9.44051	N
TCGA-KO-8413-01A-11R-2314-13	hsa-mir-24-2	3901.0	478.278306	N
TCGA-KO-8413-01A-11R-2314-13	hsa-mir-25	30371.0	3723.606878	N
TCGA-KO-8413-01A-11R-2314-13	hsa-mir-26a-1	20.0	2.452081	N
TCGA-KO-8413-01A-11R-2314-13	hsa-mir-26a-2	13390.0	1641.66791	N
TCGA-KO-8413-01A-11R-2314-13	hsa-mir-26b	1713.0	210.020697	N
TCGA-KO-8413-01A-11R-2314-13	hsa-mir-27a	2863.0	351.015327	Y
TCGA-KO-8413-01A-11R-2314-13	hsa-mir-27b	5934.0	727.532291	Y
TCGA-KO-8413-01A-11R-2314-13	hsa-mir-28	14965.0	1834.769251	N
TCGA-KO-8413-01A-11R-2314-13	hsa-mir-2861	0.0	0.0	N
TCGA-KO-8413-01A-11R-2314-13	hsa-mir-2909	0.0	0.0	N
TCGA-KO-8413-01A-11R-2314-13	hsa-mir-296	27.0	3.310309	N
TCGA-KO-8413-01A-11R-2314-13	hsa-mir-297	0.0	0.0	N
TCGA-KO-8413-01A-11R-2314-13	hsa-mir-298	0.0	0.0	N
TCGA-KO-8413-01A-11R-2314-13	hsa-mir-299	3.0	0.367812	N
TCGA-KO-8413-01A-11R-2314-13	hsa-mir-29a	101474.0	12441.120949	N
TCGA-KO-8413-01A-11R-2314-13	hsa-mir-29b-1	3598.0	441.129286	Y
TCGA-KO-8413-01A-11R-2314-13	hsa-mir-29b-2	3619.0	443.703971	Y
TCGA-KO-8413-01A-11R-2314-13	hsa-mir-29c	13339.0	1635.415105	Y
TCGA-KO-8413-01A-11R-2314-13	hsa-mir-300	0.0	0.0	N
TCGA-KO-8413-01A-11R-2314-13	hsa-mir-301a	23.0	2.819893	N
TCGA-KO-8413-01A-11R-2314-13	hsa-mir-301b	1.0	0.122604	N
TCGA-KO-8413-01A-11R-2314-13	hsa-mir-302a	0.0	0.0	N
TCGA-KO-8413-01A-11R-2314-13	hsa-mir-302b	0.0	0.0	N
TCGA-KO-8413-01A-11R-2314-13	hsa-mir-302c	0.0	0.0	N
TCGA-KO-8413-01A-11R-2314-13	hsa-mir-302d	0.0	0.0	N
TCGA-KO-8413-01A-11R-2314-13	hsa-mir-302e	0.0	0.0	N
TCGA-KO-8413-01A-11R-2314-13	hsa-mir-302f	0.0	0.0	N
TCGA-KO-8413-01A-11R-2314-13	hsa-mir-3065	21.0	2.574685	N
TCGA-KO-8413-01A-11R-2314-13	hsa-mir-3074	20.0	2.452081	N
TCGA-KO-8413-01A-11R-2314-13	hsa-mir-30a	1029347.0	126202.0865	Y
TCGA-KO-8413-01A-11R-2314-13	hsa-mir-30b	8606.0	1055.130249	Y
TCGA-KO-8413-01A-11R-2314-13	hsa-mir-30c-1	43.0	5.271973	N
TCGA-KO-8413-01A-11R-2314-13	hsa-mir-30c-2	10292.0	1261.840637	Y
TCGA-KO-8413-01A-11R-2314-13	hsa-mir-30d	213760.0	26207.836629	N
TCGA-KO-8413-01A-11R-2314-13	hsa-mir-30e	297814.0	36513.195442	Y
TCGA-KO-8413-01A-11R-2314-13	hsa-mir-31	73.0	8.950094	N
TCGA-KO-8413-01A-11R-2314-13	hsa-mir-3115	0.0	0.0	N
TCGA-KO-8413-01A-11R-2314-13	hsa-mir-3116-1	0.0	0.0	N
TCGA-KO-8413-01A-11R-2314-13	hsa-mir-3116-2	1.0	0.122604	N
TCGA-KO-8413-01A-11R-2314-13	hsa-mir-3117	3.0	0.367812	N
TCGA-KO-8413-01A-11R-2314-13	hsa-mir-3118-1	0.0	0.0	N
TCGA-KO-8413-01A-11R-2314-13	hsa-mir-3118-2	0.0	0.0	N
TCGA-KO-8413-01A-11R-2314-13	hsa-mir-3118-3	0.0	0.0	N
TCGA-KO-8413-01A-11R-2314-13	hsa-mir-3118-4	0.0	0.0	N
TCGA-KO-8413-01A-11R-2314-13	hsa-mir-3118-5	0.0	0.0	N
TCGA-KO-8413-01A-11R-2314-13	hsa-mir-3118-6	0.0	0.0	N
TCGA-KO-8413-01A-11R-2314-13	hsa-mir-3119-1	0.0	0.0	N
TCGA-KO-8413-01A-11R-2314-13	hsa-mir-3119-2	0.0	0.0	N
TCGA-KO-8413-01A-11R-2314-13	hsa-mir-3120	0.0	0.0	N
TCGA-KO-8413-01A-11R-2314-13	hsa-mir-3121	0.0	0.0	N
TCGA-KO-8413-01A-11R-2314-13	hsa-mir-3122	0.0	0.0	N
TCGA-KO-8413-01A-11R-2314-13	hsa-mir-3123	0.0	0.0	N
TCGA-KO-8413-01A-11R-2314-13	hsa-mir-3124	0.0	0.0	N
TCGA-KO-8413-01A-11R-2314-13	hsa-mir-3125	0.0	0.0	N
TCGA-KO-8413-01A-11R-2314-13	hsa-mir-3126	0.0	0.0	N
TCGA-KO-8413-01A-11R-2314-13	hsa-mir-3127	25.0	3.065101	N
TCGA-KO-8413-01A-11R-2314-13	hsa-mir-3128	0.0	0.0	N
TCGA-KO-8413-01A-11R-2314-13	hsa-mir-3129	0.0	0.0	N
TCGA-KO-8413-01A-11R-2314-13	hsa-mir-3130-1	58.0	7.111034	N
TCGA-KO-8413-01A-11R-2314-13	hsa-mir-3130-2	1.0	0.122604	N
TCGA-KO-8413-01A-11R-2314-13	hsa-mir-3131	0.0	0.0	N
TCGA-KO-8413-01A-11R-2314-13	hsa-mir-3132	0.0	0.0	N
TCGA-KO-8413-01A-11R-2314-13	hsa-mir-3133	0.0	0.0	N
TCGA-KO-8413-01A-11R-2314-13	hsa-mir-3134	0.0	0.0	N
TCGA-KO-8413-01A-11R-2314-13	hsa-mir-3135	1.0	0.122604	N
TCGA-KO-8413-01A-11R-2314-13	hsa-mir-3136	2.0	0.245208	N
TCGA-KO-8413-01A-11R-2314-13	hsa-mir-3137	0.0	0.0	N
TCGA-KO-8413-01A-11R-2314-13	hsa-mir-3138	0.0	0.0	N
TCGA-KO-8413-01A-11R-2314-13	hsa-mir-3139	0.0	0.0	N
TCGA-KO-8413-01A-11R-2314-13	hsa-mir-3140	1.0	0.122604	N
TCGA-KO-8413-01A-11R-2314-13	hsa-mir-3141	0.0	0.0	N
TCGA-KO-8413-01A-11R-2314-13	hsa-mir-3142	0.0	0.0	N
TCGA-KO-8413-01A-11R-2314-13	hsa-mir-3143	0.0	0.0	N
TCGA-KO-8413-01A-11R-2314-13	hsa-mir-3144	17.0	2.084268	N
TCGA-KO-8413-01A-11R-2314-13	hsa-mir-3145	0.0	0.0	N
TCGA-KO-8413-01A-11R-2314-13	hsa-mir-3146	0.0	0.0	N
TCGA-KO-8413-01A-11R-2314-13	hsa-mir-3147	0.0	0.0	N
TCGA-KO-8413-01A-11R-2314-13	hsa-mir-3148	0.0	0.0	N
TCGA-KO-8413-01A-11R-2314-13	hsa-mir-3149	0.0	0.0	N
TCGA-KO-8413-01A-11R-2314-13	hsa-mir-3150	3.0	0.367812	N
TCGA-KO-8413-01A-11R-2314-13	hsa-mir-3150b	44.0	5.394577	N
TCGA-KO-8413-01A-11R-2314-13	hsa-mir-3151	6.0	0.735624	N
TCGA-KO-8413-01A-11R-2314-13	hsa-mir-3152	11.0	1.348644	N
TCGA-KO-8413-01A-11R-2314-13	hsa-mir-3153	0.0	0.0	N
TCGA-KO-8413-01A-11R-2314-13	hsa-mir-3154	0.0	0.0	N
TCGA-KO-8413-01A-11R-2314-13	hsa-mir-3155	1.0	0.122604	N
TCGA-KO-8413-01A-11R-2314-13	hsa-mir-3156-1	0.0	0.0	N
TCGA-KO-8413-01A-11R-2314-13	hsa-mir-3156-2	0.0	0.0	N
TCGA-KO-8413-01A-11R-2314-13	hsa-mir-3156-3	0.0	0.0	N
TCGA-KO-8413-01A-11R-2314-13	hsa-mir-3157	2.0	0.245208	N
TCGA-KO-8413-01A-11R-2314-13	hsa-mir-3158-1	0.0	0.0	N
TCGA-KO-8413-01A-11R-2314-13	hsa-mir-3158-2	0.0	0.0	N
TCGA-KO-8413-01A-11R-2314-13	hsa-mir-3159	0.0	0.0	N
TCGA-KO-8413-01A-11R-2314-13	hsa-mir-3160-1	1.0	0.122604	N
TCGA-KO-8413-01A-11R-2314-13	hsa-mir-3160-2	0.0	0.0	N
TCGA-KO-8413-01A-11R-2314-13	hsa-mir-3161	0.0	0.0	N
TCGA-KO-8413-01A-11R-2314-13	hsa-mir-3162	0.0	0.0	N
TCGA-KO-8413-01A-11R-2314-13	hsa-mir-3163	0.0	0.0	N
TCGA-KO-8413-01A-11R-2314-13	hsa-mir-3164	0.0	0.0	N
TCGA-KO-8413-01A-11R-2314-13	hsa-mir-3165	0.0	0.0	N
TCGA-KO-8413-01A-11R-2314-13	hsa-mir-3166	2.0	0.245208	N
TCGA-KO-8413-01A-11R-2314-13	hsa-mir-3167	0.0	0.0	N
TCGA-KO-8413-01A-11R-2314-13	hsa-mir-3168	0.0	0.0	N
TCGA-KO-8413-01A-11R-2314-13	hsa-mir-3169	0.0	0.0	N
TCGA-KO-8413-01A-11R-2314-13	hsa-mir-3170	13.0	1.593852	N
TCGA-KO-8413-01A-11R-2314-13	hsa-mir-3171	0.0	0.0	N
TCGA-KO-8413-01A-11R-2314-13	hsa-mir-3173	4.0	0.490416	N
TCGA-KO-8413-01A-11R-2314-13	hsa-mir-3174	1.0	0.122604	N
TCGA-KO-8413-01A-11R-2314-13	hsa-mir-3175	1.0	0.122604	N
TCGA-KO-8413-01A-11R-2314-13	hsa-mir-3176	0.0	0.0	N
TCGA-KO-8413-01A-11R-2314-13	hsa-mir-3177	0.0	0.0	N
TCGA-KO-8413-01A-11R-2314-13	hsa-mir-3178	0.0	0.0	N
TCGA-KO-8413-01A-11R-2314-13	hsa-mir-3179-1	0.0	0.0	N
TCGA-KO-8413-01A-11R-2314-13	hsa-mir-3179-2	1.0	0.122604	N
TCGA-KO-8413-01A-11R-2314-13	hsa-mir-3179-3	0.0	0.0	N
TCGA-KO-8413-01A-11R-2314-13	hsa-mir-3180-1	0.0	0.0	N
TCGA-KO-8413-01A-11R-2314-13	hsa-mir-3180-2	0.0	0.0	N
TCGA-KO-8413-01A-11R-2314-13	hsa-mir-3180-3	0.0	0.0	N
TCGA-KO-8413-01A-11R-2314-13	hsa-mir-3180-4	1.0	0.122604	N
TCGA-KO-8413-01A-11R-2314-13	hsa-mir-3180-5	0.0	0.0	N
TCGA-KO-8413-01A-11R-2314-13	hsa-mir-3181	0.0	0.0	N
TCGA-KO-8413-01A-11R-2314-13	hsa-mir-3182	0.0	0.0	N
TCGA-KO-8413-01A-11R-2314-13	hsa-mir-3183	1.0	0.122604	N
TCGA-KO-8413-01A-11R-2314-13	hsa-mir-3184	0.0	0.0	N
TCGA-KO-8413-01A-11R-2314-13	hsa-mir-3185	0.0	0.0	N
TCGA-KO-8413-01A-11R-2314-13	hsa-mir-3186	0.0	0.0	N
TCGA-KO-8413-01A-11R-2314-13	hsa-mir-3187	0.0	0.0	N
TCGA-KO-8413-01A-11R-2314-13	hsa-mir-3188	0.0	0.0	N
TCGA-KO-8413-01A-11R-2314-13	hsa-mir-3189	3.0	0.367812	N
TCGA-KO-8413-01A-11R-2314-13	hsa-mir-3190	3.0	0.367812	N
TCGA-KO-8413-01A-11R-2314-13	hsa-mir-3191	8.0	0.980832	N
TCGA-KO-8413-01A-11R-2314-13	hsa-mir-3192	0.0	0.0	N
TCGA-KO-8413-01A-11R-2314-13	hsa-mir-3193	0.0	0.0	N
TCGA-KO-8413-01A-11R-2314-13	hsa-mir-3194	0.0	0.0	N
TCGA-KO-8413-01A-11R-2314-13	hsa-mir-3195	0.0	0.0	N
TCGA-KO-8413-01A-11R-2314-13	hsa-mir-3196	0.0	0.0	N
TCGA-KO-8413-01A-11R-2314-13	hsa-mir-3197	0.0	0.0	N
TCGA-KO-8413-01A-11R-2314-13	hsa-mir-3198	0.0	0.0	N
TCGA-KO-8413-01A-11R-2314-13	hsa-mir-3199-1	4.0	0.490416	N
TCGA-KO-8413-01A-11R-2314-13	hsa-mir-3199-2	4.0	0.490416	N
TCGA-KO-8413-01A-11R-2314-13	hsa-mir-32	128.0	15.693315	N
TCGA-KO-8413-01A-11R-2314-13	hsa-mir-3200	11.0	1.348644	N
TCGA-KO-8413-01A-11R-2314-13	hsa-mir-3201	0.0	0.0	N
TCGA-KO-8413-01A-11R-2314-13	hsa-mir-3202-1	0.0	0.0	N
TCGA-KO-8413-01A-11R-2314-13	hsa-mir-3202-2	0.0	0.0	N
TCGA-KO-8413-01A-11R-2314-13	hsa-mir-320a	1329.0	162.940751	Y
TCGA-KO-8413-01A-11R-2314-13	hsa-mir-320b-1	0.0	0.0	N
TCGA-KO-8413-01A-11R-2314-13	hsa-mir-320b-2	7.0	0.858228	Y
TCGA-KO-8413-01A-11R-2314-13	hsa-mir-320c-1	2.0	0.245208	N
TCGA-KO-8413-01A-11R-2314-13	hsa-mir-320c-2	0.0	0.0	N
TCGA-KO-8413-01A-11R-2314-13	hsa-mir-320d-1	0.0	0.0	N
TCGA-KO-8413-01A-11R-2314-13	hsa-mir-320d-2	0.0	0.0	N
TCGA-KO-8413-01A-11R-2314-13	hsa-mir-320e	1.0	0.122604	N
TCGA-KO-8413-01A-11R-2314-13	hsa-mir-323	3.0	0.367812	N
TCGA-KO-8413-01A-11R-2314-13	hsa-mir-323b	11.0	1.348644	N
TCGA-KO-8413-01A-11R-2314-13	hsa-mir-324	174.0	21.333101	N
TCGA-KO-8413-01A-11R-2314-13	hsa-mir-325	0.0	0.0	N
TCGA-KO-8413-01A-11R-2314-13	hsa-mir-326	19.0	2.329476	N
TCGA-KO-8413-01A-11R-2314-13	hsa-mir-328	593.0	72.704188	N
TCGA-KO-8413-01A-11R-2314-13	hsa-mir-329-1	1.0	0.122604	N
TCGA-KO-8413-01A-11R-2314-13	hsa-mir-329-2	1.0	0.122604	N
TCGA-KO-8413-01A-11R-2314-13	hsa-mir-330	94.0	11.524778	N
TCGA-KO-8413-01A-11R-2314-13	hsa-mir-331	168.0	20.597476	N
TCGA-KO-8413-01A-11R-2314-13	hsa-mir-335	79.0	9.685718	N
TCGA-KO-8413-01A-11R-2314-13	hsa-mir-337	18.0	2.206872	N
TCGA-KO-8413-01A-11R-2314-13	hsa-mir-338	1427.0	174.955945	N
TCGA-KO-8413-01A-11R-2314-13	hsa-mir-339	134.0	16.42894	N
TCGA-KO-8413-01A-11R-2314-13	hsa-mir-33a	82.0	10.05353	N
TCGA-KO-8413-01A-11R-2314-13	hsa-mir-33b	6.0	0.735624	N
TCGA-KO-8413-01A-11R-2314-13	hsa-mir-340	94.0	11.524778	N
TCGA-KO-8413-01A-11R-2314-13	hsa-mir-342	310.0	38.007248	N
TCGA-KO-8413-01A-11R-2314-13	hsa-mir-345	82.0	10.05353	N
TCGA-KO-8413-01A-11R-2314-13	hsa-mir-346	0.0	0.0	N
TCGA-KO-8413-01A-11R-2314-13	hsa-mir-34a	185.0	22.681745	N
TCGA-KO-8413-01A-11R-2314-13	hsa-mir-34b	0.0	0.0	N
TCGA-KO-8413-01A-11R-2314-13	hsa-mir-34c	2.0	0.245208	N
TCGA-KO-8413-01A-11R-2314-13	hsa-mir-3605	6.0	0.735624	N
TCGA-KO-8413-01A-11R-2314-13	hsa-mir-3606	0.0	0.0	N
TCGA-KO-8413-01A-11R-2314-13	hsa-mir-3607	139.0	17.04196	N
TCGA-KO-8413-01A-11R-2314-13	hsa-mir-3609	1.0	0.122604	N
TCGA-KO-8413-01A-11R-2314-13	hsa-mir-361	3119.0	382.401958	N
TCGA-KO-8413-01A-11R-2314-13	hsa-mir-3610	0.0	0.0	N
TCGA-KO-8413-01A-11R-2314-13	hsa-mir-3611	0.0	0.0	N
TCGA-KO-8413-01A-11R-2314-13	hsa-mir-3612	0.0	0.0	N
TCGA-KO-8413-01A-11R-2314-13	hsa-mir-3613	46.0	5.639785	N
TCGA-KO-8413-01A-11R-2314-13	hsa-mir-3614	5.0	0.61302	N
TCGA-KO-8413-01A-11R-2314-13	hsa-mir-3615	7.0	0.858228	N
TCGA-KO-8413-01A-11R-2314-13	hsa-mir-3616	0.0	0.0	N
TCGA-KO-8413-01A-11R-2314-13	hsa-mir-3617	0.0	0.0	N
TCGA-KO-8413-01A-11R-2314-13	hsa-mir-3618	0.0	0.0	N
TCGA-KO-8413-01A-11R-2314-13	hsa-mir-3619	3.0	0.367812	N
TCGA-KO-8413-01A-11R-2314-13	hsa-mir-362	386.0	47.325154	N
TCGA-KO-8413-01A-11R-2314-13	hsa-mir-3620	0.0	0.0	N
TCGA-KO-8413-01A-11R-2314-13	hsa-mir-3621	0.0	0.0	N
TCGA-KO-8413-01A-11R-2314-13	hsa-mir-3622a	1.0	0.122604	N
TCGA-KO-8413-01A-11R-2314-13	hsa-mir-3622b	0.0	0.0	N
TCGA-KO-8413-01A-11R-2314-13	hsa-mir-363	38.0	4.658953	N
TCGA-KO-8413-01A-11R-2314-13	hsa-mir-3646	0.0	0.0	N
TCGA-KO-8413-01A-11R-2314-13	hsa-mir-3647	6.0	0.735624	N
TCGA-KO-8413-01A-11R-2314-13	hsa-mir-3648	2.0	0.245208	N
TCGA-KO-8413-01A-11R-2314-13	hsa-mir-3649	0.0	0.0	N
TCGA-KO-8413-01A-11R-2314-13	hsa-mir-365-1	40.0	4.904161	N
TCGA-KO-8413-01A-11R-2314-13	hsa-mir-365-2	34.0	4.168537	N
TCGA-KO-8413-01A-11R-2314-13	hsa-mir-3650	0.0	0.0	N
TCGA-KO-8413-01A-11R-2314-13	hsa-mir-3651	1.0	0.122604	N
TCGA-KO-8413-01A-11R-2314-13	hsa-mir-3652	3.0	0.367812	N
TCGA-KO-8413-01A-11R-2314-13	hsa-mir-3653	39.0	4.781557	N
TCGA-KO-8413-01A-11R-2314-13	hsa-mir-3654	1.0	0.122604	N
TCGA-KO-8413-01A-11R-2314-13	hsa-mir-3655	1.0	0.122604	N
TCGA-KO-8413-01A-11R-2314-13	hsa-mir-3656	0.0	0.0	N
TCGA-KO-8413-01A-11R-2314-13	hsa-mir-3657	0.0	0.0	N
TCGA-KO-8413-01A-11R-2314-13	hsa-mir-3658	0.0	0.0	N
TCGA-KO-8413-01A-11R-2314-13	hsa-mir-3659	0.0	0.0	N
TCGA-KO-8413-01A-11R-2314-13	hsa-mir-3660	0.0	0.0	N
TCGA-KO-8413-01A-11R-2314-13	hsa-mir-3661	0.0	0.0	N
TCGA-KO-8413-01A-11R-2314-13	hsa-mir-3662	0.0	0.0	N
TCGA-KO-8413-01A-11R-2314-13	hsa-mir-3663	0.0	0.0	N
TCGA-KO-8413-01A-11R-2314-13	hsa-mir-3664	12.0	1.471248	N
TCGA-KO-8413-01A-11R-2314-13	hsa-mir-3665	0.0	0.0	N
TCGA-KO-8413-01A-11R-2314-13	hsa-mir-3666	0.0	0.0	N
TCGA-KO-8413-01A-11R-2314-13	hsa-mir-3667	2.0	0.245208	N
TCGA-KO-8413-01A-11R-2314-13	hsa-mir-3668	0.0	0.0	N
TCGA-KO-8413-01A-11R-2314-13	hsa-mir-3669	0.0	0.0	N
TCGA-KO-8413-01A-11R-2314-13	hsa-mir-367	0.0	0.0	N
TCGA-KO-8413-01A-11R-2314-13	hsa-mir-3670	0.0	0.0	N
TCGA-KO-8413-01A-11R-2314-13	hsa-mir-3671	0.0	0.0	N
TCGA-KO-8413-01A-11R-2314-13	hsa-mir-3672	0.0	0.0	N
TCGA-KO-8413-01A-11R-2314-13	hsa-mir-3673	0.0	0.0	N
TCGA-KO-8413-01A-11R-2314-13	hsa-mir-3674	0.0	0.0	N
TCGA-KO-8413-01A-11R-2314-13	hsa-mir-3675	0.0	0.0	N
TCGA-KO-8413-01A-11R-2314-13	hsa-mir-3676	75.0	9.195302	N
TCGA-KO-8413-01A-11R-2314-13	hsa-mir-3677	34.0	4.168537	N
TCGA-KO-8413-01A-11R-2314-13	hsa-mir-3678	0.0	0.0	N
TCGA-KO-8413-01A-11R-2314-13	hsa-mir-3679	0.0	0.0	N
TCGA-KO-8413-01A-11R-2314-13	hsa-mir-3680	6.0	0.735624	N
TCGA-KO-8413-01A-11R-2314-13	hsa-mir-3681	0.0	0.0	N
TCGA-KO-8413-01A-11R-2314-13	hsa-mir-3682	1.0	0.122604	N
TCGA-KO-8413-01A-11R-2314-13	hsa-mir-3683	0.0	0.0	N
TCGA-KO-8413-01A-11R-2314-13	hsa-mir-3684	1.0	0.122604	N
TCGA-KO-8413-01A-11R-2314-13	hsa-mir-3685	0.0	0.0	N
TCGA-KO-8413-01A-11R-2314-13	hsa-mir-3686	0.0	0.0	N
TCGA-KO-8413-01A-11R-2314-13	hsa-mir-3687	3.0	0.367812	N
TCGA-KO-8413-01A-11R-2314-13	hsa-mir-3688	1.0	0.122604	N
TCGA-KO-8413-01A-11R-2314-13	hsa-mir-3689a	0.0	0.0	N
TCGA-KO-8413-01A-11R-2314-13	hsa-mir-3689b	0.0	0.0	N
TCGA-KO-8413-01A-11R-2314-13	hsa-mir-369	6.0	0.735624	N
TCGA-KO-8413-01A-11R-2314-13	hsa-mir-3690	6.0	0.735624	N
TCGA-KO-8413-01A-11R-2314-13	hsa-mir-3691	1.0	0.122604	N
TCGA-KO-8413-01A-11R-2314-13	hsa-mir-3692	0.0	0.0	N
TCGA-KO-8413-01A-11R-2314-13	hsa-mir-370	14.0	1.716456	N
TCGA-KO-8413-01A-11R-2314-13	hsa-mir-371	1.0	0.122604	N
TCGA-KO-8413-01A-11R-2314-13	hsa-mir-3713	0.0	0.0	N
TCGA-KO-8413-01A-11R-2314-13	hsa-mir-3714	0.0	0.0	N
TCGA-KO-8413-01A-11R-2314-13	hsa-mir-372	0.0	0.0	N
TCGA-KO-8413-01A-11R-2314-13	hsa-mir-373	0.0	0.0	N
TCGA-KO-8413-01A-11R-2314-13	hsa-mir-374a	8148.0	998.977605	N
TCGA-KO-8413-01A-11R-2314-13	hsa-mir-374b	376.0	46.099114	N
TCGA-KO-8413-01A-11R-2314-13	hsa-mir-374c	0.0	0.0	N
TCGA-KO-8413-01A-11R-2314-13	hsa-mir-375	19630.0	2406.717033	N
TCGA-KO-8413-01A-11R-2314-13	hsa-mir-376a-1	2.0	0.245208	N
TCGA-KO-8413-01A-11R-2314-13	hsa-mir-376a-2	2.0	0.245208	N
TCGA-KO-8413-01A-11R-2314-13	hsa-mir-376b	1.0	0.122604	N
TCGA-KO-8413-01A-11R-2314-13	hsa-mir-376c	12.0	1.471248	N
TCGA-KO-8413-01A-11R-2314-13	hsa-mir-377	4.0	0.490416	N
TCGA-KO-8413-01A-11R-2314-13	hsa-mir-378	1548.0	189.791032	N
TCGA-KO-8413-01A-11R-2314-13	hsa-mir-378b	0.0	0.0	N
TCGA-KO-8413-01A-11R-2314-13	hsa-mir-378c	23.0	2.819893	N
TCGA-KO-8413-01A-11R-2314-13	hsa-mir-379	807.0	98.941449	N
TCGA-KO-8413-01A-11R-2314-13	hsa-mir-380	0.0	0.0	N
TCGA-KO-8413-01A-11R-2314-13	hsa-mir-381	89.0	10.911758	N
TCGA-KO-8413-01A-11R-2314-13	hsa-mir-382	19.0	2.329476	N
TCGA-KO-8413-01A-11R-2314-13	hsa-mir-383	1.0	0.122604	N
TCGA-KO-8413-01A-11R-2314-13	hsa-mir-384	0.0	0.0	N
TCGA-KO-8413-01A-11R-2314-13	hsa-mir-3907	0.0	0.0	N
TCGA-KO-8413-01A-11R-2314-13	hsa-mir-3908	0.0	0.0	N
TCGA-KO-8413-01A-11R-2314-13	hsa-mir-3909	8.0	0.980832	N
TCGA-KO-8413-01A-11R-2314-13	hsa-mir-3910-1	0.0	0.0	N
TCGA-KO-8413-01A-11R-2314-13	hsa-mir-3910-2	0.0	0.0	N
TCGA-KO-8413-01A-11R-2314-13	hsa-mir-3911	0.0	0.0	N
TCGA-KO-8413-01A-11R-2314-13	hsa-mir-3912	7.0	0.858228	N
TCGA-KO-8413-01A-11R-2314-13	hsa-mir-3913-1	18.0	2.206872	N
TCGA-KO-8413-01A-11R-2314-13	hsa-mir-3913-2	0.0	0.0	N
TCGA-KO-8413-01A-11R-2314-13	hsa-mir-3914-1	0.0	0.0	N
TCGA-KO-8413-01A-11R-2314-13	hsa-mir-3914-2	0.0	0.0	N
TCGA-KO-8413-01A-11R-2314-13	hsa-mir-3915	0.0	0.0	N
TCGA-KO-8413-01A-11R-2314-13	hsa-mir-3916	0.0	0.0	N
TCGA-KO-8413-01A-11R-2314-13	hsa-mir-3917	0.0	0.0	N
TCGA-KO-8413-01A-11R-2314-13	hsa-mir-3918	0.0	0.0	N
TCGA-KO-8413-01A-11R-2314-13	hsa-mir-3919	0.0	0.0	N
TCGA-KO-8413-01A-11R-2314-13	hsa-mir-3920	2.0	0.245208	N
TCGA-KO-8413-01A-11R-2314-13	hsa-mir-3921	0.0	0.0	N
TCGA-KO-8413-01A-11R-2314-13	hsa-mir-3922	2.0	0.245208	N
TCGA-KO-8413-01A-11R-2314-13	hsa-mir-3923	0.0	0.0	N
TCGA-KO-8413-01A-11R-2314-13	hsa-mir-3924	0.0	0.0	N
TCGA-KO-8413-01A-11R-2314-13	hsa-mir-3925	1.0	0.122604	N
TCGA-KO-8413-01A-11R-2314-13	hsa-mir-3926-1	0.0	0.0	N
TCGA-KO-8413-01A-11R-2314-13	hsa-mir-3926-2	1.0	0.122604	N
TCGA-KO-8413-01A-11R-2314-13	hsa-mir-3927	0.0	0.0	N
TCGA-KO-8413-01A-11R-2314-13	hsa-mir-3928	4.0	0.490416	N
TCGA-KO-8413-01A-11R-2314-13	hsa-mir-3929	0.0	0.0	N
TCGA-KO-8413-01A-11R-2314-13	hsa-mir-3934	4.0	0.490416	N
TCGA-KO-8413-01A-11R-2314-13	hsa-mir-3935	0.0	0.0	N
TCGA-KO-8413-01A-11R-2314-13	hsa-mir-3936	0.0	0.0	N
TCGA-KO-8413-01A-11R-2314-13	hsa-mir-3937	0.0	0.0	N
TCGA-KO-8413-01A-11R-2314-13	hsa-mir-3938	0.0	0.0	N
TCGA-KO-8413-01A-11R-2314-13	hsa-mir-3939	0.0	0.0	N
TCGA-KO-8413-01A-11R-2314-13	hsa-mir-3940	8.0	0.980832	N
TCGA-KO-8413-01A-11R-2314-13	hsa-mir-3941	0.0	0.0	N
TCGA-KO-8413-01A-11R-2314-13	hsa-mir-3942	2.0	0.245208	N
TCGA-KO-8413-01A-11R-2314-13	hsa-mir-3943	0.0	0.0	N
TCGA-KO-8413-01A-11R-2314-13	hsa-mir-3944	0.0	0.0	N
TCGA-KO-8413-01A-11R-2314-13	hsa-mir-3945	0.0	0.0	N
TCGA-KO-8413-01A-11R-2314-13	hsa-mir-409	35.0	4.291141	N
TCGA-KO-8413-01A-11R-2314-13	hsa-mir-410	17.0	2.084268	N
TCGA-KO-8413-01A-11R-2314-13	hsa-mir-411	7.0	0.858228	N
TCGA-KO-8413-01A-11R-2314-13	hsa-mir-412	0.0	0.0	N
TCGA-KO-8413-01A-11R-2314-13	hsa-mir-421	23.0	2.819893	N
TCGA-KO-8413-01A-11R-2314-13	hsa-mir-422a	0.0	0.0	N
TCGA-KO-8413-01A-11R-2314-13	hsa-mir-423	599.0	73.439812	N
TCGA-KO-8413-01A-11R-2314-13	hsa-mir-424	1583.0	194.082173	N
TCGA-KO-8413-01A-11R-2314-13	hsa-mir-425	300.0	36.781208	N
TCGA-KO-8413-01A-11R-2314-13	hsa-mir-4251	0.0	0.0	N
TCGA-KO-8413-01A-11R-2314-13	hsa-mir-4252	0.0	0.0	N
TCGA-KO-8413-01A-11R-2314-13	hsa-mir-4253	0.0	0.0	N
TCGA-KO-8413-01A-11R-2314-13	hsa-mir-4254	0.0	0.0	N
TCGA-KO-8413-01A-11R-2314-13	hsa-mir-4255	0.0	0.0	N
TCGA-KO-8413-01A-11R-2314-13	hsa-mir-4256	0.0	0.0	N
TCGA-KO-8413-01A-11R-2314-13	hsa-mir-4257	0.0	0.0	N
TCGA-KO-8413-01A-11R-2314-13	hsa-mir-4258	0.0	0.0	N
TCGA-KO-8413-01A-11R-2314-13	hsa-mir-4259	0.0	0.0	N
TCGA-KO-8413-01A-11R-2314-13	hsa-mir-4260	0.0	0.0	N
TCGA-KO-8413-01A-11R-2314-13	hsa-mir-4261	0.0	0.0	N
TCGA-KO-8413-01A-11R-2314-13	hsa-mir-4262	0.0	0.0	N
TCGA-KO-8413-01A-11R-2314-13	hsa-mir-4263	0.0	0.0	N
TCGA-KO-8413-01A-11R-2314-13	hsa-mir-4264	0.0	0.0	N
TCGA-KO-8413-01A-11R-2314-13	hsa-mir-4265	0.0	0.0	N
TCGA-KO-8413-01A-11R-2314-13	hsa-mir-4266	0.0	0.0	N
TCGA-KO-8413-01A-11R-2314-13	hsa-mir-4267	0.0	0.0	N
TCGA-KO-8413-01A-11R-2314-13	hsa-mir-4268	0.0	0.0	N
TCGA-KO-8413-01A-11R-2314-13	hsa-mir-4269	0.0	0.0	N
TCGA-KO-8413-01A-11R-2314-13	hsa-mir-4270	0.0	0.0	N
TCGA-KO-8413-01A-11R-2314-13	hsa-mir-4271	0.0	0.0	N
TCGA-KO-8413-01A-11R-2314-13	hsa-mir-4272	0.0	0.0	N
TCGA-KO-8413-01A-11R-2314-13	hsa-mir-4273	0.0	0.0	N
TCGA-KO-8413-01A-11R-2314-13	hsa-mir-4274	0.0	0.0	N
TCGA-KO-8413-01A-11R-2314-13	hsa-mir-4275	0.0	0.0	N
TCGA-KO-8413-01A-11R-2314-13	hsa-mir-4276	0.0	0.0	N
TCGA-KO-8413-01A-11R-2314-13	hsa-mir-4277	0.0	0.0	N
TCGA-KO-8413-01A-11R-2314-13	hsa-mir-4278	0.0	0.0	N
TCGA-KO-8413-01A-11R-2314-13	hsa-mir-4279	0.0	0.0	N
TCGA-KO-8413-01A-11R-2314-13	hsa-mir-4280	0.0	0.0	N
TCGA-KO-8413-01A-11R-2314-13	hsa-mir-4281	0.0	0.0	N
TCGA-KO-8413-01A-11R-2314-13	hsa-mir-4282	0.0	0.0	N
TCGA-KO-8413-01A-11R-2314-13	hsa-mir-4283-1	0.0	0.0	N
TCGA-KO-8413-01A-11R-2314-13	hsa-mir-4283-2	0.0	0.0	N
TCGA-KO-8413-01A-11R-2314-13	hsa-mir-4284	0.0	0.0	N
TCGA-KO-8413-01A-11R-2314-13	hsa-mir-4285	0.0	0.0	N
TCGA-KO-8413-01A-11R-2314-13	hsa-mir-4286	0.0	0.0	N
TCGA-KO-8413-01A-11R-2314-13	hsa-mir-4287	0.0	0.0	N
TCGA-KO-8413-01A-11R-2314-13	hsa-mir-4288	0.0	0.0	N
TCGA-KO-8413-01A-11R-2314-13	hsa-mir-4289	0.0	0.0	N
TCGA-KO-8413-01A-11R-2314-13	hsa-mir-429	563.0	69.026067	N
TCGA-KO-8413-01A-11R-2314-13	hsa-mir-4290	0.0	0.0	N
TCGA-KO-8413-01A-11R-2314-13	hsa-mir-4291	0.0	0.0	N
TCGA-KO-8413-01A-11R-2314-13	hsa-mir-4292	0.0	0.0	N
TCGA-KO-8413-01A-11R-2314-13	hsa-mir-4293	0.0	0.0	N
TCGA-KO-8413-01A-11R-2314-13	hsa-mir-4294	0.0	0.0	N
TCGA-KO-8413-01A-11R-2314-13	hsa-mir-4295	0.0	0.0	N
TCGA-KO-8413-01A-11R-2314-13	hsa-mir-4296	0.0	0.0	N
TCGA-KO-8413-01A-11R-2314-13	hsa-mir-4297	0.0	0.0	N
TCGA-KO-8413-01A-11R-2314-13	hsa-mir-4298	0.0	0.0	N
TCGA-KO-8413-01A-11R-2314-13	hsa-mir-4299	0.0	0.0	N
TCGA-KO-8413-01A-11R-2314-13	hsa-mir-4300	0.0	0.0	N
TCGA-KO-8413-01A-11R-2314-13	hsa-mir-4301	0.0	0.0	N
TCGA-KO-8413-01A-11R-2314-13	hsa-mir-4302	0.0	0.0	N
TCGA-KO-8413-01A-11R-2314-13	hsa-mir-4303	0.0	0.0	N
TCGA-KO-8413-01A-11R-2314-13	hsa-mir-4304	0.0	0.0	N
TCGA-KO-8413-01A-11R-2314-13	hsa-mir-4305	0.0	0.0	N
TCGA-KO-8413-01A-11R-2314-13	hsa-mir-4306	0.0	0.0	N
TCGA-KO-8413-01A-11R-2314-13	hsa-mir-4307	0.0	0.0	N
TCGA-KO-8413-01A-11R-2314-13	hsa-mir-4308	0.0	0.0	N
TCGA-KO-8413-01A-11R-2314-13	hsa-mir-4309	0.0	0.0	N
TCGA-KO-8413-01A-11R-2314-13	hsa-mir-431	6.0	0.735624	N
TCGA-KO-8413-01A-11R-2314-13	hsa-mir-4310	0.0	0.0	N
TCGA-KO-8413-01A-11R-2314-13	hsa-mir-4311	0.0	0.0	N
TCGA-KO-8413-01A-11R-2314-13	hsa-mir-4312	0.0	0.0	N
TCGA-KO-8413-01A-11R-2314-13	hsa-mir-4313	0.0	0.0	N
TCGA-KO-8413-01A-11R-2314-13	hsa-mir-4314	0.0	0.0	N
TCGA-KO-8413-01A-11R-2314-13	hsa-mir-4315-1	0.0	0.0	N
TCGA-KO-8413-01A-11R-2314-13	hsa-mir-4315-2	0.0	0.0	N
TCGA-KO-8413-01A-11R-2314-13	hsa-mir-4316	0.0	0.0	N
TCGA-KO-8413-01A-11R-2314-13	hsa-mir-4317	0.0	0.0	N
TCGA-KO-8413-01A-11R-2314-13	hsa-mir-4318	0.0	0.0	N
TCGA-KO-8413-01A-11R-2314-13	hsa-mir-4319	0.0	0.0	N
TCGA-KO-8413-01A-11R-2314-13	hsa-mir-432	16.0	1.961664	N
TCGA-KO-8413-01A-11R-2314-13	hsa-mir-4320	0.0	0.0	N
TCGA-KO-8413-01A-11R-2314-13	hsa-mir-4321	0.0	0.0	N
TCGA-KO-8413-01A-11R-2314-13	hsa-mir-4322	0.0	0.0	N
TCGA-KO-8413-01A-11R-2314-13	hsa-mir-4323	0.0	0.0	N
TCGA-KO-8413-01A-11R-2314-13	hsa-mir-4324	0.0	0.0	N
TCGA-KO-8413-01A-11R-2314-13	hsa-mir-4325	0.0	0.0	N
TCGA-KO-8413-01A-11R-2314-13	hsa-mir-4326	24.0	2.942497	N
TCGA-KO-8413-01A-11R-2314-13	hsa-mir-4327	0.0	0.0	N
TCGA-KO-8413-01A-11R-2314-13	hsa-mir-4328	0.0	0.0	N
TCGA-KO-8413-01A-11R-2314-13	hsa-mir-4329	0.0	0.0	N
TCGA-KO-8413-01A-11R-2314-13	hsa-mir-433	4.0	0.490416	N
TCGA-KO-8413-01A-11R-2314-13	hsa-mir-4330	0.0	0.0	N
TCGA-KO-8413-01A-11R-2314-13	hsa-mir-448	0.0	0.0	N
TCGA-KO-8413-01A-11R-2314-13	hsa-mir-449a	1.0	0.122604	N
TCGA-KO-8413-01A-11R-2314-13	hsa-mir-449b	0.0	0.0	N
TCGA-KO-8413-01A-11R-2314-13	hsa-mir-449c	0.0	0.0	N
TCGA-KO-8413-01A-11R-2314-13	hsa-mir-450a-1	19.0	2.329476	N
TCGA-KO-8413-01A-11R-2314-13	hsa-mir-450a-2	30.0	3.678121	N
TCGA-KO-8413-01A-11R-2314-13	hsa-mir-450b	81.0	9.930926	N
TCGA-KO-8413-01A-11R-2314-13	hsa-mir-451	5308.0	650.782171	N
TCGA-KO-8413-01A-11R-2314-13	hsa-mir-452	182.0	22.313933	N
TCGA-KO-8413-01A-11R-2314-13	hsa-mir-454	25.0	3.065101	N
TCGA-KO-8413-01A-11R-2314-13	hsa-mir-455	250.0	30.651007	N
TCGA-KO-8413-01A-11R-2314-13	hsa-mir-466	2.0	0.245208	N
TCGA-KO-8413-01A-11R-2314-13	hsa-mir-483	3.0	0.367812	N
TCGA-KO-8413-01A-11R-2314-13	hsa-mir-484	209.0	25.624241	N
TCGA-KO-8413-01A-11R-2314-13	hsa-mir-485	2.0	0.245208	N
TCGA-KO-8413-01A-11R-2314-13	hsa-mir-486	2370.0	290.571542	N
TCGA-KO-8413-01A-11R-2314-13	hsa-mir-487a	1.0	0.122604	N
TCGA-KO-8413-01A-11R-2314-13	hsa-mir-487b	14.0	1.716456	N
TCGA-KO-8413-01A-11R-2314-13	hsa-mir-488	0.0	0.0	N
TCGA-KO-8413-01A-11R-2314-13	hsa-mir-489	8.0	0.980832	N
TCGA-KO-8413-01A-11R-2314-13	hsa-mir-490	0.0	0.0	N
TCGA-KO-8413-01A-11R-2314-13	hsa-mir-491	16.0	1.961664	N
TCGA-KO-8413-01A-11R-2314-13	hsa-mir-492	0.0	0.0	N
TCGA-KO-8413-01A-11R-2314-13	hsa-mir-493	7.0	0.858228	N
TCGA-KO-8413-01A-11R-2314-13	hsa-mir-494	0.0	0.0	N
TCGA-KO-8413-01A-11R-2314-13	hsa-mir-495	8.0	0.980832	N
TCGA-KO-8413-01A-11R-2314-13	hsa-mir-496	2.0	0.245208	N
TCGA-KO-8413-01A-11R-2314-13	hsa-mir-497	64.0	7.846658	N
TCGA-KO-8413-01A-11R-2314-13	hsa-mir-498	0.0	0.0	N
TCGA-KO-8413-01A-11R-2314-13	hsa-mir-499	2.0	0.245208	N
TCGA-KO-8413-01A-11R-2314-13	hsa-mir-500a	3762.0	461.236346	Y
TCGA-KO-8413-01A-11R-2314-13	hsa-mir-500b	105.0	12.873423	Y
TCGA-KO-8413-01A-11R-2314-13	hsa-mir-501	918.0	112.550496	N
TCGA-KO-8413-01A-11R-2314-13	hsa-mir-502	233.0	28.566738	Y
TCGA-KO-8413-01A-11R-2314-13	hsa-mir-503	113.0	13.854255	N
TCGA-KO-8413-01A-11R-2314-13	hsa-mir-504	24.0	2.942497	N
TCGA-KO-8413-01A-11R-2314-13	hsa-mir-505	216.0	26.48247	N
TCGA-KO-8413-01A-11R-2314-13	hsa-mir-506	5.0	0.61302	N
TCGA-KO-8413-01A-11R-2314-13	hsa-mir-507	2.0	0.245208	N
TCGA-KO-8413-01A-11R-2314-13	hsa-mir-508	527.0	64.612322	N
TCGA-KO-8413-01A-11R-2314-13	hsa-mir-509-1	43.0	5.271973	N
TCGA-KO-8413-01A-11R-2314-13	hsa-mir-509-2	58.0	7.111034	N
TCGA-KO-8413-01A-11R-2314-13	hsa-mir-509-3	50.0	6.130201	N
TCGA-KO-8413-01A-11R-2314-13	hsa-mir-510	0.0	0.0	N
TCGA-KO-8413-01A-11R-2314-13	hsa-mir-511-1	21.0	2.574685	N
TCGA-KO-8413-01A-11R-2314-13	hsa-mir-511-2	14.0	1.716456	N
TCGA-KO-8413-01A-11R-2314-13	hsa-mir-512-1	0.0	0.0	N
TCGA-KO-8413-01A-11R-2314-13	hsa-mir-512-2	2.0	0.245208	N
TCGA-KO-8413-01A-11R-2314-13	hsa-mir-513a-1	2.0	0.245208	N
TCGA-KO-8413-01A-11R-2314-13	hsa-mir-513a-2	0.0	0.0	N
TCGA-KO-8413-01A-11R-2314-13	hsa-mir-513b	3.0	0.367812	N
TCGA-KO-8413-01A-11R-2314-13	hsa-mir-513c	6.0	0.735624	N
TCGA-KO-8413-01A-11R-2314-13	hsa-mir-514-1	69.0	8.459678	N
TCGA-KO-8413-01A-11R-2314-13	hsa-mir-514-2	54.0	6.620617	N
TCGA-KO-8413-01A-11R-2314-13	hsa-mir-514-3	70.0	8.582282	N
TCGA-KO-8413-01A-11R-2314-13	hsa-mir-514b	2.0	0.245208	N
TCGA-KO-8413-01A-11R-2314-13	hsa-mir-515-1	0.0	0.0	N
TCGA-KO-8413-01A-11R-2314-13	hsa-mir-515-2	0.0	0.0	N
TCGA-KO-8413-01A-11R-2314-13	hsa-mir-516a-1	0.0	0.0	N
TCGA-KO-8413-01A-11R-2314-13	hsa-mir-516a-2	0.0	0.0	N
TCGA-KO-8413-01A-11R-2314-13	hsa-mir-516b-1	0.0	0.0	N
TCGA-KO-8413-01A-11R-2314-13	hsa-mir-516b-2	0.0	0.0	N
TCGA-KO-8413-01A-11R-2314-13	hsa-mir-517a	0.0	0.0	N
TCGA-KO-8413-01A-11R-2314-13	hsa-mir-517b	0.0	0.0	N
TCGA-KO-8413-01A-11R-2314-13	hsa-mir-517c	0.0	0.0	N
TCGA-KO-8413-01A-11R-2314-13	hsa-mir-518a-1	0.0	0.0	N
TCGA-KO-8413-01A-11R-2314-13	hsa-mir-518a-2	0.0	0.0	N
TCGA-KO-8413-01A-11R-2314-13	hsa-mir-518b	0.0	0.0	N
TCGA-KO-8413-01A-11R-2314-13	hsa-mir-518c	0.0	0.0	N
TCGA-KO-8413-01A-11R-2314-13	hsa-mir-518d	0.0	0.0	N
TCGA-KO-8413-01A-11R-2314-13	hsa-mir-518e	0.0	0.0	N
TCGA-KO-8413-01A-11R-2314-13	hsa-mir-518f	0.0	0.0	N
TCGA-KO-8413-01A-11R-2314-13	hsa-mir-519a-1	1.0	0.122604	N
TCGA-KO-8413-01A-11R-2314-13	hsa-mir-519a-2	0.0	0.0	N
TCGA-KO-8413-01A-11R-2314-13	hsa-mir-519b	0.0	0.0	N
TCGA-KO-8413-01A-11R-2314-13	hsa-mir-519c	0.0	0.0	N
TCGA-KO-8413-01A-11R-2314-13	hsa-mir-519d	1.0	0.122604	N
TCGA-KO-8413-01A-11R-2314-13	hsa-mir-519e	0.0	0.0	N
TCGA-KO-8413-01A-11R-2314-13	hsa-mir-520a	4.0	0.490416	N
TCGA-KO-8413-01A-11R-2314-13	hsa-mir-520b	0.0	0.0	N
TCGA-KO-8413-01A-11R-2314-13	hsa-mir-520c	0.0	0.0	N
TCGA-KO-8413-01A-11R-2314-13	hsa-mir-520d	0.0	0.0	N
TCGA-KO-8413-01A-11R-2314-13	hsa-mir-520e	0.0	0.0	N
TCGA-KO-8413-01A-11R-2314-13	hsa-mir-520f	0.0	0.0	N
TCGA-KO-8413-01A-11R-2314-13	hsa-mir-520g	1.0	0.122604	Y
TCGA-KO-8413-01A-11R-2314-13	hsa-mir-520h	1.0	0.122604	Y
TCGA-KO-8413-01A-11R-2314-13	hsa-mir-521-1	0.0	0.0	N
TCGA-KO-8413-01A-11R-2314-13	hsa-mir-521-2	0.0	0.0	N
TCGA-KO-8413-01A-11R-2314-13	hsa-mir-522	0.0	0.0	N
TCGA-KO-8413-01A-11R-2314-13	hsa-mir-523	1.0	0.122604	N
TCGA-KO-8413-01A-11R-2314-13	hsa-mir-524	0.0	0.0	N
TCGA-KO-8413-01A-11R-2314-13	hsa-mir-525	0.0	0.0	N
TCGA-KO-8413-01A-11R-2314-13	hsa-mir-526a-1	0.0	0.0	N
TCGA-KO-8413-01A-11R-2314-13	hsa-mir-526a-2	0.0	0.0	N
TCGA-KO-8413-01A-11R-2314-13	hsa-mir-526b	1.0	0.122604	N
TCGA-KO-8413-01A-11R-2314-13	hsa-mir-527	0.0	0.0	N
TCGA-KO-8413-01A-11R-2314-13	hsa-mir-532	25038.0	3069.759607	N
TCGA-KO-8413-01A-11R-2314-13	hsa-mir-539	10.0	1.22604	N
TCGA-KO-8413-01A-11R-2314-13	hsa-mir-541	0.0	0.0	N
TCGA-KO-8413-01A-11R-2314-13	hsa-mir-542	1219.0	149.454308	N
TCGA-KO-8413-01A-11R-2314-13	hsa-mir-543	4.0	0.490416	N
TCGA-KO-8413-01A-11R-2314-13	hsa-mir-544	0.0	0.0	N
TCGA-KO-8413-01A-11R-2314-13	hsa-mir-544b	0.0	0.0	N
TCGA-KO-8413-01A-11R-2314-13	hsa-mir-545	3.0	0.367812	N
TCGA-KO-8413-01A-11R-2314-13	hsa-mir-548a-1	0.0	0.0	N
TCGA-KO-8413-01A-11R-2314-13	hsa-mir-548a-2	0.0	0.0	N
TCGA-KO-8413-01A-11R-2314-13	hsa-mir-548a-3	0.0	0.0	N
TCGA-KO-8413-01A-11R-2314-13	hsa-mir-548aa-1	0.0	0.0	N
TCGA-KO-8413-01A-11R-2314-13	hsa-mir-548aa-2	0.0	0.0	N
TCGA-KO-8413-01A-11R-2314-13	hsa-mir-548b	8.0	0.980832	N
TCGA-KO-8413-01A-11R-2314-13	hsa-mir-548c	0.0	0.0	N
TCGA-KO-8413-01A-11R-2314-13	hsa-mir-548d-1	0.0	0.0	N
TCGA-KO-8413-01A-11R-2314-13	hsa-mir-548d-2	0.0	0.0	N
TCGA-KO-8413-01A-11R-2314-13	hsa-mir-548e	3.0	0.367812	N
TCGA-KO-8413-01A-11R-2314-13	hsa-mir-548f-1	0.0	0.0	N
TCGA-KO-8413-01A-11R-2314-13	hsa-mir-548f-2	0.0	0.0	N
TCGA-KO-8413-01A-11R-2314-13	hsa-mir-548f-3	0.0	0.0	N
TCGA-KO-8413-01A-11R-2314-13	hsa-mir-548f-4	0.0	0.0	N
TCGA-KO-8413-01A-11R-2314-13	hsa-mir-548f-5	0.0	0.0	N
TCGA-KO-8413-01A-11R-2314-13	hsa-mir-548g	0.0	0.0	N
TCGA-KO-8413-01A-11R-2314-13	hsa-mir-548h-1	0.0	0.0	N
TCGA-KO-8413-01A-11R-2314-13	hsa-mir-548h-2	0.0	0.0	N
TCGA-KO-8413-01A-11R-2314-13	hsa-mir-548h-3	0.0	0.0	N
TCGA-KO-8413-01A-11R-2314-13	hsa-mir-548h-4	0.0	0.0	N
TCGA-KO-8413-01A-11R-2314-13	hsa-mir-548i-1	0.0	0.0	N
TCGA-KO-8413-01A-11R-2314-13	hsa-mir-548i-2	0.0	0.0	N
TCGA-KO-8413-01A-11R-2314-13	hsa-mir-548i-3	0.0	0.0	N
TCGA-KO-8413-01A-11R-2314-13	hsa-mir-548i-4	0.0	0.0	N
TCGA-KO-8413-01A-11R-2314-13	hsa-mir-548j	4.0	0.490416	N
TCGA-KO-8413-01A-11R-2314-13	hsa-mir-548k	0.0	0.0	N
TCGA-KO-8413-01A-11R-2314-13	hsa-mir-548l	0.0	0.0	N
TCGA-KO-8413-01A-11R-2314-13	hsa-mir-548m	0.0	0.0	N
TCGA-KO-8413-01A-11R-2314-13	hsa-mir-548n	3.0	0.367812	N
TCGA-KO-8413-01A-11R-2314-13	hsa-mir-548o	0.0	0.0	N
TCGA-KO-8413-01A-11R-2314-13	hsa-mir-548p	0.0	0.0	N
TCGA-KO-8413-01A-11R-2314-13	hsa-mir-548q	1.0	0.122604	N
TCGA-KO-8413-01A-11R-2314-13	hsa-mir-548s	3.0	0.367812	N
TCGA-KO-8413-01A-11R-2314-13	hsa-mir-548t	0.0	0.0	N
TCGA-KO-8413-01A-11R-2314-13	hsa-mir-548u	0.0	0.0	N
TCGA-KO-8413-01A-11R-2314-13	hsa-mir-548v	7.0	0.858228	N
TCGA-KO-8413-01A-11R-2314-13	hsa-mir-548w	0.0	0.0	N
TCGA-KO-8413-01A-11R-2314-13	hsa-mir-548x	0.0	0.0	N
TCGA-KO-8413-01A-11R-2314-13	hsa-mir-548y	0.0	0.0	N
TCGA-KO-8413-01A-11R-2314-13	hsa-mir-548z	0.0	0.0	N
TCGA-KO-8413-01A-11R-2314-13	hsa-mir-549	0.0	0.0	N
TCGA-KO-8413-01A-11R-2314-13	hsa-mir-550a-1	14.0	1.716456	N
TCGA-KO-8413-01A-11R-2314-13	hsa-mir-550a-2	18.0	2.206872	N
TCGA-KO-8413-01A-11R-2314-13	hsa-mir-550b-1	0.0	0.0	N
TCGA-KO-8413-01A-11R-2314-13	hsa-mir-550b-2	0.0	0.0	N
TCGA-KO-8413-01A-11R-2314-13	hsa-mir-551a	3.0	0.367812	N
TCGA-KO-8413-01A-11R-2314-13	hsa-mir-551b	41.0	5.026765	N
TCGA-KO-8413-01A-11R-2314-13	hsa-mir-552	0.0	0.0	N
TCGA-KO-8413-01A-11R-2314-13	hsa-mir-553	0.0	0.0	N
TCGA-KO-8413-01A-11R-2314-13	hsa-mir-554	0.0	0.0	N
TCGA-KO-8413-01A-11R-2314-13	hsa-mir-555	0.0	0.0	N
TCGA-KO-8413-01A-11R-2314-13	hsa-mir-556	5.0	0.61302	N
TCGA-KO-8413-01A-11R-2314-13	hsa-mir-557	0.0	0.0	N
TCGA-KO-8413-01A-11R-2314-13	hsa-mir-558	0.0	0.0	N
TCGA-KO-8413-01A-11R-2314-13	hsa-mir-559	2.0	0.245208	N
TCGA-KO-8413-01A-11R-2314-13	hsa-mir-561	55.0	6.743221	N
TCGA-KO-8413-01A-11R-2314-13	hsa-mir-562	0.0	0.0	N
TCGA-KO-8413-01A-11R-2314-13	hsa-mir-563	0.0	0.0	N
TCGA-KO-8413-01A-11R-2314-13	hsa-mir-564	0.0	0.0	N
TCGA-KO-8413-01A-11R-2314-13	hsa-mir-566	0.0	0.0	N
TCGA-KO-8413-01A-11R-2314-13	hsa-mir-567	0.0	0.0	N
TCGA-KO-8413-01A-11R-2314-13	hsa-mir-568	0.0	0.0	N
TCGA-KO-8413-01A-11R-2314-13	hsa-mir-569	0.0	0.0	N
TCGA-KO-8413-01A-11R-2314-13	hsa-mir-570	8.0	0.980832	N
TCGA-KO-8413-01A-11R-2314-13	hsa-mir-571	0.0	0.0	N
TCGA-KO-8413-01A-11R-2314-13	hsa-mir-572	1.0	0.122604	N
TCGA-KO-8413-01A-11R-2314-13	hsa-mir-573	0.0	0.0	N
TCGA-KO-8413-01A-11R-2314-13	hsa-mir-574	439.0	53.823167	N
TCGA-KO-8413-01A-11R-2314-13	hsa-mir-575	0.0	0.0	N
TCGA-KO-8413-01A-11R-2314-13	hsa-mir-576	128.0	15.693315	N
TCGA-KO-8413-01A-11R-2314-13	hsa-mir-577	477.0	58.48212	N
TCGA-KO-8413-01A-11R-2314-13	hsa-mir-578	0.0	0.0	N
TCGA-KO-8413-01A-11R-2314-13	hsa-mir-579	3.0	0.367812	N
TCGA-KO-8413-01A-11R-2314-13	hsa-mir-580	4.0	0.490416	N
TCGA-KO-8413-01A-11R-2314-13	hsa-mir-581	3.0	0.367812	N
TCGA-KO-8413-01A-11R-2314-13	hsa-mir-582	5096.0	624.790117	N
TCGA-KO-8413-01A-11R-2314-13	hsa-mir-583	0.0	0.0	N
TCGA-KO-8413-01A-11R-2314-13	hsa-mir-584	260.0	31.877047	N
TCGA-KO-8413-01A-11R-2314-13	hsa-mir-585	2.0	0.245208	N
TCGA-KO-8413-01A-11R-2314-13	hsa-mir-586	0.0	0.0	N
TCGA-KO-8413-01A-11R-2314-13	hsa-mir-587	0.0	0.0	N
TCGA-KO-8413-01A-11R-2314-13	hsa-mir-588	0.0	0.0	N
TCGA-KO-8413-01A-11R-2314-13	hsa-mir-589	666.0	81.654281	N
TCGA-KO-8413-01A-11R-2314-13	hsa-mir-590	138.0	16.919356	N
TCGA-KO-8413-01A-11R-2314-13	hsa-mir-591	0.0	0.0	N
TCGA-KO-8413-01A-11R-2314-13	hsa-mir-592	16.0	1.961664	N
TCGA-KO-8413-01A-11R-2314-13	hsa-mir-593	0.0	0.0	N
TCGA-KO-8413-01A-11R-2314-13	hsa-mir-595	0.0	0.0	N
TCGA-KO-8413-01A-11R-2314-13	hsa-mir-596	1.0	0.122604	N
TCGA-KO-8413-01A-11R-2314-13	hsa-mir-597	0.0	0.0	N
TCGA-KO-8413-01A-11R-2314-13	hsa-mir-598	325.0	39.846308	N
TCGA-KO-8413-01A-11R-2314-13	hsa-mir-599	1.0	0.122604	N
TCGA-KO-8413-01A-11R-2314-13	hsa-mir-600	0.0	0.0	N
TCGA-KO-8413-01A-11R-2314-13	hsa-mir-601	0.0	0.0	N
TCGA-KO-8413-01A-11R-2314-13	hsa-mir-602	0.0	0.0	N
TCGA-KO-8413-01A-11R-2314-13	hsa-mir-603	0.0	0.0	N
TCGA-KO-8413-01A-11R-2314-13	hsa-mir-604	0.0	0.0	N
TCGA-KO-8413-01A-11R-2314-13	hsa-mir-605	3.0	0.367812	N
TCGA-KO-8413-01A-11R-2314-13	hsa-mir-606	0.0	0.0	N
TCGA-KO-8413-01A-11R-2314-13	hsa-mir-607	5.0	0.61302	N
TCGA-KO-8413-01A-11R-2314-13	hsa-mir-608	0.0	0.0	N
TCGA-KO-8413-01A-11R-2314-13	hsa-mir-609	0.0	0.0	N
TCGA-KO-8413-01A-11R-2314-13	hsa-mir-610	0.0	0.0	N
TCGA-KO-8413-01A-11R-2314-13	hsa-mir-611	0.0	0.0	N
TCGA-KO-8413-01A-11R-2314-13	hsa-mir-612	0.0	0.0	N
TCGA-KO-8413-01A-11R-2314-13	hsa-mir-613	0.0	0.0	N
TCGA-KO-8413-01A-11R-2314-13	hsa-mir-614	0.0	0.0	N
TCGA-KO-8413-01A-11R-2314-13	hsa-mir-615	77.0	9.44051	N
TCGA-KO-8413-01A-11R-2314-13	hsa-mir-616	70.0	8.582282	N
TCGA-KO-8413-01A-11R-2314-13	hsa-mir-617	0.0	0.0	N
TCGA-KO-8413-01A-11R-2314-13	hsa-mir-618	38.0	4.658953	N
TCGA-KO-8413-01A-11R-2314-13	hsa-mir-619	0.0	0.0	N
TCGA-KO-8413-01A-11R-2314-13	hsa-mir-620	0.0	0.0	N
TCGA-KO-8413-01A-11R-2314-13	hsa-mir-621	0.0	0.0	N
TCGA-KO-8413-01A-11R-2314-13	hsa-mir-622	0.0	0.0	N
TCGA-KO-8413-01A-11R-2314-13	hsa-mir-623	0.0	0.0	N
TCGA-KO-8413-01A-11R-2314-13	hsa-mir-624	8.0	0.980832	N
TCGA-KO-8413-01A-11R-2314-13	hsa-mir-625	934.0	114.51216	N
TCGA-KO-8413-01A-11R-2314-13	hsa-mir-626	0.0	0.0	N
TCGA-KO-8413-01A-11R-2314-13	hsa-mir-627	13.0	1.593852	N
TCGA-KO-8413-01A-11R-2314-13	hsa-mir-628	68.0	8.337074	N
TCGA-KO-8413-01A-11R-2314-13	hsa-mir-629	1007.0	123.462254	N
TCGA-KO-8413-01A-11R-2314-13	hsa-mir-630	0.0	0.0	N
TCGA-KO-8413-01A-11R-2314-13	hsa-mir-631	0.0	0.0	N
TCGA-KO-8413-01A-11R-2314-13	hsa-mir-632	2.0	0.245208	N
TCGA-KO-8413-01A-11R-2314-13	hsa-mir-633	0.0	0.0	N
TCGA-KO-8413-01A-11R-2314-13	hsa-mir-634	0.0	0.0	N
TCGA-KO-8413-01A-11R-2314-13	hsa-mir-635	0.0	0.0	N
TCGA-KO-8413-01A-11R-2314-13	hsa-mir-636	0.0	0.0	N
TCGA-KO-8413-01A-11R-2314-13	hsa-mir-637	0.0	0.0	N
TCGA-KO-8413-01A-11R-2314-13	hsa-mir-638	0.0	0.0	N
TCGA-KO-8413-01A-11R-2314-13	hsa-mir-639	2.0	0.245208	N
TCGA-KO-8413-01A-11R-2314-13	hsa-mir-640	0.0	0.0	N
TCGA-KO-8413-01A-11R-2314-13	hsa-mir-641	0.0	0.0	N
TCGA-KO-8413-01A-11R-2314-13	hsa-mir-642a	75.0	9.195302	Y
TCGA-KO-8413-01A-11R-2314-13	hsa-mir-642b	1.0	0.122604	Y
TCGA-KO-8413-01A-11R-2314-13	hsa-mir-643	5.0	0.61302	N
TCGA-KO-8413-01A-11R-2314-13	hsa-mir-644	0.0	0.0	N
TCGA-KO-8413-01A-11R-2314-13	hsa-mir-645	0.0	0.0	N
TCGA-KO-8413-01A-11R-2314-13	hsa-mir-646	0.0	0.0	N
TCGA-KO-8413-01A-11R-2314-13	hsa-mir-647	0.0	0.0	N
TCGA-KO-8413-01A-11R-2314-13	hsa-mir-648	0.0	0.0	N
TCGA-KO-8413-01A-11R-2314-13	hsa-mir-649	0.0	0.0	N
TCGA-KO-8413-01A-11R-2314-13	hsa-mir-650	0.0	0.0	N
TCGA-KO-8413-01A-11R-2314-13	hsa-mir-651	308.0	37.76204	N
TCGA-KO-8413-01A-11R-2314-13	hsa-mir-652	164.0	20.10706	N
TCGA-KO-8413-01A-11R-2314-13	hsa-mir-653	261.0	31.999651	N
TCGA-KO-8413-01A-11R-2314-13	hsa-mir-654	19.0	2.329476	N
TCGA-KO-8413-01A-11R-2314-13	hsa-mir-655	2.0	0.245208	N
TCGA-KO-8413-01A-11R-2314-13	hsa-mir-656	0.0	0.0	N
TCGA-KO-8413-01A-11R-2314-13	hsa-mir-657	0.0	0.0	N
TCGA-KO-8413-01A-11R-2314-13	hsa-mir-658	2.0	0.245208	N
TCGA-KO-8413-01A-11R-2314-13	hsa-mir-659	18.0	2.206872	N
TCGA-KO-8413-01A-11R-2314-13	hsa-mir-660	1138.0	139.523382	N
TCGA-KO-8413-01A-11R-2314-13	hsa-mir-661	0.0	0.0	N
TCGA-KO-8413-01A-11R-2314-13	hsa-mir-662	0.0	0.0	N
TCGA-KO-8413-01A-11R-2314-13	hsa-mir-663	1.0	0.122604	N
TCGA-KO-8413-01A-11R-2314-13	hsa-mir-663b	0.0	0.0	N
TCGA-KO-8413-01A-11R-2314-13	hsa-mir-664	573.0	70.252107	N
TCGA-KO-8413-01A-11R-2314-13	hsa-mir-665	0.0	0.0	N
TCGA-KO-8413-01A-11R-2314-13	hsa-mir-668	0.0	0.0	N
TCGA-KO-8413-01A-11R-2314-13	hsa-mir-670	0.0	0.0	N
TCGA-KO-8413-01A-11R-2314-13	hsa-mir-671	43.0	5.271973	N
TCGA-KO-8413-01A-11R-2314-13	hsa-mir-675	30.0	3.678121	N
TCGA-KO-8413-01A-11R-2314-13	hsa-mir-676	57.0	6.988429	N
TCGA-KO-8413-01A-11R-2314-13	hsa-mir-7-1	169.0	20.72008	N
TCGA-KO-8413-01A-11R-2314-13	hsa-mir-7-2	3.0	0.367812	N
TCGA-KO-8413-01A-11R-2314-13	hsa-mir-7-3	0.0	0.0	N
TCGA-KO-8413-01A-11R-2314-13	hsa-mir-708	126.0	15.448107	N
TCGA-KO-8413-01A-11R-2314-13	hsa-mir-711	0.0	0.0	N
TCGA-KO-8413-01A-11R-2314-13	hsa-mir-718	0.0	0.0	N
TCGA-KO-8413-01A-11R-2314-13	hsa-mir-720	0.0	0.0	N
TCGA-KO-8413-01A-11R-2314-13	hsa-mir-744	126.0	15.448107	N
TCGA-KO-8413-01A-11R-2314-13	hsa-mir-758	21.0	2.574685	N
TCGA-KO-8413-01A-11R-2314-13	hsa-mir-759	0.0	0.0	N
TCGA-KO-8413-01A-11R-2314-13	hsa-mir-760	22.0	2.697289	N
TCGA-KO-8413-01A-11R-2314-13	hsa-mir-761	0.0	0.0	N
TCGA-KO-8413-01A-11R-2314-13	hsa-mir-762	0.0	0.0	N
TCGA-KO-8413-01A-11R-2314-13	hsa-mir-764	0.0	0.0	N
TCGA-KO-8413-01A-11R-2314-13	hsa-mir-765	0.0	0.0	N
TCGA-KO-8413-01A-11R-2314-13	hsa-mir-766	151.0	18.513208	N
TCGA-KO-8413-01A-11R-2314-13	hsa-mir-767	0.0	0.0	N
TCGA-KO-8413-01A-11R-2314-13	hsa-mir-769	44.0	5.394577	N
TCGA-KO-8413-01A-11R-2314-13	hsa-mir-770	0.0	0.0	N
TCGA-KO-8413-01A-11R-2314-13	hsa-mir-802	2.0	0.245208	N
TCGA-KO-8413-01A-11R-2314-13	hsa-mir-873	0.0	0.0	N
TCGA-KO-8413-01A-11R-2314-13	hsa-mir-874	994.0	121.868402	N
TCGA-KO-8413-01A-11R-2314-13	hsa-mir-875	0.0	0.0	N
TCGA-KO-8413-01A-11R-2314-13	hsa-mir-876	1.0	0.122604	N
TCGA-KO-8413-01A-11R-2314-13	hsa-mir-877	3.0	0.367812	N
TCGA-KO-8413-01A-11R-2314-13	hsa-mir-885	6.0	0.735624	N
TCGA-KO-8413-01A-11R-2314-13	hsa-mir-887	10.0	1.22604	N
TCGA-KO-8413-01A-11R-2314-13	hsa-mir-888	502.0	61.547221	N
TCGA-KO-8413-01A-11R-2314-13	hsa-mir-889	24.0	2.942497	N
TCGA-KO-8413-01A-11R-2314-13	hsa-mir-890	45.0	5.517181	N
TCGA-KO-8413-01A-11R-2314-13	hsa-mir-891a	117361.0	14388.931112	N
TCGA-KO-8413-01A-11R-2314-13	hsa-mir-891b	413.0	50.635463	N
TCGA-KO-8413-01A-11R-2314-13	hsa-mir-892a	1509.0	185.009475	N
TCGA-KO-8413-01A-11R-2314-13	hsa-mir-892b	347.0	42.543597	N
TCGA-KO-8413-01A-11R-2314-13	hsa-mir-9-1	882.0	108.136751	N
TCGA-KO-8413-01A-11R-2314-13	hsa-mir-9-2	918.0	112.550496	N
TCGA-KO-8413-01A-11R-2314-13	hsa-mir-9-3	1.0	0.122604	N
TCGA-KO-8413-01A-11R-2314-13	hsa-mir-920	0.0	0.0	N
TCGA-KO-8413-01A-11R-2314-13	hsa-mir-921	0.0	0.0	N
TCGA-KO-8413-01A-11R-2314-13	hsa-mir-922	0.0	0.0	N
TCGA-KO-8413-01A-11R-2314-13	hsa-mir-924	0.0	0.0	N
TCGA-KO-8413-01A-11R-2314-13	hsa-mir-92a-1	1275.0	156.320133	N
TCGA-KO-8413-01A-11R-2314-13	hsa-mir-92a-2	36200.0	4438.265746	N
TCGA-KO-8413-01A-11R-2314-13	hsa-mir-92b	392.0	48.060778	N
TCGA-KO-8413-01A-11R-2314-13	hsa-mir-93	14987.0	1837.46654	N
TCGA-KO-8413-01A-11R-2314-13	hsa-mir-933	0.0	0.0	N
TCGA-KO-8413-01A-11R-2314-13	hsa-mir-934	0.0	0.0	N
TCGA-KO-8413-01A-11R-2314-13	hsa-mir-935	7.0	0.858228	N
TCGA-KO-8413-01A-11R-2314-13	hsa-mir-936	0.0	0.0	N
TCGA-KO-8413-01A-11R-2314-13	hsa-mir-937	6.0	0.735624	N
TCGA-KO-8413-01A-11R-2314-13	hsa-mir-938	0.0	0.0	N
TCGA-KO-8413-01A-11R-2314-13	hsa-mir-939	0.0	0.0	N
TCGA-KO-8413-01A-11R-2314-13	hsa-mir-940	7.0	0.858228	N
TCGA-KO-8413-01A-11R-2314-13	hsa-mir-941-1	0.0	0.0	N
TCGA-KO-8413-01A-11R-2314-13	hsa-mir-941-3	0.0	0.0	N
TCGA-KO-8413-01A-11R-2314-13	hsa-mir-941-4	0.0	0.0	N
TCGA-KO-8413-01A-11R-2314-13	hsa-mir-942	52.0	6.375409	N
TCGA-KO-8413-01A-11R-2314-13	hsa-mir-943	0.0	0.0	N
TCGA-KO-8413-01A-11R-2314-13	hsa-mir-944	7.0	0.858228	N
TCGA-KO-8413-01A-11R-2314-13	hsa-mir-95	3.0	0.367812	N
TCGA-KO-8413-01A-11R-2314-13	hsa-mir-96	285.0	34.942147	N
TCGA-KO-8413-01A-11R-2314-13	hsa-mir-98	206.0	25.256429	N
TCGA-KO-8413-01A-11R-2314-13	hsa-mir-99a	8165.0	1001.061873	Y
TCGA-KO-8413-01A-11R-2314-13	hsa-mir-99b	212423.0	26043.915046	N
