# Supplementary material for: Dysfunctional miRNA-Mediated Regulation in Chromophobe Renal Cell Carcinoma
Source: PLoS One. 2016 Jun 3;11(6):e0156324. doi: 10.1371/journal.pone.0156324 (PMC4892590; doi:10.1371/journal.pone.0156324)
Supplement: S1 File — (ZIP) [file pone.0156324.s001.zip › S1_File miRNA expression profile downloaded from TCGA/case/bcgsc.ca__IlluminaHiSeq_miRNASeq__TCGA-KO-8414-01A-11R-2314-13__mirna_quantification.txt]

barcode	miRNA_ID	read_count	reads_per_million_miRNA_mapped	cross-mapped
TCGA-KO-8414-01A-11R-2314-13	hsa-let-7a-1	16628.0	5141.41361	N
TCGA-KO-8414-01A-11R-2314-13	hsa-let-7a-2	33561.0	10377.133881	N
TCGA-KO-8414-01A-11R-2314-13	hsa-let-7a-3	16553.0	5118.223448	N
TCGA-KO-8414-01A-11R-2314-13	hsa-let-7b	33233.0	10275.715571	N
TCGA-KO-8414-01A-11R-2314-13	hsa-let-7c	5844.0	1806.977456	N
TCGA-KO-8414-01A-11R-2314-13	hsa-let-7d	4234.0	1309.161969	N
TCGA-KO-8414-01A-11R-2314-13	hsa-let-7e	4707.0	1455.414594	N
TCGA-KO-8414-01A-11R-2314-13	hsa-let-7f-1	28.0	8.657661	N
TCGA-KO-8414-01A-11R-2314-13	hsa-let-7f-2	11495.0	3554.278894	N
TCGA-KO-8414-01A-11R-2314-13	hsa-let-7g	1008.0	311.675783	N
TCGA-KO-8414-01A-11R-2314-13	hsa-let-7i	898.0	277.663545	N
TCGA-KO-8414-01A-11R-2314-13	hsa-mir-1-1	0.0	0.0	N
TCGA-KO-8414-01A-11R-2314-13	hsa-mir-1-2	2.0	0.618404	N
TCGA-KO-8414-01A-11R-2314-13	hsa-mir-100	54340.0	16802.045682	Y
TCGA-KO-8414-01A-11R-2314-13	hsa-mir-101-1	20617.0	6374.821049	N
TCGA-KO-8414-01A-11R-2314-13	hsa-mir-101-2	35.0	10.822076	N
TCGA-KO-8414-01A-11R-2314-13	hsa-mir-103-1	24255.0	7499.698528	Y
TCGA-KO-8414-01A-11R-2314-13	hsa-mir-103-1-as	0.0	0.0	N
TCGA-KO-8414-01A-11R-2314-13	hsa-mir-103-2	14.0	4.32883	N
TCGA-KO-8414-01A-11R-2314-13	hsa-mir-103-2-as	0.0	0.0	N
TCGA-KO-8414-01A-11R-2314-13	hsa-mir-105-1	0.0	0.0	N
TCGA-KO-8414-01A-11R-2314-13	hsa-mir-105-2	0.0	0.0	N
TCGA-KO-8414-01A-11R-2314-13	hsa-mir-106a	13.0	4.019628	Y
TCGA-KO-8414-01A-11R-2314-13	hsa-mir-106b	818.0	252.927372	N
TCGA-KO-8414-01A-11R-2314-13	hsa-mir-107	128.0	39.577877	Y
TCGA-KO-8414-01A-11R-2314-13	hsa-mir-10a	426817.0	131972.740737	N
TCGA-KO-8414-01A-11R-2314-13	hsa-mir-10b	733586.0	226826.379892	N
TCGA-KO-8414-01A-11R-2314-13	hsa-mir-1178	0.0	0.0	N
TCGA-KO-8414-01A-11R-2314-13	hsa-mir-1179	0.0	0.0	N
TCGA-KO-8414-01A-11R-2314-13	hsa-mir-1180	31.0	9.585267	N
TCGA-KO-8414-01A-11R-2314-13	hsa-mir-1181	0.0	0.0	N
TCGA-KO-8414-01A-11R-2314-13	hsa-mir-1182	0.0	0.0	N
TCGA-KO-8414-01A-11R-2314-13	hsa-mir-1183	0.0	0.0	N
TCGA-KO-8414-01A-11R-2314-13	hsa-mir-1184-1	0.0	0.0	N
TCGA-KO-8414-01A-11R-2314-13	hsa-mir-1184-2	0.0	0.0	N
TCGA-KO-8414-01A-11R-2314-13	hsa-mir-1184-3	0.0	0.0	N
TCGA-KO-8414-01A-11R-2314-13	hsa-mir-1185-1	0.0	0.0	N
TCGA-KO-8414-01A-11R-2314-13	hsa-mir-1185-2	0.0	0.0	N
TCGA-KO-8414-01A-11R-2314-13	hsa-mir-1193	0.0	0.0	N
TCGA-KO-8414-01A-11R-2314-13	hsa-mir-1197	0.0	0.0	N
TCGA-KO-8414-01A-11R-2314-13	hsa-mir-1200	0.0	0.0	N
TCGA-KO-8414-01A-11R-2314-13	hsa-mir-1202	0.0	0.0	N
TCGA-KO-8414-01A-11R-2314-13	hsa-mir-1203	0.0	0.0	N
TCGA-KO-8414-01A-11R-2314-13	hsa-mir-1204	0.0	0.0	N
TCGA-KO-8414-01A-11R-2314-13	hsa-mir-1205	0.0	0.0	N
TCGA-KO-8414-01A-11R-2314-13	hsa-mir-1206	0.0	0.0	N
TCGA-KO-8414-01A-11R-2314-13	hsa-mir-1207	0.0	0.0	N
TCGA-KO-8414-01A-11R-2314-13	hsa-mir-1208	0.0	0.0	N
TCGA-KO-8414-01A-11R-2314-13	hsa-mir-122	0.0	0.0	N
TCGA-KO-8414-01A-11R-2314-13	hsa-mir-1224	1.0	0.309202	N
TCGA-KO-8414-01A-11R-2314-13	hsa-mir-1225	0.0	0.0	N
TCGA-KO-8414-01A-11R-2314-13	hsa-mir-1226	0.0	0.0	N
TCGA-KO-8414-01A-11R-2314-13	hsa-mir-1227	0.0	0.0	N
TCGA-KO-8414-01A-11R-2314-13	hsa-mir-1228	0.0	0.0	N
TCGA-KO-8414-01A-11R-2314-13	hsa-mir-1229	1.0	0.309202	N
TCGA-KO-8414-01A-11R-2314-13	hsa-mir-1231	0.0	0.0	N
TCGA-KO-8414-01A-11R-2314-13	hsa-mir-1233-1	0.0	0.0	N
TCGA-KO-8414-01A-11R-2314-13	hsa-mir-1233-2	0.0	0.0	N
TCGA-KO-8414-01A-11R-2314-13	hsa-mir-1234	0.0	0.0	N
TCGA-KO-8414-01A-11R-2314-13	hsa-mir-1236	0.0	0.0	N
TCGA-KO-8414-01A-11R-2314-13	hsa-mir-1237	1.0	0.309202	N
TCGA-KO-8414-01A-11R-2314-13	hsa-mir-1238	0.0	0.0	N
TCGA-KO-8414-01A-11R-2314-13	hsa-mir-124-1	0.0	0.0	N
TCGA-KO-8414-01A-11R-2314-13	hsa-mir-124-2	0.0	0.0	N
TCGA-KO-8414-01A-11R-2314-13	hsa-mir-124-3	0.0	0.0	N
TCGA-KO-8414-01A-11R-2314-13	hsa-mir-1243	0.0	0.0	N
TCGA-KO-8414-01A-11R-2314-13	hsa-mir-1244-1	0.0	0.0	N
TCGA-KO-8414-01A-11R-2314-13	hsa-mir-1244-2	0.0	0.0	N
TCGA-KO-8414-01A-11R-2314-13	hsa-mir-1244-3	0.0	0.0	N
TCGA-KO-8414-01A-11R-2314-13	hsa-mir-1245	0.0	0.0	N
TCGA-KO-8414-01A-11R-2314-13	hsa-mir-1246	0.0	0.0	N
TCGA-KO-8414-01A-11R-2314-13	hsa-mir-1247	3.0	0.927606	N
TCGA-KO-8414-01A-11R-2314-13	hsa-mir-1248	0.0	0.0	N
TCGA-KO-8414-01A-11R-2314-13	hsa-mir-1249	1.0	0.309202	N
TCGA-KO-8414-01A-11R-2314-13	hsa-mir-1250	0.0	0.0	N
TCGA-KO-8414-01A-11R-2314-13	hsa-mir-1251	0.0	0.0	N
TCGA-KO-8414-01A-11R-2314-13	hsa-mir-1252	0.0	0.0	N
TCGA-KO-8414-01A-11R-2314-13	hsa-mir-1253	0.0	0.0	N
TCGA-KO-8414-01A-11R-2314-13	hsa-mir-1254	1.0	0.309202	N
TCGA-KO-8414-01A-11R-2314-13	hsa-mir-1255a	0.0	0.0	N
TCGA-KO-8414-01A-11R-2314-13	hsa-mir-1255b-1	0.0	0.0	N
TCGA-KO-8414-01A-11R-2314-13	hsa-mir-1255b-2	0.0	0.0	N
TCGA-KO-8414-01A-11R-2314-13	hsa-mir-1256	0.0	0.0	N
TCGA-KO-8414-01A-11R-2314-13	hsa-mir-1257	0.0	0.0	N
TCGA-KO-8414-01A-11R-2314-13	hsa-mir-1258	11.0	3.401224	N
TCGA-KO-8414-01A-11R-2314-13	hsa-mir-125a	5504.0	1701.84872	N
TCGA-KO-8414-01A-11R-2314-13	hsa-mir-125b-1	4385.0	1355.851496	N
TCGA-KO-8414-01A-11R-2314-13	hsa-mir-125b-2	118.0	36.485856	N
TCGA-KO-8414-01A-11R-2314-13	hsa-mir-126	6396.0	1977.657052	N
TCGA-KO-8414-01A-11R-2314-13	hsa-mir-1260	0.0	0.0	N
TCGA-KO-8414-01A-11R-2314-13	hsa-mir-1260b	0.0	0.0	N
TCGA-KO-8414-01A-11R-2314-13	hsa-mir-1261	0.0	0.0	N
TCGA-KO-8414-01A-11R-2314-13	hsa-mir-1262	2.0	0.618404	N
TCGA-KO-8414-01A-11R-2314-13	hsa-mir-1263	0.0	0.0	N
TCGA-KO-8414-01A-11R-2314-13	hsa-mir-1264	0.0	0.0	N
TCGA-KO-8414-01A-11R-2314-13	hsa-mir-1265	0.0	0.0	N
TCGA-KO-8414-01A-11R-2314-13	hsa-mir-1266	31.0	9.585267	N
TCGA-KO-8414-01A-11R-2314-13	hsa-mir-1267	0.0	0.0	N
TCGA-KO-8414-01A-11R-2314-13	hsa-mir-1268	0.0	0.0	N
TCGA-KO-8414-01A-11R-2314-13	hsa-mir-1269	0.0	0.0	N
TCGA-KO-8414-01A-11R-2314-13	hsa-mir-127	323.0	99.8723	N
TCGA-KO-8414-01A-11R-2314-13	hsa-mir-1270-1	0.0	0.0	N
TCGA-KO-8414-01A-11R-2314-13	hsa-mir-1270-2	0.0	0.0	N
TCGA-KO-8414-01A-11R-2314-13	hsa-mir-1271	21.0	6.493245	N
TCGA-KO-8414-01A-11R-2314-13	hsa-mir-1272	0.0	0.0	N
TCGA-KO-8414-01A-11R-2314-13	hsa-mir-1273	0.0	0.0	N
TCGA-KO-8414-01A-11R-2314-13	hsa-mir-1273c	0.0	0.0	N
TCGA-KO-8414-01A-11R-2314-13	hsa-mir-1273d	0.0	0.0	N
TCGA-KO-8414-01A-11R-2314-13	hsa-mir-1274a	0.0	0.0	N
TCGA-KO-8414-01A-11R-2314-13	hsa-mir-1274b	14.0	4.32883	N
TCGA-KO-8414-01A-11R-2314-13	hsa-mir-1275	0.0	0.0	N
TCGA-KO-8414-01A-11R-2314-13	hsa-mir-1276	0.0	0.0	N
TCGA-KO-8414-01A-11R-2314-13	hsa-mir-1277	2.0	0.618404	N
TCGA-KO-8414-01A-11R-2314-13	hsa-mir-1278	0.0	0.0	N
TCGA-KO-8414-01A-11R-2314-13	hsa-mir-1279	0.0	0.0	N
TCGA-KO-8414-01A-11R-2314-13	hsa-mir-128-1	128.0	39.577877	N
TCGA-KO-8414-01A-11R-2314-13	hsa-mir-128-2	85.0	26.282184	N
TCGA-KO-8414-01A-11R-2314-13	hsa-mir-1280	0.0	0.0	N
TCGA-KO-8414-01A-11R-2314-13	hsa-mir-1281	0.0	0.0	N
TCGA-KO-8414-01A-11R-2314-13	hsa-mir-1282	0.0	0.0	N
TCGA-KO-8414-01A-11R-2314-13	hsa-mir-1283-1	0.0	0.0	N
TCGA-KO-8414-01A-11R-2314-13	hsa-mir-1283-2	0.0	0.0	N
TCGA-KO-8414-01A-11R-2314-13	hsa-mir-1284	1.0	0.309202	N
TCGA-KO-8414-01A-11R-2314-13	hsa-mir-1285-1	0.0	0.0	N
TCGA-KO-8414-01A-11R-2314-13	hsa-mir-1285-2	0.0	0.0	N
TCGA-KO-8414-01A-11R-2314-13	hsa-mir-1286	0.0	0.0	N
TCGA-KO-8414-01A-11R-2314-13	hsa-mir-1287	23.0	7.11165	N
TCGA-KO-8414-01A-11R-2314-13	hsa-mir-1288	2.0	0.618404	N
TCGA-KO-8414-01A-11R-2314-13	hsa-mir-1289-1	0.0	0.0	N
TCGA-KO-8414-01A-11R-2314-13	hsa-mir-1289-2	0.0	0.0	N
TCGA-KO-8414-01A-11R-2314-13	hsa-mir-129-1	8.0	2.473617	N
TCGA-KO-8414-01A-11R-2314-13	hsa-mir-129-2	15.0	4.638032	N
TCGA-KO-8414-01A-11R-2314-13	hsa-mir-1290	0.0	0.0	N
TCGA-KO-8414-01A-11R-2314-13	hsa-mir-1291	0.0	0.0	N
TCGA-KO-8414-01A-11R-2314-13	hsa-mir-1292	0.0	0.0	N
TCGA-KO-8414-01A-11R-2314-13	hsa-mir-1293	4.0	1.236809	N
TCGA-KO-8414-01A-11R-2314-13	hsa-mir-1294	0.0	0.0	N
TCGA-KO-8414-01A-11R-2314-13	hsa-mir-1295	0.0	0.0	N
TCGA-KO-8414-01A-11R-2314-13	hsa-mir-1296	10.0	3.092022	N
TCGA-KO-8414-01A-11R-2314-13	hsa-mir-1297	0.0	0.0	N
TCGA-KO-8414-01A-11R-2314-13	hsa-mir-1298	0.0	0.0	N
TCGA-KO-8414-01A-11R-2314-13	hsa-mir-1299	0.0	0.0	N
TCGA-KO-8414-01A-11R-2314-13	hsa-mir-1301	17.0	5.256437	N
TCGA-KO-8414-01A-11R-2314-13	hsa-mir-1302-1	0.0	0.0	N
TCGA-KO-8414-01A-11R-2314-13	hsa-mir-1302-10	0.0	0.0	N
TCGA-KO-8414-01A-11R-2314-13	hsa-mir-1302-11	0.0	0.0	N
TCGA-KO-8414-01A-11R-2314-13	hsa-mir-1302-2	0.0	0.0	N
TCGA-KO-8414-01A-11R-2314-13	hsa-mir-1302-3	0.0	0.0	N
TCGA-KO-8414-01A-11R-2314-13	hsa-mir-1302-4	0.0	0.0	N
TCGA-KO-8414-01A-11R-2314-13	hsa-mir-1302-5	0.0	0.0	N
TCGA-KO-8414-01A-11R-2314-13	hsa-mir-1302-6	0.0	0.0	N
TCGA-KO-8414-01A-11R-2314-13	hsa-mir-1302-7	0.0	0.0	N
TCGA-KO-8414-01A-11R-2314-13	hsa-mir-1302-8	0.0	0.0	N
TCGA-KO-8414-01A-11R-2314-13	hsa-mir-1302-9	0.0	0.0	N
TCGA-KO-8414-01A-11R-2314-13	hsa-mir-1303	0.0	0.0	N
TCGA-KO-8414-01A-11R-2314-13	hsa-mir-1304	2.0	0.618404	N
TCGA-KO-8414-01A-11R-2314-13	hsa-mir-1305	0.0	0.0	N
TCGA-KO-8414-01A-11R-2314-13	hsa-mir-1306	31.0	9.585267	N
TCGA-KO-8414-01A-11R-2314-13	hsa-mir-1307	2574.0	795.886374	N
TCGA-KO-8414-01A-11R-2314-13	hsa-mir-130a	46.0	14.2233	N
TCGA-KO-8414-01A-11R-2314-13	hsa-mir-130b	18.0	5.565639	N
TCGA-KO-8414-01A-11R-2314-13	hsa-mir-132	135.0	41.742292	N
TCGA-KO-8414-01A-11R-2314-13	hsa-mir-1321	0.0	0.0	N
TCGA-KO-8414-01A-11R-2314-13	hsa-mir-1322	0.0	0.0	N
TCGA-KO-8414-01A-11R-2314-13	hsa-mir-1323	0.0	0.0	N
TCGA-KO-8414-01A-11R-2314-13	hsa-mir-1324	0.0	0.0	N
TCGA-KO-8414-01A-11R-2314-13	hsa-mir-133a-1	5.0	1.546011	Y
TCGA-KO-8414-01A-11R-2314-13	hsa-mir-133a-2	0.0	0.0	N
TCGA-KO-8414-01A-11R-2314-13	hsa-mir-133b	2.0	0.618404	Y
TCGA-KO-8414-01A-11R-2314-13	hsa-mir-134	50.0	15.460108	N
TCGA-KO-8414-01A-11R-2314-13	hsa-mir-135a-1	1.0	0.309202	N
TCGA-KO-8414-01A-11R-2314-13	hsa-mir-135a-2	0.0	0.0	N
TCGA-KO-8414-01A-11R-2314-13	hsa-mir-135b	0.0	0.0	N
TCGA-KO-8414-01A-11R-2314-13	hsa-mir-136	3.0	0.927606	N
TCGA-KO-8414-01A-11R-2314-13	hsa-mir-137	0.0	0.0	N
TCGA-KO-8414-01A-11R-2314-13	hsa-mir-138-1	0.0	0.0	N
TCGA-KO-8414-01A-11R-2314-13	hsa-mir-138-2	0.0	0.0	N
TCGA-KO-8414-01A-11R-2314-13	hsa-mir-139	299.0	92.451448	N
TCGA-KO-8414-01A-11R-2314-13	hsa-mir-140	6005.0	1856.759005	N
TCGA-KO-8414-01A-11R-2314-13	hsa-mir-141	4493.0	1389.24533	N
TCGA-KO-8414-01A-11R-2314-13	hsa-mir-142	564.0	174.390021	N
TCGA-KO-8414-01A-11R-2314-13	hsa-mir-143	36039.0	11143.336848	N
TCGA-KO-8414-01A-11R-2314-13	hsa-mir-144	177.0	54.728783	N
TCGA-KO-8414-01A-11R-2314-13	hsa-mir-145	1453.0	449.270747	N
TCGA-KO-8414-01A-11R-2314-13	hsa-mir-1468	111.0	34.32144	N
TCGA-KO-8414-01A-11R-2314-13	hsa-mir-1469	0.0	0.0	N
TCGA-KO-8414-01A-11R-2314-13	hsa-mir-146a	12.0	3.710426	N
TCGA-KO-8414-01A-11R-2314-13	hsa-mir-146b	306.0	94.615863	N
TCGA-KO-8414-01A-11R-2314-13	hsa-mir-147	0.0	0.0	N
TCGA-KO-8414-01A-11R-2314-13	hsa-mir-1470	0.0	0.0	N
TCGA-KO-8414-01A-11R-2314-13	hsa-mir-1471	0.0	0.0	N
TCGA-KO-8414-01A-11R-2314-13	hsa-mir-147b	0.0	0.0	N
TCGA-KO-8414-01A-11R-2314-13	hsa-mir-148a	53228.0	16458.212873	N
TCGA-KO-8414-01A-11R-2314-13	hsa-mir-148b	245.0	75.754531	N
TCGA-KO-8414-01A-11R-2314-13	hsa-mir-149	11.0	3.401224	N
TCGA-KO-8414-01A-11R-2314-13	hsa-mir-150	799.0	247.05253	N
TCGA-KO-8414-01A-11R-2314-13	hsa-mir-151	3771.0	1166.001367	N
TCGA-KO-8414-01A-11R-2314-13	hsa-mir-152	328.0	101.41831	N
TCGA-KO-8414-01A-11R-2314-13	hsa-mir-153-1	0.0	0.0	N
TCGA-KO-8414-01A-11R-2314-13	hsa-mir-153-2	4.0	1.236809	N
TCGA-KO-8414-01A-11R-2314-13	hsa-mir-1537	0.0	0.0	N
TCGA-KO-8414-01A-11R-2314-13	hsa-mir-1538	0.0	0.0	N
TCGA-KO-8414-01A-11R-2314-13	hsa-mir-1539	0.0	0.0	N
TCGA-KO-8414-01A-11R-2314-13	hsa-mir-154	1.0	0.309202	N
TCGA-KO-8414-01A-11R-2314-13	hsa-mir-155	94.0	29.065004	N
TCGA-KO-8414-01A-11R-2314-13	hsa-mir-15a	90.0	27.828195	N
TCGA-KO-8414-01A-11R-2314-13	hsa-mir-15b	421.0	130.174112	N
TCGA-KO-8414-01A-11R-2314-13	hsa-mir-16-1	578.0	178.718852	N
TCGA-KO-8414-01A-11R-2314-13	hsa-mir-16-2	10.0	3.092022	N
TCGA-KO-8414-01A-11R-2314-13	hsa-mir-17	716.0	221.388751	Y
TCGA-KO-8414-01A-11R-2314-13	hsa-mir-181a-1	2942.0	909.672771	N
TCGA-KO-8414-01A-11R-2314-13	hsa-mir-181a-2	1204.0	372.279407	N
TCGA-KO-8414-01A-11R-2314-13	hsa-mir-181b-1	320.0	98.944693	N
TCGA-KO-8414-01A-11R-2314-13	hsa-mir-181b-2	6.0	1.855213	N
TCGA-KO-8414-01A-11R-2314-13	hsa-mir-181c	57.0	17.624523	N
TCGA-KO-8414-01A-11R-2314-13	hsa-mir-181d	4.0	1.236809	N
TCGA-KO-8414-01A-11R-2314-13	hsa-mir-182	93820.0	29009.347181	N
TCGA-KO-8414-01A-11R-2314-13	hsa-mir-1825	0.0	0.0	N
TCGA-KO-8414-01A-11R-2314-13	hsa-mir-1827	0.0	0.0	N
TCGA-KO-8414-01A-11R-2314-13	hsa-mir-183	31558.0	9757.801944	N
TCGA-KO-8414-01A-11R-2314-13	hsa-mir-184	0.0	0.0	N
TCGA-KO-8414-01A-11R-2314-13	hsa-mir-185	259.0	80.083361	N
TCGA-KO-8414-01A-11R-2314-13	hsa-mir-186	316.0	97.707884	N
TCGA-KO-8414-01A-11R-2314-13	hsa-mir-187	35.0	10.822076	N
TCGA-KO-8414-01A-11R-2314-13	hsa-mir-188	10.0	3.092022	N
TCGA-KO-8414-01A-11R-2314-13	hsa-mir-18a	6.0	1.855213	N
TCGA-KO-8414-01A-11R-2314-13	hsa-mir-18b	1.0	0.309202	N
TCGA-KO-8414-01A-11R-2314-13	hsa-mir-190	0.0	0.0	N
TCGA-KO-8414-01A-11R-2314-13	hsa-mir-1908	0.0	0.0	N
TCGA-KO-8414-01A-11R-2314-13	hsa-mir-1909	0.0	0.0	N
TCGA-KO-8414-01A-11R-2314-13	hsa-mir-190b	0.0	0.0	N
TCGA-KO-8414-01A-11R-2314-13	hsa-mir-191	1435.0	443.705108	N
TCGA-KO-8414-01A-11R-2314-13	hsa-mir-1910	1.0	0.309202	N
TCGA-KO-8414-01A-11R-2314-13	hsa-mir-1911	0.0	0.0	N
TCGA-KO-8414-01A-11R-2314-13	hsa-mir-1912	0.0	0.0	N
TCGA-KO-8414-01A-11R-2314-13	hsa-mir-1913	0.0	0.0	N
TCGA-KO-8414-01A-11R-2314-13	hsa-mir-1914	0.0	0.0	N
TCGA-KO-8414-01A-11R-2314-13	hsa-mir-1915	0.0	0.0	N
TCGA-KO-8414-01A-11R-2314-13	hsa-mir-192	972.0	300.544505	Y
TCGA-KO-8414-01A-11R-2314-13	hsa-mir-193a	524.0	162.021935	N
TCGA-KO-8414-01A-11R-2314-13	hsa-mir-193b	97.0	29.99261	N
TCGA-KO-8414-01A-11R-2314-13	hsa-mir-194-1	151.0	46.689527	N
TCGA-KO-8414-01A-11R-2314-13	hsa-mir-194-2	174.0	53.801177	N
TCGA-KO-8414-01A-11R-2314-13	hsa-mir-195	6.0	1.855213	N
TCGA-KO-8414-01A-11R-2314-13	hsa-mir-196a-1	661.0	204.382631	N
TCGA-KO-8414-01A-11R-2314-13	hsa-mir-196a-2	117.0	36.176653	N
TCGA-KO-8414-01A-11R-2314-13	hsa-mir-196b	1173.0	362.69414	N
TCGA-KO-8414-01A-11R-2314-13	hsa-mir-197	534.0	165.113956	N
TCGA-KO-8414-01A-11R-2314-13	hsa-mir-1972-1	0.0	0.0	N
TCGA-KO-8414-01A-11R-2314-13	hsa-mir-1972-2	0.0	0.0	N
TCGA-KO-8414-01A-11R-2314-13	hsa-mir-1973	0.0	0.0	N
TCGA-KO-8414-01A-11R-2314-13	hsa-mir-1976	44.0	13.604895	N
TCGA-KO-8414-01A-11R-2314-13	hsa-mir-198	0.0	0.0	N
TCGA-KO-8414-01A-11R-2314-13	hsa-mir-199a-1	108.0	33.393834	Y
TCGA-KO-8414-01A-11R-2314-13	hsa-mir-199a-2	163.0	50.399953	Y
TCGA-KO-8414-01A-11R-2314-13	hsa-mir-199b	172.0	53.182772	Y
TCGA-KO-8414-01A-11R-2314-13	hsa-mir-19a	6.0	1.855213	N
TCGA-KO-8414-01A-11R-2314-13	hsa-mir-19b-1	7.0	2.164415	N
TCGA-KO-8414-01A-11R-2314-13	hsa-mir-19b-2	38.0	11.749682	N
TCGA-KO-8414-01A-11R-2314-13	hsa-mir-200a	1988.0	614.693905	N
TCGA-KO-8414-01A-11R-2314-13	hsa-mir-200b	1926.0	595.523371	N
TCGA-KO-8414-01A-11R-2314-13	hsa-mir-200c	49218.0	15218.312189	N
TCGA-KO-8414-01A-11R-2314-13	hsa-mir-202	0.0	0.0	N
TCGA-KO-8414-01A-11R-2314-13	hsa-mir-203	729.0	225.408379	N
TCGA-KO-8414-01A-11R-2314-13	hsa-mir-204	14.0	4.32883	N
TCGA-KO-8414-01A-11R-2314-13	hsa-mir-205	0.0	0.0	N
TCGA-KO-8414-01A-11R-2314-13	hsa-mir-2052	0.0	0.0	N
TCGA-KO-8414-01A-11R-2314-13	hsa-mir-2053	0.0	0.0	N
TCGA-KO-8414-01A-11R-2314-13	hsa-mir-2054	0.0	0.0	N
TCGA-KO-8414-01A-11R-2314-13	hsa-mir-206	0.0	0.0	N
TCGA-KO-8414-01A-11R-2314-13	hsa-mir-208a	0.0	0.0	N
TCGA-KO-8414-01A-11R-2314-13	hsa-mir-208b	0.0	0.0	N
TCGA-KO-8414-01A-11R-2314-13	hsa-mir-20a	268.0	82.86618	N
TCGA-KO-8414-01A-11R-2314-13	hsa-mir-20b	107.0	33.084632	N
TCGA-KO-8414-01A-11R-2314-13	hsa-mir-21	21791.0	6737.824392	N
TCGA-KO-8414-01A-11R-2314-13	hsa-mir-210	1392.0	430.409415	N
TCGA-KO-8414-01A-11R-2314-13	hsa-mir-211	0.0	0.0	N
TCGA-KO-8414-01A-11R-2314-13	hsa-mir-2110	6.0	1.855213	N
TCGA-KO-8414-01A-11R-2314-13	hsa-mir-2113	0.0	0.0	N
TCGA-KO-8414-01A-11R-2314-13	hsa-mir-2114	2.0	0.618404	N
TCGA-KO-8414-01A-11R-2314-13	hsa-mir-2115	0.0	0.0	N
TCGA-KO-8414-01A-11R-2314-13	hsa-mir-2116	1.0	0.309202	N
TCGA-KO-8414-01A-11R-2314-13	hsa-mir-2117	0.0	0.0	N
TCGA-KO-8414-01A-11R-2314-13	hsa-mir-212	0.0	0.0	N
TCGA-KO-8414-01A-11R-2314-13	hsa-mir-214	1.0	0.309202	N
TCGA-KO-8414-01A-11R-2314-13	hsa-mir-215	8.0	2.473617	Y
TCGA-KO-8414-01A-11R-2314-13	hsa-mir-216a	0.0	0.0	N
TCGA-KO-8414-01A-11R-2314-13	hsa-mir-216b	0.0	0.0	N
TCGA-KO-8414-01A-11R-2314-13	hsa-mir-217	6.0	1.855213	N
TCGA-KO-8414-01A-11R-2314-13	hsa-mir-218-1	30.0	9.276065	N
TCGA-KO-8414-01A-11R-2314-13	hsa-mir-218-2	850.0	262.821841	N
TCGA-KO-8414-01A-11R-2314-13	hsa-mir-219-1	0.0	0.0	N
TCGA-KO-8414-01A-11R-2314-13	hsa-mir-219-2	0.0	0.0	N
TCGA-KO-8414-01A-11R-2314-13	hsa-mir-22	659306.0	203858.843027	N
TCGA-KO-8414-01A-11R-2314-13	hsa-mir-221	5476.0	1693.191059	N
TCGA-KO-8414-01A-11R-2314-13	hsa-mir-222	1573.0	486.375007	N
TCGA-KO-8414-01A-11R-2314-13	hsa-mir-223	55.0	17.006119	N
TCGA-KO-8414-01A-11R-2314-13	hsa-mir-224	10.0	3.092022	N
TCGA-KO-8414-01A-11R-2314-13	hsa-mir-2276	1.0	0.309202	N
TCGA-KO-8414-01A-11R-2314-13	hsa-mir-2277	3.0	0.927606	N
TCGA-KO-8414-01A-11R-2314-13	hsa-mir-2278	0.0	0.0	N
TCGA-KO-8414-01A-11R-2314-13	hsa-mir-2355	74.0	22.88096	N
TCGA-KO-8414-01A-11R-2314-13	hsa-mir-23a	5760.0	1781.004474	Y
TCGA-KO-8414-01A-11R-2314-13	hsa-mir-23b	3155.0	975.532833	Y
TCGA-KO-8414-01A-11R-2314-13	hsa-mir-23c	1.0	0.309202	N
TCGA-KO-8414-01A-11R-2314-13	hsa-mir-24-1	58.0	17.933726	N
TCGA-KO-8414-01A-11R-2314-13	hsa-mir-24-2	1989.0	615.003107	N
TCGA-KO-8414-01A-11R-2314-13	hsa-mir-25	10049.0	3107.172563	N
TCGA-KO-8414-01A-11R-2314-13	hsa-mir-26a-1	19.0	5.874841	N
TCGA-KO-8414-01A-11R-2314-13	hsa-mir-26a-2	4944.0	1528.695507	N
TCGA-KO-8414-01A-11R-2314-13	hsa-mir-26b	286.0	88.431819	N
TCGA-KO-8414-01A-11R-2314-13	hsa-mir-27a	794.0	245.50652	Y
TCGA-KO-8414-01A-11R-2314-13	hsa-mir-27b	1376.0	425.46218	Y
TCGA-KO-8414-01A-11R-2314-13	hsa-mir-28	6417.0	1984.150297	N
TCGA-KO-8414-01A-11R-2314-13	hsa-mir-2861	1.0	0.309202	N
TCGA-KO-8414-01A-11R-2314-13	hsa-mir-2909	0.0	0.0	N
TCGA-KO-8414-01A-11R-2314-13	hsa-mir-296	76.0	23.499365	N
TCGA-KO-8414-01A-11R-2314-13	hsa-mir-297	0.0	0.0	N
TCGA-KO-8414-01A-11R-2314-13	hsa-mir-298	0.0	0.0	N
TCGA-KO-8414-01A-11R-2314-13	hsa-mir-299	0.0	0.0	N
TCGA-KO-8414-01A-11R-2314-13	hsa-mir-29a	48408.0	14967.858435	N
TCGA-KO-8414-01A-11R-2314-13	hsa-mir-29b-1	1235.0	381.864675	Y
TCGA-KO-8414-01A-11R-2314-13	hsa-mir-29b-2	1247.0	385.575101	N
TCGA-KO-8414-01A-11R-2314-13	hsa-mir-29c	6103.0	1887.060817	Y
TCGA-KO-8414-01A-11R-2314-13	hsa-mir-300	0.0	0.0	N
TCGA-KO-8414-01A-11R-2314-13	hsa-mir-301a	0.0	0.0	N
TCGA-KO-8414-01A-11R-2314-13	hsa-mir-301b	1.0	0.309202	N
TCGA-KO-8414-01A-11R-2314-13	hsa-mir-302a	0.0	0.0	N
TCGA-KO-8414-01A-11R-2314-13	hsa-mir-302b	0.0	0.0	N
TCGA-KO-8414-01A-11R-2314-13	hsa-mir-302c	0.0	0.0	N
TCGA-KO-8414-01A-11R-2314-13	hsa-mir-302d	0.0	0.0	N
TCGA-KO-8414-01A-11R-2314-13	hsa-mir-302e	0.0	0.0	N
TCGA-KO-8414-01A-11R-2314-13	hsa-mir-302f	0.0	0.0	N
TCGA-KO-8414-01A-11R-2314-13	hsa-mir-3065	2.0	0.618404	N
TCGA-KO-8414-01A-11R-2314-13	hsa-mir-3074	20.0	6.184043	N
TCGA-KO-8414-01A-11R-2314-13	hsa-mir-30a	245913.0	76036.832162	Y
TCGA-KO-8414-01A-11R-2314-13	hsa-mir-30b	1533.0	474.00692	Y
TCGA-KO-8414-01A-11R-2314-13	hsa-mir-30c-1	22.0	6.802448	N
TCGA-KO-8414-01A-11R-2314-13	hsa-mir-30c-2	4778.0	1477.367947	Y
TCGA-KO-8414-01A-11R-2314-13	hsa-mir-30d	47962.0	14829.954269	N
TCGA-KO-8414-01A-11R-2314-13	hsa-mir-30e	75882.0	23462.878734	Y
TCGA-KO-8414-01A-11R-2314-13	hsa-mir-31	0.0	0.0	N
TCGA-KO-8414-01A-11R-2314-13	hsa-mir-3115	0.0	0.0	N
TCGA-KO-8414-01A-11R-2314-13	hsa-mir-3116-1	0.0	0.0	N
TCGA-KO-8414-01A-11R-2314-13	hsa-mir-3116-2	0.0	0.0	N
TCGA-KO-8414-01A-11R-2314-13	hsa-mir-3117	0.0	0.0	N
TCGA-KO-8414-01A-11R-2314-13	hsa-mir-3118-1	0.0	0.0	N
TCGA-KO-8414-01A-11R-2314-13	hsa-mir-3118-2	0.0	0.0	N
TCGA-KO-8414-01A-11R-2314-13	hsa-mir-3118-3	0.0	0.0	N
TCGA-KO-8414-01A-11R-2314-13	hsa-mir-3118-4	0.0	0.0	N
TCGA-KO-8414-01A-11R-2314-13	hsa-mir-3118-5	0.0	0.0	N
TCGA-KO-8414-01A-11R-2314-13	hsa-mir-3118-6	0.0	0.0	N
TCGA-KO-8414-01A-11R-2314-13	hsa-mir-3119-1	0.0	0.0	N
TCGA-KO-8414-01A-11R-2314-13	hsa-mir-3119-2	0.0	0.0	N
TCGA-KO-8414-01A-11R-2314-13	hsa-mir-3120	0.0	0.0	N
TCGA-KO-8414-01A-11R-2314-13	hsa-mir-3121	0.0	0.0	N
TCGA-KO-8414-01A-11R-2314-13	hsa-mir-3122	0.0	0.0	N
TCGA-KO-8414-01A-11R-2314-13	hsa-mir-3123	0.0	0.0	N
TCGA-KO-8414-01A-11R-2314-13	hsa-mir-3124	0.0	0.0	N
TCGA-KO-8414-01A-11R-2314-13	hsa-mir-3125	0.0	0.0	N
TCGA-KO-8414-01A-11R-2314-13	hsa-mir-3126	0.0	0.0	N
TCGA-KO-8414-01A-11R-2314-13	hsa-mir-3127	7.0	2.164415	N
TCGA-KO-8414-01A-11R-2314-13	hsa-mir-3128	0.0	0.0	N
TCGA-KO-8414-01A-11R-2314-13	hsa-mir-3129	0.0	0.0	N
TCGA-KO-8414-01A-11R-2314-13	hsa-mir-3130-1	20.0	6.184043	N
TCGA-KO-8414-01A-11R-2314-13	hsa-mir-3130-2	0.0	0.0	N
TCGA-KO-8414-01A-11R-2314-13	hsa-mir-3131	0.0	0.0	N
TCGA-KO-8414-01A-11R-2314-13	hsa-mir-3132	0.0	0.0	N
TCGA-KO-8414-01A-11R-2314-13	hsa-mir-3133	0.0	0.0	N
TCGA-KO-8414-01A-11R-2314-13	hsa-mir-3134	0.0	0.0	N
TCGA-KO-8414-01A-11R-2314-13	hsa-mir-3135	0.0	0.0	N
TCGA-KO-8414-01A-11R-2314-13	hsa-mir-3136	2.0	0.618404	N
TCGA-KO-8414-01A-11R-2314-13	hsa-mir-3137	0.0	0.0	N
TCGA-KO-8414-01A-11R-2314-13	hsa-mir-3138	2.0	0.618404	N
TCGA-KO-8414-01A-11R-2314-13	hsa-mir-3139	0.0	0.0	N
TCGA-KO-8414-01A-11R-2314-13	hsa-mir-3140	0.0	0.0	N
TCGA-KO-8414-01A-11R-2314-13	hsa-mir-3141	0.0	0.0	N
TCGA-KO-8414-01A-11R-2314-13	hsa-mir-3142	0.0	0.0	N
TCGA-KO-8414-01A-11R-2314-13	hsa-mir-3143	0.0	0.0	N
TCGA-KO-8414-01A-11R-2314-13	hsa-mir-3144	0.0	0.0	N
TCGA-KO-8414-01A-11R-2314-13	hsa-mir-3145	0.0	0.0	N
TCGA-KO-8414-01A-11R-2314-13	hsa-mir-3146	0.0	0.0	N
TCGA-KO-8414-01A-11R-2314-13	hsa-mir-3147	0.0	0.0	N
TCGA-KO-8414-01A-11R-2314-13	hsa-mir-3148	0.0	0.0	N
TCGA-KO-8414-01A-11R-2314-13	hsa-mir-3149	0.0	0.0	N
TCGA-KO-8414-01A-11R-2314-13	hsa-mir-3150	0.0	0.0	N
TCGA-KO-8414-01A-11R-2314-13	hsa-mir-3150b	0.0	0.0	N
TCGA-KO-8414-01A-11R-2314-13	hsa-mir-3151	0.0	0.0	N
TCGA-KO-8414-01A-11R-2314-13	hsa-mir-3152	6.0	1.855213	N
TCGA-KO-8414-01A-11R-2314-13	hsa-mir-3153	0.0	0.0	N
TCGA-KO-8414-01A-11R-2314-13	hsa-mir-3154	0.0	0.0	N
TCGA-KO-8414-01A-11R-2314-13	hsa-mir-3155	0.0	0.0	N
TCGA-KO-8414-01A-11R-2314-13	hsa-mir-3156-1	0.0	0.0	N
TCGA-KO-8414-01A-11R-2314-13	hsa-mir-3156-2	1.0	0.309202	N
TCGA-KO-8414-01A-11R-2314-13	hsa-mir-3156-3	0.0	0.0	N
TCGA-KO-8414-01A-11R-2314-13	hsa-mir-3157	2.0	0.618404	N
TCGA-KO-8414-01A-11R-2314-13	hsa-mir-3158-1	0.0	0.0	N
TCGA-KO-8414-01A-11R-2314-13	hsa-mir-3158-2	0.0	0.0	N
TCGA-KO-8414-01A-11R-2314-13	hsa-mir-3159	0.0	0.0	N
TCGA-KO-8414-01A-11R-2314-13	hsa-mir-3160-1	0.0	0.0	N
TCGA-KO-8414-01A-11R-2314-13	hsa-mir-3160-2	0.0	0.0	N
TCGA-KO-8414-01A-11R-2314-13	hsa-mir-3161	0.0	0.0	N
TCGA-KO-8414-01A-11R-2314-13	hsa-mir-3162	0.0	0.0	N
TCGA-KO-8414-01A-11R-2314-13	hsa-mir-3163	0.0	0.0	N
TCGA-KO-8414-01A-11R-2314-13	hsa-mir-3164	0.0	0.0	N
TCGA-KO-8414-01A-11R-2314-13	hsa-mir-3165	0.0	0.0	N
TCGA-KO-8414-01A-11R-2314-13	hsa-mir-3166	0.0	0.0	N
TCGA-KO-8414-01A-11R-2314-13	hsa-mir-3167	0.0	0.0	N
TCGA-KO-8414-01A-11R-2314-13	hsa-mir-3168	0.0	0.0	N
TCGA-KO-8414-01A-11R-2314-13	hsa-mir-3169	0.0	0.0	N
TCGA-KO-8414-01A-11R-2314-13	hsa-mir-3170	8.0	2.473617	N
TCGA-KO-8414-01A-11R-2314-13	hsa-mir-3171	0.0	0.0	N
TCGA-KO-8414-01A-11R-2314-13	hsa-mir-3173	2.0	0.618404	N
TCGA-KO-8414-01A-11R-2314-13	hsa-mir-3174	0.0	0.0	N
TCGA-KO-8414-01A-11R-2314-13	hsa-mir-3175	0.0	0.0	N
TCGA-KO-8414-01A-11R-2314-13	hsa-mir-3176	0.0	0.0	N
TCGA-KO-8414-01A-11R-2314-13	hsa-mir-3177	0.0	0.0	N
TCGA-KO-8414-01A-11R-2314-13	hsa-mir-3178	0.0	0.0	N
TCGA-KO-8414-01A-11R-2314-13	hsa-mir-3179-1	0.0	0.0	N
TCGA-KO-8414-01A-11R-2314-13	hsa-mir-3179-2	0.0	0.0	N
TCGA-KO-8414-01A-11R-2314-13	hsa-mir-3179-3	0.0	0.0	N
TCGA-KO-8414-01A-11R-2314-13	hsa-mir-3180-1	0.0	0.0	N
TCGA-KO-8414-01A-11R-2314-13	hsa-mir-3180-2	0.0	0.0	N
TCGA-KO-8414-01A-11R-2314-13	hsa-mir-3180-3	0.0	0.0	N
TCGA-KO-8414-01A-11R-2314-13	hsa-mir-3180-4	0.0	0.0	N
TCGA-KO-8414-01A-11R-2314-13	hsa-mir-3180-5	0.0	0.0	N
TCGA-KO-8414-01A-11R-2314-13	hsa-mir-3181	0.0	0.0	N
TCGA-KO-8414-01A-11R-2314-13	hsa-mir-3182	0.0	0.0	N
TCGA-KO-8414-01A-11R-2314-13	hsa-mir-3183	0.0	0.0	N
TCGA-KO-8414-01A-11R-2314-13	hsa-mir-3184	0.0	0.0	N
TCGA-KO-8414-01A-11R-2314-13	hsa-mir-3185	0.0	0.0	N
TCGA-KO-8414-01A-11R-2314-13	hsa-mir-3186	0.0	0.0	N
TCGA-KO-8414-01A-11R-2314-13	hsa-mir-3187	1.0	0.309202	N
TCGA-KO-8414-01A-11R-2314-13	hsa-mir-3188	0.0	0.0	N
TCGA-KO-8414-01A-11R-2314-13	hsa-mir-3189	0.0	0.0	N
TCGA-KO-8414-01A-11R-2314-13	hsa-mir-3190	3.0	0.927606	N
TCGA-KO-8414-01A-11R-2314-13	hsa-mir-3191	6.0	1.855213	N
TCGA-KO-8414-01A-11R-2314-13	hsa-mir-3192	0.0	0.0	N
TCGA-KO-8414-01A-11R-2314-13	hsa-mir-3193	0.0	0.0	N
TCGA-KO-8414-01A-11R-2314-13	hsa-mir-3194	0.0	0.0	N
TCGA-KO-8414-01A-11R-2314-13	hsa-mir-3195	0.0	0.0	N
TCGA-KO-8414-01A-11R-2314-13	hsa-mir-3196	0.0	0.0	N
TCGA-KO-8414-01A-11R-2314-13	hsa-mir-3197	0.0	0.0	N
TCGA-KO-8414-01A-11R-2314-13	hsa-mir-3198	0.0	0.0	N
TCGA-KO-8414-01A-11R-2314-13	hsa-mir-3199-1	0.0	0.0	N
TCGA-KO-8414-01A-11R-2314-13	hsa-mir-3199-2	2.0	0.618404	N
TCGA-KO-8414-01A-11R-2314-13	hsa-mir-32	15.0	4.638032	N
TCGA-KO-8414-01A-11R-2314-13	hsa-mir-3200	4.0	1.236809	N
TCGA-KO-8414-01A-11R-2314-13	hsa-mir-3201	0.0	0.0	N
TCGA-KO-8414-01A-11R-2314-13	hsa-mir-3202-1	0.0	0.0	N
TCGA-KO-8414-01A-11R-2314-13	hsa-mir-3202-2	0.0	0.0	N
TCGA-KO-8414-01A-11R-2314-13	hsa-mir-320a	887.0	274.262321	Y
TCGA-KO-8414-01A-11R-2314-13	hsa-mir-320b-1	0.0	0.0	N
TCGA-KO-8414-01A-11R-2314-13	hsa-mir-320b-2	4.0	1.236809	Y
TCGA-KO-8414-01A-11R-2314-13	hsa-mir-320c-1	0.0	0.0	N
TCGA-KO-8414-01A-11R-2314-13	hsa-mir-320c-2	1.0	0.309202	N
TCGA-KO-8414-01A-11R-2314-13	hsa-mir-320d-1	0.0	0.0	N
TCGA-KO-8414-01A-11R-2314-13	hsa-mir-320d-2	1.0	0.309202	N
TCGA-KO-8414-01A-11R-2314-13	hsa-mir-320e	0.0	0.0	N
TCGA-KO-8414-01A-11R-2314-13	hsa-mir-323	4.0	1.236809	N
TCGA-KO-8414-01A-11R-2314-13	hsa-mir-323b	3.0	0.927606	N
TCGA-KO-8414-01A-11R-2314-13	hsa-mir-324	80.0	24.736173	N
TCGA-KO-8414-01A-11R-2314-13	hsa-mir-325	0.0	0.0	N
TCGA-KO-8414-01A-11R-2314-13	hsa-mir-326	5.0	1.546011	N
TCGA-KO-8414-01A-11R-2314-13	hsa-mir-328	173.0	53.491975	N
TCGA-KO-8414-01A-11R-2314-13	hsa-mir-329-1	0.0	0.0	N
TCGA-KO-8414-01A-11R-2314-13	hsa-mir-329-2	0.0	0.0	N
TCGA-KO-8414-01A-11R-2314-13	hsa-mir-330	52.0	16.078513	N
TCGA-KO-8414-01A-11R-2314-13	hsa-mir-331	103.0	31.847823	N
TCGA-KO-8414-01A-11R-2314-13	hsa-mir-335	3.0	0.927606	N
TCGA-KO-8414-01A-11R-2314-13	hsa-mir-337	1.0	0.309202	N
TCGA-KO-8414-01A-11R-2314-13	hsa-mir-338	139.0	42.979101	N
TCGA-KO-8414-01A-11R-2314-13	hsa-mir-339	97.0	29.99261	N
TCGA-KO-8414-01A-11R-2314-13	hsa-mir-33a	37.0	11.44048	N
TCGA-KO-8414-01A-11R-2314-13	hsa-mir-33b	5.0	1.546011	N
TCGA-KO-8414-01A-11R-2314-13	hsa-mir-340	14.0	4.32883	N
TCGA-KO-8414-01A-11R-2314-13	hsa-mir-342	166.0	51.327559	N
TCGA-KO-8414-01A-11R-2314-13	hsa-mir-345	34.0	10.512874	N
TCGA-KO-8414-01A-11R-2314-13	hsa-mir-346	1.0	0.309202	N
TCGA-KO-8414-01A-11R-2314-13	hsa-mir-34a	154.0	47.617134	N
TCGA-KO-8414-01A-11R-2314-13	hsa-mir-34b	0.0	0.0	N
TCGA-KO-8414-01A-11R-2314-13	hsa-mir-34c	2.0	0.618404	N
TCGA-KO-8414-01A-11R-2314-13	hsa-mir-3605	11.0	3.401224	N
TCGA-KO-8414-01A-11R-2314-13	hsa-mir-3606	0.0	0.0	N
TCGA-KO-8414-01A-11R-2314-13	hsa-mir-3607	260.0	80.392563	N
TCGA-KO-8414-01A-11R-2314-13	hsa-mir-3609	2.0	0.618404	N
TCGA-KO-8414-01A-11R-2314-13	hsa-mir-361	1467.0	453.599577	N
TCGA-KO-8414-01A-11R-2314-13	hsa-mir-3610	0.0	0.0	N
TCGA-KO-8414-01A-11R-2314-13	hsa-mir-3611	1.0	0.309202	N
TCGA-KO-8414-01A-11R-2314-13	hsa-mir-3612	0.0	0.0	N
TCGA-KO-8414-01A-11R-2314-13	hsa-mir-3613	1.0	0.309202	N
TCGA-KO-8414-01A-11R-2314-13	hsa-mir-3614	1.0	0.309202	N
TCGA-KO-8414-01A-11R-2314-13	hsa-mir-3615	5.0	1.546011	N
TCGA-KO-8414-01A-11R-2314-13	hsa-mir-3616	0.0	0.0	N
TCGA-KO-8414-01A-11R-2314-13	hsa-mir-3617	0.0	0.0	N
TCGA-KO-8414-01A-11R-2314-13	hsa-mir-3618	0.0	0.0	N
TCGA-KO-8414-01A-11R-2314-13	hsa-mir-3619	1.0	0.309202	N
TCGA-KO-8414-01A-11R-2314-13	hsa-mir-362	118.0	36.485856	N
TCGA-KO-8414-01A-11R-2314-13	hsa-mir-3620	0.0	0.0	N
TCGA-KO-8414-01A-11R-2314-13	hsa-mir-3621	0.0	0.0	N
TCGA-KO-8414-01A-11R-2314-13	hsa-mir-3622a	0.0	0.0	N
TCGA-KO-8414-01A-11R-2314-13	hsa-mir-3622b	0.0	0.0	N
TCGA-KO-8414-01A-11R-2314-13	hsa-mir-363	27.0	8.348458	N
TCGA-KO-8414-01A-11R-2314-13	hsa-mir-3646	0.0	0.0	N
TCGA-KO-8414-01A-11R-2314-13	hsa-mir-3647	24.0	7.420852	N
TCGA-KO-8414-01A-11R-2314-13	hsa-mir-3648	4.0	1.236809	N
TCGA-KO-8414-01A-11R-2314-13	hsa-mir-3649	0.0	0.0	N
TCGA-KO-8414-01A-11R-2314-13	hsa-mir-365-1	21.0	6.493245	N
TCGA-KO-8414-01A-11R-2314-13	hsa-mir-365-2	24.0	7.420852	N
TCGA-KO-8414-01A-11R-2314-13	hsa-mir-3650	0.0	0.0	N
TCGA-KO-8414-01A-11R-2314-13	hsa-mir-3651	6.0	1.855213	N
TCGA-KO-8414-01A-11R-2314-13	hsa-mir-3652	0.0	0.0	N
TCGA-KO-8414-01A-11R-2314-13	hsa-mir-3653	44.0	13.604895	N
TCGA-KO-8414-01A-11R-2314-13	hsa-mir-3654	0.0	0.0	N
TCGA-KO-8414-01A-11R-2314-13	hsa-mir-3655	0.0	0.0	N
TCGA-KO-8414-01A-11R-2314-13	hsa-mir-3656	0.0	0.0	N
TCGA-KO-8414-01A-11R-2314-13	hsa-mir-3657	0.0	0.0	N
TCGA-KO-8414-01A-11R-2314-13	hsa-mir-3658	0.0	0.0	N
TCGA-KO-8414-01A-11R-2314-13	hsa-mir-3659	0.0	0.0	N
TCGA-KO-8414-01A-11R-2314-13	hsa-mir-3660	0.0	0.0	N
TCGA-KO-8414-01A-11R-2314-13	hsa-mir-3661	0.0	0.0	N
TCGA-KO-8414-01A-11R-2314-13	hsa-mir-3662	0.0	0.0	N
TCGA-KO-8414-01A-11R-2314-13	hsa-mir-3663	0.0	0.0	N
TCGA-KO-8414-01A-11R-2314-13	hsa-mir-3664	0.0	0.0	N
TCGA-KO-8414-01A-11R-2314-13	hsa-mir-3665	0.0	0.0	N
TCGA-KO-8414-01A-11R-2314-13	hsa-mir-3666	0.0	0.0	N
TCGA-KO-8414-01A-11R-2314-13	hsa-mir-3667	0.0	0.0	N
TCGA-KO-8414-01A-11R-2314-13	hsa-mir-3668	0.0	0.0	N
TCGA-KO-8414-01A-11R-2314-13	hsa-mir-3669	0.0	0.0	N
TCGA-KO-8414-01A-11R-2314-13	hsa-mir-367	0.0	0.0	N
TCGA-KO-8414-01A-11R-2314-13	hsa-mir-3670	0.0	0.0	N
TCGA-KO-8414-01A-11R-2314-13	hsa-mir-3671	0.0	0.0	N
TCGA-KO-8414-01A-11R-2314-13	hsa-mir-3672	0.0	0.0	N
TCGA-KO-8414-01A-11R-2314-13	hsa-mir-3673	0.0	0.0	N
TCGA-KO-8414-01A-11R-2314-13	hsa-mir-3674	0.0	0.0	N
TCGA-KO-8414-01A-11R-2314-13	hsa-mir-3675	0.0	0.0	N
TCGA-KO-8414-01A-11R-2314-13	hsa-mir-3676	24.0	7.420852	N
TCGA-KO-8414-01A-11R-2314-13	hsa-mir-3677	10.0	3.092022	N
TCGA-KO-8414-01A-11R-2314-13	hsa-mir-3678	0.0	0.0	N
TCGA-KO-8414-01A-11R-2314-13	hsa-mir-3679	0.0	0.0	N
TCGA-KO-8414-01A-11R-2314-13	hsa-mir-3680	0.0	0.0	N
TCGA-KO-8414-01A-11R-2314-13	hsa-mir-3681	1.0	0.309202	N
TCGA-KO-8414-01A-11R-2314-13	hsa-mir-3682	2.0	0.618404	N
TCGA-KO-8414-01A-11R-2314-13	hsa-mir-3683	0.0	0.0	N
TCGA-KO-8414-01A-11R-2314-13	hsa-mir-3684	0.0	0.0	N
TCGA-KO-8414-01A-11R-2314-13	hsa-mir-3685	0.0	0.0	N
TCGA-KO-8414-01A-11R-2314-13	hsa-mir-3686	1.0	0.309202	N
TCGA-KO-8414-01A-11R-2314-13	hsa-mir-3687	0.0	0.0	N
TCGA-KO-8414-01A-11R-2314-13	hsa-mir-3688	0.0	0.0	N
TCGA-KO-8414-01A-11R-2314-13	hsa-mir-3689a	0.0	0.0	N
TCGA-KO-8414-01A-11R-2314-13	hsa-mir-3689b	0.0	0.0	N
TCGA-KO-8414-01A-11R-2314-13	hsa-mir-369	0.0	0.0	N
TCGA-KO-8414-01A-11R-2314-13	hsa-mir-3690	1.0	0.309202	N
TCGA-KO-8414-01A-11R-2314-13	hsa-mir-3691	0.0	0.0	N
TCGA-KO-8414-01A-11R-2314-13	hsa-mir-3692	0.0	0.0	N
TCGA-KO-8414-01A-11R-2314-13	hsa-mir-370	7.0	2.164415	N
TCGA-KO-8414-01A-11R-2314-13	hsa-mir-371	0.0	0.0	N
TCGA-KO-8414-01A-11R-2314-13	hsa-mir-3713	0.0	0.0	N
TCGA-KO-8414-01A-11R-2314-13	hsa-mir-3714	0.0	0.0	N
TCGA-KO-8414-01A-11R-2314-13	hsa-mir-372	0.0	0.0	N
TCGA-KO-8414-01A-11R-2314-13	hsa-mir-373	0.0	0.0	N
TCGA-KO-8414-01A-11R-2314-13	hsa-mir-374a	180.0	55.65639	N
TCGA-KO-8414-01A-11R-2314-13	hsa-mir-374b	138.0	42.669899	N
TCGA-KO-8414-01A-11R-2314-13	hsa-mir-374c	0.0	0.0	N
TCGA-KO-8414-01A-11R-2314-13	hsa-mir-375	6193.0	1914.889012	N
TCGA-KO-8414-01A-11R-2314-13	hsa-mir-376a-1	0.0	0.0	N
TCGA-KO-8414-01A-11R-2314-13	hsa-mir-376a-2	0.0	0.0	N
TCGA-KO-8414-01A-11R-2314-13	hsa-mir-376b	0.0	0.0	N
TCGA-KO-8414-01A-11R-2314-13	hsa-mir-376c	1.0	0.309202	N
TCGA-KO-8414-01A-11R-2314-13	hsa-mir-377	0.0	0.0	N
TCGA-KO-8414-01A-11R-2314-13	hsa-mir-378	722.0	223.243964	N
TCGA-KO-8414-01A-11R-2314-13	hsa-mir-378b	0.0	0.0	N
TCGA-KO-8414-01A-11R-2314-13	hsa-mir-378c	12.0	3.710426	N
TCGA-KO-8414-01A-11R-2314-13	hsa-mir-379	76.0	23.499365	N
TCGA-KO-8414-01A-11R-2314-13	hsa-mir-380	0.0	0.0	N
TCGA-KO-8414-01A-11R-2314-13	hsa-mir-381	14.0	4.32883	N
TCGA-KO-8414-01A-11R-2314-13	hsa-mir-382	5.0	1.546011	N
TCGA-KO-8414-01A-11R-2314-13	hsa-mir-383	0.0	0.0	N
TCGA-KO-8414-01A-11R-2314-13	hsa-mir-384	0.0	0.0	N
TCGA-KO-8414-01A-11R-2314-13	hsa-mir-3907	0.0	0.0	N
TCGA-KO-8414-01A-11R-2314-13	hsa-mir-3908	0.0	0.0	N
TCGA-KO-8414-01A-11R-2314-13	hsa-mir-3909	4.0	1.236809	N
TCGA-KO-8414-01A-11R-2314-13	hsa-mir-3910-1	0.0	0.0	N
TCGA-KO-8414-01A-11R-2314-13	hsa-mir-3910-2	0.0	0.0	N
TCGA-KO-8414-01A-11R-2314-13	hsa-mir-3911	0.0	0.0	N
TCGA-KO-8414-01A-11R-2314-13	hsa-mir-3912	1.0	0.309202	N
TCGA-KO-8414-01A-11R-2314-13	hsa-mir-3913-1	5.0	1.546011	N
TCGA-KO-8414-01A-11R-2314-13	hsa-mir-3913-2	0.0	0.0	N
TCGA-KO-8414-01A-11R-2314-13	hsa-mir-3914-1	0.0	0.0	N
TCGA-KO-8414-01A-11R-2314-13	hsa-mir-3914-2	0.0	0.0	N
TCGA-KO-8414-01A-11R-2314-13	hsa-mir-3915	0.0	0.0	N
TCGA-KO-8414-01A-11R-2314-13	hsa-mir-3916	0.0	0.0	N
TCGA-KO-8414-01A-11R-2314-13	hsa-mir-3917	1.0	0.309202	N
TCGA-KO-8414-01A-11R-2314-13	hsa-mir-3918	0.0	0.0	N
TCGA-KO-8414-01A-11R-2314-13	hsa-mir-3919	0.0	0.0	N
TCGA-KO-8414-01A-11R-2314-13	hsa-mir-3920	0.0	0.0	N
TCGA-KO-8414-01A-11R-2314-13	hsa-mir-3921	0.0	0.0	N
TCGA-KO-8414-01A-11R-2314-13	hsa-mir-3922	2.0	0.618404	N
TCGA-KO-8414-01A-11R-2314-13	hsa-mir-3923	0.0	0.0	N
TCGA-KO-8414-01A-11R-2314-13	hsa-mir-3924	0.0	0.0	N
TCGA-KO-8414-01A-11R-2314-13	hsa-mir-3925	0.0	0.0	N
TCGA-KO-8414-01A-11R-2314-13	hsa-mir-3926-1	0.0	0.0	N
TCGA-KO-8414-01A-11R-2314-13	hsa-mir-3926-2	0.0	0.0	N
TCGA-KO-8414-01A-11R-2314-13	hsa-mir-3927	0.0	0.0	N
TCGA-KO-8414-01A-11R-2314-13	hsa-mir-3928	1.0	0.309202	N
TCGA-KO-8414-01A-11R-2314-13	hsa-mir-3929	0.0	0.0	N
TCGA-KO-8414-01A-11R-2314-13	hsa-mir-3934	4.0	1.236809	N
TCGA-KO-8414-01A-11R-2314-13	hsa-mir-3935	0.0	0.0	N
TCGA-KO-8414-01A-11R-2314-13	hsa-mir-3936	0.0	0.0	N
TCGA-KO-8414-01A-11R-2314-13	hsa-mir-3937	0.0	0.0	N
TCGA-KO-8414-01A-11R-2314-13	hsa-mir-3938	0.0	0.0	N
TCGA-KO-8414-01A-11R-2314-13	hsa-mir-3939	0.0	0.0	N
TCGA-KO-8414-01A-11R-2314-13	hsa-mir-3940	1.0	0.309202	N
TCGA-KO-8414-01A-11R-2314-13	hsa-mir-3941	0.0	0.0	N
TCGA-KO-8414-01A-11R-2314-13	hsa-mir-3942	1.0	0.309202	N
TCGA-KO-8414-01A-11R-2314-13	hsa-mir-3943	0.0	0.0	N
TCGA-KO-8414-01A-11R-2314-13	hsa-mir-3944	0.0	0.0	N
TCGA-KO-8414-01A-11R-2314-13	hsa-mir-3945	0.0	0.0	N
TCGA-KO-8414-01A-11R-2314-13	hsa-mir-409	6.0	1.855213	N
TCGA-KO-8414-01A-11R-2314-13	hsa-mir-410	1.0	0.309202	N
TCGA-KO-8414-01A-11R-2314-13	hsa-mir-411	0.0	0.0	N
TCGA-KO-8414-01A-11R-2314-13	hsa-mir-412	3.0	0.927606	N
TCGA-KO-8414-01A-11R-2314-13	hsa-mir-421	7.0	2.164415	N
TCGA-KO-8414-01A-11R-2314-13	hsa-mir-422a	0.0	0.0	N
TCGA-KO-8414-01A-11R-2314-13	hsa-mir-423	435.0	134.502942	N
TCGA-KO-8414-01A-11R-2314-13	hsa-mir-424	264.0	81.629372	N
TCGA-KO-8414-01A-11R-2314-13	hsa-mir-425	144.0	44.525112	N
TCGA-KO-8414-01A-11R-2314-13	hsa-mir-4251	0.0	0.0	N
TCGA-KO-8414-01A-11R-2314-13	hsa-mir-4252	0.0	0.0	N
TCGA-KO-8414-01A-11R-2314-13	hsa-mir-4253	0.0	0.0	N
TCGA-KO-8414-01A-11R-2314-13	hsa-mir-4254	0.0	0.0	N
TCGA-KO-8414-01A-11R-2314-13	hsa-mir-4255	0.0	0.0	N
TCGA-KO-8414-01A-11R-2314-13	hsa-mir-4256	0.0	0.0	N
TCGA-KO-8414-01A-11R-2314-13	hsa-mir-4257	0.0	0.0	N
TCGA-KO-8414-01A-11R-2314-13	hsa-mir-4258	0.0	0.0	N
TCGA-KO-8414-01A-11R-2314-13	hsa-mir-4259	0.0	0.0	N
TCGA-KO-8414-01A-11R-2314-13	hsa-mir-4260	0.0	0.0	N
TCGA-KO-8414-01A-11R-2314-13	hsa-mir-4261	0.0	0.0	N
TCGA-KO-8414-01A-11R-2314-13	hsa-mir-4262	0.0	0.0	N
TCGA-KO-8414-01A-11R-2314-13	hsa-mir-4263	0.0	0.0	N
TCGA-KO-8414-01A-11R-2314-13	hsa-mir-4264	0.0	0.0	N
TCGA-KO-8414-01A-11R-2314-13	hsa-mir-4265	0.0	0.0	N
TCGA-KO-8414-01A-11R-2314-13	hsa-mir-4266	0.0	0.0	N
TCGA-KO-8414-01A-11R-2314-13	hsa-mir-4267	0.0	0.0	N
TCGA-KO-8414-01A-11R-2314-13	hsa-mir-4268	0.0	0.0	N
TCGA-KO-8414-01A-11R-2314-13	hsa-mir-4269	0.0	0.0	N
TCGA-KO-8414-01A-11R-2314-13	hsa-mir-4270	0.0	0.0	N
TCGA-KO-8414-01A-11R-2314-13	hsa-mir-4271	0.0	0.0	N
TCGA-KO-8414-01A-11R-2314-13	hsa-mir-4272	0.0	0.0	N
TCGA-KO-8414-01A-11R-2314-13	hsa-mir-4273	0.0	0.0	N
TCGA-KO-8414-01A-11R-2314-13	hsa-mir-4274	0.0	0.0	N
TCGA-KO-8414-01A-11R-2314-13	hsa-mir-4275	0.0	0.0	N
TCGA-KO-8414-01A-11R-2314-13	hsa-mir-4276	0.0	0.0	N
TCGA-KO-8414-01A-11R-2314-13	hsa-mir-4277	0.0	0.0	N
TCGA-KO-8414-01A-11R-2314-13	hsa-mir-4278	0.0	0.0	N
TCGA-KO-8414-01A-11R-2314-13	hsa-mir-4279	0.0	0.0	N
TCGA-KO-8414-01A-11R-2314-13	hsa-mir-4280	0.0	0.0	N
TCGA-KO-8414-01A-11R-2314-13	hsa-mir-4281	0.0	0.0	N
TCGA-KO-8414-01A-11R-2314-13	hsa-mir-4282	0.0	0.0	N
TCGA-KO-8414-01A-11R-2314-13	hsa-mir-4283-1	0.0	0.0	N
TCGA-KO-8414-01A-11R-2314-13	hsa-mir-4283-2	0.0	0.0	N
TCGA-KO-8414-01A-11R-2314-13	hsa-mir-4284	0.0	0.0	N
TCGA-KO-8414-01A-11R-2314-13	hsa-mir-4285	0.0	0.0	N
TCGA-KO-8414-01A-11R-2314-13	hsa-mir-4286	0.0	0.0	N
TCGA-KO-8414-01A-11R-2314-13	hsa-mir-4287	0.0	0.0	N
TCGA-KO-8414-01A-11R-2314-13	hsa-mir-4288	0.0	0.0	N
TCGA-KO-8414-01A-11R-2314-13	hsa-mir-4289	0.0	0.0	N
TCGA-KO-8414-01A-11R-2314-13	hsa-mir-429	103.0	31.847823	N
TCGA-KO-8414-01A-11R-2314-13	hsa-mir-4290	0.0	0.0	N
TCGA-KO-8414-01A-11R-2314-13	hsa-mir-4291	0.0	0.0	N
TCGA-KO-8414-01A-11R-2314-13	hsa-mir-4292	0.0	0.0	N
TCGA-KO-8414-01A-11R-2314-13	hsa-mir-4293	0.0	0.0	N
TCGA-KO-8414-01A-11R-2314-13	hsa-mir-4294	0.0	0.0	N
TCGA-KO-8414-01A-11R-2314-13	hsa-mir-4295	0.0	0.0	N
TCGA-KO-8414-01A-11R-2314-13	hsa-mir-4296	0.0	0.0	N
TCGA-KO-8414-01A-11R-2314-13	hsa-mir-4297	0.0	0.0	N
TCGA-KO-8414-01A-11R-2314-13	hsa-mir-4298	0.0	0.0	N
TCGA-KO-8414-01A-11R-2314-13	hsa-mir-4299	0.0	0.0	N
TCGA-KO-8414-01A-11R-2314-13	hsa-mir-4300	0.0	0.0	N
TCGA-KO-8414-01A-11R-2314-13	hsa-mir-4301	0.0	0.0	N
TCGA-KO-8414-01A-11R-2314-13	hsa-mir-4302	0.0	0.0	N
TCGA-KO-8414-01A-11R-2314-13	hsa-mir-4303	0.0	0.0	N
TCGA-KO-8414-01A-11R-2314-13	hsa-mir-4304	0.0	0.0	N
TCGA-KO-8414-01A-11R-2314-13	hsa-mir-4305	0.0	0.0	N
TCGA-KO-8414-01A-11R-2314-13	hsa-mir-4306	0.0	0.0	N
TCGA-KO-8414-01A-11R-2314-13	hsa-mir-4307	0.0	0.0	N
TCGA-KO-8414-01A-11R-2314-13	hsa-mir-4308	0.0	0.0	N
TCGA-KO-8414-01A-11R-2314-13	hsa-mir-4309	0.0	0.0	N
TCGA-KO-8414-01A-11R-2314-13	hsa-mir-431	4.0	1.236809	N
TCGA-KO-8414-01A-11R-2314-13	hsa-mir-4310	0.0	0.0	N
TCGA-KO-8414-01A-11R-2314-13	hsa-mir-4311	0.0	0.0	N
TCGA-KO-8414-01A-11R-2314-13	hsa-mir-4312	0.0	0.0	N
TCGA-KO-8414-01A-11R-2314-13	hsa-mir-4313	0.0	0.0	N
TCGA-KO-8414-01A-11R-2314-13	hsa-mir-4314	0.0	0.0	N
TCGA-KO-8414-01A-11R-2314-13	hsa-mir-4315-1	0.0	0.0	N
TCGA-KO-8414-01A-11R-2314-13	hsa-mir-4315-2	0.0	0.0	N
TCGA-KO-8414-01A-11R-2314-13	hsa-mir-4316	0.0	0.0	N
TCGA-KO-8414-01A-11R-2314-13	hsa-mir-4317	0.0	0.0	N
TCGA-KO-8414-01A-11R-2314-13	hsa-mir-4318	0.0	0.0	N
TCGA-KO-8414-01A-11R-2314-13	hsa-mir-4319	0.0	0.0	N
TCGA-KO-8414-01A-11R-2314-13	hsa-mir-432	6.0	1.855213	N
TCGA-KO-8414-01A-11R-2314-13	hsa-mir-4320	0.0	0.0	N
TCGA-KO-8414-01A-11R-2314-13	hsa-mir-4321	0.0	0.0	N
TCGA-KO-8414-01A-11R-2314-13	hsa-mir-4322	0.0	0.0	N
TCGA-KO-8414-01A-11R-2314-13	hsa-mir-4323	0.0	0.0	N
TCGA-KO-8414-01A-11R-2314-13	hsa-mir-4324	0.0	0.0	N
TCGA-KO-8414-01A-11R-2314-13	hsa-mir-4325	0.0	0.0	N
TCGA-KO-8414-01A-11R-2314-13	hsa-mir-4326	5.0	1.546011	N
TCGA-KO-8414-01A-11R-2314-13	hsa-mir-4327	0.0	0.0	N
TCGA-KO-8414-01A-11R-2314-13	hsa-mir-4328	0.0	0.0	N
TCGA-KO-8414-01A-11R-2314-13	hsa-mir-4329	0.0	0.0	N
TCGA-KO-8414-01A-11R-2314-13	hsa-mir-433	0.0	0.0	N
TCGA-KO-8414-01A-11R-2314-13	hsa-mir-4330	0.0	0.0	N
TCGA-KO-8414-01A-11R-2314-13	hsa-mir-448	0.0	0.0	N
TCGA-KO-8414-01A-11R-2314-13	hsa-mir-449a	0.0	0.0	N
TCGA-KO-8414-01A-11R-2314-13	hsa-mir-449b	0.0	0.0	N
TCGA-KO-8414-01A-11R-2314-13	hsa-mir-449c	0.0	0.0	N
TCGA-KO-8414-01A-11R-2314-13	hsa-mir-450a-1	4.0	1.236809	N
TCGA-KO-8414-01A-11R-2314-13	hsa-mir-450a-2	4.0	1.236809	N
TCGA-KO-8414-01A-11R-2314-13	hsa-mir-450b	9.0	2.782819	N
TCGA-KO-8414-01A-11R-2314-13	hsa-mir-451	751.0	232.210826	N
TCGA-KO-8414-01A-11R-2314-13	hsa-mir-452	43.0	13.295693	N
TCGA-KO-8414-01A-11R-2314-13	hsa-mir-454	2.0	0.618404	N
TCGA-KO-8414-01A-11R-2314-13	hsa-mir-455	66.0	20.407343	N
TCGA-KO-8414-01A-11R-2314-13	hsa-mir-466	0.0	0.0	N
TCGA-KO-8414-01A-11R-2314-13	hsa-mir-483	11.0	3.401224	N
TCGA-KO-8414-01A-11R-2314-13	hsa-mir-484	117.0	36.176653	N
TCGA-KO-8414-01A-11R-2314-13	hsa-mir-485	0.0	0.0	N
TCGA-KO-8414-01A-11R-2314-13	hsa-mir-486	2092.0	646.850931	N
TCGA-KO-8414-01A-11R-2314-13	hsa-mir-487a	1.0	0.309202	N
TCGA-KO-8414-01A-11R-2314-13	hsa-mir-487b	1.0	0.309202	N
TCGA-KO-8414-01A-11R-2314-13	hsa-mir-488	0.0	0.0	N
TCGA-KO-8414-01A-11R-2314-13	hsa-mir-489	33.0	10.203671	N
TCGA-KO-8414-01A-11R-2314-13	hsa-mir-490	0.0	0.0	N
TCGA-KO-8414-01A-11R-2314-13	hsa-mir-491	11.0	3.401224	N
TCGA-KO-8414-01A-11R-2314-13	hsa-mir-492	0.0	0.0	N
TCGA-KO-8414-01A-11R-2314-13	hsa-mir-493	0.0	0.0	N
TCGA-KO-8414-01A-11R-2314-13	hsa-mir-494	0.0	0.0	N
TCGA-KO-8414-01A-11R-2314-13	hsa-mir-495	1.0	0.309202	N
TCGA-KO-8414-01A-11R-2314-13	hsa-mir-496	0.0	0.0	N
TCGA-KO-8414-01A-11R-2314-13	hsa-mir-497	9.0	2.782819	N
TCGA-KO-8414-01A-11R-2314-13	hsa-mir-498	0.0	0.0	N
TCGA-KO-8414-01A-11R-2314-13	hsa-mir-499	0.0	0.0	N
TCGA-KO-8414-01A-11R-2314-13	hsa-mir-500a	707.0	218.605931	Y
TCGA-KO-8414-01A-11R-2314-13	hsa-mir-500b	30.0	9.276065	Y
TCGA-KO-8414-01A-11R-2314-13	hsa-mir-501	115.0	35.558249	N
TCGA-KO-8414-01A-11R-2314-13	hsa-mir-502	47.0	14.532502	Y
TCGA-KO-8414-01A-11R-2314-13	hsa-mir-503	36.0	11.131278	N
TCGA-KO-8414-01A-11R-2314-13	hsa-mir-504	5.0	1.546011	N
TCGA-KO-8414-01A-11R-2314-13	hsa-mir-505	53.0	16.387715	N
TCGA-KO-8414-01A-11R-2314-13	hsa-mir-506	1.0	0.309202	N
TCGA-KO-8414-01A-11R-2314-13	hsa-mir-507	0.0	0.0	N
TCGA-KO-8414-01A-11R-2314-13	hsa-mir-508	79.0	24.426971	N
TCGA-KO-8414-01A-11R-2314-13	hsa-mir-509-1	24.0	7.420852	N
TCGA-KO-8414-01A-11R-2314-13	hsa-mir-509-2	15.0	4.638032	N
TCGA-KO-8414-01A-11R-2314-13	hsa-mir-509-3	12.0	3.710426	N
TCGA-KO-8414-01A-11R-2314-13	hsa-mir-510	0.0	0.0	N
TCGA-KO-8414-01A-11R-2314-13	hsa-mir-511-1	5.0	1.546011	N
TCGA-KO-8414-01A-11R-2314-13	hsa-mir-511-2	2.0	0.618404	N
TCGA-KO-8414-01A-11R-2314-13	hsa-mir-512-1	0.0	0.0	N
TCGA-KO-8414-01A-11R-2314-13	hsa-mir-512-2	1.0	0.309202	N
TCGA-KO-8414-01A-11R-2314-13	hsa-mir-513a-1	1.0	0.309202	N
TCGA-KO-8414-01A-11R-2314-13	hsa-mir-513a-2	0.0	0.0	N
TCGA-KO-8414-01A-11R-2314-13	hsa-mir-513b	0.0	0.0	N
TCGA-KO-8414-01A-11R-2314-13	hsa-mir-513c	1.0	0.309202	N
TCGA-KO-8414-01A-11R-2314-13	hsa-mir-514-1	3.0	0.927606	N
TCGA-KO-8414-01A-11R-2314-13	hsa-mir-514-2	4.0	1.236809	N
TCGA-KO-8414-01A-11R-2314-13	hsa-mir-514-3	5.0	1.546011	N
TCGA-KO-8414-01A-11R-2314-13	hsa-mir-514b	0.0	0.0	N
TCGA-KO-8414-01A-11R-2314-13	hsa-mir-515-1	0.0	0.0	N
TCGA-KO-8414-01A-11R-2314-13	hsa-mir-515-2	0.0	0.0	N
TCGA-KO-8414-01A-11R-2314-13	hsa-mir-516a-1	0.0	0.0	N
TCGA-KO-8414-01A-11R-2314-13	hsa-mir-516a-2	0.0	0.0	N
TCGA-KO-8414-01A-11R-2314-13	hsa-mir-516b-1	0.0	0.0	N
TCGA-KO-8414-01A-11R-2314-13	hsa-mir-516b-2	0.0	0.0	N
TCGA-KO-8414-01A-11R-2314-13	hsa-mir-517a	1.0	0.309202	Y
TCGA-KO-8414-01A-11R-2314-13	hsa-mir-517b	1.0	0.309202	Y
TCGA-KO-8414-01A-11R-2314-13	hsa-mir-517c	1.0	0.309202	Y
TCGA-KO-8414-01A-11R-2314-13	hsa-mir-518a-1	0.0	0.0	N
TCGA-KO-8414-01A-11R-2314-13	hsa-mir-518a-2	0.0	0.0	N
TCGA-KO-8414-01A-11R-2314-13	hsa-mir-518b	0.0	0.0	N
TCGA-KO-8414-01A-11R-2314-13	hsa-mir-518c	0.0	0.0	N
TCGA-KO-8414-01A-11R-2314-13	hsa-mir-518d	0.0	0.0	N
TCGA-KO-8414-01A-11R-2314-13	hsa-mir-518e	0.0	0.0	N
TCGA-KO-8414-01A-11R-2314-13	hsa-mir-518f	0.0	0.0	N
TCGA-KO-8414-01A-11R-2314-13	hsa-mir-519a-1	0.0	0.0	N
TCGA-KO-8414-01A-11R-2314-13	hsa-mir-519a-2	0.0	0.0	N
TCGA-KO-8414-01A-11R-2314-13	hsa-mir-519b	0.0	0.0	N
TCGA-KO-8414-01A-11R-2314-13	hsa-mir-519c	0.0	0.0	N
TCGA-KO-8414-01A-11R-2314-13	hsa-mir-519d	0.0	0.0	N
TCGA-KO-8414-01A-11R-2314-13	hsa-mir-519e	0.0	0.0	N
TCGA-KO-8414-01A-11R-2314-13	hsa-mir-520a	3.0	0.927606	N
TCGA-KO-8414-01A-11R-2314-13	hsa-mir-520b	0.0	0.0	N
TCGA-KO-8414-01A-11R-2314-13	hsa-mir-520c	0.0	0.0	N
TCGA-KO-8414-01A-11R-2314-13	hsa-mir-520d	0.0	0.0	N
TCGA-KO-8414-01A-11R-2314-13	hsa-mir-520e	0.0	0.0	N
TCGA-KO-8414-01A-11R-2314-13	hsa-mir-520f	0.0	0.0	N
TCGA-KO-8414-01A-11R-2314-13	hsa-mir-520g	0.0	0.0	N
TCGA-KO-8414-01A-11R-2314-13	hsa-mir-520h	0.0	0.0	N
TCGA-KO-8414-01A-11R-2314-13	hsa-mir-521-1	0.0	0.0	N
TCGA-KO-8414-01A-11R-2314-13	hsa-mir-521-2	0.0	0.0	N
TCGA-KO-8414-01A-11R-2314-13	hsa-mir-522	0.0	0.0	N
TCGA-KO-8414-01A-11R-2314-13	hsa-mir-523	0.0	0.0	N
TCGA-KO-8414-01A-11R-2314-13	hsa-mir-524	0.0	0.0	N
TCGA-KO-8414-01A-11R-2314-13	hsa-mir-525	0.0	0.0	N
TCGA-KO-8414-01A-11R-2314-13	hsa-mir-526a-1	0.0	0.0	N
TCGA-KO-8414-01A-11R-2314-13	hsa-mir-526a-2	0.0	0.0	N
TCGA-KO-8414-01A-11R-2314-13	hsa-mir-526b	0.0	0.0	N
TCGA-KO-8414-01A-11R-2314-13	hsa-mir-527	0.0	0.0	N
TCGA-KO-8414-01A-11R-2314-13	hsa-mir-532	4945.0	1529.004709	N
TCGA-KO-8414-01A-11R-2314-13	hsa-mir-539	1.0	0.309202	N
TCGA-KO-8414-01A-11R-2314-13	hsa-mir-541	0.0	0.0	N
TCGA-KO-8414-01A-11R-2314-13	hsa-mir-542	128.0	39.577877	N
TCGA-KO-8414-01A-11R-2314-13	hsa-mir-543	1.0	0.309202	N
TCGA-KO-8414-01A-11R-2314-13	hsa-mir-544	0.0	0.0	N
TCGA-KO-8414-01A-11R-2314-13	hsa-mir-544b	0.0	0.0	N
TCGA-KO-8414-01A-11R-2314-13	hsa-mir-545	0.0	0.0	N
TCGA-KO-8414-01A-11R-2314-13	hsa-mir-548a-1	0.0	0.0	N
TCGA-KO-8414-01A-11R-2314-13	hsa-mir-548a-2	0.0	0.0	N
TCGA-KO-8414-01A-11R-2314-13	hsa-mir-548a-3	0.0	0.0	N
TCGA-KO-8414-01A-11R-2314-13	hsa-mir-548aa-1	0.0	0.0	N
TCGA-KO-8414-01A-11R-2314-13	hsa-mir-548aa-2	0.0	0.0	N
TCGA-KO-8414-01A-11R-2314-13	hsa-mir-548b	0.0	0.0	N
TCGA-KO-8414-01A-11R-2314-13	hsa-mir-548c	0.0	0.0	N
TCGA-KO-8414-01A-11R-2314-13	hsa-mir-548d-1	0.0	0.0	N
TCGA-KO-8414-01A-11R-2314-13	hsa-mir-548d-2	0.0	0.0	N
TCGA-KO-8414-01A-11R-2314-13	hsa-mir-548e	0.0	0.0	N
TCGA-KO-8414-01A-11R-2314-13	hsa-mir-548f-1	0.0	0.0	N
TCGA-KO-8414-01A-11R-2314-13	hsa-mir-548f-2	0.0	0.0	N
TCGA-KO-8414-01A-11R-2314-13	hsa-mir-548f-3	0.0	0.0	N
TCGA-KO-8414-01A-11R-2314-13	hsa-mir-548f-4	0.0	0.0	N
TCGA-KO-8414-01A-11R-2314-13	hsa-mir-548f-5	0.0	0.0	N
TCGA-KO-8414-01A-11R-2314-13	hsa-mir-548g	0.0	0.0	N
TCGA-KO-8414-01A-11R-2314-13	hsa-mir-548h-1	0.0	0.0	N
TCGA-KO-8414-01A-11R-2314-13	hsa-mir-548h-2	0.0	0.0	N
TCGA-KO-8414-01A-11R-2314-13	hsa-mir-548h-3	0.0	0.0	N
TCGA-KO-8414-01A-11R-2314-13	hsa-mir-548h-4	0.0	0.0	N
TCGA-KO-8414-01A-11R-2314-13	hsa-mir-548i-1	0.0	0.0	N
TCGA-KO-8414-01A-11R-2314-13	hsa-mir-548i-2	0.0	0.0	N
TCGA-KO-8414-01A-11R-2314-13	hsa-mir-548i-3	0.0	0.0	N
TCGA-KO-8414-01A-11R-2314-13	hsa-mir-548i-4	0.0	0.0	N
TCGA-KO-8414-01A-11R-2314-13	hsa-mir-548j	0.0	0.0	N
TCGA-KO-8414-01A-11R-2314-13	hsa-mir-548k	0.0	0.0	N
TCGA-KO-8414-01A-11R-2314-13	hsa-mir-548l	1.0	0.309202	N
TCGA-KO-8414-01A-11R-2314-13	hsa-mir-548m	0.0	0.0	N
TCGA-KO-8414-01A-11R-2314-13	hsa-mir-548n	0.0	0.0	N
TCGA-KO-8414-01A-11R-2314-13	hsa-mir-548o	1.0	0.309202	N
TCGA-KO-8414-01A-11R-2314-13	hsa-mir-548p	0.0	0.0	N
TCGA-KO-8414-01A-11R-2314-13	hsa-mir-548q	0.0	0.0	N
TCGA-KO-8414-01A-11R-2314-13	hsa-mir-548s	1.0	0.309202	N
TCGA-KO-8414-01A-11R-2314-13	hsa-mir-548t	0.0	0.0	N
TCGA-KO-8414-01A-11R-2314-13	hsa-mir-548u	0.0	0.0	N
TCGA-KO-8414-01A-11R-2314-13	hsa-mir-548v	1.0	0.309202	N
TCGA-KO-8414-01A-11R-2314-13	hsa-mir-548w	0.0	0.0	N
TCGA-KO-8414-01A-11R-2314-13	hsa-mir-548x	0.0	0.0	N
TCGA-KO-8414-01A-11R-2314-13	hsa-mir-548y	0.0	0.0	N
TCGA-KO-8414-01A-11R-2314-13	hsa-mir-548z	0.0	0.0	N
TCGA-KO-8414-01A-11R-2314-13	hsa-mir-549	0.0	0.0	N
TCGA-KO-8414-01A-11R-2314-13	hsa-mir-550a-1	15.0	4.638032	N
TCGA-KO-8414-01A-11R-2314-13	hsa-mir-550a-2	20.0	6.184043	N
TCGA-KO-8414-01A-11R-2314-13	hsa-mir-550b-1	0.0	0.0	N
TCGA-KO-8414-01A-11R-2314-13	hsa-mir-550b-2	0.0	0.0	N
TCGA-KO-8414-01A-11R-2314-13	hsa-mir-551a	1.0	0.309202	N
TCGA-KO-8414-01A-11R-2314-13	hsa-mir-551b	1.0	0.309202	N
TCGA-KO-8414-01A-11R-2314-13	hsa-mir-552	4.0	1.236809	N
TCGA-KO-8414-01A-11R-2314-13	hsa-mir-553	0.0	0.0	N
TCGA-KO-8414-01A-11R-2314-13	hsa-mir-554	0.0	0.0	N
TCGA-KO-8414-01A-11R-2314-13	hsa-mir-555	1.0	0.309202	N
TCGA-KO-8414-01A-11R-2314-13	hsa-mir-556	0.0	0.0	N
TCGA-KO-8414-01A-11R-2314-13	hsa-mir-557	0.0	0.0	N
TCGA-KO-8414-01A-11R-2314-13	hsa-mir-558	0.0	0.0	N
TCGA-KO-8414-01A-11R-2314-13	hsa-mir-559	0.0	0.0	N
TCGA-KO-8414-01A-11R-2314-13	hsa-mir-561	7.0	2.164415	N
TCGA-KO-8414-01A-11R-2314-13	hsa-mir-562	0.0	0.0	N
TCGA-KO-8414-01A-11R-2314-13	hsa-mir-563	0.0	0.0	N
TCGA-KO-8414-01A-11R-2314-13	hsa-mir-564	0.0	0.0	N
TCGA-KO-8414-01A-11R-2314-13	hsa-mir-566	0.0	0.0	N
TCGA-KO-8414-01A-11R-2314-13	hsa-mir-567	0.0	0.0	N
TCGA-KO-8414-01A-11R-2314-13	hsa-mir-568	0.0	0.0	N
TCGA-KO-8414-01A-11R-2314-13	hsa-mir-569	0.0	0.0	N
TCGA-KO-8414-01A-11R-2314-13	hsa-mir-570	2.0	0.618404	N
TCGA-KO-8414-01A-11R-2314-13	hsa-mir-571	0.0	0.0	N
TCGA-KO-8414-01A-11R-2314-13	hsa-mir-572	0.0	0.0	N
TCGA-KO-8414-01A-11R-2314-13	hsa-mir-573	0.0	0.0	N
TCGA-KO-8414-01A-11R-2314-13	hsa-mir-574	248.0	76.682137	N
TCGA-KO-8414-01A-11R-2314-13	hsa-mir-575	0.0	0.0	N
TCGA-KO-8414-01A-11R-2314-13	hsa-mir-576	21.0	6.493245	N
TCGA-KO-8414-01A-11R-2314-13	hsa-mir-577	63.0	19.479736	N
TCGA-KO-8414-01A-11R-2314-13	hsa-mir-578	0.0	0.0	N
TCGA-KO-8414-01A-11R-2314-13	hsa-mir-579	0.0	0.0	N
TCGA-KO-8414-01A-11R-2314-13	hsa-mir-580	1.0	0.309202	N
TCGA-KO-8414-01A-11R-2314-13	hsa-mir-581	4.0	1.236809	N
TCGA-KO-8414-01A-11R-2314-13	hsa-mir-582	1409.0	435.665851	N
TCGA-KO-8414-01A-11R-2314-13	hsa-mir-583	0.0	0.0	N
TCGA-KO-8414-01A-11R-2314-13	hsa-mir-584	207.0	64.004848	N
TCGA-KO-8414-01A-11R-2314-13	hsa-mir-585	0.0	0.0	N
TCGA-KO-8414-01A-11R-2314-13	hsa-mir-586	0.0	0.0	N
TCGA-KO-8414-01A-11R-2314-13	hsa-mir-587	0.0	0.0	N
TCGA-KO-8414-01A-11R-2314-13	hsa-mir-588	0.0	0.0	N
TCGA-KO-8414-01A-11R-2314-13	hsa-mir-589	412.0	127.391292	N
TCGA-KO-8414-01A-11R-2314-13	hsa-mir-590	12.0	3.710426	N
TCGA-KO-8414-01A-11R-2314-13	hsa-mir-591	0.0	0.0	N
TCGA-KO-8414-01A-11R-2314-13	hsa-mir-592	2.0	0.618404	N
TCGA-KO-8414-01A-11R-2314-13	hsa-mir-593	0.0	0.0	N
TCGA-KO-8414-01A-11R-2314-13	hsa-mir-595	0.0	0.0	N
TCGA-KO-8414-01A-11R-2314-13	hsa-mir-596	0.0	0.0	N
TCGA-KO-8414-01A-11R-2314-13	hsa-mir-597	0.0	0.0	N
TCGA-KO-8414-01A-11R-2314-13	hsa-mir-598	67.0	20.716545	N
TCGA-KO-8414-01A-11R-2314-13	hsa-mir-599	1.0	0.309202	N
TCGA-KO-8414-01A-11R-2314-13	hsa-mir-600	0.0	0.0	N
TCGA-KO-8414-01A-11R-2314-13	hsa-mir-601	0.0	0.0	N
TCGA-KO-8414-01A-11R-2314-13	hsa-mir-602	0.0	0.0	N
TCGA-KO-8414-01A-11R-2314-13	hsa-mir-603	0.0	0.0	N
TCGA-KO-8414-01A-11R-2314-13	hsa-mir-604	0.0	0.0	N
TCGA-KO-8414-01A-11R-2314-13	hsa-mir-605	1.0	0.309202	N
TCGA-KO-8414-01A-11R-2314-13	hsa-mir-606	0.0	0.0	N
TCGA-KO-8414-01A-11R-2314-13	hsa-mir-607	0.0	0.0	N
TCGA-KO-8414-01A-11R-2314-13	hsa-mir-608	0.0	0.0	N
TCGA-KO-8414-01A-11R-2314-13	hsa-mir-609	0.0	0.0	N
TCGA-KO-8414-01A-11R-2314-13	hsa-mir-610	0.0	0.0	N
TCGA-KO-8414-01A-11R-2314-13	hsa-mir-611	0.0	0.0	N
TCGA-KO-8414-01A-11R-2314-13	hsa-mir-612	0.0	0.0	N
TCGA-KO-8414-01A-11R-2314-13	hsa-mir-613	0.0	0.0	N
TCGA-KO-8414-01A-11R-2314-13	hsa-mir-614	0.0	0.0	N
TCGA-KO-8414-01A-11R-2314-13	hsa-mir-615	17.0	5.256437	N
TCGA-KO-8414-01A-11R-2314-13	hsa-mir-616	47.0	14.532502	N
TCGA-KO-8414-01A-11R-2314-13	hsa-mir-617	0.0	0.0	N
TCGA-KO-8414-01A-11R-2314-13	hsa-mir-618	19.0	5.874841	N
TCGA-KO-8414-01A-11R-2314-13	hsa-mir-619	0.0	0.0	N
TCGA-KO-8414-01A-11R-2314-13	hsa-mir-620	0.0	0.0	N
TCGA-KO-8414-01A-11R-2314-13	hsa-mir-621	0.0	0.0	N
TCGA-KO-8414-01A-11R-2314-13	hsa-mir-622	0.0	0.0	N
TCGA-KO-8414-01A-11R-2314-13	hsa-mir-623	0.0	0.0	N
TCGA-KO-8414-01A-11R-2314-13	hsa-mir-624	1.0	0.309202	N
TCGA-KO-8414-01A-11R-2314-13	hsa-mir-625	454.0	140.377783	N
TCGA-KO-8414-01A-11R-2314-13	hsa-mir-626	0.0	0.0	N
TCGA-KO-8414-01A-11R-2314-13	hsa-mir-627	4.0	1.236809	N
TCGA-KO-8414-01A-11R-2314-13	hsa-mir-628	13.0	4.019628	N
TCGA-KO-8414-01A-11R-2314-13	hsa-mir-629	260.0	80.392563	N
TCGA-KO-8414-01A-11R-2314-13	hsa-mir-630	0.0	0.0	N
TCGA-KO-8414-01A-11R-2314-13	hsa-mir-631	0.0	0.0	N
TCGA-KO-8414-01A-11R-2314-13	hsa-mir-632	2.0	0.618404	N
TCGA-KO-8414-01A-11R-2314-13	hsa-mir-633	0.0	0.0	N
TCGA-KO-8414-01A-11R-2314-13	hsa-mir-634	0.0	0.0	N
TCGA-KO-8414-01A-11R-2314-13	hsa-mir-635	0.0	0.0	N
TCGA-KO-8414-01A-11R-2314-13	hsa-mir-636	0.0	0.0	N
TCGA-KO-8414-01A-11R-2314-13	hsa-mir-637	0.0	0.0	N
TCGA-KO-8414-01A-11R-2314-13	hsa-mir-638	0.0	0.0	N
TCGA-KO-8414-01A-11R-2314-13	hsa-mir-639	1.0	0.309202	N
TCGA-KO-8414-01A-11R-2314-13	hsa-mir-640	0.0	0.0	N
TCGA-KO-8414-01A-11R-2314-13	hsa-mir-641	0.0	0.0	N
TCGA-KO-8414-01A-11R-2314-13	hsa-mir-642a	220.0	68.024476	N
TCGA-KO-8414-01A-11R-2314-13	hsa-mir-642b	0.0	0.0	N
TCGA-KO-8414-01A-11R-2314-13	hsa-mir-643	2.0	0.618404	N
TCGA-KO-8414-01A-11R-2314-13	hsa-mir-644	0.0	0.0	N
TCGA-KO-8414-01A-11R-2314-13	hsa-mir-645	0.0	0.0	N
TCGA-KO-8414-01A-11R-2314-13	hsa-mir-646	0.0	0.0	N
TCGA-KO-8414-01A-11R-2314-13	hsa-mir-647	0.0	0.0	N
TCGA-KO-8414-01A-11R-2314-13	hsa-mir-648	0.0	0.0	N
TCGA-KO-8414-01A-11R-2314-13	hsa-mir-649	0.0	0.0	N
TCGA-KO-8414-01A-11R-2314-13	hsa-mir-650	0.0	0.0	N
TCGA-KO-8414-01A-11R-2314-13	hsa-mir-651	22.0	6.802448	N
TCGA-KO-8414-01A-11R-2314-13	hsa-mir-652	94.0	29.065004	N
TCGA-KO-8414-01A-11R-2314-13	hsa-mir-653	251.0	77.609744	N
TCGA-KO-8414-01A-11R-2314-13	hsa-mir-654	7.0	2.164415	N
TCGA-KO-8414-01A-11R-2314-13	hsa-mir-655	0.0	0.0	N
TCGA-KO-8414-01A-11R-2314-13	hsa-mir-656	0.0	0.0	N
TCGA-KO-8414-01A-11R-2314-13	hsa-mir-657	0.0	0.0	N
TCGA-KO-8414-01A-11R-2314-13	hsa-mir-658	2.0	0.618404	N
TCGA-KO-8414-01A-11R-2314-13	hsa-mir-659	9.0	2.782819	N
TCGA-KO-8414-01A-11R-2314-13	hsa-mir-660	112.0	34.630643	N
TCGA-KO-8414-01A-11R-2314-13	hsa-mir-661	0.0	0.0	N
TCGA-KO-8414-01A-11R-2314-13	hsa-mir-662	0.0	0.0	N
TCGA-KO-8414-01A-11R-2314-13	hsa-mir-663	0.0	0.0	N
TCGA-KO-8414-01A-11R-2314-13	hsa-mir-663b	0.0	0.0	N
TCGA-KO-8414-01A-11R-2314-13	hsa-mir-664	163.0	50.399953	N
TCGA-KO-8414-01A-11R-2314-13	hsa-mir-665	0.0	0.0	N
TCGA-KO-8414-01A-11R-2314-13	hsa-mir-668	0.0	0.0	N
TCGA-KO-8414-01A-11R-2314-13	hsa-mir-670	0.0	0.0	N
TCGA-KO-8414-01A-11R-2314-13	hsa-mir-671	49.0	15.150906	N
TCGA-KO-8414-01A-11R-2314-13	hsa-mir-675	48.0	14.841704	N
TCGA-KO-8414-01A-11R-2314-13	hsa-mir-676	20.0	6.184043	N
TCGA-KO-8414-01A-11R-2314-13	hsa-mir-7-1	27.0	8.348458	N
TCGA-KO-8414-01A-11R-2314-13	hsa-mir-7-2	0.0	0.0	N
TCGA-KO-8414-01A-11R-2314-13	hsa-mir-7-3	0.0	0.0	N
TCGA-KO-8414-01A-11R-2314-13	hsa-mir-708	15.0	4.638032	N
TCGA-KO-8414-01A-11R-2314-13	hsa-mir-711	0.0	0.0	N
TCGA-KO-8414-01A-11R-2314-13	hsa-mir-718	0.0	0.0	N
TCGA-KO-8414-01A-11R-2314-13	hsa-mir-720	0.0	0.0	N
TCGA-KO-8414-01A-11R-2314-13	hsa-mir-744	51.0	15.76931	N
TCGA-KO-8414-01A-11R-2314-13	hsa-mir-758	7.0	2.164415	N
TCGA-KO-8414-01A-11R-2314-13	hsa-mir-759	0.0	0.0	N
TCGA-KO-8414-01A-11R-2314-13	hsa-mir-760	9.0	2.782819	N
TCGA-KO-8414-01A-11R-2314-13	hsa-mir-761	0.0	0.0	N
TCGA-KO-8414-01A-11R-2314-13	hsa-mir-762	0.0	0.0	N
TCGA-KO-8414-01A-11R-2314-13	hsa-mir-764	0.0	0.0	N
TCGA-KO-8414-01A-11R-2314-13	hsa-mir-765	0.0	0.0	N
TCGA-KO-8414-01A-11R-2314-13	hsa-mir-766	100.0	30.920217	N
TCGA-KO-8414-01A-11R-2314-13	hsa-mir-767	0.0	0.0	N
TCGA-KO-8414-01A-11R-2314-13	hsa-mir-769	19.0	5.874841	N
TCGA-KO-8414-01A-11R-2314-13	hsa-mir-770	0.0	0.0	N
TCGA-KO-8414-01A-11R-2314-13	hsa-mir-802	0.0	0.0	N
TCGA-KO-8414-01A-11R-2314-13	hsa-mir-873	0.0	0.0	N
TCGA-KO-8414-01A-11R-2314-13	hsa-mir-874	2057.0	636.028855	N
TCGA-KO-8414-01A-11R-2314-13	hsa-mir-875	0.0	0.0	N
TCGA-KO-8414-01A-11R-2314-13	hsa-mir-876	0.0	0.0	N
TCGA-KO-8414-01A-11R-2314-13	hsa-mir-877	0.0	0.0	N
TCGA-KO-8414-01A-11R-2314-13	hsa-mir-885	3.0	0.927606	N
TCGA-KO-8414-01A-11R-2314-13	hsa-mir-887	2.0	0.618404	N
TCGA-KO-8414-01A-11R-2314-13	hsa-mir-888	454.0	140.377783	N
TCGA-KO-8414-01A-11R-2314-13	hsa-mir-889	2.0	0.618404	N
TCGA-KO-8414-01A-11R-2314-13	hsa-mir-890	8.0	2.473617	N
TCGA-KO-8414-01A-11R-2314-13	hsa-mir-891a	170221.0	52632.701839	N
TCGA-KO-8414-01A-11R-2314-13	hsa-mir-891b	237.0	73.280913	N
TCGA-KO-8414-01A-11R-2314-13	hsa-mir-892a	1379.0	426.389786	N
TCGA-KO-8414-01A-11R-2314-13	hsa-mir-892b	487.0	150.581455	N
TCGA-KO-8414-01A-11R-2314-13	hsa-mir-9-1	72.0	22.262556	N
TCGA-KO-8414-01A-11R-2314-13	hsa-mir-9-2	53.0	16.387715	N
TCGA-KO-8414-01A-11R-2314-13	hsa-mir-9-3	0.0	0.0	N
TCGA-KO-8414-01A-11R-2314-13	hsa-mir-920	0.0	0.0	N
TCGA-KO-8414-01A-11R-2314-13	hsa-mir-921	0.0	0.0	N
TCGA-KO-8414-01A-11R-2314-13	hsa-mir-922	0.0	0.0	N
TCGA-KO-8414-01A-11R-2314-13	hsa-mir-924	0.0	0.0	N
TCGA-KO-8414-01A-11R-2314-13	hsa-mir-92a-1	1262.0	390.213133	N
TCGA-KO-8414-01A-11R-2314-13	hsa-mir-92a-2	30775.0	9515.696648	N
TCGA-KO-8414-01A-11R-2314-13	hsa-mir-92b	384.0	118.733632	N
TCGA-KO-8414-01A-11R-2314-13	hsa-mir-93	7116.0	2200.282611	N
TCGA-KO-8414-01A-11R-2314-13	hsa-mir-933	0.0	0.0	N
TCGA-KO-8414-01A-11R-2314-13	hsa-mir-934	0.0	0.0	N
TCGA-KO-8414-01A-11R-2314-13	hsa-mir-935	13.0	4.019628	N
TCGA-KO-8414-01A-11R-2314-13	hsa-mir-936	0.0	0.0	N
TCGA-KO-8414-01A-11R-2314-13	hsa-mir-937	0.0	0.0	N
TCGA-KO-8414-01A-11R-2314-13	hsa-mir-938	0.0	0.0	N
TCGA-KO-8414-01A-11R-2314-13	hsa-mir-939	1.0	0.309202	N
TCGA-KO-8414-01A-11R-2314-13	hsa-mir-940	2.0	0.618404	N
TCGA-KO-8414-01A-11R-2314-13	hsa-mir-941-1	0.0	0.0	N
TCGA-KO-8414-01A-11R-2314-13	hsa-mir-941-3	0.0	0.0	N
TCGA-KO-8414-01A-11R-2314-13	hsa-mir-941-4	0.0	0.0	N
TCGA-KO-8414-01A-11R-2314-13	hsa-mir-942	10.0	3.092022	N
TCGA-KO-8414-01A-11R-2314-13	hsa-mir-943	0.0	0.0	N
TCGA-KO-8414-01A-11R-2314-13	hsa-mir-944	1.0	0.309202	N
TCGA-KO-8414-01A-11R-2314-13	hsa-mir-95	4.0	1.236809	N
TCGA-KO-8414-01A-11R-2314-13	hsa-mir-96	95.0	29.374206	N
TCGA-KO-8414-01A-11R-2314-13	hsa-mir-98	23.0	7.11165	N
TCGA-KO-8414-01A-11R-2314-13	hsa-mir-99a	4496.0	1390.172937	Y
TCGA-KO-8414-01A-11R-2314-13	hsa-mir-99b	120232.0	37175.994781	N
