# Supplementary material for: Dysfunctional miRNA-Mediated Regulation in Chromophobe Renal Cell Carcinoma
Source: PLoS One. 2016 Jun 3;11(6):e0156324. doi: 10.1371/journal.pone.0156324 (PMC4892590; doi:10.1371/journal.pone.0156324)
Supplement: S1 File — (ZIP) [file pone.0156324.s001.zip › S1_File miRNA expression profile downloaded from TCGA/case/bcgsc.ca__IlluminaHiSeq_miRNASeq__TCGA-KO-8415-01A-11R-2314-13__mirna_quantification.txt]

barcode	miRNA_ID	read_count	reads_per_million_miRNA_mapped	cross-mapped
TCGA-KO-8415-01A-11R-2314-13	hsa-let-7a-1	43435.0	7114.475989	N
TCGA-KO-8415-01A-11R-2314-13	hsa-let-7a-2	86503.0	14168.838874	N
TCGA-KO-8415-01A-11R-2314-13	hsa-let-7a-3	43707.0	7159.028481	N
TCGA-KO-8415-01A-11R-2314-13	hsa-let-7b	106918.0	17512.732676	N
TCGA-KO-8415-01A-11R-2314-13	hsa-let-7c	9541.0	1562.776917	N
TCGA-KO-8415-01A-11R-2314-13	hsa-let-7d	3135.0	513.500224	N
TCGA-KO-8415-01A-11R-2314-13	hsa-let-7e	8469.0	1387.187686	N
TCGA-KO-8415-01A-11R-2314-13	hsa-let-7f-1	59.0	9.66396	N
TCGA-KO-8415-01A-11R-2314-13	hsa-let-7f-2	46382.0	7597.182579	N
TCGA-KO-8415-01A-11R-2314-13	hsa-let-7g	3492.0	571.975369	N
TCGA-KO-8415-01A-11R-2314-13	hsa-let-7i	2862.0	468.783936	N
TCGA-KO-8415-01A-11R-2314-13	hsa-mir-1-1	0.0	0.0	N
TCGA-KO-8415-01A-11R-2314-13	hsa-mir-1-2	16.0	2.620735	N
TCGA-KO-8415-01A-11R-2314-13	hsa-mir-100	96362.0	15783.702895	Y
TCGA-KO-8415-01A-11R-2314-13	hsa-mir-101-1	131831.0	21593.380548	N
TCGA-KO-8415-01A-11R-2314-13	hsa-mir-101-2	290.0	47.500818	N
TCGA-KO-8415-01A-11R-2314-13	hsa-mir-103-1	117228.0	19201.46866	Y
TCGA-KO-8415-01A-11R-2314-13	hsa-mir-103-1-as	0.0	0.0	N
TCGA-KO-8415-01A-11R-2314-13	hsa-mir-103-2	40.0	6.551837	N
TCGA-KO-8415-01A-11R-2314-13	hsa-mir-103-2-as	0.0	0.0	N
TCGA-KO-8415-01A-11R-2314-13	hsa-mir-105-1	0.0	0.0	N
TCGA-KO-8415-01A-11R-2314-13	hsa-mir-105-2	0.0	0.0	N
TCGA-KO-8415-01A-11R-2314-13	hsa-mir-106a	100.0	16.379592	Y
TCGA-KO-8415-01A-11R-2314-13	hsa-mir-106b	3919.0	641.916229	N
TCGA-KO-8415-01A-11R-2314-13	hsa-mir-107	888.0	145.450781	Y
TCGA-KO-8415-01A-11R-2314-13	hsa-mir-10a	550775.0	90214.700422	N
TCGA-KO-8415-01A-11R-2314-13	hsa-mir-10b	407798.0	66795.650497	N
TCGA-KO-8415-01A-11R-2314-13	hsa-mir-1178	0.0	0.0	N
TCGA-KO-8415-01A-11R-2314-13	hsa-mir-1179	2.0	0.327592	N
TCGA-KO-8415-01A-11R-2314-13	hsa-mir-1180	107.0	17.526164	N
TCGA-KO-8415-01A-11R-2314-13	hsa-mir-1181	0.0	0.0	N
TCGA-KO-8415-01A-11R-2314-13	hsa-mir-1182	0.0	0.0	N
TCGA-KO-8415-01A-11R-2314-13	hsa-mir-1183	0.0	0.0	N
TCGA-KO-8415-01A-11R-2314-13	hsa-mir-1184-1	0.0	0.0	N
TCGA-KO-8415-01A-11R-2314-13	hsa-mir-1184-2	0.0	0.0	N
TCGA-KO-8415-01A-11R-2314-13	hsa-mir-1184-3	0.0	0.0	N
TCGA-KO-8415-01A-11R-2314-13	hsa-mir-1185-1	0.0	0.0	N
TCGA-KO-8415-01A-11R-2314-13	hsa-mir-1185-2	0.0	0.0	N
TCGA-KO-8415-01A-11R-2314-13	hsa-mir-1193	0.0	0.0	N
TCGA-KO-8415-01A-11R-2314-13	hsa-mir-1197	0.0	0.0	N
TCGA-KO-8415-01A-11R-2314-13	hsa-mir-1200	0.0	0.0	N
TCGA-KO-8415-01A-11R-2314-13	hsa-mir-1202	0.0	0.0	N
TCGA-KO-8415-01A-11R-2314-13	hsa-mir-1203	0.0	0.0	N
TCGA-KO-8415-01A-11R-2314-13	hsa-mir-1204	0.0	0.0	N
TCGA-KO-8415-01A-11R-2314-13	hsa-mir-1205	0.0	0.0	N
TCGA-KO-8415-01A-11R-2314-13	hsa-mir-1206	0.0	0.0	N
TCGA-KO-8415-01A-11R-2314-13	hsa-mir-1207	0.0	0.0	N
TCGA-KO-8415-01A-11R-2314-13	hsa-mir-1208	0.0	0.0	N
TCGA-KO-8415-01A-11R-2314-13	hsa-mir-122	5.0	0.81898	N
TCGA-KO-8415-01A-11R-2314-13	hsa-mir-1224	4.0	0.655184	N
TCGA-KO-8415-01A-11R-2314-13	hsa-mir-1225	1.0	0.163796	N
TCGA-KO-8415-01A-11R-2314-13	hsa-mir-1226	1.0	0.163796	N
TCGA-KO-8415-01A-11R-2314-13	hsa-mir-1227	1.0	0.163796	N
TCGA-KO-8415-01A-11R-2314-13	hsa-mir-1228	1.0	0.163796	N
TCGA-KO-8415-01A-11R-2314-13	hsa-mir-1229	3.0	0.491388	N
TCGA-KO-8415-01A-11R-2314-13	hsa-mir-1231	0.0	0.0	N
TCGA-KO-8415-01A-11R-2314-13	hsa-mir-1233-1	0.0	0.0	N
TCGA-KO-8415-01A-11R-2314-13	hsa-mir-1233-2	0.0	0.0	N
TCGA-KO-8415-01A-11R-2314-13	hsa-mir-1234	1.0	0.163796	N
TCGA-KO-8415-01A-11R-2314-13	hsa-mir-1236	0.0	0.0	N
TCGA-KO-8415-01A-11R-2314-13	hsa-mir-1237	2.0	0.327592	N
TCGA-KO-8415-01A-11R-2314-13	hsa-mir-1238	1.0	0.163796	N
TCGA-KO-8415-01A-11R-2314-13	hsa-mir-124-1	0.0	0.0	N
TCGA-KO-8415-01A-11R-2314-13	hsa-mir-124-2	0.0	0.0	N
TCGA-KO-8415-01A-11R-2314-13	hsa-mir-124-3	1.0	0.163796	N
TCGA-KO-8415-01A-11R-2314-13	hsa-mir-1243	1.0	0.163796	N
TCGA-KO-8415-01A-11R-2314-13	hsa-mir-1244-1	0.0	0.0	N
TCGA-KO-8415-01A-11R-2314-13	hsa-mir-1244-2	0.0	0.0	N
TCGA-KO-8415-01A-11R-2314-13	hsa-mir-1244-3	0.0	0.0	N
TCGA-KO-8415-01A-11R-2314-13	hsa-mir-1245	0.0	0.0	N
TCGA-KO-8415-01A-11R-2314-13	hsa-mir-1246	0.0	0.0	N
TCGA-KO-8415-01A-11R-2314-13	hsa-mir-1247	1.0	0.163796	N
TCGA-KO-8415-01A-11R-2314-13	hsa-mir-1248	2.0	0.327592	N
TCGA-KO-8415-01A-11R-2314-13	hsa-mir-1249	7.0	1.146571	N
TCGA-KO-8415-01A-11R-2314-13	hsa-mir-1250	1.0	0.163796	N
TCGA-KO-8415-01A-11R-2314-13	hsa-mir-1251	1.0	0.163796	N
TCGA-KO-8415-01A-11R-2314-13	hsa-mir-1252	0.0	0.0	N
TCGA-KO-8415-01A-11R-2314-13	hsa-mir-1253	0.0	0.0	N
TCGA-KO-8415-01A-11R-2314-13	hsa-mir-1254	4.0	0.655184	N
TCGA-KO-8415-01A-11R-2314-13	hsa-mir-1255a	0.0	0.0	N
TCGA-KO-8415-01A-11R-2314-13	hsa-mir-1255b-1	0.0	0.0	N
TCGA-KO-8415-01A-11R-2314-13	hsa-mir-1255b-2	0.0	0.0	N
TCGA-KO-8415-01A-11R-2314-13	hsa-mir-1256	0.0	0.0	N
TCGA-KO-8415-01A-11R-2314-13	hsa-mir-1257	0.0	0.0	N
TCGA-KO-8415-01A-11R-2314-13	hsa-mir-1258	42.0	6.879429	N
TCGA-KO-8415-01A-11R-2314-13	hsa-mir-125a	5674.0	929.378077	N
TCGA-KO-8415-01A-11R-2314-13	hsa-mir-125b-1	13694.0	2243.021393	N
TCGA-KO-8415-01A-11R-2314-13	hsa-mir-125b-2	192.0	31.448818	N
TCGA-KO-8415-01A-11R-2314-13	hsa-mir-126	16340.0	2676.425409	N
TCGA-KO-8415-01A-11R-2314-13	hsa-mir-1260	0.0	0.0	N
TCGA-KO-8415-01A-11R-2314-13	hsa-mir-1260b	0.0	0.0	N
TCGA-KO-8415-01A-11R-2314-13	hsa-mir-1261	0.0	0.0	N
TCGA-KO-8415-01A-11R-2314-13	hsa-mir-1262	12.0	1.965551	N
TCGA-KO-8415-01A-11R-2314-13	hsa-mir-1263	0.0	0.0	N
TCGA-KO-8415-01A-11R-2314-13	hsa-mir-1264	0.0	0.0	N
TCGA-KO-8415-01A-11R-2314-13	hsa-mir-1265	0.0	0.0	N
TCGA-KO-8415-01A-11R-2314-13	hsa-mir-1266	66.0	10.810531	N
TCGA-KO-8415-01A-11R-2314-13	hsa-mir-1267	0.0	0.0	N
TCGA-KO-8415-01A-11R-2314-13	hsa-mir-1268	0.0	0.0	N
TCGA-KO-8415-01A-11R-2314-13	hsa-mir-1269	0.0	0.0	N
TCGA-KO-8415-01A-11R-2314-13	hsa-mir-127	403.0	66.009758	N
TCGA-KO-8415-01A-11R-2314-13	hsa-mir-1270-1	4.0	0.655184	N
TCGA-KO-8415-01A-11R-2314-13	hsa-mir-1270-2	4.0	0.655184	N
TCGA-KO-8415-01A-11R-2314-13	hsa-mir-1271	4.0	0.655184	N
TCGA-KO-8415-01A-11R-2314-13	hsa-mir-1272	0.0	0.0	N
TCGA-KO-8415-01A-11R-2314-13	hsa-mir-1273	0.0	0.0	N
TCGA-KO-8415-01A-11R-2314-13	hsa-mir-1273c	0.0	0.0	N
TCGA-KO-8415-01A-11R-2314-13	hsa-mir-1273d	0.0	0.0	N
TCGA-KO-8415-01A-11R-2314-13	hsa-mir-1274a	0.0	0.0	N
TCGA-KO-8415-01A-11R-2314-13	hsa-mir-1274b	9.0	1.474163	N
TCGA-KO-8415-01A-11R-2314-13	hsa-mir-1275	1.0	0.163796	N
TCGA-KO-8415-01A-11R-2314-13	hsa-mir-1276	2.0	0.327592	N
TCGA-KO-8415-01A-11R-2314-13	hsa-mir-1277	6.0	0.982776	N
TCGA-KO-8415-01A-11R-2314-13	hsa-mir-1278	0.0	0.0	N
TCGA-KO-8415-01A-11R-2314-13	hsa-mir-1279	0.0	0.0	N
TCGA-KO-8415-01A-11R-2314-13	hsa-mir-128-1	495.0	81.078983	N
TCGA-KO-8415-01A-11R-2314-13	hsa-mir-128-2	342.0	56.018206	N
TCGA-KO-8415-01A-11R-2314-13	hsa-mir-1280	0.0	0.0	N
TCGA-KO-8415-01A-11R-2314-13	hsa-mir-1281	0.0	0.0	N
TCGA-KO-8415-01A-11R-2314-13	hsa-mir-1282	0.0	0.0	N
TCGA-KO-8415-01A-11R-2314-13	hsa-mir-1283-1	0.0	0.0	N
TCGA-KO-8415-01A-11R-2314-13	hsa-mir-1283-2	0.0	0.0	N
TCGA-KO-8415-01A-11R-2314-13	hsa-mir-1284	0.0	0.0	N
TCGA-KO-8415-01A-11R-2314-13	hsa-mir-1285-1	0.0	0.0	N
TCGA-KO-8415-01A-11R-2314-13	hsa-mir-1285-2	0.0	0.0	N
TCGA-KO-8415-01A-11R-2314-13	hsa-mir-1286	0.0	0.0	N
TCGA-KO-8415-01A-11R-2314-13	hsa-mir-1287	58.0	9.500164	N
TCGA-KO-8415-01A-11R-2314-13	hsa-mir-1288	1.0	0.163796	N
TCGA-KO-8415-01A-11R-2314-13	hsa-mir-1289-1	1.0	0.163796	N
TCGA-KO-8415-01A-11R-2314-13	hsa-mir-1289-2	0.0	0.0	N
TCGA-KO-8415-01A-11R-2314-13	hsa-mir-129-1	41.0	6.715633	N
TCGA-KO-8415-01A-11R-2314-13	hsa-mir-129-2	38.0	6.224245	N
TCGA-KO-8415-01A-11R-2314-13	hsa-mir-1290	0.0	0.0	N
TCGA-KO-8415-01A-11R-2314-13	hsa-mir-1291	2.0	0.327592	N
TCGA-KO-8415-01A-11R-2314-13	hsa-mir-1292	1.0	0.163796	N
TCGA-KO-8415-01A-11R-2314-13	hsa-mir-1293	3.0	0.491388	N
TCGA-KO-8415-01A-11R-2314-13	hsa-mir-1294	4.0	0.655184	N
TCGA-KO-8415-01A-11R-2314-13	hsa-mir-1295	2.0	0.327592	N
TCGA-KO-8415-01A-11R-2314-13	hsa-mir-1296	20.0	3.275918	N
TCGA-KO-8415-01A-11R-2314-13	hsa-mir-1297	0.0	0.0	N
TCGA-KO-8415-01A-11R-2314-13	hsa-mir-1298	0.0	0.0	N
TCGA-KO-8415-01A-11R-2314-13	hsa-mir-1299	0.0	0.0	N
TCGA-KO-8415-01A-11R-2314-13	hsa-mir-1301	42.0	6.879429	N
TCGA-KO-8415-01A-11R-2314-13	hsa-mir-1302-1	0.0	0.0	N
TCGA-KO-8415-01A-11R-2314-13	hsa-mir-1302-10	0.0	0.0	N
TCGA-KO-8415-01A-11R-2314-13	hsa-mir-1302-11	0.0	0.0	N
TCGA-KO-8415-01A-11R-2314-13	hsa-mir-1302-2	0.0	0.0	N
TCGA-KO-8415-01A-11R-2314-13	hsa-mir-1302-3	0.0	0.0	N
TCGA-KO-8415-01A-11R-2314-13	hsa-mir-1302-4	0.0	0.0	N
TCGA-KO-8415-01A-11R-2314-13	hsa-mir-1302-5	0.0	0.0	N
TCGA-KO-8415-01A-11R-2314-13	hsa-mir-1302-6	0.0	0.0	N
TCGA-KO-8415-01A-11R-2314-13	hsa-mir-1302-7	0.0	0.0	N
TCGA-KO-8415-01A-11R-2314-13	hsa-mir-1302-8	0.0	0.0	N
TCGA-KO-8415-01A-11R-2314-13	hsa-mir-1302-9	0.0	0.0	N
TCGA-KO-8415-01A-11R-2314-13	hsa-mir-1303	0.0	0.0	N
TCGA-KO-8415-01A-11R-2314-13	hsa-mir-1304	8.0	1.310367	N
TCGA-KO-8415-01A-11R-2314-13	hsa-mir-1305	0.0	0.0	N
TCGA-KO-8415-01A-11R-2314-13	hsa-mir-1306	44.0	7.207021	N
TCGA-KO-8415-01A-11R-2314-13	hsa-mir-1307	11762.0	1926.567666	N
TCGA-KO-8415-01A-11R-2314-13	hsa-mir-130a	113.0	18.508939	N
TCGA-KO-8415-01A-11R-2314-13	hsa-mir-130b	69.0	11.301919	N
TCGA-KO-8415-01A-11R-2314-13	hsa-mir-132	509.0	83.372126	N
TCGA-KO-8415-01A-11R-2314-13	hsa-mir-1321	0.0	0.0	N
TCGA-KO-8415-01A-11R-2314-13	hsa-mir-1322	0.0	0.0	N
TCGA-KO-8415-01A-11R-2314-13	hsa-mir-1323	0.0	0.0	N
TCGA-KO-8415-01A-11R-2314-13	hsa-mir-1324	0.0	0.0	N
TCGA-KO-8415-01A-11R-2314-13	hsa-mir-133a-1	9.0	1.474163	Y
TCGA-KO-8415-01A-11R-2314-13	hsa-mir-133a-2	0.0	0.0	N
TCGA-KO-8415-01A-11R-2314-13	hsa-mir-133b	2.0	0.327592	Y
TCGA-KO-8415-01A-11R-2314-13	hsa-mir-134	83.0	13.595062	N
TCGA-KO-8415-01A-11R-2314-13	hsa-mir-135a-1	1.0	0.163796	N
TCGA-KO-8415-01A-11R-2314-13	hsa-mir-135a-2	1.0	0.163796	N
TCGA-KO-8415-01A-11R-2314-13	hsa-mir-135b	2.0	0.327592	N
TCGA-KO-8415-01A-11R-2314-13	hsa-mir-136	16.0	2.620735	N
TCGA-KO-8415-01A-11R-2314-13	hsa-mir-137	0.0	0.0	N
TCGA-KO-8415-01A-11R-2314-13	hsa-mir-138-1	2.0	0.327592	N
TCGA-KO-8415-01A-11R-2314-13	hsa-mir-138-2	4.0	0.655184	N
TCGA-KO-8415-01A-11R-2314-13	hsa-mir-139	339.0	55.526818	N
TCGA-KO-8415-01A-11R-2314-13	hsa-mir-140	8791.0	1439.929974	N
TCGA-KO-8415-01A-11R-2314-13	hsa-mir-141	19991.0	3274.444331	N
TCGA-KO-8415-01A-11R-2314-13	hsa-mir-142	7574.0	1240.590334	N
TCGA-KO-8415-01A-11R-2314-13	hsa-mir-143	215714.0	35333.074099	N
TCGA-KO-8415-01A-11R-2314-13	hsa-mir-144	14512.0	2377.006459	N
TCGA-KO-8415-01A-11R-2314-13	hsa-mir-145	2856.0	467.801161	N
TCGA-KO-8415-01A-11R-2314-13	hsa-mir-1468	89.0	14.577837	N
TCGA-KO-8415-01A-11R-2314-13	hsa-mir-1469	0.0	0.0	N
TCGA-KO-8415-01A-11R-2314-13	hsa-mir-146a	56.0	9.172572	N
TCGA-KO-8415-01A-11R-2314-13	hsa-mir-146b	545.0	89.268779	N
TCGA-KO-8415-01A-11R-2314-13	hsa-mir-147	0.0	0.0	N
TCGA-KO-8415-01A-11R-2314-13	hsa-mir-1470	0.0	0.0	N
TCGA-KO-8415-01A-11R-2314-13	hsa-mir-1471	0.0	0.0	N
TCGA-KO-8415-01A-11R-2314-13	hsa-mir-147b	3.0	0.491388	N
TCGA-KO-8415-01A-11R-2314-13	hsa-mir-148a	137084.0	22453.80054	N
TCGA-KO-8415-01A-11R-2314-13	hsa-mir-148b	1047.0	171.494333	N
TCGA-KO-8415-01A-11R-2314-13	hsa-mir-149	32.0	5.24147	N
TCGA-KO-8415-01A-11R-2314-13	hsa-mir-150	833.0	136.442005	N
TCGA-KO-8415-01A-11R-2314-13	hsa-mir-151	20325.0	3329.152169	N
TCGA-KO-8415-01A-11R-2314-13	hsa-mir-152	722.0	118.260658	N
TCGA-KO-8415-01A-11R-2314-13	hsa-mir-153-1	2.0	0.327592	N
TCGA-KO-8415-01A-11R-2314-13	hsa-mir-153-2	20.0	3.275918	N
TCGA-KO-8415-01A-11R-2314-13	hsa-mir-1537	0.0	0.0	N
TCGA-KO-8415-01A-11R-2314-13	hsa-mir-1538	0.0	0.0	N
TCGA-KO-8415-01A-11R-2314-13	hsa-mir-1539	0.0	0.0	N
TCGA-KO-8415-01A-11R-2314-13	hsa-mir-154	2.0	0.327592	N
TCGA-KO-8415-01A-11R-2314-13	hsa-mir-155	237.0	38.819634	N
TCGA-KO-8415-01A-11R-2314-13	hsa-mir-15a	1678.0	274.849562	N
TCGA-KO-8415-01A-11R-2314-13	hsa-mir-15b	2472.0	404.903526	N
TCGA-KO-8415-01A-11R-2314-13	hsa-mir-16-1	6522.0	1068.277021	N
TCGA-KO-8415-01A-11R-2314-13	hsa-mir-16-2	86.0	14.08645	N
TCGA-KO-8415-01A-11R-2314-13	hsa-mir-17	4170.0	683.029006	Y
TCGA-KO-8415-01A-11R-2314-13	hsa-mir-181a-1	6316.0	1034.53506	N
TCGA-KO-8415-01A-11R-2314-13	hsa-mir-181a-2	4067.0	666.158026	N
TCGA-KO-8415-01A-11R-2314-13	hsa-mir-181b-1	1096.0	179.520333	N
TCGA-KO-8415-01A-11R-2314-13	hsa-mir-181b-2	13.0	2.129347	N
TCGA-KO-8415-01A-11R-2314-13	hsa-mir-181c	189.0	30.95743	N
TCGA-KO-8415-01A-11R-2314-13	hsa-mir-181d	27.0	4.42249	N
TCGA-KO-8415-01A-11R-2314-13	hsa-mir-182	258675.0	42369.91082	N
TCGA-KO-8415-01A-11R-2314-13	hsa-mir-1825	0.0	0.0	N
TCGA-KO-8415-01A-11R-2314-13	hsa-mir-1827	0.0	0.0	N
TCGA-KO-8415-01A-11R-2314-13	hsa-mir-183	94788.0	15525.88811	N
TCGA-KO-8415-01A-11R-2314-13	hsa-mir-184	13.0	2.129347	N
TCGA-KO-8415-01A-11R-2314-13	hsa-mir-185	1482.0	242.74556	N
TCGA-KO-8415-01A-11R-2314-13	hsa-mir-186	1042.0	170.675354	N
TCGA-KO-8415-01A-11R-2314-13	hsa-mir-187	1364.0	223.417641	N
TCGA-KO-8415-01A-11R-2314-13	hsa-mir-188	62.0	10.155347	N
TCGA-KO-8415-01A-11R-2314-13	hsa-mir-18a	100.0	16.379592	Y
TCGA-KO-8415-01A-11R-2314-13	hsa-mir-18b	10.0	1.637959	Y
TCGA-KO-8415-01A-11R-2314-13	hsa-mir-190	124.0	20.310695	N
TCGA-KO-8415-01A-11R-2314-13	hsa-mir-1908	0.0	0.0	N
TCGA-KO-8415-01A-11R-2314-13	hsa-mir-1909	0.0	0.0	N
TCGA-KO-8415-01A-11R-2314-13	hsa-mir-190b	1.0	0.163796	N
TCGA-KO-8415-01A-11R-2314-13	hsa-mir-191	3261.0	534.13851	N
TCGA-KO-8415-01A-11R-2314-13	hsa-mir-1910	0.0	0.0	N
TCGA-KO-8415-01A-11R-2314-13	hsa-mir-1911	0.0	0.0	N
TCGA-KO-8415-01A-11R-2314-13	hsa-mir-1912	1.0	0.163796	N
TCGA-KO-8415-01A-11R-2314-13	hsa-mir-1913	0.0	0.0	N
TCGA-KO-8415-01A-11R-2314-13	hsa-mir-1914	0.0	0.0	N
TCGA-KO-8415-01A-11R-2314-13	hsa-mir-1915	0.0	0.0	N
TCGA-KO-8415-01A-11R-2314-13	hsa-mir-192	2797.0	458.137201	Y
TCGA-KO-8415-01A-11R-2314-13	hsa-mir-193a	757.0	123.993515	N
TCGA-KO-8415-01A-11R-2314-13	hsa-mir-193b	181.0	29.647062	N
TCGA-KO-8415-01A-11R-2314-13	hsa-mir-194-1	873.0	142.993842	N
TCGA-KO-8415-01A-11R-2314-13	hsa-mir-194-2	934.0	152.985394	N
TCGA-KO-8415-01A-11R-2314-13	hsa-mir-195	83.0	13.595062	N
TCGA-KO-8415-01A-11R-2314-13	hsa-mir-196a-1	3913.0	640.933453	N
TCGA-KO-8415-01A-11R-2314-13	hsa-mir-196a-2	401.0	65.682166	N
TCGA-KO-8415-01A-11R-2314-13	hsa-mir-196b	4896.0	801.944847	N
TCGA-KO-8415-01A-11R-2314-13	hsa-mir-197	836.0	136.933393	N
TCGA-KO-8415-01A-11R-2314-13	hsa-mir-1972-1	0.0	0.0	N
TCGA-KO-8415-01A-11R-2314-13	hsa-mir-1972-2	0.0	0.0	N
TCGA-KO-8415-01A-11R-2314-13	hsa-mir-1973	0.0	0.0	N
TCGA-KO-8415-01A-11R-2314-13	hsa-mir-1976	103.0	16.87098	N
TCGA-KO-8415-01A-11R-2314-13	hsa-mir-198	0.0	0.0	N
TCGA-KO-8415-01A-11R-2314-13	hsa-mir-199a-1	716.0	117.277882	Y
TCGA-KO-8415-01A-11R-2314-13	hsa-mir-199a-2	1248.0	204.417314	Y
TCGA-KO-8415-01A-11R-2314-13	hsa-mir-199b	1581.0	258.961357	Y
TCGA-KO-8415-01A-11R-2314-13	hsa-mir-19a	71.0	11.629511	N
TCGA-KO-8415-01A-11R-2314-13	hsa-mir-19b-1	39.0	6.388041	N
TCGA-KO-8415-01A-11R-2314-13	hsa-mir-19b-2	387.0	63.389023	N
TCGA-KO-8415-01A-11R-2314-13	hsa-mir-200a	5053.0	827.660807	N
TCGA-KO-8415-01A-11R-2314-13	hsa-mir-200b	4786.0	783.927296	N
TCGA-KO-8415-01A-11R-2314-13	hsa-mir-200c	55313.0	9060.043982	N
TCGA-KO-8415-01A-11R-2314-13	hsa-mir-202	0.0	0.0	N
TCGA-KO-8415-01A-11R-2314-13	hsa-mir-203	2478.0	405.886301	N
TCGA-KO-8415-01A-11R-2314-13	hsa-mir-204	23.0	3.767306	N
TCGA-KO-8415-01A-11R-2314-13	hsa-mir-205	20.0	3.275918	N
TCGA-KO-8415-01A-11R-2314-13	hsa-mir-2052	0.0	0.0	N
TCGA-KO-8415-01A-11R-2314-13	hsa-mir-2053	0.0	0.0	N
TCGA-KO-8415-01A-11R-2314-13	hsa-mir-2054	0.0	0.0	N
TCGA-KO-8415-01A-11R-2314-13	hsa-mir-206	0.0	0.0	N
TCGA-KO-8415-01A-11R-2314-13	hsa-mir-208a	0.0	0.0	N
TCGA-KO-8415-01A-11R-2314-13	hsa-mir-208b	0.0	0.0	N
TCGA-KO-8415-01A-11R-2314-13	hsa-mir-20a	1717.0	281.237603	N
TCGA-KO-8415-01A-11R-2314-13	hsa-mir-20b	362.0	59.294125	N
TCGA-KO-8415-01A-11R-2314-13	hsa-mir-21	335575.0	54965.817428	N
TCGA-KO-8415-01A-11R-2314-13	hsa-mir-210	8285.0	1357.049236	N
TCGA-KO-8415-01A-11R-2314-13	hsa-mir-211	0.0	0.0	N
TCGA-KO-8415-01A-11R-2314-13	hsa-mir-2110	5.0	0.81898	N
TCGA-KO-8415-01A-11R-2314-13	hsa-mir-2113	0.0	0.0	N
TCGA-KO-8415-01A-11R-2314-13	hsa-mir-2114	2.0	0.327592	N
TCGA-KO-8415-01A-11R-2314-13	hsa-mir-2115	0.0	0.0	N
TCGA-KO-8415-01A-11R-2314-13	hsa-mir-2116	1.0	0.163796	N
TCGA-KO-8415-01A-11R-2314-13	hsa-mir-2117	0.0	0.0	N
TCGA-KO-8415-01A-11R-2314-13	hsa-mir-212	40.0	6.551837	N
TCGA-KO-8415-01A-11R-2314-13	hsa-mir-214	12.0	1.965551	N
TCGA-KO-8415-01A-11R-2314-13	hsa-mir-215	231.0	37.836859	Y
TCGA-KO-8415-01A-11R-2314-13	hsa-mir-216a	5.0	0.81898	N
TCGA-KO-8415-01A-11R-2314-13	hsa-mir-216b	0.0	0.0	N
TCGA-KO-8415-01A-11R-2314-13	hsa-mir-217	140.0	22.931429	N
TCGA-KO-8415-01A-11R-2314-13	hsa-mir-218-1	14.0	2.293143	N
TCGA-KO-8415-01A-11R-2314-13	hsa-mir-218-2	471.0	77.147881	N
TCGA-KO-8415-01A-11R-2314-13	hsa-mir-219-1	0.0	0.0	N
TCGA-KO-8415-01A-11R-2314-13	hsa-mir-219-2	0.0	0.0	N
TCGA-KO-8415-01A-11R-2314-13	hsa-mir-22	1479412.0	242321.65654	N
TCGA-KO-8415-01A-11R-2314-13	hsa-mir-221	12840.0	2103.139673	N
TCGA-KO-8415-01A-11R-2314-13	hsa-mir-222	2383.0	390.325689	N
TCGA-KO-8415-01A-11R-2314-13	hsa-mir-223	234.0	38.328246	N
TCGA-KO-8415-01A-11R-2314-13	hsa-mir-224	23.0	3.767306	N
TCGA-KO-8415-01A-11R-2314-13	hsa-mir-2276	1.0	0.163796	N
TCGA-KO-8415-01A-11R-2314-13	hsa-mir-2277	2.0	0.327592	N
TCGA-KO-8415-01A-11R-2314-13	hsa-mir-2278	0.0	0.0	N
TCGA-KO-8415-01A-11R-2314-13	hsa-mir-2355	200.0	32.759185	N
TCGA-KO-8415-01A-11R-2314-13	hsa-mir-23a	11509.0	1885.127297	Y
TCGA-KO-8415-01A-11R-2314-13	hsa-mir-23b	3749.0	614.070922	Y
TCGA-KO-8415-01A-11R-2314-13	hsa-mir-23c	1.0	0.163796	N
TCGA-KO-8415-01A-11R-2314-13	hsa-mir-24-1	36.0	5.896653	N
TCGA-KO-8415-01A-11R-2314-13	hsa-mir-24-2	4497.0	736.590273	N
TCGA-KO-8415-01A-11R-2314-13	hsa-mir-25	33134.0	5427.214169	N
TCGA-KO-8415-01A-11R-2314-13	hsa-mir-26a-1	12.0	1.965551	N
TCGA-KO-8415-01A-11R-2314-13	hsa-mir-26a-2	9085.0	1488.085976	N
TCGA-KO-8415-01A-11R-2314-13	hsa-mir-26b	1528.0	250.280173	N
TCGA-KO-8415-01A-11R-2314-13	hsa-mir-27a	3380.0	553.630225	Y
TCGA-KO-8415-01A-11R-2314-13	hsa-mir-27b	4082.0	668.614965	Y
TCGA-KO-8415-01A-11R-2314-13	hsa-mir-28	8912.0	1459.749281	N
TCGA-KO-8415-01A-11R-2314-13	hsa-mir-2861	0.0	0.0	N
TCGA-KO-8415-01A-11R-2314-13	hsa-mir-2909	0.0	0.0	N
TCGA-KO-8415-01A-11R-2314-13	hsa-mir-296	5.0	0.81898	N
TCGA-KO-8415-01A-11R-2314-13	hsa-mir-297	0.0	0.0	N
TCGA-KO-8415-01A-11R-2314-13	hsa-mir-298	0.0	0.0	N
TCGA-KO-8415-01A-11R-2314-13	hsa-mir-299	2.0	0.327592	N
TCGA-KO-8415-01A-11R-2314-13	hsa-mir-29a	68311.0	11189.063412	N
TCGA-KO-8415-01A-11R-2314-13	hsa-mir-29b-1	3336.0	546.423205	Y
TCGA-KO-8415-01A-11R-2314-13	hsa-mir-29b-2	3414.0	559.199287	Y
TCGA-KO-8415-01A-11R-2314-13	hsa-mir-29c	10718.0	1755.564721	Y
TCGA-KO-8415-01A-11R-2314-13	hsa-mir-300	0.0	0.0	N
TCGA-KO-8415-01A-11R-2314-13	hsa-mir-301a	43.0	7.043225	N
TCGA-KO-8415-01A-11R-2314-13	hsa-mir-301b	3.0	0.491388	N
TCGA-KO-8415-01A-11R-2314-13	hsa-mir-302a	0.0	0.0	N
TCGA-KO-8415-01A-11R-2314-13	hsa-mir-302b	0.0	0.0	N
TCGA-KO-8415-01A-11R-2314-13	hsa-mir-302c	0.0	0.0	N
TCGA-KO-8415-01A-11R-2314-13	hsa-mir-302d	0.0	0.0	N
TCGA-KO-8415-01A-11R-2314-13	hsa-mir-302e	0.0	0.0	N
TCGA-KO-8415-01A-11R-2314-13	hsa-mir-302f	0.0	0.0	N
TCGA-KO-8415-01A-11R-2314-13	hsa-mir-3065	31.0	5.077674	N
TCGA-KO-8415-01A-11R-2314-13	hsa-mir-3074	16.0	2.620735	N
TCGA-KO-8415-01A-11R-2314-13	hsa-mir-30a	612226.0	100280.12379	Y
TCGA-KO-8415-01A-11R-2314-13	hsa-mir-30b	7955.0	1302.996581	Y
TCGA-KO-8415-01A-11R-2314-13	hsa-mir-30c-1	20.0	3.275918	N
TCGA-KO-8415-01A-11R-2314-13	hsa-mir-30c-2	8335.0	1365.239032	Y
TCGA-KO-8415-01A-11R-2314-13	hsa-mir-30d	161354.0	26429.127633	N
TCGA-KO-8415-01A-11R-2314-13	hsa-mir-30e	181286.0	29693.908004	Y
TCGA-KO-8415-01A-11R-2314-13	hsa-mir-31	122.0	19.983103	N
TCGA-KO-8415-01A-11R-2314-13	hsa-mir-3115	0.0	0.0	N
TCGA-KO-8415-01A-11R-2314-13	hsa-mir-3116-1	0.0	0.0	N
TCGA-KO-8415-01A-11R-2314-13	hsa-mir-3116-2	0.0	0.0	N
TCGA-KO-8415-01A-11R-2314-13	hsa-mir-3117	0.0	0.0	N
TCGA-KO-8415-01A-11R-2314-13	hsa-mir-3118-1	0.0	0.0	N
TCGA-KO-8415-01A-11R-2314-13	hsa-mir-3118-2	0.0	0.0	N
TCGA-KO-8415-01A-11R-2314-13	hsa-mir-3118-3	0.0	0.0	N
TCGA-KO-8415-01A-11R-2314-13	hsa-mir-3118-4	0.0	0.0	N
TCGA-KO-8415-01A-11R-2314-13	hsa-mir-3118-5	0.0	0.0	N
TCGA-KO-8415-01A-11R-2314-13	hsa-mir-3118-6	0.0	0.0	N
TCGA-KO-8415-01A-11R-2314-13	hsa-mir-3119-1	0.0	0.0	N
TCGA-KO-8415-01A-11R-2314-13	hsa-mir-3119-2	0.0	0.0	N
TCGA-KO-8415-01A-11R-2314-13	hsa-mir-3120	0.0	0.0	N
TCGA-KO-8415-01A-11R-2314-13	hsa-mir-3121	0.0	0.0	N
TCGA-KO-8415-01A-11R-2314-13	hsa-mir-3122	0.0	0.0	N
TCGA-KO-8415-01A-11R-2314-13	hsa-mir-3123	0.0	0.0	N
TCGA-KO-8415-01A-11R-2314-13	hsa-mir-3124	0.0	0.0	N
TCGA-KO-8415-01A-11R-2314-13	hsa-mir-3125	0.0	0.0	N
TCGA-KO-8415-01A-11R-2314-13	hsa-mir-3126	0.0	0.0	N
TCGA-KO-8415-01A-11R-2314-13	hsa-mir-3127	26.0	4.258694	N
TCGA-KO-8415-01A-11R-2314-13	hsa-mir-3128	1.0	0.163796	N
TCGA-KO-8415-01A-11R-2314-13	hsa-mir-3129	1.0	0.163796	N
TCGA-KO-8415-01A-11R-2314-13	hsa-mir-3130-1	1.0	0.163796	N
TCGA-KO-8415-01A-11R-2314-13	hsa-mir-3130-2	0.0	0.0	N
TCGA-KO-8415-01A-11R-2314-13	hsa-mir-3131	1.0	0.163796	N
TCGA-KO-8415-01A-11R-2314-13	hsa-mir-3132	0.0	0.0	N
TCGA-KO-8415-01A-11R-2314-13	hsa-mir-3133	0.0	0.0	N
TCGA-KO-8415-01A-11R-2314-13	hsa-mir-3134	0.0	0.0	N
TCGA-KO-8415-01A-11R-2314-13	hsa-mir-3135	0.0	0.0	N
TCGA-KO-8415-01A-11R-2314-13	hsa-mir-3136	2.0	0.327592	N
TCGA-KO-8415-01A-11R-2314-13	hsa-mir-3137	0.0	0.0	N
TCGA-KO-8415-01A-11R-2314-13	hsa-mir-3138	0.0	0.0	N
TCGA-KO-8415-01A-11R-2314-13	hsa-mir-3139	0.0	0.0	N
TCGA-KO-8415-01A-11R-2314-13	hsa-mir-3140	0.0	0.0	N
TCGA-KO-8415-01A-11R-2314-13	hsa-mir-3141	0.0	0.0	N
TCGA-KO-8415-01A-11R-2314-13	hsa-mir-3142	0.0	0.0	N
TCGA-KO-8415-01A-11R-2314-13	hsa-mir-3143	0.0	0.0	N
TCGA-KO-8415-01A-11R-2314-13	hsa-mir-3144	0.0	0.0	N
TCGA-KO-8415-01A-11R-2314-13	hsa-mir-3145	0.0	0.0	N
TCGA-KO-8415-01A-11R-2314-13	hsa-mir-3146	0.0	0.0	N
TCGA-KO-8415-01A-11R-2314-13	hsa-mir-3147	0.0	0.0	N
TCGA-KO-8415-01A-11R-2314-13	hsa-mir-3148	0.0	0.0	N
TCGA-KO-8415-01A-11R-2314-13	hsa-mir-3149	0.0	0.0	N
TCGA-KO-8415-01A-11R-2314-13	hsa-mir-3150	0.0	0.0	N
TCGA-KO-8415-01A-11R-2314-13	hsa-mir-3150b	1.0	0.163796	N
TCGA-KO-8415-01A-11R-2314-13	hsa-mir-3151	0.0	0.0	N
TCGA-KO-8415-01A-11R-2314-13	hsa-mir-3152	10.0	1.637959	N
TCGA-KO-8415-01A-11R-2314-13	hsa-mir-3153	0.0	0.0	N
TCGA-KO-8415-01A-11R-2314-13	hsa-mir-3154	0.0	0.0	N
TCGA-KO-8415-01A-11R-2314-13	hsa-mir-3155	0.0	0.0	N
TCGA-KO-8415-01A-11R-2314-13	hsa-mir-3156-1	0.0	0.0	N
TCGA-KO-8415-01A-11R-2314-13	hsa-mir-3156-2	0.0	0.0	N
TCGA-KO-8415-01A-11R-2314-13	hsa-mir-3156-3	0.0	0.0	N
TCGA-KO-8415-01A-11R-2314-13	hsa-mir-3157	3.0	0.491388	N
TCGA-KO-8415-01A-11R-2314-13	hsa-mir-3158-1	1.0	0.163796	N
TCGA-KO-8415-01A-11R-2314-13	hsa-mir-3158-2	2.0	0.327592	N
TCGA-KO-8415-01A-11R-2314-13	hsa-mir-3159	0.0	0.0	N
TCGA-KO-8415-01A-11R-2314-13	hsa-mir-3160-1	0.0	0.0	N
TCGA-KO-8415-01A-11R-2314-13	hsa-mir-3160-2	0.0	0.0	N
TCGA-KO-8415-01A-11R-2314-13	hsa-mir-3161	0.0	0.0	N
TCGA-KO-8415-01A-11R-2314-13	hsa-mir-3162	0.0	0.0	N
TCGA-KO-8415-01A-11R-2314-13	hsa-mir-3163	0.0	0.0	N
TCGA-KO-8415-01A-11R-2314-13	hsa-mir-3164	0.0	0.0	N
TCGA-KO-8415-01A-11R-2314-13	hsa-mir-3165	0.0	0.0	N
TCGA-KO-8415-01A-11R-2314-13	hsa-mir-3166	0.0	0.0	N
TCGA-KO-8415-01A-11R-2314-13	hsa-mir-3167	0.0	0.0	N
TCGA-KO-8415-01A-11R-2314-13	hsa-mir-3168	0.0	0.0	N
TCGA-KO-8415-01A-11R-2314-13	hsa-mir-3169	0.0	0.0	N
TCGA-KO-8415-01A-11R-2314-13	hsa-mir-3170	9.0	1.474163	N
TCGA-KO-8415-01A-11R-2314-13	hsa-mir-3171	0.0	0.0	N
TCGA-KO-8415-01A-11R-2314-13	hsa-mir-3173	1.0	0.163796	N
TCGA-KO-8415-01A-11R-2314-13	hsa-mir-3174	0.0	0.0	N
TCGA-KO-8415-01A-11R-2314-13	hsa-mir-3175	0.0	0.0	N
TCGA-KO-8415-01A-11R-2314-13	hsa-mir-3176	1.0	0.163796	N
TCGA-KO-8415-01A-11R-2314-13	hsa-mir-3177	0.0	0.0	N
TCGA-KO-8415-01A-11R-2314-13	hsa-mir-3178	0.0	0.0	N
TCGA-KO-8415-01A-11R-2314-13	hsa-mir-3179-1	0.0	0.0	N
TCGA-KO-8415-01A-11R-2314-13	hsa-mir-3179-2	0.0	0.0	N
TCGA-KO-8415-01A-11R-2314-13	hsa-mir-3179-3	0.0	0.0	N
TCGA-KO-8415-01A-11R-2314-13	hsa-mir-3180-1	0.0	0.0	N
TCGA-KO-8415-01A-11R-2314-13	hsa-mir-3180-2	0.0	0.0	N
TCGA-KO-8415-01A-11R-2314-13	hsa-mir-3180-3	0.0	0.0	N
TCGA-KO-8415-01A-11R-2314-13	hsa-mir-3180-4	0.0	0.0	N
TCGA-KO-8415-01A-11R-2314-13	hsa-mir-3180-5	0.0	0.0	N
TCGA-KO-8415-01A-11R-2314-13	hsa-mir-3181	0.0	0.0	N
TCGA-KO-8415-01A-11R-2314-13	hsa-mir-3182	0.0	0.0	N
TCGA-KO-8415-01A-11R-2314-13	hsa-mir-3183	1.0	0.163796	N
TCGA-KO-8415-01A-11R-2314-13	hsa-mir-3184	0.0	0.0	N
TCGA-KO-8415-01A-11R-2314-13	hsa-mir-3185	0.0	0.0	N
TCGA-KO-8415-01A-11R-2314-13	hsa-mir-3186	0.0	0.0	N
TCGA-KO-8415-01A-11R-2314-13	hsa-mir-3187	1.0	0.163796	N
TCGA-KO-8415-01A-11R-2314-13	hsa-mir-3188	0.0	0.0	N
TCGA-KO-8415-01A-11R-2314-13	hsa-mir-3189	3.0	0.491388	N
TCGA-KO-8415-01A-11R-2314-13	hsa-mir-3190	1.0	0.163796	N
TCGA-KO-8415-01A-11R-2314-13	hsa-mir-3191	10.0	1.637959	N
TCGA-KO-8415-01A-11R-2314-13	hsa-mir-3192	1.0	0.163796	N
TCGA-KO-8415-01A-11R-2314-13	hsa-mir-3193	0.0	0.0	N
TCGA-KO-8415-01A-11R-2314-13	hsa-mir-3194	1.0	0.163796	N
TCGA-KO-8415-01A-11R-2314-13	hsa-mir-3195	0.0	0.0	N
TCGA-KO-8415-01A-11R-2314-13	hsa-mir-3196	0.0	0.0	N
TCGA-KO-8415-01A-11R-2314-13	hsa-mir-3197	0.0	0.0	N
TCGA-KO-8415-01A-11R-2314-13	hsa-mir-3198	0.0	0.0	N
TCGA-KO-8415-01A-11R-2314-13	hsa-mir-3199-1	1.0	0.163796	N
TCGA-KO-8415-01A-11R-2314-13	hsa-mir-3199-2	1.0	0.163796	N
TCGA-KO-8415-01A-11R-2314-13	hsa-mir-32	125.0	20.474491	N
TCGA-KO-8415-01A-11R-2314-13	hsa-mir-3200	19.0	3.112123	N
TCGA-KO-8415-01A-11R-2314-13	hsa-mir-3201	0.0	0.0	N
TCGA-KO-8415-01A-11R-2314-13	hsa-mir-3202-1	0.0	0.0	N
TCGA-KO-8415-01A-11R-2314-13	hsa-mir-3202-2	0.0	0.0	N
TCGA-KO-8415-01A-11R-2314-13	hsa-mir-320a	1470.0	240.780009	Y
TCGA-KO-8415-01A-11R-2314-13	hsa-mir-320b-1	0.0	0.0	N
TCGA-KO-8415-01A-11R-2314-13	hsa-mir-320b-2	19.0	3.112123	Y
TCGA-KO-8415-01A-11R-2314-13	hsa-mir-320c-1	1.0	0.163796	N
TCGA-KO-8415-01A-11R-2314-13	hsa-mir-320c-2	1.0	0.163796	N
TCGA-KO-8415-01A-11R-2314-13	hsa-mir-320d-1	0.0	0.0	N
TCGA-KO-8415-01A-11R-2314-13	hsa-mir-320d-2	1.0	0.163796	N
TCGA-KO-8415-01A-11R-2314-13	hsa-mir-320e	0.0	0.0	N
TCGA-KO-8415-01A-11R-2314-13	hsa-mir-323	0.0	0.0	N
TCGA-KO-8415-01A-11R-2314-13	hsa-mir-323b	2.0	0.327592	N
TCGA-KO-8415-01A-11R-2314-13	hsa-mir-324	227.0	37.181675	N
TCGA-KO-8415-01A-11R-2314-13	hsa-mir-325	0.0	0.0	N
TCGA-KO-8415-01A-11R-2314-13	hsa-mir-326	10.0	1.637959	N
TCGA-KO-8415-01A-11R-2314-13	hsa-mir-328	250.0	40.948981	N
TCGA-KO-8415-01A-11R-2314-13	hsa-mir-329-1	1.0	0.163796	N
TCGA-KO-8415-01A-11R-2314-13	hsa-mir-329-2	0.0	0.0	N
TCGA-KO-8415-01A-11R-2314-13	hsa-mir-330	72.0	11.793307	N
TCGA-KO-8415-01A-11R-2314-13	hsa-mir-331	250.0	40.948981	N
TCGA-KO-8415-01A-11R-2314-13	hsa-mir-335	29.0	4.750082	N
TCGA-KO-8415-01A-11R-2314-13	hsa-mir-337	14.0	2.293143	N
TCGA-KO-8415-01A-11R-2314-13	hsa-mir-338	746.0	122.19176	N
TCGA-KO-8415-01A-11R-2314-13	hsa-mir-339	135.0	22.11245	N
TCGA-KO-8415-01A-11R-2314-13	hsa-mir-33a	223.0	36.526491	N
TCGA-KO-8415-01A-11R-2314-13	hsa-mir-33b	27.0	4.42249	N
TCGA-KO-8415-01A-11R-2314-13	hsa-mir-340	110.0	18.017552	N
TCGA-KO-8415-01A-11R-2314-13	hsa-mir-342	308.0	50.449145	N
TCGA-KO-8415-01A-11R-2314-13	hsa-mir-345	31.0	5.077674	N
TCGA-KO-8415-01A-11R-2314-13	hsa-mir-346	2.0	0.327592	N
TCGA-KO-8415-01A-11R-2314-13	hsa-mir-34a	186.0	30.466042	N
TCGA-KO-8415-01A-11R-2314-13	hsa-mir-34b	1.0	0.163796	N
TCGA-KO-8415-01A-11R-2314-13	hsa-mir-34c	6.0	0.982776	N
TCGA-KO-8415-01A-11R-2314-13	hsa-mir-3605	4.0	0.655184	N
TCGA-KO-8415-01A-11R-2314-13	hsa-mir-3606	0.0	0.0	N
TCGA-KO-8415-01A-11R-2314-13	hsa-mir-3607	669.0	109.579474	N
TCGA-KO-8415-01A-11R-2314-13	hsa-mir-3609	0.0	0.0	N
TCGA-KO-8415-01A-11R-2314-13	hsa-mir-361	2729.0	446.999078	N
TCGA-KO-8415-01A-11R-2314-13	hsa-mir-3610	2.0	0.327592	N
TCGA-KO-8415-01A-11R-2314-13	hsa-mir-3611	0.0	0.0	N
TCGA-KO-8415-01A-11R-2314-13	hsa-mir-3612	0.0	0.0	N
TCGA-KO-8415-01A-11R-2314-13	hsa-mir-3613	84.0	13.758858	N
TCGA-KO-8415-01A-11R-2314-13	hsa-mir-3614	3.0	0.491388	N
TCGA-KO-8415-01A-11R-2314-13	hsa-mir-3615	25.0	4.094898	N
TCGA-KO-8415-01A-11R-2314-13	hsa-mir-3616	0.0	0.0	N
TCGA-KO-8415-01A-11R-2314-13	hsa-mir-3617	0.0	0.0	N
TCGA-KO-8415-01A-11R-2314-13	hsa-mir-3618	0.0	0.0	N
TCGA-KO-8415-01A-11R-2314-13	hsa-mir-3619	1.0	0.163796	N
TCGA-KO-8415-01A-11R-2314-13	hsa-mir-362	315.0	51.595716	N
TCGA-KO-8415-01A-11R-2314-13	hsa-mir-3620	1.0	0.163796	N
TCGA-KO-8415-01A-11R-2314-13	hsa-mir-3621	0.0	0.0	N
TCGA-KO-8415-01A-11R-2314-13	hsa-mir-3622a	0.0	0.0	N
TCGA-KO-8415-01A-11R-2314-13	hsa-mir-3622b	0.0	0.0	N
TCGA-KO-8415-01A-11R-2314-13	hsa-mir-363	138.0	22.603838	N
TCGA-KO-8415-01A-11R-2314-13	hsa-mir-3646	0.0	0.0	N
TCGA-KO-8415-01A-11R-2314-13	hsa-mir-3647	17.0	2.784531	N
TCGA-KO-8415-01A-11R-2314-13	hsa-mir-3648	11.0	1.801755	N
TCGA-KO-8415-01A-11R-2314-13	hsa-mir-3649	0.0	0.0	N
TCGA-KO-8415-01A-11R-2314-13	hsa-mir-365-1	74.0	12.120898	N
TCGA-KO-8415-01A-11R-2314-13	hsa-mir-365-2	70.0	11.465715	N
TCGA-KO-8415-01A-11R-2314-13	hsa-mir-3650	0.0	0.0	N
TCGA-KO-8415-01A-11R-2314-13	hsa-mir-3651	3.0	0.491388	N
TCGA-KO-8415-01A-11R-2314-13	hsa-mir-3652	4.0	0.655184	N
TCGA-KO-8415-01A-11R-2314-13	hsa-mir-3653	24.0	3.931102	N
TCGA-KO-8415-01A-11R-2314-13	hsa-mir-3654	11.0	1.801755	N
TCGA-KO-8415-01A-11R-2314-13	hsa-mir-3655	1.0	0.163796	N
TCGA-KO-8415-01A-11R-2314-13	hsa-mir-3656	0.0	0.0	N
TCGA-KO-8415-01A-11R-2314-13	hsa-mir-3657	0.0	0.0	N
TCGA-KO-8415-01A-11R-2314-13	hsa-mir-3658	0.0	0.0	N
TCGA-KO-8415-01A-11R-2314-13	hsa-mir-3659	0.0	0.0	N
TCGA-KO-8415-01A-11R-2314-13	hsa-mir-3660	0.0	0.0	N
TCGA-KO-8415-01A-11R-2314-13	hsa-mir-3661	0.0	0.0	N
TCGA-KO-8415-01A-11R-2314-13	hsa-mir-3662	0.0	0.0	N
TCGA-KO-8415-01A-11R-2314-13	hsa-mir-3663	0.0	0.0	N
TCGA-KO-8415-01A-11R-2314-13	hsa-mir-3664	4.0	0.655184	N
TCGA-KO-8415-01A-11R-2314-13	hsa-mir-3665	0.0	0.0	N
TCGA-KO-8415-01A-11R-2314-13	hsa-mir-3666	0.0	0.0	N
TCGA-KO-8415-01A-11R-2314-13	hsa-mir-3667	0.0	0.0	N
TCGA-KO-8415-01A-11R-2314-13	hsa-mir-3668	0.0	0.0	N
TCGA-KO-8415-01A-11R-2314-13	hsa-mir-3669	0.0	0.0	N
TCGA-KO-8415-01A-11R-2314-13	hsa-mir-367	0.0	0.0	N
TCGA-KO-8415-01A-11R-2314-13	hsa-mir-3670	0.0	0.0	N
TCGA-KO-8415-01A-11R-2314-13	hsa-mir-3671	0.0	0.0	N
TCGA-KO-8415-01A-11R-2314-13	hsa-mir-3672	0.0	0.0	N
TCGA-KO-8415-01A-11R-2314-13	hsa-mir-3673	0.0	0.0	N
TCGA-KO-8415-01A-11R-2314-13	hsa-mir-3674	0.0	0.0	N
TCGA-KO-8415-01A-11R-2314-13	hsa-mir-3675	0.0	0.0	N
TCGA-KO-8415-01A-11R-2314-13	hsa-mir-3676	8.0	1.310367	N
TCGA-KO-8415-01A-11R-2314-13	hsa-mir-3677	23.0	3.767306	N
TCGA-KO-8415-01A-11R-2314-13	hsa-mir-3678	1.0	0.163796	N
TCGA-KO-8415-01A-11R-2314-13	hsa-mir-3679	0.0	0.0	N
TCGA-KO-8415-01A-11R-2314-13	hsa-mir-3680	5.0	0.81898	N
TCGA-KO-8415-01A-11R-2314-13	hsa-mir-3681	1.0	0.163796	N
TCGA-KO-8415-01A-11R-2314-13	hsa-mir-3682	3.0	0.491388	N
TCGA-KO-8415-01A-11R-2314-13	hsa-mir-3683	0.0	0.0	N
TCGA-KO-8415-01A-11R-2314-13	hsa-mir-3684	0.0	0.0	N
TCGA-KO-8415-01A-11R-2314-13	hsa-mir-3685	0.0	0.0	N
TCGA-KO-8415-01A-11R-2314-13	hsa-mir-3686	0.0	0.0	N
TCGA-KO-8415-01A-11R-2314-13	hsa-mir-3687	0.0	0.0	N
TCGA-KO-8415-01A-11R-2314-13	hsa-mir-3688	8.0	1.310367	N
TCGA-KO-8415-01A-11R-2314-13	hsa-mir-3689a	0.0	0.0	N
TCGA-KO-8415-01A-11R-2314-13	hsa-mir-3689b	0.0	0.0	N
TCGA-KO-8415-01A-11R-2314-13	hsa-mir-369	3.0	0.491388	N
TCGA-KO-8415-01A-11R-2314-13	hsa-mir-3690	2.0	0.327592	N
TCGA-KO-8415-01A-11R-2314-13	hsa-mir-3691	1.0	0.163796	N
TCGA-KO-8415-01A-11R-2314-13	hsa-mir-3692	1.0	0.163796	N
TCGA-KO-8415-01A-11R-2314-13	hsa-mir-370	7.0	1.146571	N
TCGA-KO-8415-01A-11R-2314-13	hsa-mir-371	0.0	0.0	N
TCGA-KO-8415-01A-11R-2314-13	hsa-mir-3713	0.0	0.0	N
TCGA-KO-8415-01A-11R-2314-13	hsa-mir-3714	0.0	0.0	N
TCGA-KO-8415-01A-11R-2314-13	hsa-mir-372	0.0	0.0	N
TCGA-KO-8415-01A-11R-2314-13	hsa-mir-373	0.0	0.0	N
TCGA-KO-8415-01A-11R-2314-13	hsa-mir-374a	4357.0	713.658844	N
TCGA-KO-8415-01A-11R-2314-13	hsa-mir-374b	387.0	63.389023	N
TCGA-KO-8415-01A-11R-2314-13	hsa-mir-374c	0.0	0.0	N
TCGA-KO-8415-01A-11R-2314-13	hsa-mir-375	2700.0	442.248997	N
TCGA-KO-8415-01A-11R-2314-13	hsa-mir-376a-1	0.0	0.0	N
TCGA-KO-8415-01A-11R-2314-13	hsa-mir-376a-2	0.0	0.0	N
TCGA-KO-8415-01A-11R-2314-13	hsa-mir-376b	0.0	0.0	N
TCGA-KO-8415-01A-11R-2314-13	hsa-mir-376c	1.0	0.163796	N
TCGA-KO-8415-01A-11R-2314-13	hsa-mir-377	0.0	0.0	N
TCGA-KO-8415-01A-11R-2314-13	hsa-mir-378	2729.0	446.999078	N
TCGA-KO-8415-01A-11R-2314-13	hsa-mir-378b	0.0	0.0	N
TCGA-KO-8415-01A-11R-2314-13	hsa-mir-378c	53.0	8.681184	N
TCGA-KO-8415-01A-11R-2314-13	hsa-mir-379	277.0	45.371471	N
TCGA-KO-8415-01A-11R-2314-13	hsa-mir-380	0.0	0.0	N
TCGA-KO-8415-01A-11R-2314-13	hsa-mir-381	30.0	4.913878	N
TCGA-KO-8415-01A-11R-2314-13	hsa-mir-382	8.0	1.310367	N
TCGA-KO-8415-01A-11R-2314-13	hsa-mir-383	0.0	0.0	N
TCGA-KO-8415-01A-11R-2314-13	hsa-mir-384	0.0	0.0	N
TCGA-KO-8415-01A-11R-2314-13	hsa-mir-3907	0.0	0.0	N
TCGA-KO-8415-01A-11R-2314-13	hsa-mir-3908	0.0	0.0	N
TCGA-KO-8415-01A-11R-2314-13	hsa-mir-3909	13.0	2.129347	N
TCGA-KO-8415-01A-11R-2314-13	hsa-mir-3910-1	0.0	0.0	N
TCGA-KO-8415-01A-11R-2314-13	hsa-mir-3910-2	0.0	0.0	N
TCGA-KO-8415-01A-11R-2314-13	hsa-mir-3911	0.0	0.0	N
TCGA-KO-8415-01A-11R-2314-13	hsa-mir-3912	14.0	2.293143	N
TCGA-KO-8415-01A-11R-2314-13	hsa-mir-3913-1	18.0	2.948327	N
TCGA-KO-8415-01A-11R-2314-13	hsa-mir-3913-2	0.0	0.0	N
TCGA-KO-8415-01A-11R-2314-13	hsa-mir-3914-1	0.0	0.0	N
TCGA-KO-8415-01A-11R-2314-13	hsa-mir-3914-2	0.0	0.0	N
TCGA-KO-8415-01A-11R-2314-13	hsa-mir-3915	0.0	0.0	N
TCGA-KO-8415-01A-11R-2314-13	hsa-mir-3916	0.0	0.0	N
TCGA-KO-8415-01A-11R-2314-13	hsa-mir-3917	5.0	0.81898	N
TCGA-KO-8415-01A-11R-2314-13	hsa-mir-3918	0.0	0.0	N
TCGA-KO-8415-01A-11R-2314-13	hsa-mir-3919	1.0	0.163796	N
TCGA-KO-8415-01A-11R-2314-13	hsa-mir-3920	0.0	0.0	N
TCGA-KO-8415-01A-11R-2314-13	hsa-mir-3921	0.0	0.0	N
TCGA-KO-8415-01A-11R-2314-13	hsa-mir-3922	3.0	0.491388	N
TCGA-KO-8415-01A-11R-2314-13	hsa-mir-3923	0.0	0.0	N
TCGA-KO-8415-01A-11R-2314-13	hsa-mir-3924	0.0	0.0	N
TCGA-KO-8415-01A-11R-2314-13	hsa-mir-3925	0.0	0.0	N
TCGA-KO-8415-01A-11R-2314-13	hsa-mir-3926-1	1.0	0.163796	N
TCGA-KO-8415-01A-11R-2314-13	hsa-mir-3926-2	0.0	0.0	N
TCGA-KO-8415-01A-11R-2314-13	hsa-mir-3927	0.0	0.0	N
TCGA-KO-8415-01A-11R-2314-13	hsa-mir-3928	2.0	0.327592	N
TCGA-KO-8415-01A-11R-2314-13	hsa-mir-3929	0.0	0.0	N
TCGA-KO-8415-01A-11R-2314-13	hsa-mir-3934	2.0	0.327592	N
TCGA-KO-8415-01A-11R-2314-13	hsa-mir-3935	0.0	0.0	N
TCGA-KO-8415-01A-11R-2314-13	hsa-mir-3936	0.0	0.0	N
TCGA-KO-8415-01A-11R-2314-13	hsa-mir-3937	0.0	0.0	N
TCGA-KO-8415-01A-11R-2314-13	hsa-mir-3938	0.0	0.0	N
TCGA-KO-8415-01A-11R-2314-13	hsa-mir-3939	1.0	0.163796	N
TCGA-KO-8415-01A-11R-2314-13	hsa-mir-3940	7.0	1.146571	N
TCGA-KO-8415-01A-11R-2314-13	hsa-mir-3941	1.0	0.163796	N
TCGA-KO-8415-01A-11R-2314-13	hsa-mir-3942	4.0	0.655184	N
TCGA-KO-8415-01A-11R-2314-13	hsa-mir-3943	0.0	0.0	N
TCGA-KO-8415-01A-11R-2314-13	hsa-mir-3944	0.0	0.0	N
TCGA-KO-8415-01A-11R-2314-13	hsa-mir-3945	0.0	0.0	N
TCGA-KO-8415-01A-11R-2314-13	hsa-mir-409	13.0	2.129347	N
TCGA-KO-8415-01A-11R-2314-13	hsa-mir-410	14.0	2.293143	N
TCGA-KO-8415-01A-11R-2314-13	hsa-mir-411	1.0	0.163796	N
TCGA-KO-8415-01A-11R-2314-13	hsa-mir-412	8.0	1.310367	N
TCGA-KO-8415-01A-11R-2314-13	hsa-mir-421	18.0	2.948327	N
TCGA-KO-8415-01A-11R-2314-13	hsa-mir-422a	0.0	0.0	N
TCGA-KO-8415-01A-11R-2314-13	hsa-mir-423	571.0	93.527473	N
TCGA-KO-8415-01A-11R-2314-13	hsa-mir-424	2237.0	366.411484	N
TCGA-KO-8415-01A-11R-2314-13	hsa-mir-425	484.0	79.277228	N
TCGA-KO-8415-01A-11R-2314-13	hsa-mir-4251	0.0	0.0	N
TCGA-KO-8415-01A-11R-2314-13	hsa-mir-4252	0.0	0.0	N
TCGA-KO-8415-01A-11R-2314-13	hsa-mir-4253	0.0	0.0	N
TCGA-KO-8415-01A-11R-2314-13	hsa-mir-4254	0.0	0.0	N
TCGA-KO-8415-01A-11R-2314-13	hsa-mir-4255	0.0	0.0	N
TCGA-KO-8415-01A-11R-2314-13	hsa-mir-4256	0.0	0.0	N
TCGA-KO-8415-01A-11R-2314-13	hsa-mir-4257	0.0	0.0	N
TCGA-KO-8415-01A-11R-2314-13	hsa-mir-4258	0.0	0.0	N
TCGA-KO-8415-01A-11R-2314-13	hsa-mir-4259	0.0	0.0	N
TCGA-KO-8415-01A-11R-2314-13	hsa-mir-4260	0.0	0.0	N
TCGA-KO-8415-01A-11R-2314-13	hsa-mir-4261	0.0	0.0	N
TCGA-KO-8415-01A-11R-2314-13	hsa-mir-4262	0.0	0.0	N
TCGA-KO-8415-01A-11R-2314-13	hsa-mir-4263	0.0	0.0	N
TCGA-KO-8415-01A-11R-2314-13	hsa-mir-4264	0.0	0.0	N
TCGA-KO-8415-01A-11R-2314-13	hsa-mir-4265	0.0	0.0	N
TCGA-KO-8415-01A-11R-2314-13	hsa-mir-4266	0.0	0.0	N
TCGA-KO-8415-01A-11R-2314-13	hsa-mir-4267	0.0	0.0	N
TCGA-KO-8415-01A-11R-2314-13	hsa-mir-4268	0.0	0.0	N
TCGA-KO-8415-01A-11R-2314-13	hsa-mir-4269	0.0	0.0	N
TCGA-KO-8415-01A-11R-2314-13	hsa-mir-4270	0.0	0.0	N
TCGA-KO-8415-01A-11R-2314-13	hsa-mir-4271	0.0	0.0	N
TCGA-KO-8415-01A-11R-2314-13	hsa-mir-4272	0.0	0.0	N
TCGA-KO-8415-01A-11R-2314-13	hsa-mir-4273	0.0	0.0	N
TCGA-KO-8415-01A-11R-2314-13	hsa-mir-4274	0.0	0.0	N
TCGA-KO-8415-01A-11R-2314-13	hsa-mir-4275	0.0	0.0	N
TCGA-KO-8415-01A-11R-2314-13	hsa-mir-4276	0.0	0.0	N
TCGA-KO-8415-01A-11R-2314-13	hsa-mir-4277	0.0	0.0	N
TCGA-KO-8415-01A-11R-2314-13	hsa-mir-4278	0.0	0.0	N
TCGA-KO-8415-01A-11R-2314-13	hsa-mir-4279	0.0	0.0	N
TCGA-KO-8415-01A-11R-2314-13	hsa-mir-4280	0.0	0.0	N
TCGA-KO-8415-01A-11R-2314-13	hsa-mir-4281	0.0	0.0	N
TCGA-KO-8415-01A-11R-2314-13	hsa-mir-4282	0.0	0.0	N
TCGA-KO-8415-01A-11R-2314-13	hsa-mir-4283-1	0.0	0.0	N
TCGA-KO-8415-01A-11R-2314-13	hsa-mir-4283-2	0.0	0.0	N
TCGA-KO-8415-01A-11R-2314-13	hsa-mir-4284	0.0	0.0	N
TCGA-KO-8415-01A-11R-2314-13	hsa-mir-4285	0.0	0.0	N
TCGA-KO-8415-01A-11R-2314-13	hsa-mir-4286	0.0	0.0	N
TCGA-KO-8415-01A-11R-2314-13	hsa-mir-4287	0.0	0.0	N
TCGA-KO-8415-01A-11R-2314-13	hsa-mir-4288	0.0	0.0	N
TCGA-KO-8415-01A-11R-2314-13	hsa-mir-4289	0.0	0.0	N
TCGA-KO-8415-01A-11R-2314-13	hsa-mir-429	780.0	127.760821	N
TCGA-KO-8415-01A-11R-2314-13	hsa-mir-4290	0.0	0.0	N
TCGA-KO-8415-01A-11R-2314-13	hsa-mir-4291	0.0	0.0	N
TCGA-KO-8415-01A-11R-2314-13	hsa-mir-4292	0.0	0.0	N
TCGA-KO-8415-01A-11R-2314-13	hsa-mir-4293	0.0	0.0	N
TCGA-KO-8415-01A-11R-2314-13	hsa-mir-4294	0.0	0.0	N
TCGA-KO-8415-01A-11R-2314-13	hsa-mir-4295	0.0	0.0	N
TCGA-KO-8415-01A-11R-2314-13	hsa-mir-4296	0.0	0.0	N
TCGA-KO-8415-01A-11R-2314-13	hsa-mir-4297	0.0	0.0	N
TCGA-KO-8415-01A-11R-2314-13	hsa-mir-4298	0.0	0.0	N
TCGA-KO-8415-01A-11R-2314-13	hsa-mir-4299	0.0	0.0	N
TCGA-KO-8415-01A-11R-2314-13	hsa-mir-4300	0.0	0.0	N
TCGA-KO-8415-01A-11R-2314-13	hsa-mir-4301	0.0	0.0	N
TCGA-KO-8415-01A-11R-2314-13	hsa-mir-4302	0.0	0.0	N
TCGA-KO-8415-01A-11R-2314-13	hsa-mir-4303	0.0	0.0	N
TCGA-KO-8415-01A-11R-2314-13	hsa-mir-4304	0.0	0.0	N
TCGA-KO-8415-01A-11R-2314-13	hsa-mir-4305	0.0	0.0	N
TCGA-KO-8415-01A-11R-2314-13	hsa-mir-4306	3.0	0.491388	N
TCGA-KO-8415-01A-11R-2314-13	hsa-mir-4307	0.0	0.0	N
TCGA-KO-8415-01A-11R-2314-13	hsa-mir-4308	0.0	0.0	N
TCGA-KO-8415-01A-11R-2314-13	hsa-mir-4309	0.0	0.0	N
TCGA-KO-8415-01A-11R-2314-13	hsa-mir-431	6.0	0.982776	N
TCGA-KO-8415-01A-11R-2314-13	hsa-mir-4310	0.0	0.0	N
TCGA-KO-8415-01A-11R-2314-13	hsa-mir-4311	0.0	0.0	N
TCGA-KO-8415-01A-11R-2314-13	hsa-mir-4312	0.0	0.0	N
TCGA-KO-8415-01A-11R-2314-13	hsa-mir-4313	0.0	0.0	N
TCGA-KO-8415-01A-11R-2314-13	hsa-mir-4314	0.0	0.0	N
TCGA-KO-8415-01A-11R-2314-13	hsa-mir-4315-1	0.0	0.0	N
TCGA-KO-8415-01A-11R-2314-13	hsa-mir-4315-2	0.0	0.0	N
TCGA-KO-8415-01A-11R-2314-13	hsa-mir-4316	0.0	0.0	N
TCGA-KO-8415-01A-11R-2314-13	hsa-mir-4317	0.0	0.0	N
TCGA-KO-8415-01A-11R-2314-13	hsa-mir-4318	0.0	0.0	N
TCGA-KO-8415-01A-11R-2314-13	hsa-mir-4319	0.0	0.0	N
TCGA-KO-8415-01A-11R-2314-13	hsa-mir-432	5.0	0.81898	N
TCGA-KO-8415-01A-11R-2314-13	hsa-mir-4320	0.0	0.0	N
TCGA-KO-8415-01A-11R-2314-13	hsa-mir-4321	0.0	0.0	N
TCGA-KO-8415-01A-11R-2314-13	hsa-mir-4322	0.0	0.0	N
TCGA-KO-8415-01A-11R-2314-13	hsa-mir-4323	0.0	0.0	N
TCGA-KO-8415-01A-11R-2314-13	hsa-mir-4324	0.0	0.0	N
TCGA-KO-8415-01A-11R-2314-13	hsa-mir-4325	0.0	0.0	N
TCGA-KO-8415-01A-11R-2314-13	hsa-mir-4326	22.0	3.60351	N
TCGA-KO-8415-01A-11R-2314-13	hsa-mir-4327	0.0	0.0	N
TCGA-KO-8415-01A-11R-2314-13	hsa-mir-4328	0.0	0.0	N
TCGA-KO-8415-01A-11R-2314-13	hsa-mir-4329	0.0	0.0	N
TCGA-KO-8415-01A-11R-2314-13	hsa-mir-433	0.0	0.0	N
TCGA-KO-8415-01A-11R-2314-13	hsa-mir-4330	0.0	0.0	N
TCGA-KO-8415-01A-11R-2314-13	hsa-mir-448	0.0	0.0	N
TCGA-KO-8415-01A-11R-2314-13	hsa-mir-449a	0.0	0.0	N
TCGA-KO-8415-01A-11R-2314-13	hsa-mir-449b	0.0	0.0	N
TCGA-KO-8415-01A-11R-2314-13	hsa-mir-449c	0.0	0.0	N
TCGA-KO-8415-01A-11R-2314-13	hsa-mir-450a-1	33.0	5.405266	N
TCGA-KO-8415-01A-11R-2314-13	hsa-mir-450a-2	32.0	5.24147	N
TCGA-KO-8415-01A-11R-2314-13	hsa-mir-450b	85.0	13.922654	N
TCGA-KO-8415-01A-11R-2314-13	hsa-mir-451	34687.0	5681.58924	N
TCGA-KO-8415-01A-11R-2314-13	hsa-mir-452	96.0	15.724409	N
TCGA-KO-8415-01A-11R-2314-13	hsa-mir-454	38.0	6.224245	N
TCGA-KO-8415-01A-11R-2314-13	hsa-mir-455	192.0	31.448818	N
TCGA-KO-8415-01A-11R-2314-13	hsa-mir-466	2.0	0.327592	N
TCGA-KO-8415-01A-11R-2314-13	hsa-mir-483	1.0	0.163796	N
TCGA-KO-8415-01A-11R-2314-13	hsa-mir-484	641.0	104.993188	N
TCGA-KO-8415-01A-11R-2314-13	hsa-mir-485	3.0	0.491388	N
TCGA-KO-8415-01A-11R-2314-13	hsa-mir-486	18538.0	3036.448852	N
TCGA-KO-8415-01A-11R-2314-13	hsa-mir-487a	0.0	0.0	N
TCGA-KO-8415-01A-11R-2314-13	hsa-mir-487b	5.0	0.81898	N
TCGA-KO-8415-01A-11R-2314-13	hsa-mir-488	0.0	0.0	N
TCGA-KO-8415-01A-11R-2314-13	hsa-mir-489	1.0	0.163796	N
TCGA-KO-8415-01A-11R-2314-13	hsa-mir-490	0.0	0.0	N
TCGA-KO-8415-01A-11R-2314-13	hsa-mir-491	26.0	4.258694	N
TCGA-KO-8415-01A-11R-2314-13	hsa-mir-492	0.0	0.0	N
TCGA-KO-8415-01A-11R-2314-13	hsa-mir-493	11.0	1.801755	N
TCGA-KO-8415-01A-11R-2314-13	hsa-mir-494	0.0	0.0	N
TCGA-KO-8415-01A-11R-2314-13	hsa-mir-495	1.0	0.163796	N
TCGA-KO-8415-01A-11R-2314-13	hsa-mir-496	0.0	0.0	N
TCGA-KO-8415-01A-11R-2314-13	hsa-mir-497	39.0	6.388041	N
TCGA-KO-8415-01A-11R-2314-13	hsa-mir-498	0.0	0.0	N
TCGA-KO-8415-01A-11R-2314-13	hsa-mir-499	0.0	0.0	N
TCGA-KO-8415-01A-11R-2314-13	hsa-mir-500a	2361.0	386.722178	Y
TCGA-KO-8415-01A-11R-2314-13	hsa-mir-500b	79.0	12.939878	Y
TCGA-KO-8415-01A-11R-2314-13	hsa-mir-501	503.0	82.38935	N
TCGA-KO-8415-01A-11R-2314-13	hsa-mir-502	137.0	22.440042	Y
TCGA-KO-8415-01A-11R-2314-13	hsa-mir-503	138.0	22.603838	N
TCGA-KO-8415-01A-11R-2314-13	hsa-mir-504	30.0	4.913878	N
TCGA-KO-8415-01A-11R-2314-13	hsa-mir-505	179.0	29.319471	N
TCGA-KO-8415-01A-11R-2314-13	hsa-mir-506	2.0	0.327592	N
TCGA-KO-8415-01A-11R-2314-13	hsa-mir-507	0.0	0.0	N
TCGA-KO-8415-01A-11R-2314-13	hsa-mir-508	37.0	6.060449	N
TCGA-KO-8415-01A-11R-2314-13	hsa-mir-509-1	3.0	0.491388	N
TCGA-KO-8415-01A-11R-2314-13	hsa-mir-509-2	9.0	1.474163	N
TCGA-KO-8415-01A-11R-2314-13	hsa-mir-509-3	5.0	0.81898	N
TCGA-KO-8415-01A-11R-2314-13	hsa-mir-510	0.0	0.0	N
TCGA-KO-8415-01A-11R-2314-13	hsa-mir-511-1	6.0	0.982776	N
TCGA-KO-8415-01A-11R-2314-13	hsa-mir-511-2	2.0	0.327592	N
TCGA-KO-8415-01A-11R-2314-13	hsa-mir-512-1	0.0	0.0	N
TCGA-KO-8415-01A-11R-2314-13	hsa-mir-512-2	1.0	0.163796	N
TCGA-KO-8415-01A-11R-2314-13	hsa-mir-513a-1	0.0	0.0	N
TCGA-KO-8415-01A-11R-2314-13	hsa-mir-513a-2	0.0	0.0	N
TCGA-KO-8415-01A-11R-2314-13	hsa-mir-513b	0.0	0.0	N
TCGA-KO-8415-01A-11R-2314-13	hsa-mir-513c	0.0	0.0	N
TCGA-KO-8415-01A-11R-2314-13	hsa-mir-514-1	8.0	1.310367	N
TCGA-KO-8415-01A-11R-2314-13	hsa-mir-514-2	8.0	1.310367	N
TCGA-KO-8415-01A-11R-2314-13	hsa-mir-514-3	9.0	1.474163	N
TCGA-KO-8415-01A-11R-2314-13	hsa-mir-514b	0.0	0.0	N
TCGA-KO-8415-01A-11R-2314-13	hsa-mir-515-1	0.0	0.0	N
TCGA-KO-8415-01A-11R-2314-13	hsa-mir-515-2	0.0	0.0	N
TCGA-KO-8415-01A-11R-2314-13	hsa-mir-516a-1	0.0	0.0	N
TCGA-KO-8415-01A-11R-2314-13	hsa-mir-516a-2	0.0	0.0	N
TCGA-KO-8415-01A-11R-2314-13	hsa-mir-516b-1	0.0	0.0	N
TCGA-KO-8415-01A-11R-2314-13	hsa-mir-516b-2	0.0	0.0	N
TCGA-KO-8415-01A-11R-2314-13	hsa-mir-517a	0.0	0.0	N
TCGA-KO-8415-01A-11R-2314-13	hsa-mir-517b	0.0	0.0	N
TCGA-KO-8415-01A-11R-2314-13	hsa-mir-517c	0.0	0.0	N
TCGA-KO-8415-01A-11R-2314-13	hsa-mir-518a-1	0.0	0.0	N
TCGA-KO-8415-01A-11R-2314-13	hsa-mir-518a-2	0.0	0.0	N
TCGA-KO-8415-01A-11R-2314-13	hsa-mir-518b	1.0	0.163796	N
TCGA-KO-8415-01A-11R-2314-13	hsa-mir-518c	1.0	0.163796	N
TCGA-KO-8415-01A-11R-2314-13	hsa-mir-518d	0.0	0.0	N
TCGA-KO-8415-01A-11R-2314-13	hsa-mir-518e	1.0	0.163796	N
TCGA-KO-8415-01A-11R-2314-13	hsa-mir-518f	0.0	0.0	N
TCGA-KO-8415-01A-11R-2314-13	hsa-mir-519a-1	3.0	0.491388	N
TCGA-KO-8415-01A-11R-2314-13	hsa-mir-519a-2	2.0	0.327592	Y
TCGA-KO-8415-01A-11R-2314-13	hsa-mir-519b	0.0	0.0	N
TCGA-KO-8415-01A-11R-2314-13	hsa-mir-519c	1.0	0.163796	N
TCGA-KO-8415-01A-11R-2314-13	hsa-mir-519d	0.0	0.0	N
TCGA-KO-8415-01A-11R-2314-13	hsa-mir-519e	0.0	0.0	N
TCGA-KO-8415-01A-11R-2314-13	hsa-mir-520a	4.0	0.655184	N
TCGA-KO-8415-01A-11R-2314-13	hsa-mir-520b	2.0	0.327592	Y
TCGA-KO-8415-01A-11R-2314-13	hsa-mir-520c	0.0	0.0	N
TCGA-KO-8415-01A-11R-2314-13	hsa-mir-520d	0.0	0.0	N
TCGA-KO-8415-01A-11R-2314-13	hsa-mir-520e	0.0	0.0	N
TCGA-KO-8415-01A-11R-2314-13	hsa-mir-520f	0.0	0.0	N
TCGA-KO-8415-01A-11R-2314-13	hsa-mir-520g	2.0	0.327592	Y
TCGA-KO-8415-01A-11R-2314-13	hsa-mir-520h	1.0	0.163796	Y
TCGA-KO-8415-01A-11R-2314-13	hsa-mir-521-1	0.0	0.0	N
TCGA-KO-8415-01A-11R-2314-13	hsa-mir-521-2	0.0	0.0	N
TCGA-KO-8415-01A-11R-2314-13	hsa-mir-522	0.0	0.0	N
TCGA-KO-8415-01A-11R-2314-13	hsa-mir-523	0.0	0.0	N
TCGA-KO-8415-01A-11R-2314-13	hsa-mir-524	0.0	0.0	N
TCGA-KO-8415-01A-11R-2314-13	hsa-mir-525	1.0	0.163796	N
TCGA-KO-8415-01A-11R-2314-13	hsa-mir-526a-1	0.0	0.0	N
TCGA-KO-8415-01A-11R-2314-13	hsa-mir-526a-2	0.0	0.0	N
TCGA-KO-8415-01A-11R-2314-13	hsa-mir-526b	1.0	0.163796	N
TCGA-KO-8415-01A-11R-2314-13	hsa-mir-527	0.0	0.0	N
TCGA-KO-8415-01A-11R-2314-13	hsa-mir-532	18597.0	3046.112811	N
TCGA-KO-8415-01A-11R-2314-13	hsa-mir-539	5.0	0.81898	N
TCGA-KO-8415-01A-11R-2314-13	hsa-mir-541	1.0	0.163796	N
TCGA-KO-8415-01A-11R-2314-13	hsa-mir-542	1947.0	318.910665	N
TCGA-KO-8415-01A-11R-2314-13	hsa-mir-543	0.0	0.0	N
TCGA-KO-8415-01A-11R-2314-13	hsa-mir-544	0.0	0.0	N
TCGA-KO-8415-01A-11R-2314-13	hsa-mir-544b	0.0	0.0	N
TCGA-KO-8415-01A-11R-2314-13	hsa-mir-545	4.0	0.655184	N
TCGA-KO-8415-01A-11R-2314-13	hsa-mir-548a-1	0.0	0.0	N
TCGA-KO-8415-01A-11R-2314-13	hsa-mir-548a-2	0.0	0.0	N
TCGA-KO-8415-01A-11R-2314-13	hsa-mir-548a-3	0.0	0.0	N
TCGA-KO-8415-01A-11R-2314-13	hsa-mir-548aa-1	0.0	0.0	N
TCGA-KO-8415-01A-11R-2314-13	hsa-mir-548aa-2	0.0	0.0	N
TCGA-KO-8415-01A-11R-2314-13	hsa-mir-548b	0.0	0.0	N
TCGA-KO-8415-01A-11R-2314-13	hsa-mir-548c	0.0	0.0	N
TCGA-KO-8415-01A-11R-2314-13	hsa-mir-548d-1	2.0	0.327592	N
TCGA-KO-8415-01A-11R-2314-13	hsa-mir-548d-2	0.0	0.0	N
TCGA-KO-8415-01A-11R-2314-13	hsa-mir-548e	0.0	0.0	N
TCGA-KO-8415-01A-11R-2314-13	hsa-mir-548f-1	0.0	0.0	N
TCGA-KO-8415-01A-11R-2314-13	hsa-mir-548f-2	0.0	0.0	N
TCGA-KO-8415-01A-11R-2314-13	hsa-mir-548f-3	0.0	0.0	N
TCGA-KO-8415-01A-11R-2314-13	hsa-mir-548f-4	0.0	0.0	N
TCGA-KO-8415-01A-11R-2314-13	hsa-mir-548f-5	0.0	0.0	N
TCGA-KO-8415-01A-11R-2314-13	hsa-mir-548g	0.0	0.0	N
TCGA-KO-8415-01A-11R-2314-13	hsa-mir-548h-1	0.0	0.0	N
TCGA-KO-8415-01A-11R-2314-13	hsa-mir-548h-2	0.0	0.0	N
TCGA-KO-8415-01A-11R-2314-13	hsa-mir-548h-3	0.0	0.0	N
TCGA-KO-8415-01A-11R-2314-13	hsa-mir-548h-4	0.0	0.0	N
TCGA-KO-8415-01A-11R-2314-13	hsa-mir-548i-1	0.0	0.0	N
TCGA-KO-8415-01A-11R-2314-13	hsa-mir-548i-2	0.0	0.0	N
TCGA-KO-8415-01A-11R-2314-13	hsa-mir-548i-3	0.0	0.0	N
TCGA-KO-8415-01A-11R-2314-13	hsa-mir-548i-4	0.0	0.0	N
TCGA-KO-8415-01A-11R-2314-13	hsa-mir-548j	14.0	2.293143	N
TCGA-KO-8415-01A-11R-2314-13	hsa-mir-548k	1.0	0.163796	N
TCGA-KO-8415-01A-11R-2314-13	hsa-mir-548l	0.0	0.0	N
TCGA-KO-8415-01A-11R-2314-13	hsa-mir-548m	0.0	0.0	N
TCGA-KO-8415-01A-11R-2314-13	hsa-mir-548n	1.0	0.163796	N
TCGA-KO-8415-01A-11R-2314-13	hsa-mir-548o	3.0	0.491388	N
TCGA-KO-8415-01A-11R-2314-13	hsa-mir-548p	0.0	0.0	N
TCGA-KO-8415-01A-11R-2314-13	hsa-mir-548q	2.0	0.327592	N
TCGA-KO-8415-01A-11R-2314-13	hsa-mir-548s	2.0	0.327592	N
TCGA-KO-8415-01A-11R-2314-13	hsa-mir-548t	0.0	0.0	N
TCGA-KO-8415-01A-11R-2314-13	hsa-mir-548u	0.0	0.0	N
TCGA-KO-8415-01A-11R-2314-13	hsa-mir-548v	13.0	2.129347	N
TCGA-KO-8415-01A-11R-2314-13	hsa-mir-548w	0.0	0.0	N
TCGA-KO-8415-01A-11R-2314-13	hsa-mir-548x	0.0	0.0	N
TCGA-KO-8415-01A-11R-2314-13	hsa-mir-548y	0.0	0.0	N
TCGA-KO-8415-01A-11R-2314-13	hsa-mir-548z	0.0	0.0	N
TCGA-KO-8415-01A-11R-2314-13	hsa-mir-549	1.0	0.163796	N
TCGA-KO-8415-01A-11R-2314-13	hsa-mir-550a-1	38.0	6.224245	N
TCGA-KO-8415-01A-11R-2314-13	hsa-mir-550a-2	28.0	4.586286	N
TCGA-KO-8415-01A-11R-2314-13	hsa-mir-550b-1	0.0	0.0	N
TCGA-KO-8415-01A-11R-2314-13	hsa-mir-550b-2	1.0	0.163796	N
TCGA-KO-8415-01A-11R-2314-13	hsa-mir-551a	1.0	0.163796	N
TCGA-KO-8415-01A-11R-2314-13	hsa-mir-551b	0.0	0.0	N
TCGA-KO-8415-01A-11R-2314-13	hsa-mir-552	3.0	0.491388	N
TCGA-KO-8415-01A-11R-2314-13	hsa-mir-553	0.0	0.0	N
TCGA-KO-8415-01A-11R-2314-13	hsa-mir-554	0.0	0.0	N
TCGA-KO-8415-01A-11R-2314-13	hsa-mir-555	0.0	0.0	N
TCGA-KO-8415-01A-11R-2314-13	hsa-mir-556	5.0	0.81898	N
TCGA-KO-8415-01A-11R-2314-13	hsa-mir-557	0.0	0.0	N
TCGA-KO-8415-01A-11R-2314-13	hsa-mir-558	0.0	0.0	N
TCGA-KO-8415-01A-11R-2314-13	hsa-mir-559	0.0	0.0	N
TCGA-KO-8415-01A-11R-2314-13	hsa-mir-561	26.0	4.258694	N
TCGA-KO-8415-01A-11R-2314-13	hsa-mir-562	0.0	0.0	N
TCGA-KO-8415-01A-11R-2314-13	hsa-mir-563	0.0	0.0	N
TCGA-KO-8415-01A-11R-2314-13	hsa-mir-564	0.0	0.0	N
TCGA-KO-8415-01A-11R-2314-13	hsa-mir-566	0.0	0.0	N
TCGA-KO-8415-01A-11R-2314-13	hsa-mir-567	0.0	0.0	N
TCGA-KO-8415-01A-11R-2314-13	hsa-mir-568	0.0	0.0	N
TCGA-KO-8415-01A-11R-2314-13	hsa-mir-569	0.0	0.0	N
TCGA-KO-8415-01A-11R-2314-13	hsa-mir-570	8.0	1.310367	N
TCGA-KO-8415-01A-11R-2314-13	hsa-mir-571	0.0	0.0	N
TCGA-KO-8415-01A-11R-2314-13	hsa-mir-572	0.0	0.0	N
TCGA-KO-8415-01A-11R-2314-13	hsa-mir-573	0.0	0.0	N
TCGA-KO-8415-01A-11R-2314-13	hsa-mir-574	141.0	23.095225	N
TCGA-KO-8415-01A-11R-2314-13	hsa-mir-575	0.0	0.0	N
TCGA-KO-8415-01A-11R-2314-13	hsa-mir-576	137.0	22.440042	N
TCGA-KO-8415-01A-11R-2314-13	hsa-mir-577	143.0	23.422817	N
TCGA-KO-8415-01A-11R-2314-13	hsa-mir-578	0.0	0.0	N
TCGA-KO-8415-01A-11R-2314-13	hsa-mir-579	7.0	1.146571	N
TCGA-KO-8415-01A-11R-2314-13	hsa-mir-580	9.0	1.474163	N
TCGA-KO-8415-01A-11R-2314-13	hsa-mir-581	3.0	0.491388	N
TCGA-KO-8415-01A-11R-2314-13	hsa-mir-582	7238.0	1185.554903	N
TCGA-KO-8415-01A-11R-2314-13	hsa-mir-583	0.0	0.0	N
TCGA-KO-8415-01A-11R-2314-13	hsa-mir-584	657.0	107.613923	N
TCGA-KO-8415-01A-11R-2314-13	hsa-mir-585	0.0	0.0	N
TCGA-KO-8415-01A-11R-2314-13	hsa-mir-586	0.0	0.0	N
TCGA-KO-8415-01A-11R-2314-13	hsa-mir-587	0.0	0.0	N
TCGA-KO-8415-01A-11R-2314-13	hsa-mir-588	1.0	0.163796	N
TCGA-KO-8415-01A-11R-2314-13	hsa-mir-589	744.0	121.864168	N
TCGA-KO-8415-01A-11R-2314-13	hsa-mir-590	130.0	21.29347	N
TCGA-KO-8415-01A-11R-2314-13	hsa-mir-591	0.0	0.0	N
TCGA-KO-8415-01A-11R-2314-13	hsa-mir-592	11.0	1.801755	N
TCGA-KO-8415-01A-11R-2314-13	hsa-mir-593	0.0	0.0	N
TCGA-KO-8415-01A-11R-2314-13	hsa-mir-595	0.0	0.0	N
TCGA-KO-8415-01A-11R-2314-13	hsa-mir-596	0.0	0.0	N
TCGA-KO-8415-01A-11R-2314-13	hsa-mir-597	1.0	0.163796	N
TCGA-KO-8415-01A-11R-2314-13	hsa-mir-598	818.0	133.985066	N
TCGA-KO-8415-01A-11R-2314-13	hsa-mir-599	0.0	0.0	N
TCGA-KO-8415-01A-11R-2314-13	hsa-mir-600	0.0	0.0	N
TCGA-KO-8415-01A-11R-2314-13	hsa-mir-601	0.0	0.0	N
TCGA-KO-8415-01A-11R-2314-13	hsa-mir-602	0.0	0.0	N
TCGA-KO-8415-01A-11R-2314-13	hsa-mir-603	0.0	0.0	N
TCGA-KO-8415-01A-11R-2314-13	hsa-mir-604	0.0	0.0	N
TCGA-KO-8415-01A-11R-2314-13	hsa-mir-605	1.0	0.163796	N
TCGA-KO-8415-01A-11R-2314-13	hsa-mir-606	0.0	0.0	N
TCGA-KO-8415-01A-11R-2314-13	hsa-mir-607	13.0	2.129347	N
TCGA-KO-8415-01A-11R-2314-13	hsa-mir-608	0.0	0.0	N
TCGA-KO-8415-01A-11R-2314-13	hsa-mir-609	0.0	0.0	N
TCGA-KO-8415-01A-11R-2314-13	hsa-mir-610	0.0	0.0	N
TCGA-KO-8415-01A-11R-2314-13	hsa-mir-611	0.0	0.0	N
TCGA-KO-8415-01A-11R-2314-13	hsa-mir-612	0.0	0.0	N
TCGA-KO-8415-01A-11R-2314-13	hsa-mir-613	0.0	0.0	N
TCGA-KO-8415-01A-11R-2314-13	hsa-mir-614	0.0	0.0	N
TCGA-KO-8415-01A-11R-2314-13	hsa-mir-615	72.0	11.793307	N
TCGA-KO-8415-01A-11R-2314-13	hsa-mir-616	88.0	14.414041	N
TCGA-KO-8415-01A-11R-2314-13	hsa-mir-617	0.0	0.0	N
TCGA-KO-8415-01A-11R-2314-13	hsa-mir-618	31.0	5.077674	N
TCGA-KO-8415-01A-11R-2314-13	hsa-mir-619	0.0	0.0	N
TCGA-KO-8415-01A-11R-2314-13	hsa-mir-620	0.0	0.0	N
TCGA-KO-8415-01A-11R-2314-13	hsa-mir-621	1.0	0.163796	N
TCGA-KO-8415-01A-11R-2314-13	hsa-mir-622	0.0	0.0	N
TCGA-KO-8415-01A-11R-2314-13	hsa-mir-623	0.0	0.0	N
TCGA-KO-8415-01A-11R-2314-13	hsa-mir-624	19.0	3.112123	N
TCGA-KO-8415-01A-11R-2314-13	hsa-mir-625	687.0	112.5278	N
TCGA-KO-8415-01A-11R-2314-13	hsa-mir-626	0.0	0.0	N
TCGA-KO-8415-01A-11R-2314-13	hsa-mir-627	5.0	0.81898	N
TCGA-KO-8415-01A-11R-2314-13	hsa-mir-628	36.0	5.896653	N
TCGA-KO-8415-01A-11R-2314-13	hsa-mir-629	1007.0	164.942496	N
TCGA-KO-8415-01A-11R-2314-13	hsa-mir-630	0.0	0.0	N
TCGA-KO-8415-01A-11R-2314-13	hsa-mir-631	0.0	0.0	N
TCGA-KO-8415-01A-11R-2314-13	hsa-mir-632	0.0	0.0	N
TCGA-KO-8415-01A-11R-2314-13	hsa-mir-633	0.0	0.0	N
TCGA-KO-8415-01A-11R-2314-13	hsa-mir-634	0.0	0.0	N
TCGA-KO-8415-01A-11R-2314-13	hsa-mir-635	0.0	0.0	N
TCGA-KO-8415-01A-11R-2314-13	hsa-mir-636	2.0	0.327592	N
TCGA-KO-8415-01A-11R-2314-13	hsa-mir-637	0.0	0.0	N
TCGA-KO-8415-01A-11R-2314-13	hsa-mir-638	0.0	0.0	N
TCGA-KO-8415-01A-11R-2314-13	hsa-mir-639	1.0	0.163796	N
TCGA-KO-8415-01A-11R-2314-13	hsa-mir-640	0.0	0.0	N
TCGA-KO-8415-01A-11R-2314-13	hsa-mir-641	0.0	0.0	N
TCGA-KO-8415-01A-11R-2314-13	hsa-mir-642a	68.0	11.138123	N
TCGA-KO-8415-01A-11R-2314-13	hsa-mir-642b	0.0	0.0	N
TCGA-KO-8415-01A-11R-2314-13	hsa-mir-643	5.0	0.81898	N
TCGA-KO-8415-01A-11R-2314-13	hsa-mir-644	0.0	0.0	N
TCGA-KO-8415-01A-11R-2314-13	hsa-mir-645	0.0	0.0	N
TCGA-KO-8415-01A-11R-2314-13	hsa-mir-646	0.0	0.0	N
TCGA-KO-8415-01A-11R-2314-13	hsa-mir-647	0.0	0.0	N
TCGA-KO-8415-01A-11R-2314-13	hsa-mir-648	0.0	0.0	N
TCGA-KO-8415-01A-11R-2314-13	hsa-mir-649	0.0	0.0	N
TCGA-KO-8415-01A-11R-2314-13	hsa-mir-650	0.0	0.0	N
TCGA-KO-8415-01A-11R-2314-13	hsa-mir-651	138.0	22.603838	N
TCGA-KO-8415-01A-11R-2314-13	hsa-mir-652	226.0	37.017879	N
TCGA-KO-8415-01A-11R-2314-13	hsa-mir-653	46.0	7.534613	N
TCGA-KO-8415-01A-11R-2314-13	hsa-mir-654	12.0	1.965551	N
TCGA-KO-8415-01A-11R-2314-13	hsa-mir-655	0.0	0.0	N
TCGA-KO-8415-01A-11R-2314-13	hsa-mir-656	1.0	0.163796	N
TCGA-KO-8415-01A-11R-2314-13	hsa-mir-657	0.0	0.0	N
TCGA-KO-8415-01A-11R-2314-13	hsa-mir-658	0.0	0.0	N
TCGA-KO-8415-01A-11R-2314-13	hsa-mir-659	14.0	2.293143	N
TCGA-KO-8415-01A-11R-2314-13	hsa-mir-660	899.0	147.252536	N
TCGA-KO-8415-01A-11R-2314-13	hsa-mir-661	0.0	0.0	N
TCGA-KO-8415-01A-11R-2314-13	hsa-mir-662	0.0	0.0	N
TCGA-KO-8415-01A-11R-2314-13	hsa-mir-663	0.0	0.0	N
TCGA-KO-8415-01A-11R-2314-13	hsa-mir-663b	0.0	0.0	N
TCGA-KO-8415-01A-11R-2314-13	hsa-mir-664	558.0	91.398126	N
TCGA-KO-8415-01A-11R-2314-13	hsa-mir-665	0.0	0.0	N
TCGA-KO-8415-01A-11R-2314-13	hsa-mir-668	0.0	0.0	N
TCGA-KO-8415-01A-11R-2314-13	hsa-mir-670	0.0	0.0	N
TCGA-KO-8415-01A-11R-2314-13	hsa-mir-671	69.0	11.301919	N
TCGA-KO-8415-01A-11R-2314-13	hsa-mir-675	26.0	4.258694	N
TCGA-KO-8415-01A-11R-2314-13	hsa-mir-676	14.0	2.293143	N
TCGA-KO-8415-01A-11R-2314-13	hsa-mir-7-1	76.0	12.44849	N
TCGA-KO-8415-01A-11R-2314-13	hsa-mir-7-2	3.0	0.491388	N
TCGA-KO-8415-01A-11R-2314-13	hsa-mir-7-3	3.0	0.491388	N
TCGA-KO-8415-01A-11R-2314-13	hsa-mir-708	174.0	28.500491	N
TCGA-KO-8415-01A-11R-2314-13	hsa-mir-711	0.0	0.0	N
TCGA-KO-8415-01A-11R-2314-13	hsa-mir-718	0.0	0.0	N
TCGA-KO-8415-01A-11R-2314-13	hsa-mir-720	0.0	0.0	N
TCGA-KO-8415-01A-11R-2314-13	hsa-mir-744	128.0	20.965878	N
TCGA-KO-8415-01A-11R-2314-13	hsa-mir-758	7.0	1.146571	N
TCGA-KO-8415-01A-11R-2314-13	hsa-mir-759	0.0	0.0	N
TCGA-KO-8415-01A-11R-2314-13	hsa-mir-760	16.0	2.620735	N
TCGA-KO-8415-01A-11R-2314-13	hsa-mir-761	0.0	0.0	N
TCGA-KO-8415-01A-11R-2314-13	hsa-mir-762	0.0	0.0	N
TCGA-KO-8415-01A-11R-2314-13	hsa-mir-764	0.0	0.0	N
TCGA-KO-8415-01A-11R-2314-13	hsa-mir-765	1.0	0.163796	N
TCGA-KO-8415-01A-11R-2314-13	hsa-mir-766	178.0	29.155675	N
TCGA-KO-8415-01A-11R-2314-13	hsa-mir-767	2.0	0.327592	N
TCGA-KO-8415-01A-11R-2314-13	hsa-mir-769	80.0	13.103674	N
TCGA-KO-8415-01A-11R-2314-13	hsa-mir-770	0.0	0.0	N
TCGA-KO-8415-01A-11R-2314-13	hsa-mir-802	0.0	0.0	N
TCGA-KO-8415-01A-11R-2314-13	hsa-mir-873	0.0	0.0	N
TCGA-KO-8415-01A-11R-2314-13	hsa-mir-874	1687.0	276.323725	N
TCGA-KO-8415-01A-11R-2314-13	hsa-mir-875	0.0	0.0	N
TCGA-KO-8415-01A-11R-2314-13	hsa-mir-876	0.0	0.0	N
TCGA-KO-8415-01A-11R-2314-13	hsa-mir-877	2.0	0.327592	N
TCGA-KO-8415-01A-11R-2314-13	hsa-mir-885	70.0	11.465715	N
TCGA-KO-8415-01A-11R-2314-13	hsa-mir-887	7.0	1.146571	N
TCGA-KO-8415-01A-11R-2314-13	hsa-mir-888	340.0	55.690614	N
TCGA-KO-8415-01A-11R-2314-13	hsa-mir-889	10.0	1.637959	N
TCGA-KO-8415-01A-11R-2314-13	hsa-mir-890	40.0	6.551837	N
TCGA-KO-8415-01A-11R-2314-13	hsa-mir-891a	88667.0	14523.293255	N
TCGA-KO-8415-01A-11R-2314-13	hsa-mir-891b	342.0	56.018206	N
TCGA-KO-8415-01A-11R-2314-13	hsa-mir-892a	747.0	122.355556	N
TCGA-KO-8415-01A-11R-2314-13	hsa-mir-892b	139.0	22.767634	N
TCGA-KO-8415-01A-11R-2314-13	hsa-mir-9-1	170.0	27.845307	N
TCGA-KO-8415-01A-11R-2314-13	hsa-mir-9-2	166.0	27.190123	N
TCGA-KO-8415-01A-11R-2314-13	hsa-mir-9-3	0.0	0.0	N
TCGA-KO-8415-01A-11R-2314-13	hsa-mir-920	0.0	0.0	N
TCGA-KO-8415-01A-11R-2314-13	hsa-mir-921	0.0	0.0	N
TCGA-KO-8415-01A-11R-2314-13	hsa-mir-922	0.0	0.0	N
TCGA-KO-8415-01A-11R-2314-13	hsa-mir-924	0.0	0.0	N
TCGA-KO-8415-01A-11R-2314-13	hsa-mir-92a-1	2407.0	394.256791	N
TCGA-KO-8415-01A-11R-2314-13	hsa-mir-92a-2	65956.0	10803.324009	N
TCGA-KO-8415-01A-11R-2314-13	hsa-mir-92b	377.0	61.751064	N
TCGA-KO-8415-01A-11R-2314-13	hsa-mir-93	27561.0	4514.37948	N
TCGA-KO-8415-01A-11R-2314-13	hsa-mir-933	0.0	0.0	N
TCGA-KO-8415-01A-11R-2314-13	hsa-mir-934	1.0	0.163796	N
TCGA-KO-8415-01A-11R-2314-13	hsa-mir-935	2.0	0.327592	N
TCGA-KO-8415-01A-11R-2314-13	hsa-mir-936	0.0	0.0	N
TCGA-KO-8415-01A-11R-2314-13	hsa-mir-937	8.0	1.310367	N
TCGA-KO-8415-01A-11R-2314-13	hsa-mir-938	0.0	0.0	N
TCGA-KO-8415-01A-11R-2314-13	hsa-mir-939	3.0	0.491388	N
TCGA-KO-8415-01A-11R-2314-13	hsa-mir-940	7.0	1.146571	N
TCGA-KO-8415-01A-11R-2314-13	hsa-mir-941-1	0.0	0.0	N
TCGA-KO-8415-01A-11R-2314-13	hsa-mir-941-3	0.0	0.0	N
TCGA-KO-8415-01A-11R-2314-13	hsa-mir-941-4	0.0	0.0	N
TCGA-KO-8415-01A-11R-2314-13	hsa-mir-942	86.0	14.08645	N
TCGA-KO-8415-01A-11R-2314-13	hsa-mir-943	1.0	0.163796	N
TCGA-KO-8415-01A-11R-2314-13	hsa-mir-944	3.0	0.491388	N
TCGA-KO-8415-01A-11R-2314-13	hsa-mir-95	5.0	0.81898	N
TCGA-KO-8415-01A-11R-2314-13	hsa-mir-96	344.0	56.345798	N
TCGA-KO-8415-01A-11R-2314-13	hsa-mir-98	261.0	42.750736	N
TCGA-KO-8415-01A-11R-2314-13	hsa-mir-99a	5802.0	950.343955	Y
TCGA-KO-8415-01A-11R-2314-13	hsa-mir-99b	194250.0	31817.358371	N
