# Supplementary material for: Dysfunctional miRNA-Mediated Regulation in Chromophobe Renal Cell Carcinoma
Source: PLoS One. 2016 Jun 3;11(6):e0156324. doi: 10.1371/journal.pone.0156324 (PMC4892590; doi:10.1371/journal.pone.0156324)
Supplement: S1 File — (ZIP) [file pone.0156324.s001.zip › S1_File miRNA expression profile downloaded from TCGA/case/bcgsc.ca__IlluminaHiSeq_miRNASeq__TCGA-KO-8416-01A-11R-2314-13__mirna_quantification.txt]

barcode	miRNA_ID	read_count	reads_per_million_miRNA_mapped	cross-mapped
TCGA-KO-8416-01A-11R-2314-13	hsa-let-7a-1	22467.0	5742.693	N
TCGA-KO-8416-01A-11R-2314-13	hsa-let-7a-2	45139.0	11537.785166	Y
TCGA-KO-8416-01A-11R-2314-13	hsa-let-7a-3	22722.0	5807.872451	N
TCGA-KO-8416-01A-11R-2314-13	hsa-let-7b	35030.0	8953.867263	N
TCGA-KO-8416-01A-11R-2314-13	hsa-let-7c	2899.0	741.000891	Y
TCGA-KO-8416-01A-11R-2314-13	hsa-let-7d	1625.0	415.359244	N
TCGA-KO-8416-01A-11R-2314-13	hsa-let-7e	5083.0	1299.243714	N
TCGA-KO-8416-01A-11R-2314-13	hsa-let-7f-1	21.0	5.367719	N
TCGA-KO-8416-01A-11R-2314-13	hsa-let-7f-2	29499.0	7540.112201	N
TCGA-KO-8416-01A-11R-2314-13	hsa-let-7g	2836.0	724.897732	N
TCGA-KO-8416-01A-11R-2314-13	hsa-let-7i	1038.0	265.318705	N
TCGA-KO-8416-01A-11R-2314-13	hsa-mir-1-1	0.0	0.0	N
TCGA-KO-8416-01A-11R-2314-13	hsa-mir-1-2	14.0	3.57848	N
TCGA-KO-8416-01A-11R-2314-13	hsa-mir-100	25736.0	6578.267995	N
TCGA-KO-8416-01A-11R-2314-13	hsa-mir-101-1	166644.0	42595.15433	N
TCGA-KO-8416-01A-11R-2314-13	hsa-mir-101-2	139.0	35.529191	N
TCGA-KO-8416-01A-11R-2314-13	hsa-mir-103-1	31344.0	8011.704696	Y
TCGA-KO-8416-01A-11R-2314-13	hsa-mir-103-1-as	0.0	0.0	N
TCGA-KO-8416-01A-11R-2314-13	hsa-mir-103-2	28.0	7.156959	N
TCGA-KO-8416-01A-11R-2314-13	hsa-mir-103-2-as	0.0	0.0	N
TCGA-KO-8416-01A-11R-2314-13	hsa-mir-105-1	0.0	0.0	N
TCGA-KO-8416-01A-11R-2314-13	hsa-mir-105-2	0.0	0.0	N
TCGA-KO-8416-01A-11R-2314-13	hsa-mir-106a	37.0	9.45741	Y
TCGA-KO-8416-01A-11R-2314-13	hsa-mir-106b	1329.0	339.69996	N
TCGA-KO-8416-01A-11R-2314-13	hsa-mir-107	281.0	71.825198	Y
TCGA-KO-8416-01A-11R-2314-13	hsa-mir-10a	551694.0	141016.124629	N
TCGA-KO-8416-01A-11R-2314-13	hsa-mir-10b	439504.0	112339.722453	N
TCGA-KO-8416-01A-11R-2314-13	hsa-mir-1178	0.0	0.0	N
TCGA-KO-8416-01A-11R-2314-13	hsa-mir-1179	0.0	0.0	N
TCGA-KO-8416-01A-11R-2314-13	hsa-mir-1180	23.0	5.878931	N
TCGA-KO-8416-01A-11R-2314-13	hsa-mir-1181	0.0	0.0	N
TCGA-KO-8416-01A-11R-2314-13	hsa-mir-1182	0.0	0.0	N
TCGA-KO-8416-01A-11R-2314-13	hsa-mir-1183	0.0	0.0	N
TCGA-KO-8416-01A-11R-2314-13	hsa-mir-1184-1	0.0	0.0	N
TCGA-KO-8416-01A-11R-2314-13	hsa-mir-1184-2	0.0	0.0	N
TCGA-KO-8416-01A-11R-2314-13	hsa-mir-1184-3	0.0	0.0	N
TCGA-KO-8416-01A-11R-2314-13	hsa-mir-1185-1	0.0	0.0	N
TCGA-KO-8416-01A-11R-2314-13	hsa-mir-1185-2	0.0	0.0	N
TCGA-KO-8416-01A-11R-2314-13	hsa-mir-1193	0.0	0.0	N
TCGA-KO-8416-01A-11R-2314-13	hsa-mir-1197	0.0	0.0	N
TCGA-KO-8416-01A-11R-2314-13	hsa-mir-1200	0.0	0.0	N
TCGA-KO-8416-01A-11R-2314-13	hsa-mir-1202	0.0	0.0	N
TCGA-KO-8416-01A-11R-2314-13	hsa-mir-1203	0.0	0.0	N
TCGA-KO-8416-01A-11R-2314-13	hsa-mir-1204	0.0	0.0	N
TCGA-KO-8416-01A-11R-2314-13	hsa-mir-1205	0.0	0.0	N
TCGA-KO-8416-01A-11R-2314-13	hsa-mir-1206	0.0	0.0	N
TCGA-KO-8416-01A-11R-2314-13	hsa-mir-1207	0.0	0.0	N
TCGA-KO-8416-01A-11R-2314-13	hsa-mir-1208	0.0	0.0	N
TCGA-KO-8416-01A-11R-2314-13	hsa-mir-122	14.0	3.57848	N
TCGA-KO-8416-01A-11R-2314-13	hsa-mir-1224	0.0	0.0	N
TCGA-KO-8416-01A-11R-2314-13	hsa-mir-1225	0.0	0.0	N
TCGA-KO-8416-01A-11R-2314-13	hsa-mir-1226	0.0	0.0	N
TCGA-KO-8416-01A-11R-2314-13	hsa-mir-1227	0.0	0.0	N
TCGA-KO-8416-01A-11R-2314-13	hsa-mir-1228	0.0	0.0	N
TCGA-KO-8416-01A-11R-2314-13	hsa-mir-1229	0.0	0.0	N
TCGA-KO-8416-01A-11R-2314-13	hsa-mir-1231	0.0	0.0	N
TCGA-KO-8416-01A-11R-2314-13	hsa-mir-1233-1	0.0	0.0	N
TCGA-KO-8416-01A-11R-2314-13	hsa-mir-1233-2	0.0	0.0	N
TCGA-KO-8416-01A-11R-2314-13	hsa-mir-1234	0.0	0.0	N
TCGA-KO-8416-01A-11R-2314-13	hsa-mir-1236	0.0	0.0	N
TCGA-KO-8416-01A-11R-2314-13	hsa-mir-1237	0.0	0.0	N
TCGA-KO-8416-01A-11R-2314-13	hsa-mir-1238	1.0	0.255606	N
TCGA-KO-8416-01A-11R-2314-13	hsa-mir-124-1	0.0	0.0	N
TCGA-KO-8416-01A-11R-2314-13	hsa-mir-124-2	0.0	0.0	N
TCGA-KO-8416-01A-11R-2314-13	hsa-mir-124-3	0.0	0.0	N
TCGA-KO-8416-01A-11R-2314-13	hsa-mir-1243	0.0	0.0	N
TCGA-KO-8416-01A-11R-2314-13	hsa-mir-1244-1	0.0	0.0	N
TCGA-KO-8416-01A-11R-2314-13	hsa-mir-1244-2	0.0	0.0	N
TCGA-KO-8416-01A-11R-2314-13	hsa-mir-1244-3	0.0	0.0	N
TCGA-KO-8416-01A-11R-2314-13	hsa-mir-1245	0.0	0.0	N
TCGA-KO-8416-01A-11R-2314-13	hsa-mir-1246	0.0	0.0	N
TCGA-KO-8416-01A-11R-2314-13	hsa-mir-1247	10.0	2.556057	N
TCGA-KO-8416-01A-11R-2314-13	hsa-mir-1248	2.0	0.511211	N
TCGA-KO-8416-01A-11R-2314-13	hsa-mir-1249	8.0	2.044846	N
TCGA-KO-8416-01A-11R-2314-13	hsa-mir-1250	0.0	0.0	N
TCGA-KO-8416-01A-11R-2314-13	hsa-mir-1251	2.0	0.511211	N
TCGA-KO-8416-01A-11R-2314-13	hsa-mir-1252	0.0	0.0	N
TCGA-KO-8416-01A-11R-2314-13	hsa-mir-1253	0.0	0.0	N
TCGA-KO-8416-01A-11R-2314-13	hsa-mir-1254	2.0	0.511211	N
TCGA-KO-8416-01A-11R-2314-13	hsa-mir-1255a	1.0	0.255606	N
TCGA-KO-8416-01A-11R-2314-13	hsa-mir-1255b-1	0.0	0.0	N
TCGA-KO-8416-01A-11R-2314-13	hsa-mir-1255b-2	0.0	0.0	N
TCGA-KO-8416-01A-11R-2314-13	hsa-mir-1256	0.0	0.0	N
TCGA-KO-8416-01A-11R-2314-13	hsa-mir-1257	0.0	0.0	N
TCGA-KO-8416-01A-11R-2314-13	hsa-mir-1258	11.0	2.811663	N
TCGA-KO-8416-01A-11R-2314-13	hsa-mir-125a	3731.0	953.664823	N
TCGA-KO-8416-01A-11R-2314-13	hsa-mir-125b-1	11306.0	2889.877912	N
TCGA-KO-8416-01A-11R-2314-13	hsa-mir-125b-2	54.0	13.802707	N
TCGA-KO-8416-01A-11R-2314-13	hsa-mir-126	9001.0	2300.706801	N
TCGA-KO-8416-01A-11R-2314-13	hsa-mir-1260	0.0	0.0	N
TCGA-KO-8416-01A-11R-2314-13	hsa-mir-1260b	0.0	0.0	N
TCGA-KO-8416-01A-11R-2314-13	hsa-mir-1261	0.0	0.0	N
TCGA-KO-8416-01A-11R-2314-13	hsa-mir-1262	4.0	1.022423	N
TCGA-KO-8416-01A-11R-2314-13	hsa-mir-1263	0.0	0.0	N
TCGA-KO-8416-01A-11R-2314-13	hsa-mir-1264	0.0	0.0	N
TCGA-KO-8416-01A-11R-2314-13	hsa-mir-1265	0.0	0.0	N
TCGA-KO-8416-01A-11R-2314-13	hsa-mir-1266	10.0	2.556057	N
TCGA-KO-8416-01A-11R-2314-13	hsa-mir-1267	0.0	0.0	N
TCGA-KO-8416-01A-11R-2314-13	hsa-mir-1268	0.0	0.0	N
TCGA-KO-8416-01A-11R-2314-13	hsa-mir-1269	0.0	0.0	N
TCGA-KO-8416-01A-11R-2314-13	hsa-mir-127	304.0	77.704129	N
TCGA-KO-8416-01A-11R-2314-13	hsa-mir-1270-1	5.0	1.278028	N
TCGA-KO-8416-01A-11R-2314-13	hsa-mir-1270-2	2.0	0.511211	N
TCGA-KO-8416-01A-11R-2314-13	hsa-mir-1271	4.0	1.022423	N
TCGA-KO-8416-01A-11R-2314-13	hsa-mir-1272	0.0	0.0	N
TCGA-KO-8416-01A-11R-2314-13	hsa-mir-1273	0.0	0.0	N
TCGA-KO-8416-01A-11R-2314-13	hsa-mir-1273c	0.0	0.0	N
TCGA-KO-8416-01A-11R-2314-13	hsa-mir-1273d	0.0	0.0	N
TCGA-KO-8416-01A-11R-2314-13	hsa-mir-1274a	0.0	0.0	N
TCGA-KO-8416-01A-11R-2314-13	hsa-mir-1274b	1.0	0.255606	N
TCGA-KO-8416-01A-11R-2314-13	hsa-mir-1275	0.0	0.0	N
TCGA-KO-8416-01A-11R-2314-13	hsa-mir-1276	1.0	0.255606	N
TCGA-KO-8416-01A-11R-2314-13	hsa-mir-1277	1.0	0.255606	N
TCGA-KO-8416-01A-11R-2314-13	hsa-mir-1278	0.0	0.0	N
TCGA-KO-8416-01A-11R-2314-13	hsa-mir-1279	0.0	0.0	N
TCGA-KO-8416-01A-11R-2314-13	hsa-mir-128-1	186.0	47.542658	N
TCGA-KO-8416-01A-11R-2314-13	hsa-mir-128-2	110.0	28.116626	N
TCGA-KO-8416-01A-11R-2314-13	hsa-mir-1280	0.0	0.0	N
TCGA-KO-8416-01A-11R-2314-13	hsa-mir-1281	0.0	0.0	N
TCGA-KO-8416-01A-11R-2314-13	hsa-mir-1282	0.0	0.0	N
TCGA-KO-8416-01A-11R-2314-13	hsa-mir-1283-1	0.0	0.0	N
TCGA-KO-8416-01A-11R-2314-13	hsa-mir-1283-2	0.0	0.0	N
TCGA-KO-8416-01A-11R-2314-13	hsa-mir-1284	0.0	0.0	N
TCGA-KO-8416-01A-11R-2314-13	hsa-mir-1285-1	0.0	0.0	N
TCGA-KO-8416-01A-11R-2314-13	hsa-mir-1285-2	0.0	0.0	N
TCGA-KO-8416-01A-11R-2314-13	hsa-mir-1286	0.0	0.0	N
TCGA-KO-8416-01A-11R-2314-13	hsa-mir-1287	21.0	5.367719	N
TCGA-KO-8416-01A-11R-2314-13	hsa-mir-1288	1.0	0.255606	N
TCGA-KO-8416-01A-11R-2314-13	hsa-mir-1289-1	0.0	0.0	N
TCGA-KO-8416-01A-11R-2314-13	hsa-mir-1289-2	0.0	0.0	N
TCGA-KO-8416-01A-11R-2314-13	hsa-mir-129-1	13.0	3.322874	N
TCGA-KO-8416-01A-11R-2314-13	hsa-mir-129-2	10.0	2.556057	N
TCGA-KO-8416-01A-11R-2314-13	hsa-mir-1290	0.0	0.0	N
TCGA-KO-8416-01A-11R-2314-13	hsa-mir-1291	2.0	0.511211	N
TCGA-KO-8416-01A-11R-2314-13	hsa-mir-1292	0.0	0.0	N
TCGA-KO-8416-01A-11R-2314-13	hsa-mir-1293	0.0	0.0	N
TCGA-KO-8416-01A-11R-2314-13	hsa-mir-1294	0.0	0.0	N
TCGA-KO-8416-01A-11R-2314-13	hsa-mir-1295	0.0	0.0	N
TCGA-KO-8416-01A-11R-2314-13	hsa-mir-1296	16.0	4.089691	N
TCGA-KO-8416-01A-11R-2314-13	hsa-mir-1297	0.0	0.0	N
TCGA-KO-8416-01A-11R-2314-13	hsa-mir-1298	0.0	0.0	N
TCGA-KO-8416-01A-11R-2314-13	hsa-mir-1299	0.0	0.0	N
TCGA-KO-8416-01A-11R-2314-13	hsa-mir-1301	16.0	4.089691	N
TCGA-KO-8416-01A-11R-2314-13	hsa-mir-1302-1	0.0	0.0	N
TCGA-KO-8416-01A-11R-2314-13	hsa-mir-1302-10	0.0	0.0	N
TCGA-KO-8416-01A-11R-2314-13	hsa-mir-1302-11	0.0	0.0	N
TCGA-KO-8416-01A-11R-2314-13	hsa-mir-1302-2	0.0	0.0	N
TCGA-KO-8416-01A-11R-2314-13	hsa-mir-1302-3	0.0	0.0	N
TCGA-KO-8416-01A-11R-2314-13	hsa-mir-1302-4	0.0	0.0	N
TCGA-KO-8416-01A-11R-2314-13	hsa-mir-1302-5	0.0	0.0	N
TCGA-KO-8416-01A-11R-2314-13	hsa-mir-1302-6	0.0	0.0	N
TCGA-KO-8416-01A-11R-2314-13	hsa-mir-1302-7	0.0	0.0	N
TCGA-KO-8416-01A-11R-2314-13	hsa-mir-1302-8	0.0	0.0	N
TCGA-KO-8416-01A-11R-2314-13	hsa-mir-1302-9	0.0	0.0	N
TCGA-KO-8416-01A-11R-2314-13	hsa-mir-1303	0.0	0.0	N
TCGA-KO-8416-01A-11R-2314-13	hsa-mir-1304	0.0	0.0	N
TCGA-KO-8416-01A-11R-2314-13	hsa-mir-1305	0.0	0.0	N
TCGA-KO-8416-01A-11R-2314-13	hsa-mir-1306	14.0	3.57848	N
TCGA-KO-8416-01A-11R-2314-13	hsa-mir-1307	3133.0	800.812622	N
TCGA-KO-8416-01A-11R-2314-13	hsa-mir-130a	55.0	14.058313	N
TCGA-KO-8416-01A-11R-2314-13	hsa-mir-130b	18.0	4.600902	N
TCGA-KO-8416-01A-11R-2314-13	hsa-mir-132	156.0	39.874487	N
TCGA-KO-8416-01A-11R-2314-13	hsa-mir-1321	0.0	0.0	N
TCGA-KO-8416-01A-11R-2314-13	hsa-mir-1322	0.0	0.0	N
TCGA-KO-8416-01A-11R-2314-13	hsa-mir-1323	0.0	0.0	N
TCGA-KO-8416-01A-11R-2314-13	hsa-mir-1324	0.0	0.0	N
TCGA-KO-8416-01A-11R-2314-13	hsa-mir-133a-1	9.0	2.300451	Y
TCGA-KO-8416-01A-11R-2314-13	hsa-mir-133a-2	0.0	0.0	N
TCGA-KO-8416-01A-11R-2314-13	hsa-mir-133b	2.0	0.511211	Y
TCGA-KO-8416-01A-11R-2314-13	hsa-mir-134	76.0	19.426032	N
TCGA-KO-8416-01A-11R-2314-13	hsa-mir-135a-1	4.0	1.022423	N
TCGA-KO-8416-01A-11R-2314-13	hsa-mir-135a-2	1.0	0.255606	N
TCGA-KO-8416-01A-11R-2314-13	hsa-mir-135b	1.0	0.255606	N
TCGA-KO-8416-01A-11R-2314-13	hsa-mir-136	17.0	4.345297	N
TCGA-KO-8416-01A-11R-2314-13	hsa-mir-137	0.0	0.0	N
TCGA-KO-8416-01A-11R-2314-13	hsa-mir-138-1	0.0	0.0	N
TCGA-KO-8416-01A-11R-2314-13	hsa-mir-138-2	1.0	0.255606	N
TCGA-KO-8416-01A-11R-2314-13	hsa-mir-139	215.0	54.955223	N
TCGA-KO-8416-01A-11R-2314-13	hsa-mir-140	7202.0	1840.872168	N
TCGA-KO-8416-01A-11R-2314-13	hsa-mir-141	6551.0	1674.472864	N
TCGA-KO-8416-01A-11R-2314-13	hsa-mir-142	2930.0	748.924667	N
TCGA-KO-8416-01A-11R-2314-13	hsa-mir-143	153666.0	39277.903706	N
TCGA-KO-8416-01A-11R-2314-13	hsa-mir-144	2888.0	738.189228	N
TCGA-KO-8416-01A-11R-2314-13	hsa-mir-145	1811.0	462.901902	N
TCGA-KO-8416-01A-11R-2314-13	hsa-mir-1468	275.0	70.291564	N
TCGA-KO-8416-01A-11R-2314-13	hsa-mir-1469	0.0	0.0	N
TCGA-KO-8416-01A-11R-2314-13	hsa-mir-146a	59.0	15.080736	N
TCGA-KO-8416-01A-11R-2314-13	hsa-mir-146b	377.0	96.363345	N
TCGA-KO-8416-01A-11R-2314-13	hsa-mir-147	0.0	0.0	N
TCGA-KO-8416-01A-11R-2314-13	hsa-mir-1470	0.0	0.0	N
TCGA-KO-8416-01A-11R-2314-13	hsa-mir-1471	0.0	0.0	N
TCGA-KO-8416-01A-11R-2314-13	hsa-mir-147b	0.0	0.0	N
TCGA-KO-8416-01A-11R-2314-13	hsa-mir-148a	84409.0	21575.420548	N
TCGA-KO-8416-01A-11R-2314-13	hsa-mir-148b	436.0	111.44408	N
TCGA-KO-8416-01A-11R-2314-13	hsa-mir-149	10.0	2.556057	N
TCGA-KO-8416-01A-11R-2314-13	hsa-mir-150	684.0	174.834291	N
TCGA-KO-8416-01A-11R-2314-13	hsa-mir-151	5625.0	1437.781997	N
TCGA-KO-8416-01A-11R-2314-13	hsa-mir-152	586.0	149.784933	N
TCGA-KO-8416-01A-11R-2314-13	hsa-mir-153-1	1.0	0.255606	N
TCGA-KO-8416-01A-11R-2314-13	hsa-mir-153-2	8.0	2.044846	N
TCGA-KO-8416-01A-11R-2314-13	hsa-mir-1537	0.0	0.0	N
TCGA-KO-8416-01A-11R-2314-13	hsa-mir-1538	0.0	0.0	N
TCGA-KO-8416-01A-11R-2314-13	hsa-mir-1539	0.0	0.0	N
TCGA-KO-8416-01A-11R-2314-13	hsa-mir-154	3.0	0.766817	N
TCGA-KO-8416-01A-11R-2314-13	hsa-mir-155	89.0	22.748906	N
TCGA-KO-8416-01A-11R-2314-13	hsa-mir-15a	478.0	122.179519	N
TCGA-KO-8416-01A-11R-2314-13	hsa-mir-15b	1567.0	400.534114	N
TCGA-KO-8416-01A-11R-2314-13	hsa-mir-16-1	1734.0	443.220264	N
TCGA-KO-8416-01A-11R-2314-13	hsa-mir-16-2	22.0	5.623325	N
TCGA-KO-8416-01A-11R-2314-13	hsa-mir-17	1093.0	279.377017	Y
TCGA-KO-8416-01A-11R-2314-13	hsa-mir-181a-1	3352.0	856.790267	N
TCGA-KO-8416-01A-11R-2314-13	hsa-mir-181a-2	1429.0	365.260529	N
TCGA-KO-8416-01A-11R-2314-13	hsa-mir-181b-1	519.0	132.659352	N
TCGA-KO-8416-01A-11R-2314-13	hsa-mir-181b-2	9.0	2.300451	N
TCGA-KO-8416-01A-11R-2314-13	hsa-mir-181c	102.0	26.07178	N
TCGA-KO-8416-01A-11R-2314-13	hsa-mir-181d	15.0	3.834085	N
TCGA-KO-8416-01A-11R-2314-13	hsa-mir-182	113343.0	28971.115535	N
TCGA-KO-8416-01A-11R-2314-13	hsa-mir-1825	0.0	0.0	N
TCGA-KO-8416-01A-11R-2314-13	hsa-mir-1827	0.0	0.0	N
TCGA-KO-8416-01A-11R-2314-13	hsa-mir-183	25919.0	6625.043836	N
TCGA-KO-8416-01A-11R-2314-13	hsa-mir-184	2.0	0.511211	N
TCGA-KO-8416-01A-11R-2314-13	hsa-mir-185	419.0	107.098783	N
TCGA-KO-8416-01A-11R-2314-13	hsa-mir-186	476.0	121.668308	N
TCGA-KO-8416-01A-11R-2314-13	hsa-mir-187	872.0	222.88816	N
TCGA-KO-8416-01A-11R-2314-13	hsa-mir-188	62.0	15.847553	N
TCGA-KO-8416-01A-11R-2314-13	hsa-mir-18a	26.0	6.645748	N
TCGA-KO-8416-01A-11R-2314-13	hsa-mir-18b	1.0	0.255606	N
TCGA-KO-8416-01A-11R-2314-13	hsa-mir-190	13.0	3.322874	N
TCGA-KO-8416-01A-11R-2314-13	hsa-mir-1908	0.0	0.0	N
TCGA-KO-8416-01A-11R-2314-13	hsa-mir-1909	0.0	0.0	N
TCGA-KO-8416-01A-11R-2314-13	hsa-mir-190b	0.0	0.0	N
TCGA-KO-8416-01A-11R-2314-13	hsa-mir-191	3677.0	939.862116	N
TCGA-KO-8416-01A-11R-2314-13	hsa-mir-1910	0.0	0.0	N
TCGA-KO-8416-01A-11R-2314-13	hsa-mir-1911	0.0	0.0	N
TCGA-KO-8416-01A-11R-2314-13	hsa-mir-1912	0.0	0.0	N
TCGA-KO-8416-01A-11R-2314-13	hsa-mir-1913	0.0	0.0	N
TCGA-KO-8416-01A-11R-2314-13	hsa-mir-1914	0.0	0.0	N
TCGA-KO-8416-01A-11R-2314-13	hsa-mir-1915	0.0	0.0	N
TCGA-KO-8416-01A-11R-2314-13	hsa-mir-192	2124.0	542.906482	Y
TCGA-KO-8416-01A-11R-2314-13	hsa-mir-193a	395.0	100.964247	N
TCGA-KO-8416-01A-11R-2314-13	hsa-mir-193b	965.0	246.659489	N
TCGA-KO-8416-01A-11R-2314-13	hsa-mir-194-1	382.0	97.641373	N
TCGA-KO-8416-01A-11R-2314-13	hsa-mir-194-2	401.0	102.497881	N
TCGA-KO-8416-01A-11R-2314-13	hsa-mir-195	64.0	16.358764	N
TCGA-KO-8416-01A-11R-2314-13	hsa-mir-196a-1	1351.0	345.323285	N
TCGA-KO-8416-01A-11R-2314-13	hsa-mir-196a-2	67.0	17.125581	N
TCGA-KO-8416-01A-11R-2314-13	hsa-mir-196b	2786.0	712.117448	N
TCGA-KO-8416-01A-11R-2314-13	hsa-mir-197	485.0	123.968759	N
TCGA-KO-8416-01A-11R-2314-13	hsa-mir-1972-1	0.0	0.0	N
TCGA-KO-8416-01A-11R-2314-13	hsa-mir-1972-2	0.0	0.0	N
TCGA-KO-8416-01A-11R-2314-13	hsa-mir-1973	0.0	0.0	N
TCGA-KO-8416-01A-11R-2314-13	hsa-mir-1976	27.0	6.901354	N
TCGA-KO-8416-01A-11R-2314-13	hsa-mir-198	0.0	0.0	N
TCGA-KO-8416-01A-11R-2314-13	hsa-mir-199a-1	561.0	143.394791	Y
TCGA-KO-8416-01A-11R-2314-13	hsa-mir-199a-2	926.0	236.690867	Y
TCGA-KO-8416-01A-11R-2314-13	hsa-mir-199b	1217.0	311.072123	Y
TCGA-KO-8416-01A-11R-2314-13	hsa-mir-19a	16.0	4.089691	N
TCGA-KO-8416-01A-11R-2314-13	hsa-mir-19b-1	11.0	2.811663	N
TCGA-KO-8416-01A-11R-2314-13	hsa-mir-19b-2	89.0	22.748906	N
TCGA-KO-8416-01A-11R-2314-13	hsa-mir-200a	1741.0	445.009503	N
TCGA-KO-8416-01A-11R-2314-13	hsa-mir-200b	1663.0	425.07226	N
TCGA-KO-8416-01A-11R-2314-13	hsa-mir-200c	12809.0	3274.053262	N
TCGA-KO-8416-01A-11R-2314-13	hsa-mir-202	0.0	0.0	N
TCGA-KO-8416-01A-11R-2314-13	hsa-mir-203	748.0	191.193055	N
TCGA-KO-8416-01A-11R-2314-13	hsa-mir-204	64.0	16.358764	N
TCGA-KO-8416-01A-11R-2314-13	hsa-mir-205	7.0	1.78924	N
TCGA-KO-8416-01A-11R-2314-13	hsa-mir-2052	0.0	0.0	N
TCGA-KO-8416-01A-11R-2314-13	hsa-mir-2053	0.0	0.0	N
TCGA-KO-8416-01A-11R-2314-13	hsa-mir-2054	0.0	0.0	N
TCGA-KO-8416-01A-11R-2314-13	hsa-mir-206	1.0	0.255606	N
TCGA-KO-8416-01A-11R-2314-13	hsa-mir-208a	0.0	0.0	N
TCGA-KO-8416-01A-11R-2314-13	hsa-mir-208b	0.0	0.0	N
TCGA-KO-8416-01A-11R-2314-13	hsa-mir-20a	399.0	101.98667	N
TCGA-KO-8416-01A-11R-2314-13	hsa-mir-20b	69.0	17.636792	N
TCGA-KO-8416-01A-11R-2314-13	hsa-mir-21	182780.0	46719.607717	N
TCGA-KO-8416-01A-11R-2314-13	hsa-mir-210	1048.0	267.874761	N
TCGA-KO-8416-01A-11R-2314-13	hsa-mir-211	0.0	0.0	N
TCGA-KO-8416-01A-11R-2314-13	hsa-mir-2110	4.0	1.022423	N
TCGA-KO-8416-01A-11R-2314-13	hsa-mir-2113	0.0	0.0	N
TCGA-KO-8416-01A-11R-2314-13	hsa-mir-2114	4.0	1.022423	N
TCGA-KO-8416-01A-11R-2314-13	hsa-mir-2115	0.0	0.0	N
TCGA-KO-8416-01A-11R-2314-13	hsa-mir-2116	2.0	0.511211	N
TCGA-KO-8416-01A-11R-2314-13	hsa-mir-2117	0.0	0.0	N
TCGA-KO-8416-01A-11R-2314-13	hsa-mir-212	8.0	2.044846	N
TCGA-KO-8416-01A-11R-2314-13	hsa-mir-214	4.0	1.022423	N
TCGA-KO-8416-01A-11R-2314-13	hsa-mir-215	56.0	14.313919	Y
TCGA-KO-8416-01A-11R-2314-13	hsa-mir-216a	0.0	0.0	N
TCGA-KO-8416-01A-11R-2314-13	hsa-mir-216b	0.0	0.0	N
TCGA-KO-8416-01A-11R-2314-13	hsa-mir-217	45.0	11.502256	N
TCGA-KO-8416-01A-11R-2314-13	hsa-mir-218-1	14.0	3.57848	N
TCGA-KO-8416-01A-11R-2314-13	hsa-mir-218-2	1304.0	333.309818	N
TCGA-KO-8416-01A-11R-2314-13	hsa-mir-219-1	3.0	0.766817	N
TCGA-KO-8416-01A-11R-2314-13	hsa-mir-219-2	0.0	0.0	N
TCGA-KO-8416-01A-11R-2314-13	hsa-mir-22	699845.0	178884.362964	N
TCGA-KO-8416-01A-11R-2314-13	hsa-mir-221	8379.0	2141.720063	N
TCGA-KO-8416-01A-11R-2314-13	hsa-mir-222	1430.0	365.516134	N
TCGA-KO-8416-01A-11R-2314-13	hsa-mir-223	188.0	48.053869	N
TCGA-KO-8416-01A-11R-2314-13	hsa-mir-224	5.0	1.278028	N
TCGA-KO-8416-01A-11R-2314-13	hsa-mir-2276	0.0	0.0	N
TCGA-KO-8416-01A-11R-2314-13	hsa-mir-2277	2.0	0.511211	N
TCGA-KO-8416-01A-11R-2314-13	hsa-mir-2278	0.0	0.0	N
TCGA-KO-8416-01A-11R-2314-13	hsa-mir-2355	113.0	28.883443	N
TCGA-KO-8416-01A-11R-2314-13	hsa-mir-23a	7313.0	1869.244399	Y
TCGA-KO-8416-01A-11R-2314-13	hsa-mir-23b	5692.0	1454.907578	Y
TCGA-KO-8416-01A-11R-2314-13	hsa-mir-23c	0.0	0.0	N
TCGA-KO-8416-01A-11R-2314-13	hsa-mir-24-1	100.0	25.560569	N
TCGA-KO-8416-01A-11R-2314-13	hsa-mir-24-2	4743.0	1212.33778	N
TCGA-KO-8416-01A-11R-2314-13	hsa-mir-25	11409.0	2916.205298	N
TCGA-KO-8416-01A-11R-2314-13	hsa-mir-26a-1	11.0	2.811663	N
TCGA-KO-8416-01A-11R-2314-13	hsa-mir-26a-2	10684.0	2730.891174	N
TCGA-KO-8416-01A-11R-2314-13	hsa-mir-26b	1088.0	278.098989	N
TCGA-KO-8416-01A-11R-2314-13	hsa-mir-27a	2540.0	649.238448	Y
TCGA-KO-8416-01A-11R-2314-13	hsa-mir-27b	7500.0	1917.042663	Y
TCGA-KO-8416-01A-11R-2314-13	hsa-mir-28	6736.0	1721.759917	N
TCGA-KO-8416-01A-11R-2314-13	hsa-mir-2861	0.0	0.0	N
TCGA-KO-8416-01A-11R-2314-13	hsa-mir-2909	0.0	0.0	N
TCGA-KO-8416-01A-11R-2314-13	hsa-mir-296	1.0	0.255606	N
TCGA-KO-8416-01A-11R-2314-13	hsa-mir-297	0.0	0.0	N
TCGA-KO-8416-01A-11R-2314-13	hsa-mir-298	0.0	0.0	N
TCGA-KO-8416-01A-11R-2314-13	hsa-mir-299	0.0	0.0	N
TCGA-KO-8416-01A-11R-2314-13	hsa-mir-29a	129902.0	33203.690128	N
TCGA-KO-8416-01A-11R-2314-13	hsa-mir-29b-1	2675.0	683.745216	Y
TCGA-KO-8416-01A-11R-2314-13	hsa-mir-29b-2	2739.0	700.10398	Y
TCGA-KO-8416-01A-11R-2314-13	hsa-mir-29c	18069.0	4618.539183	Y
TCGA-KO-8416-01A-11R-2314-13	hsa-mir-300	0.0	0.0	N
TCGA-KO-8416-01A-11R-2314-13	hsa-mir-301a	8.0	2.044846	N
TCGA-KO-8416-01A-11R-2314-13	hsa-mir-301b	2.0	0.511211	N
TCGA-KO-8416-01A-11R-2314-13	hsa-mir-302a	0.0	0.0	N
TCGA-KO-8416-01A-11R-2314-13	hsa-mir-302b	0.0	0.0	N
TCGA-KO-8416-01A-11R-2314-13	hsa-mir-302c	0.0	0.0	N
TCGA-KO-8416-01A-11R-2314-13	hsa-mir-302d	0.0	0.0	N
TCGA-KO-8416-01A-11R-2314-13	hsa-mir-302e	0.0	0.0	N
TCGA-KO-8416-01A-11R-2314-13	hsa-mir-302f	0.0	0.0	N
TCGA-KO-8416-01A-11R-2314-13	hsa-mir-3065	26.0	6.645748	N
TCGA-KO-8416-01A-11R-2314-13	hsa-mir-3074	9.0	2.300451	N
TCGA-KO-8416-01A-11R-2314-13	hsa-mir-30a	587631.0	150201.826252	Y
TCGA-KO-8416-01A-11R-2314-13	hsa-mir-30b	2150.0	549.55223	Y
TCGA-KO-8416-01A-11R-2314-13	hsa-mir-30c-1	14.0	3.57848	N
TCGA-KO-8416-01A-11R-2314-13	hsa-mir-30c-2	5843.0	1493.504037	Y
TCGA-KO-8416-01A-11R-2314-13	hsa-mir-30d	34698.0	8869.006174	N
TCGA-KO-8416-01A-11R-2314-13	hsa-mir-30e	123852.0	31657.275714	Y
TCGA-KO-8416-01A-11R-2314-13	hsa-mir-31	20.0	5.112114	N
TCGA-KO-8416-01A-11R-2314-13	hsa-mir-3115	0.0	0.0	N
TCGA-KO-8416-01A-11R-2314-13	hsa-mir-3116-1	0.0	0.0	N
TCGA-KO-8416-01A-11R-2314-13	hsa-mir-3116-2	0.0	0.0	N
TCGA-KO-8416-01A-11R-2314-13	hsa-mir-3117	2.0	0.511211	N
TCGA-KO-8416-01A-11R-2314-13	hsa-mir-3118-1	0.0	0.0	N
TCGA-KO-8416-01A-11R-2314-13	hsa-mir-3118-2	0.0	0.0	N
TCGA-KO-8416-01A-11R-2314-13	hsa-mir-3118-3	0.0	0.0	N
TCGA-KO-8416-01A-11R-2314-13	hsa-mir-3118-4	0.0	0.0	N
TCGA-KO-8416-01A-11R-2314-13	hsa-mir-3118-5	0.0	0.0	N
TCGA-KO-8416-01A-11R-2314-13	hsa-mir-3118-6	0.0	0.0	N
TCGA-KO-8416-01A-11R-2314-13	hsa-mir-3119-1	0.0	0.0	N
TCGA-KO-8416-01A-11R-2314-13	hsa-mir-3119-2	0.0	0.0	N
TCGA-KO-8416-01A-11R-2314-13	hsa-mir-3120	0.0	0.0	N
TCGA-KO-8416-01A-11R-2314-13	hsa-mir-3121	0.0	0.0	N
TCGA-KO-8416-01A-11R-2314-13	hsa-mir-3122	0.0	0.0	N
TCGA-KO-8416-01A-11R-2314-13	hsa-mir-3123	0.0	0.0	N
TCGA-KO-8416-01A-11R-2314-13	hsa-mir-3124	1.0	0.255606	N
TCGA-KO-8416-01A-11R-2314-13	hsa-mir-3125	0.0	0.0	N
TCGA-KO-8416-01A-11R-2314-13	hsa-mir-3126	0.0	0.0	N
TCGA-KO-8416-01A-11R-2314-13	hsa-mir-3127	5.0	1.278028	N
TCGA-KO-8416-01A-11R-2314-13	hsa-mir-3128	0.0	0.0	N
TCGA-KO-8416-01A-11R-2314-13	hsa-mir-3129	0.0	0.0	N
TCGA-KO-8416-01A-11R-2314-13	hsa-mir-3130-1	10.0	2.556057	N
TCGA-KO-8416-01A-11R-2314-13	hsa-mir-3130-2	0.0	0.0	N
TCGA-KO-8416-01A-11R-2314-13	hsa-mir-3131	0.0	0.0	N
TCGA-KO-8416-01A-11R-2314-13	hsa-mir-3132	0.0	0.0	N
TCGA-KO-8416-01A-11R-2314-13	hsa-mir-3133	0.0	0.0	N
TCGA-KO-8416-01A-11R-2314-13	hsa-mir-3134	0.0	0.0	N
TCGA-KO-8416-01A-11R-2314-13	hsa-mir-3135	0.0	0.0	N
TCGA-KO-8416-01A-11R-2314-13	hsa-mir-3136	2.0	0.511211	N
TCGA-KO-8416-01A-11R-2314-13	hsa-mir-3137	0.0	0.0	N
TCGA-KO-8416-01A-11R-2314-13	hsa-mir-3138	0.0	0.0	N
TCGA-KO-8416-01A-11R-2314-13	hsa-mir-3139	0.0	0.0	N
TCGA-KO-8416-01A-11R-2314-13	hsa-mir-3140	0.0	0.0	N
TCGA-KO-8416-01A-11R-2314-13	hsa-mir-3141	0.0	0.0	N
TCGA-KO-8416-01A-11R-2314-13	hsa-mir-3142	0.0	0.0	N
TCGA-KO-8416-01A-11R-2314-13	hsa-mir-3143	0.0	0.0	N
TCGA-KO-8416-01A-11R-2314-13	hsa-mir-3144	3.0	0.766817	N
TCGA-KO-8416-01A-11R-2314-13	hsa-mir-3145	1.0	0.255606	N
TCGA-KO-8416-01A-11R-2314-13	hsa-mir-3146	0.0	0.0	N
TCGA-KO-8416-01A-11R-2314-13	hsa-mir-3147	0.0	0.0	N
TCGA-KO-8416-01A-11R-2314-13	hsa-mir-3148	0.0	0.0	N
TCGA-KO-8416-01A-11R-2314-13	hsa-mir-3149	0.0	0.0	N
TCGA-KO-8416-01A-11R-2314-13	hsa-mir-3150	1.0	0.255606	N
TCGA-KO-8416-01A-11R-2314-13	hsa-mir-3150b	0.0	0.0	N
TCGA-KO-8416-01A-11R-2314-13	hsa-mir-3151	0.0	0.0	N
TCGA-KO-8416-01A-11R-2314-13	hsa-mir-3152	11.0	2.811663	N
TCGA-KO-8416-01A-11R-2314-13	hsa-mir-3153	0.0	0.0	N
TCGA-KO-8416-01A-11R-2314-13	hsa-mir-3154	0.0	0.0	N
TCGA-KO-8416-01A-11R-2314-13	hsa-mir-3155	0.0	0.0	N
TCGA-KO-8416-01A-11R-2314-13	hsa-mir-3156-1	0.0	0.0	N
TCGA-KO-8416-01A-11R-2314-13	hsa-mir-3156-2	0.0	0.0	N
TCGA-KO-8416-01A-11R-2314-13	hsa-mir-3156-3	0.0	0.0	N
TCGA-KO-8416-01A-11R-2314-13	hsa-mir-3157	2.0	0.511211	N
TCGA-KO-8416-01A-11R-2314-13	hsa-mir-3158-1	0.0	0.0	N
TCGA-KO-8416-01A-11R-2314-13	hsa-mir-3158-2	0.0	0.0	N
TCGA-KO-8416-01A-11R-2314-13	hsa-mir-3159	0.0	0.0	N
TCGA-KO-8416-01A-11R-2314-13	hsa-mir-3160-1	0.0	0.0	N
TCGA-KO-8416-01A-11R-2314-13	hsa-mir-3160-2	0.0	0.0	N
TCGA-KO-8416-01A-11R-2314-13	hsa-mir-3161	3.0	0.766817	N
TCGA-KO-8416-01A-11R-2314-13	hsa-mir-3162	0.0	0.0	N
TCGA-KO-8416-01A-11R-2314-13	hsa-mir-3163	0.0	0.0	N
TCGA-KO-8416-01A-11R-2314-13	hsa-mir-3164	0.0	0.0	N
TCGA-KO-8416-01A-11R-2314-13	hsa-mir-3165	0.0	0.0	N
TCGA-KO-8416-01A-11R-2314-13	hsa-mir-3166	0.0	0.0	N
TCGA-KO-8416-01A-11R-2314-13	hsa-mir-3167	0.0	0.0	N
TCGA-KO-8416-01A-11R-2314-13	hsa-mir-3168	0.0	0.0	N
TCGA-KO-8416-01A-11R-2314-13	hsa-mir-3169	0.0	0.0	N
TCGA-KO-8416-01A-11R-2314-13	hsa-mir-3170	3.0	0.766817	N
TCGA-KO-8416-01A-11R-2314-13	hsa-mir-3171	0.0	0.0	N
TCGA-KO-8416-01A-11R-2314-13	hsa-mir-3173	0.0	0.0	N
TCGA-KO-8416-01A-11R-2314-13	hsa-mir-3174	0.0	0.0	N
TCGA-KO-8416-01A-11R-2314-13	hsa-mir-3175	0.0	0.0	N
TCGA-KO-8416-01A-11R-2314-13	hsa-mir-3176	0.0	0.0	N
TCGA-KO-8416-01A-11R-2314-13	hsa-mir-3177	0.0	0.0	N
TCGA-KO-8416-01A-11R-2314-13	hsa-mir-3178	0.0	0.0	N
TCGA-KO-8416-01A-11R-2314-13	hsa-mir-3179-1	0.0	0.0	N
TCGA-KO-8416-01A-11R-2314-13	hsa-mir-3179-2	0.0	0.0	N
TCGA-KO-8416-01A-11R-2314-13	hsa-mir-3179-3	0.0	0.0	N
TCGA-KO-8416-01A-11R-2314-13	hsa-mir-3180-1	0.0	0.0	N
TCGA-KO-8416-01A-11R-2314-13	hsa-mir-3180-2	0.0	0.0	N
TCGA-KO-8416-01A-11R-2314-13	hsa-mir-3180-3	0.0	0.0	N
TCGA-KO-8416-01A-11R-2314-13	hsa-mir-3180-4	0.0	0.0	N
TCGA-KO-8416-01A-11R-2314-13	hsa-mir-3180-5	0.0	0.0	N
TCGA-KO-8416-01A-11R-2314-13	hsa-mir-3181	0.0	0.0	N
TCGA-KO-8416-01A-11R-2314-13	hsa-mir-3182	0.0	0.0	N
TCGA-KO-8416-01A-11R-2314-13	hsa-mir-3183	0.0	0.0	N
TCGA-KO-8416-01A-11R-2314-13	hsa-mir-3184	0.0	0.0	N
TCGA-KO-8416-01A-11R-2314-13	hsa-mir-3185	0.0	0.0	N
TCGA-KO-8416-01A-11R-2314-13	hsa-mir-3186	0.0	0.0	N
TCGA-KO-8416-01A-11R-2314-13	hsa-mir-3187	1.0	0.255606	N
TCGA-KO-8416-01A-11R-2314-13	hsa-mir-3188	0.0	0.0	N
TCGA-KO-8416-01A-11R-2314-13	hsa-mir-3189	0.0	0.0	N
TCGA-KO-8416-01A-11R-2314-13	hsa-mir-3190	0.0	0.0	N
TCGA-KO-8416-01A-11R-2314-13	hsa-mir-3191	4.0	1.022423	N
TCGA-KO-8416-01A-11R-2314-13	hsa-mir-3192	0.0	0.0	N
TCGA-KO-8416-01A-11R-2314-13	hsa-mir-3193	0.0	0.0	N
TCGA-KO-8416-01A-11R-2314-13	hsa-mir-3194	0.0	0.0	N
TCGA-KO-8416-01A-11R-2314-13	hsa-mir-3195	0.0	0.0	N
TCGA-KO-8416-01A-11R-2314-13	hsa-mir-3196	0.0	0.0	N
TCGA-KO-8416-01A-11R-2314-13	hsa-mir-3197	0.0	0.0	N
TCGA-KO-8416-01A-11R-2314-13	hsa-mir-3198	0.0	0.0	N
TCGA-KO-8416-01A-11R-2314-13	hsa-mir-3199-1	0.0	0.0	N
TCGA-KO-8416-01A-11R-2314-13	hsa-mir-3199-2	2.0	0.511211	N
TCGA-KO-8416-01A-11R-2314-13	hsa-mir-32	63.0	16.103158	N
TCGA-KO-8416-01A-11R-2314-13	hsa-mir-3200	1.0	0.255606	N
TCGA-KO-8416-01A-11R-2314-13	hsa-mir-3201	0.0	0.0	N
TCGA-KO-8416-01A-11R-2314-13	hsa-mir-3202-1	0.0	0.0	N
TCGA-KO-8416-01A-11R-2314-13	hsa-mir-3202-2	0.0	0.0	N
TCGA-KO-8416-01A-11R-2314-13	hsa-mir-320a	380.0	97.130162	Y
TCGA-KO-8416-01A-11R-2314-13	hsa-mir-320b-1	0.0	0.0	N
TCGA-KO-8416-01A-11R-2314-13	hsa-mir-320b-2	10.0	2.556057	Y
TCGA-KO-8416-01A-11R-2314-13	hsa-mir-320c-1	0.0	0.0	N
TCGA-KO-8416-01A-11R-2314-13	hsa-mir-320c-2	0.0	0.0	N
TCGA-KO-8416-01A-11R-2314-13	hsa-mir-320d-1	0.0	0.0	N
TCGA-KO-8416-01A-11R-2314-13	hsa-mir-320d-2	0.0	0.0	N
TCGA-KO-8416-01A-11R-2314-13	hsa-mir-320e	1.0	0.255606	N
TCGA-KO-8416-01A-11R-2314-13	hsa-mir-323	1.0	0.255606	N
TCGA-KO-8416-01A-11R-2314-13	hsa-mir-323b	1.0	0.255606	N
TCGA-KO-8416-01A-11R-2314-13	hsa-mir-324	74.0	18.914821	N
TCGA-KO-8416-01A-11R-2314-13	hsa-mir-325	0.0	0.0	N
TCGA-KO-8416-01A-11R-2314-13	hsa-mir-326	9.0	2.300451	N
TCGA-KO-8416-01A-11R-2314-13	hsa-mir-328	133.0	33.995557	N
TCGA-KO-8416-01A-11R-2314-13	hsa-mir-329-1	0.0	0.0	N
TCGA-KO-8416-01A-11R-2314-13	hsa-mir-329-2	0.0	0.0	N
TCGA-KO-8416-01A-11R-2314-13	hsa-mir-330	23.0	5.878931	N
TCGA-KO-8416-01A-11R-2314-13	hsa-mir-331	108.0	27.605414	N
TCGA-KO-8416-01A-11R-2314-13	hsa-mir-335	26.0	6.645748	N
TCGA-KO-8416-01A-11R-2314-13	hsa-mir-337	9.0	2.300451	N
TCGA-KO-8416-01A-11R-2314-13	hsa-mir-338	466.0	119.112251	N
TCGA-KO-8416-01A-11R-2314-13	hsa-mir-339	96.0	24.538146	N
TCGA-KO-8416-01A-11R-2314-13	hsa-mir-33a	167.0	42.68615	N
TCGA-KO-8416-01A-11R-2314-13	hsa-mir-33b	16.0	4.089691	N
TCGA-KO-8416-01A-11R-2314-13	hsa-mir-340	36.0	9.201805	N
TCGA-KO-8416-01A-11R-2314-13	hsa-mir-342	122.0	31.183894	N
TCGA-KO-8416-01A-11R-2314-13	hsa-mir-345	19.0	4.856508	N
TCGA-KO-8416-01A-11R-2314-13	hsa-mir-346	0.0	0.0	N
TCGA-KO-8416-01A-11R-2314-13	hsa-mir-34a	348.0	88.95078	N
TCGA-KO-8416-01A-11R-2314-13	hsa-mir-34b	1.0	0.255606	N
TCGA-KO-8416-01A-11R-2314-13	hsa-mir-34c	5.0	1.278028	N
TCGA-KO-8416-01A-11R-2314-13	hsa-mir-3605	3.0	0.766817	N
TCGA-KO-8416-01A-11R-2314-13	hsa-mir-3606	0.0	0.0	N
TCGA-KO-8416-01A-11R-2314-13	hsa-mir-3607	243.0	62.112182	N
TCGA-KO-8416-01A-11R-2314-13	hsa-mir-3609	4.0	1.022423	N
TCGA-KO-8416-01A-11R-2314-13	hsa-mir-361	1532.0	391.587915	N
TCGA-KO-8416-01A-11R-2314-13	hsa-mir-3610	2.0	0.511211	N
TCGA-KO-8416-01A-11R-2314-13	hsa-mir-3611	0.0	0.0	N
TCGA-KO-8416-01A-11R-2314-13	hsa-mir-3612	0.0	0.0	N
TCGA-KO-8416-01A-11R-2314-13	hsa-mir-3613	21.0	5.367719	N
TCGA-KO-8416-01A-11R-2314-13	hsa-mir-3614	1.0	0.255606	N
TCGA-KO-8416-01A-11R-2314-13	hsa-mir-3615	13.0	3.322874	N
TCGA-KO-8416-01A-11R-2314-13	hsa-mir-3616	0.0	0.0	N
TCGA-KO-8416-01A-11R-2314-13	hsa-mir-3617	0.0	0.0	N
TCGA-KO-8416-01A-11R-2314-13	hsa-mir-3618	1.0	0.255606	N
TCGA-KO-8416-01A-11R-2314-13	hsa-mir-3619	1.0	0.255606	N
TCGA-KO-8416-01A-11R-2314-13	hsa-mir-362	129.0	32.973134	N
TCGA-KO-8416-01A-11R-2314-13	hsa-mir-3620	1.0	0.255606	N
TCGA-KO-8416-01A-11R-2314-13	hsa-mir-3621	0.0	0.0	N
TCGA-KO-8416-01A-11R-2314-13	hsa-mir-3622a	0.0	0.0	N
TCGA-KO-8416-01A-11R-2314-13	hsa-mir-3622b	0.0	0.0	N
TCGA-KO-8416-01A-11R-2314-13	hsa-mir-363	35.0	8.946199	N
TCGA-KO-8416-01A-11R-2314-13	hsa-mir-3646	0.0	0.0	N
TCGA-KO-8416-01A-11R-2314-13	hsa-mir-3647	21.0	5.367719	N
TCGA-KO-8416-01A-11R-2314-13	hsa-mir-3648	7.0	1.78924	N
TCGA-KO-8416-01A-11R-2314-13	hsa-mir-3649	0.0	0.0	N
TCGA-KO-8416-01A-11R-2314-13	hsa-mir-365-1	246.0	62.878999	N
TCGA-KO-8416-01A-11R-2314-13	hsa-mir-365-2	215.0	54.955223	N
TCGA-KO-8416-01A-11R-2314-13	hsa-mir-3650	0.0	0.0	N
TCGA-KO-8416-01A-11R-2314-13	hsa-mir-3651	2.0	0.511211	N
TCGA-KO-8416-01A-11R-2314-13	hsa-mir-3652	4.0	1.022423	N
TCGA-KO-8416-01A-11R-2314-13	hsa-mir-3653	43.0	10.991045	N
TCGA-KO-8416-01A-11R-2314-13	hsa-mir-3654	0.0	0.0	N
TCGA-KO-8416-01A-11R-2314-13	hsa-mir-3655	1.0	0.255606	N
TCGA-KO-8416-01A-11R-2314-13	hsa-mir-3656	0.0	0.0	N
TCGA-KO-8416-01A-11R-2314-13	hsa-mir-3657	0.0	0.0	N
TCGA-KO-8416-01A-11R-2314-13	hsa-mir-3658	0.0	0.0	N
TCGA-KO-8416-01A-11R-2314-13	hsa-mir-3659	0.0	0.0	N
TCGA-KO-8416-01A-11R-2314-13	hsa-mir-3660	0.0	0.0	N
TCGA-KO-8416-01A-11R-2314-13	hsa-mir-3661	0.0	0.0	N
TCGA-KO-8416-01A-11R-2314-13	hsa-mir-3662	0.0	0.0	N
TCGA-KO-8416-01A-11R-2314-13	hsa-mir-3663	0.0	0.0	N
TCGA-KO-8416-01A-11R-2314-13	hsa-mir-3664	3.0	0.766817	N
TCGA-KO-8416-01A-11R-2314-13	hsa-mir-3665	0.0	0.0	N
TCGA-KO-8416-01A-11R-2314-13	hsa-mir-3666	0.0	0.0	N
TCGA-KO-8416-01A-11R-2314-13	hsa-mir-3667	0.0	0.0	N
TCGA-KO-8416-01A-11R-2314-13	hsa-mir-3668	0.0	0.0	N
TCGA-KO-8416-01A-11R-2314-13	hsa-mir-3669	0.0	0.0	N
TCGA-KO-8416-01A-11R-2314-13	hsa-mir-367	0.0	0.0	N
TCGA-KO-8416-01A-11R-2314-13	hsa-mir-3670	0.0	0.0	N
TCGA-KO-8416-01A-11R-2314-13	hsa-mir-3671	0.0	0.0	N
TCGA-KO-8416-01A-11R-2314-13	hsa-mir-3672	0.0	0.0	N
TCGA-KO-8416-01A-11R-2314-13	hsa-mir-3673	0.0	0.0	N
TCGA-KO-8416-01A-11R-2314-13	hsa-mir-3674	0.0	0.0	N
TCGA-KO-8416-01A-11R-2314-13	hsa-mir-3675	0.0	0.0	N
TCGA-KO-8416-01A-11R-2314-13	hsa-mir-3676	51.0	13.03589	N
TCGA-KO-8416-01A-11R-2314-13	hsa-mir-3677	10.0	2.556057	N
TCGA-KO-8416-01A-11R-2314-13	hsa-mir-3678	2.0	0.511211	N
TCGA-KO-8416-01A-11R-2314-13	hsa-mir-3679	1.0	0.255606	N
TCGA-KO-8416-01A-11R-2314-13	hsa-mir-3680	1.0	0.255606	N
TCGA-KO-8416-01A-11R-2314-13	hsa-mir-3681	0.0	0.0	N
TCGA-KO-8416-01A-11R-2314-13	hsa-mir-3682	1.0	0.255606	N
TCGA-KO-8416-01A-11R-2314-13	hsa-mir-3683	0.0	0.0	N
TCGA-KO-8416-01A-11R-2314-13	hsa-mir-3684	5.0	1.278028	N
TCGA-KO-8416-01A-11R-2314-13	hsa-mir-3685	0.0	0.0	N
TCGA-KO-8416-01A-11R-2314-13	hsa-mir-3686	0.0	0.0	N
TCGA-KO-8416-01A-11R-2314-13	hsa-mir-3687	2.0	0.511211	N
TCGA-KO-8416-01A-11R-2314-13	hsa-mir-3688	4.0	1.022423	N
TCGA-KO-8416-01A-11R-2314-13	hsa-mir-3689a	0.0	0.0	N
TCGA-KO-8416-01A-11R-2314-13	hsa-mir-3689b	0.0	0.0	N
TCGA-KO-8416-01A-11R-2314-13	hsa-mir-369	1.0	0.255606	N
TCGA-KO-8416-01A-11R-2314-13	hsa-mir-3690	1.0	0.255606	N
TCGA-KO-8416-01A-11R-2314-13	hsa-mir-3691	0.0	0.0	N
TCGA-KO-8416-01A-11R-2314-13	hsa-mir-3692	0.0	0.0	N
TCGA-KO-8416-01A-11R-2314-13	hsa-mir-370	4.0	1.022423	N
TCGA-KO-8416-01A-11R-2314-13	hsa-mir-371	0.0	0.0	N
TCGA-KO-8416-01A-11R-2314-13	hsa-mir-3713	0.0	0.0	N
TCGA-KO-8416-01A-11R-2314-13	hsa-mir-3714	0.0	0.0	N
TCGA-KO-8416-01A-11R-2314-13	hsa-mir-372	0.0	0.0	N
TCGA-KO-8416-01A-11R-2314-13	hsa-mir-373	0.0	0.0	N
TCGA-KO-8416-01A-11R-2314-13	hsa-mir-374a	1934.0	494.341401	N
TCGA-KO-8416-01A-11R-2314-13	hsa-mir-374b	185.0	47.287052	N
TCGA-KO-8416-01A-11R-2314-13	hsa-mir-374c	0.0	0.0	N
TCGA-KO-8416-01A-11R-2314-13	hsa-mir-375	439.0	112.210897	N
TCGA-KO-8416-01A-11R-2314-13	hsa-mir-376a-1	0.0	0.0	N
TCGA-KO-8416-01A-11R-2314-13	hsa-mir-376a-2	0.0	0.0	N
TCGA-KO-8416-01A-11R-2314-13	hsa-mir-376b	0.0	0.0	N
TCGA-KO-8416-01A-11R-2314-13	hsa-mir-376c	1.0	0.255606	N
TCGA-KO-8416-01A-11R-2314-13	hsa-mir-377	2.0	0.511211	N
TCGA-KO-8416-01A-11R-2314-13	hsa-mir-378	1101.0	281.421863	N
TCGA-KO-8416-01A-11R-2314-13	hsa-mir-378b	0.0	0.0	N
TCGA-KO-8416-01A-11R-2314-13	hsa-mir-378c	17.0	4.345297	N
TCGA-KO-8416-01A-11R-2314-13	hsa-mir-379	140.0	35.784796	N
TCGA-KO-8416-01A-11R-2314-13	hsa-mir-380	0.0	0.0	N
TCGA-KO-8416-01A-11R-2314-13	hsa-mir-381	13.0	3.322874	N
TCGA-KO-8416-01A-11R-2314-13	hsa-mir-382	6.0	1.533634	N
TCGA-KO-8416-01A-11R-2314-13	hsa-mir-383	0.0	0.0	N
TCGA-KO-8416-01A-11R-2314-13	hsa-mir-384	0.0	0.0	N
TCGA-KO-8416-01A-11R-2314-13	hsa-mir-3907	0.0	0.0	N
TCGA-KO-8416-01A-11R-2314-13	hsa-mir-3908	0.0	0.0	N
TCGA-KO-8416-01A-11R-2314-13	hsa-mir-3909	2.0	0.511211	N
TCGA-KO-8416-01A-11R-2314-13	hsa-mir-3910-1	0.0	0.0	N
TCGA-KO-8416-01A-11R-2314-13	hsa-mir-3910-2	0.0	0.0	N
TCGA-KO-8416-01A-11R-2314-13	hsa-mir-3911	0.0	0.0	N
TCGA-KO-8416-01A-11R-2314-13	hsa-mir-3912	4.0	1.022423	N
TCGA-KO-8416-01A-11R-2314-13	hsa-mir-3913-1	9.0	2.300451	N
TCGA-KO-8416-01A-11R-2314-13	hsa-mir-3913-2	0.0	0.0	N
TCGA-KO-8416-01A-11R-2314-13	hsa-mir-3914-1	0.0	0.0	N
TCGA-KO-8416-01A-11R-2314-13	hsa-mir-3914-2	0.0	0.0	N
TCGA-KO-8416-01A-11R-2314-13	hsa-mir-3915	1.0	0.255606	N
TCGA-KO-8416-01A-11R-2314-13	hsa-mir-3916	0.0	0.0	N
TCGA-KO-8416-01A-11R-2314-13	hsa-mir-3917	0.0	0.0	N
TCGA-KO-8416-01A-11R-2314-13	hsa-mir-3918	0.0	0.0	N
TCGA-KO-8416-01A-11R-2314-13	hsa-mir-3919	1.0	0.255606	N
TCGA-KO-8416-01A-11R-2314-13	hsa-mir-3920	0.0	0.0	N
TCGA-KO-8416-01A-11R-2314-13	hsa-mir-3921	0.0	0.0	N
TCGA-KO-8416-01A-11R-2314-13	hsa-mir-3922	0.0	0.0	N
TCGA-KO-8416-01A-11R-2314-13	hsa-mir-3923	0.0	0.0	N
TCGA-KO-8416-01A-11R-2314-13	hsa-mir-3924	0.0	0.0	N
TCGA-KO-8416-01A-11R-2314-13	hsa-mir-3925	0.0	0.0	N
TCGA-KO-8416-01A-11R-2314-13	hsa-mir-3926-1	0.0	0.0	N
TCGA-KO-8416-01A-11R-2314-13	hsa-mir-3926-2	0.0	0.0	N
TCGA-KO-8416-01A-11R-2314-13	hsa-mir-3927	0.0	0.0	N
TCGA-KO-8416-01A-11R-2314-13	hsa-mir-3928	1.0	0.255606	N
TCGA-KO-8416-01A-11R-2314-13	hsa-mir-3929	0.0	0.0	N
TCGA-KO-8416-01A-11R-2314-13	hsa-mir-3934	0.0	0.0	N
TCGA-KO-8416-01A-11R-2314-13	hsa-mir-3935	0.0	0.0	N
TCGA-KO-8416-01A-11R-2314-13	hsa-mir-3936	0.0	0.0	N
TCGA-KO-8416-01A-11R-2314-13	hsa-mir-3937	0.0	0.0	N
TCGA-KO-8416-01A-11R-2314-13	hsa-mir-3938	0.0	0.0	N
TCGA-KO-8416-01A-11R-2314-13	hsa-mir-3939	0.0	0.0	N
TCGA-KO-8416-01A-11R-2314-13	hsa-mir-3940	1.0	0.255606	N
TCGA-KO-8416-01A-11R-2314-13	hsa-mir-3941	0.0	0.0	N
TCGA-KO-8416-01A-11R-2314-13	hsa-mir-3942	1.0	0.255606	N
TCGA-KO-8416-01A-11R-2314-13	hsa-mir-3943	0.0	0.0	N
TCGA-KO-8416-01A-11R-2314-13	hsa-mir-3944	0.0	0.0	N
TCGA-KO-8416-01A-11R-2314-13	hsa-mir-3945	0.0	0.0	N
TCGA-KO-8416-01A-11R-2314-13	hsa-mir-409	8.0	2.044846	N
TCGA-KO-8416-01A-11R-2314-13	hsa-mir-410	8.0	2.044846	N
TCGA-KO-8416-01A-11R-2314-13	hsa-mir-411	6.0	1.533634	N
TCGA-KO-8416-01A-11R-2314-13	hsa-mir-412	0.0	0.0	N
TCGA-KO-8416-01A-11R-2314-13	hsa-mir-421	10.0	2.556057	N
TCGA-KO-8416-01A-11R-2314-13	hsa-mir-422a	0.0	0.0	N
TCGA-KO-8416-01A-11R-2314-13	hsa-mir-423	300.0	76.681707	N
TCGA-KO-8416-01A-11R-2314-13	hsa-mir-424	922.0	235.668445	N
TCGA-KO-8416-01A-11R-2314-13	hsa-mir-425	335.0	85.627906	N
TCGA-KO-8416-01A-11R-2314-13	hsa-mir-4251	0.0	0.0	N
TCGA-KO-8416-01A-11R-2314-13	hsa-mir-4252	0.0	0.0	N
TCGA-KO-8416-01A-11R-2314-13	hsa-mir-4253	0.0	0.0	N
TCGA-KO-8416-01A-11R-2314-13	hsa-mir-4254	0.0	0.0	N
TCGA-KO-8416-01A-11R-2314-13	hsa-mir-4255	0.0	0.0	N
TCGA-KO-8416-01A-11R-2314-13	hsa-mir-4256	0.0	0.0	N
TCGA-KO-8416-01A-11R-2314-13	hsa-mir-4257	0.0	0.0	N
TCGA-KO-8416-01A-11R-2314-13	hsa-mir-4258	0.0	0.0	N
TCGA-KO-8416-01A-11R-2314-13	hsa-mir-4259	0.0	0.0	N
TCGA-KO-8416-01A-11R-2314-13	hsa-mir-4260	0.0	0.0	N
TCGA-KO-8416-01A-11R-2314-13	hsa-mir-4261	0.0	0.0	N
TCGA-KO-8416-01A-11R-2314-13	hsa-mir-4262	0.0	0.0	N
TCGA-KO-8416-01A-11R-2314-13	hsa-mir-4263	0.0	0.0	N
TCGA-KO-8416-01A-11R-2314-13	hsa-mir-4264	0.0	0.0	N
TCGA-KO-8416-01A-11R-2314-13	hsa-mir-4265	0.0	0.0	N
TCGA-KO-8416-01A-11R-2314-13	hsa-mir-4266	0.0	0.0	N
TCGA-KO-8416-01A-11R-2314-13	hsa-mir-4267	0.0	0.0	N
TCGA-KO-8416-01A-11R-2314-13	hsa-mir-4268	0.0	0.0	N
TCGA-KO-8416-01A-11R-2314-13	hsa-mir-4269	0.0	0.0	N
TCGA-KO-8416-01A-11R-2314-13	hsa-mir-4270	0.0	0.0	N
TCGA-KO-8416-01A-11R-2314-13	hsa-mir-4271	0.0	0.0	N
TCGA-KO-8416-01A-11R-2314-13	hsa-mir-4272	0.0	0.0	N
TCGA-KO-8416-01A-11R-2314-13	hsa-mir-4273	0.0	0.0	N
TCGA-KO-8416-01A-11R-2314-13	hsa-mir-4274	0.0	0.0	N
TCGA-KO-8416-01A-11R-2314-13	hsa-mir-4275	0.0	0.0	N
TCGA-KO-8416-01A-11R-2314-13	hsa-mir-4276	0.0	0.0	N
TCGA-KO-8416-01A-11R-2314-13	hsa-mir-4277	0.0	0.0	N
TCGA-KO-8416-01A-11R-2314-13	hsa-mir-4278	0.0	0.0	N
TCGA-KO-8416-01A-11R-2314-13	hsa-mir-4279	1.0	0.255606	N
TCGA-KO-8416-01A-11R-2314-13	hsa-mir-4280	0.0	0.0	N
TCGA-KO-8416-01A-11R-2314-13	hsa-mir-4281	0.0	0.0	N
TCGA-KO-8416-01A-11R-2314-13	hsa-mir-4282	0.0	0.0	N
TCGA-KO-8416-01A-11R-2314-13	hsa-mir-4283-1	0.0	0.0	N
TCGA-KO-8416-01A-11R-2314-13	hsa-mir-4283-2	0.0	0.0	N
TCGA-KO-8416-01A-11R-2314-13	hsa-mir-4284	0.0	0.0	N
TCGA-KO-8416-01A-11R-2314-13	hsa-mir-4285	0.0	0.0	N
TCGA-KO-8416-01A-11R-2314-13	hsa-mir-4286	0.0	0.0	N
TCGA-KO-8416-01A-11R-2314-13	hsa-mir-4287	0.0	0.0	N
TCGA-KO-8416-01A-11R-2314-13	hsa-mir-4288	0.0	0.0	N
TCGA-KO-8416-01A-11R-2314-13	hsa-mir-4289	0.0	0.0	N
TCGA-KO-8416-01A-11R-2314-13	hsa-mir-429	145.0	37.062825	N
TCGA-KO-8416-01A-11R-2314-13	hsa-mir-4290	0.0	0.0	N
TCGA-KO-8416-01A-11R-2314-13	hsa-mir-4291	0.0	0.0	N
TCGA-KO-8416-01A-11R-2314-13	hsa-mir-4292	0.0	0.0	N
TCGA-KO-8416-01A-11R-2314-13	hsa-mir-4293	0.0	0.0	N
TCGA-KO-8416-01A-11R-2314-13	hsa-mir-4294	0.0	0.0	N
TCGA-KO-8416-01A-11R-2314-13	hsa-mir-4295	0.0	0.0	N
TCGA-KO-8416-01A-11R-2314-13	hsa-mir-4296	0.0	0.0	N
TCGA-KO-8416-01A-11R-2314-13	hsa-mir-4297	0.0	0.0	N
TCGA-KO-8416-01A-11R-2314-13	hsa-mir-4298	0.0	0.0	N
TCGA-KO-8416-01A-11R-2314-13	hsa-mir-4299	0.0	0.0	N
TCGA-KO-8416-01A-11R-2314-13	hsa-mir-4300	0.0	0.0	N
TCGA-KO-8416-01A-11R-2314-13	hsa-mir-4301	0.0	0.0	N
TCGA-KO-8416-01A-11R-2314-13	hsa-mir-4302	0.0	0.0	N
TCGA-KO-8416-01A-11R-2314-13	hsa-mir-4303	0.0	0.0	N
TCGA-KO-8416-01A-11R-2314-13	hsa-mir-4304	0.0	0.0	N
TCGA-KO-8416-01A-11R-2314-13	hsa-mir-4305	0.0	0.0	N
TCGA-KO-8416-01A-11R-2314-13	hsa-mir-4306	0.0	0.0	N
TCGA-KO-8416-01A-11R-2314-13	hsa-mir-4307	0.0	0.0	N
TCGA-KO-8416-01A-11R-2314-13	hsa-mir-4308	0.0	0.0	N
TCGA-KO-8416-01A-11R-2314-13	hsa-mir-4309	0.0	0.0	N
TCGA-KO-8416-01A-11R-2314-13	hsa-mir-431	5.0	1.278028	N
TCGA-KO-8416-01A-11R-2314-13	hsa-mir-4310	0.0	0.0	N
TCGA-KO-8416-01A-11R-2314-13	hsa-mir-4311	0.0	0.0	N
TCGA-KO-8416-01A-11R-2314-13	hsa-mir-4312	0.0	0.0	N
TCGA-KO-8416-01A-11R-2314-13	hsa-mir-4313	0.0	0.0	N
TCGA-KO-8416-01A-11R-2314-13	hsa-mir-4314	0.0	0.0	N
TCGA-KO-8416-01A-11R-2314-13	hsa-mir-4315-1	0.0	0.0	N
TCGA-KO-8416-01A-11R-2314-13	hsa-mir-4315-2	0.0	0.0	N
TCGA-KO-8416-01A-11R-2314-13	hsa-mir-4316	0.0	0.0	N
TCGA-KO-8416-01A-11R-2314-13	hsa-mir-4317	0.0	0.0	N
TCGA-KO-8416-01A-11R-2314-13	hsa-mir-4318	0.0	0.0	N
TCGA-KO-8416-01A-11R-2314-13	hsa-mir-4319	0.0	0.0	N
TCGA-KO-8416-01A-11R-2314-13	hsa-mir-432	4.0	1.022423	N
TCGA-KO-8416-01A-11R-2314-13	hsa-mir-4320	0.0	0.0	N
TCGA-KO-8416-01A-11R-2314-13	hsa-mir-4321	0.0	0.0	N
TCGA-KO-8416-01A-11R-2314-13	hsa-mir-4322	0.0	0.0	N
TCGA-KO-8416-01A-11R-2314-13	hsa-mir-4323	0.0	0.0	N
TCGA-KO-8416-01A-11R-2314-13	hsa-mir-4324	0.0	0.0	N
TCGA-KO-8416-01A-11R-2314-13	hsa-mir-4325	0.0	0.0	N
TCGA-KO-8416-01A-11R-2314-13	hsa-mir-4326	4.0	1.022423	N
TCGA-KO-8416-01A-11R-2314-13	hsa-mir-4327	0.0	0.0	N
TCGA-KO-8416-01A-11R-2314-13	hsa-mir-4328	0.0	0.0	N
TCGA-KO-8416-01A-11R-2314-13	hsa-mir-4329	0.0	0.0	N
TCGA-KO-8416-01A-11R-2314-13	hsa-mir-433	1.0	0.255606	N
TCGA-KO-8416-01A-11R-2314-13	hsa-mir-4330	0.0	0.0	N
TCGA-KO-8416-01A-11R-2314-13	hsa-mir-448	0.0	0.0	N
TCGA-KO-8416-01A-11R-2314-13	hsa-mir-449a	0.0	0.0	N
TCGA-KO-8416-01A-11R-2314-13	hsa-mir-449b	0.0	0.0	N
TCGA-KO-8416-01A-11R-2314-13	hsa-mir-449c	0.0	0.0	N
TCGA-KO-8416-01A-11R-2314-13	hsa-mir-450a-1	15.0	3.834085	N
TCGA-KO-8416-01A-11R-2314-13	hsa-mir-450a-2	9.0	2.300451	N
TCGA-KO-8416-01A-11R-2314-13	hsa-mir-450b	28.0	7.156959	N
TCGA-KO-8416-01A-11R-2314-13	hsa-mir-451	6575.0	1680.607401	N
TCGA-KO-8416-01A-11R-2314-13	hsa-mir-452	45.0	11.502256	N
TCGA-KO-8416-01A-11R-2314-13	hsa-mir-454	17.0	4.345297	N
TCGA-KO-8416-01A-11R-2314-13	hsa-mir-455	123.0	31.4395	N
TCGA-KO-8416-01A-11R-2314-13	hsa-mir-466	4.0	1.022423	N
TCGA-KO-8416-01A-11R-2314-13	hsa-mir-483	1.0	0.255606	N
TCGA-KO-8416-01A-11R-2314-13	hsa-mir-484	178.0	45.497813	N
TCGA-KO-8416-01A-11R-2314-13	hsa-mir-485	3.0	0.766817	N
TCGA-KO-8416-01A-11R-2314-13	hsa-mir-486	2448.0	625.722725	N
TCGA-KO-8416-01A-11R-2314-13	hsa-mir-487a	0.0	0.0	N
TCGA-KO-8416-01A-11R-2314-13	hsa-mir-487b	2.0	0.511211	N
TCGA-KO-8416-01A-11R-2314-13	hsa-mir-488	0.0	0.0	N
TCGA-KO-8416-01A-11R-2314-13	hsa-mir-489	1.0	0.255606	N
TCGA-KO-8416-01A-11R-2314-13	hsa-mir-490	0.0	0.0	N
TCGA-KO-8416-01A-11R-2314-13	hsa-mir-491	5.0	1.278028	N
TCGA-KO-8416-01A-11R-2314-13	hsa-mir-492	0.0	0.0	N
TCGA-KO-8416-01A-11R-2314-13	hsa-mir-493	3.0	0.766817	N
TCGA-KO-8416-01A-11R-2314-13	hsa-mir-494	0.0	0.0	N
TCGA-KO-8416-01A-11R-2314-13	hsa-mir-495	0.0	0.0	N
TCGA-KO-8416-01A-11R-2314-13	hsa-mir-496	1.0	0.255606	N
TCGA-KO-8416-01A-11R-2314-13	hsa-mir-497	26.0	6.645748	N
TCGA-KO-8416-01A-11R-2314-13	hsa-mir-498	0.0	0.0	N
TCGA-KO-8416-01A-11R-2314-13	hsa-mir-499	1.0	0.255606	N
TCGA-KO-8416-01A-11R-2314-13	hsa-mir-500a	1222.0	312.350151	Y
TCGA-KO-8416-01A-11R-2314-13	hsa-mir-500b	31.0	7.923776	Y
TCGA-KO-8416-01A-11R-2314-13	hsa-mir-501	149.0	38.085248	N
TCGA-KO-8416-01A-11R-2314-13	hsa-mir-502	106.0	27.094203	Y
TCGA-KO-8416-01A-11R-2314-13	hsa-mir-503	31.0	7.923776	N
TCGA-KO-8416-01A-11R-2314-13	hsa-mir-504	5.0	1.278028	N
TCGA-KO-8416-01A-11R-2314-13	hsa-mir-505	69.0	17.636792	N
TCGA-KO-8416-01A-11R-2314-13	hsa-mir-506	0.0	0.0	N
TCGA-KO-8416-01A-11R-2314-13	hsa-mir-507	0.0	0.0	N
TCGA-KO-8416-01A-11R-2314-13	hsa-mir-508	28.0	7.156959	N
TCGA-KO-8416-01A-11R-2314-13	hsa-mir-509-1	8.0	2.044846	N
TCGA-KO-8416-01A-11R-2314-13	hsa-mir-509-2	2.0	0.511211	N
TCGA-KO-8416-01A-11R-2314-13	hsa-mir-509-3	3.0	0.766817	N
TCGA-KO-8416-01A-11R-2314-13	hsa-mir-510	0.0	0.0	N
TCGA-KO-8416-01A-11R-2314-13	hsa-mir-511-1	16.0	4.089691	N
TCGA-KO-8416-01A-11R-2314-13	hsa-mir-511-2	13.0	3.322874	N
TCGA-KO-8416-01A-11R-2314-13	hsa-mir-512-1	0.0	0.0	N
TCGA-KO-8416-01A-11R-2314-13	hsa-mir-512-2	0.0	0.0	N
TCGA-KO-8416-01A-11R-2314-13	hsa-mir-513a-1	1.0	0.255606	Y
TCGA-KO-8416-01A-11R-2314-13	hsa-mir-513a-2	0.0	0.0	N
TCGA-KO-8416-01A-11R-2314-13	hsa-mir-513b	0.0	0.0	N
TCGA-KO-8416-01A-11R-2314-13	hsa-mir-513c	1.0	0.255606	Y
TCGA-KO-8416-01A-11R-2314-13	hsa-mir-514-1	5.0	1.278028	N
TCGA-KO-8416-01A-11R-2314-13	hsa-mir-514-2	10.0	2.556057	N
TCGA-KO-8416-01A-11R-2314-13	hsa-mir-514-3	6.0	1.533634	N
TCGA-KO-8416-01A-11R-2314-13	hsa-mir-514b	0.0	0.0	N
TCGA-KO-8416-01A-11R-2314-13	hsa-mir-515-1	0.0	0.0	N
TCGA-KO-8416-01A-11R-2314-13	hsa-mir-515-2	0.0	0.0	N
TCGA-KO-8416-01A-11R-2314-13	hsa-mir-516a-1	0.0	0.0	N
TCGA-KO-8416-01A-11R-2314-13	hsa-mir-516a-2	1.0	0.255606	N
TCGA-KO-8416-01A-11R-2314-13	hsa-mir-516b-1	0.0	0.0	N
TCGA-KO-8416-01A-11R-2314-13	hsa-mir-516b-2	0.0	0.0	N
TCGA-KO-8416-01A-11R-2314-13	hsa-mir-517a	0.0	0.0	N
TCGA-KO-8416-01A-11R-2314-13	hsa-mir-517b	0.0	0.0	N
TCGA-KO-8416-01A-11R-2314-13	hsa-mir-517c	0.0	0.0	N
TCGA-KO-8416-01A-11R-2314-13	hsa-mir-518a-1	0.0	0.0	N
TCGA-KO-8416-01A-11R-2314-13	hsa-mir-518a-2	0.0	0.0	N
TCGA-KO-8416-01A-11R-2314-13	hsa-mir-518b	0.0	0.0	N
TCGA-KO-8416-01A-11R-2314-13	hsa-mir-518c	0.0	0.0	N
TCGA-KO-8416-01A-11R-2314-13	hsa-mir-518d	0.0	0.0	N
TCGA-KO-8416-01A-11R-2314-13	hsa-mir-518e	0.0	0.0	N
TCGA-KO-8416-01A-11R-2314-13	hsa-mir-518f	0.0	0.0	N
TCGA-KO-8416-01A-11R-2314-13	hsa-mir-519a-1	0.0	0.0	N
TCGA-KO-8416-01A-11R-2314-13	hsa-mir-519a-2	0.0	0.0	N
TCGA-KO-8416-01A-11R-2314-13	hsa-mir-519b	0.0	0.0	N
TCGA-KO-8416-01A-11R-2314-13	hsa-mir-519c	0.0	0.0	N
TCGA-KO-8416-01A-11R-2314-13	hsa-mir-519d	1.0	0.255606	N
TCGA-KO-8416-01A-11R-2314-13	hsa-mir-519e	0.0	0.0	N
TCGA-KO-8416-01A-11R-2314-13	hsa-mir-520a	2.0	0.511211	N
TCGA-KO-8416-01A-11R-2314-13	hsa-mir-520b	0.0	0.0	N
TCGA-KO-8416-01A-11R-2314-13	hsa-mir-520c	0.0	0.0	N
TCGA-KO-8416-01A-11R-2314-13	hsa-mir-520d	0.0	0.0	N
TCGA-KO-8416-01A-11R-2314-13	hsa-mir-520e	0.0	0.0	N
TCGA-KO-8416-01A-11R-2314-13	hsa-mir-520f	0.0	0.0	N
TCGA-KO-8416-01A-11R-2314-13	hsa-mir-520g	0.0	0.0	N
TCGA-KO-8416-01A-11R-2314-13	hsa-mir-520h	0.0	0.0	N
TCGA-KO-8416-01A-11R-2314-13	hsa-mir-521-1	0.0	0.0	N
TCGA-KO-8416-01A-11R-2314-13	hsa-mir-521-2	0.0	0.0	N
TCGA-KO-8416-01A-11R-2314-13	hsa-mir-522	0.0	0.0	N
TCGA-KO-8416-01A-11R-2314-13	hsa-mir-523	0.0	0.0	N
TCGA-KO-8416-01A-11R-2314-13	hsa-mir-524	0.0	0.0	N
TCGA-KO-8416-01A-11R-2314-13	hsa-mir-525	0.0	0.0	N
TCGA-KO-8416-01A-11R-2314-13	hsa-mir-526a-1	0.0	0.0	N
TCGA-KO-8416-01A-11R-2314-13	hsa-mir-526a-2	0.0	0.0	N
TCGA-KO-8416-01A-11R-2314-13	hsa-mir-526b	0.0	0.0	N
TCGA-KO-8416-01A-11R-2314-13	hsa-mir-527	0.0	0.0	N
TCGA-KO-8416-01A-11R-2314-13	hsa-mir-532	11427.0	2920.806201	N
TCGA-KO-8416-01A-11R-2314-13	hsa-mir-539	1.0	0.255606	N
TCGA-KO-8416-01A-11R-2314-13	hsa-mir-541	0.0	0.0	N
TCGA-KO-8416-01A-11R-2314-13	hsa-mir-542	654.0	167.16612	N
TCGA-KO-8416-01A-11R-2314-13	hsa-mir-543	0.0	0.0	N
TCGA-KO-8416-01A-11R-2314-13	hsa-mir-544	0.0	0.0	N
TCGA-KO-8416-01A-11R-2314-13	hsa-mir-544b	0.0	0.0	N
TCGA-KO-8416-01A-11R-2314-13	hsa-mir-545	5.0	1.278028	N
TCGA-KO-8416-01A-11R-2314-13	hsa-mir-548a-1	0.0	0.0	N
TCGA-KO-8416-01A-11R-2314-13	hsa-mir-548a-2	0.0	0.0	N
TCGA-KO-8416-01A-11R-2314-13	hsa-mir-548a-3	0.0	0.0	N
TCGA-KO-8416-01A-11R-2314-13	hsa-mir-548aa-1	0.0	0.0	N
TCGA-KO-8416-01A-11R-2314-13	hsa-mir-548aa-2	0.0	0.0	N
TCGA-KO-8416-01A-11R-2314-13	hsa-mir-548b	1.0	0.255606	N
TCGA-KO-8416-01A-11R-2314-13	hsa-mir-548c	0.0	0.0	N
TCGA-KO-8416-01A-11R-2314-13	hsa-mir-548d-1	0.0	0.0	N
TCGA-KO-8416-01A-11R-2314-13	hsa-mir-548d-2	0.0	0.0	N
TCGA-KO-8416-01A-11R-2314-13	hsa-mir-548e	0.0	0.0	N
TCGA-KO-8416-01A-11R-2314-13	hsa-mir-548f-1	0.0	0.0	N
TCGA-KO-8416-01A-11R-2314-13	hsa-mir-548f-2	0.0	0.0	N
TCGA-KO-8416-01A-11R-2314-13	hsa-mir-548f-3	0.0	0.0	N
TCGA-KO-8416-01A-11R-2314-13	hsa-mir-548f-4	0.0	0.0	N
TCGA-KO-8416-01A-11R-2314-13	hsa-mir-548f-5	0.0	0.0	N
TCGA-KO-8416-01A-11R-2314-13	hsa-mir-548g	0.0	0.0	N
TCGA-KO-8416-01A-11R-2314-13	hsa-mir-548h-1	0.0	0.0	N
TCGA-KO-8416-01A-11R-2314-13	hsa-mir-548h-2	0.0	0.0	N
TCGA-KO-8416-01A-11R-2314-13	hsa-mir-548h-3	0.0	0.0	N
TCGA-KO-8416-01A-11R-2314-13	hsa-mir-548h-4	0.0	0.0	N
TCGA-KO-8416-01A-11R-2314-13	hsa-mir-548i-1	0.0	0.0	N
TCGA-KO-8416-01A-11R-2314-13	hsa-mir-548i-2	0.0	0.0	N
TCGA-KO-8416-01A-11R-2314-13	hsa-mir-548i-3	0.0	0.0	N
TCGA-KO-8416-01A-11R-2314-13	hsa-mir-548i-4	0.0	0.0	N
TCGA-KO-8416-01A-11R-2314-13	hsa-mir-548j	1.0	0.255606	N
TCGA-KO-8416-01A-11R-2314-13	hsa-mir-548k	0.0	0.0	N
TCGA-KO-8416-01A-11R-2314-13	hsa-mir-548l	0.0	0.0	N
TCGA-KO-8416-01A-11R-2314-13	hsa-mir-548m	0.0	0.0	N
TCGA-KO-8416-01A-11R-2314-13	hsa-mir-548n	0.0	0.0	N
TCGA-KO-8416-01A-11R-2314-13	hsa-mir-548o	2.0	0.511211	N
TCGA-KO-8416-01A-11R-2314-13	hsa-mir-548p	0.0	0.0	N
TCGA-KO-8416-01A-11R-2314-13	hsa-mir-548q	2.0	0.511211	N
TCGA-KO-8416-01A-11R-2314-13	hsa-mir-548s	1.0	0.255606	N
TCGA-KO-8416-01A-11R-2314-13	hsa-mir-548t	1.0	0.255606	N
TCGA-KO-8416-01A-11R-2314-13	hsa-mir-548u	0.0	0.0	N
TCGA-KO-8416-01A-11R-2314-13	hsa-mir-548v	3.0	0.766817	N
TCGA-KO-8416-01A-11R-2314-13	hsa-mir-548w	0.0	0.0	N
TCGA-KO-8416-01A-11R-2314-13	hsa-mir-548x	0.0	0.0	N
TCGA-KO-8416-01A-11R-2314-13	hsa-mir-548y	0.0	0.0	N
TCGA-KO-8416-01A-11R-2314-13	hsa-mir-548z	0.0	0.0	N
TCGA-KO-8416-01A-11R-2314-13	hsa-mir-549	1.0	0.255606	N
TCGA-KO-8416-01A-11R-2314-13	hsa-mir-550a-1	7.0	1.78924	N
TCGA-KO-8416-01A-11R-2314-13	hsa-mir-550a-2	7.0	1.78924	N
TCGA-KO-8416-01A-11R-2314-13	hsa-mir-550b-1	0.0	0.0	N
TCGA-KO-8416-01A-11R-2314-13	hsa-mir-550b-2	0.0	0.0	N
TCGA-KO-8416-01A-11R-2314-13	hsa-mir-551a	0.0	0.0	N
TCGA-KO-8416-01A-11R-2314-13	hsa-mir-551b	3.0	0.766817	N
TCGA-KO-8416-01A-11R-2314-13	hsa-mir-552	0.0	0.0	N
TCGA-KO-8416-01A-11R-2314-13	hsa-mir-553	0.0	0.0	N
TCGA-KO-8416-01A-11R-2314-13	hsa-mir-554	0.0	0.0	N
TCGA-KO-8416-01A-11R-2314-13	hsa-mir-555	0.0	0.0	N
TCGA-KO-8416-01A-11R-2314-13	hsa-mir-556	2.0	0.511211	N
TCGA-KO-8416-01A-11R-2314-13	hsa-mir-557	0.0	0.0	N
TCGA-KO-8416-01A-11R-2314-13	hsa-mir-558	0.0	0.0	N
TCGA-KO-8416-01A-11R-2314-13	hsa-mir-559	0.0	0.0	N
TCGA-KO-8416-01A-11R-2314-13	hsa-mir-561	9.0	2.300451	N
TCGA-KO-8416-01A-11R-2314-13	hsa-mir-562	0.0	0.0	N
TCGA-KO-8416-01A-11R-2314-13	hsa-mir-563	0.0	0.0	N
TCGA-KO-8416-01A-11R-2314-13	hsa-mir-564	0.0	0.0	N
TCGA-KO-8416-01A-11R-2314-13	hsa-mir-566	0.0	0.0	N
TCGA-KO-8416-01A-11R-2314-13	hsa-mir-567	0.0	0.0	N
TCGA-KO-8416-01A-11R-2314-13	hsa-mir-568	0.0	0.0	N
TCGA-KO-8416-01A-11R-2314-13	hsa-mir-569	0.0	0.0	N
TCGA-KO-8416-01A-11R-2314-13	hsa-mir-570	1.0	0.255606	N
TCGA-KO-8416-01A-11R-2314-13	hsa-mir-571	0.0	0.0	N
TCGA-KO-8416-01A-11R-2314-13	hsa-mir-572	0.0	0.0	N
TCGA-KO-8416-01A-11R-2314-13	hsa-mir-573	0.0	0.0	N
TCGA-KO-8416-01A-11R-2314-13	hsa-mir-574	132.0	33.739951	N
TCGA-KO-8416-01A-11R-2314-13	hsa-mir-575	0.0	0.0	N
TCGA-KO-8416-01A-11R-2314-13	hsa-mir-576	32.0	8.179382	N
TCGA-KO-8416-01A-11R-2314-13	hsa-mir-577	80.0	20.448455	N
TCGA-KO-8416-01A-11R-2314-13	hsa-mir-578	1.0	0.255606	N
TCGA-KO-8416-01A-11R-2314-13	hsa-mir-579	4.0	1.022423	N
TCGA-KO-8416-01A-11R-2314-13	hsa-mir-580	2.0	0.511211	N
TCGA-KO-8416-01A-11R-2314-13	hsa-mir-581	3.0	0.766817	N
TCGA-KO-8416-01A-11R-2314-13	hsa-mir-582	6868.0	1755.499868	N
TCGA-KO-8416-01A-11R-2314-13	hsa-mir-583	0.0	0.0	N
TCGA-KO-8416-01A-11R-2314-13	hsa-mir-584	216.0	55.210829	N
TCGA-KO-8416-01A-11R-2314-13	hsa-mir-585	1.0	0.255606	N
TCGA-KO-8416-01A-11R-2314-13	hsa-mir-586	0.0	0.0	N
TCGA-KO-8416-01A-11R-2314-13	hsa-mir-587	0.0	0.0	N
TCGA-KO-8416-01A-11R-2314-13	hsa-mir-588	0.0	0.0	N
TCGA-KO-8416-01A-11R-2314-13	hsa-mir-589	349.0	89.206385	N
TCGA-KO-8416-01A-11R-2314-13	hsa-mir-590	69.0	17.636792	N
TCGA-KO-8416-01A-11R-2314-13	hsa-mir-591	0.0	0.0	N
TCGA-KO-8416-01A-11R-2314-13	hsa-mir-592	1.0	0.255606	N
TCGA-KO-8416-01A-11R-2314-13	hsa-mir-593	0.0	0.0	N
TCGA-KO-8416-01A-11R-2314-13	hsa-mir-595	0.0	0.0	N
TCGA-KO-8416-01A-11R-2314-13	hsa-mir-596	0.0	0.0	N
TCGA-KO-8416-01A-11R-2314-13	hsa-mir-597	0.0	0.0	N
TCGA-KO-8416-01A-11R-2314-13	hsa-mir-598	148.0	37.829642	N
TCGA-KO-8416-01A-11R-2314-13	hsa-mir-599	0.0	0.0	N
TCGA-KO-8416-01A-11R-2314-13	hsa-mir-600	0.0	0.0	N
TCGA-KO-8416-01A-11R-2314-13	hsa-mir-601	0.0	0.0	N
TCGA-KO-8416-01A-11R-2314-13	hsa-mir-602	0.0	0.0	N
TCGA-KO-8416-01A-11R-2314-13	hsa-mir-603	0.0	0.0	N
TCGA-KO-8416-01A-11R-2314-13	hsa-mir-604	0.0	0.0	N
TCGA-KO-8416-01A-11R-2314-13	hsa-mir-605	1.0	0.255606	N
TCGA-KO-8416-01A-11R-2314-13	hsa-mir-606	0.0	0.0	N
TCGA-KO-8416-01A-11R-2314-13	hsa-mir-607	2.0	0.511211	N
TCGA-KO-8416-01A-11R-2314-13	hsa-mir-608	0.0	0.0	N
TCGA-KO-8416-01A-11R-2314-13	hsa-mir-609	0.0	0.0	N
TCGA-KO-8416-01A-11R-2314-13	hsa-mir-610	0.0	0.0	N
TCGA-KO-8416-01A-11R-2314-13	hsa-mir-611	0.0	0.0	N
TCGA-KO-8416-01A-11R-2314-13	hsa-mir-612	1.0	0.255606	N
TCGA-KO-8416-01A-11R-2314-13	hsa-mir-613	0.0	0.0	N
TCGA-KO-8416-01A-11R-2314-13	hsa-mir-614	0.0	0.0	N
TCGA-KO-8416-01A-11R-2314-13	hsa-mir-615	17.0	4.345297	N
TCGA-KO-8416-01A-11R-2314-13	hsa-mir-616	11.0	2.811663	N
TCGA-KO-8416-01A-11R-2314-13	hsa-mir-617	0.0	0.0	N
TCGA-KO-8416-01A-11R-2314-13	hsa-mir-618	47.0	12.013467	N
TCGA-KO-8416-01A-11R-2314-13	hsa-mir-619	0.0	0.0	N
TCGA-KO-8416-01A-11R-2314-13	hsa-mir-620	0.0	0.0	N
TCGA-KO-8416-01A-11R-2314-13	hsa-mir-621	0.0	0.0	N
TCGA-KO-8416-01A-11R-2314-13	hsa-mir-622	0.0	0.0	N
TCGA-KO-8416-01A-11R-2314-13	hsa-mir-623	0.0	0.0	N
TCGA-KO-8416-01A-11R-2314-13	hsa-mir-624	6.0	1.533634	N
TCGA-KO-8416-01A-11R-2314-13	hsa-mir-625	109.0	27.86102	N
TCGA-KO-8416-01A-11R-2314-13	hsa-mir-626	0.0	0.0	N
TCGA-KO-8416-01A-11R-2314-13	hsa-mir-627	1.0	0.255606	N
TCGA-KO-8416-01A-11R-2314-13	hsa-mir-628	22.0	5.623325	N
TCGA-KO-8416-01A-11R-2314-13	hsa-mir-629	205.0	52.399166	N
TCGA-KO-8416-01A-11R-2314-13	hsa-mir-630	0.0	0.0	N
TCGA-KO-8416-01A-11R-2314-13	hsa-mir-631	0.0	0.0	N
TCGA-KO-8416-01A-11R-2314-13	hsa-mir-632	2.0	0.511211	N
TCGA-KO-8416-01A-11R-2314-13	hsa-mir-633	0.0	0.0	N
TCGA-KO-8416-01A-11R-2314-13	hsa-mir-634	0.0	0.0	N
TCGA-KO-8416-01A-11R-2314-13	hsa-mir-635	0.0	0.0	N
TCGA-KO-8416-01A-11R-2314-13	hsa-mir-636	0.0	0.0	N
TCGA-KO-8416-01A-11R-2314-13	hsa-mir-637	0.0	0.0	N
TCGA-KO-8416-01A-11R-2314-13	hsa-mir-638	0.0	0.0	N
TCGA-KO-8416-01A-11R-2314-13	hsa-mir-639	5.0	1.278028	N
TCGA-KO-8416-01A-11R-2314-13	hsa-mir-640	0.0	0.0	N
TCGA-KO-8416-01A-11R-2314-13	hsa-mir-641	0.0	0.0	N
TCGA-KO-8416-01A-11R-2314-13	hsa-mir-642a	3.0	0.766817	N
TCGA-KO-8416-01A-11R-2314-13	hsa-mir-642b	0.0	0.0	N
TCGA-KO-8416-01A-11R-2314-13	hsa-mir-643	0.0	0.0	N
TCGA-KO-8416-01A-11R-2314-13	hsa-mir-644	0.0	0.0	N
TCGA-KO-8416-01A-11R-2314-13	hsa-mir-645	0.0	0.0	N
TCGA-KO-8416-01A-11R-2314-13	hsa-mir-646	0.0	0.0	N
TCGA-KO-8416-01A-11R-2314-13	hsa-mir-647	0.0	0.0	N
TCGA-KO-8416-01A-11R-2314-13	hsa-mir-648	0.0	0.0	N
TCGA-KO-8416-01A-11R-2314-13	hsa-mir-649	0.0	0.0	N
TCGA-KO-8416-01A-11R-2314-13	hsa-mir-650	0.0	0.0	N
TCGA-KO-8416-01A-11R-2314-13	hsa-mir-651	40.0	10.224228	N
TCGA-KO-8416-01A-11R-2314-13	hsa-mir-652	92.0	23.515723	N
TCGA-KO-8416-01A-11R-2314-13	hsa-mir-653	17.0	4.345297	N
TCGA-KO-8416-01A-11R-2314-13	hsa-mir-654	4.0	1.022423	N
TCGA-KO-8416-01A-11R-2314-13	hsa-mir-655	0.0	0.0	N
TCGA-KO-8416-01A-11R-2314-13	hsa-mir-656	1.0	0.255606	N
TCGA-KO-8416-01A-11R-2314-13	hsa-mir-657	0.0	0.0	N
TCGA-KO-8416-01A-11R-2314-13	hsa-mir-658	2.0	0.511211	N
TCGA-KO-8416-01A-11R-2314-13	hsa-mir-659	9.0	2.300451	N
TCGA-KO-8416-01A-11R-2314-13	hsa-mir-660	515.0	131.63693	N
TCGA-KO-8416-01A-11R-2314-13	hsa-mir-661	0.0	0.0	N
TCGA-KO-8416-01A-11R-2314-13	hsa-mir-662	0.0	0.0	N
TCGA-KO-8416-01A-11R-2314-13	hsa-mir-663	2.0	0.511211	N
TCGA-KO-8416-01A-11R-2314-13	hsa-mir-663b	0.0	0.0	N
TCGA-KO-8416-01A-11R-2314-13	hsa-mir-664	202.0	51.632349	N
TCGA-KO-8416-01A-11R-2314-13	hsa-mir-665	0.0	0.0	N
TCGA-KO-8416-01A-11R-2314-13	hsa-mir-668	0.0	0.0	N
TCGA-KO-8416-01A-11R-2314-13	hsa-mir-670	0.0	0.0	N
TCGA-KO-8416-01A-11R-2314-13	hsa-mir-671	28.0	7.156959	N
TCGA-KO-8416-01A-11R-2314-13	hsa-mir-675	83.0	21.215272	N
TCGA-KO-8416-01A-11R-2314-13	hsa-mir-676	4.0	1.022423	N
TCGA-KO-8416-01A-11R-2314-13	hsa-mir-7-1	60.0	15.336341	N
TCGA-KO-8416-01A-11R-2314-13	hsa-mir-7-2	0.0	0.0	N
TCGA-KO-8416-01A-11R-2314-13	hsa-mir-7-3	0.0	0.0	N
TCGA-KO-8416-01A-11R-2314-13	hsa-mir-708	137.0	35.017979	N
TCGA-KO-8416-01A-11R-2314-13	hsa-mir-711	0.0	0.0	N
TCGA-KO-8416-01A-11R-2314-13	hsa-mir-718	0.0	0.0	N
TCGA-KO-8416-01A-11R-2314-13	hsa-mir-720	1.0	0.255606	N
TCGA-KO-8416-01A-11R-2314-13	hsa-mir-744	68.0	17.381187	N
TCGA-KO-8416-01A-11R-2314-13	hsa-mir-758	7.0	1.78924	N
TCGA-KO-8416-01A-11R-2314-13	hsa-mir-759	0.0	0.0	N
TCGA-KO-8416-01A-11R-2314-13	hsa-mir-760	5.0	1.278028	N
TCGA-KO-8416-01A-11R-2314-13	hsa-mir-761	0.0	0.0	N
TCGA-KO-8416-01A-11R-2314-13	hsa-mir-762	0.0	0.0	N
TCGA-KO-8416-01A-11R-2314-13	hsa-mir-764	0.0	0.0	N
TCGA-KO-8416-01A-11R-2314-13	hsa-mir-765	1.0	0.255606	N
TCGA-KO-8416-01A-11R-2314-13	hsa-mir-766	85.0	21.726484	N
TCGA-KO-8416-01A-11R-2314-13	hsa-mir-767	0.0	0.0	N
TCGA-KO-8416-01A-11R-2314-13	hsa-mir-769	55.0	14.058313	N
TCGA-KO-8416-01A-11R-2314-13	hsa-mir-770	0.0	0.0	N
TCGA-KO-8416-01A-11R-2314-13	hsa-mir-802	0.0	0.0	N
TCGA-KO-8416-01A-11R-2314-13	hsa-mir-873	0.0	0.0	N
TCGA-KO-8416-01A-11R-2314-13	hsa-mir-874	2028.0	518.368336	N
TCGA-KO-8416-01A-11R-2314-13	hsa-mir-875	0.0	0.0	N
TCGA-KO-8416-01A-11R-2314-13	hsa-mir-876	0.0	0.0	N
TCGA-KO-8416-01A-11R-2314-13	hsa-mir-877	2.0	0.511211	N
TCGA-KO-8416-01A-11R-2314-13	hsa-mir-885	82.0	20.959666	N
TCGA-KO-8416-01A-11R-2314-13	hsa-mir-887	4.0	1.022423	N
TCGA-KO-8416-01A-11R-2314-13	hsa-mir-888	116.0	29.65026	N
TCGA-KO-8416-01A-11R-2314-13	hsa-mir-889	10.0	2.556057	N
TCGA-KO-8416-01A-11R-2314-13	hsa-mir-890	16.0	4.089691	N
TCGA-KO-8416-01A-11R-2314-13	hsa-mir-891a	36377.0	9298.168125	N
TCGA-KO-8416-01A-11R-2314-13	hsa-mir-891b	145.0	37.062825	N
TCGA-KO-8416-01A-11R-2314-13	hsa-mir-892a	278.0	71.058381	N
TCGA-KO-8416-01A-11R-2314-13	hsa-mir-892b	74.0	18.914821	N
TCGA-KO-8416-01A-11R-2314-13	hsa-mir-9-1	101.0	25.816175	N
TCGA-KO-8416-01A-11R-2314-13	hsa-mir-9-2	95.0	24.28254	N
TCGA-KO-8416-01A-11R-2314-13	hsa-mir-9-3	0.0	0.0	N
TCGA-KO-8416-01A-11R-2314-13	hsa-mir-920	0.0	0.0	N
TCGA-KO-8416-01A-11R-2314-13	hsa-mir-921	0.0	0.0	N
TCGA-KO-8416-01A-11R-2314-13	hsa-mir-922	0.0	0.0	N
TCGA-KO-8416-01A-11R-2314-13	hsa-mir-924	0.0	0.0	N
TCGA-KO-8416-01A-11R-2314-13	hsa-mir-92a-1	580.0	148.251299	N
TCGA-KO-8416-01A-11R-2314-13	hsa-mir-92a-2	14550.0	3719.062766	N
TCGA-KO-8416-01A-11R-2314-13	hsa-mir-92b	226.0	57.766886	N
TCGA-KO-8416-01A-11R-2314-13	hsa-mir-93	6557.0	1676.006499	N
TCGA-KO-8416-01A-11R-2314-13	hsa-mir-933	0.0	0.0	N
TCGA-KO-8416-01A-11R-2314-13	hsa-mir-934	0.0	0.0	N
TCGA-KO-8416-01A-11R-2314-13	hsa-mir-935	0.0	0.0	N
TCGA-KO-8416-01A-11R-2314-13	hsa-mir-936	0.0	0.0	N
TCGA-KO-8416-01A-11R-2314-13	hsa-mir-937	1.0	0.255606	N
TCGA-KO-8416-01A-11R-2314-13	hsa-mir-938	0.0	0.0	N
TCGA-KO-8416-01A-11R-2314-13	hsa-mir-939	2.0	0.511211	N
TCGA-KO-8416-01A-11R-2314-13	hsa-mir-940	4.0	1.022423	N
TCGA-KO-8416-01A-11R-2314-13	hsa-mir-941-1	0.0	0.0	N
TCGA-KO-8416-01A-11R-2314-13	hsa-mir-941-3	0.0	0.0	N
TCGA-KO-8416-01A-11R-2314-13	hsa-mir-941-4	0.0	0.0	N
TCGA-KO-8416-01A-11R-2314-13	hsa-mir-942	11.0	2.811663	N
TCGA-KO-8416-01A-11R-2314-13	hsa-mir-943	0.0	0.0	N
TCGA-KO-8416-01A-11R-2314-13	hsa-mir-944	1.0	0.255606	N
TCGA-KO-8416-01A-11R-2314-13	hsa-mir-95	2.0	0.511211	N
TCGA-KO-8416-01A-11R-2314-13	hsa-mir-96	183.0	46.775841	N
TCGA-KO-8416-01A-11R-2314-13	hsa-mir-98	62.0	15.847553	N
TCGA-KO-8416-01A-11R-2314-13	hsa-mir-99a	2603.0	665.341607	N
TCGA-KO-8416-01A-11R-2314-13	hsa-mir-99b	78222.0	19993.988154	N
