# Supplementary material for: Dysfunctional miRNA-Mediated Regulation in Chromophobe Renal Cell Carcinoma
Source: PLoS One. 2016 Jun 3;11(6):e0156324. doi: 10.1371/journal.pone.0156324 (PMC4892590; doi:10.1371/journal.pone.0156324)
Supplement: S1 File — (ZIP) [file pone.0156324.s001.zip › S1_File miRNA expression profile downloaded from TCGA/case/bcgsc.ca__IlluminaHiSeq_miRNASeq__TCGA-KO-8417-01A-11R-2314-13__mirna_quantification.txt]

barcode	miRNA_ID	read_count	reads_per_million_miRNA_mapped	cross-mapped
TCGA-KO-8417-01A-11R-2314-13	hsa-let-7a-1	32761.0	4932.397652	N
TCGA-KO-8417-01A-11R-2314-13	hsa-let-7a-2	65612.0	9878.345433	N
TCGA-KO-8417-01A-11R-2314-13	hsa-let-7a-3	32663.0	4917.643066	N
TCGA-KO-8417-01A-11R-2314-13	hsa-let-7b	33704.0	5074.372896	N
TCGA-KO-8417-01A-11R-2314-13	hsa-let-7c	6848.0	1031.014289	N
TCGA-KO-8417-01A-11R-2314-13	hsa-let-7d	4299.0	647.244513	N
TCGA-KO-8417-01A-11R-2314-13	hsa-let-7e	6365.0	958.295261	N
TCGA-KO-8417-01A-11R-2314-13	hsa-let-7f-1	64.0	9.635648	N
TCGA-KO-8417-01A-11R-2314-13	hsa-let-7f-2	57078.0	8593.492054	N
TCGA-KO-8417-01A-11R-2314-13	hsa-let-7g	4890.0	736.223696	N
TCGA-KO-8417-01A-11R-2314-13	hsa-let-7i	1652.0	248.720153	N
TCGA-KO-8417-01A-11R-2314-13	hsa-mir-1-1	0.0	0.0	N
TCGA-KO-8417-01A-11R-2314-13	hsa-mir-1-2	12.0	1.806684	N
TCGA-KO-8417-01A-11R-2314-13	hsa-mir-100	23808.0	3584.460892	N
TCGA-KO-8417-01A-11R-2314-13	hsa-mir-101-1	153788.0	23153.858859	N
TCGA-KO-8417-01A-11R-2314-13	hsa-mir-101-2	225.0	33.875323	N
TCGA-KO-8417-01A-11R-2314-13	hsa-mir-103-1	32188.0	4846.128495	Y
TCGA-KO-8417-01A-11R-2314-13	hsa-mir-103-1-as	0.0	0.0	N
TCGA-KO-8417-01A-11R-2314-13	hsa-mir-103-2	19.0	2.860583	N
TCGA-KO-8417-01A-11R-2314-13	hsa-mir-103-2-as	0.0	0.0	N
TCGA-KO-8417-01A-11R-2314-13	hsa-mir-105-1	0.0	0.0	N
TCGA-KO-8417-01A-11R-2314-13	hsa-mir-105-2	1.0	0.150557	N
TCGA-KO-8417-01A-11R-2314-13	hsa-mir-106a	19.0	2.860583	Y
TCGA-KO-8417-01A-11R-2314-13	hsa-mir-106b	943.0	141.975245	N
TCGA-KO-8417-01A-11R-2314-13	hsa-mir-107	200.0	30.111399	Y
TCGA-KO-8417-01A-11R-2314-13	hsa-mir-10a	867169.0	130558.35717	N
TCGA-KO-8417-01A-11R-2314-13	hsa-mir-10b	1755529.0	264307.167582	N
TCGA-KO-8417-01A-11R-2314-13	hsa-mir-1178	0.0	0.0	N
TCGA-KO-8417-01A-11R-2314-13	hsa-mir-1179	2.0	0.301114	N
TCGA-KO-8417-01A-11R-2314-13	hsa-mir-1180	15.0	2.258355	N
TCGA-KO-8417-01A-11R-2314-13	hsa-mir-1181	2.0	0.301114	N
TCGA-KO-8417-01A-11R-2314-13	hsa-mir-1182	0.0	0.0	N
TCGA-KO-8417-01A-11R-2314-13	hsa-mir-1183	0.0	0.0	N
TCGA-KO-8417-01A-11R-2314-13	hsa-mir-1184-1	0.0	0.0	N
TCGA-KO-8417-01A-11R-2314-13	hsa-mir-1184-2	0.0	0.0	N
TCGA-KO-8417-01A-11R-2314-13	hsa-mir-1184-3	0.0	0.0	N
TCGA-KO-8417-01A-11R-2314-13	hsa-mir-1185-1	0.0	0.0	N
TCGA-KO-8417-01A-11R-2314-13	hsa-mir-1185-2	0.0	0.0	N
TCGA-KO-8417-01A-11R-2314-13	hsa-mir-1193	0.0	0.0	N
TCGA-KO-8417-01A-11R-2314-13	hsa-mir-1197	1.0	0.150557	N
TCGA-KO-8417-01A-11R-2314-13	hsa-mir-1200	0.0	0.0	N
TCGA-KO-8417-01A-11R-2314-13	hsa-mir-1202	0.0	0.0	N
TCGA-KO-8417-01A-11R-2314-13	hsa-mir-1203	0.0	0.0	N
TCGA-KO-8417-01A-11R-2314-13	hsa-mir-1204	0.0	0.0	N
TCGA-KO-8417-01A-11R-2314-13	hsa-mir-1205	0.0	0.0	N
TCGA-KO-8417-01A-11R-2314-13	hsa-mir-1206	0.0	0.0	N
TCGA-KO-8417-01A-11R-2314-13	hsa-mir-1207	0.0	0.0	N
TCGA-KO-8417-01A-11R-2314-13	hsa-mir-1208	0.0	0.0	N
TCGA-KO-8417-01A-11R-2314-13	hsa-mir-122	5.0	0.752785	N
TCGA-KO-8417-01A-11R-2314-13	hsa-mir-1224	2.0	0.301114	N
TCGA-KO-8417-01A-11R-2314-13	hsa-mir-1225	2.0	0.301114	N
TCGA-KO-8417-01A-11R-2314-13	hsa-mir-1226	1.0	0.150557	N
TCGA-KO-8417-01A-11R-2314-13	hsa-mir-1227	0.0	0.0	N
TCGA-KO-8417-01A-11R-2314-13	hsa-mir-1228	0.0	0.0	N
TCGA-KO-8417-01A-11R-2314-13	hsa-mir-1229	2.0	0.301114	N
TCGA-KO-8417-01A-11R-2314-13	hsa-mir-1231	0.0	0.0	N
TCGA-KO-8417-01A-11R-2314-13	hsa-mir-1233-1	0.0	0.0	N
TCGA-KO-8417-01A-11R-2314-13	hsa-mir-1233-2	0.0	0.0	N
TCGA-KO-8417-01A-11R-2314-13	hsa-mir-1234	0.0	0.0	N
TCGA-KO-8417-01A-11R-2314-13	hsa-mir-1236	0.0	0.0	N
TCGA-KO-8417-01A-11R-2314-13	hsa-mir-1237	0.0	0.0	N
TCGA-KO-8417-01A-11R-2314-13	hsa-mir-1238	0.0	0.0	N
TCGA-KO-8417-01A-11R-2314-13	hsa-mir-124-1	0.0	0.0	N
TCGA-KO-8417-01A-11R-2314-13	hsa-mir-124-2	0.0	0.0	N
TCGA-KO-8417-01A-11R-2314-13	hsa-mir-124-3	0.0	0.0	N
TCGA-KO-8417-01A-11R-2314-13	hsa-mir-1243	1.0	0.150557	N
TCGA-KO-8417-01A-11R-2314-13	hsa-mir-1244-1	0.0	0.0	N
TCGA-KO-8417-01A-11R-2314-13	hsa-mir-1244-2	0.0	0.0	N
TCGA-KO-8417-01A-11R-2314-13	hsa-mir-1244-3	0.0	0.0	N
TCGA-KO-8417-01A-11R-2314-13	hsa-mir-1245	0.0	0.0	N
TCGA-KO-8417-01A-11R-2314-13	hsa-mir-1246	0.0	0.0	N
TCGA-KO-8417-01A-11R-2314-13	hsa-mir-1247	6.0	0.903342	N
TCGA-KO-8417-01A-11R-2314-13	hsa-mir-1248	1.0	0.150557	N
TCGA-KO-8417-01A-11R-2314-13	hsa-mir-1249	2.0	0.301114	N
TCGA-KO-8417-01A-11R-2314-13	hsa-mir-1250	0.0	0.0	N
TCGA-KO-8417-01A-11R-2314-13	hsa-mir-1251	2.0	0.301114	N
TCGA-KO-8417-01A-11R-2314-13	hsa-mir-1252	1.0	0.150557	N
TCGA-KO-8417-01A-11R-2314-13	hsa-mir-1253	0.0	0.0	N
TCGA-KO-8417-01A-11R-2314-13	hsa-mir-1254	0.0	0.0	N
TCGA-KO-8417-01A-11R-2314-13	hsa-mir-1255a	0.0	0.0	N
TCGA-KO-8417-01A-11R-2314-13	hsa-mir-1255b-1	0.0	0.0	N
TCGA-KO-8417-01A-11R-2314-13	hsa-mir-1255b-2	0.0	0.0	N
TCGA-KO-8417-01A-11R-2314-13	hsa-mir-1256	0.0	0.0	N
TCGA-KO-8417-01A-11R-2314-13	hsa-mir-1257	0.0	0.0	N
TCGA-KO-8417-01A-11R-2314-13	hsa-mir-1258	26.0	3.914482	N
TCGA-KO-8417-01A-11R-2314-13	hsa-mir-125a	6692.0	1007.527398	N
TCGA-KO-8417-01A-11R-2314-13	hsa-mir-125b-1	5146.0	774.766287	N
TCGA-KO-8417-01A-11R-2314-13	hsa-mir-125b-2	93.0	14.0018	N
TCGA-KO-8417-01A-11R-2314-13	hsa-mir-126	21923.0	3300.66096	N
TCGA-KO-8417-01A-11R-2314-13	hsa-mir-1260	0.0	0.0	N
TCGA-KO-8417-01A-11R-2314-13	hsa-mir-1260b	0.0	0.0	N
TCGA-KO-8417-01A-11R-2314-13	hsa-mir-1261	0.0	0.0	N
TCGA-KO-8417-01A-11R-2314-13	hsa-mir-1262	7.0	1.053899	N
TCGA-KO-8417-01A-11R-2314-13	hsa-mir-1263	0.0	0.0	N
TCGA-KO-8417-01A-11R-2314-13	hsa-mir-1264	0.0	0.0	N
TCGA-KO-8417-01A-11R-2314-13	hsa-mir-1265	0.0	0.0	N
TCGA-KO-8417-01A-11R-2314-13	hsa-mir-1266	18.0	2.710026	N
TCGA-KO-8417-01A-11R-2314-13	hsa-mir-1267	0.0	0.0	N
TCGA-KO-8417-01A-11R-2314-13	hsa-mir-1268	0.0	0.0	N
TCGA-KO-8417-01A-11R-2314-13	hsa-mir-1269	1.0	0.150557	N
TCGA-KO-8417-01A-11R-2314-13	hsa-mir-127	194.0	29.208057	N
TCGA-KO-8417-01A-11R-2314-13	hsa-mir-1270-1	2.0	0.301114	N
TCGA-KO-8417-01A-11R-2314-13	hsa-mir-1270-2	6.0	0.903342	N
TCGA-KO-8417-01A-11R-2314-13	hsa-mir-1271	7.0	1.053899	N
TCGA-KO-8417-01A-11R-2314-13	hsa-mir-1272	0.0	0.0	N
TCGA-KO-8417-01A-11R-2314-13	hsa-mir-1273	0.0	0.0	N
TCGA-KO-8417-01A-11R-2314-13	hsa-mir-1273c	0.0	0.0	N
TCGA-KO-8417-01A-11R-2314-13	hsa-mir-1273d	0.0	0.0	N
TCGA-KO-8417-01A-11R-2314-13	hsa-mir-1274a	0.0	0.0	N
TCGA-KO-8417-01A-11R-2314-13	hsa-mir-1274b	8.0	1.204456	N
TCGA-KO-8417-01A-11R-2314-13	hsa-mir-1275	1.0	0.150557	N
TCGA-KO-8417-01A-11R-2314-13	hsa-mir-1276	1.0	0.150557	N
TCGA-KO-8417-01A-11R-2314-13	hsa-mir-1277	12.0	1.806684	N
TCGA-KO-8417-01A-11R-2314-13	hsa-mir-1278	0.0	0.0	N
TCGA-KO-8417-01A-11R-2314-13	hsa-mir-1279	0.0	0.0	N
TCGA-KO-8417-01A-11R-2314-13	hsa-mir-128-1	184.0	27.702487	N
TCGA-KO-8417-01A-11R-2314-13	hsa-mir-128-2	119.0	17.916282	N
TCGA-KO-8417-01A-11R-2314-13	hsa-mir-1280	0.0	0.0	N
TCGA-KO-8417-01A-11R-2314-13	hsa-mir-1281	0.0	0.0	N
TCGA-KO-8417-01A-11R-2314-13	hsa-mir-1282	0.0	0.0	N
TCGA-KO-8417-01A-11R-2314-13	hsa-mir-1283-1	0.0	0.0	N
TCGA-KO-8417-01A-11R-2314-13	hsa-mir-1283-2	0.0	0.0	N
TCGA-KO-8417-01A-11R-2314-13	hsa-mir-1284	1.0	0.150557	N
TCGA-KO-8417-01A-11R-2314-13	hsa-mir-1285-1	0.0	0.0	N
TCGA-KO-8417-01A-11R-2314-13	hsa-mir-1285-2	0.0	0.0	N
TCGA-KO-8417-01A-11R-2314-13	hsa-mir-1286	0.0	0.0	N
TCGA-KO-8417-01A-11R-2314-13	hsa-mir-1287	31.0	4.667267	N
TCGA-KO-8417-01A-11R-2314-13	hsa-mir-1288	1.0	0.150557	N
TCGA-KO-8417-01A-11R-2314-13	hsa-mir-1289-1	0.0	0.0	N
TCGA-KO-8417-01A-11R-2314-13	hsa-mir-1289-2	0.0	0.0	N
TCGA-KO-8417-01A-11R-2314-13	hsa-mir-129-1	14.0	2.107798	N
TCGA-KO-8417-01A-11R-2314-13	hsa-mir-129-2	30.0	4.51671	N
TCGA-KO-8417-01A-11R-2314-13	hsa-mir-1290	0.0	0.0	N
TCGA-KO-8417-01A-11R-2314-13	hsa-mir-1291	3.0	0.451671	N
TCGA-KO-8417-01A-11R-2314-13	hsa-mir-1292	0.0	0.0	N
TCGA-KO-8417-01A-11R-2314-13	hsa-mir-1293	0.0	0.0	N
TCGA-KO-8417-01A-11R-2314-13	hsa-mir-1294	0.0	0.0	N
TCGA-KO-8417-01A-11R-2314-13	hsa-mir-1295	0.0	0.0	N
TCGA-KO-8417-01A-11R-2314-13	hsa-mir-1296	9.0	1.355013	N
TCGA-KO-8417-01A-11R-2314-13	hsa-mir-1297	0.0	0.0	N
TCGA-KO-8417-01A-11R-2314-13	hsa-mir-1298	0.0	0.0	N
TCGA-KO-8417-01A-11R-2314-13	hsa-mir-1299	0.0	0.0	N
TCGA-KO-8417-01A-11R-2314-13	hsa-mir-1301	10.0	1.50557	N
TCGA-KO-8417-01A-11R-2314-13	hsa-mir-1302-1	0.0	0.0	N
TCGA-KO-8417-01A-11R-2314-13	hsa-mir-1302-10	0.0	0.0	N
TCGA-KO-8417-01A-11R-2314-13	hsa-mir-1302-11	0.0	0.0	N
TCGA-KO-8417-01A-11R-2314-13	hsa-mir-1302-2	0.0	0.0	N
TCGA-KO-8417-01A-11R-2314-13	hsa-mir-1302-3	0.0	0.0	N
TCGA-KO-8417-01A-11R-2314-13	hsa-mir-1302-4	0.0	0.0	N
TCGA-KO-8417-01A-11R-2314-13	hsa-mir-1302-5	0.0	0.0	N
TCGA-KO-8417-01A-11R-2314-13	hsa-mir-1302-6	0.0	0.0	N
TCGA-KO-8417-01A-11R-2314-13	hsa-mir-1302-7	0.0	0.0	N
TCGA-KO-8417-01A-11R-2314-13	hsa-mir-1302-8	0.0	0.0	N
TCGA-KO-8417-01A-11R-2314-13	hsa-mir-1302-9	0.0	0.0	N
TCGA-KO-8417-01A-11R-2314-13	hsa-mir-1303	0.0	0.0	N
TCGA-KO-8417-01A-11R-2314-13	hsa-mir-1304	1.0	0.150557	N
TCGA-KO-8417-01A-11R-2314-13	hsa-mir-1305	0.0	0.0	N
TCGA-KO-8417-01A-11R-2314-13	hsa-mir-1306	37.0	5.570609	N
TCGA-KO-8417-01A-11R-2314-13	hsa-mir-1307	2436.0	366.756835	N
TCGA-KO-8417-01A-11R-2314-13	hsa-mir-130a	38.0	5.721166	N
TCGA-KO-8417-01A-11R-2314-13	hsa-mir-130b	18.0	2.710026	N
TCGA-KO-8417-01A-11R-2314-13	hsa-mir-132	225.0	33.875323	N
TCGA-KO-8417-01A-11R-2314-13	hsa-mir-1321	0.0	0.0	N
TCGA-KO-8417-01A-11R-2314-13	hsa-mir-1322	0.0	0.0	N
TCGA-KO-8417-01A-11R-2314-13	hsa-mir-1323	4.0	0.602228	N
TCGA-KO-8417-01A-11R-2314-13	hsa-mir-1324	0.0	0.0	N
TCGA-KO-8417-01A-11R-2314-13	hsa-mir-133a-1	4.0	0.602228	Y
TCGA-KO-8417-01A-11R-2314-13	hsa-mir-133a-2	1.0	0.150557	Y
TCGA-KO-8417-01A-11R-2314-13	hsa-mir-133b	2.0	0.301114	Y
TCGA-KO-8417-01A-11R-2314-13	hsa-mir-134	56.0	8.431192	N
TCGA-KO-8417-01A-11R-2314-13	hsa-mir-135a-1	5.0	0.752785	N
TCGA-KO-8417-01A-11R-2314-13	hsa-mir-135a-2	0.0	0.0	N
TCGA-KO-8417-01A-11R-2314-13	hsa-mir-135b	0.0	0.0	N
TCGA-KO-8417-01A-11R-2314-13	hsa-mir-136	13.0	1.957241	N
TCGA-KO-8417-01A-11R-2314-13	hsa-mir-137	1.0	0.150557	N
TCGA-KO-8417-01A-11R-2314-13	hsa-mir-138-1	0.0	0.0	N
TCGA-KO-8417-01A-11R-2314-13	hsa-mir-138-2	0.0	0.0	N
TCGA-KO-8417-01A-11R-2314-13	hsa-mir-139	529.0	79.644649	N
TCGA-KO-8417-01A-11R-2314-13	hsa-mir-140	5482.0	825.353436	N
TCGA-KO-8417-01A-11R-2314-13	hsa-mir-141	12437.0	1872.477323	N
TCGA-KO-8417-01A-11R-2314-13	hsa-mir-142	1779.0	267.840891	N
TCGA-KO-8417-01A-11R-2314-13	hsa-mir-143	165510.0	24918.687932	N
TCGA-KO-8417-01A-11R-2314-13	hsa-mir-144	383.0	57.663328	N
TCGA-KO-8417-01A-11R-2314-13	hsa-mir-145	2890.0	435.10971	N
TCGA-KO-8417-01A-11R-2314-13	hsa-mir-1468	499.0	75.12794	N
TCGA-KO-8417-01A-11R-2314-13	hsa-mir-1469	0.0	0.0	N
TCGA-KO-8417-01A-11R-2314-13	hsa-mir-146a	43.0	6.473951	N
TCGA-KO-8417-01A-11R-2314-13	hsa-mir-146b	234.0	35.230336	N
TCGA-KO-8417-01A-11R-2314-13	hsa-mir-147	0.0	0.0	N
TCGA-KO-8417-01A-11R-2314-13	hsa-mir-1470	0.0	0.0	N
TCGA-KO-8417-01A-11R-2314-13	hsa-mir-1471	0.0	0.0	N
TCGA-KO-8417-01A-11R-2314-13	hsa-mir-147b	0.0	0.0	N
TCGA-KO-8417-01A-11R-2314-13	hsa-mir-148a	130989.0	19721.309972	N
TCGA-KO-8417-01A-11R-2314-13	hsa-mir-148b	486.0	73.170699	N
TCGA-KO-8417-01A-11R-2314-13	hsa-mir-149	19.0	2.860583	N
TCGA-KO-8417-01A-11R-2314-13	hsa-mir-150	361.0	54.351075	N
TCGA-KO-8417-01A-11R-2314-13	hsa-mir-151	5325.0	801.715988	N
TCGA-KO-8417-01A-11R-2314-13	hsa-mir-152	338.0	50.888264	N
TCGA-KO-8417-01A-11R-2314-13	hsa-mir-153-1	1.0	0.150557	N
TCGA-KO-8417-01A-11R-2314-13	hsa-mir-153-2	18.0	2.710026	N
TCGA-KO-8417-01A-11R-2314-13	hsa-mir-1537	0.0	0.0	N
TCGA-KO-8417-01A-11R-2314-13	hsa-mir-1538	0.0	0.0	N
TCGA-KO-8417-01A-11R-2314-13	hsa-mir-1539	1.0	0.150557	N
TCGA-KO-8417-01A-11R-2314-13	hsa-mir-154	1.0	0.150557	N
TCGA-KO-8417-01A-11R-2314-13	hsa-mir-155	94.0	14.152357	N
TCGA-KO-8417-01A-11R-2314-13	hsa-mir-15a	328.0	49.382694	N
TCGA-KO-8417-01A-11R-2314-13	hsa-mir-15b	865.0	130.231799	N
TCGA-KO-8417-01A-11R-2314-13	hsa-mir-16-1	1388.0	208.973106	N
TCGA-KO-8417-01A-11R-2314-13	hsa-mir-16-2	18.0	2.710026	N
TCGA-KO-8417-01A-11R-2314-13	hsa-mir-17	1207.0	181.722291	Y
TCGA-KO-8417-01A-11R-2314-13	hsa-mir-181a-1	2942.0	442.938674	N
TCGA-KO-8417-01A-11R-2314-13	hsa-mir-181a-2	3810.0	573.622144	N
TCGA-KO-8417-01A-11R-2314-13	hsa-mir-181b-1	615.0	92.592551	N
TCGA-KO-8417-01A-11R-2314-13	hsa-mir-181b-2	10.0	1.50557	N
TCGA-KO-8417-01A-11R-2314-13	hsa-mir-181c	78.0	11.743445	N
TCGA-KO-8417-01A-11R-2314-13	hsa-mir-181d	13.0	1.957241	N
TCGA-KO-8417-01A-11R-2314-13	hsa-mir-182	357927.0	53888.412878	N
TCGA-KO-8417-01A-11R-2314-13	hsa-mir-1825	0.0	0.0	N
TCGA-KO-8417-01A-11R-2314-13	hsa-mir-1827	0.0	0.0	N
TCGA-KO-8417-01A-11R-2314-13	hsa-mir-183	88937.0	13390.087297	N
TCGA-KO-8417-01A-11R-2314-13	hsa-mir-184	1.0	0.150557	N
TCGA-KO-8417-01A-11R-2314-13	hsa-mir-185	363.0	54.652189	N
TCGA-KO-8417-01A-11R-2314-13	hsa-mir-186	440.0	66.245077	N
TCGA-KO-8417-01A-11R-2314-13	hsa-mir-187	605.0	91.086981	N
TCGA-KO-8417-01A-11R-2314-13	hsa-mir-188	55.0	8.280635	N
TCGA-KO-8417-01A-11R-2314-13	hsa-mir-18a	11.0	1.656127	Y
TCGA-KO-8417-01A-11R-2314-13	hsa-mir-18b	3.0	0.451671	Y
TCGA-KO-8417-01A-11R-2314-13	hsa-mir-190	5.0	0.752785	N
TCGA-KO-8417-01A-11R-2314-13	hsa-mir-1908	0.0	0.0	N
TCGA-KO-8417-01A-11R-2314-13	hsa-mir-1909	0.0	0.0	N
TCGA-KO-8417-01A-11R-2314-13	hsa-mir-190b	0.0	0.0	N
TCGA-KO-8417-01A-11R-2314-13	hsa-mir-191	2838.0	427.280746	N
TCGA-KO-8417-01A-11R-2314-13	hsa-mir-1910	0.0	0.0	N
TCGA-KO-8417-01A-11R-2314-13	hsa-mir-1911	0.0	0.0	N
TCGA-KO-8417-01A-11R-2314-13	hsa-mir-1912	0.0	0.0	N
TCGA-KO-8417-01A-11R-2314-13	hsa-mir-1913	0.0	0.0	N
TCGA-KO-8417-01A-11R-2314-13	hsa-mir-1914	0.0	0.0	N
TCGA-KO-8417-01A-11R-2314-13	hsa-mir-1915	0.0	0.0	N
TCGA-KO-8417-01A-11R-2314-13	hsa-mir-192	5279.0	794.790367	Y
TCGA-KO-8417-01A-11R-2314-13	hsa-mir-193a	319.0	48.027681	N
TCGA-KO-8417-01A-11R-2314-13	hsa-mir-193b	331.0	49.834365	N
TCGA-KO-8417-01A-11R-2314-13	hsa-mir-194-1	697.0	104.938224	N
TCGA-KO-8417-01A-11R-2314-13	hsa-mir-194-2	719.0	108.250478	N
TCGA-KO-8417-01A-11R-2314-13	hsa-mir-195	48.0	7.226736	N
TCGA-KO-8417-01A-11R-2314-13	hsa-mir-196a-1	248.0	37.338134	N
TCGA-KO-8417-01A-11R-2314-13	hsa-mir-196a-2	31.0	4.667267	N
TCGA-KO-8417-01A-11R-2314-13	hsa-mir-196b	4066.0	612.164734	N
TCGA-KO-8417-01A-11R-2314-13	hsa-mir-197	379.0	57.0611	N
TCGA-KO-8417-01A-11R-2314-13	hsa-mir-1972-1	0.0	0.0	N
TCGA-KO-8417-01A-11R-2314-13	hsa-mir-1972-2	0.0	0.0	N
TCGA-KO-8417-01A-11R-2314-13	hsa-mir-1973	0.0	0.0	N
TCGA-KO-8417-01A-11R-2314-13	hsa-mir-1976	21.0	3.161697	N
TCGA-KO-8417-01A-11R-2314-13	hsa-mir-198	0.0	0.0	N
TCGA-KO-8417-01A-11R-2314-13	hsa-mir-199a-1	415.0	62.481152	Y
TCGA-KO-8417-01A-11R-2314-13	hsa-mir-199a-2	791.0	119.090582	Y
TCGA-KO-8417-01A-11R-2314-13	hsa-mir-199b	1024.0	154.170361	Y
TCGA-KO-8417-01A-11R-2314-13	hsa-mir-19a	16.0	2.408912	N
TCGA-KO-8417-01A-11R-2314-13	hsa-mir-19b-1	14.0	2.107798	N
TCGA-KO-8417-01A-11R-2314-13	hsa-mir-19b-2	137.0	20.626308	N
TCGA-KO-8417-01A-11R-2314-13	hsa-mir-200a	3712.0	558.867558	N
TCGA-KO-8417-01A-11R-2314-13	hsa-mir-200b	3408.0	513.098233	N
TCGA-KO-8417-01A-11R-2314-13	hsa-mir-200c	35059.0	5278.377622	N
TCGA-KO-8417-01A-11R-2314-13	hsa-mir-202	1.0	0.150557	N
TCGA-KO-8417-01A-11R-2314-13	hsa-mir-203	567.0	85.365815	N
TCGA-KO-8417-01A-11R-2314-13	hsa-mir-204	64.0	9.635648	N
TCGA-KO-8417-01A-11R-2314-13	hsa-mir-205	1.0	0.150557	N
TCGA-KO-8417-01A-11R-2314-13	hsa-mir-2052	0.0	0.0	N
TCGA-KO-8417-01A-11R-2314-13	hsa-mir-2053	0.0	0.0	N
TCGA-KO-8417-01A-11R-2314-13	hsa-mir-2054	0.0	0.0	N
TCGA-KO-8417-01A-11R-2314-13	hsa-mir-206	0.0	0.0	N
TCGA-KO-8417-01A-11R-2314-13	hsa-mir-208a	0.0	0.0	N
TCGA-KO-8417-01A-11R-2314-13	hsa-mir-208b	0.0	0.0	N
TCGA-KO-8417-01A-11R-2314-13	hsa-mir-20a	416.0	62.631709	N
TCGA-KO-8417-01A-11R-2314-13	hsa-mir-20b	83.0	12.49623	N
TCGA-KO-8417-01A-11R-2314-13	hsa-mir-21	68894.0	10372.473484	N
TCGA-KO-8417-01A-11R-2314-13	hsa-mir-210	890.0	133.995724	N
TCGA-KO-8417-01A-11R-2314-13	hsa-mir-211	0.0	0.0	N
TCGA-KO-8417-01A-11R-2314-13	hsa-mir-2110	5.0	0.752785	N
TCGA-KO-8417-01A-11R-2314-13	hsa-mir-2113	0.0	0.0	N
TCGA-KO-8417-01A-11R-2314-13	hsa-mir-2114	0.0	0.0	N
TCGA-KO-8417-01A-11R-2314-13	hsa-mir-2115	0.0	0.0	N
TCGA-KO-8417-01A-11R-2314-13	hsa-mir-2116	1.0	0.150557	N
TCGA-KO-8417-01A-11R-2314-13	hsa-mir-2117	0.0	0.0	N
TCGA-KO-8417-01A-11R-2314-13	hsa-mir-212	7.0	1.053899	N
TCGA-KO-8417-01A-11R-2314-13	hsa-mir-214	4.0	0.602228	N
TCGA-KO-8417-01A-11R-2314-13	hsa-mir-215	13.0	1.957241	Y
TCGA-KO-8417-01A-11R-2314-13	hsa-mir-216a	0.0	0.0	N
TCGA-KO-8417-01A-11R-2314-13	hsa-mir-216b	1.0	0.150557	N
TCGA-KO-8417-01A-11R-2314-13	hsa-mir-217	6.0	0.903342	N
TCGA-KO-8417-01A-11R-2314-13	hsa-mir-218-1	21.0	3.161697	N
TCGA-KO-8417-01A-11R-2314-13	hsa-mir-218-2	2085.0	313.911331	N
TCGA-KO-8417-01A-11R-2314-13	hsa-mir-219-1	1.0	0.150557	N
TCGA-KO-8417-01A-11R-2314-13	hsa-mir-219-2	0.0	0.0	N
TCGA-KO-8417-01A-11R-2314-13	hsa-mir-22	688702.0	103688.902278	N
TCGA-KO-8417-01A-11R-2314-13	hsa-mir-221	12355.0	1860.13165	N
TCGA-KO-8417-01A-11R-2314-13	hsa-mir-222	3892.0	585.967817	N
TCGA-KO-8417-01A-11R-2314-13	hsa-mir-223	72.0	10.840104	N
TCGA-KO-8417-01A-11R-2314-13	hsa-mir-224	34.0	5.118938	N
TCGA-KO-8417-01A-11R-2314-13	hsa-mir-2276	1.0	0.150557	N
TCGA-KO-8417-01A-11R-2314-13	hsa-mir-2277	3.0	0.451671	N
TCGA-KO-8417-01A-11R-2314-13	hsa-mir-2278	0.0	0.0	N
TCGA-KO-8417-01A-11R-2314-13	hsa-mir-2355	144.0	21.680207	N
TCGA-KO-8417-01A-11R-2314-13	hsa-mir-23a	9136.0	1375.488689	Y
TCGA-KO-8417-01A-11R-2314-13	hsa-mir-23b	5341.0	804.1249	Y
TCGA-KO-8417-01A-11R-2314-13	hsa-mir-23c	3.0	0.451671	N
TCGA-KO-8417-01A-11R-2314-13	hsa-mir-24-1	133.0	20.02408	N
TCGA-KO-8417-01A-11R-2314-13	hsa-mir-24-2	2993.0	450.61708	N
TCGA-KO-8417-01A-11R-2314-13	hsa-mir-25	16984.0	2557.059971	N
TCGA-KO-8417-01A-11R-2314-13	hsa-mir-26a-1	18.0	2.710026	N
TCGA-KO-8417-01A-11R-2314-13	hsa-mir-26a-2	8962.0	1349.291772	N
TCGA-KO-8417-01A-11R-2314-13	hsa-mir-26b	1089.0	163.956566	N
TCGA-KO-8417-01A-11R-2314-13	hsa-mir-27a	1784.0	268.593676	Y
TCGA-KO-8417-01A-11R-2314-13	hsa-mir-27b	5710.0	859.680431	Y
TCGA-KO-8417-01A-11R-2314-13	hsa-mir-28	11104.0	1671.784852	N
TCGA-KO-8417-01A-11R-2314-13	hsa-mir-2861	0.0	0.0	N
TCGA-KO-8417-01A-11R-2314-13	hsa-mir-2909	0.0	0.0	N
TCGA-KO-8417-01A-11R-2314-13	hsa-mir-296	4.0	0.602228	N
TCGA-KO-8417-01A-11R-2314-13	hsa-mir-297	0.0	0.0	N
TCGA-KO-8417-01A-11R-2314-13	hsa-mir-298	0.0	0.0	N
TCGA-KO-8417-01A-11R-2314-13	hsa-mir-299	1.0	0.150557	N
TCGA-KO-8417-01A-11R-2314-13	hsa-mir-29a	88620.0	13342.360731	N
TCGA-KO-8417-01A-11R-2314-13	hsa-mir-29b-1	5651.0	850.797568	Y
TCGA-KO-8417-01A-11R-2314-13	hsa-mir-29b-2	5543.0	834.537413	Y
TCGA-KO-8417-01A-11R-2314-13	hsa-mir-29c	12019.0	1809.5445	Y
TCGA-KO-8417-01A-11R-2314-13	hsa-mir-300	0.0	0.0	N
TCGA-KO-8417-01A-11R-2314-13	hsa-mir-301a	12.0	1.806684	N
TCGA-KO-8417-01A-11R-2314-13	hsa-mir-301b	2.0	0.301114	N
TCGA-KO-8417-01A-11R-2314-13	hsa-mir-302a	0.0	0.0	N
TCGA-KO-8417-01A-11R-2314-13	hsa-mir-302b	0.0	0.0	N
TCGA-KO-8417-01A-11R-2314-13	hsa-mir-302c	0.0	0.0	N
TCGA-KO-8417-01A-11R-2314-13	hsa-mir-302d	0.0	0.0	N
TCGA-KO-8417-01A-11R-2314-13	hsa-mir-302e	0.0	0.0	N
TCGA-KO-8417-01A-11R-2314-13	hsa-mir-302f	0.0	0.0	N
TCGA-KO-8417-01A-11R-2314-13	hsa-mir-3065	4.0	0.602228	N
TCGA-KO-8417-01A-11R-2314-13	hsa-mir-3074	27.0	4.065039	N
TCGA-KO-8417-01A-11R-2314-13	hsa-mir-30a	1197660.0	180316.088385	Y
TCGA-KO-8417-01A-11R-2314-13	hsa-mir-30b	2505.0	377.145268	Y
TCGA-KO-8417-01A-11R-2314-13	hsa-mir-30c-1	18.0	2.710026	N
TCGA-KO-8417-01A-11R-2314-13	hsa-mir-30c-2	8779.0	1321.739843	Y
TCGA-KO-8417-01A-11R-2314-13	hsa-mir-30d	35363.0	5324.146948	N
TCGA-KO-8417-01A-11R-2314-13	hsa-mir-30e	161937.0	24380.747796	Y
TCGA-KO-8417-01A-11R-2314-13	hsa-mir-31	1.0	0.150557	N
TCGA-KO-8417-01A-11R-2314-13	hsa-mir-3115	0.0	0.0	N
TCGA-KO-8417-01A-11R-2314-13	hsa-mir-3116-1	0.0	0.0	N
TCGA-KO-8417-01A-11R-2314-13	hsa-mir-3116-2	0.0	0.0	N
TCGA-KO-8417-01A-11R-2314-13	hsa-mir-3117	0.0	0.0	N
TCGA-KO-8417-01A-11R-2314-13	hsa-mir-3118-1	0.0	0.0	N
TCGA-KO-8417-01A-11R-2314-13	hsa-mir-3118-2	0.0	0.0	N
TCGA-KO-8417-01A-11R-2314-13	hsa-mir-3118-3	0.0	0.0	N
TCGA-KO-8417-01A-11R-2314-13	hsa-mir-3118-4	0.0	0.0	N
TCGA-KO-8417-01A-11R-2314-13	hsa-mir-3118-5	0.0	0.0	N
TCGA-KO-8417-01A-11R-2314-13	hsa-mir-3118-6	0.0	0.0	N
TCGA-KO-8417-01A-11R-2314-13	hsa-mir-3119-1	0.0	0.0	N
TCGA-KO-8417-01A-11R-2314-13	hsa-mir-3119-2	0.0	0.0	N
TCGA-KO-8417-01A-11R-2314-13	hsa-mir-3120	0.0	0.0	N
TCGA-KO-8417-01A-11R-2314-13	hsa-mir-3121	0.0	0.0	N
TCGA-KO-8417-01A-11R-2314-13	hsa-mir-3122	0.0	0.0	N
TCGA-KO-8417-01A-11R-2314-13	hsa-mir-3123	0.0	0.0	N
TCGA-KO-8417-01A-11R-2314-13	hsa-mir-3124	0.0	0.0	N
TCGA-KO-8417-01A-11R-2314-13	hsa-mir-3125	0.0	0.0	N
TCGA-KO-8417-01A-11R-2314-13	hsa-mir-3126	0.0	0.0	N
TCGA-KO-8417-01A-11R-2314-13	hsa-mir-3127	10.0	1.50557	N
TCGA-KO-8417-01A-11R-2314-13	hsa-mir-3128	0.0	0.0	N
TCGA-KO-8417-01A-11R-2314-13	hsa-mir-3129	0.0	0.0	N
TCGA-KO-8417-01A-11R-2314-13	hsa-mir-3130-1	2.0	0.301114	N
TCGA-KO-8417-01A-11R-2314-13	hsa-mir-3130-2	0.0	0.0	N
TCGA-KO-8417-01A-11R-2314-13	hsa-mir-3131	0.0	0.0	N
TCGA-KO-8417-01A-11R-2314-13	hsa-mir-3132	0.0	0.0	N
TCGA-KO-8417-01A-11R-2314-13	hsa-mir-3133	0.0	0.0	N
TCGA-KO-8417-01A-11R-2314-13	hsa-mir-3134	0.0	0.0	N
TCGA-KO-8417-01A-11R-2314-13	hsa-mir-3135	0.0	0.0	N
TCGA-KO-8417-01A-11R-2314-13	hsa-mir-3136	0.0	0.0	N
TCGA-KO-8417-01A-11R-2314-13	hsa-mir-3137	0.0	0.0	N
TCGA-KO-8417-01A-11R-2314-13	hsa-mir-3138	2.0	0.301114	N
TCGA-KO-8417-01A-11R-2314-13	hsa-mir-3139	0.0	0.0	N
TCGA-KO-8417-01A-11R-2314-13	hsa-mir-3140	1.0	0.150557	N
TCGA-KO-8417-01A-11R-2314-13	hsa-mir-3141	0.0	0.0	N
TCGA-KO-8417-01A-11R-2314-13	hsa-mir-3142	0.0	0.0	N
TCGA-KO-8417-01A-11R-2314-13	hsa-mir-3143	0.0	0.0	N
TCGA-KO-8417-01A-11R-2314-13	hsa-mir-3144	1.0	0.150557	N
TCGA-KO-8417-01A-11R-2314-13	hsa-mir-3145	1.0	0.150557	N
TCGA-KO-8417-01A-11R-2314-13	hsa-mir-3146	0.0	0.0	N
TCGA-KO-8417-01A-11R-2314-13	hsa-mir-3147	0.0	0.0	N
TCGA-KO-8417-01A-11R-2314-13	hsa-mir-3148	0.0	0.0	N
TCGA-KO-8417-01A-11R-2314-13	hsa-mir-3149	0.0	0.0	N
TCGA-KO-8417-01A-11R-2314-13	hsa-mir-3150	0.0	0.0	N
TCGA-KO-8417-01A-11R-2314-13	hsa-mir-3150b	0.0	0.0	N
TCGA-KO-8417-01A-11R-2314-13	hsa-mir-3151	0.0	0.0	N
TCGA-KO-8417-01A-11R-2314-13	hsa-mir-3152	11.0	1.656127	N
TCGA-KO-8417-01A-11R-2314-13	hsa-mir-3153	0.0	0.0	N
TCGA-KO-8417-01A-11R-2314-13	hsa-mir-3154	0.0	0.0	N
TCGA-KO-8417-01A-11R-2314-13	hsa-mir-3155	0.0	0.0	N
TCGA-KO-8417-01A-11R-2314-13	hsa-mir-3156-1	0.0	0.0	N
TCGA-KO-8417-01A-11R-2314-13	hsa-mir-3156-2	0.0	0.0	N
TCGA-KO-8417-01A-11R-2314-13	hsa-mir-3156-3	0.0	0.0	N
TCGA-KO-8417-01A-11R-2314-13	hsa-mir-3157	0.0	0.0	N
TCGA-KO-8417-01A-11R-2314-13	hsa-mir-3158-1	0.0	0.0	N
TCGA-KO-8417-01A-11R-2314-13	hsa-mir-3158-2	1.0	0.150557	N
TCGA-KO-8417-01A-11R-2314-13	hsa-mir-3159	0.0	0.0	N
TCGA-KO-8417-01A-11R-2314-13	hsa-mir-3160-1	0.0	0.0	N
TCGA-KO-8417-01A-11R-2314-13	hsa-mir-3160-2	0.0	0.0	N
TCGA-KO-8417-01A-11R-2314-13	hsa-mir-3161	0.0	0.0	N
TCGA-KO-8417-01A-11R-2314-13	hsa-mir-3162	0.0	0.0	N
TCGA-KO-8417-01A-11R-2314-13	hsa-mir-3163	0.0	0.0	N
TCGA-KO-8417-01A-11R-2314-13	hsa-mir-3164	0.0	0.0	N
TCGA-KO-8417-01A-11R-2314-13	hsa-mir-3165	0.0	0.0	N
TCGA-KO-8417-01A-11R-2314-13	hsa-mir-3166	0.0	0.0	N
TCGA-KO-8417-01A-11R-2314-13	hsa-mir-3167	0.0	0.0	N
TCGA-KO-8417-01A-11R-2314-13	hsa-mir-3168	0.0	0.0	N
TCGA-KO-8417-01A-11R-2314-13	hsa-mir-3169	0.0	0.0	N
TCGA-KO-8417-01A-11R-2314-13	hsa-mir-3170	1.0	0.150557	N
TCGA-KO-8417-01A-11R-2314-13	hsa-mir-3171	0.0	0.0	N
TCGA-KO-8417-01A-11R-2314-13	hsa-mir-3173	1.0	0.150557	N
TCGA-KO-8417-01A-11R-2314-13	hsa-mir-3174	0.0	0.0	N
TCGA-KO-8417-01A-11R-2314-13	hsa-mir-3175	0.0	0.0	N
TCGA-KO-8417-01A-11R-2314-13	hsa-mir-3176	0.0	0.0	N
TCGA-KO-8417-01A-11R-2314-13	hsa-mir-3177	0.0	0.0	N
TCGA-KO-8417-01A-11R-2314-13	hsa-mir-3178	0.0	0.0	N
TCGA-KO-8417-01A-11R-2314-13	hsa-mir-3179-1	0.0	0.0	N
TCGA-KO-8417-01A-11R-2314-13	hsa-mir-3179-2	0.0	0.0	N
TCGA-KO-8417-01A-11R-2314-13	hsa-mir-3179-3	0.0	0.0	N
TCGA-KO-8417-01A-11R-2314-13	hsa-mir-3180-1	0.0	0.0	N
TCGA-KO-8417-01A-11R-2314-13	hsa-mir-3180-2	0.0	0.0	N
TCGA-KO-8417-01A-11R-2314-13	hsa-mir-3180-3	0.0	0.0	N
TCGA-KO-8417-01A-11R-2314-13	hsa-mir-3180-4	0.0	0.0	N
TCGA-KO-8417-01A-11R-2314-13	hsa-mir-3180-5	0.0	0.0	N
TCGA-KO-8417-01A-11R-2314-13	hsa-mir-3181	0.0	0.0	N
TCGA-KO-8417-01A-11R-2314-13	hsa-mir-3182	0.0	0.0	N
TCGA-KO-8417-01A-11R-2314-13	hsa-mir-3183	0.0	0.0	N
TCGA-KO-8417-01A-11R-2314-13	hsa-mir-3184	0.0	0.0	N
TCGA-KO-8417-01A-11R-2314-13	hsa-mir-3185	0.0	0.0	N
TCGA-KO-8417-01A-11R-2314-13	hsa-mir-3186	0.0	0.0	N
TCGA-KO-8417-01A-11R-2314-13	hsa-mir-3187	0.0	0.0	N
TCGA-KO-8417-01A-11R-2314-13	hsa-mir-3188	0.0	0.0	N
TCGA-KO-8417-01A-11R-2314-13	hsa-mir-3189	0.0	0.0	N
TCGA-KO-8417-01A-11R-2314-13	hsa-mir-3190	2.0	0.301114	N
TCGA-KO-8417-01A-11R-2314-13	hsa-mir-3191	7.0	1.053899	N
TCGA-KO-8417-01A-11R-2314-13	hsa-mir-3192	0.0	0.0	N
TCGA-KO-8417-01A-11R-2314-13	hsa-mir-3193	0.0	0.0	N
TCGA-KO-8417-01A-11R-2314-13	hsa-mir-3194	1.0	0.150557	N
TCGA-KO-8417-01A-11R-2314-13	hsa-mir-3195	0.0	0.0	N
TCGA-KO-8417-01A-11R-2314-13	hsa-mir-3196	0.0	0.0	N
TCGA-KO-8417-01A-11R-2314-13	hsa-mir-3197	1.0	0.150557	N
TCGA-KO-8417-01A-11R-2314-13	hsa-mir-3198	0.0	0.0	N
TCGA-KO-8417-01A-11R-2314-13	hsa-mir-3199-1	2.0	0.301114	N
TCGA-KO-8417-01A-11R-2314-13	hsa-mir-3199-2	0.0	0.0	N
TCGA-KO-8417-01A-11R-2314-13	hsa-mir-32	64.0	9.635648	N
TCGA-KO-8417-01A-11R-2314-13	hsa-mir-3200	9.0	1.355013	N
TCGA-KO-8417-01A-11R-2314-13	hsa-mir-3201	0.0	0.0	N
TCGA-KO-8417-01A-11R-2314-13	hsa-mir-3202-1	0.0	0.0	N
TCGA-KO-8417-01A-11R-2314-13	hsa-mir-3202-2	0.0	0.0	N
TCGA-KO-8417-01A-11R-2314-13	hsa-mir-320a	595.0	89.581411	Y
TCGA-KO-8417-01A-11R-2314-13	hsa-mir-320b-1	0.0	0.0	N
TCGA-KO-8417-01A-11R-2314-13	hsa-mir-320b-2	3.0	0.451671	Y
TCGA-KO-8417-01A-11R-2314-13	hsa-mir-320c-1	0.0	0.0	N
TCGA-KO-8417-01A-11R-2314-13	hsa-mir-320c-2	0.0	0.0	N
TCGA-KO-8417-01A-11R-2314-13	hsa-mir-320d-1	1.0	0.150557	N
TCGA-KO-8417-01A-11R-2314-13	hsa-mir-320d-2	0.0	0.0	N
TCGA-KO-8417-01A-11R-2314-13	hsa-mir-320e	0.0	0.0	N
TCGA-KO-8417-01A-11R-2314-13	hsa-mir-323	0.0	0.0	N
TCGA-KO-8417-01A-11R-2314-13	hsa-mir-323b	5.0	0.752785	N
TCGA-KO-8417-01A-11R-2314-13	hsa-mir-324	105.0	15.808484	N
TCGA-KO-8417-01A-11R-2314-13	hsa-mir-325	0.0	0.0	N
TCGA-KO-8417-01A-11R-2314-13	hsa-mir-326	7.0	1.053899	N
TCGA-KO-8417-01A-11R-2314-13	hsa-mir-328	346.0	52.09272	N
TCGA-KO-8417-01A-11R-2314-13	hsa-mir-329-1	0.0	0.0	N
TCGA-KO-8417-01A-11R-2314-13	hsa-mir-329-2	0.0	0.0	N
TCGA-KO-8417-01A-11R-2314-13	hsa-mir-330	42.0	6.323394	N
TCGA-KO-8417-01A-11R-2314-13	hsa-mir-331	81.0	12.195116	N
TCGA-KO-8417-01A-11R-2314-13	hsa-mir-335	20.0	3.01114	N
TCGA-KO-8417-01A-11R-2314-13	hsa-mir-337	11.0	1.656127	N
TCGA-KO-8417-01A-11R-2314-13	hsa-mir-338	486.0	73.170699	N
TCGA-KO-8417-01A-11R-2314-13	hsa-mir-339	75.0	11.291774	N
TCGA-KO-8417-01A-11R-2314-13	hsa-mir-33a	560.0	84.311916	N
TCGA-KO-8417-01A-11R-2314-13	hsa-mir-33b	18.0	2.710026	N
TCGA-KO-8417-01A-11R-2314-13	hsa-mir-340	25.0	3.763925	N
TCGA-KO-8417-01A-11R-2314-13	hsa-mir-342	160.0	24.089119	N
TCGA-KO-8417-01A-11R-2314-13	hsa-mir-345	26.0	3.914482	N
TCGA-KO-8417-01A-11R-2314-13	hsa-mir-346	0.0	0.0	N
TCGA-KO-8417-01A-11R-2314-13	hsa-mir-34a	256.0	38.54259	N
TCGA-KO-8417-01A-11R-2314-13	hsa-mir-34b	2.0	0.301114	N
TCGA-KO-8417-01A-11R-2314-13	hsa-mir-34c	5.0	0.752785	N
TCGA-KO-8417-01A-11R-2314-13	hsa-mir-3605	14.0	2.107798	N
TCGA-KO-8417-01A-11R-2314-13	hsa-mir-3606	0.0	0.0	N
TCGA-KO-8417-01A-11R-2314-13	hsa-mir-3607	479.0	72.1168	N
TCGA-KO-8417-01A-11R-2314-13	hsa-mir-3609	0.0	0.0	N
TCGA-KO-8417-01A-11R-2314-13	hsa-mir-361	1607.0	241.945088	N
TCGA-KO-8417-01A-11R-2314-13	hsa-mir-3610	1.0	0.150557	N
TCGA-KO-8417-01A-11R-2314-13	hsa-mir-3611	1.0	0.150557	N
TCGA-KO-8417-01A-11R-2314-13	hsa-mir-3612	0.0	0.0	N
TCGA-KO-8417-01A-11R-2314-13	hsa-mir-3613	17.0	2.559469	N
TCGA-KO-8417-01A-11R-2314-13	hsa-mir-3614	2.0	0.301114	N
TCGA-KO-8417-01A-11R-2314-13	hsa-mir-3615	5.0	0.752785	N
TCGA-KO-8417-01A-11R-2314-13	hsa-mir-3616	0.0	0.0	N
TCGA-KO-8417-01A-11R-2314-13	hsa-mir-3617	0.0	0.0	N
TCGA-KO-8417-01A-11R-2314-13	hsa-mir-3618	0.0	0.0	N
TCGA-KO-8417-01A-11R-2314-13	hsa-mir-3619	0.0	0.0	N
TCGA-KO-8417-01A-11R-2314-13	hsa-mir-362	241.0	36.284235	N
TCGA-KO-8417-01A-11R-2314-13	hsa-mir-3620	0.0	0.0	N
TCGA-KO-8417-01A-11R-2314-13	hsa-mir-3621	0.0	0.0	N
TCGA-KO-8417-01A-11R-2314-13	hsa-mir-3622a	0.0	0.0	N
TCGA-KO-8417-01A-11R-2314-13	hsa-mir-3622b	0.0	0.0	N
TCGA-KO-8417-01A-11R-2314-13	hsa-mir-363	26.0	3.914482	N
TCGA-KO-8417-01A-11R-2314-13	hsa-mir-3646	0.0	0.0	N
TCGA-KO-8417-01A-11R-2314-13	hsa-mir-3647	28.0	4.215596	N
TCGA-KO-8417-01A-11R-2314-13	hsa-mir-3648	1.0	0.150557	N
TCGA-KO-8417-01A-11R-2314-13	hsa-mir-3649	0.0	0.0	N
TCGA-KO-8417-01A-11R-2314-13	hsa-mir-365-1	48.0	7.226736	N
TCGA-KO-8417-01A-11R-2314-13	hsa-mir-365-2	49.0	7.377293	N
TCGA-KO-8417-01A-11R-2314-13	hsa-mir-3650	1.0	0.150557	N
TCGA-KO-8417-01A-11R-2314-13	hsa-mir-3651	0.0	0.0	N
TCGA-KO-8417-01A-11R-2314-13	hsa-mir-3652	1.0	0.150557	N
TCGA-KO-8417-01A-11R-2314-13	hsa-mir-3653	36.0	5.420052	N
TCGA-KO-8417-01A-11R-2314-13	hsa-mir-3654	0.0	0.0	N
TCGA-KO-8417-01A-11R-2314-13	hsa-mir-3655	1.0	0.150557	N
TCGA-KO-8417-01A-11R-2314-13	hsa-mir-3656	0.0	0.0	N
TCGA-KO-8417-01A-11R-2314-13	hsa-mir-3657	0.0	0.0	N
TCGA-KO-8417-01A-11R-2314-13	hsa-mir-3658	0.0	0.0	N
TCGA-KO-8417-01A-11R-2314-13	hsa-mir-3659	0.0	0.0	N
TCGA-KO-8417-01A-11R-2314-13	hsa-mir-3660	0.0	0.0	N
TCGA-KO-8417-01A-11R-2314-13	hsa-mir-3661	0.0	0.0	N
TCGA-KO-8417-01A-11R-2314-13	hsa-mir-3662	0.0	0.0	N
TCGA-KO-8417-01A-11R-2314-13	hsa-mir-3663	0.0	0.0	N
TCGA-KO-8417-01A-11R-2314-13	hsa-mir-3664	0.0	0.0	N
TCGA-KO-8417-01A-11R-2314-13	hsa-mir-3665	0.0	0.0	N
TCGA-KO-8417-01A-11R-2314-13	hsa-mir-3666	0.0	0.0	N
TCGA-KO-8417-01A-11R-2314-13	hsa-mir-3667	0.0	0.0	N
TCGA-KO-8417-01A-11R-2314-13	hsa-mir-3668	0.0	0.0	N
TCGA-KO-8417-01A-11R-2314-13	hsa-mir-3669	0.0	0.0	N
TCGA-KO-8417-01A-11R-2314-13	hsa-mir-367	0.0	0.0	N
TCGA-KO-8417-01A-11R-2314-13	hsa-mir-3670	0.0	0.0	N
TCGA-KO-8417-01A-11R-2314-13	hsa-mir-3671	0.0	0.0	N
TCGA-KO-8417-01A-11R-2314-13	hsa-mir-3672	0.0	0.0	N
TCGA-KO-8417-01A-11R-2314-13	hsa-mir-3673	0.0	0.0	N
TCGA-KO-8417-01A-11R-2314-13	hsa-mir-3674	0.0	0.0	N
TCGA-KO-8417-01A-11R-2314-13	hsa-mir-3675	0.0	0.0	N
TCGA-KO-8417-01A-11R-2314-13	hsa-mir-3676	12.0	1.806684	N
TCGA-KO-8417-01A-11R-2314-13	hsa-mir-3677	5.0	0.752785	N
TCGA-KO-8417-01A-11R-2314-13	hsa-mir-3678	1.0	0.150557	N
TCGA-KO-8417-01A-11R-2314-13	hsa-mir-3679	0.0	0.0	N
TCGA-KO-8417-01A-11R-2314-13	hsa-mir-3680	0.0	0.0	N
TCGA-KO-8417-01A-11R-2314-13	hsa-mir-3681	0.0	0.0	N
TCGA-KO-8417-01A-11R-2314-13	hsa-mir-3682	0.0	0.0	N
TCGA-KO-8417-01A-11R-2314-13	hsa-mir-3683	0.0	0.0	N
TCGA-KO-8417-01A-11R-2314-13	hsa-mir-3684	0.0	0.0	N
TCGA-KO-8417-01A-11R-2314-13	hsa-mir-3685	0.0	0.0	N
TCGA-KO-8417-01A-11R-2314-13	hsa-mir-3686	0.0	0.0	N
TCGA-KO-8417-01A-11R-2314-13	hsa-mir-3687	2.0	0.301114	N
TCGA-KO-8417-01A-11R-2314-13	hsa-mir-3688	0.0	0.0	N
TCGA-KO-8417-01A-11R-2314-13	hsa-mir-3689a	0.0	0.0	N
TCGA-KO-8417-01A-11R-2314-13	hsa-mir-3689b	0.0	0.0	N
TCGA-KO-8417-01A-11R-2314-13	hsa-mir-369	4.0	0.602228	N
TCGA-KO-8417-01A-11R-2314-13	hsa-mir-3690	0.0	0.0	N
TCGA-KO-8417-01A-11R-2314-13	hsa-mir-3691	0.0	0.0	N
TCGA-KO-8417-01A-11R-2314-13	hsa-mir-3692	0.0	0.0	N
TCGA-KO-8417-01A-11R-2314-13	hsa-mir-370	4.0	0.602228	N
TCGA-KO-8417-01A-11R-2314-13	hsa-mir-371	0.0	0.0	N
TCGA-KO-8417-01A-11R-2314-13	hsa-mir-3713	0.0	0.0	N
TCGA-KO-8417-01A-11R-2314-13	hsa-mir-3714	0.0	0.0	N
TCGA-KO-8417-01A-11R-2314-13	hsa-mir-372	1.0	0.150557	N
TCGA-KO-8417-01A-11R-2314-13	hsa-mir-373	0.0	0.0	N
TCGA-KO-8417-01A-11R-2314-13	hsa-mir-374a	1799.0	270.852031	N
TCGA-KO-8417-01A-11R-2314-13	hsa-mir-374b	260.0	39.144818	N
TCGA-KO-8417-01A-11R-2314-13	hsa-mir-374c	0.0	0.0	N
TCGA-KO-8417-01A-11R-2314-13	hsa-mir-375	144.0	21.680207	N
TCGA-KO-8417-01A-11R-2314-13	hsa-mir-376a-1	1.0	0.150557	N
TCGA-KO-8417-01A-11R-2314-13	hsa-mir-376a-2	0.0	0.0	N
TCGA-KO-8417-01A-11R-2314-13	hsa-mir-376b	0.0	0.0	N
TCGA-KO-8417-01A-11R-2314-13	hsa-mir-376c	0.0	0.0	N
TCGA-KO-8417-01A-11R-2314-13	hsa-mir-377	1.0	0.150557	N
TCGA-KO-8417-01A-11R-2314-13	hsa-mir-378	1109.0	166.967705	N
TCGA-KO-8417-01A-11R-2314-13	hsa-mir-378b	0.0	0.0	N
TCGA-KO-8417-01A-11R-2314-13	hsa-mir-378c	18.0	2.710026	N
TCGA-KO-8417-01A-11R-2314-13	hsa-mir-379	156.0	23.486891	N
TCGA-KO-8417-01A-11R-2314-13	hsa-mir-380	0.0	0.0	N
TCGA-KO-8417-01A-11R-2314-13	hsa-mir-381	11.0	1.656127	N
TCGA-KO-8417-01A-11R-2314-13	hsa-mir-382	5.0	0.752785	N
TCGA-KO-8417-01A-11R-2314-13	hsa-mir-383	0.0	0.0	N
TCGA-KO-8417-01A-11R-2314-13	hsa-mir-384	0.0	0.0	N
TCGA-KO-8417-01A-11R-2314-13	hsa-mir-3907	0.0	0.0	N
TCGA-KO-8417-01A-11R-2314-13	hsa-mir-3908	0.0	0.0	N
TCGA-KO-8417-01A-11R-2314-13	hsa-mir-3909	4.0	0.602228	N
TCGA-KO-8417-01A-11R-2314-13	hsa-mir-3910-1	0.0	0.0	N
TCGA-KO-8417-01A-11R-2314-13	hsa-mir-3910-2	0.0	0.0	N
TCGA-KO-8417-01A-11R-2314-13	hsa-mir-3911	0.0	0.0	N
TCGA-KO-8417-01A-11R-2314-13	hsa-mir-3912	6.0	0.903342	N
TCGA-KO-8417-01A-11R-2314-13	hsa-mir-3913-1	9.0	1.355013	N
TCGA-KO-8417-01A-11R-2314-13	hsa-mir-3913-2	0.0	0.0	N
TCGA-KO-8417-01A-11R-2314-13	hsa-mir-3914-1	0.0	0.0	N
TCGA-KO-8417-01A-11R-2314-13	hsa-mir-3914-2	0.0	0.0	N
TCGA-KO-8417-01A-11R-2314-13	hsa-mir-3915	0.0	0.0	N
TCGA-KO-8417-01A-11R-2314-13	hsa-mir-3916	0.0	0.0	N
TCGA-KO-8417-01A-11R-2314-13	hsa-mir-3917	0.0	0.0	N
TCGA-KO-8417-01A-11R-2314-13	hsa-mir-3918	0.0	0.0	N
TCGA-KO-8417-01A-11R-2314-13	hsa-mir-3919	1.0	0.150557	N
TCGA-KO-8417-01A-11R-2314-13	hsa-mir-3920	0.0	0.0	N
TCGA-KO-8417-01A-11R-2314-13	hsa-mir-3921	1.0	0.150557	N
TCGA-KO-8417-01A-11R-2314-13	hsa-mir-3922	0.0	0.0	N
TCGA-KO-8417-01A-11R-2314-13	hsa-mir-3923	0.0	0.0	N
TCGA-KO-8417-01A-11R-2314-13	hsa-mir-3924	0.0	0.0	N
TCGA-KO-8417-01A-11R-2314-13	hsa-mir-3925	0.0	0.0	N
TCGA-KO-8417-01A-11R-2314-13	hsa-mir-3926-1	0.0	0.0	N
TCGA-KO-8417-01A-11R-2314-13	hsa-mir-3926-2	0.0	0.0	N
TCGA-KO-8417-01A-11R-2314-13	hsa-mir-3927	0.0	0.0	N
TCGA-KO-8417-01A-11R-2314-13	hsa-mir-3928	6.0	0.903342	N
TCGA-KO-8417-01A-11R-2314-13	hsa-mir-3929	0.0	0.0	N
TCGA-KO-8417-01A-11R-2314-13	hsa-mir-3934	4.0	0.602228	N
TCGA-KO-8417-01A-11R-2314-13	hsa-mir-3935	0.0	0.0	N
TCGA-KO-8417-01A-11R-2314-13	hsa-mir-3936	0.0	0.0	N
TCGA-KO-8417-01A-11R-2314-13	hsa-mir-3937	0.0	0.0	N
TCGA-KO-8417-01A-11R-2314-13	hsa-mir-3938	0.0	0.0	N
TCGA-KO-8417-01A-11R-2314-13	hsa-mir-3939	0.0	0.0	N
TCGA-KO-8417-01A-11R-2314-13	hsa-mir-3940	0.0	0.0	N
TCGA-KO-8417-01A-11R-2314-13	hsa-mir-3941	0.0	0.0	N
TCGA-KO-8417-01A-11R-2314-13	hsa-mir-3942	1.0	0.150557	N
TCGA-KO-8417-01A-11R-2314-13	hsa-mir-3943	0.0	0.0	N
TCGA-KO-8417-01A-11R-2314-13	hsa-mir-3944	0.0	0.0	N
TCGA-KO-8417-01A-11R-2314-13	hsa-mir-3945	0.0	0.0	N
TCGA-KO-8417-01A-11R-2314-13	hsa-mir-409	11.0	1.656127	N
TCGA-KO-8417-01A-11R-2314-13	hsa-mir-410	6.0	0.903342	N
TCGA-KO-8417-01A-11R-2314-13	hsa-mir-411	0.0	0.0	N
TCGA-KO-8417-01A-11R-2314-13	hsa-mir-412	3.0	0.451671	N
TCGA-KO-8417-01A-11R-2314-13	hsa-mir-421	3.0	0.451671	N
TCGA-KO-8417-01A-11R-2314-13	hsa-mir-422a	0.0	0.0	N
TCGA-KO-8417-01A-11R-2314-13	hsa-mir-423	300.0	45.167098	N
TCGA-KO-8417-01A-11R-2314-13	hsa-mir-424	1507.0	226.889389	N
TCGA-KO-8417-01A-11R-2314-13	hsa-mir-425	187.0	28.154158	N
TCGA-KO-8417-01A-11R-2314-13	hsa-mir-4251	0.0	0.0	N
TCGA-KO-8417-01A-11R-2314-13	hsa-mir-4252	0.0	0.0	N
TCGA-KO-8417-01A-11R-2314-13	hsa-mir-4253	0.0	0.0	N
TCGA-KO-8417-01A-11R-2314-13	hsa-mir-4254	0.0	0.0	N
TCGA-KO-8417-01A-11R-2314-13	hsa-mir-4255	0.0	0.0	N
TCGA-KO-8417-01A-11R-2314-13	hsa-mir-4256	0.0	0.0	N
TCGA-KO-8417-01A-11R-2314-13	hsa-mir-4257	0.0	0.0	N
TCGA-KO-8417-01A-11R-2314-13	hsa-mir-4258	0.0	0.0	N
TCGA-KO-8417-01A-11R-2314-13	hsa-mir-4259	0.0	0.0	N
TCGA-KO-8417-01A-11R-2314-13	hsa-mir-4260	0.0	0.0	N
TCGA-KO-8417-01A-11R-2314-13	hsa-mir-4261	0.0	0.0	N
TCGA-KO-8417-01A-11R-2314-13	hsa-mir-4262	0.0	0.0	N
TCGA-KO-8417-01A-11R-2314-13	hsa-mir-4263	0.0	0.0	N
TCGA-KO-8417-01A-11R-2314-13	hsa-mir-4264	0.0	0.0	N
TCGA-KO-8417-01A-11R-2314-13	hsa-mir-4265	0.0	0.0	N
TCGA-KO-8417-01A-11R-2314-13	hsa-mir-4266	0.0	0.0	N
TCGA-KO-8417-01A-11R-2314-13	hsa-mir-4267	0.0	0.0	N
TCGA-KO-8417-01A-11R-2314-13	hsa-mir-4268	0.0	0.0	N
TCGA-KO-8417-01A-11R-2314-13	hsa-mir-4269	0.0	0.0	N
TCGA-KO-8417-01A-11R-2314-13	hsa-mir-4270	0.0	0.0	N
TCGA-KO-8417-01A-11R-2314-13	hsa-mir-4271	0.0	0.0	N
TCGA-KO-8417-01A-11R-2314-13	hsa-mir-4272	0.0	0.0	N
TCGA-KO-8417-01A-11R-2314-13	hsa-mir-4273	0.0	0.0	N
TCGA-KO-8417-01A-11R-2314-13	hsa-mir-4274	0.0	0.0	N
TCGA-KO-8417-01A-11R-2314-13	hsa-mir-4275	0.0	0.0	N
TCGA-KO-8417-01A-11R-2314-13	hsa-mir-4276	0.0	0.0	N
TCGA-KO-8417-01A-11R-2314-13	hsa-mir-4277	0.0	0.0	N
TCGA-KO-8417-01A-11R-2314-13	hsa-mir-4278	0.0	0.0	N
TCGA-KO-8417-01A-11R-2314-13	hsa-mir-4279	0.0	0.0	N
TCGA-KO-8417-01A-11R-2314-13	hsa-mir-4280	0.0	0.0	N
TCGA-KO-8417-01A-11R-2314-13	hsa-mir-4281	0.0	0.0	N
TCGA-KO-8417-01A-11R-2314-13	hsa-mir-4282	0.0	0.0	N
TCGA-KO-8417-01A-11R-2314-13	hsa-mir-4283-1	0.0	0.0	N
TCGA-KO-8417-01A-11R-2314-13	hsa-mir-4283-2	0.0	0.0	N
TCGA-KO-8417-01A-11R-2314-13	hsa-mir-4284	0.0	0.0	N
TCGA-KO-8417-01A-11R-2314-13	hsa-mir-4285	0.0	0.0	N
TCGA-KO-8417-01A-11R-2314-13	hsa-mir-4286	0.0	0.0	N
TCGA-KO-8417-01A-11R-2314-13	hsa-mir-4287	0.0	0.0	N
TCGA-KO-8417-01A-11R-2314-13	hsa-mir-4288	0.0	0.0	N
TCGA-KO-8417-01A-11R-2314-13	hsa-mir-4289	0.0	0.0	N
TCGA-KO-8417-01A-11R-2314-13	hsa-mir-429	386.0	58.114999	N
TCGA-KO-8417-01A-11R-2314-13	hsa-mir-4290	0.0	0.0	N
TCGA-KO-8417-01A-11R-2314-13	hsa-mir-4291	0.0	0.0	N
TCGA-KO-8417-01A-11R-2314-13	hsa-mir-4292	0.0	0.0	N
TCGA-KO-8417-01A-11R-2314-13	hsa-mir-4293	0.0	0.0	N
TCGA-KO-8417-01A-11R-2314-13	hsa-mir-4294	0.0	0.0	N
TCGA-KO-8417-01A-11R-2314-13	hsa-mir-4295	0.0	0.0	N
TCGA-KO-8417-01A-11R-2314-13	hsa-mir-4296	0.0	0.0	N
TCGA-KO-8417-01A-11R-2314-13	hsa-mir-4297	0.0	0.0	N
TCGA-KO-8417-01A-11R-2314-13	hsa-mir-4298	0.0	0.0	N
TCGA-KO-8417-01A-11R-2314-13	hsa-mir-4299	0.0	0.0	N
TCGA-KO-8417-01A-11R-2314-13	hsa-mir-4300	0.0	0.0	N
TCGA-KO-8417-01A-11R-2314-13	hsa-mir-4301	0.0	0.0	N
TCGA-KO-8417-01A-11R-2314-13	hsa-mir-4302	0.0	0.0	N
TCGA-KO-8417-01A-11R-2314-13	hsa-mir-4303	0.0	0.0	N
TCGA-KO-8417-01A-11R-2314-13	hsa-mir-4304	0.0	0.0	N
TCGA-KO-8417-01A-11R-2314-13	hsa-mir-4305	0.0	0.0	N
TCGA-KO-8417-01A-11R-2314-13	hsa-mir-4306	0.0	0.0	N
TCGA-KO-8417-01A-11R-2314-13	hsa-mir-4307	0.0	0.0	N
TCGA-KO-8417-01A-11R-2314-13	hsa-mir-4308	0.0	0.0	N
TCGA-KO-8417-01A-11R-2314-13	hsa-mir-4309	0.0	0.0	N
TCGA-KO-8417-01A-11R-2314-13	hsa-mir-431	5.0	0.752785	N
TCGA-KO-8417-01A-11R-2314-13	hsa-mir-4310	0.0	0.0	N
TCGA-KO-8417-01A-11R-2314-13	hsa-mir-4311	0.0	0.0	N
TCGA-KO-8417-01A-11R-2314-13	hsa-mir-4312	0.0	0.0	N
TCGA-KO-8417-01A-11R-2314-13	hsa-mir-4313	0.0	0.0	N
TCGA-KO-8417-01A-11R-2314-13	hsa-mir-4314	0.0	0.0	N
TCGA-KO-8417-01A-11R-2314-13	hsa-mir-4315-1	0.0	0.0	N
TCGA-KO-8417-01A-11R-2314-13	hsa-mir-4315-2	0.0	0.0	N
TCGA-KO-8417-01A-11R-2314-13	hsa-mir-4316	0.0	0.0	N
TCGA-KO-8417-01A-11R-2314-13	hsa-mir-4317	0.0	0.0	N
TCGA-KO-8417-01A-11R-2314-13	hsa-mir-4318	0.0	0.0	N
TCGA-KO-8417-01A-11R-2314-13	hsa-mir-4319	0.0	0.0	N
TCGA-KO-8417-01A-11R-2314-13	hsa-mir-432	3.0	0.451671	N
TCGA-KO-8417-01A-11R-2314-13	hsa-mir-4320	0.0	0.0	N
TCGA-KO-8417-01A-11R-2314-13	hsa-mir-4321	0.0	0.0	N
TCGA-KO-8417-01A-11R-2314-13	hsa-mir-4322	0.0	0.0	N
TCGA-KO-8417-01A-11R-2314-13	hsa-mir-4323	0.0	0.0	N
TCGA-KO-8417-01A-11R-2314-13	hsa-mir-4324	0.0	0.0	N
TCGA-KO-8417-01A-11R-2314-13	hsa-mir-4325	0.0	0.0	N
TCGA-KO-8417-01A-11R-2314-13	hsa-mir-4326	1.0	0.150557	N
TCGA-KO-8417-01A-11R-2314-13	hsa-mir-4327	0.0	0.0	N
TCGA-KO-8417-01A-11R-2314-13	hsa-mir-4328	0.0	0.0	N
TCGA-KO-8417-01A-11R-2314-13	hsa-mir-4329	0.0	0.0	N
TCGA-KO-8417-01A-11R-2314-13	hsa-mir-433	1.0	0.150557	N
TCGA-KO-8417-01A-11R-2314-13	hsa-mir-4330	0.0	0.0	N
TCGA-KO-8417-01A-11R-2314-13	hsa-mir-448	0.0	0.0	N
TCGA-KO-8417-01A-11R-2314-13	hsa-mir-449a	0.0	0.0	N
TCGA-KO-8417-01A-11R-2314-13	hsa-mir-449b	0.0	0.0	N
TCGA-KO-8417-01A-11R-2314-13	hsa-mir-449c	0.0	0.0	N
TCGA-KO-8417-01A-11R-2314-13	hsa-mir-450a-1	24.0	3.613368	N
TCGA-KO-8417-01A-11R-2314-13	hsa-mir-450a-2	12.0	1.806684	N
TCGA-KO-8417-01A-11R-2314-13	hsa-mir-450b	71.0	10.689547	N
TCGA-KO-8417-01A-11R-2314-13	hsa-mir-451	704.0	105.992123	N
TCGA-KO-8417-01A-11R-2314-13	hsa-mir-452	105.0	15.808484	N
TCGA-KO-8417-01A-11R-2314-13	hsa-mir-454	13.0	1.957241	N
TCGA-KO-8417-01A-11R-2314-13	hsa-mir-455	124.0	18.669067	N
TCGA-KO-8417-01A-11R-2314-13	hsa-mir-466	0.0	0.0	N
TCGA-KO-8417-01A-11R-2314-13	hsa-mir-483	3.0	0.451671	N
TCGA-KO-8417-01A-11R-2314-13	hsa-mir-484	88.0	13.249015	N
TCGA-KO-8417-01A-11R-2314-13	hsa-mir-485	0.0	0.0	N
TCGA-KO-8417-01A-11R-2314-13	hsa-mir-486	609.0	91.689209	N
TCGA-KO-8417-01A-11R-2314-13	hsa-mir-487a	0.0	0.0	N
TCGA-KO-8417-01A-11R-2314-13	hsa-mir-487b	2.0	0.301114	N
TCGA-KO-8417-01A-11R-2314-13	hsa-mir-488	1.0	0.150557	N
TCGA-KO-8417-01A-11R-2314-13	hsa-mir-489	1.0	0.150557	N
TCGA-KO-8417-01A-11R-2314-13	hsa-mir-490	0.0	0.0	N
TCGA-KO-8417-01A-11R-2314-13	hsa-mir-491	8.0	1.204456	N
TCGA-KO-8417-01A-11R-2314-13	hsa-mir-492	0.0	0.0	N
TCGA-KO-8417-01A-11R-2314-13	hsa-mir-493	3.0	0.451671	N
TCGA-KO-8417-01A-11R-2314-13	hsa-mir-494	0.0	0.0	N
TCGA-KO-8417-01A-11R-2314-13	hsa-mir-495	5.0	0.752785	N
TCGA-KO-8417-01A-11R-2314-13	hsa-mir-496	0.0	0.0	N
TCGA-KO-8417-01A-11R-2314-13	hsa-mir-497	29.0	4.366153	N
TCGA-KO-8417-01A-11R-2314-13	hsa-mir-498	1.0	0.150557	N
TCGA-KO-8417-01A-11R-2314-13	hsa-mir-499	0.0	0.0	N
TCGA-KO-8417-01A-11R-2314-13	hsa-mir-500a	1631.0	245.558456	Y
TCGA-KO-8417-01A-11R-2314-13	hsa-mir-500b	49.0	7.377293	Y
TCGA-KO-8417-01A-11R-2314-13	hsa-mir-501	250.0	37.639248	N
TCGA-KO-8417-01A-11R-2314-13	hsa-mir-502	102.0	15.356813	Y
TCGA-KO-8417-01A-11R-2314-13	hsa-mir-503	93.0	14.0018	N
TCGA-KO-8417-01A-11R-2314-13	hsa-mir-504	6.0	0.903342	N
TCGA-KO-8417-01A-11R-2314-13	hsa-mir-505	108.0	16.260155	N
TCGA-KO-8417-01A-11R-2314-13	hsa-mir-506	0.0	0.0	N
TCGA-KO-8417-01A-11R-2314-13	hsa-mir-507	0.0	0.0	N
TCGA-KO-8417-01A-11R-2314-13	hsa-mir-508	43.0	6.473951	N
TCGA-KO-8417-01A-11R-2314-13	hsa-mir-509-1	2.0	0.301114	N
TCGA-KO-8417-01A-11R-2314-13	hsa-mir-509-2	6.0	0.903342	N
TCGA-KO-8417-01A-11R-2314-13	hsa-mir-509-3	10.0	1.50557	N
TCGA-KO-8417-01A-11R-2314-13	hsa-mir-510	0.0	0.0	N
TCGA-KO-8417-01A-11R-2314-13	hsa-mir-511-1	4.0	0.602228	N
TCGA-KO-8417-01A-11R-2314-13	hsa-mir-511-2	1.0	0.150557	N
TCGA-KO-8417-01A-11R-2314-13	hsa-mir-512-1	2.0	0.301114	N
TCGA-KO-8417-01A-11R-2314-13	hsa-mir-512-2	2.0	0.301114	N
TCGA-KO-8417-01A-11R-2314-13	hsa-mir-513a-1	0.0	0.0	N
TCGA-KO-8417-01A-11R-2314-13	hsa-mir-513a-2	0.0	0.0	N
TCGA-KO-8417-01A-11R-2314-13	hsa-mir-513b	0.0	0.0	N
TCGA-KO-8417-01A-11R-2314-13	hsa-mir-513c	0.0	0.0	N
TCGA-KO-8417-01A-11R-2314-13	hsa-mir-514-1	4.0	0.602228	N
TCGA-KO-8417-01A-11R-2314-13	hsa-mir-514-2	3.0	0.451671	N
TCGA-KO-8417-01A-11R-2314-13	hsa-mir-514-3	4.0	0.602228	N
TCGA-KO-8417-01A-11R-2314-13	hsa-mir-514b	0.0	0.0	N
TCGA-KO-8417-01A-11R-2314-13	hsa-mir-515-1	0.0	0.0	N
TCGA-KO-8417-01A-11R-2314-13	hsa-mir-515-2	2.0	0.301114	N
TCGA-KO-8417-01A-11R-2314-13	hsa-mir-516a-1	3.0	0.451671	N
TCGA-KO-8417-01A-11R-2314-13	hsa-mir-516a-2	5.0	0.752785	N
TCGA-KO-8417-01A-11R-2314-13	hsa-mir-516b-1	1.0	0.150557	N
TCGA-KO-8417-01A-11R-2314-13	hsa-mir-516b-2	2.0	0.301114	N
TCGA-KO-8417-01A-11R-2314-13	hsa-mir-517a	16.0	2.408912	Y
TCGA-KO-8417-01A-11R-2314-13	hsa-mir-517b	16.0	2.408912	Y
TCGA-KO-8417-01A-11R-2314-13	hsa-mir-517c	3.0	0.451671	Y
TCGA-KO-8417-01A-11R-2314-13	hsa-mir-518a-1	5.0	0.752785	Y
TCGA-KO-8417-01A-11R-2314-13	hsa-mir-518a-2	2.0	0.301114	N
TCGA-KO-8417-01A-11R-2314-13	hsa-mir-518b	12.0	1.806684	N
TCGA-KO-8417-01A-11R-2314-13	hsa-mir-518c	10.0	1.50557	N
TCGA-KO-8417-01A-11R-2314-13	hsa-mir-518d	0.0	0.0	N
TCGA-KO-8417-01A-11R-2314-13	hsa-mir-518e	2.0	0.301114	N
TCGA-KO-8417-01A-11R-2314-13	hsa-mir-518f	2.0	0.301114	N
TCGA-KO-8417-01A-11R-2314-13	hsa-mir-519a-1	8.0	1.204456	N
TCGA-KO-8417-01A-11R-2314-13	hsa-mir-519a-2	6.0	0.903342	Y
TCGA-KO-8417-01A-11R-2314-13	hsa-mir-519b	1.0	0.150557	N
TCGA-KO-8417-01A-11R-2314-13	hsa-mir-519c	1.0	0.150557	N
TCGA-KO-8417-01A-11R-2314-13	hsa-mir-519d	1.0	0.150557	N
TCGA-KO-8417-01A-11R-2314-13	hsa-mir-519e	0.0	0.0	N
TCGA-KO-8417-01A-11R-2314-13	hsa-mir-520a	8.0	1.204456	N
TCGA-KO-8417-01A-11R-2314-13	hsa-mir-520b	4.0	0.602228	Y
TCGA-KO-8417-01A-11R-2314-13	hsa-mir-520c	0.0	0.0	N
TCGA-KO-8417-01A-11R-2314-13	hsa-mir-520d	2.0	0.301114	N
TCGA-KO-8417-01A-11R-2314-13	hsa-mir-520e	0.0	0.0	N
TCGA-KO-8417-01A-11R-2314-13	hsa-mir-520f	2.0	0.301114	N
TCGA-KO-8417-01A-11R-2314-13	hsa-mir-520g	2.0	0.301114	N
TCGA-KO-8417-01A-11R-2314-13	hsa-mir-520h	0.0	0.0	N
TCGA-KO-8417-01A-11R-2314-13	hsa-mir-521-1	2.0	0.301114	N
TCGA-KO-8417-01A-11R-2314-13	hsa-mir-521-2	0.0	0.0	N
TCGA-KO-8417-01A-11R-2314-13	hsa-mir-522	1.0	0.150557	Y
TCGA-KO-8417-01A-11R-2314-13	hsa-mir-523	4.0	0.602228	N
TCGA-KO-8417-01A-11R-2314-13	hsa-mir-524	1.0	0.150557	N
TCGA-KO-8417-01A-11R-2314-13	hsa-mir-525	7.0	1.053899	N
TCGA-KO-8417-01A-11R-2314-13	hsa-mir-526a-1	0.0	0.0	N
TCGA-KO-8417-01A-11R-2314-13	hsa-mir-526a-2	0.0	0.0	N
TCGA-KO-8417-01A-11R-2314-13	hsa-mir-526b	22.0	3.312254	N
TCGA-KO-8417-01A-11R-2314-13	hsa-mir-527	3.0	0.451671	Y
TCGA-KO-8417-01A-11R-2314-13	hsa-mir-532	13051.0	1964.919317	N
TCGA-KO-8417-01A-11R-2314-13	hsa-mir-539	5.0	0.752785	N
TCGA-KO-8417-01A-11R-2314-13	hsa-mir-541	0.0	0.0	N
TCGA-KO-8417-01A-11R-2314-13	hsa-mir-542	1164.0	175.24834	N
TCGA-KO-8417-01A-11R-2314-13	hsa-mir-543	0.0	0.0	N
TCGA-KO-8417-01A-11R-2314-13	hsa-mir-544	0.0	0.0	N
TCGA-KO-8417-01A-11R-2314-13	hsa-mir-544b	0.0	0.0	N
TCGA-KO-8417-01A-11R-2314-13	hsa-mir-545	0.0	0.0	N
TCGA-KO-8417-01A-11R-2314-13	hsa-mir-548a-1	0.0	0.0	N
TCGA-KO-8417-01A-11R-2314-13	hsa-mir-548a-2	0.0	0.0	N
TCGA-KO-8417-01A-11R-2314-13	hsa-mir-548a-3	0.0	0.0	N
TCGA-KO-8417-01A-11R-2314-13	hsa-mir-548aa-1	0.0	0.0	N
TCGA-KO-8417-01A-11R-2314-13	hsa-mir-548aa-2	0.0	0.0	N
TCGA-KO-8417-01A-11R-2314-13	hsa-mir-548b	0.0	0.0	N
TCGA-KO-8417-01A-11R-2314-13	hsa-mir-548c	0.0	0.0	N
TCGA-KO-8417-01A-11R-2314-13	hsa-mir-548d-1	0.0	0.0	N
TCGA-KO-8417-01A-11R-2314-13	hsa-mir-548d-2	0.0	0.0	N
TCGA-KO-8417-01A-11R-2314-13	hsa-mir-548e	0.0	0.0	N
TCGA-KO-8417-01A-11R-2314-13	hsa-mir-548f-1	0.0	0.0	N
TCGA-KO-8417-01A-11R-2314-13	hsa-mir-548f-2	0.0	0.0	N
TCGA-KO-8417-01A-11R-2314-13	hsa-mir-548f-3	0.0	0.0	N
TCGA-KO-8417-01A-11R-2314-13	hsa-mir-548f-4	0.0	0.0	N
TCGA-KO-8417-01A-11R-2314-13	hsa-mir-548f-5	0.0	0.0	N
TCGA-KO-8417-01A-11R-2314-13	hsa-mir-548g	0.0	0.0	N
TCGA-KO-8417-01A-11R-2314-13	hsa-mir-548h-1	0.0	0.0	N
TCGA-KO-8417-01A-11R-2314-13	hsa-mir-548h-2	0.0	0.0	N
TCGA-KO-8417-01A-11R-2314-13	hsa-mir-548h-3	0.0	0.0	N
TCGA-KO-8417-01A-11R-2314-13	hsa-mir-548h-4	0.0	0.0	N
TCGA-KO-8417-01A-11R-2314-13	hsa-mir-548i-1	0.0	0.0	N
TCGA-KO-8417-01A-11R-2314-13	hsa-mir-548i-2	0.0	0.0	N
TCGA-KO-8417-01A-11R-2314-13	hsa-mir-548i-3	0.0	0.0	N
TCGA-KO-8417-01A-11R-2314-13	hsa-mir-548i-4	0.0	0.0	N
TCGA-KO-8417-01A-11R-2314-13	hsa-mir-548j	0.0	0.0	N
TCGA-KO-8417-01A-11R-2314-13	hsa-mir-548k	0.0	0.0	N
TCGA-KO-8417-01A-11R-2314-13	hsa-mir-548l	0.0	0.0	N
TCGA-KO-8417-01A-11R-2314-13	hsa-mir-548m	0.0	0.0	N
TCGA-KO-8417-01A-11R-2314-13	hsa-mir-548n	0.0	0.0	N
TCGA-KO-8417-01A-11R-2314-13	hsa-mir-548o	1.0	0.150557	N
TCGA-KO-8417-01A-11R-2314-13	hsa-mir-548p	0.0	0.0	N
TCGA-KO-8417-01A-11R-2314-13	hsa-mir-548q	1.0	0.150557	N
TCGA-KO-8417-01A-11R-2314-13	hsa-mir-548s	1.0	0.150557	N
TCGA-KO-8417-01A-11R-2314-13	hsa-mir-548t	0.0	0.0	N
TCGA-KO-8417-01A-11R-2314-13	hsa-mir-548u	0.0	0.0	N
TCGA-KO-8417-01A-11R-2314-13	hsa-mir-548v	8.0	1.204456	N
TCGA-KO-8417-01A-11R-2314-13	hsa-mir-548w	0.0	0.0	N
TCGA-KO-8417-01A-11R-2314-13	hsa-mir-548x	0.0	0.0	N
TCGA-KO-8417-01A-11R-2314-13	hsa-mir-548y	1.0	0.150557	N
TCGA-KO-8417-01A-11R-2314-13	hsa-mir-548z	0.0	0.0	N
TCGA-KO-8417-01A-11R-2314-13	hsa-mir-549	0.0	0.0	N
TCGA-KO-8417-01A-11R-2314-13	hsa-mir-550a-1	7.0	1.053899	N
TCGA-KO-8417-01A-11R-2314-13	hsa-mir-550a-2	9.0	1.355013	N
TCGA-KO-8417-01A-11R-2314-13	hsa-mir-550b-1	0.0	0.0	N
TCGA-KO-8417-01A-11R-2314-13	hsa-mir-550b-2	0.0	0.0	N
TCGA-KO-8417-01A-11R-2314-13	hsa-mir-551a	1.0	0.150557	N
TCGA-KO-8417-01A-11R-2314-13	hsa-mir-551b	41.0	6.172837	N
TCGA-KO-8417-01A-11R-2314-13	hsa-mir-552	0.0	0.0	N
TCGA-KO-8417-01A-11R-2314-13	hsa-mir-553	0.0	0.0	N
TCGA-KO-8417-01A-11R-2314-13	hsa-mir-554	0.0	0.0	N
TCGA-KO-8417-01A-11R-2314-13	hsa-mir-555	0.0	0.0	N
TCGA-KO-8417-01A-11R-2314-13	hsa-mir-556	2.0	0.301114	N
TCGA-KO-8417-01A-11R-2314-13	hsa-mir-557	0.0	0.0	N
TCGA-KO-8417-01A-11R-2314-13	hsa-mir-558	0.0	0.0	N
TCGA-KO-8417-01A-11R-2314-13	hsa-mir-559	1.0	0.150557	N
TCGA-KO-8417-01A-11R-2314-13	hsa-mir-561	13.0	1.957241	N
TCGA-KO-8417-01A-11R-2314-13	hsa-mir-562	0.0	0.0	N
TCGA-KO-8417-01A-11R-2314-13	hsa-mir-563	0.0	0.0	N
TCGA-KO-8417-01A-11R-2314-13	hsa-mir-564	0.0	0.0	N
TCGA-KO-8417-01A-11R-2314-13	hsa-mir-566	0.0	0.0	N
TCGA-KO-8417-01A-11R-2314-13	hsa-mir-567	0.0	0.0	N
TCGA-KO-8417-01A-11R-2314-13	hsa-mir-568	0.0	0.0	N
TCGA-KO-8417-01A-11R-2314-13	hsa-mir-569	0.0	0.0	N
TCGA-KO-8417-01A-11R-2314-13	hsa-mir-570	9.0	1.355013	N
TCGA-KO-8417-01A-11R-2314-13	hsa-mir-571	0.0	0.0	N
TCGA-KO-8417-01A-11R-2314-13	hsa-mir-572	0.0	0.0	N
TCGA-KO-8417-01A-11R-2314-13	hsa-mir-573	0.0	0.0	N
TCGA-KO-8417-01A-11R-2314-13	hsa-mir-574	108.0	16.260155	N
TCGA-KO-8417-01A-11R-2314-13	hsa-mir-575	0.0	0.0	N
TCGA-KO-8417-01A-11R-2314-13	hsa-mir-576	38.0	5.721166	N
TCGA-KO-8417-01A-11R-2314-13	hsa-mir-577	1628.0	245.106785	N
TCGA-KO-8417-01A-11R-2314-13	hsa-mir-578	0.0	0.0	N
TCGA-KO-8417-01A-11R-2314-13	hsa-mir-579	2.0	0.301114	N
TCGA-KO-8417-01A-11R-2314-13	hsa-mir-580	1.0	0.150557	N
TCGA-KO-8417-01A-11R-2314-13	hsa-mir-581	1.0	0.150557	N
TCGA-KO-8417-01A-11R-2314-13	hsa-mir-582	6727.0	1012.796893	N
TCGA-KO-8417-01A-11R-2314-13	hsa-mir-583	0.0	0.0	N
TCGA-KO-8417-01A-11R-2314-13	hsa-mir-584	287.0	43.209857	N
TCGA-KO-8417-01A-11R-2314-13	hsa-mir-585	1.0	0.150557	N
TCGA-KO-8417-01A-11R-2314-13	hsa-mir-586	0.0	0.0	N
TCGA-KO-8417-01A-11R-2314-13	hsa-mir-587	0.0	0.0	N
TCGA-KO-8417-01A-11R-2314-13	hsa-mir-588	0.0	0.0	N
TCGA-KO-8417-01A-11R-2314-13	hsa-mir-589	258.0	38.843704	N
TCGA-KO-8417-01A-11R-2314-13	hsa-mir-590	63.0	9.485091	N
TCGA-KO-8417-01A-11R-2314-13	hsa-mir-591	0.0	0.0	N
TCGA-KO-8417-01A-11R-2314-13	hsa-mir-592	1.0	0.150557	N
TCGA-KO-8417-01A-11R-2314-13	hsa-mir-593	0.0	0.0	N
TCGA-KO-8417-01A-11R-2314-13	hsa-mir-595	0.0	0.0	N
TCGA-KO-8417-01A-11R-2314-13	hsa-mir-596	0.0	0.0	N
TCGA-KO-8417-01A-11R-2314-13	hsa-mir-597	0.0	0.0	N
TCGA-KO-8417-01A-11R-2314-13	hsa-mir-598	257.0	38.693147	N
TCGA-KO-8417-01A-11R-2314-13	hsa-mir-599	0.0	0.0	N
TCGA-KO-8417-01A-11R-2314-13	hsa-mir-600	0.0	0.0	N
TCGA-KO-8417-01A-11R-2314-13	hsa-mir-601	0.0	0.0	N
TCGA-KO-8417-01A-11R-2314-13	hsa-mir-602	0.0	0.0	N
TCGA-KO-8417-01A-11R-2314-13	hsa-mir-603	0.0	0.0	N
TCGA-KO-8417-01A-11R-2314-13	hsa-mir-604	0.0	0.0	N
TCGA-KO-8417-01A-11R-2314-13	hsa-mir-605	1.0	0.150557	N
TCGA-KO-8417-01A-11R-2314-13	hsa-mir-606	0.0	0.0	N
TCGA-KO-8417-01A-11R-2314-13	hsa-mir-607	4.0	0.602228	N
TCGA-KO-8417-01A-11R-2314-13	hsa-mir-608	0.0	0.0	N
TCGA-KO-8417-01A-11R-2314-13	hsa-mir-609	0.0	0.0	N
TCGA-KO-8417-01A-11R-2314-13	hsa-mir-610	0.0	0.0	N
TCGA-KO-8417-01A-11R-2314-13	hsa-mir-611	0.0	0.0	N
TCGA-KO-8417-01A-11R-2314-13	hsa-mir-612	0.0	0.0	N
TCGA-KO-8417-01A-11R-2314-13	hsa-mir-613	0.0	0.0	N
TCGA-KO-8417-01A-11R-2314-13	hsa-mir-614	0.0	0.0	N
TCGA-KO-8417-01A-11R-2314-13	hsa-mir-615	3.0	0.451671	N
TCGA-KO-8417-01A-11R-2314-13	hsa-mir-616	29.0	4.366153	N
TCGA-KO-8417-01A-11R-2314-13	hsa-mir-617	2.0	0.301114	N
TCGA-KO-8417-01A-11R-2314-13	hsa-mir-618	23.0	3.462811	N
TCGA-KO-8417-01A-11R-2314-13	hsa-mir-619	0.0	0.0	N
TCGA-KO-8417-01A-11R-2314-13	hsa-mir-620	0.0	0.0	N
TCGA-KO-8417-01A-11R-2314-13	hsa-mir-621	0.0	0.0	N
TCGA-KO-8417-01A-11R-2314-13	hsa-mir-622	0.0	0.0	N
TCGA-KO-8417-01A-11R-2314-13	hsa-mir-623	0.0	0.0	N
TCGA-KO-8417-01A-11R-2314-13	hsa-mir-624	0.0	0.0	N
TCGA-KO-8417-01A-11R-2314-13	hsa-mir-625	118.0	17.765725	N
TCGA-KO-8417-01A-11R-2314-13	hsa-mir-626	0.0	0.0	N
TCGA-KO-8417-01A-11R-2314-13	hsa-mir-627	6.0	0.903342	N
TCGA-KO-8417-01A-11R-2314-13	hsa-mir-628	37.0	5.570609	N
TCGA-KO-8417-01A-11R-2314-13	hsa-mir-629	185.0	27.853044	N
TCGA-KO-8417-01A-11R-2314-13	hsa-mir-630	0.0	0.0	N
TCGA-KO-8417-01A-11R-2314-13	hsa-mir-631	0.0	0.0	N
TCGA-KO-8417-01A-11R-2314-13	hsa-mir-632	2.0	0.301114	N
TCGA-KO-8417-01A-11R-2314-13	hsa-mir-633	0.0	0.0	N
TCGA-KO-8417-01A-11R-2314-13	hsa-mir-634	0.0	0.0	N
TCGA-KO-8417-01A-11R-2314-13	hsa-mir-635	0.0	0.0	N
TCGA-KO-8417-01A-11R-2314-13	hsa-mir-636	0.0	0.0	N
TCGA-KO-8417-01A-11R-2314-13	hsa-mir-637	0.0	0.0	N
TCGA-KO-8417-01A-11R-2314-13	hsa-mir-638	0.0	0.0	N
TCGA-KO-8417-01A-11R-2314-13	hsa-mir-639	3.0	0.451671	N
TCGA-KO-8417-01A-11R-2314-13	hsa-mir-640	0.0	0.0	N
TCGA-KO-8417-01A-11R-2314-13	hsa-mir-641	0.0	0.0	N
TCGA-KO-8417-01A-11R-2314-13	hsa-mir-642a	7.0	1.053899	N
TCGA-KO-8417-01A-11R-2314-13	hsa-mir-642b	1.0	0.150557	N
TCGA-KO-8417-01A-11R-2314-13	hsa-mir-643	1.0	0.150557	N
TCGA-KO-8417-01A-11R-2314-13	hsa-mir-644	0.0	0.0	N
TCGA-KO-8417-01A-11R-2314-13	hsa-mir-645	0.0	0.0	N
TCGA-KO-8417-01A-11R-2314-13	hsa-mir-646	0.0	0.0	N
TCGA-KO-8417-01A-11R-2314-13	hsa-mir-647	0.0	0.0	N
TCGA-KO-8417-01A-11R-2314-13	hsa-mir-648	0.0	0.0	N
TCGA-KO-8417-01A-11R-2314-13	hsa-mir-649	0.0	0.0	N
TCGA-KO-8417-01A-11R-2314-13	hsa-mir-650	0.0	0.0	N
TCGA-KO-8417-01A-11R-2314-13	hsa-mir-651	83.0	12.49623	N
TCGA-KO-8417-01A-11R-2314-13	hsa-mir-652	87.0	13.098458	N
TCGA-KO-8417-01A-11R-2314-13	hsa-mir-653	59.0	8.882863	N
TCGA-KO-8417-01A-11R-2314-13	hsa-mir-654	7.0	1.053899	N
TCGA-KO-8417-01A-11R-2314-13	hsa-mir-655	0.0	0.0	N
TCGA-KO-8417-01A-11R-2314-13	hsa-mir-656	0.0	0.0	N
TCGA-KO-8417-01A-11R-2314-13	hsa-mir-657	0.0	0.0	N
TCGA-KO-8417-01A-11R-2314-13	hsa-mir-658	3.0	0.451671	N
TCGA-KO-8417-01A-11R-2314-13	hsa-mir-659	15.0	2.258355	N
TCGA-KO-8417-01A-11R-2314-13	hsa-mir-660	543.0	81.752447	N
TCGA-KO-8417-01A-11R-2314-13	hsa-mir-661	0.0	0.0	N
TCGA-KO-8417-01A-11R-2314-13	hsa-mir-662	0.0	0.0	N
TCGA-KO-8417-01A-11R-2314-13	hsa-mir-663	0.0	0.0	N
TCGA-KO-8417-01A-11R-2314-13	hsa-mir-663b	0.0	0.0	N
TCGA-KO-8417-01A-11R-2314-13	hsa-mir-664	135.0	20.325194	N
TCGA-KO-8417-01A-11R-2314-13	hsa-mir-665	0.0	0.0	N
TCGA-KO-8417-01A-11R-2314-13	hsa-mir-668	0.0	0.0	N
TCGA-KO-8417-01A-11R-2314-13	hsa-mir-670	0.0	0.0	N
TCGA-KO-8417-01A-11R-2314-13	hsa-mir-671	48.0	7.226736	N
TCGA-KO-8417-01A-11R-2314-13	hsa-mir-675	36.0	5.420052	N
TCGA-KO-8417-01A-11R-2314-13	hsa-mir-676	23.0	3.462811	N
TCGA-KO-8417-01A-11R-2314-13	hsa-mir-7-1	86.0	12.947901	N
TCGA-KO-8417-01A-11R-2314-13	hsa-mir-7-2	3.0	0.451671	N
TCGA-KO-8417-01A-11R-2314-13	hsa-mir-7-3	0.0	0.0	N
TCGA-KO-8417-01A-11R-2314-13	hsa-mir-708	84.0	12.646787	N
TCGA-KO-8417-01A-11R-2314-13	hsa-mir-711	0.0	0.0	N
TCGA-KO-8417-01A-11R-2314-13	hsa-mir-718	0.0	0.0	N
TCGA-KO-8417-01A-11R-2314-13	hsa-mir-720	0.0	0.0	N
TCGA-KO-8417-01A-11R-2314-13	hsa-mir-744	56.0	8.431192	N
TCGA-KO-8417-01A-11R-2314-13	hsa-mir-758	4.0	0.602228	N
TCGA-KO-8417-01A-11R-2314-13	hsa-mir-759	0.0	0.0	N
TCGA-KO-8417-01A-11R-2314-13	hsa-mir-760	5.0	0.752785	N
TCGA-KO-8417-01A-11R-2314-13	hsa-mir-761	0.0	0.0	N
TCGA-KO-8417-01A-11R-2314-13	hsa-mir-762	0.0	0.0	N
TCGA-KO-8417-01A-11R-2314-13	hsa-mir-764	0.0	0.0	N
TCGA-KO-8417-01A-11R-2314-13	hsa-mir-765	0.0	0.0	N
TCGA-KO-8417-01A-11R-2314-13	hsa-mir-766	15.0	2.258355	N
TCGA-KO-8417-01A-11R-2314-13	hsa-mir-767	0.0	0.0	N
TCGA-KO-8417-01A-11R-2314-13	hsa-mir-769	62.0	9.334534	N
TCGA-KO-8417-01A-11R-2314-13	hsa-mir-770	0.0	0.0	N
TCGA-KO-8417-01A-11R-2314-13	hsa-mir-802	0.0	0.0	N
TCGA-KO-8417-01A-11R-2314-13	hsa-mir-873	0.0	0.0	N
TCGA-KO-8417-01A-11R-2314-13	hsa-mir-874	2736.0	411.923933	N
TCGA-KO-8417-01A-11R-2314-13	hsa-mir-875	0.0	0.0	N
TCGA-KO-8417-01A-11R-2314-13	hsa-mir-876	0.0	0.0	N
TCGA-KO-8417-01A-11R-2314-13	hsa-mir-877	2.0	0.301114	N
TCGA-KO-8417-01A-11R-2314-13	hsa-mir-885	124.0	18.669067	N
TCGA-KO-8417-01A-11R-2314-13	hsa-mir-887	10.0	1.50557	N
TCGA-KO-8417-01A-11R-2314-13	hsa-mir-888	425.0	63.986722	N
TCGA-KO-8417-01A-11R-2314-13	hsa-mir-889	3.0	0.451671	N
TCGA-KO-8417-01A-11R-2314-13	hsa-mir-890	11.0	1.656127	N
TCGA-KO-8417-01A-11R-2314-13	hsa-mir-891a	86459.0	13017.007069	N
TCGA-KO-8417-01A-11R-2314-13	hsa-mir-891b	313.0	47.124339	N
TCGA-KO-8417-01A-11R-2314-13	hsa-mir-892a	467.0	70.310116	N
TCGA-KO-8417-01A-11R-2314-13	hsa-mir-892b	84.0	12.646787	N
TCGA-KO-8417-01A-11R-2314-13	hsa-mir-9-1	382.0	57.512771	N
TCGA-KO-8417-01A-11R-2314-13	hsa-mir-9-2	406.0	61.126139	N
TCGA-KO-8417-01A-11R-2314-13	hsa-mir-9-3	0.0	0.0	N
TCGA-KO-8417-01A-11R-2314-13	hsa-mir-920	0.0	0.0	N
TCGA-KO-8417-01A-11R-2314-13	hsa-mir-921	0.0	0.0	N
TCGA-KO-8417-01A-11R-2314-13	hsa-mir-922	0.0	0.0	N
TCGA-KO-8417-01A-11R-2314-13	hsa-mir-924	0.0	0.0	N
TCGA-KO-8417-01A-11R-2314-13	hsa-mir-92a-1	877.0	132.038483	N
TCGA-KO-8417-01A-11R-2314-13	hsa-mir-92a-2	27811.0	4187.140536	N
TCGA-KO-8417-01A-11R-2314-13	hsa-mir-92b	218.0	32.821425	N
TCGA-KO-8417-01A-11R-2314-13	hsa-mir-93	8455.0	1272.959377	N
TCGA-KO-8417-01A-11R-2314-13	hsa-mir-933	0.0	0.0	N
TCGA-KO-8417-01A-11R-2314-13	hsa-mir-934	0.0	0.0	N
TCGA-KO-8417-01A-11R-2314-13	hsa-mir-935	2.0	0.301114	N
TCGA-KO-8417-01A-11R-2314-13	hsa-mir-936	0.0	0.0	N
TCGA-KO-8417-01A-11R-2314-13	hsa-mir-937	0.0	0.0	N
TCGA-KO-8417-01A-11R-2314-13	hsa-mir-938	0.0	0.0	N
TCGA-KO-8417-01A-11R-2314-13	hsa-mir-939	1.0	0.150557	N
TCGA-KO-8417-01A-11R-2314-13	hsa-mir-940	2.0	0.301114	N
TCGA-KO-8417-01A-11R-2314-13	hsa-mir-941-1	0.0	0.0	N
TCGA-KO-8417-01A-11R-2314-13	hsa-mir-941-3	0.0	0.0	N
TCGA-KO-8417-01A-11R-2314-13	hsa-mir-941-4	0.0	0.0	N
TCGA-KO-8417-01A-11R-2314-13	hsa-mir-942	9.0	1.355013	N
TCGA-KO-8417-01A-11R-2314-13	hsa-mir-943	0.0	0.0	N
TCGA-KO-8417-01A-11R-2314-13	hsa-mir-944	0.0	0.0	N
TCGA-KO-8417-01A-11R-2314-13	hsa-mir-95	1.0	0.150557	N
TCGA-KO-8417-01A-11R-2314-13	hsa-mir-96	454.0	68.352875	N
TCGA-KO-8417-01A-11R-2314-13	hsa-mir-98	112.0	16.862383	N
TCGA-KO-8417-01A-11R-2314-13	hsa-mir-99a	4243.0	638.813322	N
TCGA-KO-8417-01A-11R-2314-13	hsa-mir-99b	143652.0	21627.813176	N
