# Supplementary material for: Dysfunctional miRNA-Mediated Regulation in Chromophobe Renal Cell Carcinoma
Source: PLoS One. 2016 Jun 3;11(6):e0156324. doi: 10.1371/journal.pone.0156324 (PMC4892590; doi:10.1371/journal.pone.0156324)
Supplement: S1 File — (ZIP) [file pone.0156324.s001.zip › S1_File miRNA expression profile downloaded from TCGA/control/bcgsc.ca__IlluminaHiSeq_miRNASeq__TCGA-KL-8324-11A-01R-2314-13__mirna_quantification.txt]

barcode	miRNA_ID	read_count	reads_per_million_miRNA_mapped	cross-mapped
TCGA-KL-8324-11A-01R-2314-13	hsa-let-7a-1	54796.0	6513.83012	N
TCGA-KL-8324-11A-01R-2314-13	hsa-let-7a-2	109749.0	13046.323489	Y
TCGA-KL-8324-11A-01R-2314-13	hsa-let-7a-3	55822.0	6635.795039	N
TCGA-KL-8324-11A-01R-2314-13	hsa-let-7b	118206.0	14051.642514	N
TCGA-KL-8324-11A-01R-2314-13	hsa-let-7c	22046.0	2620.700395	Y
TCGA-KL-8324-11A-01R-2314-13	hsa-let-7d	3490.0	414.870923	N
TCGA-KL-8324-11A-01R-2314-13	hsa-let-7e	10854.0	1290.260459	N
TCGA-KL-8324-11A-01R-2314-13	hsa-let-7f-1	97.0	11.530796	N
TCGA-KL-8324-11A-01R-2314-13	hsa-let-7f-2	51654.0	6140.327415	N
TCGA-KL-8324-11A-01R-2314-13	hsa-let-7g	4427.0	526.25604	N
TCGA-KL-8324-11A-01R-2314-13	hsa-let-7i	1943.0	230.972551	N
TCGA-KL-8324-11A-01R-2314-13	hsa-mir-1-1	0.0	0.0	N
TCGA-KL-8324-11A-01R-2314-13	hsa-mir-1-2	149.0	17.712254	N
TCGA-KL-8324-11A-01R-2314-13	hsa-mir-100	59179.0	7034.855696	Y
TCGA-KL-8324-11A-01R-2314-13	hsa-mir-101-1	228213.0	27128.635544	N
TCGA-KL-8324-11A-01R-2314-13	hsa-mir-101-2	383.0	45.528815	N
TCGA-KL-8324-11A-01R-2314-13	hsa-mir-103-1	65967.0	7841.773698	Y
TCGA-KL-8324-11A-01R-2314-13	hsa-mir-103-1-as	0.0	0.0	N
TCGA-KL-8324-11A-01R-2314-13	hsa-mir-103-2	33.0	3.922848	N
TCGA-KL-8324-11A-01R-2314-13	hsa-mir-103-2-as	0.0	0.0	N
TCGA-KL-8324-11A-01R-2314-13	hsa-mir-105-1	2.0	0.237748	N
TCGA-KL-8324-11A-01R-2314-13	hsa-mir-105-2	2.0	0.237748	N
TCGA-KL-8324-11A-01R-2314-13	hsa-mir-106a	119.0	14.146029	Y
TCGA-KL-8324-11A-01R-2314-13	hsa-mir-106b	1358.0	161.43115	N
TCGA-KL-8324-11A-01R-2314-13	hsa-mir-107	665.0	79.051336	Y
TCGA-KL-8324-11A-01R-2314-13	hsa-mir-10a	503616.0	59866.944119	N
TCGA-KL-8324-11A-01R-2314-13	hsa-mir-10b	1771654.0	210603.934379	N
TCGA-KL-8324-11A-01R-2314-13	hsa-mir-1178	0.0	0.0	N
TCGA-KL-8324-11A-01R-2314-13	hsa-mir-1179	1.0	0.118874	N
TCGA-KL-8324-11A-01R-2314-13	hsa-mir-1180	198.0	23.53709	N
TCGA-KL-8324-11A-01R-2314-13	hsa-mir-1181	1.0	0.118874	N
TCGA-KL-8324-11A-01R-2314-13	hsa-mir-1182	0.0	0.0	N
TCGA-KL-8324-11A-01R-2314-13	hsa-mir-1183	0.0	0.0	N
TCGA-KL-8324-11A-01R-2314-13	hsa-mir-1184-1	0.0	0.0	N
TCGA-KL-8324-11A-01R-2314-13	hsa-mir-1184-2	0.0	0.0	N
TCGA-KL-8324-11A-01R-2314-13	hsa-mir-1184-3	0.0	0.0	N
TCGA-KL-8324-11A-01R-2314-13	hsa-mir-1185-1	1.0	0.118874	N
TCGA-KL-8324-11A-01R-2314-13	hsa-mir-1185-2	0.0	0.0	N
TCGA-KL-8324-11A-01R-2314-13	hsa-mir-1193	0.0	0.0	N
TCGA-KL-8324-11A-01R-2314-13	hsa-mir-1197	1.0	0.118874	N
TCGA-KL-8324-11A-01R-2314-13	hsa-mir-1200	0.0	0.0	N
TCGA-KL-8324-11A-01R-2314-13	hsa-mir-1202	0.0	0.0	N
TCGA-KL-8324-11A-01R-2314-13	hsa-mir-1203	0.0	0.0	N
TCGA-KL-8324-11A-01R-2314-13	hsa-mir-1204	0.0	0.0	N
TCGA-KL-8324-11A-01R-2314-13	hsa-mir-1205	0.0	0.0	N
TCGA-KL-8324-11A-01R-2314-13	hsa-mir-1206	0.0	0.0	N
TCGA-KL-8324-11A-01R-2314-13	hsa-mir-1207	0.0	0.0	N
TCGA-KL-8324-11A-01R-2314-13	hsa-mir-1208	0.0	0.0	N
TCGA-KL-8324-11A-01R-2314-13	hsa-mir-122	0.0	0.0	N
TCGA-KL-8324-11A-01R-2314-13	hsa-mir-1224	1.0	0.118874	N
TCGA-KL-8324-11A-01R-2314-13	hsa-mir-1225	0.0	0.0	N
TCGA-KL-8324-11A-01R-2314-13	hsa-mir-1226	8.0	0.950994	N
TCGA-KL-8324-11A-01R-2314-13	hsa-mir-1227	2.0	0.237748	N
TCGA-KL-8324-11A-01R-2314-13	hsa-mir-1228	4.0	0.475497	N
TCGA-KL-8324-11A-01R-2314-13	hsa-mir-1229	1.0	0.118874	N
TCGA-KL-8324-11A-01R-2314-13	hsa-mir-1231	0.0	0.0	N
TCGA-KL-8324-11A-01R-2314-13	hsa-mir-1233-1	0.0	0.0	N
TCGA-KL-8324-11A-01R-2314-13	hsa-mir-1233-2	0.0	0.0	N
TCGA-KL-8324-11A-01R-2314-13	hsa-mir-1234	0.0	0.0	N
TCGA-KL-8324-11A-01R-2314-13	hsa-mir-1236	0.0	0.0	N
TCGA-KL-8324-11A-01R-2314-13	hsa-mir-1237	0.0	0.0	N
TCGA-KL-8324-11A-01R-2314-13	hsa-mir-1238	0.0	0.0	N
TCGA-KL-8324-11A-01R-2314-13	hsa-mir-124-1	3.0	0.356623	N
TCGA-KL-8324-11A-01R-2314-13	hsa-mir-124-2	5.0	0.594371	N
TCGA-KL-8324-11A-01R-2314-13	hsa-mir-124-3	5.0	0.594371	N
TCGA-KL-8324-11A-01R-2314-13	hsa-mir-1243	0.0	0.0	N
TCGA-KL-8324-11A-01R-2314-13	hsa-mir-1244-1	0.0	0.0	N
TCGA-KL-8324-11A-01R-2314-13	hsa-mir-1244-2	0.0	0.0	N
TCGA-KL-8324-11A-01R-2314-13	hsa-mir-1244-3	0.0	0.0	N
TCGA-KL-8324-11A-01R-2314-13	hsa-mir-1245	2.0	0.237748	N
TCGA-KL-8324-11A-01R-2314-13	hsa-mir-1246	0.0	0.0	N
TCGA-KL-8324-11A-01R-2314-13	hsa-mir-1247	80.0	9.509935	N
TCGA-KL-8324-11A-01R-2314-13	hsa-mir-1248	2.0	0.237748	N
TCGA-KL-8324-11A-01R-2314-13	hsa-mir-1249	2.0	0.237748	N
TCGA-KL-8324-11A-01R-2314-13	hsa-mir-1250	0.0	0.0	N
TCGA-KL-8324-11A-01R-2314-13	hsa-mir-1251	394.0	46.836431	N
TCGA-KL-8324-11A-01R-2314-13	hsa-mir-1252	0.0	0.0	N
TCGA-KL-8324-11A-01R-2314-13	hsa-mir-1253	0.0	0.0	N
TCGA-KL-8324-11A-01R-2314-13	hsa-mir-1254	0.0	0.0	N
TCGA-KL-8324-11A-01R-2314-13	hsa-mir-1255a	3.0	0.356623	N
TCGA-KL-8324-11A-01R-2314-13	hsa-mir-1255b-1	0.0	0.0	N
TCGA-KL-8324-11A-01R-2314-13	hsa-mir-1255b-2	0.0	0.0	N
TCGA-KL-8324-11A-01R-2314-13	hsa-mir-1256	1.0	0.118874	N
TCGA-KL-8324-11A-01R-2314-13	hsa-mir-1257	1.0	0.118874	N
TCGA-KL-8324-11A-01R-2314-13	hsa-mir-1258	2.0	0.237748	N
TCGA-KL-8324-11A-01R-2314-13	hsa-mir-125a	8923.0	1060.714398	N
TCGA-KL-8324-11A-01R-2314-13	hsa-mir-125b-1	8205.0	975.36273	N
TCGA-KL-8324-11A-01R-2314-13	hsa-mir-125b-2	283.0	33.641396	N
TCGA-KL-8324-11A-01R-2314-13	hsa-mir-126	38754.0	4606.850363	N
TCGA-KL-8324-11A-01R-2314-13	hsa-mir-1260	0.0	0.0	N
TCGA-KL-8324-11A-01R-2314-13	hsa-mir-1260b	0.0	0.0	N
TCGA-KL-8324-11A-01R-2314-13	hsa-mir-1261	0.0	0.0	N
TCGA-KL-8324-11A-01R-2314-13	hsa-mir-1262	12.0	1.42649	N
TCGA-KL-8324-11A-01R-2314-13	hsa-mir-1263	0.0	0.0	N
TCGA-KL-8324-11A-01R-2314-13	hsa-mir-1264	0.0	0.0	N
TCGA-KL-8324-11A-01R-2314-13	hsa-mir-1265	1.0	0.118874	N
TCGA-KL-8324-11A-01R-2314-13	hsa-mir-1266	10.0	1.188742	N
TCGA-KL-8324-11A-01R-2314-13	hsa-mir-1267	0.0	0.0	N
TCGA-KL-8324-11A-01R-2314-13	hsa-mir-1268	0.0	0.0	N
TCGA-KL-8324-11A-01R-2314-13	hsa-mir-1269	114.0	13.551658	N
TCGA-KL-8324-11A-01R-2314-13	hsa-mir-127	4806.0	571.309358	N
TCGA-KL-8324-11A-01R-2314-13	hsa-mir-1270-1	14.0	1.664239	N
TCGA-KL-8324-11A-01R-2314-13	hsa-mir-1270-2	12.0	1.42649	N
TCGA-KL-8324-11A-01R-2314-13	hsa-mir-1271	42.0	4.992716	N
TCGA-KL-8324-11A-01R-2314-13	hsa-mir-1272	0.0	0.0	N
TCGA-KL-8324-11A-01R-2314-13	hsa-mir-1273	0.0	0.0	N
TCGA-KL-8324-11A-01R-2314-13	hsa-mir-1273c	0.0	0.0	N
TCGA-KL-8324-11A-01R-2314-13	hsa-mir-1273d	0.0	0.0	N
TCGA-KL-8324-11A-01R-2314-13	hsa-mir-1274a	0.0	0.0	N
TCGA-KL-8324-11A-01R-2314-13	hsa-mir-1274b	25.0	2.971855	N
TCGA-KL-8324-11A-01R-2314-13	hsa-mir-1275	2.0	0.237748	N
TCGA-KL-8324-11A-01R-2314-13	hsa-mir-1276	0.0	0.0	N
TCGA-KL-8324-11A-01R-2314-13	hsa-mir-1277	10.0	1.188742	N
TCGA-KL-8324-11A-01R-2314-13	hsa-mir-1278	0.0	0.0	N
TCGA-KL-8324-11A-01R-2314-13	hsa-mir-1279	0.0	0.0	N
TCGA-KL-8324-11A-01R-2314-13	hsa-mir-128-1	860.0	102.231803	N
TCGA-KL-8324-11A-01R-2314-13	hsa-mir-128-2	615.0	73.107627	N
TCGA-KL-8324-11A-01R-2314-13	hsa-mir-1280	0.0	0.0	N
TCGA-KL-8324-11A-01R-2314-13	hsa-mir-1281	0.0	0.0	N
TCGA-KL-8324-11A-01R-2314-13	hsa-mir-1282	0.0	0.0	N
TCGA-KL-8324-11A-01R-2314-13	hsa-mir-1283-1	0.0	0.0	N
TCGA-KL-8324-11A-01R-2314-13	hsa-mir-1283-2	0.0	0.0	N
TCGA-KL-8324-11A-01R-2314-13	hsa-mir-1284	0.0	0.0	N
TCGA-KL-8324-11A-01R-2314-13	hsa-mir-1285-1	0.0	0.0	N
TCGA-KL-8324-11A-01R-2314-13	hsa-mir-1285-2	0.0	0.0	N
TCGA-KL-8324-11A-01R-2314-13	hsa-mir-1286	0.0	0.0	N
TCGA-KL-8324-11A-01R-2314-13	hsa-mir-1287	294.0	34.949012	N
TCGA-KL-8324-11A-01R-2314-13	hsa-mir-1288	3.0	0.356623	N
TCGA-KL-8324-11A-01R-2314-13	hsa-mir-1289-1	0.0	0.0	N
TCGA-KL-8324-11A-01R-2314-13	hsa-mir-1289-2	0.0	0.0	N
TCGA-KL-8324-11A-01R-2314-13	hsa-mir-129-1	136.0	16.16689	N
TCGA-KL-8324-11A-01R-2314-13	hsa-mir-129-2	132.0	15.691393	N
TCGA-KL-8324-11A-01R-2314-13	hsa-mir-1290	0.0	0.0	N
TCGA-KL-8324-11A-01R-2314-13	hsa-mir-1291	8.0	0.950994	N
TCGA-KL-8324-11A-01R-2314-13	hsa-mir-1292	4.0	0.475497	N
TCGA-KL-8324-11A-01R-2314-13	hsa-mir-1293	0.0	0.0	N
TCGA-KL-8324-11A-01R-2314-13	hsa-mir-1294	1.0	0.118874	N
TCGA-KL-8324-11A-01R-2314-13	hsa-mir-1295	7.0	0.832119	N
TCGA-KL-8324-11A-01R-2314-13	hsa-mir-1296	22.0	2.615232	N
TCGA-KL-8324-11A-01R-2314-13	hsa-mir-1297	0.0	0.0	N
TCGA-KL-8324-11A-01R-2314-13	hsa-mir-1298	0.0	0.0	N
TCGA-KL-8324-11A-01R-2314-13	hsa-mir-1299	0.0	0.0	N
TCGA-KL-8324-11A-01R-2314-13	hsa-mir-1301	60.0	7.132451	N
TCGA-KL-8324-11A-01R-2314-13	hsa-mir-1302-1	0.0	0.0	N
TCGA-KL-8324-11A-01R-2314-13	hsa-mir-1302-10	0.0	0.0	N
TCGA-KL-8324-11A-01R-2314-13	hsa-mir-1302-11	0.0	0.0	N
TCGA-KL-8324-11A-01R-2314-13	hsa-mir-1302-2	0.0	0.0	N
TCGA-KL-8324-11A-01R-2314-13	hsa-mir-1302-3	0.0	0.0	N
TCGA-KL-8324-11A-01R-2314-13	hsa-mir-1302-4	0.0	0.0	N
TCGA-KL-8324-11A-01R-2314-13	hsa-mir-1302-5	0.0	0.0	N
TCGA-KL-8324-11A-01R-2314-13	hsa-mir-1302-6	0.0	0.0	N
TCGA-KL-8324-11A-01R-2314-13	hsa-mir-1302-7	0.0	0.0	N
TCGA-KL-8324-11A-01R-2314-13	hsa-mir-1302-8	0.0	0.0	N
TCGA-KL-8324-11A-01R-2314-13	hsa-mir-1302-9	0.0	0.0	N
TCGA-KL-8324-11A-01R-2314-13	hsa-mir-1303	0.0	0.0	N
TCGA-KL-8324-11A-01R-2314-13	hsa-mir-1304	0.0	0.0	N
TCGA-KL-8324-11A-01R-2314-13	hsa-mir-1305	0.0	0.0	N
TCGA-KL-8324-11A-01R-2314-13	hsa-mir-1306	52.0	6.181458	N
TCGA-KL-8324-11A-01R-2314-13	hsa-mir-1307	8683.0	1032.184593	N
TCGA-KL-8324-11A-01R-2314-13	hsa-mir-130a	934.0	111.028494	N
TCGA-KL-8324-11A-01R-2314-13	hsa-mir-130b	46.0	5.468213	N
TCGA-KL-8324-11A-01R-2314-13	hsa-mir-132	913.0	108.532136	N
TCGA-KL-8324-11A-01R-2314-13	hsa-mir-1321	0.0	0.0	N
TCGA-KL-8324-11A-01R-2314-13	hsa-mir-1322	0.0	0.0	N
TCGA-KL-8324-11A-01R-2314-13	hsa-mir-1323	0.0	0.0	N
TCGA-KL-8324-11A-01R-2314-13	hsa-mir-1324	0.0	0.0	N
TCGA-KL-8324-11A-01R-2314-13	hsa-mir-133a-1	92.0	10.936425	Y
TCGA-KL-8324-11A-01R-2314-13	hsa-mir-133a-2	1.0	0.118874	Y
TCGA-KL-8324-11A-01R-2314-13	hsa-mir-133b	16.0	1.901987	Y
TCGA-KL-8324-11A-01R-2314-13	hsa-mir-134	1440.0	171.178834	N
TCGA-KL-8324-11A-01R-2314-13	hsa-mir-135a-1	228.0	27.103315	N
TCGA-KL-8324-11A-01R-2314-13	hsa-mir-135a-2	42.0	4.992716	N
TCGA-KL-8324-11A-01R-2314-13	hsa-mir-135b	73.0	8.677816	N
TCGA-KL-8324-11A-01R-2314-13	hsa-mir-136	334.0	39.703979	N
TCGA-KL-8324-11A-01R-2314-13	hsa-mir-137	0.0	0.0	N
TCGA-KL-8324-11A-01R-2314-13	hsa-mir-138-1	36.0	4.279471	N
TCGA-KL-8324-11A-01R-2314-13	hsa-mir-138-2	23.0	2.734106	N
TCGA-KL-8324-11A-01R-2314-13	hsa-mir-139	1531.0	181.996385	N
TCGA-KL-8324-11A-01R-2314-13	hsa-mir-140	11461.0	1362.417093	N
TCGA-KL-8324-11A-01R-2314-13	hsa-mir-141	2053.0	244.048712	N
TCGA-KL-8324-11A-01R-2314-13	hsa-mir-142	6248.0	742.72594	N
TCGA-KL-8324-11A-01R-2314-13	hsa-mir-143	741404.0	88133.800033	N
TCGA-KL-8324-11A-01R-2314-13	hsa-mir-144	1377.0	163.68976	N
TCGA-KL-8324-11A-01R-2314-13	hsa-mir-145	25603.0	3043.535889	N
TCGA-KL-8324-11A-01R-2314-13	hsa-mir-1468	167.0	19.85199	N
TCGA-KL-8324-11A-01R-2314-13	hsa-mir-1469	0.0	0.0	N
TCGA-KL-8324-11A-01R-2314-13	hsa-mir-146a	319.0	37.920867	N
TCGA-KL-8324-11A-01R-2314-13	hsa-mir-146b	1547.0	183.898372	N
TCGA-KL-8324-11A-01R-2314-13	hsa-mir-147	0.0	0.0	N
TCGA-KL-8324-11A-01R-2314-13	hsa-mir-1470	0.0	0.0	N
TCGA-KL-8324-11A-01R-2314-13	hsa-mir-1471	0.0	0.0	N
TCGA-KL-8324-11A-01R-2314-13	hsa-mir-147b	1.0	0.118874	N
TCGA-KL-8324-11A-01R-2314-13	hsa-mir-148a	118067.0	14035.119002	N
TCGA-KL-8324-11A-01R-2314-13	hsa-mir-148b	959.0	114.000348	N
TCGA-KL-8324-11A-01R-2314-13	hsa-mir-149	133.0	15.810267	N
TCGA-KL-8324-11A-01R-2314-13	hsa-mir-150	2590.0	307.884152	N
TCGA-KL-8324-11A-01R-2314-13	hsa-mir-151	13311.0	1582.334344	N
TCGA-KL-8324-11A-01R-2314-13	hsa-mir-152	2587.0	307.52753	N
TCGA-KL-8324-11A-01R-2314-13	hsa-mir-153-1	1.0	0.118874	N
TCGA-KL-8324-11A-01R-2314-13	hsa-mir-153-2	37.0	4.398345	N
TCGA-KL-8324-11A-01R-2314-13	hsa-mir-1537	0.0	0.0	N
TCGA-KL-8324-11A-01R-2314-13	hsa-mir-1538	1.0	0.118874	N
TCGA-KL-8324-11A-01R-2314-13	hsa-mir-1539	0.0	0.0	N
TCGA-KL-8324-11A-01R-2314-13	hsa-mir-154	47.0	5.587087	N
TCGA-KL-8324-11A-01R-2314-13	hsa-mir-155	348.0	41.368218	N
TCGA-KL-8324-11A-01R-2314-13	hsa-mir-15a	564.0	67.045043	N
TCGA-KL-8324-11A-01R-2314-13	hsa-mir-15b	1154.0	137.180815	N
TCGA-KL-8324-11A-01R-2314-13	hsa-mir-16-1	2281.0	271.152028	N
TCGA-KL-8324-11A-01R-2314-13	hsa-mir-16-2	25.0	2.971855	N
TCGA-KL-8324-11A-01R-2314-13	hsa-mir-17	2619.0	311.331504	Y
TCGA-KL-8324-11A-01R-2314-13	hsa-mir-181a-1	16547.0	1967.011224	Y
TCGA-KL-8324-11A-01R-2314-13	hsa-mir-181a-2	5507.0	654.640165	N
TCGA-KL-8324-11A-01R-2314-13	hsa-mir-181b-1	2665.0	316.799717	N
TCGA-KL-8324-11A-01R-2314-13	hsa-mir-181b-2	26.0	3.090729	N
TCGA-KL-8324-11A-01R-2314-13	hsa-mir-181c	516.0	61.339082	Y
TCGA-KL-8324-11A-01R-2314-13	hsa-mir-181d	90.0	10.698677	N
TCGA-KL-8324-11A-01R-2314-13	hsa-mir-182	15880.0	1887.722139	N
TCGA-KL-8324-11A-01R-2314-13	hsa-mir-1825	0.0	0.0	N
TCGA-KL-8324-11A-01R-2314-13	hsa-mir-1827	0.0	0.0	N
TCGA-KL-8324-11A-01R-2314-13	hsa-mir-183	6961.0	827.483237	N
TCGA-KL-8324-11A-01R-2314-13	hsa-mir-184	433.0	51.472524	N
TCGA-KL-8324-11A-01R-2314-13	hsa-mir-185	290.0	34.473515	N
TCGA-KL-8324-11A-01R-2314-13	hsa-mir-186	1028.0	122.202667	N
TCGA-KL-8324-11A-01R-2314-13	hsa-mir-187	223.0	26.508944	N
TCGA-KL-8324-11A-01R-2314-13	hsa-mir-188	153.0	18.187751	N
TCGA-KL-8324-11A-01R-2314-13	hsa-mir-18a	26.0	3.090729	N
TCGA-KL-8324-11A-01R-2314-13	hsa-mir-18b	2.0	0.237748	N
TCGA-KL-8324-11A-01R-2314-13	hsa-mir-190	163.0	19.376493	N
TCGA-KL-8324-11A-01R-2314-13	hsa-mir-1908	0.0	0.0	N
TCGA-KL-8324-11A-01R-2314-13	hsa-mir-1909	0.0	0.0	N
TCGA-KL-8324-11A-01R-2314-13	hsa-mir-190b	1.0	0.118874	N
TCGA-KL-8324-11A-01R-2314-13	hsa-mir-191	4042.0	480.489476	N
TCGA-KL-8324-11A-01R-2314-13	hsa-mir-1910	2.0	0.237748	N
TCGA-KL-8324-11A-01R-2314-13	hsa-mir-1911	0.0	0.0	N
TCGA-KL-8324-11A-01R-2314-13	hsa-mir-1912	0.0	0.0	N
TCGA-KL-8324-11A-01R-2314-13	hsa-mir-1913	0.0	0.0	N
TCGA-KL-8324-11A-01R-2314-13	hsa-mir-1914	0.0	0.0	N
TCGA-KL-8324-11A-01R-2314-13	hsa-mir-1915	1.0	0.118874	N
TCGA-KL-8324-11A-01R-2314-13	hsa-mir-192	142124.0	16894.875393	Y
TCGA-KL-8324-11A-01R-2314-13	hsa-mir-193a	1194.0	141.935783	N
TCGA-KL-8324-11A-01R-2314-13	hsa-mir-193b	316.0	37.564244	N
TCGA-KL-8324-11A-01R-2314-13	hsa-mir-194-1	16540.0	1966.179104	N
TCGA-KL-8324-11A-01R-2314-13	hsa-mir-194-2	17991.0	2138.665554	N
TCGA-KL-8324-11A-01R-2314-13	hsa-mir-195	603.0	71.681137	N
TCGA-KL-8324-11A-01R-2314-13	hsa-mir-196a-1	3773.0	448.512319	N
TCGA-KL-8324-11A-01R-2314-13	hsa-mir-196a-2	388.0	46.123186	N
TCGA-KL-8324-11A-01R-2314-13	hsa-mir-196b	7621.0	905.940203	N
TCGA-KL-8324-11A-01R-2314-13	hsa-mir-197	1182.0	140.509293	N
TCGA-KL-8324-11A-01R-2314-13	hsa-mir-1972-1	0.0	0.0	N
TCGA-KL-8324-11A-01R-2314-13	hsa-mir-1972-2	0.0	0.0	N
TCGA-KL-8324-11A-01R-2314-13	hsa-mir-1973	0.0	0.0	N
TCGA-KL-8324-11A-01R-2314-13	hsa-mir-1976	92.0	10.936425	N
TCGA-KL-8324-11A-01R-2314-13	hsa-mir-198	0.0	0.0	N
TCGA-KL-8324-11A-01R-2314-13	hsa-mir-199a-1	9816.0	1166.86905	Y
TCGA-KL-8324-11A-01R-2314-13	hsa-mir-199a-2	17042.0	2025.853948	Y
TCGA-KL-8324-11A-01R-2314-13	hsa-mir-199b	21708.0	2580.520919	Y
TCGA-KL-8324-11A-01R-2314-13	hsa-mir-19a	55.0	6.53808	N
TCGA-KL-8324-11A-01R-2314-13	hsa-mir-19b-1	34.0	4.041722	N
TCGA-KL-8324-11A-01R-2314-13	hsa-mir-19b-2	323.0	38.396363	N
TCGA-KL-8324-11A-01R-2314-13	hsa-mir-200a	6248.0	742.72594	N
TCGA-KL-8324-11A-01R-2314-13	hsa-mir-200b	4117.0	489.405041	N
TCGA-KL-8324-11A-01R-2314-13	hsa-mir-200c	7711.0	916.63888	N
TCGA-KL-8324-11A-01R-2314-13	hsa-mir-202	3.0	0.356623	N
TCGA-KL-8324-11A-01R-2314-13	hsa-mir-203	10480.0	1245.801512	N
TCGA-KL-8324-11A-01R-2314-13	hsa-mir-204	8334.0	990.6975	N
TCGA-KL-8324-11A-01R-2314-13	hsa-mir-205	12.0	1.42649	N
TCGA-KL-8324-11A-01R-2314-13	hsa-mir-2052	0.0	0.0	N
TCGA-KL-8324-11A-01R-2314-13	hsa-mir-2053	0.0	0.0	N
TCGA-KL-8324-11A-01R-2314-13	hsa-mir-2054	0.0	0.0	N
TCGA-KL-8324-11A-01R-2314-13	hsa-mir-206	112.0	13.313909	N
TCGA-KL-8324-11A-01R-2314-13	hsa-mir-208a	0.0	0.0	N
TCGA-KL-8324-11A-01R-2314-13	hsa-mir-208b	0.0	0.0	N
TCGA-KL-8324-11A-01R-2314-13	hsa-mir-20a	772.0	91.770875	N
TCGA-KL-8324-11A-01R-2314-13	hsa-mir-20b	397.0	47.193053	N
TCGA-KL-8324-11A-01R-2314-13	hsa-mir-21	350998.0	41724.602975	N
TCGA-KL-8324-11A-01R-2314-13	hsa-mir-210	1592.0	189.247711	N
TCGA-KL-8324-11A-01R-2314-13	hsa-mir-211	5.0	0.594371	N
TCGA-KL-8324-11A-01R-2314-13	hsa-mir-2110	13.0	1.545364	N
TCGA-KL-8324-11A-01R-2314-13	hsa-mir-2113	0.0	0.0	N
TCGA-KL-8324-11A-01R-2314-13	hsa-mir-2114	1.0	0.118874	N
TCGA-KL-8324-11A-01R-2314-13	hsa-mir-2115	0.0	0.0	N
TCGA-KL-8324-11A-01R-2314-13	hsa-mir-2116	1.0	0.118874	N
TCGA-KL-8324-11A-01R-2314-13	hsa-mir-2117	0.0	0.0	N
TCGA-KL-8324-11A-01R-2314-13	hsa-mir-212	50.0	5.94371	N
TCGA-KL-8324-11A-01R-2314-13	hsa-mir-214	127.0	15.097022	N
TCGA-KL-8324-11A-01R-2314-13	hsa-mir-215	469.0	55.751995	Y
TCGA-KL-8324-11A-01R-2314-13	hsa-mir-216a	118.0	14.027154	N
TCGA-KL-8324-11A-01R-2314-13	hsa-mir-216b	81.0	9.628809	N
TCGA-KL-8324-11A-01R-2314-13	hsa-mir-217	3932.0	467.413315	N
TCGA-KL-8324-11A-01R-2314-13	hsa-mir-218-1	16.0	1.901987	N
TCGA-KL-8324-11A-01R-2314-13	hsa-mir-218-2	446.0	53.017889	N
TCGA-KL-8324-11A-01R-2314-13	hsa-mir-219-1	20.0	2.377484	N
TCGA-KL-8324-11A-01R-2314-13	hsa-mir-219-2	1.0	0.118874	N
TCGA-KL-8324-11A-01R-2314-13	hsa-mir-22	806443.0	95865.258483	N
TCGA-KL-8324-11A-01R-2314-13	hsa-mir-221	727.0	86.421536	N
TCGA-KL-8324-11A-01R-2314-13	hsa-mir-222	242.0	28.767554	N
TCGA-KL-8324-11A-01R-2314-13	hsa-mir-223	382.0	45.409941	N
TCGA-KL-8324-11A-01R-2314-13	hsa-mir-224	21.0	2.496358	N
TCGA-KL-8324-11A-01R-2314-13	hsa-mir-2276	3.0	0.356623	N
TCGA-KL-8324-11A-01R-2314-13	hsa-mir-2277	1.0	0.118874	N
TCGA-KL-8324-11A-01R-2314-13	hsa-mir-2278	0.0	0.0	N
TCGA-KL-8324-11A-01R-2314-13	hsa-mir-2355	220.0	26.152322	N
TCGA-KL-8324-11A-01R-2314-13	hsa-mir-23a	19613.0	2331.47949	Y
TCGA-KL-8324-11A-01R-2314-13	hsa-mir-23b	16333.0	1941.572147	Y
TCGA-KL-8324-11A-01R-2314-13	hsa-mir-23c	5.0	0.594371	N
TCGA-KL-8324-11A-01R-2314-13	hsa-mir-24-1	312.0	37.088747	N
TCGA-KL-8324-11A-01R-2314-13	hsa-mir-24-2	10243.0	1217.628329	N
TCGA-KL-8324-11A-01R-2314-13	hsa-mir-25	20761.0	2467.947061	N
TCGA-KL-8324-11A-01R-2314-13	hsa-mir-26a-1	15.0	1.783113	N
TCGA-KL-8324-11A-01R-2314-13	hsa-mir-26a-2	18749.0	2228.77219	N
TCGA-KL-8324-11A-01R-2314-13	hsa-mir-26b	4728.0	562.037171	N
TCGA-KL-8324-11A-01R-2314-13	hsa-mir-27a	7771.0	923.771331	Y
TCGA-KL-8324-11A-01R-2314-13	hsa-mir-27b	19853.0	2360.009296	Y
TCGA-KL-8324-11A-01R-2314-13	hsa-mir-28	17502.0	2080.536075	N
TCGA-KL-8324-11A-01R-2314-13	hsa-mir-2861	0.0	0.0	N
TCGA-KL-8324-11A-01R-2314-13	hsa-mir-2909	0.0	0.0	N
TCGA-KL-8324-11A-01R-2314-13	hsa-mir-296	32.0	3.803974	N
TCGA-KL-8324-11A-01R-2314-13	hsa-mir-297	0.0	0.0	N
TCGA-KL-8324-11A-01R-2314-13	hsa-mir-298	0.0	0.0	N
TCGA-KL-8324-11A-01R-2314-13	hsa-mir-299	13.0	1.545364	N
TCGA-KL-8324-11A-01R-2314-13	hsa-mir-29a	77371.0	9197.414962	N
TCGA-KL-8324-11A-01R-2314-13	hsa-mir-29b-1	2920.0	347.112635	Y
TCGA-KL-8324-11A-01R-2314-13	hsa-mir-29b-2	3440.0	408.927214	Y
TCGA-KL-8324-11A-01R-2314-13	hsa-mir-29c	33438.0	3974.915168	Y
TCGA-KL-8324-11A-01R-2314-13	hsa-mir-300	0.0	0.0	N
TCGA-KL-8324-11A-01R-2314-13	hsa-mir-301a	49.0	5.824835	N
TCGA-KL-8324-11A-01R-2314-13	hsa-mir-301b	1.0	0.118874	N
TCGA-KL-8324-11A-01R-2314-13	hsa-mir-302a	1.0	0.118874	N
TCGA-KL-8324-11A-01R-2314-13	hsa-mir-302b	1.0	0.118874	N
TCGA-KL-8324-11A-01R-2314-13	hsa-mir-302c	0.0	0.0	N
TCGA-KL-8324-11A-01R-2314-13	hsa-mir-302d	0.0	0.0	N
TCGA-KL-8324-11A-01R-2314-13	hsa-mir-302e	0.0	0.0	N
TCGA-KL-8324-11A-01R-2314-13	hsa-mir-302f	0.0	0.0	N
TCGA-KL-8324-11A-01R-2314-13	hsa-mir-3065	881.0	104.728161	N
TCGA-KL-8324-11A-01R-2314-13	hsa-mir-3074	84.0	9.985432	N
TCGA-KL-8324-11A-01R-2314-13	hsa-mir-30a	1871179.0	222434.888148	Y
TCGA-KL-8324-11A-01R-2314-13	hsa-mir-30b	5921.0	703.85408	Y
TCGA-KL-8324-11A-01R-2314-13	hsa-mir-30c-1	20.0	2.377484	N
TCGA-KL-8324-11A-01R-2314-13	hsa-mir-30c-2	14504.0	1724.151253	Y
TCGA-KL-8324-11A-01R-2314-13	hsa-mir-30d	93650.0	11132.567902	N
TCGA-KL-8324-11A-01R-2314-13	hsa-mir-30e	132436.0	15743.222239	Y
TCGA-KL-8324-11A-01R-2314-13	hsa-mir-31	65.0	7.726822	N
TCGA-KL-8324-11A-01R-2314-13	hsa-mir-3115	2.0	0.237748	N
TCGA-KL-8324-11A-01R-2314-13	hsa-mir-3116-1	0.0	0.0	N
TCGA-KL-8324-11A-01R-2314-13	hsa-mir-3116-2	0.0	0.0	N
TCGA-KL-8324-11A-01R-2314-13	hsa-mir-3117	11.0	1.307616	N
TCGA-KL-8324-11A-01R-2314-13	hsa-mir-3118-1	0.0	0.0	N
TCGA-KL-8324-11A-01R-2314-13	hsa-mir-3118-2	0.0	0.0	N
TCGA-KL-8324-11A-01R-2314-13	hsa-mir-3118-3	0.0	0.0	N
TCGA-KL-8324-11A-01R-2314-13	hsa-mir-3118-4	0.0	0.0	N
TCGA-KL-8324-11A-01R-2314-13	hsa-mir-3118-5	0.0	0.0	N
TCGA-KL-8324-11A-01R-2314-13	hsa-mir-3118-6	0.0	0.0	N
TCGA-KL-8324-11A-01R-2314-13	hsa-mir-3119-1	0.0	0.0	N
TCGA-KL-8324-11A-01R-2314-13	hsa-mir-3119-2	0.0	0.0	N
TCGA-KL-8324-11A-01R-2314-13	hsa-mir-3120	0.0	0.0	N
TCGA-KL-8324-11A-01R-2314-13	hsa-mir-3121	0.0	0.0	N
TCGA-KL-8324-11A-01R-2314-13	hsa-mir-3122	0.0	0.0	N
TCGA-KL-8324-11A-01R-2314-13	hsa-mir-3123	0.0	0.0	N
TCGA-KL-8324-11A-01R-2314-13	hsa-mir-3124	1.0	0.118874	N
TCGA-KL-8324-11A-01R-2314-13	hsa-mir-3125	1.0	0.118874	N
TCGA-KL-8324-11A-01R-2314-13	hsa-mir-3126	0.0	0.0	N
TCGA-KL-8324-11A-01R-2314-13	hsa-mir-3127	9.0	1.069868	N
TCGA-KL-8324-11A-01R-2314-13	hsa-mir-3128	0.0	0.0	N
TCGA-KL-8324-11A-01R-2314-13	hsa-mir-3129	1.0	0.118874	N
TCGA-KL-8324-11A-01R-2314-13	hsa-mir-3130-1	37.0	4.398345	N
TCGA-KL-8324-11A-01R-2314-13	hsa-mir-3130-2	0.0	0.0	N
TCGA-KL-8324-11A-01R-2314-13	hsa-mir-3131	5.0	0.594371	N
TCGA-KL-8324-11A-01R-2314-13	hsa-mir-3132	0.0	0.0	N
TCGA-KL-8324-11A-01R-2314-13	hsa-mir-3133	0.0	0.0	N
TCGA-KL-8324-11A-01R-2314-13	hsa-mir-3134	0.0	0.0	N
TCGA-KL-8324-11A-01R-2314-13	hsa-mir-3135	0.0	0.0	N
TCGA-KL-8324-11A-01R-2314-13	hsa-mir-3136	1.0	0.118874	N
TCGA-KL-8324-11A-01R-2314-13	hsa-mir-3137	0.0	0.0	N
TCGA-KL-8324-11A-01R-2314-13	hsa-mir-3138	0.0	0.0	N
TCGA-KL-8324-11A-01R-2314-13	hsa-mir-3139	0.0	0.0	N
TCGA-KL-8324-11A-01R-2314-13	hsa-mir-3140	0.0	0.0	N
TCGA-KL-8324-11A-01R-2314-13	hsa-mir-3141	0.0	0.0	N
TCGA-KL-8324-11A-01R-2314-13	hsa-mir-3142	0.0	0.0	N
TCGA-KL-8324-11A-01R-2314-13	hsa-mir-3143	0.0	0.0	N
TCGA-KL-8324-11A-01R-2314-13	hsa-mir-3144	1.0	0.118874	N
TCGA-KL-8324-11A-01R-2314-13	hsa-mir-3145	0.0	0.0	N
TCGA-KL-8324-11A-01R-2314-13	hsa-mir-3146	0.0	0.0	N
TCGA-KL-8324-11A-01R-2314-13	hsa-mir-3147	0.0	0.0	N
TCGA-KL-8324-11A-01R-2314-13	hsa-mir-3148	0.0	0.0	N
TCGA-KL-8324-11A-01R-2314-13	hsa-mir-3149	0.0	0.0	N
TCGA-KL-8324-11A-01R-2314-13	hsa-mir-3150	0.0	0.0	N
TCGA-KL-8324-11A-01R-2314-13	hsa-mir-3150b	1.0	0.118874	N
TCGA-KL-8324-11A-01R-2314-13	hsa-mir-3151	0.0	0.0	N
TCGA-KL-8324-11A-01R-2314-13	hsa-mir-3152	1.0	0.118874	N
TCGA-KL-8324-11A-01R-2314-13	hsa-mir-3153	0.0	0.0	N
TCGA-KL-8324-11A-01R-2314-13	hsa-mir-3154	0.0	0.0	N
TCGA-KL-8324-11A-01R-2314-13	hsa-mir-3155	0.0	0.0	N
TCGA-KL-8324-11A-01R-2314-13	hsa-mir-3156-1	0.0	0.0	N
TCGA-KL-8324-11A-01R-2314-13	hsa-mir-3156-2	0.0	0.0	N
TCGA-KL-8324-11A-01R-2314-13	hsa-mir-3156-3	0.0	0.0	N
TCGA-KL-8324-11A-01R-2314-13	hsa-mir-3157	1.0	0.118874	N
TCGA-KL-8324-11A-01R-2314-13	hsa-mir-3158-1	0.0	0.0	N
TCGA-KL-8324-11A-01R-2314-13	hsa-mir-3158-2	1.0	0.118874	N
TCGA-KL-8324-11A-01R-2314-13	hsa-mir-3159	0.0	0.0	N
TCGA-KL-8324-11A-01R-2314-13	hsa-mir-3160-1	0.0	0.0	N
TCGA-KL-8324-11A-01R-2314-13	hsa-mir-3160-2	0.0	0.0	N
TCGA-KL-8324-11A-01R-2314-13	hsa-mir-3161	0.0	0.0	N
TCGA-KL-8324-11A-01R-2314-13	hsa-mir-3162	0.0	0.0	N
TCGA-KL-8324-11A-01R-2314-13	hsa-mir-3163	0.0	0.0	N
TCGA-KL-8324-11A-01R-2314-13	hsa-mir-3164	1.0	0.118874	N
TCGA-KL-8324-11A-01R-2314-13	hsa-mir-3165	0.0	0.0	N
TCGA-KL-8324-11A-01R-2314-13	hsa-mir-3166	0.0	0.0	N
TCGA-KL-8324-11A-01R-2314-13	hsa-mir-3167	0.0	0.0	N
TCGA-KL-8324-11A-01R-2314-13	hsa-mir-3168	1.0	0.118874	N
TCGA-KL-8324-11A-01R-2314-13	hsa-mir-3169	0.0	0.0	N
TCGA-KL-8324-11A-01R-2314-13	hsa-mir-3170	13.0	1.545364	N
TCGA-KL-8324-11A-01R-2314-13	hsa-mir-3171	0.0	0.0	N
TCGA-KL-8324-11A-01R-2314-13	hsa-mir-3173	0.0	0.0	N
TCGA-KL-8324-11A-01R-2314-13	hsa-mir-3174	0.0	0.0	N
TCGA-KL-8324-11A-01R-2314-13	hsa-mir-3175	0.0	0.0	N
TCGA-KL-8324-11A-01R-2314-13	hsa-mir-3176	1.0	0.118874	N
TCGA-KL-8324-11A-01R-2314-13	hsa-mir-3177	0.0	0.0	N
TCGA-KL-8324-11A-01R-2314-13	hsa-mir-3178	0.0	0.0	N
TCGA-KL-8324-11A-01R-2314-13	hsa-mir-3179-1	0.0	0.0	N
TCGA-KL-8324-11A-01R-2314-13	hsa-mir-3179-2	0.0	0.0	N
TCGA-KL-8324-11A-01R-2314-13	hsa-mir-3179-3	0.0	0.0	N
TCGA-KL-8324-11A-01R-2314-13	hsa-mir-3180-1	0.0	0.0	N
TCGA-KL-8324-11A-01R-2314-13	hsa-mir-3180-2	0.0	0.0	N
TCGA-KL-8324-11A-01R-2314-13	hsa-mir-3180-3	0.0	0.0	N
TCGA-KL-8324-11A-01R-2314-13	hsa-mir-3180-4	0.0	0.0	N
TCGA-KL-8324-11A-01R-2314-13	hsa-mir-3180-5	0.0	0.0	N
TCGA-KL-8324-11A-01R-2314-13	hsa-mir-3181	0.0	0.0	N
TCGA-KL-8324-11A-01R-2314-13	hsa-mir-3182	0.0	0.0	N
TCGA-KL-8324-11A-01R-2314-13	hsa-mir-3183	0.0	0.0	N
TCGA-KL-8324-11A-01R-2314-13	hsa-mir-3184	0.0	0.0	N
TCGA-KL-8324-11A-01R-2314-13	hsa-mir-3185	0.0	0.0	N
TCGA-KL-8324-11A-01R-2314-13	hsa-mir-3186	0.0	0.0	N
TCGA-KL-8324-11A-01R-2314-13	hsa-mir-3187	0.0	0.0	N
TCGA-KL-8324-11A-01R-2314-13	hsa-mir-3188	1.0	0.118874	N
TCGA-KL-8324-11A-01R-2314-13	hsa-mir-3189	1.0	0.118874	N
TCGA-KL-8324-11A-01R-2314-13	hsa-mir-3190	1.0	0.118874	N
TCGA-KL-8324-11A-01R-2314-13	hsa-mir-3191	2.0	0.237748	N
TCGA-KL-8324-11A-01R-2314-13	hsa-mir-3192	1.0	0.118874	N
TCGA-KL-8324-11A-01R-2314-13	hsa-mir-3193	3.0	0.356623	N
TCGA-KL-8324-11A-01R-2314-13	hsa-mir-3194	2.0	0.237748	N
TCGA-KL-8324-11A-01R-2314-13	hsa-mir-3195	0.0	0.0	N
TCGA-KL-8324-11A-01R-2314-13	hsa-mir-3196	0.0	0.0	N
TCGA-KL-8324-11A-01R-2314-13	hsa-mir-3197	0.0	0.0	N
TCGA-KL-8324-11A-01R-2314-13	hsa-mir-3198	0.0	0.0	N
TCGA-KL-8324-11A-01R-2314-13	hsa-mir-3199-1	3.0	0.356623	N
TCGA-KL-8324-11A-01R-2314-13	hsa-mir-3199-2	6.0	0.713245	N
TCGA-KL-8324-11A-01R-2314-13	hsa-mir-32	273.0	32.452654	N
TCGA-KL-8324-11A-01R-2314-13	hsa-mir-3200	14.0	1.664239	N
TCGA-KL-8324-11A-01R-2314-13	hsa-mir-3201	0.0	0.0	N
TCGA-KL-8324-11A-01R-2314-13	hsa-mir-3202-1	0.0	0.0	N
TCGA-KL-8324-11A-01R-2314-13	hsa-mir-3202-2	0.0	0.0	N
TCGA-KL-8324-11A-01R-2314-13	hsa-mir-320a	1661.0	197.45003	Y
TCGA-KL-8324-11A-01R-2314-13	hsa-mir-320b-1	0.0	0.0	N
TCGA-KL-8324-11A-01R-2314-13	hsa-mir-320b-2	24.0	2.852981	Y
TCGA-KL-8324-11A-01R-2314-13	hsa-mir-320c-1	0.0	0.0	N
TCGA-KL-8324-11A-01R-2314-13	hsa-mir-320c-2	2.0	0.237748	N
TCGA-KL-8324-11A-01R-2314-13	hsa-mir-320d-1	3.0	0.356623	N
TCGA-KL-8324-11A-01R-2314-13	hsa-mir-320d-2	2.0	0.237748	N
TCGA-KL-8324-11A-01R-2314-13	hsa-mir-320e	0.0	0.0	N
TCGA-KL-8324-11A-01R-2314-13	hsa-mir-323	33.0	3.922848	N
TCGA-KL-8324-11A-01R-2314-13	hsa-mir-323b	70.0	8.321193	N
TCGA-KL-8324-11A-01R-2314-13	hsa-mir-324	373.0	44.340073	N
TCGA-KL-8324-11A-01R-2314-13	hsa-mir-325	0.0	0.0	N
TCGA-KL-8324-11A-01R-2314-13	hsa-mir-326	44.0	5.230464	N
TCGA-KL-8324-11A-01R-2314-13	hsa-mir-328	487.0	57.891731	N
TCGA-KL-8324-11A-01R-2314-13	hsa-mir-329-1	2.0	0.237748	N
TCGA-KL-8324-11A-01R-2314-13	hsa-mir-329-2	1.0	0.118874	N
TCGA-KL-8324-11A-01R-2314-13	hsa-mir-330	78.0	9.272187	N
TCGA-KL-8324-11A-01R-2314-13	hsa-mir-331	250.0	29.718548	N
TCGA-KL-8324-11A-01R-2314-13	hsa-mir-335	539.0	64.073188	N
TCGA-KL-8324-11A-01R-2314-13	hsa-mir-337	124.0	14.7404	N
TCGA-KL-8324-11A-01R-2314-13	hsa-mir-338	2231.0	265.208318	N
TCGA-KL-8324-11A-01R-2314-13	hsa-mir-339	194.0	23.061593	N
TCGA-KL-8324-11A-01R-2314-13	hsa-mir-33a	331.0	39.347357	N
TCGA-KL-8324-11A-01R-2314-13	hsa-mir-33b	14.0	1.664239	N
TCGA-KL-8324-11A-01R-2314-13	hsa-mir-340	62.0	7.3702	N
TCGA-KL-8324-11A-01R-2314-13	hsa-mir-342	299.0	35.543383	N
TCGA-KL-8324-11A-01R-2314-13	hsa-mir-345	107.0	12.719538	N
TCGA-KL-8324-11A-01R-2314-13	hsa-mir-346	0.0	0.0	N
TCGA-KL-8324-11A-01R-2314-13	hsa-mir-34a	714.0	84.876172	N
TCGA-KL-8324-11A-01R-2314-13	hsa-mir-34b	2.0	0.237748	N
TCGA-KL-8324-11A-01R-2314-13	hsa-mir-34c	9.0	1.069868	N
TCGA-KL-8324-11A-01R-2314-13	hsa-mir-3605	22.0	2.615232	N
TCGA-KL-8324-11A-01R-2314-13	hsa-mir-3606	0.0	0.0	N
TCGA-KL-8324-11A-01R-2314-13	hsa-mir-3607	246.0	29.243051	N
TCGA-KL-8324-11A-01R-2314-13	hsa-mir-3609	3.0	0.356623	N
TCGA-KL-8324-11A-01R-2314-13	hsa-mir-361	2501.0	297.304349	N
TCGA-KL-8324-11A-01R-2314-13	hsa-mir-3610	4.0	0.475497	N
TCGA-KL-8324-11A-01R-2314-13	hsa-mir-3611	0.0	0.0	N
TCGA-KL-8324-11A-01R-2314-13	hsa-mir-3612	0.0	0.0	N
TCGA-KL-8324-11A-01R-2314-13	hsa-mir-3613	65.0	7.726822	N
TCGA-KL-8324-11A-01R-2314-13	hsa-mir-3614	5.0	0.594371	N
TCGA-KL-8324-11A-01R-2314-13	hsa-mir-3615	24.0	2.852981	N
TCGA-KL-8324-11A-01R-2314-13	hsa-mir-3616	1.0	0.118874	N
TCGA-KL-8324-11A-01R-2314-13	hsa-mir-3617	0.0	0.0	N
TCGA-KL-8324-11A-01R-2314-13	hsa-mir-3618	0.0	0.0	N
TCGA-KL-8324-11A-01R-2314-13	hsa-mir-3619	1.0	0.118874	N
TCGA-KL-8324-11A-01R-2314-13	hsa-mir-362	468.0	55.633121	N
TCGA-KL-8324-11A-01R-2314-13	hsa-mir-3620	0.0	0.0	N
TCGA-KL-8324-11A-01R-2314-13	hsa-mir-3621	0.0	0.0	N
TCGA-KL-8324-11A-01R-2314-13	hsa-mir-3622a	2.0	0.237748	N
TCGA-KL-8324-11A-01R-2314-13	hsa-mir-3622b	2.0	0.237748	N
TCGA-KL-8324-11A-01R-2314-13	hsa-mir-363	215.0	25.557951	N
TCGA-KL-8324-11A-01R-2314-13	hsa-mir-3646	0.0	0.0	N
TCGA-KL-8324-11A-01R-2314-13	hsa-mir-3647	25.0	2.971855	N
TCGA-KL-8324-11A-01R-2314-13	hsa-mir-3648	18.0	2.139735	N
TCGA-KL-8324-11A-01R-2314-13	hsa-mir-3649	0.0	0.0	N
TCGA-KL-8324-11A-01R-2314-13	hsa-mir-365-1	103.0	12.244042	N
TCGA-KL-8324-11A-01R-2314-13	hsa-mir-365-2	65.0	7.726822	N
TCGA-KL-8324-11A-01R-2314-13	hsa-mir-3650	0.0	0.0	N
TCGA-KL-8324-11A-01R-2314-13	hsa-mir-3651	2.0	0.237748	N
TCGA-KL-8324-11A-01R-2314-13	hsa-mir-3652	1.0	0.118874	N
TCGA-KL-8324-11A-01R-2314-13	hsa-mir-3653	21.0	2.496358	N
TCGA-KL-8324-11A-01R-2314-13	hsa-mir-3654	0.0	0.0	N
TCGA-KL-8324-11A-01R-2314-13	hsa-mir-3655	0.0	0.0	N
TCGA-KL-8324-11A-01R-2314-13	hsa-mir-3656	0.0	0.0	N
TCGA-KL-8324-11A-01R-2314-13	hsa-mir-3657	0.0	0.0	N
TCGA-KL-8324-11A-01R-2314-13	hsa-mir-3658	0.0	0.0	N
TCGA-KL-8324-11A-01R-2314-13	hsa-mir-3659	0.0	0.0	N
TCGA-KL-8324-11A-01R-2314-13	hsa-mir-3660	0.0	0.0	N
TCGA-KL-8324-11A-01R-2314-13	hsa-mir-3661	1.0	0.118874	N
TCGA-KL-8324-11A-01R-2314-13	hsa-mir-3662	0.0	0.0	N
TCGA-KL-8324-11A-01R-2314-13	hsa-mir-3663	0.0	0.0	N
TCGA-KL-8324-11A-01R-2314-13	hsa-mir-3664	5.0	0.594371	N
TCGA-KL-8324-11A-01R-2314-13	hsa-mir-3665	0.0	0.0	N
TCGA-KL-8324-11A-01R-2314-13	hsa-mir-3666	0.0	0.0	N
TCGA-KL-8324-11A-01R-2314-13	hsa-mir-3667	0.0	0.0	N
TCGA-KL-8324-11A-01R-2314-13	hsa-mir-3668	0.0	0.0	N
TCGA-KL-8324-11A-01R-2314-13	hsa-mir-3669	0.0	0.0	N
TCGA-KL-8324-11A-01R-2314-13	hsa-mir-367	0.0	0.0	N
TCGA-KL-8324-11A-01R-2314-13	hsa-mir-3670	0.0	0.0	N
TCGA-KL-8324-11A-01R-2314-13	hsa-mir-3671	0.0	0.0	N
TCGA-KL-8324-11A-01R-2314-13	hsa-mir-3672	0.0	0.0	N
TCGA-KL-8324-11A-01R-2314-13	hsa-mir-3673	0.0	0.0	N
TCGA-KL-8324-11A-01R-2314-13	hsa-mir-3674	0.0	0.0	N
TCGA-KL-8324-11A-01R-2314-13	hsa-mir-3675	0.0	0.0	N
TCGA-KL-8324-11A-01R-2314-13	hsa-mir-3676	35.0	4.160597	N
TCGA-KL-8324-11A-01R-2314-13	hsa-mir-3677	23.0	2.734106	N
TCGA-KL-8324-11A-01R-2314-13	hsa-mir-3678	6.0	0.713245	N
TCGA-KL-8324-11A-01R-2314-13	hsa-mir-3679	0.0	0.0	N
TCGA-KL-8324-11A-01R-2314-13	hsa-mir-3680	1.0	0.118874	N
TCGA-KL-8324-11A-01R-2314-13	hsa-mir-3681	0.0	0.0	N
TCGA-KL-8324-11A-01R-2314-13	hsa-mir-3682	2.0	0.237748	N
TCGA-KL-8324-11A-01R-2314-13	hsa-mir-3683	0.0	0.0	N
TCGA-KL-8324-11A-01R-2314-13	hsa-mir-3684	1.0	0.118874	N
TCGA-KL-8324-11A-01R-2314-13	hsa-mir-3685	0.0	0.0	N
TCGA-KL-8324-11A-01R-2314-13	hsa-mir-3686	0.0	0.0	N
TCGA-KL-8324-11A-01R-2314-13	hsa-mir-3687	5.0	0.594371	N
TCGA-KL-8324-11A-01R-2314-13	hsa-mir-3688	0.0	0.0	N
TCGA-KL-8324-11A-01R-2314-13	hsa-mir-3689a	0.0	0.0	N
TCGA-KL-8324-11A-01R-2314-13	hsa-mir-3689b	0.0	0.0	N
TCGA-KL-8324-11A-01R-2314-13	hsa-mir-369	61.0	7.251326	N
TCGA-KL-8324-11A-01R-2314-13	hsa-mir-3690	1.0	0.118874	N
TCGA-KL-8324-11A-01R-2314-13	hsa-mir-3691	0.0	0.0	N
TCGA-KL-8324-11A-01R-2314-13	hsa-mir-3692	0.0	0.0	N
TCGA-KL-8324-11A-01R-2314-13	hsa-mir-370	47.0	5.587087	N
TCGA-KL-8324-11A-01R-2314-13	hsa-mir-371	0.0	0.0	N
TCGA-KL-8324-11A-01R-2314-13	hsa-mir-3713	0.0	0.0	N
TCGA-KL-8324-11A-01R-2314-13	hsa-mir-3714	0.0	0.0	N
TCGA-KL-8324-11A-01R-2314-13	hsa-mir-372	3.0	0.356623	N
TCGA-KL-8324-11A-01R-2314-13	hsa-mir-373	0.0	0.0	N
TCGA-KL-8324-11A-01R-2314-13	hsa-mir-374a	4536.0	539.213326	N
TCGA-KL-8324-11A-01R-2314-13	hsa-mir-374b	463.0	55.03875	N
TCGA-KL-8324-11A-01R-2314-13	hsa-mir-374c	0.0	0.0	N
TCGA-KL-8324-11A-01R-2314-13	hsa-mir-375	4034.0	479.538483	N
TCGA-KL-8324-11A-01R-2314-13	hsa-mir-376a-1	7.0	0.832119	N
TCGA-KL-8324-11A-01R-2314-13	hsa-mir-376a-2	2.0	0.237748	N
TCGA-KL-8324-11A-01R-2314-13	hsa-mir-376b	10.0	1.188742	Y
TCGA-KL-8324-11A-01R-2314-13	hsa-mir-376c	36.0	4.279471	Y
TCGA-KL-8324-11A-01R-2314-13	hsa-mir-377	17.0	2.020861	N
TCGA-KL-8324-11A-01R-2314-13	hsa-mir-378	4943.0	587.595122	N
TCGA-KL-8324-11A-01R-2314-13	hsa-mir-378b	1.0	0.118874	N
TCGA-KL-8324-11A-01R-2314-13	hsa-mir-378c	159.0	18.900996	N
TCGA-KL-8324-11A-01R-2314-13	hsa-mir-379	4102.0	487.621928	N
TCGA-KL-8324-11A-01R-2314-13	hsa-mir-380	8.0	0.950994	N
TCGA-KL-8324-11A-01R-2314-13	hsa-mir-381	228.0	27.103315	N
TCGA-KL-8324-11A-01R-2314-13	hsa-mir-382	78.0	9.272187	N
TCGA-KL-8324-11A-01R-2314-13	hsa-mir-383	0.0	0.0	N
TCGA-KL-8324-11A-01R-2314-13	hsa-mir-384	0.0	0.0	N
TCGA-KL-8324-11A-01R-2314-13	hsa-mir-3907	0.0	0.0	N
TCGA-KL-8324-11A-01R-2314-13	hsa-mir-3908	0.0	0.0	N
TCGA-KL-8324-11A-01R-2314-13	hsa-mir-3909	0.0	0.0	N
TCGA-KL-8324-11A-01R-2314-13	hsa-mir-3910-1	0.0	0.0	N
TCGA-KL-8324-11A-01R-2314-13	hsa-mir-3910-2	0.0	0.0	N
TCGA-KL-8324-11A-01R-2314-13	hsa-mir-3911	0.0	0.0	N
TCGA-KL-8324-11A-01R-2314-13	hsa-mir-3912	5.0	0.594371	N
TCGA-KL-8324-11A-01R-2314-13	hsa-mir-3913-1	12.0	1.42649	N
TCGA-KL-8324-11A-01R-2314-13	hsa-mir-3913-2	0.0	0.0	N
TCGA-KL-8324-11A-01R-2314-13	hsa-mir-3914-1	0.0	0.0	N
TCGA-KL-8324-11A-01R-2314-13	hsa-mir-3914-2	0.0	0.0	N
TCGA-KL-8324-11A-01R-2314-13	hsa-mir-3915	0.0	0.0	N
TCGA-KL-8324-11A-01R-2314-13	hsa-mir-3916	0.0	0.0	N
TCGA-KL-8324-11A-01R-2314-13	hsa-mir-3917	3.0	0.356623	N
TCGA-KL-8324-11A-01R-2314-13	hsa-mir-3918	0.0	0.0	N
TCGA-KL-8324-11A-01R-2314-13	hsa-mir-3919	0.0	0.0	N
TCGA-KL-8324-11A-01R-2314-13	hsa-mir-3920	0.0	0.0	N
TCGA-KL-8324-11A-01R-2314-13	hsa-mir-3921	0.0	0.0	N
TCGA-KL-8324-11A-01R-2314-13	hsa-mir-3922	1.0	0.118874	N
TCGA-KL-8324-11A-01R-2314-13	hsa-mir-3923	0.0	0.0	N
TCGA-KL-8324-11A-01R-2314-13	hsa-mir-3924	0.0	0.0	N
TCGA-KL-8324-11A-01R-2314-13	hsa-mir-3925	0.0	0.0	N
TCGA-KL-8324-11A-01R-2314-13	hsa-mir-3926-1	2.0	0.237748	N
TCGA-KL-8324-11A-01R-2314-13	hsa-mir-3926-2	0.0	0.0	N
TCGA-KL-8324-11A-01R-2314-13	hsa-mir-3927	0.0	0.0	N
TCGA-KL-8324-11A-01R-2314-13	hsa-mir-3928	17.0	2.020861	N
TCGA-KL-8324-11A-01R-2314-13	hsa-mir-3929	0.0	0.0	N
TCGA-KL-8324-11A-01R-2314-13	hsa-mir-3934	3.0	0.356623	N
TCGA-KL-8324-11A-01R-2314-13	hsa-mir-3935	0.0	0.0	N
TCGA-KL-8324-11A-01R-2314-13	hsa-mir-3936	0.0	0.0	N
TCGA-KL-8324-11A-01R-2314-13	hsa-mir-3937	1.0	0.118874	N
TCGA-KL-8324-11A-01R-2314-13	hsa-mir-3938	0.0	0.0	N
TCGA-KL-8324-11A-01R-2314-13	hsa-mir-3939	0.0	0.0	N
TCGA-KL-8324-11A-01R-2314-13	hsa-mir-3940	4.0	0.475497	N
TCGA-KL-8324-11A-01R-2314-13	hsa-mir-3941	1.0	0.118874	N
TCGA-KL-8324-11A-01R-2314-13	hsa-mir-3942	1.0	0.118874	N
TCGA-KL-8324-11A-01R-2314-13	hsa-mir-3943	1.0	0.118874	N
TCGA-KL-8324-11A-01R-2314-13	hsa-mir-3944	0.0	0.0	N
TCGA-KL-8324-11A-01R-2314-13	hsa-mir-3945	0.0	0.0	N
TCGA-KL-8324-11A-01R-2314-13	hsa-mir-409	133.0	15.810267	N
TCGA-KL-8324-11A-01R-2314-13	hsa-mir-410	81.0	9.628809	N
TCGA-KL-8324-11A-01R-2314-13	hsa-mir-411	48.0	5.705961	N
TCGA-KL-8324-11A-01R-2314-13	hsa-mir-412	9.0	1.069868	N
TCGA-KL-8324-11A-01R-2314-13	hsa-mir-421	29.0	3.447352	N
TCGA-KL-8324-11A-01R-2314-13	hsa-mir-422a	0.0	0.0	N
TCGA-KL-8324-11A-01R-2314-13	hsa-mir-423	691.0	82.142065	N
TCGA-KL-8324-11A-01R-2314-13	hsa-mir-424	3289.0	390.977211	N
TCGA-KL-8324-11A-01R-2314-13	hsa-mir-425	264.0	31.382786	N
TCGA-KL-8324-11A-01R-2314-13	hsa-mir-4251	0.0	0.0	N
TCGA-KL-8324-11A-01R-2314-13	hsa-mir-4252	0.0	0.0	N
TCGA-KL-8324-11A-01R-2314-13	hsa-mir-4253	0.0	0.0	N
TCGA-KL-8324-11A-01R-2314-13	hsa-mir-4254	0.0	0.0	N
TCGA-KL-8324-11A-01R-2314-13	hsa-mir-4255	0.0	0.0	N
TCGA-KL-8324-11A-01R-2314-13	hsa-mir-4256	0.0	0.0	N
TCGA-KL-8324-11A-01R-2314-13	hsa-mir-4257	0.0	0.0	N
TCGA-KL-8324-11A-01R-2314-13	hsa-mir-4258	0.0	0.0	N
TCGA-KL-8324-11A-01R-2314-13	hsa-mir-4259	0.0	0.0	N
TCGA-KL-8324-11A-01R-2314-13	hsa-mir-4260	0.0	0.0	N
TCGA-KL-8324-11A-01R-2314-13	hsa-mir-4261	0.0	0.0	N
TCGA-KL-8324-11A-01R-2314-13	hsa-mir-4262	0.0	0.0	N
TCGA-KL-8324-11A-01R-2314-13	hsa-mir-4263	0.0	0.0	N
TCGA-KL-8324-11A-01R-2314-13	hsa-mir-4264	0.0	0.0	N
TCGA-KL-8324-11A-01R-2314-13	hsa-mir-4265	0.0	0.0	N
TCGA-KL-8324-11A-01R-2314-13	hsa-mir-4266	0.0	0.0	N
TCGA-KL-8324-11A-01R-2314-13	hsa-mir-4267	0.0	0.0	N
TCGA-KL-8324-11A-01R-2314-13	hsa-mir-4268	0.0	0.0	N
TCGA-KL-8324-11A-01R-2314-13	hsa-mir-4269	0.0	0.0	N
TCGA-KL-8324-11A-01R-2314-13	hsa-mir-4270	0.0	0.0	N
TCGA-KL-8324-11A-01R-2314-13	hsa-mir-4271	0.0	0.0	N
TCGA-KL-8324-11A-01R-2314-13	hsa-mir-4272	0.0	0.0	N
TCGA-KL-8324-11A-01R-2314-13	hsa-mir-4273	0.0	0.0	N
TCGA-KL-8324-11A-01R-2314-13	hsa-mir-4274	0.0	0.0	N
TCGA-KL-8324-11A-01R-2314-13	hsa-mir-4275	0.0	0.0	N
TCGA-KL-8324-11A-01R-2314-13	hsa-mir-4276	0.0	0.0	N
TCGA-KL-8324-11A-01R-2314-13	hsa-mir-4277	0.0	0.0	N
TCGA-KL-8324-11A-01R-2314-13	hsa-mir-4278	0.0	0.0	N
TCGA-KL-8324-11A-01R-2314-13	hsa-mir-4279	0.0	0.0	N
TCGA-KL-8324-11A-01R-2314-13	hsa-mir-4280	0.0	0.0	N
TCGA-KL-8324-11A-01R-2314-13	hsa-mir-4281	0.0	0.0	N
TCGA-KL-8324-11A-01R-2314-13	hsa-mir-4282	0.0	0.0	N
TCGA-KL-8324-11A-01R-2314-13	hsa-mir-4283-1	0.0	0.0	N
TCGA-KL-8324-11A-01R-2314-13	hsa-mir-4283-2	0.0	0.0	N
TCGA-KL-8324-11A-01R-2314-13	hsa-mir-4284	0.0	0.0	N
TCGA-KL-8324-11A-01R-2314-13	hsa-mir-4285	0.0	0.0	N
TCGA-KL-8324-11A-01R-2314-13	hsa-mir-4286	0.0	0.0	N
TCGA-KL-8324-11A-01R-2314-13	hsa-mir-4287	0.0	0.0	N
TCGA-KL-8324-11A-01R-2314-13	hsa-mir-4288	0.0	0.0	N
TCGA-KL-8324-11A-01R-2314-13	hsa-mir-4289	0.0	0.0	N
TCGA-KL-8324-11A-01R-2314-13	hsa-mir-429	847.0	100.686439	N
TCGA-KL-8324-11A-01R-2314-13	hsa-mir-4290	0.0	0.0	N
TCGA-KL-8324-11A-01R-2314-13	hsa-mir-4291	0.0	0.0	N
TCGA-KL-8324-11A-01R-2314-13	hsa-mir-4292	0.0	0.0	N
TCGA-KL-8324-11A-01R-2314-13	hsa-mir-4293	0.0	0.0	N
TCGA-KL-8324-11A-01R-2314-13	hsa-mir-4294	0.0	0.0	N
TCGA-KL-8324-11A-01R-2314-13	hsa-mir-4295	0.0	0.0	N
TCGA-KL-8324-11A-01R-2314-13	hsa-mir-4296	0.0	0.0	N
TCGA-KL-8324-11A-01R-2314-13	hsa-mir-4297	0.0	0.0	N
TCGA-KL-8324-11A-01R-2314-13	hsa-mir-4298	0.0	0.0	N
TCGA-KL-8324-11A-01R-2314-13	hsa-mir-4299	0.0	0.0	N
TCGA-KL-8324-11A-01R-2314-13	hsa-mir-4300	0.0	0.0	N
TCGA-KL-8324-11A-01R-2314-13	hsa-mir-4301	0.0	0.0	N
TCGA-KL-8324-11A-01R-2314-13	hsa-mir-4302	0.0	0.0	N
TCGA-KL-8324-11A-01R-2314-13	hsa-mir-4303	0.0	0.0	N
TCGA-KL-8324-11A-01R-2314-13	hsa-mir-4304	0.0	0.0	N
TCGA-KL-8324-11A-01R-2314-13	hsa-mir-4305	0.0	0.0	N
TCGA-KL-8324-11A-01R-2314-13	hsa-mir-4306	0.0	0.0	N
TCGA-KL-8324-11A-01R-2314-13	hsa-mir-4307	0.0	0.0	N
TCGA-KL-8324-11A-01R-2314-13	hsa-mir-4308	0.0	0.0	N
TCGA-KL-8324-11A-01R-2314-13	hsa-mir-4309	0.0	0.0	N
TCGA-KL-8324-11A-01R-2314-13	hsa-mir-431	35.0	4.160597	N
TCGA-KL-8324-11A-01R-2314-13	hsa-mir-4310	0.0	0.0	N
TCGA-KL-8324-11A-01R-2314-13	hsa-mir-4311	0.0	0.0	N
TCGA-KL-8324-11A-01R-2314-13	hsa-mir-4312	0.0	0.0	N
TCGA-KL-8324-11A-01R-2314-13	hsa-mir-4313	0.0	0.0	N
TCGA-KL-8324-11A-01R-2314-13	hsa-mir-4314	0.0	0.0	N
TCGA-KL-8324-11A-01R-2314-13	hsa-mir-4315-1	0.0	0.0	N
TCGA-KL-8324-11A-01R-2314-13	hsa-mir-4315-2	0.0	0.0	N
TCGA-KL-8324-11A-01R-2314-13	hsa-mir-4316	0.0	0.0	N
TCGA-KL-8324-11A-01R-2314-13	hsa-mir-4317	0.0	0.0	N
TCGA-KL-8324-11A-01R-2314-13	hsa-mir-4318	0.0	0.0	N
TCGA-KL-8324-11A-01R-2314-13	hsa-mir-4319	0.0	0.0	N
TCGA-KL-8324-11A-01R-2314-13	hsa-mir-432	39.0	4.636093	N
TCGA-KL-8324-11A-01R-2314-13	hsa-mir-4320	0.0	0.0	N
TCGA-KL-8324-11A-01R-2314-13	hsa-mir-4321	0.0	0.0	N
TCGA-KL-8324-11A-01R-2314-13	hsa-mir-4322	0.0	0.0	N
TCGA-KL-8324-11A-01R-2314-13	hsa-mir-4323	0.0	0.0	N
TCGA-KL-8324-11A-01R-2314-13	hsa-mir-4324	0.0	0.0	N
TCGA-KL-8324-11A-01R-2314-13	hsa-mir-4325	0.0	0.0	N
TCGA-KL-8324-11A-01R-2314-13	hsa-mir-4326	18.0	2.139735	N
TCGA-KL-8324-11A-01R-2314-13	hsa-mir-4327	0.0	0.0	N
TCGA-KL-8324-11A-01R-2314-13	hsa-mir-4328	0.0	0.0	N
TCGA-KL-8324-11A-01R-2314-13	hsa-mir-4329	0.0	0.0	N
TCGA-KL-8324-11A-01R-2314-13	hsa-mir-433	13.0	1.545364	N
TCGA-KL-8324-11A-01R-2314-13	hsa-mir-4330	0.0	0.0	N
TCGA-KL-8324-11A-01R-2314-13	hsa-mir-448	0.0	0.0	N
TCGA-KL-8324-11A-01R-2314-13	hsa-mir-449a	1.0	0.118874	N
TCGA-KL-8324-11A-01R-2314-13	hsa-mir-449b	0.0	0.0	N
TCGA-KL-8324-11A-01R-2314-13	hsa-mir-449c	0.0	0.0	N
TCGA-KL-8324-11A-01R-2314-13	hsa-mir-450a-1	59.0	7.013577	N
TCGA-KL-8324-11A-01R-2314-13	hsa-mir-450a-2	81.0	9.628809	N
TCGA-KL-8324-11A-01R-2314-13	hsa-mir-450b	208.0	24.725832	N
TCGA-KL-8324-11A-01R-2314-13	hsa-mir-451	4164.0	494.992128	N
TCGA-KL-8324-11A-01R-2314-13	hsa-mir-452	129.0	15.334771	N
TCGA-KL-8324-11A-01R-2314-13	hsa-mir-454	26.0	3.090729	N
TCGA-KL-8324-11A-01R-2314-13	hsa-mir-455	6288.0	747.480907	N
TCGA-KL-8324-11A-01R-2314-13	hsa-mir-466	0.0	0.0	N
TCGA-KL-8324-11A-01R-2314-13	hsa-mir-483	19.0	2.25861	N
TCGA-KL-8324-11A-01R-2314-13	hsa-mir-484	327.0	38.87186	N
TCGA-KL-8324-11A-01R-2314-13	hsa-mir-485	34.0	4.041722	N
TCGA-KL-8324-11A-01R-2314-13	hsa-mir-486	1387.0	164.878502	N
TCGA-KL-8324-11A-01R-2314-13	hsa-mir-487a	5.0	0.594371	N
TCGA-KL-8324-11A-01R-2314-13	hsa-mir-487b	43.0	5.11159	N
TCGA-KL-8324-11A-01R-2314-13	hsa-mir-488	0.0	0.0	N
TCGA-KL-8324-11A-01R-2314-13	hsa-mir-489	67.0	7.964571	N
TCGA-KL-8324-11A-01R-2314-13	hsa-mir-490	0.0	0.0	N
TCGA-KL-8324-11A-01R-2314-13	hsa-mir-491	5.0	0.594371	N
TCGA-KL-8324-11A-01R-2314-13	hsa-mir-492	0.0	0.0	N
TCGA-KL-8324-11A-01R-2314-13	hsa-mir-493	70.0	8.321193	N
TCGA-KL-8324-11A-01R-2314-13	hsa-mir-494	4.0	0.475497	N
TCGA-KL-8324-11A-01R-2314-13	hsa-mir-495	21.0	2.496358	N
TCGA-KL-8324-11A-01R-2314-13	hsa-mir-496	12.0	1.42649	N
TCGA-KL-8324-11A-01R-2314-13	hsa-mir-497	328.0	38.990734	N
TCGA-KL-8324-11A-01R-2314-13	hsa-mir-498	0.0	0.0	N
TCGA-KL-8324-11A-01R-2314-13	hsa-mir-499	7.0	0.832119	N
TCGA-KL-8324-11A-01R-2314-13	hsa-mir-500a	4583.0	544.800413	Y
TCGA-KL-8324-11A-01R-2314-13	hsa-mir-500b	84.0	9.985432	Y
TCGA-KL-8324-11A-01R-2314-13	hsa-mir-501	909.0	108.056639	N
TCGA-KL-8324-11A-01R-2314-13	hsa-mir-502	201.0	23.893712	Y
TCGA-KL-8324-11A-01R-2314-13	hsa-mir-503	130.0	15.453645	N
TCGA-KL-8324-11A-01R-2314-13	hsa-mir-504	14.0	1.664239	N
TCGA-KL-8324-11A-01R-2314-13	hsa-mir-505	387.0	46.004312	N
TCGA-KL-8324-11A-01R-2314-13	hsa-mir-506	30.0	3.566226	N
TCGA-KL-8324-11A-01R-2314-13	hsa-mir-507	8.0	0.950994	N
TCGA-KL-8324-11A-01R-2314-13	hsa-mir-508	1393.0	165.591747	N
TCGA-KL-8324-11A-01R-2314-13	hsa-mir-509-1	142.0	16.880135	N
TCGA-KL-8324-11A-01R-2314-13	hsa-mir-509-2	133.0	15.810267	N
TCGA-KL-8324-11A-01R-2314-13	hsa-mir-509-3	164.0	19.495367	N
TCGA-KL-8324-11A-01R-2314-13	hsa-mir-510	2.0	0.237748	N
TCGA-KL-8324-11A-01R-2314-13	hsa-mir-511-1	33.0	3.922848	N
TCGA-KL-8324-11A-01R-2314-13	hsa-mir-511-2	24.0	2.852981	N
TCGA-KL-8324-11A-01R-2314-13	hsa-mir-512-1	0.0	0.0	N
TCGA-KL-8324-11A-01R-2314-13	hsa-mir-512-2	0.0	0.0	N
TCGA-KL-8324-11A-01R-2314-13	hsa-mir-513a-1	1.0	0.118874	N
TCGA-KL-8324-11A-01R-2314-13	hsa-mir-513a-2	3.0	0.356623	N
TCGA-KL-8324-11A-01R-2314-13	hsa-mir-513b	0.0	0.0	N
TCGA-KL-8324-11A-01R-2314-13	hsa-mir-513c	2.0	0.237748	N
TCGA-KL-8324-11A-01R-2314-13	hsa-mir-514-1	412.0	48.976166	N
TCGA-KL-8324-11A-01R-2314-13	hsa-mir-514-2	394.0	46.836431	N
TCGA-KL-8324-11A-01R-2314-13	hsa-mir-514-3	394.0	46.836431	N
TCGA-KL-8324-11A-01R-2314-13	hsa-mir-514b	13.0	1.545364	N
TCGA-KL-8324-11A-01R-2314-13	hsa-mir-515-1	0.0	0.0	N
TCGA-KL-8324-11A-01R-2314-13	hsa-mir-515-2	0.0	0.0	N
TCGA-KL-8324-11A-01R-2314-13	hsa-mir-516a-1	0.0	0.0	N
TCGA-KL-8324-11A-01R-2314-13	hsa-mir-516a-2	0.0	0.0	N
TCGA-KL-8324-11A-01R-2314-13	hsa-mir-516b-1	0.0	0.0	N
TCGA-KL-8324-11A-01R-2314-13	hsa-mir-516b-2	0.0	0.0	N
TCGA-KL-8324-11A-01R-2314-13	hsa-mir-517a	0.0	0.0	N
TCGA-KL-8324-11A-01R-2314-13	hsa-mir-517b	0.0	0.0	N
TCGA-KL-8324-11A-01R-2314-13	hsa-mir-517c	0.0	0.0	N
TCGA-KL-8324-11A-01R-2314-13	hsa-mir-518a-1	0.0	0.0	N
TCGA-KL-8324-11A-01R-2314-13	hsa-mir-518a-2	0.0	0.0	N
TCGA-KL-8324-11A-01R-2314-13	hsa-mir-518b	0.0	0.0	N
TCGA-KL-8324-11A-01R-2314-13	hsa-mir-518c	0.0	0.0	N
TCGA-KL-8324-11A-01R-2314-13	hsa-mir-518d	0.0	0.0	N
TCGA-KL-8324-11A-01R-2314-13	hsa-mir-518e	0.0	0.0	N
TCGA-KL-8324-11A-01R-2314-13	hsa-mir-518f	0.0	0.0	N
TCGA-KL-8324-11A-01R-2314-13	hsa-mir-519a-1	0.0	0.0	N
TCGA-KL-8324-11A-01R-2314-13	hsa-mir-519a-2	0.0	0.0	N
TCGA-KL-8324-11A-01R-2314-13	hsa-mir-519b	0.0	0.0	N
TCGA-KL-8324-11A-01R-2314-13	hsa-mir-519c	0.0	0.0	N
TCGA-KL-8324-11A-01R-2314-13	hsa-mir-519d	0.0	0.0	N
TCGA-KL-8324-11A-01R-2314-13	hsa-mir-519e	0.0	0.0	N
TCGA-KL-8324-11A-01R-2314-13	hsa-mir-520a	0.0	0.0	N
TCGA-KL-8324-11A-01R-2314-13	hsa-mir-520b	0.0	0.0	N
TCGA-KL-8324-11A-01R-2314-13	hsa-mir-520c	0.0	0.0	N
TCGA-KL-8324-11A-01R-2314-13	hsa-mir-520d	0.0	0.0	N
TCGA-KL-8324-11A-01R-2314-13	hsa-mir-520e	0.0	0.0	N
TCGA-KL-8324-11A-01R-2314-13	hsa-mir-520f	0.0	0.0	N
TCGA-KL-8324-11A-01R-2314-13	hsa-mir-520g	0.0	0.0	N
TCGA-KL-8324-11A-01R-2314-13	hsa-mir-520h	0.0	0.0	N
TCGA-KL-8324-11A-01R-2314-13	hsa-mir-521-1	0.0	0.0	N
TCGA-KL-8324-11A-01R-2314-13	hsa-mir-521-2	0.0	0.0	N
TCGA-KL-8324-11A-01R-2314-13	hsa-mir-522	0.0	0.0	N
TCGA-KL-8324-11A-01R-2314-13	hsa-mir-523	0.0	0.0	N
TCGA-KL-8324-11A-01R-2314-13	hsa-mir-524	0.0	0.0	N
TCGA-KL-8324-11A-01R-2314-13	hsa-mir-525	0.0	0.0	N
TCGA-KL-8324-11A-01R-2314-13	hsa-mir-526a-1	0.0	0.0	N
TCGA-KL-8324-11A-01R-2314-13	hsa-mir-526a-2	0.0	0.0	N
TCGA-KL-8324-11A-01R-2314-13	hsa-mir-526b	0.0	0.0	N
TCGA-KL-8324-11A-01R-2314-13	hsa-mir-527	0.0	0.0	N
TCGA-KL-8324-11A-01R-2314-13	hsa-mir-532	21212.0	2521.55932	N
TCGA-KL-8324-11A-01R-2314-13	hsa-mir-539	77.0	9.153313	N
TCGA-KL-8324-11A-01R-2314-13	hsa-mir-541	2.0	0.237748	N
TCGA-KL-8324-11A-01R-2314-13	hsa-mir-542	4584.0	544.919287	N
TCGA-KL-8324-11A-01R-2314-13	hsa-mir-543	21.0	2.496358	N
TCGA-KL-8324-11A-01R-2314-13	hsa-mir-544	0.0	0.0	N
TCGA-KL-8324-11A-01R-2314-13	hsa-mir-544b	0.0	0.0	N
TCGA-KL-8324-11A-01R-2314-13	hsa-mir-545	3.0	0.356623	N
TCGA-KL-8324-11A-01R-2314-13	hsa-mir-548a-1	0.0	0.0	N
TCGA-KL-8324-11A-01R-2314-13	hsa-mir-548a-2	0.0	0.0	N
TCGA-KL-8324-11A-01R-2314-13	hsa-mir-548a-3	0.0	0.0	N
TCGA-KL-8324-11A-01R-2314-13	hsa-mir-548aa-1	0.0	0.0	N
TCGA-KL-8324-11A-01R-2314-13	hsa-mir-548aa-2	0.0	0.0	N
TCGA-KL-8324-11A-01R-2314-13	hsa-mir-548b	5.0	0.594371	N
TCGA-KL-8324-11A-01R-2314-13	hsa-mir-548c	0.0	0.0	N
TCGA-KL-8324-11A-01R-2314-13	hsa-mir-548d-1	0.0	0.0	N
TCGA-KL-8324-11A-01R-2314-13	hsa-mir-548d-2	1.0	0.118874	N
TCGA-KL-8324-11A-01R-2314-13	hsa-mir-548e	2.0	0.237748	N
TCGA-KL-8324-11A-01R-2314-13	hsa-mir-548f-1	0.0	0.0	N
TCGA-KL-8324-11A-01R-2314-13	hsa-mir-548f-2	0.0	0.0	N
TCGA-KL-8324-11A-01R-2314-13	hsa-mir-548f-3	0.0	0.0	N
TCGA-KL-8324-11A-01R-2314-13	hsa-mir-548f-4	0.0	0.0	N
TCGA-KL-8324-11A-01R-2314-13	hsa-mir-548f-5	0.0	0.0	N
TCGA-KL-8324-11A-01R-2314-13	hsa-mir-548g	0.0	0.0	N
TCGA-KL-8324-11A-01R-2314-13	hsa-mir-548h-1	0.0	0.0	N
TCGA-KL-8324-11A-01R-2314-13	hsa-mir-548h-2	0.0	0.0	N
TCGA-KL-8324-11A-01R-2314-13	hsa-mir-548h-3	0.0	0.0	N
TCGA-KL-8324-11A-01R-2314-13	hsa-mir-548h-4	0.0	0.0	N
TCGA-KL-8324-11A-01R-2314-13	hsa-mir-548i-1	0.0	0.0	N
TCGA-KL-8324-11A-01R-2314-13	hsa-mir-548i-2	0.0	0.0	N
TCGA-KL-8324-11A-01R-2314-13	hsa-mir-548i-3	0.0	0.0	N
TCGA-KL-8324-11A-01R-2314-13	hsa-mir-548i-4	0.0	0.0	N
TCGA-KL-8324-11A-01R-2314-13	hsa-mir-548j	0.0	0.0	N
TCGA-KL-8324-11A-01R-2314-13	hsa-mir-548k	0.0	0.0	N
TCGA-KL-8324-11A-01R-2314-13	hsa-mir-548l	0.0	0.0	N
TCGA-KL-8324-11A-01R-2314-13	hsa-mir-548m	0.0	0.0	N
TCGA-KL-8324-11A-01R-2314-13	hsa-mir-548n	0.0	0.0	N
TCGA-KL-8324-11A-01R-2314-13	hsa-mir-548o	4.0	0.475497	N
TCGA-KL-8324-11A-01R-2314-13	hsa-mir-548p	0.0	0.0	N
TCGA-KL-8324-11A-01R-2314-13	hsa-mir-548q	2.0	0.237748	N
TCGA-KL-8324-11A-01R-2314-13	hsa-mir-548s	0.0	0.0	N
TCGA-KL-8324-11A-01R-2314-13	hsa-mir-548t	1.0	0.118874	N
TCGA-KL-8324-11A-01R-2314-13	hsa-mir-548u	0.0	0.0	N
TCGA-KL-8324-11A-01R-2314-13	hsa-mir-548v	4.0	0.475497	N
TCGA-KL-8324-11A-01R-2314-13	hsa-mir-548w	0.0	0.0	N
TCGA-KL-8324-11A-01R-2314-13	hsa-mir-548x	0.0	0.0	N
TCGA-KL-8324-11A-01R-2314-13	hsa-mir-548y	0.0	0.0	N
TCGA-KL-8324-11A-01R-2314-13	hsa-mir-548z	0.0	0.0	N
TCGA-KL-8324-11A-01R-2314-13	hsa-mir-549	0.0	0.0	N
TCGA-KL-8324-11A-01R-2314-13	hsa-mir-550a-1	4.0	0.475497	N
TCGA-KL-8324-11A-01R-2314-13	hsa-mir-550a-2	9.0	1.069868	N
TCGA-KL-8324-11A-01R-2314-13	hsa-mir-550b-1	0.0	0.0	N
TCGA-KL-8324-11A-01R-2314-13	hsa-mir-550b-2	0.0	0.0	N
TCGA-KL-8324-11A-01R-2314-13	hsa-mir-551a	5.0	0.594371	N
TCGA-KL-8324-11A-01R-2314-13	hsa-mir-551b	48.0	5.705961	N
TCGA-KL-8324-11A-01R-2314-13	hsa-mir-552	0.0	0.0	N
TCGA-KL-8324-11A-01R-2314-13	hsa-mir-553	0.0	0.0	N
TCGA-KL-8324-11A-01R-2314-13	hsa-mir-554	0.0	0.0	N
TCGA-KL-8324-11A-01R-2314-13	hsa-mir-555	0.0	0.0	N
TCGA-KL-8324-11A-01R-2314-13	hsa-mir-556	3.0	0.356623	N
TCGA-KL-8324-11A-01R-2314-13	hsa-mir-557	0.0	0.0	N
TCGA-KL-8324-11A-01R-2314-13	hsa-mir-558	0.0	0.0	N
TCGA-KL-8324-11A-01R-2314-13	hsa-mir-559	1.0	0.118874	N
TCGA-KL-8324-11A-01R-2314-13	hsa-mir-561	6.0	0.713245	N
TCGA-KL-8324-11A-01R-2314-13	hsa-mir-562	0.0	0.0	N
TCGA-KL-8324-11A-01R-2314-13	hsa-mir-563	0.0	0.0	N
TCGA-KL-8324-11A-01R-2314-13	hsa-mir-564	1.0	0.118874	N
TCGA-KL-8324-11A-01R-2314-13	hsa-mir-566	0.0	0.0	N
TCGA-KL-8324-11A-01R-2314-13	hsa-mir-567	0.0	0.0	N
TCGA-KL-8324-11A-01R-2314-13	hsa-mir-568	0.0	0.0	N
TCGA-KL-8324-11A-01R-2314-13	hsa-mir-569	0.0	0.0	N
TCGA-KL-8324-11A-01R-2314-13	hsa-mir-570	6.0	0.713245	N
TCGA-KL-8324-11A-01R-2314-13	hsa-mir-571	0.0	0.0	N
TCGA-KL-8324-11A-01R-2314-13	hsa-mir-572	0.0	0.0	N
TCGA-KL-8324-11A-01R-2314-13	hsa-mir-573	0.0	0.0	N
TCGA-KL-8324-11A-01R-2314-13	hsa-mir-574	328.0	38.990734	N
TCGA-KL-8324-11A-01R-2314-13	hsa-mir-575	0.0	0.0	N
TCGA-KL-8324-11A-01R-2314-13	hsa-mir-576	34.0	4.041722	N
TCGA-KL-8324-11A-01R-2314-13	hsa-mir-577	139.0	16.523512	N
TCGA-KL-8324-11A-01R-2314-13	hsa-mir-578	0.0	0.0	N
TCGA-KL-8324-11A-01R-2314-13	hsa-mir-579	3.0	0.356623	N
TCGA-KL-8324-11A-01R-2314-13	hsa-mir-580	1.0	0.118874	N
TCGA-KL-8324-11A-01R-2314-13	hsa-mir-581	1.0	0.118874	N
TCGA-KL-8324-11A-01R-2314-13	hsa-mir-582	1857.0	220.749371	N
TCGA-KL-8324-11A-01R-2314-13	hsa-mir-583	0.0	0.0	N
TCGA-KL-8324-11A-01R-2314-13	hsa-mir-584	145.0	17.236758	N
TCGA-KL-8324-11A-01R-2314-13	hsa-mir-585	5.0	0.594371	N
TCGA-KL-8324-11A-01R-2314-13	hsa-mir-586	0.0	0.0	N
TCGA-KL-8324-11A-01R-2314-13	hsa-mir-587	0.0	0.0	N
TCGA-KL-8324-11A-01R-2314-13	hsa-mir-588	0.0	0.0	N
TCGA-KL-8324-11A-01R-2314-13	hsa-mir-589	321.0	38.158615	N
TCGA-KL-8324-11A-01R-2314-13	hsa-mir-590	73.0	8.677816	N
TCGA-KL-8324-11A-01R-2314-13	hsa-mir-591	0.0	0.0	N
TCGA-KL-8324-11A-01R-2314-13	hsa-mir-592	25.0	2.971855	N
TCGA-KL-8324-11A-01R-2314-13	hsa-mir-593	0.0	0.0	N
TCGA-KL-8324-11A-01R-2314-13	hsa-mir-595	0.0	0.0	N
TCGA-KL-8324-11A-01R-2314-13	hsa-mir-596	0.0	0.0	N
TCGA-KL-8324-11A-01R-2314-13	hsa-mir-597	1.0	0.118874	N
TCGA-KL-8324-11A-01R-2314-13	hsa-mir-598	194.0	23.061593	N
TCGA-KL-8324-11A-01R-2314-13	hsa-mir-599	4.0	0.475497	N
TCGA-KL-8324-11A-01R-2314-13	hsa-mir-600	0.0	0.0	N
TCGA-KL-8324-11A-01R-2314-13	hsa-mir-601	0.0	0.0	N
TCGA-KL-8324-11A-01R-2314-13	hsa-mir-602	0.0	0.0	N
TCGA-KL-8324-11A-01R-2314-13	hsa-mir-603	0.0	0.0	N
TCGA-KL-8324-11A-01R-2314-13	hsa-mir-604	0.0	0.0	N
TCGA-KL-8324-11A-01R-2314-13	hsa-mir-605	0.0	0.0	N
TCGA-KL-8324-11A-01R-2314-13	hsa-mir-606	0.0	0.0	N
TCGA-KL-8324-11A-01R-2314-13	hsa-mir-607	1.0	0.118874	N
TCGA-KL-8324-11A-01R-2314-13	hsa-mir-608	0.0	0.0	N
TCGA-KL-8324-11A-01R-2314-13	hsa-mir-609	0.0	0.0	N
TCGA-KL-8324-11A-01R-2314-13	hsa-mir-610	0.0	0.0	N
TCGA-KL-8324-11A-01R-2314-13	hsa-mir-611	0.0	0.0	N
TCGA-KL-8324-11A-01R-2314-13	hsa-mir-612	0.0	0.0	N
TCGA-KL-8324-11A-01R-2314-13	hsa-mir-613	0.0	0.0	N
TCGA-KL-8324-11A-01R-2314-13	hsa-mir-614	0.0	0.0	N
TCGA-KL-8324-11A-01R-2314-13	hsa-mir-615	139.0	16.523512	N
TCGA-KL-8324-11A-01R-2314-13	hsa-mir-616	24.0	2.852981	N
TCGA-KL-8324-11A-01R-2314-13	hsa-mir-617	0.0	0.0	N
TCGA-KL-8324-11A-01R-2314-13	hsa-mir-618	4.0	0.475497	N
TCGA-KL-8324-11A-01R-2314-13	hsa-mir-619	0.0	0.0	N
TCGA-KL-8324-11A-01R-2314-13	hsa-mir-620	0.0	0.0	N
TCGA-KL-8324-11A-01R-2314-13	hsa-mir-621	1.0	0.118874	N
TCGA-KL-8324-11A-01R-2314-13	hsa-mir-622	0.0	0.0	N
TCGA-KL-8324-11A-01R-2314-13	hsa-mir-623	0.0	0.0	N
TCGA-KL-8324-11A-01R-2314-13	hsa-mir-624	10.0	1.188742	N
TCGA-KL-8324-11A-01R-2314-13	hsa-mir-625	315.0	37.44537	N
TCGA-KL-8324-11A-01R-2314-13	hsa-mir-626	0.0	0.0	N
TCGA-KL-8324-11A-01R-2314-13	hsa-mir-627	10.0	1.188742	N
TCGA-KL-8324-11A-01R-2314-13	hsa-mir-628	97.0	11.530796	N
TCGA-KL-8324-11A-01R-2314-13	hsa-mir-629	325.0	38.634112	N
TCGA-KL-8324-11A-01R-2314-13	hsa-mir-630	0.0	0.0	N
TCGA-KL-8324-11A-01R-2314-13	hsa-mir-631	1.0	0.118874	N
TCGA-KL-8324-11A-01R-2314-13	hsa-mir-632	6.0	0.713245	N
TCGA-KL-8324-11A-01R-2314-13	hsa-mir-633	0.0	0.0	N
TCGA-KL-8324-11A-01R-2314-13	hsa-mir-634	0.0	0.0	N
TCGA-KL-8324-11A-01R-2314-13	hsa-mir-635	0.0	0.0	N
TCGA-KL-8324-11A-01R-2314-13	hsa-mir-636	1.0	0.118874	N
TCGA-KL-8324-11A-01R-2314-13	hsa-mir-637	0.0	0.0	N
TCGA-KL-8324-11A-01R-2314-13	hsa-mir-638	0.0	0.0	N
TCGA-KL-8324-11A-01R-2314-13	hsa-mir-639	4.0	0.475497	N
TCGA-KL-8324-11A-01R-2314-13	hsa-mir-640	0.0	0.0	N
TCGA-KL-8324-11A-01R-2314-13	hsa-mir-641	0.0	0.0	N
TCGA-KL-8324-11A-01R-2314-13	hsa-mir-642a	8.0	0.950994	N
TCGA-KL-8324-11A-01R-2314-13	hsa-mir-642b	0.0	0.0	N
TCGA-KL-8324-11A-01R-2314-13	hsa-mir-643	5.0	0.594371	N
TCGA-KL-8324-11A-01R-2314-13	hsa-mir-644	0.0	0.0	N
TCGA-KL-8324-11A-01R-2314-13	hsa-mir-645	0.0	0.0	N
TCGA-KL-8324-11A-01R-2314-13	hsa-mir-646	0.0	0.0	N
TCGA-KL-8324-11A-01R-2314-13	hsa-mir-647	0.0	0.0	N
TCGA-KL-8324-11A-01R-2314-13	hsa-mir-648	0.0	0.0	N
TCGA-KL-8324-11A-01R-2314-13	hsa-mir-649	0.0	0.0	N
TCGA-KL-8324-11A-01R-2314-13	hsa-mir-650	0.0	0.0	N
TCGA-KL-8324-11A-01R-2314-13	hsa-mir-651	14.0	1.664239	N
TCGA-KL-8324-11A-01R-2314-13	hsa-mir-652	232.0	27.578812	N
TCGA-KL-8324-11A-01R-2314-13	hsa-mir-653	754.0	89.631139	N
TCGA-KL-8324-11A-01R-2314-13	hsa-mir-654	140.0	16.642387	N
TCGA-KL-8324-11A-01R-2314-13	hsa-mir-655	4.0	0.475497	N
TCGA-KL-8324-11A-01R-2314-13	hsa-mir-656	3.0	0.356623	N
TCGA-KL-8324-11A-01R-2314-13	hsa-mir-657	0.0	0.0	N
TCGA-KL-8324-11A-01R-2314-13	hsa-mir-658	1.0	0.118874	N
TCGA-KL-8324-11A-01R-2314-13	hsa-mir-659	9.0	1.069868	N
TCGA-KL-8324-11A-01R-2314-13	hsa-mir-660	1211.0	143.956644	N
TCGA-KL-8324-11A-01R-2314-13	hsa-mir-661	0.0	0.0	N
TCGA-KL-8324-11A-01R-2314-13	hsa-mir-662	0.0	0.0	N
TCGA-KL-8324-11A-01R-2314-13	hsa-mir-663	2.0	0.237748	N
TCGA-KL-8324-11A-01R-2314-13	hsa-mir-663b	0.0	0.0	N
TCGA-KL-8324-11A-01R-2314-13	hsa-mir-664	193.0	22.942719	N
TCGA-KL-8324-11A-01R-2314-13	hsa-mir-665	4.0	0.475497	N
TCGA-KL-8324-11A-01R-2314-13	hsa-mir-668	0.0	0.0	N
TCGA-KL-8324-11A-01R-2314-13	hsa-mir-670	0.0	0.0	N
TCGA-KL-8324-11A-01R-2314-13	hsa-mir-671	23.0	2.734106	N
TCGA-KL-8324-11A-01R-2314-13	hsa-mir-675	212.0	25.201328	N
TCGA-KL-8324-11A-01R-2314-13	hsa-mir-676	12.0	1.42649	N
TCGA-KL-8324-11A-01R-2314-13	hsa-mir-7-1	152.0	18.068877	N
TCGA-KL-8324-11A-01R-2314-13	hsa-mir-7-2	1.0	0.118874	N
TCGA-KL-8324-11A-01R-2314-13	hsa-mir-7-3	0.0	0.0	N
TCGA-KL-8324-11A-01R-2314-13	hsa-mir-708	580.0	68.94703	N
TCGA-KL-8324-11A-01R-2314-13	hsa-mir-711	0.0	0.0	N
TCGA-KL-8324-11A-01R-2314-13	hsa-mir-718	0.0	0.0	N
TCGA-KL-8324-11A-01R-2314-13	hsa-mir-720	0.0	0.0	N
TCGA-KL-8324-11A-01R-2314-13	hsa-mir-744	285.0	33.879144	N
TCGA-KL-8324-11A-01R-2314-13	hsa-mir-758	84.0	9.985432	N
TCGA-KL-8324-11A-01R-2314-13	hsa-mir-759	0.0	0.0	N
TCGA-KL-8324-11A-01R-2314-13	hsa-mir-760	9.0	1.069868	N
TCGA-KL-8324-11A-01R-2314-13	hsa-mir-761	0.0	0.0	N
TCGA-KL-8324-11A-01R-2314-13	hsa-mir-762	0.0	0.0	N
TCGA-KL-8324-11A-01R-2314-13	hsa-mir-764	0.0	0.0	N
TCGA-KL-8324-11A-01R-2314-13	hsa-mir-765	1.0	0.118874	N
TCGA-KL-8324-11A-01R-2314-13	hsa-mir-766	34.0	4.041722	N
TCGA-KL-8324-11A-01R-2314-13	hsa-mir-767	5.0	0.594371	N
TCGA-KL-8324-11A-01R-2314-13	hsa-mir-769	103.0	12.244042	N
TCGA-KL-8324-11A-01R-2314-13	hsa-mir-770	0.0	0.0	N
TCGA-KL-8324-11A-01R-2314-13	hsa-mir-802	0.0	0.0	N
TCGA-KL-8324-11A-01R-2314-13	hsa-mir-873	2.0	0.237748	N
TCGA-KL-8324-11A-01R-2314-13	hsa-mir-874	264.0	31.382786	N
TCGA-KL-8324-11A-01R-2314-13	hsa-mir-875	0.0	0.0	N
TCGA-KL-8324-11A-01R-2314-13	hsa-mir-876	1.0	0.118874	N
TCGA-KL-8324-11A-01R-2314-13	hsa-mir-877	11.0	1.307616	N
TCGA-KL-8324-11A-01R-2314-13	hsa-mir-885	2.0	0.237748	N
TCGA-KL-8324-11A-01R-2314-13	hsa-mir-887	46.0	5.468213	N
TCGA-KL-8324-11A-01R-2314-13	hsa-mir-888	5.0	0.594371	N
TCGA-KL-8324-11A-01R-2314-13	hsa-mir-889	122.0	14.502651	N
TCGA-KL-8324-11A-01R-2314-13	hsa-mir-890	1.0	0.118874	N
TCGA-KL-8324-11A-01R-2314-13	hsa-mir-891a	990.0	117.685448	N
TCGA-KL-8324-11A-01R-2314-13	hsa-mir-891b	5.0	0.594371	N
TCGA-KL-8324-11A-01R-2314-13	hsa-mir-892a	15.0	1.783113	N
TCGA-KL-8324-11A-01R-2314-13	hsa-mir-892b	0.0	0.0	N
TCGA-KL-8324-11A-01R-2314-13	hsa-mir-9-1	3314.0	393.949066	N
TCGA-KL-8324-11A-01R-2314-13	hsa-mir-9-2	3322.0	394.900059	N
TCGA-KL-8324-11A-01R-2314-13	hsa-mir-9-3	4.0	0.475497	N
TCGA-KL-8324-11A-01R-2314-13	hsa-mir-920	0.0	0.0	N
TCGA-KL-8324-11A-01R-2314-13	hsa-mir-921	0.0	0.0	N
TCGA-KL-8324-11A-01R-2314-13	hsa-mir-922	0.0	0.0	N
TCGA-KL-8324-11A-01R-2314-13	hsa-mir-924	0.0	0.0	N
TCGA-KL-8324-11A-01R-2314-13	hsa-mir-92a-1	1171.0	139.201677	N
TCGA-KL-8324-11A-01R-2314-13	hsa-mir-92a-2	41822.0	4971.556378	N
TCGA-KL-8324-11A-01R-2314-13	hsa-mir-92b	316.0	37.564244	N
TCGA-KL-8324-11A-01R-2314-13	hsa-mir-93	10792.0	1282.89026	N
TCGA-KL-8324-11A-01R-2314-13	hsa-mir-933	0.0	0.0	N
TCGA-KL-8324-11A-01R-2314-13	hsa-mir-934	20.0	2.377484	N
TCGA-KL-8324-11A-01R-2314-13	hsa-mir-935	1.0	0.118874	N
TCGA-KL-8324-11A-01R-2314-13	hsa-mir-936	0.0	0.0	N
TCGA-KL-8324-11A-01R-2314-13	hsa-mir-937	4.0	0.475497	N
TCGA-KL-8324-11A-01R-2314-13	hsa-mir-938	1.0	0.118874	N
TCGA-KL-8324-11A-01R-2314-13	hsa-mir-939	1.0	0.118874	N
TCGA-KL-8324-11A-01R-2314-13	hsa-mir-940	8.0	0.950994	N
TCGA-KL-8324-11A-01R-2314-13	hsa-mir-941-1	0.0	0.0	N
TCGA-KL-8324-11A-01R-2314-13	hsa-mir-941-3	0.0	0.0	N
TCGA-KL-8324-11A-01R-2314-13	hsa-mir-941-4	0.0	0.0	N
TCGA-KL-8324-11A-01R-2314-13	hsa-mir-942	13.0	1.545364	N
TCGA-KL-8324-11A-01R-2314-13	hsa-mir-943	0.0	0.0	N
TCGA-KL-8324-11A-01R-2314-13	hsa-mir-944	0.0	0.0	N
TCGA-KL-8324-11A-01R-2314-13	hsa-mir-95	31.0	3.6851	N
TCGA-KL-8324-11A-01R-2314-13	hsa-mir-96	32.0	3.803974	N
TCGA-KL-8324-11A-01R-2314-13	hsa-mir-98	473.0	56.227492	N
TCGA-KL-8324-11A-01R-2314-13	hsa-mir-99a	12494.0	1485.214131	Y
TCGA-KL-8324-11A-01R-2314-13	hsa-mir-99b	294683.0	35030.20296	N
