# Supplementary material for: Dysfunctional miRNA-Mediated Regulation in Chromophobe Renal Cell Carcinoma
Source: PLoS One. 2016 Jun 3;11(6):e0156324. doi: 10.1371/journal.pone.0156324 (PMC4892590; doi:10.1371/journal.pone.0156324)
Supplement: S1 File — (ZIP) [file pone.0156324.s001.zip › S1_File miRNA expression profile downloaded from TCGA/control/bcgsc.ca__IlluminaHiSeq_miRNASeq__TCGA-KL-8326-11A-01R-2314-13__mirna_quantification.txt]

barcode	miRNA_ID	read_count	reads_per_million_miRNA_mapped	cross-mapped
TCGA-KL-8326-11A-01R-2314-13	hsa-let-7a-1	34846.0	4876.477998	N
TCGA-KL-8326-11A-01R-2314-13	hsa-let-7a-2	69360.0	9706.494689	Y
TCGA-KL-8326-11A-01R-2314-13	hsa-let-7a-3	35069.0	4907.685442	N
TCGA-KL-8326-11A-01R-2314-13	hsa-let-7b	75562.0	10574.425486	N
TCGA-KL-8326-11A-01R-2314-13	hsa-let-7c	14662.0	2051.854457	Y
TCGA-KL-8326-11A-01R-2314-13	hsa-let-7d	2496.0	349.299463	N
TCGA-KL-8326-11A-01R-2314-13	hsa-let-7e	7133.0	998.218377	N
TCGA-KL-8326-11A-01R-2314-13	hsa-let-7f-1	84.0	11.75527	N
TCGA-KL-8326-11A-01R-2314-13	hsa-let-7f-2	37901.0	5304.005986	N
TCGA-KL-8326-11A-01R-2314-13	hsa-let-7g	3805.0	532.48576	N
TCGA-KL-8326-11A-01R-2314-13	hsa-let-7i	2070.0	289.683449	N
TCGA-KL-8326-11A-01R-2314-13	hsa-mir-1-1	0.0	0.0	N
TCGA-KL-8326-11A-01R-2314-13	hsa-mir-1-2	122.0	17.073131	N
TCGA-KL-8326-11A-01R-2314-13	hsa-mir-100	51511.0	7208.639676	Y
TCGA-KL-8326-11A-01R-2314-13	hsa-mir-101-1	256300.0	35867.569042	N
TCGA-KL-8326-11A-01R-2314-13	hsa-mir-101-2	392.0	54.857928	N
TCGA-KL-8326-11A-01R-2314-13	hsa-mir-103-1	62640.0	8766.073058	Y
TCGA-KL-8326-11A-01R-2314-13	hsa-mir-103-1-as	0.0	0.0	N
TCGA-KL-8326-11A-01R-2314-13	hsa-mir-103-2	30.0	4.198311	N
TCGA-KL-8326-11A-01R-2314-13	hsa-mir-103-2-as	0.0	0.0	N
TCGA-KL-8326-11A-01R-2314-13	hsa-mir-105-1	4.0	0.559775	N
TCGA-KL-8326-11A-01R-2314-13	hsa-mir-105-2	2.0	0.279887	N
TCGA-KL-8326-11A-01R-2314-13	hsa-mir-106a	145.0	20.291836	Y
TCGA-KL-8326-11A-01R-2314-13	hsa-mir-106b	1637.0	229.087829	N
TCGA-KL-8326-11A-01R-2314-13	hsa-mir-107	621.0	86.905035	Y
TCGA-KL-8326-11A-01R-2314-13	hsa-mir-10a	321878.0	45044.796677	N
TCGA-KL-8326-11A-01R-2314-13	hsa-mir-10b	1409332.0	197227.127637	N
TCGA-KL-8326-11A-01R-2314-13	hsa-mir-1178	0.0	0.0	N
TCGA-KL-8326-11A-01R-2314-13	hsa-mir-1179	0.0	0.0	N
TCGA-KL-8326-11A-01R-2314-13	hsa-mir-1180	163.0	22.810822	N
TCGA-KL-8326-11A-01R-2314-13	hsa-mir-1181	1.0	0.139944	N
TCGA-KL-8326-11A-01R-2314-13	hsa-mir-1182	0.0	0.0	N
TCGA-KL-8326-11A-01R-2314-13	hsa-mir-1183	0.0	0.0	N
TCGA-KL-8326-11A-01R-2314-13	hsa-mir-1184-1	0.0	0.0	N
TCGA-KL-8326-11A-01R-2314-13	hsa-mir-1184-2	0.0	0.0	N
TCGA-KL-8326-11A-01R-2314-13	hsa-mir-1184-3	0.0	0.0	N
TCGA-KL-8326-11A-01R-2314-13	hsa-mir-1185-1	0.0	0.0	N
TCGA-KL-8326-11A-01R-2314-13	hsa-mir-1185-2	0.0	0.0	N
TCGA-KL-8326-11A-01R-2314-13	hsa-mir-1193	0.0	0.0	N
TCGA-KL-8326-11A-01R-2314-13	hsa-mir-1197	0.0	0.0	N
TCGA-KL-8326-11A-01R-2314-13	hsa-mir-1200	0.0	0.0	N
TCGA-KL-8326-11A-01R-2314-13	hsa-mir-1202	0.0	0.0	N
TCGA-KL-8326-11A-01R-2314-13	hsa-mir-1203	0.0	0.0	N
TCGA-KL-8326-11A-01R-2314-13	hsa-mir-1204	0.0	0.0	N
TCGA-KL-8326-11A-01R-2314-13	hsa-mir-1205	0.0	0.0	N
TCGA-KL-8326-11A-01R-2314-13	hsa-mir-1206	0.0	0.0	N
TCGA-KL-8326-11A-01R-2314-13	hsa-mir-1207	0.0	0.0	N
TCGA-KL-8326-11A-01R-2314-13	hsa-mir-1208	0.0	0.0	N
TCGA-KL-8326-11A-01R-2314-13	hsa-mir-122	4.0	0.559775	N
TCGA-KL-8326-11A-01R-2314-13	hsa-mir-1224	2.0	0.279887	N
TCGA-KL-8326-11A-01R-2314-13	hsa-mir-1225	1.0	0.139944	N
TCGA-KL-8326-11A-01R-2314-13	hsa-mir-1226	5.0	0.699718	N
TCGA-KL-8326-11A-01R-2314-13	hsa-mir-1227	1.0	0.139944	N
TCGA-KL-8326-11A-01R-2314-13	hsa-mir-1228	1.0	0.139944	N
TCGA-KL-8326-11A-01R-2314-13	hsa-mir-1229	3.0	0.419831	N
TCGA-KL-8326-11A-01R-2314-13	hsa-mir-1231	0.0	0.0	N
TCGA-KL-8326-11A-01R-2314-13	hsa-mir-1233-1	0.0	0.0	N
TCGA-KL-8326-11A-01R-2314-13	hsa-mir-1233-2	0.0	0.0	N
TCGA-KL-8326-11A-01R-2314-13	hsa-mir-1234	0.0	0.0	N
TCGA-KL-8326-11A-01R-2314-13	hsa-mir-1236	0.0	0.0	N
TCGA-KL-8326-11A-01R-2314-13	hsa-mir-1237	0.0	0.0	N
TCGA-KL-8326-11A-01R-2314-13	hsa-mir-1238	1.0	0.139944	N
TCGA-KL-8326-11A-01R-2314-13	hsa-mir-124-1	12.0	1.679324	N
TCGA-KL-8326-11A-01R-2314-13	hsa-mir-124-2	8.0	1.11955	N
TCGA-KL-8326-11A-01R-2314-13	hsa-mir-124-3	3.0	0.419831	N
TCGA-KL-8326-11A-01R-2314-13	hsa-mir-1243	0.0	0.0	N
TCGA-KL-8326-11A-01R-2314-13	hsa-mir-1244-1	0.0	0.0	N
TCGA-KL-8326-11A-01R-2314-13	hsa-mir-1244-2	0.0	0.0	N
TCGA-KL-8326-11A-01R-2314-13	hsa-mir-1244-3	0.0	0.0	N
TCGA-KL-8326-11A-01R-2314-13	hsa-mir-1245	3.0	0.419831	N
TCGA-KL-8326-11A-01R-2314-13	hsa-mir-1246	0.0	0.0	N
TCGA-KL-8326-11A-01R-2314-13	hsa-mir-1247	112.0	15.673694	N
TCGA-KL-8326-11A-01R-2314-13	hsa-mir-1248	10.0	1.399437	N
TCGA-KL-8326-11A-01R-2314-13	hsa-mir-1249	5.0	0.699718	N
TCGA-KL-8326-11A-01R-2314-13	hsa-mir-1250	1.0	0.139944	N
TCGA-KL-8326-11A-01R-2314-13	hsa-mir-1251	393.0	54.997872	N
TCGA-KL-8326-11A-01R-2314-13	hsa-mir-1252	0.0	0.0	N
TCGA-KL-8326-11A-01R-2314-13	hsa-mir-1253	0.0	0.0	N
TCGA-KL-8326-11A-01R-2314-13	hsa-mir-1254	0.0	0.0	N
TCGA-KL-8326-11A-01R-2314-13	hsa-mir-1255a	1.0	0.139944	N
TCGA-KL-8326-11A-01R-2314-13	hsa-mir-1255b-1	0.0	0.0	N
TCGA-KL-8326-11A-01R-2314-13	hsa-mir-1255b-2	0.0	0.0	N
TCGA-KL-8326-11A-01R-2314-13	hsa-mir-1256	0.0	0.0	N
TCGA-KL-8326-11A-01R-2314-13	hsa-mir-1257	0.0	0.0	N
TCGA-KL-8326-11A-01R-2314-13	hsa-mir-1258	3.0	0.419831	N
TCGA-KL-8326-11A-01R-2314-13	hsa-mir-125a	5444.0	761.853476	N
TCGA-KL-8326-11A-01R-2314-13	hsa-mir-125b-1	6095.0	852.956821	N
TCGA-KL-8326-11A-01R-2314-13	hsa-mir-125b-2	197.0	27.568908	N
TCGA-KL-8326-11A-01R-2314-13	hsa-mir-126	30739.0	4301.729242	N
TCGA-KL-8326-11A-01R-2314-13	hsa-mir-1260	0.0	0.0	N
TCGA-KL-8326-11A-01R-2314-13	hsa-mir-1260b	1.0	0.139944	N
TCGA-KL-8326-11A-01R-2314-13	hsa-mir-1261	0.0	0.0	N
TCGA-KL-8326-11A-01R-2314-13	hsa-mir-1262	5.0	0.699718	N
TCGA-KL-8326-11A-01R-2314-13	hsa-mir-1263	0.0	0.0	N
TCGA-KL-8326-11A-01R-2314-13	hsa-mir-1264	0.0	0.0	N
TCGA-KL-8326-11A-01R-2314-13	hsa-mir-1265	0.0	0.0	N
TCGA-KL-8326-11A-01R-2314-13	hsa-mir-1266	5.0	0.699718	N
TCGA-KL-8326-11A-01R-2314-13	hsa-mir-1267	0.0	0.0	N
TCGA-KL-8326-11A-01R-2314-13	hsa-mir-1268	0.0	0.0	N
TCGA-KL-8326-11A-01R-2314-13	hsa-mir-1269	210.0	29.388176	N
TCGA-KL-8326-11A-01R-2314-13	hsa-mir-127	3838.0	537.103902	N
TCGA-KL-8326-11A-01R-2314-13	hsa-mir-1270-1	13.0	1.819268	N
TCGA-KL-8326-11A-01R-2314-13	hsa-mir-1270-2	16.0	2.239099	N
TCGA-KL-8326-11A-01R-2314-13	hsa-mir-1271	28.0	3.918423	N
TCGA-KL-8326-11A-01R-2314-13	hsa-mir-1272	0.0	0.0	N
TCGA-KL-8326-11A-01R-2314-13	hsa-mir-1273	0.0	0.0	N
TCGA-KL-8326-11A-01R-2314-13	hsa-mir-1273c	0.0	0.0	N
TCGA-KL-8326-11A-01R-2314-13	hsa-mir-1273d	0.0	0.0	N
TCGA-KL-8326-11A-01R-2314-13	hsa-mir-1274a	0.0	0.0	N
TCGA-KL-8326-11A-01R-2314-13	hsa-mir-1274b	18.0	2.518987	N
TCGA-KL-8326-11A-01R-2314-13	hsa-mir-1275	3.0	0.419831	N
TCGA-KL-8326-11A-01R-2314-13	hsa-mir-1276	1.0	0.139944	N
TCGA-KL-8326-11A-01R-2314-13	hsa-mir-1277	6.0	0.839662	N
TCGA-KL-8326-11A-01R-2314-13	hsa-mir-1278	0.0	0.0	N
TCGA-KL-8326-11A-01R-2314-13	hsa-mir-1279	0.0	0.0	N
TCGA-KL-8326-11A-01R-2314-13	hsa-mir-128-1	583.0	81.587174	N
TCGA-KL-8326-11A-01R-2314-13	hsa-mir-128-2	430.0	60.175789	N
TCGA-KL-8326-11A-01R-2314-13	hsa-mir-1280	0.0	0.0	N
TCGA-KL-8326-11A-01R-2314-13	hsa-mir-1281	0.0	0.0	N
TCGA-KL-8326-11A-01R-2314-13	hsa-mir-1282	0.0	0.0	N
TCGA-KL-8326-11A-01R-2314-13	hsa-mir-1283-1	0.0	0.0	N
TCGA-KL-8326-11A-01R-2314-13	hsa-mir-1283-2	0.0	0.0	N
TCGA-KL-8326-11A-01R-2314-13	hsa-mir-1284	0.0	0.0	N
TCGA-KL-8326-11A-01R-2314-13	hsa-mir-1285-1	0.0	0.0	N
TCGA-KL-8326-11A-01R-2314-13	hsa-mir-1285-2	0.0	0.0	N
TCGA-KL-8326-11A-01R-2314-13	hsa-mir-1286	0.0	0.0	N
TCGA-KL-8326-11A-01R-2314-13	hsa-mir-1287	157.0	21.97116	N
TCGA-KL-8326-11A-01R-2314-13	hsa-mir-1288	5.0	0.699718	N
TCGA-KL-8326-11A-01R-2314-13	hsa-mir-1289-1	0.0	0.0	N
TCGA-KL-8326-11A-01R-2314-13	hsa-mir-1289-2	0.0	0.0	N
TCGA-KL-8326-11A-01R-2314-13	hsa-mir-129-1	78.0	10.915608	N
TCGA-KL-8326-11A-01R-2314-13	hsa-mir-129-2	83.0	11.615327	N
TCGA-KL-8326-11A-01R-2314-13	hsa-mir-1290	0.0	0.0	N
TCGA-KL-8326-11A-01R-2314-13	hsa-mir-1291	2.0	0.279887	N
TCGA-KL-8326-11A-01R-2314-13	hsa-mir-1292	2.0	0.279887	N
TCGA-KL-8326-11A-01R-2314-13	hsa-mir-1293	0.0	0.0	N
TCGA-KL-8326-11A-01R-2314-13	hsa-mir-1294	0.0	0.0	N
TCGA-KL-8326-11A-01R-2314-13	hsa-mir-1295	4.0	0.559775	N
TCGA-KL-8326-11A-01R-2314-13	hsa-mir-1296	43.0	6.017579	N
TCGA-KL-8326-11A-01R-2314-13	hsa-mir-1297	0.0	0.0	N
TCGA-KL-8326-11A-01R-2314-13	hsa-mir-1298	0.0	0.0	N
TCGA-KL-8326-11A-01R-2314-13	hsa-mir-1299	0.0	0.0	N
TCGA-KL-8326-11A-01R-2314-13	hsa-mir-1301	34.0	4.758086	N
TCGA-KL-8326-11A-01R-2314-13	hsa-mir-1302-1	0.0	0.0	N
TCGA-KL-8326-11A-01R-2314-13	hsa-mir-1302-10	0.0	0.0	N
TCGA-KL-8326-11A-01R-2314-13	hsa-mir-1302-11	0.0	0.0	N
TCGA-KL-8326-11A-01R-2314-13	hsa-mir-1302-2	0.0	0.0	N
TCGA-KL-8326-11A-01R-2314-13	hsa-mir-1302-3	0.0	0.0	N
TCGA-KL-8326-11A-01R-2314-13	hsa-mir-1302-4	0.0	0.0	N
TCGA-KL-8326-11A-01R-2314-13	hsa-mir-1302-5	0.0	0.0	N
TCGA-KL-8326-11A-01R-2314-13	hsa-mir-1302-6	0.0	0.0	N
TCGA-KL-8326-11A-01R-2314-13	hsa-mir-1302-7	0.0	0.0	N
TCGA-KL-8326-11A-01R-2314-13	hsa-mir-1302-8	0.0	0.0	N
TCGA-KL-8326-11A-01R-2314-13	hsa-mir-1302-9	0.0	0.0	N
TCGA-KL-8326-11A-01R-2314-13	hsa-mir-1303	1.0	0.139944	N
TCGA-KL-8326-11A-01R-2314-13	hsa-mir-1304	0.0	0.0	N
TCGA-KL-8326-11A-01R-2314-13	hsa-mir-1305	0.0	0.0	N
TCGA-KL-8326-11A-01R-2314-13	hsa-mir-1306	29.0	4.058367	N
TCGA-KL-8326-11A-01R-2314-13	hsa-mir-1307	7028.0	983.524289	N
TCGA-KL-8326-11A-01R-2314-13	hsa-mir-130a	1205.0	168.632153	N
TCGA-KL-8326-11A-01R-2314-13	hsa-mir-130b	39.0	5.457804	N
TCGA-KL-8326-11A-01R-2314-13	hsa-mir-132	468.0	65.493649	N
TCGA-KL-8326-11A-01R-2314-13	hsa-mir-1321	0.0	0.0	N
TCGA-KL-8326-11A-01R-2314-13	hsa-mir-1322	0.0	0.0	N
TCGA-KL-8326-11A-01R-2314-13	hsa-mir-1323	0.0	0.0	N
TCGA-KL-8326-11A-01R-2314-13	hsa-mir-1324	0.0	0.0	N
TCGA-KL-8326-11A-01R-2314-13	hsa-mir-133a-1	65.0	9.09634	Y
TCGA-KL-8326-11A-01R-2314-13	hsa-mir-133a-2	0.0	0.0	N
TCGA-KL-8326-11A-01R-2314-13	hsa-mir-133b	12.0	1.679324	Y
TCGA-KL-8326-11A-01R-2314-13	hsa-mir-134	901.0	126.089269	N
TCGA-KL-8326-11A-01R-2314-13	hsa-mir-135a-1	281.0	39.324178	N
TCGA-KL-8326-11A-01R-2314-13	hsa-mir-135a-2	43.0	6.017579	N
TCGA-KL-8326-11A-01R-2314-13	hsa-mir-135b	64.0	8.956396	N
TCGA-KL-8326-11A-01R-2314-13	hsa-mir-136	284.0	39.744009	N
TCGA-KL-8326-11A-01R-2314-13	hsa-mir-137	0.0	0.0	N
TCGA-KL-8326-11A-01R-2314-13	hsa-mir-138-1	58.0	8.116734	N
TCGA-KL-8326-11A-01R-2314-13	hsa-mir-138-2	44.0	6.157523	N
TCGA-KL-8326-11A-01R-2314-13	hsa-mir-139	1254.0	175.489394	N
TCGA-KL-8326-11A-01R-2314-13	hsa-mir-140	12670.0	1773.086616	N
TCGA-KL-8326-11A-01R-2314-13	hsa-mir-141	1635.0	228.807941	N
TCGA-KL-8326-11A-01R-2314-13	hsa-mir-142	12441.0	1741.03951	N
TCGA-KL-8326-11A-01R-2314-13	hsa-mir-143	679970.0	95157.514326	N
TCGA-KL-8326-11A-01R-2314-13	hsa-mir-144	765.0	107.056927	N
TCGA-KL-8326-11A-01R-2314-13	hsa-mir-145	24357.0	3408.60858	N
TCGA-KL-8326-11A-01R-2314-13	hsa-mir-1468	118.0	16.513356	N
TCGA-KL-8326-11A-01R-2314-13	hsa-mir-1469	0.0	0.0	N
TCGA-KL-8326-11A-01R-2314-13	hsa-mir-146a	977.0	136.72499	N
TCGA-KL-8326-11A-01R-2314-13	hsa-mir-146b	1424.0	199.279822	N
TCGA-KL-8326-11A-01R-2314-13	hsa-mir-147	0.0	0.0	N
TCGA-KL-8326-11A-01R-2314-13	hsa-mir-1470	0.0	0.0	N
TCGA-KL-8326-11A-01R-2314-13	hsa-mir-1471	0.0	0.0	N
TCGA-KL-8326-11A-01R-2314-13	hsa-mir-147b	1.0	0.139944	N
TCGA-KL-8326-11A-01R-2314-13	hsa-mir-148a	134008.0	18753.574687	N
TCGA-KL-8326-11A-01R-2314-13	hsa-mir-148b	822.0	115.033717	N
TCGA-KL-8326-11A-01R-2314-13	hsa-mir-149	95.0	13.294651	N
TCGA-KL-8326-11A-01R-2314-13	hsa-mir-150	6409.0	896.899142	N
TCGA-KL-8326-11A-01R-2314-13	hsa-mir-151	9975.0	1395.938358	N
TCGA-KL-8326-11A-01R-2314-13	hsa-mir-152	2199.0	307.736185	N
TCGA-KL-8326-11A-01R-2314-13	hsa-mir-153-1	2.0	0.279887	N
TCGA-KL-8326-11A-01R-2314-13	hsa-mir-153-2	25.0	3.498592	N
TCGA-KL-8326-11A-01R-2314-13	hsa-mir-1537	0.0	0.0	N
TCGA-KL-8326-11A-01R-2314-13	hsa-mir-1538	2.0	0.279887	N
TCGA-KL-8326-11A-01R-2314-13	hsa-mir-1539	0.0	0.0	N
TCGA-KL-8326-11A-01R-2314-13	hsa-mir-154	45.0	6.297466	N
TCGA-KL-8326-11A-01R-2314-13	hsa-mir-155	1011.0	141.483076	N
TCGA-KL-8326-11A-01R-2314-13	hsa-mir-15a	686.0	96.001375	N
TCGA-KL-8326-11A-01R-2314-13	hsa-mir-15b	846.0	118.392366	N
TCGA-KL-8326-11A-01R-2314-13	hsa-mir-16-1	3087.0	432.006187	N
TCGA-KL-8326-11A-01R-2314-13	hsa-mir-16-2	20.0	2.798874	N
TCGA-KL-8326-11A-01R-2314-13	hsa-mir-17	2477.0	346.640533	Y
TCGA-KL-8326-11A-01R-2314-13	hsa-mir-181a-1	13292.0	1860.131595	N
TCGA-KL-8326-11A-01R-2314-13	hsa-mir-181a-2	3759.0	526.04835	N
TCGA-KL-8326-11A-01R-2314-13	hsa-mir-181b-1	1811.0	253.438032	N
TCGA-KL-8326-11A-01R-2314-13	hsa-mir-181b-2	20.0	2.798874	N
TCGA-KL-8326-11A-01R-2314-13	hsa-mir-181c	452.0	63.25455	N
TCGA-KL-8326-11A-01R-2314-13	hsa-mir-181d	49.0	6.857241	N
TCGA-KL-8326-11A-01R-2314-13	hsa-mir-182	10491.0	1468.149305	N
TCGA-KL-8326-11A-01R-2314-13	hsa-mir-1825	0.0	0.0	N
TCGA-KL-8326-11A-01R-2314-13	hsa-mir-1827	0.0	0.0	N
TCGA-KL-8326-11A-01R-2314-13	hsa-mir-183	4701.0	657.87531	N
TCGA-KL-8326-11A-01R-2314-13	hsa-mir-184	319.0	44.642039	N
TCGA-KL-8326-11A-01R-2314-13	hsa-mir-185	286.0	40.023897	N
TCGA-KL-8326-11A-01R-2314-13	hsa-mir-186	832.0	116.433154	N
TCGA-KL-8326-11A-01R-2314-13	hsa-mir-187	334.0	46.741194	N
TCGA-KL-8326-11A-01R-2314-13	hsa-mir-188	129.0	18.052737	N
TCGA-KL-8326-11A-01R-2314-13	hsa-mir-18a	41.0	5.737691	Y
TCGA-KL-8326-11A-01R-2314-13	hsa-mir-18b	5.0	0.699718	Y
TCGA-KL-8326-11A-01R-2314-13	hsa-mir-190	180.0	25.189865	N
TCGA-KL-8326-11A-01R-2314-13	hsa-mir-1908	0.0	0.0	N
TCGA-KL-8326-11A-01R-2314-13	hsa-mir-1909	0.0	0.0	N
TCGA-KL-8326-11A-01R-2314-13	hsa-mir-190b	1.0	0.139944	N
TCGA-KL-8326-11A-01R-2314-13	hsa-mir-191	2727.0	381.626456	N
TCGA-KL-8326-11A-01R-2314-13	hsa-mir-1910	0.0	0.0	N
TCGA-KL-8326-11A-01R-2314-13	hsa-mir-1911	0.0	0.0	N
TCGA-KL-8326-11A-01R-2314-13	hsa-mir-1912	0.0	0.0	N
TCGA-KL-8326-11A-01R-2314-13	hsa-mir-1913	0.0	0.0	N
TCGA-KL-8326-11A-01R-2314-13	hsa-mir-1914	0.0	0.0	N
TCGA-KL-8326-11A-01R-2314-13	hsa-mir-1915	0.0	0.0	N
TCGA-KL-8326-11A-01R-2314-13	hsa-mir-192	104076.0	14564.780006	Y
TCGA-KL-8326-11A-01R-2314-13	hsa-mir-193a	918.0	128.468312	N
TCGA-KL-8326-11A-01R-2314-13	hsa-mir-193b	253.0	35.405755	N
TCGA-KL-8326-11A-01R-2314-13	hsa-mir-194-1	16531.0	2313.409223	N
TCGA-KL-8326-11A-01R-2314-13	hsa-mir-194-2	18400.0	2574.963989	N
TCGA-KL-8326-11A-01R-2314-13	hsa-mir-195	722.0	101.039348	N
TCGA-KL-8326-11A-01R-2314-13	hsa-mir-196a-1	2522.0	352.937999	N
TCGA-KL-8326-11A-01R-2314-13	hsa-mir-196a-2	188.0	26.309415	N
TCGA-KL-8326-11A-01R-2314-13	hsa-mir-196b	3713.0	519.61094	N
TCGA-KL-8326-11A-01R-2314-13	hsa-mir-197	1028.0	143.862119	N
TCGA-KL-8326-11A-01R-2314-13	hsa-mir-1972-1	0.0	0.0	N
TCGA-KL-8326-11A-01R-2314-13	hsa-mir-1972-2	0.0	0.0	N
TCGA-KL-8326-11A-01R-2314-13	hsa-mir-1973	0.0	0.0	N
TCGA-KL-8326-11A-01R-2314-13	hsa-mir-1976	66.0	9.236284	N
TCGA-KL-8326-11A-01R-2314-13	hsa-mir-198	0.0	0.0	N
TCGA-KL-8326-11A-01R-2314-13	hsa-mir-199a-1	6968.0	975.127667	Y
TCGA-KL-8326-11A-01R-2314-13	hsa-mir-199a-2	11870.0	1661.13166	Y
TCGA-KL-8326-11A-01R-2314-13	hsa-mir-199b	14891.0	2083.901563	Y
TCGA-KL-8326-11A-01R-2314-13	hsa-mir-19a	82.0	11.475383	N
TCGA-KL-8326-11A-01R-2314-13	hsa-mir-19b-1	23.0	3.218705	N
TCGA-KL-8326-11A-01R-2314-13	hsa-mir-19b-2	586.0	82.007005	N
TCGA-KL-8326-11A-01R-2314-13	hsa-mir-200a	3836.0	536.824014	N
TCGA-KL-8326-11A-01R-2314-13	hsa-mir-200b	2713.0	379.667245	N
TCGA-KL-8326-11A-01R-2314-13	hsa-mir-200c	6294.0	880.805617	N
TCGA-KL-8326-11A-01R-2314-13	hsa-mir-202	7.0	0.979606	N
TCGA-KL-8326-11A-01R-2314-13	hsa-mir-203	3736.0	522.829645	N
TCGA-KL-8326-11A-01R-2314-13	hsa-mir-204	8274.0	1157.894133	N
TCGA-KL-8326-11A-01R-2314-13	hsa-mir-205	19.0	2.65893	N
TCGA-KL-8326-11A-01R-2314-13	hsa-mir-2052	0.0	0.0	N
TCGA-KL-8326-11A-01R-2314-13	hsa-mir-2053	0.0	0.0	N
TCGA-KL-8326-11A-01R-2314-13	hsa-mir-2054	0.0	0.0	N
TCGA-KL-8326-11A-01R-2314-13	hsa-mir-206	60.0	8.396622	N
TCGA-KL-8326-11A-01R-2314-13	hsa-mir-208a	0.0	0.0	N
TCGA-KL-8326-11A-01R-2314-13	hsa-mir-208b	0.0	0.0	N
TCGA-KL-8326-11A-01R-2314-13	hsa-mir-20a	787.0	110.135688	N
TCGA-KL-8326-11A-01R-2314-13	hsa-mir-20b	264.0	36.945135	N
TCGA-KL-8326-11A-01R-2314-13	hsa-mir-21	329755.0	46147.133162	N
TCGA-KL-8326-11A-01R-2314-13	hsa-mir-210	974.0	136.305159	N
TCGA-KL-8326-11A-01R-2314-13	hsa-mir-211	9.0	1.259493	N
TCGA-KL-8326-11A-01R-2314-13	hsa-mir-2110	7.0	0.979606	N
TCGA-KL-8326-11A-01R-2314-13	hsa-mir-2113	0.0	0.0	N
TCGA-KL-8326-11A-01R-2314-13	hsa-mir-2114	10.0	1.399437	N
TCGA-KL-8326-11A-01R-2314-13	hsa-mir-2115	0.0	0.0	N
TCGA-KL-8326-11A-01R-2314-13	hsa-mir-2116	5.0	0.699718	N
TCGA-KL-8326-11A-01R-2314-13	hsa-mir-2117	0.0	0.0	N
TCGA-KL-8326-11A-01R-2314-13	hsa-mir-212	31.0	4.338255	N
TCGA-KL-8326-11A-01R-2314-13	hsa-mir-214	141.0	19.732061	N
TCGA-KL-8326-11A-01R-2314-13	hsa-mir-215	240.0	33.586487	Y
TCGA-KL-8326-11A-01R-2314-13	hsa-mir-216a	22.0	3.078761	N
TCGA-KL-8326-11A-01R-2314-13	hsa-mir-216b	7.0	0.979606	N
TCGA-KL-8326-11A-01R-2314-13	hsa-mir-217	531.0	74.310102	N
TCGA-KL-8326-11A-01R-2314-13	hsa-mir-218-1	14.0	1.959212	N
TCGA-KL-8326-11A-01R-2314-13	hsa-mir-218-2	572.0	80.047794	N
TCGA-KL-8326-11A-01R-2314-13	hsa-mir-219-1	8.0	1.11955	N
TCGA-KL-8326-11A-01R-2314-13	hsa-mir-219-2	0.0	0.0	N
TCGA-KL-8326-11A-01R-2314-13	hsa-mir-22	838865.0	117393.867751	N
TCGA-KL-8326-11A-01R-2314-13	hsa-mir-221	1112.0	155.617389	N
TCGA-KL-8326-11A-01R-2314-13	hsa-mir-222	253.0	35.405755	N
TCGA-KL-8326-11A-01R-2314-13	hsa-mir-223	290.0	40.583672	N
TCGA-KL-8326-11A-01R-2314-13	hsa-mir-224	17.0	2.379043	N
TCGA-KL-8326-11A-01R-2314-13	hsa-mir-2276	2.0	0.279887	N
TCGA-KL-8326-11A-01R-2314-13	hsa-mir-2277	1.0	0.139944	N
TCGA-KL-8326-11A-01R-2314-13	hsa-mir-2278	0.0	0.0	N
TCGA-KL-8326-11A-01R-2314-13	hsa-mir-2355	243.0	34.006318	N
TCGA-KL-8326-11A-01R-2314-13	hsa-mir-23a	14219.0	1989.8594	Y
TCGA-KL-8326-11A-01R-2314-13	hsa-mir-23b	10392.0	1454.294879	Y
TCGA-KL-8326-11A-01R-2314-13	hsa-mir-23c	5.0	0.699718	N
TCGA-KL-8326-11A-01R-2314-13	hsa-mir-24-1	284.0	39.744009	N
TCGA-KL-8326-11A-01R-2314-13	hsa-mir-24-2	11239.0	1572.827189	N
TCGA-KL-8326-11A-01R-2314-13	hsa-mir-25	14431.0	2019.527463	N
TCGA-KL-8326-11A-01R-2314-13	hsa-mir-26a-1	14.0	1.959212	N
TCGA-KL-8326-11A-01R-2314-13	hsa-mir-26a-2	24042.0	3364.526316	N
TCGA-KL-8326-11A-01R-2314-13	hsa-mir-26b	5438.0	761.013814	N
TCGA-KL-8326-11A-01R-2314-13	hsa-mir-27a	7612.0	1065.251407	Y
TCGA-KL-8326-11A-01R-2314-13	hsa-mir-27b	21671.0	3032.719816	Y
TCGA-KL-8326-11A-01R-2314-13	hsa-mir-28	12007.0	1680.303947	N
TCGA-KL-8326-11A-01R-2314-13	hsa-mir-2861	0.0	0.0	N
TCGA-KL-8326-11A-01R-2314-13	hsa-mir-2909	0.0	0.0	N
TCGA-KL-8326-11A-01R-2314-13	hsa-mir-296	13.0	1.819268	N
TCGA-KL-8326-11A-01R-2314-13	hsa-mir-297	0.0	0.0	N
TCGA-KL-8326-11A-01R-2314-13	hsa-mir-298	0.0	0.0	N
TCGA-KL-8326-11A-01R-2314-13	hsa-mir-299	4.0	0.559775	N
TCGA-KL-8326-11A-01R-2314-13	hsa-mir-29a	114169.0	15977.231721	N
TCGA-KL-8326-11A-01R-2314-13	hsa-mir-29b-1	4444.0	621.909781	Y
TCGA-KL-8326-11A-01R-2314-13	hsa-mir-29b-2	4712.0	659.414691	Y
TCGA-KL-8326-11A-01R-2314-13	hsa-mir-29c	67332.0	9422.688875	Y
TCGA-KL-8326-11A-01R-2314-13	hsa-mir-300	0.0	0.0	N
TCGA-KL-8326-11A-01R-2314-13	hsa-mir-301a	58.0	8.116734	N
TCGA-KL-8326-11A-01R-2314-13	hsa-mir-301b	3.0	0.419831	N
TCGA-KL-8326-11A-01R-2314-13	hsa-mir-302a	0.0	0.0	N
TCGA-KL-8326-11A-01R-2314-13	hsa-mir-302b	0.0	0.0	N
TCGA-KL-8326-11A-01R-2314-13	hsa-mir-302c	0.0	0.0	N
TCGA-KL-8326-11A-01R-2314-13	hsa-mir-302d	1.0	0.139944	N
TCGA-KL-8326-11A-01R-2314-13	hsa-mir-302e	0.0	0.0	N
TCGA-KL-8326-11A-01R-2314-13	hsa-mir-302f	0.0	0.0	N
TCGA-KL-8326-11A-01R-2314-13	hsa-mir-3065	484.0	67.732748	N
TCGA-KL-8326-11A-01R-2314-13	hsa-mir-3074	46.0	6.43741	N
TCGA-KL-8326-11A-01R-2314-13	hsa-mir-30a	1503391.0	210390.091651	Y
TCGA-KL-8326-11A-01R-2314-13	hsa-mir-30b	9678.0	1354.375081	Y
TCGA-KL-8326-11A-01R-2314-13	hsa-mir-30c-1	17.0	2.379043	N
TCGA-KL-8326-11A-01R-2314-13	hsa-mir-30c-2	15306.0	2141.978196	Y
TCGA-KL-8326-11A-01R-2314-13	hsa-mir-30d	82820.0	11590.136824	N
TCGA-KL-8326-11A-01R-2314-13	hsa-mir-30e	110801.0	15505.901356	Y
TCGA-KL-8326-11A-01R-2314-13	hsa-mir-31	71.0	9.936002	N
TCGA-KL-8326-11A-01R-2314-13	hsa-mir-3115	0.0	0.0	N
TCGA-KL-8326-11A-01R-2314-13	hsa-mir-3116-1	0.0	0.0	N
TCGA-KL-8326-11A-01R-2314-13	hsa-mir-3116-2	0.0	0.0	N
TCGA-KL-8326-11A-01R-2314-13	hsa-mir-3117	6.0	0.839662	N
TCGA-KL-8326-11A-01R-2314-13	hsa-mir-3118-1	0.0	0.0	N
TCGA-KL-8326-11A-01R-2314-13	hsa-mir-3118-2	0.0	0.0	N
TCGA-KL-8326-11A-01R-2314-13	hsa-mir-3118-3	0.0	0.0	N
TCGA-KL-8326-11A-01R-2314-13	hsa-mir-3118-4	0.0	0.0	N
TCGA-KL-8326-11A-01R-2314-13	hsa-mir-3118-5	0.0	0.0	N
TCGA-KL-8326-11A-01R-2314-13	hsa-mir-3118-6	0.0	0.0	N
TCGA-KL-8326-11A-01R-2314-13	hsa-mir-3119-1	0.0	0.0	N
TCGA-KL-8326-11A-01R-2314-13	hsa-mir-3119-2	0.0	0.0	N
TCGA-KL-8326-11A-01R-2314-13	hsa-mir-3120	0.0	0.0	N
TCGA-KL-8326-11A-01R-2314-13	hsa-mir-3121	0.0	0.0	N
TCGA-KL-8326-11A-01R-2314-13	hsa-mir-3122	0.0	0.0	N
TCGA-KL-8326-11A-01R-2314-13	hsa-mir-3123	0.0	0.0	N
TCGA-KL-8326-11A-01R-2314-13	hsa-mir-3124	1.0	0.139944	N
TCGA-KL-8326-11A-01R-2314-13	hsa-mir-3125	0.0	0.0	N
TCGA-KL-8326-11A-01R-2314-13	hsa-mir-3126	0.0	0.0	N
TCGA-KL-8326-11A-01R-2314-13	hsa-mir-3127	17.0	2.379043	N
TCGA-KL-8326-11A-01R-2314-13	hsa-mir-3128	0.0	0.0	N
TCGA-KL-8326-11A-01R-2314-13	hsa-mir-3129	1.0	0.139944	N
TCGA-KL-8326-11A-01R-2314-13	hsa-mir-3130-1	13.0	1.819268	N
TCGA-KL-8326-11A-01R-2314-13	hsa-mir-3130-2	0.0	0.0	N
TCGA-KL-8326-11A-01R-2314-13	hsa-mir-3131	4.0	0.559775	N
TCGA-KL-8326-11A-01R-2314-13	hsa-mir-3132	0.0	0.0	N
TCGA-KL-8326-11A-01R-2314-13	hsa-mir-3133	0.0	0.0	N
TCGA-KL-8326-11A-01R-2314-13	hsa-mir-3134	0.0	0.0	N
TCGA-KL-8326-11A-01R-2314-13	hsa-mir-3135	0.0	0.0	N
TCGA-KL-8326-11A-01R-2314-13	hsa-mir-3136	0.0	0.0	N
TCGA-KL-8326-11A-01R-2314-13	hsa-mir-3137	0.0	0.0	N
TCGA-KL-8326-11A-01R-2314-13	hsa-mir-3138	0.0	0.0	N
TCGA-KL-8326-11A-01R-2314-13	hsa-mir-3139	0.0	0.0	N
TCGA-KL-8326-11A-01R-2314-13	hsa-mir-3140	0.0	0.0	N
TCGA-KL-8326-11A-01R-2314-13	hsa-mir-3141	0.0	0.0	N
TCGA-KL-8326-11A-01R-2314-13	hsa-mir-3142	0.0	0.0	N
TCGA-KL-8326-11A-01R-2314-13	hsa-mir-3143	0.0	0.0	N
TCGA-KL-8326-11A-01R-2314-13	hsa-mir-3144	0.0	0.0	N
TCGA-KL-8326-11A-01R-2314-13	hsa-mir-3145	0.0	0.0	N
TCGA-KL-8326-11A-01R-2314-13	hsa-mir-3146	0.0	0.0	N
TCGA-KL-8326-11A-01R-2314-13	hsa-mir-3147	0.0	0.0	N
TCGA-KL-8326-11A-01R-2314-13	hsa-mir-3148	0.0	0.0	N
TCGA-KL-8326-11A-01R-2314-13	hsa-mir-3149	0.0	0.0	N
TCGA-KL-8326-11A-01R-2314-13	hsa-mir-3150	0.0	0.0	N
TCGA-KL-8326-11A-01R-2314-13	hsa-mir-3150b	2.0	0.279887	N
TCGA-KL-8326-11A-01R-2314-13	hsa-mir-3151	0.0	0.0	N
TCGA-KL-8326-11A-01R-2314-13	hsa-mir-3152	0.0	0.0	N
TCGA-KL-8326-11A-01R-2314-13	hsa-mir-3153	0.0	0.0	N
TCGA-KL-8326-11A-01R-2314-13	hsa-mir-3154	1.0	0.139944	N
TCGA-KL-8326-11A-01R-2314-13	hsa-mir-3155	1.0	0.139944	N
TCGA-KL-8326-11A-01R-2314-13	hsa-mir-3156-1	0.0	0.0	N
TCGA-KL-8326-11A-01R-2314-13	hsa-mir-3156-2	0.0	0.0	N
TCGA-KL-8326-11A-01R-2314-13	hsa-mir-3156-3	0.0	0.0	N
TCGA-KL-8326-11A-01R-2314-13	hsa-mir-3157	1.0	0.139944	N
TCGA-KL-8326-11A-01R-2314-13	hsa-mir-3158-1	0.0	0.0	N
TCGA-KL-8326-11A-01R-2314-13	hsa-mir-3158-2	1.0	0.139944	N
TCGA-KL-8326-11A-01R-2314-13	hsa-mir-3159	0.0	0.0	N
TCGA-KL-8326-11A-01R-2314-13	hsa-mir-3160-1	1.0	0.139944	N
TCGA-KL-8326-11A-01R-2314-13	hsa-mir-3160-2	0.0	0.0	N
TCGA-KL-8326-11A-01R-2314-13	hsa-mir-3161	9.0	1.259493	N
TCGA-KL-8326-11A-01R-2314-13	hsa-mir-3162	0.0	0.0	N
TCGA-KL-8326-11A-01R-2314-13	hsa-mir-3163	0.0	0.0	N
TCGA-KL-8326-11A-01R-2314-13	hsa-mir-3164	0.0	0.0	N
TCGA-KL-8326-11A-01R-2314-13	hsa-mir-3165	0.0	0.0	N
TCGA-KL-8326-11A-01R-2314-13	hsa-mir-3166	1.0	0.139944	N
TCGA-KL-8326-11A-01R-2314-13	hsa-mir-3167	0.0	0.0	N
TCGA-KL-8326-11A-01R-2314-13	hsa-mir-3168	0.0	0.0	N
TCGA-KL-8326-11A-01R-2314-13	hsa-mir-3169	0.0	0.0	N
TCGA-KL-8326-11A-01R-2314-13	hsa-mir-3170	6.0	0.839662	N
TCGA-KL-8326-11A-01R-2314-13	hsa-mir-3171	0.0	0.0	N
TCGA-KL-8326-11A-01R-2314-13	hsa-mir-3173	3.0	0.419831	N
TCGA-KL-8326-11A-01R-2314-13	hsa-mir-3174	0.0	0.0	N
TCGA-KL-8326-11A-01R-2314-13	hsa-mir-3175	0.0	0.0	N
TCGA-KL-8326-11A-01R-2314-13	hsa-mir-3176	0.0	0.0	N
TCGA-KL-8326-11A-01R-2314-13	hsa-mir-3177	0.0	0.0	N
TCGA-KL-8326-11A-01R-2314-13	hsa-mir-3178	0.0	0.0	N
TCGA-KL-8326-11A-01R-2314-13	hsa-mir-3179-1	0.0	0.0	N
TCGA-KL-8326-11A-01R-2314-13	hsa-mir-3179-2	0.0	0.0	N
TCGA-KL-8326-11A-01R-2314-13	hsa-mir-3179-3	0.0	0.0	N
TCGA-KL-8326-11A-01R-2314-13	hsa-mir-3180-1	0.0	0.0	N
TCGA-KL-8326-11A-01R-2314-13	hsa-mir-3180-2	0.0	0.0	N
TCGA-KL-8326-11A-01R-2314-13	hsa-mir-3180-3	0.0	0.0	N
TCGA-KL-8326-11A-01R-2314-13	hsa-mir-3180-4	0.0	0.0	N
TCGA-KL-8326-11A-01R-2314-13	hsa-mir-3180-5	0.0	0.0	N
TCGA-KL-8326-11A-01R-2314-13	hsa-mir-3181	0.0	0.0	N
TCGA-KL-8326-11A-01R-2314-13	hsa-mir-3182	0.0	0.0	N
TCGA-KL-8326-11A-01R-2314-13	hsa-mir-3183	1.0	0.139944	N
TCGA-KL-8326-11A-01R-2314-13	hsa-mir-3184	0.0	0.0	N
TCGA-KL-8326-11A-01R-2314-13	hsa-mir-3185	0.0	0.0	N
TCGA-KL-8326-11A-01R-2314-13	hsa-mir-3186	0.0	0.0	N
TCGA-KL-8326-11A-01R-2314-13	hsa-mir-3187	1.0	0.139944	N
TCGA-KL-8326-11A-01R-2314-13	hsa-mir-3188	1.0	0.139944	N
TCGA-KL-8326-11A-01R-2314-13	hsa-mir-3189	0.0	0.0	N
TCGA-KL-8326-11A-01R-2314-13	hsa-mir-3190	0.0	0.0	N
TCGA-KL-8326-11A-01R-2314-13	hsa-mir-3191	0.0	0.0	N
TCGA-KL-8326-11A-01R-2314-13	hsa-mir-3192	0.0	0.0	N
TCGA-KL-8326-11A-01R-2314-13	hsa-mir-3193	3.0	0.419831	N
TCGA-KL-8326-11A-01R-2314-13	hsa-mir-3194	0.0	0.0	N
TCGA-KL-8326-11A-01R-2314-13	hsa-mir-3195	0.0	0.0	N
TCGA-KL-8326-11A-01R-2314-13	hsa-mir-3196	0.0	0.0	N
TCGA-KL-8326-11A-01R-2314-13	hsa-mir-3197	0.0	0.0	N
TCGA-KL-8326-11A-01R-2314-13	hsa-mir-3198	0.0	0.0	N
TCGA-KL-8326-11A-01R-2314-13	hsa-mir-3199-1	6.0	0.839662	N
TCGA-KL-8326-11A-01R-2314-13	hsa-mir-3199-2	6.0	0.839662	N
TCGA-KL-8326-11A-01R-2314-13	hsa-mir-32	400.0	55.977478	N
TCGA-KL-8326-11A-01R-2314-13	hsa-mir-3200	14.0	1.959212	N
TCGA-KL-8326-11A-01R-2314-13	hsa-mir-3201	0.0	0.0	N
TCGA-KL-8326-11A-01R-2314-13	hsa-mir-3202-1	0.0	0.0	N
TCGA-KL-8326-11A-01R-2314-13	hsa-mir-3202-2	1.0	0.139944	N
TCGA-KL-8326-11A-01R-2314-13	hsa-mir-320a	1078.0	150.859303	Y
TCGA-KL-8326-11A-01R-2314-13	hsa-mir-320b-1	0.0	0.0	N
TCGA-KL-8326-11A-01R-2314-13	hsa-mir-320b-2	22.0	3.078761	Y
TCGA-KL-8326-11A-01R-2314-13	hsa-mir-320c-1	1.0	0.139944	N
TCGA-KL-8326-11A-01R-2314-13	hsa-mir-320c-2	0.0	0.0	N
TCGA-KL-8326-11A-01R-2314-13	hsa-mir-320d-1	2.0	0.279887	N
TCGA-KL-8326-11A-01R-2314-13	hsa-mir-320d-2	1.0	0.139944	N
TCGA-KL-8326-11A-01R-2314-13	hsa-mir-320e	2.0	0.279887	N
TCGA-KL-8326-11A-01R-2314-13	hsa-mir-323	15.0	2.099155	N
TCGA-KL-8326-11A-01R-2314-13	hsa-mir-323b	6.0	0.839662	N
TCGA-KL-8326-11A-01R-2314-13	hsa-mir-324	407.0	56.957084	N
TCGA-KL-8326-11A-01R-2314-13	hsa-mir-325	0.0	0.0	N
TCGA-KL-8326-11A-01R-2314-13	hsa-mir-326	30.0	4.198311	N
TCGA-KL-8326-11A-01R-2314-13	hsa-mir-328	321.0	44.921926	N
TCGA-KL-8326-11A-01R-2314-13	hsa-mir-329-1	3.0	0.419831	N
TCGA-KL-8326-11A-01R-2314-13	hsa-mir-329-2	1.0	0.139944	N
TCGA-KL-8326-11A-01R-2314-13	hsa-mir-330	59.0	8.256678	N
TCGA-KL-8326-11A-01R-2314-13	hsa-mir-331	193.0	27.009133	N
TCGA-KL-8326-11A-01R-2314-13	hsa-mir-335	201.0	28.128683	N
TCGA-KL-8326-11A-01R-2314-13	hsa-mir-337	77.0	10.775665	N
TCGA-KL-8326-11A-01R-2314-13	hsa-mir-338	1406.0	196.760835	N
TCGA-KL-8326-11A-01R-2314-13	hsa-mir-339	220.0	30.787613	N
TCGA-KL-8326-11A-01R-2314-13	hsa-mir-33a	630.0	88.164528	N
TCGA-KL-8326-11A-01R-2314-13	hsa-mir-33b	30.0	4.198311	N
TCGA-KL-8326-11A-01R-2314-13	hsa-mir-340	101.0	14.134313	N
TCGA-KL-8326-11A-01R-2314-13	hsa-mir-342	343.0	48.000687	N
TCGA-KL-8326-11A-01R-2314-13	hsa-mir-345	103.0	14.414201	N
TCGA-KL-8326-11A-01R-2314-13	hsa-mir-346	1.0	0.139944	N
TCGA-KL-8326-11A-01R-2314-13	hsa-mir-34a	1079.0	150.999247	N
TCGA-KL-8326-11A-01R-2314-13	hsa-mir-34b	1.0	0.139944	N
TCGA-KL-8326-11A-01R-2314-13	hsa-mir-34c	9.0	1.259493	N
TCGA-KL-8326-11A-01R-2314-13	hsa-mir-3605	11.0	1.539381	N
TCGA-KL-8326-11A-01R-2314-13	hsa-mir-3606	0.0	0.0	N
TCGA-KL-8326-11A-01R-2314-13	hsa-mir-3607	370.0	51.779167	N
TCGA-KL-8326-11A-01R-2314-13	hsa-mir-3609	0.0	0.0	N
TCGA-KL-8326-11A-01R-2314-13	hsa-mir-361	2106.0	294.721422	N
TCGA-KL-8326-11A-01R-2314-13	hsa-mir-3610	1.0	0.139944	N
TCGA-KL-8326-11A-01R-2314-13	hsa-mir-3611	1.0	0.139944	N
TCGA-KL-8326-11A-01R-2314-13	hsa-mir-3612	0.0	0.0	N
TCGA-KL-8326-11A-01R-2314-13	hsa-mir-3613	54.0	7.55696	N
TCGA-KL-8326-11A-01R-2314-13	hsa-mir-3614	6.0	0.839662	N
TCGA-KL-8326-11A-01R-2314-13	hsa-mir-3615	5.0	0.699718	N
TCGA-KL-8326-11A-01R-2314-13	hsa-mir-3616	2.0	0.279887	N
TCGA-KL-8326-11A-01R-2314-13	hsa-mir-3617	0.0	0.0	N
TCGA-KL-8326-11A-01R-2314-13	hsa-mir-3618	0.0	0.0	N
TCGA-KL-8326-11A-01R-2314-13	hsa-mir-3619	0.0	0.0	N
TCGA-KL-8326-11A-01R-2314-13	hsa-mir-362	312.0	43.662433	N
TCGA-KL-8326-11A-01R-2314-13	hsa-mir-3620	0.0	0.0	N
TCGA-KL-8326-11A-01R-2314-13	hsa-mir-3621	0.0	0.0	N
TCGA-KL-8326-11A-01R-2314-13	hsa-mir-3622a	0.0	0.0	N
TCGA-KL-8326-11A-01R-2314-13	hsa-mir-3622b	0.0	0.0	N
TCGA-KL-8326-11A-01R-2314-13	hsa-mir-363	233.0	32.606881	N
TCGA-KL-8326-11A-01R-2314-13	hsa-mir-3646	1.0	0.139944	N
TCGA-KL-8326-11A-01R-2314-13	hsa-mir-3647	29.0	4.058367	N
TCGA-KL-8326-11A-01R-2314-13	hsa-mir-3648	11.0	1.539381	N
TCGA-KL-8326-11A-01R-2314-13	hsa-mir-3649	0.0	0.0	N
TCGA-KL-8326-11A-01R-2314-13	hsa-mir-365-1	56.0	7.836847	N
TCGA-KL-8326-11A-01R-2314-13	hsa-mir-365-2	55.0	7.696903	N
TCGA-KL-8326-11A-01R-2314-13	hsa-mir-3650	0.0	0.0	N
TCGA-KL-8326-11A-01R-2314-13	hsa-mir-3651	1.0	0.139944	N
TCGA-KL-8326-11A-01R-2314-13	hsa-mir-3652	1.0	0.139944	N
TCGA-KL-8326-11A-01R-2314-13	hsa-mir-3653	56.0	7.836847	N
TCGA-KL-8326-11A-01R-2314-13	hsa-mir-3654	0.0	0.0	N
TCGA-KL-8326-11A-01R-2314-13	hsa-mir-3655	0.0	0.0	N
TCGA-KL-8326-11A-01R-2314-13	hsa-mir-3656	0.0	0.0	N
TCGA-KL-8326-11A-01R-2314-13	hsa-mir-3657	0.0	0.0	N
TCGA-KL-8326-11A-01R-2314-13	hsa-mir-3658	0.0	0.0	N
TCGA-KL-8326-11A-01R-2314-13	hsa-mir-3659	0.0	0.0	N
TCGA-KL-8326-11A-01R-2314-13	hsa-mir-3660	0.0	0.0	N
TCGA-KL-8326-11A-01R-2314-13	hsa-mir-3661	0.0	0.0	N
TCGA-KL-8326-11A-01R-2314-13	hsa-mir-3662	0.0	0.0	N
TCGA-KL-8326-11A-01R-2314-13	hsa-mir-3663	0.0	0.0	N
TCGA-KL-8326-11A-01R-2314-13	hsa-mir-3664	2.0	0.279887	N
TCGA-KL-8326-11A-01R-2314-13	hsa-mir-3665	0.0	0.0	N
TCGA-KL-8326-11A-01R-2314-13	hsa-mir-3666	0.0	0.0	N
TCGA-KL-8326-11A-01R-2314-13	hsa-mir-3667	0.0	0.0	N
TCGA-KL-8326-11A-01R-2314-13	hsa-mir-3668	0.0	0.0	N
TCGA-KL-8326-11A-01R-2314-13	hsa-mir-3669	0.0	0.0	N
TCGA-KL-8326-11A-01R-2314-13	hsa-mir-367	0.0	0.0	N
TCGA-KL-8326-11A-01R-2314-13	hsa-mir-3670	0.0	0.0	N
TCGA-KL-8326-11A-01R-2314-13	hsa-mir-3671	0.0	0.0	N
TCGA-KL-8326-11A-01R-2314-13	hsa-mir-3672	0.0	0.0	N
TCGA-KL-8326-11A-01R-2314-13	hsa-mir-3673	0.0	0.0	N
TCGA-KL-8326-11A-01R-2314-13	hsa-mir-3674	0.0	0.0	N
TCGA-KL-8326-11A-01R-2314-13	hsa-mir-3675	0.0	0.0	N
TCGA-KL-8326-11A-01R-2314-13	hsa-mir-3676	10.0	1.399437	N
TCGA-KL-8326-11A-01R-2314-13	hsa-mir-3677	8.0	1.11955	N
TCGA-KL-8326-11A-01R-2314-13	hsa-mir-3678	3.0	0.419831	N
TCGA-KL-8326-11A-01R-2314-13	hsa-mir-3679	0.0	0.0	N
TCGA-KL-8326-11A-01R-2314-13	hsa-mir-3680	1.0	0.139944	N
TCGA-KL-8326-11A-01R-2314-13	hsa-mir-3681	1.0	0.139944	N
TCGA-KL-8326-11A-01R-2314-13	hsa-mir-3682	1.0	0.139944	N
TCGA-KL-8326-11A-01R-2314-13	hsa-mir-3683	0.0	0.0	N
TCGA-KL-8326-11A-01R-2314-13	hsa-mir-3684	0.0	0.0	N
TCGA-KL-8326-11A-01R-2314-13	hsa-mir-3685	0.0	0.0	N
TCGA-KL-8326-11A-01R-2314-13	hsa-mir-3686	0.0	0.0	N
TCGA-KL-8326-11A-01R-2314-13	hsa-mir-3687	4.0	0.559775	N
TCGA-KL-8326-11A-01R-2314-13	hsa-mir-3688	1.0	0.139944	N
TCGA-KL-8326-11A-01R-2314-13	hsa-mir-3689a	0.0	0.0	N
TCGA-KL-8326-11A-01R-2314-13	hsa-mir-3689b	0.0	0.0	N
TCGA-KL-8326-11A-01R-2314-13	hsa-mir-369	46.0	6.43741	N
TCGA-KL-8326-11A-01R-2314-13	hsa-mir-3690	3.0	0.419831	N
TCGA-KL-8326-11A-01R-2314-13	hsa-mir-3691	0.0	0.0	N
TCGA-KL-8326-11A-01R-2314-13	hsa-mir-3692	0.0	0.0	N
TCGA-KL-8326-11A-01R-2314-13	hsa-mir-370	28.0	3.918423	N
TCGA-KL-8326-11A-01R-2314-13	hsa-mir-371	0.0	0.0	N
TCGA-KL-8326-11A-01R-2314-13	hsa-mir-3713	0.0	0.0	N
TCGA-KL-8326-11A-01R-2314-13	hsa-mir-3714	0.0	0.0	N
TCGA-KL-8326-11A-01R-2314-13	hsa-mir-372	0.0	0.0	N
TCGA-KL-8326-11A-01R-2314-13	hsa-mir-373	0.0	0.0	N
TCGA-KL-8326-11A-01R-2314-13	hsa-mir-374a	3668.0	513.313473	N
TCGA-KL-8326-11A-01R-2314-13	hsa-mir-374b	646.0	90.403627	N
TCGA-KL-8326-11A-01R-2314-13	hsa-mir-374c	0.0	0.0	N
TCGA-KL-8326-11A-01R-2314-13	hsa-mir-375	693.0	96.980981	N
TCGA-KL-8326-11A-01R-2314-13	hsa-mir-376a-1	11.0	1.539381	N
TCGA-KL-8326-11A-01R-2314-13	hsa-mir-376a-2	6.0	0.839662	N
TCGA-KL-8326-11A-01R-2314-13	hsa-mir-376b	8.0	1.11955	Y
TCGA-KL-8326-11A-01R-2314-13	hsa-mir-376c	66.0	9.236284	Y
TCGA-KL-8326-11A-01R-2314-13	hsa-mir-377	20.0	2.798874	N
TCGA-KL-8326-11A-01R-2314-13	hsa-mir-378	6993.0	978.62626	N
TCGA-KL-8326-11A-01R-2314-13	hsa-mir-378b	0.0	0.0	N
TCGA-KL-8326-11A-01R-2314-13	hsa-mir-378c	131.0	18.332624	N
TCGA-KL-8326-11A-01R-2314-13	hsa-mir-379	2581.0	361.194677	N
TCGA-KL-8326-11A-01R-2314-13	hsa-mir-380	2.0	0.279887	N
TCGA-KL-8326-11A-01R-2314-13	hsa-mir-381	194.0	27.149077	N
TCGA-KL-8326-11A-01R-2314-13	hsa-mir-382	45.0	6.297466	N
TCGA-KL-8326-11A-01R-2314-13	hsa-mir-383	0.0	0.0	N
TCGA-KL-8326-11A-01R-2314-13	hsa-mir-384	0.0	0.0	N
TCGA-KL-8326-11A-01R-2314-13	hsa-mir-3907	0.0	0.0	N
TCGA-KL-8326-11A-01R-2314-13	hsa-mir-3908	0.0	0.0	N
TCGA-KL-8326-11A-01R-2314-13	hsa-mir-3909	2.0	0.279887	N
TCGA-KL-8326-11A-01R-2314-13	hsa-mir-3910-1	0.0	0.0	N
TCGA-KL-8326-11A-01R-2314-13	hsa-mir-3910-2	0.0	0.0	N
TCGA-KL-8326-11A-01R-2314-13	hsa-mir-3911	0.0	0.0	N
TCGA-KL-8326-11A-01R-2314-13	hsa-mir-3912	3.0	0.419831	N
TCGA-KL-8326-11A-01R-2314-13	hsa-mir-3913-1	19.0	2.65893	N
TCGA-KL-8326-11A-01R-2314-13	hsa-mir-3913-2	0.0	0.0	N
TCGA-KL-8326-11A-01R-2314-13	hsa-mir-3914-1	0.0	0.0	N
TCGA-KL-8326-11A-01R-2314-13	hsa-mir-3914-2	0.0	0.0	N
TCGA-KL-8326-11A-01R-2314-13	hsa-mir-3915	0.0	0.0	N
TCGA-KL-8326-11A-01R-2314-13	hsa-mir-3916	0.0	0.0	N
TCGA-KL-8326-11A-01R-2314-13	hsa-mir-3917	4.0	0.559775	N
TCGA-KL-8326-11A-01R-2314-13	hsa-mir-3918	0.0	0.0	N
TCGA-KL-8326-11A-01R-2314-13	hsa-mir-3919	0.0	0.0	N
TCGA-KL-8326-11A-01R-2314-13	hsa-mir-3920	0.0	0.0	N
TCGA-KL-8326-11A-01R-2314-13	hsa-mir-3921	0.0	0.0	N
TCGA-KL-8326-11A-01R-2314-13	hsa-mir-3922	2.0	0.279887	N
TCGA-KL-8326-11A-01R-2314-13	hsa-mir-3923	0.0	0.0	N
TCGA-KL-8326-11A-01R-2314-13	hsa-mir-3924	0.0	0.0	N
TCGA-KL-8326-11A-01R-2314-13	hsa-mir-3925	0.0	0.0	N
TCGA-KL-8326-11A-01R-2314-13	hsa-mir-3926-1	2.0	0.279887	N
TCGA-KL-8326-11A-01R-2314-13	hsa-mir-3926-2	0.0	0.0	N
TCGA-KL-8326-11A-01R-2314-13	hsa-mir-3927	0.0	0.0	N
TCGA-KL-8326-11A-01R-2314-13	hsa-mir-3928	3.0	0.419831	N
TCGA-KL-8326-11A-01R-2314-13	hsa-mir-3929	0.0	0.0	N
TCGA-KL-8326-11A-01R-2314-13	hsa-mir-3934	5.0	0.699718	N
TCGA-KL-8326-11A-01R-2314-13	hsa-mir-3935	0.0	0.0	N
TCGA-KL-8326-11A-01R-2314-13	hsa-mir-3936	5.0	0.699718	N
TCGA-KL-8326-11A-01R-2314-13	hsa-mir-3937	0.0	0.0	N
TCGA-KL-8326-11A-01R-2314-13	hsa-mir-3938	0.0	0.0	N
TCGA-KL-8326-11A-01R-2314-13	hsa-mir-3939	0.0	0.0	N
TCGA-KL-8326-11A-01R-2314-13	hsa-mir-3940	5.0	0.699718	N
TCGA-KL-8326-11A-01R-2314-13	hsa-mir-3941	0.0	0.0	N
TCGA-KL-8326-11A-01R-2314-13	hsa-mir-3942	1.0	0.139944	N
TCGA-KL-8326-11A-01R-2314-13	hsa-mir-3943	1.0	0.139944	N
TCGA-KL-8326-11A-01R-2314-13	hsa-mir-3944	0.0	0.0	N
TCGA-KL-8326-11A-01R-2314-13	hsa-mir-3945	0.0	0.0	N
TCGA-KL-8326-11A-01R-2314-13	hsa-mir-409	104.0	14.554144	N
TCGA-KL-8326-11A-01R-2314-13	hsa-mir-410	38.0	5.31786	N
TCGA-KL-8326-11A-01R-2314-13	hsa-mir-411	32.0	4.478198	N
TCGA-KL-8326-11A-01R-2314-13	hsa-mir-412	34.0	4.758086	N
TCGA-KL-8326-11A-01R-2314-13	hsa-mir-421	17.0	2.379043	N
TCGA-KL-8326-11A-01R-2314-13	hsa-mir-422a	0.0	0.0	N
TCGA-KL-8326-11A-01R-2314-13	hsa-mir-423	748.0	104.677884	N
TCGA-KL-8326-11A-01R-2314-13	hsa-mir-424	3329.0	465.872561	N
TCGA-KL-8326-11A-01R-2314-13	hsa-mir-425	409.0	57.236971	N
TCGA-KL-8326-11A-01R-2314-13	hsa-mir-4251	0.0	0.0	N
TCGA-KL-8326-11A-01R-2314-13	hsa-mir-4252	0.0	0.0	N
TCGA-KL-8326-11A-01R-2314-13	hsa-mir-4253	0.0	0.0	N
TCGA-KL-8326-11A-01R-2314-13	hsa-mir-4254	0.0	0.0	N
TCGA-KL-8326-11A-01R-2314-13	hsa-mir-4255	0.0	0.0	N
TCGA-KL-8326-11A-01R-2314-13	hsa-mir-4256	0.0	0.0	N
TCGA-KL-8326-11A-01R-2314-13	hsa-mir-4257	0.0	0.0	N
TCGA-KL-8326-11A-01R-2314-13	hsa-mir-4258	0.0	0.0	N
TCGA-KL-8326-11A-01R-2314-13	hsa-mir-4259	0.0	0.0	N
TCGA-KL-8326-11A-01R-2314-13	hsa-mir-4260	0.0	0.0	N
TCGA-KL-8326-11A-01R-2314-13	hsa-mir-4261	0.0	0.0	N
TCGA-KL-8326-11A-01R-2314-13	hsa-mir-4262	0.0	0.0	N
TCGA-KL-8326-11A-01R-2314-13	hsa-mir-4263	0.0	0.0	N
TCGA-KL-8326-11A-01R-2314-13	hsa-mir-4264	0.0	0.0	N
TCGA-KL-8326-11A-01R-2314-13	hsa-mir-4265	0.0	0.0	N
TCGA-KL-8326-11A-01R-2314-13	hsa-mir-4266	0.0	0.0	N
TCGA-KL-8326-11A-01R-2314-13	hsa-mir-4267	0.0	0.0	N
TCGA-KL-8326-11A-01R-2314-13	hsa-mir-4268	0.0	0.0	N
TCGA-KL-8326-11A-01R-2314-13	hsa-mir-4269	0.0	0.0	N
TCGA-KL-8326-11A-01R-2314-13	hsa-mir-4270	0.0	0.0	N
TCGA-KL-8326-11A-01R-2314-13	hsa-mir-4271	0.0	0.0	N
TCGA-KL-8326-11A-01R-2314-13	hsa-mir-4272	0.0	0.0	N
TCGA-KL-8326-11A-01R-2314-13	hsa-mir-4273	0.0	0.0	N
TCGA-KL-8326-11A-01R-2314-13	hsa-mir-4274	0.0	0.0	N
TCGA-KL-8326-11A-01R-2314-13	hsa-mir-4275	0.0	0.0	N
TCGA-KL-8326-11A-01R-2314-13	hsa-mir-4276	0.0	0.0	N
TCGA-KL-8326-11A-01R-2314-13	hsa-mir-4277	0.0	0.0	N
TCGA-KL-8326-11A-01R-2314-13	hsa-mir-4278	0.0	0.0	N
TCGA-KL-8326-11A-01R-2314-13	hsa-mir-4279	0.0	0.0	N
TCGA-KL-8326-11A-01R-2314-13	hsa-mir-4280	0.0	0.0	N
TCGA-KL-8326-11A-01R-2314-13	hsa-mir-4281	0.0	0.0	N
TCGA-KL-8326-11A-01R-2314-13	hsa-mir-4282	0.0	0.0	N
TCGA-KL-8326-11A-01R-2314-13	hsa-mir-4283-1	0.0	0.0	N
TCGA-KL-8326-11A-01R-2314-13	hsa-mir-4283-2	0.0	0.0	N
TCGA-KL-8326-11A-01R-2314-13	hsa-mir-4284	0.0	0.0	N
TCGA-KL-8326-11A-01R-2314-13	hsa-mir-4285	0.0	0.0	N
TCGA-KL-8326-11A-01R-2314-13	hsa-mir-4286	1.0	0.139944	N
TCGA-KL-8326-11A-01R-2314-13	hsa-mir-4287	0.0	0.0	N
TCGA-KL-8326-11A-01R-2314-13	hsa-mir-4288	0.0	0.0	N
TCGA-KL-8326-11A-01R-2314-13	hsa-mir-4289	0.0	0.0	N
TCGA-KL-8326-11A-01R-2314-13	hsa-mir-429	716.0	100.199686	N
TCGA-KL-8326-11A-01R-2314-13	hsa-mir-4290	0.0	0.0	N
TCGA-KL-8326-11A-01R-2314-13	hsa-mir-4291	0.0	0.0	N
TCGA-KL-8326-11A-01R-2314-13	hsa-mir-4292	0.0	0.0	N
TCGA-KL-8326-11A-01R-2314-13	hsa-mir-4293	0.0	0.0	N
TCGA-KL-8326-11A-01R-2314-13	hsa-mir-4294	0.0	0.0	N
TCGA-KL-8326-11A-01R-2314-13	hsa-mir-4295	0.0	0.0	N
TCGA-KL-8326-11A-01R-2314-13	hsa-mir-4296	0.0	0.0	N
TCGA-KL-8326-11A-01R-2314-13	hsa-mir-4297	0.0	0.0	N
TCGA-KL-8326-11A-01R-2314-13	hsa-mir-4298	0.0	0.0	N
TCGA-KL-8326-11A-01R-2314-13	hsa-mir-4299	0.0	0.0	N
TCGA-KL-8326-11A-01R-2314-13	hsa-mir-4300	0.0	0.0	N
TCGA-KL-8326-11A-01R-2314-13	hsa-mir-4301	0.0	0.0	N
TCGA-KL-8326-11A-01R-2314-13	hsa-mir-4302	0.0	0.0	N
TCGA-KL-8326-11A-01R-2314-13	hsa-mir-4303	0.0	0.0	N
TCGA-KL-8326-11A-01R-2314-13	hsa-mir-4304	0.0	0.0	N
TCGA-KL-8326-11A-01R-2314-13	hsa-mir-4305	0.0	0.0	N
TCGA-KL-8326-11A-01R-2314-13	hsa-mir-4306	0.0	0.0	N
TCGA-KL-8326-11A-01R-2314-13	hsa-mir-4307	0.0	0.0	N
TCGA-KL-8326-11A-01R-2314-13	hsa-mir-4308	0.0	0.0	N
TCGA-KL-8326-11A-01R-2314-13	hsa-mir-4309	0.0	0.0	N
TCGA-KL-8326-11A-01R-2314-13	hsa-mir-431	21.0	2.938818	N
TCGA-KL-8326-11A-01R-2314-13	hsa-mir-4310	0.0	0.0	N
TCGA-KL-8326-11A-01R-2314-13	hsa-mir-4311	0.0	0.0	N
TCGA-KL-8326-11A-01R-2314-13	hsa-mir-4312	0.0	0.0	N
TCGA-KL-8326-11A-01R-2314-13	hsa-mir-4313	0.0	0.0	N
TCGA-KL-8326-11A-01R-2314-13	hsa-mir-4314	0.0	0.0	N
TCGA-KL-8326-11A-01R-2314-13	hsa-mir-4315-1	0.0	0.0	N
TCGA-KL-8326-11A-01R-2314-13	hsa-mir-4315-2	0.0	0.0	N
TCGA-KL-8326-11A-01R-2314-13	hsa-mir-4316	0.0	0.0	N
TCGA-KL-8326-11A-01R-2314-13	hsa-mir-4317	0.0	0.0	N
TCGA-KL-8326-11A-01R-2314-13	hsa-mir-4318	0.0	0.0	N
TCGA-KL-8326-11A-01R-2314-13	hsa-mir-4319	0.0	0.0	N
TCGA-KL-8326-11A-01R-2314-13	hsa-mir-432	25.0	3.498592	N
TCGA-KL-8326-11A-01R-2314-13	hsa-mir-4320	0.0	0.0	N
TCGA-KL-8326-11A-01R-2314-13	hsa-mir-4321	0.0	0.0	N
TCGA-KL-8326-11A-01R-2314-13	hsa-mir-4322	0.0	0.0	N
TCGA-KL-8326-11A-01R-2314-13	hsa-mir-4323	0.0	0.0	N
TCGA-KL-8326-11A-01R-2314-13	hsa-mir-4324	0.0	0.0	N
TCGA-KL-8326-11A-01R-2314-13	hsa-mir-4325	0.0	0.0	N
TCGA-KL-8326-11A-01R-2314-13	hsa-mir-4326	0.0	0.0	N
TCGA-KL-8326-11A-01R-2314-13	hsa-mir-4327	0.0	0.0	N
TCGA-KL-8326-11A-01R-2314-13	hsa-mir-4328	0.0	0.0	N
TCGA-KL-8326-11A-01R-2314-13	hsa-mir-4329	0.0	0.0	N
TCGA-KL-8326-11A-01R-2314-13	hsa-mir-433	8.0	1.11955	N
TCGA-KL-8326-11A-01R-2314-13	hsa-mir-4330	0.0	0.0	N
TCGA-KL-8326-11A-01R-2314-13	hsa-mir-448	0.0	0.0	N
TCGA-KL-8326-11A-01R-2314-13	hsa-mir-449a	1.0	0.139944	N
TCGA-KL-8326-11A-01R-2314-13	hsa-mir-449b	0.0	0.0	N
TCGA-KL-8326-11A-01R-2314-13	hsa-mir-449c	1.0	0.139944	N
TCGA-KL-8326-11A-01R-2314-13	hsa-mir-450a-1	67.0	9.376228	N
TCGA-KL-8326-11A-01R-2314-13	hsa-mir-450a-2	59.0	8.256678	N
TCGA-KL-8326-11A-01R-2314-13	hsa-mir-450b	157.0	21.97116	N
TCGA-KL-8326-11A-01R-2314-13	hsa-mir-451	3367.0	471.190421	N
TCGA-KL-8326-11A-01R-2314-13	hsa-mir-452	146.0	20.431779	N
TCGA-KL-8326-11A-01R-2314-13	hsa-mir-454	34.0	4.758086	N
TCGA-KL-8326-11A-01R-2314-13	hsa-mir-455	3140.0	439.423202	N
TCGA-KL-8326-11A-01R-2314-13	hsa-mir-466	0.0	0.0	N
TCGA-KL-8326-11A-01R-2314-13	hsa-mir-483	9.0	1.259493	N
TCGA-KL-8326-11A-01R-2314-13	hsa-mir-484	289.0	40.443728	N
TCGA-KL-8326-11A-01R-2314-13	hsa-mir-485	22.0	3.078761	N
TCGA-KL-8326-11A-01R-2314-13	hsa-mir-486	809.0	113.214449	N
TCGA-KL-8326-11A-01R-2314-13	hsa-mir-487a	6.0	0.839662	N
TCGA-KL-8326-11A-01R-2314-13	hsa-mir-487b	24.0	3.358649	N
TCGA-KL-8326-11A-01R-2314-13	hsa-mir-488	0.0	0.0	N
TCGA-KL-8326-11A-01R-2314-13	hsa-mir-489	174.0	24.350203	N
TCGA-KL-8326-11A-01R-2314-13	hsa-mir-490	0.0	0.0	N
TCGA-KL-8326-11A-01R-2314-13	hsa-mir-491	6.0	0.839662	N
TCGA-KL-8326-11A-01R-2314-13	hsa-mir-492	0.0	0.0	N
TCGA-KL-8326-11A-01R-2314-13	hsa-mir-493	43.0	6.017579	N
TCGA-KL-8326-11A-01R-2314-13	hsa-mir-494	4.0	0.559775	N
TCGA-KL-8326-11A-01R-2314-13	hsa-mir-495	23.0	3.218705	N
TCGA-KL-8326-11A-01R-2314-13	hsa-mir-496	13.0	1.819268	N
TCGA-KL-8326-11A-01R-2314-13	hsa-mir-497	363.0	50.799561	N
TCGA-KL-8326-11A-01R-2314-13	hsa-mir-498	0.0	0.0	N
TCGA-KL-8326-11A-01R-2314-13	hsa-mir-499	9.0	1.259493	N
TCGA-KL-8326-11A-01R-2314-13	hsa-mir-500a	2412.0	337.544192	Y
TCGA-KL-8326-11A-01R-2314-13	hsa-mir-500b	64.0	8.956396	Y
TCGA-KL-8326-11A-01R-2314-13	hsa-mir-501	507.0	70.951453	N
TCGA-KL-8326-11A-01R-2314-13	hsa-mir-502	177.0	24.770034	Y
TCGA-KL-8326-11A-01R-2314-13	hsa-mir-503	50.0	6.997185	N
TCGA-KL-8326-11A-01R-2314-13	hsa-mir-504	15.0	2.099155	N
TCGA-KL-8326-11A-01R-2314-13	hsa-mir-505	306.0	42.822771	N
TCGA-KL-8326-11A-01R-2314-13	hsa-mir-506	20.0	2.798874	N
TCGA-KL-8326-11A-01R-2314-13	hsa-mir-507	4.0	0.559775	N
TCGA-KL-8326-11A-01R-2314-13	hsa-mir-508	701.0	98.10053	N
TCGA-KL-8326-11A-01R-2314-13	hsa-mir-509-1	78.0	10.915608	N
TCGA-KL-8326-11A-01R-2314-13	hsa-mir-509-2	90.0	12.594933	N
TCGA-KL-8326-11A-01R-2314-13	hsa-mir-509-3	94.0	13.154707	N
TCGA-KL-8326-11A-01R-2314-13	hsa-mir-510	0.0	0.0	N
TCGA-KL-8326-11A-01R-2314-13	hsa-mir-511-1	10.0	1.399437	N
TCGA-KL-8326-11A-01R-2314-13	hsa-mir-511-2	13.0	1.819268	N
TCGA-KL-8326-11A-01R-2314-13	hsa-mir-512-1	0.0	0.0	N
TCGA-KL-8326-11A-01R-2314-13	hsa-mir-512-2	0.0	0.0	N
TCGA-KL-8326-11A-01R-2314-13	hsa-mir-513a-1	1.0	0.139944	N
TCGA-KL-8326-11A-01R-2314-13	hsa-mir-513a-2	1.0	0.139944	N
TCGA-KL-8326-11A-01R-2314-13	hsa-mir-513b	0.0	0.0	N
TCGA-KL-8326-11A-01R-2314-13	hsa-mir-513c	6.0	0.839662	N
TCGA-KL-8326-11A-01R-2314-13	hsa-mir-514-1	254.0	35.545699	N
TCGA-KL-8326-11A-01R-2314-13	hsa-mir-514-2	258.0	36.105473	N
TCGA-KL-8326-11A-01R-2314-13	hsa-mir-514-3	248.0	34.706036	N
TCGA-KL-8326-11A-01R-2314-13	hsa-mir-514b	14.0	1.959212	N
TCGA-KL-8326-11A-01R-2314-13	hsa-mir-515-1	0.0	0.0	N
TCGA-KL-8326-11A-01R-2314-13	hsa-mir-515-2	0.0	0.0	N
TCGA-KL-8326-11A-01R-2314-13	hsa-mir-516a-1	0.0	0.0	N
TCGA-KL-8326-11A-01R-2314-13	hsa-mir-516a-2	0.0	0.0	N
TCGA-KL-8326-11A-01R-2314-13	hsa-mir-516b-1	1.0	0.139944	N
TCGA-KL-8326-11A-01R-2314-13	hsa-mir-516b-2	0.0	0.0	N
TCGA-KL-8326-11A-01R-2314-13	hsa-mir-517a	0.0	0.0	N
TCGA-KL-8326-11A-01R-2314-13	hsa-mir-517b	0.0	0.0	N
TCGA-KL-8326-11A-01R-2314-13	hsa-mir-517c	0.0	0.0	N
TCGA-KL-8326-11A-01R-2314-13	hsa-mir-518a-1	0.0	0.0	N
TCGA-KL-8326-11A-01R-2314-13	hsa-mir-518a-2	0.0	0.0	N
TCGA-KL-8326-11A-01R-2314-13	hsa-mir-518b	0.0	0.0	N
TCGA-KL-8326-11A-01R-2314-13	hsa-mir-518c	0.0	0.0	N
TCGA-KL-8326-11A-01R-2314-13	hsa-mir-518d	0.0	0.0	N
TCGA-KL-8326-11A-01R-2314-13	hsa-mir-518e	0.0	0.0	N
TCGA-KL-8326-11A-01R-2314-13	hsa-mir-518f	0.0	0.0	N
TCGA-KL-8326-11A-01R-2314-13	hsa-mir-519a-1	0.0	0.0	N
TCGA-KL-8326-11A-01R-2314-13	hsa-mir-519a-2	0.0	0.0	N
TCGA-KL-8326-11A-01R-2314-13	hsa-mir-519b	0.0	0.0	N
TCGA-KL-8326-11A-01R-2314-13	hsa-mir-519c	0.0	0.0	N
TCGA-KL-8326-11A-01R-2314-13	hsa-mir-519d	0.0	0.0	N
TCGA-KL-8326-11A-01R-2314-13	hsa-mir-519e	0.0	0.0	N
TCGA-KL-8326-11A-01R-2314-13	hsa-mir-520a	0.0	0.0	N
TCGA-KL-8326-11A-01R-2314-13	hsa-mir-520b	0.0	0.0	N
TCGA-KL-8326-11A-01R-2314-13	hsa-mir-520c	0.0	0.0	N
TCGA-KL-8326-11A-01R-2314-13	hsa-mir-520d	0.0	0.0	N
TCGA-KL-8326-11A-01R-2314-13	hsa-mir-520e	0.0	0.0	N
TCGA-KL-8326-11A-01R-2314-13	hsa-mir-520f	0.0	0.0	N
TCGA-KL-8326-11A-01R-2314-13	hsa-mir-520g	0.0	0.0	N
TCGA-KL-8326-11A-01R-2314-13	hsa-mir-520h	0.0	0.0	N
TCGA-KL-8326-11A-01R-2314-13	hsa-mir-521-1	0.0	0.0	N
TCGA-KL-8326-11A-01R-2314-13	hsa-mir-521-2	0.0	0.0	N
TCGA-KL-8326-11A-01R-2314-13	hsa-mir-522	0.0	0.0	N
TCGA-KL-8326-11A-01R-2314-13	hsa-mir-523	0.0	0.0	N
TCGA-KL-8326-11A-01R-2314-13	hsa-mir-524	0.0	0.0	N
TCGA-KL-8326-11A-01R-2314-13	hsa-mir-525	0.0	0.0	N
TCGA-KL-8326-11A-01R-2314-13	hsa-mir-526a-1	0.0	0.0	N
TCGA-KL-8326-11A-01R-2314-13	hsa-mir-526a-2	0.0	0.0	N
TCGA-KL-8326-11A-01R-2314-13	hsa-mir-526b	0.0	0.0	N
TCGA-KL-8326-11A-01R-2314-13	hsa-mir-527	0.0	0.0	N
TCGA-KL-8326-11A-01R-2314-13	hsa-mir-532	15029.0	2103.213793	N
TCGA-KL-8326-11A-01R-2314-13	hsa-mir-539	23.0	3.218705	N
TCGA-KL-8326-11A-01R-2314-13	hsa-mir-541	2.0	0.279887	N
TCGA-KL-8326-11A-01R-2314-13	hsa-mir-542	4974.0	696.079939	N
TCGA-KL-8326-11A-01R-2314-13	hsa-mir-543	10.0	1.399437	N
TCGA-KL-8326-11A-01R-2314-13	hsa-mir-544	0.0	0.0	N
TCGA-KL-8326-11A-01R-2314-13	hsa-mir-544b	0.0	0.0	N
TCGA-KL-8326-11A-01R-2314-13	hsa-mir-545	3.0	0.419831	N
TCGA-KL-8326-11A-01R-2314-13	hsa-mir-548a-1	0.0	0.0	N
TCGA-KL-8326-11A-01R-2314-13	hsa-mir-548a-2	0.0	0.0	N
TCGA-KL-8326-11A-01R-2314-13	hsa-mir-548a-3	2.0	0.279887	N
TCGA-KL-8326-11A-01R-2314-13	hsa-mir-548aa-1	0.0	0.0	N
TCGA-KL-8326-11A-01R-2314-13	hsa-mir-548aa-2	0.0	0.0	N
TCGA-KL-8326-11A-01R-2314-13	hsa-mir-548b	6.0	0.839662	N
TCGA-KL-8326-11A-01R-2314-13	hsa-mir-548c	0.0	0.0	N
TCGA-KL-8326-11A-01R-2314-13	hsa-mir-548d-1	0.0	0.0	N
TCGA-KL-8326-11A-01R-2314-13	hsa-mir-548d-2	0.0	0.0	N
TCGA-KL-8326-11A-01R-2314-13	hsa-mir-548e	3.0	0.419831	N
TCGA-KL-8326-11A-01R-2314-13	hsa-mir-548f-1	0.0	0.0	N
TCGA-KL-8326-11A-01R-2314-13	hsa-mir-548f-2	0.0	0.0	N
TCGA-KL-8326-11A-01R-2314-13	hsa-mir-548f-3	0.0	0.0	N
TCGA-KL-8326-11A-01R-2314-13	hsa-mir-548f-4	0.0	0.0	N
TCGA-KL-8326-11A-01R-2314-13	hsa-mir-548f-5	0.0	0.0	N
TCGA-KL-8326-11A-01R-2314-13	hsa-mir-548g	0.0	0.0	N
TCGA-KL-8326-11A-01R-2314-13	hsa-mir-548h-1	0.0	0.0	N
TCGA-KL-8326-11A-01R-2314-13	hsa-mir-548h-2	0.0	0.0	N
TCGA-KL-8326-11A-01R-2314-13	hsa-mir-548h-3	0.0	0.0	N
TCGA-KL-8326-11A-01R-2314-13	hsa-mir-548h-4	0.0	0.0	N
TCGA-KL-8326-11A-01R-2314-13	hsa-mir-548i-1	0.0	0.0	N
TCGA-KL-8326-11A-01R-2314-13	hsa-mir-548i-2	0.0	0.0	N
TCGA-KL-8326-11A-01R-2314-13	hsa-mir-548i-3	0.0	0.0	N
TCGA-KL-8326-11A-01R-2314-13	hsa-mir-548i-4	0.0	0.0	N
TCGA-KL-8326-11A-01R-2314-13	hsa-mir-548j	0.0	0.0	N
TCGA-KL-8326-11A-01R-2314-13	hsa-mir-548k	3.0	0.419831	N
TCGA-KL-8326-11A-01R-2314-13	hsa-mir-548l	1.0	0.139944	N
TCGA-KL-8326-11A-01R-2314-13	hsa-mir-548m	0.0	0.0	N
TCGA-KL-8326-11A-01R-2314-13	hsa-mir-548n	0.0	0.0	N
TCGA-KL-8326-11A-01R-2314-13	hsa-mir-548o	3.0	0.419831	N
TCGA-KL-8326-11A-01R-2314-13	hsa-mir-548p	0.0	0.0	N
TCGA-KL-8326-11A-01R-2314-13	hsa-mir-548q	4.0	0.559775	N
TCGA-KL-8326-11A-01R-2314-13	hsa-mir-548s	0.0	0.0	N
TCGA-KL-8326-11A-01R-2314-13	hsa-mir-548t	0.0	0.0	N
TCGA-KL-8326-11A-01R-2314-13	hsa-mir-548u	0.0	0.0	N
TCGA-KL-8326-11A-01R-2314-13	hsa-mir-548v	3.0	0.419831	N
TCGA-KL-8326-11A-01R-2314-13	hsa-mir-548w	0.0	0.0	N
TCGA-KL-8326-11A-01R-2314-13	hsa-mir-548x	0.0	0.0	N
TCGA-KL-8326-11A-01R-2314-13	hsa-mir-548y	0.0	0.0	N
TCGA-KL-8326-11A-01R-2314-13	hsa-mir-548z	0.0	0.0	N
TCGA-KL-8326-11A-01R-2314-13	hsa-mir-549	0.0	0.0	N
TCGA-KL-8326-11A-01R-2314-13	hsa-mir-550a-1	6.0	0.839662	N
TCGA-KL-8326-11A-01R-2314-13	hsa-mir-550a-2	4.0	0.559775	N
TCGA-KL-8326-11A-01R-2314-13	hsa-mir-550b-1	0.0	0.0	N
TCGA-KL-8326-11A-01R-2314-13	hsa-mir-550b-2	0.0	0.0	N
TCGA-KL-8326-11A-01R-2314-13	hsa-mir-551a	1.0	0.139944	N
TCGA-KL-8326-11A-01R-2314-13	hsa-mir-551b	49.0	6.857241	N
TCGA-KL-8326-11A-01R-2314-13	hsa-mir-552	0.0	0.0	N
TCGA-KL-8326-11A-01R-2314-13	hsa-mir-553	0.0	0.0	N
TCGA-KL-8326-11A-01R-2314-13	hsa-mir-554	0.0	0.0	N
TCGA-KL-8326-11A-01R-2314-13	hsa-mir-555	0.0	0.0	N
TCGA-KL-8326-11A-01R-2314-13	hsa-mir-556	3.0	0.419831	N
TCGA-KL-8326-11A-01R-2314-13	hsa-mir-557	0.0	0.0	N
TCGA-KL-8326-11A-01R-2314-13	hsa-mir-558	0.0	0.0	N
TCGA-KL-8326-11A-01R-2314-13	hsa-mir-559	0.0	0.0	N
TCGA-KL-8326-11A-01R-2314-13	hsa-mir-561	7.0	0.979606	N
TCGA-KL-8326-11A-01R-2314-13	hsa-mir-562	0.0	0.0	N
TCGA-KL-8326-11A-01R-2314-13	hsa-mir-563	0.0	0.0	N
TCGA-KL-8326-11A-01R-2314-13	hsa-mir-564	0.0	0.0	N
TCGA-KL-8326-11A-01R-2314-13	hsa-mir-566	0.0	0.0	N
TCGA-KL-8326-11A-01R-2314-13	hsa-mir-567	0.0	0.0	N
TCGA-KL-8326-11A-01R-2314-13	hsa-mir-568	0.0	0.0	N
TCGA-KL-8326-11A-01R-2314-13	hsa-mir-569	0.0	0.0	N
TCGA-KL-8326-11A-01R-2314-13	hsa-mir-570	5.0	0.699718	N
TCGA-KL-8326-11A-01R-2314-13	hsa-mir-571	0.0	0.0	N
TCGA-KL-8326-11A-01R-2314-13	hsa-mir-572	0.0	0.0	N
TCGA-KL-8326-11A-01R-2314-13	hsa-mir-573	0.0	0.0	N
TCGA-KL-8326-11A-01R-2314-13	hsa-mir-574	224.0	31.347388	N
TCGA-KL-8326-11A-01R-2314-13	hsa-mir-575	0.0	0.0	N
TCGA-KL-8326-11A-01R-2314-13	hsa-mir-576	15.0	2.099155	N
TCGA-KL-8326-11A-01R-2314-13	hsa-mir-577	41.0	5.737691	N
TCGA-KL-8326-11A-01R-2314-13	hsa-mir-578	1.0	0.139944	N
TCGA-KL-8326-11A-01R-2314-13	hsa-mir-579	0.0	0.0	N
TCGA-KL-8326-11A-01R-2314-13	hsa-mir-580	3.0	0.419831	N
TCGA-KL-8326-11A-01R-2314-13	hsa-mir-581	1.0	0.139944	N
TCGA-KL-8326-11A-01R-2314-13	hsa-mir-582	1502.0	210.19543	N
TCGA-KL-8326-11A-01R-2314-13	hsa-mir-583	0.0	0.0	N
TCGA-KL-8326-11A-01R-2314-13	hsa-mir-584	90.0	12.594933	N
TCGA-KL-8326-11A-01R-2314-13	hsa-mir-585	5.0	0.699718	N
TCGA-KL-8326-11A-01R-2314-13	hsa-mir-586	0.0	0.0	N
TCGA-KL-8326-11A-01R-2314-13	hsa-mir-587	0.0	0.0	N
TCGA-KL-8326-11A-01R-2314-13	hsa-mir-588	0.0	0.0	N
TCGA-KL-8326-11A-01R-2314-13	hsa-mir-589	266.0	37.225023	N
TCGA-KL-8326-11A-01R-2314-13	hsa-mir-590	105.0	14.694088	N
TCGA-KL-8326-11A-01R-2314-13	hsa-mir-591	0.0	0.0	N
TCGA-KL-8326-11A-01R-2314-13	hsa-mir-592	23.0	3.218705	N
TCGA-KL-8326-11A-01R-2314-13	hsa-mir-593	0.0	0.0	N
TCGA-KL-8326-11A-01R-2314-13	hsa-mir-595	0.0	0.0	N
TCGA-KL-8326-11A-01R-2314-13	hsa-mir-596	0.0	0.0	N
TCGA-KL-8326-11A-01R-2314-13	hsa-mir-597	0.0	0.0	N
TCGA-KL-8326-11A-01R-2314-13	hsa-mir-598	191.0	26.729246	N
TCGA-KL-8326-11A-01R-2314-13	hsa-mir-599	0.0	0.0	N
TCGA-KL-8326-11A-01R-2314-13	hsa-mir-600	0.0	0.0	N
TCGA-KL-8326-11A-01R-2314-13	hsa-mir-601	0.0	0.0	N
TCGA-KL-8326-11A-01R-2314-13	hsa-mir-602	0.0	0.0	N
TCGA-KL-8326-11A-01R-2314-13	hsa-mir-603	0.0	0.0	N
TCGA-KL-8326-11A-01R-2314-13	hsa-mir-604	0.0	0.0	N
TCGA-KL-8326-11A-01R-2314-13	hsa-mir-605	0.0	0.0	N
TCGA-KL-8326-11A-01R-2314-13	hsa-mir-606	0.0	0.0	N
TCGA-KL-8326-11A-01R-2314-13	hsa-mir-607	1.0	0.139944	N
TCGA-KL-8326-11A-01R-2314-13	hsa-mir-608	0.0	0.0	N
TCGA-KL-8326-11A-01R-2314-13	hsa-mir-609	0.0	0.0	N
TCGA-KL-8326-11A-01R-2314-13	hsa-mir-610	0.0	0.0	N
TCGA-KL-8326-11A-01R-2314-13	hsa-mir-611	1.0	0.139944	N
TCGA-KL-8326-11A-01R-2314-13	hsa-mir-612	2.0	0.279887	N
TCGA-KL-8326-11A-01R-2314-13	hsa-mir-613	0.0	0.0	N
TCGA-KL-8326-11A-01R-2314-13	hsa-mir-614	0.0	0.0	N
TCGA-KL-8326-11A-01R-2314-13	hsa-mir-615	130.0	18.19268	N
TCGA-KL-8326-11A-01R-2314-13	hsa-mir-616	4.0	0.559775	N
TCGA-KL-8326-11A-01R-2314-13	hsa-mir-617	1.0	0.139944	N
TCGA-KL-8326-11A-01R-2314-13	hsa-mir-618	9.0	1.259493	N
TCGA-KL-8326-11A-01R-2314-13	hsa-mir-619	0.0	0.0	N
TCGA-KL-8326-11A-01R-2314-13	hsa-mir-620	0.0	0.0	N
TCGA-KL-8326-11A-01R-2314-13	hsa-mir-621	0.0	0.0	N
TCGA-KL-8326-11A-01R-2314-13	hsa-mir-622	0.0	0.0	N
TCGA-KL-8326-11A-01R-2314-13	hsa-mir-623	0.0	0.0	N
TCGA-KL-8326-11A-01R-2314-13	hsa-mir-624	11.0	1.539381	N
TCGA-KL-8326-11A-01R-2314-13	hsa-mir-625	374.0	52.338942	N
TCGA-KL-8326-11A-01R-2314-13	hsa-mir-626	0.0	0.0	N
TCGA-KL-8326-11A-01R-2314-13	hsa-mir-627	16.0	2.239099	N
TCGA-KL-8326-11A-01R-2314-13	hsa-mir-628	53.0	7.417016	N
TCGA-KL-8326-11A-01R-2314-13	hsa-mir-629	225.0	31.487331	N
TCGA-KL-8326-11A-01R-2314-13	hsa-mir-630	0.0	0.0	N
TCGA-KL-8326-11A-01R-2314-13	hsa-mir-631	0.0	0.0	N
TCGA-KL-8326-11A-01R-2314-13	hsa-mir-632	2.0	0.279887	N
TCGA-KL-8326-11A-01R-2314-13	hsa-mir-633	0.0	0.0	N
TCGA-KL-8326-11A-01R-2314-13	hsa-mir-634	0.0	0.0	N
TCGA-KL-8326-11A-01R-2314-13	hsa-mir-635	0.0	0.0	N
TCGA-KL-8326-11A-01R-2314-13	hsa-mir-636	0.0	0.0	N
TCGA-KL-8326-11A-01R-2314-13	hsa-mir-637	0.0	0.0	N
TCGA-KL-8326-11A-01R-2314-13	hsa-mir-638	0.0	0.0	N
TCGA-KL-8326-11A-01R-2314-13	hsa-mir-639	3.0	0.419831	N
TCGA-KL-8326-11A-01R-2314-13	hsa-mir-640	0.0	0.0	N
TCGA-KL-8326-11A-01R-2314-13	hsa-mir-641	0.0	0.0	N
TCGA-KL-8326-11A-01R-2314-13	hsa-mir-642a	7.0	0.979606	N
TCGA-KL-8326-11A-01R-2314-13	hsa-mir-642b	0.0	0.0	N
TCGA-KL-8326-11A-01R-2314-13	hsa-mir-643	0.0	0.0	N
TCGA-KL-8326-11A-01R-2314-13	hsa-mir-644	0.0	0.0	N
TCGA-KL-8326-11A-01R-2314-13	hsa-mir-645	0.0	0.0	N
TCGA-KL-8326-11A-01R-2314-13	hsa-mir-646	0.0	0.0	N
TCGA-KL-8326-11A-01R-2314-13	hsa-mir-647	0.0	0.0	N
TCGA-KL-8326-11A-01R-2314-13	hsa-mir-648	0.0	0.0	N
TCGA-KL-8326-11A-01R-2314-13	hsa-mir-649	0.0	0.0	N
TCGA-KL-8326-11A-01R-2314-13	hsa-mir-650	0.0	0.0	N
TCGA-KL-8326-11A-01R-2314-13	hsa-mir-651	13.0	1.819268	N
TCGA-KL-8326-11A-01R-2314-13	hsa-mir-652	147.0	20.571723	N
TCGA-KL-8326-11A-01R-2314-13	hsa-mir-653	461.0	64.514043	N
TCGA-KL-8326-11A-01R-2314-13	hsa-mir-654	103.0	14.414201	N
TCGA-KL-8326-11A-01R-2314-13	hsa-mir-655	5.0	0.699718	N
TCGA-KL-8326-11A-01R-2314-13	hsa-mir-656	2.0	0.279887	N
TCGA-KL-8326-11A-01R-2314-13	hsa-mir-657	0.0	0.0	N
TCGA-KL-8326-11A-01R-2314-13	hsa-mir-658	1.0	0.139944	N
TCGA-KL-8326-11A-01R-2314-13	hsa-mir-659	10.0	1.399437	N
TCGA-KL-8326-11A-01R-2314-13	hsa-mir-660	1314.0	183.886015	N
TCGA-KL-8326-11A-01R-2314-13	hsa-mir-661	0.0	0.0	N
TCGA-KL-8326-11A-01R-2314-13	hsa-mir-662	0.0	0.0	N
TCGA-KL-8326-11A-01R-2314-13	hsa-mir-663	0.0	0.0	N
TCGA-KL-8326-11A-01R-2314-13	hsa-mir-663b	0.0	0.0	N
TCGA-KL-8326-11A-01R-2314-13	hsa-mir-664	175.0	24.490147	N
TCGA-KL-8326-11A-01R-2314-13	hsa-mir-665	0.0	0.0	N
TCGA-KL-8326-11A-01R-2314-13	hsa-mir-668	0.0	0.0	N
TCGA-KL-8326-11A-01R-2314-13	hsa-mir-670	1.0	0.139944	N
TCGA-KL-8326-11A-01R-2314-13	hsa-mir-671	26.0	3.638536	N
TCGA-KL-8326-11A-01R-2314-13	hsa-mir-675	127.0	17.772849	N
TCGA-KL-8326-11A-01R-2314-13	hsa-mir-676	6.0	0.839662	N
TCGA-KL-8326-11A-01R-2314-13	hsa-mir-7-1	75.0	10.495777	N
TCGA-KL-8326-11A-01R-2314-13	hsa-mir-7-2	2.0	0.279887	N
TCGA-KL-8326-11A-01R-2314-13	hsa-mir-7-3	0.0	0.0	N
TCGA-KL-8326-11A-01R-2314-13	hsa-mir-708	270.0	37.784798	N
TCGA-KL-8326-11A-01R-2314-13	hsa-mir-711	0.0	0.0	N
TCGA-KL-8326-11A-01R-2314-13	hsa-mir-718	0.0	0.0	N
TCGA-KL-8326-11A-01R-2314-13	hsa-mir-720	0.0	0.0	N
TCGA-KL-8326-11A-01R-2314-13	hsa-mir-744	250.0	34.985924	N
TCGA-KL-8326-11A-01R-2314-13	hsa-mir-758	68.0	9.516171	N
TCGA-KL-8326-11A-01R-2314-13	hsa-mir-759	0.0	0.0	N
TCGA-KL-8326-11A-01R-2314-13	hsa-mir-760	5.0	0.699718	N
TCGA-KL-8326-11A-01R-2314-13	hsa-mir-761	0.0	0.0	N
TCGA-KL-8326-11A-01R-2314-13	hsa-mir-762	0.0	0.0	N
TCGA-KL-8326-11A-01R-2314-13	hsa-mir-764	0.0	0.0	N
TCGA-KL-8326-11A-01R-2314-13	hsa-mir-765	1.0	0.139944	N
TCGA-KL-8326-11A-01R-2314-13	hsa-mir-766	38.0	5.31786	N
TCGA-KL-8326-11A-01R-2314-13	hsa-mir-767	1.0	0.139944	N
TCGA-KL-8326-11A-01R-2314-13	hsa-mir-769	138.0	19.31223	N
TCGA-KL-8326-11A-01R-2314-13	hsa-mir-770	0.0	0.0	N
TCGA-KL-8326-11A-01R-2314-13	hsa-mir-802	2.0	0.279887	N
TCGA-KL-8326-11A-01R-2314-13	hsa-mir-873	12.0	1.679324	N
TCGA-KL-8326-11A-01R-2314-13	hsa-mir-874	372.0	52.059055	N
TCGA-KL-8326-11A-01R-2314-13	hsa-mir-875	0.0	0.0	N
TCGA-KL-8326-11A-01R-2314-13	hsa-mir-876	1.0	0.139944	N
TCGA-KL-8326-11A-01R-2314-13	hsa-mir-877	17.0	2.379043	N
TCGA-KL-8326-11A-01R-2314-13	hsa-mir-885	0.0	0.0	N
TCGA-KL-8326-11A-01R-2314-13	hsa-mir-887	36.0	5.037973	N
TCGA-KL-8326-11A-01R-2314-13	hsa-mir-888	21.0	2.938818	N
TCGA-KL-8326-11A-01R-2314-13	hsa-mir-889	122.0	17.073131	N
TCGA-KL-8326-11A-01R-2314-13	hsa-mir-890	5.0	0.699718	N
TCGA-KL-8326-11A-01R-2314-13	hsa-mir-891a	1154.0	161.495024	N
TCGA-KL-8326-11A-01R-2314-13	hsa-mir-891b	11.0	1.539381	N
TCGA-KL-8326-11A-01R-2314-13	hsa-mir-892a	34.0	4.758086	N
TCGA-KL-8326-11A-01R-2314-13	hsa-mir-892b	7.0	0.979606	N
TCGA-KL-8326-11A-01R-2314-13	hsa-mir-9-1	2486.0	347.900026	N
TCGA-KL-8326-11A-01R-2314-13	hsa-mir-9-2	2483.0	347.480195	N
TCGA-KL-8326-11A-01R-2314-13	hsa-mir-9-3	5.0	0.699718	N
TCGA-KL-8326-11A-01R-2314-13	hsa-mir-920	0.0	0.0	N
TCGA-KL-8326-11A-01R-2314-13	hsa-mir-921	0.0	0.0	N
TCGA-KL-8326-11A-01R-2314-13	hsa-mir-922	0.0	0.0	N
TCGA-KL-8326-11A-01R-2314-13	hsa-mir-924	0.0	0.0	N
TCGA-KL-8326-11A-01R-2314-13	hsa-mir-92a-1	907.0	126.928931	N
TCGA-KL-8326-11A-01R-2314-13	hsa-mir-92a-2	30181.0	4223.64066	N
TCGA-KL-8326-11A-01R-2314-13	hsa-mir-92b	202.0	28.268626	N
TCGA-KL-8326-11A-01R-2314-13	hsa-mir-93	9216.0	1289.721094	N
TCGA-KL-8326-11A-01R-2314-13	hsa-mir-933	1.0	0.139944	N
TCGA-KL-8326-11A-01R-2314-13	hsa-mir-934	9.0	1.259493	N
TCGA-KL-8326-11A-01R-2314-13	hsa-mir-935	3.0	0.419831	N
TCGA-KL-8326-11A-01R-2314-13	hsa-mir-936	0.0	0.0	N
TCGA-KL-8326-11A-01R-2314-13	hsa-mir-937	6.0	0.839662	N
TCGA-KL-8326-11A-01R-2314-13	hsa-mir-938	0.0	0.0	N
TCGA-KL-8326-11A-01R-2314-13	hsa-mir-939	3.0	0.419831	N
TCGA-KL-8326-11A-01R-2314-13	hsa-mir-940	17.0	2.379043	N
TCGA-KL-8326-11A-01R-2314-13	hsa-mir-941-1	0.0	0.0	N
TCGA-KL-8326-11A-01R-2314-13	hsa-mir-941-3	0.0	0.0	N
TCGA-KL-8326-11A-01R-2314-13	hsa-mir-941-4	0.0	0.0	N
TCGA-KL-8326-11A-01R-2314-13	hsa-mir-942	13.0	1.819268	N
TCGA-KL-8326-11A-01R-2314-13	hsa-mir-943	0.0	0.0	N
TCGA-KL-8326-11A-01R-2314-13	hsa-mir-944	0.0	0.0	N
TCGA-KL-8326-11A-01R-2314-13	hsa-mir-95	48.0	6.717297	N
TCGA-KL-8326-11A-01R-2314-13	hsa-mir-96	20.0	2.798874	N
TCGA-KL-8326-11A-01R-2314-13	hsa-mir-98	476.0	66.613199	N
TCGA-KL-8326-11A-01R-2314-13	hsa-mir-99a	10092.0	1412.31177	Y
TCGA-KL-8326-11A-01R-2314-13	hsa-mir-99b	215846.0	30206.286803	N
