# Supplementary material for: Dysfunctional miRNA-Mediated Regulation in Chromophobe Renal Cell Carcinoma
Source: PLoS One. 2016 Jun 3;11(6):e0156324. doi: 10.1371/journal.pone.0156324 (PMC4892590; doi:10.1371/journal.pone.0156324)
Supplement: S1 File — (ZIP) [file pone.0156324.s001.zip › S1_File miRNA expression profile downloaded from TCGA/control/bcgsc.ca__IlluminaHiSeq_miRNASeq__TCGA-KL-8329-11A-01R-2314-13__mirna_quantification.txt]

barcode	miRNA_ID	read_count	reads_per_million_miRNA_mapped	cross-mapped
TCGA-KL-8329-11A-01R-2314-13	hsa-let-7a-1	46697.0	8100.912981	N
TCGA-KL-8329-11A-01R-2314-13	hsa-let-7a-2	93945.0	16297.412468	Y
TCGA-KL-8329-11A-01R-2314-13	hsa-let-7a-3	47096.0	8170.130796	N
TCGA-KL-8329-11A-01R-2314-13	hsa-let-7b	82509.0	14313.515411	N
TCGA-KL-8329-11A-01R-2314-13	hsa-let-7c	16452.0	2854.063866	Y
TCGA-KL-8329-11A-01R-2314-13	hsa-let-7d	2774.0	481.228614	N
TCGA-KL-8329-11A-01R-2314-13	hsa-let-7e	12846.0	2228.501363	N
TCGA-KL-8329-11A-01R-2314-13	hsa-let-7f-1	107.0	18.562171	N
TCGA-KL-8329-11A-01R-2314-13	hsa-let-7f-2	52805.0	9160.51802	N
TCGA-KL-8329-11A-01R-2314-13	hsa-let-7g	4046.0	701.892925	N
TCGA-KL-8329-11A-01R-2314-13	hsa-let-7i	1711.0	296.821254	N
TCGA-KL-8329-11A-01R-2314-13	hsa-mir-1-1	0.0	0.0	N
TCGA-KL-8329-11A-01R-2314-13	hsa-mir-1-2	78.0	13.531302	N
TCGA-KL-8329-11A-01R-2314-13	hsa-mir-100	36755.0	6376.192403	Y
TCGA-KL-8329-11A-01R-2314-13	hsa-mir-101-1	129438.0	22454.675342	N
TCGA-KL-8329-11A-01R-2314-13	hsa-mir-101-2	380.0	65.921728	N
TCGA-KL-8329-11A-01R-2314-13	hsa-mir-103-1	65608.0	11381.559819	Y
TCGA-KL-8329-11A-01R-2314-13	hsa-mir-103-1-as	0.0	0.0	N
TCGA-KL-8329-11A-01R-2314-13	hsa-mir-103-2	22.0	3.816521	N
TCGA-KL-8329-11A-01R-2314-13	hsa-mir-103-2-as	0.0	0.0	N
TCGA-KL-8329-11A-01R-2314-13	hsa-mir-105-1	1.0	0.173478	N
TCGA-KL-8329-11A-01R-2314-13	hsa-mir-105-2	1.0	0.173478	N
TCGA-KL-8329-11A-01R-2314-13	hsa-mir-106a	113.0	19.60304	Y
TCGA-KL-8329-11A-01R-2314-13	hsa-mir-106b	1737.0	301.331688	N
TCGA-KL-8329-11A-01R-2314-13	hsa-mir-107	681.0	118.138676	Y
TCGA-KL-8329-11A-01R-2314-13	hsa-mir-10a	259913.0	45089.247611	N
TCGA-KL-8329-11A-01R-2314-13	hsa-mir-10b	1054467.0	182927.070445	N
TCGA-KL-8329-11A-01R-2314-13	hsa-mir-1178	0.0	0.0	N
TCGA-KL-8329-11A-01R-2314-13	hsa-mir-1179	1.0	0.173478	N
TCGA-KL-8329-11A-01R-2314-13	hsa-mir-1180	169.0	29.317821	N
TCGA-KL-8329-11A-01R-2314-13	hsa-mir-1181	0.0	0.0	N
TCGA-KL-8329-11A-01R-2314-13	hsa-mir-1182	0.0	0.0	N
TCGA-KL-8329-11A-01R-2314-13	hsa-mir-1183	0.0	0.0	N
TCGA-KL-8329-11A-01R-2314-13	hsa-mir-1184-1	0.0	0.0	N
TCGA-KL-8329-11A-01R-2314-13	hsa-mir-1184-2	0.0	0.0	N
TCGA-KL-8329-11A-01R-2314-13	hsa-mir-1184-3	0.0	0.0	N
TCGA-KL-8329-11A-01R-2314-13	hsa-mir-1185-1	1.0	0.173478	N
TCGA-KL-8329-11A-01R-2314-13	hsa-mir-1185-2	0.0	0.0	N
TCGA-KL-8329-11A-01R-2314-13	hsa-mir-1193	0.0	0.0	N
TCGA-KL-8329-11A-01R-2314-13	hsa-mir-1197	2.0	0.346956	N
TCGA-KL-8329-11A-01R-2314-13	hsa-mir-1200	0.0	0.0	N
TCGA-KL-8329-11A-01R-2314-13	hsa-mir-1202	0.0	0.0	N
TCGA-KL-8329-11A-01R-2314-13	hsa-mir-1203	0.0	0.0	N
TCGA-KL-8329-11A-01R-2314-13	hsa-mir-1204	0.0	0.0	N
TCGA-KL-8329-11A-01R-2314-13	hsa-mir-1205	0.0	0.0	N
TCGA-KL-8329-11A-01R-2314-13	hsa-mir-1206	0.0	0.0	N
TCGA-KL-8329-11A-01R-2314-13	hsa-mir-1207	0.0	0.0	N
TCGA-KL-8329-11A-01R-2314-13	hsa-mir-1208	0.0	0.0	N
TCGA-KL-8329-11A-01R-2314-13	hsa-mir-122	0.0	0.0	N
TCGA-KL-8329-11A-01R-2314-13	hsa-mir-1224	0.0	0.0	N
TCGA-KL-8329-11A-01R-2314-13	hsa-mir-1225	0.0	0.0	N
TCGA-KL-8329-11A-01R-2314-13	hsa-mir-1226	5.0	0.867391	N
TCGA-KL-8329-11A-01R-2314-13	hsa-mir-1227	0.0	0.0	N
TCGA-KL-8329-11A-01R-2314-13	hsa-mir-1228	6.0	1.040869	N
TCGA-KL-8329-11A-01R-2314-13	hsa-mir-1229	7.0	1.214348	N
TCGA-KL-8329-11A-01R-2314-13	hsa-mir-1231	0.0	0.0	N
TCGA-KL-8329-11A-01R-2314-13	hsa-mir-1233-1	0.0	0.0	N
TCGA-KL-8329-11A-01R-2314-13	hsa-mir-1233-2	0.0	0.0	N
TCGA-KL-8329-11A-01R-2314-13	hsa-mir-1234	1.0	0.173478	N
TCGA-KL-8329-11A-01R-2314-13	hsa-mir-1236	0.0	0.0	N
TCGA-KL-8329-11A-01R-2314-13	hsa-mir-1237	1.0	0.173478	N
TCGA-KL-8329-11A-01R-2314-13	hsa-mir-1238	0.0	0.0	N
TCGA-KL-8329-11A-01R-2314-13	hsa-mir-124-1	7.0	1.214348	N
TCGA-KL-8329-11A-01R-2314-13	hsa-mir-124-2	4.0	0.693913	N
TCGA-KL-8329-11A-01R-2314-13	hsa-mir-124-3	5.0	0.867391	N
TCGA-KL-8329-11A-01R-2314-13	hsa-mir-1243	0.0	0.0	N
TCGA-KL-8329-11A-01R-2314-13	hsa-mir-1244-1	0.0	0.0	N
TCGA-KL-8329-11A-01R-2314-13	hsa-mir-1244-2	0.0	0.0	N
TCGA-KL-8329-11A-01R-2314-13	hsa-mir-1244-3	0.0	0.0	N
TCGA-KL-8329-11A-01R-2314-13	hsa-mir-1245	1.0	0.173478	N
TCGA-KL-8329-11A-01R-2314-13	hsa-mir-1246	0.0	0.0	N
TCGA-KL-8329-11A-01R-2314-13	hsa-mir-1247	46.0	7.979999	N
TCGA-KL-8329-11A-01R-2314-13	hsa-mir-1248	4.0	0.693913	N
TCGA-KL-8329-11A-01R-2314-13	hsa-mir-1249	4.0	0.693913	N
TCGA-KL-8329-11A-01R-2314-13	hsa-mir-1250	0.0	0.0	N
TCGA-KL-8329-11A-01R-2314-13	hsa-mir-1251	295.0	51.176078	N
TCGA-KL-8329-11A-01R-2314-13	hsa-mir-1252	0.0	0.0	N
TCGA-KL-8329-11A-01R-2314-13	hsa-mir-1253	0.0	0.0	N
TCGA-KL-8329-11A-01R-2314-13	hsa-mir-1254	0.0	0.0	N
TCGA-KL-8329-11A-01R-2314-13	hsa-mir-1255a	0.0	0.0	N
TCGA-KL-8329-11A-01R-2314-13	hsa-mir-1255b-1	0.0	0.0	N
TCGA-KL-8329-11A-01R-2314-13	hsa-mir-1255b-2	0.0	0.0	N
TCGA-KL-8329-11A-01R-2314-13	hsa-mir-1256	0.0	0.0	N
TCGA-KL-8329-11A-01R-2314-13	hsa-mir-1257	0.0	0.0	N
TCGA-KL-8329-11A-01R-2314-13	hsa-mir-1258	0.0	0.0	N
TCGA-KL-8329-11A-01R-2314-13	hsa-mir-125a	5691.0	987.264616	N
TCGA-KL-8329-11A-01R-2314-13	hsa-mir-125b-1	4868.0	844.492031	N
TCGA-KL-8329-11A-01R-2314-13	hsa-mir-125b-2	158.0	27.409561	N
TCGA-KL-8329-11A-01R-2314-13	hsa-mir-126	24524.0	4254.380152	N
TCGA-KL-8329-11A-01R-2314-13	hsa-mir-1260	0.0	0.0	N
TCGA-KL-8329-11A-01R-2314-13	hsa-mir-1260b	2.0	0.346956	N
TCGA-KL-8329-11A-01R-2314-13	hsa-mir-1261	0.0	0.0	N
TCGA-KL-8329-11A-01R-2314-13	hsa-mir-1262	3.0	0.520435	N
TCGA-KL-8329-11A-01R-2314-13	hsa-mir-1263	0.0	0.0	N
TCGA-KL-8329-11A-01R-2314-13	hsa-mir-1264	0.0	0.0	N
TCGA-KL-8329-11A-01R-2314-13	hsa-mir-1265	0.0	0.0	N
TCGA-KL-8329-11A-01R-2314-13	hsa-mir-1266	1.0	0.173478	N
TCGA-KL-8329-11A-01R-2314-13	hsa-mir-1267	0.0	0.0	N
TCGA-KL-8329-11A-01R-2314-13	hsa-mir-1268	0.0	0.0	N
TCGA-KL-8329-11A-01R-2314-13	hsa-mir-1269	358.0	62.105207	N
TCGA-KL-8329-11A-01R-2314-13	hsa-mir-127	2871.0	498.056003	N
TCGA-KL-8329-11A-01R-2314-13	hsa-mir-1270-1	8.0	1.387826	N
TCGA-KL-8329-11A-01R-2314-13	hsa-mir-1270-2	6.0	1.040869	N
TCGA-KL-8329-11A-01R-2314-13	hsa-mir-1271	15.0	2.602173	N
TCGA-KL-8329-11A-01R-2314-13	hsa-mir-1272	0.0	0.0	N
TCGA-KL-8329-11A-01R-2314-13	hsa-mir-1273	0.0	0.0	N
TCGA-KL-8329-11A-01R-2314-13	hsa-mir-1273c	0.0	0.0	N
TCGA-KL-8329-11A-01R-2314-13	hsa-mir-1273d	0.0	0.0	N
TCGA-KL-8329-11A-01R-2314-13	hsa-mir-1274a	0.0	0.0	N
TCGA-KL-8329-11A-01R-2314-13	hsa-mir-1274b	9.0	1.561304	N
TCGA-KL-8329-11A-01R-2314-13	hsa-mir-1275	1.0	0.173478	N
TCGA-KL-8329-11A-01R-2314-13	hsa-mir-1276	1.0	0.173478	N
TCGA-KL-8329-11A-01R-2314-13	hsa-mir-1277	5.0	0.867391	N
TCGA-KL-8329-11A-01R-2314-13	hsa-mir-1278	0.0	0.0	N
TCGA-KL-8329-11A-01R-2314-13	hsa-mir-1279	0.0	0.0	N
TCGA-KL-8329-11A-01R-2314-13	hsa-mir-128-1	528.0	91.596506	N
TCGA-KL-8329-11A-01R-2314-13	hsa-mir-128-2	368.0	63.839989	N
TCGA-KL-8329-11A-01R-2314-13	hsa-mir-1280	0.0	0.0	N
TCGA-KL-8329-11A-01R-2314-13	hsa-mir-1281	0.0	0.0	N
TCGA-KL-8329-11A-01R-2314-13	hsa-mir-1282	0.0	0.0	N
TCGA-KL-8329-11A-01R-2314-13	hsa-mir-1283-1	0.0	0.0	N
TCGA-KL-8329-11A-01R-2314-13	hsa-mir-1283-2	0.0	0.0	N
TCGA-KL-8329-11A-01R-2314-13	hsa-mir-1284	0.0	0.0	N
TCGA-KL-8329-11A-01R-2314-13	hsa-mir-1285-1	0.0	0.0	N
TCGA-KL-8329-11A-01R-2314-13	hsa-mir-1285-2	0.0	0.0	N
TCGA-KL-8329-11A-01R-2314-13	hsa-mir-1286	0.0	0.0	N
TCGA-KL-8329-11A-01R-2314-13	hsa-mir-1287	144.0	24.980865	N
TCGA-KL-8329-11A-01R-2314-13	hsa-mir-1288	2.0	0.346956	N
TCGA-KL-8329-11A-01R-2314-13	hsa-mir-1289-1	0.0	0.0	N
TCGA-KL-8329-11A-01R-2314-13	hsa-mir-1289-2	0.0	0.0	N
TCGA-KL-8329-11A-01R-2314-13	hsa-mir-129-1	53.0	9.194346	N
TCGA-KL-8329-11A-01R-2314-13	hsa-mir-129-2	55.0	9.541303	N
TCGA-KL-8329-11A-01R-2314-13	hsa-mir-1290	0.0	0.0	N
TCGA-KL-8329-11A-01R-2314-13	hsa-mir-1291	2.0	0.346956	N
TCGA-KL-8329-11A-01R-2314-13	hsa-mir-1292	0.0	0.0	N
TCGA-KL-8329-11A-01R-2314-13	hsa-mir-1293	0.0	0.0	N
TCGA-KL-8329-11A-01R-2314-13	hsa-mir-1294	0.0	0.0	N
TCGA-KL-8329-11A-01R-2314-13	hsa-mir-1295	6.0	1.040869	N
TCGA-KL-8329-11A-01R-2314-13	hsa-mir-1296	22.0	3.816521	N
TCGA-KL-8329-11A-01R-2314-13	hsa-mir-1297	0.0	0.0	N
TCGA-KL-8329-11A-01R-2314-13	hsa-mir-1298	0.0	0.0	N
TCGA-KL-8329-11A-01R-2314-13	hsa-mir-1299	0.0	0.0	N
TCGA-KL-8329-11A-01R-2314-13	hsa-mir-1301	46.0	7.979999	N
TCGA-KL-8329-11A-01R-2314-13	hsa-mir-1302-1	0.0	0.0	N
TCGA-KL-8329-11A-01R-2314-13	hsa-mir-1302-10	0.0	0.0	N
TCGA-KL-8329-11A-01R-2314-13	hsa-mir-1302-11	0.0	0.0	N
TCGA-KL-8329-11A-01R-2314-13	hsa-mir-1302-2	0.0	0.0	N
TCGA-KL-8329-11A-01R-2314-13	hsa-mir-1302-3	0.0	0.0	N
TCGA-KL-8329-11A-01R-2314-13	hsa-mir-1302-4	0.0	0.0	N
TCGA-KL-8329-11A-01R-2314-13	hsa-mir-1302-5	0.0	0.0	N
TCGA-KL-8329-11A-01R-2314-13	hsa-mir-1302-6	0.0	0.0	N
TCGA-KL-8329-11A-01R-2314-13	hsa-mir-1302-7	0.0	0.0	N
TCGA-KL-8329-11A-01R-2314-13	hsa-mir-1302-8	0.0	0.0	N
TCGA-KL-8329-11A-01R-2314-13	hsa-mir-1302-9	0.0	0.0	N
TCGA-KL-8329-11A-01R-2314-13	hsa-mir-1303	0.0	0.0	N
TCGA-KL-8329-11A-01R-2314-13	hsa-mir-1304	1.0	0.173478	N
TCGA-KL-8329-11A-01R-2314-13	hsa-mir-1305	1.0	0.173478	N
TCGA-KL-8329-11A-01R-2314-13	hsa-mir-1306	23.0	3.989999	N
TCGA-KL-8329-11A-01R-2314-13	hsa-mir-1307	4925.0	854.380291	N
TCGA-KL-8329-11A-01R-2314-13	hsa-mir-130a	642.0	111.373025	N
TCGA-KL-8329-11A-01R-2314-13	hsa-mir-130b	31.0	5.377825	N
TCGA-KL-8329-11A-01R-2314-13	hsa-mir-132	645.0	111.893459	N
TCGA-KL-8329-11A-01R-2314-13	hsa-mir-1321	0.0	0.0	N
TCGA-KL-8329-11A-01R-2314-13	hsa-mir-1322	0.0	0.0	N
TCGA-KL-8329-11A-01R-2314-13	hsa-mir-1323	0.0	0.0	N
TCGA-KL-8329-11A-01R-2314-13	hsa-mir-1324	0.0	0.0	N
TCGA-KL-8329-11A-01R-2314-13	hsa-mir-133a-1	38.0	6.592173	Y
TCGA-KL-8329-11A-01R-2314-13	hsa-mir-133a-2	4.0	0.693913	Y
TCGA-KL-8329-11A-01R-2314-13	hsa-mir-133b	6.0	1.040869	Y
TCGA-KL-8329-11A-01R-2314-13	hsa-mir-134	547.0	94.892593	N
TCGA-KL-8329-11A-01R-2314-13	hsa-mir-135a-1	251.0	43.543036	N
TCGA-KL-8329-11A-01R-2314-13	hsa-mir-135a-2	49.0	8.500433	N
TCGA-KL-8329-11A-01R-2314-13	hsa-mir-135b	87.0	15.092606	N
TCGA-KL-8329-11A-01R-2314-13	hsa-mir-136	171.0	29.664778	N
TCGA-KL-8329-11A-01R-2314-13	hsa-mir-137	0.0	0.0	N
TCGA-KL-8329-11A-01R-2314-13	hsa-mir-138-1	44.0	7.633042	N
TCGA-KL-8329-11A-01R-2314-13	hsa-mir-138-2	24.0	4.163478	N
TCGA-KL-8329-11A-01R-2314-13	hsa-mir-139	1217.0	211.123008	N
TCGA-KL-8329-11A-01R-2314-13	hsa-mir-140	10956.0	1900.627505	N
TCGA-KL-8329-11A-01R-2314-13	hsa-mir-141	1021.0	177.121274	N
TCGA-KL-8329-11A-01R-2314-13	hsa-mir-142	7467.0	1295.361955	N
TCGA-KL-8329-11A-01R-2314-13	hsa-mir-143	371077.0	64373.781749	N
TCGA-KL-8329-11A-01R-2314-13	hsa-mir-144	640.0	111.026068	N
TCGA-KL-8329-11A-01R-2314-13	hsa-mir-145	12555.0	2178.019198	N
TCGA-KL-8329-11A-01R-2314-13	hsa-mir-1468	120.0	20.817388	N
TCGA-KL-8329-11A-01R-2314-13	hsa-mir-1469	0.0	0.0	N
TCGA-KL-8329-11A-01R-2314-13	hsa-mir-146a	426.0	73.901727	N
TCGA-KL-8329-11A-01R-2314-13	hsa-mir-146b	2282.0	395.877325	N
TCGA-KL-8329-11A-01R-2314-13	hsa-mir-147	0.0	0.0	N
TCGA-KL-8329-11A-01R-2314-13	hsa-mir-1470	0.0	0.0	N
TCGA-KL-8329-11A-01R-2314-13	hsa-mir-1471	0.0	0.0	N
TCGA-KL-8329-11A-01R-2314-13	hsa-mir-147b	1.0	0.173478	N
TCGA-KL-8329-11A-01R-2314-13	hsa-mir-148a	66644.0	11561.283267	N
TCGA-KL-8329-11A-01R-2314-13	hsa-mir-148b	749.0	129.935195	N
TCGA-KL-8329-11A-01R-2314-13	hsa-mir-149	131.0	22.725648	N
TCGA-KL-8329-11A-01R-2314-13	hsa-mir-150	4082.0	708.138141	N
TCGA-KL-8329-11A-01R-2314-13	hsa-mir-151	9441.0	1637.807985	N
TCGA-KL-8329-11A-01R-2314-13	hsa-mir-152	1595.0	276.697779	N
TCGA-KL-8329-11A-01R-2314-13	hsa-mir-153-1	3.0	0.520435	N
TCGA-KL-8329-11A-01R-2314-13	hsa-mir-153-2	16.0	2.775652	N
TCGA-KL-8329-11A-01R-2314-13	hsa-mir-1537	0.0	0.0	N
TCGA-KL-8329-11A-01R-2314-13	hsa-mir-1538	1.0	0.173478	N
TCGA-KL-8329-11A-01R-2314-13	hsa-mir-1539	0.0	0.0	N
TCGA-KL-8329-11A-01R-2314-13	hsa-mir-154	33.0	5.724782	N
TCGA-KL-8329-11A-01R-2314-13	hsa-mir-155	458.0	79.45303	N
TCGA-KL-8329-11A-01R-2314-13	hsa-mir-15a	704.0	122.128675	N
TCGA-KL-8329-11A-01R-2314-13	hsa-mir-15b	698.0	121.087806	N
TCGA-KL-8329-11A-01R-2314-13	hsa-mir-16-1	1618.0	280.687779	N
TCGA-KL-8329-11A-01R-2314-13	hsa-mir-16-2	18.0	3.122608	N
TCGA-KL-8329-11A-01R-2314-13	hsa-mir-17	2412.0	418.429495	Y
TCGA-KL-8329-11A-01R-2314-13	hsa-mir-181a-1	11646.0	2020.327485	N
TCGA-KL-8329-11A-01R-2314-13	hsa-mir-181a-2	2941.0	510.199479	N
TCGA-KL-8329-11A-01R-2314-13	hsa-mir-181b-1	1720.0	298.382558	N
TCGA-KL-8329-11A-01R-2314-13	hsa-mir-181b-2	16.0	2.775652	N
TCGA-KL-8329-11A-01R-2314-13	hsa-mir-181c	258.0	44.757384	N
TCGA-KL-8329-11A-01R-2314-13	hsa-mir-181d	58.0	10.061737	N
TCGA-KL-8329-11A-01R-2314-13	hsa-mir-182	12875.0	2233.532232	N
TCGA-KL-8329-11A-01R-2314-13	hsa-mir-1825	0.0	0.0	N
TCGA-KL-8329-11A-01R-2314-13	hsa-mir-1827	0.0	0.0	N
TCGA-KL-8329-11A-01R-2314-13	hsa-mir-183	6280.0	1089.443294	N
TCGA-KL-8329-11A-01R-2314-13	hsa-mir-184	148.0	25.674778	N
TCGA-KL-8329-11A-01R-2314-13	hsa-mir-185	321.0	55.686512	N
TCGA-KL-8329-11A-01R-2314-13	hsa-mir-186	767.0	133.057804	N
TCGA-KL-8329-11A-01R-2314-13	hsa-mir-187	543.0	94.19868	N
TCGA-KL-8329-11A-01R-2314-13	hsa-mir-188	60.0	10.408694	N
TCGA-KL-8329-11A-01R-2314-13	hsa-mir-18a	32.0	5.551303	Y
TCGA-KL-8329-11A-01R-2314-13	hsa-mir-18b	3.0	0.520435	Y
TCGA-KL-8329-11A-01R-2314-13	hsa-mir-190	145.0	25.154344	N
TCGA-KL-8329-11A-01R-2314-13	hsa-mir-1908	0.0	0.0	N
TCGA-KL-8329-11A-01R-2314-13	hsa-mir-1909	0.0	0.0	N
TCGA-KL-8329-11A-01R-2314-13	hsa-mir-190b	1.0	0.173478	N
TCGA-KL-8329-11A-01R-2314-13	hsa-mir-191	2244.0	389.285152	N
TCGA-KL-8329-11A-01R-2314-13	hsa-mir-1910	1.0	0.173478	N
TCGA-KL-8329-11A-01R-2314-13	hsa-mir-1911	0.0	0.0	N
TCGA-KL-8329-11A-01R-2314-13	hsa-mir-1912	1.0	0.173478	N
TCGA-KL-8329-11A-01R-2314-13	hsa-mir-1913	0.0	0.0	N
TCGA-KL-8329-11A-01R-2314-13	hsa-mir-1914	0.0	0.0	N
TCGA-KL-8329-11A-01R-2314-13	hsa-mir-1915	1.0	0.173478	N
TCGA-KL-8329-11A-01R-2314-13	hsa-mir-192	106291.0	18439.174715	Y
TCGA-KL-8329-11A-01R-2314-13	hsa-mir-193a	839.0	145.548236	N
TCGA-KL-8329-11A-01R-2314-13	hsa-mir-193b	243.0	42.15521	N
TCGA-KL-8329-11A-01R-2314-13	hsa-mir-194-1	17427.0	3023.205142	N
TCGA-KL-8329-11A-01R-2314-13	hsa-mir-194-2	19599.0	3399.999861	N
TCGA-KL-8329-11A-01R-2314-13	hsa-mir-195	415.0	71.993466	N
TCGA-KL-8329-11A-01R-2314-13	hsa-mir-196a-1	2499.0	433.522101	N
TCGA-KL-8329-11A-01R-2314-13	hsa-mir-196a-2	253.0	43.889993	N
TCGA-KL-8329-11A-01R-2314-13	hsa-mir-196b	5154.0	894.106806	N
TCGA-KL-8329-11A-01R-2314-13	hsa-mir-197	1017.0	176.427362	N
TCGA-KL-8329-11A-01R-2314-13	hsa-mir-1972-1	0.0	0.0	N
TCGA-KL-8329-11A-01R-2314-13	hsa-mir-1972-2	0.0	0.0	N
TCGA-KL-8329-11A-01R-2314-13	hsa-mir-1973	0.0	0.0	N
TCGA-KL-8329-11A-01R-2314-13	hsa-mir-1976	74.0	12.837389	N
TCGA-KL-8329-11A-01R-2314-13	hsa-mir-198	0.0	0.0	N
TCGA-KL-8329-11A-01R-2314-13	hsa-mir-199a-1	6981.0	1211.051535	Y
TCGA-KL-8329-11A-01R-2314-13	hsa-mir-199a-2	11174.0	1938.44576	Y
TCGA-KL-8329-11A-01R-2314-13	hsa-mir-199b	13687.0	2374.396556	Y
TCGA-KL-8329-11A-01R-2314-13	hsa-mir-19a	51.0	8.84739	N
TCGA-KL-8329-11A-01R-2314-13	hsa-mir-19b-1	19.0	3.296086	N
TCGA-KL-8329-11A-01R-2314-13	hsa-mir-19b-2	338.0	58.635642	N
TCGA-KL-8329-11A-01R-2314-13	hsa-mir-200a	3642.0	631.80772	N
TCGA-KL-8329-11A-01R-2314-13	hsa-mir-200b	3145.0	545.589038	N
TCGA-KL-8329-11A-01R-2314-13	hsa-mir-200c	5783.0	1003.224613	N
TCGA-KL-8329-11A-01R-2314-13	hsa-mir-202	5.0	0.867391	N
TCGA-KL-8329-11A-01R-2314-13	hsa-mir-203	3691.0	640.308153	N
TCGA-KL-8329-11A-01R-2314-13	hsa-mir-204	10403.0	1804.694043	N
TCGA-KL-8329-11A-01R-2314-13	hsa-mir-205	20.0	3.469565	N
TCGA-KL-8329-11A-01R-2314-13	hsa-mir-2052	0.0	0.0	N
TCGA-KL-8329-11A-01R-2314-13	hsa-mir-2053	0.0	0.0	N
TCGA-KL-8329-11A-01R-2314-13	hsa-mir-2054	0.0	0.0	N
TCGA-KL-8329-11A-01R-2314-13	hsa-mir-206	42.0	7.286086	N
TCGA-KL-8329-11A-01R-2314-13	hsa-mir-208a	0.0	0.0	N
TCGA-KL-8329-11A-01R-2314-13	hsa-mir-208b	0.0	0.0	N
TCGA-KL-8329-11A-01R-2314-13	hsa-mir-20a	843.0	146.242149	N
TCGA-KL-8329-11A-01R-2314-13	hsa-mir-20b	222.0	38.512167	N
TCGA-KL-8329-11A-01R-2314-13	hsa-mir-21	675169.0	117127.124154	N
TCGA-KL-8329-11A-01R-2314-13	hsa-mir-210	569.0	98.709114	N
TCGA-KL-8329-11A-01R-2314-13	hsa-mir-211	6.0	1.040869	N
TCGA-KL-8329-11A-01R-2314-13	hsa-mir-2110	4.0	0.693913	N
TCGA-KL-8329-11A-01R-2314-13	hsa-mir-2113	0.0	0.0	N
TCGA-KL-8329-11A-01R-2314-13	hsa-mir-2114	6.0	1.040869	N
TCGA-KL-8329-11A-01R-2314-13	hsa-mir-2115	0.0	0.0	N
TCGA-KL-8329-11A-01R-2314-13	hsa-mir-2116	4.0	0.693913	N
TCGA-KL-8329-11A-01R-2314-13	hsa-mir-2117	0.0	0.0	N
TCGA-KL-8329-11A-01R-2314-13	hsa-mir-212	47.0	8.153477	N
TCGA-KL-8329-11A-01R-2314-13	hsa-mir-214	156.0	27.062604	N
TCGA-KL-8329-11A-01R-2314-13	hsa-mir-215	257.0	44.583906	Y
TCGA-KL-8329-11A-01R-2314-13	hsa-mir-216a	92.0	15.959997	N
TCGA-KL-8329-11A-01R-2314-13	hsa-mir-216b	40.0	6.939129	N
TCGA-KL-8329-11A-01R-2314-13	hsa-mir-217	2685.0	465.789052	N
TCGA-KL-8329-11A-01R-2314-13	hsa-mir-218-1	11.0	1.908261	N
TCGA-KL-8329-11A-01R-2314-13	hsa-mir-218-2	477.0	82.749116	N
TCGA-KL-8329-11A-01R-2314-13	hsa-mir-219-1	14.0	2.428695	N
TCGA-KL-8329-11A-01R-2314-13	hsa-mir-219-2	0.0	0.0	N
TCGA-KL-8329-11A-01R-2314-13	hsa-mir-22	603120.0	104628.191045	N
TCGA-KL-8329-11A-01R-2314-13	hsa-mir-221	608.0	105.474765	N
TCGA-KL-8329-11A-01R-2314-13	hsa-mir-222	165.0	28.623908	N
TCGA-KL-8329-11A-01R-2314-13	hsa-mir-223	663.0	115.016068	N
TCGA-KL-8329-11A-01R-2314-13	hsa-mir-224	33.0	5.724782	N
TCGA-KL-8329-11A-01R-2314-13	hsa-mir-2276	0.0	0.0	N
TCGA-KL-8329-11A-01R-2314-13	hsa-mir-2277	2.0	0.346956	N
TCGA-KL-8329-11A-01R-2314-13	hsa-mir-2278	0.0	0.0	N
TCGA-KL-8329-11A-01R-2314-13	hsa-mir-2355	136.0	23.593039	N
TCGA-KL-8329-11A-01R-2314-13	hsa-mir-23a	11011.0	1910.168808	Y
TCGA-KL-8329-11A-01R-2314-13	hsa-mir-23b	11139.0	1932.374022	Y
TCGA-KL-8329-11A-01R-2314-13	hsa-mir-23c	8.0	1.387826	N
TCGA-KL-8329-11A-01R-2314-13	hsa-mir-24-1	165.0	28.623908	N
TCGA-KL-8329-11A-01R-2314-13	hsa-mir-24-2	7500.0	1301.086737	N
TCGA-KL-8329-11A-01R-2314-13	hsa-mir-25	16562.0	2873.146472	N
TCGA-KL-8329-11A-01R-2314-13	hsa-mir-26a-1	10.0	1.734782	N
TCGA-KL-8329-11A-01R-2314-13	hsa-mir-26a-2	14461.0	2508.668707	N
TCGA-KL-8329-11A-01R-2314-13	hsa-mir-26b	4659.0	808.235081	N
TCGA-KL-8329-11A-01R-2314-13	hsa-mir-27a	6410.0	1111.995465	Y
TCGA-KL-8329-11A-01R-2314-13	hsa-mir-27b	19049.0	3304.586834	Y
TCGA-KL-8329-11A-01R-2314-13	hsa-mir-28	11651.0	2021.194876	N
TCGA-KL-8329-11A-01R-2314-13	hsa-mir-2861	0.0	0.0	N
TCGA-KL-8329-11A-01R-2314-13	hsa-mir-2909	0.0	0.0	N
TCGA-KL-8329-11A-01R-2314-13	hsa-mir-296	10.0	1.734782	N
TCGA-KL-8329-11A-01R-2314-13	hsa-mir-297	0.0	0.0	N
TCGA-KL-8329-11A-01R-2314-13	hsa-mir-298	0.0	0.0	N
TCGA-KL-8329-11A-01R-2314-13	hsa-mir-299	12.0	2.081739	N
TCGA-KL-8329-11A-01R-2314-13	hsa-mir-29a	59205.0	10270.778702	N
TCGA-KL-8329-11A-01R-2314-13	hsa-mir-29b-1	2185.0	379.049936	Y
TCGA-KL-8329-11A-01R-2314-13	hsa-mir-29b-2	2417.0	419.296886	Y
TCGA-KL-8329-11A-01R-2314-13	hsa-mir-29c	26190.0	4543.394886	Y
TCGA-KL-8329-11A-01R-2314-13	hsa-mir-300	0.0	0.0	N
TCGA-KL-8329-11A-01R-2314-13	hsa-mir-301a	46.0	7.979999	N
TCGA-KL-8329-11A-01R-2314-13	hsa-mir-301b	0.0	0.0	N
TCGA-KL-8329-11A-01R-2314-13	hsa-mir-302a	0.0	0.0	N
TCGA-KL-8329-11A-01R-2314-13	hsa-mir-302b	1.0	0.173478	N
TCGA-KL-8329-11A-01R-2314-13	hsa-mir-302c	0.0	0.0	N
TCGA-KL-8329-11A-01R-2314-13	hsa-mir-302d	0.0	0.0	N
TCGA-KL-8329-11A-01R-2314-13	hsa-mir-302e	0.0	0.0	N
TCGA-KL-8329-11A-01R-2314-13	hsa-mir-302f	0.0	0.0	N
TCGA-KL-8329-11A-01R-2314-13	hsa-mir-3065	489.0	84.830855	N
TCGA-KL-8329-11A-01R-2314-13	hsa-mir-3074	43.0	7.459564	N
TCGA-KL-8329-11A-01R-2314-13	hsa-mir-30a	1117530.0	193867.128165	Y
TCGA-KL-8329-11A-01R-2314-13	hsa-mir-30b	6388.0	1108.178943	Y
TCGA-KL-8329-11A-01R-2314-13	hsa-mir-30c-1	22.0	3.816521	N
TCGA-KL-8329-11A-01R-2314-13	hsa-mir-30c-2	14179.0	2459.747846	Y
TCGA-KL-8329-11A-01R-2314-13	hsa-mir-30d	76891.0	13338.914706	N
TCGA-KL-8329-11A-01R-2314-13	hsa-mir-30e	64106.0	11120.995515	Y
TCGA-KL-8329-11A-01R-2314-13	hsa-mir-31	40.0	6.939129	N
TCGA-KL-8329-11A-01R-2314-13	hsa-mir-3115	0.0	0.0	N
TCGA-KL-8329-11A-01R-2314-13	hsa-mir-3116-1	1.0	0.173478	N
TCGA-KL-8329-11A-01R-2314-13	hsa-mir-3116-2	0.0	0.0	N
TCGA-KL-8329-11A-01R-2314-13	hsa-mir-3117	4.0	0.693913	N
TCGA-KL-8329-11A-01R-2314-13	hsa-mir-3118-1	0.0	0.0	N
TCGA-KL-8329-11A-01R-2314-13	hsa-mir-3118-2	0.0	0.0	N
TCGA-KL-8329-11A-01R-2314-13	hsa-mir-3118-3	0.0	0.0	N
TCGA-KL-8329-11A-01R-2314-13	hsa-mir-3118-4	0.0	0.0	N
TCGA-KL-8329-11A-01R-2314-13	hsa-mir-3118-5	0.0	0.0	N
TCGA-KL-8329-11A-01R-2314-13	hsa-mir-3118-6	0.0	0.0	N
TCGA-KL-8329-11A-01R-2314-13	hsa-mir-3119-1	0.0	0.0	N
TCGA-KL-8329-11A-01R-2314-13	hsa-mir-3119-2	0.0	0.0	N
TCGA-KL-8329-11A-01R-2314-13	hsa-mir-3120	0.0	0.0	N
TCGA-KL-8329-11A-01R-2314-13	hsa-mir-3121	0.0	0.0	N
TCGA-KL-8329-11A-01R-2314-13	hsa-mir-3122	0.0	0.0	N
TCGA-KL-8329-11A-01R-2314-13	hsa-mir-3123	0.0	0.0	N
TCGA-KL-8329-11A-01R-2314-13	hsa-mir-3124	2.0	0.346956	N
TCGA-KL-8329-11A-01R-2314-13	hsa-mir-3125	1.0	0.173478	N
TCGA-KL-8329-11A-01R-2314-13	hsa-mir-3126	0.0	0.0	N
TCGA-KL-8329-11A-01R-2314-13	hsa-mir-3127	5.0	0.867391	N
TCGA-KL-8329-11A-01R-2314-13	hsa-mir-3128	0.0	0.0	N
TCGA-KL-8329-11A-01R-2314-13	hsa-mir-3129	1.0	0.173478	N
TCGA-KL-8329-11A-01R-2314-13	hsa-mir-3130-1	12.0	2.081739	N
TCGA-KL-8329-11A-01R-2314-13	hsa-mir-3130-2	0.0	0.0	N
TCGA-KL-8329-11A-01R-2314-13	hsa-mir-3131	0.0	0.0	N
TCGA-KL-8329-11A-01R-2314-13	hsa-mir-3132	0.0	0.0	N
TCGA-KL-8329-11A-01R-2314-13	hsa-mir-3133	0.0	0.0	N
TCGA-KL-8329-11A-01R-2314-13	hsa-mir-3134	0.0	0.0	N
TCGA-KL-8329-11A-01R-2314-13	hsa-mir-3135	0.0	0.0	N
TCGA-KL-8329-11A-01R-2314-13	hsa-mir-3136	0.0	0.0	N
TCGA-KL-8329-11A-01R-2314-13	hsa-mir-3137	0.0	0.0	N
TCGA-KL-8329-11A-01R-2314-13	hsa-mir-3138	0.0	0.0	N
TCGA-KL-8329-11A-01R-2314-13	hsa-mir-3139	0.0	0.0	N
TCGA-KL-8329-11A-01R-2314-13	hsa-mir-3140	0.0	0.0	N
TCGA-KL-8329-11A-01R-2314-13	hsa-mir-3141	0.0	0.0	N
TCGA-KL-8329-11A-01R-2314-13	hsa-mir-3142	0.0	0.0	N
TCGA-KL-8329-11A-01R-2314-13	hsa-mir-3143	0.0	0.0	N
TCGA-KL-8329-11A-01R-2314-13	hsa-mir-3144	0.0	0.0	N
TCGA-KL-8329-11A-01R-2314-13	hsa-mir-3145	1.0	0.173478	N
TCGA-KL-8329-11A-01R-2314-13	hsa-mir-3146	0.0	0.0	N
TCGA-KL-8329-11A-01R-2314-13	hsa-mir-3147	0.0	0.0	N
TCGA-KL-8329-11A-01R-2314-13	hsa-mir-3148	0.0	0.0	N
TCGA-KL-8329-11A-01R-2314-13	hsa-mir-3149	0.0	0.0	N
TCGA-KL-8329-11A-01R-2314-13	hsa-mir-3150	0.0	0.0	N
TCGA-KL-8329-11A-01R-2314-13	hsa-mir-3150b	1.0	0.173478	N
TCGA-KL-8329-11A-01R-2314-13	hsa-mir-3151	0.0	0.0	N
TCGA-KL-8329-11A-01R-2314-13	hsa-mir-3152	0.0	0.0	N
TCGA-KL-8329-11A-01R-2314-13	hsa-mir-3153	0.0	0.0	N
TCGA-KL-8329-11A-01R-2314-13	hsa-mir-3154	0.0	0.0	N
TCGA-KL-8329-11A-01R-2314-13	hsa-mir-3155	0.0	0.0	N
TCGA-KL-8329-11A-01R-2314-13	hsa-mir-3156-1	1.0	0.173478	N
TCGA-KL-8329-11A-01R-2314-13	hsa-mir-3156-2	0.0	0.0	N
TCGA-KL-8329-11A-01R-2314-13	hsa-mir-3156-3	0.0	0.0	N
TCGA-KL-8329-11A-01R-2314-13	hsa-mir-3157	7.0	1.214348	N
TCGA-KL-8329-11A-01R-2314-13	hsa-mir-3158-1	0.0	0.0	N
TCGA-KL-8329-11A-01R-2314-13	hsa-mir-3158-2	1.0	0.173478	N
TCGA-KL-8329-11A-01R-2314-13	hsa-mir-3159	0.0	0.0	N
TCGA-KL-8329-11A-01R-2314-13	hsa-mir-3160-1	0.0	0.0	N
TCGA-KL-8329-11A-01R-2314-13	hsa-mir-3160-2	0.0	0.0	N
TCGA-KL-8329-11A-01R-2314-13	hsa-mir-3161	6.0	1.040869	N
TCGA-KL-8329-11A-01R-2314-13	hsa-mir-3162	0.0	0.0	N
TCGA-KL-8329-11A-01R-2314-13	hsa-mir-3163	0.0	0.0	N
TCGA-KL-8329-11A-01R-2314-13	hsa-mir-3164	0.0	0.0	N
TCGA-KL-8329-11A-01R-2314-13	hsa-mir-3165	0.0	0.0	N
TCGA-KL-8329-11A-01R-2314-13	hsa-mir-3166	0.0	0.0	N
TCGA-KL-8329-11A-01R-2314-13	hsa-mir-3167	0.0	0.0	N
TCGA-KL-8329-11A-01R-2314-13	hsa-mir-3168	0.0	0.0	N
TCGA-KL-8329-11A-01R-2314-13	hsa-mir-3169	0.0	0.0	N
TCGA-KL-8329-11A-01R-2314-13	hsa-mir-3170	5.0	0.867391	N
TCGA-KL-8329-11A-01R-2314-13	hsa-mir-3171	0.0	0.0	N
TCGA-KL-8329-11A-01R-2314-13	hsa-mir-3173	1.0	0.173478	N
TCGA-KL-8329-11A-01R-2314-13	hsa-mir-3174	0.0	0.0	N
TCGA-KL-8329-11A-01R-2314-13	hsa-mir-3175	0.0	0.0	N
TCGA-KL-8329-11A-01R-2314-13	hsa-mir-3176	0.0	0.0	N
TCGA-KL-8329-11A-01R-2314-13	hsa-mir-3177	0.0	0.0	N
TCGA-KL-8329-11A-01R-2314-13	hsa-mir-3178	0.0	0.0	N
TCGA-KL-8329-11A-01R-2314-13	hsa-mir-3179-1	0.0	0.0	N
TCGA-KL-8329-11A-01R-2314-13	hsa-mir-3179-2	0.0	0.0	N
TCGA-KL-8329-11A-01R-2314-13	hsa-mir-3179-3	0.0	0.0	N
TCGA-KL-8329-11A-01R-2314-13	hsa-mir-3180-1	0.0	0.0	N
TCGA-KL-8329-11A-01R-2314-13	hsa-mir-3180-2	0.0	0.0	N
TCGA-KL-8329-11A-01R-2314-13	hsa-mir-3180-3	0.0	0.0	N
TCGA-KL-8329-11A-01R-2314-13	hsa-mir-3180-4	0.0	0.0	N
TCGA-KL-8329-11A-01R-2314-13	hsa-mir-3180-5	0.0	0.0	N
TCGA-KL-8329-11A-01R-2314-13	hsa-mir-3181	0.0	0.0	N
TCGA-KL-8329-11A-01R-2314-13	hsa-mir-3182	0.0	0.0	N
TCGA-KL-8329-11A-01R-2314-13	hsa-mir-3183	0.0	0.0	N
TCGA-KL-8329-11A-01R-2314-13	hsa-mir-3184	0.0	0.0	N
TCGA-KL-8329-11A-01R-2314-13	hsa-mir-3185	0.0	0.0	N
TCGA-KL-8329-11A-01R-2314-13	hsa-mir-3186	0.0	0.0	N
TCGA-KL-8329-11A-01R-2314-13	hsa-mir-3187	1.0	0.173478	N
TCGA-KL-8329-11A-01R-2314-13	hsa-mir-3188	0.0	0.0	N
TCGA-KL-8329-11A-01R-2314-13	hsa-mir-3189	1.0	0.173478	N
TCGA-KL-8329-11A-01R-2314-13	hsa-mir-3190	1.0	0.173478	N
TCGA-KL-8329-11A-01R-2314-13	hsa-mir-3191	0.0	0.0	N
TCGA-KL-8329-11A-01R-2314-13	hsa-mir-3192	0.0	0.0	N
TCGA-KL-8329-11A-01R-2314-13	hsa-mir-3193	0.0	0.0	N
TCGA-KL-8329-11A-01R-2314-13	hsa-mir-3194	1.0	0.173478	N
TCGA-KL-8329-11A-01R-2314-13	hsa-mir-3195	0.0	0.0	N
TCGA-KL-8329-11A-01R-2314-13	hsa-mir-3196	0.0	0.0	N
TCGA-KL-8329-11A-01R-2314-13	hsa-mir-3197	0.0	0.0	N
TCGA-KL-8329-11A-01R-2314-13	hsa-mir-3198	1.0	0.173478	N
TCGA-KL-8329-11A-01R-2314-13	hsa-mir-3199-1	2.0	0.346956	N
TCGA-KL-8329-11A-01R-2314-13	hsa-mir-3199-2	6.0	1.040869	N
TCGA-KL-8329-11A-01R-2314-13	hsa-mir-32	269.0	46.665644	N
TCGA-KL-8329-11A-01R-2314-13	hsa-mir-3200	14.0	2.428695	N
TCGA-KL-8329-11A-01R-2314-13	hsa-mir-3201	0.0	0.0	N
TCGA-KL-8329-11A-01R-2314-13	hsa-mir-3202-1	0.0	0.0	N
TCGA-KL-8329-11A-01R-2314-13	hsa-mir-3202-2	0.0	0.0	N
TCGA-KL-8329-11A-01R-2314-13	hsa-mir-320a	960.0	166.539102	Y
TCGA-KL-8329-11A-01R-2314-13	hsa-mir-320b-1	0.0	0.0	N
TCGA-KL-8329-11A-01R-2314-13	hsa-mir-320b-2	12.0	2.081739	Y
TCGA-KL-8329-11A-01R-2314-13	hsa-mir-320c-1	1.0	0.173478	N
TCGA-KL-8329-11A-01R-2314-13	hsa-mir-320c-2	1.0	0.173478	N
TCGA-KL-8329-11A-01R-2314-13	hsa-mir-320d-1	2.0	0.346956	N
TCGA-KL-8329-11A-01R-2314-13	hsa-mir-320d-2	1.0	0.173478	N
TCGA-KL-8329-11A-01R-2314-13	hsa-mir-320e	0.0	0.0	N
TCGA-KL-8329-11A-01R-2314-13	hsa-mir-323	10.0	1.734782	N
TCGA-KL-8329-11A-01R-2314-13	hsa-mir-323b	4.0	0.693913	N
TCGA-KL-8329-11A-01R-2314-13	hsa-mir-324	426.0	73.901727	N
TCGA-KL-8329-11A-01R-2314-13	hsa-mir-325	0.0	0.0	N
TCGA-KL-8329-11A-01R-2314-13	hsa-mir-326	21.0	3.643043	N
TCGA-KL-8329-11A-01R-2314-13	hsa-mir-328	317.0	54.992599	N
TCGA-KL-8329-11A-01R-2314-13	hsa-mir-329-1	1.0	0.173478	N
TCGA-KL-8329-11A-01R-2314-13	hsa-mir-329-2	1.0	0.173478	N
TCGA-KL-8329-11A-01R-2314-13	hsa-mir-330	74.0	12.837389	N
TCGA-KL-8329-11A-01R-2314-13	hsa-mir-331	124.0	21.511301	N
TCGA-KL-8329-11A-01R-2314-13	hsa-mir-335	291.0	50.482165	N
TCGA-KL-8329-11A-01R-2314-13	hsa-mir-337	81.0	14.051737	N
TCGA-KL-8329-11A-01R-2314-13	hsa-mir-338	759.0	131.669978	N
TCGA-KL-8329-11A-01R-2314-13	hsa-mir-339	212.0	36.777385	N
TCGA-KL-8329-11A-01R-2314-13	hsa-mir-33a	227.0	39.379559	N
TCGA-KL-8329-11A-01R-2314-13	hsa-mir-33b	6.0	1.040869	N
TCGA-KL-8329-11A-01R-2314-13	hsa-mir-340	56.0	9.714781	N
TCGA-KL-8329-11A-01R-2314-13	hsa-mir-342	381.0	66.095206	N
TCGA-KL-8329-11A-01R-2314-13	hsa-mir-345	122.0	21.164344	N
TCGA-KL-8329-11A-01R-2314-13	hsa-mir-346	0.0	0.0	N
TCGA-KL-8329-11A-01R-2314-13	hsa-mir-34a	534.0	92.637376	N
TCGA-KL-8329-11A-01R-2314-13	hsa-mir-34b	3.0	0.520435	N
TCGA-KL-8329-11A-01R-2314-13	hsa-mir-34c	16.0	2.775652	N
TCGA-KL-8329-11A-01R-2314-13	hsa-mir-3605	17.0	2.94913	N
TCGA-KL-8329-11A-01R-2314-13	hsa-mir-3606	0.0	0.0	N
TCGA-KL-8329-11A-01R-2314-13	hsa-mir-3607	168.0	29.144343	N
TCGA-KL-8329-11A-01R-2314-13	hsa-mir-3609	1.0	0.173478	N
TCGA-KL-8329-11A-01R-2314-13	hsa-mir-361	2040.0	353.895592	N
TCGA-KL-8329-11A-01R-2314-13	hsa-mir-3610	1.0	0.173478	N
TCGA-KL-8329-11A-01R-2314-13	hsa-mir-3611	0.0	0.0	N
TCGA-KL-8329-11A-01R-2314-13	hsa-mir-3612	0.0	0.0	N
TCGA-KL-8329-11A-01R-2314-13	hsa-mir-3613	52.0	9.020868	N
TCGA-KL-8329-11A-01R-2314-13	hsa-mir-3614	6.0	1.040869	N
TCGA-KL-8329-11A-01R-2314-13	hsa-mir-3615	21.0	3.643043	N
TCGA-KL-8329-11A-01R-2314-13	hsa-mir-3616	1.0	0.173478	N
TCGA-KL-8329-11A-01R-2314-13	hsa-mir-3617	0.0	0.0	N
TCGA-KL-8329-11A-01R-2314-13	hsa-mir-3618	1.0	0.173478	N
TCGA-KL-8329-11A-01R-2314-13	hsa-mir-3619	1.0	0.173478	N
TCGA-KL-8329-11A-01R-2314-13	hsa-mir-362	190.0	32.960864	N
TCGA-KL-8329-11A-01R-2314-13	hsa-mir-3620	0.0	0.0	N
TCGA-KL-8329-11A-01R-2314-13	hsa-mir-3621	0.0	0.0	N
TCGA-KL-8329-11A-01R-2314-13	hsa-mir-3622a	1.0	0.173478	N
TCGA-KL-8329-11A-01R-2314-13	hsa-mir-3622b	0.0	0.0	N
TCGA-KL-8329-11A-01R-2314-13	hsa-mir-363	172.0	29.838256	N
TCGA-KL-8329-11A-01R-2314-13	hsa-mir-3646	0.0	0.0	N
TCGA-KL-8329-11A-01R-2314-13	hsa-mir-3647	19.0	3.296086	N
TCGA-KL-8329-11A-01R-2314-13	hsa-mir-3648	4.0	0.693913	N
TCGA-KL-8329-11A-01R-2314-13	hsa-mir-3649	0.0	0.0	N
TCGA-KL-8329-11A-01R-2314-13	hsa-mir-365-1	91.0	15.786519	N
TCGA-KL-8329-11A-01R-2314-13	hsa-mir-365-2	82.0	14.225215	N
TCGA-KL-8329-11A-01R-2314-13	hsa-mir-3650	0.0	0.0	N
TCGA-KL-8329-11A-01R-2314-13	hsa-mir-3651	1.0	0.173478	N
TCGA-KL-8329-11A-01R-2314-13	hsa-mir-3652	0.0	0.0	N
TCGA-KL-8329-11A-01R-2314-13	hsa-mir-3653	35.0	6.071738	N
TCGA-KL-8329-11A-01R-2314-13	hsa-mir-3654	1.0	0.173478	N
TCGA-KL-8329-11A-01R-2314-13	hsa-mir-3655	0.0	0.0	N
TCGA-KL-8329-11A-01R-2314-13	hsa-mir-3656	0.0	0.0	N
TCGA-KL-8329-11A-01R-2314-13	hsa-mir-3657	0.0	0.0	N
TCGA-KL-8329-11A-01R-2314-13	hsa-mir-3658	0.0	0.0	N
TCGA-KL-8329-11A-01R-2314-13	hsa-mir-3659	0.0	0.0	N
TCGA-KL-8329-11A-01R-2314-13	hsa-mir-3660	0.0	0.0	N
TCGA-KL-8329-11A-01R-2314-13	hsa-mir-3661	0.0	0.0	N
TCGA-KL-8329-11A-01R-2314-13	hsa-mir-3662	0.0	0.0	N
TCGA-KL-8329-11A-01R-2314-13	hsa-mir-3663	0.0	0.0	N
TCGA-KL-8329-11A-01R-2314-13	hsa-mir-3664	5.0	0.867391	N
TCGA-KL-8329-11A-01R-2314-13	hsa-mir-3665	0.0	0.0	N
TCGA-KL-8329-11A-01R-2314-13	hsa-mir-3666	0.0	0.0	N
TCGA-KL-8329-11A-01R-2314-13	hsa-mir-3667	1.0	0.173478	N
TCGA-KL-8329-11A-01R-2314-13	hsa-mir-3668	0.0	0.0	N
TCGA-KL-8329-11A-01R-2314-13	hsa-mir-3669	0.0	0.0	N
TCGA-KL-8329-11A-01R-2314-13	hsa-mir-367	0.0	0.0	N
TCGA-KL-8329-11A-01R-2314-13	hsa-mir-3670	0.0	0.0	N
TCGA-KL-8329-11A-01R-2314-13	hsa-mir-3671	0.0	0.0	N
TCGA-KL-8329-11A-01R-2314-13	hsa-mir-3672	0.0	0.0	N
TCGA-KL-8329-11A-01R-2314-13	hsa-mir-3673	0.0	0.0	N
TCGA-KL-8329-11A-01R-2314-13	hsa-mir-3674	0.0	0.0	N
TCGA-KL-8329-11A-01R-2314-13	hsa-mir-3675	0.0	0.0	N
TCGA-KL-8329-11A-01R-2314-13	hsa-mir-3676	9.0	1.561304	N
TCGA-KL-8329-11A-01R-2314-13	hsa-mir-3677	14.0	2.428695	N
TCGA-KL-8329-11A-01R-2314-13	hsa-mir-3678	5.0	0.867391	N
TCGA-KL-8329-11A-01R-2314-13	hsa-mir-3679	1.0	0.173478	N
TCGA-KL-8329-11A-01R-2314-13	hsa-mir-3680	0.0	0.0	N
TCGA-KL-8329-11A-01R-2314-13	hsa-mir-3681	0.0	0.0	N
TCGA-KL-8329-11A-01R-2314-13	hsa-mir-3682	0.0	0.0	N
TCGA-KL-8329-11A-01R-2314-13	hsa-mir-3683	0.0	0.0	N
TCGA-KL-8329-11A-01R-2314-13	hsa-mir-3684	1.0	0.173478	N
TCGA-KL-8329-11A-01R-2314-13	hsa-mir-3685	0.0	0.0	N
TCGA-KL-8329-11A-01R-2314-13	hsa-mir-3686	0.0	0.0	N
TCGA-KL-8329-11A-01R-2314-13	hsa-mir-3687	1.0	0.173478	N
TCGA-KL-8329-11A-01R-2314-13	hsa-mir-3688	0.0	0.0	N
TCGA-KL-8329-11A-01R-2314-13	hsa-mir-3689a	0.0	0.0	N
TCGA-KL-8329-11A-01R-2314-13	hsa-mir-3689b	0.0	0.0	N
TCGA-KL-8329-11A-01R-2314-13	hsa-mir-369	31.0	5.377825	N
TCGA-KL-8329-11A-01R-2314-13	hsa-mir-3690	3.0	0.520435	N
TCGA-KL-8329-11A-01R-2314-13	hsa-mir-3691	0.0	0.0	N
TCGA-KL-8329-11A-01R-2314-13	hsa-mir-3692	0.0	0.0	N
TCGA-KL-8329-11A-01R-2314-13	hsa-mir-370	28.0	4.85739	N
TCGA-KL-8329-11A-01R-2314-13	hsa-mir-371	0.0	0.0	N
TCGA-KL-8329-11A-01R-2314-13	hsa-mir-3713	0.0	0.0	N
TCGA-KL-8329-11A-01R-2314-13	hsa-mir-3714	0.0	0.0	N
TCGA-KL-8329-11A-01R-2314-13	hsa-mir-372	0.0	0.0	N
TCGA-KL-8329-11A-01R-2314-13	hsa-mir-373	0.0	0.0	N
TCGA-KL-8329-11A-01R-2314-13	hsa-mir-374a	2904.0	503.780785	N
TCGA-KL-8329-11A-01R-2314-13	hsa-mir-374b	518.0	89.861724	N
TCGA-KL-8329-11A-01R-2314-13	hsa-mir-374c	0.0	0.0	N
TCGA-KL-8329-11A-01R-2314-13	hsa-mir-375	1119.0	194.122141	N
TCGA-KL-8329-11A-01R-2314-13	hsa-mir-376a-1	1.0	0.173478	N
TCGA-KL-8329-11A-01R-2314-13	hsa-mir-376a-2	2.0	0.346956	N
TCGA-KL-8329-11A-01R-2314-13	hsa-mir-376b	8.0	1.387826	Y
TCGA-KL-8329-11A-01R-2314-13	hsa-mir-376c	15.0	2.602173	Y
TCGA-KL-8329-11A-01R-2314-13	hsa-mir-377	16.0	2.775652	N
TCGA-KL-8329-11A-01R-2314-13	hsa-mir-378	5048.0	875.718113	N
TCGA-KL-8329-11A-01R-2314-13	hsa-mir-378b	0.0	0.0	N
TCGA-KL-8329-11A-01R-2314-13	hsa-mir-378c	105.0	18.215214	N
TCGA-KL-8329-11A-01R-2314-13	hsa-mir-379	1710.0	296.647776	N
TCGA-KL-8329-11A-01R-2314-13	hsa-mir-380	1.0	0.173478	N
TCGA-KL-8329-11A-01R-2314-13	hsa-mir-381	114.0	19.776518	N
TCGA-KL-8329-11A-01R-2314-13	hsa-mir-382	56.0	9.714781	N
TCGA-KL-8329-11A-01R-2314-13	hsa-mir-383	0.0	0.0	N
TCGA-KL-8329-11A-01R-2314-13	hsa-mir-384	0.0	0.0	N
TCGA-KL-8329-11A-01R-2314-13	hsa-mir-3907	0.0	0.0	N
TCGA-KL-8329-11A-01R-2314-13	hsa-mir-3908	0.0	0.0	N
TCGA-KL-8329-11A-01R-2314-13	hsa-mir-3909	2.0	0.346956	N
TCGA-KL-8329-11A-01R-2314-13	hsa-mir-3910-1	0.0	0.0	N
TCGA-KL-8329-11A-01R-2314-13	hsa-mir-3910-2	0.0	0.0	N
TCGA-KL-8329-11A-01R-2314-13	hsa-mir-3911	0.0	0.0	N
TCGA-KL-8329-11A-01R-2314-13	hsa-mir-3912	1.0	0.173478	N
TCGA-KL-8329-11A-01R-2314-13	hsa-mir-3913-1	16.0	2.775652	N
TCGA-KL-8329-11A-01R-2314-13	hsa-mir-3913-2	0.0	0.0	N
TCGA-KL-8329-11A-01R-2314-13	hsa-mir-3914-1	0.0	0.0	N
TCGA-KL-8329-11A-01R-2314-13	hsa-mir-3914-2	0.0	0.0	N
TCGA-KL-8329-11A-01R-2314-13	hsa-mir-3915	0.0	0.0	N
TCGA-KL-8329-11A-01R-2314-13	hsa-mir-3916	0.0	0.0	N
TCGA-KL-8329-11A-01R-2314-13	hsa-mir-3917	4.0	0.693913	N
TCGA-KL-8329-11A-01R-2314-13	hsa-mir-3918	1.0	0.173478	N
TCGA-KL-8329-11A-01R-2314-13	hsa-mir-3919	0.0	0.0	N
TCGA-KL-8329-11A-01R-2314-13	hsa-mir-3920	0.0	0.0	N
TCGA-KL-8329-11A-01R-2314-13	hsa-mir-3921	0.0	0.0	N
TCGA-KL-8329-11A-01R-2314-13	hsa-mir-3922	0.0	0.0	N
TCGA-KL-8329-11A-01R-2314-13	hsa-mir-3923	0.0	0.0	N
TCGA-KL-8329-11A-01R-2314-13	hsa-mir-3924	0.0	0.0	N
TCGA-KL-8329-11A-01R-2314-13	hsa-mir-3925	0.0	0.0	N
TCGA-KL-8329-11A-01R-2314-13	hsa-mir-3926-1	2.0	0.346956	N
TCGA-KL-8329-11A-01R-2314-13	hsa-mir-3926-2	0.0	0.0	N
TCGA-KL-8329-11A-01R-2314-13	hsa-mir-3927	0.0	0.0	N
TCGA-KL-8329-11A-01R-2314-13	hsa-mir-3928	6.0	1.040869	N
TCGA-KL-8329-11A-01R-2314-13	hsa-mir-3929	0.0	0.0	N
TCGA-KL-8329-11A-01R-2314-13	hsa-mir-3934	3.0	0.520435	N
TCGA-KL-8329-11A-01R-2314-13	hsa-mir-3935	0.0	0.0	N
TCGA-KL-8329-11A-01R-2314-13	hsa-mir-3936	4.0	0.693913	N
TCGA-KL-8329-11A-01R-2314-13	hsa-mir-3937	0.0	0.0	N
TCGA-KL-8329-11A-01R-2314-13	hsa-mir-3938	0.0	0.0	N
TCGA-KL-8329-11A-01R-2314-13	hsa-mir-3939	0.0	0.0	N
TCGA-KL-8329-11A-01R-2314-13	hsa-mir-3940	1.0	0.173478	N
TCGA-KL-8329-11A-01R-2314-13	hsa-mir-3941	2.0	0.346956	N
TCGA-KL-8329-11A-01R-2314-13	hsa-mir-3942	1.0	0.173478	N
TCGA-KL-8329-11A-01R-2314-13	hsa-mir-3943	0.0	0.0	N
TCGA-KL-8329-11A-01R-2314-13	hsa-mir-3944	4.0	0.693913	N
TCGA-KL-8329-11A-01R-2314-13	hsa-mir-3945	0.0	0.0	N
TCGA-KL-8329-11A-01R-2314-13	hsa-mir-409	58.0	10.061737	N
TCGA-KL-8329-11A-01R-2314-13	hsa-mir-410	24.0	4.163478	N
TCGA-KL-8329-11A-01R-2314-13	hsa-mir-411	33.0	5.724782	N
TCGA-KL-8329-11A-01R-2314-13	hsa-mir-412	23.0	3.989999	N
TCGA-KL-8329-11A-01R-2314-13	hsa-mir-421	15.0	2.602173	N
TCGA-KL-8329-11A-01R-2314-13	hsa-mir-422a	0.0	0.0	N
TCGA-KL-8329-11A-01R-2314-13	hsa-mir-423	642.0	111.373025	N
TCGA-KL-8329-11A-01R-2314-13	hsa-mir-424	2025.0	351.293419	N
TCGA-KL-8329-11A-01R-2314-13	hsa-mir-425	391.0	67.829989	N
TCGA-KL-8329-11A-01R-2314-13	hsa-mir-4251	0.0	0.0	N
TCGA-KL-8329-11A-01R-2314-13	hsa-mir-4252	0.0	0.0	N
TCGA-KL-8329-11A-01R-2314-13	hsa-mir-4253	0.0	0.0	N
TCGA-KL-8329-11A-01R-2314-13	hsa-mir-4254	0.0	0.0	N
TCGA-KL-8329-11A-01R-2314-13	hsa-mir-4255	0.0	0.0	N
TCGA-KL-8329-11A-01R-2314-13	hsa-mir-4256	0.0	0.0	N
TCGA-KL-8329-11A-01R-2314-13	hsa-mir-4257	0.0	0.0	N
TCGA-KL-8329-11A-01R-2314-13	hsa-mir-4258	0.0	0.0	N
TCGA-KL-8329-11A-01R-2314-13	hsa-mir-4259	0.0	0.0	N
TCGA-KL-8329-11A-01R-2314-13	hsa-mir-4260	0.0	0.0	N
TCGA-KL-8329-11A-01R-2314-13	hsa-mir-4261	0.0	0.0	N
TCGA-KL-8329-11A-01R-2314-13	hsa-mir-4262	0.0	0.0	N
TCGA-KL-8329-11A-01R-2314-13	hsa-mir-4263	0.0	0.0	N
TCGA-KL-8329-11A-01R-2314-13	hsa-mir-4264	0.0	0.0	N
TCGA-KL-8329-11A-01R-2314-13	hsa-mir-4265	0.0	0.0	N
TCGA-KL-8329-11A-01R-2314-13	hsa-mir-4266	0.0	0.0	N
TCGA-KL-8329-11A-01R-2314-13	hsa-mir-4267	0.0	0.0	N
TCGA-KL-8329-11A-01R-2314-13	hsa-mir-4268	0.0	0.0	N
TCGA-KL-8329-11A-01R-2314-13	hsa-mir-4269	0.0	0.0	N
TCGA-KL-8329-11A-01R-2314-13	hsa-mir-4270	0.0	0.0	N
TCGA-KL-8329-11A-01R-2314-13	hsa-mir-4271	0.0	0.0	N
TCGA-KL-8329-11A-01R-2314-13	hsa-mir-4272	0.0	0.0	N
TCGA-KL-8329-11A-01R-2314-13	hsa-mir-4273	0.0	0.0	N
TCGA-KL-8329-11A-01R-2314-13	hsa-mir-4274	0.0	0.0	N
TCGA-KL-8329-11A-01R-2314-13	hsa-mir-4275	0.0	0.0	N
TCGA-KL-8329-11A-01R-2314-13	hsa-mir-4276	0.0	0.0	N
TCGA-KL-8329-11A-01R-2314-13	hsa-mir-4277	0.0	0.0	N
TCGA-KL-8329-11A-01R-2314-13	hsa-mir-4278	0.0	0.0	N
TCGA-KL-8329-11A-01R-2314-13	hsa-mir-4279	0.0	0.0	N
TCGA-KL-8329-11A-01R-2314-13	hsa-mir-4280	0.0	0.0	N
TCGA-KL-8329-11A-01R-2314-13	hsa-mir-4281	0.0	0.0	N
TCGA-KL-8329-11A-01R-2314-13	hsa-mir-4282	0.0	0.0	N
TCGA-KL-8329-11A-01R-2314-13	hsa-mir-4283-1	0.0	0.0	N
TCGA-KL-8329-11A-01R-2314-13	hsa-mir-4283-2	0.0	0.0	N
TCGA-KL-8329-11A-01R-2314-13	hsa-mir-4284	1.0	0.173478	N
TCGA-KL-8329-11A-01R-2314-13	hsa-mir-4285	0.0	0.0	N
TCGA-KL-8329-11A-01R-2314-13	hsa-mir-4286	2.0	0.346956	N
TCGA-KL-8329-11A-01R-2314-13	hsa-mir-4287	0.0	0.0	N
TCGA-KL-8329-11A-01R-2314-13	hsa-mir-4288	0.0	0.0	N
TCGA-KL-8329-11A-01R-2314-13	hsa-mir-4289	0.0	0.0	N
TCGA-KL-8329-11A-01R-2314-13	hsa-mir-429	914.0	158.559104	N
TCGA-KL-8329-11A-01R-2314-13	hsa-mir-4290	0.0	0.0	N
TCGA-KL-8329-11A-01R-2314-13	hsa-mir-4291	0.0	0.0	N
TCGA-KL-8329-11A-01R-2314-13	hsa-mir-4292	0.0	0.0	N
TCGA-KL-8329-11A-01R-2314-13	hsa-mir-4293	0.0	0.0	N
TCGA-KL-8329-11A-01R-2314-13	hsa-mir-4294	0.0	0.0	N
TCGA-KL-8329-11A-01R-2314-13	hsa-mir-4295	0.0	0.0	N
TCGA-KL-8329-11A-01R-2314-13	hsa-mir-4296	0.0	0.0	N
TCGA-KL-8329-11A-01R-2314-13	hsa-mir-4297	0.0	0.0	N
TCGA-KL-8329-11A-01R-2314-13	hsa-mir-4298	0.0	0.0	N
TCGA-KL-8329-11A-01R-2314-13	hsa-mir-4299	0.0	0.0	N
TCGA-KL-8329-11A-01R-2314-13	hsa-mir-4300	0.0	0.0	N
TCGA-KL-8329-11A-01R-2314-13	hsa-mir-4301	0.0	0.0	N
TCGA-KL-8329-11A-01R-2314-13	hsa-mir-4302	0.0	0.0	N
TCGA-KL-8329-11A-01R-2314-13	hsa-mir-4303	0.0	0.0	N
TCGA-KL-8329-11A-01R-2314-13	hsa-mir-4304	0.0	0.0	N
TCGA-KL-8329-11A-01R-2314-13	hsa-mir-4305	0.0	0.0	N
TCGA-KL-8329-11A-01R-2314-13	hsa-mir-4306	0.0	0.0	N
TCGA-KL-8329-11A-01R-2314-13	hsa-mir-4307	0.0	0.0	N
TCGA-KL-8329-11A-01R-2314-13	hsa-mir-4308	0.0	0.0	N
TCGA-KL-8329-11A-01R-2314-13	hsa-mir-4309	0.0	0.0	N
TCGA-KL-8329-11A-01R-2314-13	hsa-mir-431	20.0	3.469565	N
TCGA-KL-8329-11A-01R-2314-13	hsa-mir-4310	0.0	0.0	N
TCGA-KL-8329-11A-01R-2314-13	hsa-mir-4311	0.0	0.0	N
TCGA-KL-8329-11A-01R-2314-13	hsa-mir-4312	0.0	0.0	N
TCGA-KL-8329-11A-01R-2314-13	hsa-mir-4313	0.0	0.0	N
TCGA-KL-8329-11A-01R-2314-13	hsa-mir-4314	0.0	0.0	N
TCGA-KL-8329-11A-01R-2314-13	hsa-mir-4315-1	0.0	0.0	N
TCGA-KL-8329-11A-01R-2314-13	hsa-mir-4315-2	0.0	0.0	N
TCGA-KL-8329-11A-01R-2314-13	hsa-mir-4316	0.0	0.0	N
TCGA-KL-8329-11A-01R-2314-13	hsa-mir-4317	0.0	0.0	N
TCGA-KL-8329-11A-01R-2314-13	hsa-mir-4318	0.0	0.0	N
TCGA-KL-8329-11A-01R-2314-13	hsa-mir-4319	0.0	0.0	N
TCGA-KL-8329-11A-01R-2314-13	hsa-mir-432	23.0	3.989999	N
TCGA-KL-8329-11A-01R-2314-13	hsa-mir-4320	0.0	0.0	N
TCGA-KL-8329-11A-01R-2314-13	hsa-mir-4321	0.0	0.0	N
TCGA-KL-8329-11A-01R-2314-13	hsa-mir-4322	0.0	0.0	N
TCGA-KL-8329-11A-01R-2314-13	hsa-mir-4323	0.0	0.0	N
TCGA-KL-8329-11A-01R-2314-13	hsa-mir-4324	0.0	0.0	N
TCGA-KL-8329-11A-01R-2314-13	hsa-mir-4325	0.0	0.0	N
TCGA-KL-8329-11A-01R-2314-13	hsa-mir-4326	0.0	0.0	N
TCGA-KL-8329-11A-01R-2314-13	hsa-mir-4327	0.0	0.0	N
TCGA-KL-8329-11A-01R-2314-13	hsa-mir-4328	0.0	0.0	N
TCGA-KL-8329-11A-01R-2314-13	hsa-mir-4329	0.0	0.0	N
TCGA-KL-8329-11A-01R-2314-13	hsa-mir-433	4.0	0.693913	N
TCGA-KL-8329-11A-01R-2314-13	hsa-mir-4330	0.0	0.0	N
TCGA-KL-8329-11A-01R-2314-13	hsa-mir-448	0.0	0.0	N
TCGA-KL-8329-11A-01R-2314-13	hsa-mir-449a	19.0	3.296086	N
TCGA-KL-8329-11A-01R-2314-13	hsa-mir-449b	1.0	0.173478	N
TCGA-KL-8329-11A-01R-2314-13	hsa-mir-449c	4.0	0.693913	N
TCGA-KL-8329-11A-01R-2314-13	hsa-mir-450a-1	66.0	11.449563	N
TCGA-KL-8329-11A-01R-2314-13	hsa-mir-450a-2	71.0	12.316954	N
TCGA-KL-8329-11A-01R-2314-13	hsa-mir-450b	149.0	25.848257	N
TCGA-KL-8329-11A-01R-2314-13	hsa-mir-451	3365.0	583.754249	N
TCGA-KL-8329-11A-01R-2314-13	hsa-mir-452	172.0	29.838256	N
TCGA-KL-8329-11A-01R-2314-13	hsa-mir-454	31.0	5.377825	N
TCGA-KL-8329-11A-01R-2314-13	hsa-mir-455	3355.0	582.019467	N
TCGA-KL-8329-11A-01R-2314-13	hsa-mir-466	0.0	0.0	N
TCGA-KL-8329-11A-01R-2314-13	hsa-mir-483	2.0	0.346956	N
TCGA-KL-8329-11A-01R-2314-13	hsa-mir-484	337.0	58.462164	N
TCGA-KL-8329-11A-01R-2314-13	hsa-mir-485	7.0	1.214348	N
TCGA-KL-8329-11A-01R-2314-13	hsa-mir-486	946.0	164.110407	N
TCGA-KL-8329-11A-01R-2314-13	hsa-mir-487a	4.0	0.693913	N
TCGA-KL-8329-11A-01R-2314-13	hsa-mir-487b	14.0	2.428695	N
TCGA-KL-8329-11A-01R-2314-13	hsa-mir-488	0.0	0.0	N
TCGA-KL-8329-11A-01R-2314-13	hsa-mir-489	44.0	7.633042	N
TCGA-KL-8329-11A-01R-2314-13	hsa-mir-490	0.0	0.0	N
TCGA-KL-8329-11A-01R-2314-13	hsa-mir-491	4.0	0.693913	N
TCGA-KL-8329-11A-01R-2314-13	hsa-mir-492	0.0	0.0	N
TCGA-KL-8329-11A-01R-2314-13	hsa-mir-493	29.0	5.030869	N
TCGA-KL-8329-11A-01R-2314-13	hsa-mir-494	1.0	0.173478	N
TCGA-KL-8329-11A-01R-2314-13	hsa-mir-495	29.0	5.030869	N
TCGA-KL-8329-11A-01R-2314-13	hsa-mir-496	7.0	1.214348	N
TCGA-KL-8329-11A-01R-2314-13	hsa-mir-497	260.0	45.10434	N
TCGA-KL-8329-11A-01R-2314-13	hsa-mir-498	0.0	0.0	N
TCGA-KL-8329-11A-01R-2314-13	hsa-mir-499	2.0	0.346956	N
TCGA-KL-8329-11A-01R-2314-13	hsa-mir-500a	2298.0	398.652976	Y
TCGA-KL-8329-11A-01R-2314-13	hsa-mir-500b	76.0	13.184346	Y
TCGA-KL-8329-11A-01R-2314-13	hsa-mir-501	525.0	91.076072	N
TCGA-KL-8329-11A-01R-2314-13	hsa-mir-502	113.0	19.60304	Y
TCGA-KL-8329-11A-01R-2314-13	hsa-mir-503	83.0	14.398693	N
TCGA-KL-8329-11A-01R-2314-13	hsa-mir-504	15.0	2.602173	N
TCGA-KL-8329-11A-01R-2314-13	hsa-mir-505	314.0	54.472165	N
TCGA-KL-8329-11A-01R-2314-13	hsa-mir-506	39.0	6.765651	N
TCGA-KL-8329-11A-01R-2314-13	hsa-mir-507	7.0	1.214348	N
TCGA-KL-8329-11A-01R-2314-13	hsa-mir-508	1674.0	290.40256	N
TCGA-KL-8329-11A-01R-2314-13	hsa-mir-509-1	216.0	37.471298	N
TCGA-KL-8329-11A-01R-2314-13	hsa-mir-509-2	208.0	36.083472	N
TCGA-KL-8329-11A-01R-2314-13	hsa-mir-509-3	262.0	45.451297	N
TCGA-KL-8329-11A-01R-2314-13	hsa-mir-510	2.0	0.346956	N
TCGA-KL-8329-11A-01R-2314-13	hsa-mir-511-1	13.0	2.255217	N
TCGA-KL-8329-11A-01R-2314-13	hsa-mir-511-2	9.0	1.561304	N
TCGA-KL-8329-11A-01R-2314-13	hsa-mir-512-1	0.0	0.0	N
TCGA-KL-8329-11A-01R-2314-13	hsa-mir-512-2	0.0	0.0	N
TCGA-KL-8329-11A-01R-2314-13	hsa-mir-513a-1	6.0	1.040869	Y
TCGA-KL-8329-11A-01R-2314-13	hsa-mir-513a-2	3.0	0.520435	N
TCGA-KL-8329-11A-01R-2314-13	hsa-mir-513b	3.0	0.520435	N
TCGA-KL-8329-11A-01R-2314-13	hsa-mir-513c	14.0	2.428695	Y
TCGA-KL-8329-11A-01R-2314-13	hsa-mir-514-1	500.0	86.739116	N
TCGA-KL-8329-11A-01R-2314-13	hsa-mir-514-2	468.0	81.187812	N
TCGA-KL-8329-11A-01R-2314-13	hsa-mir-514-3	470.0	81.534769	N
TCGA-KL-8329-11A-01R-2314-13	hsa-mir-514b	56.0	9.714781	N
TCGA-KL-8329-11A-01R-2314-13	hsa-mir-515-1	0.0	0.0	N
TCGA-KL-8329-11A-01R-2314-13	hsa-mir-515-2	0.0	0.0	N
TCGA-KL-8329-11A-01R-2314-13	hsa-mir-516a-1	0.0	0.0	N
TCGA-KL-8329-11A-01R-2314-13	hsa-mir-516a-2	0.0	0.0	N
TCGA-KL-8329-11A-01R-2314-13	hsa-mir-516b-1	0.0	0.0	N
TCGA-KL-8329-11A-01R-2314-13	hsa-mir-516b-2	0.0	0.0	N
TCGA-KL-8329-11A-01R-2314-13	hsa-mir-517a	0.0	0.0	N
TCGA-KL-8329-11A-01R-2314-13	hsa-mir-517b	0.0	0.0	N
TCGA-KL-8329-11A-01R-2314-13	hsa-mir-517c	0.0	0.0	N
TCGA-KL-8329-11A-01R-2314-13	hsa-mir-518a-1	0.0	0.0	N
TCGA-KL-8329-11A-01R-2314-13	hsa-mir-518a-2	0.0	0.0	N
TCGA-KL-8329-11A-01R-2314-13	hsa-mir-518b	0.0	0.0	N
TCGA-KL-8329-11A-01R-2314-13	hsa-mir-518c	0.0	0.0	N
TCGA-KL-8329-11A-01R-2314-13	hsa-mir-518d	0.0	0.0	N
TCGA-KL-8329-11A-01R-2314-13	hsa-mir-518e	0.0	0.0	N
TCGA-KL-8329-11A-01R-2314-13	hsa-mir-518f	0.0	0.0	N
TCGA-KL-8329-11A-01R-2314-13	hsa-mir-519a-1	0.0	0.0	N
TCGA-KL-8329-11A-01R-2314-13	hsa-mir-519a-2	0.0	0.0	N
TCGA-KL-8329-11A-01R-2314-13	hsa-mir-519b	0.0	0.0	N
TCGA-KL-8329-11A-01R-2314-13	hsa-mir-519c	0.0	0.0	N
TCGA-KL-8329-11A-01R-2314-13	hsa-mir-519d	0.0	0.0	N
TCGA-KL-8329-11A-01R-2314-13	hsa-mir-519e	0.0	0.0	N
TCGA-KL-8329-11A-01R-2314-13	hsa-mir-520a	0.0	0.0	N
TCGA-KL-8329-11A-01R-2314-13	hsa-mir-520b	0.0	0.0	N
TCGA-KL-8329-11A-01R-2314-13	hsa-mir-520c	0.0	0.0	N
TCGA-KL-8329-11A-01R-2314-13	hsa-mir-520d	0.0	0.0	N
TCGA-KL-8329-11A-01R-2314-13	hsa-mir-520e	0.0	0.0	N
TCGA-KL-8329-11A-01R-2314-13	hsa-mir-520f	0.0	0.0	N
TCGA-KL-8329-11A-01R-2314-13	hsa-mir-520g	0.0	0.0	N
TCGA-KL-8329-11A-01R-2314-13	hsa-mir-520h	0.0	0.0	N
TCGA-KL-8329-11A-01R-2314-13	hsa-mir-521-1	0.0	0.0	N
TCGA-KL-8329-11A-01R-2314-13	hsa-mir-521-2	0.0	0.0	N
TCGA-KL-8329-11A-01R-2314-13	hsa-mir-522	0.0	0.0	N
TCGA-KL-8329-11A-01R-2314-13	hsa-mir-523	0.0	0.0	N
TCGA-KL-8329-11A-01R-2314-13	hsa-mir-524	0.0	0.0	N
TCGA-KL-8329-11A-01R-2314-13	hsa-mir-525	0.0	0.0	N
TCGA-KL-8329-11A-01R-2314-13	hsa-mir-526a-1	0.0	0.0	N
TCGA-KL-8329-11A-01R-2314-13	hsa-mir-526a-2	0.0	0.0	N
TCGA-KL-8329-11A-01R-2314-13	hsa-mir-526b	0.0	0.0	N
TCGA-KL-8329-11A-01R-2314-13	hsa-mir-527	0.0	0.0	N
TCGA-KL-8329-11A-01R-2314-13	hsa-mir-532	13122.0	2276.381355	N
TCGA-KL-8329-11A-01R-2314-13	hsa-mir-539	15.0	2.602173	N
TCGA-KL-8329-11A-01R-2314-13	hsa-mir-541	0.0	0.0	N
TCGA-KL-8329-11A-01R-2314-13	hsa-mir-542	4144.0	718.893792	N
TCGA-KL-8329-11A-01R-2314-13	hsa-mir-543	4.0	0.693913	N
TCGA-KL-8329-11A-01R-2314-13	hsa-mir-544	0.0	0.0	N
TCGA-KL-8329-11A-01R-2314-13	hsa-mir-544b	0.0	0.0	N
TCGA-KL-8329-11A-01R-2314-13	hsa-mir-545	1.0	0.173478	N
TCGA-KL-8329-11A-01R-2314-13	hsa-mir-548a-1	0.0	0.0	N
TCGA-KL-8329-11A-01R-2314-13	hsa-mir-548a-2	0.0	0.0	N
TCGA-KL-8329-11A-01R-2314-13	hsa-mir-548a-3	1.0	0.173478	N
TCGA-KL-8329-11A-01R-2314-13	hsa-mir-548aa-1	0.0	0.0	N
TCGA-KL-8329-11A-01R-2314-13	hsa-mir-548aa-2	0.0	0.0	N
TCGA-KL-8329-11A-01R-2314-13	hsa-mir-548b	4.0	0.693913	N
TCGA-KL-8329-11A-01R-2314-13	hsa-mir-548c	0.0	0.0	N
TCGA-KL-8329-11A-01R-2314-13	hsa-mir-548d-1	0.0	0.0	N
TCGA-KL-8329-11A-01R-2314-13	hsa-mir-548d-2	0.0	0.0	N
TCGA-KL-8329-11A-01R-2314-13	hsa-mir-548e	2.0	0.346956	N
TCGA-KL-8329-11A-01R-2314-13	hsa-mir-548f-1	0.0	0.0	N
TCGA-KL-8329-11A-01R-2314-13	hsa-mir-548f-2	0.0	0.0	N
TCGA-KL-8329-11A-01R-2314-13	hsa-mir-548f-3	0.0	0.0	N
TCGA-KL-8329-11A-01R-2314-13	hsa-mir-548f-4	0.0	0.0	N
TCGA-KL-8329-11A-01R-2314-13	hsa-mir-548f-5	0.0	0.0	N
TCGA-KL-8329-11A-01R-2314-13	hsa-mir-548g	0.0	0.0	N
TCGA-KL-8329-11A-01R-2314-13	hsa-mir-548h-1	0.0	0.0	N
TCGA-KL-8329-11A-01R-2314-13	hsa-mir-548h-2	0.0	0.0	N
TCGA-KL-8329-11A-01R-2314-13	hsa-mir-548h-3	0.0	0.0	N
TCGA-KL-8329-11A-01R-2314-13	hsa-mir-548h-4	0.0	0.0	N
TCGA-KL-8329-11A-01R-2314-13	hsa-mir-548i-1	0.0	0.0	N
TCGA-KL-8329-11A-01R-2314-13	hsa-mir-548i-2	0.0	0.0	N
TCGA-KL-8329-11A-01R-2314-13	hsa-mir-548i-3	0.0	0.0	N
TCGA-KL-8329-11A-01R-2314-13	hsa-mir-548i-4	0.0	0.0	N
TCGA-KL-8329-11A-01R-2314-13	hsa-mir-548j	0.0	0.0	N
TCGA-KL-8329-11A-01R-2314-13	hsa-mir-548k	1.0	0.173478	N
TCGA-KL-8329-11A-01R-2314-13	hsa-mir-548l	0.0	0.0	N
TCGA-KL-8329-11A-01R-2314-13	hsa-mir-548m	0.0	0.0	N
TCGA-KL-8329-11A-01R-2314-13	hsa-mir-548n	0.0	0.0	N
TCGA-KL-8329-11A-01R-2314-13	hsa-mir-548o	0.0	0.0	N
TCGA-KL-8329-11A-01R-2314-13	hsa-mir-548p	0.0	0.0	N
TCGA-KL-8329-11A-01R-2314-13	hsa-mir-548q	1.0	0.173478	N
TCGA-KL-8329-11A-01R-2314-13	hsa-mir-548s	0.0	0.0	N
TCGA-KL-8329-11A-01R-2314-13	hsa-mir-548t	0.0	0.0	N
TCGA-KL-8329-11A-01R-2314-13	hsa-mir-548u	0.0	0.0	N
TCGA-KL-8329-11A-01R-2314-13	hsa-mir-548v	1.0	0.173478	N
TCGA-KL-8329-11A-01R-2314-13	hsa-mir-548w	0.0	0.0	N
TCGA-KL-8329-11A-01R-2314-13	hsa-mir-548x	0.0	0.0	N
TCGA-KL-8329-11A-01R-2314-13	hsa-mir-548y	1.0	0.173478	N
TCGA-KL-8329-11A-01R-2314-13	hsa-mir-548z	0.0	0.0	N
TCGA-KL-8329-11A-01R-2314-13	hsa-mir-549	0.0	0.0	N
TCGA-KL-8329-11A-01R-2314-13	hsa-mir-550a-1	5.0	0.867391	N
TCGA-KL-8329-11A-01R-2314-13	hsa-mir-550a-2	5.0	0.867391	N
TCGA-KL-8329-11A-01R-2314-13	hsa-mir-550b-1	0.0	0.0	N
TCGA-KL-8329-11A-01R-2314-13	hsa-mir-550b-2	0.0	0.0	N
TCGA-KL-8329-11A-01R-2314-13	hsa-mir-551a	0.0	0.0	N
TCGA-KL-8329-11A-01R-2314-13	hsa-mir-551b	39.0	6.765651	N
TCGA-KL-8329-11A-01R-2314-13	hsa-mir-552	0.0	0.0	N
TCGA-KL-8329-11A-01R-2314-13	hsa-mir-553	0.0	0.0	N
TCGA-KL-8329-11A-01R-2314-13	hsa-mir-554	0.0	0.0	N
TCGA-KL-8329-11A-01R-2314-13	hsa-mir-555	0.0	0.0	N
TCGA-KL-8329-11A-01R-2314-13	hsa-mir-556	2.0	0.346956	N
TCGA-KL-8329-11A-01R-2314-13	hsa-mir-557	0.0	0.0	N
TCGA-KL-8329-11A-01R-2314-13	hsa-mir-558	0.0	0.0	N
TCGA-KL-8329-11A-01R-2314-13	hsa-mir-559	0.0	0.0	N
TCGA-KL-8329-11A-01R-2314-13	hsa-mir-561	7.0	1.214348	N
TCGA-KL-8329-11A-01R-2314-13	hsa-mir-562	0.0	0.0	N
TCGA-KL-8329-11A-01R-2314-13	hsa-mir-563	0.0	0.0	N
TCGA-KL-8329-11A-01R-2314-13	hsa-mir-564	0.0	0.0	N
TCGA-KL-8329-11A-01R-2314-13	hsa-mir-566	0.0	0.0	N
TCGA-KL-8329-11A-01R-2314-13	hsa-mir-567	0.0	0.0	N
TCGA-KL-8329-11A-01R-2314-13	hsa-mir-568	0.0	0.0	N
TCGA-KL-8329-11A-01R-2314-13	hsa-mir-569	0.0	0.0	N
TCGA-KL-8329-11A-01R-2314-13	hsa-mir-570	1.0	0.173478	N
TCGA-KL-8329-11A-01R-2314-13	hsa-mir-571	0.0	0.0	N
TCGA-KL-8329-11A-01R-2314-13	hsa-mir-572	0.0	0.0	N
TCGA-KL-8329-11A-01R-2314-13	hsa-mir-573	0.0	0.0	N
TCGA-KL-8329-11A-01R-2314-13	hsa-mir-574	293.0	50.829122	N
TCGA-KL-8329-11A-01R-2314-13	hsa-mir-575	0.0	0.0	N
TCGA-KL-8329-11A-01R-2314-13	hsa-mir-576	22.0	3.816521	N
TCGA-KL-8329-11A-01R-2314-13	hsa-mir-577	32.0	5.551303	N
TCGA-KL-8329-11A-01R-2314-13	hsa-mir-578	0.0	0.0	N
TCGA-KL-8329-11A-01R-2314-13	hsa-mir-579	2.0	0.346956	N
TCGA-KL-8329-11A-01R-2314-13	hsa-mir-580	1.0	0.173478	N
TCGA-KL-8329-11A-01R-2314-13	hsa-mir-581	3.0	0.520435	N
TCGA-KL-8329-11A-01R-2314-13	hsa-mir-582	938.0	162.722581	N
TCGA-KL-8329-11A-01R-2314-13	hsa-mir-583	0.0	0.0	N
TCGA-KL-8329-11A-01R-2314-13	hsa-mir-584	99.0	17.174345	N
TCGA-KL-8329-11A-01R-2314-13	hsa-mir-585	2.0	0.346956	N
TCGA-KL-8329-11A-01R-2314-13	hsa-mir-586	0.0	0.0	N
TCGA-KL-8329-11A-01R-2314-13	hsa-mir-587	0.0	0.0	N
TCGA-KL-8329-11A-01R-2314-13	hsa-mir-588	1.0	0.173478	N
TCGA-KL-8329-11A-01R-2314-13	hsa-mir-589	196.0	34.001733	N
TCGA-KL-8329-11A-01R-2314-13	hsa-mir-590	64.0	11.102607	N
TCGA-KL-8329-11A-01R-2314-13	hsa-mir-591	0.0	0.0	N
TCGA-KL-8329-11A-01R-2314-13	hsa-mir-592	4.0	0.693913	N
TCGA-KL-8329-11A-01R-2314-13	hsa-mir-593	0.0	0.0	N
TCGA-KL-8329-11A-01R-2314-13	hsa-mir-595	0.0	0.0	N
TCGA-KL-8329-11A-01R-2314-13	hsa-mir-596	0.0	0.0	N
TCGA-KL-8329-11A-01R-2314-13	hsa-mir-597	0.0	0.0	N
TCGA-KL-8329-11A-01R-2314-13	hsa-mir-598	222.0	38.512167	N
TCGA-KL-8329-11A-01R-2314-13	hsa-mir-599	1.0	0.173478	N
TCGA-KL-8329-11A-01R-2314-13	hsa-mir-600	0.0	0.0	N
TCGA-KL-8329-11A-01R-2314-13	hsa-mir-601	0.0	0.0	N
TCGA-KL-8329-11A-01R-2314-13	hsa-mir-602	0.0	0.0	N
TCGA-KL-8329-11A-01R-2314-13	hsa-mir-603	0.0	0.0	N
TCGA-KL-8329-11A-01R-2314-13	hsa-mir-604	0.0	0.0	N
TCGA-KL-8329-11A-01R-2314-13	hsa-mir-605	2.0	0.346956	N
TCGA-KL-8329-11A-01R-2314-13	hsa-mir-606	0.0	0.0	N
TCGA-KL-8329-11A-01R-2314-13	hsa-mir-607	1.0	0.173478	N
TCGA-KL-8329-11A-01R-2314-13	hsa-mir-608	0.0	0.0	N
TCGA-KL-8329-11A-01R-2314-13	hsa-mir-609	0.0	0.0	N
TCGA-KL-8329-11A-01R-2314-13	hsa-mir-610	0.0	0.0	N
TCGA-KL-8329-11A-01R-2314-13	hsa-mir-611	0.0	0.0	N
TCGA-KL-8329-11A-01R-2314-13	hsa-mir-612	0.0	0.0	N
TCGA-KL-8329-11A-01R-2314-13	hsa-mir-613	0.0	0.0	N
TCGA-KL-8329-11A-01R-2314-13	hsa-mir-614	0.0	0.0	N
TCGA-KL-8329-11A-01R-2314-13	hsa-mir-615	145.0	25.154344	N
TCGA-KL-8329-11A-01R-2314-13	hsa-mir-616	6.0	1.040869	N
TCGA-KL-8329-11A-01R-2314-13	hsa-mir-617	0.0	0.0	N
TCGA-KL-8329-11A-01R-2314-13	hsa-mir-618	5.0	0.867391	N
TCGA-KL-8329-11A-01R-2314-13	hsa-mir-619	0.0	0.0	N
TCGA-KL-8329-11A-01R-2314-13	hsa-mir-620	0.0	0.0	N
TCGA-KL-8329-11A-01R-2314-13	hsa-mir-621	1.0	0.173478	N
TCGA-KL-8329-11A-01R-2314-13	hsa-mir-622	0.0	0.0	N
TCGA-KL-8329-11A-01R-2314-13	hsa-mir-623	0.0	0.0	N
TCGA-KL-8329-11A-01R-2314-13	hsa-mir-624	11.0	1.908261	N
TCGA-KL-8329-11A-01R-2314-13	hsa-mir-625	279.0	48.400427	N
TCGA-KL-8329-11A-01R-2314-13	hsa-mir-626	0.0	0.0	N
TCGA-KL-8329-11A-01R-2314-13	hsa-mir-627	4.0	0.693913	N
TCGA-KL-8329-11A-01R-2314-13	hsa-mir-628	60.0	10.408694	N
TCGA-KL-8329-11A-01R-2314-13	hsa-mir-629	235.0	40.767384	N
TCGA-KL-8329-11A-01R-2314-13	hsa-mir-630	0.0	0.0	N
TCGA-KL-8329-11A-01R-2314-13	hsa-mir-631	0.0	0.0	N
TCGA-KL-8329-11A-01R-2314-13	hsa-mir-632	0.0	0.0	N
TCGA-KL-8329-11A-01R-2314-13	hsa-mir-633	0.0	0.0	N
TCGA-KL-8329-11A-01R-2314-13	hsa-mir-634	0.0	0.0	N
TCGA-KL-8329-11A-01R-2314-13	hsa-mir-635	0.0	0.0	N
TCGA-KL-8329-11A-01R-2314-13	hsa-mir-636	0.0	0.0	N
TCGA-KL-8329-11A-01R-2314-13	hsa-mir-637	0.0	0.0	N
TCGA-KL-8329-11A-01R-2314-13	hsa-mir-638	0.0	0.0	N
TCGA-KL-8329-11A-01R-2314-13	hsa-mir-639	5.0	0.867391	N
TCGA-KL-8329-11A-01R-2314-13	hsa-mir-640	0.0	0.0	N
TCGA-KL-8329-11A-01R-2314-13	hsa-mir-641	2.0	0.346956	N
TCGA-KL-8329-11A-01R-2314-13	hsa-mir-642a	7.0	1.214348	N
TCGA-KL-8329-11A-01R-2314-13	hsa-mir-642b	0.0	0.0	N
TCGA-KL-8329-11A-01R-2314-13	hsa-mir-643	1.0	0.173478	N
TCGA-KL-8329-11A-01R-2314-13	hsa-mir-644	0.0	0.0	N
TCGA-KL-8329-11A-01R-2314-13	hsa-mir-645	0.0	0.0	N
TCGA-KL-8329-11A-01R-2314-13	hsa-mir-646	0.0	0.0	N
TCGA-KL-8329-11A-01R-2314-13	hsa-mir-647	0.0	0.0	N
TCGA-KL-8329-11A-01R-2314-13	hsa-mir-648	0.0	0.0	N
TCGA-KL-8329-11A-01R-2314-13	hsa-mir-649	0.0	0.0	N
TCGA-KL-8329-11A-01R-2314-13	hsa-mir-650	0.0	0.0	N
TCGA-KL-8329-11A-01R-2314-13	hsa-mir-651	10.0	1.734782	N
TCGA-KL-8329-11A-01R-2314-13	hsa-mir-652	177.0	30.705647	N
TCGA-KL-8329-11A-01R-2314-13	hsa-mir-653	344.0	59.676512	N
TCGA-KL-8329-11A-01R-2314-13	hsa-mir-654	67.0	11.623042	N
TCGA-KL-8329-11A-01R-2314-13	hsa-mir-655	6.0	1.040869	N
TCGA-KL-8329-11A-01R-2314-13	hsa-mir-656	1.0	0.173478	N
TCGA-KL-8329-11A-01R-2314-13	hsa-mir-657	0.0	0.0	N
TCGA-KL-8329-11A-01R-2314-13	hsa-mir-658	0.0	0.0	N
TCGA-KL-8329-11A-01R-2314-13	hsa-mir-659	6.0	1.040869	N
TCGA-KL-8329-11A-01R-2314-13	hsa-mir-660	936.0	162.375625	N
TCGA-KL-8329-11A-01R-2314-13	hsa-mir-661	0.0	0.0	N
TCGA-KL-8329-11A-01R-2314-13	hsa-mir-662	0.0	0.0	N
TCGA-KL-8329-11A-01R-2314-13	hsa-mir-663	0.0	0.0	N
TCGA-KL-8329-11A-01R-2314-13	hsa-mir-663b	0.0	0.0	N
TCGA-KL-8329-11A-01R-2314-13	hsa-mir-664	166.0	28.797386	N
TCGA-KL-8329-11A-01R-2314-13	hsa-mir-665	0.0	0.0	N
TCGA-KL-8329-11A-01R-2314-13	hsa-mir-668	0.0	0.0	N
TCGA-KL-8329-11A-01R-2314-13	hsa-mir-670	0.0	0.0	N
TCGA-KL-8329-11A-01R-2314-13	hsa-mir-671	25.0	4.336956	N
TCGA-KL-8329-11A-01R-2314-13	hsa-mir-675	60.0	10.408694	N
TCGA-KL-8329-11A-01R-2314-13	hsa-mir-676	13.0	2.255217	N
TCGA-KL-8329-11A-01R-2314-13	hsa-mir-7-1	83.0	14.398693	N
TCGA-KL-8329-11A-01R-2314-13	hsa-mir-7-2	0.0	0.0	N
TCGA-KL-8329-11A-01R-2314-13	hsa-mir-7-3	0.0	0.0	N
TCGA-KL-8329-11A-01R-2314-13	hsa-mir-708	279.0	48.400427	N
TCGA-KL-8329-11A-01R-2314-13	hsa-mir-711	0.0	0.0	N
TCGA-KL-8329-11A-01R-2314-13	hsa-mir-718	0.0	0.0	N
TCGA-KL-8329-11A-01R-2314-13	hsa-mir-720	0.0	0.0	N
TCGA-KL-8329-11A-01R-2314-13	hsa-mir-744	235.0	40.767384	N
TCGA-KL-8329-11A-01R-2314-13	hsa-mir-758	64.0	11.102607	N
TCGA-KL-8329-11A-01R-2314-13	hsa-mir-759	0.0	0.0	N
TCGA-KL-8329-11A-01R-2314-13	hsa-mir-760	2.0	0.346956	N
TCGA-KL-8329-11A-01R-2314-13	hsa-mir-761	0.0	0.0	N
TCGA-KL-8329-11A-01R-2314-13	hsa-mir-762	0.0	0.0	N
TCGA-KL-8329-11A-01R-2314-13	hsa-mir-764	0.0	0.0	N
TCGA-KL-8329-11A-01R-2314-13	hsa-mir-765	0.0	0.0	N
TCGA-KL-8329-11A-01R-2314-13	hsa-mir-766	31.0	5.377825	N
TCGA-KL-8329-11A-01R-2314-13	hsa-mir-767	0.0	0.0	N
TCGA-KL-8329-11A-01R-2314-13	hsa-mir-769	95.0	16.480432	N
TCGA-KL-8329-11A-01R-2314-13	hsa-mir-770	0.0	0.0	N
TCGA-KL-8329-11A-01R-2314-13	hsa-mir-802	0.0	0.0	N
TCGA-KL-8329-11A-01R-2314-13	hsa-mir-873	5.0	0.867391	N
TCGA-KL-8329-11A-01R-2314-13	hsa-mir-874	339.0	58.809121	N
TCGA-KL-8329-11A-01R-2314-13	hsa-mir-875	0.0	0.0	N
TCGA-KL-8329-11A-01R-2314-13	hsa-mir-876	2.0	0.346956	N
TCGA-KL-8329-11A-01R-2314-13	hsa-mir-877	11.0	1.908261	N
TCGA-KL-8329-11A-01R-2314-13	hsa-mir-885	0.0	0.0	N
TCGA-KL-8329-11A-01R-2314-13	hsa-mir-887	19.0	3.296086	N
TCGA-KL-8329-11A-01R-2314-13	hsa-mir-888	10.0	1.734782	N
TCGA-KL-8329-11A-01R-2314-13	hsa-mir-889	60.0	10.408694	N
TCGA-KL-8329-11A-01R-2314-13	hsa-mir-890	2.0	0.346956	N
TCGA-KL-8329-11A-01R-2314-13	hsa-mir-891a	645.0	111.893459	N
TCGA-KL-8329-11A-01R-2314-13	hsa-mir-891b	8.0	1.387826	N
TCGA-KL-8329-11A-01R-2314-13	hsa-mir-892a	13.0	2.255217	N
TCGA-KL-8329-11A-01R-2314-13	hsa-mir-892b	2.0	0.346956	N
TCGA-KL-8329-11A-01R-2314-13	hsa-mir-9-1	1430.0	248.073871	N
TCGA-KL-8329-11A-01R-2314-13	hsa-mir-9-2	1369.0	237.491699	N
TCGA-KL-8329-11A-01R-2314-13	hsa-mir-9-3	1.0	0.173478	N
TCGA-KL-8329-11A-01R-2314-13	hsa-mir-920	0.0	0.0	N
TCGA-KL-8329-11A-01R-2314-13	hsa-mir-921	0.0	0.0	N
TCGA-KL-8329-11A-01R-2314-13	hsa-mir-922	0.0	0.0	N
TCGA-KL-8329-11A-01R-2314-13	hsa-mir-924	0.0	0.0	N
TCGA-KL-8329-11A-01R-2314-13	hsa-mir-92a-1	1112.0	192.907794	N
TCGA-KL-8329-11A-01R-2314-13	hsa-mir-92a-2	30570.0	5303.22954	N
TCGA-KL-8329-11A-01R-2314-13	hsa-mir-92b	218.0	37.818254	N
TCGA-KL-8329-11A-01R-2314-13	hsa-mir-93	12192.0	2115.0466	N
TCGA-KL-8329-11A-01R-2314-13	hsa-mir-933	0.0	0.0	N
TCGA-KL-8329-11A-01R-2314-13	hsa-mir-934	7.0	1.214348	N
TCGA-KL-8329-11A-01R-2314-13	hsa-mir-935	2.0	0.346956	N
TCGA-KL-8329-11A-01R-2314-13	hsa-mir-936	0.0	0.0	N
TCGA-KL-8329-11A-01R-2314-13	hsa-mir-937	3.0	0.520435	N
TCGA-KL-8329-11A-01R-2314-13	hsa-mir-938	0.0	0.0	N
TCGA-KL-8329-11A-01R-2314-13	hsa-mir-939	2.0	0.346956	N
TCGA-KL-8329-11A-01R-2314-13	hsa-mir-940	11.0	1.908261	N
TCGA-KL-8329-11A-01R-2314-13	hsa-mir-941-1	0.0	0.0	N
TCGA-KL-8329-11A-01R-2314-13	hsa-mir-941-3	0.0	0.0	N
TCGA-KL-8329-11A-01R-2314-13	hsa-mir-941-4	0.0	0.0	N
TCGA-KL-8329-11A-01R-2314-13	hsa-mir-942	10.0	1.734782	N
TCGA-KL-8329-11A-01R-2314-13	hsa-mir-943	1.0	0.173478	N
TCGA-KL-8329-11A-01R-2314-13	hsa-mir-944	1.0	0.173478	N
TCGA-KL-8329-11A-01R-2314-13	hsa-mir-95	45.0	7.80652	N
TCGA-KL-8329-11A-01R-2314-13	hsa-mir-96	35.0	6.071738	N
TCGA-KL-8329-11A-01R-2314-13	hsa-mir-98	621.0	107.729982	N
TCGA-KL-8329-11A-01R-2314-13	hsa-mir-99a	6675.0	1157.967196	Y
TCGA-KL-8329-11A-01R-2314-13	hsa-mir-99b	181364.0	31462.705997	N
