# Supplementary material for: Dysfunctional miRNA-Mediated Regulation in Chromophobe Renal Cell Carcinoma
Source: PLoS One. 2016 Jun 3;11(6):e0156324. doi: 10.1371/journal.pone.0156324 (PMC4892590; doi:10.1371/journal.pone.0156324)
Supplement: S1 File — (ZIP) [file pone.0156324.s001.zip › S1_File miRNA expression profile downloaded from TCGA/control/bcgsc.ca__IlluminaHiSeq_miRNASeq__TCGA-KL-8332-11A-01R-2314-13__mirna_quantification.txt]

barcode	miRNA_ID	read_count	reads_per_million_miRNA_mapped	cross-mapped
TCGA-KL-8332-11A-01R-2314-13	hsa-let-7a-1	37542.0	5710.345747	N
TCGA-KL-8332-11A-01R-2314-13	hsa-let-7a-2	75577.0	11495.679519	Y
TCGA-KL-8332-11A-01R-2314-13	hsa-let-7a-3	38062.0	5789.440621	N
TCGA-KL-8332-11A-01R-2314-13	hsa-let-7b	58452.0	8890.872345	N
TCGA-KL-8332-11A-01R-2314-13	hsa-let-7c	15523.0	2361.134117	Y
TCGA-KL-8332-11A-01R-2314-13	hsa-let-7d	2158.0	328.24373	N
TCGA-KL-8332-11A-01R-2314-13	hsa-let-7e	7185.0	1092.878221	N
TCGA-KL-8332-11A-01R-2314-13	hsa-let-7f-1	80.0	12.168442	N
TCGA-KL-8332-11A-01R-2314-13	hsa-let-7f-2	41557.0	6321.049443	N
TCGA-KL-8332-11A-01R-2314-13	hsa-let-7g	3655.0	555.945706	N
TCGA-KL-8332-11A-01R-2314-13	hsa-let-7i	912.0	138.720242	N
TCGA-KL-8332-11A-01R-2314-13	hsa-mir-1-1	0.0	0.0	N
TCGA-KL-8332-11A-01R-2314-13	hsa-mir-1-2	119.0	18.100558	N
TCGA-KL-8332-11A-01R-2314-13	hsa-mir-100	33762.0	5135.386849	Y
TCGA-KL-8332-11A-01R-2314-13	hsa-mir-101-1	127310.0	19364.554818	N
TCGA-KL-8332-11A-01R-2314-13	hsa-mir-101-2	295.0	44.871131	N
TCGA-KL-8332-11A-01R-2314-13	hsa-mir-103-1	45827.0	6970.540049	Y
TCGA-KL-8332-11A-01R-2314-13	hsa-mir-103-1-as	0.0	0.0	N
TCGA-KL-8332-11A-01R-2314-13	hsa-mir-103-2	20.0	3.042111	N
TCGA-KL-8332-11A-01R-2314-13	hsa-mir-103-2-as	0.0	0.0	N
TCGA-KL-8332-11A-01R-2314-13	hsa-mir-105-1	3.0	0.456317	N
TCGA-KL-8332-11A-01R-2314-13	hsa-mir-105-2	4.0	0.608422	N
TCGA-KL-8332-11A-01R-2314-13	hsa-mir-106a	116.0	17.644241	Y
TCGA-KL-8332-11A-01R-2314-13	hsa-mir-106b	743.0	113.014408	N
TCGA-KL-8332-11A-01R-2314-13	hsa-mir-107	450.0	68.447488	Y
TCGA-KL-8332-11A-01R-2314-13	hsa-mir-10a	309600.0	47091.871587	N
TCGA-KL-8332-11A-01R-2314-13	hsa-mir-10b	1632872.0	248368.85834	N
TCGA-KL-8332-11A-01R-2314-13	hsa-mir-1178	0.0	0.0	N
TCGA-KL-8332-11A-01R-2314-13	hsa-mir-1179	1.0	0.152106	N
TCGA-KL-8332-11A-01R-2314-13	hsa-mir-1180	105.0	15.97108	N
TCGA-KL-8332-11A-01R-2314-13	hsa-mir-1181	0.0	0.0	N
TCGA-KL-8332-11A-01R-2314-13	hsa-mir-1182	0.0	0.0	N
TCGA-KL-8332-11A-01R-2314-13	hsa-mir-1183	0.0	0.0	N
TCGA-KL-8332-11A-01R-2314-13	hsa-mir-1184-1	0.0	0.0	N
TCGA-KL-8332-11A-01R-2314-13	hsa-mir-1184-2	0.0	0.0	N
TCGA-KL-8332-11A-01R-2314-13	hsa-mir-1184-3	0.0	0.0	N
TCGA-KL-8332-11A-01R-2314-13	hsa-mir-1185-1	1.0	0.152106	N
TCGA-KL-8332-11A-01R-2314-13	hsa-mir-1185-2	0.0	0.0	N
TCGA-KL-8332-11A-01R-2314-13	hsa-mir-1193	0.0	0.0	N
TCGA-KL-8332-11A-01R-2314-13	hsa-mir-1197	0.0	0.0	N
TCGA-KL-8332-11A-01R-2314-13	hsa-mir-1200	0.0	0.0	N
TCGA-KL-8332-11A-01R-2314-13	hsa-mir-1202	0.0	0.0	N
TCGA-KL-8332-11A-01R-2314-13	hsa-mir-1203	0.0	0.0	N
TCGA-KL-8332-11A-01R-2314-13	hsa-mir-1204	0.0	0.0	N
TCGA-KL-8332-11A-01R-2314-13	hsa-mir-1205	0.0	0.0	N
TCGA-KL-8332-11A-01R-2314-13	hsa-mir-1206	0.0	0.0	N
TCGA-KL-8332-11A-01R-2314-13	hsa-mir-1207	0.0	0.0	N
TCGA-KL-8332-11A-01R-2314-13	hsa-mir-1208	0.0	0.0	N
TCGA-KL-8332-11A-01R-2314-13	hsa-mir-122	1.0	0.152106	N
TCGA-KL-8332-11A-01R-2314-13	hsa-mir-1224	0.0	0.0	N
TCGA-KL-8332-11A-01R-2314-13	hsa-mir-1225	0.0	0.0	N
TCGA-KL-8332-11A-01R-2314-13	hsa-mir-1226	2.0	0.304211	N
TCGA-KL-8332-11A-01R-2314-13	hsa-mir-1227	1.0	0.152106	N
TCGA-KL-8332-11A-01R-2314-13	hsa-mir-1228	1.0	0.152106	N
TCGA-KL-8332-11A-01R-2314-13	hsa-mir-1229	7.0	1.064739	N
TCGA-KL-8332-11A-01R-2314-13	hsa-mir-1231	0.0	0.0	N
TCGA-KL-8332-11A-01R-2314-13	hsa-mir-1233-1	0.0	0.0	N
TCGA-KL-8332-11A-01R-2314-13	hsa-mir-1233-2	0.0	0.0	N
TCGA-KL-8332-11A-01R-2314-13	hsa-mir-1234	0.0	0.0	N
TCGA-KL-8332-11A-01R-2314-13	hsa-mir-1236	0.0	0.0	N
TCGA-KL-8332-11A-01R-2314-13	hsa-mir-1237	0.0	0.0	N
TCGA-KL-8332-11A-01R-2314-13	hsa-mir-1238	0.0	0.0	N
TCGA-KL-8332-11A-01R-2314-13	hsa-mir-124-1	8.0	1.216844	N
TCGA-KL-8332-11A-01R-2314-13	hsa-mir-124-2	4.0	0.608422	N
TCGA-KL-8332-11A-01R-2314-13	hsa-mir-124-3	2.0	0.304211	N
TCGA-KL-8332-11A-01R-2314-13	hsa-mir-1243	0.0	0.0	N
TCGA-KL-8332-11A-01R-2314-13	hsa-mir-1244-1	0.0	0.0	N
TCGA-KL-8332-11A-01R-2314-13	hsa-mir-1244-2	0.0	0.0	N
TCGA-KL-8332-11A-01R-2314-13	hsa-mir-1244-3	0.0	0.0	N
TCGA-KL-8332-11A-01R-2314-13	hsa-mir-1245	1.0	0.152106	N
TCGA-KL-8332-11A-01R-2314-13	hsa-mir-1246	0.0	0.0	N
TCGA-KL-8332-11A-01R-2314-13	hsa-mir-1247	207.0	31.485844	N
TCGA-KL-8332-11A-01R-2314-13	hsa-mir-1248	1.0	0.152106	N
TCGA-KL-8332-11A-01R-2314-13	hsa-mir-1249	2.0	0.304211	N
TCGA-KL-8332-11A-01R-2314-13	hsa-mir-1250	0.0	0.0	N
TCGA-KL-8332-11A-01R-2314-13	hsa-mir-1251	325.0	49.434297	N
TCGA-KL-8332-11A-01R-2314-13	hsa-mir-1252	0.0	0.0	N
TCGA-KL-8332-11A-01R-2314-13	hsa-mir-1253	0.0	0.0	N
TCGA-KL-8332-11A-01R-2314-13	hsa-mir-1254	1.0	0.152106	N
TCGA-KL-8332-11A-01R-2314-13	hsa-mir-1255a	0.0	0.0	N
TCGA-KL-8332-11A-01R-2314-13	hsa-mir-1255b-1	0.0	0.0	N
TCGA-KL-8332-11A-01R-2314-13	hsa-mir-1255b-2	0.0	0.0	N
TCGA-KL-8332-11A-01R-2314-13	hsa-mir-1256	0.0	0.0	N
TCGA-KL-8332-11A-01R-2314-13	hsa-mir-1257	0.0	0.0	N
TCGA-KL-8332-11A-01R-2314-13	hsa-mir-1258	1.0	0.152106	N
TCGA-KL-8332-11A-01R-2314-13	hsa-mir-125a	4793.0	729.041798	N
TCGA-KL-8332-11A-01R-2314-13	hsa-mir-125b-1	5138.0	781.518205	N
TCGA-KL-8332-11A-01R-2314-13	hsa-mir-125b-2	154.0	23.424251	N
TCGA-KL-8332-11A-01R-2314-13	hsa-mir-126	33512.0	5097.360467	N
TCGA-KL-8332-11A-01R-2314-13	hsa-mir-1260	0.0	0.0	N
TCGA-KL-8332-11A-01R-2314-13	hsa-mir-1260b	0.0	0.0	N
TCGA-KL-8332-11A-01R-2314-13	hsa-mir-1261	0.0	0.0	N
TCGA-KL-8332-11A-01R-2314-13	hsa-mir-1262	1.0	0.152106	N
TCGA-KL-8332-11A-01R-2314-13	hsa-mir-1263	1.0	0.152106	N
TCGA-KL-8332-11A-01R-2314-13	hsa-mir-1264	0.0	0.0	N
TCGA-KL-8332-11A-01R-2314-13	hsa-mir-1265	0.0	0.0	N
TCGA-KL-8332-11A-01R-2314-13	hsa-mir-1266	11.0	1.673161	N
TCGA-KL-8332-11A-01R-2314-13	hsa-mir-1267	0.0	0.0	N
TCGA-KL-8332-11A-01R-2314-13	hsa-mir-1268	0.0	0.0	N
TCGA-KL-8332-11A-01R-2314-13	hsa-mir-1269	117.0	17.796347	N
TCGA-KL-8332-11A-01R-2314-13	hsa-mir-127	2582.0	392.736474	N
TCGA-KL-8332-11A-01R-2314-13	hsa-mir-1270-1	22.0	3.346322	N
TCGA-KL-8332-11A-01R-2314-13	hsa-mir-1270-2	24.0	3.650533	N
TCGA-KL-8332-11A-01R-2314-13	hsa-mir-1271	13.0	1.977372	N
TCGA-KL-8332-11A-01R-2314-13	hsa-mir-1272	0.0	0.0	N
TCGA-KL-8332-11A-01R-2314-13	hsa-mir-1273	0.0	0.0	N
TCGA-KL-8332-11A-01R-2314-13	hsa-mir-1273c	0.0	0.0	N
TCGA-KL-8332-11A-01R-2314-13	hsa-mir-1273d	0.0	0.0	N
TCGA-KL-8332-11A-01R-2314-13	hsa-mir-1274a	0.0	0.0	N
TCGA-KL-8332-11A-01R-2314-13	hsa-mir-1274b	11.0	1.673161	N
TCGA-KL-8332-11A-01R-2314-13	hsa-mir-1275	1.0	0.152106	N
TCGA-KL-8332-11A-01R-2314-13	hsa-mir-1276	0.0	0.0	N
TCGA-KL-8332-11A-01R-2314-13	hsa-mir-1277	10.0	1.521055	N
TCGA-KL-8332-11A-01R-2314-13	hsa-mir-1278	0.0	0.0	N
TCGA-KL-8332-11A-01R-2314-13	hsa-mir-1279	0.0	0.0	N
TCGA-KL-8332-11A-01R-2314-13	hsa-mir-128-1	572.0	87.004362	N
TCGA-KL-8332-11A-01R-2314-13	hsa-mir-128-2	417.0	63.428005	N
TCGA-KL-8332-11A-01R-2314-13	hsa-mir-1280	0.0	0.0	N
TCGA-KL-8332-11A-01R-2314-13	hsa-mir-1281	0.0	0.0	N
TCGA-KL-8332-11A-01R-2314-13	hsa-mir-1282	0.0	0.0	N
TCGA-KL-8332-11A-01R-2314-13	hsa-mir-1283-1	0.0	0.0	N
TCGA-KL-8332-11A-01R-2314-13	hsa-mir-1283-2	0.0	0.0	N
TCGA-KL-8332-11A-01R-2314-13	hsa-mir-1284	0.0	0.0	N
TCGA-KL-8332-11A-01R-2314-13	hsa-mir-1285-1	0.0	0.0	N
TCGA-KL-8332-11A-01R-2314-13	hsa-mir-1285-2	0.0	0.0	N
TCGA-KL-8332-11A-01R-2314-13	hsa-mir-1286	0.0	0.0	N
TCGA-KL-8332-11A-01R-2314-13	hsa-mir-1287	120.0	18.252663	N
TCGA-KL-8332-11A-01R-2314-13	hsa-mir-1288	4.0	0.608422	N
TCGA-KL-8332-11A-01R-2314-13	hsa-mir-1289-1	0.0	0.0	N
TCGA-KL-8332-11A-01R-2314-13	hsa-mir-1289-2	0.0	0.0	N
TCGA-KL-8332-11A-01R-2314-13	hsa-mir-129-1	53.0	8.061593	N
TCGA-KL-8332-11A-01R-2314-13	hsa-mir-129-2	46.0	6.996854	N
TCGA-KL-8332-11A-01R-2314-13	hsa-mir-1290	0.0	0.0	N
TCGA-KL-8332-11A-01R-2314-13	hsa-mir-1291	1.0	0.152106	N
TCGA-KL-8332-11A-01R-2314-13	hsa-mir-1292	1.0	0.152106	N
TCGA-KL-8332-11A-01R-2314-13	hsa-mir-1293	0.0	0.0	N
TCGA-KL-8332-11A-01R-2314-13	hsa-mir-1294	0.0	0.0	N
TCGA-KL-8332-11A-01R-2314-13	hsa-mir-1295	1.0	0.152106	N
TCGA-KL-8332-11A-01R-2314-13	hsa-mir-1296	7.0	1.064739	N
TCGA-KL-8332-11A-01R-2314-13	hsa-mir-1297	0.0	0.0	N
TCGA-KL-8332-11A-01R-2314-13	hsa-mir-1298	0.0	0.0	N
TCGA-KL-8332-11A-01R-2314-13	hsa-mir-1299	0.0	0.0	N
TCGA-KL-8332-11A-01R-2314-13	hsa-mir-1301	32.0	4.867377	N
TCGA-KL-8332-11A-01R-2314-13	hsa-mir-1302-1	0.0	0.0	N
TCGA-KL-8332-11A-01R-2314-13	hsa-mir-1302-10	0.0	0.0	N
TCGA-KL-8332-11A-01R-2314-13	hsa-mir-1302-11	0.0	0.0	N
TCGA-KL-8332-11A-01R-2314-13	hsa-mir-1302-2	0.0	0.0	N
TCGA-KL-8332-11A-01R-2314-13	hsa-mir-1302-3	0.0	0.0	N
TCGA-KL-8332-11A-01R-2314-13	hsa-mir-1302-4	0.0	0.0	N
TCGA-KL-8332-11A-01R-2314-13	hsa-mir-1302-5	0.0	0.0	N
TCGA-KL-8332-11A-01R-2314-13	hsa-mir-1302-6	0.0	0.0	N
TCGA-KL-8332-11A-01R-2314-13	hsa-mir-1302-7	0.0	0.0	N
TCGA-KL-8332-11A-01R-2314-13	hsa-mir-1302-8	0.0	0.0	N
TCGA-KL-8332-11A-01R-2314-13	hsa-mir-1302-9	0.0	0.0	N
TCGA-KL-8332-11A-01R-2314-13	hsa-mir-1303	0.0	0.0	N
TCGA-KL-8332-11A-01R-2314-13	hsa-mir-1304	0.0	0.0	N
TCGA-KL-8332-11A-01R-2314-13	hsa-mir-1305	0.0	0.0	N
TCGA-KL-8332-11A-01R-2314-13	hsa-mir-1306	20.0	3.042111	N
TCGA-KL-8332-11A-01R-2314-13	hsa-mir-1307	5930.0	901.985783	N
TCGA-KL-8332-11A-01R-2314-13	hsa-mir-130a	469.0	71.337493	N
TCGA-KL-8332-11A-01R-2314-13	hsa-mir-130b	18.0	2.7379	N
TCGA-KL-8332-11A-01R-2314-13	hsa-mir-132	319.0	48.521664	N
TCGA-KL-8332-11A-01R-2314-13	hsa-mir-1321	0.0	0.0	N
TCGA-KL-8332-11A-01R-2314-13	hsa-mir-1322	0.0	0.0	N
TCGA-KL-8332-11A-01R-2314-13	hsa-mir-1323	0.0	0.0	N
TCGA-KL-8332-11A-01R-2314-13	hsa-mir-1324	0.0	0.0	N
TCGA-KL-8332-11A-01R-2314-13	hsa-mir-133a-1	62.0	9.430543	Y
TCGA-KL-8332-11A-01R-2314-13	hsa-mir-133a-2	5.0	0.760528	Y
TCGA-KL-8332-11A-01R-2314-13	hsa-mir-133b	13.0	1.977372	Y
TCGA-KL-8332-11A-01R-2314-13	hsa-mir-134	665.0	101.150176	N
TCGA-KL-8332-11A-01R-2314-13	hsa-mir-135a-1	230.0	34.984272	N
TCGA-KL-8332-11A-01R-2314-13	hsa-mir-135a-2	43.0	6.540538	N
TCGA-KL-8332-11A-01R-2314-13	hsa-mir-135b	15.0	2.281583	N
TCGA-KL-8332-11A-01R-2314-13	hsa-mir-136	183.0	27.835312	N
TCGA-KL-8332-11A-01R-2314-13	hsa-mir-137	1.0	0.152106	N
TCGA-KL-8332-11A-01R-2314-13	hsa-mir-138-1	14.0	2.129477	N
TCGA-KL-8332-11A-01R-2314-13	hsa-mir-138-2	28.0	4.258955	N
TCGA-KL-8332-11A-01R-2314-13	hsa-mir-139	1289.0	196.064026	N
TCGA-KL-8332-11A-01R-2314-13	hsa-mir-140	8197.0	1246.809016	N
TCGA-KL-8332-11A-01R-2314-13	hsa-mir-141	1092.0	166.099237	N
TCGA-KL-8332-11A-01R-2314-13	hsa-mir-142	1685.0	256.297815	N
TCGA-KL-8332-11A-01R-2314-13	hsa-mir-143	515743.0	78447.361524	N
TCGA-KL-8332-11A-01R-2314-13	hsa-mir-144	721.0	109.668086	N
TCGA-KL-8332-11A-01R-2314-13	hsa-mir-145	12782.0	1944.212864	N
TCGA-KL-8332-11A-01R-2314-13	hsa-mir-1468	169.0	25.705834	N
TCGA-KL-8332-11A-01R-2314-13	hsa-mir-1469	0.0	0.0	N
TCGA-KL-8332-11A-01R-2314-13	hsa-mir-146a	141.0	21.44688	N
TCGA-KL-8332-11A-01R-2314-13	hsa-mir-146b	703.0	106.930186	N
TCGA-KL-8332-11A-01R-2314-13	hsa-mir-147	0.0	0.0	N
TCGA-KL-8332-11A-01R-2314-13	hsa-mir-1470	0.0	0.0	N
TCGA-KL-8332-11A-01R-2314-13	hsa-mir-1471	0.0	0.0	N
TCGA-KL-8332-11A-01R-2314-13	hsa-mir-147b	1.0	0.152106	N
TCGA-KL-8332-11A-01R-2314-13	hsa-mir-148a	92957.0	14139.273602	N
TCGA-KL-8332-11A-01R-2314-13	hsa-mir-148b	630.0	95.826483	N
TCGA-KL-8332-11A-01R-2314-13	hsa-mir-149	47.0	7.14896	N
TCGA-KL-8332-11A-01R-2314-13	hsa-mir-150	527.0	80.159613	N
TCGA-KL-8332-11A-01R-2314-13	hsa-mir-151	8224.0	1250.915865	N
TCGA-KL-8332-11A-01R-2314-13	hsa-mir-152	1649.0	250.822016	N
TCGA-KL-8332-11A-01R-2314-13	hsa-mir-153-1	2.0	0.304211	N
TCGA-KL-8332-11A-01R-2314-13	hsa-mir-153-2	34.0	5.171588	N
TCGA-KL-8332-11A-01R-2314-13	hsa-mir-1537	0.0	0.0	N
TCGA-KL-8332-11A-01R-2314-13	hsa-mir-1538	0.0	0.0	N
TCGA-KL-8332-11A-01R-2314-13	hsa-mir-1539	0.0	0.0	N
TCGA-KL-8332-11A-01R-2314-13	hsa-mir-154	14.0	2.129477	N
TCGA-KL-8332-11A-01R-2314-13	hsa-mir-155	134.0	20.382141	N
TCGA-KL-8332-11A-01R-2314-13	hsa-mir-15a	346.0	52.628513	N
TCGA-KL-8332-11A-01R-2314-13	hsa-mir-15b	434.0	66.013799	N
TCGA-KL-8332-11A-01R-2314-13	hsa-mir-16-1	1545.0	235.003041	N
TCGA-KL-8332-11A-01R-2314-13	hsa-mir-16-2	15.0	2.281583	N
TCGA-KL-8332-11A-01R-2314-13	hsa-mir-17	1818.0	276.527851	Y
TCGA-KL-8332-11A-01R-2314-13	hsa-mir-181a-1	6779.0	1031.123377	N
TCGA-KL-8332-11A-01R-2314-13	hsa-mir-181a-2	2065.0	314.097916	N
TCGA-KL-8332-11A-01R-2314-13	hsa-mir-181b-1	1263.0	192.109282	N
TCGA-KL-8332-11A-01R-2314-13	hsa-mir-181b-2	12.0	1.825266	N
TCGA-KL-8332-11A-01R-2314-13	hsa-mir-181c	177.0	26.922679	N
TCGA-KL-8332-11A-01R-2314-13	hsa-mir-181d	31.0	4.715271	N
TCGA-KL-8332-11A-01R-2314-13	hsa-mir-182	5863.0	891.794713	N
TCGA-KL-8332-11A-01R-2314-13	hsa-mir-1825	0.0	0.0	N
TCGA-KL-8332-11A-01R-2314-13	hsa-mir-1827	0.0	0.0	N
TCGA-KL-8332-11A-01R-2314-13	hsa-mir-183	2525.0	384.066459	N
TCGA-KL-8332-11A-01R-2314-13	hsa-mir-184	333.0	50.651141	N
TCGA-KL-8332-11A-01R-2314-13	hsa-mir-185	186.0	28.291628	N
TCGA-KL-8332-11A-01R-2314-13	hsa-mir-186	639.0	97.195433	N
TCGA-KL-8332-11A-01R-2314-13	hsa-mir-187	370.0	56.279046	N
TCGA-KL-8332-11A-01R-2314-13	hsa-mir-188	81.0	12.320548	N
TCGA-KL-8332-11A-01R-2314-13	hsa-mir-18a	18.0	2.7379	N
TCGA-KL-8332-11A-01R-2314-13	hsa-mir-18b	3.0	0.456317	N
TCGA-KL-8332-11A-01R-2314-13	hsa-mir-190	126.0	19.165297	N
TCGA-KL-8332-11A-01R-2314-13	hsa-mir-1908	1.0	0.152106	N
TCGA-KL-8332-11A-01R-2314-13	hsa-mir-1909	0.0	0.0	N
TCGA-KL-8332-11A-01R-2314-13	hsa-mir-190b	1.0	0.152106	N
TCGA-KL-8332-11A-01R-2314-13	hsa-mir-191	1670.0	254.016232	N
TCGA-KL-8332-11A-01R-2314-13	hsa-mir-1910	0.0	0.0	N
TCGA-KL-8332-11A-01R-2314-13	hsa-mir-1911	1.0	0.152106	N
TCGA-KL-8332-11A-01R-2314-13	hsa-mir-1912	1.0	0.152106	N
TCGA-KL-8332-11A-01R-2314-13	hsa-mir-1913	0.0	0.0	N
TCGA-KL-8332-11A-01R-2314-13	hsa-mir-1914	2.0	0.304211	N
TCGA-KL-8332-11A-01R-2314-13	hsa-mir-1915	1.0	0.152106	N
TCGA-KL-8332-11A-01R-2314-13	hsa-mir-192	135309.0	20581.24694	Y
TCGA-KL-8332-11A-01R-2314-13	hsa-mir-193a	493.0	74.988025	N
TCGA-KL-8332-11A-01R-2314-13	hsa-mir-193b	225.0	34.223744	N
TCGA-KL-8332-11A-01R-2314-13	hsa-mir-194-1	17355.0	2639.791445	N
TCGA-KL-8332-11A-01R-2314-13	hsa-mir-194-2	18638.0	2834.942838	N
TCGA-KL-8332-11A-01R-2314-13	hsa-mir-195	238.0	36.201116	N
TCGA-KL-8332-11A-01R-2314-13	hsa-mir-196a-1	2121.0	322.615826	N
TCGA-KL-8332-11A-01R-2314-13	hsa-mir-196a-2	251.0	38.178488	N
TCGA-KL-8332-11A-01R-2314-13	hsa-mir-196b	3308.0	503.165088	N
TCGA-KL-8332-11A-01R-2314-13	hsa-mir-197	838.0	127.464433	N
TCGA-KL-8332-11A-01R-2314-13	hsa-mir-1972-1	0.0	0.0	N
TCGA-KL-8332-11A-01R-2314-13	hsa-mir-1972-2	0.0	0.0	N
TCGA-KL-8332-11A-01R-2314-13	hsa-mir-1973	0.0	0.0	N
TCGA-KL-8332-11A-01R-2314-13	hsa-mir-1976	35.0	5.323693	N
TCGA-KL-8332-11A-01R-2314-13	hsa-mir-198	0.0	0.0	N
TCGA-KL-8332-11A-01R-2314-13	hsa-mir-199a-1	4156.0	632.150576	Y
TCGA-KL-8332-11A-01R-2314-13	hsa-mir-199a-2	7154.0	1088.16295	Y
TCGA-KL-8332-11A-01R-2314-13	hsa-mir-199b	8804.0	1339.137072	Y
TCGA-KL-8332-11A-01R-2314-13	hsa-mir-19a	37.0	5.627905	N
TCGA-KL-8332-11A-01R-2314-13	hsa-mir-19b-1	21.0	3.194216	N
TCGA-KL-8332-11A-01R-2314-13	hsa-mir-19b-2	238.0	36.201116	N
TCGA-KL-8332-11A-01R-2314-13	hsa-mir-200a	3262.0	496.168234	N
TCGA-KL-8332-11A-01R-2314-13	hsa-mir-200b	2687.0	408.707555	N
TCGA-KL-8332-11A-01R-2314-13	hsa-mir-200c	5852.0	890.121552	N
TCGA-KL-8332-11A-01R-2314-13	hsa-mir-202	0.0	0.0	N
TCGA-KL-8332-11A-01R-2314-13	hsa-mir-203	2546.0	387.260675	N
TCGA-KL-8332-11A-01R-2314-13	hsa-mir-204	9018.0	1371.687655	N
TCGA-KL-8332-11A-01R-2314-13	hsa-mir-205	1.0	0.152106	N
TCGA-KL-8332-11A-01R-2314-13	hsa-mir-2052	0.0	0.0	N
TCGA-KL-8332-11A-01R-2314-13	hsa-mir-2053	0.0	0.0	N
TCGA-KL-8332-11A-01R-2314-13	hsa-mir-2054	0.0	0.0	N
TCGA-KL-8332-11A-01R-2314-13	hsa-mir-206	79.0	12.016337	N
TCGA-KL-8332-11A-01R-2314-13	hsa-mir-208a	0.0	0.0	N
TCGA-KL-8332-11A-01R-2314-13	hsa-mir-208b	0.0	0.0	N
TCGA-KL-8332-11A-01R-2314-13	hsa-mir-20a	566.0	86.091729	N
TCGA-KL-8332-11A-01R-2314-13	hsa-mir-20b	355.0	53.997463	N
TCGA-KL-8332-11A-01R-2314-13	hsa-mir-21	125677.0	19116.16649	N
TCGA-KL-8332-11A-01R-2314-13	hsa-mir-210	820.0	124.726533	N
TCGA-KL-8332-11A-01R-2314-13	hsa-mir-211	9.0	1.36895	N
TCGA-KL-8332-11A-01R-2314-13	hsa-mir-2110	9.0	1.36895	N
TCGA-KL-8332-11A-01R-2314-13	hsa-mir-2113	0.0	0.0	N
TCGA-KL-8332-11A-01R-2314-13	hsa-mir-2114	13.0	1.977372	N
TCGA-KL-8332-11A-01R-2314-13	hsa-mir-2115	0.0	0.0	N
TCGA-KL-8332-11A-01R-2314-13	hsa-mir-2116	0.0	0.0	N
TCGA-KL-8332-11A-01R-2314-13	hsa-mir-2117	1.0	0.152106	N
TCGA-KL-8332-11A-01R-2314-13	hsa-mir-212	21.0	3.194216	N
TCGA-KL-8332-11A-01R-2314-13	hsa-mir-214	81.0	12.320548	N
TCGA-KL-8332-11A-01R-2314-13	hsa-mir-215	627.0	95.370166	Y
TCGA-KL-8332-11A-01R-2314-13	hsa-mir-216a	25.0	3.802638	N
TCGA-KL-8332-11A-01R-2314-13	hsa-mir-216b	14.0	2.129477	N
TCGA-KL-8332-11A-01R-2314-13	hsa-mir-217	990.0	150.584473	N
TCGA-KL-8332-11A-01R-2314-13	hsa-mir-218-1	20.0	3.042111	N
TCGA-KL-8332-11A-01R-2314-13	hsa-mir-218-2	439.0	66.774327	N
TCGA-KL-8332-11A-01R-2314-13	hsa-mir-219-1	6.0	0.912633	N
TCGA-KL-8332-11A-01R-2314-13	hsa-mir-219-2	0.0	0.0	N
TCGA-KL-8332-11A-01R-2314-13	hsa-mir-22	590188.0	89770.857585	N
TCGA-KL-8332-11A-01R-2314-13	hsa-mir-221	449.0	68.295382	N
TCGA-KL-8332-11A-01R-2314-13	hsa-mir-222	126.0	19.165297	N
TCGA-KL-8332-11A-01R-2314-13	hsa-mir-223	315.0	47.913241	N
TCGA-KL-8332-11A-01R-2314-13	hsa-mir-224	15.0	2.281583	N
TCGA-KL-8332-11A-01R-2314-13	hsa-mir-2276	0.0	0.0	N
TCGA-KL-8332-11A-01R-2314-13	hsa-mir-2277	3.0	0.456317	N
TCGA-KL-8332-11A-01R-2314-13	hsa-mir-2278	0.0	0.0	N
TCGA-KL-8332-11A-01R-2314-13	hsa-mir-2355	103.0	15.666869	N
TCGA-KL-8332-11A-01R-2314-13	hsa-mir-23a	9153.0	1392.221901	Y
TCGA-KL-8332-11A-01R-2314-13	hsa-mir-23b	10612.0	1614.143867	Y
TCGA-KL-8332-11A-01R-2314-13	hsa-mir-23c	1.0	0.152106	N
TCGA-KL-8332-11A-01R-2314-13	hsa-mir-24-1	203.0	30.877422	N
TCGA-KL-8332-11A-01R-2314-13	hsa-mir-24-2	5751.0	874.758894	N
TCGA-KL-8332-11A-01R-2314-13	hsa-mir-25	13837.0	2104.684196	N
TCGA-KL-8332-11A-01R-2314-13	hsa-mir-26a-1	10.0	1.521055	N
TCGA-KL-8332-11A-01R-2314-13	hsa-mir-26a-2	10525.0	1600.910686	N
TCGA-KL-8332-11A-01R-2314-13	hsa-mir-26b	3494.0	531.456716	N
TCGA-KL-8332-11A-01R-2314-13	hsa-mir-27a	3570.0	543.016736	Y
TCGA-KL-8332-11A-01R-2314-13	hsa-mir-27b	13477.0	2049.926206	Y
TCGA-KL-8332-11A-01R-2314-13	hsa-mir-28	12220.0	1858.729557	N
TCGA-KL-8332-11A-01R-2314-13	hsa-mir-2861	0.0	0.0	N
TCGA-KL-8332-11A-01R-2314-13	hsa-mir-2909	0.0	0.0	N
TCGA-KL-8332-11A-01R-2314-13	hsa-mir-296	6.0	0.912633	N
TCGA-KL-8332-11A-01R-2314-13	hsa-mir-297	0.0	0.0	N
TCGA-KL-8332-11A-01R-2314-13	hsa-mir-298	0.0	0.0	N
TCGA-KL-8332-11A-01R-2314-13	hsa-mir-299	8.0	1.216844	N
TCGA-KL-8332-11A-01R-2314-13	hsa-mir-29a	38175.0	5806.628546	N
TCGA-KL-8332-11A-01R-2314-13	hsa-mir-29b-1	1648.0	250.669911	Y
TCGA-KL-8332-11A-01R-2314-13	hsa-mir-29b-2	2096.0	318.813187	Y
TCGA-KL-8332-11A-01R-2314-13	hsa-mir-29c	20883.0	3176.419749	Y
TCGA-KL-8332-11A-01R-2314-13	hsa-mir-300	0.0	0.0	N
TCGA-KL-8332-11A-01R-2314-13	hsa-mir-301a	32.0	4.867377	N
TCGA-KL-8332-11A-01R-2314-13	hsa-mir-301b	0.0	0.0	N
TCGA-KL-8332-11A-01R-2314-13	hsa-mir-302a	0.0	0.0	N
TCGA-KL-8332-11A-01R-2314-13	hsa-mir-302b	0.0	0.0	N
TCGA-KL-8332-11A-01R-2314-13	hsa-mir-302c	0.0	0.0	N
TCGA-KL-8332-11A-01R-2314-13	hsa-mir-302d	0.0	0.0	N
TCGA-KL-8332-11A-01R-2314-13	hsa-mir-302e	0.0	0.0	N
TCGA-KL-8332-11A-01R-2314-13	hsa-mir-302f	0.0	0.0	N
TCGA-KL-8332-11A-01R-2314-13	hsa-mir-3065	608.0	92.480161	N
TCGA-KL-8332-11A-01R-2314-13	hsa-mir-3074	68.0	10.343176	N
TCGA-KL-8332-11A-01R-2314-13	hsa-mir-30a	1795290.0	273073.534049	Y
TCGA-KL-8332-11A-01R-2314-13	hsa-mir-30b	10957.0	1666.620274	Y
TCGA-KL-8332-11A-01R-2314-13	hsa-mir-30c-1	19.0	2.890005	N
TCGA-KL-8332-11A-01R-2314-13	hsa-mir-30c-2	15867.0	2413.458419	Y
TCGA-KL-8332-11A-01R-2314-13	hsa-mir-30d	92856.0	14123.910943	N
TCGA-KL-8332-11A-01R-2314-13	hsa-mir-30e	102603.0	15606.483529	Y
TCGA-KL-8332-11A-01R-2314-13	hsa-mir-31	27.0	4.106849	N
TCGA-KL-8332-11A-01R-2314-13	hsa-mir-3115	0.0	0.0	N
TCGA-KL-8332-11A-01R-2314-13	hsa-mir-3116-1	0.0	0.0	N
TCGA-KL-8332-11A-01R-2314-13	hsa-mir-3116-2	0.0	0.0	N
TCGA-KL-8332-11A-01R-2314-13	hsa-mir-3117	6.0	0.912633	N
TCGA-KL-8332-11A-01R-2314-13	hsa-mir-3118-1	0.0	0.0	N
TCGA-KL-8332-11A-01R-2314-13	hsa-mir-3118-2	0.0	0.0	N
TCGA-KL-8332-11A-01R-2314-13	hsa-mir-3118-3	0.0	0.0	N
TCGA-KL-8332-11A-01R-2314-13	hsa-mir-3118-4	0.0	0.0	N
TCGA-KL-8332-11A-01R-2314-13	hsa-mir-3118-5	0.0	0.0	N
TCGA-KL-8332-11A-01R-2314-13	hsa-mir-3118-6	0.0	0.0	N
TCGA-KL-8332-11A-01R-2314-13	hsa-mir-3119-1	0.0	0.0	N
TCGA-KL-8332-11A-01R-2314-13	hsa-mir-3119-2	0.0	0.0	N
TCGA-KL-8332-11A-01R-2314-13	hsa-mir-3120	0.0	0.0	N
TCGA-KL-8332-11A-01R-2314-13	hsa-mir-3121	0.0	0.0	N
TCGA-KL-8332-11A-01R-2314-13	hsa-mir-3122	0.0	0.0	N
TCGA-KL-8332-11A-01R-2314-13	hsa-mir-3123	0.0	0.0	N
TCGA-KL-8332-11A-01R-2314-13	hsa-mir-3124	0.0	0.0	N
TCGA-KL-8332-11A-01R-2314-13	hsa-mir-3125	0.0	0.0	N
TCGA-KL-8332-11A-01R-2314-13	hsa-mir-3126	0.0	0.0	N
TCGA-KL-8332-11A-01R-2314-13	hsa-mir-3127	4.0	0.608422	N
TCGA-KL-8332-11A-01R-2314-13	hsa-mir-3128	0.0	0.0	N
TCGA-KL-8332-11A-01R-2314-13	hsa-mir-3129	0.0	0.0	N
TCGA-KL-8332-11A-01R-2314-13	hsa-mir-3130-1	18.0	2.7379	N
TCGA-KL-8332-11A-01R-2314-13	hsa-mir-3130-2	0.0	0.0	N
TCGA-KL-8332-11A-01R-2314-13	hsa-mir-3131	0.0	0.0	N
TCGA-KL-8332-11A-01R-2314-13	hsa-mir-3132	0.0	0.0	N
TCGA-KL-8332-11A-01R-2314-13	hsa-mir-3133	1.0	0.152106	N
TCGA-KL-8332-11A-01R-2314-13	hsa-mir-3134	0.0	0.0	N
TCGA-KL-8332-11A-01R-2314-13	hsa-mir-3135	0.0	0.0	N
TCGA-KL-8332-11A-01R-2314-13	hsa-mir-3136	1.0	0.152106	N
TCGA-KL-8332-11A-01R-2314-13	hsa-mir-3137	0.0	0.0	N
TCGA-KL-8332-11A-01R-2314-13	hsa-mir-3138	0.0	0.0	N
TCGA-KL-8332-11A-01R-2314-13	hsa-mir-3139	0.0	0.0	N
TCGA-KL-8332-11A-01R-2314-13	hsa-mir-3140	0.0	0.0	N
TCGA-KL-8332-11A-01R-2314-13	hsa-mir-3141	0.0	0.0	N
TCGA-KL-8332-11A-01R-2314-13	hsa-mir-3142	0.0	0.0	N
TCGA-KL-8332-11A-01R-2314-13	hsa-mir-3143	0.0	0.0	N
TCGA-KL-8332-11A-01R-2314-13	hsa-mir-3144	0.0	0.0	N
TCGA-KL-8332-11A-01R-2314-13	hsa-mir-3145	0.0	0.0	N
TCGA-KL-8332-11A-01R-2314-13	hsa-mir-3146	0.0	0.0	N
TCGA-KL-8332-11A-01R-2314-13	hsa-mir-3147	0.0	0.0	N
TCGA-KL-8332-11A-01R-2314-13	hsa-mir-3148	0.0	0.0	N
TCGA-KL-8332-11A-01R-2314-13	hsa-mir-3149	0.0	0.0	N
TCGA-KL-8332-11A-01R-2314-13	hsa-mir-3150	0.0	0.0	N
TCGA-KL-8332-11A-01R-2314-13	hsa-mir-3150b	1.0	0.152106	N
TCGA-KL-8332-11A-01R-2314-13	hsa-mir-3151	0.0	0.0	N
TCGA-KL-8332-11A-01R-2314-13	hsa-mir-3152	0.0	0.0	N
TCGA-KL-8332-11A-01R-2314-13	hsa-mir-3153	0.0	0.0	N
TCGA-KL-8332-11A-01R-2314-13	hsa-mir-3154	0.0	0.0	N
TCGA-KL-8332-11A-01R-2314-13	hsa-mir-3155	0.0	0.0	N
TCGA-KL-8332-11A-01R-2314-13	hsa-mir-3156-1	0.0	0.0	N
TCGA-KL-8332-11A-01R-2314-13	hsa-mir-3156-2	0.0	0.0	N
TCGA-KL-8332-11A-01R-2314-13	hsa-mir-3156-3	0.0	0.0	N
TCGA-KL-8332-11A-01R-2314-13	hsa-mir-3157	5.0	0.760528	N
TCGA-KL-8332-11A-01R-2314-13	hsa-mir-3158-1	0.0	0.0	N
TCGA-KL-8332-11A-01R-2314-13	hsa-mir-3158-2	0.0	0.0	N
TCGA-KL-8332-11A-01R-2314-13	hsa-mir-3159	0.0	0.0	N
TCGA-KL-8332-11A-01R-2314-13	hsa-mir-3160-1	0.0	0.0	N
TCGA-KL-8332-11A-01R-2314-13	hsa-mir-3160-2	0.0	0.0	N
TCGA-KL-8332-11A-01R-2314-13	hsa-mir-3161	5.0	0.760528	N
TCGA-KL-8332-11A-01R-2314-13	hsa-mir-3162	0.0	0.0	N
TCGA-KL-8332-11A-01R-2314-13	hsa-mir-3163	0.0	0.0	N
TCGA-KL-8332-11A-01R-2314-13	hsa-mir-3164	0.0	0.0	N
TCGA-KL-8332-11A-01R-2314-13	hsa-mir-3165	0.0	0.0	N
TCGA-KL-8332-11A-01R-2314-13	hsa-mir-3166	0.0	0.0	N
TCGA-KL-8332-11A-01R-2314-13	hsa-mir-3167	0.0	0.0	N
TCGA-KL-8332-11A-01R-2314-13	hsa-mir-3168	0.0	0.0	N
TCGA-KL-8332-11A-01R-2314-13	hsa-mir-3169	0.0	0.0	N
TCGA-KL-8332-11A-01R-2314-13	hsa-mir-3170	9.0	1.36895	N
TCGA-KL-8332-11A-01R-2314-13	hsa-mir-3171	0.0	0.0	N
TCGA-KL-8332-11A-01R-2314-13	hsa-mir-3173	1.0	0.152106	N
TCGA-KL-8332-11A-01R-2314-13	hsa-mir-3174	0.0	0.0	N
TCGA-KL-8332-11A-01R-2314-13	hsa-mir-3175	0.0	0.0	N
TCGA-KL-8332-11A-01R-2314-13	hsa-mir-3176	1.0	0.152106	N
TCGA-KL-8332-11A-01R-2314-13	hsa-mir-3177	0.0	0.0	N
TCGA-KL-8332-11A-01R-2314-13	hsa-mir-3178	2.0	0.304211	N
TCGA-KL-8332-11A-01R-2314-13	hsa-mir-3179-1	0.0	0.0	N
TCGA-KL-8332-11A-01R-2314-13	hsa-mir-3179-2	0.0	0.0	N
TCGA-KL-8332-11A-01R-2314-13	hsa-mir-3179-3	0.0	0.0	N
TCGA-KL-8332-11A-01R-2314-13	hsa-mir-3180-1	0.0	0.0	N
TCGA-KL-8332-11A-01R-2314-13	hsa-mir-3180-2	0.0	0.0	N
TCGA-KL-8332-11A-01R-2314-13	hsa-mir-3180-3	0.0	0.0	N
TCGA-KL-8332-11A-01R-2314-13	hsa-mir-3180-4	0.0	0.0	N
TCGA-KL-8332-11A-01R-2314-13	hsa-mir-3180-5	0.0	0.0	N
TCGA-KL-8332-11A-01R-2314-13	hsa-mir-3181	0.0	0.0	N
TCGA-KL-8332-11A-01R-2314-13	hsa-mir-3182	0.0	0.0	N
TCGA-KL-8332-11A-01R-2314-13	hsa-mir-3183	1.0	0.152106	N
TCGA-KL-8332-11A-01R-2314-13	hsa-mir-3184	0.0	0.0	N
TCGA-KL-8332-11A-01R-2314-13	hsa-mir-3185	0.0	0.0	N
TCGA-KL-8332-11A-01R-2314-13	hsa-mir-3186	0.0	0.0	N
TCGA-KL-8332-11A-01R-2314-13	hsa-mir-3187	0.0	0.0	N
TCGA-KL-8332-11A-01R-2314-13	hsa-mir-3188	1.0	0.152106	N
TCGA-KL-8332-11A-01R-2314-13	hsa-mir-3189	0.0	0.0	N
TCGA-KL-8332-11A-01R-2314-13	hsa-mir-3190	1.0	0.152106	N
TCGA-KL-8332-11A-01R-2314-13	hsa-mir-3191	0.0	0.0	N
TCGA-KL-8332-11A-01R-2314-13	hsa-mir-3192	0.0	0.0	N
TCGA-KL-8332-11A-01R-2314-13	hsa-mir-3193	0.0	0.0	N
TCGA-KL-8332-11A-01R-2314-13	hsa-mir-3194	0.0	0.0	N
TCGA-KL-8332-11A-01R-2314-13	hsa-mir-3195	0.0	0.0	N
TCGA-KL-8332-11A-01R-2314-13	hsa-mir-3196	0.0	0.0	N
TCGA-KL-8332-11A-01R-2314-13	hsa-mir-3197	0.0	0.0	N
TCGA-KL-8332-11A-01R-2314-13	hsa-mir-3198	0.0	0.0	N
TCGA-KL-8332-11A-01R-2314-13	hsa-mir-3199-1	2.0	0.304211	N
TCGA-KL-8332-11A-01R-2314-13	hsa-mir-3199-2	1.0	0.152106	N
TCGA-KL-8332-11A-01R-2314-13	hsa-mir-32	163.0	24.793201	N
TCGA-KL-8332-11A-01R-2314-13	hsa-mir-3200	13.0	1.977372	N
TCGA-KL-8332-11A-01R-2314-13	hsa-mir-3201	0.0	0.0	N
TCGA-KL-8332-11A-01R-2314-13	hsa-mir-3202-1	0.0	0.0	N
TCGA-KL-8332-11A-01R-2314-13	hsa-mir-3202-2	0.0	0.0	N
TCGA-KL-8332-11A-01R-2314-13	hsa-mir-320a	1162.0	176.746624	Y
TCGA-KL-8332-11A-01R-2314-13	hsa-mir-320b-1	0.0	0.0	N
TCGA-KL-8332-11A-01R-2314-13	hsa-mir-320b-2	28.0	4.258955	Y
TCGA-KL-8332-11A-01R-2314-13	hsa-mir-320c-1	0.0	0.0	N
TCGA-KL-8332-11A-01R-2314-13	hsa-mir-320c-2	0.0	0.0	N
TCGA-KL-8332-11A-01R-2314-13	hsa-mir-320d-1	0.0	0.0	N
TCGA-KL-8332-11A-01R-2314-13	hsa-mir-320d-2	0.0	0.0	N
TCGA-KL-8332-11A-01R-2314-13	hsa-mir-320e	2.0	0.304211	N
TCGA-KL-8332-11A-01R-2314-13	hsa-mir-323	17.0	2.585794	N
TCGA-KL-8332-11A-01R-2314-13	hsa-mir-323b	8.0	1.216844	N
TCGA-KL-8332-11A-01R-2314-13	hsa-mir-324	249.0	37.874277	N
TCGA-KL-8332-11A-01R-2314-13	hsa-mir-325	0.0	0.0	N
TCGA-KL-8332-11A-01R-2314-13	hsa-mir-326	15.0	2.281583	N
TCGA-KL-8332-11A-01R-2314-13	hsa-mir-328	335.0	50.955352	N
TCGA-KL-8332-11A-01R-2314-13	hsa-mir-329-1	0.0	0.0	N
TCGA-KL-8332-11A-01R-2314-13	hsa-mir-329-2	2.0	0.304211	N
TCGA-KL-8332-11A-01R-2314-13	hsa-mir-330	22.0	3.346322	N
TCGA-KL-8332-11A-01R-2314-13	hsa-mir-331	142.0	21.598985	N
TCGA-KL-8332-11A-01R-2314-13	hsa-mir-335	185.0	28.139523	N
TCGA-KL-8332-11A-01R-2314-13	hsa-mir-337	62.0	9.430543	N
TCGA-KL-8332-11A-01R-2314-13	hsa-mir-338	2953.0	449.167625	N
TCGA-KL-8332-11A-01R-2314-13	hsa-mir-339	142.0	21.598985	N
TCGA-KL-8332-11A-01R-2314-13	hsa-mir-33a	188.0	28.595839	N
TCGA-KL-8332-11A-01R-2314-13	hsa-mir-33b	14.0	2.129477	N
TCGA-KL-8332-11A-01R-2314-13	hsa-mir-340	63.0	9.582648	N
TCGA-KL-8332-11A-01R-2314-13	hsa-mir-342	133.0	20.230035	N
TCGA-KL-8332-11A-01R-2314-13	hsa-mir-345	85.0	12.92897	N
TCGA-KL-8332-11A-01R-2314-13	hsa-mir-346	0.0	0.0	N
TCGA-KL-8332-11A-01R-2314-13	hsa-mir-34a	214.0	32.550583	N
TCGA-KL-8332-11A-01R-2314-13	hsa-mir-34b	1.0	0.152106	N
TCGA-KL-8332-11A-01R-2314-13	hsa-mir-34c	3.0	0.456317	N
TCGA-KL-8332-11A-01R-2314-13	hsa-mir-3605	11.0	1.673161	N
TCGA-KL-8332-11A-01R-2314-13	hsa-mir-3606	0.0	0.0	N
TCGA-KL-8332-11A-01R-2314-13	hsa-mir-3607	382.0	58.104312	N
TCGA-KL-8332-11A-01R-2314-13	hsa-mir-3609	0.0	0.0	N
TCGA-KL-8332-11A-01R-2314-13	hsa-mir-361	1452.0	220.857227	N
TCGA-KL-8332-11A-01R-2314-13	hsa-mir-3610	0.0	0.0	N
TCGA-KL-8332-11A-01R-2314-13	hsa-mir-3611	0.0	0.0	N
TCGA-KL-8332-11A-01R-2314-13	hsa-mir-3612	0.0	0.0	N
TCGA-KL-8332-11A-01R-2314-13	hsa-mir-3613	22.0	3.346322	N
TCGA-KL-8332-11A-01R-2314-13	hsa-mir-3614	1.0	0.152106	N
TCGA-KL-8332-11A-01R-2314-13	hsa-mir-3615	10.0	1.521055	N
TCGA-KL-8332-11A-01R-2314-13	hsa-mir-3616	1.0	0.152106	N
TCGA-KL-8332-11A-01R-2314-13	hsa-mir-3617	0.0	0.0	N
TCGA-KL-8332-11A-01R-2314-13	hsa-mir-3618	0.0	0.0	N
TCGA-KL-8332-11A-01R-2314-13	hsa-mir-3619	0.0	0.0	N
TCGA-KL-8332-11A-01R-2314-13	hsa-mir-362	380.0	57.800101	N
TCGA-KL-8332-11A-01R-2314-13	hsa-mir-3620	0.0	0.0	N
TCGA-KL-8332-11A-01R-2314-13	hsa-mir-3621	0.0	0.0	N
TCGA-KL-8332-11A-01R-2314-13	hsa-mir-3622a	0.0	0.0	N
TCGA-KL-8332-11A-01R-2314-13	hsa-mir-3622b	0.0	0.0	N
TCGA-KL-8332-11A-01R-2314-13	hsa-mir-363	232.0	35.288483	N
TCGA-KL-8332-11A-01R-2314-13	hsa-mir-3646	0.0	0.0	N
TCGA-KL-8332-11A-01R-2314-13	hsa-mir-3647	14.0	2.129477	N
TCGA-KL-8332-11A-01R-2314-13	hsa-mir-3648	6.0	0.912633	N
TCGA-KL-8332-11A-01R-2314-13	hsa-mir-3649	0.0	0.0	N
TCGA-KL-8332-11A-01R-2314-13	hsa-mir-365-1	44.0	6.692643	N
TCGA-KL-8332-11A-01R-2314-13	hsa-mir-365-2	49.0	7.453171	N
TCGA-KL-8332-11A-01R-2314-13	hsa-mir-3650	0.0	0.0	N
TCGA-KL-8332-11A-01R-2314-13	hsa-mir-3651	1.0	0.152106	N
TCGA-KL-8332-11A-01R-2314-13	hsa-mir-3652	1.0	0.152106	N
TCGA-KL-8332-11A-01R-2314-13	hsa-mir-3653	25.0	3.802638	N
TCGA-KL-8332-11A-01R-2314-13	hsa-mir-3654	1.0	0.152106	N
TCGA-KL-8332-11A-01R-2314-13	hsa-mir-3655	1.0	0.152106	N
TCGA-KL-8332-11A-01R-2314-13	hsa-mir-3656	0.0	0.0	N
TCGA-KL-8332-11A-01R-2314-13	hsa-mir-3657	0.0	0.0	N
TCGA-KL-8332-11A-01R-2314-13	hsa-mir-3658	0.0	0.0	N
TCGA-KL-8332-11A-01R-2314-13	hsa-mir-3659	0.0	0.0	N
TCGA-KL-8332-11A-01R-2314-13	hsa-mir-3660	0.0	0.0	N
TCGA-KL-8332-11A-01R-2314-13	hsa-mir-3661	0.0	0.0	N
TCGA-KL-8332-11A-01R-2314-13	hsa-mir-3662	0.0	0.0	N
TCGA-KL-8332-11A-01R-2314-13	hsa-mir-3663	0.0	0.0	N
TCGA-KL-8332-11A-01R-2314-13	hsa-mir-3664	5.0	0.760528	N
TCGA-KL-8332-11A-01R-2314-13	hsa-mir-3665	0.0	0.0	N
TCGA-KL-8332-11A-01R-2314-13	hsa-mir-3666	0.0	0.0	N
TCGA-KL-8332-11A-01R-2314-13	hsa-mir-3667	0.0	0.0	N
TCGA-KL-8332-11A-01R-2314-13	hsa-mir-3668	0.0	0.0	N
TCGA-KL-8332-11A-01R-2314-13	hsa-mir-3669	0.0	0.0	N
TCGA-KL-8332-11A-01R-2314-13	hsa-mir-367	0.0	0.0	N
TCGA-KL-8332-11A-01R-2314-13	hsa-mir-3670	0.0	0.0	N
TCGA-KL-8332-11A-01R-2314-13	hsa-mir-3671	0.0	0.0	N
TCGA-KL-8332-11A-01R-2314-13	hsa-mir-3672	0.0	0.0	N
TCGA-KL-8332-11A-01R-2314-13	hsa-mir-3673	0.0	0.0	N
TCGA-KL-8332-11A-01R-2314-13	hsa-mir-3674	0.0	0.0	N
TCGA-KL-8332-11A-01R-2314-13	hsa-mir-3675	0.0	0.0	N
TCGA-KL-8332-11A-01R-2314-13	hsa-mir-3676	22.0	3.346322	N
TCGA-KL-8332-11A-01R-2314-13	hsa-mir-3677	12.0	1.825266	N
TCGA-KL-8332-11A-01R-2314-13	hsa-mir-3678	0.0	0.0	N
TCGA-KL-8332-11A-01R-2314-13	hsa-mir-3679	0.0	0.0	N
TCGA-KL-8332-11A-01R-2314-13	hsa-mir-3680	0.0	0.0	N
TCGA-KL-8332-11A-01R-2314-13	hsa-mir-3681	0.0	0.0	N
TCGA-KL-8332-11A-01R-2314-13	hsa-mir-3682	1.0	0.152106	N
TCGA-KL-8332-11A-01R-2314-13	hsa-mir-3683	0.0	0.0	N
TCGA-KL-8332-11A-01R-2314-13	hsa-mir-3684	2.0	0.304211	N
TCGA-KL-8332-11A-01R-2314-13	hsa-mir-3685	0.0	0.0	N
TCGA-KL-8332-11A-01R-2314-13	hsa-mir-3686	0.0	0.0	N
TCGA-KL-8332-11A-01R-2314-13	hsa-mir-3687	3.0	0.456317	N
TCGA-KL-8332-11A-01R-2314-13	hsa-mir-3688	0.0	0.0	N
TCGA-KL-8332-11A-01R-2314-13	hsa-mir-3689a	0.0	0.0	N
TCGA-KL-8332-11A-01R-2314-13	hsa-mir-3689b	0.0	0.0	N
TCGA-KL-8332-11A-01R-2314-13	hsa-mir-369	28.0	4.258955	N
TCGA-KL-8332-11A-01R-2314-13	hsa-mir-3690	0.0	0.0	N
TCGA-KL-8332-11A-01R-2314-13	hsa-mir-3691	0.0	0.0	N
TCGA-KL-8332-11A-01R-2314-13	hsa-mir-3692	0.0	0.0	N
TCGA-KL-8332-11A-01R-2314-13	hsa-mir-370	34.0	5.171588	N
TCGA-KL-8332-11A-01R-2314-13	hsa-mir-371	0.0	0.0	N
TCGA-KL-8332-11A-01R-2314-13	hsa-mir-3713	0.0	0.0	N
TCGA-KL-8332-11A-01R-2314-13	hsa-mir-3714	0.0	0.0	N
TCGA-KL-8332-11A-01R-2314-13	hsa-mir-372	0.0	0.0	N
TCGA-KL-8332-11A-01R-2314-13	hsa-mir-373	1.0	0.152106	N
TCGA-KL-8332-11A-01R-2314-13	hsa-mir-374a	3240.0	492.821912	N
TCGA-KL-8332-11A-01R-2314-13	hsa-mir-374b	342.0	52.020091	N
TCGA-KL-8332-11A-01R-2314-13	hsa-mir-374c	0.0	0.0	N
TCGA-KL-8332-11A-01R-2314-13	hsa-mir-375	368.0	55.974834	N
TCGA-KL-8332-11A-01R-2314-13	hsa-mir-376a-1	3.0	0.456317	N
TCGA-KL-8332-11A-01R-2314-13	hsa-mir-376a-2	2.0	0.304211	N
TCGA-KL-8332-11A-01R-2314-13	hsa-mir-376b	2.0	0.304211	Y
TCGA-KL-8332-11A-01R-2314-13	hsa-mir-376c	22.0	3.346322	Y
TCGA-KL-8332-11A-01R-2314-13	hsa-mir-377	8.0	1.216844	N
TCGA-KL-8332-11A-01R-2314-13	hsa-mir-378	5991.0	911.264221	N
TCGA-KL-8332-11A-01R-2314-13	hsa-mir-378b	0.0	0.0	N
TCGA-KL-8332-11A-01R-2314-13	hsa-mir-378c	127.0	19.317402	N
TCGA-KL-8332-11A-01R-2314-13	hsa-mir-379	1899.0	288.848398	N
TCGA-KL-8332-11A-01R-2314-13	hsa-mir-380	1.0	0.152106	N
TCGA-KL-8332-11A-01R-2314-13	hsa-mir-381	133.0	20.230035	N
TCGA-KL-8332-11A-01R-2314-13	hsa-mir-382	34.0	5.171588	N
TCGA-KL-8332-11A-01R-2314-13	hsa-mir-383	0.0	0.0	N
TCGA-KL-8332-11A-01R-2314-13	hsa-mir-384	0.0	0.0	N
TCGA-KL-8332-11A-01R-2314-13	hsa-mir-3907	0.0	0.0	N
TCGA-KL-8332-11A-01R-2314-13	hsa-mir-3908	0.0	0.0	N
TCGA-KL-8332-11A-01R-2314-13	hsa-mir-3909	1.0	0.152106	N
TCGA-KL-8332-11A-01R-2314-13	hsa-mir-3910-1	0.0	0.0	N
TCGA-KL-8332-11A-01R-2314-13	hsa-mir-3910-2	0.0	0.0	N
TCGA-KL-8332-11A-01R-2314-13	hsa-mir-3911	0.0	0.0	N
TCGA-KL-8332-11A-01R-2314-13	hsa-mir-3912	5.0	0.760528	N
TCGA-KL-8332-11A-01R-2314-13	hsa-mir-3913-1	16.0	2.433688	N
TCGA-KL-8332-11A-01R-2314-13	hsa-mir-3913-2	0.0	0.0	N
TCGA-KL-8332-11A-01R-2314-13	hsa-mir-3914-1	0.0	0.0	N
TCGA-KL-8332-11A-01R-2314-13	hsa-mir-3914-2	0.0	0.0	N
TCGA-KL-8332-11A-01R-2314-13	hsa-mir-3915	0.0	0.0	N
TCGA-KL-8332-11A-01R-2314-13	hsa-mir-3916	0.0	0.0	N
TCGA-KL-8332-11A-01R-2314-13	hsa-mir-3917	2.0	0.304211	N
TCGA-KL-8332-11A-01R-2314-13	hsa-mir-3918	0.0	0.0	N
TCGA-KL-8332-11A-01R-2314-13	hsa-mir-3919	1.0	0.152106	N
TCGA-KL-8332-11A-01R-2314-13	hsa-mir-3920	1.0	0.152106	N
TCGA-KL-8332-11A-01R-2314-13	hsa-mir-3921	0.0	0.0	N
TCGA-KL-8332-11A-01R-2314-13	hsa-mir-3922	3.0	0.456317	N
TCGA-KL-8332-11A-01R-2314-13	hsa-mir-3923	0.0	0.0	N
TCGA-KL-8332-11A-01R-2314-13	hsa-mir-3924	0.0	0.0	N
TCGA-KL-8332-11A-01R-2314-13	hsa-mir-3925	0.0	0.0	N
TCGA-KL-8332-11A-01R-2314-13	hsa-mir-3926-1	5.0	0.760528	N
TCGA-KL-8332-11A-01R-2314-13	hsa-mir-3926-2	0.0	0.0	N
TCGA-KL-8332-11A-01R-2314-13	hsa-mir-3927	0.0	0.0	N
TCGA-KL-8332-11A-01R-2314-13	hsa-mir-3928	10.0	1.521055	N
TCGA-KL-8332-11A-01R-2314-13	hsa-mir-3929	0.0	0.0	N
TCGA-KL-8332-11A-01R-2314-13	hsa-mir-3934	0.0	0.0	N
TCGA-KL-8332-11A-01R-2314-13	hsa-mir-3935	0.0	0.0	N
TCGA-KL-8332-11A-01R-2314-13	hsa-mir-3936	0.0	0.0	N
TCGA-KL-8332-11A-01R-2314-13	hsa-mir-3937	0.0	0.0	N
TCGA-KL-8332-11A-01R-2314-13	hsa-mir-3938	0.0	0.0	N
TCGA-KL-8332-11A-01R-2314-13	hsa-mir-3939	0.0	0.0	N
TCGA-KL-8332-11A-01R-2314-13	hsa-mir-3940	3.0	0.456317	N
TCGA-KL-8332-11A-01R-2314-13	hsa-mir-3941	2.0	0.304211	N
TCGA-KL-8332-11A-01R-2314-13	hsa-mir-3942	0.0	0.0	N
TCGA-KL-8332-11A-01R-2314-13	hsa-mir-3943	0.0	0.0	N
TCGA-KL-8332-11A-01R-2314-13	hsa-mir-3944	2.0	0.304211	N
TCGA-KL-8332-11A-01R-2314-13	hsa-mir-3945	0.0	0.0	N
TCGA-KL-8332-11A-01R-2314-13	hsa-mir-409	82.0	12.472653	N
TCGA-KL-8332-11A-01R-2314-13	hsa-mir-410	29.0	4.41106	N
TCGA-KL-8332-11A-01R-2314-13	hsa-mir-411	32.0	4.867377	N
TCGA-KL-8332-11A-01R-2314-13	hsa-mir-412	3.0	0.456317	N
TCGA-KL-8332-11A-01R-2314-13	hsa-mir-421	12.0	1.825266	N
TCGA-KL-8332-11A-01R-2314-13	hsa-mir-422a	0.0	0.0	N
TCGA-KL-8332-11A-01R-2314-13	hsa-mir-423	470.0	71.489598	N
TCGA-KL-8332-11A-01R-2314-13	hsa-mir-424	1530.0	232.721458	N
TCGA-KL-8332-11A-01R-2314-13	hsa-mir-425	256.0	38.939015	N
TCGA-KL-8332-11A-01R-2314-13	hsa-mir-4251	0.0	0.0	N
TCGA-KL-8332-11A-01R-2314-13	hsa-mir-4252	0.0	0.0	N
TCGA-KL-8332-11A-01R-2314-13	hsa-mir-4253	0.0	0.0	N
TCGA-KL-8332-11A-01R-2314-13	hsa-mir-4254	0.0	0.0	N
TCGA-KL-8332-11A-01R-2314-13	hsa-mir-4255	0.0	0.0	N
TCGA-KL-8332-11A-01R-2314-13	hsa-mir-4256	0.0	0.0	N
TCGA-KL-8332-11A-01R-2314-13	hsa-mir-4257	0.0	0.0	N
TCGA-KL-8332-11A-01R-2314-13	hsa-mir-4258	0.0	0.0	N
TCGA-KL-8332-11A-01R-2314-13	hsa-mir-4259	0.0	0.0	N
TCGA-KL-8332-11A-01R-2314-13	hsa-mir-4260	0.0	0.0	N
TCGA-KL-8332-11A-01R-2314-13	hsa-mir-4261	0.0	0.0	N
TCGA-KL-8332-11A-01R-2314-13	hsa-mir-4262	0.0	0.0	N
TCGA-KL-8332-11A-01R-2314-13	hsa-mir-4263	0.0	0.0	N
TCGA-KL-8332-11A-01R-2314-13	hsa-mir-4264	0.0	0.0	N
TCGA-KL-8332-11A-01R-2314-13	hsa-mir-4265	0.0	0.0	N
TCGA-KL-8332-11A-01R-2314-13	hsa-mir-4266	0.0	0.0	N
TCGA-KL-8332-11A-01R-2314-13	hsa-mir-4267	0.0	0.0	N
TCGA-KL-8332-11A-01R-2314-13	hsa-mir-4268	0.0	0.0	N
TCGA-KL-8332-11A-01R-2314-13	hsa-mir-4269	0.0	0.0	N
TCGA-KL-8332-11A-01R-2314-13	hsa-mir-4270	0.0	0.0	N
TCGA-KL-8332-11A-01R-2314-13	hsa-mir-4271	0.0	0.0	N
TCGA-KL-8332-11A-01R-2314-13	hsa-mir-4272	0.0	0.0	N
TCGA-KL-8332-11A-01R-2314-13	hsa-mir-4273	0.0	0.0	N
TCGA-KL-8332-11A-01R-2314-13	hsa-mir-4274	0.0	0.0	N
TCGA-KL-8332-11A-01R-2314-13	hsa-mir-4275	0.0	0.0	N
TCGA-KL-8332-11A-01R-2314-13	hsa-mir-4276	0.0	0.0	N
TCGA-KL-8332-11A-01R-2314-13	hsa-mir-4277	0.0	0.0	N
TCGA-KL-8332-11A-01R-2314-13	hsa-mir-4278	0.0	0.0	N
TCGA-KL-8332-11A-01R-2314-13	hsa-mir-4279	0.0	0.0	N
TCGA-KL-8332-11A-01R-2314-13	hsa-mir-4280	0.0	0.0	N
TCGA-KL-8332-11A-01R-2314-13	hsa-mir-4281	0.0	0.0	N
TCGA-KL-8332-11A-01R-2314-13	hsa-mir-4282	0.0	0.0	N
TCGA-KL-8332-11A-01R-2314-13	hsa-mir-4283-1	0.0	0.0	N
TCGA-KL-8332-11A-01R-2314-13	hsa-mir-4283-2	0.0	0.0	N
TCGA-KL-8332-11A-01R-2314-13	hsa-mir-4284	0.0	0.0	N
TCGA-KL-8332-11A-01R-2314-13	hsa-mir-4285	0.0	0.0	N
TCGA-KL-8332-11A-01R-2314-13	hsa-mir-4286	1.0	0.152106	N
TCGA-KL-8332-11A-01R-2314-13	hsa-mir-4287	0.0	0.0	N
TCGA-KL-8332-11A-01R-2314-13	hsa-mir-4288	0.0	0.0	N
TCGA-KL-8332-11A-01R-2314-13	hsa-mir-4289	0.0	0.0	N
TCGA-KL-8332-11A-01R-2314-13	hsa-mir-429	399.0	60.690106	N
TCGA-KL-8332-11A-01R-2314-13	hsa-mir-4290	0.0	0.0	N
TCGA-KL-8332-11A-01R-2314-13	hsa-mir-4291	0.0	0.0	N
TCGA-KL-8332-11A-01R-2314-13	hsa-mir-4292	0.0	0.0	N
TCGA-KL-8332-11A-01R-2314-13	hsa-mir-4293	0.0	0.0	N
TCGA-KL-8332-11A-01R-2314-13	hsa-mir-4294	0.0	0.0	N
TCGA-KL-8332-11A-01R-2314-13	hsa-mir-4295	0.0	0.0	N
TCGA-KL-8332-11A-01R-2314-13	hsa-mir-4296	0.0	0.0	N
TCGA-KL-8332-11A-01R-2314-13	hsa-mir-4297	0.0	0.0	N
TCGA-KL-8332-11A-01R-2314-13	hsa-mir-4298	0.0	0.0	N
TCGA-KL-8332-11A-01R-2314-13	hsa-mir-4299	0.0	0.0	N
TCGA-KL-8332-11A-01R-2314-13	hsa-mir-4300	0.0	0.0	N
TCGA-KL-8332-11A-01R-2314-13	hsa-mir-4301	0.0	0.0	N
TCGA-KL-8332-11A-01R-2314-13	hsa-mir-4302	0.0	0.0	N
TCGA-KL-8332-11A-01R-2314-13	hsa-mir-4303	0.0	0.0	N
TCGA-KL-8332-11A-01R-2314-13	hsa-mir-4304	0.0	0.0	N
TCGA-KL-8332-11A-01R-2314-13	hsa-mir-4305	0.0	0.0	N
TCGA-KL-8332-11A-01R-2314-13	hsa-mir-4306	0.0	0.0	N
TCGA-KL-8332-11A-01R-2314-13	hsa-mir-4307	0.0	0.0	N
TCGA-KL-8332-11A-01R-2314-13	hsa-mir-4308	1.0	0.152106	N
TCGA-KL-8332-11A-01R-2314-13	hsa-mir-4309	0.0	0.0	N
TCGA-KL-8332-11A-01R-2314-13	hsa-mir-431	11.0	1.673161	N
TCGA-KL-8332-11A-01R-2314-13	hsa-mir-4310	0.0	0.0	N
TCGA-KL-8332-11A-01R-2314-13	hsa-mir-4311	0.0	0.0	N
TCGA-KL-8332-11A-01R-2314-13	hsa-mir-4312	0.0	0.0	N
TCGA-KL-8332-11A-01R-2314-13	hsa-mir-4313	0.0	0.0	N
TCGA-KL-8332-11A-01R-2314-13	hsa-mir-4314	0.0	0.0	N
TCGA-KL-8332-11A-01R-2314-13	hsa-mir-4315-1	0.0	0.0	N
TCGA-KL-8332-11A-01R-2314-13	hsa-mir-4315-2	0.0	0.0	N
TCGA-KL-8332-11A-01R-2314-13	hsa-mir-4316	0.0	0.0	N
TCGA-KL-8332-11A-01R-2314-13	hsa-mir-4317	0.0	0.0	N
TCGA-KL-8332-11A-01R-2314-13	hsa-mir-4318	0.0	0.0	N
TCGA-KL-8332-11A-01R-2314-13	hsa-mir-4319	0.0	0.0	N
TCGA-KL-8332-11A-01R-2314-13	hsa-mir-432	9.0	1.36895	N
TCGA-KL-8332-11A-01R-2314-13	hsa-mir-4320	0.0	0.0	N
TCGA-KL-8332-11A-01R-2314-13	hsa-mir-4321	0.0	0.0	N
TCGA-KL-8332-11A-01R-2314-13	hsa-mir-4322	0.0	0.0	N
TCGA-KL-8332-11A-01R-2314-13	hsa-mir-4323	0.0	0.0	N
TCGA-KL-8332-11A-01R-2314-13	hsa-mir-4324	0.0	0.0	N
TCGA-KL-8332-11A-01R-2314-13	hsa-mir-4325	0.0	0.0	N
TCGA-KL-8332-11A-01R-2314-13	hsa-mir-4326	0.0	0.0	N
TCGA-KL-8332-11A-01R-2314-13	hsa-mir-4327	0.0	0.0	N
TCGA-KL-8332-11A-01R-2314-13	hsa-mir-4328	0.0	0.0	N
TCGA-KL-8332-11A-01R-2314-13	hsa-mir-4329	0.0	0.0	N
TCGA-KL-8332-11A-01R-2314-13	hsa-mir-433	4.0	0.608422	N
TCGA-KL-8332-11A-01R-2314-13	hsa-mir-4330	0.0	0.0	N
TCGA-KL-8332-11A-01R-2314-13	hsa-mir-448	0.0	0.0	N
TCGA-KL-8332-11A-01R-2314-13	hsa-mir-449a	0.0	0.0	N
TCGA-KL-8332-11A-01R-2314-13	hsa-mir-449b	0.0	0.0	N
TCGA-KL-8332-11A-01R-2314-13	hsa-mir-449c	0.0	0.0	N
TCGA-KL-8332-11A-01R-2314-13	hsa-mir-450a-1	27.0	4.106849	N
TCGA-KL-8332-11A-01R-2314-13	hsa-mir-450a-2	44.0	6.692643	N
TCGA-KL-8332-11A-01R-2314-13	hsa-mir-450b	147.0	22.359513	N
TCGA-KL-8332-11A-01R-2314-13	hsa-mir-451	2359.0	358.816941	N
TCGA-KL-8332-11A-01R-2314-13	hsa-mir-452	70.0	10.647387	N
TCGA-KL-8332-11A-01R-2314-13	hsa-mir-454	16.0	2.433688	N
TCGA-KL-8332-11A-01R-2314-13	hsa-mir-455	2892.0	439.889188	N
TCGA-KL-8332-11A-01R-2314-13	hsa-mir-466	0.0	0.0	N
TCGA-KL-8332-11A-01R-2314-13	hsa-mir-483	7.0	1.064739	N
TCGA-KL-8332-11A-01R-2314-13	hsa-mir-484	220.0	33.463216	N
TCGA-KL-8332-11A-01R-2314-13	hsa-mir-485	8.0	1.216844	N
TCGA-KL-8332-11A-01R-2314-13	hsa-mir-486	658.0	100.085438	N
TCGA-KL-8332-11A-01R-2314-13	hsa-mir-487a	6.0	0.912633	N
TCGA-KL-8332-11A-01R-2314-13	hsa-mir-487b	9.0	1.36895	N
TCGA-KL-8332-11A-01R-2314-13	hsa-mir-488	0.0	0.0	N
TCGA-KL-8332-11A-01R-2314-13	hsa-mir-489	90.0	13.689498	N
TCGA-KL-8332-11A-01R-2314-13	hsa-mir-490	2.0	0.304211	N
TCGA-KL-8332-11A-01R-2314-13	hsa-mir-491	4.0	0.608422	N
TCGA-KL-8332-11A-01R-2314-13	hsa-mir-492	0.0	0.0	N
TCGA-KL-8332-11A-01R-2314-13	hsa-mir-493	20.0	3.042111	N
TCGA-KL-8332-11A-01R-2314-13	hsa-mir-494	4.0	0.608422	N
TCGA-KL-8332-11A-01R-2314-13	hsa-mir-495	16.0	2.433688	N
TCGA-KL-8332-11A-01R-2314-13	hsa-mir-496	7.0	1.064739	N
TCGA-KL-8332-11A-01R-2314-13	hsa-mir-497	105.0	15.97108	N
TCGA-KL-8332-11A-01R-2314-13	hsa-mir-498	0.0	0.0	N
TCGA-KL-8332-11A-01R-2314-13	hsa-mir-499	5.0	0.760528	N
TCGA-KL-8332-11A-01R-2314-13	hsa-mir-500a	2889.0	439.432871	Y
TCGA-KL-8332-11A-01R-2314-13	hsa-mir-500b	51.0	7.757382	Y
TCGA-KL-8332-11A-01R-2314-13	hsa-mir-501	455.0	69.208015	N
TCGA-KL-8332-11A-01R-2314-13	hsa-mir-502	73.0	11.103704	Y
TCGA-KL-8332-11A-01R-2314-13	hsa-mir-503	115.0	17.492136	N
TCGA-KL-8332-11A-01R-2314-13	hsa-mir-504	4.0	0.608422	N
TCGA-KL-8332-11A-01R-2314-13	hsa-mir-505	237.0	36.04901	N
TCGA-KL-8332-11A-01R-2314-13	hsa-mir-506	46.0	6.996854	N
TCGA-KL-8332-11A-01R-2314-13	hsa-mir-507	8.0	1.216844	N
TCGA-KL-8332-11A-01R-2314-13	hsa-mir-508	2273.0	345.735866	N
TCGA-KL-8332-11A-01R-2314-13	hsa-mir-509-1	134.0	20.382141	N
TCGA-KL-8332-11A-01R-2314-13	hsa-mir-509-2	144.0	21.903196	N
TCGA-KL-8332-11A-01R-2314-13	hsa-mir-509-3	152.0	23.12004	N
TCGA-KL-8332-11A-01R-2314-13	hsa-mir-510	4.0	0.608422	N
TCGA-KL-8332-11A-01R-2314-13	hsa-mir-511-1	17.0	2.585794	N
TCGA-KL-8332-11A-01R-2314-13	hsa-mir-511-2	7.0	1.064739	N
TCGA-KL-8332-11A-01R-2314-13	hsa-mir-512-1	0.0	0.0	N
TCGA-KL-8332-11A-01R-2314-13	hsa-mir-512-2	0.0	0.0	N
TCGA-KL-8332-11A-01R-2314-13	hsa-mir-513a-1	0.0	0.0	N
TCGA-KL-8332-11A-01R-2314-13	hsa-mir-513a-2	1.0	0.152106	Y
TCGA-KL-8332-11A-01R-2314-13	hsa-mir-513b	1.0	0.152106	N
TCGA-KL-8332-11A-01R-2314-13	hsa-mir-513c	6.0	0.912633	Y
TCGA-KL-8332-11A-01R-2314-13	hsa-mir-514-1	654.0	99.477016	N
TCGA-KL-8332-11A-01R-2314-13	hsa-mir-514-2	644.0	97.95596	N
TCGA-KL-8332-11A-01R-2314-13	hsa-mir-514-3	684.0	104.040181	N
TCGA-KL-8332-11A-01R-2314-13	hsa-mir-514b	14.0	2.129477	N
TCGA-KL-8332-11A-01R-2314-13	hsa-mir-515-1	0.0	0.0	N
TCGA-KL-8332-11A-01R-2314-13	hsa-mir-515-2	0.0	0.0	N
TCGA-KL-8332-11A-01R-2314-13	hsa-mir-516a-1	0.0	0.0	N
TCGA-KL-8332-11A-01R-2314-13	hsa-mir-516a-2	0.0	0.0	N
TCGA-KL-8332-11A-01R-2314-13	hsa-mir-516b-1	0.0	0.0	N
TCGA-KL-8332-11A-01R-2314-13	hsa-mir-516b-2	0.0	0.0	N
TCGA-KL-8332-11A-01R-2314-13	hsa-mir-517a	0.0	0.0	N
TCGA-KL-8332-11A-01R-2314-13	hsa-mir-517b	0.0	0.0	N
TCGA-KL-8332-11A-01R-2314-13	hsa-mir-517c	0.0	0.0	N
TCGA-KL-8332-11A-01R-2314-13	hsa-mir-518a-1	0.0	0.0	N
TCGA-KL-8332-11A-01R-2314-13	hsa-mir-518a-2	0.0	0.0	N
TCGA-KL-8332-11A-01R-2314-13	hsa-mir-518b	0.0	0.0	N
TCGA-KL-8332-11A-01R-2314-13	hsa-mir-518c	0.0	0.0	N
TCGA-KL-8332-11A-01R-2314-13	hsa-mir-518d	0.0	0.0	N
TCGA-KL-8332-11A-01R-2314-13	hsa-mir-518e	0.0	0.0	N
TCGA-KL-8332-11A-01R-2314-13	hsa-mir-518f	1.0	0.152106	N
TCGA-KL-8332-11A-01R-2314-13	hsa-mir-519a-1	0.0	0.0	N
TCGA-KL-8332-11A-01R-2314-13	hsa-mir-519a-2	0.0	0.0	N
TCGA-KL-8332-11A-01R-2314-13	hsa-mir-519b	0.0	0.0	N
TCGA-KL-8332-11A-01R-2314-13	hsa-mir-519c	0.0	0.0	N
TCGA-KL-8332-11A-01R-2314-13	hsa-mir-519d	0.0	0.0	N
TCGA-KL-8332-11A-01R-2314-13	hsa-mir-519e	0.0	0.0	N
TCGA-KL-8332-11A-01R-2314-13	hsa-mir-520a	0.0	0.0	N
TCGA-KL-8332-11A-01R-2314-13	hsa-mir-520b	0.0	0.0	N
TCGA-KL-8332-11A-01R-2314-13	hsa-mir-520c	0.0	0.0	N
TCGA-KL-8332-11A-01R-2314-13	hsa-mir-520d	0.0	0.0	N
TCGA-KL-8332-11A-01R-2314-13	hsa-mir-520e	0.0	0.0	N
TCGA-KL-8332-11A-01R-2314-13	hsa-mir-520f	0.0	0.0	N
TCGA-KL-8332-11A-01R-2314-13	hsa-mir-520g	0.0	0.0	N
TCGA-KL-8332-11A-01R-2314-13	hsa-mir-520h	0.0	0.0	N
TCGA-KL-8332-11A-01R-2314-13	hsa-mir-521-1	0.0	0.0	N
TCGA-KL-8332-11A-01R-2314-13	hsa-mir-521-2	0.0	0.0	N
TCGA-KL-8332-11A-01R-2314-13	hsa-mir-522	0.0	0.0	N
TCGA-KL-8332-11A-01R-2314-13	hsa-mir-523	0.0	0.0	N
TCGA-KL-8332-11A-01R-2314-13	hsa-mir-524	0.0	0.0	N
TCGA-KL-8332-11A-01R-2314-13	hsa-mir-525	0.0	0.0	N
TCGA-KL-8332-11A-01R-2314-13	hsa-mir-526a-1	0.0	0.0	N
TCGA-KL-8332-11A-01R-2314-13	hsa-mir-526a-2	0.0	0.0	N
TCGA-KL-8332-11A-01R-2314-13	hsa-mir-526b	0.0	0.0	N
TCGA-KL-8332-11A-01R-2314-13	hsa-mir-527	0.0	0.0	N
TCGA-KL-8332-11A-01R-2314-13	hsa-mir-532	11422.0	1737.349345	N
TCGA-KL-8332-11A-01R-2314-13	hsa-mir-539	15.0	2.281583	N
TCGA-KL-8332-11A-01R-2314-13	hsa-mir-541	2.0	0.304211	N
TCGA-KL-8332-11A-01R-2314-13	hsa-mir-542	2553.0	388.325414	N
TCGA-KL-8332-11A-01R-2314-13	hsa-mir-543	7.0	1.064739	N
TCGA-KL-8332-11A-01R-2314-13	hsa-mir-544	0.0	0.0	N
TCGA-KL-8332-11A-01R-2314-13	hsa-mir-544b	0.0	0.0	N
TCGA-KL-8332-11A-01R-2314-13	hsa-mir-545	2.0	0.304211	N
TCGA-KL-8332-11A-01R-2314-13	hsa-mir-548a-1	0.0	0.0	N
TCGA-KL-8332-11A-01R-2314-13	hsa-mir-548a-2	0.0	0.0	N
TCGA-KL-8332-11A-01R-2314-13	hsa-mir-548a-3	0.0	0.0	N
TCGA-KL-8332-11A-01R-2314-13	hsa-mir-548aa-1	0.0	0.0	N
TCGA-KL-8332-11A-01R-2314-13	hsa-mir-548aa-2	0.0	0.0	N
TCGA-KL-8332-11A-01R-2314-13	hsa-mir-548b	6.0	0.912633	N
TCGA-KL-8332-11A-01R-2314-13	hsa-mir-548c	0.0	0.0	N
TCGA-KL-8332-11A-01R-2314-13	hsa-mir-548d-1	0.0	0.0	N
TCGA-KL-8332-11A-01R-2314-13	hsa-mir-548d-2	0.0	0.0	N
TCGA-KL-8332-11A-01R-2314-13	hsa-mir-548e	1.0	0.152106	N
TCGA-KL-8332-11A-01R-2314-13	hsa-mir-548f-1	0.0	0.0	N
TCGA-KL-8332-11A-01R-2314-13	hsa-mir-548f-2	0.0	0.0	N
TCGA-KL-8332-11A-01R-2314-13	hsa-mir-548f-3	0.0	0.0	N
TCGA-KL-8332-11A-01R-2314-13	hsa-mir-548f-4	0.0	0.0	N
TCGA-KL-8332-11A-01R-2314-13	hsa-mir-548f-5	0.0	0.0	N
TCGA-KL-8332-11A-01R-2314-13	hsa-mir-548g	0.0	0.0	N
TCGA-KL-8332-11A-01R-2314-13	hsa-mir-548h-1	0.0	0.0	N
TCGA-KL-8332-11A-01R-2314-13	hsa-mir-548h-2	0.0	0.0	N
TCGA-KL-8332-11A-01R-2314-13	hsa-mir-548h-3	0.0	0.0	N
TCGA-KL-8332-11A-01R-2314-13	hsa-mir-548h-4	0.0	0.0	N
TCGA-KL-8332-11A-01R-2314-13	hsa-mir-548i-1	0.0	0.0	N
TCGA-KL-8332-11A-01R-2314-13	hsa-mir-548i-2	0.0	0.0	N
TCGA-KL-8332-11A-01R-2314-13	hsa-mir-548i-3	0.0	0.0	N
TCGA-KL-8332-11A-01R-2314-13	hsa-mir-548i-4	0.0	0.0	N
TCGA-KL-8332-11A-01R-2314-13	hsa-mir-548j	0.0	0.0	N
TCGA-KL-8332-11A-01R-2314-13	hsa-mir-548k	0.0	0.0	N
TCGA-KL-8332-11A-01R-2314-13	hsa-mir-548l	0.0	0.0	N
TCGA-KL-8332-11A-01R-2314-13	hsa-mir-548m	0.0	0.0	N
TCGA-KL-8332-11A-01R-2314-13	hsa-mir-548n	0.0	0.0	N
TCGA-KL-8332-11A-01R-2314-13	hsa-mir-548o	1.0	0.152106	N
TCGA-KL-8332-11A-01R-2314-13	hsa-mir-548p	0.0	0.0	N
TCGA-KL-8332-11A-01R-2314-13	hsa-mir-548q	4.0	0.608422	N
TCGA-KL-8332-11A-01R-2314-13	hsa-mir-548s	0.0	0.0	N
TCGA-KL-8332-11A-01R-2314-13	hsa-mir-548t	0.0	0.0	N
TCGA-KL-8332-11A-01R-2314-13	hsa-mir-548u	0.0	0.0	N
TCGA-KL-8332-11A-01R-2314-13	hsa-mir-548v	4.0	0.608422	N
TCGA-KL-8332-11A-01R-2314-13	hsa-mir-548w	0.0	0.0	N
TCGA-KL-8332-11A-01R-2314-13	hsa-mir-548x	0.0	0.0	N
TCGA-KL-8332-11A-01R-2314-13	hsa-mir-548y	0.0	0.0	N
TCGA-KL-8332-11A-01R-2314-13	hsa-mir-548z	0.0	0.0	N
TCGA-KL-8332-11A-01R-2314-13	hsa-mir-549	0.0	0.0	N
TCGA-KL-8332-11A-01R-2314-13	hsa-mir-550a-1	6.0	0.912633	N
TCGA-KL-8332-11A-01R-2314-13	hsa-mir-550a-2	6.0	0.912633	N
TCGA-KL-8332-11A-01R-2314-13	hsa-mir-550b-1	0.0	0.0	N
TCGA-KL-8332-11A-01R-2314-13	hsa-mir-550b-2	0.0	0.0	N
TCGA-KL-8332-11A-01R-2314-13	hsa-mir-551a	1.0	0.152106	N
TCGA-KL-8332-11A-01R-2314-13	hsa-mir-551b	31.0	4.715271	N
TCGA-KL-8332-11A-01R-2314-13	hsa-mir-552	0.0	0.0	N
TCGA-KL-8332-11A-01R-2314-13	hsa-mir-553	0.0	0.0	N
TCGA-KL-8332-11A-01R-2314-13	hsa-mir-554	0.0	0.0	N
TCGA-KL-8332-11A-01R-2314-13	hsa-mir-555	0.0	0.0	N
TCGA-KL-8332-11A-01R-2314-13	hsa-mir-556	1.0	0.152106	N
TCGA-KL-8332-11A-01R-2314-13	hsa-mir-557	0.0	0.0	N
TCGA-KL-8332-11A-01R-2314-13	hsa-mir-558	0.0	0.0	N
TCGA-KL-8332-11A-01R-2314-13	hsa-mir-559	0.0	0.0	N
TCGA-KL-8332-11A-01R-2314-13	hsa-mir-561	0.0	0.0	N
TCGA-KL-8332-11A-01R-2314-13	hsa-mir-562	0.0	0.0	N
TCGA-KL-8332-11A-01R-2314-13	hsa-mir-563	0.0	0.0	N
TCGA-KL-8332-11A-01R-2314-13	hsa-mir-564	0.0	0.0	N
TCGA-KL-8332-11A-01R-2314-13	hsa-mir-566	0.0	0.0	N
TCGA-KL-8332-11A-01R-2314-13	hsa-mir-567	0.0	0.0	N
TCGA-KL-8332-11A-01R-2314-13	hsa-mir-568	0.0	0.0	N
TCGA-KL-8332-11A-01R-2314-13	hsa-mir-569	0.0	0.0	N
TCGA-KL-8332-11A-01R-2314-13	hsa-mir-570	5.0	0.760528	N
TCGA-KL-8332-11A-01R-2314-13	hsa-mir-571	0.0	0.0	N
TCGA-KL-8332-11A-01R-2314-13	hsa-mir-572	0.0	0.0	N
TCGA-KL-8332-11A-01R-2314-13	hsa-mir-573	0.0	0.0	N
TCGA-KL-8332-11A-01R-2314-13	hsa-mir-574	184.0	27.987417	N
TCGA-KL-8332-11A-01R-2314-13	hsa-mir-575	0.0	0.0	N
TCGA-KL-8332-11A-01R-2314-13	hsa-mir-576	21.0	3.194216	N
TCGA-KL-8332-11A-01R-2314-13	hsa-mir-577	44.0	6.692643	N
TCGA-KL-8332-11A-01R-2314-13	hsa-mir-578	0.0	0.0	N
TCGA-KL-8332-11A-01R-2314-13	hsa-mir-579	3.0	0.456317	N
TCGA-KL-8332-11A-01R-2314-13	hsa-mir-580	1.0	0.152106	N
TCGA-KL-8332-11A-01R-2314-13	hsa-mir-581	2.0	0.304211	N
TCGA-KL-8332-11A-01R-2314-13	hsa-mir-582	1609.0	244.737795	N
TCGA-KL-8332-11A-01R-2314-13	hsa-mir-583	0.0	0.0	N
TCGA-KL-8332-11A-01R-2314-13	hsa-mir-584	75.0	11.407915	N
TCGA-KL-8332-11A-01R-2314-13	hsa-mir-585	4.0	0.608422	N
TCGA-KL-8332-11A-01R-2314-13	hsa-mir-586	0.0	0.0	N
TCGA-KL-8332-11A-01R-2314-13	hsa-mir-587	0.0	0.0	N
TCGA-KL-8332-11A-01R-2314-13	hsa-mir-588	0.0	0.0	N
TCGA-KL-8332-11A-01R-2314-13	hsa-mir-589	163.0	24.793201	N
TCGA-KL-8332-11A-01R-2314-13	hsa-mir-590	73.0	11.103704	N
TCGA-KL-8332-11A-01R-2314-13	hsa-mir-591	0.0	0.0	N
TCGA-KL-8332-11A-01R-2314-13	hsa-mir-592	10.0	1.521055	N
TCGA-KL-8332-11A-01R-2314-13	hsa-mir-593	0.0	0.0	N
TCGA-KL-8332-11A-01R-2314-13	hsa-mir-595	0.0	0.0	N
TCGA-KL-8332-11A-01R-2314-13	hsa-mir-596	0.0	0.0	N
TCGA-KL-8332-11A-01R-2314-13	hsa-mir-597	0.0	0.0	N
TCGA-KL-8332-11A-01R-2314-13	hsa-mir-598	133.0	20.230035	N
TCGA-KL-8332-11A-01R-2314-13	hsa-mir-599	0.0	0.0	N
TCGA-KL-8332-11A-01R-2314-13	hsa-mir-600	0.0	0.0	N
TCGA-KL-8332-11A-01R-2314-13	hsa-mir-601	0.0	0.0	N
TCGA-KL-8332-11A-01R-2314-13	hsa-mir-602	0.0	0.0	N
TCGA-KL-8332-11A-01R-2314-13	hsa-mir-603	0.0	0.0	N
TCGA-KL-8332-11A-01R-2314-13	hsa-mir-604	0.0	0.0	N
TCGA-KL-8332-11A-01R-2314-13	hsa-mir-605	0.0	0.0	N
TCGA-KL-8332-11A-01R-2314-13	hsa-mir-606	0.0	0.0	N
TCGA-KL-8332-11A-01R-2314-13	hsa-mir-607	0.0	0.0	N
TCGA-KL-8332-11A-01R-2314-13	hsa-mir-608	0.0	0.0	N
TCGA-KL-8332-11A-01R-2314-13	hsa-mir-609	0.0	0.0	N
TCGA-KL-8332-11A-01R-2314-13	hsa-mir-610	0.0	0.0	N
TCGA-KL-8332-11A-01R-2314-13	hsa-mir-611	1.0	0.152106	N
TCGA-KL-8332-11A-01R-2314-13	hsa-mir-612	0.0	0.0	N
TCGA-KL-8332-11A-01R-2314-13	hsa-mir-613	0.0	0.0	N
TCGA-KL-8332-11A-01R-2314-13	hsa-mir-614	0.0	0.0	N
TCGA-KL-8332-11A-01R-2314-13	hsa-mir-615	62.0	9.430543	N
TCGA-KL-8332-11A-01R-2314-13	hsa-mir-616	10.0	1.521055	N
TCGA-KL-8332-11A-01R-2314-13	hsa-mir-617	0.0	0.0	N
TCGA-KL-8332-11A-01R-2314-13	hsa-mir-618	2.0	0.304211	N
TCGA-KL-8332-11A-01R-2314-13	hsa-mir-619	0.0	0.0	N
TCGA-KL-8332-11A-01R-2314-13	hsa-mir-620	0.0	0.0	N
TCGA-KL-8332-11A-01R-2314-13	hsa-mir-621	0.0	0.0	N
TCGA-KL-8332-11A-01R-2314-13	hsa-mir-622	0.0	0.0	N
TCGA-KL-8332-11A-01R-2314-13	hsa-mir-623	0.0	0.0	N
TCGA-KL-8332-11A-01R-2314-13	hsa-mir-624	4.0	0.608422	N
TCGA-KL-8332-11A-01R-2314-13	hsa-mir-625	149.0	22.663724	N
TCGA-KL-8332-11A-01R-2314-13	hsa-mir-626	0.0	0.0	N
TCGA-KL-8332-11A-01R-2314-13	hsa-mir-627	4.0	0.608422	N
TCGA-KL-8332-11A-01R-2314-13	hsa-mir-628	56.0	8.51791	N
TCGA-KL-8332-11A-01R-2314-13	hsa-mir-629	103.0	15.666869	N
TCGA-KL-8332-11A-01R-2314-13	hsa-mir-630	0.0	0.0	N
TCGA-KL-8332-11A-01R-2314-13	hsa-mir-631	0.0	0.0	N
TCGA-KL-8332-11A-01R-2314-13	hsa-mir-632	0.0	0.0	N
TCGA-KL-8332-11A-01R-2314-13	hsa-mir-633	0.0	0.0	N
TCGA-KL-8332-11A-01R-2314-13	hsa-mir-634	0.0	0.0	N
TCGA-KL-8332-11A-01R-2314-13	hsa-mir-635	0.0	0.0	N
TCGA-KL-8332-11A-01R-2314-13	hsa-mir-636	3.0	0.456317	N
TCGA-KL-8332-11A-01R-2314-13	hsa-mir-637	0.0	0.0	N
TCGA-KL-8332-11A-01R-2314-13	hsa-mir-638	0.0	0.0	N
TCGA-KL-8332-11A-01R-2314-13	hsa-mir-639	1.0	0.152106	N
TCGA-KL-8332-11A-01R-2314-13	hsa-mir-640	0.0	0.0	N
TCGA-KL-8332-11A-01R-2314-13	hsa-mir-641	1.0	0.152106	N
TCGA-KL-8332-11A-01R-2314-13	hsa-mir-642a	0.0	0.0	N
TCGA-KL-8332-11A-01R-2314-13	hsa-mir-642b	0.0	0.0	N
TCGA-KL-8332-11A-01R-2314-13	hsa-mir-643	1.0	0.152106	N
TCGA-KL-8332-11A-01R-2314-13	hsa-mir-644	0.0	0.0	N
TCGA-KL-8332-11A-01R-2314-13	hsa-mir-645	0.0	0.0	N
TCGA-KL-8332-11A-01R-2314-13	hsa-mir-646	0.0	0.0	N
TCGA-KL-8332-11A-01R-2314-13	hsa-mir-647	0.0	0.0	N
TCGA-KL-8332-11A-01R-2314-13	hsa-mir-648	0.0	0.0	N
TCGA-KL-8332-11A-01R-2314-13	hsa-mir-649	0.0	0.0	N
TCGA-KL-8332-11A-01R-2314-13	hsa-mir-650	0.0	0.0	N
TCGA-KL-8332-11A-01R-2314-13	hsa-mir-651	7.0	1.064739	N
TCGA-KL-8332-11A-01R-2314-13	hsa-mir-652	133.0	20.230035	N
TCGA-KL-8332-11A-01R-2314-13	hsa-mir-653	450.0	68.447488	N
TCGA-KL-8332-11A-01R-2314-13	hsa-mir-654	77.0	11.712126	N
TCGA-KL-8332-11A-01R-2314-13	hsa-mir-655	4.0	0.608422	N
TCGA-KL-8332-11A-01R-2314-13	hsa-mir-656	2.0	0.304211	N
TCGA-KL-8332-11A-01R-2314-13	hsa-mir-657	0.0	0.0	N
TCGA-KL-8332-11A-01R-2314-13	hsa-mir-658	0.0	0.0	N
TCGA-KL-8332-11A-01R-2314-13	hsa-mir-659	8.0	1.216844	N
TCGA-KL-8332-11A-01R-2314-13	hsa-mir-660	695.0	105.713342	N
TCGA-KL-8332-11A-01R-2314-13	hsa-mir-661	0.0	0.0	N
TCGA-KL-8332-11A-01R-2314-13	hsa-mir-662	0.0	0.0	N
TCGA-KL-8332-11A-01R-2314-13	hsa-mir-663	2.0	0.304211	N
TCGA-KL-8332-11A-01R-2314-13	hsa-mir-663b	0.0	0.0	N
TCGA-KL-8332-11A-01R-2314-13	hsa-mir-664	149.0	22.663724	N
TCGA-KL-8332-11A-01R-2314-13	hsa-mir-665	0.0	0.0	N
TCGA-KL-8332-11A-01R-2314-13	hsa-mir-668	1.0	0.152106	N
TCGA-KL-8332-11A-01R-2314-13	hsa-mir-670	1.0	0.152106	N
TCGA-KL-8332-11A-01R-2314-13	hsa-mir-671	16.0	2.433688	N
TCGA-KL-8332-11A-01R-2314-13	hsa-mir-675	229.0	34.832166	N
TCGA-KL-8332-11A-01R-2314-13	hsa-mir-676	5.0	0.760528	N
TCGA-KL-8332-11A-01R-2314-13	hsa-mir-7-1	45.0	6.844749	N
TCGA-KL-8332-11A-01R-2314-13	hsa-mir-7-2	0.0	0.0	N
TCGA-KL-8332-11A-01R-2314-13	hsa-mir-7-3	0.0	0.0	N
TCGA-KL-8332-11A-01R-2314-13	hsa-mir-708	532.0	80.920141	N
TCGA-KL-8332-11A-01R-2314-13	hsa-mir-711	0.0	0.0	N
TCGA-KL-8332-11A-01R-2314-13	hsa-mir-718	0.0	0.0	N
TCGA-KL-8332-11A-01R-2314-13	hsa-mir-720	0.0	0.0	N
TCGA-KL-8332-11A-01R-2314-13	hsa-mir-744	181.0	27.531101	N
TCGA-KL-8332-11A-01R-2314-13	hsa-mir-758	24.0	3.650533	N
TCGA-KL-8332-11A-01R-2314-13	hsa-mir-759	0.0	0.0	N
TCGA-KL-8332-11A-01R-2314-13	hsa-mir-760	2.0	0.304211	N
TCGA-KL-8332-11A-01R-2314-13	hsa-mir-761	0.0	0.0	N
TCGA-KL-8332-11A-01R-2314-13	hsa-mir-762	0.0	0.0	N
TCGA-KL-8332-11A-01R-2314-13	hsa-mir-764	0.0	0.0	N
TCGA-KL-8332-11A-01R-2314-13	hsa-mir-765	4.0	0.608422	N
TCGA-KL-8332-11A-01R-2314-13	hsa-mir-766	23.0	3.498427	N
TCGA-KL-8332-11A-01R-2314-13	hsa-mir-767	1.0	0.152106	N
TCGA-KL-8332-11A-01R-2314-13	hsa-mir-769	88.0	13.385286	N
TCGA-KL-8332-11A-01R-2314-13	hsa-mir-770	0.0	0.0	N
TCGA-KL-8332-11A-01R-2314-13	hsa-mir-802	2.0	0.304211	N
TCGA-KL-8332-11A-01R-2314-13	hsa-mir-873	4.0	0.608422	N
TCGA-KL-8332-11A-01R-2314-13	hsa-mir-874	210.0	31.942161	N
TCGA-KL-8332-11A-01R-2314-13	hsa-mir-875	0.0	0.0	N
TCGA-KL-8332-11A-01R-2314-13	hsa-mir-876	0.0	0.0	N
TCGA-KL-8332-11A-01R-2314-13	hsa-mir-877	3.0	0.456317	N
TCGA-KL-8332-11A-01R-2314-13	hsa-mir-885	0.0	0.0	N
TCGA-KL-8332-11A-01R-2314-13	hsa-mir-887	29.0	4.41106	N
TCGA-KL-8332-11A-01R-2314-13	hsa-mir-888	28.0	4.258955	N
TCGA-KL-8332-11A-01R-2314-13	hsa-mir-889	46.0	6.996854	N
TCGA-KL-8332-11A-01R-2314-13	hsa-mir-890	2.0	0.304211	N
TCGA-KL-8332-11A-01R-2314-13	hsa-mir-891a	1455.0	221.313544	N
TCGA-KL-8332-11A-01R-2314-13	hsa-mir-891b	14.0	2.129477	N
TCGA-KL-8332-11A-01R-2314-13	hsa-mir-892a	49.0	7.453171	N
TCGA-KL-8332-11A-01R-2314-13	hsa-mir-892b	3.0	0.456317	N
TCGA-KL-8332-11A-01R-2314-13	hsa-mir-9-1	1920.0	292.042614	N
TCGA-KL-8332-11A-01R-2314-13	hsa-mir-9-2	1913.0	290.977876	N
TCGA-KL-8332-11A-01R-2314-13	hsa-mir-9-3	1.0	0.152106	N
TCGA-KL-8332-11A-01R-2314-13	hsa-mir-920	0.0	0.0	N
TCGA-KL-8332-11A-01R-2314-13	hsa-mir-921	0.0	0.0	N
TCGA-KL-8332-11A-01R-2314-13	hsa-mir-922	0.0	0.0	N
TCGA-KL-8332-11A-01R-2314-13	hsa-mir-924	0.0	0.0	N
TCGA-KL-8332-11A-01R-2314-13	hsa-mir-92a-1	998.0	151.801317	N
TCGA-KL-8332-11A-01R-2314-13	hsa-mir-92a-2	32539.0	4949.361788	N
TCGA-KL-8332-11A-01R-2314-13	hsa-mir-92b	143.0	21.751091	N
TCGA-KL-8332-11A-01R-2314-13	hsa-mir-93	7533.0	1145.810945	N
TCGA-KL-8332-11A-01R-2314-13	hsa-mir-933	0.0	0.0	N
TCGA-KL-8332-11A-01R-2314-13	hsa-mir-934	9.0	1.36895	N
TCGA-KL-8332-11A-01R-2314-13	hsa-mir-935	1.0	0.152106	N
TCGA-KL-8332-11A-01R-2314-13	hsa-mir-936	0.0	0.0	N
TCGA-KL-8332-11A-01R-2314-13	hsa-mir-937	1.0	0.152106	N
TCGA-KL-8332-11A-01R-2314-13	hsa-mir-938	0.0	0.0	N
TCGA-KL-8332-11A-01R-2314-13	hsa-mir-939	4.0	0.608422	N
TCGA-KL-8332-11A-01R-2314-13	hsa-mir-940	19.0	2.890005	N
TCGA-KL-8332-11A-01R-2314-13	hsa-mir-941-1	0.0	0.0	N
TCGA-KL-8332-11A-01R-2314-13	hsa-mir-941-3	0.0	0.0	N
TCGA-KL-8332-11A-01R-2314-13	hsa-mir-941-4	0.0	0.0	N
TCGA-KL-8332-11A-01R-2314-13	hsa-mir-942	8.0	1.216844	N
TCGA-KL-8332-11A-01R-2314-13	hsa-mir-943	1.0	0.152106	N
TCGA-KL-8332-11A-01R-2314-13	hsa-mir-944	0.0	0.0	N
TCGA-KL-8332-11A-01R-2314-13	hsa-mir-95	20.0	3.042111	N
TCGA-KL-8332-11A-01R-2314-13	hsa-mir-96	7.0	1.064739	N
TCGA-KL-8332-11A-01R-2314-13	hsa-mir-98	369.0	56.12694	N
TCGA-KL-8332-11A-01R-2314-13	hsa-mir-99a	7542.0	1147.179895	Y
TCGA-KL-8332-11A-01R-2314-13	hsa-mir-99b	191916.0	29191.484585	N
