# Supplementary material for: Dysfunctional miRNA-Mediated Regulation in Chromophobe Renal Cell Carcinoma
Source: PLoS One. 2016 Jun 3;11(6):e0156324. doi: 10.1371/journal.pone.0156324 (PMC4892590; doi:10.1371/journal.pone.0156324)
Supplement: S1 File — (ZIP) [file pone.0156324.s001.zip › S1_File miRNA expression profile downloaded from TCGA/control/bcgsc.ca__IlluminaHiSeq_miRNASeq__TCGA-KL-8336-11A-01R-2314-13__mirna_quantification.txt]

barcode	miRNA_ID	read_count	reads_per_million_miRNA_mapped	cross-mapped
TCGA-KL-8336-11A-01R-2314-13	hsa-let-7a-1	33023.0	6366.840527	N
TCGA-KL-8336-11A-01R-2314-13	hsa-let-7a-2	66196.0	12762.601083	N
TCGA-KL-8336-11A-01R-2314-13	hsa-let-7a-3	33221.0	6405.014964	N
TCGA-KL-8336-11A-01R-2314-13	hsa-let-7b	112580.0	21705.444889	N
TCGA-KL-8336-11A-01R-2314-13	hsa-let-7c	17421.0	3358.772032	N
TCGA-KL-8336-11A-01R-2314-13	hsa-let-7d	3323.0	640.675017	N
TCGA-KL-8336-11A-01R-2314-13	hsa-let-7e	6893.0	1328.971679	N
TCGA-KL-8336-11A-01R-2314-13	hsa-let-7f-1	78.0	15.038414	N
TCGA-KL-8336-11A-01R-2314-13	hsa-let-7f-2	21404.0	4126.695172	N
TCGA-KL-8336-11A-01R-2314-13	hsa-let-7g	2681.0	516.897297	N
TCGA-KL-8336-11A-01R-2314-13	hsa-let-7i	3041.0	586.305364	N
TCGA-KL-8336-11A-01R-2314-13	hsa-mir-1-1	0.0	0.0	N
TCGA-KL-8336-11A-01R-2314-13	hsa-mir-1-2	28.0	5.398405	N
TCGA-KL-8336-11A-01R-2314-13	hsa-mir-100	31158.0	6007.268181	N
TCGA-KL-8336-11A-01R-2314-13	hsa-mir-101-1	95942.0	18497.635402	N
TCGA-KL-8336-11A-01R-2314-13	hsa-mir-101-2	181.0	34.896834	N
TCGA-KL-8336-11A-01R-2314-13	hsa-mir-103-1	68252.0	13158.998264	Y
TCGA-KL-8336-11A-01R-2314-13	hsa-mir-103-1-as	0.0	0.0	N
TCGA-KL-8336-11A-01R-2314-13	hsa-mir-103-2	34.0	6.555206	N
TCGA-KL-8336-11A-01R-2314-13	hsa-mir-103-2-as	0.0	0.0	N
TCGA-KL-8336-11A-01R-2314-13	hsa-mir-105-1	0.0	0.0	N
TCGA-KL-8336-11A-01R-2314-13	hsa-mir-105-2	1.0	0.1928	N
TCGA-KL-8336-11A-01R-2314-13	hsa-mir-106a	63.0	12.146412	Y
TCGA-KL-8336-11A-01R-2314-13	hsa-mir-106b	2307.0	444.790028	N
TCGA-KL-8336-11A-01R-2314-13	hsa-mir-107	357.0	68.829666	Y
TCGA-KL-8336-11A-01R-2314-13	hsa-mir-10a	268297.0	51727.711383	N
TCGA-KL-8336-11A-01R-2314-13	hsa-mir-10b	662377.0	127706.408505	N
TCGA-KL-8336-11A-01R-2314-13	hsa-mir-1178	0.0	0.0	N
TCGA-KL-8336-11A-01R-2314-13	hsa-mir-1179	2.0	0.3856	N
TCGA-KL-8336-11A-01R-2314-13	hsa-mir-1180	193.0	37.210436	N
TCGA-KL-8336-11A-01R-2314-13	hsa-mir-1181	3.0	0.578401	N
TCGA-KL-8336-11A-01R-2314-13	hsa-mir-1182	0.0	0.0	N
TCGA-KL-8336-11A-01R-2314-13	hsa-mir-1183	0.0	0.0	N
TCGA-KL-8336-11A-01R-2314-13	hsa-mir-1184-1	0.0	0.0	N
TCGA-KL-8336-11A-01R-2314-13	hsa-mir-1184-2	0.0	0.0	N
TCGA-KL-8336-11A-01R-2314-13	hsa-mir-1184-3	0.0	0.0	N
TCGA-KL-8336-11A-01R-2314-13	hsa-mir-1185-1	3.0	0.578401	N
TCGA-KL-8336-11A-01R-2314-13	hsa-mir-1185-2	0.0	0.0	N
TCGA-KL-8336-11A-01R-2314-13	hsa-mir-1193	0.0	0.0	N
TCGA-KL-8336-11A-01R-2314-13	hsa-mir-1197	2.0	0.3856	N
TCGA-KL-8336-11A-01R-2314-13	hsa-mir-1200	0.0	0.0	N
TCGA-KL-8336-11A-01R-2314-13	hsa-mir-1202	0.0	0.0	N
TCGA-KL-8336-11A-01R-2314-13	hsa-mir-1203	0.0	0.0	N
TCGA-KL-8336-11A-01R-2314-13	hsa-mir-1204	0.0	0.0	N
TCGA-KL-8336-11A-01R-2314-13	hsa-mir-1205	0.0	0.0	N
TCGA-KL-8336-11A-01R-2314-13	hsa-mir-1206	0.0	0.0	N
TCGA-KL-8336-11A-01R-2314-13	hsa-mir-1207	0.0	0.0	N
TCGA-KL-8336-11A-01R-2314-13	hsa-mir-1208	0.0	0.0	N
TCGA-KL-8336-11A-01R-2314-13	hsa-mir-122	3.0	0.578401	N
TCGA-KL-8336-11A-01R-2314-13	hsa-mir-1224	2.0	0.3856	N
TCGA-KL-8336-11A-01R-2314-13	hsa-mir-1225	0.0	0.0	N
TCGA-KL-8336-11A-01R-2314-13	hsa-mir-1226	5.0	0.964001	N
TCGA-KL-8336-11A-01R-2314-13	hsa-mir-1227	1.0	0.1928	N
TCGA-KL-8336-11A-01R-2314-13	hsa-mir-1228	6.0	1.156801	N
TCGA-KL-8336-11A-01R-2314-13	hsa-mir-1229	0.0	0.0	N
TCGA-KL-8336-11A-01R-2314-13	hsa-mir-1231	0.0	0.0	N
TCGA-KL-8336-11A-01R-2314-13	hsa-mir-1233-1	0.0	0.0	N
TCGA-KL-8336-11A-01R-2314-13	hsa-mir-1233-2	0.0	0.0	N
TCGA-KL-8336-11A-01R-2314-13	hsa-mir-1234	0.0	0.0	N
TCGA-KL-8336-11A-01R-2314-13	hsa-mir-1236	0.0	0.0	N
TCGA-KL-8336-11A-01R-2314-13	hsa-mir-1237	0.0	0.0	N
TCGA-KL-8336-11A-01R-2314-13	hsa-mir-1238	1.0	0.1928	N
TCGA-KL-8336-11A-01R-2314-13	hsa-mir-124-1	1.0	0.1928	N
TCGA-KL-8336-11A-01R-2314-13	hsa-mir-124-2	0.0	0.0	N
TCGA-KL-8336-11A-01R-2314-13	hsa-mir-124-3	0.0	0.0	N
TCGA-KL-8336-11A-01R-2314-13	hsa-mir-1243	0.0	0.0	N
TCGA-KL-8336-11A-01R-2314-13	hsa-mir-1244-1	0.0	0.0	N
TCGA-KL-8336-11A-01R-2314-13	hsa-mir-1244-2	0.0	0.0	N
TCGA-KL-8336-11A-01R-2314-13	hsa-mir-1244-3	0.0	0.0	N
TCGA-KL-8336-11A-01R-2314-13	hsa-mir-1245	5.0	0.964001	N
TCGA-KL-8336-11A-01R-2314-13	hsa-mir-1246	0.0	0.0	N
TCGA-KL-8336-11A-01R-2314-13	hsa-mir-1247	53.0	10.21841	N
TCGA-KL-8336-11A-01R-2314-13	hsa-mir-1248	2.0	0.3856	N
TCGA-KL-8336-11A-01R-2314-13	hsa-mir-1249	6.0	1.156801	N
TCGA-KL-8336-11A-01R-2314-13	hsa-mir-1250	0.0	0.0	N
TCGA-KL-8336-11A-01R-2314-13	hsa-mir-1251	26.0	5.012805	N
TCGA-KL-8336-11A-01R-2314-13	hsa-mir-1252	0.0	0.0	N
TCGA-KL-8336-11A-01R-2314-13	hsa-mir-1253	0.0	0.0	N
TCGA-KL-8336-11A-01R-2314-13	hsa-mir-1254	1.0	0.1928	N
TCGA-KL-8336-11A-01R-2314-13	hsa-mir-1255a	1.0	0.1928	N
TCGA-KL-8336-11A-01R-2314-13	hsa-mir-1255b-1	0.0	0.0	N
TCGA-KL-8336-11A-01R-2314-13	hsa-mir-1255b-2	0.0	0.0	N
TCGA-KL-8336-11A-01R-2314-13	hsa-mir-1256	0.0	0.0	N
TCGA-KL-8336-11A-01R-2314-13	hsa-mir-1257	0.0	0.0	N
TCGA-KL-8336-11A-01R-2314-13	hsa-mir-1258	3.0	0.578401	N
TCGA-KL-8336-11A-01R-2314-13	hsa-mir-125a	5495.0	1059.43702	N
TCGA-KL-8336-11A-01R-2314-13	hsa-mir-125b-1	5919.0	1141.184298	N
TCGA-KL-8336-11A-01R-2314-13	hsa-mir-125b-2	181.0	34.896834	N
TCGA-KL-8336-11A-01R-2314-13	hsa-mir-126	31843.0	6139.336308	N
TCGA-KL-8336-11A-01R-2314-13	hsa-mir-1260	0.0	0.0	N
TCGA-KL-8336-11A-01R-2314-13	hsa-mir-1260b	0.0	0.0	N
TCGA-KL-8336-11A-01R-2314-13	hsa-mir-1261	0.0	0.0	N
TCGA-KL-8336-11A-01R-2314-13	hsa-mir-1262	4.0	0.771201	N
TCGA-KL-8336-11A-01R-2314-13	hsa-mir-1263	0.0	0.0	N
TCGA-KL-8336-11A-01R-2314-13	hsa-mir-1264	0.0	0.0	N
TCGA-KL-8336-11A-01R-2314-13	hsa-mir-1265	0.0	0.0	N
TCGA-KL-8336-11A-01R-2314-13	hsa-mir-1266	6.0	1.156801	N
TCGA-KL-8336-11A-01R-2314-13	hsa-mir-1267	0.0	0.0	N
TCGA-KL-8336-11A-01R-2314-13	hsa-mir-1268	0.0	0.0	N
TCGA-KL-8336-11A-01R-2314-13	hsa-mir-1269	1.0	0.1928	N
TCGA-KL-8336-11A-01R-2314-13	hsa-mir-127	8501.0	1638.994377	N
TCGA-KL-8336-11A-01R-2314-13	hsa-mir-1270-1	7.0	1.349601	N
TCGA-KL-8336-11A-01R-2314-13	hsa-mir-1270-2	7.0	1.349601	N
TCGA-KL-8336-11A-01R-2314-13	hsa-mir-1271	25.0	4.820005	N
TCGA-KL-8336-11A-01R-2314-13	hsa-mir-1272	0.0	0.0	N
TCGA-KL-8336-11A-01R-2314-13	hsa-mir-1273	0.0	0.0	N
TCGA-KL-8336-11A-01R-2314-13	hsa-mir-1273c	0.0	0.0	N
TCGA-KL-8336-11A-01R-2314-13	hsa-mir-1273d	0.0	0.0	N
TCGA-KL-8336-11A-01R-2314-13	hsa-mir-1274a	0.0	0.0	N
TCGA-KL-8336-11A-01R-2314-13	hsa-mir-1274b	42.0	8.097608	N
TCGA-KL-8336-11A-01R-2314-13	hsa-mir-1275	2.0	0.3856	N
TCGA-KL-8336-11A-01R-2314-13	hsa-mir-1276	1.0	0.1928	N
TCGA-KL-8336-11A-01R-2314-13	hsa-mir-1277	5.0	0.964001	N
TCGA-KL-8336-11A-01R-2314-13	hsa-mir-1278	1.0	0.1928	N
TCGA-KL-8336-11A-01R-2314-13	hsa-mir-1279	0.0	0.0	N
TCGA-KL-8336-11A-01R-2314-13	hsa-mir-128-1	387.0	74.613672	N
TCGA-KL-8336-11A-01R-2314-13	hsa-mir-128-2	268.0	51.67045	N
TCGA-KL-8336-11A-01R-2314-13	hsa-mir-1280	0.0	0.0	N
TCGA-KL-8336-11A-01R-2314-13	hsa-mir-1281	0.0	0.0	N
TCGA-KL-8336-11A-01R-2314-13	hsa-mir-1282	0.0	0.0	N
TCGA-KL-8336-11A-01R-2314-13	hsa-mir-1283-1	0.0	0.0	N
TCGA-KL-8336-11A-01R-2314-13	hsa-mir-1283-2	0.0	0.0	N
TCGA-KL-8336-11A-01R-2314-13	hsa-mir-1284	1.0	0.1928	N
TCGA-KL-8336-11A-01R-2314-13	hsa-mir-1285-1	0.0	0.0	N
TCGA-KL-8336-11A-01R-2314-13	hsa-mir-1285-2	0.0	0.0	N
TCGA-KL-8336-11A-01R-2314-13	hsa-mir-1286	0.0	0.0	N
TCGA-KL-8336-11A-01R-2314-13	hsa-mir-1287	136.0	26.220825	N
TCGA-KL-8336-11A-01R-2314-13	hsa-mir-1288	0.0	0.0	N
TCGA-KL-8336-11A-01R-2314-13	hsa-mir-1289-1	0.0	0.0	N
TCGA-KL-8336-11A-01R-2314-13	hsa-mir-1289-2	0.0	0.0	N
TCGA-KL-8336-11A-01R-2314-13	hsa-mir-129-1	60.0	11.568011	N
TCGA-KL-8336-11A-01R-2314-13	hsa-mir-129-2	53.0	10.21841	N
TCGA-KL-8336-11A-01R-2314-13	hsa-mir-1290	0.0	0.0	N
TCGA-KL-8336-11A-01R-2314-13	hsa-mir-1291	1.0	0.1928	N
TCGA-KL-8336-11A-01R-2314-13	hsa-mir-1292	3.0	0.578401	N
TCGA-KL-8336-11A-01R-2314-13	hsa-mir-1293	1.0	0.1928	N
TCGA-KL-8336-11A-01R-2314-13	hsa-mir-1294	0.0	0.0	N
TCGA-KL-8336-11A-01R-2314-13	hsa-mir-1295	2.0	0.3856	N
TCGA-KL-8336-11A-01R-2314-13	hsa-mir-1296	19.0	3.663204	N
TCGA-KL-8336-11A-01R-2314-13	hsa-mir-1297	0.0	0.0	N
TCGA-KL-8336-11A-01R-2314-13	hsa-mir-1298	0.0	0.0	N
TCGA-KL-8336-11A-01R-2314-13	hsa-mir-1299	0.0	0.0	N
TCGA-KL-8336-11A-01R-2314-13	hsa-mir-1301	47.0	9.061609	N
TCGA-KL-8336-11A-01R-2314-13	hsa-mir-1302-1	0.0	0.0	N
TCGA-KL-8336-11A-01R-2314-13	hsa-mir-1302-10	0.0	0.0	N
TCGA-KL-8336-11A-01R-2314-13	hsa-mir-1302-11	0.0	0.0	N
TCGA-KL-8336-11A-01R-2314-13	hsa-mir-1302-2	0.0	0.0	N
TCGA-KL-8336-11A-01R-2314-13	hsa-mir-1302-3	1.0	0.1928	N
TCGA-KL-8336-11A-01R-2314-13	hsa-mir-1302-4	0.0	0.0	N
TCGA-KL-8336-11A-01R-2314-13	hsa-mir-1302-5	0.0	0.0	N
TCGA-KL-8336-11A-01R-2314-13	hsa-mir-1302-6	0.0	0.0	N
TCGA-KL-8336-11A-01R-2314-13	hsa-mir-1302-7	0.0	0.0	N
TCGA-KL-8336-11A-01R-2314-13	hsa-mir-1302-8	0.0	0.0	N
TCGA-KL-8336-11A-01R-2314-13	hsa-mir-1302-9	0.0	0.0	N
TCGA-KL-8336-11A-01R-2314-13	hsa-mir-1303	0.0	0.0	N
TCGA-KL-8336-11A-01R-2314-13	hsa-mir-1304	0.0	0.0	N
TCGA-KL-8336-11A-01R-2314-13	hsa-mir-1305	2.0	0.3856	N
TCGA-KL-8336-11A-01R-2314-13	hsa-mir-1306	38.0	7.326407	N
TCGA-KL-8336-11A-01R-2314-13	hsa-mir-1307	7311.0	1409.562157	N
TCGA-KL-8336-11A-01R-2314-13	hsa-mir-130a	911.0	175.640969	N
TCGA-KL-8336-11A-01R-2314-13	hsa-mir-130b	103.0	19.858419	N
TCGA-KL-8336-11A-01R-2314-13	hsa-mir-132	1125.0	216.900209	N
TCGA-KL-8336-11A-01R-2314-13	hsa-mir-1321	0.0	0.0	N
TCGA-KL-8336-11A-01R-2314-13	hsa-mir-1322	0.0	0.0	N
TCGA-KL-8336-11A-01R-2314-13	hsa-mir-1323	0.0	0.0	N
TCGA-KL-8336-11A-01R-2314-13	hsa-mir-1324	0.0	0.0	N
TCGA-KL-8336-11A-01R-2314-13	hsa-mir-133a-1	37.0	7.133607	Y
TCGA-KL-8336-11A-01R-2314-13	hsa-mir-133a-2	1.0	0.1928	Y
TCGA-KL-8336-11A-01R-2314-13	hsa-mir-133b	7.0	1.349601	Y
TCGA-KL-8336-11A-01R-2314-13	hsa-mir-134	2323.0	447.874831	N
TCGA-KL-8336-11A-01R-2314-13	hsa-mir-135a-1	34.0	6.555206	N
TCGA-KL-8336-11A-01R-2314-13	hsa-mir-135a-2	4.0	0.771201	N
TCGA-KL-8336-11A-01R-2314-13	hsa-mir-135b	157.0	30.269629	N
TCGA-KL-8336-11A-01R-2314-13	hsa-mir-136	420.0	80.976078	N
TCGA-KL-8336-11A-01R-2314-13	hsa-mir-137	1.0	0.1928	N
TCGA-KL-8336-11A-01R-2314-13	hsa-mir-138-1	22.0	4.241604	N
TCGA-KL-8336-11A-01R-2314-13	hsa-mir-138-2	12.0	2.313602	N
TCGA-KL-8336-11A-01R-2314-13	hsa-mir-139	997.0	192.221785	N
TCGA-KL-8336-11A-01R-2314-13	hsa-mir-140	9955.0	1919.325847	N
TCGA-KL-8336-11A-01R-2314-13	hsa-mir-141	1287.0	248.133839	N
TCGA-KL-8336-11A-01R-2314-13	hsa-mir-142	18341.0	3536.148203	N
TCGA-KL-8336-11A-01R-2314-13	hsa-mir-143	334379.0	64468.333244	N
TCGA-KL-8336-11A-01R-2314-13	hsa-mir-144	2187.0	421.654006	N
TCGA-KL-8336-11A-01R-2314-13	hsa-mir-145	12028.0	2319.000632	N
TCGA-KL-8336-11A-01R-2314-13	hsa-mir-1468	26.0	5.012805	N
TCGA-KL-8336-11A-01R-2314-13	hsa-mir-1469	0.0	0.0	N
TCGA-KL-8336-11A-01R-2314-13	hsa-mir-146a	373.0	71.914469	N
TCGA-KL-8336-11A-01R-2314-13	hsa-mir-146b	3253.0	627.179004	N
TCGA-KL-8336-11A-01R-2314-13	hsa-mir-147	0.0	0.0	N
TCGA-KL-8336-11A-01R-2314-13	hsa-mir-1470	0.0	0.0	N
TCGA-KL-8336-11A-01R-2314-13	hsa-mir-1471	0.0	0.0	N
TCGA-KL-8336-11A-01R-2314-13	hsa-mir-147b	2.0	0.3856	N
TCGA-KL-8336-11A-01R-2314-13	hsa-mir-148a	42598.0	8212.902304	N
TCGA-KL-8336-11A-01R-2314-13	hsa-mir-148b	588.0	113.366509	N
TCGA-KL-8336-11A-01R-2314-13	hsa-mir-149	171.0	32.968832	N
TCGA-KL-8336-11A-01R-2314-13	hsa-mir-150	8732.0	1683.53122	N
TCGA-KL-8336-11A-01R-2314-13	hsa-mir-151	9139.0	1762.000896	N
TCGA-KL-8336-11A-01R-2314-13	hsa-mir-152	1863.0	359.186746	N
TCGA-KL-8336-11A-01R-2314-13	hsa-mir-153-1	5.0	0.964001	N
TCGA-KL-8336-11A-01R-2314-13	hsa-mir-153-2	49.0	9.447209	N
TCGA-KL-8336-11A-01R-2314-13	hsa-mir-1537	1.0	0.1928	N
TCGA-KL-8336-11A-01R-2314-13	hsa-mir-1538	1.0	0.1928	N
TCGA-KL-8336-11A-01R-2314-13	hsa-mir-1539	0.0	0.0	N
TCGA-KL-8336-11A-01R-2314-13	hsa-mir-154	60.0	11.568011	N
TCGA-KL-8336-11A-01R-2314-13	hsa-mir-155	1054.0	203.211396	N
TCGA-KL-8336-11A-01R-2314-13	hsa-mir-15a	698.0	134.57453	N
TCGA-KL-8336-11A-01R-2314-13	hsa-mir-15b	1420.0	273.776263	N
TCGA-KL-8336-11A-01R-2314-13	hsa-mir-16-1	2579.0	497.231679	N
TCGA-KL-8336-11A-01R-2314-13	hsa-mir-16-2	39.0	7.519207	N
TCGA-KL-8336-11A-01R-2314-13	hsa-mir-17	2838.0	547.166927	Y
TCGA-KL-8336-11A-01R-2314-13	hsa-mir-181a-1	9611.0	1853.002583	N
TCGA-KL-8336-11A-01R-2314-13	hsa-mir-181a-2	4909.0	946.456111	N
TCGA-KL-8336-11A-01R-2314-13	hsa-mir-181b-1	1661.0	320.241108	N
TCGA-KL-8336-11A-01R-2314-13	hsa-mir-181b-2	23.0	4.434404	N
TCGA-KL-8336-11A-01R-2314-13	hsa-mir-181c	496.0	95.628892	N
TCGA-KL-8336-11A-01R-2314-13	hsa-mir-181d	75.0	14.460014	N
TCGA-KL-8336-11A-01R-2314-13	hsa-mir-182	30997.0	5976.227352	N
TCGA-KL-8336-11A-01R-2314-13	hsa-mir-1825	0.0	0.0	N
TCGA-KL-8336-11A-01R-2314-13	hsa-mir-1827	0.0	0.0	N
TCGA-KL-8336-11A-01R-2314-13	hsa-mir-183	15214.0	2933.262023	N
TCGA-KL-8336-11A-01R-2314-13	hsa-mir-184	2.0	0.3856	N
TCGA-KL-8336-11A-01R-2314-13	hsa-mir-185	560.0	107.968104	N
TCGA-KL-8336-11A-01R-2314-13	hsa-mir-186	983.0	189.522582	N
TCGA-KL-8336-11A-01R-2314-13	hsa-mir-187	190.0	36.632035	N
TCGA-KL-8336-11A-01R-2314-13	hsa-mir-188	32.0	6.169606	N
TCGA-KL-8336-11A-01R-2314-13	hsa-mir-18a	58.0	11.182411	Y
TCGA-KL-8336-11A-01R-2314-13	hsa-mir-18b	8.0	1.542401	Y
TCGA-KL-8336-11A-01R-2314-13	hsa-mir-190	44.0	8.483208	N
TCGA-KL-8336-11A-01R-2314-13	hsa-mir-1908	0.0	0.0	N
TCGA-KL-8336-11A-01R-2314-13	hsa-mir-1909	0.0	0.0	N
TCGA-KL-8336-11A-01R-2314-13	hsa-mir-190b	2.0	0.3856	N
TCGA-KL-8336-11A-01R-2314-13	hsa-mir-191	2862.0	551.794131	N
TCGA-KL-8336-11A-01R-2314-13	hsa-mir-1910	0.0	0.0	N
TCGA-KL-8336-11A-01R-2314-13	hsa-mir-1911	0.0	0.0	N
TCGA-KL-8336-11A-01R-2314-13	hsa-mir-1912	0.0	0.0	N
TCGA-KL-8336-11A-01R-2314-13	hsa-mir-1913	0.0	0.0	N
TCGA-KL-8336-11A-01R-2314-13	hsa-mir-1914	1.0	0.1928	N
TCGA-KL-8336-11A-01R-2314-13	hsa-mir-1915	0.0	0.0	N
TCGA-KL-8336-11A-01R-2314-13	hsa-mir-192	7437.0	1433.85498	Y
TCGA-KL-8336-11A-01R-2314-13	hsa-mir-193a	1432.0	276.089866	N
TCGA-KL-8336-11A-01R-2314-13	hsa-mir-193b	140.0	26.992026	N
TCGA-KL-8336-11A-01R-2314-13	hsa-mir-194-1	1181.0	227.697019	N
TCGA-KL-8336-11A-01R-2314-13	hsa-mir-194-2	1301.0	250.833041	N
TCGA-KL-8336-11A-01R-2314-13	hsa-mir-195	344.0	66.323264	N
TCGA-KL-8336-11A-01R-2314-13	hsa-mir-196a-1	2478.0	477.75886	N
TCGA-KL-8336-11A-01R-2314-13	hsa-mir-196a-2	204.0	39.331238	N
TCGA-KL-8336-11A-01R-2314-13	hsa-mir-196b	7294.0	1406.284553	N
TCGA-KL-8336-11A-01R-2314-13	hsa-mir-197	1230.0	237.144228	N
TCGA-KL-8336-11A-01R-2314-13	hsa-mir-1972-1	0.0	0.0	N
TCGA-KL-8336-11A-01R-2314-13	hsa-mir-1972-2	0.0	0.0	N
TCGA-KL-8336-11A-01R-2314-13	hsa-mir-1973	0.0	0.0	N
TCGA-KL-8336-11A-01R-2314-13	hsa-mir-1976	61.0	11.760811	N
TCGA-KL-8336-11A-01R-2314-13	hsa-mir-198	0.0	0.0	N
TCGA-KL-8336-11A-01R-2314-13	hsa-mir-199a-1	11111.0	2142.202862	Y
TCGA-KL-8336-11A-01R-2314-13	hsa-mir-199a-2	18748.0	3614.617879	Y
TCGA-KL-8336-11A-01R-2314-13	hsa-mir-199b	22210.0	4282.092121	Y
TCGA-KL-8336-11A-01R-2314-13	hsa-mir-19a	65.0	12.532012	N
TCGA-KL-8336-11A-01R-2314-13	hsa-mir-19b-1	38.0	7.326407	N
TCGA-KL-8336-11A-01R-2314-13	hsa-mir-19b-2	412.0	79.433676	N
TCGA-KL-8336-11A-01R-2314-13	hsa-mir-200a	3893.0	750.571122	N
TCGA-KL-8336-11A-01R-2314-13	hsa-mir-200b	3017.0	581.67816	N
TCGA-KL-8336-11A-01R-2314-13	hsa-mir-200c	5995.0	1155.837112	N
TCGA-KL-8336-11A-01R-2314-13	hsa-mir-202	0.0	0.0	N
TCGA-KL-8336-11A-01R-2314-13	hsa-mir-203	3400.0	655.520631	N
TCGA-KL-8336-11A-01R-2314-13	hsa-mir-204	1436.0	276.861066	N
TCGA-KL-8336-11A-01R-2314-13	hsa-mir-205	6.0	1.156801	N
TCGA-KL-8336-11A-01R-2314-13	hsa-mir-2052	0.0	0.0	N
TCGA-KL-8336-11A-01R-2314-13	hsa-mir-2053	0.0	0.0	N
TCGA-KL-8336-11A-01R-2314-13	hsa-mir-2054	0.0	0.0	N
TCGA-KL-8336-11A-01R-2314-13	hsa-mir-206	38.0	7.326407	N
TCGA-KL-8336-11A-01R-2314-13	hsa-mir-208a	0.0	0.0	N
TCGA-KL-8336-11A-01R-2314-13	hsa-mir-208b	0.0	0.0	N
TCGA-KL-8336-11A-01R-2314-13	hsa-mir-20a	880.0	169.664163	N
TCGA-KL-8336-11A-01R-2314-13	hsa-mir-20b	177.0	34.125633	N
TCGA-KL-8336-11A-01R-2314-13	hsa-mir-21	1307951.0	252173.195491	N
TCGA-KL-8336-11A-01R-2314-13	hsa-mir-210	1043.0	201.090594	N
TCGA-KL-8336-11A-01R-2314-13	hsa-mir-211	1.0	0.1928	N
TCGA-KL-8336-11A-01R-2314-13	hsa-mir-2110	5.0	0.964001	N
TCGA-KL-8336-11A-01R-2314-13	hsa-mir-2113	0.0	0.0	N
TCGA-KL-8336-11A-01R-2314-13	hsa-mir-2114	3.0	0.578401	N
TCGA-KL-8336-11A-01R-2314-13	hsa-mir-2115	0.0	0.0	N
TCGA-KL-8336-11A-01R-2314-13	hsa-mir-2116	6.0	1.156801	N
TCGA-KL-8336-11A-01R-2314-13	hsa-mir-2117	0.0	0.0	N
TCGA-KL-8336-11A-01R-2314-13	hsa-mir-212	62.0	11.953612	N
TCGA-KL-8336-11A-01R-2314-13	hsa-mir-214	261.0	50.320848	N
TCGA-KL-8336-11A-01R-2314-13	hsa-mir-215	12.0	2.313602	Y
TCGA-KL-8336-11A-01R-2314-13	hsa-mir-216a	6.0	1.156801	N
TCGA-KL-8336-11A-01R-2314-13	hsa-mir-216b	0.0	0.0	N
TCGA-KL-8336-11A-01R-2314-13	hsa-mir-217	191.0	36.824835	N
TCGA-KL-8336-11A-01R-2314-13	hsa-mir-218-1	13.0	2.506402	N
TCGA-KL-8336-11A-01R-2314-13	hsa-mir-218-2	496.0	95.628892	N
TCGA-KL-8336-11A-01R-2314-13	hsa-mir-219-1	11.0	2.120802	N
TCGA-KL-8336-11A-01R-2314-13	hsa-mir-219-2	0.0	0.0	N
TCGA-KL-8336-11A-01R-2314-13	hsa-mir-22	543036.0	104697.441561	N
TCGA-KL-8336-11A-01R-2314-13	hsa-mir-221	1284.0	247.555438	N
TCGA-KL-8336-11A-01R-2314-13	hsa-mir-222	437.0	84.253681	N
TCGA-KL-8336-11A-01R-2314-13	hsa-mir-223	1772.0	341.641929	N
TCGA-KL-8336-11A-01R-2314-13	hsa-mir-224	141.0	27.184826	N
TCGA-KL-8336-11A-01R-2314-13	hsa-mir-2276	0.0	0.0	N
TCGA-KL-8336-11A-01R-2314-13	hsa-mir-2277	5.0	0.964001	N
TCGA-KL-8336-11A-01R-2314-13	hsa-mir-2278	0.0	0.0	N
TCGA-KL-8336-11A-01R-2314-13	hsa-mir-2355	175.0	33.740032	N
TCGA-KL-8336-11A-01R-2314-13	hsa-mir-23a	18188.0	3506.649775	Y
TCGA-KL-8336-11A-01R-2314-13	hsa-mir-23b	11432.0	2204.091721	Y
TCGA-KL-8336-11A-01R-2314-13	hsa-mir-23c	3.0	0.578401	N
TCGA-KL-8336-11A-01R-2314-13	hsa-mir-24-1	172.0	33.161632	N
TCGA-KL-8336-11A-01R-2314-13	hsa-mir-24-2	9650.0	1860.521791	N
TCGA-KL-8336-11A-01R-2314-13	hsa-mir-25	26695.0	5146.800953	N
TCGA-KL-8336-11A-01R-2314-13	hsa-mir-26a-1	10.0	1.928002	N
TCGA-KL-8336-11A-01R-2314-13	hsa-mir-26a-2	10871.0	2095.930817	N
TCGA-KL-8336-11A-01R-2314-13	hsa-mir-26b	3057.0	589.390167	N
TCGA-KL-8336-11A-01R-2314-13	hsa-mir-27a	7655.0	1475.88542	Y
TCGA-KL-8336-11A-01R-2314-13	hsa-mir-27b	13732.0	2647.532148	Y
TCGA-KL-8336-11A-01R-2314-13	hsa-mir-28	14098.0	2718.097016	N
TCGA-KL-8336-11A-01R-2314-13	hsa-mir-2861	0.0	0.0	N
TCGA-KL-8336-11A-01R-2314-13	hsa-mir-2909	0.0	0.0	N
TCGA-KL-8336-11A-01R-2314-13	hsa-mir-296	25.0	4.820005	N
TCGA-KL-8336-11A-01R-2314-13	hsa-mir-297	0.0	0.0	N
TCGA-KL-8336-11A-01R-2314-13	hsa-mir-298	0.0	0.0	N
TCGA-KL-8336-11A-01R-2314-13	hsa-mir-299	34.0	6.555206	N
TCGA-KL-8336-11A-01R-2314-13	hsa-mir-29a	38180.0	7361.111084	N
TCGA-KL-8336-11A-01R-2314-13	hsa-mir-29b-1	1442.0	278.017868	Y
TCGA-KL-8336-11A-01R-2314-13	hsa-mir-29b-2	1596.0	307.709096	Y
TCGA-KL-8336-11A-01R-2314-13	hsa-mir-29c	10011.0	1930.122658	Y
TCGA-KL-8336-11A-01R-2314-13	hsa-mir-300	0.0	0.0	N
TCGA-KL-8336-11A-01R-2314-13	hsa-mir-301a	58.0	11.182411	N
TCGA-KL-8336-11A-01R-2314-13	hsa-mir-301b	8.0	1.542401	N
TCGA-KL-8336-11A-01R-2314-13	hsa-mir-302a	0.0	0.0	N
TCGA-KL-8336-11A-01R-2314-13	hsa-mir-302b	0.0	0.0	N
TCGA-KL-8336-11A-01R-2314-13	hsa-mir-302c	0.0	0.0	N
TCGA-KL-8336-11A-01R-2314-13	hsa-mir-302d	0.0	0.0	N
TCGA-KL-8336-11A-01R-2314-13	hsa-mir-302e	0.0	0.0	N
TCGA-KL-8336-11A-01R-2314-13	hsa-mir-302f	0.0	0.0	N
TCGA-KL-8336-11A-01R-2314-13	hsa-mir-3065	46.0	8.868809	N
TCGA-KL-8336-11A-01R-2314-13	hsa-mir-3074	18.0	3.470403	N
TCGA-KL-8336-11A-01R-2314-13	hsa-mir-30a	626627.0	120813.801871	Y
TCGA-KL-8336-11A-01R-2314-13	hsa-mir-30b	2677.0	516.126097	Y
TCGA-KL-8336-11A-01R-2314-13	hsa-mir-30c-1	7.0	1.349601	N
TCGA-KL-8336-11A-01R-2314-13	hsa-mir-30c-2	7506.0	1447.158193	Y
TCGA-KL-8336-11A-01R-2314-13	hsa-mir-30d	39620.0	7638.743352	N
TCGA-KL-8336-11A-01R-2314-13	hsa-mir-30e	51936.0	10013.270437	Y
TCGA-KL-8336-11A-01R-2314-13	hsa-mir-31	55.0	10.60401	N
TCGA-KL-8336-11A-01R-2314-13	hsa-mir-3115	0.0	0.0	N
TCGA-KL-8336-11A-01R-2314-13	hsa-mir-3116-1	0.0	0.0	N
TCGA-KL-8336-11A-01R-2314-13	hsa-mir-3116-2	0.0	0.0	N
TCGA-KL-8336-11A-01R-2314-13	hsa-mir-3117	8.0	1.542401	N
TCGA-KL-8336-11A-01R-2314-13	hsa-mir-3118-1	0.0	0.0	N
TCGA-KL-8336-11A-01R-2314-13	hsa-mir-3118-2	0.0	0.0	N
TCGA-KL-8336-11A-01R-2314-13	hsa-mir-3118-3	0.0	0.0	N
TCGA-KL-8336-11A-01R-2314-13	hsa-mir-3118-4	0.0	0.0	N
TCGA-KL-8336-11A-01R-2314-13	hsa-mir-3118-5	0.0	0.0	N
TCGA-KL-8336-11A-01R-2314-13	hsa-mir-3118-6	0.0	0.0	N
TCGA-KL-8336-11A-01R-2314-13	hsa-mir-3119-1	0.0	0.0	N
TCGA-KL-8336-11A-01R-2314-13	hsa-mir-3119-2	0.0	0.0	N
TCGA-KL-8336-11A-01R-2314-13	hsa-mir-3120	0.0	0.0	N
TCGA-KL-8336-11A-01R-2314-13	hsa-mir-3121	0.0	0.0	N
TCGA-KL-8336-11A-01R-2314-13	hsa-mir-3122	0.0	0.0	N
TCGA-KL-8336-11A-01R-2314-13	hsa-mir-3123	0.0	0.0	N
TCGA-KL-8336-11A-01R-2314-13	hsa-mir-3124	0.0	0.0	N
TCGA-KL-8336-11A-01R-2314-13	hsa-mir-3125	0.0	0.0	N
TCGA-KL-8336-11A-01R-2314-13	hsa-mir-3126	0.0	0.0	N
TCGA-KL-8336-11A-01R-2314-13	hsa-mir-3127	13.0	2.506402	N
TCGA-KL-8336-11A-01R-2314-13	hsa-mir-3128	0.0	0.0	N
TCGA-KL-8336-11A-01R-2314-13	hsa-mir-3129	1.0	0.1928	N
TCGA-KL-8336-11A-01R-2314-13	hsa-mir-3130-1	29.0	5.591205	N
TCGA-KL-8336-11A-01R-2314-13	hsa-mir-3130-2	0.0	0.0	N
TCGA-KL-8336-11A-01R-2314-13	hsa-mir-3131	0.0	0.0	N
TCGA-KL-8336-11A-01R-2314-13	hsa-mir-3132	0.0	0.0	N
TCGA-KL-8336-11A-01R-2314-13	hsa-mir-3133	0.0	0.0	N
TCGA-KL-8336-11A-01R-2314-13	hsa-mir-3134	0.0	0.0	N
TCGA-KL-8336-11A-01R-2314-13	hsa-mir-3135	0.0	0.0	N
TCGA-KL-8336-11A-01R-2314-13	hsa-mir-3136	2.0	0.3856	N
TCGA-KL-8336-11A-01R-2314-13	hsa-mir-3137	0.0	0.0	N
TCGA-KL-8336-11A-01R-2314-13	hsa-mir-3138	0.0	0.0	N
TCGA-KL-8336-11A-01R-2314-13	hsa-mir-3139	1.0	0.1928	N
TCGA-KL-8336-11A-01R-2314-13	hsa-mir-3140	0.0	0.0	N
TCGA-KL-8336-11A-01R-2314-13	hsa-mir-3141	0.0	0.0	N
TCGA-KL-8336-11A-01R-2314-13	hsa-mir-3142	0.0	0.0	N
TCGA-KL-8336-11A-01R-2314-13	hsa-mir-3143	1.0	0.1928	N
TCGA-KL-8336-11A-01R-2314-13	hsa-mir-3144	1.0	0.1928	N
TCGA-KL-8336-11A-01R-2314-13	hsa-mir-3145	0.0	0.0	N
TCGA-KL-8336-11A-01R-2314-13	hsa-mir-3146	0.0	0.0	N
TCGA-KL-8336-11A-01R-2314-13	hsa-mir-3147	0.0	0.0	N
TCGA-KL-8336-11A-01R-2314-13	hsa-mir-3148	0.0	0.0	N
TCGA-KL-8336-11A-01R-2314-13	hsa-mir-3149	0.0	0.0	N
TCGA-KL-8336-11A-01R-2314-13	hsa-mir-3150	0.0	0.0	N
TCGA-KL-8336-11A-01R-2314-13	hsa-mir-3150b	1.0	0.1928	N
TCGA-KL-8336-11A-01R-2314-13	hsa-mir-3151	0.0	0.0	N
TCGA-KL-8336-11A-01R-2314-13	hsa-mir-3152	1.0	0.1928	N
TCGA-KL-8336-11A-01R-2314-13	hsa-mir-3153	0.0	0.0	N
TCGA-KL-8336-11A-01R-2314-13	hsa-mir-3154	2.0	0.3856	N
TCGA-KL-8336-11A-01R-2314-13	hsa-mir-3155	0.0	0.0	N
TCGA-KL-8336-11A-01R-2314-13	hsa-mir-3156-1	0.0	0.0	N
TCGA-KL-8336-11A-01R-2314-13	hsa-mir-3156-2	0.0	0.0	N
TCGA-KL-8336-11A-01R-2314-13	hsa-mir-3156-3	0.0	0.0	N
TCGA-KL-8336-11A-01R-2314-13	hsa-mir-3157	2.0	0.3856	N
TCGA-KL-8336-11A-01R-2314-13	hsa-mir-3158-1	0.0	0.0	N
TCGA-KL-8336-11A-01R-2314-13	hsa-mir-3158-2	1.0	0.1928	N
TCGA-KL-8336-11A-01R-2314-13	hsa-mir-3159	0.0	0.0	N
TCGA-KL-8336-11A-01R-2314-13	hsa-mir-3160-1	1.0	0.1928	N
TCGA-KL-8336-11A-01R-2314-13	hsa-mir-3160-2	0.0	0.0	N
TCGA-KL-8336-11A-01R-2314-13	hsa-mir-3161	0.0	0.0	N
TCGA-KL-8336-11A-01R-2314-13	hsa-mir-3162	0.0	0.0	N
TCGA-KL-8336-11A-01R-2314-13	hsa-mir-3163	0.0	0.0	N
TCGA-KL-8336-11A-01R-2314-13	hsa-mir-3164	1.0	0.1928	N
TCGA-KL-8336-11A-01R-2314-13	hsa-mir-3165	0.0	0.0	N
TCGA-KL-8336-11A-01R-2314-13	hsa-mir-3166	0.0	0.0	N
TCGA-KL-8336-11A-01R-2314-13	hsa-mir-3167	0.0	0.0	N
TCGA-KL-8336-11A-01R-2314-13	hsa-mir-3168	0.0	0.0	N
TCGA-KL-8336-11A-01R-2314-13	hsa-mir-3169	0.0	0.0	N
TCGA-KL-8336-11A-01R-2314-13	hsa-mir-3170	15.0	2.892003	N
TCGA-KL-8336-11A-01R-2314-13	hsa-mir-3171	0.0	0.0	N
TCGA-KL-8336-11A-01R-2314-13	hsa-mir-3173	5.0	0.964001	N
TCGA-KL-8336-11A-01R-2314-13	hsa-mir-3174	1.0	0.1928	N
TCGA-KL-8336-11A-01R-2314-13	hsa-mir-3175	0.0	0.0	N
TCGA-KL-8336-11A-01R-2314-13	hsa-mir-3176	0.0	0.0	N
TCGA-KL-8336-11A-01R-2314-13	hsa-mir-3177	0.0	0.0	N
TCGA-KL-8336-11A-01R-2314-13	hsa-mir-3178	1.0	0.1928	N
TCGA-KL-8336-11A-01R-2314-13	hsa-mir-3179-1	0.0	0.0	N
TCGA-KL-8336-11A-01R-2314-13	hsa-mir-3179-2	0.0	0.0	N
TCGA-KL-8336-11A-01R-2314-13	hsa-mir-3179-3	0.0	0.0	N
TCGA-KL-8336-11A-01R-2314-13	hsa-mir-3180-1	0.0	0.0	N
TCGA-KL-8336-11A-01R-2314-13	hsa-mir-3180-2	0.0	0.0	N
TCGA-KL-8336-11A-01R-2314-13	hsa-mir-3180-3	0.0	0.0	N
TCGA-KL-8336-11A-01R-2314-13	hsa-mir-3180-4	0.0	0.0	N
TCGA-KL-8336-11A-01R-2314-13	hsa-mir-3180-5	0.0	0.0	N
TCGA-KL-8336-11A-01R-2314-13	hsa-mir-3181	0.0	0.0	N
TCGA-KL-8336-11A-01R-2314-13	hsa-mir-3182	0.0	0.0	N
TCGA-KL-8336-11A-01R-2314-13	hsa-mir-3183	1.0	0.1928	N
TCGA-KL-8336-11A-01R-2314-13	hsa-mir-3184	0.0	0.0	N
TCGA-KL-8336-11A-01R-2314-13	hsa-mir-3185	0.0	0.0	N
TCGA-KL-8336-11A-01R-2314-13	hsa-mir-3186	0.0	0.0	N
TCGA-KL-8336-11A-01R-2314-13	hsa-mir-3187	2.0	0.3856	N
TCGA-KL-8336-11A-01R-2314-13	hsa-mir-3188	1.0	0.1928	N
TCGA-KL-8336-11A-01R-2314-13	hsa-mir-3189	2.0	0.3856	N
TCGA-KL-8336-11A-01R-2314-13	hsa-mir-3190	0.0	0.0	N
TCGA-KL-8336-11A-01R-2314-13	hsa-mir-3191	0.0	0.0	N
TCGA-KL-8336-11A-01R-2314-13	hsa-mir-3192	0.0	0.0	N
TCGA-KL-8336-11A-01R-2314-13	hsa-mir-3193	1.0	0.1928	N
TCGA-KL-8336-11A-01R-2314-13	hsa-mir-3194	1.0	0.1928	N
TCGA-KL-8336-11A-01R-2314-13	hsa-mir-3195	0.0	0.0	N
TCGA-KL-8336-11A-01R-2314-13	hsa-mir-3196	0.0	0.0	N
TCGA-KL-8336-11A-01R-2314-13	hsa-mir-3197	0.0	0.0	N
TCGA-KL-8336-11A-01R-2314-13	hsa-mir-3198	0.0	0.0	N
TCGA-KL-8336-11A-01R-2314-13	hsa-mir-3199-1	4.0	0.771201	N
TCGA-KL-8336-11A-01R-2314-13	hsa-mir-3199-2	1.0	0.1928	N
TCGA-KL-8336-11A-01R-2314-13	hsa-mir-32	189.0	36.439235	N
TCGA-KL-8336-11A-01R-2314-13	hsa-mir-3200	14.0	2.699203	N
TCGA-KL-8336-11A-01R-2314-13	hsa-mir-3201	0.0	0.0	N
TCGA-KL-8336-11A-01R-2314-13	hsa-mir-3202-1	0.0	0.0	N
TCGA-KL-8336-11A-01R-2314-13	hsa-mir-3202-2	0.0	0.0	N
TCGA-KL-8336-11A-01R-2314-13	hsa-mir-320a	2023.0	390.034775	Y
TCGA-KL-8336-11A-01R-2314-13	hsa-mir-320b-1	0.0	0.0	N
TCGA-KL-8336-11A-01R-2314-13	hsa-mir-320b-2	26.0	5.012805	Y
TCGA-KL-8336-11A-01R-2314-13	hsa-mir-320c-1	0.0	0.0	N
TCGA-KL-8336-11A-01R-2314-13	hsa-mir-320c-2	2.0	0.3856	N
TCGA-KL-8336-11A-01R-2314-13	hsa-mir-320d-1	2.0	0.3856	N
TCGA-KL-8336-11A-01R-2314-13	hsa-mir-320d-2	3.0	0.578401	N
TCGA-KL-8336-11A-01R-2314-13	hsa-mir-320e	2.0	0.3856	N
TCGA-KL-8336-11A-01R-2314-13	hsa-mir-323	55.0	10.60401	N
TCGA-KL-8336-11A-01R-2314-13	hsa-mir-323b	49.0	9.447209	N
TCGA-KL-8336-11A-01R-2314-13	hsa-mir-324	299.0	57.647255	N
TCGA-KL-8336-11A-01R-2314-13	hsa-mir-325	0.0	0.0	N
TCGA-KL-8336-11A-01R-2314-13	hsa-mir-326	37.0	7.133607	N
TCGA-KL-8336-11A-01R-2314-13	hsa-mir-328	329.0	63.431261	N
TCGA-KL-8336-11A-01R-2314-13	hsa-mir-329-1	3.0	0.578401	N
TCGA-KL-8336-11A-01R-2314-13	hsa-mir-329-2	2.0	0.3856	N
TCGA-KL-8336-11A-01R-2314-13	hsa-mir-330	72.0	13.881613	N
TCGA-KL-8336-11A-01R-2314-13	hsa-mir-331	133.0	25.642425	N
TCGA-KL-8336-11A-01R-2314-13	hsa-mir-335	476.0	91.772888	N
TCGA-KL-8336-11A-01R-2314-13	hsa-mir-337	318.0	61.310459	N
TCGA-KL-8336-11A-01R-2314-13	hsa-mir-338	501.0	96.592893	N
TCGA-KL-8336-11A-01R-2314-13	hsa-mir-339	183.0	35.282434	N
TCGA-KL-8336-11A-01R-2314-13	hsa-mir-33a	154.0	29.691229	N
TCGA-KL-8336-11A-01R-2314-13	hsa-mir-33b	10.0	1.928002	N
TCGA-KL-8336-11A-01R-2314-13	hsa-mir-340	74.0	14.267214	N
TCGA-KL-8336-11A-01R-2314-13	hsa-mir-342	517.0	99.677696	N
TCGA-KL-8336-11A-01R-2314-13	hsa-mir-345	77.0	14.845614	N
TCGA-KL-8336-11A-01R-2314-13	hsa-mir-346	1.0	0.1928	N
TCGA-KL-8336-11A-01R-2314-13	hsa-mir-34a	683.0	131.682527	N
TCGA-KL-8336-11A-01R-2314-13	hsa-mir-34b	7.0	1.349601	N
TCGA-KL-8336-11A-01R-2314-13	hsa-mir-34c	32.0	6.169606	N
TCGA-KL-8336-11A-01R-2314-13	hsa-mir-3605	9.0	1.735202	N
TCGA-KL-8336-11A-01R-2314-13	hsa-mir-3606	0.0	0.0	N
TCGA-KL-8336-11A-01R-2314-13	hsa-mir-3607	83.0	16.002415	N
TCGA-KL-8336-11A-01R-2314-13	hsa-mir-3609	0.0	0.0	N
TCGA-KL-8336-11A-01R-2314-13	hsa-mir-361	1794.0	345.883533	N
TCGA-KL-8336-11A-01R-2314-13	hsa-mir-3610	3.0	0.578401	N
TCGA-KL-8336-11A-01R-2314-13	hsa-mir-3611	1.0	0.1928	N
TCGA-KL-8336-11A-01R-2314-13	hsa-mir-3612	0.0	0.0	N
TCGA-KL-8336-11A-01R-2314-13	hsa-mir-3613	79.0	15.231215	N
TCGA-KL-8336-11A-01R-2314-13	hsa-mir-3614	12.0	2.313602	N
TCGA-KL-8336-11A-01R-2314-13	hsa-mir-3615	18.0	3.470403	N
TCGA-KL-8336-11A-01R-2314-13	hsa-mir-3616	0.0	0.0	N
TCGA-KL-8336-11A-01R-2314-13	hsa-mir-3617	0.0	0.0	N
TCGA-KL-8336-11A-01R-2314-13	hsa-mir-3618	3.0	0.578401	N
TCGA-KL-8336-11A-01R-2314-13	hsa-mir-3619	1.0	0.1928	N
TCGA-KL-8336-11A-01R-2314-13	hsa-mir-362	79.0	15.231215	N
TCGA-KL-8336-11A-01R-2314-13	hsa-mir-3620	0.0	0.0	N
TCGA-KL-8336-11A-01R-2314-13	hsa-mir-3621	0.0	0.0	N
TCGA-KL-8336-11A-01R-2314-13	hsa-mir-3622a	0.0	0.0	N
TCGA-KL-8336-11A-01R-2314-13	hsa-mir-3622b	0.0	0.0	N
TCGA-KL-8336-11A-01R-2314-13	hsa-mir-363	94.0	18.123217	N
TCGA-KL-8336-11A-01R-2314-13	hsa-mir-3646	0.0	0.0	N
TCGA-KL-8336-11A-01R-2314-13	hsa-mir-3647	13.0	2.506402	N
TCGA-KL-8336-11A-01R-2314-13	hsa-mir-3648	10.0	1.928002	N
TCGA-KL-8336-11A-01R-2314-13	hsa-mir-3649	0.0	0.0	N
TCGA-KL-8336-11A-01R-2314-13	hsa-mir-365-1	69.0	13.303213	N
TCGA-KL-8336-11A-01R-2314-13	hsa-mir-365-2	55.0	10.60401	N
TCGA-KL-8336-11A-01R-2314-13	hsa-mir-3650	1.0	0.1928	N
TCGA-KL-8336-11A-01R-2314-13	hsa-mir-3651	1.0	0.1928	N
TCGA-KL-8336-11A-01R-2314-13	hsa-mir-3652	3.0	0.578401	N
TCGA-KL-8336-11A-01R-2314-13	hsa-mir-3653	22.0	4.241604	N
TCGA-KL-8336-11A-01R-2314-13	hsa-mir-3654	0.0	0.0	N
TCGA-KL-8336-11A-01R-2314-13	hsa-mir-3655	1.0	0.1928	N
TCGA-KL-8336-11A-01R-2314-13	hsa-mir-3656	0.0	0.0	N
TCGA-KL-8336-11A-01R-2314-13	hsa-mir-3657	0.0	0.0	N
TCGA-KL-8336-11A-01R-2314-13	hsa-mir-3658	0.0	0.0	N
TCGA-KL-8336-11A-01R-2314-13	hsa-mir-3659	0.0	0.0	N
TCGA-KL-8336-11A-01R-2314-13	hsa-mir-3660	0.0	0.0	N
TCGA-KL-8336-11A-01R-2314-13	hsa-mir-3661	0.0	0.0	N
TCGA-KL-8336-11A-01R-2314-13	hsa-mir-3662	0.0	0.0	N
TCGA-KL-8336-11A-01R-2314-13	hsa-mir-3663	0.0	0.0	N
TCGA-KL-8336-11A-01R-2314-13	hsa-mir-3664	3.0	0.578401	N
TCGA-KL-8336-11A-01R-2314-13	hsa-mir-3665	0.0	0.0	N
TCGA-KL-8336-11A-01R-2314-13	hsa-mir-3666	0.0	0.0	N
TCGA-KL-8336-11A-01R-2314-13	hsa-mir-3667	0.0	0.0	N
TCGA-KL-8336-11A-01R-2314-13	hsa-mir-3668	0.0	0.0	N
TCGA-KL-8336-11A-01R-2314-13	hsa-mir-3669	0.0	0.0	N
TCGA-KL-8336-11A-01R-2314-13	hsa-mir-367	0.0	0.0	N
TCGA-KL-8336-11A-01R-2314-13	hsa-mir-3670	0.0	0.0	N
TCGA-KL-8336-11A-01R-2314-13	hsa-mir-3671	0.0	0.0	N
TCGA-KL-8336-11A-01R-2314-13	hsa-mir-3672	0.0	0.0	N
TCGA-KL-8336-11A-01R-2314-13	hsa-mir-3673	0.0	0.0	N
TCGA-KL-8336-11A-01R-2314-13	hsa-mir-3674	0.0	0.0	N
TCGA-KL-8336-11A-01R-2314-13	hsa-mir-3675	0.0	0.0	N
TCGA-KL-8336-11A-01R-2314-13	hsa-mir-3676	3.0	0.578401	N
TCGA-KL-8336-11A-01R-2314-13	hsa-mir-3677	17.0	3.277603	N
TCGA-KL-8336-11A-01R-2314-13	hsa-mir-3678	0.0	0.0	N
TCGA-KL-8336-11A-01R-2314-13	hsa-mir-3679	0.0	0.0	N
TCGA-KL-8336-11A-01R-2314-13	hsa-mir-3680	3.0	0.578401	N
TCGA-KL-8336-11A-01R-2314-13	hsa-mir-3681	0.0	0.0	N
TCGA-KL-8336-11A-01R-2314-13	hsa-mir-3682	3.0	0.578401	N
TCGA-KL-8336-11A-01R-2314-13	hsa-mir-3683	0.0	0.0	N
TCGA-KL-8336-11A-01R-2314-13	hsa-mir-3684	1.0	0.1928	N
TCGA-KL-8336-11A-01R-2314-13	hsa-mir-3685	0.0	0.0	N
TCGA-KL-8336-11A-01R-2314-13	hsa-mir-3686	0.0	0.0	N
TCGA-KL-8336-11A-01R-2314-13	hsa-mir-3687	1.0	0.1928	N
TCGA-KL-8336-11A-01R-2314-13	hsa-mir-3688	1.0	0.1928	N
TCGA-KL-8336-11A-01R-2314-13	hsa-mir-3689a	0.0	0.0	N
TCGA-KL-8336-11A-01R-2314-13	hsa-mir-3689b	0.0	0.0	N
TCGA-KL-8336-11A-01R-2314-13	hsa-mir-369	113.0	21.786421	N
TCGA-KL-8336-11A-01R-2314-13	hsa-mir-3690	11.0	2.120802	N
TCGA-KL-8336-11A-01R-2314-13	hsa-mir-3691	1.0	0.1928	N
TCGA-KL-8336-11A-01R-2314-13	hsa-mir-3692	1.0	0.1928	N
TCGA-KL-8336-11A-01R-2314-13	hsa-mir-370	101.0	19.472819	N
TCGA-KL-8336-11A-01R-2314-13	hsa-mir-371	0.0	0.0	N
TCGA-KL-8336-11A-01R-2314-13	hsa-mir-3713	0.0	0.0	N
TCGA-KL-8336-11A-01R-2314-13	hsa-mir-3714	0.0	0.0	N
TCGA-KL-8336-11A-01R-2314-13	hsa-mir-372	0.0	0.0	N
TCGA-KL-8336-11A-01R-2314-13	hsa-mir-373	0.0	0.0	N
TCGA-KL-8336-11A-01R-2314-13	hsa-mir-374a	3269.0	630.263807	N
TCGA-KL-8336-11A-01R-2314-13	hsa-mir-374b	286.0	55.140853	N
TCGA-KL-8336-11A-01R-2314-13	hsa-mir-374c	0.0	0.0	N
TCGA-KL-8336-11A-01R-2314-13	hsa-mir-375	728.0	140.358535	N
TCGA-KL-8336-11A-01R-2314-13	hsa-mir-376a-1	14.0	2.699203	N
TCGA-KL-8336-11A-01R-2314-13	hsa-mir-376a-2	8.0	1.542401	N
TCGA-KL-8336-11A-01R-2314-13	hsa-mir-376b	18.0	3.470403	Y
TCGA-KL-8336-11A-01R-2314-13	hsa-mir-376c	61.0	11.760811	Y
TCGA-KL-8336-11A-01R-2314-13	hsa-mir-377	23.0	4.434404	N
TCGA-KL-8336-11A-01R-2314-13	hsa-mir-378	994.0	191.643384	N
TCGA-KL-8336-11A-01R-2314-13	hsa-mir-378b	0.0	0.0	N
TCGA-KL-8336-11A-01R-2314-13	hsa-mir-378c	17.0	3.277603	N
TCGA-KL-8336-11A-01R-2314-13	hsa-mir-379	6442.0	1242.018795	N
TCGA-KL-8336-11A-01R-2314-13	hsa-mir-380	10.0	1.928002	N
TCGA-KL-8336-11A-01R-2314-13	hsa-mir-381	337.0	64.973663	N
TCGA-KL-8336-11A-01R-2314-13	hsa-mir-382	234.0	45.115243	N
TCGA-KL-8336-11A-01R-2314-13	hsa-mir-383	0.0	0.0	N
TCGA-KL-8336-11A-01R-2314-13	hsa-mir-384	0.0	0.0	N
TCGA-KL-8336-11A-01R-2314-13	hsa-mir-3907	0.0	0.0	N
TCGA-KL-8336-11A-01R-2314-13	hsa-mir-3908	0.0	0.0	N
TCGA-KL-8336-11A-01R-2314-13	hsa-mir-3909	2.0	0.3856	N
TCGA-KL-8336-11A-01R-2314-13	hsa-mir-3910-1	0.0	0.0	N
TCGA-KL-8336-11A-01R-2314-13	hsa-mir-3910-2	0.0	0.0	N
TCGA-KL-8336-11A-01R-2314-13	hsa-mir-3911	1.0	0.1928	N
TCGA-KL-8336-11A-01R-2314-13	hsa-mir-3912	4.0	0.771201	N
TCGA-KL-8336-11A-01R-2314-13	hsa-mir-3913-1	17.0	3.277603	N
TCGA-KL-8336-11A-01R-2314-13	hsa-mir-3913-2	0.0	0.0	N
TCGA-KL-8336-11A-01R-2314-13	hsa-mir-3914-1	0.0	0.0	N
TCGA-KL-8336-11A-01R-2314-13	hsa-mir-3914-2	0.0	0.0	N
TCGA-KL-8336-11A-01R-2314-13	hsa-mir-3915	0.0	0.0	N
TCGA-KL-8336-11A-01R-2314-13	hsa-mir-3916	0.0	0.0	N
TCGA-KL-8336-11A-01R-2314-13	hsa-mir-3917	11.0	2.120802	N
TCGA-KL-8336-11A-01R-2314-13	hsa-mir-3918	0.0	0.0	N
TCGA-KL-8336-11A-01R-2314-13	hsa-mir-3919	0.0	0.0	N
TCGA-KL-8336-11A-01R-2314-13	hsa-mir-3920	0.0	0.0	N
TCGA-KL-8336-11A-01R-2314-13	hsa-mir-3921	0.0	0.0	N
TCGA-KL-8336-11A-01R-2314-13	hsa-mir-3922	4.0	0.771201	N
TCGA-KL-8336-11A-01R-2314-13	hsa-mir-3923	0.0	0.0	N
TCGA-KL-8336-11A-01R-2314-13	hsa-mir-3924	0.0	0.0	N
TCGA-KL-8336-11A-01R-2314-13	hsa-mir-3925	0.0	0.0	N
TCGA-KL-8336-11A-01R-2314-13	hsa-mir-3926-1	3.0	0.578401	N
TCGA-KL-8336-11A-01R-2314-13	hsa-mir-3926-2	1.0	0.1928	N
TCGA-KL-8336-11A-01R-2314-13	hsa-mir-3927	0.0	0.0	N
TCGA-KL-8336-11A-01R-2314-13	hsa-mir-3928	5.0	0.964001	N
TCGA-KL-8336-11A-01R-2314-13	hsa-mir-3929	0.0	0.0	N
TCGA-KL-8336-11A-01R-2314-13	hsa-mir-3934	9.0	1.735202	N
TCGA-KL-8336-11A-01R-2314-13	hsa-mir-3935	0.0	0.0	N
TCGA-KL-8336-11A-01R-2314-13	hsa-mir-3936	0.0	0.0	N
TCGA-KL-8336-11A-01R-2314-13	hsa-mir-3937	0.0	0.0	N
TCGA-KL-8336-11A-01R-2314-13	hsa-mir-3938	0.0	0.0	N
TCGA-KL-8336-11A-01R-2314-13	hsa-mir-3939	0.0	0.0	N
TCGA-KL-8336-11A-01R-2314-13	hsa-mir-3940	2.0	0.3856	N
TCGA-KL-8336-11A-01R-2314-13	hsa-mir-3941	4.0	0.771201	N
TCGA-KL-8336-11A-01R-2314-13	hsa-mir-3942	0.0	0.0	N
TCGA-KL-8336-11A-01R-2314-13	hsa-mir-3943	0.0	0.0	N
TCGA-KL-8336-11A-01R-2314-13	hsa-mir-3944	0.0	0.0	N
TCGA-KL-8336-11A-01R-2314-13	hsa-mir-3945	0.0	0.0	N
TCGA-KL-8336-11A-01R-2314-13	hsa-mir-409	276.0	53.212851	N
TCGA-KL-8336-11A-01R-2314-13	hsa-mir-410	145.0	27.956027	N
TCGA-KL-8336-11A-01R-2314-13	hsa-mir-411	81.0	15.616815	N
TCGA-KL-8336-11A-01R-2314-13	hsa-mir-412	88.0	16.966416	N
TCGA-KL-8336-11A-01R-2314-13	hsa-mir-421	11.0	2.120802	N
TCGA-KL-8336-11A-01R-2314-13	hsa-mir-422a	0.0	0.0	N
TCGA-KL-8336-11A-01R-2314-13	hsa-mir-423	679.0	130.911326	N
TCGA-KL-8336-11A-01R-2314-13	hsa-mir-424	1870.0	360.536347	N
TCGA-KL-8336-11A-01R-2314-13	hsa-mir-425	381.0	73.456871	N
TCGA-KL-8336-11A-01R-2314-13	hsa-mir-4251	0.0	0.0	N
TCGA-KL-8336-11A-01R-2314-13	hsa-mir-4252	0.0	0.0	N
TCGA-KL-8336-11A-01R-2314-13	hsa-mir-4253	0.0	0.0	N
TCGA-KL-8336-11A-01R-2314-13	hsa-mir-4254	0.0	0.0	N
TCGA-KL-8336-11A-01R-2314-13	hsa-mir-4255	0.0	0.0	N
TCGA-KL-8336-11A-01R-2314-13	hsa-mir-4256	0.0	0.0	N
TCGA-KL-8336-11A-01R-2314-13	hsa-mir-4257	0.0	0.0	N
TCGA-KL-8336-11A-01R-2314-13	hsa-mir-4258	0.0	0.0	N
TCGA-KL-8336-11A-01R-2314-13	hsa-mir-4259	0.0	0.0	N
TCGA-KL-8336-11A-01R-2314-13	hsa-mir-4260	0.0	0.0	N
TCGA-KL-8336-11A-01R-2314-13	hsa-mir-4261	0.0	0.0	N
TCGA-KL-8336-11A-01R-2314-13	hsa-mir-4262	0.0	0.0	N
TCGA-KL-8336-11A-01R-2314-13	hsa-mir-4263	0.0	0.0	N
TCGA-KL-8336-11A-01R-2314-13	hsa-mir-4264	0.0	0.0	N
TCGA-KL-8336-11A-01R-2314-13	hsa-mir-4265	0.0	0.0	N
TCGA-KL-8336-11A-01R-2314-13	hsa-mir-4266	0.0	0.0	N
TCGA-KL-8336-11A-01R-2314-13	hsa-mir-4267	0.0	0.0	N
TCGA-KL-8336-11A-01R-2314-13	hsa-mir-4268	0.0	0.0	N
TCGA-KL-8336-11A-01R-2314-13	hsa-mir-4269	0.0	0.0	N
TCGA-KL-8336-11A-01R-2314-13	hsa-mir-4270	0.0	0.0	N
TCGA-KL-8336-11A-01R-2314-13	hsa-mir-4271	0.0	0.0	N
TCGA-KL-8336-11A-01R-2314-13	hsa-mir-4272	0.0	0.0	N
TCGA-KL-8336-11A-01R-2314-13	hsa-mir-4273	0.0	0.0	N
TCGA-KL-8336-11A-01R-2314-13	hsa-mir-4274	0.0	0.0	N
TCGA-KL-8336-11A-01R-2314-13	hsa-mir-4275	0.0	0.0	N
TCGA-KL-8336-11A-01R-2314-13	hsa-mir-4276	0.0	0.0	N
TCGA-KL-8336-11A-01R-2314-13	hsa-mir-4277	0.0	0.0	N
TCGA-KL-8336-11A-01R-2314-13	hsa-mir-4278	0.0	0.0	N
TCGA-KL-8336-11A-01R-2314-13	hsa-mir-4279	0.0	0.0	N
TCGA-KL-8336-11A-01R-2314-13	hsa-mir-4280	0.0	0.0	N
TCGA-KL-8336-11A-01R-2314-13	hsa-mir-4281	0.0	0.0	N
TCGA-KL-8336-11A-01R-2314-13	hsa-mir-4282	0.0	0.0	N
TCGA-KL-8336-11A-01R-2314-13	hsa-mir-4283-1	0.0	0.0	N
TCGA-KL-8336-11A-01R-2314-13	hsa-mir-4283-2	0.0	0.0	N
TCGA-KL-8336-11A-01R-2314-13	hsa-mir-4284	1.0	0.1928	N
TCGA-KL-8336-11A-01R-2314-13	hsa-mir-4285	0.0	0.0	N
TCGA-KL-8336-11A-01R-2314-13	hsa-mir-4286	1.0	0.1928	N
TCGA-KL-8336-11A-01R-2314-13	hsa-mir-4287	0.0	0.0	N
TCGA-KL-8336-11A-01R-2314-13	hsa-mir-4288	0.0	0.0	N
TCGA-KL-8336-11A-01R-2314-13	hsa-mir-4289	0.0	0.0	N
TCGA-KL-8336-11A-01R-2314-13	hsa-mir-429	626.0	120.692916	N
TCGA-KL-8336-11A-01R-2314-13	hsa-mir-4290	0.0	0.0	N
TCGA-KL-8336-11A-01R-2314-13	hsa-mir-4291	0.0	0.0	N
TCGA-KL-8336-11A-01R-2314-13	hsa-mir-4292	0.0	0.0	N
TCGA-KL-8336-11A-01R-2314-13	hsa-mir-4293	0.0	0.0	N
TCGA-KL-8336-11A-01R-2314-13	hsa-mir-4294	0.0	0.0	N
TCGA-KL-8336-11A-01R-2314-13	hsa-mir-4295	0.0	0.0	N
TCGA-KL-8336-11A-01R-2314-13	hsa-mir-4296	0.0	0.0	N
TCGA-KL-8336-11A-01R-2314-13	hsa-mir-4297	0.0	0.0	N
TCGA-KL-8336-11A-01R-2314-13	hsa-mir-4298	0.0	0.0	N
TCGA-KL-8336-11A-01R-2314-13	hsa-mir-4299	0.0	0.0	N
TCGA-KL-8336-11A-01R-2314-13	hsa-mir-4300	0.0	0.0	N
TCGA-KL-8336-11A-01R-2314-13	hsa-mir-4301	0.0	0.0	N
TCGA-KL-8336-11A-01R-2314-13	hsa-mir-4302	0.0	0.0	N
TCGA-KL-8336-11A-01R-2314-13	hsa-mir-4303	0.0	0.0	N
TCGA-KL-8336-11A-01R-2314-13	hsa-mir-4304	0.0	0.0	N
TCGA-KL-8336-11A-01R-2314-13	hsa-mir-4305	0.0	0.0	N
TCGA-KL-8336-11A-01R-2314-13	hsa-mir-4306	0.0	0.0	N
TCGA-KL-8336-11A-01R-2314-13	hsa-mir-4307	0.0	0.0	N
TCGA-KL-8336-11A-01R-2314-13	hsa-mir-4308	0.0	0.0	N
TCGA-KL-8336-11A-01R-2314-13	hsa-mir-4309	0.0	0.0	N
TCGA-KL-8336-11A-01R-2314-13	hsa-mir-431	102.0	19.665619	N
TCGA-KL-8336-11A-01R-2314-13	hsa-mir-4310	0.0	0.0	N
TCGA-KL-8336-11A-01R-2314-13	hsa-mir-4311	0.0	0.0	N
TCGA-KL-8336-11A-01R-2314-13	hsa-mir-4312	0.0	0.0	N
TCGA-KL-8336-11A-01R-2314-13	hsa-mir-4313	0.0	0.0	N
TCGA-KL-8336-11A-01R-2314-13	hsa-mir-4314	0.0	0.0	N
TCGA-KL-8336-11A-01R-2314-13	hsa-mir-4315-1	0.0	0.0	N
TCGA-KL-8336-11A-01R-2314-13	hsa-mir-4315-2	0.0	0.0	N
TCGA-KL-8336-11A-01R-2314-13	hsa-mir-4316	0.0	0.0	N
TCGA-KL-8336-11A-01R-2314-13	hsa-mir-4317	0.0	0.0	N
TCGA-KL-8336-11A-01R-2314-13	hsa-mir-4318	0.0	0.0	N
TCGA-KL-8336-11A-01R-2314-13	hsa-mir-4319	0.0	0.0	N
TCGA-KL-8336-11A-01R-2314-13	hsa-mir-432	116.0	22.364822	N
TCGA-KL-8336-11A-01R-2314-13	hsa-mir-4320	0.0	0.0	N
TCGA-KL-8336-11A-01R-2314-13	hsa-mir-4321	0.0	0.0	N
TCGA-KL-8336-11A-01R-2314-13	hsa-mir-4322	0.0	0.0	N
TCGA-KL-8336-11A-01R-2314-13	hsa-mir-4323	0.0	0.0	N
TCGA-KL-8336-11A-01R-2314-13	hsa-mir-4324	0.0	0.0	N
TCGA-KL-8336-11A-01R-2314-13	hsa-mir-4325	0.0	0.0	N
TCGA-KL-8336-11A-01R-2314-13	hsa-mir-4326	25.0	4.820005	N
TCGA-KL-8336-11A-01R-2314-13	hsa-mir-4327	0.0	0.0	N
TCGA-KL-8336-11A-01R-2314-13	hsa-mir-4328	0.0	0.0	N
TCGA-KL-8336-11A-01R-2314-13	hsa-mir-4329	0.0	0.0	N
TCGA-KL-8336-11A-01R-2314-13	hsa-mir-433	24.0	4.627204	N
TCGA-KL-8336-11A-01R-2314-13	hsa-mir-4330	0.0	0.0	N
TCGA-KL-8336-11A-01R-2314-13	hsa-mir-448	0.0	0.0	N
TCGA-KL-8336-11A-01R-2314-13	hsa-mir-449a	2.0	0.3856	N
TCGA-KL-8336-11A-01R-2314-13	hsa-mir-449b	0.0	0.0	N
TCGA-KL-8336-11A-01R-2314-13	hsa-mir-449c	0.0	0.0	N
TCGA-KL-8336-11A-01R-2314-13	hsa-mir-450a-1	67.0	12.917612	N
TCGA-KL-8336-11A-01R-2314-13	hsa-mir-450a-2	67.0	12.917612	N
TCGA-KL-8336-11A-01R-2314-13	hsa-mir-450b	178.0	34.318433	N
TCGA-KL-8336-11A-01R-2314-13	hsa-mir-451	8362.0	1612.195152	N
TCGA-KL-8336-11A-01R-2314-13	hsa-mir-452	427.0	82.325679	N
TCGA-KL-8336-11A-01R-2314-13	hsa-mir-454	34.0	6.555206	N
TCGA-KL-8336-11A-01R-2314-13	hsa-mir-455	3575.0	689.260663	N
TCGA-KL-8336-11A-01R-2314-13	hsa-mir-466	4.0	0.771201	N
TCGA-KL-8336-11A-01R-2314-13	hsa-mir-483	31.0	5.976806	N
TCGA-KL-8336-11A-01R-2314-13	hsa-mir-484	369.0	71.143268	N
TCGA-KL-8336-11A-01R-2314-13	hsa-mir-485	30.0	5.784006	N
TCGA-KL-8336-11A-01R-2314-13	hsa-mir-486	4472.0	862.20243	N
TCGA-KL-8336-11A-01R-2314-13	hsa-mir-487a	16.0	3.084803	N
TCGA-KL-8336-11A-01R-2314-13	hsa-mir-487b	74.0	14.267214	N
TCGA-KL-8336-11A-01R-2314-13	hsa-mir-488	1.0	0.1928	N
TCGA-KL-8336-11A-01R-2314-13	hsa-mir-489	13.0	2.506402	N
TCGA-KL-8336-11A-01R-2314-13	hsa-mir-490	1.0	0.1928	N
TCGA-KL-8336-11A-01R-2314-13	hsa-mir-491	11.0	2.120802	N
TCGA-KL-8336-11A-01R-2314-13	hsa-mir-492	0.0	0.0	N
TCGA-KL-8336-11A-01R-2314-13	hsa-mir-493	164.0	31.61923	N
TCGA-KL-8336-11A-01R-2314-13	hsa-mir-494	12.0	2.313602	N
TCGA-KL-8336-11A-01R-2314-13	hsa-mir-495	102.0	19.665619	N
TCGA-KL-8336-11A-01R-2314-13	hsa-mir-496	27.0	5.205605	N
TCGA-KL-8336-11A-01R-2314-13	hsa-mir-497	377.0	72.68567	N
TCGA-KL-8336-11A-01R-2314-13	hsa-mir-498	0.0	0.0	N
TCGA-KL-8336-11A-01R-2314-13	hsa-mir-499	1.0	0.1928	N
TCGA-KL-8336-11A-01R-2314-13	hsa-mir-500a	1692.0	326.217914	Y
TCGA-KL-8336-11A-01R-2314-13	hsa-mir-500b	42.0	8.097608	Y
TCGA-KL-8336-11A-01R-2314-13	hsa-mir-501	291.0	56.104854	N
TCGA-KL-8336-11A-01R-2314-13	hsa-mir-502	63.0	12.146412	Y
TCGA-KL-8336-11A-01R-2314-13	hsa-mir-503	92.0	17.737617	N
TCGA-KL-8336-11A-01R-2314-13	hsa-mir-504	21.0	4.048804	N
TCGA-KL-8336-11A-01R-2314-13	hsa-mir-505	330.0	63.624061	N
TCGA-KL-8336-11A-01R-2314-13	hsa-mir-506	4.0	0.771201	N
TCGA-KL-8336-11A-01R-2314-13	hsa-mir-507	0.0	0.0	N
TCGA-KL-8336-11A-01R-2314-13	hsa-mir-508	165.0	31.812031	N
TCGA-KL-8336-11A-01R-2314-13	hsa-mir-509-1	28.0	5.398405	N
TCGA-KL-8336-11A-01R-2314-13	hsa-mir-509-2	31.0	5.976806	N
TCGA-KL-8336-11A-01R-2314-13	hsa-mir-509-3	31.0	5.976806	N
TCGA-KL-8336-11A-01R-2314-13	hsa-mir-510	0.0	0.0	N
TCGA-KL-8336-11A-01R-2314-13	hsa-mir-511-1	40.0	7.712007	N
TCGA-KL-8336-11A-01R-2314-13	hsa-mir-511-2	34.0	6.555206	N
TCGA-KL-8336-11A-01R-2314-13	hsa-mir-512-1	0.0	0.0	N
TCGA-KL-8336-11A-01R-2314-13	hsa-mir-512-2	0.0	0.0	N
TCGA-KL-8336-11A-01R-2314-13	hsa-mir-513a-1	0.0	0.0	N
TCGA-KL-8336-11A-01R-2314-13	hsa-mir-513a-2	0.0	0.0	N
TCGA-KL-8336-11A-01R-2314-13	hsa-mir-513b	1.0	0.1928	N
TCGA-KL-8336-11A-01R-2314-13	hsa-mir-513c	4.0	0.771201	N
TCGA-KL-8336-11A-01R-2314-13	hsa-mir-514-1	49.0	9.447209	N
TCGA-KL-8336-11A-01R-2314-13	hsa-mir-514-2	59.0	11.375211	N
TCGA-KL-8336-11A-01R-2314-13	hsa-mir-514-3	68.0	13.110413	N
TCGA-KL-8336-11A-01R-2314-13	hsa-mir-514b	4.0	0.771201	N
TCGA-KL-8336-11A-01R-2314-13	hsa-mir-515-1	0.0	0.0	N
TCGA-KL-8336-11A-01R-2314-13	hsa-mir-515-2	0.0	0.0	N
TCGA-KL-8336-11A-01R-2314-13	hsa-mir-516a-1	0.0	0.0	N
TCGA-KL-8336-11A-01R-2314-13	hsa-mir-516a-2	0.0	0.0	N
TCGA-KL-8336-11A-01R-2314-13	hsa-mir-516b-1	0.0	0.0	N
TCGA-KL-8336-11A-01R-2314-13	hsa-mir-516b-2	0.0	0.0	N
TCGA-KL-8336-11A-01R-2314-13	hsa-mir-517a	0.0	0.0	N
TCGA-KL-8336-11A-01R-2314-13	hsa-mir-517b	0.0	0.0	N
TCGA-KL-8336-11A-01R-2314-13	hsa-mir-517c	0.0	0.0	N
TCGA-KL-8336-11A-01R-2314-13	hsa-mir-518a-1	0.0	0.0	N
TCGA-KL-8336-11A-01R-2314-13	hsa-mir-518a-2	0.0	0.0	N
TCGA-KL-8336-11A-01R-2314-13	hsa-mir-518b	0.0	0.0	N
TCGA-KL-8336-11A-01R-2314-13	hsa-mir-518c	0.0	0.0	N
TCGA-KL-8336-11A-01R-2314-13	hsa-mir-518d	0.0	0.0	N
TCGA-KL-8336-11A-01R-2314-13	hsa-mir-518e	0.0	0.0	N
TCGA-KL-8336-11A-01R-2314-13	hsa-mir-518f	0.0	0.0	N
TCGA-KL-8336-11A-01R-2314-13	hsa-mir-519a-1	1.0	0.1928	N
TCGA-KL-8336-11A-01R-2314-13	hsa-mir-519a-2	0.0	0.0	N
TCGA-KL-8336-11A-01R-2314-13	hsa-mir-519b	0.0	0.0	N
TCGA-KL-8336-11A-01R-2314-13	hsa-mir-519c	0.0	0.0	N
TCGA-KL-8336-11A-01R-2314-13	hsa-mir-519d	0.0	0.0	N
TCGA-KL-8336-11A-01R-2314-13	hsa-mir-519e	0.0	0.0	N
TCGA-KL-8336-11A-01R-2314-13	hsa-mir-520a	0.0	0.0	N
TCGA-KL-8336-11A-01R-2314-13	hsa-mir-520b	0.0	0.0	N
TCGA-KL-8336-11A-01R-2314-13	hsa-mir-520c	0.0	0.0	N
TCGA-KL-8336-11A-01R-2314-13	hsa-mir-520d	0.0	0.0	N
TCGA-KL-8336-11A-01R-2314-13	hsa-mir-520e	0.0	0.0	N
TCGA-KL-8336-11A-01R-2314-13	hsa-mir-520f	0.0	0.0	N
TCGA-KL-8336-11A-01R-2314-13	hsa-mir-520g	0.0	0.0	N
TCGA-KL-8336-11A-01R-2314-13	hsa-mir-520h	0.0	0.0	N
TCGA-KL-8336-11A-01R-2314-13	hsa-mir-521-1	0.0	0.0	N
TCGA-KL-8336-11A-01R-2314-13	hsa-mir-521-2	0.0	0.0	N
TCGA-KL-8336-11A-01R-2314-13	hsa-mir-522	0.0	0.0	N
TCGA-KL-8336-11A-01R-2314-13	hsa-mir-523	0.0	0.0	N
TCGA-KL-8336-11A-01R-2314-13	hsa-mir-524	0.0	0.0	N
TCGA-KL-8336-11A-01R-2314-13	hsa-mir-525	0.0	0.0	N
TCGA-KL-8336-11A-01R-2314-13	hsa-mir-526a-1	0.0	0.0	N
TCGA-KL-8336-11A-01R-2314-13	hsa-mir-526a-2	0.0	0.0	N
TCGA-KL-8336-11A-01R-2314-13	hsa-mir-526b	0.0	0.0	N
TCGA-KL-8336-11A-01R-2314-13	hsa-mir-527	0.0	0.0	N
TCGA-KL-8336-11A-01R-2314-13	hsa-mir-532	6662.0	1284.434836	N
TCGA-KL-8336-11A-01R-2314-13	hsa-mir-539	72.0	13.881613	N
TCGA-KL-8336-11A-01R-2314-13	hsa-mir-541	7.0	1.349601	N
TCGA-KL-8336-11A-01R-2314-13	hsa-mir-542	3414.0	658.219833	N
TCGA-KL-8336-11A-01R-2314-13	hsa-mir-543	17.0	3.277603	N
TCGA-KL-8336-11A-01R-2314-13	hsa-mir-544	0.0	0.0	N
TCGA-KL-8336-11A-01R-2314-13	hsa-mir-544b	2.0	0.3856	N
TCGA-KL-8336-11A-01R-2314-13	hsa-mir-545	6.0	1.156801	N
TCGA-KL-8336-11A-01R-2314-13	hsa-mir-548a-1	0.0	0.0	N
TCGA-KL-8336-11A-01R-2314-13	hsa-mir-548a-2	0.0	0.0	N
TCGA-KL-8336-11A-01R-2314-13	hsa-mir-548a-3	0.0	0.0	N
TCGA-KL-8336-11A-01R-2314-13	hsa-mir-548aa-1	0.0	0.0	N
TCGA-KL-8336-11A-01R-2314-13	hsa-mir-548aa-2	0.0	0.0	N
TCGA-KL-8336-11A-01R-2314-13	hsa-mir-548b	2.0	0.3856	N
TCGA-KL-8336-11A-01R-2314-13	hsa-mir-548c	0.0	0.0	N
TCGA-KL-8336-11A-01R-2314-13	hsa-mir-548d-1	1.0	0.1928	N
TCGA-KL-8336-11A-01R-2314-13	hsa-mir-548d-2	0.0	0.0	N
TCGA-KL-8336-11A-01R-2314-13	hsa-mir-548e	0.0	0.0	N
TCGA-KL-8336-11A-01R-2314-13	hsa-mir-548f-1	0.0	0.0	N
TCGA-KL-8336-11A-01R-2314-13	hsa-mir-548f-2	0.0	0.0	N
TCGA-KL-8336-11A-01R-2314-13	hsa-mir-548f-3	0.0	0.0	N
TCGA-KL-8336-11A-01R-2314-13	hsa-mir-548f-4	0.0	0.0	N
TCGA-KL-8336-11A-01R-2314-13	hsa-mir-548f-5	0.0	0.0	N
TCGA-KL-8336-11A-01R-2314-13	hsa-mir-548g	0.0	0.0	N
TCGA-KL-8336-11A-01R-2314-13	hsa-mir-548h-1	0.0	0.0	N
TCGA-KL-8336-11A-01R-2314-13	hsa-mir-548h-2	0.0	0.0	N
TCGA-KL-8336-11A-01R-2314-13	hsa-mir-548h-3	0.0	0.0	N
TCGA-KL-8336-11A-01R-2314-13	hsa-mir-548h-4	0.0	0.0	N
TCGA-KL-8336-11A-01R-2314-13	hsa-mir-548i-1	0.0	0.0	N
TCGA-KL-8336-11A-01R-2314-13	hsa-mir-548i-2	0.0	0.0	N
TCGA-KL-8336-11A-01R-2314-13	hsa-mir-548i-3	0.0	0.0	N
TCGA-KL-8336-11A-01R-2314-13	hsa-mir-548i-4	0.0	0.0	N
TCGA-KL-8336-11A-01R-2314-13	hsa-mir-548j	2.0	0.3856	N
TCGA-KL-8336-11A-01R-2314-13	hsa-mir-548k	0.0	0.0	N
TCGA-KL-8336-11A-01R-2314-13	hsa-mir-548l	0.0	0.0	N
TCGA-KL-8336-11A-01R-2314-13	hsa-mir-548m	0.0	0.0	N
TCGA-KL-8336-11A-01R-2314-13	hsa-mir-548n	0.0	0.0	N
TCGA-KL-8336-11A-01R-2314-13	hsa-mir-548o	3.0	0.578401	N
TCGA-KL-8336-11A-01R-2314-13	hsa-mir-548p	0.0	0.0	N
TCGA-KL-8336-11A-01R-2314-13	hsa-mir-548q	2.0	0.3856	N
TCGA-KL-8336-11A-01R-2314-13	hsa-mir-548s	2.0	0.3856	N
TCGA-KL-8336-11A-01R-2314-13	hsa-mir-548t	2.0	0.3856	N
TCGA-KL-8336-11A-01R-2314-13	hsa-mir-548u	0.0	0.0	N
TCGA-KL-8336-11A-01R-2314-13	hsa-mir-548v	2.0	0.3856	N
TCGA-KL-8336-11A-01R-2314-13	hsa-mir-548w	0.0	0.0	N
TCGA-KL-8336-11A-01R-2314-13	hsa-mir-548x	0.0	0.0	N
TCGA-KL-8336-11A-01R-2314-13	hsa-mir-548y	0.0	0.0	N
TCGA-KL-8336-11A-01R-2314-13	hsa-mir-548z	0.0	0.0	N
TCGA-KL-8336-11A-01R-2314-13	hsa-mir-549	0.0	0.0	N
TCGA-KL-8336-11A-01R-2314-13	hsa-mir-550a-1	18.0	3.470403	N
TCGA-KL-8336-11A-01R-2314-13	hsa-mir-550a-2	13.0	2.506402	N
TCGA-KL-8336-11A-01R-2314-13	hsa-mir-550b-1	0.0	0.0	N
TCGA-KL-8336-11A-01R-2314-13	hsa-mir-550b-2	0.0	0.0	N
TCGA-KL-8336-11A-01R-2314-13	hsa-mir-551a	8.0	1.542401	N
TCGA-KL-8336-11A-01R-2314-13	hsa-mir-551b	16.0	3.084803	N
TCGA-KL-8336-11A-01R-2314-13	hsa-mir-552	0.0	0.0	N
TCGA-KL-8336-11A-01R-2314-13	hsa-mir-553	0.0	0.0	N
TCGA-KL-8336-11A-01R-2314-13	hsa-mir-554	0.0	0.0	N
TCGA-KL-8336-11A-01R-2314-13	hsa-mir-555	0.0	0.0	N
TCGA-KL-8336-11A-01R-2314-13	hsa-mir-556	0.0	0.0	N
TCGA-KL-8336-11A-01R-2314-13	hsa-mir-557	0.0	0.0	N
TCGA-KL-8336-11A-01R-2314-13	hsa-mir-558	0.0	0.0	N
TCGA-KL-8336-11A-01R-2314-13	hsa-mir-559	0.0	0.0	N
TCGA-KL-8336-11A-01R-2314-13	hsa-mir-561	4.0	0.771201	N
TCGA-KL-8336-11A-01R-2314-13	hsa-mir-562	0.0	0.0	N
TCGA-KL-8336-11A-01R-2314-13	hsa-mir-563	0.0	0.0	N
TCGA-KL-8336-11A-01R-2314-13	hsa-mir-564	0.0	0.0	N
TCGA-KL-8336-11A-01R-2314-13	hsa-mir-566	0.0	0.0	N
TCGA-KL-8336-11A-01R-2314-13	hsa-mir-567	0.0	0.0	N
TCGA-KL-8336-11A-01R-2314-13	hsa-mir-568	0.0	0.0	N
TCGA-KL-8336-11A-01R-2314-13	hsa-mir-569	0.0	0.0	N
TCGA-KL-8336-11A-01R-2314-13	hsa-mir-570	3.0	0.578401	N
TCGA-KL-8336-11A-01R-2314-13	hsa-mir-571	0.0	0.0	N
TCGA-KL-8336-11A-01R-2314-13	hsa-mir-572	0.0	0.0	N
TCGA-KL-8336-11A-01R-2314-13	hsa-mir-573	0.0	0.0	N
TCGA-KL-8336-11A-01R-2314-13	hsa-mir-574	513.0	98.906495	N
TCGA-KL-8336-11A-01R-2314-13	hsa-mir-575	0.0	0.0	N
TCGA-KL-8336-11A-01R-2314-13	hsa-mir-576	32.0	6.169606	N
TCGA-KL-8336-11A-01R-2314-13	hsa-mir-577	95.0	18.316018	N
TCGA-KL-8336-11A-01R-2314-13	hsa-mir-578	0.0	0.0	N
TCGA-KL-8336-11A-01R-2314-13	hsa-mir-579	2.0	0.3856	N
TCGA-KL-8336-11A-01R-2314-13	hsa-mir-580	3.0	0.578401	N
TCGA-KL-8336-11A-01R-2314-13	hsa-mir-581	2.0	0.3856	N
TCGA-KL-8336-11A-01R-2314-13	hsa-mir-582	1258.0	242.542633	N
TCGA-KL-8336-11A-01R-2314-13	hsa-mir-583	0.0	0.0	N
TCGA-KL-8336-11A-01R-2314-13	hsa-mir-584	351.0	67.672865	N
TCGA-KL-8336-11A-01R-2314-13	hsa-mir-585	9.0	1.735202	N
TCGA-KL-8336-11A-01R-2314-13	hsa-mir-586	0.0	0.0	N
TCGA-KL-8336-11A-01R-2314-13	hsa-mir-587	0.0	0.0	N
TCGA-KL-8336-11A-01R-2314-13	hsa-mir-588	0.0	0.0	N
TCGA-KL-8336-11A-01R-2314-13	hsa-mir-589	283.0	54.562453	N
TCGA-KL-8336-11A-01R-2314-13	hsa-mir-590	68.0	13.110413	N
TCGA-KL-8336-11A-01R-2314-13	hsa-mir-591	0.0	0.0	N
TCGA-KL-8336-11A-01R-2314-13	hsa-mir-592	27.0	5.205605	N
TCGA-KL-8336-11A-01R-2314-13	hsa-mir-593	0.0	0.0	N
TCGA-KL-8336-11A-01R-2314-13	hsa-mir-595	0.0	0.0	N
TCGA-KL-8336-11A-01R-2314-13	hsa-mir-596	0.0	0.0	N
TCGA-KL-8336-11A-01R-2314-13	hsa-mir-597	0.0	0.0	N
TCGA-KL-8336-11A-01R-2314-13	hsa-mir-598	222.0	42.801641	N
TCGA-KL-8336-11A-01R-2314-13	hsa-mir-599	1.0	0.1928	N
TCGA-KL-8336-11A-01R-2314-13	hsa-mir-600	0.0	0.0	N
TCGA-KL-8336-11A-01R-2314-13	hsa-mir-601	0.0	0.0	N
TCGA-KL-8336-11A-01R-2314-13	hsa-mir-602	0.0	0.0	N
TCGA-KL-8336-11A-01R-2314-13	hsa-mir-603	0.0	0.0	N
TCGA-KL-8336-11A-01R-2314-13	hsa-mir-604	0.0	0.0	N
TCGA-KL-8336-11A-01R-2314-13	hsa-mir-605	3.0	0.578401	N
TCGA-KL-8336-11A-01R-2314-13	hsa-mir-606	0.0	0.0	N
TCGA-KL-8336-11A-01R-2314-13	hsa-mir-607	0.0	0.0	N
TCGA-KL-8336-11A-01R-2314-13	hsa-mir-608	0.0	0.0	N
TCGA-KL-8336-11A-01R-2314-13	hsa-mir-609	0.0	0.0	N
TCGA-KL-8336-11A-01R-2314-13	hsa-mir-610	0.0	0.0	N
TCGA-KL-8336-11A-01R-2314-13	hsa-mir-611	0.0	0.0	N
TCGA-KL-8336-11A-01R-2314-13	hsa-mir-612	0.0	0.0	N
TCGA-KL-8336-11A-01R-2314-13	hsa-mir-613	0.0	0.0	N
TCGA-KL-8336-11A-01R-2314-13	hsa-mir-614	0.0	0.0	N
TCGA-KL-8336-11A-01R-2314-13	hsa-mir-615	93.0	17.930417	N
TCGA-KL-8336-11A-01R-2314-13	hsa-mir-616	14.0	2.699203	N
TCGA-KL-8336-11A-01R-2314-13	hsa-mir-617	0.0	0.0	N
TCGA-KL-8336-11A-01R-2314-13	hsa-mir-618	5.0	0.964001	N
TCGA-KL-8336-11A-01R-2314-13	hsa-mir-619	0.0	0.0	N
TCGA-KL-8336-11A-01R-2314-13	hsa-mir-620	0.0	0.0	N
TCGA-KL-8336-11A-01R-2314-13	hsa-mir-621	0.0	0.0	N
TCGA-KL-8336-11A-01R-2314-13	hsa-mir-622	0.0	0.0	N
TCGA-KL-8336-11A-01R-2314-13	hsa-mir-623	0.0	0.0	N
TCGA-KL-8336-11A-01R-2314-13	hsa-mir-624	8.0	1.542401	N
TCGA-KL-8336-11A-01R-2314-13	hsa-mir-625	392.0	75.577673	N
TCGA-KL-8336-11A-01R-2314-13	hsa-mir-626	0.0	0.0	N
TCGA-KL-8336-11A-01R-2314-13	hsa-mir-627	5.0	0.964001	N
TCGA-KL-8336-11A-01R-2314-13	hsa-mir-628	39.0	7.519207	N
TCGA-KL-8336-11A-01R-2314-13	hsa-mir-629	444.0	85.603282	N
TCGA-KL-8336-11A-01R-2314-13	hsa-mir-630	0.0	0.0	N
TCGA-KL-8336-11A-01R-2314-13	hsa-mir-631	0.0	0.0	N
TCGA-KL-8336-11A-01R-2314-13	hsa-mir-632	3.0	0.578401	N
TCGA-KL-8336-11A-01R-2314-13	hsa-mir-633	0.0	0.0	N
TCGA-KL-8336-11A-01R-2314-13	hsa-mir-634	0.0	0.0	N
TCGA-KL-8336-11A-01R-2314-13	hsa-mir-635	0.0	0.0	N
TCGA-KL-8336-11A-01R-2314-13	hsa-mir-636	2.0	0.3856	N
TCGA-KL-8336-11A-01R-2314-13	hsa-mir-637	0.0	0.0	N
TCGA-KL-8336-11A-01R-2314-13	hsa-mir-638	0.0	0.0	N
TCGA-KL-8336-11A-01R-2314-13	hsa-mir-639	2.0	0.3856	N
TCGA-KL-8336-11A-01R-2314-13	hsa-mir-640	0.0	0.0	N
TCGA-KL-8336-11A-01R-2314-13	hsa-mir-641	0.0	0.0	N
TCGA-KL-8336-11A-01R-2314-13	hsa-mir-642a	10.0	1.928002	N
TCGA-KL-8336-11A-01R-2314-13	hsa-mir-642b	0.0	0.0	N
TCGA-KL-8336-11A-01R-2314-13	hsa-mir-643	4.0	0.771201	N
TCGA-KL-8336-11A-01R-2314-13	hsa-mir-644	0.0	0.0	N
TCGA-KL-8336-11A-01R-2314-13	hsa-mir-645	0.0	0.0	N
TCGA-KL-8336-11A-01R-2314-13	hsa-mir-646	0.0	0.0	N
TCGA-KL-8336-11A-01R-2314-13	hsa-mir-647	0.0	0.0	N
TCGA-KL-8336-11A-01R-2314-13	hsa-mir-648	0.0	0.0	N
TCGA-KL-8336-11A-01R-2314-13	hsa-mir-649	0.0	0.0	N
TCGA-KL-8336-11A-01R-2314-13	hsa-mir-650	0.0	0.0	N
TCGA-KL-8336-11A-01R-2314-13	hsa-mir-651	12.0	2.313602	N
TCGA-KL-8336-11A-01R-2314-13	hsa-mir-652	170.0	32.776032	N
TCGA-KL-8336-11A-01R-2314-13	hsa-mir-653	226.0	43.572842	N
TCGA-KL-8336-11A-01R-2314-13	hsa-mir-654	286.0	55.140853	N
TCGA-KL-8336-11A-01R-2314-13	hsa-mir-655	6.0	1.156801	N
TCGA-KL-8336-11A-01R-2314-13	hsa-mir-656	6.0	1.156801	N
TCGA-KL-8336-11A-01R-2314-13	hsa-mir-657	0.0	0.0	N
TCGA-KL-8336-11A-01R-2314-13	hsa-mir-658	0.0	0.0	N
TCGA-KL-8336-11A-01R-2314-13	hsa-mir-659	3.0	0.578401	N
TCGA-KL-8336-11A-01R-2314-13	hsa-mir-660	362.0	69.793667	N
TCGA-KL-8336-11A-01R-2314-13	hsa-mir-661	0.0	0.0	N
TCGA-KL-8336-11A-01R-2314-13	hsa-mir-662	0.0	0.0	N
TCGA-KL-8336-11A-01R-2314-13	hsa-mir-663	1.0	0.1928	N
TCGA-KL-8336-11A-01R-2314-13	hsa-mir-663b	0.0	0.0	N
TCGA-KL-8336-11A-01R-2314-13	hsa-mir-664	144.0	27.763227	N
TCGA-KL-8336-11A-01R-2314-13	hsa-mir-665	3.0	0.578401	N
TCGA-KL-8336-11A-01R-2314-13	hsa-mir-668	0.0	0.0	N
TCGA-KL-8336-11A-01R-2314-13	hsa-mir-670	0.0	0.0	N
TCGA-KL-8336-11A-01R-2314-13	hsa-mir-671	29.0	5.591205	N
TCGA-KL-8336-11A-01R-2314-13	hsa-mir-675	478.0	92.158489	N
TCGA-KL-8336-11A-01R-2314-13	hsa-mir-676	2.0	0.3856	N
TCGA-KL-8336-11A-01R-2314-13	hsa-mir-7-1	72.0	13.881613	N
TCGA-KL-8336-11A-01R-2314-13	hsa-mir-7-2	2.0	0.3856	N
TCGA-KL-8336-11A-01R-2314-13	hsa-mir-7-3	1.0	0.1928	N
TCGA-KL-8336-11A-01R-2314-13	hsa-mir-708	323.0	62.27446	N
TCGA-KL-8336-11A-01R-2314-13	hsa-mir-711	0.0	0.0	N
TCGA-KL-8336-11A-01R-2314-13	hsa-mir-718	0.0	0.0	N
TCGA-KL-8336-11A-01R-2314-13	hsa-mir-720	0.0	0.0	N
TCGA-KL-8336-11A-01R-2314-13	hsa-mir-744	219.0	42.223241	N
TCGA-KL-8336-11A-01R-2314-13	hsa-mir-758	206.0	39.716838	N
TCGA-KL-8336-11A-01R-2314-13	hsa-mir-759	0.0	0.0	N
TCGA-KL-8336-11A-01R-2314-13	hsa-mir-760	2.0	0.3856	N
TCGA-KL-8336-11A-01R-2314-13	hsa-mir-761	0.0	0.0	N
TCGA-KL-8336-11A-01R-2314-13	hsa-mir-762	0.0	0.0	N
TCGA-KL-8336-11A-01R-2314-13	hsa-mir-764	0.0	0.0	N
TCGA-KL-8336-11A-01R-2314-13	hsa-mir-765	1.0	0.1928	N
TCGA-KL-8336-11A-01R-2314-13	hsa-mir-766	56.0	10.79681	N
TCGA-KL-8336-11A-01R-2314-13	hsa-mir-767	0.0	0.0	N
TCGA-KL-8336-11A-01R-2314-13	hsa-mir-769	86.0	16.580816	N
TCGA-KL-8336-11A-01R-2314-13	hsa-mir-770	1.0	0.1928	N
TCGA-KL-8336-11A-01R-2314-13	hsa-mir-802	0.0	0.0	N
TCGA-KL-8336-11A-01R-2314-13	hsa-mir-873	0.0	0.0	N
TCGA-KL-8336-11A-01R-2314-13	hsa-mir-874	154.0	29.691229	N
TCGA-KL-8336-11A-01R-2314-13	hsa-mir-875	0.0	0.0	N
TCGA-KL-8336-11A-01R-2314-13	hsa-mir-876	2.0	0.3856	N
TCGA-KL-8336-11A-01R-2314-13	hsa-mir-877	9.0	1.735202	N
TCGA-KL-8336-11A-01R-2314-13	hsa-mir-885	8.0	1.542401	N
TCGA-KL-8336-11A-01R-2314-13	hsa-mir-887	48.0	9.254409	N
TCGA-KL-8336-11A-01R-2314-13	hsa-mir-888	8.0	1.542401	N
TCGA-KL-8336-11A-01R-2314-13	hsa-mir-889	163.0	31.42643	N
TCGA-KL-8336-11A-01R-2314-13	hsa-mir-890	1.0	0.1928	N
TCGA-KL-8336-11A-01R-2314-13	hsa-mir-891a	658.0	126.862522	N
TCGA-KL-8336-11A-01R-2314-13	hsa-mir-891b	4.0	0.771201	N
TCGA-KL-8336-11A-01R-2314-13	hsa-mir-892a	19.0	3.663204	N
TCGA-KL-8336-11A-01R-2314-13	hsa-mir-892b	0.0	0.0	N
TCGA-KL-8336-11A-01R-2314-13	hsa-mir-9-1	629.0	121.271317	N
TCGA-KL-8336-11A-01R-2314-13	hsa-mir-9-2	613.0	118.186514	N
TCGA-KL-8336-11A-01R-2314-13	hsa-mir-9-3	1.0	0.1928	N
TCGA-KL-8336-11A-01R-2314-13	hsa-mir-920	0.0	0.0	N
TCGA-KL-8336-11A-01R-2314-13	hsa-mir-921	0.0	0.0	N
TCGA-KL-8336-11A-01R-2314-13	hsa-mir-922	0.0	0.0	N
TCGA-KL-8336-11A-01R-2314-13	hsa-mir-924	0.0	0.0	N
TCGA-KL-8336-11A-01R-2314-13	hsa-mir-92a-1	1235.0	238.108229	N
TCGA-KL-8336-11A-01R-2314-13	hsa-mir-92a-2	37909.0	7308.862234	N
TCGA-KL-8336-11A-01R-2314-13	hsa-mir-92b	359.0	69.215267	N
TCGA-KL-8336-11A-01R-2314-13	hsa-mir-93	15717.0	3030.240516	N
TCGA-KL-8336-11A-01R-2314-13	hsa-mir-933	0.0	0.0	N
TCGA-KL-8336-11A-01R-2314-13	hsa-mir-934	6.0	1.156801	N
TCGA-KL-8336-11A-01R-2314-13	hsa-mir-935	0.0	0.0	N
TCGA-KL-8336-11A-01R-2314-13	hsa-mir-936	0.0	0.0	N
TCGA-KL-8336-11A-01R-2314-13	hsa-mir-937	2.0	0.3856	N
TCGA-KL-8336-11A-01R-2314-13	hsa-mir-938	0.0	0.0	N
TCGA-KL-8336-11A-01R-2314-13	hsa-mir-939	7.0	1.349601	N
TCGA-KL-8336-11A-01R-2314-13	hsa-mir-940	21.0	4.048804	N
TCGA-KL-8336-11A-01R-2314-13	hsa-mir-941-1	0.0	0.0	N
TCGA-KL-8336-11A-01R-2314-13	hsa-mir-941-3	0.0	0.0	N
TCGA-KL-8336-11A-01R-2314-13	hsa-mir-941-4	0.0	0.0	N
TCGA-KL-8336-11A-01R-2314-13	hsa-mir-942	22.0	4.241604	N
TCGA-KL-8336-11A-01R-2314-13	hsa-mir-943	0.0	0.0	N
TCGA-KL-8336-11A-01R-2314-13	hsa-mir-944	3.0	0.578401	N
TCGA-KL-8336-11A-01R-2314-13	hsa-mir-95	31.0	5.976806	N
TCGA-KL-8336-11A-01R-2314-13	hsa-mir-96	58.0	11.182411	N
TCGA-KL-8336-11A-01R-2314-13	hsa-mir-98	344.0	66.323264	N
TCGA-KL-8336-11A-01R-2314-13	hsa-mir-99a	5935.0	1144.269101	N
TCGA-KL-8336-11A-01R-2314-13	hsa-mir-99b	194583.0	37515.638505	N
