# Supplementary material for: Dysfunctional miRNA-Mediated Regulation in Chromophobe Renal Cell Carcinoma
Source: PLoS One. 2016 Jun 3;11(6):e0156324. doi: 10.1371/journal.pone.0156324 (PMC4892590; doi:10.1371/journal.pone.0156324)
Supplement: S1 File — (ZIP) [file pone.0156324.s001.zip › S1_File miRNA expression profile downloaded from TCGA/control/bcgsc.ca__IlluminaHiSeq_miRNASeq__TCGA-KL-8339-11A-01R-2314-13__mirna_quantification.txt]

barcode	miRNA_ID	read_count	reads_per_million_miRNA_mapped	cross-mapped
TCGA-KL-8339-11A-01R-2314-13	hsa-let-7a-1	54889.0	7561.185903	N
TCGA-KL-8339-11A-01R-2314-13	hsa-let-7a-2	109893.0	15138.21353	Y
TCGA-KL-8339-11A-01R-2314-13	hsa-let-7a-3	55440.0	7637.088423	N
TCGA-KL-8339-11A-01R-2314-13	hsa-let-7b	88100.0	12136.137989	N
TCGA-KL-8339-11A-01R-2314-13	hsa-let-7c	17969.0	2475.303786	Y
TCGA-KL-8339-11A-01R-2314-13	hsa-let-7d	3433.0	472.909895	N
TCGA-KL-8339-11A-01R-2314-13	hsa-let-7e	12684.0	1747.273261	N
TCGA-KL-8339-11A-01R-2314-13	hsa-let-7f-1	105.0	14.464183	N
TCGA-KL-8339-11A-01R-2314-13	hsa-let-7f-2	58270.0	8026.932584	N
TCGA-KL-8339-11A-01R-2314-13	hsa-let-7g	4158.0	572.781632	N
TCGA-KL-8339-11A-01R-2314-13	hsa-let-7i	1522.0	209.661771	N
TCGA-KL-8339-11A-01R-2314-13	hsa-mir-1-1	0.0	0.0	N
TCGA-KL-8339-11A-01R-2314-13	hsa-mir-1-2	94.0	12.948887	N
TCGA-KL-8339-11A-01R-2314-13	hsa-mir-100	43014.0	5925.355726	Y
TCGA-KL-8339-11A-01R-2314-13	hsa-mir-101-1	146367.0	20162.65731	N
TCGA-KL-8339-11A-01R-2314-13	hsa-mir-101-2	301.0	41.46399	N
TCGA-KL-8339-11A-01R-2314-13	hsa-mir-103-1	60216.0	8295.002101	Y
TCGA-KL-8339-11A-01R-2314-13	hsa-mir-103-1-as	0.0	0.0	N
TCGA-KL-8339-11A-01R-2314-13	hsa-mir-103-2	30.0	4.132624	N
TCGA-KL-8339-11A-01R-2314-13	hsa-mir-103-2-as	0.0	0.0	N
TCGA-KL-8339-11A-01R-2314-13	hsa-mir-105-1	3.0	0.413262	N
TCGA-KL-8339-11A-01R-2314-13	hsa-mir-105-2	1.0	0.137754	N
TCGA-KL-8339-11A-01R-2314-13	hsa-mir-106a	143.0	19.698839	Y
TCGA-KL-8339-11A-01R-2314-13	hsa-mir-106b	907.0	124.942987	N
TCGA-KL-8339-11A-01R-2314-13	hsa-mir-107	485.0	66.810748	Y
TCGA-KL-8339-11A-01R-2314-13	hsa-mir-10a	470043.0	64750.359917	N
TCGA-KL-8339-11A-01R-2314-13	hsa-mir-10b	1719947.0	236929.785761	N
TCGA-KL-8339-11A-01R-2314-13	hsa-mir-1178	0.0	0.0	N
TCGA-KL-8339-11A-01R-2314-13	hsa-mir-1179	1.0	0.137754	N
TCGA-KL-8339-11A-01R-2314-13	hsa-mir-1180	135.0	18.596806	N
TCGA-KL-8339-11A-01R-2314-13	hsa-mir-1181	0.0	0.0	N
TCGA-KL-8339-11A-01R-2314-13	hsa-mir-1182	0.0	0.0	N
TCGA-KL-8339-11A-01R-2314-13	hsa-mir-1183	0.0	0.0	N
TCGA-KL-8339-11A-01R-2314-13	hsa-mir-1184-1	0.0	0.0	N
TCGA-KL-8339-11A-01R-2314-13	hsa-mir-1184-2	0.0	0.0	N
TCGA-KL-8339-11A-01R-2314-13	hsa-mir-1184-3	0.0	0.0	N
TCGA-KL-8339-11A-01R-2314-13	hsa-mir-1185-1	1.0	0.137754	N
TCGA-KL-8339-11A-01R-2314-13	hsa-mir-1185-2	0.0	0.0	N
TCGA-KL-8339-11A-01R-2314-13	hsa-mir-1193	0.0	0.0	N
TCGA-KL-8339-11A-01R-2314-13	hsa-mir-1197	0.0	0.0	N
TCGA-KL-8339-11A-01R-2314-13	hsa-mir-1200	0.0	0.0	N
TCGA-KL-8339-11A-01R-2314-13	hsa-mir-1202	0.0	0.0	N
TCGA-KL-8339-11A-01R-2314-13	hsa-mir-1203	0.0	0.0	N
TCGA-KL-8339-11A-01R-2314-13	hsa-mir-1204	0.0	0.0	N
TCGA-KL-8339-11A-01R-2314-13	hsa-mir-1205	0.0	0.0	N
TCGA-KL-8339-11A-01R-2314-13	hsa-mir-1206	0.0	0.0	N
TCGA-KL-8339-11A-01R-2314-13	hsa-mir-1207	0.0	0.0	N
TCGA-KL-8339-11A-01R-2314-13	hsa-mir-1208	0.0	0.0	N
TCGA-KL-8339-11A-01R-2314-13	hsa-mir-122	0.0	0.0	N
TCGA-KL-8339-11A-01R-2314-13	hsa-mir-1224	0.0	0.0	N
TCGA-KL-8339-11A-01R-2314-13	hsa-mir-1225	0.0	0.0	N
TCGA-KL-8339-11A-01R-2314-13	hsa-mir-1226	5.0	0.688771	N
TCGA-KL-8339-11A-01R-2314-13	hsa-mir-1227	1.0	0.137754	N
TCGA-KL-8339-11A-01R-2314-13	hsa-mir-1228	4.0	0.551016	N
TCGA-KL-8339-11A-01R-2314-13	hsa-mir-1229	3.0	0.413262	N
TCGA-KL-8339-11A-01R-2314-13	hsa-mir-1231	0.0	0.0	N
TCGA-KL-8339-11A-01R-2314-13	hsa-mir-1233-1	0.0	0.0	N
TCGA-KL-8339-11A-01R-2314-13	hsa-mir-1233-2	0.0	0.0	N
TCGA-KL-8339-11A-01R-2314-13	hsa-mir-1234	0.0	0.0	N
TCGA-KL-8339-11A-01R-2314-13	hsa-mir-1236	0.0	0.0	N
TCGA-KL-8339-11A-01R-2314-13	hsa-mir-1237	0.0	0.0	N
TCGA-KL-8339-11A-01R-2314-13	hsa-mir-1238	0.0	0.0	N
TCGA-KL-8339-11A-01R-2314-13	hsa-mir-124-1	10.0	1.377541	N
TCGA-KL-8339-11A-01R-2314-13	hsa-mir-124-2	2.0	0.275508	N
TCGA-KL-8339-11A-01R-2314-13	hsa-mir-124-3	1.0	0.137754	N
TCGA-KL-8339-11A-01R-2314-13	hsa-mir-1243	0.0	0.0	N
TCGA-KL-8339-11A-01R-2314-13	hsa-mir-1244-1	0.0	0.0	N
TCGA-KL-8339-11A-01R-2314-13	hsa-mir-1244-2	0.0	0.0	N
TCGA-KL-8339-11A-01R-2314-13	hsa-mir-1244-3	0.0	0.0	N
TCGA-KL-8339-11A-01R-2314-13	hsa-mir-1245	3.0	0.413262	N
TCGA-KL-8339-11A-01R-2314-13	hsa-mir-1246	0.0	0.0	N
TCGA-KL-8339-11A-01R-2314-13	hsa-mir-1247	130.0	17.908036	N
TCGA-KL-8339-11A-01R-2314-13	hsa-mir-1248	2.0	0.275508	N
TCGA-KL-8339-11A-01R-2314-13	hsa-mir-1249	4.0	0.551016	N
TCGA-KL-8339-11A-01R-2314-13	hsa-mir-1250	1.0	0.137754	N
TCGA-KL-8339-11A-01R-2314-13	hsa-mir-1251	250.0	34.43853	N
TCGA-KL-8339-11A-01R-2314-13	hsa-mir-1252	0.0	0.0	N
TCGA-KL-8339-11A-01R-2314-13	hsa-mir-1253	0.0	0.0	N
TCGA-KL-8339-11A-01R-2314-13	hsa-mir-1254	2.0	0.275508	N
TCGA-KL-8339-11A-01R-2314-13	hsa-mir-1255a	2.0	0.275508	N
TCGA-KL-8339-11A-01R-2314-13	hsa-mir-1255b-1	0.0	0.0	N
TCGA-KL-8339-11A-01R-2314-13	hsa-mir-1255b-2	0.0	0.0	N
TCGA-KL-8339-11A-01R-2314-13	hsa-mir-1256	0.0	0.0	N
TCGA-KL-8339-11A-01R-2314-13	hsa-mir-1257	0.0	0.0	N
TCGA-KL-8339-11A-01R-2314-13	hsa-mir-1258	1.0	0.137754	N
TCGA-KL-8339-11A-01R-2314-13	hsa-mir-125a	7674.0	1057.125118	N
TCGA-KL-8339-11A-01R-2314-13	hsa-mir-125b-1	5556.0	765.361892	N
TCGA-KL-8339-11A-01R-2314-13	hsa-mir-125b-2	199.0	27.41307	N
TCGA-KL-8339-11A-01R-2314-13	hsa-mir-126	34067.0	4692.869613	N
TCGA-KL-8339-11A-01R-2314-13	hsa-mir-1260	0.0	0.0	N
TCGA-KL-8339-11A-01R-2314-13	hsa-mir-1260b	0.0	0.0	N
TCGA-KL-8339-11A-01R-2314-13	hsa-mir-1261	0.0	0.0	N
TCGA-KL-8339-11A-01R-2314-13	hsa-mir-1262	5.0	0.688771	N
TCGA-KL-8339-11A-01R-2314-13	hsa-mir-1263	1.0	0.137754	N
TCGA-KL-8339-11A-01R-2314-13	hsa-mir-1264	1.0	0.137754	N
TCGA-KL-8339-11A-01R-2314-13	hsa-mir-1265	0.0	0.0	N
TCGA-KL-8339-11A-01R-2314-13	hsa-mir-1266	21.0	2.892837	N
TCGA-KL-8339-11A-01R-2314-13	hsa-mir-1267	1.0	0.137754	N
TCGA-KL-8339-11A-01R-2314-13	hsa-mir-1268	0.0	0.0	N
TCGA-KL-8339-11A-01R-2314-13	hsa-mir-1269	2.0	0.275508	N
TCGA-KL-8339-11A-01R-2314-13	hsa-mir-127	4963.0	683.673699	N
TCGA-KL-8339-11A-01R-2314-13	hsa-mir-1270-1	12.0	1.653049	N
TCGA-KL-8339-11A-01R-2314-13	hsa-mir-1270-2	16.0	2.204066	N
TCGA-KL-8339-11A-01R-2314-13	hsa-mir-1271	17.0	2.34182	N
TCGA-KL-8339-11A-01R-2314-13	hsa-mir-1272	0.0	0.0	N
TCGA-KL-8339-11A-01R-2314-13	hsa-mir-1273	0.0	0.0	N
TCGA-KL-8339-11A-01R-2314-13	hsa-mir-1273c	0.0	0.0	N
TCGA-KL-8339-11A-01R-2314-13	hsa-mir-1273d	0.0	0.0	N
TCGA-KL-8339-11A-01R-2314-13	hsa-mir-1274a	0.0	0.0	N
TCGA-KL-8339-11A-01R-2314-13	hsa-mir-1274b	4.0	0.551016	N
TCGA-KL-8339-11A-01R-2314-13	hsa-mir-1275	0.0	0.0	N
TCGA-KL-8339-11A-01R-2314-13	hsa-mir-1276	1.0	0.137754	N
TCGA-KL-8339-11A-01R-2314-13	hsa-mir-1277	1.0	0.137754	N
TCGA-KL-8339-11A-01R-2314-13	hsa-mir-1278	0.0	0.0	N
TCGA-KL-8339-11A-01R-2314-13	hsa-mir-1279	0.0	0.0	N
TCGA-KL-8339-11A-01R-2314-13	hsa-mir-128-1	626.0	86.234079	N
TCGA-KL-8339-11A-01R-2314-13	hsa-mir-128-2	436.0	60.060796	N
TCGA-KL-8339-11A-01R-2314-13	hsa-mir-1280	0.0	0.0	N
TCGA-KL-8339-11A-01R-2314-13	hsa-mir-1281	0.0	0.0	N
TCGA-KL-8339-11A-01R-2314-13	hsa-mir-1282	0.0	0.0	N
TCGA-KL-8339-11A-01R-2314-13	hsa-mir-1283-1	1.0	0.137754	N
TCGA-KL-8339-11A-01R-2314-13	hsa-mir-1283-2	0.0	0.0	N
TCGA-KL-8339-11A-01R-2314-13	hsa-mir-1284	1.0	0.137754	N
TCGA-KL-8339-11A-01R-2314-13	hsa-mir-1285-1	0.0	0.0	N
TCGA-KL-8339-11A-01R-2314-13	hsa-mir-1285-2	0.0	0.0	N
TCGA-KL-8339-11A-01R-2314-13	hsa-mir-1286	1.0	0.137754	N
TCGA-KL-8339-11A-01R-2314-13	hsa-mir-1287	195.0	26.862053	N
TCGA-KL-8339-11A-01R-2314-13	hsa-mir-1288	6.0	0.826525	N
TCGA-KL-8339-11A-01R-2314-13	hsa-mir-1289-1	0.0	0.0	N
TCGA-KL-8339-11A-01R-2314-13	hsa-mir-1289-2	0.0	0.0	N
TCGA-KL-8339-11A-01R-2314-13	hsa-mir-129-1	86.0	11.846854	N
TCGA-KL-8339-11A-01R-2314-13	hsa-mir-129-2	80.0	11.02033	N
TCGA-KL-8339-11A-01R-2314-13	hsa-mir-1290	0.0	0.0	N
TCGA-KL-8339-11A-01R-2314-13	hsa-mir-1291	5.0	0.688771	N
TCGA-KL-8339-11A-01R-2314-13	hsa-mir-1292	0.0	0.0	N
TCGA-KL-8339-11A-01R-2314-13	hsa-mir-1293	0.0	0.0	N
TCGA-KL-8339-11A-01R-2314-13	hsa-mir-1294	0.0	0.0	N
TCGA-KL-8339-11A-01R-2314-13	hsa-mir-1295	1.0	0.137754	N
TCGA-KL-8339-11A-01R-2314-13	hsa-mir-1296	15.0	2.066312	N
TCGA-KL-8339-11A-01R-2314-13	hsa-mir-1297	0.0	0.0	N
TCGA-KL-8339-11A-01R-2314-13	hsa-mir-1298	0.0	0.0	N
TCGA-KL-8339-11A-01R-2314-13	hsa-mir-1299	0.0	0.0	N
TCGA-KL-8339-11A-01R-2314-13	hsa-mir-1301	58.0	7.989739	N
TCGA-KL-8339-11A-01R-2314-13	hsa-mir-1302-1	0.0	0.0	N
TCGA-KL-8339-11A-01R-2314-13	hsa-mir-1302-10	0.0	0.0	N
TCGA-KL-8339-11A-01R-2314-13	hsa-mir-1302-11	0.0	0.0	N
TCGA-KL-8339-11A-01R-2314-13	hsa-mir-1302-2	0.0	0.0	N
TCGA-KL-8339-11A-01R-2314-13	hsa-mir-1302-3	0.0	0.0	N
TCGA-KL-8339-11A-01R-2314-13	hsa-mir-1302-4	0.0	0.0	N
TCGA-KL-8339-11A-01R-2314-13	hsa-mir-1302-5	0.0	0.0	N
TCGA-KL-8339-11A-01R-2314-13	hsa-mir-1302-6	0.0	0.0	N
TCGA-KL-8339-11A-01R-2314-13	hsa-mir-1302-7	0.0	0.0	N
TCGA-KL-8339-11A-01R-2314-13	hsa-mir-1302-8	0.0	0.0	N
TCGA-KL-8339-11A-01R-2314-13	hsa-mir-1302-9	0.0	0.0	N
TCGA-KL-8339-11A-01R-2314-13	hsa-mir-1303	0.0	0.0	N
TCGA-KL-8339-11A-01R-2314-13	hsa-mir-1304	1.0	0.137754	N
TCGA-KL-8339-11A-01R-2314-13	hsa-mir-1305	0.0	0.0	N
TCGA-KL-8339-11A-01R-2314-13	hsa-mir-1306	21.0	2.892837	N
TCGA-KL-8339-11A-01R-2314-13	hsa-mir-1307	7144.0	984.115435	N
TCGA-KL-8339-11A-01R-2314-13	hsa-mir-130a	665.0	91.60649	N
TCGA-KL-8339-11A-01R-2314-13	hsa-mir-130b	36.0	4.959148	N
TCGA-KL-8339-11A-01R-2314-13	hsa-mir-132	584.0	80.448406	N
TCGA-KL-8339-11A-01R-2314-13	hsa-mir-1321	0.0	0.0	N
TCGA-KL-8339-11A-01R-2314-13	hsa-mir-1322	0.0	0.0	N
TCGA-KL-8339-11A-01R-2314-13	hsa-mir-1323	0.0	0.0	N
TCGA-KL-8339-11A-01R-2314-13	hsa-mir-1324	0.0	0.0	N
TCGA-KL-8339-11A-01R-2314-13	hsa-mir-133a-1	29.0	3.994869	Y
TCGA-KL-8339-11A-01R-2314-13	hsa-mir-133a-2	0.0	0.0	N
TCGA-KL-8339-11A-01R-2314-13	hsa-mir-133b	4.0	0.551016	Y
TCGA-KL-8339-11A-01R-2314-13	hsa-mir-134	1166.0	160.621304	N
TCGA-KL-8339-11A-01R-2314-13	hsa-mir-135a-1	153.0	21.07638	N
TCGA-KL-8339-11A-01R-2314-13	hsa-mir-135a-2	26.0	3.581607	N
TCGA-KL-8339-11A-01R-2314-13	hsa-mir-135b	36.0	4.959148	N
TCGA-KL-8339-11A-01R-2314-13	hsa-mir-136	339.0	46.698647	N
TCGA-KL-8339-11A-01R-2314-13	hsa-mir-137	0.0	0.0	N
TCGA-KL-8339-11A-01R-2314-13	hsa-mir-138-1	40.0	5.510165	N
TCGA-KL-8339-11A-01R-2314-13	hsa-mir-138-2	39.0	5.372411	N
TCGA-KL-8339-11A-01R-2314-13	hsa-mir-139	1642.0	226.192265	N
TCGA-KL-8339-11A-01R-2314-13	hsa-mir-140	9362.0	1289.654073	N
TCGA-KL-8339-11A-01R-2314-13	hsa-mir-141	1162.0	160.070288	N
TCGA-KL-8339-11A-01R-2314-13	hsa-mir-142	3718.0	512.169819	N
TCGA-KL-8339-11A-01R-2314-13	hsa-mir-143	364042.0	50148.285423	N
TCGA-KL-8339-11A-01R-2314-13	hsa-mir-144	1257.0	173.156929	N
TCGA-KL-8339-11A-01R-2314-13	hsa-mir-145	8932.0	1230.419802	N
TCGA-KL-8339-11A-01R-2314-13	hsa-mir-1468	148.0	20.38761	N
TCGA-KL-8339-11A-01R-2314-13	hsa-mir-1469	0.0	0.0	N
TCGA-KL-8339-11A-01R-2314-13	hsa-mir-146a	292.0	40.224203	N
TCGA-KL-8339-11A-01R-2314-13	hsa-mir-146b	1329.0	183.075226	N
TCGA-KL-8339-11A-01R-2314-13	hsa-mir-147	0.0	0.0	N
TCGA-KL-8339-11A-01R-2314-13	hsa-mir-1470	0.0	0.0	N
TCGA-KL-8339-11A-01R-2314-13	hsa-mir-1471	0.0	0.0	N
TCGA-KL-8339-11A-01R-2314-13	hsa-mir-147b	0.0	0.0	N
TCGA-KL-8339-11A-01R-2314-13	hsa-mir-148a	87928.0	12112.44428	N
TCGA-KL-8339-11A-01R-2314-13	hsa-mir-148b	694.0	95.601359	N
TCGA-KL-8339-11A-01R-2314-13	hsa-mir-149	60.0	8.265247	N
TCGA-KL-8339-11A-01R-2314-13	hsa-mir-150	1735.0	239.003399	N
TCGA-KL-8339-11A-01R-2314-13	hsa-mir-151	12092.0	1665.722821	N
TCGA-KL-8339-11A-01R-2314-13	hsa-mir-152	1727.0	237.901366	N
TCGA-KL-8339-11A-01R-2314-13	hsa-mir-153-1	2.0	0.275508	N
TCGA-KL-8339-11A-01R-2314-13	hsa-mir-153-2	21.0	2.892837	N
TCGA-KL-8339-11A-01R-2314-13	hsa-mir-1537	3.0	0.413262	N
TCGA-KL-8339-11A-01R-2314-13	hsa-mir-1538	2.0	0.275508	N
TCGA-KL-8339-11A-01R-2314-13	hsa-mir-1539	1.0	0.137754	N
TCGA-KL-8339-11A-01R-2314-13	hsa-mir-154	45.0	6.198935	N
TCGA-KL-8339-11A-01R-2314-13	hsa-mir-155	176.0	24.244725	N
TCGA-KL-8339-11A-01R-2314-13	hsa-mir-15a	411.0	56.616943	N
TCGA-KL-8339-11A-01R-2314-13	hsa-mir-15b	558.0	76.866799	N
TCGA-KL-8339-11A-01R-2314-13	hsa-mir-16-1	1580.0	217.65151	N
TCGA-KL-8339-11A-01R-2314-13	hsa-mir-16-2	12.0	1.653049	N
TCGA-KL-8339-11A-01R-2314-13	hsa-mir-17	2195.0	302.370294	Y
TCGA-KL-8339-11A-01R-2314-13	hsa-mir-181a-1	10381.0	1430.025522	N
TCGA-KL-8339-11A-01R-2314-13	hsa-mir-181a-2	3650.0	502.802539	N
TCGA-KL-8339-11A-01R-2314-13	hsa-mir-181b-1	2125.0	292.727505	N
TCGA-KL-8339-11A-01R-2314-13	hsa-mir-181b-2	20.0	2.755082	N
TCGA-KL-8339-11A-01R-2314-13	hsa-mir-181c	304.0	41.877253	N
TCGA-KL-8339-11A-01R-2314-13	hsa-mir-181d	61.0	8.403001	N
TCGA-KL-8339-11A-01R-2314-13	hsa-mir-182	15325.0	2111.081892	N
TCGA-KL-8339-11A-01R-2314-13	hsa-mir-1825	0.0	0.0	N
TCGA-KL-8339-11A-01R-2314-13	hsa-mir-1827	0.0	0.0	N
TCGA-KL-8339-11A-01R-2314-13	hsa-mir-183	6418.0	884.105943	N
TCGA-KL-8339-11A-01R-2314-13	hsa-mir-184	427.0	58.821009	N
TCGA-KL-8339-11A-01R-2314-13	hsa-mir-185	286.0	39.397678	N
TCGA-KL-8339-11A-01R-2314-13	hsa-mir-186	852.0	117.36651	N
TCGA-KL-8339-11A-01R-2314-13	hsa-mir-187	432.0	59.50978	N
TCGA-KL-8339-11A-01R-2314-13	hsa-mir-188	91.0	12.535625	N
TCGA-KL-8339-11A-01R-2314-13	hsa-mir-18a	27.0	3.719361	N
TCGA-KL-8339-11A-01R-2314-13	hsa-mir-18b	5.0	0.688771	N
TCGA-KL-8339-11A-01R-2314-13	hsa-mir-190	142.0	19.561085	N
TCGA-KL-8339-11A-01R-2314-13	hsa-mir-1908	0.0	0.0	N
TCGA-KL-8339-11A-01R-2314-13	hsa-mir-1909	0.0	0.0	N
TCGA-KL-8339-11A-01R-2314-13	hsa-mir-190b	1.0	0.137754	N
TCGA-KL-8339-11A-01R-2314-13	hsa-mir-191	2327.0	320.553838	N
TCGA-KL-8339-11A-01R-2314-13	hsa-mir-1910	0.0	0.0	N
TCGA-KL-8339-11A-01R-2314-13	hsa-mir-1911	1.0	0.137754	N
TCGA-KL-8339-11A-01R-2314-13	hsa-mir-1912	0.0	0.0	N
TCGA-KL-8339-11A-01R-2314-13	hsa-mir-1913	0.0	0.0	N
TCGA-KL-8339-11A-01R-2314-13	hsa-mir-1914	1.0	0.137754	N
TCGA-KL-8339-11A-01R-2314-13	hsa-mir-1915	0.0	0.0	N
TCGA-KL-8339-11A-01R-2314-13	hsa-mir-192	104133.0	14344.749798	Y
TCGA-KL-8339-11A-01R-2314-13	hsa-mir-193a	807.0	111.167575	N
TCGA-KL-8339-11A-01R-2314-13	hsa-mir-193b	247.0	34.025268	N
TCGA-KL-8339-11A-01R-2314-13	hsa-mir-194-1	17797.0	2451.610077	N
TCGA-KL-8339-11A-01R-2314-13	hsa-mir-194-2	19483.0	2683.863524	N
TCGA-KL-8339-11A-01R-2314-13	hsa-mir-195	327.0	45.045597	N
TCGA-KL-8339-11A-01R-2314-13	hsa-mir-196a-1	3358.0	462.578336	N
TCGA-KL-8339-11A-01R-2314-13	hsa-mir-196a-2	337.0	46.423139	N
TCGA-KL-8339-11A-01R-2314-13	hsa-mir-196b	5509.0	758.887448	N
TCGA-KL-8339-11A-01R-2314-13	hsa-mir-197	868.0	119.570576	N
TCGA-KL-8339-11A-01R-2314-13	hsa-mir-1972-1	0.0	0.0	N
TCGA-KL-8339-11A-01R-2314-13	hsa-mir-1972-2	0.0	0.0	N
TCGA-KL-8339-11A-01R-2314-13	hsa-mir-1973	0.0	0.0	N
TCGA-KL-8339-11A-01R-2314-13	hsa-mir-1976	61.0	8.403001	N
TCGA-KL-8339-11A-01R-2314-13	hsa-mir-198	0.0	0.0	N
TCGA-KL-8339-11A-01R-2314-13	hsa-mir-199a-1	5933.0	817.295195	Y
TCGA-KL-8339-11A-01R-2314-13	hsa-mir-199a-2	9655.0	1330.01603	Y
TCGA-KL-8339-11A-01R-2314-13	hsa-mir-199b	11878.0	1636.24344	Y
TCGA-KL-8339-11A-01R-2314-13	hsa-mir-19a	43.0	5.923427	N
TCGA-KL-8339-11A-01R-2314-13	hsa-mir-19b-1	26.0	3.581607	N
TCGA-KL-8339-11A-01R-2314-13	hsa-mir-19b-2	235.0	32.372218	N
TCGA-KL-8339-11A-01R-2314-13	hsa-mir-200a	4509.0	621.133328	N
TCGA-KL-8339-11A-01R-2314-13	hsa-mir-200b	4193.0	577.603026	N
TCGA-KL-8339-11A-01R-2314-13	hsa-mir-200c	6139.0	845.672544	N
TCGA-KL-8339-11A-01R-2314-13	hsa-mir-202	0.0	0.0	N
TCGA-KL-8339-11A-01R-2314-13	hsa-mir-203	5083.0	700.204193	N
TCGA-KL-8339-11A-01R-2314-13	hsa-mir-204	7779.0	1071.589301	N
TCGA-KL-8339-11A-01R-2314-13	hsa-mir-205	5.0	0.688771	N
TCGA-KL-8339-11A-01R-2314-13	hsa-mir-2052	0.0	0.0	N
TCGA-KL-8339-11A-01R-2314-13	hsa-mir-2053	0.0	0.0	N
TCGA-KL-8339-11A-01R-2314-13	hsa-mir-2054	0.0	0.0	N
TCGA-KL-8339-11A-01R-2314-13	hsa-mir-206	108.0	14.877445	N
TCGA-KL-8339-11A-01R-2314-13	hsa-mir-208a	0.0	0.0	N
TCGA-KL-8339-11A-01R-2314-13	hsa-mir-208b	0.0	0.0	N
TCGA-KL-8339-11A-01R-2314-13	hsa-mir-20a	821.0	113.096133	N
TCGA-KL-8339-11A-01R-2314-13	hsa-mir-20b	453.0	62.402616	N
TCGA-KL-8339-11A-01R-2314-13	hsa-mir-21	339545.0	46773.72274	N
TCGA-KL-8339-11A-01R-2314-13	hsa-mir-210	1176.0	161.998845	N
TCGA-KL-8339-11A-01R-2314-13	hsa-mir-211	8.0	1.102033	N
TCGA-KL-8339-11A-01R-2314-13	hsa-mir-2110	5.0	0.688771	N
TCGA-KL-8339-11A-01R-2314-13	hsa-mir-2113	0.0	0.0	N
TCGA-KL-8339-11A-01R-2314-13	hsa-mir-2114	7.0	0.964279	N
TCGA-KL-8339-11A-01R-2314-13	hsa-mir-2115	0.0	0.0	N
TCGA-KL-8339-11A-01R-2314-13	hsa-mir-2116	8.0	1.102033	N
TCGA-KL-8339-11A-01R-2314-13	hsa-mir-2117	0.0	0.0	N
TCGA-KL-8339-11A-01R-2314-13	hsa-mir-212	32.0	4.408132	N
TCGA-KL-8339-11A-01R-2314-13	hsa-mir-214	96.0	13.224396	N
TCGA-KL-8339-11A-01R-2314-13	hsa-mir-215	1461.0	201.25877	Y
TCGA-KL-8339-11A-01R-2314-13	hsa-mir-216a	22.0	3.030591	N
TCGA-KL-8339-11A-01R-2314-13	hsa-mir-216b	29.0	3.994869	N
TCGA-KL-8339-11A-01R-2314-13	hsa-mir-217	1282.0	176.600782	N
TCGA-KL-8339-11A-01R-2314-13	hsa-mir-218-1	5.0	0.688771	N
TCGA-KL-8339-11A-01R-2314-13	hsa-mir-218-2	407.0	56.065927	N
TCGA-KL-8339-11A-01R-2314-13	hsa-mir-219-1	15.0	2.066312	N
TCGA-KL-8339-11A-01R-2314-13	hsa-mir-219-2	0.0	0.0	N
TCGA-KL-8339-11A-01R-2314-13	hsa-mir-22	700426.0	96486.567389	N
TCGA-KL-8339-11A-01R-2314-13	hsa-mir-221	821.0	113.096133	N
TCGA-KL-8339-11A-01R-2314-13	hsa-mir-222	249.0	34.300776	N
TCGA-KL-8339-11A-01R-2314-13	hsa-mir-223	353.0	48.627204	N
TCGA-KL-8339-11A-01R-2314-13	hsa-mir-224	30.0	4.132624	N
TCGA-KL-8339-11A-01R-2314-13	hsa-mir-2276	3.0	0.413262	N
TCGA-KL-8339-11A-01R-2314-13	hsa-mir-2277	2.0	0.275508	N
TCGA-KL-8339-11A-01R-2314-13	hsa-mir-2278	0.0	0.0	N
TCGA-KL-8339-11A-01R-2314-13	hsa-mir-2355	99.0	13.637658	N
TCGA-KL-8339-11A-01R-2314-13	hsa-mir-23a	12448.0	1714.763288	Y
TCGA-KL-8339-11A-01R-2314-13	hsa-mir-23b	11659.0	1606.075287	Y
TCGA-KL-8339-11A-01R-2314-13	hsa-mir-23c	10.0	1.377541	N
TCGA-KL-8339-11A-01R-2314-13	hsa-mir-24-1	154.0	21.214135	N
TCGA-KL-8339-11A-01R-2314-13	hsa-mir-24-2	5801.0	799.111651	N
TCGA-KL-8339-11A-01R-2314-13	hsa-mir-25	16315.0	2247.458471	N
TCGA-KL-8339-11A-01R-2314-13	hsa-mir-26a-1	12.0	1.653049	N
TCGA-KL-8339-11A-01R-2314-13	hsa-mir-26a-2	11924.0	1642.580129	N
TCGA-KL-8339-11A-01R-2314-13	hsa-mir-26b	3143.0	432.9612	N
TCGA-KL-8339-11A-01R-2314-13	hsa-mir-27a	3658.0	503.904572	Y
TCGA-KL-8339-11A-01R-2314-13	hsa-mir-27b	11651.0	1604.973254	Y
TCGA-KL-8339-11A-01R-2314-13	hsa-mir-28	13937.0	1919.879173	N
TCGA-KL-8339-11A-01R-2314-13	hsa-mir-2861	0.0	0.0	N
TCGA-KL-8339-11A-01R-2314-13	hsa-mir-2909	0.0	0.0	N
TCGA-KL-8339-11A-01R-2314-13	hsa-mir-296	17.0	2.34182	N
TCGA-KL-8339-11A-01R-2314-13	hsa-mir-297	0.0	0.0	N
TCGA-KL-8339-11A-01R-2314-13	hsa-mir-298	0.0	0.0	N
TCGA-KL-8339-11A-01R-2314-13	hsa-mir-299	15.0	2.066312	N
TCGA-KL-8339-11A-01R-2314-13	hsa-mir-29a	38376.0	5286.452116	N
TCGA-KL-8339-11A-01R-2314-13	hsa-mir-29b-1	1638.0	225.641249	Y
TCGA-KL-8339-11A-01R-2314-13	hsa-mir-29b-2	2168.0	298.650933	Y
TCGA-KL-8339-11A-01R-2314-13	hsa-mir-29c	19028.0	2621.185399	Y
TCGA-KL-8339-11A-01R-2314-13	hsa-mir-300	0.0	0.0	N
TCGA-KL-8339-11A-01R-2314-13	hsa-mir-301a	41.0	5.647919	N
TCGA-KL-8339-11A-01R-2314-13	hsa-mir-301b	3.0	0.413262	N
TCGA-KL-8339-11A-01R-2314-13	hsa-mir-302a	0.0	0.0	N
TCGA-KL-8339-11A-01R-2314-13	hsa-mir-302b	0.0	0.0	N
TCGA-KL-8339-11A-01R-2314-13	hsa-mir-302c	0.0	0.0	N
TCGA-KL-8339-11A-01R-2314-13	hsa-mir-302d	1.0	0.137754	N
TCGA-KL-8339-11A-01R-2314-13	hsa-mir-302e	0.0	0.0	N
TCGA-KL-8339-11A-01R-2314-13	hsa-mir-302f	0.0	0.0	N
TCGA-KL-8339-11A-01R-2314-13	hsa-mir-3065	560.0	77.142307	N
TCGA-KL-8339-11A-01R-2314-13	hsa-mir-3074	50.0	6.887706	N
TCGA-KL-8339-11A-01R-2314-13	hsa-mir-30a	1754547.0	241696.078319	Y
TCGA-KL-8339-11A-01R-2314-13	hsa-mir-30b	8323.0	1146.527542	Y
TCGA-KL-8339-11A-01R-2314-13	hsa-mir-30c-1	23.0	3.168345	N
TCGA-KL-8339-11A-01R-2314-13	hsa-mir-30c-2	16388.0	2257.514522	Y
TCGA-KL-8339-11A-01R-2314-13	hsa-mir-30d	115826.0	15955.508725	N
TCGA-KL-8339-11A-01R-2314-13	hsa-mir-30e	104674.0	14419.274777	Y
TCGA-KL-8339-11A-01R-2314-13	hsa-mir-31	40.0	5.510165	N
TCGA-KL-8339-11A-01R-2314-13	hsa-mir-3115	1.0	0.137754	N
TCGA-KL-8339-11A-01R-2314-13	hsa-mir-3116-1	0.0	0.0	N
TCGA-KL-8339-11A-01R-2314-13	hsa-mir-3116-2	0.0	0.0	N
TCGA-KL-8339-11A-01R-2314-13	hsa-mir-3117	4.0	0.551016	N
TCGA-KL-8339-11A-01R-2314-13	hsa-mir-3118-1	0.0	0.0	N
TCGA-KL-8339-11A-01R-2314-13	hsa-mir-3118-2	0.0	0.0	N
TCGA-KL-8339-11A-01R-2314-13	hsa-mir-3118-3	0.0	0.0	N
TCGA-KL-8339-11A-01R-2314-13	hsa-mir-3118-4	0.0	0.0	N
TCGA-KL-8339-11A-01R-2314-13	hsa-mir-3118-5	0.0	0.0	N
TCGA-KL-8339-11A-01R-2314-13	hsa-mir-3118-6	0.0	0.0	N
TCGA-KL-8339-11A-01R-2314-13	hsa-mir-3119-1	0.0	0.0	N
TCGA-KL-8339-11A-01R-2314-13	hsa-mir-3119-2	0.0	0.0	N
TCGA-KL-8339-11A-01R-2314-13	hsa-mir-3120	1.0	0.137754	N
TCGA-KL-8339-11A-01R-2314-13	hsa-mir-3121	0.0	0.0	N
TCGA-KL-8339-11A-01R-2314-13	hsa-mir-3122	0.0	0.0	N
TCGA-KL-8339-11A-01R-2314-13	hsa-mir-3123	0.0	0.0	N
TCGA-KL-8339-11A-01R-2314-13	hsa-mir-3124	0.0	0.0	N
TCGA-KL-8339-11A-01R-2314-13	hsa-mir-3125	0.0	0.0	N
TCGA-KL-8339-11A-01R-2314-13	hsa-mir-3126	1.0	0.137754	N
TCGA-KL-8339-11A-01R-2314-13	hsa-mir-3127	13.0	1.790804	N
TCGA-KL-8339-11A-01R-2314-13	hsa-mir-3128	0.0	0.0	N
TCGA-KL-8339-11A-01R-2314-13	hsa-mir-3129	2.0	0.275508	N
TCGA-KL-8339-11A-01R-2314-13	hsa-mir-3130-1	13.0	1.790804	N
TCGA-KL-8339-11A-01R-2314-13	hsa-mir-3130-2	0.0	0.0	N
TCGA-KL-8339-11A-01R-2314-13	hsa-mir-3131	5.0	0.688771	N
TCGA-KL-8339-11A-01R-2314-13	hsa-mir-3132	0.0	0.0	N
TCGA-KL-8339-11A-01R-2314-13	hsa-mir-3133	0.0	0.0	N
TCGA-KL-8339-11A-01R-2314-13	hsa-mir-3134	0.0	0.0	N
TCGA-KL-8339-11A-01R-2314-13	hsa-mir-3135	0.0	0.0	N
TCGA-KL-8339-11A-01R-2314-13	hsa-mir-3136	1.0	0.137754	N
TCGA-KL-8339-11A-01R-2314-13	hsa-mir-3137	0.0	0.0	N
TCGA-KL-8339-11A-01R-2314-13	hsa-mir-3138	0.0	0.0	N
TCGA-KL-8339-11A-01R-2314-13	hsa-mir-3139	0.0	0.0	N
TCGA-KL-8339-11A-01R-2314-13	hsa-mir-3140	1.0	0.137754	N
TCGA-KL-8339-11A-01R-2314-13	hsa-mir-3141	0.0	0.0	N
TCGA-KL-8339-11A-01R-2314-13	hsa-mir-3142	0.0	0.0	N
TCGA-KL-8339-11A-01R-2314-13	hsa-mir-3143	0.0	0.0	N
TCGA-KL-8339-11A-01R-2314-13	hsa-mir-3144	0.0	0.0	N
TCGA-KL-8339-11A-01R-2314-13	hsa-mir-3145	0.0	0.0	N
TCGA-KL-8339-11A-01R-2314-13	hsa-mir-3146	0.0	0.0	N
TCGA-KL-8339-11A-01R-2314-13	hsa-mir-3147	0.0	0.0	N
TCGA-KL-8339-11A-01R-2314-13	hsa-mir-3148	0.0	0.0	N
TCGA-KL-8339-11A-01R-2314-13	hsa-mir-3149	0.0	0.0	N
TCGA-KL-8339-11A-01R-2314-13	hsa-mir-3150	0.0	0.0	N
TCGA-KL-8339-11A-01R-2314-13	hsa-mir-3150b	4.0	0.551016	N
TCGA-KL-8339-11A-01R-2314-13	hsa-mir-3151	0.0	0.0	N
TCGA-KL-8339-11A-01R-2314-13	hsa-mir-3152	0.0	0.0	N
TCGA-KL-8339-11A-01R-2314-13	hsa-mir-3153	0.0	0.0	N
TCGA-KL-8339-11A-01R-2314-13	hsa-mir-3154	3.0	0.413262	N
TCGA-KL-8339-11A-01R-2314-13	hsa-mir-3155	0.0	0.0	N
TCGA-KL-8339-11A-01R-2314-13	hsa-mir-3156-1	0.0	0.0	N
TCGA-KL-8339-11A-01R-2314-13	hsa-mir-3156-2	0.0	0.0	N
TCGA-KL-8339-11A-01R-2314-13	hsa-mir-3156-3	0.0	0.0	N
TCGA-KL-8339-11A-01R-2314-13	hsa-mir-3157	2.0	0.275508	N
TCGA-KL-8339-11A-01R-2314-13	hsa-mir-3158-1	1.0	0.137754	N
TCGA-KL-8339-11A-01R-2314-13	hsa-mir-3158-2	0.0	0.0	N
TCGA-KL-8339-11A-01R-2314-13	hsa-mir-3159	0.0	0.0	N
TCGA-KL-8339-11A-01R-2314-13	hsa-mir-3160-1	0.0	0.0	N
TCGA-KL-8339-11A-01R-2314-13	hsa-mir-3160-2	0.0	0.0	N
TCGA-KL-8339-11A-01R-2314-13	hsa-mir-3161	6.0	0.826525	N
TCGA-KL-8339-11A-01R-2314-13	hsa-mir-3162	0.0	0.0	N
TCGA-KL-8339-11A-01R-2314-13	hsa-mir-3163	1.0	0.137754	N
TCGA-KL-8339-11A-01R-2314-13	hsa-mir-3164	0.0	0.0	N
TCGA-KL-8339-11A-01R-2314-13	hsa-mir-3165	0.0	0.0	N
TCGA-KL-8339-11A-01R-2314-13	hsa-mir-3166	0.0	0.0	N
TCGA-KL-8339-11A-01R-2314-13	hsa-mir-3167	0.0	0.0	N
TCGA-KL-8339-11A-01R-2314-13	hsa-mir-3168	0.0	0.0	N
TCGA-KL-8339-11A-01R-2314-13	hsa-mir-3169	0.0	0.0	N
TCGA-KL-8339-11A-01R-2314-13	hsa-mir-3170	26.0	3.581607	N
TCGA-KL-8339-11A-01R-2314-13	hsa-mir-3171	1.0	0.137754	N
TCGA-KL-8339-11A-01R-2314-13	hsa-mir-3173	2.0	0.275508	N
TCGA-KL-8339-11A-01R-2314-13	hsa-mir-3174	0.0	0.0	N
TCGA-KL-8339-11A-01R-2314-13	hsa-mir-3175	0.0	0.0	N
TCGA-KL-8339-11A-01R-2314-13	hsa-mir-3176	0.0	0.0	N
TCGA-KL-8339-11A-01R-2314-13	hsa-mir-3177	0.0	0.0	N
TCGA-KL-8339-11A-01R-2314-13	hsa-mir-3178	0.0	0.0	N
TCGA-KL-8339-11A-01R-2314-13	hsa-mir-3179-1	0.0	0.0	N
TCGA-KL-8339-11A-01R-2314-13	hsa-mir-3179-2	0.0	0.0	N
TCGA-KL-8339-11A-01R-2314-13	hsa-mir-3179-3	0.0	0.0	N
TCGA-KL-8339-11A-01R-2314-13	hsa-mir-3180-1	0.0	0.0	N
TCGA-KL-8339-11A-01R-2314-13	hsa-mir-3180-2	0.0	0.0	N
TCGA-KL-8339-11A-01R-2314-13	hsa-mir-3180-3	0.0	0.0	N
TCGA-KL-8339-11A-01R-2314-13	hsa-mir-3180-4	0.0	0.0	N
TCGA-KL-8339-11A-01R-2314-13	hsa-mir-3180-5	0.0	0.0	N
TCGA-KL-8339-11A-01R-2314-13	hsa-mir-3181	0.0	0.0	N
TCGA-KL-8339-11A-01R-2314-13	hsa-mir-3182	0.0	0.0	N
TCGA-KL-8339-11A-01R-2314-13	hsa-mir-3183	0.0	0.0	N
TCGA-KL-8339-11A-01R-2314-13	hsa-mir-3184	0.0	0.0	N
TCGA-KL-8339-11A-01R-2314-13	hsa-mir-3185	0.0	0.0	N
TCGA-KL-8339-11A-01R-2314-13	hsa-mir-3186	0.0	0.0	N
TCGA-KL-8339-11A-01R-2314-13	hsa-mir-3187	0.0	0.0	N
TCGA-KL-8339-11A-01R-2314-13	hsa-mir-3188	0.0	0.0	N
TCGA-KL-8339-11A-01R-2314-13	hsa-mir-3189	1.0	0.137754	N
TCGA-KL-8339-11A-01R-2314-13	hsa-mir-3190	0.0	0.0	N
TCGA-KL-8339-11A-01R-2314-13	hsa-mir-3191	1.0	0.137754	N
TCGA-KL-8339-11A-01R-2314-13	hsa-mir-3192	0.0	0.0	N
TCGA-KL-8339-11A-01R-2314-13	hsa-mir-3193	3.0	0.413262	N
TCGA-KL-8339-11A-01R-2314-13	hsa-mir-3194	1.0	0.137754	N
TCGA-KL-8339-11A-01R-2314-13	hsa-mir-3195	0.0	0.0	N
TCGA-KL-8339-11A-01R-2314-13	hsa-mir-3196	0.0	0.0	N
TCGA-KL-8339-11A-01R-2314-13	hsa-mir-3197	1.0	0.137754	N
TCGA-KL-8339-11A-01R-2314-13	hsa-mir-3198	0.0	0.0	N
TCGA-KL-8339-11A-01R-2314-13	hsa-mir-3199-1	4.0	0.551016	N
TCGA-KL-8339-11A-01R-2314-13	hsa-mir-3199-2	5.0	0.688771	N
TCGA-KL-8339-11A-01R-2314-13	hsa-mir-32	195.0	26.862053	N
TCGA-KL-8339-11A-01R-2314-13	hsa-mir-3200	19.0	2.617328	N
TCGA-KL-8339-11A-01R-2314-13	hsa-mir-3201	0.0	0.0	N
TCGA-KL-8339-11A-01R-2314-13	hsa-mir-3202-1	0.0	0.0	N
TCGA-KL-8339-11A-01R-2314-13	hsa-mir-3202-2	0.0	0.0	N
TCGA-KL-8339-11A-01R-2314-13	hsa-mir-320a	1556.0	214.345411	Y
TCGA-KL-8339-11A-01R-2314-13	hsa-mir-320b-1	0.0	0.0	N
TCGA-KL-8339-11A-01R-2314-13	hsa-mir-320b-2	39.0	5.372411	Y
TCGA-KL-8339-11A-01R-2314-13	hsa-mir-320c-1	2.0	0.275508	N
TCGA-KL-8339-11A-01R-2314-13	hsa-mir-320c-2	1.0	0.137754	N
TCGA-KL-8339-11A-01R-2314-13	hsa-mir-320d-1	0.0	0.0	N
TCGA-KL-8339-11A-01R-2314-13	hsa-mir-320d-2	0.0	0.0	N
TCGA-KL-8339-11A-01R-2314-13	hsa-mir-320e	0.0	0.0	N
TCGA-KL-8339-11A-01R-2314-13	hsa-mir-323	39.0	5.372411	N
TCGA-KL-8339-11A-01R-2314-13	hsa-mir-323b	30.0	4.132624	N
TCGA-KL-8339-11A-01R-2314-13	hsa-mir-324	324.0	44.632335	N
TCGA-KL-8339-11A-01R-2314-13	hsa-mir-325	0.0	0.0	N
TCGA-KL-8339-11A-01R-2314-13	hsa-mir-326	20.0	2.755082	N
TCGA-KL-8339-11A-01R-2314-13	hsa-mir-328	369.0	50.83127	N
TCGA-KL-8339-11A-01R-2314-13	hsa-mir-329-1	1.0	0.137754	N
TCGA-KL-8339-11A-01R-2314-13	hsa-mir-329-2	1.0	0.137754	N
TCGA-KL-8339-11A-01R-2314-13	hsa-mir-330	50.0	6.887706	N
TCGA-KL-8339-11A-01R-2314-13	hsa-mir-331	105.0	14.464183	N
TCGA-KL-8339-11A-01R-2314-13	hsa-mir-335	316.0	43.530302	N
TCGA-KL-8339-11A-01R-2314-13	hsa-mir-337	95.0	13.086641	N
TCGA-KL-8339-11A-01R-2314-13	hsa-mir-338	2640.0	363.670877	N
TCGA-KL-8339-11A-01R-2314-13	hsa-mir-339	119.0	16.39274	N
TCGA-KL-8339-11A-01R-2314-13	hsa-mir-33a	182.0	25.07125	N
TCGA-KL-8339-11A-01R-2314-13	hsa-mir-33b	8.0	1.102033	N
TCGA-KL-8339-11A-01R-2314-13	hsa-mir-340	81.0	11.158084	N
TCGA-KL-8339-11A-01R-2314-13	hsa-mir-342	240.0	33.060989	N
TCGA-KL-8339-11A-01R-2314-13	hsa-mir-345	59.0	8.127493	N
TCGA-KL-8339-11A-01R-2314-13	hsa-mir-346	0.0	0.0	N
TCGA-KL-8339-11A-01R-2314-13	hsa-mir-34a	435.0	59.923042	N
TCGA-KL-8339-11A-01R-2314-13	hsa-mir-34b	1.0	0.137754	N
TCGA-KL-8339-11A-01R-2314-13	hsa-mir-34c	5.0	0.688771	N
TCGA-KL-8339-11A-01R-2314-13	hsa-mir-3605	15.0	2.066312	N
TCGA-KL-8339-11A-01R-2314-13	hsa-mir-3606	0.0	0.0	N
TCGA-KL-8339-11A-01R-2314-13	hsa-mir-3607	360.0	49.591483	N
TCGA-KL-8339-11A-01R-2314-13	hsa-mir-3609	0.0	0.0	N
TCGA-KL-8339-11A-01R-2314-13	hsa-mir-361	2065.0	284.462258	N
TCGA-KL-8339-11A-01R-2314-13	hsa-mir-3610	1.0	0.137754	N
TCGA-KL-8339-11A-01R-2314-13	hsa-mir-3611	0.0	0.0	N
TCGA-KL-8339-11A-01R-2314-13	hsa-mir-3612	0.0	0.0	N
TCGA-KL-8339-11A-01R-2314-13	hsa-mir-3613	31.0	4.270378	N
TCGA-KL-8339-11A-01R-2314-13	hsa-mir-3614	0.0	0.0	N
TCGA-KL-8339-11A-01R-2314-13	hsa-mir-3615	13.0	1.790804	N
TCGA-KL-8339-11A-01R-2314-13	hsa-mir-3616	2.0	0.275508	N
TCGA-KL-8339-11A-01R-2314-13	hsa-mir-3617	0.0	0.0	N
TCGA-KL-8339-11A-01R-2314-13	hsa-mir-3618	0.0	0.0	N
TCGA-KL-8339-11A-01R-2314-13	hsa-mir-3619	0.0	0.0	N
TCGA-KL-8339-11A-01R-2314-13	hsa-mir-362	411.0	56.616943	N
TCGA-KL-8339-11A-01R-2314-13	hsa-mir-3620	0.0	0.0	N
TCGA-KL-8339-11A-01R-2314-13	hsa-mir-3621	0.0	0.0	N
TCGA-KL-8339-11A-01R-2314-13	hsa-mir-3622a	1.0	0.137754	N
TCGA-KL-8339-11A-01R-2314-13	hsa-mir-3622b	0.0	0.0	N
TCGA-KL-8339-11A-01R-2314-13	hsa-mir-363	217.0	29.892644	N
TCGA-KL-8339-11A-01R-2314-13	hsa-mir-3646	0.0	0.0	N
TCGA-KL-8339-11A-01R-2314-13	hsa-mir-3647	25.0	3.443853	N
TCGA-KL-8339-11A-01R-2314-13	hsa-mir-3648	12.0	1.653049	N
TCGA-KL-8339-11A-01R-2314-13	hsa-mir-3649	0.0	0.0	N
TCGA-KL-8339-11A-01R-2314-13	hsa-mir-365-1	46.0	6.33669	N
TCGA-KL-8339-11A-01R-2314-13	hsa-mir-365-2	62.0	8.540755	N
TCGA-KL-8339-11A-01R-2314-13	hsa-mir-3650	0.0	0.0	N
TCGA-KL-8339-11A-01R-2314-13	hsa-mir-3651	3.0	0.413262	N
TCGA-KL-8339-11A-01R-2314-13	hsa-mir-3652	0.0	0.0	N
TCGA-KL-8339-11A-01R-2314-13	hsa-mir-3653	29.0	3.994869	N
TCGA-KL-8339-11A-01R-2314-13	hsa-mir-3654	0.0	0.0	N
TCGA-KL-8339-11A-01R-2314-13	hsa-mir-3655	0.0	0.0	N
TCGA-KL-8339-11A-01R-2314-13	hsa-mir-3656	0.0	0.0	N
TCGA-KL-8339-11A-01R-2314-13	hsa-mir-3657	0.0	0.0	N
TCGA-KL-8339-11A-01R-2314-13	hsa-mir-3658	0.0	0.0	N
TCGA-KL-8339-11A-01R-2314-13	hsa-mir-3659	0.0	0.0	N
TCGA-KL-8339-11A-01R-2314-13	hsa-mir-3660	0.0	0.0	N
TCGA-KL-8339-11A-01R-2314-13	hsa-mir-3661	0.0	0.0	N
TCGA-KL-8339-11A-01R-2314-13	hsa-mir-3662	0.0	0.0	N
TCGA-KL-8339-11A-01R-2314-13	hsa-mir-3663	0.0	0.0	N
TCGA-KL-8339-11A-01R-2314-13	hsa-mir-3664	3.0	0.413262	N
TCGA-KL-8339-11A-01R-2314-13	hsa-mir-3665	0.0	0.0	N
TCGA-KL-8339-11A-01R-2314-13	hsa-mir-3666	0.0	0.0	N
TCGA-KL-8339-11A-01R-2314-13	hsa-mir-3667	1.0	0.137754	N
TCGA-KL-8339-11A-01R-2314-13	hsa-mir-3668	0.0	0.0	N
TCGA-KL-8339-11A-01R-2314-13	hsa-mir-3669	0.0	0.0	N
TCGA-KL-8339-11A-01R-2314-13	hsa-mir-367	0.0	0.0	N
TCGA-KL-8339-11A-01R-2314-13	hsa-mir-3670	0.0	0.0	N
TCGA-KL-8339-11A-01R-2314-13	hsa-mir-3671	0.0	0.0	N
TCGA-KL-8339-11A-01R-2314-13	hsa-mir-3672	0.0	0.0	N
TCGA-KL-8339-11A-01R-2314-13	hsa-mir-3673	0.0	0.0	N
TCGA-KL-8339-11A-01R-2314-13	hsa-mir-3674	0.0	0.0	N
TCGA-KL-8339-11A-01R-2314-13	hsa-mir-3675	0.0	0.0	N
TCGA-KL-8339-11A-01R-2314-13	hsa-mir-3676	8.0	1.102033	N
TCGA-KL-8339-11A-01R-2314-13	hsa-mir-3677	13.0	1.790804	N
TCGA-KL-8339-11A-01R-2314-13	hsa-mir-3678	5.0	0.688771	N
TCGA-KL-8339-11A-01R-2314-13	hsa-mir-3679	0.0	0.0	N
TCGA-KL-8339-11A-01R-2314-13	hsa-mir-3680	1.0	0.137754	N
TCGA-KL-8339-11A-01R-2314-13	hsa-mir-3681	0.0	0.0	N
TCGA-KL-8339-11A-01R-2314-13	hsa-mir-3682	1.0	0.137754	N
TCGA-KL-8339-11A-01R-2314-13	hsa-mir-3683	0.0	0.0	N
TCGA-KL-8339-11A-01R-2314-13	hsa-mir-3684	0.0	0.0	N
TCGA-KL-8339-11A-01R-2314-13	hsa-mir-3685	0.0	0.0	N
TCGA-KL-8339-11A-01R-2314-13	hsa-mir-3686	0.0	0.0	N
TCGA-KL-8339-11A-01R-2314-13	hsa-mir-3687	5.0	0.688771	N
TCGA-KL-8339-11A-01R-2314-13	hsa-mir-3688	0.0	0.0	N
TCGA-KL-8339-11A-01R-2314-13	hsa-mir-3689a	0.0	0.0	N
TCGA-KL-8339-11A-01R-2314-13	hsa-mir-3689b	0.0	0.0	N
TCGA-KL-8339-11A-01R-2314-13	hsa-mir-369	55.0	7.576477	N
TCGA-KL-8339-11A-01R-2314-13	hsa-mir-3690	5.0	0.688771	N
TCGA-KL-8339-11A-01R-2314-13	hsa-mir-3691	1.0	0.137754	N
TCGA-KL-8339-11A-01R-2314-13	hsa-mir-3692	0.0	0.0	N
TCGA-KL-8339-11A-01R-2314-13	hsa-mir-370	63.0	8.67851	N
TCGA-KL-8339-11A-01R-2314-13	hsa-mir-371	0.0	0.0	N
TCGA-KL-8339-11A-01R-2314-13	hsa-mir-3713	0.0	0.0	N
TCGA-KL-8339-11A-01R-2314-13	hsa-mir-3714	0.0	0.0	N
TCGA-KL-8339-11A-01R-2314-13	hsa-mir-372	0.0	0.0	N
TCGA-KL-8339-11A-01R-2314-13	hsa-mir-373	0.0	0.0	N
TCGA-KL-8339-11A-01R-2314-13	hsa-mir-374a	3718.0	512.169819	N
TCGA-KL-8339-11A-01R-2314-13	hsa-mir-374b	414.0	57.030206	N
TCGA-KL-8339-11A-01R-2314-13	hsa-mir-374c	0.0	0.0	N
TCGA-KL-8339-11A-01R-2314-13	hsa-mir-375	654.0	90.091195	N
TCGA-KL-8339-11A-01R-2314-13	hsa-mir-376a-1	7.0	0.964279	N
TCGA-KL-8339-11A-01R-2314-13	hsa-mir-376a-2	2.0	0.275508	N
TCGA-KL-8339-11A-01R-2314-13	hsa-mir-376b	11.0	1.515295	Y
TCGA-KL-8339-11A-01R-2314-13	hsa-mir-376c	31.0	4.270378	Y
TCGA-KL-8339-11A-01R-2314-13	hsa-mir-377	12.0	1.653049	N
TCGA-KL-8339-11A-01R-2314-13	hsa-mir-378	4141.0	570.439812	N
TCGA-KL-8339-11A-01R-2314-13	hsa-mir-378b	0.0	0.0	N
TCGA-KL-8339-11A-01R-2314-13	hsa-mir-378c	89.0	12.260117	N
TCGA-KL-8339-11A-01R-2314-13	hsa-mir-379	3736.0	514.649393	N
TCGA-KL-8339-11A-01R-2314-13	hsa-mir-380	8.0	1.102033	N
TCGA-KL-8339-11A-01R-2314-13	hsa-mir-381	258.0	35.540563	N
TCGA-KL-8339-11A-01R-2314-13	hsa-mir-382	97.0	13.36215	N
TCGA-KL-8339-11A-01R-2314-13	hsa-mir-383	0.0	0.0	N
TCGA-KL-8339-11A-01R-2314-13	hsa-mir-384	0.0	0.0	N
TCGA-KL-8339-11A-01R-2314-13	hsa-mir-3907	0.0	0.0	N
TCGA-KL-8339-11A-01R-2314-13	hsa-mir-3908	0.0	0.0	N
TCGA-KL-8339-11A-01R-2314-13	hsa-mir-3909	2.0	0.275508	N
TCGA-KL-8339-11A-01R-2314-13	hsa-mir-3910-1	0.0	0.0	N
TCGA-KL-8339-11A-01R-2314-13	hsa-mir-3910-2	0.0	0.0	N
TCGA-KL-8339-11A-01R-2314-13	hsa-mir-3911	0.0	0.0	N
TCGA-KL-8339-11A-01R-2314-13	hsa-mir-3912	3.0	0.413262	N
TCGA-KL-8339-11A-01R-2314-13	hsa-mir-3913-1	19.0	2.617328	N
TCGA-KL-8339-11A-01R-2314-13	hsa-mir-3913-2	0.0	0.0	N
TCGA-KL-8339-11A-01R-2314-13	hsa-mir-3914-1	0.0	0.0	N
TCGA-KL-8339-11A-01R-2314-13	hsa-mir-3914-2	0.0	0.0	N
TCGA-KL-8339-11A-01R-2314-13	hsa-mir-3915	0.0	0.0	N
TCGA-KL-8339-11A-01R-2314-13	hsa-mir-3916	0.0	0.0	N
TCGA-KL-8339-11A-01R-2314-13	hsa-mir-3917	0.0	0.0	N
TCGA-KL-8339-11A-01R-2314-13	hsa-mir-3918	0.0	0.0	N
TCGA-KL-8339-11A-01R-2314-13	hsa-mir-3919	0.0	0.0	N
TCGA-KL-8339-11A-01R-2314-13	hsa-mir-3920	0.0	0.0	N
TCGA-KL-8339-11A-01R-2314-13	hsa-mir-3921	0.0	0.0	N
TCGA-KL-8339-11A-01R-2314-13	hsa-mir-3922	1.0	0.137754	N
TCGA-KL-8339-11A-01R-2314-13	hsa-mir-3923	0.0	0.0	N
TCGA-KL-8339-11A-01R-2314-13	hsa-mir-3924	0.0	0.0	N
TCGA-KL-8339-11A-01R-2314-13	hsa-mir-3925	0.0	0.0	N
TCGA-KL-8339-11A-01R-2314-13	hsa-mir-3926-1	2.0	0.275508	N
TCGA-KL-8339-11A-01R-2314-13	hsa-mir-3926-2	0.0	0.0	N
TCGA-KL-8339-11A-01R-2314-13	hsa-mir-3927	0.0	0.0	N
TCGA-KL-8339-11A-01R-2314-13	hsa-mir-3928	6.0	0.826525	N
TCGA-KL-8339-11A-01R-2314-13	hsa-mir-3929	0.0	0.0	N
TCGA-KL-8339-11A-01R-2314-13	hsa-mir-3934	5.0	0.688771	N
TCGA-KL-8339-11A-01R-2314-13	hsa-mir-3935	0.0	0.0	N
TCGA-KL-8339-11A-01R-2314-13	hsa-mir-3936	1.0	0.137754	N
TCGA-KL-8339-11A-01R-2314-13	hsa-mir-3937	0.0	0.0	N
TCGA-KL-8339-11A-01R-2314-13	hsa-mir-3938	0.0	0.0	N
TCGA-KL-8339-11A-01R-2314-13	hsa-mir-3939	0.0	0.0	N
TCGA-KL-8339-11A-01R-2314-13	hsa-mir-3940	1.0	0.137754	N
TCGA-KL-8339-11A-01R-2314-13	hsa-mir-3941	5.0	0.688771	N
TCGA-KL-8339-11A-01R-2314-13	hsa-mir-3942	0.0	0.0	N
TCGA-KL-8339-11A-01R-2314-13	hsa-mir-3943	0.0	0.0	N
TCGA-KL-8339-11A-01R-2314-13	hsa-mir-3944	2.0	0.275508	N
TCGA-KL-8339-11A-01R-2314-13	hsa-mir-3945	0.0	0.0	N
TCGA-KL-8339-11A-01R-2314-13	hsa-mir-409	216.0	29.75489	N
TCGA-KL-8339-11A-01R-2314-13	hsa-mir-410	72.0	9.918297	N
TCGA-KL-8339-11A-01R-2314-13	hsa-mir-411	45.0	6.198935	N
TCGA-KL-8339-11A-01R-2314-13	hsa-mir-412	47.0	6.474444	N
TCGA-KL-8339-11A-01R-2314-13	hsa-mir-421	20.0	2.755082	N
TCGA-KL-8339-11A-01R-2314-13	hsa-mir-422a	0.0	0.0	N
TCGA-KL-8339-11A-01R-2314-13	hsa-mir-423	634.0	87.336112	N
TCGA-KL-8339-11A-01R-2314-13	hsa-mir-424	2145.0	295.482588	N
TCGA-KL-8339-11A-01R-2314-13	hsa-mir-425	284.0	39.12217	N
TCGA-KL-8339-11A-01R-2314-13	hsa-mir-4251	0.0	0.0	N
TCGA-KL-8339-11A-01R-2314-13	hsa-mir-4252	0.0	0.0	N
TCGA-KL-8339-11A-01R-2314-13	hsa-mir-4253	0.0	0.0	N
TCGA-KL-8339-11A-01R-2314-13	hsa-mir-4254	0.0	0.0	N
TCGA-KL-8339-11A-01R-2314-13	hsa-mir-4255	0.0	0.0	N
TCGA-KL-8339-11A-01R-2314-13	hsa-mir-4256	0.0	0.0	N
TCGA-KL-8339-11A-01R-2314-13	hsa-mir-4257	0.0	0.0	N
TCGA-KL-8339-11A-01R-2314-13	hsa-mir-4258	0.0	0.0	N
TCGA-KL-8339-11A-01R-2314-13	hsa-mir-4259	0.0	0.0	N
TCGA-KL-8339-11A-01R-2314-13	hsa-mir-4260	0.0	0.0	N
TCGA-KL-8339-11A-01R-2314-13	hsa-mir-4261	0.0	0.0	N
TCGA-KL-8339-11A-01R-2314-13	hsa-mir-4262	0.0	0.0	N
TCGA-KL-8339-11A-01R-2314-13	hsa-mir-4263	0.0	0.0	N
TCGA-KL-8339-11A-01R-2314-13	hsa-mir-4264	0.0	0.0	N
TCGA-KL-8339-11A-01R-2314-13	hsa-mir-4265	0.0	0.0	N
TCGA-KL-8339-11A-01R-2314-13	hsa-mir-4266	0.0	0.0	N
TCGA-KL-8339-11A-01R-2314-13	hsa-mir-4267	0.0	0.0	N
TCGA-KL-8339-11A-01R-2314-13	hsa-mir-4268	0.0	0.0	N
TCGA-KL-8339-11A-01R-2314-13	hsa-mir-4269	0.0	0.0	N
TCGA-KL-8339-11A-01R-2314-13	hsa-mir-4270	0.0	0.0	N
TCGA-KL-8339-11A-01R-2314-13	hsa-mir-4271	0.0	0.0	N
TCGA-KL-8339-11A-01R-2314-13	hsa-mir-4272	0.0	0.0	N
TCGA-KL-8339-11A-01R-2314-13	hsa-mir-4273	0.0	0.0	N
TCGA-KL-8339-11A-01R-2314-13	hsa-mir-4274	0.0	0.0	N
TCGA-KL-8339-11A-01R-2314-13	hsa-mir-4275	0.0	0.0	N
TCGA-KL-8339-11A-01R-2314-13	hsa-mir-4276	0.0	0.0	N
TCGA-KL-8339-11A-01R-2314-13	hsa-mir-4277	0.0	0.0	N
TCGA-KL-8339-11A-01R-2314-13	hsa-mir-4278	0.0	0.0	N
TCGA-KL-8339-11A-01R-2314-13	hsa-mir-4279	0.0	0.0	N
TCGA-KL-8339-11A-01R-2314-13	hsa-mir-4280	0.0	0.0	N
TCGA-KL-8339-11A-01R-2314-13	hsa-mir-4281	0.0	0.0	N
TCGA-KL-8339-11A-01R-2314-13	hsa-mir-4282	0.0	0.0	N
TCGA-KL-8339-11A-01R-2314-13	hsa-mir-4283-1	0.0	0.0	N
TCGA-KL-8339-11A-01R-2314-13	hsa-mir-4283-2	0.0	0.0	N
TCGA-KL-8339-11A-01R-2314-13	hsa-mir-4284	0.0	0.0	N
TCGA-KL-8339-11A-01R-2314-13	hsa-mir-4285	0.0	0.0	N
TCGA-KL-8339-11A-01R-2314-13	hsa-mir-4286	0.0	0.0	N
TCGA-KL-8339-11A-01R-2314-13	hsa-mir-4287	0.0	0.0	N
TCGA-KL-8339-11A-01R-2314-13	hsa-mir-4288	0.0	0.0	N
TCGA-KL-8339-11A-01R-2314-13	hsa-mir-4289	0.0	0.0	N
TCGA-KL-8339-11A-01R-2314-13	hsa-mir-429	474.0	65.295453	N
TCGA-KL-8339-11A-01R-2314-13	hsa-mir-4290	0.0	0.0	N
TCGA-KL-8339-11A-01R-2314-13	hsa-mir-4291	0.0	0.0	N
TCGA-KL-8339-11A-01R-2314-13	hsa-mir-4292	0.0	0.0	N
TCGA-KL-8339-11A-01R-2314-13	hsa-mir-4293	0.0	0.0	N
TCGA-KL-8339-11A-01R-2314-13	hsa-mir-4294	0.0	0.0	N
TCGA-KL-8339-11A-01R-2314-13	hsa-mir-4295	0.0	0.0	N
TCGA-KL-8339-11A-01R-2314-13	hsa-mir-4296	0.0	0.0	N
TCGA-KL-8339-11A-01R-2314-13	hsa-mir-4297	0.0	0.0	N
TCGA-KL-8339-11A-01R-2314-13	hsa-mir-4298	0.0	0.0	N
TCGA-KL-8339-11A-01R-2314-13	hsa-mir-4299	0.0	0.0	N
TCGA-KL-8339-11A-01R-2314-13	hsa-mir-4300	0.0	0.0	N
TCGA-KL-8339-11A-01R-2314-13	hsa-mir-4301	0.0	0.0	N
TCGA-KL-8339-11A-01R-2314-13	hsa-mir-4302	0.0	0.0	N
TCGA-KL-8339-11A-01R-2314-13	hsa-mir-4303	0.0	0.0	N
TCGA-KL-8339-11A-01R-2314-13	hsa-mir-4304	0.0	0.0	N
TCGA-KL-8339-11A-01R-2314-13	hsa-mir-4305	0.0	0.0	N
TCGA-KL-8339-11A-01R-2314-13	hsa-mir-4306	0.0	0.0	N
TCGA-KL-8339-11A-01R-2314-13	hsa-mir-4307	0.0	0.0	N
TCGA-KL-8339-11A-01R-2314-13	hsa-mir-4308	0.0	0.0	N
TCGA-KL-8339-11A-01R-2314-13	hsa-mir-4309	0.0	0.0	N
TCGA-KL-8339-11A-01R-2314-13	hsa-mir-431	50.0	6.887706	N
TCGA-KL-8339-11A-01R-2314-13	hsa-mir-4310	0.0	0.0	N
TCGA-KL-8339-11A-01R-2314-13	hsa-mir-4311	0.0	0.0	N
TCGA-KL-8339-11A-01R-2314-13	hsa-mir-4312	0.0	0.0	N
TCGA-KL-8339-11A-01R-2314-13	hsa-mir-4313	0.0	0.0	N
TCGA-KL-8339-11A-01R-2314-13	hsa-mir-4314	0.0	0.0	N
TCGA-KL-8339-11A-01R-2314-13	hsa-mir-4315-1	0.0	0.0	N
TCGA-KL-8339-11A-01R-2314-13	hsa-mir-4315-2	0.0	0.0	N
TCGA-KL-8339-11A-01R-2314-13	hsa-mir-4316	0.0	0.0	N
TCGA-KL-8339-11A-01R-2314-13	hsa-mir-4317	0.0	0.0	N
TCGA-KL-8339-11A-01R-2314-13	hsa-mir-4318	0.0	0.0	N
TCGA-KL-8339-11A-01R-2314-13	hsa-mir-4319	0.0	0.0	N
TCGA-KL-8339-11A-01R-2314-13	hsa-mir-432	50.0	6.887706	N
TCGA-KL-8339-11A-01R-2314-13	hsa-mir-4320	0.0	0.0	N
TCGA-KL-8339-11A-01R-2314-13	hsa-mir-4321	0.0	0.0	N
TCGA-KL-8339-11A-01R-2314-13	hsa-mir-4322	0.0	0.0	N
TCGA-KL-8339-11A-01R-2314-13	hsa-mir-4323	0.0	0.0	N
TCGA-KL-8339-11A-01R-2314-13	hsa-mir-4324	0.0	0.0	N
TCGA-KL-8339-11A-01R-2314-13	hsa-mir-4325	0.0	0.0	N
TCGA-KL-8339-11A-01R-2314-13	hsa-mir-4326	14.0	1.928558	N
TCGA-KL-8339-11A-01R-2314-13	hsa-mir-4327	0.0	0.0	N
TCGA-KL-8339-11A-01R-2314-13	hsa-mir-4328	0.0	0.0	N
TCGA-KL-8339-11A-01R-2314-13	hsa-mir-4329	0.0	0.0	N
TCGA-KL-8339-11A-01R-2314-13	hsa-mir-433	16.0	2.204066	N
TCGA-KL-8339-11A-01R-2314-13	hsa-mir-4330	0.0	0.0	N
TCGA-KL-8339-11A-01R-2314-13	hsa-mir-448	0.0	0.0	N
TCGA-KL-8339-11A-01R-2314-13	hsa-mir-449a	1.0	0.137754	N
TCGA-KL-8339-11A-01R-2314-13	hsa-mir-449b	0.0	0.0	N
TCGA-KL-8339-11A-01R-2314-13	hsa-mir-449c	0.0	0.0	N
TCGA-KL-8339-11A-01R-2314-13	hsa-mir-450a-1	41.0	5.647919	N
TCGA-KL-8339-11A-01R-2314-13	hsa-mir-450a-2	47.0	6.474444	N
TCGA-KL-8339-11A-01R-2314-13	hsa-mir-450b	190.0	26.173283	N
TCGA-KL-8339-11A-01R-2314-13	hsa-mir-451	3966.0	546.332841	N
TCGA-KL-8339-11A-01R-2314-13	hsa-mir-452	116.0	15.979478	N
TCGA-KL-8339-11A-01R-2314-13	hsa-mir-454	27.0	3.719361	N
TCGA-KL-8339-11A-01R-2314-13	hsa-mir-455	3266.0	449.904957	N
TCGA-KL-8339-11A-01R-2314-13	hsa-mir-466	0.0	0.0	N
TCGA-KL-8339-11A-01R-2314-13	hsa-mir-483	29.0	3.994869	N
TCGA-KL-8339-11A-01R-2314-13	hsa-mir-484	226.0	31.132431	N
TCGA-KL-8339-11A-01R-2314-13	hsa-mir-485	22.0	3.030591	N
TCGA-KL-8339-11A-01R-2314-13	hsa-mir-486	1453.0	200.156737	N
TCGA-KL-8339-11A-01R-2314-13	hsa-mir-487a	12.0	1.653049	N
TCGA-KL-8339-11A-01R-2314-13	hsa-mir-487b	53.0	7.300968	N
TCGA-KL-8339-11A-01R-2314-13	hsa-mir-488	0.0	0.0	N
TCGA-KL-8339-11A-01R-2314-13	hsa-mir-489	60.0	8.265247	N
TCGA-KL-8339-11A-01R-2314-13	hsa-mir-490	0.0	0.0	N
TCGA-KL-8339-11A-01R-2314-13	hsa-mir-491	8.0	1.102033	N
TCGA-KL-8339-11A-01R-2314-13	hsa-mir-492	0.0	0.0	N
TCGA-KL-8339-11A-01R-2314-13	hsa-mir-493	80.0	11.02033	N
TCGA-KL-8339-11A-01R-2314-13	hsa-mir-494	2.0	0.275508	N
TCGA-KL-8339-11A-01R-2314-13	hsa-mir-495	29.0	3.994869	N
TCGA-KL-8339-11A-01R-2314-13	hsa-mir-496	18.0	2.479574	N
TCGA-KL-8339-11A-01R-2314-13	hsa-mir-497	158.0	21.765151	N
TCGA-KL-8339-11A-01R-2314-13	hsa-mir-498	0.0	0.0	N
TCGA-KL-8339-11A-01R-2314-13	hsa-mir-499	2.0	0.275508	N
TCGA-KL-8339-11A-01R-2314-13	hsa-mir-500a	3768.0	519.057525	Y
TCGA-KL-8339-11A-01R-2314-13	hsa-mir-500b	77.0	10.607067	Y
TCGA-KL-8339-11A-01R-2314-13	hsa-mir-501	769.0	105.932918	N
TCGA-KL-8339-11A-01R-2314-13	hsa-mir-502	123.0	16.943757	Y
TCGA-KL-8339-11A-01R-2314-13	hsa-mir-503	203.0	27.964086	N
TCGA-KL-8339-11A-01R-2314-13	hsa-mir-504	11.0	1.515295	N
TCGA-KL-8339-11A-01R-2314-13	hsa-mir-505	222.0	30.581415	N
TCGA-KL-8339-11A-01R-2314-13	hsa-mir-506	115.0	15.841724	N
TCGA-KL-8339-11A-01R-2314-13	hsa-mir-507	14.0	1.928558	N
TCGA-KL-8339-11A-01R-2314-13	hsa-mir-508	3961.0	545.64407	N
TCGA-KL-8339-11A-01R-2314-13	hsa-mir-509-1	307.0	42.290515	N
TCGA-KL-8339-11A-01R-2314-13	hsa-mir-509-2	381.0	52.48432	N
TCGA-KL-8339-11A-01R-2314-13	hsa-mir-509-3	393.0	54.137369	N
TCGA-KL-8339-11A-01R-2314-13	hsa-mir-510	4.0	0.551016	N
TCGA-KL-8339-11A-01R-2314-13	hsa-mir-511-1	18.0	2.479574	N
TCGA-KL-8339-11A-01R-2314-13	hsa-mir-511-2	9.0	1.239787	N
TCGA-KL-8339-11A-01R-2314-13	hsa-mir-512-1	0.0	0.0	N
TCGA-KL-8339-11A-01R-2314-13	hsa-mir-512-2	0.0	0.0	N
TCGA-KL-8339-11A-01R-2314-13	hsa-mir-513a-1	6.0	0.826525	N
TCGA-KL-8339-11A-01R-2314-13	hsa-mir-513a-2	5.0	0.688771	N
TCGA-KL-8339-11A-01R-2314-13	hsa-mir-513b	4.0	0.551016	N
TCGA-KL-8339-11A-01R-2314-13	hsa-mir-513c	20.0	2.755082	N
TCGA-KL-8339-11A-01R-2314-13	hsa-mir-514-1	1164.0	160.345796	N
TCGA-KL-8339-11A-01R-2314-13	hsa-mir-514-2	1140.0	157.039697	N
TCGA-KL-8339-11A-01R-2314-13	hsa-mir-514-3	1171.0	161.310075	N
TCGA-KL-8339-11A-01R-2314-13	hsa-mir-514b	32.0	4.408132	N
TCGA-KL-8339-11A-01R-2314-13	hsa-mir-515-1	0.0	0.0	N
TCGA-KL-8339-11A-01R-2314-13	hsa-mir-515-2	0.0	0.0	N
TCGA-KL-8339-11A-01R-2314-13	hsa-mir-516a-1	0.0	0.0	N
TCGA-KL-8339-11A-01R-2314-13	hsa-mir-516a-2	0.0	0.0	N
TCGA-KL-8339-11A-01R-2314-13	hsa-mir-516b-1	0.0	0.0	N
TCGA-KL-8339-11A-01R-2314-13	hsa-mir-516b-2	0.0	0.0	N
TCGA-KL-8339-11A-01R-2314-13	hsa-mir-517a	0.0	0.0	N
TCGA-KL-8339-11A-01R-2314-13	hsa-mir-517b	0.0	0.0	N
TCGA-KL-8339-11A-01R-2314-13	hsa-mir-517c	0.0	0.0	N
TCGA-KL-8339-11A-01R-2314-13	hsa-mir-518a-1	0.0	0.0	N
TCGA-KL-8339-11A-01R-2314-13	hsa-mir-518a-2	0.0	0.0	N
TCGA-KL-8339-11A-01R-2314-13	hsa-mir-518b	0.0	0.0	N
TCGA-KL-8339-11A-01R-2314-13	hsa-mir-518c	0.0	0.0	N
TCGA-KL-8339-11A-01R-2314-13	hsa-mir-518d	0.0	0.0	N
TCGA-KL-8339-11A-01R-2314-13	hsa-mir-518e	0.0	0.0	N
TCGA-KL-8339-11A-01R-2314-13	hsa-mir-518f	0.0	0.0	N
TCGA-KL-8339-11A-01R-2314-13	hsa-mir-519a-1	0.0	0.0	N
TCGA-KL-8339-11A-01R-2314-13	hsa-mir-519a-2	0.0	0.0	N
TCGA-KL-8339-11A-01R-2314-13	hsa-mir-519b	0.0	0.0	N
TCGA-KL-8339-11A-01R-2314-13	hsa-mir-519c	0.0	0.0	N
TCGA-KL-8339-11A-01R-2314-13	hsa-mir-519d	0.0	0.0	N
TCGA-KL-8339-11A-01R-2314-13	hsa-mir-519e	0.0	0.0	N
TCGA-KL-8339-11A-01R-2314-13	hsa-mir-520a	0.0	0.0	N
TCGA-KL-8339-11A-01R-2314-13	hsa-mir-520b	0.0	0.0	N
TCGA-KL-8339-11A-01R-2314-13	hsa-mir-520c	0.0	0.0	N
TCGA-KL-8339-11A-01R-2314-13	hsa-mir-520d	0.0	0.0	N
TCGA-KL-8339-11A-01R-2314-13	hsa-mir-520e	0.0	0.0	N
TCGA-KL-8339-11A-01R-2314-13	hsa-mir-520f	0.0	0.0	N
TCGA-KL-8339-11A-01R-2314-13	hsa-mir-520g	0.0	0.0	N
TCGA-KL-8339-11A-01R-2314-13	hsa-mir-520h	0.0	0.0	N
TCGA-KL-8339-11A-01R-2314-13	hsa-mir-521-1	0.0	0.0	N
TCGA-KL-8339-11A-01R-2314-13	hsa-mir-521-2	0.0	0.0	N
TCGA-KL-8339-11A-01R-2314-13	hsa-mir-522	0.0	0.0	N
TCGA-KL-8339-11A-01R-2314-13	hsa-mir-523	0.0	0.0	N
TCGA-KL-8339-11A-01R-2314-13	hsa-mir-524	0.0	0.0	N
TCGA-KL-8339-11A-01R-2314-13	hsa-mir-525	0.0	0.0	N
TCGA-KL-8339-11A-01R-2314-13	hsa-mir-526a-1	0.0	0.0	N
TCGA-KL-8339-11A-01R-2314-13	hsa-mir-526a-2	0.0	0.0	N
TCGA-KL-8339-11A-01R-2314-13	hsa-mir-526b	0.0	0.0	N
TCGA-KL-8339-11A-01R-2314-13	hsa-mir-527	0.0	0.0	N
TCGA-KL-8339-11A-01R-2314-13	hsa-mir-532	16931.0	2332.315009	N
TCGA-KL-8339-11A-01R-2314-13	hsa-mir-539	91.0	12.535625	N
TCGA-KL-8339-11A-01R-2314-13	hsa-mir-541	4.0	0.551016	N
TCGA-KL-8339-11A-01R-2314-13	hsa-mir-542	3929.0	541.235938	N
TCGA-KL-8339-11A-01R-2314-13	hsa-mir-543	18.0	2.479574	N
TCGA-KL-8339-11A-01R-2314-13	hsa-mir-544	0.0	0.0	N
TCGA-KL-8339-11A-01R-2314-13	hsa-mir-544b	0.0	0.0	N
TCGA-KL-8339-11A-01R-2314-13	hsa-mir-545	1.0	0.137754	N
TCGA-KL-8339-11A-01R-2314-13	hsa-mir-548a-1	0.0	0.0	N
TCGA-KL-8339-11A-01R-2314-13	hsa-mir-548a-2	0.0	0.0	N
TCGA-KL-8339-11A-01R-2314-13	hsa-mir-548a-3	0.0	0.0	N
TCGA-KL-8339-11A-01R-2314-13	hsa-mir-548aa-1	0.0	0.0	N
TCGA-KL-8339-11A-01R-2314-13	hsa-mir-548aa-2	0.0	0.0	N
TCGA-KL-8339-11A-01R-2314-13	hsa-mir-548b	7.0	0.964279	N
TCGA-KL-8339-11A-01R-2314-13	hsa-mir-548c	0.0	0.0	N
TCGA-KL-8339-11A-01R-2314-13	hsa-mir-548d-1	0.0	0.0	N
TCGA-KL-8339-11A-01R-2314-13	hsa-mir-548d-2	0.0	0.0	N
TCGA-KL-8339-11A-01R-2314-13	hsa-mir-548e	4.0	0.551016	N
TCGA-KL-8339-11A-01R-2314-13	hsa-mir-548f-1	0.0	0.0	N
TCGA-KL-8339-11A-01R-2314-13	hsa-mir-548f-2	0.0	0.0	N
TCGA-KL-8339-11A-01R-2314-13	hsa-mir-548f-3	0.0	0.0	N
TCGA-KL-8339-11A-01R-2314-13	hsa-mir-548f-4	0.0	0.0	N
TCGA-KL-8339-11A-01R-2314-13	hsa-mir-548f-5	0.0	0.0	N
TCGA-KL-8339-11A-01R-2314-13	hsa-mir-548g	0.0	0.0	N
TCGA-KL-8339-11A-01R-2314-13	hsa-mir-548h-1	0.0	0.0	N
TCGA-KL-8339-11A-01R-2314-13	hsa-mir-548h-2	0.0	0.0	N
TCGA-KL-8339-11A-01R-2314-13	hsa-mir-548h-3	0.0	0.0	N
TCGA-KL-8339-11A-01R-2314-13	hsa-mir-548h-4	0.0	0.0	N
TCGA-KL-8339-11A-01R-2314-13	hsa-mir-548i-1	0.0	0.0	N
TCGA-KL-8339-11A-01R-2314-13	hsa-mir-548i-2	0.0	0.0	N
TCGA-KL-8339-11A-01R-2314-13	hsa-mir-548i-3	0.0	0.0	N
TCGA-KL-8339-11A-01R-2314-13	hsa-mir-548i-4	0.0	0.0	N
TCGA-KL-8339-11A-01R-2314-13	hsa-mir-548j	1.0	0.137754	N
TCGA-KL-8339-11A-01R-2314-13	hsa-mir-548k	0.0	0.0	N
TCGA-KL-8339-11A-01R-2314-13	hsa-mir-548l	0.0	0.0	N
TCGA-KL-8339-11A-01R-2314-13	hsa-mir-548m	0.0	0.0	N
TCGA-KL-8339-11A-01R-2314-13	hsa-mir-548n	0.0	0.0	N
TCGA-KL-8339-11A-01R-2314-13	hsa-mir-548o	2.0	0.275508	N
TCGA-KL-8339-11A-01R-2314-13	hsa-mir-548p	0.0	0.0	N
TCGA-KL-8339-11A-01R-2314-13	hsa-mir-548q	1.0	0.137754	N
TCGA-KL-8339-11A-01R-2314-13	hsa-mir-548s	2.0	0.275508	N
TCGA-KL-8339-11A-01R-2314-13	hsa-mir-548t	1.0	0.137754	N
TCGA-KL-8339-11A-01R-2314-13	hsa-mir-548u	0.0	0.0	N
TCGA-KL-8339-11A-01R-2314-13	hsa-mir-548v	6.0	0.826525	N
TCGA-KL-8339-11A-01R-2314-13	hsa-mir-548w	0.0	0.0	N
TCGA-KL-8339-11A-01R-2314-13	hsa-mir-548x	0.0	0.0	N
TCGA-KL-8339-11A-01R-2314-13	hsa-mir-548y	0.0	0.0	N
TCGA-KL-8339-11A-01R-2314-13	hsa-mir-548z	0.0	0.0	N
TCGA-KL-8339-11A-01R-2314-13	hsa-mir-549	0.0	0.0	N
TCGA-KL-8339-11A-01R-2314-13	hsa-mir-550a-1	5.0	0.688771	N
TCGA-KL-8339-11A-01R-2314-13	hsa-mir-550a-2	7.0	0.964279	N
TCGA-KL-8339-11A-01R-2314-13	hsa-mir-550b-1	0.0	0.0	N
TCGA-KL-8339-11A-01R-2314-13	hsa-mir-550b-2	0.0	0.0	N
TCGA-KL-8339-11A-01R-2314-13	hsa-mir-551a	5.0	0.688771	N
TCGA-KL-8339-11A-01R-2314-13	hsa-mir-551b	26.0	3.581607	N
TCGA-KL-8339-11A-01R-2314-13	hsa-mir-552	1.0	0.137754	N
TCGA-KL-8339-11A-01R-2314-13	hsa-mir-553	0.0	0.0	N
TCGA-KL-8339-11A-01R-2314-13	hsa-mir-554	0.0	0.0	N
TCGA-KL-8339-11A-01R-2314-13	hsa-mir-555	0.0	0.0	N
TCGA-KL-8339-11A-01R-2314-13	hsa-mir-556	2.0	0.275508	N
TCGA-KL-8339-11A-01R-2314-13	hsa-mir-557	0.0	0.0	N
TCGA-KL-8339-11A-01R-2314-13	hsa-mir-558	0.0	0.0	N
TCGA-KL-8339-11A-01R-2314-13	hsa-mir-559	0.0	0.0	N
TCGA-KL-8339-11A-01R-2314-13	hsa-mir-561	6.0	0.826525	N
TCGA-KL-8339-11A-01R-2314-13	hsa-mir-562	0.0	0.0	N
TCGA-KL-8339-11A-01R-2314-13	hsa-mir-563	0.0	0.0	N
TCGA-KL-8339-11A-01R-2314-13	hsa-mir-564	0.0	0.0	N
TCGA-KL-8339-11A-01R-2314-13	hsa-mir-566	0.0	0.0	N
TCGA-KL-8339-11A-01R-2314-13	hsa-mir-567	0.0	0.0	N
TCGA-KL-8339-11A-01R-2314-13	hsa-mir-568	0.0	0.0	N
TCGA-KL-8339-11A-01R-2314-13	hsa-mir-569	0.0	0.0	N
TCGA-KL-8339-11A-01R-2314-13	hsa-mir-570	4.0	0.551016	N
TCGA-KL-8339-11A-01R-2314-13	hsa-mir-571	0.0	0.0	N
TCGA-KL-8339-11A-01R-2314-13	hsa-mir-572	0.0	0.0	N
TCGA-KL-8339-11A-01R-2314-13	hsa-mir-573	0.0	0.0	N
TCGA-KL-8339-11A-01R-2314-13	hsa-mir-574	253.0	34.851792	N
TCGA-KL-8339-11A-01R-2314-13	hsa-mir-575	0.0	0.0	N
TCGA-KL-8339-11A-01R-2314-13	hsa-mir-576	34.0	4.68364	N
TCGA-KL-8339-11A-01R-2314-13	hsa-mir-577	106.0	14.601937	N
TCGA-KL-8339-11A-01R-2314-13	hsa-mir-578	0.0	0.0	N
TCGA-KL-8339-11A-01R-2314-13	hsa-mir-579	2.0	0.275508	N
TCGA-KL-8339-11A-01R-2314-13	hsa-mir-580	4.0	0.551016	N
TCGA-KL-8339-11A-01R-2314-13	hsa-mir-581	1.0	0.137754	N
TCGA-KL-8339-11A-01R-2314-13	hsa-mir-582	1585.0	218.340281	N
TCGA-KL-8339-11A-01R-2314-13	hsa-mir-583	0.0	0.0	N
TCGA-KL-8339-11A-01R-2314-13	hsa-mir-584	118.0	16.254986	N
TCGA-KL-8339-11A-01R-2314-13	hsa-mir-585	5.0	0.688771	N
TCGA-KL-8339-11A-01R-2314-13	hsa-mir-586	0.0	0.0	N
TCGA-KL-8339-11A-01R-2314-13	hsa-mir-587	0.0	0.0	N
TCGA-KL-8339-11A-01R-2314-13	hsa-mir-588	1.0	0.137754	N
TCGA-KL-8339-11A-01R-2314-13	hsa-mir-589	234.0	32.234464	N
TCGA-KL-8339-11A-01R-2314-13	hsa-mir-590	53.0	7.300968	N
TCGA-KL-8339-11A-01R-2314-13	hsa-mir-591	0.0	0.0	N
TCGA-KL-8339-11A-01R-2314-13	hsa-mir-592	16.0	2.204066	N
TCGA-KL-8339-11A-01R-2314-13	hsa-mir-593	0.0	0.0	N
TCGA-KL-8339-11A-01R-2314-13	hsa-mir-595	0.0	0.0	N
TCGA-KL-8339-11A-01R-2314-13	hsa-mir-596	0.0	0.0	N
TCGA-KL-8339-11A-01R-2314-13	hsa-mir-597	0.0	0.0	N
TCGA-KL-8339-11A-01R-2314-13	hsa-mir-598	197.0	27.137562	N
TCGA-KL-8339-11A-01R-2314-13	hsa-mir-599	0.0	0.0	N
TCGA-KL-8339-11A-01R-2314-13	hsa-mir-600	0.0	0.0	N
TCGA-KL-8339-11A-01R-2314-13	hsa-mir-601	0.0	0.0	N
TCGA-KL-8339-11A-01R-2314-13	hsa-mir-602	0.0	0.0	N
TCGA-KL-8339-11A-01R-2314-13	hsa-mir-603	0.0	0.0	N
TCGA-KL-8339-11A-01R-2314-13	hsa-mir-604	0.0	0.0	N
TCGA-KL-8339-11A-01R-2314-13	hsa-mir-605	2.0	0.275508	N
TCGA-KL-8339-11A-01R-2314-13	hsa-mir-606	0.0	0.0	N
TCGA-KL-8339-11A-01R-2314-13	hsa-mir-607	3.0	0.413262	N
TCGA-KL-8339-11A-01R-2314-13	hsa-mir-608	0.0	0.0	N
TCGA-KL-8339-11A-01R-2314-13	hsa-mir-609	0.0	0.0	N
TCGA-KL-8339-11A-01R-2314-13	hsa-mir-610	0.0	0.0	N
TCGA-KL-8339-11A-01R-2314-13	hsa-mir-611	1.0	0.137754	N
TCGA-KL-8339-11A-01R-2314-13	hsa-mir-612	1.0	0.137754	N
TCGA-KL-8339-11A-01R-2314-13	hsa-mir-613	0.0	0.0	N
TCGA-KL-8339-11A-01R-2314-13	hsa-mir-614	0.0	0.0	N
TCGA-KL-8339-11A-01R-2314-13	hsa-mir-615	70.0	9.642788	N
TCGA-KL-8339-11A-01R-2314-13	hsa-mir-616	10.0	1.377541	N
TCGA-KL-8339-11A-01R-2314-13	hsa-mir-617	0.0	0.0	N
TCGA-KL-8339-11A-01R-2314-13	hsa-mir-618	4.0	0.551016	N
TCGA-KL-8339-11A-01R-2314-13	hsa-mir-619	0.0	0.0	N
TCGA-KL-8339-11A-01R-2314-13	hsa-mir-620	0.0	0.0	N
TCGA-KL-8339-11A-01R-2314-13	hsa-mir-621	0.0	0.0	N
TCGA-KL-8339-11A-01R-2314-13	hsa-mir-622	0.0	0.0	N
TCGA-KL-8339-11A-01R-2314-13	hsa-mir-623	0.0	0.0	N
TCGA-KL-8339-11A-01R-2314-13	hsa-mir-624	4.0	0.551016	N
TCGA-KL-8339-11A-01R-2314-13	hsa-mir-625	276.0	38.020137	N
TCGA-KL-8339-11A-01R-2314-13	hsa-mir-626	0.0	0.0	N
TCGA-KL-8339-11A-01R-2314-13	hsa-mir-627	12.0	1.653049	N
TCGA-KL-8339-11A-01R-2314-13	hsa-mir-628	57.0	7.851985	N
TCGA-KL-8339-11A-01R-2314-13	hsa-mir-629	252.0	34.714038	N
TCGA-KL-8339-11A-01R-2314-13	hsa-mir-630	0.0	0.0	N
TCGA-KL-8339-11A-01R-2314-13	hsa-mir-631	0.0	0.0	N
TCGA-KL-8339-11A-01R-2314-13	hsa-mir-632	0.0	0.0	N
TCGA-KL-8339-11A-01R-2314-13	hsa-mir-633	0.0	0.0	N
TCGA-KL-8339-11A-01R-2314-13	hsa-mir-634	0.0	0.0	N
TCGA-KL-8339-11A-01R-2314-13	hsa-mir-635	0.0	0.0	N
TCGA-KL-8339-11A-01R-2314-13	hsa-mir-636	1.0	0.137754	N
TCGA-KL-8339-11A-01R-2314-13	hsa-mir-637	0.0	0.0	N
TCGA-KL-8339-11A-01R-2314-13	hsa-mir-638	0.0	0.0	N
TCGA-KL-8339-11A-01R-2314-13	hsa-mir-639	0.0	0.0	N
TCGA-KL-8339-11A-01R-2314-13	hsa-mir-640	0.0	0.0	N
TCGA-KL-8339-11A-01R-2314-13	hsa-mir-641	0.0	0.0	N
TCGA-KL-8339-11A-01R-2314-13	hsa-mir-642a	3.0	0.413262	N
TCGA-KL-8339-11A-01R-2314-13	hsa-mir-642b	0.0	0.0	N
TCGA-KL-8339-11A-01R-2314-13	hsa-mir-643	3.0	0.413262	N
TCGA-KL-8339-11A-01R-2314-13	hsa-mir-644	0.0	0.0	N
TCGA-KL-8339-11A-01R-2314-13	hsa-mir-645	0.0	0.0	N
TCGA-KL-8339-11A-01R-2314-13	hsa-mir-646	0.0	0.0	N
TCGA-KL-8339-11A-01R-2314-13	hsa-mir-647	0.0	0.0	N
TCGA-KL-8339-11A-01R-2314-13	hsa-mir-648	0.0	0.0	N
TCGA-KL-8339-11A-01R-2314-13	hsa-mir-649	0.0	0.0	N
TCGA-KL-8339-11A-01R-2314-13	hsa-mir-650	0.0	0.0	N
TCGA-KL-8339-11A-01R-2314-13	hsa-mir-651	14.0	1.928558	N
TCGA-KL-8339-11A-01R-2314-13	hsa-mir-652	196.0	26.999808	N
TCGA-KL-8339-11A-01R-2314-13	hsa-mir-653	588.0	80.999423	N
TCGA-KL-8339-11A-01R-2314-13	hsa-mir-654	134.0	18.459052	N
TCGA-KL-8339-11A-01R-2314-13	hsa-mir-655	6.0	0.826525	N
TCGA-KL-8339-11A-01R-2314-13	hsa-mir-656	5.0	0.688771	N
TCGA-KL-8339-11A-01R-2314-13	hsa-mir-657	0.0	0.0	N
TCGA-KL-8339-11A-01R-2314-13	hsa-mir-658	0.0	0.0	N
TCGA-KL-8339-11A-01R-2314-13	hsa-mir-659	7.0	0.964279	N
TCGA-KL-8339-11A-01R-2314-13	hsa-mir-660	897.0	123.565446	N
TCGA-KL-8339-11A-01R-2314-13	hsa-mir-661	0.0	0.0	N
TCGA-KL-8339-11A-01R-2314-13	hsa-mir-662	0.0	0.0	N
TCGA-KL-8339-11A-01R-2314-13	hsa-mir-663	0.0	0.0	N
TCGA-KL-8339-11A-01R-2314-13	hsa-mir-663b	0.0	0.0	N
TCGA-KL-8339-11A-01R-2314-13	hsa-mir-664	162.0	22.316167	N
TCGA-KL-8339-11A-01R-2314-13	hsa-mir-665	2.0	0.275508	N
TCGA-KL-8339-11A-01R-2314-13	hsa-mir-668	0.0	0.0	N
TCGA-KL-8339-11A-01R-2314-13	hsa-mir-670	0.0	0.0	N
TCGA-KL-8339-11A-01R-2314-13	hsa-mir-671	17.0	2.34182	N
TCGA-KL-8339-11A-01R-2314-13	hsa-mir-675	311.0	42.841531	N
TCGA-KL-8339-11A-01R-2314-13	hsa-mir-676	12.0	1.653049	N
TCGA-KL-8339-11A-01R-2314-13	hsa-mir-7-1	79.0	10.882575	N
TCGA-KL-8339-11A-01R-2314-13	hsa-mir-7-2	0.0	0.0	N
TCGA-KL-8339-11A-01R-2314-13	hsa-mir-7-3	0.0	0.0	N
TCGA-KL-8339-11A-01R-2314-13	hsa-mir-708	452.0	62.264862	N
TCGA-KL-8339-11A-01R-2314-13	hsa-mir-711	0.0	0.0	N
TCGA-KL-8339-11A-01R-2314-13	hsa-mir-718	0.0	0.0	N
TCGA-KL-8339-11A-01R-2314-13	hsa-mir-720	0.0	0.0	N
TCGA-KL-8339-11A-01R-2314-13	hsa-mir-744	205.0	28.239595	N
TCGA-KL-8339-11A-01R-2314-13	hsa-mir-758	117.0	16.117232	N
TCGA-KL-8339-11A-01R-2314-13	hsa-mir-759	0.0	0.0	N
TCGA-KL-8339-11A-01R-2314-13	hsa-mir-760	5.0	0.688771	N
TCGA-KL-8339-11A-01R-2314-13	hsa-mir-761	0.0	0.0	N
TCGA-KL-8339-11A-01R-2314-13	hsa-mir-762	0.0	0.0	N
TCGA-KL-8339-11A-01R-2314-13	hsa-mir-764	0.0	0.0	N
TCGA-KL-8339-11A-01R-2314-13	hsa-mir-765	4.0	0.551016	N
TCGA-KL-8339-11A-01R-2314-13	hsa-mir-766	41.0	5.647919	N
TCGA-KL-8339-11A-01R-2314-13	hsa-mir-767	2.0	0.275508	N
TCGA-KL-8339-11A-01R-2314-13	hsa-mir-769	94.0	12.948887	N
TCGA-KL-8339-11A-01R-2314-13	hsa-mir-770	0.0	0.0	N
TCGA-KL-8339-11A-01R-2314-13	hsa-mir-802	0.0	0.0	N
TCGA-KL-8339-11A-01R-2314-13	hsa-mir-873	4.0	0.551016	N
TCGA-KL-8339-11A-01R-2314-13	hsa-mir-874	308.0	42.428269	N
TCGA-KL-8339-11A-01R-2314-13	hsa-mir-875	0.0	0.0	N
TCGA-KL-8339-11A-01R-2314-13	hsa-mir-876	4.0	0.551016	N
TCGA-KL-8339-11A-01R-2314-13	hsa-mir-877	6.0	0.826525	N
TCGA-KL-8339-11A-01R-2314-13	hsa-mir-885	2.0	0.275508	N
TCGA-KL-8339-11A-01R-2314-13	hsa-mir-887	17.0	2.34182	N
TCGA-KL-8339-11A-01R-2314-13	hsa-mir-888	7.0	0.964279	N
TCGA-KL-8339-11A-01R-2314-13	hsa-mir-889	145.0	19.974347	N
TCGA-KL-8339-11A-01R-2314-13	hsa-mir-890	0.0	0.0	N
TCGA-KL-8339-11A-01R-2314-13	hsa-mir-891a	1489.0	205.115885	N
TCGA-KL-8339-11A-01R-2314-13	hsa-mir-891b	6.0	0.826525	N
TCGA-KL-8339-11A-01R-2314-13	hsa-mir-892a	17.0	2.34182	N
TCGA-KL-8339-11A-01R-2314-13	hsa-mir-892b	3.0	0.413262	N
TCGA-KL-8339-11A-01R-2314-13	hsa-mir-9-1	2149.0	296.033604	N
TCGA-KL-8339-11A-01R-2314-13	hsa-mir-9-2	2171.0	299.064195	N
TCGA-KL-8339-11A-01R-2314-13	hsa-mir-9-3	3.0	0.413262	N
TCGA-KL-8339-11A-01R-2314-13	hsa-mir-920	0.0	0.0	N
TCGA-KL-8339-11A-01R-2314-13	hsa-mir-921	0.0	0.0	N
TCGA-KL-8339-11A-01R-2314-13	hsa-mir-922	0.0	0.0	N
TCGA-KL-8339-11A-01R-2314-13	hsa-mir-924	0.0	0.0	N
TCGA-KL-8339-11A-01R-2314-13	hsa-mir-92a-1	1377.0	189.687424	N
TCGA-KL-8339-11A-01R-2314-13	hsa-mir-92a-2	38730.0	5335.217075	N
TCGA-KL-8339-11A-01R-2314-13	hsa-mir-92b	265.0	36.504842	N
TCGA-KL-8339-11A-01R-2314-13	hsa-mir-93	9517.0	1311.005962	N
TCGA-KL-8339-11A-01R-2314-13	hsa-mir-933	1.0	0.137754	N
TCGA-KL-8339-11A-01R-2314-13	hsa-mir-934	10.0	1.377541	N
TCGA-KL-8339-11A-01R-2314-13	hsa-mir-935	0.0	0.0	N
TCGA-KL-8339-11A-01R-2314-13	hsa-mir-936	0.0	0.0	N
TCGA-KL-8339-11A-01R-2314-13	hsa-mir-937	6.0	0.826525	N
TCGA-KL-8339-11A-01R-2314-13	hsa-mir-938	0.0	0.0	N
TCGA-KL-8339-11A-01R-2314-13	hsa-mir-939	1.0	0.137754	N
TCGA-KL-8339-11A-01R-2314-13	hsa-mir-940	11.0	1.515295	N
TCGA-KL-8339-11A-01R-2314-13	hsa-mir-941-1	0.0	0.0	N
TCGA-KL-8339-11A-01R-2314-13	hsa-mir-941-3	0.0	0.0	N
TCGA-KL-8339-11A-01R-2314-13	hsa-mir-941-4	0.0	0.0	N
TCGA-KL-8339-11A-01R-2314-13	hsa-mir-942	15.0	2.066312	N
TCGA-KL-8339-11A-01R-2314-13	hsa-mir-943	0.0	0.0	N
TCGA-KL-8339-11A-01R-2314-13	hsa-mir-944	0.0	0.0	N
TCGA-KL-8339-11A-01R-2314-13	hsa-mir-95	27.0	3.719361	N
TCGA-KL-8339-11A-01R-2314-13	hsa-mir-96	14.0	1.928558	N
TCGA-KL-8339-11A-01R-2314-13	hsa-mir-98	469.0	64.606682	N
TCGA-KL-8339-11A-01R-2314-13	hsa-mir-99a	8213.0	1131.374589	Y
TCGA-KL-8339-11A-01R-2314-13	hsa-mir-99b	249900.0	34424.754636	N
