# Supplementary material for: Dysfunctional miRNA-Mediated Regulation in Chromophobe Renal Cell Carcinoma
Source: PLoS One. 2016 Jun 3;11(6):e0156324. doi: 10.1371/journal.pone.0156324 (PMC4892590; doi:10.1371/journal.pone.0156324)
Supplement: S1 File — (ZIP) [file pone.0156324.s001.zip › S1_File miRNA expression profile downloaded from TCGA/control/bcgsc.ca__IlluminaHiSeq_miRNASeq__TCGA-KN-8419-11A-01R-2314-13__mirna_quantification.txt]

barcode	miRNA_ID	read_count	reads_per_million_miRNA_mapped	cross-mapped
TCGA-KN-8419-11A-01R-2314-13	hsa-let-7a-1	59967.0	7237.36885	N
TCGA-KN-8419-11A-01R-2314-13	hsa-let-7a-2	120878.0	14588.668299	Y
TCGA-KN-8419-11A-01R-2314-13	hsa-let-7a-3	60235.0	7269.713554	N
TCGA-KN-8419-11A-01R-2314-13	hsa-let-7b	117807.0	14218.031786	N
TCGA-KN-8419-11A-01R-2314-13	hsa-let-7c	27615.0	3332.832071	Y
TCGA-KN-8419-11A-01R-2314-13	hsa-let-7d	3623.0	437.256947	N
TCGA-KN-8419-11A-01R-2314-13	hsa-let-7e	10989.0	1326.253544	N
TCGA-KN-8419-11A-01R-2314-13	hsa-let-7f-1	121.0	14.603392	N
TCGA-KN-8419-11A-01R-2314-13	hsa-let-7f-2	58690.0	7083.24875	N
TCGA-KN-8419-11A-01R-2314-13	hsa-let-7g	4085.0	493.015354	N
TCGA-KN-8419-11A-01R-2314-13	hsa-let-7i	2039.0	246.085265	N
TCGA-KN-8419-11A-01R-2314-13	hsa-mir-1-1	0.0	0.0	N
TCGA-KN-8419-11A-01R-2314-13	hsa-mir-1-2	126.0	15.206838	N
TCGA-KN-8419-11A-01R-2314-13	hsa-mir-100	32574.0	3931.32978	Y
TCGA-KN-8419-11A-01R-2314-13	hsa-mir-101-1	144151.0	17397.467892	N
TCGA-KN-8419-11A-01R-2314-13	hsa-mir-101-2	363.0	43.810177	N
TCGA-KN-8419-11A-01R-2314-13	hsa-mir-103-1	70076.0	8457.415904	Y
TCGA-KN-8419-11A-01R-2314-13	hsa-mir-103-1-as	0.0	0.0	N
TCGA-KN-8419-11A-01R-2314-13	hsa-mir-103-2	40.0	4.827568	N
TCGA-KN-8419-11A-01R-2314-13	hsa-mir-103-2-as	0.0	0.0	N
TCGA-KN-8419-11A-01R-2314-13	hsa-mir-105-1	0.0	0.0	N
TCGA-KN-8419-11A-01R-2314-13	hsa-mir-105-2	0.0	0.0	N
TCGA-KN-8419-11A-01R-2314-13	hsa-mir-106a	152.0	18.344757	Y
TCGA-KN-8419-11A-01R-2314-13	hsa-mir-106b	813.0	98.120314	N
TCGA-KN-8419-11A-01R-2314-13	hsa-mir-107	378.0	45.620515	Y
TCGA-KN-8419-11A-01R-2314-13	hsa-mir-10a	740186.0	89332.451176	N
TCGA-KN-8419-11A-01R-2314-13	hsa-mir-10b	2225496.0	268593.316764	N
TCGA-KN-8419-11A-01R-2314-13	hsa-mir-1178	0.0	0.0	N
TCGA-KN-8419-11A-01R-2314-13	hsa-mir-1179	2.0	0.241378	N
TCGA-KN-8419-11A-01R-2314-13	hsa-mir-1180	109.0	13.155122	N
TCGA-KN-8419-11A-01R-2314-13	hsa-mir-1181	2.0	0.241378	N
TCGA-KN-8419-11A-01R-2314-13	hsa-mir-1182	0.0	0.0	N
TCGA-KN-8419-11A-01R-2314-13	hsa-mir-1183	0.0	0.0	N
TCGA-KN-8419-11A-01R-2314-13	hsa-mir-1184-1	0.0	0.0	N
TCGA-KN-8419-11A-01R-2314-13	hsa-mir-1184-2	0.0	0.0	N
TCGA-KN-8419-11A-01R-2314-13	hsa-mir-1184-3	0.0	0.0	N
TCGA-KN-8419-11A-01R-2314-13	hsa-mir-1185-1	0.0	0.0	N
TCGA-KN-8419-11A-01R-2314-13	hsa-mir-1185-2	0.0	0.0	N
TCGA-KN-8419-11A-01R-2314-13	hsa-mir-1193	1.0	0.120689	N
TCGA-KN-8419-11A-01R-2314-13	hsa-mir-1197	1.0	0.120689	N
TCGA-KN-8419-11A-01R-2314-13	hsa-mir-1200	0.0	0.0	N
TCGA-KN-8419-11A-01R-2314-13	hsa-mir-1202	0.0	0.0	N
TCGA-KN-8419-11A-01R-2314-13	hsa-mir-1203	0.0	0.0	N
TCGA-KN-8419-11A-01R-2314-13	hsa-mir-1204	0.0	0.0	N
TCGA-KN-8419-11A-01R-2314-13	hsa-mir-1205	0.0	0.0	N
TCGA-KN-8419-11A-01R-2314-13	hsa-mir-1206	0.0	0.0	N
TCGA-KN-8419-11A-01R-2314-13	hsa-mir-1207	0.0	0.0	N
TCGA-KN-8419-11A-01R-2314-13	hsa-mir-1208	0.0	0.0	N
TCGA-KN-8419-11A-01R-2314-13	hsa-mir-122	1.0	0.120689	N
TCGA-KN-8419-11A-01R-2314-13	hsa-mir-1224	0.0	0.0	N
TCGA-KN-8419-11A-01R-2314-13	hsa-mir-1225	0.0	0.0	N
TCGA-KN-8419-11A-01R-2314-13	hsa-mir-1226	1.0	0.120689	N
TCGA-KN-8419-11A-01R-2314-13	hsa-mir-1227	0.0	0.0	N
TCGA-KN-8419-11A-01R-2314-13	hsa-mir-1228	3.0	0.362068	N
TCGA-KN-8419-11A-01R-2314-13	hsa-mir-1229	0.0	0.0	N
TCGA-KN-8419-11A-01R-2314-13	hsa-mir-1231	0.0	0.0	N
TCGA-KN-8419-11A-01R-2314-13	hsa-mir-1233-1	0.0	0.0	N
TCGA-KN-8419-11A-01R-2314-13	hsa-mir-1233-2	0.0	0.0	N
TCGA-KN-8419-11A-01R-2314-13	hsa-mir-1234	0.0	0.0	N
TCGA-KN-8419-11A-01R-2314-13	hsa-mir-1236	0.0	0.0	N
TCGA-KN-8419-11A-01R-2314-13	hsa-mir-1237	0.0	0.0	N
TCGA-KN-8419-11A-01R-2314-13	hsa-mir-1238	0.0	0.0	N
TCGA-KN-8419-11A-01R-2314-13	hsa-mir-124-1	1.0	0.120689	N
TCGA-KN-8419-11A-01R-2314-13	hsa-mir-124-2	0.0	0.0	N
TCGA-KN-8419-11A-01R-2314-13	hsa-mir-124-3	0.0	0.0	N
TCGA-KN-8419-11A-01R-2314-13	hsa-mir-1243	0.0	0.0	N
TCGA-KN-8419-11A-01R-2314-13	hsa-mir-1244-1	0.0	0.0	N
TCGA-KN-8419-11A-01R-2314-13	hsa-mir-1244-2	0.0	0.0	N
TCGA-KN-8419-11A-01R-2314-13	hsa-mir-1244-3	0.0	0.0	N
TCGA-KN-8419-11A-01R-2314-13	hsa-mir-1245	4.0	0.482757	N
TCGA-KN-8419-11A-01R-2314-13	hsa-mir-1246	0.0	0.0	N
TCGA-KN-8419-11A-01R-2314-13	hsa-mir-1247	38.0	4.586189	N
TCGA-KN-8419-11A-01R-2314-13	hsa-mir-1248	6.0	0.724135	N
TCGA-KN-8419-11A-01R-2314-13	hsa-mir-1249	3.0	0.362068	N
TCGA-KN-8419-11A-01R-2314-13	hsa-mir-1250	0.0	0.0	N
TCGA-KN-8419-11A-01R-2314-13	hsa-mir-1251	67.0	8.086176	N
TCGA-KN-8419-11A-01R-2314-13	hsa-mir-1252	0.0	0.0	N
TCGA-KN-8419-11A-01R-2314-13	hsa-mir-1253	0.0	0.0	N
TCGA-KN-8419-11A-01R-2314-13	hsa-mir-1254	0.0	0.0	N
TCGA-KN-8419-11A-01R-2314-13	hsa-mir-1255a	0.0	0.0	N
TCGA-KN-8419-11A-01R-2314-13	hsa-mir-1255b-1	0.0	0.0	N
TCGA-KN-8419-11A-01R-2314-13	hsa-mir-1255b-2	0.0	0.0	N
TCGA-KN-8419-11A-01R-2314-13	hsa-mir-1256	0.0	0.0	N
TCGA-KN-8419-11A-01R-2314-13	hsa-mir-1257	0.0	0.0	N
TCGA-KN-8419-11A-01R-2314-13	hsa-mir-1258	1.0	0.120689	N
TCGA-KN-8419-11A-01R-2314-13	hsa-mir-125a	12922.0	1559.545755	N
TCGA-KN-8419-11A-01R-2314-13	hsa-mir-125b-1	7164.0	864.61738	N
TCGA-KN-8419-11A-01R-2314-13	hsa-mir-125b-2	295.0	35.603312	N
TCGA-KN-8419-11A-01R-2314-13	hsa-mir-126	30824.0	3720.123692	N
TCGA-KN-8419-11A-01R-2314-13	hsa-mir-1260	0.0	0.0	N
TCGA-KN-8419-11A-01R-2314-13	hsa-mir-1260b	0.0	0.0	N
TCGA-KN-8419-11A-01R-2314-13	hsa-mir-1261	0.0	0.0	N
TCGA-KN-8419-11A-01R-2314-13	hsa-mir-1262	16.0	1.931027	N
TCGA-KN-8419-11A-01R-2314-13	hsa-mir-1263	0.0	0.0	N
TCGA-KN-8419-11A-01R-2314-13	hsa-mir-1264	0.0	0.0	N
TCGA-KN-8419-11A-01R-2314-13	hsa-mir-1265	0.0	0.0	N
TCGA-KN-8419-11A-01R-2314-13	hsa-mir-1266	31.0	3.741365	N
TCGA-KN-8419-11A-01R-2314-13	hsa-mir-1267	0.0	0.0	N
TCGA-KN-8419-11A-01R-2314-13	hsa-mir-1268	0.0	0.0	N
TCGA-KN-8419-11A-01R-2314-13	hsa-mir-1269	22.0	2.655162	N
TCGA-KN-8419-11A-01R-2314-13	hsa-mir-127	1517.0	183.085506	N
TCGA-KN-8419-11A-01R-2314-13	hsa-mir-1270-1	12.0	1.44827	N
TCGA-KN-8419-11A-01R-2314-13	hsa-mir-1270-2	10.0	1.206892	N
TCGA-KN-8419-11A-01R-2314-13	hsa-mir-1271	42.0	5.068946	N
TCGA-KN-8419-11A-01R-2314-13	hsa-mir-1272	0.0	0.0	N
TCGA-KN-8419-11A-01R-2314-13	hsa-mir-1273	0.0	0.0	N
TCGA-KN-8419-11A-01R-2314-13	hsa-mir-1273c	0.0	0.0	N
TCGA-KN-8419-11A-01R-2314-13	hsa-mir-1273d	0.0	0.0	N
TCGA-KN-8419-11A-01R-2314-13	hsa-mir-1274a	0.0	0.0	N
TCGA-KN-8419-11A-01R-2314-13	hsa-mir-1274b	11.0	1.327581	N
TCGA-KN-8419-11A-01R-2314-13	hsa-mir-1275	2.0	0.241378	N
TCGA-KN-8419-11A-01R-2314-13	hsa-mir-1276	0.0	0.0	N
TCGA-KN-8419-11A-01R-2314-13	hsa-mir-1277	5.0	0.603446	N
TCGA-KN-8419-11A-01R-2314-13	hsa-mir-1278	0.0	0.0	N
TCGA-KN-8419-11A-01R-2314-13	hsa-mir-1279	0.0	0.0	N
TCGA-KN-8419-11A-01R-2314-13	hsa-mir-128-1	510.0	61.551489	N
TCGA-KN-8419-11A-01R-2314-13	hsa-mir-128-2	346.0	41.758461	N
TCGA-KN-8419-11A-01R-2314-13	hsa-mir-1280	0.0	0.0	N
TCGA-KN-8419-11A-01R-2314-13	hsa-mir-1281	0.0	0.0	N
TCGA-KN-8419-11A-01R-2314-13	hsa-mir-1282	0.0	0.0	N
TCGA-KN-8419-11A-01R-2314-13	hsa-mir-1283-1	0.0	0.0	N
TCGA-KN-8419-11A-01R-2314-13	hsa-mir-1283-2	0.0	0.0	N
TCGA-KN-8419-11A-01R-2314-13	hsa-mir-1284	0.0	0.0	N
TCGA-KN-8419-11A-01R-2314-13	hsa-mir-1285-1	0.0	0.0	N
TCGA-KN-8419-11A-01R-2314-13	hsa-mir-1285-2	0.0	0.0	N
TCGA-KN-8419-11A-01R-2314-13	hsa-mir-1286	0.0	0.0	N
TCGA-KN-8419-11A-01R-2314-13	hsa-mir-1287	173.0	20.87923	N
TCGA-KN-8419-11A-01R-2314-13	hsa-mir-1288	2.0	0.241378	N
TCGA-KN-8419-11A-01R-2314-13	hsa-mir-1289-1	0.0	0.0	N
TCGA-KN-8419-11A-01R-2314-13	hsa-mir-1289-2	0.0	0.0	N
TCGA-KN-8419-11A-01R-2314-13	hsa-mir-129-1	74.0	8.931	N
TCGA-KN-8419-11A-01R-2314-13	hsa-mir-129-2	93.0	11.224095	N
TCGA-KN-8419-11A-01R-2314-13	hsa-mir-1290	0.0	0.0	N
TCGA-KN-8419-11A-01R-2314-13	hsa-mir-1291	3.0	0.362068	N
TCGA-KN-8419-11A-01R-2314-13	hsa-mir-1292	0.0	0.0	N
TCGA-KN-8419-11A-01R-2314-13	hsa-mir-1293	0.0	0.0	N
TCGA-KN-8419-11A-01R-2314-13	hsa-mir-1294	2.0	0.241378	N
TCGA-KN-8419-11A-01R-2314-13	hsa-mir-1295	7.0	0.844824	N
TCGA-KN-8419-11A-01R-2314-13	hsa-mir-1296	23.0	2.775851	N
TCGA-KN-8419-11A-01R-2314-13	hsa-mir-1297	0.0	0.0	N
TCGA-KN-8419-11A-01R-2314-13	hsa-mir-1298	2.0	0.241378	N
TCGA-KN-8419-11A-01R-2314-13	hsa-mir-1299	0.0	0.0	N
TCGA-KN-8419-11A-01R-2314-13	hsa-mir-1301	46.0	5.551703	N
TCGA-KN-8419-11A-01R-2314-13	hsa-mir-1302-1	0.0	0.0	N
TCGA-KN-8419-11A-01R-2314-13	hsa-mir-1302-10	0.0	0.0	N
TCGA-KN-8419-11A-01R-2314-13	hsa-mir-1302-11	0.0	0.0	N
TCGA-KN-8419-11A-01R-2314-13	hsa-mir-1302-2	0.0	0.0	N
TCGA-KN-8419-11A-01R-2314-13	hsa-mir-1302-3	0.0	0.0	N
TCGA-KN-8419-11A-01R-2314-13	hsa-mir-1302-4	0.0	0.0	N
TCGA-KN-8419-11A-01R-2314-13	hsa-mir-1302-5	0.0	0.0	N
TCGA-KN-8419-11A-01R-2314-13	hsa-mir-1302-6	0.0	0.0	N
TCGA-KN-8419-11A-01R-2314-13	hsa-mir-1302-7	0.0	0.0	N
TCGA-KN-8419-11A-01R-2314-13	hsa-mir-1302-8	0.0	0.0	N
TCGA-KN-8419-11A-01R-2314-13	hsa-mir-1302-9	0.0	0.0	N
TCGA-KN-8419-11A-01R-2314-13	hsa-mir-1303	0.0	0.0	N
TCGA-KN-8419-11A-01R-2314-13	hsa-mir-1304	4.0	0.482757	N
TCGA-KN-8419-11A-01R-2314-13	hsa-mir-1305	1.0	0.120689	N
TCGA-KN-8419-11A-01R-2314-13	hsa-mir-1306	43.0	5.189635	N
TCGA-KN-8419-11A-01R-2314-13	hsa-mir-1307	6527.0	787.738364	N
TCGA-KN-8419-11A-01R-2314-13	hsa-mir-130a	566.0	68.310083	N
TCGA-KN-8419-11A-01R-2314-13	hsa-mir-130b	21.0	2.534473	N
TCGA-KN-8419-11A-01R-2314-13	hsa-mir-132	1450.0	174.99933	N
TCGA-KN-8419-11A-01R-2314-13	hsa-mir-1321	0.0	0.0	N
TCGA-KN-8419-11A-01R-2314-13	hsa-mir-1322	0.0	0.0	N
TCGA-KN-8419-11A-01R-2314-13	hsa-mir-1323	0.0	0.0	N
TCGA-KN-8419-11A-01R-2314-13	hsa-mir-1324	0.0	0.0	N
TCGA-KN-8419-11A-01R-2314-13	hsa-mir-133a-1	66.0	7.965487	Y
TCGA-KN-8419-11A-01R-2314-13	hsa-mir-133a-2	1.0	0.120689	Y
TCGA-KN-8419-11A-01R-2314-13	hsa-mir-133b	9.0	1.086203	Y
TCGA-KN-8419-11A-01R-2314-13	hsa-mir-134	425.0	51.292907	N
TCGA-KN-8419-11A-01R-2314-13	hsa-mir-135a-1	38.0	4.586189	N
TCGA-KN-8419-11A-01R-2314-13	hsa-mir-135a-2	9.0	1.086203	N
TCGA-KN-8419-11A-01R-2314-13	hsa-mir-135b	19.0	2.293095	N
TCGA-KN-8419-11A-01R-2314-13	hsa-mir-136	104.0	12.551676	N
TCGA-KN-8419-11A-01R-2314-13	hsa-mir-137	1.0	0.120689	N
TCGA-KN-8419-11A-01R-2314-13	hsa-mir-138-1	13.0	1.56896	N
TCGA-KN-8419-11A-01R-2314-13	hsa-mir-138-2	15.0	1.810338	N
TCGA-KN-8419-11A-01R-2314-13	hsa-mir-139	1431.0	172.706236	N
TCGA-KN-8419-11A-01R-2314-13	hsa-mir-140	9294.0	1121.685362	N
TCGA-KN-8419-11A-01R-2314-13	hsa-mir-141	2686.0	324.171173	N
TCGA-KN-8419-11A-01R-2314-13	hsa-mir-142	2310.0	278.792036	N
TCGA-KN-8419-11A-01R-2314-13	hsa-mir-143	541057.0	65299.732818	N
TCGA-KN-8419-11A-01R-2314-13	hsa-mir-144	775.0	93.534125	N
TCGA-KN-8419-11A-01R-2314-13	hsa-mir-145	10677.0	1288.598516	N
TCGA-KN-8419-11A-01R-2314-13	hsa-mir-1468	168.0	20.275784	N
TCGA-KN-8419-11A-01R-2314-13	hsa-mir-1469	0.0	0.0	N
TCGA-KN-8419-11A-01R-2314-13	hsa-mir-146a	84.0	10.137892	N
TCGA-KN-8419-11A-01R-2314-13	hsa-mir-146b	871.0	105.120287	N
TCGA-KN-8419-11A-01R-2314-13	hsa-mir-147	0.0	0.0	N
TCGA-KN-8419-11A-01R-2314-13	hsa-mir-1470	0.0	0.0	N
TCGA-KN-8419-11A-01R-2314-13	hsa-mir-1471	0.0	0.0	N
TCGA-KN-8419-11A-01R-2314-13	hsa-mir-147b	2.0	0.241378	N
TCGA-KN-8419-11A-01R-2314-13	hsa-mir-148a	127499.0	15387.751447	N
TCGA-KN-8419-11A-01R-2314-13	hsa-mir-148b	636.0	76.758327	N
TCGA-KN-8419-11A-01R-2314-13	hsa-mir-149	54.0	6.517216	N
TCGA-KN-8419-11A-01R-2314-13	hsa-mir-150	772.0	93.172057	N
TCGA-KN-8419-11A-01R-2314-13	hsa-mir-151	11608.0	1400.960155	N
TCGA-KN-8419-11A-01R-2314-13	hsa-mir-152	1785.0	215.43021	N
TCGA-KN-8419-11A-01R-2314-13	hsa-mir-153-1	2.0	0.241378	N
TCGA-KN-8419-11A-01R-2314-13	hsa-mir-153-2	11.0	1.327581	N
TCGA-KN-8419-11A-01R-2314-13	hsa-mir-1537	1.0	0.120689	N
TCGA-KN-8419-11A-01R-2314-13	hsa-mir-1538	1.0	0.120689	N
TCGA-KN-8419-11A-01R-2314-13	hsa-mir-1539	0.0	0.0	N
TCGA-KN-8419-11A-01R-2314-13	hsa-mir-154	9.0	1.086203	N
TCGA-KN-8419-11A-01R-2314-13	hsa-mir-155	163.0	19.672338	N
TCGA-KN-8419-11A-01R-2314-13	hsa-mir-15a	507.0	61.189421	N
TCGA-KN-8419-11A-01R-2314-13	hsa-mir-15b	678.0	81.827273	N
TCGA-KN-8419-11A-01R-2314-13	hsa-mir-16-1	1510.0	182.240682	N
TCGA-KN-8419-11A-01R-2314-13	hsa-mir-16-2	13.0	1.56896	N
TCGA-KN-8419-11A-01R-2314-13	hsa-mir-17	3386.0	408.653608	Y
TCGA-KN-8419-11A-01R-2314-13	hsa-mir-181a-1	12813.0	1546.390633	N
TCGA-KN-8419-11A-01R-2314-13	hsa-mir-181a-2	7962.0	960.927356	N
TCGA-KN-8419-11A-01R-2314-13	hsa-mir-181b-1	1861.0	224.602589	N
TCGA-KN-8419-11A-01R-2314-13	hsa-mir-181b-2	25.0	3.01723	N
TCGA-KN-8419-11A-01R-2314-13	hsa-mir-181c	707.0	85.32726	N
TCGA-KN-8419-11A-01R-2314-13	hsa-mir-181d	150.0	18.103379	N
TCGA-KN-8419-11A-01R-2314-13	hsa-mir-182	17922.0	2162.991721	N
TCGA-KN-8419-11A-01R-2314-13	hsa-mir-1825	0.0	0.0	N
TCGA-KN-8419-11A-01R-2314-13	hsa-mir-1827	0.0	0.0	N
TCGA-KN-8419-11A-01R-2314-13	hsa-mir-183	6692.0	807.652081	N
TCGA-KN-8419-11A-01R-2314-13	hsa-mir-184	8.0	0.965514	N
TCGA-KN-8419-11A-01R-2314-13	hsa-mir-185	252.0	30.413677	N
TCGA-KN-8419-11A-01R-2314-13	hsa-mir-186	858.0	103.551328	N
TCGA-KN-8419-11A-01R-2314-13	hsa-mir-187	48.0	5.793081	N
TCGA-KN-8419-11A-01R-2314-13	hsa-mir-188	167.0	20.155095	N
TCGA-KN-8419-11A-01R-2314-13	hsa-mir-18a	20.0	2.413784	N
TCGA-KN-8419-11A-01R-2314-13	hsa-mir-18b	1.0	0.120689	N
TCGA-KN-8419-11A-01R-2314-13	hsa-mir-190	127.0	15.327528	N
TCGA-KN-8419-11A-01R-2314-13	hsa-mir-1908	1.0	0.120689	N
TCGA-KN-8419-11A-01R-2314-13	hsa-mir-1909	0.0	0.0	N
TCGA-KN-8419-11A-01R-2314-13	hsa-mir-190b	3.0	0.362068	N
TCGA-KN-8419-11A-01R-2314-13	hsa-mir-191	2248.0	271.309306	N
TCGA-KN-8419-11A-01R-2314-13	hsa-mir-1910	0.0	0.0	N
TCGA-KN-8419-11A-01R-2314-13	hsa-mir-1911	1.0	0.120689	N
TCGA-KN-8419-11A-01R-2314-13	hsa-mir-1912	1.0	0.120689	N
TCGA-KN-8419-11A-01R-2314-13	hsa-mir-1913	0.0	0.0	N
TCGA-KN-8419-11A-01R-2314-13	hsa-mir-1914	1.0	0.120689	N
TCGA-KN-8419-11A-01R-2314-13	hsa-mir-1915	1.0	0.120689	N
TCGA-KN-8419-11A-01R-2314-13	hsa-mir-192	21558.0	2601.817628	Y
TCGA-KN-8419-11A-01R-2314-13	hsa-mir-193a	1422.0	171.620033	N
TCGA-KN-8419-11A-01R-2314-13	hsa-mir-193b	247.0	29.810231	N
TCGA-KN-8419-11A-01R-2314-13	hsa-mir-194-1	2658.0	320.791876	N
TCGA-KN-8419-11A-01R-2314-13	hsa-mir-194-2	2932.0	353.860715	N
TCGA-KN-8419-11A-01R-2314-13	hsa-mir-195	197.0	23.775771	N
TCGA-KN-8419-11A-01R-2314-13	hsa-mir-196a-1	5095.0	614.911439	N
TCGA-KN-8419-11A-01R-2314-13	hsa-mir-196a-2	420.0	50.689461	N
TCGA-KN-8419-11A-01R-2314-13	hsa-mir-196b	5337.0	644.118224	N
TCGA-KN-8419-11A-01R-2314-13	hsa-mir-197	844.0	101.861679	N
TCGA-KN-8419-11A-01R-2314-13	hsa-mir-1972-1	0.0	0.0	N
TCGA-KN-8419-11A-01R-2314-13	hsa-mir-1972-2	0.0	0.0	N
TCGA-KN-8419-11A-01R-2314-13	hsa-mir-1973	0.0	0.0	N
TCGA-KN-8419-11A-01R-2314-13	hsa-mir-1976	28.0	3.379297	N
TCGA-KN-8419-11A-01R-2314-13	hsa-mir-198	0.0	0.0	N
TCGA-KN-8419-11A-01R-2314-13	hsa-mir-199a-1	7243.0	874.151827	Y
TCGA-KN-8419-11A-01R-2314-13	hsa-mir-199a-2	11993.0	1447.425494	Y
TCGA-KN-8419-11A-01R-2314-13	hsa-mir-199b	14528.0	1753.372599	Y
TCGA-KN-8419-11A-01R-2314-13	hsa-mir-19a	102.0	12.310298	N
TCGA-KN-8419-11A-01R-2314-13	hsa-mir-19b-1	48.0	5.793081	N
TCGA-KN-8419-11A-01R-2314-13	hsa-mir-19b-2	429.0	51.775664	N
TCGA-KN-8419-11A-01R-2314-13	hsa-mir-200a	6705.0	809.221041	N
TCGA-KN-8419-11A-01R-2314-13	hsa-mir-200b	7582.0	915.065463	N
TCGA-KN-8419-11A-01R-2314-13	hsa-mir-200c	12882.0	1554.718187	N
TCGA-KN-8419-11A-01R-2314-13	hsa-mir-202	0.0	0.0	N
TCGA-KN-8419-11A-01R-2314-13	hsa-mir-203	24144.0	2913.919881	N
TCGA-KN-8419-11A-01R-2314-13	hsa-mir-204	4546.0	548.653072	N
TCGA-KN-8419-11A-01R-2314-13	hsa-mir-205	3.0	0.362068	N
TCGA-KN-8419-11A-01R-2314-13	hsa-mir-2052	0.0	0.0	N
TCGA-KN-8419-11A-01R-2314-13	hsa-mir-2053	0.0	0.0	N
TCGA-KN-8419-11A-01R-2314-13	hsa-mir-2054	0.0	0.0	N
TCGA-KN-8419-11A-01R-2314-13	hsa-mir-206	190.0	22.930947	N
TCGA-KN-8419-11A-01R-2314-13	hsa-mir-208a	0.0	0.0	N
TCGA-KN-8419-11A-01R-2314-13	hsa-mir-208b	0.0	0.0	N
TCGA-KN-8419-11A-01R-2314-13	hsa-mir-20a	1291.0	155.809748	N
TCGA-KN-8419-11A-01R-2314-13	hsa-mir-20b	568.0	68.551462	N
TCGA-KN-8419-11A-01R-2314-13	hsa-mir-21	183007.0	22086.967184	N
TCGA-KN-8419-11A-01R-2314-13	hsa-mir-210	4835.0	583.532249	N
TCGA-KN-8419-11A-01R-2314-13	hsa-mir-211	5.0	0.603446	N
TCGA-KN-8419-11A-01R-2314-13	hsa-mir-2110	6.0	0.724135	N
TCGA-KN-8419-11A-01R-2314-13	hsa-mir-2113	0.0	0.0	N
TCGA-KN-8419-11A-01R-2314-13	hsa-mir-2114	3.0	0.362068	N
TCGA-KN-8419-11A-01R-2314-13	hsa-mir-2115	0.0	0.0	N
TCGA-KN-8419-11A-01R-2314-13	hsa-mir-2116	5.0	0.603446	N
TCGA-KN-8419-11A-01R-2314-13	hsa-mir-2117	0.0	0.0	N
TCGA-KN-8419-11A-01R-2314-13	hsa-mir-212	38.0	4.586189	N
TCGA-KN-8419-11A-01R-2314-13	hsa-mir-214	83.0	10.017203	N
TCGA-KN-8419-11A-01R-2314-13	hsa-mir-215	60.0	7.241352	Y
TCGA-KN-8419-11A-01R-2314-13	hsa-mir-216a	3.0	0.362068	N
TCGA-KN-8419-11A-01R-2314-13	hsa-mir-216b	3.0	0.362068	N
TCGA-KN-8419-11A-01R-2314-13	hsa-mir-217	90.0	10.862027	N
TCGA-KN-8419-11A-01R-2314-13	hsa-mir-218-1	0.0	0.0	N
TCGA-KN-8419-11A-01R-2314-13	hsa-mir-218-2	123.0	14.844771	N
TCGA-KN-8419-11A-01R-2314-13	hsa-mir-219-1	10.0	1.206892	N
TCGA-KN-8419-11A-01R-2314-13	hsa-mir-219-2	0.0	0.0	N
TCGA-KN-8419-11A-01R-2314-13	hsa-mir-22	429253.0	51806.198259	N
TCGA-KN-8419-11A-01R-2314-13	hsa-mir-221	736.0	88.827246	N
TCGA-KN-8419-11A-01R-2314-13	hsa-mir-222	234.0	28.241271	N
TCGA-KN-8419-11A-01R-2314-13	hsa-mir-223	240.0	28.965406	N
TCGA-KN-8419-11A-01R-2314-13	hsa-mir-224	37.0	4.4655	N
TCGA-KN-8419-11A-01R-2314-13	hsa-mir-2276	4.0	0.482757	N
TCGA-KN-8419-11A-01R-2314-13	hsa-mir-2277	6.0	0.724135	N
TCGA-KN-8419-11A-01R-2314-13	hsa-mir-2278	1.0	0.120689	N
TCGA-KN-8419-11A-01R-2314-13	hsa-mir-2355	138.0	16.655109	N
TCGA-KN-8419-11A-01R-2314-13	hsa-mir-23a	25262.0	3048.850399	Y
TCGA-KN-8419-11A-01R-2314-13	hsa-mir-23b	13862.0	1672.993596	Y
TCGA-KN-8419-11A-01R-2314-13	hsa-mir-23c	2.0	0.241378	N
TCGA-KN-8419-11A-01R-2314-13	hsa-mir-24-1	204.0	24.620595	N
TCGA-KN-8419-11A-01R-2314-13	hsa-mir-24-2	6161.0	743.566119	N
TCGA-KN-8419-11A-01R-2314-13	hsa-mir-25	21017.0	2536.524774	N
TCGA-KN-8419-11A-01R-2314-13	hsa-mir-26a-1	7.0	0.844824	N
TCGA-KN-8419-11A-01R-2314-13	hsa-mir-26a-2	10609.0	1280.391651	N
TCGA-KN-8419-11A-01R-2314-13	hsa-mir-26b	2742.0	330.929768	N
TCGA-KN-8419-11A-01R-2314-13	hsa-mir-27a	5362.0	647.135454	Y
TCGA-KN-8419-11A-01R-2314-13	hsa-mir-27b	12844.0	1550.131998	Y
TCGA-KN-8419-11A-01R-2314-13	hsa-mir-28	14504.0	1750.476059	N
TCGA-KN-8419-11A-01R-2314-13	hsa-mir-2861	0.0	0.0	N
TCGA-KN-8419-11A-01R-2314-13	hsa-mir-2909	0.0	0.0	N
TCGA-KN-8419-11A-01R-2314-13	hsa-mir-296	15.0	1.810338	N
TCGA-KN-8419-11A-01R-2314-13	hsa-mir-297	0.0	0.0	N
TCGA-KN-8419-11A-01R-2314-13	hsa-mir-298	0.0	0.0	N
TCGA-KN-8419-11A-01R-2314-13	hsa-mir-299	4.0	0.482757	N
TCGA-KN-8419-11A-01R-2314-13	hsa-mir-29a	49948.0	6028.183823	N
TCGA-KN-8419-11A-01R-2314-13	hsa-mir-29b-1	2418.0	291.826469	Y
TCGA-KN-8419-11A-01R-2314-13	hsa-mir-29b-2	2576.0	310.895362	Y
TCGA-KN-8419-11A-01R-2314-13	hsa-mir-29c	14526.0	1753.131221	Y
TCGA-KN-8419-11A-01R-2314-13	hsa-mir-300	0.0	0.0	N
TCGA-KN-8419-11A-01R-2314-13	hsa-mir-301a	31.0	3.741365	N
TCGA-KN-8419-11A-01R-2314-13	hsa-mir-301b	1.0	0.120689	N
TCGA-KN-8419-11A-01R-2314-13	hsa-mir-302a	1.0	0.120689	N
TCGA-KN-8419-11A-01R-2314-13	hsa-mir-302b	0.0	0.0	N
TCGA-KN-8419-11A-01R-2314-13	hsa-mir-302c	0.0	0.0	N
TCGA-KN-8419-11A-01R-2314-13	hsa-mir-302d	2.0	0.241378	N
TCGA-KN-8419-11A-01R-2314-13	hsa-mir-302e	0.0	0.0	N
TCGA-KN-8419-11A-01R-2314-13	hsa-mir-302f	0.0	0.0	N
TCGA-KN-8419-11A-01R-2314-13	hsa-mir-3065	261.0	31.499879	N
TCGA-KN-8419-11A-01R-2314-13	hsa-mir-3074	44.0	5.310325	N
TCGA-KN-8419-11A-01R-2314-13	hsa-mir-30a	2038497.0	246024.55832	Y
TCGA-KN-8419-11A-01R-2314-13	hsa-mir-30b	2469.0	297.981618	Y
TCGA-KN-8419-11A-01R-2314-13	hsa-mir-30c-1	15.0	1.810338	N
TCGA-KN-8419-11A-01R-2314-13	hsa-mir-30c-2	14915.0	1800.079317	Y
TCGA-KN-8419-11A-01R-2314-13	hsa-mir-30d	99000.0	11948.230129	N
TCGA-KN-8419-11A-01R-2314-13	hsa-mir-30e	171418.0	20688.300124	Y
TCGA-KN-8419-11A-01R-2314-13	hsa-mir-31	110.0	13.275811	N
TCGA-KN-8419-11A-01R-2314-13	hsa-mir-3115	0.0	0.0	N
TCGA-KN-8419-11A-01R-2314-13	hsa-mir-3116-1	0.0	0.0	N
TCGA-KN-8419-11A-01R-2314-13	hsa-mir-3116-2	0.0	0.0	N
TCGA-KN-8419-11A-01R-2314-13	hsa-mir-3117	12.0	1.44827	N
TCGA-KN-8419-11A-01R-2314-13	hsa-mir-3118-1	0.0	0.0	N
TCGA-KN-8419-11A-01R-2314-13	hsa-mir-3118-2	0.0	0.0	N
TCGA-KN-8419-11A-01R-2314-13	hsa-mir-3118-3	0.0	0.0	N
TCGA-KN-8419-11A-01R-2314-13	hsa-mir-3118-4	0.0	0.0	N
TCGA-KN-8419-11A-01R-2314-13	hsa-mir-3118-5	0.0	0.0	N
TCGA-KN-8419-11A-01R-2314-13	hsa-mir-3118-6	0.0	0.0	N
TCGA-KN-8419-11A-01R-2314-13	hsa-mir-3119-1	0.0	0.0	N
TCGA-KN-8419-11A-01R-2314-13	hsa-mir-3119-2	0.0	0.0	N
TCGA-KN-8419-11A-01R-2314-13	hsa-mir-3120	0.0	0.0	N
TCGA-KN-8419-11A-01R-2314-13	hsa-mir-3121	0.0	0.0	N
TCGA-KN-8419-11A-01R-2314-13	hsa-mir-3122	0.0	0.0	N
TCGA-KN-8419-11A-01R-2314-13	hsa-mir-3123	0.0	0.0	N
TCGA-KN-8419-11A-01R-2314-13	hsa-mir-3124	1.0	0.120689	N
TCGA-KN-8419-11A-01R-2314-13	hsa-mir-3125	0.0	0.0	N
TCGA-KN-8419-11A-01R-2314-13	hsa-mir-3126	0.0	0.0	N
TCGA-KN-8419-11A-01R-2314-13	hsa-mir-3127	14.0	1.689649	N
TCGA-KN-8419-11A-01R-2314-13	hsa-mir-3128	0.0	0.0	N
TCGA-KN-8419-11A-01R-2314-13	hsa-mir-3129	0.0	0.0	N
TCGA-KN-8419-11A-01R-2314-13	hsa-mir-3130-1	29.0	3.499987	N
TCGA-KN-8419-11A-01R-2314-13	hsa-mir-3130-2	1.0	0.120689	N
TCGA-KN-8419-11A-01R-2314-13	hsa-mir-3131	0.0	0.0	N
TCGA-KN-8419-11A-01R-2314-13	hsa-mir-3132	0.0	0.0	N
TCGA-KN-8419-11A-01R-2314-13	hsa-mir-3133	0.0	0.0	N
TCGA-KN-8419-11A-01R-2314-13	hsa-mir-3134	0.0	0.0	N
TCGA-KN-8419-11A-01R-2314-13	hsa-mir-3135	0.0	0.0	N
TCGA-KN-8419-11A-01R-2314-13	hsa-mir-3136	4.0	0.482757	N
TCGA-KN-8419-11A-01R-2314-13	hsa-mir-3137	1.0	0.120689	N
TCGA-KN-8419-11A-01R-2314-13	hsa-mir-3138	0.0	0.0	N
TCGA-KN-8419-11A-01R-2314-13	hsa-mir-3139	1.0	0.120689	N
TCGA-KN-8419-11A-01R-2314-13	hsa-mir-3140	0.0	0.0	N
TCGA-KN-8419-11A-01R-2314-13	hsa-mir-3141	0.0	0.0	N
TCGA-KN-8419-11A-01R-2314-13	hsa-mir-3142	0.0	0.0	N
TCGA-KN-8419-11A-01R-2314-13	hsa-mir-3143	0.0	0.0	N
TCGA-KN-8419-11A-01R-2314-13	hsa-mir-3144	0.0	0.0	N
TCGA-KN-8419-11A-01R-2314-13	hsa-mir-3145	1.0	0.120689	N
TCGA-KN-8419-11A-01R-2314-13	hsa-mir-3146	0.0	0.0	N
TCGA-KN-8419-11A-01R-2314-13	hsa-mir-3147	0.0	0.0	N
TCGA-KN-8419-11A-01R-2314-13	hsa-mir-3148	0.0	0.0	N
TCGA-KN-8419-11A-01R-2314-13	hsa-mir-3149	0.0	0.0	N
TCGA-KN-8419-11A-01R-2314-13	hsa-mir-3150	0.0	0.0	N
TCGA-KN-8419-11A-01R-2314-13	hsa-mir-3150b	3.0	0.362068	N
TCGA-KN-8419-11A-01R-2314-13	hsa-mir-3151	0.0	0.0	N
TCGA-KN-8419-11A-01R-2314-13	hsa-mir-3152	0.0	0.0	N
TCGA-KN-8419-11A-01R-2314-13	hsa-mir-3153	0.0	0.0	N
TCGA-KN-8419-11A-01R-2314-13	hsa-mir-3154	0.0	0.0	N
TCGA-KN-8419-11A-01R-2314-13	hsa-mir-3155	0.0	0.0	N
TCGA-KN-8419-11A-01R-2314-13	hsa-mir-3156-1	0.0	0.0	N
TCGA-KN-8419-11A-01R-2314-13	hsa-mir-3156-2	0.0	0.0	N
TCGA-KN-8419-11A-01R-2314-13	hsa-mir-3156-3	0.0	0.0	N
TCGA-KN-8419-11A-01R-2314-13	hsa-mir-3157	3.0	0.362068	N
TCGA-KN-8419-11A-01R-2314-13	hsa-mir-3158-1	0.0	0.0	N
TCGA-KN-8419-11A-01R-2314-13	hsa-mir-3158-2	0.0	0.0	N
TCGA-KN-8419-11A-01R-2314-13	hsa-mir-3159	0.0	0.0	N
TCGA-KN-8419-11A-01R-2314-13	hsa-mir-3160-1	0.0	0.0	N
TCGA-KN-8419-11A-01R-2314-13	hsa-mir-3160-2	0.0	0.0	N
TCGA-KN-8419-11A-01R-2314-13	hsa-mir-3161	8.0	0.965514	N
TCGA-KN-8419-11A-01R-2314-13	hsa-mir-3162	0.0	0.0	N
TCGA-KN-8419-11A-01R-2314-13	hsa-mir-3163	1.0	0.120689	N
TCGA-KN-8419-11A-01R-2314-13	hsa-mir-3164	0.0	0.0	N
TCGA-KN-8419-11A-01R-2314-13	hsa-mir-3165	0.0	0.0	N
TCGA-KN-8419-11A-01R-2314-13	hsa-mir-3166	0.0	0.0	N
TCGA-KN-8419-11A-01R-2314-13	hsa-mir-3167	0.0	0.0	N
TCGA-KN-8419-11A-01R-2314-13	hsa-mir-3168	0.0	0.0	N
TCGA-KN-8419-11A-01R-2314-13	hsa-mir-3169	0.0	0.0	N
TCGA-KN-8419-11A-01R-2314-13	hsa-mir-3170	8.0	0.965514	N
TCGA-KN-8419-11A-01R-2314-13	hsa-mir-3171	0.0	0.0	N
TCGA-KN-8419-11A-01R-2314-13	hsa-mir-3173	0.0	0.0	N
TCGA-KN-8419-11A-01R-2314-13	hsa-mir-3174	0.0	0.0	N
TCGA-KN-8419-11A-01R-2314-13	hsa-mir-3175	0.0	0.0	N
TCGA-KN-8419-11A-01R-2314-13	hsa-mir-3176	0.0	0.0	N
TCGA-KN-8419-11A-01R-2314-13	hsa-mir-3177	0.0	0.0	N
TCGA-KN-8419-11A-01R-2314-13	hsa-mir-3178	1.0	0.120689	N
TCGA-KN-8419-11A-01R-2314-13	hsa-mir-3179-1	0.0	0.0	N
TCGA-KN-8419-11A-01R-2314-13	hsa-mir-3179-2	0.0	0.0	N
TCGA-KN-8419-11A-01R-2314-13	hsa-mir-3179-3	0.0	0.0	N
TCGA-KN-8419-11A-01R-2314-13	hsa-mir-3180-1	0.0	0.0	N
TCGA-KN-8419-11A-01R-2314-13	hsa-mir-3180-2	0.0	0.0	N
TCGA-KN-8419-11A-01R-2314-13	hsa-mir-3180-3	0.0	0.0	N
TCGA-KN-8419-11A-01R-2314-13	hsa-mir-3180-4	0.0	0.0	N
TCGA-KN-8419-11A-01R-2314-13	hsa-mir-3180-5	0.0	0.0	N
TCGA-KN-8419-11A-01R-2314-13	hsa-mir-3181	0.0	0.0	N
TCGA-KN-8419-11A-01R-2314-13	hsa-mir-3182	0.0	0.0	N
TCGA-KN-8419-11A-01R-2314-13	hsa-mir-3183	1.0	0.120689	N
TCGA-KN-8419-11A-01R-2314-13	hsa-mir-3184	0.0	0.0	N
TCGA-KN-8419-11A-01R-2314-13	hsa-mir-3185	0.0	0.0	N
TCGA-KN-8419-11A-01R-2314-13	hsa-mir-3186	0.0	0.0	N
TCGA-KN-8419-11A-01R-2314-13	hsa-mir-3187	0.0	0.0	N
TCGA-KN-8419-11A-01R-2314-13	hsa-mir-3188	0.0	0.0	N
TCGA-KN-8419-11A-01R-2314-13	hsa-mir-3189	1.0	0.120689	N
TCGA-KN-8419-11A-01R-2314-13	hsa-mir-3190	0.0	0.0	N
TCGA-KN-8419-11A-01R-2314-13	hsa-mir-3191	1.0	0.120689	N
TCGA-KN-8419-11A-01R-2314-13	hsa-mir-3192	0.0	0.0	N
TCGA-KN-8419-11A-01R-2314-13	hsa-mir-3193	5.0	0.603446	N
TCGA-KN-8419-11A-01R-2314-13	hsa-mir-3194	1.0	0.120689	N
TCGA-KN-8419-11A-01R-2314-13	hsa-mir-3195	0.0	0.0	N
TCGA-KN-8419-11A-01R-2314-13	hsa-mir-3196	0.0	0.0	N
TCGA-KN-8419-11A-01R-2314-13	hsa-mir-3197	0.0	0.0	N
TCGA-KN-8419-11A-01R-2314-13	hsa-mir-3198	1.0	0.120689	N
TCGA-KN-8419-11A-01R-2314-13	hsa-mir-3199-1	4.0	0.482757	N
TCGA-KN-8419-11A-01R-2314-13	hsa-mir-3199-2	4.0	0.482757	N
TCGA-KN-8419-11A-01R-2314-13	hsa-mir-32	119.0	14.362014	N
TCGA-KN-8419-11A-01R-2314-13	hsa-mir-3200	15.0	1.810338	N
TCGA-KN-8419-11A-01R-2314-13	hsa-mir-3201	0.0	0.0	N
TCGA-KN-8419-11A-01R-2314-13	hsa-mir-3202-1	0.0	0.0	N
TCGA-KN-8419-11A-01R-2314-13	hsa-mir-3202-2	0.0	0.0	N
TCGA-KN-8419-11A-01R-2314-13	hsa-mir-320a	1573.0	189.844101	Y
TCGA-KN-8419-11A-01R-2314-13	hsa-mir-320b-1	0.0	0.0	N
TCGA-KN-8419-11A-01R-2314-13	hsa-mir-320b-2	14.0	1.689649	Y
TCGA-KN-8419-11A-01R-2314-13	hsa-mir-320c-1	1.0	0.120689	N
TCGA-KN-8419-11A-01R-2314-13	hsa-mir-320c-2	0.0	0.0	N
TCGA-KN-8419-11A-01R-2314-13	hsa-mir-320d-1	1.0	0.120689	N
TCGA-KN-8419-11A-01R-2314-13	hsa-mir-320d-2	2.0	0.241378	N
TCGA-KN-8419-11A-01R-2314-13	hsa-mir-320e	0.0	0.0	N
TCGA-KN-8419-11A-01R-2314-13	hsa-mir-323	4.0	0.482757	N
TCGA-KN-8419-11A-01R-2314-13	hsa-mir-323b	4.0	0.482757	N
TCGA-KN-8419-11A-01R-2314-13	hsa-mir-324	180.0	21.724055	N
TCGA-KN-8419-11A-01R-2314-13	hsa-mir-325	0.0	0.0	N
TCGA-KN-8419-11A-01R-2314-13	hsa-mir-326	34.0	4.103433	N
TCGA-KN-8419-11A-01R-2314-13	hsa-mir-328	403.0	48.637745	N
TCGA-KN-8419-11A-01R-2314-13	hsa-mir-329-1	0.0	0.0	N
TCGA-KN-8419-11A-01R-2314-13	hsa-mir-329-2	1.0	0.120689	N
TCGA-KN-8419-11A-01R-2314-13	hsa-mir-330	49.0	5.91377	N
TCGA-KN-8419-11A-01R-2314-13	hsa-mir-331	117.0	14.120636	N
TCGA-KN-8419-11A-01R-2314-13	hsa-mir-335	367.0	44.292934	N
TCGA-KN-8419-11A-01R-2314-13	hsa-mir-337	49.0	5.91377	N
TCGA-KN-8419-11A-01R-2314-13	hsa-mir-338	1885.0	227.499129	N
TCGA-KN-8419-11A-01R-2314-13	hsa-mir-339	81.0	9.775825	N
TCGA-KN-8419-11A-01R-2314-13	hsa-mir-33a	167.0	20.155095	N
TCGA-KN-8419-11A-01R-2314-13	hsa-mir-33b	10.0	1.206892	N
TCGA-KN-8419-11A-01R-2314-13	hsa-mir-340	99.0	11.94823	N
TCGA-KN-8419-11A-01R-2314-13	hsa-mir-342	152.0	18.344757	N
TCGA-KN-8419-11A-01R-2314-13	hsa-mir-345	50.0	6.03446	N
TCGA-KN-8419-11A-01R-2314-13	hsa-mir-346	2.0	0.241378	N
TCGA-KN-8419-11A-01R-2314-13	hsa-mir-34a	233.0	28.120582	N
TCGA-KN-8419-11A-01R-2314-13	hsa-mir-34b	3.0	0.362068	N
TCGA-KN-8419-11A-01R-2314-13	hsa-mir-34c	15.0	1.810338	N
TCGA-KN-8419-11A-01R-2314-13	hsa-mir-3605	37.0	4.4655	N
TCGA-KN-8419-11A-01R-2314-13	hsa-mir-3606	0.0	0.0	N
TCGA-KN-8419-11A-01R-2314-13	hsa-mir-3607	141.0	17.017176	N
TCGA-KN-8419-11A-01R-2314-13	hsa-mir-3609	0.0	0.0	N
TCGA-KN-8419-11A-01R-2314-13	hsa-mir-361	1592.0	192.137196	N
TCGA-KN-8419-11A-01R-2314-13	hsa-mir-3610	6.0	0.724135	N
TCGA-KN-8419-11A-01R-2314-13	hsa-mir-3611	0.0	0.0	N
TCGA-KN-8419-11A-01R-2314-13	hsa-mir-3612	0.0	0.0	N
TCGA-KN-8419-11A-01R-2314-13	hsa-mir-3613	28.0	3.379297	N
TCGA-KN-8419-11A-01R-2314-13	hsa-mir-3614	0.0	0.0	N
TCGA-KN-8419-11A-01R-2314-13	hsa-mir-3615	21.0	2.534473	N
TCGA-KN-8419-11A-01R-2314-13	hsa-mir-3616	0.0	0.0	N
TCGA-KN-8419-11A-01R-2314-13	hsa-mir-3617	0.0	0.0	N
TCGA-KN-8419-11A-01R-2314-13	hsa-mir-3618	2.0	0.241378	N
TCGA-KN-8419-11A-01R-2314-13	hsa-mir-3619	0.0	0.0	N
TCGA-KN-8419-11A-01R-2314-13	hsa-mir-362	508.0	61.31011	N
TCGA-KN-8419-11A-01R-2314-13	hsa-mir-3620	0.0	0.0	N
TCGA-KN-8419-11A-01R-2314-13	hsa-mir-3621	0.0	0.0	N
TCGA-KN-8419-11A-01R-2314-13	hsa-mir-3622a	1.0	0.120689	N
TCGA-KN-8419-11A-01R-2314-13	hsa-mir-3622b	0.0	0.0	N
TCGA-KN-8419-11A-01R-2314-13	hsa-mir-363	188.0	22.689568	N
TCGA-KN-8419-11A-01R-2314-13	hsa-mir-3646	0.0	0.0	N
TCGA-KN-8419-11A-01R-2314-13	hsa-mir-3647	15.0	1.810338	N
TCGA-KN-8419-11A-01R-2314-13	hsa-mir-3648	17.0	2.051716	N
TCGA-KN-8419-11A-01R-2314-13	hsa-mir-3649	0.0	0.0	N
TCGA-KN-8419-11A-01R-2314-13	hsa-mir-365-1	49.0	5.91377	N
TCGA-KN-8419-11A-01R-2314-13	hsa-mir-365-2	52.0	6.275838	N
TCGA-KN-8419-11A-01R-2314-13	hsa-mir-3650	0.0	0.0	N
TCGA-KN-8419-11A-01R-2314-13	hsa-mir-3651	0.0	0.0	N
TCGA-KN-8419-11A-01R-2314-13	hsa-mir-3652	4.0	0.482757	N
TCGA-KN-8419-11A-01R-2314-13	hsa-mir-3653	20.0	2.413784	N
TCGA-KN-8419-11A-01R-2314-13	hsa-mir-3654	0.0	0.0	N
TCGA-KN-8419-11A-01R-2314-13	hsa-mir-3655	3.0	0.362068	N
TCGA-KN-8419-11A-01R-2314-13	hsa-mir-3656	0.0	0.0	N
TCGA-KN-8419-11A-01R-2314-13	hsa-mir-3657	0.0	0.0	N
TCGA-KN-8419-11A-01R-2314-13	hsa-mir-3658	0.0	0.0	N
TCGA-KN-8419-11A-01R-2314-13	hsa-mir-3659	0.0	0.0	N
TCGA-KN-8419-11A-01R-2314-13	hsa-mir-3660	0.0	0.0	N
TCGA-KN-8419-11A-01R-2314-13	hsa-mir-3661	0.0	0.0	N
TCGA-KN-8419-11A-01R-2314-13	hsa-mir-3662	2.0	0.241378	N
TCGA-KN-8419-11A-01R-2314-13	hsa-mir-3663	0.0	0.0	N
TCGA-KN-8419-11A-01R-2314-13	hsa-mir-3664	2.0	0.241378	N
TCGA-KN-8419-11A-01R-2314-13	hsa-mir-3665	0.0	0.0	N
TCGA-KN-8419-11A-01R-2314-13	hsa-mir-3666	0.0	0.0	N
TCGA-KN-8419-11A-01R-2314-13	hsa-mir-3667	1.0	0.120689	N
TCGA-KN-8419-11A-01R-2314-13	hsa-mir-3668	0.0	0.0	N
TCGA-KN-8419-11A-01R-2314-13	hsa-mir-3669	0.0	0.0	N
TCGA-KN-8419-11A-01R-2314-13	hsa-mir-367	0.0	0.0	N
TCGA-KN-8419-11A-01R-2314-13	hsa-mir-3670	0.0	0.0	N
TCGA-KN-8419-11A-01R-2314-13	hsa-mir-3671	0.0	0.0	N
TCGA-KN-8419-11A-01R-2314-13	hsa-mir-3672	0.0	0.0	N
TCGA-KN-8419-11A-01R-2314-13	hsa-mir-3673	0.0	0.0	N
TCGA-KN-8419-11A-01R-2314-13	hsa-mir-3674	0.0	0.0	N
TCGA-KN-8419-11A-01R-2314-13	hsa-mir-3675	0.0	0.0	N
TCGA-KN-8419-11A-01R-2314-13	hsa-mir-3676	6.0	0.724135	N
TCGA-KN-8419-11A-01R-2314-13	hsa-mir-3677	11.0	1.327581	N
TCGA-KN-8419-11A-01R-2314-13	hsa-mir-3678	1.0	0.120689	N
TCGA-KN-8419-11A-01R-2314-13	hsa-mir-3679	0.0	0.0	N
TCGA-KN-8419-11A-01R-2314-13	hsa-mir-3680	1.0	0.120689	N
TCGA-KN-8419-11A-01R-2314-13	hsa-mir-3681	0.0	0.0	N
TCGA-KN-8419-11A-01R-2314-13	hsa-mir-3682	1.0	0.120689	N
TCGA-KN-8419-11A-01R-2314-13	hsa-mir-3683	0.0	0.0	N
TCGA-KN-8419-11A-01R-2314-13	hsa-mir-3684	0.0	0.0	N
TCGA-KN-8419-11A-01R-2314-13	hsa-mir-3685	0.0	0.0	N
TCGA-KN-8419-11A-01R-2314-13	hsa-mir-3686	0.0	0.0	N
TCGA-KN-8419-11A-01R-2314-13	hsa-mir-3687	4.0	0.482757	N
TCGA-KN-8419-11A-01R-2314-13	hsa-mir-3688	0.0	0.0	N
TCGA-KN-8419-11A-01R-2314-13	hsa-mir-3689a	0.0	0.0	N
TCGA-KN-8419-11A-01R-2314-13	hsa-mir-3689b	0.0	0.0	N
TCGA-KN-8419-11A-01R-2314-13	hsa-mir-369	13.0	1.56896	N
TCGA-KN-8419-11A-01R-2314-13	hsa-mir-3690	1.0	0.120689	N
TCGA-KN-8419-11A-01R-2314-13	hsa-mir-3691	0.0	0.0	N
TCGA-KN-8419-11A-01R-2314-13	hsa-mir-3692	0.0	0.0	N
TCGA-KN-8419-11A-01R-2314-13	hsa-mir-370	8.0	0.965514	N
TCGA-KN-8419-11A-01R-2314-13	hsa-mir-371	1.0	0.120689	N
TCGA-KN-8419-11A-01R-2314-13	hsa-mir-3713	0.0	0.0	N
TCGA-KN-8419-11A-01R-2314-13	hsa-mir-3714	0.0	0.0	N
TCGA-KN-8419-11A-01R-2314-13	hsa-mir-372	9.0	1.086203	N
TCGA-KN-8419-11A-01R-2314-13	hsa-mir-373	0.0	0.0	N
TCGA-KN-8419-11A-01R-2314-13	hsa-mir-374a	4233.0	510.877355	N
TCGA-KN-8419-11A-01R-2314-13	hsa-mir-374b	389.0	46.948096	N
TCGA-KN-8419-11A-01R-2314-13	hsa-mir-374c	0.0	0.0	N
TCGA-KN-8419-11A-01R-2314-13	hsa-mir-375	690.0	83.275543	N
TCGA-KN-8419-11A-01R-2314-13	hsa-mir-376a-1	0.0	0.0	N
TCGA-KN-8419-11A-01R-2314-13	hsa-mir-376a-2	1.0	0.120689	N
TCGA-KN-8419-11A-01R-2314-13	hsa-mir-376b	1.0	0.120689	Y
TCGA-KN-8419-11A-01R-2314-13	hsa-mir-376c	6.0	0.724135	Y
TCGA-KN-8419-11A-01R-2314-13	hsa-mir-377	7.0	0.844824	N
TCGA-KN-8419-11A-01R-2314-13	hsa-mir-378	769.0	92.80999	N
TCGA-KN-8419-11A-01R-2314-13	hsa-mir-378b	0.0	0.0	N
TCGA-KN-8419-11A-01R-2314-13	hsa-mir-378c	17.0	2.051716	N
TCGA-KN-8419-11A-01R-2314-13	hsa-mir-379	1044.0	125.999518	N
TCGA-KN-8419-11A-01R-2314-13	hsa-mir-380	1.0	0.120689	N
TCGA-KN-8419-11A-01R-2314-13	hsa-mir-381	68.0	8.206865	N
TCGA-KN-8419-11A-01R-2314-13	hsa-mir-382	24.0	2.896541	N
TCGA-KN-8419-11A-01R-2314-13	hsa-mir-383	1.0	0.120689	N
TCGA-KN-8419-11A-01R-2314-13	hsa-mir-384	0.0	0.0	N
TCGA-KN-8419-11A-01R-2314-13	hsa-mir-3907	0.0	0.0	N
TCGA-KN-8419-11A-01R-2314-13	hsa-mir-3908	0.0	0.0	N
TCGA-KN-8419-11A-01R-2314-13	hsa-mir-3909	2.0	0.241378	N
TCGA-KN-8419-11A-01R-2314-13	hsa-mir-3910-1	0.0	0.0	N
TCGA-KN-8419-11A-01R-2314-13	hsa-mir-3910-2	0.0	0.0	N
TCGA-KN-8419-11A-01R-2314-13	hsa-mir-3911	0.0	0.0	N
TCGA-KN-8419-11A-01R-2314-13	hsa-mir-3912	5.0	0.603446	N
TCGA-KN-8419-11A-01R-2314-13	hsa-mir-3913-1	26.0	3.137919	N
TCGA-KN-8419-11A-01R-2314-13	hsa-mir-3913-2	0.0	0.0	N
TCGA-KN-8419-11A-01R-2314-13	hsa-mir-3914-1	0.0	0.0	N
TCGA-KN-8419-11A-01R-2314-13	hsa-mir-3914-2	0.0	0.0	N
TCGA-KN-8419-11A-01R-2314-13	hsa-mir-3915	0.0	0.0	N
TCGA-KN-8419-11A-01R-2314-13	hsa-mir-3916	0.0	0.0	N
TCGA-KN-8419-11A-01R-2314-13	hsa-mir-3917	3.0	0.362068	N
TCGA-KN-8419-11A-01R-2314-13	hsa-mir-3918	0.0	0.0	N
TCGA-KN-8419-11A-01R-2314-13	hsa-mir-3919	0.0	0.0	N
TCGA-KN-8419-11A-01R-2314-13	hsa-mir-3920	0.0	0.0	N
TCGA-KN-8419-11A-01R-2314-13	hsa-mir-3921	0.0	0.0	N
TCGA-KN-8419-11A-01R-2314-13	hsa-mir-3922	1.0	0.120689	N
TCGA-KN-8419-11A-01R-2314-13	hsa-mir-3923	0.0	0.0	N
TCGA-KN-8419-11A-01R-2314-13	hsa-mir-3924	0.0	0.0	N
TCGA-KN-8419-11A-01R-2314-13	hsa-mir-3925	0.0	0.0	N
TCGA-KN-8419-11A-01R-2314-13	hsa-mir-3926-1	4.0	0.482757	N
TCGA-KN-8419-11A-01R-2314-13	hsa-mir-3926-2	0.0	0.0	N
TCGA-KN-8419-11A-01R-2314-13	hsa-mir-3927	0.0	0.0	N
TCGA-KN-8419-11A-01R-2314-13	hsa-mir-3928	6.0	0.724135	N
TCGA-KN-8419-11A-01R-2314-13	hsa-mir-3929	0.0	0.0	N
TCGA-KN-8419-11A-01R-2314-13	hsa-mir-3934	7.0	0.844824	N
TCGA-KN-8419-11A-01R-2314-13	hsa-mir-3935	0.0	0.0	N
TCGA-KN-8419-11A-01R-2314-13	hsa-mir-3936	0.0	0.0	N
TCGA-KN-8419-11A-01R-2314-13	hsa-mir-3937	2.0	0.241378	N
TCGA-KN-8419-11A-01R-2314-13	hsa-mir-3938	0.0	0.0	N
TCGA-KN-8419-11A-01R-2314-13	hsa-mir-3939	0.0	0.0	N
TCGA-KN-8419-11A-01R-2314-13	hsa-mir-3940	1.0	0.120689	N
TCGA-KN-8419-11A-01R-2314-13	hsa-mir-3941	0.0	0.0	N
TCGA-KN-8419-11A-01R-2314-13	hsa-mir-3942	2.0	0.241378	N
TCGA-KN-8419-11A-01R-2314-13	hsa-mir-3943	0.0	0.0	N
TCGA-KN-8419-11A-01R-2314-13	hsa-mir-3944	1.0	0.120689	N
TCGA-KN-8419-11A-01R-2314-13	hsa-mir-3945	0.0	0.0	N
TCGA-KN-8419-11A-01R-2314-13	hsa-mir-409	56.0	6.758595	N
TCGA-KN-8419-11A-01R-2314-13	hsa-mir-410	14.0	1.689649	N
TCGA-KN-8419-11A-01R-2314-13	hsa-mir-411	10.0	1.206892	N
TCGA-KN-8419-11A-01R-2314-13	hsa-mir-412	10.0	1.206892	N
TCGA-KN-8419-11A-01R-2314-13	hsa-mir-421	9.0	1.086203	N
TCGA-KN-8419-11A-01R-2314-13	hsa-mir-422a	0.0	0.0	N
TCGA-KN-8419-11A-01R-2314-13	hsa-mir-423	715.0	86.292773	N
TCGA-KN-8419-11A-01R-2314-13	hsa-mir-424	1643.0	198.292344	N
TCGA-KN-8419-11A-01R-2314-13	hsa-mir-425	164.0	19.793028	N
TCGA-KN-8419-11A-01R-2314-13	hsa-mir-4251	0.0	0.0	N
TCGA-KN-8419-11A-01R-2314-13	hsa-mir-4252	0.0	0.0	N
TCGA-KN-8419-11A-01R-2314-13	hsa-mir-4253	0.0	0.0	N
TCGA-KN-8419-11A-01R-2314-13	hsa-mir-4254	0.0	0.0	N
TCGA-KN-8419-11A-01R-2314-13	hsa-mir-4255	0.0	0.0	N
TCGA-KN-8419-11A-01R-2314-13	hsa-mir-4256	0.0	0.0	N
TCGA-KN-8419-11A-01R-2314-13	hsa-mir-4257	0.0	0.0	N
TCGA-KN-8419-11A-01R-2314-13	hsa-mir-4258	0.0	0.0	N
TCGA-KN-8419-11A-01R-2314-13	hsa-mir-4259	0.0	0.0	N
TCGA-KN-8419-11A-01R-2314-13	hsa-mir-4260	0.0	0.0	N
TCGA-KN-8419-11A-01R-2314-13	hsa-mir-4261	0.0	0.0	N
TCGA-KN-8419-11A-01R-2314-13	hsa-mir-4262	0.0	0.0	N
TCGA-KN-8419-11A-01R-2314-13	hsa-mir-4263	0.0	0.0	N
TCGA-KN-8419-11A-01R-2314-13	hsa-mir-4264	0.0	0.0	N
TCGA-KN-8419-11A-01R-2314-13	hsa-mir-4265	0.0	0.0	N
TCGA-KN-8419-11A-01R-2314-13	hsa-mir-4266	0.0	0.0	N
TCGA-KN-8419-11A-01R-2314-13	hsa-mir-4267	0.0	0.0	N
TCGA-KN-8419-11A-01R-2314-13	hsa-mir-4268	0.0	0.0	N
TCGA-KN-8419-11A-01R-2314-13	hsa-mir-4269	0.0	0.0	N
TCGA-KN-8419-11A-01R-2314-13	hsa-mir-4270	0.0	0.0	N
TCGA-KN-8419-11A-01R-2314-13	hsa-mir-4271	0.0	0.0	N
TCGA-KN-8419-11A-01R-2314-13	hsa-mir-4272	0.0	0.0	N
TCGA-KN-8419-11A-01R-2314-13	hsa-mir-4273	0.0	0.0	N
TCGA-KN-8419-11A-01R-2314-13	hsa-mir-4274	0.0	0.0	N
TCGA-KN-8419-11A-01R-2314-13	hsa-mir-4275	0.0	0.0	N
TCGA-KN-8419-11A-01R-2314-13	hsa-mir-4276	0.0	0.0	N
TCGA-KN-8419-11A-01R-2314-13	hsa-mir-4277	0.0	0.0	N
TCGA-KN-8419-11A-01R-2314-13	hsa-mir-4278	0.0	0.0	N
TCGA-KN-8419-11A-01R-2314-13	hsa-mir-4279	0.0	0.0	N
TCGA-KN-8419-11A-01R-2314-13	hsa-mir-4280	0.0	0.0	N
TCGA-KN-8419-11A-01R-2314-13	hsa-mir-4281	0.0	0.0	N
TCGA-KN-8419-11A-01R-2314-13	hsa-mir-4282	0.0	0.0	N
TCGA-KN-8419-11A-01R-2314-13	hsa-mir-4283-1	0.0	0.0	N
TCGA-KN-8419-11A-01R-2314-13	hsa-mir-4283-2	0.0	0.0	N
TCGA-KN-8419-11A-01R-2314-13	hsa-mir-4284	0.0	0.0	N
TCGA-KN-8419-11A-01R-2314-13	hsa-mir-4285	0.0	0.0	N
TCGA-KN-8419-11A-01R-2314-13	hsa-mir-4286	1.0	0.120689	N
TCGA-KN-8419-11A-01R-2314-13	hsa-mir-4287	0.0	0.0	N
TCGA-KN-8419-11A-01R-2314-13	hsa-mir-4288	0.0	0.0	N
TCGA-KN-8419-11A-01R-2314-13	hsa-mir-4289	0.0	0.0	N
TCGA-KN-8419-11A-01R-2314-13	hsa-mir-429	753.0	90.878962	N
TCGA-KN-8419-11A-01R-2314-13	hsa-mir-4290	0.0	0.0	N
TCGA-KN-8419-11A-01R-2314-13	hsa-mir-4291	0.0	0.0	N
TCGA-KN-8419-11A-01R-2314-13	hsa-mir-4292	0.0	0.0	N
TCGA-KN-8419-11A-01R-2314-13	hsa-mir-4293	0.0	0.0	N
TCGA-KN-8419-11A-01R-2314-13	hsa-mir-4294	0.0	0.0	N
TCGA-KN-8419-11A-01R-2314-13	hsa-mir-4295	0.0	0.0	N
TCGA-KN-8419-11A-01R-2314-13	hsa-mir-4296	0.0	0.0	N
TCGA-KN-8419-11A-01R-2314-13	hsa-mir-4297	0.0	0.0	N
TCGA-KN-8419-11A-01R-2314-13	hsa-mir-4298	0.0	0.0	N
TCGA-KN-8419-11A-01R-2314-13	hsa-mir-4299	0.0	0.0	N
TCGA-KN-8419-11A-01R-2314-13	hsa-mir-4300	0.0	0.0	N
TCGA-KN-8419-11A-01R-2314-13	hsa-mir-4301	0.0	0.0	N
TCGA-KN-8419-11A-01R-2314-13	hsa-mir-4302	0.0	0.0	N
TCGA-KN-8419-11A-01R-2314-13	hsa-mir-4303	0.0	0.0	N
TCGA-KN-8419-11A-01R-2314-13	hsa-mir-4304	0.0	0.0	N
TCGA-KN-8419-11A-01R-2314-13	hsa-mir-4305	0.0	0.0	N
TCGA-KN-8419-11A-01R-2314-13	hsa-mir-4306	0.0	0.0	N
TCGA-KN-8419-11A-01R-2314-13	hsa-mir-4307	0.0	0.0	N
TCGA-KN-8419-11A-01R-2314-13	hsa-mir-4308	0.0	0.0	N
TCGA-KN-8419-11A-01R-2314-13	hsa-mir-4309	0.0	0.0	N
TCGA-KN-8419-11A-01R-2314-13	hsa-mir-431	7.0	0.844824	N
TCGA-KN-8419-11A-01R-2314-13	hsa-mir-4310	0.0	0.0	N
TCGA-KN-8419-11A-01R-2314-13	hsa-mir-4311	0.0	0.0	N
TCGA-KN-8419-11A-01R-2314-13	hsa-mir-4312	0.0	0.0	N
TCGA-KN-8419-11A-01R-2314-13	hsa-mir-4313	0.0	0.0	N
TCGA-KN-8419-11A-01R-2314-13	hsa-mir-4314	0.0	0.0	N
TCGA-KN-8419-11A-01R-2314-13	hsa-mir-4315-1	0.0	0.0	N
TCGA-KN-8419-11A-01R-2314-13	hsa-mir-4315-2	0.0	0.0	N
TCGA-KN-8419-11A-01R-2314-13	hsa-mir-4316	0.0	0.0	N
TCGA-KN-8419-11A-01R-2314-13	hsa-mir-4317	0.0	0.0	N
TCGA-KN-8419-11A-01R-2314-13	hsa-mir-4318	0.0	0.0	N
TCGA-KN-8419-11A-01R-2314-13	hsa-mir-4319	0.0	0.0	N
TCGA-KN-8419-11A-01R-2314-13	hsa-mir-432	13.0	1.56896	N
TCGA-KN-8419-11A-01R-2314-13	hsa-mir-4320	0.0	0.0	N
TCGA-KN-8419-11A-01R-2314-13	hsa-mir-4321	0.0	0.0	N
TCGA-KN-8419-11A-01R-2314-13	hsa-mir-4322	0.0	0.0	N
TCGA-KN-8419-11A-01R-2314-13	hsa-mir-4323	0.0	0.0	N
TCGA-KN-8419-11A-01R-2314-13	hsa-mir-4324	0.0	0.0	N
TCGA-KN-8419-11A-01R-2314-13	hsa-mir-4325	0.0	0.0	N
TCGA-KN-8419-11A-01R-2314-13	hsa-mir-4326	6.0	0.724135	N
TCGA-KN-8419-11A-01R-2314-13	hsa-mir-4327	0.0	0.0	N
TCGA-KN-8419-11A-01R-2314-13	hsa-mir-4328	0.0	0.0	N
TCGA-KN-8419-11A-01R-2314-13	hsa-mir-4329	0.0	0.0	N
TCGA-KN-8419-11A-01R-2314-13	hsa-mir-433	3.0	0.362068	N
TCGA-KN-8419-11A-01R-2314-13	hsa-mir-4330	0.0	0.0	N
TCGA-KN-8419-11A-01R-2314-13	hsa-mir-448	0.0	0.0	N
TCGA-KN-8419-11A-01R-2314-13	hsa-mir-449a	1.0	0.120689	N
TCGA-KN-8419-11A-01R-2314-13	hsa-mir-449b	0.0	0.0	N
TCGA-KN-8419-11A-01R-2314-13	hsa-mir-449c	0.0	0.0	N
TCGA-KN-8419-11A-01R-2314-13	hsa-mir-450a-1	62.0	7.48273	N
TCGA-KN-8419-11A-01R-2314-13	hsa-mir-450a-2	54.0	6.517216	N
TCGA-KN-8419-11A-01R-2314-13	hsa-mir-450b	304.0	36.689515	N
TCGA-KN-8419-11A-01R-2314-13	hsa-mir-451	1537.0	185.49929	N
TCGA-KN-8419-11A-01R-2314-13	hsa-mir-452	130.0	15.689595	N
TCGA-KN-8419-11A-01R-2314-13	hsa-mir-454	10.0	1.206892	N
TCGA-KN-8419-11A-01R-2314-13	hsa-mir-455	2884.0	348.067633	N
TCGA-KN-8419-11A-01R-2314-13	hsa-mir-466	0.0	0.0	N
TCGA-KN-8419-11A-01R-2314-13	hsa-mir-483	44.0	5.310325	N
TCGA-KN-8419-11A-01R-2314-13	hsa-mir-484	119.0	14.362014	N
TCGA-KN-8419-11A-01R-2314-13	hsa-mir-485	2.0	0.241378	N
TCGA-KN-8419-11A-01R-2314-13	hsa-mir-486	1000.0	120.689193	N
TCGA-KN-8419-11A-01R-2314-13	hsa-mir-487a	1.0	0.120689	N
TCGA-KN-8419-11A-01R-2314-13	hsa-mir-487b	6.0	0.724135	N
TCGA-KN-8419-11A-01R-2314-13	hsa-mir-488	0.0	0.0	N
TCGA-KN-8419-11A-01R-2314-13	hsa-mir-489	15.0	1.810338	N
TCGA-KN-8419-11A-01R-2314-13	hsa-mir-490	0.0	0.0	N
TCGA-KN-8419-11A-01R-2314-13	hsa-mir-491	9.0	1.086203	N
TCGA-KN-8419-11A-01R-2314-13	hsa-mir-492	0.0	0.0	N
TCGA-KN-8419-11A-01R-2314-13	hsa-mir-493	19.0	2.293095	N
TCGA-KN-8419-11A-01R-2314-13	hsa-mir-494	0.0	0.0	N
TCGA-KN-8419-11A-01R-2314-13	hsa-mir-495	13.0	1.56896	N
TCGA-KN-8419-11A-01R-2314-13	hsa-mir-496	9.0	1.086203	N
TCGA-KN-8419-11A-01R-2314-13	hsa-mir-497	131.0	15.810284	N
TCGA-KN-8419-11A-01R-2314-13	hsa-mir-498	0.0	0.0	N
TCGA-KN-8419-11A-01R-2314-13	hsa-mir-499	2.0	0.241378	N
TCGA-KN-8419-11A-01R-2314-13	hsa-mir-500a	7365.0	888.875908	Y
TCGA-KN-8419-11A-01R-2314-13	hsa-mir-500b	172.0	20.758541	Y
TCGA-KN-8419-11A-01R-2314-13	hsa-mir-501	1323.0	159.671803	N
TCGA-KN-8419-11A-01R-2314-13	hsa-mir-502	241.0	29.086096	Y
TCGA-KN-8419-11A-01R-2314-13	hsa-mir-503	135.0	16.293041	N
TCGA-KN-8419-11A-01R-2314-13	hsa-mir-504	9.0	1.086203	N
TCGA-KN-8419-11A-01R-2314-13	hsa-mir-505	233.0	28.120582	N
TCGA-KN-8419-11A-01R-2314-13	hsa-mir-506	1.0	0.120689	N
TCGA-KN-8419-11A-01R-2314-13	hsa-mir-507	0.0	0.0	N
TCGA-KN-8419-11A-01R-2314-13	hsa-mir-508	155.0	18.706825	N
TCGA-KN-8419-11A-01R-2314-13	hsa-mir-509-1	10.0	1.206892	N
TCGA-KN-8419-11A-01R-2314-13	hsa-mir-509-2	27.0	3.258608	N
TCGA-KN-8419-11A-01R-2314-13	hsa-mir-509-3	25.0	3.01723	N
TCGA-KN-8419-11A-01R-2314-13	hsa-mir-510	0.0	0.0	N
TCGA-KN-8419-11A-01R-2314-13	hsa-mir-511-1	6.0	0.724135	N
TCGA-KN-8419-11A-01R-2314-13	hsa-mir-511-2	4.0	0.482757	N
TCGA-KN-8419-11A-01R-2314-13	hsa-mir-512-1	0.0	0.0	N
TCGA-KN-8419-11A-01R-2314-13	hsa-mir-512-2	0.0	0.0	N
TCGA-KN-8419-11A-01R-2314-13	hsa-mir-513a-1	0.0	0.0	N
TCGA-KN-8419-11A-01R-2314-13	hsa-mir-513a-2	1.0	0.120689	N
TCGA-KN-8419-11A-01R-2314-13	hsa-mir-513b	0.0	0.0	N
TCGA-KN-8419-11A-01R-2314-13	hsa-mir-513c	0.0	0.0	N
TCGA-KN-8419-11A-01R-2314-13	hsa-mir-514-1	28.0	3.379297	N
TCGA-KN-8419-11A-01R-2314-13	hsa-mir-514-2	18.0	2.172405	N
TCGA-KN-8419-11A-01R-2314-13	hsa-mir-514-3	19.0	2.293095	N
TCGA-KN-8419-11A-01R-2314-13	hsa-mir-514b	1.0	0.120689	N
TCGA-KN-8419-11A-01R-2314-13	hsa-mir-515-1	0.0	0.0	N
TCGA-KN-8419-11A-01R-2314-13	hsa-mir-515-2	0.0	0.0	N
TCGA-KN-8419-11A-01R-2314-13	hsa-mir-516a-1	0.0	0.0	N
TCGA-KN-8419-11A-01R-2314-13	hsa-mir-516a-2	0.0	0.0	N
TCGA-KN-8419-11A-01R-2314-13	hsa-mir-516b-1	0.0	0.0	N
TCGA-KN-8419-11A-01R-2314-13	hsa-mir-516b-2	0.0	0.0	N
TCGA-KN-8419-11A-01R-2314-13	hsa-mir-517a	0.0	0.0	N
TCGA-KN-8419-11A-01R-2314-13	hsa-mir-517b	0.0	0.0	N
TCGA-KN-8419-11A-01R-2314-13	hsa-mir-517c	0.0	0.0	N
TCGA-KN-8419-11A-01R-2314-13	hsa-mir-518a-1	0.0	0.0	N
TCGA-KN-8419-11A-01R-2314-13	hsa-mir-518a-2	1.0	0.120689	N
TCGA-KN-8419-11A-01R-2314-13	hsa-mir-518b	0.0	0.0	N
TCGA-KN-8419-11A-01R-2314-13	hsa-mir-518c	0.0	0.0	N
TCGA-KN-8419-11A-01R-2314-13	hsa-mir-518d	0.0	0.0	N
TCGA-KN-8419-11A-01R-2314-13	hsa-mir-518e	0.0	0.0	N
TCGA-KN-8419-11A-01R-2314-13	hsa-mir-518f	0.0	0.0	N
TCGA-KN-8419-11A-01R-2314-13	hsa-mir-519a-1	1.0	0.120689	N
TCGA-KN-8419-11A-01R-2314-13	hsa-mir-519a-2	0.0	0.0	N
TCGA-KN-8419-11A-01R-2314-13	hsa-mir-519b	0.0	0.0	N
TCGA-KN-8419-11A-01R-2314-13	hsa-mir-519c	0.0	0.0	N
TCGA-KN-8419-11A-01R-2314-13	hsa-mir-519d	0.0	0.0	N
TCGA-KN-8419-11A-01R-2314-13	hsa-mir-519e	0.0	0.0	N
TCGA-KN-8419-11A-01R-2314-13	hsa-mir-520a	0.0	0.0	N
TCGA-KN-8419-11A-01R-2314-13	hsa-mir-520b	0.0	0.0	N
TCGA-KN-8419-11A-01R-2314-13	hsa-mir-520c	0.0	0.0	N
TCGA-KN-8419-11A-01R-2314-13	hsa-mir-520d	0.0	0.0	N
TCGA-KN-8419-11A-01R-2314-13	hsa-mir-520e	0.0	0.0	N
TCGA-KN-8419-11A-01R-2314-13	hsa-mir-520f	0.0	0.0	N
TCGA-KN-8419-11A-01R-2314-13	hsa-mir-520g	0.0	0.0	N
TCGA-KN-8419-11A-01R-2314-13	hsa-mir-520h	0.0	0.0	N
TCGA-KN-8419-11A-01R-2314-13	hsa-mir-521-1	0.0	0.0	N
TCGA-KN-8419-11A-01R-2314-13	hsa-mir-521-2	0.0	0.0	N
TCGA-KN-8419-11A-01R-2314-13	hsa-mir-522	0.0	0.0	N
TCGA-KN-8419-11A-01R-2314-13	hsa-mir-523	0.0	0.0	N
TCGA-KN-8419-11A-01R-2314-13	hsa-mir-524	0.0	0.0	N
TCGA-KN-8419-11A-01R-2314-13	hsa-mir-525	0.0	0.0	N
TCGA-KN-8419-11A-01R-2314-13	hsa-mir-526a-1	0.0	0.0	N
TCGA-KN-8419-11A-01R-2314-13	hsa-mir-526a-2	0.0	0.0	N
TCGA-KN-8419-11A-01R-2314-13	hsa-mir-526b	0.0	0.0	N
TCGA-KN-8419-11A-01R-2314-13	hsa-mir-527	0.0	0.0	N
TCGA-KN-8419-11A-01R-2314-13	hsa-mir-532	34032.0	4107.294624	N
TCGA-KN-8419-11A-01R-2314-13	hsa-mir-539	11.0	1.327581	N
TCGA-KN-8419-11A-01R-2314-13	hsa-mir-541	1.0	0.120689	N
TCGA-KN-8419-11A-01R-2314-13	hsa-mir-542	3997.0	482.394705	N
TCGA-KN-8419-11A-01R-2314-13	hsa-mir-543	6.0	0.724135	N
TCGA-KN-8419-11A-01R-2314-13	hsa-mir-544	0.0	0.0	N
TCGA-KN-8419-11A-01R-2314-13	hsa-mir-544b	0.0	0.0	N
TCGA-KN-8419-11A-01R-2314-13	hsa-mir-545	1.0	0.120689	N
TCGA-KN-8419-11A-01R-2314-13	hsa-mir-548a-1	0.0	0.0	N
TCGA-KN-8419-11A-01R-2314-13	hsa-mir-548a-2	0.0	0.0	N
TCGA-KN-8419-11A-01R-2314-13	hsa-mir-548a-3	0.0	0.0	N
TCGA-KN-8419-11A-01R-2314-13	hsa-mir-548aa-1	0.0	0.0	N
TCGA-KN-8419-11A-01R-2314-13	hsa-mir-548aa-2	0.0	0.0	N
TCGA-KN-8419-11A-01R-2314-13	hsa-mir-548b	9.0	1.086203	N
TCGA-KN-8419-11A-01R-2314-13	hsa-mir-548c	0.0	0.0	N
TCGA-KN-8419-11A-01R-2314-13	hsa-mir-548d-1	0.0	0.0	N
TCGA-KN-8419-11A-01R-2314-13	hsa-mir-548d-2	0.0	0.0	N
TCGA-KN-8419-11A-01R-2314-13	hsa-mir-548e	0.0	0.0	N
TCGA-KN-8419-11A-01R-2314-13	hsa-mir-548f-1	0.0	0.0	N
TCGA-KN-8419-11A-01R-2314-13	hsa-mir-548f-2	0.0	0.0	N
TCGA-KN-8419-11A-01R-2314-13	hsa-mir-548f-3	0.0	0.0	N
TCGA-KN-8419-11A-01R-2314-13	hsa-mir-548f-4	0.0	0.0	N
TCGA-KN-8419-11A-01R-2314-13	hsa-mir-548f-5	0.0	0.0	N
TCGA-KN-8419-11A-01R-2314-13	hsa-mir-548g	0.0	0.0	N
TCGA-KN-8419-11A-01R-2314-13	hsa-mir-548h-1	0.0	0.0	N
TCGA-KN-8419-11A-01R-2314-13	hsa-mir-548h-2	0.0	0.0	N
TCGA-KN-8419-11A-01R-2314-13	hsa-mir-548h-3	0.0	0.0	N
TCGA-KN-8419-11A-01R-2314-13	hsa-mir-548h-4	0.0	0.0	N
TCGA-KN-8419-11A-01R-2314-13	hsa-mir-548i-1	0.0	0.0	N
TCGA-KN-8419-11A-01R-2314-13	hsa-mir-548i-2	0.0	0.0	N
TCGA-KN-8419-11A-01R-2314-13	hsa-mir-548i-3	0.0	0.0	N
TCGA-KN-8419-11A-01R-2314-13	hsa-mir-548i-4	0.0	0.0	N
TCGA-KN-8419-11A-01R-2314-13	hsa-mir-548j	3.0	0.362068	N
TCGA-KN-8419-11A-01R-2314-13	hsa-mir-548k	0.0	0.0	N
TCGA-KN-8419-11A-01R-2314-13	hsa-mir-548l	0.0	0.0	N
TCGA-KN-8419-11A-01R-2314-13	hsa-mir-548m	0.0	0.0	N
TCGA-KN-8419-11A-01R-2314-13	hsa-mir-548n	0.0	0.0	N
TCGA-KN-8419-11A-01R-2314-13	hsa-mir-548o	1.0	0.120689	N
TCGA-KN-8419-11A-01R-2314-13	hsa-mir-548p	0.0	0.0	N
TCGA-KN-8419-11A-01R-2314-13	hsa-mir-548q	1.0	0.120689	N
TCGA-KN-8419-11A-01R-2314-13	hsa-mir-548s	1.0	0.120689	N
TCGA-KN-8419-11A-01R-2314-13	hsa-mir-548t	0.0	0.0	N
TCGA-KN-8419-11A-01R-2314-13	hsa-mir-548u	0.0	0.0	N
TCGA-KN-8419-11A-01R-2314-13	hsa-mir-548v	8.0	0.965514	N
TCGA-KN-8419-11A-01R-2314-13	hsa-mir-548w	0.0	0.0	N
TCGA-KN-8419-11A-01R-2314-13	hsa-mir-548x	0.0	0.0	N
TCGA-KN-8419-11A-01R-2314-13	hsa-mir-548y	0.0	0.0	N
TCGA-KN-8419-11A-01R-2314-13	hsa-mir-548z	0.0	0.0	N
TCGA-KN-8419-11A-01R-2314-13	hsa-mir-549	1.0	0.120689	N
TCGA-KN-8419-11A-01R-2314-13	hsa-mir-550a-1	14.0	1.689649	N
TCGA-KN-8419-11A-01R-2314-13	hsa-mir-550a-2	7.0	0.844824	N
TCGA-KN-8419-11A-01R-2314-13	hsa-mir-550b-1	0.0	0.0	N
TCGA-KN-8419-11A-01R-2314-13	hsa-mir-550b-2	0.0	0.0	N
TCGA-KN-8419-11A-01R-2314-13	hsa-mir-551a	0.0	0.0	N
TCGA-KN-8419-11A-01R-2314-13	hsa-mir-551b	21.0	2.534473	N
TCGA-KN-8419-11A-01R-2314-13	hsa-mir-552	0.0	0.0	N
TCGA-KN-8419-11A-01R-2314-13	hsa-mir-553	0.0	0.0	N
TCGA-KN-8419-11A-01R-2314-13	hsa-mir-554	0.0	0.0	N
TCGA-KN-8419-11A-01R-2314-13	hsa-mir-555	0.0	0.0	N
TCGA-KN-8419-11A-01R-2314-13	hsa-mir-556	1.0	0.120689	N
TCGA-KN-8419-11A-01R-2314-13	hsa-mir-557	0.0	0.0	N
TCGA-KN-8419-11A-01R-2314-13	hsa-mir-558	0.0	0.0	N
TCGA-KN-8419-11A-01R-2314-13	hsa-mir-559	3.0	0.362068	N
TCGA-KN-8419-11A-01R-2314-13	hsa-mir-561	4.0	0.482757	N
TCGA-KN-8419-11A-01R-2314-13	hsa-mir-562	0.0	0.0	N
TCGA-KN-8419-11A-01R-2314-13	hsa-mir-563	0.0	0.0	N
TCGA-KN-8419-11A-01R-2314-13	hsa-mir-564	0.0	0.0	N
TCGA-KN-8419-11A-01R-2314-13	hsa-mir-566	0.0	0.0	N
TCGA-KN-8419-11A-01R-2314-13	hsa-mir-567	0.0	0.0	N
TCGA-KN-8419-11A-01R-2314-13	hsa-mir-568	0.0	0.0	N
TCGA-KN-8419-11A-01R-2314-13	hsa-mir-569	0.0	0.0	N
TCGA-KN-8419-11A-01R-2314-13	hsa-mir-570	7.0	0.844824	N
TCGA-KN-8419-11A-01R-2314-13	hsa-mir-571	0.0	0.0	N
TCGA-KN-8419-11A-01R-2314-13	hsa-mir-572	0.0	0.0	N
TCGA-KN-8419-11A-01R-2314-13	hsa-mir-573	0.0	0.0	N
TCGA-KN-8419-11A-01R-2314-13	hsa-mir-574	218.0	26.310244	N
TCGA-KN-8419-11A-01R-2314-13	hsa-mir-575	0.0	0.0	N
TCGA-KN-8419-11A-01R-2314-13	hsa-mir-576	50.0	6.03446	N
TCGA-KN-8419-11A-01R-2314-13	hsa-mir-577	472.0	56.965299	N
TCGA-KN-8419-11A-01R-2314-13	hsa-mir-578	0.0	0.0	N
TCGA-KN-8419-11A-01R-2314-13	hsa-mir-579	4.0	0.482757	N
TCGA-KN-8419-11A-01R-2314-13	hsa-mir-580	1.0	0.120689	N
TCGA-KN-8419-11A-01R-2314-13	hsa-mir-581	6.0	0.724135	N
TCGA-KN-8419-11A-01R-2314-13	hsa-mir-582	1715.0	206.981966	N
TCGA-KN-8419-11A-01R-2314-13	hsa-mir-583	0.0	0.0	N
TCGA-KN-8419-11A-01R-2314-13	hsa-mir-584	134.0	16.172352	N
TCGA-KN-8419-11A-01R-2314-13	hsa-mir-585	4.0	0.482757	N
TCGA-KN-8419-11A-01R-2314-13	hsa-mir-586	0.0	0.0	N
TCGA-KN-8419-11A-01R-2314-13	hsa-mir-587	1.0	0.120689	N
TCGA-KN-8419-11A-01R-2314-13	hsa-mir-588	0.0	0.0	N
TCGA-KN-8419-11A-01R-2314-13	hsa-mir-589	505.0	60.948043	N
TCGA-KN-8419-11A-01R-2314-13	hsa-mir-590	78.0	9.413757	N
TCGA-KN-8419-11A-01R-2314-13	hsa-mir-591	0.0	0.0	N
TCGA-KN-8419-11A-01R-2314-13	hsa-mir-592	25.0	3.01723	N
TCGA-KN-8419-11A-01R-2314-13	hsa-mir-593	0.0	0.0	N
TCGA-KN-8419-11A-01R-2314-13	hsa-mir-595	0.0	0.0	N
TCGA-KN-8419-11A-01R-2314-13	hsa-mir-596	0.0	0.0	N
TCGA-KN-8419-11A-01R-2314-13	hsa-mir-597	1.0	0.120689	N
TCGA-KN-8419-11A-01R-2314-13	hsa-mir-598	107.0	12.913744	N
TCGA-KN-8419-11A-01R-2314-13	hsa-mir-599	0.0	0.0	N
TCGA-KN-8419-11A-01R-2314-13	hsa-mir-600	0.0	0.0	N
TCGA-KN-8419-11A-01R-2314-13	hsa-mir-601	0.0	0.0	N
TCGA-KN-8419-11A-01R-2314-13	hsa-mir-602	0.0	0.0	N
TCGA-KN-8419-11A-01R-2314-13	hsa-mir-603	0.0	0.0	N
TCGA-KN-8419-11A-01R-2314-13	hsa-mir-604	0.0	0.0	N
TCGA-KN-8419-11A-01R-2314-13	hsa-mir-605	5.0	0.603446	N
TCGA-KN-8419-11A-01R-2314-13	hsa-mir-606	0.0	0.0	N
TCGA-KN-8419-11A-01R-2314-13	hsa-mir-607	1.0	0.120689	N
TCGA-KN-8419-11A-01R-2314-13	hsa-mir-608	0.0	0.0	N
TCGA-KN-8419-11A-01R-2314-13	hsa-mir-609	0.0	0.0	N
TCGA-KN-8419-11A-01R-2314-13	hsa-mir-610	0.0	0.0	N
TCGA-KN-8419-11A-01R-2314-13	hsa-mir-611	0.0	0.0	N
TCGA-KN-8419-11A-01R-2314-13	hsa-mir-612	0.0	0.0	N
TCGA-KN-8419-11A-01R-2314-13	hsa-mir-613	0.0	0.0	N
TCGA-KN-8419-11A-01R-2314-13	hsa-mir-614	0.0	0.0	N
TCGA-KN-8419-11A-01R-2314-13	hsa-mir-615	68.0	8.206865	N
TCGA-KN-8419-11A-01R-2314-13	hsa-mir-616	19.0	2.293095	N
TCGA-KN-8419-11A-01R-2314-13	hsa-mir-617	0.0	0.0	N
TCGA-KN-8419-11A-01R-2314-13	hsa-mir-618	2.0	0.241378	N
TCGA-KN-8419-11A-01R-2314-13	hsa-mir-619	0.0	0.0	N
TCGA-KN-8419-11A-01R-2314-13	hsa-mir-620	0.0	0.0	N
TCGA-KN-8419-11A-01R-2314-13	hsa-mir-621	0.0	0.0	N
TCGA-KN-8419-11A-01R-2314-13	hsa-mir-622	0.0	0.0	N
TCGA-KN-8419-11A-01R-2314-13	hsa-mir-623	0.0	0.0	N
TCGA-KN-8419-11A-01R-2314-13	hsa-mir-624	9.0	1.086203	N
TCGA-KN-8419-11A-01R-2314-13	hsa-mir-625	354.0	42.723974	N
TCGA-KN-8419-11A-01R-2314-13	hsa-mir-626	0.0	0.0	N
TCGA-KN-8419-11A-01R-2314-13	hsa-mir-627	2.0	0.241378	N
TCGA-KN-8419-11A-01R-2314-13	hsa-mir-628	243.0	29.327474	N
TCGA-KN-8419-11A-01R-2314-13	hsa-mir-629	438.0	52.861867	N
TCGA-KN-8419-11A-01R-2314-13	hsa-mir-630	0.0	0.0	N
TCGA-KN-8419-11A-01R-2314-13	hsa-mir-631	0.0	0.0	N
TCGA-KN-8419-11A-01R-2314-13	hsa-mir-632	4.0	0.482757	N
TCGA-KN-8419-11A-01R-2314-13	hsa-mir-633	0.0	0.0	N
TCGA-KN-8419-11A-01R-2314-13	hsa-mir-634	0.0	0.0	N
TCGA-KN-8419-11A-01R-2314-13	hsa-mir-635	0.0	0.0	N
TCGA-KN-8419-11A-01R-2314-13	hsa-mir-636	1.0	0.120689	N
TCGA-KN-8419-11A-01R-2314-13	hsa-mir-637	0.0	0.0	N
TCGA-KN-8419-11A-01R-2314-13	hsa-mir-638	0.0	0.0	N
TCGA-KN-8419-11A-01R-2314-13	hsa-mir-639	5.0	0.603446	N
TCGA-KN-8419-11A-01R-2314-13	hsa-mir-640	0.0	0.0	N
TCGA-KN-8419-11A-01R-2314-13	hsa-mir-641	1.0	0.120689	N
TCGA-KN-8419-11A-01R-2314-13	hsa-mir-642a	24.0	2.896541	N
TCGA-KN-8419-11A-01R-2314-13	hsa-mir-642b	0.0	0.0	N
TCGA-KN-8419-11A-01R-2314-13	hsa-mir-643	5.0	0.603446	N
TCGA-KN-8419-11A-01R-2314-13	hsa-mir-644	0.0	0.0	N
TCGA-KN-8419-11A-01R-2314-13	hsa-mir-645	0.0	0.0	N
TCGA-KN-8419-11A-01R-2314-13	hsa-mir-646	0.0	0.0	N
TCGA-KN-8419-11A-01R-2314-13	hsa-mir-647	0.0	0.0	N
TCGA-KN-8419-11A-01R-2314-13	hsa-mir-648	0.0	0.0	N
TCGA-KN-8419-11A-01R-2314-13	hsa-mir-649	0.0	0.0	N
TCGA-KN-8419-11A-01R-2314-13	hsa-mir-650	0.0	0.0	N
TCGA-KN-8419-11A-01R-2314-13	hsa-mir-651	15.0	1.810338	N
TCGA-KN-8419-11A-01R-2314-13	hsa-mir-652	232.0	27.999893	N
TCGA-KN-8419-11A-01R-2314-13	hsa-mir-653	478.0	57.689434	N
TCGA-KN-8419-11A-01R-2314-13	hsa-mir-654	48.0	5.793081	N
TCGA-KN-8419-11A-01R-2314-13	hsa-mir-655	3.0	0.362068	N
TCGA-KN-8419-11A-01R-2314-13	hsa-mir-656	0.0	0.0	N
TCGA-KN-8419-11A-01R-2314-13	hsa-mir-657	0.0	0.0	N
TCGA-KN-8419-11A-01R-2314-13	hsa-mir-658	3.0	0.362068	N
TCGA-KN-8419-11A-01R-2314-13	hsa-mir-659	10.0	1.206892	N
TCGA-KN-8419-11A-01R-2314-13	hsa-mir-660	1608.0	194.068223	N
TCGA-KN-8419-11A-01R-2314-13	hsa-mir-661	0.0	0.0	N
TCGA-KN-8419-11A-01R-2314-13	hsa-mir-662	0.0	0.0	N
TCGA-KN-8419-11A-01R-2314-13	hsa-mir-663	2.0	0.241378	N
TCGA-KN-8419-11A-01R-2314-13	hsa-mir-663b	0.0	0.0	N
TCGA-KN-8419-11A-01R-2314-13	hsa-mir-664	264.0	31.861947	N
TCGA-KN-8419-11A-01R-2314-13	hsa-mir-665	2.0	0.241378	N
TCGA-KN-8419-11A-01R-2314-13	hsa-mir-668	0.0	0.0	N
TCGA-KN-8419-11A-01R-2314-13	hsa-mir-670	0.0	0.0	N
TCGA-KN-8419-11A-01R-2314-13	hsa-mir-671	21.0	2.534473	N
TCGA-KN-8419-11A-01R-2314-13	hsa-mir-675	1657.0	199.981993	N
TCGA-KN-8419-11A-01R-2314-13	hsa-mir-676	5.0	0.603446	N
TCGA-KN-8419-11A-01R-2314-13	hsa-mir-7-1	93.0	11.224095	N
TCGA-KN-8419-11A-01R-2314-13	hsa-mir-7-2	0.0	0.0	N
TCGA-KN-8419-11A-01R-2314-13	hsa-mir-7-3	0.0	0.0	N
TCGA-KN-8419-11A-01R-2314-13	hsa-mir-708	417.0	50.327394	N
TCGA-KN-8419-11A-01R-2314-13	hsa-mir-711	0.0	0.0	N
TCGA-KN-8419-11A-01R-2314-13	hsa-mir-718	0.0	0.0	N
TCGA-KN-8419-11A-01R-2314-13	hsa-mir-720	0.0	0.0	N
TCGA-KN-8419-11A-01R-2314-13	hsa-mir-744	201.0	24.258528	N
TCGA-KN-8419-11A-01R-2314-13	hsa-mir-758	29.0	3.499987	N
TCGA-KN-8419-11A-01R-2314-13	hsa-mir-759	0.0	0.0	N
TCGA-KN-8419-11A-01R-2314-13	hsa-mir-760	3.0	0.362068	N
TCGA-KN-8419-11A-01R-2314-13	hsa-mir-761	0.0	0.0	N
TCGA-KN-8419-11A-01R-2314-13	hsa-mir-762	0.0	0.0	N
TCGA-KN-8419-11A-01R-2314-13	hsa-mir-764	0.0	0.0	N
TCGA-KN-8419-11A-01R-2314-13	hsa-mir-765	0.0	0.0	N
TCGA-KN-8419-11A-01R-2314-13	hsa-mir-766	67.0	8.086176	N
TCGA-KN-8419-11A-01R-2314-13	hsa-mir-767	0.0	0.0	N
TCGA-KN-8419-11A-01R-2314-13	hsa-mir-769	64.0	7.724108	N
TCGA-KN-8419-11A-01R-2314-13	hsa-mir-770	0.0	0.0	N
TCGA-KN-8419-11A-01R-2314-13	hsa-mir-802	0.0	0.0	N
TCGA-KN-8419-11A-01R-2314-13	hsa-mir-873	4.0	0.482757	N
TCGA-KN-8419-11A-01R-2314-13	hsa-mir-874	121.0	14.603392	N
TCGA-KN-8419-11A-01R-2314-13	hsa-mir-875	1.0	0.120689	N
TCGA-KN-8419-11A-01R-2314-13	hsa-mir-876	0.0	0.0	N
TCGA-KN-8419-11A-01R-2314-13	hsa-mir-877	4.0	0.482757	N
TCGA-KN-8419-11A-01R-2314-13	hsa-mir-885	24.0	2.896541	N
TCGA-KN-8419-11A-01R-2314-13	hsa-mir-887	71.0	8.568933	N
TCGA-KN-8419-11A-01R-2314-13	hsa-mir-888	3.0	0.362068	N
TCGA-KN-8419-11A-01R-2314-13	hsa-mir-889	38.0	4.586189	N
TCGA-KN-8419-11A-01R-2314-13	hsa-mir-890	0.0	0.0	N
TCGA-KN-8419-11A-01R-2314-13	hsa-mir-891a	165.0	19.913717	N
TCGA-KN-8419-11A-01R-2314-13	hsa-mir-891b	2.0	0.241378	N
TCGA-KN-8419-11A-01R-2314-13	hsa-mir-892a	4.0	0.482757	N
TCGA-KN-8419-11A-01R-2314-13	hsa-mir-892b	1.0	0.120689	N
TCGA-KN-8419-11A-01R-2314-13	hsa-mir-9-1	14598.0	1761.820843	N
TCGA-KN-8419-11A-01R-2314-13	hsa-mir-9-2	14360.0	1733.096815	N
TCGA-KN-8419-11A-01R-2314-13	hsa-mir-9-3	15.0	1.810338	N
TCGA-KN-8419-11A-01R-2314-13	hsa-mir-920	0.0	0.0	N
TCGA-KN-8419-11A-01R-2314-13	hsa-mir-921	0.0	0.0	N
TCGA-KN-8419-11A-01R-2314-13	hsa-mir-922	0.0	0.0	N
TCGA-KN-8419-11A-01R-2314-13	hsa-mir-924	0.0	0.0	N
TCGA-KN-8419-11A-01R-2314-13	hsa-mir-92a-1	1797.0	216.87848	N
TCGA-KN-8419-11A-01R-2314-13	hsa-mir-92a-2	50043.0	6039.649297	N
TCGA-KN-8419-11A-01R-2314-13	hsa-mir-92b	309.0	37.292961	N
TCGA-KN-8419-11A-01R-2314-13	hsa-mir-93	12464.0	1504.270104	N
TCGA-KN-8419-11A-01R-2314-13	hsa-mir-933	0.0	0.0	N
TCGA-KN-8419-11A-01R-2314-13	hsa-mir-934	74.0	8.931	N
TCGA-KN-8419-11A-01R-2314-13	hsa-mir-935	5.0	0.603446	N
TCGA-KN-8419-11A-01R-2314-13	hsa-mir-936	0.0	0.0	N
TCGA-KN-8419-11A-01R-2314-13	hsa-mir-937	1.0	0.120689	N
TCGA-KN-8419-11A-01R-2314-13	hsa-mir-938	0.0	0.0	N
TCGA-KN-8419-11A-01R-2314-13	hsa-mir-939	5.0	0.603446	N
TCGA-KN-8419-11A-01R-2314-13	hsa-mir-940	7.0	0.844824	N
TCGA-KN-8419-11A-01R-2314-13	hsa-mir-941-1	0.0	0.0	N
TCGA-KN-8419-11A-01R-2314-13	hsa-mir-941-3	0.0	0.0	N
TCGA-KN-8419-11A-01R-2314-13	hsa-mir-941-4	0.0	0.0	N
TCGA-KN-8419-11A-01R-2314-13	hsa-mir-942	13.0	1.56896	N
TCGA-KN-8419-11A-01R-2314-13	hsa-mir-943	1.0	0.120689	N
TCGA-KN-8419-11A-01R-2314-13	hsa-mir-944	0.0	0.0	N
TCGA-KN-8419-11A-01R-2314-13	hsa-mir-95	10.0	1.206892	N
TCGA-KN-8419-11A-01R-2314-13	hsa-mir-96	15.0	1.810338	N
TCGA-KN-8419-11A-01R-2314-13	hsa-mir-98	244.0	29.448163	N
TCGA-KN-8419-11A-01R-2314-13	hsa-mir-99a	11429.0	1379.356789	Y
TCGA-KN-8419-11A-01R-2314-13	hsa-mir-99b	322034.0	38866.023651	N
