# Supplementary material for: Dysfunctional miRNA-Mediated Regulation in Chromophobe Renal Cell Carcinoma
Source: PLoS One. 2016 Jun 3;11(6):e0156324. doi: 10.1371/journal.pone.0156324 (PMC4892590; doi:10.1371/journal.pone.0156324)
Supplement: S1 File — (ZIP) [file pone.0156324.s001.zip › S1_File miRNA expression profile downloaded from TCGA/control/bcgsc.ca__IlluminaHiSeq_miRNASeq__TCGA-KN-8422-11A-01R-2314-13__mirna_quantification.txt]

barcode	miRNA_ID	read_count	reads_per_million_miRNA_mapped	cross-mapped
TCGA-KN-8422-11A-01R-2314-13	hsa-let-7a-1	46058.0	5352.814115	N
TCGA-KN-8422-11A-01R-2314-13	hsa-let-7a-2	91871.0	10677.154578	N
TCGA-KN-8422-11A-01R-2314-13	hsa-let-7a-3	46093.0	5356.881779	N
TCGA-KN-8422-11A-01R-2314-13	hsa-let-7b	106370.0	12362.213674	N
TCGA-KN-8422-11A-01R-2314-13	hsa-let-7c	24590.0	2857.824897	N
TCGA-KN-8422-11A-01R-2314-13	hsa-let-7d	4296.0	499.276769	N
TCGA-KN-8422-11A-01R-2314-13	hsa-let-7e	8627.0	1002.621203	N
TCGA-KN-8422-11A-01R-2314-13	hsa-let-7f-1	76.0	8.832643	N
TCGA-KN-8422-11A-01R-2314-13	hsa-let-7f-2	35046.0	4073.010627	N
TCGA-KN-8422-11A-01R-2314-13	hsa-let-7g	3791.0	440.586181	N
TCGA-KN-8422-11A-01R-2314-13	hsa-let-7i	1584.0	184.090876	N
TCGA-KN-8422-11A-01R-2314-13	hsa-mir-1-1	0.0	0.0	N
TCGA-KN-8422-11A-01R-2314-13	hsa-mir-1-2	207.0	24.05733	N
TCGA-KN-8422-11A-01R-2314-13	hsa-mir-100	56233.0	6535.34231	Y
TCGA-KN-8422-11A-01R-2314-13	hsa-mir-101-1	251528.0	29232.329426	N
TCGA-KN-8422-11A-01R-2314-13	hsa-mir-101-2	449.0	52.182325	N
TCGA-KN-8422-11A-01R-2314-13	hsa-mir-103-1	66801.0	7763.544568	Y
TCGA-KN-8422-11A-01R-2314-13	hsa-mir-103-1-as	0.0	0.0	N
TCGA-KN-8422-11A-01R-2314-13	hsa-mir-103-2	27.0	3.137913	N
TCGA-KN-8422-11A-01R-2314-13	hsa-mir-103-2-as	0.0	0.0	N
TCGA-KN-8422-11A-01R-2314-13	hsa-mir-105-1	1.0	0.116219	N
TCGA-KN-8422-11A-01R-2314-13	hsa-mir-105-2	4.0	0.464876	N
TCGA-KN-8422-11A-01R-2314-13	hsa-mir-106a	228.0	26.497929	Y
TCGA-KN-8422-11A-01R-2314-13	hsa-mir-106b	1456.0	169.214845	N
TCGA-KN-8422-11A-01R-2314-13	hsa-mir-107	574.0	66.709699	Y
TCGA-KN-8422-11A-01R-2314-13	hsa-mir-10a	601124.0	69862.022494	N
TCGA-KN-8422-11A-01R-2314-13	hsa-mir-10b	2137357.0	248401.46594	N
TCGA-KN-8422-11A-01R-2314-13	hsa-mir-1178	0.0	0.0	N
TCGA-KN-8422-11A-01R-2314-13	hsa-mir-1179	2.0	0.232438	N
TCGA-KN-8422-11A-01R-2314-13	hsa-mir-1180	232.0	26.962805	N
TCGA-KN-8422-11A-01R-2314-13	hsa-mir-1181	2.0	0.232438	N
TCGA-KN-8422-11A-01R-2314-13	hsa-mir-1182	0.0	0.0	N
TCGA-KN-8422-11A-01R-2314-13	hsa-mir-1183	0.0	0.0	N
TCGA-KN-8422-11A-01R-2314-13	hsa-mir-1184-1	0.0	0.0	N
TCGA-KN-8422-11A-01R-2314-13	hsa-mir-1184-2	0.0	0.0	N
TCGA-KN-8422-11A-01R-2314-13	hsa-mir-1184-3	0.0	0.0	N
TCGA-KN-8422-11A-01R-2314-13	hsa-mir-1185-1	1.0	0.116219	N
TCGA-KN-8422-11A-01R-2314-13	hsa-mir-1185-2	0.0	0.0	N
TCGA-KN-8422-11A-01R-2314-13	hsa-mir-1193	0.0	0.0	N
TCGA-KN-8422-11A-01R-2314-13	hsa-mir-1197	0.0	0.0	N
TCGA-KN-8422-11A-01R-2314-13	hsa-mir-1200	0.0	0.0	N
TCGA-KN-8422-11A-01R-2314-13	hsa-mir-1202	0.0	0.0	N
TCGA-KN-8422-11A-01R-2314-13	hsa-mir-1203	0.0	0.0	N
TCGA-KN-8422-11A-01R-2314-13	hsa-mir-1204	0.0	0.0	N
TCGA-KN-8422-11A-01R-2314-13	hsa-mir-1205	0.0	0.0	N
TCGA-KN-8422-11A-01R-2314-13	hsa-mir-1206	0.0	0.0	N
TCGA-KN-8422-11A-01R-2314-13	hsa-mir-1207	0.0	0.0	N
TCGA-KN-8422-11A-01R-2314-13	hsa-mir-1208	0.0	0.0	N
TCGA-KN-8422-11A-01R-2314-13	hsa-mir-122	2.0	0.232438	N
TCGA-KN-8422-11A-01R-2314-13	hsa-mir-1224	1.0	0.116219	N
TCGA-KN-8422-11A-01R-2314-13	hsa-mir-1225	0.0	0.0	N
TCGA-KN-8422-11A-01R-2314-13	hsa-mir-1226	9.0	1.045971	N
TCGA-KN-8422-11A-01R-2314-13	hsa-mir-1227	1.0	0.116219	N
TCGA-KN-8422-11A-01R-2314-13	hsa-mir-1228	0.0	0.0	N
TCGA-KN-8422-11A-01R-2314-13	hsa-mir-1229	2.0	0.232438	N
TCGA-KN-8422-11A-01R-2314-13	hsa-mir-1231	0.0	0.0	N
TCGA-KN-8422-11A-01R-2314-13	hsa-mir-1233-1	0.0	0.0	N
TCGA-KN-8422-11A-01R-2314-13	hsa-mir-1233-2	0.0	0.0	N
TCGA-KN-8422-11A-01R-2314-13	hsa-mir-1234	0.0	0.0	N
TCGA-KN-8422-11A-01R-2314-13	hsa-mir-1236	0.0	0.0	N
TCGA-KN-8422-11A-01R-2314-13	hsa-mir-1237	0.0	0.0	N
TCGA-KN-8422-11A-01R-2314-13	hsa-mir-1238	1.0	0.116219	N
TCGA-KN-8422-11A-01R-2314-13	hsa-mir-124-1	5.0	0.581095	N
TCGA-KN-8422-11A-01R-2314-13	hsa-mir-124-2	1.0	0.116219	N
TCGA-KN-8422-11A-01R-2314-13	hsa-mir-124-3	1.0	0.116219	N
TCGA-KN-8422-11A-01R-2314-13	hsa-mir-1243	0.0	0.0	N
TCGA-KN-8422-11A-01R-2314-13	hsa-mir-1244-1	0.0	0.0	N
TCGA-KN-8422-11A-01R-2314-13	hsa-mir-1244-2	0.0	0.0	N
TCGA-KN-8422-11A-01R-2314-13	hsa-mir-1244-3	0.0	0.0	N
TCGA-KN-8422-11A-01R-2314-13	hsa-mir-1245	2.0	0.232438	N
TCGA-KN-8422-11A-01R-2314-13	hsa-mir-1246	0.0	0.0	N
TCGA-KN-8422-11A-01R-2314-13	hsa-mir-1247	123.0	14.294935	N
TCGA-KN-8422-11A-01R-2314-13	hsa-mir-1248	1.0	0.116219	N
TCGA-KN-8422-11A-01R-2314-13	hsa-mir-1249	9.0	1.045971	N
TCGA-KN-8422-11A-01R-2314-13	hsa-mir-1250	0.0	0.0	N
TCGA-KN-8422-11A-01R-2314-13	hsa-mir-1251	290.0	33.703506	N
TCGA-KN-8422-11A-01R-2314-13	hsa-mir-1252	0.0	0.0	N
TCGA-KN-8422-11A-01R-2314-13	hsa-mir-1253	0.0	0.0	N
TCGA-KN-8422-11A-01R-2314-13	hsa-mir-1254	0.0	0.0	N
TCGA-KN-8422-11A-01R-2314-13	hsa-mir-1255a	2.0	0.232438	N
TCGA-KN-8422-11A-01R-2314-13	hsa-mir-1255b-1	0.0	0.0	N
TCGA-KN-8422-11A-01R-2314-13	hsa-mir-1255b-2	0.0	0.0	N
TCGA-KN-8422-11A-01R-2314-13	hsa-mir-1256	0.0	0.0	N
TCGA-KN-8422-11A-01R-2314-13	hsa-mir-1257	0.0	0.0	N
TCGA-KN-8422-11A-01R-2314-13	hsa-mir-1258	0.0	0.0	N
TCGA-KN-8422-11A-01R-2314-13	hsa-mir-125a	11553.0	1342.67796	N
TCGA-KN-8422-11A-01R-2314-13	hsa-mir-125b-1	8826.0	1025.748782	N
TCGA-KN-8422-11A-01R-2314-13	hsa-mir-125b-2	321.0	37.306295	N
TCGA-KN-8422-11A-01R-2314-13	hsa-mir-126	37406.0	4347.287437	N
TCGA-KN-8422-11A-01R-2314-13	hsa-mir-1260	0.0	0.0	N
TCGA-KN-8422-11A-01R-2314-13	hsa-mir-1260b	0.0	0.0	N
TCGA-KN-8422-11A-01R-2314-13	hsa-mir-1261	0.0	0.0	N
TCGA-KN-8422-11A-01R-2314-13	hsa-mir-1262	7.0	0.813533	N
TCGA-KN-8422-11A-01R-2314-13	hsa-mir-1263	0.0	0.0	N
TCGA-KN-8422-11A-01R-2314-13	hsa-mir-1264	0.0	0.0	N
TCGA-KN-8422-11A-01R-2314-13	hsa-mir-1265	0.0	0.0	N
TCGA-KN-8422-11A-01R-2314-13	hsa-mir-1266	15.0	1.743285	N
TCGA-KN-8422-11A-01R-2314-13	hsa-mir-1267	0.0	0.0	N
TCGA-KN-8422-11A-01R-2314-13	hsa-mir-1268	0.0	0.0	N
TCGA-KN-8422-11A-01R-2314-13	hsa-mir-1269	89.0	10.34349	N
TCGA-KN-8422-11A-01R-2314-13	hsa-mir-127	4016.0	466.735453	N
TCGA-KN-8422-11A-01R-2314-13	hsa-mir-1270-1	6.0	0.697314	N
TCGA-KN-8422-11A-01R-2314-13	hsa-mir-1270-2	4.0	0.464876	N
TCGA-KN-8422-11A-01R-2314-13	hsa-mir-1271	65.0	7.554234	N
TCGA-KN-8422-11A-01R-2314-13	hsa-mir-1272	0.0	0.0	N
TCGA-KN-8422-11A-01R-2314-13	hsa-mir-1273	0.0	0.0	N
TCGA-KN-8422-11A-01R-2314-13	hsa-mir-1273c	0.0	0.0	N
TCGA-KN-8422-11A-01R-2314-13	hsa-mir-1273d	0.0	0.0	N
TCGA-KN-8422-11A-01R-2314-13	hsa-mir-1274a	0.0	0.0	N
TCGA-KN-8422-11A-01R-2314-13	hsa-mir-1274b	11.0	1.278409	N
TCGA-KN-8422-11A-01R-2314-13	hsa-mir-1275	3.0	0.348657	N
TCGA-KN-8422-11A-01R-2314-13	hsa-mir-1276	0.0	0.0	N
TCGA-KN-8422-11A-01R-2314-13	hsa-mir-1277	12.0	1.394628	N
TCGA-KN-8422-11A-01R-2314-13	hsa-mir-1278	0.0	0.0	N
TCGA-KN-8422-11A-01R-2314-13	hsa-mir-1279	0.0	0.0	N
TCGA-KN-8422-11A-01R-2314-13	hsa-mir-128-1	913.0	106.107935	N
TCGA-KN-8422-11A-01R-2314-13	hsa-mir-128-2	701.0	81.46951	N
TCGA-KN-8422-11A-01R-2314-13	hsa-mir-1280	0.0	0.0	N
TCGA-KN-8422-11A-01R-2314-13	hsa-mir-1281	0.0	0.0	N
TCGA-KN-8422-11A-01R-2314-13	hsa-mir-1282	0.0	0.0	N
TCGA-KN-8422-11A-01R-2314-13	hsa-mir-1283-1	0.0	0.0	N
TCGA-KN-8422-11A-01R-2314-13	hsa-mir-1283-2	0.0	0.0	N
TCGA-KN-8422-11A-01R-2314-13	hsa-mir-1284	2.0	0.232438	N
TCGA-KN-8422-11A-01R-2314-13	hsa-mir-1285-1	0.0	0.0	N
TCGA-KN-8422-11A-01R-2314-13	hsa-mir-1285-2	0.0	0.0	N
TCGA-KN-8422-11A-01R-2314-13	hsa-mir-1286	0.0	0.0	N
TCGA-KN-8422-11A-01R-2314-13	hsa-mir-1287	225.0	26.149272	N
TCGA-KN-8422-11A-01R-2314-13	hsa-mir-1288	2.0	0.232438	N
TCGA-KN-8422-11A-01R-2314-13	hsa-mir-1289-1	0.0	0.0	N
TCGA-KN-8422-11A-01R-2314-13	hsa-mir-1289-2	0.0	0.0	N
TCGA-KN-8422-11A-01R-2314-13	hsa-mir-129-1	86.0	9.994833	N
TCGA-KN-8422-11A-01R-2314-13	hsa-mir-129-2	88.0	10.227271	N
TCGA-KN-8422-11A-01R-2314-13	hsa-mir-1290	0.0	0.0	N
TCGA-KN-8422-11A-01R-2314-13	hsa-mir-1291	2.0	0.232438	N
TCGA-KN-8422-11A-01R-2314-13	hsa-mir-1292	0.0	0.0	N
TCGA-KN-8422-11A-01R-2314-13	hsa-mir-1293	0.0	0.0	N
TCGA-KN-8422-11A-01R-2314-13	hsa-mir-1294	2.0	0.232438	N
TCGA-KN-8422-11A-01R-2314-13	hsa-mir-1295	3.0	0.348657	N
TCGA-KN-8422-11A-01R-2314-13	hsa-mir-1296	27.0	3.137913	N
TCGA-KN-8422-11A-01R-2314-13	hsa-mir-1297	0.0	0.0	N
TCGA-KN-8422-11A-01R-2314-13	hsa-mir-1298	0.0	0.0	N
TCGA-KN-8422-11A-01R-2314-13	hsa-mir-1299	0.0	0.0	N
TCGA-KN-8422-11A-01R-2314-13	hsa-mir-1301	44.0	5.113635	N
TCGA-KN-8422-11A-01R-2314-13	hsa-mir-1302-1	0.0	0.0	N
TCGA-KN-8422-11A-01R-2314-13	hsa-mir-1302-10	0.0	0.0	N
TCGA-KN-8422-11A-01R-2314-13	hsa-mir-1302-11	0.0	0.0	N
TCGA-KN-8422-11A-01R-2314-13	hsa-mir-1302-2	0.0	0.0	N
TCGA-KN-8422-11A-01R-2314-13	hsa-mir-1302-3	0.0	0.0	N
TCGA-KN-8422-11A-01R-2314-13	hsa-mir-1302-4	0.0	0.0	N
TCGA-KN-8422-11A-01R-2314-13	hsa-mir-1302-5	0.0	0.0	N
TCGA-KN-8422-11A-01R-2314-13	hsa-mir-1302-6	0.0	0.0	N
TCGA-KN-8422-11A-01R-2314-13	hsa-mir-1302-7	0.0	0.0	N
TCGA-KN-8422-11A-01R-2314-13	hsa-mir-1302-8	0.0	0.0	N
TCGA-KN-8422-11A-01R-2314-13	hsa-mir-1302-9	0.0	0.0	N
TCGA-KN-8422-11A-01R-2314-13	hsa-mir-1303	0.0	0.0	N
TCGA-KN-8422-11A-01R-2314-13	hsa-mir-1304	0.0	0.0	N
TCGA-KN-8422-11A-01R-2314-13	hsa-mir-1305	0.0	0.0	N
TCGA-KN-8422-11A-01R-2314-13	hsa-mir-1306	44.0	5.113635	N
TCGA-KN-8422-11A-01R-2314-13	hsa-mir-1307	10724.0	1246.332419	N
TCGA-KN-8422-11A-01R-2314-13	hsa-mir-130a	896.0	104.132213	N
TCGA-KN-8422-11A-01R-2314-13	hsa-mir-130b	39.0	4.532541	N
TCGA-KN-8422-11A-01R-2314-13	hsa-mir-132	598.0	69.498954	N
TCGA-KN-8422-11A-01R-2314-13	hsa-mir-1321	0.0	0.0	N
TCGA-KN-8422-11A-01R-2314-13	hsa-mir-1322	0.0	0.0	N
TCGA-KN-8422-11A-01R-2314-13	hsa-mir-1323	0.0	0.0	N
TCGA-KN-8422-11A-01R-2314-13	hsa-mir-1324	0.0	0.0	N
TCGA-KN-8422-11A-01R-2314-13	hsa-mir-133a-1	114.0	13.248965	Y
TCGA-KN-8422-11A-01R-2314-13	hsa-mir-133a-2	6.0	0.697314	Y
TCGA-KN-8422-11A-01R-2314-13	hsa-mir-133b	22.0	2.556818	Y
TCGA-KN-8422-11A-01R-2314-13	hsa-mir-134	811.0	94.253599	N
TCGA-KN-8422-11A-01R-2314-13	hsa-mir-135a-1	178.0	20.68698	N
TCGA-KN-8422-11A-01R-2314-13	hsa-mir-135a-2	17.0	1.975723	N
TCGA-KN-8422-11A-01R-2314-13	hsa-mir-135b	50.0	5.810949	N
TCGA-KN-8422-11A-01R-2314-13	hsa-mir-136	296.0	34.40082	N
TCGA-KN-8422-11A-01R-2314-13	hsa-mir-137	4.0	0.464876	N
TCGA-KN-8422-11A-01R-2314-13	hsa-mir-138-1	43.0	4.997416	N
TCGA-KN-8422-11A-01R-2314-13	hsa-mir-138-2	34.0	3.951446	N
TCGA-KN-8422-11A-01R-2314-13	hsa-mir-139	1628.0	189.204511	N
TCGA-KN-8422-11A-01R-2314-13	hsa-mir-140	14515.0	1686.9186	N
TCGA-KN-8422-11A-01R-2314-13	hsa-mir-141	1882.0	218.724134	N
TCGA-KN-8422-11A-01R-2314-13	hsa-mir-142	3102.0	360.511298	N
TCGA-KN-8422-11A-01R-2314-13	hsa-mir-143	725640.0	84333.145911	N
TCGA-KN-8422-11A-01R-2314-13	hsa-mir-144	1279.0	148.644085	N
TCGA-KN-8422-11A-01R-2314-13	hsa-mir-145	23924.0	2780.423051	N
TCGA-KN-8422-11A-01R-2314-13	hsa-mir-1468	195.0	22.662703	N
TCGA-KN-8422-11A-01R-2314-13	hsa-mir-1469	0.0	0.0	N
TCGA-KN-8422-11A-01R-2314-13	hsa-mir-146a	208.0	24.173549	N
TCGA-KN-8422-11A-01R-2314-13	hsa-mir-146b	861.0	100.064548	N
TCGA-KN-8422-11A-01R-2314-13	hsa-mir-147	0.0	0.0	N
TCGA-KN-8422-11A-01R-2314-13	hsa-mir-1470	0.0	0.0	N
TCGA-KN-8422-11A-01R-2314-13	hsa-mir-1471	0.0	0.0	N
TCGA-KN-8422-11A-01R-2314-13	hsa-mir-147b	1.0	0.116219	N
TCGA-KN-8422-11A-01R-2314-13	hsa-mir-148a	123882.0	14397.440579	N
TCGA-KN-8422-11A-01R-2314-13	hsa-mir-148b	799.0	92.858971	N
TCGA-KN-8422-11A-01R-2314-13	hsa-mir-149	83.0	9.646176	N
TCGA-KN-8422-11A-01R-2314-13	hsa-mir-150	988.0	114.824359	N
TCGA-KN-8422-11A-01R-2314-13	hsa-mir-151	13873.0	1612.30601	N
TCGA-KN-8422-11A-01R-2314-13	hsa-mir-152	2317.0	269.279393	N
TCGA-KN-8422-11A-01R-2314-13	hsa-mir-153-1	0.0	0.0	N
TCGA-KN-8422-11A-01R-2314-13	hsa-mir-153-2	34.0	3.951446	N
TCGA-KN-8422-11A-01R-2314-13	hsa-mir-1537	0.0	0.0	N
TCGA-KN-8422-11A-01R-2314-13	hsa-mir-1538	0.0	0.0	N
TCGA-KN-8422-11A-01R-2314-13	hsa-mir-1539	0.0	0.0	N
TCGA-KN-8422-11A-01R-2314-13	hsa-mir-154	23.0	2.673037	N
TCGA-KN-8422-11A-01R-2314-13	hsa-mir-155	232.0	26.962805	N
TCGA-KN-8422-11A-01R-2314-13	hsa-mir-15a	507.0	58.923027	N
TCGA-KN-8422-11A-01R-2314-13	hsa-mir-15b	823.0	95.648227	N
TCGA-KN-8422-11A-01R-2314-13	hsa-mir-16-1	1958.0	227.556777	N
TCGA-KN-8422-11A-01R-2314-13	hsa-mir-16-2	20.0	2.32438	N
TCGA-KN-8422-11A-01R-2314-13	hsa-mir-17	3435.0	399.212221	Y
TCGA-KN-8422-11A-01R-2314-13	hsa-mir-181a-1	17466.0	2029.880831	N
TCGA-KN-8422-11A-01R-2314-13	hsa-mir-181a-2	6440.0	748.450278	N
TCGA-KN-8422-11A-01R-2314-13	hsa-mir-181b-1	2228.0	258.935904	N
TCGA-KN-8422-11A-01R-2314-13	hsa-mir-181b-2	29.0	3.370351	N
TCGA-KN-8422-11A-01R-2314-13	hsa-mir-181c	649.0	75.426123	N
TCGA-KN-8422-11A-01R-2314-13	hsa-mir-181d	89.0	10.34349	N
TCGA-KN-8422-11A-01R-2314-13	hsa-mir-182	11760.0	1366.73529	N
TCGA-KN-8422-11A-01R-2314-13	hsa-mir-1825	0.0	0.0	N
TCGA-KN-8422-11A-01R-2314-13	hsa-mir-1827	0.0	0.0	N
TCGA-KN-8422-11A-01R-2314-13	hsa-mir-183	4264.0	495.557762	N
TCGA-KN-8422-11A-01R-2314-13	hsa-mir-184	92.0	10.692147	N
TCGA-KN-8422-11A-01R-2314-13	hsa-mir-185	272.0	31.611565	N
TCGA-KN-8422-11A-01R-2314-13	hsa-mir-186	908.0	105.52684	N
TCGA-KN-8422-11A-01R-2314-13	hsa-mir-187	241.0	28.008776	N
TCGA-KN-8422-11A-01R-2314-13	hsa-mir-188	197.0	22.89514	N
TCGA-KN-8422-11A-01R-2314-13	hsa-mir-18a	37.0	4.300103	Y
TCGA-KN-8422-11A-01R-2314-13	hsa-mir-18b	3.0	0.348657	Y
TCGA-KN-8422-11A-01R-2314-13	hsa-mir-190	171.0	19.873447	N
TCGA-KN-8422-11A-01R-2314-13	hsa-mir-1908	0.0	0.0	N
TCGA-KN-8422-11A-01R-2314-13	hsa-mir-1909	0.0	0.0	N
TCGA-KN-8422-11A-01R-2314-13	hsa-mir-190b	0.0	0.0	N
TCGA-KN-8422-11A-01R-2314-13	hsa-mir-191	2679.0	311.350667	N
TCGA-KN-8422-11A-01R-2314-13	hsa-mir-1910	0.0	0.0	N
TCGA-KN-8422-11A-01R-2314-13	hsa-mir-1911	2.0	0.232438	N
TCGA-KN-8422-11A-01R-2314-13	hsa-mir-1912	0.0	0.0	N
TCGA-KN-8422-11A-01R-2314-13	hsa-mir-1913	0.0	0.0	N
TCGA-KN-8422-11A-01R-2314-13	hsa-mir-1914	0.0	0.0	N
TCGA-KN-8422-11A-01R-2314-13	hsa-mir-1915	0.0	0.0	N
TCGA-KN-8422-11A-01R-2314-13	hsa-mir-192	122216.0	14203.819746	Y
TCGA-KN-8422-11A-01R-2314-13	hsa-mir-193a	1478.0	171.771663	N
TCGA-KN-8422-11A-01R-2314-13	hsa-mir-193b	284.0	33.006192	N
TCGA-KN-8422-11A-01R-2314-13	hsa-mir-194-1	15950.0	1853.692847	N
TCGA-KN-8422-11A-01R-2314-13	hsa-mir-194-2	17419.0	2024.418539	N
TCGA-KN-8422-11A-01R-2314-13	hsa-mir-195	324.0	37.654952	N
TCGA-KN-8422-11A-01R-2314-13	hsa-mir-196a-1	3793.0	440.818619	N
TCGA-KN-8422-11A-01R-2314-13	hsa-mir-196a-2	388.0	45.092967	N
TCGA-KN-8422-11A-01R-2314-13	hsa-mir-196b	4492.0	522.055691	N
TCGA-KN-8422-11A-01R-2314-13	hsa-mir-197	1236.0	143.646668	N
TCGA-KN-8422-11A-01R-2314-13	hsa-mir-1972-1	0.0	0.0	N
TCGA-KN-8422-11A-01R-2314-13	hsa-mir-1972-2	0.0	0.0	N
TCGA-KN-8422-11A-01R-2314-13	hsa-mir-1973	0.0	0.0	N
TCGA-KN-8422-11A-01R-2314-13	hsa-mir-1976	54.0	6.275825	N
TCGA-KN-8422-11A-01R-2314-13	hsa-mir-198	0.0	0.0	N
TCGA-KN-8422-11A-01R-2314-13	hsa-mir-199a-1	8406.0	976.936807	Y
TCGA-KN-8422-11A-01R-2314-13	hsa-mir-199a-2	14354.0	1668.207343	Y
TCGA-KN-8422-11A-01R-2314-13	hsa-mir-199b	18388.0	2137.034738	Y
TCGA-KN-8422-11A-01R-2314-13	hsa-mir-19a	83.0	9.646176	N
TCGA-KN-8422-11A-01R-2314-13	hsa-mir-19b-1	39.0	4.532541	N
TCGA-KN-8422-11A-01R-2314-13	hsa-mir-19b-2	471.0	54.739143	N
TCGA-KN-8422-11A-01R-2314-13	hsa-mir-200a	6195.0	719.976626	N
TCGA-KN-8422-11A-01R-2314-13	hsa-mir-200b	5515.0	640.947715	N
TCGA-KN-8422-11A-01R-2314-13	hsa-mir-200c	8446.0	981.585566	N
TCGA-KN-8422-11A-01R-2314-13	hsa-mir-202	6.0	0.697314	N
TCGA-KN-8422-11A-01R-2314-13	hsa-mir-203	14293.0	1661.117985	N
TCGA-KN-8422-11A-01R-2314-13	hsa-mir-204	8386.0	974.612427	N
TCGA-KN-8422-11A-01R-2314-13	hsa-mir-205	1.0	0.116219	N
TCGA-KN-8422-11A-01R-2314-13	hsa-mir-2052	0.0	0.0	N
TCGA-KN-8422-11A-01R-2314-13	hsa-mir-2053	0.0	0.0	N
TCGA-KN-8422-11A-01R-2314-13	hsa-mir-2054	0.0	0.0	N
TCGA-KN-8422-11A-01R-2314-13	hsa-mir-206	140.0	16.270658	N
TCGA-KN-8422-11A-01R-2314-13	hsa-mir-208a	0.0	0.0	N
TCGA-KN-8422-11A-01R-2314-13	hsa-mir-208b	0.0	0.0	N
TCGA-KN-8422-11A-01R-2314-13	hsa-mir-20a	1284.0	149.22518	N
TCGA-KN-8422-11A-01R-2314-13	hsa-mir-20b	544.0	63.223129	N
TCGA-KN-8422-11A-01R-2314-13	hsa-mir-21	165189.0	19198.098285	N
TCGA-KN-8422-11A-01R-2314-13	hsa-mir-210	2631.0	305.772155	N
TCGA-KN-8422-11A-01R-2314-13	hsa-mir-211	2.0	0.232438	N
TCGA-KN-8422-11A-01R-2314-13	hsa-mir-2110	11.0	1.278409	N
TCGA-KN-8422-11A-01R-2314-13	hsa-mir-2113	1.0	0.116219	N
TCGA-KN-8422-11A-01R-2314-13	hsa-mir-2114	0.0	0.0	N
TCGA-KN-8422-11A-01R-2314-13	hsa-mir-2115	0.0	0.0	N
TCGA-KN-8422-11A-01R-2314-13	hsa-mir-2116	2.0	0.232438	N
TCGA-KN-8422-11A-01R-2314-13	hsa-mir-2117	0.0	0.0	N
TCGA-KN-8422-11A-01R-2314-13	hsa-mir-212	38.0	4.416322	N
TCGA-KN-8422-11A-01R-2314-13	hsa-mir-214	102.0	11.854337	N
TCGA-KN-8422-11A-01R-2314-13	hsa-mir-215	329.0	38.236047	Y
TCGA-KN-8422-11A-01R-2314-13	hsa-mir-216a	12.0	1.394628	N
TCGA-KN-8422-11A-01R-2314-13	hsa-mir-216b	17.0	1.975723	N
TCGA-KN-8422-11A-01R-2314-13	hsa-mir-217	703.0	81.701948	N
TCGA-KN-8422-11A-01R-2314-13	hsa-mir-218-1	6.0	0.697314	N
TCGA-KN-8422-11A-01R-2314-13	hsa-mir-218-2	452.0	52.530982	N
TCGA-KN-8422-11A-01R-2314-13	hsa-mir-219-1	13.0	1.510847	N
TCGA-KN-8422-11A-01R-2314-13	hsa-mir-219-2	1.0	0.116219	N
TCGA-KN-8422-11A-01R-2314-13	hsa-mir-22	628961.0	73097.210442	N
TCGA-KN-8422-11A-01R-2314-13	hsa-mir-221	710.0	82.515481	N
TCGA-KN-8422-11A-01R-2314-13	hsa-mir-222	234.0	27.195243	N
TCGA-KN-8422-11A-01R-2314-13	hsa-mir-223	263.0	30.565594	N
TCGA-KN-8422-11A-01R-2314-13	hsa-mir-224	28.0	3.254132	N
TCGA-KN-8422-11A-01R-2314-13	hsa-mir-2276	3.0	0.348657	N
TCGA-KN-8422-11A-01R-2314-13	hsa-mir-2277	5.0	0.581095	N
TCGA-KN-8422-11A-01R-2314-13	hsa-mir-2278	0.0	0.0	N
TCGA-KN-8422-11A-01R-2314-13	hsa-mir-2355	221.0	25.684396	N
TCGA-KN-8422-11A-01R-2314-13	hsa-mir-23a	22324.0	2594.472671	Y
TCGA-KN-8422-11A-01R-2314-13	hsa-mir-23b	19810.0	2302.298137	Y
TCGA-KN-8422-11A-01R-2314-13	hsa-mir-23c	8.0	0.929752	N
TCGA-KN-8422-11A-01R-2314-13	hsa-mir-24-1	289.0	33.587287	N
TCGA-KN-8422-11A-01R-2314-13	hsa-mir-24-2	9198.0	1068.982245	N
TCGA-KN-8422-11A-01R-2314-13	hsa-mir-25	18621.0	2164.113762	N
TCGA-KN-8422-11A-01R-2314-13	hsa-mir-26a-1	18.0	2.091942	N
TCGA-KN-8422-11A-01R-2314-13	hsa-mir-26a-2	16377.0	1903.318354	N
TCGA-KN-8422-11A-01R-2314-13	hsa-mir-26b	3934.0	457.205496	N
TCGA-KN-8422-11A-01R-2314-13	hsa-mir-27a	5714.0	664.075293	Y
TCGA-KN-8422-11A-01R-2314-13	hsa-mir-27b	18710.0	2174.457252	Y
TCGA-KN-8422-11A-01R-2314-13	hsa-mir-28	18670.0	2169.808492	N
TCGA-KN-8422-11A-01R-2314-13	hsa-mir-2861	0.0	0.0	N
TCGA-KN-8422-11A-01R-2314-13	hsa-mir-2909	0.0	0.0	N
TCGA-KN-8422-11A-01R-2314-13	hsa-mir-296	23.0	2.673037	N
TCGA-KN-8422-11A-01R-2314-13	hsa-mir-297	0.0	0.0	N
TCGA-KN-8422-11A-01R-2314-13	hsa-mir-298	0.0	0.0	N
TCGA-KN-8422-11A-01R-2314-13	hsa-mir-299	15.0	1.743285	N
TCGA-KN-8422-11A-01R-2314-13	hsa-mir-29a	59643.0	6931.649057	N
TCGA-KN-8422-11A-01R-2314-13	hsa-mir-29b-1	2165.0	251.614107	Y
TCGA-KN-8422-11A-01R-2314-13	hsa-mir-29b-2	2439.0	283.45811	Y
TCGA-KN-8422-11A-01R-2314-13	hsa-mir-29c	24393.0	2834.929756	Y
TCGA-KN-8422-11A-01R-2314-13	hsa-mir-300	0.0	0.0	N
TCGA-KN-8422-11A-01R-2314-13	hsa-mir-301a	65.0	7.554234	N
TCGA-KN-8422-11A-01R-2314-13	hsa-mir-301b	2.0	0.232438	N
TCGA-KN-8422-11A-01R-2314-13	hsa-mir-302a	2.0	0.232438	N
TCGA-KN-8422-11A-01R-2314-13	hsa-mir-302b	1.0	0.116219	N
TCGA-KN-8422-11A-01R-2314-13	hsa-mir-302c	0.0	0.0	N
TCGA-KN-8422-11A-01R-2314-13	hsa-mir-302d	0.0	0.0	N
TCGA-KN-8422-11A-01R-2314-13	hsa-mir-302e	0.0	0.0	N
TCGA-KN-8422-11A-01R-2314-13	hsa-mir-302f	0.0	0.0	N
TCGA-KN-8422-11A-01R-2314-13	hsa-mir-3065	1047.0	121.68128	N
TCGA-KN-8422-11A-01R-2314-13	hsa-mir-3074	61.0	7.089358	N
TCGA-KN-8422-11A-01R-2314-13	hsa-mir-30a	1994034.0	231744.61203	Y
TCGA-KN-8422-11A-01R-2314-13	hsa-mir-30b	6492.0	754.493665	Y
TCGA-KN-8422-11A-01R-2314-13	hsa-mir-30c-1	27.0	3.137913	N
TCGA-KN-8422-11A-01R-2314-13	hsa-mir-30c-2	17506.0	2034.529591	Y
TCGA-KN-8422-11A-01R-2314-13	hsa-mir-30d	119625.0	13902.69635	N
TCGA-KN-8422-11A-01R-2314-13	hsa-mir-30e	163465.0	18997.736751	Y
TCGA-KN-8422-11A-01R-2314-13	hsa-mir-31	68.0	7.902891	N
TCGA-KN-8422-11A-01R-2314-13	hsa-mir-3115	1.0	0.116219	N
TCGA-KN-8422-11A-01R-2314-13	hsa-mir-3116-1	0.0	0.0	N
TCGA-KN-8422-11A-01R-2314-13	hsa-mir-3116-2	2.0	0.232438	N
TCGA-KN-8422-11A-01R-2314-13	hsa-mir-3117	11.0	1.278409	N
TCGA-KN-8422-11A-01R-2314-13	hsa-mir-3118-1	0.0	0.0	N
TCGA-KN-8422-11A-01R-2314-13	hsa-mir-3118-2	0.0	0.0	N
TCGA-KN-8422-11A-01R-2314-13	hsa-mir-3118-3	0.0	0.0	N
TCGA-KN-8422-11A-01R-2314-13	hsa-mir-3118-4	0.0	0.0	N
TCGA-KN-8422-11A-01R-2314-13	hsa-mir-3118-5	0.0	0.0	N
TCGA-KN-8422-11A-01R-2314-13	hsa-mir-3118-6	0.0	0.0	N
TCGA-KN-8422-11A-01R-2314-13	hsa-mir-3119-1	0.0	0.0	N
TCGA-KN-8422-11A-01R-2314-13	hsa-mir-3119-2	0.0	0.0	N
TCGA-KN-8422-11A-01R-2314-13	hsa-mir-3120	0.0	0.0	N
TCGA-KN-8422-11A-01R-2314-13	hsa-mir-3121	0.0	0.0	N
TCGA-KN-8422-11A-01R-2314-13	hsa-mir-3122	0.0	0.0	N
TCGA-KN-8422-11A-01R-2314-13	hsa-mir-3123	0.0	0.0	N
TCGA-KN-8422-11A-01R-2314-13	hsa-mir-3124	1.0	0.116219	N
TCGA-KN-8422-11A-01R-2314-13	hsa-mir-3125	0.0	0.0	N
TCGA-KN-8422-11A-01R-2314-13	hsa-mir-3126	2.0	0.232438	N
TCGA-KN-8422-11A-01R-2314-13	hsa-mir-3127	20.0	2.32438	N
TCGA-KN-8422-11A-01R-2314-13	hsa-mir-3128	0.0	0.0	N
TCGA-KN-8422-11A-01R-2314-13	hsa-mir-3129	2.0	0.232438	N
TCGA-KN-8422-11A-01R-2314-13	hsa-mir-3130-1	47.0	5.462292	N
TCGA-KN-8422-11A-01R-2314-13	hsa-mir-3130-2	0.0	0.0	N
TCGA-KN-8422-11A-01R-2314-13	hsa-mir-3131	5.0	0.581095	N
TCGA-KN-8422-11A-01R-2314-13	hsa-mir-3132	0.0	0.0	N
TCGA-KN-8422-11A-01R-2314-13	hsa-mir-3133	0.0	0.0	N
TCGA-KN-8422-11A-01R-2314-13	hsa-mir-3134	0.0	0.0	N
TCGA-KN-8422-11A-01R-2314-13	hsa-mir-3135	0.0	0.0	N
TCGA-KN-8422-11A-01R-2314-13	hsa-mir-3136	0.0	0.0	N
TCGA-KN-8422-11A-01R-2314-13	hsa-mir-3137	0.0	0.0	N
TCGA-KN-8422-11A-01R-2314-13	hsa-mir-3138	0.0	0.0	N
TCGA-KN-8422-11A-01R-2314-13	hsa-mir-3139	0.0	0.0	N
TCGA-KN-8422-11A-01R-2314-13	hsa-mir-3140	0.0	0.0	N
TCGA-KN-8422-11A-01R-2314-13	hsa-mir-3141	0.0	0.0	N
TCGA-KN-8422-11A-01R-2314-13	hsa-mir-3142	0.0	0.0	N
TCGA-KN-8422-11A-01R-2314-13	hsa-mir-3143	0.0	0.0	N
TCGA-KN-8422-11A-01R-2314-13	hsa-mir-3144	0.0	0.0	N
TCGA-KN-8422-11A-01R-2314-13	hsa-mir-3145	0.0	0.0	N
TCGA-KN-8422-11A-01R-2314-13	hsa-mir-3146	0.0	0.0	N
TCGA-KN-8422-11A-01R-2314-13	hsa-mir-3147	0.0	0.0	N
TCGA-KN-8422-11A-01R-2314-13	hsa-mir-3148	0.0	0.0	N
TCGA-KN-8422-11A-01R-2314-13	hsa-mir-3149	0.0	0.0	N
TCGA-KN-8422-11A-01R-2314-13	hsa-mir-3150	0.0	0.0	N
TCGA-KN-8422-11A-01R-2314-13	hsa-mir-3150b	0.0	0.0	N
TCGA-KN-8422-11A-01R-2314-13	hsa-mir-3151	0.0	0.0	N
TCGA-KN-8422-11A-01R-2314-13	hsa-mir-3152	0.0	0.0	N
TCGA-KN-8422-11A-01R-2314-13	hsa-mir-3153	0.0	0.0	N
TCGA-KN-8422-11A-01R-2314-13	hsa-mir-3154	2.0	0.232438	N
TCGA-KN-8422-11A-01R-2314-13	hsa-mir-3155	0.0	0.0	N
TCGA-KN-8422-11A-01R-2314-13	hsa-mir-3156-1	0.0	0.0	N
TCGA-KN-8422-11A-01R-2314-13	hsa-mir-3156-2	0.0	0.0	N
TCGA-KN-8422-11A-01R-2314-13	hsa-mir-3156-3	0.0	0.0	N
TCGA-KN-8422-11A-01R-2314-13	hsa-mir-3157	3.0	0.348657	N
TCGA-KN-8422-11A-01R-2314-13	hsa-mir-3158-1	0.0	0.0	N
TCGA-KN-8422-11A-01R-2314-13	hsa-mir-3158-2	2.0	0.232438	N
TCGA-KN-8422-11A-01R-2314-13	hsa-mir-3159	0.0	0.0	N
TCGA-KN-8422-11A-01R-2314-13	hsa-mir-3160-1	0.0	0.0	N
TCGA-KN-8422-11A-01R-2314-13	hsa-mir-3160-2	0.0	0.0	N
TCGA-KN-8422-11A-01R-2314-13	hsa-mir-3161	0.0	0.0	N
TCGA-KN-8422-11A-01R-2314-13	hsa-mir-3162	0.0	0.0	N
TCGA-KN-8422-11A-01R-2314-13	hsa-mir-3163	0.0	0.0	N
TCGA-KN-8422-11A-01R-2314-13	hsa-mir-3164	0.0	0.0	N
TCGA-KN-8422-11A-01R-2314-13	hsa-mir-3165	0.0	0.0	N
TCGA-KN-8422-11A-01R-2314-13	hsa-mir-3166	0.0	0.0	N
TCGA-KN-8422-11A-01R-2314-13	hsa-mir-3167	0.0	0.0	N
TCGA-KN-8422-11A-01R-2314-13	hsa-mir-3168	0.0	0.0	N
TCGA-KN-8422-11A-01R-2314-13	hsa-mir-3169	0.0	0.0	N
TCGA-KN-8422-11A-01R-2314-13	hsa-mir-3170	16.0	1.859504	N
TCGA-KN-8422-11A-01R-2314-13	hsa-mir-3171	0.0	0.0	N
TCGA-KN-8422-11A-01R-2314-13	hsa-mir-3173	5.0	0.581095	N
TCGA-KN-8422-11A-01R-2314-13	hsa-mir-3174	1.0	0.116219	N
TCGA-KN-8422-11A-01R-2314-13	hsa-mir-3175	0.0	0.0	N
TCGA-KN-8422-11A-01R-2314-13	hsa-mir-3176	0.0	0.0	N
TCGA-KN-8422-11A-01R-2314-13	hsa-mir-3177	2.0	0.232438	N
TCGA-KN-8422-11A-01R-2314-13	hsa-mir-3178	1.0	0.116219	N
TCGA-KN-8422-11A-01R-2314-13	hsa-mir-3179-1	1.0	0.116219	N
TCGA-KN-8422-11A-01R-2314-13	hsa-mir-3179-2	0.0	0.0	N
TCGA-KN-8422-11A-01R-2314-13	hsa-mir-3179-3	0.0	0.0	N
TCGA-KN-8422-11A-01R-2314-13	hsa-mir-3180-1	0.0	0.0	N
TCGA-KN-8422-11A-01R-2314-13	hsa-mir-3180-2	0.0	0.0	N
TCGA-KN-8422-11A-01R-2314-13	hsa-mir-3180-3	0.0	0.0	N
TCGA-KN-8422-11A-01R-2314-13	hsa-mir-3180-4	0.0	0.0	N
TCGA-KN-8422-11A-01R-2314-13	hsa-mir-3180-5	0.0	0.0	N
TCGA-KN-8422-11A-01R-2314-13	hsa-mir-3181	0.0	0.0	N
TCGA-KN-8422-11A-01R-2314-13	hsa-mir-3182	0.0	0.0	N
TCGA-KN-8422-11A-01R-2314-13	hsa-mir-3183	0.0	0.0	N
TCGA-KN-8422-11A-01R-2314-13	hsa-mir-3184	0.0	0.0	N
TCGA-KN-8422-11A-01R-2314-13	hsa-mir-3185	0.0	0.0	N
TCGA-KN-8422-11A-01R-2314-13	hsa-mir-3186	0.0	0.0	N
TCGA-KN-8422-11A-01R-2314-13	hsa-mir-3187	0.0	0.0	N
TCGA-KN-8422-11A-01R-2314-13	hsa-mir-3188	1.0	0.116219	N
TCGA-KN-8422-11A-01R-2314-13	hsa-mir-3189	0.0	0.0	N
TCGA-KN-8422-11A-01R-2314-13	hsa-mir-3190	2.0	0.232438	N
TCGA-KN-8422-11A-01R-2314-13	hsa-mir-3191	1.0	0.116219	N
TCGA-KN-8422-11A-01R-2314-13	hsa-mir-3192	1.0	0.116219	N
TCGA-KN-8422-11A-01R-2314-13	hsa-mir-3193	1.0	0.116219	N
TCGA-KN-8422-11A-01R-2314-13	hsa-mir-3194	2.0	0.232438	N
TCGA-KN-8422-11A-01R-2314-13	hsa-mir-3195	1.0	0.116219	N
TCGA-KN-8422-11A-01R-2314-13	hsa-mir-3196	0.0	0.0	N
TCGA-KN-8422-11A-01R-2314-13	hsa-mir-3197	0.0	0.0	N
TCGA-KN-8422-11A-01R-2314-13	hsa-mir-3198	1.0	0.116219	N
TCGA-KN-8422-11A-01R-2314-13	hsa-mir-3199-1	5.0	0.581095	N
TCGA-KN-8422-11A-01R-2314-13	hsa-mir-3199-2	5.0	0.581095	N
TCGA-KN-8422-11A-01R-2314-13	hsa-mir-32	256.0	29.752061	N
TCGA-KN-8422-11A-01R-2314-13	hsa-mir-3200	10.0	1.16219	N
TCGA-KN-8422-11A-01R-2314-13	hsa-mir-3201	0.0	0.0	N
TCGA-KN-8422-11A-01R-2314-13	hsa-mir-3202-1	0.0	0.0	N
TCGA-KN-8422-11A-01R-2314-13	hsa-mir-3202-2	0.0	0.0	N
TCGA-KN-8422-11A-01R-2314-13	hsa-mir-320a	1841.0	213.959156	Y
TCGA-KN-8422-11A-01R-2314-13	hsa-mir-320b-1	0.0	0.0	N
TCGA-KN-8422-11A-01R-2314-13	hsa-mir-320b-2	21.0	2.440599	Y
TCGA-KN-8422-11A-01R-2314-13	hsa-mir-320c-1	2.0	0.232438	N
TCGA-KN-8422-11A-01R-2314-13	hsa-mir-320c-2	0.0	0.0	N
TCGA-KN-8422-11A-01R-2314-13	hsa-mir-320d-1	2.0	0.232438	N
TCGA-KN-8422-11A-01R-2314-13	hsa-mir-320d-2	5.0	0.581095	N
TCGA-KN-8422-11A-01R-2314-13	hsa-mir-320e	0.0	0.0	N
TCGA-KN-8422-11A-01R-2314-13	hsa-mir-323	12.0	1.394628	N
TCGA-KN-8422-11A-01R-2314-13	hsa-mir-323b	34.0	3.951446	N
TCGA-KN-8422-11A-01R-2314-13	hsa-mir-324	267.0	31.03047	N
TCGA-KN-8422-11A-01R-2314-13	hsa-mir-325	0.0	0.0	N
TCGA-KN-8422-11A-01R-2314-13	hsa-mir-326	22.0	2.556818	N
TCGA-KN-8422-11A-01R-2314-13	hsa-mir-328	533.0	61.94472	N
TCGA-KN-8422-11A-01R-2314-13	hsa-mir-329-1	0.0	0.0	N
TCGA-KN-8422-11A-01R-2314-13	hsa-mir-329-2	2.0	0.232438	N
TCGA-KN-8422-11A-01R-2314-13	hsa-mir-330	61.0	7.089358	N
TCGA-KN-8422-11A-01R-2314-13	hsa-mir-331	192.0	22.314046	N
TCGA-KN-8422-11A-01R-2314-13	hsa-mir-335	281.0	32.657535	N
TCGA-KN-8422-11A-01R-2314-13	hsa-mir-337	99.0	11.50568	N
TCGA-KN-8422-11A-01R-2314-13	hsa-mir-338	5927.0	688.829937	N
TCGA-KN-8422-11A-01R-2314-13	hsa-mir-339	134.0	15.573344	N
TCGA-KN-8422-11A-01R-2314-13	hsa-mir-33a	352.0	40.909084	N
TCGA-KN-8422-11A-01R-2314-13	hsa-mir-33b	21.0	2.440599	N
TCGA-KN-8422-11A-01R-2314-13	hsa-mir-340	79.0	9.1813	N
TCGA-KN-8422-11A-01R-2314-13	hsa-mir-342	182.0	21.151856	N
TCGA-KN-8422-11A-01R-2314-13	hsa-mir-345	86.0	9.994833	N
TCGA-KN-8422-11A-01R-2314-13	hsa-mir-346	0.0	0.0	N
TCGA-KN-8422-11A-01R-2314-13	hsa-mir-34a	241.0	28.008776	N
TCGA-KN-8422-11A-01R-2314-13	hsa-mir-34b	0.0	0.0	N
TCGA-KN-8422-11A-01R-2314-13	hsa-mir-34c	9.0	1.045971	N
TCGA-KN-8422-11A-01R-2314-13	hsa-mir-3605	24.0	2.789256	N
TCGA-KN-8422-11A-01R-2314-13	hsa-mir-3606	0.0	0.0	N
TCGA-KN-8422-11A-01R-2314-13	hsa-mir-3607	165.0	19.176133	N
TCGA-KN-8422-11A-01R-2314-13	hsa-mir-3609	1.0	0.116219	N
TCGA-KN-8422-11A-01R-2314-13	hsa-mir-361	2330.0	270.79024	N
TCGA-KN-8422-11A-01R-2314-13	hsa-mir-3610	6.0	0.697314	N
TCGA-KN-8422-11A-01R-2314-13	hsa-mir-3611	0.0	0.0	N
TCGA-KN-8422-11A-01R-2314-13	hsa-mir-3612	0.0	0.0	N
TCGA-KN-8422-11A-01R-2314-13	hsa-mir-3613	56.0	6.508263	N
TCGA-KN-8422-11A-01R-2314-13	hsa-mir-3614	4.0	0.464876	N
TCGA-KN-8422-11A-01R-2314-13	hsa-mir-3615	17.0	1.975723	N
TCGA-KN-8422-11A-01R-2314-13	hsa-mir-3616	0.0	0.0	N
TCGA-KN-8422-11A-01R-2314-13	hsa-mir-3617	0.0	0.0	N
TCGA-KN-8422-11A-01R-2314-13	hsa-mir-3618	0.0	0.0	N
TCGA-KN-8422-11A-01R-2314-13	hsa-mir-3619	1.0	0.116219	N
TCGA-KN-8422-11A-01R-2314-13	hsa-mir-362	619.0	71.939553	N
TCGA-KN-8422-11A-01R-2314-13	hsa-mir-3620	1.0	0.116219	N
TCGA-KN-8422-11A-01R-2314-13	hsa-mir-3621	0.0	0.0	N
TCGA-KN-8422-11A-01R-2314-13	hsa-mir-3622a	5.0	0.581095	N
TCGA-KN-8422-11A-01R-2314-13	hsa-mir-3622b	0.0	0.0	N
TCGA-KN-8422-11A-01R-2314-13	hsa-mir-363	313.0	36.376543	N
TCGA-KN-8422-11A-01R-2314-13	hsa-mir-3646	0.0	0.0	N
TCGA-KN-8422-11A-01R-2314-13	hsa-mir-3647	19.0	2.208161	N
TCGA-KN-8422-11A-01R-2314-13	hsa-mir-3648	15.0	1.743285	N
TCGA-KN-8422-11A-01R-2314-13	hsa-mir-3649	0.0	0.0	N
TCGA-KN-8422-11A-01R-2314-13	hsa-mir-365-1	92.0	10.692147	N
TCGA-KN-8422-11A-01R-2314-13	hsa-mir-365-2	75.0	8.716424	N
TCGA-KN-8422-11A-01R-2314-13	hsa-mir-3650	0.0	0.0	N
TCGA-KN-8422-11A-01R-2314-13	hsa-mir-3651	0.0	0.0	N
TCGA-KN-8422-11A-01R-2314-13	hsa-mir-3652	6.0	0.697314	N
TCGA-KN-8422-11A-01R-2314-13	hsa-mir-3653	27.0	3.137913	N
TCGA-KN-8422-11A-01R-2314-13	hsa-mir-3654	0.0	0.0	N
TCGA-KN-8422-11A-01R-2314-13	hsa-mir-3655	2.0	0.232438	N
TCGA-KN-8422-11A-01R-2314-13	hsa-mir-3656	0.0	0.0	N
TCGA-KN-8422-11A-01R-2314-13	hsa-mir-3657	0.0	0.0	N
TCGA-KN-8422-11A-01R-2314-13	hsa-mir-3658	0.0	0.0	N
TCGA-KN-8422-11A-01R-2314-13	hsa-mir-3659	0.0	0.0	N
TCGA-KN-8422-11A-01R-2314-13	hsa-mir-3660	0.0	0.0	N
TCGA-KN-8422-11A-01R-2314-13	hsa-mir-3661	0.0	0.0	N
TCGA-KN-8422-11A-01R-2314-13	hsa-mir-3662	0.0	0.0	N
TCGA-KN-8422-11A-01R-2314-13	hsa-mir-3663	0.0	0.0	N
TCGA-KN-8422-11A-01R-2314-13	hsa-mir-3664	7.0	0.813533	N
TCGA-KN-8422-11A-01R-2314-13	hsa-mir-3665	0.0	0.0	N
TCGA-KN-8422-11A-01R-2314-13	hsa-mir-3666	0.0	0.0	N
TCGA-KN-8422-11A-01R-2314-13	hsa-mir-3667	0.0	0.0	N
TCGA-KN-8422-11A-01R-2314-13	hsa-mir-3668	0.0	0.0	N
TCGA-KN-8422-11A-01R-2314-13	hsa-mir-3669	0.0	0.0	N
TCGA-KN-8422-11A-01R-2314-13	hsa-mir-367	0.0	0.0	N
TCGA-KN-8422-11A-01R-2314-13	hsa-mir-3670	0.0	0.0	N
TCGA-KN-8422-11A-01R-2314-13	hsa-mir-3671	0.0	0.0	N
TCGA-KN-8422-11A-01R-2314-13	hsa-mir-3672	0.0	0.0	N
TCGA-KN-8422-11A-01R-2314-13	hsa-mir-3673	0.0	0.0	N
TCGA-KN-8422-11A-01R-2314-13	hsa-mir-3674	0.0	0.0	N
TCGA-KN-8422-11A-01R-2314-13	hsa-mir-3675	0.0	0.0	N
TCGA-KN-8422-11A-01R-2314-13	hsa-mir-3676	5.0	0.581095	N
TCGA-KN-8422-11A-01R-2314-13	hsa-mir-3677	20.0	2.32438	N
TCGA-KN-8422-11A-01R-2314-13	hsa-mir-3678	5.0	0.581095	N
TCGA-KN-8422-11A-01R-2314-13	hsa-mir-3679	0.0	0.0	N
TCGA-KN-8422-11A-01R-2314-13	hsa-mir-3680	2.0	0.232438	N
TCGA-KN-8422-11A-01R-2314-13	hsa-mir-3681	0.0	0.0	N
TCGA-KN-8422-11A-01R-2314-13	hsa-mir-3682	2.0	0.232438	N
TCGA-KN-8422-11A-01R-2314-13	hsa-mir-3683	0.0	0.0	N
TCGA-KN-8422-11A-01R-2314-13	hsa-mir-3684	0.0	0.0	N
TCGA-KN-8422-11A-01R-2314-13	hsa-mir-3685	0.0	0.0	N
TCGA-KN-8422-11A-01R-2314-13	hsa-mir-3686	0.0	0.0	N
TCGA-KN-8422-11A-01R-2314-13	hsa-mir-3687	3.0	0.348657	N
TCGA-KN-8422-11A-01R-2314-13	hsa-mir-3688	0.0	0.0	N
TCGA-KN-8422-11A-01R-2314-13	hsa-mir-3689a	0.0	0.0	N
TCGA-KN-8422-11A-01R-2314-13	hsa-mir-3689b	0.0	0.0	N
TCGA-KN-8422-11A-01R-2314-13	hsa-mir-369	42.0	4.881197	N
TCGA-KN-8422-11A-01R-2314-13	hsa-mir-3690	0.0	0.0	N
TCGA-KN-8422-11A-01R-2314-13	hsa-mir-3691	1.0	0.116219	N
TCGA-KN-8422-11A-01R-2314-13	hsa-mir-3692	1.0	0.116219	N
TCGA-KN-8422-11A-01R-2314-13	hsa-mir-370	35.0	4.067665	N
TCGA-KN-8422-11A-01R-2314-13	hsa-mir-371	2.0	0.232438	N
TCGA-KN-8422-11A-01R-2314-13	hsa-mir-3713	0.0	0.0	N
TCGA-KN-8422-11A-01R-2314-13	hsa-mir-3714	0.0	0.0	N
TCGA-KN-8422-11A-01R-2314-13	hsa-mir-372	4.0	0.464876	N
TCGA-KN-8422-11A-01R-2314-13	hsa-mir-373	0.0	0.0	N
TCGA-KN-8422-11A-01R-2314-13	hsa-mir-374a	5316.0	617.820136	N
TCGA-KN-8422-11A-01R-2314-13	hsa-mir-374b	530.0	61.596063	Y
TCGA-KN-8422-11A-01R-2314-13	hsa-mir-374c	1.0	0.116219	Y
TCGA-KN-8422-11A-01R-2314-13	hsa-mir-375	363.0	42.187492	N
TCGA-KN-8422-11A-01R-2314-13	hsa-mir-376a-1	6.0	0.697314	N
TCGA-KN-8422-11A-01R-2314-13	hsa-mir-376a-2	0.0	0.0	N
TCGA-KN-8422-11A-01R-2314-13	hsa-mir-376b	8.0	0.929752	Y
TCGA-KN-8422-11A-01R-2314-13	hsa-mir-376c	36.0	4.183884	Y
TCGA-KN-8422-11A-01R-2314-13	hsa-mir-377	11.0	1.278409	N
TCGA-KN-8422-11A-01R-2314-13	hsa-mir-378	4514.0	524.612508	N
TCGA-KN-8422-11A-01R-2314-13	hsa-mir-378b	0.0	0.0	N
TCGA-KN-8422-11A-01R-2314-13	hsa-mir-378c	118.0	13.71384	N
TCGA-KN-8422-11A-01R-2314-13	hsa-mir-379	3018.0	350.748904	N
TCGA-KN-8422-11A-01R-2314-13	hsa-mir-380	3.0	0.348657	N
TCGA-KN-8422-11A-01R-2314-13	hsa-mir-381	207.0	24.05733	N
TCGA-KN-8422-11A-01R-2314-13	hsa-mir-382	63.0	7.321796	N
TCGA-KN-8422-11A-01R-2314-13	hsa-mir-383	0.0	0.0	N
TCGA-KN-8422-11A-01R-2314-13	hsa-mir-384	0.0	0.0	N
TCGA-KN-8422-11A-01R-2314-13	hsa-mir-3907	0.0	0.0	N
TCGA-KN-8422-11A-01R-2314-13	hsa-mir-3908	0.0	0.0	N
TCGA-KN-8422-11A-01R-2314-13	hsa-mir-3909	1.0	0.116219	N
TCGA-KN-8422-11A-01R-2314-13	hsa-mir-3910-1	0.0	0.0	N
TCGA-KN-8422-11A-01R-2314-13	hsa-mir-3910-2	0.0	0.0	N
TCGA-KN-8422-11A-01R-2314-13	hsa-mir-3911	0.0	0.0	N
TCGA-KN-8422-11A-01R-2314-13	hsa-mir-3912	7.0	0.813533	N
TCGA-KN-8422-11A-01R-2314-13	hsa-mir-3913-1	24.0	2.789256	N
TCGA-KN-8422-11A-01R-2314-13	hsa-mir-3913-2	0.0	0.0	N
TCGA-KN-8422-11A-01R-2314-13	hsa-mir-3914-1	1.0	0.116219	N
TCGA-KN-8422-11A-01R-2314-13	hsa-mir-3914-2	0.0	0.0	N
TCGA-KN-8422-11A-01R-2314-13	hsa-mir-3915	0.0	0.0	N
TCGA-KN-8422-11A-01R-2314-13	hsa-mir-3916	0.0	0.0	N
TCGA-KN-8422-11A-01R-2314-13	hsa-mir-3917	7.0	0.813533	N
TCGA-KN-8422-11A-01R-2314-13	hsa-mir-3918	1.0	0.116219	N
TCGA-KN-8422-11A-01R-2314-13	hsa-mir-3919	1.0	0.116219	N
TCGA-KN-8422-11A-01R-2314-13	hsa-mir-3920	1.0	0.116219	N
TCGA-KN-8422-11A-01R-2314-13	hsa-mir-3921	0.0	0.0	N
TCGA-KN-8422-11A-01R-2314-13	hsa-mir-3922	0.0	0.0	N
TCGA-KN-8422-11A-01R-2314-13	hsa-mir-3923	0.0	0.0	N
TCGA-KN-8422-11A-01R-2314-13	hsa-mir-3924	0.0	0.0	N
TCGA-KN-8422-11A-01R-2314-13	hsa-mir-3925	0.0	0.0	N
TCGA-KN-8422-11A-01R-2314-13	hsa-mir-3926-1	2.0	0.232438	N
TCGA-KN-8422-11A-01R-2314-13	hsa-mir-3926-2	1.0	0.116219	N
TCGA-KN-8422-11A-01R-2314-13	hsa-mir-3927	0.0	0.0	N
TCGA-KN-8422-11A-01R-2314-13	hsa-mir-3928	10.0	1.16219	N
TCGA-KN-8422-11A-01R-2314-13	hsa-mir-3929	0.0	0.0	N
TCGA-KN-8422-11A-01R-2314-13	hsa-mir-3934	12.0	1.394628	N
TCGA-KN-8422-11A-01R-2314-13	hsa-mir-3935	0.0	0.0	N
TCGA-KN-8422-11A-01R-2314-13	hsa-mir-3936	0.0	0.0	N
TCGA-KN-8422-11A-01R-2314-13	hsa-mir-3937	1.0	0.116219	N
TCGA-KN-8422-11A-01R-2314-13	hsa-mir-3938	0.0	0.0	N
TCGA-KN-8422-11A-01R-2314-13	hsa-mir-3939	0.0	0.0	N
TCGA-KN-8422-11A-01R-2314-13	hsa-mir-3940	3.0	0.348657	N
TCGA-KN-8422-11A-01R-2314-13	hsa-mir-3941	1.0	0.116219	N
TCGA-KN-8422-11A-01R-2314-13	hsa-mir-3942	4.0	0.464876	N
TCGA-KN-8422-11A-01R-2314-13	hsa-mir-3943	0.0	0.0	N
TCGA-KN-8422-11A-01R-2314-13	hsa-mir-3944	1.0	0.116219	N
TCGA-KN-8422-11A-01R-2314-13	hsa-mir-3945	1.0	0.116219	N
TCGA-KN-8422-11A-01R-2314-13	hsa-mir-409	79.0	9.1813	N
TCGA-KN-8422-11A-01R-2314-13	hsa-mir-410	38.0	4.416322	N
TCGA-KN-8422-11A-01R-2314-13	hsa-mir-411	40.0	4.648759	N
TCGA-KN-8422-11A-01R-2314-13	hsa-mir-412	19.0	2.208161	N
TCGA-KN-8422-11A-01R-2314-13	hsa-mir-421	9.0	1.045971	N
TCGA-KN-8422-11A-01R-2314-13	hsa-mir-422a	0.0	0.0	N
TCGA-KN-8422-11A-01R-2314-13	hsa-mir-423	773.0	89.837277	N
TCGA-KN-8422-11A-01R-2314-13	hsa-mir-424	2716.0	315.650769	N
TCGA-KN-8422-11A-01R-2314-13	hsa-mir-425	178.0	20.68698	N
TCGA-KN-8422-11A-01R-2314-13	hsa-mir-4251	0.0	0.0	N
TCGA-KN-8422-11A-01R-2314-13	hsa-mir-4252	0.0	0.0	N
TCGA-KN-8422-11A-01R-2314-13	hsa-mir-4253	0.0	0.0	N
TCGA-KN-8422-11A-01R-2314-13	hsa-mir-4254	0.0	0.0	N
TCGA-KN-8422-11A-01R-2314-13	hsa-mir-4255	0.0	0.0	N
TCGA-KN-8422-11A-01R-2314-13	hsa-mir-4256	0.0	0.0	N
TCGA-KN-8422-11A-01R-2314-13	hsa-mir-4257	0.0	0.0	N
TCGA-KN-8422-11A-01R-2314-13	hsa-mir-4258	0.0	0.0	N
TCGA-KN-8422-11A-01R-2314-13	hsa-mir-4259	0.0	0.0	N
TCGA-KN-8422-11A-01R-2314-13	hsa-mir-4260	0.0	0.0	N
TCGA-KN-8422-11A-01R-2314-13	hsa-mir-4261	0.0	0.0	N
TCGA-KN-8422-11A-01R-2314-13	hsa-mir-4262	0.0	0.0	N
TCGA-KN-8422-11A-01R-2314-13	hsa-mir-4263	0.0	0.0	N
TCGA-KN-8422-11A-01R-2314-13	hsa-mir-4264	0.0	0.0	N
TCGA-KN-8422-11A-01R-2314-13	hsa-mir-4265	0.0	0.0	N
TCGA-KN-8422-11A-01R-2314-13	hsa-mir-4266	0.0	0.0	N
TCGA-KN-8422-11A-01R-2314-13	hsa-mir-4267	0.0	0.0	N
TCGA-KN-8422-11A-01R-2314-13	hsa-mir-4268	0.0	0.0	N
TCGA-KN-8422-11A-01R-2314-13	hsa-mir-4269	0.0	0.0	N
TCGA-KN-8422-11A-01R-2314-13	hsa-mir-4270	0.0	0.0	N
TCGA-KN-8422-11A-01R-2314-13	hsa-mir-4271	0.0	0.0	N
TCGA-KN-8422-11A-01R-2314-13	hsa-mir-4272	0.0	0.0	N
TCGA-KN-8422-11A-01R-2314-13	hsa-mir-4273	0.0	0.0	N
TCGA-KN-8422-11A-01R-2314-13	hsa-mir-4274	0.0	0.0	N
TCGA-KN-8422-11A-01R-2314-13	hsa-mir-4275	0.0	0.0	N
TCGA-KN-8422-11A-01R-2314-13	hsa-mir-4276	0.0	0.0	N
TCGA-KN-8422-11A-01R-2314-13	hsa-mir-4277	0.0	0.0	N
TCGA-KN-8422-11A-01R-2314-13	hsa-mir-4278	0.0	0.0	N
TCGA-KN-8422-11A-01R-2314-13	hsa-mir-4279	0.0	0.0	N
TCGA-KN-8422-11A-01R-2314-13	hsa-mir-4280	0.0	0.0	N
TCGA-KN-8422-11A-01R-2314-13	hsa-mir-4281	0.0	0.0	N
TCGA-KN-8422-11A-01R-2314-13	hsa-mir-4282	0.0	0.0	N
TCGA-KN-8422-11A-01R-2314-13	hsa-mir-4283-1	0.0	0.0	N
TCGA-KN-8422-11A-01R-2314-13	hsa-mir-4283-2	0.0	0.0	N
TCGA-KN-8422-11A-01R-2314-13	hsa-mir-4284	0.0	0.0	N
TCGA-KN-8422-11A-01R-2314-13	hsa-mir-4285	0.0	0.0	N
TCGA-KN-8422-11A-01R-2314-13	hsa-mir-4286	0.0	0.0	N
TCGA-KN-8422-11A-01R-2314-13	hsa-mir-4287	0.0	0.0	N
TCGA-KN-8422-11A-01R-2314-13	hsa-mir-4288	0.0	0.0	N
TCGA-KN-8422-11A-01R-2314-13	hsa-mir-4289	0.0	0.0	N
TCGA-KN-8422-11A-01R-2314-13	hsa-mir-429	778.0	90.418372	N
TCGA-KN-8422-11A-01R-2314-13	hsa-mir-4290	0.0	0.0	N
TCGA-KN-8422-11A-01R-2314-13	hsa-mir-4291	0.0	0.0	N
TCGA-KN-8422-11A-01R-2314-13	hsa-mir-4292	0.0	0.0	N
TCGA-KN-8422-11A-01R-2314-13	hsa-mir-4293	0.0	0.0	N
TCGA-KN-8422-11A-01R-2314-13	hsa-mir-4294	0.0	0.0	N
TCGA-KN-8422-11A-01R-2314-13	hsa-mir-4295	0.0	0.0	N
TCGA-KN-8422-11A-01R-2314-13	hsa-mir-4296	0.0	0.0	N
TCGA-KN-8422-11A-01R-2314-13	hsa-mir-4297	0.0	0.0	N
TCGA-KN-8422-11A-01R-2314-13	hsa-mir-4298	0.0	0.0	N
TCGA-KN-8422-11A-01R-2314-13	hsa-mir-4299	0.0	0.0	N
TCGA-KN-8422-11A-01R-2314-13	hsa-mir-4300	0.0	0.0	N
TCGA-KN-8422-11A-01R-2314-13	hsa-mir-4301	0.0	0.0	N
TCGA-KN-8422-11A-01R-2314-13	hsa-mir-4302	0.0	0.0	N
TCGA-KN-8422-11A-01R-2314-13	hsa-mir-4303	0.0	0.0	N
TCGA-KN-8422-11A-01R-2314-13	hsa-mir-4304	0.0	0.0	N
TCGA-KN-8422-11A-01R-2314-13	hsa-mir-4305	0.0	0.0	N
TCGA-KN-8422-11A-01R-2314-13	hsa-mir-4306	0.0	0.0	N
TCGA-KN-8422-11A-01R-2314-13	hsa-mir-4307	0.0	0.0	N
TCGA-KN-8422-11A-01R-2314-13	hsa-mir-4308	0.0	0.0	N
TCGA-KN-8422-11A-01R-2314-13	hsa-mir-4309	0.0	0.0	N
TCGA-KN-8422-11A-01R-2314-13	hsa-mir-431	19.0	2.208161	N
TCGA-KN-8422-11A-01R-2314-13	hsa-mir-4310	0.0	0.0	N
TCGA-KN-8422-11A-01R-2314-13	hsa-mir-4311	0.0	0.0	N
TCGA-KN-8422-11A-01R-2314-13	hsa-mir-4312	0.0	0.0	N
TCGA-KN-8422-11A-01R-2314-13	hsa-mir-4313	0.0	0.0	N
TCGA-KN-8422-11A-01R-2314-13	hsa-mir-4314	0.0	0.0	N
TCGA-KN-8422-11A-01R-2314-13	hsa-mir-4315-1	0.0	0.0	N
TCGA-KN-8422-11A-01R-2314-13	hsa-mir-4315-2	0.0	0.0	N
TCGA-KN-8422-11A-01R-2314-13	hsa-mir-4316	0.0	0.0	N
TCGA-KN-8422-11A-01R-2314-13	hsa-mir-4317	0.0	0.0	N
TCGA-KN-8422-11A-01R-2314-13	hsa-mir-4318	0.0	0.0	N
TCGA-KN-8422-11A-01R-2314-13	hsa-mir-4319	0.0	0.0	N
TCGA-KN-8422-11A-01R-2314-13	hsa-mir-432	18.0	2.091942	N
TCGA-KN-8422-11A-01R-2314-13	hsa-mir-4320	0.0	0.0	N
TCGA-KN-8422-11A-01R-2314-13	hsa-mir-4321	0.0	0.0	N
TCGA-KN-8422-11A-01R-2314-13	hsa-mir-4322	0.0	0.0	N
TCGA-KN-8422-11A-01R-2314-13	hsa-mir-4323	0.0	0.0	N
TCGA-KN-8422-11A-01R-2314-13	hsa-mir-4324	0.0	0.0	N
TCGA-KN-8422-11A-01R-2314-13	hsa-mir-4325	0.0	0.0	N
TCGA-KN-8422-11A-01R-2314-13	hsa-mir-4326	14.0	1.627066	N
TCGA-KN-8422-11A-01R-2314-13	hsa-mir-4327	0.0	0.0	N
TCGA-KN-8422-11A-01R-2314-13	hsa-mir-4328	0.0	0.0	N
TCGA-KN-8422-11A-01R-2314-13	hsa-mir-4329	0.0	0.0	N
TCGA-KN-8422-11A-01R-2314-13	hsa-mir-433	14.0	1.627066	N
TCGA-KN-8422-11A-01R-2314-13	hsa-mir-4330	0.0	0.0	N
TCGA-KN-8422-11A-01R-2314-13	hsa-mir-448	0.0	0.0	N
TCGA-KN-8422-11A-01R-2314-13	hsa-mir-449a	2.0	0.232438	N
TCGA-KN-8422-11A-01R-2314-13	hsa-mir-449b	0.0	0.0	N
TCGA-KN-8422-11A-01R-2314-13	hsa-mir-449c	0.0	0.0	N
TCGA-KN-8422-11A-01R-2314-13	hsa-mir-450a-1	79.0	9.1813	N
TCGA-KN-8422-11A-01R-2314-13	hsa-mir-450a-2	72.0	8.367767	N
TCGA-KN-8422-11A-01R-2314-13	hsa-mir-450b	257.0	29.86828	N
TCGA-KN-8422-11A-01R-2314-13	hsa-mir-451	3816.0	443.491655	N
TCGA-KN-8422-11A-01R-2314-13	hsa-mir-452	153.0	17.781505	N
TCGA-KN-8422-11A-01R-2314-13	hsa-mir-454	38.0	4.416322	N
TCGA-KN-8422-11A-01R-2314-13	hsa-mir-455	4662.0	541.812919	N
TCGA-KN-8422-11A-01R-2314-13	hsa-mir-466	1.0	0.116219	N
TCGA-KN-8422-11A-01R-2314-13	hsa-mir-483	46.0	5.346073	N
TCGA-KN-8422-11A-01R-2314-13	hsa-mir-484	241.0	28.008776	N
TCGA-KN-8422-11A-01R-2314-13	hsa-mir-485	17.0	1.975723	N
TCGA-KN-8422-11A-01R-2314-13	hsa-mir-486	1205.0	140.04388	N
TCGA-KN-8422-11A-01R-2314-13	hsa-mir-487a	8.0	0.929752	N
TCGA-KN-8422-11A-01R-2314-13	hsa-mir-487b	24.0	2.789256	N
TCGA-KN-8422-11A-01R-2314-13	hsa-mir-488	5.0	0.581095	N
TCGA-KN-8422-11A-01R-2314-13	hsa-mir-489	36.0	4.183884	N
TCGA-KN-8422-11A-01R-2314-13	hsa-mir-490	0.0	0.0	N
TCGA-KN-8422-11A-01R-2314-13	hsa-mir-491	12.0	1.394628	N
TCGA-KN-8422-11A-01R-2314-13	hsa-mir-492	0.0	0.0	N
TCGA-KN-8422-11A-01R-2314-13	hsa-mir-493	32.0	3.719008	N
TCGA-KN-8422-11A-01R-2314-13	hsa-mir-494	2.0	0.232438	N
TCGA-KN-8422-11A-01R-2314-13	hsa-mir-495	13.0	1.510847	N
TCGA-KN-8422-11A-01R-2314-13	hsa-mir-496	12.0	1.394628	N
TCGA-KN-8422-11A-01R-2314-13	hsa-mir-497	166.0	19.292352	N
TCGA-KN-8422-11A-01R-2314-13	hsa-mir-498	0.0	0.0	N
TCGA-KN-8422-11A-01R-2314-13	hsa-mir-499	13.0	1.510847	N
TCGA-KN-8422-11A-01R-2314-13	hsa-mir-500a	5621.0	653.266927	Y
TCGA-KN-8422-11A-01R-2314-13	hsa-mir-500b	132.0	15.340906	Y
TCGA-KN-8422-11A-01R-2314-13	hsa-mir-501	946.0	109.943162	N
TCGA-KN-8422-11A-01R-2314-13	hsa-mir-502	243.0	28.241214	Y
TCGA-KN-8422-11A-01R-2314-13	hsa-mir-503	91.0	10.575928	N
TCGA-KN-8422-11A-01R-2314-13	hsa-mir-504	15.0	1.743285	N
TCGA-KN-8422-11A-01R-2314-13	hsa-mir-505	324.0	37.654952	N
TCGA-KN-8422-11A-01R-2314-13	hsa-mir-506	25.0	2.905475	N
TCGA-KN-8422-11A-01R-2314-13	hsa-mir-507	5.0	0.581095	N
TCGA-KN-8422-11A-01R-2314-13	hsa-mir-508	1295.0	150.503588	N
TCGA-KN-8422-11A-01R-2314-13	hsa-mir-509-1	113.0	13.132746	N
TCGA-KN-8422-11A-01R-2314-13	hsa-mir-509-2	100.0	11.621899	N
TCGA-KN-8422-11A-01R-2314-13	hsa-mir-509-3	120.0	13.946278	N
TCGA-KN-8422-11A-01R-2314-13	hsa-mir-510	0.0	0.0	N
TCGA-KN-8422-11A-01R-2314-13	hsa-mir-511-1	6.0	0.697314	N
TCGA-KN-8422-11A-01R-2314-13	hsa-mir-511-2	15.0	1.743285	N
TCGA-KN-8422-11A-01R-2314-13	hsa-mir-512-1	0.0	0.0	N
TCGA-KN-8422-11A-01R-2314-13	hsa-mir-512-2	0.0	0.0	N
TCGA-KN-8422-11A-01R-2314-13	hsa-mir-513a-1	2.0	0.232438	N
TCGA-KN-8422-11A-01R-2314-13	hsa-mir-513a-2	3.0	0.348657	N
TCGA-KN-8422-11A-01R-2314-13	hsa-mir-513b	1.0	0.116219	N
TCGA-KN-8422-11A-01R-2314-13	hsa-mir-513c	4.0	0.464876	N
TCGA-KN-8422-11A-01R-2314-13	hsa-mir-514-1	405.0	47.06869	N
TCGA-KN-8422-11A-01R-2314-13	hsa-mir-514-2	423.0	49.160632	N
TCGA-KN-8422-11A-01R-2314-13	hsa-mir-514-3	399.0	46.371376	N
TCGA-KN-8422-11A-01R-2314-13	hsa-mir-514b	3.0	0.348657	N
TCGA-KN-8422-11A-01R-2314-13	hsa-mir-515-1	0.0	0.0	N
TCGA-KN-8422-11A-01R-2314-13	hsa-mir-515-2	0.0	0.0	N
TCGA-KN-8422-11A-01R-2314-13	hsa-mir-516a-1	0.0	0.0	N
TCGA-KN-8422-11A-01R-2314-13	hsa-mir-516a-2	0.0	0.0	N
TCGA-KN-8422-11A-01R-2314-13	hsa-mir-516b-1	0.0	0.0	N
TCGA-KN-8422-11A-01R-2314-13	hsa-mir-516b-2	0.0	0.0	N
TCGA-KN-8422-11A-01R-2314-13	hsa-mir-517a	0.0	0.0	N
TCGA-KN-8422-11A-01R-2314-13	hsa-mir-517b	0.0	0.0	N
TCGA-KN-8422-11A-01R-2314-13	hsa-mir-517c	0.0	0.0	N
TCGA-KN-8422-11A-01R-2314-13	hsa-mir-518a-1	0.0	0.0	N
TCGA-KN-8422-11A-01R-2314-13	hsa-mir-518a-2	0.0	0.0	N
TCGA-KN-8422-11A-01R-2314-13	hsa-mir-518b	0.0	0.0	N
TCGA-KN-8422-11A-01R-2314-13	hsa-mir-518c	0.0	0.0	N
TCGA-KN-8422-11A-01R-2314-13	hsa-mir-518d	0.0	0.0	N
TCGA-KN-8422-11A-01R-2314-13	hsa-mir-518e	0.0	0.0	N
TCGA-KN-8422-11A-01R-2314-13	hsa-mir-518f	0.0	0.0	N
TCGA-KN-8422-11A-01R-2314-13	hsa-mir-519a-1	1.0	0.116219	N
TCGA-KN-8422-11A-01R-2314-13	hsa-mir-519a-2	0.0	0.0	N
TCGA-KN-8422-11A-01R-2314-13	hsa-mir-519b	0.0	0.0	N
TCGA-KN-8422-11A-01R-2314-13	hsa-mir-519c	0.0	0.0	N
TCGA-KN-8422-11A-01R-2314-13	hsa-mir-519d	0.0	0.0	N
TCGA-KN-8422-11A-01R-2314-13	hsa-mir-519e	0.0	0.0	N
TCGA-KN-8422-11A-01R-2314-13	hsa-mir-520a	0.0	0.0	N
TCGA-KN-8422-11A-01R-2314-13	hsa-mir-520b	0.0	0.0	N
TCGA-KN-8422-11A-01R-2314-13	hsa-mir-520c	0.0	0.0	N
TCGA-KN-8422-11A-01R-2314-13	hsa-mir-520d	0.0	0.0	N
TCGA-KN-8422-11A-01R-2314-13	hsa-mir-520e	0.0	0.0	N
TCGA-KN-8422-11A-01R-2314-13	hsa-mir-520f	0.0	0.0	N
TCGA-KN-8422-11A-01R-2314-13	hsa-mir-520g	0.0	0.0	N
TCGA-KN-8422-11A-01R-2314-13	hsa-mir-520h	0.0	0.0	N
TCGA-KN-8422-11A-01R-2314-13	hsa-mir-521-1	0.0	0.0	N
TCGA-KN-8422-11A-01R-2314-13	hsa-mir-521-2	0.0	0.0	N
TCGA-KN-8422-11A-01R-2314-13	hsa-mir-522	0.0	0.0	N
TCGA-KN-8422-11A-01R-2314-13	hsa-mir-523	0.0	0.0	N
TCGA-KN-8422-11A-01R-2314-13	hsa-mir-524	0.0	0.0	N
TCGA-KN-8422-11A-01R-2314-13	hsa-mir-525	0.0	0.0	N
TCGA-KN-8422-11A-01R-2314-13	hsa-mir-526a-1	0.0	0.0	N
TCGA-KN-8422-11A-01R-2314-13	hsa-mir-526a-2	0.0	0.0	N
TCGA-KN-8422-11A-01R-2314-13	hsa-mir-526b	0.0	0.0	N
TCGA-KN-8422-11A-01R-2314-13	hsa-mir-527	0.0	0.0	N
TCGA-KN-8422-11A-01R-2314-13	hsa-mir-532	28688.0	3334.090306	N
TCGA-KN-8422-11A-01R-2314-13	hsa-mir-539	29.0	3.370351	N
TCGA-KN-8422-11A-01R-2314-13	hsa-mir-541	2.0	0.232438	N
TCGA-KN-8422-11A-01R-2314-13	hsa-mir-542	5047.0	586.557229	N
TCGA-KN-8422-11A-01R-2314-13	hsa-mir-543	7.0	0.813533	N
TCGA-KN-8422-11A-01R-2314-13	hsa-mir-544	0.0	0.0	N
TCGA-KN-8422-11A-01R-2314-13	hsa-mir-544b	0.0	0.0	N
TCGA-KN-8422-11A-01R-2314-13	hsa-mir-545	3.0	0.348657	N
TCGA-KN-8422-11A-01R-2314-13	hsa-mir-548a-1	0.0	0.0	N
TCGA-KN-8422-11A-01R-2314-13	hsa-mir-548a-2	0.0	0.0	N
TCGA-KN-8422-11A-01R-2314-13	hsa-mir-548a-3	0.0	0.0	N
TCGA-KN-8422-11A-01R-2314-13	hsa-mir-548aa-1	0.0	0.0	N
TCGA-KN-8422-11A-01R-2314-13	hsa-mir-548aa-2	0.0	0.0	N
TCGA-KN-8422-11A-01R-2314-13	hsa-mir-548b	11.0	1.278409	N
TCGA-KN-8422-11A-01R-2314-13	hsa-mir-548c	0.0	0.0	N
TCGA-KN-8422-11A-01R-2314-13	hsa-mir-548d-1	0.0	0.0	N
TCGA-KN-8422-11A-01R-2314-13	hsa-mir-548d-2	0.0	0.0	N
TCGA-KN-8422-11A-01R-2314-13	hsa-mir-548e	3.0	0.348657	N
TCGA-KN-8422-11A-01R-2314-13	hsa-mir-548f-1	0.0	0.0	N
TCGA-KN-8422-11A-01R-2314-13	hsa-mir-548f-2	0.0	0.0	N
TCGA-KN-8422-11A-01R-2314-13	hsa-mir-548f-3	0.0	0.0	N
TCGA-KN-8422-11A-01R-2314-13	hsa-mir-548f-4	0.0	0.0	N
TCGA-KN-8422-11A-01R-2314-13	hsa-mir-548f-5	0.0	0.0	N
TCGA-KN-8422-11A-01R-2314-13	hsa-mir-548g	0.0	0.0	N
TCGA-KN-8422-11A-01R-2314-13	hsa-mir-548h-1	0.0	0.0	N
TCGA-KN-8422-11A-01R-2314-13	hsa-mir-548h-2	0.0	0.0	N
TCGA-KN-8422-11A-01R-2314-13	hsa-mir-548h-3	0.0	0.0	N
TCGA-KN-8422-11A-01R-2314-13	hsa-mir-548h-4	0.0	0.0	N
TCGA-KN-8422-11A-01R-2314-13	hsa-mir-548i-1	0.0	0.0	N
TCGA-KN-8422-11A-01R-2314-13	hsa-mir-548i-2	0.0	0.0	N
TCGA-KN-8422-11A-01R-2314-13	hsa-mir-548i-3	0.0	0.0	N
TCGA-KN-8422-11A-01R-2314-13	hsa-mir-548i-4	0.0	0.0	N
TCGA-KN-8422-11A-01R-2314-13	hsa-mir-548j	1.0	0.116219	N
TCGA-KN-8422-11A-01R-2314-13	hsa-mir-548k	0.0	0.0	N
TCGA-KN-8422-11A-01R-2314-13	hsa-mir-548l	0.0	0.0	N
TCGA-KN-8422-11A-01R-2314-13	hsa-mir-548m	0.0	0.0	N
TCGA-KN-8422-11A-01R-2314-13	hsa-mir-548n	0.0	0.0	N
TCGA-KN-8422-11A-01R-2314-13	hsa-mir-548o	3.0	0.348657	N
TCGA-KN-8422-11A-01R-2314-13	hsa-mir-548p	0.0	0.0	N
TCGA-KN-8422-11A-01R-2314-13	hsa-mir-548q	3.0	0.348657	N
TCGA-KN-8422-11A-01R-2314-13	hsa-mir-548s	1.0	0.116219	N
TCGA-KN-8422-11A-01R-2314-13	hsa-mir-548t	0.0	0.0	N
TCGA-KN-8422-11A-01R-2314-13	hsa-mir-548u	0.0	0.0	N
TCGA-KN-8422-11A-01R-2314-13	hsa-mir-548v	9.0	1.045971	N
TCGA-KN-8422-11A-01R-2314-13	hsa-mir-548w	0.0	0.0	N
TCGA-KN-8422-11A-01R-2314-13	hsa-mir-548x	0.0	0.0	N
TCGA-KN-8422-11A-01R-2314-13	hsa-mir-548y	0.0	0.0	N
TCGA-KN-8422-11A-01R-2314-13	hsa-mir-548z	0.0	0.0	N
TCGA-KN-8422-11A-01R-2314-13	hsa-mir-549	0.0	0.0	N
TCGA-KN-8422-11A-01R-2314-13	hsa-mir-550a-1	12.0	1.394628	N
TCGA-KN-8422-11A-01R-2314-13	hsa-mir-550a-2	3.0	0.348657	N
TCGA-KN-8422-11A-01R-2314-13	hsa-mir-550b-1	0.0	0.0	N
TCGA-KN-8422-11A-01R-2314-13	hsa-mir-550b-2	0.0	0.0	N
TCGA-KN-8422-11A-01R-2314-13	hsa-mir-551a	7.0	0.813533	N
TCGA-KN-8422-11A-01R-2314-13	hsa-mir-551b	63.0	7.321796	N
TCGA-KN-8422-11A-01R-2314-13	hsa-mir-552	2.0	0.232438	N
TCGA-KN-8422-11A-01R-2314-13	hsa-mir-553	0.0	0.0	N
TCGA-KN-8422-11A-01R-2314-13	hsa-mir-554	0.0	0.0	N
TCGA-KN-8422-11A-01R-2314-13	hsa-mir-555	0.0	0.0	N
TCGA-KN-8422-11A-01R-2314-13	hsa-mir-556	5.0	0.581095	N
TCGA-KN-8422-11A-01R-2314-13	hsa-mir-557	0.0	0.0	N
TCGA-KN-8422-11A-01R-2314-13	hsa-mir-558	0.0	0.0	N
TCGA-KN-8422-11A-01R-2314-13	hsa-mir-559	1.0	0.116219	N
TCGA-KN-8422-11A-01R-2314-13	hsa-mir-561	5.0	0.581095	N
TCGA-KN-8422-11A-01R-2314-13	hsa-mir-562	0.0	0.0	N
TCGA-KN-8422-11A-01R-2314-13	hsa-mir-563	0.0	0.0	N
TCGA-KN-8422-11A-01R-2314-13	hsa-mir-564	0.0	0.0	N
TCGA-KN-8422-11A-01R-2314-13	hsa-mir-566	0.0	0.0	N
TCGA-KN-8422-11A-01R-2314-13	hsa-mir-567	0.0	0.0	N
TCGA-KN-8422-11A-01R-2314-13	hsa-mir-568	0.0	0.0	N
TCGA-KN-8422-11A-01R-2314-13	hsa-mir-569	0.0	0.0	N
TCGA-KN-8422-11A-01R-2314-13	hsa-mir-570	3.0	0.348657	N
TCGA-KN-8422-11A-01R-2314-13	hsa-mir-571	0.0	0.0	N
TCGA-KN-8422-11A-01R-2314-13	hsa-mir-572	0.0	0.0	N
TCGA-KN-8422-11A-01R-2314-13	hsa-mir-573	0.0	0.0	N
TCGA-KN-8422-11A-01R-2314-13	hsa-mir-574	355.0	41.25774	N
TCGA-KN-8422-11A-01R-2314-13	hsa-mir-575	0.0	0.0	N
TCGA-KN-8422-11A-01R-2314-13	hsa-mir-576	42.0	4.881197	N
TCGA-KN-8422-11A-01R-2314-13	hsa-mir-577	300.0	34.865696	N
TCGA-KN-8422-11A-01R-2314-13	hsa-mir-578	0.0	0.0	N
TCGA-KN-8422-11A-01R-2314-13	hsa-mir-579	3.0	0.348657	N
TCGA-KN-8422-11A-01R-2314-13	hsa-mir-580	0.0	0.0	N
TCGA-KN-8422-11A-01R-2314-13	hsa-mir-581	4.0	0.464876	N
TCGA-KN-8422-11A-01R-2314-13	hsa-mir-582	1761.0	204.661637	N
TCGA-KN-8422-11A-01R-2314-13	hsa-mir-583	0.0	0.0	N
TCGA-KN-8422-11A-01R-2314-13	hsa-mir-584	146.0	16.967972	N
TCGA-KN-8422-11A-01R-2314-13	hsa-mir-585	4.0	0.464876	N
TCGA-KN-8422-11A-01R-2314-13	hsa-mir-586	0.0	0.0	N
TCGA-KN-8422-11A-01R-2314-13	hsa-mir-587	0.0	0.0	N
TCGA-KN-8422-11A-01R-2314-13	hsa-mir-588	0.0	0.0	N
TCGA-KN-8422-11A-01R-2314-13	hsa-mir-589	317.0	36.841419	N
TCGA-KN-8422-11A-01R-2314-13	hsa-mir-590	74.0	8.600205	N
TCGA-KN-8422-11A-01R-2314-13	hsa-mir-591	0.0	0.0	N
TCGA-KN-8422-11A-01R-2314-13	hsa-mir-592	15.0	1.743285	N
TCGA-KN-8422-11A-01R-2314-13	hsa-mir-593	0.0	0.0	N
TCGA-KN-8422-11A-01R-2314-13	hsa-mir-595	0.0	0.0	N
TCGA-KN-8422-11A-01R-2314-13	hsa-mir-596	0.0	0.0	N
TCGA-KN-8422-11A-01R-2314-13	hsa-mir-597	1.0	0.116219	N
TCGA-KN-8422-11A-01R-2314-13	hsa-mir-598	222.0	25.800615	N
TCGA-KN-8422-11A-01R-2314-13	hsa-mir-599	1.0	0.116219	N
TCGA-KN-8422-11A-01R-2314-13	hsa-mir-600	0.0	0.0	N
TCGA-KN-8422-11A-01R-2314-13	hsa-mir-601	0.0	0.0	N
TCGA-KN-8422-11A-01R-2314-13	hsa-mir-602	0.0	0.0	N
TCGA-KN-8422-11A-01R-2314-13	hsa-mir-603	0.0	0.0	N
TCGA-KN-8422-11A-01R-2314-13	hsa-mir-604	0.0	0.0	N
TCGA-KN-8422-11A-01R-2314-13	hsa-mir-605	1.0	0.116219	N
TCGA-KN-8422-11A-01R-2314-13	hsa-mir-606	0.0	0.0	N
TCGA-KN-8422-11A-01R-2314-13	hsa-mir-607	3.0	0.348657	N
TCGA-KN-8422-11A-01R-2314-13	hsa-mir-608	0.0	0.0	N
TCGA-KN-8422-11A-01R-2314-13	hsa-mir-609	0.0	0.0	N
TCGA-KN-8422-11A-01R-2314-13	hsa-mir-610	0.0	0.0	N
TCGA-KN-8422-11A-01R-2314-13	hsa-mir-611	0.0	0.0	N
TCGA-KN-8422-11A-01R-2314-13	hsa-mir-612	0.0	0.0	N
TCGA-KN-8422-11A-01R-2314-13	hsa-mir-613	0.0	0.0	N
TCGA-KN-8422-11A-01R-2314-13	hsa-mir-614	0.0	0.0	N
TCGA-KN-8422-11A-01R-2314-13	hsa-mir-615	74.0	8.600205	N
TCGA-KN-8422-11A-01R-2314-13	hsa-mir-616	20.0	2.32438	N
TCGA-KN-8422-11A-01R-2314-13	hsa-mir-617	1.0	0.116219	N
TCGA-KN-8422-11A-01R-2314-13	hsa-mir-618	12.0	1.394628	N
TCGA-KN-8422-11A-01R-2314-13	hsa-mir-619	0.0	0.0	N
TCGA-KN-8422-11A-01R-2314-13	hsa-mir-620	0.0	0.0	N
TCGA-KN-8422-11A-01R-2314-13	hsa-mir-621	0.0	0.0	N
TCGA-KN-8422-11A-01R-2314-13	hsa-mir-622	0.0	0.0	N
TCGA-KN-8422-11A-01R-2314-13	hsa-mir-623	0.0	0.0	N
TCGA-KN-8422-11A-01R-2314-13	hsa-mir-624	3.0	0.348657	N
TCGA-KN-8422-11A-01R-2314-13	hsa-mir-625	267.0	31.03047	N
TCGA-KN-8422-11A-01R-2314-13	hsa-mir-626	0.0	0.0	N
TCGA-KN-8422-11A-01R-2314-13	hsa-mir-627	8.0	0.929752	N
TCGA-KN-8422-11A-01R-2314-13	hsa-mir-628	100.0	11.621899	N
TCGA-KN-8422-11A-01R-2314-13	hsa-mir-629	379.0	44.046996	N
TCGA-KN-8422-11A-01R-2314-13	hsa-mir-630	0.0	0.0	N
TCGA-KN-8422-11A-01R-2314-13	hsa-mir-631	0.0	0.0	N
TCGA-KN-8422-11A-01R-2314-13	hsa-mir-632	1.0	0.116219	N
TCGA-KN-8422-11A-01R-2314-13	hsa-mir-633	0.0	0.0	N
TCGA-KN-8422-11A-01R-2314-13	hsa-mir-634	0.0	0.0	N
TCGA-KN-8422-11A-01R-2314-13	hsa-mir-635	0.0	0.0	N
TCGA-KN-8422-11A-01R-2314-13	hsa-mir-636	2.0	0.232438	N
TCGA-KN-8422-11A-01R-2314-13	hsa-mir-637	0.0	0.0	N
TCGA-KN-8422-11A-01R-2314-13	hsa-mir-638	0.0	0.0	N
TCGA-KN-8422-11A-01R-2314-13	hsa-mir-639	5.0	0.581095	N
TCGA-KN-8422-11A-01R-2314-13	hsa-mir-640	0.0	0.0	N
TCGA-KN-8422-11A-01R-2314-13	hsa-mir-641	1.0	0.116219	N
TCGA-KN-8422-11A-01R-2314-13	hsa-mir-642a	27.0	3.137913	N
TCGA-KN-8422-11A-01R-2314-13	hsa-mir-642b	0.0	0.0	N
TCGA-KN-8422-11A-01R-2314-13	hsa-mir-643	3.0	0.348657	N
TCGA-KN-8422-11A-01R-2314-13	hsa-mir-644	0.0	0.0	N
TCGA-KN-8422-11A-01R-2314-13	hsa-mir-645	0.0	0.0	N
TCGA-KN-8422-11A-01R-2314-13	hsa-mir-646	0.0	0.0	N
TCGA-KN-8422-11A-01R-2314-13	hsa-mir-647	0.0	0.0	N
TCGA-KN-8422-11A-01R-2314-13	hsa-mir-648	0.0	0.0	N
TCGA-KN-8422-11A-01R-2314-13	hsa-mir-649	0.0	0.0	N
TCGA-KN-8422-11A-01R-2314-13	hsa-mir-650	0.0	0.0	N
TCGA-KN-8422-11A-01R-2314-13	hsa-mir-651	20.0	2.32438	N
TCGA-KN-8422-11A-01R-2314-13	hsa-mir-652	221.0	25.684396	N
TCGA-KN-8422-11A-01R-2314-13	hsa-mir-653	447.0	51.949887	N
TCGA-KN-8422-11A-01R-2314-13	hsa-mir-654	150.0	17.432848	N
TCGA-KN-8422-11A-01R-2314-13	hsa-mir-655	4.0	0.464876	N
TCGA-KN-8422-11A-01R-2314-13	hsa-mir-656	4.0	0.464876	N
TCGA-KN-8422-11A-01R-2314-13	hsa-mir-657	0.0	0.0	N
TCGA-KN-8422-11A-01R-2314-13	hsa-mir-658	2.0	0.232438	N
TCGA-KN-8422-11A-01R-2314-13	hsa-mir-659	9.0	1.045971	N
TCGA-KN-8422-11A-01R-2314-13	hsa-mir-660	1530.0	177.81505	N
TCGA-KN-8422-11A-01R-2314-13	hsa-mir-661	0.0	0.0	N
TCGA-KN-8422-11A-01R-2314-13	hsa-mir-662	0.0	0.0	N
TCGA-KN-8422-11A-01R-2314-13	hsa-mir-663	2.0	0.232438	N
TCGA-KN-8422-11A-01R-2314-13	hsa-mir-663b	0.0	0.0	N
TCGA-KN-8422-11A-01R-2314-13	hsa-mir-664	189.0	21.965389	N
TCGA-KN-8422-11A-01R-2314-13	hsa-mir-665	1.0	0.116219	N
TCGA-KN-8422-11A-01R-2314-13	hsa-mir-668	1.0	0.116219	N
TCGA-KN-8422-11A-01R-2314-13	hsa-mir-670	0.0	0.0	N
TCGA-KN-8422-11A-01R-2314-13	hsa-mir-671	21.0	2.440599	N
TCGA-KN-8422-11A-01R-2314-13	hsa-mir-675	686.0	79.726225	N
TCGA-KN-8422-11A-01R-2314-13	hsa-mir-676	8.0	0.929752	N
TCGA-KN-8422-11A-01R-2314-13	hsa-mir-7-1	107.0	12.435432	N
TCGA-KN-8422-11A-01R-2314-13	hsa-mir-7-2	3.0	0.348657	N
TCGA-KN-8422-11A-01R-2314-13	hsa-mir-7-3	0.0	0.0	N
TCGA-KN-8422-11A-01R-2314-13	hsa-mir-708	777.0	90.302153	N
TCGA-KN-8422-11A-01R-2314-13	hsa-mir-711	0.0	0.0	N
TCGA-KN-8422-11A-01R-2314-13	hsa-mir-718	0.0	0.0	N
TCGA-KN-8422-11A-01R-2314-13	hsa-mir-720	0.0	0.0	N
TCGA-KN-8422-11A-01R-2314-13	hsa-mir-744	357.0	41.490178	N
TCGA-KN-8422-11A-01R-2314-13	hsa-mir-758	62.0	7.205577	N
TCGA-KN-8422-11A-01R-2314-13	hsa-mir-759	0.0	0.0	N
TCGA-KN-8422-11A-01R-2314-13	hsa-mir-760	1.0	0.116219	N
TCGA-KN-8422-11A-01R-2314-13	hsa-mir-761	0.0	0.0	N
TCGA-KN-8422-11A-01R-2314-13	hsa-mir-762	0.0	0.0	N
TCGA-KN-8422-11A-01R-2314-13	hsa-mir-764	0.0	0.0	N
TCGA-KN-8422-11A-01R-2314-13	hsa-mir-765	1.0	0.116219	N
TCGA-KN-8422-11A-01R-2314-13	hsa-mir-766	62.0	7.205577	N
TCGA-KN-8422-11A-01R-2314-13	hsa-mir-767	1.0	0.116219	N
TCGA-KN-8422-11A-01R-2314-13	hsa-mir-769	94.0	10.924585	N
TCGA-KN-8422-11A-01R-2314-13	hsa-mir-770	0.0	0.0	N
TCGA-KN-8422-11A-01R-2314-13	hsa-mir-802	0.0	0.0	N
TCGA-KN-8422-11A-01R-2314-13	hsa-mir-873	2.0	0.232438	N
TCGA-KN-8422-11A-01R-2314-13	hsa-mir-874	316.0	36.7252	N
TCGA-KN-8422-11A-01R-2314-13	hsa-mir-875	0.0	0.0	N
TCGA-KN-8422-11A-01R-2314-13	hsa-mir-876	0.0	0.0	N
TCGA-KN-8422-11A-01R-2314-13	hsa-mir-877	4.0	0.464876	N
TCGA-KN-8422-11A-01R-2314-13	hsa-mir-885	13.0	1.510847	N
TCGA-KN-8422-11A-01R-2314-13	hsa-mir-887	52.0	6.043387	N
TCGA-KN-8422-11A-01R-2314-13	hsa-mir-888	4.0	0.464876	N
TCGA-KN-8422-11A-01R-2314-13	hsa-mir-889	54.0	6.275825	N
TCGA-KN-8422-11A-01R-2314-13	hsa-mir-890	0.0	0.0	N
TCGA-KN-8422-11A-01R-2314-13	hsa-mir-891a	346.0	40.21177	N
TCGA-KN-8422-11A-01R-2314-13	hsa-mir-891b	2.0	0.232438	N
TCGA-KN-8422-11A-01R-2314-13	hsa-mir-892a	4.0	0.464876	N
TCGA-KN-8422-11A-01R-2314-13	hsa-mir-892b	0.0	0.0	N
TCGA-KN-8422-11A-01R-2314-13	hsa-mir-9-1	5224.0	607.127989	N
TCGA-KN-8422-11A-01R-2314-13	hsa-mir-9-2	5409.0	628.628502	N
TCGA-KN-8422-11A-01R-2314-13	hsa-mir-9-3	7.0	0.813533	N
TCGA-KN-8422-11A-01R-2314-13	hsa-mir-920	0.0	0.0	N
TCGA-KN-8422-11A-01R-2314-13	hsa-mir-921	0.0	0.0	N
TCGA-KN-8422-11A-01R-2314-13	hsa-mir-922	0.0	0.0	N
TCGA-KN-8422-11A-01R-2314-13	hsa-mir-924	0.0	0.0	N
TCGA-KN-8422-11A-01R-2314-13	hsa-mir-92a-1	1789.0	207.915768	N
TCGA-KN-8422-11A-01R-2314-13	hsa-mir-92a-2	53680.0	6238.635236	N
TCGA-KN-8422-11A-01R-2314-13	hsa-mir-92b	212.0	24.638425	N
TCGA-KN-8422-11A-01R-2314-13	hsa-mir-93	11399.0	1324.780236	N
TCGA-KN-8422-11A-01R-2314-13	hsa-mir-933	0.0	0.0	N
TCGA-KN-8422-11A-01R-2314-13	hsa-mir-934	72.0	8.367767	N
TCGA-KN-8422-11A-01R-2314-13	hsa-mir-935	3.0	0.348657	N
TCGA-KN-8422-11A-01R-2314-13	hsa-mir-936	0.0	0.0	N
TCGA-KN-8422-11A-01R-2314-13	hsa-mir-937	5.0	0.581095	N
TCGA-KN-8422-11A-01R-2314-13	hsa-mir-938	0.0	0.0	N
TCGA-KN-8422-11A-01R-2314-13	hsa-mir-939	0.0	0.0	N
TCGA-KN-8422-11A-01R-2314-13	hsa-mir-940	6.0	0.697314	N
TCGA-KN-8422-11A-01R-2314-13	hsa-mir-941-1	0.0	0.0	N
TCGA-KN-8422-11A-01R-2314-13	hsa-mir-941-3	0.0	0.0	N
TCGA-KN-8422-11A-01R-2314-13	hsa-mir-941-4	0.0	0.0	N
TCGA-KN-8422-11A-01R-2314-13	hsa-mir-942	9.0	1.045971	N
TCGA-KN-8422-11A-01R-2314-13	hsa-mir-943	0.0	0.0	N
TCGA-KN-8422-11A-01R-2314-13	hsa-mir-944	1.0	0.116219	N
TCGA-KN-8422-11A-01R-2314-13	hsa-mir-95	18.0	2.091942	N
TCGA-KN-8422-11A-01R-2314-13	hsa-mir-96	14.0	1.627066	N
TCGA-KN-8422-11A-01R-2314-13	hsa-mir-98	416.0	48.347099	N
TCGA-KN-8422-11A-01R-2314-13	hsa-mir-99a	13149.0	1528.163463	Y
TCGA-KN-8422-11A-01R-2314-13	hsa-mir-99b	302538.0	35160.659966	N
