# Supplementary material for: Dysfunctional miRNA-Mediated Regulation in Chromophobe Renal Cell Carcinoma
Source: PLoS One. 2016 Jun 3;11(6):e0156324. doi: 10.1371/journal.pone.0156324 (PMC4892590; doi:10.1371/journal.pone.0156324)
Supplement: S1 File — (ZIP) [file pone.0156324.s001.zip › S1_File miRNA expression profile downloaded from TCGA/control/bcgsc.ca__IlluminaHiSeq_miRNASeq__TCGA-KN-8423-11A-01R-2314-13__mirna_quantification.txt]

barcode	miRNA_ID	read_count	reads_per_million_miRNA_mapped	cross-mapped
TCGA-KN-8423-11A-01R-2314-13	hsa-let-7a-1	64868.0	6752.119119	N
TCGA-KN-8423-11A-01R-2314-13	hsa-let-7a-2	130504.0	13584.179465	Y
TCGA-KN-8423-11A-01R-2314-13	hsa-let-7a-3	65453.0	6813.01185	N
TCGA-KN-8423-11A-01R-2314-13	hsa-let-7b	194873.0	20284.357605	N
TCGA-KN-8423-11A-01R-2314-13	hsa-let-7c	27287.0	2840.307616	Y
TCGA-KN-8423-11A-01R-2314-13	hsa-let-7d	3147.0	327.571667	N
TCGA-KN-8423-11A-01R-2314-13	hsa-let-7e	17443.0	1815.64429	N
TCGA-KN-8423-11A-01R-2314-13	hsa-let-7f-1	107.0	11.137645	N
TCGA-KN-8423-11A-01R-2314-13	hsa-let-7f-2	71204.0	7411.634238	N
TCGA-KN-8423-11A-01R-2314-13	hsa-let-7g	3590.0	373.683598	N
TCGA-KN-8423-11A-01R-2314-13	hsa-let-7i	5306.0	552.302276	N
TCGA-KN-8423-11A-01R-2314-13	hsa-mir-1-1	0.0	0.0	N
TCGA-KN-8423-11A-01R-2314-13	hsa-mir-1-2	457.0	47.569193	N
TCGA-KN-8423-11A-01R-2314-13	hsa-mir-100	138164.0	14381.509927	Y
TCGA-KN-8423-11A-01R-2314-13	hsa-mir-101-1	238483.0	24823.728555	N
TCGA-KN-8423-11A-01R-2314-13	hsa-mir-101-2	490.0	51.004168	N
TCGA-KN-8423-11A-01R-2314-13	hsa-mir-103-1	104140.0	10839.947047	Y
TCGA-KN-8423-11A-01R-2314-13	hsa-mir-103-1-as	0.0	0.0	N
TCGA-KN-8423-11A-01R-2314-13	hsa-mir-103-2	37.0	3.851335	N
TCGA-KN-8423-11A-01R-2314-13	hsa-mir-103-2-as	0.0	0.0	N
TCGA-KN-8423-11A-01R-2314-13	hsa-mir-105-1	2.0	0.20818	N
TCGA-KN-8423-11A-01R-2314-13	hsa-mir-105-2	2.0	0.20818	N
TCGA-KN-8423-11A-01R-2314-13	hsa-mir-106a	121.0	12.594907	Y
TCGA-KN-8423-11A-01R-2314-13	hsa-mir-106b	1865.0	194.128109	N
TCGA-KN-8423-11A-01R-2314-13	hsa-mir-107	598.0	62.245903	Y
TCGA-KN-8423-11A-01R-2314-13	hsa-mir-10a	917968.0	95551.416469	N
TCGA-KN-8423-11A-01R-2314-13	hsa-mir-10b	1670796.0	173913.387428	N
TCGA-KN-8423-11A-01R-2314-13	hsa-mir-1178	0.0	0.0	N
TCGA-KN-8423-11A-01R-2314-13	hsa-mir-1179	2.0	0.20818	N
TCGA-KN-8423-11A-01R-2314-13	hsa-mir-1180	173.0	18.007594	N
TCGA-KN-8423-11A-01R-2314-13	hsa-mir-1181	1.0	0.10409	N
TCGA-KN-8423-11A-01R-2314-13	hsa-mir-1182	0.0	0.0	N
TCGA-KN-8423-11A-01R-2314-13	hsa-mir-1183	0.0	0.0	N
TCGA-KN-8423-11A-01R-2314-13	hsa-mir-1184-1	0.0	0.0	N
TCGA-KN-8423-11A-01R-2314-13	hsa-mir-1184-2	0.0	0.0	N
TCGA-KN-8423-11A-01R-2314-13	hsa-mir-1184-3	0.0	0.0	N
TCGA-KN-8423-11A-01R-2314-13	hsa-mir-1185-1	1.0	0.10409	N
TCGA-KN-8423-11A-01R-2314-13	hsa-mir-1185-2	0.0	0.0	N
TCGA-KN-8423-11A-01R-2314-13	hsa-mir-1193	0.0	0.0	N
TCGA-KN-8423-11A-01R-2314-13	hsa-mir-1197	0.0	0.0	N
TCGA-KN-8423-11A-01R-2314-13	hsa-mir-1200	0.0	0.0	N
TCGA-KN-8423-11A-01R-2314-13	hsa-mir-1202	0.0	0.0	N
TCGA-KN-8423-11A-01R-2314-13	hsa-mir-1203	0.0	0.0	N
TCGA-KN-8423-11A-01R-2314-13	hsa-mir-1204	0.0	0.0	N
TCGA-KN-8423-11A-01R-2314-13	hsa-mir-1205	0.0	0.0	N
TCGA-KN-8423-11A-01R-2314-13	hsa-mir-1206	0.0	0.0	N
TCGA-KN-8423-11A-01R-2314-13	hsa-mir-1207	0.0	0.0	N
TCGA-KN-8423-11A-01R-2314-13	hsa-mir-1208	0.0	0.0	N
TCGA-KN-8423-11A-01R-2314-13	hsa-mir-122	4.0	0.416361	N
TCGA-KN-8423-11A-01R-2314-13	hsa-mir-1224	1.0	0.10409	N
TCGA-KN-8423-11A-01R-2314-13	hsa-mir-1225	0.0	0.0	N
TCGA-KN-8423-11A-01R-2314-13	hsa-mir-1226	7.0	0.728631	N
TCGA-KN-8423-11A-01R-2314-13	hsa-mir-1227	1.0	0.10409	N
TCGA-KN-8423-11A-01R-2314-13	hsa-mir-1228	3.0	0.31227	N
TCGA-KN-8423-11A-01R-2314-13	hsa-mir-1229	0.0	0.0	N
TCGA-KN-8423-11A-01R-2314-13	hsa-mir-1231	0.0	0.0	N
TCGA-KN-8423-11A-01R-2314-13	hsa-mir-1233-1	0.0	0.0	N
TCGA-KN-8423-11A-01R-2314-13	hsa-mir-1233-2	0.0	0.0	N
TCGA-KN-8423-11A-01R-2314-13	hsa-mir-1234	0.0	0.0	N
TCGA-KN-8423-11A-01R-2314-13	hsa-mir-1236	0.0	0.0	N
TCGA-KN-8423-11A-01R-2314-13	hsa-mir-1237	2.0	0.20818	N
TCGA-KN-8423-11A-01R-2314-13	hsa-mir-1238	0.0	0.0	N
TCGA-KN-8423-11A-01R-2314-13	hsa-mir-124-1	1.0	0.10409	N
TCGA-KN-8423-11A-01R-2314-13	hsa-mir-124-2	0.0	0.0	N
TCGA-KN-8423-11A-01R-2314-13	hsa-mir-124-3	0.0	0.0	N
TCGA-KN-8423-11A-01R-2314-13	hsa-mir-1243	1.0	0.10409	N
TCGA-KN-8423-11A-01R-2314-13	hsa-mir-1244-1	0.0	0.0	N
TCGA-KN-8423-11A-01R-2314-13	hsa-mir-1244-2	0.0	0.0	N
TCGA-KN-8423-11A-01R-2314-13	hsa-mir-1244-3	0.0	0.0	N
TCGA-KN-8423-11A-01R-2314-13	hsa-mir-1245	4.0	0.416361	N
TCGA-KN-8423-11A-01R-2314-13	hsa-mir-1246	0.0	0.0	N
TCGA-KN-8423-11A-01R-2314-13	hsa-mir-1247	79.0	8.223121	N
TCGA-KN-8423-11A-01R-2314-13	hsa-mir-1248	6.0	0.624541	N
TCGA-KN-8423-11A-01R-2314-13	hsa-mir-1249	9.0	0.936811	N
TCGA-KN-8423-11A-01R-2314-13	hsa-mir-1250	1.0	0.10409	N
TCGA-KN-8423-11A-01R-2314-13	hsa-mir-1251	28.0	2.914524	N
TCGA-KN-8423-11A-01R-2314-13	hsa-mir-1252	0.0	0.0	N
TCGA-KN-8423-11A-01R-2314-13	hsa-mir-1253	0.0	0.0	N
TCGA-KN-8423-11A-01R-2314-13	hsa-mir-1254	0.0	0.0	N
TCGA-KN-8423-11A-01R-2314-13	hsa-mir-1255a	1.0	0.10409	N
TCGA-KN-8423-11A-01R-2314-13	hsa-mir-1255b-1	0.0	0.0	N
TCGA-KN-8423-11A-01R-2314-13	hsa-mir-1255b-2	0.0	0.0	N
TCGA-KN-8423-11A-01R-2314-13	hsa-mir-1256	0.0	0.0	N
TCGA-KN-8423-11A-01R-2314-13	hsa-mir-1257	0.0	0.0	N
TCGA-KN-8423-11A-01R-2314-13	hsa-mir-1258	3.0	0.31227	N
TCGA-KN-8423-11A-01R-2314-13	hsa-mir-125a	12601.0	1311.639838	N
TCGA-KN-8423-11A-01R-2314-13	hsa-mir-125b-1	11546.0	1201.824742	N
TCGA-KN-8423-11A-01R-2314-13	hsa-mir-125b-2	330.0	34.349746	N
TCGA-KN-8423-11A-01R-2314-13	hsa-mir-126	35156.0	3659.392917	N
TCGA-KN-8423-11A-01R-2314-13	hsa-mir-1260	0.0	0.0	N
TCGA-KN-8423-11A-01R-2314-13	hsa-mir-1260b	0.0	0.0	N
TCGA-KN-8423-11A-01R-2314-13	hsa-mir-1261	0.0	0.0	N
TCGA-KN-8423-11A-01R-2314-13	hsa-mir-1262	16.0	1.665442	N
TCGA-KN-8423-11A-01R-2314-13	hsa-mir-1263	0.0	0.0	N
TCGA-KN-8423-11A-01R-2314-13	hsa-mir-1264	0.0	0.0	N
TCGA-KN-8423-11A-01R-2314-13	hsa-mir-1265	0.0	0.0	N
TCGA-KN-8423-11A-01R-2314-13	hsa-mir-1266	52.0	5.412687	N
TCGA-KN-8423-11A-01R-2314-13	hsa-mir-1267	0.0	0.0	N
TCGA-KN-8423-11A-01R-2314-13	hsa-mir-1268	0.0	0.0	N
TCGA-KN-8423-11A-01R-2314-13	hsa-mir-1269	16.0	1.665442	N
TCGA-KN-8423-11A-01R-2314-13	hsa-mir-127	5223.0	543.662795	N
TCGA-KN-8423-11A-01R-2314-13	hsa-mir-1270-1	9.0	0.936811	N
TCGA-KN-8423-11A-01R-2314-13	hsa-mir-1270-2	12.0	1.249082	N
TCGA-KN-8423-11A-01R-2314-13	hsa-mir-1271	81.0	8.431301	N
TCGA-KN-8423-11A-01R-2314-13	hsa-mir-1272	0.0	0.0	N
TCGA-KN-8423-11A-01R-2314-13	hsa-mir-1273	0.0	0.0	N
TCGA-KN-8423-11A-01R-2314-13	hsa-mir-1273c	0.0	0.0	N
TCGA-KN-8423-11A-01R-2314-13	hsa-mir-1273d	0.0	0.0	N
TCGA-KN-8423-11A-01R-2314-13	hsa-mir-1274a	0.0	0.0	N
TCGA-KN-8423-11A-01R-2314-13	hsa-mir-1274b	14.0	1.457262	N
TCGA-KN-8423-11A-01R-2314-13	hsa-mir-1275	3.0	0.31227	N
TCGA-KN-8423-11A-01R-2314-13	hsa-mir-1276	0.0	0.0	N
TCGA-KN-8423-11A-01R-2314-13	hsa-mir-1277	1.0	0.10409	N
TCGA-KN-8423-11A-01R-2314-13	hsa-mir-1278	0.0	0.0	N
TCGA-KN-8423-11A-01R-2314-13	hsa-mir-1279	0.0	0.0	N
TCGA-KN-8423-11A-01R-2314-13	hsa-mir-128-1	722.0	75.15308	N
TCGA-KN-8423-11A-01R-2314-13	hsa-mir-128-2	545.0	56.729126	N
TCGA-KN-8423-11A-01R-2314-13	hsa-mir-1280	0.0	0.0	N
TCGA-KN-8423-11A-01R-2314-13	hsa-mir-1281	0.0	0.0	N
TCGA-KN-8423-11A-01R-2314-13	hsa-mir-1282	0.0	0.0	N
TCGA-KN-8423-11A-01R-2314-13	hsa-mir-1283-1	0.0	0.0	N
TCGA-KN-8423-11A-01R-2314-13	hsa-mir-1283-2	0.0	0.0	N
TCGA-KN-8423-11A-01R-2314-13	hsa-mir-1284	0.0	0.0	N
TCGA-KN-8423-11A-01R-2314-13	hsa-mir-1285-1	0.0	0.0	N
TCGA-KN-8423-11A-01R-2314-13	hsa-mir-1285-2	0.0	0.0	N
TCGA-KN-8423-11A-01R-2314-13	hsa-mir-1286	0.0	0.0	N
TCGA-KN-8423-11A-01R-2314-13	hsa-mir-1287	282.0	29.353419	N
TCGA-KN-8423-11A-01R-2314-13	hsa-mir-1288	0.0	0.0	N
TCGA-KN-8423-11A-01R-2314-13	hsa-mir-1289-1	0.0	0.0	N
TCGA-KN-8423-11A-01R-2314-13	hsa-mir-1289-2	0.0	0.0	N
TCGA-KN-8423-11A-01R-2314-13	hsa-mir-129-1	5265.0	548.03458	N
TCGA-KN-8423-11A-01R-2314-13	hsa-mir-129-2	5673.0	590.503357	N
TCGA-KN-8423-11A-01R-2314-13	hsa-mir-1290	0.0	0.0	N
TCGA-KN-8423-11A-01R-2314-13	hsa-mir-1291	13.0	1.353172	N
TCGA-KN-8423-11A-01R-2314-13	hsa-mir-1292	1.0	0.10409	N
TCGA-KN-8423-11A-01R-2314-13	hsa-mir-1293	2.0	0.20818	N
TCGA-KN-8423-11A-01R-2314-13	hsa-mir-1294	0.0	0.0	N
TCGA-KN-8423-11A-01R-2314-13	hsa-mir-1295	3.0	0.31227	N
TCGA-KN-8423-11A-01R-2314-13	hsa-mir-1296	23.0	2.394073	N
TCGA-KN-8423-11A-01R-2314-13	hsa-mir-1297	0.0	0.0	N
TCGA-KN-8423-11A-01R-2314-13	hsa-mir-1298	0.0	0.0	N
TCGA-KN-8423-11A-01R-2314-13	hsa-mir-1299	0.0	0.0	N
TCGA-KN-8423-11A-01R-2314-13	hsa-mir-1301	58.0	6.037228	N
TCGA-KN-8423-11A-01R-2314-13	hsa-mir-1302-1	0.0	0.0	N
TCGA-KN-8423-11A-01R-2314-13	hsa-mir-1302-10	0.0	0.0	N
TCGA-KN-8423-11A-01R-2314-13	hsa-mir-1302-11	0.0	0.0	N
TCGA-KN-8423-11A-01R-2314-13	hsa-mir-1302-2	0.0	0.0	N
TCGA-KN-8423-11A-01R-2314-13	hsa-mir-1302-3	0.0	0.0	N
TCGA-KN-8423-11A-01R-2314-13	hsa-mir-1302-4	0.0	0.0	N
TCGA-KN-8423-11A-01R-2314-13	hsa-mir-1302-5	0.0	0.0	N
TCGA-KN-8423-11A-01R-2314-13	hsa-mir-1302-6	0.0	0.0	N
TCGA-KN-8423-11A-01R-2314-13	hsa-mir-1302-7	0.0	0.0	N
TCGA-KN-8423-11A-01R-2314-13	hsa-mir-1302-8	0.0	0.0	N
TCGA-KN-8423-11A-01R-2314-13	hsa-mir-1302-9	0.0	0.0	N
TCGA-KN-8423-11A-01R-2314-13	hsa-mir-1303	0.0	0.0	N
TCGA-KN-8423-11A-01R-2314-13	hsa-mir-1304	1.0	0.10409	N
TCGA-KN-8423-11A-01R-2314-13	hsa-mir-1305	1.0	0.10409	N
TCGA-KN-8423-11A-01R-2314-13	hsa-mir-1306	33.0	3.434975	N
TCGA-KN-8423-11A-01R-2314-13	hsa-mir-1307	4873.0	507.231246	N
TCGA-KN-8423-11A-01R-2314-13	hsa-mir-130a	821.0	85.458004	N
TCGA-KN-8423-11A-01R-2314-13	hsa-mir-130b	80.0	8.327211	N
TCGA-KN-8423-11A-01R-2314-13	hsa-mir-132	2118.0	220.462914	N
TCGA-KN-8423-11A-01R-2314-13	hsa-mir-1321	0.0	0.0	N
TCGA-KN-8423-11A-01R-2314-13	hsa-mir-1322	0.0	0.0	N
TCGA-KN-8423-11A-01R-2314-13	hsa-mir-1323	0.0	0.0	N
TCGA-KN-8423-11A-01R-2314-13	hsa-mir-1324	0.0	0.0	N
TCGA-KN-8423-11A-01R-2314-13	hsa-mir-133a-1	149.0	15.509431	Y
TCGA-KN-8423-11A-01R-2314-13	hsa-mir-133a-2	9.0	0.936811	Y
TCGA-KN-8423-11A-01R-2314-13	hsa-mir-133b	31.0	3.226794	Y
TCGA-KN-8423-11A-01R-2314-13	hsa-mir-134	1099.0	114.395062	N
TCGA-KN-8423-11A-01R-2314-13	hsa-mir-135a-1	21.0	2.185893	N
TCGA-KN-8423-11A-01R-2314-13	hsa-mir-135a-2	3.0	0.31227	N
TCGA-KN-8423-11A-01R-2314-13	hsa-mir-135b	238.0	24.773453	N
TCGA-KN-8423-11A-01R-2314-13	hsa-mir-136	361.0	37.57654	N
TCGA-KN-8423-11A-01R-2314-13	hsa-mir-137	13.0	1.353172	N
TCGA-KN-8423-11A-01R-2314-13	hsa-mir-138-1	12.0	1.249082	N
TCGA-KN-8423-11A-01R-2314-13	hsa-mir-138-2	15.0	1.561352	N
TCGA-KN-8423-11A-01R-2314-13	hsa-mir-139	1714.0	178.410498	N
TCGA-KN-8423-11A-01R-2314-13	hsa-mir-140	15015.0	1562.913433	N
TCGA-KN-8423-11A-01R-2314-13	hsa-mir-141	6707.0	698.13256	N
TCGA-KN-8423-11A-01R-2314-13	hsa-mir-142	2013.0	209.533449	N
TCGA-KN-8423-11A-01R-2314-13	hsa-mir-143	1194517.0	124337.440244	N
TCGA-KN-8423-11A-01R-2314-13	hsa-mir-144	792.0	82.43939	N
TCGA-KN-8423-11A-01R-2314-13	hsa-mir-145	17140.0	1784.104978	N
TCGA-KN-8423-11A-01R-2314-13	hsa-mir-1468	92.0	9.576293	N
TCGA-KN-8423-11A-01R-2314-13	hsa-mir-1469	0.0	0.0	N
TCGA-KN-8423-11A-01R-2314-13	hsa-mir-146a	82.0	8.535391	N
TCGA-KN-8423-11A-01R-2314-13	hsa-mir-146b	1535.0	159.778363	N
TCGA-KN-8423-11A-01R-2314-13	hsa-mir-147	0.0	0.0	N
TCGA-KN-8423-11A-01R-2314-13	hsa-mir-1470	0.0	0.0	N
TCGA-KN-8423-11A-01R-2314-13	hsa-mir-1471	0.0	0.0	N
TCGA-KN-8423-11A-01R-2314-13	hsa-mir-147b	0.0	0.0	N
TCGA-KN-8423-11A-01R-2314-13	hsa-mir-148a	172445.0	17949.823973	N
TCGA-KN-8423-11A-01R-2314-13	hsa-mir-148b	895.0	93.160674	N
TCGA-KN-8423-11A-01R-2314-13	hsa-mir-149	93.0	9.680383	N
TCGA-KN-8423-11A-01R-2314-13	hsa-mir-150	1445.0	150.41025	N
TCGA-KN-8423-11A-01R-2314-13	hsa-mir-151	13968.0	1453.931058	N
TCGA-KN-8423-11A-01R-2314-13	hsa-mir-152	3375.0	351.304218	N
TCGA-KN-8423-11A-01R-2314-13	hsa-mir-153-1	2.0	0.20818	N
TCGA-KN-8423-11A-01R-2314-13	hsa-mir-153-2	52.0	5.412687	N
TCGA-KN-8423-11A-01R-2314-13	hsa-mir-1537	1.0	0.10409	N
TCGA-KN-8423-11A-01R-2314-13	hsa-mir-1538	1.0	0.10409	N
TCGA-KN-8423-11A-01R-2314-13	hsa-mir-1539	0.0	0.0	N
TCGA-KN-8423-11A-01R-2314-13	hsa-mir-154	32.0	3.330884	N
TCGA-KN-8423-11A-01R-2314-13	hsa-mir-155	232.0	24.148912	N
TCGA-KN-8423-11A-01R-2314-13	hsa-mir-15a	465.0	48.401915	N
TCGA-KN-8423-11A-01R-2314-13	hsa-mir-15b	1148.0	119.495479	N
TCGA-KN-8423-11A-01R-2314-13	hsa-mir-16-1	1923.0	200.165337	N
TCGA-KN-8423-11A-01R-2314-13	hsa-mir-16-2	4.0	0.416361	N
TCGA-KN-8423-11A-01R-2314-13	hsa-mir-17	3742.0	389.505299	Y
TCGA-KN-8423-11A-01R-2314-13	hsa-mir-181a-1	17217.0	1792.119919	N
TCGA-KN-8423-11A-01R-2314-13	hsa-mir-181a-2	13099.0	1363.476727	N
TCGA-KN-8423-11A-01R-2314-13	hsa-mir-181b-1	2977.0	309.876343	N
TCGA-KN-8423-11A-01R-2314-13	hsa-mir-181b-2	42.0	4.371786	N
TCGA-KN-8423-11A-01R-2314-13	hsa-mir-181c	989.0	102.945147	N
TCGA-KN-8423-11A-01R-2314-13	hsa-mir-181d	180.0	18.736225	N
TCGA-KN-8423-11A-01R-2314-13	hsa-mir-182	58083.0	6045.867528	N
TCGA-KN-8423-11A-01R-2314-13	hsa-mir-1825	0.0	0.0	N
TCGA-KN-8423-11A-01R-2314-13	hsa-mir-1827	0.0	0.0	N
TCGA-KN-8423-11A-01R-2314-13	hsa-mir-183	22082.0	2298.518443	N
TCGA-KN-8423-11A-01R-2314-13	hsa-mir-184	229.0	23.836642	N
TCGA-KN-8423-11A-01R-2314-13	hsa-mir-185	318.0	33.100664	N
TCGA-KN-8423-11A-01R-2314-13	hsa-mir-186	1022.0	106.380122	N
TCGA-KN-8423-11A-01R-2314-13	hsa-mir-187	24.0	2.498163	N
TCGA-KN-8423-11A-01R-2314-13	hsa-mir-188	62.0	6.453589	N
TCGA-KN-8423-11A-01R-2314-13	hsa-mir-18a	19.0	1.977713	N
TCGA-KN-8423-11A-01R-2314-13	hsa-mir-18b	0.0	0.0	N
TCGA-KN-8423-11A-01R-2314-13	hsa-mir-190	478.0	49.755086	N
TCGA-KN-8423-11A-01R-2314-13	hsa-mir-1908	0.0	0.0	N
TCGA-KN-8423-11A-01R-2314-13	hsa-mir-1909	1.0	0.10409	N
TCGA-KN-8423-11A-01R-2314-13	hsa-mir-190b	0.0	0.0	N
TCGA-KN-8423-11A-01R-2314-13	hsa-mir-191	4465.0	464.762469	N
TCGA-KN-8423-11A-01R-2314-13	hsa-mir-1910	0.0	0.0	N
TCGA-KN-8423-11A-01R-2314-13	hsa-mir-1911	0.0	0.0	N
TCGA-KN-8423-11A-01R-2314-13	hsa-mir-1912	1.0	0.10409	N
TCGA-KN-8423-11A-01R-2314-13	hsa-mir-1913	0.0	0.0	N
TCGA-KN-8423-11A-01R-2314-13	hsa-mir-1914	0.0	0.0	N
TCGA-KN-8423-11A-01R-2314-13	hsa-mir-1915	0.0	0.0	N
TCGA-KN-8423-11A-01R-2314-13	hsa-mir-192	21266.0	2213.58089	Y
TCGA-KN-8423-11A-01R-2314-13	hsa-mir-193a	4544.0	472.98559	N
TCGA-KN-8423-11A-01R-2314-13	hsa-mir-193b	378.0	39.346072	N
TCGA-KN-8423-11A-01R-2314-13	hsa-mir-194-1	2613.0	271.987532	N
TCGA-KN-8423-11A-01R-2314-13	hsa-mir-194-2	2856.0	297.281436	N
TCGA-KN-8423-11A-01R-2314-13	hsa-mir-195	232.0	24.148912	N
TCGA-KN-8423-11A-01R-2314-13	hsa-mir-196a-1	6841.0	712.080639	N
TCGA-KN-8423-11A-01R-2314-13	hsa-mir-196a-2	408.0	42.468777	N
TCGA-KN-8423-11A-01R-2314-13	hsa-mir-196b	7283.0	758.08848	N
TCGA-KN-8423-11A-01R-2314-13	hsa-mir-197	765.0	79.628956	N
TCGA-KN-8423-11A-01R-2314-13	hsa-mir-1972-1	0.0	0.0	N
TCGA-KN-8423-11A-01R-2314-13	hsa-mir-1972-2	0.0	0.0	N
TCGA-KN-8423-11A-01R-2314-13	hsa-mir-1973	0.0	0.0	N
TCGA-KN-8423-11A-01R-2314-13	hsa-mir-1976	36.0	3.747245	N
TCGA-KN-8423-11A-01R-2314-13	hsa-mir-198	0.0	0.0	N
TCGA-KN-8423-11A-01R-2314-13	hsa-mir-199a-1	14196.0	1477.663609	Y
TCGA-KN-8423-11A-01R-2314-13	hsa-mir-199a-2	23526.0	2448.824604	Y
TCGA-KN-8423-11A-01R-2314-13	hsa-mir-199b	28668.0	2984.056097	Y
TCGA-KN-8423-11A-01R-2314-13	hsa-mir-19a	54.0	5.620867	N
TCGA-KN-8423-11A-01R-2314-13	hsa-mir-19b-1	46.0	4.788146	N
TCGA-KN-8423-11A-01R-2314-13	hsa-mir-19b-2	289.0	30.08205	N
TCGA-KN-8423-11A-01R-2314-13	hsa-mir-200a	7686.0	800.036806	N
TCGA-KN-8423-11A-01R-2314-13	hsa-mir-200b	6752.0	702.816617	N
TCGA-KN-8423-11A-01R-2314-13	hsa-mir-200c	29381.0	3058.272366	N
TCGA-KN-8423-11A-01R-2314-13	hsa-mir-202	0.0	0.0	N
TCGA-KN-8423-11A-01R-2314-13	hsa-mir-203	20759.0	2160.80719	N
TCGA-KN-8423-11A-01R-2314-13	hsa-mir-204	1252.0	130.320854	N
TCGA-KN-8423-11A-01R-2314-13	hsa-mir-205	267.0	27.792067	N
TCGA-KN-8423-11A-01R-2314-13	hsa-mir-2052	0.0	0.0	N
TCGA-KN-8423-11A-01R-2314-13	hsa-mir-2053	0.0	0.0	N
TCGA-KN-8423-11A-01R-2314-13	hsa-mir-2054	0.0	0.0	N
TCGA-KN-8423-11A-01R-2314-13	hsa-mir-206	88.0	9.159932	N
TCGA-KN-8423-11A-01R-2314-13	hsa-mir-208a	0.0	0.0	N
TCGA-KN-8423-11A-01R-2314-13	hsa-mir-208b	0.0	0.0	N
TCGA-KN-8423-11A-01R-2314-13	hsa-mir-20a	1164.0	121.160921	N
TCGA-KN-8423-11A-01R-2314-13	hsa-mir-20b	365.0	37.992901	N
TCGA-KN-8423-11A-01R-2314-13	hsa-mir-21	419010.0	43614.809029	N
TCGA-KN-8423-11A-01R-2314-13	hsa-mir-210	3956.0	411.780589	N
TCGA-KN-8423-11A-01R-2314-13	hsa-mir-211	2.0	0.20818	N
TCGA-KN-8423-11A-01R-2314-13	hsa-mir-2110	10.0	1.040901	N
TCGA-KN-8423-11A-01R-2314-13	hsa-mir-2113	1.0	0.10409	N
TCGA-KN-8423-11A-01R-2314-13	hsa-mir-2114	6.0	0.624541	N
TCGA-KN-8423-11A-01R-2314-13	hsa-mir-2115	0.0	0.0	N
TCGA-KN-8423-11A-01R-2314-13	hsa-mir-2116	4.0	0.416361	N
TCGA-KN-8423-11A-01R-2314-13	hsa-mir-2117	0.0	0.0	N
TCGA-KN-8423-11A-01R-2314-13	hsa-mir-212	78.0	8.119031	N
TCGA-KN-8423-11A-01R-2314-13	hsa-mir-214	140.0	14.572619	N
TCGA-KN-8423-11A-01R-2314-13	hsa-mir-215	93.0	9.680383	Y
TCGA-KN-8423-11A-01R-2314-13	hsa-mir-216a	4.0	0.416361	N
TCGA-KN-8423-11A-01R-2314-13	hsa-mir-216b	0.0	0.0	N
TCGA-KN-8423-11A-01R-2314-13	hsa-mir-217	95.0	9.888563	N
TCGA-KN-8423-11A-01R-2314-13	hsa-mir-218-1	2.0	0.20818	N
TCGA-KN-8423-11A-01R-2314-13	hsa-mir-218-2	151.0	15.717611	N
TCGA-KN-8423-11A-01R-2314-13	hsa-mir-219-1	22.0	2.289983	N
TCGA-KN-8423-11A-01R-2314-13	hsa-mir-219-2	1.0	0.10409	N
TCGA-KN-8423-11A-01R-2314-13	hsa-mir-22	747644.0	77822.36768	N
TCGA-KN-8423-11A-01R-2314-13	hsa-mir-221	2250.0	234.202812	N
TCGA-KN-8423-11A-01R-2314-13	hsa-mir-222	600.0	62.454083	N
TCGA-KN-8423-11A-01R-2314-13	hsa-mir-223	206.0	21.442569	N
TCGA-KN-8423-11A-01R-2314-13	hsa-mir-224	54.0	5.620867	N
TCGA-KN-8423-11A-01R-2314-13	hsa-mir-2276	1.0	0.10409	N
TCGA-KN-8423-11A-01R-2314-13	hsa-mir-2277	2.0	0.20818	N
TCGA-KN-8423-11A-01R-2314-13	hsa-mir-2278	0.0	0.0	N
TCGA-KN-8423-11A-01R-2314-13	hsa-mir-2355	148.0	15.405341	N
TCGA-KN-8423-11A-01R-2314-13	hsa-mir-23a	30651.0	3190.466842	Y
TCGA-KN-8423-11A-01R-2314-13	hsa-mir-23b	29682.0	3089.603498	Y
TCGA-KN-8423-11A-01R-2314-13	hsa-mir-23c	20.0	2.081803	N
TCGA-KN-8423-11A-01R-2314-13	hsa-mir-24-1	390.0	40.595154	N
TCGA-KN-8423-11A-01R-2314-13	hsa-mir-24-2	14678.0	1527.835056	N
TCGA-KN-8423-11A-01R-2314-13	hsa-mir-25	19500.0	2029.757705	N
TCGA-KN-8423-11A-01R-2314-13	hsa-mir-26a-1	20.0	2.081803	N
TCGA-KN-8423-11A-01R-2314-13	hsa-mir-26a-2	19844.0	2065.564713	N
TCGA-KN-8423-11A-01R-2314-13	hsa-mir-26b	3574.0	372.018156	N
TCGA-KN-8423-11A-01R-2314-13	hsa-mir-27a	7415.0	771.828379	Y
TCGA-KN-8423-11A-01R-2314-13	hsa-mir-27b	26336.0	2741.317894	Y
TCGA-KN-8423-11A-01R-2314-13	hsa-mir-28	12144.0	1264.070645	N
TCGA-KN-8423-11A-01R-2314-13	hsa-mir-2861	0.0	0.0	N
TCGA-KN-8423-11A-01R-2314-13	hsa-mir-2909	0.0	0.0	N
TCGA-KN-8423-11A-01R-2314-13	hsa-mir-296	26.0	2.706344	N
TCGA-KN-8423-11A-01R-2314-13	hsa-mir-297	0.0	0.0	N
TCGA-KN-8423-11A-01R-2314-13	hsa-mir-298	0.0	0.0	N
TCGA-KN-8423-11A-01R-2314-13	hsa-mir-299	15.0	1.561352	N
TCGA-KN-8423-11A-01R-2314-13	hsa-mir-29a	114713.0	11940.492084	N
TCGA-KN-8423-11A-01R-2314-13	hsa-mir-29b-1	4182.0	435.30496	Y
TCGA-KN-8423-11A-01R-2314-13	hsa-mir-29b-2	4372.0	455.082087	Y
TCGA-KN-8423-11A-01R-2314-13	hsa-mir-29c	25696.0	2674.700205	Y
TCGA-KN-8423-11A-01R-2314-13	hsa-mir-300	0.0	0.0	N
TCGA-KN-8423-11A-01R-2314-13	hsa-mir-301a	81.0	8.431301	N
TCGA-KN-8423-11A-01R-2314-13	hsa-mir-301b	5.0	0.520451	N
TCGA-KN-8423-11A-01R-2314-13	hsa-mir-302a	0.0	0.0	N
TCGA-KN-8423-11A-01R-2314-13	hsa-mir-302b	0.0	0.0	N
TCGA-KN-8423-11A-01R-2314-13	hsa-mir-302c	0.0	0.0	N
TCGA-KN-8423-11A-01R-2314-13	hsa-mir-302d	0.0	0.0	N
TCGA-KN-8423-11A-01R-2314-13	hsa-mir-302e	0.0	0.0	N
TCGA-KN-8423-11A-01R-2314-13	hsa-mir-302f	0.0	0.0	N
TCGA-KN-8423-11A-01R-2314-13	hsa-mir-3065	963.0	100.238804	N
TCGA-KN-8423-11A-01R-2314-13	hsa-mir-3074	56.0	5.829048	N
TCGA-KN-8423-11A-01R-2314-13	hsa-mir-30a	1950898.0	203069.243467	Y
TCGA-KN-8423-11A-01R-2314-13	hsa-mir-30b	2065.0	214.946136	Y
TCGA-KN-8423-11A-01R-2314-13	hsa-mir-30c-1	18.0	1.873622	N
TCGA-KN-8423-11A-01R-2314-13	hsa-mir-30c-2	13695.0	1425.51445	Y
TCGA-KN-8423-11A-01R-2314-13	hsa-mir-30d	70470.0	7335.232076	N
TCGA-KN-8423-11A-01R-2314-13	hsa-mir-30e	115124.0	11983.273131	Y
TCGA-KN-8423-11A-01R-2314-13	hsa-mir-31	278.0	28.937059	N
TCGA-KN-8423-11A-01R-2314-13	hsa-mir-3115	0.0	0.0	N
TCGA-KN-8423-11A-01R-2314-13	hsa-mir-3116-1	0.0	0.0	N
TCGA-KN-8423-11A-01R-2314-13	hsa-mir-3116-2	1.0	0.10409	N
TCGA-KN-8423-11A-01R-2314-13	hsa-mir-3117	7.0	0.728631	N
TCGA-KN-8423-11A-01R-2314-13	hsa-mir-3118-1	0.0	0.0	N
TCGA-KN-8423-11A-01R-2314-13	hsa-mir-3118-2	0.0	0.0	N
TCGA-KN-8423-11A-01R-2314-13	hsa-mir-3118-3	0.0	0.0	N
TCGA-KN-8423-11A-01R-2314-13	hsa-mir-3118-4	0.0	0.0	N
TCGA-KN-8423-11A-01R-2314-13	hsa-mir-3118-5	0.0	0.0	N
TCGA-KN-8423-11A-01R-2314-13	hsa-mir-3118-6	0.0	0.0	N
TCGA-KN-8423-11A-01R-2314-13	hsa-mir-3119-1	0.0	0.0	N
TCGA-KN-8423-11A-01R-2314-13	hsa-mir-3119-2	0.0	0.0	N
TCGA-KN-8423-11A-01R-2314-13	hsa-mir-3120	0.0	0.0	N
TCGA-KN-8423-11A-01R-2314-13	hsa-mir-3121	0.0	0.0	N
TCGA-KN-8423-11A-01R-2314-13	hsa-mir-3122	0.0	0.0	N
TCGA-KN-8423-11A-01R-2314-13	hsa-mir-3123	0.0	0.0	N
TCGA-KN-8423-11A-01R-2314-13	hsa-mir-3124	0.0	0.0	N
TCGA-KN-8423-11A-01R-2314-13	hsa-mir-3125	3.0	0.31227	N
TCGA-KN-8423-11A-01R-2314-13	hsa-mir-3126	0.0	0.0	N
TCGA-KN-8423-11A-01R-2314-13	hsa-mir-3127	43.0	4.475876	N
TCGA-KN-8423-11A-01R-2314-13	hsa-mir-3128	0.0	0.0	N
TCGA-KN-8423-11A-01R-2314-13	hsa-mir-3129	2.0	0.20818	N
TCGA-KN-8423-11A-01R-2314-13	hsa-mir-3130-1	44.0	4.579966	N
TCGA-KN-8423-11A-01R-2314-13	hsa-mir-3130-2	0.0	0.0	N
TCGA-KN-8423-11A-01R-2314-13	hsa-mir-3131	1.0	0.10409	N
TCGA-KN-8423-11A-01R-2314-13	hsa-mir-3132	0.0	0.0	N
TCGA-KN-8423-11A-01R-2314-13	hsa-mir-3133	0.0	0.0	N
TCGA-KN-8423-11A-01R-2314-13	hsa-mir-3134	0.0	0.0	N
TCGA-KN-8423-11A-01R-2314-13	hsa-mir-3135	1.0	0.10409	N
TCGA-KN-8423-11A-01R-2314-13	hsa-mir-3136	2.0	0.20818	N
TCGA-KN-8423-11A-01R-2314-13	hsa-mir-3137	0.0	0.0	N
TCGA-KN-8423-11A-01R-2314-13	hsa-mir-3138	0.0	0.0	N
TCGA-KN-8423-11A-01R-2314-13	hsa-mir-3139	0.0	0.0	N
TCGA-KN-8423-11A-01R-2314-13	hsa-mir-3140	0.0	0.0	N
TCGA-KN-8423-11A-01R-2314-13	hsa-mir-3141	0.0	0.0	N
TCGA-KN-8423-11A-01R-2314-13	hsa-mir-3142	0.0	0.0	N
TCGA-KN-8423-11A-01R-2314-13	hsa-mir-3143	0.0	0.0	N
TCGA-KN-8423-11A-01R-2314-13	hsa-mir-3144	3.0	0.31227	N
TCGA-KN-8423-11A-01R-2314-13	hsa-mir-3145	0.0	0.0	N
TCGA-KN-8423-11A-01R-2314-13	hsa-mir-3146	0.0	0.0	N
TCGA-KN-8423-11A-01R-2314-13	hsa-mir-3147	0.0	0.0	N
TCGA-KN-8423-11A-01R-2314-13	hsa-mir-3148	0.0	0.0	N
TCGA-KN-8423-11A-01R-2314-13	hsa-mir-3149	0.0	0.0	N
TCGA-KN-8423-11A-01R-2314-13	hsa-mir-3150	1.0	0.10409	N
TCGA-KN-8423-11A-01R-2314-13	hsa-mir-3150b	2.0	0.20818	N
TCGA-KN-8423-11A-01R-2314-13	hsa-mir-3151	0.0	0.0	N
TCGA-KN-8423-11A-01R-2314-13	hsa-mir-3152	1.0	0.10409	N
TCGA-KN-8423-11A-01R-2314-13	hsa-mir-3153	0.0	0.0	N
TCGA-KN-8423-11A-01R-2314-13	hsa-mir-3154	3.0	0.31227	N
TCGA-KN-8423-11A-01R-2314-13	hsa-mir-3155	1.0	0.10409	N
TCGA-KN-8423-11A-01R-2314-13	hsa-mir-3156-1	0.0	0.0	N
TCGA-KN-8423-11A-01R-2314-13	hsa-mir-3156-2	0.0	0.0	N
TCGA-KN-8423-11A-01R-2314-13	hsa-mir-3156-3	0.0	0.0	N
TCGA-KN-8423-11A-01R-2314-13	hsa-mir-3157	5.0	0.520451	N
TCGA-KN-8423-11A-01R-2314-13	hsa-mir-3158-1	0.0	0.0	N
TCGA-KN-8423-11A-01R-2314-13	hsa-mir-3158-2	1.0	0.10409	N
TCGA-KN-8423-11A-01R-2314-13	hsa-mir-3159	0.0	0.0	N
TCGA-KN-8423-11A-01R-2314-13	hsa-mir-3160-1	0.0	0.0	N
TCGA-KN-8423-11A-01R-2314-13	hsa-mir-3160-2	0.0	0.0	N
TCGA-KN-8423-11A-01R-2314-13	hsa-mir-3161	4.0	0.416361	N
TCGA-KN-8423-11A-01R-2314-13	hsa-mir-3162	0.0	0.0	N
TCGA-KN-8423-11A-01R-2314-13	hsa-mir-3163	0.0	0.0	N
TCGA-KN-8423-11A-01R-2314-13	hsa-mir-3164	0.0	0.0	N
TCGA-KN-8423-11A-01R-2314-13	hsa-mir-3165	0.0	0.0	N
TCGA-KN-8423-11A-01R-2314-13	hsa-mir-3166	1.0	0.10409	N
TCGA-KN-8423-11A-01R-2314-13	hsa-mir-3167	0.0	0.0	N
TCGA-KN-8423-11A-01R-2314-13	hsa-mir-3168	0.0	0.0	N
TCGA-KN-8423-11A-01R-2314-13	hsa-mir-3169	0.0	0.0	N
TCGA-KN-8423-11A-01R-2314-13	hsa-mir-3170	10.0	1.040901	N
TCGA-KN-8423-11A-01R-2314-13	hsa-mir-3171	0.0	0.0	N
TCGA-KN-8423-11A-01R-2314-13	hsa-mir-3173	1.0	0.10409	N
TCGA-KN-8423-11A-01R-2314-13	hsa-mir-3174	0.0	0.0	N
TCGA-KN-8423-11A-01R-2314-13	hsa-mir-3175	0.0	0.0	N
TCGA-KN-8423-11A-01R-2314-13	hsa-mir-3176	0.0	0.0	N
TCGA-KN-8423-11A-01R-2314-13	hsa-mir-3177	0.0	0.0	N
TCGA-KN-8423-11A-01R-2314-13	hsa-mir-3178	2.0	0.20818	N
TCGA-KN-8423-11A-01R-2314-13	hsa-mir-3179-1	1.0	0.10409	N
TCGA-KN-8423-11A-01R-2314-13	hsa-mir-3179-2	0.0	0.0	N
TCGA-KN-8423-11A-01R-2314-13	hsa-mir-3179-3	0.0	0.0	N
TCGA-KN-8423-11A-01R-2314-13	hsa-mir-3180-1	0.0	0.0	N
TCGA-KN-8423-11A-01R-2314-13	hsa-mir-3180-2	0.0	0.0	N
TCGA-KN-8423-11A-01R-2314-13	hsa-mir-3180-3	0.0	0.0	N
TCGA-KN-8423-11A-01R-2314-13	hsa-mir-3180-4	0.0	0.0	N
TCGA-KN-8423-11A-01R-2314-13	hsa-mir-3180-5	0.0	0.0	N
TCGA-KN-8423-11A-01R-2314-13	hsa-mir-3181	0.0	0.0	N
TCGA-KN-8423-11A-01R-2314-13	hsa-mir-3182	0.0	0.0	N
TCGA-KN-8423-11A-01R-2314-13	hsa-mir-3183	2.0	0.20818	N
TCGA-KN-8423-11A-01R-2314-13	hsa-mir-3184	0.0	0.0	N
TCGA-KN-8423-11A-01R-2314-13	hsa-mir-3185	0.0	0.0	N
TCGA-KN-8423-11A-01R-2314-13	hsa-mir-3186	0.0	0.0	N
TCGA-KN-8423-11A-01R-2314-13	hsa-mir-3187	4.0	0.416361	N
TCGA-KN-8423-11A-01R-2314-13	hsa-mir-3188	3.0	0.31227	N
TCGA-KN-8423-11A-01R-2314-13	hsa-mir-3189	1.0	0.10409	N
TCGA-KN-8423-11A-01R-2314-13	hsa-mir-3190	2.0	0.20818	N
TCGA-KN-8423-11A-01R-2314-13	hsa-mir-3191	0.0	0.0	N
TCGA-KN-8423-11A-01R-2314-13	hsa-mir-3192	0.0	0.0	N
TCGA-KN-8423-11A-01R-2314-13	hsa-mir-3193	3.0	0.31227	N
TCGA-KN-8423-11A-01R-2314-13	hsa-mir-3194	1.0	0.10409	N
TCGA-KN-8423-11A-01R-2314-13	hsa-mir-3195	0.0	0.0	N
TCGA-KN-8423-11A-01R-2314-13	hsa-mir-3196	0.0	0.0	N
TCGA-KN-8423-11A-01R-2314-13	hsa-mir-3197	0.0	0.0	N
TCGA-KN-8423-11A-01R-2314-13	hsa-mir-3198	0.0	0.0	N
TCGA-KN-8423-11A-01R-2314-13	hsa-mir-3199-1	7.0	0.728631	N
TCGA-KN-8423-11A-01R-2314-13	hsa-mir-3199-2	9.0	0.936811	N
TCGA-KN-8423-11A-01R-2314-13	hsa-mir-32	82.0	8.535391	N
TCGA-KN-8423-11A-01R-2314-13	hsa-mir-3200	17.0	1.769532	N
TCGA-KN-8423-11A-01R-2314-13	hsa-mir-3201	0.0	0.0	N
TCGA-KN-8423-11A-01R-2314-13	hsa-mir-3202-1	0.0	0.0	N
TCGA-KN-8423-11A-01R-2314-13	hsa-mir-3202-2	0.0	0.0	N
TCGA-KN-8423-11A-01R-2314-13	hsa-mir-320a	3617.0	376.494032	Y
TCGA-KN-8423-11A-01R-2314-13	hsa-mir-320b-1	0.0	0.0	N
TCGA-KN-8423-11A-01R-2314-13	hsa-mir-320b-2	58.0	6.037228	Y
TCGA-KN-8423-11A-01R-2314-13	hsa-mir-320c-1	2.0	0.20818	N
TCGA-KN-8423-11A-01R-2314-13	hsa-mir-320c-2	0.0	0.0	N
TCGA-KN-8423-11A-01R-2314-13	hsa-mir-320d-1	6.0	0.624541	N
TCGA-KN-8423-11A-01R-2314-13	hsa-mir-320d-2	8.0	0.832721	N
TCGA-KN-8423-11A-01R-2314-13	hsa-mir-320e	1.0	0.10409	N
TCGA-KN-8423-11A-01R-2314-13	hsa-mir-323	12.0	1.249082	N
TCGA-KN-8423-11A-01R-2314-13	hsa-mir-323b	20.0	2.081803	N
TCGA-KN-8423-11A-01R-2314-13	hsa-mir-324	243.0	25.293904	N
TCGA-KN-8423-11A-01R-2314-13	hsa-mir-325	0.0	0.0	N
TCGA-KN-8423-11A-01R-2314-13	hsa-mir-326	63.0	6.557679	N
TCGA-KN-8423-11A-01R-2314-13	hsa-mir-328	403.0	41.948326	N
TCGA-KN-8423-11A-01R-2314-13	hsa-mir-329-1	4.0	0.416361	N
TCGA-KN-8423-11A-01R-2314-13	hsa-mir-329-2	3.0	0.31227	N
TCGA-KN-8423-11A-01R-2314-13	hsa-mir-330	152.0	15.821701	N
TCGA-KN-8423-11A-01R-2314-13	hsa-mir-331	178.0	18.528045	N
TCGA-KN-8423-11A-01R-2314-13	hsa-mir-335	485.0	50.483717	N
TCGA-KN-8423-11A-01R-2314-13	hsa-mir-337	144.0	14.98898	N
TCGA-KN-8423-11A-01R-2314-13	hsa-mir-338	1493.0	155.406577	N
TCGA-KN-8423-11A-01R-2314-13	hsa-mir-339	144.0	14.98898	N
TCGA-KN-8423-11A-01R-2314-13	hsa-mir-33a	193.0	20.089397	N
TCGA-KN-8423-11A-01R-2314-13	hsa-mir-33b	6.0	0.624541	N
TCGA-KN-8423-11A-01R-2314-13	hsa-mir-340	61.0	6.349498	N
TCGA-KN-8423-11A-01R-2314-13	hsa-mir-342	116.0	12.074456	N
TCGA-KN-8423-11A-01R-2314-13	hsa-mir-345	51.0	5.308597	N
TCGA-KN-8423-11A-01R-2314-13	hsa-mir-346	1.0	0.10409	N
TCGA-KN-8423-11A-01R-2314-13	hsa-mir-34a	818.0	85.145733	N
TCGA-KN-8423-11A-01R-2314-13	hsa-mir-34b	15.0	1.561352	N
TCGA-KN-8423-11A-01R-2314-13	hsa-mir-34c	81.0	8.431301	N
TCGA-KN-8423-11A-01R-2314-13	hsa-mir-3605	41.0	4.267696	N
TCGA-KN-8423-11A-01R-2314-13	hsa-mir-3606	0.0	0.0	N
TCGA-KN-8423-11A-01R-2314-13	hsa-mir-3607	137.0	14.260349	N
TCGA-KN-8423-11A-01R-2314-13	hsa-mir-3609	5.0	0.520451	N
TCGA-KN-8423-11A-01R-2314-13	hsa-mir-361	1996.0	207.763917	N
TCGA-KN-8423-11A-01R-2314-13	hsa-mir-3610	3.0	0.31227	N
TCGA-KN-8423-11A-01R-2314-13	hsa-mir-3611	0.0	0.0	N
TCGA-KN-8423-11A-01R-2314-13	hsa-mir-3612	0.0	0.0	N
TCGA-KN-8423-11A-01R-2314-13	hsa-mir-3613	27.0	2.810434	N
TCGA-KN-8423-11A-01R-2314-13	hsa-mir-3614	6.0	0.624541	N
TCGA-KN-8423-11A-01R-2314-13	hsa-mir-3615	22.0	2.289983	N
TCGA-KN-8423-11A-01R-2314-13	hsa-mir-3616	0.0	0.0	N
TCGA-KN-8423-11A-01R-2314-13	hsa-mir-3617	0.0	0.0	N
TCGA-KN-8423-11A-01R-2314-13	hsa-mir-3618	0.0	0.0	N
TCGA-KN-8423-11A-01R-2314-13	hsa-mir-3619	0.0	0.0	N
TCGA-KN-8423-11A-01R-2314-13	hsa-mir-362	144.0	14.98898	N
TCGA-KN-8423-11A-01R-2314-13	hsa-mir-3620	0.0	0.0	N
TCGA-KN-8423-11A-01R-2314-13	hsa-mir-3621	0.0	0.0	N
TCGA-KN-8423-11A-01R-2314-13	hsa-mir-3622a	2.0	0.20818	N
TCGA-KN-8423-11A-01R-2314-13	hsa-mir-3622b	1.0	0.10409	N
TCGA-KN-8423-11A-01R-2314-13	hsa-mir-363	148.0	15.405341	N
TCGA-KN-8423-11A-01R-2314-13	hsa-mir-3646	0.0	0.0	N
TCGA-KN-8423-11A-01R-2314-13	hsa-mir-3647	17.0	1.769532	N
TCGA-KN-8423-11A-01R-2314-13	hsa-mir-3648	8.0	0.832721	N
TCGA-KN-8423-11A-01R-2314-13	hsa-mir-3649	0.0	0.0	N
TCGA-KN-8423-11A-01R-2314-13	hsa-mir-365-1	104.0	10.825374	N
TCGA-KN-8423-11A-01R-2314-13	hsa-mir-365-2	74.0	7.70267	N
TCGA-KN-8423-11A-01R-2314-13	hsa-mir-3650	1.0	0.10409	N
TCGA-KN-8423-11A-01R-2314-13	hsa-mir-3651	1.0	0.10409	N
TCGA-KN-8423-11A-01R-2314-13	hsa-mir-3652	3.0	0.31227	N
TCGA-KN-8423-11A-01R-2314-13	hsa-mir-3653	18.0	1.873622	N
TCGA-KN-8423-11A-01R-2314-13	hsa-mir-3654	0.0	0.0	N
TCGA-KN-8423-11A-01R-2314-13	hsa-mir-3655	0.0	0.0	N
TCGA-KN-8423-11A-01R-2314-13	hsa-mir-3656	0.0	0.0	N
TCGA-KN-8423-11A-01R-2314-13	hsa-mir-3657	0.0	0.0	N
TCGA-KN-8423-11A-01R-2314-13	hsa-mir-3658	0.0	0.0	N
TCGA-KN-8423-11A-01R-2314-13	hsa-mir-3659	0.0	0.0	N
TCGA-KN-8423-11A-01R-2314-13	hsa-mir-3660	0.0	0.0	N
TCGA-KN-8423-11A-01R-2314-13	hsa-mir-3661	1.0	0.10409	N
TCGA-KN-8423-11A-01R-2314-13	hsa-mir-3662	0.0	0.0	N
TCGA-KN-8423-11A-01R-2314-13	hsa-mir-3663	0.0	0.0	N
TCGA-KN-8423-11A-01R-2314-13	hsa-mir-3664	1.0	0.10409	N
TCGA-KN-8423-11A-01R-2314-13	hsa-mir-3665	0.0	0.0	N
TCGA-KN-8423-11A-01R-2314-13	hsa-mir-3666	0.0	0.0	N
TCGA-KN-8423-11A-01R-2314-13	hsa-mir-3667	1.0	0.10409	N
TCGA-KN-8423-11A-01R-2314-13	hsa-mir-3668	0.0	0.0	N
TCGA-KN-8423-11A-01R-2314-13	hsa-mir-3669	0.0	0.0	N
TCGA-KN-8423-11A-01R-2314-13	hsa-mir-367	0.0	0.0	N
TCGA-KN-8423-11A-01R-2314-13	hsa-mir-3670	0.0	0.0	N
TCGA-KN-8423-11A-01R-2314-13	hsa-mir-3671	0.0	0.0	N
TCGA-KN-8423-11A-01R-2314-13	hsa-mir-3672	0.0	0.0	N
TCGA-KN-8423-11A-01R-2314-13	hsa-mir-3673	0.0	0.0	N
TCGA-KN-8423-11A-01R-2314-13	hsa-mir-3674	0.0	0.0	N
TCGA-KN-8423-11A-01R-2314-13	hsa-mir-3675	0.0	0.0	N
TCGA-KN-8423-11A-01R-2314-13	hsa-mir-3676	17.0	1.769532	N
TCGA-KN-8423-11A-01R-2314-13	hsa-mir-3677	26.0	2.706344	N
TCGA-KN-8423-11A-01R-2314-13	hsa-mir-3678	1.0	0.10409	N
TCGA-KN-8423-11A-01R-2314-13	hsa-mir-3679	0.0	0.0	N
TCGA-KN-8423-11A-01R-2314-13	hsa-mir-3680	1.0	0.10409	N
TCGA-KN-8423-11A-01R-2314-13	hsa-mir-3681	0.0	0.0	N
TCGA-KN-8423-11A-01R-2314-13	hsa-mir-3682	2.0	0.20818	N
TCGA-KN-8423-11A-01R-2314-13	hsa-mir-3683	0.0	0.0	N
TCGA-KN-8423-11A-01R-2314-13	hsa-mir-3684	6.0	0.624541	N
TCGA-KN-8423-11A-01R-2314-13	hsa-mir-3685	0.0	0.0	N
TCGA-KN-8423-11A-01R-2314-13	hsa-mir-3686	0.0	0.0	N
TCGA-KN-8423-11A-01R-2314-13	hsa-mir-3687	3.0	0.31227	N
TCGA-KN-8423-11A-01R-2314-13	hsa-mir-3688	0.0	0.0	N
TCGA-KN-8423-11A-01R-2314-13	hsa-mir-3689a	0.0	0.0	N
TCGA-KN-8423-11A-01R-2314-13	hsa-mir-3689b	0.0	0.0	N
TCGA-KN-8423-11A-01R-2314-13	hsa-mir-369	36.0	3.747245	N
TCGA-KN-8423-11A-01R-2314-13	hsa-mir-3690	1.0	0.10409	N
TCGA-KN-8423-11A-01R-2314-13	hsa-mir-3691	0.0	0.0	N
TCGA-KN-8423-11A-01R-2314-13	hsa-mir-3692	0.0	0.0	N
TCGA-KN-8423-11A-01R-2314-13	hsa-mir-370	70.0	7.28631	N
TCGA-KN-8423-11A-01R-2314-13	hsa-mir-371	0.0	0.0	N
TCGA-KN-8423-11A-01R-2314-13	hsa-mir-3713	0.0	0.0	N
TCGA-KN-8423-11A-01R-2314-13	hsa-mir-3714	0.0	0.0	N
TCGA-KN-8423-11A-01R-2314-13	hsa-mir-372	6.0	0.624541	N
TCGA-KN-8423-11A-01R-2314-13	hsa-mir-373	0.0	0.0	N
TCGA-KN-8423-11A-01R-2314-13	hsa-mir-374a	3262.0	339.542033	N
TCGA-KN-8423-11A-01R-2314-13	hsa-mir-374b	187.0	19.464856	N
TCGA-KN-8423-11A-01R-2314-13	hsa-mir-374c	0.0	0.0	N
TCGA-KN-8423-11A-01R-2314-13	hsa-mir-375	1643.0	171.020098	N
TCGA-KN-8423-11A-01R-2314-13	hsa-mir-376a-1	1.0	0.10409	N
TCGA-KN-8423-11A-01R-2314-13	hsa-mir-376a-2	1.0	0.10409	N
TCGA-KN-8423-11A-01R-2314-13	hsa-mir-376b	9.0	0.936811	Y
TCGA-KN-8423-11A-01R-2314-13	hsa-mir-376c	35.0	3.643155	Y
TCGA-KN-8423-11A-01R-2314-13	hsa-mir-377	10.0	1.040901	N
TCGA-KN-8423-11A-01R-2314-13	hsa-mir-378	1295.0	134.79673	N
TCGA-KN-8423-11A-01R-2314-13	hsa-mir-378b	0.0	0.0	N
TCGA-KN-8423-11A-01R-2314-13	hsa-mir-378c	36.0	3.747245	N
TCGA-KN-8423-11A-01R-2314-13	hsa-mir-379	5106.0	531.484248	N
TCGA-KN-8423-11A-01R-2314-13	hsa-mir-380	0.0	0.0	N
TCGA-KN-8423-11A-01R-2314-13	hsa-mir-381	350.0	36.431549	N
TCGA-KN-8423-11A-01R-2314-13	hsa-mir-382	103.0	10.721284	N
TCGA-KN-8423-11A-01R-2314-13	hsa-mir-383	0.0	0.0	N
TCGA-KN-8423-11A-01R-2314-13	hsa-mir-384	0.0	0.0	N
TCGA-KN-8423-11A-01R-2314-13	hsa-mir-3907	0.0	0.0	N
TCGA-KN-8423-11A-01R-2314-13	hsa-mir-3908	0.0	0.0	N
TCGA-KN-8423-11A-01R-2314-13	hsa-mir-3909	2.0	0.20818	N
TCGA-KN-8423-11A-01R-2314-13	hsa-mir-3910-1	0.0	0.0	N
TCGA-KN-8423-11A-01R-2314-13	hsa-mir-3910-2	0.0	0.0	N
TCGA-KN-8423-11A-01R-2314-13	hsa-mir-3911	1.0	0.10409	N
TCGA-KN-8423-11A-01R-2314-13	hsa-mir-3912	6.0	0.624541	N
TCGA-KN-8423-11A-01R-2314-13	hsa-mir-3913-1	43.0	4.475876	N
TCGA-KN-8423-11A-01R-2314-13	hsa-mir-3913-2	0.0	0.0	N
TCGA-KN-8423-11A-01R-2314-13	hsa-mir-3914-1	0.0	0.0	N
TCGA-KN-8423-11A-01R-2314-13	hsa-mir-3914-2	0.0	0.0	N
TCGA-KN-8423-11A-01R-2314-13	hsa-mir-3915	0.0	0.0	N
TCGA-KN-8423-11A-01R-2314-13	hsa-mir-3916	0.0	0.0	N
TCGA-KN-8423-11A-01R-2314-13	hsa-mir-3917	4.0	0.416361	N
TCGA-KN-8423-11A-01R-2314-13	hsa-mir-3918	0.0	0.0	N
TCGA-KN-8423-11A-01R-2314-13	hsa-mir-3919	0.0	0.0	N
TCGA-KN-8423-11A-01R-2314-13	hsa-mir-3920	0.0	0.0	N
TCGA-KN-8423-11A-01R-2314-13	hsa-mir-3921	0.0	0.0	N
TCGA-KN-8423-11A-01R-2314-13	hsa-mir-3922	2.0	0.20818	N
TCGA-KN-8423-11A-01R-2314-13	hsa-mir-3923	0.0	0.0	N
TCGA-KN-8423-11A-01R-2314-13	hsa-mir-3924	0.0	0.0	N
TCGA-KN-8423-11A-01R-2314-13	hsa-mir-3925	0.0	0.0	N
TCGA-KN-8423-11A-01R-2314-13	hsa-mir-3926-1	13.0	1.353172	N
TCGA-KN-8423-11A-01R-2314-13	hsa-mir-3926-2	1.0	0.10409	N
TCGA-KN-8423-11A-01R-2314-13	hsa-mir-3927	0.0	0.0	N
TCGA-KN-8423-11A-01R-2314-13	hsa-mir-3928	22.0	2.289983	N
TCGA-KN-8423-11A-01R-2314-13	hsa-mir-3929	0.0	0.0	N
TCGA-KN-8423-11A-01R-2314-13	hsa-mir-3934	9.0	0.936811	N
TCGA-KN-8423-11A-01R-2314-13	hsa-mir-3935	0.0	0.0	N
TCGA-KN-8423-11A-01R-2314-13	hsa-mir-3936	0.0	0.0	N
TCGA-KN-8423-11A-01R-2314-13	hsa-mir-3937	1.0	0.10409	N
TCGA-KN-8423-11A-01R-2314-13	hsa-mir-3938	0.0	0.0	N
TCGA-KN-8423-11A-01R-2314-13	hsa-mir-3939	1.0	0.10409	N
TCGA-KN-8423-11A-01R-2314-13	hsa-mir-3940	3.0	0.31227	N
TCGA-KN-8423-11A-01R-2314-13	hsa-mir-3941	6.0	0.624541	N
TCGA-KN-8423-11A-01R-2314-13	hsa-mir-3942	0.0	0.0	N
TCGA-KN-8423-11A-01R-2314-13	hsa-mir-3943	0.0	0.0	N
TCGA-KN-8423-11A-01R-2314-13	hsa-mir-3944	0.0	0.0	N
TCGA-KN-8423-11A-01R-2314-13	hsa-mir-3945	0.0	0.0	N
TCGA-KN-8423-11A-01R-2314-13	hsa-mir-409	94.0	9.784473	N
TCGA-KN-8423-11A-01R-2314-13	hsa-mir-410	97.0	10.096743	N
TCGA-KN-8423-11A-01R-2314-13	hsa-mir-411	59.0	6.141318	N
TCGA-KN-8423-11A-01R-2314-13	hsa-mir-412	6.0	0.624541	N
TCGA-KN-8423-11A-01R-2314-13	hsa-mir-421	8.0	0.832721	N
TCGA-KN-8423-11A-01R-2314-13	hsa-mir-422a	0.0	0.0	N
TCGA-KN-8423-11A-01R-2314-13	hsa-mir-423	910.0	94.722026	N
TCGA-KN-8423-11A-01R-2314-13	hsa-mir-424	1319.0	137.294893	N
TCGA-KN-8423-11A-01R-2314-13	hsa-mir-425	250.0	26.022535	N
TCGA-KN-8423-11A-01R-2314-13	hsa-mir-4251	0.0	0.0	N
TCGA-KN-8423-11A-01R-2314-13	hsa-mir-4252	0.0	0.0	N
TCGA-KN-8423-11A-01R-2314-13	hsa-mir-4253	0.0	0.0	N
TCGA-KN-8423-11A-01R-2314-13	hsa-mir-4254	0.0	0.0	N
TCGA-KN-8423-11A-01R-2314-13	hsa-mir-4255	0.0	0.0	N
TCGA-KN-8423-11A-01R-2314-13	hsa-mir-4256	0.0	0.0	N
TCGA-KN-8423-11A-01R-2314-13	hsa-mir-4257	0.0	0.0	N
TCGA-KN-8423-11A-01R-2314-13	hsa-mir-4258	0.0	0.0	N
TCGA-KN-8423-11A-01R-2314-13	hsa-mir-4259	0.0	0.0	N
TCGA-KN-8423-11A-01R-2314-13	hsa-mir-4260	0.0	0.0	N
TCGA-KN-8423-11A-01R-2314-13	hsa-mir-4261	0.0	0.0	N
TCGA-KN-8423-11A-01R-2314-13	hsa-mir-4262	0.0	0.0	N
TCGA-KN-8423-11A-01R-2314-13	hsa-mir-4263	0.0	0.0	N
TCGA-KN-8423-11A-01R-2314-13	hsa-mir-4264	0.0	0.0	N
TCGA-KN-8423-11A-01R-2314-13	hsa-mir-4265	0.0	0.0	N
TCGA-KN-8423-11A-01R-2314-13	hsa-mir-4266	0.0	0.0	N
TCGA-KN-8423-11A-01R-2314-13	hsa-mir-4267	0.0	0.0	N
TCGA-KN-8423-11A-01R-2314-13	hsa-mir-4268	0.0	0.0	N
TCGA-KN-8423-11A-01R-2314-13	hsa-mir-4269	0.0	0.0	N
TCGA-KN-8423-11A-01R-2314-13	hsa-mir-4270	0.0	0.0	N
TCGA-KN-8423-11A-01R-2314-13	hsa-mir-4271	0.0	0.0	N
TCGA-KN-8423-11A-01R-2314-13	hsa-mir-4272	0.0	0.0	N
TCGA-KN-8423-11A-01R-2314-13	hsa-mir-4273	0.0	0.0	N
TCGA-KN-8423-11A-01R-2314-13	hsa-mir-4274	0.0	0.0	N
TCGA-KN-8423-11A-01R-2314-13	hsa-mir-4275	0.0	0.0	N
TCGA-KN-8423-11A-01R-2314-13	hsa-mir-4276	0.0	0.0	N
TCGA-KN-8423-11A-01R-2314-13	hsa-mir-4277	0.0	0.0	N
TCGA-KN-8423-11A-01R-2314-13	hsa-mir-4278	0.0	0.0	N
TCGA-KN-8423-11A-01R-2314-13	hsa-mir-4279	0.0	0.0	N
TCGA-KN-8423-11A-01R-2314-13	hsa-mir-4280	0.0	0.0	N
TCGA-KN-8423-11A-01R-2314-13	hsa-mir-4281	0.0	0.0	N
TCGA-KN-8423-11A-01R-2314-13	hsa-mir-4282	0.0	0.0	N
TCGA-KN-8423-11A-01R-2314-13	hsa-mir-4283-1	0.0	0.0	N
TCGA-KN-8423-11A-01R-2314-13	hsa-mir-4283-2	0.0	0.0	N
TCGA-KN-8423-11A-01R-2314-13	hsa-mir-4284	0.0	0.0	N
TCGA-KN-8423-11A-01R-2314-13	hsa-mir-4285	0.0	0.0	N
TCGA-KN-8423-11A-01R-2314-13	hsa-mir-4286	0.0	0.0	N
TCGA-KN-8423-11A-01R-2314-13	hsa-mir-4287	0.0	0.0	N
TCGA-KN-8423-11A-01R-2314-13	hsa-mir-4288	0.0	0.0	N
TCGA-KN-8423-11A-01R-2314-13	hsa-mir-4289	0.0	0.0	N
TCGA-KN-8423-11A-01R-2314-13	hsa-mir-429	685.0	71.301745	N
TCGA-KN-8423-11A-01R-2314-13	hsa-mir-4290	0.0	0.0	N
TCGA-KN-8423-11A-01R-2314-13	hsa-mir-4291	0.0	0.0	N
TCGA-KN-8423-11A-01R-2314-13	hsa-mir-4292	0.0	0.0	N
TCGA-KN-8423-11A-01R-2314-13	hsa-mir-4293	0.0	0.0	N
TCGA-KN-8423-11A-01R-2314-13	hsa-mir-4294	0.0	0.0	N
TCGA-KN-8423-11A-01R-2314-13	hsa-mir-4295	0.0	0.0	N
TCGA-KN-8423-11A-01R-2314-13	hsa-mir-4296	0.0	0.0	N
TCGA-KN-8423-11A-01R-2314-13	hsa-mir-4297	0.0	0.0	N
TCGA-KN-8423-11A-01R-2314-13	hsa-mir-4298	0.0	0.0	N
TCGA-KN-8423-11A-01R-2314-13	hsa-mir-4299	0.0	0.0	N
TCGA-KN-8423-11A-01R-2314-13	hsa-mir-4300	0.0	0.0	N
TCGA-KN-8423-11A-01R-2314-13	hsa-mir-4301	0.0	0.0	N
TCGA-KN-8423-11A-01R-2314-13	hsa-mir-4302	0.0	0.0	N
TCGA-KN-8423-11A-01R-2314-13	hsa-mir-4303	0.0	0.0	N
TCGA-KN-8423-11A-01R-2314-13	hsa-mir-4304	0.0	0.0	N
TCGA-KN-8423-11A-01R-2314-13	hsa-mir-4305	0.0	0.0	N
TCGA-KN-8423-11A-01R-2314-13	hsa-mir-4306	0.0	0.0	N
TCGA-KN-8423-11A-01R-2314-13	hsa-mir-4307	0.0	0.0	N
TCGA-KN-8423-11A-01R-2314-13	hsa-mir-4308	0.0	0.0	N
TCGA-KN-8423-11A-01R-2314-13	hsa-mir-4309	0.0	0.0	N
TCGA-KN-8423-11A-01R-2314-13	hsa-mir-431	62.0	6.453589	N
TCGA-KN-8423-11A-01R-2314-13	hsa-mir-4310	0.0	0.0	N
TCGA-KN-8423-11A-01R-2314-13	hsa-mir-4311	0.0	0.0	N
TCGA-KN-8423-11A-01R-2314-13	hsa-mir-4312	0.0	0.0	N
TCGA-KN-8423-11A-01R-2314-13	hsa-mir-4313	0.0	0.0	N
TCGA-KN-8423-11A-01R-2314-13	hsa-mir-4314	0.0	0.0	N
TCGA-KN-8423-11A-01R-2314-13	hsa-mir-4315-1	0.0	0.0	N
TCGA-KN-8423-11A-01R-2314-13	hsa-mir-4315-2	0.0	0.0	N
TCGA-KN-8423-11A-01R-2314-13	hsa-mir-4316	0.0	0.0	N
TCGA-KN-8423-11A-01R-2314-13	hsa-mir-4317	0.0	0.0	N
TCGA-KN-8423-11A-01R-2314-13	hsa-mir-4318	0.0	0.0	N
TCGA-KN-8423-11A-01R-2314-13	hsa-mir-4319	0.0	0.0	N
TCGA-KN-8423-11A-01R-2314-13	hsa-mir-432	49.0	5.100417	N
TCGA-KN-8423-11A-01R-2314-13	hsa-mir-4320	0.0	0.0	N
TCGA-KN-8423-11A-01R-2314-13	hsa-mir-4321	0.0	0.0	N
TCGA-KN-8423-11A-01R-2314-13	hsa-mir-4322	0.0	0.0	N
TCGA-KN-8423-11A-01R-2314-13	hsa-mir-4323	0.0	0.0	N
TCGA-KN-8423-11A-01R-2314-13	hsa-mir-4324	0.0	0.0	N
TCGA-KN-8423-11A-01R-2314-13	hsa-mir-4325	0.0	0.0	N
TCGA-KN-8423-11A-01R-2314-13	hsa-mir-4326	8.0	0.832721	N
TCGA-KN-8423-11A-01R-2314-13	hsa-mir-4327	0.0	0.0	N
TCGA-KN-8423-11A-01R-2314-13	hsa-mir-4328	0.0	0.0	N
TCGA-KN-8423-11A-01R-2314-13	hsa-mir-4329	0.0	0.0	N
TCGA-KN-8423-11A-01R-2314-13	hsa-mir-433	13.0	1.353172	N
TCGA-KN-8423-11A-01R-2314-13	hsa-mir-4330	0.0	0.0	N
TCGA-KN-8423-11A-01R-2314-13	hsa-mir-448	0.0	0.0	N
TCGA-KN-8423-11A-01R-2314-13	hsa-mir-449a	11.0	1.144992	N
TCGA-KN-8423-11A-01R-2314-13	hsa-mir-449b	0.0	0.0	N
TCGA-KN-8423-11A-01R-2314-13	hsa-mir-449c	0.0	0.0	N
TCGA-KN-8423-11A-01R-2314-13	hsa-mir-450a-1	36.0	3.747245	N
TCGA-KN-8423-11A-01R-2314-13	hsa-mir-450a-2	37.0	3.851335	N
TCGA-KN-8423-11A-01R-2314-13	hsa-mir-450b	132.0	13.739898	N
TCGA-KN-8423-11A-01R-2314-13	hsa-mir-451	2087.0	217.23612	N
TCGA-KN-8423-11A-01R-2314-13	hsa-mir-452	363.0	37.78472	N
TCGA-KN-8423-11A-01R-2314-13	hsa-mir-454	21.0	2.185893	N
TCGA-KN-8423-11A-01R-2314-13	hsa-mir-455	3303.0	343.809728	N
TCGA-KN-8423-11A-01R-2314-13	hsa-mir-466	0.0	0.0	N
TCGA-KN-8423-11A-01R-2314-13	hsa-mir-483	462.0	48.089644	N
TCGA-KN-8423-11A-01R-2314-13	hsa-mir-484	190.0	19.777126	N
TCGA-KN-8423-11A-01R-2314-13	hsa-mir-485	9.0	0.936811	N
TCGA-KN-8423-11A-01R-2314-13	hsa-mir-486	924.0	96.179288	N
TCGA-KN-8423-11A-01R-2314-13	hsa-mir-487a	3.0	0.31227	N
TCGA-KN-8423-11A-01R-2314-13	hsa-mir-487b	40.0	4.163606	N
TCGA-KN-8423-11A-01R-2314-13	hsa-mir-488	0.0	0.0	N
TCGA-KN-8423-11A-01R-2314-13	hsa-mir-489	5.0	0.520451	N
TCGA-KN-8423-11A-01R-2314-13	hsa-mir-490	2.0	0.20818	N
TCGA-KN-8423-11A-01R-2314-13	hsa-mir-491	18.0	1.873622	N
TCGA-KN-8423-11A-01R-2314-13	hsa-mir-492	1.0	0.10409	N
TCGA-KN-8423-11A-01R-2314-13	hsa-mir-493	82.0	8.535391	N
TCGA-KN-8423-11A-01R-2314-13	hsa-mir-494	5.0	0.520451	N
TCGA-KN-8423-11A-01R-2314-13	hsa-mir-495	50.0	5.204507	N
TCGA-KN-8423-11A-01R-2314-13	hsa-mir-496	10.0	1.040901	N
TCGA-KN-8423-11A-01R-2314-13	hsa-mir-497	108.0	11.241735	N
TCGA-KN-8423-11A-01R-2314-13	hsa-mir-498	0.0	0.0	N
TCGA-KN-8423-11A-01R-2314-13	hsa-mir-499	5.0	0.520451	N
TCGA-KN-8423-11A-01R-2314-13	hsa-mir-500a	2636.0	274.381606	Y
TCGA-KN-8423-11A-01R-2314-13	hsa-mir-500b	46.0	4.788146	Y
TCGA-KN-8423-11A-01R-2314-13	hsa-mir-501	450.0	46.840562	N
TCGA-KN-8423-11A-01R-2314-13	hsa-mir-502	123.0	12.803087	Y
TCGA-KN-8423-11A-01R-2314-13	hsa-mir-503	91.0	9.472203	N
TCGA-KN-8423-11A-01R-2314-13	hsa-mir-504	8.0	0.832721	N
TCGA-KN-8423-11A-01R-2314-13	hsa-mir-505	415.0	43.197408	N
TCGA-KN-8423-11A-01R-2314-13	hsa-mir-506	0.0	0.0	N
TCGA-KN-8423-11A-01R-2314-13	hsa-mir-507	0.0	0.0	N
TCGA-KN-8423-11A-01R-2314-13	hsa-mir-508	65.0	6.765859	N
TCGA-KN-8423-11A-01R-2314-13	hsa-mir-509-1	9.0	0.936811	N
TCGA-KN-8423-11A-01R-2314-13	hsa-mir-509-2	9.0	0.936811	N
TCGA-KN-8423-11A-01R-2314-13	hsa-mir-509-3	9.0	0.936811	N
TCGA-KN-8423-11A-01R-2314-13	hsa-mir-510	0.0	0.0	N
TCGA-KN-8423-11A-01R-2314-13	hsa-mir-511-1	10.0	1.040901	N
TCGA-KN-8423-11A-01R-2314-13	hsa-mir-511-2	15.0	1.561352	N
TCGA-KN-8423-11A-01R-2314-13	hsa-mir-512-1	0.0	0.0	N
TCGA-KN-8423-11A-01R-2314-13	hsa-mir-512-2	1.0	0.10409	N
TCGA-KN-8423-11A-01R-2314-13	hsa-mir-513a-1	0.0	0.0	N
TCGA-KN-8423-11A-01R-2314-13	hsa-mir-513a-2	0.0	0.0	N
TCGA-KN-8423-11A-01R-2314-13	hsa-mir-513b	0.0	0.0	N
TCGA-KN-8423-11A-01R-2314-13	hsa-mir-513c	0.0	0.0	N
TCGA-KN-8423-11A-01R-2314-13	hsa-mir-514-1	18.0	1.873622	N
TCGA-KN-8423-11A-01R-2314-13	hsa-mir-514-2	9.0	0.936811	N
TCGA-KN-8423-11A-01R-2314-13	hsa-mir-514-3	20.0	2.081803	N
TCGA-KN-8423-11A-01R-2314-13	hsa-mir-514b	0.0	0.0	N
TCGA-KN-8423-11A-01R-2314-13	hsa-mir-515-1	0.0	0.0	N
TCGA-KN-8423-11A-01R-2314-13	hsa-mir-515-2	0.0	0.0	N
TCGA-KN-8423-11A-01R-2314-13	hsa-mir-516a-1	0.0	0.0	N
TCGA-KN-8423-11A-01R-2314-13	hsa-mir-516a-2	0.0	0.0	N
TCGA-KN-8423-11A-01R-2314-13	hsa-mir-516b-1	0.0	0.0	N
TCGA-KN-8423-11A-01R-2314-13	hsa-mir-516b-2	0.0	0.0	N
TCGA-KN-8423-11A-01R-2314-13	hsa-mir-517a	0.0	0.0	N
TCGA-KN-8423-11A-01R-2314-13	hsa-mir-517b	0.0	0.0	N
TCGA-KN-8423-11A-01R-2314-13	hsa-mir-517c	0.0	0.0	N
TCGA-KN-8423-11A-01R-2314-13	hsa-mir-518a-1	0.0	0.0	N
TCGA-KN-8423-11A-01R-2314-13	hsa-mir-518a-2	0.0	0.0	N
TCGA-KN-8423-11A-01R-2314-13	hsa-mir-518b	1.0	0.10409	N
TCGA-KN-8423-11A-01R-2314-13	hsa-mir-518c	0.0	0.0	N
TCGA-KN-8423-11A-01R-2314-13	hsa-mir-518d	0.0	0.0	N
TCGA-KN-8423-11A-01R-2314-13	hsa-mir-518e	0.0	0.0	N
TCGA-KN-8423-11A-01R-2314-13	hsa-mir-518f	0.0	0.0	N
TCGA-KN-8423-11A-01R-2314-13	hsa-mir-519a-1	0.0	0.0	N
TCGA-KN-8423-11A-01R-2314-13	hsa-mir-519a-2	2.0	0.20818	Y
TCGA-KN-8423-11A-01R-2314-13	hsa-mir-519b	0.0	0.0	N
TCGA-KN-8423-11A-01R-2314-13	hsa-mir-519c	0.0	0.0	N
TCGA-KN-8423-11A-01R-2314-13	hsa-mir-519d	0.0	0.0	N
TCGA-KN-8423-11A-01R-2314-13	hsa-mir-519e	0.0	0.0	N
TCGA-KN-8423-11A-01R-2314-13	hsa-mir-520a	1.0	0.10409	N
TCGA-KN-8423-11A-01R-2314-13	hsa-mir-520b	2.0	0.20818	Y
TCGA-KN-8423-11A-01R-2314-13	hsa-mir-520c	0.0	0.0	N
TCGA-KN-8423-11A-01R-2314-13	hsa-mir-520d	0.0	0.0	N
TCGA-KN-8423-11A-01R-2314-13	hsa-mir-520e	0.0	0.0	N
TCGA-KN-8423-11A-01R-2314-13	hsa-mir-520f	0.0	0.0	N
TCGA-KN-8423-11A-01R-2314-13	hsa-mir-520g	0.0	0.0	N
TCGA-KN-8423-11A-01R-2314-13	hsa-mir-520h	0.0	0.0	N
TCGA-KN-8423-11A-01R-2314-13	hsa-mir-521-1	0.0	0.0	N
TCGA-KN-8423-11A-01R-2314-13	hsa-mir-521-2	0.0	0.0	N
TCGA-KN-8423-11A-01R-2314-13	hsa-mir-522	0.0	0.0	N
TCGA-KN-8423-11A-01R-2314-13	hsa-mir-523	0.0	0.0	N
TCGA-KN-8423-11A-01R-2314-13	hsa-mir-524	0.0	0.0	N
TCGA-KN-8423-11A-01R-2314-13	hsa-mir-525	0.0	0.0	N
TCGA-KN-8423-11A-01R-2314-13	hsa-mir-526a-1	0.0	0.0	N
TCGA-KN-8423-11A-01R-2314-13	hsa-mir-526a-2	0.0	0.0	N
TCGA-KN-8423-11A-01R-2314-13	hsa-mir-526b	2.0	0.20818	N
TCGA-KN-8423-11A-01R-2314-13	hsa-mir-527	0.0	0.0	N
TCGA-KN-8423-11A-01R-2314-13	hsa-mir-532	14930.0	1554.065771	N
TCGA-KN-8423-11A-01R-2314-13	hsa-mir-539	36.0	3.747245	N
TCGA-KN-8423-11A-01R-2314-13	hsa-mir-541	2.0	0.20818	N
TCGA-KN-8423-11A-01R-2314-13	hsa-mir-542	2758.0	287.080603	N
TCGA-KN-8423-11A-01R-2314-13	hsa-mir-543	17.0	1.769532	N
TCGA-KN-8423-11A-01R-2314-13	hsa-mir-544	0.0	0.0	N
TCGA-KN-8423-11A-01R-2314-13	hsa-mir-544b	0.0	0.0	N
TCGA-KN-8423-11A-01R-2314-13	hsa-mir-545	0.0	0.0	N
TCGA-KN-8423-11A-01R-2314-13	hsa-mir-548a-1	0.0	0.0	N
TCGA-KN-8423-11A-01R-2314-13	hsa-mir-548a-2	0.0	0.0	N
TCGA-KN-8423-11A-01R-2314-13	hsa-mir-548a-3	0.0	0.0	N
TCGA-KN-8423-11A-01R-2314-13	hsa-mir-548aa-1	0.0	0.0	N
TCGA-KN-8423-11A-01R-2314-13	hsa-mir-548aa-2	0.0	0.0	N
TCGA-KN-8423-11A-01R-2314-13	hsa-mir-548b	1.0	0.10409	N
TCGA-KN-8423-11A-01R-2314-13	hsa-mir-548c	0.0	0.0	N
TCGA-KN-8423-11A-01R-2314-13	hsa-mir-548d-1	0.0	0.0	N
TCGA-KN-8423-11A-01R-2314-13	hsa-mir-548d-2	1.0	0.10409	N
TCGA-KN-8423-11A-01R-2314-13	hsa-mir-548e	0.0	0.0	N
TCGA-KN-8423-11A-01R-2314-13	hsa-mir-548f-1	0.0	0.0	N
TCGA-KN-8423-11A-01R-2314-13	hsa-mir-548f-2	0.0	0.0	N
TCGA-KN-8423-11A-01R-2314-13	hsa-mir-548f-3	0.0	0.0	N
TCGA-KN-8423-11A-01R-2314-13	hsa-mir-548f-4	0.0	0.0	N
TCGA-KN-8423-11A-01R-2314-13	hsa-mir-548f-5	0.0	0.0	N
TCGA-KN-8423-11A-01R-2314-13	hsa-mir-548g	0.0	0.0	N
TCGA-KN-8423-11A-01R-2314-13	hsa-mir-548h-1	0.0	0.0	N
TCGA-KN-8423-11A-01R-2314-13	hsa-mir-548h-2	0.0	0.0	N
TCGA-KN-8423-11A-01R-2314-13	hsa-mir-548h-3	0.0	0.0	N
TCGA-KN-8423-11A-01R-2314-13	hsa-mir-548h-4	0.0	0.0	N
TCGA-KN-8423-11A-01R-2314-13	hsa-mir-548i-1	0.0	0.0	N
TCGA-KN-8423-11A-01R-2314-13	hsa-mir-548i-2	0.0	0.0	N
TCGA-KN-8423-11A-01R-2314-13	hsa-mir-548i-3	0.0	0.0	N
TCGA-KN-8423-11A-01R-2314-13	hsa-mir-548i-4	0.0	0.0	N
TCGA-KN-8423-11A-01R-2314-13	hsa-mir-548j	1.0	0.10409	N
TCGA-KN-8423-11A-01R-2314-13	hsa-mir-548k	0.0	0.0	N
TCGA-KN-8423-11A-01R-2314-13	hsa-mir-548l	0.0	0.0	N
TCGA-KN-8423-11A-01R-2314-13	hsa-mir-548m	0.0	0.0	N
TCGA-KN-8423-11A-01R-2314-13	hsa-mir-548n	0.0	0.0	N
TCGA-KN-8423-11A-01R-2314-13	hsa-mir-548o	9.0	0.936811	N
TCGA-KN-8423-11A-01R-2314-13	hsa-mir-548p	0.0	0.0	N
TCGA-KN-8423-11A-01R-2314-13	hsa-mir-548q	3.0	0.31227	N
TCGA-KN-8423-11A-01R-2314-13	hsa-mir-548s	1.0	0.10409	N
TCGA-KN-8423-11A-01R-2314-13	hsa-mir-548t	0.0	0.0	N
TCGA-KN-8423-11A-01R-2314-13	hsa-mir-548u	0.0	0.0	N
TCGA-KN-8423-11A-01R-2314-13	hsa-mir-548v	4.0	0.416361	N
TCGA-KN-8423-11A-01R-2314-13	hsa-mir-548w	0.0	0.0	N
TCGA-KN-8423-11A-01R-2314-13	hsa-mir-548x	0.0	0.0	N
TCGA-KN-8423-11A-01R-2314-13	hsa-mir-548y	0.0	0.0	N
TCGA-KN-8423-11A-01R-2314-13	hsa-mir-548z	0.0	0.0	N
TCGA-KN-8423-11A-01R-2314-13	hsa-mir-549	0.0	0.0	N
TCGA-KN-8423-11A-01R-2314-13	hsa-mir-550a-1	9.0	0.936811	N
TCGA-KN-8423-11A-01R-2314-13	hsa-mir-550a-2	11.0	1.144992	N
TCGA-KN-8423-11A-01R-2314-13	hsa-mir-550b-1	0.0	0.0	N
TCGA-KN-8423-11A-01R-2314-13	hsa-mir-550b-2	0.0	0.0	N
TCGA-KN-8423-11A-01R-2314-13	hsa-mir-551a	2.0	0.20818	N
TCGA-KN-8423-11A-01R-2314-13	hsa-mir-551b	6.0	0.624541	N
TCGA-KN-8423-11A-01R-2314-13	hsa-mir-552	1.0	0.10409	N
TCGA-KN-8423-11A-01R-2314-13	hsa-mir-553	0.0	0.0	N
TCGA-KN-8423-11A-01R-2314-13	hsa-mir-554	0.0	0.0	N
TCGA-KN-8423-11A-01R-2314-13	hsa-mir-555	0.0	0.0	N
TCGA-KN-8423-11A-01R-2314-13	hsa-mir-556	2.0	0.20818	N
TCGA-KN-8423-11A-01R-2314-13	hsa-mir-557	0.0	0.0	N
TCGA-KN-8423-11A-01R-2314-13	hsa-mir-558	0.0	0.0	N
TCGA-KN-8423-11A-01R-2314-13	hsa-mir-559	0.0	0.0	N
TCGA-KN-8423-11A-01R-2314-13	hsa-mir-561	9.0	0.936811	N
TCGA-KN-8423-11A-01R-2314-13	hsa-mir-562	0.0	0.0	N
TCGA-KN-8423-11A-01R-2314-13	hsa-mir-563	0.0	0.0	N
TCGA-KN-8423-11A-01R-2314-13	hsa-mir-564	1.0	0.10409	N
TCGA-KN-8423-11A-01R-2314-13	hsa-mir-566	0.0	0.0	N
TCGA-KN-8423-11A-01R-2314-13	hsa-mir-567	0.0	0.0	N
TCGA-KN-8423-11A-01R-2314-13	hsa-mir-568	0.0	0.0	N
TCGA-KN-8423-11A-01R-2314-13	hsa-mir-569	0.0	0.0	N
TCGA-KN-8423-11A-01R-2314-13	hsa-mir-570	3.0	0.31227	N
TCGA-KN-8423-11A-01R-2314-13	hsa-mir-571	0.0	0.0	N
TCGA-KN-8423-11A-01R-2314-13	hsa-mir-572	0.0	0.0	N
TCGA-KN-8423-11A-01R-2314-13	hsa-mir-573	0.0	0.0	N
TCGA-KN-8423-11A-01R-2314-13	hsa-mir-574	424.0	44.134219	N
TCGA-KN-8423-11A-01R-2314-13	hsa-mir-575	0.0	0.0	N
TCGA-KN-8423-11A-01R-2314-13	hsa-mir-576	54.0	5.620867	N
TCGA-KN-8423-11A-01R-2314-13	hsa-mir-577	722.0	75.15308	N
TCGA-KN-8423-11A-01R-2314-13	hsa-mir-578	0.0	0.0	N
TCGA-KN-8423-11A-01R-2314-13	hsa-mir-579	2.0	0.20818	N
TCGA-KN-8423-11A-01R-2314-13	hsa-mir-580	1.0	0.10409	N
TCGA-KN-8423-11A-01R-2314-13	hsa-mir-581	8.0	0.832721	N
TCGA-KN-8423-11A-01R-2314-13	hsa-mir-582	875.0	91.078871	N
TCGA-KN-8423-11A-01R-2314-13	hsa-mir-583	0.0	0.0	N
TCGA-KN-8423-11A-01R-2314-13	hsa-mir-584	285.0	29.66569	N
TCGA-KN-8423-11A-01R-2314-13	hsa-mir-585	20.0	2.081803	N
TCGA-KN-8423-11A-01R-2314-13	hsa-mir-586	0.0	0.0	N
TCGA-KN-8423-11A-01R-2314-13	hsa-mir-587	1.0	0.10409	N
TCGA-KN-8423-11A-01R-2314-13	hsa-mir-588	0.0	0.0	N
TCGA-KN-8423-11A-01R-2314-13	hsa-mir-589	394.0	41.011515	N
TCGA-KN-8423-11A-01R-2314-13	hsa-mir-590	66.0	6.869949	N
TCGA-KN-8423-11A-01R-2314-13	hsa-mir-591	0.0	0.0	N
TCGA-KN-8423-11A-01R-2314-13	hsa-mir-592	5.0	0.520451	N
TCGA-KN-8423-11A-01R-2314-13	hsa-mir-593	0.0	0.0	N
TCGA-KN-8423-11A-01R-2314-13	hsa-mir-595	0.0	0.0	N
TCGA-KN-8423-11A-01R-2314-13	hsa-mir-596	0.0	0.0	N
TCGA-KN-8423-11A-01R-2314-13	hsa-mir-597	0.0	0.0	N
TCGA-KN-8423-11A-01R-2314-13	hsa-mir-598	191.0	19.881216	N
TCGA-KN-8423-11A-01R-2314-13	hsa-mir-599	5.0	0.520451	N
TCGA-KN-8423-11A-01R-2314-13	hsa-mir-600	0.0	0.0	N
TCGA-KN-8423-11A-01R-2314-13	hsa-mir-601	0.0	0.0	N
TCGA-KN-8423-11A-01R-2314-13	hsa-mir-602	0.0	0.0	N
TCGA-KN-8423-11A-01R-2314-13	hsa-mir-603	0.0	0.0	N
TCGA-KN-8423-11A-01R-2314-13	hsa-mir-604	0.0	0.0	N
TCGA-KN-8423-11A-01R-2314-13	hsa-mir-605	2.0	0.20818	N
TCGA-KN-8423-11A-01R-2314-13	hsa-mir-606	0.0	0.0	N
TCGA-KN-8423-11A-01R-2314-13	hsa-mir-607	0.0	0.0	N
TCGA-KN-8423-11A-01R-2314-13	hsa-mir-608	0.0	0.0	N
TCGA-KN-8423-11A-01R-2314-13	hsa-mir-609	0.0	0.0	N
TCGA-KN-8423-11A-01R-2314-13	hsa-mir-610	0.0	0.0	N
TCGA-KN-8423-11A-01R-2314-13	hsa-mir-611	0.0	0.0	N
TCGA-KN-8423-11A-01R-2314-13	hsa-mir-612	1.0	0.10409	N
TCGA-KN-8423-11A-01R-2314-13	hsa-mir-613	0.0	0.0	N
TCGA-KN-8423-11A-01R-2314-13	hsa-mir-614	0.0	0.0	N
TCGA-KN-8423-11A-01R-2314-13	hsa-mir-615	94.0	9.784473	N
TCGA-KN-8423-11A-01R-2314-13	hsa-mir-616	13.0	1.353172	N
TCGA-KN-8423-11A-01R-2314-13	hsa-mir-617	0.0	0.0	N
TCGA-KN-8423-11A-01R-2314-13	hsa-mir-618	4.0	0.416361	N
TCGA-KN-8423-11A-01R-2314-13	hsa-mir-619	0.0	0.0	N
TCGA-KN-8423-11A-01R-2314-13	hsa-mir-620	0.0	0.0	N
TCGA-KN-8423-11A-01R-2314-13	hsa-mir-621	0.0	0.0	N
TCGA-KN-8423-11A-01R-2314-13	hsa-mir-622	0.0	0.0	N
TCGA-KN-8423-11A-01R-2314-13	hsa-mir-623	0.0	0.0	N
TCGA-KN-8423-11A-01R-2314-13	hsa-mir-624	7.0	0.728631	N
TCGA-KN-8423-11A-01R-2314-13	hsa-mir-625	753.0	78.379874	N
TCGA-KN-8423-11A-01R-2314-13	hsa-mir-626	0.0	0.0	N
TCGA-KN-8423-11A-01R-2314-13	hsa-mir-627	9.0	0.936811	N
TCGA-KN-8423-11A-01R-2314-13	hsa-mir-628	96.0	9.992653	N
TCGA-KN-8423-11A-01R-2314-13	hsa-mir-629	721.0	75.04899	N
TCGA-KN-8423-11A-01R-2314-13	hsa-mir-630	0.0	0.0	N
TCGA-KN-8423-11A-01R-2314-13	hsa-mir-631	0.0	0.0	N
TCGA-KN-8423-11A-01R-2314-13	hsa-mir-632	0.0	0.0	N
TCGA-KN-8423-11A-01R-2314-13	hsa-mir-633	0.0	0.0	N
TCGA-KN-8423-11A-01R-2314-13	hsa-mir-634	0.0	0.0	N
TCGA-KN-8423-11A-01R-2314-13	hsa-mir-635	0.0	0.0	N
TCGA-KN-8423-11A-01R-2314-13	hsa-mir-636	0.0	0.0	N
TCGA-KN-8423-11A-01R-2314-13	hsa-mir-637	0.0	0.0	N
TCGA-KN-8423-11A-01R-2314-13	hsa-mir-638	0.0	0.0	N
TCGA-KN-8423-11A-01R-2314-13	hsa-mir-639	5.0	0.520451	N
TCGA-KN-8423-11A-01R-2314-13	hsa-mir-640	0.0	0.0	N
TCGA-KN-8423-11A-01R-2314-13	hsa-mir-641	1.0	0.10409	N
TCGA-KN-8423-11A-01R-2314-13	hsa-mir-642a	40.0	4.163606	N
TCGA-KN-8423-11A-01R-2314-13	hsa-mir-642b	0.0	0.0	N
TCGA-KN-8423-11A-01R-2314-13	hsa-mir-643	6.0	0.624541	N
TCGA-KN-8423-11A-01R-2314-13	hsa-mir-644	0.0	0.0	N
TCGA-KN-8423-11A-01R-2314-13	hsa-mir-645	0.0	0.0	N
TCGA-KN-8423-11A-01R-2314-13	hsa-mir-646	0.0	0.0	N
TCGA-KN-8423-11A-01R-2314-13	hsa-mir-647	0.0	0.0	N
TCGA-KN-8423-11A-01R-2314-13	hsa-mir-648	0.0	0.0	N
TCGA-KN-8423-11A-01R-2314-13	hsa-mir-649	0.0	0.0	N
TCGA-KN-8423-11A-01R-2314-13	hsa-mir-650	0.0	0.0	N
TCGA-KN-8423-11A-01R-2314-13	hsa-mir-651	19.0	1.977713	N
TCGA-KN-8423-11A-01R-2314-13	hsa-mir-652	284.0	29.561599	N
TCGA-KN-8423-11A-01R-2314-13	hsa-mir-653	117.0	12.178546	N
TCGA-KN-8423-11A-01R-2314-13	hsa-mir-654	148.0	15.405341	N
TCGA-KN-8423-11A-01R-2314-13	hsa-mir-655	3.0	0.31227	N
TCGA-KN-8423-11A-01R-2314-13	hsa-mir-656	1.0	0.10409	N
TCGA-KN-8423-11A-01R-2314-13	hsa-mir-657	0.0	0.0	N
TCGA-KN-8423-11A-01R-2314-13	hsa-mir-658	4.0	0.416361	N
TCGA-KN-8423-11A-01R-2314-13	hsa-mir-659	9.0	0.936811	N
TCGA-KN-8423-11A-01R-2314-13	hsa-mir-660	745.0	77.547153	N
TCGA-KN-8423-11A-01R-2314-13	hsa-mir-661	0.0	0.0	N
TCGA-KN-8423-11A-01R-2314-13	hsa-mir-662	0.0	0.0	N
TCGA-KN-8423-11A-01R-2314-13	hsa-mir-663	2.0	0.20818	N
TCGA-KN-8423-11A-01R-2314-13	hsa-mir-663b	0.0	0.0	N
TCGA-KN-8423-11A-01R-2314-13	hsa-mir-664	279.0	29.041149	N
TCGA-KN-8423-11A-01R-2314-13	hsa-mir-665	4.0	0.416361	N
TCGA-KN-8423-11A-01R-2314-13	hsa-mir-668	0.0	0.0	N
TCGA-KN-8423-11A-01R-2314-13	hsa-mir-670	1.0	0.10409	N
TCGA-KN-8423-11A-01R-2314-13	hsa-mir-671	36.0	3.747245	N
TCGA-KN-8423-11A-01R-2314-13	hsa-mir-675	4799.0	499.528576	N
TCGA-KN-8423-11A-01R-2314-13	hsa-mir-676	14.0	1.457262	N
TCGA-KN-8423-11A-01R-2314-13	hsa-mir-7-1	161.0	16.758512	N
TCGA-KN-8423-11A-01R-2314-13	hsa-mir-7-2	1.0	0.10409	N
TCGA-KN-8423-11A-01R-2314-13	hsa-mir-7-3	0.0	0.0	N
TCGA-KN-8423-11A-01R-2314-13	hsa-mir-708	163.0	16.966693	N
TCGA-KN-8423-11A-01R-2314-13	hsa-mir-711	0.0	0.0	N
TCGA-KN-8423-11A-01R-2314-13	hsa-mir-718	0.0	0.0	N
TCGA-KN-8423-11A-01R-2314-13	hsa-mir-720	0.0	0.0	N
TCGA-KN-8423-11A-01R-2314-13	hsa-mir-744	274.0	28.520698	N
TCGA-KN-8423-11A-01R-2314-13	hsa-mir-758	103.0	10.721284	N
TCGA-KN-8423-11A-01R-2314-13	hsa-mir-759	0.0	0.0	N
TCGA-KN-8423-11A-01R-2314-13	hsa-mir-760	6.0	0.624541	N
TCGA-KN-8423-11A-01R-2314-13	hsa-mir-761	0.0	0.0	N
TCGA-KN-8423-11A-01R-2314-13	hsa-mir-762	0.0	0.0	N
TCGA-KN-8423-11A-01R-2314-13	hsa-mir-764	0.0	0.0	N
TCGA-KN-8423-11A-01R-2314-13	hsa-mir-765	1.0	0.10409	N
TCGA-KN-8423-11A-01R-2314-13	hsa-mir-766	43.0	4.475876	N
TCGA-KN-8423-11A-01R-2314-13	hsa-mir-767	2.0	0.20818	N
TCGA-KN-8423-11A-01R-2314-13	hsa-mir-769	139.0	14.468529	N
TCGA-KN-8423-11A-01R-2314-13	hsa-mir-770	3.0	0.31227	N
TCGA-KN-8423-11A-01R-2314-13	hsa-mir-802	0.0	0.0	N
TCGA-KN-8423-11A-01R-2314-13	hsa-mir-873	0.0	0.0	N
TCGA-KN-8423-11A-01R-2314-13	hsa-mir-874	352.0	36.639729	N
TCGA-KN-8423-11A-01R-2314-13	hsa-mir-875	0.0	0.0	N
TCGA-KN-8423-11A-01R-2314-13	hsa-mir-876	0.0	0.0	N
TCGA-KN-8423-11A-01R-2314-13	hsa-mir-877	8.0	0.832721	N
TCGA-KN-8423-11A-01R-2314-13	hsa-mir-885	33.0	3.434975	N
TCGA-KN-8423-11A-01R-2314-13	hsa-mir-887	51.0	5.308597	N
TCGA-KN-8423-11A-01R-2314-13	hsa-mir-888	3.0	0.31227	N
TCGA-KN-8423-11A-01R-2314-13	hsa-mir-889	134.0	13.948079	N
TCGA-KN-8423-11A-01R-2314-13	hsa-mir-890	0.0	0.0	N
TCGA-KN-8423-11A-01R-2314-13	hsa-mir-891a	604.0	62.870444	N
TCGA-KN-8423-11A-01R-2314-13	hsa-mir-891b	0.0	0.0	N
TCGA-KN-8423-11A-01R-2314-13	hsa-mir-892a	10.0	1.040901	N
TCGA-KN-8423-11A-01R-2314-13	hsa-mir-892b	1.0	0.10409	N
TCGA-KN-8423-11A-01R-2314-13	hsa-mir-9-1	7564.0	787.337809	N
TCGA-KN-8423-11A-01R-2314-13	hsa-mir-9-2	7454.0	775.887894	N
TCGA-KN-8423-11A-01R-2314-13	hsa-mir-9-3	9.0	0.936811	N
TCGA-KN-8423-11A-01R-2314-13	hsa-mir-920	0.0	0.0	N
TCGA-KN-8423-11A-01R-2314-13	hsa-mir-921	0.0	0.0	N
TCGA-KN-8423-11A-01R-2314-13	hsa-mir-922	0.0	0.0	N
TCGA-KN-8423-11A-01R-2314-13	hsa-mir-924	0.0	0.0	N
TCGA-KN-8423-11A-01R-2314-13	hsa-mir-92a-1	1306.0	135.941721	N
TCGA-KN-8423-11A-01R-2314-13	hsa-mir-92a-2	43734.0	4552.278127	N
TCGA-KN-8423-11A-01R-2314-13	hsa-mir-92b	454.0	47.256923	N
TCGA-KN-8423-11A-01R-2314-13	hsa-mir-93	16598.0	1727.688123	N
TCGA-KN-8423-11A-01R-2314-13	hsa-mir-933	0.0	0.0	N
TCGA-KN-8423-11A-01R-2314-13	hsa-mir-934	281.0	29.249329	N
TCGA-KN-8423-11A-01R-2314-13	hsa-mir-935	11.0	1.144992	N
TCGA-KN-8423-11A-01R-2314-13	hsa-mir-936	0.0	0.0	N
TCGA-KN-8423-11A-01R-2314-13	hsa-mir-937	5.0	0.520451	N
TCGA-KN-8423-11A-01R-2314-13	hsa-mir-938	0.0	0.0	N
TCGA-KN-8423-11A-01R-2314-13	hsa-mir-939	4.0	0.416361	N
TCGA-KN-8423-11A-01R-2314-13	hsa-mir-940	10.0	1.040901	N
TCGA-KN-8423-11A-01R-2314-13	hsa-mir-941-1	0.0	0.0	N
TCGA-KN-8423-11A-01R-2314-13	hsa-mir-941-3	0.0	0.0	N
TCGA-KN-8423-11A-01R-2314-13	hsa-mir-941-4	0.0	0.0	N
TCGA-KN-8423-11A-01R-2314-13	hsa-mir-942	15.0	1.561352	N
TCGA-KN-8423-11A-01R-2314-13	hsa-mir-943	0.0	0.0	N
TCGA-KN-8423-11A-01R-2314-13	hsa-mir-944	1.0	0.10409	N
TCGA-KN-8423-11A-01R-2314-13	hsa-mir-95	14.0	1.457262	N
TCGA-KN-8423-11A-01R-2314-13	hsa-mir-96	72.0	7.49449	N
TCGA-KN-8423-11A-01R-2314-13	hsa-mir-98	387.0	40.282884	N
TCGA-KN-8423-11A-01R-2314-13	hsa-mir-99a	12400.0	1290.71772	Y
TCGA-KN-8423-11A-01R-2314-13	hsa-mir-99b	317851.0	33085.154685	N
