# Supplementary material for: Dysfunctional miRNA-Mediated Regulation in Chromophobe Renal Cell Carcinoma
Source: PLoS One. 2016 Jun 3;11(6):e0156324. doi: 10.1371/journal.pone.0156324 (PMC4892590; doi:10.1371/journal.pone.0156324)
Supplement: S1 File — (ZIP) [file pone.0156324.s001.zip › S1_File miRNA expression profile downloaded from TCGA/control/bcgsc.ca__IlluminaHiSeq_miRNASeq__TCGA-KN-8424-11A-01R-2314-13__mirna_quantification.txt]

barcode	miRNA_ID	read_count	reads_per_million_miRNA_mapped	cross-mapped
TCGA-KN-8424-11A-01R-2314-13	hsa-let-7a-1	47922.0	5467.50337	N
TCGA-KN-8424-11A-01R-2314-13	hsa-let-7a-2	95529.0	10899.067848	Y
TCGA-KN-8424-11A-01R-2314-13	hsa-let-7a-3	48568.0	5541.20662	N
TCGA-KN-8424-11A-01R-2314-13	hsa-let-7b	132858.0	15157.997636	N
TCGA-KN-8424-11A-01R-2314-13	hsa-let-7c	23031.0	2627.646386	Y
TCGA-KN-8424-11A-01R-2314-13	hsa-let-7d	3382.0	385.858194	N
TCGA-KN-8424-11A-01R-2314-13	hsa-let-7e	7225.0	824.312672	N
TCGA-KN-8424-11A-01R-2314-13	hsa-let-7f-1	115.0	13.120548	N
TCGA-KN-8424-11A-01R-2314-13	hsa-let-7f-2	33583.0	3831.542207	N
TCGA-KN-8424-11A-01R-2314-13	hsa-let-7g	3562.0	406.394704	N
TCGA-KN-8424-11A-01R-2314-13	hsa-let-7i	1862.0	212.438781	N
TCGA-KN-8424-11A-01R-2314-13	hsa-mir-1-1	0.0	0.0	N
TCGA-KN-8424-11A-01R-2314-13	hsa-mir-1-2	81.0	9.241429	N
TCGA-KN-8424-11A-01R-2314-13	hsa-mir-100	45982.0	5246.165434	Y
TCGA-KN-8424-11A-01R-2314-13	hsa-mir-101-1	193860.0	22117.820693	N
TCGA-KN-8424-11A-01R-2314-13	hsa-mir-101-2	342.0	39.019368	N
TCGA-KN-8424-11A-01R-2314-13	hsa-mir-103-1	60224.0	6871.0597	Y
TCGA-KN-8424-11A-01R-2314-13	hsa-mir-103-1-as	0.0	0.0	N
TCGA-KN-8424-11A-01R-2314-13	hsa-mir-103-2	50.0	5.704586	N
TCGA-KN-8424-11A-01R-2314-13	hsa-mir-103-2-as	0.0	0.0	N
TCGA-KN-8424-11A-01R-2314-13	hsa-mir-105-1	3.0	0.342275	N
TCGA-KN-8424-11A-01R-2314-13	hsa-mir-105-2	1.0	0.114092	N
TCGA-KN-8424-11A-01R-2314-13	hsa-mir-106a	178.0	20.308326	Y
TCGA-KN-8424-11A-01R-2314-13	hsa-mir-106b	1499.0	171.023487	N
TCGA-KN-8424-11A-01R-2314-13	hsa-mir-107	577.0	65.830922	Y
TCGA-KN-8424-11A-01R-2314-13	hsa-mir-10a	711833.0	81214.250786	N
TCGA-KN-8424-11A-01R-2314-13	hsa-mir-10b	2378707.0	271390.771212	N
TCGA-KN-8424-11A-01R-2314-13	hsa-mir-1178	0.0	0.0	N
TCGA-KN-8424-11A-01R-2314-13	hsa-mir-1179	1.0	0.114092	N
TCGA-KN-8424-11A-01R-2314-13	hsa-mir-1180	169.0	19.281501	N
TCGA-KN-8424-11A-01R-2314-13	hsa-mir-1181	0.0	0.0	N
TCGA-KN-8424-11A-01R-2314-13	hsa-mir-1182	0.0	0.0	N
TCGA-KN-8424-11A-01R-2314-13	hsa-mir-1183	0.0	0.0	N
TCGA-KN-8424-11A-01R-2314-13	hsa-mir-1184-1	0.0	0.0	N
TCGA-KN-8424-11A-01R-2314-13	hsa-mir-1184-2	0.0	0.0	N
TCGA-KN-8424-11A-01R-2314-13	hsa-mir-1184-3	0.0	0.0	N
TCGA-KN-8424-11A-01R-2314-13	hsa-mir-1185-1	1.0	0.114092	N
TCGA-KN-8424-11A-01R-2314-13	hsa-mir-1185-2	1.0	0.114092	N
TCGA-KN-8424-11A-01R-2314-13	hsa-mir-1193	0.0	0.0	N
TCGA-KN-8424-11A-01R-2314-13	hsa-mir-1197	0.0	0.0	N
TCGA-KN-8424-11A-01R-2314-13	hsa-mir-1200	0.0	0.0	N
TCGA-KN-8424-11A-01R-2314-13	hsa-mir-1202	0.0	0.0	N
TCGA-KN-8424-11A-01R-2314-13	hsa-mir-1203	0.0	0.0	N
TCGA-KN-8424-11A-01R-2314-13	hsa-mir-1204	0.0	0.0	N
TCGA-KN-8424-11A-01R-2314-13	hsa-mir-1205	0.0	0.0	N
TCGA-KN-8424-11A-01R-2314-13	hsa-mir-1206	0.0	0.0	N
TCGA-KN-8424-11A-01R-2314-13	hsa-mir-1207	0.0	0.0	N
TCGA-KN-8424-11A-01R-2314-13	hsa-mir-1208	0.0	0.0	N
TCGA-KN-8424-11A-01R-2314-13	hsa-mir-122	9.0	1.026825	N
TCGA-KN-8424-11A-01R-2314-13	hsa-mir-1224	3.0	0.342275	N
TCGA-KN-8424-11A-01R-2314-13	hsa-mir-1225	0.0	0.0	N
TCGA-KN-8424-11A-01R-2314-13	hsa-mir-1226	2.0	0.228183	N
TCGA-KN-8424-11A-01R-2314-13	hsa-mir-1227	2.0	0.228183	N
TCGA-KN-8424-11A-01R-2314-13	hsa-mir-1228	1.0	0.114092	N
TCGA-KN-8424-11A-01R-2314-13	hsa-mir-1229	5.0	0.570459	N
TCGA-KN-8424-11A-01R-2314-13	hsa-mir-1231	0.0	0.0	N
TCGA-KN-8424-11A-01R-2314-13	hsa-mir-1233-1	0.0	0.0	N
TCGA-KN-8424-11A-01R-2314-13	hsa-mir-1233-2	0.0	0.0	N
TCGA-KN-8424-11A-01R-2314-13	hsa-mir-1234	0.0	0.0	N
TCGA-KN-8424-11A-01R-2314-13	hsa-mir-1236	0.0	0.0	N
TCGA-KN-8424-11A-01R-2314-13	hsa-mir-1237	0.0	0.0	N
TCGA-KN-8424-11A-01R-2314-13	hsa-mir-1238	0.0	0.0	N
TCGA-KN-8424-11A-01R-2314-13	hsa-mir-124-1	1.0	0.114092	N
TCGA-KN-8424-11A-01R-2314-13	hsa-mir-124-2	2.0	0.228183	N
TCGA-KN-8424-11A-01R-2314-13	hsa-mir-124-3	0.0	0.0	N
TCGA-KN-8424-11A-01R-2314-13	hsa-mir-1243	0.0	0.0	N
TCGA-KN-8424-11A-01R-2314-13	hsa-mir-1244-1	0.0	0.0	N
TCGA-KN-8424-11A-01R-2314-13	hsa-mir-1244-2	0.0	0.0	N
TCGA-KN-8424-11A-01R-2314-13	hsa-mir-1244-3	0.0	0.0	N
TCGA-KN-8424-11A-01R-2314-13	hsa-mir-1245	2.0	0.228183	N
TCGA-KN-8424-11A-01R-2314-13	hsa-mir-1246	0.0	0.0	N
TCGA-KN-8424-11A-01R-2314-13	hsa-mir-1247	97.0	11.066897	N
TCGA-KN-8424-11A-01R-2314-13	hsa-mir-1248	7.0	0.798642	N
TCGA-KN-8424-11A-01R-2314-13	hsa-mir-1249	4.0	0.456367	N
TCGA-KN-8424-11A-01R-2314-13	hsa-mir-1250	0.0	0.0	N
TCGA-KN-8424-11A-01R-2314-13	hsa-mir-1251	251.0	28.637022	N
TCGA-KN-8424-11A-01R-2314-13	hsa-mir-1252	0.0	0.0	N
TCGA-KN-8424-11A-01R-2314-13	hsa-mir-1253	0.0	0.0	N
TCGA-KN-8424-11A-01R-2314-13	hsa-mir-1254	0.0	0.0	N
TCGA-KN-8424-11A-01R-2314-13	hsa-mir-1255a	0.0	0.0	N
TCGA-KN-8424-11A-01R-2314-13	hsa-mir-1255b-1	0.0	0.0	N
TCGA-KN-8424-11A-01R-2314-13	hsa-mir-1255b-2	0.0	0.0	N
TCGA-KN-8424-11A-01R-2314-13	hsa-mir-1256	0.0	0.0	N
TCGA-KN-8424-11A-01R-2314-13	hsa-mir-1257	0.0	0.0	N
TCGA-KN-8424-11A-01R-2314-13	hsa-mir-1258	2.0	0.228183	N
TCGA-KN-8424-11A-01R-2314-13	hsa-mir-125a	11383.0	1298.70604	N
TCGA-KN-8424-11A-01R-2314-13	hsa-mir-125b-1	7997.0	912.391479	N
TCGA-KN-8424-11A-01R-2314-13	hsa-mir-125b-2	254.0	28.979297	N
TCGA-KN-8424-11A-01R-2314-13	hsa-mir-126	51613.0	5888.615905	N
TCGA-KN-8424-11A-01R-2314-13	hsa-mir-1260	0.0	0.0	N
TCGA-KN-8424-11A-01R-2314-13	hsa-mir-1260b	0.0	0.0	N
TCGA-KN-8424-11A-01R-2314-13	hsa-mir-1261	0.0	0.0	N
TCGA-KN-8424-11A-01R-2314-13	hsa-mir-1262	5.0	0.570459	N
TCGA-KN-8424-11A-01R-2314-13	hsa-mir-1263	0.0	0.0	N
TCGA-KN-8424-11A-01R-2314-13	hsa-mir-1264	0.0	0.0	N
TCGA-KN-8424-11A-01R-2314-13	hsa-mir-1265	0.0	0.0	N
TCGA-KN-8424-11A-01R-2314-13	hsa-mir-1266	14.0	1.597284	N
TCGA-KN-8424-11A-01R-2314-13	hsa-mir-1267	0.0	0.0	N
TCGA-KN-8424-11A-01R-2314-13	hsa-mir-1268	0.0	0.0	N
TCGA-KN-8424-11A-01R-2314-13	hsa-mir-1269	493.0	56.247218	N
TCGA-KN-8424-11A-01R-2314-13	hsa-mir-127	2691.0	307.020816	N
TCGA-KN-8424-11A-01R-2314-13	hsa-mir-1270-1	14.0	1.597284	N
TCGA-KN-8424-11A-01R-2314-13	hsa-mir-1270-2	13.0	1.483192	N
TCGA-KN-8424-11A-01R-2314-13	hsa-mir-1271	60.0	6.845503	N
TCGA-KN-8424-11A-01R-2314-13	hsa-mir-1272	0.0	0.0	N
TCGA-KN-8424-11A-01R-2314-13	hsa-mir-1273	0.0	0.0	N
TCGA-KN-8424-11A-01R-2314-13	hsa-mir-1273c	0.0	0.0	N
TCGA-KN-8424-11A-01R-2314-13	hsa-mir-1273d	0.0	0.0	N
TCGA-KN-8424-11A-01R-2314-13	hsa-mir-1274a	0.0	0.0	N
TCGA-KN-8424-11A-01R-2314-13	hsa-mir-1274b	18.0	2.053651	N
TCGA-KN-8424-11A-01R-2314-13	hsa-mir-1275	3.0	0.342275	N
TCGA-KN-8424-11A-01R-2314-13	hsa-mir-1276	0.0	0.0	N
TCGA-KN-8424-11A-01R-2314-13	hsa-mir-1277	1.0	0.114092	N
TCGA-KN-8424-11A-01R-2314-13	hsa-mir-1278	0.0	0.0	N
TCGA-KN-8424-11A-01R-2314-13	hsa-mir-1279	0.0	0.0	N
TCGA-KN-8424-11A-01R-2314-13	hsa-mir-128-1	575.0	65.602739	N
TCGA-KN-8424-11A-01R-2314-13	hsa-mir-128-2	456.0	52.025824	N
TCGA-KN-8424-11A-01R-2314-13	hsa-mir-1280	0.0	0.0	N
TCGA-KN-8424-11A-01R-2314-13	hsa-mir-1281	0.0	0.0	N
TCGA-KN-8424-11A-01R-2314-13	hsa-mir-1282	0.0	0.0	N
TCGA-KN-8424-11A-01R-2314-13	hsa-mir-1283-1	0.0	0.0	N
TCGA-KN-8424-11A-01R-2314-13	hsa-mir-1283-2	0.0	0.0	N
TCGA-KN-8424-11A-01R-2314-13	hsa-mir-1284	0.0	0.0	N
TCGA-KN-8424-11A-01R-2314-13	hsa-mir-1285-1	0.0	0.0	N
TCGA-KN-8424-11A-01R-2314-13	hsa-mir-1285-2	0.0	0.0	N
TCGA-KN-8424-11A-01R-2314-13	hsa-mir-1286	0.0	0.0	N
TCGA-KN-8424-11A-01R-2314-13	hsa-mir-1287	246.0	28.066563	N
TCGA-KN-8424-11A-01R-2314-13	hsa-mir-1288	2.0	0.228183	N
TCGA-KN-8424-11A-01R-2314-13	hsa-mir-1289-1	0.0	0.0	N
TCGA-KN-8424-11A-01R-2314-13	hsa-mir-1289-2	0.0	0.0	N
TCGA-KN-8424-11A-01R-2314-13	hsa-mir-129-1	80.0	9.127338	N
TCGA-KN-8424-11A-01R-2314-13	hsa-mir-129-2	76.0	8.670971	N
TCGA-KN-8424-11A-01R-2314-13	hsa-mir-1290	0.0	0.0	N
TCGA-KN-8424-11A-01R-2314-13	hsa-mir-1291	3.0	0.342275	N
TCGA-KN-8424-11A-01R-2314-13	hsa-mir-1292	2.0	0.228183	N
TCGA-KN-8424-11A-01R-2314-13	hsa-mir-1293	0.0	0.0	N
TCGA-KN-8424-11A-01R-2314-13	hsa-mir-1294	1.0	0.114092	N
TCGA-KN-8424-11A-01R-2314-13	hsa-mir-1295	4.0	0.456367	N
TCGA-KN-8424-11A-01R-2314-13	hsa-mir-1296	38.0	4.335485	N
TCGA-KN-8424-11A-01R-2314-13	hsa-mir-1297	0.0	0.0	N
TCGA-KN-8424-11A-01R-2314-13	hsa-mir-1298	0.0	0.0	N
TCGA-KN-8424-11A-01R-2314-13	hsa-mir-1299	0.0	0.0	N
TCGA-KN-8424-11A-01R-2314-13	hsa-mir-1301	59.0	6.731411	N
TCGA-KN-8424-11A-01R-2314-13	hsa-mir-1302-1	0.0	0.0	N
TCGA-KN-8424-11A-01R-2314-13	hsa-mir-1302-10	0.0	0.0	N
TCGA-KN-8424-11A-01R-2314-13	hsa-mir-1302-11	0.0	0.0	N
TCGA-KN-8424-11A-01R-2314-13	hsa-mir-1302-2	0.0	0.0	N
TCGA-KN-8424-11A-01R-2314-13	hsa-mir-1302-3	0.0	0.0	N
TCGA-KN-8424-11A-01R-2314-13	hsa-mir-1302-4	0.0	0.0	N
TCGA-KN-8424-11A-01R-2314-13	hsa-mir-1302-5	0.0	0.0	N
TCGA-KN-8424-11A-01R-2314-13	hsa-mir-1302-6	0.0	0.0	N
TCGA-KN-8424-11A-01R-2314-13	hsa-mir-1302-7	0.0	0.0	N
TCGA-KN-8424-11A-01R-2314-13	hsa-mir-1302-8	0.0	0.0	N
TCGA-KN-8424-11A-01R-2314-13	hsa-mir-1302-9	0.0	0.0	N
TCGA-KN-8424-11A-01R-2314-13	hsa-mir-1303	0.0	0.0	N
TCGA-KN-8424-11A-01R-2314-13	hsa-mir-1304	0.0	0.0	N
TCGA-KN-8424-11A-01R-2314-13	hsa-mir-1305	0.0	0.0	N
TCGA-KN-8424-11A-01R-2314-13	hsa-mir-1306	25.0	2.852293	N
TCGA-KN-8424-11A-01R-2314-13	hsa-mir-1307	6157.0	702.462715	N
TCGA-KN-8424-11A-01R-2314-13	hsa-mir-130a	1256.0	143.299199	N
TCGA-KN-8424-11A-01R-2314-13	hsa-mir-130b	29.0	3.30866	N
TCGA-KN-8424-11A-01R-2314-13	hsa-mir-132	612.0	69.824132	N
TCGA-KN-8424-11A-01R-2314-13	hsa-mir-1321	0.0	0.0	N
TCGA-KN-8424-11A-01R-2314-13	hsa-mir-1322	0.0	0.0	N
TCGA-KN-8424-11A-01R-2314-13	hsa-mir-1323	0.0	0.0	N
TCGA-KN-8424-11A-01R-2314-13	hsa-mir-1324	0.0	0.0	N
TCGA-KN-8424-11A-01R-2314-13	hsa-mir-133a-1	40.0	4.563669	Y
TCGA-KN-8424-11A-01R-2314-13	hsa-mir-133a-2	4.0	0.456367	Y
TCGA-KN-8424-11A-01R-2314-13	hsa-mir-133b	12.0	1.369101	Y
TCGA-KN-8424-11A-01R-2314-13	hsa-mir-134	733.0	83.62923	N
TCGA-KN-8424-11A-01R-2314-13	hsa-mir-135a-1	158.0	18.026492	N
TCGA-KN-8424-11A-01R-2314-13	hsa-mir-135a-2	22.0	2.510018	N
TCGA-KN-8424-11A-01R-2314-13	hsa-mir-135b	62.0	7.073687	N
TCGA-KN-8424-11A-01R-2314-13	hsa-mir-136	196.0	22.361977	N
TCGA-KN-8424-11A-01R-2314-13	hsa-mir-137	5.0	0.570459	N
TCGA-KN-8424-11A-01R-2314-13	hsa-mir-138-1	18.0	2.053651	N
TCGA-KN-8424-11A-01R-2314-13	hsa-mir-138-2	27.0	3.080476	N
TCGA-KN-8424-11A-01R-2314-13	hsa-mir-139	1886.0	215.176982	N
TCGA-KN-8424-11A-01R-2314-13	hsa-mir-140	11807.0	1347.080929	N
TCGA-KN-8424-11A-01R-2314-13	hsa-mir-141	2255.0	257.276827	N
TCGA-KN-8424-11A-01R-2314-13	hsa-mir-142	1614.0	184.144035	N
TCGA-KN-8424-11A-01R-2314-13	hsa-mir-143	509517.0	58131.670515	N
TCGA-KN-8424-11A-01R-2314-13	hsa-mir-144	670.0	76.441452	N
TCGA-KN-8424-11A-01R-2314-13	hsa-mir-145	16702.0	1905.559895	N
TCGA-KN-8424-11A-01R-2314-13	hsa-mir-1468	156.0	17.798308	N
TCGA-KN-8424-11A-01R-2314-13	hsa-mir-1469	0.0	0.0	N
TCGA-KN-8424-11A-01R-2314-13	hsa-mir-146a	120.0	13.691006	N
TCGA-KN-8424-11A-01R-2314-13	hsa-mir-146b	680.0	77.582369	N
TCGA-KN-8424-11A-01R-2314-13	hsa-mir-147	0.0	0.0	N
TCGA-KN-8424-11A-01R-2314-13	hsa-mir-1470	0.0	0.0	N
TCGA-KN-8424-11A-01R-2314-13	hsa-mir-1471	0.0	0.0	N
TCGA-KN-8424-11A-01R-2314-13	hsa-mir-147b	2.0	0.228183	N
TCGA-KN-8424-11A-01R-2314-13	hsa-mir-148a	121396.0	13850.27835	N
TCGA-KN-8424-11A-01R-2314-13	hsa-mir-148b	788.0	89.904275	N
TCGA-KN-8424-11A-01R-2314-13	hsa-mir-149	50.0	5.704586	N
TCGA-KN-8424-11A-01R-2314-13	hsa-mir-150	1167.0	133.145036	N
TCGA-KN-8424-11A-01R-2314-13	hsa-mir-151	12362.0	1410.401833	N
TCGA-KN-8424-11A-01R-2314-13	hsa-mir-152	2305.0	262.981413	N
TCGA-KN-8424-11A-01R-2314-13	hsa-mir-153-1	1.0	0.114092	N
TCGA-KN-8424-11A-01R-2314-13	hsa-mir-153-2	31.0	3.536843	N
TCGA-KN-8424-11A-01R-2314-13	hsa-mir-1537	0.0	0.0	N
TCGA-KN-8424-11A-01R-2314-13	hsa-mir-1538	2.0	0.228183	N
TCGA-KN-8424-11A-01R-2314-13	hsa-mir-1539	0.0	0.0	N
TCGA-KN-8424-11A-01R-2314-13	hsa-mir-154	29.0	3.30866	N
TCGA-KN-8424-11A-01R-2314-13	hsa-mir-155	306.0	34.912066	N
TCGA-KN-8424-11A-01R-2314-13	hsa-mir-15a	442.0	50.42854	N
TCGA-KN-8424-11A-01R-2314-13	hsa-mir-15b	805.0	91.843834	N
TCGA-KN-8424-11A-01R-2314-13	hsa-mir-16-1	2245.0	256.13591	N
TCGA-KN-8424-11A-01R-2314-13	hsa-mir-16-2	18.0	2.053651	N
TCGA-KN-8424-11A-01R-2314-13	hsa-mir-17	3384.0	386.086378	Y
TCGA-KN-8424-11A-01R-2314-13	hsa-mir-181a-1	14581.0	1663.571358	N
TCGA-KN-8424-11A-01R-2314-13	hsa-mir-181a-2	7778.0	887.405392	N
TCGA-KN-8424-11A-01R-2314-13	hsa-mir-181b-1	2202.0	251.229966	N
TCGA-KN-8424-11A-01R-2314-13	hsa-mir-181b-2	24.0	2.738201	N
TCGA-KN-8424-11A-01R-2314-13	hsa-mir-181c	781.0	89.105633	N
TCGA-KN-8424-11A-01R-2314-13	hsa-mir-181d	130.0	14.831924	N
TCGA-KN-8424-11A-01R-2314-13	hsa-mir-182	16266.0	1855.815905	N
TCGA-KN-8424-11A-01R-2314-13	hsa-mir-1825	0.0	0.0	N
TCGA-KN-8424-11A-01R-2314-13	hsa-mir-1827	0.0	0.0	N
TCGA-KN-8424-11A-01R-2314-13	hsa-mir-183	6167.0	703.603633	N
TCGA-KN-8424-11A-01R-2314-13	hsa-mir-184	92.0	10.496438	N
TCGA-KN-8424-11A-01R-2314-13	hsa-mir-185	264.0	30.120214	N
TCGA-KN-8424-11A-01R-2314-13	hsa-mir-186	782.0	89.219724	N
TCGA-KN-8424-11A-01R-2314-13	hsa-mir-187	144.0	16.429208	N
TCGA-KN-8424-11A-01R-2314-13	hsa-mir-188	193.0	22.019702	N
TCGA-KN-8424-11A-01R-2314-13	hsa-mir-18a	32.0	3.650935	Y
TCGA-KN-8424-11A-01R-2314-13	hsa-mir-18b	3.0	0.342275	Y
TCGA-KN-8424-11A-01R-2314-13	hsa-mir-190	145.0	16.543299	N
TCGA-KN-8424-11A-01R-2314-13	hsa-mir-1908	0.0	0.0	N
TCGA-KN-8424-11A-01R-2314-13	hsa-mir-1909	0.0	0.0	N
TCGA-KN-8424-11A-01R-2314-13	hsa-mir-190b	1.0	0.114092	N
TCGA-KN-8424-11A-01R-2314-13	hsa-mir-191	2922.0	333.376004	N
TCGA-KN-8424-11A-01R-2314-13	hsa-mir-1910	0.0	0.0	N
TCGA-KN-8424-11A-01R-2314-13	hsa-mir-1911	1.0	0.114092	N
TCGA-KN-8424-11A-01R-2314-13	hsa-mir-1912	0.0	0.0	N
TCGA-KN-8424-11A-01R-2314-13	hsa-mir-1913	0.0	0.0	N
TCGA-KN-8424-11A-01R-2314-13	hsa-mir-1914	0.0	0.0	N
TCGA-KN-8424-11A-01R-2314-13	hsa-mir-1915	0.0	0.0	N
TCGA-KN-8424-11A-01R-2314-13	hsa-mir-192	84531.0	9644.28712	Y
TCGA-KN-8424-11A-01R-2314-13	hsa-mir-193a	1153.0	131.547752	N
TCGA-KN-8424-11A-01R-2314-13	hsa-mir-193b	197.0	22.476069	N
TCGA-KN-8424-11A-01R-2314-13	hsa-mir-194-1	9870.0	1126.085269	N
TCGA-KN-8424-11A-01R-2314-13	hsa-mir-194-2	10953.0	1249.646601	N
TCGA-KN-8424-11A-01R-2314-13	hsa-mir-195	423.0	48.260797	N
TCGA-KN-8424-11A-01R-2314-13	hsa-mir-196a-1	3704.0	422.595728	N
TCGA-KN-8424-11A-01R-2314-13	hsa-mir-196a-2	301.0	34.341607	N
TCGA-KN-8424-11A-01R-2314-13	hsa-mir-196b	5191.0	592.250115	N
TCGA-KN-8424-11A-01R-2314-13	hsa-mir-197	889.0	101.427538	N
TCGA-KN-8424-11A-01R-2314-13	hsa-mir-1972-1	0.0	0.0	N
TCGA-KN-8424-11A-01R-2314-13	hsa-mir-1972-2	0.0	0.0	N
TCGA-KN-8424-11A-01R-2314-13	hsa-mir-1973	0.0	0.0	N
TCGA-KN-8424-11A-01R-2314-13	hsa-mir-1976	54.0	6.160953	N
TCGA-KN-8424-11A-01R-2314-13	hsa-mir-198	0.0	0.0	N
TCGA-KN-8424-11A-01R-2314-13	hsa-mir-199a-1	6482.0	739.542524	Y
TCGA-KN-8424-11A-01R-2314-13	hsa-mir-199a-2	11526.0	1315.021156	Y
TCGA-KN-8424-11A-01R-2314-13	hsa-mir-199b	14803.0	1688.89972	Y
TCGA-KN-8424-11A-01R-2314-13	hsa-mir-19a	78.0	8.899154	N
TCGA-KN-8424-11A-01R-2314-13	hsa-mir-19b-1	35.0	3.99321	N
TCGA-KN-8424-11A-01R-2314-13	hsa-mir-19b-2	581.0	66.287289	N
TCGA-KN-8424-11A-01R-2314-13	hsa-mir-200a	6433.0	733.95203	N
TCGA-KN-8424-11A-01R-2314-13	hsa-mir-200b	5541.0	632.182216	N
TCGA-KN-8424-11A-01R-2314-13	hsa-mir-200c	10638.0	1213.707709	N
TCGA-KN-8424-11A-01R-2314-13	hsa-mir-202	0.0	0.0	N
TCGA-KN-8424-11A-01R-2314-13	hsa-mir-203	22169.0	2529.299324	N
TCGA-KN-8424-11A-01R-2314-13	hsa-mir-204	6542.0	746.388027	N
TCGA-KN-8424-11A-01R-2314-13	hsa-mir-205	2.0	0.228183	N
TCGA-KN-8424-11A-01R-2314-13	hsa-mir-2052	0.0	0.0	N
TCGA-KN-8424-11A-01R-2314-13	hsa-mir-2053	0.0	0.0	N
TCGA-KN-8424-11A-01R-2314-13	hsa-mir-2054	0.0	0.0	N
TCGA-KN-8424-11A-01R-2314-13	hsa-mir-206	163.0	18.59695	N
TCGA-KN-8424-11A-01R-2314-13	hsa-mir-208a	0.0	0.0	N
TCGA-KN-8424-11A-01R-2314-13	hsa-mir-208b	0.0	0.0	N
TCGA-KN-8424-11A-01R-2314-13	hsa-mir-20a	1256.0	143.299199	N
TCGA-KN-8424-11A-01R-2314-13	hsa-mir-20b	509.0	58.072685	N
TCGA-KN-8424-11A-01R-2314-13	hsa-mir-21	160825.0	18348.800748	N
TCGA-KN-8424-11A-01R-2314-13	hsa-mir-210	3179.0	362.697575	N
TCGA-KN-8424-11A-01R-2314-13	hsa-mir-211	6.0	0.68455	N
TCGA-KN-8424-11A-01R-2314-13	hsa-mir-2110	7.0	0.798642	N
TCGA-KN-8424-11A-01R-2314-13	hsa-mir-2113	0.0	0.0	N
TCGA-KN-8424-11A-01R-2314-13	hsa-mir-2114	5.0	0.570459	N
TCGA-KN-8424-11A-01R-2314-13	hsa-mir-2115	0.0	0.0	N
TCGA-KN-8424-11A-01R-2314-13	hsa-mir-2116	0.0	0.0	N
TCGA-KN-8424-11A-01R-2314-13	hsa-mir-2117	0.0	0.0	N
TCGA-KN-8424-11A-01R-2314-13	hsa-mir-212	30.0	3.422752	N
TCGA-KN-8424-11A-01R-2314-13	hsa-mir-214	77.0	8.785062	N
TCGA-KN-8424-11A-01R-2314-13	hsa-mir-215	203.0	23.160619	Y
TCGA-KN-8424-11A-01R-2314-13	hsa-mir-216a	3.0	0.342275	N
TCGA-KN-8424-11A-01R-2314-13	hsa-mir-216b	4.0	0.456367	N
TCGA-KN-8424-11A-01R-2314-13	hsa-mir-217	172.0	19.623776	N
TCGA-KN-8424-11A-01R-2314-13	hsa-mir-218-1	9.0	1.026825	N
TCGA-KN-8424-11A-01R-2314-13	hsa-mir-218-2	320.0	36.50935	N
TCGA-KN-8424-11A-01R-2314-13	hsa-mir-219-1	11.0	1.255009	N
TCGA-KN-8424-11A-01R-2314-13	hsa-mir-219-2	1.0	0.114092	N
TCGA-KN-8424-11A-01R-2314-13	hsa-mir-22	593867.0	67755.307033	N
TCGA-KN-8424-11A-01R-2314-13	hsa-mir-221	1192.0	135.997329	N
TCGA-KN-8424-11A-01R-2314-13	hsa-mir-222	481.0	54.878117	N
TCGA-KN-8424-11A-01R-2314-13	hsa-mir-223	115.0	13.120548	N
TCGA-KN-8424-11A-01R-2314-13	hsa-mir-224	27.0	3.080476	N
TCGA-KN-8424-11A-01R-2314-13	hsa-mir-2276	3.0	0.342275	N
TCGA-KN-8424-11A-01R-2314-13	hsa-mir-2277	4.0	0.456367	N
TCGA-KN-8424-11A-01R-2314-13	hsa-mir-2278	1.0	0.114092	N
TCGA-KN-8424-11A-01R-2314-13	hsa-mir-2355	156.0	17.798308	N
TCGA-KN-8424-11A-01R-2314-13	hsa-mir-23a	18471.0	2107.388146	Y
TCGA-KN-8424-11A-01R-2314-13	hsa-mir-23b	15783.0	1800.709605	Y
TCGA-KN-8424-11A-01R-2314-13	hsa-mir-23c	9.0	1.026825	N
TCGA-KN-8424-11A-01R-2314-13	hsa-mir-24-1	358.0	40.844835	N
TCGA-KN-8424-11A-01R-2314-13	hsa-mir-24-2	10186.0	1162.138252	N
TCGA-KN-8424-11A-01R-2314-13	hsa-mir-25	18203.0	2076.811565	N
TCGA-KN-8424-11A-01R-2314-13	hsa-mir-26a-1	29.0	3.30866	N
TCGA-KN-8424-11A-01R-2314-13	hsa-mir-26a-2	18323.0	2090.502572	N
TCGA-KN-8424-11A-01R-2314-13	hsa-mir-26b	3909.0	445.984531	N
TCGA-KN-8424-11A-01R-2314-13	hsa-mir-27a	5999.0	684.436224	Y
TCGA-KN-8424-11A-01R-2314-13	hsa-mir-27b	16614.0	1895.519824	Y
TCGA-KN-8424-11A-01R-2314-13	hsa-mir-28	14928.0	1703.161185	N
TCGA-KN-8424-11A-01R-2314-13	hsa-mir-2861	0.0	0.0	N
TCGA-KN-8424-11A-01R-2314-13	hsa-mir-2909	0.0	0.0	N
TCGA-KN-8424-11A-01R-2314-13	hsa-mir-296	37.0	4.221394	N
TCGA-KN-8424-11A-01R-2314-13	hsa-mir-297	0.0	0.0	N
TCGA-KN-8424-11A-01R-2314-13	hsa-mir-298	0.0	0.0	N
TCGA-KN-8424-11A-01R-2314-13	hsa-mir-299	3.0	0.342275	N
TCGA-KN-8424-11A-01R-2314-13	hsa-mir-29a	53215.0	6071.39084	N
TCGA-KN-8424-11A-01R-2314-13	hsa-mir-29b-1	2010.0	229.324356	Y
TCGA-KN-8424-11A-01R-2314-13	hsa-mir-29b-2	2396.0	273.363759	Y
TCGA-KN-8424-11A-01R-2314-13	hsa-mir-29c	25928.0	2958.170097	Y
TCGA-KN-8424-11A-01R-2314-13	hsa-mir-300	0.0	0.0	N
TCGA-KN-8424-11A-01R-2314-13	hsa-mir-301a	69.0	7.872329	N
TCGA-KN-8424-11A-01R-2314-13	hsa-mir-301b	3.0	0.342275	N
TCGA-KN-8424-11A-01R-2314-13	hsa-mir-302a	1.0	0.114092	N
TCGA-KN-8424-11A-01R-2314-13	hsa-mir-302b	3.0	0.342275	N
TCGA-KN-8424-11A-01R-2314-13	hsa-mir-302c	0.0	0.0	N
TCGA-KN-8424-11A-01R-2314-13	hsa-mir-302d	0.0	0.0	N
TCGA-KN-8424-11A-01R-2314-13	hsa-mir-302e	0.0	0.0	N
TCGA-KN-8424-11A-01R-2314-13	hsa-mir-302f	0.0	0.0	N
TCGA-KN-8424-11A-01R-2314-13	hsa-mir-3065	642.0	73.246884	N
TCGA-KN-8424-11A-01R-2314-13	hsa-mir-3074	37.0	4.221394	N
TCGA-KN-8424-11A-01R-2314-13	hsa-mir-30a	2167597.0	247304.868362	Y
TCGA-KN-8424-11A-01R-2314-13	hsa-mir-30b	10994.0	1254.324361	Y
TCGA-KN-8424-11A-01R-2314-13	hsa-mir-30c-1	34.0	3.879118	N
TCGA-KN-8424-11A-01R-2314-13	hsa-mir-30c-2	18916.0	2158.158961	Y
TCGA-KN-8424-11A-01R-2314-13	hsa-mir-30d	102320.0	11673.864713	N
TCGA-KN-8424-11A-01R-2314-13	hsa-mir-30e	178737.0	20392.411623	Y
TCGA-KN-8424-11A-01R-2314-13	hsa-mir-31	106.0	12.093722	N
TCGA-KN-8424-11A-01R-2314-13	hsa-mir-3115	0.0	0.0	N
TCGA-KN-8424-11A-01R-2314-13	hsa-mir-3116-1	0.0	0.0	N
TCGA-KN-8424-11A-01R-2314-13	hsa-mir-3116-2	0.0	0.0	N
TCGA-KN-8424-11A-01R-2314-13	hsa-mir-3117	8.0	0.912734	N
TCGA-KN-8424-11A-01R-2314-13	hsa-mir-3118-1	0.0	0.0	N
TCGA-KN-8424-11A-01R-2314-13	hsa-mir-3118-2	0.0	0.0	N
TCGA-KN-8424-11A-01R-2314-13	hsa-mir-3118-3	0.0	0.0	N
TCGA-KN-8424-11A-01R-2314-13	hsa-mir-3118-4	0.0	0.0	N
TCGA-KN-8424-11A-01R-2314-13	hsa-mir-3118-5	0.0	0.0	N
TCGA-KN-8424-11A-01R-2314-13	hsa-mir-3118-6	0.0	0.0	N
TCGA-KN-8424-11A-01R-2314-13	hsa-mir-3119-1	0.0	0.0	N
TCGA-KN-8424-11A-01R-2314-13	hsa-mir-3119-2	0.0	0.0	N
TCGA-KN-8424-11A-01R-2314-13	hsa-mir-3120	0.0	0.0	N
TCGA-KN-8424-11A-01R-2314-13	hsa-mir-3121	0.0	0.0	N
TCGA-KN-8424-11A-01R-2314-13	hsa-mir-3122	0.0	0.0	N
TCGA-KN-8424-11A-01R-2314-13	hsa-mir-3123	0.0	0.0	N
TCGA-KN-8424-11A-01R-2314-13	hsa-mir-3124	0.0	0.0	N
TCGA-KN-8424-11A-01R-2314-13	hsa-mir-3125	0.0	0.0	N
TCGA-KN-8424-11A-01R-2314-13	hsa-mir-3126	0.0	0.0	N
TCGA-KN-8424-11A-01R-2314-13	hsa-mir-3127	15.0	1.711376	N
TCGA-KN-8424-11A-01R-2314-13	hsa-mir-3128	0.0	0.0	N
TCGA-KN-8424-11A-01R-2314-13	hsa-mir-3129	2.0	0.228183	N
TCGA-KN-8424-11A-01R-2314-13	hsa-mir-3130-1	45.0	5.134127	N
TCGA-KN-8424-11A-01R-2314-13	hsa-mir-3130-2	0.0	0.0	N
TCGA-KN-8424-11A-01R-2314-13	hsa-mir-3131	1.0	0.114092	N
TCGA-KN-8424-11A-01R-2314-13	hsa-mir-3132	0.0	0.0	N
TCGA-KN-8424-11A-01R-2314-13	hsa-mir-3133	0.0	0.0	N
TCGA-KN-8424-11A-01R-2314-13	hsa-mir-3134	0.0	0.0	N
TCGA-KN-8424-11A-01R-2314-13	hsa-mir-3135	0.0	0.0	N
TCGA-KN-8424-11A-01R-2314-13	hsa-mir-3136	0.0	0.0	N
TCGA-KN-8424-11A-01R-2314-13	hsa-mir-3137	0.0	0.0	N
TCGA-KN-8424-11A-01R-2314-13	hsa-mir-3138	0.0	0.0	N
TCGA-KN-8424-11A-01R-2314-13	hsa-mir-3139	0.0	0.0	N
TCGA-KN-8424-11A-01R-2314-13	hsa-mir-3140	1.0	0.114092	N
TCGA-KN-8424-11A-01R-2314-13	hsa-mir-3141	0.0	0.0	N
TCGA-KN-8424-11A-01R-2314-13	hsa-mir-3142	0.0	0.0	N
TCGA-KN-8424-11A-01R-2314-13	hsa-mir-3143	1.0	0.114092	N
TCGA-KN-8424-11A-01R-2314-13	hsa-mir-3144	1.0	0.114092	N
TCGA-KN-8424-11A-01R-2314-13	hsa-mir-3145	1.0	0.114092	N
TCGA-KN-8424-11A-01R-2314-13	hsa-mir-3146	0.0	0.0	N
TCGA-KN-8424-11A-01R-2314-13	hsa-mir-3147	0.0	0.0	N
TCGA-KN-8424-11A-01R-2314-13	hsa-mir-3148	0.0	0.0	N
TCGA-KN-8424-11A-01R-2314-13	hsa-mir-3149	0.0	0.0	N
TCGA-KN-8424-11A-01R-2314-13	hsa-mir-3150	0.0	0.0	N
TCGA-KN-8424-11A-01R-2314-13	hsa-mir-3150b	2.0	0.228183	N
TCGA-KN-8424-11A-01R-2314-13	hsa-mir-3151	0.0	0.0	N
TCGA-KN-8424-11A-01R-2314-13	hsa-mir-3152	0.0	0.0	N
TCGA-KN-8424-11A-01R-2314-13	hsa-mir-3153	0.0	0.0	N
TCGA-KN-8424-11A-01R-2314-13	hsa-mir-3154	1.0	0.114092	N
TCGA-KN-8424-11A-01R-2314-13	hsa-mir-3155	0.0	0.0	N
TCGA-KN-8424-11A-01R-2314-13	hsa-mir-3156-1	0.0	0.0	N
TCGA-KN-8424-11A-01R-2314-13	hsa-mir-3156-2	0.0	0.0	N
TCGA-KN-8424-11A-01R-2314-13	hsa-mir-3156-3	0.0	0.0	N
TCGA-KN-8424-11A-01R-2314-13	hsa-mir-3157	4.0	0.456367	N
TCGA-KN-8424-11A-01R-2314-13	hsa-mir-3158-1	0.0	0.0	N
TCGA-KN-8424-11A-01R-2314-13	hsa-mir-3158-2	1.0	0.114092	N
TCGA-KN-8424-11A-01R-2314-13	hsa-mir-3159	0.0	0.0	N
TCGA-KN-8424-11A-01R-2314-13	hsa-mir-3160-1	0.0	0.0	N
TCGA-KN-8424-11A-01R-2314-13	hsa-mir-3160-2	0.0	0.0	N
TCGA-KN-8424-11A-01R-2314-13	hsa-mir-3161	0.0	0.0	N
TCGA-KN-8424-11A-01R-2314-13	hsa-mir-3162	0.0	0.0	N
TCGA-KN-8424-11A-01R-2314-13	hsa-mir-3163	0.0	0.0	N
TCGA-KN-8424-11A-01R-2314-13	hsa-mir-3164	0.0	0.0	N
TCGA-KN-8424-11A-01R-2314-13	hsa-mir-3165	0.0	0.0	N
TCGA-KN-8424-11A-01R-2314-13	hsa-mir-3166	0.0	0.0	N
TCGA-KN-8424-11A-01R-2314-13	hsa-mir-3167	0.0	0.0	N
TCGA-KN-8424-11A-01R-2314-13	hsa-mir-3168	0.0	0.0	N
TCGA-KN-8424-11A-01R-2314-13	hsa-mir-3169	0.0	0.0	N
TCGA-KN-8424-11A-01R-2314-13	hsa-mir-3170	11.0	1.255009	N
TCGA-KN-8424-11A-01R-2314-13	hsa-mir-3171	0.0	0.0	N
TCGA-KN-8424-11A-01R-2314-13	hsa-mir-3173	1.0	0.114092	N
TCGA-KN-8424-11A-01R-2314-13	hsa-mir-3174	0.0	0.0	N
TCGA-KN-8424-11A-01R-2314-13	hsa-mir-3175	0.0	0.0	N
TCGA-KN-8424-11A-01R-2314-13	hsa-mir-3176	0.0	0.0	N
TCGA-KN-8424-11A-01R-2314-13	hsa-mir-3177	0.0	0.0	N
TCGA-KN-8424-11A-01R-2314-13	hsa-mir-3178	1.0	0.114092	N
TCGA-KN-8424-11A-01R-2314-13	hsa-mir-3179-1	0.0	0.0	N
TCGA-KN-8424-11A-01R-2314-13	hsa-mir-3179-2	1.0	0.114092	N
TCGA-KN-8424-11A-01R-2314-13	hsa-mir-3179-3	0.0	0.0	N
TCGA-KN-8424-11A-01R-2314-13	hsa-mir-3180-1	0.0	0.0	N
TCGA-KN-8424-11A-01R-2314-13	hsa-mir-3180-2	0.0	0.0	N
TCGA-KN-8424-11A-01R-2314-13	hsa-mir-3180-3	0.0	0.0	N
TCGA-KN-8424-11A-01R-2314-13	hsa-mir-3180-4	1.0	0.114092	N
TCGA-KN-8424-11A-01R-2314-13	hsa-mir-3180-5	0.0	0.0	N
TCGA-KN-8424-11A-01R-2314-13	hsa-mir-3181	0.0	0.0	N
TCGA-KN-8424-11A-01R-2314-13	hsa-mir-3182	0.0	0.0	N
TCGA-KN-8424-11A-01R-2314-13	hsa-mir-3183	1.0	0.114092	N
TCGA-KN-8424-11A-01R-2314-13	hsa-mir-3184	0.0	0.0	N
TCGA-KN-8424-11A-01R-2314-13	hsa-mir-3185	0.0	0.0	N
TCGA-KN-8424-11A-01R-2314-13	hsa-mir-3186	0.0	0.0	N
TCGA-KN-8424-11A-01R-2314-13	hsa-mir-3187	0.0	0.0	N
TCGA-KN-8424-11A-01R-2314-13	hsa-mir-3188	1.0	0.114092	N
TCGA-KN-8424-11A-01R-2314-13	hsa-mir-3189	0.0	0.0	N
TCGA-KN-8424-11A-01R-2314-13	hsa-mir-3190	0.0	0.0	N
TCGA-KN-8424-11A-01R-2314-13	hsa-mir-3191	1.0	0.114092	N
TCGA-KN-8424-11A-01R-2314-13	hsa-mir-3192	0.0	0.0	N
TCGA-KN-8424-11A-01R-2314-13	hsa-mir-3193	2.0	0.228183	N
TCGA-KN-8424-11A-01R-2314-13	hsa-mir-3194	1.0	0.114092	N
TCGA-KN-8424-11A-01R-2314-13	hsa-mir-3195	0.0	0.0	N
TCGA-KN-8424-11A-01R-2314-13	hsa-mir-3196	0.0	0.0	N
TCGA-KN-8424-11A-01R-2314-13	hsa-mir-3197	1.0	0.114092	N
TCGA-KN-8424-11A-01R-2314-13	hsa-mir-3198	0.0	0.0	N
TCGA-KN-8424-11A-01R-2314-13	hsa-mir-3199-1	7.0	0.798642	N
TCGA-KN-8424-11A-01R-2314-13	hsa-mir-3199-2	5.0	0.570459	N
TCGA-KN-8424-11A-01R-2314-13	hsa-mir-32	226.0	25.784729	N
TCGA-KN-8424-11A-01R-2314-13	hsa-mir-3200	8.0	0.912734	N
TCGA-KN-8424-11A-01R-2314-13	hsa-mir-3201	0.0	0.0	N
TCGA-KN-8424-11A-01R-2314-13	hsa-mir-3202-1	0.0	0.0	N
TCGA-KN-8424-11A-01R-2314-13	hsa-mir-3202-2	1.0	0.114092	N
TCGA-KN-8424-11A-01R-2314-13	hsa-mir-320a	2032.0	231.834374	Y
TCGA-KN-8424-11A-01R-2314-13	hsa-mir-320b-1	0.0	0.0	N
TCGA-KN-8424-11A-01R-2314-13	hsa-mir-320b-2	33.0	3.765027	Y
TCGA-KN-8424-11A-01R-2314-13	hsa-mir-320c-1	2.0	0.228183	N
TCGA-KN-8424-11A-01R-2314-13	hsa-mir-320c-2	1.0	0.114092	N
TCGA-KN-8424-11A-01R-2314-13	hsa-mir-320d-1	3.0	0.342275	N
TCGA-KN-8424-11A-01R-2314-13	hsa-mir-320d-2	4.0	0.456367	N
TCGA-KN-8424-11A-01R-2314-13	hsa-mir-320e	2.0	0.228183	N
TCGA-KN-8424-11A-01R-2314-13	hsa-mir-323	3.0	0.342275	N
TCGA-KN-8424-11A-01R-2314-13	hsa-mir-323b	28.0	3.194568	N
TCGA-KN-8424-11A-01R-2314-13	hsa-mir-324	254.0	28.979297	N
TCGA-KN-8424-11A-01R-2314-13	hsa-mir-325	0.0	0.0	N
TCGA-KN-8424-11A-01R-2314-13	hsa-mir-326	33.0	3.765027	N
TCGA-KN-8424-11A-01R-2314-13	hsa-mir-328	405.0	46.207146	N
TCGA-KN-8424-11A-01R-2314-13	hsa-mir-329-1	0.0	0.0	N
TCGA-KN-8424-11A-01R-2314-13	hsa-mir-329-2	1.0	0.114092	N
TCGA-KN-8424-11A-01R-2314-13	hsa-mir-330	72.0	8.214604	N
TCGA-KN-8424-11A-01R-2314-13	hsa-mir-331	211.0	24.073353	N
TCGA-KN-8424-11A-01R-2314-13	hsa-mir-335	254.0	28.979297	N
TCGA-KN-8424-11A-01R-2314-13	hsa-mir-337	58.0	6.61732	N
TCGA-KN-8424-11A-01R-2314-13	hsa-mir-338	3246.0	370.341721	N
TCGA-KN-8424-11A-01R-2314-13	hsa-mir-339	133.0	15.174199	N
TCGA-KN-8424-11A-01R-2314-13	hsa-mir-33a	420.0	47.918522	N
TCGA-KN-8424-11A-01R-2314-13	hsa-mir-33b	15.0	1.711376	N
TCGA-KN-8424-11A-01R-2314-13	hsa-mir-340	56.0	6.389136	N
TCGA-KN-8424-11A-01R-2314-13	hsa-mir-342	187.0	21.335151	N
TCGA-KN-8424-11A-01R-2314-13	hsa-mir-345	63.0	7.187778	N
TCGA-KN-8424-11A-01R-2314-13	hsa-mir-346	1.0	0.114092	N
TCGA-KN-8424-11A-01R-2314-13	hsa-mir-34a	350.0	39.932102	N
TCGA-KN-8424-11A-01R-2314-13	hsa-mir-34b	4.0	0.456367	N
TCGA-KN-8424-11A-01R-2314-13	hsa-mir-34c	18.0	2.053651	N
TCGA-KN-8424-11A-01R-2314-13	hsa-mir-3605	18.0	2.053651	N
TCGA-KN-8424-11A-01R-2314-13	hsa-mir-3606	0.0	0.0	N
TCGA-KN-8424-11A-01R-2314-13	hsa-mir-3607	232.0	26.469279	N
TCGA-KN-8424-11A-01R-2314-13	hsa-mir-3609	3.0	0.342275	N
TCGA-KN-8424-11A-01R-2314-13	hsa-mir-361	2206.0	251.686333	N
TCGA-KN-8424-11A-01R-2314-13	hsa-mir-3610	2.0	0.228183	N
TCGA-KN-8424-11A-01R-2314-13	hsa-mir-3611	0.0	0.0	N
TCGA-KN-8424-11A-01R-2314-13	hsa-mir-3612	0.0	0.0	N
TCGA-KN-8424-11A-01R-2314-13	hsa-mir-3613	31.0	3.536843	N
TCGA-KN-8424-11A-01R-2314-13	hsa-mir-3614	5.0	0.570459	N
TCGA-KN-8424-11A-01R-2314-13	hsa-mir-3615	7.0	0.798642	N
TCGA-KN-8424-11A-01R-2314-13	hsa-mir-3616	1.0	0.114092	N
TCGA-KN-8424-11A-01R-2314-13	hsa-mir-3617	0.0	0.0	N
TCGA-KN-8424-11A-01R-2314-13	hsa-mir-3618	0.0	0.0	N
TCGA-KN-8424-11A-01R-2314-13	hsa-mir-3619	0.0	0.0	N
TCGA-KN-8424-11A-01R-2314-13	hsa-mir-362	783.0	89.333816	N
TCGA-KN-8424-11A-01R-2314-13	hsa-mir-3620	0.0	0.0	N
TCGA-KN-8424-11A-01R-2314-13	hsa-mir-3621	0.0	0.0	N
TCGA-KN-8424-11A-01R-2314-13	hsa-mir-3622a	2.0	0.228183	N
TCGA-KN-8424-11A-01R-2314-13	hsa-mir-3622b	0.0	0.0	N
TCGA-KN-8424-11A-01R-2314-13	hsa-mir-363	268.0	30.576581	N
TCGA-KN-8424-11A-01R-2314-13	hsa-mir-3646	0.0	0.0	N
TCGA-KN-8424-11A-01R-2314-13	hsa-mir-3647	21.0	2.395926	N
TCGA-KN-8424-11A-01R-2314-13	hsa-mir-3648	31.0	3.536843	N
TCGA-KN-8424-11A-01R-2314-13	hsa-mir-3649	0.0	0.0	N
TCGA-KN-8424-11A-01R-2314-13	hsa-mir-365-1	46.0	5.248219	N
TCGA-KN-8424-11A-01R-2314-13	hsa-mir-365-2	52.0	5.932769	N
TCGA-KN-8424-11A-01R-2314-13	hsa-mir-3650	0.0	0.0	N
TCGA-KN-8424-11A-01R-2314-13	hsa-mir-3651	1.0	0.114092	N
TCGA-KN-8424-11A-01R-2314-13	hsa-mir-3652	2.0	0.228183	N
TCGA-KN-8424-11A-01R-2314-13	hsa-mir-3653	25.0	2.852293	N
TCGA-KN-8424-11A-01R-2314-13	hsa-mir-3654	0.0	0.0	N
TCGA-KN-8424-11A-01R-2314-13	hsa-mir-3655	0.0	0.0	N
TCGA-KN-8424-11A-01R-2314-13	hsa-mir-3656	0.0	0.0	N
TCGA-KN-8424-11A-01R-2314-13	hsa-mir-3657	0.0	0.0	N
TCGA-KN-8424-11A-01R-2314-13	hsa-mir-3658	0.0	0.0	N
TCGA-KN-8424-11A-01R-2314-13	hsa-mir-3659	0.0	0.0	N
TCGA-KN-8424-11A-01R-2314-13	hsa-mir-3660	0.0	0.0	N
TCGA-KN-8424-11A-01R-2314-13	hsa-mir-3661	0.0	0.0	N
TCGA-KN-8424-11A-01R-2314-13	hsa-mir-3662	0.0	0.0	N
TCGA-KN-8424-11A-01R-2314-13	hsa-mir-3663	0.0	0.0	N
TCGA-KN-8424-11A-01R-2314-13	hsa-mir-3664	7.0	0.798642	N
TCGA-KN-8424-11A-01R-2314-13	hsa-mir-3665	0.0	0.0	N
TCGA-KN-8424-11A-01R-2314-13	hsa-mir-3666	0.0	0.0	N
TCGA-KN-8424-11A-01R-2314-13	hsa-mir-3667	0.0	0.0	N
TCGA-KN-8424-11A-01R-2314-13	hsa-mir-3668	0.0	0.0	N
TCGA-KN-8424-11A-01R-2314-13	hsa-mir-3669	0.0	0.0	N
TCGA-KN-8424-11A-01R-2314-13	hsa-mir-367	0.0	0.0	N
TCGA-KN-8424-11A-01R-2314-13	hsa-mir-3670	0.0	0.0	N
TCGA-KN-8424-11A-01R-2314-13	hsa-mir-3671	0.0	0.0	N
TCGA-KN-8424-11A-01R-2314-13	hsa-mir-3672	0.0	0.0	N
TCGA-KN-8424-11A-01R-2314-13	hsa-mir-3673	0.0	0.0	N
TCGA-KN-8424-11A-01R-2314-13	hsa-mir-3674	0.0	0.0	N
TCGA-KN-8424-11A-01R-2314-13	hsa-mir-3675	0.0	0.0	N
TCGA-KN-8424-11A-01R-2314-13	hsa-mir-3676	4.0	0.456367	N
TCGA-KN-8424-11A-01R-2314-13	hsa-mir-3677	14.0	1.597284	N
TCGA-KN-8424-11A-01R-2314-13	hsa-mir-3678	1.0	0.114092	N
TCGA-KN-8424-11A-01R-2314-13	hsa-mir-3679	1.0	0.114092	N
TCGA-KN-8424-11A-01R-2314-13	hsa-mir-3680	2.0	0.228183	N
TCGA-KN-8424-11A-01R-2314-13	hsa-mir-3681	0.0	0.0	N
TCGA-KN-8424-11A-01R-2314-13	hsa-mir-3682	4.0	0.456367	N
TCGA-KN-8424-11A-01R-2314-13	hsa-mir-3683	0.0	0.0	N
TCGA-KN-8424-11A-01R-2314-13	hsa-mir-3684	2.0	0.228183	N
TCGA-KN-8424-11A-01R-2314-13	hsa-mir-3685	0.0	0.0	N
TCGA-KN-8424-11A-01R-2314-13	hsa-mir-3686	0.0	0.0	N
TCGA-KN-8424-11A-01R-2314-13	hsa-mir-3687	8.0	0.912734	N
TCGA-KN-8424-11A-01R-2314-13	hsa-mir-3688	0.0	0.0	N
TCGA-KN-8424-11A-01R-2314-13	hsa-mir-3689a	0.0	0.0	N
TCGA-KN-8424-11A-01R-2314-13	hsa-mir-3689b	0.0	0.0	N
TCGA-KN-8424-11A-01R-2314-13	hsa-mir-369	27.0	3.080476	N
TCGA-KN-8424-11A-01R-2314-13	hsa-mir-3690	1.0	0.114092	N
TCGA-KN-8424-11A-01R-2314-13	hsa-mir-3691	0.0	0.0	N
TCGA-KN-8424-11A-01R-2314-13	hsa-mir-3692	0.0	0.0	N
TCGA-KN-8424-11A-01R-2314-13	hsa-mir-370	33.0	3.765027	N
TCGA-KN-8424-11A-01R-2314-13	hsa-mir-371	1.0	0.114092	N
TCGA-KN-8424-11A-01R-2314-13	hsa-mir-3713	0.0	0.0	N
TCGA-KN-8424-11A-01R-2314-13	hsa-mir-3714	0.0	0.0	N
TCGA-KN-8424-11A-01R-2314-13	hsa-mir-372	3.0	0.342275	N
TCGA-KN-8424-11A-01R-2314-13	hsa-mir-373	0.0	0.0	N
TCGA-KN-8424-11A-01R-2314-13	hsa-mir-374a	3579.0	408.334263	N
TCGA-KN-8424-11A-01R-2314-13	hsa-mir-374b	505.0	57.616318	Y
TCGA-KN-8424-11A-01R-2314-13	hsa-mir-374c	1.0	0.114092	Y
TCGA-KN-8424-11A-01R-2314-13	hsa-mir-375	382.0	43.583037	N
TCGA-KN-8424-11A-01R-2314-13	hsa-mir-376a-1	6.0	0.68455	N
TCGA-KN-8424-11A-01R-2314-13	hsa-mir-376a-2	2.0	0.228183	N
TCGA-KN-8424-11A-01R-2314-13	hsa-mir-376b	3.0	0.342275	Y
TCGA-KN-8424-11A-01R-2314-13	hsa-mir-376c	23.0	2.62411	Y
TCGA-KN-8424-11A-01R-2314-13	hsa-mir-377	10.0	1.140917	N
TCGA-KN-8424-11A-01R-2314-13	hsa-mir-378	3296.0	376.046307	N
TCGA-KN-8424-11A-01R-2314-13	hsa-mir-378b	0.0	0.0	N
TCGA-KN-8424-11A-01R-2314-13	hsa-mir-378c	83.0	9.469613	N
TCGA-KN-8424-11A-01R-2314-13	hsa-mir-379	1962.0	223.847953	N
TCGA-KN-8424-11A-01R-2314-13	hsa-mir-380	0.0	0.0	N
TCGA-KN-8424-11A-01R-2314-13	hsa-mir-381	100.0	11.409172	N
TCGA-KN-8424-11A-01R-2314-13	hsa-mir-382	47.0	5.362311	N
TCGA-KN-8424-11A-01R-2314-13	hsa-mir-383	1.0	0.114092	N
TCGA-KN-8424-11A-01R-2314-13	hsa-mir-384	0.0	0.0	N
TCGA-KN-8424-11A-01R-2314-13	hsa-mir-3907	0.0	0.0	N
TCGA-KN-8424-11A-01R-2314-13	hsa-mir-3908	0.0	0.0	N
TCGA-KN-8424-11A-01R-2314-13	hsa-mir-3909	0.0	0.0	N
TCGA-KN-8424-11A-01R-2314-13	hsa-mir-3910-1	0.0	0.0	N
TCGA-KN-8424-11A-01R-2314-13	hsa-mir-3910-2	0.0	0.0	N
TCGA-KN-8424-11A-01R-2314-13	hsa-mir-3911	0.0	0.0	N
TCGA-KN-8424-11A-01R-2314-13	hsa-mir-3912	5.0	0.570459	N
TCGA-KN-8424-11A-01R-2314-13	hsa-mir-3913-1	27.0	3.080476	N
TCGA-KN-8424-11A-01R-2314-13	hsa-mir-3913-2	0.0	0.0	N
TCGA-KN-8424-11A-01R-2314-13	hsa-mir-3914-1	0.0	0.0	N
TCGA-KN-8424-11A-01R-2314-13	hsa-mir-3914-2	0.0	0.0	N
TCGA-KN-8424-11A-01R-2314-13	hsa-mir-3915	0.0	0.0	N
TCGA-KN-8424-11A-01R-2314-13	hsa-mir-3916	0.0	0.0	N
TCGA-KN-8424-11A-01R-2314-13	hsa-mir-3917	1.0	0.114092	N
TCGA-KN-8424-11A-01R-2314-13	hsa-mir-3918	0.0	0.0	N
TCGA-KN-8424-11A-01R-2314-13	hsa-mir-3919	0.0	0.0	N
TCGA-KN-8424-11A-01R-2314-13	hsa-mir-3920	1.0	0.114092	N
TCGA-KN-8424-11A-01R-2314-13	hsa-mir-3921	0.0	0.0	N
TCGA-KN-8424-11A-01R-2314-13	hsa-mir-3922	0.0	0.0	N
TCGA-KN-8424-11A-01R-2314-13	hsa-mir-3923	0.0	0.0	N
TCGA-KN-8424-11A-01R-2314-13	hsa-mir-3924	0.0	0.0	N
TCGA-KN-8424-11A-01R-2314-13	hsa-mir-3925	0.0	0.0	N
TCGA-KN-8424-11A-01R-2314-13	hsa-mir-3926-1	1.0	0.114092	N
TCGA-KN-8424-11A-01R-2314-13	hsa-mir-3926-2	0.0	0.0	N
TCGA-KN-8424-11A-01R-2314-13	hsa-mir-3927	0.0	0.0	N
TCGA-KN-8424-11A-01R-2314-13	hsa-mir-3928	18.0	2.053651	N
TCGA-KN-8424-11A-01R-2314-13	hsa-mir-3929	0.0	0.0	N
TCGA-KN-8424-11A-01R-2314-13	hsa-mir-3934	2.0	0.228183	N
TCGA-KN-8424-11A-01R-2314-13	hsa-mir-3935	0.0	0.0	N
TCGA-KN-8424-11A-01R-2314-13	hsa-mir-3936	1.0	0.114092	N
TCGA-KN-8424-11A-01R-2314-13	hsa-mir-3937	0.0	0.0	N
TCGA-KN-8424-11A-01R-2314-13	hsa-mir-3938	0.0	0.0	N
TCGA-KN-8424-11A-01R-2314-13	hsa-mir-3939	1.0	0.114092	N
TCGA-KN-8424-11A-01R-2314-13	hsa-mir-3940	4.0	0.456367	N
TCGA-KN-8424-11A-01R-2314-13	hsa-mir-3941	2.0	0.228183	N
TCGA-KN-8424-11A-01R-2314-13	hsa-mir-3942	3.0	0.342275	N
TCGA-KN-8424-11A-01R-2314-13	hsa-mir-3943	0.0	0.0	N
TCGA-KN-8424-11A-01R-2314-13	hsa-mir-3944	1.0	0.114092	N
TCGA-KN-8424-11A-01R-2314-13	hsa-mir-3945	1.0	0.114092	N
TCGA-KN-8424-11A-01R-2314-13	hsa-mir-409	51.0	5.818678	N
TCGA-KN-8424-11A-01R-2314-13	hsa-mir-410	16.0	1.825468	N
TCGA-KN-8424-11A-01R-2314-13	hsa-mir-411	18.0	2.053651	N
TCGA-KN-8424-11A-01R-2314-13	hsa-mir-412	5.0	0.570459	N
TCGA-KN-8424-11A-01R-2314-13	hsa-mir-421	8.0	0.912734	N
TCGA-KN-8424-11A-01R-2314-13	hsa-mir-422a	0.0	0.0	N
TCGA-KN-8424-11A-01R-2314-13	hsa-mir-423	1003.0	114.433994	N
TCGA-KN-8424-11A-01R-2314-13	hsa-mir-424	2823.0	322.080923	N
TCGA-KN-8424-11A-01R-2314-13	hsa-mir-425	232.0	26.469279	N
TCGA-KN-8424-11A-01R-2314-13	hsa-mir-4251	0.0	0.0	N
TCGA-KN-8424-11A-01R-2314-13	hsa-mir-4252	0.0	0.0	N
TCGA-KN-8424-11A-01R-2314-13	hsa-mir-4253	0.0	0.0	N
TCGA-KN-8424-11A-01R-2314-13	hsa-mir-4254	0.0	0.0	N
TCGA-KN-8424-11A-01R-2314-13	hsa-mir-4255	0.0	0.0	N
TCGA-KN-8424-11A-01R-2314-13	hsa-mir-4256	0.0	0.0	N
TCGA-KN-8424-11A-01R-2314-13	hsa-mir-4257	0.0	0.0	N
TCGA-KN-8424-11A-01R-2314-13	hsa-mir-4258	0.0	0.0	N
TCGA-KN-8424-11A-01R-2314-13	hsa-mir-4259	0.0	0.0	N
TCGA-KN-8424-11A-01R-2314-13	hsa-mir-4260	0.0	0.0	N
TCGA-KN-8424-11A-01R-2314-13	hsa-mir-4261	0.0	0.0	N
TCGA-KN-8424-11A-01R-2314-13	hsa-mir-4262	0.0	0.0	N
TCGA-KN-8424-11A-01R-2314-13	hsa-mir-4263	0.0	0.0	N
TCGA-KN-8424-11A-01R-2314-13	hsa-mir-4264	0.0	0.0	N
TCGA-KN-8424-11A-01R-2314-13	hsa-mir-4265	0.0	0.0	N
TCGA-KN-8424-11A-01R-2314-13	hsa-mir-4266	0.0	0.0	N
TCGA-KN-8424-11A-01R-2314-13	hsa-mir-4267	0.0	0.0	N
TCGA-KN-8424-11A-01R-2314-13	hsa-mir-4268	0.0	0.0	N
TCGA-KN-8424-11A-01R-2314-13	hsa-mir-4269	0.0	0.0	N
TCGA-KN-8424-11A-01R-2314-13	hsa-mir-4270	0.0	0.0	N
TCGA-KN-8424-11A-01R-2314-13	hsa-mir-4271	0.0	0.0	N
TCGA-KN-8424-11A-01R-2314-13	hsa-mir-4272	0.0	0.0	N
TCGA-KN-8424-11A-01R-2314-13	hsa-mir-4273	0.0	0.0	N
TCGA-KN-8424-11A-01R-2314-13	hsa-mir-4274	0.0	0.0	N
TCGA-KN-8424-11A-01R-2314-13	hsa-mir-4275	0.0	0.0	N
TCGA-KN-8424-11A-01R-2314-13	hsa-mir-4276	0.0	0.0	N
TCGA-KN-8424-11A-01R-2314-13	hsa-mir-4277	0.0	0.0	N
TCGA-KN-8424-11A-01R-2314-13	hsa-mir-4278	0.0	0.0	N
TCGA-KN-8424-11A-01R-2314-13	hsa-mir-4279	0.0	0.0	N
TCGA-KN-8424-11A-01R-2314-13	hsa-mir-4280	0.0	0.0	N
TCGA-KN-8424-11A-01R-2314-13	hsa-mir-4281	0.0	0.0	N
TCGA-KN-8424-11A-01R-2314-13	hsa-mir-4282	0.0	0.0	N
TCGA-KN-8424-11A-01R-2314-13	hsa-mir-4283-1	0.0	0.0	N
TCGA-KN-8424-11A-01R-2314-13	hsa-mir-4283-2	0.0	0.0	N
TCGA-KN-8424-11A-01R-2314-13	hsa-mir-4284	0.0	0.0	N
TCGA-KN-8424-11A-01R-2314-13	hsa-mir-4285	0.0	0.0	N
TCGA-KN-8424-11A-01R-2314-13	hsa-mir-4286	0.0	0.0	N
TCGA-KN-8424-11A-01R-2314-13	hsa-mir-4287	0.0	0.0	N
TCGA-KN-8424-11A-01R-2314-13	hsa-mir-4288	0.0	0.0	N
TCGA-KN-8424-11A-01R-2314-13	hsa-mir-4289	0.0	0.0	N
TCGA-KN-8424-11A-01R-2314-13	hsa-mir-429	679.0	77.468277	N
TCGA-KN-8424-11A-01R-2314-13	hsa-mir-4290	0.0	0.0	N
TCGA-KN-8424-11A-01R-2314-13	hsa-mir-4291	0.0	0.0	N
TCGA-KN-8424-11A-01R-2314-13	hsa-mir-4292	0.0	0.0	N
TCGA-KN-8424-11A-01R-2314-13	hsa-mir-4293	0.0	0.0	N
TCGA-KN-8424-11A-01R-2314-13	hsa-mir-4294	0.0	0.0	N
TCGA-KN-8424-11A-01R-2314-13	hsa-mir-4295	0.0	0.0	N
TCGA-KN-8424-11A-01R-2314-13	hsa-mir-4296	0.0	0.0	N
TCGA-KN-8424-11A-01R-2314-13	hsa-mir-4297	0.0	0.0	N
TCGA-KN-8424-11A-01R-2314-13	hsa-mir-4298	0.0	0.0	N
TCGA-KN-8424-11A-01R-2314-13	hsa-mir-4299	0.0	0.0	N
TCGA-KN-8424-11A-01R-2314-13	hsa-mir-4300	0.0	0.0	N
TCGA-KN-8424-11A-01R-2314-13	hsa-mir-4301	0.0	0.0	N
TCGA-KN-8424-11A-01R-2314-13	hsa-mir-4302	0.0	0.0	N
TCGA-KN-8424-11A-01R-2314-13	hsa-mir-4303	0.0	0.0	N
TCGA-KN-8424-11A-01R-2314-13	hsa-mir-4304	0.0	0.0	N
TCGA-KN-8424-11A-01R-2314-13	hsa-mir-4305	0.0	0.0	N
TCGA-KN-8424-11A-01R-2314-13	hsa-mir-4306	1.0	0.114092	N
TCGA-KN-8424-11A-01R-2314-13	hsa-mir-4307	0.0	0.0	N
TCGA-KN-8424-11A-01R-2314-13	hsa-mir-4308	0.0	0.0	N
TCGA-KN-8424-11A-01R-2314-13	hsa-mir-4309	0.0	0.0	N
TCGA-KN-8424-11A-01R-2314-13	hsa-mir-431	13.0	1.483192	N
TCGA-KN-8424-11A-01R-2314-13	hsa-mir-4310	0.0	0.0	N
TCGA-KN-8424-11A-01R-2314-13	hsa-mir-4311	0.0	0.0	N
TCGA-KN-8424-11A-01R-2314-13	hsa-mir-4312	0.0	0.0	N
TCGA-KN-8424-11A-01R-2314-13	hsa-mir-4313	0.0	0.0	N
TCGA-KN-8424-11A-01R-2314-13	hsa-mir-4314	0.0	0.0	N
TCGA-KN-8424-11A-01R-2314-13	hsa-mir-4315-1	0.0	0.0	N
TCGA-KN-8424-11A-01R-2314-13	hsa-mir-4315-2	0.0	0.0	N
TCGA-KN-8424-11A-01R-2314-13	hsa-mir-4316	0.0	0.0	N
TCGA-KN-8424-11A-01R-2314-13	hsa-mir-4317	0.0	0.0	N
TCGA-KN-8424-11A-01R-2314-13	hsa-mir-4318	0.0	0.0	N
TCGA-KN-8424-11A-01R-2314-13	hsa-mir-4319	0.0	0.0	N
TCGA-KN-8424-11A-01R-2314-13	hsa-mir-432	17.0	1.939559	N
TCGA-KN-8424-11A-01R-2314-13	hsa-mir-4320	0.0	0.0	N
TCGA-KN-8424-11A-01R-2314-13	hsa-mir-4321	0.0	0.0	N
TCGA-KN-8424-11A-01R-2314-13	hsa-mir-4322	0.0	0.0	N
TCGA-KN-8424-11A-01R-2314-13	hsa-mir-4323	0.0	0.0	N
TCGA-KN-8424-11A-01R-2314-13	hsa-mir-4324	0.0	0.0	N
TCGA-KN-8424-11A-01R-2314-13	hsa-mir-4325	0.0	0.0	N
TCGA-KN-8424-11A-01R-2314-13	hsa-mir-4326	0.0	0.0	N
TCGA-KN-8424-11A-01R-2314-13	hsa-mir-4327	0.0	0.0	N
TCGA-KN-8424-11A-01R-2314-13	hsa-mir-4328	0.0	0.0	N
TCGA-KN-8424-11A-01R-2314-13	hsa-mir-4329	0.0	0.0	N
TCGA-KN-8424-11A-01R-2314-13	hsa-mir-433	9.0	1.026825	N
TCGA-KN-8424-11A-01R-2314-13	hsa-mir-4330	0.0	0.0	N
TCGA-KN-8424-11A-01R-2314-13	hsa-mir-448	0.0	0.0	N
TCGA-KN-8424-11A-01R-2314-13	hsa-mir-449a	1.0	0.114092	N
TCGA-KN-8424-11A-01R-2314-13	hsa-mir-449b	0.0	0.0	N
TCGA-KN-8424-11A-01R-2314-13	hsa-mir-449c	0.0	0.0	N
TCGA-KN-8424-11A-01R-2314-13	hsa-mir-450a-1	84.0	9.583704	N
TCGA-KN-8424-11A-01R-2314-13	hsa-mir-450a-2	85.0	9.697796	N
TCGA-KN-8424-11A-01R-2314-13	hsa-mir-450b	172.0	19.623776	N
TCGA-KN-8424-11A-01R-2314-13	hsa-mir-451	2990.0	341.134241	N
TCGA-KN-8424-11A-01R-2314-13	hsa-mir-452	176.0	20.080143	N
TCGA-KN-8424-11A-01R-2314-13	hsa-mir-454	26.0	2.966385	N
TCGA-KN-8424-11A-01R-2314-13	hsa-mir-455	4496.0	512.95637	N
TCGA-KN-8424-11A-01R-2314-13	hsa-mir-466	1.0	0.114092	N
TCGA-KN-8424-11A-01R-2314-13	hsa-mir-483	39.0	4.449577	N
TCGA-KN-8424-11A-01R-2314-13	hsa-mir-484	204.0	23.274711	N
TCGA-KN-8424-11A-01R-2314-13	hsa-mir-485	6.0	0.68455	N
TCGA-KN-8424-11A-01R-2314-13	hsa-mir-486	853.0	97.320237	N
TCGA-KN-8424-11A-01R-2314-13	hsa-mir-487a	2.0	0.228183	N
TCGA-KN-8424-11A-01R-2314-13	hsa-mir-487b	13.0	1.483192	N
TCGA-KN-8424-11A-01R-2314-13	hsa-mir-488	1.0	0.114092	N
TCGA-KN-8424-11A-01R-2314-13	hsa-mir-489	71.0	8.100512	N
TCGA-KN-8424-11A-01R-2314-13	hsa-mir-490	0.0	0.0	N
TCGA-KN-8424-11A-01R-2314-13	hsa-mir-491	9.0	1.026825	N
TCGA-KN-8424-11A-01R-2314-13	hsa-mir-492	0.0	0.0	N
TCGA-KN-8424-11A-01R-2314-13	hsa-mir-493	40.0	4.563669	N
TCGA-KN-8424-11A-01R-2314-13	hsa-mir-494	2.0	0.228183	N
TCGA-KN-8424-11A-01R-2314-13	hsa-mir-495	17.0	1.939559	N
TCGA-KN-8424-11A-01R-2314-13	hsa-mir-496	3.0	0.342275	N
TCGA-KN-8424-11A-01R-2314-13	hsa-mir-497	180.0	20.536509	N
TCGA-KN-8424-11A-01R-2314-13	hsa-mir-498	0.0	0.0	N
TCGA-KN-8424-11A-01R-2314-13	hsa-mir-499	5.0	0.570459	N
TCGA-KN-8424-11A-01R-2314-13	hsa-mir-500a	6851.0	781.642369	Y
TCGA-KN-8424-11A-01R-2314-13	hsa-mir-500b	132.0	15.060107	Y
TCGA-KN-8424-11A-01R-2314-13	hsa-mir-501	969.0	110.554876	N
TCGA-KN-8424-11A-01R-2314-13	hsa-mir-502	308.0	35.14025	Y
TCGA-KN-8424-11A-01R-2314-13	hsa-mir-503	107.0	12.207814	N
TCGA-KN-8424-11A-01R-2314-13	hsa-mir-504	11.0	1.255009	N
TCGA-KN-8424-11A-01R-2314-13	hsa-mir-505	309.0	35.254341	N
TCGA-KN-8424-11A-01R-2314-13	hsa-mir-506	7.0	0.798642	N
TCGA-KN-8424-11A-01R-2314-13	hsa-mir-507	2.0	0.228183	N
TCGA-KN-8424-11A-01R-2314-13	hsa-mir-508	287.0	32.744323	N
TCGA-KN-8424-11A-01R-2314-13	hsa-mir-509-1	26.0	2.966385	N
TCGA-KN-8424-11A-01R-2314-13	hsa-mir-509-2	32.0	3.650935	N
TCGA-KN-8424-11A-01R-2314-13	hsa-mir-509-3	43.0	4.905944	N
TCGA-KN-8424-11A-01R-2314-13	hsa-mir-510	2.0	0.228183	N
TCGA-KN-8424-11A-01R-2314-13	hsa-mir-511-1	7.0	0.798642	N
TCGA-KN-8424-11A-01R-2314-13	hsa-mir-511-2	10.0	1.140917	N
TCGA-KN-8424-11A-01R-2314-13	hsa-mir-512-1	0.0	0.0	N
TCGA-KN-8424-11A-01R-2314-13	hsa-mir-512-2	0.0	0.0	N
TCGA-KN-8424-11A-01R-2314-13	hsa-mir-513a-1	0.0	0.0	N
TCGA-KN-8424-11A-01R-2314-13	hsa-mir-513a-2	0.0	0.0	N
TCGA-KN-8424-11A-01R-2314-13	hsa-mir-513b	0.0	0.0	N
TCGA-KN-8424-11A-01R-2314-13	hsa-mir-513c	1.0	0.114092	N
TCGA-KN-8424-11A-01R-2314-13	hsa-mir-514-1	60.0	6.845503	N
TCGA-KN-8424-11A-01R-2314-13	hsa-mir-514-2	63.0	7.187778	N
TCGA-KN-8424-11A-01R-2314-13	hsa-mir-514-3	52.0	5.932769	N
TCGA-KN-8424-11A-01R-2314-13	hsa-mir-514b	1.0	0.114092	N
TCGA-KN-8424-11A-01R-2314-13	hsa-mir-515-1	0.0	0.0	N
TCGA-KN-8424-11A-01R-2314-13	hsa-mir-515-2	0.0	0.0	N
TCGA-KN-8424-11A-01R-2314-13	hsa-mir-516a-1	0.0	0.0	N
TCGA-KN-8424-11A-01R-2314-13	hsa-mir-516a-2	0.0	0.0	N
TCGA-KN-8424-11A-01R-2314-13	hsa-mir-516b-1	0.0	0.0	N
TCGA-KN-8424-11A-01R-2314-13	hsa-mir-516b-2	0.0	0.0	N
TCGA-KN-8424-11A-01R-2314-13	hsa-mir-517a	0.0	0.0	N
TCGA-KN-8424-11A-01R-2314-13	hsa-mir-517b	0.0	0.0	N
TCGA-KN-8424-11A-01R-2314-13	hsa-mir-517c	0.0	0.0	N
TCGA-KN-8424-11A-01R-2314-13	hsa-mir-518a-1	0.0	0.0	N
TCGA-KN-8424-11A-01R-2314-13	hsa-mir-518a-2	0.0	0.0	N
TCGA-KN-8424-11A-01R-2314-13	hsa-mir-518b	2.0	0.228183	N
TCGA-KN-8424-11A-01R-2314-13	hsa-mir-518c	0.0	0.0	N
TCGA-KN-8424-11A-01R-2314-13	hsa-mir-518d	0.0	0.0	N
TCGA-KN-8424-11A-01R-2314-13	hsa-mir-518e	0.0	0.0	N
TCGA-KN-8424-11A-01R-2314-13	hsa-mir-518f	0.0	0.0	N
TCGA-KN-8424-11A-01R-2314-13	hsa-mir-519a-1	0.0	0.0	N
TCGA-KN-8424-11A-01R-2314-13	hsa-mir-519a-2	0.0	0.0	N
TCGA-KN-8424-11A-01R-2314-13	hsa-mir-519b	0.0	0.0	N
TCGA-KN-8424-11A-01R-2314-13	hsa-mir-519c	0.0	0.0	N
TCGA-KN-8424-11A-01R-2314-13	hsa-mir-519d	0.0	0.0	N
TCGA-KN-8424-11A-01R-2314-13	hsa-mir-519e	0.0	0.0	N
TCGA-KN-8424-11A-01R-2314-13	hsa-mir-520a	1.0	0.114092	N
TCGA-KN-8424-11A-01R-2314-13	hsa-mir-520b	0.0	0.0	N
TCGA-KN-8424-11A-01R-2314-13	hsa-mir-520c	0.0	0.0	N
TCGA-KN-8424-11A-01R-2314-13	hsa-mir-520d	0.0	0.0	N
TCGA-KN-8424-11A-01R-2314-13	hsa-mir-520e	0.0	0.0	N
TCGA-KN-8424-11A-01R-2314-13	hsa-mir-520f	0.0	0.0	N
TCGA-KN-8424-11A-01R-2314-13	hsa-mir-520g	0.0	0.0	N
TCGA-KN-8424-11A-01R-2314-13	hsa-mir-520h	0.0	0.0	N
TCGA-KN-8424-11A-01R-2314-13	hsa-mir-521-1	0.0	0.0	N
TCGA-KN-8424-11A-01R-2314-13	hsa-mir-521-2	0.0	0.0	N
TCGA-KN-8424-11A-01R-2314-13	hsa-mir-522	0.0	0.0	N
TCGA-KN-8424-11A-01R-2314-13	hsa-mir-523	0.0	0.0	N
TCGA-KN-8424-11A-01R-2314-13	hsa-mir-524	0.0	0.0	N
TCGA-KN-8424-11A-01R-2314-13	hsa-mir-525	0.0	0.0	N
TCGA-KN-8424-11A-01R-2314-13	hsa-mir-526a-1	0.0	0.0	N
TCGA-KN-8424-11A-01R-2314-13	hsa-mir-526a-2	0.0	0.0	N
TCGA-KN-8424-11A-01R-2314-13	hsa-mir-526b	0.0	0.0	N
TCGA-KN-8424-11A-01R-2314-13	hsa-mir-527	0.0	0.0	N
TCGA-KN-8424-11A-01R-2314-13	hsa-mir-532	29840.0	3404.496902	N
TCGA-KN-8424-11A-01R-2314-13	hsa-mir-539	21.0	2.395926	N
TCGA-KN-8424-11A-01R-2314-13	hsa-mir-541	0.0	0.0	N
TCGA-KN-8424-11A-01R-2314-13	hsa-mir-542	4096.0	467.319682	N
TCGA-KN-8424-11A-01R-2314-13	hsa-mir-543	6.0	0.68455	N
TCGA-KN-8424-11A-01R-2314-13	hsa-mir-544	0.0	0.0	N
TCGA-KN-8424-11A-01R-2314-13	hsa-mir-544b	0.0	0.0	N
TCGA-KN-8424-11A-01R-2314-13	hsa-mir-545	2.0	0.228183	N
TCGA-KN-8424-11A-01R-2314-13	hsa-mir-548a-1	0.0	0.0	N
TCGA-KN-8424-11A-01R-2314-13	hsa-mir-548a-2	0.0	0.0	N
TCGA-KN-8424-11A-01R-2314-13	hsa-mir-548a-3	0.0	0.0	N
TCGA-KN-8424-11A-01R-2314-13	hsa-mir-548aa-1	0.0	0.0	N
TCGA-KN-8424-11A-01R-2314-13	hsa-mir-548aa-2	0.0	0.0	N
TCGA-KN-8424-11A-01R-2314-13	hsa-mir-548b	10.0	1.140917	N
TCGA-KN-8424-11A-01R-2314-13	hsa-mir-548c	0.0	0.0	N
TCGA-KN-8424-11A-01R-2314-13	hsa-mir-548d-1	0.0	0.0	N
TCGA-KN-8424-11A-01R-2314-13	hsa-mir-548d-2	0.0	0.0	N
TCGA-KN-8424-11A-01R-2314-13	hsa-mir-548e	0.0	0.0	N
TCGA-KN-8424-11A-01R-2314-13	hsa-mir-548f-1	0.0	0.0	N
TCGA-KN-8424-11A-01R-2314-13	hsa-mir-548f-2	0.0	0.0	N
TCGA-KN-8424-11A-01R-2314-13	hsa-mir-548f-3	0.0	0.0	N
TCGA-KN-8424-11A-01R-2314-13	hsa-mir-548f-4	0.0	0.0	N
TCGA-KN-8424-11A-01R-2314-13	hsa-mir-548f-5	0.0	0.0	N
TCGA-KN-8424-11A-01R-2314-13	hsa-mir-548g	0.0	0.0	N
TCGA-KN-8424-11A-01R-2314-13	hsa-mir-548h-1	0.0	0.0	N
TCGA-KN-8424-11A-01R-2314-13	hsa-mir-548h-2	0.0	0.0	N
TCGA-KN-8424-11A-01R-2314-13	hsa-mir-548h-3	0.0	0.0	N
TCGA-KN-8424-11A-01R-2314-13	hsa-mir-548h-4	0.0	0.0	N
TCGA-KN-8424-11A-01R-2314-13	hsa-mir-548i-1	0.0	0.0	N
TCGA-KN-8424-11A-01R-2314-13	hsa-mir-548i-2	0.0	0.0	N
TCGA-KN-8424-11A-01R-2314-13	hsa-mir-548i-3	0.0	0.0	N
TCGA-KN-8424-11A-01R-2314-13	hsa-mir-548i-4	0.0	0.0	N
TCGA-KN-8424-11A-01R-2314-13	hsa-mir-548j	2.0	0.228183	N
TCGA-KN-8424-11A-01R-2314-13	hsa-mir-548k	0.0	0.0	N
TCGA-KN-8424-11A-01R-2314-13	hsa-mir-548l	0.0	0.0	N
TCGA-KN-8424-11A-01R-2314-13	hsa-mir-548m	0.0	0.0	N
TCGA-KN-8424-11A-01R-2314-13	hsa-mir-548n	0.0	0.0	N
TCGA-KN-8424-11A-01R-2314-13	hsa-mir-548o	3.0	0.342275	N
TCGA-KN-8424-11A-01R-2314-13	hsa-mir-548p	0.0	0.0	N
TCGA-KN-8424-11A-01R-2314-13	hsa-mir-548q	5.0	0.570459	N
TCGA-KN-8424-11A-01R-2314-13	hsa-mir-548s	1.0	0.114092	N
TCGA-KN-8424-11A-01R-2314-13	hsa-mir-548t	0.0	0.0	N
TCGA-KN-8424-11A-01R-2314-13	hsa-mir-548u	0.0	0.0	N
TCGA-KN-8424-11A-01R-2314-13	hsa-mir-548v	2.0	0.228183	N
TCGA-KN-8424-11A-01R-2314-13	hsa-mir-548w	0.0	0.0	N
TCGA-KN-8424-11A-01R-2314-13	hsa-mir-548x	0.0	0.0	N
TCGA-KN-8424-11A-01R-2314-13	hsa-mir-548y	0.0	0.0	N
TCGA-KN-8424-11A-01R-2314-13	hsa-mir-548z	0.0	0.0	N
TCGA-KN-8424-11A-01R-2314-13	hsa-mir-549	0.0	0.0	N
TCGA-KN-8424-11A-01R-2314-13	hsa-mir-550a-1	5.0	0.570459	N
TCGA-KN-8424-11A-01R-2314-13	hsa-mir-550a-2	12.0	1.369101	N
TCGA-KN-8424-11A-01R-2314-13	hsa-mir-550b-1	0.0	0.0	N
TCGA-KN-8424-11A-01R-2314-13	hsa-mir-550b-2	0.0	0.0	N
TCGA-KN-8424-11A-01R-2314-13	hsa-mir-551a	3.0	0.342275	N
TCGA-KN-8424-11A-01R-2314-13	hsa-mir-551b	45.0	5.134127	N
TCGA-KN-8424-11A-01R-2314-13	hsa-mir-552	0.0	0.0	N
TCGA-KN-8424-11A-01R-2314-13	hsa-mir-553	0.0	0.0	N
TCGA-KN-8424-11A-01R-2314-13	hsa-mir-554	0.0	0.0	N
TCGA-KN-8424-11A-01R-2314-13	hsa-mir-555	0.0	0.0	N
TCGA-KN-8424-11A-01R-2314-13	hsa-mir-556	3.0	0.342275	N
TCGA-KN-8424-11A-01R-2314-13	hsa-mir-557	0.0	0.0	N
TCGA-KN-8424-11A-01R-2314-13	hsa-mir-558	0.0	0.0	N
TCGA-KN-8424-11A-01R-2314-13	hsa-mir-559	1.0	0.114092	N
TCGA-KN-8424-11A-01R-2314-13	hsa-mir-561	6.0	0.68455	N
TCGA-KN-8424-11A-01R-2314-13	hsa-mir-562	0.0	0.0	N
TCGA-KN-8424-11A-01R-2314-13	hsa-mir-563	0.0	0.0	N
TCGA-KN-8424-11A-01R-2314-13	hsa-mir-564	1.0	0.114092	N
TCGA-KN-8424-11A-01R-2314-13	hsa-mir-566	0.0	0.0	N
TCGA-KN-8424-11A-01R-2314-13	hsa-mir-567	0.0	0.0	N
TCGA-KN-8424-11A-01R-2314-13	hsa-mir-568	0.0	0.0	N
TCGA-KN-8424-11A-01R-2314-13	hsa-mir-569	0.0	0.0	N
TCGA-KN-8424-11A-01R-2314-13	hsa-mir-570	3.0	0.342275	N
TCGA-KN-8424-11A-01R-2314-13	hsa-mir-571	0.0	0.0	N
TCGA-KN-8424-11A-01R-2314-13	hsa-mir-572	0.0	0.0	N
TCGA-KN-8424-11A-01R-2314-13	hsa-mir-573	0.0	0.0	N
TCGA-KN-8424-11A-01R-2314-13	hsa-mir-574	238.0	27.153829	N
TCGA-KN-8424-11A-01R-2314-13	hsa-mir-575	0.0	0.0	N
TCGA-KN-8424-11A-01R-2314-13	hsa-mir-576	32.0	3.650935	N
TCGA-KN-8424-11A-01R-2314-13	hsa-mir-577	398.0	45.408504	N
TCGA-KN-8424-11A-01R-2314-13	hsa-mir-578	1.0	0.114092	N
TCGA-KN-8424-11A-01R-2314-13	hsa-mir-579	0.0	0.0	N
TCGA-KN-8424-11A-01R-2314-13	hsa-mir-580	0.0	0.0	N
TCGA-KN-8424-11A-01R-2314-13	hsa-mir-581	8.0	0.912734	N
TCGA-KN-8424-11A-01R-2314-13	hsa-mir-582	1967.0	224.418412	N
TCGA-KN-8424-11A-01R-2314-13	hsa-mir-583	0.0	0.0	N
TCGA-KN-8424-11A-01R-2314-13	hsa-mir-584	98.0	11.180988	N
TCGA-KN-8424-11A-01R-2314-13	hsa-mir-585	13.0	1.483192	N
TCGA-KN-8424-11A-01R-2314-13	hsa-mir-586	0.0	0.0	N
TCGA-KN-8424-11A-01R-2314-13	hsa-mir-587	0.0	0.0	N
TCGA-KN-8424-11A-01R-2314-13	hsa-mir-588	0.0	0.0	N
TCGA-KN-8424-11A-01R-2314-13	hsa-mir-589	339.0	38.677093	N
TCGA-KN-8424-11A-01R-2314-13	hsa-mir-590	73.0	8.328696	N
TCGA-KN-8424-11A-01R-2314-13	hsa-mir-591	0.0	0.0	N
TCGA-KN-8424-11A-01R-2314-13	hsa-mir-592	15.0	1.711376	N
TCGA-KN-8424-11A-01R-2314-13	hsa-mir-593	0.0	0.0	N
TCGA-KN-8424-11A-01R-2314-13	hsa-mir-595	0.0	0.0	N
TCGA-KN-8424-11A-01R-2314-13	hsa-mir-596	0.0	0.0	N
TCGA-KN-8424-11A-01R-2314-13	hsa-mir-597	0.0	0.0	N
TCGA-KN-8424-11A-01R-2314-13	hsa-mir-598	164.0	18.711042	N
TCGA-KN-8424-11A-01R-2314-13	hsa-mir-599	0.0	0.0	N
TCGA-KN-8424-11A-01R-2314-13	hsa-mir-600	0.0	0.0	N
TCGA-KN-8424-11A-01R-2314-13	hsa-mir-601	0.0	0.0	N
TCGA-KN-8424-11A-01R-2314-13	hsa-mir-602	0.0	0.0	N
TCGA-KN-8424-11A-01R-2314-13	hsa-mir-603	0.0	0.0	N
TCGA-KN-8424-11A-01R-2314-13	hsa-mir-604	0.0	0.0	N
TCGA-KN-8424-11A-01R-2314-13	hsa-mir-605	0.0	0.0	N
TCGA-KN-8424-11A-01R-2314-13	hsa-mir-606	0.0	0.0	N
TCGA-KN-8424-11A-01R-2314-13	hsa-mir-607	0.0	0.0	N
TCGA-KN-8424-11A-01R-2314-13	hsa-mir-608	0.0	0.0	N
TCGA-KN-8424-11A-01R-2314-13	hsa-mir-609	0.0	0.0	N
TCGA-KN-8424-11A-01R-2314-13	hsa-mir-610	0.0	0.0	N
TCGA-KN-8424-11A-01R-2314-13	hsa-mir-611	1.0	0.114092	N
TCGA-KN-8424-11A-01R-2314-13	hsa-mir-612	0.0	0.0	N
TCGA-KN-8424-11A-01R-2314-13	hsa-mir-613	0.0	0.0	N
TCGA-KN-8424-11A-01R-2314-13	hsa-mir-614	0.0	0.0	N
TCGA-KN-8424-11A-01R-2314-13	hsa-mir-615	79.0	9.013246	N
TCGA-KN-8424-11A-01R-2314-13	hsa-mir-616	15.0	1.711376	N
TCGA-KN-8424-11A-01R-2314-13	hsa-mir-617	0.0	0.0	N
TCGA-KN-8424-11A-01R-2314-13	hsa-mir-618	4.0	0.456367	N
TCGA-KN-8424-11A-01R-2314-13	hsa-mir-619	0.0	0.0	N
TCGA-KN-8424-11A-01R-2314-13	hsa-mir-620	0.0	0.0	N
TCGA-KN-8424-11A-01R-2314-13	hsa-mir-621	0.0	0.0	N
TCGA-KN-8424-11A-01R-2314-13	hsa-mir-622	0.0	0.0	N
TCGA-KN-8424-11A-01R-2314-13	hsa-mir-623	0.0	0.0	N
TCGA-KN-8424-11A-01R-2314-13	hsa-mir-624	10.0	1.140917	N
TCGA-KN-8424-11A-01R-2314-13	hsa-mir-625	322.0	36.737534	N
TCGA-KN-8424-11A-01R-2314-13	hsa-mir-626	0.0	0.0	N
TCGA-KN-8424-11A-01R-2314-13	hsa-mir-627	6.0	0.68455	N
TCGA-KN-8424-11A-01R-2314-13	hsa-mir-628	84.0	9.583704	N
TCGA-KN-8424-11A-01R-2314-13	hsa-mir-629	444.0	50.656723	N
TCGA-KN-8424-11A-01R-2314-13	hsa-mir-630	0.0	0.0	N
TCGA-KN-8424-11A-01R-2314-13	hsa-mir-631	0.0	0.0	N
TCGA-KN-8424-11A-01R-2314-13	hsa-mir-632	4.0	0.456367	N
TCGA-KN-8424-11A-01R-2314-13	hsa-mir-633	0.0	0.0	N
TCGA-KN-8424-11A-01R-2314-13	hsa-mir-634	0.0	0.0	N
TCGA-KN-8424-11A-01R-2314-13	hsa-mir-635	0.0	0.0	N
TCGA-KN-8424-11A-01R-2314-13	hsa-mir-636	0.0	0.0	N
TCGA-KN-8424-11A-01R-2314-13	hsa-mir-637	0.0	0.0	N
TCGA-KN-8424-11A-01R-2314-13	hsa-mir-638	0.0	0.0	N
TCGA-KN-8424-11A-01R-2314-13	hsa-mir-639	6.0	0.68455	N
TCGA-KN-8424-11A-01R-2314-13	hsa-mir-640	0.0	0.0	N
TCGA-KN-8424-11A-01R-2314-13	hsa-mir-641	0.0	0.0	N
TCGA-KN-8424-11A-01R-2314-13	hsa-mir-642a	8.0	0.912734	N
TCGA-KN-8424-11A-01R-2314-13	hsa-mir-642b	0.0	0.0	N
TCGA-KN-8424-11A-01R-2314-13	hsa-mir-643	2.0	0.228183	N
TCGA-KN-8424-11A-01R-2314-13	hsa-mir-644	0.0	0.0	N
TCGA-KN-8424-11A-01R-2314-13	hsa-mir-645	0.0	0.0	N
TCGA-KN-8424-11A-01R-2314-13	hsa-mir-646	0.0	0.0	N
TCGA-KN-8424-11A-01R-2314-13	hsa-mir-647	0.0	0.0	N
TCGA-KN-8424-11A-01R-2314-13	hsa-mir-648	0.0	0.0	N
TCGA-KN-8424-11A-01R-2314-13	hsa-mir-649	0.0	0.0	N
TCGA-KN-8424-11A-01R-2314-13	hsa-mir-650	0.0	0.0	N
TCGA-KN-8424-11A-01R-2314-13	hsa-mir-651	20.0	2.281834	N
TCGA-KN-8424-11A-01R-2314-13	hsa-mir-652	202.0	23.046527	N
TCGA-KN-8424-11A-01R-2314-13	hsa-mir-653	277.0	31.603406	N
TCGA-KN-8424-11A-01R-2314-13	hsa-mir-654	48.0	5.476403	N
TCGA-KN-8424-11A-01R-2314-13	hsa-mir-655	2.0	0.228183	N
TCGA-KN-8424-11A-01R-2314-13	hsa-mir-656	1.0	0.114092	N
TCGA-KN-8424-11A-01R-2314-13	hsa-mir-657	0.0	0.0	N
TCGA-KN-8424-11A-01R-2314-13	hsa-mir-658	2.0	0.228183	N
TCGA-KN-8424-11A-01R-2314-13	hsa-mir-659	8.0	0.912734	N
TCGA-KN-8424-11A-01R-2314-13	hsa-mir-660	1574.0	179.580366	N
TCGA-KN-8424-11A-01R-2314-13	hsa-mir-661	0.0	0.0	N
TCGA-KN-8424-11A-01R-2314-13	hsa-mir-662	0.0	0.0	N
TCGA-KN-8424-11A-01R-2314-13	hsa-mir-663	0.0	0.0	N
TCGA-KN-8424-11A-01R-2314-13	hsa-mir-663b	0.0	0.0	N
TCGA-KN-8424-11A-01R-2314-13	hsa-mir-664	207.0	23.616986	N
TCGA-KN-8424-11A-01R-2314-13	hsa-mir-665	1.0	0.114092	N
TCGA-KN-8424-11A-01R-2314-13	hsa-mir-668	0.0	0.0	N
TCGA-KN-8424-11A-01R-2314-13	hsa-mir-670	0.0	0.0	N
TCGA-KN-8424-11A-01R-2314-13	hsa-mir-671	23.0	2.62411	N
TCGA-KN-8424-11A-01R-2314-13	hsa-mir-675	774.0	88.306991	N
TCGA-KN-8424-11A-01R-2314-13	hsa-mir-676	16.0	1.825468	N
TCGA-KN-8424-11A-01R-2314-13	hsa-mir-7-1	95.0	10.838713	N
TCGA-KN-8424-11A-01R-2314-13	hsa-mir-7-2	1.0	0.114092	N
TCGA-KN-8424-11A-01R-2314-13	hsa-mir-7-3	0.0	0.0	N
TCGA-KN-8424-11A-01R-2314-13	hsa-mir-708	459.0	52.368099	N
TCGA-KN-8424-11A-01R-2314-13	hsa-mir-711	0.0	0.0	N
TCGA-KN-8424-11A-01R-2314-13	hsa-mir-718	0.0	0.0	N
TCGA-KN-8424-11A-01R-2314-13	hsa-mir-720	0.0	0.0	N
TCGA-KN-8424-11A-01R-2314-13	hsa-mir-744	250.0	28.52293	N
TCGA-KN-8424-11A-01R-2314-13	hsa-mir-758	37.0	4.221394	N
TCGA-KN-8424-11A-01R-2314-13	hsa-mir-759	0.0	0.0	N
TCGA-KN-8424-11A-01R-2314-13	hsa-mir-760	4.0	0.456367	N
TCGA-KN-8424-11A-01R-2314-13	hsa-mir-761	0.0	0.0	N
TCGA-KN-8424-11A-01R-2314-13	hsa-mir-762	0.0	0.0	N
TCGA-KN-8424-11A-01R-2314-13	hsa-mir-764	0.0	0.0	N
TCGA-KN-8424-11A-01R-2314-13	hsa-mir-765	0.0	0.0	N
TCGA-KN-8424-11A-01R-2314-13	hsa-mir-766	49.0	5.590494	N
TCGA-KN-8424-11A-01R-2314-13	hsa-mir-767	0.0	0.0	N
TCGA-KN-8424-11A-01R-2314-13	hsa-mir-769	77.0	8.785062	N
TCGA-KN-8424-11A-01R-2314-13	hsa-mir-770	1.0	0.114092	N
TCGA-KN-8424-11A-01R-2314-13	hsa-mir-802	0.0	0.0	N
TCGA-KN-8424-11A-01R-2314-13	hsa-mir-873	2.0	0.228183	N
TCGA-KN-8424-11A-01R-2314-13	hsa-mir-874	331.0	37.764359	N
TCGA-KN-8424-11A-01R-2314-13	hsa-mir-875	0.0	0.0	N
TCGA-KN-8424-11A-01R-2314-13	hsa-mir-876	0.0	0.0	N
TCGA-KN-8424-11A-01R-2314-13	hsa-mir-877	6.0	0.68455	N
TCGA-KN-8424-11A-01R-2314-13	hsa-mir-885	6.0	0.68455	N
TCGA-KN-8424-11A-01R-2314-13	hsa-mir-887	80.0	9.127338	N
TCGA-KN-8424-11A-01R-2314-13	hsa-mir-888	5.0	0.570459	N
TCGA-KN-8424-11A-01R-2314-13	hsa-mir-889	56.0	6.389136	N
TCGA-KN-8424-11A-01R-2314-13	hsa-mir-890	0.0	0.0	N
TCGA-KN-8424-11A-01R-2314-13	hsa-mir-891a	856.0	97.662512	N
TCGA-KN-8424-11A-01R-2314-13	hsa-mir-891b	8.0	0.912734	N
TCGA-KN-8424-11A-01R-2314-13	hsa-mir-892a	13.0	1.483192	N
TCGA-KN-8424-11A-01R-2314-13	hsa-mir-892b	2.0	0.228183	N
TCGA-KN-8424-11A-01R-2314-13	hsa-mir-9-1	8145.0	929.277053	N
TCGA-KN-8424-11A-01R-2314-13	hsa-mir-9-2	7896.0	900.868215	N
TCGA-KN-8424-11A-01R-2314-13	hsa-mir-9-3	9.0	1.026825	N
TCGA-KN-8424-11A-01R-2314-13	hsa-mir-920	0.0	0.0	N
TCGA-KN-8424-11A-01R-2314-13	hsa-mir-921	0.0	0.0	N
TCGA-KN-8424-11A-01R-2314-13	hsa-mir-922	0.0	0.0	N
TCGA-KN-8424-11A-01R-2314-13	hsa-mir-924	0.0	0.0	N
TCGA-KN-8424-11A-01R-2314-13	hsa-mir-92a-1	1515.0	172.848955	N
TCGA-KN-8424-11A-01R-2314-13	hsa-mir-92a-2	54102.0	6172.590195	N
TCGA-KN-8424-11A-01R-2314-13	hsa-mir-92b	252.0	28.751113	N
TCGA-KN-8424-11A-01R-2314-13	hsa-mir-93	10477.0	1195.338943	N
TCGA-KN-8424-11A-01R-2314-13	hsa-mir-933	0.0	0.0	N
TCGA-KN-8424-11A-01R-2314-13	hsa-mir-934	102.0	11.637355	N
TCGA-KN-8424-11A-01R-2314-13	hsa-mir-935	6.0	0.68455	N
TCGA-KN-8424-11A-01R-2314-13	hsa-mir-936	0.0	0.0	N
TCGA-KN-8424-11A-01R-2314-13	hsa-mir-937	7.0	0.798642	N
TCGA-KN-8424-11A-01R-2314-13	hsa-mir-938	0.0	0.0	N
TCGA-KN-8424-11A-01R-2314-13	hsa-mir-939	2.0	0.228183	N
TCGA-KN-8424-11A-01R-2314-13	hsa-mir-940	8.0	0.912734	N
TCGA-KN-8424-11A-01R-2314-13	hsa-mir-941-1	0.0	0.0	N
TCGA-KN-8424-11A-01R-2314-13	hsa-mir-941-3	0.0	0.0	N
TCGA-KN-8424-11A-01R-2314-13	hsa-mir-941-4	0.0	0.0	N
TCGA-KN-8424-11A-01R-2314-13	hsa-mir-942	20.0	2.281834	N
TCGA-KN-8424-11A-01R-2314-13	hsa-mir-943	0.0	0.0	N
TCGA-KN-8424-11A-01R-2314-13	hsa-mir-944	0.0	0.0	N
TCGA-KN-8424-11A-01R-2314-13	hsa-mir-95	23.0	2.62411	N
TCGA-KN-8424-11A-01R-2314-13	hsa-mir-96	19.0	2.167743	N
TCGA-KN-8424-11A-01R-2314-13	hsa-mir-98	357.0	40.730744	N
TCGA-KN-8424-11A-01R-2314-13	hsa-mir-99a	11926.0	1360.657844	Y
TCGA-KN-8424-11A-01R-2314-13	hsa-mir-99b	309513.0	35312.870299	N
