# Supplementary material for: Dysfunctional miRNA-Mediated Regulation in Chromophobe Renal Cell Carcinoma
Source: PLoS One. 2016 Jun 3;11(6):e0156324. doi: 10.1371/journal.pone.0156324 (PMC4892590; doi:10.1371/journal.pone.0156324)
Supplement: S1 File — (ZIP) [file pone.0156324.s001.zip › S1_File miRNA expression profile downloaded from TCGA/control/bcgsc.ca__IlluminaHiSeq_miRNASeq__TCGA-KN-8425-11A-01R-2314-13__mirna_quantification.txt]

barcode	miRNA_ID	read_count	reads_per_million_miRNA_mapped	cross-mapped
TCGA-KN-8425-11A-01R-2314-13	hsa-let-7a-1	42606.0	7248.754997	N
TCGA-KN-8425-11A-01R-2314-13	hsa-let-7a-2	85321.0	14516.054667	Y
TCGA-KN-8425-11A-01R-2314-13	hsa-let-7a-3	43120.0	7336.204185	N
TCGA-KN-8425-11A-01R-2314-13	hsa-let-7b	74841.0	12733.044002	N
TCGA-KN-8425-11A-01R-2314-13	hsa-let-7c	15443.0	2627.388711	Y
TCGA-KN-8425-11A-01R-2314-13	hsa-let-7d	2531.0	430.610686	N
TCGA-KN-8425-11A-01R-2314-13	hsa-let-7e	8921.0	1517.770815	N
TCGA-KN-8425-11A-01R-2314-13	hsa-let-7f-1	89.0	15.14198	N
TCGA-KN-8425-11A-01R-2314-13	hsa-let-7f-2	38489.0	6548.310827	N
TCGA-KN-8425-11A-01R-2314-13	hsa-let-7g	2950.0	501.897086	N
TCGA-KN-8425-11A-01R-2314-13	hsa-let-7i	1339.0	227.810237	N
TCGA-KN-8425-11A-01R-2314-13	hsa-mir-1-1	0.0	0.0	N
TCGA-KN-8425-11A-01R-2314-13	hsa-mir-1-2	20.0	3.402692	N
TCGA-KN-8425-11A-01R-2314-13	hsa-mir-100	23749.0	4040.526744	N
TCGA-KN-8425-11A-01R-2314-13	hsa-mir-101-1	63910.0	10873.302631	N
TCGA-KN-8425-11A-01R-2314-13	hsa-mir-101-2	208.0	35.387998	N
TCGA-KN-8425-11A-01R-2314-13	hsa-mir-103-1	56303.0	9579.088688	Y
TCGA-KN-8425-11A-01R-2314-13	hsa-mir-103-1-as	0.0	0.0	N
TCGA-KN-8425-11A-01R-2314-13	hsa-mir-103-2	34.0	5.784577	N
TCGA-KN-8425-11A-01R-2314-13	hsa-mir-103-2-as	0.0	0.0	N
TCGA-KN-8425-11A-01R-2314-13	hsa-mir-105-1	0.0	0.0	N
TCGA-KN-8425-11A-01R-2314-13	hsa-mir-105-2	0.0	0.0	N
TCGA-KN-8425-11A-01R-2314-13	hsa-mir-106a	103.0	17.523864	Y
TCGA-KN-8425-11A-01R-2314-13	hsa-mir-106b	722.0	122.837185	N
TCGA-KN-8425-11A-01R-2314-13	hsa-mir-107	308.0	52.401458	Y
TCGA-KN-8425-11A-01R-2314-13	hsa-mir-10a	654631.0	111375.386865	N
TCGA-KN-8425-11A-01R-2314-13	hsa-mir-10b	1580882.0	268962.735247	N
TCGA-KN-8425-11A-01R-2314-13	hsa-mir-1178	0.0	0.0	N
TCGA-KN-8425-11A-01R-2314-13	hsa-mir-1179	2.0	0.340269	N
TCGA-KN-8425-11A-01R-2314-13	hsa-mir-1180	171.0	29.093018	N
TCGA-KN-8425-11A-01R-2314-13	hsa-mir-1181	1.0	0.170135	N
TCGA-KN-8425-11A-01R-2314-13	hsa-mir-1182	0.0	0.0	N
TCGA-KN-8425-11A-01R-2314-13	hsa-mir-1183	0.0	0.0	N
TCGA-KN-8425-11A-01R-2314-13	hsa-mir-1184-1	0.0	0.0	N
TCGA-KN-8425-11A-01R-2314-13	hsa-mir-1184-2	0.0	0.0	N
TCGA-KN-8425-11A-01R-2314-13	hsa-mir-1184-3	0.0	0.0	N
TCGA-KN-8425-11A-01R-2314-13	hsa-mir-1185-1	0.0	0.0	N
TCGA-KN-8425-11A-01R-2314-13	hsa-mir-1185-2	0.0	0.0	N
TCGA-KN-8425-11A-01R-2314-13	hsa-mir-1193	0.0	0.0	N
TCGA-KN-8425-11A-01R-2314-13	hsa-mir-1197	0.0	0.0	N
TCGA-KN-8425-11A-01R-2314-13	hsa-mir-1200	0.0	0.0	N
TCGA-KN-8425-11A-01R-2314-13	hsa-mir-1202	0.0	0.0	N
TCGA-KN-8425-11A-01R-2314-13	hsa-mir-1203	0.0	0.0	N
TCGA-KN-8425-11A-01R-2314-13	hsa-mir-1204	0.0	0.0	N
TCGA-KN-8425-11A-01R-2314-13	hsa-mir-1205	0.0	0.0	N
TCGA-KN-8425-11A-01R-2314-13	hsa-mir-1206	0.0	0.0	N
TCGA-KN-8425-11A-01R-2314-13	hsa-mir-1207	0.0	0.0	N
TCGA-KN-8425-11A-01R-2314-13	hsa-mir-1208	0.0	0.0	N
TCGA-KN-8425-11A-01R-2314-13	hsa-mir-122	0.0	0.0	N
TCGA-KN-8425-11A-01R-2314-13	hsa-mir-1224	2.0	0.340269	N
TCGA-KN-8425-11A-01R-2314-13	hsa-mir-1225	0.0	0.0	N
TCGA-KN-8425-11A-01R-2314-13	hsa-mir-1226	1.0	0.170135	N
TCGA-KN-8425-11A-01R-2314-13	hsa-mir-1227	0.0	0.0	N
TCGA-KN-8425-11A-01R-2314-13	hsa-mir-1228	0.0	0.0	N
TCGA-KN-8425-11A-01R-2314-13	hsa-mir-1229	1.0	0.170135	N
TCGA-KN-8425-11A-01R-2314-13	hsa-mir-1231	0.0	0.0	N
TCGA-KN-8425-11A-01R-2314-13	hsa-mir-1233-1	0.0	0.0	N
TCGA-KN-8425-11A-01R-2314-13	hsa-mir-1233-2	0.0	0.0	N
TCGA-KN-8425-11A-01R-2314-13	hsa-mir-1234	0.0	0.0	N
TCGA-KN-8425-11A-01R-2314-13	hsa-mir-1236	0.0	0.0	N
TCGA-KN-8425-11A-01R-2314-13	hsa-mir-1237	0.0	0.0	N
TCGA-KN-8425-11A-01R-2314-13	hsa-mir-1238	0.0	0.0	N
TCGA-KN-8425-11A-01R-2314-13	hsa-mir-124-1	0.0	0.0	N
TCGA-KN-8425-11A-01R-2314-13	hsa-mir-124-2	0.0	0.0	N
TCGA-KN-8425-11A-01R-2314-13	hsa-mir-124-3	0.0	0.0	N
TCGA-KN-8425-11A-01R-2314-13	hsa-mir-1243	0.0	0.0	N
TCGA-KN-8425-11A-01R-2314-13	hsa-mir-1244-1	0.0	0.0	N
TCGA-KN-8425-11A-01R-2314-13	hsa-mir-1244-2	0.0	0.0	N
TCGA-KN-8425-11A-01R-2314-13	hsa-mir-1244-3	0.0	0.0	N
TCGA-KN-8425-11A-01R-2314-13	hsa-mir-1245	1.0	0.170135	N
TCGA-KN-8425-11A-01R-2314-13	hsa-mir-1246	0.0	0.0	N
TCGA-KN-8425-11A-01R-2314-13	hsa-mir-1247	15.0	2.552019	N
TCGA-KN-8425-11A-01R-2314-13	hsa-mir-1248	0.0	0.0	N
TCGA-KN-8425-11A-01R-2314-13	hsa-mir-1249	2.0	0.340269	N
TCGA-KN-8425-11A-01R-2314-13	hsa-mir-1250	0.0	0.0	N
TCGA-KN-8425-11A-01R-2314-13	hsa-mir-1251	7.0	1.190942	N
TCGA-KN-8425-11A-01R-2314-13	hsa-mir-1252	0.0	0.0	N
TCGA-KN-8425-11A-01R-2314-13	hsa-mir-1253	0.0	0.0	N
TCGA-KN-8425-11A-01R-2314-13	hsa-mir-1254	0.0	0.0	N
TCGA-KN-8425-11A-01R-2314-13	hsa-mir-1255a	2.0	0.340269	N
TCGA-KN-8425-11A-01R-2314-13	hsa-mir-1255b-1	0.0	0.0	N
TCGA-KN-8425-11A-01R-2314-13	hsa-mir-1255b-2	0.0	0.0	N
TCGA-KN-8425-11A-01R-2314-13	hsa-mir-1256	0.0	0.0	N
TCGA-KN-8425-11A-01R-2314-13	hsa-mir-1257	0.0	0.0	N
TCGA-KN-8425-11A-01R-2314-13	hsa-mir-1258	2.0	0.340269	N
TCGA-KN-8425-11A-01R-2314-13	hsa-mir-125a	9756.0	1659.83321	N
TCGA-KN-8425-11A-01R-2314-13	hsa-mir-125b-1	5026.0	855.096527	N
TCGA-KN-8425-11A-01R-2314-13	hsa-mir-125b-2	196.0	33.346383	N
TCGA-KN-8425-11A-01R-2314-13	hsa-mir-126	21604.0	3675.588015	N
TCGA-KN-8425-11A-01R-2314-13	hsa-mir-1260	0.0	0.0	N
TCGA-KN-8425-11A-01R-2314-13	hsa-mir-1260b	0.0	0.0	N
TCGA-KN-8425-11A-01R-2314-13	hsa-mir-1261	0.0	0.0	N
TCGA-KN-8425-11A-01R-2314-13	hsa-mir-1262	5.0	0.850673	N
TCGA-KN-8425-11A-01R-2314-13	hsa-mir-1263	0.0	0.0	N
TCGA-KN-8425-11A-01R-2314-13	hsa-mir-1264	0.0	0.0	N
TCGA-KN-8425-11A-01R-2314-13	hsa-mir-1265	0.0	0.0	N
TCGA-KN-8425-11A-01R-2314-13	hsa-mir-1266	27.0	4.593634	N
TCGA-KN-8425-11A-01R-2314-13	hsa-mir-1267	0.0	0.0	N
TCGA-KN-8425-11A-01R-2314-13	hsa-mir-1268	0.0	0.0	N
TCGA-KN-8425-11A-01R-2314-13	hsa-mir-1269	22.0	3.742961	N
TCGA-KN-8425-11A-01R-2314-13	hsa-mir-127	574.0	97.657263	N
TCGA-KN-8425-11A-01R-2314-13	hsa-mir-1270-1	6.0	1.020808	N
TCGA-KN-8425-11A-01R-2314-13	hsa-mir-1270-2	3.0	0.510404	N
TCGA-KN-8425-11A-01R-2314-13	hsa-mir-1271	23.0	3.913096	N
TCGA-KN-8425-11A-01R-2314-13	hsa-mir-1272	0.0	0.0	N
TCGA-KN-8425-11A-01R-2314-13	hsa-mir-1273	0.0	0.0	N
TCGA-KN-8425-11A-01R-2314-13	hsa-mir-1273c	0.0	0.0	N
TCGA-KN-8425-11A-01R-2314-13	hsa-mir-1273d	0.0	0.0	N
TCGA-KN-8425-11A-01R-2314-13	hsa-mir-1274a	0.0	0.0	N
TCGA-KN-8425-11A-01R-2314-13	hsa-mir-1274b	7.0	1.190942	N
TCGA-KN-8425-11A-01R-2314-13	hsa-mir-1275	0.0	0.0	N
TCGA-KN-8425-11A-01R-2314-13	hsa-mir-1276	0.0	0.0	N
TCGA-KN-8425-11A-01R-2314-13	hsa-mir-1277	0.0	0.0	N
TCGA-KN-8425-11A-01R-2314-13	hsa-mir-1278	0.0	0.0	N
TCGA-KN-8425-11A-01R-2314-13	hsa-mir-1279	0.0	0.0	N
TCGA-KN-8425-11A-01R-2314-13	hsa-mir-128-1	380.0	64.65115	N
TCGA-KN-8425-11A-01R-2314-13	hsa-mir-128-2	265.0	45.08567	N
TCGA-KN-8425-11A-01R-2314-13	hsa-mir-1280	0.0	0.0	N
TCGA-KN-8425-11A-01R-2314-13	hsa-mir-1281	0.0	0.0	N
TCGA-KN-8425-11A-01R-2314-13	hsa-mir-1282	0.0	0.0	N
TCGA-KN-8425-11A-01R-2314-13	hsa-mir-1283-1	0.0	0.0	N
TCGA-KN-8425-11A-01R-2314-13	hsa-mir-1283-2	0.0	0.0	N
TCGA-KN-8425-11A-01R-2314-13	hsa-mir-1284	1.0	0.170135	N
TCGA-KN-8425-11A-01R-2314-13	hsa-mir-1285-1	0.0	0.0	N
TCGA-KN-8425-11A-01R-2314-13	hsa-mir-1285-2	0.0	0.0	N
TCGA-KN-8425-11A-01R-2314-13	hsa-mir-1286	0.0	0.0	N
TCGA-KN-8425-11A-01R-2314-13	hsa-mir-1287	115.0	19.56548	N
TCGA-KN-8425-11A-01R-2314-13	hsa-mir-1288	1.0	0.170135	N
TCGA-KN-8425-11A-01R-2314-13	hsa-mir-1289-1	0.0	0.0	N
TCGA-KN-8425-11A-01R-2314-13	hsa-mir-1289-2	0.0	0.0	N
TCGA-KN-8425-11A-01R-2314-13	hsa-mir-129-1	67.0	11.399019	N
TCGA-KN-8425-11A-01R-2314-13	hsa-mir-129-2	62.0	10.548346	N
TCGA-KN-8425-11A-01R-2314-13	hsa-mir-1290	0.0	0.0	N
TCGA-KN-8425-11A-01R-2314-13	hsa-mir-1291	2.0	0.340269	N
TCGA-KN-8425-11A-01R-2314-13	hsa-mir-1292	0.0	0.0	N
TCGA-KN-8425-11A-01R-2314-13	hsa-mir-1293	0.0	0.0	N
TCGA-KN-8425-11A-01R-2314-13	hsa-mir-1294	1.0	0.170135	N
TCGA-KN-8425-11A-01R-2314-13	hsa-mir-1295	3.0	0.510404	N
TCGA-KN-8425-11A-01R-2314-13	hsa-mir-1296	17.0	2.892288	N
TCGA-KN-8425-11A-01R-2314-13	hsa-mir-1297	0.0	0.0	N
TCGA-KN-8425-11A-01R-2314-13	hsa-mir-1298	0.0	0.0	N
TCGA-KN-8425-11A-01R-2314-13	hsa-mir-1299	0.0	0.0	N
TCGA-KN-8425-11A-01R-2314-13	hsa-mir-1301	25.0	4.253365	N
TCGA-KN-8425-11A-01R-2314-13	hsa-mir-1302-1	0.0	0.0	N
TCGA-KN-8425-11A-01R-2314-13	hsa-mir-1302-10	0.0	0.0	N
TCGA-KN-8425-11A-01R-2314-13	hsa-mir-1302-11	0.0	0.0	N
TCGA-KN-8425-11A-01R-2314-13	hsa-mir-1302-2	0.0	0.0	N
TCGA-KN-8425-11A-01R-2314-13	hsa-mir-1302-3	0.0	0.0	N
TCGA-KN-8425-11A-01R-2314-13	hsa-mir-1302-4	0.0	0.0	N
TCGA-KN-8425-11A-01R-2314-13	hsa-mir-1302-5	0.0	0.0	N
TCGA-KN-8425-11A-01R-2314-13	hsa-mir-1302-6	0.0	0.0	N
TCGA-KN-8425-11A-01R-2314-13	hsa-mir-1302-7	0.0	0.0	N
TCGA-KN-8425-11A-01R-2314-13	hsa-mir-1302-8	0.0	0.0	N
TCGA-KN-8425-11A-01R-2314-13	hsa-mir-1302-9	0.0	0.0	N
TCGA-KN-8425-11A-01R-2314-13	hsa-mir-1303	0.0	0.0	N
TCGA-KN-8425-11A-01R-2314-13	hsa-mir-1304	1.0	0.170135	N
TCGA-KN-8425-11A-01R-2314-13	hsa-mir-1305	0.0	0.0	N
TCGA-KN-8425-11A-01R-2314-13	hsa-mir-1306	26.0	4.4235	N
TCGA-KN-8425-11A-01R-2314-13	hsa-mir-1307	4188.0	712.523727	N
TCGA-KN-8425-11A-01R-2314-13	hsa-mir-130a	467.0	79.452861	N
TCGA-KN-8425-11A-01R-2314-13	hsa-mir-130b	23.0	3.913096	N
TCGA-KN-8425-11A-01R-2314-13	hsa-mir-132	557.0	94.764975	N
TCGA-KN-8425-11A-01R-2314-13	hsa-mir-1321	0.0	0.0	N
TCGA-KN-8425-11A-01R-2314-13	hsa-mir-1322	0.0	0.0	N
TCGA-KN-8425-11A-01R-2314-13	hsa-mir-1323	0.0	0.0	N
TCGA-KN-8425-11A-01R-2314-13	hsa-mir-1324	0.0	0.0	N
TCGA-KN-8425-11A-01R-2314-13	hsa-mir-133a-1	13.0	2.21175	N
TCGA-KN-8425-11A-01R-2314-13	hsa-mir-133a-2	0.0	0.0	N
TCGA-KN-8425-11A-01R-2314-13	hsa-mir-133b	0.0	0.0	N
TCGA-KN-8425-11A-01R-2314-13	hsa-mir-134	129.0	21.947364	N
TCGA-KN-8425-11A-01R-2314-13	hsa-mir-135a-1	12.0	2.041615	N
TCGA-KN-8425-11A-01R-2314-13	hsa-mir-135a-2	2.0	0.340269	N
TCGA-KN-8425-11A-01R-2314-13	hsa-mir-135b	16.0	2.722154	N
TCGA-KN-8425-11A-01R-2314-13	hsa-mir-136	26.0	4.4235	N
TCGA-KN-8425-11A-01R-2314-13	hsa-mir-137	2.0	0.340269	N
TCGA-KN-8425-11A-01R-2314-13	hsa-mir-138-1	13.0	2.21175	N
TCGA-KN-8425-11A-01R-2314-13	hsa-mir-138-2	39.0	6.63525	N
TCGA-KN-8425-11A-01R-2314-13	hsa-mir-139	1032.0	175.578913	N
TCGA-KN-8425-11A-01R-2314-13	hsa-mir-140	7352.0	1250.829619	N
TCGA-KN-8425-11A-01R-2314-13	hsa-mir-141	1711.0	291.10031	N
TCGA-KN-8425-11A-01R-2314-13	hsa-mir-142	1807.0	307.433232	N
TCGA-KN-8425-11A-01R-2314-13	hsa-mir-143	176746.0	30070.610965	N
TCGA-KN-8425-11A-01R-2314-13	hsa-mir-144	2634.0	448.134551	N
TCGA-KN-8425-11A-01R-2314-13	hsa-mir-145	4495.0	764.755051	N
TCGA-KN-8425-11A-01R-2314-13	hsa-mir-1468	105.0	17.864134	N
TCGA-KN-8425-11A-01R-2314-13	hsa-mir-1469	0.0	0.0	N
TCGA-KN-8425-11A-01R-2314-13	hsa-mir-146a	82.0	13.951038	N
TCGA-KN-8425-11A-01R-2314-13	hsa-mir-146b	331.0	56.314554	N
TCGA-KN-8425-11A-01R-2314-13	hsa-mir-147	0.0	0.0	N
TCGA-KN-8425-11A-01R-2314-13	hsa-mir-1470	0.0	0.0	N
TCGA-KN-8425-11A-01R-2314-13	hsa-mir-1471	0.0	0.0	N
TCGA-KN-8425-11A-01R-2314-13	hsa-mir-147b	0.0	0.0	N
TCGA-KN-8425-11A-01R-2314-13	hsa-mir-148a	99478.0	16924.650276	N
TCGA-KN-8425-11A-01R-2314-13	hsa-mir-148b	435.0	74.008553	N
TCGA-KN-8425-11A-01R-2314-13	hsa-mir-149	61.0	10.378211	N
TCGA-KN-8425-11A-01R-2314-13	hsa-mir-150	780.0	132.704992	N
TCGA-KN-8425-11A-01R-2314-13	hsa-mir-151	8850.0	1505.691258	N
TCGA-KN-8425-11A-01R-2314-13	hsa-mir-152	1275.0	216.921622	N
TCGA-KN-8425-11A-01R-2314-13	hsa-mir-153-1	1.0	0.170135	N
TCGA-KN-8425-11A-01R-2314-13	hsa-mir-153-2	9.0	1.531211	N
TCGA-KN-8425-11A-01R-2314-13	hsa-mir-1537	0.0	0.0	N
TCGA-KN-8425-11A-01R-2314-13	hsa-mir-1538	0.0	0.0	N
TCGA-KN-8425-11A-01R-2314-13	hsa-mir-1539	0.0	0.0	N
TCGA-KN-8425-11A-01R-2314-13	hsa-mir-154	2.0	0.340269	N
TCGA-KN-8425-11A-01R-2314-13	hsa-mir-155	119.0	20.246018	N
TCGA-KN-8425-11A-01R-2314-13	hsa-mir-15a	310.0	52.741728	N
TCGA-KN-8425-11A-01R-2314-13	hsa-mir-15b	607.0	103.271705	N
TCGA-KN-8425-11A-01R-2314-13	hsa-mir-16-1	1568.0	266.771061	N
TCGA-KN-8425-11A-01R-2314-13	hsa-mir-16-2	14.0	2.381884	N
TCGA-KN-8425-11A-01R-2314-13	hsa-mir-17	2606.0	443.370782	Y
TCGA-KN-8425-11A-01R-2314-13	hsa-mir-181a-1	10218.0	1738.435398	N
TCGA-KN-8425-11A-01R-2314-13	hsa-mir-181a-2	6763.0	1150.620336	N
TCGA-KN-8425-11A-01R-2314-13	hsa-mir-181b-1	1238.0	210.626641	N
TCGA-KN-8425-11A-01R-2314-13	hsa-mir-181b-2	24.0	4.083231	N
TCGA-KN-8425-11A-01R-2314-13	hsa-mir-181c	379.0	64.481015	N
TCGA-KN-8425-11A-01R-2314-13	hsa-mir-181d	84.0	14.291307	N
TCGA-KN-8425-11A-01R-2314-13	hsa-mir-182	21590.0	3673.20613	N
TCGA-KN-8425-11A-01R-2314-13	hsa-mir-1825	0.0	0.0	N
TCGA-KN-8425-11A-01R-2314-13	hsa-mir-1827	0.0	0.0	N
TCGA-KN-8425-11A-01R-2314-13	hsa-mir-183	7076.0	1203.872468	N
TCGA-KN-8425-11A-01R-2314-13	hsa-mir-184	2.0	0.340269	N
TCGA-KN-8425-11A-01R-2314-13	hsa-mir-185	234.0	39.811498	N
TCGA-KN-8425-11A-01R-2314-13	hsa-mir-186	647.0	110.07709	N
TCGA-KN-8425-11A-01R-2314-13	hsa-mir-187	20.0	3.402692	N
TCGA-KN-8425-11A-01R-2314-13	hsa-mir-188	130.0	22.117499	N
TCGA-KN-8425-11A-01R-2314-13	hsa-mir-18a	14.0	2.381884	N
TCGA-KN-8425-11A-01R-2314-13	hsa-mir-18b	2.0	0.340269	N
TCGA-KN-8425-11A-01R-2314-13	hsa-mir-190	67.0	11.399019	N
TCGA-KN-8425-11A-01R-2314-13	hsa-mir-1908	0.0	0.0	N
TCGA-KN-8425-11A-01R-2314-13	hsa-mir-1909	0.0	0.0	N
TCGA-KN-8425-11A-01R-2314-13	hsa-mir-190b	2.0	0.340269	N
TCGA-KN-8425-11A-01R-2314-13	hsa-mir-191	1797.0	305.731886	N
TCGA-KN-8425-11A-01R-2314-13	hsa-mir-1910	0.0	0.0	N
TCGA-KN-8425-11A-01R-2314-13	hsa-mir-1911	0.0	0.0	N
TCGA-KN-8425-11A-01R-2314-13	hsa-mir-1912	0.0	0.0	N
TCGA-KN-8425-11A-01R-2314-13	hsa-mir-1913	0.0	0.0	N
TCGA-KN-8425-11A-01R-2314-13	hsa-mir-1914	1.0	0.170135	N
TCGA-KN-8425-11A-01R-2314-13	hsa-mir-1915	0.0	0.0	N
TCGA-KN-8425-11A-01R-2314-13	hsa-mir-192	2995.0	509.553143	Y
TCGA-KN-8425-11A-01R-2314-13	hsa-mir-193a	921.0	156.693972	N
TCGA-KN-8425-11A-01R-2314-13	hsa-mir-193b	118.0	20.075883	N
TCGA-KN-8425-11A-01R-2314-13	hsa-mir-194-1	465.0	79.112592	N
TCGA-KN-8425-11A-01R-2314-13	hsa-mir-194-2	482.0	82.00488	N
TCGA-KN-8425-11A-01R-2314-13	hsa-mir-195	121.0	20.586287	N
TCGA-KN-8425-11A-01R-2314-13	hsa-mir-196a-1	2421.0	411.89588	N
TCGA-KN-8425-11A-01R-2314-13	hsa-mir-196a-2	281.0	47.807824	N
TCGA-KN-8425-11A-01R-2314-13	hsa-mir-196b	2588.0	440.308359	N
TCGA-KN-8425-11A-01R-2314-13	hsa-mir-197	775.0	131.854319	N
TCGA-KN-8425-11A-01R-2314-13	hsa-mir-1972-1	0.0	0.0	N
TCGA-KN-8425-11A-01R-2314-13	hsa-mir-1972-2	0.0	0.0	N
TCGA-KN-8425-11A-01R-2314-13	hsa-mir-1973	0.0	0.0	N
TCGA-KN-8425-11A-01R-2314-13	hsa-mir-1976	28.0	4.763769	N
TCGA-KN-8425-11A-01R-2314-13	hsa-mir-198	0.0	0.0	N
TCGA-KN-8425-11A-01R-2314-13	hsa-mir-199a-1	3914.0	665.906846	Y
TCGA-KN-8425-11A-01R-2314-13	hsa-mir-199a-2	6391.0	1087.330263	Y
TCGA-KN-8425-11A-01R-2314-13	hsa-mir-199b	7582.0	1289.960578	Y
TCGA-KN-8425-11A-01R-2314-13	hsa-mir-19a	62.0	10.548346	N
TCGA-KN-8425-11A-01R-2314-13	hsa-mir-19b-1	23.0	3.913096	N
TCGA-KN-8425-11A-01R-2314-13	hsa-mir-19b-2	288.0	48.998766	N
TCGA-KN-8425-11A-01R-2314-13	hsa-mir-200a	4859.0	826.684048	N
TCGA-KN-8425-11A-01R-2314-13	hsa-mir-200b	6194.0	1053.813746	N
TCGA-KN-8425-11A-01R-2314-13	hsa-mir-200c	9117.0	1551.117197	N
TCGA-KN-8425-11A-01R-2314-13	hsa-mir-202	0.0	0.0	N
TCGA-KN-8425-11A-01R-2314-13	hsa-mir-203	20057.0	3412.38978	N
TCGA-KN-8425-11A-01R-2314-13	hsa-mir-204	2081.0	354.050114	N
TCGA-KN-8425-11A-01R-2314-13	hsa-mir-205	4.0	0.680538	N
TCGA-KN-8425-11A-01R-2314-13	hsa-mir-2052	0.0	0.0	N
TCGA-KN-8425-11A-01R-2314-13	hsa-mir-2053	0.0	0.0	N
TCGA-KN-8425-11A-01R-2314-13	hsa-mir-2054	0.0	0.0	N
TCGA-KN-8425-11A-01R-2314-13	hsa-mir-206	219.0	37.259479	N
TCGA-KN-8425-11A-01R-2314-13	hsa-mir-208a	0.0	0.0	N
TCGA-KN-8425-11A-01R-2314-13	hsa-mir-208b	0.0	0.0	N
TCGA-KN-8425-11A-01R-2314-13	hsa-mir-20a	1009.0	171.665817	N
TCGA-KN-8425-11A-01R-2314-13	hsa-mir-20b	442.0	75.199496	N
TCGA-KN-8425-11A-01R-2314-13	hsa-mir-21	87006.0	14802.731477	N
TCGA-KN-8425-11A-01R-2314-13	hsa-mir-210	4939.0	840.294816	N
TCGA-KN-8425-11A-01R-2314-13	hsa-mir-211	0.0	0.0	N
TCGA-KN-8425-11A-01R-2314-13	hsa-mir-2110	5.0	0.850673	N
TCGA-KN-8425-11A-01R-2314-13	hsa-mir-2113	0.0	0.0	N
TCGA-KN-8425-11A-01R-2314-13	hsa-mir-2114	2.0	0.340269	N
TCGA-KN-8425-11A-01R-2314-13	hsa-mir-2115	0.0	0.0	N
TCGA-KN-8425-11A-01R-2314-13	hsa-mir-2116	2.0	0.340269	N
TCGA-KN-8425-11A-01R-2314-13	hsa-mir-2117	0.0	0.0	N
TCGA-KN-8425-11A-01R-2314-13	hsa-mir-212	18.0	3.062423	N
TCGA-KN-8425-11A-01R-2314-13	hsa-mir-214	41.0	6.975519	N
TCGA-KN-8425-11A-01R-2314-13	hsa-mir-215	11.0	1.871481	Y
TCGA-KN-8425-11A-01R-2314-13	hsa-mir-216a	0.0	0.0	N
TCGA-KN-8425-11A-01R-2314-13	hsa-mir-216b	0.0	0.0	N
TCGA-KN-8425-11A-01R-2314-13	hsa-mir-217	10.0	1.701346	N
TCGA-KN-8425-11A-01R-2314-13	hsa-mir-218-1	3.0	0.510404	N
TCGA-KN-8425-11A-01R-2314-13	hsa-mir-218-2	55.0	9.357403	N
TCGA-KN-8425-11A-01R-2314-13	hsa-mir-219-1	8.0	1.361077	N
TCGA-KN-8425-11A-01R-2314-13	hsa-mir-219-2	0.0	0.0	N
TCGA-KN-8425-11A-01R-2314-13	hsa-mir-22	349728.0	59500.835276	N
TCGA-KN-8425-11A-01R-2314-13	hsa-mir-221	359.0	61.078323	N
TCGA-KN-8425-11A-01R-2314-13	hsa-mir-222	139.0	23.64871	N
TCGA-KN-8425-11A-01R-2314-13	hsa-mir-223	70.0	11.909422	N
TCGA-KN-8425-11A-01R-2314-13	hsa-mir-224	18.0	3.062423	N
TCGA-KN-8425-11A-01R-2314-13	hsa-mir-2276	1.0	0.170135	N
TCGA-KN-8425-11A-01R-2314-13	hsa-mir-2277	4.0	0.680538	N
TCGA-KN-8425-11A-01R-2314-13	hsa-mir-2278	0.0	0.0	N
TCGA-KN-8425-11A-01R-2314-13	hsa-mir-2355	97.0	16.503057	N
TCGA-KN-8425-11A-01R-2314-13	hsa-mir-23a	16265.0	2767.239357	Y
TCGA-KN-8425-11A-01R-2314-13	hsa-mir-23b	9473.0	1611.685117	Y
TCGA-KN-8425-11A-01R-2314-13	hsa-mir-23c	5.0	0.850673	N
TCGA-KN-8425-11A-01R-2314-13	hsa-mir-24-1	155.0	26.370864	N
TCGA-KN-8425-11A-01R-2314-13	hsa-mir-24-2	4119.0	700.78444	N
TCGA-KN-8425-11A-01R-2314-13	hsa-mir-25	17603.0	2994.879459	N
TCGA-KN-8425-11A-01R-2314-13	hsa-mir-26a-1	9.0	1.531211	N
TCGA-KN-8425-11A-01R-2314-13	hsa-mir-26a-2	7506.0	1277.030348	N
TCGA-KN-8425-11A-01R-2314-13	hsa-mir-26b	1997.0	339.758807	N
TCGA-KN-8425-11A-01R-2314-13	hsa-mir-27a	2958.0	503.258163	Y
TCGA-KN-8425-11A-01R-2314-13	hsa-mir-27b	8384.0	1426.408532	Y
TCGA-KN-8425-11A-01R-2314-13	hsa-mir-28	10171.0	1730.439071	N
TCGA-KN-8425-11A-01R-2314-13	hsa-mir-2861	0.0	0.0	N
TCGA-KN-8425-11A-01R-2314-13	hsa-mir-2909	0.0	0.0	N
TCGA-KN-8425-11A-01R-2314-13	hsa-mir-296	12.0	2.041615	N
TCGA-KN-8425-11A-01R-2314-13	hsa-mir-297	0.0	0.0	N
TCGA-KN-8425-11A-01R-2314-13	hsa-mir-298	0.0	0.0	N
TCGA-KN-8425-11A-01R-2314-13	hsa-mir-299	2.0	0.340269	N
TCGA-KN-8425-11A-01R-2314-13	hsa-mir-29a	29400.0	5001.957399	N
TCGA-KN-8425-11A-01R-2314-13	hsa-mir-29b-1	1252.0	213.008526	Y
TCGA-KN-8425-11A-01R-2314-13	hsa-mir-29b-2	1296.0	220.494449	Y
TCGA-KN-8425-11A-01R-2314-13	hsa-mir-29c	10243.0	1742.688763	Y
TCGA-KN-8425-11A-01R-2314-13	hsa-mir-300	0.0	0.0	N
TCGA-KN-8425-11A-01R-2314-13	hsa-mir-301a	37.0	6.29498	N
TCGA-KN-8425-11A-01R-2314-13	hsa-mir-301b	0.0	0.0	N
TCGA-KN-8425-11A-01R-2314-13	hsa-mir-302a	2.0	0.340269	N
TCGA-KN-8425-11A-01R-2314-13	hsa-mir-302b	2.0	0.340269	N
TCGA-KN-8425-11A-01R-2314-13	hsa-mir-302c	0.0	0.0	N
TCGA-KN-8425-11A-01R-2314-13	hsa-mir-302d	0.0	0.0	N
TCGA-KN-8425-11A-01R-2314-13	hsa-mir-302e	0.0	0.0	N
TCGA-KN-8425-11A-01R-2314-13	hsa-mir-302f	0.0	0.0	N
TCGA-KN-8425-11A-01R-2314-13	hsa-mir-3065	100.0	17.013461	N
TCGA-KN-8425-11A-01R-2314-13	hsa-mir-3074	32.0	5.444307	N
TCGA-KN-8425-11A-01R-2314-13	hsa-mir-30a	1509992.0	256901.893071	Y
TCGA-KN-8425-11A-01R-2314-13	hsa-mir-30b	2936.0	499.515201	Y
TCGA-KN-8425-11A-01R-2314-13	hsa-mir-30c-1	27.0	4.593634	N
TCGA-KN-8425-11A-01R-2314-13	hsa-mir-30c-2	13042.0	2218.895524	Y
TCGA-KN-8425-11A-01R-2314-13	hsa-mir-30d	75888.0	12911.174934	N
TCGA-KN-8425-11A-01R-2314-13	hsa-mir-30e	144534.0	24590.235056	Y
TCGA-KN-8425-11A-01R-2314-13	hsa-mir-31	74.0	12.589961	N
TCGA-KN-8425-11A-01R-2314-13	hsa-mir-3115	0.0	0.0	N
TCGA-KN-8425-11A-01R-2314-13	hsa-mir-3116-1	0.0	0.0	N
TCGA-KN-8425-11A-01R-2314-13	hsa-mir-3116-2	0.0	0.0	N
TCGA-KN-8425-11A-01R-2314-13	hsa-mir-3117	3.0	0.510404	N
TCGA-KN-8425-11A-01R-2314-13	hsa-mir-3118-1	0.0	0.0	N
TCGA-KN-8425-11A-01R-2314-13	hsa-mir-3118-2	0.0	0.0	N
TCGA-KN-8425-11A-01R-2314-13	hsa-mir-3118-3	0.0	0.0	N
TCGA-KN-8425-11A-01R-2314-13	hsa-mir-3118-4	0.0	0.0	N
TCGA-KN-8425-11A-01R-2314-13	hsa-mir-3118-5	0.0	0.0	N
TCGA-KN-8425-11A-01R-2314-13	hsa-mir-3118-6	0.0	0.0	N
TCGA-KN-8425-11A-01R-2314-13	hsa-mir-3119-1	0.0	0.0	N
TCGA-KN-8425-11A-01R-2314-13	hsa-mir-3119-2	0.0	0.0	N
TCGA-KN-8425-11A-01R-2314-13	hsa-mir-3120	0.0	0.0	N
TCGA-KN-8425-11A-01R-2314-13	hsa-mir-3121	0.0	0.0	N
TCGA-KN-8425-11A-01R-2314-13	hsa-mir-3122	0.0	0.0	N
TCGA-KN-8425-11A-01R-2314-13	hsa-mir-3123	0.0	0.0	N
TCGA-KN-8425-11A-01R-2314-13	hsa-mir-3124	0.0	0.0	N
TCGA-KN-8425-11A-01R-2314-13	hsa-mir-3125	2.0	0.340269	N
TCGA-KN-8425-11A-01R-2314-13	hsa-mir-3126	0.0	0.0	N
TCGA-KN-8425-11A-01R-2314-13	hsa-mir-3127	14.0	2.381884	N
TCGA-KN-8425-11A-01R-2314-13	hsa-mir-3128	0.0	0.0	N
TCGA-KN-8425-11A-01R-2314-13	hsa-mir-3129	1.0	0.170135	N
TCGA-KN-8425-11A-01R-2314-13	hsa-mir-3130-1	35.0	5.954711	N
TCGA-KN-8425-11A-01R-2314-13	hsa-mir-3130-2	0.0	0.0	N
TCGA-KN-8425-11A-01R-2314-13	hsa-mir-3131	0.0	0.0	N
TCGA-KN-8425-11A-01R-2314-13	hsa-mir-3132	0.0	0.0	N
TCGA-KN-8425-11A-01R-2314-13	hsa-mir-3133	0.0	0.0	N
TCGA-KN-8425-11A-01R-2314-13	hsa-mir-3134	0.0	0.0	N
TCGA-KN-8425-11A-01R-2314-13	hsa-mir-3135	0.0	0.0	N
TCGA-KN-8425-11A-01R-2314-13	hsa-mir-3136	2.0	0.340269	N
TCGA-KN-8425-11A-01R-2314-13	hsa-mir-3137	0.0	0.0	N
TCGA-KN-8425-11A-01R-2314-13	hsa-mir-3138	0.0	0.0	N
TCGA-KN-8425-11A-01R-2314-13	hsa-mir-3139	0.0	0.0	N
TCGA-KN-8425-11A-01R-2314-13	hsa-mir-3140	0.0	0.0	N
TCGA-KN-8425-11A-01R-2314-13	hsa-mir-3141	0.0	0.0	N
TCGA-KN-8425-11A-01R-2314-13	hsa-mir-3142	0.0	0.0	N
TCGA-KN-8425-11A-01R-2314-13	hsa-mir-3143	0.0	0.0	N
TCGA-KN-8425-11A-01R-2314-13	hsa-mir-3144	1.0	0.170135	N
TCGA-KN-8425-11A-01R-2314-13	hsa-mir-3145	0.0	0.0	N
TCGA-KN-8425-11A-01R-2314-13	hsa-mir-3146	0.0	0.0	N
TCGA-KN-8425-11A-01R-2314-13	hsa-mir-3147	0.0	0.0	N
TCGA-KN-8425-11A-01R-2314-13	hsa-mir-3148	0.0	0.0	N
TCGA-KN-8425-11A-01R-2314-13	hsa-mir-3149	0.0	0.0	N
TCGA-KN-8425-11A-01R-2314-13	hsa-mir-3150	1.0	0.170135	N
TCGA-KN-8425-11A-01R-2314-13	hsa-mir-3150b	0.0	0.0	N
TCGA-KN-8425-11A-01R-2314-13	hsa-mir-3151	0.0	0.0	N
TCGA-KN-8425-11A-01R-2314-13	hsa-mir-3152	0.0	0.0	N
TCGA-KN-8425-11A-01R-2314-13	hsa-mir-3153	0.0	0.0	N
TCGA-KN-8425-11A-01R-2314-13	hsa-mir-3154	1.0	0.170135	N
TCGA-KN-8425-11A-01R-2314-13	hsa-mir-3155	0.0	0.0	N
TCGA-KN-8425-11A-01R-2314-13	hsa-mir-3156-1	0.0	0.0	N
TCGA-KN-8425-11A-01R-2314-13	hsa-mir-3156-2	0.0	0.0	N
TCGA-KN-8425-11A-01R-2314-13	hsa-mir-3156-3	0.0	0.0	N
TCGA-KN-8425-11A-01R-2314-13	hsa-mir-3157	1.0	0.170135	N
TCGA-KN-8425-11A-01R-2314-13	hsa-mir-3158-1	0.0	0.0	N
TCGA-KN-8425-11A-01R-2314-13	hsa-mir-3158-2	0.0	0.0	N
TCGA-KN-8425-11A-01R-2314-13	hsa-mir-3159	0.0	0.0	N
TCGA-KN-8425-11A-01R-2314-13	hsa-mir-3160-1	0.0	0.0	N
TCGA-KN-8425-11A-01R-2314-13	hsa-mir-3160-2	0.0	0.0	N
TCGA-KN-8425-11A-01R-2314-13	hsa-mir-3161	0.0	0.0	N
TCGA-KN-8425-11A-01R-2314-13	hsa-mir-3162	0.0	0.0	N
TCGA-KN-8425-11A-01R-2314-13	hsa-mir-3163	0.0	0.0	N
TCGA-KN-8425-11A-01R-2314-13	hsa-mir-3164	0.0	0.0	N
TCGA-KN-8425-11A-01R-2314-13	hsa-mir-3165	0.0	0.0	N
TCGA-KN-8425-11A-01R-2314-13	hsa-mir-3166	0.0	0.0	N
TCGA-KN-8425-11A-01R-2314-13	hsa-mir-3167	0.0	0.0	N
TCGA-KN-8425-11A-01R-2314-13	hsa-mir-3168	0.0	0.0	N
TCGA-KN-8425-11A-01R-2314-13	hsa-mir-3169	0.0	0.0	N
TCGA-KN-8425-11A-01R-2314-13	hsa-mir-3170	2.0	0.340269	N
TCGA-KN-8425-11A-01R-2314-13	hsa-mir-3171	0.0	0.0	N
TCGA-KN-8425-11A-01R-2314-13	hsa-mir-3173	1.0	0.170135	N
TCGA-KN-8425-11A-01R-2314-13	hsa-mir-3174	0.0	0.0	N
TCGA-KN-8425-11A-01R-2314-13	hsa-mir-3175	0.0	0.0	N
TCGA-KN-8425-11A-01R-2314-13	hsa-mir-3176	0.0	0.0	N
TCGA-KN-8425-11A-01R-2314-13	hsa-mir-3177	0.0	0.0	N
TCGA-KN-8425-11A-01R-2314-13	hsa-mir-3178	0.0	0.0	N
TCGA-KN-8425-11A-01R-2314-13	hsa-mir-3179-1	0.0	0.0	N
TCGA-KN-8425-11A-01R-2314-13	hsa-mir-3179-2	0.0	0.0	N
TCGA-KN-8425-11A-01R-2314-13	hsa-mir-3179-3	0.0	0.0	N
TCGA-KN-8425-11A-01R-2314-13	hsa-mir-3180-1	0.0	0.0	N
TCGA-KN-8425-11A-01R-2314-13	hsa-mir-3180-2	0.0	0.0	N
TCGA-KN-8425-11A-01R-2314-13	hsa-mir-3180-3	0.0	0.0	N
TCGA-KN-8425-11A-01R-2314-13	hsa-mir-3180-4	0.0	0.0	N
TCGA-KN-8425-11A-01R-2314-13	hsa-mir-3180-5	0.0	0.0	N
TCGA-KN-8425-11A-01R-2314-13	hsa-mir-3181	0.0	0.0	N
TCGA-KN-8425-11A-01R-2314-13	hsa-mir-3182	0.0	0.0	N
TCGA-KN-8425-11A-01R-2314-13	hsa-mir-3183	0.0	0.0	N
TCGA-KN-8425-11A-01R-2314-13	hsa-mir-3184	0.0	0.0	N
TCGA-KN-8425-11A-01R-2314-13	hsa-mir-3185	0.0	0.0	N
TCGA-KN-8425-11A-01R-2314-13	hsa-mir-3186	0.0	0.0	N
TCGA-KN-8425-11A-01R-2314-13	hsa-mir-3187	0.0	0.0	N
TCGA-KN-8425-11A-01R-2314-13	hsa-mir-3188	0.0	0.0	N
TCGA-KN-8425-11A-01R-2314-13	hsa-mir-3189	1.0	0.170135	N
TCGA-KN-8425-11A-01R-2314-13	hsa-mir-3190	0.0	0.0	N
TCGA-KN-8425-11A-01R-2314-13	hsa-mir-3191	1.0	0.170135	N
TCGA-KN-8425-11A-01R-2314-13	hsa-mir-3192	0.0	0.0	N
TCGA-KN-8425-11A-01R-2314-13	hsa-mir-3193	1.0	0.170135	N
TCGA-KN-8425-11A-01R-2314-13	hsa-mir-3194	0.0	0.0	N
TCGA-KN-8425-11A-01R-2314-13	hsa-mir-3195	0.0	0.0	N
TCGA-KN-8425-11A-01R-2314-13	hsa-mir-3196	0.0	0.0	N
TCGA-KN-8425-11A-01R-2314-13	hsa-mir-3197	0.0	0.0	N
TCGA-KN-8425-11A-01R-2314-13	hsa-mir-3198	0.0	0.0	N
TCGA-KN-8425-11A-01R-2314-13	hsa-mir-3199-1	1.0	0.170135	N
TCGA-KN-8425-11A-01R-2314-13	hsa-mir-3199-2	4.0	0.680538	N
TCGA-KN-8425-11A-01R-2314-13	hsa-mir-32	76.0	12.93023	N
TCGA-KN-8425-11A-01R-2314-13	hsa-mir-3200	12.0	2.041615	N
TCGA-KN-8425-11A-01R-2314-13	hsa-mir-3201	0.0	0.0	N
TCGA-KN-8425-11A-01R-2314-13	hsa-mir-3202-1	0.0	0.0	N
TCGA-KN-8425-11A-01R-2314-13	hsa-mir-3202-2	0.0	0.0	N
TCGA-KN-8425-11A-01R-2314-13	hsa-mir-320a	1088.0	185.106451	Y
TCGA-KN-8425-11A-01R-2314-13	hsa-mir-320b-1	0.0	0.0	N
TCGA-KN-8425-11A-01R-2314-13	hsa-mir-320b-2	11.0	1.871481	Y
TCGA-KN-8425-11A-01R-2314-13	hsa-mir-320c-1	1.0	0.170135	N
TCGA-KN-8425-11A-01R-2314-13	hsa-mir-320c-2	2.0	0.340269	N
TCGA-KN-8425-11A-01R-2314-13	hsa-mir-320d-1	0.0	0.0	N
TCGA-KN-8425-11A-01R-2314-13	hsa-mir-320d-2	0.0	0.0	N
TCGA-KN-8425-11A-01R-2314-13	hsa-mir-320e	0.0	0.0	N
TCGA-KN-8425-11A-01R-2314-13	hsa-mir-323	0.0	0.0	N
TCGA-KN-8425-11A-01R-2314-13	hsa-mir-323b	0.0	0.0	N
TCGA-KN-8425-11A-01R-2314-13	hsa-mir-324	115.0	19.56548	N
TCGA-KN-8425-11A-01R-2314-13	hsa-mir-325	0.0	0.0	N
TCGA-KN-8425-11A-01R-2314-13	hsa-mir-326	35.0	5.954711	N
TCGA-KN-8425-11A-01R-2314-13	hsa-mir-328	337.0	57.335362	N
TCGA-KN-8425-11A-01R-2314-13	hsa-mir-329-1	0.0	0.0	N
TCGA-KN-8425-11A-01R-2314-13	hsa-mir-329-2	0.0	0.0	N
TCGA-KN-8425-11A-01R-2314-13	hsa-mir-330	30.0	5.104038	N
TCGA-KN-8425-11A-01R-2314-13	hsa-mir-331	108.0	18.374537	N
TCGA-KN-8425-11A-01R-2314-13	hsa-mir-335	145.0	24.669518	N
TCGA-KN-8425-11A-01R-2314-13	hsa-mir-337	10.0	1.701346	N
TCGA-KN-8425-11A-01R-2314-13	hsa-mir-338	510.0	86.768649	N
TCGA-KN-8425-11A-01R-2314-13	hsa-mir-339	57.0	9.697673	N
TCGA-KN-8425-11A-01R-2314-13	hsa-mir-33a	94.0	15.992653	N
TCGA-KN-8425-11A-01R-2314-13	hsa-mir-33b	2.0	0.340269	N
TCGA-KN-8425-11A-01R-2314-13	hsa-mir-340	48.0	8.166461	N
TCGA-KN-8425-11A-01R-2314-13	hsa-mir-342	92.0	15.652384	N
TCGA-KN-8425-11A-01R-2314-13	hsa-mir-345	32.0	5.444307	N
TCGA-KN-8425-11A-01R-2314-13	hsa-mir-346	0.0	0.0	N
TCGA-KN-8425-11A-01R-2314-13	hsa-mir-34a	309.0	52.571593	N
TCGA-KN-8425-11A-01R-2314-13	hsa-mir-34b	4.0	0.680538	N
TCGA-KN-8425-11A-01R-2314-13	hsa-mir-34c	13.0	2.21175	N
TCGA-KN-8425-11A-01R-2314-13	hsa-mir-3605	17.0	2.892288	N
TCGA-KN-8425-11A-01R-2314-13	hsa-mir-3606	0.0	0.0	N
TCGA-KN-8425-11A-01R-2314-13	hsa-mir-3607	141.0	23.988979	N
TCGA-KN-8425-11A-01R-2314-13	hsa-mir-3609	0.0	0.0	N
TCGA-KN-8425-11A-01R-2314-13	hsa-mir-361	1345.0	228.831044	N
TCGA-KN-8425-11A-01R-2314-13	hsa-mir-3610	3.0	0.510404	N
TCGA-KN-8425-11A-01R-2314-13	hsa-mir-3611	1.0	0.170135	N
TCGA-KN-8425-11A-01R-2314-13	hsa-mir-3612	0.0	0.0	N
TCGA-KN-8425-11A-01R-2314-13	hsa-mir-3613	21.0	3.572827	N
TCGA-KN-8425-11A-01R-2314-13	hsa-mir-3614	0.0	0.0	N
TCGA-KN-8425-11A-01R-2314-13	hsa-mir-3615	13.0	2.21175	N
TCGA-KN-8425-11A-01R-2314-13	hsa-mir-3616	0.0	0.0	N
TCGA-KN-8425-11A-01R-2314-13	hsa-mir-3617	0.0	0.0	N
TCGA-KN-8425-11A-01R-2314-13	hsa-mir-3618	2.0	0.340269	N
TCGA-KN-8425-11A-01R-2314-13	hsa-mir-3619	2.0	0.340269	N
TCGA-KN-8425-11A-01R-2314-13	hsa-mir-362	508.0	86.42838	N
TCGA-KN-8425-11A-01R-2314-13	hsa-mir-3620	0.0	0.0	N
TCGA-KN-8425-11A-01R-2314-13	hsa-mir-3621	0.0	0.0	N
TCGA-KN-8425-11A-01R-2314-13	hsa-mir-3622a	0.0	0.0	N
TCGA-KN-8425-11A-01R-2314-13	hsa-mir-3622b	0.0	0.0	N
TCGA-KN-8425-11A-01R-2314-13	hsa-mir-363	148.0	25.179922	N
TCGA-KN-8425-11A-01R-2314-13	hsa-mir-3646	0.0	0.0	N
TCGA-KN-8425-11A-01R-2314-13	hsa-mir-3647	23.0	3.913096	N
TCGA-KN-8425-11A-01R-2314-13	hsa-mir-3648	4.0	0.680538	N
TCGA-KN-8425-11A-01R-2314-13	hsa-mir-3649	0.0	0.0	N
TCGA-KN-8425-11A-01R-2314-13	hsa-mir-365-1	29.0	4.933904	N
TCGA-KN-8425-11A-01R-2314-13	hsa-mir-365-2	26.0	4.4235	N
TCGA-KN-8425-11A-01R-2314-13	hsa-mir-3650	0.0	0.0	N
TCGA-KN-8425-11A-01R-2314-13	hsa-mir-3651	1.0	0.170135	N
TCGA-KN-8425-11A-01R-2314-13	hsa-mir-3652	1.0	0.170135	N
TCGA-KN-8425-11A-01R-2314-13	hsa-mir-3653	27.0	4.593634	N
TCGA-KN-8425-11A-01R-2314-13	hsa-mir-3654	1.0	0.170135	N
TCGA-KN-8425-11A-01R-2314-13	hsa-mir-3655	0.0	0.0	N
TCGA-KN-8425-11A-01R-2314-13	hsa-mir-3656	0.0	0.0	N
TCGA-KN-8425-11A-01R-2314-13	hsa-mir-3657	0.0	0.0	N
TCGA-KN-8425-11A-01R-2314-13	hsa-mir-3658	0.0	0.0	N
TCGA-KN-8425-11A-01R-2314-13	hsa-mir-3659	0.0	0.0	N
TCGA-KN-8425-11A-01R-2314-13	hsa-mir-3660	1.0	0.170135	N
TCGA-KN-8425-11A-01R-2314-13	hsa-mir-3661	0.0	0.0	N
TCGA-KN-8425-11A-01R-2314-13	hsa-mir-3662	0.0	0.0	N
TCGA-KN-8425-11A-01R-2314-13	hsa-mir-3663	0.0	0.0	N
TCGA-KN-8425-11A-01R-2314-13	hsa-mir-3664	5.0	0.850673	N
TCGA-KN-8425-11A-01R-2314-13	hsa-mir-3665	0.0	0.0	N
TCGA-KN-8425-11A-01R-2314-13	hsa-mir-3666	0.0	0.0	N
TCGA-KN-8425-11A-01R-2314-13	hsa-mir-3667	0.0	0.0	N
TCGA-KN-8425-11A-01R-2314-13	hsa-mir-3668	0.0	0.0	N
TCGA-KN-8425-11A-01R-2314-13	hsa-mir-3669	0.0	0.0	N
TCGA-KN-8425-11A-01R-2314-13	hsa-mir-367	0.0	0.0	N
TCGA-KN-8425-11A-01R-2314-13	hsa-mir-3670	0.0	0.0	N
TCGA-KN-8425-11A-01R-2314-13	hsa-mir-3671	0.0	0.0	N
TCGA-KN-8425-11A-01R-2314-13	hsa-mir-3672	0.0	0.0	N
TCGA-KN-8425-11A-01R-2314-13	hsa-mir-3673	0.0	0.0	N
TCGA-KN-8425-11A-01R-2314-13	hsa-mir-3674	0.0	0.0	N
TCGA-KN-8425-11A-01R-2314-13	hsa-mir-3675	0.0	0.0	N
TCGA-KN-8425-11A-01R-2314-13	hsa-mir-3676	5.0	0.850673	N
TCGA-KN-8425-11A-01R-2314-13	hsa-mir-3677	8.0	1.361077	N
TCGA-KN-8425-11A-01R-2314-13	hsa-mir-3678	3.0	0.510404	N
TCGA-KN-8425-11A-01R-2314-13	hsa-mir-3679	0.0	0.0	N
TCGA-KN-8425-11A-01R-2314-13	hsa-mir-3680	2.0	0.340269	N
TCGA-KN-8425-11A-01R-2314-13	hsa-mir-3681	0.0	0.0	N
TCGA-KN-8425-11A-01R-2314-13	hsa-mir-3682	3.0	0.510404	N
TCGA-KN-8425-11A-01R-2314-13	hsa-mir-3683	0.0	0.0	N
TCGA-KN-8425-11A-01R-2314-13	hsa-mir-3684	0.0	0.0	N
TCGA-KN-8425-11A-01R-2314-13	hsa-mir-3685	0.0	0.0	N
TCGA-KN-8425-11A-01R-2314-13	hsa-mir-3686	0.0	0.0	N
TCGA-KN-8425-11A-01R-2314-13	hsa-mir-3687	0.0	0.0	N
TCGA-KN-8425-11A-01R-2314-13	hsa-mir-3688	1.0	0.170135	N
TCGA-KN-8425-11A-01R-2314-13	hsa-mir-3689a	0.0	0.0	N
TCGA-KN-8425-11A-01R-2314-13	hsa-mir-3689b	0.0	0.0	N
TCGA-KN-8425-11A-01R-2314-13	hsa-mir-369	2.0	0.340269	N
TCGA-KN-8425-11A-01R-2314-13	hsa-mir-3690	0.0	0.0	N
TCGA-KN-8425-11A-01R-2314-13	hsa-mir-3691	0.0	0.0	N
TCGA-KN-8425-11A-01R-2314-13	hsa-mir-3692	0.0	0.0	N
TCGA-KN-8425-11A-01R-2314-13	hsa-mir-370	9.0	1.531211	N
TCGA-KN-8425-11A-01R-2314-13	hsa-mir-371	0.0	0.0	N
TCGA-KN-8425-11A-01R-2314-13	hsa-mir-3713	0.0	0.0	N
TCGA-KN-8425-11A-01R-2314-13	hsa-mir-3714	0.0	0.0	N
TCGA-KN-8425-11A-01R-2314-13	hsa-mir-372	6.0	1.020808	N
TCGA-KN-8425-11A-01R-2314-13	hsa-mir-373	1.0	0.170135	N
TCGA-KN-8425-11A-01R-2314-13	hsa-mir-374a	1928.0	328.019519	N
TCGA-KN-8425-11A-01R-2314-13	hsa-mir-374b	294.0	50.019574	N
TCGA-KN-8425-11A-01R-2314-13	hsa-mir-374c	0.0	0.0	N
TCGA-KN-8425-11A-01R-2314-13	hsa-mir-375	150.0	25.520191	N
TCGA-KN-8425-11A-01R-2314-13	hsa-mir-376a-1	0.0	0.0	N
TCGA-KN-8425-11A-01R-2314-13	hsa-mir-376a-2	0.0	0.0	N
TCGA-KN-8425-11A-01R-2314-13	hsa-mir-376b	0.0	0.0	N
TCGA-KN-8425-11A-01R-2314-13	hsa-mir-376c	3.0	0.510404	N
TCGA-KN-8425-11A-01R-2314-13	hsa-mir-377	2.0	0.340269	N
TCGA-KN-8425-11A-01R-2314-13	hsa-mir-378	202.0	34.36719	N
TCGA-KN-8425-11A-01R-2314-13	hsa-mir-378b	0.0	0.0	N
TCGA-KN-8425-11A-01R-2314-13	hsa-mir-378c	7.0	1.190942	N
TCGA-KN-8425-11A-01R-2314-13	hsa-mir-379	390.0	66.352496	N
TCGA-KN-8425-11A-01R-2314-13	hsa-mir-380	0.0	0.0	N
TCGA-KN-8425-11A-01R-2314-13	hsa-mir-381	30.0	5.104038	N
TCGA-KN-8425-11A-01R-2314-13	hsa-mir-382	6.0	1.020808	N
TCGA-KN-8425-11A-01R-2314-13	hsa-mir-383	0.0	0.0	N
TCGA-KN-8425-11A-01R-2314-13	hsa-mir-384	0.0	0.0	N
TCGA-KN-8425-11A-01R-2314-13	hsa-mir-3907	0.0	0.0	N
TCGA-KN-8425-11A-01R-2314-13	hsa-mir-3908	0.0	0.0	N
TCGA-KN-8425-11A-01R-2314-13	hsa-mir-3909	1.0	0.170135	N
TCGA-KN-8425-11A-01R-2314-13	hsa-mir-3910-1	0.0	0.0	N
TCGA-KN-8425-11A-01R-2314-13	hsa-mir-3910-2	0.0	0.0	N
TCGA-KN-8425-11A-01R-2314-13	hsa-mir-3911	0.0	0.0	N
TCGA-KN-8425-11A-01R-2314-13	hsa-mir-3912	1.0	0.170135	N
TCGA-KN-8425-11A-01R-2314-13	hsa-mir-3913-1	24.0	4.083231	N
TCGA-KN-8425-11A-01R-2314-13	hsa-mir-3913-2	0.0	0.0	N
TCGA-KN-8425-11A-01R-2314-13	hsa-mir-3914-1	0.0	0.0	N
TCGA-KN-8425-11A-01R-2314-13	hsa-mir-3914-2	0.0	0.0	N
TCGA-KN-8425-11A-01R-2314-13	hsa-mir-3915	0.0	0.0	N
TCGA-KN-8425-11A-01R-2314-13	hsa-mir-3916	0.0	0.0	N
TCGA-KN-8425-11A-01R-2314-13	hsa-mir-3917	2.0	0.340269	N
TCGA-KN-8425-11A-01R-2314-13	hsa-mir-3918	0.0	0.0	N
TCGA-KN-8425-11A-01R-2314-13	hsa-mir-3919	0.0	0.0	N
TCGA-KN-8425-11A-01R-2314-13	hsa-mir-3920	0.0	0.0	N
TCGA-KN-8425-11A-01R-2314-13	hsa-mir-3921	0.0	0.0	N
TCGA-KN-8425-11A-01R-2314-13	hsa-mir-3922	1.0	0.170135	N
TCGA-KN-8425-11A-01R-2314-13	hsa-mir-3923	0.0	0.0	N
TCGA-KN-8425-11A-01R-2314-13	hsa-mir-3924	0.0	0.0	N
TCGA-KN-8425-11A-01R-2314-13	hsa-mir-3925	0.0	0.0	N
TCGA-KN-8425-11A-01R-2314-13	hsa-mir-3926-1	3.0	0.510404	N
TCGA-KN-8425-11A-01R-2314-13	hsa-mir-3926-2	1.0	0.170135	N
TCGA-KN-8425-11A-01R-2314-13	hsa-mir-3927	0.0	0.0	N
TCGA-KN-8425-11A-01R-2314-13	hsa-mir-3928	4.0	0.680538	N
TCGA-KN-8425-11A-01R-2314-13	hsa-mir-3929	0.0	0.0	N
TCGA-KN-8425-11A-01R-2314-13	hsa-mir-3934	3.0	0.510404	N
TCGA-KN-8425-11A-01R-2314-13	hsa-mir-3935	0.0	0.0	N
TCGA-KN-8425-11A-01R-2314-13	hsa-mir-3936	0.0	0.0	N
TCGA-KN-8425-11A-01R-2314-13	hsa-mir-3937	1.0	0.170135	N
TCGA-KN-8425-11A-01R-2314-13	hsa-mir-3938	0.0	0.0	N
TCGA-KN-8425-11A-01R-2314-13	hsa-mir-3939	0.0	0.0	N
TCGA-KN-8425-11A-01R-2314-13	hsa-mir-3940	0.0	0.0	N
TCGA-KN-8425-11A-01R-2314-13	hsa-mir-3941	0.0	0.0	N
TCGA-KN-8425-11A-01R-2314-13	hsa-mir-3942	0.0	0.0	N
TCGA-KN-8425-11A-01R-2314-13	hsa-mir-3943	0.0	0.0	N
TCGA-KN-8425-11A-01R-2314-13	hsa-mir-3944	0.0	0.0	N
TCGA-KN-8425-11A-01R-2314-13	hsa-mir-3945	0.0	0.0	N
TCGA-KN-8425-11A-01R-2314-13	hsa-mir-409	13.0	2.21175	N
TCGA-KN-8425-11A-01R-2314-13	hsa-mir-410	10.0	1.701346	N
TCGA-KN-8425-11A-01R-2314-13	hsa-mir-411	5.0	0.850673	N
TCGA-KN-8425-11A-01R-2314-13	hsa-mir-412	2.0	0.340269	N
TCGA-KN-8425-11A-01R-2314-13	hsa-mir-421	5.0	0.850673	N
TCGA-KN-8425-11A-01R-2314-13	hsa-mir-422a	0.0	0.0	N
TCGA-KN-8425-11A-01R-2314-13	hsa-mir-423	630.0	107.184801	N
TCGA-KN-8425-11A-01R-2314-13	hsa-mir-424	977.0	166.221509	N
TCGA-KN-8425-11A-01R-2314-13	hsa-mir-425	134.0	22.798037	N
TCGA-KN-8425-11A-01R-2314-13	hsa-mir-4251	0.0	0.0	N
TCGA-KN-8425-11A-01R-2314-13	hsa-mir-4252	0.0	0.0	N
TCGA-KN-8425-11A-01R-2314-13	hsa-mir-4253	0.0	0.0	N
TCGA-KN-8425-11A-01R-2314-13	hsa-mir-4254	0.0	0.0	N
TCGA-KN-8425-11A-01R-2314-13	hsa-mir-4255	0.0	0.0	N
TCGA-KN-8425-11A-01R-2314-13	hsa-mir-4256	0.0	0.0	N
TCGA-KN-8425-11A-01R-2314-13	hsa-mir-4257	0.0	0.0	N
TCGA-KN-8425-11A-01R-2314-13	hsa-mir-4258	0.0	0.0	N
TCGA-KN-8425-11A-01R-2314-13	hsa-mir-4259	0.0	0.0	N
TCGA-KN-8425-11A-01R-2314-13	hsa-mir-4260	0.0	0.0	N
TCGA-KN-8425-11A-01R-2314-13	hsa-mir-4261	0.0	0.0	N
TCGA-KN-8425-11A-01R-2314-13	hsa-mir-4262	0.0	0.0	N
TCGA-KN-8425-11A-01R-2314-13	hsa-mir-4263	0.0	0.0	N
TCGA-KN-8425-11A-01R-2314-13	hsa-mir-4264	0.0	0.0	N
TCGA-KN-8425-11A-01R-2314-13	hsa-mir-4265	0.0	0.0	N
TCGA-KN-8425-11A-01R-2314-13	hsa-mir-4266	0.0	0.0	N
TCGA-KN-8425-11A-01R-2314-13	hsa-mir-4267	0.0	0.0	N
TCGA-KN-8425-11A-01R-2314-13	hsa-mir-4268	0.0	0.0	N
TCGA-KN-8425-11A-01R-2314-13	hsa-mir-4269	0.0	0.0	N
TCGA-KN-8425-11A-01R-2314-13	hsa-mir-4270	0.0	0.0	N
TCGA-KN-8425-11A-01R-2314-13	hsa-mir-4271	0.0	0.0	N
TCGA-KN-8425-11A-01R-2314-13	hsa-mir-4272	0.0	0.0	N
TCGA-KN-8425-11A-01R-2314-13	hsa-mir-4273	0.0	0.0	N
TCGA-KN-8425-11A-01R-2314-13	hsa-mir-4274	0.0	0.0	N
TCGA-KN-8425-11A-01R-2314-13	hsa-mir-4275	0.0	0.0	N
TCGA-KN-8425-11A-01R-2314-13	hsa-mir-4276	0.0	0.0	N
TCGA-KN-8425-11A-01R-2314-13	hsa-mir-4277	0.0	0.0	N
TCGA-KN-8425-11A-01R-2314-13	hsa-mir-4278	0.0	0.0	N
TCGA-KN-8425-11A-01R-2314-13	hsa-mir-4279	0.0	0.0	N
TCGA-KN-8425-11A-01R-2314-13	hsa-mir-4280	0.0	0.0	N
TCGA-KN-8425-11A-01R-2314-13	hsa-mir-4281	0.0	0.0	N
TCGA-KN-8425-11A-01R-2314-13	hsa-mir-4282	0.0	0.0	N
TCGA-KN-8425-11A-01R-2314-13	hsa-mir-4283-1	0.0	0.0	N
TCGA-KN-8425-11A-01R-2314-13	hsa-mir-4283-2	0.0	0.0	N
TCGA-KN-8425-11A-01R-2314-13	hsa-mir-4284	0.0	0.0	N
TCGA-KN-8425-11A-01R-2314-13	hsa-mir-4285	0.0	0.0	N
TCGA-KN-8425-11A-01R-2314-13	hsa-mir-4286	1.0	0.170135	N
TCGA-KN-8425-11A-01R-2314-13	hsa-mir-4287	0.0	0.0	N
TCGA-KN-8425-11A-01R-2314-13	hsa-mir-4288	0.0	0.0	N
TCGA-KN-8425-11A-01R-2314-13	hsa-mir-4289	0.0	0.0	N
TCGA-KN-8425-11A-01R-2314-13	hsa-mir-429	573.0	97.487129	N
TCGA-KN-8425-11A-01R-2314-13	hsa-mir-4290	0.0	0.0	N
TCGA-KN-8425-11A-01R-2314-13	hsa-mir-4291	0.0	0.0	N
TCGA-KN-8425-11A-01R-2314-13	hsa-mir-4292	0.0	0.0	N
TCGA-KN-8425-11A-01R-2314-13	hsa-mir-4293	0.0	0.0	N
TCGA-KN-8425-11A-01R-2314-13	hsa-mir-4294	0.0	0.0	N
TCGA-KN-8425-11A-01R-2314-13	hsa-mir-4295	0.0	0.0	N
TCGA-KN-8425-11A-01R-2314-13	hsa-mir-4296	0.0	0.0	N
TCGA-KN-8425-11A-01R-2314-13	hsa-mir-4297	0.0	0.0	N
TCGA-KN-8425-11A-01R-2314-13	hsa-mir-4298	0.0	0.0	N
TCGA-KN-8425-11A-01R-2314-13	hsa-mir-4299	0.0	0.0	N
TCGA-KN-8425-11A-01R-2314-13	hsa-mir-4300	0.0	0.0	N
TCGA-KN-8425-11A-01R-2314-13	hsa-mir-4301	0.0	0.0	N
TCGA-KN-8425-11A-01R-2314-13	hsa-mir-4302	0.0	0.0	N
TCGA-KN-8425-11A-01R-2314-13	hsa-mir-4303	0.0	0.0	N
TCGA-KN-8425-11A-01R-2314-13	hsa-mir-4304	0.0	0.0	N
TCGA-KN-8425-11A-01R-2314-13	hsa-mir-4305	0.0	0.0	N
TCGA-KN-8425-11A-01R-2314-13	hsa-mir-4306	1.0	0.170135	N
TCGA-KN-8425-11A-01R-2314-13	hsa-mir-4307	0.0	0.0	N
TCGA-KN-8425-11A-01R-2314-13	hsa-mir-4308	0.0	0.0	N
TCGA-KN-8425-11A-01R-2314-13	hsa-mir-4309	0.0	0.0	N
TCGA-KN-8425-11A-01R-2314-13	hsa-mir-431	2.0	0.340269	N
TCGA-KN-8425-11A-01R-2314-13	hsa-mir-4310	0.0	0.0	N
TCGA-KN-8425-11A-01R-2314-13	hsa-mir-4311	0.0	0.0	N
TCGA-KN-8425-11A-01R-2314-13	hsa-mir-4312	0.0	0.0	N
TCGA-KN-8425-11A-01R-2314-13	hsa-mir-4313	0.0	0.0	N
TCGA-KN-8425-11A-01R-2314-13	hsa-mir-4314	0.0	0.0	N
TCGA-KN-8425-11A-01R-2314-13	hsa-mir-4315-1	0.0	0.0	N
TCGA-KN-8425-11A-01R-2314-13	hsa-mir-4315-2	0.0	0.0	N
TCGA-KN-8425-11A-01R-2314-13	hsa-mir-4316	0.0	0.0	N
TCGA-KN-8425-11A-01R-2314-13	hsa-mir-4317	0.0	0.0	N
TCGA-KN-8425-11A-01R-2314-13	hsa-mir-4318	0.0	0.0	N
TCGA-KN-8425-11A-01R-2314-13	hsa-mir-4319	0.0	0.0	N
TCGA-KN-8425-11A-01R-2314-13	hsa-mir-432	3.0	0.510404	N
TCGA-KN-8425-11A-01R-2314-13	hsa-mir-4320	0.0	0.0	N
TCGA-KN-8425-11A-01R-2314-13	hsa-mir-4321	0.0	0.0	N
TCGA-KN-8425-11A-01R-2314-13	hsa-mir-4322	0.0	0.0	N
TCGA-KN-8425-11A-01R-2314-13	hsa-mir-4323	0.0	0.0	N
TCGA-KN-8425-11A-01R-2314-13	hsa-mir-4324	0.0	0.0	N
TCGA-KN-8425-11A-01R-2314-13	hsa-mir-4325	0.0	0.0	N
TCGA-KN-8425-11A-01R-2314-13	hsa-mir-4326	8.0	1.361077	N
TCGA-KN-8425-11A-01R-2314-13	hsa-mir-4327	0.0	0.0	N
TCGA-KN-8425-11A-01R-2314-13	hsa-mir-4328	0.0	0.0	N
TCGA-KN-8425-11A-01R-2314-13	hsa-mir-4329	0.0	0.0	N
TCGA-KN-8425-11A-01R-2314-13	hsa-mir-433	1.0	0.170135	N
TCGA-KN-8425-11A-01R-2314-13	hsa-mir-4330	0.0	0.0	N
TCGA-KN-8425-11A-01R-2314-13	hsa-mir-448	0.0	0.0	N
TCGA-KN-8425-11A-01R-2314-13	hsa-mir-449a	1.0	0.170135	N
TCGA-KN-8425-11A-01R-2314-13	hsa-mir-449b	0.0	0.0	N
TCGA-KN-8425-11A-01R-2314-13	hsa-mir-449c	0.0	0.0	N
TCGA-KN-8425-11A-01R-2314-13	hsa-mir-450a-1	23.0	3.913096	N
TCGA-KN-8425-11A-01R-2314-13	hsa-mir-450a-2	31.0	5.274173	N
TCGA-KN-8425-11A-01R-2314-13	hsa-mir-450b	124.0	21.096691	N
TCGA-KN-8425-11A-01R-2314-13	hsa-mir-451	7216.0	1227.691313	N
TCGA-KN-8425-11A-01R-2314-13	hsa-mir-452	78.0	13.270499	N
TCGA-KN-8425-11A-01R-2314-13	hsa-mir-454	14.0	2.381884	N
TCGA-KN-8425-11A-01R-2314-13	hsa-mir-455	1808.0	307.603367	N
TCGA-KN-8425-11A-01R-2314-13	hsa-mir-466	0.0	0.0	N
TCGA-KN-8425-11A-01R-2314-13	hsa-mir-483	22.0	3.742961	N
TCGA-KN-8425-11A-01R-2314-13	hsa-mir-484	124.0	21.096691	N
TCGA-KN-8425-11A-01R-2314-13	hsa-mir-485	1.0	0.170135	N
TCGA-KN-8425-11A-01R-2314-13	hsa-mir-486	2780.0	472.974203	N
TCGA-KN-8425-11A-01R-2314-13	hsa-mir-487a	0.0	0.0	N
TCGA-KN-8425-11A-01R-2314-13	hsa-mir-487b	6.0	1.020808	N
TCGA-KN-8425-11A-01R-2314-13	hsa-mir-488	0.0	0.0	N
TCGA-KN-8425-11A-01R-2314-13	hsa-mir-489	6.0	1.020808	N
TCGA-KN-8425-11A-01R-2314-13	hsa-mir-490	0.0	0.0	N
TCGA-KN-8425-11A-01R-2314-13	hsa-mir-491	15.0	2.552019	N
TCGA-KN-8425-11A-01R-2314-13	hsa-mir-492	0.0	0.0	N
TCGA-KN-8425-11A-01R-2314-13	hsa-mir-493	8.0	1.361077	N
TCGA-KN-8425-11A-01R-2314-13	hsa-mir-494	1.0	0.170135	N
TCGA-KN-8425-11A-01R-2314-13	hsa-mir-495	8.0	1.361077	N
TCGA-KN-8425-11A-01R-2314-13	hsa-mir-496	2.0	0.340269	N
TCGA-KN-8425-11A-01R-2314-13	hsa-mir-497	78.0	13.270499	N
TCGA-KN-8425-11A-01R-2314-13	hsa-mir-498	0.0	0.0	N
TCGA-KN-8425-11A-01R-2314-13	hsa-mir-499	7.0	1.190942	N
TCGA-KN-8425-11A-01R-2314-13	hsa-mir-500a	6511.0	1107.746416	Y
TCGA-KN-8425-11A-01R-2314-13	hsa-mir-500b	110.0	18.714807	Y
TCGA-KN-8425-11A-01R-2314-13	hsa-mir-501	986.0	167.752721	N
TCGA-KN-8425-11A-01R-2314-13	hsa-mir-502	159.0	27.051402	Y
TCGA-KN-8425-11A-01R-2314-13	hsa-mir-503	51.0	8.676865	N
TCGA-KN-8425-11A-01R-2314-13	hsa-mir-504	3.0	0.510404	N
TCGA-KN-8425-11A-01R-2314-13	hsa-mir-505	153.0	26.030595	N
TCGA-KN-8425-11A-01R-2314-13	hsa-mir-506	0.0	0.0	N
TCGA-KN-8425-11A-01R-2314-13	hsa-mir-507	0.0	0.0	N
TCGA-KN-8425-11A-01R-2314-13	hsa-mir-508	14.0	2.381884	N
TCGA-KN-8425-11A-01R-2314-13	hsa-mir-509-1	1.0	0.170135	N
TCGA-KN-8425-11A-01R-2314-13	hsa-mir-509-2	2.0	0.340269	N
TCGA-KN-8425-11A-01R-2314-13	hsa-mir-509-3	2.0	0.340269	N
TCGA-KN-8425-11A-01R-2314-13	hsa-mir-510	0.0	0.0	N
TCGA-KN-8425-11A-01R-2314-13	hsa-mir-511-1	6.0	1.020808	N
TCGA-KN-8425-11A-01R-2314-13	hsa-mir-511-2	5.0	0.850673	N
TCGA-KN-8425-11A-01R-2314-13	hsa-mir-512-1	0.0	0.0	N
TCGA-KN-8425-11A-01R-2314-13	hsa-mir-512-2	0.0	0.0	N
TCGA-KN-8425-11A-01R-2314-13	hsa-mir-513a-1	0.0	0.0	N
TCGA-KN-8425-11A-01R-2314-13	hsa-mir-513a-2	0.0	0.0	N
TCGA-KN-8425-11A-01R-2314-13	hsa-mir-513b	0.0	0.0	N
TCGA-KN-8425-11A-01R-2314-13	hsa-mir-513c	0.0	0.0	N
TCGA-KN-8425-11A-01R-2314-13	hsa-mir-514-1	5.0	0.850673	N
TCGA-KN-8425-11A-01R-2314-13	hsa-mir-514-2	5.0	0.850673	N
TCGA-KN-8425-11A-01R-2314-13	hsa-mir-514-3	3.0	0.510404	N
TCGA-KN-8425-11A-01R-2314-13	hsa-mir-514b	0.0	0.0	N
TCGA-KN-8425-11A-01R-2314-13	hsa-mir-515-1	0.0	0.0	N
TCGA-KN-8425-11A-01R-2314-13	hsa-mir-515-2	0.0	0.0	N
TCGA-KN-8425-11A-01R-2314-13	hsa-mir-516a-1	0.0	0.0	N
TCGA-KN-8425-11A-01R-2314-13	hsa-mir-516a-2	0.0	0.0	N
TCGA-KN-8425-11A-01R-2314-13	hsa-mir-516b-1	0.0	0.0	N
TCGA-KN-8425-11A-01R-2314-13	hsa-mir-516b-2	0.0	0.0	N
TCGA-KN-8425-11A-01R-2314-13	hsa-mir-517a	0.0	0.0	N
TCGA-KN-8425-11A-01R-2314-13	hsa-mir-517b	0.0	0.0	N
TCGA-KN-8425-11A-01R-2314-13	hsa-mir-517c	0.0	0.0	N
TCGA-KN-8425-11A-01R-2314-13	hsa-mir-518a-1	0.0	0.0	N
TCGA-KN-8425-11A-01R-2314-13	hsa-mir-518a-2	0.0	0.0	N
TCGA-KN-8425-11A-01R-2314-13	hsa-mir-518b	0.0	0.0	N
TCGA-KN-8425-11A-01R-2314-13	hsa-mir-518c	0.0	0.0	N
TCGA-KN-8425-11A-01R-2314-13	hsa-mir-518d	0.0	0.0	N
TCGA-KN-8425-11A-01R-2314-13	hsa-mir-518e	0.0	0.0	N
TCGA-KN-8425-11A-01R-2314-13	hsa-mir-518f	0.0	0.0	N
TCGA-KN-8425-11A-01R-2314-13	hsa-mir-519a-1	0.0	0.0	N
TCGA-KN-8425-11A-01R-2314-13	hsa-mir-519a-2	0.0	0.0	N
TCGA-KN-8425-11A-01R-2314-13	hsa-mir-519b	0.0	0.0	N
TCGA-KN-8425-11A-01R-2314-13	hsa-mir-519c	0.0	0.0	N
TCGA-KN-8425-11A-01R-2314-13	hsa-mir-519d	0.0	0.0	N
TCGA-KN-8425-11A-01R-2314-13	hsa-mir-519e	0.0	0.0	N
TCGA-KN-8425-11A-01R-2314-13	hsa-mir-520a	0.0	0.0	N
TCGA-KN-8425-11A-01R-2314-13	hsa-mir-520b	0.0	0.0	N
TCGA-KN-8425-11A-01R-2314-13	hsa-mir-520c	0.0	0.0	N
TCGA-KN-8425-11A-01R-2314-13	hsa-mir-520d	0.0	0.0	N
TCGA-KN-8425-11A-01R-2314-13	hsa-mir-520e	0.0	0.0	N
TCGA-KN-8425-11A-01R-2314-13	hsa-mir-520f	0.0	0.0	N
TCGA-KN-8425-11A-01R-2314-13	hsa-mir-520g	0.0	0.0	N
TCGA-KN-8425-11A-01R-2314-13	hsa-mir-520h	0.0	0.0	N
TCGA-KN-8425-11A-01R-2314-13	hsa-mir-521-1	0.0	0.0	N
TCGA-KN-8425-11A-01R-2314-13	hsa-mir-521-2	0.0	0.0	N
TCGA-KN-8425-11A-01R-2314-13	hsa-mir-522	0.0	0.0	N
TCGA-KN-8425-11A-01R-2314-13	hsa-mir-523	0.0	0.0	N
TCGA-KN-8425-11A-01R-2314-13	hsa-mir-524	0.0	0.0	N
TCGA-KN-8425-11A-01R-2314-13	hsa-mir-525	0.0	0.0	N
TCGA-KN-8425-11A-01R-2314-13	hsa-mir-526a-1	0.0	0.0	N
TCGA-KN-8425-11A-01R-2314-13	hsa-mir-526a-2	0.0	0.0	N
TCGA-KN-8425-11A-01R-2314-13	hsa-mir-526b	1.0	0.170135	N
TCGA-KN-8425-11A-01R-2314-13	hsa-mir-527	0.0	0.0	N
TCGA-KN-8425-11A-01R-2314-13	hsa-mir-532	24805.0	4220.188887	N
TCGA-KN-8425-11A-01R-2314-13	hsa-mir-539	5.0	0.850673	N
TCGA-KN-8425-11A-01R-2314-13	hsa-mir-541	0.0	0.0	N
TCGA-KN-8425-11A-01R-2314-13	hsa-mir-542	2199.0	374.125997	N
TCGA-KN-8425-11A-01R-2314-13	hsa-mir-543	1.0	0.170135	N
TCGA-KN-8425-11A-01R-2314-13	hsa-mir-544	0.0	0.0	N
TCGA-KN-8425-11A-01R-2314-13	hsa-mir-544b	0.0	0.0	N
TCGA-KN-8425-11A-01R-2314-13	hsa-mir-545	0.0	0.0	N
TCGA-KN-8425-11A-01R-2314-13	hsa-mir-548a-1	0.0	0.0	N
TCGA-KN-8425-11A-01R-2314-13	hsa-mir-548a-2	0.0	0.0	N
TCGA-KN-8425-11A-01R-2314-13	hsa-mir-548a-3	0.0	0.0	N
TCGA-KN-8425-11A-01R-2314-13	hsa-mir-548aa-1	0.0	0.0	N
TCGA-KN-8425-11A-01R-2314-13	hsa-mir-548aa-2	0.0	0.0	N
TCGA-KN-8425-11A-01R-2314-13	hsa-mir-548b	9.0	1.531211	N
TCGA-KN-8425-11A-01R-2314-13	hsa-mir-548c	0.0	0.0	N
TCGA-KN-8425-11A-01R-2314-13	hsa-mir-548d-1	1.0	0.170135	N
TCGA-KN-8425-11A-01R-2314-13	hsa-mir-548d-2	1.0	0.170135	N
TCGA-KN-8425-11A-01R-2314-13	hsa-mir-548e	1.0	0.170135	N
TCGA-KN-8425-11A-01R-2314-13	hsa-mir-548f-1	0.0	0.0	N
TCGA-KN-8425-11A-01R-2314-13	hsa-mir-548f-2	0.0	0.0	N
TCGA-KN-8425-11A-01R-2314-13	hsa-mir-548f-3	0.0	0.0	N
TCGA-KN-8425-11A-01R-2314-13	hsa-mir-548f-4	0.0	0.0	N
TCGA-KN-8425-11A-01R-2314-13	hsa-mir-548f-5	0.0	0.0	N
TCGA-KN-8425-11A-01R-2314-13	hsa-mir-548g	0.0	0.0	N
TCGA-KN-8425-11A-01R-2314-13	hsa-mir-548h-1	0.0	0.0	N
TCGA-KN-8425-11A-01R-2314-13	hsa-mir-548h-2	0.0	0.0	N
TCGA-KN-8425-11A-01R-2314-13	hsa-mir-548h-3	0.0	0.0	N
TCGA-KN-8425-11A-01R-2314-13	hsa-mir-548h-4	0.0	0.0	N
TCGA-KN-8425-11A-01R-2314-13	hsa-mir-548i-1	0.0	0.0	N
TCGA-KN-8425-11A-01R-2314-13	hsa-mir-548i-2	0.0	0.0	N
TCGA-KN-8425-11A-01R-2314-13	hsa-mir-548i-3	0.0	0.0	N
TCGA-KN-8425-11A-01R-2314-13	hsa-mir-548i-4	0.0	0.0	N
TCGA-KN-8425-11A-01R-2314-13	hsa-mir-548j	0.0	0.0	N
TCGA-KN-8425-11A-01R-2314-13	hsa-mir-548k	0.0	0.0	N
TCGA-KN-8425-11A-01R-2314-13	hsa-mir-548l	0.0	0.0	N
TCGA-KN-8425-11A-01R-2314-13	hsa-mir-548m	0.0	0.0	N
TCGA-KN-8425-11A-01R-2314-13	hsa-mir-548n	1.0	0.170135	N
TCGA-KN-8425-11A-01R-2314-13	hsa-mir-548o	2.0	0.340269	N
TCGA-KN-8425-11A-01R-2314-13	hsa-mir-548p	0.0	0.0	N
TCGA-KN-8425-11A-01R-2314-13	hsa-mir-548q	0.0	0.0	N
TCGA-KN-8425-11A-01R-2314-13	hsa-mir-548s	2.0	0.340269	N
TCGA-KN-8425-11A-01R-2314-13	hsa-mir-548t	0.0	0.0	N
TCGA-KN-8425-11A-01R-2314-13	hsa-mir-548u	0.0	0.0	N
TCGA-KN-8425-11A-01R-2314-13	hsa-mir-548v	6.0	1.020808	N
TCGA-KN-8425-11A-01R-2314-13	hsa-mir-548w	0.0	0.0	N
TCGA-KN-8425-11A-01R-2314-13	hsa-mir-548x	0.0	0.0	N
TCGA-KN-8425-11A-01R-2314-13	hsa-mir-548y	0.0	0.0	N
TCGA-KN-8425-11A-01R-2314-13	hsa-mir-548z	0.0	0.0	N
TCGA-KN-8425-11A-01R-2314-13	hsa-mir-549	0.0	0.0	N
TCGA-KN-8425-11A-01R-2314-13	hsa-mir-550a-1	8.0	1.361077	N
TCGA-KN-8425-11A-01R-2314-13	hsa-mir-550a-2	6.0	1.020808	N
TCGA-KN-8425-11A-01R-2314-13	hsa-mir-550b-1	0.0	0.0	N
TCGA-KN-8425-11A-01R-2314-13	hsa-mir-550b-2	0.0	0.0	N
TCGA-KN-8425-11A-01R-2314-13	hsa-mir-551a	1.0	0.170135	N
TCGA-KN-8425-11A-01R-2314-13	hsa-mir-551b	8.0	1.361077	N
TCGA-KN-8425-11A-01R-2314-13	hsa-mir-552	0.0	0.0	N
TCGA-KN-8425-11A-01R-2314-13	hsa-mir-553	0.0	0.0	N
TCGA-KN-8425-11A-01R-2314-13	hsa-mir-554	0.0	0.0	N
TCGA-KN-8425-11A-01R-2314-13	hsa-mir-555	0.0	0.0	N
TCGA-KN-8425-11A-01R-2314-13	hsa-mir-556	4.0	0.680538	N
TCGA-KN-8425-11A-01R-2314-13	hsa-mir-557	0.0	0.0	N
TCGA-KN-8425-11A-01R-2314-13	hsa-mir-558	0.0	0.0	N
TCGA-KN-8425-11A-01R-2314-13	hsa-mir-559	0.0	0.0	N
TCGA-KN-8425-11A-01R-2314-13	hsa-mir-561	8.0	1.361077	N
TCGA-KN-8425-11A-01R-2314-13	hsa-mir-562	0.0	0.0	N
TCGA-KN-8425-11A-01R-2314-13	hsa-mir-563	0.0	0.0	N
TCGA-KN-8425-11A-01R-2314-13	hsa-mir-564	0.0	0.0	N
TCGA-KN-8425-11A-01R-2314-13	hsa-mir-566	0.0	0.0	N
TCGA-KN-8425-11A-01R-2314-13	hsa-mir-567	0.0	0.0	N
TCGA-KN-8425-11A-01R-2314-13	hsa-mir-568	0.0	0.0	N
TCGA-KN-8425-11A-01R-2314-13	hsa-mir-569	0.0	0.0	N
TCGA-KN-8425-11A-01R-2314-13	hsa-mir-570	5.0	0.850673	N
TCGA-KN-8425-11A-01R-2314-13	hsa-mir-571	0.0	0.0	N
TCGA-KN-8425-11A-01R-2314-13	hsa-mir-572	0.0	0.0	N
TCGA-KN-8425-11A-01R-2314-13	hsa-mir-573	0.0	0.0	N
TCGA-KN-8425-11A-01R-2314-13	hsa-mir-574	182.0	30.964498	N
TCGA-KN-8425-11A-01R-2314-13	hsa-mir-575	0.0	0.0	N
TCGA-KN-8425-11A-01R-2314-13	hsa-mir-576	28.0	4.763769	N
TCGA-KN-8425-11A-01R-2314-13	hsa-mir-577	481.0	81.834745	N
TCGA-KN-8425-11A-01R-2314-13	hsa-mir-578	0.0	0.0	N
TCGA-KN-8425-11A-01R-2314-13	hsa-mir-579	1.0	0.170135	N
TCGA-KN-8425-11A-01R-2314-13	hsa-mir-580	5.0	0.850673	N
TCGA-KN-8425-11A-01R-2314-13	hsa-mir-581	1.0	0.170135	N
TCGA-KN-8425-11A-01R-2314-13	hsa-mir-582	965.0	164.179894	N
TCGA-KN-8425-11A-01R-2314-13	hsa-mir-583	0.0	0.0	N
TCGA-KN-8425-11A-01R-2314-13	hsa-mir-584	150.0	25.520191	N
TCGA-KN-8425-11A-01R-2314-13	hsa-mir-585	8.0	1.361077	N
TCGA-KN-8425-11A-01R-2314-13	hsa-mir-586	0.0	0.0	N
TCGA-KN-8425-11A-01R-2314-13	hsa-mir-587	0.0	0.0	N
TCGA-KN-8425-11A-01R-2314-13	hsa-mir-588	0.0	0.0	N
TCGA-KN-8425-11A-01R-2314-13	hsa-mir-589	335.0	56.995093	N
TCGA-KN-8425-11A-01R-2314-13	hsa-mir-590	46.0	7.826192	N
TCGA-KN-8425-11A-01R-2314-13	hsa-mir-591	0.0	0.0	N
TCGA-KN-8425-11A-01R-2314-13	hsa-mir-592	10.0	1.701346	N
TCGA-KN-8425-11A-01R-2314-13	hsa-mir-593	0.0	0.0	N
TCGA-KN-8425-11A-01R-2314-13	hsa-mir-595	0.0	0.0	N
TCGA-KN-8425-11A-01R-2314-13	hsa-mir-596	0.0	0.0	N
TCGA-KN-8425-11A-01R-2314-13	hsa-mir-597	0.0	0.0	N
TCGA-KN-8425-11A-01R-2314-13	hsa-mir-598	76.0	12.93023	N
TCGA-KN-8425-11A-01R-2314-13	hsa-mir-599	0.0	0.0	N
TCGA-KN-8425-11A-01R-2314-13	hsa-mir-600	0.0	0.0	N
TCGA-KN-8425-11A-01R-2314-13	hsa-mir-601	0.0	0.0	N
TCGA-KN-8425-11A-01R-2314-13	hsa-mir-602	0.0	0.0	N
TCGA-KN-8425-11A-01R-2314-13	hsa-mir-603	0.0	0.0	N
TCGA-KN-8425-11A-01R-2314-13	hsa-mir-604	0.0	0.0	N
TCGA-KN-8425-11A-01R-2314-13	hsa-mir-605	0.0	0.0	N
TCGA-KN-8425-11A-01R-2314-13	hsa-mir-606	0.0	0.0	N
TCGA-KN-8425-11A-01R-2314-13	hsa-mir-607	1.0	0.170135	N
TCGA-KN-8425-11A-01R-2314-13	hsa-mir-608	0.0	0.0	N
TCGA-KN-8425-11A-01R-2314-13	hsa-mir-609	0.0	0.0	N
TCGA-KN-8425-11A-01R-2314-13	hsa-mir-610	0.0	0.0	N
TCGA-KN-8425-11A-01R-2314-13	hsa-mir-611	0.0	0.0	N
TCGA-KN-8425-11A-01R-2314-13	hsa-mir-612	0.0	0.0	N
TCGA-KN-8425-11A-01R-2314-13	hsa-mir-613	0.0	0.0	N
TCGA-KN-8425-11A-01R-2314-13	hsa-mir-614	0.0	0.0	N
TCGA-KN-8425-11A-01R-2314-13	hsa-mir-615	44.0	7.485923	N
TCGA-KN-8425-11A-01R-2314-13	hsa-mir-616	12.0	2.041615	N
TCGA-KN-8425-11A-01R-2314-13	hsa-mir-617	1.0	0.170135	N
TCGA-KN-8425-11A-01R-2314-13	hsa-mir-618	2.0	0.340269	N
TCGA-KN-8425-11A-01R-2314-13	hsa-mir-619	0.0	0.0	N
TCGA-KN-8425-11A-01R-2314-13	hsa-mir-620	0.0	0.0	N
TCGA-KN-8425-11A-01R-2314-13	hsa-mir-621	0.0	0.0	N
TCGA-KN-8425-11A-01R-2314-13	hsa-mir-622	0.0	0.0	N
TCGA-KN-8425-11A-01R-2314-13	hsa-mir-623	0.0	0.0	N
TCGA-KN-8425-11A-01R-2314-13	hsa-mir-624	3.0	0.510404	N
TCGA-KN-8425-11A-01R-2314-13	hsa-mir-625	348.0	59.206843	N
TCGA-KN-8425-11A-01R-2314-13	hsa-mir-626	0.0	0.0	N
TCGA-KN-8425-11A-01R-2314-13	hsa-mir-627	3.0	0.510404	N
TCGA-KN-8425-11A-01R-2314-13	hsa-mir-628	78.0	13.270499	N
TCGA-KN-8425-11A-01R-2314-13	hsa-mir-629	385.0	65.501823	N
TCGA-KN-8425-11A-01R-2314-13	hsa-mir-630	1.0	0.170135	N
TCGA-KN-8425-11A-01R-2314-13	hsa-mir-631	0.0	0.0	N
TCGA-KN-8425-11A-01R-2314-13	hsa-mir-632	5.0	0.850673	N
TCGA-KN-8425-11A-01R-2314-13	hsa-mir-633	0.0	0.0	N
TCGA-KN-8425-11A-01R-2314-13	hsa-mir-634	0.0	0.0	N
TCGA-KN-8425-11A-01R-2314-13	hsa-mir-635	0.0	0.0	N
TCGA-KN-8425-11A-01R-2314-13	hsa-mir-636	1.0	0.170135	N
TCGA-KN-8425-11A-01R-2314-13	hsa-mir-637	0.0	0.0	N
TCGA-KN-8425-11A-01R-2314-13	hsa-mir-638	0.0	0.0	N
TCGA-KN-8425-11A-01R-2314-13	hsa-mir-639	3.0	0.510404	N
TCGA-KN-8425-11A-01R-2314-13	hsa-mir-640	0.0	0.0	N
TCGA-KN-8425-11A-01R-2314-13	hsa-mir-641	1.0	0.170135	N
TCGA-KN-8425-11A-01R-2314-13	hsa-mir-642a	17.0	2.892288	N
TCGA-KN-8425-11A-01R-2314-13	hsa-mir-642b	0.0	0.0	N
TCGA-KN-8425-11A-01R-2314-13	hsa-mir-643	1.0	0.170135	N
TCGA-KN-8425-11A-01R-2314-13	hsa-mir-644	0.0	0.0	N
TCGA-KN-8425-11A-01R-2314-13	hsa-mir-645	0.0	0.0	N
TCGA-KN-8425-11A-01R-2314-13	hsa-mir-646	0.0	0.0	N
TCGA-KN-8425-11A-01R-2314-13	hsa-mir-647	0.0	0.0	N
TCGA-KN-8425-11A-01R-2314-13	hsa-mir-648	0.0	0.0	N
TCGA-KN-8425-11A-01R-2314-13	hsa-mir-649	0.0	0.0	N
TCGA-KN-8425-11A-01R-2314-13	hsa-mir-650	0.0	0.0	N
TCGA-KN-8425-11A-01R-2314-13	hsa-mir-651	15.0	2.552019	N
TCGA-KN-8425-11A-01R-2314-13	hsa-mir-652	186.0	31.645037	N
TCGA-KN-8425-11A-01R-2314-13	hsa-mir-653	156.0	26.540998	N
TCGA-KN-8425-11A-01R-2314-13	hsa-mir-654	11.0	1.871481	N
TCGA-KN-8425-11A-01R-2314-13	hsa-mir-655	0.0	0.0	N
TCGA-KN-8425-11A-01R-2314-13	hsa-mir-656	0.0	0.0	N
TCGA-KN-8425-11A-01R-2314-13	hsa-mir-657	0.0	0.0	N
TCGA-KN-8425-11A-01R-2314-13	hsa-mir-658	0.0	0.0	N
TCGA-KN-8425-11A-01R-2314-13	hsa-mir-659	3.0	0.510404	N
TCGA-KN-8425-11A-01R-2314-13	hsa-mir-660	1032.0	175.578913	N
TCGA-KN-8425-11A-01R-2314-13	hsa-mir-661	0.0	0.0	N
TCGA-KN-8425-11A-01R-2314-13	hsa-mir-662	0.0	0.0	N
TCGA-KN-8425-11A-01R-2314-13	hsa-mir-663	1.0	0.170135	N
TCGA-KN-8425-11A-01R-2314-13	hsa-mir-663b	0.0	0.0	N
TCGA-KN-8425-11A-01R-2314-13	hsa-mir-664	211.0	35.898402	N
TCGA-KN-8425-11A-01R-2314-13	hsa-mir-665	0.0	0.0	N
TCGA-KN-8425-11A-01R-2314-13	hsa-mir-668	0.0	0.0	N
TCGA-KN-8425-11A-01R-2314-13	hsa-mir-670	0.0	0.0	N
TCGA-KN-8425-11A-01R-2314-13	hsa-mir-671	16.0	2.722154	N
TCGA-KN-8425-11A-01R-2314-13	hsa-mir-675	824.0	140.190915	N
TCGA-KN-8425-11A-01R-2314-13	hsa-mir-676	3.0	0.510404	N
TCGA-KN-8425-11A-01R-2314-13	hsa-mir-7-1	80.0	13.610768	N
TCGA-KN-8425-11A-01R-2314-13	hsa-mir-7-2	1.0	0.170135	N
TCGA-KN-8425-11A-01R-2314-13	hsa-mir-7-3	0.0	0.0	N
TCGA-KN-8425-11A-01R-2314-13	hsa-mir-708	189.0	32.15544	N
TCGA-KN-8425-11A-01R-2314-13	hsa-mir-711	0.0	0.0	N
TCGA-KN-8425-11A-01R-2314-13	hsa-mir-718	0.0	0.0	N
TCGA-KN-8425-11A-01R-2314-13	hsa-mir-720	0.0	0.0	N
TCGA-KN-8425-11A-01R-2314-13	hsa-mir-744	166.0	28.242344	N
TCGA-KN-8425-11A-01R-2314-13	hsa-mir-758	9.0	1.531211	N
TCGA-KN-8425-11A-01R-2314-13	hsa-mir-759	0.0	0.0	N
TCGA-KN-8425-11A-01R-2314-13	hsa-mir-760	1.0	0.170135	N
TCGA-KN-8425-11A-01R-2314-13	hsa-mir-761	0.0	0.0	N
TCGA-KN-8425-11A-01R-2314-13	hsa-mir-762	0.0	0.0	N
TCGA-KN-8425-11A-01R-2314-13	hsa-mir-764	0.0	0.0	N
TCGA-KN-8425-11A-01R-2314-13	hsa-mir-765	0.0	0.0	N
TCGA-KN-8425-11A-01R-2314-13	hsa-mir-766	67.0	11.399019	N
TCGA-KN-8425-11A-01R-2314-13	hsa-mir-767	0.0	0.0	N
TCGA-KN-8425-11A-01R-2314-13	hsa-mir-769	69.0	11.739288	N
TCGA-KN-8425-11A-01R-2314-13	hsa-mir-770	0.0	0.0	N
TCGA-KN-8425-11A-01R-2314-13	hsa-mir-802	0.0	0.0	N
TCGA-KN-8425-11A-01R-2314-13	hsa-mir-873	1.0	0.170135	N
TCGA-KN-8425-11A-01R-2314-13	hsa-mir-874	118.0	20.075883	N
TCGA-KN-8425-11A-01R-2314-13	hsa-mir-875	0.0	0.0	N
TCGA-KN-8425-11A-01R-2314-13	hsa-mir-876	0.0	0.0	N
TCGA-KN-8425-11A-01R-2314-13	hsa-mir-877	0.0	0.0	N
TCGA-KN-8425-11A-01R-2314-13	hsa-mir-885	10.0	1.701346	N
TCGA-KN-8425-11A-01R-2314-13	hsa-mir-887	45.0	7.656057	N
TCGA-KN-8425-11A-01R-2314-13	hsa-mir-888	2.0	0.340269	N
TCGA-KN-8425-11A-01R-2314-13	hsa-mir-889	6.0	1.020808	N
TCGA-KN-8425-11A-01R-2314-13	hsa-mir-890	0.0	0.0	N
TCGA-KN-8425-11A-01R-2314-13	hsa-mir-891a	381.0	64.821285	N
TCGA-KN-8425-11A-01R-2314-13	hsa-mir-891b	3.0	0.510404	N
TCGA-KN-8425-11A-01R-2314-13	hsa-mir-892a	3.0	0.510404	N
TCGA-KN-8425-11A-01R-2314-13	hsa-mir-892b	1.0	0.170135	N
TCGA-KN-8425-11A-01R-2314-13	hsa-mir-9-1	10305.0	1753.237109	N
TCGA-KN-8425-11A-01R-2314-13	hsa-mir-9-2	10117.0	1721.251803	N
TCGA-KN-8425-11A-01R-2314-13	hsa-mir-9-3	11.0	1.871481	N
TCGA-KN-8425-11A-01R-2314-13	hsa-mir-920	0.0	0.0	N
TCGA-KN-8425-11A-01R-2314-13	hsa-mir-921	0.0	0.0	N
TCGA-KN-8425-11A-01R-2314-13	hsa-mir-922	0.0	0.0	N
TCGA-KN-8425-11A-01R-2314-13	hsa-mir-924	0.0	0.0	N
TCGA-KN-8425-11A-01R-2314-13	hsa-mir-92a-1	1588.0	270.173753	N
TCGA-KN-8425-11A-01R-2314-13	hsa-mir-92a-2	45838.0	7798.630042	N
TCGA-KN-8425-11A-01R-2314-13	hsa-mir-92b	271.0	46.106478	N
TCGA-KN-8425-11A-01R-2314-13	hsa-mir-93	9391.0	1597.734079	N
TCGA-KN-8425-11A-01R-2314-13	hsa-mir-933	0.0	0.0	N
TCGA-KN-8425-11A-01R-2314-13	hsa-mir-934	52.0	8.846999	N
TCGA-KN-8425-11A-01R-2314-13	hsa-mir-935	2.0	0.340269	N
TCGA-KN-8425-11A-01R-2314-13	hsa-mir-936	0.0	0.0	N
TCGA-KN-8425-11A-01R-2314-13	hsa-mir-937	4.0	0.680538	N
TCGA-KN-8425-11A-01R-2314-13	hsa-mir-938	0.0	0.0	N
TCGA-KN-8425-11A-01R-2314-13	hsa-mir-939	9.0	1.531211	N
TCGA-KN-8425-11A-01R-2314-13	hsa-mir-940	4.0	0.680538	N
TCGA-KN-8425-11A-01R-2314-13	hsa-mir-941-1	0.0	0.0	N
TCGA-KN-8425-11A-01R-2314-13	hsa-mir-941-3	0.0	0.0	N
TCGA-KN-8425-11A-01R-2314-13	hsa-mir-941-4	0.0	0.0	N
TCGA-KN-8425-11A-01R-2314-13	hsa-mir-942	19.0	3.232558	N
TCGA-KN-8425-11A-01R-2314-13	hsa-mir-943	0.0	0.0	N
TCGA-KN-8425-11A-01R-2314-13	hsa-mir-944	0.0	0.0	N
TCGA-KN-8425-11A-01R-2314-13	hsa-mir-95	8.0	1.361077	N
TCGA-KN-8425-11A-01R-2314-13	hsa-mir-96	30.0	5.104038	N
TCGA-KN-8425-11A-01R-2314-13	hsa-mir-98	140.0	23.818845	N
TCGA-KN-8425-11A-01R-2314-13	hsa-mir-99a	7532.0	1281.453848	N
TCGA-KN-8425-11A-01R-2314-13	hsa-mir-99b	240555.0	40926.730001	N
