# Supplementary material for: Dysfunctional miRNA-Mediated Regulation in Chromophobe Renal Cell Carcinoma
Source: PLoS One. 2016 Jun 3;11(6):e0156324. doi: 10.1371/journal.pone.0156324 (PMC4892590; doi:10.1371/journal.pone.0156324)
Supplement: S1 File — (ZIP) [file pone.0156324.s001.zip › S1_File miRNA expression profile downloaded from TCGA/control/bcgsc.ca__IlluminaHiSeq_miRNASeq__TCGA-KN-8426-11A-01R-2314-13__mirna_quantification.txt]

barcode	miRNA_ID	read_count	reads_per_million_miRNA_mapped	cross-mapped
TCGA-KN-8426-11A-01R-2314-13	hsa-let-7a-1	30009.0	5917.794539	N
TCGA-KN-8426-11A-01R-2314-13	hsa-let-7a-2	60035.0	11838.94149	Y
TCGA-KN-8426-11A-01R-2314-13	hsa-let-7a-3	30023.0	5920.555349	N
TCGA-KN-8426-11A-01R-2314-13	hsa-let-7b	65956.0	13006.566585	N
TCGA-KN-8426-11A-01R-2314-13	hsa-let-7c	11617.0	2290.880041	Y
TCGA-KN-8426-11A-01R-2314-13	hsa-let-7d	2828.0	557.68346	N
TCGA-KN-8426-11A-01R-2314-13	hsa-let-7e	8038.0	1585.098887	N
TCGA-KN-8426-11A-01R-2314-13	hsa-let-7f-1	66.0	13.015243	N
TCGA-KN-8426-11A-01R-2314-13	hsa-let-7f-2	26206.0	5167.840438	N
TCGA-KN-8426-11A-01R-2314-13	hsa-let-7g	1704.0	336.029921	N
TCGA-KN-8426-11A-01R-2314-13	hsa-let-7i	1993.0	393.020911	N
TCGA-KN-8426-11A-01R-2314-13	hsa-mir-1-1	0.0	0.0	N
TCGA-KN-8426-11A-01R-2314-13	hsa-mir-1-2	69.0	13.606845	N
TCGA-KN-8426-11A-01R-2314-13	hsa-mir-100	28750.0	5669.518911	Y
TCGA-KN-8426-11A-01R-2314-13	hsa-mir-101-1	53736.0	10596.774547	N
TCGA-KN-8426-11A-01R-2314-13	hsa-mir-101-2	118.0	23.269678	N
TCGA-KN-8426-11A-01R-2314-13	hsa-mir-103-1	45512.0	8974.996337	Y
TCGA-KN-8426-11A-01R-2314-13	hsa-mir-103-1-as	0.0	0.0	N
TCGA-KN-8426-11A-01R-2314-13	hsa-mir-103-2	22.0	4.338414	N
TCGA-KN-8426-11A-01R-2314-13	hsa-mir-103-2-as	0.0	0.0	N
TCGA-KN-8426-11A-01R-2314-13	hsa-mir-105-1	0.0	0.0	N
TCGA-KN-8426-11A-01R-2314-13	hsa-mir-105-2	1.0	0.197201	N
TCGA-KN-8426-11A-01R-2314-13	hsa-mir-106a	50.0	9.860033	Y
TCGA-KN-8426-11A-01R-2314-13	hsa-mir-106b	742.0	146.322888	N
TCGA-KN-8426-11A-01R-2314-13	hsa-mir-107	217.0	42.792543	Y
TCGA-KN-8426-11A-01R-2314-13	hsa-mir-10a	431728.0	85137.045583	N
TCGA-KN-8426-11A-01R-2314-13	hsa-mir-10b	1205619.0	237748.859835	N
TCGA-KN-8426-11A-01R-2314-13	hsa-mir-1178	0.0	0.0	N
TCGA-KN-8426-11A-01R-2314-13	hsa-mir-1179	0.0	0.0	N
TCGA-KN-8426-11A-01R-2314-13	hsa-mir-1180	162.0	31.946507	N
TCGA-KN-8426-11A-01R-2314-13	hsa-mir-1181	0.0	0.0	N
TCGA-KN-8426-11A-01R-2314-13	hsa-mir-1182	0.0	0.0	N
TCGA-KN-8426-11A-01R-2314-13	hsa-mir-1183	0.0	0.0	N
TCGA-KN-8426-11A-01R-2314-13	hsa-mir-1184-1	0.0	0.0	N
TCGA-KN-8426-11A-01R-2314-13	hsa-mir-1184-2	0.0	0.0	N
TCGA-KN-8426-11A-01R-2314-13	hsa-mir-1184-3	0.0	0.0	N
TCGA-KN-8426-11A-01R-2314-13	hsa-mir-1185-1	2.0	0.394401	N
TCGA-KN-8426-11A-01R-2314-13	hsa-mir-1185-2	0.0	0.0	N
TCGA-KN-8426-11A-01R-2314-13	hsa-mir-1193	0.0	0.0	N
TCGA-KN-8426-11A-01R-2314-13	hsa-mir-1197	0.0	0.0	N
TCGA-KN-8426-11A-01R-2314-13	hsa-mir-1200	0.0	0.0	N
TCGA-KN-8426-11A-01R-2314-13	hsa-mir-1202	0.0	0.0	N
TCGA-KN-8426-11A-01R-2314-13	hsa-mir-1203	0.0	0.0	N
TCGA-KN-8426-11A-01R-2314-13	hsa-mir-1204	0.0	0.0	N
TCGA-KN-8426-11A-01R-2314-13	hsa-mir-1205	0.0	0.0	N
TCGA-KN-8426-11A-01R-2314-13	hsa-mir-1206	0.0	0.0	N
TCGA-KN-8426-11A-01R-2314-13	hsa-mir-1207	0.0	0.0	N
TCGA-KN-8426-11A-01R-2314-13	hsa-mir-1208	0.0	0.0	N
TCGA-KN-8426-11A-01R-2314-13	hsa-mir-122	1.0	0.197201	N
TCGA-KN-8426-11A-01R-2314-13	hsa-mir-1224	2.0	0.394401	N
TCGA-KN-8426-11A-01R-2314-13	hsa-mir-1225	0.0	0.0	N
TCGA-KN-8426-11A-01R-2314-13	hsa-mir-1226	5.0	0.986003	N
TCGA-KN-8426-11A-01R-2314-13	hsa-mir-1227	3.0	0.591602	N
TCGA-KN-8426-11A-01R-2314-13	hsa-mir-1228	2.0	0.394401	N
TCGA-KN-8426-11A-01R-2314-13	hsa-mir-1229	0.0	0.0	N
TCGA-KN-8426-11A-01R-2314-13	hsa-mir-1231	0.0	0.0	N
TCGA-KN-8426-11A-01R-2314-13	hsa-mir-1233-1	0.0	0.0	N
TCGA-KN-8426-11A-01R-2314-13	hsa-mir-1233-2	0.0	0.0	N
TCGA-KN-8426-11A-01R-2314-13	hsa-mir-1234	0.0	0.0	N
TCGA-KN-8426-11A-01R-2314-13	hsa-mir-1236	0.0	0.0	N
TCGA-KN-8426-11A-01R-2314-13	hsa-mir-1237	0.0	0.0	N
TCGA-KN-8426-11A-01R-2314-13	hsa-mir-1238	0.0	0.0	N
TCGA-KN-8426-11A-01R-2314-13	hsa-mir-124-1	1.0	0.197201	N
TCGA-KN-8426-11A-01R-2314-13	hsa-mir-124-2	0.0	0.0	N
TCGA-KN-8426-11A-01R-2314-13	hsa-mir-124-3	0.0	0.0	N
TCGA-KN-8426-11A-01R-2314-13	hsa-mir-1243	0.0	0.0	N
TCGA-KN-8426-11A-01R-2314-13	hsa-mir-1244-1	0.0	0.0	N
TCGA-KN-8426-11A-01R-2314-13	hsa-mir-1244-2	0.0	0.0	N
TCGA-KN-8426-11A-01R-2314-13	hsa-mir-1244-3	0.0	0.0	N
TCGA-KN-8426-11A-01R-2314-13	hsa-mir-1245	4.0	0.788803	N
TCGA-KN-8426-11A-01R-2314-13	hsa-mir-1246	0.0	0.0	N
TCGA-KN-8426-11A-01R-2314-13	hsa-mir-1247	46.0	9.07123	N
TCGA-KN-8426-11A-01R-2314-13	hsa-mir-1248	2.0	0.394401	N
TCGA-KN-8426-11A-01R-2314-13	hsa-mir-1249	3.0	0.591602	N
TCGA-KN-8426-11A-01R-2314-13	hsa-mir-1250	0.0	0.0	N
TCGA-KN-8426-11A-01R-2314-13	hsa-mir-1251	14.0	2.760809	N
TCGA-KN-8426-11A-01R-2314-13	hsa-mir-1252	0.0	0.0	N
TCGA-KN-8426-11A-01R-2314-13	hsa-mir-1253	0.0	0.0	N
TCGA-KN-8426-11A-01R-2314-13	hsa-mir-1254	1.0	0.197201	N
TCGA-KN-8426-11A-01R-2314-13	hsa-mir-1255a	2.0	0.394401	N
TCGA-KN-8426-11A-01R-2314-13	hsa-mir-1255b-1	0.0	0.0	N
TCGA-KN-8426-11A-01R-2314-13	hsa-mir-1255b-2	0.0	0.0	N
TCGA-KN-8426-11A-01R-2314-13	hsa-mir-1256	1.0	0.197201	N
TCGA-KN-8426-11A-01R-2314-13	hsa-mir-1257	0.0	0.0	N
TCGA-KN-8426-11A-01R-2314-13	hsa-mir-1258	0.0	0.0	N
TCGA-KN-8426-11A-01R-2314-13	hsa-mir-125a	7827.0	1543.489548	N
TCGA-KN-8426-11A-01R-2314-13	hsa-mir-125b-1	4973.0	980.678871	N
TCGA-KN-8426-11A-01R-2314-13	hsa-mir-125b-2	113.0	22.283674	N
TCGA-KN-8426-11A-01R-2314-13	hsa-mir-126	23389.0	4612.326185	N
TCGA-KN-8426-11A-01R-2314-13	hsa-mir-1260	0.0	0.0	N
TCGA-KN-8426-11A-01R-2314-13	hsa-mir-1260b	0.0	0.0	N
TCGA-KN-8426-11A-01R-2314-13	hsa-mir-1261	0.0	0.0	N
TCGA-KN-8426-11A-01R-2314-13	hsa-mir-1262	5.0	0.986003	N
TCGA-KN-8426-11A-01R-2314-13	hsa-mir-1263	0.0	0.0	N
TCGA-KN-8426-11A-01R-2314-13	hsa-mir-1264	0.0	0.0	N
TCGA-KN-8426-11A-01R-2314-13	hsa-mir-1265	0.0	0.0	N
TCGA-KN-8426-11A-01R-2314-13	hsa-mir-1266	18.0	3.549612	N
TCGA-KN-8426-11A-01R-2314-13	hsa-mir-1267	0.0	0.0	N
TCGA-KN-8426-11A-01R-2314-13	hsa-mir-1268	0.0	0.0	N
TCGA-KN-8426-11A-01R-2314-13	hsa-mir-1269	34.0	6.704822	N
TCGA-KN-8426-11A-01R-2314-13	hsa-mir-127	2162.0	426.347822	N
TCGA-KN-8426-11A-01R-2314-13	hsa-mir-1270-1	7.0	1.380405	N
TCGA-KN-8426-11A-01R-2314-13	hsa-mir-1270-2	4.0	0.788803	N
TCGA-KN-8426-11A-01R-2314-13	hsa-mir-1271	31.0	6.11322	N
TCGA-KN-8426-11A-01R-2314-13	hsa-mir-1272	0.0	0.0	N
TCGA-KN-8426-11A-01R-2314-13	hsa-mir-1273	0.0	0.0	N
TCGA-KN-8426-11A-01R-2314-13	hsa-mir-1273c	0.0	0.0	N
TCGA-KN-8426-11A-01R-2314-13	hsa-mir-1273d	0.0	0.0	N
TCGA-KN-8426-11A-01R-2314-13	hsa-mir-1274a	0.0	0.0	N
TCGA-KN-8426-11A-01R-2314-13	hsa-mir-1274b	8.0	1.577605	N
TCGA-KN-8426-11A-01R-2314-13	hsa-mir-1275	1.0	0.197201	N
TCGA-KN-8426-11A-01R-2314-13	hsa-mir-1276	0.0	0.0	N
TCGA-KN-8426-11A-01R-2314-13	hsa-mir-1277	4.0	0.788803	N
TCGA-KN-8426-11A-01R-2314-13	hsa-mir-1278	0.0	0.0	N
TCGA-KN-8426-11A-01R-2314-13	hsa-mir-1279	0.0	0.0	N
TCGA-KN-8426-11A-01R-2314-13	hsa-mir-128-1	276.0	54.427382	N
TCGA-KN-8426-11A-01R-2314-13	hsa-mir-128-2	208.0	41.017737	N
TCGA-KN-8426-11A-01R-2314-13	hsa-mir-1280	0.0	0.0	N
TCGA-KN-8426-11A-01R-2314-13	hsa-mir-1281	0.0	0.0	N
TCGA-KN-8426-11A-01R-2314-13	hsa-mir-1282	0.0	0.0	N
TCGA-KN-8426-11A-01R-2314-13	hsa-mir-1283-1	0.0	0.0	N
TCGA-KN-8426-11A-01R-2314-13	hsa-mir-1283-2	0.0	0.0	N
TCGA-KN-8426-11A-01R-2314-13	hsa-mir-1284	1.0	0.197201	N
TCGA-KN-8426-11A-01R-2314-13	hsa-mir-1285-1	1.0	0.197201	N
TCGA-KN-8426-11A-01R-2314-13	hsa-mir-1285-2	0.0	0.0	N
TCGA-KN-8426-11A-01R-2314-13	hsa-mir-1286	0.0	0.0	N
TCGA-KN-8426-11A-01R-2314-13	hsa-mir-1287	133.0	26.227687	N
TCGA-KN-8426-11A-01R-2314-13	hsa-mir-1288	0.0	0.0	N
TCGA-KN-8426-11A-01R-2314-13	hsa-mir-1289-1	0.0	0.0	N
TCGA-KN-8426-11A-01R-2314-13	hsa-mir-1289-2	0.0	0.0	N
TCGA-KN-8426-11A-01R-2314-13	hsa-mir-129-1	128.0	25.241684	N
TCGA-KN-8426-11A-01R-2314-13	hsa-mir-129-2	116.0	22.875276	N
TCGA-KN-8426-11A-01R-2314-13	hsa-mir-1290	0.0	0.0	N
TCGA-KN-8426-11A-01R-2314-13	hsa-mir-1291	3.0	0.591602	N
TCGA-KN-8426-11A-01R-2314-13	hsa-mir-1292	1.0	0.197201	N
TCGA-KN-8426-11A-01R-2314-13	hsa-mir-1293	1.0	0.197201	N
TCGA-KN-8426-11A-01R-2314-13	hsa-mir-1294	0.0	0.0	N
TCGA-KN-8426-11A-01R-2314-13	hsa-mir-1295	1.0	0.197201	N
TCGA-KN-8426-11A-01R-2314-13	hsa-mir-1296	10.0	1.972007	N
TCGA-KN-8426-11A-01R-2314-13	hsa-mir-1297	0.0	0.0	N
TCGA-KN-8426-11A-01R-2314-13	hsa-mir-1298	0.0	0.0	N
TCGA-KN-8426-11A-01R-2314-13	hsa-mir-1299	0.0	0.0	N
TCGA-KN-8426-11A-01R-2314-13	hsa-mir-1301	46.0	9.07123	N
TCGA-KN-8426-11A-01R-2314-13	hsa-mir-1302-1	0.0	0.0	N
TCGA-KN-8426-11A-01R-2314-13	hsa-mir-1302-10	0.0	0.0	N
TCGA-KN-8426-11A-01R-2314-13	hsa-mir-1302-11	0.0	0.0	N
TCGA-KN-8426-11A-01R-2314-13	hsa-mir-1302-2	0.0	0.0	N
TCGA-KN-8426-11A-01R-2314-13	hsa-mir-1302-3	0.0	0.0	N
TCGA-KN-8426-11A-01R-2314-13	hsa-mir-1302-4	0.0	0.0	N
TCGA-KN-8426-11A-01R-2314-13	hsa-mir-1302-5	0.0	0.0	N
TCGA-KN-8426-11A-01R-2314-13	hsa-mir-1302-6	0.0	0.0	N
TCGA-KN-8426-11A-01R-2314-13	hsa-mir-1302-7	0.0	0.0	N
TCGA-KN-8426-11A-01R-2314-13	hsa-mir-1302-8	0.0	0.0	N
TCGA-KN-8426-11A-01R-2314-13	hsa-mir-1302-9	0.0	0.0	N
TCGA-KN-8426-11A-01R-2314-13	hsa-mir-1303	0.0	0.0	N
TCGA-KN-8426-11A-01R-2314-13	hsa-mir-1304	0.0	0.0	N
TCGA-KN-8426-11A-01R-2314-13	hsa-mir-1305	1.0	0.197201	N
TCGA-KN-8426-11A-01R-2314-13	hsa-mir-1306	46.0	9.07123	N
TCGA-KN-8426-11A-01R-2314-13	hsa-mir-1307	4531.0	893.51618	N
TCGA-KN-8426-11A-01R-2314-13	hsa-mir-130a	403.0	79.471865	N
TCGA-KN-8426-11A-01R-2314-13	hsa-mir-130b	41.0	8.085227	N
TCGA-KN-8426-11A-01R-2314-13	hsa-mir-132	1892.0	373.103645	N
TCGA-KN-8426-11A-01R-2314-13	hsa-mir-1321	0.0	0.0	N
TCGA-KN-8426-11A-01R-2314-13	hsa-mir-1322	0.0	0.0	N
TCGA-KN-8426-11A-01R-2314-13	hsa-mir-1323	0.0	0.0	N
TCGA-KN-8426-11A-01R-2314-13	hsa-mir-1324	0.0	0.0	N
TCGA-KN-8426-11A-01R-2314-13	hsa-mir-133a-1	40.0	7.888026	Y
TCGA-KN-8426-11A-01R-2314-13	hsa-mir-133a-2	3.0	0.591602	Y
TCGA-KN-8426-11A-01R-2314-13	hsa-mir-133b	9.0	1.774806	Y
TCGA-KN-8426-11A-01R-2314-13	hsa-mir-134	454.0	89.529099	N
TCGA-KN-8426-11A-01R-2314-13	hsa-mir-135a-1	7.0	1.380405	N
TCGA-KN-8426-11A-01R-2314-13	hsa-mir-135a-2	0.0	0.0	N
TCGA-KN-8426-11A-01R-2314-13	hsa-mir-135b	61.0	12.02924	N
TCGA-KN-8426-11A-01R-2314-13	hsa-mir-136	138.0	27.213691	N
TCGA-KN-8426-11A-01R-2314-13	hsa-mir-137	7.0	1.380405	N
TCGA-KN-8426-11A-01R-2314-13	hsa-mir-138-1	6.0	1.183204	N
TCGA-KN-8426-11A-01R-2314-13	hsa-mir-138-2	11.0	2.169207	N
TCGA-KN-8426-11A-01R-2314-13	hsa-mir-139	1071.0	211.201904	N
TCGA-KN-8426-11A-01R-2314-13	hsa-mir-140	5743.0	1132.523378	N
TCGA-KN-8426-11A-01R-2314-13	hsa-mir-141	2818.0	555.711454	N
TCGA-KN-8426-11A-01R-2314-13	hsa-mir-142	4154.0	819.171532	N
TCGA-KN-8426-11A-01R-2314-13	hsa-mir-143	325168.0	64123.34349	N
TCGA-KN-8426-11A-01R-2314-13	hsa-mir-144	431.0	84.993484	N
TCGA-KN-8426-11A-01R-2314-13	hsa-mir-145	5868.0	1157.17346	N
TCGA-KN-8426-11A-01R-2314-13	hsa-mir-1468	59.0	11.634839	N
TCGA-KN-8426-11A-01R-2314-13	hsa-mir-1469	0.0	0.0	N
TCGA-KN-8426-11A-01R-2314-13	hsa-mir-146a	90.0	17.748059	N
TCGA-KN-8426-11A-01R-2314-13	hsa-mir-146b	1840.0	362.84921	N
TCGA-KN-8426-11A-01R-2314-13	hsa-mir-147	0.0	0.0	N
TCGA-KN-8426-11A-01R-2314-13	hsa-mir-1470	0.0	0.0	N
TCGA-KN-8426-11A-01R-2314-13	hsa-mir-1471	0.0	0.0	N
TCGA-KN-8426-11A-01R-2314-13	hsa-mir-147b	0.0	0.0	N
TCGA-KN-8426-11A-01R-2314-13	hsa-mir-148a	73016.0	14398.803229	N
TCGA-KN-8426-11A-01R-2314-13	hsa-mir-148b	493.0	97.219924	N
TCGA-KN-8426-11A-01R-2314-13	hsa-mir-149	78.0	15.381651	N
TCGA-KN-8426-11A-01R-2314-13	hsa-mir-150	812.0	160.126934	N
TCGA-KN-8426-11A-01R-2314-13	hsa-mir-151	6717.0	1324.596818	N
TCGA-KN-8426-11A-01R-2314-13	hsa-mir-152	1271.0	250.642036	N
TCGA-KN-8426-11A-01R-2314-13	hsa-mir-153-1	2.0	0.394401	N
TCGA-KN-8426-11A-01R-2314-13	hsa-mir-153-2	8.0	1.577605	N
TCGA-KN-8426-11A-01R-2314-13	hsa-mir-1537	1.0	0.197201	N
TCGA-KN-8426-11A-01R-2314-13	hsa-mir-1538	1.0	0.197201	N
TCGA-KN-8426-11A-01R-2314-13	hsa-mir-1539	0.0	0.0	N
TCGA-KN-8426-11A-01R-2314-13	hsa-mir-154	11.0	2.169207	N
TCGA-KN-8426-11A-01R-2314-13	hsa-mir-155	199.0	39.242931	N
TCGA-KN-8426-11A-01R-2314-13	hsa-mir-15a	302.0	59.554599	N
TCGA-KN-8426-11A-01R-2314-13	hsa-mir-15b	750.0	147.900493	N
TCGA-KN-8426-11A-01R-2314-13	hsa-mir-16-1	1250.0	246.500822	N
TCGA-KN-8426-11A-01R-2314-13	hsa-mir-16-2	5.0	0.986003	N
TCGA-KN-8426-11A-01R-2314-13	hsa-mir-17	1714.0	338.001927	Y
TCGA-KN-8426-11A-01R-2314-13	hsa-mir-181a-1	8388.0	1654.119117	N
TCGA-KN-8426-11A-01R-2314-13	hsa-mir-181a-2	8468.0	1669.89517	N
TCGA-KN-8426-11A-01R-2314-13	hsa-mir-181b-1	1612.0	317.88746	N
TCGA-KN-8426-11A-01R-2314-13	hsa-mir-181b-2	27.0	5.324418	N
TCGA-KN-8426-11A-01R-2314-13	hsa-mir-181c	420.0	82.824276	N
TCGA-KN-8426-11A-01R-2314-13	hsa-mir-181d	90.0	17.748059	N
TCGA-KN-8426-11A-01R-2314-13	hsa-mir-182	32590.0	6426.769437	N
TCGA-KN-8426-11A-01R-2314-13	hsa-mir-1825	0.0	0.0	N
TCGA-KN-8426-11A-01R-2314-13	hsa-mir-1827	0.0	0.0	N
TCGA-KN-8426-11A-01R-2314-13	hsa-mir-183	13257.0	2614.28912	N
TCGA-KN-8426-11A-01R-2314-13	hsa-mir-184	4.0	0.788803	N
TCGA-KN-8426-11A-01R-2314-13	hsa-mir-185	207.0	40.820536	N
TCGA-KN-8426-11A-01R-2314-13	hsa-mir-186	611.0	120.489602	N
TCGA-KN-8426-11A-01R-2314-13	hsa-mir-187	16.0	3.155211	N
TCGA-KN-8426-11A-01R-2314-13	hsa-mir-188	75.0	14.790049	N
TCGA-KN-8426-11A-01R-2314-13	hsa-mir-18a	8.0	1.577605	N
TCGA-KN-8426-11A-01R-2314-13	hsa-mir-18b	1.0	0.197201	N
TCGA-KN-8426-11A-01R-2314-13	hsa-mir-190	64.0	12.620842	N
TCGA-KN-8426-11A-01R-2314-13	hsa-mir-1908	0.0	0.0	N
TCGA-KN-8426-11A-01R-2314-13	hsa-mir-1909	0.0	0.0	N
TCGA-KN-8426-11A-01R-2314-13	hsa-mir-190b	0.0	0.0	N
TCGA-KN-8426-11A-01R-2314-13	hsa-mir-191	2628.0	518.243329	N
TCGA-KN-8426-11A-01R-2314-13	hsa-mir-1910	0.0	0.0	N
TCGA-KN-8426-11A-01R-2314-13	hsa-mir-1911	0.0	0.0	N
TCGA-KN-8426-11A-01R-2314-13	hsa-mir-1912	0.0	0.0	N
TCGA-KN-8426-11A-01R-2314-13	hsa-mir-1913	2.0	0.394401	N
TCGA-KN-8426-11A-01R-2314-13	hsa-mir-1914	0.0	0.0	N
TCGA-KN-8426-11A-01R-2314-13	hsa-mir-1915	0.0	0.0	N
TCGA-KN-8426-11A-01R-2314-13	hsa-mir-192	4381.0	863.936082	Y
TCGA-KN-8426-11A-01R-2314-13	hsa-mir-193a	1378.0	271.742506	N
TCGA-KN-8426-11A-01R-2314-13	hsa-mir-193b	123.0	24.255681	N
TCGA-KN-8426-11A-01R-2314-13	hsa-mir-194-1	460.0	90.712303	N
TCGA-KN-8426-11A-01R-2314-13	hsa-mir-194-2	521.0	102.741543	N
TCGA-KN-8426-11A-01R-2314-13	hsa-mir-195	101.0	19.917266	N
TCGA-KN-8426-11A-01R-2314-13	hsa-mir-196a-1	2123.0	418.656996	N
TCGA-KN-8426-11A-01R-2314-13	hsa-mir-196a-2	217.0	42.792543	N
TCGA-KN-8426-11A-01R-2314-13	hsa-mir-196b	4974.0	980.876072	N
TCGA-KN-8426-11A-01R-2314-13	hsa-mir-197	693.0	136.660056	N
TCGA-KN-8426-11A-01R-2314-13	hsa-mir-1972-1	0.0	0.0	N
TCGA-KN-8426-11A-01R-2314-13	hsa-mir-1972-2	0.0	0.0	N
TCGA-KN-8426-11A-01R-2314-13	hsa-mir-1973	0.0	0.0	N
TCGA-KN-8426-11A-01R-2314-13	hsa-mir-1976	40.0	7.888026	N
TCGA-KN-8426-11A-01R-2314-13	hsa-mir-198	0.0	0.0	N
TCGA-KN-8426-11A-01R-2314-13	hsa-mir-199a-1	6817.0	1344.316884	Y
TCGA-KN-8426-11A-01R-2314-13	hsa-mir-199a-2	11585.0	2284.56962	Y
TCGA-KN-8426-11A-01R-2314-13	hsa-mir-199b	14334.0	2826.674229	Y
TCGA-KN-8426-11A-01R-2314-13	hsa-mir-19a	36.0	7.099224	N
TCGA-KN-8426-11A-01R-2314-13	hsa-mir-19b-1	12.0	2.366408	N
TCGA-KN-8426-11A-01R-2314-13	hsa-mir-19b-2	159.0	31.354905	N
TCGA-KN-8426-11A-01R-2314-13	hsa-mir-200a	4455.0	878.52893	N
TCGA-KN-8426-11A-01R-2314-13	hsa-mir-200b	4252.0	838.497197	N
TCGA-KN-8426-11A-01R-2314-13	hsa-mir-200c	12155.0	2396.973995	N
TCGA-KN-8426-11A-01R-2314-13	hsa-mir-202	1.0	0.197201	N
TCGA-KN-8426-11A-01R-2314-13	hsa-mir-203	12625.0	2489.658305	N
TCGA-KN-8426-11A-01R-2314-13	hsa-mir-204	1160.0	228.752763	N
TCGA-KN-8426-11A-01R-2314-13	hsa-mir-205	14.0	2.760809	N
TCGA-KN-8426-11A-01R-2314-13	hsa-mir-2052	0.0	0.0	N
TCGA-KN-8426-11A-01R-2314-13	hsa-mir-2053	0.0	0.0	N
TCGA-KN-8426-11A-01R-2314-13	hsa-mir-2054	0.0	0.0	N
TCGA-KN-8426-11A-01R-2314-13	hsa-mir-206	89.0	17.550859	N
TCGA-KN-8426-11A-01R-2314-13	hsa-mir-208a	0.0	0.0	N
TCGA-KN-8426-11A-01R-2314-13	hsa-mir-208b	0.0	0.0	N
TCGA-KN-8426-11A-01R-2314-13	hsa-mir-20a	557.0	109.840766	N
TCGA-KN-8426-11A-01R-2314-13	hsa-mir-20b	302.0	59.554599	N
TCGA-KN-8426-11A-01R-2314-13	hsa-mir-21	470628.0	92808.151171	N
TCGA-KN-8426-11A-01R-2314-13	hsa-mir-210	4489.0	885.233753	N
TCGA-KN-8426-11A-01R-2314-13	hsa-mir-211	0.0	0.0	N
TCGA-KN-8426-11A-01R-2314-13	hsa-mir-2110	6.0	1.183204	N
TCGA-KN-8426-11A-01R-2314-13	hsa-mir-2113	0.0	0.0	N
TCGA-KN-8426-11A-01R-2314-13	hsa-mir-2114	1.0	0.197201	N
TCGA-KN-8426-11A-01R-2314-13	hsa-mir-2115	0.0	0.0	N
TCGA-KN-8426-11A-01R-2314-13	hsa-mir-2116	4.0	0.788803	N
TCGA-KN-8426-11A-01R-2314-13	hsa-mir-2117	0.0	0.0	N
TCGA-KN-8426-11A-01R-2314-13	hsa-mir-212	67.0	13.212444	N
TCGA-KN-8426-11A-01R-2314-13	hsa-mir-214	83.0	16.367655	N
TCGA-KN-8426-11A-01R-2314-13	hsa-mir-215	16.0	3.155211	Y
TCGA-KN-8426-11A-01R-2314-13	hsa-mir-216a	1.0	0.197201	N
TCGA-KN-8426-11A-01R-2314-13	hsa-mir-216b	2.0	0.394401	N
TCGA-KN-8426-11A-01R-2314-13	hsa-mir-217	63.0	12.423641	N
TCGA-KN-8426-11A-01R-2314-13	hsa-mir-218-1	1.0	0.197201	N
TCGA-KN-8426-11A-01R-2314-13	hsa-mir-218-2	76.0	14.98725	N
TCGA-KN-8426-11A-01R-2314-13	hsa-mir-219-1	6.0	1.183204	N
TCGA-KN-8426-11A-01R-2314-13	hsa-mir-219-2	0.0	0.0	N
TCGA-KN-8426-11A-01R-2314-13	hsa-mir-22	314245.0	61969.320705	N
TCGA-KN-8426-11A-01R-2314-13	hsa-mir-221	497.0	98.008727	N
TCGA-KN-8426-11A-01R-2314-13	hsa-mir-222	246.0	48.511362	N
TCGA-KN-8426-11A-01R-2314-13	hsa-mir-223	345.0	68.034227	N
TCGA-KN-8426-11A-01R-2314-13	hsa-mir-224	38.0	7.493625	N
TCGA-KN-8426-11A-01R-2314-13	hsa-mir-2276	1.0	0.197201	N
TCGA-KN-8426-11A-01R-2314-13	hsa-mir-2277	1.0	0.197201	N
TCGA-KN-8426-11A-01R-2314-13	hsa-mir-2278	0.0	0.0	N
TCGA-KN-8426-11A-01R-2314-13	hsa-mir-2355	145.0	28.594095	N
TCGA-KN-8426-11A-01R-2314-13	hsa-mir-23a	16591.0	3271.756113	Y
TCGA-KN-8426-11A-01R-2314-13	hsa-mir-23b	10086.0	1988.965834	Y
TCGA-KN-8426-11A-01R-2314-13	hsa-mir-23c	3.0	0.591602	N
TCGA-KN-8426-11A-01R-2314-13	hsa-mir-24-1	117.0	23.072477	N
TCGA-KN-8426-11A-01R-2314-13	hsa-mir-24-2	4176.0	823.509947	N
TCGA-KN-8426-11A-01R-2314-13	hsa-mir-25	12126.0	2391.255176	N
TCGA-KN-8426-11A-01R-2314-13	hsa-mir-26a-1	16.0	3.155211	N
TCGA-KN-8426-11A-01R-2314-13	hsa-mir-26a-2	5137.0	1013.019779	N
TCGA-KN-8426-11A-01R-2314-13	hsa-mir-26b	1434.0	282.785743	N
TCGA-KN-8426-11A-01R-2314-13	hsa-mir-27a	3250.0	640.902138	Y
TCGA-KN-8426-11A-01R-2314-13	hsa-mir-27b	7645.0	1507.599029	Y
TCGA-KN-8426-11A-01R-2314-13	hsa-mir-28	9611.0	1895.295522	N
TCGA-KN-8426-11A-01R-2314-13	hsa-mir-2861	0.0	0.0	N
TCGA-KN-8426-11A-01R-2314-13	hsa-mir-2909	0.0	0.0	N
TCGA-KN-8426-11A-01R-2314-13	hsa-mir-296	21.0	4.141214	N
TCGA-KN-8426-11A-01R-2314-13	hsa-mir-297	0.0	0.0	N
TCGA-KN-8426-11A-01R-2314-13	hsa-mir-298	0.0	0.0	N
TCGA-KN-8426-11A-01R-2314-13	hsa-mir-299	7.0	1.380405	N
TCGA-KN-8426-11A-01R-2314-13	hsa-mir-29a	25023.0	4934.55206	N
TCGA-KN-8426-11A-01R-2314-13	hsa-mir-29b-1	1083.0	213.568312	Y
TCGA-KN-8426-11A-01R-2314-13	hsa-mir-29b-2	1283.0	253.008444	Y
TCGA-KN-8426-11A-01R-2314-13	hsa-mir-29c	5762.0	1136.27019	Y
TCGA-KN-8426-11A-01R-2314-13	hsa-mir-300	0.0	0.0	N
TCGA-KN-8426-11A-01R-2314-13	hsa-mir-301a	36.0	7.099224	N
TCGA-KN-8426-11A-01R-2314-13	hsa-mir-301b	2.0	0.394401	N
TCGA-KN-8426-11A-01R-2314-13	hsa-mir-302a	3.0	0.591602	N
TCGA-KN-8426-11A-01R-2314-13	hsa-mir-302b	1.0	0.197201	N
TCGA-KN-8426-11A-01R-2314-13	hsa-mir-302c	0.0	0.0	N
TCGA-KN-8426-11A-01R-2314-13	hsa-mir-302d	0.0	0.0	N
TCGA-KN-8426-11A-01R-2314-13	hsa-mir-302e	0.0	0.0	N
TCGA-KN-8426-11A-01R-2314-13	hsa-mir-302f	0.0	0.0	N
TCGA-KN-8426-11A-01R-2314-13	hsa-mir-3065	160.0	31.552105	N
TCGA-KN-8426-11A-01R-2314-13	hsa-mir-3074	24.0	4.732816	N
TCGA-KN-8426-11A-01R-2314-13	hsa-mir-30a	1007838.0	198746.316538	Y
TCGA-KN-8426-11A-01R-2314-13	hsa-mir-30b	1169.0	230.527569	Y
TCGA-KN-8426-11A-01R-2314-13	hsa-mir-30c-1	18.0	3.549612	N
TCGA-KN-8426-11A-01R-2314-13	hsa-mir-30c-2	7306.0	1440.748006	Y
TCGA-KN-8426-11A-01R-2314-13	hsa-mir-30d	50082.0	9876.203343	N
TCGA-KN-8426-11A-01R-2314-13	hsa-mir-30e	86399.0	17037.939632	Y
TCGA-KN-8426-11A-01R-2314-13	hsa-mir-31	64.0	12.620842	N
TCGA-KN-8426-11A-01R-2314-13	hsa-mir-3115	0.0	0.0	N
TCGA-KN-8426-11A-01R-2314-13	hsa-mir-3116-1	0.0	0.0	N
TCGA-KN-8426-11A-01R-2314-13	hsa-mir-3116-2	0.0	0.0	N
TCGA-KN-8426-11A-01R-2314-13	hsa-mir-3117	8.0	1.577605	N
TCGA-KN-8426-11A-01R-2314-13	hsa-mir-3118-1	0.0	0.0	N
TCGA-KN-8426-11A-01R-2314-13	hsa-mir-3118-2	0.0	0.0	N
TCGA-KN-8426-11A-01R-2314-13	hsa-mir-3118-3	0.0	0.0	N
TCGA-KN-8426-11A-01R-2314-13	hsa-mir-3118-4	0.0	0.0	N
TCGA-KN-8426-11A-01R-2314-13	hsa-mir-3118-5	0.0	0.0	N
TCGA-KN-8426-11A-01R-2314-13	hsa-mir-3118-6	0.0	0.0	N
TCGA-KN-8426-11A-01R-2314-13	hsa-mir-3119-1	0.0	0.0	N
TCGA-KN-8426-11A-01R-2314-13	hsa-mir-3119-2	0.0	0.0	N
TCGA-KN-8426-11A-01R-2314-13	hsa-mir-3120	0.0	0.0	N
TCGA-KN-8426-11A-01R-2314-13	hsa-mir-3121	0.0	0.0	N
TCGA-KN-8426-11A-01R-2314-13	hsa-mir-3122	0.0	0.0	N
TCGA-KN-8426-11A-01R-2314-13	hsa-mir-3123	0.0	0.0	N
TCGA-KN-8426-11A-01R-2314-13	hsa-mir-3124	0.0	0.0	N
TCGA-KN-8426-11A-01R-2314-13	hsa-mir-3125	0.0	0.0	N
TCGA-KN-8426-11A-01R-2314-13	hsa-mir-3126	0.0	0.0	N
TCGA-KN-8426-11A-01R-2314-13	hsa-mir-3127	12.0	2.366408	N
TCGA-KN-8426-11A-01R-2314-13	hsa-mir-3128	0.0	0.0	N
TCGA-KN-8426-11A-01R-2314-13	hsa-mir-3129	0.0	0.0	N
TCGA-KN-8426-11A-01R-2314-13	hsa-mir-3130-1	10.0	1.972007	N
TCGA-KN-8426-11A-01R-2314-13	hsa-mir-3130-2	0.0	0.0	N
TCGA-KN-8426-11A-01R-2314-13	hsa-mir-3131	0.0	0.0	N
TCGA-KN-8426-11A-01R-2314-13	hsa-mir-3132	0.0	0.0	N
TCGA-KN-8426-11A-01R-2314-13	hsa-mir-3133	0.0	0.0	N
TCGA-KN-8426-11A-01R-2314-13	hsa-mir-3134	0.0	0.0	N
TCGA-KN-8426-11A-01R-2314-13	hsa-mir-3135	0.0	0.0	N
TCGA-KN-8426-11A-01R-2314-13	hsa-mir-3136	1.0	0.197201	N
TCGA-KN-8426-11A-01R-2314-13	hsa-mir-3137	0.0	0.0	N
TCGA-KN-8426-11A-01R-2314-13	hsa-mir-3138	0.0	0.0	N
TCGA-KN-8426-11A-01R-2314-13	hsa-mir-3139	0.0	0.0	N
TCGA-KN-8426-11A-01R-2314-13	hsa-mir-3140	0.0	0.0	N
TCGA-KN-8426-11A-01R-2314-13	hsa-mir-3141	0.0	0.0	N
TCGA-KN-8426-11A-01R-2314-13	hsa-mir-3142	0.0	0.0	N
TCGA-KN-8426-11A-01R-2314-13	hsa-mir-3143	0.0	0.0	N
TCGA-KN-8426-11A-01R-2314-13	hsa-mir-3144	1.0	0.197201	N
TCGA-KN-8426-11A-01R-2314-13	hsa-mir-3145	0.0	0.0	N
TCGA-KN-8426-11A-01R-2314-13	hsa-mir-3146	0.0	0.0	N
TCGA-KN-8426-11A-01R-2314-13	hsa-mir-3147	0.0	0.0	N
TCGA-KN-8426-11A-01R-2314-13	hsa-mir-3148	0.0	0.0	N
TCGA-KN-8426-11A-01R-2314-13	hsa-mir-3149	0.0	0.0	N
TCGA-KN-8426-11A-01R-2314-13	hsa-mir-3150	0.0	0.0	N
TCGA-KN-8426-11A-01R-2314-13	hsa-mir-3150b	1.0	0.197201	N
TCGA-KN-8426-11A-01R-2314-13	hsa-mir-3151	0.0	0.0	N
TCGA-KN-8426-11A-01R-2314-13	hsa-mir-3152	0.0	0.0	N
TCGA-KN-8426-11A-01R-2314-13	hsa-mir-3153	0.0	0.0	N
TCGA-KN-8426-11A-01R-2314-13	hsa-mir-3154	2.0	0.394401	N
TCGA-KN-8426-11A-01R-2314-13	hsa-mir-3155	0.0	0.0	N
TCGA-KN-8426-11A-01R-2314-13	hsa-mir-3156-1	0.0	0.0	N
TCGA-KN-8426-11A-01R-2314-13	hsa-mir-3156-2	0.0	0.0	N
TCGA-KN-8426-11A-01R-2314-13	hsa-mir-3156-3	0.0	0.0	N
TCGA-KN-8426-11A-01R-2314-13	hsa-mir-3157	0.0	0.0	N
TCGA-KN-8426-11A-01R-2314-13	hsa-mir-3158-1	0.0	0.0	N
TCGA-KN-8426-11A-01R-2314-13	hsa-mir-3158-2	0.0	0.0	N
TCGA-KN-8426-11A-01R-2314-13	hsa-mir-3159	0.0	0.0	N
TCGA-KN-8426-11A-01R-2314-13	hsa-mir-3160-1	1.0	0.197201	N
TCGA-KN-8426-11A-01R-2314-13	hsa-mir-3160-2	0.0	0.0	N
TCGA-KN-8426-11A-01R-2314-13	hsa-mir-3161	0.0	0.0	N
TCGA-KN-8426-11A-01R-2314-13	hsa-mir-3162	0.0	0.0	N
TCGA-KN-8426-11A-01R-2314-13	hsa-mir-3163	0.0	0.0	N
TCGA-KN-8426-11A-01R-2314-13	hsa-mir-3164	0.0	0.0	N
TCGA-KN-8426-11A-01R-2314-13	hsa-mir-3165	0.0	0.0	N
TCGA-KN-8426-11A-01R-2314-13	hsa-mir-3166	0.0	0.0	N
TCGA-KN-8426-11A-01R-2314-13	hsa-mir-3167	0.0	0.0	N
TCGA-KN-8426-11A-01R-2314-13	hsa-mir-3168	0.0	0.0	N
TCGA-KN-8426-11A-01R-2314-13	hsa-mir-3169	0.0	0.0	N
TCGA-KN-8426-11A-01R-2314-13	hsa-mir-3170	6.0	1.183204	N
TCGA-KN-8426-11A-01R-2314-13	hsa-mir-3171	0.0	0.0	N
TCGA-KN-8426-11A-01R-2314-13	hsa-mir-3173	2.0	0.394401	N
TCGA-KN-8426-11A-01R-2314-13	hsa-mir-3174	0.0	0.0	N
TCGA-KN-8426-11A-01R-2314-13	hsa-mir-3175	0.0	0.0	N
TCGA-KN-8426-11A-01R-2314-13	hsa-mir-3176	0.0	0.0	N
TCGA-KN-8426-11A-01R-2314-13	hsa-mir-3177	0.0	0.0	N
TCGA-KN-8426-11A-01R-2314-13	hsa-mir-3178	0.0	0.0	N
TCGA-KN-8426-11A-01R-2314-13	hsa-mir-3179-1	0.0	0.0	N
TCGA-KN-8426-11A-01R-2314-13	hsa-mir-3179-2	0.0	0.0	N
TCGA-KN-8426-11A-01R-2314-13	hsa-mir-3179-3	0.0	0.0	N
TCGA-KN-8426-11A-01R-2314-13	hsa-mir-3180-1	0.0	0.0	N
TCGA-KN-8426-11A-01R-2314-13	hsa-mir-3180-2	0.0	0.0	N
TCGA-KN-8426-11A-01R-2314-13	hsa-mir-3180-3	0.0	0.0	N
TCGA-KN-8426-11A-01R-2314-13	hsa-mir-3180-4	0.0	0.0	N
TCGA-KN-8426-11A-01R-2314-13	hsa-mir-3180-5	0.0	0.0	N
TCGA-KN-8426-11A-01R-2314-13	hsa-mir-3181	0.0	0.0	N
TCGA-KN-8426-11A-01R-2314-13	hsa-mir-3182	0.0	0.0	N
TCGA-KN-8426-11A-01R-2314-13	hsa-mir-3183	0.0	0.0	N
TCGA-KN-8426-11A-01R-2314-13	hsa-mir-3184	0.0	0.0	N
TCGA-KN-8426-11A-01R-2314-13	hsa-mir-3185	0.0	0.0	N
TCGA-KN-8426-11A-01R-2314-13	hsa-mir-3186	0.0	0.0	N
TCGA-KN-8426-11A-01R-2314-13	hsa-mir-3187	0.0	0.0	N
TCGA-KN-8426-11A-01R-2314-13	hsa-mir-3188	1.0	0.197201	N
TCGA-KN-8426-11A-01R-2314-13	hsa-mir-3189	1.0	0.197201	N
TCGA-KN-8426-11A-01R-2314-13	hsa-mir-3190	1.0	0.197201	N
TCGA-KN-8426-11A-01R-2314-13	hsa-mir-3191	0.0	0.0	N
TCGA-KN-8426-11A-01R-2314-13	hsa-mir-3192	0.0	0.0	N
TCGA-KN-8426-11A-01R-2314-13	hsa-mir-3193	3.0	0.591602	N
TCGA-KN-8426-11A-01R-2314-13	hsa-mir-3194	1.0	0.197201	N
TCGA-KN-8426-11A-01R-2314-13	hsa-mir-3195	0.0	0.0	N
TCGA-KN-8426-11A-01R-2314-13	hsa-mir-3196	0.0	0.0	N
TCGA-KN-8426-11A-01R-2314-13	hsa-mir-3197	0.0	0.0	N
TCGA-KN-8426-11A-01R-2314-13	hsa-mir-3198	1.0	0.197201	N
TCGA-KN-8426-11A-01R-2314-13	hsa-mir-3199-1	2.0	0.394401	N
TCGA-KN-8426-11A-01R-2314-13	hsa-mir-3199-2	1.0	0.197201	N
TCGA-KN-8426-11A-01R-2314-13	hsa-mir-32	50.0	9.860033	N
TCGA-KN-8426-11A-01R-2314-13	hsa-mir-3200	10.0	1.972007	N
TCGA-KN-8426-11A-01R-2314-13	hsa-mir-3201	0.0	0.0	N
TCGA-KN-8426-11A-01R-2314-13	hsa-mir-3202-1	0.0	0.0	N
TCGA-KN-8426-11A-01R-2314-13	hsa-mir-3202-2	0.0	0.0	N
TCGA-KN-8426-11A-01R-2314-13	hsa-mir-320a	1292.0	254.78325	Y
TCGA-KN-8426-11A-01R-2314-13	hsa-mir-320b-1	0.0	0.0	N
TCGA-KN-8426-11A-01R-2314-13	hsa-mir-320b-2	13.0	2.563609	Y
TCGA-KN-8426-11A-01R-2314-13	hsa-mir-320c-1	1.0	0.197201	N
TCGA-KN-8426-11A-01R-2314-13	hsa-mir-320c-2	1.0	0.197201	N
TCGA-KN-8426-11A-01R-2314-13	hsa-mir-320d-1	1.0	0.197201	N
TCGA-KN-8426-11A-01R-2314-13	hsa-mir-320d-2	1.0	0.197201	N
TCGA-KN-8426-11A-01R-2314-13	hsa-mir-320e	1.0	0.197201	N
TCGA-KN-8426-11A-01R-2314-13	hsa-mir-323	7.0	1.380405	N
TCGA-KN-8426-11A-01R-2314-13	hsa-mir-323b	14.0	2.760809	N
TCGA-KN-8426-11A-01R-2314-13	hsa-mir-324	137.0	27.01649	N
TCGA-KN-8426-11A-01R-2314-13	hsa-mir-325	0.0	0.0	N
TCGA-KN-8426-11A-01R-2314-13	hsa-mir-326	45.0	8.87403	N
TCGA-KN-8426-11A-01R-2314-13	hsa-mir-328	336.0	66.259421	N
TCGA-KN-8426-11A-01R-2314-13	hsa-mir-329-1	0.0	0.0	N
TCGA-KN-8426-11A-01R-2314-13	hsa-mir-329-2	1.0	0.197201	N
TCGA-KN-8426-11A-01R-2314-13	hsa-mir-330	58.0	11.437638	N
TCGA-KN-8426-11A-01R-2314-13	hsa-mir-331	119.0	23.466878	N
TCGA-KN-8426-11A-01R-2314-13	hsa-mir-335	205.0	40.426135	N
TCGA-KN-8426-11A-01R-2314-13	hsa-mir-337	87.0	17.156457	N
TCGA-KN-8426-11A-01R-2314-13	hsa-mir-338	635.0	125.222418	N
TCGA-KN-8426-11A-01R-2314-13	hsa-mir-339	47.0	9.268431	N
TCGA-KN-8426-11A-01R-2314-13	hsa-mir-33a	53.0	10.451635	N
TCGA-KN-8426-11A-01R-2314-13	hsa-mir-33b	0.0	0.0	N
TCGA-KN-8426-11A-01R-2314-13	hsa-mir-340	45.0	8.87403	N
TCGA-KN-8426-11A-01R-2314-13	hsa-mir-342	101.0	19.917266	N
TCGA-KN-8426-11A-01R-2314-13	hsa-mir-345	38.0	7.493625	N
TCGA-KN-8426-11A-01R-2314-13	hsa-mir-346	1.0	0.197201	N
TCGA-KN-8426-11A-01R-2314-13	hsa-mir-34a	489.0	96.431122	N
TCGA-KN-8426-11A-01R-2314-13	hsa-mir-34b	1.0	0.197201	N
TCGA-KN-8426-11A-01R-2314-13	hsa-mir-34c	20.0	3.944013	N
TCGA-KN-8426-11A-01R-2314-13	hsa-mir-3605	22.0	4.338414	N
TCGA-KN-8426-11A-01R-2314-13	hsa-mir-3606	0.0	0.0	N
TCGA-KN-8426-11A-01R-2314-13	hsa-mir-3607	75.0	14.790049	N
TCGA-KN-8426-11A-01R-2314-13	hsa-mir-3609	1.0	0.197201	N
TCGA-KN-8426-11A-01R-2314-13	hsa-mir-361	901.0	177.677793	N
TCGA-KN-8426-11A-01R-2314-13	hsa-mir-3610	2.0	0.394401	N
TCGA-KN-8426-11A-01R-2314-13	hsa-mir-3611	0.0	0.0	N
TCGA-KN-8426-11A-01R-2314-13	hsa-mir-3612	0.0	0.0	N
TCGA-KN-8426-11A-01R-2314-13	hsa-mir-3613	31.0	6.11322	N
TCGA-KN-8426-11A-01R-2314-13	hsa-mir-3614	2.0	0.394401	N
TCGA-KN-8426-11A-01R-2314-13	hsa-mir-3615	20.0	3.944013	N
TCGA-KN-8426-11A-01R-2314-13	hsa-mir-3616	0.0	0.0	N
TCGA-KN-8426-11A-01R-2314-13	hsa-mir-3617	0.0	0.0	N
TCGA-KN-8426-11A-01R-2314-13	hsa-mir-3618	0.0	0.0	N
TCGA-KN-8426-11A-01R-2314-13	hsa-mir-3619	3.0	0.591602	N
TCGA-KN-8426-11A-01R-2314-13	hsa-mir-362	115.0	22.678076	N
TCGA-KN-8426-11A-01R-2314-13	hsa-mir-3620	0.0	0.0	N
TCGA-KN-8426-11A-01R-2314-13	hsa-mir-3621	0.0	0.0	N
TCGA-KN-8426-11A-01R-2314-13	hsa-mir-3622a	0.0	0.0	N
TCGA-KN-8426-11A-01R-2314-13	hsa-mir-3622b	0.0	0.0	N
TCGA-KN-8426-11A-01R-2314-13	hsa-mir-363	77.0	15.184451	N
TCGA-KN-8426-11A-01R-2314-13	hsa-mir-3646	0.0	0.0	N
TCGA-KN-8426-11A-01R-2314-13	hsa-mir-3647	13.0	2.563609	N
TCGA-KN-8426-11A-01R-2314-13	hsa-mir-3648	8.0	1.577605	N
TCGA-KN-8426-11A-01R-2314-13	hsa-mir-3649	0.0	0.0	N
TCGA-KN-8426-11A-01R-2314-13	hsa-mir-365-1	32.0	6.310421	N
TCGA-KN-8426-11A-01R-2314-13	hsa-mir-365-2	33.0	6.507622	N
TCGA-KN-8426-11A-01R-2314-13	hsa-mir-3650	0.0	0.0	N
TCGA-KN-8426-11A-01R-2314-13	hsa-mir-3651	0.0	0.0	N
TCGA-KN-8426-11A-01R-2314-13	hsa-mir-3652	2.0	0.394401	N
TCGA-KN-8426-11A-01R-2314-13	hsa-mir-3653	26.0	5.127217	N
TCGA-KN-8426-11A-01R-2314-13	hsa-mir-3654	0.0	0.0	N
TCGA-KN-8426-11A-01R-2314-13	hsa-mir-3655	1.0	0.197201	N
TCGA-KN-8426-11A-01R-2314-13	hsa-mir-3656	0.0	0.0	N
TCGA-KN-8426-11A-01R-2314-13	hsa-mir-3657	0.0	0.0	N
TCGA-KN-8426-11A-01R-2314-13	hsa-mir-3658	0.0	0.0	N
TCGA-KN-8426-11A-01R-2314-13	hsa-mir-3659	0.0	0.0	N
TCGA-KN-8426-11A-01R-2314-13	hsa-mir-3660	0.0	0.0	N
TCGA-KN-8426-11A-01R-2314-13	hsa-mir-3661	0.0	0.0	N
TCGA-KN-8426-11A-01R-2314-13	hsa-mir-3662	0.0	0.0	N
TCGA-KN-8426-11A-01R-2314-13	hsa-mir-3663	0.0	0.0	N
TCGA-KN-8426-11A-01R-2314-13	hsa-mir-3664	3.0	0.591602	N
TCGA-KN-8426-11A-01R-2314-13	hsa-mir-3665	0.0	0.0	N
TCGA-KN-8426-11A-01R-2314-13	hsa-mir-3666	0.0	0.0	N
TCGA-KN-8426-11A-01R-2314-13	hsa-mir-3667	0.0	0.0	N
TCGA-KN-8426-11A-01R-2314-13	hsa-mir-3668	0.0	0.0	N
TCGA-KN-8426-11A-01R-2314-13	hsa-mir-3669	0.0	0.0	N
TCGA-KN-8426-11A-01R-2314-13	hsa-mir-367	0.0	0.0	N
TCGA-KN-8426-11A-01R-2314-13	hsa-mir-3670	0.0	0.0	N
TCGA-KN-8426-11A-01R-2314-13	hsa-mir-3671	0.0	0.0	N
TCGA-KN-8426-11A-01R-2314-13	hsa-mir-3672	0.0	0.0	N
TCGA-KN-8426-11A-01R-2314-13	hsa-mir-3673	0.0	0.0	N
TCGA-KN-8426-11A-01R-2314-13	hsa-mir-3674	0.0	0.0	N
TCGA-KN-8426-11A-01R-2314-13	hsa-mir-3675	0.0	0.0	N
TCGA-KN-8426-11A-01R-2314-13	hsa-mir-3676	7.0	1.380405	N
TCGA-KN-8426-11A-01R-2314-13	hsa-mir-3677	12.0	2.366408	N
TCGA-KN-8426-11A-01R-2314-13	hsa-mir-3678	1.0	0.197201	N
TCGA-KN-8426-11A-01R-2314-13	hsa-mir-3679	0.0	0.0	N
TCGA-KN-8426-11A-01R-2314-13	hsa-mir-3680	0.0	0.0	N
TCGA-KN-8426-11A-01R-2314-13	hsa-mir-3681	2.0	0.394401	N
TCGA-KN-8426-11A-01R-2314-13	hsa-mir-3682	1.0	0.197201	N
TCGA-KN-8426-11A-01R-2314-13	hsa-mir-3683	0.0	0.0	N
TCGA-KN-8426-11A-01R-2314-13	hsa-mir-3684	1.0	0.197201	N
TCGA-KN-8426-11A-01R-2314-13	hsa-mir-3685	0.0	0.0	N
TCGA-KN-8426-11A-01R-2314-13	hsa-mir-3686	0.0	0.0	N
TCGA-KN-8426-11A-01R-2314-13	hsa-mir-3687	0.0	0.0	N
TCGA-KN-8426-11A-01R-2314-13	hsa-mir-3688	0.0	0.0	N
TCGA-KN-8426-11A-01R-2314-13	hsa-mir-3689a	0.0	0.0	N
TCGA-KN-8426-11A-01R-2314-13	hsa-mir-3689b	0.0	0.0	N
TCGA-KN-8426-11A-01R-2314-13	hsa-mir-369	22.0	4.338414	N
TCGA-KN-8426-11A-01R-2314-13	hsa-mir-3690	3.0	0.591602	N
TCGA-KN-8426-11A-01R-2314-13	hsa-mir-3691	0.0	0.0	N
TCGA-KN-8426-11A-01R-2314-13	hsa-mir-3692	0.0	0.0	N
TCGA-KN-8426-11A-01R-2314-13	hsa-mir-370	31.0	6.11322	N
TCGA-KN-8426-11A-01R-2314-13	hsa-mir-371	2.0	0.394401	N
TCGA-KN-8426-11A-01R-2314-13	hsa-mir-3713	0.0	0.0	N
TCGA-KN-8426-11A-01R-2314-13	hsa-mir-3714	0.0	0.0	N
TCGA-KN-8426-11A-01R-2314-13	hsa-mir-372	22.0	4.338414	N
TCGA-KN-8426-11A-01R-2314-13	hsa-mir-373	1.0	0.197201	N
TCGA-KN-8426-11A-01R-2314-13	hsa-mir-374a	1954.0	385.330085	N
TCGA-KN-8426-11A-01R-2314-13	hsa-mir-374b	155.0	30.566102	N
TCGA-KN-8426-11A-01R-2314-13	hsa-mir-374c	0.0	0.0	N
TCGA-KN-8426-11A-01R-2314-13	hsa-mir-375	509.0	100.375135	N
TCGA-KN-8426-11A-01R-2314-13	hsa-mir-376a-1	2.0	0.394401	N
TCGA-KN-8426-11A-01R-2314-13	hsa-mir-376a-2	1.0	0.197201	N
TCGA-KN-8426-11A-01R-2314-13	hsa-mir-376b	1.0	0.197201	Y
TCGA-KN-8426-11A-01R-2314-13	hsa-mir-376c	10.0	1.972007	Y
TCGA-KN-8426-11A-01R-2314-13	hsa-mir-377	4.0	0.788803	N
TCGA-KN-8426-11A-01R-2314-13	hsa-mir-378	404.0	79.669066	N
TCGA-KN-8426-11A-01R-2314-13	hsa-mir-378b	0.0	0.0	N
TCGA-KN-8426-11A-01R-2314-13	hsa-mir-378c	10.0	1.972007	N
TCGA-KN-8426-11A-01R-2314-13	hsa-mir-379	1503.0	296.392589	N
TCGA-KN-8426-11A-01R-2314-13	hsa-mir-380	2.0	0.394401	N
TCGA-KN-8426-11A-01R-2314-13	hsa-mir-381	94.0	18.536862	N
TCGA-KN-8426-11A-01R-2314-13	hsa-mir-382	36.0	7.099224	N
TCGA-KN-8426-11A-01R-2314-13	hsa-mir-383	1.0	0.197201	N
TCGA-KN-8426-11A-01R-2314-13	hsa-mir-384	0.0	0.0	N
TCGA-KN-8426-11A-01R-2314-13	hsa-mir-3907	0.0	0.0	N
TCGA-KN-8426-11A-01R-2314-13	hsa-mir-3908	0.0	0.0	N
TCGA-KN-8426-11A-01R-2314-13	hsa-mir-3909	1.0	0.197201	N
TCGA-KN-8426-11A-01R-2314-13	hsa-mir-3910-1	0.0	0.0	N
TCGA-KN-8426-11A-01R-2314-13	hsa-mir-3910-2	0.0	0.0	N
TCGA-KN-8426-11A-01R-2314-13	hsa-mir-3911	0.0	0.0	N
TCGA-KN-8426-11A-01R-2314-13	hsa-mir-3912	3.0	0.591602	N
TCGA-KN-8426-11A-01R-2314-13	hsa-mir-3913-1	19.0	3.746812	N
TCGA-KN-8426-11A-01R-2314-13	hsa-mir-3913-2	0.0	0.0	N
TCGA-KN-8426-11A-01R-2314-13	hsa-mir-3914-1	0.0	0.0	N
TCGA-KN-8426-11A-01R-2314-13	hsa-mir-3914-2	0.0	0.0	N
TCGA-KN-8426-11A-01R-2314-13	hsa-mir-3915	0.0	0.0	N
TCGA-KN-8426-11A-01R-2314-13	hsa-mir-3916	0.0	0.0	N
TCGA-KN-8426-11A-01R-2314-13	hsa-mir-3917	7.0	1.380405	N
TCGA-KN-8426-11A-01R-2314-13	hsa-mir-3918	0.0	0.0	N
TCGA-KN-8426-11A-01R-2314-13	hsa-mir-3919	0.0	0.0	N
TCGA-KN-8426-11A-01R-2314-13	hsa-mir-3920	0.0	0.0	N
TCGA-KN-8426-11A-01R-2314-13	hsa-mir-3921	0.0	0.0	N
TCGA-KN-8426-11A-01R-2314-13	hsa-mir-3922	0.0	0.0	N
TCGA-KN-8426-11A-01R-2314-13	hsa-mir-3923	0.0	0.0	N
TCGA-KN-8426-11A-01R-2314-13	hsa-mir-3924	0.0	0.0	N
TCGA-KN-8426-11A-01R-2314-13	hsa-mir-3925	0.0	0.0	N
TCGA-KN-8426-11A-01R-2314-13	hsa-mir-3926-1	6.0	1.183204	N
TCGA-KN-8426-11A-01R-2314-13	hsa-mir-3926-2	3.0	0.591602	N
TCGA-KN-8426-11A-01R-2314-13	hsa-mir-3927	0.0	0.0	N
TCGA-KN-8426-11A-01R-2314-13	hsa-mir-3928	11.0	2.169207	N
TCGA-KN-8426-11A-01R-2314-13	hsa-mir-3929	0.0	0.0	N
TCGA-KN-8426-11A-01R-2314-13	hsa-mir-3934	2.0	0.394401	N
TCGA-KN-8426-11A-01R-2314-13	hsa-mir-3935	0.0	0.0	N
TCGA-KN-8426-11A-01R-2314-13	hsa-mir-3936	0.0	0.0	N
TCGA-KN-8426-11A-01R-2314-13	hsa-mir-3937	1.0	0.197201	N
TCGA-KN-8426-11A-01R-2314-13	hsa-mir-3938	0.0	0.0	N
TCGA-KN-8426-11A-01R-2314-13	hsa-mir-3939	0.0	0.0	N
TCGA-KN-8426-11A-01R-2314-13	hsa-mir-3940	1.0	0.197201	N
TCGA-KN-8426-11A-01R-2314-13	hsa-mir-3941	2.0	0.394401	N
TCGA-KN-8426-11A-01R-2314-13	hsa-mir-3942	2.0	0.394401	N
TCGA-KN-8426-11A-01R-2314-13	hsa-mir-3943	0.0	0.0	N
TCGA-KN-8426-11A-01R-2314-13	hsa-mir-3944	1.0	0.197201	N
TCGA-KN-8426-11A-01R-2314-13	hsa-mir-3945	0.0	0.0	N
TCGA-KN-8426-11A-01R-2314-13	hsa-mir-409	52.0	10.254434	N
TCGA-KN-8426-11A-01R-2314-13	hsa-mir-410	19.0	3.746812	N
TCGA-KN-8426-11A-01R-2314-13	hsa-mir-411	7.0	1.380405	N
TCGA-KN-8426-11A-01R-2314-13	hsa-mir-412	3.0	0.591602	N
TCGA-KN-8426-11A-01R-2314-13	hsa-mir-421	4.0	0.788803	N
TCGA-KN-8426-11A-01R-2314-13	hsa-mir-422a	0.0	0.0	N
TCGA-KN-8426-11A-01R-2314-13	hsa-mir-423	402.0	79.274664	N
TCGA-KN-8426-11A-01R-2314-13	hsa-mir-424	1212.0	239.007197	N
TCGA-KN-8426-11A-01R-2314-13	hsa-mir-425	89.0	17.550859	N
TCGA-KN-8426-11A-01R-2314-13	hsa-mir-4251	0.0	0.0	N
TCGA-KN-8426-11A-01R-2314-13	hsa-mir-4252	0.0	0.0	N
TCGA-KN-8426-11A-01R-2314-13	hsa-mir-4253	0.0	0.0	N
TCGA-KN-8426-11A-01R-2314-13	hsa-mir-4254	0.0	0.0	N
TCGA-KN-8426-11A-01R-2314-13	hsa-mir-4255	0.0	0.0	N
TCGA-KN-8426-11A-01R-2314-13	hsa-mir-4256	0.0	0.0	N
TCGA-KN-8426-11A-01R-2314-13	hsa-mir-4257	0.0	0.0	N
TCGA-KN-8426-11A-01R-2314-13	hsa-mir-4258	0.0	0.0	N
TCGA-KN-8426-11A-01R-2314-13	hsa-mir-4259	0.0	0.0	N
TCGA-KN-8426-11A-01R-2314-13	hsa-mir-4260	0.0	0.0	N
TCGA-KN-8426-11A-01R-2314-13	hsa-mir-4261	0.0	0.0	N
TCGA-KN-8426-11A-01R-2314-13	hsa-mir-4262	0.0	0.0	N
TCGA-KN-8426-11A-01R-2314-13	hsa-mir-4263	0.0	0.0	N
TCGA-KN-8426-11A-01R-2314-13	hsa-mir-4264	0.0	0.0	N
TCGA-KN-8426-11A-01R-2314-13	hsa-mir-4265	0.0	0.0	N
TCGA-KN-8426-11A-01R-2314-13	hsa-mir-4266	0.0	0.0	N
TCGA-KN-8426-11A-01R-2314-13	hsa-mir-4267	0.0	0.0	N
TCGA-KN-8426-11A-01R-2314-13	hsa-mir-4268	0.0	0.0	N
TCGA-KN-8426-11A-01R-2314-13	hsa-mir-4269	0.0	0.0	N
TCGA-KN-8426-11A-01R-2314-13	hsa-mir-4270	0.0	0.0	N
TCGA-KN-8426-11A-01R-2314-13	hsa-mir-4271	0.0	0.0	N
TCGA-KN-8426-11A-01R-2314-13	hsa-mir-4272	0.0	0.0	N
TCGA-KN-8426-11A-01R-2314-13	hsa-mir-4273	0.0	0.0	N
TCGA-KN-8426-11A-01R-2314-13	hsa-mir-4274	0.0	0.0	N
TCGA-KN-8426-11A-01R-2314-13	hsa-mir-4275	0.0	0.0	N
TCGA-KN-8426-11A-01R-2314-13	hsa-mir-4276	0.0	0.0	N
TCGA-KN-8426-11A-01R-2314-13	hsa-mir-4277	0.0	0.0	N
TCGA-KN-8426-11A-01R-2314-13	hsa-mir-4278	0.0	0.0	N
TCGA-KN-8426-11A-01R-2314-13	hsa-mir-4279	0.0	0.0	N
TCGA-KN-8426-11A-01R-2314-13	hsa-mir-4280	0.0	0.0	N
TCGA-KN-8426-11A-01R-2314-13	hsa-mir-4281	0.0	0.0	N
TCGA-KN-8426-11A-01R-2314-13	hsa-mir-4282	0.0	0.0	N
TCGA-KN-8426-11A-01R-2314-13	hsa-mir-4283-1	0.0	0.0	N
TCGA-KN-8426-11A-01R-2314-13	hsa-mir-4283-2	0.0	0.0	N
TCGA-KN-8426-11A-01R-2314-13	hsa-mir-4284	0.0	0.0	N
TCGA-KN-8426-11A-01R-2314-13	hsa-mir-4285	0.0	0.0	N
TCGA-KN-8426-11A-01R-2314-13	hsa-mir-4286	0.0	0.0	N
TCGA-KN-8426-11A-01R-2314-13	hsa-mir-4287	0.0	0.0	N
TCGA-KN-8426-11A-01R-2314-13	hsa-mir-4288	0.0	0.0	N
TCGA-KN-8426-11A-01R-2314-13	hsa-mir-4289	0.0	0.0	N
TCGA-KN-8426-11A-01R-2314-13	hsa-mir-429	450.0	88.740296	N
TCGA-KN-8426-11A-01R-2314-13	hsa-mir-4290	0.0	0.0	N
TCGA-KN-8426-11A-01R-2314-13	hsa-mir-4291	0.0	0.0	N
TCGA-KN-8426-11A-01R-2314-13	hsa-mir-4292	0.0	0.0	N
TCGA-KN-8426-11A-01R-2314-13	hsa-mir-4293	0.0	0.0	N
TCGA-KN-8426-11A-01R-2314-13	hsa-mir-4294	0.0	0.0	N
TCGA-KN-8426-11A-01R-2314-13	hsa-mir-4295	0.0	0.0	N
TCGA-KN-8426-11A-01R-2314-13	hsa-mir-4296	0.0	0.0	N
TCGA-KN-8426-11A-01R-2314-13	hsa-mir-4297	0.0	0.0	N
TCGA-KN-8426-11A-01R-2314-13	hsa-mir-4298	0.0	0.0	N
TCGA-KN-8426-11A-01R-2314-13	hsa-mir-4299	0.0	0.0	N
TCGA-KN-8426-11A-01R-2314-13	hsa-mir-4300	0.0	0.0	N
TCGA-KN-8426-11A-01R-2314-13	hsa-mir-4301	0.0	0.0	N
TCGA-KN-8426-11A-01R-2314-13	hsa-mir-4302	0.0	0.0	N
TCGA-KN-8426-11A-01R-2314-13	hsa-mir-4303	0.0	0.0	N
TCGA-KN-8426-11A-01R-2314-13	hsa-mir-4304	0.0	0.0	N
TCGA-KN-8426-11A-01R-2314-13	hsa-mir-4305	0.0	0.0	N
TCGA-KN-8426-11A-01R-2314-13	hsa-mir-4306	0.0	0.0	N
TCGA-KN-8426-11A-01R-2314-13	hsa-mir-4307	0.0	0.0	N
TCGA-KN-8426-11A-01R-2314-13	hsa-mir-4308	0.0	0.0	N
TCGA-KN-8426-11A-01R-2314-13	hsa-mir-4309	0.0	0.0	N
TCGA-KN-8426-11A-01R-2314-13	hsa-mir-431	11.0	2.169207	N
TCGA-KN-8426-11A-01R-2314-13	hsa-mir-4310	0.0	0.0	N
TCGA-KN-8426-11A-01R-2314-13	hsa-mir-4311	0.0	0.0	N
TCGA-KN-8426-11A-01R-2314-13	hsa-mir-4312	0.0	0.0	N
TCGA-KN-8426-11A-01R-2314-13	hsa-mir-4313	0.0	0.0	N
TCGA-KN-8426-11A-01R-2314-13	hsa-mir-4314	0.0	0.0	N
TCGA-KN-8426-11A-01R-2314-13	hsa-mir-4315-1	0.0	0.0	N
TCGA-KN-8426-11A-01R-2314-13	hsa-mir-4315-2	0.0	0.0	N
TCGA-KN-8426-11A-01R-2314-13	hsa-mir-4316	0.0	0.0	N
TCGA-KN-8426-11A-01R-2314-13	hsa-mir-4317	0.0	0.0	N
TCGA-KN-8426-11A-01R-2314-13	hsa-mir-4318	0.0	0.0	N
TCGA-KN-8426-11A-01R-2314-13	hsa-mir-4319	0.0	0.0	N
TCGA-KN-8426-11A-01R-2314-13	hsa-mir-432	19.0	3.746812	N
TCGA-KN-8426-11A-01R-2314-13	hsa-mir-4320	0.0	0.0	N
TCGA-KN-8426-11A-01R-2314-13	hsa-mir-4321	0.0	0.0	N
TCGA-KN-8426-11A-01R-2314-13	hsa-mir-4322	0.0	0.0	N
TCGA-KN-8426-11A-01R-2314-13	hsa-mir-4323	0.0	0.0	N
TCGA-KN-8426-11A-01R-2314-13	hsa-mir-4324	0.0	0.0	N
TCGA-KN-8426-11A-01R-2314-13	hsa-mir-4325	0.0	0.0	N
TCGA-KN-8426-11A-01R-2314-13	hsa-mir-4326	0.0	0.0	N
TCGA-KN-8426-11A-01R-2314-13	hsa-mir-4327	0.0	0.0	N
TCGA-KN-8426-11A-01R-2314-13	hsa-mir-4328	0.0	0.0	N
TCGA-KN-8426-11A-01R-2314-13	hsa-mir-4329	0.0	0.0	N
TCGA-KN-8426-11A-01R-2314-13	hsa-mir-433	2.0	0.394401	N
TCGA-KN-8426-11A-01R-2314-13	hsa-mir-4330	0.0	0.0	N
TCGA-KN-8426-11A-01R-2314-13	hsa-mir-448	0.0	0.0	N
TCGA-KN-8426-11A-01R-2314-13	hsa-mir-449a	0.0	0.0	N
TCGA-KN-8426-11A-01R-2314-13	hsa-mir-449b	0.0	0.0	N
TCGA-KN-8426-11A-01R-2314-13	hsa-mir-449c	0.0	0.0	N
TCGA-KN-8426-11A-01R-2314-13	hsa-mir-450a-1	36.0	7.099224	N
TCGA-KN-8426-11A-01R-2314-13	hsa-mir-450a-2	25.0	4.930016	N
TCGA-KN-8426-11A-01R-2314-13	hsa-mir-450b	127.0	25.044484	N
TCGA-KN-8426-11A-01R-2314-13	hsa-mir-451	884.0	174.325381	N
TCGA-KN-8426-11A-01R-2314-13	hsa-mir-452	160.0	31.552105	N
TCGA-KN-8426-11A-01R-2314-13	hsa-mir-454	16.0	3.155211	N
TCGA-KN-8426-11A-01R-2314-13	hsa-mir-455	2102.0	414.515783	N
TCGA-KN-8426-11A-01R-2314-13	hsa-mir-466	0.0	0.0	N
TCGA-KN-8426-11A-01R-2314-13	hsa-mir-483	16.0	3.155211	N
TCGA-KN-8426-11A-01R-2314-13	hsa-mir-484	122.0	24.05848	N
TCGA-KN-8426-11A-01R-2314-13	hsa-mir-485	2.0	0.394401	N
TCGA-KN-8426-11A-01R-2314-13	hsa-mir-486	613.0	120.884003	N
TCGA-KN-8426-11A-01R-2314-13	hsa-mir-487a	1.0	0.197201	N
TCGA-KN-8426-11A-01R-2314-13	hsa-mir-487b	11.0	2.169207	N
TCGA-KN-8426-11A-01R-2314-13	hsa-mir-488	0.0	0.0	N
TCGA-KN-8426-11A-01R-2314-13	hsa-mir-489	3.0	0.591602	N
TCGA-KN-8426-11A-01R-2314-13	hsa-mir-490	0.0	0.0	N
TCGA-KN-8426-11A-01R-2314-13	hsa-mir-491	7.0	1.380405	N
TCGA-KN-8426-11A-01R-2314-13	hsa-mir-492	0.0	0.0	N
TCGA-KN-8426-11A-01R-2314-13	hsa-mir-493	39.0	7.690826	N
TCGA-KN-8426-11A-01R-2314-13	hsa-mir-494	1.0	0.197201	N
TCGA-KN-8426-11A-01R-2314-13	hsa-mir-495	11.0	2.169207	N
TCGA-KN-8426-11A-01R-2314-13	hsa-mir-496	5.0	0.986003	N
TCGA-KN-8426-11A-01R-2314-13	hsa-mir-497	60.0	11.832039	N
TCGA-KN-8426-11A-01R-2314-13	hsa-mir-498	0.0	0.0	N
TCGA-KN-8426-11A-01R-2314-13	hsa-mir-499	0.0	0.0	N
TCGA-KN-8426-11A-01R-2314-13	hsa-mir-500a	3693.0	728.262029	Y
TCGA-KN-8426-11A-01R-2314-13	hsa-mir-500b	65.0	12.818043	Y
TCGA-KN-8426-11A-01R-2314-13	hsa-mir-501	624.0	123.05321	N
TCGA-KN-8426-11A-01R-2314-13	hsa-mir-502	104.0	20.508868	Y
TCGA-KN-8426-11A-01R-2314-13	hsa-mir-503	58.0	11.437638	N
TCGA-KN-8426-11A-01R-2314-13	hsa-mir-504	4.0	0.788803	N
TCGA-KN-8426-11A-01R-2314-13	hsa-mir-505	217.0	42.792543	N
TCGA-KN-8426-11A-01R-2314-13	hsa-mir-506	0.0	0.0	N
TCGA-KN-8426-11A-01R-2314-13	hsa-mir-507	0.0	0.0	N
TCGA-KN-8426-11A-01R-2314-13	hsa-mir-508	55.0	10.846036	N
TCGA-KN-8426-11A-01R-2314-13	hsa-mir-509-1	8.0	1.577605	N
TCGA-KN-8426-11A-01R-2314-13	hsa-mir-509-2	5.0	0.986003	N
TCGA-KN-8426-11A-01R-2314-13	hsa-mir-509-3	7.0	1.380405	N
TCGA-KN-8426-11A-01R-2314-13	hsa-mir-510	0.0	0.0	N
TCGA-KN-8426-11A-01R-2314-13	hsa-mir-511-1	15.0	2.95801	N
TCGA-KN-8426-11A-01R-2314-13	hsa-mir-511-2	18.0	3.549612	N
TCGA-KN-8426-11A-01R-2314-13	hsa-mir-512-1	0.0	0.0	N
TCGA-KN-8426-11A-01R-2314-13	hsa-mir-512-2	0.0	0.0	N
TCGA-KN-8426-11A-01R-2314-13	hsa-mir-513a-1	0.0	0.0	N
TCGA-KN-8426-11A-01R-2314-13	hsa-mir-513a-2	0.0	0.0	N
TCGA-KN-8426-11A-01R-2314-13	hsa-mir-513b	0.0	0.0	N
TCGA-KN-8426-11A-01R-2314-13	hsa-mir-513c	0.0	0.0	N
TCGA-KN-8426-11A-01R-2314-13	hsa-mir-514-1	7.0	1.380405	N
TCGA-KN-8426-11A-01R-2314-13	hsa-mir-514-2	11.0	2.169207	N
TCGA-KN-8426-11A-01R-2314-13	hsa-mir-514-3	10.0	1.972007	N
TCGA-KN-8426-11A-01R-2314-13	hsa-mir-514b	2.0	0.394401	N
TCGA-KN-8426-11A-01R-2314-13	hsa-mir-515-1	0.0	0.0	N
TCGA-KN-8426-11A-01R-2314-13	hsa-mir-515-2	0.0	0.0	N
TCGA-KN-8426-11A-01R-2314-13	hsa-mir-516a-1	0.0	0.0	N
TCGA-KN-8426-11A-01R-2314-13	hsa-mir-516a-2	1.0	0.197201	N
TCGA-KN-8426-11A-01R-2314-13	hsa-mir-516b-1	0.0	0.0	N
TCGA-KN-8426-11A-01R-2314-13	hsa-mir-516b-2	0.0	0.0	N
TCGA-KN-8426-11A-01R-2314-13	hsa-mir-517a	0.0	0.0	N
TCGA-KN-8426-11A-01R-2314-13	hsa-mir-517b	0.0	0.0	N
TCGA-KN-8426-11A-01R-2314-13	hsa-mir-517c	0.0	0.0	N
TCGA-KN-8426-11A-01R-2314-13	hsa-mir-518a-1	0.0	0.0	N
TCGA-KN-8426-11A-01R-2314-13	hsa-mir-518a-2	0.0	0.0	N
TCGA-KN-8426-11A-01R-2314-13	hsa-mir-518b	0.0	0.0	N
TCGA-KN-8426-11A-01R-2314-13	hsa-mir-518c	0.0	0.0	N
TCGA-KN-8426-11A-01R-2314-13	hsa-mir-518d	0.0	0.0	N
TCGA-KN-8426-11A-01R-2314-13	hsa-mir-518e	0.0	0.0	N
TCGA-KN-8426-11A-01R-2314-13	hsa-mir-518f	0.0	0.0	N
TCGA-KN-8426-11A-01R-2314-13	hsa-mir-519a-1	0.0	0.0	N
TCGA-KN-8426-11A-01R-2314-13	hsa-mir-519a-2	0.0	0.0	N
TCGA-KN-8426-11A-01R-2314-13	hsa-mir-519b	0.0	0.0	N
TCGA-KN-8426-11A-01R-2314-13	hsa-mir-519c	0.0	0.0	N
TCGA-KN-8426-11A-01R-2314-13	hsa-mir-519d	0.0	0.0	N
TCGA-KN-8426-11A-01R-2314-13	hsa-mir-519e	0.0	0.0	N
TCGA-KN-8426-11A-01R-2314-13	hsa-mir-520a	0.0	0.0	N
TCGA-KN-8426-11A-01R-2314-13	hsa-mir-520b	0.0	0.0	N
TCGA-KN-8426-11A-01R-2314-13	hsa-mir-520c	0.0	0.0	N
TCGA-KN-8426-11A-01R-2314-13	hsa-mir-520d	0.0	0.0	N
TCGA-KN-8426-11A-01R-2314-13	hsa-mir-520e	0.0	0.0	N
TCGA-KN-8426-11A-01R-2314-13	hsa-mir-520f	0.0	0.0	N
TCGA-KN-8426-11A-01R-2314-13	hsa-mir-520g	0.0	0.0	N
TCGA-KN-8426-11A-01R-2314-13	hsa-mir-520h	0.0	0.0	N
TCGA-KN-8426-11A-01R-2314-13	hsa-mir-521-1	0.0	0.0	N
TCGA-KN-8426-11A-01R-2314-13	hsa-mir-521-2	0.0	0.0	N
TCGA-KN-8426-11A-01R-2314-13	hsa-mir-522	0.0	0.0	N
TCGA-KN-8426-11A-01R-2314-13	hsa-mir-523	0.0	0.0	N
TCGA-KN-8426-11A-01R-2314-13	hsa-mir-524	0.0	0.0	N
TCGA-KN-8426-11A-01R-2314-13	hsa-mir-525	0.0	0.0	N
TCGA-KN-8426-11A-01R-2314-13	hsa-mir-526a-1	0.0	0.0	N
TCGA-KN-8426-11A-01R-2314-13	hsa-mir-526a-2	0.0	0.0	N
TCGA-KN-8426-11A-01R-2314-13	hsa-mir-526b	0.0	0.0	N
TCGA-KN-8426-11A-01R-2314-13	hsa-mir-527	0.0	0.0	N
TCGA-KN-8426-11A-01R-2314-13	hsa-mir-532	13448.0	2651.954446	N
TCGA-KN-8426-11A-01R-2314-13	hsa-mir-539	37.0	7.296424	N
TCGA-KN-8426-11A-01R-2314-13	hsa-mir-541	1.0	0.197201	N
TCGA-KN-8426-11A-01R-2314-13	hsa-mir-542	1754.0	345.889954	N
TCGA-KN-8426-11A-01R-2314-13	hsa-mir-543	3.0	0.591602	N
TCGA-KN-8426-11A-01R-2314-13	hsa-mir-544	0.0	0.0	N
TCGA-KN-8426-11A-01R-2314-13	hsa-mir-544b	0.0	0.0	N
TCGA-KN-8426-11A-01R-2314-13	hsa-mir-545	2.0	0.394401	N
TCGA-KN-8426-11A-01R-2314-13	hsa-mir-548a-1	0.0	0.0	N
TCGA-KN-8426-11A-01R-2314-13	hsa-mir-548a-2	0.0	0.0	N
TCGA-KN-8426-11A-01R-2314-13	hsa-mir-548a-3	0.0	0.0	N
TCGA-KN-8426-11A-01R-2314-13	hsa-mir-548aa-1	0.0	0.0	N
TCGA-KN-8426-11A-01R-2314-13	hsa-mir-548aa-2	0.0	0.0	N
TCGA-KN-8426-11A-01R-2314-13	hsa-mir-548b	4.0	0.788803	N
TCGA-KN-8426-11A-01R-2314-13	hsa-mir-548c	0.0	0.0	N
TCGA-KN-8426-11A-01R-2314-13	hsa-mir-548d-1	0.0	0.0	N
TCGA-KN-8426-11A-01R-2314-13	hsa-mir-548d-2	1.0	0.197201	N
TCGA-KN-8426-11A-01R-2314-13	hsa-mir-548e	1.0	0.197201	N
TCGA-KN-8426-11A-01R-2314-13	hsa-mir-548f-1	0.0	0.0	N
TCGA-KN-8426-11A-01R-2314-13	hsa-mir-548f-2	0.0	0.0	N
TCGA-KN-8426-11A-01R-2314-13	hsa-mir-548f-3	0.0	0.0	N
TCGA-KN-8426-11A-01R-2314-13	hsa-mir-548f-4	0.0	0.0	N
TCGA-KN-8426-11A-01R-2314-13	hsa-mir-548f-5	0.0	0.0	N
TCGA-KN-8426-11A-01R-2314-13	hsa-mir-548g	0.0	0.0	N
TCGA-KN-8426-11A-01R-2314-13	hsa-mir-548h-1	0.0	0.0	N
TCGA-KN-8426-11A-01R-2314-13	hsa-mir-548h-2	0.0	0.0	N
TCGA-KN-8426-11A-01R-2314-13	hsa-mir-548h-3	0.0	0.0	N
TCGA-KN-8426-11A-01R-2314-13	hsa-mir-548h-4	0.0	0.0	N
TCGA-KN-8426-11A-01R-2314-13	hsa-mir-548i-1	0.0	0.0	N
TCGA-KN-8426-11A-01R-2314-13	hsa-mir-548i-2	0.0	0.0	N
TCGA-KN-8426-11A-01R-2314-13	hsa-mir-548i-3	0.0	0.0	N
TCGA-KN-8426-11A-01R-2314-13	hsa-mir-548i-4	0.0	0.0	N
TCGA-KN-8426-11A-01R-2314-13	hsa-mir-548j	0.0	0.0	N
TCGA-KN-8426-11A-01R-2314-13	hsa-mir-548k	0.0	0.0	N
TCGA-KN-8426-11A-01R-2314-13	hsa-mir-548l	0.0	0.0	N
TCGA-KN-8426-11A-01R-2314-13	hsa-mir-548m	0.0	0.0	N
TCGA-KN-8426-11A-01R-2314-13	hsa-mir-548n	0.0	0.0	N
TCGA-KN-8426-11A-01R-2314-13	hsa-mir-548o	0.0	0.0	N
TCGA-KN-8426-11A-01R-2314-13	hsa-mir-548p	0.0	0.0	N
TCGA-KN-8426-11A-01R-2314-13	hsa-mir-548q	2.0	0.394401	N
TCGA-KN-8426-11A-01R-2314-13	hsa-mir-548s	1.0	0.197201	N
TCGA-KN-8426-11A-01R-2314-13	hsa-mir-548t	0.0	0.0	N
TCGA-KN-8426-11A-01R-2314-13	hsa-mir-548u	0.0	0.0	N
TCGA-KN-8426-11A-01R-2314-13	hsa-mir-548v	7.0	1.380405	N
TCGA-KN-8426-11A-01R-2314-13	hsa-mir-548w	0.0	0.0	N
TCGA-KN-8426-11A-01R-2314-13	hsa-mir-548x	0.0	0.0	N
TCGA-KN-8426-11A-01R-2314-13	hsa-mir-548y	0.0	0.0	N
TCGA-KN-8426-11A-01R-2314-13	hsa-mir-548z	0.0	0.0	N
TCGA-KN-8426-11A-01R-2314-13	hsa-mir-549	0.0	0.0	N
TCGA-KN-8426-11A-01R-2314-13	hsa-mir-550a-1	5.0	0.986003	N
TCGA-KN-8426-11A-01R-2314-13	hsa-mir-550a-2	5.0	0.986003	N
TCGA-KN-8426-11A-01R-2314-13	hsa-mir-550b-1	0.0	0.0	N
TCGA-KN-8426-11A-01R-2314-13	hsa-mir-550b-2	0.0	0.0	N
TCGA-KN-8426-11A-01R-2314-13	hsa-mir-551a	3.0	0.591602	N
TCGA-KN-8426-11A-01R-2314-13	hsa-mir-551b	10.0	1.972007	N
TCGA-KN-8426-11A-01R-2314-13	hsa-mir-552	0.0	0.0	N
TCGA-KN-8426-11A-01R-2314-13	hsa-mir-553	0.0	0.0	N
TCGA-KN-8426-11A-01R-2314-13	hsa-mir-554	0.0	0.0	N
TCGA-KN-8426-11A-01R-2314-13	hsa-mir-555	0.0	0.0	N
TCGA-KN-8426-11A-01R-2314-13	hsa-mir-556	2.0	0.394401	N
TCGA-KN-8426-11A-01R-2314-13	hsa-mir-557	0.0	0.0	N
TCGA-KN-8426-11A-01R-2314-13	hsa-mir-558	0.0	0.0	N
TCGA-KN-8426-11A-01R-2314-13	hsa-mir-559	1.0	0.197201	N
TCGA-KN-8426-11A-01R-2314-13	hsa-mir-561	5.0	0.986003	N
TCGA-KN-8426-11A-01R-2314-13	hsa-mir-562	0.0	0.0	N
TCGA-KN-8426-11A-01R-2314-13	hsa-mir-563	0.0	0.0	N
TCGA-KN-8426-11A-01R-2314-13	hsa-mir-564	0.0	0.0	N
TCGA-KN-8426-11A-01R-2314-13	hsa-mir-566	0.0	0.0	N
TCGA-KN-8426-11A-01R-2314-13	hsa-mir-567	0.0	0.0	N
TCGA-KN-8426-11A-01R-2314-13	hsa-mir-568	0.0	0.0	N
TCGA-KN-8426-11A-01R-2314-13	hsa-mir-569	0.0	0.0	N
TCGA-KN-8426-11A-01R-2314-13	hsa-mir-570	5.0	0.986003	N
TCGA-KN-8426-11A-01R-2314-13	hsa-mir-571	0.0	0.0	N
TCGA-KN-8426-11A-01R-2314-13	hsa-mir-572	0.0	0.0	N
TCGA-KN-8426-11A-01R-2314-13	hsa-mir-573	0.0	0.0	N
TCGA-KN-8426-11A-01R-2314-13	hsa-mir-574	262.0	51.666572	N
TCGA-KN-8426-11A-01R-2314-13	hsa-mir-575	0.0	0.0	N
TCGA-KN-8426-11A-01R-2314-13	hsa-mir-576	20.0	3.944013	N
TCGA-KN-8426-11A-01R-2314-13	hsa-mir-577	270.0	53.244178	N
TCGA-KN-8426-11A-01R-2314-13	hsa-mir-578	1.0	0.197201	N
TCGA-KN-8426-11A-01R-2314-13	hsa-mir-579	0.0	0.0	N
TCGA-KN-8426-11A-01R-2314-13	hsa-mir-580	0.0	0.0	N
TCGA-KN-8426-11A-01R-2314-13	hsa-mir-581	5.0	0.986003	N
TCGA-KN-8426-11A-01R-2314-13	hsa-mir-582	858.0	169.198164	N
TCGA-KN-8426-11A-01R-2314-13	hsa-mir-583	0.0	0.0	N
TCGA-KN-8426-11A-01R-2314-13	hsa-mir-584	141.0	27.805293	N
TCGA-KN-8426-11A-01R-2314-13	hsa-mir-585	10.0	1.972007	N
TCGA-KN-8426-11A-01R-2314-13	hsa-mir-586	0.0	0.0	N
TCGA-KN-8426-11A-01R-2314-13	hsa-mir-587	0.0	0.0	N
TCGA-KN-8426-11A-01R-2314-13	hsa-mir-588	0.0	0.0	N
TCGA-KN-8426-11A-01R-2314-13	hsa-mir-589	252.0	49.694566	N
TCGA-KN-8426-11A-01R-2314-13	hsa-mir-590	29.0	5.718819	N
TCGA-KN-8426-11A-01R-2314-13	hsa-mir-591	0.0	0.0	N
TCGA-KN-8426-11A-01R-2314-13	hsa-mir-592	8.0	1.577605	N
TCGA-KN-8426-11A-01R-2314-13	hsa-mir-593	0.0	0.0	N
TCGA-KN-8426-11A-01R-2314-13	hsa-mir-595	0.0	0.0	N
TCGA-KN-8426-11A-01R-2314-13	hsa-mir-596	0.0	0.0	N
TCGA-KN-8426-11A-01R-2314-13	hsa-mir-597	0.0	0.0	N
TCGA-KN-8426-11A-01R-2314-13	hsa-mir-598	103.0	20.311668	N
TCGA-KN-8426-11A-01R-2314-13	hsa-mir-599	1.0	0.197201	N
TCGA-KN-8426-11A-01R-2314-13	hsa-mir-600	0.0	0.0	N
TCGA-KN-8426-11A-01R-2314-13	hsa-mir-601	0.0	0.0	N
TCGA-KN-8426-11A-01R-2314-13	hsa-mir-602	0.0	0.0	N
TCGA-KN-8426-11A-01R-2314-13	hsa-mir-603	0.0	0.0	N
TCGA-KN-8426-11A-01R-2314-13	hsa-mir-604	0.0	0.0	N
TCGA-KN-8426-11A-01R-2314-13	hsa-mir-605	2.0	0.394401	N
TCGA-KN-8426-11A-01R-2314-13	hsa-mir-606	0.0	0.0	N
TCGA-KN-8426-11A-01R-2314-13	hsa-mir-607	2.0	0.394401	N
TCGA-KN-8426-11A-01R-2314-13	hsa-mir-608	0.0	0.0	N
TCGA-KN-8426-11A-01R-2314-13	hsa-mir-609	0.0	0.0	N
TCGA-KN-8426-11A-01R-2314-13	hsa-mir-610	0.0	0.0	N
TCGA-KN-8426-11A-01R-2314-13	hsa-mir-611	0.0	0.0	N
TCGA-KN-8426-11A-01R-2314-13	hsa-mir-612	0.0	0.0	N
TCGA-KN-8426-11A-01R-2314-13	hsa-mir-613	0.0	0.0	N
TCGA-KN-8426-11A-01R-2314-13	hsa-mir-614	0.0	0.0	N
TCGA-KN-8426-11A-01R-2314-13	hsa-mir-615	50.0	9.860033	N
TCGA-KN-8426-11A-01R-2314-13	hsa-mir-616	16.0	3.155211	N
TCGA-KN-8426-11A-01R-2314-13	hsa-mir-617	0.0	0.0	N
TCGA-KN-8426-11A-01R-2314-13	hsa-mir-618	2.0	0.394401	N
TCGA-KN-8426-11A-01R-2314-13	hsa-mir-619	0.0	0.0	N
TCGA-KN-8426-11A-01R-2314-13	hsa-mir-620	0.0	0.0	N
TCGA-KN-8426-11A-01R-2314-13	hsa-mir-621	0.0	0.0	N
TCGA-KN-8426-11A-01R-2314-13	hsa-mir-622	0.0	0.0	N
TCGA-KN-8426-11A-01R-2314-13	hsa-mir-623	0.0	0.0	N
TCGA-KN-8426-11A-01R-2314-13	hsa-mir-624	2.0	0.394401	N
TCGA-KN-8426-11A-01R-2314-13	hsa-mir-625	221.0	43.581345	N
TCGA-KN-8426-11A-01R-2314-13	hsa-mir-626	0.0	0.0	N
TCGA-KN-8426-11A-01R-2314-13	hsa-mir-627	2.0	0.394401	N
TCGA-KN-8426-11A-01R-2314-13	hsa-mir-628	76.0	14.98725	N
TCGA-KN-8426-11A-01R-2314-13	hsa-mir-629	314.0	61.921007	N
TCGA-KN-8426-11A-01R-2314-13	hsa-mir-630	0.0	0.0	N
TCGA-KN-8426-11A-01R-2314-13	hsa-mir-631	0.0	0.0	N
TCGA-KN-8426-11A-01R-2314-13	hsa-mir-632	5.0	0.986003	N
TCGA-KN-8426-11A-01R-2314-13	hsa-mir-633	0.0	0.0	N
TCGA-KN-8426-11A-01R-2314-13	hsa-mir-634	0.0	0.0	N
TCGA-KN-8426-11A-01R-2314-13	hsa-mir-635	0.0	0.0	N
TCGA-KN-8426-11A-01R-2314-13	hsa-mir-636	1.0	0.197201	N
TCGA-KN-8426-11A-01R-2314-13	hsa-mir-637	0.0	0.0	N
TCGA-KN-8426-11A-01R-2314-13	hsa-mir-638	0.0	0.0	N
TCGA-KN-8426-11A-01R-2314-13	hsa-mir-639	3.0	0.591602	N
TCGA-KN-8426-11A-01R-2314-13	hsa-mir-640	0.0	0.0	N
TCGA-KN-8426-11A-01R-2314-13	hsa-mir-641	0.0	0.0	N
TCGA-KN-8426-11A-01R-2314-13	hsa-mir-642a	27.0	5.324418	N
TCGA-KN-8426-11A-01R-2314-13	hsa-mir-642b	0.0	0.0	N
TCGA-KN-8426-11A-01R-2314-13	hsa-mir-643	2.0	0.394401	N
TCGA-KN-8426-11A-01R-2314-13	hsa-mir-644	0.0	0.0	N
TCGA-KN-8426-11A-01R-2314-13	hsa-mir-645	0.0	0.0	N
TCGA-KN-8426-11A-01R-2314-13	hsa-mir-646	0.0	0.0	N
TCGA-KN-8426-11A-01R-2314-13	hsa-mir-647	0.0	0.0	N
TCGA-KN-8426-11A-01R-2314-13	hsa-mir-648	0.0	0.0	N
TCGA-KN-8426-11A-01R-2314-13	hsa-mir-649	0.0	0.0	N
TCGA-KN-8426-11A-01R-2314-13	hsa-mir-650	0.0	0.0	N
TCGA-KN-8426-11A-01R-2314-13	hsa-mir-651	8.0	1.577605	N
TCGA-KN-8426-11A-01R-2314-13	hsa-mir-652	153.0	30.171701	N
TCGA-KN-8426-11A-01R-2314-13	hsa-mir-653	177.0	34.904516	N
TCGA-KN-8426-11A-01R-2314-13	hsa-mir-654	56.0	11.043237	N
TCGA-KN-8426-11A-01R-2314-13	hsa-mir-655	1.0	0.197201	N
TCGA-KN-8426-11A-01R-2314-13	hsa-mir-656	0.0	0.0	N
TCGA-KN-8426-11A-01R-2314-13	hsa-mir-657	0.0	0.0	N
TCGA-KN-8426-11A-01R-2314-13	hsa-mir-658	3.0	0.591602	N
TCGA-KN-8426-11A-01R-2314-13	hsa-mir-659	8.0	1.577605	N
TCGA-KN-8426-11A-01R-2314-13	hsa-mir-660	542.0	106.882757	N
TCGA-KN-8426-11A-01R-2314-13	hsa-mir-661	0.0	0.0	N
TCGA-KN-8426-11A-01R-2314-13	hsa-mir-662	0.0	0.0	N
TCGA-KN-8426-11A-01R-2314-13	hsa-mir-663	0.0	0.0	N
TCGA-KN-8426-11A-01R-2314-13	hsa-mir-663b	0.0	0.0	N
TCGA-KN-8426-11A-01R-2314-13	hsa-mir-664	182.0	35.89052	N
TCGA-KN-8426-11A-01R-2314-13	hsa-mir-665	0.0	0.0	N
TCGA-KN-8426-11A-01R-2314-13	hsa-mir-668	0.0	0.0	N
TCGA-KN-8426-11A-01R-2314-13	hsa-mir-670	1.0	0.197201	N
TCGA-KN-8426-11A-01R-2314-13	hsa-mir-671	27.0	5.324418	N
TCGA-KN-8426-11A-01R-2314-13	hsa-mir-675	560.0	110.432368	N
TCGA-KN-8426-11A-01R-2314-13	hsa-mir-676	4.0	0.788803	N
TCGA-KN-8426-11A-01R-2314-13	hsa-mir-7-1	85.0	16.762056	N
TCGA-KN-8426-11A-01R-2314-13	hsa-mir-7-2	0.0	0.0	N
TCGA-KN-8426-11A-01R-2314-13	hsa-mir-7-3	0.0	0.0	N
TCGA-KN-8426-11A-01R-2314-13	hsa-mir-708	100.0	19.720066	N
TCGA-KN-8426-11A-01R-2314-13	hsa-mir-711	0.0	0.0	N
TCGA-KN-8426-11A-01R-2314-13	hsa-mir-718	0.0	0.0	N
TCGA-KN-8426-11A-01R-2314-13	hsa-mir-720	0.0	0.0	N
TCGA-KN-8426-11A-01R-2314-13	hsa-mir-744	133.0	26.227687	N
TCGA-KN-8426-11A-01R-2314-13	hsa-mir-758	29.0	5.718819	N
TCGA-KN-8426-11A-01R-2314-13	hsa-mir-759	0.0	0.0	N
TCGA-KN-8426-11A-01R-2314-13	hsa-mir-760	2.0	0.394401	N
TCGA-KN-8426-11A-01R-2314-13	hsa-mir-761	0.0	0.0	N
TCGA-KN-8426-11A-01R-2314-13	hsa-mir-762	0.0	0.0	N
TCGA-KN-8426-11A-01R-2314-13	hsa-mir-764	0.0	0.0	N
TCGA-KN-8426-11A-01R-2314-13	hsa-mir-765	1.0	0.197201	N
TCGA-KN-8426-11A-01R-2314-13	hsa-mir-766	48.0	9.465632	N
TCGA-KN-8426-11A-01R-2314-13	hsa-mir-767	0.0	0.0	N
TCGA-KN-8426-11A-01R-2314-13	hsa-mir-769	52.0	10.254434	N
TCGA-KN-8426-11A-01R-2314-13	hsa-mir-770	1.0	0.197201	N
TCGA-KN-8426-11A-01R-2314-13	hsa-mir-802	0.0	0.0	N
TCGA-KN-8426-11A-01R-2314-13	hsa-mir-873	0.0	0.0	N
TCGA-KN-8426-11A-01R-2314-13	hsa-mir-874	198.0	39.04573	N
TCGA-KN-8426-11A-01R-2314-13	hsa-mir-875	0.0	0.0	N
TCGA-KN-8426-11A-01R-2314-13	hsa-mir-876	1.0	0.197201	N
TCGA-KN-8426-11A-01R-2314-13	hsa-mir-877	4.0	0.788803	N
TCGA-KN-8426-11A-01R-2314-13	hsa-mir-885	17.0	3.352411	N
TCGA-KN-8426-11A-01R-2314-13	hsa-mir-887	27.0	5.324418	N
TCGA-KN-8426-11A-01R-2314-13	hsa-mir-888	0.0	0.0	N
TCGA-KN-8426-11A-01R-2314-13	hsa-mir-889	44.0	8.676829	N
TCGA-KN-8426-11A-01R-2314-13	hsa-mir-890	0.0	0.0	N
TCGA-KN-8426-11A-01R-2314-13	hsa-mir-891a	51.0	10.057234	N
TCGA-KN-8426-11A-01R-2314-13	hsa-mir-891b	0.0	0.0	N
TCGA-KN-8426-11A-01R-2314-13	hsa-mir-892a	0.0	0.0	N
TCGA-KN-8426-11A-01R-2314-13	hsa-mir-892b	0.0	0.0	N
TCGA-KN-8426-11A-01R-2314-13	hsa-mir-9-1	5082.0	1002.173743	N
TCGA-KN-8426-11A-01R-2314-13	hsa-mir-9-2	5038.0	993.496914	N
TCGA-KN-8426-11A-01R-2314-13	hsa-mir-9-3	9.0	1.774806	N
TCGA-KN-8426-11A-01R-2314-13	hsa-mir-920	0.0	0.0	N
TCGA-KN-8426-11A-01R-2314-13	hsa-mir-921	0.0	0.0	N
TCGA-KN-8426-11A-01R-2314-13	hsa-mir-922	0.0	0.0	N
TCGA-KN-8426-11A-01R-2314-13	hsa-mir-924	0.0	0.0	N
TCGA-KN-8426-11A-01R-2314-13	hsa-mir-92a-1	898.0	177.086191	N
TCGA-KN-8426-11A-01R-2314-13	hsa-mir-92a-2	27669.0	5456.345	N
TCGA-KN-8426-11A-01R-2314-13	hsa-mir-92b	305.0	60.146201	N
TCGA-KN-8426-11A-01R-2314-13	hsa-mir-93	8325.0	1641.695476	N
TCGA-KN-8426-11A-01R-2314-13	hsa-mir-933	0.0	0.0	N
TCGA-KN-8426-11A-01R-2314-13	hsa-mir-934	51.0	10.057234	N
TCGA-KN-8426-11A-01R-2314-13	hsa-mir-935	7.0	1.380405	N
TCGA-KN-8426-11A-01R-2314-13	hsa-mir-936	0.0	0.0	N
TCGA-KN-8426-11A-01R-2314-13	hsa-mir-937	4.0	0.788803	N
TCGA-KN-8426-11A-01R-2314-13	hsa-mir-938	1.0	0.197201	N
TCGA-KN-8426-11A-01R-2314-13	hsa-mir-939	1.0	0.197201	N
TCGA-KN-8426-11A-01R-2314-13	hsa-mir-940	1.0	0.197201	N
TCGA-KN-8426-11A-01R-2314-13	hsa-mir-941-1	0.0	0.0	N
TCGA-KN-8426-11A-01R-2314-13	hsa-mir-941-3	0.0	0.0	N
TCGA-KN-8426-11A-01R-2314-13	hsa-mir-941-4	0.0	0.0	N
TCGA-KN-8426-11A-01R-2314-13	hsa-mir-942	13.0	2.563609	N
TCGA-KN-8426-11A-01R-2314-13	hsa-mir-943	0.0	0.0	N
TCGA-KN-8426-11A-01R-2314-13	hsa-mir-944	0.0	0.0	N
TCGA-KN-8426-11A-01R-2314-13	hsa-mir-95	3.0	0.591602	N
TCGA-KN-8426-11A-01R-2314-13	hsa-mir-96	37.0	7.296424	N
TCGA-KN-8426-11A-01R-2314-13	hsa-mir-98	197.0	38.84853	N
TCGA-KN-8426-11A-01R-2314-13	hsa-mir-99a	4233.0	834.750384	Y
TCGA-KN-8426-11A-01R-2314-13	hsa-mir-99b	291331.0	57450.664832	N
