# Supplementary material for: Dysfunctional miRNA-Mediated Regulation in Chromophobe Renal Cell Carcinoma
Source: PLoS One. 2016 Jun 3;11(6):e0156324. doi: 10.1371/journal.pone.0156324 (PMC4892590; doi:10.1371/journal.pone.0156324)
Supplement: S1 File — (ZIP) [file pone.0156324.s001.zip › S1_File miRNA expression profile downloaded from TCGA/control/bcgsc.ca__IlluminaHiSeq_miRNASeq__TCGA-KN-8427-11A-01R-2314-13__mirna_quantification.txt]

barcode	miRNA_ID	read_count	reads_per_million_miRNA_mapped	cross-mapped
TCGA-KN-8427-11A-01R-2314-13	hsa-let-7a-1	104984.0	11340.300508	N
TCGA-KN-8427-11A-01R-2314-13	hsa-let-7a-2	210611.0	22750.057439	N
TCGA-KN-8427-11A-01R-2314-13	hsa-let-7a-3	106215.0	11473.272293	N
TCGA-KN-8427-11A-01R-2314-13	hsa-let-7b	189422.0	20461.236024	N
TCGA-KN-8427-11A-01R-2314-13	hsa-let-7c	43206.0	4667.082829	N
TCGA-KN-8427-11A-01R-2314-13	hsa-let-7d	3673.0	396.75497	N
TCGA-KN-8427-11A-01R-2314-13	hsa-let-7e	20524.0	2216.988566	N
TCGA-KN-8427-11A-01R-2314-13	hsa-let-7f-1	192.0	20.73971	N
TCGA-KN-8427-11A-01R-2314-13	hsa-let-7f-2	111852.0	12082.177212	N
TCGA-KN-8427-11A-01R-2314-13	hsa-let-7g	5951.0	642.822986	N
TCGA-KN-8427-11A-01R-2314-13	hsa-let-7i	4026.0	434.885791	N
TCGA-KN-8427-11A-01R-2314-13	hsa-mir-1-1	0.0	0.0	N
TCGA-KN-8427-11A-01R-2314-13	hsa-mir-1-2	287.0	31.001545	N
TCGA-KN-8427-11A-01R-2314-13	hsa-mir-100	41114.0	4441.106407	Y
TCGA-KN-8427-11A-01R-2314-13	hsa-mir-101-1	202561.0	21880.501897	N
TCGA-KN-8427-11A-01R-2314-13	hsa-mir-101-2	762.0	82.310723	N
TCGA-KN-8427-11A-01R-2314-13	hsa-mir-103-1	119931.0	12954.865314	Y
TCGA-KN-8427-11A-01R-2314-13	hsa-mir-103-1-as	0.0	0.0	N
TCGA-KN-8427-11A-01R-2314-13	hsa-mir-103-2	66.0	7.129275	N
TCGA-KN-8427-11A-01R-2314-13	hsa-mir-103-2-as	0.0	0.0	N
TCGA-KN-8427-11A-01R-2314-13	hsa-mir-105-1	0.0	0.0	N
TCGA-KN-8427-11A-01R-2314-13	hsa-mir-105-2	0.0	0.0	N
TCGA-KN-8427-11A-01R-2314-13	hsa-mir-106a	411.0	44.395941	Y
TCGA-KN-8427-11A-01R-2314-13	hsa-mir-106b	1852.0	200.051784	N
TCGA-KN-8427-11A-01R-2314-13	hsa-mir-107	750.0	81.014492	Y
TCGA-KN-8427-11A-01R-2314-13	hsa-mir-10a	717653.0	77520.390537	N
TCGA-KN-8427-11A-01R-2314-13	hsa-mir-10b	1351679.0	146007.449228	N
TCGA-KN-8427-11A-01R-2314-13	hsa-mir-1178	0.0	0.0	N
TCGA-KN-8427-11A-01R-2314-13	hsa-mir-1179	1.0	0.108019	N
TCGA-KN-8427-11A-01R-2314-13	hsa-mir-1180	288.0	31.109565	N
TCGA-KN-8427-11A-01R-2314-13	hsa-mir-1181	1.0	0.108019	N
TCGA-KN-8427-11A-01R-2314-13	hsa-mir-1182	0.0	0.0	N
TCGA-KN-8427-11A-01R-2314-13	hsa-mir-1183	0.0	0.0	N
TCGA-KN-8427-11A-01R-2314-13	hsa-mir-1184-1	0.0	0.0	N
TCGA-KN-8427-11A-01R-2314-13	hsa-mir-1184-2	0.0	0.0	N
TCGA-KN-8427-11A-01R-2314-13	hsa-mir-1184-3	0.0	0.0	N
TCGA-KN-8427-11A-01R-2314-13	hsa-mir-1185-1	0.0	0.0	N
TCGA-KN-8427-11A-01R-2314-13	hsa-mir-1185-2	0.0	0.0	N
TCGA-KN-8427-11A-01R-2314-13	hsa-mir-1193	0.0	0.0	N
TCGA-KN-8427-11A-01R-2314-13	hsa-mir-1197	0.0	0.0	N
TCGA-KN-8427-11A-01R-2314-13	hsa-mir-1200	0.0	0.0	N
TCGA-KN-8427-11A-01R-2314-13	hsa-mir-1202	0.0	0.0	N
TCGA-KN-8427-11A-01R-2314-13	hsa-mir-1203	0.0	0.0	N
TCGA-KN-8427-11A-01R-2314-13	hsa-mir-1204	0.0	0.0	N
TCGA-KN-8427-11A-01R-2314-13	hsa-mir-1205	0.0	0.0	N
TCGA-KN-8427-11A-01R-2314-13	hsa-mir-1206	0.0	0.0	N
TCGA-KN-8427-11A-01R-2314-13	hsa-mir-1207	0.0	0.0	N
TCGA-KN-8427-11A-01R-2314-13	hsa-mir-1208	0.0	0.0	N
TCGA-KN-8427-11A-01R-2314-13	hsa-mir-122	1.0	0.108019	N
TCGA-KN-8427-11A-01R-2314-13	hsa-mir-1224	0.0	0.0	N
TCGA-KN-8427-11A-01R-2314-13	hsa-mir-1225	0.0	0.0	N
TCGA-KN-8427-11A-01R-2314-13	hsa-mir-1226	3.0	0.324058	N
TCGA-KN-8427-11A-01R-2314-13	hsa-mir-1227	0.0	0.0	N
TCGA-KN-8427-11A-01R-2314-13	hsa-mir-1228	6.0	0.648116	N
TCGA-KN-8427-11A-01R-2314-13	hsa-mir-1229	1.0	0.108019	N
TCGA-KN-8427-11A-01R-2314-13	hsa-mir-1231	0.0	0.0	N
TCGA-KN-8427-11A-01R-2314-13	hsa-mir-1233-1	0.0	0.0	N
TCGA-KN-8427-11A-01R-2314-13	hsa-mir-1233-2	0.0	0.0	N
TCGA-KN-8427-11A-01R-2314-13	hsa-mir-1234	0.0	0.0	N
TCGA-KN-8427-11A-01R-2314-13	hsa-mir-1236	0.0	0.0	N
TCGA-KN-8427-11A-01R-2314-13	hsa-mir-1237	0.0	0.0	N
TCGA-KN-8427-11A-01R-2314-13	hsa-mir-1238	0.0	0.0	N
TCGA-KN-8427-11A-01R-2314-13	hsa-mir-124-1	2.0	0.216039	N
TCGA-KN-8427-11A-01R-2314-13	hsa-mir-124-2	0.0	0.0	N
TCGA-KN-8427-11A-01R-2314-13	hsa-mir-124-3	0.0	0.0	N
TCGA-KN-8427-11A-01R-2314-13	hsa-mir-1243	0.0	0.0	N
TCGA-KN-8427-11A-01R-2314-13	hsa-mir-1244-1	0.0	0.0	N
TCGA-KN-8427-11A-01R-2314-13	hsa-mir-1244-2	0.0	0.0	N
TCGA-KN-8427-11A-01R-2314-13	hsa-mir-1244-3	0.0	0.0	N
TCGA-KN-8427-11A-01R-2314-13	hsa-mir-1245	5.0	0.540097	N
TCGA-KN-8427-11A-01R-2314-13	hsa-mir-1246	0.0	0.0	N
TCGA-KN-8427-11A-01R-2314-13	hsa-mir-1247	41.0	4.428792	N
TCGA-KN-8427-11A-01R-2314-13	hsa-mir-1248	3.0	0.324058	N
TCGA-KN-8427-11A-01R-2314-13	hsa-mir-1249	9.0	0.972174	N
TCGA-KN-8427-11A-01R-2314-13	hsa-mir-1250	1.0	0.108019	N
TCGA-KN-8427-11A-01R-2314-13	hsa-mir-1251	22.0	2.376425	N
TCGA-KN-8427-11A-01R-2314-13	hsa-mir-1252	0.0	0.0	N
TCGA-KN-8427-11A-01R-2314-13	hsa-mir-1253	0.0	0.0	N
TCGA-KN-8427-11A-01R-2314-13	hsa-mir-1254	2.0	0.216039	N
TCGA-KN-8427-11A-01R-2314-13	hsa-mir-1255a	0.0	0.0	N
TCGA-KN-8427-11A-01R-2314-13	hsa-mir-1255b-1	0.0	0.0	N
TCGA-KN-8427-11A-01R-2314-13	hsa-mir-1255b-2	0.0	0.0	N
TCGA-KN-8427-11A-01R-2314-13	hsa-mir-1256	0.0	0.0	N
TCGA-KN-8427-11A-01R-2314-13	hsa-mir-1257	0.0	0.0	N
TCGA-KN-8427-11A-01R-2314-13	hsa-mir-1258	0.0	0.0	N
TCGA-KN-8427-11A-01R-2314-13	hsa-mir-125a	12479.0	1347.97312	N
TCGA-KN-8427-11A-01R-2314-13	hsa-mir-125b-1	10555.0	1140.143944	N
TCGA-KN-8427-11A-01R-2314-13	hsa-mir-125b-2	481.0	51.957294	N
TCGA-KN-8427-11A-01R-2314-13	hsa-mir-126	32029.0	3459.750866	N
TCGA-KN-8427-11A-01R-2314-13	hsa-mir-1260	0.0	0.0	N
TCGA-KN-8427-11A-01R-2314-13	hsa-mir-1260b	0.0	0.0	N
TCGA-KN-8427-11A-01R-2314-13	hsa-mir-1261	0.0	0.0	N
TCGA-KN-8427-11A-01R-2314-13	hsa-mir-1262	9.0	0.972174	N
TCGA-KN-8427-11A-01R-2314-13	hsa-mir-1263	0.0	0.0	N
TCGA-KN-8427-11A-01R-2314-13	hsa-mir-1264	0.0	0.0	N
TCGA-KN-8427-11A-01R-2314-13	hsa-mir-1265	0.0	0.0	N
TCGA-KN-8427-11A-01R-2314-13	hsa-mir-1266	11.0	1.188213	N
TCGA-KN-8427-11A-01R-2314-13	hsa-mir-1267	0.0	0.0	N
TCGA-KN-8427-11A-01R-2314-13	hsa-mir-1268	0.0	0.0	N
TCGA-KN-8427-11A-01R-2314-13	hsa-mir-1269	129.0	13.934493	N
TCGA-KN-8427-11A-01R-2314-13	hsa-mir-127	4284.0	462.754776	N
TCGA-KN-8427-11A-01R-2314-13	hsa-mir-1270-1	7.0	0.756135	N
TCGA-KN-8427-11A-01R-2314-13	hsa-mir-1270-2	8.0	0.864155	N
TCGA-KN-8427-11A-01R-2314-13	hsa-mir-1271	25.0	2.700483	N
TCGA-KN-8427-11A-01R-2314-13	hsa-mir-1272	0.0	0.0	N
TCGA-KN-8427-11A-01R-2314-13	hsa-mir-1273	0.0	0.0	N
TCGA-KN-8427-11A-01R-2314-13	hsa-mir-1273c	0.0	0.0	N
TCGA-KN-8427-11A-01R-2314-13	hsa-mir-1273d	0.0	0.0	N
TCGA-KN-8427-11A-01R-2314-13	hsa-mir-1274a	0.0	0.0	N
TCGA-KN-8427-11A-01R-2314-13	hsa-mir-1274b	13.0	1.404251	N
TCGA-KN-8427-11A-01R-2314-13	hsa-mir-1275	1.0	0.108019	N
TCGA-KN-8427-11A-01R-2314-13	hsa-mir-1276	0.0	0.0	N
TCGA-KN-8427-11A-01R-2314-13	hsa-mir-1277	10.0	1.080193	N
TCGA-KN-8427-11A-01R-2314-13	hsa-mir-1278	1.0	0.108019	N
TCGA-KN-8427-11A-01R-2314-13	hsa-mir-1279	0.0	0.0	N
TCGA-KN-8427-11A-01R-2314-13	hsa-mir-128-1	944.0	101.97024	N
TCGA-KN-8427-11A-01R-2314-13	hsa-mir-128-2	671.0	72.480965	N
TCGA-KN-8427-11A-01R-2314-13	hsa-mir-1280	0.0	0.0	N
TCGA-KN-8427-11A-01R-2314-13	hsa-mir-1281	0.0	0.0	N
TCGA-KN-8427-11A-01R-2314-13	hsa-mir-1282	0.0	0.0	N
TCGA-KN-8427-11A-01R-2314-13	hsa-mir-1283-1	0.0	0.0	N
TCGA-KN-8427-11A-01R-2314-13	hsa-mir-1283-2	0.0	0.0	N
TCGA-KN-8427-11A-01R-2314-13	hsa-mir-1284	0.0	0.0	N
TCGA-KN-8427-11A-01R-2314-13	hsa-mir-1285-1	0.0	0.0	N
TCGA-KN-8427-11A-01R-2314-13	hsa-mir-1285-2	0.0	0.0	N
TCGA-KN-8427-11A-01R-2314-13	hsa-mir-1286	0.0	0.0	N
TCGA-KN-8427-11A-01R-2314-13	hsa-mir-1287	199.0	21.495845	N
TCGA-KN-8427-11A-01R-2314-13	hsa-mir-1288	3.0	0.324058	N
TCGA-KN-8427-11A-01R-2314-13	hsa-mir-1289-1	0.0	0.0	N
TCGA-KN-8427-11A-01R-2314-13	hsa-mir-1289-2	0.0	0.0	N
TCGA-KN-8427-11A-01R-2314-13	hsa-mir-129-1	448.0	48.392656	N
TCGA-KN-8427-11A-01R-2314-13	hsa-mir-129-2	433.0	46.772366	N
TCGA-KN-8427-11A-01R-2314-13	hsa-mir-1290	0.0	0.0	N
TCGA-KN-8427-11A-01R-2314-13	hsa-mir-1291	6.0	0.648116	N
TCGA-KN-8427-11A-01R-2314-13	hsa-mir-1292	1.0	0.108019	N
TCGA-KN-8427-11A-01R-2314-13	hsa-mir-1293	1.0	0.108019	N
TCGA-KN-8427-11A-01R-2314-13	hsa-mir-1294	0.0	0.0	N
TCGA-KN-8427-11A-01R-2314-13	hsa-mir-1295	24.0	2.592464	N
TCGA-KN-8427-11A-01R-2314-13	hsa-mir-1296	35.0	3.780676	N
TCGA-KN-8427-11A-01R-2314-13	hsa-mir-1297	0.0	0.0	N
TCGA-KN-8427-11A-01R-2314-13	hsa-mir-1298	0.0	0.0	N
TCGA-KN-8427-11A-01R-2314-13	hsa-mir-1299	0.0	0.0	N
TCGA-KN-8427-11A-01R-2314-13	hsa-mir-1301	39.0	4.212754	N
TCGA-KN-8427-11A-01R-2314-13	hsa-mir-1302-1	0.0	0.0	N
TCGA-KN-8427-11A-01R-2314-13	hsa-mir-1302-10	0.0	0.0	N
TCGA-KN-8427-11A-01R-2314-13	hsa-mir-1302-11	0.0	0.0	N
TCGA-KN-8427-11A-01R-2314-13	hsa-mir-1302-2	0.0	0.0	N
TCGA-KN-8427-11A-01R-2314-13	hsa-mir-1302-3	0.0	0.0	N
TCGA-KN-8427-11A-01R-2314-13	hsa-mir-1302-4	0.0	0.0	N
TCGA-KN-8427-11A-01R-2314-13	hsa-mir-1302-5	0.0	0.0	N
TCGA-KN-8427-11A-01R-2314-13	hsa-mir-1302-6	0.0	0.0	N
TCGA-KN-8427-11A-01R-2314-13	hsa-mir-1302-7	0.0	0.0	N
TCGA-KN-8427-11A-01R-2314-13	hsa-mir-1302-8	0.0	0.0	N
TCGA-KN-8427-11A-01R-2314-13	hsa-mir-1302-9	0.0	0.0	N
TCGA-KN-8427-11A-01R-2314-13	hsa-mir-1303	0.0	0.0	N
TCGA-KN-8427-11A-01R-2314-13	hsa-mir-1304	2.0	0.216039	N
TCGA-KN-8427-11A-01R-2314-13	hsa-mir-1305	2.0	0.216039	N
TCGA-KN-8427-11A-01R-2314-13	hsa-mir-1306	36.0	3.888696	N
TCGA-KN-8427-11A-01R-2314-13	hsa-mir-1307	6998.0	755.919216	N
TCGA-KN-8427-11A-01R-2314-13	hsa-mir-130a	1136.0	122.70995	N
TCGA-KN-8427-11A-01R-2314-13	hsa-mir-130b	48.0	5.184927	N
TCGA-KN-8427-11A-01R-2314-13	hsa-mir-132	2719.0	293.704537	N
TCGA-KN-8427-11A-01R-2314-13	hsa-mir-1321	0.0	0.0	N
TCGA-KN-8427-11A-01R-2314-13	hsa-mir-1322	0.0	0.0	N
TCGA-KN-8427-11A-01R-2314-13	hsa-mir-1323	0.0	0.0	N
TCGA-KN-8427-11A-01R-2314-13	hsa-mir-1324	0.0	0.0	N
TCGA-KN-8427-11A-01R-2314-13	hsa-mir-133a-1	101.0	10.909952	Y
TCGA-KN-8427-11A-01R-2314-13	hsa-mir-133a-2	5.0	0.540097	Y
TCGA-KN-8427-11A-01R-2314-13	hsa-mir-133b	16.0	1.728309	Y
TCGA-KN-8427-11A-01R-2314-13	hsa-mir-134	813.0	87.819709	N
TCGA-KN-8427-11A-01R-2314-13	hsa-mir-135a-1	48.0	5.184927	N
TCGA-KN-8427-11A-01R-2314-13	hsa-mir-135a-2	8.0	0.864155	N
TCGA-KN-8427-11A-01R-2314-13	hsa-mir-135b	69.0	7.453333	N
TCGA-KN-8427-11A-01R-2314-13	hsa-mir-136	212.0	22.900096	N
TCGA-KN-8427-11A-01R-2314-13	hsa-mir-137	11.0	1.188213	N
TCGA-KN-8427-11A-01R-2314-13	hsa-mir-138-1	19.0	2.052367	N
TCGA-KN-8427-11A-01R-2314-13	hsa-mir-138-2	23.0	2.484444	N
TCGA-KN-8427-11A-01R-2314-13	hsa-mir-139	2406.0	259.894489	N
TCGA-KN-8427-11A-01R-2314-13	hsa-mir-140	20522.0	2216.772527	N
TCGA-KN-8427-11A-01R-2314-13	hsa-mir-141	2764.0	298.565406	N
TCGA-KN-8427-11A-01R-2314-13	hsa-mir-142	5138.0	555.003277	N
TCGA-KN-8427-11A-01R-2314-13	hsa-mir-143	948760.0	102484.412002	N
TCGA-KN-8427-11A-01R-2314-13	hsa-mir-144	1187.0	128.218935	N
TCGA-KN-8427-11A-01R-2314-13	hsa-mir-145	18067.0	1951.585092	N
TCGA-KN-8427-11A-01R-2314-13	hsa-mir-1468	101.0	10.909952	N
TCGA-KN-8427-11A-01R-2314-13	hsa-mir-1469	0.0	0.0	N
TCGA-KN-8427-11A-01R-2314-13	hsa-mir-146a	274.0	29.597294	N
TCGA-KN-8427-11A-01R-2314-13	hsa-mir-146b	3403.0	367.589753	N
TCGA-KN-8427-11A-01R-2314-13	hsa-mir-147	0.0	0.0	N
TCGA-KN-8427-11A-01R-2314-13	hsa-mir-1470	0.0	0.0	N
TCGA-KN-8427-11A-01R-2314-13	hsa-mir-1471	0.0	0.0	N
TCGA-KN-8427-11A-01R-2314-13	hsa-mir-147b	2.0	0.216039	N
TCGA-KN-8427-11A-01R-2314-13	hsa-mir-148a	124485.0	13446.785307	N
TCGA-KN-8427-11A-01R-2314-13	hsa-mir-148b	1113.0	120.225505	N
TCGA-KN-8427-11A-01R-2314-13	hsa-mir-149	114.0	12.314203	N
TCGA-KN-8427-11A-01R-2314-13	hsa-mir-150	2261.0	244.231687	N
TCGA-KN-8427-11A-01R-2314-13	hsa-mir-151	17589.0	1899.951856	N
TCGA-KN-8427-11A-01R-2314-13	hsa-mir-152	4178.0	451.304728	N
TCGA-KN-8427-11A-01R-2314-13	hsa-mir-153-1	4.0	0.432077	N
TCGA-KN-8427-11A-01R-2314-13	hsa-mir-153-2	11.0	1.188213	N
TCGA-KN-8427-11A-01R-2314-13	hsa-mir-1537	0.0	0.0	N
TCGA-KN-8427-11A-01R-2314-13	hsa-mir-1538	0.0	0.0	N
TCGA-KN-8427-11A-01R-2314-13	hsa-mir-1539	0.0	0.0	N
TCGA-KN-8427-11A-01R-2314-13	hsa-mir-154	25.0	2.700483	N
TCGA-KN-8427-11A-01R-2314-13	hsa-mir-155	478.0	51.633236	N
TCGA-KN-8427-11A-01R-2314-13	hsa-mir-15a	954.0	103.050433	N
TCGA-KN-8427-11A-01R-2314-13	hsa-mir-15b	919.0	99.269757	N
TCGA-KN-8427-11A-01R-2314-13	hsa-mir-16-1	2009.0	217.010818	N
TCGA-KN-8427-11A-01R-2314-13	hsa-mir-16-2	26.0	2.808502	N
TCGA-KN-8427-11A-01R-2314-13	hsa-mir-17	5854.0	632.345111	Y
TCGA-KN-8427-11A-01R-2314-13	hsa-mir-181a-1	22904.0	2474.074553	N
TCGA-KN-8427-11A-01R-2314-13	hsa-mir-181a-2	5824.0	629.104532	N
TCGA-KN-8427-11A-01R-2314-13	hsa-mir-181b-1	3299.0	356.355743	N
TCGA-KN-8427-11A-01R-2314-13	hsa-mir-181b-2	35.0	3.780676	N
TCGA-KN-8427-11A-01R-2314-13	hsa-mir-181c	1123.0	121.305699	N
TCGA-KN-8427-11A-01R-2314-13	hsa-mir-181d	194.0	20.955748	N
TCGA-KN-8427-11A-01R-2314-13	hsa-mir-182	17725.0	1914.642484	N
TCGA-KN-8427-11A-01R-2314-13	hsa-mir-1825	0.0	0.0	N
TCGA-KN-8427-11A-01R-2314-13	hsa-mir-1827	0.0	0.0	N
TCGA-KN-8427-11A-01R-2314-13	hsa-mir-183	8054.0	869.98762	N
TCGA-KN-8427-11A-01R-2314-13	hsa-mir-184	5.0	0.540097	N
TCGA-KN-8427-11A-01R-2314-13	hsa-mir-185	615.0	66.431883	N
TCGA-KN-8427-11A-01R-2314-13	hsa-mir-186	1407.0	151.983186	N
TCGA-KN-8427-11A-01R-2314-13	hsa-mir-187	34.0	3.672657	N
TCGA-KN-8427-11A-01R-2314-13	hsa-mir-188	139.0	15.014686	N
TCGA-KN-8427-11A-01R-2314-13	hsa-mir-18a	43.0	4.644831	Y
TCGA-KN-8427-11A-01R-2314-13	hsa-mir-18b	4.0	0.432077	Y
TCGA-KN-8427-11A-01R-2314-13	hsa-mir-190	157.0	16.959034	N
TCGA-KN-8427-11A-01R-2314-13	hsa-mir-1908	0.0	0.0	N
TCGA-KN-8427-11A-01R-2314-13	hsa-mir-1909	0.0	0.0	N
TCGA-KN-8427-11A-01R-2314-13	hsa-mir-190b	4.0	0.432077	N
TCGA-KN-8427-11A-01R-2314-13	hsa-mir-191	2493.0	269.29217	N
TCGA-KN-8427-11A-01R-2314-13	hsa-mir-1910	1.0	0.108019	N
TCGA-KN-8427-11A-01R-2314-13	hsa-mir-1911	0.0	0.0	N
TCGA-KN-8427-11A-01R-2314-13	hsa-mir-1912	1.0	0.108019	N
TCGA-KN-8427-11A-01R-2314-13	hsa-mir-1913	0.0	0.0	N
TCGA-KN-8427-11A-01R-2314-13	hsa-mir-1914	0.0	0.0	N
TCGA-KN-8427-11A-01R-2314-13	hsa-mir-1915	0.0	0.0	N
TCGA-KN-8427-11A-01R-2314-13	hsa-mir-192	13451.0	1452.967901	Y
TCGA-KN-8427-11A-01R-2314-13	hsa-mir-193a	2413.0	260.650624	N
TCGA-KN-8427-11A-01R-2314-13	hsa-mir-193b	206.0	22.25198	N
TCGA-KN-8427-11A-01R-2314-13	hsa-mir-194-1	3208.0	346.525985	N
TCGA-KN-8427-11A-01R-2314-13	hsa-mir-194-2	3620.0	391.029946	N
TCGA-KN-8427-11A-01R-2314-13	hsa-mir-195	494.0	53.361545	N
TCGA-KN-8427-11A-01R-2314-13	hsa-mir-196a-1	4744.0	512.443664	N
TCGA-KN-8427-11A-01R-2314-13	hsa-mir-196a-2	316.0	34.134106	N
TCGA-KN-8427-11A-01R-2314-13	hsa-mir-196b	4428.0	478.309558	N
TCGA-KN-8427-11A-01R-2314-13	hsa-mir-197	1241.0	134.051979	N
TCGA-KN-8427-11A-01R-2314-13	hsa-mir-1972-1	0.0	0.0	N
TCGA-KN-8427-11A-01R-2314-13	hsa-mir-1972-2	0.0	0.0	N
TCGA-KN-8427-11A-01R-2314-13	hsa-mir-1973	0.0	0.0	N
TCGA-KN-8427-11A-01R-2314-13	hsa-mir-1976	42.0	4.536812	N
TCGA-KN-8427-11A-01R-2314-13	hsa-mir-198	0.0	0.0	N
TCGA-KN-8427-11A-01R-2314-13	hsa-mir-199a-1	12502.0	1350.457564	Y
TCGA-KN-8427-11A-01R-2314-13	hsa-mir-199a-2	21370.0	2308.372913	Y
TCGA-KN-8427-11A-01R-2314-13	hsa-mir-199b	25786.0	2785.386239	Y
TCGA-KN-8427-11A-01R-2314-13	hsa-mir-19a	156.0	16.851014	N
TCGA-KN-8427-11A-01R-2314-13	hsa-mir-19b-1	57.0	6.157101	N
TCGA-KN-8427-11A-01R-2314-13	hsa-mir-19b-2	787.0	85.011206	N
TCGA-KN-8427-11A-01R-2314-13	hsa-mir-200a	7957.0	859.509746	N
TCGA-KN-8427-11A-01R-2314-13	hsa-mir-200b	13669.0	1476.516113	N
TCGA-KN-8427-11A-01R-2314-13	hsa-mir-200c	20407.0	2204.350305	N
TCGA-KN-8427-11A-01R-2314-13	hsa-mir-202	1.0	0.108019	N
TCGA-KN-8427-11A-01R-2314-13	hsa-mir-203	16674.0	1801.114176	N
TCGA-KN-8427-11A-01R-2314-13	hsa-mir-204	3612.0	390.165791	N
TCGA-KN-8427-11A-01R-2314-13	hsa-mir-205	5.0	0.540097	N
TCGA-KN-8427-11A-01R-2314-13	hsa-mir-2052	0.0	0.0	N
TCGA-KN-8427-11A-01R-2314-13	hsa-mir-2053	0.0	0.0	N
TCGA-KN-8427-11A-01R-2314-13	hsa-mir-2054	0.0	0.0	N
TCGA-KN-8427-11A-01R-2314-13	hsa-mir-206	220.0	23.764251	N
TCGA-KN-8427-11A-01R-2314-13	hsa-mir-208a	0.0	0.0	N
TCGA-KN-8427-11A-01R-2314-13	hsa-mir-208b	0.0	0.0	N
TCGA-KN-8427-11A-01R-2314-13	hsa-mir-20a	2670.0	288.41159	N
TCGA-KN-8427-11A-01R-2314-13	hsa-mir-20b	849.0	91.708404	N
TCGA-KN-8427-11A-01R-2314-13	hsa-mir-21	920127.0	99391.494753	N
TCGA-KN-8427-11A-01R-2314-13	hsa-mir-210	2600.0	280.850237	N
TCGA-KN-8427-11A-01R-2314-13	hsa-mir-211	0.0	0.0	N
TCGA-KN-8427-11A-01R-2314-13	hsa-mir-2110	6.0	0.648116	N
TCGA-KN-8427-11A-01R-2314-13	hsa-mir-2113	1.0	0.108019	N
TCGA-KN-8427-11A-01R-2314-13	hsa-mir-2114	2.0	0.216039	N
TCGA-KN-8427-11A-01R-2314-13	hsa-mir-2115	0.0	0.0	N
TCGA-KN-8427-11A-01R-2314-13	hsa-mir-2116	2.0	0.216039	N
TCGA-KN-8427-11A-01R-2314-13	hsa-mir-2117	0.0	0.0	N
TCGA-KN-8427-11A-01R-2314-13	hsa-mir-212	121.0	13.070338	N
TCGA-KN-8427-11A-01R-2314-13	hsa-mir-214	141.0	15.230724	N
TCGA-KN-8427-11A-01R-2314-13	hsa-mir-215	38.0	4.104734	Y
TCGA-KN-8427-11A-01R-2314-13	hsa-mir-216a	6.0	0.648116	N
TCGA-KN-8427-11A-01R-2314-13	hsa-mir-216b	1.0	0.108019	N
TCGA-KN-8427-11A-01R-2314-13	hsa-mir-217	101.0	10.909952	N
TCGA-KN-8427-11A-01R-2314-13	hsa-mir-218-1	0.0	0.0	N
TCGA-KN-8427-11A-01R-2314-13	hsa-mir-218-2	190.0	20.523671	N
TCGA-KN-8427-11A-01R-2314-13	hsa-mir-219-1	16.0	1.728309	N
TCGA-KN-8427-11A-01R-2314-13	hsa-mir-219-2	0.0	0.0	N
TCGA-KN-8427-11A-01R-2314-13	hsa-mir-22	735784.0	79478.888866	N
TCGA-KN-8427-11A-01R-2314-13	hsa-mir-221	1544.0	166.781833	N
TCGA-KN-8427-11A-01R-2314-13	hsa-mir-222	284.0	30.677487	N
TCGA-KN-8427-11A-01R-2314-13	hsa-mir-223	2041.0	220.467436	N
TCGA-KN-8427-11A-01R-2314-13	hsa-mir-224	54.0	5.833043	N
TCGA-KN-8427-11A-01R-2314-13	hsa-mir-2276	0.0	0.0	N
TCGA-KN-8427-11A-01R-2314-13	hsa-mir-2277	2.0	0.216039	N
TCGA-KN-8427-11A-01R-2314-13	hsa-mir-2278	1.0	0.108019	N
TCGA-KN-8427-11A-01R-2314-13	hsa-mir-2355	164.0	17.715169	N
TCGA-KN-8427-11A-01R-2314-13	hsa-mir-23a	28625.0	3092.053094	Y
TCGA-KN-8427-11A-01R-2314-13	hsa-mir-23b	19773.0	2135.866055	Y
TCGA-KN-8427-11A-01R-2314-13	hsa-mir-23c	3.0	0.324058	N
TCGA-KN-8427-11A-01R-2314-13	hsa-mir-24-1	207.0	22.36	N
TCGA-KN-8427-11A-01R-2314-13	hsa-mir-24-2	12876.0	1390.856791	N
TCGA-KN-8427-11A-01R-2314-13	hsa-mir-25	21946.0	2370.592042	N
TCGA-KN-8427-11A-01R-2314-13	hsa-mir-26a-1	11.0	1.188213	N
TCGA-KN-8427-11A-01R-2314-13	hsa-mir-26a-2	23624.0	2551.848464	N
TCGA-KN-8427-11A-01R-2314-13	hsa-mir-26b	4845.0	523.353615	N
TCGA-KN-8427-11A-01R-2314-13	hsa-mir-27a	8847.0	955.646942	Y
TCGA-KN-8427-11A-01R-2314-13	hsa-mir-27b	20503.0	2214.72016	Y
TCGA-KN-8427-11A-01R-2314-13	hsa-mir-28	13673.0	1476.948191	N
TCGA-KN-8427-11A-01R-2314-13	hsa-mir-2861	0.0	0.0	N
TCGA-KN-8427-11A-01R-2314-13	hsa-mir-2909	0.0	0.0	N
TCGA-KN-8427-11A-01R-2314-13	hsa-mir-296	24.0	2.592464	N
TCGA-KN-8427-11A-01R-2314-13	hsa-mir-297	0.0	0.0	N
TCGA-KN-8427-11A-01R-2314-13	hsa-mir-298	0.0	0.0	N
TCGA-KN-8427-11A-01R-2314-13	hsa-mir-299	12.0	1.296232	N
TCGA-KN-8427-11A-01R-2314-13	hsa-mir-29a	76095.0	8219.730312	N
TCGA-KN-8427-11A-01R-2314-13	hsa-mir-29b-1	2511.0	271.236518	Y
TCGA-KN-8427-11A-01R-2314-13	hsa-mir-29b-2	2783.0	300.617773	Y
TCGA-KN-8427-11A-01R-2314-13	hsa-mir-29c	30999.0	3348.490965	Y
TCGA-KN-8427-11A-01R-2314-13	hsa-mir-300	0.0	0.0	N
TCGA-KN-8427-11A-01R-2314-13	hsa-mir-301a	60.0	6.481159	N
TCGA-KN-8427-11A-01R-2314-13	hsa-mir-301b	2.0	0.216039	N
TCGA-KN-8427-11A-01R-2314-13	hsa-mir-302a	5.0	0.540097	N
TCGA-KN-8427-11A-01R-2314-13	hsa-mir-302b	2.0	0.216039	N
TCGA-KN-8427-11A-01R-2314-13	hsa-mir-302c	1.0	0.108019	N
TCGA-KN-8427-11A-01R-2314-13	hsa-mir-302d	1.0	0.108019	N
TCGA-KN-8427-11A-01R-2314-13	hsa-mir-302e	0.0	0.0	N
TCGA-KN-8427-11A-01R-2314-13	hsa-mir-302f	0.0	0.0	N
TCGA-KN-8427-11A-01R-2314-13	hsa-mir-3065	268.0	28.949178	N
TCGA-KN-8427-11A-01R-2314-13	hsa-mir-3074	33.0	3.564638	N
TCGA-KN-8427-11A-01R-2314-13	hsa-mir-30a	1896428.0	204850.866904	Y
TCGA-KN-8427-11A-01R-2314-13	hsa-mir-30b	6201.0	669.827816	Y
TCGA-KN-8427-11A-01R-2314-13	hsa-mir-30c-1	24.0	2.592464	N
TCGA-KN-8427-11A-01R-2314-13	hsa-mir-30c-2	25653.0	2771.019669	Y
TCGA-KN-8427-11A-01R-2314-13	hsa-mir-30d	134962.0	14578.503744	N
TCGA-KN-8427-11A-01R-2314-13	hsa-mir-30e	122489.0	13231.17874	Y
TCGA-KN-8427-11A-01R-2314-13	hsa-mir-31	142.0	15.338744	N
TCGA-KN-8427-11A-01R-2314-13	hsa-mir-3115	0.0	0.0	N
TCGA-KN-8427-11A-01R-2314-13	hsa-mir-3116-1	0.0	0.0	N
TCGA-KN-8427-11A-01R-2314-13	hsa-mir-3116-2	1.0	0.108019	N
TCGA-KN-8427-11A-01R-2314-13	hsa-mir-3117	21.0	2.268406	N
TCGA-KN-8427-11A-01R-2314-13	hsa-mir-3118-1	0.0	0.0	N
TCGA-KN-8427-11A-01R-2314-13	hsa-mir-3118-2	0.0	0.0	N
TCGA-KN-8427-11A-01R-2314-13	hsa-mir-3118-3	0.0	0.0	N
TCGA-KN-8427-11A-01R-2314-13	hsa-mir-3118-4	0.0	0.0	N
TCGA-KN-8427-11A-01R-2314-13	hsa-mir-3118-5	0.0	0.0	N
TCGA-KN-8427-11A-01R-2314-13	hsa-mir-3118-6	0.0	0.0	N
TCGA-KN-8427-11A-01R-2314-13	hsa-mir-3119-1	0.0	0.0	N
TCGA-KN-8427-11A-01R-2314-13	hsa-mir-3119-2	0.0	0.0	N
TCGA-KN-8427-11A-01R-2314-13	hsa-mir-3120	0.0	0.0	N
TCGA-KN-8427-11A-01R-2314-13	hsa-mir-3121	0.0	0.0	N
TCGA-KN-8427-11A-01R-2314-13	hsa-mir-3122	0.0	0.0	N
TCGA-KN-8427-11A-01R-2314-13	hsa-mir-3123	0.0	0.0	N
TCGA-KN-8427-11A-01R-2314-13	hsa-mir-3124	0.0	0.0	N
TCGA-KN-8427-11A-01R-2314-13	hsa-mir-3125	3.0	0.324058	N
TCGA-KN-8427-11A-01R-2314-13	hsa-mir-3126	1.0	0.108019	N
TCGA-KN-8427-11A-01R-2314-13	hsa-mir-3127	15.0	1.62029	N
TCGA-KN-8427-11A-01R-2314-13	hsa-mir-3128	0.0	0.0	N
TCGA-KN-8427-11A-01R-2314-13	hsa-mir-3129	0.0	0.0	N
TCGA-KN-8427-11A-01R-2314-13	hsa-mir-3130-1	23.0	2.484444	N
TCGA-KN-8427-11A-01R-2314-13	hsa-mir-3130-2	0.0	0.0	N
TCGA-KN-8427-11A-01R-2314-13	hsa-mir-3131	0.0	0.0	N
TCGA-KN-8427-11A-01R-2314-13	hsa-mir-3132	0.0	0.0	N
TCGA-KN-8427-11A-01R-2314-13	hsa-mir-3133	0.0	0.0	N
TCGA-KN-8427-11A-01R-2314-13	hsa-mir-3134	0.0	0.0	N
TCGA-KN-8427-11A-01R-2314-13	hsa-mir-3135	0.0	0.0	N
TCGA-KN-8427-11A-01R-2314-13	hsa-mir-3136	0.0	0.0	N
TCGA-KN-8427-11A-01R-2314-13	hsa-mir-3137	0.0	0.0	N
TCGA-KN-8427-11A-01R-2314-13	hsa-mir-3138	0.0	0.0	N
TCGA-KN-8427-11A-01R-2314-13	hsa-mir-3139	0.0	0.0	N
TCGA-KN-8427-11A-01R-2314-13	hsa-mir-3140	1.0	0.108019	N
TCGA-KN-8427-11A-01R-2314-13	hsa-mir-3141	0.0	0.0	N
TCGA-KN-8427-11A-01R-2314-13	hsa-mir-3142	0.0	0.0	N
TCGA-KN-8427-11A-01R-2314-13	hsa-mir-3143	0.0	0.0	N
TCGA-KN-8427-11A-01R-2314-13	hsa-mir-3144	3.0	0.324058	N
TCGA-KN-8427-11A-01R-2314-13	hsa-mir-3145	1.0	0.108019	N
TCGA-KN-8427-11A-01R-2314-13	hsa-mir-3146	0.0	0.0	N
TCGA-KN-8427-11A-01R-2314-13	hsa-mir-3147	0.0	0.0	N
TCGA-KN-8427-11A-01R-2314-13	hsa-mir-3148	0.0	0.0	N
TCGA-KN-8427-11A-01R-2314-13	hsa-mir-3149	0.0	0.0	N
TCGA-KN-8427-11A-01R-2314-13	hsa-mir-3150	0.0	0.0	N
TCGA-KN-8427-11A-01R-2314-13	hsa-mir-3150b	2.0	0.216039	N
TCGA-KN-8427-11A-01R-2314-13	hsa-mir-3151	1.0	0.108019	N
TCGA-KN-8427-11A-01R-2314-13	hsa-mir-3152	2.0	0.216039	N
TCGA-KN-8427-11A-01R-2314-13	hsa-mir-3153	0.0	0.0	N
TCGA-KN-8427-11A-01R-2314-13	hsa-mir-3154	3.0	0.324058	N
TCGA-KN-8427-11A-01R-2314-13	hsa-mir-3155	0.0	0.0	N
TCGA-KN-8427-11A-01R-2314-13	hsa-mir-3156-1	0.0	0.0	N
TCGA-KN-8427-11A-01R-2314-13	hsa-mir-3156-2	0.0	0.0	N
TCGA-KN-8427-11A-01R-2314-13	hsa-mir-3156-3	0.0	0.0	N
TCGA-KN-8427-11A-01R-2314-13	hsa-mir-3157	3.0	0.324058	N
TCGA-KN-8427-11A-01R-2314-13	hsa-mir-3158-1	0.0	0.0	N
TCGA-KN-8427-11A-01R-2314-13	hsa-mir-3158-2	1.0	0.108019	N
TCGA-KN-8427-11A-01R-2314-13	hsa-mir-3159	0.0	0.0	N
TCGA-KN-8427-11A-01R-2314-13	hsa-mir-3160-1	0.0	0.0	N
TCGA-KN-8427-11A-01R-2314-13	hsa-mir-3160-2	0.0	0.0	N
TCGA-KN-8427-11A-01R-2314-13	hsa-mir-3161	0.0	0.0	N
TCGA-KN-8427-11A-01R-2314-13	hsa-mir-3162	0.0	0.0	N
TCGA-KN-8427-11A-01R-2314-13	hsa-mir-3163	0.0	0.0	N
TCGA-KN-8427-11A-01R-2314-13	hsa-mir-3164	0.0	0.0	N
TCGA-KN-8427-11A-01R-2314-13	hsa-mir-3165	0.0	0.0	N
TCGA-KN-8427-11A-01R-2314-13	hsa-mir-3166	0.0	0.0	N
TCGA-KN-8427-11A-01R-2314-13	hsa-mir-3167	0.0	0.0	N
TCGA-KN-8427-11A-01R-2314-13	hsa-mir-3168	0.0	0.0	N
TCGA-KN-8427-11A-01R-2314-13	hsa-mir-3169	0.0	0.0	N
TCGA-KN-8427-11A-01R-2314-13	hsa-mir-3170	9.0	0.972174	N
TCGA-KN-8427-11A-01R-2314-13	hsa-mir-3171	0.0	0.0	N
TCGA-KN-8427-11A-01R-2314-13	hsa-mir-3173	3.0	0.324058	N
TCGA-KN-8427-11A-01R-2314-13	hsa-mir-3174	0.0	0.0	N
TCGA-KN-8427-11A-01R-2314-13	hsa-mir-3175	0.0	0.0	N
TCGA-KN-8427-11A-01R-2314-13	hsa-mir-3176	1.0	0.108019	N
TCGA-KN-8427-11A-01R-2314-13	hsa-mir-3177	0.0	0.0	N
TCGA-KN-8427-11A-01R-2314-13	hsa-mir-3178	0.0	0.0	N
TCGA-KN-8427-11A-01R-2314-13	hsa-mir-3179-1	0.0	0.0	N
TCGA-KN-8427-11A-01R-2314-13	hsa-mir-3179-2	0.0	0.0	N
TCGA-KN-8427-11A-01R-2314-13	hsa-mir-3179-3	0.0	0.0	N
TCGA-KN-8427-11A-01R-2314-13	hsa-mir-3180-1	0.0	0.0	N
TCGA-KN-8427-11A-01R-2314-13	hsa-mir-3180-2	0.0	0.0	N
TCGA-KN-8427-11A-01R-2314-13	hsa-mir-3180-3	0.0	0.0	N
TCGA-KN-8427-11A-01R-2314-13	hsa-mir-3180-4	0.0	0.0	N
TCGA-KN-8427-11A-01R-2314-13	hsa-mir-3180-5	0.0	0.0	N
TCGA-KN-8427-11A-01R-2314-13	hsa-mir-3181	0.0	0.0	N
TCGA-KN-8427-11A-01R-2314-13	hsa-mir-3182	0.0	0.0	N
TCGA-KN-8427-11A-01R-2314-13	hsa-mir-3183	0.0	0.0	N
TCGA-KN-8427-11A-01R-2314-13	hsa-mir-3184	0.0	0.0	N
TCGA-KN-8427-11A-01R-2314-13	hsa-mir-3185	0.0	0.0	N
TCGA-KN-8427-11A-01R-2314-13	hsa-mir-3186	0.0	0.0	N
TCGA-KN-8427-11A-01R-2314-13	hsa-mir-3187	1.0	0.108019	N
TCGA-KN-8427-11A-01R-2314-13	hsa-mir-3188	2.0	0.216039	N
TCGA-KN-8427-11A-01R-2314-13	hsa-mir-3189	0.0	0.0	N
TCGA-KN-8427-11A-01R-2314-13	hsa-mir-3190	0.0	0.0	N
TCGA-KN-8427-11A-01R-2314-13	hsa-mir-3191	6.0	0.648116	N
TCGA-KN-8427-11A-01R-2314-13	hsa-mir-3192	1.0	0.108019	N
TCGA-KN-8427-11A-01R-2314-13	hsa-mir-3193	1.0	0.108019	N
TCGA-KN-8427-11A-01R-2314-13	hsa-mir-3194	2.0	0.216039	N
TCGA-KN-8427-11A-01R-2314-13	hsa-mir-3195	0.0	0.0	N
TCGA-KN-8427-11A-01R-2314-13	hsa-mir-3196	0.0	0.0	N
TCGA-KN-8427-11A-01R-2314-13	hsa-mir-3197	1.0	0.108019	N
TCGA-KN-8427-11A-01R-2314-13	hsa-mir-3198	1.0	0.108019	N
TCGA-KN-8427-11A-01R-2314-13	hsa-mir-3199-1	3.0	0.324058	N
TCGA-KN-8427-11A-01R-2314-13	hsa-mir-3199-2	7.0	0.756135	N
TCGA-KN-8427-11A-01R-2314-13	hsa-mir-32	227.0	24.520386	N
TCGA-KN-8427-11A-01R-2314-13	hsa-mir-3200	12.0	1.296232	N
TCGA-KN-8427-11A-01R-2314-13	hsa-mir-3201	0.0	0.0	N
TCGA-KN-8427-11A-01R-2314-13	hsa-mir-3202-1	0.0	0.0	N
TCGA-KN-8427-11A-01R-2314-13	hsa-mir-3202-2	0.0	0.0	N
TCGA-KN-8427-11A-01R-2314-13	hsa-mir-320a	1827.0	197.351301	Y
TCGA-KN-8427-11A-01R-2314-13	hsa-mir-320b-1	0.0	0.0	N
TCGA-KN-8427-11A-01R-2314-13	hsa-mir-320b-2	21.0	2.268406	Y
TCGA-KN-8427-11A-01R-2314-13	hsa-mir-320c-1	2.0	0.216039	N
TCGA-KN-8427-11A-01R-2314-13	hsa-mir-320c-2	1.0	0.108019	N
TCGA-KN-8427-11A-01R-2314-13	hsa-mir-320d-1	2.0	0.216039	N
TCGA-KN-8427-11A-01R-2314-13	hsa-mir-320d-2	0.0	0.0	N
TCGA-KN-8427-11A-01R-2314-13	hsa-mir-320e	0.0	0.0	N
TCGA-KN-8427-11A-01R-2314-13	hsa-mir-323	12.0	1.296232	N
TCGA-KN-8427-11A-01R-2314-13	hsa-mir-323b	7.0	0.756135	N
TCGA-KN-8427-11A-01R-2314-13	hsa-mir-324	331.0	35.754396	N
TCGA-KN-8427-11A-01R-2314-13	hsa-mir-325	0.0	0.0	N
TCGA-KN-8427-11A-01R-2314-13	hsa-mir-326	38.0	4.104734	N
TCGA-KN-8427-11A-01R-2314-13	hsa-mir-328	297.0	32.081739	N
TCGA-KN-8427-11A-01R-2314-13	hsa-mir-329-1	2.0	0.216039	N
TCGA-KN-8427-11A-01R-2314-13	hsa-mir-329-2	2.0	0.216039	N
TCGA-KN-8427-11A-01R-2314-13	hsa-mir-330	54.0	5.833043	N
TCGA-KN-8427-11A-01R-2314-13	hsa-mir-331	145.0	15.662802	N
TCGA-KN-8427-11A-01R-2314-13	hsa-mir-335	292.0	31.541642	N
TCGA-KN-8427-11A-01R-2314-13	hsa-mir-337	96.0	10.369855	N
TCGA-KN-8427-11A-01R-2314-13	hsa-mir-338	2195.0	237.102412	N
TCGA-KN-8427-11A-01R-2314-13	hsa-mir-339	182.0	19.659517	N
TCGA-KN-8427-11A-01R-2314-13	hsa-mir-33a	203.0	21.927922	N
TCGA-KN-8427-11A-01R-2314-13	hsa-mir-33b	8.0	0.864155	N
TCGA-KN-8427-11A-01R-2314-13	hsa-mir-340	121.0	13.070338	N
TCGA-KN-8427-11A-01R-2314-13	hsa-mir-342	274.0	29.597294	N
TCGA-KN-8427-11A-01R-2314-13	hsa-mir-345	59.0	6.37314	N
TCGA-KN-8427-11A-01R-2314-13	hsa-mir-346	0.0	0.0	N
TCGA-KN-8427-11A-01R-2314-13	hsa-mir-34a	711.0	76.801738	N
TCGA-KN-8427-11A-01R-2314-13	hsa-mir-34b	0.0	0.0	N
TCGA-KN-8427-11A-01R-2314-13	hsa-mir-34c	19.0	2.052367	N
TCGA-KN-8427-11A-01R-2314-13	hsa-mir-3605	26.0	2.808502	N
TCGA-KN-8427-11A-01R-2314-13	hsa-mir-3606	0.0	0.0	N
TCGA-KN-8427-11A-01R-2314-13	hsa-mir-3607	145.0	15.662802	N
TCGA-KN-8427-11A-01R-2314-13	hsa-mir-3609	0.0	0.0	N
TCGA-KN-8427-11A-01R-2314-13	hsa-mir-361	3253.0	351.386855	N
TCGA-KN-8427-11A-01R-2314-13	hsa-mir-3610	6.0	0.648116	N
TCGA-KN-8427-11A-01R-2314-13	hsa-mir-3611	0.0	0.0	N
TCGA-KN-8427-11A-01R-2314-13	hsa-mir-3612	0.0	0.0	N
TCGA-KN-8427-11A-01R-2314-13	hsa-mir-3613	55.0	5.941063	N
TCGA-KN-8427-11A-01R-2314-13	hsa-mir-3614	9.0	0.972174	N
TCGA-KN-8427-11A-01R-2314-13	hsa-mir-3615	14.0	1.512271	N
TCGA-KN-8427-11A-01R-2314-13	hsa-mir-3616	1.0	0.108019	N
TCGA-KN-8427-11A-01R-2314-13	hsa-mir-3617	0.0	0.0	N
TCGA-KN-8427-11A-01R-2314-13	hsa-mir-3618	1.0	0.108019	N
TCGA-KN-8427-11A-01R-2314-13	hsa-mir-3619	0.0	0.0	N
TCGA-KN-8427-11A-01R-2314-13	hsa-mir-362	547.0	59.086569	N
TCGA-KN-8427-11A-01R-2314-13	hsa-mir-3620	2.0	0.216039	N
TCGA-KN-8427-11A-01R-2314-13	hsa-mir-3621	0.0	0.0	N
TCGA-KN-8427-11A-01R-2314-13	hsa-mir-3622a	3.0	0.324058	N
TCGA-KN-8427-11A-01R-2314-13	hsa-mir-3622b	0.0	0.0	N
TCGA-KN-8427-11A-01R-2314-13	hsa-mir-363	524.0	56.602125	N
TCGA-KN-8427-11A-01R-2314-13	hsa-mir-3646	0.0	0.0	N
TCGA-KN-8427-11A-01R-2314-13	hsa-mir-3647	29.0	3.13256	N
TCGA-KN-8427-11A-01R-2314-13	hsa-mir-3648	8.0	0.864155	N
TCGA-KN-8427-11A-01R-2314-13	hsa-mir-3649	0.0	0.0	N
TCGA-KN-8427-11A-01R-2314-13	hsa-mir-365-1	64.0	6.913237	N
TCGA-KN-8427-11A-01R-2314-13	hsa-mir-365-2	53.0	5.725024	N
TCGA-KN-8427-11A-01R-2314-13	hsa-mir-3650	1.0	0.108019	N
TCGA-KN-8427-11A-01R-2314-13	hsa-mir-3651	1.0	0.108019	N
TCGA-KN-8427-11A-01R-2314-13	hsa-mir-3652	2.0	0.216039	N
TCGA-KN-8427-11A-01R-2314-13	hsa-mir-3653	22.0	2.376425	N
TCGA-KN-8427-11A-01R-2314-13	hsa-mir-3654	1.0	0.108019	N
TCGA-KN-8427-11A-01R-2314-13	hsa-mir-3655	3.0	0.324058	N
TCGA-KN-8427-11A-01R-2314-13	hsa-mir-3656	1.0	0.108019	N
TCGA-KN-8427-11A-01R-2314-13	hsa-mir-3657	0.0	0.0	N
TCGA-KN-8427-11A-01R-2314-13	hsa-mir-3658	0.0	0.0	N
TCGA-KN-8427-11A-01R-2314-13	hsa-mir-3659	0.0	0.0	N
TCGA-KN-8427-11A-01R-2314-13	hsa-mir-3660	0.0	0.0	N
TCGA-KN-8427-11A-01R-2314-13	hsa-mir-3661	0.0	0.0	N
TCGA-KN-8427-11A-01R-2314-13	hsa-mir-3662	0.0	0.0	N
TCGA-KN-8427-11A-01R-2314-13	hsa-mir-3663	0.0	0.0	N
TCGA-KN-8427-11A-01R-2314-13	hsa-mir-3664	7.0	0.756135	N
TCGA-KN-8427-11A-01R-2314-13	hsa-mir-3665	0.0	0.0	N
TCGA-KN-8427-11A-01R-2314-13	hsa-mir-3666	0.0	0.0	N
TCGA-KN-8427-11A-01R-2314-13	hsa-mir-3667	0.0	0.0	N
TCGA-KN-8427-11A-01R-2314-13	hsa-mir-3668	0.0	0.0	N
TCGA-KN-8427-11A-01R-2314-13	hsa-mir-3669	0.0	0.0	N
TCGA-KN-8427-11A-01R-2314-13	hsa-mir-367	0.0	0.0	N
TCGA-KN-8427-11A-01R-2314-13	hsa-mir-3670	0.0	0.0	N
TCGA-KN-8427-11A-01R-2314-13	hsa-mir-3671	0.0	0.0	N
TCGA-KN-8427-11A-01R-2314-13	hsa-mir-3672	0.0	0.0	N
TCGA-KN-8427-11A-01R-2314-13	hsa-mir-3673	0.0	0.0	N
TCGA-KN-8427-11A-01R-2314-13	hsa-mir-3674	0.0	0.0	N
TCGA-KN-8427-11A-01R-2314-13	hsa-mir-3675	0.0	0.0	N
TCGA-KN-8427-11A-01R-2314-13	hsa-mir-3676	8.0	0.864155	N
TCGA-KN-8427-11A-01R-2314-13	hsa-mir-3677	10.0	1.080193	N
TCGA-KN-8427-11A-01R-2314-13	hsa-mir-3678	1.0	0.108019	N
TCGA-KN-8427-11A-01R-2314-13	hsa-mir-3679	0.0	0.0	N
TCGA-KN-8427-11A-01R-2314-13	hsa-mir-3680	0.0	0.0	N
TCGA-KN-8427-11A-01R-2314-13	hsa-mir-3681	0.0	0.0	N
TCGA-KN-8427-11A-01R-2314-13	hsa-mir-3682	2.0	0.216039	N
TCGA-KN-8427-11A-01R-2314-13	hsa-mir-3683	0.0	0.0	N
TCGA-KN-8427-11A-01R-2314-13	hsa-mir-3684	2.0	0.216039	N
TCGA-KN-8427-11A-01R-2314-13	hsa-mir-3685	1.0	0.108019	N
TCGA-KN-8427-11A-01R-2314-13	hsa-mir-3686	0.0	0.0	N
TCGA-KN-8427-11A-01R-2314-13	hsa-mir-3687	1.0	0.108019	N
TCGA-KN-8427-11A-01R-2314-13	hsa-mir-3688	1.0	0.108019	N
TCGA-KN-8427-11A-01R-2314-13	hsa-mir-3689a	0.0	0.0	N
TCGA-KN-8427-11A-01R-2314-13	hsa-mir-3689b	0.0	0.0	N
TCGA-KN-8427-11A-01R-2314-13	hsa-mir-369	56.0	6.049082	N
TCGA-KN-8427-11A-01R-2314-13	hsa-mir-3690	4.0	0.432077	N
TCGA-KN-8427-11A-01R-2314-13	hsa-mir-3691	0.0	0.0	N
TCGA-KN-8427-11A-01R-2314-13	hsa-mir-3692	0.0	0.0	N
TCGA-KN-8427-11A-01R-2314-13	hsa-mir-370	48.0	5.184927	N
TCGA-KN-8427-11A-01R-2314-13	hsa-mir-371	0.0	0.0	N
TCGA-KN-8427-11A-01R-2314-13	hsa-mir-3713	0.0	0.0	N
TCGA-KN-8427-11A-01R-2314-13	hsa-mir-3714	0.0	0.0	N
TCGA-KN-8427-11A-01R-2314-13	hsa-mir-372	2.0	0.216039	N
TCGA-KN-8427-11A-01R-2314-13	hsa-mir-373	0.0	0.0	N
TCGA-KN-8427-11A-01R-2314-13	hsa-mir-374a	3867.0	417.710718	N
TCGA-KN-8427-11A-01R-2314-13	hsa-mir-374b	678.0	73.2371	N
TCGA-KN-8427-11A-01R-2314-13	hsa-mir-374c	0.0	0.0	N
TCGA-KN-8427-11A-01R-2314-13	hsa-mir-375	665.0	71.832849	N
TCGA-KN-8427-11A-01R-2314-13	hsa-mir-376a-1	2.0	0.216039	N
TCGA-KN-8427-11A-01R-2314-13	hsa-mir-376a-2	0.0	0.0	N
TCGA-KN-8427-11A-01R-2314-13	hsa-mir-376b	8.0	0.864155	Y
TCGA-KN-8427-11A-01R-2314-13	hsa-mir-376c	27.0	2.916522	Y
TCGA-KN-8427-11A-01R-2314-13	hsa-mir-377	18.0	1.944348	N
TCGA-KN-8427-11A-01R-2314-13	hsa-mir-378	1700.0	183.632848	N
TCGA-KN-8427-11A-01R-2314-13	hsa-mir-378b	0.0	0.0	N
TCGA-KN-8427-11A-01R-2314-13	hsa-mir-378c	42.0	4.536812	N
TCGA-KN-8427-11A-01R-2314-13	hsa-mir-379	2172.0	234.617968	N
TCGA-KN-8427-11A-01R-2314-13	hsa-mir-380	2.0	0.216039	N
TCGA-KN-8427-11A-01R-2314-13	hsa-mir-381	202.0	21.819903	N
TCGA-KN-8427-11A-01R-2314-13	hsa-mir-382	114.0	12.314203	N
TCGA-KN-8427-11A-01R-2314-13	hsa-mir-383	0.0	0.0	N
TCGA-KN-8427-11A-01R-2314-13	hsa-mir-384	0.0	0.0	N
TCGA-KN-8427-11A-01R-2314-13	hsa-mir-3907	0.0	0.0	N
TCGA-KN-8427-11A-01R-2314-13	hsa-mir-3908	0.0	0.0	N
TCGA-KN-8427-11A-01R-2314-13	hsa-mir-3909	1.0	0.108019	N
TCGA-KN-8427-11A-01R-2314-13	hsa-mir-3910-1	0.0	0.0	N
TCGA-KN-8427-11A-01R-2314-13	hsa-mir-3910-2	0.0	0.0	N
TCGA-KN-8427-11A-01R-2314-13	hsa-mir-3911	0.0	0.0	N
TCGA-KN-8427-11A-01R-2314-13	hsa-mir-3912	11.0	1.188213	N
TCGA-KN-8427-11A-01R-2314-13	hsa-mir-3913-1	42.0	4.536812	N
TCGA-KN-8427-11A-01R-2314-13	hsa-mir-3913-2	0.0	0.0	N
TCGA-KN-8427-11A-01R-2314-13	hsa-mir-3914-1	0.0	0.0	N
TCGA-KN-8427-11A-01R-2314-13	hsa-mir-3914-2	0.0	0.0	N
TCGA-KN-8427-11A-01R-2314-13	hsa-mir-3915	0.0	0.0	N
TCGA-KN-8427-11A-01R-2314-13	hsa-mir-3916	0.0	0.0	N
TCGA-KN-8427-11A-01R-2314-13	hsa-mir-3917	4.0	0.432077	N
TCGA-KN-8427-11A-01R-2314-13	hsa-mir-3918	0.0	0.0	N
TCGA-KN-8427-11A-01R-2314-13	hsa-mir-3919	0.0	0.0	N
TCGA-KN-8427-11A-01R-2314-13	hsa-mir-3920	1.0	0.108019	N
TCGA-KN-8427-11A-01R-2314-13	hsa-mir-3921	0.0	0.0	N
TCGA-KN-8427-11A-01R-2314-13	hsa-mir-3922	3.0	0.324058	N
TCGA-KN-8427-11A-01R-2314-13	hsa-mir-3923	0.0	0.0	N
TCGA-KN-8427-11A-01R-2314-13	hsa-mir-3924	0.0	0.0	N
TCGA-KN-8427-11A-01R-2314-13	hsa-mir-3925	0.0	0.0	N
TCGA-KN-8427-11A-01R-2314-13	hsa-mir-3926-1	8.0	0.864155	N
TCGA-KN-8427-11A-01R-2314-13	hsa-mir-3926-2	1.0	0.108019	N
TCGA-KN-8427-11A-01R-2314-13	hsa-mir-3927	0.0	0.0	N
TCGA-KN-8427-11A-01R-2314-13	hsa-mir-3928	5.0	0.540097	N
TCGA-KN-8427-11A-01R-2314-13	hsa-mir-3929	0.0	0.0	N
TCGA-KN-8427-11A-01R-2314-13	hsa-mir-3934	9.0	0.972174	N
TCGA-KN-8427-11A-01R-2314-13	hsa-mir-3935	0.0	0.0	N
TCGA-KN-8427-11A-01R-2314-13	hsa-mir-3936	0.0	0.0	N
TCGA-KN-8427-11A-01R-2314-13	hsa-mir-3937	5.0	0.540097	N
TCGA-KN-8427-11A-01R-2314-13	hsa-mir-3938	0.0	0.0	N
TCGA-KN-8427-11A-01R-2314-13	hsa-mir-3939	0.0	0.0	N
TCGA-KN-8427-11A-01R-2314-13	hsa-mir-3940	1.0	0.108019	N
TCGA-KN-8427-11A-01R-2314-13	hsa-mir-3941	3.0	0.324058	N
TCGA-KN-8427-11A-01R-2314-13	hsa-mir-3942	1.0	0.108019	N
TCGA-KN-8427-11A-01R-2314-13	hsa-mir-3943	0.0	0.0	N
TCGA-KN-8427-11A-01R-2314-13	hsa-mir-3944	0.0	0.0	N
TCGA-KN-8427-11A-01R-2314-13	hsa-mir-3945	0.0	0.0	N
TCGA-KN-8427-11A-01R-2314-13	hsa-mir-409	102.0	11.017971	N
TCGA-KN-8427-11A-01R-2314-13	hsa-mir-410	76.0	8.209468	N
TCGA-KN-8427-11A-01R-2314-13	hsa-mir-411	37.0	3.996715	N
TCGA-KN-8427-11A-01R-2314-13	hsa-mir-412	7.0	0.756135	N
TCGA-KN-8427-11A-01R-2314-13	hsa-mir-421	22.0	2.376425	N
TCGA-KN-8427-11A-01R-2314-13	hsa-mir-422a	0.0	0.0	N
TCGA-KN-8427-11A-01R-2314-13	hsa-mir-423	1124.0	121.413718	N
TCGA-KN-8427-11A-01R-2314-13	hsa-mir-424	1530.0	165.269563	N
TCGA-KN-8427-11A-01R-2314-13	hsa-mir-425	495.0	53.469564	N
TCGA-KN-8427-11A-01R-2314-13	hsa-mir-4251	0.0	0.0	N
TCGA-KN-8427-11A-01R-2314-13	hsa-mir-4252	0.0	0.0	N
TCGA-KN-8427-11A-01R-2314-13	hsa-mir-4253	0.0	0.0	N
TCGA-KN-8427-11A-01R-2314-13	hsa-mir-4254	0.0	0.0	N
TCGA-KN-8427-11A-01R-2314-13	hsa-mir-4255	0.0	0.0	N
TCGA-KN-8427-11A-01R-2314-13	hsa-mir-4256	0.0	0.0	N
TCGA-KN-8427-11A-01R-2314-13	hsa-mir-4257	0.0	0.0	N
TCGA-KN-8427-11A-01R-2314-13	hsa-mir-4258	0.0	0.0	N
TCGA-KN-8427-11A-01R-2314-13	hsa-mir-4259	0.0	0.0	N
TCGA-KN-8427-11A-01R-2314-13	hsa-mir-4260	0.0	0.0	N
TCGA-KN-8427-11A-01R-2314-13	hsa-mir-4261	0.0	0.0	N
TCGA-KN-8427-11A-01R-2314-13	hsa-mir-4262	0.0	0.0	N
TCGA-KN-8427-11A-01R-2314-13	hsa-mir-4263	0.0	0.0	N
TCGA-KN-8427-11A-01R-2314-13	hsa-mir-4264	0.0	0.0	N
TCGA-KN-8427-11A-01R-2314-13	hsa-mir-4265	0.0	0.0	N
TCGA-KN-8427-11A-01R-2314-13	hsa-mir-4266	0.0	0.0	N
TCGA-KN-8427-11A-01R-2314-13	hsa-mir-4267	0.0	0.0	N
TCGA-KN-8427-11A-01R-2314-13	hsa-mir-4268	0.0	0.0	N
TCGA-KN-8427-11A-01R-2314-13	hsa-mir-4269	0.0	0.0	N
TCGA-KN-8427-11A-01R-2314-13	hsa-mir-4270	0.0	0.0	N
TCGA-KN-8427-11A-01R-2314-13	hsa-mir-4271	0.0	0.0	N
TCGA-KN-8427-11A-01R-2314-13	hsa-mir-4272	0.0	0.0	N
TCGA-KN-8427-11A-01R-2314-13	hsa-mir-4273	0.0	0.0	N
TCGA-KN-8427-11A-01R-2314-13	hsa-mir-4274	0.0	0.0	N
TCGA-KN-8427-11A-01R-2314-13	hsa-mir-4275	0.0	0.0	N
TCGA-KN-8427-11A-01R-2314-13	hsa-mir-4276	0.0	0.0	N
TCGA-KN-8427-11A-01R-2314-13	hsa-mir-4277	0.0	0.0	N
TCGA-KN-8427-11A-01R-2314-13	hsa-mir-4278	0.0	0.0	N
TCGA-KN-8427-11A-01R-2314-13	hsa-mir-4279	0.0	0.0	N
TCGA-KN-8427-11A-01R-2314-13	hsa-mir-4280	0.0	0.0	N
TCGA-KN-8427-11A-01R-2314-13	hsa-mir-4281	0.0	0.0	N
TCGA-KN-8427-11A-01R-2314-13	hsa-mir-4282	0.0	0.0	N
TCGA-KN-8427-11A-01R-2314-13	hsa-mir-4283-1	0.0	0.0	N
TCGA-KN-8427-11A-01R-2314-13	hsa-mir-4283-2	0.0	0.0	N
TCGA-KN-8427-11A-01R-2314-13	hsa-mir-4284	1.0	0.108019	N
TCGA-KN-8427-11A-01R-2314-13	hsa-mir-4285	0.0	0.0	N
TCGA-KN-8427-11A-01R-2314-13	hsa-mir-4286	2.0	0.216039	N
TCGA-KN-8427-11A-01R-2314-13	hsa-mir-4287	0.0	0.0	N
TCGA-KN-8427-11A-01R-2314-13	hsa-mir-4288	0.0	0.0	N
TCGA-KN-8427-11A-01R-2314-13	hsa-mir-4289	0.0	0.0	N
TCGA-KN-8427-11A-01R-2314-13	hsa-mir-429	1523.0	164.513428	N
TCGA-KN-8427-11A-01R-2314-13	hsa-mir-4290	0.0	0.0	N
TCGA-KN-8427-11A-01R-2314-13	hsa-mir-4291	0.0	0.0	N
TCGA-KN-8427-11A-01R-2314-13	hsa-mir-4292	0.0	0.0	N
TCGA-KN-8427-11A-01R-2314-13	hsa-mir-4293	0.0	0.0	N
TCGA-KN-8427-11A-01R-2314-13	hsa-mir-4294	0.0	0.0	N
TCGA-KN-8427-11A-01R-2314-13	hsa-mir-4295	0.0	0.0	N
TCGA-KN-8427-11A-01R-2314-13	hsa-mir-4296	0.0	0.0	N
TCGA-KN-8427-11A-01R-2314-13	hsa-mir-4297	0.0	0.0	N
TCGA-KN-8427-11A-01R-2314-13	hsa-mir-4298	0.0	0.0	N
TCGA-KN-8427-11A-01R-2314-13	hsa-mir-4299	0.0	0.0	N
TCGA-KN-8427-11A-01R-2314-13	hsa-mir-4300	0.0	0.0	N
TCGA-KN-8427-11A-01R-2314-13	hsa-mir-4301	0.0	0.0	N
TCGA-KN-8427-11A-01R-2314-13	hsa-mir-4302	0.0	0.0	N
TCGA-KN-8427-11A-01R-2314-13	hsa-mir-4303	0.0	0.0	N
TCGA-KN-8427-11A-01R-2314-13	hsa-mir-4304	0.0	0.0	N
TCGA-KN-8427-11A-01R-2314-13	hsa-mir-4305	0.0	0.0	N
TCGA-KN-8427-11A-01R-2314-13	hsa-mir-4306	0.0	0.0	N
TCGA-KN-8427-11A-01R-2314-13	hsa-mir-4307	0.0	0.0	N
TCGA-KN-8427-11A-01R-2314-13	hsa-mir-4308	0.0	0.0	N
TCGA-KN-8427-11A-01R-2314-13	hsa-mir-4309	0.0	0.0	N
TCGA-KN-8427-11A-01R-2314-13	hsa-mir-431	27.0	2.916522	N
TCGA-KN-8427-11A-01R-2314-13	hsa-mir-4310	0.0	0.0	N
TCGA-KN-8427-11A-01R-2314-13	hsa-mir-4311	0.0	0.0	N
TCGA-KN-8427-11A-01R-2314-13	hsa-mir-4312	0.0	0.0	N
TCGA-KN-8427-11A-01R-2314-13	hsa-mir-4313	0.0	0.0	N
TCGA-KN-8427-11A-01R-2314-13	hsa-mir-4314	0.0	0.0	N
TCGA-KN-8427-11A-01R-2314-13	hsa-mir-4315-1	0.0	0.0	N
TCGA-KN-8427-11A-01R-2314-13	hsa-mir-4315-2	0.0	0.0	N
TCGA-KN-8427-11A-01R-2314-13	hsa-mir-4316	0.0	0.0	N
TCGA-KN-8427-11A-01R-2314-13	hsa-mir-4317	0.0	0.0	N
TCGA-KN-8427-11A-01R-2314-13	hsa-mir-4318	0.0	0.0	N
TCGA-KN-8427-11A-01R-2314-13	hsa-mir-4319	0.0	0.0	N
TCGA-KN-8427-11A-01R-2314-13	hsa-mir-432	34.0	3.672657	N
TCGA-KN-8427-11A-01R-2314-13	hsa-mir-4320	0.0	0.0	N
TCGA-KN-8427-11A-01R-2314-13	hsa-mir-4321	0.0	0.0	N
TCGA-KN-8427-11A-01R-2314-13	hsa-mir-4322	0.0	0.0	N
TCGA-KN-8427-11A-01R-2314-13	hsa-mir-4323	0.0	0.0	N
TCGA-KN-8427-11A-01R-2314-13	hsa-mir-4324	0.0	0.0	N
TCGA-KN-8427-11A-01R-2314-13	hsa-mir-4325	0.0	0.0	N
TCGA-KN-8427-11A-01R-2314-13	hsa-mir-4326	15.0	1.62029	N
TCGA-KN-8427-11A-01R-2314-13	hsa-mir-4327	0.0	0.0	N
TCGA-KN-8427-11A-01R-2314-13	hsa-mir-4328	0.0	0.0	N
TCGA-KN-8427-11A-01R-2314-13	hsa-mir-4329	0.0	0.0	N
TCGA-KN-8427-11A-01R-2314-13	hsa-mir-433	9.0	0.972174	N
TCGA-KN-8427-11A-01R-2314-13	hsa-mir-4330	0.0	0.0	N
TCGA-KN-8427-11A-01R-2314-13	hsa-mir-448	0.0	0.0	N
TCGA-KN-8427-11A-01R-2314-13	hsa-mir-449a	0.0	0.0	N
TCGA-KN-8427-11A-01R-2314-13	hsa-mir-449b	0.0	0.0	N
TCGA-KN-8427-11A-01R-2314-13	hsa-mir-449c	0.0	0.0	N
TCGA-KN-8427-11A-01R-2314-13	hsa-mir-450a-1	76.0	8.209468	N
TCGA-KN-8427-11A-01R-2314-13	hsa-mir-450a-2	70.0	7.561353	N
TCGA-KN-8427-11A-01R-2314-13	hsa-mir-450b	182.0	19.659517	N
TCGA-KN-8427-11A-01R-2314-13	hsa-mir-451	5472.0	591.08173	N
TCGA-KN-8427-11A-01R-2314-13	hsa-mir-452	296.0	31.973719	N
TCGA-KN-8427-11A-01R-2314-13	hsa-mir-454	35.0	3.780676	N
TCGA-KN-8427-11A-01R-2314-13	hsa-mir-455	2985.0	322.437676	N
TCGA-KN-8427-11A-01R-2314-13	hsa-mir-466	1.0	0.108019	N
TCGA-KN-8427-11A-01R-2314-13	hsa-mir-483	88.0	9.5057	N
TCGA-KN-8427-11A-01R-2314-13	hsa-mir-484	294.0	31.757681	N
TCGA-KN-8427-11A-01R-2314-13	hsa-mir-485	16.0	1.728309	N
TCGA-KN-8427-11A-01R-2314-13	hsa-mir-486	1941.0	209.665504	N
TCGA-KN-8427-11A-01R-2314-13	hsa-mir-487a	5.0	0.540097	N
TCGA-KN-8427-11A-01R-2314-13	hsa-mir-487b	29.0	3.13256	N
TCGA-KN-8427-11A-01R-2314-13	hsa-mir-488	0.0	0.0	N
TCGA-KN-8427-11A-01R-2314-13	hsa-mir-489	54.0	5.833043	N
TCGA-KN-8427-11A-01R-2314-13	hsa-mir-490	0.0	0.0	N
TCGA-KN-8427-11A-01R-2314-13	hsa-mir-491	16.0	1.728309	N
TCGA-KN-8427-11A-01R-2314-13	hsa-mir-492	0.0	0.0	N
TCGA-KN-8427-11A-01R-2314-13	hsa-mir-493	65.0	7.021256	N
TCGA-KN-8427-11A-01R-2314-13	hsa-mir-494	3.0	0.324058	N
TCGA-KN-8427-11A-01R-2314-13	hsa-mir-495	48.0	5.184927	N
TCGA-KN-8427-11A-01R-2314-13	hsa-mir-496	26.0	2.808502	N
TCGA-KN-8427-11A-01R-2314-13	hsa-mir-497	240.0	25.924637	N
TCGA-KN-8427-11A-01R-2314-13	hsa-mir-498	0.0	0.0	N
TCGA-KN-8427-11A-01R-2314-13	hsa-mir-499	3.0	0.324058	N
TCGA-KN-8427-11A-01R-2314-13	hsa-mir-500a	6847.0	739.608298	Y
TCGA-KN-8427-11A-01R-2314-13	hsa-mir-500b	249.0	26.896811	Y
TCGA-KN-8427-11A-01R-2314-13	hsa-mir-501	1035.0	111.799998	N
TCGA-KN-8427-11A-01R-2314-13	hsa-mir-502	364.0	39.319033	Y
TCGA-KN-8427-11A-01R-2314-13	hsa-mir-503	112.0	12.098164	N
TCGA-KN-8427-11A-01R-2314-13	hsa-mir-504	14.0	1.512271	N
TCGA-KN-8427-11A-01R-2314-13	hsa-mir-505	256.0	27.652946	N
TCGA-KN-8427-11A-01R-2314-13	hsa-mir-506	54.0	5.833043	N
TCGA-KN-8427-11A-01R-2314-13	hsa-mir-507	7.0	0.756135	N
TCGA-KN-8427-11A-01R-2314-13	hsa-mir-508	2266.0	244.771784	N
TCGA-KN-8427-11A-01R-2314-13	hsa-mir-509-1	207.0	22.36	N
TCGA-KN-8427-11A-01R-2314-13	hsa-mir-509-2	196.0	21.171787	N
TCGA-KN-8427-11A-01R-2314-13	hsa-mir-509-3	228.0	24.628405	N
TCGA-KN-8427-11A-01R-2314-13	hsa-mir-510	4.0	0.432077	N
TCGA-KN-8427-11A-01R-2314-13	hsa-mir-511-1	18.0	1.944348	N
TCGA-KN-8427-11A-01R-2314-13	hsa-mir-511-2	30.0	3.24058	N
TCGA-KN-8427-11A-01R-2314-13	hsa-mir-512-1	0.0	0.0	N
TCGA-KN-8427-11A-01R-2314-13	hsa-mir-512-2	0.0	0.0	N
TCGA-KN-8427-11A-01R-2314-13	hsa-mir-513a-1	4.0	0.432077	Y
TCGA-KN-8427-11A-01R-2314-13	hsa-mir-513a-2	4.0	0.432077	N
TCGA-KN-8427-11A-01R-2314-13	hsa-mir-513b	1.0	0.108019	N
TCGA-KN-8427-11A-01R-2314-13	hsa-mir-513c	14.0	1.512271	Y
TCGA-KN-8427-11A-01R-2314-13	hsa-mir-514-1	678.0	73.2371	N
TCGA-KN-8427-11A-01R-2314-13	hsa-mir-514-2	701.0	75.721545	N
TCGA-KN-8427-11A-01R-2314-13	hsa-mir-514-3	680.0	73.453139	N
TCGA-KN-8427-11A-01R-2314-13	hsa-mir-514b	10.0	1.080193	N
TCGA-KN-8427-11A-01R-2314-13	hsa-mir-515-1	0.0	0.0	N
TCGA-KN-8427-11A-01R-2314-13	hsa-mir-515-2	0.0	0.0	N
TCGA-KN-8427-11A-01R-2314-13	hsa-mir-516a-1	0.0	0.0	N
TCGA-KN-8427-11A-01R-2314-13	hsa-mir-516a-2	0.0	0.0	N
TCGA-KN-8427-11A-01R-2314-13	hsa-mir-516b-1	0.0	0.0	N
TCGA-KN-8427-11A-01R-2314-13	hsa-mir-516b-2	0.0	0.0	N
TCGA-KN-8427-11A-01R-2314-13	hsa-mir-517a	0.0	0.0	N
TCGA-KN-8427-11A-01R-2314-13	hsa-mir-517b	0.0	0.0	N
TCGA-KN-8427-11A-01R-2314-13	hsa-mir-517c	0.0	0.0	N
TCGA-KN-8427-11A-01R-2314-13	hsa-mir-518a-1	0.0	0.0	N
TCGA-KN-8427-11A-01R-2314-13	hsa-mir-518a-2	0.0	0.0	N
TCGA-KN-8427-11A-01R-2314-13	hsa-mir-518b	0.0	0.0	N
TCGA-KN-8427-11A-01R-2314-13	hsa-mir-518c	0.0	0.0	N
TCGA-KN-8427-11A-01R-2314-13	hsa-mir-518d	0.0	0.0	N
TCGA-KN-8427-11A-01R-2314-13	hsa-mir-518e	0.0	0.0	N
TCGA-KN-8427-11A-01R-2314-13	hsa-mir-518f	0.0	0.0	N
TCGA-KN-8427-11A-01R-2314-13	hsa-mir-519a-1	0.0	0.0	N
TCGA-KN-8427-11A-01R-2314-13	hsa-mir-519a-2	1.0	0.108019	Y
TCGA-KN-8427-11A-01R-2314-13	hsa-mir-519b	0.0	0.0	N
TCGA-KN-8427-11A-01R-2314-13	hsa-mir-519c	0.0	0.0	N
TCGA-KN-8427-11A-01R-2314-13	hsa-mir-519d	0.0	0.0	N
TCGA-KN-8427-11A-01R-2314-13	hsa-mir-519e	0.0	0.0	N
TCGA-KN-8427-11A-01R-2314-13	hsa-mir-520a	0.0	0.0	N
TCGA-KN-8427-11A-01R-2314-13	hsa-mir-520b	1.0	0.108019	Y
TCGA-KN-8427-11A-01R-2314-13	hsa-mir-520c	0.0	0.0	N
TCGA-KN-8427-11A-01R-2314-13	hsa-mir-520d	0.0	0.0	N
TCGA-KN-8427-11A-01R-2314-13	hsa-mir-520e	0.0	0.0	N
TCGA-KN-8427-11A-01R-2314-13	hsa-mir-520f	0.0	0.0	N
TCGA-KN-8427-11A-01R-2314-13	hsa-mir-520g	0.0	0.0	N
TCGA-KN-8427-11A-01R-2314-13	hsa-mir-520h	0.0	0.0	N
TCGA-KN-8427-11A-01R-2314-13	hsa-mir-521-1	0.0	0.0	N
TCGA-KN-8427-11A-01R-2314-13	hsa-mir-521-2	0.0	0.0	N
TCGA-KN-8427-11A-01R-2314-13	hsa-mir-522	0.0	0.0	N
TCGA-KN-8427-11A-01R-2314-13	hsa-mir-523	0.0	0.0	N
TCGA-KN-8427-11A-01R-2314-13	hsa-mir-524	0.0	0.0	N
TCGA-KN-8427-11A-01R-2314-13	hsa-mir-525	0.0	0.0	N
TCGA-KN-8427-11A-01R-2314-13	hsa-mir-526a-1	0.0	0.0	N
TCGA-KN-8427-11A-01R-2314-13	hsa-mir-526a-2	0.0	0.0	N
TCGA-KN-8427-11A-01R-2314-13	hsa-mir-526b	0.0	0.0	N
TCGA-KN-8427-11A-01R-2314-13	hsa-mir-527	0.0	0.0	N
TCGA-KN-8427-11A-01R-2314-13	hsa-mir-532	41696.0	4503.973653	N
TCGA-KN-8427-11A-01R-2314-13	hsa-mir-539	21.0	2.268406	N
TCGA-KN-8427-11A-01R-2314-13	hsa-mir-541	1.0	0.108019	N
TCGA-KN-8427-11A-01R-2314-13	hsa-mir-542	6295.0	679.981632	N
TCGA-KN-8427-11A-01R-2314-13	hsa-mir-543	18.0	1.944348	N
TCGA-KN-8427-11A-01R-2314-13	hsa-mir-544	0.0	0.0	N
TCGA-KN-8427-11A-01R-2314-13	hsa-mir-544b	0.0	0.0	N
TCGA-KN-8427-11A-01R-2314-13	hsa-mir-545	1.0	0.108019	N
TCGA-KN-8427-11A-01R-2314-13	hsa-mir-548a-1	0.0	0.0	N
TCGA-KN-8427-11A-01R-2314-13	hsa-mir-548a-2	0.0	0.0	N
TCGA-KN-8427-11A-01R-2314-13	hsa-mir-548a-3	0.0	0.0	N
TCGA-KN-8427-11A-01R-2314-13	hsa-mir-548aa-1	0.0	0.0	N
TCGA-KN-8427-11A-01R-2314-13	hsa-mir-548aa-2	0.0	0.0	N
TCGA-KN-8427-11A-01R-2314-13	hsa-mir-548b	13.0	1.404251	N
TCGA-KN-8427-11A-01R-2314-13	hsa-mir-548c	0.0	0.0	N
TCGA-KN-8427-11A-01R-2314-13	hsa-mir-548d-1	0.0	0.0	N
TCGA-KN-8427-11A-01R-2314-13	hsa-mir-548d-2	0.0	0.0	N
TCGA-KN-8427-11A-01R-2314-13	hsa-mir-548e	4.0	0.432077	N
TCGA-KN-8427-11A-01R-2314-13	hsa-mir-548f-1	0.0	0.0	N
TCGA-KN-8427-11A-01R-2314-13	hsa-mir-548f-2	0.0	0.0	N
TCGA-KN-8427-11A-01R-2314-13	hsa-mir-548f-3	0.0	0.0	N
TCGA-KN-8427-11A-01R-2314-13	hsa-mir-548f-4	0.0	0.0	N
TCGA-KN-8427-11A-01R-2314-13	hsa-mir-548f-5	0.0	0.0	N
TCGA-KN-8427-11A-01R-2314-13	hsa-mir-548g	0.0	0.0	N
TCGA-KN-8427-11A-01R-2314-13	hsa-mir-548h-1	0.0	0.0	N
TCGA-KN-8427-11A-01R-2314-13	hsa-mir-548h-2	0.0	0.0	N
TCGA-KN-8427-11A-01R-2314-13	hsa-mir-548h-3	0.0	0.0	N
TCGA-KN-8427-11A-01R-2314-13	hsa-mir-548h-4	0.0	0.0	N
TCGA-KN-8427-11A-01R-2314-13	hsa-mir-548i-1	0.0	0.0	N
TCGA-KN-8427-11A-01R-2314-13	hsa-mir-548i-2	0.0	0.0	N
TCGA-KN-8427-11A-01R-2314-13	hsa-mir-548i-3	0.0	0.0	N
TCGA-KN-8427-11A-01R-2314-13	hsa-mir-548i-4	0.0	0.0	N
TCGA-KN-8427-11A-01R-2314-13	hsa-mir-548j	7.0	0.756135	N
TCGA-KN-8427-11A-01R-2314-13	hsa-mir-548k	3.0	0.324058	N
TCGA-KN-8427-11A-01R-2314-13	hsa-mir-548l	1.0	0.108019	N
TCGA-KN-8427-11A-01R-2314-13	hsa-mir-548m	0.0	0.0	N
TCGA-KN-8427-11A-01R-2314-13	hsa-mir-548n	0.0	0.0	N
TCGA-KN-8427-11A-01R-2314-13	hsa-mir-548o	1.0	0.108019	N
TCGA-KN-8427-11A-01R-2314-13	hsa-mir-548p	0.0	0.0	N
TCGA-KN-8427-11A-01R-2314-13	hsa-mir-548q	2.0	0.216039	N
TCGA-KN-8427-11A-01R-2314-13	hsa-mir-548s	2.0	0.216039	N
TCGA-KN-8427-11A-01R-2314-13	hsa-mir-548t	2.0	0.216039	N
TCGA-KN-8427-11A-01R-2314-13	hsa-mir-548u	0.0	0.0	N
TCGA-KN-8427-11A-01R-2314-13	hsa-mir-548v	9.0	0.972174	N
TCGA-KN-8427-11A-01R-2314-13	hsa-mir-548w	0.0	0.0	N
TCGA-KN-8427-11A-01R-2314-13	hsa-mir-548x	0.0	0.0	N
TCGA-KN-8427-11A-01R-2314-13	hsa-mir-548y	0.0	0.0	N
TCGA-KN-8427-11A-01R-2314-13	hsa-mir-548z	0.0	0.0	N
TCGA-KN-8427-11A-01R-2314-13	hsa-mir-549	0.0	0.0	N
TCGA-KN-8427-11A-01R-2314-13	hsa-mir-550a-1	11.0	1.188213	N
TCGA-KN-8427-11A-01R-2314-13	hsa-mir-550a-2	8.0	0.864155	N
TCGA-KN-8427-11A-01R-2314-13	hsa-mir-550b-1	0.0	0.0	N
TCGA-KN-8427-11A-01R-2314-13	hsa-mir-550b-2	0.0	0.0	N
TCGA-KN-8427-11A-01R-2314-13	hsa-mir-551a	1.0	0.108019	N
TCGA-KN-8427-11A-01R-2314-13	hsa-mir-551b	16.0	1.728309	N
TCGA-KN-8427-11A-01R-2314-13	hsa-mir-552	1.0	0.108019	N
TCGA-KN-8427-11A-01R-2314-13	hsa-mir-553	0.0	0.0	N
TCGA-KN-8427-11A-01R-2314-13	hsa-mir-554	0.0	0.0	N
TCGA-KN-8427-11A-01R-2314-13	hsa-mir-555	0.0	0.0	N
TCGA-KN-8427-11A-01R-2314-13	hsa-mir-556	5.0	0.540097	N
TCGA-KN-8427-11A-01R-2314-13	hsa-mir-557	0.0	0.0	N
TCGA-KN-8427-11A-01R-2314-13	hsa-mir-558	0.0	0.0	N
TCGA-KN-8427-11A-01R-2314-13	hsa-mir-559	0.0	0.0	N
TCGA-KN-8427-11A-01R-2314-13	hsa-mir-561	10.0	1.080193	N
TCGA-KN-8427-11A-01R-2314-13	hsa-mir-562	0.0	0.0	N
TCGA-KN-8427-11A-01R-2314-13	hsa-mir-563	0.0	0.0	N
TCGA-KN-8427-11A-01R-2314-13	hsa-mir-564	0.0	0.0	N
TCGA-KN-8427-11A-01R-2314-13	hsa-mir-566	0.0	0.0	N
TCGA-KN-8427-11A-01R-2314-13	hsa-mir-567	0.0	0.0	N
TCGA-KN-8427-11A-01R-2314-13	hsa-mir-568	0.0	0.0	N
TCGA-KN-8427-11A-01R-2314-13	hsa-mir-569	0.0	0.0	N
TCGA-KN-8427-11A-01R-2314-13	hsa-mir-570	5.0	0.540097	N
TCGA-KN-8427-11A-01R-2314-13	hsa-mir-571	0.0	0.0	N
TCGA-KN-8427-11A-01R-2314-13	hsa-mir-572	0.0	0.0	N
TCGA-KN-8427-11A-01R-2314-13	hsa-mir-573	0.0	0.0	N
TCGA-KN-8427-11A-01R-2314-13	hsa-mir-574	379.0	40.939323	N
TCGA-KN-8427-11A-01R-2314-13	hsa-mir-575	0.0	0.0	N
TCGA-KN-8427-11A-01R-2314-13	hsa-mir-576	29.0	3.13256	N
TCGA-KN-8427-11A-01R-2314-13	hsa-mir-577	250.0	27.004831	N
TCGA-KN-8427-11A-01R-2314-13	hsa-mir-578	0.0	0.0	N
TCGA-KN-8427-11A-01R-2314-13	hsa-mir-579	3.0	0.324058	N
TCGA-KN-8427-11A-01R-2314-13	hsa-mir-580	3.0	0.324058	N
TCGA-KN-8427-11A-01R-2314-13	hsa-mir-581	1.0	0.108019	N
TCGA-KN-8427-11A-01R-2314-13	hsa-mir-582	1410.0	152.307244	N
TCGA-KN-8427-11A-01R-2314-13	hsa-mir-583	0.0	0.0	N
TCGA-KN-8427-11A-01R-2314-13	hsa-mir-584	170.0	18.363285	N
TCGA-KN-8427-11A-01R-2314-13	hsa-mir-585	8.0	0.864155	N
TCGA-KN-8427-11A-01R-2314-13	hsa-mir-586	0.0	0.0	N
TCGA-KN-8427-11A-01R-2314-13	hsa-mir-587	0.0	0.0	N
TCGA-KN-8427-11A-01R-2314-13	hsa-mir-588	0.0	0.0	N
TCGA-KN-8427-11A-01R-2314-13	hsa-mir-589	356.0	38.454879	N
TCGA-KN-8427-11A-01R-2314-13	hsa-mir-590	99.0	10.693913	N
TCGA-KN-8427-11A-01R-2314-13	hsa-mir-591	0.0	0.0	N
TCGA-KN-8427-11A-01R-2314-13	hsa-mir-592	16.0	1.728309	N
TCGA-KN-8427-11A-01R-2314-13	hsa-mir-593	0.0	0.0	N
TCGA-KN-8427-11A-01R-2314-13	hsa-mir-595	0.0	0.0	N
TCGA-KN-8427-11A-01R-2314-13	hsa-mir-596	0.0	0.0	N
TCGA-KN-8427-11A-01R-2314-13	hsa-mir-597	0.0	0.0	N
TCGA-KN-8427-11A-01R-2314-13	hsa-mir-598	215.0	23.224154	N
TCGA-KN-8427-11A-01R-2314-13	hsa-mir-599	4.0	0.432077	N
TCGA-KN-8427-11A-01R-2314-13	hsa-mir-600	0.0	0.0	N
TCGA-KN-8427-11A-01R-2314-13	hsa-mir-601	0.0	0.0	N
TCGA-KN-8427-11A-01R-2314-13	hsa-mir-602	0.0	0.0	N
TCGA-KN-8427-11A-01R-2314-13	hsa-mir-603	0.0	0.0	N
TCGA-KN-8427-11A-01R-2314-13	hsa-mir-604	0.0	0.0	N
TCGA-KN-8427-11A-01R-2314-13	hsa-mir-605	0.0	0.0	N
TCGA-KN-8427-11A-01R-2314-13	hsa-mir-606	0.0	0.0	N
TCGA-KN-8427-11A-01R-2314-13	hsa-mir-607	2.0	0.216039	N
TCGA-KN-8427-11A-01R-2314-13	hsa-mir-608	0.0	0.0	N
TCGA-KN-8427-11A-01R-2314-13	hsa-mir-609	0.0	0.0	N
TCGA-KN-8427-11A-01R-2314-13	hsa-mir-610	0.0	0.0	N
TCGA-KN-8427-11A-01R-2314-13	hsa-mir-611	0.0	0.0	N
TCGA-KN-8427-11A-01R-2314-13	hsa-mir-612	1.0	0.108019	N
TCGA-KN-8427-11A-01R-2314-13	hsa-mir-613	0.0	0.0	N
TCGA-KN-8427-11A-01R-2314-13	hsa-mir-614	0.0	0.0	N
TCGA-KN-8427-11A-01R-2314-13	hsa-mir-615	94.0	10.153816	N
TCGA-KN-8427-11A-01R-2314-13	hsa-mir-616	17.0	1.836328	N
TCGA-KN-8427-11A-01R-2314-13	hsa-mir-617	0.0	0.0	N
TCGA-KN-8427-11A-01R-2314-13	hsa-mir-618	7.0	0.756135	N
TCGA-KN-8427-11A-01R-2314-13	hsa-mir-619	0.0	0.0	N
TCGA-KN-8427-11A-01R-2314-13	hsa-mir-620	0.0	0.0	N
TCGA-KN-8427-11A-01R-2314-13	hsa-mir-621	0.0	0.0	N
TCGA-KN-8427-11A-01R-2314-13	hsa-mir-622	0.0	0.0	N
TCGA-KN-8427-11A-01R-2314-13	hsa-mir-623	0.0	0.0	N
TCGA-KN-8427-11A-01R-2314-13	hsa-mir-624	9.0	0.972174	N
TCGA-KN-8427-11A-01R-2314-13	hsa-mir-625	609.0	65.783767	N
TCGA-KN-8427-11A-01R-2314-13	hsa-mir-626	0.0	0.0	N
TCGA-KN-8427-11A-01R-2314-13	hsa-mir-627	8.0	0.864155	N
TCGA-KN-8427-11A-01R-2314-13	hsa-mir-628	95.0	10.261836	N
TCGA-KN-8427-11A-01R-2314-13	hsa-mir-629	676.0	73.021062	N
TCGA-KN-8427-11A-01R-2314-13	hsa-mir-630	0.0	0.0	N
TCGA-KN-8427-11A-01R-2314-13	hsa-mir-631	0.0	0.0	N
TCGA-KN-8427-11A-01R-2314-13	hsa-mir-632	7.0	0.756135	N
TCGA-KN-8427-11A-01R-2314-13	hsa-mir-633	0.0	0.0	N
TCGA-KN-8427-11A-01R-2314-13	hsa-mir-634	0.0	0.0	N
TCGA-KN-8427-11A-01R-2314-13	hsa-mir-635	0.0	0.0	N
TCGA-KN-8427-11A-01R-2314-13	hsa-mir-636	0.0	0.0	N
TCGA-KN-8427-11A-01R-2314-13	hsa-mir-637	0.0	0.0	N
TCGA-KN-8427-11A-01R-2314-13	hsa-mir-638	0.0	0.0	N
TCGA-KN-8427-11A-01R-2314-13	hsa-mir-639	1.0	0.108019	N
TCGA-KN-8427-11A-01R-2314-13	hsa-mir-640	0.0	0.0	N
TCGA-KN-8427-11A-01R-2314-13	hsa-mir-641	2.0	0.216039	N
TCGA-KN-8427-11A-01R-2314-13	hsa-mir-642a	9.0	0.972174	N
TCGA-KN-8427-11A-01R-2314-13	hsa-mir-642b	0.0	0.0	N
TCGA-KN-8427-11A-01R-2314-13	hsa-mir-643	5.0	0.540097	N
TCGA-KN-8427-11A-01R-2314-13	hsa-mir-644	0.0	0.0	N
TCGA-KN-8427-11A-01R-2314-13	hsa-mir-645	0.0	0.0	N
TCGA-KN-8427-11A-01R-2314-13	hsa-mir-646	0.0	0.0	N
TCGA-KN-8427-11A-01R-2314-13	hsa-mir-647	0.0	0.0	N
TCGA-KN-8427-11A-01R-2314-13	hsa-mir-648	0.0	0.0	N
TCGA-KN-8427-11A-01R-2314-13	hsa-mir-649	0.0	0.0	N
TCGA-KN-8427-11A-01R-2314-13	hsa-mir-650	0.0	0.0	N
TCGA-KN-8427-11A-01R-2314-13	hsa-mir-651	40.0	4.320773	N
TCGA-KN-8427-11A-01R-2314-13	hsa-mir-652	339.0	36.61855	N
TCGA-KN-8427-11A-01R-2314-13	hsa-mir-653	891.0	96.245216	N
TCGA-KN-8427-11A-01R-2314-13	hsa-mir-654	120.0	12.962319	N
TCGA-KN-8427-11A-01R-2314-13	hsa-mir-655	3.0	0.324058	N
TCGA-KN-8427-11A-01R-2314-13	hsa-mir-656	1.0	0.108019	N
TCGA-KN-8427-11A-01R-2314-13	hsa-mir-657	0.0	0.0	N
TCGA-KN-8427-11A-01R-2314-13	hsa-mir-658	0.0	0.0	N
TCGA-KN-8427-11A-01R-2314-13	hsa-mir-659	15.0	1.62029	N
TCGA-KN-8427-11A-01R-2314-13	hsa-mir-660	3047.0	329.134874	N
TCGA-KN-8427-11A-01R-2314-13	hsa-mir-661	0.0	0.0	N
TCGA-KN-8427-11A-01R-2314-13	hsa-mir-662	0.0	0.0	N
TCGA-KN-8427-11A-01R-2314-13	hsa-mir-663	1.0	0.108019	N
TCGA-KN-8427-11A-01R-2314-13	hsa-mir-663b	0.0	0.0	N
TCGA-KN-8427-11A-01R-2314-13	hsa-mir-664	282.0	30.461449	N
TCGA-KN-8427-11A-01R-2314-13	hsa-mir-665	3.0	0.324058	N
TCGA-KN-8427-11A-01R-2314-13	hsa-mir-668	0.0	0.0	N
TCGA-KN-8427-11A-01R-2314-13	hsa-mir-670	1.0	0.108019	N
TCGA-KN-8427-11A-01R-2314-13	hsa-mir-671	56.0	6.049082	N
TCGA-KN-8427-11A-01R-2314-13	hsa-mir-675	848.0	91.600385	N
TCGA-KN-8427-11A-01R-2314-13	hsa-mir-676	8.0	0.864155	N
TCGA-KN-8427-11A-01R-2314-13	hsa-mir-7-1	67.0	7.237295	N
TCGA-KN-8427-11A-01R-2314-13	hsa-mir-7-2	1.0	0.108019	N
TCGA-KN-8427-11A-01R-2314-13	hsa-mir-7-3	0.0	0.0	N
TCGA-KN-8427-11A-01R-2314-13	hsa-mir-708	499.0	53.901642	N
TCGA-KN-8427-11A-01R-2314-13	hsa-mir-711	0.0	0.0	N
TCGA-KN-8427-11A-01R-2314-13	hsa-mir-718	0.0	0.0	N
TCGA-KN-8427-11A-01R-2314-13	hsa-mir-720	0.0	0.0	N
TCGA-KN-8427-11A-01R-2314-13	hsa-mir-744	281.0	30.35343	N
TCGA-KN-8427-11A-01R-2314-13	hsa-mir-758	52.0	5.617005	N
TCGA-KN-8427-11A-01R-2314-13	hsa-mir-759	0.0	0.0	N
TCGA-KN-8427-11A-01R-2314-13	hsa-mir-760	6.0	0.648116	N
TCGA-KN-8427-11A-01R-2314-13	hsa-mir-761	0.0	0.0	N
TCGA-KN-8427-11A-01R-2314-13	hsa-mir-762	0.0	0.0	N
TCGA-KN-8427-11A-01R-2314-13	hsa-mir-764	0.0	0.0	N
TCGA-KN-8427-11A-01R-2314-13	hsa-mir-765	0.0	0.0	N
TCGA-KN-8427-11A-01R-2314-13	hsa-mir-766	80.0	8.641546	N
TCGA-KN-8427-11A-01R-2314-13	hsa-mir-767	1.0	0.108019	N
TCGA-KN-8427-11A-01R-2314-13	hsa-mir-769	145.0	15.662802	N
TCGA-KN-8427-11A-01R-2314-13	hsa-mir-770	0.0	0.0	N
TCGA-KN-8427-11A-01R-2314-13	hsa-mir-802	0.0	0.0	N
TCGA-KN-8427-11A-01R-2314-13	hsa-mir-873	0.0	0.0	N
TCGA-KN-8427-11A-01R-2314-13	hsa-mir-874	153.0	16.526956	N
TCGA-KN-8427-11A-01R-2314-13	hsa-mir-875	1.0	0.108019	N
TCGA-KN-8427-11A-01R-2314-13	hsa-mir-876	0.0	0.0	N
TCGA-KN-8427-11A-01R-2314-13	hsa-mir-877	4.0	0.432077	N
TCGA-KN-8427-11A-01R-2314-13	hsa-mir-885	7.0	0.756135	N
TCGA-KN-8427-11A-01R-2314-13	hsa-mir-887	52.0	5.617005	N
TCGA-KN-8427-11A-01R-2314-13	hsa-mir-888	3.0	0.324058	N
TCGA-KN-8427-11A-01R-2314-13	hsa-mir-889	79.0	8.533526	N
TCGA-KN-8427-11A-01R-2314-13	hsa-mir-890	0.0	0.0	N
TCGA-KN-8427-11A-01R-2314-13	hsa-mir-891a	154.0	16.634976	N
TCGA-KN-8427-11A-01R-2314-13	hsa-mir-891b	2.0	0.216039	N
TCGA-KN-8427-11A-01R-2314-13	hsa-mir-892a	5.0	0.540097	N
TCGA-KN-8427-11A-01R-2314-13	hsa-mir-892b	0.0	0.0	N
TCGA-KN-8427-11A-01R-2314-13	hsa-mir-9-1	8365.0	903.581629	N
TCGA-KN-8427-11A-01R-2314-13	hsa-mir-9-2	8388.0	906.066073	N
TCGA-KN-8427-11A-01R-2314-13	hsa-mir-9-3	12.0	1.296232	N
TCGA-KN-8427-11A-01R-2314-13	hsa-mir-920	0.0	0.0	N
TCGA-KN-8427-11A-01R-2314-13	hsa-mir-921	0.0	0.0	N
TCGA-KN-8427-11A-01R-2314-13	hsa-mir-922	0.0	0.0	N
TCGA-KN-8427-11A-01R-2314-13	hsa-mir-924	0.0	0.0	N
TCGA-KN-8427-11A-01R-2314-13	hsa-mir-92a-1	2012.0	217.334876	N
TCGA-KN-8427-11A-01R-2314-13	hsa-mir-92a-2	52873.0	5711.305616	N
TCGA-KN-8427-11A-01R-2314-13	hsa-mir-92b	798.0	86.199419	N
TCGA-KN-8427-11A-01R-2314-13	hsa-mir-93	17764.0	1918.855237	N
TCGA-KN-8427-11A-01R-2314-13	hsa-mir-933	0.0	0.0	N
TCGA-KN-8427-11A-01R-2314-13	hsa-mir-934	149.0	16.094879	N
TCGA-KN-8427-11A-01R-2314-13	hsa-mir-935	3.0	0.324058	N
TCGA-KN-8427-11A-01R-2314-13	hsa-mir-936	0.0	0.0	N
TCGA-KN-8427-11A-01R-2314-13	hsa-mir-937	4.0	0.432077	N
TCGA-KN-8427-11A-01R-2314-13	hsa-mir-938	0.0	0.0	N
TCGA-KN-8427-11A-01R-2314-13	hsa-mir-939	1.0	0.108019	N
TCGA-KN-8427-11A-01R-2314-13	hsa-mir-940	1.0	0.108019	N
TCGA-KN-8427-11A-01R-2314-13	hsa-mir-941-1	0.0	0.0	N
TCGA-KN-8427-11A-01R-2314-13	hsa-mir-941-3	0.0	0.0	N
TCGA-KN-8427-11A-01R-2314-13	hsa-mir-941-4	0.0	0.0	N
TCGA-KN-8427-11A-01R-2314-13	hsa-mir-942	20.0	2.160386	N
TCGA-KN-8427-11A-01R-2314-13	hsa-mir-943	2.0	0.216039	N
TCGA-KN-8427-11A-01R-2314-13	hsa-mir-944	0.0	0.0	N
TCGA-KN-8427-11A-01R-2314-13	hsa-mir-95	26.0	2.808502	N
TCGA-KN-8427-11A-01R-2314-13	hsa-mir-96	56.0	6.049082	N
TCGA-KN-8427-11A-01R-2314-13	hsa-mir-98	510.0	55.089854	N
TCGA-KN-8427-11A-01R-2314-13	hsa-mir-99a	18573.0	2006.242869	Y
TCGA-KN-8427-11A-01R-2314-13	hsa-mir-99b	217822.0	23528.984771	N
