# Supplementary material for: Dysfunctional miRNA-Mediated Regulation in Chromophobe Renal Cell Carcinoma
Source: PLoS One. 2016 Jun 3;11(6):e0156324. doi: 10.1371/journal.pone.0156324 (PMC4892590; doi:10.1371/journal.pone.0156324)
Supplement: S1 File — (ZIP) [file pone.0156324.s001.zip › S1_File miRNA expression profile downloaded from TCGA/control/bcgsc.ca__IlluminaHiSeq_miRNASeq__TCGA-KN-8428-11A-01R-2314-13__mirna_quantification.txt]

barcode	miRNA_ID	read_count	reads_per_million_miRNA_mapped	cross-mapped
TCGA-KN-8428-11A-01R-2314-13	hsa-let-7a-1	48037.0	6901.077563	N
TCGA-KN-8428-11A-01R-2314-13	hsa-let-7a-2	97246.0	13970.526651	Y
TCGA-KN-8428-11A-01R-2314-13	hsa-let-7a-3	48215.0	6926.649348	N
TCGA-KN-8428-11A-01R-2314-13	hsa-let-7b	90995.0	13072.497302	N
TCGA-KN-8428-11A-01R-2314-13	hsa-let-7c	17590.0	2527.009479	Y
TCGA-KN-8428-11A-01R-2314-13	hsa-let-7d	2739.0	393.489424	N
TCGA-KN-8428-11A-01R-2314-13	hsa-let-7e	9544.0	1371.10736	N
TCGA-KN-8428-11A-01R-2314-13	hsa-let-7f-1	102.0	14.653494	N
TCGA-KN-8428-11A-01R-2314-13	hsa-let-7f-2	54915.0	7889.182805	N
TCGA-KN-8428-11A-01R-2314-13	hsa-let-7g	4509.0	647.77065	N
TCGA-KN-8428-11A-01R-2314-13	hsa-let-7i	2134.0	306.574089	N
TCGA-KN-8428-11A-01R-2314-13	hsa-mir-1-1	0.0	0.0	N
TCGA-KN-8428-11A-01R-2314-13	hsa-mir-1-2	114.0	16.377435	N
TCGA-KN-8428-11A-01R-2314-13	hsa-mir-100	43048.0	6184.349292	Y
TCGA-KN-8428-11A-01R-2314-13	hsa-mir-101-1	151334.0	21740.901222	N
TCGA-KN-8428-11A-01R-2314-13	hsa-mir-101-2	475.0	68.239312	N
TCGA-KN-8428-11A-01R-2314-13	hsa-mir-103-1	75878.0	10900.763232	Y
TCGA-KN-8428-11A-01R-2314-13	hsa-mir-103-1-as	0.0	0.0	N
TCGA-KN-8428-11A-01R-2314-13	hsa-mir-103-2	42.0	6.033792	N
TCGA-KN-8428-11A-01R-2314-13	hsa-mir-103-2-as	0.0	0.0	N
TCGA-KN-8428-11A-01R-2314-13	hsa-mir-105-1	2.0	0.287323	N
TCGA-KN-8428-11A-01R-2314-13	hsa-mir-105-2	3.0	0.430985	N
TCGA-KN-8428-11A-01R-2314-13	hsa-mir-106a	191.0	27.439387	Y
TCGA-KN-8428-11A-01R-2314-13	hsa-mir-106b	1457.0	209.315111	N
TCGA-KN-8428-11A-01R-2314-13	hsa-mir-107	633.0	90.937862	Y
TCGA-KN-8428-11A-01R-2314-13	hsa-mir-10a	335729.0	48231.402237	N
TCGA-KN-8428-11A-01R-2314-13	hsa-mir-10b	1418678.0	203809.707423	N
TCGA-KN-8428-11A-01R-2314-13	hsa-mir-1178	0.0	0.0	N
TCGA-KN-8428-11A-01R-2314-13	hsa-mir-1179	1.0	0.143662	N
TCGA-KN-8428-11A-01R-2314-13	hsa-mir-1180	168.0	24.135167	N
TCGA-KN-8428-11A-01R-2314-13	hsa-mir-1181	2.0	0.287323	N
TCGA-KN-8428-11A-01R-2314-13	hsa-mir-1182	0.0	0.0	N
TCGA-KN-8428-11A-01R-2314-13	hsa-mir-1183	0.0	0.0	N
TCGA-KN-8428-11A-01R-2314-13	hsa-mir-1184-1	0.0	0.0	N
TCGA-KN-8428-11A-01R-2314-13	hsa-mir-1184-2	0.0	0.0	N
TCGA-KN-8428-11A-01R-2314-13	hsa-mir-1184-3	0.0	0.0	N
TCGA-KN-8428-11A-01R-2314-13	hsa-mir-1185-1	1.0	0.143662	N
TCGA-KN-8428-11A-01R-2314-13	hsa-mir-1185-2	0.0	0.0	N
TCGA-KN-8428-11A-01R-2314-13	hsa-mir-1193	0.0	0.0	N
TCGA-KN-8428-11A-01R-2314-13	hsa-mir-1197	0.0	0.0	N
TCGA-KN-8428-11A-01R-2314-13	hsa-mir-1200	0.0	0.0	N
TCGA-KN-8428-11A-01R-2314-13	hsa-mir-1202	0.0	0.0	N
TCGA-KN-8428-11A-01R-2314-13	hsa-mir-1203	0.0	0.0	N
TCGA-KN-8428-11A-01R-2314-13	hsa-mir-1204	0.0	0.0	N
TCGA-KN-8428-11A-01R-2314-13	hsa-mir-1205	0.0	0.0	N
TCGA-KN-8428-11A-01R-2314-13	hsa-mir-1206	0.0	0.0	N
TCGA-KN-8428-11A-01R-2314-13	hsa-mir-1207	0.0	0.0	N
TCGA-KN-8428-11A-01R-2314-13	hsa-mir-1208	0.0	0.0	N
TCGA-KN-8428-11A-01R-2314-13	hsa-mir-122	2.0	0.287323	N
TCGA-KN-8428-11A-01R-2314-13	hsa-mir-1224	0.0	0.0	N
TCGA-KN-8428-11A-01R-2314-13	hsa-mir-1225	1.0	0.143662	N
TCGA-KN-8428-11A-01R-2314-13	hsa-mir-1226	11.0	1.580279	N
TCGA-KN-8428-11A-01R-2314-13	hsa-mir-1227	2.0	0.287323	N
TCGA-KN-8428-11A-01R-2314-13	hsa-mir-1228	0.0	0.0	N
TCGA-KN-8428-11A-01R-2314-13	hsa-mir-1229	3.0	0.430985	N
TCGA-KN-8428-11A-01R-2314-13	hsa-mir-1231	0.0	0.0	N
TCGA-KN-8428-11A-01R-2314-13	hsa-mir-1233-1	0.0	0.0	N
TCGA-KN-8428-11A-01R-2314-13	hsa-mir-1233-2	0.0	0.0	N
TCGA-KN-8428-11A-01R-2314-13	hsa-mir-1234	0.0	0.0	N
TCGA-KN-8428-11A-01R-2314-13	hsa-mir-1236	0.0	0.0	N
TCGA-KN-8428-11A-01R-2314-13	hsa-mir-1237	1.0	0.143662	N
TCGA-KN-8428-11A-01R-2314-13	hsa-mir-1238	0.0	0.0	N
TCGA-KN-8428-11A-01R-2314-13	hsa-mir-124-1	5.0	0.718309	N
TCGA-KN-8428-11A-01R-2314-13	hsa-mir-124-2	3.0	0.430985	N
TCGA-KN-8428-11A-01R-2314-13	hsa-mir-124-3	2.0	0.287323	N
TCGA-KN-8428-11A-01R-2314-13	hsa-mir-1243	1.0	0.143662	N
TCGA-KN-8428-11A-01R-2314-13	hsa-mir-1244-1	0.0	0.0	N
TCGA-KN-8428-11A-01R-2314-13	hsa-mir-1244-2	0.0	0.0	N
TCGA-KN-8428-11A-01R-2314-13	hsa-mir-1244-3	0.0	0.0	N
TCGA-KN-8428-11A-01R-2314-13	hsa-mir-1245	5.0	0.718309	N
TCGA-KN-8428-11A-01R-2314-13	hsa-mir-1246	0.0	0.0	N
TCGA-KN-8428-11A-01R-2314-13	hsa-mir-1247	46.0	6.608439	N
TCGA-KN-8428-11A-01R-2314-13	hsa-mir-1248	8.0	1.149294	N
TCGA-KN-8428-11A-01R-2314-13	hsa-mir-1249	10.0	1.436617	N
TCGA-KN-8428-11A-01R-2314-13	hsa-mir-1250	0.0	0.0	N
TCGA-KN-8428-11A-01R-2314-13	hsa-mir-1251	240.0	34.47881	N
TCGA-KN-8428-11A-01R-2314-13	hsa-mir-1252	0.0	0.0	N
TCGA-KN-8428-11A-01R-2314-13	hsa-mir-1253	0.0	0.0	N
TCGA-KN-8428-11A-01R-2314-13	hsa-mir-1254	0.0	0.0	N
TCGA-KN-8428-11A-01R-2314-13	hsa-mir-1255a	0.0	0.0	N
TCGA-KN-8428-11A-01R-2314-13	hsa-mir-1255b-1	0.0	0.0	N
TCGA-KN-8428-11A-01R-2314-13	hsa-mir-1255b-2	0.0	0.0	N
TCGA-KN-8428-11A-01R-2314-13	hsa-mir-1256	0.0	0.0	N
TCGA-KN-8428-11A-01R-2314-13	hsa-mir-1257	0.0	0.0	N
TCGA-KN-8428-11A-01R-2314-13	hsa-mir-1258	0.0	0.0	N
TCGA-KN-8428-11A-01R-2314-13	hsa-mir-125a	5758.0	827.204126	N
TCGA-KN-8428-11A-01R-2314-13	hsa-mir-125b-1	6127.0	880.215297	N
TCGA-KN-8428-11A-01R-2314-13	hsa-mir-125b-2	172.0	24.709814	N
TCGA-KN-8428-11A-01R-2314-13	hsa-mir-126	33254.0	4777.326504	N
TCGA-KN-8428-11A-01R-2314-13	hsa-mir-1260	0.0	0.0	N
TCGA-KN-8428-11A-01R-2314-13	hsa-mir-1260b	0.0	0.0	N
TCGA-KN-8428-11A-01R-2314-13	hsa-mir-1261	0.0	0.0	N
TCGA-KN-8428-11A-01R-2314-13	hsa-mir-1262	4.0	0.574647	N
TCGA-KN-8428-11A-01R-2314-13	hsa-mir-1263	0.0	0.0	N
TCGA-KN-8428-11A-01R-2314-13	hsa-mir-1264	0.0	0.0	N
TCGA-KN-8428-11A-01R-2314-13	hsa-mir-1265	1.0	0.143662	N
TCGA-KN-8428-11A-01R-2314-13	hsa-mir-1266	5.0	0.718309	N
TCGA-KN-8428-11A-01R-2314-13	hsa-mir-1267	0.0	0.0	N
TCGA-KN-8428-11A-01R-2314-13	hsa-mir-1268	0.0	0.0	N
TCGA-KN-8428-11A-01R-2314-13	hsa-mir-1269	31.0	4.453513	N
TCGA-KN-8428-11A-01R-2314-13	hsa-mir-127	4803.0	690.007193	N
TCGA-KN-8428-11A-01R-2314-13	hsa-mir-1270-1	4.0	0.574647	N
TCGA-KN-8428-11A-01R-2314-13	hsa-mir-1270-2	7.0	1.005632	N
TCGA-KN-8428-11A-01R-2314-13	hsa-mir-1271	25.0	3.591543	N
TCGA-KN-8428-11A-01R-2314-13	hsa-mir-1272	0.0	0.0	N
TCGA-KN-8428-11A-01R-2314-13	hsa-mir-1273	0.0	0.0	N
TCGA-KN-8428-11A-01R-2314-13	hsa-mir-1273c	0.0	0.0	N
TCGA-KN-8428-11A-01R-2314-13	hsa-mir-1273d	0.0	0.0	N
TCGA-KN-8428-11A-01R-2314-13	hsa-mir-1274a	0.0	0.0	N
TCGA-KN-8428-11A-01R-2314-13	hsa-mir-1274b	18.0	2.585911	N
TCGA-KN-8428-11A-01R-2314-13	hsa-mir-1275	0.0	0.0	N
TCGA-KN-8428-11A-01R-2314-13	hsa-mir-1276	0.0	0.0	N
TCGA-KN-8428-11A-01R-2314-13	hsa-mir-1277	7.0	1.005632	N
TCGA-KN-8428-11A-01R-2314-13	hsa-mir-1278	0.0	0.0	N
TCGA-KN-8428-11A-01R-2314-13	hsa-mir-1279	0.0	0.0	N
TCGA-KN-8428-11A-01R-2314-13	hsa-mir-128-1	441.0	63.354814	N
TCGA-KN-8428-11A-01R-2314-13	hsa-mir-128-2	349.0	50.137937	N
TCGA-KN-8428-11A-01R-2314-13	hsa-mir-1280	0.0	0.0	N
TCGA-KN-8428-11A-01R-2314-13	hsa-mir-1281	0.0	0.0	N
TCGA-KN-8428-11A-01R-2314-13	hsa-mir-1282	0.0	0.0	N
TCGA-KN-8428-11A-01R-2314-13	hsa-mir-1283-1	0.0	0.0	N
TCGA-KN-8428-11A-01R-2314-13	hsa-mir-1283-2	0.0	0.0	N
TCGA-KN-8428-11A-01R-2314-13	hsa-mir-1284	1.0	0.143662	N
TCGA-KN-8428-11A-01R-2314-13	hsa-mir-1285-1	0.0	0.0	N
TCGA-KN-8428-11A-01R-2314-13	hsa-mir-1285-2	0.0	0.0	N
TCGA-KN-8428-11A-01R-2314-13	hsa-mir-1286	1.0	0.143662	N
TCGA-KN-8428-11A-01R-2314-13	hsa-mir-1287	140.0	20.112639	N
TCGA-KN-8428-11A-01R-2314-13	hsa-mir-1288	2.0	0.287323	N
TCGA-KN-8428-11A-01R-2314-13	hsa-mir-1289-1	0.0	0.0	N
TCGA-KN-8428-11A-01R-2314-13	hsa-mir-1289-2	0.0	0.0	N
TCGA-KN-8428-11A-01R-2314-13	hsa-mir-129-1	75.0	10.774628	N
TCGA-KN-8428-11A-01R-2314-13	hsa-mir-129-2	56.0	8.045056	N
TCGA-KN-8428-11A-01R-2314-13	hsa-mir-1290	0.0	0.0	N
TCGA-KN-8428-11A-01R-2314-13	hsa-mir-1291	2.0	0.287323	N
TCGA-KN-8428-11A-01R-2314-13	hsa-mir-1292	3.0	0.430985	N
TCGA-KN-8428-11A-01R-2314-13	hsa-mir-1293	1.0	0.143662	N
TCGA-KN-8428-11A-01R-2314-13	hsa-mir-1294	0.0	0.0	N
TCGA-KN-8428-11A-01R-2314-13	hsa-mir-1295	5.0	0.718309	N
TCGA-KN-8428-11A-01R-2314-13	hsa-mir-1296	26.0	3.735204	N
TCGA-KN-8428-11A-01R-2314-13	hsa-mir-1297	0.0	0.0	N
TCGA-KN-8428-11A-01R-2314-13	hsa-mir-1298	0.0	0.0	N
TCGA-KN-8428-11A-01R-2314-13	hsa-mir-1299	0.0	0.0	N
TCGA-KN-8428-11A-01R-2314-13	hsa-mir-1301	39.0	5.602807	N
TCGA-KN-8428-11A-01R-2314-13	hsa-mir-1302-1	0.0	0.0	N
TCGA-KN-8428-11A-01R-2314-13	hsa-mir-1302-10	0.0	0.0	N
TCGA-KN-8428-11A-01R-2314-13	hsa-mir-1302-11	0.0	0.0	N
TCGA-KN-8428-11A-01R-2314-13	hsa-mir-1302-2	0.0	0.0	N
TCGA-KN-8428-11A-01R-2314-13	hsa-mir-1302-3	1.0	0.143662	N
TCGA-KN-8428-11A-01R-2314-13	hsa-mir-1302-4	0.0	0.0	N
TCGA-KN-8428-11A-01R-2314-13	hsa-mir-1302-5	0.0	0.0	N
TCGA-KN-8428-11A-01R-2314-13	hsa-mir-1302-6	0.0	0.0	N
TCGA-KN-8428-11A-01R-2314-13	hsa-mir-1302-7	0.0	0.0	N
TCGA-KN-8428-11A-01R-2314-13	hsa-mir-1302-8	0.0	0.0	N
TCGA-KN-8428-11A-01R-2314-13	hsa-mir-1302-9	0.0	0.0	N
TCGA-KN-8428-11A-01R-2314-13	hsa-mir-1303	0.0	0.0	N
TCGA-KN-8428-11A-01R-2314-13	hsa-mir-1304	0.0	0.0	N
TCGA-KN-8428-11A-01R-2314-13	hsa-mir-1305	3.0	0.430985	N
TCGA-KN-8428-11A-01R-2314-13	hsa-mir-1306	16.0	2.298587	N
TCGA-KN-8428-11A-01R-2314-13	hsa-mir-1307	4571.0	656.677676	N
TCGA-KN-8428-11A-01R-2314-13	hsa-mir-130a	1016.0	145.960297	N
TCGA-KN-8428-11A-01R-2314-13	hsa-mir-130b	60.0	8.619703	N
TCGA-KN-8428-11A-01R-2314-13	hsa-mir-132	599.0	86.053364	N
TCGA-KN-8428-11A-01R-2314-13	hsa-mir-1321	0.0	0.0	N
TCGA-KN-8428-11A-01R-2314-13	hsa-mir-1322	0.0	0.0	N
TCGA-KN-8428-11A-01R-2314-13	hsa-mir-1323	0.0	0.0	N
TCGA-KN-8428-11A-01R-2314-13	hsa-mir-1324	0.0	0.0	N
TCGA-KN-8428-11A-01R-2314-13	hsa-mir-133a-1	58.0	8.332379	Y
TCGA-KN-8428-11A-01R-2314-13	hsa-mir-133a-2	1.0	0.143662	Y
TCGA-KN-8428-11A-01R-2314-13	hsa-mir-133b	7.0	1.005632	Y
TCGA-KN-8428-11A-01R-2314-13	hsa-mir-134	1024.0	147.109591	N
TCGA-KN-8428-11A-01R-2314-13	hsa-mir-135a-1	196.0	28.157695	N
TCGA-KN-8428-11A-01R-2314-13	hsa-mir-135a-2	16.0	2.298587	N
TCGA-KN-8428-11A-01R-2314-13	hsa-mir-135b	53.0	7.614071	N
TCGA-KN-8428-11A-01R-2314-13	hsa-mir-136	271.0	38.932323	N
TCGA-KN-8428-11A-01R-2314-13	hsa-mir-137	0.0	0.0	N
TCGA-KN-8428-11A-01R-2314-13	hsa-mir-138-1	46.0	6.608439	N
TCGA-KN-8428-11A-01R-2314-13	hsa-mir-138-2	33.0	4.740836	N
TCGA-KN-8428-11A-01R-2314-13	hsa-mir-139	1757.0	252.413624	N
TCGA-KN-8428-11A-01R-2314-13	hsa-mir-140	13665.0	1963.137267	N
TCGA-KN-8428-11A-01R-2314-13	hsa-mir-141	1496.0	214.917918	N
TCGA-KN-8428-11A-01R-2314-13	hsa-mir-142	5333.0	766.147899	N
TCGA-KN-8428-11A-01R-2314-13	hsa-mir-143	678231.0	97435.825237	N
TCGA-KN-8428-11A-01R-2314-13	hsa-mir-144	2156.0	309.734647	N
TCGA-KN-8428-11A-01R-2314-13	hsa-mir-145	21825.0	3135.416821	N
TCGA-KN-8428-11A-01R-2314-13	hsa-mir-1468	137.0	19.681654	N
TCGA-KN-8428-11A-01R-2314-13	hsa-mir-1469	0.0	0.0	N
TCGA-KN-8428-11A-01R-2314-13	hsa-mir-146a	367.0	52.723848	N
TCGA-KN-8428-11A-01R-2314-13	hsa-mir-146b	2695.0	387.168308	N
TCGA-KN-8428-11A-01R-2314-13	hsa-mir-147	0.0	0.0	N
TCGA-KN-8428-11A-01R-2314-13	hsa-mir-1470	0.0	0.0	N
TCGA-KN-8428-11A-01R-2314-13	hsa-mir-1471	0.0	0.0	N
TCGA-KN-8428-11A-01R-2314-13	hsa-mir-147b	2.0	0.287323	N
TCGA-KN-8428-11A-01R-2314-13	hsa-mir-148a	90310.0	12974.08903	N
TCGA-KN-8428-11A-01R-2314-13	hsa-mir-148b	792.0	113.780074	N
TCGA-KN-8428-11A-01R-2314-13	hsa-mir-149	154.0	22.123903	N
TCGA-KN-8428-11A-01R-2314-13	hsa-mir-150	1802.0	258.878401	N
TCGA-KN-8428-11A-01R-2314-13	hsa-mir-151	9932.0	1426.848104	N
TCGA-KN-8428-11A-01R-2314-13	hsa-mir-152	2122.0	304.850149	N
TCGA-KN-8428-11A-01R-2314-13	hsa-mir-153-1	4.0	0.574647	N
TCGA-KN-8428-11A-01R-2314-13	hsa-mir-153-2	31.0	4.453513	N
TCGA-KN-8428-11A-01R-2314-13	hsa-mir-1537	0.0	0.0	N
TCGA-KN-8428-11A-01R-2314-13	hsa-mir-1538	0.0	0.0	N
TCGA-KN-8428-11A-01R-2314-13	hsa-mir-1539	0.0	0.0	N
TCGA-KN-8428-11A-01R-2314-13	hsa-mir-154	44.0	6.321115	N
TCGA-KN-8428-11A-01R-2314-13	hsa-mir-155	321.0	46.115409	N
TCGA-KN-8428-11A-01R-2314-13	hsa-mir-15a	721.0	103.580093	N
TCGA-KN-8428-11A-01R-2314-13	hsa-mir-15b	983.0	141.219461	N
TCGA-KN-8428-11A-01R-2314-13	hsa-mir-16-1	2589.0	371.940167	N
TCGA-KN-8428-11A-01R-2314-13	hsa-mir-16-2	27.0	3.878866	N
TCGA-KN-8428-11A-01R-2314-13	hsa-mir-17	2662.0	382.427472	Y
TCGA-KN-8428-11A-01R-2314-13	hsa-mir-181a-1	14168.0	2035.399107	N
TCGA-KN-8428-11A-01R-2314-13	hsa-mir-181a-2	3250.0	466.900558	N
TCGA-KN-8428-11A-01R-2314-13	hsa-mir-181b-1	1951.0	280.283996	N
TCGA-KN-8428-11A-01R-2314-13	hsa-mir-181b-2	19.0	2.729572	N
TCGA-KN-8428-11A-01R-2314-13	hsa-mir-181c	465.0	66.802695	N
TCGA-KN-8428-11A-01R-2314-13	hsa-mir-181d	72.0	10.343643	N
TCGA-KN-8428-11A-01R-2314-13	hsa-mir-182	15364.0	2207.218512	N
TCGA-KN-8428-11A-01R-2314-13	hsa-mir-1825	0.0	0.0	N
TCGA-KN-8428-11A-01R-2314-13	hsa-mir-1827	0.0	0.0	N
TCGA-KN-8428-11A-01R-2314-13	hsa-mir-183	6646.0	954.775725	N
TCGA-KN-8428-11A-01R-2314-13	hsa-mir-184	260.0	37.352045	N
TCGA-KN-8428-11A-01R-2314-13	hsa-mir-185	333.0	47.839349	N
TCGA-KN-8428-11A-01R-2314-13	hsa-mir-186	944.0	135.616654	N
TCGA-KN-8428-11A-01R-2314-13	hsa-mir-187	427.0	61.34355	N
TCGA-KN-8428-11A-01R-2314-13	hsa-mir-188	112.0	16.090112	N
TCGA-KN-8428-11A-01R-2314-13	hsa-mir-18a	39.0	5.602807	Y
TCGA-KN-8428-11A-01R-2314-13	hsa-mir-18b	4.0	0.574647	Y
TCGA-KN-8428-11A-01R-2314-13	hsa-mir-190	128.0	18.388699	N
TCGA-KN-8428-11A-01R-2314-13	hsa-mir-1908	0.0	0.0	N
TCGA-KN-8428-11A-01R-2314-13	hsa-mir-1909	0.0	0.0	N
TCGA-KN-8428-11A-01R-2314-13	hsa-mir-190b	0.0	0.0	N
TCGA-KN-8428-11A-01R-2314-13	hsa-mir-191	2798.0	401.965465	N
TCGA-KN-8428-11A-01R-2314-13	hsa-mir-1910	0.0	0.0	N
TCGA-KN-8428-11A-01R-2314-13	hsa-mir-1911	0.0	0.0	N
TCGA-KN-8428-11A-01R-2314-13	hsa-mir-1912	0.0	0.0	N
TCGA-KN-8428-11A-01R-2314-13	hsa-mir-1913	0.0	0.0	N
TCGA-KN-8428-11A-01R-2314-13	hsa-mir-1914	1.0	0.143662	N
TCGA-KN-8428-11A-01R-2314-13	hsa-mir-1915	0.0	0.0	N
TCGA-KN-8428-11A-01R-2314-13	hsa-mir-192	102934.0	14787.674457	Y
TCGA-KN-8428-11A-01R-2314-13	hsa-mir-193a	815.0	117.084294	N
TCGA-KN-8428-11A-01R-2314-13	hsa-mir-193b	227.0	32.611208	N
TCGA-KN-8428-11A-01R-2314-13	hsa-mir-194-1	16615.0	2386.939312	N
TCGA-KN-8428-11A-01R-2314-13	hsa-mir-194-2	18645.0	2678.572583	N
TCGA-KN-8428-11A-01R-2314-13	hsa-mir-195	638.0	91.656171	N
TCGA-KN-8428-11A-01R-2314-13	hsa-mir-196a-1	2282.0	327.836022	N
TCGA-KN-8428-11A-01R-2314-13	hsa-mir-196a-2	264.0	37.926691	N
TCGA-KN-8428-11A-01R-2314-13	hsa-mir-196b	4071.0	584.846821	N
TCGA-KN-8428-11A-01R-2314-13	hsa-mir-197	1114.0	160.039145	N
TCGA-KN-8428-11A-01R-2314-13	hsa-mir-1972-1	0.0	0.0	N
TCGA-KN-8428-11A-01R-2314-13	hsa-mir-1972-2	0.0	0.0	N
TCGA-KN-8428-11A-01R-2314-13	hsa-mir-1973	0.0	0.0	N
TCGA-KN-8428-11A-01R-2314-13	hsa-mir-1976	73.0	10.487305	N
TCGA-KN-8428-11A-01R-2314-13	hsa-mir-198	0.0	0.0	N
TCGA-KN-8428-11A-01R-2314-13	hsa-mir-199a-1	7966.0	1144.409182	Y
TCGA-KN-8428-11A-01R-2314-13	hsa-mir-199a-2	13610.0	1955.235873	Y
TCGA-KN-8428-11A-01R-2314-13	hsa-mir-199b	16431.0	2360.505557	Y
TCGA-KN-8428-11A-01R-2314-13	hsa-mir-19a	76.0	10.91829	N
TCGA-KN-8428-11A-01R-2314-13	hsa-mir-19b-1	30.0	4.309851	N
TCGA-KN-8428-11A-01R-2314-13	hsa-mir-19b-2	418.0	60.050595	N
TCGA-KN-8428-11A-01R-2314-13	hsa-mir-200a	4232.0	607.976357	N
TCGA-KN-8428-11A-01R-2314-13	hsa-mir-200b	3892.0	559.131375	N
TCGA-KN-8428-11A-01R-2314-13	hsa-mir-200c	7762.0	1115.102193	N
TCGA-KN-8428-11A-01R-2314-13	hsa-mir-202	4.0	0.574647	N
TCGA-KN-8428-11A-01R-2314-13	hsa-mir-203	3453.0	496.063885	N
TCGA-KN-8428-11A-01R-2314-13	hsa-mir-204	7941.0	1140.817639	N
TCGA-KN-8428-11A-01R-2314-13	hsa-mir-205	24.0	3.447881	N
TCGA-KN-8428-11A-01R-2314-13	hsa-mir-2052	0.0	0.0	N
TCGA-KN-8428-11A-01R-2314-13	hsa-mir-2053	0.0	0.0	N
TCGA-KN-8428-11A-01R-2314-13	hsa-mir-2054	0.0	0.0	N
TCGA-KN-8428-11A-01R-2314-13	hsa-mir-206	49.0	7.039424	N
TCGA-KN-8428-11A-01R-2314-13	hsa-mir-208a	0.0	0.0	N
TCGA-KN-8428-11A-01R-2314-13	hsa-mir-208b	0.0	0.0	N
TCGA-KN-8428-11A-01R-2314-13	hsa-mir-20a	962.0	138.202565	N
TCGA-KN-8428-11A-01R-2314-13	hsa-mir-20b	344.0	49.419628	N
TCGA-KN-8428-11A-01R-2314-13	hsa-mir-21	394254.0	56639.203815	N
TCGA-KN-8428-11A-01R-2314-13	hsa-mir-210	953.0	136.90961	N
TCGA-KN-8428-11A-01R-2314-13	hsa-mir-211	2.0	0.287323	N
TCGA-KN-8428-11A-01R-2314-13	hsa-mir-2110	6.0	0.86197	N
TCGA-KN-8428-11A-01R-2314-13	hsa-mir-2113	0.0	0.0	N
TCGA-KN-8428-11A-01R-2314-13	hsa-mir-2114	9.0	1.292955	N
TCGA-KN-8428-11A-01R-2314-13	hsa-mir-2115	0.0	0.0	N
TCGA-KN-8428-11A-01R-2314-13	hsa-mir-2116	2.0	0.287323	N
TCGA-KN-8428-11A-01R-2314-13	hsa-mir-2117	0.0	0.0	N
TCGA-KN-8428-11A-01R-2314-13	hsa-mir-212	60.0	8.619703	N
TCGA-KN-8428-11A-01R-2314-13	hsa-mir-214	170.0	24.422491	N
TCGA-KN-8428-11A-01R-2314-13	hsa-mir-215	209.0	30.025297	Y
TCGA-KN-8428-11A-01R-2314-13	hsa-mir-216a	40.0	5.746468	N
TCGA-KN-8428-11A-01R-2314-13	hsa-mir-216b	26.0	3.735204	N
TCGA-KN-8428-11A-01R-2314-13	hsa-mir-217	1383.0	198.684145	N
TCGA-KN-8428-11A-01R-2314-13	hsa-mir-218-1	13.0	1.867602	N
TCGA-KN-8428-11A-01R-2314-13	hsa-mir-218-2	551.0	79.157602	N
TCGA-KN-8428-11A-01R-2314-13	hsa-mir-219-1	9.0	1.292955	N
TCGA-KN-8428-11A-01R-2314-13	hsa-mir-219-2	1.0	0.143662	N
TCGA-KN-8428-11A-01R-2314-13	hsa-mir-22	766389.0	110100.754267	N
TCGA-KN-8428-11A-01R-2314-13	hsa-mir-221	1125.0	161.619424	N
TCGA-KN-8428-11A-01R-2314-13	hsa-mir-222	215.0	30.887268	N
TCGA-KN-8428-11A-01R-2314-13	hsa-mir-223	567.0	81.45619	N
TCGA-KN-8428-11A-01R-2314-13	hsa-mir-224	18.0	2.585911	N
TCGA-KN-8428-11A-01R-2314-13	hsa-mir-2276	1.0	0.143662	N
TCGA-KN-8428-11A-01R-2314-13	hsa-mir-2277	4.0	0.574647	N
TCGA-KN-8428-11A-01R-2314-13	hsa-mir-2278	0.0	0.0	N
TCGA-KN-8428-11A-01R-2314-13	hsa-mir-2355	162.0	23.273197	N
TCGA-KN-8428-11A-01R-2314-13	hsa-mir-23a	14976.0	2151.477769	Y
TCGA-KN-8428-11A-01R-2314-13	hsa-mir-23b	10708.0	1538.329591	Y
TCGA-KN-8428-11A-01R-2314-13	hsa-mir-23c	7.0	1.005632	N
TCGA-KN-8428-11A-01R-2314-13	hsa-mir-24-1	221.0	31.749238	N
TCGA-KN-8428-11A-01R-2314-13	hsa-mir-24-2	10684.0	1534.88171	N
TCGA-KN-8428-11A-01R-2314-13	hsa-mir-25	19211.0	2759.885111	N
TCGA-KN-8428-11A-01R-2314-13	hsa-mir-26a-1	11.0	1.580279	N
TCGA-KN-8428-11A-01R-2314-13	hsa-mir-26a-2	17770.0	2552.868587	N
TCGA-KN-8428-11A-01R-2314-13	hsa-mir-26b	5093.0	731.669089	N
TCGA-KN-8428-11A-01R-2314-13	hsa-mir-27a	6944.0	997.586914	Y
TCGA-KN-8428-11A-01R-2314-13	hsa-mir-27b	18609.0	2673.400761	Y
TCGA-KN-8428-11A-01R-2314-13	hsa-mir-28	13439.0	1930.669721	N
TCGA-KN-8428-11A-01R-2314-13	hsa-mir-2861	0.0	0.0	N
TCGA-KN-8428-11A-01R-2314-13	hsa-mir-2909	0.0	0.0	N
TCGA-KN-8428-11A-01R-2314-13	hsa-mir-296	14.0	2.011264	N
TCGA-KN-8428-11A-01R-2314-13	hsa-mir-297	0.0	0.0	N
TCGA-KN-8428-11A-01R-2314-13	hsa-mir-298	0.0	0.0	N
TCGA-KN-8428-11A-01R-2314-13	hsa-mir-299	19.0	2.729572	N
TCGA-KN-8428-11A-01R-2314-13	hsa-mir-29a	65204.0	9367.318139	N
TCGA-KN-8428-11A-01R-2314-13	hsa-mir-29b-1	2237.0	321.371245	Y
TCGA-KN-8428-11A-01R-2314-13	hsa-mir-29b-2	2636.0	378.692268	Y
TCGA-KN-8428-11A-01R-2314-13	hsa-mir-29c	29113.0	4182.423363	Y
TCGA-KN-8428-11A-01R-2314-13	hsa-mir-300	0.0	0.0	N
TCGA-KN-8428-11A-01R-2314-13	hsa-mir-301a	41.0	5.89013	N
TCGA-KN-8428-11A-01R-2314-13	hsa-mir-301b	1.0	0.143662	N
TCGA-KN-8428-11A-01R-2314-13	hsa-mir-302a	0.0	0.0	N
TCGA-KN-8428-11A-01R-2314-13	hsa-mir-302b	0.0	0.0	N
TCGA-KN-8428-11A-01R-2314-13	hsa-mir-302c	0.0	0.0	N
TCGA-KN-8428-11A-01R-2314-13	hsa-mir-302d	0.0	0.0	N
TCGA-KN-8428-11A-01R-2314-13	hsa-mir-302e	0.0	0.0	N
TCGA-KN-8428-11A-01R-2314-13	hsa-mir-302f	0.0	0.0	N
TCGA-KN-8428-11A-01R-2314-13	hsa-mir-3065	540.0	77.577323	N
TCGA-KN-8428-11A-01R-2314-13	hsa-mir-3074	49.0	7.039424	N
TCGA-KN-8428-11A-01R-2314-13	hsa-mir-30a	1479784.0	212588.299874	Y
TCGA-KN-8428-11A-01R-2314-13	hsa-mir-30b	11175.0	1605.419609	Y
TCGA-KN-8428-11A-01R-2314-13	hsa-mir-30c-1	31.0	4.453513	N
TCGA-KN-8428-11A-01R-2314-13	hsa-mir-30c-2	16898.0	2427.595576	Y
TCGA-KN-8428-11A-01R-2314-13	hsa-mir-30d	91800.0	13188.144978	N
TCGA-KN-8428-11A-01R-2314-13	hsa-mir-30e	79958.0	11486.903008	Y
TCGA-KN-8428-11A-01R-2314-13	hsa-mir-31	59.0	8.476041	N
TCGA-KN-8428-11A-01R-2314-13	hsa-mir-3115	1.0	0.143662	N
TCGA-KN-8428-11A-01R-2314-13	hsa-mir-3116-1	0.0	0.0	N
TCGA-KN-8428-11A-01R-2314-13	hsa-mir-3116-2	0.0	0.0	N
TCGA-KN-8428-11A-01R-2314-13	hsa-mir-3117	4.0	0.574647	N
TCGA-KN-8428-11A-01R-2314-13	hsa-mir-3118-1	0.0	0.0	N
TCGA-KN-8428-11A-01R-2314-13	hsa-mir-3118-2	0.0	0.0	N
TCGA-KN-8428-11A-01R-2314-13	hsa-mir-3118-3	0.0	0.0	N
TCGA-KN-8428-11A-01R-2314-13	hsa-mir-3118-4	0.0	0.0	N
TCGA-KN-8428-11A-01R-2314-13	hsa-mir-3118-5	0.0	0.0	N
TCGA-KN-8428-11A-01R-2314-13	hsa-mir-3118-6	0.0	0.0	N
TCGA-KN-8428-11A-01R-2314-13	hsa-mir-3119-1	0.0	0.0	N
TCGA-KN-8428-11A-01R-2314-13	hsa-mir-3119-2	0.0	0.0	N
TCGA-KN-8428-11A-01R-2314-13	hsa-mir-3120	0.0	0.0	N
TCGA-KN-8428-11A-01R-2314-13	hsa-mir-3121	0.0	0.0	N
TCGA-KN-8428-11A-01R-2314-13	hsa-mir-3122	0.0	0.0	N
TCGA-KN-8428-11A-01R-2314-13	hsa-mir-3123	0.0	0.0	N
TCGA-KN-8428-11A-01R-2314-13	hsa-mir-3124	1.0	0.143662	N
TCGA-KN-8428-11A-01R-2314-13	hsa-mir-3125	0.0	0.0	N
TCGA-KN-8428-11A-01R-2314-13	hsa-mir-3126	0.0	0.0	N
TCGA-KN-8428-11A-01R-2314-13	hsa-mir-3127	9.0	1.292955	N
TCGA-KN-8428-11A-01R-2314-13	hsa-mir-3128	0.0	0.0	N
TCGA-KN-8428-11A-01R-2314-13	hsa-mir-3129	1.0	0.143662	N
TCGA-KN-8428-11A-01R-2314-13	hsa-mir-3130-1	1.0	0.143662	N
TCGA-KN-8428-11A-01R-2314-13	hsa-mir-3130-2	0.0	0.0	N
TCGA-KN-8428-11A-01R-2314-13	hsa-mir-3131	0.0	0.0	N
TCGA-KN-8428-11A-01R-2314-13	hsa-mir-3132	0.0	0.0	N
TCGA-KN-8428-11A-01R-2314-13	hsa-mir-3133	0.0	0.0	N
TCGA-KN-8428-11A-01R-2314-13	hsa-mir-3134	0.0	0.0	N
TCGA-KN-8428-11A-01R-2314-13	hsa-mir-3135	0.0	0.0	N
TCGA-KN-8428-11A-01R-2314-13	hsa-mir-3136	3.0	0.430985	N
TCGA-KN-8428-11A-01R-2314-13	hsa-mir-3137	0.0	0.0	N
TCGA-KN-8428-11A-01R-2314-13	hsa-mir-3138	0.0	0.0	N
TCGA-KN-8428-11A-01R-2314-13	hsa-mir-3139	0.0	0.0	N
TCGA-KN-8428-11A-01R-2314-13	hsa-mir-3140	1.0	0.143662	N
TCGA-KN-8428-11A-01R-2314-13	hsa-mir-3141	0.0	0.0	N
TCGA-KN-8428-11A-01R-2314-13	hsa-mir-3142	0.0	0.0	N
TCGA-KN-8428-11A-01R-2314-13	hsa-mir-3143	1.0	0.143662	N
TCGA-KN-8428-11A-01R-2314-13	hsa-mir-3144	0.0	0.0	N
TCGA-KN-8428-11A-01R-2314-13	hsa-mir-3145	0.0	0.0	N
TCGA-KN-8428-11A-01R-2314-13	hsa-mir-3146	0.0	0.0	N
TCGA-KN-8428-11A-01R-2314-13	hsa-mir-3147	0.0	0.0	N
TCGA-KN-8428-11A-01R-2314-13	hsa-mir-3148	0.0	0.0	N
TCGA-KN-8428-11A-01R-2314-13	hsa-mir-3149	0.0	0.0	N
TCGA-KN-8428-11A-01R-2314-13	hsa-mir-3150	0.0	0.0	N
TCGA-KN-8428-11A-01R-2314-13	hsa-mir-3150b	2.0	0.287323	N
TCGA-KN-8428-11A-01R-2314-13	hsa-mir-3151	0.0	0.0	N
TCGA-KN-8428-11A-01R-2314-13	hsa-mir-3152	0.0	0.0	N
TCGA-KN-8428-11A-01R-2314-13	hsa-mir-3153	0.0	0.0	N
TCGA-KN-8428-11A-01R-2314-13	hsa-mir-3154	0.0	0.0	N
TCGA-KN-8428-11A-01R-2314-13	hsa-mir-3155	1.0	0.143662	N
TCGA-KN-8428-11A-01R-2314-13	hsa-mir-3156-1	0.0	0.0	N
TCGA-KN-8428-11A-01R-2314-13	hsa-mir-3156-2	0.0	0.0	N
TCGA-KN-8428-11A-01R-2314-13	hsa-mir-3156-3	0.0	0.0	N
TCGA-KN-8428-11A-01R-2314-13	hsa-mir-3157	1.0	0.143662	N
TCGA-KN-8428-11A-01R-2314-13	hsa-mir-3158-1	0.0	0.0	N
TCGA-KN-8428-11A-01R-2314-13	hsa-mir-3158-2	0.0	0.0	N
TCGA-KN-8428-11A-01R-2314-13	hsa-mir-3159	0.0	0.0	N
TCGA-KN-8428-11A-01R-2314-13	hsa-mir-3160-1	0.0	0.0	N
TCGA-KN-8428-11A-01R-2314-13	hsa-mir-3160-2	0.0	0.0	N
TCGA-KN-8428-11A-01R-2314-13	hsa-mir-3161	6.0	0.86197	N
TCGA-KN-8428-11A-01R-2314-13	hsa-mir-3162	0.0	0.0	N
TCGA-KN-8428-11A-01R-2314-13	hsa-mir-3163	0.0	0.0	N
TCGA-KN-8428-11A-01R-2314-13	hsa-mir-3164	0.0	0.0	N
TCGA-KN-8428-11A-01R-2314-13	hsa-mir-3165	0.0	0.0	N
TCGA-KN-8428-11A-01R-2314-13	hsa-mir-3166	0.0	0.0	N
TCGA-KN-8428-11A-01R-2314-13	hsa-mir-3167	0.0	0.0	N
TCGA-KN-8428-11A-01R-2314-13	hsa-mir-3168	0.0	0.0	N
TCGA-KN-8428-11A-01R-2314-13	hsa-mir-3169	0.0	0.0	N
TCGA-KN-8428-11A-01R-2314-13	hsa-mir-3170	9.0	1.292955	N
TCGA-KN-8428-11A-01R-2314-13	hsa-mir-3171	0.0	0.0	N
TCGA-KN-8428-11A-01R-2314-13	hsa-mir-3173	0.0	0.0	N
TCGA-KN-8428-11A-01R-2314-13	hsa-mir-3174	0.0	0.0	N
TCGA-KN-8428-11A-01R-2314-13	hsa-mir-3175	0.0	0.0	N
TCGA-KN-8428-11A-01R-2314-13	hsa-mir-3176	0.0	0.0	N
TCGA-KN-8428-11A-01R-2314-13	hsa-mir-3177	0.0	0.0	N
TCGA-KN-8428-11A-01R-2314-13	hsa-mir-3178	0.0	0.0	N
TCGA-KN-8428-11A-01R-2314-13	hsa-mir-3179-1	0.0	0.0	N
TCGA-KN-8428-11A-01R-2314-13	hsa-mir-3179-2	0.0	0.0	N
TCGA-KN-8428-11A-01R-2314-13	hsa-mir-3179-3	0.0	0.0	N
TCGA-KN-8428-11A-01R-2314-13	hsa-mir-3180-1	0.0	0.0	N
TCGA-KN-8428-11A-01R-2314-13	hsa-mir-3180-2	0.0	0.0	N
TCGA-KN-8428-11A-01R-2314-13	hsa-mir-3180-3	0.0	0.0	N
TCGA-KN-8428-11A-01R-2314-13	hsa-mir-3180-4	0.0	0.0	N
TCGA-KN-8428-11A-01R-2314-13	hsa-mir-3180-5	0.0	0.0	N
TCGA-KN-8428-11A-01R-2314-13	hsa-mir-3181	0.0	0.0	N
TCGA-KN-8428-11A-01R-2314-13	hsa-mir-3182	0.0	0.0	N
TCGA-KN-8428-11A-01R-2314-13	hsa-mir-3183	1.0	0.143662	N
TCGA-KN-8428-11A-01R-2314-13	hsa-mir-3184	0.0	0.0	N
TCGA-KN-8428-11A-01R-2314-13	hsa-mir-3185	0.0	0.0	N
TCGA-KN-8428-11A-01R-2314-13	hsa-mir-3186	0.0	0.0	N
TCGA-KN-8428-11A-01R-2314-13	hsa-mir-3187	0.0	0.0	N
TCGA-KN-8428-11A-01R-2314-13	hsa-mir-3188	0.0	0.0	N
TCGA-KN-8428-11A-01R-2314-13	hsa-mir-3189	2.0	0.287323	N
TCGA-KN-8428-11A-01R-2314-13	hsa-mir-3190	0.0	0.0	N
TCGA-KN-8428-11A-01R-2314-13	hsa-mir-3191	0.0	0.0	N
TCGA-KN-8428-11A-01R-2314-13	hsa-mir-3192	0.0	0.0	N
TCGA-KN-8428-11A-01R-2314-13	hsa-mir-3193	0.0	0.0	N
TCGA-KN-8428-11A-01R-2314-13	hsa-mir-3194	0.0	0.0	N
TCGA-KN-8428-11A-01R-2314-13	hsa-mir-3195	0.0	0.0	N
TCGA-KN-8428-11A-01R-2314-13	hsa-mir-3196	0.0	0.0	N
TCGA-KN-8428-11A-01R-2314-13	hsa-mir-3197	0.0	0.0	N
TCGA-KN-8428-11A-01R-2314-13	hsa-mir-3198	0.0	0.0	N
TCGA-KN-8428-11A-01R-2314-13	hsa-mir-3199-1	4.0	0.574647	N
TCGA-KN-8428-11A-01R-2314-13	hsa-mir-3199-2	3.0	0.430985	N
TCGA-KN-8428-11A-01R-2314-13	hsa-mir-32	214.0	30.743606	N
TCGA-KN-8428-11A-01R-2314-13	hsa-mir-3200	12.0	1.723941	N
TCGA-KN-8428-11A-01R-2314-13	hsa-mir-3201	0.0	0.0	N
TCGA-KN-8428-11A-01R-2314-13	hsa-mir-3202-1	0.0	0.0	N
TCGA-KN-8428-11A-01R-2314-13	hsa-mir-3202-2	0.0	0.0	N
TCGA-KN-8428-11A-01R-2314-13	hsa-mir-320a	1273.0	182.881357	Y
TCGA-KN-8428-11A-01R-2314-13	hsa-mir-320b-1	0.0	0.0	N
TCGA-KN-8428-11A-01R-2314-13	hsa-mir-320b-2	20.0	2.873234	Y
TCGA-KN-8428-11A-01R-2314-13	hsa-mir-320c-1	3.0	0.430985	N
TCGA-KN-8428-11A-01R-2314-13	hsa-mir-320c-2	1.0	0.143662	N
TCGA-KN-8428-11A-01R-2314-13	hsa-mir-320d-1	0.0	0.0	N
TCGA-KN-8428-11A-01R-2314-13	hsa-mir-320d-2	1.0	0.143662	N
TCGA-KN-8428-11A-01R-2314-13	hsa-mir-320e	0.0	0.0	N
TCGA-KN-8428-11A-01R-2314-13	hsa-mir-323	16.0	2.298587	N
TCGA-KN-8428-11A-01R-2314-13	hsa-mir-323b	6.0	0.86197	N
TCGA-KN-8428-11A-01R-2314-13	hsa-mir-324	428.0	61.487212	N
TCGA-KN-8428-11A-01R-2314-13	hsa-mir-325	0.0	0.0	N
TCGA-KN-8428-11A-01R-2314-13	hsa-mir-326	28.0	4.022528	N
TCGA-KN-8428-11A-01R-2314-13	hsa-mir-328	375.0	53.873141	N
TCGA-KN-8428-11A-01R-2314-13	hsa-mir-329-1	1.0	0.143662	N
TCGA-KN-8428-11A-01R-2314-13	hsa-mir-329-2	0.0	0.0	N
TCGA-KN-8428-11A-01R-2314-13	hsa-mir-330	59.0	8.476041	N
TCGA-KN-8428-11A-01R-2314-13	hsa-mir-331	152.0	21.83658	N
TCGA-KN-8428-11A-01R-2314-13	hsa-mir-335	529.0	75.997045	N
TCGA-KN-8428-11A-01R-2314-13	hsa-mir-337	123.0	17.67039	N
TCGA-KN-8428-11A-01R-2314-13	hsa-mir-338	1973.0	283.444554	N
TCGA-KN-8428-11A-01R-2314-13	hsa-mir-339	294.0	42.236543	N
TCGA-KN-8428-11A-01R-2314-13	hsa-mir-33a	353.0	50.712584	N
TCGA-KN-8428-11A-01R-2314-13	hsa-mir-33b	16.0	2.298587	N
TCGA-KN-8428-11A-01R-2314-13	hsa-mir-340	86.0	12.354907	N
TCGA-KN-8428-11A-01R-2314-13	hsa-mir-342	394.0	56.602714	N
TCGA-KN-8428-11A-01R-2314-13	hsa-mir-345	127.0	18.245037	N
TCGA-KN-8428-11A-01R-2314-13	hsa-mir-346	1.0	0.143662	N
TCGA-KN-8428-11A-01R-2314-13	hsa-mir-34a	1042.0	149.695502	N
TCGA-KN-8428-11A-01R-2314-13	hsa-mir-34b	0.0	0.0	N
TCGA-KN-8428-11A-01R-2314-13	hsa-mir-34c	9.0	1.292955	N
TCGA-KN-8428-11A-01R-2314-13	hsa-mir-3605	14.0	2.011264	N
TCGA-KN-8428-11A-01R-2314-13	hsa-mir-3606	0.0	0.0	N
TCGA-KN-8428-11A-01R-2314-13	hsa-mir-3607	277.0	39.794294	N
TCGA-KN-8428-11A-01R-2314-13	hsa-mir-3609	0.0	0.0	N
TCGA-KN-8428-11A-01R-2314-13	hsa-mir-361	2177.0	312.751543	N
TCGA-KN-8428-11A-01R-2314-13	hsa-mir-3610	4.0	0.574647	N
TCGA-KN-8428-11A-01R-2314-13	hsa-mir-3611	0.0	0.0	N
TCGA-KN-8428-11A-01R-2314-13	hsa-mir-3612	0.0	0.0	N
TCGA-KN-8428-11A-01R-2314-13	hsa-mir-3613	58.0	8.332379	N
TCGA-KN-8428-11A-01R-2314-13	hsa-mir-3614	3.0	0.430985	N
TCGA-KN-8428-11A-01R-2314-13	hsa-mir-3615	17.0	2.442249	N
TCGA-KN-8428-11A-01R-2314-13	hsa-mir-3616	0.0	0.0	N
TCGA-KN-8428-11A-01R-2314-13	hsa-mir-3617	0.0	0.0	N
TCGA-KN-8428-11A-01R-2314-13	hsa-mir-3618	2.0	0.287323	N
TCGA-KN-8428-11A-01R-2314-13	hsa-mir-3619	1.0	0.143662	N
TCGA-KN-8428-11A-01R-2314-13	hsa-mir-362	376.0	54.016803	N
TCGA-KN-8428-11A-01R-2314-13	hsa-mir-3620	0.0	0.0	N
TCGA-KN-8428-11A-01R-2314-13	hsa-mir-3621	0.0	0.0	N
TCGA-KN-8428-11A-01R-2314-13	hsa-mir-3622a	0.0	0.0	N
TCGA-KN-8428-11A-01R-2314-13	hsa-mir-3622b	0.0	0.0	N
TCGA-KN-8428-11A-01R-2314-13	hsa-mir-363	276.0	39.650632	N
TCGA-KN-8428-11A-01R-2314-13	hsa-mir-3646	0.0	0.0	N
TCGA-KN-8428-11A-01R-2314-13	hsa-mir-3647	21.0	3.016896	N
TCGA-KN-8428-11A-01R-2314-13	hsa-mir-3648	8.0	1.149294	N
TCGA-KN-8428-11A-01R-2314-13	hsa-mir-3649	0.0	0.0	N
TCGA-KN-8428-11A-01R-2314-13	hsa-mir-365-1	66.0	9.481673	N
TCGA-KN-8428-11A-01R-2314-13	hsa-mir-365-2	66.0	9.481673	N
TCGA-KN-8428-11A-01R-2314-13	hsa-mir-3650	0.0	0.0	N
TCGA-KN-8428-11A-01R-2314-13	hsa-mir-3651	0.0	0.0	N
TCGA-KN-8428-11A-01R-2314-13	hsa-mir-3652	4.0	0.574647	N
TCGA-KN-8428-11A-01R-2314-13	hsa-mir-3653	38.0	5.459145	N
TCGA-KN-8428-11A-01R-2314-13	hsa-mir-3654	0.0	0.0	N
TCGA-KN-8428-11A-01R-2314-13	hsa-mir-3655	0.0	0.0	N
TCGA-KN-8428-11A-01R-2314-13	hsa-mir-3656	1.0	0.143662	N
TCGA-KN-8428-11A-01R-2314-13	hsa-mir-3657	0.0	0.0	N
TCGA-KN-8428-11A-01R-2314-13	hsa-mir-3658	0.0	0.0	N
TCGA-KN-8428-11A-01R-2314-13	hsa-mir-3659	0.0	0.0	N
TCGA-KN-8428-11A-01R-2314-13	hsa-mir-3660	0.0	0.0	N
TCGA-KN-8428-11A-01R-2314-13	hsa-mir-3661	0.0	0.0	N
TCGA-KN-8428-11A-01R-2314-13	hsa-mir-3662	0.0	0.0	N
TCGA-KN-8428-11A-01R-2314-13	hsa-mir-3663	0.0	0.0	N
TCGA-KN-8428-11A-01R-2314-13	hsa-mir-3664	0.0	0.0	N
TCGA-KN-8428-11A-01R-2314-13	hsa-mir-3665	0.0	0.0	N
TCGA-KN-8428-11A-01R-2314-13	hsa-mir-3666	0.0	0.0	N
TCGA-KN-8428-11A-01R-2314-13	hsa-mir-3667	1.0	0.143662	N
TCGA-KN-8428-11A-01R-2314-13	hsa-mir-3668	0.0	0.0	N
TCGA-KN-8428-11A-01R-2314-13	hsa-mir-3669	0.0	0.0	N
TCGA-KN-8428-11A-01R-2314-13	hsa-mir-367	0.0	0.0	N
TCGA-KN-8428-11A-01R-2314-13	hsa-mir-3670	0.0	0.0	N
TCGA-KN-8428-11A-01R-2314-13	hsa-mir-3671	0.0	0.0	N
TCGA-KN-8428-11A-01R-2314-13	hsa-mir-3672	0.0	0.0	N
TCGA-KN-8428-11A-01R-2314-13	hsa-mir-3673	0.0	0.0	N
TCGA-KN-8428-11A-01R-2314-13	hsa-mir-3674	0.0	0.0	N
TCGA-KN-8428-11A-01R-2314-13	hsa-mir-3675	0.0	0.0	N
TCGA-KN-8428-11A-01R-2314-13	hsa-mir-3676	8.0	1.149294	N
TCGA-KN-8428-11A-01R-2314-13	hsa-mir-3677	9.0	1.292955	N
TCGA-KN-8428-11A-01R-2314-13	hsa-mir-3678	1.0	0.143662	N
TCGA-KN-8428-11A-01R-2314-13	hsa-mir-3679	0.0	0.0	N
TCGA-KN-8428-11A-01R-2314-13	hsa-mir-3680	0.0	0.0	N
TCGA-KN-8428-11A-01R-2314-13	hsa-mir-3681	0.0	0.0	N
TCGA-KN-8428-11A-01R-2314-13	hsa-mir-3682	0.0	0.0	N
TCGA-KN-8428-11A-01R-2314-13	hsa-mir-3683	0.0	0.0	N
TCGA-KN-8428-11A-01R-2314-13	hsa-mir-3684	0.0	0.0	N
TCGA-KN-8428-11A-01R-2314-13	hsa-mir-3685	0.0	0.0	N
TCGA-KN-8428-11A-01R-2314-13	hsa-mir-3686	0.0	0.0	N
TCGA-KN-8428-11A-01R-2314-13	hsa-mir-3687	3.0	0.430985	N
TCGA-KN-8428-11A-01R-2314-13	hsa-mir-3688	0.0	0.0	N
TCGA-KN-8428-11A-01R-2314-13	hsa-mir-3689a	0.0	0.0	N
TCGA-KN-8428-11A-01R-2314-13	hsa-mir-3689b	0.0	0.0	N
TCGA-KN-8428-11A-01R-2314-13	hsa-mir-369	57.0	8.188717	N
TCGA-KN-8428-11A-01R-2314-13	hsa-mir-3690	0.0	0.0	N
TCGA-KN-8428-11A-01R-2314-13	hsa-mir-3691	3.0	0.430985	N
TCGA-KN-8428-11A-01R-2314-13	hsa-mir-3692	0.0	0.0	N
TCGA-KN-8428-11A-01R-2314-13	hsa-mir-370	36.0	5.171822	N
TCGA-KN-8428-11A-01R-2314-13	hsa-mir-371	0.0	0.0	N
TCGA-KN-8428-11A-01R-2314-13	hsa-mir-3713	0.0	0.0	N
TCGA-KN-8428-11A-01R-2314-13	hsa-mir-3714	0.0	0.0	N
TCGA-KN-8428-11A-01R-2314-13	hsa-mir-372	0.0	0.0	N
TCGA-KN-8428-11A-01R-2314-13	hsa-mir-373	0.0	0.0	N
TCGA-KN-8428-11A-01R-2314-13	hsa-mir-374a	2888.0	414.895018	N
TCGA-KN-8428-11A-01R-2314-13	hsa-mir-374b	535.0	76.859015	N
TCGA-KN-8428-11A-01R-2314-13	hsa-mir-374c	0.0	0.0	N
TCGA-KN-8428-11A-01R-2314-13	hsa-mir-375	3637.0	522.497639	N
TCGA-KN-8428-11A-01R-2314-13	hsa-mir-376a-1	6.0	0.86197	N
TCGA-KN-8428-11A-01R-2314-13	hsa-mir-376a-2	5.0	0.718309	N
TCGA-KN-8428-11A-01R-2314-13	hsa-mir-376b	7.0	1.005632	Y
TCGA-KN-8428-11A-01R-2314-13	hsa-mir-376c	30.0	4.309851	Y
TCGA-KN-8428-11A-01R-2314-13	hsa-mir-377	16.0	2.298587	N
TCGA-KN-8428-11A-01R-2314-13	hsa-mir-378	6680.0	959.660223	N
TCGA-KN-8428-11A-01R-2314-13	hsa-mir-378b	1.0	0.143662	N
TCGA-KN-8428-11A-01R-2314-13	hsa-mir-378c	116.0	16.664758	N
TCGA-KN-8428-11A-01R-2314-13	hsa-mir-379	2671.0	383.720427	N
TCGA-KN-8428-11A-01R-2314-13	hsa-mir-380	2.0	0.287323	N
TCGA-KN-8428-11A-01R-2314-13	hsa-mir-381	205.0	29.450651	N
TCGA-KN-8428-11A-01R-2314-13	hsa-mir-382	65.0	9.338011	N
TCGA-KN-8428-11A-01R-2314-13	hsa-mir-383	1.0	0.143662	N
TCGA-KN-8428-11A-01R-2314-13	hsa-mir-384	0.0	0.0	N
TCGA-KN-8428-11A-01R-2314-13	hsa-mir-3907	0.0	0.0	N
TCGA-KN-8428-11A-01R-2314-13	hsa-mir-3908	0.0	0.0	N
TCGA-KN-8428-11A-01R-2314-13	hsa-mir-3909	1.0	0.143662	N
TCGA-KN-8428-11A-01R-2314-13	hsa-mir-3910-1	0.0	0.0	N
TCGA-KN-8428-11A-01R-2314-13	hsa-mir-3910-2	0.0	0.0	N
TCGA-KN-8428-11A-01R-2314-13	hsa-mir-3911	0.0	0.0	N
TCGA-KN-8428-11A-01R-2314-13	hsa-mir-3912	7.0	1.005632	N
TCGA-KN-8428-11A-01R-2314-13	hsa-mir-3913-1	14.0	2.011264	N
TCGA-KN-8428-11A-01R-2314-13	hsa-mir-3913-2	0.0	0.0	N
TCGA-KN-8428-11A-01R-2314-13	hsa-mir-3914-1	0.0	0.0	N
TCGA-KN-8428-11A-01R-2314-13	hsa-mir-3914-2	0.0	0.0	N
TCGA-KN-8428-11A-01R-2314-13	hsa-mir-3915	0.0	0.0	N
TCGA-KN-8428-11A-01R-2314-13	hsa-mir-3916	0.0	0.0	N
TCGA-KN-8428-11A-01R-2314-13	hsa-mir-3917	0.0	0.0	N
TCGA-KN-8428-11A-01R-2314-13	hsa-mir-3918	0.0	0.0	N
TCGA-KN-8428-11A-01R-2314-13	hsa-mir-3919	0.0	0.0	N
TCGA-KN-8428-11A-01R-2314-13	hsa-mir-3920	0.0	0.0	N
TCGA-KN-8428-11A-01R-2314-13	hsa-mir-3921	0.0	0.0	N
TCGA-KN-8428-11A-01R-2314-13	hsa-mir-3922	0.0	0.0	N
TCGA-KN-8428-11A-01R-2314-13	hsa-mir-3923	0.0	0.0	N
TCGA-KN-8428-11A-01R-2314-13	hsa-mir-3924	0.0	0.0	N
TCGA-KN-8428-11A-01R-2314-13	hsa-mir-3925	0.0	0.0	N
TCGA-KN-8428-11A-01R-2314-13	hsa-mir-3926-1	1.0	0.143662	N
TCGA-KN-8428-11A-01R-2314-13	hsa-mir-3926-2	0.0	0.0	N
TCGA-KN-8428-11A-01R-2314-13	hsa-mir-3927	0.0	0.0	N
TCGA-KN-8428-11A-01R-2314-13	hsa-mir-3928	4.0	0.574647	N
TCGA-KN-8428-11A-01R-2314-13	hsa-mir-3929	0.0	0.0	N
TCGA-KN-8428-11A-01R-2314-13	hsa-mir-3934	4.0	0.574647	N
TCGA-KN-8428-11A-01R-2314-13	hsa-mir-3935	0.0	0.0	N
TCGA-KN-8428-11A-01R-2314-13	hsa-mir-3936	3.0	0.430985	N
TCGA-KN-8428-11A-01R-2314-13	hsa-mir-3937	0.0	0.0	N
TCGA-KN-8428-11A-01R-2314-13	hsa-mir-3938	0.0	0.0	N
TCGA-KN-8428-11A-01R-2314-13	hsa-mir-3939	0.0	0.0	N
TCGA-KN-8428-11A-01R-2314-13	hsa-mir-3940	2.0	0.287323	N
TCGA-KN-8428-11A-01R-2314-13	hsa-mir-3941	2.0	0.287323	N
TCGA-KN-8428-11A-01R-2314-13	hsa-mir-3942	0.0	0.0	N
TCGA-KN-8428-11A-01R-2314-13	hsa-mir-3943	0.0	0.0	N
TCGA-KN-8428-11A-01R-2314-13	hsa-mir-3944	2.0	0.287323	N
TCGA-KN-8428-11A-01R-2314-13	hsa-mir-3945	0.0	0.0	N
TCGA-KN-8428-11A-01R-2314-13	hsa-mir-409	88.0	12.64223	N
TCGA-KN-8428-11A-01R-2314-13	hsa-mir-410	65.0	9.338011	N
TCGA-KN-8428-11A-01R-2314-13	hsa-mir-411	40.0	5.746468	N
TCGA-KN-8428-11A-01R-2314-13	hsa-mir-412	38.0	5.459145	N
TCGA-KN-8428-11A-01R-2314-13	hsa-mir-421	22.0	3.160558	N
TCGA-KN-8428-11A-01R-2314-13	hsa-mir-422a	0.0	0.0	N
TCGA-KN-8428-11A-01R-2314-13	hsa-mir-423	705.0	101.281506	N
TCGA-KN-8428-11A-01R-2314-13	hsa-mir-424	2408.0	345.937398	N
TCGA-KN-8428-11A-01R-2314-13	hsa-mir-425	561.0	80.594219	N
TCGA-KN-8428-11A-01R-2314-13	hsa-mir-4251	0.0	0.0	N
TCGA-KN-8428-11A-01R-2314-13	hsa-mir-4252	0.0	0.0	N
TCGA-KN-8428-11A-01R-2314-13	hsa-mir-4253	0.0	0.0	N
TCGA-KN-8428-11A-01R-2314-13	hsa-mir-4254	0.0	0.0	N
TCGA-KN-8428-11A-01R-2314-13	hsa-mir-4255	0.0	0.0	N
TCGA-KN-8428-11A-01R-2314-13	hsa-mir-4256	0.0	0.0	N
TCGA-KN-8428-11A-01R-2314-13	hsa-mir-4257	0.0	0.0	N
TCGA-KN-8428-11A-01R-2314-13	hsa-mir-4258	0.0	0.0	N
TCGA-KN-8428-11A-01R-2314-13	hsa-mir-4259	0.0	0.0	N
TCGA-KN-8428-11A-01R-2314-13	hsa-mir-4260	0.0	0.0	N
TCGA-KN-8428-11A-01R-2314-13	hsa-mir-4261	0.0	0.0	N
TCGA-KN-8428-11A-01R-2314-13	hsa-mir-4262	0.0	0.0	N
TCGA-KN-8428-11A-01R-2314-13	hsa-mir-4263	0.0	0.0	N
TCGA-KN-8428-11A-01R-2314-13	hsa-mir-4264	0.0	0.0	N
TCGA-KN-8428-11A-01R-2314-13	hsa-mir-4265	0.0	0.0	N
TCGA-KN-8428-11A-01R-2314-13	hsa-mir-4266	0.0	0.0	N
TCGA-KN-8428-11A-01R-2314-13	hsa-mir-4267	0.0	0.0	N
TCGA-KN-8428-11A-01R-2314-13	hsa-mir-4268	0.0	0.0	N
TCGA-KN-8428-11A-01R-2314-13	hsa-mir-4269	0.0	0.0	N
TCGA-KN-8428-11A-01R-2314-13	hsa-mir-4270	0.0	0.0	N
TCGA-KN-8428-11A-01R-2314-13	hsa-mir-4271	0.0	0.0	N
TCGA-KN-8428-11A-01R-2314-13	hsa-mir-4272	0.0	0.0	N
TCGA-KN-8428-11A-01R-2314-13	hsa-mir-4273	0.0	0.0	N
TCGA-KN-8428-11A-01R-2314-13	hsa-mir-4274	0.0	0.0	N
TCGA-KN-8428-11A-01R-2314-13	hsa-mir-4275	0.0	0.0	N
TCGA-KN-8428-11A-01R-2314-13	hsa-mir-4276	0.0	0.0	N
TCGA-KN-8428-11A-01R-2314-13	hsa-mir-4277	0.0	0.0	N
TCGA-KN-8428-11A-01R-2314-13	hsa-mir-4278	0.0	0.0	N
TCGA-KN-8428-11A-01R-2314-13	hsa-mir-4279	0.0	0.0	N
TCGA-KN-8428-11A-01R-2314-13	hsa-mir-4280	0.0	0.0	N
TCGA-KN-8428-11A-01R-2314-13	hsa-mir-4281	0.0	0.0	N
TCGA-KN-8428-11A-01R-2314-13	hsa-mir-4282	0.0	0.0	N
TCGA-KN-8428-11A-01R-2314-13	hsa-mir-4283-1	0.0	0.0	N
TCGA-KN-8428-11A-01R-2314-13	hsa-mir-4283-2	0.0	0.0	N
TCGA-KN-8428-11A-01R-2314-13	hsa-mir-4284	0.0	0.0	N
TCGA-KN-8428-11A-01R-2314-13	hsa-mir-4285	0.0	0.0	N
TCGA-KN-8428-11A-01R-2314-13	hsa-mir-4286	0.0	0.0	N
TCGA-KN-8428-11A-01R-2314-13	hsa-mir-4287	0.0	0.0	N
TCGA-KN-8428-11A-01R-2314-13	hsa-mir-4288	0.0	0.0	N
TCGA-KN-8428-11A-01R-2314-13	hsa-mir-4289	0.0	0.0	N
TCGA-KN-8428-11A-01R-2314-13	hsa-mir-429	909.0	130.588494	N
TCGA-KN-8428-11A-01R-2314-13	hsa-mir-4290	0.0	0.0	N
TCGA-KN-8428-11A-01R-2314-13	hsa-mir-4291	0.0	0.0	N
TCGA-KN-8428-11A-01R-2314-13	hsa-mir-4292	0.0	0.0	N
TCGA-KN-8428-11A-01R-2314-13	hsa-mir-4293	0.0	0.0	N
TCGA-KN-8428-11A-01R-2314-13	hsa-mir-4294	0.0	0.0	N
TCGA-KN-8428-11A-01R-2314-13	hsa-mir-4295	0.0	0.0	N
TCGA-KN-8428-11A-01R-2314-13	hsa-mir-4296	0.0	0.0	N
TCGA-KN-8428-11A-01R-2314-13	hsa-mir-4297	0.0	0.0	N
TCGA-KN-8428-11A-01R-2314-13	hsa-mir-4298	0.0	0.0	N
TCGA-KN-8428-11A-01R-2314-13	hsa-mir-4299	0.0	0.0	N
TCGA-KN-8428-11A-01R-2314-13	hsa-mir-4300	0.0	0.0	N
TCGA-KN-8428-11A-01R-2314-13	hsa-mir-4301	0.0	0.0	N
TCGA-KN-8428-11A-01R-2314-13	hsa-mir-4302	0.0	0.0	N
TCGA-KN-8428-11A-01R-2314-13	hsa-mir-4303	0.0	0.0	N
TCGA-KN-8428-11A-01R-2314-13	hsa-mir-4304	0.0	0.0	N
TCGA-KN-8428-11A-01R-2314-13	hsa-mir-4305	0.0	0.0	N
TCGA-KN-8428-11A-01R-2314-13	hsa-mir-4306	0.0	0.0	N
TCGA-KN-8428-11A-01R-2314-13	hsa-mir-4307	0.0	0.0	N
TCGA-KN-8428-11A-01R-2314-13	hsa-mir-4308	0.0	0.0	N
TCGA-KN-8428-11A-01R-2314-13	hsa-mir-4309	0.0	0.0	N
TCGA-KN-8428-11A-01R-2314-13	hsa-mir-431	12.0	1.723941	N
TCGA-KN-8428-11A-01R-2314-13	hsa-mir-4310	0.0	0.0	N
TCGA-KN-8428-11A-01R-2314-13	hsa-mir-4311	0.0	0.0	N
TCGA-KN-8428-11A-01R-2314-13	hsa-mir-4312	0.0	0.0	N
TCGA-KN-8428-11A-01R-2314-13	hsa-mir-4313	0.0	0.0	N
TCGA-KN-8428-11A-01R-2314-13	hsa-mir-4314	0.0	0.0	N
TCGA-KN-8428-11A-01R-2314-13	hsa-mir-4315-1	0.0	0.0	N
TCGA-KN-8428-11A-01R-2314-13	hsa-mir-4315-2	0.0	0.0	N
TCGA-KN-8428-11A-01R-2314-13	hsa-mir-4316	0.0	0.0	N
TCGA-KN-8428-11A-01R-2314-13	hsa-mir-4317	0.0	0.0	N
TCGA-KN-8428-11A-01R-2314-13	hsa-mir-4318	0.0	0.0	N
TCGA-KN-8428-11A-01R-2314-13	hsa-mir-4319	0.0	0.0	N
TCGA-KN-8428-11A-01R-2314-13	hsa-mir-432	40.0	5.746468	N
TCGA-KN-8428-11A-01R-2314-13	hsa-mir-4320	0.0	0.0	N
TCGA-KN-8428-11A-01R-2314-13	hsa-mir-4321	0.0	0.0	N
TCGA-KN-8428-11A-01R-2314-13	hsa-mir-4322	0.0	0.0	N
TCGA-KN-8428-11A-01R-2314-13	hsa-mir-4323	0.0	0.0	N
TCGA-KN-8428-11A-01R-2314-13	hsa-mir-4324	0.0	0.0	N
TCGA-KN-8428-11A-01R-2314-13	hsa-mir-4325	0.0	0.0	N
TCGA-KN-8428-11A-01R-2314-13	hsa-mir-4326	25.0	3.591543	N
TCGA-KN-8428-11A-01R-2314-13	hsa-mir-4327	0.0	0.0	N
TCGA-KN-8428-11A-01R-2314-13	hsa-mir-4328	0.0	0.0	N
TCGA-KN-8428-11A-01R-2314-13	hsa-mir-4329	0.0	0.0	N
TCGA-KN-8428-11A-01R-2314-13	hsa-mir-433	14.0	2.011264	N
TCGA-KN-8428-11A-01R-2314-13	hsa-mir-4330	0.0	0.0	N
TCGA-KN-8428-11A-01R-2314-13	hsa-mir-448	0.0	0.0	N
TCGA-KN-8428-11A-01R-2314-13	hsa-mir-449a	3.0	0.430985	N
TCGA-KN-8428-11A-01R-2314-13	hsa-mir-449b	0.0	0.0	N
TCGA-KN-8428-11A-01R-2314-13	hsa-mir-449c	0.0	0.0	N
TCGA-KN-8428-11A-01R-2314-13	hsa-mir-450a-1	52.0	7.470409	N
TCGA-KN-8428-11A-01R-2314-13	hsa-mir-450a-2	48.0	6.895762	N
TCGA-KN-8428-11A-01R-2314-13	hsa-mir-450b	145.0	20.830948	N
TCGA-KN-8428-11A-01R-2314-13	hsa-mir-451	8116.0	1165.958438	N
TCGA-KN-8428-11A-01R-2314-13	hsa-mir-452	126.0	18.101375	N
TCGA-KN-8428-11A-01R-2314-13	hsa-mir-454	24.0	3.447881	N
TCGA-KN-8428-11A-01R-2314-13	hsa-mir-455	3333.0	478.824479	N
TCGA-KN-8428-11A-01R-2314-13	hsa-mir-466	1.0	0.143662	N
TCGA-KN-8428-11A-01R-2314-13	hsa-mir-483	4.0	0.574647	N
TCGA-KN-8428-11A-01R-2314-13	hsa-mir-484	283.0	40.656264	N
TCGA-KN-8428-11A-01R-2314-13	hsa-mir-485	14.0	2.011264	N
TCGA-KN-8428-11A-01R-2314-13	hsa-mir-486	2231.0	320.509275	N
TCGA-KN-8428-11A-01R-2314-13	hsa-mir-487a	3.0	0.430985	N
TCGA-KN-8428-11A-01R-2314-13	hsa-mir-487b	26.0	3.735204	N
TCGA-KN-8428-11A-01R-2314-13	hsa-mir-488	1.0	0.143662	N
TCGA-KN-8428-11A-01R-2314-13	hsa-mir-489	86.0	12.354907	N
TCGA-KN-8428-11A-01R-2314-13	hsa-mir-490	0.0	0.0	N
TCGA-KN-8428-11A-01R-2314-13	hsa-mir-491	14.0	2.011264	N
TCGA-KN-8428-11A-01R-2314-13	hsa-mir-492	0.0	0.0	N
TCGA-KN-8428-11A-01R-2314-13	hsa-mir-493	47.0	6.7521	N
TCGA-KN-8428-11A-01R-2314-13	hsa-mir-494	5.0	0.718309	N
TCGA-KN-8428-11A-01R-2314-13	hsa-mir-495	19.0	2.729572	N
TCGA-KN-8428-11A-01R-2314-13	hsa-mir-496	11.0	1.580279	N
TCGA-KN-8428-11A-01R-2314-13	hsa-mir-497	331.0	47.552026	N
TCGA-KN-8428-11A-01R-2314-13	hsa-mir-498	0.0	0.0	N
TCGA-KN-8428-11A-01R-2314-13	hsa-mir-499	5.0	0.718309	N
TCGA-KN-8428-11A-01R-2314-13	hsa-mir-500a	2960.0	425.238662	Y
TCGA-KN-8428-11A-01R-2314-13	hsa-mir-500b	110.0	15.802788	Y
TCGA-KN-8428-11A-01R-2314-13	hsa-mir-501	625.0	89.788569	N
TCGA-KN-8428-11A-01R-2314-13	hsa-mir-502	143.0	20.543625	Y
TCGA-KN-8428-11A-01R-2314-13	hsa-mir-503	95.0	13.647862	N
TCGA-KN-8428-11A-01R-2314-13	hsa-mir-504	14.0	2.011264	N
TCGA-KN-8428-11A-01R-2314-13	hsa-mir-505	403.0	57.895669	N
TCGA-KN-8428-11A-01R-2314-13	hsa-mir-506	32.0	4.597175	N
TCGA-KN-8428-11A-01R-2314-13	hsa-mir-507	6.0	0.86197	N
TCGA-KN-8428-11A-01R-2314-13	hsa-mir-508	970.0	139.351859	N
TCGA-KN-8428-11A-01R-2314-13	hsa-mir-509-1	92.0	13.216877	N
TCGA-KN-8428-11A-01R-2314-13	hsa-mir-509-2	93.0	13.360539	N
TCGA-KN-8428-11A-01R-2314-13	hsa-mir-509-3	109.0	15.659126	N
TCGA-KN-8428-11A-01R-2314-13	hsa-mir-510	0.0	0.0	N
TCGA-KN-8428-11A-01R-2314-13	hsa-mir-511-1	14.0	2.011264	N
TCGA-KN-8428-11A-01R-2314-13	hsa-mir-511-2	23.0	3.304219	N
TCGA-KN-8428-11A-01R-2314-13	hsa-mir-512-1	0.0	0.0	N
TCGA-KN-8428-11A-01R-2314-13	hsa-mir-512-2	0.0	0.0	N
TCGA-KN-8428-11A-01R-2314-13	hsa-mir-513a-1	1.0	0.143662	N
TCGA-KN-8428-11A-01R-2314-13	hsa-mir-513a-2	1.0	0.143662	N
TCGA-KN-8428-11A-01R-2314-13	hsa-mir-513b	0.0	0.0	N
TCGA-KN-8428-11A-01R-2314-13	hsa-mir-513c	2.0	0.287323	N
TCGA-KN-8428-11A-01R-2314-13	hsa-mir-514-1	375.0	53.873141	N
TCGA-KN-8428-11A-01R-2314-13	hsa-mir-514-2	412.0	59.188625	N
TCGA-KN-8428-11A-01R-2314-13	hsa-mir-514-3	402.0	57.752007	N
TCGA-KN-8428-11A-01R-2314-13	hsa-mir-514b	14.0	2.011264	N
TCGA-KN-8428-11A-01R-2314-13	hsa-mir-515-1	0.0	0.0	N
TCGA-KN-8428-11A-01R-2314-13	hsa-mir-515-2	0.0	0.0	N
TCGA-KN-8428-11A-01R-2314-13	hsa-mir-516a-1	0.0	0.0	N
TCGA-KN-8428-11A-01R-2314-13	hsa-mir-516a-2	0.0	0.0	N
TCGA-KN-8428-11A-01R-2314-13	hsa-mir-516b-1	0.0	0.0	N
TCGA-KN-8428-11A-01R-2314-13	hsa-mir-516b-2	0.0	0.0	N
TCGA-KN-8428-11A-01R-2314-13	hsa-mir-517a	0.0	0.0	N
TCGA-KN-8428-11A-01R-2314-13	hsa-mir-517b	0.0	0.0	N
TCGA-KN-8428-11A-01R-2314-13	hsa-mir-517c	0.0	0.0	N
TCGA-KN-8428-11A-01R-2314-13	hsa-mir-518a-1	0.0	0.0	N
TCGA-KN-8428-11A-01R-2314-13	hsa-mir-518a-2	0.0	0.0	N
TCGA-KN-8428-11A-01R-2314-13	hsa-mir-518b	0.0	0.0	N
TCGA-KN-8428-11A-01R-2314-13	hsa-mir-518c	0.0	0.0	N
TCGA-KN-8428-11A-01R-2314-13	hsa-mir-518d	0.0	0.0	N
TCGA-KN-8428-11A-01R-2314-13	hsa-mir-518e	0.0	0.0	N
TCGA-KN-8428-11A-01R-2314-13	hsa-mir-518f	0.0	0.0	N
TCGA-KN-8428-11A-01R-2314-13	hsa-mir-519a-1	0.0	0.0	N
TCGA-KN-8428-11A-01R-2314-13	hsa-mir-519a-2	0.0	0.0	N
TCGA-KN-8428-11A-01R-2314-13	hsa-mir-519b	0.0	0.0	N
TCGA-KN-8428-11A-01R-2314-13	hsa-mir-519c	0.0	0.0	N
TCGA-KN-8428-11A-01R-2314-13	hsa-mir-519d	0.0	0.0	N
TCGA-KN-8428-11A-01R-2314-13	hsa-mir-519e	0.0	0.0	N
TCGA-KN-8428-11A-01R-2314-13	hsa-mir-520a	0.0	0.0	N
TCGA-KN-8428-11A-01R-2314-13	hsa-mir-520b	0.0	0.0	N
TCGA-KN-8428-11A-01R-2314-13	hsa-mir-520c	0.0	0.0	N
TCGA-KN-8428-11A-01R-2314-13	hsa-mir-520d	0.0	0.0	N
TCGA-KN-8428-11A-01R-2314-13	hsa-mir-520e	0.0	0.0	N
TCGA-KN-8428-11A-01R-2314-13	hsa-mir-520f	0.0	0.0	N
TCGA-KN-8428-11A-01R-2314-13	hsa-mir-520g	0.0	0.0	N
TCGA-KN-8428-11A-01R-2314-13	hsa-mir-520h	0.0	0.0	N
TCGA-KN-8428-11A-01R-2314-13	hsa-mir-521-1	0.0	0.0	N
TCGA-KN-8428-11A-01R-2314-13	hsa-mir-521-2	0.0	0.0	N
TCGA-KN-8428-11A-01R-2314-13	hsa-mir-522	0.0	0.0	N
TCGA-KN-8428-11A-01R-2314-13	hsa-mir-523	0.0	0.0	N
TCGA-KN-8428-11A-01R-2314-13	hsa-mir-524	0.0	0.0	N
TCGA-KN-8428-11A-01R-2314-13	hsa-mir-525	0.0	0.0	N
TCGA-KN-8428-11A-01R-2314-13	hsa-mir-526a-1	0.0	0.0	N
TCGA-KN-8428-11A-01R-2314-13	hsa-mir-526a-2	0.0	0.0	N
TCGA-KN-8428-11A-01R-2314-13	hsa-mir-526b	0.0	0.0	N
TCGA-KN-8428-11A-01R-2314-13	hsa-mir-527	0.0	0.0	N
TCGA-KN-8428-11A-01R-2314-13	hsa-mir-532	15376.0	2208.942453	N
TCGA-KN-8428-11A-01R-2314-13	hsa-mir-539	31.0	4.453513	N
TCGA-KN-8428-11A-01R-2314-13	hsa-mir-541	1.0	0.143662	N
TCGA-KN-8428-11A-01R-2314-13	hsa-mir-542	3758.0	539.880706	N
TCGA-KN-8428-11A-01R-2314-13	hsa-mir-543	9.0	1.292955	N
TCGA-KN-8428-11A-01R-2314-13	hsa-mir-544	0.0	0.0	N
TCGA-KN-8428-11A-01R-2314-13	hsa-mir-544b	0.0	0.0	N
TCGA-KN-8428-11A-01R-2314-13	hsa-mir-545	2.0	0.287323	N
TCGA-KN-8428-11A-01R-2314-13	hsa-mir-548a-1	0.0	0.0	N
TCGA-KN-8428-11A-01R-2314-13	hsa-mir-548a-2	0.0	0.0	N
TCGA-KN-8428-11A-01R-2314-13	hsa-mir-548a-3	0.0	0.0	N
TCGA-KN-8428-11A-01R-2314-13	hsa-mir-548aa-1	0.0	0.0	N
TCGA-KN-8428-11A-01R-2314-13	hsa-mir-548aa-2	0.0	0.0	N
TCGA-KN-8428-11A-01R-2314-13	hsa-mir-548b	8.0	1.149294	N
TCGA-KN-8428-11A-01R-2314-13	hsa-mir-548c	0.0	0.0	N
TCGA-KN-8428-11A-01R-2314-13	hsa-mir-548d-1	0.0	0.0	N
TCGA-KN-8428-11A-01R-2314-13	hsa-mir-548d-2	0.0	0.0	N
TCGA-KN-8428-11A-01R-2314-13	hsa-mir-548e	3.0	0.430985	N
TCGA-KN-8428-11A-01R-2314-13	hsa-mir-548f-1	0.0	0.0	N
TCGA-KN-8428-11A-01R-2314-13	hsa-mir-548f-2	0.0	0.0	N
TCGA-KN-8428-11A-01R-2314-13	hsa-mir-548f-3	0.0	0.0	N
TCGA-KN-8428-11A-01R-2314-13	hsa-mir-548f-4	0.0	0.0	N
TCGA-KN-8428-11A-01R-2314-13	hsa-mir-548f-5	0.0	0.0	N
TCGA-KN-8428-11A-01R-2314-13	hsa-mir-548g	0.0	0.0	N
TCGA-KN-8428-11A-01R-2314-13	hsa-mir-548h-1	0.0	0.0	N
TCGA-KN-8428-11A-01R-2314-13	hsa-mir-548h-2	0.0	0.0	N
TCGA-KN-8428-11A-01R-2314-13	hsa-mir-548h-3	0.0	0.0	N
TCGA-KN-8428-11A-01R-2314-13	hsa-mir-548h-4	0.0	0.0	N
TCGA-KN-8428-11A-01R-2314-13	hsa-mir-548i-1	0.0	0.0	N
TCGA-KN-8428-11A-01R-2314-13	hsa-mir-548i-2	0.0	0.0	N
TCGA-KN-8428-11A-01R-2314-13	hsa-mir-548i-3	0.0	0.0	N
TCGA-KN-8428-11A-01R-2314-13	hsa-mir-548i-4	0.0	0.0	N
TCGA-KN-8428-11A-01R-2314-13	hsa-mir-548j	4.0	0.574647	N
TCGA-KN-8428-11A-01R-2314-13	hsa-mir-548k	2.0	0.287323	N
TCGA-KN-8428-11A-01R-2314-13	hsa-mir-548l	0.0	0.0	N
TCGA-KN-8428-11A-01R-2314-13	hsa-mir-548m	0.0	0.0	N
TCGA-KN-8428-11A-01R-2314-13	hsa-mir-548n	0.0	0.0	N
TCGA-KN-8428-11A-01R-2314-13	hsa-mir-548o	2.0	0.287323	N
TCGA-KN-8428-11A-01R-2314-13	hsa-mir-548p	0.0	0.0	N
TCGA-KN-8428-11A-01R-2314-13	hsa-mir-548q	1.0	0.143662	N
TCGA-KN-8428-11A-01R-2314-13	hsa-mir-548s	0.0	0.0	N
TCGA-KN-8428-11A-01R-2314-13	hsa-mir-548t	0.0	0.0	N
TCGA-KN-8428-11A-01R-2314-13	hsa-mir-548u	0.0	0.0	N
TCGA-KN-8428-11A-01R-2314-13	hsa-mir-548v	5.0	0.718309	N
TCGA-KN-8428-11A-01R-2314-13	hsa-mir-548w	0.0	0.0	N
TCGA-KN-8428-11A-01R-2314-13	hsa-mir-548x	0.0	0.0	N
TCGA-KN-8428-11A-01R-2314-13	hsa-mir-548y	0.0	0.0	N
TCGA-KN-8428-11A-01R-2314-13	hsa-mir-548z	0.0	0.0	N
TCGA-KN-8428-11A-01R-2314-13	hsa-mir-549	1.0	0.143662	N
TCGA-KN-8428-11A-01R-2314-13	hsa-mir-550a-1	6.0	0.86197	N
TCGA-KN-8428-11A-01R-2314-13	hsa-mir-550a-2	6.0	0.86197	N
TCGA-KN-8428-11A-01R-2314-13	hsa-mir-550b-1	0.0	0.0	N
TCGA-KN-8428-11A-01R-2314-13	hsa-mir-550b-2	0.0	0.0	N
TCGA-KN-8428-11A-01R-2314-13	hsa-mir-551a	4.0	0.574647	N
TCGA-KN-8428-11A-01R-2314-13	hsa-mir-551b	38.0	5.459145	N
TCGA-KN-8428-11A-01R-2314-13	hsa-mir-552	0.0	0.0	N
TCGA-KN-8428-11A-01R-2314-13	hsa-mir-553	0.0	0.0	N
TCGA-KN-8428-11A-01R-2314-13	hsa-mir-554	0.0	0.0	N
TCGA-KN-8428-11A-01R-2314-13	hsa-mir-555	0.0	0.0	N
TCGA-KN-8428-11A-01R-2314-13	hsa-mir-556	2.0	0.287323	N
TCGA-KN-8428-11A-01R-2314-13	hsa-mir-557	0.0	0.0	N
TCGA-KN-8428-11A-01R-2314-13	hsa-mir-558	0.0	0.0	N
TCGA-KN-8428-11A-01R-2314-13	hsa-mir-559	0.0	0.0	N
TCGA-KN-8428-11A-01R-2314-13	hsa-mir-561	5.0	0.718309	N
TCGA-KN-8428-11A-01R-2314-13	hsa-mir-562	0.0	0.0	N
TCGA-KN-8428-11A-01R-2314-13	hsa-mir-563	0.0	0.0	N
TCGA-KN-8428-11A-01R-2314-13	hsa-mir-564	0.0	0.0	N
TCGA-KN-8428-11A-01R-2314-13	hsa-mir-566	0.0	0.0	N
TCGA-KN-8428-11A-01R-2314-13	hsa-mir-567	0.0	0.0	N
TCGA-KN-8428-11A-01R-2314-13	hsa-mir-568	0.0	0.0	N
TCGA-KN-8428-11A-01R-2314-13	hsa-mir-569	0.0	0.0	N
TCGA-KN-8428-11A-01R-2314-13	hsa-mir-570	1.0	0.143662	N
TCGA-KN-8428-11A-01R-2314-13	hsa-mir-571	0.0	0.0	N
TCGA-KN-8428-11A-01R-2314-13	hsa-mir-572	0.0	0.0	N
TCGA-KN-8428-11A-01R-2314-13	hsa-mir-573	0.0	0.0	N
TCGA-KN-8428-11A-01R-2314-13	hsa-mir-574	250.0	35.915428	N
TCGA-KN-8428-11A-01R-2314-13	hsa-mir-575	0.0	0.0	N
TCGA-KN-8428-11A-01R-2314-13	hsa-mir-576	17.0	2.442249	N
TCGA-KN-8428-11A-01R-2314-13	hsa-mir-577	58.0	8.332379	N
TCGA-KN-8428-11A-01R-2314-13	hsa-mir-578	1.0	0.143662	N
TCGA-KN-8428-11A-01R-2314-13	hsa-mir-579	2.0	0.287323	N
TCGA-KN-8428-11A-01R-2314-13	hsa-mir-580	2.0	0.287323	N
TCGA-KN-8428-11A-01R-2314-13	hsa-mir-581	1.0	0.143662	N
TCGA-KN-8428-11A-01R-2314-13	hsa-mir-582	1386.0	199.11513	N
TCGA-KN-8428-11A-01R-2314-13	hsa-mir-583	0.0	0.0	N
TCGA-KN-8428-11A-01R-2314-13	hsa-mir-584	102.0	14.653494	N
TCGA-KN-8428-11A-01R-2314-13	hsa-mir-585	5.0	0.718309	N
TCGA-KN-8428-11A-01R-2314-13	hsa-mir-586	0.0	0.0	N
TCGA-KN-8428-11A-01R-2314-13	hsa-mir-587	0.0	0.0	N
TCGA-KN-8428-11A-01R-2314-13	hsa-mir-588	0.0	0.0	N
TCGA-KN-8428-11A-01R-2314-13	hsa-mir-589	224.0	32.180223	N
TCGA-KN-8428-11A-01R-2314-13	hsa-mir-590	100.0	14.366171	N
TCGA-KN-8428-11A-01R-2314-13	hsa-mir-591	0.0	0.0	N
TCGA-KN-8428-11A-01R-2314-13	hsa-mir-592	19.0	2.729572	N
TCGA-KN-8428-11A-01R-2314-13	hsa-mir-593	0.0	0.0	N
TCGA-KN-8428-11A-01R-2314-13	hsa-mir-595	0.0	0.0	N
TCGA-KN-8428-11A-01R-2314-13	hsa-mir-596	0.0	0.0	N
TCGA-KN-8428-11A-01R-2314-13	hsa-mir-597	0.0	0.0	N
TCGA-KN-8428-11A-01R-2314-13	hsa-mir-598	210.0	30.168959	N
TCGA-KN-8428-11A-01R-2314-13	hsa-mir-599	1.0	0.143662	N
TCGA-KN-8428-11A-01R-2314-13	hsa-mir-600	0.0	0.0	N
TCGA-KN-8428-11A-01R-2314-13	hsa-mir-601	0.0	0.0	N
TCGA-KN-8428-11A-01R-2314-13	hsa-mir-602	0.0	0.0	N
TCGA-KN-8428-11A-01R-2314-13	hsa-mir-603	0.0	0.0	N
TCGA-KN-8428-11A-01R-2314-13	hsa-mir-604	0.0	0.0	N
TCGA-KN-8428-11A-01R-2314-13	hsa-mir-605	5.0	0.718309	N
TCGA-KN-8428-11A-01R-2314-13	hsa-mir-606	0.0	0.0	N
TCGA-KN-8428-11A-01R-2314-13	hsa-mir-607	1.0	0.143662	N
TCGA-KN-8428-11A-01R-2314-13	hsa-mir-608	0.0	0.0	N
TCGA-KN-8428-11A-01R-2314-13	hsa-mir-609	0.0	0.0	N
TCGA-KN-8428-11A-01R-2314-13	hsa-mir-610	0.0	0.0	N
TCGA-KN-8428-11A-01R-2314-13	hsa-mir-611	0.0	0.0	N
TCGA-KN-8428-11A-01R-2314-13	hsa-mir-612	0.0	0.0	N
TCGA-KN-8428-11A-01R-2314-13	hsa-mir-613	0.0	0.0	N
TCGA-KN-8428-11A-01R-2314-13	hsa-mir-614	0.0	0.0	N
TCGA-KN-8428-11A-01R-2314-13	hsa-mir-615	138.0	19.825316	N
TCGA-KN-8428-11A-01R-2314-13	hsa-mir-616	14.0	2.011264	N
TCGA-KN-8428-11A-01R-2314-13	hsa-mir-617	0.0	0.0	N
TCGA-KN-8428-11A-01R-2314-13	hsa-mir-618	12.0	1.723941	N
TCGA-KN-8428-11A-01R-2314-13	hsa-mir-619	0.0	0.0	N
TCGA-KN-8428-11A-01R-2314-13	hsa-mir-620	0.0	0.0	N
TCGA-KN-8428-11A-01R-2314-13	hsa-mir-621	0.0	0.0	N
TCGA-KN-8428-11A-01R-2314-13	hsa-mir-622	0.0	0.0	N
TCGA-KN-8428-11A-01R-2314-13	hsa-mir-623	0.0	0.0	N
TCGA-KN-8428-11A-01R-2314-13	hsa-mir-624	4.0	0.574647	N
TCGA-KN-8428-11A-01R-2314-13	hsa-mir-625	284.0	40.799926	N
TCGA-KN-8428-11A-01R-2314-13	hsa-mir-626	0.0	0.0	N
TCGA-KN-8428-11A-01R-2314-13	hsa-mir-627	14.0	2.011264	N
TCGA-KN-8428-11A-01R-2314-13	hsa-mir-628	42.0	6.033792	N
TCGA-KN-8428-11A-01R-2314-13	hsa-mir-629	213.0	30.599944	N
TCGA-KN-8428-11A-01R-2314-13	hsa-mir-630	1.0	0.143662	N
TCGA-KN-8428-11A-01R-2314-13	hsa-mir-631	0.0	0.0	N
TCGA-KN-8428-11A-01R-2314-13	hsa-mir-632	3.0	0.430985	N
TCGA-KN-8428-11A-01R-2314-13	hsa-mir-633	0.0	0.0	N
TCGA-KN-8428-11A-01R-2314-13	hsa-mir-634	0.0	0.0	N
TCGA-KN-8428-11A-01R-2314-13	hsa-mir-635	0.0	0.0	N
TCGA-KN-8428-11A-01R-2314-13	hsa-mir-636	1.0	0.143662	N
TCGA-KN-8428-11A-01R-2314-13	hsa-mir-637	0.0	0.0	N
TCGA-KN-8428-11A-01R-2314-13	hsa-mir-638	0.0	0.0	N
TCGA-KN-8428-11A-01R-2314-13	hsa-mir-639	0.0	0.0	N
TCGA-KN-8428-11A-01R-2314-13	hsa-mir-640	0.0	0.0	N
TCGA-KN-8428-11A-01R-2314-13	hsa-mir-641	2.0	0.287323	N
TCGA-KN-8428-11A-01R-2314-13	hsa-mir-642a	4.0	0.574647	N
TCGA-KN-8428-11A-01R-2314-13	hsa-mir-642b	0.0	0.0	N
TCGA-KN-8428-11A-01R-2314-13	hsa-mir-643	2.0	0.287323	N
TCGA-KN-8428-11A-01R-2314-13	hsa-mir-644	0.0	0.0	N
TCGA-KN-8428-11A-01R-2314-13	hsa-mir-645	0.0	0.0	N
TCGA-KN-8428-11A-01R-2314-13	hsa-mir-646	0.0	0.0	N
TCGA-KN-8428-11A-01R-2314-13	hsa-mir-647	0.0	0.0	N
TCGA-KN-8428-11A-01R-2314-13	hsa-mir-648	0.0	0.0	N
TCGA-KN-8428-11A-01R-2314-13	hsa-mir-649	0.0	0.0	N
TCGA-KN-8428-11A-01R-2314-13	hsa-mir-650	0.0	0.0	N
TCGA-KN-8428-11A-01R-2314-13	hsa-mir-651	14.0	2.011264	N
TCGA-KN-8428-11A-01R-2314-13	hsa-mir-652	149.0	21.405595	N
TCGA-KN-8428-11A-01R-2314-13	hsa-mir-653	328.0	47.121041	N
TCGA-KN-8428-11A-01R-2314-13	hsa-mir-654	82.0	11.78026	N
TCGA-KN-8428-11A-01R-2314-13	hsa-mir-655	4.0	0.574647	N
TCGA-KN-8428-11A-01R-2314-13	hsa-mir-656	7.0	1.005632	N
TCGA-KN-8428-11A-01R-2314-13	hsa-mir-657	0.0	0.0	N
TCGA-KN-8428-11A-01R-2314-13	hsa-mir-658	0.0	0.0	N
TCGA-KN-8428-11A-01R-2314-13	hsa-mir-659	5.0	0.718309	N
TCGA-KN-8428-11A-01R-2314-13	hsa-mir-660	1268.0	182.163048	N
TCGA-KN-8428-11A-01R-2314-13	hsa-mir-661	0.0	0.0	N
TCGA-KN-8428-11A-01R-2314-13	hsa-mir-662	0.0	0.0	N
TCGA-KN-8428-11A-01R-2314-13	hsa-mir-663	0.0	0.0	N
TCGA-KN-8428-11A-01R-2314-13	hsa-mir-663b	0.0	0.0	N
TCGA-KN-8428-11A-01R-2314-13	hsa-mir-664	225.0	32.323885	N
TCGA-KN-8428-11A-01R-2314-13	hsa-mir-665	3.0	0.430985	N
TCGA-KN-8428-11A-01R-2314-13	hsa-mir-668	0.0	0.0	N
TCGA-KN-8428-11A-01R-2314-13	hsa-mir-670	0.0	0.0	N
TCGA-KN-8428-11A-01R-2314-13	hsa-mir-671	14.0	2.011264	N
TCGA-KN-8428-11A-01R-2314-13	hsa-mir-675	84.0	12.067584	N
TCGA-KN-8428-11A-01R-2314-13	hsa-mir-676	6.0	0.86197	N
TCGA-KN-8428-11A-01R-2314-13	hsa-mir-7-1	73.0	10.487305	N
TCGA-KN-8428-11A-01R-2314-13	hsa-mir-7-2	1.0	0.143662	N
TCGA-KN-8428-11A-01R-2314-13	hsa-mir-7-3	0.0	0.0	N
TCGA-KN-8428-11A-01R-2314-13	hsa-mir-708	444.0	63.785799	N
TCGA-KN-8428-11A-01R-2314-13	hsa-mir-711	0.0	0.0	N
TCGA-KN-8428-11A-01R-2314-13	hsa-mir-718	0.0	0.0	N
TCGA-KN-8428-11A-01R-2314-13	hsa-mir-720	1.0	0.143662	N
TCGA-KN-8428-11A-01R-2314-13	hsa-mir-744	224.0	32.180223	N
TCGA-KN-8428-11A-01R-2314-13	hsa-mir-758	72.0	10.343643	N
TCGA-KN-8428-11A-01R-2314-13	hsa-mir-759	0.0	0.0	N
TCGA-KN-8428-11A-01R-2314-13	hsa-mir-760	10.0	1.436617	N
TCGA-KN-8428-11A-01R-2314-13	hsa-mir-761	0.0	0.0	N
TCGA-KN-8428-11A-01R-2314-13	hsa-mir-762	0.0	0.0	N
TCGA-KN-8428-11A-01R-2314-13	hsa-mir-764	0.0	0.0	N
TCGA-KN-8428-11A-01R-2314-13	hsa-mir-765	0.0	0.0	N
TCGA-KN-8428-11A-01R-2314-13	hsa-mir-766	30.0	4.309851	N
TCGA-KN-8428-11A-01R-2314-13	hsa-mir-767	2.0	0.287323	N
TCGA-KN-8428-11A-01R-2314-13	hsa-mir-769	124.0	17.814052	N
TCGA-KN-8428-11A-01R-2314-13	hsa-mir-770	1.0	0.143662	N
TCGA-KN-8428-11A-01R-2314-13	hsa-mir-802	2.0	0.287323	N
TCGA-KN-8428-11A-01R-2314-13	hsa-mir-873	9.0	1.292955	N
TCGA-KN-8428-11A-01R-2314-13	hsa-mir-874	307.0	44.104145	N
TCGA-KN-8428-11A-01R-2314-13	hsa-mir-875	1.0	0.143662	N
TCGA-KN-8428-11A-01R-2314-13	hsa-mir-876	0.0	0.0	N
TCGA-KN-8428-11A-01R-2314-13	hsa-mir-877	13.0	1.867602	N
TCGA-KN-8428-11A-01R-2314-13	hsa-mir-885	8.0	1.149294	N
TCGA-KN-8428-11A-01R-2314-13	hsa-mir-887	25.0	3.591543	N
TCGA-KN-8428-11A-01R-2314-13	hsa-mir-888	18.0	2.585911	N
TCGA-KN-8428-11A-01R-2314-13	hsa-mir-889	92.0	13.216877	N
TCGA-KN-8428-11A-01R-2314-13	hsa-mir-890	1.0	0.143662	N
TCGA-KN-8428-11A-01R-2314-13	hsa-mir-891a	1030.0	147.971561	N
TCGA-KN-8428-11A-01R-2314-13	hsa-mir-891b	10.0	1.436617	N
TCGA-KN-8428-11A-01R-2314-13	hsa-mir-892a	29.0	4.16619	N
TCGA-KN-8428-11A-01R-2314-13	hsa-mir-892b	3.0	0.430985	N
TCGA-KN-8428-11A-01R-2314-13	hsa-mir-9-1	1921.0	275.974145	N
TCGA-KN-8428-11A-01R-2314-13	hsa-mir-9-2	1987.0	285.455818	N
TCGA-KN-8428-11A-01R-2314-13	hsa-mir-9-3	2.0	0.287323	N
TCGA-KN-8428-11A-01R-2314-13	hsa-mir-920	0.0	0.0	N
TCGA-KN-8428-11A-01R-2314-13	hsa-mir-921	0.0	0.0	N
TCGA-KN-8428-11A-01R-2314-13	hsa-mir-922	0.0	0.0	N
TCGA-KN-8428-11A-01R-2314-13	hsa-mir-924	0.0	0.0	N
TCGA-KN-8428-11A-01R-2314-13	hsa-mir-92a-1	1222.0	175.55461	N
TCGA-KN-8428-11A-01R-2314-13	hsa-mir-92a-2	35852.0	5150.559627	N
TCGA-KN-8428-11A-01R-2314-13	hsa-mir-92b	234.0	33.61684	N
TCGA-KN-8428-11A-01R-2314-13	hsa-mir-93	12499.0	1795.627713	N
TCGA-KN-8428-11A-01R-2314-13	hsa-mir-933	0.0	0.0	N
TCGA-KN-8428-11A-01R-2314-13	hsa-mir-934	8.0	1.149294	N
TCGA-KN-8428-11A-01R-2314-13	hsa-mir-935	0.0	0.0	N
TCGA-KN-8428-11A-01R-2314-13	hsa-mir-936	0.0	0.0	N
TCGA-KN-8428-11A-01R-2314-13	hsa-mir-937	5.0	0.718309	N
TCGA-KN-8428-11A-01R-2314-13	hsa-mir-938	1.0	0.143662	N
TCGA-KN-8428-11A-01R-2314-13	hsa-mir-939	1.0	0.143662	N
TCGA-KN-8428-11A-01R-2314-13	hsa-mir-940	22.0	3.160558	N
TCGA-KN-8428-11A-01R-2314-13	hsa-mir-941-1	0.0	0.0	N
TCGA-KN-8428-11A-01R-2314-13	hsa-mir-941-3	0.0	0.0	N
TCGA-KN-8428-11A-01R-2314-13	hsa-mir-941-4	0.0	0.0	N
TCGA-KN-8428-11A-01R-2314-13	hsa-mir-942	11.0	1.580279	N
TCGA-KN-8428-11A-01R-2314-13	hsa-mir-943	2.0	0.287323	N
TCGA-KN-8428-11A-01R-2314-13	hsa-mir-944	3.0	0.430985	N
TCGA-KN-8428-11A-01R-2314-13	hsa-mir-95	34.0	4.884498	N
TCGA-KN-8428-11A-01R-2314-13	hsa-mir-96	34.0	4.884498	N
TCGA-KN-8428-11A-01R-2314-13	hsa-mir-98	517.0	74.273104	N
TCGA-KN-8428-11A-01R-2314-13	hsa-mir-99a	8970.0	1288.645539	Y
TCGA-KN-8428-11A-01R-2314-13	hsa-mir-99b	186738.0	26827.100402	N
