# Supplementary material for: Dysfunctional miRNA-Mediated Regulation in Chromophobe Renal Cell Carcinoma
Source: PLoS One. 2016 Jun 3;11(6):e0156324. doi: 10.1371/journal.pone.0156324 (PMC4892590; doi:10.1371/journal.pone.0156324)
Supplement: S1 File — (ZIP) [file pone.0156324.s001.zip › S1_File miRNA expression profile downloaded from TCGA/control/bcgsc.ca__IlluminaHiSeq_miRNASeq__TCGA-KN-8429-11A-01R-2314-13__mirna_quantification.txt]

barcode	miRNA_ID	read_count	reads_per_million_miRNA_mapped	cross-mapped
TCGA-KN-8429-11A-01R-2314-13	hsa-let-7a-1	49651.0	6211.887273	N
TCGA-KN-8429-11A-01R-2314-13	hsa-let-7a-2	99056.0	12392.997236	Y
TCGA-KN-8429-11A-01R-2314-13	hsa-let-7a-3	50011.0	6256.927241	N
TCGA-KN-8429-11A-01R-2314-13	hsa-let-7b	149623.0	18719.486204	N
TCGA-KN-8429-11A-01R-2314-13	hsa-let-7c	28049.0	3509.239011	Y
TCGA-KN-8429-11A-01R-2314-13	hsa-let-7d	3326.0	416.119254	N
TCGA-KN-8429-11A-01R-2314-13	hsa-let-7e	10958.0	1370.966561	N
TCGA-KN-8429-11A-01R-2314-13	hsa-let-7f-1	112.0	14.012434	N
TCGA-KN-8429-11A-01R-2314-13	hsa-let-7f-2	44127.0	5520.773997	N
TCGA-KN-8429-11A-01R-2314-13	hsa-let-7g	2925.0	365.949735	N
TCGA-KN-8429-11A-01R-2314-13	hsa-let-7i	2862.0	358.06774	N
TCGA-KN-8429-11A-01R-2314-13	hsa-mir-1-1	0.0	0.0	N
TCGA-KN-8429-11A-01R-2314-13	hsa-mir-1-2	79.0	9.883771	N
TCGA-KN-8429-11A-01R-2314-13	hsa-mir-100	69323.0	8673.071267	Y
TCGA-KN-8429-11A-01R-2314-13	hsa-mir-101-1	151785.0	18989.97623	N
TCGA-KN-8429-11A-01R-2314-13	hsa-mir-101-2	328.0	41.036415	N
TCGA-KN-8429-11A-01R-2314-13	hsa-mir-103-1	84433.0	10563.498785	Y
TCGA-KN-8429-11A-01R-2314-13	hsa-mir-103-1-as	0.0	0.0	N
TCGA-KN-8429-11A-01R-2314-13	hsa-mir-103-2	36.0	4.503997	N
TCGA-KN-8429-11A-01R-2314-13	hsa-mir-103-2-as	0.0	0.0	N
TCGA-KN-8429-11A-01R-2314-13	hsa-mir-105-1	0.0	0.0	N
TCGA-KN-8429-11A-01R-2314-13	hsa-mir-105-2	0.0	0.0	N
TCGA-KN-8429-11A-01R-2314-13	hsa-mir-106a	103.0	12.886435	Y
TCGA-KN-8429-11A-01R-2314-13	hsa-mir-106b	981.0	122.733911	N
TCGA-KN-8429-11A-01R-2314-13	hsa-mir-107	387.0	48.417965	Y
TCGA-KN-8429-11A-01R-2314-13	hsa-mir-10a	877574.0	109794.178609	N
TCGA-KN-8429-11A-01R-2314-13	hsa-mir-10b	1997799.0	249946.671428	N
TCGA-KN-8429-11A-01R-2314-13	hsa-mir-1178	0.0	0.0	N
TCGA-KN-8429-11A-01R-2314-13	hsa-mir-1179	0.0	0.0	N
TCGA-KN-8429-11A-01R-2314-13	hsa-mir-1180	208.0	26.023092	N
TCGA-KN-8429-11A-01R-2314-13	hsa-mir-1181	1.0	0.125111	N
TCGA-KN-8429-11A-01R-2314-13	hsa-mir-1182	0.0	0.0	N
TCGA-KN-8429-11A-01R-2314-13	hsa-mir-1183	0.0	0.0	N
TCGA-KN-8429-11A-01R-2314-13	hsa-mir-1184-1	0.0	0.0	N
TCGA-KN-8429-11A-01R-2314-13	hsa-mir-1184-2	0.0	0.0	N
TCGA-KN-8429-11A-01R-2314-13	hsa-mir-1184-3	0.0	0.0	N
TCGA-KN-8429-11A-01R-2314-13	hsa-mir-1185-1	1.0	0.125111	N
TCGA-KN-8429-11A-01R-2314-13	hsa-mir-1185-2	0.0	0.0	N
TCGA-KN-8429-11A-01R-2314-13	hsa-mir-1193	0.0	0.0	N
TCGA-KN-8429-11A-01R-2314-13	hsa-mir-1197	0.0	0.0	N
TCGA-KN-8429-11A-01R-2314-13	hsa-mir-1200	0.0	0.0	N
TCGA-KN-8429-11A-01R-2314-13	hsa-mir-1202	0.0	0.0	N
TCGA-KN-8429-11A-01R-2314-13	hsa-mir-1203	0.0	0.0	N
TCGA-KN-8429-11A-01R-2314-13	hsa-mir-1204	0.0	0.0	N
TCGA-KN-8429-11A-01R-2314-13	hsa-mir-1205	0.0	0.0	N
TCGA-KN-8429-11A-01R-2314-13	hsa-mir-1206	0.0	0.0	N
TCGA-KN-8429-11A-01R-2314-13	hsa-mir-1207	0.0	0.0	N
TCGA-KN-8429-11A-01R-2314-13	hsa-mir-1208	0.0	0.0	N
TCGA-KN-8429-11A-01R-2314-13	hsa-mir-122	2.0	0.250222	N
TCGA-KN-8429-11A-01R-2314-13	hsa-mir-1224	1.0	0.125111	N
TCGA-KN-8429-11A-01R-2314-13	hsa-mir-1225	0.0	0.0	N
TCGA-KN-8429-11A-01R-2314-13	hsa-mir-1226	6.0	0.750666	N
TCGA-KN-8429-11A-01R-2314-13	hsa-mir-1227	1.0	0.125111	N
TCGA-KN-8429-11A-01R-2314-13	hsa-mir-1228	2.0	0.250222	N
TCGA-KN-8429-11A-01R-2314-13	hsa-mir-1229	0.0	0.0	N
TCGA-KN-8429-11A-01R-2314-13	hsa-mir-1231	0.0	0.0	N
TCGA-KN-8429-11A-01R-2314-13	hsa-mir-1233-1	0.0	0.0	N
TCGA-KN-8429-11A-01R-2314-13	hsa-mir-1233-2	0.0	0.0	N
TCGA-KN-8429-11A-01R-2314-13	hsa-mir-1234	0.0	0.0	N
TCGA-KN-8429-11A-01R-2314-13	hsa-mir-1236	0.0	0.0	N
TCGA-KN-8429-11A-01R-2314-13	hsa-mir-1237	0.0	0.0	N
TCGA-KN-8429-11A-01R-2314-13	hsa-mir-1238	0.0	0.0	N
TCGA-KN-8429-11A-01R-2314-13	hsa-mir-124-1	0.0	0.0	N
TCGA-KN-8429-11A-01R-2314-13	hsa-mir-124-2	0.0	0.0	N
TCGA-KN-8429-11A-01R-2314-13	hsa-mir-124-3	0.0	0.0	N
TCGA-KN-8429-11A-01R-2314-13	hsa-mir-1243	0.0	0.0	N
TCGA-KN-8429-11A-01R-2314-13	hsa-mir-1244-1	0.0	0.0	N
TCGA-KN-8429-11A-01R-2314-13	hsa-mir-1244-2	0.0	0.0	N
TCGA-KN-8429-11A-01R-2314-13	hsa-mir-1244-3	0.0	0.0	N
TCGA-KN-8429-11A-01R-2314-13	hsa-mir-1245	7.0	0.875777	N
TCGA-KN-8429-11A-01R-2314-13	hsa-mir-1246	0.0	0.0	N
TCGA-KN-8429-11A-01R-2314-13	hsa-mir-1247	61.0	7.631772	N
TCGA-KN-8429-11A-01R-2314-13	hsa-mir-1248	0.0	0.0	N
TCGA-KN-8429-11A-01R-2314-13	hsa-mir-1249	6.0	0.750666	N
TCGA-KN-8429-11A-01R-2314-13	hsa-mir-1250	1.0	0.125111	N
TCGA-KN-8429-11A-01R-2314-13	hsa-mir-1251	7.0	0.875777	N
TCGA-KN-8429-11A-01R-2314-13	hsa-mir-1252	1.0	0.125111	N
TCGA-KN-8429-11A-01R-2314-13	hsa-mir-1253	0.0	0.0	N
TCGA-KN-8429-11A-01R-2314-13	hsa-mir-1254	1.0	0.125111	N
TCGA-KN-8429-11A-01R-2314-13	hsa-mir-1255a	2.0	0.250222	N
TCGA-KN-8429-11A-01R-2314-13	hsa-mir-1255b-1	0.0	0.0	N
TCGA-KN-8429-11A-01R-2314-13	hsa-mir-1255b-2	0.0	0.0	N
TCGA-KN-8429-11A-01R-2314-13	hsa-mir-1256	0.0	0.0	N
TCGA-KN-8429-11A-01R-2314-13	hsa-mir-1257	0.0	0.0	N
TCGA-KN-8429-11A-01R-2314-13	hsa-mir-1258	1.0	0.125111	N
TCGA-KN-8429-11A-01R-2314-13	hsa-mir-125a	11885.0	1486.944477	N
TCGA-KN-8429-11A-01R-2314-13	hsa-mir-125b-1	7349.0	919.440889	N
TCGA-KN-8429-11A-01R-2314-13	hsa-mir-125b-2	242.0	30.276867	N
TCGA-KN-8429-11A-01R-2314-13	hsa-mir-126	50477.0	6315.228976	N
TCGA-KN-8429-11A-01R-2314-13	hsa-mir-1260	0.0	0.0	N
TCGA-KN-8429-11A-01R-2314-13	hsa-mir-1260b	0.0	0.0	N
TCGA-KN-8429-11A-01R-2314-13	hsa-mir-1261	0.0	0.0	N
TCGA-KN-8429-11A-01R-2314-13	hsa-mir-1262	14.0	1.751554	N
TCGA-KN-8429-11A-01R-2314-13	hsa-mir-1263	0.0	0.0	N
TCGA-KN-8429-11A-01R-2314-13	hsa-mir-1264	0.0	0.0	N
TCGA-KN-8429-11A-01R-2314-13	hsa-mir-1265	0.0	0.0	N
TCGA-KN-8429-11A-01R-2314-13	hsa-mir-1266	29.0	3.62822	N
TCGA-KN-8429-11A-01R-2314-13	hsa-mir-1267	0.0	0.0	N
TCGA-KN-8429-11A-01R-2314-13	hsa-mir-1268	0.0	0.0	N
TCGA-KN-8429-11A-01R-2314-13	hsa-mir-1269	6.0	0.750666	N
TCGA-KN-8429-11A-01R-2314-13	hsa-mir-127	1890.0	236.459829	N
TCGA-KN-8429-11A-01R-2314-13	hsa-mir-1270-1	4.0	0.500444	N
TCGA-KN-8429-11A-01R-2314-13	hsa-mir-1270-2	7.0	0.875777	N
TCGA-KN-8429-11A-01R-2314-13	hsa-mir-1271	32.0	4.003553	N
TCGA-KN-8429-11A-01R-2314-13	hsa-mir-1272	0.0	0.0	N
TCGA-KN-8429-11A-01R-2314-13	hsa-mir-1273	0.0	0.0	N
TCGA-KN-8429-11A-01R-2314-13	hsa-mir-1273c	0.0	0.0	N
TCGA-KN-8429-11A-01R-2314-13	hsa-mir-1273d	0.0	0.0	N
TCGA-KN-8429-11A-01R-2314-13	hsa-mir-1274a	0.0	0.0	N
TCGA-KN-8429-11A-01R-2314-13	hsa-mir-1274b	8.0	1.000888	N
TCGA-KN-8429-11A-01R-2314-13	hsa-mir-1275	0.0	0.0	N
TCGA-KN-8429-11A-01R-2314-13	hsa-mir-1276	1.0	0.125111	N
TCGA-KN-8429-11A-01R-2314-13	hsa-mir-1277	5.0	0.625555	N
TCGA-KN-8429-11A-01R-2314-13	hsa-mir-1278	0.0	0.0	N
TCGA-KN-8429-11A-01R-2314-13	hsa-mir-1279	0.0	0.0	N
TCGA-KN-8429-11A-01R-2314-13	hsa-mir-128-1	371.0	46.416189	N
TCGA-KN-8429-11A-01R-2314-13	hsa-mir-128-2	273.0	34.155309	N
TCGA-KN-8429-11A-01R-2314-13	hsa-mir-1280	0.0	0.0	N
TCGA-KN-8429-11A-01R-2314-13	hsa-mir-1281	0.0	0.0	N
TCGA-KN-8429-11A-01R-2314-13	hsa-mir-1282	0.0	0.0	N
TCGA-KN-8429-11A-01R-2314-13	hsa-mir-1283-1	0.0	0.0	N
TCGA-KN-8429-11A-01R-2314-13	hsa-mir-1283-2	0.0	0.0	N
TCGA-KN-8429-11A-01R-2314-13	hsa-mir-1284	1.0	0.125111	N
TCGA-KN-8429-11A-01R-2314-13	hsa-mir-1285-1	0.0	0.0	N
TCGA-KN-8429-11A-01R-2314-13	hsa-mir-1285-2	0.0	0.0	N
TCGA-KN-8429-11A-01R-2314-13	hsa-mir-1286	0.0	0.0	N
TCGA-KN-8429-11A-01R-2314-13	hsa-mir-1287	192.0	24.021316	N
TCGA-KN-8429-11A-01R-2314-13	hsa-mir-1288	4.0	0.500444	N
TCGA-KN-8429-11A-01R-2314-13	hsa-mir-1289-1	0.0	0.0	N
TCGA-KN-8429-11A-01R-2314-13	hsa-mir-1289-2	0.0	0.0	N
TCGA-KN-8429-11A-01R-2314-13	hsa-mir-129-1	98.0	12.26088	N
TCGA-KN-8429-11A-01R-2314-13	hsa-mir-129-2	89.0	11.134881	N
TCGA-KN-8429-11A-01R-2314-13	hsa-mir-1290	0.0	0.0	N
TCGA-KN-8429-11A-01R-2314-13	hsa-mir-1291	0.0	0.0	N
TCGA-KN-8429-11A-01R-2314-13	hsa-mir-1292	0.0	0.0	N
TCGA-KN-8429-11A-01R-2314-13	hsa-mir-1293	0.0	0.0	N
TCGA-KN-8429-11A-01R-2314-13	hsa-mir-1294	3.0	0.375333	N
TCGA-KN-8429-11A-01R-2314-13	hsa-mir-1295	3.0	0.375333	N
TCGA-KN-8429-11A-01R-2314-13	hsa-mir-1296	15.0	1.876665	N
TCGA-KN-8429-11A-01R-2314-13	hsa-mir-1297	0.0	0.0	N
TCGA-KN-8429-11A-01R-2314-13	hsa-mir-1298	0.0	0.0	N
TCGA-KN-8429-11A-01R-2314-13	hsa-mir-1299	0.0	0.0	N
TCGA-KN-8429-11A-01R-2314-13	hsa-mir-1301	49.0	6.13044	N
TCGA-KN-8429-11A-01R-2314-13	hsa-mir-1302-1	0.0	0.0	N
TCGA-KN-8429-11A-01R-2314-13	hsa-mir-1302-10	0.0	0.0	N
TCGA-KN-8429-11A-01R-2314-13	hsa-mir-1302-11	0.0	0.0	N
TCGA-KN-8429-11A-01R-2314-13	hsa-mir-1302-2	0.0	0.0	N
TCGA-KN-8429-11A-01R-2314-13	hsa-mir-1302-3	0.0	0.0	N
TCGA-KN-8429-11A-01R-2314-13	hsa-mir-1302-4	0.0	0.0	N
TCGA-KN-8429-11A-01R-2314-13	hsa-mir-1302-5	0.0	0.0	N
TCGA-KN-8429-11A-01R-2314-13	hsa-mir-1302-6	0.0	0.0	N
TCGA-KN-8429-11A-01R-2314-13	hsa-mir-1302-7	0.0	0.0	N
TCGA-KN-8429-11A-01R-2314-13	hsa-mir-1302-8	0.0	0.0	N
TCGA-KN-8429-11A-01R-2314-13	hsa-mir-1302-9	0.0	0.0	N
TCGA-KN-8429-11A-01R-2314-13	hsa-mir-1303	0.0	0.0	N
TCGA-KN-8429-11A-01R-2314-13	hsa-mir-1304	0.0	0.0	N
TCGA-KN-8429-11A-01R-2314-13	hsa-mir-1305	1.0	0.125111	N
TCGA-KN-8429-11A-01R-2314-13	hsa-mir-1306	44.0	5.504885	N
TCGA-KN-8429-11A-01R-2314-13	hsa-mir-1307	4693.0	587.146019	N
TCGA-KN-8429-11A-01R-2314-13	hsa-mir-130a	706.0	88.32838	N
TCGA-KN-8429-11A-01R-2314-13	hsa-mir-130b	17.0	2.126887	N
TCGA-KN-8429-11A-01R-2314-13	hsa-mir-132	2032.0	254.225593	N
TCGA-KN-8429-11A-01R-2314-13	hsa-mir-1321	0.0	0.0	N
TCGA-KN-8429-11A-01R-2314-13	hsa-mir-1322	0.0	0.0	N
TCGA-KN-8429-11A-01R-2314-13	hsa-mir-1323	0.0	0.0	N
TCGA-KN-8429-11A-01R-2314-13	hsa-mir-1324	0.0	0.0	N
TCGA-KN-8429-11A-01R-2314-13	hsa-mir-133a-1	46.0	5.755107	Y
TCGA-KN-8429-11A-01R-2314-13	hsa-mir-133a-2	4.0	0.500444	Y
TCGA-KN-8429-11A-01R-2314-13	hsa-mir-133b	10.0	1.25111	Y
TCGA-KN-8429-11A-01R-2314-13	hsa-mir-134	401.0	50.169519	N
TCGA-KN-8429-11A-01R-2314-13	hsa-mir-135a-1	12.0	1.501332	N
TCGA-KN-8429-11A-01R-2314-13	hsa-mir-135a-2	1.0	0.125111	N
TCGA-KN-8429-11A-01R-2314-13	hsa-mir-135b	78.0	9.75866	N
TCGA-KN-8429-11A-01R-2314-13	hsa-mir-136	144.0	18.015987	N
TCGA-KN-8429-11A-01R-2314-13	hsa-mir-137	0.0	0.0	N
TCGA-KN-8429-11A-01R-2314-13	hsa-mir-138-1	4.0	0.500444	N
TCGA-KN-8429-11A-01R-2314-13	hsa-mir-138-2	12.0	1.501332	N
TCGA-KN-8429-11A-01R-2314-13	hsa-mir-139	1965.0	245.843155	N
TCGA-KN-8429-11A-01R-2314-13	hsa-mir-140	15961.0	1996.896996	N
TCGA-KN-8429-11A-01R-2314-13	hsa-mir-141	3554.0	444.644566	N
TCGA-KN-8429-11A-01R-2314-13	hsa-mir-142	2079.0	260.105811	N
TCGA-KN-8429-11A-01R-2314-13	hsa-mir-143	416736.0	52138.266194	N
TCGA-KN-8429-11A-01R-2314-13	hsa-mir-144	2625.0	328.416429	N
TCGA-KN-8429-11A-01R-2314-13	hsa-mir-145	8086.0	1011.647711	N
TCGA-KN-8429-11A-01R-2314-13	hsa-mir-1468	107.0	13.386879	N
TCGA-KN-8429-11A-01R-2314-13	hsa-mir-1469	0.0	0.0	N
TCGA-KN-8429-11A-01R-2314-13	hsa-mir-146a	57.0	7.131328	N
TCGA-KN-8429-11A-01R-2314-13	hsa-mir-146b	490.0	61.3044	N
TCGA-KN-8429-11A-01R-2314-13	hsa-mir-147	0.0	0.0	N
TCGA-KN-8429-11A-01R-2314-13	hsa-mir-1470	0.0	0.0	N
TCGA-KN-8429-11A-01R-2314-13	hsa-mir-1471	0.0	0.0	N
TCGA-KN-8429-11A-01R-2314-13	hsa-mir-147b	0.0	0.0	N
TCGA-KN-8429-11A-01R-2314-13	hsa-mir-148a	95632.0	11964.617102	N
TCGA-KN-8429-11A-01R-2314-13	hsa-mir-148b	599.0	74.941501	N
TCGA-KN-8429-11A-01R-2314-13	hsa-mir-149	147.0	18.39132	N
TCGA-KN-8429-11A-01R-2314-13	hsa-mir-150	1342.0	167.898989	N
TCGA-KN-8429-11A-01R-2314-13	hsa-mir-151	11144.0	1394.237211	N
TCGA-KN-8429-11A-01R-2314-13	hsa-mir-152	1937.0	242.340046	N
TCGA-KN-8429-11A-01R-2314-13	hsa-mir-153-1	0.0	0.0	N
TCGA-KN-8429-11A-01R-2314-13	hsa-mir-153-2	19.0	2.377109	N
TCGA-KN-8429-11A-01R-2314-13	hsa-mir-1537	1.0	0.125111	N
TCGA-KN-8429-11A-01R-2314-13	hsa-mir-1538	1.0	0.125111	N
TCGA-KN-8429-11A-01R-2314-13	hsa-mir-1539	0.0	0.0	N
TCGA-KN-8429-11A-01R-2314-13	hsa-mir-154	25.0	3.127776	N
TCGA-KN-8429-11A-01R-2314-13	hsa-mir-155	161.0	20.142874	N
TCGA-KN-8429-11A-01R-2314-13	hsa-mir-15a	511.0	63.931731	N
TCGA-KN-8429-11A-01R-2314-13	hsa-mir-15b	803.0	100.464149	N
TCGA-KN-8429-11A-01R-2314-13	hsa-mir-16-1	2276.0	284.752682	N
TCGA-KN-8429-11A-01R-2314-13	hsa-mir-16-2	15.0	1.876665	N
TCGA-KN-8429-11A-01R-2314-13	hsa-mir-17	3078.0	385.091721	Y
TCGA-KN-8429-11A-01R-2314-13	hsa-mir-181a-1	13977.0	1748.676732	N
TCGA-KN-8429-11A-01R-2314-13	hsa-mir-181a-2	5538.0	692.864831	N
TCGA-KN-8429-11A-01R-2314-13	hsa-mir-181b-1	2947.0	368.702177	N
TCGA-KN-8429-11A-01R-2314-13	hsa-mir-181b-2	33.0	4.128664	N
TCGA-KN-8429-11A-01R-2314-13	hsa-mir-181c	721.0	90.205046	N
TCGA-KN-8429-11A-01R-2314-13	hsa-mir-181d	179.0	22.394873	N
TCGA-KN-8429-11A-01R-2314-13	hsa-mir-182	37129.0	4645.247076	N
TCGA-KN-8429-11A-01R-2314-13	hsa-mir-1825	0.0	0.0	N
TCGA-KN-8429-11A-01R-2314-13	hsa-mir-1827	0.0	0.0	N
TCGA-KN-8429-11A-01R-2314-13	hsa-mir-183	14265.0	1784.708706	N
TCGA-KN-8429-11A-01R-2314-13	hsa-mir-184	652.0	81.572385	N
TCGA-KN-8429-11A-01R-2314-13	hsa-mir-185	339.0	42.412636	N
TCGA-KN-8429-11A-01R-2314-13	hsa-mir-186	818.0	102.340815	N
TCGA-KN-8429-11A-01R-2314-13	hsa-mir-187	100.0	12.511102	N
TCGA-KN-8429-11A-01R-2314-13	hsa-mir-188	39.0	4.87933	N
TCGA-KN-8429-11A-01R-2314-13	hsa-mir-18a	22.0	2.752442	Y
TCGA-KN-8429-11A-01R-2314-13	hsa-mir-18b	4.0	0.500444	Y
TCGA-KN-8429-11A-01R-2314-13	hsa-mir-190	196.0	24.52176	N
TCGA-KN-8429-11A-01R-2314-13	hsa-mir-1908	0.0	0.0	N
TCGA-KN-8429-11A-01R-2314-13	hsa-mir-1909	0.0	0.0	N
TCGA-KN-8429-11A-01R-2314-13	hsa-mir-190b	0.0	0.0	N
TCGA-KN-8429-11A-01R-2314-13	hsa-mir-191	2205.0	275.8698	N
TCGA-KN-8429-11A-01R-2314-13	hsa-mir-1910	0.0	0.0	N
TCGA-KN-8429-11A-01R-2314-13	hsa-mir-1911	0.0	0.0	N
TCGA-KN-8429-11A-01R-2314-13	hsa-mir-1912	0.0	0.0	N
TCGA-KN-8429-11A-01R-2314-13	hsa-mir-1913	0.0	0.0	N
TCGA-KN-8429-11A-01R-2314-13	hsa-mir-1914	0.0	0.0	N
TCGA-KN-8429-11A-01R-2314-13	hsa-mir-1915	1.0	0.125111	N
TCGA-KN-8429-11A-01R-2314-13	hsa-mir-192	3253.0	406.986149	Y
TCGA-KN-8429-11A-01R-2314-13	hsa-mir-193a	1981.0	247.844931	N
TCGA-KN-8429-11A-01R-2314-13	hsa-mir-193b	101.0	12.636213	N
TCGA-KN-8429-11A-01R-2314-13	hsa-mir-194-1	459.0	57.425958	N
TCGA-KN-8429-11A-01R-2314-13	hsa-mir-194-2	502.0	62.805732	N
TCGA-KN-8429-11A-01R-2314-13	hsa-mir-195	148.0	18.516431	N
TCGA-KN-8429-11A-01R-2314-13	hsa-mir-196a-1	5505.0	688.736167	N
TCGA-KN-8429-11A-01R-2314-13	hsa-mir-196a-2	417.0	52.171296	N
TCGA-KN-8429-11A-01R-2314-13	hsa-mir-196b	8529.0	1067.071893	N
TCGA-KN-8429-11A-01R-2314-13	hsa-mir-197	827.0	103.466814	N
TCGA-KN-8429-11A-01R-2314-13	hsa-mir-1972-1	0.0	0.0	N
TCGA-KN-8429-11A-01R-2314-13	hsa-mir-1972-2	0.0	0.0	N
TCGA-KN-8429-11A-01R-2314-13	hsa-mir-1973	0.0	0.0	N
TCGA-KN-8429-11A-01R-2314-13	hsa-mir-1976	34.0	4.253775	N
TCGA-KN-8429-11A-01R-2314-13	hsa-mir-198	0.0	0.0	N
TCGA-KN-8429-11A-01R-2314-13	hsa-mir-199a-1	8634.0	1080.20855	Y
TCGA-KN-8429-11A-01R-2314-13	hsa-mir-199a-2	14219.0	1778.953599	Y
TCGA-KN-8429-11A-01R-2314-13	hsa-mir-199b	16915.0	2116.25291	Y
TCGA-KN-8429-11A-01R-2314-13	hsa-mir-19a	58.0	7.256439	N
TCGA-KN-8429-11A-01R-2314-13	hsa-mir-19b-1	30.0	3.753331	N
TCGA-KN-8429-11A-01R-2314-13	hsa-mir-19b-2	295.0	36.907751	N
TCGA-KN-8429-11A-01R-2314-13	hsa-mir-200a	5566.0	696.36794	N
TCGA-KN-8429-11A-01R-2314-13	hsa-mir-200b	5985.0	748.789457	N
TCGA-KN-8429-11A-01R-2314-13	hsa-mir-200c	24588.0	3076.229769	N
TCGA-KN-8429-11A-01R-2314-13	hsa-mir-202	0.0	0.0	N
TCGA-KN-8429-11A-01R-2314-13	hsa-mir-203	22670.0	2836.266832	N
TCGA-KN-8429-11A-01R-2314-13	hsa-mir-204	2514.0	314.529105	N
TCGA-KN-8429-11A-01R-2314-13	hsa-mir-205	27.0	3.377998	N
TCGA-KN-8429-11A-01R-2314-13	hsa-mir-2052	0.0	0.0	N
TCGA-KN-8429-11A-01R-2314-13	hsa-mir-2053	0.0	0.0	N
TCGA-KN-8429-11A-01R-2314-13	hsa-mir-2054	0.0	0.0	N
TCGA-KN-8429-11A-01R-2314-13	hsa-mir-206	107.0	13.386879	N
TCGA-KN-8429-11A-01R-2314-13	hsa-mir-208a	0.0	0.0	N
TCGA-KN-8429-11A-01R-2314-13	hsa-mir-208b	0.0	0.0	N
TCGA-KN-8429-11A-01R-2314-13	hsa-mir-20a	1065.0	133.243237	N
TCGA-KN-8429-11A-01R-2314-13	hsa-mir-20b	394.0	49.293742	N
TCGA-KN-8429-11A-01R-2314-13	hsa-mir-21	148448.0	18572.480755	N
TCGA-KN-8429-11A-01R-2314-13	hsa-mir-210	5395.0	674.973955	N
TCGA-KN-8429-11A-01R-2314-13	hsa-mir-211	1.0	0.125111	N
TCGA-KN-8429-11A-01R-2314-13	hsa-mir-2110	8.0	1.000888	N
TCGA-KN-8429-11A-01R-2314-13	hsa-mir-2113	0.0	0.0	N
TCGA-KN-8429-11A-01R-2314-13	hsa-mir-2114	1.0	0.125111	N
TCGA-KN-8429-11A-01R-2314-13	hsa-mir-2115	0.0	0.0	N
TCGA-KN-8429-11A-01R-2314-13	hsa-mir-2116	4.0	0.500444	N
TCGA-KN-8429-11A-01R-2314-13	hsa-mir-2117	0.0	0.0	N
TCGA-KN-8429-11A-01R-2314-13	hsa-mir-212	59.0	7.38155	N
TCGA-KN-8429-11A-01R-2314-13	hsa-mir-214	102.0	12.761324	N
TCGA-KN-8429-11A-01R-2314-13	hsa-mir-215	26.0	3.252887	Y
TCGA-KN-8429-11A-01R-2314-13	hsa-mir-216a	0.0	0.0	N
TCGA-KN-8429-11A-01R-2314-13	hsa-mir-216b	2.0	0.250222	N
TCGA-KN-8429-11A-01R-2314-13	hsa-mir-217	29.0	3.62822	N
TCGA-KN-8429-11A-01R-2314-13	hsa-mir-218-1	0.0	0.0	N
TCGA-KN-8429-11A-01R-2314-13	hsa-mir-218-2	149.0	18.641542	N
TCGA-KN-8429-11A-01R-2314-13	hsa-mir-219-1	14.0	1.751554	N
TCGA-KN-8429-11A-01R-2314-13	hsa-mir-219-2	0.0	0.0	N
TCGA-KN-8429-11A-01R-2314-13	hsa-mir-22	369739.0	46258.423569	N
TCGA-KN-8429-11A-01R-2314-13	hsa-mir-221	1003.0	125.486353	N
TCGA-KN-8429-11A-01R-2314-13	hsa-mir-222	324.0	40.535971	N
TCGA-KN-8429-11A-01R-2314-13	hsa-mir-223	413.0	51.670851	N
TCGA-KN-8429-11A-01R-2314-13	hsa-mir-224	28.0	3.503109	N
TCGA-KN-8429-11A-01R-2314-13	hsa-mir-2276	1.0	0.125111	N
TCGA-KN-8429-11A-01R-2314-13	hsa-mir-2277	2.0	0.250222	N
TCGA-KN-8429-11A-01R-2314-13	hsa-mir-2278	0.0	0.0	N
TCGA-KN-8429-11A-01R-2314-13	hsa-mir-2355	114.0	14.262656	N
TCGA-KN-8429-11A-01R-2314-13	hsa-mir-23a	20252.0	2533.748385	Y
TCGA-KN-8429-11A-01R-2314-13	hsa-mir-23b	18531.0	2318.432319	Y
TCGA-KN-8429-11A-01R-2314-13	hsa-mir-23c	5.0	0.625555	N
TCGA-KN-8429-11A-01R-2314-13	hsa-mir-24-1	247.0	30.902422	N
TCGA-KN-8429-11A-01R-2314-13	hsa-mir-24-2	8406.0	1051.683237	N
TCGA-KN-8429-11A-01R-2314-13	hsa-mir-25	18800.0	2352.087183	N
TCGA-KN-8429-11A-01R-2314-13	hsa-mir-26a-1	10.0	1.25111	N
TCGA-KN-8429-11A-01R-2314-13	hsa-mir-26a-2	12737.0	1593.539067	N
TCGA-KN-8429-11A-01R-2314-13	hsa-mir-26b	2852.0	356.81663	N
TCGA-KN-8429-11A-01R-2314-13	hsa-mir-27a	5344.0	668.593293	Y
TCGA-KN-8429-11A-01R-2314-13	hsa-mir-27b	15150.0	1895.431959	Y
TCGA-KN-8429-11A-01R-2314-13	hsa-mir-28	12906.0	1614.682829	N
TCGA-KN-8429-11A-01R-2314-13	hsa-mir-2861	0.0	0.0	N
TCGA-KN-8429-11A-01R-2314-13	hsa-mir-2909	0.0	0.0	N
TCGA-KN-8429-11A-01R-2314-13	hsa-mir-296	28.0	3.503109	N
TCGA-KN-8429-11A-01R-2314-13	hsa-mir-297	0.0	0.0	N
TCGA-KN-8429-11A-01R-2314-13	hsa-mir-298	0.0	0.0	N
TCGA-KN-8429-11A-01R-2314-13	hsa-mir-299	5.0	0.625555	N
TCGA-KN-8429-11A-01R-2314-13	hsa-mir-29a	49973.0	6252.173022	N
TCGA-KN-8429-11A-01R-2314-13	hsa-mir-29b-1	1887.0	236.084495	Y
TCGA-KN-8429-11A-01R-2314-13	hsa-mir-29b-2	2068.0	258.72959	Y
TCGA-KN-8429-11A-01R-2314-13	hsa-mir-29c	12520.0	1566.389975	Y
TCGA-KN-8429-11A-01R-2314-13	hsa-mir-300	0.0	0.0	N
TCGA-KN-8429-11A-01R-2314-13	hsa-mir-301a	53.0	6.630884	N
TCGA-KN-8429-11A-01R-2314-13	hsa-mir-301b	1.0	0.125111	N
TCGA-KN-8429-11A-01R-2314-13	hsa-mir-302a	2.0	0.250222	N
TCGA-KN-8429-11A-01R-2314-13	hsa-mir-302b	3.0	0.375333	N
TCGA-KN-8429-11A-01R-2314-13	hsa-mir-302c	1.0	0.125111	N
TCGA-KN-8429-11A-01R-2314-13	hsa-mir-302d	0.0	0.0	N
TCGA-KN-8429-11A-01R-2314-13	hsa-mir-302e	0.0	0.0	N
TCGA-KN-8429-11A-01R-2314-13	hsa-mir-302f	0.0	0.0	N
TCGA-KN-8429-11A-01R-2314-13	hsa-mir-3065	154.0	19.267097	N
TCGA-KN-8429-11A-01R-2314-13	hsa-mir-3074	60.0	7.506661	N
TCGA-KN-8429-11A-01R-2314-13	hsa-mir-30a	2086396.0	261031.132501	Y
TCGA-KN-8429-11A-01R-2314-13	hsa-mir-30b	1696.0	212.188291	Y
TCGA-KN-8429-11A-01R-2314-13	hsa-mir-30c-1	10.0	1.25111	N
TCGA-KN-8429-11A-01R-2314-13	hsa-mir-30c-2	13275.0	1660.848796	Y
TCGA-KN-8429-11A-01R-2314-13	hsa-mir-30d	83013.0	10385.841136	N
TCGA-KN-8429-11A-01R-2314-13	hsa-mir-30e	122624.0	15341.613765	Y
TCGA-KN-8429-11A-01R-2314-13	hsa-mir-31	202.0	25.272426	N
TCGA-KN-8429-11A-01R-2314-13	hsa-mir-3115	0.0	0.0	N
TCGA-KN-8429-11A-01R-2314-13	hsa-mir-3116-1	0.0	0.0	N
TCGA-KN-8429-11A-01R-2314-13	hsa-mir-3116-2	0.0	0.0	N
TCGA-KN-8429-11A-01R-2314-13	hsa-mir-3117	10.0	1.25111	N
TCGA-KN-8429-11A-01R-2314-13	hsa-mir-3118-1	0.0	0.0	N
TCGA-KN-8429-11A-01R-2314-13	hsa-mir-3118-2	0.0	0.0	N
TCGA-KN-8429-11A-01R-2314-13	hsa-mir-3118-3	0.0	0.0	N
TCGA-KN-8429-11A-01R-2314-13	hsa-mir-3118-4	0.0	0.0	N
TCGA-KN-8429-11A-01R-2314-13	hsa-mir-3118-5	0.0	0.0	N
TCGA-KN-8429-11A-01R-2314-13	hsa-mir-3118-6	0.0	0.0	N
TCGA-KN-8429-11A-01R-2314-13	hsa-mir-3119-1	0.0	0.0	N
TCGA-KN-8429-11A-01R-2314-13	hsa-mir-3119-2	0.0	0.0	N
TCGA-KN-8429-11A-01R-2314-13	hsa-mir-3120	0.0	0.0	N
TCGA-KN-8429-11A-01R-2314-13	hsa-mir-3121	0.0	0.0	N
TCGA-KN-8429-11A-01R-2314-13	hsa-mir-3122	0.0	0.0	N
TCGA-KN-8429-11A-01R-2314-13	hsa-mir-3123	0.0	0.0	N
TCGA-KN-8429-11A-01R-2314-13	hsa-mir-3124	0.0	0.0	N
TCGA-KN-8429-11A-01R-2314-13	hsa-mir-3125	1.0	0.125111	N
TCGA-KN-8429-11A-01R-2314-13	hsa-mir-3126	0.0	0.0	N
TCGA-KN-8429-11A-01R-2314-13	hsa-mir-3127	26.0	3.252887	N
TCGA-KN-8429-11A-01R-2314-13	hsa-mir-3128	0.0	0.0	N
TCGA-KN-8429-11A-01R-2314-13	hsa-mir-3129	0.0	0.0	N
TCGA-KN-8429-11A-01R-2314-13	hsa-mir-3130-1	45.0	5.629996	N
TCGA-KN-8429-11A-01R-2314-13	hsa-mir-3130-2	0.0	0.0	N
TCGA-KN-8429-11A-01R-2314-13	hsa-mir-3131	1.0	0.125111	N
TCGA-KN-8429-11A-01R-2314-13	hsa-mir-3132	0.0	0.0	N
TCGA-KN-8429-11A-01R-2314-13	hsa-mir-3133	0.0	0.0	N
TCGA-KN-8429-11A-01R-2314-13	hsa-mir-3134	0.0	0.0	N
TCGA-KN-8429-11A-01R-2314-13	hsa-mir-3135	0.0	0.0	N
TCGA-KN-8429-11A-01R-2314-13	hsa-mir-3136	1.0	0.125111	N
TCGA-KN-8429-11A-01R-2314-13	hsa-mir-3137	0.0	0.0	N
TCGA-KN-8429-11A-01R-2314-13	hsa-mir-3138	0.0	0.0	N
TCGA-KN-8429-11A-01R-2314-13	hsa-mir-3139	0.0	0.0	N
TCGA-KN-8429-11A-01R-2314-13	hsa-mir-3140	1.0	0.125111	N
TCGA-KN-8429-11A-01R-2314-13	hsa-mir-3141	0.0	0.0	N
TCGA-KN-8429-11A-01R-2314-13	hsa-mir-3142	0.0	0.0	N
TCGA-KN-8429-11A-01R-2314-13	hsa-mir-3143	0.0	0.0	N
TCGA-KN-8429-11A-01R-2314-13	hsa-mir-3144	0.0	0.0	N
TCGA-KN-8429-11A-01R-2314-13	hsa-mir-3145	0.0	0.0	N
TCGA-KN-8429-11A-01R-2314-13	hsa-mir-3146	0.0	0.0	N
TCGA-KN-8429-11A-01R-2314-13	hsa-mir-3147	0.0	0.0	N
TCGA-KN-8429-11A-01R-2314-13	hsa-mir-3148	0.0	0.0	N
TCGA-KN-8429-11A-01R-2314-13	hsa-mir-3149	0.0	0.0	N
TCGA-KN-8429-11A-01R-2314-13	hsa-mir-3150	0.0	0.0	N
TCGA-KN-8429-11A-01R-2314-13	hsa-mir-3150b	0.0	0.0	N
TCGA-KN-8429-11A-01R-2314-13	hsa-mir-3151	0.0	0.0	N
TCGA-KN-8429-11A-01R-2314-13	hsa-mir-3152	0.0	0.0	N
TCGA-KN-8429-11A-01R-2314-13	hsa-mir-3153	0.0	0.0	N
TCGA-KN-8429-11A-01R-2314-13	hsa-mir-3154	3.0	0.375333	N
TCGA-KN-8429-11A-01R-2314-13	hsa-mir-3155	0.0	0.0	N
TCGA-KN-8429-11A-01R-2314-13	hsa-mir-3156-1	0.0	0.0	N
TCGA-KN-8429-11A-01R-2314-13	hsa-mir-3156-2	0.0	0.0	N
TCGA-KN-8429-11A-01R-2314-13	hsa-mir-3156-3	0.0	0.0	N
TCGA-KN-8429-11A-01R-2314-13	hsa-mir-3157	2.0	0.250222	N
TCGA-KN-8429-11A-01R-2314-13	hsa-mir-3158-1	0.0	0.0	N
TCGA-KN-8429-11A-01R-2314-13	hsa-mir-3158-2	0.0	0.0	N
TCGA-KN-8429-11A-01R-2314-13	hsa-mir-3159	0.0	0.0	N
TCGA-KN-8429-11A-01R-2314-13	hsa-mir-3160-1	1.0	0.125111	N
TCGA-KN-8429-11A-01R-2314-13	hsa-mir-3160-2	0.0	0.0	N
TCGA-KN-8429-11A-01R-2314-13	hsa-mir-3161	0.0	0.0	N
TCGA-KN-8429-11A-01R-2314-13	hsa-mir-3162	0.0	0.0	N
TCGA-KN-8429-11A-01R-2314-13	hsa-mir-3163	0.0	0.0	N
TCGA-KN-8429-11A-01R-2314-13	hsa-mir-3164	0.0	0.0	N
TCGA-KN-8429-11A-01R-2314-13	hsa-mir-3165	0.0	0.0	N
TCGA-KN-8429-11A-01R-2314-13	hsa-mir-3166	0.0	0.0	N
TCGA-KN-8429-11A-01R-2314-13	hsa-mir-3167	0.0	0.0	N
TCGA-KN-8429-11A-01R-2314-13	hsa-mir-3168	0.0	0.0	N
TCGA-KN-8429-11A-01R-2314-13	hsa-mir-3169	0.0	0.0	N
TCGA-KN-8429-11A-01R-2314-13	hsa-mir-3170	6.0	0.750666	N
TCGA-KN-8429-11A-01R-2314-13	hsa-mir-3171	0.0	0.0	N
TCGA-KN-8429-11A-01R-2314-13	hsa-mir-3173	0.0	0.0	N
TCGA-KN-8429-11A-01R-2314-13	hsa-mir-3174	0.0	0.0	N
TCGA-KN-8429-11A-01R-2314-13	hsa-mir-3175	0.0	0.0	N
TCGA-KN-8429-11A-01R-2314-13	hsa-mir-3176	0.0	0.0	N
TCGA-KN-8429-11A-01R-2314-13	hsa-mir-3177	0.0	0.0	N
TCGA-KN-8429-11A-01R-2314-13	hsa-mir-3178	0.0	0.0	N
TCGA-KN-8429-11A-01R-2314-13	hsa-mir-3179-1	0.0	0.0	N
TCGA-KN-8429-11A-01R-2314-13	hsa-mir-3179-2	0.0	0.0	N
TCGA-KN-8429-11A-01R-2314-13	hsa-mir-3179-3	0.0	0.0	N
TCGA-KN-8429-11A-01R-2314-13	hsa-mir-3180-1	0.0	0.0	N
TCGA-KN-8429-11A-01R-2314-13	hsa-mir-3180-2	0.0	0.0	N
TCGA-KN-8429-11A-01R-2314-13	hsa-mir-3180-3	0.0	0.0	N
TCGA-KN-8429-11A-01R-2314-13	hsa-mir-3180-4	0.0	0.0	N
TCGA-KN-8429-11A-01R-2314-13	hsa-mir-3180-5	0.0	0.0	N
TCGA-KN-8429-11A-01R-2314-13	hsa-mir-3181	0.0	0.0	N
TCGA-KN-8429-11A-01R-2314-13	hsa-mir-3182	0.0	0.0	N
TCGA-KN-8429-11A-01R-2314-13	hsa-mir-3183	0.0	0.0	N
TCGA-KN-8429-11A-01R-2314-13	hsa-mir-3184	0.0	0.0	N
TCGA-KN-8429-11A-01R-2314-13	hsa-mir-3185	0.0	0.0	N
TCGA-KN-8429-11A-01R-2314-13	hsa-mir-3186	0.0	0.0	N
TCGA-KN-8429-11A-01R-2314-13	hsa-mir-3187	1.0	0.125111	N
TCGA-KN-8429-11A-01R-2314-13	hsa-mir-3188	0.0	0.0	N
TCGA-KN-8429-11A-01R-2314-13	hsa-mir-3189	4.0	0.500444	N
TCGA-KN-8429-11A-01R-2314-13	hsa-mir-3190	2.0	0.250222	N
TCGA-KN-8429-11A-01R-2314-13	hsa-mir-3191	2.0	0.250222	N
TCGA-KN-8429-11A-01R-2314-13	hsa-mir-3192	2.0	0.250222	N
TCGA-KN-8429-11A-01R-2314-13	hsa-mir-3193	1.0	0.125111	N
TCGA-KN-8429-11A-01R-2314-13	hsa-mir-3194	0.0	0.0	N
TCGA-KN-8429-11A-01R-2314-13	hsa-mir-3195	0.0	0.0	N
TCGA-KN-8429-11A-01R-2314-13	hsa-mir-3196	0.0	0.0	N
TCGA-KN-8429-11A-01R-2314-13	hsa-mir-3197	0.0	0.0	N
TCGA-KN-8429-11A-01R-2314-13	hsa-mir-3198	0.0	0.0	N
TCGA-KN-8429-11A-01R-2314-13	hsa-mir-3199-1	3.0	0.375333	N
TCGA-KN-8429-11A-01R-2314-13	hsa-mir-3199-2	6.0	0.750666	N
TCGA-KN-8429-11A-01R-2314-13	hsa-mir-32	103.0	12.886435	N
TCGA-KN-8429-11A-01R-2314-13	hsa-mir-3200	12.0	1.501332	N
TCGA-KN-8429-11A-01R-2314-13	hsa-mir-3201	0.0	0.0	N
TCGA-KN-8429-11A-01R-2314-13	hsa-mir-3202-1	1.0	0.125111	N
TCGA-KN-8429-11A-01R-2314-13	hsa-mir-3202-2	0.0	0.0	N
TCGA-KN-8429-11A-01R-2314-13	hsa-mir-320a	2368.0	296.262896	Y
TCGA-KN-8429-11A-01R-2314-13	hsa-mir-320b-1	0.0	0.0	N
TCGA-KN-8429-11A-01R-2314-13	hsa-mir-320b-2	29.0	3.62822	Y
TCGA-KN-8429-11A-01R-2314-13	hsa-mir-320c-1	1.0	0.125111	N
TCGA-KN-8429-11A-01R-2314-13	hsa-mir-320c-2	0.0	0.0	N
TCGA-KN-8429-11A-01R-2314-13	hsa-mir-320d-1	3.0	0.375333	N
TCGA-KN-8429-11A-01R-2314-13	hsa-mir-320d-2	2.0	0.250222	N
TCGA-KN-8429-11A-01R-2314-13	hsa-mir-320e	3.0	0.375333	N
TCGA-KN-8429-11A-01R-2314-13	hsa-mir-323	1.0	0.125111	N
TCGA-KN-8429-11A-01R-2314-13	hsa-mir-323b	3.0	0.375333	N
TCGA-KN-8429-11A-01R-2314-13	hsa-mir-324	176.0	22.01954	N
TCGA-KN-8429-11A-01R-2314-13	hsa-mir-325	0.0	0.0	N
TCGA-KN-8429-11A-01R-2314-13	hsa-mir-326	47.0	5.880218	N
TCGA-KN-8429-11A-01R-2314-13	hsa-mir-328	310.0	38.784416	N
TCGA-KN-8429-11A-01R-2314-13	hsa-mir-329-1	0.0	0.0	N
TCGA-KN-8429-11A-01R-2314-13	hsa-mir-329-2	0.0	0.0	N
TCGA-KN-8429-11A-01R-2314-13	hsa-mir-330	84.0	10.509326	N
TCGA-KN-8429-11A-01R-2314-13	hsa-mir-331	112.0	14.012434	N
TCGA-KN-8429-11A-01R-2314-13	hsa-mir-335	221.0	27.649536	N
TCGA-KN-8429-11A-01R-2314-13	hsa-mir-337	72.0	9.007993	N
TCGA-KN-8429-11A-01R-2314-13	hsa-mir-338	1127.0	141.00012	N
TCGA-KN-8429-11A-01R-2314-13	hsa-mir-339	95.0	11.885547	N
TCGA-KN-8429-11A-01R-2314-13	hsa-mir-33a	150.0	18.766653	N
TCGA-KN-8429-11A-01R-2314-13	hsa-mir-33b	5.0	0.625555	N
TCGA-KN-8429-11A-01R-2314-13	hsa-mir-340	57.0	7.131328	N
TCGA-KN-8429-11A-01R-2314-13	hsa-mir-342	111.0	13.887323	N
TCGA-KN-8429-11A-01R-2314-13	hsa-mir-345	35.0	4.378886	N
TCGA-KN-8429-11A-01R-2314-13	hsa-mir-346	0.0	0.0	N
TCGA-KN-8429-11A-01R-2314-13	hsa-mir-34a	348.0	43.538635	N
TCGA-KN-8429-11A-01R-2314-13	hsa-mir-34b	4.0	0.500444	N
TCGA-KN-8429-11A-01R-2314-13	hsa-mir-34c	33.0	4.128664	N
TCGA-KN-8429-11A-01R-2314-13	hsa-mir-3605	27.0	3.377998	N
TCGA-KN-8429-11A-01R-2314-13	hsa-mir-3606	0.0	0.0	N
TCGA-KN-8429-11A-01R-2314-13	hsa-mir-3607	114.0	14.262656	N
TCGA-KN-8429-11A-01R-2314-13	hsa-mir-3609	0.0	0.0	N
TCGA-KN-8429-11A-01R-2314-13	hsa-mir-361	1713.0	214.315178	N
TCGA-KN-8429-11A-01R-2314-13	hsa-mir-3610	2.0	0.250222	N
TCGA-KN-8429-11A-01R-2314-13	hsa-mir-3611	1.0	0.125111	N
TCGA-KN-8429-11A-01R-2314-13	hsa-mir-3612	0.0	0.0	N
TCGA-KN-8429-11A-01R-2314-13	hsa-mir-3613	42.0	5.254663	N
TCGA-KN-8429-11A-01R-2314-13	hsa-mir-3614	1.0	0.125111	N
TCGA-KN-8429-11A-01R-2314-13	hsa-mir-3615	16.0	2.001776	N
TCGA-KN-8429-11A-01R-2314-13	hsa-mir-3616	0.0	0.0	N
TCGA-KN-8429-11A-01R-2314-13	hsa-mir-3617	0.0	0.0	N
TCGA-KN-8429-11A-01R-2314-13	hsa-mir-3618	0.0	0.0	N
TCGA-KN-8429-11A-01R-2314-13	hsa-mir-3619	0.0	0.0	N
TCGA-KN-8429-11A-01R-2314-13	hsa-mir-362	131.0	16.389544	N
TCGA-KN-8429-11A-01R-2314-13	hsa-mir-3620	0.0	0.0	N
TCGA-KN-8429-11A-01R-2314-13	hsa-mir-3621	0.0	0.0	N
TCGA-KN-8429-11A-01R-2314-13	hsa-mir-3622a	1.0	0.125111	N
TCGA-KN-8429-11A-01R-2314-13	hsa-mir-3622b	0.0	0.0	N
TCGA-KN-8429-11A-01R-2314-13	hsa-mir-363	169.0	21.143762	N
TCGA-KN-8429-11A-01R-2314-13	hsa-mir-3646	0.0	0.0	N
TCGA-KN-8429-11A-01R-2314-13	hsa-mir-3647	11.0	1.376221	N
TCGA-KN-8429-11A-01R-2314-13	hsa-mir-3648	17.0	2.126887	N
TCGA-KN-8429-11A-01R-2314-13	hsa-mir-3649	0.0	0.0	N
TCGA-KN-8429-11A-01R-2314-13	hsa-mir-365-1	33.0	4.128664	N
TCGA-KN-8429-11A-01R-2314-13	hsa-mir-365-2	27.0	3.377998	N
TCGA-KN-8429-11A-01R-2314-13	hsa-mir-3650	0.0	0.0	N
TCGA-KN-8429-11A-01R-2314-13	hsa-mir-3651	0.0	0.0	N
TCGA-KN-8429-11A-01R-2314-13	hsa-mir-3652	3.0	0.375333	N
TCGA-KN-8429-11A-01R-2314-13	hsa-mir-3653	12.0	1.501332	N
TCGA-KN-8429-11A-01R-2314-13	hsa-mir-3654	0.0	0.0	N
TCGA-KN-8429-11A-01R-2314-13	hsa-mir-3655	0.0	0.0	N
TCGA-KN-8429-11A-01R-2314-13	hsa-mir-3656	0.0	0.0	N
TCGA-KN-8429-11A-01R-2314-13	hsa-mir-3657	0.0	0.0	N
TCGA-KN-8429-11A-01R-2314-13	hsa-mir-3658	0.0	0.0	N
TCGA-KN-8429-11A-01R-2314-13	hsa-mir-3659	0.0	0.0	N
TCGA-KN-8429-11A-01R-2314-13	hsa-mir-3660	0.0	0.0	N
TCGA-KN-8429-11A-01R-2314-13	hsa-mir-3661	0.0	0.0	N
TCGA-KN-8429-11A-01R-2314-13	hsa-mir-3662	0.0	0.0	N
TCGA-KN-8429-11A-01R-2314-13	hsa-mir-3663	0.0	0.0	N
TCGA-KN-8429-11A-01R-2314-13	hsa-mir-3664	3.0	0.375333	N
TCGA-KN-8429-11A-01R-2314-13	hsa-mir-3665	0.0	0.0	N
TCGA-KN-8429-11A-01R-2314-13	hsa-mir-3666	0.0	0.0	N
TCGA-KN-8429-11A-01R-2314-13	hsa-mir-3667	0.0	0.0	N
TCGA-KN-8429-11A-01R-2314-13	hsa-mir-3668	0.0	0.0	N
TCGA-KN-8429-11A-01R-2314-13	hsa-mir-3669	0.0	0.0	N
TCGA-KN-8429-11A-01R-2314-13	hsa-mir-367	0.0	0.0	N
TCGA-KN-8429-11A-01R-2314-13	hsa-mir-3670	0.0	0.0	N
TCGA-KN-8429-11A-01R-2314-13	hsa-mir-3671	0.0	0.0	N
TCGA-KN-8429-11A-01R-2314-13	hsa-mir-3672	0.0	0.0	N
TCGA-KN-8429-11A-01R-2314-13	hsa-mir-3673	0.0	0.0	N
TCGA-KN-8429-11A-01R-2314-13	hsa-mir-3674	0.0	0.0	N
TCGA-KN-8429-11A-01R-2314-13	hsa-mir-3675	0.0	0.0	N
TCGA-KN-8429-11A-01R-2314-13	hsa-mir-3676	4.0	0.500444	N
TCGA-KN-8429-11A-01R-2314-13	hsa-mir-3677	10.0	1.25111	N
TCGA-KN-8429-11A-01R-2314-13	hsa-mir-3678	0.0	0.0	N
TCGA-KN-8429-11A-01R-2314-13	hsa-mir-3679	0.0	0.0	N
TCGA-KN-8429-11A-01R-2314-13	hsa-mir-3680	1.0	0.125111	N
TCGA-KN-8429-11A-01R-2314-13	hsa-mir-3681	0.0	0.0	N
TCGA-KN-8429-11A-01R-2314-13	hsa-mir-3682	3.0	0.375333	N
TCGA-KN-8429-11A-01R-2314-13	hsa-mir-3683	0.0	0.0	N
TCGA-KN-8429-11A-01R-2314-13	hsa-mir-3684	0.0	0.0	N
TCGA-KN-8429-11A-01R-2314-13	hsa-mir-3685	0.0	0.0	N
TCGA-KN-8429-11A-01R-2314-13	hsa-mir-3686	0.0	0.0	N
TCGA-KN-8429-11A-01R-2314-13	hsa-mir-3687	2.0	0.250222	N
TCGA-KN-8429-11A-01R-2314-13	hsa-mir-3688	1.0	0.125111	N
TCGA-KN-8429-11A-01R-2314-13	hsa-mir-3689a	0.0	0.0	N
TCGA-KN-8429-11A-01R-2314-13	hsa-mir-3689b	0.0	0.0	N
TCGA-KN-8429-11A-01R-2314-13	hsa-mir-369	18.0	2.251998	N
TCGA-KN-8429-11A-01R-2314-13	hsa-mir-3690	1.0	0.125111	N
TCGA-KN-8429-11A-01R-2314-13	hsa-mir-3691	1.0	0.125111	N
TCGA-KN-8429-11A-01R-2314-13	hsa-mir-3692	1.0	0.125111	N
TCGA-KN-8429-11A-01R-2314-13	hsa-mir-370	23.0	2.877553	N
TCGA-KN-8429-11A-01R-2314-13	hsa-mir-371	1.0	0.125111	N
TCGA-KN-8429-11A-01R-2314-13	hsa-mir-3713	0.0	0.0	N
TCGA-KN-8429-11A-01R-2314-13	hsa-mir-3714	0.0	0.0	N
TCGA-KN-8429-11A-01R-2314-13	hsa-mir-372	18.0	2.251998	N
TCGA-KN-8429-11A-01R-2314-13	hsa-mir-373	0.0	0.0	N
TCGA-KN-8429-11A-01R-2314-13	hsa-mir-374a	3386.0	423.625915	N
TCGA-KN-8429-11A-01R-2314-13	hsa-mir-374b	275.0	34.405531	N
TCGA-KN-8429-11A-01R-2314-13	hsa-mir-374c	0.0	0.0	N
TCGA-KN-8429-11A-01R-2314-13	hsa-mir-375	1327.0	166.022324	N
TCGA-KN-8429-11A-01R-2314-13	hsa-mir-376a-1	1.0	0.125111	N
TCGA-KN-8429-11A-01R-2314-13	hsa-mir-376a-2	0.0	0.0	N
TCGA-KN-8429-11A-01R-2314-13	hsa-mir-376b	5.0	0.625555	Y
TCGA-KN-8429-11A-01R-2314-13	hsa-mir-376c	5.0	0.625555	Y
TCGA-KN-8429-11A-01R-2314-13	hsa-mir-377	10.0	1.25111	N
TCGA-KN-8429-11A-01R-2314-13	hsa-mir-378	427.0	53.422406	N
TCGA-KN-8429-11A-01R-2314-13	hsa-mir-378b	0.0	0.0	N
TCGA-KN-8429-11A-01R-2314-13	hsa-mir-378c	11.0	1.376221	N
TCGA-KN-8429-11A-01R-2314-13	hsa-mir-379	1669.0	208.810293	N
TCGA-KN-8429-11A-01R-2314-13	hsa-mir-380	1.0	0.125111	N
TCGA-KN-8429-11A-01R-2314-13	hsa-mir-381	92.0	11.510214	N
TCGA-KN-8429-11A-01R-2314-13	hsa-mir-382	35.0	4.378886	N
TCGA-KN-8429-11A-01R-2314-13	hsa-mir-383	0.0	0.0	N
TCGA-KN-8429-11A-01R-2314-13	hsa-mir-384	0.0	0.0	N
TCGA-KN-8429-11A-01R-2314-13	hsa-mir-3907	0.0	0.0	N
TCGA-KN-8429-11A-01R-2314-13	hsa-mir-3908	0.0	0.0	N
TCGA-KN-8429-11A-01R-2314-13	hsa-mir-3909	4.0	0.500444	N
TCGA-KN-8429-11A-01R-2314-13	hsa-mir-3910-1	0.0	0.0	N
TCGA-KN-8429-11A-01R-2314-13	hsa-mir-3910-2	0.0	0.0	N
TCGA-KN-8429-11A-01R-2314-13	hsa-mir-3911	0.0	0.0	N
TCGA-KN-8429-11A-01R-2314-13	hsa-mir-3912	8.0	1.000888	N
TCGA-KN-8429-11A-01R-2314-13	hsa-mir-3913-1	24.0	3.002664	N
TCGA-KN-8429-11A-01R-2314-13	hsa-mir-3913-2	1.0	0.125111	N
TCGA-KN-8429-11A-01R-2314-13	hsa-mir-3914-1	0.0	0.0	N
TCGA-KN-8429-11A-01R-2314-13	hsa-mir-3914-2	0.0	0.0	N
TCGA-KN-8429-11A-01R-2314-13	hsa-mir-3915	0.0	0.0	N
TCGA-KN-8429-11A-01R-2314-13	hsa-mir-3916	0.0	0.0	N
TCGA-KN-8429-11A-01R-2314-13	hsa-mir-3917	5.0	0.625555	N
TCGA-KN-8429-11A-01R-2314-13	hsa-mir-3918	0.0	0.0	N
TCGA-KN-8429-11A-01R-2314-13	hsa-mir-3919	0.0	0.0	N
TCGA-KN-8429-11A-01R-2314-13	hsa-mir-3920	0.0	0.0	N
TCGA-KN-8429-11A-01R-2314-13	hsa-mir-3921	0.0	0.0	N
TCGA-KN-8429-11A-01R-2314-13	hsa-mir-3922	1.0	0.125111	N
TCGA-KN-8429-11A-01R-2314-13	hsa-mir-3923	0.0	0.0	N
TCGA-KN-8429-11A-01R-2314-13	hsa-mir-3924	0.0	0.0	N
TCGA-KN-8429-11A-01R-2314-13	hsa-mir-3925	0.0	0.0	N
TCGA-KN-8429-11A-01R-2314-13	hsa-mir-3926-1	3.0	0.375333	N
TCGA-KN-8429-11A-01R-2314-13	hsa-mir-3926-2	0.0	0.0	N
TCGA-KN-8429-11A-01R-2314-13	hsa-mir-3927	0.0	0.0	N
TCGA-KN-8429-11A-01R-2314-13	hsa-mir-3928	15.0	1.876665	N
TCGA-KN-8429-11A-01R-2314-13	hsa-mir-3929	0.0	0.0	N
TCGA-KN-8429-11A-01R-2314-13	hsa-mir-3934	5.0	0.625555	N
TCGA-KN-8429-11A-01R-2314-13	hsa-mir-3935	0.0	0.0	N
TCGA-KN-8429-11A-01R-2314-13	hsa-mir-3936	1.0	0.125111	N
TCGA-KN-8429-11A-01R-2314-13	hsa-mir-3937	3.0	0.375333	N
TCGA-KN-8429-11A-01R-2314-13	hsa-mir-3938	0.0	0.0	N
TCGA-KN-8429-11A-01R-2314-13	hsa-mir-3939	0.0	0.0	N
TCGA-KN-8429-11A-01R-2314-13	hsa-mir-3940	1.0	0.125111	N
TCGA-KN-8429-11A-01R-2314-13	hsa-mir-3941	3.0	0.375333	N
TCGA-KN-8429-11A-01R-2314-13	hsa-mir-3942	2.0	0.250222	N
TCGA-KN-8429-11A-01R-2314-13	hsa-mir-3943	0.0	0.0	N
TCGA-KN-8429-11A-01R-2314-13	hsa-mir-3944	0.0	0.0	N
TCGA-KN-8429-11A-01R-2314-13	hsa-mir-3945	0.0	0.0	N
TCGA-KN-8429-11A-01R-2314-13	hsa-mir-409	27.0	3.377998	N
TCGA-KN-8429-11A-01R-2314-13	hsa-mir-410	21.0	2.627331	N
TCGA-KN-8429-11A-01R-2314-13	hsa-mir-411	13.0	1.626443	N
TCGA-KN-8429-11A-01R-2314-13	hsa-mir-412	10.0	1.25111	N
TCGA-KN-8429-11A-01R-2314-13	hsa-mir-421	12.0	1.501332	N
TCGA-KN-8429-11A-01R-2314-13	hsa-mir-422a	0.0	0.0	N
TCGA-KN-8429-11A-01R-2314-13	hsa-mir-423	633.0	79.195276	N
TCGA-KN-8429-11A-01R-2314-13	hsa-mir-424	1272.0	159.141218	N
TCGA-KN-8429-11A-01R-2314-13	hsa-mir-425	228.0	28.525313	N
TCGA-KN-8429-11A-01R-2314-13	hsa-mir-4251	0.0	0.0	N
TCGA-KN-8429-11A-01R-2314-13	hsa-mir-4252	0.0	0.0	N
TCGA-KN-8429-11A-01R-2314-13	hsa-mir-4253	0.0	0.0	N
TCGA-KN-8429-11A-01R-2314-13	hsa-mir-4254	0.0	0.0	N
TCGA-KN-8429-11A-01R-2314-13	hsa-mir-4255	0.0	0.0	N
TCGA-KN-8429-11A-01R-2314-13	hsa-mir-4256	0.0	0.0	N
TCGA-KN-8429-11A-01R-2314-13	hsa-mir-4257	0.0	0.0	N
TCGA-KN-8429-11A-01R-2314-13	hsa-mir-4258	0.0	0.0	N
TCGA-KN-8429-11A-01R-2314-13	hsa-mir-4259	0.0	0.0	N
TCGA-KN-8429-11A-01R-2314-13	hsa-mir-4260	0.0	0.0	N
TCGA-KN-8429-11A-01R-2314-13	hsa-mir-4261	0.0	0.0	N
TCGA-KN-8429-11A-01R-2314-13	hsa-mir-4262	0.0	0.0	N
TCGA-KN-8429-11A-01R-2314-13	hsa-mir-4263	0.0	0.0	N
TCGA-KN-8429-11A-01R-2314-13	hsa-mir-4264	0.0	0.0	N
TCGA-KN-8429-11A-01R-2314-13	hsa-mir-4265	0.0	0.0	N
TCGA-KN-8429-11A-01R-2314-13	hsa-mir-4266	0.0	0.0	N
TCGA-KN-8429-11A-01R-2314-13	hsa-mir-4267	0.0	0.0	N
TCGA-KN-8429-11A-01R-2314-13	hsa-mir-4268	0.0	0.0	N
TCGA-KN-8429-11A-01R-2314-13	hsa-mir-4269	0.0	0.0	N
TCGA-KN-8429-11A-01R-2314-13	hsa-mir-4270	0.0	0.0	N
TCGA-KN-8429-11A-01R-2314-13	hsa-mir-4271	0.0	0.0	N
TCGA-KN-8429-11A-01R-2314-13	hsa-mir-4272	0.0	0.0	N
TCGA-KN-8429-11A-01R-2314-13	hsa-mir-4273	0.0	0.0	N
TCGA-KN-8429-11A-01R-2314-13	hsa-mir-4274	0.0	0.0	N
TCGA-KN-8429-11A-01R-2314-13	hsa-mir-4275	0.0	0.0	N
TCGA-KN-8429-11A-01R-2314-13	hsa-mir-4276	0.0	0.0	N
TCGA-KN-8429-11A-01R-2314-13	hsa-mir-4277	0.0	0.0	N
TCGA-KN-8429-11A-01R-2314-13	hsa-mir-4278	0.0	0.0	N
TCGA-KN-8429-11A-01R-2314-13	hsa-mir-4279	0.0	0.0	N
TCGA-KN-8429-11A-01R-2314-13	hsa-mir-4280	0.0	0.0	N
TCGA-KN-8429-11A-01R-2314-13	hsa-mir-4281	0.0	0.0	N
TCGA-KN-8429-11A-01R-2314-13	hsa-mir-4282	0.0	0.0	N
TCGA-KN-8429-11A-01R-2314-13	hsa-mir-4283-1	0.0	0.0	N
TCGA-KN-8429-11A-01R-2314-13	hsa-mir-4283-2	0.0	0.0	N
TCGA-KN-8429-11A-01R-2314-13	hsa-mir-4284	0.0	0.0	N
TCGA-KN-8429-11A-01R-2314-13	hsa-mir-4285	0.0	0.0	N
TCGA-KN-8429-11A-01R-2314-13	hsa-mir-4286	0.0	0.0	N
TCGA-KN-8429-11A-01R-2314-13	hsa-mir-4287	0.0	0.0	N
TCGA-KN-8429-11A-01R-2314-13	hsa-mir-4288	0.0	0.0	N
TCGA-KN-8429-11A-01R-2314-13	hsa-mir-4289	0.0	0.0	N
TCGA-KN-8429-11A-01R-2314-13	hsa-mir-429	590.0	73.815502	N
TCGA-KN-8429-11A-01R-2314-13	hsa-mir-4290	0.0	0.0	N
TCGA-KN-8429-11A-01R-2314-13	hsa-mir-4291	0.0	0.0	N
TCGA-KN-8429-11A-01R-2314-13	hsa-mir-4292	0.0	0.0	N
TCGA-KN-8429-11A-01R-2314-13	hsa-mir-4293	0.0	0.0	N
TCGA-KN-8429-11A-01R-2314-13	hsa-mir-4294	0.0	0.0	N
TCGA-KN-8429-11A-01R-2314-13	hsa-mir-4295	0.0	0.0	N
TCGA-KN-8429-11A-01R-2314-13	hsa-mir-4296	0.0	0.0	N
TCGA-KN-8429-11A-01R-2314-13	hsa-mir-4297	0.0	0.0	N
TCGA-KN-8429-11A-01R-2314-13	hsa-mir-4298	0.0	0.0	N
TCGA-KN-8429-11A-01R-2314-13	hsa-mir-4299	0.0	0.0	N
TCGA-KN-8429-11A-01R-2314-13	hsa-mir-4300	0.0	0.0	N
TCGA-KN-8429-11A-01R-2314-13	hsa-mir-4301	0.0	0.0	N
TCGA-KN-8429-11A-01R-2314-13	hsa-mir-4302	0.0	0.0	N
TCGA-KN-8429-11A-01R-2314-13	hsa-mir-4303	0.0	0.0	N
TCGA-KN-8429-11A-01R-2314-13	hsa-mir-4304	0.0	0.0	N
TCGA-KN-8429-11A-01R-2314-13	hsa-mir-4305	0.0	0.0	N
TCGA-KN-8429-11A-01R-2314-13	hsa-mir-4306	0.0	0.0	N
TCGA-KN-8429-11A-01R-2314-13	hsa-mir-4307	0.0	0.0	N
TCGA-KN-8429-11A-01R-2314-13	hsa-mir-4308	0.0	0.0	N
TCGA-KN-8429-11A-01R-2314-13	hsa-mir-4309	0.0	0.0	N
TCGA-KN-8429-11A-01R-2314-13	hsa-mir-431	14.0	1.751554	N
TCGA-KN-8429-11A-01R-2314-13	hsa-mir-4310	0.0	0.0	N
TCGA-KN-8429-11A-01R-2314-13	hsa-mir-4311	0.0	0.0	N
TCGA-KN-8429-11A-01R-2314-13	hsa-mir-4312	0.0	0.0	N
TCGA-KN-8429-11A-01R-2314-13	hsa-mir-4313	0.0	0.0	N
TCGA-KN-8429-11A-01R-2314-13	hsa-mir-4314	0.0	0.0	N
TCGA-KN-8429-11A-01R-2314-13	hsa-mir-4315-1	0.0	0.0	N
TCGA-KN-8429-11A-01R-2314-13	hsa-mir-4315-2	0.0	0.0	N
TCGA-KN-8429-11A-01R-2314-13	hsa-mir-4316	0.0	0.0	N
TCGA-KN-8429-11A-01R-2314-13	hsa-mir-4317	0.0	0.0	N
TCGA-KN-8429-11A-01R-2314-13	hsa-mir-4318	0.0	0.0	N
TCGA-KN-8429-11A-01R-2314-13	hsa-mir-4319	0.0	0.0	N
TCGA-KN-8429-11A-01R-2314-13	hsa-mir-432	20.0	2.50222	N
TCGA-KN-8429-11A-01R-2314-13	hsa-mir-4320	0.0	0.0	N
TCGA-KN-8429-11A-01R-2314-13	hsa-mir-4321	0.0	0.0	N
TCGA-KN-8429-11A-01R-2314-13	hsa-mir-4322	0.0	0.0	N
TCGA-KN-8429-11A-01R-2314-13	hsa-mir-4323	0.0	0.0	N
TCGA-KN-8429-11A-01R-2314-13	hsa-mir-4324	0.0	0.0	N
TCGA-KN-8429-11A-01R-2314-13	hsa-mir-4325	0.0	0.0	N
TCGA-KN-8429-11A-01R-2314-13	hsa-mir-4326	4.0	0.500444	N
TCGA-KN-8429-11A-01R-2314-13	hsa-mir-4327	0.0	0.0	N
TCGA-KN-8429-11A-01R-2314-13	hsa-mir-4328	0.0	0.0	N
TCGA-KN-8429-11A-01R-2314-13	hsa-mir-4329	0.0	0.0	N
TCGA-KN-8429-11A-01R-2314-13	hsa-mir-433	5.0	0.625555	N
TCGA-KN-8429-11A-01R-2314-13	hsa-mir-4330	0.0	0.0	N
TCGA-KN-8429-11A-01R-2314-13	hsa-mir-448	0.0	0.0	N
TCGA-KN-8429-11A-01R-2314-13	hsa-mir-449a	1.0	0.125111	N
TCGA-KN-8429-11A-01R-2314-13	hsa-mir-449b	0.0	0.0	N
TCGA-KN-8429-11A-01R-2314-13	hsa-mir-449c	0.0	0.0	N
TCGA-KN-8429-11A-01R-2314-13	hsa-mir-450a-1	37.0	4.629108	N
TCGA-KN-8429-11A-01R-2314-13	hsa-mir-450a-2	43.0	5.379774	N
TCGA-KN-8429-11A-01R-2314-13	hsa-mir-450b	167.0	20.89354	N
TCGA-KN-8429-11A-01R-2314-13	hsa-mir-451	5397.0	675.224177	N
TCGA-KN-8429-11A-01R-2314-13	hsa-mir-452	137.0	17.14021	N
TCGA-KN-8429-11A-01R-2314-13	hsa-mir-454	22.0	2.752442	N
TCGA-KN-8429-11A-01R-2314-13	hsa-mir-455	2782.0	348.058859	N
TCGA-KN-8429-11A-01R-2314-13	hsa-mir-466	0.0	0.0	N
TCGA-KN-8429-11A-01R-2314-13	hsa-mir-483	150.0	18.766653	N
TCGA-KN-8429-11A-01R-2314-13	hsa-mir-484	181.0	22.645095	N
TCGA-KN-8429-11A-01R-2314-13	hsa-mir-485	2.0	0.250222	N
TCGA-KN-8429-11A-01R-2314-13	hsa-mir-486	3178.0	397.602823	N
TCGA-KN-8429-11A-01R-2314-13	hsa-mir-487a	1.0	0.125111	N
TCGA-KN-8429-11A-01R-2314-13	hsa-mir-487b	15.0	1.876665	N
TCGA-KN-8429-11A-01R-2314-13	hsa-mir-488	0.0	0.0	N
TCGA-KN-8429-11A-01R-2314-13	hsa-mir-489	1.0	0.125111	N
TCGA-KN-8429-11A-01R-2314-13	hsa-mir-490	0.0	0.0	N
TCGA-KN-8429-11A-01R-2314-13	hsa-mir-491	10.0	1.25111	N
TCGA-KN-8429-11A-01R-2314-13	hsa-mir-492	1.0	0.125111	N
TCGA-KN-8429-11A-01R-2314-13	hsa-mir-493	28.0	3.503109	N
TCGA-KN-8429-11A-01R-2314-13	hsa-mir-494	1.0	0.125111	N
TCGA-KN-8429-11A-01R-2314-13	hsa-mir-495	31.0	3.878442	N
TCGA-KN-8429-11A-01R-2314-13	hsa-mir-496	14.0	1.751554	N
TCGA-KN-8429-11A-01R-2314-13	hsa-mir-497	75.0	9.383327	N
TCGA-KN-8429-11A-01R-2314-13	hsa-mir-498	0.0	0.0	N
TCGA-KN-8429-11A-01R-2314-13	hsa-mir-499	5.0	0.625555	N
TCGA-KN-8429-11A-01R-2314-13	hsa-mir-500a	3694.0	462.160109	Y
TCGA-KN-8429-11A-01R-2314-13	hsa-mir-500b	70.0	8.757771	Y
TCGA-KN-8429-11A-01R-2314-13	hsa-mir-501	527.0	65.933508	N
TCGA-KN-8429-11A-01R-2314-13	hsa-mir-502	101.0	12.636213	Y
TCGA-KN-8429-11A-01R-2314-13	hsa-mir-503	127.0	15.8891	N
TCGA-KN-8429-11A-01R-2314-13	hsa-mir-504	5.0	0.625555	N
TCGA-KN-8429-11A-01R-2314-13	hsa-mir-505	341.0	42.662858	N
TCGA-KN-8429-11A-01R-2314-13	hsa-mir-506	1.0	0.125111	N
TCGA-KN-8429-11A-01R-2314-13	hsa-mir-507	0.0	0.0	N
TCGA-KN-8429-11A-01R-2314-13	hsa-mir-508	47.0	5.880218	N
TCGA-KN-8429-11A-01R-2314-13	hsa-mir-509-1	2.0	0.250222	N
TCGA-KN-8429-11A-01R-2314-13	hsa-mir-509-2	5.0	0.625555	N
TCGA-KN-8429-11A-01R-2314-13	hsa-mir-509-3	2.0	0.250222	N
TCGA-KN-8429-11A-01R-2314-13	hsa-mir-510	0.0	0.0	N
TCGA-KN-8429-11A-01R-2314-13	hsa-mir-511-1	8.0	1.000888	N
TCGA-KN-8429-11A-01R-2314-13	hsa-mir-511-2	16.0	2.001776	N
TCGA-KN-8429-11A-01R-2314-13	hsa-mir-512-1	0.0	0.0	N
TCGA-KN-8429-11A-01R-2314-13	hsa-mir-512-2	0.0	0.0	N
TCGA-KN-8429-11A-01R-2314-13	hsa-mir-513a-1	0.0	0.0	N
TCGA-KN-8429-11A-01R-2314-13	hsa-mir-513a-2	0.0	0.0	N
TCGA-KN-8429-11A-01R-2314-13	hsa-mir-513b	0.0	0.0	N
TCGA-KN-8429-11A-01R-2314-13	hsa-mir-513c	0.0	0.0	N
TCGA-KN-8429-11A-01R-2314-13	hsa-mir-514-1	3.0	0.375333	N
TCGA-KN-8429-11A-01R-2314-13	hsa-mir-514-2	5.0	0.625555	N
TCGA-KN-8429-11A-01R-2314-13	hsa-mir-514-3	5.0	0.625555	N
TCGA-KN-8429-11A-01R-2314-13	hsa-mir-514b	0.0	0.0	N
TCGA-KN-8429-11A-01R-2314-13	hsa-mir-515-1	0.0	0.0	N
TCGA-KN-8429-11A-01R-2314-13	hsa-mir-515-2	0.0	0.0	N
TCGA-KN-8429-11A-01R-2314-13	hsa-mir-516a-1	0.0	0.0	N
TCGA-KN-8429-11A-01R-2314-13	hsa-mir-516a-2	0.0	0.0	N
TCGA-KN-8429-11A-01R-2314-13	hsa-mir-516b-1	0.0	0.0	N
TCGA-KN-8429-11A-01R-2314-13	hsa-mir-516b-2	0.0	0.0	N
TCGA-KN-8429-11A-01R-2314-13	hsa-mir-517a	0.0	0.0	N
TCGA-KN-8429-11A-01R-2314-13	hsa-mir-517b	0.0	0.0	N
TCGA-KN-8429-11A-01R-2314-13	hsa-mir-517c	0.0	0.0	N
TCGA-KN-8429-11A-01R-2314-13	hsa-mir-518a-1	0.0	0.0	N
TCGA-KN-8429-11A-01R-2314-13	hsa-mir-518a-2	0.0	0.0	N
TCGA-KN-8429-11A-01R-2314-13	hsa-mir-518b	0.0	0.0	N
TCGA-KN-8429-11A-01R-2314-13	hsa-mir-518c	0.0	0.0	N
TCGA-KN-8429-11A-01R-2314-13	hsa-mir-518d	0.0	0.0	N
TCGA-KN-8429-11A-01R-2314-13	hsa-mir-518e	0.0	0.0	N
TCGA-KN-8429-11A-01R-2314-13	hsa-mir-518f	0.0	0.0	N
TCGA-KN-8429-11A-01R-2314-13	hsa-mir-519a-1	0.0	0.0	N
TCGA-KN-8429-11A-01R-2314-13	hsa-mir-519a-2	0.0	0.0	N
TCGA-KN-8429-11A-01R-2314-13	hsa-mir-519b	0.0	0.0	N
TCGA-KN-8429-11A-01R-2314-13	hsa-mir-519c	0.0	0.0	N
TCGA-KN-8429-11A-01R-2314-13	hsa-mir-519d	0.0	0.0	N
TCGA-KN-8429-11A-01R-2314-13	hsa-mir-519e	0.0	0.0	N
TCGA-KN-8429-11A-01R-2314-13	hsa-mir-520a	0.0	0.0	N
TCGA-KN-8429-11A-01R-2314-13	hsa-mir-520b	0.0	0.0	N
TCGA-KN-8429-11A-01R-2314-13	hsa-mir-520c	0.0	0.0	N
TCGA-KN-8429-11A-01R-2314-13	hsa-mir-520d	0.0	0.0	N
TCGA-KN-8429-11A-01R-2314-13	hsa-mir-520e	0.0	0.0	N
TCGA-KN-8429-11A-01R-2314-13	hsa-mir-520f	0.0	0.0	N
TCGA-KN-8429-11A-01R-2314-13	hsa-mir-520g	0.0	0.0	N
TCGA-KN-8429-11A-01R-2314-13	hsa-mir-520h	0.0	0.0	N
TCGA-KN-8429-11A-01R-2314-13	hsa-mir-521-1	0.0	0.0	N
TCGA-KN-8429-11A-01R-2314-13	hsa-mir-521-2	0.0	0.0	N
TCGA-KN-8429-11A-01R-2314-13	hsa-mir-522	0.0	0.0	N
TCGA-KN-8429-11A-01R-2314-13	hsa-mir-523	0.0	0.0	N
TCGA-KN-8429-11A-01R-2314-13	hsa-mir-524	0.0	0.0	N
TCGA-KN-8429-11A-01R-2314-13	hsa-mir-525	0.0	0.0	N
TCGA-KN-8429-11A-01R-2314-13	hsa-mir-526a-1	0.0	0.0	N
TCGA-KN-8429-11A-01R-2314-13	hsa-mir-526a-2	0.0	0.0	N
TCGA-KN-8429-11A-01R-2314-13	hsa-mir-526b	0.0	0.0	N
TCGA-KN-8429-11A-01R-2314-13	hsa-mir-527	0.0	0.0	N
TCGA-KN-8429-11A-01R-2314-13	hsa-mir-532	13555.0	1695.879881	N
TCGA-KN-8429-11A-01R-2314-13	hsa-mir-539	20.0	2.50222	N
TCGA-KN-8429-11A-01R-2314-13	hsa-mir-541	0.0	0.0	N
TCGA-KN-8429-11A-01R-2314-13	hsa-mir-542	3222.0	403.107708	N
TCGA-KN-8429-11A-01R-2314-13	hsa-mir-543	15.0	1.876665	N
TCGA-KN-8429-11A-01R-2314-13	hsa-mir-544	0.0	0.0	N
TCGA-KN-8429-11A-01R-2314-13	hsa-mir-544b	0.0	0.0	N
TCGA-KN-8429-11A-01R-2314-13	hsa-mir-545	2.0	0.250222	N
TCGA-KN-8429-11A-01R-2314-13	hsa-mir-548a-1	0.0	0.0	N
TCGA-KN-8429-11A-01R-2314-13	hsa-mir-548a-2	0.0	0.0	N
TCGA-KN-8429-11A-01R-2314-13	hsa-mir-548a-3	1.0	0.125111	N
TCGA-KN-8429-11A-01R-2314-13	hsa-mir-548aa-1	0.0	0.0	N
TCGA-KN-8429-11A-01R-2314-13	hsa-mir-548aa-2	0.0	0.0	N
TCGA-KN-8429-11A-01R-2314-13	hsa-mir-548b	2.0	0.250222	N
TCGA-KN-8429-11A-01R-2314-13	hsa-mir-548c	0.0	0.0	N
TCGA-KN-8429-11A-01R-2314-13	hsa-mir-548d-1	1.0	0.125111	N
TCGA-KN-8429-11A-01R-2314-13	hsa-mir-548d-2	0.0	0.0	N
TCGA-KN-8429-11A-01R-2314-13	hsa-mir-548e	2.0	0.250222	N
TCGA-KN-8429-11A-01R-2314-13	hsa-mir-548f-1	0.0	0.0	N
TCGA-KN-8429-11A-01R-2314-13	hsa-mir-548f-2	0.0	0.0	N
TCGA-KN-8429-11A-01R-2314-13	hsa-mir-548f-3	0.0	0.0	N
TCGA-KN-8429-11A-01R-2314-13	hsa-mir-548f-4	0.0	0.0	N
TCGA-KN-8429-11A-01R-2314-13	hsa-mir-548f-5	0.0	0.0	N
TCGA-KN-8429-11A-01R-2314-13	hsa-mir-548g	0.0	0.0	N
TCGA-KN-8429-11A-01R-2314-13	hsa-mir-548h-1	0.0	0.0	N
TCGA-KN-8429-11A-01R-2314-13	hsa-mir-548h-2	0.0	0.0	N
TCGA-KN-8429-11A-01R-2314-13	hsa-mir-548h-3	0.0	0.0	N
TCGA-KN-8429-11A-01R-2314-13	hsa-mir-548h-4	0.0	0.0	N
TCGA-KN-8429-11A-01R-2314-13	hsa-mir-548i-1	0.0	0.0	N
TCGA-KN-8429-11A-01R-2314-13	hsa-mir-548i-2	0.0	0.0	N
TCGA-KN-8429-11A-01R-2314-13	hsa-mir-548i-3	0.0	0.0	N
TCGA-KN-8429-11A-01R-2314-13	hsa-mir-548i-4	0.0	0.0	N
TCGA-KN-8429-11A-01R-2314-13	hsa-mir-548j	3.0	0.375333	N
TCGA-KN-8429-11A-01R-2314-13	hsa-mir-548k	1.0	0.125111	N
TCGA-KN-8429-11A-01R-2314-13	hsa-mir-548l	0.0	0.0	N
TCGA-KN-8429-11A-01R-2314-13	hsa-mir-548m	0.0	0.0	N
TCGA-KN-8429-11A-01R-2314-13	hsa-mir-548n	1.0	0.125111	N
TCGA-KN-8429-11A-01R-2314-13	hsa-mir-548o	1.0	0.125111	N
TCGA-KN-8429-11A-01R-2314-13	hsa-mir-548p	0.0	0.0	N
TCGA-KN-8429-11A-01R-2314-13	hsa-mir-548q	3.0	0.375333	N
TCGA-KN-8429-11A-01R-2314-13	hsa-mir-548s	4.0	0.500444	N
TCGA-KN-8429-11A-01R-2314-13	hsa-mir-548t	1.0	0.125111	N
TCGA-KN-8429-11A-01R-2314-13	hsa-mir-548u	0.0	0.0	N
TCGA-KN-8429-11A-01R-2314-13	hsa-mir-548v	8.0	1.000888	N
TCGA-KN-8429-11A-01R-2314-13	hsa-mir-548w	0.0	0.0	N
TCGA-KN-8429-11A-01R-2314-13	hsa-mir-548x	0.0	0.0	N
TCGA-KN-8429-11A-01R-2314-13	hsa-mir-548y	1.0	0.125111	N
TCGA-KN-8429-11A-01R-2314-13	hsa-mir-548z	0.0	0.0	N
TCGA-KN-8429-11A-01R-2314-13	hsa-mir-549	0.0	0.0	N
TCGA-KN-8429-11A-01R-2314-13	hsa-mir-550a-1	12.0	1.501332	N
TCGA-KN-8429-11A-01R-2314-13	hsa-mir-550a-2	16.0	2.001776	N
TCGA-KN-8429-11A-01R-2314-13	hsa-mir-550b-1	0.0	0.0	N
TCGA-KN-8429-11A-01R-2314-13	hsa-mir-550b-2	0.0	0.0	N
TCGA-KN-8429-11A-01R-2314-13	hsa-mir-551a	1.0	0.125111	N
TCGA-KN-8429-11A-01R-2314-13	hsa-mir-551b	9.0	1.125999	N
TCGA-KN-8429-11A-01R-2314-13	hsa-mir-552	0.0	0.0	N
TCGA-KN-8429-11A-01R-2314-13	hsa-mir-553	0.0	0.0	N
TCGA-KN-8429-11A-01R-2314-13	hsa-mir-554	0.0	0.0	N
TCGA-KN-8429-11A-01R-2314-13	hsa-mir-555	0.0	0.0	N
TCGA-KN-8429-11A-01R-2314-13	hsa-mir-556	3.0	0.375333	N
TCGA-KN-8429-11A-01R-2314-13	hsa-mir-557	0.0	0.0	N
TCGA-KN-8429-11A-01R-2314-13	hsa-mir-558	0.0	0.0	N
TCGA-KN-8429-11A-01R-2314-13	hsa-mir-559	2.0	0.250222	N
TCGA-KN-8429-11A-01R-2314-13	hsa-mir-561	3.0	0.375333	N
TCGA-KN-8429-11A-01R-2314-13	hsa-mir-562	0.0	0.0	N
TCGA-KN-8429-11A-01R-2314-13	hsa-mir-563	0.0	0.0	N
TCGA-KN-8429-11A-01R-2314-13	hsa-mir-564	0.0	0.0	N
TCGA-KN-8429-11A-01R-2314-13	hsa-mir-566	0.0	0.0	N
TCGA-KN-8429-11A-01R-2314-13	hsa-mir-567	0.0	0.0	N
TCGA-KN-8429-11A-01R-2314-13	hsa-mir-568	0.0	0.0	N
TCGA-KN-8429-11A-01R-2314-13	hsa-mir-569	0.0	0.0	N
TCGA-KN-8429-11A-01R-2314-13	hsa-mir-570	3.0	0.375333	N
TCGA-KN-8429-11A-01R-2314-13	hsa-mir-571	0.0	0.0	N
TCGA-KN-8429-11A-01R-2314-13	hsa-mir-572	0.0	0.0	N
TCGA-KN-8429-11A-01R-2314-13	hsa-mir-573	0.0	0.0	N
TCGA-KN-8429-11A-01R-2314-13	hsa-mir-574	186.0	23.27065	N
TCGA-KN-8429-11A-01R-2314-13	hsa-mir-575	0.0	0.0	N
TCGA-KN-8429-11A-01R-2314-13	hsa-mir-576	26.0	3.252887	N
TCGA-KN-8429-11A-01R-2314-13	hsa-mir-577	1285.0	160.767661	N
TCGA-KN-8429-11A-01R-2314-13	hsa-mir-578	1.0	0.125111	N
TCGA-KN-8429-11A-01R-2314-13	hsa-mir-579	1.0	0.125111	N
TCGA-KN-8429-11A-01R-2314-13	hsa-mir-580	3.0	0.375333	N
TCGA-KN-8429-11A-01R-2314-13	hsa-mir-581	6.0	0.750666	N
TCGA-KN-8429-11A-01R-2314-13	hsa-mir-582	2026.0	253.474927	N
TCGA-KN-8429-11A-01R-2314-13	hsa-mir-583	0.0	0.0	N
TCGA-KN-8429-11A-01R-2314-13	hsa-mir-584	221.0	27.649536	N
TCGA-KN-8429-11A-01R-2314-13	hsa-mir-585	17.0	2.126887	N
TCGA-KN-8429-11A-01R-2314-13	hsa-mir-586	0.0	0.0	N
TCGA-KN-8429-11A-01R-2314-13	hsa-mir-587	0.0	0.0	N
TCGA-KN-8429-11A-01R-2314-13	hsa-mir-588	0.0	0.0	N
TCGA-KN-8429-11A-01R-2314-13	hsa-mir-589	381.0	47.667299	N
TCGA-KN-8429-11A-01R-2314-13	hsa-mir-590	64.0	8.007105	N
TCGA-KN-8429-11A-01R-2314-13	hsa-mir-591	0.0	0.0	N
TCGA-KN-8429-11A-01R-2314-13	hsa-mir-592	4.0	0.500444	N
TCGA-KN-8429-11A-01R-2314-13	hsa-mir-593	0.0	0.0	N
TCGA-KN-8429-11A-01R-2314-13	hsa-mir-595	0.0	0.0	N
TCGA-KN-8429-11A-01R-2314-13	hsa-mir-596	0.0	0.0	N
TCGA-KN-8429-11A-01R-2314-13	hsa-mir-597	0.0	0.0	N
TCGA-KN-8429-11A-01R-2314-13	hsa-mir-598	179.0	22.394873	N
TCGA-KN-8429-11A-01R-2314-13	hsa-mir-599	0.0	0.0	N
TCGA-KN-8429-11A-01R-2314-13	hsa-mir-600	0.0	0.0	N
TCGA-KN-8429-11A-01R-2314-13	hsa-mir-601	0.0	0.0	N
TCGA-KN-8429-11A-01R-2314-13	hsa-mir-602	0.0	0.0	N
TCGA-KN-8429-11A-01R-2314-13	hsa-mir-603	0.0	0.0	N
TCGA-KN-8429-11A-01R-2314-13	hsa-mir-604	0.0	0.0	N
TCGA-KN-8429-11A-01R-2314-13	hsa-mir-605	1.0	0.125111	N
TCGA-KN-8429-11A-01R-2314-13	hsa-mir-606	0.0	0.0	N
TCGA-KN-8429-11A-01R-2314-13	hsa-mir-607	5.0	0.625555	N
TCGA-KN-8429-11A-01R-2314-13	hsa-mir-608	0.0	0.0	N
TCGA-KN-8429-11A-01R-2314-13	hsa-mir-609	0.0	0.0	N
TCGA-KN-8429-11A-01R-2314-13	hsa-mir-610	0.0	0.0	N
TCGA-KN-8429-11A-01R-2314-13	hsa-mir-611	0.0	0.0	N
TCGA-KN-8429-11A-01R-2314-13	hsa-mir-612	0.0	0.0	N
TCGA-KN-8429-11A-01R-2314-13	hsa-mir-613	0.0	0.0	N
TCGA-KN-8429-11A-01R-2314-13	hsa-mir-614	0.0	0.0	N
TCGA-KN-8429-11A-01R-2314-13	hsa-mir-615	52.0	6.505773	N
TCGA-KN-8429-11A-01R-2314-13	hsa-mir-616	20.0	2.50222	N
TCGA-KN-8429-11A-01R-2314-13	hsa-mir-617	0.0	0.0	N
TCGA-KN-8429-11A-01R-2314-13	hsa-mir-618	5.0	0.625555	N
TCGA-KN-8429-11A-01R-2314-13	hsa-mir-619	0.0	0.0	N
TCGA-KN-8429-11A-01R-2314-13	hsa-mir-620	0.0	0.0	N
TCGA-KN-8429-11A-01R-2314-13	hsa-mir-621	0.0	0.0	N
TCGA-KN-8429-11A-01R-2314-13	hsa-mir-622	0.0	0.0	N
TCGA-KN-8429-11A-01R-2314-13	hsa-mir-623	0.0	0.0	N
TCGA-KN-8429-11A-01R-2314-13	hsa-mir-624	8.0	1.000888	N
TCGA-KN-8429-11A-01R-2314-13	hsa-mir-625	452.0	56.550181	N
TCGA-KN-8429-11A-01R-2314-13	hsa-mir-626	0.0	0.0	N
TCGA-KN-8429-11A-01R-2314-13	hsa-mir-627	4.0	0.500444	N
TCGA-KN-8429-11A-01R-2314-13	hsa-mir-628	116.0	14.512878	N
TCGA-KN-8429-11A-01R-2314-13	hsa-mir-629	661.0	82.698384	N
TCGA-KN-8429-11A-01R-2314-13	hsa-mir-630	0.0	0.0	N
TCGA-KN-8429-11A-01R-2314-13	hsa-mir-631	0.0	0.0	N
TCGA-KN-8429-11A-01R-2314-13	hsa-mir-632	1.0	0.125111	N
TCGA-KN-8429-11A-01R-2314-13	hsa-mir-633	0.0	0.0	N
TCGA-KN-8429-11A-01R-2314-13	hsa-mir-634	0.0	0.0	N
TCGA-KN-8429-11A-01R-2314-13	hsa-mir-635	0.0	0.0	N
TCGA-KN-8429-11A-01R-2314-13	hsa-mir-636	1.0	0.125111	N
TCGA-KN-8429-11A-01R-2314-13	hsa-mir-637	0.0	0.0	N
TCGA-KN-8429-11A-01R-2314-13	hsa-mir-638	0.0	0.0	N
TCGA-KN-8429-11A-01R-2314-13	hsa-mir-639	1.0	0.125111	N
TCGA-KN-8429-11A-01R-2314-13	hsa-mir-640	0.0	0.0	N
TCGA-KN-8429-11A-01R-2314-13	hsa-mir-641	0.0	0.0	N
TCGA-KN-8429-11A-01R-2314-13	hsa-mir-642a	28.0	3.503109	N
TCGA-KN-8429-11A-01R-2314-13	hsa-mir-642b	0.0	0.0	N
TCGA-KN-8429-11A-01R-2314-13	hsa-mir-643	1.0	0.125111	N
TCGA-KN-8429-11A-01R-2314-13	hsa-mir-644	0.0	0.0	N
TCGA-KN-8429-11A-01R-2314-13	hsa-mir-645	0.0	0.0	N
TCGA-KN-8429-11A-01R-2314-13	hsa-mir-646	0.0	0.0	N
TCGA-KN-8429-11A-01R-2314-13	hsa-mir-647	0.0	0.0	N
TCGA-KN-8429-11A-01R-2314-13	hsa-mir-648	0.0	0.0	N
TCGA-KN-8429-11A-01R-2314-13	hsa-mir-649	0.0	0.0	N
TCGA-KN-8429-11A-01R-2314-13	hsa-mir-650	0.0	0.0	N
TCGA-KN-8429-11A-01R-2314-13	hsa-mir-651	17.0	2.126887	N
TCGA-KN-8429-11A-01R-2314-13	hsa-mir-652	258.0	32.278643	N
TCGA-KN-8429-11A-01R-2314-13	hsa-mir-653	150.0	18.766653	N
TCGA-KN-8429-11A-01R-2314-13	hsa-mir-654	56.0	7.006217	N
TCGA-KN-8429-11A-01R-2314-13	hsa-mir-655	1.0	0.125111	N
TCGA-KN-8429-11A-01R-2314-13	hsa-mir-656	0.0	0.0	N
TCGA-KN-8429-11A-01R-2314-13	hsa-mir-657	0.0	0.0	N
TCGA-KN-8429-11A-01R-2314-13	hsa-mir-658	0.0	0.0	N
TCGA-KN-8429-11A-01R-2314-13	hsa-mir-659	8.0	1.000888	N
TCGA-KN-8429-11A-01R-2314-13	hsa-mir-660	603.0	75.441945	N
TCGA-KN-8429-11A-01R-2314-13	hsa-mir-661	0.0	0.0	N
TCGA-KN-8429-11A-01R-2314-13	hsa-mir-662	0.0	0.0	N
TCGA-KN-8429-11A-01R-2314-13	hsa-mir-663	2.0	0.250222	N
TCGA-KN-8429-11A-01R-2314-13	hsa-mir-663b	0.0	0.0	N
TCGA-KN-8429-11A-01R-2314-13	hsa-mir-664	298.0	37.283084	N
TCGA-KN-8429-11A-01R-2314-13	hsa-mir-665	0.0	0.0	N
TCGA-KN-8429-11A-01R-2314-13	hsa-mir-668	0.0	0.0	N
TCGA-KN-8429-11A-01R-2314-13	hsa-mir-670	1.0	0.125111	N
TCGA-KN-8429-11A-01R-2314-13	hsa-mir-671	21.0	2.627331	N
TCGA-KN-8429-11A-01R-2314-13	hsa-mir-675	2708.0	338.800643	N
TCGA-KN-8429-11A-01R-2314-13	hsa-mir-676	6.0	0.750666	N
TCGA-KN-8429-11A-01R-2314-13	hsa-mir-7-1	76.0	9.508438	N
TCGA-KN-8429-11A-01R-2314-13	hsa-mir-7-2	1.0	0.125111	N
TCGA-KN-8429-11A-01R-2314-13	hsa-mir-7-3	0.0	0.0	N
TCGA-KN-8429-11A-01R-2314-13	hsa-mir-708	50.0	6.255551	N
TCGA-KN-8429-11A-01R-2314-13	hsa-mir-711	0.0	0.0	N
TCGA-KN-8429-11A-01R-2314-13	hsa-mir-718	0.0	0.0	N
TCGA-KN-8429-11A-01R-2314-13	hsa-mir-720	0.0	0.0	N
TCGA-KN-8429-11A-01R-2314-13	hsa-mir-744	173.0	21.644207	N
TCGA-KN-8429-11A-01R-2314-13	hsa-mir-758	28.0	3.503109	N
TCGA-KN-8429-11A-01R-2314-13	hsa-mir-759	0.0	0.0	N
TCGA-KN-8429-11A-01R-2314-13	hsa-mir-760	2.0	0.250222	N
TCGA-KN-8429-11A-01R-2314-13	hsa-mir-761	0.0	0.0	N
TCGA-KN-8429-11A-01R-2314-13	hsa-mir-762	0.0	0.0	N
TCGA-KN-8429-11A-01R-2314-13	hsa-mir-764	0.0	0.0	N
TCGA-KN-8429-11A-01R-2314-13	hsa-mir-765	1.0	0.125111	N
TCGA-KN-8429-11A-01R-2314-13	hsa-mir-766	50.0	6.255551	N
TCGA-KN-8429-11A-01R-2314-13	hsa-mir-767	0.0	0.0	N
TCGA-KN-8429-11A-01R-2314-13	hsa-mir-769	70.0	8.757771	N
TCGA-KN-8429-11A-01R-2314-13	hsa-mir-770	0.0	0.0	N
TCGA-KN-8429-11A-01R-2314-13	hsa-mir-802	0.0	0.0	N
TCGA-KN-8429-11A-01R-2314-13	hsa-mir-873	0.0	0.0	N
TCGA-KN-8429-11A-01R-2314-13	hsa-mir-874	158.0	19.767541	N
TCGA-KN-8429-11A-01R-2314-13	hsa-mir-875	0.0	0.0	N
TCGA-KN-8429-11A-01R-2314-13	hsa-mir-876	0.0	0.0	N
TCGA-KN-8429-11A-01R-2314-13	hsa-mir-877	1.0	0.125111	N
TCGA-KN-8429-11A-01R-2314-13	hsa-mir-885	25.0	3.127776	N
TCGA-KN-8429-11A-01R-2314-13	hsa-mir-887	59.0	7.38155	N
TCGA-KN-8429-11A-01R-2314-13	hsa-mir-888	5.0	0.625555	N
TCGA-KN-8429-11A-01R-2314-13	hsa-mir-889	28.0	3.503109	N
TCGA-KN-8429-11A-01R-2314-13	hsa-mir-890	0.0	0.0	N
TCGA-KN-8429-11A-01R-2314-13	hsa-mir-891a	538.0	67.309729	N
TCGA-KN-8429-11A-01R-2314-13	hsa-mir-891b	0.0	0.0	N
TCGA-KN-8429-11A-01R-2314-13	hsa-mir-892a	4.0	0.500444	N
TCGA-KN-8429-11A-01R-2314-13	hsa-mir-892b	1.0	0.125111	N
TCGA-KN-8429-11A-01R-2314-13	hsa-mir-9-1	14552.0	1820.615569	N
TCGA-KN-8429-11A-01R-2314-13	hsa-mir-9-2	14348.0	1795.092921	N
TCGA-KN-8429-11A-01R-2314-13	hsa-mir-9-3	18.0	2.251998	N
TCGA-KN-8429-11A-01R-2314-13	hsa-mir-920	0.0	0.0	N
TCGA-KN-8429-11A-01R-2314-13	hsa-mir-921	0.0	0.0	N
TCGA-KN-8429-11A-01R-2314-13	hsa-mir-922	0.0	0.0	N
TCGA-KN-8429-11A-01R-2314-13	hsa-mir-924	0.0	0.0	N
TCGA-KN-8429-11A-01R-2314-13	hsa-mir-92a-1	1450.0	181.41098	N
TCGA-KN-8429-11A-01R-2314-13	hsa-mir-92a-2	40521.0	5069.623657	N
TCGA-KN-8429-11A-01R-2314-13	hsa-mir-92b	278.0	34.780864	N
TCGA-KN-8429-11A-01R-2314-13	hsa-mir-93	12868.0	1609.92861	N
TCGA-KN-8429-11A-01R-2314-13	hsa-mir-933	1.0	0.125111	N
TCGA-KN-8429-11A-01R-2314-13	hsa-mir-934	157.0	19.64243	N
TCGA-KN-8429-11A-01R-2314-13	hsa-mir-935	8.0	1.000888	N
TCGA-KN-8429-11A-01R-2314-13	hsa-mir-936	0.0	0.0	N
TCGA-KN-8429-11A-01R-2314-13	hsa-mir-937	3.0	0.375333	N
TCGA-KN-8429-11A-01R-2314-13	hsa-mir-938	0.0	0.0	N
TCGA-KN-8429-11A-01R-2314-13	hsa-mir-939	2.0	0.250222	N
TCGA-KN-8429-11A-01R-2314-13	hsa-mir-940	4.0	0.500444	N
TCGA-KN-8429-11A-01R-2314-13	hsa-mir-941-1	0.0	0.0	N
TCGA-KN-8429-11A-01R-2314-13	hsa-mir-941-3	0.0	0.0	N
TCGA-KN-8429-11A-01R-2314-13	hsa-mir-941-4	0.0	0.0	N
TCGA-KN-8429-11A-01R-2314-13	hsa-mir-942	27.0	3.377998	N
TCGA-KN-8429-11A-01R-2314-13	hsa-mir-943	0.0	0.0	N
TCGA-KN-8429-11A-01R-2314-13	hsa-mir-944	0.0	0.0	N
TCGA-KN-8429-11A-01R-2314-13	hsa-mir-95	12.0	1.501332	N
TCGA-KN-8429-11A-01R-2314-13	hsa-mir-96	47.0	5.880218	N
TCGA-KN-8429-11A-01R-2314-13	hsa-mir-98	282.0	35.281308	N
TCGA-KN-8429-11A-01R-2314-13	hsa-mir-99a	9570.0	1197.312465	Y
TCGA-KN-8429-11A-01R-2314-13	hsa-mir-99b	341760.0	42757.942329	N
