# Supplementary material for: Dysfunctional miRNA-Mediated Regulation in Chromophobe Renal Cell Carcinoma
Source: PLoS One. 2016 Jun 3;11(6):e0156324. doi: 10.1371/journal.pone.0156324 (PMC4892590; doi:10.1371/journal.pone.0156324)
Supplement: S1 File — (ZIP) [file pone.0156324.s001.zip › S1_File miRNA expression profile downloaded from TCGA/control/bcgsc.ca__IlluminaHiSeq_miRNASeq__TCGA-KN-8430-11A-01R-2314-13__mirna_quantification.txt]

barcode	miRNA_ID	read_count	reads_per_million_miRNA_mapped	cross-mapped
TCGA-KN-8430-11A-01R-2314-13	hsa-let-7a-1	103837.0	9407.157129	N
TCGA-KN-8430-11A-01R-2314-13	hsa-let-7a-2	206824.0	18737.308147	Y
TCGA-KN-8430-11A-01R-2314-13	hsa-let-7a-3	104986.0	9511.251272	N
TCGA-KN-8430-11A-01R-2314-13	hsa-let-7b	182647.0	16546.982561	N
TCGA-KN-8430-11A-01R-2314-13	hsa-let-7c	38439.0	3482.397535	Y
TCGA-KN-8430-11A-01R-2314-13	hsa-let-7d	4359.0	394.905457	N
TCGA-KN-8430-11A-01R-2314-13	hsa-let-7e	24411.0	2211.524916	N
TCGA-KN-8430-11A-01R-2314-13	hsa-let-7f-1	169.0	15.310627	N
TCGA-KN-8430-11A-01R-2314-13	hsa-let-7f-2	115295.0	10445.199507	N
TCGA-KN-8430-11A-01R-2314-13	hsa-let-7g	6699.0	606.898751	N
TCGA-KN-8430-11A-01R-2314-13	hsa-let-7i	4442.0	402.424877	N
TCGA-KN-8430-11A-01R-2314-13	hsa-mir-1-1	0.0	0.0	N
TCGA-KN-8430-11A-01R-2314-13	hsa-mir-1-2	112.0	10.146688	N
TCGA-KN-8430-11A-01R-2314-13	hsa-mir-100	96451.0	8738.019321	Y
TCGA-KN-8430-11A-01R-2314-13	hsa-mir-101-1	225394.0	20419.665186	N
TCGA-KN-8430-11A-01R-2314-13	hsa-mir-101-2	883.0	79.99576	N
TCGA-KN-8430-11A-01R-2314-13	hsa-mir-103-1	152773.0	13840.534839	Y
TCGA-KN-8430-11A-01R-2314-13	hsa-mir-103-1-as	0.0	0.0	N
TCGA-KN-8430-11A-01R-2314-13	hsa-mir-103-2	110.0	9.965497	N
TCGA-KN-8430-11A-01R-2314-13	hsa-mir-103-2-as	0.0	0.0	N
TCGA-KN-8430-11A-01R-2314-13	hsa-mir-105-1	0.0	0.0	N
TCGA-KN-8430-11A-01R-2314-13	hsa-mir-105-2	0.0	0.0	N
TCGA-KN-8430-11A-01R-2314-13	hsa-mir-106a	220.0	19.930993	Y
TCGA-KN-8430-11A-01R-2314-13	hsa-mir-106b	2627.0	237.994181	N
TCGA-KN-8430-11A-01R-2314-13	hsa-mir-107	1038.0	94.038051	Y
TCGA-KN-8430-11A-01R-2314-13	hsa-mir-10a	1174820.0	106433.317011	N
TCGA-KN-8430-11A-01R-2314-13	hsa-mir-10b	2236764.0	202640.584848	N
TCGA-KN-8430-11A-01R-2314-13	hsa-mir-1178	0.0	0.0	N
TCGA-KN-8430-11A-01R-2314-13	hsa-mir-1179	3.0	0.271786	N
TCGA-KN-8430-11A-01R-2314-13	hsa-mir-1180	355.0	32.161376	N
TCGA-KN-8430-11A-01R-2314-13	hsa-mir-1181	2.0	0.181191	N
TCGA-KN-8430-11A-01R-2314-13	hsa-mir-1182	0.0	0.0	N
TCGA-KN-8430-11A-01R-2314-13	hsa-mir-1183	0.0	0.0	N
TCGA-KN-8430-11A-01R-2314-13	hsa-mir-1184-1	0.0	0.0	N
TCGA-KN-8430-11A-01R-2314-13	hsa-mir-1184-2	0.0	0.0	N
TCGA-KN-8430-11A-01R-2314-13	hsa-mir-1184-3	0.0	0.0	N
TCGA-KN-8430-11A-01R-2314-13	hsa-mir-1185-1	0.0	0.0	N
TCGA-KN-8430-11A-01R-2314-13	hsa-mir-1185-2	0.0	0.0	N
TCGA-KN-8430-11A-01R-2314-13	hsa-mir-1193	1.0	0.090595	N
TCGA-KN-8430-11A-01R-2314-13	hsa-mir-1197	0.0	0.0	N
TCGA-KN-8430-11A-01R-2314-13	hsa-mir-1200	0.0	0.0	N
TCGA-KN-8430-11A-01R-2314-13	hsa-mir-1202	0.0	0.0	N
TCGA-KN-8430-11A-01R-2314-13	hsa-mir-1203	0.0	0.0	N
TCGA-KN-8430-11A-01R-2314-13	hsa-mir-1204	0.0	0.0	N
TCGA-KN-8430-11A-01R-2314-13	hsa-mir-1205	0.0	0.0	N
TCGA-KN-8430-11A-01R-2314-13	hsa-mir-1206	0.0	0.0	N
TCGA-KN-8430-11A-01R-2314-13	hsa-mir-1207	0.0	0.0	N
TCGA-KN-8430-11A-01R-2314-13	hsa-mir-1208	0.0	0.0	N
TCGA-KN-8430-11A-01R-2314-13	hsa-mir-122	1.0	0.090595	N
TCGA-KN-8430-11A-01R-2314-13	hsa-mir-1224	6.0	0.543573	N
TCGA-KN-8430-11A-01R-2314-13	hsa-mir-1225	4.0	0.362382	N
TCGA-KN-8430-11A-01R-2314-13	hsa-mir-1226	2.0	0.181191	N
TCGA-KN-8430-11A-01R-2314-13	hsa-mir-1227	0.0	0.0	N
TCGA-KN-8430-11A-01R-2314-13	hsa-mir-1228	0.0	0.0	N
TCGA-KN-8430-11A-01R-2314-13	hsa-mir-1229	2.0	0.181191	N
TCGA-KN-8430-11A-01R-2314-13	hsa-mir-1231	0.0	0.0	N
TCGA-KN-8430-11A-01R-2314-13	hsa-mir-1233-1	0.0	0.0	N
TCGA-KN-8430-11A-01R-2314-13	hsa-mir-1233-2	0.0	0.0	N
TCGA-KN-8430-11A-01R-2314-13	hsa-mir-1234	1.0	0.090595	N
TCGA-KN-8430-11A-01R-2314-13	hsa-mir-1236	0.0	0.0	N
TCGA-KN-8430-11A-01R-2314-13	hsa-mir-1237	1.0	0.090595	N
TCGA-KN-8430-11A-01R-2314-13	hsa-mir-1238	0.0	0.0	N
TCGA-KN-8430-11A-01R-2314-13	hsa-mir-124-1	0.0	0.0	N
TCGA-KN-8430-11A-01R-2314-13	hsa-mir-124-2	0.0	0.0	N
TCGA-KN-8430-11A-01R-2314-13	hsa-mir-124-3	0.0	0.0	N
TCGA-KN-8430-11A-01R-2314-13	hsa-mir-1243	0.0	0.0	N
TCGA-KN-8430-11A-01R-2314-13	hsa-mir-1244-1	0.0	0.0	N
TCGA-KN-8430-11A-01R-2314-13	hsa-mir-1244-2	0.0	0.0	N
TCGA-KN-8430-11A-01R-2314-13	hsa-mir-1244-3	0.0	0.0	N
TCGA-KN-8430-11A-01R-2314-13	hsa-mir-1245	6.0	0.543573	N
TCGA-KN-8430-11A-01R-2314-13	hsa-mir-1246	0.0	0.0	N
TCGA-KN-8430-11A-01R-2314-13	hsa-mir-1247	98.0	8.878352	N
TCGA-KN-8430-11A-01R-2314-13	hsa-mir-1248	0.0	0.0	N
TCGA-KN-8430-11A-01R-2314-13	hsa-mir-1249	21.0	1.902504	N
TCGA-KN-8430-11A-01R-2314-13	hsa-mir-1250	1.0	0.090595	N
TCGA-KN-8430-11A-01R-2314-13	hsa-mir-1251	15.0	1.358931	N
TCGA-KN-8430-11A-01R-2314-13	hsa-mir-1252	1.0	0.090595	N
TCGA-KN-8430-11A-01R-2314-13	hsa-mir-1253	0.0	0.0	N
TCGA-KN-8430-11A-01R-2314-13	hsa-mir-1254	1.0	0.090595	N
TCGA-KN-8430-11A-01R-2314-13	hsa-mir-1255a	1.0	0.090595	N
TCGA-KN-8430-11A-01R-2314-13	hsa-mir-1255b-1	0.0	0.0	N
TCGA-KN-8430-11A-01R-2314-13	hsa-mir-1255b-2	0.0	0.0	N
TCGA-KN-8430-11A-01R-2314-13	hsa-mir-1256	2.0	0.181191	N
TCGA-KN-8430-11A-01R-2314-13	hsa-mir-1257	0.0	0.0	N
TCGA-KN-8430-11A-01R-2314-13	hsa-mir-1258	0.0	0.0	N
TCGA-KN-8430-11A-01R-2314-13	hsa-mir-125a	19620.0	1777.482235	N
TCGA-KN-8430-11A-01R-2314-13	hsa-mir-125b-1	14299.0	1295.42398	N
TCGA-KN-8430-11A-01R-2314-13	hsa-mir-125b-2	616.0	55.806782	N
TCGA-KN-8430-11A-01R-2314-13	hsa-mir-126	38926.0	3526.517507	N
TCGA-KN-8430-11A-01R-2314-13	hsa-mir-1260	0.0	0.0	N
TCGA-KN-8430-11A-01R-2314-13	hsa-mir-1260b	0.0	0.0	N
TCGA-KN-8430-11A-01R-2314-13	hsa-mir-1261	0.0	0.0	N
TCGA-KN-8430-11A-01R-2314-13	hsa-mir-1262	17.0	1.540122	N
TCGA-KN-8430-11A-01R-2314-13	hsa-mir-1263	0.0	0.0	N
TCGA-KN-8430-11A-01R-2314-13	hsa-mir-1264	0.0	0.0	N
TCGA-KN-8430-11A-01R-2314-13	hsa-mir-1265	0.0	0.0	N
TCGA-KN-8430-11A-01R-2314-13	hsa-mir-1266	44.0	3.986199	N
TCGA-KN-8430-11A-01R-2314-13	hsa-mir-1267	0.0	0.0	N
TCGA-KN-8430-11A-01R-2314-13	hsa-mir-1268	0.0	0.0	N
TCGA-KN-8430-11A-01R-2314-13	hsa-mir-1269	14.0	1.268336	N
TCGA-KN-8430-11A-01R-2314-13	hsa-mir-127	2819.0	255.388503	N
TCGA-KN-8430-11A-01R-2314-13	hsa-mir-1270-1	10.0	0.905954	N
TCGA-KN-8430-11A-01R-2314-13	hsa-mir-1270-2	13.0	1.177741	N
TCGA-KN-8430-11A-01R-2314-13	hsa-mir-1271	77.0	6.975848	N
TCGA-KN-8430-11A-01R-2314-13	hsa-mir-1272	0.0	0.0	N
TCGA-KN-8430-11A-01R-2314-13	hsa-mir-1273	0.0	0.0	N
TCGA-KN-8430-11A-01R-2314-13	hsa-mir-1273c	0.0	0.0	N
TCGA-KN-8430-11A-01R-2314-13	hsa-mir-1273d	0.0	0.0	N
TCGA-KN-8430-11A-01R-2314-13	hsa-mir-1274a	0.0	0.0	N
TCGA-KN-8430-11A-01R-2314-13	hsa-mir-1274b	37.0	3.352031	N
TCGA-KN-8430-11A-01R-2314-13	hsa-mir-1275	4.0	0.362382	N
TCGA-KN-8430-11A-01R-2314-13	hsa-mir-1276	1.0	0.090595	N
TCGA-KN-8430-11A-01R-2314-13	hsa-mir-1277	5.0	0.452977	N
TCGA-KN-8430-11A-01R-2314-13	hsa-mir-1278	0.0	0.0	N
TCGA-KN-8430-11A-01R-2314-13	hsa-mir-1279	0.0	0.0	N
TCGA-KN-8430-11A-01R-2314-13	hsa-mir-128-1	1108.0	100.379731	N
TCGA-KN-8430-11A-01R-2314-13	hsa-mir-128-2	824.0	74.65063	N
TCGA-KN-8430-11A-01R-2314-13	hsa-mir-1280	0.0	0.0	N
TCGA-KN-8430-11A-01R-2314-13	hsa-mir-1281	0.0	0.0	N
TCGA-KN-8430-11A-01R-2314-13	hsa-mir-1282	0.0	0.0	N
TCGA-KN-8430-11A-01R-2314-13	hsa-mir-1283-1	0.0	0.0	N
TCGA-KN-8430-11A-01R-2314-13	hsa-mir-1283-2	0.0	0.0	N
TCGA-KN-8430-11A-01R-2314-13	hsa-mir-1284	1.0	0.090595	N
TCGA-KN-8430-11A-01R-2314-13	hsa-mir-1285-1	0.0	0.0	N
TCGA-KN-8430-11A-01R-2314-13	hsa-mir-1285-2	0.0	0.0	N
TCGA-KN-8430-11A-01R-2314-13	hsa-mir-1286	0.0	0.0	N
TCGA-KN-8430-11A-01R-2314-13	hsa-mir-1287	286.0	25.910292	N
TCGA-KN-8430-11A-01R-2314-13	hsa-mir-1288	4.0	0.362382	N
TCGA-KN-8430-11A-01R-2314-13	hsa-mir-1289-1	0.0	0.0	N
TCGA-KN-8430-11A-01R-2314-13	hsa-mir-1289-2	1.0	0.090595	N
TCGA-KN-8430-11A-01R-2314-13	hsa-mir-129-1	89.0	8.062993	N
TCGA-KN-8430-11A-01R-2314-13	hsa-mir-129-2	79.0	7.157039	N
TCGA-KN-8430-11A-01R-2314-13	hsa-mir-1290	0.0	0.0	N
TCGA-KN-8430-11A-01R-2314-13	hsa-mir-1291	8.0	0.724763	N
TCGA-KN-8430-11A-01R-2314-13	hsa-mir-1292	0.0	0.0	N
TCGA-KN-8430-11A-01R-2314-13	hsa-mir-1293	1.0	0.090595	N
TCGA-KN-8430-11A-01R-2314-13	hsa-mir-1294	0.0	0.0	N
TCGA-KN-8430-11A-01R-2314-13	hsa-mir-1295	16.0	1.449527	N
TCGA-KN-8430-11A-01R-2314-13	hsa-mir-1296	54.0	4.892153	N
TCGA-KN-8430-11A-01R-2314-13	hsa-mir-1297	0.0	0.0	N
TCGA-KN-8430-11A-01R-2314-13	hsa-mir-1298	0.0	0.0	N
TCGA-KN-8430-11A-01R-2314-13	hsa-mir-1299	0.0	0.0	N
TCGA-KN-8430-11A-01R-2314-13	hsa-mir-1301	48.0	4.34858	N
TCGA-KN-8430-11A-01R-2314-13	hsa-mir-1302-1	0.0	0.0	N
TCGA-KN-8430-11A-01R-2314-13	hsa-mir-1302-10	0.0	0.0	N
TCGA-KN-8430-11A-01R-2314-13	hsa-mir-1302-11	0.0	0.0	N
TCGA-KN-8430-11A-01R-2314-13	hsa-mir-1302-2	0.0	0.0	N
TCGA-KN-8430-11A-01R-2314-13	hsa-mir-1302-3	0.0	0.0	N
TCGA-KN-8430-11A-01R-2314-13	hsa-mir-1302-4	0.0	0.0	N
TCGA-KN-8430-11A-01R-2314-13	hsa-mir-1302-5	0.0	0.0	N
TCGA-KN-8430-11A-01R-2314-13	hsa-mir-1302-6	0.0	0.0	N
TCGA-KN-8430-11A-01R-2314-13	hsa-mir-1302-7	0.0	0.0	N
TCGA-KN-8430-11A-01R-2314-13	hsa-mir-1302-8	0.0	0.0	N
TCGA-KN-8430-11A-01R-2314-13	hsa-mir-1302-9	0.0	0.0	N
TCGA-KN-8430-11A-01R-2314-13	hsa-mir-1303	0.0	0.0	N
TCGA-KN-8430-11A-01R-2314-13	hsa-mir-1304	1.0	0.090595	N
TCGA-KN-8430-11A-01R-2314-13	hsa-mir-1305	1.0	0.090595	N
TCGA-KN-8430-11A-01R-2314-13	hsa-mir-1306	94.0	8.51597	N
TCGA-KN-8430-11A-01R-2314-13	hsa-mir-1307	3999.0	362.291104	N
TCGA-KN-8430-11A-01R-2314-13	hsa-mir-130a	1376.0	124.659305	N
TCGA-KN-8430-11A-01R-2314-13	hsa-mir-130b	49.0	4.439176	N
TCGA-KN-8430-11A-01R-2314-13	hsa-mir-132	2919.0	264.448045	N
TCGA-KN-8430-11A-01R-2314-13	hsa-mir-1321	0.0	0.0	N
TCGA-KN-8430-11A-01R-2314-13	hsa-mir-1322	0.0	0.0	N
TCGA-KN-8430-11A-01R-2314-13	hsa-mir-1323	0.0	0.0	N
TCGA-KN-8430-11A-01R-2314-13	hsa-mir-1324	0.0	0.0	N
TCGA-KN-8430-11A-01R-2314-13	hsa-mir-133a-1	32.0	2.899054	Y
TCGA-KN-8430-11A-01R-2314-13	hsa-mir-133a-2	1.0	0.090595	Y
TCGA-KN-8430-11A-01R-2314-13	hsa-mir-133b	7.0	0.634168	Y
TCGA-KN-8430-11A-01R-2314-13	hsa-mir-134	531.0	48.106171	N
TCGA-KN-8430-11A-01R-2314-13	hsa-mir-135a-1	11.0	0.99655	N
TCGA-KN-8430-11A-01R-2314-13	hsa-mir-135a-2	2.0	0.181191	N
TCGA-KN-8430-11A-01R-2314-13	hsa-mir-135b	231.0	20.927543	N
TCGA-KN-8430-11A-01R-2314-13	hsa-mir-136	213.0	19.296825	N
TCGA-KN-8430-11A-01R-2314-13	hsa-mir-137	5.0	0.452977	N
TCGA-KN-8430-11A-01R-2314-13	hsa-mir-138-1	20.0	1.811908	N
TCGA-KN-8430-11A-01R-2314-13	hsa-mir-138-2	43.0	3.895603	N
TCGA-KN-8430-11A-01R-2314-13	hsa-mir-139	3022.0	273.779374	N
TCGA-KN-8430-11A-01R-2314-13	hsa-mir-140	22899.0	2074.544633	N
TCGA-KN-8430-11A-01R-2314-13	hsa-mir-141	6996.0	633.805592	N
TCGA-KN-8430-11A-01R-2314-13	hsa-mir-142	1924.0	174.305597	N
TCGA-KN-8430-11A-01R-2314-13	hsa-mir-143	692481.0	62735.610389	N
TCGA-KN-8430-11A-01R-2314-13	hsa-mir-144	625.0	56.622141	N
TCGA-KN-8430-11A-01R-2314-13	hsa-mir-145	16338.0	1480.148051	N
TCGA-KN-8430-11A-01R-2314-13	hsa-mir-1468	174.0	15.763604	N
TCGA-KN-8430-11A-01R-2314-13	hsa-mir-1469	0.0	0.0	N
TCGA-KN-8430-11A-01R-2314-13	hsa-mir-146a	141.0	12.773955	N
TCGA-KN-8430-11A-01R-2314-13	hsa-mir-146b	1608.0	145.677443	N
TCGA-KN-8430-11A-01R-2314-13	hsa-mir-147	0.0	0.0	N
TCGA-KN-8430-11A-01R-2314-13	hsa-mir-1470	0.0	0.0	N
TCGA-KN-8430-11A-01R-2314-13	hsa-mir-1471	0.0	0.0	N
TCGA-KN-8430-11A-01R-2314-13	hsa-mir-147b	0.0	0.0	N
TCGA-KN-8430-11A-01R-2314-13	hsa-mir-148a	171799.0	15564.203392	N
TCGA-KN-8430-11A-01R-2314-13	hsa-mir-148b	1297.0	117.502266	N
TCGA-KN-8430-11A-01R-2314-13	hsa-mir-149	231.0	20.927543	N
TCGA-KN-8430-11A-01R-2314-13	hsa-mir-150	2297.0	208.097691	N
TCGA-KN-8430-11A-01R-2314-13	hsa-mir-151	23273.0	2108.427322	N
TCGA-KN-8430-11A-01R-2314-13	hsa-mir-152	5555.0	503.257585	N
TCGA-KN-8430-11A-01R-2314-13	hsa-mir-153-1	2.0	0.181191	N
TCGA-KN-8430-11A-01R-2314-13	hsa-mir-153-2	27.0	2.446076	N
TCGA-KN-8430-11A-01R-2314-13	hsa-mir-1537	0.0	0.0	N
TCGA-KN-8430-11A-01R-2314-13	hsa-mir-1538	3.0	0.271786	N
TCGA-KN-8430-11A-01R-2314-13	hsa-mir-1539	0.0	0.0	N
TCGA-KN-8430-11A-01R-2314-13	hsa-mir-154	21.0	1.902504	N
TCGA-KN-8430-11A-01R-2314-13	hsa-mir-155	346.0	31.346017	N
TCGA-KN-8430-11A-01R-2314-13	hsa-mir-15a	1234.0	111.794754	N
TCGA-KN-8430-11A-01R-2314-13	hsa-mir-15b	1415.0	128.192526	N
TCGA-KN-8430-11A-01R-2314-13	hsa-mir-16-1	2911.0	263.723282	N
TCGA-KN-8430-11A-01R-2314-13	hsa-mir-16-2	31.0	2.808458	N
TCGA-KN-8430-11A-01R-2314-13	hsa-mir-17	5989.0	542.575999	Y
TCGA-KN-8430-11A-01R-2314-13	hsa-mir-181a-1	26135.0	2367.711428	N
TCGA-KN-8430-11A-01R-2314-13	hsa-mir-181a-2	11047.0	1000.807658	N
TCGA-KN-8430-11A-01R-2314-13	hsa-mir-181b-1	4035.0	365.552539	N
TCGA-KN-8430-11A-01R-2314-13	hsa-mir-181b-2	42.0	3.805008	N
TCGA-KN-8430-11A-01R-2314-13	hsa-mir-181c	1499.0	135.802542	N
TCGA-KN-8430-11A-01R-2314-13	hsa-mir-181d	262.0	23.736001	N
TCGA-KN-8430-11A-01R-2314-13	hsa-mir-182	54044.0	4896.13914	N
TCGA-KN-8430-11A-01R-2314-13	hsa-mir-1825	0.0	0.0	N
TCGA-KN-8430-11A-01R-2314-13	hsa-mir-1827	0.0	0.0	N
TCGA-KN-8430-11A-01R-2314-13	hsa-mir-183	25856.0	2342.435305	N
TCGA-KN-8430-11A-01R-2314-13	hsa-mir-184	63.0	5.707512	N
TCGA-KN-8430-11A-01R-2314-13	hsa-mir-185	633.0	57.346904	N
TCGA-KN-8430-11A-01R-2314-13	hsa-mir-186	1652.0	149.663642	N
TCGA-KN-8430-11A-01R-2314-13	hsa-mir-187	89.0	8.062993	N
TCGA-KN-8430-11A-01R-2314-13	hsa-mir-188	150.0	13.589314	N
TCGA-KN-8430-11A-01R-2314-13	hsa-mir-18a	32.0	2.899054	N
TCGA-KN-8430-11A-01R-2314-13	hsa-mir-18b	4.0	0.362382	N
TCGA-KN-8430-11A-01R-2314-13	hsa-mir-190	406.0	36.781742	N
TCGA-KN-8430-11A-01R-2314-13	hsa-mir-1908	1.0	0.090595	N
TCGA-KN-8430-11A-01R-2314-13	hsa-mir-1909	1.0	0.090595	N
TCGA-KN-8430-11A-01R-2314-13	hsa-mir-190b	2.0	0.181191	N
TCGA-KN-8430-11A-01R-2314-13	hsa-mir-191	3441.0	311.738857	N
TCGA-KN-8430-11A-01R-2314-13	hsa-mir-1910	0.0	0.0	N
TCGA-KN-8430-11A-01R-2314-13	hsa-mir-1911	1.0	0.090595	N
TCGA-KN-8430-11A-01R-2314-13	hsa-mir-1912	0.0	0.0	N
TCGA-KN-8430-11A-01R-2314-13	hsa-mir-1913	1.0	0.090595	N
TCGA-KN-8430-11A-01R-2314-13	hsa-mir-1914	1.0	0.090595	N
TCGA-KN-8430-11A-01R-2314-13	hsa-mir-1915	0.0	0.0	N
TCGA-KN-8430-11A-01R-2314-13	hsa-mir-192	7350.0	665.876373	Y
TCGA-KN-8430-11A-01R-2314-13	hsa-mir-193a	4200.0	380.500784	N
TCGA-KN-8430-11A-01R-2314-13	hsa-mir-193b	393.0	35.604002	N
TCGA-KN-8430-11A-01R-2314-13	hsa-mir-194-1	1304.0	118.136434	N
TCGA-KN-8430-11A-01R-2314-13	hsa-mir-194-2	1426.0	129.189076	N
TCGA-KN-8430-11A-01R-2314-13	hsa-mir-195	436.0	39.499605	N
TCGA-KN-8430-11A-01R-2314-13	hsa-mir-196a-1	7998.0	724.582208	N
TCGA-KN-8430-11A-01R-2314-13	hsa-mir-196a-2	655.0	59.340003	N
TCGA-KN-8430-11A-01R-2314-13	hsa-mir-196b	6640.0	601.553621	N
TCGA-KN-8430-11A-01R-2314-13	hsa-mir-197	1235.0	111.88535	N
TCGA-KN-8430-11A-01R-2314-13	hsa-mir-1972-1	0.0	0.0	N
TCGA-KN-8430-11A-01R-2314-13	hsa-mir-1972-2	0.0	0.0	N
TCGA-KN-8430-11A-01R-2314-13	hsa-mir-1973	0.0	0.0	N
TCGA-KN-8430-11A-01R-2314-13	hsa-mir-1976	47.0	4.257985	N
TCGA-KN-8430-11A-01R-2314-13	hsa-mir-198	0.0	0.0	N
TCGA-KN-8430-11A-01R-2314-13	hsa-mir-199a-1	19368.0	1754.652188	Y
TCGA-KN-8430-11A-01R-2314-13	hsa-mir-199a-2	31855.0	2885.917258	Y
TCGA-KN-8430-11A-01R-2314-13	hsa-mir-199b	38971.0	3530.594301	Y
TCGA-KN-8430-11A-01R-2314-13	hsa-mir-19a	122.0	11.052642	N
TCGA-KN-8430-11A-01R-2314-13	hsa-mir-19b-1	55.0	4.982748	N
TCGA-KN-8430-11A-01R-2314-13	hsa-mir-19b-2	775.0	70.211454	N
TCGA-KN-8430-11A-01R-2314-13	hsa-mir-200a	11685.0	1058.607539	N
TCGA-KN-8430-11A-01R-2314-13	hsa-mir-200b	16788.0	1520.915992	N
TCGA-KN-8430-11A-01R-2314-13	hsa-mir-200c	37139.0	3364.623483	N
TCGA-KN-8430-11A-01R-2314-13	hsa-mir-202	0.0	0.0	N
TCGA-KN-8430-11A-01R-2314-13	hsa-mir-203	29401.0	2663.596086	N
TCGA-KN-8430-11A-01R-2314-13	hsa-mir-204	3360.0	304.400627	N
TCGA-KN-8430-11A-01R-2314-13	hsa-mir-205	63.0	5.707512	N
TCGA-KN-8430-11A-01R-2314-13	hsa-mir-2052	0.0	0.0	N
TCGA-KN-8430-11A-01R-2314-13	hsa-mir-2053	0.0	0.0	N
TCGA-KN-8430-11A-01R-2314-13	hsa-mir-2054	0.0	0.0	N
TCGA-KN-8430-11A-01R-2314-13	hsa-mir-206	167.0	15.129436	N
TCGA-KN-8430-11A-01R-2314-13	hsa-mir-208a	0.0	0.0	N
TCGA-KN-8430-11A-01R-2314-13	hsa-mir-208b	0.0	0.0	N
TCGA-KN-8430-11A-01R-2314-13	hsa-mir-20a	2386.0	216.160684	N
TCGA-KN-8430-11A-01R-2314-13	hsa-mir-20b	544.0	49.283911	N
TCGA-KN-8430-11A-01R-2314-13	hsa-mir-21	491894.0	44563.345906	N
TCGA-KN-8430-11A-01R-2314-13	hsa-mir-210	11519.0	1043.568699	N
TCGA-KN-8430-11A-01R-2314-13	hsa-mir-211	1.0	0.090595	N
TCGA-KN-8430-11A-01R-2314-13	hsa-mir-2110	11.0	0.99655	N
TCGA-KN-8430-11A-01R-2314-13	hsa-mir-2113	0.0	0.0	N
TCGA-KN-8430-11A-01R-2314-13	hsa-mir-2114	4.0	0.362382	N
TCGA-KN-8430-11A-01R-2314-13	hsa-mir-2115	0.0	0.0	N
TCGA-KN-8430-11A-01R-2314-13	hsa-mir-2116	8.0	0.724763	N
TCGA-KN-8430-11A-01R-2314-13	hsa-mir-2117	1.0	0.090595	N
TCGA-KN-8430-11A-01R-2314-13	hsa-mir-212	126.0	11.415024	N
TCGA-KN-8430-11A-01R-2314-13	hsa-mir-214	245.0	22.195879	N
TCGA-KN-8430-11A-01R-2314-13	hsa-mir-215	37.0	3.352031	Y
TCGA-KN-8430-11A-01R-2314-13	hsa-mir-216a	3.0	0.271786	N
TCGA-KN-8430-11A-01R-2314-13	hsa-mir-216b	0.0	0.0	N
TCGA-KN-8430-11A-01R-2314-13	hsa-mir-217	33.0	2.989649	N
TCGA-KN-8430-11A-01R-2314-13	hsa-mir-218-1	1.0	0.090595	N
TCGA-KN-8430-11A-01R-2314-13	hsa-mir-218-2	221.0	20.021589	N
TCGA-KN-8430-11A-01R-2314-13	hsa-mir-219-1	19.0	1.721313	N
TCGA-KN-8430-11A-01R-2314-13	hsa-mir-219-2	4.0	0.362382	N
TCGA-KN-8430-11A-01R-2314-13	hsa-mir-22	1021667.0	92558.35591	N
TCGA-KN-8430-11A-01R-2314-13	hsa-mir-221	3057.0	276.950214	N
TCGA-KN-8430-11A-01R-2314-13	hsa-mir-222	536.0	48.559148	N
TCGA-KN-8430-11A-01R-2314-13	hsa-mir-223	441.0	39.952582	N
TCGA-KN-8430-11A-01R-2314-13	hsa-mir-224	74.0	6.704061	N
TCGA-KN-8430-11A-01R-2314-13	hsa-mir-2276	2.0	0.181191	N
TCGA-KN-8430-11A-01R-2314-13	hsa-mir-2277	4.0	0.362382	N
TCGA-KN-8430-11A-01R-2314-13	hsa-mir-2278	0.0	0.0	N
TCGA-KN-8430-11A-01R-2314-13	hsa-mir-2355	173.0	15.673008	N
TCGA-KN-8430-11A-01R-2314-13	hsa-mir-23a	38588.0	3495.896254	Y
TCGA-KN-8430-11A-01R-2314-13	hsa-mir-23b	27847.0	2522.810796	Y
TCGA-KN-8430-11A-01R-2314-13	hsa-mir-23c	7.0	0.634168	N
TCGA-KN-8430-11A-01R-2314-13	hsa-mir-24-1	390.0	35.332216	N
TCGA-KN-8430-11A-01R-2314-13	hsa-mir-24-2	19481.0	1764.889471	N
TCGA-KN-8430-11A-01R-2314-13	hsa-mir-25	24919.0	2257.547392	N
TCGA-KN-8430-11A-01R-2314-13	hsa-mir-26a-1	18.0	1.630718	N
TCGA-KN-8430-11A-01R-2314-13	hsa-mir-26a-2	32830.0	2974.247798	N
TCGA-KN-8430-11A-01R-2314-13	hsa-mir-26b	7176.0	650.112769	N
TCGA-KN-8430-11A-01R-2314-13	hsa-mir-27a	13025.0	1180.005409	Y
TCGA-KN-8430-11A-01R-2314-13	hsa-mir-27b	38303.0	3470.076558	Y
TCGA-KN-8430-11A-01R-2314-13	hsa-mir-28	15917.0	1442.007377	N
TCGA-KN-8430-11A-01R-2314-13	hsa-mir-2861	0.0	0.0	N
TCGA-KN-8430-11A-01R-2314-13	hsa-mir-2909	0.0	0.0	N
TCGA-KN-8430-11A-01R-2314-13	hsa-mir-296	30.0	2.717863	N
TCGA-KN-8430-11A-01R-2314-13	hsa-mir-297	0.0	0.0	N
TCGA-KN-8430-11A-01R-2314-13	hsa-mir-298	0.0	0.0	N
TCGA-KN-8430-11A-01R-2314-13	hsa-mir-299	19.0	1.721313	N
TCGA-KN-8430-11A-01R-2314-13	hsa-mir-29a	144903.0	13127.548846	N
TCGA-KN-8430-11A-01R-2314-13	hsa-mir-29b-1	4656.0	421.812298	Y
TCGA-KN-8430-11A-01R-2314-13	hsa-mir-29b-2	4919.0	445.638895	Y
TCGA-KN-8430-11A-01R-2314-13	hsa-mir-29c	44641.0	4044.27036	Y
TCGA-KN-8430-11A-01R-2314-13	hsa-mir-300	0.0	0.0	N
TCGA-KN-8430-11A-01R-2314-13	hsa-mir-301a	71.0	6.432275	N
TCGA-KN-8430-11A-01R-2314-13	hsa-mir-301b	2.0	0.181191	N
TCGA-KN-8430-11A-01R-2314-13	hsa-mir-302a	2.0	0.181191	N
TCGA-KN-8430-11A-01R-2314-13	hsa-mir-302b	0.0	0.0	N
TCGA-KN-8430-11A-01R-2314-13	hsa-mir-302c	0.0	0.0	N
TCGA-KN-8430-11A-01R-2314-13	hsa-mir-302d	1.0	0.090595	N
TCGA-KN-8430-11A-01R-2314-13	hsa-mir-302e	0.0	0.0	N
TCGA-KN-8430-11A-01R-2314-13	hsa-mir-302f	0.0	0.0	N
TCGA-KN-8430-11A-01R-2314-13	hsa-mir-3065	351.0	31.798994	N
TCGA-KN-8430-11A-01R-2314-13	hsa-mir-3074	74.0	6.704061	N
TCGA-KN-8430-11A-01R-2314-13	hsa-mir-30a	2094321.0	189735.900747	Y
TCGA-KN-8430-11A-01R-2314-13	hsa-mir-30b	6122.0	554.625191	Y
TCGA-KN-8430-11A-01R-2314-13	hsa-mir-30c-1	50.0	4.529771	N
TCGA-KN-8430-11A-01R-2314-13	hsa-mir-30c-2	26809.0	2428.772745	Y
TCGA-KN-8430-11A-01R-2314-13	hsa-mir-30d	139171.0	12608.25587	N
TCGA-KN-8430-11A-01R-2314-13	hsa-mir-30e	173641.0	15731.080165	Y
TCGA-KN-8430-11A-01R-2314-13	hsa-mir-31	306.0	27.7222	N
TCGA-KN-8430-11A-01R-2314-13	hsa-mir-3115	2.0	0.181191	N
TCGA-KN-8430-11A-01R-2314-13	hsa-mir-3116-1	0.0	0.0	N
TCGA-KN-8430-11A-01R-2314-13	hsa-mir-3116-2	1.0	0.090595	N
TCGA-KN-8430-11A-01R-2314-13	hsa-mir-3117	20.0	1.811908	N
TCGA-KN-8430-11A-01R-2314-13	hsa-mir-3118-1	0.0	0.0	N
TCGA-KN-8430-11A-01R-2314-13	hsa-mir-3118-2	0.0	0.0	N
TCGA-KN-8430-11A-01R-2314-13	hsa-mir-3118-3	0.0	0.0	N
TCGA-KN-8430-11A-01R-2314-13	hsa-mir-3118-4	0.0	0.0	N
TCGA-KN-8430-11A-01R-2314-13	hsa-mir-3118-5	0.0	0.0	N
TCGA-KN-8430-11A-01R-2314-13	hsa-mir-3118-6	0.0	0.0	N
TCGA-KN-8430-11A-01R-2314-13	hsa-mir-3119-1	0.0	0.0	N
TCGA-KN-8430-11A-01R-2314-13	hsa-mir-3119-2	0.0	0.0	N
TCGA-KN-8430-11A-01R-2314-13	hsa-mir-3120	0.0	0.0	N
TCGA-KN-8430-11A-01R-2314-13	hsa-mir-3121	0.0	0.0	N
TCGA-KN-8430-11A-01R-2314-13	hsa-mir-3122	0.0	0.0	N
TCGA-KN-8430-11A-01R-2314-13	hsa-mir-3123	0.0	0.0	N
TCGA-KN-8430-11A-01R-2314-13	hsa-mir-3124	3.0	0.271786	N
TCGA-KN-8430-11A-01R-2314-13	hsa-mir-3125	1.0	0.090595	N
TCGA-KN-8430-11A-01R-2314-13	hsa-mir-3126	0.0	0.0	N
TCGA-KN-8430-11A-01R-2314-13	hsa-mir-3127	27.0	2.446076	N
TCGA-KN-8430-11A-01R-2314-13	hsa-mir-3128	0.0	0.0	N
TCGA-KN-8430-11A-01R-2314-13	hsa-mir-3129	0.0	0.0	N
TCGA-KN-8430-11A-01R-2314-13	hsa-mir-3130-1	31.0	2.808458	N
TCGA-KN-8430-11A-01R-2314-13	hsa-mir-3130-2	0.0	0.0	N
TCGA-KN-8430-11A-01R-2314-13	hsa-mir-3131	1.0	0.090595	N
TCGA-KN-8430-11A-01R-2314-13	hsa-mir-3132	1.0	0.090595	N
TCGA-KN-8430-11A-01R-2314-13	hsa-mir-3133	0.0	0.0	N
TCGA-KN-8430-11A-01R-2314-13	hsa-mir-3134	0.0	0.0	N
TCGA-KN-8430-11A-01R-2314-13	hsa-mir-3135	0.0	0.0	N
TCGA-KN-8430-11A-01R-2314-13	hsa-mir-3136	1.0	0.090595	N
TCGA-KN-8430-11A-01R-2314-13	hsa-mir-3137	1.0	0.090595	N
TCGA-KN-8430-11A-01R-2314-13	hsa-mir-3138	0.0	0.0	N
TCGA-KN-8430-11A-01R-2314-13	hsa-mir-3139	1.0	0.090595	N
TCGA-KN-8430-11A-01R-2314-13	hsa-mir-3140	0.0	0.0	N
TCGA-KN-8430-11A-01R-2314-13	hsa-mir-3141	0.0	0.0	N
TCGA-KN-8430-11A-01R-2314-13	hsa-mir-3142	0.0	0.0	N
TCGA-KN-8430-11A-01R-2314-13	hsa-mir-3143	0.0	0.0	N
TCGA-KN-8430-11A-01R-2314-13	hsa-mir-3144	7.0	0.634168	N
TCGA-KN-8430-11A-01R-2314-13	hsa-mir-3145	0.0	0.0	N
TCGA-KN-8430-11A-01R-2314-13	hsa-mir-3146	0.0	0.0	N
TCGA-KN-8430-11A-01R-2314-13	hsa-mir-3147	0.0	0.0	N
TCGA-KN-8430-11A-01R-2314-13	hsa-mir-3148	0.0	0.0	N
TCGA-KN-8430-11A-01R-2314-13	hsa-mir-3149	1.0	0.090595	N
TCGA-KN-8430-11A-01R-2314-13	hsa-mir-3150	0.0	0.0	N
TCGA-KN-8430-11A-01R-2314-13	hsa-mir-3150b	2.0	0.181191	N
TCGA-KN-8430-11A-01R-2314-13	hsa-mir-3151	0.0	0.0	N
TCGA-KN-8430-11A-01R-2314-13	hsa-mir-3152	0.0	0.0	N
TCGA-KN-8430-11A-01R-2314-13	hsa-mir-3153	0.0	0.0	N
TCGA-KN-8430-11A-01R-2314-13	hsa-mir-3154	11.0	0.99655	N
TCGA-KN-8430-11A-01R-2314-13	hsa-mir-3155	0.0	0.0	N
TCGA-KN-8430-11A-01R-2314-13	hsa-mir-3156-1	0.0	0.0	N
TCGA-KN-8430-11A-01R-2314-13	hsa-mir-3156-2	0.0	0.0	N
TCGA-KN-8430-11A-01R-2314-13	hsa-mir-3156-3	0.0	0.0	N
TCGA-KN-8430-11A-01R-2314-13	hsa-mir-3157	0.0	0.0	N
TCGA-KN-8430-11A-01R-2314-13	hsa-mir-3158-1	0.0	0.0	N
TCGA-KN-8430-11A-01R-2314-13	hsa-mir-3158-2	0.0	0.0	N
TCGA-KN-8430-11A-01R-2314-13	hsa-mir-3159	0.0	0.0	N
TCGA-KN-8430-11A-01R-2314-13	hsa-mir-3160-1	0.0	0.0	N
TCGA-KN-8430-11A-01R-2314-13	hsa-mir-3160-2	0.0	0.0	N
TCGA-KN-8430-11A-01R-2314-13	hsa-mir-3161	1.0	0.090595	N
TCGA-KN-8430-11A-01R-2314-13	hsa-mir-3162	0.0	0.0	N
TCGA-KN-8430-11A-01R-2314-13	hsa-mir-3163	0.0	0.0	N
TCGA-KN-8430-11A-01R-2314-13	hsa-mir-3164	0.0	0.0	N
TCGA-KN-8430-11A-01R-2314-13	hsa-mir-3165	0.0	0.0	N
TCGA-KN-8430-11A-01R-2314-13	hsa-mir-3166	0.0	0.0	N
TCGA-KN-8430-11A-01R-2314-13	hsa-mir-3167	0.0	0.0	N
TCGA-KN-8430-11A-01R-2314-13	hsa-mir-3168	0.0	0.0	N
TCGA-KN-8430-11A-01R-2314-13	hsa-mir-3169	0.0	0.0	N
TCGA-KN-8430-11A-01R-2314-13	hsa-mir-3170	6.0	0.543573	N
TCGA-KN-8430-11A-01R-2314-13	hsa-mir-3171	0.0	0.0	N
TCGA-KN-8430-11A-01R-2314-13	hsa-mir-3173	5.0	0.452977	N
TCGA-KN-8430-11A-01R-2314-13	hsa-mir-3174	0.0	0.0	N
TCGA-KN-8430-11A-01R-2314-13	hsa-mir-3175	1.0	0.090595	N
TCGA-KN-8430-11A-01R-2314-13	hsa-mir-3176	3.0	0.271786	N
TCGA-KN-8430-11A-01R-2314-13	hsa-mir-3177	0.0	0.0	N
TCGA-KN-8430-11A-01R-2314-13	hsa-mir-3178	1.0	0.090595	N
TCGA-KN-8430-11A-01R-2314-13	hsa-mir-3179-1	0.0	0.0	N
TCGA-KN-8430-11A-01R-2314-13	hsa-mir-3179-2	0.0	0.0	N
TCGA-KN-8430-11A-01R-2314-13	hsa-mir-3179-3	0.0	0.0	N
TCGA-KN-8430-11A-01R-2314-13	hsa-mir-3180-1	0.0	0.0	N
TCGA-KN-8430-11A-01R-2314-13	hsa-mir-3180-2	0.0	0.0	N
TCGA-KN-8430-11A-01R-2314-13	hsa-mir-3180-3	0.0	0.0	N
TCGA-KN-8430-11A-01R-2314-13	hsa-mir-3180-4	0.0	0.0	N
TCGA-KN-8430-11A-01R-2314-13	hsa-mir-3180-5	0.0	0.0	N
TCGA-KN-8430-11A-01R-2314-13	hsa-mir-3181	0.0	0.0	N
TCGA-KN-8430-11A-01R-2314-13	hsa-mir-3182	0.0	0.0	N
TCGA-KN-8430-11A-01R-2314-13	hsa-mir-3183	1.0	0.090595	N
TCGA-KN-8430-11A-01R-2314-13	hsa-mir-3184	0.0	0.0	N
TCGA-KN-8430-11A-01R-2314-13	hsa-mir-3185	0.0	0.0	N
TCGA-KN-8430-11A-01R-2314-13	hsa-mir-3186	0.0	0.0	N
TCGA-KN-8430-11A-01R-2314-13	hsa-mir-3187	2.0	0.181191	N
TCGA-KN-8430-11A-01R-2314-13	hsa-mir-3188	1.0	0.090595	N
TCGA-KN-8430-11A-01R-2314-13	hsa-mir-3189	1.0	0.090595	N
TCGA-KN-8430-11A-01R-2314-13	hsa-mir-3190	1.0	0.090595	N
TCGA-KN-8430-11A-01R-2314-13	hsa-mir-3191	5.0	0.452977	N
TCGA-KN-8430-11A-01R-2314-13	hsa-mir-3192	0.0	0.0	N
TCGA-KN-8430-11A-01R-2314-13	hsa-mir-3193	3.0	0.271786	N
TCGA-KN-8430-11A-01R-2314-13	hsa-mir-3194	1.0	0.090595	N
TCGA-KN-8430-11A-01R-2314-13	hsa-mir-3195	0.0	0.0	N
TCGA-KN-8430-11A-01R-2314-13	hsa-mir-3196	0.0	0.0	N
TCGA-KN-8430-11A-01R-2314-13	hsa-mir-3197	0.0	0.0	N
TCGA-KN-8430-11A-01R-2314-13	hsa-mir-3198	0.0	0.0	N
TCGA-KN-8430-11A-01R-2314-13	hsa-mir-3199-1	14.0	1.268336	N
TCGA-KN-8430-11A-01R-2314-13	hsa-mir-3199-2	1.0	0.090595	N
TCGA-KN-8430-11A-01R-2314-13	hsa-mir-32	180.0	16.307176	N
TCGA-KN-8430-11A-01R-2314-13	hsa-mir-3200	12.0	1.087145	N
TCGA-KN-8430-11A-01R-2314-13	hsa-mir-3201	0.0	0.0	N
TCGA-KN-8430-11A-01R-2314-13	hsa-mir-3202-1	0.0	0.0	N
TCGA-KN-8430-11A-01R-2314-13	hsa-mir-3202-2	0.0	0.0	N
TCGA-KN-8430-11A-01R-2314-13	hsa-mir-320a	2193.0	198.675767	Y
TCGA-KN-8430-11A-01R-2314-13	hsa-mir-320b-1	0.0	0.0	N
TCGA-KN-8430-11A-01R-2314-13	hsa-mir-320b-2	23.0	2.083695	Y
TCGA-KN-8430-11A-01R-2314-13	hsa-mir-320c-1	2.0	0.181191	N
TCGA-KN-8430-11A-01R-2314-13	hsa-mir-320c-2	1.0	0.090595	N
TCGA-KN-8430-11A-01R-2314-13	hsa-mir-320d-1	4.0	0.362382	N
TCGA-KN-8430-11A-01R-2314-13	hsa-mir-320d-2	2.0	0.181191	N
TCGA-KN-8430-11A-01R-2314-13	hsa-mir-320e	0.0	0.0	N
TCGA-KN-8430-11A-01R-2314-13	hsa-mir-323	3.0	0.271786	N
TCGA-KN-8430-11A-01R-2314-13	hsa-mir-323b	9.0	0.815359	N
TCGA-KN-8430-11A-01R-2314-13	hsa-mir-324	353.0	31.980185	N
TCGA-KN-8430-11A-01R-2314-13	hsa-mir-325	0.0	0.0	N
TCGA-KN-8430-11A-01R-2314-13	hsa-mir-326	81.0	7.338229	N
TCGA-KN-8430-11A-01R-2314-13	hsa-mir-328	384.0	34.788643	N
TCGA-KN-8430-11A-01R-2314-13	hsa-mir-329-1	1.0	0.090595	N
TCGA-KN-8430-11A-01R-2314-13	hsa-mir-329-2	1.0	0.090595	N
TCGA-KN-8430-11A-01R-2314-13	hsa-mir-330	103.0	9.331329	N
TCGA-KN-8430-11A-01R-2314-13	hsa-mir-331	194.0	17.575512	N
TCGA-KN-8430-11A-01R-2314-13	hsa-mir-335	541.0	49.012125	N
TCGA-KN-8430-11A-01R-2314-13	hsa-mir-337	87.0	7.881802	N
TCGA-KN-8430-11A-01R-2314-13	hsa-mir-338	1771.0	160.444497	N
TCGA-KN-8430-11A-01R-2314-13	hsa-mir-339	213.0	19.296825	N
TCGA-KN-8430-11A-01R-2314-13	hsa-mir-33a	360.0	32.614353	N
TCGA-KN-8430-11A-01R-2314-13	hsa-mir-33b	12.0	1.087145	N
TCGA-KN-8430-11A-01R-2314-13	hsa-mir-340	111.0	10.056092	N
TCGA-KN-8430-11A-01R-2314-13	hsa-mir-342	199.0	18.02849	N
TCGA-KN-8430-11A-01R-2314-13	hsa-mir-345	139.0	12.592764	N
TCGA-KN-8430-11A-01R-2314-13	hsa-mir-346	1.0	0.090595	N
TCGA-KN-8430-11A-01R-2314-13	hsa-mir-34a	1915.0	173.490239	N
TCGA-KN-8430-11A-01R-2314-13	hsa-mir-34b	3.0	0.271786	N
TCGA-KN-8430-11A-01R-2314-13	hsa-mir-34c	30.0	2.717863	N
TCGA-KN-8430-11A-01R-2314-13	hsa-mir-3605	33.0	2.989649	N
TCGA-KN-8430-11A-01R-2314-13	hsa-mir-3606	0.0	0.0	N
TCGA-KN-8430-11A-01R-2314-13	hsa-mir-3607	222.0	20.112184	N
TCGA-KN-8430-11A-01R-2314-13	hsa-mir-3609	7.0	0.634168	N
TCGA-KN-8430-11A-01R-2314-13	hsa-mir-361	4052.0	367.092661	N
TCGA-KN-8430-11A-01R-2314-13	hsa-mir-3610	2.0	0.181191	N
TCGA-KN-8430-11A-01R-2314-13	hsa-mir-3611	2.0	0.181191	N
TCGA-KN-8430-11A-01R-2314-13	hsa-mir-3612	0.0	0.0	N
TCGA-KN-8430-11A-01R-2314-13	hsa-mir-3613	69.0	6.251084	N
TCGA-KN-8430-11A-01R-2314-13	hsa-mir-3614	2.0	0.181191	N
TCGA-KN-8430-11A-01R-2314-13	hsa-mir-3615	27.0	2.446076	N
TCGA-KN-8430-11A-01R-2314-13	hsa-mir-3616	0.0	0.0	N
TCGA-KN-8430-11A-01R-2314-13	hsa-mir-3617	0.0	0.0	N
TCGA-KN-8430-11A-01R-2314-13	hsa-mir-3618	2.0	0.181191	N
TCGA-KN-8430-11A-01R-2314-13	hsa-mir-3619	2.0	0.181191	N
TCGA-KN-8430-11A-01R-2314-13	hsa-mir-362	540.0	48.921529	N
TCGA-KN-8430-11A-01R-2314-13	hsa-mir-3620	0.0	0.0	N
TCGA-KN-8430-11A-01R-2314-13	hsa-mir-3621	0.0	0.0	N
TCGA-KN-8430-11A-01R-2314-13	hsa-mir-3622a	7.0	0.634168	N
TCGA-KN-8430-11A-01R-2314-13	hsa-mir-3622b	0.0	0.0	N
TCGA-KN-8430-11A-01R-2314-13	hsa-mir-363	316.0	28.628154	N
TCGA-KN-8430-11A-01R-2314-13	hsa-mir-3646	0.0	0.0	N
TCGA-KN-8430-11A-01R-2314-13	hsa-mir-3647	49.0	4.439176	N
TCGA-KN-8430-11A-01R-2314-13	hsa-mir-3648	17.0	1.540122	N
TCGA-KN-8430-11A-01R-2314-13	hsa-mir-3649	0.0	0.0	N
TCGA-KN-8430-11A-01R-2314-13	hsa-mir-365-1	151.0	13.679909	N
TCGA-KN-8430-11A-01R-2314-13	hsa-mir-365-2	154.0	13.951695	N
TCGA-KN-8430-11A-01R-2314-13	hsa-mir-3650	0.0	0.0	N
TCGA-KN-8430-11A-01R-2314-13	hsa-mir-3651	3.0	0.271786	N
TCGA-KN-8430-11A-01R-2314-13	hsa-mir-3652	3.0	0.271786	N
TCGA-KN-8430-11A-01R-2314-13	hsa-mir-3653	42.0	3.805008	N
TCGA-KN-8430-11A-01R-2314-13	hsa-mir-3654	1.0	0.090595	N
TCGA-KN-8430-11A-01R-2314-13	hsa-mir-3655	3.0	0.271786	N
TCGA-KN-8430-11A-01R-2314-13	hsa-mir-3656	0.0	0.0	N
TCGA-KN-8430-11A-01R-2314-13	hsa-mir-3657	0.0	0.0	N
TCGA-KN-8430-11A-01R-2314-13	hsa-mir-3658	0.0	0.0	N
TCGA-KN-8430-11A-01R-2314-13	hsa-mir-3659	0.0	0.0	N
TCGA-KN-8430-11A-01R-2314-13	hsa-mir-3660	0.0	0.0	N
TCGA-KN-8430-11A-01R-2314-13	hsa-mir-3661	0.0	0.0	N
TCGA-KN-8430-11A-01R-2314-13	hsa-mir-3662	0.0	0.0	N
TCGA-KN-8430-11A-01R-2314-13	hsa-mir-3663	0.0	0.0	N
TCGA-KN-8430-11A-01R-2314-13	hsa-mir-3664	4.0	0.362382	N
TCGA-KN-8430-11A-01R-2314-13	hsa-mir-3665	0.0	0.0	N
TCGA-KN-8430-11A-01R-2314-13	hsa-mir-3666	0.0	0.0	N
TCGA-KN-8430-11A-01R-2314-13	hsa-mir-3667	0.0	0.0	N
TCGA-KN-8430-11A-01R-2314-13	hsa-mir-3668	0.0	0.0	N
TCGA-KN-8430-11A-01R-2314-13	hsa-mir-3669	0.0	0.0	N
TCGA-KN-8430-11A-01R-2314-13	hsa-mir-367	0.0	0.0	N
TCGA-KN-8430-11A-01R-2314-13	hsa-mir-3670	0.0	0.0	N
TCGA-KN-8430-11A-01R-2314-13	hsa-mir-3671	0.0	0.0	N
TCGA-KN-8430-11A-01R-2314-13	hsa-mir-3672	0.0	0.0	N
TCGA-KN-8430-11A-01R-2314-13	hsa-mir-3673	0.0	0.0	N
TCGA-KN-8430-11A-01R-2314-13	hsa-mir-3674	0.0	0.0	N
TCGA-KN-8430-11A-01R-2314-13	hsa-mir-3675	0.0	0.0	N
TCGA-KN-8430-11A-01R-2314-13	hsa-mir-3676	12.0	1.087145	N
TCGA-KN-8430-11A-01R-2314-13	hsa-mir-3677	18.0	1.630718	N
TCGA-KN-8430-11A-01R-2314-13	hsa-mir-3678	3.0	0.271786	N
TCGA-KN-8430-11A-01R-2314-13	hsa-mir-3679	0.0	0.0	N
TCGA-KN-8430-11A-01R-2314-13	hsa-mir-3680	0.0	0.0	N
TCGA-KN-8430-11A-01R-2314-13	hsa-mir-3681	1.0	0.090595	N
TCGA-KN-8430-11A-01R-2314-13	hsa-mir-3682	2.0	0.181191	N
TCGA-KN-8430-11A-01R-2314-13	hsa-mir-3683	0.0	0.0	N
TCGA-KN-8430-11A-01R-2314-13	hsa-mir-3684	1.0	0.090595	N
TCGA-KN-8430-11A-01R-2314-13	hsa-mir-3685	0.0	0.0	N
TCGA-KN-8430-11A-01R-2314-13	hsa-mir-3686	0.0	0.0	N
TCGA-KN-8430-11A-01R-2314-13	hsa-mir-3687	0.0	0.0	N
TCGA-KN-8430-11A-01R-2314-13	hsa-mir-3688	1.0	0.090595	N
TCGA-KN-8430-11A-01R-2314-13	hsa-mir-3689a	0.0	0.0	N
TCGA-KN-8430-11A-01R-2314-13	hsa-mir-3689b	0.0	0.0	N
TCGA-KN-8430-11A-01R-2314-13	hsa-mir-369	34.0	3.080244	N
TCGA-KN-8430-11A-01R-2314-13	hsa-mir-3690	7.0	0.634168	N
TCGA-KN-8430-11A-01R-2314-13	hsa-mir-3691	1.0	0.090595	N
TCGA-KN-8430-11A-01R-2314-13	hsa-mir-3692	0.0	0.0	N
TCGA-KN-8430-11A-01R-2314-13	hsa-mir-370	39.0	3.533222	N
TCGA-KN-8430-11A-01R-2314-13	hsa-mir-371	2.0	0.181191	N
TCGA-KN-8430-11A-01R-2314-13	hsa-mir-3713	0.0	0.0	N
TCGA-KN-8430-11A-01R-2314-13	hsa-mir-3714	0.0	0.0	N
TCGA-KN-8430-11A-01R-2314-13	hsa-mir-372	5.0	0.452977	N
TCGA-KN-8430-11A-01R-2314-13	hsa-mir-373	2.0	0.181191	N
TCGA-KN-8430-11A-01R-2314-13	hsa-mir-374a	3010.0	272.692229	N
TCGA-KN-8430-11A-01R-2314-13	hsa-mir-374b	757.0	68.580737	Y
TCGA-KN-8430-11A-01R-2314-13	hsa-mir-374c	1.0	0.090595	Y
TCGA-KN-8430-11A-01R-2314-13	hsa-mir-375	542.0	49.10272	N
TCGA-KN-8430-11A-01R-2314-13	hsa-mir-376a-1	3.0	0.271786	N
TCGA-KN-8430-11A-01R-2314-13	hsa-mir-376a-2	1.0	0.090595	N
TCGA-KN-8430-11A-01R-2314-13	hsa-mir-376b	4.0	0.362382	Y
TCGA-KN-8430-11A-01R-2314-13	hsa-mir-376c	29.0	2.627267	Y
TCGA-KN-8430-11A-01R-2314-13	hsa-mir-377	18.0	1.630718	N
TCGA-KN-8430-11A-01R-2314-13	hsa-mir-378	930.0	84.253745	N
TCGA-KN-8430-11A-01R-2314-13	hsa-mir-378b	1.0	0.090595	N
TCGA-KN-8430-11A-01R-2314-13	hsa-mir-378c	26.0	2.355481	N
TCGA-KN-8430-11A-01R-2314-13	hsa-mir-379	2474.0	224.133081	N
TCGA-KN-8430-11A-01R-2314-13	hsa-mir-380	1.0	0.090595	N
TCGA-KN-8430-11A-01R-2314-13	hsa-mir-381	183.0	16.578963	N
TCGA-KN-8430-11A-01R-2314-13	hsa-mir-382	47.0	4.257985	N
TCGA-KN-8430-11A-01R-2314-13	hsa-mir-383	0.0	0.0	N
TCGA-KN-8430-11A-01R-2314-13	hsa-mir-384	0.0	0.0	N
TCGA-KN-8430-11A-01R-2314-13	hsa-mir-3907	0.0	0.0	N
TCGA-KN-8430-11A-01R-2314-13	hsa-mir-3908	0.0	0.0	N
TCGA-KN-8430-11A-01R-2314-13	hsa-mir-3909	6.0	0.543573	N
TCGA-KN-8430-11A-01R-2314-13	hsa-mir-3910-1	0.0	0.0	N
TCGA-KN-8430-11A-01R-2314-13	hsa-mir-3910-2	0.0	0.0	N
TCGA-KN-8430-11A-01R-2314-13	hsa-mir-3911	0.0	0.0	N
TCGA-KN-8430-11A-01R-2314-13	hsa-mir-3912	19.0	1.721313	N
TCGA-KN-8430-11A-01R-2314-13	hsa-mir-3913-1	75.0	6.794657	N
TCGA-KN-8430-11A-01R-2314-13	hsa-mir-3913-2	0.0	0.0	N
TCGA-KN-8430-11A-01R-2314-13	hsa-mir-3914-1	0.0	0.0	N
TCGA-KN-8430-11A-01R-2314-13	hsa-mir-3914-2	0.0	0.0	N
TCGA-KN-8430-11A-01R-2314-13	hsa-mir-3915	0.0	0.0	N
TCGA-KN-8430-11A-01R-2314-13	hsa-mir-3916	0.0	0.0	N
TCGA-KN-8430-11A-01R-2314-13	hsa-mir-3917	10.0	0.905954	N
TCGA-KN-8430-11A-01R-2314-13	hsa-mir-3918	1.0	0.090595	N
TCGA-KN-8430-11A-01R-2314-13	hsa-mir-3919	0.0	0.0	N
TCGA-KN-8430-11A-01R-2314-13	hsa-mir-3920	0.0	0.0	N
TCGA-KN-8430-11A-01R-2314-13	hsa-mir-3921	0.0	0.0	N
TCGA-KN-8430-11A-01R-2314-13	hsa-mir-3922	0.0	0.0	N
TCGA-KN-8430-11A-01R-2314-13	hsa-mir-3923	0.0	0.0	N
TCGA-KN-8430-11A-01R-2314-13	hsa-mir-3924	0.0	0.0	N
TCGA-KN-8430-11A-01R-2314-13	hsa-mir-3925	1.0	0.090595	N
TCGA-KN-8430-11A-01R-2314-13	hsa-mir-3926-1	6.0	0.543573	N
TCGA-KN-8430-11A-01R-2314-13	hsa-mir-3926-2	0.0	0.0	N
TCGA-KN-8430-11A-01R-2314-13	hsa-mir-3927	0.0	0.0	N
TCGA-KN-8430-11A-01R-2314-13	hsa-mir-3928	13.0	1.177741	N
TCGA-KN-8430-11A-01R-2314-13	hsa-mir-3929	0.0	0.0	N
TCGA-KN-8430-11A-01R-2314-13	hsa-mir-3934	12.0	1.087145	N
TCGA-KN-8430-11A-01R-2314-13	hsa-mir-3935	0.0	0.0	N
TCGA-KN-8430-11A-01R-2314-13	hsa-mir-3936	1.0	0.090595	N
TCGA-KN-8430-11A-01R-2314-13	hsa-mir-3937	3.0	0.271786	N
TCGA-KN-8430-11A-01R-2314-13	hsa-mir-3938	0.0	0.0	N
TCGA-KN-8430-11A-01R-2314-13	hsa-mir-3939	0.0	0.0	N
TCGA-KN-8430-11A-01R-2314-13	hsa-mir-3940	2.0	0.181191	N
TCGA-KN-8430-11A-01R-2314-13	hsa-mir-3941	5.0	0.452977	N
TCGA-KN-8430-11A-01R-2314-13	hsa-mir-3942	4.0	0.362382	N
TCGA-KN-8430-11A-01R-2314-13	hsa-mir-3943	0.0	0.0	N
TCGA-KN-8430-11A-01R-2314-13	hsa-mir-3944	1.0	0.090595	N
TCGA-KN-8430-11A-01R-2314-13	hsa-mir-3945	0.0	0.0	N
TCGA-KN-8430-11A-01R-2314-13	hsa-mir-409	66.0	5.979298	N
TCGA-KN-8430-11A-01R-2314-13	hsa-mir-410	39.0	3.533222	N
TCGA-KN-8430-11A-01R-2314-13	hsa-mir-411	48.0	4.34858	N
TCGA-KN-8430-11A-01R-2314-13	hsa-mir-412	13.0	1.177741	N
TCGA-KN-8430-11A-01R-2314-13	hsa-mir-421	15.0	1.358931	N
TCGA-KN-8430-11A-01R-2314-13	hsa-mir-422a	0.0	0.0	N
TCGA-KN-8430-11A-01R-2314-13	hsa-mir-423	1413.0	128.011335	N
TCGA-KN-8430-11A-01R-2314-13	hsa-mir-424	2064.0	186.988957	N
TCGA-KN-8430-11A-01R-2314-13	hsa-mir-425	379.0	34.335666	N
TCGA-KN-8430-11A-01R-2314-13	hsa-mir-4251	0.0	0.0	N
TCGA-KN-8430-11A-01R-2314-13	hsa-mir-4252	0.0	0.0	N
TCGA-KN-8430-11A-01R-2314-13	hsa-mir-4253	0.0	0.0	N
TCGA-KN-8430-11A-01R-2314-13	hsa-mir-4254	0.0	0.0	N
TCGA-KN-8430-11A-01R-2314-13	hsa-mir-4255	0.0	0.0	N
TCGA-KN-8430-11A-01R-2314-13	hsa-mir-4256	0.0	0.0	N
TCGA-KN-8430-11A-01R-2314-13	hsa-mir-4257	0.0	0.0	N
TCGA-KN-8430-11A-01R-2314-13	hsa-mir-4258	0.0	0.0	N
TCGA-KN-8430-11A-01R-2314-13	hsa-mir-4259	0.0	0.0	N
TCGA-KN-8430-11A-01R-2314-13	hsa-mir-4260	0.0	0.0	N
TCGA-KN-8430-11A-01R-2314-13	hsa-mir-4261	0.0	0.0	N
TCGA-KN-8430-11A-01R-2314-13	hsa-mir-4262	0.0	0.0	N
TCGA-KN-8430-11A-01R-2314-13	hsa-mir-4263	0.0	0.0	N
TCGA-KN-8430-11A-01R-2314-13	hsa-mir-4264	0.0	0.0	N
TCGA-KN-8430-11A-01R-2314-13	hsa-mir-4265	0.0	0.0	N
TCGA-KN-8430-11A-01R-2314-13	hsa-mir-4266	0.0	0.0	N
TCGA-KN-8430-11A-01R-2314-13	hsa-mir-4267	0.0	0.0	N
TCGA-KN-8430-11A-01R-2314-13	hsa-mir-4268	0.0	0.0	N
TCGA-KN-8430-11A-01R-2314-13	hsa-mir-4269	0.0	0.0	N
TCGA-KN-8430-11A-01R-2314-13	hsa-mir-4270	0.0	0.0	N
TCGA-KN-8430-11A-01R-2314-13	hsa-mir-4271	0.0	0.0	N
TCGA-KN-8430-11A-01R-2314-13	hsa-mir-4272	0.0	0.0	N
TCGA-KN-8430-11A-01R-2314-13	hsa-mir-4273	0.0	0.0	N
TCGA-KN-8430-11A-01R-2314-13	hsa-mir-4274	0.0	0.0	N
TCGA-KN-8430-11A-01R-2314-13	hsa-mir-4275	0.0	0.0	N
TCGA-KN-8430-11A-01R-2314-13	hsa-mir-4276	0.0	0.0	N
TCGA-KN-8430-11A-01R-2314-13	hsa-mir-4277	0.0	0.0	N
TCGA-KN-8430-11A-01R-2314-13	hsa-mir-4278	0.0	0.0	N
TCGA-KN-8430-11A-01R-2314-13	hsa-mir-4279	1.0	0.090595	N
TCGA-KN-8430-11A-01R-2314-13	hsa-mir-4280	0.0	0.0	N
TCGA-KN-8430-11A-01R-2314-13	hsa-mir-4281	0.0	0.0	N
TCGA-KN-8430-11A-01R-2314-13	hsa-mir-4282	0.0	0.0	N
TCGA-KN-8430-11A-01R-2314-13	hsa-mir-4283-1	0.0	0.0	N
TCGA-KN-8430-11A-01R-2314-13	hsa-mir-4283-2	0.0	0.0	N
TCGA-KN-8430-11A-01R-2314-13	hsa-mir-4284	0.0	0.0	N
TCGA-KN-8430-11A-01R-2314-13	hsa-mir-4285	0.0	0.0	N
TCGA-KN-8430-11A-01R-2314-13	hsa-mir-4286	0.0	0.0	N
TCGA-KN-8430-11A-01R-2314-13	hsa-mir-4287	0.0	0.0	N
TCGA-KN-8430-11A-01R-2314-13	hsa-mir-4288	0.0	0.0	N
TCGA-KN-8430-11A-01R-2314-13	hsa-mir-4289	0.0	0.0	N
TCGA-KN-8430-11A-01R-2314-13	hsa-mir-429	2184.0	197.860408	N
TCGA-KN-8430-11A-01R-2314-13	hsa-mir-4290	0.0	0.0	N
TCGA-KN-8430-11A-01R-2314-13	hsa-mir-4291	0.0	0.0	N
TCGA-KN-8430-11A-01R-2314-13	hsa-mir-4292	0.0	0.0	N
TCGA-KN-8430-11A-01R-2314-13	hsa-mir-4293	0.0	0.0	N
TCGA-KN-8430-11A-01R-2314-13	hsa-mir-4294	0.0	0.0	N
TCGA-KN-8430-11A-01R-2314-13	hsa-mir-4295	0.0	0.0	N
TCGA-KN-8430-11A-01R-2314-13	hsa-mir-4296	0.0	0.0	N
TCGA-KN-8430-11A-01R-2314-13	hsa-mir-4297	0.0	0.0	N
TCGA-KN-8430-11A-01R-2314-13	hsa-mir-4298	0.0	0.0	N
TCGA-KN-8430-11A-01R-2314-13	hsa-mir-4299	0.0	0.0	N
TCGA-KN-8430-11A-01R-2314-13	hsa-mir-4300	0.0	0.0	N
TCGA-KN-8430-11A-01R-2314-13	hsa-mir-4301	0.0	0.0	N
TCGA-KN-8430-11A-01R-2314-13	hsa-mir-4302	0.0	0.0	N
TCGA-KN-8430-11A-01R-2314-13	hsa-mir-4303	0.0	0.0	N
TCGA-KN-8430-11A-01R-2314-13	hsa-mir-4304	0.0	0.0	N
TCGA-KN-8430-11A-01R-2314-13	hsa-mir-4305	0.0	0.0	N
TCGA-KN-8430-11A-01R-2314-13	hsa-mir-4306	0.0	0.0	N
TCGA-KN-8430-11A-01R-2314-13	hsa-mir-4307	0.0	0.0	N
TCGA-KN-8430-11A-01R-2314-13	hsa-mir-4308	0.0	0.0	N
TCGA-KN-8430-11A-01R-2314-13	hsa-mir-4309	0.0	0.0	N
TCGA-KN-8430-11A-01R-2314-13	hsa-mir-431	17.0	1.540122	N
TCGA-KN-8430-11A-01R-2314-13	hsa-mir-4310	0.0	0.0	N
TCGA-KN-8430-11A-01R-2314-13	hsa-mir-4311	0.0	0.0	N
TCGA-KN-8430-11A-01R-2314-13	hsa-mir-4312	0.0	0.0	N
TCGA-KN-8430-11A-01R-2314-13	hsa-mir-4313	0.0	0.0	N
TCGA-KN-8430-11A-01R-2314-13	hsa-mir-4314	0.0	0.0	N
TCGA-KN-8430-11A-01R-2314-13	hsa-mir-4315-1	0.0	0.0	N
TCGA-KN-8430-11A-01R-2314-13	hsa-mir-4315-2	0.0	0.0	N
TCGA-KN-8430-11A-01R-2314-13	hsa-mir-4316	0.0	0.0	N
TCGA-KN-8430-11A-01R-2314-13	hsa-mir-4317	0.0	0.0	N
TCGA-KN-8430-11A-01R-2314-13	hsa-mir-4318	0.0	0.0	N
TCGA-KN-8430-11A-01R-2314-13	hsa-mir-4319	0.0	0.0	N
TCGA-KN-8430-11A-01R-2314-13	hsa-mir-432	23.0	2.083695	N
TCGA-KN-8430-11A-01R-2314-13	hsa-mir-4320	0.0	0.0	N
TCGA-KN-8430-11A-01R-2314-13	hsa-mir-4321	0.0	0.0	N
TCGA-KN-8430-11A-01R-2314-13	hsa-mir-4322	0.0	0.0	N
TCGA-KN-8430-11A-01R-2314-13	hsa-mir-4323	0.0	0.0	N
TCGA-KN-8430-11A-01R-2314-13	hsa-mir-4324	0.0	0.0	N
TCGA-KN-8430-11A-01R-2314-13	hsa-mir-4325	0.0	0.0	N
TCGA-KN-8430-11A-01R-2314-13	hsa-mir-4326	21.0	1.902504	N
TCGA-KN-8430-11A-01R-2314-13	hsa-mir-4327	0.0	0.0	N
TCGA-KN-8430-11A-01R-2314-13	hsa-mir-4328	0.0	0.0	N
TCGA-KN-8430-11A-01R-2314-13	hsa-mir-4329	0.0	0.0	N
TCGA-KN-8430-11A-01R-2314-13	hsa-mir-433	3.0	0.271786	N
TCGA-KN-8430-11A-01R-2314-13	hsa-mir-4330	0.0	0.0	N
TCGA-KN-8430-11A-01R-2314-13	hsa-mir-448	0.0	0.0	N
TCGA-KN-8430-11A-01R-2314-13	hsa-mir-449a	2.0	0.181191	N
TCGA-KN-8430-11A-01R-2314-13	hsa-mir-449b	0.0	0.0	N
TCGA-KN-8430-11A-01R-2314-13	hsa-mir-449c	0.0	0.0	N
TCGA-KN-8430-11A-01R-2314-13	hsa-mir-450a-1	106.0	9.603115	N
TCGA-KN-8430-11A-01R-2314-13	hsa-mir-450a-2	95.0	8.606565	N
TCGA-KN-8430-11A-01R-2314-13	hsa-mir-450b	269.0	24.370169	N
TCGA-KN-8430-11A-01R-2314-13	hsa-mir-451	3386.0	306.756109	N
TCGA-KN-8430-11A-01R-2314-13	hsa-mir-452	420.0	38.050078	N
TCGA-KN-8430-11A-01R-2314-13	hsa-mir-454	42.0	3.805008	N
TCGA-KN-8430-11A-01R-2314-13	hsa-mir-455	3468.0	314.184933	N
TCGA-KN-8430-11A-01R-2314-13	hsa-mir-466	0.0	0.0	N
TCGA-KN-8430-11A-01R-2314-13	hsa-mir-483	222.0	20.112184	N
TCGA-KN-8430-11A-01R-2314-13	hsa-mir-484	342.0	30.983635	N
TCGA-KN-8430-11A-01R-2314-13	hsa-mir-485	6.0	0.543573	N
TCGA-KN-8430-11A-01R-2314-13	hsa-mir-486	1523.0	137.976832	N
TCGA-KN-8430-11A-01R-2314-13	hsa-mir-487a	4.0	0.362382	N
TCGA-KN-8430-11A-01R-2314-13	hsa-mir-487b	27.0	2.446076	N
TCGA-KN-8430-11A-01R-2314-13	hsa-mir-488	0.0	0.0	N
TCGA-KN-8430-11A-01R-2314-13	hsa-mir-489	17.0	1.540122	N
TCGA-KN-8430-11A-01R-2314-13	hsa-mir-490	0.0	0.0	N
TCGA-KN-8430-11A-01R-2314-13	hsa-mir-491	16.0	1.449527	N
TCGA-KN-8430-11A-01R-2314-13	hsa-mir-492	0.0	0.0	N
TCGA-KN-8430-11A-01R-2314-13	hsa-mir-493	59.0	5.34513	N
TCGA-KN-8430-11A-01R-2314-13	hsa-mir-494	6.0	0.543573	N
TCGA-KN-8430-11A-01R-2314-13	hsa-mir-495	30.0	2.717863	N
TCGA-KN-8430-11A-01R-2314-13	hsa-mir-496	11.0	0.99655	N
TCGA-KN-8430-11A-01R-2314-13	hsa-mir-497	234.0	21.199329	N
TCGA-KN-8430-11A-01R-2314-13	hsa-mir-498	0.0	0.0	N
TCGA-KN-8430-11A-01R-2314-13	hsa-mir-499	10.0	0.905954	N
TCGA-KN-8430-11A-01R-2314-13	hsa-mir-500a	5452.0	493.926256	Y
TCGA-KN-8430-11A-01R-2314-13	hsa-mir-500b	190.0	17.213131	Y
TCGA-KN-8430-11A-01R-2314-13	hsa-mir-501	949.0	85.975058	N
TCGA-KN-8430-11A-01R-2314-13	hsa-mir-502	346.0	31.346017	Y
TCGA-KN-8430-11A-01R-2314-13	hsa-mir-503	77.0	6.975848	N
TCGA-KN-8430-11A-01R-2314-13	hsa-mir-504	10.0	0.905954	N
TCGA-KN-8430-11A-01R-2314-13	hsa-mir-505	430.0	38.956033	N
TCGA-KN-8430-11A-01R-2314-13	hsa-mir-506	2.0	0.181191	N
TCGA-KN-8430-11A-01R-2314-13	hsa-mir-507	0.0	0.0	N
TCGA-KN-8430-11A-01R-2314-13	hsa-mir-508	85.0	7.700611	N
TCGA-KN-8430-11A-01R-2314-13	hsa-mir-509-1	8.0	0.724763	N
TCGA-KN-8430-11A-01R-2314-13	hsa-mir-509-2	11.0	0.99655	N
TCGA-KN-8430-11A-01R-2314-13	hsa-mir-509-3	5.0	0.452977	N
TCGA-KN-8430-11A-01R-2314-13	hsa-mir-510	0.0	0.0	N
TCGA-KN-8430-11A-01R-2314-13	hsa-mir-511-1	12.0	1.087145	N
TCGA-KN-8430-11A-01R-2314-13	hsa-mir-511-2	13.0	1.177741	N
TCGA-KN-8430-11A-01R-2314-13	hsa-mir-512-1	0.0	0.0	N
TCGA-KN-8430-11A-01R-2314-13	hsa-mir-512-2	0.0	0.0	N
TCGA-KN-8430-11A-01R-2314-13	hsa-mir-513a-1	0.0	0.0	N
TCGA-KN-8430-11A-01R-2314-13	hsa-mir-513a-2	0.0	0.0	N
TCGA-KN-8430-11A-01R-2314-13	hsa-mir-513b	0.0	0.0	N
TCGA-KN-8430-11A-01R-2314-13	hsa-mir-513c	0.0	0.0	N
TCGA-KN-8430-11A-01R-2314-13	hsa-mir-514-1	19.0	1.721313	N
TCGA-KN-8430-11A-01R-2314-13	hsa-mir-514-2	20.0	1.811908	N
TCGA-KN-8430-11A-01R-2314-13	hsa-mir-514-3	20.0	1.811908	N
TCGA-KN-8430-11A-01R-2314-13	hsa-mir-514b	1.0	0.090595	N
TCGA-KN-8430-11A-01R-2314-13	hsa-mir-515-1	0.0	0.0	N
TCGA-KN-8430-11A-01R-2314-13	hsa-mir-515-2	0.0	0.0	N
TCGA-KN-8430-11A-01R-2314-13	hsa-mir-516a-1	0.0	0.0	N
TCGA-KN-8430-11A-01R-2314-13	hsa-mir-516a-2	0.0	0.0	N
TCGA-KN-8430-11A-01R-2314-13	hsa-mir-516b-1	0.0	0.0	N
TCGA-KN-8430-11A-01R-2314-13	hsa-mir-516b-2	0.0	0.0	N
TCGA-KN-8430-11A-01R-2314-13	hsa-mir-517a	0.0	0.0	N
TCGA-KN-8430-11A-01R-2314-13	hsa-mir-517b	0.0	0.0	N
TCGA-KN-8430-11A-01R-2314-13	hsa-mir-517c	0.0	0.0	N
TCGA-KN-8430-11A-01R-2314-13	hsa-mir-518a-1	0.0	0.0	N
TCGA-KN-8430-11A-01R-2314-13	hsa-mir-518a-2	0.0	0.0	N
TCGA-KN-8430-11A-01R-2314-13	hsa-mir-518b	1.0	0.090595	N
TCGA-KN-8430-11A-01R-2314-13	hsa-mir-518c	0.0	0.0	N
TCGA-KN-8430-11A-01R-2314-13	hsa-mir-518d	0.0	0.0	N
TCGA-KN-8430-11A-01R-2314-13	hsa-mir-518e	0.0	0.0	N
TCGA-KN-8430-11A-01R-2314-13	hsa-mir-518f	0.0	0.0	N
TCGA-KN-8430-11A-01R-2314-13	hsa-mir-519a-1	0.0	0.0	N
TCGA-KN-8430-11A-01R-2314-13	hsa-mir-519a-2	0.0	0.0	N
TCGA-KN-8430-11A-01R-2314-13	hsa-mir-519b	0.0	0.0	N
TCGA-KN-8430-11A-01R-2314-13	hsa-mir-519c	0.0	0.0	N
TCGA-KN-8430-11A-01R-2314-13	hsa-mir-519d	0.0	0.0	N
TCGA-KN-8430-11A-01R-2314-13	hsa-mir-519e	0.0	0.0	N
TCGA-KN-8430-11A-01R-2314-13	hsa-mir-520a	1.0	0.090595	N
TCGA-KN-8430-11A-01R-2314-13	hsa-mir-520b	0.0	0.0	N
TCGA-KN-8430-11A-01R-2314-13	hsa-mir-520c	0.0	0.0	N
TCGA-KN-8430-11A-01R-2314-13	hsa-mir-520d	0.0	0.0	N
TCGA-KN-8430-11A-01R-2314-13	hsa-mir-520e	0.0	0.0	N
TCGA-KN-8430-11A-01R-2314-13	hsa-mir-520f	0.0	0.0	N
TCGA-KN-8430-11A-01R-2314-13	hsa-mir-520g	0.0	0.0	N
TCGA-KN-8430-11A-01R-2314-13	hsa-mir-520h	0.0	0.0	N
TCGA-KN-8430-11A-01R-2314-13	hsa-mir-521-1	0.0	0.0	N
TCGA-KN-8430-11A-01R-2314-13	hsa-mir-521-2	0.0	0.0	N
TCGA-KN-8430-11A-01R-2314-13	hsa-mir-522	0.0	0.0	N
TCGA-KN-8430-11A-01R-2314-13	hsa-mir-523	0.0	0.0	N
TCGA-KN-8430-11A-01R-2314-13	hsa-mir-524	0.0	0.0	N
TCGA-KN-8430-11A-01R-2314-13	hsa-mir-525	0.0	0.0	N
TCGA-KN-8430-11A-01R-2314-13	hsa-mir-526a-1	0.0	0.0	N
TCGA-KN-8430-11A-01R-2314-13	hsa-mir-526a-2	0.0	0.0	N
TCGA-KN-8430-11A-01R-2314-13	hsa-mir-526b	0.0	0.0	N
TCGA-KN-8430-11A-01R-2314-13	hsa-mir-527	0.0	0.0	N
TCGA-KN-8430-11A-01R-2314-13	hsa-mir-532	36476.0	3304.558716	N
TCGA-KN-8430-11A-01R-2314-13	hsa-mir-539	18.0	1.630718	N
TCGA-KN-8430-11A-01R-2314-13	hsa-mir-541	3.0	0.271786	N
TCGA-KN-8430-11A-01R-2314-13	hsa-mir-542	6329.0	573.378444	N
TCGA-KN-8430-11A-01R-2314-13	hsa-mir-543	8.0	0.724763	N
TCGA-KN-8430-11A-01R-2314-13	hsa-mir-544	0.0	0.0	N
TCGA-KN-8430-11A-01R-2314-13	hsa-mir-544b	0.0	0.0	N
TCGA-KN-8430-11A-01R-2314-13	hsa-mir-545	2.0	0.181191	N
TCGA-KN-8430-11A-01R-2314-13	hsa-mir-548a-1	0.0	0.0	N
TCGA-KN-8430-11A-01R-2314-13	hsa-mir-548a-2	0.0	0.0	N
TCGA-KN-8430-11A-01R-2314-13	hsa-mir-548a-3	0.0	0.0	N
TCGA-KN-8430-11A-01R-2314-13	hsa-mir-548aa-1	0.0	0.0	N
TCGA-KN-8430-11A-01R-2314-13	hsa-mir-548aa-2	0.0	0.0	N
TCGA-KN-8430-11A-01R-2314-13	hsa-mir-548b	10.0	0.905954	N
TCGA-KN-8430-11A-01R-2314-13	hsa-mir-548c	0.0	0.0	N
TCGA-KN-8430-11A-01R-2314-13	hsa-mir-548d-1	0.0	0.0	N
TCGA-KN-8430-11A-01R-2314-13	hsa-mir-548d-2	0.0	0.0	N
TCGA-KN-8430-11A-01R-2314-13	hsa-mir-548e	4.0	0.362382	N
TCGA-KN-8430-11A-01R-2314-13	hsa-mir-548f-1	0.0	0.0	N
TCGA-KN-8430-11A-01R-2314-13	hsa-mir-548f-2	0.0	0.0	N
TCGA-KN-8430-11A-01R-2314-13	hsa-mir-548f-3	0.0	0.0	N
TCGA-KN-8430-11A-01R-2314-13	hsa-mir-548f-4	0.0	0.0	N
TCGA-KN-8430-11A-01R-2314-13	hsa-mir-548f-5	0.0	0.0	N
TCGA-KN-8430-11A-01R-2314-13	hsa-mir-548g	0.0	0.0	N
TCGA-KN-8430-11A-01R-2314-13	hsa-mir-548h-1	0.0	0.0	N
TCGA-KN-8430-11A-01R-2314-13	hsa-mir-548h-2	0.0	0.0	N
TCGA-KN-8430-11A-01R-2314-13	hsa-mir-548h-3	0.0	0.0	N
TCGA-KN-8430-11A-01R-2314-13	hsa-mir-548h-4	0.0	0.0	N
TCGA-KN-8430-11A-01R-2314-13	hsa-mir-548i-1	0.0	0.0	N
TCGA-KN-8430-11A-01R-2314-13	hsa-mir-548i-2	0.0	0.0	N
TCGA-KN-8430-11A-01R-2314-13	hsa-mir-548i-3	0.0	0.0	N
TCGA-KN-8430-11A-01R-2314-13	hsa-mir-548i-4	0.0	0.0	N
TCGA-KN-8430-11A-01R-2314-13	hsa-mir-548j	2.0	0.181191	N
TCGA-KN-8430-11A-01R-2314-13	hsa-mir-548k	1.0	0.090595	N
TCGA-KN-8430-11A-01R-2314-13	hsa-mir-548l	0.0	0.0	N
TCGA-KN-8430-11A-01R-2314-13	hsa-mir-548m	0.0	0.0	N
TCGA-KN-8430-11A-01R-2314-13	hsa-mir-548n	0.0	0.0	N
TCGA-KN-8430-11A-01R-2314-13	hsa-mir-548o	1.0	0.090595	N
TCGA-KN-8430-11A-01R-2314-13	hsa-mir-548p	0.0	0.0	N
TCGA-KN-8430-11A-01R-2314-13	hsa-mir-548q	1.0	0.090595	N
TCGA-KN-8430-11A-01R-2314-13	hsa-mir-548s	0.0	0.0	N
TCGA-KN-8430-11A-01R-2314-13	hsa-mir-548t	0.0	0.0	N
TCGA-KN-8430-11A-01R-2314-13	hsa-mir-548u	0.0	0.0	N
TCGA-KN-8430-11A-01R-2314-13	hsa-mir-548v	3.0	0.271786	N
TCGA-KN-8430-11A-01R-2314-13	hsa-mir-548w	0.0	0.0	N
TCGA-KN-8430-11A-01R-2314-13	hsa-mir-548x	0.0	0.0	N
TCGA-KN-8430-11A-01R-2314-13	hsa-mir-548y	1.0	0.090595	N
TCGA-KN-8430-11A-01R-2314-13	hsa-mir-548z	0.0	0.0	N
TCGA-KN-8430-11A-01R-2314-13	hsa-mir-549	0.0	0.0	N
TCGA-KN-8430-11A-01R-2314-13	hsa-mir-550a-1	6.0	0.543573	N
TCGA-KN-8430-11A-01R-2314-13	hsa-mir-550a-2	10.0	0.905954	N
TCGA-KN-8430-11A-01R-2314-13	hsa-mir-550b-1	0.0	0.0	N
TCGA-KN-8430-11A-01R-2314-13	hsa-mir-550b-2	0.0	0.0	N
TCGA-KN-8430-11A-01R-2314-13	hsa-mir-551a	1.0	0.090595	N
TCGA-KN-8430-11A-01R-2314-13	hsa-mir-551b	18.0	1.630718	N
TCGA-KN-8430-11A-01R-2314-13	hsa-mir-552	0.0	0.0	N
TCGA-KN-8430-11A-01R-2314-13	hsa-mir-553	0.0	0.0	N
TCGA-KN-8430-11A-01R-2314-13	hsa-mir-554	0.0	0.0	N
TCGA-KN-8430-11A-01R-2314-13	hsa-mir-555	0.0	0.0	N
TCGA-KN-8430-11A-01R-2314-13	hsa-mir-556	5.0	0.452977	N
TCGA-KN-8430-11A-01R-2314-13	hsa-mir-557	0.0	0.0	N
TCGA-KN-8430-11A-01R-2314-13	hsa-mir-558	0.0	0.0	N
TCGA-KN-8430-11A-01R-2314-13	hsa-mir-559	0.0	0.0	N
TCGA-KN-8430-11A-01R-2314-13	hsa-mir-561	7.0	0.634168	N
TCGA-KN-8430-11A-01R-2314-13	hsa-mir-562	0.0	0.0	N
TCGA-KN-8430-11A-01R-2314-13	hsa-mir-563	0.0	0.0	N
TCGA-KN-8430-11A-01R-2314-13	hsa-mir-564	0.0	0.0	N
TCGA-KN-8430-11A-01R-2314-13	hsa-mir-566	0.0	0.0	N
TCGA-KN-8430-11A-01R-2314-13	hsa-mir-567	0.0	0.0	N
TCGA-KN-8430-11A-01R-2314-13	hsa-mir-568	0.0	0.0	N
TCGA-KN-8430-11A-01R-2314-13	hsa-mir-569	0.0	0.0	N
TCGA-KN-8430-11A-01R-2314-13	hsa-mir-570	4.0	0.362382	N
TCGA-KN-8430-11A-01R-2314-13	hsa-mir-571	0.0	0.0	N
TCGA-KN-8430-11A-01R-2314-13	hsa-mir-572	0.0	0.0	N
TCGA-KN-8430-11A-01R-2314-13	hsa-mir-573	0.0	0.0	N
TCGA-KN-8430-11A-01R-2314-13	hsa-mir-574	496.0	44.935331	N
TCGA-KN-8430-11A-01R-2314-13	hsa-mir-575	0.0	0.0	N
TCGA-KN-8430-11A-01R-2314-13	hsa-mir-576	37.0	3.352031	N
TCGA-KN-8430-11A-01R-2314-13	hsa-mir-577	3077.0	278.762122	N
TCGA-KN-8430-11A-01R-2314-13	hsa-mir-578	0.0	0.0	N
TCGA-KN-8430-11A-01R-2314-13	hsa-mir-579	8.0	0.724763	N
TCGA-KN-8430-11A-01R-2314-13	hsa-mir-580	5.0	0.452977	N
TCGA-KN-8430-11A-01R-2314-13	hsa-mir-581	6.0	0.543573	N
TCGA-KN-8430-11A-01R-2314-13	hsa-mir-582	1512.0	136.980282	N
TCGA-KN-8430-11A-01R-2314-13	hsa-mir-583	0.0	0.0	N
TCGA-KN-8430-11A-01R-2314-13	hsa-mir-584	252.0	22.830047	N
TCGA-KN-8430-11A-01R-2314-13	hsa-mir-585	22.0	1.993099	N
TCGA-KN-8430-11A-01R-2314-13	hsa-mir-586	0.0	0.0	N
TCGA-KN-8430-11A-01R-2314-13	hsa-mir-587	0.0	0.0	N
TCGA-KN-8430-11A-01R-2314-13	hsa-mir-588	0.0	0.0	N
TCGA-KN-8430-11A-01R-2314-13	hsa-mir-589	733.0	66.406446	N
TCGA-KN-8430-11A-01R-2314-13	hsa-mir-590	107.0	9.69371	N
TCGA-KN-8430-11A-01R-2314-13	hsa-mir-591	0.0	0.0	N
TCGA-KN-8430-11A-01R-2314-13	hsa-mir-592	4.0	0.362382	N
TCGA-KN-8430-11A-01R-2314-13	hsa-mir-593	0.0	0.0	N
TCGA-KN-8430-11A-01R-2314-13	hsa-mir-595	0.0	0.0	N
TCGA-KN-8430-11A-01R-2314-13	hsa-mir-596	0.0	0.0	N
TCGA-KN-8430-11A-01R-2314-13	hsa-mir-597	1.0	0.090595	N
TCGA-KN-8430-11A-01R-2314-13	hsa-mir-598	176.0	15.944795	N
TCGA-KN-8430-11A-01R-2314-13	hsa-mir-599	0.0	0.0	N
TCGA-KN-8430-11A-01R-2314-13	hsa-mir-600	0.0	0.0	N
TCGA-KN-8430-11A-01R-2314-13	hsa-mir-601	0.0	0.0	N
TCGA-KN-8430-11A-01R-2314-13	hsa-mir-602	0.0	0.0	N
TCGA-KN-8430-11A-01R-2314-13	hsa-mir-603	1.0	0.090595	N
TCGA-KN-8430-11A-01R-2314-13	hsa-mir-604	0.0	0.0	N
TCGA-KN-8430-11A-01R-2314-13	hsa-mir-605	4.0	0.362382	N
TCGA-KN-8430-11A-01R-2314-13	hsa-mir-606	0.0	0.0	N
TCGA-KN-8430-11A-01R-2314-13	hsa-mir-607	4.0	0.362382	N
TCGA-KN-8430-11A-01R-2314-13	hsa-mir-608	0.0	0.0	N
TCGA-KN-8430-11A-01R-2314-13	hsa-mir-609	0.0	0.0	N
TCGA-KN-8430-11A-01R-2314-13	hsa-mir-610	0.0	0.0	N
TCGA-KN-8430-11A-01R-2314-13	hsa-mir-611	0.0	0.0	N
TCGA-KN-8430-11A-01R-2314-13	hsa-mir-612	0.0	0.0	N
TCGA-KN-8430-11A-01R-2314-13	hsa-mir-613	0.0	0.0	N
TCGA-KN-8430-11A-01R-2314-13	hsa-mir-614	0.0	0.0	N
TCGA-KN-8430-11A-01R-2314-13	hsa-mir-615	176.0	15.944795	N
TCGA-KN-8430-11A-01R-2314-13	hsa-mir-616	20.0	1.811908	N
TCGA-KN-8430-11A-01R-2314-13	hsa-mir-617	0.0	0.0	N
TCGA-KN-8430-11A-01R-2314-13	hsa-mir-618	11.0	0.99655	N
TCGA-KN-8430-11A-01R-2314-13	hsa-mir-619	0.0	0.0	N
TCGA-KN-8430-11A-01R-2314-13	hsa-mir-620	0.0	0.0	N
TCGA-KN-8430-11A-01R-2314-13	hsa-mir-621	0.0	0.0	N
TCGA-KN-8430-11A-01R-2314-13	hsa-mir-622	0.0	0.0	N
TCGA-KN-8430-11A-01R-2314-13	hsa-mir-623	0.0	0.0	N
TCGA-KN-8430-11A-01R-2314-13	hsa-mir-624	13.0	1.177741	N
TCGA-KN-8430-11A-01R-2314-13	hsa-mir-625	1030.0	93.313288	N
TCGA-KN-8430-11A-01R-2314-13	hsa-mir-626	0.0	0.0	N
TCGA-KN-8430-11A-01R-2314-13	hsa-mir-627	15.0	1.358931	N
TCGA-KN-8430-11A-01R-2314-13	hsa-mir-628	153.0	13.8611	N
TCGA-KN-8430-11A-01R-2314-13	hsa-mir-629	970.0	87.877562	N
TCGA-KN-8430-11A-01R-2314-13	hsa-mir-630	0.0	0.0	N
TCGA-KN-8430-11A-01R-2314-13	hsa-mir-631	0.0	0.0	N
TCGA-KN-8430-11A-01R-2314-13	hsa-mir-632	7.0	0.634168	N
TCGA-KN-8430-11A-01R-2314-13	hsa-mir-633	0.0	0.0	N
TCGA-KN-8430-11A-01R-2314-13	hsa-mir-634	0.0	0.0	N
TCGA-KN-8430-11A-01R-2314-13	hsa-mir-635	0.0	0.0	N
TCGA-KN-8430-11A-01R-2314-13	hsa-mir-636	3.0	0.271786	N
TCGA-KN-8430-11A-01R-2314-13	hsa-mir-637	0.0	0.0	N
TCGA-KN-8430-11A-01R-2314-13	hsa-mir-638	0.0	0.0	N
TCGA-KN-8430-11A-01R-2314-13	hsa-mir-639	5.0	0.452977	N
TCGA-KN-8430-11A-01R-2314-13	hsa-mir-640	0.0	0.0	N
TCGA-KN-8430-11A-01R-2314-13	hsa-mir-641	2.0	0.181191	N
TCGA-KN-8430-11A-01R-2314-13	hsa-mir-642a	62.0	5.616916	N
TCGA-KN-8430-11A-01R-2314-13	hsa-mir-642b	2.0	0.181191	N
TCGA-KN-8430-11A-01R-2314-13	hsa-mir-643	6.0	0.543573	N
TCGA-KN-8430-11A-01R-2314-13	hsa-mir-644	0.0	0.0	N
TCGA-KN-8430-11A-01R-2314-13	hsa-mir-645	0.0	0.0	N
TCGA-KN-8430-11A-01R-2314-13	hsa-mir-646	0.0	0.0	N
TCGA-KN-8430-11A-01R-2314-13	hsa-mir-647	0.0	0.0	N
TCGA-KN-8430-11A-01R-2314-13	hsa-mir-648	0.0	0.0	N
TCGA-KN-8430-11A-01R-2314-13	hsa-mir-649	0.0	0.0	N
TCGA-KN-8430-11A-01R-2314-13	hsa-mir-650	0.0	0.0	N
TCGA-KN-8430-11A-01R-2314-13	hsa-mir-651	50.0	4.529771	N
TCGA-KN-8430-11A-01R-2314-13	hsa-mir-652	374.0	33.882689	N
TCGA-KN-8430-11A-01R-2314-13	hsa-mir-653	247.0	22.37707	N
TCGA-KN-8430-11A-01R-2314-13	hsa-mir-654	95.0	8.606565	N
TCGA-KN-8430-11A-01R-2314-13	hsa-mir-655	8.0	0.724763	N
TCGA-KN-8430-11A-01R-2314-13	hsa-mir-656	1.0	0.090595	N
TCGA-KN-8430-11A-01R-2314-13	hsa-mir-657	0.0	0.0	N
TCGA-KN-8430-11A-01R-2314-13	hsa-mir-658	5.0	0.452977	N
TCGA-KN-8430-11A-01R-2314-13	hsa-mir-659	16.0	1.449527	N
TCGA-KN-8430-11A-01R-2314-13	hsa-mir-660	2347.0	212.627462	N
TCGA-KN-8430-11A-01R-2314-13	hsa-mir-661	0.0	0.0	N
TCGA-KN-8430-11A-01R-2314-13	hsa-mir-662	0.0	0.0	N
TCGA-KN-8430-11A-01R-2314-13	hsa-mir-663	1.0	0.090595	N
TCGA-KN-8430-11A-01R-2314-13	hsa-mir-663b	0.0	0.0	N
TCGA-KN-8430-11A-01R-2314-13	hsa-mir-664	360.0	32.614353	N
TCGA-KN-8430-11A-01R-2314-13	hsa-mir-665	1.0	0.090595	N
TCGA-KN-8430-11A-01R-2314-13	hsa-mir-668	0.0	0.0	N
TCGA-KN-8430-11A-01R-2314-13	hsa-mir-670	0.0	0.0	N
TCGA-KN-8430-11A-01R-2314-13	hsa-mir-671	54.0	4.892153	N
TCGA-KN-8430-11A-01R-2314-13	hsa-mir-675	2498.0	226.307371	N
TCGA-KN-8430-11A-01R-2314-13	hsa-mir-676	13.0	1.177741	N
TCGA-KN-8430-11A-01R-2314-13	hsa-mir-7-1	101.0	9.150138	N
TCGA-KN-8430-11A-01R-2314-13	hsa-mir-7-2	1.0	0.090595	N
TCGA-KN-8430-11A-01R-2314-13	hsa-mir-7-3	0.0	0.0	N
TCGA-KN-8430-11A-01R-2314-13	hsa-mir-708	170.0	15.401222	N
TCGA-KN-8430-11A-01R-2314-13	hsa-mir-711	0.0	0.0	N
TCGA-KN-8430-11A-01R-2314-13	hsa-mir-718	0.0	0.0	N
TCGA-KN-8430-11A-01R-2314-13	hsa-mir-720	0.0	0.0	N
TCGA-KN-8430-11A-01R-2314-13	hsa-mir-744	379.0	34.335666	N
TCGA-KN-8430-11A-01R-2314-13	hsa-mir-758	40.0	3.623817	N
TCGA-KN-8430-11A-01R-2314-13	hsa-mir-759	0.0	0.0	N
TCGA-KN-8430-11A-01R-2314-13	hsa-mir-760	9.0	0.815359	N
TCGA-KN-8430-11A-01R-2314-13	hsa-mir-761	0.0	0.0	N
TCGA-KN-8430-11A-01R-2314-13	hsa-mir-762	0.0	0.0	N
TCGA-KN-8430-11A-01R-2314-13	hsa-mir-764	0.0	0.0	N
TCGA-KN-8430-11A-01R-2314-13	hsa-mir-765	1.0	0.090595	N
TCGA-KN-8430-11A-01R-2314-13	hsa-mir-766	113.0	10.237283	N
TCGA-KN-8430-11A-01R-2314-13	hsa-mir-767	3.0	0.271786	N
TCGA-KN-8430-11A-01R-2314-13	hsa-mir-769	236.0	21.38052	N
TCGA-KN-8430-11A-01R-2314-13	hsa-mir-770	0.0	0.0	N
TCGA-KN-8430-11A-01R-2314-13	hsa-mir-802	0.0	0.0	N
TCGA-KN-8430-11A-01R-2314-13	hsa-mir-873	0.0	0.0	N
TCGA-KN-8430-11A-01R-2314-13	hsa-mir-874	390.0	35.332216	N
TCGA-KN-8430-11A-01R-2314-13	hsa-mir-875	0.0	0.0	N
TCGA-KN-8430-11A-01R-2314-13	hsa-mir-876	0.0	0.0	N
TCGA-KN-8430-11A-01R-2314-13	hsa-mir-877	6.0	0.543573	N
TCGA-KN-8430-11A-01R-2314-13	hsa-mir-885	35.0	3.17084	N
TCGA-KN-8430-11A-01R-2314-13	hsa-mir-887	84.0	7.610016	N
TCGA-KN-8430-11A-01R-2314-13	hsa-mir-888	3.0	0.271786	N
TCGA-KN-8430-11A-01R-2314-13	hsa-mir-889	69.0	6.251084	N
TCGA-KN-8430-11A-01R-2314-13	hsa-mir-890	0.0	0.0	N
TCGA-KN-8430-11A-01R-2314-13	hsa-mir-891a	463.0	41.945682	N
TCGA-KN-8430-11A-01R-2314-13	hsa-mir-891b	3.0	0.271786	N
TCGA-KN-8430-11A-01R-2314-13	hsa-mir-892a	4.0	0.362382	N
TCGA-KN-8430-11A-01R-2314-13	hsa-mir-892b	3.0	0.271786	N
TCGA-KN-8430-11A-01R-2314-13	hsa-mir-9-1	13927.0	1261.722482	N
TCGA-KN-8430-11A-01R-2314-13	hsa-mir-9-2	13811.0	1251.213412	N
TCGA-KN-8430-11A-01R-2314-13	hsa-mir-9-3	18.0	1.630718	N
TCGA-KN-8430-11A-01R-2314-13	hsa-mir-920	0.0	0.0	N
TCGA-KN-8430-11A-01R-2314-13	hsa-mir-921	0.0	0.0	N
TCGA-KN-8430-11A-01R-2314-13	hsa-mir-922	0.0	0.0	N
TCGA-KN-8430-11A-01R-2314-13	hsa-mir-924	0.0	0.0	N
TCGA-KN-8430-11A-01R-2314-13	hsa-mir-92a-1	1761.0	159.538543	N
TCGA-KN-8430-11A-01R-2314-13	hsa-mir-92a-2	59849.0	5422.045581	N
TCGA-KN-8430-11A-01R-2314-13	hsa-mir-92b	592.0	53.632492	N
TCGA-KN-8430-11A-01R-2314-13	hsa-mir-93	17998.0	1630.536456	N
TCGA-KN-8430-11A-01R-2314-13	hsa-mir-933	0.0	0.0	N
TCGA-KN-8430-11A-01R-2314-13	hsa-mir-934	247.0	22.37707	N
TCGA-KN-8430-11A-01R-2314-13	hsa-mir-935	14.0	1.268336	N
TCGA-KN-8430-11A-01R-2314-13	hsa-mir-936	0.0	0.0	N
TCGA-KN-8430-11A-01R-2314-13	hsa-mir-937	8.0	0.724763	N
TCGA-KN-8430-11A-01R-2314-13	hsa-mir-938	0.0	0.0	N
TCGA-KN-8430-11A-01R-2314-13	hsa-mir-939	1.0	0.090595	N
TCGA-KN-8430-11A-01R-2314-13	hsa-mir-940	5.0	0.452977	N
TCGA-KN-8430-11A-01R-2314-13	hsa-mir-941-1	0.0	0.0	N
TCGA-KN-8430-11A-01R-2314-13	hsa-mir-941-3	0.0	0.0	N
TCGA-KN-8430-11A-01R-2314-13	hsa-mir-941-4	0.0	0.0	N
TCGA-KN-8430-11A-01R-2314-13	hsa-mir-942	35.0	3.17084	N
TCGA-KN-8430-11A-01R-2314-13	hsa-mir-943	0.0	0.0	N
TCGA-KN-8430-11A-01R-2314-13	hsa-mir-944	0.0	0.0	N
TCGA-KN-8430-11A-01R-2314-13	hsa-mir-95	26.0	2.355481	N
TCGA-KN-8430-11A-01R-2314-13	hsa-mir-96	98.0	8.878352	N
TCGA-KN-8430-11A-01R-2314-13	hsa-mir-98	518.0	46.92843	N
TCGA-KN-8430-11A-01R-2314-13	hsa-mir-99a	21668.0	1963.021665	Y
TCGA-KN-8430-11A-01R-2314-13	hsa-mir-99b	322703.0	29235.415382	N
