# Supplementary material for: Dysfunctional miRNA-Mediated Regulation in Chromophobe Renal Cell Carcinoma
Source: PLoS One. 2016 Jun 3;11(6):e0156324. doi: 10.1371/journal.pone.0156324 (PMC4892590; doi:10.1371/journal.pone.0156324)
Supplement: S1 File — (ZIP) [file pone.0156324.s001.zip › S1_File miRNA expression profile downloaded from TCGA/control/bcgsc.ca__IlluminaHiSeq_miRNASeq__TCGA-KN-8431-11A-01R-2314-13__mirna_quantification.txt]

barcode	miRNA_ID	read_count	reads_per_million_miRNA_mapped	cross-mapped
TCGA-KN-8431-11A-01R-2314-13	hsa-let-7a-1	51006.0	5630.453239	N
TCGA-KN-8431-11A-01R-2314-13	hsa-let-7a-2	102158.0	11277.023134	Y
TCGA-KN-8431-11A-01R-2314-13	hsa-let-7a-3	51304.0	5663.34888	N
TCGA-KN-8431-11A-01R-2314-13	hsa-let-7b	113814.0	12563.706328	N
TCGA-KN-8431-11A-01R-2314-13	hsa-let-7c	23490.0	2593.015461	Y
TCGA-KN-8431-11A-01R-2314-13	hsa-let-7d	4356.0	480.850377	N
TCGA-KN-8431-11A-01R-2314-13	hsa-let-7e	13906.0	1535.056322	N
TCGA-KN-8431-11A-01R-2314-13	hsa-let-7f-1	86.0	9.493373	N
TCGA-KN-8431-11A-01R-2314-13	hsa-let-7f-2	55857.0	6165.945704	N
TCGA-KN-8431-11A-01R-2314-13	hsa-let-7g	4032.0	445.084646	N
TCGA-KN-8431-11A-01R-2314-13	hsa-let-7i	2515.0	277.625964	N
TCGA-KN-8431-11A-01R-2314-13	hsa-mir-1-1	0.0	0.0	N
TCGA-KN-8431-11A-01R-2314-13	hsa-mir-1-2	89.0	9.824537	N
TCGA-KN-8431-11A-01R-2314-13	hsa-mir-100	47420.0	5234.601666	Y
TCGA-KN-8431-11A-01R-2314-13	hsa-mir-101-1	151469.0	16720.368617	N
TCGA-KN-8431-11A-01R-2314-13	hsa-mir-101-2	324.0	35.76573	N
TCGA-KN-8431-11A-01R-2314-13	hsa-mir-103-1	90895.0	10033.722448	Y
TCGA-KN-8431-11A-01R-2314-13	hsa-mir-103-1-as	0.0	0.0	N
TCGA-KN-8431-11A-01R-2314-13	hsa-mir-103-2	46.0	5.077851	N
TCGA-KN-8431-11A-01R-2314-13	hsa-mir-103-2-as	0.0	0.0	N
TCGA-KN-8431-11A-01R-2314-13	hsa-mir-105-1	0.0	0.0	N
TCGA-KN-8431-11A-01R-2314-13	hsa-mir-105-2	0.0	0.0	N
TCGA-KN-8431-11A-01R-2314-13	hsa-mir-106a	122.0	13.467343	Y
TCGA-KN-8431-11A-01R-2314-13	hsa-mir-106b	1435.0	158.406862	N
TCGA-KN-8431-11A-01R-2314-13	hsa-mir-107	607.0	67.005551	Y
TCGA-KN-8431-11A-01R-2314-13	hsa-mir-10a	962282.0	106224.440335	N
TCGA-KN-8431-11A-01R-2314-13	hsa-mir-10b	2202625.0	243143.494208	N
TCGA-KN-8431-11A-01R-2314-13	hsa-mir-1178	0.0	0.0	N
TCGA-KN-8431-11A-01R-2314-13	hsa-mir-1179	0.0	0.0	N
TCGA-KN-8431-11A-01R-2314-13	hsa-mir-1180	214.0	23.623044	N
TCGA-KN-8431-11A-01R-2314-13	hsa-mir-1181	1.0	0.110388	N
TCGA-KN-8431-11A-01R-2314-13	hsa-mir-1182	0.0	0.0	N
TCGA-KN-8431-11A-01R-2314-13	hsa-mir-1183	0.0	0.0	N
TCGA-KN-8431-11A-01R-2314-13	hsa-mir-1184-1	0.0	0.0	N
TCGA-KN-8431-11A-01R-2314-13	hsa-mir-1184-2	0.0	0.0	N
TCGA-KN-8431-11A-01R-2314-13	hsa-mir-1184-3	0.0	0.0	N
TCGA-KN-8431-11A-01R-2314-13	hsa-mir-1185-1	0.0	0.0	N
TCGA-KN-8431-11A-01R-2314-13	hsa-mir-1185-2	0.0	0.0	N
TCGA-KN-8431-11A-01R-2314-13	hsa-mir-1193	0.0	0.0	N
TCGA-KN-8431-11A-01R-2314-13	hsa-mir-1197	0.0	0.0	N
TCGA-KN-8431-11A-01R-2314-13	hsa-mir-1200	0.0	0.0	N
TCGA-KN-8431-11A-01R-2314-13	hsa-mir-1202	0.0	0.0	N
TCGA-KN-8431-11A-01R-2314-13	hsa-mir-1203	0.0	0.0	N
TCGA-KN-8431-11A-01R-2314-13	hsa-mir-1204	0.0	0.0	N
TCGA-KN-8431-11A-01R-2314-13	hsa-mir-1205	0.0	0.0	N
TCGA-KN-8431-11A-01R-2314-13	hsa-mir-1206	0.0	0.0	N
TCGA-KN-8431-11A-01R-2314-13	hsa-mir-1207	0.0	0.0	N
TCGA-KN-8431-11A-01R-2314-13	hsa-mir-1208	0.0	0.0	N
TCGA-KN-8431-11A-01R-2314-13	hsa-mir-122	2.0	0.220776	N
TCGA-KN-8431-11A-01R-2314-13	hsa-mir-1224	4.0	0.441552	N
TCGA-KN-8431-11A-01R-2314-13	hsa-mir-1225	0.0	0.0	N
TCGA-KN-8431-11A-01R-2314-13	hsa-mir-1226	2.0	0.220776	N
TCGA-KN-8431-11A-01R-2314-13	hsa-mir-1227	1.0	0.110388	N
TCGA-KN-8431-11A-01R-2314-13	hsa-mir-1228	2.0	0.220776	N
TCGA-KN-8431-11A-01R-2314-13	hsa-mir-1229	1.0	0.110388	N
TCGA-KN-8431-11A-01R-2314-13	hsa-mir-1231	0.0	0.0	N
TCGA-KN-8431-11A-01R-2314-13	hsa-mir-1233-1	0.0	0.0	N
TCGA-KN-8431-11A-01R-2314-13	hsa-mir-1233-2	0.0	0.0	N
TCGA-KN-8431-11A-01R-2314-13	hsa-mir-1234	0.0	0.0	N
TCGA-KN-8431-11A-01R-2314-13	hsa-mir-1236	0.0	0.0	N
TCGA-KN-8431-11A-01R-2314-13	hsa-mir-1237	0.0	0.0	N
TCGA-KN-8431-11A-01R-2314-13	hsa-mir-1238	1.0	0.110388	N
TCGA-KN-8431-11A-01R-2314-13	hsa-mir-124-1	0.0	0.0	N
TCGA-KN-8431-11A-01R-2314-13	hsa-mir-124-2	0.0	0.0	N
TCGA-KN-8431-11A-01R-2314-13	hsa-mir-124-3	0.0	0.0	N
TCGA-KN-8431-11A-01R-2314-13	hsa-mir-1243	0.0	0.0	N
TCGA-KN-8431-11A-01R-2314-13	hsa-mir-1244-1	0.0	0.0	N
TCGA-KN-8431-11A-01R-2314-13	hsa-mir-1244-2	0.0	0.0	N
TCGA-KN-8431-11A-01R-2314-13	hsa-mir-1244-3	0.0	0.0	N
TCGA-KN-8431-11A-01R-2314-13	hsa-mir-1245	8.0	0.883104	N
TCGA-KN-8431-11A-01R-2314-13	hsa-mir-1246	0.0	0.0	N
TCGA-KN-8431-11A-01R-2314-13	hsa-mir-1247	59.0	6.512895	N
TCGA-KN-8431-11A-01R-2314-13	hsa-mir-1248	1.0	0.110388	N
TCGA-KN-8431-11A-01R-2314-13	hsa-mir-1249	2.0	0.220776	N
TCGA-KN-8431-11A-01R-2314-13	hsa-mir-1250	0.0	0.0	N
TCGA-KN-8431-11A-01R-2314-13	hsa-mir-1251	37.0	4.084358	N
TCGA-KN-8431-11A-01R-2314-13	hsa-mir-1252	0.0	0.0	N
TCGA-KN-8431-11A-01R-2314-13	hsa-mir-1253	0.0	0.0	N
TCGA-KN-8431-11A-01R-2314-13	hsa-mir-1254	4.0	0.441552	N
TCGA-KN-8431-11A-01R-2314-13	hsa-mir-1255a	2.0	0.220776	N
TCGA-KN-8431-11A-01R-2314-13	hsa-mir-1255b-1	0.0	0.0	N
TCGA-KN-8431-11A-01R-2314-13	hsa-mir-1255b-2	0.0	0.0	N
TCGA-KN-8431-11A-01R-2314-13	hsa-mir-1256	2.0	0.220776	N
TCGA-KN-8431-11A-01R-2314-13	hsa-mir-1257	0.0	0.0	N
TCGA-KN-8431-11A-01R-2314-13	hsa-mir-1258	4.0	0.441552	N
TCGA-KN-8431-11A-01R-2314-13	hsa-mir-125a	13911.0	1535.608262	N
TCGA-KN-8431-11A-01R-2314-13	hsa-mir-125b-1	8809.0	972.408395	N
TCGA-KN-8431-11A-01R-2314-13	hsa-mir-125b-2	321.0	35.434566	N
TCGA-KN-8431-11A-01R-2314-13	hsa-mir-126	55088.0	6081.057288	N
TCGA-KN-8431-11A-01R-2314-13	hsa-mir-1260	0.0	0.0	N
TCGA-KN-8431-11A-01R-2314-13	hsa-mir-1260b	1.0	0.110388	N
TCGA-KN-8431-11A-01R-2314-13	hsa-mir-1261	0.0	0.0	N
TCGA-KN-8431-11A-01R-2314-13	hsa-mir-1262	12.0	1.324657	N
TCGA-KN-8431-11A-01R-2314-13	hsa-mir-1263	0.0	0.0	N
TCGA-KN-8431-11A-01R-2314-13	hsa-mir-1264	0.0	0.0	N
TCGA-KN-8431-11A-01R-2314-13	hsa-mir-1265	0.0	0.0	N
TCGA-KN-8431-11A-01R-2314-13	hsa-mir-1266	51.0	5.629791	N
TCGA-KN-8431-11A-01R-2314-13	hsa-mir-1267	0.0	0.0	N
TCGA-KN-8431-11A-01R-2314-13	hsa-mir-1268	0.0	0.0	N
TCGA-KN-8431-11A-01R-2314-13	hsa-mir-1269	184.0	20.311403	N
TCGA-KN-8431-11A-01R-2314-13	hsa-mir-127	1693.0	186.886981	N
TCGA-KN-8431-11A-01R-2314-13	hsa-mir-1270-1	4.0	0.441552	N
TCGA-KN-8431-11A-01R-2314-13	hsa-mir-1270-2	7.0	0.772716	N
TCGA-KN-8431-11A-01R-2314-13	hsa-mir-1271	73.0	8.058328	N
TCGA-KN-8431-11A-01R-2314-13	hsa-mir-1272	0.0	0.0	N
TCGA-KN-8431-11A-01R-2314-13	hsa-mir-1273	0.0	0.0	N
TCGA-KN-8431-11A-01R-2314-13	hsa-mir-1273c	0.0	0.0	N
TCGA-KN-8431-11A-01R-2314-13	hsa-mir-1273d	0.0	0.0	N
TCGA-KN-8431-11A-01R-2314-13	hsa-mir-1274a	0.0	0.0	N
TCGA-KN-8431-11A-01R-2314-13	hsa-mir-1274b	13.0	1.435045	N
TCGA-KN-8431-11A-01R-2314-13	hsa-mir-1275	1.0	0.110388	N
TCGA-KN-8431-11A-01R-2314-13	hsa-mir-1276	0.0	0.0	N
TCGA-KN-8431-11A-01R-2314-13	hsa-mir-1277	7.0	0.772716	N
TCGA-KN-8431-11A-01R-2314-13	hsa-mir-1278	0.0	0.0	N
TCGA-KN-8431-11A-01R-2314-13	hsa-mir-1279	0.0	0.0	N
TCGA-KN-8431-11A-01R-2314-13	hsa-mir-128-1	610.0	67.336715	N
TCGA-KN-8431-11A-01R-2314-13	hsa-mir-128-2	421.0	46.473372	N
TCGA-KN-8431-11A-01R-2314-13	hsa-mir-1280	0.0	0.0	N
TCGA-KN-8431-11A-01R-2314-13	hsa-mir-1281	0.0	0.0	N
TCGA-KN-8431-11A-01R-2314-13	hsa-mir-1282	0.0	0.0	N
TCGA-KN-8431-11A-01R-2314-13	hsa-mir-1283-1	0.0	0.0	N
TCGA-KN-8431-11A-01R-2314-13	hsa-mir-1283-2	0.0	0.0	N
TCGA-KN-8431-11A-01R-2314-13	hsa-mir-1284	1.0	0.110388	N
TCGA-KN-8431-11A-01R-2314-13	hsa-mir-1285-1	0.0	0.0	N
TCGA-KN-8431-11A-01R-2314-13	hsa-mir-1285-2	0.0	0.0	N
TCGA-KN-8431-11A-01R-2314-13	hsa-mir-1286	0.0	0.0	N
TCGA-KN-8431-11A-01R-2314-13	hsa-mir-1287	204.0	22.519164	N
TCGA-KN-8431-11A-01R-2314-13	hsa-mir-1288	5.0	0.55194	N
TCGA-KN-8431-11A-01R-2314-13	hsa-mir-1289-1	0.0	0.0	N
TCGA-KN-8431-11A-01R-2314-13	hsa-mir-1289-2	0.0	0.0	N
TCGA-KN-8431-11A-01R-2314-13	hsa-mir-129-1	140.0	15.454328	N
TCGA-KN-8431-11A-01R-2314-13	hsa-mir-129-2	160.0	17.662089	N
TCGA-KN-8431-11A-01R-2314-13	hsa-mir-1290	0.0	0.0	N
TCGA-KN-8431-11A-01R-2314-13	hsa-mir-1291	12.0	1.324657	N
TCGA-KN-8431-11A-01R-2314-13	hsa-mir-1292	2.0	0.220776	N
TCGA-KN-8431-11A-01R-2314-13	hsa-mir-1293	1.0	0.110388	N
TCGA-KN-8431-11A-01R-2314-13	hsa-mir-1294	1.0	0.110388	N
TCGA-KN-8431-11A-01R-2314-13	hsa-mir-1295	2.0	0.220776	N
TCGA-KN-8431-11A-01R-2314-13	hsa-mir-1296	31.0	3.42203	N
TCGA-KN-8431-11A-01R-2314-13	hsa-mir-1297	0.0	0.0	N
TCGA-KN-8431-11A-01R-2314-13	hsa-mir-1298	0.0	0.0	N
TCGA-KN-8431-11A-01R-2314-13	hsa-mir-1299	0.0	0.0	N
TCGA-KN-8431-11A-01R-2314-13	hsa-mir-1301	46.0	5.077851	N
TCGA-KN-8431-11A-01R-2314-13	hsa-mir-1302-1	0.0	0.0	N
TCGA-KN-8431-11A-01R-2314-13	hsa-mir-1302-10	0.0	0.0	N
TCGA-KN-8431-11A-01R-2314-13	hsa-mir-1302-11	0.0	0.0	N
TCGA-KN-8431-11A-01R-2314-13	hsa-mir-1302-2	0.0	0.0	N
TCGA-KN-8431-11A-01R-2314-13	hsa-mir-1302-3	0.0	0.0	N
TCGA-KN-8431-11A-01R-2314-13	hsa-mir-1302-4	0.0	0.0	N
TCGA-KN-8431-11A-01R-2314-13	hsa-mir-1302-5	0.0	0.0	N
TCGA-KN-8431-11A-01R-2314-13	hsa-mir-1302-6	0.0	0.0	N
TCGA-KN-8431-11A-01R-2314-13	hsa-mir-1302-7	0.0	0.0	N
TCGA-KN-8431-11A-01R-2314-13	hsa-mir-1302-8	0.0	0.0	N
TCGA-KN-8431-11A-01R-2314-13	hsa-mir-1302-9	0.0	0.0	N
TCGA-KN-8431-11A-01R-2314-13	hsa-mir-1303	0.0	0.0	N
TCGA-KN-8431-11A-01R-2314-13	hsa-mir-1304	1.0	0.110388	N
TCGA-KN-8431-11A-01R-2314-13	hsa-mir-1305	0.0	0.0	N
TCGA-KN-8431-11A-01R-2314-13	hsa-mir-1306	51.0	5.629791	N
TCGA-KN-8431-11A-01R-2314-13	hsa-mir-1307	5911.0	652.503805	N
TCGA-KN-8431-11A-01R-2314-13	hsa-mir-130a	732.0	80.804058	N
TCGA-KN-8431-11A-01R-2314-13	hsa-mir-130b	56.0	6.181731	N
TCGA-KN-8431-11A-01R-2314-13	hsa-mir-132	1224.0	135.114982	N
TCGA-KN-8431-11A-01R-2314-13	hsa-mir-1321	0.0	0.0	N
TCGA-KN-8431-11A-01R-2314-13	hsa-mir-1322	0.0	0.0	N
TCGA-KN-8431-11A-01R-2314-13	hsa-mir-1323	0.0	0.0	N
TCGA-KN-8431-11A-01R-2314-13	hsa-mir-1324	0.0	0.0	N
TCGA-KN-8431-11A-01R-2314-13	hsa-mir-133a-1	56.0	6.181731	Y
TCGA-KN-8431-11A-01R-2314-13	hsa-mir-133a-2	1.0	0.110388	Y
TCGA-KN-8431-11A-01R-2314-13	hsa-mir-133b	11.0	1.214269	Y
TCGA-KN-8431-11A-01R-2314-13	hsa-mir-134	415.0	45.811044	N
TCGA-KN-8431-11A-01R-2314-13	hsa-mir-135a-1	23.0	2.538925	N
TCGA-KN-8431-11A-01R-2314-13	hsa-mir-135a-2	6.0	0.662328	N
TCGA-KN-8431-11A-01R-2314-13	hsa-mir-135b	36.0	3.97397	N
TCGA-KN-8431-11A-01R-2314-13	hsa-mir-136	120.0	13.246567	N
TCGA-KN-8431-11A-01R-2314-13	hsa-mir-137	7.0	0.772716	N
TCGA-KN-8431-11A-01R-2314-13	hsa-mir-138-1	24.0	2.649313	N
TCGA-KN-8431-11A-01R-2314-13	hsa-mir-138-2	21.0	2.318149	N
TCGA-KN-8431-11A-01R-2314-13	hsa-mir-139	2367.0	261.288531	N
TCGA-KN-8431-11A-01R-2314-13	hsa-mir-140	15294.0	1688.274945	N
TCGA-KN-8431-11A-01R-2314-13	hsa-mir-141	4992.0	551.057181	N
TCGA-KN-8431-11A-01R-2314-13	hsa-mir-142	1735.0	191.523279	N
TCGA-KN-8431-11A-01R-2314-13	hsa-mir-143	410733.0	45340.017845	N
TCGA-KN-8431-11A-01R-2314-13	hsa-mir-144	1310.0	144.608355	N
TCGA-KN-8431-11A-01R-2314-13	hsa-mir-145	9327.0	1029.589408	N
TCGA-KN-8431-11A-01R-2314-13	hsa-mir-1468	166.0	18.324417	N
TCGA-KN-8431-11A-01R-2314-13	hsa-mir-1469	0.0	0.0	N
TCGA-KN-8431-11A-01R-2314-13	hsa-mir-146a	51.0	5.629791	N
TCGA-KN-8431-11A-01R-2314-13	hsa-mir-146b	290.0	32.012537	N
TCGA-KN-8431-11A-01R-2314-13	hsa-mir-147	0.0	0.0	N
TCGA-KN-8431-11A-01R-2314-13	hsa-mir-1470	0.0	0.0	N
TCGA-KN-8431-11A-01R-2314-13	hsa-mir-1471	0.0	0.0	N
TCGA-KN-8431-11A-01R-2314-13	hsa-mir-147b	0.0	0.0	N
TCGA-KN-8431-11A-01R-2314-13	hsa-mir-148a	130914.0	14451.342104	N
TCGA-KN-8431-11A-01R-2314-13	hsa-mir-148b	795.0	87.758505	N
TCGA-KN-8431-11A-01R-2314-13	hsa-mir-149	138.0	15.233552	N
TCGA-KN-8431-11A-01R-2314-13	hsa-mir-150	1490.0	164.478205	N
TCGA-KN-8431-11A-01R-2314-13	hsa-mir-151	13966.0	1541.679605	N
TCGA-KN-8431-11A-01R-2314-13	hsa-mir-152	2434.0	268.684531	N
TCGA-KN-8431-11A-01R-2314-13	hsa-mir-153-1	2.0	0.220776	N
TCGA-KN-8431-11A-01R-2314-13	hsa-mir-153-2	11.0	1.214269	N
TCGA-KN-8431-11A-01R-2314-13	hsa-mir-1537	0.0	0.0	N
TCGA-KN-8431-11A-01R-2314-13	hsa-mir-1538	1.0	0.110388	N
TCGA-KN-8431-11A-01R-2314-13	hsa-mir-1539	0.0	0.0	N
TCGA-KN-8431-11A-01R-2314-13	hsa-mir-154	15.0	1.655821	N
TCGA-KN-8431-11A-01R-2314-13	hsa-mir-155	141.0	15.564716	N
TCGA-KN-8431-11A-01R-2314-13	hsa-mir-15a	585.0	64.577013	N
TCGA-KN-8431-11A-01R-2314-13	hsa-mir-15b	1192.0	131.582564	N
TCGA-KN-8431-11A-01R-2314-13	hsa-mir-16-1	2201.0	242.964114	N
TCGA-KN-8431-11A-01R-2314-13	hsa-mir-16-2	22.0	2.428537	N
TCGA-KN-8431-11A-01R-2314-13	hsa-mir-17	3551.0	391.987991	Y
TCGA-KN-8431-11A-01R-2314-13	hsa-mir-181a-1	13572.0	1498.186711	N
TCGA-KN-8431-11A-01R-2314-13	hsa-mir-181a-2	10299.0	1136.8866	N
TCGA-KN-8431-11A-01R-2314-13	hsa-mir-181b-1	2233.0	246.496531	N
TCGA-KN-8431-11A-01R-2314-13	hsa-mir-181b-2	33.0	3.642806	N
TCGA-KN-8431-11A-01R-2314-13	hsa-mir-181c	623.0	68.77176	N
TCGA-KN-8431-11A-01R-2314-13	hsa-mir-181d	118.0	13.025791	N
TCGA-KN-8431-11A-01R-2314-13	hsa-mir-182	37956.0	4189.889094	N
TCGA-KN-8431-11A-01R-2314-13	hsa-mir-1825	0.0	0.0	N
TCGA-KN-8431-11A-01R-2314-13	hsa-mir-1827	0.0	0.0	N
TCGA-KN-8431-11A-01R-2314-13	hsa-mir-183	13538.0	1494.433517	N
TCGA-KN-8431-11A-01R-2314-13	hsa-mir-184	468.0	51.661611	N
TCGA-KN-8431-11A-01R-2314-13	hsa-mir-185	352.0	38.856596	N
TCGA-KN-8431-11A-01R-2314-13	hsa-mir-186	1099.0	121.316475	N
TCGA-KN-8431-11A-01R-2314-13	hsa-mir-187	80.0	8.831045	N
TCGA-KN-8431-11A-01R-2314-13	hsa-mir-188	168.0	18.545194	N
TCGA-KN-8431-11A-01R-2314-13	hsa-mir-18a	27.0	2.980478	Y
TCGA-KN-8431-11A-01R-2314-13	hsa-mir-18b	7.0	0.772716	Y
TCGA-KN-8431-11A-01R-2314-13	hsa-mir-190	271.0	29.915163	N
TCGA-KN-8431-11A-01R-2314-13	hsa-mir-1908	0.0	0.0	N
TCGA-KN-8431-11A-01R-2314-13	hsa-mir-1909	0.0	0.0	N
TCGA-KN-8431-11A-01R-2314-13	hsa-mir-190b	4.0	0.441552	N
TCGA-KN-8431-11A-01R-2314-13	hsa-mir-191	3180.0	351.034021	N
TCGA-KN-8431-11A-01R-2314-13	hsa-mir-1910	0.0	0.0	N
TCGA-KN-8431-11A-01R-2314-13	hsa-mir-1911	1.0	0.110388	N
TCGA-KN-8431-11A-01R-2314-13	hsa-mir-1912	0.0	0.0	N
TCGA-KN-8431-11A-01R-2314-13	hsa-mir-1913	0.0	0.0	N
TCGA-KN-8431-11A-01R-2314-13	hsa-mir-1914	0.0	0.0	N
TCGA-KN-8431-11A-01R-2314-13	hsa-mir-1915	0.0	0.0	N
TCGA-KN-8431-11A-01R-2314-13	hsa-mir-192	19459.0	2148.041203	Y
TCGA-KN-8431-11A-01R-2314-13	hsa-mir-193a	1850.0	204.217906	N
TCGA-KN-8431-11A-01R-2314-13	hsa-mir-193b	293.0	32.343701	N
TCGA-KN-8431-11A-01R-2314-13	hsa-mir-194-1	2106.0	232.477248	N
TCGA-KN-8431-11A-01R-2314-13	hsa-mir-194-2	2276.0	251.243218	N
TCGA-KN-8431-11A-01R-2314-13	hsa-mir-195	167.0	18.434806	N
TCGA-KN-8431-11A-01R-2314-13	hsa-mir-196a-1	3798.0	419.253841	N
TCGA-KN-8431-11A-01R-2314-13	hsa-mir-196a-2	321.0	35.434566	N
TCGA-KN-8431-11A-01R-2314-13	hsa-mir-196b	4980.0	549.732524	N
TCGA-KN-8431-11A-01R-2314-13	hsa-mir-197	1126.0	124.296952	N
TCGA-KN-8431-11A-01R-2314-13	hsa-mir-1972-1	0.0	0.0	N
TCGA-KN-8431-11A-01R-2314-13	hsa-mir-1972-2	0.0	0.0	N
TCGA-KN-8431-11A-01R-2314-13	hsa-mir-1973	0.0	0.0	N
TCGA-KN-8431-11A-01R-2314-13	hsa-mir-1976	46.0	5.077851	N
TCGA-KN-8431-11A-01R-2314-13	hsa-mir-198	0.0	0.0	N
TCGA-KN-8431-11A-01R-2314-13	hsa-mir-199a-1	7132.0	787.287623	Y
TCGA-KN-8431-11A-01R-2314-13	hsa-mir-199a-2	12190.0	1345.630416	Y
TCGA-KN-8431-11A-01R-2314-13	hsa-mir-199b	14902.0	1645.002826	Y
TCGA-KN-8431-11A-01R-2314-13	hsa-mir-19a	64.0	7.064836	N
TCGA-KN-8431-11A-01R-2314-13	hsa-mir-19b-1	56.0	6.181731	N
TCGA-KN-8431-11A-01R-2314-13	hsa-mir-19b-2	358.0	39.518924	N
TCGA-KN-8431-11A-01R-2314-13	hsa-mir-200a	8537.0	942.382843	N
TCGA-KN-8431-11A-01R-2314-13	hsa-mir-200b	8415.0	928.9155	N
TCGA-KN-8431-11A-01R-2314-13	hsa-mir-200c	21816.0	2408.225853	N
TCGA-KN-8431-11A-01R-2314-13	hsa-mir-202	1.0	0.110388	N
TCGA-KN-8431-11A-01R-2314-13	hsa-mir-203	31274.0	3452.276097	N
TCGA-KN-8431-11A-01R-2314-13	hsa-mir-204	5068.0	559.446673	N
TCGA-KN-8431-11A-01R-2314-13	hsa-mir-205	5.0	0.55194	N
TCGA-KN-8431-11A-01R-2314-13	hsa-mir-2052	0.0	0.0	N
TCGA-KN-8431-11A-01R-2314-13	hsa-mir-2053	0.0	0.0	N
TCGA-KN-8431-11A-01R-2314-13	hsa-mir-2054	0.0	0.0	N
TCGA-KN-8431-11A-01R-2314-13	hsa-mir-206	183.0	20.201014	N
TCGA-KN-8431-11A-01R-2314-13	hsa-mir-208a	0.0	0.0	N
TCGA-KN-8431-11A-01R-2314-13	hsa-mir-208b	0.0	0.0	N
TCGA-KN-8431-11A-01R-2314-13	hsa-mir-20a	1252.0	138.205847	N
TCGA-KN-8431-11A-01R-2314-13	hsa-mir-20b	422.0	46.58376	N
TCGA-KN-8431-11A-01R-2314-13	hsa-mir-21	168060.0	18551.816872	N
TCGA-KN-8431-11A-01R-2314-13	hsa-mir-210	8078.0	891.714725	N
TCGA-KN-8431-11A-01R-2314-13	hsa-mir-211	0.0	0.0	N
TCGA-KN-8431-11A-01R-2314-13	hsa-mir-2110	13.0	1.435045	N
TCGA-KN-8431-11A-01R-2314-13	hsa-mir-2113	0.0	0.0	N
TCGA-KN-8431-11A-01R-2314-13	hsa-mir-2114	1.0	0.110388	N
TCGA-KN-8431-11A-01R-2314-13	hsa-mir-2115	0.0	0.0	N
TCGA-KN-8431-11A-01R-2314-13	hsa-mir-2116	1.0	0.110388	N
TCGA-KN-8431-11A-01R-2314-13	hsa-mir-2117	0.0	0.0	N
TCGA-KN-8431-11A-01R-2314-13	hsa-mir-212	37.0	4.084358	N
TCGA-KN-8431-11A-01R-2314-13	hsa-mir-214	86.0	9.493373	N
TCGA-KN-8431-11A-01R-2314-13	hsa-mir-215	65.0	7.175224	Y
TCGA-KN-8431-11A-01R-2314-13	hsa-mir-216a	0.0	0.0	N
TCGA-KN-8431-11A-01R-2314-13	hsa-mir-216b	3.0	0.331164	N
TCGA-KN-8431-11A-01R-2314-13	hsa-mir-217	144.0	15.89588	N
TCGA-KN-8431-11A-01R-2314-13	hsa-mir-218-1	5.0	0.55194	N
TCGA-KN-8431-11A-01R-2314-13	hsa-mir-218-2	172.0	18.986746	N
TCGA-KN-8431-11A-01R-2314-13	hsa-mir-219-1	5.0	0.55194	N
TCGA-KN-8431-11A-01R-2314-13	hsa-mir-219-2	1.0	0.110388	N
TCGA-KN-8431-11A-01R-2314-13	hsa-mir-22	626096.0	69113.520981	N
TCGA-KN-8431-11A-01R-2314-13	hsa-mir-221	1139.0	125.731997	N
TCGA-KN-8431-11A-01R-2314-13	hsa-mir-222	363.0	40.070865	N
TCGA-KN-8431-11A-01R-2314-13	hsa-mir-223	136.0	15.012776	N
TCGA-KN-8431-11A-01R-2314-13	hsa-mir-224	42.0	4.636298	N
TCGA-KN-8431-11A-01R-2314-13	hsa-mir-2276	2.0	0.220776	N
TCGA-KN-8431-11A-01R-2314-13	hsa-mir-2277	2.0	0.220776	N
TCGA-KN-8431-11A-01R-2314-13	hsa-mir-2278	0.0	0.0	N
TCGA-KN-8431-11A-01R-2314-13	hsa-mir-2355	320.0	35.324178	N
TCGA-KN-8431-11A-01R-2314-13	hsa-mir-23a	29303.0	3234.701236	Y
TCGA-KN-8431-11A-01R-2314-13	hsa-mir-23b	19962.0	2203.566395	Y
TCGA-KN-8431-11A-01R-2314-13	hsa-mir-23c	8.0	0.883104	N
TCGA-KN-8431-11A-01R-2314-13	hsa-mir-24-1	343.0	37.863104	N
TCGA-KN-8431-11A-01R-2314-13	hsa-mir-24-2	9658.0	1066.127855	N
TCGA-KN-8431-11A-01R-2314-13	hsa-mir-25	23767.0	2623.592952	N
TCGA-KN-8431-11A-01R-2314-13	hsa-mir-26a-1	38.0	4.194746	N
TCGA-KN-8431-11A-01R-2314-13	hsa-mir-26a-2	15064.0	1662.885692	N
TCGA-KN-8431-11A-01R-2314-13	hsa-mir-26b	3704.0	408.877363	N
TCGA-KN-8431-11A-01R-2314-13	hsa-mir-27a	7412.0	818.196279	Y
TCGA-KN-8431-11A-01R-2314-13	hsa-mir-27b	21168.0	2336.694392	Y
TCGA-KN-8431-11A-01R-2314-13	hsa-mir-28	16637.0	1836.526106	N
TCGA-KN-8431-11A-01R-2314-13	hsa-mir-2861	0.0	0.0	N
TCGA-KN-8431-11A-01R-2314-13	hsa-mir-2909	0.0	0.0	N
TCGA-KN-8431-11A-01R-2314-13	hsa-mir-296	32.0	3.532418	N
TCGA-KN-8431-11A-01R-2314-13	hsa-mir-297	0.0	0.0	N
TCGA-KN-8431-11A-01R-2314-13	hsa-mir-298	0.0	0.0	N
TCGA-KN-8431-11A-01R-2314-13	hsa-mir-299	6.0	0.662328	N
TCGA-KN-8431-11A-01R-2314-13	hsa-mir-29a	77504.0	8555.515975	N
TCGA-KN-8431-11A-01R-2314-13	hsa-mir-29b-1	3661.0	404.130677	Y
TCGA-KN-8431-11A-01R-2314-13	hsa-mir-29b-2	3722.0	410.864348	Y
TCGA-KN-8431-11A-01R-2314-13	hsa-mir-29c	20266.0	2237.124365	Y
TCGA-KN-8431-11A-01R-2314-13	hsa-mir-300	0.0	0.0	N
TCGA-KN-8431-11A-01R-2314-13	hsa-mir-301a	61.0	6.733671	N
TCGA-KN-8431-11A-01R-2314-13	hsa-mir-301b	0.0	0.0	N
TCGA-KN-8431-11A-01R-2314-13	hsa-mir-302a	1.0	0.110388	N
TCGA-KN-8431-11A-01R-2314-13	hsa-mir-302b	0.0	0.0	N
TCGA-KN-8431-11A-01R-2314-13	hsa-mir-302c	0.0	0.0	N
TCGA-KN-8431-11A-01R-2314-13	hsa-mir-302d	0.0	0.0	N
TCGA-KN-8431-11A-01R-2314-13	hsa-mir-302e	0.0	0.0	N
TCGA-KN-8431-11A-01R-2314-13	hsa-mir-302f	0.0	0.0	N
TCGA-KN-8431-11A-01R-2314-13	hsa-mir-3065	344.0	37.973492	N
TCGA-KN-8431-11A-01R-2314-13	hsa-mir-3074	57.0	6.292119	N
TCGA-KN-8431-11A-01R-2314-13	hsa-mir-30a	2279076.0	251582.771559	Y
TCGA-KN-8431-11A-01R-2314-13	hsa-mir-30b	4526.0	499.616346	Y
TCGA-KN-8431-11A-01R-2314-13	hsa-mir-30c-1	36.0	3.97397	N
TCGA-KN-8431-11A-01R-2314-13	hsa-mir-30c-2	19159.0	2114.924785	Y
TCGA-KN-8431-11A-01R-2314-13	hsa-mir-30d	102050.0	11265.101224	N
TCGA-KN-8431-11A-01R-2314-13	hsa-mir-30e	207932.0	22953.209483	Y
TCGA-KN-8431-11A-01R-2314-13	hsa-mir-31	238.0	26.272358	N
TCGA-KN-8431-11A-01R-2314-13	hsa-mir-3115	1.0	0.110388	N
TCGA-KN-8431-11A-01R-2314-13	hsa-mir-3116-1	0.0	0.0	N
TCGA-KN-8431-11A-01R-2314-13	hsa-mir-3116-2	0.0	0.0	N
TCGA-KN-8431-11A-01R-2314-13	hsa-mir-3117	6.0	0.662328	N
TCGA-KN-8431-11A-01R-2314-13	hsa-mir-3118-1	0.0	0.0	N
TCGA-KN-8431-11A-01R-2314-13	hsa-mir-3118-2	0.0	0.0	N
TCGA-KN-8431-11A-01R-2314-13	hsa-mir-3118-3	0.0	0.0	N
TCGA-KN-8431-11A-01R-2314-13	hsa-mir-3118-4	0.0	0.0	N
TCGA-KN-8431-11A-01R-2314-13	hsa-mir-3118-5	0.0	0.0	N
TCGA-KN-8431-11A-01R-2314-13	hsa-mir-3118-6	0.0	0.0	N
TCGA-KN-8431-11A-01R-2314-13	hsa-mir-3119-1	0.0	0.0	N
TCGA-KN-8431-11A-01R-2314-13	hsa-mir-3119-2	0.0	0.0	N
TCGA-KN-8431-11A-01R-2314-13	hsa-mir-3120	0.0	0.0	N
TCGA-KN-8431-11A-01R-2314-13	hsa-mir-3121	0.0	0.0	N
TCGA-KN-8431-11A-01R-2314-13	hsa-mir-3122	0.0	0.0	N
TCGA-KN-8431-11A-01R-2314-13	hsa-mir-3123	0.0	0.0	N
TCGA-KN-8431-11A-01R-2314-13	hsa-mir-3124	1.0	0.110388	N
TCGA-KN-8431-11A-01R-2314-13	hsa-mir-3125	0.0	0.0	N
TCGA-KN-8431-11A-01R-2314-13	hsa-mir-3126	0.0	0.0	N
TCGA-KN-8431-11A-01R-2314-13	hsa-mir-3127	28.0	3.090866	N
TCGA-KN-8431-11A-01R-2314-13	hsa-mir-3128	0.0	0.0	N
TCGA-KN-8431-11A-01R-2314-13	hsa-mir-3129	0.0	0.0	N
TCGA-KN-8431-11A-01R-2314-13	hsa-mir-3130-1	30.0	3.311642	N
TCGA-KN-8431-11A-01R-2314-13	hsa-mir-3130-2	0.0	0.0	N
TCGA-KN-8431-11A-01R-2314-13	hsa-mir-3131	0.0	0.0	N
TCGA-KN-8431-11A-01R-2314-13	hsa-mir-3132	0.0	0.0	N
TCGA-KN-8431-11A-01R-2314-13	hsa-mir-3133	0.0	0.0	N
TCGA-KN-8431-11A-01R-2314-13	hsa-mir-3134	0.0	0.0	N
TCGA-KN-8431-11A-01R-2314-13	hsa-mir-3135	1.0	0.110388	N
TCGA-KN-8431-11A-01R-2314-13	hsa-mir-3136	0.0	0.0	N
TCGA-KN-8431-11A-01R-2314-13	hsa-mir-3137	0.0	0.0	N
TCGA-KN-8431-11A-01R-2314-13	hsa-mir-3138	0.0	0.0	N
TCGA-KN-8431-11A-01R-2314-13	hsa-mir-3139	0.0	0.0	N
TCGA-KN-8431-11A-01R-2314-13	hsa-mir-3140	0.0	0.0	N
TCGA-KN-8431-11A-01R-2314-13	hsa-mir-3141	0.0	0.0	N
TCGA-KN-8431-11A-01R-2314-13	hsa-mir-3142	0.0	0.0	N
TCGA-KN-8431-11A-01R-2314-13	hsa-mir-3143	0.0	0.0	N
TCGA-KN-8431-11A-01R-2314-13	hsa-mir-3144	1.0	0.110388	N
TCGA-KN-8431-11A-01R-2314-13	hsa-mir-3145	1.0	0.110388	N
TCGA-KN-8431-11A-01R-2314-13	hsa-mir-3146	0.0	0.0	N
TCGA-KN-8431-11A-01R-2314-13	hsa-mir-3147	0.0	0.0	N
TCGA-KN-8431-11A-01R-2314-13	hsa-mir-3148	0.0	0.0	N
TCGA-KN-8431-11A-01R-2314-13	hsa-mir-3149	0.0	0.0	N
TCGA-KN-8431-11A-01R-2314-13	hsa-mir-3150	1.0	0.110388	N
TCGA-KN-8431-11A-01R-2314-13	hsa-mir-3150b	1.0	0.110388	N
TCGA-KN-8431-11A-01R-2314-13	hsa-mir-3151	0.0	0.0	N
TCGA-KN-8431-11A-01R-2314-13	hsa-mir-3152	0.0	0.0	N
TCGA-KN-8431-11A-01R-2314-13	hsa-mir-3153	0.0	0.0	N
TCGA-KN-8431-11A-01R-2314-13	hsa-mir-3154	3.0	0.331164	N
TCGA-KN-8431-11A-01R-2314-13	hsa-mir-3155	0.0	0.0	N
TCGA-KN-8431-11A-01R-2314-13	hsa-mir-3156-1	0.0	0.0	N
TCGA-KN-8431-11A-01R-2314-13	hsa-mir-3156-2	0.0	0.0	N
TCGA-KN-8431-11A-01R-2314-13	hsa-mir-3156-3	0.0	0.0	N
TCGA-KN-8431-11A-01R-2314-13	hsa-mir-3157	5.0	0.55194	N
TCGA-KN-8431-11A-01R-2314-13	hsa-mir-3158-1	0.0	0.0	N
TCGA-KN-8431-11A-01R-2314-13	hsa-mir-3158-2	3.0	0.331164	N
TCGA-KN-8431-11A-01R-2314-13	hsa-mir-3159	2.0	0.220776	N
TCGA-KN-8431-11A-01R-2314-13	hsa-mir-3160-1	0.0	0.0	N
TCGA-KN-8431-11A-01R-2314-13	hsa-mir-3160-2	0.0	0.0	N
TCGA-KN-8431-11A-01R-2314-13	hsa-mir-3161	0.0	0.0	N
TCGA-KN-8431-11A-01R-2314-13	hsa-mir-3162	0.0	0.0	N
TCGA-KN-8431-11A-01R-2314-13	hsa-mir-3163	1.0	0.110388	N
TCGA-KN-8431-11A-01R-2314-13	hsa-mir-3164	0.0	0.0	N
TCGA-KN-8431-11A-01R-2314-13	hsa-mir-3165	0.0	0.0	N
TCGA-KN-8431-11A-01R-2314-13	hsa-mir-3166	1.0	0.110388	N
TCGA-KN-8431-11A-01R-2314-13	hsa-mir-3167	0.0	0.0	N
TCGA-KN-8431-11A-01R-2314-13	hsa-mir-3168	0.0	0.0	N
TCGA-KN-8431-11A-01R-2314-13	hsa-mir-3169	0.0	0.0	N
TCGA-KN-8431-11A-01R-2314-13	hsa-mir-3170	14.0	1.545433	N
TCGA-KN-8431-11A-01R-2314-13	hsa-mir-3171	0.0	0.0	N
TCGA-KN-8431-11A-01R-2314-13	hsa-mir-3173	2.0	0.220776	N
TCGA-KN-8431-11A-01R-2314-13	hsa-mir-3174	0.0	0.0	N
TCGA-KN-8431-11A-01R-2314-13	hsa-mir-3175	1.0	0.110388	N
TCGA-KN-8431-11A-01R-2314-13	hsa-mir-3176	0.0	0.0	N
TCGA-KN-8431-11A-01R-2314-13	hsa-mir-3177	0.0	0.0	N
TCGA-KN-8431-11A-01R-2314-13	hsa-mir-3178	0.0	0.0	N
TCGA-KN-8431-11A-01R-2314-13	hsa-mir-3179-1	0.0	0.0	N
TCGA-KN-8431-11A-01R-2314-13	hsa-mir-3179-2	0.0	0.0	N
TCGA-KN-8431-11A-01R-2314-13	hsa-mir-3179-3	0.0	0.0	N
TCGA-KN-8431-11A-01R-2314-13	hsa-mir-3180-1	0.0	0.0	N
TCGA-KN-8431-11A-01R-2314-13	hsa-mir-3180-2	0.0	0.0	N
TCGA-KN-8431-11A-01R-2314-13	hsa-mir-3180-3	0.0	0.0	N
TCGA-KN-8431-11A-01R-2314-13	hsa-mir-3180-4	0.0	0.0	N
TCGA-KN-8431-11A-01R-2314-13	hsa-mir-3180-5	0.0	0.0	N
TCGA-KN-8431-11A-01R-2314-13	hsa-mir-3181	0.0	0.0	N
TCGA-KN-8431-11A-01R-2314-13	hsa-mir-3182	0.0	0.0	N
TCGA-KN-8431-11A-01R-2314-13	hsa-mir-3183	1.0	0.110388	N
TCGA-KN-8431-11A-01R-2314-13	hsa-mir-3184	0.0	0.0	N
TCGA-KN-8431-11A-01R-2314-13	hsa-mir-3185	0.0	0.0	N
TCGA-KN-8431-11A-01R-2314-13	hsa-mir-3186	0.0	0.0	N
TCGA-KN-8431-11A-01R-2314-13	hsa-mir-3187	1.0	0.110388	N
TCGA-KN-8431-11A-01R-2314-13	hsa-mir-3188	0.0	0.0	N
TCGA-KN-8431-11A-01R-2314-13	hsa-mir-3189	1.0	0.110388	N
TCGA-KN-8431-11A-01R-2314-13	hsa-mir-3190	0.0	0.0	N
TCGA-KN-8431-11A-01R-2314-13	hsa-mir-3191	2.0	0.220776	N
TCGA-KN-8431-11A-01R-2314-13	hsa-mir-3192	0.0	0.0	N
TCGA-KN-8431-11A-01R-2314-13	hsa-mir-3193	3.0	0.331164	N
TCGA-KN-8431-11A-01R-2314-13	hsa-mir-3194	2.0	0.220776	N
TCGA-KN-8431-11A-01R-2314-13	hsa-mir-3195	0.0	0.0	N
TCGA-KN-8431-11A-01R-2314-13	hsa-mir-3196	0.0	0.0	N
TCGA-KN-8431-11A-01R-2314-13	hsa-mir-3197	0.0	0.0	N
TCGA-KN-8431-11A-01R-2314-13	hsa-mir-3198	0.0	0.0	N
TCGA-KN-8431-11A-01R-2314-13	hsa-mir-3199-1	2.0	0.220776	N
TCGA-KN-8431-11A-01R-2314-13	hsa-mir-3199-2	8.0	0.883104	N
TCGA-KN-8431-11A-01R-2314-13	hsa-mir-32	176.0	19.428298	N
TCGA-KN-8431-11A-01R-2314-13	hsa-mir-3200	17.0	1.876597	N
TCGA-KN-8431-11A-01R-2314-13	hsa-mir-3201	0.0	0.0	N
TCGA-KN-8431-11A-01R-2314-13	hsa-mir-3202-1	0.0	0.0	N
TCGA-KN-8431-11A-01R-2314-13	hsa-mir-3202-2	0.0	0.0	N
TCGA-KN-8431-11A-01R-2314-13	hsa-mir-320a	2615.0	288.664769	Y
TCGA-KN-8431-11A-01R-2314-13	hsa-mir-320b-1	0.0	0.0	N
TCGA-KN-8431-11A-01R-2314-13	hsa-mir-320b-2	32.0	3.532418	Y
TCGA-KN-8431-11A-01R-2314-13	hsa-mir-320c-1	0.0	0.0	N
TCGA-KN-8431-11A-01R-2314-13	hsa-mir-320c-2	0.0	0.0	N
TCGA-KN-8431-11A-01R-2314-13	hsa-mir-320d-1	5.0	0.55194	N
TCGA-KN-8431-11A-01R-2314-13	hsa-mir-320d-2	5.0	0.55194	N
TCGA-KN-8431-11A-01R-2314-13	hsa-mir-320e	0.0	0.0	N
TCGA-KN-8431-11A-01R-2314-13	hsa-mir-323	2.0	0.220776	N
TCGA-KN-8431-11A-01R-2314-13	hsa-mir-323b	9.0	0.993493	N
TCGA-KN-8431-11A-01R-2314-13	hsa-mir-324	267.0	29.473611	N
TCGA-KN-8431-11A-01R-2314-13	hsa-mir-325	0.0	0.0	N
TCGA-KN-8431-11A-01R-2314-13	hsa-mir-326	46.0	5.077851	N
TCGA-KN-8431-11A-01R-2314-13	hsa-mir-328	365.0	40.291641	N
TCGA-KN-8431-11A-01R-2314-13	hsa-mir-329-1	0.0	0.0	N
TCGA-KN-8431-11A-01R-2314-13	hsa-mir-329-2	0.0	0.0	N
TCGA-KN-8431-11A-01R-2314-13	hsa-mir-330	92.0	10.155701	N
TCGA-KN-8431-11A-01R-2314-13	hsa-mir-331	192.0	21.194507	N
TCGA-KN-8431-11A-01R-2314-13	hsa-mir-335	239.0	26.382746	N
TCGA-KN-8431-11A-01R-2314-13	hsa-mir-337	56.0	6.181731	N
TCGA-KN-8431-11A-01R-2314-13	hsa-mir-338	1183.0	130.589072	N
TCGA-KN-8431-11A-01R-2314-13	hsa-mir-339	134.0	14.792	N
TCGA-KN-8431-11A-01R-2314-13	hsa-mir-33a	281.0	31.019044	N
TCGA-KN-8431-11A-01R-2314-13	hsa-mir-33b	18.0	1.986985	N
TCGA-KN-8431-11A-01R-2314-13	hsa-mir-340	79.0	8.720657	N
TCGA-KN-8431-11A-01R-2314-13	hsa-mir-342	130.0	14.350447	N
TCGA-KN-8431-11A-01R-2314-13	hsa-mir-345	56.0	6.181731	N
TCGA-KN-8431-11A-01R-2314-13	hsa-mir-346	2.0	0.220776	N
TCGA-KN-8431-11A-01R-2314-13	hsa-mir-34a	412.0	45.47988	N
TCGA-KN-8431-11A-01R-2314-13	hsa-mir-34b	3.0	0.331164	N
TCGA-KN-8431-11A-01R-2314-13	hsa-mir-34c	19.0	2.097373	N
TCGA-KN-8431-11A-01R-2314-13	hsa-mir-3605	35.0	3.863582	N
TCGA-KN-8431-11A-01R-2314-13	hsa-mir-3606	0.0	0.0	N
TCGA-KN-8431-11A-01R-2314-13	hsa-mir-3607	229.0	25.278865	N
TCGA-KN-8431-11A-01R-2314-13	hsa-mir-3609	3.0	0.331164	N
TCGA-KN-8431-11A-01R-2314-13	hsa-mir-361	2132.0	235.347338	N
TCGA-KN-8431-11A-01R-2314-13	hsa-mir-3610	0.0	0.0	N
TCGA-KN-8431-11A-01R-2314-13	hsa-mir-3611	0.0	0.0	N
TCGA-KN-8431-11A-01R-2314-13	hsa-mir-3612	0.0	0.0	N
TCGA-KN-8431-11A-01R-2314-13	hsa-mir-3613	43.0	4.746686	N
TCGA-KN-8431-11A-01R-2314-13	hsa-mir-3614	0.0	0.0	N
TCGA-KN-8431-11A-01R-2314-13	hsa-mir-3615	24.0	2.649313	N
TCGA-KN-8431-11A-01R-2314-13	hsa-mir-3616	1.0	0.110388	N
TCGA-KN-8431-11A-01R-2314-13	hsa-mir-3617	0.0	0.0	N
TCGA-KN-8431-11A-01R-2314-13	hsa-mir-3618	0.0	0.0	N
TCGA-KN-8431-11A-01R-2314-13	hsa-mir-3619	0.0	0.0	N
TCGA-KN-8431-11A-01R-2314-13	hsa-mir-362	502.0	55.414805	N
TCGA-KN-8431-11A-01R-2314-13	hsa-mir-3620	0.0	0.0	N
TCGA-KN-8431-11A-01R-2314-13	hsa-mir-3621	0.0	0.0	N
TCGA-KN-8431-11A-01R-2314-13	hsa-mir-3622a	3.0	0.331164	N
TCGA-KN-8431-11A-01R-2314-13	hsa-mir-3622b	0.0	0.0	N
TCGA-KN-8431-11A-01R-2314-13	hsa-mir-363	178.0	19.649074	N
TCGA-KN-8431-11A-01R-2314-13	hsa-mir-3646	0.0	0.0	N
TCGA-KN-8431-11A-01R-2314-13	hsa-mir-3647	22.0	2.428537	N
TCGA-KN-8431-11A-01R-2314-13	hsa-mir-3648	16.0	1.766209	N
TCGA-KN-8431-11A-01R-2314-13	hsa-mir-3649	0.0	0.0	N
TCGA-KN-8431-11A-01R-2314-13	hsa-mir-365-1	53.0	5.850567	N
TCGA-KN-8431-11A-01R-2314-13	hsa-mir-365-2	59.0	6.512895	N
TCGA-KN-8431-11A-01R-2314-13	hsa-mir-3650	1.0	0.110388	N
TCGA-KN-8431-11A-01R-2314-13	hsa-mir-3651	1.0	0.110388	N
TCGA-KN-8431-11A-01R-2314-13	hsa-mir-3652	4.0	0.441552	N
TCGA-KN-8431-11A-01R-2314-13	hsa-mir-3653	32.0	3.532418	N
TCGA-KN-8431-11A-01R-2314-13	hsa-mir-3654	1.0	0.110388	N
TCGA-KN-8431-11A-01R-2314-13	hsa-mir-3655	0.0	0.0	N
TCGA-KN-8431-11A-01R-2314-13	hsa-mir-3656	0.0	0.0	N
TCGA-KN-8431-11A-01R-2314-13	hsa-mir-3657	0.0	0.0	N
TCGA-KN-8431-11A-01R-2314-13	hsa-mir-3658	0.0	0.0	N
TCGA-KN-8431-11A-01R-2314-13	hsa-mir-3659	0.0	0.0	N
TCGA-KN-8431-11A-01R-2314-13	hsa-mir-3660	0.0	0.0	N
TCGA-KN-8431-11A-01R-2314-13	hsa-mir-3661	0.0	0.0	N
TCGA-KN-8431-11A-01R-2314-13	hsa-mir-3662	0.0	0.0	N
TCGA-KN-8431-11A-01R-2314-13	hsa-mir-3663	0.0	0.0	N
TCGA-KN-8431-11A-01R-2314-13	hsa-mir-3664	5.0	0.55194	N
TCGA-KN-8431-11A-01R-2314-13	hsa-mir-3665	0.0	0.0	N
TCGA-KN-8431-11A-01R-2314-13	hsa-mir-3666	0.0	0.0	N
TCGA-KN-8431-11A-01R-2314-13	hsa-mir-3667	0.0	0.0	N
TCGA-KN-8431-11A-01R-2314-13	hsa-mir-3668	0.0	0.0	N
TCGA-KN-8431-11A-01R-2314-13	hsa-mir-3669	0.0	0.0	N
TCGA-KN-8431-11A-01R-2314-13	hsa-mir-367	0.0	0.0	N
TCGA-KN-8431-11A-01R-2314-13	hsa-mir-3670	0.0	0.0	N
TCGA-KN-8431-11A-01R-2314-13	hsa-mir-3671	0.0	0.0	N
TCGA-KN-8431-11A-01R-2314-13	hsa-mir-3672	0.0	0.0	N
TCGA-KN-8431-11A-01R-2314-13	hsa-mir-3673	0.0	0.0	N
TCGA-KN-8431-11A-01R-2314-13	hsa-mir-3674	0.0	0.0	N
TCGA-KN-8431-11A-01R-2314-13	hsa-mir-3675	0.0	0.0	N
TCGA-KN-8431-11A-01R-2314-13	hsa-mir-3676	5.0	0.55194	N
TCGA-KN-8431-11A-01R-2314-13	hsa-mir-3677	16.0	1.766209	N
TCGA-KN-8431-11A-01R-2314-13	hsa-mir-3678	2.0	0.220776	N
TCGA-KN-8431-11A-01R-2314-13	hsa-mir-3679	0.0	0.0	N
TCGA-KN-8431-11A-01R-2314-13	hsa-mir-3680	1.0	0.110388	N
TCGA-KN-8431-11A-01R-2314-13	hsa-mir-3681	1.0	0.110388	N
TCGA-KN-8431-11A-01R-2314-13	hsa-mir-3682	0.0	0.0	N
TCGA-KN-8431-11A-01R-2314-13	hsa-mir-3683	0.0	0.0	N
TCGA-KN-8431-11A-01R-2314-13	hsa-mir-3684	1.0	0.110388	N
TCGA-KN-8431-11A-01R-2314-13	hsa-mir-3685	0.0	0.0	N
TCGA-KN-8431-11A-01R-2314-13	hsa-mir-3686	0.0	0.0	N
TCGA-KN-8431-11A-01R-2314-13	hsa-mir-3687	0.0	0.0	N
TCGA-KN-8431-11A-01R-2314-13	hsa-mir-3688	0.0	0.0	N
TCGA-KN-8431-11A-01R-2314-13	hsa-mir-3689a	0.0	0.0	N
TCGA-KN-8431-11A-01R-2314-13	hsa-mir-3689b	0.0	0.0	N
TCGA-KN-8431-11A-01R-2314-13	hsa-mir-369	15.0	1.655821	N
TCGA-KN-8431-11A-01R-2314-13	hsa-mir-3690	3.0	0.331164	N
TCGA-KN-8431-11A-01R-2314-13	hsa-mir-3691	1.0	0.110388	N
TCGA-KN-8431-11A-01R-2314-13	hsa-mir-3692	1.0	0.110388	N
TCGA-KN-8431-11A-01R-2314-13	hsa-mir-370	25.0	2.759701	N
TCGA-KN-8431-11A-01R-2314-13	hsa-mir-371	0.0	0.0	N
TCGA-KN-8431-11A-01R-2314-13	hsa-mir-3713	0.0	0.0	N
TCGA-KN-8431-11A-01R-2314-13	hsa-mir-3714	0.0	0.0	N
TCGA-KN-8431-11A-01R-2314-13	hsa-mir-372	13.0	1.435045	N
TCGA-KN-8431-11A-01R-2314-13	hsa-mir-373	0.0	0.0	N
TCGA-KN-8431-11A-01R-2314-13	hsa-mir-374a	3885.0	428.857602	N
TCGA-KN-8431-11A-01R-2314-13	hsa-mir-374b	462.0	50.999282	N
TCGA-KN-8431-11A-01R-2314-13	hsa-mir-374c	0.0	0.0	N
TCGA-KN-8431-11A-01R-2314-13	hsa-mir-375	296.0	32.674865	N
TCGA-KN-8431-11A-01R-2314-13	hsa-mir-376a-1	1.0	0.110388	N
TCGA-KN-8431-11A-01R-2314-13	hsa-mir-376a-2	0.0	0.0	N
TCGA-KN-8431-11A-01R-2314-13	hsa-mir-376b	2.0	0.220776	N
TCGA-KN-8431-11A-01R-2314-13	hsa-mir-376c	8.0	0.883104	N
TCGA-KN-8431-11A-01R-2314-13	hsa-mir-377	6.0	0.662328	N
TCGA-KN-8431-11A-01R-2314-13	hsa-mir-378	1078.0	118.998326	N
TCGA-KN-8431-11A-01R-2314-13	hsa-mir-378b	0.0	0.0	N
TCGA-KN-8431-11A-01R-2314-13	hsa-mir-378c	27.0	2.980478	N
TCGA-KN-8431-11A-01R-2314-13	hsa-mir-379	1575.0	173.86119	N
TCGA-KN-8431-11A-01R-2314-13	hsa-mir-380	1.0	0.110388	N
TCGA-KN-8431-11A-01R-2314-13	hsa-mir-381	84.0	9.272597	N
TCGA-KN-8431-11A-01R-2314-13	hsa-mir-382	26.0	2.870089	N
TCGA-KN-8431-11A-01R-2314-13	hsa-mir-383	0.0	0.0	N
TCGA-KN-8431-11A-01R-2314-13	hsa-mir-384	0.0	0.0	N
TCGA-KN-8431-11A-01R-2314-13	hsa-mir-3907	0.0	0.0	N
TCGA-KN-8431-11A-01R-2314-13	hsa-mir-3908	0.0	0.0	N
TCGA-KN-8431-11A-01R-2314-13	hsa-mir-3909	6.0	0.662328	N
TCGA-KN-8431-11A-01R-2314-13	hsa-mir-3910-1	0.0	0.0	N
TCGA-KN-8431-11A-01R-2314-13	hsa-mir-3910-2	0.0	0.0	N
TCGA-KN-8431-11A-01R-2314-13	hsa-mir-3911	0.0	0.0	N
TCGA-KN-8431-11A-01R-2314-13	hsa-mir-3912	7.0	0.772716	N
TCGA-KN-8431-11A-01R-2314-13	hsa-mir-3913-1	39.0	4.305134	N
TCGA-KN-8431-11A-01R-2314-13	hsa-mir-3913-2	0.0	0.0	N
TCGA-KN-8431-11A-01R-2314-13	hsa-mir-3914-1	0.0	0.0	N
TCGA-KN-8431-11A-01R-2314-13	hsa-mir-3914-2	0.0	0.0	N
TCGA-KN-8431-11A-01R-2314-13	hsa-mir-3915	0.0	0.0	N
TCGA-KN-8431-11A-01R-2314-13	hsa-mir-3916	0.0	0.0	N
TCGA-KN-8431-11A-01R-2314-13	hsa-mir-3917	5.0	0.55194	N
TCGA-KN-8431-11A-01R-2314-13	hsa-mir-3918	0.0	0.0	N
TCGA-KN-8431-11A-01R-2314-13	hsa-mir-3919	0.0	0.0	N
TCGA-KN-8431-11A-01R-2314-13	hsa-mir-3920	1.0	0.110388	N
TCGA-KN-8431-11A-01R-2314-13	hsa-mir-3921	0.0	0.0	N
TCGA-KN-8431-11A-01R-2314-13	hsa-mir-3922	1.0	0.110388	N
TCGA-KN-8431-11A-01R-2314-13	hsa-mir-3923	0.0	0.0	N
TCGA-KN-8431-11A-01R-2314-13	hsa-mir-3924	0.0	0.0	N
TCGA-KN-8431-11A-01R-2314-13	hsa-mir-3925	0.0	0.0	N
TCGA-KN-8431-11A-01R-2314-13	hsa-mir-3926-1	6.0	0.662328	N
TCGA-KN-8431-11A-01R-2314-13	hsa-mir-3926-2	2.0	0.220776	N
TCGA-KN-8431-11A-01R-2314-13	hsa-mir-3927	1.0	0.110388	N
TCGA-KN-8431-11A-01R-2314-13	hsa-mir-3928	14.0	1.545433	N
TCGA-KN-8431-11A-01R-2314-13	hsa-mir-3929	0.0	0.0	N
TCGA-KN-8431-11A-01R-2314-13	hsa-mir-3934	5.0	0.55194	N
TCGA-KN-8431-11A-01R-2314-13	hsa-mir-3935	0.0	0.0	N
TCGA-KN-8431-11A-01R-2314-13	hsa-mir-3936	0.0	0.0	N
TCGA-KN-8431-11A-01R-2314-13	hsa-mir-3937	5.0	0.55194	N
TCGA-KN-8431-11A-01R-2314-13	hsa-mir-3938	0.0	0.0	N
TCGA-KN-8431-11A-01R-2314-13	hsa-mir-3939	0.0	0.0	N
TCGA-KN-8431-11A-01R-2314-13	hsa-mir-3940	5.0	0.55194	N
TCGA-KN-8431-11A-01R-2314-13	hsa-mir-3941	5.0	0.55194	N
TCGA-KN-8431-11A-01R-2314-13	hsa-mir-3942	1.0	0.110388	N
TCGA-KN-8431-11A-01R-2314-13	hsa-mir-3943	0.0	0.0	N
TCGA-KN-8431-11A-01R-2314-13	hsa-mir-3944	1.0	0.110388	N
TCGA-KN-8431-11A-01R-2314-13	hsa-mir-3945	0.0	0.0	N
TCGA-KN-8431-11A-01R-2314-13	hsa-mir-409	48.0	5.298627	N
TCGA-KN-8431-11A-01R-2314-13	hsa-mir-410	30.0	3.311642	N
TCGA-KN-8431-11A-01R-2314-13	hsa-mir-411	23.0	2.538925	N
TCGA-KN-8431-11A-01R-2314-13	hsa-mir-412	4.0	0.441552	N
TCGA-KN-8431-11A-01R-2314-13	hsa-mir-421	12.0	1.324657	N
TCGA-KN-8431-11A-01R-2314-13	hsa-mir-422a	0.0	0.0	N
TCGA-KN-8431-11A-01R-2314-13	hsa-mir-423	968.0	106.855639	N
TCGA-KN-8431-11A-01R-2314-13	hsa-mir-424	2285.0	252.23671	N
TCGA-KN-8431-11A-01R-2314-13	hsa-mir-425	187.0	20.642567	N
TCGA-KN-8431-11A-01R-2314-13	hsa-mir-4251	0.0	0.0	N
TCGA-KN-8431-11A-01R-2314-13	hsa-mir-4252	0.0	0.0	N
TCGA-KN-8431-11A-01R-2314-13	hsa-mir-4253	0.0	0.0	N
TCGA-KN-8431-11A-01R-2314-13	hsa-mir-4254	0.0	0.0	N
TCGA-KN-8431-11A-01R-2314-13	hsa-mir-4255	0.0	0.0	N
TCGA-KN-8431-11A-01R-2314-13	hsa-mir-4256	0.0	0.0	N
TCGA-KN-8431-11A-01R-2314-13	hsa-mir-4257	0.0	0.0	N
TCGA-KN-8431-11A-01R-2314-13	hsa-mir-4258	0.0	0.0	N
TCGA-KN-8431-11A-01R-2314-13	hsa-mir-4259	0.0	0.0	N
TCGA-KN-8431-11A-01R-2314-13	hsa-mir-4260	0.0	0.0	N
TCGA-KN-8431-11A-01R-2314-13	hsa-mir-4261	0.0	0.0	N
TCGA-KN-8431-11A-01R-2314-13	hsa-mir-4262	0.0	0.0	N
TCGA-KN-8431-11A-01R-2314-13	hsa-mir-4263	0.0	0.0	N
TCGA-KN-8431-11A-01R-2314-13	hsa-mir-4264	0.0	0.0	N
TCGA-KN-8431-11A-01R-2314-13	hsa-mir-4265	0.0	0.0	N
TCGA-KN-8431-11A-01R-2314-13	hsa-mir-4266	0.0	0.0	N
TCGA-KN-8431-11A-01R-2314-13	hsa-mir-4267	0.0	0.0	N
TCGA-KN-8431-11A-01R-2314-13	hsa-mir-4268	0.0	0.0	N
TCGA-KN-8431-11A-01R-2314-13	hsa-mir-4269	0.0	0.0	N
TCGA-KN-8431-11A-01R-2314-13	hsa-mir-4270	0.0	0.0	N
TCGA-KN-8431-11A-01R-2314-13	hsa-mir-4271	0.0	0.0	N
TCGA-KN-8431-11A-01R-2314-13	hsa-mir-4272	0.0	0.0	N
TCGA-KN-8431-11A-01R-2314-13	hsa-mir-4273	0.0	0.0	N
TCGA-KN-8431-11A-01R-2314-13	hsa-mir-4274	0.0	0.0	N
TCGA-KN-8431-11A-01R-2314-13	hsa-mir-4275	0.0	0.0	N
TCGA-KN-8431-11A-01R-2314-13	hsa-mir-4276	0.0	0.0	N
TCGA-KN-8431-11A-01R-2314-13	hsa-mir-4277	0.0	0.0	N
TCGA-KN-8431-11A-01R-2314-13	hsa-mir-4278	0.0	0.0	N
TCGA-KN-8431-11A-01R-2314-13	hsa-mir-4279	0.0	0.0	N
TCGA-KN-8431-11A-01R-2314-13	hsa-mir-4280	0.0	0.0	N
TCGA-KN-8431-11A-01R-2314-13	hsa-mir-4281	0.0	0.0	N
TCGA-KN-8431-11A-01R-2314-13	hsa-mir-4282	0.0	0.0	N
TCGA-KN-8431-11A-01R-2314-13	hsa-mir-4283-1	0.0	0.0	N
TCGA-KN-8431-11A-01R-2314-13	hsa-mir-4283-2	0.0	0.0	N
TCGA-KN-8431-11A-01R-2314-13	hsa-mir-4284	0.0	0.0	N
TCGA-KN-8431-11A-01R-2314-13	hsa-mir-4285	0.0	0.0	N
TCGA-KN-8431-11A-01R-2314-13	hsa-mir-4286	0.0	0.0	N
TCGA-KN-8431-11A-01R-2314-13	hsa-mir-4287	0.0	0.0	N
TCGA-KN-8431-11A-01R-2314-13	hsa-mir-4288	0.0	0.0	N
TCGA-KN-8431-11A-01R-2314-13	hsa-mir-4289	0.0	0.0	N
TCGA-KN-8431-11A-01R-2314-13	hsa-mir-429	1155.0	127.498206	N
TCGA-KN-8431-11A-01R-2314-13	hsa-mir-4290	0.0	0.0	N
TCGA-KN-8431-11A-01R-2314-13	hsa-mir-4291	0.0	0.0	N
TCGA-KN-8431-11A-01R-2314-13	hsa-mir-4292	0.0	0.0	N
TCGA-KN-8431-11A-01R-2314-13	hsa-mir-4293	0.0	0.0	N
TCGA-KN-8431-11A-01R-2314-13	hsa-mir-4294	0.0	0.0	N
TCGA-KN-8431-11A-01R-2314-13	hsa-mir-4295	0.0	0.0	N
TCGA-KN-8431-11A-01R-2314-13	hsa-mir-4296	0.0	0.0	N
TCGA-KN-8431-11A-01R-2314-13	hsa-mir-4297	0.0	0.0	N
TCGA-KN-8431-11A-01R-2314-13	hsa-mir-4298	0.0	0.0	N
TCGA-KN-8431-11A-01R-2314-13	hsa-mir-4299	0.0	0.0	N
TCGA-KN-8431-11A-01R-2314-13	hsa-mir-4300	0.0	0.0	N
TCGA-KN-8431-11A-01R-2314-13	hsa-mir-4301	0.0	0.0	N
TCGA-KN-8431-11A-01R-2314-13	hsa-mir-4302	0.0	0.0	N
TCGA-KN-8431-11A-01R-2314-13	hsa-mir-4303	0.0	0.0	N
TCGA-KN-8431-11A-01R-2314-13	hsa-mir-4304	0.0	0.0	N
TCGA-KN-8431-11A-01R-2314-13	hsa-mir-4305	0.0	0.0	N
TCGA-KN-8431-11A-01R-2314-13	hsa-mir-4306	0.0	0.0	N
TCGA-KN-8431-11A-01R-2314-13	hsa-mir-4307	0.0	0.0	N
TCGA-KN-8431-11A-01R-2314-13	hsa-mir-4308	0.0	0.0	N
TCGA-KN-8431-11A-01R-2314-13	hsa-mir-4309	0.0	0.0	N
TCGA-KN-8431-11A-01R-2314-13	hsa-mir-431	13.0	1.435045	N
TCGA-KN-8431-11A-01R-2314-13	hsa-mir-4310	0.0	0.0	N
TCGA-KN-8431-11A-01R-2314-13	hsa-mir-4311	0.0	0.0	N
TCGA-KN-8431-11A-01R-2314-13	hsa-mir-4312	0.0	0.0	N
TCGA-KN-8431-11A-01R-2314-13	hsa-mir-4313	0.0	0.0	N
TCGA-KN-8431-11A-01R-2314-13	hsa-mir-4314	0.0	0.0	N
TCGA-KN-8431-11A-01R-2314-13	hsa-mir-4315-1	0.0	0.0	N
TCGA-KN-8431-11A-01R-2314-13	hsa-mir-4315-2	0.0	0.0	N
TCGA-KN-8431-11A-01R-2314-13	hsa-mir-4316	0.0	0.0	N
TCGA-KN-8431-11A-01R-2314-13	hsa-mir-4317	0.0	0.0	N
TCGA-KN-8431-11A-01R-2314-13	hsa-mir-4318	0.0	0.0	N
TCGA-KN-8431-11A-01R-2314-13	hsa-mir-4319	0.0	0.0	N
TCGA-KN-8431-11A-01R-2314-13	hsa-mir-432	12.0	1.324657	N
TCGA-KN-8431-11A-01R-2314-13	hsa-mir-4320	0.0	0.0	N
TCGA-KN-8431-11A-01R-2314-13	hsa-mir-4321	0.0	0.0	N
TCGA-KN-8431-11A-01R-2314-13	hsa-mir-4322	0.0	0.0	N
TCGA-KN-8431-11A-01R-2314-13	hsa-mir-4323	0.0	0.0	N
TCGA-KN-8431-11A-01R-2314-13	hsa-mir-4324	0.0	0.0	N
TCGA-KN-8431-11A-01R-2314-13	hsa-mir-4325	0.0	0.0	N
TCGA-KN-8431-11A-01R-2314-13	hsa-mir-4326	5.0	0.55194	N
TCGA-KN-8431-11A-01R-2314-13	hsa-mir-4327	0.0	0.0	N
TCGA-KN-8431-11A-01R-2314-13	hsa-mir-4328	0.0	0.0	N
TCGA-KN-8431-11A-01R-2314-13	hsa-mir-4329	0.0	0.0	N
TCGA-KN-8431-11A-01R-2314-13	hsa-mir-433	4.0	0.441552	N
TCGA-KN-8431-11A-01R-2314-13	hsa-mir-4330	0.0	0.0	N
TCGA-KN-8431-11A-01R-2314-13	hsa-mir-448	0.0	0.0	N
TCGA-KN-8431-11A-01R-2314-13	hsa-mir-449a	0.0	0.0	N
TCGA-KN-8431-11A-01R-2314-13	hsa-mir-449b	0.0	0.0	N
TCGA-KN-8431-11A-01R-2314-13	hsa-mir-449c	1.0	0.110388	N
TCGA-KN-8431-11A-01R-2314-13	hsa-mir-450a-1	66.0	7.285612	N
TCGA-KN-8431-11A-01R-2314-13	hsa-mir-450a-2	66.0	7.285612	N
TCGA-KN-8431-11A-01R-2314-13	hsa-mir-450b	231.0	25.499641	N
TCGA-KN-8431-11A-01R-2314-13	hsa-mir-451	3393.0	374.546678	N
TCGA-KN-8431-11A-01R-2314-13	hsa-mir-452	195.0	21.525671	N
TCGA-KN-8431-11A-01R-2314-13	hsa-mir-454	26.0	2.870089	N
TCGA-KN-8431-11A-01R-2314-13	hsa-mir-455	3269.0	360.858559	N
TCGA-KN-8431-11A-01R-2314-13	hsa-mir-466	0.0	0.0	N
TCGA-KN-8431-11A-01R-2314-13	hsa-mir-483	170.0	18.76597	N
TCGA-KN-8431-11A-01R-2314-13	hsa-mir-484	242.0	26.71391	N
TCGA-KN-8431-11A-01R-2314-13	hsa-mir-485	3.0	0.331164	N
TCGA-KN-8431-11A-01R-2314-13	hsa-mir-486	2239.0	247.15886	N
TCGA-KN-8431-11A-01R-2314-13	hsa-mir-487a	2.0	0.220776	N
TCGA-KN-8431-11A-01R-2314-13	hsa-mir-487b	12.0	1.324657	N
TCGA-KN-8431-11A-01R-2314-13	hsa-mir-488	2.0	0.220776	N
TCGA-KN-8431-11A-01R-2314-13	hsa-mir-489	14.0	1.545433	N
TCGA-KN-8431-11A-01R-2314-13	hsa-mir-490	0.0	0.0	N
TCGA-KN-8431-11A-01R-2314-13	hsa-mir-491	16.0	1.766209	N
TCGA-KN-8431-11A-01R-2314-13	hsa-mir-492	0.0	0.0	N
TCGA-KN-8431-11A-01R-2314-13	hsa-mir-493	28.0	3.090866	N
TCGA-KN-8431-11A-01R-2314-13	hsa-mir-494	0.0	0.0	N
TCGA-KN-8431-11A-01R-2314-13	hsa-mir-495	21.0	2.318149	N
TCGA-KN-8431-11A-01R-2314-13	hsa-mir-496	0.0	0.0	N
TCGA-KN-8431-11A-01R-2314-13	hsa-mir-497	106.0	11.701134	N
TCGA-KN-8431-11A-01R-2314-13	hsa-mir-498	0.0	0.0	N
TCGA-KN-8431-11A-01R-2314-13	hsa-mir-499	2.0	0.220776	N
TCGA-KN-8431-11A-01R-2314-13	hsa-mir-500a	6363.0	702.399207	Y
TCGA-KN-8431-11A-01R-2314-13	hsa-mir-500b	139.0	15.34394	Y
TCGA-KN-8431-11A-01R-2314-13	hsa-mir-501	1386.0	152.997847	N
TCGA-KN-8431-11A-01R-2314-13	hsa-mir-502	281.0	31.019044	Y
TCGA-KN-8431-11A-01R-2314-13	hsa-mir-503	161.0	17.772477	N
TCGA-KN-8431-11A-01R-2314-13	hsa-mir-504	9.0	0.993493	N
TCGA-KN-8431-11A-01R-2314-13	hsa-mir-505	470.0	51.882387	N
TCGA-KN-8431-11A-01R-2314-13	hsa-mir-506	4.0	0.441552	N
TCGA-KN-8431-11A-01R-2314-13	hsa-mir-507	0.0	0.0	N
TCGA-KN-8431-11A-01R-2314-13	hsa-mir-508	140.0	15.454328	N
TCGA-KN-8431-11A-01R-2314-13	hsa-mir-509-1	15.0	1.655821	N
TCGA-KN-8431-11A-01R-2314-13	hsa-mir-509-2	12.0	1.324657	N
TCGA-KN-8431-11A-01R-2314-13	hsa-mir-509-3	12.0	1.324657	N
TCGA-KN-8431-11A-01R-2314-13	hsa-mir-510	0.0	0.0	N
TCGA-KN-8431-11A-01R-2314-13	hsa-mir-511-1	8.0	0.883104	N
TCGA-KN-8431-11A-01R-2314-13	hsa-mir-511-2	8.0	0.883104	N
TCGA-KN-8431-11A-01R-2314-13	hsa-mir-512-1	0.0	0.0	N
TCGA-KN-8431-11A-01R-2314-13	hsa-mir-512-2	0.0	0.0	N
TCGA-KN-8431-11A-01R-2314-13	hsa-mir-513a-1	0.0	0.0	N
TCGA-KN-8431-11A-01R-2314-13	hsa-mir-513a-2	0.0	0.0	N
TCGA-KN-8431-11A-01R-2314-13	hsa-mir-513b	0.0	0.0	N
TCGA-KN-8431-11A-01R-2314-13	hsa-mir-513c	2.0	0.220776	N
TCGA-KN-8431-11A-01R-2314-13	hsa-mir-514-1	28.0	3.090866	N
TCGA-KN-8431-11A-01R-2314-13	hsa-mir-514-2	35.0	3.863582	N
TCGA-KN-8431-11A-01R-2314-13	hsa-mir-514-3	37.0	4.084358	N
TCGA-KN-8431-11A-01R-2314-13	hsa-mir-514b	1.0	0.110388	N
TCGA-KN-8431-11A-01R-2314-13	hsa-mir-515-1	0.0	0.0	N
TCGA-KN-8431-11A-01R-2314-13	hsa-mir-515-2	0.0	0.0	N
TCGA-KN-8431-11A-01R-2314-13	hsa-mir-516a-1	0.0	0.0	N
TCGA-KN-8431-11A-01R-2314-13	hsa-mir-516a-2	1.0	0.110388	N
TCGA-KN-8431-11A-01R-2314-13	hsa-mir-516b-1	0.0	0.0	N
TCGA-KN-8431-11A-01R-2314-13	hsa-mir-516b-2	0.0	0.0	N
TCGA-KN-8431-11A-01R-2314-13	hsa-mir-517a	0.0	0.0	N
TCGA-KN-8431-11A-01R-2314-13	hsa-mir-517b	0.0	0.0	N
TCGA-KN-8431-11A-01R-2314-13	hsa-mir-517c	0.0	0.0	N
TCGA-KN-8431-11A-01R-2314-13	hsa-mir-518a-1	0.0	0.0	N
TCGA-KN-8431-11A-01R-2314-13	hsa-mir-518a-2	0.0	0.0	N
TCGA-KN-8431-11A-01R-2314-13	hsa-mir-518b	0.0	0.0	N
TCGA-KN-8431-11A-01R-2314-13	hsa-mir-518c	0.0	0.0	N
TCGA-KN-8431-11A-01R-2314-13	hsa-mir-518d	0.0	0.0	N
TCGA-KN-8431-11A-01R-2314-13	hsa-mir-518e	0.0	0.0	N
TCGA-KN-8431-11A-01R-2314-13	hsa-mir-518f	0.0	0.0	N
TCGA-KN-8431-11A-01R-2314-13	hsa-mir-519a-1	1.0	0.110388	N
TCGA-KN-8431-11A-01R-2314-13	hsa-mir-519a-2	0.0	0.0	N
TCGA-KN-8431-11A-01R-2314-13	hsa-mir-519b	0.0	0.0	N
TCGA-KN-8431-11A-01R-2314-13	hsa-mir-519c	0.0	0.0	N
TCGA-KN-8431-11A-01R-2314-13	hsa-mir-519d	0.0	0.0	N
TCGA-KN-8431-11A-01R-2314-13	hsa-mir-519e	0.0	0.0	N
TCGA-KN-8431-11A-01R-2314-13	hsa-mir-520a	0.0	0.0	N
TCGA-KN-8431-11A-01R-2314-13	hsa-mir-520b	0.0	0.0	N
TCGA-KN-8431-11A-01R-2314-13	hsa-mir-520c	0.0	0.0	N
TCGA-KN-8431-11A-01R-2314-13	hsa-mir-520d	0.0	0.0	N
TCGA-KN-8431-11A-01R-2314-13	hsa-mir-520e	0.0	0.0	N
TCGA-KN-8431-11A-01R-2314-13	hsa-mir-520f	0.0	0.0	N
TCGA-KN-8431-11A-01R-2314-13	hsa-mir-520g	0.0	0.0	N
TCGA-KN-8431-11A-01R-2314-13	hsa-mir-520h	0.0	0.0	N
TCGA-KN-8431-11A-01R-2314-13	hsa-mir-521-1	0.0	0.0	N
TCGA-KN-8431-11A-01R-2314-13	hsa-mir-521-2	0.0	0.0	N
TCGA-KN-8431-11A-01R-2314-13	hsa-mir-522	0.0	0.0	N
TCGA-KN-8431-11A-01R-2314-13	hsa-mir-523	0.0	0.0	N
TCGA-KN-8431-11A-01R-2314-13	hsa-mir-524	0.0	0.0	N
TCGA-KN-8431-11A-01R-2314-13	hsa-mir-525	0.0	0.0	N
TCGA-KN-8431-11A-01R-2314-13	hsa-mir-526a-1	0.0	0.0	N
TCGA-KN-8431-11A-01R-2314-13	hsa-mir-526a-2	0.0	0.0	N
TCGA-KN-8431-11A-01R-2314-13	hsa-mir-526b	0.0	0.0	N
TCGA-KN-8431-11A-01R-2314-13	hsa-mir-527	0.0	0.0	N
TCGA-KN-8431-11A-01R-2314-13	hsa-mir-532	32972.0	3639.715018	N
TCGA-KN-8431-11A-01R-2314-13	hsa-mir-539	17.0	1.876597	N
TCGA-KN-8431-11A-01R-2314-13	hsa-mir-541	0.0	0.0	N
TCGA-KN-8431-11A-01R-2314-13	hsa-mir-542	4324.0	477.317959	N
TCGA-KN-8431-11A-01R-2314-13	hsa-mir-543	8.0	0.883104	N
TCGA-KN-8431-11A-01R-2314-13	hsa-mir-544	0.0	0.0	N
TCGA-KN-8431-11A-01R-2314-13	hsa-mir-544b	0.0	0.0	N
TCGA-KN-8431-11A-01R-2314-13	hsa-mir-545	1.0	0.110388	N
TCGA-KN-8431-11A-01R-2314-13	hsa-mir-548a-1	0.0	0.0	N
TCGA-KN-8431-11A-01R-2314-13	hsa-mir-548a-2	0.0	0.0	N
TCGA-KN-8431-11A-01R-2314-13	hsa-mir-548a-3	0.0	0.0	N
TCGA-KN-8431-11A-01R-2314-13	hsa-mir-548aa-1	0.0	0.0	N
TCGA-KN-8431-11A-01R-2314-13	hsa-mir-548aa-2	0.0	0.0	N
TCGA-KN-8431-11A-01R-2314-13	hsa-mir-548b	4.0	0.441552	N
TCGA-KN-8431-11A-01R-2314-13	hsa-mir-548c	0.0	0.0	N
TCGA-KN-8431-11A-01R-2314-13	hsa-mir-548d-1	0.0	0.0	N
TCGA-KN-8431-11A-01R-2314-13	hsa-mir-548d-2	0.0	0.0	N
TCGA-KN-8431-11A-01R-2314-13	hsa-mir-548e	1.0	0.110388	N
TCGA-KN-8431-11A-01R-2314-13	hsa-mir-548f-1	0.0	0.0	N
TCGA-KN-8431-11A-01R-2314-13	hsa-mir-548f-2	0.0	0.0	N
TCGA-KN-8431-11A-01R-2314-13	hsa-mir-548f-3	0.0	0.0	N
TCGA-KN-8431-11A-01R-2314-13	hsa-mir-548f-4	0.0	0.0	N
TCGA-KN-8431-11A-01R-2314-13	hsa-mir-548f-5	0.0	0.0	N
TCGA-KN-8431-11A-01R-2314-13	hsa-mir-548g	0.0	0.0	N
TCGA-KN-8431-11A-01R-2314-13	hsa-mir-548h-1	0.0	0.0	N
TCGA-KN-8431-11A-01R-2314-13	hsa-mir-548h-2	0.0	0.0	N
TCGA-KN-8431-11A-01R-2314-13	hsa-mir-548h-3	0.0	0.0	N
TCGA-KN-8431-11A-01R-2314-13	hsa-mir-548h-4	0.0	0.0	N
TCGA-KN-8431-11A-01R-2314-13	hsa-mir-548i-1	0.0	0.0	N
TCGA-KN-8431-11A-01R-2314-13	hsa-mir-548i-2	0.0	0.0	N
TCGA-KN-8431-11A-01R-2314-13	hsa-mir-548i-3	0.0	0.0	N
TCGA-KN-8431-11A-01R-2314-13	hsa-mir-548i-4	0.0	0.0	N
TCGA-KN-8431-11A-01R-2314-13	hsa-mir-548j	4.0	0.441552	N
TCGA-KN-8431-11A-01R-2314-13	hsa-mir-548k	0.0	0.0	N
TCGA-KN-8431-11A-01R-2314-13	hsa-mir-548l	1.0	0.110388	N
TCGA-KN-8431-11A-01R-2314-13	hsa-mir-548m	0.0	0.0	N
TCGA-KN-8431-11A-01R-2314-13	hsa-mir-548n	0.0	0.0	N
TCGA-KN-8431-11A-01R-2314-13	hsa-mir-548o	1.0	0.110388	N
TCGA-KN-8431-11A-01R-2314-13	hsa-mir-548p	0.0	0.0	N
TCGA-KN-8431-11A-01R-2314-13	hsa-mir-548q	3.0	0.331164	N
TCGA-KN-8431-11A-01R-2314-13	hsa-mir-548s	1.0	0.110388	N
TCGA-KN-8431-11A-01R-2314-13	hsa-mir-548t	2.0	0.220776	N
TCGA-KN-8431-11A-01R-2314-13	hsa-mir-548u	0.0	0.0	N
TCGA-KN-8431-11A-01R-2314-13	hsa-mir-548v	14.0	1.545433	N
TCGA-KN-8431-11A-01R-2314-13	hsa-mir-548w	0.0	0.0	N
TCGA-KN-8431-11A-01R-2314-13	hsa-mir-548x	0.0	0.0	N
TCGA-KN-8431-11A-01R-2314-13	hsa-mir-548y	1.0	0.110388	N
TCGA-KN-8431-11A-01R-2314-13	hsa-mir-548z	0.0	0.0	N
TCGA-KN-8431-11A-01R-2314-13	hsa-mir-549	0.0	0.0	N
TCGA-KN-8431-11A-01R-2314-13	hsa-mir-550a-1	12.0	1.324657	N
TCGA-KN-8431-11A-01R-2314-13	hsa-mir-550a-2	20.0	2.207761	N
TCGA-KN-8431-11A-01R-2314-13	hsa-mir-550b-1	0.0	0.0	N
TCGA-KN-8431-11A-01R-2314-13	hsa-mir-550b-2	0.0	0.0	N
TCGA-KN-8431-11A-01R-2314-13	hsa-mir-551a	2.0	0.220776	N
TCGA-KN-8431-11A-01R-2314-13	hsa-mir-551b	23.0	2.538925	N
TCGA-KN-8431-11A-01R-2314-13	hsa-mir-552	1.0	0.110388	N
TCGA-KN-8431-11A-01R-2314-13	hsa-mir-553	0.0	0.0	N
TCGA-KN-8431-11A-01R-2314-13	hsa-mir-554	0.0	0.0	N
TCGA-KN-8431-11A-01R-2314-13	hsa-mir-555	0.0	0.0	N
TCGA-KN-8431-11A-01R-2314-13	hsa-mir-556	8.0	0.883104	N
TCGA-KN-8431-11A-01R-2314-13	hsa-mir-557	0.0	0.0	N
TCGA-KN-8431-11A-01R-2314-13	hsa-mir-558	0.0	0.0	N
TCGA-KN-8431-11A-01R-2314-13	hsa-mir-559	0.0	0.0	N
TCGA-KN-8431-11A-01R-2314-13	hsa-mir-561	5.0	0.55194	N
TCGA-KN-8431-11A-01R-2314-13	hsa-mir-562	0.0	0.0	N
TCGA-KN-8431-11A-01R-2314-13	hsa-mir-563	0.0	0.0	N
TCGA-KN-8431-11A-01R-2314-13	hsa-mir-564	0.0	0.0	N
TCGA-KN-8431-11A-01R-2314-13	hsa-mir-566	0.0	0.0	N
TCGA-KN-8431-11A-01R-2314-13	hsa-mir-567	0.0	0.0	N
TCGA-KN-8431-11A-01R-2314-13	hsa-mir-568	0.0	0.0	N
TCGA-KN-8431-11A-01R-2314-13	hsa-mir-569	0.0	0.0	N
TCGA-KN-8431-11A-01R-2314-13	hsa-mir-570	4.0	0.441552	N
TCGA-KN-8431-11A-01R-2314-13	hsa-mir-571	0.0	0.0	N
TCGA-KN-8431-11A-01R-2314-13	hsa-mir-572	0.0	0.0	N
TCGA-KN-8431-11A-01R-2314-13	hsa-mir-573	0.0	0.0	N
TCGA-KN-8431-11A-01R-2314-13	hsa-mir-574	323.0	35.655342	N
TCGA-KN-8431-11A-01R-2314-13	hsa-mir-575	0.0	0.0	N
TCGA-KN-8431-11A-01R-2314-13	hsa-mir-576	57.0	6.292119	N
TCGA-KN-8431-11A-01R-2314-13	hsa-mir-577	684.0	75.505431	N
TCGA-KN-8431-11A-01R-2314-13	hsa-mir-578	0.0	0.0	N
TCGA-KN-8431-11A-01R-2314-13	hsa-mir-579	2.0	0.220776	N
TCGA-KN-8431-11A-01R-2314-13	hsa-mir-580	7.0	0.772716	N
TCGA-KN-8431-11A-01R-2314-13	hsa-mir-581	7.0	0.772716	N
TCGA-KN-8431-11A-01R-2314-13	hsa-mir-582	1772.0	195.607637	N
TCGA-KN-8431-11A-01R-2314-13	hsa-mir-583	0.0	0.0	N
TCGA-KN-8431-11A-01R-2314-13	hsa-mir-584	200.0	22.077611	N
TCGA-KN-8431-11A-01R-2314-13	hsa-mir-585	19.0	2.097373	N
TCGA-KN-8431-11A-01R-2314-13	hsa-mir-586	0.0	0.0	N
TCGA-KN-8431-11A-01R-2314-13	hsa-mir-587	0.0	0.0	N
TCGA-KN-8431-11A-01R-2314-13	hsa-mir-588	0.0	0.0	N
TCGA-KN-8431-11A-01R-2314-13	hsa-mir-589	606.0	66.895163	N
TCGA-KN-8431-11A-01R-2314-13	hsa-mir-590	72.0	7.94794	N
TCGA-KN-8431-11A-01R-2314-13	hsa-mir-591	0.0	0.0	N
TCGA-KN-8431-11A-01R-2314-13	hsa-mir-592	7.0	0.772716	N
TCGA-KN-8431-11A-01R-2314-13	hsa-mir-593	0.0	0.0	N
TCGA-KN-8431-11A-01R-2314-13	hsa-mir-595	0.0	0.0	N
TCGA-KN-8431-11A-01R-2314-13	hsa-mir-596	0.0	0.0	N
TCGA-KN-8431-11A-01R-2314-13	hsa-mir-597	0.0	0.0	N
TCGA-KN-8431-11A-01R-2314-13	hsa-mir-598	185.0	20.421791	N
TCGA-KN-8431-11A-01R-2314-13	hsa-mir-599	0.0	0.0	N
TCGA-KN-8431-11A-01R-2314-13	hsa-mir-600	0.0	0.0	N
TCGA-KN-8431-11A-01R-2314-13	hsa-mir-601	0.0	0.0	N
TCGA-KN-8431-11A-01R-2314-13	hsa-mir-602	0.0	0.0	N
TCGA-KN-8431-11A-01R-2314-13	hsa-mir-603	0.0	0.0	N
TCGA-KN-8431-11A-01R-2314-13	hsa-mir-604	0.0	0.0	N
TCGA-KN-8431-11A-01R-2314-13	hsa-mir-605	0.0	0.0	N
TCGA-KN-8431-11A-01R-2314-13	hsa-mir-606	0.0	0.0	N
TCGA-KN-8431-11A-01R-2314-13	hsa-mir-607	1.0	0.110388	N
TCGA-KN-8431-11A-01R-2314-13	hsa-mir-608	0.0	0.0	N
TCGA-KN-8431-11A-01R-2314-13	hsa-mir-609	0.0	0.0	N
TCGA-KN-8431-11A-01R-2314-13	hsa-mir-610	0.0	0.0	N
TCGA-KN-8431-11A-01R-2314-13	hsa-mir-611	0.0	0.0	N
TCGA-KN-8431-11A-01R-2314-13	hsa-mir-612	0.0	0.0	N
TCGA-KN-8431-11A-01R-2314-13	hsa-mir-613	0.0	0.0	N
TCGA-KN-8431-11A-01R-2314-13	hsa-mir-614	0.0	0.0	N
TCGA-KN-8431-11A-01R-2314-13	hsa-mir-615	141.0	15.564716	N
TCGA-KN-8431-11A-01R-2314-13	hsa-mir-616	25.0	2.759701	N
TCGA-KN-8431-11A-01R-2314-13	hsa-mir-617	0.0	0.0	N
TCGA-KN-8431-11A-01R-2314-13	hsa-mir-618	5.0	0.55194	N
TCGA-KN-8431-11A-01R-2314-13	hsa-mir-619	0.0	0.0	N
TCGA-KN-8431-11A-01R-2314-13	hsa-mir-620	0.0	0.0	N
TCGA-KN-8431-11A-01R-2314-13	hsa-mir-621	0.0	0.0	N
TCGA-KN-8431-11A-01R-2314-13	hsa-mir-622	0.0	0.0	N
TCGA-KN-8431-11A-01R-2314-13	hsa-mir-623	0.0	0.0	N
TCGA-KN-8431-11A-01R-2314-13	hsa-mir-624	8.0	0.883104	N
TCGA-KN-8431-11A-01R-2314-13	hsa-mir-625	509.0	56.187521	N
TCGA-KN-8431-11A-01R-2314-13	hsa-mir-626	0.0	0.0	N
TCGA-KN-8431-11A-01R-2314-13	hsa-mir-627	8.0	0.883104	N
TCGA-KN-8431-11A-01R-2314-13	hsa-mir-628	181.0	19.980238	N
TCGA-KN-8431-11A-01R-2314-13	hsa-mir-629	862.0	95.154505	N
TCGA-KN-8431-11A-01R-2314-13	hsa-mir-630	0.0	0.0	N
TCGA-KN-8431-11A-01R-2314-13	hsa-mir-631	0.0	0.0	N
TCGA-KN-8431-11A-01R-2314-13	hsa-mir-632	3.0	0.331164	N
TCGA-KN-8431-11A-01R-2314-13	hsa-mir-633	0.0	0.0	N
TCGA-KN-8431-11A-01R-2314-13	hsa-mir-634	0.0	0.0	N
TCGA-KN-8431-11A-01R-2314-13	hsa-mir-635	0.0	0.0	N
TCGA-KN-8431-11A-01R-2314-13	hsa-mir-636	0.0	0.0	N
TCGA-KN-8431-11A-01R-2314-13	hsa-mir-637	0.0	0.0	N
TCGA-KN-8431-11A-01R-2314-13	hsa-mir-638	0.0	0.0	N
TCGA-KN-8431-11A-01R-2314-13	hsa-mir-639	5.0	0.55194	N
TCGA-KN-8431-11A-01R-2314-13	hsa-mir-640	0.0	0.0	N
TCGA-KN-8431-11A-01R-2314-13	hsa-mir-641	1.0	0.110388	N
TCGA-KN-8431-11A-01R-2314-13	hsa-mir-642a	48.0	5.298627	N
TCGA-KN-8431-11A-01R-2314-13	hsa-mir-642b	0.0	0.0	N
TCGA-KN-8431-11A-01R-2314-13	hsa-mir-643	5.0	0.55194	N
TCGA-KN-8431-11A-01R-2314-13	hsa-mir-644	0.0	0.0	N
TCGA-KN-8431-11A-01R-2314-13	hsa-mir-645	0.0	0.0	N
TCGA-KN-8431-11A-01R-2314-13	hsa-mir-646	0.0	0.0	N
TCGA-KN-8431-11A-01R-2314-13	hsa-mir-647	0.0	0.0	N
TCGA-KN-8431-11A-01R-2314-13	hsa-mir-648	0.0	0.0	N
TCGA-KN-8431-11A-01R-2314-13	hsa-mir-649	0.0	0.0	N
TCGA-KN-8431-11A-01R-2314-13	hsa-mir-650	0.0	0.0	N
TCGA-KN-8431-11A-01R-2314-13	hsa-mir-651	33.0	3.642806	N
TCGA-KN-8431-11A-01R-2314-13	hsa-mir-652	369.0	40.733193	N
TCGA-KN-8431-11A-01R-2314-13	hsa-mir-653	331.0	36.538447	N
TCGA-KN-8431-11A-01R-2314-13	hsa-mir-654	93.0	10.266089	N
TCGA-KN-8431-11A-01R-2314-13	hsa-mir-655	1.0	0.110388	N
TCGA-KN-8431-11A-01R-2314-13	hsa-mir-656	0.0	0.0	N
TCGA-KN-8431-11A-01R-2314-13	hsa-mir-657	0.0	0.0	N
TCGA-KN-8431-11A-01R-2314-13	hsa-mir-658	2.0	0.220776	N
TCGA-KN-8431-11A-01R-2314-13	hsa-mir-659	5.0	0.55194	N
TCGA-KN-8431-11A-01R-2314-13	hsa-mir-660	1469.0	162.160056	N
TCGA-KN-8431-11A-01R-2314-13	hsa-mir-661	0.0	0.0	N
TCGA-KN-8431-11A-01R-2314-13	hsa-mir-662	0.0	0.0	N
TCGA-KN-8431-11A-01R-2314-13	hsa-mir-663	1.0	0.110388	N
TCGA-KN-8431-11A-01R-2314-13	hsa-mir-663b	0.0	0.0	N
TCGA-KN-8431-11A-01R-2314-13	hsa-mir-664	318.0	35.103402	N
TCGA-KN-8431-11A-01R-2314-13	hsa-mir-665	1.0	0.110388	N
TCGA-KN-8431-11A-01R-2314-13	hsa-mir-668	0.0	0.0	N
TCGA-KN-8431-11A-01R-2314-13	hsa-mir-670	0.0	0.0	N
TCGA-KN-8431-11A-01R-2314-13	hsa-mir-671	33.0	3.642806	N
TCGA-KN-8431-11A-01R-2314-13	hsa-mir-675	3521.0	388.676349	N
TCGA-KN-8431-11A-01R-2314-13	hsa-mir-676	10.0	1.103881	N
TCGA-KN-8431-11A-01R-2314-13	hsa-mir-7-1	149.0	16.447821	N
TCGA-KN-8431-11A-01R-2314-13	hsa-mir-7-2	0.0	0.0	N
TCGA-KN-8431-11A-01R-2314-13	hsa-mir-7-3	0.0	0.0	N
TCGA-KN-8431-11A-01R-2314-13	hsa-mir-708	111.0	12.253074	N
TCGA-KN-8431-11A-01R-2314-13	hsa-mir-711	0.0	0.0	N
TCGA-KN-8431-11A-01R-2314-13	hsa-mir-718	0.0	0.0	N
TCGA-KN-8431-11A-01R-2314-13	hsa-mir-720	1.0	0.110388	N
TCGA-KN-8431-11A-01R-2314-13	hsa-mir-744	261.0	28.811283	N
TCGA-KN-8431-11A-01R-2314-13	hsa-mir-758	34.0	3.753194	N
TCGA-KN-8431-11A-01R-2314-13	hsa-mir-759	0.0	0.0	N
TCGA-KN-8431-11A-01R-2314-13	hsa-mir-760	6.0	0.662328	N
TCGA-KN-8431-11A-01R-2314-13	hsa-mir-761	0.0	0.0	N
TCGA-KN-8431-11A-01R-2314-13	hsa-mir-762	0.0	0.0	N
TCGA-KN-8431-11A-01R-2314-13	hsa-mir-764	0.0	0.0	N
TCGA-KN-8431-11A-01R-2314-13	hsa-mir-765	1.0	0.110388	N
TCGA-KN-8431-11A-01R-2314-13	hsa-mir-766	95.0	10.486865	N
TCGA-KN-8431-11A-01R-2314-13	hsa-mir-767	0.0	0.0	N
TCGA-KN-8431-11A-01R-2314-13	hsa-mir-769	76.0	8.389492	N
TCGA-KN-8431-11A-01R-2314-13	hsa-mir-770	0.0	0.0	N
TCGA-KN-8431-11A-01R-2314-13	hsa-mir-802	0.0	0.0	N
TCGA-KN-8431-11A-01R-2314-13	hsa-mir-873	0.0	0.0	N
TCGA-KN-8431-11A-01R-2314-13	hsa-mir-874	334.0	36.869611	N
TCGA-KN-8431-11A-01R-2314-13	hsa-mir-875	0.0	0.0	N
TCGA-KN-8431-11A-01R-2314-13	hsa-mir-876	0.0	0.0	N
TCGA-KN-8431-11A-01R-2314-13	hsa-mir-877	4.0	0.441552	N
TCGA-KN-8431-11A-01R-2314-13	hsa-mir-885	14.0	1.545433	N
TCGA-KN-8431-11A-01R-2314-13	hsa-mir-887	71.0	7.837552	N
TCGA-KN-8431-11A-01R-2314-13	hsa-mir-888	2.0	0.220776	N
TCGA-KN-8431-11A-01R-2314-13	hsa-mir-889	31.0	3.42203	N
TCGA-KN-8431-11A-01R-2314-13	hsa-mir-890	0.0	0.0	N
TCGA-KN-8431-11A-01R-2314-13	hsa-mir-891a	384.0	42.389014	N
TCGA-KN-8431-11A-01R-2314-13	hsa-mir-891b	1.0	0.110388	N
TCGA-KN-8431-11A-01R-2314-13	hsa-mir-892a	6.0	0.662328	N
TCGA-KN-8431-11A-01R-2314-13	hsa-mir-892b	1.0	0.110388	N
TCGA-KN-8431-11A-01R-2314-13	hsa-mir-9-1	10488.0	1157.749943	N
TCGA-KN-8431-11A-01R-2314-13	hsa-mir-9-2	10661.0	1176.847076	N
TCGA-KN-8431-11A-01R-2314-13	hsa-mir-9-3	12.0	1.324657	N
TCGA-KN-8431-11A-01R-2314-13	hsa-mir-920	0.0	0.0	N
TCGA-KN-8431-11A-01R-2314-13	hsa-mir-921	0.0	0.0	N
TCGA-KN-8431-11A-01R-2314-13	hsa-mir-922	0.0	0.0	N
TCGA-KN-8431-11A-01R-2314-13	hsa-mir-924	0.0	0.0	N
TCGA-KN-8431-11A-01R-2314-13	hsa-mir-92a-1	1729.0	190.860951	N
TCGA-KN-8431-11A-01R-2314-13	hsa-mir-92a-2	57693.0	6368.618177	N
TCGA-KN-8431-11A-01R-2314-13	hsa-mir-92b	366.0	40.402029	N
TCGA-KN-8431-11A-01R-2314-13	hsa-mir-93	15199.0	1677.788079	N
TCGA-KN-8431-11A-01R-2314-13	hsa-mir-933	0.0	0.0	N
TCGA-KN-8431-11A-01R-2314-13	hsa-mir-934	197.0	21.746447	N
TCGA-KN-8431-11A-01R-2314-13	hsa-mir-935	6.0	0.662328	N
TCGA-KN-8431-11A-01R-2314-13	hsa-mir-936	0.0	0.0	N
TCGA-KN-8431-11A-01R-2314-13	hsa-mir-937	9.0	0.993493	N
TCGA-KN-8431-11A-01R-2314-13	hsa-mir-938	0.0	0.0	N
TCGA-KN-8431-11A-01R-2314-13	hsa-mir-939	1.0	0.110388	N
TCGA-KN-8431-11A-01R-2314-13	hsa-mir-940	5.0	0.55194	N
TCGA-KN-8431-11A-01R-2314-13	hsa-mir-941-1	0.0	0.0	N
TCGA-KN-8431-11A-01R-2314-13	hsa-mir-941-3	0.0	0.0	N
TCGA-KN-8431-11A-01R-2314-13	hsa-mir-941-4	0.0	0.0	N
TCGA-KN-8431-11A-01R-2314-13	hsa-mir-942	21.0	2.318149	N
TCGA-KN-8431-11A-01R-2314-13	hsa-mir-943	4.0	0.441552	N
TCGA-KN-8431-11A-01R-2314-13	hsa-mir-944	0.0	0.0	N
TCGA-KN-8431-11A-01R-2314-13	hsa-mir-95	22.0	2.428537	N
TCGA-KN-8431-11A-01R-2314-13	hsa-mir-96	40.0	4.415522	N
TCGA-KN-8431-11A-01R-2314-13	hsa-mir-98	319.0	35.21379	N
TCGA-KN-8431-11A-01R-2314-13	hsa-mir-99a	11043.0	1219.015314	Y
TCGA-KN-8431-11A-01R-2314-13	hsa-mir-99b	381645.0	42129.050041	N
