# Supplementary material for: Dysfunctional miRNA-Mediated Regulation in Chromophobe Renal Cell Carcinoma
Source: PLoS One. 2016 Jun 3;11(6):e0156324. doi: 10.1371/journal.pone.0156324 (PMC4892590; doi:10.1371/journal.pone.0156324)
Supplement: S1 File — (ZIP) [file pone.0156324.s001.zip › S1_File miRNA expression profile downloaded from TCGA/control/bcgsc.ca__IlluminaHiSeq_miRNASeq__TCGA-KN-8432-11A-01R-2314-13__mirna_quantification.txt]

barcode	miRNA_ID	read_count	reads_per_million_miRNA_mapped	cross-mapped
TCGA-KN-8432-11A-01R-2314-13	hsa-let-7a-1	141443.0	11720.098432	N
TCGA-KN-8432-11A-01R-2314-13	hsa-let-7a-2	284827.0	23601.029928	Y
TCGA-KN-8432-11A-01R-2314-13	hsa-let-7a-3	143168.0	11863.033535	N
TCGA-KN-8432-11A-01R-2314-13	hsa-let-7b	306964.0	25435.322322	N
TCGA-KN-8432-11A-01R-2314-13	hsa-let-7c	58793.0	4871.64262	Y
TCGA-KN-8432-11A-01R-2314-13	hsa-let-7d	3751.0	310.811346	N
TCGA-KN-8432-11A-01R-2314-13	hsa-let-7e	24497.0	2029.844187	N
TCGA-KN-8432-11A-01R-2314-13	hsa-let-7f-1	277.0	22.952477	N
TCGA-KN-8432-11A-01R-2314-13	hsa-let-7f-2	147140.0	12192.157147	N
TCGA-KN-8432-11A-01R-2314-13	hsa-let-7g	6468.0	535.944491	N
TCGA-KN-8432-11A-01R-2314-13	hsa-let-7i	5623.0	465.927006	N
TCGA-KN-8432-11A-01R-2314-13	hsa-mir-1-1	0.0	0.0	N
TCGA-KN-8432-11A-01R-2314-13	hsa-mir-1-2	146.0	12.097696	N
TCGA-KN-8432-11A-01R-2314-13	hsa-mir-100	96810.0	8021.766572	Y
TCGA-KN-8432-11A-01R-2314-13	hsa-mir-101-1	283839.0	23519.16333	N
TCGA-KN-8432-11A-01R-2314-13	hsa-mir-101-2	1018.0	84.352426	N
TCGA-KN-8432-11A-01R-2314-13	hsa-mir-103-1	180395.0	14947.697353	Y
TCGA-KN-8432-11A-01R-2314-13	hsa-mir-103-1-as	0.0	0.0	N
TCGA-KN-8432-11A-01R-2314-13	hsa-mir-103-2	54.0	4.47449	N
TCGA-KN-8432-11A-01R-2314-13	hsa-mir-103-2-as	0.0	0.0	N
TCGA-KN-8432-11A-01R-2314-13	hsa-mir-105-1	0.0	0.0	N
TCGA-KN-8432-11A-01R-2314-13	hsa-mir-105-2	0.0	0.0	N
TCGA-KN-8432-11A-01R-2314-13	hsa-mir-106a	227.0	18.809431	Y
TCGA-KN-8432-11A-01R-2314-13	hsa-mir-106b	2112.0	175.002283	N
TCGA-KN-8432-11A-01R-2314-13	hsa-mir-107	1020.0	84.518148	Y
TCGA-KN-8432-11A-01R-2314-13	hsa-mir-10a	1259610.0	104372.455237	N
TCGA-KN-8432-11A-01R-2314-13	hsa-mir-10b	2302289.0	190769.806207	N
TCGA-KN-8432-11A-01R-2314-13	hsa-mir-1178	0.0	0.0	N
TCGA-KN-8432-11A-01R-2314-13	hsa-mir-1179	2.0	0.165722	N
TCGA-KN-8432-11A-01R-2314-13	hsa-mir-1180	262.0	21.709563	N
TCGA-KN-8432-11A-01R-2314-13	hsa-mir-1181	2.0	0.165722	N
TCGA-KN-8432-11A-01R-2314-13	hsa-mir-1182	0.0	0.0	N
TCGA-KN-8432-11A-01R-2314-13	hsa-mir-1183	0.0	0.0	N
TCGA-KN-8432-11A-01R-2314-13	hsa-mir-1184-1	0.0	0.0	N
TCGA-KN-8432-11A-01R-2314-13	hsa-mir-1184-2	0.0	0.0	N
TCGA-KN-8432-11A-01R-2314-13	hsa-mir-1184-3	0.0	0.0	N
TCGA-KN-8432-11A-01R-2314-13	hsa-mir-1185-1	0.0	0.0	N
TCGA-KN-8432-11A-01R-2314-13	hsa-mir-1185-2	0.0	0.0	N
TCGA-KN-8432-11A-01R-2314-13	hsa-mir-1193	0.0	0.0	N
TCGA-KN-8432-11A-01R-2314-13	hsa-mir-1197	0.0	0.0	N
TCGA-KN-8432-11A-01R-2314-13	hsa-mir-1200	0.0	0.0	N
TCGA-KN-8432-11A-01R-2314-13	hsa-mir-1202	0.0	0.0	N
TCGA-KN-8432-11A-01R-2314-13	hsa-mir-1203	0.0	0.0	N
TCGA-KN-8432-11A-01R-2314-13	hsa-mir-1204	0.0	0.0	N
TCGA-KN-8432-11A-01R-2314-13	hsa-mir-1205	0.0	0.0	N
TCGA-KN-8432-11A-01R-2314-13	hsa-mir-1206	0.0	0.0	N
TCGA-KN-8432-11A-01R-2314-13	hsa-mir-1207	0.0	0.0	N
TCGA-KN-8432-11A-01R-2314-13	hsa-mir-1208	0.0	0.0	N
TCGA-KN-8432-11A-01R-2314-13	hsa-mir-122	2.0	0.165722	N
TCGA-KN-8432-11A-01R-2314-13	hsa-mir-1224	2.0	0.165722	N
TCGA-KN-8432-11A-01R-2314-13	hsa-mir-1225	0.0	0.0	N
TCGA-KN-8432-11A-01R-2314-13	hsa-mir-1226	0.0	0.0	N
TCGA-KN-8432-11A-01R-2314-13	hsa-mir-1227	1.0	0.082861	N
TCGA-KN-8432-11A-01R-2314-13	hsa-mir-1228	8.0	0.662887	N
TCGA-KN-8432-11A-01R-2314-13	hsa-mir-1229	2.0	0.165722	N
TCGA-KN-8432-11A-01R-2314-13	hsa-mir-1231	0.0	0.0	N
TCGA-KN-8432-11A-01R-2314-13	hsa-mir-1233-1	0.0	0.0	N
TCGA-KN-8432-11A-01R-2314-13	hsa-mir-1233-2	0.0	0.0	N
TCGA-KN-8432-11A-01R-2314-13	hsa-mir-1234	0.0	0.0	N
TCGA-KN-8432-11A-01R-2314-13	hsa-mir-1236	0.0	0.0	N
TCGA-KN-8432-11A-01R-2314-13	hsa-mir-1237	0.0	0.0	N
TCGA-KN-8432-11A-01R-2314-13	hsa-mir-1238	0.0	0.0	N
TCGA-KN-8432-11A-01R-2314-13	hsa-mir-124-1	1.0	0.082861	N
TCGA-KN-8432-11A-01R-2314-13	hsa-mir-124-2	0.0	0.0	N
TCGA-KN-8432-11A-01R-2314-13	hsa-mir-124-3	0.0	0.0	N
TCGA-KN-8432-11A-01R-2314-13	hsa-mir-1243	0.0	0.0	N
TCGA-KN-8432-11A-01R-2314-13	hsa-mir-1244-1	0.0	0.0	N
TCGA-KN-8432-11A-01R-2314-13	hsa-mir-1244-2	0.0	0.0	N
TCGA-KN-8432-11A-01R-2314-13	hsa-mir-1244-3	0.0	0.0	N
TCGA-KN-8432-11A-01R-2314-13	hsa-mir-1245	7.0	0.580027	N
TCGA-KN-8432-11A-01R-2314-13	hsa-mir-1246	0.0	0.0	N
TCGA-KN-8432-11A-01R-2314-13	hsa-mir-1247	36.0	2.982993	N
TCGA-KN-8432-11A-01R-2314-13	hsa-mir-1248	5.0	0.414305	N
TCGA-KN-8432-11A-01R-2314-13	hsa-mir-1249	3.0	0.248583	N
TCGA-KN-8432-11A-01R-2314-13	hsa-mir-1250	1.0	0.082861	N
TCGA-KN-8432-11A-01R-2314-13	hsa-mir-1251	31.0	2.568689	N
TCGA-KN-8432-11A-01R-2314-13	hsa-mir-1252	1.0	0.082861	N
TCGA-KN-8432-11A-01R-2314-13	hsa-mir-1253	0.0	0.0	N
TCGA-KN-8432-11A-01R-2314-13	hsa-mir-1254	5.0	0.414305	N
TCGA-KN-8432-11A-01R-2314-13	hsa-mir-1255a	1.0	0.082861	N
TCGA-KN-8432-11A-01R-2314-13	hsa-mir-1255b-1	0.0	0.0	N
TCGA-KN-8432-11A-01R-2314-13	hsa-mir-1255b-2	0.0	0.0	N
TCGA-KN-8432-11A-01R-2314-13	hsa-mir-1256	0.0	0.0	N
TCGA-KN-8432-11A-01R-2314-13	hsa-mir-1257	0.0	0.0	N
TCGA-KN-8432-11A-01R-2314-13	hsa-mir-1258	0.0	0.0	N
TCGA-KN-8432-11A-01R-2314-13	hsa-mir-125a	12154.0	1007.091736	N
TCGA-KN-8432-11A-01R-2314-13	hsa-mir-125b-1	9815.0	813.280022	N
TCGA-KN-8432-11A-01R-2314-13	hsa-mir-125b-2	486.0	40.270412	N
TCGA-KN-8432-11A-01R-2314-13	hsa-mir-126	56218.0	4658.275727	N
TCGA-KN-8432-11A-01R-2314-13	hsa-mir-1260	0.0	0.0	N
TCGA-KN-8432-11A-01R-2314-13	hsa-mir-1260b	0.0	0.0	N
TCGA-KN-8432-11A-01R-2314-13	hsa-mir-1261	0.0	0.0	N
TCGA-KN-8432-11A-01R-2314-13	hsa-mir-1262	21.0	1.74008	N
TCGA-KN-8432-11A-01R-2314-13	hsa-mir-1263	0.0	0.0	N
TCGA-KN-8432-11A-01R-2314-13	hsa-mir-1264	0.0	0.0	N
TCGA-KN-8432-11A-01R-2314-13	hsa-mir-1265	1.0	0.082861	N
TCGA-KN-8432-11A-01R-2314-13	hsa-mir-1266	23.0	1.905801	N
TCGA-KN-8432-11A-01R-2314-13	hsa-mir-1267	0.0	0.0	N
TCGA-KN-8432-11A-01R-2314-13	hsa-mir-1268	0.0	0.0	N
TCGA-KN-8432-11A-01R-2314-13	hsa-mir-1269	18.0	1.491497	N
TCGA-KN-8432-11A-01R-2314-13	hsa-mir-127	3058.0	253.388722	N
TCGA-KN-8432-11A-01R-2314-13	hsa-mir-1270-1	14.0	1.160053	N
TCGA-KN-8432-11A-01R-2314-13	hsa-mir-1270-2	8.0	0.662887	N
TCGA-KN-8432-11A-01R-2314-13	hsa-mir-1271	44.0	3.645881	N
TCGA-KN-8432-11A-01R-2314-13	hsa-mir-1272	0.0	0.0	N
TCGA-KN-8432-11A-01R-2314-13	hsa-mir-1273	0.0	0.0	N
TCGA-KN-8432-11A-01R-2314-13	hsa-mir-1273c	0.0	0.0	N
TCGA-KN-8432-11A-01R-2314-13	hsa-mir-1273d	0.0	0.0	N
TCGA-KN-8432-11A-01R-2314-13	hsa-mir-1274a	0.0	0.0	N
TCGA-KN-8432-11A-01R-2314-13	hsa-mir-1274b	16.0	1.325775	N
TCGA-KN-8432-11A-01R-2314-13	hsa-mir-1275	0.0	0.0	N
TCGA-KN-8432-11A-01R-2314-13	hsa-mir-1276	1.0	0.082861	N
TCGA-KN-8432-11A-01R-2314-13	hsa-mir-1277	8.0	0.662887	N
TCGA-KN-8432-11A-01R-2314-13	hsa-mir-1278	1.0	0.082861	N
TCGA-KN-8432-11A-01R-2314-13	hsa-mir-1279	0.0	0.0	N
TCGA-KN-8432-11A-01R-2314-13	hsa-mir-128-1	956.0	79.215048	N
TCGA-KN-8432-11A-01R-2314-13	hsa-mir-128-2	700.0	58.002651	N
TCGA-KN-8432-11A-01R-2314-13	hsa-mir-1280	0.0	0.0	N
TCGA-KN-8432-11A-01R-2314-13	hsa-mir-1281	0.0	0.0	N
TCGA-KN-8432-11A-01R-2314-13	hsa-mir-1282	0.0	0.0	N
TCGA-KN-8432-11A-01R-2314-13	hsa-mir-1283-1	0.0	0.0	N
TCGA-KN-8432-11A-01R-2314-13	hsa-mir-1283-2	0.0	0.0	N
TCGA-KN-8432-11A-01R-2314-13	hsa-mir-1284	2.0	0.165722	N
TCGA-KN-8432-11A-01R-2314-13	hsa-mir-1285-1	0.0	0.0	N
TCGA-KN-8432-11A-01R-2314-13	hsa-mir-1285-2	0.0	0.0	N
TCGA-KN-8432-11A-01R-2314-13	hsa-mir-1286	0.0	0.0	N
TCGA-KN-8432-11A-01R-2314-13	hsa-mir-1287	255.0	21.129537	N
TCGA-KN-8432-11A-01R-2314-13	hsa-mir-1288	2.0	0.165722	N
TCGA-KN-8432-11A-01R-2314-13	hsa-mir-1289-1	0.0	0.0	N
TCGA-KN-8432-11A-01R-2314-13	hsa-mir-1289-2	0.0	0.0	N
TCGA-KN-8432-11A-01R-2314-13	hsa-mir-129-1	401.0	33.227233	N
TCGA-KN-8432-11A-01R-2314-13	hsa-mir-129-2	448.0	37.121696	N
TCGA-KN-8432-11A-01R-2314-13	hsa-mir-1290	0.0	0.0	N
TCGA-KN-8432-11A-01R-2314-13	hsa-mir-1291	12.0	0.994331	N
TCGA-KN-8432-11A-01R-2314-13	hsa-mir-1292	1.0	0.082861	N
TCGA-KN-8432-11A-01R-2314-13	hsa-mir-1293	0.0	0.0	N
TCGA-KN-8432-11A-01R-2314-13	hsa-mir-1294	1.0	0.082861	N
TCGA-KN-8432-11A-01R-2314-13	hsa-mir-1295	8.0	0.662887	N
TCGA-KN-8432-11A-01R-2314-13	hsa-mir-1296	22.0	1.82294	N
TCGA-KN-8432-11A-01R-2314-13	hsa-mir-1297	0.0	0.0	N
TCGA-KN-8432-11A-01R-2314-13	hsa-mir-1298	3.0	0.248583	N
TCGA-KN-8432-11A-01R-2314-13	hsa-mir-1299	0.0	0.0	N
TCGA-KN-8432-11A-01R-2314-13	hsa-mir-1301	53.0	4.391629	N
TCGA-KN-8432-11A-01R-2314-13	hsa-mir-1302-1	0.0	0.0	N
TCGA-KN-8432-11A-01R-2314-13	hsa-mir-1302-10	0.0	0.0	N
TCGA-KN-8432-11A-01R-2314-13	hsa-mir-1302-11	0.0	0.0	N
TCGA-KN-8432-11A-01R-2314-13	hsa-mir-1302-2	0.0	0.0	N
TCGA-KN-8432-11A-01R-2314-13	hsa-mir-1302-3	0.0	0.0	N
TCGA-KN-8432-11A-01R-2314-13	hsa-mir-1302-4	0.0	0.0	N
TCGA-KN-8432-11A-01R-2314-13	hsa-mir-1302-5	0.0	0.0	N
TCGA-KN-8432-11A-01R-2314-13	hsa-mir-1302-6	0.0	0.0	N
TCGA-KN-8432-11A-01R-2314-13	hsa-mir-1302-7	0.0	0.0	N
TCGA-KN-8432-11A-01R-2314-13	hsa-mir-1302-8	0.0	0.0	N
TCGA-KN-8432-11A-01R-2314-13	hsa-mir-1302-9	0.0	0.0	N
TCGA-KN-8432-11A-01R-2314-13	hsa-mir-1303	0.0	0.0	N
TCGA-KN-8432-11A-01R-2314-13	hsa-mir-1304	2.0	0.165722	N
TCGA-KN-8432-11A-01R-2314-13	hsa-mir-1305	0.0	0.0	N
TCGA-KN-8432-11A-01R-2314-13	hsa-mir-1306	30.0	2.485828	N
TCGA-KN-8432-11A-01R-2314-13	hsa-mir-1307	5393.0	446.868992	N
TCGA-KN-8432-11A-01R-2314-13	hsa-mir-130a	1334.0	110.53648	N
TCGA-KN-8432-11A-01R-2314-13	hsa-mir-130b	66.0	5.468821	N
TCGA-KN-8432-11A-01R-2314-13	hsa-mir-132	2201.0	182.376906	N
TCGA-KN-8432-11A-01R-2314-13	hsa-mir-1321	0.0	0.0	N
TCGA-KN-8432-11A-01R-2314-13	hsa-mir-1322	0.0	0.0	N
TCGA-KN-8432-11A-01R-2314-13	hsa-mir-1323	0.0	0.0	N
TCGA-KN-8432-11A-01R-2314-13	hsa-mir-1324	0.0	0.0	N
TCGA-KN-8432-11A-01R-2314-13	hsa-mir-133a-1	34.0	2.817272	Y
TCGA-KN-8432-11A-01R-2314-13	hsa-mir-133a-2	0.0	0.0	N
TCGA-KN-8432-11A-01R-2314-13	hsa-mir-133b	4.0	0.331444	Y
TCGA-KN-8432-11A-01R-2314-13	hsa-mir-134	435.0	36.044504	N
TCGA-KN-8432-11A-01R-2314-13	hsa-mir-135a-1	18.0	1.491497	N
TCGA-KN-8432-11A-01R-2314-13	hsa-mir-135a-2	9.0	0.745748	N
TCGA-KN-8432-11A-01R-2314-13	hsa-mir-135b	208.0	17.235073	N
TCGA-KN-8432-11A-01R-2314-13	hsa-mir-136	169.0	14.003497	N
TCGA-KN-8432-11A-01R-2314-13	hsa-mir-137	8.0	0.662887	N
TCGA-KN-8432-11A-01R-2314-13	hsa-mir-138-1	27.0	2.237245	N
TCGA-KN-8432-11A-01R-2314-13	hsa-mir-138-2	33.0	2.734411	N
TCGA-KN-8432-11A-01R-2314-13	hsa-mir-139	3217.0	266.56361	N
TCGA-KN-8432-11A-01R-2314-13	hsa-mir-140	22329.0	1850.201692	N
TCGA-KN-8432-11A-01R-2314-13	hsa-mir-141	6899.0	571.657552	N
TCGA-KN-8432-11A-01R-2314-13	hsa-mir-142	3001.0	248.665649	N
TCGA-KN-8432-11A-01R-2314-13	hsa-mir-143	718688.0	59551.155603	N
TCGA-KN-8432-11A-01R-2314-13	hsa-mir-144	2509.0	207.898072	N
TCGA-KN-8432-11A-01R-2314-13	hsa-mir-145	7989.0	661.975965	N
TCGA-KN-8432-11A-01R-2314-13	hsa-mir-1468	232.0	19.223736	N
TCGA-KN-8432-11A-01R-2314-13	hsa-mir-1469	0.0	0.0	N
TCGA-KN-8432-11A-01R-2314-13	hsa-mir-146a	177.0	14.666384	N
TCGA-KN-8432-11A-01R-2314-13	hsa-mir-146b	1927.0	159.673011	N
TCGA-KN-8432-11A-01R-2314-13	hsa-mir-147	0.0	0.0	N
TCGA-KN-8432-11A-01R-2314-13	hsa-mir-1470	0.0	0.0	N
TCGA-KN-8432-11A-01R-2314-13	hsa-mir-1471	0.0	0.0	N
TCGA-KN-8432-11A-01R-2314-13	hsa-mir-147b	2.0	0.165722	N
TCGA-KN-8432-11A-01R-2314-13	hsa-mir-148a	181319.0	15024.260852	N
TCGA-KN-8432-11A-01R-2314-13	hsa-mir-148b	1331.0	110.287897	N
TCGA-KN-8432-11A-01R-2314-13	hsa-mir-149	119.0	9.860451	N
TCGA-KN-8432-11A-01R-2314-13	hsa-mir-150	1975.0	163.650335	N
TCGA-KN-8432-11A-01R-2314-13	hsa-mir-151	20681.0	1713.64688	N
TCGA-KN-8432-11A-01R-2314-13	hsa-mir-152	4437.0	367.653944	N
TCGA-KN-8432-11A-01R-2314-13	hsa-mir-153-1	3.0	0.248583	N
TCGA-KN-8432-11A-01R-2314-13	hsa-mir-153-2	33.0	2.734411	N
TCGA-KN-8432-11A-01R-2314-13	hsa-mir-1537	2.0	0.165722	N
TCGA-KN-8432-11A-01R-2314-13	hsa-mir-1538	0.0	0.0	N
TCGA-KN-8432-11A-01R-2314-13	hsa-mir-1539	0.0	0.0	N
TCGA-KN-8432-11A-01R-2314-13	hsa-mir-154	20.0	1.657219	N
TCGA-KN-8432-11A-01R-2314-13	hsa-mir-155	385.0	31.901458	N
TCGA-KN-8432-11A-01R-2314-13	hsa-mir-15a	974.0	80.706545	N
TCGA-KN-8432-11A-01R-2314-13	hsa-mir-15b	1099.0	91.064161	N
TCGA-KN-8432-11A-01R-2314-13	hsa-mir-16-1	3255.0	269.712325	N
TCGA-KN-8432-11A-01R-2314-13	hsa-mir-16-2	12.0	0.994331	N
TCGA-KN-8432-11A-01R-2314-13	hsa-mir-17	6249.0	517.797948	Y
TCGA-KN-8432-11A-01R-2314-13	hsa-mir-181a-1	26968.0	2234.593543	N
TCGA-KN-8432-11A-01R-2314-13	hsa-mir-181a-2	10647.0	882.220315	N
TCGA-KN-8432-11A-01R-2314-13	hsa-mir-181b-1	3945.0	326.886366	N
TCGA-KN-8432-11A-01R-2314-13	hsa-mir-181b-2	21.0	1.74008	N
TCGA-KN-8432-11A-01R-2314-13	hsa-mir-181c	1348.0	111.696533	N
TCGA-KN-8432-11A-01R-2314-13	hsa-mir-181d	242.0	20.052345	N
TCGA-KN-8432-11A-01R-2314-13	hsa-mir-182	73242.0	6068.900189	N
TCGA-KN-8432-11A-01R-2314-13	hsa-mir-1825	0.0	0.0	N
TCGA-KN-8432-11A-01R-2314-13	hsa-mir-1827	0.0	0.0	N
TCGA-KN-8432-11A-01R-2314-13	hsa-mir-183	31021.0	2570.42889	N
TCGA-KN-8432-11A-01R-2314-13	hsa-mir-184	67.0	5.551682	N
TCGA-KN-8432-11A-01R-2314-13	hsa-mir-185	566.0	46.899286	N
TCGA-KN-8432-11A-01R-2314-13	hsa-mir-186	1275.0	105.647685	N
TCGA-KN-8432-11A-01R-2314-13	hsa-mir-187	38.0	3.148715	N
TCGA-KN-8432-11A-01R-2314-13	hsa-mir-188	66.0	5.468821	N
TCGA-KN-8432-11A-01R-2314-13	hsa-mir-18a	31.0	2.568689	Y
TCGA-KN-8432-11A-01R-2314-13	hsa-mir-18b	5.0	0.414305	Y
TCGA-KN-8432-11A-01R-2314-13	hsa-mir-190	407.0	33.724398	N
TCGA-KN-8432-11A-01R-2314-13	hsa-mir-1908	0.0	0.0	N
TCGA-KN-8432-11A-01R-2314-13	hsa-mir-1909	0.0	0.0	N
TCGA-KN-8432-11A-01R-2314-13	hsa-mir-190b	6.0	0.497166	N
TCGA-KN-8432-11A-01R-2314-13	hsa-mir-191	3467.0	287.278842	N
TCGA-KN-8432-11A-01R-2314-13	hsa-mir-1910	0.0	0.0	N
TCGA-KN-8432-11A-01R-2314-13	hsa-mir-1911	0.0	0.0	N
TCGA-KN-8432-11A-01R-2314-13	hsa-mir-1912	0.0	0.0	N
TCGA-KN-8432-11A-01R-2314-13	hsa-mir-1913	0.0	0.0	N
TCGA-KN-8432-11A-01R-2314-13	hsa-mir-1914	1.0	0.082861	N
TCGA-KN-8432-11A-01R-2314-13	hsa-mir-1915	0.0	0.0	N
TCGA-KN-8432-11A-01R-2314-13	hsa-mir-192	15727.0	1303.153836	Y
TCGA-KN-8432-11A-01R-2314-13	hsa-mir-193a	3253.0	269.546603	N
TCGA-KN-8432-11A-01R-2314-13	hsa-mir-193b	248.0	20.54951	N
TCGA-KN-8432-11A-01R-2314-13	hsa-mir-194-1	3199.0	265.072113	N
TCGA-KN-8432-11A-01R-2314-13	hsa-mir-194-2	3411.0	282.63863	N
TCGA-KN-8432-11A-01R-2314-13	hsa-mir-195	324.0	26.846941	N
TCGA-KN-8432-11A-01R-2314-13	hsa-mir-196a-1	9375.0	776.821213	N
TCGA-KN-8432-11A-01R-2314-13	hsa-mir-196a-2	523.0	43.336266	N
TCGA-KN-8432-11A-01R-2314-13	hsa-mir-196b	8582.0	711.112496	N
TCGA-KN-8432-11A-01R-2314-13	hsa-mir-197	855.0	70.846095	N
TCGA-KN-8432-11A-01R-2314-13	hsa-mir-1972-1	0.0	0.0	N
TCGA-KN-8432-11A-01R-2314-13	hsa-mir-1972-2	0.0	0.0	N
TCGA-KN-8432-11A-01R-2314-13	hsa-mir-1973	0.0	0.0	N
TCGA-KN-8432-11A-01R-2314-13	hsa-mir-1976	51.0	4.225907	N
TCGA-KN-8432-11A-01R-2314-13	hsa-mir-198	0.0	0.0	N
TCGA-KN-8432-11A-01R-2314-13	hsa-mir-199a-1	15389.0	1275.146842	Y
TCGA-KN-8432-11A-01R-2314-13	hsa-mir-199a-2	25507.0	2113.533725	Y
TCGA-KN-8432-11A-01R-2314-13	hsa-mir-199b	30183.0	2500.991431	Y
TCGA-KN-8432-11A-01R-2314-13	hsa-mir-19a	102.0	8.451815	N
TCGA-KN-8432-11A-01R-2314-13	hsa-mir-19b-1	87.0	7.208901	N
TCGA-KN-8432-11A-01R-2314-13	hsa-mir-19b-2	567.0	46.982147	N
TCGA-KN-8432-11A-01R-2314-13	hsa-mir-200a	11219.0	929.616767	N
TCGA-KN-8432-11A-01R-2314-13	hsa-mir-200b	13638.0	1130.057355	N
TCGA-KN-8432-11A-01R-2314-13	hsa-mir-200c	48941.0	4055.296744	N
TCGA-KN-8432-11A-01R-2314-13	hsa-mir-202	0.0	0.0	N
TCGA-KN-8432-11A-01R-2314-13	hsa-mir-203	38162.0	3162.138786	N
TCGA-KN-8432-11A-01R-2314-13	hsa-mir-204	2688.0	222.730178	N
TCGA-KN-8432-11A-01R-2314-13	hsa-mir-205	40.0	3.314437	N
TCGA-KN-8432-11A-01R-2314-13	hsa-mir-2052	0.0	0.0	N
TCGA-KN-8432-11A-01R-2314-13	hsa-mir-2053	0.0	0.0	N
TCGA-KN-8432-11A-01R-2314-13	hsa-mir-2054	0.0	0.0	N
TCGA-KN-8432-11A-01R-2314-13	hsa-mir-206	293.0	24.278252	N
TCGA-KN-8432-11A-01R-2314-13	hsa-mir-208a	0.0	0.0	N
TCGA-KN-8432-11A-01R-2314-13	hsa-mir-208b	1.0	0.082861	N
TCGA-KN-8432-11A-01R-2314-13	hsa-mir-20a	2446.0	202.677833	N
TCGA-KN-8432-11A-01R-2314-13	hsa-mir-20b	637.0	52.782412	N
TCGA-KN-8432-11A-01R-2314-13	hsa-mir-21	559848.0	46389.525583	N
TCGA-KN-8432-11A-01R-2314-13	hsa-mir-210	5862.0	485.730768	N
TCGA-KN-8432-11A-01R-2314-13	hsa-mir-211	1.0	0.082861	N
TCGA-KN-8432-11A-01R-2314-13	hsa-mir-2110	7.0	0.580027	N
TCGA-KN-8432-11A-01R-2314-13	hsa-mir-2113	1.0	0.082861	N
TCGA-KN-8432-11A-01R-2314-13	hsa-mir-2114	10.0	0.828609	N
TCGA-KN-8432-11A-01R-2314-13	hsa-mir-2115	0.0	0.0	N
TCGA-KN-8432-11A-01R-2314-13	hsa-mir-2116	3.0	0.248583	N
TCGA-KN-8432-11A-01R-2314-13	hsa-mir-2117	0.0	0.0	N
TCGA-KN-8432-11A-01R-2314-13	hsa-mir-212	99.0	8.203232	N
TCGA-KN-8432-11A-01R-2314-13	hsa-mir-214	146.0	12.097696	N
TCGA-KN-8432-11A-01R-2314-13	hsa-mir-215	38.0	3.148715	Y
TCGA-KN-8432-11A-01R-2314-13	hsa-mir-216a	3.0	0.248583	N
TCGA-KN-8432-11A-01R-2314-13	hsa-mir-216b	0.0	0.0	N
TCGA-KN-8432-11A-01R-2314-13	hsa-mir-217	71.0	5.883126	N
TCGA-KN-8432-11A-01R-2314-13	hsa-mir-218-1	1.0	0.082861	N
TCGA-KN-8432-11A-01R-2314-13	hsa-mir-218-2	127.0	10.523338	N
TCGA-KN-8432-11A-01R-2314-13	hsa-mir-219-1	25.0	2.071523	N
TCGA-KN-8432-11A-01R-2314-13	hsa-mir-219-2	0.0	0.0	N
TCGA-KN-8432-11A-01R-2314-13	hsa-mir-22	830068.0	68780.205916	N
TCGA-KN-8432-11A-01R-2314-13	hsa-mir-221	2967.0	245.848377	N
TCGA-KN-8432-11A-01R-2314-13	hsa-mir-222	425.0	35.215895	N
TCGA-KN-8432-11A-01R-2314-13	hsa-mir-223	650.0	53.859604	N
TCGA-KN-8432-11A-01R-2314-13	hsa-mir-224	51.0	4.225907	N
TCGA-KN-8432-11A-01R-2314-13	hsa-mir-2276	2.0	0.165722	N
TCGA-KN-8432-11A-01R-2314-13	hsa-mir-2277	5.0	0.414305	N
TCGA-KN-8432-11A-01R-2314-13	hsa-mir-2278	0.0	0.0	N
TCGA-KN-8432-11A-01R-2314-13	hsa-mir-2355	153.0	12.677722	N
TCGA-KN-8432-11A-01R-2314-13	hsa-mir-23a	26812.0	2221.667238	Y
TCGA-KN-8432-11A-01R-2314-13	hsa-mir-23b	24324.0	2015.509246	Y
TCGA-KN-8432-11A-01R-2314-13	hsa-mir-23c	15.0	1.242914	N
TCGA-KN-8432-11A-01R-2314-13	hsa-mir-24-1	334.0	27.67555	N
TCGA-KN-8432-11A-01R-2314-13	hsa-mir-24-2	17804.0	1475.255986	N
TCGA-KN-8432-11A-01R-2314-13	hsa-mir-25	26444.0	2191.174416	N
TCGA-KN-8432-11A-01R-2314-13	hsa-mir-26a-1	18.0	1.491497	N
TCGA-KN-8432-11A-01R-2314-13	hsa-mir-26a-2	28362.0	2350.101679	N
TCGA-KN-8432-11A-01R-2314-13	hsa-mir-26b	5637.0	467.087059	N
TCGA-KN-8432-11A-01R-2314-13	hsa-mir-27a	9091.0	753.288709	Y
TCGA-KN-8432-11A-01R-2314-13	hsa-mir-27b	27713.0	2296.324935	Y
TCGA-KN-8432-11A-01R-2314-13	hsa-mir-28	16235.0	1345.247188	N
TCGA-KN-8432-11A-01R-2314-13	hsa-mir-2861	0.0	0.0	N
TCGA-KN-8432-11A-01R-2314-13	hsa-mir-2909	0.0	0.0	N
TCGA-KN-8432-11A-01R-2314-13	hsa-mir-296	26.0	2.154384	N
TCGA-KN-8432-11A-01R-2314-13	hsa-mir-297	0.0	0.0	N
TCGA-KN-8432-11A-01R-2314-13	hsa-mir-298	0.0	0.0	N
TCGA-KN-8432-11A-01R-2314-13	hsa-mir-299	5.0	0.414305	N
TCGA-KN-8432-11A-01R-2314-13	hsa-mir-29a	111708.0	9256.228697	N
TCGA-KN-8432-11A-01R-2314-13	hsa-mir-29b-1	3221.0	266.895053	Y
TCGA-KN-8432-11A-01R-2314-13	hsa-mir-29b-2	3649.0	302.359531	Y
TCGA-KN-8432-11A-01R-2314-13	hsa-mir-29c	34157.0	2830.280764	Y
TCGA-KN-8432-11A-01R-2314-13	hsa-mir-300	0.0	0.0	N
TCGA-KN-8432-11A-01R-2314-13	hsa-mir-301a	80.0	6.628874	N
TCGA-KN-8432-11A-01R-2314-13	hsa-mir-301b	0.0	0.0	N
TCGA-KN-8432-11A-01R-2314-13	hsa-mir-302a	2.0	0.165722	N
TCGA-KN-8432-11A-01R-2314-13	hsa-mir-302b	2.0	0.165722	N
TCGA-KN-8432-11A-01R-2314-13	hsa-mir-302c	0.0	0.0	N
TCGA-KN-8432-11A-01R-2314-13	hsa-mir-302d	0.0	0.0	N
TCGA-KN-8432-11A-01R-2314-13	hsa-mir-302e	0.0	0.0	N
TCGA-KN-8432-11A-01R-2314-13	hsa-mir-302f	0.0	0.0	N
TCGA-KN-8432-11A-01R-2314-13	hsa-mir-3065	558.0	46.236399	N
TCGA-KN-8432-11A-01R-2314-13	hsa-mir-3074	41.0	3.397298	N
TCGA-KN-8432-11A-01R-2314-13	hsa-mir-30a	2730007.0	226210.917193	Y
TCGA-KN-8432-11A-01R-2314-13	hsa-mir-30b	4253.0	352.407533	Y
TCGA-KN-8432-11A-01R-2314-13	hsa-mir-30c-1	26.0	2.154384	N
TCGA-KN-8432-11A-01R-2314-13	hsa-mir-30c-2	24843.0	2058.514068	Y
TCGA-KN-8432-11A-01R-2314-13	hsa-mir-30d	121364.0	10056.333831	N
TCGA-KN-8432-11A-01R-2314-13	hsa-mir-30e	160646.0	13311.276859	Y
TCGA-KN-8432-11A-01R-2314-13	hsa-mir-31	316.0	26.184054	N
TCGA-KN-8432-11A-01R-2314-13	hsa-mir-3115	0.0	0.0	N
TCGA-KN-8432-11A-01R-2314-13	hsa-mir-3116-1	0.0	0.0	N
TCGA-KN-8432-11A-01R-2314-13	hsa-mir-3116-2	0.0	0.0	N
TCGA-KN-8432-11A-01R-2314-13	hsa-mir-3117	23.0	1.905801	N
TCGA-KN-8432-11A-01R-2314-13	hsa-mir-3118-1	0.0	0.0	N
TCGA-KN-8432-11A-01R-2314-13	hsa-mir-3118-2	0.0	0.0	N
TCGA-KN-8432-11A-01R-2314-13	hsa-mir-3118-3	0.0	0.0	N
TCGA-KN-8432-11A-01R-2314-13	hsa-mir-3118-4	0.0	0.0	N
TCGA-KN-8432-11A-01R-2314-13	hsa-mir-3118-5	0.0	0.0	N
TCGA-KN-8432-11A-01R-2314-13	hsa-mir-3118-6	0.0	0.0	N
TCGA-KN-8432-11A-01R-2314-13	hsa-mir-3119-1	0.0	0.0	N
TCGA-KN-8432-11A-01R-2314-13	hsa-mir-3119-2	0.0	0.0	N
TCGA-KN-8432-11A-01R-2314-13	hsa-mir-3120	1.0	0.082861	N
TCGA-KN-8432-11A-01R-2314-13	hsa-mir-3121	0.0	0.0	N
TCGA-KN-8432-11A-01R-2314-13	hsa-mir-3122	0.0	0.0	N
TCGA-KN-8432-11A-01R-2314-13	hsa-mir-3123	0.0	0.0	N
TCGA-KN-8432-11A-01R-2314-13	hsa-mir-3124	2.0	0.165722	N
TCGA-KN-8432-11A-01R-2314-13	hsa-mir-3125	3.0	0.248583	N
TCGA-KN-8432-11A-01R-2314-13	hsa-mir-3126	0.0	0.0	N
TCGA-KN-8432-11A-01R-2314-13	hsa-mir-3127	35.0	2.900133	N
TCGA-KN-8432-11A-01R-2314-13	hsa-mir-3128	0.0	0.0	N
TCGA-KN-8432-11A-01R-2314-13	hsa-mir-3129	1.0	0.082861	N
TCGA-KN-8432-11A-01R-2314-13	hsa-mir-3130-1	34.0	2.817272	N
TCGA-KN-8432-11A-01R-2314-13	hsa-mir-3130-2	0.0	0.0	N
TCGA-KN-8432-11A-01R-2314-13	hsa-mir-3131	0.0	0.0	N
TCGA-KN-8432-11A-01R-2314-13	hsa-mir-3132	0.0	0.0	N
TCGA-KN-8432-11A-01R-2314-13	hsa-mir-3133	0.0	0.0	N
TCGA-KN-8432-11A-01R-2314-13	hsa-mir-3134	0.0	0.0	N
TCGA-KN-8432-11A-01R-2314-13	hsa-mir-3135	0.0	0.0	N
TCGA-KN-8432-11A-01R-2314-13	hsa-mir-3136	1.0	0.082861	N
TCGA-KN-8432-11A-01R-2314-13	hsa-mir-3137	0.0	0.0	N
TCGA-KN-8432-11A-01R-2314-13	hsa-mir-3138	0.0	0.0	N
TCGA-KN-8432-11A-01R-2314-13	hsa-mir-3139	0.0	0.0	N
TCGA-KN-8432-11A-01R-2314-13	hsa-mir-3140	2.0	0.165722	N
TCGA-KN-8432-11A-01R-2314-13	hsa-mir-3141	0.0	0.0	N
TCGA-KN-8432-11A-01R-2314-13	hsa-mir-3142	0.0	0.0	N
TCGA-KN-8432-11A-01R-2314-13	hsa-mir-3143	0.0	0.0	N
TCGA-KN-8432-11A-01R-2314-13	hsa-mir-3144	0.0	0.0	N
TCGA-KN-8432-11A-01R-2314-13	hsa-mir-3145	0.0	0.0	N
TCGA-KN-8432-11A-01R-2314-13	hsa-mir-3146	0.0	0.0	N
TCGA-KN-8432-11A-01R-2314-13	hsa-mir-3147	0.0	0.0	N
TCGA-KN-8432-11A-01R-2314-13	hsa-mir-3148	0.0	0.0	N
TCGA-KN-8432-11A-01R-2314-13	hsa-mir-3149	1.0	0.082861	N
TCGA-KN-8432-11A-01R-2314-13	hsa-mir-3150	2.0	0.165722	N
TCGA-KN-8432-11A-01R-2314-13	hsa-mir-3150b	0.0	0.0	N
TCGA-KN-8432-11A-01R-2314-13	hsa-mir-3151	0.0	0.0	N
TCGA-KN-8432-11A-01R-2314-13	hsa-mir-3152	0.0	0.0	N
TCGA-KN-8432-11A-01R-2314-13	hsa-mir-3153	0.0	0.0	N
TCGA-KN-8432-11A-01R-2314-13	hsa-mir-3154	4.0	0.331444	N
TCGA-KN-8432-11A-01R-2314-13	hsa-mir-3155	2.0	0.165722	N
TCGA-KN-8432-11A-01R-2314-13	hsa-mir-3156-1	0.0	0.0	N
TCGA-KN-8432-11A-01R-2314-13	hsa-mir-3156-2	0.0	0.0	N
TCGA-KN-8432-11A-01R-2314-13	hsa-mir-3156-3	0.0	0.0	N
TCGA-KN-8432-11A-01R-2314-13	hsa-mir-3157	3.0	0.248583	N
TCGA-KN-8432-11A-01R-2314-13	hsa-mir-3158-1	0.0	0.0	N
TCGA-KN-8432-11A-01R-2314-13	hsa-mir-3158-2	0.0	0.0	N
TCGA-KN-8432-11A-01R-2314-13	hsa-mir-3159	0.0	0.0	N
TCGA-KN-8432-11A-01R-2314-13	hsa-mir-3160-1	0.0	0.0	N
TCGA-KN-8432-11A-01R-2314-13	hsa-mir-3160-2	0.0	0.0	N
TCGA-KN-8432-11A-01R-2314-13	hsa-mir-3161	8.0	0.662887	N
TCGA-KN-8432-11A-01R-2314-13	hsa-mir-3162	0.0	0.0	N
TCGA-KN-8432-11A-01R-2314-13	hsa-mir-3163	0.0	0.0	N
TCGA-KN-8432-11A-01R-2314-13	hsa-mir-3164	0.0	0.0	N
TCGA-KN-8432-11A-01R-2314-13	hsa-mir-3165	0.0	0.0	N
TCGA-KN-8432-11A-01R-2314-13	hsa-mir-3166	0.0	0.0	N
TCGA-KN-8432-11A-01R-2314-13	hsa-mir-3167	0.0	0.0	N
TCGA-KN-8432-11A-01R-2314-13	hsa-mir-3168	0.0	0.0	N
TCGA-KN-8432-11A-01R-2314-13	hsa-mir-3169	0.0	0.0	N
TCGA-KN-8432-11A-01R-2314-13	hsa-mir-3170	7.0	0.580027	N
TCGA-KN-8432-11A-01R-2314-13	hsa-mir-3171	0.0	0.0	N
TCGA-KN-8432-11A-01R-2314-13	hsa-mir-3173	1.0	0.082861	N
TCGA-KN-8432-11A-01R-2314-13	hsa-mir-3174	0.0	0.0	N
TCGA-KN-8432-11A-01R-2314-13	hsa-mir-3175	0.0	0.0	N
TCGA-KN-8432-11A-01R-2314-13	hsa-mir-3176	0.0	0.0	N
TCGA-KN-8432-11A-01R-2314-13	hsa-mir-3177	1.0	0.082861	N
TCGA-KN-8432-11A-01R-2314-13	hsa-mir-3178	2.0	0.165722	N
TCGA-KN-8432-11A-01R-2314-13	hsa-mir-3179-1	0.0	0.0	N
TCGA-KN-8432-11A-01R-2314-13	hsa-mir-3179-2	0.0	0.0	N
TCGA-KN-8432-11A-01R-2314-13	hsa-mir-3179-3	0.0	0.0	N
TCGA-KN-8432-11A-01R-2314-13	hsa-mir-3180-1	0.0	0.0	N
TCGA-KN-8432-11A-01R-2314-13	hsa-mir-3180-2	0.0	0.0	N
TCGA-KN-8432-11A-01R-2314-13	hsa-mir-3180-3	0.0	0.0	N
TCGA-KN-8432-11A-01R-2314-13	hsa-mir-3180-4	0.0	0.0	N
TCGA-KN-8432-11A-01R-2314-13	hsa-mir-3180-5	0.0	0.0	N
TCGA-KN-8432-11A-01R-2314-13	hsa-mir-3181	0.0	0.0	N
TCGA-KN-8432-11A-01R-2314-13	hsa-mir-3182	0.0	0.0	N
TCGA-KN-8432-11A-01R-2314-13	hsa-mir-3183	0.0	0.0	N
TCGA-KN-8432-11A-01R-2314-13	hsa-mir-3184	0.0	0.0	N
TCGA-KN-8432-11A-01R-2314-13	hsa-mir-3185	0.0	0.0	N
TCGA-KN-8432-11A-01R-2314-13	hsa-mir-3186	0.0	0.0	N
TCGA-KN-8432-11A-01R-2314-13	hsa-mir-3187	1.0	0.082861	N
TCGA-KN-8432-11A-01R-2314-13	hsa-mir-3188	1.0	0.082861	N
TCGA-KN-8432-11A-01R-2314-13	hsa-mir-3189	1.0	0.082861	N
TCGA-KN-8432-11A-01R-2314-13	hsa-mir-3190	0.0	0.0	N
TCGA-KN-8432-11A-01R-2314-13	hsa-mir-3191	1.0	0.082861	N
TCGA-KN-8432-11A-01R-2314-13	hsa-mir-3192	1.0	0.082861	N
TCGA-KN-8432-11A-01R-2314-13	hsa-mir-3193	4.0	0.331444	N
TCGA-KN-8432-11A-01R-2314-13	hsa-mir-3194	4.0	0.331444	N
TCGA-KN-8432-11A-01R-2314-13	hsa-mir-3195	0.0	0.0	N
TCGA-KN-8432-11A-01R-2314-13	hsa-mir-3196	0.0	0.0	N
TCGA-KN-8432-11A-01R-2314-13	hsa-mir-3197	0.0	0.0	N
TCGA-KN-8432-11A-01R-2314-13	hsa-mir-3198	0.0	0.0	N
TCGA-KN-8432-11A-01R-2314-13	hsa-mir-3199-1	12.0	0.994331	N
TCGA-KN-8432-11A-01R-2314-13	hsa-mir-3199-2	5.0	0.414305	N
TCGA-KN-8432-11A-01R-2314-13	hsa-mir-32	152.0	12.594861	N
TCGA-KN-8432-11A-01R-2314-13	hsa-mir-3200	15.0	1.242914	N
TCGA-KN-8432-11A-01R-2314-13	hsa-mir-3201	0.0	0.0	N
TCGA-KN-8432-11A-01R-2314-13	hsa-mir-3202-1	0.0	0.0	N
TCGA-KN-8432-11A-01R-2314-13	hsa-mir-3202-2	0.0	0.0	N
TCGA-KN-8432-11A-01R-2314-13	hsa-mir-320a	2997.0	248.334205	Y
TCGA-KN-8432-11A-01R-2314-13	hsa-mir-320b-1	0.0	0.0	N
TCGA-KN-8432-11A-01R-2314-13	hsa-mir-320b-2	24.0	1.988662	Y
TCGA-KN-8432-11A-01R-2314-13	hsa-mir-320c-1	5.0	0.414305	N
TCGA-KN-8432-11A-01R-2314-13	hsa-mir-320c-2	1.0	0.082861	N
TCGA-KN-8432-11A-01R-2314-13	hsa-mir-320d-1	5.0	0.414305	N
TCGA-KN-8432-11A-01R-2314-13	hsa-mir-320d-2	4.0	0.331444	N
TCGA-KN-8432-11A-01R-2314-13	hsa-mir-320e	1.0	0.082861	N
TCGA-KN-8432-11A-01R-2314-13	hsa-mir-323	3.0	0.248583	N
TCGA-KN-8432-11A-01R-2314-13	hsa-mir-323b	8.0	0.662887	N
TCGA-KN-8432-11A-01R-2314-13	hsa-mir-324	230.0	19.058014	N
TCGA-KN-8432-11A-01R-2314-13	hsa-mir-325	0.0	0.0	N
TCGA-KN-8432-11A-01R-2314-13	hsa-mir-326	52.0	4.308768	N
TCGA-KN-8432-11A-01R-2314-13	hsa-mir-328	274.0	22.703895	N
TCGA-KN-8432-11A-01R-2314-13	hsa-mir-329-1	1.0	0.082861	N
TCGA-KN-8432-11A-01R-2314-13	hsa-mir-329-2	1.0	0.082861	N
TCGA-KN-8432-11A-01R-2314-13	hsa-mir-330	132.0	10.937643	N
TCGA-KN-8432-11A-01R-2314-13	hsa-mir-331	175.0	14.500663	N
TCGA-KN-8432-11A-01R-2314-13	hsa-mir-335	497.0	41.181882	N
TCGA-KN-8432-11A-01R-2314-13	hsa-mir-337	68.0	5.634543	N
TCGA-KN-8432-11A-01R-2314-13	hsa-mir-338	2120.0	175.66517	N
TCGA-KN-8432-11A-01R-2314-13	hsa-mir-339	157.0	13.009166	N
TCGA-KN-8432-11A-01R-2314-13	hsa-mir-33a	147.0	12.180557	N
TCGA-KN-8432-11A-01R-2314-13	hsa-mir-33b	7.0	0.580027	N
TCGA-KN-8432-11A-01R-2314-13	hsa-mir-340	135.0	11.186225	N
TCGA-KN-8432-11A-01R-2314-13	hsa-mir-342	237.0	19.63804	N
TCGA-KN-8432-11A-01R-2314-13	hsa-mir-345	48.0	3.977325	N
TCGA-KN-8432-11A-01R-2314-13	hsa-mir-346	0.0	0.0	N
TCGA-KN-8432-11A-01R-2314-13	hsa-mir-34a	1160.0	96.118678	N
TCGA-KN-8432-11A-01R-2314-13	hsa-mir-34b	13.0	1.077192	N
TCGA-KN-8432-11A-01R-2314-13	hsa-mir-34c	62.0	5.137378	N
TCGA-KN-8432-11A-01R-2314-13	hsa-mir-3605	23.0	1.905801	N
TCGA-KN-8432-11A-01R-2314-13	hsa-mir-3606	0.0	0.0	N
TCGA-KN-8432-11A-01R-2314-13	hsa-mir-3607	193.0	15.992159	N
TCGA-KN-8432-11A-01R-2314-13	hsa-mir-3609	1.0	0.082861	N
TCGA-KN-8432-11A-01R-2314-13	hsa-mir-361	3528.0	292.333359	N
TCGA-KN-8432-11A-01R-2314-13	hsa-mir-3610	9.0	0.745748	N
TCGA-KN-8432-11A-01R-2314-13	hsa-mir-3611	1.0	0.082861	N
TCGA-KN-8432-11A-01R-2314-13	hsa-mir-3612	0.0	0.0	N
TCGA-KN-8432-11A-01R-2314-13	hsa-mir-3613	54.0	4.47449	N
TCGA-KN-8432-11A-01R-2314-13	hsa-mir-3614	2.0	0.165722	N
TCGA-KN-8432-11A-01R-2314-13	hsa-mir-3615	14.0	1.160053	N
TCGA-KN-8432-11A-01R-2314-13	hsa-mir-3616	0.0	0.0	N
TCGA-KN-8432-11A-01R-2314-13	hsa-mir-3617	0.0	0.0	N
TCGA-KN-8432-11A-01R-2314-13	hsa-mir-3618	0.0	0.0	N
TCGA-KN-8432-11A-01R-2314-13	hsa-mir-3619	0.0	0.0	N
TCGA-KN-8432-11A-01R-2314-13	hsa-mir-362	268.0	22.206729	N
TCGA-KN-8432-11A-01R-2314-13	hsa-mir-3620	0.0	0.0	N
TCGA-KN-8432-11A-01R-2314-13	hsa-mir-3621	0.0	0.0	N
TCGA-KN-8432-11A-01R-2314-13	hsa-mir-3622a	3.0	0.248583	N
TCGA-KN-8432-11A-01R-2314-13	hsa-mir-3622b	0.0	0.0	N
TCGA-KN-8432-11A-01R-2314-13	hsa-mir-363	390.0	32.315762	N
TCGA-KN-8432-11A-01R-2314-13	hsa-mir-3646	0.0	0.0	N
TCGA-KN-8432-11A-01R-2314-13	hsa-mir-3647	22.0	1.82294	N
TCGA-KN-8432-11A-01R-2314-13	hsa-mir-3648	7.0	0.580027	N
TCGA-KN-8432-11A-01R-2314-13	hsa-mir-3649	0.0	0.0	N
TCGA-KN-8432-11A-01R-2314-13	hsa-mir-365-1	81.0	6.711735	N
TCGA-KN-8432-11A-01R-2314-13	hsa-mir-365-2	79.0	6.546013	N
TCGA-KN-8432-11A-01R-2314-13	hsa-mir-3650	2.0	0.165722	N
TCGA-KN-8432-11A-01R-2314-13	hsa-mir-3651	0.0	0.0	N
TCGA-KN-8432-11A-01R-2314-13	hsa-mir-3652	5.0	0.414305	N
TCGA-KN-8432-11A-01R-2314-13	hsa-mir-3653	26.0	2.154384	N
TCGA-KN-8432-11A-01R-2314-13	hsa-mir-3654	0.0	0.0	N
TCGA-KN-8432-11A-01R-2314-13	hsa-mir-3655	4.0	0.331444	N
TCGA-KN-8432-11A-01R-2314-13	hsa-mir-3656	0.0	0.0	N
TCGA-KN-8432-11A-01R-2314-13	hsa-mir-3657	0.0	0.0	N
TCGA-KN-8432-11A-01R-2314-13	hsa-mir-3658	0.0	0.0	N
TCGA-KN-8432-11A-01R-2314-13	hsa-mir-3659	0.0	0.0	N
TCGA-KN-8432-11A-01R-2314-13	hsa-mir-3660	0.0	0.0	N
TCGA-KN-8432-11A-01R-2314-13	hsa-mir-3661	0.0	0.0	N
TCGA-KN-8432-11A-01R-2314-13	hsa-mir-3662	0.0	0.0	N
TCGA-KN-8432-11A-01R-2314-13	hsa-mir-3663	0.0	0.0	N
TCGA-KN-8432-11A-01R-2314-13	hsa-mir-3664	5.0	0.414305	N
TCGA-KN-8432-11A-01R-2314-13	hsa-mir-3665	0.0	0.0	N
TCGA-KN-8432-11A-01R-2314-13	hsa-mir-3666	0.0	0.0	N
TCGA-KN-8432-11A-01R-2314-13	hsa-mir-3667	0.0	0.0	N
TCGA-KN-8432-11A-01R-2314-13	hsa-mir-3668	0.0	0.0	N
TCGA-KN-8432-11A-01R-2314-13	hsa-mir-3669	0.0	0.0	N
TCGA-KN-8432-11A-01R-2314-13	hsa-mir-367	0.0	0.0	N
TCGA-KN-8432-11A-01R-2314-13	hsa-mir-3670	0.0	0.0	N
TCGA-KN-8432-11A-01R-2314-13	hsa-mir-3671	0.0	0.0	N
TCGA-KN-8432-11A-01R-2314-13	hsa-mir-3672	0.0	0.0	N
TCGA-KN-8432-11A-01R-2314-13	hsa-mir-3673	0.0	0.0	N
TCGA-KN-8432-11A-01R-2314-13	hsa-mir-3674	0.0	0.0	N
TCGA-KN-8432-11A-01R-2314-13	hsa-mir-3675	0.0	0.0	N
TCGA-KN-8432-11A-01R-2314-13	hsa-mir-3676	35.0	2.900133	N
TCGA-KN-8432-11A-01R-2314-13	hsa-mir-3677	13.0	1.077192	N
TCGA-KN-8432-11A-01R-2314-13	hsa-mir-3678	2.0	0.165722	N
TCGA-KN-8432-11A-01R-2314-13	hsa-mir-3679	0.0	0.0	N
TCGA-KN-8432-11A-01R-2314-13	hsa-mir-3680	1.0	0.082861	N
TCGA-KN-8432-11A-01R-2314-13	hsa-mir-3681	1.0	0.082861	N
TCGA-KN-8432-11A-01R-2314-13	hsa-mir-3682	1.0	0.082861	N
TCGA-KN-8432-11A-01R-2314-13	hsa-mir-3683	0.0	0.0	N
TCGA-KN-8432-11A-01R-2314-13	hsa-mir-3684	1.0	0.082861	N
TCGA-KN-8432-11A-01R-2314-13	hsa-mir-3685	0.0	0.0	N
TCGA-KN-8432-11A-01R-2314-13	hsa-mir-3686	0.0	0.0	N
TCGA-KN-8432-11A-01R-2314-13	hsa-mir-3687	7.0	0.580027	N
TCGA-KN-8432-11A-01R-2314-13	hsa-mir-3688	0.0	0.0	N
TCGA-KN-8432-11A-01R-2314-13	hsa-mir-3689a	0.0	0.0	N
TCGA-KN-8432-11A-01R-2314-13	hsa-mir-3689b	0.0	0.0	N
TCGA-KN-8432-11A-01R-2314-13	hsa-mir-369	32.0	2.65155	N
TCGA-KN-8432-11A-01R-2314-13	hsa-mir-3690	1.0	0.082861	N
TCGA-KN-8432-11A-01R-2314-13	hsa-mir-3691	1.0	0.082861	N
TCGA-KN-8432-11A-01R-2314-13	hsa-mir-3692	1.0	0.082861	N
TCGA-KN-8432-11A-01R-2314-13	hsa-mir-370	30.0	2.485828	N
TCGA-KN-8432-11A-01R-2314-13	hsa-mir-371	1.0	0.082861	N
TCGA-KN-8432-11A-01R-2314-13	hsa-mir-3713	0.0	0.0	N
TCGA-KN-8432-11A-01R-2314-13	hsa-mir-3714	0.0	0.0	N
TCGA-KN-8432-11A-01R-2314-13	hsa-mir-372	44.0	3.645881	N
TCGA-KN-8432-11A-01R-2314-13	hsa-mir-373	2.0	0.165722	N
TCGA-KN-8432-11A-01R-2314-13	hsa-mir-374a	4598.0	380.994553	N
TCGA-KN-8432-11A-01R-2314-13	hsa-mir-374b	437.0	36.210226	N
TCGA-KN-8432-11A-01R-2314-13	hsa-mir-374c	0.0	0.0	N
TCGA-KN-8432-11A-01R-2314-13	hsa-mir-375	1247.0	103.327579	N
TCGA-KN-8432-11A-01R-2314-13	hsa-mir-376a-1	2.0	0.165722	N
TCGA-KN-8432-11A-01R-2314-13	hsa-mir-376a-2	3.0	0.248583	N
TCGA-KN-8432-11A-01R-2314-13	hsa-mir-376b	3.0	0.248583	N
TCGA-KN-8432-11A-01R-2314-13	hsa-mir-376c	15.0	1.242914	N
TCGA-KN-8432-11A-01R-2314-13	hsa-mir-377	7.0	0.580027	N
TCGA-KN-8432-11A-01R-2314-13	hsa-mir-378	1401.0	116.088162	N
TCGA-KN-8432-11A-01R-2314-13	hsa-mir-378b	0.0	0.0	N
TCGA-KN-8432-11A-01R-2314-13	hsa-mir-378c	47.0	3.894464	N
TCGA-KN-8432-11A-01R-2314-13	hsa-mir-379	2205.0	182.708349	N
TCGA-KN-8432-11A-01R-2314-13	hsa-mir-380	2.0	0.165722	N
TCGA-KN-8432-11A-01R-2314-13	hsa-mir-381	182.0	15.080689	N
TCGA-KN-8432-11A-01R-2314-13	hsa-mir-382	66.0	5.468821	N
TCGA-KN-8432-11A-01R-2314-13	hsa-mir-383	0.0	0.0	N
TCGA-KN-8432-11A-01R-2314-13	hsa-mir-384	0.0	0.0	N
TCGA-KN-8432-11A-01R-2314-13	hsa-mir-3907	0.0	0.0	N
TCGA-KN-8432-11A-01R-2314-13	hsa-mir-3908	0.0	0.0	N
TCGA-KN-8432-11A-01R-2314-13	hsa-mir-3909	3.0	0.248583	N
TCGA-KN-8432-11A-01R-2314-13	hsa-mir-3910-1	0.0	0.0	N
TCGA-KN-8432-11A-01R-2314-13	hsa-mir-3910-2	0.0	0.0	N
TCGA-KN-8432-11A-01R-2314-13	hsa-mir-3911	0.0	0.0	N
TCGA-KN-8432-11A-01R-2314-13	hsa-mir-3912	13.0	1.077192	N
TCGA-KN-8432-11A-01R-2314-13	hsa-mir-3913-1	54.0	4.47449	N
TCGA-KN-8432-11A-01R-2314-13	hsa-mir-3913-2	0.0	0.0	N
TCGA-KN-8432-11A-01R-2314-13	hsa-mir-3914-1	0.0	0.0	N
TCGA-KN-8432-11A-01R-2314-13	hsa-mir-3914-2	0.0	0.0	N
TCGA-KN-8432-11A-01R-2314-13	hsa-mir-3915	0.0	0.0	N
TCGA-KN-8432-11A-01R-2314-13	hsa-mir-3916	0.0	0.0	N
TCGA-KN-8432-11A-01R-2314-13	hsa-mir-3917	8.0	0.662887	N
TCGA-KN-8432-11A-01R-2314-13	hsa-mir-3918	1.0	0.082861	N
TCGA-KN-8432-11A-01R-2314-13	hsa-mir-3919	0.0	0.0	N
TCGA-KN-8432-11A-01R-2314-13	hsa-mir-3920	0.0	0.0	N
TCGA-KN-8432-11A-01R-2314-13	hsa-mir-3921	0.0	0.0	N
TCGA-KN-8432-11A-01R-2314-13	hsa-mir-3922	1.0	0.082861	N
TCGA-KN-8432-11A-01R-2314-13	hsa-mir-3923	0.0	0.0	N
TCGA-KN-8432-11A-01R-2314-13	hsa-mir-3924	0.0	0.0	N
TCGA-KN-8432-11A-01R-2314-13	hsa-mir-3925	0.0	0.0	N
TCGA-KN-8432-11A-01R-2314-13	hsa-mir-3926-1	11.0	0.91147	N
TCGA-KN-8432-11A-01R-2314-13	hsa-mir-3926-2	0.0	0.0	N
TCGA-KN-8432-11A-01R-2314-13	hsa-mir-3927	0.0	0.0	N
TCGA-KN-8432-11A-01R-2314-13	hsa-mir-3928	7.0	0.580027	N
TCGA-KN-8432-11A-01R-2314-13	hsa-mir-3929	0.0	0.0	N
TCGA-KN-8432-11A-01R-2314-13	hsa-mir-3934	9.0	0.745748	N
TCGA-KN-8432-11A-01R-2314-13	hsa-mir-3935	0.0	0.0	N
TCGA-KN-8432-11A-01R-2314-13	hsa-mir-3936	1.0	0.082861	N
TCGA-KN-8432-11A-01R-2314-13	hsa-mir-3937	3.0	0.248583	N
TCGA-KN-8432-11A-01R-2314-13	hsa-mir-3938	0.0	0.0	N
TCGA-KN-8432-11A-01R-2314-13	hsa-mir-3939	0.0	0.0	N
TCGA-KN-8432-11A-01R-2314-13	hsa-mir-3940	0.0	0.0	N
TCGA-KN-8432-11A-01R-2314-13	hsa-mir-3941	2.0	0.165722	N
TCGA-KN-8432-11A-01R-2314-13	hsa-mir-3942	4.0	0.331444	N
TCGA-KN-8432-11A-01R-2314-13	hsa-mir-3943	0.0	0.0	N
TCGA-KN-8432-11A-01R-2314-13	hsa-mir-3944	1.0	0.082861	N
TCGA-KN-8432-11A-01R-2314-13	hsa-mir-3945	0.0	0.0	N
TCGA-KN-8432-11A-01R-2314-13	hsa-mir-409	54.0	4.47449	N
TCGA-KN-8432-11A-01R-2314-13	hsa-mir-410	61.0	5.054517	N
TCGA-KN-8432-11A-01R-2314-13	hsa-mir-411	19.0	1.574358	N
TCGA-KN-8432-11A-01R-2314-13	hsa-mir-412	1.0	0.082861	N
TCGA-KN-8432-11A-01R-2314-13	hsa-mir-421	16.0	1.325775	N
TCGA-KN-8432-11A-01R-2314-13	hsa-mir-422a	0.0	0.0	N
TCGA-KN-8432-11A-01R-2314-13	hsa-mir-423	1436.0	118.988295	N
TCGA-KN-8432-11A-01R-2314-13	hsa-mir-424	1602.0	132.743209	N
TCGA-KN-8432-11A-01R-2314-13	hsa-mir-425	722.0	59.825591	N
TCGA-KN-8432-11A-01R-2314-13	hsa-mir-4251	0.0	0.0	N
TCGA-KN-8432-11A-01R-2314-13	hsa-mir-4252	0.0	0.0	N
TCGA-KN-8432-11A-01R-2314-13	hsa-mir-4253	0.0	0.0	N
TCGA-KN-8432-11A-01R-2314-13	hsa-mir-4254	0.0	0.0	N
TCGA-KN-8432-11A-01R-2314-13	hsa-mir-4255	0.0	0.0	N
TCGA-KN-8432-11A-01R-2314-13	hsa-mir-4256	0.0	0.0	N
TCGA-KN-8432-11A-01R-2314-13	hsa-mir-4257	0.0	0.0	N
TCGA-KN-8432-11A-01R-2314-13	hsa-mir-4258	0.0	0.0	N
TCGA-KN-8432-11A-01R-2314-13	hsa-mir-4259	0.0	0.0	N
TCGA-KN-8432-11A-01R-2314-13	hsa-mir-4260	0.0	0.0	N
TCGA-KN-8432-11A-01R-2314-13	hsa-mir-4261	0.0	0.0	N
TCGA-KN-8432-11A-01R-2314-13	hsa-mir-4262	0.0	0.0	N
TCGA-KN-8432-11A-01R-2314-13	hsa-mir-4263	0.0	0.0	N
TCGA-KN-8432-11A-01R-2314-13	hsa-mir-4264	0.0	0.0	N
TCGA-KN-8432-11A-01R-2314-13	hsa-mir-4265	0.0	0.0	N
TCGA-KN-8432-11A-01R-2314-13	hsa-mir-4266	0.0	0.0	N
TCGA-KN-8432-11A-01R-2314-13	hsa-mir-4267	0.0	0.0	N
TCGA-KN-8432-11A-01R-2314-13	hsa-mir-4268	0.0	0.0	N
TCGA-KN-8432-11A-01R-2314-13	hsa-mir-4269	0.0	0.0	N
TCGA-KN-8432-11A-01R-2314-13	hsa-mir-4270	0.0	0.0	N
TCGA-KN-8432-11A-01R-2314-13	hsa-mir-4271	0.0	0.0	N
TCGA-KN-8432-11A-01R-2314-13	hsa-mir-4272	0.0	0.0	N
TCGA-KN-8432-11A-01R-2314-13	hsa-mir-4273	0.0	0.0	N
TCGA-KN-8432-11A-01R-2314-13	hsa-mir-4274	0.0	0.0	N
TCGA-KN-8432-11A-01R-2314-13	hsa-mir-4275	0.0	0.0	N
TCGA-KN-8432-11A-01R-2314-13	hsa-mir-4276	0.0	0.0	N
TCGA-KN-8432-11A-01R-2314-13	hsa-mir-4277	0.0	0.0	N
TCGA-KN-8432-11A-01R-2314-13	hsa-mir-4278	0.0	0.0	N
TCGA-KN-8432-11A-01R-2314-13	hsa-mir-4279	0.0	0.0	N
TCGA-KN-8432-11A-01R-2314-13	hsa-mir-4280	0.0	0.0	N
TCGA-KN-8432-11A-01R-2314-13	hsa-mir-4281	0.0	0.0	N
TCGA-KN-8432-11A-01R-2314-13	hsa-mir-4282	0.0	0.0	N
TCGA-KN-8432-11A-01R-2314-13	hsa-mir-4283-1	0.0	0.0	N
TCGA-KN-8432-11A-01R-2314-13	hsa-mir-4283-2	0.0	0.0	N
TCGA-KN-8432-11A-01R-2314-13	hsa-mir-4284	0.0	0.0	N
TCGA-KN-8432-11A-01R-2314-13	hsa-mir-4285	0.0	0.0	N
TCGA-KN-8432-11A-01R-2314-13	hsa-mir-4286	0.0	0.0	N
TCGA-KN-8432-11A-01R-2314-13	hsa-mir-4287	0.0	0.0	N
TCGA-KN-8432-11A-01R-2314-13	hsa-mir-4288	0.0	0.0	N
TCGA-KN-8432-11A-01R-2314-13	hsa-mir-4289	0.0	0.0	N
TCGA-KN-8432-11A-01R-2314-13	hsa-mir-429	1408.0	116.668189	N
TCGA-KN-8432-11A-01R-2314-13	hsa-mir-4290	0.0	0.0	N
TCGA-KN-8432-11A-01R-2314-13	hsa-mir-4291	0.0	0.0	N
TCGA-KN-8432-11A-01R-2314-13	hsa-mir-4292	0.0	0.0	N
TCGA-KN-8432-11A-01R-2314-13	hsa-mir-4293	0.0	0.0	N
TCGA-KN-8432-11A-01R-2314-13	hsa-mir-4294	0.0	0.0	N
TCGA-KN-8432-11A-01R-2314-13	hsa-mir-4295	0.0	0.0	N
TCGA-KN-8432-11A-01R-2314-13	hsa-mir-4296	0.0	0.0	N
TCGA-KN-8432-11A-01R-2314-13	hsa-mir-4297	0.0	0.0	N
TCGA-KN-8432-11A-01R-2314-13	hsa-mir-4298	0.0	0.0	N
TCGA-KN-8432-11A-01R-2314-13	hsa-mir-4299	0.0	0.0	N
TCGA-KN-8432-11A-01R-2314-13	hsa-mir-4300	0.0	0.0	N
TCGA-KN-8432-11A-01R-2314-13	hsa-mir-4301	0.0	0.0	N
TCGA-KN-8432-11A-01R-2314-13	hsa-mir-4302	0.0	0.0	N
TCGA-KN-8432-11A-01R-2314-13	hsa-mir-4303	0.0	0.0	N
TCGA-KN-8432-11A-01R-2314-13	hsa-mir-4304	0.0	0.0	N
TCGA-KN-8432-11A-01R-2314-13	hsa-mir-4305	0.0	0.0	N
TCGA-KN-8432-11A-01R-2314-13	hsa-mir-4306	0.0	0.0	N
TCGA-KN-8432-11A-01R-2314-13	hsa-mir-4307	0.0	0.0	N
TCGA-KN-8432-11A-01R-2314-13	hsa-mir-4308	0.0	0.0	N
TCGA-KN-8432-11A-01R-2314-13	hsa-mir-4309	0.0	0.0	N
TCGA-KN-8432-11A-01R-2314-13	hsa-mir-431	21.0	1.74008	N
TCGA-KN-8432-11A-01R-2314-13	hsa-mir-4310	0.0	0.0	N
TCGA-KN-8432-11A-01R-2314-13	hsa-mir-4311	0.0	0.0	N
TCGA-KN-8432-11A-01R-2314-13	hsa-mir-4312	0.0	0.0	N
TCGA-KN-8432-11A-01R-2314-13	hsa-mir-4313	0.0	0.0	N
TCGA-KN-8432-11A-01R-2314-13	hsa-mir-4314	0.0	0.0	N
TCGA-KN-8432-11A-01R-2314-13	hsa-mir-4315-1	0.0	0.0	N
TCGA-KN-8432-11A-01R-2314-13	hsa-mir-4315-2	0.0	0.0	N
TCGA-KN-8432-11A-01R-2314-13	hsa-mir-4316	0.0	0.0	N
TCGA-KN-8432-11A-01R-2314-13	hsa-mir-4317	0.0	0.0	N
TCGA-KN-8432-11A-01R-2314-13	hsa-mir-4318	0.0	0.0	N
TCGA-KN-8432-11A-01R-2314-13	hsa-mir-4319	0.0	0.0	N
TCGA-KN-8432-11A-01R-2314-13	hsa-mir-432	21.0	1.74008	N
TCGA-KN-8432-11A-01R-2314-13	hsa-mir-4320	0.0	0.0	N
TCGA-KN-8432-11A-01R-2314-13	hsa-mir-4321	0.0	0.0	N
TCGA-KN-8432-11A-01R-2314-13	hsa-mir-4322	0.0	0.0	N
TCGA-KN-8432-11A-01R-2314-13	hsa-mir-4323	0.0	0.0	N
TCGA-KN-8432-11A-01R-2314-13	hsa-mir-4324	0.0	0.0	N
TCGA-KN-8432-11A-01R-2314-13	hsa-mir-4325	0.0	0.0	N
TCGA-KN-8432-11A-01R-2314-13	hsa-mir-4326	5.0	0.414305	N
TCGA-KN-8432-11A-01R-2314-13	hsa-mir-4327	0.0	0.0	N
TCGA-KN-8432-11A-01R-2314-13	hsa-mir-4328	0.0	0.0	N
TCGA-KN-8432-11A-01R-2314-13	hsa-mir-4329	0.0	0.0	N
TCGA-KN-8432-11A-01R-2314-13	hsa-mir-433	4.0	0.331444	N
TCGA-KN-8432-11A-01R-2314-13	hsa-mir-4330	0.0	0.0	N
TCGA-KN-8432-11A-01R-2314-13	hsa-mir-448	0.0	0.0	N
TCGA-KN-8432-11A-01R-2314-13	hsa-mir-449a	2.0	0.165722	N
TCGA-KN-8432-11A-01R-2314-13	hsa-mir-449b	1.0	0.082861	N
TCGA-KN-8432-11A-01R-2314-13	hsa-mir-449c	0.0	0.0	N
TCGA-KN-8432-11A-01R-2314-13	hsa-mir-450a-1	54.0	4.47449	N
TCGA-KN-8432-11A-01R-2314-13	hsa-mir-450a-2	58.0	4.805934	N
TCGA-KN-8432-11A-01R-2314-13	hsa-mir-450b	255.0	21.129537	N
TCGA-KN-8432-11A-01R-2314-13	hsa-mir-451	5381.0	445.874661	N
TCGA-KN-8432-11A-01R-2314-13	hsa-mir-452	450.0	37.287418	N
TCGA-KN-8432-11A-01R-2314-13	hsa-mir-454	37.0	3.065854	N
TCGA-KN-8432-11A-01R-2314-13	hsa-mir-455	3302.0	273.606789	N
TCGA-KN-8432-11A-01R-2314-13	hsa-mir-466	0.0	0.0	N
TCGA-KN-8432-11A-01R-2314-13	hsa-mir-483	243.0	20.135206	N
TCGA-KN-8432-11A-01R-2314-13	hsa-mir-484	279.0	23.118199	N
TCGA-KN-8432-11A-01R-2314-13	hsa-mir-485	6.0	0.497166	N
TCGA-KN-8432-11A-01R-2314-13	hsa-mir-486	2390.0	198.037621	N
TCGA-KN-8432-11A-01R-2314-13	hsa-mir-487a	10.0	0.828609	N
TCGA-KN-8432-11A-01R-2314-13	hsa-mir-487b	24.0	1.988662	N
TCGA-KN-8432-11A-01R-2314-13	hsa-mir-488	0.0	0.0	N
TCGA-KN-8432-11A-01R-2314-13	hsa-mir-489	12.0	0.994331	N
TCGA-KN-8432-11A-01R-2314-13	hsa-mir-490	0.0	0.0	N
TCGA-KN-8432-11A-01R-2314-13	hsa-mir-491	15.0	1.242914	N
TCGA-KN-8432-11A-01R-2314-13	hsa-mir-492	0.0	0.0	N
TCGA-KN-8432-11A-01R-2314-13	hsa-mir-493	60.0	4.971656	N
TCGA-KN-8432-11A-01R-2314-13	hsa-mir-494	3.0	0.248583	N
TCGA-KN-8432-11A-01R-2314-13	hsa-mir-495	21.0	1.74008	N
TCGA-KN-8432-11A-01R-2314-13	hsa-mir-496	5.0	0.414305	N
TCGA-KN-8432-11A-01R-2314-13	hsa-mir-497	145.0	12.014835	N
TCGA-KN-8432-11A-01R-2314-13	hsa-mir-498	0.0	0.0	N
TCGA-KN-8432-11A-01R-2314-13	hsa-mir-499	5.0	0.414305	N
TCGA-KN-8432-11A-01R-2314-13	hsa-mir-500a	5761.0	477.361814	Y
TCGA-KN-8432-11A-01R-2314-13	hsa-mir-500b	135.0	11.186225	Y
TCGA-KN-8432-11A-01R-2314-13	hsa-mir-501	804.0	66.620187	N
TCGA-KN-8432-11A-01R-2314-13	hsa-mir-502	242.0	20.052345	Y
TCGA-KN-8432-11A-01R-2314-13	hsa-mir-503	159.0	13.174888	N
TCGA-KN-8432-11A-01R-2314-13	hsa-mir-504	10.0	0.828609	N
TCGA-KN-8432-11A-01R-2314-13	hsa-mir-505	340.0	28.172716	N
TCGA-KN-8432-11A-01R-2314-13	hsa-mir-506	3.0	0.248583	N
TCGA-KN-8432-11A-01R-2314-13	hsa-mir-507	0.0	0.0	N
TCGA-KN-8432-11A-01R-2314-13	hsa-mir-508	206.0	17.069351	N
TCGA-KN-8432-11A-01R-2314-13	hsa-mir-509-1	18.0	1.491497	N
TCGA-KN-8432-11A-01R-2314-13	hsa-mir-509-2	25.0	2.071523	N
TCGA-KN-8432-11A-01R-2314-13	hsa-mir-509-3	16.0	1.325775	N
TCGA-KN-8432-11A-01R-2314-13	hsa-mir-510	0.0	0.0	N
TCGA-KN-8432-11A-01R-2314-13	hsa-mir-511-1	9.0	0.745748	N
TCGA-KN-8432-11A-01R-2314-13	hsa-mir-511-2	22.0	1.82294	N
TCGA-KN-8432-11A-01R-2314-13	hsa-mir-512-1	0.0	0.0	N
TCGA-KN-8432-11A-01R-2314-13	hsa-mir-512-2	0.0	0.0	N
TCGA-KN-8432-11A-01R-2314-13	hsa-mir-513a-1	0.0	0.0	N
TCGA-KN-8432-11A-01R-2314-13	hsa-mir-513a-2	0.0	0.0	N
TCGA-KN-8432-11A-01R-2314-13	hsa-mir-513b	0.0	0.0	N
TCGA-KN-8432-11A-01R-2314-13	hsa-mir-513c	0.0	0.0	N
TCGA-KN-8432-11A-01R-2314-13	hsa-mir-514-1	77.0	6.380292	N
TCGA-KN-8432-11A-01R-2314-13	hsa-mir-514-2	75.0	6.21457	N
TCGA-KN-8432-11A-01R-2314-13	hsa-mir-514-3	65.0	5.38596	N
TCGA-KN-8432-11A-01R-2314-13	hsa-mir-514b	0.0	0.0	N
TCGA-KN-8432-11A-01R-2314-13	hsa-mir-515-1	0.0	0.0	N
TCGA-KN-8432-11A-01R-2314-13	hsa-mir-515-2	0.0	0.0	N
TCGA-KN-8432-11A-01R-2314-13	hsa-mir-516a-1	0.0	0.0	N
TCGA-KN-8432-11A-01R-2314-13	hsa-mir-516a-2	0.0	0.0	N
TCGA-KN-8432-11A-01R-2314-13	hsa-mir-516b-1	0.0	0.0	N
TCGA-KN-8432-11A-01R-2314-13	hsa-mir-516b-2	0.0	0.0	N
TCGA-KN-8432-11A-01R-2314-13	hsa-mir-517a	0.0	0.0	N
TCGA-KN-8432-11A-01R-2314-13	hsa-mir-517b	0.0	0.0	N
TCGA-KN-8432-11A-01R-2314-13	hsa-mir-517c	0.0	0.0	N
TCGA-KN-8432-11A-01R-2314-13	hsa-mir-518a-1	0.0	0.0	N
TCGA-KN-8432-11A-01R-2314-13	hsa-mir-518a-2	0.0	0.0	N
TCGA-KN-8432-11A-01R-2314-13	hsa-mir-518b	0.0	0.0	N
TCGA-KN-8432-11A-01R-2314-13	hsa-mir-518c	0.0	0.0	N
TCGA-KN-8432-11A-01R-2314-13	hsa-mir-518d	0.0	0.0	N
TCGA-KN-8432-11A-01R-2314-13	hsa-mir-518e	0.0	0.0	N
TCGA-KN-8432-11A-01R-2314-13	hsa-mir-518f	0.0	0.0	N
TCGA-KN-8432-11A-01R-2314-13	hsa-mir-519a-1	0.0	0.0	N
TCGA-KN-8432-11A-01R-2314-13	hsa-mir-519a-2	0.0	0.0	N
TCGA-KN-8432-11A-01R-2314-13	hsa-mir-519b	0.0	0.0	N
TCGA-KN-8432-11A-01R-2314-13	hsa-mir-519c	0.0	0.0	N
TCGA-KN-8432-11A-01R-2314-13	hsa-mir-519d	0.0	0.0	N
TCGA-KN-8432-11A-01R-2314-13	hsa-mir-519e	0.0	0.0	N
TCGA-KN-8432-11A-01R-2314-13	hsa-mir-520a	0.0	0.0	N
TCGA-KN-8432-11A-01R-2314-13	hsa-mir-520b	0.0	0.0	N
TCGA-KN-8432-11A-01R-2314-13	hsa-mir-520c	0.0	0.0	N
TCGA-KN-8432-11A-01R-2314-13	hsa-mir-520d	0.0	0.0	N
TCGA-KN-8432-11A-01R-2314-13	hsa-mir-520e	0.0	0.0	N
TCGA-KN-8432-11A-01R-2314-13	hsa-mir-520f	0.0	0.0	N
TCGA-KN-8432-11A-01R-2314-13	hsa-mir-520g	0.0	0.0	N
TCGA-KN-8432-11A-01R-2314-13	hsa-mir-520h	0.0	0.0	N
TCGA-KN-8432-11A-01R-2314-13	hsa-mir-521-1	0.0	0.0	N
TCGA-KN-8432-11A-01R-2314-13	hsa-mir-521-2	0.0	0.0	N
TCGA-KN-8432-11A-01R-2314-13	hsa-mir-522	0.0	0.0	N
TCGA-KN-8432-11A-01R-2314-13	hsa-mir-523	0.0	0.0	N
TCGA-KN-8432-11A-01R-2314-13	hsa-mir-524	0.0	0.0	N
TCGA-KN-8432-11A-01R-2314-13	hsa-mir-525	0.0	0.0	N
TCGA-KN-8432-11A-01R-2314-13	hsa-mir-526a-1	0.0	0.0	N
TCGA-KN-8432-11A-01R-2314-13	hsa-mir-526a-2	0.0	0.0	N
TCGA-KN-8432-11A-01R-2314-13	hsa-mir-526b	1.0	0.082861	N
TCGA-KN-8432-11A-01R-2314-13	hsa-mir-527	0.0	0.0	N
TCGA-KN-8432-11A-01R-2314-13	hsa-mir-532	31390.0	2601.004573	N
TCGA-KN-8432-11A-01R-2314-13	hsa-mir-539	18.0	1.491497	N
TCGA-KN-8432-11A-01R-2314-13	hsa-mir-541	0.0	0.0	N
TCGA-KN-8432-11A-01R-2314-13	hsa-mir-542	7881.0	653.026984	N
TCGA-KN-8432-11A-01R-2314-13	hsa-mir-543	7.0	0.580027	N
TCGA-KN-8432-11A-01R-2314-13	hsa-mir-544	0.0	0.0	N
TCGA-KN-8432-11A-01R-2314-13	hsa-mir-544b	0.0	0.0	N
TCGA-KN-8432-11A-01R-2314-13	hsa-mir-545	1.0	0.082861	N
TCGA-KN-8432-11A-01R-2314-13	hsa-mir-548a-1	0.0	0.0	N
TCGA-KN-8432-11A-01R-2314-13	hsa-mir-548a-2	0.0	0.0	N
TCGA-KN-8432-11A-01R-2314-13	hsa-mir-548a-3	0.0	0.0	N
TCGA-KN-8432-11A-01R-2314-13	hsa-mir-548aa-1	0.0	0.0	N
TCGA-KN-8432-11A-01R-2314-13	hsa-mir-548aa-2	0.0	0.0	N
TCGA-KN-8432-11A-01R-2314-13	hsa-mir-548b	4.0	0.331444	N
TCGA-KN-8432-11A-01R-2314-13	hsa-mir-548c	0.0	0.0	N
TCGA-KN-8432-11A-01R-2314-13	hsa-mir-548d-1	0.0	0.0	N
TCGA-KN-8432-11A-01R-2314-13	hsa-mir-548d-2	1.0	0.082861	N
TCGA-KN-8432-11A-01R-2314-13	hsa-mir-548e	4.0	0.331444	N
TCGA-KN-8432-11A-01R-2314-13	hsa-mir-548f-1	0.0	0.0	N
TCGA-KN-8432-11A-01R-2314-13	hsa-mir-548f-2	0.0	0.0	N
TCGA-KN-8432-11A-01R-2314-13	hsa-mir-548f-3	0.0	0.0	N
TCGA-KN-8432-11A-01R-2314-13	hsa-mir-548f-4	0.0	0.0	N
TCGA-KN-8432-11A-01R-2314-13	hsa-mir-548f-5	0.0	0.0	N
TCGA-KN-8432-11A-01R-2314-13	hsa-mir-548g	0.0	0.0	N
TCGA-KN-8432-11A-01R-2314-13	hsa-mir-548h-1	0.0	0.0	N
TCGA-KN-8432-11A-01R-2314-13	hsa-mir-548h-2	0.0	0.0	N
TCGA-KN-8432-11A-01R-2314-13	hsa-mir-548h-3	0.0	0.0	N
TCGA-KN-8432-11A-01R-2314-13	hsa-mir-548h-4	0.0	0.0	N
TCGA-KN-8432-11A-01R-2314-13	hsa-mir-548i-1	0.0	0.0	N
TCGA-KN-8432-11A-01R-2314-13	hsa-mir-548i-2	0.0	0.0	N
TCGA-KN-8432-11A-01R-2314-13	hsa-mir-548i-3	0.0	0.0	N
TCGA-KN-8432-11A-01R-2314-13	hsa-mir-548i-4	0.0	0.0	N
TCGA-KN-8432-11A-01R-2314-13	hsa-mir-548j	2.0	0.165722	N
TCGA-KN-8432-11A-01R-2314-13	hsa-mir-548k	2.0	0.165722	N
TCGA-KN-8432-11A-01R-2314-13	hsa-mir-548l	0.0	0.0	N
TCGA-KN-8432-11A-01R-2314-13	hsa-mir-548m	0.0	0.0	N
TCGA-KN-8432-11A-01R-2314-13	hsa-mir-548n	0.0	0.0	N
TCGA-KN-8432-11A-01R-2314-13	hsa-mir-548o	5.0	0.414305	N
TCGA-KN-8432-11A-01R-2314-13	hsa-mir-548p	0.0	0.0	N
TCGA-KN-8432-11A-01R-2314-13	hsa-mir-548q	3.0	0.248583	N
TCGA-KN-8432-11A-01R-2314-13	hsa-mir-548s	1.0	0.082861	N
TCGA-KN-8432-11A-01R-2314-13	hsa-mir-548t	1.0	0.082861	N
TCGA-KN-8432-11A-01R-2314-13	hsa-mir-548u	0.0	0.0	N
TCGA-KN-8432-11A-01R-2314-13	hsa-mir-548v	10.0	0.828609	N
TCGA-KN-8432-11A-01R-2314-13	hsa-mir-548w	0.0	0.0	N
TCGA-KN-8432-11A-01R-2314-13	hsa-mir-548x	0.0	0.0	N
TCGA-KN-8432-11A-01R-2314-13	hsa-mir-548y	0.0	0.0	N
TCGA-KN-8432-11A-01R-2314-13	hsa-mir-548z	0.0	0.0	N
TCGA-KN-8432-11A-01R-2314-13	hsa-mir-549	0.0	0.0	N
TCGA-KN-8432-11A-01R-2314-13	hsa-mir-550a-1	12.0	0.994331	N
TCGA-KN-8432-11A-01R-2314-13	hsa-mir-550a-2	9.0	0.745748	N
TCGA-KN-8432-11A-01R-2314-13	hsa-mir-550b-1	0.0	0.0	N
TCGA-KN-8432-11A-01R-2314-13	hsa-mir-550b-2	0.0	0.0	N
TCGA-KN-8432-11A-01R-2314-13	hsa-mir-551a	1.0	0.082861	N
TCGA-KN-8432-11A-01R-2314-13	hsa-mir-551b	12.0	0.994331	N
TCGA-KN-8432-11A-01R-2314-13	hsa-mir-552	1.0	0.082861	N
TCGA-KN-8432-11A-01R-2314-13	hsa-mir-553	0.0	0.0	N
TCGA-KN-8432-11A-01R-2314-13	hsa-mir-554	0.0	0.0	N
TCGA-KN-8432-11A-01R-2314-13	hsa-mir-555	0.0	0.0	N
TCGA-KN-8432-11A-01R-2314-13	hsa-mir-556	2.0	0.165722	N
TCGA-KN-8432-11A-01R-2314-13	hsa-mir-557	0.0	0.0	N
TCGA-KN-8432-11A-01R-2314-13	hsa-mir-558	0.0	0.0	N
TCGA-KN-8432-11A-01R-2314-13	hsa-mir-559	1.0	0.082861	N
TCGA-KN-8432-11A-01R-2314-13	hsa-mir-561	8.0	0.662887	N
TCGA-KN-8432-11A-01R-2314-13	hsa-mir-562	0.0	0.0	N
TCGA-KN-8432-11A-01R-2314-13	hsa-mir-563	0.0	0.0	N
TCGA-KN-8432-11A-01R-2314-13	hsa-mir-564	1.0	0.082861	N
TCGA-KN-8432-11A-01R-2314-13	hsa-mir-566	0.0	0.0	N
TCGA-KN-8432-11A-01R-2314-13	hsa-mir-567	0.0	0.0	N
TCGA-KN-8432-11A-01R-2314-13	hsa-mir-568	0.0	0.0	N
TCGA-KN-8432-11A-01R-2314-13	hsa-mir-569	0.0	0.0	N
TCGA-KN-8432-11A-01R-2314-13	hsa-mir-570	9.0	0.745748	N
TCGA-KN-8432-11A-01R-2314-13	hsa-mir-571	0.0	0.0	N
TCGA-KN-8432-11A-01R-2314-13	hsa-mir-572	0.0	0.0	N
TCGA-KN-8432-11A-01R-2314-13	hsa-mir-573	0.0	0.0	N
TCGA-KN-8432-11A-01R-2314-13	hsa-mir-574	173.0	14.334941	N
TCGA-KN-8432-11A-01R-2314-13	hsa-mir-575	0.0	0.0	N
TCGA-KN-8432-11A-01R-2314-13	hsa-mir-576	54.0	4.47449	N
TCGA-KN-8432-11A-01R-2314-13	hsa-mir-577	341.0	28.255577	N
TCGA-KN-8432-11A-01R-2314-13	hsa-mir-578	2.0	0.165722	N
TCGA-KN-8432-11A-01R-2314-13	hsa-mir-579	3.0	0.248583	N
TCGA-KN-8432-11A-01R-2314-13	hsa-mir-580	1.0	0.082861	N
TCGA-KN-8432-11A-01R-2314-13	hsa-mir-581	5.0	0.414305	N
TCGA-KN-8432-11A-01R-2314-13	hsa-mir-582	1488.0	123.297063	N
TCGA-KN-8432-11A-01R-2314-13	hsa-mir-583	0.0	0.0	N
TCGA-KN-8432-11A-01R-2314-13	hsa-mir-584	211.0	17.483656	N
TCGA-KN-8432-11A-01R-2314-13	hsa-mir-585	10.0	0.828609	N
TCGA-KN-8432-11A-01R-2314-13	hsa-mir-586	0.0	0.0	N
TCGA-KN-8432-11A-01R-2314-13	hsa-mir-587	0.0	0.0	N
TCGA-KN-8432-11A-01R-2314-13	hsa-mir-588	0.0	0.0	N
TCGA-KN-8432-11A-01R-2314-13	hsa-mir-589	468.0	38.778915	N
TCGA-KN-8432-11A-01R-2314-13	hsa-mir-590	121.0	10.026172	N
TCGA-KN-8432-11A-01R-2314-13	hsa-mir-591	0.0	0.0	N
TCGA-KN-8432-11A-01R-2314-13	hsa-mir-592	10.0	0.828609	N
TCGA-KN-8432-11A-01R-2314-13	hsa-mir-593	0.0	0.0	N
TCGA-KN-8432-11A-01R-2314-13	hsa-mir-595	0.0	0.0	N
TCGA-KN-8432-11A-01R-2314-13	hsa-mir-596	0.0	0.0	N
TCGA-KN-8432-11A-01R-2314-13	hsa-mir-597	0.0	0.0	N
TCGA-KN-8432-11A-01R-2314-13	hsa-mir-598	346.0	28.669882	N
TCGA-KN-8432-11A-01R-2314-13	hsa-mir-599	1.0	0.082861	N
TCGA-KN-8432-11A-01R-2314-13	hsa-mir-600	0.0	0.0	N
TCGA-KN-8432-11A-01R-2314-13	hsa-mir-601	0.0	0.0	N
TCGA-KN-8432-11A-01R-2314-13	hsa-mir-602	0.0	0.0	N
TCGA-KN-8432-11A-01R-2314-13	hsa-mir-603	0.0	0.0	N
TCGA-KN-8432-11A-01R-2314-13	hsa-mir-604	0.0	0.0	N
TCGA-KN-8432-11A-01R-2314-13	hsa-mir-605	3.0	0.248583	N
TCGA-KN-8432-11A-01R-2314-13	hsa-mir-606	0.0	0.0	N
TCGA-KN-8432-11A-01R-2314-13	hsa-mir-607	3.0	0.248583	N
TCGA-KN-8432-11A-01R-2314-13	hsa-mir-608	0.0	0.0	N
TCGA-KN-8432-11A-01R-2314-13	hsa-mir-609	0.0	0.0	N
TCGA-KN-8432-11A-01R-2314-13	hsa-mir-610	0.0	0.0	N
TCGA-KN-8432-11A-01R-2314-13	hsa-mir-611	1.0	0.082861	N
TCGA-KN-8432-11A-01R-2314-13	hsa-mir-612	1.0	0.082861	N
TCGA-KN-8432-11A-01R-2314-13	hsa-mir-613	0.0	0.0	N
TCGA-KN-8432-11A-01R-2314-13	hsa-mir-614	0.0	0.0	N
TCGA-KN-8432-11A-01R-2314-13	hsa-mir-615	78.0	6.463152	N
TCGA-KN-8432-11A-01R-2314-13	hsa-mir-616	10.0	0.828609	N
TCGA-KN-8432-11A-01R-2314-13	hsa-mir-617	0.0	0.0	N
TCGA-KN-8432-11A-01R-2314-13	hsa-mir-618	11.0	0.91147	N
TCGA-KN-8432-11A-01R-2314-13	hsa-mir-619	0.0	0.0	N
TCGA-KN-8432-11A-01R-2314-13	hsa-mir-620	0.0	0.0	N
TCGA-KN-8432-11A-01R-2314-13	hsa-mir-621	0.0	0.0	N
TCGA-KN-8432-11A-01R-2314-13	hsa-mir-622	0.0	0.0	N
TCGA-KN-8432-11A-01R-2314-13	hsa-mir-623	0.0	0.0	N
TCGA-KN-8432-11A-01R-2314-13	hsa-mir-624	11.0	0.91147	N
TCGA-KN-8432-11A-01R-2314-13	hsa-mir-625	917.0	75.983472	N
TCGA-KN-8432-11A-01R-2314-13	hsa-mir-626	0.0	0.0	N
TCGA-KN-8432-11A-01R-2314-13	hsa-mir-627	5.0	0.414305	N
TCGA-KN-8432-11A-01R-2314-13	hsa-mir-628	144.0	11.931974	N
TCGA-KN-8432-11A-01R-2314-13	hsa-mir-629	921.0	76.314916	N
TCGA-KN-8432-11A-01R-2314-13	hsa-mir-630	0.0	0.0	N
TCGA-KN-8432-11A-01R-2314-13	hsa-mir-631	0.0	0.0	N
TCGA-KN-8432-11A-01R-2314-13	hsa-mir-632	6.0	0.497166	N
TCGA-KN-8432-11A-01R-2314-13	hsa-mir-633	0.0	0.0	N
TCGA-KN-8432-11A-01R-2314-13	hsa-mir-634	0.0	0.0	N
TCGA-KN-8432-11A-01R-2314-13	hsa-mir-635	0.0	0.0	N
TCGA-KN-8432-11A-01R-2314-13	hsa-mir-636	0.0	0.0	N
TCGA-KN-8432-11A-01R-2314-13	hsa-mir-637	0.0	0.0	N
TCGA-KN-8432-11A-01R-2314-13	hsa-mir-638	0.0	0.0	N
TCGA-KN-8432-11A-01R-2314-13	hsa-mir-639	6.0	0.497166	N
TCGA-KN-8432-11A-01R-2314-13	hsa-mir-640	1.0	0.082861	N
TCGA-KN-8432-11A-01R-2314-13	hsa-mir-641	2.0	0.165722	N
TCGA-KN-8432-11A-01R-2314-13	hsa-mir-642a	54.0	4.47449	N
TCGA-KN-8432-11A-01R-2314-13	hsa-mir-642b	0.0	0.0	N
TCGA-KN-8432-11A-01R-2314-13	hsa-mir-643	3.0	0.248583	N
TCGA-KN-8432-11A-01R-2314-13	hsa-mir-644	0.0	0.0	N
TCGA-KN-8432-11A-01R-2314-13	hsa-mir-645	0.0	0.0	N
TCGA-KN-8432-11A-01R-2314-13	hsa-mir-646	0.0	0.0	N
TCGA-KN-8432-11A-01R-2314-13	hsa-mir-647	0.0	0.0	N
TCGA-KN-8432-11A-01R-2314-13	hsa-mir-648	0.0	0.0	N
TCGA-KN-8432-11A-01R-2314-13	hsa-mir-649	0.0	0.0	N
TCGA-KN-8432-11A-01R-2314-13	hsa-mir-650	0.0	0.0	N
TCGA-KN-8432-11A-01R-2314-13	hsa-mir-651	84.0	6.960318	N
TCGA-KN-8432-11A-01R-2314-13	hsa-mir-652	462.0	38.281749	N
TCGA-KN-8432-11A-01R-2314-13	hsa-mir-653	253.0	20.963815	N
TCGA-KN-8432-11A-01R-2314-13	hsa-mir-654	54.0	4.47449	N
TCGA-KN-8432-11A-01R-2314-13	hsa-mir-655	4.0	0.331444	N
TCGA-KN-8432-11A-01R-2314-13	hsa-mir-656	2.0	0.165722	N
TCGA-KN-8432-11A-01R-2314-13	hsa-mir-657	0.0	0.0	N
TCGA-KN-8432-11A-01R-2314-13	hsa-mir-658	0.0	0.0	N
TCGA-KN-8432-11A-01R-2314-13	hsa-mir-659	11.0	0.91147	N
TCGA-KN-8432-11A-01R-2314-13	hsa-mir-660	2291.0	189.834389	N
TCGA-KN-8432-11A-01R-2314-13	hsa-mir-661	0.0	0.0	N
TCGA-KN-8432-11A-01R-2314-13	hsa-mir-662	0.0	0.0	N
TCGA-KN-8432-11A-01R-2314-13	hsa-mir-663	1.0	0.082861	N
TCGA-KN-8432-11A-01R-2314-13	hsa-mir-663b	0.0	0.0	N
TCGA-KN-8432-11A-01R-2314-13	hsa-mir-664	321.0	26.598358	N
TCGA-KN-8432-11A-01R-2314-13	hsa-mir-665	0.0	0.0	N
TCGA-KN-8432-11A-01R-2314-13	hsa-mir-668	1.0	0.082861	N
TCGA-KN-8432-11A-01R-2314-13	hsa-mir-670	0.0	0.0	N
TCGA-KN-8432-11A-01R-2314-13	hsa-mir-671	63.0	5.220239	N
TCGA-KN-8432-11A-01R-2314-13	hsa-mir-675	3001.0	248.665649	N
TCGA-KN-8432-11A-01R-2314-13	hsa-mir-676	9.0	0.745748	N
TCGA-KN-8432-11A-01R-2314-13	hsa-mir-7-1	92.0	7.623206	N
TCGA-KN-8432-11A-01R-2314-13	hsa-mir-7-2	1.0	0.082861	N
TCGA-KN-8432-11A-01R-2314-13	hsa-mir-7-3	0.0	0.0	N
TCGA-KN-8432-11A-01R-2314-13	hsa-mir-708	248.0	20.54951	N
TCGA-KN-8432-11A-01R-2314-13	hsa-mir-711	0.0	0.0	N
TCGA-KN-8432-11A-01R-2314-13	hsa-mir-718	0.0	0.0	N
TCGA-KN-8432-11A-01R-2314-13	hsa-mir-720	0.0	0.0	N
TCGA-KN-8432-11A-01R-2314-13	hsa-mir-744	280.0	23.20106	N
TCGA-KN-8432-11A-01R-2314-13	hsa-mir-758	42.0	3.480159	N
TCGA-KN-8432-11A-01R-2314-13	hsa-mir-759	0.0	0.0	N
TCGA-KN-8432-11A-01R-2314-13	hsa-mir-760	2.0	0.165722	N
TCGA-KN-8432-11A-01R-2314-13	hsa-mir-761	0.0	0.0	N
TCGA-KN-8432-11A-01R-2314-13	hsa-mir-762	0.0	0.0	N
TCGA-KN-8432-11A-01R-2314-13	hsa-mir-764	0.0	0.0	N
TCGA-KN-8432-11A-01R-2314-13	hsa-mir-765	0.0	0.0	N
TCGA-KN-8432-11A-01R-2314-13	hsa-mir-766	72.0	5.965987	N
TCGA-KN-8432-11A-01R-2314-13	hsa-mir-767	1.0	0.082861	N
TCGA-KN-8432-11A-01R-2314-13	hsa-mir-769	183.0	15.16355	N
TCGA-KN-8432-11A-01R-2314-13	hsa-mir-770	0.0	0.0	N
TCGA-KN-8432-11A-01R-2314-13	hsa-mir-802	0.0	0.0	N
TCGA-KN-8432-11A-01R-2314-13	hsa-mir-873	0.0	0.0	N
TCGA-KN-8432-11A-01R-2314-13	hsa-mir-874	227.0	18.809431	N
TCGA-KN-8432-11A-01R-2314-13	hsa-mir-875	0.0	0.0	N
TCGA-KN-8432-11A-01R-2314-13	hsa-mir-876	0.0	0.0	N
TCGA-KN-8432-11A-01R-2314-13	hsa-mir-877	6.0	0.497166	N
TCGA-KN-8432-11A-01R-2314-13	hsa-mir-885	10.0	0.828609	N
TCGA-KN-8432-11A-01R-2314-13	hsa-mir-887	45.0	3.728742	N
TCGA-KN-8432-11A-01R-2314-13	hsa-mir-888	3.0	0.248583	N
TCGA-KN-8432-11A-01R-2314-13	hsa-mir-889	101.0	8.368954	N
TCGA-KN-8432-11A-01R-2314-13	hsa-mir-890	0.0	0.0	N
TCGA-KN-8432-11A-01R-2314-13	hsa-mir-891a	233.0	19.306597	N
TCGA-KN-8432-11A-01R-2314-13	hsa-mir-891b	2.0	0.165722	N
TCGA-KN-8432-11A-01R-2314-13	hsa-mir-892a	6.0	0.497166	N
TCGA-KN-8432-11A-01R-2314-13	hsa-mir-892b	1.0	0.082861	N
TCGA-KN-8432-11A-01R-2314-13	hsa-mir-9-1	15399.0	1275.975451	N
TCGA-KN-8432-11A-01R-2314-13	hsa-mir-9-2	15574.0	1290.476114	N
TCGA-KN-8432-11A-01R-2314-13	hsa-mir-9-3	23.0	1.905801	N
TCGA-KN-8432-11A-01R-2314-13	hsa-mir-920	0.0	0.0	N
TCGA-KN-8432-11A-01R-2314-13	hsa-mir-921	0.0	0.0	N
TCGA-KN-8432-11A-01R-2314-13	hsa-mir-922	0.0	0.0	N
TCGA-KN-8432-11A-01R-2314-13	hsa-mir-924	0.0	0.0	N
TCGA-KN-8432-11A-01R-2314-13	hsa-mir-92a-1	1760.0	145.835236	N
TCGA-KN-8432-11A-01R-2314-13	hsa-mir-92a-2	51923.0	4302.388035	N
TCGA-KN-8432-11A-01R-2314-13	hsa-mir-92b	627.0	51.953803	N
TCGA-KN-8432-11A-01R-2314-13	hsa-mir-93	25832.0	2140.463527	N
TCGA-KN-8432-11A-01R-2314-13	hsa-mir-933	0.0	0.0	N
TCGA-KN-8432-11A-01R-2314-13	hsa-mir-934	353.0	29.249908	N
TCGA-KN-8432-11A-01R-2314-13	hsa-mir-935	6.0	0.497166	N
TCGA-KN-8432-11A-01R-2314-13	hsa-mir-936	0.0	0.0	N
TCGA-KN-8432-11A-01R-2314-13	hsa-mir-937	7.0	0.580027	N
TCGA-KN-8432-11A-01R-2314-13	hsa-mir-938	0.0	0.0	N
TCGA-KN-8432-11A-01R-2314-13	hsa-mir-939	2.0	0.165722	N
TCGA-KN-8432-11A-01R-2314-13	hsa-mir-940	15.0	1.242914	N
TCGA-KN-8432-11A-01R-2314-13	hsa-mir-941-1	0.0	0.0	N
TCGA-KN-8432-11A-01R-2314-13	hsa-mir-941-3	0.0	0.0	N
TCGA-KN-8432-11A-01R-2314-13	hsa-mir-941-4	0.0	0.0	N
TCGA-KN-8432-11A-01R-2314-13	hsa-mir-942	20.0	1.657219	N
TCGA-KN-8432-11A-01R-2314-13	hsa-mir-943	1.0	0.082861	N
TCGA-KN-8432-11A-01R-2314-13	hsa-mir-944	0.0	0.0	N
TCGA-KN-8432-11A-01R-2314-13	hsa-mir-95	31.0	2.568689	N
TCGA-KN-8432-11A-01R-2314-13	hsa-mir-96	114.0	9.446146	N
TCGA-KN-8432-11A-01R-2314-13	hsa-mir-98	701.0	58.085511	N
TCGA-KN-8432-11A-01R-2314-13	hsa-mir-99a	17613.0	1459.429549	Y
TCGA-KN-8432-11A-01R-2314-13	hsa-mir-99b	333796.0	27658.646778	N
