# Supplementary material for: Dysfunctional miRNA-Mediated Regulation in Chromophobe Renal Cell Carcinoma
Source: PLoS One. 2016 Jun 3;11(6):e0156324. doi: 10.1371/journal.pone.0156324 (PMC4892590; doi:10.1371/journal.pone.0156324)
Supplement: S1 File — (ZIP) [file pone.0156324.s001.zip › S1_File miRNA expression profile downloaded from TCGA/control/bcgsc.ca__IlluminaHiSeq_miRNASeq__TCGA-KN-8433-11A-01R-2314-13__mirna_quantification.txt]

barcode	miRNA_ID	read_count	reads_per_million_miRNA_mapped	cross-mapped
TCGA-KN-8433-11A-01R-2314-13	hsa-let-7a-1	19175.0	4614.084472	N
TCGA-KN-8433-11A-01R-2314-13	hsa-let-7a-2	38565.0	9279.904441	Y
TCGA-KN-8433-11A-01R-2314-13	hsa-let-7a-3	19444.0	4678.814001	N
TCGA-KN-8433-11A-01R-2314-13	hsa-let-7b	42322.0	10183.952178	N
TCGA-KN-8433-11A-01R-2314-13	hsa-let-7c	9541.0	2295.852931	Y
TCGA-KN-8433-11A-01R-2314-13	hsa-let-7d	1864.0	448.53473	N
TCGA-KN-8433-11A-01R-2314-13	hsa-let-7e	5380.0	1294.590585	N
TCGA-KN-8433-11A-01R-2314-13	hsa-let-7f-1	54.0	12.994032	N
TCGA-KN-8433-11A-01R-2314-13	hsa-let-7f-2	23160.0	5572.995899	N
TCGA-KN-8433-11A-01R-2314-13	hsa-let-7g	2738.0	658.845543	N
TCGA-KN-8433-11A-01R-2314-13	hsa-let-7i	1020.0	245.442825	N
TCGA-KN-8433-11A-01R-2314-13	hsa-mir-1-1	0.0	0.0	N
TCGA-KN-8433-11A-01R-2314-13	hsa-mir-1-2	91.0	21.89735	N
TCGA-KN-8433-11A-01R-2314-13	hsa-mir-100	24246.0	5834.320318	Y
TCGA-KN-8433-11A-01R-2314-13	hsa-mir-101-1	104834.0	25226.228501	N
TCGA-KN-8433-11A-01R-2314-13	hsa-mir-101-2	310.0	74.595368	N
TCGA-KN-8433-11A-01R-2314-13	hsa-mir-103-1	37302.0	8975.988473	Y
TCGA-KN-8433-11A-01R-2314-13	hsa-mir-103-1-as	0.0	0.0	N
TCGA-KN-8433-11A-01R-2314-13	hsa-mir-103-2	19.0	4.571974	N
TCGA-KN-8433-11A-01R-2314-13	hsa-mir-103-2-as	0.0	0.0	N
TCGA-KN-8433-11A-01R-2314-13	hsa-mir-105-1	10.0	2.406302	N
TCGA-KN-8433-11A-01R-2314-13	hsa-mir-105-2	8.0	1.925042	N
TCGA-KN-8433-11A-01R-2314-13	hsa-mir-106a	167.0	40.185247	Y
TCGA-KN-8433-11A-01R-2314-13	hsa-mir-106b	863.0	207.66388	N
TCGA-KN-8433-11A-01R-2314-13	hsa-mir-107	325.0	78.204822	Y
TCGA-KN-8433-11A-01R-2314-13	hsa-mir-10a	218772.0	52643.154527	N
TCGA-KN-8433-11A-01R-2314-13	hsa-mir-10b	852329.0	205096.114929	N
TCGA-KN-8433-11A-01R-2314-13	hsa-mir-1178	0.0	0.0	N
TCGA-KN-8433-11A-01R-2314-13	hsa-mir-1179	1.0	0.24063	N
TCGA-KN-8433-11A-01R-2314-13	hsa-mir-1180	135.0	32.48508	N
TCGA-KN-8433-11A-01R-2314-13	hsa-mir-1181	0.0	0.0	N
TCGA-KN-8433-11A-01R-2314-13	hsa-mir-1182	0.0	0.0	N
TCGA-KN-8433-11A-01R-2314-13	hsa-mir-1183	0.0	0.0	N
TCGA-KN-8433-11A-01R-2314-13	hsa-mir-1184-1	0.0	0.0	N
TCGA-KN-8433-11A-01R-2314-13	hsa-mir-1184-2	0.0	0.0	N
TCGA-KN-8433-11A-01R-2314-13	hsa-mir-1184-3	0.0	0.0	N
TCGA-KN-8433-11A-01R-2314-13	hsa-mir-1185-1	2.0	0.48126	N
TCGA-KN-8433-11A-01R-2314-13	hsa-mir-1185-2	1.0	0.24063	N
TCGA-KN-8433-11A-01R-2314-13	hsa-mir-1193	0.0	0.0	N
TCGA-KN-8433-11A-01R-2314-13	hsa-mir-1197	0.0	0.0	N
TCGA-KN-8433-11A-01R-2314-13	hsa-mir-1200	0.0	0.0	N
TCGA-KN-8433-11A-01R-2314-13	hsa-mir-1202	0.0	0.0	N
TCGA-KN-8433-11A-01R-2314-13	hsa-mir-1203	0.0	0.0	N
TCGA-KN-8433-11A-01R-2314-13	hsa-mir-1204	0.0	0.0	N
TCGA-KN-8433-11A-01R-2314-13	hsa-mir-1205	0.0	0.0	N
TCGA-KN-8433-11A-01R-2314-13	hsa-mir-1206	0.0	0.0	N
TCGA-KN-8433-11A-01R-2314-13	hsa-mir-1207	0.0	0.0	N
TCGA-KN-8433-11A-01R-2314-13	hsa-mir-1208	0.0	0.0	N
TCGA-KN-8433-11A-01R-2314-13	hsa-mir-122	0.0	0.0	N
TCGA-KN-8433-11A-01R-2314-13	hsa-mir-1224	1.0	0.24063	N
TCGA-KN-8433-11A-01R-2314-13	hsa-mir-1225	0.0	0.0	N
TCGA-KN-8433-11A-01R-2314-13	hsa-mir-1226	4.0	0.962521	N
TCGA-KN-8433-11A-01R-2314-13	hsa-mir-1227	0.0	0.0	N
TCGA-KN-8433-11A-01R-2314-13	hsa-mir-1228	2.0	0.48126	N
TCGA-KN-8433-11A-01R-2314-13	hsa-mir-1229	2.0	0.48126	N
TCGA-KN-8433-11A-01R-2314-13	hsa-mir-1231	0.0	0.0	N
TCGA-KN-8433-11A-01R-2314-13	hsa-mir-1233-1	0.0	0.0	N
TCGA-KN-8433-11A-01R-2314-13	hsa-mir-1233-2	0.0	0.0	N
TCGA-KN-8433-11A-01R-2314-13	hsa-mir-1234	0.0	0.0	N
TCGA-KN-8433-11A-01R-2314-13	hsa-mir-1236	0.0	0.0	N
TCGA-KN-8433-11A-01R-2314-13	hsa-mir-1237	0.0	0.0	N
TCGA-KN-8433-11A-01R-2314-13	hsa-mir-1238	0.0	0.0	N
TCGA-KN-8433-11A-01R-2314-13	hsa-mir-124-1	2.0	0.48126	N
TCGA-KN-8433-11A-01R-2314-13	hsa-mir-124-2	2.0	0.48126	N
TCGA-KN-8433-11A-01R-2314-13	hsa-mir-124-3	5.0	1.203151	N
TCGA-KN-8433-11A-01R-2314-13	hsa-mir-1243	0.0	0.0	N
TCGA-KN-8433-11A-01R-2314-13	hsa-mir-1244-1	0.0	0.0	N
TCGA-KN-8433-11A-01R-2314-13	hsa-mir-1244-2	0.0	0.0	N
TCGA-KN-8433-11A-01R-2314-13	hsa-mir-1244-3	0.0	0.0	N
TCGA-KN-8433-11A-01R-2314-13	hsa-mir-1245	0.0	0.0	N
TCGA-KN-8433-11A-01R-2314-13	hsa-mir-1246	0.0	0.0	N
TCGA-KN-8433-11A-01R-2314-13	hsa-mir-1247	43.0	10.347099	N
TCGA-KN-8433-11A-01R-2314-13	hsa-mir-1248	1.0	0.24063	N
TCGA-KN-8433-11A-01R-2314-13	hsa-mir-1249	1.0	0.24063	N
TCGA-KN-8433-11A-01R-2314-13	hsa-mir-1250	0.0	0.0	N
TCGA-KN-8433-11A-01R-2314-13	hsa-mir-1251	119.0	28.634996	N
TCGA-KN-8433-11A-01R-2314-13	hsa-mir-1252	0.0	0.0	N
TCGA-KN-8433-11A-01R-2314-13	hsa-mir-1253	0.0	0.0	N
TCGA-KN-8433-11A-01R-2314-13	hsa-mir-1254	0.0	0.0	N
TCGA-KN-8433-11A-01R-2314-13	hsa-mir-1255a	1.0	0.24063	N
TCGA-KN-8433-11A-01R-2314-13	hsa-mir-1255b-1	0.0	0.0	N
TCGA-KN-8433-11A-01R-2314-13	hsa-mir-1255b-2	0.0	0.0	N
TCGA-KN-8433-11A-01R-2314-13	hsa-mir-1256	0.0	0.0	N
TCGA-KN-8433-11A-01R-2314-13	hsa-mir-1257	0.0	0.0	N
TCGA-KN-8433-11A-01R-2314-13	hsa-mir-1258	6.0	1.443781	N
TCGA-KN-8433-11A-01R-2314-13	hsa-mir-125a	3668.0	882.631648	N
TCGA-KN-8433-11A-01R-2314-13	hsa-mir-125b-1	3860.0	928.83265	N
TCGA-KN-8433-11A-01R-2314-13	hsa-mir-125b-2	101.0	24.303652	N
TCGA-KN-8433-11A-01R-2314-13	hsa-mir-126	17639.0	4244.476454	N
TCGA-KN-8433-11A-01R-2314-13	hsa-mir-1260	0.0	0.0	N
TCGA-KN-8433-11A-01R-2314-13	hsa-mir-1260b	1.0	0.24063	N
TCGA-KN-8433-11A-01R-2314-13	hsa-mir-1261	0.0	0.0	N
TCGA-KN-8433-11A-01R-2314-13	hsa-mir-1262	2.0	0.48126	N
TCGA-KN-8433-11A-01R-2314-13	hsa-mir-1263	0.0	0.0	N
TCGA-KN-8433-11A-01R-2314-13	hsa-mir-1264	0.0	0.0	N
TCGA-KN-8433-11A-01R-2314-13	hsa-mir-1265	0.0	0.0	N
TCGA-KN-8433-11A-01R-2314-13	hsa-mir-1266	11.0	2.646932	N
TCGA-KN-8433-11A-01R-2314-13	hsa-mir-1267	0.0	0.0	N
TCGA-KN-8433-11A-01R-2314-13	hsa-mir-1268	0.0	0.0	N
TCGA-KN-8433-11A-01R-2314-13	hsa-mir-1269	302.0	72.670326	N
TCGA-KN-8433-11A-01R-2314-13	hsa-mir-127	1739.0	418.455953	N
TCGA-KN-8433-11A-01R-2314-13	hsa-mir-1270-1	3.0	0.721891	N
TCGA-KN-8433-11A-01R-2314-13	hsa-mir-1270-2	5.0	1.203151	N
TCGA-KN-8433-11A-01R-2314-13	hsa-mir-1271	18.0	4.331344	N
TCGA-KN-8433-11A-01R-2314-13	hsa-mir-1272	0.0	0.0	N
TCGA-KN-8433-11A-01R-2314-13	hsa-mir-1273	0.0	0.0	N
TCGA-KN-8433-11A-01R-2314-13	hsa-mir-1273c	0.0	0.0	N
TCGA-KN-8433-11A-01R-2314-13	hsa-mir-1273d	0.0	0.0	N
TCGA-KN-8433-11A-01R-2314-13	hsa-mir-1274a	0.0	0.0	N
TCGA-KN-8433-11A-01R-2314-13	hsa-mir-1274b	5.0	1.203151	N
TCGA-KN-8433-11A-01R-2314-13	hsa-mir-1275	2.0	0.48126	N
TCGA-KN-8433-11A-01R-2314-13	hsa-mir-1276	0.0	0.0	N
TCGA-KN-8433-11A-01R-2314-13	hsa-mir-1277	7.0	1.684412	N
TCGA-KN-8433-11A-01R-2314-13	hsa-mir-1278	1.0	0.24063	N
TCGA-KN-8433-11A-01R-2314-13	hsa-mir-1279	0.0	0.0	N
TCGA-KN-8433-11A-01R-2314-13	hsa-mir-128-1	445.0	107.080448	N
TCGA-KN-8433-11A-01R-2314-13	hsa-mir-128-2	274.0	65.93268	N
TCGA-KN-8433-11A-01R-2314-13	hsa-mir-1280	0.0	0.0	N
TCGA-KN-8433-11A-01R-2314-13	hsa-mir-1281	0.0	0.0	N
TCGA-KN-8433-11A-01R-2314-13	hsa-mir-1282	0.0	0.0	N
TCGA-KN-8433-11A-01R-2314-13	hsa-mir-1283-1	0.0	0.0	N
TCGA-KN-8433-11A-01R-2314-13	hsa-mir-1283-2	0.0	0.0	N
TCGA-KN-8433-11A-01R-2314-13	hsa-mir-1284	0.0	0.0	N
TCGA-KN-8433-11A-01R-2314-13	hsa-mir-1285-1	0.0	0.0	N
TCGA-KN-8433-11A-01R-2314-13	hsa-mir-1285-2	0.0	0.0	N
TCGA-KN-8433-11A-01R-2314-13	hsa-mir-1286	0.0	0.0	N
TCGA-KN-8433-11A-01R-2314-13	hsa-mir-1287	109.0	26.228694	N
TCGA-KN-8433-11A-01R-2314-13	hsa-mir-1288	0.0	0.0	N
TCGA-KN-8433-11A-01R-2314-13	hsa-mir-1289-1	0.0	0.0	N
TCGA-KN-8433-11A-01R-2314-13	hsa-mir-1289-2	0.0	0.0	N
TCGA-KN-8433-11A-01R-2314-13	hsa-mir-129-1	48.0	11.550251	N
TCGA-KN-8433-11A-01R-2314-13	hsa-mir-129-2	38.0	9.143948	N
TCGA-KN-8433-11A-01R-2314-13	hsa-mir-1290	0.0	0.0	N
TCGA-KN-8433-11A-01R-2314-13	hsa-mir-1291	5.0	1.203151	N
TCGA-KN-8433-11A-01R-2314-13	hsa-mir-1292	3.0	0.721891	N
TCGA-KN-8433-11A-01R-2314-13	hsa-mir-1293	0.0	0.0	N
TCGA-KN-8433-11A-01R-2314-13	hsa-mir-1294	1.0	0.24063	N
TCGA-KN-8433-11A-01R-2314-13	hsa-mir-1295	2.0	0.48126	N
TCGA-KN-8433-11A-01R-2314-13	hsa-mir-1296	32.0	7.700167	N
TCGA-KN-8433-11A-01R-2314-13	hsa-mir-1297	0.0	0.0	N
TCGA-KN-8433-11A-01R-2314-13	hsa-mir-1298	0.0	0.0	N
TCGA-KN-8433-11A-01R-2314-13	hsa-mir-1299	0.0	0.0	N
TCGA-KN-8433-11A-01R-2314-13	hsa-mir-1301	33.0	7.940797	N
TCGA-KN-8433-11A-01R-2314-13	hsa-mir-1302-1	0.0	0.0	N
TCGA-KN-8433-11A-01R-2314-13	hsa-mir-1302-10	0.0	0.0	N
TCGA-KN-8433-11A-01R-2314-13	hsa-mir-1302-11	0.0	0.0	N
TCGA-KN-8433-11A-01R-2314-13	hsa-mir-1302-2	0.0	0.0	N
TCGA-KN-8433-11A-01R-2314-13	hsa-mir-1302-3	0.0	0.0	N
TCGA-KN-8433-11A-01R-2314-13	hsa-mir-1302-4	0.0	0.0	N
TCGA-KN-8433-11A-01R-2314-13	hsa-mir-1302-5	0.0	0.0	N
TCGA-KN-8433-11A-01R-2314-13	hsa-mir-1302-6	0.0	0.0	N
TCGA-KN-8433-11A-01R-2314-13	hsa-mir-1302-7	0.0	0.0	N
TCGA-KN-8433-11A-01R-2314-13	hsa-mir-1302-8	0.0	0.0	N
TCGA-KN-8433-11A-01R-2314-13	hsa-mir-1302-9	0.0	0.0	N
TCGA-KN-8433-11A-01R-2314-13	hsa-mir-1303	0.0	0.0	N
TCGA-KN-8433-11A-01R-2314-13	hsa-mir-1304	0.0	0.0	N
TCGA-KN-8433-11A-01R-2314-13	hsa-mir-1305	0.0	0.0	N
TCGA-KN-8433-11A-01R-2314-13	hsa-mir-1306	16.0	3.850084	N
TCGA-KN-8433-11A-01R-2314-13	hsa-mir-1307	4908.0	1181.013121	N
TCGA-KN-8433-11A-01R-2314-13	hsa-mir-130a	725.0	174.45691	N
TCGA-KN-8433-11A-01R-2314-13	hsa-mir-130b	28.0	6.737646	N
TCGA-KN-8433-11A-01R-2314-13	hsa-mir-132	166.0	39.944617	N
TCGA-KN-8433-11A-01R-2314-13	hsa-mir-1321	0.0	0.0	N
TCGA-KN-8433-11A-01R-2314-13	hsa-mir-1322	0.0	0.0	N
TCGA-KN-8433-11A-01R-2314-13	hsa-mir-1323	0.0	0.0	N
TCGA-KN-8433-11A-01R-2314-13	hsa-mir-1324	0.0	0.0	N
TCGA-KN-8433-11A-01R-2314-13	hsa-mir-133a-1	62.0	14.919074	Y
TCGA-KN-8433-11A-01R-2314-13	hsa-mir-133a-2	3.0	0.721891	Y
TCGA-KN-8433-11A-01R-2314-13	hsa-mir-133b	13.0	3.128193	Y
TCGA-KN-8433-11A-01R-2314-13	hsa-mir-134	376.0	90.476963	N
TCGA-KN-8433-11A-01R-2314-13	hsa-mir-135a-1	257.0	61.841967	N
TCGA-KN-8433-11A-01R-2314-13	hsa-mir-135a-2	15.0	3.609453	N
TCGA-KN-8433-11A-01R-2314-13	hsa-mir-135b	26.0	6.256386	N
TCGA-KN-8433-11A-01R-2314-13	hsa-mir-136	148.0	35.613273	N
TCGA-KN-8433-11A-01R-2314-13	hsa-mir-137	2.0	0.48126	N
TCGA-KN-8433-11A-01R-2314-13	hsa-mir-138-1	29.0	6.978276	N
TCGA-KN-8433-11A-01R-2314-13	hsa-mir-138-2	22.0	5.293865	N
TCGA-KN-8433-11A-01R-2314-13	hsa-mir-139	795.0	191.301025	N
TCGA-KN-8433-11A-01R-2314-13	hsa-mir-140	6696.0	1611.259954	N
TCGA-KN-8433-11A-01R-2314-13	hsa-mir-141	1286.0	309.450463	N
TCGA-KN-8433-11A-01R-2314-13	hsa-mir-142	1536.0	369.608018	N
TCGA-KN-8433-11A-01R-2314-13	hsa-mir-143	372518.0	89639.088358	N
TCGA-KN-8433-11A-01R-2314-13	hsa-mir-144	688.0	165.553591	N
TCGA-KN-8433-11A-01R-2314-13	hsa-mir-145	15878.0	3820.726636	N
TCGA-KN-8433-11A-01R-2314-13	hsa-mir-1468	71.0	17.084746	N
TCGA-KN-8433-11A-01R-2314-13	hsa-mir-1469	0.0	0.0	N
TCGA-KN-8433-11A-01R-2314-13	hsa-mir-146a	165.0	39.703986	N
TCGA-KN-8433-11A-01R-2314-13	hsa-mir-146b	495.0	119.111959	N
TCGA-KN-8433-11A-01R-2314-13	hsa-mir-147	0.0	0.0	N
TCGA-KN-8433-11A-01R-2314-13	hsa-mir-1470	0.0	0.0	N
TCGA-KN-8433-11A-01R-2314-13	hsa-mir-1471	0.0	0.0	N
TCGA-KN-8433-11A-01R-2314-13	hsa-mir-147b	2.0	0.48126	N
TCGA-KN-8433-11A-01R-2314-13	hsa-mir-148a	56601.0	13619.911092	N
TCGA-KN-8433-11A-01R-2314-13	hsa-mir-148b	440.0	105.877297	N
TCGA-KN-8433-11A-01R-2314-13	hsa-mir-149	105.0	25.266173	N
TCGA-KN-8433-11A-01R-2314-13	hsa-mir-150	895.0	215.364047	N
TCGA-KN-8433-11A-01R-2314-13	hsa-mir-151	5491.0	1321.300539	N
TCGA-KN-8433-11A-01R-2314-13	hsa-mir-152	1206.0	290.200046	N
TCGA-KN-8433-11A-01R-2314-13	hsa-mir-153-1	3.0	0.721891	N
TCGA-KN-8433-11A-01R-2314-13	hsa-mir-153-2	15.0	3.609453	N
TCGA-KN-8433-11A-01R-2314-13	hsa-mir-1537	0.0	0.0	N
TCGA-KN-8433-11A-01R-2314-13	hsa-mir-1538	1.0	0.24063	N
TCGA-KN-8433-11A-01R-2314-13	hsa-mir-1539	0.0	0.0	N
TCGA-KN-8433-11A-01R-2314-13	hsa-mir-154	23.0	5.534495	N
TCGA-KN-8433-11A-01R-2314-13	hsa-mir-155	115.0	27.672475	N
TCGA-KN-8433-11A-01R-2314-13	hsa-mir-15a	328.0	78.926712	N
TCGA-KN-8433-11A-01R-2314-13	hsa-mir-15b	491.0	118.149438	N
TCGA-KN-8433-11A-01R-2314-13	hsa-mir-16-1	1167.0	280.815467	N
TCGA-KN-8433-11A-01R-2314-13	hsa-mir-16-2	18.0	4.331344	N
TCGA-KN-8433-11A-01R-2314-13	hsa-mir-17	2069.0	497.863926	Y
TCGA-KN-8433-11A-01R-2314-13	hsa-mir-181a-1	7264.0	1747.937919	N
TCGA-KN-8433-11A-01R-2314-13	hsa-mir-181a-2	2565.0	617.216515	N
TCGA-KN-8433-11A-01R-2314-13	hsa-mir-181b-1	831.0	199.963713	N
TCGA-KN-8433-11A-01R-2314-13	hsa-mir-181b-2	9.0	2.165672	N
TCGA-KN-8433-11A-01R-2314-13	hsa-mir-181c	313.0	75.317259	N
TCGA-KN-8433-11A-01R-2314-13	hsa-mir-181d	48.0	11.550251	N
TCGA-KN-8433-11A-01R-2314-13	hsa-mir-182	4066.0	978.402475	N
TCGA-KN-8433-11A-01R-2314-13	hsa-mir-1825	0.0	0.0	N
TCGA-KN-8433-11A-01R-2314-13	hsa-mir-1827	0.0	0.0	N
TCGA-KN-8433-11A-01R-2314-13	hsa-mir-183	1584.0	381.158269	N
TCGA-KN-8433-11A-01R-2314-13	hsa-mir-184	55.0	13.234662	N
TCGA-KN-8433-11A-01R-2314-13	hsa-mir-185	142.0	34.169491	N
TCGA-KN-8433-11A-01R-2314-13	hsa-mir-186	547.0	131.62473	N
TCGA-KN-8433-11A-01R-2314-13	hsa-mir-187	617.0	148.468846	N
TCGA-KN-8433-11A-01R-2314-13	hsa-mir-188	162.0	38.982096	N
TCGA-KN-8433-11A-01R-2314-13	hsa-mir-18a	26.0	6.256386	Y
TCGA-KN-8433-11A-01R-2314-13	hsa-mir-18b	4.0	0.962521	Y
TCGA-KN-8433-11A-01R-2314-13	hsa-mir-190	60.0	14.437813	N
TCGA-KN-8433-11A-01R-2314-13	hsa-mir-1908	0.0	0.0	N
TCGA-KN-8433-11A-01R-2314-13	hsa-mir-1909	0.0	0.0	N
TCGA-KN-8433-11A-01R-2314-13	hsa-mir-190b	1.0	0.24063	N
TCGA-KN-8433-11A-01R-2314-13	hsa-mir-191	2069.0	497.863926	N
TCGA-KN-8433-11A-01R-2314-13	hsa-mir-1910	0.0	0.0	N
TCGA-KN-8433-11A-01R-2314-13	hsa-mir-1911	0.0	0.0	N
TCGA-KN-8433-11A-01R-2314-13	hsa-mir-1912	0.0	0.0	N
TCGA-KN-8433-11A-01R-2314-13	hsa-mir-1913	0.0	0.0	N
TCGA-KN-8433-11A-01R-2314-13	hsa-mir-1914	1.0	0.24063	N
TCGA-KN-8433-11A-01R-2314-13	hsa-mir-1915	0.0	0.0	N
TCGA-KN-8433-11A-01R-2314-13	hsa-mir-192	68695.0	16530.092975	Y
TCGA-KN-8433-11A-01R-2314-13	hsa-mir-193a	402.0	96.733349	N
TCGA-KN-8433-11A-01R-2314-13	hsa-mir-193b	211.0	50.772976	N
TCGA-KN-8433-11A-01R-2314-13	hsa-mir-194-1	8453.0	2034.047251	N
TCGA-KN-8433-11A-01R-2314-13	hsa-mir-194-2	9487.0	2282.858899	N
TCGA-KN-8433-11A-01R-2314-13	hsa-mir-195	370.0	89.033181	N
TCGA-KN-8433-11A-01R-2314-13	hsa-mir-196a-1	1728.0	415.80902	N
TCGA-KN-8433-11A-01R-2314-13	hsa-mir-196a-2	234.0	56.307472	N
TCGA-KN-8433-11A-01R-2314-13	hsa-mir-196b	2069.0	497.863926	N
TCGA-KN-8433-11A-01R-2314-13	hsa-mir-197	1028.0	247.367866	N
TCGA-KN-8433-11A-01R-2314-13	hsa-mir-1972-1	0.0	0.0	N
TCGA-KN-8433-11A-01R-2314-13	hsa-mir-1972-2	0.0	0.0	N
TCGA-KN-8433-11A-01R-2314-13	hsa-mir-1973	0.0	0.0	N
TCGA-KN-8433-11A-01R-2314-13	hsa-mir-1976	46.0	11.06899	N
TCGA-KN-8433-11A-01R-2314-13	hsa-mir-198	0.0	0.0	N
TCGA-KN-8433-11A-01R-2314-13	hsa-mir-199a-1	3722.0	895.625679	Y
TCGA-KN-8433-11A-01R-2314-13	hsa-mir-199a-2	6622.0	1593.453318	Y
TCGA-KN-8433-11A-01R-2314-13	hsa-mir-199b	8185.0	1969.558352	Y
TCGA-KN-8433-11A-01R-2314-13	hsa-mir-19a	54.0	12.994032	N
TCGA-KN-8433-11A-01R-2314-13	hsa-mir-19b-1	24.0	5.775125	N
TCGA-KN-8433-11A-01R-2314-13	hsa-mir-19b-2	412.0	99.139651	N
TCGA-KN-8433-11A-01R-2314-13	hsa-mir-200a	3294.0	792.635945	N
TCGA-KN-8433-11A-01R-2314-13	hsa-mir-200b	2990.0	719.484358	N
TCGA-KN-8433-11A-01R-2314-13	hsa-mir-200c	4830.0	1162.243963	N
TCGA-KN-8433-11A-01R-2314-13	hsa-mir-202	1.0	0.24063	N
TCGA-KN-8433-11A-01R-2314-13	hsa-mir-203	2848.0	685.314867	N
TCGA-KN-8433-11A-01R-2314-13	hsa-mir-204	8163.0	1964.264487	N
TCGA-KN-8433-11A-01R-2314-13	hsa-mir-205	3.0	0.721891	N
TCGA-KN-8433-11A-01R-2314-13	hsa-mir-2052	0.0	0.0	N
TCGA-KN-8433-11A-01R-2314-13	hsa-mir-2053	0.0	0.0	N
TCGA-KN-8433-11A-01R-2314-13	hsa-mir-2054	0.0	0.0	N
TCGA-KN-8433-11A-01R-2314-13	hsa-mir-206	89.0	21.41609	N
TCGA-KN-8433-11A-01R-2314-13	hsa-mir-208a	0.0	0.0	N
TCGA-KN-8433-11A-01R-2314-13	hsa-mir-208b	0.0	0.0	N
TCGA-KN-8433-11A-01R-2314-13	hsa-mir-20a	635.0	152.80019	N
TCGA-KN-8433-11A-01R-2314-13	hsa-mir-20b	371.0	89.273812	N
TCGA-KN-8433-11A-01R-2314-13	hsa-mir-21	102468.0	24656.897401	N
TCGA-KN-8433-11A-01R-2314-13	hsa-mir-210	920.0	221.379803	N
TCGA-KN-8433-11A-01R-2314-13	hsa-mir-211	5.0	1.203151	N
TCGA-KN-8433-11A-01R-2314-13	hsa-mir-2110	2.0	0.48126	N
TCGA-KN-8433-11A-01R-2314-13	hsa-mir-2113	0.0	0.0	N
TCGA-KN-8433-11A-01R-2314-13	hsa-mir-2114	6.0	1.443781	N
TCGA-KN-8433-11A-01R-2314-13	hsa-mir-2115	0.0	0.0	N
TCGA-KN-8433-11A-01R-2314-13	hsa-mir-2116	2.0	0.48126	N
TCGA-KN-8433-11A-01R-2314-13	hsa-mir-2117	0.0	0.0	N
TCGA-KN-8433-11A-01R-2314-13	hsa-mir-212	10.0	2.406302	N
TCGA-KN-8433-11A-01R-2314-13	hsa-mir-214	104.0	25.025543	N
TCGA-KN-8433-11A-01R-2314-13	hsa-mir-215	230.0	55.344951	Y
TCGA-KN-8433-11A-01R-2314-13	hsa-mir-216a	49.0	11.790881	N
TCGA-KN-8433-11A-01R-2314-13	hsa-mir-216b	28.0	6.737646	N
TCGA-KN-8433-11A-01R-2314-13	hsa-mir-217	1946.0	468.266408	N
TCGA-KN-8433-11A-01R-2314-13	hsa-mir-218-1	3.0	0.721891	N
TCGA-KN-8433-11A-01R-2314-13	hsa-mir-218-2	257.0	61.841967	N
TCGA-KN-8433-11A-01R-2314-13	hsa-mir-219-1	5.0	1.203151	N
TCGA-KN-8433-11A-01R-2314-13	hsa-mir-219-2	1.0	0.24063	N
TCGA-KN-8433-11A-01R-2314-13	hsa-mir-22	289553.0	69675.202141	N
TCGA-KN-8433-11A-01R-2314-13	hsa-mir-221	452.0	108.76486	N
TCGA-KN-8433-11A-01R-2314-13	hsa-mir-222	122.0	29.356887	N
TCGA-KN-8433-11A-01R-2314-13	hsa-mir-223	190.0	45.719742	N
TCGA-KN-8433-11A-01R-2314-13	hsa-mir-224	17.0	4.090714	N
TCGA-KN-8433-11A-01R-2314-13	hsa-mir-2276	3.0	0.721891	N
TCGA-KN-8433-11A-01R-2314-13	hsa-mir-2277	1.0	0.24063	N
TCGA-KN-8433-11A-01R-2314-13	hsa-mir-2278	0.0	0.0	N
TCGA-KN-8433-11A-01R-2314-13	hsa-mir-2355	71.0	17.084746	N
TCGA-KN-8433-11A-01R-2314-13	hsa-mir-23a	8021.0	1930.094996	Y
TCGA-KN-8433-11A-01R-2314-13	hsa-mir-23b	7270.0	1749.381701	Y
TCGA-KN-8433-11A-01R-2314-13	hsa-mir-23c	6.0	1.443781	N
TCGA-KN-8433-11A-01R-2314-13	hsa-mir-24-1	200.0	48.126044	N
TCGA-KN-8433-11A-01R-2314-13	hsa-mir-24-2	6289.0	1513.323455	N
TCGA-KN-8433-11A-01R-2314-13	hsa-mir-25	11390.0	2740.778208	N
TCGA-KN-8433-11A-01R-2314-13	hsa-mir-26a-1	9.0	2.165672	N
TCGA-KN-8433-11A-01R-2314-13	hsa-mir-26a-2	15200.0	3657.579347	N
TCGA-KN-8433-11A-01R-2314-13	hsa-mir-26b	5090.0	1224.807821	N
TCGA-KN-8433-11A-01R-2314-13	hsa-mir-27a	6937.0	1669.251837	Y
TCGA-KN-8433-11A-01R-2314-13	hsa-mir-27b	19352.0	4656.676021	Y
TCGA-KN-8433-11A-01R-2314-13	hsa-mir-28	9474.0	2279.730706	N
TCGA-KN-8433-11A-01R-2314-13	hsa-mir-2861	0.0	0.0	N
TCGA-KN-8433-11A-01R-2314-13	hsa-mir-2909	0.0	0.0	N
TCGA-KN-8433-11A-01R-2314-13	hsa-mir-296	21.0	5.053235	N
TCGA-KN-8433-11A-01R-2314-13	hsa-mir-297	0.0	0.0	N
TCGA-KN-8433-11A-01R-2314-13	hsa-mir-298	0.0	0.0	N
TCGA-KN-8433-11A-01R-2314-13	hsa-mir-299	9.0	2.165672	N
TCGA-KN-8433-11A-01R-2314-13	hsa-mir-29a	62144.0	14953.724402	N
TCGA-KN-8433-11A-01R-2314-13	hsa-mir-29b-1	1778.0	427.840531	Y
TCGA-KN-8433-11A-01R-2314-13	hsa-mir-29b-2	1948.0	468.747669	Y
TCGA-KN-8433-11A-01R-2314-13	hsa-mir-29c	27417.0	6597.358746	Y
TCGA-KN-8433-11A-01R-2314-13	hsa-mir-300	0.0	0.0	N
TCGA-KN-8433-11A-01R-2314-13	hsa-mir-301a	41.0	9.865839	N
TCGA-KN-8433-11A-01R-2314-13	hsa-mir-301b	0.0	0.0	N
TCGA-KN-8433-11A-01R-2314-13	hsa-mir-302a	0.0	0.0	N
TCGA-KN-8433-11A-01R-2314-13	hsa-mir-302b	0.0	0.0	N
TCGA-KN-8433-11A-01R-2314-13	hsa-mir-302c	0.0	0.0	N
TCGA-KN-8433-11A-01R-2314-13	hsa-mir-302d	0.0	0.0	N
TCGA-KN-8433-11A-01R-2314-13	hsa-mir-302e	0.0	0.0	N
TCGA-KN-8433-11A-01R-2314-13	hsa-mir-302f	0.0	0.0	N
TCGA-KN-8433-11A-01R-2314-13	hsa-mir-3065	603.0	145.100023	N
TCGA-KN-8433-11A-01R-2314-13	hsa-mir-3074	34.0	8.181427	N
TCGA-KN-8433-11A-01R-2314-13	hsa-mir-30a	1118624.0	269174.73941	Y
TCGA-KN-8433-11A-01R-2314-13	hsa-mir-30b	10853.0	2611.55978	Y
TCGA-KN-8433-11A-01R-2314-13	hsa-mir-30c-1	14.0	3.368823	N
TCGA-KN-8433-11A-01R-2314-13	hsa-mir-30c-2	13467.0	3240.567175	Y
TCGA-KN-8433-11A-01R-2314-13	hsa-mir-30d	64353.0	15485.276559	N
TCGA-KN-8433-11A-01R-2314-13	hsa-mir-30e	74254.0	17867.756369	Y
TCGA-KN-8433-11A-01R-2314-13	hsa-mir-31	43.0	10.347099	N
TCGA-KN-8433-11A-01R-2314-13	hsa-mir-3115	0.0	0.0	N
TCGA-KN-8433-11A-01R-2314-13	hsa-mir-3116-1	0.0	0.0	N
TCGA-KN-8433-11A-01R-2314-13	hsa-mir-3116-2	0.0	0.0	N
TCGA-KN-8433-11A-01R-2314-13	hsa-mir-3117	7.0	1.684412	N
TCGA-KN-8433-11A-01R-2314-13	hsa-mir-3118-1	0.0	0.0	N
TCGA-KN-8433-11A-01R-2314-13	hsa-mir-3118-2	0.0	0.0	N
TCGA-KN-8433-11A-01R-2314-13	hsa-mir-3118-3	0.0	0.0	N
TCGA-KN-8433-11A-01R-2314-13	hsa-mir-3118-4	0.0	0.0	N
TCGA-KN-8433-11A-01R-2314-13	hsa-mir-3118-5	0.0	0.0	N
TCGA-KN-8433-11A-01R-2314-13	hsa-mir-3118-6	0.0	0.0	N
TCGA-KN-8433-11A-01R-2314-13	hsa-mir-3119-1	0.0	0.0	N
TCGA-KN-8433-11A-01R-2314-13	hsa-mir-3119-2	0.0	0.0	N
TCGA-KN-8433-11A-01R-2314-13	hsa-mir-3120	0.0	0.0	N
TCGA-KN-8433-11A-01R-2314-13	hsa-mir-3121	0.0	0.0	N
TCGA-KN-8433-11A-01R-2314-13	hsa-mir-3122	0.0	0.0	N
TCGA-KN-8433-11A-01R-2314-13	hsa-mir-3123	0.0	0.0	N
TCGA-KN-8433-11A-01R-2314-13	hsa-mir-3124	0.0	0.0	N
TCGA-KN-8433-11A-01R-2314-13	hsa-mir-3125	1.0	0.24063	N
TCGA-KN-8433-11A-01R-2314-13	hsa-mir-3126	0.0	0.0	N
TCGA-KN-8433-11A-01R-2314-13	hsa-mir-3127	9.0	2.165672	N
TCGA-KN-8433-11A-01R-2314-13	hsa-mir-3128	1.0	0.24063	N
TCGA-KN-8433-11A-01R-2314-13	hsa-mir-3129	0.0	0.0	N
TCGA-KN-8433-11A-01R-2314-13	hsa-mir-3130-1	11.0	2.646932	N
TCGA-KN-8433-11A-01R-2314-13	hsa-mir-3130-2	0.0	0.0	N
TCGA-KN-8433-11A-01R-2314-13	hsa-mir-3131	0.0	0.0	N
TCGA-KN-8433-11A-01R-2314-13	hsa-mir-3132	0.0	0.0	N
TCGA-KN-8433-11A-01R-2314-13	hsa-mir-3133	0.0	0.0	N
TCGA-KN-8433-11A-01R-2314-13	hsa-mir-3134	0.0	0.0	N
TCGA-KN-8433-11A-01R-2314-13	hsa-mir-3135	0.0	0.0	N
TCGA-KN-8433-11A-01R-2314-13	hsa-mir-3136	3.0	0.721891	N
TCGA-KN-8433-11A-01R-2314-13	hsa-mir-3137	0.0	0.0	N
TCGA-KN-8433-11A-01R-2314-13	hsa-mir-3138	0.0	0.0	N
TCGA-KN-8433-11A-01R-2314-13	hsa-mir-3139	0.0	0.0	N
TCGA-KN-8433-11A-01R-2314-13	hsa-mir-3140	0.0	0.0	N
TCGA-KN-8433-11A-01R-2314-13	hsa-mir-3141	0.0	0.0	N
TCGA-KN-8433-11A-01R-2314-13	hsa-mir-3142	0.0	0.0	N
TCGA-KN-8433-11A-01R-2314-13	hsa-mir-3143	0.0	0.0	N
TCGA-KN-8433-11A-01R-2314-13	hsa-mir-3144	2.0	0.48126	N
TCGA-KN-8433-11A-01R-2314-13	hsa-mir-3145	0.0	0.0	N
TCGA-KN-8433-11A-01R-2314-13	hsa-mir-3146	0.0	0.0	N
TCGA-KN-8433-11A-01R-2314-13	hsa-mir-3147	0.0	0.0	N
TCGA-KN-8433-11A-01R-2314-13	hsa-mir-3148	0.0	0.0	N
TCGA-KN-8433-11A-01R-2314-13	hsa-mir-3149	0.0	0.0	N
TCGA-KN-8433-11A-01R-2314-13	hsa-mir-3150	1.0	0.24063	N
TCGA-KN-8433-11A-01R-2314-13	hsa-mir-3150b	1.0	0.24063	N
TCGA-KN-8433-11A-01R-2314-13	hsa-mir-3151	0.0	0.0	N
TCGA-KN-8433-11A-01R-2314-13	hsa-mir-3152	0.0	0.0	N
TCGA-KN-8433-11A-01R-2314-13	hsa-mir-3153	0.0	0.0	N
TCGA-KN-8433-11A-01R-2314-13	hsa-mir-3154	0.0	0.0	N
TCGA-KN-8433-11A-01R-2314-13	hsa-mir-3155	0.0	0.0	N
TCGA-KN-8433-11A-01R-2314-13	hsa-mir-3156-1	0.0	0.0	N
TCGA-KN-8433-11A-01R-2314-13	hsa-mir-3156-2	0.0	0.0	N
TCGA-KN-8433-11A-01R-2314-13	hsa-mir-3156-3	0.0	0.0	N
TCGA-KN-8433-11A-01R-2314-13	hsa-mir-3157	7.0	1.684412	N
TCGA-KN-8433-11A-01R-2314-13	hsa-mir-3158-1	0.0	0.0	N
TCGA-KN-8433-11A-01R-2314-13	hsa-mir-3158-2	0.0	0.0	N
TCGA-KN-8433-11A-01R-2314-13	hsa-mir-3159	1.0	0.24063	N
TCGA-KN-8433-11A-01R-2314-13	hsa-mir-3160-1	0.0	0.0	N
TCGA-KN-8433-11A-01R-2314-13	hsa-mir-3160-2	0.0	0.0	N
TCGA-KN-8433-11A-01R-2314-13	hsa-mir-3161	1.0	0.24063	N
TCGA-KN-8433-11A-01R-2314-13	hsa-mir-3162	0.0	0.0	N
TCGA-KN-8433-11A-01R-2314-13	hsa-mir-3163	0.0	0.0	N
TCGA-KN-8433-11A-01R-2314-13	hsa-mir-3164	0.0	0.0	N
TCGA-KN-8433-11A-01R-2314-13	hsa-mir-3165	0.0	0.0	N
TCGA-KN-8433-11A-01R-2314-13	hsa-mir-3166	0.0	0.0	N
TCGA-KN-8433-11A-01R-2314-13	hsa-mir-3167	0.0	0.0	N
TCGA-KN-8433-11A-01R-2314-13	hsa-mir-3168	0.0	0.0	N
TCGA-KN-8433-11A-01R-2314-13	hsa-mir-3169	0.0	0.0	N
TCGA-KN-8433-11A-01R-2314-13	hsa-mir-3170	7.0	1.684412	N
TCGA-KN-8433-11A-01R-2314-13	hsa-mir-3171	0.0	0.0	N
TCGA-KN-8433-11A-01R-2314-13	hsa-mir-3173	0.0	0.0	N
TCGA-KN-8433-11A-01R-2314-13	hsa-mir-3174	0.0	0.0	N
TCGA-KN-8433-11A-01R-2314-13	hsa-mir-3175	0.0	0.0	N
TCGA-KN-8433-11A-01R-2314-13	hsa-mir-3176	0.0	0.0	N
TCGA-KN-8433-11A-01R-2314-13	hsa-mir-3177	0.0	0.0	N
TCGA-KN-8433-11A-01R-2314-13	hsa-mir-3178	0.0	0.0	N
TCGA-KN-8433-11A-01R-2314-13	hsa-mir-3179-1	0.0	0.0	N
TCGA-KN-8433-11A-01R-2314-13	hsa-mir-3179-2	0.0	0.0	N
TCGA-KN-8433-11A-01R-2314-13	hsa-mir-3179-3	0.0	0.0	N
TCGA-KN-8433-11A-01R-2314-13	hsa-mir-3180-1	0.0	0.0	N
TCGA-KN-8433-11A-01R-2314-13	hsa-mir-3180-2	0.0	0.0	N
TCGA-KN-8433-11A-01R-2314-13	hsa-mir-3180-3	0.0	0.0	N
TCGA-KN-8433-11A-01R-2314-13	hsa-mir-3180-4	0.0	0.0	N
TCGA-KN-8433-11A-01R-2314-13	hsa-mir-3180-5	0.0	0.0	N
TCGA-KN-8433-11A-01R-2314-13	hsa-mir-3181	0.0	0.0	N
TCGA-KN-8433-11A-01R-2314-13	hsa-mir-3182	0.0	0.0	N
TCGA-KN-8433-11A-01R-2314-13	hsa-mir-3183	0.0	0.0	N
TCGA-KN-8433-11A-01R-2314-13	hsa-mir-3184	0.0	0.0	N
TCGA-KN-8433-11A-01R-2314-13	hsa-mir-3185	0.0	0.0	N
TCGA-KN-8433-11A-01R-2314-13	hsa-mir-3186	0.0	0.0	N
TCGA-KN-8433-11A-01R-2314-13	hsa-mir-3187	0.0	0.0	N
TCGA-KN-8433-11A-01R-2314-13	hsa-mir-3188	0.0	0.0	N
TCGA-KN-8433-11A-01R-2314-13	hsa-mir-3189	0.0	0.0	N
TCGA-KN-8433-11A-01R-2314-13	hsa-mir-3190	0.0	0.0	N
TCGA-KN-8433-11A-01R-2314-13	hsa-mir-3191	1.0	0.24063	N
TCGA-KN-8433-11A-01R-2314-13	hsa-mir-3192	0.0	0.0	N
TCGA-KN-8433-11A-01R-2314-13	hsa-mir-3193	0.0	0.0	N
TCGA-KN-8433-11A-01R-2314-13	hsa-mir-3194	2.0	0.48126	N
TCGA-KN-8433-11A-01R-2314-13	hsa-mir-3195	0.0	0.0	N
TCGA-KN-8433-11A-01R-2314-13	hsa-mir-3196	0.0	0.0	N
TCGA-KN-8433-11A-01R-2314-13	hsa-mir-3197	0.0	0.0	N
TCGA-KN-8433-11A-01R-2314-13	hsa-mir-3198	0.0	0.0	N
TCGA-KN-8433-11A-01R-2314-13	hsa-mir-3199-1	4.0	0.962521	N
TCGA-KN-8433-11A-01R-2314-13	hsa-mir-3199-2	2.0	0.48126	N
TCGA-KN-8433-11A-01R-2314-13	hsa-mir-32	322.0	77.482931	N
TCGA-KN-8433-11A-01R-2314-13	hsa-mir-3200	9.0	2.165672	N
TCGA-KN-8433-11A-01R-2314-13	hsa-mir-3201	0.0	0.0	N
TCGA-KN-8433-11A-01R-2314-13	hsa-mir-3202-1	0.0	0.0	N
TCGA-KN-8433-11A-01R-2314-13	hsa-mir-3202-2	0.0	0.0	N
TCGA-KN-8433-11A-01R-2314-13	hsa-mir-320a	958.0	230.523751	Y
TCGA-KN-8433-11A-01R-2314-13	hsa-mir-320b-1	0.0	0.0	N
TCGA-KN-8433-11A-01R-2314-13	hsa-mir-320b-2	22.0	5.293865	Y
TCGA-KN-8433-11A-01R-2314-13	hsa-mir-320c-1	0.0	0.0	N
TCGA-KN-8433-11A-01R-2314-13	hsa-mir-320c-2	0.0	0.0	N
TCGA-KN-8433-11A-01R-2314-13	hsa-mir-320d-1	0.0	0.0	N
TCGA-KN-8433-11A-01R-2314-13	hsa-mir-320d-2	2.0	0.48126	N
TCGA-KN-8433-11A-01R-2314-13	hsa-mir-320e	0.0	0.0	N
TCGA-KN-8433-11A-01R-2314-13	hsa-mir-323	8.0	1.925042	N
TCGA-KN-8433-11A-01R-2314-13	hsa-mir-323b	7.0	1.684412	N
TCGA-KN-8433-11A-01R-2314-13	hsa-mir-324	311.0	74.835998	N
TCGA-KN-8433-11A-01R-2314-13	hsa-mir-325	0.0	0.0	N
TCGA-KN-8433-11A-01R-2314-13	hsa-mir-326	7.0	1.684412	N
TCGA-KN-8433-11A-01R-2314-13	hsa-mir-328	293.0	70.504655	N
TCGA-KN-8433-11A-01R-2314-13	hsa-mir-329-1	0.0	0.0	N
TCGA-KN-8433-11A-01R-2314-13	hsa-mir-329-2	2.0	0.48126	N
TCGA-KN-8433-11A-01R-2314-13	hsa-mir-330	29.0	6.978276	N
TCGA-KN-8433-11A-01R-2314-13	hsa-mir-331	87.0	20.934829	N
TCGA-KN-8433-11A-01R-2314-13	hsa-mir-335	167.0	40.185247	N
TCGA-KN-8433-11A-01R-2314-13	hsa-mir-337	71.0	17.084746	N
TCGA-KN-8433-11A-01R-2314-13	hsa-mir-338	2143.0	515.670562	N
TCGA-KN-8433-11A-01R-2314-13	hsa-mir-339	222.0	53.419909	N
TCGA-KN-8433-11A-01R-2314-13	hsa-mir-33a	328.0	78.926712	N
TCGA-KN-8433-11A-01R-2314-13	hsa-mir-33b	11.0	2.646932	N
TCGA-KN-8433-11A-01R-2314-13	hsa-mir-340	53.0	12.753402	N
TCGA-KN-8433-11A-01R-2314-13	hsa-mir-342	204.0	49.088565	N
TCGA-KN-8433-11A-01R-2314-13	hsa-mir-345	128.0	30.800668	N
TCGA-KN-8433-11A-01R-2314-13	hsa-mir-346	0.0	0.0	N
TCGA-KN-8433-11A-01R-2314-13	hsa-mir-34a	477.0	114.780615	N
TCGA-KN-8433-11A-01R-2314-13	hsa-mir-34b	0.0	0.0	N
TCGA-KN-8433-11A-01R-2314-13	hsa-mir-34c	2.0	0.48126	N
TCGA-KN-8433-11A-01R-2314-13	hsa-mir-3605	12.0	2.887563	N
TCGA-KN-8433-11A-01R-2314-13	hsa-mir-3606	0.0	0.0	N
TCGA-KN-8433-11A-01R-2314-13	hsa-mir-3607	163.0	39.222726	N
TCGA-KN-8433-11A-01R-2314-13	hsa-mir-3609	0.0	0.0	N
TCGA-KN-8433-11A-01R-2314-13	hsa-mir-361	1255.0	301.990926	N
TCGA-KN-8433-11A-01R-2314-13	hsa-mir-3610	1.0	0.24063	N
TCGA-KN-8433-11A-01R-2314-13	hsa-mir-3611	0.0	0.0	N
TCGA-KN-8433-11A-01R-2314-13	hsa-mir-3612	0.0	0.0	N
TCGA-KN-8433-11A-01R-2314-13	hsa-mir-3613	23.0	5.534495	N
TCGA-KN-8433-11A-01R-2314-13	hsa-mir-3614	0.0	0.0	N
TCGA-KN-8433-11A-01R-2314-13	hsa-mir-3615	13.0	3.128193	N
TCGA-KN-8433-11A-01R-2314-13	hsa-mir-3616	0.0	0.0	N
TCGA-KN-8433-11A-01R-2314-13	hsa-mir-3617	0.0	0.0	N
TCGA-KN-8433-11A-01R-2314-13	hsa-mir-3618	2.0	0.48126	N
TCGA-KN-8433-11A-01R-2314-13	hsa-mir-3619	0.0	0.0	N
TCGA-KN-8433-11A-01R-2314-13	hsa-mir-362	461.0	110.930531	N
TCGA-KN-8433-11A-01R-2314-13	hsa-mir-3620	0.0	0.0	N
TCGA-KN-8433-11A-01R-2314-13	hsa-mir-3621	0.0	0.0	N
TCGA-KN-8433-11A-01R-2314-13	hsa-mir-3622a	0.0	0.0	N
TCGA-KN-8433-11A-01R-2314-13	hsa-mir-3622b	0.0	0.0	N
TCGA-KN-8433-11A-01R-2314-13	hsa-mir-363	314.0	75.557889	N
TCGA-KN-8433-11A-01R-2314-13	hsa-mir-3646	0.0	0.0	N
TCGA-KN-8433-11A-01R-2314-13	hsa-mir-3647	26.0	6.256386	N
TCGA-KN-8433-11A-01R-2314-13	hsa-mir-3648	16.0	3.850084	N
TCGA-KN-8433-11A-01R-2314-13	hsa-mir-3649	0.0	0.0	N
TCGA-KN-8433-11A-01R-2314-13	hsa-mir-365-1	50.0	12.031511	N
TCGA-KN-8433-11A-01R-2314-13	hsa-mir-365-2	53.0	12.753402	N
TCGA-KN-8433-11A-01R-2314-13	hsa-mir-3650	0.0	0.0	N
TCGA-KN-8433-11A-01R-2314-13	hsa-mir-3651	3.0	0.721891	N
TCGA-KN-8433-11A-01R-2314-13	hsa-mir-3652	2.0	0.48126	N
TCGA-KN-8433-11A-01R-2314-13	hsa-mir-3653	26.0	6.256386	N
TCGA-KN-8433-11A-01R-2314-13	hsa-mir-3654	0.0	0.0	N
TCGA-KN-8433-11A-01R-2314-13	hsa-mir-3655	0.0	0.0	N
TCGA-KN-8433-11A-01R-2314-13	hsa-mir-3656	0.0	0.0	N
TCGA-KN-8433-11A-01R-2314-13	hsa-mir-3657	0.0	0.0	N
TCGA-KN-8433-11A-01R-2314-13	hsa-mir-3658	0.0	0.0	N
TCGA-KN-8433-11A-01R-2314-13	hsa-mir-3659	0.0	0.0	N
TCGA-KN-8433-11A-01R-2314-13	hsa-mir-3660	0.0	0.0	N
TCGA-KN-8433-11A-01R-2314-13	hsa-mir-3661	0.0	0.0	N
TCGA-KN-8433-11A-01R-2314-13	hsa-mir-3662	0.0	0.0	N
TCGA-KN-8433-11A-01R-2314-13	hsa-mir-3663	0.0	0.0	N
TCGA-KN-8433-11A-01R-2314-13	hsa-mir-3664	4.0	0.962521	N
TCGA-KN-8433-11A-01R-2314-13	hsa-mir-3665	0.0	0.0	N
TCGA-KN-8433-11A-01R-2314-13	hsa-mir-3666	0.0	0.0	N
TCGA-KN-8433-11A-01R-2314-13	hsa-mir-3667	0.0	0.0	N
TCGA-KN-8433-11A-01R-2314-13	hsa-mir-3668	0.0	0.0	N
TCGA-KN-8433-11A-01R-2314-13	hsa-mir-3669	0.0	0.0	N
TCGA-KN-8433-11A-01R-2314-13	hsa-mir-367	0.0	0.0	N
TCGA-KN-8433-11A-01R-2314-13	hsa-mir-3670	0.0	0.0	N
TCGA-KN-8433-11A-01R-2314-13	hsa-mir-3671	0.0	0.0	N
TCGA-KN-8433-11A-01R-2314-13	hsa-mir-3672	0.0	0.0	N
TCGA-KN-8433-11A-01R-2314-13	hsa-mir-3673	0.0	0.0	N
TCGA-KN-8433-11A-01R-2314-13	hsa-mir-3674	0.0	0.0	N
TCGA-KN-8433-11A-01R-2314-13	hsa-mir-3675	0.0	0.0	N
TCGA-KN-8433-11A-01R-2314-13	hsa-mir-3676	11.0	2.646932	N
TCGA-KN-8433-11A-01R-2314-13	hsa-mir-3677	6.0	1.443781	N
TCGA-KN-8433-11A-01R-2314-13	hsa-mir-3678	3.0	0.721891	N
TCGA-KN-8433-11A-01R-2314-13	hsa-mir-3679	1.0	0.24063	N
TCGA-KN-8433-11A-01R-2314-13	hsa-mir-3680	1.0	0.24063	N
TCGA-KN-8433-11A-01R-2314-13	hsa-mir-3681	0.0	0.0	N
TCGA-KN-8433-11A-01R-2314-13	hsa-mir-3682	0.0	0.0	N
TCGA-KN-8433-11A-01R-2314-13	hsa-mir-3683	0.0	0.0	N
TCGA-KN-8433-11A-01R-2314-13	hsa-mir-3684	0.0	0.0	N
TCGA-KN-8433-11A-01R-2314-13	hsa-mir-3685	0.0	0.0	N
TCGA-KN-8433-11A-01R-2314-13	hsa-mir-3686	0.0	0.0	N
TCGA-KN-8433-11A-01R-2314-13	hsa-mir-3687	0.0	0.0	N
TCGA-KN-8433-11A-01R-2314-13	hsa-mir-3688	0.0	0.0	N
TCGA-KN-8433-11A-01R-2314-13	hsa-mir-3689a	0.0	0.0	N
TCGA-KN-8433-11A-01R-2314-13	hsa-mir-3689b	0.0	0.0	N
TCGA-KN-8433-11A-01R-2314-13	hsa-mir-369	23.0	5.534495	N
TCGA-KN-8433-11A-01R-2314-13	hsa-mir-3690	0.0	0.0	N
TCGA-KN-8433-11A-01R-2314-13	hsa-mir-3691	0.0	0.0	N
TCGA-KN-8433-11A-01R-2314-13	hsa-mir-3692	0.0	0.0	N
TCGA-KN-8433-11A-01R-2314-13	hsa-mir-370	23.0	5.534495	N
TCGA-KN-8433-11A-01R-2314-13	hsa-mir-371	0.0	0.0	N
TCGA-KN-8433-11A-01R-2314-13	hsa-mir-3713	0.0	0.0	N
TCGA-KN-8433-11A-01R-2314-13	hsa-mir-3714	0.0	0.0	N
TCGA-KN-8433-11A-01R-2314-13	hsa-mir-372	0.0	0.0	N
TCGA-KN-8433-11A-01R-2314-13	hsa-mir-373	0.0	0.0	N
TCGA-KN-8433-11A-01R-2314-13	hsa-mir-374a	2086.0	501.954639	N
TCGA-KN-8433-11A-01R-2314-13	hsa-mir-374b	401.0	96.492718	Y
TCGA-KN-8433-11A-01R-2314-13	hsa-mir-374c	1.0	0.24063	Y
TCGA-KN-8433-11A-01R-2314-13	hsa-mir-375	287.0	69.060873	N
TCGA-KN-8433-11A-01R-2314-13	hsa-mir-376a-1	4.0	0.962521	N
TCGA-KN-8433-11A-01R-2314-13	hsa-mir-376a-2	1.0	0.24063	N
TCGA-KN-8433-11A-01R-2314-13	hsa-mir-376b	4.0	0.962521	Y
TCGA-KN-8433-11A-01R-2314-13	hsa-mir-376c	24.0	5.775125	Y
TCGA-KN-8433-11A-01R-2314-13	hsa-mir-377	8.0	1.925042	N
TCGA-KN-8433-11A-01R-2314-13	hsa-mir-378	3189.0	767.369772	N
TCGA-KN-8433-11A-01R-2314-13	hsa-mir-378b	0.0	0.0	N
TCGA-KN-8433-11A-01R-2314-13	hsa-mir-378c	63.0	15.159704	N
TCGA-KN-8433-11A-01R-2314-13	hsa-mir-379	1199.0	288.515634	N
TCGA-KN-8433-11A-01R-2314-13	hsa-mir-380	1.0	0.24063	N
TCGA-KN-8433-11A-01R-2314-13	hsa-mir-381	80.0	19.250418	N
TCGA-KN-8433-11A-01R-2314-13	hsa-mir-382	26.0	6.256386	N
TCGA-KN-8433-11A-01R-2314-13	hsa-mir-383	0.0	0.0	N
TCGA-KN-8433-11A-01R-2314-13	hsa-mir-384	0.0	0.0	N
TCGA-KN-8433-11A-01R-2314-13	hsa-mir-3907	0.0	0.0	N
TCGA-KN-8433-11A-01R-2314-13	hsa-mir-3908	0.0	0.0	N
TCGA-KN-8433-11A-01R-2314-13	hsa-mir-3909	0.0	0.0	N
TCGA-KN-8433-11A-01R-2314-13	hsa-mir-3910-1	0.0	0.0	N
TCGA-KN-8433-11A-01R-2314-13	hsa-mir-3910-2	1.0	0.24063	N
TCGA-KN-8433-11A-01R-2314-13	hsa-mir-3911	0.0	0.0	N
TCGA-KN-8433-11A-01R-2314-13	hsa-mir-3912	2.0	0.48126	N
TCGA-KN-8433-11A-01R-2314-13	hsa-mir-3913-1	9.0	2.165672	N
TCGA-KN-8433-11A-01R-2314-13	hsa-mir-3913-2	0.0	0.0	N
TCGA-KN-8433-11A-01R-2314-13	hsa-mir-3914-1	0.0	0.0	N
TCGA-KN-8433-11A-01R-2314-13	hsa-mir-3914-2	0.0	0.0	N
TCGA-KN-8433-11A-01R-2314-13	hsa-mir-3915	0.0	0.0	N
TCGA-KN-8433-11A-01R-2314-13	hsa-mir-3916	0.0	0.0	N
TCGA-KN-8433-11A-01R-2314-13	hsa-mir-3917	1.0	0.24063	N
TCGA-KN-8433-11A-01R-2314-13	hsa-mir-3918	0.0	0.0	N
TCGA-KN-8433-11A-01R-2314-13	hsa-mir-3919	0.0	0.0	N
TCGA-KN-8433-11A-01R-2314-13	hsa-mir-3920	1.0	0.24063	N
TCGA-KN-8433-11A-01R-2314-13	hsa-mir-3921	0.0	0.0	N
TCGA-KN-8433-11A-01R-2314-13	hsa-mir-3922	1.0	0.24063	N
TCGA-KN-8433-11A-01R-2314-13	hsa-mir-3923	0.0	0.0	N
TCGA-KN-8433-11A-01R-2314-13	hsa-mir-3924	0.0	0.0	N
TCGA-KN-8433-11A-01R-2314-13	hsa-mir-3925	0.0	0.0	N
TCGA-KN-8433-11A-01R-2314-13	hsa-mir-3926-1	3.0	0.721891	N
TCGA-KN-8433-11A-01R-2314-13	hsa-mir-3926-2	0.0	0.0	N
TCGA-KN-8433-11A-01R-2314-13	hsa-mir-3927	0.0	0.0	N
TCGA-KN-8433-11A-01R-2314-13	hsa-mir-3928	5.0	1.203151	N
TCGA-KN-8433-11A-01R-2314-13	hsa-mir-3929	0.0	0.0	N
TCGA-KN-8433-11A-01R-2314-13	hsa-mir-3934	2.0	0.48126	N
TCGA-KN-8433-11A-01R-2314-13	hsa-mir-3935	0.0	0.0	N
TCGA-KN-8433-11A-01R-2314-13	hsa-mir-3936	0.0	0.0	N
TCGA-KN-8433-11A-01R-2314-13	hsa-mir-3937	0.0	0.0	N
TCGA-KN-8433-11A-01R-2314-13	hsa-mir-3938	0.0	0.0	N
TCGA-KN-8433-11A-01R-2314-13	hsa-mir-3939	0.0	0.0	N
TCGA-KN-8433-11A-01R-2314-13	hsa-mir-3940	2.0	0.48126	N
TCGA-KN-8433-11A-01R-2314-13	hsa-mir-3941	2.0	0.48126	N
TCGA-KN-8433-11A-01R-2314-13	hsa-mir-3942	1.0	0.24063	N
TCGA-KN-8433-11A-01R-2314-13	hsa-mir-3943	0.0	0.0	N
TCGA-KN-8433-11A-01R-2314-13	hsa-mir-3944	0.0	0.0	N
TCGA-KN-8433-11A-01R-2314-13	hsa-mir-3945	0.0	0.0	N
TCGA-KN-8433-11A-01R-2314-13	hsa-mir-409	26.0	6.256386	N
TCGA-KN-8433-11A-01R-2314-13	hsa-mir-410	10.0	2.406302	N
TCGA-KN-8433-11A-01R-2314-13	hsa-mir-411	19.0	4.571974	N
TCGA-KN-8433-11A-01R-2314-13	hsa-mir-412	4.0	0.962521	N
TCGA-KN-8433-11A-01R-2314-13	hsa-mir-421	7.0	1.684412	N
TCGA-KN-8433-11A-01R-2314-13	hsa-mir-422a	0.0	0.0	N
TCGA-KN-8433-11A-01R-2314-13	hsa-mir-423	597.0	143.656241	N
TCGA-KN-8433-11A-01R-2314-13	hsa-mir-424	2333.0	561.390304	N
TCGA-KN-8433-11A-01R-2314-13	hsa-mir-425	393.0	94.567677	N
TCGA-KN-8433-11A-01R-2314-13	hsa-mir-4251	0.0	0.0	N
TCGA-KN-8433-11A-01R-2314-13	hsa-mir-4252	0.0	0.0	N
TCGA-KN-8433-11A-01R-2314-13	hsa-mir-4253	0.0	0.0	N
TCGA-KN-8433-11A-01R-2314-13	hsa-mir-4254	0.0	0.0	N
TCGA-KN-8433-11A-01R-2314-13	hsa-mir-4255	0.0	0.0	N
TCGA-KN-8433-11A-01R-2314-13	hsa-mir-4256	0.0	0.0	N
TCGA-KN-8433-11A-01R-2314-13	hsa-mir-4257	0.0	0.0	N
TCGA-KN-8433-11A-01R-2314-13	hsa-mir-4258	0.0	0.0	N
TCGA-KN-8433-11A-01R-2314-13	hsa-mir-4259	0.0	0.0	N
TCGA-KN-8433-11A-01R-2314-13	hsa-mir-4260	0.0	0.0	N
TCGA-KN-8433-11A-01R-2314-13	hsa-mir-4261	0.0	0.0	N
TCGA-KN-8433-11A-01R-2314-13	hsa-mir-4262	0.0	0.0	N
TCGA-KN-8433-11A-01R-2314-13	hsa-mir-4263	0.0	0.0	N
TCGA-KN-8433-11A-01R-2314-13	hsa-mir-4264	0.0	0.0	N
TCGA-KN-8433-11A-01R-2314-13	hsa-mir-4265	0.0	0.0	N
TCGA-KN-8433-11A-01R-2314-13	hsa-mir-4266	0.0	0.0	N
TCGA-KN-8433-11A-01R-2314-13	hsa-mir-4267	0.0	0.0	N
TCGA-KN-8433-11A-01R-2314-13	hsa-mir-4268	0.0	0.0	N
TCGA-KN-8433-11A-01R-2314-13	hsa-mir-4269	0.0	0.0	N
TCGA-KN-8433-11A-01R-2314-13	hsa-mir-4270	0.0	0.0	N
TCGA-KN-8433-11A-01R-2314-13	hsa-mir-4271	0.0	0.0	N
TCGA-KN-8433-11A-01R-2314-13	hsa-mir-4272	0.0	0.0	N
TCGA-KN-8433-11A-01R-2314-13	hsa-mir-4273	0.0	0.0	N
TCGA-KN-8433-11A-01R-2314-13	hsa-mir-4274	0.0	0.0	N
TCGA-KN-8433-11A-01R-2314-13	hsa-mir-4275	0.0	0.0	N
TCGA-KN-8433-11A-01R-2314-13	hsa-mir-4276	0.0	0.0	N
TCGA-KN-8433-11A-01R-2314-13	hsa-mir-4277	0.0	0.0	N
TCGA-KN-8433-11A-01R-2314-13	hsa-mir-4278	0.0	0.0	N
TCGA-KN-8433-11A-01R-2314-13	hsa-mir-4279	0.0	0.0	N
TCGA-KN-8433-11A-01R-2314-13	hsa-mir-4280	0.0	0.0	N
TCGA-KN-8433-11A-01R-2314-13	hsa-mir-4281	0.0	0.0	N
TCGA-KN-8433-11A-01R-2314-13	hsa-mir-4282	0.0	0.0	N
TCGA-KN-8433-11A-01R-2314-13	hsa-mir-4283-1	0.0	0.0	N
TCGA-KN-8433-11A-01R-2314-13	hsa-mir-4283-2	0.0	0.0	N
TCGA-KN-8433-11A-01R-2314-13	hsa-mir-4284	0.0	0.0	N
TCGA-KN-8433-11A-01R-2314-13	hsa-mir-4285	0.0	0.0	N
TCGA-KN-8433-11A-01R-2314-13	hsa-mir-4286	2.0	0.48126	N
TCGA-KN-8433-11A-01R-2314-13	hsa-mir-4287	0.0	0.0	N
TCGA-KN-8433-11A-01R-2314-13	hsa-mir-4288	0.0	0.0	N
TCGA-KN-8433-11A-01R-2314-13	hsa-mir-4289	0.0	0.0	N
TCGA-KN-8433-11A-01R-2314-13	hsa-mir-429	957.0	230.283121	N
TCGA-KN-8433-11A-01R-2314-13	hsa-mir-4290	0.0	0.0	N
TCGA-KN-8433-11A-01R-2314-13	hsa-mir-4291	0.0	0.0	N
TCGA-KN-8433-11A-01R-2314-13	hsa-mir-4292	0.0	0.0	N
TCGA-KN-8433-11A-01R-2314-13	hsa-mir-4293	0.0	0.0	N
TCGA-KN-8433-11A-01R-2314-13	hsa-mir-4294	0.0	0.0	N
TCGA-KN-8433-11A-01R-2314-13	hsa-mir-4295	0.0	0.0	N
TCGA-KN-8433-11A-01R-2314-13	hsa-mir-4296	0.0	0.0	N
TCGA-KN-8433-11A-01R-2314-13	hsa-mir-4297	0.0	0.0	N
TCGA-KN-8433-11A-01R-2314-13	hsa-mir-4298	0.0	0.0	N
TCGA-KN-8433-11A-01R-2314-13	hsa-mir-4299	0.0	0.0	N
TCGA-KN-8433-11A-01R-2314-13	hsa-mir-4300	0.0	0.0	N
TCGA-KN-8433-11A-01R-2314-13	hsa-mir-4301	0.0	0.0	N
TCGA-KN-8433-11A-01R-2314-13	hsa-mir-4302	0.0	0.0	N
TCGA-KN-8433-11A-01R-2314-13	hsa-mir-4303	0.0	0.0	N
TCGA-KN-8433-11A-01R-2314-13	hsa-mir-4304	0.0	0.0	N
TCGA-KN-8433-11A-01R-2314-13	hsa-mir-4305	0.0	0.0	N
TCGA-KN-8433-11A-01R-2314-13	hsa-mir-4306	0.0	0.0	N
TCGA-KN-8433-11A-01R-2314-13	hsa-mir-4307	0.0	0.0	N
TCGA-KN-8433-11A-01R-2314-13	hsa-mir-4308	0.0	0.0	N
TCGA-KN-8433-11A-01R-2314-13	hsa-mir-4309	0.0	0.0	N
TCGA-KN-8433-11A-01R-2314-13	hsa-mir-431	20.0	4.812604	N
TCGA-KN-8433-11A-01R-2314-13	hsa-mir-4310	0.0	0.0	N
TCGA-KN-8433-11A-01R-2314-13	hsa-mir-4311	0.0	0.0	N
TCGA-KN-8433-11A-01R-2314-13	hsa-mir-4312	0.0	0.0	N
TCGA-KN-8433-11A-01R-2314-13	hsa-mir-4313	0.0	0.0	N
TCGA-KN-8433-11A-01R-2314-13	hsa-mir-4314	0.0	0.0	N
TCGA-KN-8433-11A-01R-2314-13	hsa-mir-4315-1	0.0	0.0	N
TCGA-KN-8433-11A-01R-2314-13	hsa-mir-4315-2	0.0	0.0	N
TCGA-KN-8433-11A-01R-2314-13	hsa-mir-4316	0.0	0.0	N
TCGA-KN-8433-11A-01R-2314-13	hsa-mir-4317	0.0	0.0	N
TCGA-KN-8433-11A-01R-2314-13	hsa-mir-4318	0.0	0.0	N
TCGA-KN-8433-11A-01R-2314-13	hsa-mir-4319	0.0	0.0	N
TCGA-KN-8433-11A-01R-2314-13	hsa-mir-432	7.0	1.684412	N
TCGA-KN-8433-11A-01R-2314-13	hsa-mir-4320	0.0	0.0	N
TCGA-KN-8433-11A-01R-2314-13	hsa-mir-4321	0.0	0.0	N
TCGA-KN-8433-11A-01R-2314-13	hsa-mir-4322	0.0	0.0	N
TCGA-KN-8433-11A-01R-2314-13	hsa-mir-4323	0.0	0.0	N
TCGA-KN-8433-11A-01R-2314-13	hsa-mir-4324	0.0	0.0	N
TCGA-KN-8433-11A-01R-2314-13	hsa-mir-4325	0.0	0.0	N
TCGA-KN-8433-11A-01R-2314-13	hsa-mir-4326	8.0	1.925042	N
TCGA-KN-8433-11A-01R-2314-13	hsa-mir-4327	0.0	0.0	N
TCGA-KN-8433-11A-01R-2314-13	hsa-mir-4328	0.0	0.0	N
TCGA-KN-8433-11A-01R-2314-13	hsa-mir-4329	0.0	0.0	N
TCGA-KN-8433-11A-01R-2314-13	hsa-mir-433	2.0	0.48126	N
TCGA-KN-8433-11A-01R-2314-13	hsa-mir-4330	0.0	0.0	N
TCGA-KN-8433-11A-01R-2314-13	hsa-mir-448	0.0	0.0	N
TCGA-KN-8433-11A-01R-2314-13	hsa-mir-449a	0.0	0.0	N
TCGA-KN-8433-11A-01R-2314-13	hsa-mir-449b	0.0	0.0	N
TCGA-KN-8433-11A-01R-2314-13	hsa-mir-449c	0.0	0.0	N
TCGA-KN-8433-11A-01R-2314-13	hsa-mir-450a-1	66.0	15.881595	N
TCGA-KN-8433-11A-01R-2314-13	hsa-mir-450a-2	52.0	12.512771	N
TCGA-KN-8433-11A-01R-2314-13	hsa-mir-450b	76.0	18.287897	N
TCGA-KN-8433-11A-01R-2314-13	hsa-mir-451	5561.0	1338.144654	N
TCGA-KN-8433-11A-01R-2314-13	hsa-mir-452	71.0	17.084746	N
TCGA-KN-8433-11A-01R-2314-13	hsa-mir-454	19.0	4.571974	N
TCGA-KN-8433-11A-01R-2314-13	hsa-mir-455	1892.0	455.272377	N
TCGA-KN-8433-11A-01R-2314-13	hsa-mir-466	0.0	0.0	N
TCGA-KN-8433-11A-01R-2314-13	hsa-mir-483	5.0	1.203151	N
TCGA-KN-8433-11A-01R-2314-13	hsa-mir-484	205.0	49.329195	N
TCGA-KN-8433-11A-01R-2314-13	hsa-mir-485	16.0	3.850084	N
TCGA-KN-8433-11A-01R-2314-13	hsa-mir-486	874.0	210.310812	N
TCGA-KN-8433-11A-01R-2314-13	hsa-mir-487a	3.0	0.721891	N
TCGA-KN-8433-11A-01R-2314-13	hsa-mir-487b	12.0	2.887563	N
TCGA-KN-8433-11A-01R-2314-13	hsa-mir-488	0.0	0.0	N
TCGA-KN-8433-11A-01R-2314-13	hsa-mir-489	104.0	25.025543	N
TCGA-KN-8433-11A-01R-2314-13	hsa-mir-490	0.0	0.0	N
TCGA-KN-8433-11A-01R-2314-13	hsa-mir-491	6.0	1.443781	N
TCGA-KN-8433-11A-01R-2314-13	hsa-mir-492	0.0	0.0	N
TCGA-KN-8433-11A-01R-2314-13	hsa-mir-493	23.0	5.534495	N
TCGA-KN-8433-11A-01R-2314-13	hsa-mir-494	2.0	0.48126	N
TCGA-KN-8433-11A-01R-2314-13	hsa-mir-495	13.0	3.128193	N
TCGA-KN-8433-11A-01R-2314-13	hsa-mir-496	3.0	0.721891	N
TCGA-KN-8433-11A-01R-2314-13	hsa-mir-497	188.0	45.238481	N
TCGA-KN-8433-11A-01R-2314-13	hsa-mir-498	0.0	0.0	N
TCGA-KN-8433-11A-01R-2314-13	hsa-mir-499	3.0	0.721891	N
TCGA-KN-8433-11A-01R-2314-13	hsa-mir-500a	3560.0	856.643584	Y
TCGA-KN-8433-11A-01R-2314-13	hsa-mir-500b	122.0	29.356887	Y
TCGA-KN-8433-11A-01R-2314-13	hsa-mir-501	524.0	126.090235	N
TCGA-KN-8433-11A-01R-2314-13	hsa-mir-502	178.0	42.832179	Y
TCGA-KN-8433-11A-01R-2314-13	hsa-mir-503	53.0	12.753402	N
TCGA-KN-8433-11A-01R-2314-13	hsa-mir-504	5.0	1.203151	N
TCGA-KN-8433-11A-01R-2314-13	hsa-mir-505	247.0	59.435664	N
TCGA-KN-8433-11A-01R-2314-13	hsa-mir-506	15.0	3.609453	N
TCGA-KN-8433-11A-01R-2314-13	hsa-mir-507	5.0	1.203151	N
TCGA-KN-8433-11A-01R-2314-13	hsa-mir-508	554.0	133.309142	N
TCGA-KN-8433-11A-01R-2314-13	hsa-mir-509-1	59.0	14.197183	N
TCGA-KN-8433-11A-01R-2314-13	hsa-mir-509-2	67.0	16.122225	N
TCGA-KN-8433-11A-01R-2314-13	hsa-mir-509-3	66.0	15.881595	N
TCGA-KN-8433-11A-01R-2314-13	hsa-mir-510	0.0	0.0	N
TCGA-KN-8433-11A-01R-2314-13	hsa-mir-511-1	14.0	3.368823	N
TCGA-KN-8433-11A-01R-2314-13	hsa-mir-511-2	9.0	2.165672	N
TCGA-KN-8433-11A-01R-2314-13	hsa-mir-512-1	0.0	0.0	N
TCGA-KN-8433-11A-01R-2314-13	hsa-mir-512-2	0.0	0.0	N
TCGA-KN-8433-11A-01R-2314-13	hsa-mir-513a-1	2.0	0.48126	Y
TCGA-KN-8433-11A-01R-2314-13	hsa-mir-513a-2	1.0	0.24063	N
TCGA-KN-8433-11A-01R-2314-13	hsa-mir-513b	1.0	0.24063	N
TCGA-KN-8433-11A-01R-2314-13	hsa-mir-513c	7.0	1.684412	Y
TCGA-KN-8433-11A-01R-2314-13	hsa-mir-514-1	228.0	54.86369	N
TCGA-KN-8433-11A-01R-2314-13	hsa-mir-514-2	219.0	52.698018	N
TCGA-KN-8433-11A-01R-2314-13	hsa-mir-514-3	255.0	61.360706	N
TCGA-KN-8433-11A-01R-2314-13	hsa-mir-514b	53.0	12.753402	N
TCGA-KN-8433-11A-01R-2314-13	hsa-mir-515-1	0.0	0.0	N
TCGA-KN-8433-11A-01R-2314-13	hsa-mir-515-2	0.0	0.0	N
TCGA-KN-8433-11A-01R-2314-13	hsa-mir-516a-1	0.0	0.0	N
TCGA-KN-8433-11A-01R-2314-13	hsa-mir-516a-2	0.0	0.0	N
TCGA-KN-8433-11A-01R-2314-13	hsa-mir-516b-1	0.0	0.0	N
TCGA-KN-8433-11A-01R-2314-13	hsa-mir-516b-2	0.0	0.0	N
TCGA-KN-8433-11A-01R-2314-13	hsa-mir-517a	0.0	0.0	N
TCGA-KN-8433-11A-01R-2314-13	hsa-mir-517b	0.0	0.0	N
TCGA-KN-8433-11A-01R-2314-13	hsa-mir-517c	0.0	0.0	N
TCGA-KN-8433-11A-01R-2314-13	hsa-mir-518a-1	0.0	0.0	N
TCGA-KN-8433-11A-01R-2314-13	hsa-mir-518a-2	0.0	0.0	N
TCGA-KN-8433-11A-01R-2314-13	hsa-mir-518b	0.0	0.0	N
TCGA-KN-8433-11A-01R-2314-13	hsa-mir-518c	0.0	0.0	N
TCGA-KN-8433-11A-01R-2314-13	hsa-mir-518d	0.0	0.0	N
TCGA-KN-8433-11A-01R-2314-13	hsa-mir-518e	0.0	0.0	N
TCGA-KN-8433-11A-01R-2314-13	hsa-mir-518f	0.0	0.0	N
TCGA-KN-8433-11A-01R-2314-13	hsa-mir-519a-1	0.0	0.0	N
TCGA-KN-8433-11A-01R-2314-13	hsa-mir-519a-2	0.0	0.0	N
TCGA-KN-8433-11A-01R-2314-13	hsa-mir-519b	0.0	0.0	N
TCGA-KN-8433-11A-01R-2314-13	hsa-mir-519c	0.0	0.0	N
TCGA-KN-8433-11A-01R-2314-13	hsa-mir-519d	0.0	0.0	N
TCGA-KN-8433-11A-01R-2314-13	hsa-mir-519e	0.0	0.0	N
TCGA-KN-8433-11A-01R-2314-13	hsa-mir-520a	0.0	0.0	N
TCGA-KN-8433-11A-01R-2314-13	hsa-mir-520b	0.0	0.0	N
TCGA-KN-8433-11A-01R-2314-13	hsa-mir-520c	0.0	0.0	N
TCGA-KN-8433-11A-01R-2314-13	hsa-mir-520d	0.0	0.0	N
TCGA-KN-8433-11A-01R-2314-13	hsa-mir-520e	0.0	0.0	N
TCGA-KN-8433-11A-01R-2314-13	hsa-mir-520f	0.0	0.0	N
TCGA-KN-8433-11A-01R-2314-13	hsa-mir-520g	0.0	0.0	N
TCGA-KN-8433-11A-01R-2314-13	hsa-mir-520h	0.0	0.0	N
TCGA-KN-8433-11A-01R-2314-13	hsa-mir-521-1	0.0	0.0	N
TCGA-KN-8433-11A-01R-2314-13	hsa-mir-521-2	0.0	0.0	N
TCGA-KN-8433-11A-01R-2314-13	hsa-mir-522	0.0	0.0	N
TCGA-KN-8433-11A-01R-2314-13	hsa-mir-523	0.0	0.0	N
TCGA-KN-8433-11A-01R-2314-13	hsa-mir-524	0.0	0.0	N
TCGA-KN-8433-11A-01R-2314-13	hsa-mir-525	0.0	0.0	N
TCGA-KN-8433-11A-01R-2314-13	hsa-mir-526a-1	0.0	0.0	N
TCGA-KN-8433-11A-01R-2314-13	hsa-mir-526a-2	0.0	0.0	N
TCGA-KN-8433-11A-01R-2314-13	hsa-mir-526b	0.0	0.0	N
TCGA-KN-8433-11A-01R-2314-13	hsa-mir-527	0.0	0.0	N
TCGA-KN-8433-11A-01R-2314-13	hsa-mir-532	13712.0	3299.521579	N
TCGA-KN-8433-11A-01R-2314-13	hsa-mir-539	19.0	4.571974	N
TCGA-KN-8433-11A-01R-2314-13	hsa-mir-541	0.0	0.0	N
TCGA-KN-8433-11A-01R-2314-13	hsa-mir-542	2451.0	589.78467	N
TCGA-KN-8433-11A-01R-2314-13	hsa-mir-543	2.0	0.48126	N
TCGA-KN-8433-11A-01R-2314-13	hsa-mir-544	0.0	0.0	N
TCGA-KN-8433-11A-01R-2314-13	hsa-mir-544b	0.0	0.0	N
TCGA-KN-8433-11A-01R-2314-13	hsa-mir-545	1.0	0.24063	N
TCGA-KN-8433-11A-01R-2314-13	hsa-mir-548a-1	0.0	0.0	N
TCGA-KN-8433-11A-01R-2314-13	hsa-mir-548a-2	0.0	0.0	N
TCGA-KN-8433-11A-01R-2314-13	hsa-mir-548a-3	0.0	0.0	N
TCGA-KN-8433-11A-01R-2314-13	hsa-mir-548aa-1	0.0	0.0	N
TCGA-KN-8433-11A-01R-2314-13	hsa-mir-548aa-2	0.0	0.0	N
TCGA-KN-8433-11A-01R-2314-13	hsa-mir-548b	8.0	1.925042	N
TCGA-KN-8433-11A-01R-2314-13	hsa-mir-548c	0.0	0.0	N
TCGA-KN-8433-11A-01R-2314-13	hsa-mir-548d-1	0.0	0.0	N
TCGA-KN-8433-11A-01R-2314-13	hsa-mir-548d-2	0.0	0.0	N
TCGA-KN-8433-11A-01R-2314-13	hsa-mir-548e	3.0	0.721891	N
TCGA-KN-8433-11A-01R-2314-13	hsa-mir-548f-1	0.0	0.0	N
TCGA-KN-8433-11A-01R-2314-13	hsa-mir-548f-2	0.0	0.0	N
TCGA-KN-8433-11A-01R-2314-13	hsa-mir-548f-3	0.0	0.0	N
TCGA-KN-8433-11A-01R-2314-13	hsa-mir-548f-4	0.0	0.0	N
TCGA-KN-8433-11A-01R-2314-13	hsa-mir-548f-5	0.0	0.0	N
TCGA-KN-8433-11A-01R-2314-13	hsa-mir-548g	0.0	0.0	N
TCGA-KN-8433-11A-01R-2314-13	hsa-mir-548h-1	0.0	0.0	N
TCGA-KN-8433-11A-01R-2314-13	hsa-mir-548h-2	0.0	0.0	N
TCGA-KN-8433-11A-01R-2314-13	hsa-mir-548h-3	0.0	0.0	N
TCGA-KN-8433-11A-01R-2314-13	hsa-mir-548h-4	0.0	0.0	N
TCGA-KN-8433-11A-01R-2314-13	hsa-mir-548i-1	0.0	0.0	N
TCGA-KN-8433-11A-01R-2314-13	hsa-mir-548i-2	0.0	0.0	N
TCGA-KN-8433-11A-01R-2314-13	hsa-mir-548i-3	0.0	0.0	N
TCGA-KN-8433-11A-01R-2314-13	hsa-mir-548i-4	0.0	0.0	N
TCGA-KN-8433-11A-01R-2314-13	hsa-mir-548j	0.0	0.0	N
TCGA-KN-8433-11A-01R-2314-13	hsa-mir-548k	0.0	0.0	N
TCGA-KN-8433-11A-01R-2314-13	hsa-mir-548l	0.0	0.0	N
TCGA-KN-8433-11A-01R-2314-13	hsa-mir-548m	0.0	0.0	N
TCGA-KN-8433-11A-01R-2314-13	hsa-mir-548n	0.0	0.0	N
TCGA-KN-8433-11A-01R-2314-13	hsa-mir-548o	0.0	0.0	N
TCGA-KN-8433-11A-01R-2314-13	hsa-mir-548p	0.0	0.0	N
TCGA-KN-8433-11A-01R-2314-13	hsa-mir-548q	1.0	0.24063	N
TCGA-KN-8433-11A-01R-2314-13	hsa-mir-548s	0.0	0.0	N
TCGA-KN-8433-11A-01R-2314-13	hsa-mir-548t	0.0	0.0	N
TCGA-KN-8433-11A-01R-2314-13	hsa-mir-548u	0.0	0.0	N
TCGA-KN-8433-11A-01R-2314-13	hsa-mir-548v	4.0	0.962521	N
TCGA-KN-8433-11A-01R-2314-13	hsa-mir-548w	0.0	0.0	N
TCGA-KN-8433-11A-01R-2314-13	hsa-mir-548x	0.0	0.0	N
TCGA-KN-8433-11A-01R-2314-13	hsa-mir-548y	1.0	0.24063	N
TCGA-KN-8433-11A-01R-2314-13	hsa-mir-548z	0.0	0.0	N
TCGA-KN-8433-11A-01R-2314-13	hsa-mir-549	0.0	0.0	N
TCGA-KN-8433-11A-01R-2314-13	hsa-mir-550a-1	4.0	0.962521	N
TCGA-KN-8433-11A-01R-2314-13	hsa-mir-550a-2	6.0	1.443781	N
TCGA-KN-8433-11A-01R-2314-13	hsa-mir-550b-1	0.0	0.0	N
TCGA-KN-8433-11A-01R-2314-13	hsa-mir-550b-2	0.0	0.0	N
TCGA-KN-8433-11A-01R-2314-13	hsa-mir-551a	2.0	0.48126	N
TCGA-KN-8433-11A-01R-2314-13	hsa-mir-551b	43.0	10.347099	N
TCGA-KN-8433-11A-01R-2314-13	hsa-mir-552	0.0	0.0	N
TCGA-KN-8433-11A-01R-2314-13	hsa-mir-553	0.0	0.0	N
TCGA-KN-8433-11A-01R-2314-13	hsa-mir-554	0.0	0.0	N
TCGA-KN-8433-11A-01R-2314-13	hsa-mir-555	0.0	0.0	N
TCGA-KN-8433-11A-01R-2314-13	hsa-mir-556	5.0	1.203151	N
TCGA-KN-8433-11A-01R-2314-13	hsa-mir-557	0.0	0.0	N
TCGA-KN-8433-11A-01R-2314-13	hsa-mir-558	0.0	0.0	N
TCGA-KN-8433-11A-01R-2314-13	hsa-mir-559	1.0	0.24063	N
TCGA-KN-8433-11A-01R-2314-13	hsa-mir-561	2.0	0.48126	N
TCGA-KN-8433-11A-01R-2314-13	hsa-mir-562	0.0	0.0	N
TCGA-KN-8433-11A-01R-2314-13	hsa-mir-563	0.0	0.0	N
TCGA-KN-8433-11A-01R-2314-13	hsa-mir-564	0.0	0.0	N
TCGA-KN-8433-11A-01R-2314-13	hsa-mir-566	0.0	0.0	N
TCGA-KN-8433-11A-01R-2314-13	hsa-mir-567	0.0	0.0	N
TCGA-KN-8433-11A-01R-2314-13	hsa-mir-568	0.0	0.0	N
TCGA-KN-8433-11A-01R-2314-13	hsa-mir-569	0.0	0.0	N
TCGA-KN-8433-11A-01R-2314-13	hsa-mir-570	2.0	0.48126	N
TCGA-KN-8433-11A-01R-2314-13	hsa-mir-571	0.0	0.0	N
TCGA-KN-8433-11A-01R-2314-13	hsa-mir-572	0.0	0.0	N
TCGA-KN-8433-11A-01R-2314-13	hsa-mir-573	0.0	0.0	N
TCGA-KN-8433-11A-01R-2314-13	hsa-mir-574	231.0	55.585581	N
TCGA-KN-8433-11A-01R-2314-13	hsa-mir-575	0.0	0.0	N
TCGA-KN-8433-11A-01R-2314-13	hsa-mir-576	15.0	3.609453	N
TCGA-KN-8433-11A-01R-2314-13	hsa-mir-577	446.0	107.321078	N
TCGA-KN-8433-11A-01R-2314-13	hsa-mir-578	0.0	0.0	N
TCGA-KN-8433-11A-01R-2314-13	hsa-mir-579	1.0	0.24063	N
TCGA-KN-8433-11A-01R-2314-13	hsa-mir-580	0.0	0.0	N
TCGA-KN-8433-11A-01R-2314-13	hsa-mir-581	1.0	0.24063	N
TCGA-KN-8433-11A-01R-2314-13	hsa-mir-582	972.0	233.892574	N
TCGA-KN-8433-11A-01R-2314-13	hsa-mir-583	0.0	0.0	N
TCGA-KN-8433-11A-01R-2314-13	hsa-mir-584	48.0	11.550251	N
TCGA-KN-8433-11A-01R-2314-13	hsa-mir-585	2.0	0.48126	N
TCGA-KN-8433-11A-01R-2314-13	hsa-mir-586	0.0	0.0	N
TCGA-KN-8433-11A-01R-2314-13	hsa-mir-587	0.0	0.0	N
TCGA-KN-8433-11A-01R-2314-13	hsa-mir-588	0.0	0.0	N
TCGA-KN-8433-11A-01R-2314-13	hsa-mir-589	153.0	36.816424	N
TCGA-KN-8433-11A-01R-2314-13	hsa-mir-590	61.0	14.678443	N
TCGA-KN-8433-11A-01R-2314-13	hsa-mir-591	0.0	0.0	N
TCGA-KN-8433-11A-01R-2314-13	hsa-mir-592	13.0	3.128193	N
TCGA-KN-8433-11A-01R-2314-13	hsa-mir-593	0.0	0.0	N
TCGA-KN-8433-11A-01R-2314-13	hsa-mir-595	0.0	0.0	N
TCGA-KN-8433-11A-01R-2314-13	hsa-mir-596	0.0	0.0	N
TCGA-KN-8433-11A-01R-2314-13	hsa-mir-597	0.0	0.0	N
TCGA-KN-8433-11A-01R-2314-13	hsa-mir-598	120.0	28.875626	N
TCGA-KN-8433-11A-01R-2314-13	hsa-mir-599	1.0	0.24063	N
TCGA-KN-8433-11A-01R-2314-13	hsa-mir-600	0.0	0.0	N
TCGA-KN-8433-11A-01R-2314-13	hsa-mir-601	0.0	0.0	N
TCGA-KN-8433-11A-01R-2314-13	hsa-mir-602	0.0	0.0	N
TCGA-KN-8433-11A-01R-2314-13	hsa-mir-603	0.0	0.0	N
TCGA-KN-8433-11A-01R-2314-13	hsa-mir-604	0.0	0.0	N
TCGA-KN-8433-11A-01R-2314-13	hsa-mir-605	0.0	0.0	N
TCGA-KN-8433-11A-01R-2314-13	hsa-mir-606	0.0	0.0	N
TCGA-KN-8433-11A-01R-2314-13	hsa-mir-607	0.0	0.0	N
TCGA-KN-8433-11A-01R-2314-13	hsa-mir-608	0.0	0.0	N
TCGA-KN-8433-11A-01R-2314-13	hsa-mir-609	0.0	0.0	N
TCGA-KN-8433-11A-01R-2314-13	hsa-mir-610	0.0	0.0	N
TCGA-KN-8433-11A-01R-2314-13	hsa-mir-611	0.0	0.0	N
TCGA-KN-8433-11A-01R-2314-13	hsa-mir-612	1.0	0.24063	N
TCGA-KN-8433-11A-01R-2314-13	hsa-mir-613	0.0	0.0	N
TCGA-KN-8433-11A-01R-2314-13	hsa-mir-614	0.0	0.0	N
TCGA-KN-8433-11A-01R-2314-13	hsa-mir-615	88.0	21.175459	N
TCGA-KN-8433-11A-01R-2314-13	hsa-mir-616	7.0	1.684412	N
TCGA-KN-8433-11A-01R-2314-13	hsa-mir-617	0.0	0.0	N
TCGA-KN-8433-11A-01R-2314-13	hsa-mir-618	7.0	1.684412	N
TCGA-KN-8433-11A-01R-2314-13	hsa-mir-619	0.0	0.0	N
TCGA-KN-8433-11A-01R-2314-13	hsa-mir-620	0.0	0.0	N
TCGA-KN-8433-11A-01R-2314-13	hsa-mir-621	0.0	0.0	N
TCGA-KN-8433-11A-01R-2314-13	hsa-mir-622	0.0	0.0	N
TCGA-KN-8433-11A-01R-2314-13	hsa-mir-623	0.0	0.0	N
TCGA-KN-8433-11A-01R-2314-13	hsa-mir-624	8.0	1.925042	N
TCGA-KN-8433-11A-01R-2314-13	hsa-mir-625	117.0	28.153736	N
TCGA-KN-8433-11A-01R-2314-13	hsa-mir-626	0.0	0.0	N
TCGA-KN-8433-11A-01R-2314-13	hsa-mir-627	7.0	1.684412	N
TCGA-KN-8433-11A-01R-2314-13	hsa-mir-628	35.0	8.422058	N
TCGA-KN-8433-11A-01R-2314-13	hsa-mir-629	133.0	32.003819	N
TCGA-KN-8433-11A-01R-2314-13	hsa-mir-630	0.0	0.0	N
TCGA-KN-8433-11A-01R-2314-13	hsa-mir-631	0.0	0.0	N
TCGA-KN-8433-11A-01R-2314-13	hsa-mir-632	1.0	0.24063	N
TCGA-KN-8433-11A-01R-2314-13	hsa-mir-633	0.0	0.0	N
TCGA-KN-8433-11A-01R-2314-13	hsa-mir-634	0.0	0.0	N
TCGA-KN-8433-11A-01R-2314-13	hsa-mir-635	0.0	0.0	N
TCGA-KN-8433-11A-01R-2314-13	hsa-mir-636	2.0	0.48126	N
TCGA-KN-8433-11A-01R-2314-13	hsa-mir-637	0.0	0.0	N
TCGA-KN-8433-11A-01R-2314-13	hsa-mir-638	0.0	0.0	N
TCGA-KN-8433-11A-01R-2314-13	hsa-mir-639	0.0	0.0	N
TCGA-KN-8433-11A-01R-2314-13	hsa-mir-640	0.0	0.0	N
TCGA-KN-8433-11A-01R-2314-13	hsa-mir-641	1.0	0.24063	N
TCGA-KN-8433-11A-01R-2314-13	hsa-mir-642a	1.0	0.24063	N
TCGA-KN-8433-11A-01R-2314-13	hsa-mir-642b	0.0	0.0	N
TCGA-KN-8433-11A-01R-2314-13	hsa-mir-643	3.0	0.721891	N
TCGA-KN-8433-11A-01R-2314-13	hsa-mir-644	0.0	0.0	N
TCGA-KN-8433-11A-01R-2314-13	hsa-mir-645	0.0	0.0	N
TCGA-KN-8433-11A-01R-2314-13	hsa-mir-646	0.0	0.0	N
TCGA-KN-8433-11A-01R-2314-13	hsa-mir-647	0.0	0.0	N
TCGA-KN-8433-11A-01R-2314-13	hsa-mir-648	0.0	0.0	N
TCGA-KN-8433-11A-01R-2314-13	hsa-mir-649	0.0	0.0	N
TCGA-KN-8433-11A-01R-2314-13	hsa-mir-650	0.0	0.0	N
TCGA-KN-8433-11A-01R-2314-13	hsa-mir-651	10.0	2.406302	N
TCGA-KN-8433-11A-01R-2314-13	hsa-mir-652	100.0	24.063022	N
TCGA-KN-8433-11A-01R-2314-13	hsa-mir-653	236.0	56.788732	N
TCGA-KN-8433-11A-01R-2314-13	hsa-mir-654	56.0	13.475292	N
TCGA-KN-8433-11A-01R-2314-13	hsa-mir-655	2.0	0.48126	N
TCGA-KN-8433-11A-01R-2314-13	hsa-mir-656	1.0	0.24063	N
TCGA-KN-8433-11A-01R-2314-13	hsa-mir-657	0.0	0.0	N
TCGA-KN-8433-11A-01R-2314-13	hsa-mir-658	0.0	0.0	N
TCGA-KN-8433-11A-01R-2314-13	hsa-mir-659	5.0	1.203151	N
TCGA-KN-8433-11A-01R-2314-13	hsa-mir-660	1288.0	309.931724	N
TCGA-KN-8433-11A-01R-2314-13	hsa-mir-661	0.0	0.0	N
TCGA-KN-8433-11A-01R-2314-13	hsa-mir-662	0.0	0.0	N
TCGA-KN-8433-11A-01R-2314-13	hsa-mir-663	2.0	0.48126	N
TCGA-KN-8433-11A-01R-2314-13	hsa-mir-663b	0.0	0.0	N
TCGA-KN-8433-11A-01R-2314-13	hsa-mir-664	149.0	35.853903	N
TCGA-KN-8433-11A-01R-2314-13	hsa-mir-665	1.0	0.24063	N
TCGA-KN-8433-11A-01R-2314-13	hsa-mir-668	1.0	0.24063	N
TCGA-KN-8433-11A-01R-2314-13	hsa-mir-670	0.0	0.0	N
TCGA-KN-8433-11A-01R-2314-13	hsa-mir-671	13.0	3.128193	N
TCGA-KN-8433-11A-01R-2314-13	hsa-mir-675	176.0	42.350919	N
TCGA-KN-8433-11A-01R-2314-13	hsa-mir-676	2.0	0.48126	N
TCGA-KN-8433-11A-01R-2314-13	hsa-mir-7-1	72.0	17.325376	N
TCGA-KN-8433-11A-01R-2314-13	hsa-mir-7-2	1.0	0.24063	N
TCGA-KN-8433-11A-01R-2314-13	hsa-mir-7-3	0.0	0.0	N
TCGA-KN-8433-11A-01R-2314-13	hsa-mir-708	645.0	155.206492	N
TCGA-KN-8433-11A-01R-2314-13	hsa-mir-711	0.0	0.0	N
TCGA-KN-8433-11A-01R-2314-13	hsa-mir-718	0.0	0.0	N
TCGA-KN-8433-11A-01R-2314-13	hsa-mir-720	0.0	0.0	N
TCGA-KN-8433-11A-01R-2314-13	hsa-mir-744	155.0	37.297684	N
TCGA-KN-8433-11A-01R-2314-13	hsa-mir-758	39.0	9.384579	N
TCGA-KN-8433-11A-01R-2314-13	hsa-mir-759	0.0	0.0	N
TCGA-KN-8433-11A-01R-2314-13	hsa-mir-760	4.0	0.962521	N
TCGA-KN-8433-11A-01R-2314-13	hsa-mir-761	0.0	0.0	N
TCGA-KN-8433-11A-01R-2314-13	hsa-mir-762	0.0	0.0	N
TCGA-KN-8433-11A-01R-2314-13	hsa-mir-764	0.0	0.0	N
TCGA-KN-8433-11A-01R-2314-13	hsa-mir-765	2.0	0.48126	N
TCGA-KN-8433-11A-01R-2314-13	hsa-mir-766	33.0	7.940797	N
TCGA-KN-8433-11A-01R-2314-13	hsa-mir-767	5.0	1.203151	N
TCGA-KN-8433-11A-01R-2314-13	hsa-mir-769	70.0	16.844115	N
TCGA-KN-8433-11A-01R-2314-13	hsa-mir-770	0.0	0.0	N
TCGA-KN-8433-11A-01R-2314-13	hsa-mir-802	0.0	0.0	N
TCGA-KN-8433-11A-01R-2314-13	hsa-mir-873	1.0	0.24063	N
TCGA-KN-8433-11A-01R-2314-13	hsa-mir-874	251.0	60.398185	N
TCGA-KN-8433-11A-01R-2314-13	hsa-mir-875	0.0	0.0	N
TCGA-KN-8433-11A-01R-2314-13	hsa-mir-876	0.0	0.0	N
TCGA-KN-8433-11A-01R-2314-13	hsa-mir-877	9.0	2.165672	N
TCGA-KN-8433-11A-01R-2314-13	hsa-mir-885	1.0	0.24063	N
TCGA-KN-8433-11A-01R-2314-13	hsa-mir-887	20.0	4.812604	N
TCGA-KN-8433-11A-01R-2314-13	hsa-mir-888	6.0	1.443781	N
TCGA-KN-8433-11A-01R-2314-13	hsa-mir-889	31.0	7.459537	N
TCGA-KN-8433-11A-01R-2314-13	hsa-mir-890	0.0	0.0	N
TCGA-KN-8433-11A-01R-2314-13	hsa-mir-891a	148.0	35.613273	N
TCGA-KN-8433-11A-01R-2314-13	hsa-mir-891b	1.0	0.24063	N
TCGA-KN-8433-11A-01R-2314-13	hsa-mir-892a	9.0	2.165672	N
TCGA-KN-8433-11A-01R-2314-13	hsa-mir-892b	0.0	0.0	N
TCGA-KN-8433-11A-01R-2314-13	hsa-mir-9-1	2310.0	555.855809	N
TCGA-KN-8433-11A-01R-2314-13	hsa-mir-9-2	2303.0	554.171397	N
TCGA-KN-8433-11A-01R-2314-13	hsa-mir-9-3	4.0	0.962521	N
TCGA-KN-8433-11A-01R-2314-13	hsa-mir-920	0.0	0.0	N
TCGA-KN-8433-11A-01R-2314-13	hsa-mir-921	0.0	0.0	N
TCGA-KN-8433-11A-01R-2314-13	hsa-mir-922	0.0	0.0	N
TCGA-KN-8433-11A-01R-2314-13	hsa-mir-924	0.0	0.0	N
TCGA-KN-8433-11A-01R-2314-13	hsa-mir-92a-1	1055.0	253.864882	N
TCGA-KN-8433-11A-01R-2314-13	hsa-mir-92a-2	30417.0	7319.249407	N
TCGA-KN-8433-11A-01R-2314-13	hsa-mir-92b	177.0	42.591549	N
TCGA-KN-8433-11A-01R-2314-13	hsa-mir-93	6928.0	1667.086165	N
TCGA-KN-8433-11A-01R-2314-13	hsa-mir-933	1.0	0.24063	N
TCGA-KN-8433-11A-01R-2314-13	hsa-mir-934	6.0	1.443781	N
TCGA-KN-8433-11A-01R-2314-13	hsa-mir-935	1.0	0.24063	N
TCGA-KN-8433-11A-01R-2314-13	hsa-mir-936	0.0	0.0	N
TCGA-KN-8433-11A-01R-2314-13	hsa-mir-937	4.0	0.962521	N
TCGA-KN-8433-11A-01R-2314-13	hsa-mir-938	1.0	0.24063	N
TCGA-KN-8433-11A-01R-2314-13	hsa-mir-939	3.0	0.721891	N
TCGA-KN-8433-11A-01R-2314-13	hsa-mir-940	10.0	2.406302	N
TCGA-KN-8433-11A-01R-2314-13	hsa-mir-941-1	0.0	0.0	N
TCGA-KN-8433-11A-01R-2314-13	hsa-mir-941-3	0.0	0.0	N
TCGA-KN-8433-11A-01R-2314-13	hsa-mir-941-4	0.0	0.0	N
TCGA-KN-8433-11A-01R-2314-13	hsa-mir-942	7.0	1.684412	N
TCGA-KN-8433-11A-01R-2314-13	hsa-mir-943	2.0	0.48126	N
TCGA-KN-8433-11A-01R-2314-13	hsa-mir-944	0.0	0.0	N
TCGA-KN-8433-11A-01R-2314-13	hsa-mir-95	13.0	3.128193	N
TCGA-KN-8433-11A-01R-2314-13	hsa-mir-96	14.0	3.368823	N
TCGA-KN-8433-11A-01R-2314-13	hsa-mir-98	243.0	58.473144	N
TCGA-KN-8433-11A-01R-2314-13	hsa-mir-99a	5423.0	1304.937684	Y
TCGA-KN-8433-11A-01R-2314-13	hsa-mir-99b	125171.0	30119.925289	N
