# Supplementary material for: Dysfunctional miRNA-Mediated Regulation in Chromophobe Renal Cell Carcinoma
Source: PLoS One. 2016 Jun 3;11(6):e0156324. doi: 10.1371/journal.pone.0156324 (PMC4892590; doi:10.1371/journal.pone.0156324)
Supplement: S1 File — (ZIP) [file pone.0156324.s001.zip › S1_File miRNA expression profile downloaded from TCGA/control/bcgsc.ca__IlluminaHiSeq_miRNASeq__TCGA-KN-8434-11A-01R-2314-13__mirna_quantification.txt]

barcode	miRNA_ID	read_count	reads_per_million_miRNA_mapped	cross-mapped
TCGA-KN-8434-11A-01R-2314-13	hsa-let-7a-1	17295.0	4583.75065	N
TCGA-KN-8434-11A-01R-2314-13	hsa-let-7a-2	34656.0	9184.993497	N
TCGA-KN-8434-11A-01R-2314-13	hsa-let-7a-3	17525.0	4644.708306	N
TCGA-KN-8434-11A-01R-2314-13	hsa-let-7b	36373.0	9640.055646	N
TCGA-KN-8434-11A-01R-2314-13	hsa-let-7c	7544.0	1999.411096	N
TCGA-KN-8434-11A-01R-2314-13	hsa-let-7d	1956.0	518.405104	N
TCGA-KN-8434-11A-01R-2314-13	hsa-let-7e	4769.0	1263.943732	N
TCGA-KN-8434-11A-01R-2314-13	hsa-let-7f-1	54.0	14.311797	N
TCGA-KN-8434-11A-01R-2314-13	hsa-let-7f-2	17829.0	4725.278424	N
TCGA-KN-8434-11A-01R-2314-13	hsa-let-7g	2825.0	748.719028	N
TCGA-KN-8434-11A-01R-2314-13	hsa-let-7i	797.0	211.231528	N
TCGA-KN-8434-11A-01R-2314-13	hsa-mir-1-1	0.0	0.0	N
TCGA-KN-8434-11A-01R-2314-13	hsa-mir-1-2	35.0	9.276165	N
TCGA-KN-8434-11A-01R-2314-13	hsa-mir-100	15867.0	4205.28312	N
TCGA-KN-8434-11A-01R-2314-13	hsa-mir-101-1	68553.0	18168.826732	N
TCGA-KN-8434-11A-01R-2314-13	hsa-mir-101-2	192.0	50.886391	N
TCGA-KN-8434-11A-01R-2314-13	hsa-mir-103-1	31303.0	8296.336895	Y
TCGA-KN-8434-11A-01R-2314-13	hsa-mir-103-1-as	0.0	0.0	N
TCGA-KN-8434-11A-01R-2314-13	hsa-mir-103-2	22.0	5.830732	N
TCGA-KN-8434-11A-01R-2314-13	hsa-mir-103-2-as	0.0	0.0	N
TCGA-KN-8434-11A-01R-2314-13	hsa-mir-105-1	3.0	0.7951	N
TCGA-KN-8434-11A-01R-2314-13	hsa-mir-105-2	2.0	0.530067	N
TCGA-KN-8434-11A-01R-2314-13	hsa-mir-106a	95.0	25.178162	Y
TCGA-KN-8434-11A-01R-2314-13	hsa-mir-106b	715.0	189.498798	N
TCGA-KN-8434-11A-01R-2314-13	hsa-mir-107	295.0	78.184819	Y
TCGA-KN-8434-11A-01R-2314-13	hsa-mir-10a	189707.0	50278.669247	N
TCGA-KN-8434-11A-01R-2314-13	hsa-mir-10b	998844.0	264726.905728	N
TCGA-KN-8434-11A-01R-2314-13	hsa-mir-1178	0.0	0.0	N
TCGA-KN-8434-11A-01R-2314-13	hsa-mir-1179	1.0	0.265033	N
TCGA-KN-8434-11A-01R-2314-13	hsa-mir-1180	100.0	26.503328	N
TCGA-KN-8434-11A-01R-2314-13	hsa-mir-1181	1.0	0.265033	N
TCGA-KN-8434-11A-01R-2314-13	hsa-mir-1182	0.0	0.0	N
TCGA-KN-8434-11A-01R-2314-13	hsa-mir-1183	0.0	0.0	N
TCGA-KN-8434-11A-01R-2314-13	hsa-mir-1184-1	0.0	0.0	N
TCGA-KN-8434-11A-01R-2314-13	hsa-mir-1184-2	0.0	0.0	N
TCGA-KN-8434-11A-01R-2314-13	hsa-mir-1184-3	0.0	0.0	N
TCGA-KN-8434-11A-01R-2314-13	hsa-mir-1185-1	0.0	0.0	N
TCGA-KN-8434-11A-01R-2314-13	hsa-mir-1185-2	0.0	0.0	N
TCGA-KN-8434-11A-01R-2314-13	hsa-mir-1193	0.0	0.0	N
TCGA-KN-8434-11A-01R-2314-13	hsa-mir-1197	0.0	0.0	N
TCGA-KN-8434-11A-01R-2314-13	hsa-mir-1200	0.0	0.0	N
TCGA-KN-8434-11A-01R-2314-13	hsa-mir-1202	0.0	0.0	N
TCGA-KN-8434-11A-01R-2314-13	hsa-mir-1203	0.0	0.0	N
TCGA-KN-8434-11A-01R-2314-13	hsa-mir-1204	0.0	0.0	N
TCGA-KN-8434-11A-01R-2314-13	hsa-mir-1205	0.0	0.0	N
TCGA-KN-8434-11A-01R-2314-13	hsa-mir-1206	0.0	0.0	N
TCGA-KN-8434-11A-01R-2314-13	hsa-mir-1207	0.0	0.0	N
TCGA-KN-8434-11A-01R-2314-13	hsa-mir-1208	0.0	0.0	N
TCGA-KN-8434-11A-01R-2314-13	hsa-mir-122	0.0	0.0	N
TCGA-KN-8434-11A-01R-2314-13	hsa-mir-1224	0.0	0.0	N
TCGA-KN-8434-11A-01R-2314-13	hsa-mir-1225	0.0	0.0	N
TCGA-KN-8434-11A-01R-2314-13	hsa-mir-1226	2.0	0.530067	N
TCGA-KN-8434-11A-01R-2314-13	hsa-mir-1227	0.0	0.0	N
TCGA-KN-8434-11A-01R-2314-13	hsa-mir-1228	1.0	0.265033	N
TCGA-KN-8434-11A-01R-2314-13	hsa-mir-1229	3.0	0.7951	N
TCGA-KN-8434-11A-01R-2314-13	hsa-mir-1231	0.0	0.0	N
TCGA-KN-8434-11A-01R-2314-13	hsa-mir-1233-1	0.0	0.0	N
TCGA-KN-8434-11A-01R-2314-13	hsa-mir-1233-2	0.0	0.0	N
TCGA-KN-8434-11A-01R-2314-13	hsa-mir-1234	0.0	0.0	N
TCGA-KN-8434-11A-01R-2314-13	hsa-mir-1236	0.0	0.0	N
TCGA-KN-8434-11A-01R-2314-13	hsa-mir-1237	0.0	0.0	N
TCGA-KN-8434-11A-01R-2314-13	hsa-mir-1238	0.0	0.0	N
TCGA-KN-8434-11A-01R-2314-13	hsa-mir-124-1	4.0	1.060133	N
TCGA-KN-8434-11A-01R-2314-13	hsa-mir-124-2	3.0	0.7951	N
TCGA-KN-8434-11A-01R-2314-13	hsa-mir-124-3	4.0	1.060133	N
TCGA-KN-8434-11A-01R-2314-13	hsa-mir-1243	0.0	0.0	N
TCGA-KN-8434-11A-01R-2314-13	hsa-mir-1244-1	0.0	0.0	N
TCGA-KN-8434-11A-01R-2314-13	hsa-mir-1244-2	0.0	0.0	N
TCGA-KN-8434-11A-01R-2314-13	hsa-mir-1244-3	0.0	0.0	N
TCGA-KN-8434-11A-01R-2314-13	hsa-mir-1245	0.0	0.0	N
TCGA-KN-8434-11A-01R-2314-13	hsa-mir-1246	0.0	0.0	N
TCGA-KN-8434-11A-01R-2314-13	hsa-mir-1247	62.0	16.432064	N
TCGA-KN-8434-11A-01R-2314-13	hsa-mir-1248	0.0	0.0	N
TCGA-KN-8434-11A-01R-2314-13	hsa-mir-1249	3.0	0.7951	N
TCGA-KN-8434-11A-01R-2314-13	hsa-mir-1250	0.0	0.0	N
TCGA-KN-8434-11A-01R-2314-13	hsa-mir-1251	153.0	40.550092	N
TCGA-KN-8434-11A-01R-2314-13	hsa-mir-1252	0.0	0.0	N
TCGA-KN-8434-11A-01R-2314-13	hsa-mir-1253	0.0	0.0	N
TCGA-KN-8434-11A-01R-2314-13	hsa-mir-1254	0.0	0.0	N
TCGA-KN-8434-11A-01R-2314-13	hsa-mir-1255a	0.0	0.0	N
TCGA-KN-8434-11A-01R-2314-13	hsa-mir-1255b-1	0.0	0.0	N
TCGA-KN-8434-11A-01R-2314-13	hsa-mir-1255b-2	0.0	0.0	N
TCGA-KN-8434-11A-01R-2314-13	hsa-mir-1256	0.0	0.0	N
TCGA-KN-8434-11A-01R-2314-13	hsa-mir-1257	0.0	0.0	N
TCGA-KN-8434-11A-01R-2314-13	hsa-mir-1258	2.0	0.530067	N
TCGA-KN-8434-11A-01R-2314-13	hsa-mir-125a	3780.0	1001.825814	N
TCGA-KN-8434-11A-01R-2314-13	hsa-mir-125b-1	3488.0	924.436095	N
TCGA-KN-8434-11A-01R-2314-13	hsa-mir-125b-2	200.0	53.006657	N
TCGA-KN-8434-11A-01R-2314-13	hsa-mir-126	18301.0	4850.374134	N
TCGA-KN-8434-11A-01R-2314-13	hsa-mir-1260	0.0	0.0	N
TCGA-KN-8434-11A-01R-2314-13	hsa-mir-1260b	0.0	0.0	N
TCGA-KN-8434-11A-01R-2314-13	hsa-mir-1261	0.0	0.0	N
TCGA-KN-8434-11A-01R-2314-13	hsa-mir-1262	0.0	0.0	N
TCGA-KN-8434-11A-01R-2314-13	hsa-mir-1263	0.0	0.0	N
TCGA-KN-8434-11A-01R-2314-13	hsa-mir-1264	0.0	0.0	N
TCGA-KN-8434-11A-01R-2314-13	hsa-mir-1265	0.0	0.0	N
TCGA-KN-8434-11A-01R-2314-13	hsa-mir-1266	5.0	1.325166	N
TCGA-KN-8434-11A-01R-2314-13	hsa-mir-1267	0.0	0.0	N
TCGA-KN-8434-11A-01R-2314-13	hsa-mir-1268	0.0	0.0	N
TCGA-KN-8434-11A-01R-2314-13	hsa-mir-1269	114.0	30.213794	N
TCGA-KN-8434-11A-01R-2314-13	hsa-mir-127	1724.0	456.917382	N
TCGA-KN-8434-11A-01R-2314-13	hsa-mir-1270-1	5.0	1.325166	N
TCGA-KN-8434-11A-01R-2314-13	hsa-mir-1270-2	5.0	1.325166	N
TCGA-KN-8434-11A-01R-2314-13	hsa-mir-1271	10.0	2.650333	N
TCGA-KN-8434-11A-01R-2314-13	hsa-mir-1272	0.0	0.0	N
TCGA-KN-8434-11A-01R-2314-13	hsa-mir-1273	0.0	0.0	N
TCGA-KN-8434-11A-01R-2314-13	hsa-mir-1273c	0.0	0.0	N
TCGA-KN-8434-11A-01R-2314-13	hsa-mir-1273d	0.0	0.0	N
TCGA-KN-8434-11A-01R-2314-13	hsa-mir-1274a	0.0	0.0	N
TCGA-KN-8434-11A-01R-2314-13	hsa-mir-1274b	20.0	5.300666	N
TCGA-KN-8434-11A-01R-2314-13	hsa-mir-1275	0.0	0.0	N
TCGA-KN-8434-11A-01R-2314-13	hsa-mir-1276	2.0	0.530067	N
TCGA-KN-8434-11A-01R-2314-13	hsa-mir-1277	6.0	1.5902	N
TCGA-KN-8434-11A-01R-2314-13	hsa-mir-1278	0.0	0.0	N
TCGA-KN-8434-11A-01R-2314-13	hsa-mir-1279	0.0	0.0	N
TCGA-KN-8434-11A-01R-2314-13	hsa-mir-128-1	242.0	64.138055	N
TCGA-KN-8434-11A-01R-2314-13	hsa-mir-128-2	150.0	39.754993	N
TCGA-KN-8434-11A-01R-2314-13	hsa-mir-1280	0.0	0.0	N
TCGA-KN-8434-11A-01R-2314-13	hsa-mir-1281	0.0	0.0	N
TCGA-KN-8434-11A-01R-2314-13	hsa-mir-1282	0.0	0.0	N
TCGA-KN-8434-11A-01R-2314-13	hsa-mir-1283-1	0.0	0.0	N
TCGA-KN-8434-11A-01R-2314-13	hsa-mir-1283-2	0.0	0.0	N
TCGA-KN-8434-11A-01R-2314-13	hsa-mir-1284	0.0	0.0	N
TCGA-KN-8434-11A-01R-2314-13	hsa-mir-1285-1	0.0	0.0	N
TCGA-KN-8434-11A-01R-2314-13	hsa-mir-1285-2	0.0	0.0	N
TCGA-KN-8434-11A-01R-2314-13	hsa-mir-1286	0.0	0.0	N
TCGA-KN-8434-11A-01R-2314-13	hsa-mir-1287	83.0	21.997763	N
TCGA-KN-8434-11A-01R-2314-13	hsa-mir-1288	0.0	0.0	N
TCGA-KN-8434-11A-01R-2314-13	hsa-mir-1289-1	0.0	0.0	N
TCGA-KN-8434-11A-01R-2314-13	hsa-mir-1289-2	0.0	0.0	N
TCGA-KN-8434-11A-01R-2314-13	hsa-mir-129-1	44.0	11.661465	N
TCGA-KN-8434-11A-01R-2314-13	hsa-mir-129-2	38.0	10.071265	N
TCGA-KN-8434-11A-01R-2314-13	hsa-mir-1290	0.0	0.0	N
TCGA-KN-8434-11A-01R-2314-13	hsa-mir-1291	2.0	0.530067	N
TCGA-KN-8434-11A-01R-2314-13	hsa-mir-1292	1.0	0.265033	N
TCGA-KN-8434-11A-01R-2314-13	hsa-mir-1293	0.0	0.0	N
TCGA-KN-8434-11A-01R-2314-13	hsa-mir-1294	0.0	0.0	N
TCGA-KN-8434-11A-01R-2314-13	hsa-mir-1295	2.0	0.530067	N
TCGA-KN-8434-11A-01R-2314-13	hsa-mir-1296	23.0	6.095766	N
TCGA-KN-8434-11A-01R-2314-13	hsa-mir-1297	0.0	0.0	N
TCGA-KN-8434-11A-01R-2314-13	hsa-mir-1298	0.0	0.0	N
TCGA-KN-8434-11A-01R-2314-13	hsa-mir-1299	0.0	0.0	N
TCGA-KN-8434-11A-01R-2314-13	hsa-mir-1301	20.0	5.300666	N
TCGA-KN-8434-11A-01R-2314-13	hsa-mir-1302-1	0.0	0.0	N
TCGA-KN-8434-11A-01R-2314-13	hsa-mir-1302-10	0.0	0.0	N
TCGA-KN-8434-11A-01R-2314-13	hsa-mir-1302-11	0.0	0.0	N
TCGA-KN-8434-11A-01R-2314-13	hsa-mir-1302-2	0.0	0.0	N
TCGA-KN-8434-11A-01R-2314-13	hsa-mir-1302-3	0.0	0.0	N
TCGA-KN-8434-11A-01R-2314-13	hsa-mir-1302-4	0.0	0.0	N
TCGA-KN-8434-11A-01R-2314-13	hsa-mir-1302-5	0.0	0.0	N
TCGA-KN-8434-11A-01R-2314-13	hsa-mir-1302-6	0.0	0.0	N
TCGA-KN-8434-11A-01R-2314-13	hsa-mir-1302-7	0.0	0.0	N
TCGA-KN-8434-11A-01R-2314-13	hsa-mir-1302-8	0.0	0.0	N
TCGA-KN-8434-11A-01R-2314-13	hsa-mir-1302-9	0.0	0.0	N
TCGA-KN-8434-11A-01R-2314-13	hsa-mir-1303	1.0	0.265033	N
TCGA-KN-8434-11A-01R-2314-13	hsa-mir-1304	2.0	0.530067	N
TCGA-KN-8434-11A-01R-2314-13	hsa-mir-1305	0.0	0.0	N
TCGA-KN-8434-11A-01R-2314-13	hsa-mir-1306	23.0	6.095766	N
TCGA-KN-8434-11A-01R-2314-13	hsa-mir-1307	4314.0	1143.353588	N
TCGA-KN-8434-11A-01R-2314-13	hsa-mir-130a	466.0	123.50551	N
TCGA-KN-8434-11A-01R-2314-13	hsa-mir-130b	27.0	7.155899	N
TCGA-KN-8434-11A-01R-2314-13	hsa-mir-132	246.0	65.198188	N
TCGA-KN-8434-11A-01R-2314-13	hsa-mir-1321	0.0	0.0	N
TCGA-KN-8434-11A-01R-2314-13	hsa-mir-1322	0.0	0.0	N
TCGA-KN-8434-11A-01R-2314-13	hsa-mir-1323	0.0	0.0	N
TCGA-KN-8434-11A-01R-2314-13	hsa-mir-1324	0.0	0.0	N
TCGA-KN-8434-11A-01R-2314-13	hsa-mir-133a-1	38.0	10.071265	Y
TCGA-KN-8434-11A-01R-2314-13	hsa-mir-133a-2	3.0	0.7951	Y
TCGA-KN-8434-11A-01R-2314-13	hsa-mir-133b	9.0	2.3853	Y
TCGA-KN-8434-11A-01R-2314-13	hsa-mir-134	456.0	120.855178	N
TCGA-KN-8434-11A-01R-2314-13	hsa-mir-135a-1	169.0	44.790625	N
TCGA-KN-8434-11A-01R-2314-13	hsa-mir-135a-2	17.0	4.505566	N
TCGA-KN-8434-11A-01R-2314-13	hsa-mir-135b	36.0	9.541198	N
TCGA-KN-8434-11A-01R-2314-13	hsa-mir-136	136.0	36.044527	N
TCGA-KN-8434-11A-01R-2314-13	hsa-mir-137	0.0	0.0	N
TCGA-KN-8434-11A-01R-2314-13	hsa-mir-138-1	45.0	11.926498	N
TCGA-KN-8434-11A-01R-2314-13	hsa-mir-138-2	34.0	9.011132	N
TCGA-KN-8434-11A-01R-2314-13	hsa-mir-139	674.0	178.632434	N
TCGA-KN-8434-11A-01R-2314-13	hsa-mir-140	5241.0	1389.039443	N
TCGA-KN-8434-11A-01R-2314-13	hsa-mir-141	924.0	244.890755	N
TCGA-KN-8434-11A-01R-2314-13	hsa-mir-142	2145.0	568.496395	N
TCGA-KN-8434-11A-01R-2314-13	hsa-mir-143	206579.0	54750.310818	N
TCGA-KN-8434-11A-01R-2314-13	hsa-mir-144	676.0	179.1625	N
TCGA-KN-8434-11A-01R-2314-13	hsa-mir-145	11958.0	3169.268013	N
TCGA-KN-8434-11A-01R-2314-13	hsa-mir-1468	75.0	19.877496	N
TCGA-KN-8434-11A-01R-2314-13	hsa-mir-1469	0.0	0.0	N
TCGA-KN-8434-11A-01R-2314-13	hsa-mir-146a	234.0	62.017789	N
TCGA-KN-8434-11A-01R-2314-13	hsa-mir-146b	799.0	211.761594	N
TCGA-KN-8434-11A-01R-2314-13	hsa-mir-147	0.0	0.0	N
TCGA-KN-8434-11A-01R-2314-13	hsa-mir-1470	0.0	0.0	N
TCGA-KN-8434-11A-01R-2314-13	hsa-mir-1471	0.0	0.0	N
TCGA-KN-8434-11A-01R-2314-13	hsa-mir-147b	5.0	1.325166	N
TCGA-KN-8434-11A-01R-2314-13	hsa-mir-148a	53796.0	14257.730557	N
TCGA-KN-8434-11A-01R-2314-13	hsa-mir-148b	339.0	89.846283	N
TCGA-KN-8434-11A-01R-2314-13	hsa-mir-149	123.0	32.599094	N
TCGA-KN-8434-11A-01R-2314-13	hsa-mir-150	831.0	220.242659	N
TCGA-KN-8434-11A-01R-2314-13	hsa-mir-151	4710.0	1248.306769	N
TCGA-KN-8434-11A-01R-2314-13	hsa-mir-152	797.0	211.231528	N
TCGA-KN-8434-11A-01R-2314-13	hsa-mir-153-1	1.0	0.265033	N
TCGA-KN-8434-11A-01R-2314-13	hsa-mir-153-2	21.0	5.565699	N
TCGA-KN-8434-11A-01R-2314-13	hsa-mir-1537	1.0	0.265033	N
TCGA-KN-8434-11A-01R-2314-13	hsa-mir-1538	0.0	0.0	N
TCGA-KN-8434-11A-01R-2314-13	hsa-mir-1539	0.0	0.0	N
TCGA-KN-8434-11A-01R-2314-13	hsa-mir-154	26.0	6.890865	N
TCGA-KN-8434-11A-01R-2314-13	hsa-mir-155	132.0	34.984394	N
TCGA-KN-8434-11A-01R-2314-13	hsa-mir-15a	317.0	84.015551	N
TCGA-KN-8434-11A-01R-2314-13	hsa-mir-15b	324.0	85.870784	N
TCGA-KN-8434-11A-01R-2314-13	hsa-mir-16-1	1134.0	300.547744	N
TCGA-KN-8434-11A-01R-2314-13	hsa-mir-16-2	7.0	1.855233	N
TCGA-KN-8434-11A-01R-2314-13	hsa-mir-17	1393.0	369.191365	Y
TCGA-KN-8434-11A-01R-2314-13	hsa-mir-181a-1	7064.0	1872.19512	N
TCGA-KN-8434-11A-01R-2314-13	hsa-mir-181a-2	1933.0	512.309338	N
TCGA-KN-8434-11A-01R-2314-13	hsa-mir-181b-1	1177.0	311.944176	N
TCGA-KN-8434-11A-01R-2314-13	hsa-mir-181b-2	11.0	2.915366	N
TCGA-KN-8434-11A-01R-2314-13	hsa-mir-181c	168.0	44.525592	N
TCGA-KN-8434-11A-01R-2314-13	hsa-mir-181d	29.0	7.685965	N
TCGA-KN-8434-11A-01R-2314-13	hsa-mir-182	6316.0	1673.950223	N
TCGA-KN-8434-11A-01R-2314-13	hsa-mir-1825	1.0	0.265033	N
TCGA-KN-8434-11A-01R-2314-13	hsa-mir-1827	0.0	0.0	N
TCGA-KN-8434-11A-01R-2314-13	hsa-mir-183	2405.0	637.405049	N
TCGA-KN-8434-11A-01R-2314-13	hsa-mir-184	233.0	61.752755	N
TCGA-KN-8434-11A-01R-2314-13	hsa-mir-185	129.0	34.189294	N
TCGA-KN-8434-11A-01R-2314-13	hsa-mir-186	409.0	108.398613	N
TCGA-KN-8434-11A-01R-2314-13	hsa-mir-187	830.0	219.977626	N
TCGA-KN-8434-11A-01R-2314-13	hsa-mir-188	77.0	20.407563	N
TCGA-KN-8434-11A-01R-2314-13	hsa-mir-18a	25.0	6.625832	Y
TCGA-KN-8434-11A-01R-2314-13	hsa-mir-18b	4.0	1.060133	Y
TCGA-KN-8434-11A-01R-2314-13	hsa-mir-190	93.0	24.648095	N
TCGA-KN-8434-11A-01R-2314-13	hsa-mir-1908	0.0	0.0	N
TCGA-KN-8434-11A-01R-2314-13	hsa-mir-1909	0.0	0.0	N
TCGA-KN-8434-11A-01R-2314-13	hsa-mir-190b	0.0	0.0	N
TCGA-KN-8434-11A-01R-2314-13	hsa-mir-191	1235.0	327.316106	N
TCGA-KN-8434-11A-01R-2314-13	hsa-mir-1910	1.0	0.265033	N
TCGA-KN-8434-11A-01R-2314-13	hsa-mir-1911	0.0	0.0	N
TCGA-KN-8434-11A-01R-2314-13	hsa-mir-1912	0.0	0.0	N
TCGA-KN-8434-11A-01R-2314-13	hsa-mir-1913	0.0	0.0	N
TCGA-KN-8434-11A-01R-2314-13	hsa-mir-1914	0.0	0.0	N
TCGA-KN-8434-11A-01R-2314-13	hsa-mir-1915	0.0	0.0	N
TCGA-KN-8434-11A-01R-2314-13	hsa-mir-192	61429.0	16280.729615	Y
TCGA-KN-8434-11A-01R-2314-13	hsa-mir-193a	346.0	91.701516	N
TCGA-KN-8434-11A-01R-2314-13	hsa-mir-193b	165.0	43.730492	N
TCGA-KN-8434-11A-01R-2314-13	hsa-mir-194-1	7374.0	1954.355438	N
TCGA-KN-8434-11A-01R-2314-13	hsa-mir-194-2	8547.0	2265.23948	N
TCGA-KN-8434-11A-01R-2314-13	hsa-mir-195	199.0	52.741624	N
TCGA-KN-8434-11A-01R-2314-13	hsa-mir-196a-1	1348.0	357.264867	N
TCGA-KN-8434-11A-01R-2314-13	hsa-mir-196a-2	176.0	46.645858	N
TCGA-KN-8434-11A-01R-2314-13	hsa-mir-196b	2664.0	706.048669	N
TCGA-KN-8434-11A-01R-2314-13	hsa-mir-197	876.0	232.169157	N
TCGA-KN-8434-11A-01R-2314-13	hsa-mir-1972-1	0.0	0.0	N
TCGA-KN-8434-11A-01R-2314-13	hsa-mir-1972-2	0.0	0.0	N
TCGA-KN-8434-11A-01R-2314-13	hsa-mir-1973	0.0	0.0	N
TCGA-KN-8434-11A-01R-2314-13	hsa-mir-1976	31.0	8.216032	N
TCGA-KN-8434-11A-01R-2314-13	hsa-mir-198	0.0	0.0	N
TCGA-KN-8434-11A-01R-2314-13	hsa-mir-199a-1	3061.0	811.266883	Y
TCGA-KN-8434-11A-01R-2314-13	hsa-mir-199a-2	5351.0	1418.193104	Y
TCGA-KN-8434-11A-01R-2314-13	hsa-mir-199b	6660.0	1765.121673	Y
TCGA-KN-8434-11A-01R-2314-13	hsa-mir-19a	42.0	11.131398	N
TCGA-KN-8434-11A-01R-2314-13	hsa-mir-19b-1	13.0	3.445433	N
TCGA-KN-8434-11A-01R-2314-13	hsa-mir-19b-2	328.0	86.930917	N
TCGA-KN-8434-11A-01R-2314-13	hsa-mir-200a	2746.0	727.781398	N
TCGA-KN-8434-11A-01R-2314-13	hsa-mir-200b	2835.0	751.369361	N
TCGA-KN-8434-11A-01R-2314-13	hsa-mir-200c	3863.0	1023.823577	N
TCGA-KN-8434-11A-01R-2314-13	hsa-mir-202	2.0	0.530067	N
TCGA-KN-8434-11A-01R-2314-13	hsa-mir-203	2069.0	548.353865	N
TCGA-KN-8434-11A-01R-2314-13	hsa-mir-204	8670.0	2297.838574	N
TCGA-KN-8434-11A-01R-2314-13	hsa-mir-205	3.0	0.7951	N
TCGA-KN-8434-11A-01R-2314-13	hsa-mir-2052	0.0	0.0	N
TCGA-KN-8434-11A-01R-2314-13	hsa-mir-2053	0.0	0.0	N
TCGA-KN-8434-11A-01R-2314-13	hsa-mir-2054	0.0	0.0	N
TCGA-KN-8434-11A-01R-2314-13	hsa-mir-206	54.0	14.311797	N
TCGA-KN-8434-11A-01R-2314-13	hsa-mir-208a	0.0	0.0	N
TCGA-KN-8434-11A-01R-2314-13	hsa-mir-208b	0.0	0.0	N
TCGA-KN-8434-11A-01R-2314-13	hsa-mir-20a	471.0	124.830677	N
TCGA-KN-8434-11A-01R-2314-13	hsa-mir-20b	220.0	58.307323	N
TCGA-KN-8434-11A-01R-2314-13	hsa-mir-21	97850.0	25933.506859	N
TCGA-KN-8434-11A-01R-2314-13	hsa-mir-210	679.0	179.9576	N
TCGA-KN-8434-11A-01R-2314-13	hsa-mir-211	7.0	1.855233	N
TCGA-KN-8434-11A-01R-2314-13	hsa-mir-2110	5.0	1.325166	N
TCGA-KN-8434-11A-01R-2314-13	hsa-mir-2113	0.0	0.0	N
TCGA-KN-8434-11A-01R-2314-13	hsa-mir-2114	2.0	0.530067	N
TCGA-KN-8434-11A-01R-2314-13	hsa-mir-2115	0.0	0.0	N
TCGA-KN-8434-11A-01R-2314-13	hsa-mir-2116	4.0	1.060133	N
TCGA-KN-8434-11A-01R-2314-13	hsa-mir-2117	0.0	0.0	N
TCGA-KN-8434-11A-01R-2314-13	hsa-mir-212	16.0	4.240533	N
TCGA-KN-8434-11A-01R-2314-13	hsa-mir-214	88.0	23.322929	N
TCGA-KN-8434-11A-01R-2314-13	hsa-mir-215	173.0	45.850758	Y
TCGA-KN-8434-11A-01R-2314-13	hsa-mir-216a	7.0	1.855233	N
TCGA-KN-8434-11A-01R-2314-13	hsa-mir-216b	6.0	1.5902	N
TCGA-KN-8434-11A-01R-2314-13	hsa-mir-217	385.0	102.037814	N
TCGA-KN-8434-11A-01R-2314-13	hsa-mir-218-1	8.0	2.120266	N
TCGA-KN-8434-11A-01R-2314-13	hsa-mir-218-2	398.0	105.483247	N
TCGA-KN-8434-11A-01R-2314-13	hsa-mir-219-1	8.0	2.120266	N
TCGA-KN-8434-11A-01R-2314-13	hsa-mir-219-2	1.0	0.265033	N
TCGA-KN-8434-11A-01R-2314-13	hsa-mir-22	271600.0	71983.03999	N
TCGA-KN-8434-11A-01R-2314-13	hsa-mir-221	401.0	106.278347	N
TCGA-KN-8434-11A-01R-2314-13	hsa-mir-222	103.0	27.298428	N
TCGA-KN-8434-11A-01R-2314-13	hsa-mir-223	143.0	37.89976	N
TCGA-KN-8434-11A-01R-2314-13	hsa-mir-224	12.0	3.180399	N
TCGA-KN-8434-11A-01R-2314-13	hsa-mir-2276	0.0	0.0	N
TCGA-KN-8434-11A-01R-2314-13	hsa-mir-2277	0.0	0.0	N
TCGA-KN-8434-11A-01R-2314-13	hsa-mir-2278	0.0	0.0	N
TCGA-KN-8434-11A-01R-2314-13	hsa-mir-2355	92.0	24.383062	N
TCGA-KN-8434-11A-01R-2314-13	hsa-mir-23a	6192.0	1641.086096	Y
TCGA-KN-8434-11A-01R-2314-13	hsa-mir-23b	6237.0	1653.012594	Y
TCGA-KN-8434-11A-01R-2314-13	hsa-mir-23c	3.0	0.7951	N
TCGA-KN-8434-11A-01R-2314-13	hsa-mir-24-1	277.0	73.41422	N
TCGA-KN-8434-11A-01R-2314-13	hsa-mir-24-2	4975.0	1318.540589	N
TCGA-KN-8434-11A-01R-2314-13	hsa-mir-25	11734.0	3109.900557	N
TCGA-KN-8434-11A-01R-2314-13	hsa-mir-26a-1	7.0	1.855233	N
TCGA-KN-8434-11A-01R-2314-13	hsa-mir-26a-2	11946.0	3166.087613	N
TCGA-KN-8434-11A-01R-2314-13	hsa-mir-26b	4117.0	1091.142031	N
TCGA-KN-8434-11A-01R-2314-13	hsa-mir-27a	4191.0	1110.754494	Y
TCGA-KN-8434-11A-01R-2314-13	hsa-mir-27b	14956.0	3963.837799	Y
TCGA-KN-8434-11A-01R-2314-13	hsa-mir-28	8013.0	2123.711706	N
TCGA-KN-8434-11A-01R-2314-13	hsa-mir-2861	0.0	0.0	N
TCGA-KN-8434-11A-01R-2314-13	hsa-mir-2909	0.0	0.0	N
TCGA-KN-8434-11A-01R-2314-13	hsa-mir-296	16.0	4.240533	N
TCGA-KN-8434-11A-01R-2314-13	hsa-mir-297	0.0	0.0	N
TCGA-KN-8434-11A-01R-2314-13	hsa-mir-298	0.0	0.0	N
TCGA-KN-8434-11A-01R-2314-13	hsa-mir-299	10.0	2.650333	N
TCGA-KN-8434-11A-01R-2314-13	hsa-mir-29a	49730.0	13180.105224	N
TCGA-KN-8434-11A-01R-2314-13	hsa-mir-29b-1	2154.0	570.881694	Y
TCGA-KN-8434-11A-01R-2314-13	hsa-mir-29b-2	2393.0	634.224649	Y
TCGA-KN-8434-11A-01R-2314-13	hsa-mir-29c	21137.0	5602.008528	Y
TCGA-KN-8434-11A-01R-2314-13	hsa-mir-300	0.0	0.0	N
TCGA-KN-8434-11A-01R-2314-13	hsa-mir-301a	29.0	7.685965	N
TCGA-KN-8434-11A-01R-2314-13	hsa-mir-301b	0.0	0.0	N
TCGA-KN-8434-11A-01R-2314-13	hsa-mir-302a	0.0	0.0	N
TCGA-KN-8434-11A-01R-2314-13	hsa-mir-302b	0.0	0.0	N
TCGA-KN-8434-11A-01R-2314-13	hsa-mir-302c	0.0	0.0	N
TCGA-KN-8434-11A-01R-2314-13	hsa-mir-302d	1.0	0.265033	N
TCGA-KN-8434-11A-01R-2314-13	hsa-mir-302e	0.0	0.0	N
TCGA-KN-8434-11A-01R-2314-13	hsa-mir-302f	0.0	0.0	N
TCGA-KN-8434-11A-01R-2314-13	hsa-mir-3065	492.0	130.396376	N
TCGA-KN-8434-11A-01R-2314-13	hsa-mir-3074	34.0	9.011132	N
TCGA-KN-8434-11A-01R-2314-13	hsa-mir-30a	988386.0	261955.187642	Y
TCGA-KN-8434-11A-01R-2314-13	hsa-mir-30b	12078.0	3201.072007	Y
TCGA-KN-8434-11A-01R-2314-13	hsa-mir-30c-1	17.0	4.505566	N
TCGA-KN-8434-11A-01R-2314-13	hsa-mir-30c-2	11783.0	3122.887188	Y
TCGA-KN-8434-11A-01R-2314-13	hsa-mir-30d	46658.0	12365.922974	N
TCGA-KN-8434-11A-01R-2314-13	hsa-mir-30e	60469.0	16026.297663	Y
TCGA-KN-8434-11A-01R-2314-13	hsa-mir-31	23.0	6.095766	N
TCGA-KN-8434-11A-01R-2314-13	hsa-mir-3115	0.0	0.0	N
TCGA-KN-8434-11A-01R-2314-13	hsa-mir-3116-1	0.0	0.0	N
TCGA-KN-8434-11A-01R-2314-13	hsa-mir-3116-2	1.0	0.265033	N
TCGA-KN-8434-11A-01R-2314-13	hsa-mir-3117	2.0	0.530067	N
TCGA-KN-8434-11A-01R-2314-13	hsa-mir-3118-1	0.0	0.0	N
TCGA-KN-8434-11A-01R-2314-13	hsa-mir-3118-2	0.0	0.0	N
TCGA-KN-8434-11A-01R-2314-13	hsa-mir-3118-3	0.0	0.0	N
TCGA-KN-8434-11A-01R-2314-13	hsa-mir-3118-4	0.0	0.0	N
TCGA-KN-8434-11A-01R-2314-13	hsa-mir-3118-5	0.0	0.0	N
TCGA-KN-8434-11A-01R-2314-13	hsa-mir-3118-6	0.0	0.0	N
TCGA-KN-8434-11A-01R-2314-13	hsa-mir-3119-1	0.0	0.0	N
TCGA-KN-8434-11A-01R-2314-13	hsa-mir-3119-2	0.0	0.0	N
TCGA-KN-8434-11A-01R-2314-13	hsa-mir-3120	0.0	0.0	N
TCGA-KN-8434-11A-01R-2314-13	hsa-mir-3121	0.0	0.0	N
TCGA-KN-8434-11A-01R-2314-13	hsa-mir-3122	0.0	0.0	N
TCGA-KN-8434-11A-01R-2314-13	hsa-mir-3123	0.0	0.0	N
TCGA-KN-8434-11A-01R-2314-13	hsa-mir-3124	0.0	0.0	N
TCGA-KN-8434-11A-01R-2314-13	hsa-mir-3125	0.0	0.0	N
TCGA-KN-8434-11A-01R-2314-13	hsa-mir-3126	0.0	0.0	N
TCGA-KN-8434-11A-01R-2314-13	hsa-mir-3127	2.0	0.530067	N
TCGA-KN-8434-11A-01R-2314-13	hsa-mir-3128	0.0	0.0	N
TCGA-KN-8434-11A-01R-2314-13	hsa-mir-3129	0.0	0.0	N
TCGA-KN-8434-11A-01R-2314-13	hsa-mir-3130-1	10.0	2.650333	N
TCGA-KN-8434-11A-01R-2314-13	hsa-mir-3130-2	0.0	0.0	N
TCGA-KN-8434-11A-01R-2314-13	hsa-mir-3131	1.0	0.265033	N
TCGA-KN-8434-11A-01R-2314-13	hsa-mir-3132	0.0	0.0	N
TCGA-KN-8434-11A-01R-2314-13	hsa-mir-3133	0.0	0.0	N
TCGA-KN-8434-11A-01R-2314-13	hsa-mir-3134	0.0	0.0	N
TCGA-KN-8434-11A-01R-2314-13	hsa-mir-3135	0.0	0.0	N
TCGA-KN-8434-11A-01R-2314-13	hsa-mir-3136	0.0	0.0	N
TCGA-KN-8434-11A-01R-2314-13	hsa-mir-3137	0.0	0.0	N
TCGA-KN-8434-11A-01R-2314-13	hsa-mir-3138	1.0	0.265033	N
TCGA-KN-8434-11A-01R-2314-13	hsa-mir-3139	0.0	0.0	N
TCGA-KN-8434-11A-01R-2314-13	hsa-mir-3140	1.0	0.265033	N
TCGA-KN-8434-11A-01R-2314-13	hsa-mir-3141	0.0	0.0	N
TCGA-KN-8434-11A-01R-2314-13	hsa-mir-3142	0.0	0.0	N
TCGA-KN-8434-11A-01R-2314-13	hsa-mir-3143	0.0	0.0	N
TCGA-KN-8434-11A-01R-2314-13	hsa-mir-3144	0.0	0.0	N
TCGA-KN-8434-11A-01R-2314-13	hsa-mir-3145	0.0	0.0	N
TCGA-KN-8434-11A-01R-2314-13	hsa-mir-3146	0.0	0.0	N
TCGA-KN-8434-11A-01R-2314-13	hsa-mir-3147	0.0	0.0	N
TCGA-KN-8434-11A-01R-2314-13	hsa-mir-3148	0.0	0.0	N
TCGA-KN-8434-11A-01R-2314-13	hsa-mir-3149	0.0	0.0	N
TCGA-KN-8434-11A-01R-2314-13	hsa-mir-3150	0.0	0.0	N
TCGA-KN-8434-11A-01R-2314-13	hsa-mir-3150b	1.0	0.265033	N
TCGA-KN-8434-11A-01R-2314-13	hsa-mir-3151	0.0	0.0	N
TCGA-KN-8434-11A-01R-2314-13	hsa-mir-3152	1.0	0.265033	N
TCGA-KN-8434-11A-01R-2314-13	hsa-mir-3153	0.0	0.0	N
TCGA-KN-8434-11A-01R-2314-13	hsa-mir-3154	0.0	0.0	N
TCGA-KN-8434-11A-01R-2314-13	hsa-mir-3155	0.0	0.0	N
TCGA-KN-8434-11A-01R-2314-13	hsa-mir-3156-1	0.0	0.0	N
TCGA-KN-8434-11A-01R-2314-13	hsa-mir-3156-2	0.0	0.0	N
TCGA-KN-8434-11A-01R-2314-13	hsa-mir-3156-3	0.0	0.0	N
TCGA-KN-8434-11A-01R-2314-13	hsa-mir-3157	6.0	1.5902	N
TCGA-KN-8434-11A-01R-2314-13	hsa-mir-3158-1	0.0	0.0	N
TCGA-KN-8434-11A-01R-2314-13	hsa-mir-3158-2	0.0	0.0	N
TCGA-KN-8434-11A-01R-2314-13	hsa-mir-3159	0.0	0.0	N
TCGA-KN-8434-11A-01R-2314-13	hsa-mir-3160-1	0.0	0.0	N
TCGA-KN-8434-11A-01R-2314-13	hsa-mir-3160-2	0.0	0.0	N
TCGA-KN-8434-11A-01R-2314-13	hsa-mir-3161	0.0	0.0	N
TCGA-KN-8434-11A-01R-2314-13	hsa-mir-3162	0.0	0.0	N
TCGA-KN-8434-11A-01R-2314-13	hsa-mir-3163	0.0	0.0	N
TCGA-KN-8434-11A-01R-2314-13	hsa-mir-3164	0.0	0.0	N
TCGA-KN-8434-11A-01R-2314-13	hsa-mir-3165	0.0	0.0	N
TCGA-KN-8434-11A-01R-2314-13	hsa-mir-3166	0.0	0.0	N
TCGA-KN-8434-11A-01R-2314-13	hsa-mir-3167	0.0	0.0	N
TCGA-KN-8434-11A-01R-2314-13	hsa-mir-3168	0.0	0.0	N
TCGA-KN-8434-11A-01R-2314-13	hsa-mir-3169	0.0	0.0	N
TCGA-KN-8434-11A-01R-2314-13	hsa-mir-3170	9.0	2.3853	N
TCGA-KN-8434-11A-01R-2314-13	hsa-mir-3171	0.0	0.0	N
TCGA-KN-8434-11A-01R-2314-13	hsa-mir-3173	2.0	0.530067	N
TCGA-KN-8434-11A-01R-2314-13	hsa-mir-3174	1.0	0.265033	N
TCGA-KN-8434-11A-01R-2314-13	hsa-mir-3175	0.0	0.0	N
TCGA-KN-8434-11A-01R-2314-13	hsa-mir-3176	1.0	0.265033	N
TCGA-KN-8434-11A-01R-2314-13	hsa-mir-3177	0.0	0.0	N
TCGA-KN-8434-11A-01R-2314-13	hsa-mir-3178	1.0	0.265033	N
TCGA-KN-8434-11A-01R-2314-13	hsa-mir-3179-1	0.0	0.0	N
TCGA-KN-8434-11A-01R-2314-13	hsa-mir-3179-2	0.0	0.0	N
TCGA-KN-8434-11A-01R-2314-13	hsa-mir-3179-3	0.0	0.0	N
TCGA-KN-8434-11A-01R-2314-13	hsa-mir-3180-1	0.0	0.0	N
TCGA-KN-8434-11A-01R-2314-13	hsa-mir-3180-2	0.0	0.0	N
TCGA-KN-8434-11A-01R-2314-13	hsa-mir-3180-3	0.0	0.0	N
TCGA-KN-8434-11A-01R-2314-13	hsa-mir-3180-4	0.0	0.0	N
TCGA-KN-8434-11A-01R-2314-13	hsa-mir-3180-5	0.0	0.0	N
TCGA-KN-8434-11A-01R-2314-13	hsa-mir-3181	0.0	0.0	N
TCGA-KN-8434-11A-01R-2314-13	hsa-mir-3182	0.0	0.0	N
TCGA-KN-8434-11A-01R-2314-13	hsa-mir-3183	0.0	0.0	N
TCGA-KN-8434-11A-01R-2314-13	hsa-mir-3184	0.0	0.0	N
TCGA-KN-8434-11A-01R-2314-13	hsa-mir-3185	0.0	0.0	N
TCGA-KN-8434-11A-01R-2314-13	hsa-mir-3186	0.0	0.0	N
TCGA-KN-8434-11A-01R-2314-13	hsa-mir-3187	0.0	0.0	N
TCGA-KN-8434-11A-01R-2314-13	hsa-mir-3188	0.0	0.0	N
TCGA-KN-8434-11A-01R-2314-13	hsa-mir-3189	0.0	0.0	N
TCGA-KN-8434-11A-01R-2314-13	hsa-mir-3190	1.0	0.265033	N
TCGA-KN-8434-11A-01R-2314-13	hsa-mir-3191	0.0	0.0	N
TCGA-KN-8434-11A-01R-2314-13	hsa-mir-3192	0.0	0.0	N
TCGA-KN-8434-11A-01R-2314-13	hsa-mir-3193	1.0	0.265033	N
TCGA-KN-8434-11A-01R-2314-13	hsa-mir-3194	1.0	0.265033	N
TCGA-KN-8434-11A-01R-2314-13	hsa-mir-3195	0.0	0.0	N
TCGA-KN-8434-11A-01R-2314-13	hsa-mir-3196	0.0	0.0	N
TCGA-KN-8434-11A-01R-2314-13	hsa-mir-3197	0.0	0.0	N
TCGA-KN-8434-11A-01R-2314-13	hsa-mir-3198	0.0	0.0	N
TCGA-KN-8434-11A-01R-2314-13	hsa-mir-3199-1	2.0	0.530067	N
TCGA-KN-8434-11A-01R-2314-13	hsa-mir-3199-2	1.0	0.265033	N
TCGA-KN-8434-11A-01R-2314-13	hsa-mir-32	186.0	49.296191	N
TCGA-KN-8434-11A-01R-2314-13	hsa-mir-3200	14.0	3.710466	N
TCGA-KN-8434-11A-01R-2314-13	hsa-mir-3201	0.0	0.0	N
TCGA-KN-8434-11A-01R-2314-13	hsa-mir-3202-1	0.0	0.0	N
TCGA-KN-8434-11A-01R-2314-13	hsa-mir-3202-2	0.0	0.0	N
TCGA-KN-8434-11A-01R-2314-13	hsa-mir-320a	882.0	233.759357	Y
TCGA-KN-8434-11A-01R-2314-13	hsa-mir-320b-1	0.0	0.0	N
TCGA-KN-8434-11A-01R-2314-13	hsa-mir-320b-2	23.0	6.095766	Y
TCGA-KN-8434-11A-01R-2314-13	hsa-mir-320c-1	2.0	0.530067	N
TCGA-KN-8434-11A-01R-2314-13	hsa-mir-320c-2	0.0	0.0	N
TCGA-KN-8434-11A-01R-2314-13	hsa-mir-320d-1	0.0	0.0	N
TCGA-KN-8434-11A-01R-2314-13	hsa-mir-320d-2	1.0	0.265033	N
TCGA-KN-8434-11A-01R-2314-13	hsa-mir-320e	0.0	0.0	N
TCGA-KN-8434-11A-01R-2314-13	hsa-mir-323	6.0	1.5902	N
TCGA-KN-8434-11A-01R-2314-13	hsa-mir-323b	9.0	2.3853	N
TCGA-KN-8434-11A-01R-2314-13	hsa-mir-324	285.0	75.534486	N
TCGA-KN-8434-11A-01R-2314-13	hsa-mir-325	0.0	0.0	N
TCGA-KN-8434-11A-01R-2314-13	hsa-mir-326	23.0	6.095766	N
TCGA-KN-8434-11A-01R-2314-13	hsa-mir-328	253.0	67.053421	N
TCGA-KN-8434-11A-01R-2314-13	hsa-mir-329-1	0.0	0.0	N
TCGA-KN-8434-11A-01R-2314-13	hsa-mir-329-2	0.0	0.0	N
TCGA-KN-8434-11A-01R-2314-13	hsa-mir-330	29.0	7.685965	N
TCGA-KN-8434-11A-01R-2314-13	hsa-mir-331	77.0	20.407563	N
TCGA-KN-8434-11A-01R-2314-13	hsa-mir-335	239.0	63.342955	N
TCGA-KN-8434-11A-01R-2314-13	hsa-mir-337	70.0	18.55233	N
TCGA-KN-8434-11A-01R-2314-13	hsa-mir-338	1232.0	326.521006	N
TCGA-KN-8434-11A-01R-2314-13	hsa-mir-339	233.0	61.752755	N
TCGA-KN-8434-11A-01R-2314-13	hsa-mir-33a	434.0	115.024445	N
TCGA-KN-8434-11A-01R-2314-13	hsa-mir-33b	18.0	4.770599	N
TCGA-KN-8434-11A-01R-2314-13	hsa-mir-340	35.0	9.276165	N
TCGA-KN-8434-11A-01R-2314-13	hsa-mir-342	220.0	58.307323	N
TCGA-KN-8434-11A-01R-2314-13	hsa-mir-345	102.0	27.033395	N
TCGA-KN-8434-11A-01R-2314-13	hsa-mir-346	0.0	0.0	N
TCGA-KN-8434-11A-01R-2314-13	hsa-mir-34a	488.0	129.336243	N
TCGA-KN-8434-11A-01R-2314-13	hsa-mir-34b	0.0	0.0	N
TCGA-KN-8434-11A-01R-2314-13	hsa-mir-34c	3.0	0.7951	N
TCGA-KN-8434-11A-01R-2314-13	hsa-mir-3605	3.0	0.7951	N
TCGA-KN-8434-11A-01R-2314-13	hsa-mir-3606	0.0	0.0	N
TCGA-KN-8434-11A-01R-2314-13	hsa-mir-3607	132.0	34.984394	N
TCGA-KN-8434-11A-01R-2314-13	hsa-mir-3609	0.0	0.0	N
TCGA-KN-8434-11A-01R-2314-13	hsa-mir-361	1054.0	279.345082	N
TCGA-KN-8434-11A-01R-2314-13	hsa-mir-3610	1.0	0.265033	N
TCGA-KN-8434-11A-01R-2314-13	hsa-mir-3611	0.0	0.0	N
TCGA-KN-8434-11A-01R-2314-13	hsa-mir-3612	0.0	0.0	N
TCGA-KN-8434-11A-01R-2314-13	hsa-mir-3613	25.0	6.625832	N
TCGA-KN-8434-11A-01R-2314-13	hsa-mir-3614	0.0	0.0	N
TCGA-KN-8434-11A-01R-2314-13	hsa-mir-3615	7.0	1.855233	N
TCGA-KN-8434-11A-01R-2314-13	hsa-mir-3616	2.0	0.530067	N
TCGA-KN-8434-11A-01R-2314-13	hsa-mir-3617	0.0	0.0	N
TCGA-KN-8434-11A-01R-2314-13	hsa-mir-3618	0.0	0.0	N
TCGA-KN-8434-11A-01R-2314-13	hsa-mir-3619	0.0	0.0	N
TCGA-KN-8434-11A-01R-2314-13	hsa-mir-362	398.0	105.483247	N
TCGA-KN-8434-11A-01R-2314-13	hsa-mir-3620	0.0	0.0	N
TCGA-KN-8434-11A-01R-2314-13	hsa-mir-3621	0.0	0.0	N
TCGA-KN-8434-11A-01R-2314-13	hsa-mir-3622a	0.0	0.0	N
TCGA-KN-8434-11A-01R-2314-13	hsa-mir-3622b	0.0	0.0	N
TCGA-KN-8434-11A-01R-2314-13	hsa-mir-363	163.0	43.200425	N
TCGA-KN-8434-11A-01R-2314-13	hsa-mir-3646	0.0	0.0	N
TCGA-KN-8434-11A-01R-2314-13	hsa-mir-3647	22.0	5.830732	N
TCGA-KN-8434-11A-01R-2314-13	hsa-mir-3648	7.0	1.855233	N
TCGA-KN-8434-11A-01R-2314-13	hsa-mir-3649	0.0	0.0	N
TCGA-KN-8434-11A-01R-2314-13	hsa-mir-365-1	70.0	18.55233	N
TCGA-KN-8434-11A-01R-2314-13	hsa-mir-365-2	50.0	13.251664	N
TCGA-KN-8434-11A-01R-2314-13	hsa-mir-3650	0.0	0.0	N
TCGA-KN-8434-11A-01R-2314-13	hsa-mir-3651	0.0	0.0	N
TCGA-KN-8434-11A-01R-2314-13	hsa-mir-3652	0.0	0.0	N
TCGA-KN-8434-11A-01R-2314-13	hsa-mir-3653	25.0	6.625832	N
TCGA-KN-8434-11A-01R-2314-13	hsa-mir-3654	0.0	0.0	N
TCGA-KN-8434-11A-01R-2314-13	hsa-mir-3655	1.0	0.265033	N
TCGA-KN-8434-11A-01R-2314-13	hsa-mir-3656	0.0	0.0	N
TCGA-KN-8434-11A-01R-2314-13	hsa-mir-3657	0.0	0.0	N
TCGA-KN-8434-11A-01R-2314-13	hsa-mir-3658	0.0	0.0	N
TCGA-KN-8434-11A-01R-2314-13	hsa-mir-3659	0.0	0.0	N
TCGA-KN-8434-11A-01R-2314-13	hsa-mir-3660	1.0	0.265033	N
TCGA-KN-8434-11A-01R-2314-13	hsa-mir-3661	0.0	0.0	N
TCGA-KN-8434-11A-01R-2314-13	hsa-mir-3662	0.0	0.0	N
TCGA-KN-8434-11A-01R-2314-13	hsa-mir-3663	0.0	0.0	N
TCGA-KN-8434-11A-01R-2314-13	hsa-mir-3664	1.0	0.265033	N
TCGA-KN-8434-11A-01R-2314-13	hsa-mir-3665	0.0	0.0	N
TCGA-KN-8434-11A-01R-2314-13	hsa-mir-3666	0.0	0.0	N
TCGA-KN-8434-11A-01R-2314-13	hsa-mir-3667	1.0	0.265033	N
TCGA-KN-8434-11A-01R-2314-13	hsa-mir-3668	0.0	0.0	N
TCGA-KN-8434-11A-01R-2314-13	hsa-mir-3669	0.0	0.0	N
TCGA-KN-8434-11A-01R-2314-13	hsa-mir-367	0.0	0.0	N
TCGA-KN-8434-11A-01R-2314-13	hsa-mir-3670	0.0	0.0	N
TCGA-KN-8434-11A-01R-2314-13	hsa-mir-3671	0.0	0.0	N
TCGA-KN-8434-11A-01R-2314-13	hsa-mir-3672	0.0	0.0	N
TCGA-KN-8434-11A-01R-2314-13	hsa-mir-3673	0.0	0.0	N
TCGA-KN-8434-11A-01R-2314-13	hsa-mir-3674	0.0	0.0	N
TCGA-KN-8434-11A-01R-2314-13	hsa-mir-3675	0.0	0.0	N
TCGA-KN-8434-11A-01R-2314-13	hsa-mir-3676	14.0	3.710466	N
TCGA-KN-8434-11A-01R-2314-13	hsa-mir-3677	4.0	1.060133	N
TCGA-KN-8434-11A-01R-2314-13	hsa-mir-3678	1.0	0.265033	N
TCGA-KN-8434-11A-01R-2314-13	hsa-mir-3679	0.0	0.0	N
TCGA-KN-8434-11A-01R-2314-13	hsa-mir-3680	1.0	0.265033	N
TCGA-KN-8434-11A-01R-2314-13	hsa-mir-3681	0.0	0.0	N
TCGA-KN-8434-11A-01R-2314-13	hsa-mir-3682	0.0	0.0	N
TCGA-KN-8434-11A-01R-2314-13	hsa-mir-3683	0.0	0.0	N
TCGA-KN-8434-11A-01R-2314-13	hsa-mir-3684	0.0	0.0	N
TCGA-KN-8434-11A-01R-2314-13	hsa-mir-3685	0.0	0.0	N
TCGA-KN-8434-11A-01R-2314-13	hsa-mir-3686	0.0	0.0	N
TCGA-KN-8434-11A-01R-2314-13	hsa-mir-3687	1.0	0.265033	N
TCGA-KN-8434-11A-01R-2314-13	hsa-mir-3688	0.0	0.0	N
TCGA-KN-8434-11A-01R-2314-13	hsa-mir-3689a	0.0	0.0	N
TCGA-KN-8434-11A-01R-2314-13	hsa-mir-3689b	0.0	0.0	N
TCGA-KN-8434-11A-01R-2314-13	hsa-mir-369	20.0	5.300666	N
TCGA-KN-8434-11A-01R-2314-13	hsa-mir-3690	1.0	0.265033	N
TCGA-KN-8434-11A-01R-2314-13	hsa-mir-3691	0.0	0.0	N
TCGA-KN-8434-11A-01R-2314-13	hsa-mir-3692	0.0	0.0	N
TCGA-KN-8434-11A-01R-2314-13	hsa-mir-370	13.0	3.445433	N
TCGA-KN-8434-11A-01R-2314-13	hsa-mir-371	0.0	0.0	N
TCGA-KN-8434-11A-01R-2314-13	hsa-mir-3713	0.0	0.0	N
TCGA-KN-8434-11A-01R-2314-13	hsa-mir-3714	0.0	0.0	N
TCGA-KN-8434-11A-01R-2314-13	hsa-mir-372	0.0	0.0	N
TCGA-KN-8434-11A-01R-2314-13	hsa-mir-373	0.0	0.0	N
TCGA-KN-8434-11A-01R-2314-13	hsa-mir-374a	1707.0	452.411816	N
TCGA-KN-8434-11A-01R-2314-13	hsa-mir-374b	420.0	111.313979	N
TCGA-KN-8434-11A-01R-2314-13	hsa-mir-374c	0.0	0.0	N
TCGA-KN-8434-11A-01R-2314-13	hsa-mir-375	430.0	113.964312	N
TCGA-KN-8434-11A-01R-2314-13	hsa-mir-376a-1	3.0	0.7951	N
TCGA-KN-8434-11A-01R-2314-13	hsa-mir-376a-2	2.0	0.530067	N
TCGA-KN-8434-11A-01R-2314-13	hsa-mir-376b	5.0	1.325166	Y
TCGA-KN-8434-11A-01R-2314-13	hsa-mir-376c	22.0	5.830732	Y
TCGA-KN-8434-11A-01R-2314-13	hsa-mir-377	12.0	3.180399	N
TCGA-KN-8434-11A-01R-2314-13	hsa-mir-378	3491.0	925.231195	N
TCGA-KN-8434-11A-01R-2314-13	hsa-mir-378b	0.0	0.0	N
TCGA-KN-8434-11A-01R-2314-13	hsa-mir-378c	62.0	16.432064	N
TCGA-KN-8434-11A-01R-2314-13	hsa-mir-379	1085.0	287.561113	N
TCGA-KN-8434-11A-01R-2314-13	hsa-mir-380	1.0	0.265033	N
TCGA-KN-8434-11A-01R-2314-13	hsa-mir-381	83.0	21.997763	N
TCGA-KN-8434-11A-01R-2314-13	hsa-mir-382	22.0	5.830732	N
TCGA-KN-8434-11A-01R-2314-13	hsa-mir-383	1.0	0.265033	N
TCGA-KN-8434-11A-01R-2314-13	hsa-mir-384	0.0	0.0	N
TCGA-KN-8434-11A-01R-2314-13	hsa-mir-3907	0.0	0.0	N
TCGA-KN-8434-11A-01R-2314-13	hsa-mir-3908	0.0	0.0	N
TCGA-KN-8434-11A-01R-2314-13	hsa-mir-3909	0.0	0.0	N
TCGA-KN-8434-11A-01R-2314-13	hsa-mir-3910-1	0.0	0.0	N
TCGA-KN-8434-11A-01R-2314-13	hsa-mir-3910-2	0.0	0.0	N
TCGA-KN-8434-11A-01R-2314-13	hsa-mir-3911	0.0	0.0	N
TCGA-KN-8434-11A-01R-2314-13	hsa-mir-3912	2.0	0.530067	N
TCGA-KN-8434-11A-01R-2314-13	hsa-mir-3913-1	9.0	2.3853	N
TCGA-KN-8434-11A-01R-2314-13	hsa-mir-3913-2	0.0	0.0	N
TCGA-KN-8434-11A-01R-2314-13	hsa-mir-3914-1	0.0	0.0	N
TCGA-KN-8434-11A-01R-2314-13	hsa-mir-3914-2	0.0	0.0	N
TCGA-KN-8434-11A-01R-2314-13	hsa-mir-3915	0.0	0.0	N
TCGA-KN-8434-11A-01R-2314-13	hsa-mir-3916	0.0	0.0	N
TCGA-KN-8434-11A-01R-2314-13	hsa-mir-3917	4.0	1.060133	N
TCGA-KN-8434-11A-01R-2314-13	hsa-mir-3918	0.0	0.0	N
TCGA-KN-8434-11A-01R-2314-13	hsa-mir-3919	0.0	0.0	N
TCGA-KN-8434-11A-01R-2314-13	hsa-mir-3920	0.0	0.0	N
TCGA-KN-8434-11A-01R-2314-13	hsa-mir-3921	0.0	0.0	N
TCGA-KN-8434-11A-01R-2314-13	hsa-mir-3922	0.0	0.0	N
TCGA-KN-8434-11A-01R-2314-13	hsa-mir-3923	0.0	0.0	N
TCGA-KN-8434-11A-01R-2314-13	hsa-mir-3924	0.0	0.0	N
TCGA-KN-8434-11A-01R-2314-13	hsa-mir-3925	0.0	0.0	N
TCGA-KN-8434-11A-01R-2314-13	hsa-mir-3926-1	1.0	0.265033	N
TCGA-KN-8434-11A-01R-2314-13	hsa-mir-3926-2	0.0	0.0	N
TCGA-KN-8434-11A-01R-2314-13	hsa-mir-3927	0.0	0.0	N
TCGA-KN-8434-11A-01R-2314-13	hsa-mir-3928	2.0	0.530067	N
TCGA-KN-8434-11A-01R-2314-13	hsa-mir-3929	0.0	0.0	N
TCGA-KN-8434-11A-01R-2314-13	hsa-mir-3934	3.0	0.7951	N
TCGA-KN-8434-11A-01R-2314-13	hsa-mir-3935	0.0	0.0	N
TCGA-KN-8434-11A-01R-2314-13	hsa-mir-3936	1.0	0.265033	N
TCGA-KN-8434-11A-01R-2314-13	hsa-mir-3937	1.0	0.265033	N
TCGA-KN-8434-11A-01R-2314-13	hsa-mir-3938	0.0	0.0	N
TCGA-KN-8434-11A-01R-2314-13	hsa-mir-3939	1.0	0.265033	N
TCGA-KN-8434-11A-01R-2314-13	hsa-mir-3940	1.0	0.265033	N
TCGA-KN-8434-11A-01R-2314-13	hsa-mir-3941	0.0	0.0	N
TCGA-KN-8434-11A-01R-2314-13	hsa-mir-3942	0.0	0.0	N
TCGA-KN-8434-11A-01R-2314-13	hsa-mir-3943	0.0	0.0	N
TCGA-KN-8434-11A-01R-2314-13	hsa-mir-3944	0.0	0.0	N
TCGA-KN-8434-11A-01R-2314-13	hsa-mir-3945	0.0	0.0	N
TCGA-KN-8434-11A-01R-2314-13	hsa-mir-409	32.0	8.481065	N
TCGA-KN-8434-11A-01R-2314-13	hsa-mir-410	20.0	5.300666	N
TCGA-KN-8434-11A-01R-2314-13	hsa-mir-411	7.0	1.855233	N
TCGA-KN-8434-11A-01R-2314-13	hsa-mir-412	18.0	4.770599	N
TCGA-KN-8434-11A-01R-2314-13	hsa-mir-421	5.0	1.325166	N
TCGA-KN-8434-11A-01R-2314-13	hsa-mir-422a	0.0	0.0	N
TCGA-KN-8434-11A-01R-2314-13	hsa-mir-423	368.0	97.532249	N
TCGA-KN-8434-11A-01R-2314-13	hsa-mir-424	1264.0	335.002071	N
TCGA-KN-8434-11A-01R-2314-13	hsa-mir-425	251.0	66.523354	N
TCGA-KN-8434-11A-01R-2314-13	hsa-mir-4251	0.0	0.0	N
TCGA-KN-8434-11A-01R-2314-13	hsa-mir-4252	0.0	0.0	N
TCGA-KN-8434-11A-01R-2314-13	hsa-mir-4253	0.0	0.0	N
TCGA-KN-8434-11A-01R-2314-13	hsa-mir-4254	0.0	0.0	N
TCGA-KN-8434-11A-01R-2314-13	hsa-mir-4255	0.0	0.0	N
TCGA-KN-8434-11A-01R-2314-13	hsa-mir-4256	0.0	0.0	N
TCGA-KN-8434-11A-01R-2314-13	hsa-mir-4257	0.0	0.0	N
TCGA-KN-8434-11A-01R-2314-13	hsa-mir-4258	0.0	0.0	N
TCGA-KN-8434-11A-01R-2314-13	hsa-mir-4259	0.0	0.0	N
TCGA-KN-8434-11A-01R-2314-13	hsa-mir-4260	0.0	0.0	N
TCGA-KN-8434-11A-01R-2314-13	hsa-mir-4261	0.0	0.0	N
TCGA-KN-8434-11A-01R-2314-13	hsa-mir-4262	0.0	0.0	N
TCGA-KN-8434-11A-01R-2314-13	hsa-mir-4263	0.0	0.0	N
TCGA-KN-8434-11A-01R-2314-13	hsa-mir-4264	0.0	0.0	N
TCGA-KN-8434-11A-01R-2314-13	hsa-mir-4265	0.0	0.0	N
TCGA-KN-8434-11A-01R-2314-13	hsa-mir-4266	0.0	0.0	N
TCGA-KN-8434-11A-01R-2314-13	hsa-mir-4267	0.0	0.0	N
TCGA-KN-8434-11A-01R-2314-13	hsa-mir-4268	0.0	0.0	N
TCGA-KN-8434-11A-01R-2314-13	hsa-mir-4269	0.0	0.0	N
TCGA-KN-8434-11A-01R-2314-13	hsa-mir-4270	0.0	0.0	N
TCGA-KN-8434-11A-01R-2314-13	hsa-mir-4271	0.0	0.0	N
TCGA-KN-8434-11A-01R-2314-13	hsa-mir-4272	0.0	0.0	N
TCGA-KN-8434-11A-01R-2314-13	hsa-mir-4273	0.0	0.0	N
TCGA-KN-8434-11A-01R-2314-13	hsa-mir-4274	0.0	0.0	N
TCGA-KN-8434-11A-01R-2314-13	hsa-mir-4275	0.0	0.0	N
TCGA-KN-8434-11A-01R-2314-13	hsa-mir-4276	0.0	0.0	N
TCGA-KN-8434-11A-01R-2314-13	hsa-mir-4277	0.0	0.0	N
TCGA-KN-8434-11A-01R-2314-13	hsa-mir-4278	0.0	0.0	N
TCGA-KN-8434-11A-01R-2314-13	hsa-mir-4279	0.0	0.0	N
TCGA-KN-8434-11A-01R-2314-13	hsa-mir-4280	0.0	0.0	N
TCGA-KN-8434-11A-01R-2314-13	hsa-mir-4281	0.0	0.0	N
TCGA-KN-8434-11A-01R-2314-13	hsa-mir-4282	0.0	0.0	N
TCGA-KN-8434-11A-01R-2314-13	hsa-mir-4283-1	0.0	0.0	N
TCGA-KN-8434-11A-01R-2314-13	hsa-mir-4283-2	0.0	0.0	N
TCGA-KN-8434-11A-01R-2314-13	hsa-mir-4284	0.0	0.0	N
TCGA-KN-8434-11A-01R-2314-13	hsa-mir-4285	0.0	0.0	N
TCGA-KN-8434-11A-01R-2314-13	hsa-mir-4286	2.0	0.530067	N
TCGA-KN-8434-11A-01R-2314-13	hsa-mir-4287	0.0	0.0	N
TCGA-KN-8434-11A-01R-2314-13	hsa-mir-4288	0.0	0.0	N
TCGA-KN-8434-11A-01R-2314-13	hsa-mir-4289	0.0	0.0	N
TCGA-KN-8434-11A-01R-2314-13	hsa-mir-429	937.0	248.336187	N
TCGA-KN-8434-11A-01R-2314-13	hsa-mir-4290	0.0	0.0	N
TCGA-KN-8434-11A-01R-2314-13	hsa-mir-4291	0.0	0.0	N
TCGA-KN-8434-11A-01R-2314-13	hsa-mir-4292	0.0	0.0	N
TCGA-KN-8434-11A-01R-2314-13	hsa-mir-4293	0.0	0.0	N
TCGA-KN-8434-11A-01R-2314-13	hsa-mir-4294	0.0	0.0	N
TCGA-KN-8434-11A-01R-2314-13	hsa-mir-4295	0.0	0.0	N
TCGA-KN-8434-11A-01R-2314-13	hsa-mir-4296	0.0	0.0	N
TCGA-KN-8434-11A-01R-2314-13	hsa-mir-4297	0.0	0.0	N
TCGA-KN-8434-11A-01R-2314-13	hsa-mir-4298	0.0	0.0	N
TCGA-KN-8434-11A-01R-2314-13	hsa-mir-4299	0.0	0.0	N
TCGA-KN-8434-11A-01R-2314-13	hsa-mir-4300	0.0	0.0	N
TCGA-KN-8434-11A-01R-2314-13	hsa-mir-4301	0.0	0.0	N
TCGA-KN-8434-11A-01R-2314-13	hsa-mir-4302	0.0	0.0	N
TCGA-KN-8434-11A-01R-2314-13	hsa-mir-4303	0.0	0.0	N
TCGA-KN-8434-11A-01R-2314-13	hsa-mir-4304	0.0	0.0	N
TCGA-KN-8434-11A-01R-2314-13	hsa-mir-4305	0.0	0.0	N
TCGA-KN-8434-11A-01R-2314-13	hsa-mir-4306	1.0	0.265033	N
TCGA-KN-8434-11A-01R-2314-13	hsa-mir-4307	0.0	0.0	N
TCGA-KN-8434-11A-01R-2314-13	hsa-mir-4308	0.0	0.0	N
TCGA-KN-8434-11A-01R-2314-13	hsa-mir-4309	0.0	0.0	N
TCGA-KN-8434-11A-01R-2314-13	hsa-mir-431	11.0	2.915366	N
TCGA-KN-8434-11A-01R-2314-13	hsa-mir-4310	0.0	0.0	N
TCGA-KN-8434-11A-01R-2314-13	hsa-mir-4311	0.0	0.0	N
TCGA-KN-8434-11A-01R-2314-13	hsa-mir-4312	0.0	0.0	N
TCGA-KN-8434-11A-01R-2314-13	hsa-mir-4313	0.0	0.0	N
TCGA-KN-8434-11A-01R-2314-13	hsa-mir-4314	0.0	0.0	N
TCGA-KN-8434-11A-01R-2314-13	hsa-mir-4315-1	0.0	0.0	N
TCGA-KN-8434-11A-01R-2314-13	hsa-mir-4315-2	0.0	0.0	N
TCGA-KN-8434-11A-01R-2314-13	hsa-mir-4316	0.0	0.0	N
TCGA-KN-8434-11A-01R-2314-13	hsa-mir-4317	0.0	0.0	N
TCGA-KN-8434-11A-01R-2314-13	hsa-mir-4318	0.0	0.0	N
TCGA-KN-8434-11A-01R-2314-13	hsa-mir-4319	0.0	0.0	N
TCGA-KN-8434-11A-01R-2314-13	hsa-mir-432	11.0	2.915366	N
TCGA-KN-8434-11A-01R-2314-13	hsa-mir-4320	0.0	0.0	N
TCGA-KN-8434-11A-01R-2314-13	hsa-mir-4321	0.0	0.0	N
TCGA-KN-8434-11A-01R-2314-13	hsa-mir-4322	0.0	0.0	N
TCGA-KN-8434-11A-01R-2314-13	hsa-mir-4323	0.0	0.0	N
TCGA-KN-8434-11A-01R-2314-13	hsa-mir-4324	0.0	0.0	N
TCGA-KN-8434-11A-01R-2314-13	hsa-mir-4325	0.0	0.0	N
TCGA-KN-8434-11A-01R-2314-13	hsa-mir-4326	18.0	4.770599	N
TCGA-KN-8434-11A-01R-2314-13	hsa-mir-4327	0.0	0.0	N
TCGA-KN-8434-11A-01R-2314-13	hsa-mir-4328	0.0	0.0	N
TCGA-KN-8434-11A-01R-2314-13	hsa-mir-4329	0.0	0.0	N
TCGA-KN-8434-11A-01R-2314-13	hsa-mir-433	2.0	0.530067	N
TCGA-KN-8434-11A-01R-2314-13	hsa-mir-4330	0.0	0.0	N
TCGA-KN-8434-11A-01R-2314-13	hsa-mir-448	0.0	0.0	N
TCGA-KN-8434-11A-01R-2314-13	hsa-mir-449a	0.0	0.0	N
TCGA-KN-8434-11A-01R-2314-13	hsa-mir-449b	0.0	0.0	N
TCGA-KN-8434-11A-01R-2314-13	hsa-mir-449c	0.0	0.0	N
TCGA-KN-8434-11A-01R-2314-13	hsa-mir-450a-1	44.0	11.661465	N
TCGA-KN-8434-11A-01R-2314-13	hsa-mir-450a-2	44.0	11.661465	N
TCGA-KN-8434-11A-01R-2314-13	hsa-mir-450b	61.0	16.16703	N
TCGA-KN-8434-11A-01R-2314-13	hsa-mir-451	5104.0	1352.729883	N
TCGA-KN-8434-11A-01R-2314-13	hsa-mir-452	62.0	16.432064	N
TCGA-KN-8434-11A-01R-2314-13	hsa-mir-454	25.0	6.625832	N
TCGA-KN-8434-11A-01R-2314-13	hsa-mir-455	2201.0	583.338259	N
TCGA-KN-8434-11A-01R-2314-13	hsa-mir-466	0.0	0.0	N
TCGA-KN-8434-11A-01R-2314-13	hsa-mir-483	8.0	2.120266	N
TCGA-KN-8434-11A-01R-2314-13	hsa-mir-484	245.0	64.933155	N
TCGA-KN-8434-11A-01R-2314-13	hsa-mir-485	12.0	3.180399	N
TCGA-KN-8434-11A-01R-2314-13	hsa-mir-486	1408.0	373.166864	N
TCGA-KN-8434-11A-01R-2314-13	hsa-mir-487a	2.0	0.530067	N
TCGA-KN-8434-11A-01R-2314-13	hsa-mir-487b	6.0	1.5902	N
TCGA-KN-8434-11A-01R-2314-13	hsa-mir-488	0.0	0.0	N
TCGA-KN-8434-11A-01R-2314-13	hsa-mir-489	158.0	41.875259	N
TCGA-KN-8434-11A-01R-2314-13	hsa-mir-490	0.0	0.0	N
TCGA-KN-8434-11A-01R-2314-13	hsa-mir-491	4.0	1.060133	N
TCGA-KN-8434-11A-01R-2314-13	hsa-mir-492	0.0	0.0	N
TCGA-KN-8434-11A-01R-2314-13	hsa-mir-493	23.0	6.095766	N
TCGA-KN-8434-11A-01R-2314-13	hsa-mir-494	2.0	0.530067	N
TCGA-KN-8434-11A-01R-2314-13	hsa-mir-495	17.0	4.505566	N
TCGA-KN-8434-11A-01R-2314-13	hsa-mir-496	3.0	0.7951	N
TCGA-KN-8434-11A-01R-2314-13	hsa-mir-497	166.0	43.995525	N
TCGA-KN-8434-11A-01R-2314-13	hsa-mir-498	0.0	0.0	N
TCGA-KN-8434-11A-01R-2314-13	hsa-mir-499	0.0	0.0	N
TCGA-KN-8434-11A-01R-2314-13	hsa-mir-500a	2123.0	562.665662	Y
TCGA-KN-8434-11A-01R-2314-13	hsa-mir-500b	93.0	24.648095	Y
TCGA-KN-8434-11A-01R-2314-13	hsa-mir-501	351.0	93.026683	N
TCGA-KN-8434-11A-01R-2314-13	hsa-mir-502	96.0	25.443195	Y
TCGA-KN-8434-11A-01R-2314-13	hsa-mir-503	36.0	9.541198	N
TCGA-KN-8434-11A-01R-2314-13	hsa-mir-504	8.0	2.120266	N
TCGA-KN-8434-11A-01R-2314-13	hsa-mir-505	295.0	78.184819	N
TCGA-KN-8434-11A-01R-2314-13	hsa-mir-506	18.0	4.770599	N
TCGA-KN-8434-11A-01R-2314-13	hsa-mir-507	5.0	1.325166	N
TCGA-KN-8434-11A-01R-2314-13	hsa-mir-508	524.0	138.877441	N
TCGA-KN-8434-11A-01R-2314-13	hsa-mir-509-1	57.0	15.106897	N
TCGA-KN-8434-11A-01R-2314-13	hsa-mir-509-2	68.0	18.022263	N
TCGA-KN-8434-11A-01R-2314-13	hsa-mir-509-3	72.0	19.082396	N
TCGA-KN-8434-11A-01R-2314-13	hsa-mir-510	1.0	0.265033	N
TCGA-KN-8434-11A-01R-2314-13	hsa-mir-511-1	6.0	1.5902	N
TCGA-KN-8434-11A-01R-2314-13	hsa-mir-511-2	4.0	1.060133	N
TCGA-KN-8434-11A-01R-2314-13	hsa-mir-512-1	0.0	0.0	N
TCGA-KN-8434-11A-01R-2314-13	hsa-mir-512-2	0.0	0.0	N
TCGA-KN-8434-11A-01R-2314-13	hsa-mir-513a-1	1.0	0.265033	N
TCGA-KN-8434-11A-01R-2314-13	hsa-mir-513a-2	3.0	0.7951	N
TCGA-KN-8434-11A-01R-2314-13	hsa-mir-513b	2.0	0.530067	N
TCGA-KN-8434-11A-01R-2314-13	hsa-mir-513c	5.0	1.325166	N
TCGA-KN-8434-11A-01R-2314-13	hsa-mir-514-1	157.0	41.610226	N
TCGA-KN-8434-11A-01R-2314-13	hsa-mir-514-2	164.0	43.465459	N
TCGA-KN-8434-11A-01R-2314-13	hsa-mir-514-3	181.0	47.971024	N
TCGA-KN-8434-11A-01R-2314-13	hsa-mir-514b	51.0	13.516697	N
TCGA-KN-8434-11A-01R-2314-13	hsa-mir-515-1	0.0	0.0	N
TCGA-KN-8434-11A-01R-2314-13	hsa-mir-515-2	0.0	0.0	N
TCGA-KN-8434-11A-01R-2314-13	hsa-mir-516a-1	0.0	0.0	N
TCGA-KN-8434-11A-01R-2314-13	hsa-mir-516a-2	0.0	0.0	N
TCGA-KN-8434-11A-01R-2314-13	hsa-mir-516b-1	0.0	0.0	N
TCGA-KN-8434-11A-01R-2314-13	hsa-mir-516b-2	0.0	0.0	N
TCGA-KN-8434-11A-01R-2314-13	hsa-mir-517a	0.0	0.0	N
TCGA-KN-8434-11A-01R-2314-13	hsa-mir-517b	0.0	0.0	N
TCGA-KN-8434-11A-01R-2314-13	hsa-mir-517c	0.0	0.0	N
TCGA-KN-8434-11A-01R-2314-13	hsa-mir-518a-1	0.0	0.0	N
TCGA-KN-8434-11A-01R-2314-13	hsa-mir-518a-2	0.0	0.0	N
TCGA-KN-8434-11A-01R-2314-13	hsa-mir-518b	0.0	0.0	N
TCGA-KN-8434-11A-01R-2314-13	hsa-mir-518c	0.0	0.0	N
TCGA-KN-8434-11A-01R-2314-13	hsa-mir-518d	0.0	0.0	N
TCGA-KN-8434-11A-01R-2314-13	hsa-mir-518e	0.0	0.0	N
TCGA-KN-8434-11A-01R-2314-13	hsa-mir-518f	0.0	0.0	N
TCGA-KN-8434-11A-01R-2314-13	hsa-mir-519a-1	0.0	0.0	N
TCGA-KN-8434-11A-01R-2314-13	hsa-mir-519a-2	0.0	0.0	N
TCGA-KN-8434-11A-01R-2314-13	hsa-mir-519b	0.0	0.0	N
TCGA-KN-8434-11A-01R-2314-13	hsa-mir-519c	0.0	0.0	N
TCGA-KN-8434-11A-01R-2314-13	hsa-mir-519d	0.0	0.0	N
TCGA-KN-8434-11A-01R-2314-13	hsa-mir-519e	0.0	0.0	N
TCGA-KN-8434-11A-01R-2314-13	hsa-mir-520a	0.0	0.0	N
TCGA-KN-8434-11A-01R-2314-13	hsa-mir-520b	0.0	0.0	N
TCGA-KN-8434-11A-01R-2314-13	hsa-mir-520c	0.0	0.0	N
TCGA-KN-8434-11A-01R-2314-13	hsa-mir-520d	0.0	0.0	N
TCGA-KN-8434-11A-01R-2314-13	hsa-mir-520e	0.0	0.0	N
TCGA-KN-8434-11A-01R-2314-13	hsa-mir-520f	0.0	0.0	N
TCGA-KN-8434-11A-01R-2314-13	hsa-mir-520g	0.0	0.0	N
TCGA-KN-8434-11A-01R-2314-13	hsa-mir-520h	0.0	0.0	N
TCGA-KN-8434-11A-01R-2314-13	hsa-mir-521-1	0.0	0.0	N
TCGA-KN-8434-11A-01R-2314-13	hsa-mir-521-2	0.0	0.0	N
TCGA-KN-8434-11A-01R-2314-13	hsa-mir-522	0.0	0.0	N
TCGA-KN-8434-11A-01R-2314-13	hsa-mir-523	0.0	0.0	N
TCGA-KN-8434-11A-01R-2314-13	hsa-mir-524	0.0	0.0	N
TCGA-KN-8434-11A-01R-2314-13	hsa-mir-525	0.0	0.0	N
TCGA-KN-8434-11A-01R-2314-13	hsa-mir-526a-1	0.0	0.0	N
TCGA-KN-8434-11A-01R-2314-13	hsa-mir-526a-2	0.0	0.0	N
TCGA-KN-8434-11A-01R-2314-13	hsa-mir-526b	0.0	0.0	N
TCGA-KN-8434-11A-01R-2314-13	hsa-mir-527	0.0	0.0	N
TCGA-KN-8434-11A-01R-2314-13	hsa-mir-532	8693.0	2303.93434	N
TCGA-KN-8434-11A-01R-2314-13	hsa-mir-539	23.0	6.095766	N
TCGA-KN-8434-11A-01R-2314-13	hsa-mir-541	0.0	0.0	N
TCGA-KN-8434-11A-01R-2314-13	hsa-mir-542	1928.0	510.984172	N
TCGA-KN-8434-11A-01R-2314-13	hsa-mir-543	3.0	0.7951	N
TCGA-KN-8434-11A-01R-2314-13	hsa-mir-544	0.0	0.0	N
TCGA-KN-8434-11A-01R-2314-13	hsa-mir-544b	0.0	0.0	N
TCGA-KN-8434-11A-01R-2314-13	hsa-mir-545	1.0	0.265033	N
TCGA-KN-8434-11A-01R-2314-13	hsa-mir-548a-1	0.0	0.0	N
TCGA-KN-8434-11A-01R-2314-13	hsa-mir-548a-2	0.0	0.0	N
TCGA-KN-8434-11A-01R-2314-13	hsa-mir-548a-3	0.0	0.0	N
TCGA-KN-8434-11A-01R-2314-13	hsa-mir-548aa-1	0.0	0.0	N
TCGA-KN-8434-11A-01R-2314-13	hsa-mir-548aa-2	0.0	0.0	N
TCGA-KN-8434-11A-01R-2314-13	hsa-mir-548b	10.0	2.650333	N
TCGA-KN-8434-11A-01R-2314-13	hsa-mir-548c	0.0	0.0	N
TCGA-KN-8434-11A-01R-2314-13	hsa-mir-548d-1	0.0	0.0	N
TCGA-KN-8434-11A-01R-2314-13	hsa-mir-548d-2	0.0	0.0	N
TCGA-KN-8434-11A-01R-2314-13	hsa-mir-548e	1.0	0.265033	N
TCGA-KN-8434-11A-01R-2314-13	hsa-mir-548f-1	0.0	0.0	N
TCGA-KN-8434-11A-01R-2314-13	hsa-mir-548f-2	0.0	0.0	N
TCGA-KN-8434-11A-01R-2314-13	hsa-mir-548f-3	0.0	0.0	N
TCGA-KN-8434-11A-01R-2314-13	hsa-mir-548f-4	0.0	0.0	N
TCGA-KN-8434-11A-01R-2314-13	hsa-mir-548f-5	0.0	0.0	N
TCGA-KN-8434-11A-01R-2314-13	hsa-mir-548g	0.0	0.0	N
TCGA-KN-8434-11A-01R-2314-13	hsa-mir-548h-1	0.0	0.0	N
TCGA-KN-8434-11A-01R-2314-13	hsa-mir-548h-2	0.0	0.0	N
TCGA-KN-8434-11A-01R-2314-13	hsa-mir-548h-3	0.0	0.0	N
TCGA-KN-8434-11A-01R-2314-13	hsa-mir-548h-4	0.0	0.0	N
TCGA-KN-8434-11A-01R-2314-13	hsa-mir-548i-1	0.0	0.0	N
TCGA-KN-8434-11A-01R-2314-13	hsa-mir-548i-2	0.0	0.0	N
TCGA-KN-8434-11A-01R-2314-13	hsa-mir-548i-3	0.0	0.0	N
TCGA-KN-8434-11A-01R-2314-13	hsa-mir-548i-4	0.0	0.0	N
TCGA-KN-8434-11A-01R-2314-13	hsa-mir-548j	0.0	0.0	N
TCGA-KN-8434-11A-01R-2314-13	hsa-mir-548k	0.0	0.0	N
TCGA-KN-8434-11A-01R-2314-13	hsa-mir-548l	0.0	0.0	N
TCGA-KN-8434-11A-01R-2314-13	hsa-mir-548m	0.0	0.0	N
TCGA-KN-8434-11A-01R-2314-13	hsa-mir-548n	0.0	0.0	N
TCGA-KN-8434-11A-01R-2314-13	hsa-mir-548o	0.0	0.0	N
TCGA-KN-8434-11A-01R-2314-13	hsa-mir-548p	0.0	0.0	N
TCGA-KN-8434-11A-01R-2314-13	hsa-mir-548q	0.0	0.0	N
TCGA-KN-8434-11A-01R-2314-13	hsa-mir-548s	0.0	0.0	N
TCGA-KN-8434-11A-01R-2314-13	hsa-mir-548t	0.0	0.0	N
TCGA-KN-8434-11A-01R-2314-13	hsa-mir-548u	0.0	0.0	N
TCGA-KN-8434-11A-01R-2314-13	hsa-mir-548v	3.0	0.7951	N
TCGA-KN-8434-11A-01R-2314-13	hsa-mir-548w	0.0	0.0	N
TCGA-KN-8434-11A-01R-2314-13	hsa-mir-548x	0.0	0.0	N
TCGA-KN-8434-11A-01R-2314-13	hsa-mir-548y	0.0	0.0	N
TCGA-KN-8434-11A-01R-2314-13	hsa-mir-548z	0.0	0.0	N
TCGA-KN-8434-11A-01R-2314-13	hsa-mir-549	0.0	0.0	N
TCGA-KN-8434-11A-01R-2314-13	hsa-mir-550a-1	5.0	1.325166	N
TCGA-KN-8434-11A-01R-2314-13	hsa-mir-550a-2	4.0	1.060133	N
TCGA-KN-8434-11A-01R-2314-13	hsa-mir-550b-1	0.0	0.0	N
TCGA-KN-8434-11A-01R-2314-13	hsa-mir-550b-2	0.0	0.0	N
TCGA-KN-8434-11A-01R-2314-13	hsa-mir-551a	2.0	0.530067	N
TCGA-KN-8434-11A-01R-2314-13	hsa-mir-551b	33.0	8.746098	N
TCGA-KN-8434-11A-01R-2314-13	hsa-mir-552	0.0	0.0	N
TCGA-KN-8434-11A-01R-2314-13	hsa-mir-553	0.0	0.0	N
TCGA-KN-8434-11A-01R-2314-13	hsa-mir-554	0.0	0.0	N
TCGA-KN-8434-11A-01R-2314-13	hsa-mir-555	0.0	0.0	N
TCGA-KN-8434-11A-01R-2314-13	hsa-mir-556	1.0	0.265033	N
TCGA-KN-8434-11A-01R-2314-13	hsa-mir-557	0.0	0.0	N
TCGA-KN-8434-11A-01R-2314-13	hsa-mir-558	0.0	0.0	N
TCGA-KN-8434-11A-01R-2314-13	hsa-mir-559	0.0	0.0	N
TCGA-KN-8434-11A-01R-2314-13	hsa-mir-561	1.0	0.265033	N
TCGA-KN-8434-11A-01R-2314-13	hsa-mir-562	0.0	0.0	N
TCGA-KN-8434-11A-01R-2314-13	hsa-mir-563	0.0	0.0	N
TCGA-KN-8434-11A-01R-2314-13	hsa-mir-564	0.0	0.0	N
TCGA-KN-8434-11A-01R-2314-13	hsa-mir-566	0.0	0.0	N
TCGA-KN-8434-11A-01R-2314-13	hsa-mir-567	0.0	0.0	N
TCGA-KN-8434-11A-01R-2314-13	hsa-mir-568	0.0	0.0	N
TCGA-KN-8434-11A-01R-2314-13	hsa-mir-569	0.0	0.0	N
TCGA-KN-8434-11A-01R-2314-13	hsa-mir-570	3.0	0.7951	N
TCGA-KN-8434-11A-01R-2314-13	hsa-mir-571	0.0	0.0	N
TCGA-KN-8434-11A-01R-2314-13	hsa-mir-572	0.0	0.0	N
TCGA-KN-8434-11A-01R-2314-13	hsa-mir-573	0.0	0.0	N
TCGA-KN-8434-11A-01R-2314-13	hsa-mir-574	266.0	70.498854	N
TCGA-KN-8434-11A-01R-2314-13	hsa-mir-575	0.0	0.0	N
TCGA-KN-8434-11A-01R-2314-13	hsa-mir-576	10.0	2.650333	N
TCGA-KN-8434-11A-01R-2314-13	hsa-mir-577	50.0	13.251664	N
TCGA-KN-8434-11A-01R-2314-13	hsa-mir-578	0.0	0.0	N
TCGA-KN-8434-11A-01R-2314-13	hsa-mir-579	3.0	0.7951	N
TCGA-KN-8434-11A-01R-2314-13	hsa-mir-580	2.0	0.530067	N
TCGA-KN-8434-11A-01R-2314-13	hsa-mir-581	1.0	0.265033	N
TCGA-KN-8434-11A-01R-2314-13	hsa-mir-582	1098.0	291.006546	N
TCGA-KN-8434-11A-01R-2314-13	hsa-mir-583	0.0	0.0	N
TCGA-KN-8434-11A-01R-2314-13	hsa-mir-584	48.0	12.721598	N
TCGA-KN-8434-11A-01R-2314-13	hsa-mir-585	5.0	1.325166	N
TCGA-KN-8434-11A-01R-2314-13	hsa-mir-586	0.0	0.0	N
TCGA-KN-8434-11A-01R-2314-13	hsa-mir-587	0.0	0.0	N
TCGA-KN-8434-11A-01R-2314-13	hsa-mir-588	1.0	0.265033	N
TCGA-KN-8434-11A-01R-2314-13	hsa-mir-589	116.0	30.743861	N
TCGA-KN-8434-11A-01R-2314-13	hsa-mir-590	41.0	10.866365	N
TCGA-KN-8434-11A-01R-2314-13	hsa-mir-591	0.0	0.0	N
TCGA-KN-8434-11A-01R-2314-13	hsa-mir-592	9.0	2.3853	N
TCGA-KN-8434-11A-01R-2314-13	hsa-mir-593	0.0	0.0	N
TCGA-KN-8434-11A-01R-2314-13	hsa-mir-595	0.0	0.0	N
TCGA-KN-8434-11A-01R-2314-13	hsa-mir-596	0.0	0.0	N
TCGA-KN-8434-11A-01R-2314-13	hsa-mir-597	0.0	0.0	N
TCGA-KN-8434-11A-01R-2314-13	hsa-mir-598	117.0	31.008894	N
TCGA-KN-8434-11A-01R-2314-13	hsa-mir-599	0.0	0.0	N
TCGA-KN-8434-11A-01R-2314-13	hsa-mir-600	0.0	0.0	N
TCGA-KN-8434-11A-01R-2314-13	hsa-mir-601	0.0	0.0	N
TCGA-KN-8434-11A-01R-2314-13	hsa-mir-602	0.0	0.0	N
TCGA-KN-8434-11A-01R-2314-13	hsa-mir-603	0.0	0.0	N
TCGA-KN-8434-11A-01R-2314-13	hsa-mir-604	0.0	0.0	N
TCGA-KN-8434-11A-01R-2314-13	hsa-mir-605	1.0	0.265033	N
TCGA-KN-8434-11A-01R-2314-13	hsa-mir-606	0.0	0.0	N
TCGA-KN-8434-11A-01R-2314-13	hsa-mir-607	0.0	0.0	N
TCGA-KN-8434-11A-01R-2314-13	hsa-mir-608	0.0	0.0	N
TCGA-KN-8434-11A-01R-2314-13	hsa-mir-609	0.0	0.0	N
TCGA-KN-8434-11A-01R-2314-13	hsa-mir-610	0.0	0.0	N
TCGA-KN-8434-11A-01R-2314-13	hsa-mir-611	0.0	0.0	N
TCGA-KN-8434-11A-01R-2314-13	hsa-mir-612	0.0	0.0	N
TCGA-KN-8434-11A-01R-2314-13	hsa-mir-613	0.0	0.0	N
TCGA-KN-8434-11A-01R-2314-13	hsa-mir-614	0.0	0.0	N
TCGA-KN-8434-11A-01R-2314-13	hsa-mir-615	113.0	29.948761	N
TCGA-KN-8434-11A-01R-2314-13	hsa-mir-616	6.0	1.5902	N
TCGA-KN-8434-11A-01R-2314-13	hsa-mir-617	0.0	0.0	N
TCGA-KN-8434-11A-01R-2314-13	hsa-mir-618	5.0	1.325166	N
TCGA-KN-8434-11A-01R-2314-13	hsa-mir-619	0.0	0.0	N
TCGA-KN-8434-11A-01R-2314-13	hsa-mir-620	0.0	0.0	N
TCGA-KN-8434-11A-01R-2314-13	hsa-mir-621	0.0	0.0	N
TCGA-KN-8434-11A-01R-2314-13	hsa-mir-622	0.0	0.0	N
TCGA-KN-8434-11A-01R-2314-13	hsa-mir-623	0.0	0.0	N
TCGA-KN-8434-11A-01R-2314-13	hsa-mir-624	5.0	1.325166	N
TCGA-KN-8434-11A-01R-2314-13	hsa-mir-625	154.0	40.815126	N
TCGA-KN-8434-11A-01R-2314-13	hsa-mir-626	0.0	0.0	N
TCGA-KN-8434-11A-01R-2314-13	hsa-mir-627	14.0	3.710466	N
TCGA-KN-8434-11A-01R-2314-13	hsa-mir-628	27.0	7.155899	N
TCGA-KN-8434-11A-01R-2314-13	hsa-mir-629	110.0	29.153661	N
TCGA-KN-8434-11A-01R-2314-13	hsa-mir-630	0.0	0.0	N
TCGA-KN-8434-11A-01R-2314-13	hsa-mir-631	0.0	0.0	N
TCGA-KN-8434-11A-01R-2314-13	hsa-mir-632	3.0	0.7951	N
TCGA-KN-8434-11A-01R-2314-13	hsa-mir-633	0.0	0.0	N
TCGA-KN-8434-11A-01R-2314-13	hsa-mir-634	0.0	0.0	N
TCGA-KN-8434-11A-01R-2314-13	hsa-mir-635	0.0	0.0	N
TCGA-KN-8434-11A-01R-2314-13	hsa-mir-636	0.0	0.0	N
TCGA-KN-8434-11A-01R-2314-13	hsa-mir-637	0.0	0.0	N
TCGA-KN-8434-11A-01R-2314-13	hsa-mir-638	0.0	0.0	N
TCGA-KN-8434-11A-01R-2314-13	hsa-mir-639	1.0	0.265033	N
TCGA-KN-8434-11A-01R-2314-13	hsa-mir-640	0.0	0.0	N
TCGA-KN-8434-11A-01R-2314-13	hsa-mir-641	0.0	0.0	N
TCGA-KN-8434-11A-01R-2314-13	hsa-mir-642a	3.0	0.7951	N
TCGA-KN-8434-11A-01R-2314-13	hsa-mir-642b	0.0	0.0	N
TCGA-KN-8434-11A-01R-2314-13	hsa-mir-643	1.0	0.265033	N
TCGA-KN-8434-11A-01R-2314-13	hsa-mir-644	0.0	0.0	N
TCGA-KN-8434-11A-01R-2314-13	hsa-mir-645	0.0	0.0	N
TCGA-KN-8434-11A-01R-2314-13	hsa-mir-646	0.0	0.0	N
TCGA-KN-8434-11A-01R-2314-13	hsa-mir-647	0.0	0.0	N
TCGA-KN-8434-11A-01R-2314-13	hsa-mir-648	0.0	0.0	N
TCGA-KN-8434-11A-01R-2314-13	hsa-mir-649	0.0	0.0	N
TCGA-KN-8434-11A-01R-2314-13	hsa-mir-650	0.0	0.0	N
TCGA-KN-8434-11A-01R-2314-13	hsa-mir-651	9.0	2.3853	N
TCGA-KN-8434-11A-01R-2314-13	hsa-mir-652	82.0	21.732729	N
TCGA-KN-8434-11A-01R-2314-13	hsa-mir-653	225.0	59.632489	N
TCGA-KN-8434-11A-01R-2314-13	hsa-mir-654	61.0	16.16703	N
TCGA-KN-8434-11A-01R-2314-13	hsa-mir-655	2.0	0.530067	N
TCGA-KN-8434-11A-01R-2314-13	hsa-mir-656	3.0	0.7951	N
TCGA-KN-8434-11A-01R-2314-13	hsa-mir-657	0.0	0.0	N
TCGA-KN-8434-11A-01R-2314-13	hsa-mir-658	1.0	0.265033	N
TCGA-KN-8434-11A-01R-2314-13	hsa-mir-659	3.0	0.7951	N
TCGA-KN-8434-11A-01R-2314-13	hsa-mir-660	660.0	174.921968	N
TCGA-KN-8434-11A-01R-2314-13	hsa-mir-661	0.0	0.0	N
TCGA-KN-8434-11A-01R-2314-13	hsa-mir-662	0.0	0.0	N
TCGA-KN-8434-11A-01R-2314-13	hsa-mir-663	0.0	0.0	N
TCGA-KN-8434-11A-01R-2314-13	hsa-mir-663b	0.0	0.0	N
TCGA-KN-8434-11A-01R-2314-13	hsa-mir-664	108.0	28.623595	N
TCGA-KN-8434-11A-01R-2314-13	hsa-mir-665	1.0	0.265033	N
TCGA-KN-8434-11A-01R-2314-13	hsa-mir-668	1.0	0.265033	N
TCGA-KN-8434-11A-01R-2314-13	hsa-mir-670	0.0	0.0	N
TCGA-KN-8434-11A-01R-2314-13	hsa-mir-671	20.0	5.300666	N
TCGA-KN-8434-11A-01R-2314-13	hsa-mir-675	76.0	20.14253	N
TCGA-KN-8434-11A-01R-2314-13	hsa-mir-676	6.0	1.5902	N
TCGA-KN-8434-11A-01R-2314-13	hsa-mir-7-1	46.0	12.191531	N
TCGA-KN-8434-11A-01R-2314-13	hsa-mir-7-2	0.0	0.0	N
TCGA-KN-8434-11A-01R-2314-13	hsa-mir-7-3	0.0	0.0	N
TCGA-KN-8434-11A-01R-2314-13	hsa-mir-708	375.0	99.387482	N
TCGA-KN-8434-11A-01R-2314-13	hsa-mir-711	0.0	0.0	N
TCGA-KN-8434-11A-01R-2314-13	hsa-mir-718	0.0	0.0	N
TCGA-KN-8434-11A-01R-2314-13	hsa-mir-720	0.0	0.0	N
TCGA-KN-8434-11A-01R-2314-13	hsa-mir-744	129.0	34.189294	N
TCGA-KN-8434-11A-01R-2314-13	hsa-mir-758	30.0	7.950999	N
TCGA-KN-8434-11A-01R-2314-13	hsa-mir-759	0.0	0.0	N
TCGA-KN-8434-11A-01R-2314-13	hsa-mir-760	2.0	0.530067	N
TCGA-KN-8434-11A-01R-2314-13	hsa-mir-761	0.0	0.0	N
TCGA-KN-8434-11A-01R-2314-13	hsa-mir-762	0.0	0.0	N
TCGA-KN-8434-11A-01R-2314-13	hsa-mir-764	0.0	0.0	N
TCGA-KN-8434-11A-01R-2314-13	hsa-mir-765	1.0	0.265033	N
TCGA-KN-8434-11A-01R-2314-13	hsa-mir-766	19.0	5.035632	N
TCGA-KN-8434-11A-01R-2314-13	hsa-mir-767	1.0	0.265033	N
TCGA-KN-8434-11A-01R-2314-13	hsa-mir-769	57.0	15.106897	N
TCGA-KN-8434-11A-01R-2314-13	hsa-mir-770	0.0	0.0	N
TCGA-KN-8434-11A-01R-2314-13	hsa-mir-802	1.0	0.265033	N
TCGA-KN-8434-11A-01R-2314-13	hsa-mir-873	4.0	1.060133	N
TCGA-KN-8434-11A-01R-2314-13	hsa-mir-874	258.0	68.378587	N
TCGA-KN-8434-11A-01R-2314-13	hsa-mir-875	0.0	0.0	N
TCGA-KN-8434-11A-01R-2314-13	hsa-mir-876	1.0	0.265033	N
TCGA-KN-8434-11A-01R-2314-13	hsa-mir-877	8.0	2.120266	N
TCGA-KN-8434-11A-01R-2314-13	hsa-mir-885	3.0	0.7951	N
TCGA-KN-8434-11A-01R-2314-13	hsa-mir-887	28.0	7.420932	N
TCGA-KN-8434-11A-01R-2314-13	hsa-mir-888	2.0	0.530067	N
TCGA-KN-8434-11A-01R-2314-13	hsa-mir-889	27.0	7.155899	N
TCGA-KN-8434-11A-01R-2314-13	hsa-mir-890	5.0	1.325166	N
TCGA-KN-8434-11A-01R-2314-13	hsa-mir-891a	340.0	90.111317	N
TCGA-KN-8434-11A-01R-2314-13	hsa-mir-891b	5.0	1.325166	N
TCGA-KN-8434-11A-01R-2314-13	hsa-mir-892a	4.0	1.060133	N
TCGA-KN-8434-11A-01R-2314-13	hsa-mir-892b	0.0	0.0	N
TCGA-KN-8434-11A-01R-2314-13	hsa-mir-9-1	1268.0	336.062204	N
TCGA-KN-8434-11A-01R-2314-13	hsa-mir-9-2	1236.0	327.581139	N
TCGA-KN-8434-11A-01R-2314-13	hsa-mir-9-3	0.0	0.0	N
TCGA-KN-8434-11A-01R-2314-13	hsa-mir-920	0.0	0.0	N
TCGA-KN-8434-11A-01R-2314-13	hsa-mir-921	0.0	0.0	N
TCGA-KN-8434-11A-01R-2314-13	hsa-mir-922	0.0	0.0	N
TCGA-KN-8434-11A-01R-2314-13	hsa-mir-924	0.0	0.0	N
TCGA-KN-8434-11A-01R-2314-13	hsa-mir-92a-1	760.0	201.425296	N
TCGA-KN-8434-11A-01R-2314-13	hsa-mir-92a-2	27051.0	7169.415371	N
TCGA-KN-8434-11A-01R-2314-13	hsa-mir-92b	111.0	29.418695	N
TCGA-KN-8434-11A-01R-2314-13	hsa-mir-93	5713.0	1514.135153	N
TCGA-KN-8434-11A-01R-2314-13	hsa-mir-933	0.0	0.0	N
TCGA-KN-8434-11A-01R-2314-13	hsa-mir-934	9.0	2.3853	N
TCGA-KN-8434-11A-01R-2314-13	hsa-mir-935	1.0	0.265033	N
TCGA-KN-8434-11A-01R-2314-13	hsa-mir-936	0.0	0.0	N
TCGA-KN-8434-11A-01R-2314-13	hsa-mir-937	1.0	0.265033	N
TCGA-KN-8434-11A-01R-2314-13	hsa-mir-938	0.0	0.0	N
TCGA-KN-8434-11A-01R-2314-13	hsa-mir-939	3.0	0.7951	N
TCGA-KN-8434-11A-01R-2314-13	hsa-mir-940	3.0	0.7951	N
TCGA-KN-8434-11A-01R-2314-13	hsa-mir-941-1	0.0	0.0	N
TCGA-KN-8434-11A-01R-2314-13	hsa-mir-941-3	0.0	0.0	N
TCGA-KN-8434-11A-01R-2314-13	hsa-mir-941-4	0.0	0.0	N
TCGA-KN-8434-11A-01R-2314-13	hsa-mir-942	8.0	2.120266	N
TCGA-KN-8434-11A-01R-2314-13	hsa-mir-943	0.0	0.0	N
TCGA-KN-8434-11A-01R-2314-13	hsa-mir-944	1.0	0.265033	N
TCGA-KN-8434-11A-01R-2314-13	hsa-mir-95	25.0	6.625832	N
TCGA-KN-8434-11A-01R-2314-13	hsa-mir-96	14.0	3.710466	N
TCGA-KN-8434-11A-01R-2314-13	hsa-mir-98	271.0	71.82402	N
TCGA-KN-8434-11A-01R-2314-13	hsa-mir-99a	3874.0	1026.738943	N
TCGA-KN-8434-11A-01R-2314-13	hsa-mir-99b	129202.0	34242.830386	N
