# Supplementary material for: Dysfunctional miRNA-Mediated Regulation in Chromophobe Renal Cell Carcinoma
Source: PLoS One. 2016 Jun 3;11(6):e0156324. doi: 10.1371/journal.pone.0156324 (PMC4892590; doi:10.1371/journal.pone.0156324)
Supplement: S1 File — (ZIP) [file pone.0156324.s001.zip › S1_File miRNA expression profile downloaded from TCGA/control/bcgsc.ca__IlluminaHiSeq_miRNASeq__TCGA-KN-8435-11A-01R-2314-13__mirna_quantification.txt]

barcode	miRNA_ID	read_count	reads_per_million_miRNA_mapped	cross-mapped
TCGA-KN-8435-11A-01R-2314-13	hsa-let-7a-1	82490.0	9868.035806	N
TCGA-KN-8435-11A-01R-2314-13	hsa-let-7a-2	165316.0	19776.266303	Y
TCGA-KN-8435-11A-01R-2314-13	hsa-let-7a-3	83640.0	10005.60692	N
TCGA-KN-8435-11A-01R-2314-13	hsa-let-7b	132971.0	15906.929194	N
TCGA-KN-8435-11A-01R-2314-13	hsa-let-7c	24322.0	2909.569243	Y
TCGA-KN-8435-11A-01R-2314-13	hsa-let-7d	3770.0	450.993999	N
TCGA-KN-8435-11A-01R-2314-13	hsa-let-7e	17892.0	2140.367277	N
TCGA-KN-8435-11A-01R-2314-13	hsa-let-7f-1	151.0	18.063685	N
TCGA-KN-8435-11A-01R-2314-13	hsa-let-7f-2	79130.0	9466.0889	N
TCGA-KN-8435-11A-01R-2314-13	hsa-let-7g	4024.0	481.379271	N
TCGA-KN-8435-11A-01R-2314-13	hsa-let-7i	2458.0	294.043302	N
TCGA-KN-8435-11A-01R-2314-13	hsa-mir-1-1	0.0	0.0	N
TCGA-KN-8435-11A-01R-2314-13	hsa-mir-1-2	153.0	18.302939	N
TCGA-KN-8435-11A-01R-2314-13	hsa-mir-100	57562.0	6885.972567	Y
TCGA-KN-8435-11A-01R-2314-13	hsa-mir-101-1	186882.0	22356.143382	N
TCGA-KN-8435-11A-01R-2314-13	hsa-mir-101-2	415.0	49.645228	N
TCGA-KN-8435-11A-01R-2314-13	hsa-mir-103-1	77214.0	9236.883462	Y
TCGA-KN-8435-11A-01R-2314-13	hsa-mir-103-1-as	0.0	0.0	N
TCGA-KN-8435-11A-01R-2314-13	hsa-mir-103-2	24.0	2.871049	N
TCGA-KN-8435-11A-01R-2314-13	hsa-mir-103-2-as	0.0	0.0	N
TCGA-KN-8435-11A-01R-2314-13	hsa-mir-105-1	0.0	0.0	N
TCGA-KN-8435-11A-01R-2314-13	hsa-mir-105-2	0.0	0.0	N
TCGA-KN-8435-11A-01R-2314-13	hsa-mir-106a	128.0	15.312263	Y
TCGA-KN-8435-11A-01R-2314-13	hsa-mir-106b	1308.0	156.472189	N
TCGA-KN-8435-11A-01R-2314-13	hsa-mir-107	597.0	71.417352	Y
TCGA-KN-8435-11A-01R-2314-13	hsa-mir-10a	484998.0	58018.882652	N
TCGA-KN-8435-11A-01R-2314-13	hsa-mir-10b	1837229.0	219782.295507	N
TCGA-KN-8435-11A-01R-2314-13	hsa-mir-1178	0.0	0.0	N
TCGA-KN-8435-11A-01R-2314-13	hsa-mir-1179	1.0	0.119627	N
TCGA-KN-8435-11A-01R-2314-13	hsa-mir-1180	241.0	28.83012	N
TCGA-KN-8435-11A-01R-2314-13	hsa-mir-1181	1.0	0.119627	N
TCGA-KN-8435-11A-01R-2314-13	hsa-mir-1182	0.0	0.0	N
TCGA-KN-8435-11A-01R-2314-13	hsa-mir-1183	0.0	0.0	N
TCGA-KN-8435-11A-01R-2314-13	hsa-mir-1184-1	0.0	0.0	N
TCGA-KN-8435-11A-01R-2314-13	hsa-mir-1184-2	0.0	0.0	N
TCGA-KN-8435-11A-01R-2314-13	hsa-mir-1184-3	0.0	0.0	N
TCGA-KN-8435-11A-01R-2314-13	hsa-mir-1185-1	0.0	0.0	N
TCGA-KN-8435-11A-01R-2314-13	hsa-mir-1185-2	0.0	0.0	N
TCGA-KN-8435-11A-01R-2314-13	hsa-mir-1193	0.0	0.0	N
TCGA-KN-8435-11A-01R-2314-13	hsa-mir-1197	0.0	0.0	N
TCGA-KN-8435-11A-01R-2314-13	hsa-mir-1200	0.0	0.0	N
TCGA-KN-8435-11A-01R-2314-13	hsa-mir-1202	0.0	0.0	N
TCGA-KN-8435-11A-01R-2314-13	hsa-mir-1203	0.0	0.0	N
TCGA-KN-8435-11A-01R-2314-13	hsa-mir-1204	0.0	0.0	N
TCGA-KN-8435-11A-01R-2314-13	hsa-mir-1205	0.0	0.0	N
TCGA-KN-8435-11A-01R-2314-13	hsa-mir-1206	0.0	0.0	N
TCGA-KN-8435-11A-01R-2314-13	hsa-mir-1207	0.0	0.0	N
TCGA-KN-8435-11A-01R-2314-13	hsa-mir-1208	0.0	0.0	N
TCGA-KN-8435-11A-01R-2314-13	hsa-mir-122	0.0	0.0	N
TCGA-KN-8435-11A-01R-2314-13	hsa-mir-1224	3.0	0.358881	N
TCGA-KN-8435-11A-01R-2314-13	hsa-mir-1225	0.0	0.0	N
TCGA-KN-8435-11A-01R-2314-13	hsa-mir-1226	9.0	1.076643	N
TCGA-KN-8435-11A-01R-2314-13	hsa-mir-1227	0.0	0.0	N
TCGA-KN-8435-11A-01R-2314-13	hsa-mir-1228	1.0	0.119627	N
TCGA-KN-8435-11A-01R-2314-13	hsa-mir-1229	1.0	0.119627	N
TCGA-KN-8435-11A-01R-2314-13	hsa-mir-1231	0.0	0.0	N
TCGA-KN-8435-11A-01R-2314-13	hsa-mir-1233-1	0.0	0.0	N
TCGA-KN-8435-11A-01R-2314-13	hsa-mir-1233-2	0.0	0.0	N
TCGA-KN-8435-11A-01R-2314-13	hsa-mir-1234	1.0	0.119627	N
TCGA-KN-8435-11A-01R-2314-13	hsa-mir-1236	0.0	0.0	N
TCGA-KN-8435-11A-01R-2314-13	hsa-mir-1237	0.0	0.0	N
TCGA-KN-8435-11A-01R-2314-13	hsa-mir-1238	0.0	0.0	N
TCGA-KN-8435-11A-01R-2314-13	hsa-mir-124-1	7.0	0.837389	N
TCGA-KN-8435-11A-01R-2314-13	hsa-mir-124-2	5.0	0.598135	N
TCGA-KN-8435-11A-01R-2314-13	hsa-mir-124-3	3.0	0.358881	N
TCGA-KN-8435-11A-01R-2314-13	hsa-mir-1243	0.0	0.0	N
TCGA-KN-8435-11A-01R-2314-13	hsa-mir-1244-1	0.0	0.0	N
TCGA-KN-8435-11A-01R-2314-13	hsa-mir-1244-2	0.0	0.0	N
TCGA-KN-8435-11A-01R-2314-13	hsa-mir-1244-3	0.0	0.0	N
TCGA-KN-8435-11A-01R-2314-13	hsa-mir-1245	4.0	0.478508	N
TCGA-KN-8435-11A-01R-2314-13	hsa-mir-1246	0.0	0.0	N
TCGA-KN-8435-11A-01R-2314-13	hsa-mir-1247	41.0	4.904709	N
TCGA-KN-8435-11A-01R-2314-13	hsa-mir-1248	2.0	0.239254	N
TCGA-KN-8435-11A-01R-2314-13	hsa-mir-1249	3.0	0.358881	N
TCGA-KN-8435-11A-01R-2314-13	hsa-mir-1250	0.0	0.0	N
TCGA-KN-8435-11A-01R-2314-13	hsa-mir-1251	219.0	26.198325	N
TCGA-KN-8435-11A-01R-2314-13	hsa-mir-1252	0.0	0.0	N
TCGA-KN-8435-11A-01R-2314-13	hsa-mir-1253	0.0	0.0	N
TCGA-KN-8435-11A-01R-2314-13	hsa-mir-1254	0.0	0.0	N
TCGA-KN-8435-11A-01R-2314-13	hsa-mir-1255a	0.0	0.0	N
TCGA-KN-8435-11A-01R-2314-13	hsa-mir-1255b-1	0.0	0.0	N
TCGA-KN-8435-11A-01R-2314-13	hsa-mir-1255b-2	0.0	0.0	N
TCGA-KN-8435-11A-01R-2314-13	hsa-mir-1256	0.0	0.0	N
TCGA-KN-8435-11A-01R-2314-13	hsa-mir-1257	0.0	0.0	N
TCGA-KN-8435-11A-01R-2314-13	hsa-mir-1258	1.0	0.119627	N
TCGA-KN-8435-11A-01R-2314-13	hsa-mir-125a	10043.0	1201.414518	N
TCGA-KN-8435-11A-01R-2314-13	hsa-mir-125b-1	8507.0	1017.667361	N
TCGA-KN-8435-11A-01R-2314-13	hsa-mir-125b-2	270.0	32.299305	N
TCGA-KN-8435-11A-01R-2314-13	hsa-mir-126	31298.0	3744.087582	N
TCGA-KN-8435-11A-01R-2314-13	hsa-mir-1260	0.0	0.0	N
TCGA-KN-8435-11A-01R-2314-13	hsa-mir-1260b	0.0	0.0	N
TCGA-KN-8435-11A-01R-2314-13	hsa-mir-1261	0.0	0.0	N
TCGA-KN-8435-11A-01R-2314-13	hsa-mir-1262	7.0	0.837389	N
TCGA-KN-8435-11A-01R-2314-13	hsa-mir-1263	0.0	0.0	N
TCGA-KN-8435-11A-01R-2314-13	hsa-mir-1264	0.0	0.0	N
TCGA-KN-8435-11A-01R-2314-13	hsa-mir-1265	0.0	0.0	N
TCGA-KN-8435-11A-01R-2314-13	hsa-mir-1266	3.0	0.358881	N
TCGA-KN-8435-11A-01R-2314-13	hsa-mir-1267	0.0	0.0	N
TCGA-KN-8435-11A-01R-2314-13	hsa-mir-1268	0.0	0.0	N
TCGA-KN-8435-11A-01R-2314-13	hsa-mir-1269	296.0	35.409608	N
TCGA-KN-8435-11A-01R-2314-13	hsa-mir-127	3617.0	432.69106	N
TCGA-KN-8435-11A-01R-2314-13	hsa-mir-1270-1	7.0	0.837389	N
TCGA-KN-8435-11A-01R-2314-13	hsa-mir-1270-2	14.0	1.674779	N
TCGA-KN-8435-11A-01R-2314-13	hsa-mir-1271	22.0	2.631795	N
TCGA-KN-8435-11A-01R-2314-13	hsa-mir-1272	0.0	0.0	N
TCGA-KN-8435-11A-01R-2314-13	hsa-mir-1273	0.0	0.0	N
TCGA-KN-8435-11A-01R-2314-13	hsa-mir-1273c	0.0	0.0	N
TCGA-KN-8435-11A-01R-2314-13	hsa-mir-1273d	0.0	0.0	N
TCGA-KN-8435-11A-01R-2314-13	hsa-mir-1274a	0.0	0.0	N
TCGA-KN-8435-11A-01R-2314-13	hsa-mir-1274b	7.0	0.837389	N
TCGA-KN-8435-11A-01R-2314-13	hsa-mir-1275	3.0	0.358881	N
TCGA-KN-8435-11A-01R-2314-13	hsa-mir-1276	0.0	0.0	N
TCGA-KN-8435-11A-01R-2314-13	hsa-mir-1277	3.0	0.358881	N
TCGA-KN-8435-11A-01R-2314-13	hsa-mir-1278	0.0	0.0	N
TCGA-KN-8435-11A-01R-2314-13	hsa-mir-1279	0.0	0.0	N
TCGA-KN-8435-11A-01R-2314-13	hsa-mir-128-1	580.0	69.383692	N
TCGA-KN-8435-11A-01R-2314-13	hsa-mir-128-2	441.0	52.755531	N
TCGA-KN-8435-11A-01R-2314-13	hsa-mir-1280	0.0	0.0	N
TCGA-KN-8435-11A-01R-2314-13	hsa-mir-1281	0.0	0.0	N
TCGA-KN-8435-11A-01R-2314-13	hsa-mir-1282	0.0	0.0	N
TCGA-KN-8435-11A-01R-2314-13	hsa-mir-1283-1	0.0	0.0	N
TCGA-KN-8435-11A-01R-2314-13	hsa-mir-1283-2	0.0	0.0	N
TCGA-KN-8435-11A-01R-2314-13	hsa-mir-1284	2.0	0.239254	N
TCGA-KN-8435-11A-01R-2314-13	hsa-mir-1285-1	0.0	0.0	N
TCGA-KN-8435-11A-01R-2314-13	hsa-mir-1285-2	0.0	0.0	N
TCGA-KN-8435-11A-01R-2314-13	hsa-mir-1286	0.0	0.0	N
TCGA-KN-8435-11A-01R-2314-13	hsa-mir-1287	195.0	23.327276	N
TCGA-KN-8435-11A-01R-2314-13	hsa-mir-1288	3.0	0.358881	N
TCGA-KN-8435-11A-01R-2314-13	hsa-mir-1289-1	0.0	0.0	N
TCGA-KN-8435-11A-01R-2314-13	hsa-mir-1289-2	0.0	0.0	N
TCGA-KN-8435-11A-01R-2314-13	hsa-mir-129-1	180.0	21.53287	N
TCGA-KN-8435-11A-01R-2314-13	hsa-mir-129-2	159.0	19.020702	N
TCGA-KN-8435-11A-01R-2314-13	hsa-mir-1290	0.0	0.0	N
TCGA-KN-8435-11A-01R-2314-13	hsa-mir-1291	2.0	0.239254	N
TCGA-KN-8435-11A-01R-2314-13	hsa-mir-1292	3.0	0.358881	N
TCGA-KN-8435-11A-01R-2314-13	hsa-mir-1293	1.0	0.119627	N
TCGA-KN-8435-11A-01R-2314-13	hsa-mir-1294	1.0	0.119627	N
TCGA-KN-8435-11A-01R-2314-13	hsa-mir-1295	2.0	0.239254	N
TCGA-KN-8435-11A-01R-2314-13	hsa-mir-1296	26.0	3.110303	N
TCGA-KN-8435-11A-01R-2314-13	hsa-mir-1297	0.0	0.0	N
TCGA-KN-8435-11A-01R-2314-13	hsa-mir-1298	1.0	0.119627	N
TCGA-KN-8435-11A-01R-2314-13	hsa-mir-1299	0.0	0.0	N
TCGA-KN-8435-11A-01R-2314-13	hsa-mir-1301	59.0	7.057996	N
TCGA-KN-8435-11A-01R-2314-13	hsa-mir-1302-1	0.0	0.0	N
TCGA-KN-8435-11A-01R-2314-13	hsa-mir-1302-10	0.0	0.0	N
TCGA-KN-8435-11A-01R-2314-13	hsa-mir-1302-11	0.0	0.0	N
TCGA-KN-8435-11A-01R-2314-13	hsa-mir-1302-2	0.0	0.0	N
TCGA-KN-8435-11A-01R-2314-13	hsa-mir-1302-3	0.0	0.0	N
TCGA-KN-8435-11A-01R-2314-13	hsa-mir-1302-4	0.0	0.0	N
TCGA-KN-8435-11A-01R-2314-13	hsa-mir-1302-5	0.0	0.0	N
TCGA-KN-8435-11A-01R-2314-13	hsa-mir-1302-6	0.0	0.0	N
TCGA-KN-8435-11A-01R-2314-13	hsa-mir-1302-7	0.0	0.0	N
TCGA-KN-8435-11A-01R-2314-13	hsa-mir-1302-8	0.0	0.0	N
TCGA-KN-8435-11A-01R-2314-13	hsa-mir-1302-9	0.0	0.0	N
TCGA-KN-8435-11A-01R-2314-13	hsa-mir-1303	0.0	0.0	N
TCGA-KN-8435-11A-01R-2314-13	hsa-mir-1304	0.0	0.0	N
TCGA-KN-8435-11A-01R-2314-13	hsa-mir-1305	2.0	0.239254	N
TCGA-KN-8435-11A-01R-2314-13	hsa-mir-1306	49.0	5.861726	N
TCGA-KN-8435-11A-01R-2314-13	hsa-mir-1307	7740.0	925.913409	N
TCGA-KN-8435-11A-01R-2314-13	hsa-mir-130a	731.0	87.447378	N
TCGA-KN-8435-11A-01R-2314-13	hsa-mir-130b	39.0	4.665455	N
TCGA-KN-8435-11A-01R-2314-13	hsa-mir-132	1337.0	159.941373	N
TCGA-KN-8435-11A-01R-2314-13	hsa-mir-1321	0.0	0.0	N
TCGA-KN-8435-11A-01R-2314-13	hsa-mir-1322	0.0	0.0	N
TCGA-KN-8435-11A-01R-2314-13	hsa-mir-1323	0.0	0.0	N
TCGA-KN-8435-11A-01R-2314-13	hsa-mir-1324	0.0	0.0	N
TCGA-KN-8435-11A-01R-2314-13	hsa-mir-133a-1	56.0	6.699115	Y
TCGA-KN-8435-11A-01R-2314-13	hsa-mir-133a-2	2.0	0.239254	Y
TCGA-KN-8435-11A-01R-2314-13	hsa-mir-133b	12.0	1.435525	Y
TCGA-KN-8435-11A-01R-2314-13	hsa-mir-134	796.0	95.223136	N
TCGA-KN-8435-11A-01R-2314-13	hsa-mir-135a-1	156.0	18.661821	N
TCGA-KN-8435-11A-01R-2314-13	hsa-mir-135a-2	34.0	4.06732	N
TCGA-KN-8435-11A-01R-2314-13	hsa-mir-135b	93.0	11.125316	N
TCGA-KN-8435-11A-01R-2314-13	hsa-mir-136	215.0	25.719817	N
TCGA-KN-8435-11A-01R-2314-13	hsa-mir-137	1.0	0.119627	N
TCGA-KN-8435-11A-01R-2314-13	hsa-mir-138-1	18.0	2.153287	N
TCGA-KN-8435-11A-01R-2314-13	hsa-mir-138-2	33.0	3.947693	N
TCGA-KN-8435-11A-01R-2314-13	hsa-mir-139	1737.0	207.792195	N
TCGA-KN-8435-11A-01R-2314-13	hsa-mir-140	12943.0	1548.332979	N
TCGA-KN-8435-11A-01R-2314-13	hsa-mir-141	2072.0	247.867259	N
TCGA-KN-8435-11A-01R-2314-13	hsa-mir-142	5731.0	685.582655	N
TCGA-KN-8435-11A-01R-2314-13	hsa-mir-143	592799.0	70914.79886	N
TCGA-KN-8435-11A-01R-2314-13	hsa-mir-144	476.0	56.942478	N
TCGA-KN-8435-11A-01R-2314-13	hsa-mir-145	13696.0	1638.412152	N
TCGA-KN-8435-11A-01R-2314-13	hsa-mir-1468	100.0	11.962706	N
TCGA-KN-8435-11A-01R-2314-13	hsa-mir-1469	0.0	0.0	N
TCGA-KN-8435-11A-01R-2314-13	hsa-mir-146a	286.0	34.213338	N
TCGA-KN-8435-11A-01R-2314-13	hsa-mir-146b	2610.0	312.226615	N
TCGA-KN-8435-11A-01R-2314-13	hsa-mir-147	0.0	0.0	N
TCGA-KN-8435-11A-01R-2314-13	hsa-mir-1470	0.0	0.0	N
TCGA-KN-8435-11A-01R-2314-13	hsa-mir-1471	0.0	0.0	N
TCGA-KN-8435-11A-01R-2314-13	hsa-mir-147b	4.0	0.478508	N
TCGA-KN-8435-11A-01R-2314-13	hsa-mir-148a	109891.0	13145.936753	N
TCGA-KN-8435-11A-01R-2314-13	hsa-mir-148b	852.0	101.922251	N
TCGA-KN-8435-11A-01R-2314-13	hsa-mir-149	60.0	7.177623	N
TCGA-KN-8435-11A-01R-2314-13	hsa-mir-150	2661.0	318.327595	N
TCGA-KN-8435-11A-01R-2314-13	hsa-mir-151	13016.0	1557.065754	N
TCGA-KN-8435-11A-01R-2314-13	hsa-mir-152	2504.0	299.546147	N
TCGA-KN-8435-11A-01R-2314-13	hsa-mir-153-1	0.0	0.0	N
TCGA-KN-8435-11A-01R-2314-13	hsa-mir-153-2	35.0	4.186947	N
TCGA-KN-8435-11A-01R-2314-13	hsa-mir-1537	0.0	0.0	N
TCGA-KN-8435-11A-01R-2314-13	hsa-mir-1538	1.0	0.119627	N
TCGA-KN-8435-11A-01R-2314-13	hsa-mir-1539	1.0	0.119627	N
TCGA-KN-8435-11A-01R-2314-13	hsa-mir-154	21.0	2.512168	N
TCGA-KN-8435-11A-01R-2314-13	hsa-mir-155	355.0	42.467605	N
TCGA-KN-8435-11A-01R-2314-13	hsa-mir-15a	535.0	64.000475	N
TCGA-KN-8435-11A-01R-2314-13	hsa-mir-15b	620.0	74.168774	N
TCGA-KN-8435-11A-01R-2314-13	hsa-mir-16-1	1595.0	190.805153	N
TCGA-KN-8435-11A-01R-2314-13	hsa-mir-16-2	14.0	1.674779	N
TCGA-KN-8435-11A-01R-2314-13	hsa-mir-17	2818.0	337.109042	Y
TCGA-KN-8435-11A-01R-2314-13	hsa-mir-181a-1	18817.0	2251.022303	N
TCGA-KN-8435-11A-01R-2314-13	hsa-mir-181a-2	6689.0	800.185374	N
TCGA-KN-8435-11A-01R-2314-13	hsa-mir-181b-1	3062.0	366.298044	N
TCGA-KN-8435-11A-01R-2314-13	hsa-mir-181b-2	31.0	3.708439	N
TCGA-KN-8435-11A-01R-2314-13	hsa-mir-181c	625.0	74.76691	N
TCGA-KN-8435-11A-01R-2314-13	hsa-mir-181d	127.0	15.192636	N
TCGA-KN-8435-11A-01R-2314-13	hsa-mir-182	17886.0	2139.649514	N
TCGA-KN-8435-11A-01R-2314-13	hsa-mir-1825	0.0	0.0	N
TCGA-KN-8435-11A-01R-2314-13	hsa-mir-1827	0.0	0.0	N
TCGA-KN-8435-11A-01R-2314-13	hsa-mir-183	8310.0	994.100831	N
TCGA-KN-8435-11A-01R-2314-13	hsa-mir-184	87.0	10.407554	N
TCGA-KN-8435-11A-01R-2314-13	hsa-mir-185	333.0	39.835809	N
TCGA-KN-8435-11A-01R-2314-13	hsa-mir-186	951.0	113.76533	N
TCGA-KN-8435-11A-01R-2314-13	hsa-mir-187	181.0	21.652497	N
TCGA-KN-8435-11A-01R-2314-13	hsa-mir-188	117.0	13.996365	N
TCGA-KN-8435-11A-01R-2314-13	hsa-mir-18a	14.0	1.674779	N
TCGA-KN-8435-11A-01R-2314-13	hsa-mir-18b	3.0	0.358881	N
TCGA-KN-8435-11A-01R-2314-13	hsa-mir-190	164.0	19.618837	N
TCGA-KN-8435-11A-01R-2314-13	hsa-mir-1908	0.0	0.0	N
TCGA-KN-8435-11A-01R-2314-13	hsa-mir-1909	0.0	0.0	N
TCGA-KN-8435-11A-01R-2314-13	hsa-mir-190b	0.0	0.0	N
TCGA-KN-8435-11A-01R-2314-13	hsa-mir-191	2279.0	272.630059	N
TCGA-KN-8435-11A-01R-2314-13	hsa-mir-1910	0.0	0.0	N
TCGA-KN-8435-11A-01R-2314-13	hsa-mir-1911	0.0	0.0	N
TCGA-KN-8435-11A-01R-2314-13	hsa-mir-1912	0.0	0.0	N
TCGA-KN-8435-11A-01R-2314-13	hsa-mir-1913	0.0	0.0	N
TCGA-KN-8435-11A-01R-2314-13	hsa-mir-1914	0.0	0.0	N
TCGA-KN-8435-11A-01R-2314-13	hsa-mir-1915	0.0	0.0	N
TCGA-KN-8435-11A-01R-2314-13	hsa-mir-192	104050.0	12447.195122	Y
TCGA-KN-8435-11A-01R-2314-13	hsa-mir-193a	1811.0	216.644597	N
TCGA-KN-8435-11A-01R-2314-13	hsa-mir-193b	221.0	26.437579	N
TCGA-KN-8435-11A-01R-2314-13	hsa-mir-194-1	16530.0	1977.435227	N
TCGA-KN-8435-11A-01R-2314-13	hsa-mir-194-2	18403.0	2201.496702	N
TCGA-KN-8435-11A-01R-2314-13	hsa-mir-195	414.0	49.525601	N
TCGA-KN-8435-11A-01R-2314-13	hsa-mir-196a-1	3672.0	439.270548	N
TCGA-KN-8435-11A-01R-2314-13	hsa-mir-196a-2	397.0	47.491941	N
TCGA-KN-8435-11A-01R-2314-13	hsa-mir-196b	6730.0	805.090083	N
TCGA-KN-8435-11A-01R-2314-13	hsa-mir-197	1202.0	143.791721	N
TCGA-KN-8435-11A-01R-2314-13	hsa-mir-1972-1	0.0	0.0	N
TCGA-KN-8435-11A-01R-2314-13	hsa-mir-1972-2	0.0	0.0	N
TCGA-KN-8435-11A-01R-2314-13	hsa-mir-1973	0.0	0.0	N
TCGA-KN-8435-11A-01R-2314-13	hsa-mir-1976	67.0	8.015013	N
TCGA-KN-8435-11A-01R-2314-13	hsa-mir-198	0.0	0.0	N
TCGA-KN-8435-11A-01R-2314-13	hsa-mir-199a-1	11101.0	1327.979943	Y
TCGA-KN-8435-11A-01R-2314-13	hsa-mir-199a-2	18180.0	2174.819869	Y
TCGA-KN-8435-11A-01R-2314-13	hsa-mir-199b	22063.0	2639.331725	Y
TCGA-KN-8435-11A-01R-2314-13	hsa-mir-19a	56.0	6.699115	N
TCGA-KN-8435-11A-01R-2314-13	hsa-mir-19b-1	37.0	4.426201	N
TCGA-KN-8435-11A-01R-2314-13	hsa-mir-19b-2	355.0	42.467605	N
TCGA-KN-8435-11A-01R-2314-13	hsa-mir-200a	5145.0	615.4812	N
TCGA-KN-8435-11A-01R-2314-13	hsa-mir-200b	5138.0	614.643811	N
TCGA-KN-8435-11A-01R-2314-13	hsa-mir-200c	14051.0	1680.879757	N
TCGA-KN-8435-11A-01R-2314-13	hsa-mir-202	1.0	0.119627	N
TCGA-KN-8435-11A-01R-2314-13	hsa-mir-203	8985.0	1074.849093	N
TCGA-KN-8435-11A-01R-2314-13	hsa-mir-204	5455.0	652.565588	N
TCGA-KN-8435-11A-01R-2314-13	hsa-mir-205	52.0	6.220607	N
TCGA-KN-8435-11A-01R-2314-13	hsa-mir-2052	0.0	0.0	N
TCGA-KN-8435-11A-01R-2314-13	hsa-mir-2053	0.0	0.0	N
TCGA-KN-8435-11A-01R-2314-13	hsa-mir-2054	0.0	0.0	N
TCGA-KN-8435-11A-01R-2314-13	hsa-mir-206	129.0	15.43189	N
TCGA-KN-8435-11A-01R-2314-13	hsa-mir-208a	0.0	0.0	N
TCGA-KN-8435-11A-01R-2314-13	hsa-mir-208b	0.0	0.0	N
TCGA-KN-8435-11A-01R-2314-13	hsa-mir-20a	1110.0	132.786032	N
TCGA-KN-8435-11A-01R-2314-13	hsa-mir-20b	475.0	56.822851	N
TCGA-KN-8435-11A-01R-2314-13	hsa-mir-21	730162.0	87347.130081	N
TCGA-KN-8435-11A-01R-2314-13	hsa-mir-210	1916.0	229.205438	N
TCGA-KN-8435-11A-01R-2314-13	hsa-mir-211	5.0	0.598135	N
TCGA-KN-8435-11A-01R-2314-13	hsa-mir-2110	10.0	1.196271	N
TCGA-KN-8435-11A-01R-2314-13	hsa-mir-2113	0.0	0.0	N
TCGA-KN-8435-11A-01R-2314-13	hsa-mir-2114	2.0	0.239254	N
TCGA-KN-8435-11A-01R-2314-13	hsa-mir-2115	0.0	0.0	N
TCGA-KN-8435-11A-01R-2314-13	hsa-mir-2116	5.0	0.598135	N
TCGA-KN-8435-11A-01R-2314-13	hsa-mir-2117	0.0	0.0	N
TCGA-KN-8435-11A-01R-2314-13	hsa-mir-212	57.0	6.818742	N
TCGA-KN-8435-11A-01R-2314-13	hsa-mir-214	151.0	18.063685	N
TCGA-KN-8435-11A-01R-2314-13	hsa-mir-215	193.0	23.088022	Y
TCGA-KN-8435-11A-01R-2314-13	hsa-mir-216a	15.0	1.794406	N
TCGA-KN-8435-11A-01R-2314-13	hsa-mir-216b	4.0	0.478508	N
TCGA-KN-8435-11A-01R-2314-13	hsa-mir-217	471.0	56.344343	N
TCGA-KN-8435-11A-01R-2314-13	hsa-mir-218-1	10.0	1.196271	N
TCGA-KN-8435-11A-01R-2314-13	hsa-mir-218-2	371.0	44.381638	N
TCGA-KN-8435-11A-01R-2314-13	hsa-mir-219-1	12.0	1.435525	N
TCGA-KN-8435-11A-01R-2314-13	hsa-mir-219-2	1.0	0.119627	N
TCGA-KN-8435-11A-01R-2314-13	hsa-mir-22	707748.0	84665.80926	N
TCGA-KN-8435-11A-01R-2314-13	hsa-mir-221	856.0	102.400759	N
TCGA-KN-8435-11A-01R-2314-13	hsa-mir-222	262.0	31.342289	N
TCGA-KN-8435-11A-01R-2314-13	hsa-mir-223	531.0	63.521966	N
TCGA-KN-8435-11A-01R-2314-13	hsa-mir-224	27.0	3.22993	N
TCGA-KN-8435-11A-01R-2314-13	hsa-mir-2276	2.0	0.239254	N
TCGA-KN-8435-11A-01R-2314-13	hsa-mir-2277	6.0	0.717762	N
TCGA-KN-8435-11A-01R-2314-13	hsa-mir-2278	0.0	0.0	N
TCGA-KN-8435-11A-01R-2314-13	hsa-mir-2355	154.0	18.422567	N
TCGA-KN-8435-11A-01R-2314-13	hsa-mir-23a	19874.0	2377.468101	Y
TCGA-KN-8435-11A-01R-2314-13	hsa-mir-23b	15913.0	1903.625334	Y
TCGA-KN-8435-11A-01R-2314-13	hsa-mir-23c	5.0	0.598135	N
TCGA-KN-8435-11A-01R-2314-13	hsa-mir-24-1	182.0	21.772124	N
TCGA-KN-8435-11A-01R-2314-13	hsa-mir-24-2	8121.0	971.491318	N
TCGA-KN-8435-11A-01R-2314-13	hsa-mir-25	16364.0	1957.577136	N
TCGA-KN-8435-11A-01R-2314-13	hsa-mir-26a-1	9.0	1.076643	N
TCGA-KN-8435-11A-01R-2314-13	hsa-mir-26a-2	14699.0	1758.398088	N
TCGA-KN-8435-11A-01R-2314-13	hsa-mir-26b	3172.0	379.45702	N
TCGA-KN-8435-11A-01R-2314-13	hsa-mir-27a	5216.0	623.974721	Y
TCGA-KN-8435-11A-01R-2314-13	hsa-mir-27b	14180.0	1696.311647	Y
TCGA-KN-8435-11A-01R-2314-13	hsa-mir-28	13540.0	1619.750331	N
TCGA-KN-8435-11A-01R-2314-13	hsa-mir-2861	0.0	0.0	N
TCGA-KN-8435-11A-01R-2314-13	hsa-mir-2909	0.0	0.0	N
TCGA-KN-8435-11A-01R-2314-13	hsa-mir-296	16.0	1.914033	N
TCGA-KN-8435-11A-01R-2314-13	hsa-mir-297	0.0	0.0	N
TCGA-KN-8435-11A-01R-2314-13	hsa-mir-298	0.0	0.0	N
TCGA-KN-8435-11A-01R-2314-13	hsa-mir-299	6.0	0.717762	N
TCGA-KN-8435-11A-01R-2314-13	hsa-mir-29a	46351.0	5544.833648	N
TCGA-KN-8435-11A-01R-2314-13	hsa-mir-29b-1	1733.0	207.313687	Y
TCGA-KN-8435-11A-01R-2314-13	hsa-mir-29b-2	2073.0	247.986886	Y
TCGA-KN-8435-11A-01R-2314-13	hsa-mir-29c	21219.0	2538.36649	Y
TCGA-KN-8435-11A-01R-2314-13	hsa-mir-300	0.0	0.0	N
TCGA-KN-8435-11A-01R-2314-13	hsa-mir-301a	57.0	6.818742	N
TCGA-KN-8435-11A-01R-2314-13	hsa-mir-301b	1.0	0.119627	N
TCGA-KN-8435-11A-01R-2314-13	hsa-mir-302a	1.0	0.119627	N
TCGA-KN-8435-11A-01R-2314-13	hsa-mir-302b	1.0	0.119627	N
TCGA-KN-8435-11A-01R-2314-13	hsa-mir-302c	0.0	0.0	N
TCGA-KN-8435-11A-01R-2314-13	hsa-mir-302d	0.0	0.0	N
TCGA-KN-8435-11A-01R-2314-13	hsa-mir-302e	0.0	0.0	N
TCGA-KN-8435-11A-01R-2314-13	hsa-mir-302f	0.0	0.0	N
TCGA-KN-8435-11A-01R-2314-13	hsa-mir-3065	432.0	51.678888	N
TCGA-KN-8435-11A-01R-2314-13	hsa-mir-3074	50.0	5.981353	N
TCGA-KN-8435-11A-01R-2314-13	hsa-mir-30a	1727814.0	206693.301232	Y
TCGA-KN-8435-11A-01R-2314-13	hsa-mir-30b	4430.0	529.947856	Y
TCGA-KN-8435-11A-01R-2314-13	hsa-mir-30c-1	16.0	1.914033	N
TCGA-KN-8435-11A-01R-2314-13	hsa-mir-30c-2	15867.0	1898.122489	Y
TCGA-KN-8435-11A-01R-2314-13	hsa-mir-30d	106528.0	12743.630966	N
TCGA-KN-8435-11A-01R-2314-13	hsa-mir-30e	96297.0	11519.726561	Y
TCGA-KN-8435-11A-01R-2314-13	hsa-mir-31	101.0	12.082333	N
TCGA-KN-8435-11A-01R-2314-13	hsa-mir-3115	0.0	0.0	N
TCGA-KN-8435-11A-01R-2314-13	hsa-mir-3116-1	0.0	0.0	N
TCGA-KN-8435-11A-01R-2314-13	hsa-mir-3116-2	0.0	0.0	N
TCGA-KN-8435-11A-01R-2314-13	hsa-mir-3117	15.0	1.794406	N
TCGA-KN-8435-11A-01R-2314-13	hsa-mir-3118-1	0.0	0.0	N
TCGA-KN-8435-11A-01R-2314-13	hsa-mir-3118-2	0.0	0.0	N
TCGA-KN-8435-11A-01R-2314-13	hsa-mir-3118-3	0.0	0.0	N
TCGA-KN-8435-11A-01R-2314-13	hsa-mir-3118-4	0.0	0.0	N
TCGA-KN-8435-11A-01R-2314-13	hsa-mir-3118-5	0.0	0.0	N
TCGA-KN-8435-11A-01R-2314-13	hsa-mir-3118-6	0.0	0.0	N
TCGA-KN-8435-11A-01R-2314-13	hsa-mir-3119-1	0.0	0.0	N
TCGA-KN-8435-11A-01R-2314-13	hsa-mir-3119-2	0.0	0.0	N
TCGA-KN-8435-11A-01R-2314-13	hsa-mir-3120	0.0	0.0	N
TCGA-KN-8435-11A-01R-2314-13	hsa-mir-3121	0.0	0.0	N
TCGA-KN-8435-11A-01R-2314-13	hsa-mir-3122	0.0	0.0	N
TCGA-KN-8435-11A-01R-2314-13	hsa-mir-3123	0.0	0.0	N
TCGA-KN-8435-11A-01R-2314-13	hsa-mir-3124	2.0	0.239254	N
TCGA-KN-8435-11A-01R-2314-13	hsa-mir-3125	0.0	0.0	N
TCGA-KN-8435-11A-01R-2314-13	hsa-mir-3126	0.0	0.0	N
TCGA-KN-8435-11A-01R-2314-13	hsa-mir-3127	14.0	1.674779	N
TCGA-KN-8435-11A-01R-2314-13	hsa-mir-3128	0.0	0.0	N
TCGA-KN-8435-11A-01R-2314-13	hsa-mir-3129	1.0	0.119627	N
TCGA-KN-8435-11A-01R-2314-13	hsa-mir-3130-1	28.0	3.349558	N
TCGA-KN-8435-11A-01R-2314-13	hsa-mir-3130-2	1.0	0.119627	N
TCGA-KN-8435-11A-01R-2314-13	hsa-mir-3131	3.0	0.358881	N
TCGA-KN-8435-11A-01R-2314-13	hsa-mir-3132	0.0	0.0	N
TCGA-KN-8435-11A-01R-2314-13	hsa-mir-3133	0.0	0.0	N
TCGA-KN-8435-11A-01R-2314-13	hsa-mir-3134	0.0	0.0	N
TCGA-KN-8435-11A-01R-2314-13	hsa-mir-3135	0.0	0.0	N
TCGA-KN-8435-11A-01R-2314-13	hsa-mir-3136	2.0	0.239254	N
TCGA-KN-8435-11A-01R-2314-13	hsa-mir-3137	0.0	0.0	N
TCGA-KN-8435-11A-01R-2314-13	hsa-mir-3138	0.0	0.0	N
TCGA-KN-8435-11A-01R-2314-13	hsa-mir-3139	0.0	0.0	N
TCGA-KN-8435-11A-01R-2314-13	hsa-mir-3140	0.0	0.0	N
TCGA-KN-8435-11A-01R-2314-13	hsa-mir-3141	0.0	0.0	N
TCGA-KN-8435-11A-01R-2314-13	hsa-mir-3142	0.0	0.0	N
TCGA-KN-8435-11A-01R-2314-13	hsa-mir-3143	0.0	0.0	N
TCGA-KN-8435-11A-01R-2314-13	hsa-mir-3144	1.0	0.119627	N
TCGA-KN-8435-11A-01R-2314-13	hsa-mir-3145	1.0	0.119627	N
TCGA-KN-8435-11A-01R-2314-13	hsa-mir-3146	0.0	0.0	N
TCGA-KN-8435-11A-01R-2314-13	hsa-mir-3147	0.0	0.0	N
TCGA-KN-8435-11A-01R-2314-13	hsa-mir-3148	0.0	0.0	N
TCGA-KN-8435-11A-01R-2314-13	hsa-mir-3149	0.0	0.0	N
TCGA-KN-8435-11A-01R-2314-13	hsa-mir-3150	0.0	0.0	N
TCGA-KN-8435-11A-01R-2314-13	hsa-mir-3150b	2.0	0.239254	N
TCGA-KN-8435-11A-01R-2314-13	hsa-mir-3151	0.0	0.0	N
TCGA-KN-8435-11A-01R-2314-13	hsa-mir-3152	0.0	0.0	N
TCGA-KN-8435-11A-01R-2314-13	hsa-mir-3153	0.0	0.0	N
TCGA-KN-8435-11A-01R-2314-13	hsa-mir-3154	2.0	0.239254	N
TCGA-KN-8435-11A-01R-2314-13	hsa-mir-3155	0.0	0.0	N
TCGA-KN-8435-11A-01R-2314-13	hsa-mir-3156-1	0.0	0.0	N
TCGA-KN-8435-11A-01R-2314-13	hsa-mir-3156-2	0.0	0.0	N
TCGA-KN-8435-11A-01R-2314-13	hsa-mir-3156-3	0.0	0.0	N
TCGA-KN-8435-11A-01R-2314-13	hsa-mir-3157	1.0	0.119627	N
TCGA-KN-8435-11A-01R-2314-13	hsa-mir-3158-1	1.0	0.119627	N
TCGA-KN-8435-11A-01R-2314-13	hsa-mir-3158-2	1.0	0.119627	N
TCGA-KN-8435-11A-01R-2314-13	hsa-mir-3159	0.0	0.0	N
TCGA-KN-8435-11A-01R-2314-13	hsa-mir-3160-1	0.0	0.0	N
TCGA-KN-8435-11A-01R-2314-13	hsa-mir-3160-2	0.0	0.0	N
TCGA-KN-8435-11A-01R-2314-13	hsa-mir-3161	0.0	0.0	N
TCGA-KN-8435-11A-01R-2314-13	hsa-mir-3162	0.0	0.0	N
TCGA-KN-8435-11A-01R-2314-13	hsa-mir-3163	1.0	0.119627	N
TCGA-KN-8435-11A-01R-2314-13	hsa-mir-3164	0.0	0.0	N
TCGA-KN-8435-11A-01R-2314-13	hsa-mir-3165	0.0	0.0	N
TCGA-KN-8435-11A-01R-2314-13	hsa-mir-3166	0.0	0.0	N
TCGA-KN-8435-11A-01R-2314-13	hsa-mir-3167	0.0	0.0	N
TCGA-KN-8435-11A-01R-2314-13	hsa-mir-3168	0.0	0.0	N
TCGA-KN-8435-11A-01R-2314-13	hsa-mir-3169	0.0	0.0	N
TCGA-KN-8435-11A-01R-2314-13	hsa-mir-3170	8.0	0.957016	N
TCGA-KN-8435-11A-01R-2314-13	hsa-mir-3171	0.0	0.0	N
TCGA-KN-8435-11A-01R-2314-13	hsa-mir-3173	2.0	0.239254	N
TCGA-KN-8435-11A-01R-2314-13	hsa-mir-3174	0.0	0.0	N
TCGA-KN-8435-11A-01R-2314-13	hsa-mir-3175	0.0	0.0	N
TCGA-KN-8435-11A-01R-2314-13	hsa-mir-3176	0.0	0.0	N
TCGA-KN-8435-11A-01R-2314-13	hsa-mir-3177	0.0	0.0	N
TCGA-KN-8435-11A-01R-2314-13	hsa-mir-3178	1.0	0.119627	N
TCGA-KN-8435-11A-01R-2314-13	hsa-mir-3179-1	0.0	0.0	N
TCGA-KN-8435-11A-01R-2314-13	hsa-mir-3179-2	0.0	0.0	N
TCGA-KN-8435-11A-01R-2314-13	hsa-mir-3179-3	0.0	0.0	N
TCGA-KN-8435-11A-01R-2314-13	hsa-mir-3180-1	0.0	0.0	N
TCGA-KN-8435-11A-01R-2314-13	hsa-mir-3180-2	0.0	0.0	N
TCGA-KN-8435-11A-01R-2314-13	hsa-mir-3180-3	0.0	0.0	N
TCGA-KN-8435-11A-01R-2314-13	hsa-mir-3180-4	0.0	0.0	N
TCGA-KN-8435-11A-01R-2314-13	hsa-mir-3180-5	0.0	0.0	N
TCGA-KN-8435-11A-01R-2314-13	hsa-mir-3181	0.0	0.0	N
TCGA-KN-8435-11A-01R-2314-13	hsa-mir-3182	0.0	0.0	N
TCGA-KN-8435-11A-01R-2314-13	hsa-mir-3183	0.0	0.0	N
TCGA-KN-8435-11A-01R-2314-13	hsa-mir-3184	0.0	0.0	N
TCGA-KN-8435-11A-01R-2314-13	hsa-mir-3185	0.0	0.0	N
TCGA-KN-8435-11A-01R-2314-13	hsa-mir-3186	0.0	0.0	N
TCGA-KN-8435-11A-01R-2314-13	hsa-mir-3187	0.0	0.0	N
TCGA-KN-8435-11A-01R-2314-13	hsa-mir-3188	1.0	0.119627	N
TCGA-KN-8435-11A-01R-2314-13	hsa-mir-3189	0.0	0.0	N
TCGA-KN-8435-11A-01R-2314-13	hsa-mir-3190	0.0	0.0	N
TCGA-KN-8435-11A-01R-2314-13	hsa-mir-3191	0.0	0.0	N
TCGA-KN-8435-11A-01R-2314-13	hsa-mir-3192	0.0	0.0	N
TCGA-KN-8435-11A-01R-2314-13	hsa-mir-3193	0.0	0.0	N
TCGA-KN-8435-11A-01R-2314-13	hsa-mir-3194	1.0	0.119627	N
TCGA-KN-8435-11A-01R-2314-13	hsa-mir-3195	1.0	0.119627	N
TCGA-KN-8435-11A-01R-2314-13	hsa-mir-3196	0.0	0.0	N
TCGA-KN-8435-11A-01R-2314-13	hsa-mir-3197	0.0	0.0	N
TCGA-KN-8435-11A-01R-2314-13	hsa-mir-3198	0.0	0.0	N
TCGA-KN-8435-11A-01R-2314-13	hsa-mir-3199-1	8.0	0.957016	N
TCGA-KN-8435-11A-01R-2314-13	hsa-mir-3199-2	5.0	0.598135	N
TCGA-KN-8435-11A-01R-2314-13	hsa-mir-32	165.0	19.738464	N
TCGA-KN-8435-11A-01R-2314-13	hsa-mir-3200	14.0	1.674779	N
TCGA-KN-8435-11A-01R-2314-13	hsa-mir-3201	0.0	0.0	N
TCGA-KN-8435-11A-01R-2314-13	hsa-mir-3202-1	0.0	0.0	N
TCGA-KN-8435-11A-01R-2314-13	hsa-mir-3202-2	0.0	0.0	N
TCGA-KN-8435-11A-01R-2314-13	hsa-mir-320a	1774.0	212.218396	Y
TCGA-KN-8435-11A-01R-2314-13	hsa-mir-320b-1	0.0	0.0	N
TCGA-KN-8435-11A-01R-2314-13	hsa-mir-320b-2	13.0	1.555152	Y
TCGA-KN-8435-11A-01R-2314-13	hsa-mir-320c-1	2.0	0.239254	N
TCGA-KN-8435-11A-01R-2314-13	hsa-mir-320c-2	0.0	0.0	N
TCGA-KN-8435-11A-01R-2314-13	hsa-mir-320d-1	2.0	0.239254	N
TCGA-KN-8435-11A-01R-2314-13	hsa-mir-320d-2	0.0	0.0	N
TCGA-KN-8435-11A-01R-2314-13	hsa-mir-320e	1.0	0.119627	N
TCGA-KN-8435-11A-01R-2314-13	hsa-mir-323	10.0	1.196271	N
TCGA-KN-8435-11A-01R-2314-13	hsa-mir-323b	21.0	2.512168	N
TCGA-KN-8435-11A-01R-2314-13	hsa-mir-324	290.0	34.691846	N
TCGA-KN-8435-11A-01R-2314-13	hsa-mir-325	0.0	0.0	N
TCGA-KN-8435-11A-01R-2314-13	hsa-mir-326	43.0	5.143963	N
TCGA-KN-8435-11A-01R-2314-13	hsa-mir-328	385.0	46.056416	N
TCGA-KN-8435-11A-01R-2314-13	hsa-mir-329-1	2.0	0.239254	N
TCGA-KN-8435-11A-01R-2314-13	hsa-mir-329-2	1.0	0.119627	N
TCGA-KN-8435-11A-01R-2314-13	hsa-mir-330	82.0	9.809419	N
TCGA-KN-8435-11A-01R-2314-13	hsa-mir-331	128.0	15.312263	N
TCGA-KN-8435-11A-01R-2314-13	hsa-mir-335	436.0	52.157396	N
TCGA-KN-8435-11A-01R-2314-13	hsa-mir-337	97.0	11.603824	N
TCGA-KN-8435-11A-01R-2314-13	hsa-mir-338	1869.0	223.582967	N
TCGA-KN-8435-11A-01R-2314-13	hsa-mir-339	112.0	13.39823	N
TCGA-KN-8435-11A-01R-2314-13	hsa-mir-33a	80.0	9.570164	N
TCGA-KN-8435-11A-01R-2314-13	hsa-mir-33b	5.0	0.598135	N
TCGA-KN-8435-11A-01R-2314-13	hsa-mir-340	65.0	7.775759	N
TCGA-KN-8435-11A-01R-2314-13	hsa-mir-342	289.0	34.572219	N
TCGA-KN-8435-11A-01R-2314-13	hsa-mir-345	54.0	6.459861	N
TCGA-KN-8435-11A-01R-2314-13	hsa-mir-346	0.0	0.0	N
TCGA-KN-8435-11A-01R-2314-13	hsa-mir-34a	415.0	49.645228	N
TCGA-KN-8435-11A-01R-2314-13	hsa-mir-34b	4.0	0.478508	N
TCGA-KN-8435-11A-01R-2314-13	hsa-mir-34c	18.0	2.153287	N
TCGA-KN-8435-11A-01R-2314-13	hsa-mir-3605	18.0	2.153287	N
TCGA-KN-8435-11A-01R-2314-13	hsa-mir-3606	0.0	0.0	N
TCGA-KN-8435-11A-01R-2314-13	hsa-mir-3607	169.0	20.216972	N
TCGA-KN-8435-11A-01R-2314-13	hsa-mir-3609	2.0	0.239254	N
TCGA-KN-8435-11A-01R-2314-13	hsa-mir-361	2243.0	268.323485	N
TCGA-KN-8435-11A-01R-2314-13	hsa-mir-3610	3.0	0.358881	N
TCGA-KN-8435-11A-01R-2314-13	hsa-mir-3611	1.0	0.119627	N
TCGA-KN-8435-11A-01R-2314-13	hsa-mir-3612	0.0	0.0	N
TCGA-KN-8435-11A-01R-2314-13	hsa-mir-3613	36.0	4.306574	N
TCGA-KN-8435-11A-01R-2314-13	hsa-mir-3614	2.0	0.239254	N
TCGA-KN-8435-11A-01R-2314-13	hsa-mir-3615	25.0	2.990676	N
TCGA-KN-8435-11A-01R-2314-13	hsa-mir-3616	0.0	0.0	N
TCGA-KN-8435-11A-01R-2314-13	hsa-mir-3617	0.0	0.0	N
TCGA-KN-8435-11A-01R-2314-13	hsa-mir-3618	0.0	0.0	N
TCGA-KN-8435-11A-01R-2314-13	hsa-mir-3619	0.0	0.0	N
TCGA-KN-8435-11A-01R-2314-13	hsa-mir-362	196.0	23.446903	N
TCGA-KN-8435-11A-01R-2314-13	hsa-mir-3620	1.0	0.119627	N
TCGA-KN-8435-11A-01R-2314-13	hsa-mir-3621	0.0	0.0	N
TCGA-KN-8435-11A-01R-2314-13	hsa-mir-3622a	1.0	0.119627	N
TCGA-KN-8435-11A-01R-2314-13	hsa-mir-3622b	0.0	0.0	N
TCGA-KN-8435-11A-01R-2314-13	hsa-mir-363	302.0	36.127371	N
TCGA-KN-8435-11A-01R-2314-13	hsa-mir-3646	1.0	0.119627	N
TCGA-KN-8435-11A-01R-2314-13	hsa-mir-3647	12.0	1.435525	N
TCGA-KN-8435-11A-01R-2314-13	hsa-mir-3648	11.0	1.315898	N
TCGA-KN-8435-11A-01R-2314-13	hsa-mir-3649	0.0	0.0	N
TCGA-KN-8435-11A-01R-2314-13	hsa-mir-365-1	77.0	9.211283	N
TCGA-KN-8435-11A-01R-2314-13	hsa-mir-365-2	72.0	8.613148	N
TCGA-KN-8435-11A-01R-2314-13	hsa-mir-3650	0.0	0.0	N
TCGA-KN-8435-11A-01R-2314-13	hsa-mir-3651	0.0	0.0	N
TCGA-KN-8435-11A-01R-2314-13	hsa-mir-3652	4.0	0.478508	N
TCGA-KN-8435-11A-01R-2314-13	hsa-mir-3653	21.0	2.512168	N
TCGA-KN-8435-11A-01R-2314-13	hsa-mir-3654	0.0	0.0	N
TCGA-KN-8435-11A-01R-2314-13	hsa-mir-3655	1.0	0.119627	N
TCGA-KN-8435-11A-01R-2314-13	hsa-mir-3656	0.0	0.0	N
TCGA-KN-8435-11A-01R-2314-13	hsa-mir-3657	0.0	0.0	N
TCGA-KN-8435-11A-01R-2314-13	hsa-mir-3658	0.0	0.0	N
TCGA-KN-8435-11A-01R-2314-13	hsa-mir-3659	0.0	0.0	N
TCGA-KN-8435-11A-01R-2314-13	hsa-mir-3660	0.0	0.0	N
TCGA-KN-8435-11A-01R-2314-13	hsa-mir-3661	0.0	0.0	N
TCGA-KN-8435-11A-01R-2314-13	hsa-mir-3662	0.0	0.0	N
TCGA-KN-8435-11A-01R-2314-13	hsa-mir-3663	0.0	0.0	N
TCGA-KN-8435-11A-01R-2314-13	hsa-mir-3664	1.0	0.119627	N
TCGA-KN-8435-11A-01R-2314-13	hsa-mir-3665	0.0	0.0	N
TCGA-KN-8435-11A-01R-2314-13	hsa-mir-3666	0.0	0.0	N
TCGA-KN-8435-11A-01R-2314-13	hsa-mir-3667	3.0	0.358881	N
TCGA-KN-8435-11A-01R-2314-13	hsa-mir-3668	0.0	0.0	N
TCGA-KN-8435-11A-01R-2314-13	hsa-mir-3669	0.0	0.0	N
TCGA-KN-8435-11A-01R-2314-13	hsa-mir-367	0.0	0.0	N
TCGA-KN-8435-11A-01R-2314-13	hsa-mir-3670	0.0	0.0	N
TCGA-KN-8435-11A-01R-2314-13	hsa-mir-3671	0.0	0.0	N
TCGA-KN-8435-11A-01R-2314-13	hsa-mir-3672	0.0	0.0	N
TCGA-KN-8435-11A-01R-2314-13	hsa-mir-3673	0.0	0.0	N
TCGA-KN-8435-11A-01R-2314-13	hsa-mir-3674	0.0	0.0	N
TCGA-KN-8435-11A-01R-2314-13	hsa-mir-3675	0.0	0.0	N
TCGA-KN-8435-11A-01R-2314-13	hsa-mir-3676	13.0	1.555152	N
TCGA-KN-8435-11A-01R-2314-13	hsa-mir-3677	10.0	1.196271	N
TCGA-KN-8435-11A-01R-2314-13	hsa-mir-3678	2.0	0.239254	N
TCGA-KN-8435-11A-01R-2314-13	hsa-mir-3679	1.0	0.119627	N
TCGA-KN-8435-11A-01R-2314-13	hsa-mir-3680	0.0	0.0	N
TCGA-KN-8435-11A-01R-2314-13	hsa-mir-3681	0.0	0.0	N
TCGA-KN-8435-11A-01R-2314-13	hsa-mir-3682	2.0	0.239254	N
TCGA-KN-8435-11A-01R-2314-13	hsa-mir-3683	0.0	0.0	N
TCGA-KN-8435-11A-01R-2314-13	hsa-mir-3684	1.0	0.119627	N
TCGA-KN-8435-11A-01R-2314-13	hsa-mir-3685	0.0	0.0	N
TCGA-KN-8435-11A-01R-2314-13	hsa-mir-3686	0.0	0.0	N
TCGA-KN-8435-11A-01R-2314-13	hsa-mir-3687	3.0	0.358881	N
TCGA-KN-8435-11A-01R-2314-13	hsa-mir-3688	0.0	0.0	N
TCGA-KN-8435-11A-01R-2314-13	hsa-mir-3689a	0.0	0.0	N
TCGA-KN-8435-11A-01R-2314-13	hsa-mir-3689b	0.0	0.0	N
TCGA-KN-8435-11A-01R-2314-13	hsa-mir-369	38.0	4.545828	N
TCGA-KN-8435-11A-01R-2314-13	hsa-mir-3690	3.0	0.358881	N
TCGA-KN-8435-11A-01R-2314-13	hsa-mir-3691	1.0	0.119627	N
TCGA-KN-8435-11A-01R-2314-13	hsa-mir-3692	0.0	0.0	N
TCGA-KN-8435-11A-01R-2314-13	hsa-mir-370	46.0	5.502845	N
TCGA-KN-8435-11A-01R-2314-13	hsa-mir-371	0.0	0.0	N
TCGA-KN-8435-11A-01R-2314-13	hsa-mir-3713	0.0	0.0	N
TCGA-KN-8435-11A-01R-2314-13	hsa-mir-3714	0.0	0.0	N
TCGA-KN-8435-11A-01R-2314-13	hsa-mir-372	5.0	0.598135	N
TCGA-KN-8435-11A-01R-2314-13	hsa-mir-373	0.0	0.0	N
TCGA-KN-8435-11A-01R-2314-13	hsa-mir-374a	3987.0	476.95307	N
TCGA-KN-8435-11A-01R-2314-13	hsa-mir-374b	341.0	40.792826	N
TCGA-KN-8435-11A-01R-2314-13	hsa-mir-374c	0.0	0.0	N
TCGA-KN-8435-11A-01R-2314-13	hsa-mir-375	2507.0	299.905028	N
TCGA-KN-8435-11A-01R-2314-13	hsa-mir-376a-1	4.0	0.478508	N
TCGA-KN-8435-11A-01R-2314-13	hsa-mir-376a-2	0.0	0.0	N
TCGA-KN-8435-11A-01R-2314-13	hsa-mir-376b	4.0	0.478508	Y
TCGA-KN-8435-11A-01R-2314-13	hsa-mir-376c	21.0	2.512168	Y
TCGA-KN-8435-11A-01R-2314-13	hsa-mir-377	15.0	1.794406	N
TCGA-KN-8435-11A-01R-2314-13	hsa-mir-378	4188.0	500.998108	N
TCGA-KN-8435-11A-01R-2314-13	hsa-mir-378b	0.0	0.0	N
TCGA-KN-8435-11A-01R-2314-13	hsa-mir-378c	107.0	12.800095	N
TCGA-KN-8435-11A-01R-2314-13	hsa-mir-379	2222.0	265.811317	N
TCGA-KN-8435-11A-01R-2314-13	hsa-mir-380	2.0	0.239254	N
TCGA-KN-8435-11A-01R-2314-13	hsa-mir-381	163.0	19.49921	N
TCGA-KN-8435-11A-01R-2314-13	hsa-mir-382	69.0	8.254267	N
TCGA-KN-8435-11A-01R-2314-13	hsa-mir-383	0.0	0.0	N
TCGA-KN-8435-11A-01R-2314-13	hsa-mir-384	0.0	0.0	N
TCGA-KN-8435-11A-01R-2314-13	hsa-mir-3907	0.0	0.0	N
TCGA-KN-8435-11A-01R-2314-13	hsa-mir-3908	0.0	0.0	N
TCGA-KN-8435-11A-01R-2314-13	hsa-mir-3909	2.0	0.239254	N
TCGA-KN-8435-11A-01R-2314-13	hsa-mir-3910-1	0.0	0.0	N
TCGA-KN-8435-11A-01R-2314-13	hsa-mir-3910-2	0.0	0.0	N
TCGA-KN-8435-11A-01R-2314-13	hsa-mir-3911	0.0	0.0	N
TCGA-KN-8435-11A-01R-2314-13	hsa-mir-3912	3.0	0.358881	N
TCGA-KN-8435-11A-01R-2314-13	hsa-mir-3913-1	38.0	4.545828	N
TCGA-KN-8435-11A-01R-2314-13	hsa-mir-3913-2	0.0	0.0	N
TCGA-KN-8435-11A-01R-2314-13	hsa-mir-3914-1	0.0	0.0	N
TCGA-KN-8435-11A-01R-2314-13	hsa-mir-3914-2	0.0	0.0	N
TCGA-KN-8435-11A-01R-2314-13	hsa-mir-3915	0.0	0.0	N
TCGA-KN-8435-11A-01R-2314-13	hsa-mir-3916	0.0	0.0	N
TCGA-KN-8435-11A-01R-2314-13	hsa-mir-3917	5.0	0.598135	N
TCGA-KN-8435-11A-01R-2314-13	hsa-mir-3918	1.0	0.119627	N
TCGA-KN-8435-11A-01R-2314-13	hsa-mir-3919	0.0	0.0	N
TCGA-KN-8435-11A-01R-2314-13	hsa-mir-3920	1.0	0.119627	N
TCGA-KN-8435-11A-01R-2314-13	hsa-mir-3921	0.0	0.0	N
TCGA-KN-8435-11A-01R-2314-13	hsa-mir-3922	2.0	0.239254	N
TCGA-KN-8435-11A-01R-2314-13	hsa-mir-3923	0.0	0.0	N
TCGA-KN-8435-11A-01R-2314-13	hsa-mir-3924	0.0	0.0	N
TCGA-KN-8435-11A-01R-2314-13	hsa-mir-3925	0.0	0.0	N
TCGA-KN-8435-11A-01R-2314-13	hsa-mir-3926-1	4.0	0.478508	N
TCGA-KN-8435-11A-01R-2314-13	hsa-mir-3926-2	2.0	0.239254	N
TCGA-KN-8435-11A-01R-2314-13	hsa-mir-3927	0.0	0.0	N
TCGA-KN-8435-11A-01R-2314-13	hsa-mir-3928	6.0	0.717762	N
TCGA-KN-8435-11A-01R-2314-13	hsa-mir-3929	0.0	0.0	N
TCGA-KN-8435-11A-01R-2314-13	hsa-mir-3934	0.0	0.0	N
TCGA-KN-8435-11A-01R-2314-13	hsa-mir-3935	0.0	0.0	N
TCGA-KN-8435-11A-01R-2314-13	hsa-mir-3936	0.0	0.0	N
TCGA-KN-8435-11A-01R-2314-13	hsa-mir-3937	1.0	0.119627	N
TCGA-KN-8435-11A-01R-2314-13	hsa-mir-3938	0.0	0.0	N
TCGA-KN-8435-11A-01R-2314-13	hsa-mir-3939	0.0	0.0	N
TCGA-KN-8435-11A-01R-2314-13	hsa-mir-3940	13.0	1.555152	N
TCGA-KN-8435-11A-01R-2314-13	hsa-mir-3941	1.0	0.119627	N
TCGA-KN-8435-11A-01R-2314-13	hsa-mir-3942	0.0	0.0	N
TCGA-KN-8435-11A-01R-2314-13	hsa-mir-3943	0.0	0.0	N
TCGA-KN-8435-11A-01R-2314-13	hsa-mir-3944	2.0	0.239254	N
TCGA-KN-8435-11A-01R-2314-13	hsa-mir-3945	0.0	0.0	N
TCGA-KN-8435-11A-01R-2314-13	hsa-mir-409	97.0	11.603824	N
TCGA-KN-8435-11A-01R-2314-13	hsa-mir-410	50.0	5.981353	N
TCGA-KN-8435-11A-01R-2314-13	hsa-mir-411	47.0	5.622472	N
TCGA-KN-8435-11A-01R-2314-13	hsa-mir-412	36.0	4.306574	N
TCGA-KN-8435-11A-01R-2314-13	hsa-mir-421	16.0	1.914033	N
TCGA-KN-8435-11A-01R-2314-13	hsa-mir-422a	0.0	0.0	N
TCGA-KN-8435-11A-01R-2314-13	hsa-mir-423	783.0	93.667984	N
TCGA-KN-8435-11A-01R-2314-13	hsa-mir-424	1884.0	225.377373	N
TCGA-KN-8435-11A-01R-2314-13	hsa-mir-425	326.0	38.99842	N
TCGA-KN-8435-11A-01R-2314-13	hsa-mir-4251	0.0	0.0	N
TCGA-KN-8435-11A-01R-2314-13	hsa-mir-4252	0.0	0.0	N
TCGA-KN-8435-11A-01R-2314-13	hsa-mir-4253	0.0	0.0	N
TCGA-KN-8435-11A-01R-2314-13	hsa-mir-4254	0.0	0.0	N
TCGA-KN-8435-11A-01R-2314-13	hsa-mir-4255	0.0	0.0	N
TCGA-KN-8435-11A-01R-2314-13	hsa-mir-4256	0.0	0.0	N
TCGA-KN-8435-11A-01R-2314-13	hsa-mir-4257	0.0	0.0	N
TCGA-KN-8435-11A-01R-2314-13	hsa-mir-4258	0.0	0.0	N
TCGA-KN-8435-11A-01R-2314-13	hsa-mir-4259	0.0	0.0	N
TCGA-KN-8435-11A-01R-2314-13	hsa-mir-4260	0.0	0.0	N
TCGA-KN-8435-11A-01R-2314-13	hsa-mir-4261	0.0	0.0	N
TCGA-KN-8435-11A-01R-2314-13	hsa-mir-4262	0.0	0.0	N
TCGA-KN-8435-11A-01R-2314-13	hsa-mir-4263	0.0	0.0	N
TCGA-KN-8435-11A-01R-2314-13	hsa-mir-4264	0.0	0.0	N
TCGA-KN-8435-11A-01R-2314-13	hsa-mir-4265	0.0	0.0	N
TCGA-KN-8435-11A-01R-2314-13	hsa-mir-4266	0.0	0.0	N
TCGA-KN-8435-11A-01R-2314-13	hsa-mir-4267	0.0	0.0	N
TCGA-KN-8435-11A-01R-2314-13	hsa-mir-4268	0.0	0.0	N
TCGA-KN-8435-11A-01R-2314-13	hsa-mir-4269	0.0	0.0	N
TCGA-KN-8435-11A-01R-2314-13	hsa-mir-4270	0.0	0.0	N
TCGA-KN-8435-11A-01R-2314-13	hsa-mir-4271	0.0	0.0	N
TCGA-KN-8435-11A-01R-2314-13	hsa-mir-4272	0.0	0.0	N
TCGA-KN-8435-11A-01R-2314-13	hsa-mir-4273	0.0	0.0	N
TCGA-KN-8435-11A-01R-2314-13	hsa-mir-4274	0.0	0.0	N
TCGA-KN-8435-11A-01R-2314-13	hsa-mir-4275	0.0	0.0	N
TCGA-KN-8435-11A-01R-2314-13	hsa-mir-4276	0.0	0.0	N
TCGA-KN-8435-11A-01R-2314-13	hsa-mir-4277	0.0	0.0	N
TCGA-KN-8435-11A-01R-2314-13	hsa-mir-4278	0.0	0.0	N
TCGA-KN-8435-11A-01R-2314-13	hsa-mir-4279	0.0	0.0	N
TCGA-KN-8435-11A-01R-2314-13	hsa-mir-4280	0.0	0.0	N
TCGA-KN-8435-11A-01R-2314-13	hsa-mir-4281	0.0	0.0	N
TCGA-KN-8435-11A-01R-2314-13	hsa-mir-4282	0.0	0.0	N
TCGA-KN-8435-11A-01R-2314-13	hsa-mir-4283-1	0.0	0.0	N
TCGA-KN-8435-11A-01R-2314-13	hsa-mir-4283-2	0.0	0.0	N
TCGA-KN-8435-11A-01R-2314-13	hsa-mir-4284	0.0	0.0	N
TCGA-KN-8435-11A-01R-2314-13	hsa-mir-4285	0.0	0.0	N
TCGA-KN-8435-11A-01R-2314-13	hsa-mir-4286	1.0	0.119627	N
TCGA-KN-8435-11A-01R-2314-13	hsa-mir-4287	0.0	0.0	N
TCGA-KN-8435-11A-01R-2314-13	hsa-mir-4288	0.0	0.0	N
TCGA-KN-8435-11A-01R-2314-13	hsa-mir-4289	0.0	0.0	N
TCGA-KN-8435-11A-01R-2314-13	hsa-mir-429	657.0	78.594975	N
TCGA-KN-8435-11A-01R-2314-13	hsa-mir-4290	0.0	0.0	N
TCGA-KN-8435-11A-01R-2314-13	hsa-mir-4291	0.0	0.0	N
TCGA-KN-8435-11A-01R-2314-13	hsa-mir-4292	0.0	0.0	N
TCGA-KN-8435-11A-01R-2314-13	hsa-mir-4293	0.0	0.0	N
TCGA-KN-8435-11A-01R-2314-13	hsa-mir-4294	0.0	0.0	N
TCGA-KN-8435-11A-01R-2314-13	hsa-mir-4295	0.0	0.0	N
TCGA-KN-8435-11A-01R-2314-13	hsa-mir-4296	0.0	0.0	N
TCGA-KN-8435-11A-01R-2314-13	hsa-mir-4297	0.0	0.0	N
TCGA-KN-8435-11A-01R-2314-13	hsa-mir-4298	0.0	0.0	N
TCGA-KN-8435-11A-01R-2314-13	hsa-mir-4299	0.0	0.0	N
TCGA-KN-8435-11A-01R-2314-13	hsa-mir-4300	0.0	0.0	N
TCGA-KN-8435-11A-01R-2314-13	hsa-mir-4301	0.0	0.0	N
TCGA-KN-8435-11A-01R-2314-13	hsa-mir-4302	0.0	0.0	N
TCGA-KN-8435-11A-01R-2314-13	hsa-mir-4303	0.0	0.0	N
TCGA-KN-8435-11A-01R-2314-13	hsa-mir-4304	0.0	0.0	N
TCGA-KN-8435-11A-01R-2314-13	hsa-mir-4305	0.0	0.0	N
TCGA-KN-8435-11A-01R-2314-13	hsa-mir-4306	0.0	0.0	N
TCGA-KN-8435-11A-01R-2314-13	hsa-mir-4307	0.0	0.0	N
TCGA-KN-8435-11A-01R-2314-13	hsa-mir-4308	0.0	0.0	N
TCGA-KN-8435-11A-01R-2314-13	hsa-mir-4309	0.0	0.0	N
TCGA-KN-8435-11A-01R-2314-13	hsa-mir-431	21.0	2.512168	N
TCGA-KN-8435-11A-01R-2314-13	hsa-mir-4310	0.0	0.0	N
TCGA-KN-8435-11A-01R-2314-13	hsa-mir-4311	0.0	0.0	N
TCGA-KN-8435-11A-01R-2314-13	hsa-mir-4312	0.0	0.0	N
TCGA-KN-8435-11A-01R-2314-13	hsa-mir-4313	0.0	0.0	N
TCGA-KN-8435-11A-01R-2314-13	hsa-mir-4314	0.0	0.0	N
TCGA-KN-8435-11A-01R-2314-13	hsa-mir-4315-1	0.0	0.0	N
TCGA-KN-8435-11A-01R-2314-13	hsa-mir-4315-2	0.0	0.0	N
TCGA-KN-8435-11A-01R-2314-13	hsa-mir-4316	0.0	0.0	N
TCGA-KN-8435-11A-01R-2314-13	hsa-mir-4317	0.0	0.0	N
TCGA-KN-8435-11A-01R-2314-13	hsa-mir-4318	0.0	0.0	N
TCGA-KN-8435-11A-01R-2314-13	hsa-mir-4319	0.0	0.0	N
TCGA-KN-8435-11A-01R-2314-13	hsa-mir-432	30.0	3.588812	N
TCGA-KN-8435-11A-01R-2314-13	hsa-mir-4320	0.0	0.0	N
TCGA-KN-8435-11A-01R-2314-13	hsa-mir-4321	0.0	0.0	N
TCGA-KN-8435-11A-01R-2314-13	hsa-mir-4322	0.0	0.0	N
TCGA-KN-8435-11A-01R-2314-13	hsa-mir-4323	0.0	0.0	N
TCGA-KN-8435-11A-01R-2314-13	hsa-mir-4324	0.0	0.0	N
TCGA-KN-8435-11A-01R-2314-13	hsa-mir-4325	0.0	0.0	N
TCGA-KN-8435-11A-01R-2314-13	hsa-mir-4326	7.0	0.837389	N
TCGA-KN-8435-11A-01R-2314-13	hsa-mir-4327	0.0	0.0	N
TCGA-KN-8435-11A-01R-2314-13	hsa-mir-4328	0.0	0.0	N
TCGA-KN-8435-11A-01R-2314-13	hsa-mir-4329	0.0	0.0	N
TCGA-KN-8435-11A-01R-2314-13	hsa-mir-433	6.0	0.717762	N
TCGA-KN-8435-11A-01R-2314-13	hsa-mir-4330	0.0	0.0	N
TCGA-KN-8435-11A-01R-2314-13	hsa-mir-448	0.0	0.0	N
TCGA-KN-8435-11A-01R-2314-13	hsa-mir-449a	0.0	0.0	N
TCGA-KN-8435-11A-01R-2314-13	hsa-mir-449b	0.0	0.0	N
TCGA-KN-8435-11A-01R-2314-13	hsa-mir-449c	0.0	0.0	N
TCGA-KN-8435-11A-01R-2314-13	hsa-mir-450a-1	53.0	6.340234	N
TCGA-KN-8435-11A-01R-2314-13	hsa-mir-450a-2	46.0	5.502845	N
TCGA-KN-8435-11A-01R-2314-13	hsa-mir-450b	223.0	26.676833	N
TCGA-KN-8435-11A-01R-2314-13	hsa-mir-451	1285.0	153.720766	N
TCGA-KN-8435-11A-01R-2314-13	hsa-mir-452	191.0	22.848768	N
TCGA-KN-8435-11A-01R-2314-13	hsa-mir-454	34.0	4.06732	N
TCGA-KN-8435-11A-01R-2314-13	hsa-mir-455	3824.0	457.45386	N
TCGA-KN-8435-11A-01R-2314-13	hsa-mir-466	0.0	0.0	N
TCGA-KN-8435-11A-01R-2314-13	hsa-mir-483	50.0	5.981353	N
TCGA-KN-8435-11A-01R-2314-13	hsa-mir-484	270.0	32.299305	N
TCGA-KN-8435-11A-01R-2314-13	hsa-mir-485	13.0	1.555152	N
TCGA-KN-8435-11A-01R-2314-13	hsa-mir-486	653.0	78.116467	N
TCGA-KN-8435-11A-01R-2314-13	hsa-mir-487a	10.0	1.196271	N
TCGA-KN-8435-11A-01R-2314-13	hsa-mir-487b	28.0	3.349558	N
TCGA-KN-8435-11A-01R-2314-13	hsa-mir-488	1.0	0.119627	N
TCGA-KN-8435-11A-01R-2314-13	hsa-mir-489	8.0	0.957016	N
TCGA-KN-8435-11A-01R-2314-13	hsa-mir-490	0.0	0.0	N
TCGA-KN-8435-11A-01R-2314-13	hsa-mir-491	10.0	1.196271	N
TCGA-KN-8435-11A-01R-2314-13	hsa-mir-492	0.0	0.0	N
TCGA-KN-8435-11A-01R-2314-13	hsa-mir-493	54.0	6.459861	N
TCGA-KN-8435-11A-01R-2314-13	hsa-mir-494	2.0	0.239254	N
TCGA-KN-8435-11A-01R-2314-13	hsa-mir-495	29.0	3.469185	N
TCGA-KN-8435-11A-01R-2314-13	hsa-mir-496	9.0	1.076643	N
TCGA-KN-8435-11A-01R-2314-13	hsa-mir-497	256.0	30.624526	N
TCGA-KN-8435-11A-01R-2314-13	hsa-mir-498	0.0	0.0	N
TCGA-KN-8435-11A-01R-2314-13	hsa-mir-499	4.0	0.478508	N
TCGA-KN-8435-11A-01R-2314-13	hsa-mir-500a	4471.0	534.852565	Y
TCGA-KN-8435-11A-01R-2314-13	hsa-mir-500b	93.0	11.125316	Y
TCGA-KN-8435-11A-01R-2314-13	hsa-mir-501	755.0	90.318427	N
TCGA-KN-8435-11A-01R-2314-13	hsa-mir-502	138.0	16.508534	Y
TCGA-KN-8435-11A-01R-2314-13	hsa-mir-503	146.0	17.46555	N
TCGA-KN-8435-11A-01R-2314-13	hsa-mir-504	13.0	1.555152	N
TCGA-KN-8435-11A-01R-2314-13	hsa-mir-505	324.0	38.759166	N
TCGA-KN-8435-11A-01R-2314-13	hsa-mir-506	29.0	3.469185	N
TCGA-KN-8435-11A-01R-2314-13	hsa-mir-507	2.0	0.239254	N
TCGA-KN-8435-11A-01R-2314-13	hsa-mir-508	1366.0	163.410558	N
TCGA-KN-8435-11A-01R-2314-13	hsa-mir-509-1	155.0	18.542194	N
TCGA-KN-8435-11A-01R-2314-13	hsa-mir-509-2	162.0	19.379583	N
TCGA-KN-8435-11A-01R-2314-13	hsa-mir-509-3	226.0	27.035715	N
TCGA-KN-8435-11A-01R-2314-13	hsa-mir-510	1.0	0.119627	N
TCGA-KN-8435-11A-01R-2314-13	hsa-mir-511-1	19.0	2.272914	N
TCGA-KN-8435-11A-01R-2314-13	hsa-mir-511-2	23.0	2.751422	N
TCGA-KN-8435-11A-01R-2314-13	hsa-mir-512-1	0.0	0.0	N
TCGA-KN-8435-11A-01R-2314-13	hsa-mir-512-2	0.0	0.0	N
TCGA-KN-8435-11A-01R-2314-13	hsa-mir-513a-1	0.0	0.0	N
TCGA-KN-8435-11A-01R-2314-13	hsa-mir-513a-2	1.0	0.119627	N
TCGA-KN-8435-11A-01R-2314-13	hsa-mir-513b	2.0	0.239254	N
TCGA-KN-8435-11A-01R-2314-13	hsa-mir-513c	3.0	0.358881	N
TCGA-KN-8435-11A-01R-2314-13	hsa-mir-514-1	379.0	45.338654	N
TCGA-KN-8435-11A-01R-2314-13	hsa-mir-514-2	347.0	41.510588	N
TCGA-KN-8435-11A-01R-2314-13	hsa-mir-514-3	370.0	44.262011	N
TCGA-KN-8435-11A-01R-2314-13	hsa-mir-514b	3.0	0.358881	N
TCGA-KN-8435-11A-01R-2314-13	hsa-mir-515-1	0.0	0.0	N
TCGA-KN-8435-11A-01R-2314-13	hsa-mir-515-2	0.0	0.0	N
TCGA-KN-8435-11A-01R-2314-13	hsa-mir-516a-1	0.0	0.0	N
TCGA-KN-8435-11A-01R-2314-13	hsa-mir-516a-2	0.0	0.0	N
TCGA-KN-8435-11A-01R-2314-13	hsa-mir-516b-1	0.0	0.0	N
TCGA-KN-8435-11A-01R-2314-13	hsa-mir-516b-2	0.0	0.0	N
TCGA-KN-8435-11A-01R-2314-13	hsa-mir-517a	0.0	0.0	N
TCGA-KN-8435-11A-01R-2314-13	hsa-mir-517b	0.0	0.0	N
TCGA-KN-8435-11A-01R-2314-13	hsa-mir-517c	0.0	0.0	N
TCGA-KN-8435-11A-01R-2314-13	hsa-mir-518a-1	0.0	0.0	N
TCGA-KN-8435-11A-01R-2314-13	hsa-mir-518a-2	0.0	0.0	N
TCGA-KN-8435-11A-01R-2314-13	hsa-mir-518b	0.0	0.0	N
TCGA-KN-8435-11A-01R-2314-13	hsa-mir-518c	0.0	0.0	N
TCGA-KN-8435-11A-01R-2314-13	hsa-mir-518d	0.0	0.0	N
TCGA-KN-8435-11A-01R-2314-13	hsa-mir-518e	0.0	0.0	N
TCGA-KN-8435-11A-01R-2314-13	hsa-mir-518f	0.0	0.0	N
TCGA-KN-8435-11A-01R-2314-13	hsa-mir-519a-1	0.0	0.0	N
TCGA-KN-8435-11A-01R-2314-13	hsa-mir-519a-2	0.0	0.0	N
TCGA-KN-8435-11A-01R-2314-13	hsa-mir-519b	0.0	0.0	N
TCGA-KN-8435-11A-01R-2314-13	hsa-mir-519c	0.0	0.0	N
TCGA-KN-8435-11A-01R-2314-13	hsa-mir-519d	0.0	0.0	N
TCGA-KN-8435-11A-01R-2314-13	hsa-mir-519e	0.0	0.0	N
TCGA-KN-8435-11A-01R-2314-13	hsa-mir-520a	0.0	0.0	N
TCGA-KN-8435-11A-01R-2314-13	hsa-mir-520b	0.0	0.0	N
TCGA-KN-8435-11A-01R-2314-13	hsa-mir-520c	0.0	0.0	N
TCGA-KN-8435-11A-01R-2314-13	hsa-mir-520d	0.0	0.0	N
TCGA-KN-8435-11A-01R-2314-13	hsa-mir-520e	0.0	0.0	N
TCGA-KN-8435-11A-01R-2314-13	hsa-mir-520f	0.0	0.0	N
TCGA-KN-8435-11A-01R-2314-13	hsa-mir-520g	0.0	0.0	N
TCGA-KN-8435-11A-01R-2314-13	hsa-mir-520h	0.0	0.0	N
TCGA-KN-8435-11A-01R-2314-13	hsa-mir-521-1	0.0	0.0	N
TCGA-KN-8435-11A-01R-2314-13	hsa-mir-521-2	0.0	0.0	N
TCGA-KN-8435-11A-01R-2314-13	hsa-mir-522	0.0	0.0	N
TCGA-KN-8435-11A-01R-2314-13	hsa-mir-523	0.0	0.0	N
TCGA-KN-8435-11A-01R-2314-13	hsa-mir-524	0.0	0.0	N
TCGA-KN-8435-11A-01R-2314-13	hsa-mir-525	0.0	0.0	N
TCGA-KN-8435-11A-01R-2314-13	hsa-mir-526a-1	0.0	0.0	N
TCGA-KN-8435-11A-01R-2314-13	hsa-mir-526a-2	0.0	0.0	N
TCGA-KN-8435-11A-01R-2314-13	hsa-mir-526b	0.0	0.0	N
TCGA-KN-8435-11A-01R-2314-13	hsa-mir-527	0.0	0.0	N
TCGA-KN-8435-11A-01R-2314-13	hsa-mir-532	20749.0	2482.141774	N
TCGA-KN-8435-11A-01R-2314-13	hsa-mir-539	22.0	2.631795	N
TCGA-KN-8435-11A-01R-2314-13	hsa-mir-541	4.0	0.478508	N
TCGA-KN-8435-11A-01R-2314-13	hsa-mir-542	5075.0	607.107307	N
TCGA-KN-8435-11A-01R-2314-13	hsa-mir-543	5.0	0.598135	N
TCGA-KN-8435-11A-01R-2314-13	hsa-mir-544	0.0	0.0	N
TCGA-KN-8435-11A-01R-2314-13	hsa-mir-544b	0.0	0.0	N
TCGA-KN-8435-11A-01R-2314-13	hsa-mir-545	1.0	0.119627	N
TCGA-KN-8435-11A-01R-2314-13	hsa-mir-548a-1	0.0	0.0	N
TCGA-KN-8435-11A-01R-2314-13	hsa-mir-548a-2	0.0	0.0	N
TCGA-KN-8435-11A-01R-2314-13	hsa-mir-548a-3	0.0	0.0	N
TCGA-KN-8435-11A-01R-2314-13	hsa-mir-548aa-1	0.0	0.0	N
TCGA-KN-8435-11A-01R-2314-13	hsa-mir-548aa-2	0.0	0.0	N
TCGA-KN-8435-11A-01R-2314-13	hsa-mir-548b	7.0	0.837389	N
TCGA-KN-8435-11A-01R-2314-13	hsa-mir-548c	0.0	0.0	N
TCGA-KN-8435-11A-01R-2314-13	hsa-mir-548d-1	0.0	0.0	N
TCGA-KN-8435-11A-01R-2314-13	hsa-mir-548d-2	0.0	0.0	N
TCGA-KN-8435-11A-01R-2314-13	hsa-mir-548e	1.0	0.119627	N
TCGA-KN-8435-11A-01R-2314-13	hsa-mir-548f-1	0.0	0.0	N
TCGA-KN-8435-11A-01R-2314-13	hsa-mir-548f-2	0.0	0.0	N
TCGA-KN-8435-11A-01R-2314-13	hsa-mir-548f-3	0.0	0.0	N
TCGA-KN-8435-11A-01R-2314-13	hsa-mir-548f-4	0.0	0.0	N
TCGA-KN-8435-11A-01R-2314-13	hsa-mir-548f-5	0.0	0.0	N
TCGA-KN-8435-11A-01R-2314-13	hsa-mir-548g	0.0	0.0	N
TCGA-KN-8435-11A-01R-2314-13	hsa-mir-548h-1	0.0	0.0	N
TCGA-KN-8435-11A-01R-2314-13	hsa-mir-548h-2	0.0	0.0	N
TCGA-KN-8435-11A-01R-2314-13	hsa-mir-548h-3	0.0	0.0	N
TCGA-KN-8435-11A-01R-2314-13	hsa-mir-548h-4	0.0	0.0	N
TCGA-KN-8435-11A-01R-2314-13	hsa-mir-548i-1	0.0	0.0	N
TCGA-KN-8435-11A-01R-2314-13	hsa-mir-548i-2	0.0	0.0	N
TCGA-KN-8435-11A-01R-2314-13	hsa-mir-548i-3	0.0	0.0	N
TCGA-KN-8435-11A-01R-2314-13	hsa-mir-548i-4	0.0	0.0	N
TCGA-KN-8435-11A-01R-2314-13	hsa-mir-548j	2.0	0.239254	N
TCGA-KN-8435-11A-01R-2314-13	hsa-mir-548k	3.0	0.358881	N
TCGA-KN-8435-11A-01R-2314-13	hsa-mir-548l	0.0	0.0	N
TCGA-KN-8435-11A-01R-2314-13	hsa-mir-548m	0.0	0.0	N
TCGA-KN-8435-11A-01R-2314-13	hsa-mir-548n	0.0	0.0	N
TCGA-KN-8435-11A-01R-2314-13	hsa-mir-548o	4.0	0.478508	N
TCGA-KN-8435-11A-01R-2314-13	hsa-mir-548p	0.0	0.0	N
TCGA-KN-8435-11A-01R-2314-13	hsa-mir-548q	1.0	0.119627	N
TCGA-KN-8435-11A-01R-2314-13	hsa-mir-548s	0.0	0.0	N
TCGA-KN-8435-11A-01R-2314-13	hsa-mir-548t	0.0	0.0	N
TCGA-KN-8435-11A-01R-2314-13	hsa-mir-548u	0.0	0.0	N
TCGA-KN-8435-11A-01R-2314-13	hsa-mir-548v	4.0	0.478508	N
TCGA-KN-8435-11A-01R-2314-13	hsa-mir-548w	0.0	0.0	N
TCGA-KN-8435-11A-01R-2314-13	hsa-mir-548x	0.0	0.0	N
TCGA-KN-8435-11A-01R-2314-13	hsa-mir-548y	0.0	0.0	N
TCGA-KN-8435-11A-01R-2314-13	hsa-mir-548z	0.0	0.0	N
TCGA-KN-8435-11A-01R-2314-13	hsa-mir-549	0.0	0.0	N
TCGA-KN-8435-11A-01R-2314-13	hsa-mir-550a-1	6.0	0.717762	N
TCGA-KN-8435-11A-01R-2314-13	hsa-mir-550a-2	6.0	0.717762	N
TCGA-KN-8435-11A-01R-2314-13	hsa-mir-550b-1	0.0	0.0	N
TCGA-KN-8435-11A-01R-2314-13	hsa-mir-550b-2	0.0	0.0	N
TCGA-KN-8435-11A-01R-2314-13	hsa-mir-551a	1.0	0.119627	N
TCGA-KN-8435-11A-01R-2314-13	hsa-mir-551b	12.0	1.435525	N
TCGA-KN-8435-11A-01R-2314-13	hsa-mir-552	0.0	0.0	N
TCGA-KN-8435-11A-01R-2314-13	hsa-mir-553	0.0	0.0	N
TCGA-KN-8435-11A-01R-2314-13	hsa-mir-554	0.0	0.0	N
TCGA-KN-8435-11A-01R-2314-13	hsa-mir-555	0.0	0.0	N
TCGA-KN-8435-11A-01R-2314-13	hsa-mir-556	0.0	0.0	N
TCGA-KN-8435-11A-01R-2314-13	hsa-mir-557	0.0	0.0	N
TCGA-KN-8435-11A-01R-2314-13	hsa-mir-558	0.0	0.0	N
TCGA-KN-8435-11A-01R-2314-13	hsa-mir-559	0.0	0.0	N
TCGA-KN-8435-11A-01R-2314-13	hsa-mir-561	5.0	0.598135	N
TCGA-KN-8435-11A-01R-2314-13	hsa-mir-562	0.0	0.0	N
TCGA-KN-8435-11A-01R-2314-13	hsa-mir-563	0.0	0.0	N
TCGA-KN-8435-11A-01R-2314-13	hsa-mir-564	0.0	0.0	N
TCGA-KN-8435-11A-01R-2314-13	hsa-mir-566	0.0	0.0	N
TCGA-KN-8435-11A-01R-2314-13	hsa-mir-567	0.0	0.0	N
TCGA-KN-8435-11A-01R-2314-13	hsa-mir-568	0.0	0.0	N
TCGA-KN-8435-11A-01R-2314-13	hsa-mir-569	0.0	0.0	N
TCGA-KN-8435-11A-01R-2314-13	hsa-mir-570	2.0	0.239254	N
TCGA-KN-8435-11A-01R-2314-13	hsa-mir-571	0.0	0.0	N
TCGA-KN-8435-11A-01R-2314-13	hsa-mir-572	0.0	0.0	N
TCGA-KN-8435-11A-01R-2314-13	hsa-mir-573	0.0	0.0	N
TCGA-KN-8435-11A-01R-2314-13	hsa-mir-574	407.0	48.688212	N
TCGA-KN-8435-11A-01R-2314-13	hsa-mir-575	0.0	0.0	N
TCGA-KN-8435-11A-01R-2314-13	hsa-mir-576	32.0	3.828066	N
TCGA-KN-8435-11A-01R-2314-13	hsa-mir-577	118.0	14.115993	N
TCGA-KN-8435-11A-01R-2314-13	hsa-mir-578	0.0	0.0	N
TCGA-KN-8435-11A-01R-2314-13	hsa-mir-579	3.0	0.358881	N
TCGA-KN-8435-11A-01R-2314-13	hsa-mir-580	2.0	0.239254	N
TCGA-KN-8435-11A-01R-2314-13	hsa-mir-581	3.0	0.358881	N
TCGA-KN-8435-11A-01R-2314-13	hsa-mir-582	1127.0	134.819692	N
TCGA-KN-8435-11A-01R-2314-13	hsa-mir-583	0.0	0.0	N
TCGA-KN-8435-11A-01R-2314-13	hsa-mir-584	116.0	13.876738	N
TCGA-KN-8435-11A-01R-2314-13	hsa-mir-585	5.0	0.598135	N
TCGA-KN-8435-11A-01R-2314-13	hsa-mir-586	0.0	0.0	N
TCGA-KN-8435-11A-01R-2314-13	hsa-mir-587	0.0	0.0	N
TCGA-KN-8435-11A-01R-2314-13	hsa-mir-588	0.0	0.0	N
TCGA-KN-8435-11A-01R-2314-13	hsa-mir-589	209.0	25.002055	N
TCGA-KN-8435-11A-01R-2314-13	hsa-mir-590	70.0	8.373894	N
TCGA-KN-8435-11A-01R-2314-13	hsa-mir-591	0.0	0.0	N
TCGA-KN-8435-11A-01R-2314-13	hsa-mir-592	16.0	1.914033	N
TCGA-KN-8435-11A-01R-2314-13	hsa-mir-593	0.0	0.0	N
TCGA-KN-8435-11A-01R-2314-13	hsa-mir-595	0.0	0.0	N
TCGA-KN-8435-11A-01R-2314-13	hsa-mir-596	0.0	0.0	N
TCGA-KN-8435-11A-01R-2314-13	hsa-mir-597	0.0	0.0	N
TCGA-KN-8435-11A-01R-2314-13	hsa-mir-598	217.0	25.959071	N
TCGA-KN-8435-11A-01R-2314-13	hsa-mir-599	0.0	0.0	N
TCGA-KN-8435-11A-01R-2314-13	hsa-mir-600	0.0	0.0	N
TCGA-KN-8435-11A-01R-2314-13	hsa-mir-601	0.0	0.0	N
TCGA-KN-8435-11A-01R-2314-13	hsa-mir-602	0.0	0.0	N
TCGA-KN-8435-11A-01R-2314-13	hsa-mir-603	0.0	0.0	N
TCGA-KN-8435-11A-01R-2314-13	hsa-mir-604	0.0	0.0	N
TCGA-KN-8435-11A-01R-2314-13	hsa-mir-605	2.0	0.239254	N
TCGA-KN-8435-11A-01R-2314-13	hsa-mir-606	0.0	0.0	N
TCGA-KN-8435-11A-01R-2314-13	hsa-mir-607	1.0	0.119627	N
TCGA-KN-8435-11A-01R-2314-13	hsa-mir-608	0.0	0.0	N
TCGA-KN-8435-11A-01R-2314-13	hsa-mir-609	0.0	0.0	N
TCGA-KN-8435-11A-01R-2314-13	hsa-mir-610	0.0	0.0	N
TCGA-KN-8435-11A-01R-2314-13	hsa-mir-611	0.0	0.0	N
TCGA-KN-8435-11A-01R-2314-13	hsa-mir-612	0.0	0.0	N
TCGA-KN-8435-11A-01R-2314-13	hsa-mir-613	0.0	0.0	N
TCGA-KN-8435-11A-01R-2314-13	hsa-mir-614	0.0	0.0	N
TCGA-KN-8435-11A-01R-2314-13	hsa-mir-615	84.0	10.048673	N
TCGA-KN-8435-11A-01R-2314-13	hsa-mir-616	19.0	2.272914	N
TCGA-KN-8435-11A-01R-2314-13	hsa-mir-617	0.0	0.0	N
TCGA-KN-8435-11A-01R-2314-13	hsa-mir-618	7.0	0.837389	N
TCGA-KN-8435-11A-01R-2314-13	hsa-mir-619	0.0	0.0	N
TCGA-KN-8435-11A-01R-2314-13	hsa-mir-620	0.0	0.0	N
TCGA-KN-8435-11A-01R-2314-13	hsa-mir-621	0.0	0.0	N
TCGA-KN-8435-11A-01R-2314-13	hsa-mir-622	0.0	0.0	N
TCGA-KN-8435-11A-01R-2314-13	hsa-mir-623	0.0	0.0	N
TCGA-KN-8435-11A-01R-2314-13	hsa-mir-624	5.0	0.598135	N
TCGA-KN-8435-11A-01R-2314-13	hsa-mir-625	332.0	39.716182	N
TCGA-KN-8435-11A-01R-2314-13	hsa-mir-626	0.0	0.0	N
TCGA-KN-8435-11A-01R-2314-13	hsa-mir-627	1.0	0.119627	N
TCGA-KN-8435-11A-01R-2314-13	hsa-mir-628	63.0	7.536504	N
TCGA-KN-8435-11A-01R-2314-13	hsa-mir-629	318.0	38.041404	N
TCGA-KN-8435-11A-01R-2314-13	hsa-mir-630	0.0	0.0	N
TCGA-KN-8435-11A-01R-2314-13	hsa-mir-631	1.0	0.119627	N
TCGA-KN-8435-11A-01R-2314-13	hsa-mir-632	3.0	0.358881	N
TCGA-KN-8435-11A-01R-2314-13	hsa-mir-633	0.0	0.0	N
TCGA-KN-8435-11A-01R-2314-13	hsa-mir-634	0.0	0.0	N
TCGA-KN-8435-11A-01R-2314-13	hsa-mir-635	0.0	0.0	N
TCGA-KN-8435-11A-01R-2314-13	hsa-mir-636	0.0	0.0	N
TCGA-KN-8435-11A-01R-2314-13	hsa-mir-637	0.0	0.0	N
TCGA-KN-8435-11A-01R-2314-13	hsa-mir-638	0.0	0.0	N
TCGA-KN-8435-11A-01R-2314-13	hsa-mir-639	1.0	0.119627	N
TCGA-KN-8435-11A-01R-2314-13	hsa-mir-640	0.0	0.0	N
TCGA-KN-8435-11A-01R-2314-13	hsa-mir-641	1.0	0.119627	N
TCGA-KN-8435-11A-01R-2314-13	hsa-mir-642a	11.0	1.315898	N
TCGA-KN-8435-11A-01R-2314-13	hsa-mir-642b	0.0	0.0	N
TCGA-KN-8435-11A-01R-2314-13	hsa-mir-643	3.0	0.358881	N
TCGA-KN-8435-11A-01R-2314-13	hsa-mir-644	0.0	0.0	N
TCGA-KN-8435-11A-01R-2314-13	hsa-mir-645	0.0	0.0	N
TCGA-KN-8435-11A-01R-2314-13	hsa-mir-646	0.0	0.0	N
TCGA-KN-8435-11A-01R-2314-13	hsa-mir-647	0.0	0.0	N
TCGA-KN-8435-11A-01R-2314-13	hsa-mir-648	0.0	0.0	N
TCGA-KN-8435-11A-01R-2314-13	hsa-mir-649	0.0	0.0	N
TCGA-KN-8435-11A-01R-2314-13	hsa-mir-650	0.0	0.0	N
TCGA-KN-8435-11A-01R-2314-13	hsa-mir-651	11.0	1.315898	N
TCGA-KN-8435-11A-01R-2314-13	hsa-mir-652	188.0	22.489886	N
TCGA-KN-8435-11A-01R-2314-13	hsa-mir-653	509.0	60.890171	N
TCGA-KN-8435-11A-01R-2314-13	hsa-mir-654	107.0	12.800095	N
TCGA-KN-8435-11A-01R-2314-13	hsa-mir-655	3.0	0.358881	N
TCGA-KN-8435-11A-01R-2314-13	hsa-mir-656	3.0	0.358881	N
TCGA-KN-8435-11A-01R-2314-13	hsa-mir-657	0.0	0.0	N
TCGA-KN-8435-11A-01R-2314-13	hsa-mir-658	2.0	0.239254	N
TCGA-KN-8435-11A-01R-2314-13	hsa-mir-659	14.0	1.674779	N
TCGA-KN-8435-11A-01R-2314-13	hsa-mir-660	1336.0	159.821746	N
TCGA-KN-8435-11A-01R-2314-13	hsa-mir-661	0.0	0.0	N
TCGA-KN-8435-11A-01R-2314-13	hsa-mir-662	0.0	0.0	N
TCGA-KN-8435-11A-01R-2314-13	hsa-mir-663	2.0	0.239254	N
TCGA-KN-8435-11A-01R-2314-13	hsa-mir-663b	0.0	0.0	N
TCGA-KN-8435-11A-01R-2314-13	hsa-mir-664	212.0	25.360936	N
TCGA-KN-8435-11A-01R-2314-13	hsa-mir-665	3.0	0.358881	N
TCGA-KN-8435-11A-01R-2314-13	hsa-mir-668	0.0	0.0	N
TCGA-KN-8435-11A-01R-2314-13	hsa-mir-670	0.0	0.0	N
TCGA-KN-8435-11A-01R-2314-13	hsa-mir-671	39.0	4.665455	N
TCGA-KN-8435-11A-01R-2314-13	hsa-mir-675	483.0	57.779868	N
TCGA-KN-8435-11A-01R-2314-13	hsa-mir-676	13.0	1.555152	N
TCGA-KN-8435-11A-01R-2314-13	hsa-mir-7-1	72.0	8.613148	N
TCGA-KN-8435-11A-01R-2314-13	hsa-mir-7-2	0.0	0.0	N
TCGA-KN-8435-11A-01R-2314-13	hsa-mir-7-3	0.0	0.0	N
TCGA-KN-8435-11A-01R-2314-13	hsa-mir-708	436.0	52.157396	N
TCGA-KN-8435-11A-01R-2314-13	hsa-mir-711	0.0	0.0	N
TCGA-KN-8435-11A-01R-2314-13	hsa-mir-718	0.0	0.0	N
TCGA-KN-8435-11A-01R-2314-13	hsa-mir-720	0.0	0.0	N
TCGA-KN-8435-11A-01R-2314-13	hsa-mir-744	279.0	33.375948	N
TCGA-KN-8435-11A-01R-2314-13	hsa-mir-758	54.0	6.459861	N
TCGA-KN-8435-11A-01R-2314-13	hsa-mir-759	0.0	0.0	N
TCGA-KN-8435-11A-01R-2314-13	hsa-mir-760	2.0	0.239254	N
TCGA-KN-8435-11A-01R-2314-13	hsa-mir-761	0.0	0.0	N
TCGA-KN-8435-11A-01R-2314-13	hsa-mir-762	0.0	0.0	N
TCGA-KN-8435-11A-01R-2314-13	hsa-mir-764	0.0	0.0	N
TCGA-KN-8435-11A-01R-2314-13	hsa-mir-765	1.0	0.119627	N
TCGA-KN-8435-11A-01R-2314-13	hsa-mir-766	41.0	4.904709	N
TCGA-KN-8435-11A-01R-2314-13	hsa-mir-767	0.0	0.0	N
TCGA-KN-8435-11A-01R-2314-13	hsa-mir-769	114.0	13.637484	N
TCGA-KN-8435-11A-01R-2314-13	hsa-mir-770	0.0	0.0	N
TCGA-KN-8435-11A-01R-2314-13	hsa-mir-802	1.0	0.119627	N
TCGA-KN-8435-11A-01R-2314-13	hsa-mir-873	2.0	0.239254	N
TCGA-KN-8435-11A-01R-2314-13	hsa-mir-874	322.0	38.519912	N
TCGA-KN-8435-11A-01R-2314-13	hsa-mir-875	0.0	0.0	N
TCGA-KN-8435-11A-01R-2314-13	hsa-mir-876	2.0	0.239254	N
TCGA-KN-8435-11A-01R-2314-13	hsa-mir-877	6.0	0.717762	N
TCGA-KN-8435-11A-01R-2314-13	hsa-mir-885	4.0	0.478508	N
TCGA-KN-8435-11A-01R-2314-13	hsa-mir-887	49.0	5.861726	N
TCGA-KN-8435-11A-01R-2314-13	hsa-mir-888	3.0	0.358881	N
TCGA-KN-8435-11A-01R-2314-13	hsa-mir-889	94.0	11.244943	N
TCGA-KN-8435-11A-01R-2314-13	hsa-mir-890	0.0	0.0	N
TCGA-KN-8435-11A-01R-2314-13	hsa-mir-891a	309.0	36.96476	N
TCGA-KN-8435-11A-01R-2314-13	hsa-mir-891b	1.0	0.119627	N
TCGA-KN-8435-11A-01R-2314-13	hsa-mir-892a	7.0	0.837389	N
TCGA-KN-8435-11A-01R-2314-13	hsa-mir-892b	1.0	0.119627	N
TCGA-KN-8435-11A-01R-2314-13	hsa-mir-9-1	3562.0	426.111572	N
TCGA-KN-8435-11A-01R-2314-13	hsa-mir-9-2	3533.0	422.642387	N
TCGA-KN-8435-11A-01R-2314-13	hsa-mir-9-3	5.0	0.598135	N
TCGA-KN-8435-11A-01R-2314-13	hsa-mir-920	0.0	0.0	N
TCGA-KN-8435-11A-01R-2314-13	hsa-mir-921	0.0	0.0	N
TCGA-KN-8435-11A-01R-2314-13	hsa-mir-922	0.0	0.0	N
TCGA-KN-8435-11A-01R-2314-13	hsa-mir-924	0.0	0.0	N
TCGA-KN-8435-11A-01R-2314-13	hsa-mir-92a-1	1519.0	181.713497	N
TCGA-KN-8435-11A-01R-2314-13	hsa-mir-92a-2	41398.0	4952.320843	N
TCGA-KN-8435-11A-01R-2314-13	hsa-mir-92b	383.0	45.817162	N
TCGA-KN-8435-11A-01R-2314-13	hsa-mir-93	12325.0	1474.403459	N
TCGA-KN-8435-11A-01R-2314-13	hsa-mir-933	0.0	0.0	N
TCGA-KN-8435-11A-01R-2314-13	hsa-mir-934	29.0	3.469185	N
TCGA-KN-8435-11A-01R-2314-13	hsa-mir-935	3.0	0.358881	N
TCGA-KN-8435-11A-01R-2314-13	hsa-mir-936	0.0	0.0	N
TCGA-KN-8435-11A-01R-2314-13	hsa-mir-937	5.0	0.598135	N
TCGA-KN-8435-11A-01R-2314-13	hsa-mir-938	0.0	0.0	N
TCGA-KN-8435-11A-01R-2314-13	hsa-mir-939	5.0	0.598135	N
TCGA-KN-8435-11A-01R-2314-13	hsa-mir-940	10.0	1.196271	N
TCGA-KN-8435-11A-01R-2314-13	hsa-mir-941-1	0.0	0.0	N
TCGA-KN-8435-11A-01R-2314-13	hsa-mir-941-3	0.0	0.0	N
TCGA-KN-8435-11A-01R-2314-13	hsa-mir-941-4	0.0	0.0	N
TCGA-KN-8435-11A-01R-2314-13	hsa-mir-942	13.0	1.555152	N
TCGA-KN-8435-11A-01R-2314-13	hsa-mir-943	1.0	0.119627	N
TCGA-KN-8435-11A-01R-2314-13	hsa-mir-944	0.0	0.0	N
TCGA-KN-8435-11A-01R-2314-13	hsa-mir-95	23.0	2.751422	N
TCGA-KN-8435-11A-01R-2314-13	hsa-mir-96	31.0	3.708439	N
TCGA-KN-8435-11A-01R-2314-13	hsa-mir-98	476.0	56.942478	N
TCGA-KN-8435-11A-01R-2314-13	hsa-mir-99a	9515.0	1138.251433	Y
TCGA-KN-8435-11A-01R-2314-13	hsa-mir-99b	248644.0	29744.549582	N
