# Supplementary material for: Dysfunctional miRNA-Mediated Regulation in Chromophobe Renal Cell Carcinoma
Source: PLoS One. 2016 Jun 3;11(6):e0156324. doi: 10.1371/journal.pone.0156324 (PMC4892590; doi:10.1371/journal.pone.0156324)
Supplement: S1 File — (ZIP) [file pone.0156324.s001.zip › S1_File miRNA expression profile downloaded from TCGA/control/bcgsc.ca__IlluminaHiSeq_miRNASeq__TCGA-KN-8436-11A-01R-2314-13__mirna_quantification.txt]

barcode	miRNA_ID	read_count	reads_per_million_miRNA_mapped	cross-mapped
TCGA-KN-8436-11A-01R-2314-13	hsa-let-7a-1	28600.0	6369.927528	N
TCGA-KN-8436-11A-01R-2314-13	hsa-let-7a-2	57977.0	12912.912177	Y
TCGA-KN-8436-11A-01R-2314-13	hsa-let-7a-3	28405.0	6326.496204	N
TCGA-KN-8436-11A-01R-2314-13	hsa-let-7b	52998.0	11803.965703	N
TCGA-KN-8436-11A-01R-2314-13	hsa-let-7c	15397.0	3429.292802	Y
TCGA-KN-8436-11A-01R-2314-13	hsa-let-7d	1955.0	435.426864	N
TCGA-KN-8436-11A-01R-2314-13	hsa-let-7e	10659.0	2374.02299	N
TCGA-KN-8436-11A-01R-2314-13	hsa-let-7f-1	71.0	15.813456	N
TCGA-KN-8436-11A-01R-2314-13	hsa-let-7f-2	29776.0	6631.85182	N
TCGA-KN-8436-11A-01R-2314-13	hsa-let-7g	2663.0	593.115979	N
TCGA-KN-8436-11A-01R-2314-13	hsa-let-7i	1644.0	366.15947	N
TCGA-KN-8436-11A-01R-2314-13	hsa-mir-1-1	0.0	0.0	N
TCGA-KN-8436-11A-01R-2314-13	hsa-mir-1-2	101.0	22.495199	N
TCGA-KN-8436-11A-01R-2314-13	hsa-mir-100	30958.0	6895.112462	Y
TCGA-KN-8436-11A-01R-2314-13	hsa-mir-101-1	50114.0	11161.627557	N
TCGA-KN-8436-11A-01R-2314-13	hsa-mir-101-2	184.0	40.981352	N
TCGA-KN-8436-11A-01R-2314-13	hsa-mir-103-1	52722.0	11742.493675	Y
TCGA-KN-8436-11A-01R-2314-13	hsa-mir-103-1-as	0.0	0.0	N
TCGA-KN-8436-11A-01R-2314-13	hsa-mir-103-2	25.0	5.568118	N
TCGA-KN-8436-11A-01R-2314-13	hsa-mir-103-2-as	0.0	0.0	N
TCGA-KN-8436-11A-01R-2314-13	hsa-mir-105-1	1.0	0.222725	N
TCGA-KN-8436-11A-01R-2314-13	hsa-mir-105-2	3.0	0.668174	N
TCGA-KN-8436-11A-01R-2314-13	hsa-mir-106a	98.0	21.827024	Y
TCGA-KN-8436-11A-01R-2314-13	hsa-mir-106b	1182.0	263.260641	N
TCGA-KN-8436-11A-01R-2314-13	hsa-mir-107	264.0	58.799331	Y
TCGA-KN-8436-11A-01R-2314-13	hsa-mir-10a	415193.0	92473.752446	N
TCGA-KN-8436-11A-01R-2314-13	hsa-mir-10b	1133952.0	252559.162929	N
TCGA-KN-8436-11A-01R-2314-13	hsa-mir-1178	0.0	0.0	N
TCGA-KN-8436-11A-01R-2314-13	hsa-mir-1179	0.0	0.0	N
TCGA-KN-8436-11A-01R-2314-13	hsa-mir-1180	127.0	28.286042	N
TCGA-KN-8436-11A-01R-2314-13	hsa-mir-1181	1.0	0.222725	N
TCGA-KN-8436-11A-01R-2314-13	hsa-mir-1182	0.0	0.0	N
TCGA-KN-8436-11A-01R-2314-13	hsa-mir-1183	0.0	0.0	N
TCGA-KN-8436-11A-01R-2314-13	hsa-mir-1184-1	0.0	0.0	N
TCGA-KN-8436-11A-01R-2314-13	hsa-mir-1184-2	0.0	0.0	N
TCGA-KN-8436-11A-01R-2314-13	hsa-mir-1184-3	0.0	0.0	N
TCGA-KN-8436-11A-01R-2314-13	hsa-mir-1185-1	1.0	0.222725	N
TCGA-KN-8436-11A-01R-2314-13	hsa-mir-1185-2	0.0	0.0	N
TCGA-KN-8436-11A-01R-2314-13	hsa-mir-1193	0.0	0.0	N
TCGA-KN-8436-11A-01R-2314-13	hsa-mir-1197	0.0	0.0	N
TCGA-KN-8436-11A-01R-2314-13	hsa-mir-1200	0.0	0.0	N
TCGA-KN-8436-11A-01R-2314-13	hsa-mir-1202	0.0	0.0	N
TCGA-KN-8436-11A-01R-2314-13	hsa-mir-1203	0.0	0.0	N
TCGA-KN-8436-11A-01R-2314-13	hsa-mir-1204	0.0	0.0	N
TCGA-KN-8436-11A-01R-2314-13	hsa-mir-1205	0.0	0.0	N
TCGA-KN-8436-11A-01R-2314-13	hsa-mir-1206	0.0	0.0	N
TCGA-KN-8436-11A-01R-2314-13	hsa-mir-1207	0.0	0.0	N
TCGA-KN-8436-11A-01R-2314-13	hsa-mir-1208	0.0	0.0	N
TCGA-KN-8436-11A-01R-2314-13	hsa-mir-122	0.0	0.0	N
TCGA-KN-8436-11A-01R-2314-13	hsa-mir-1224	1.0	0.222725	N
TCGA-KN-8436-11A-01R-2314-13	hsa-mir-1225	0.0	0.0	N
TCGA-KN-8436-11A-01R-2314-13	hsa-mir-1226	2.0	0.445449	N
TCGA-KN-8436-11A-01R-2314-13	hsa-mir-1227	0.0	0.0	N
TCGA-KN-8436-11A-01R-2314-13	hsa-mir-1228	1.0	0.222725	N
TCGA-KN-8436-11A-01R-2314-13	hsa-mir-1229	2.0	0.445449	N
TCGA-KN-8436-11A-01R-2314-13	hsa-mir-1231	0.0	0.0	N
TCGA-KN-8436-11A-01R-2314-13	hsa-mir-1233-1	0.0	0.0	N
TCGA-KN-8436-11A-01R-2314-13	hsa-mir-1233-2	0.0	0.0	N
TCGA-KN-8436-11A-01R-2314-13	hsa-mir-1234	0.0	0.0	N
TCGA-KN-8436-11A-01R-2314-13	hsa-mir-1236	0.0	0.0	N
TCGA-KN-8436-11A-01R-2314-13	hsa-mir-1237	0.0	0.0	N
TCGA-KN-8436-11A-01R-2314-13	hsa-mir-1238	0.0	0.0	N
TCGA-KN-8436-11A-01R-2314-13	hsa-mir-124-1	1.0	0.222725	N
TCGA-KN-8436-11A-01R-2314-13	hsa-mir-124-2	0.0	0.0	N
TCGA-KN-8436-11A-01R-2314-13	hsa-mir-124-3	0.0	0.0	N
TCGA-KN-8436-11A-01R-2314-13	hsa-mir-1243	0.0	0.0	N
TCGA-KN-8436-11A-01R-2314-13	hsa-mir-1244-1	0.0	0.0	N
TCGA-KN-8436-11A-01R-2314-13	hsa-mir-1244-2	0.0	0.0	N
TCGA-KN-8436-11A-01R-2314-13	hsa-mir-1244-3	0.0	0.0	N
TCGA-KN-8436-11A-01R-2314-13	hsa-mir-1245	1.0	0.222725	N
TCGA-KN-8436-11A-01R-2314-13	hsa-mir-1246	0.0	0.0	N
TCGA-KN-8436-11A-01R-2314-13	hsa-mir-1247	42.0	9.354439	N
TCGA-KN-8436-11A-01R-2314-13	hsa-mir-1248	2.0	0.445449	N
TCGA-KN-8436-11A-01R-2314-13	hsa-mir-1249	3.0	0.668174	N
TCGA-KN-8436-11A-01R-2314-13	hsa-mir-1250	0.0	0.0	N
TCGA-KN-8436-11A-01R-2314-13	hsa-mir-1251	8.0	1.781798	N
TCGA-KN-8436-11A-01R-2314-13	hsa-mir-1252	0.0	0.0	N
TCGA-KN-8436-11A-01R-2314-13	hsa-mir-1253	0.0	0.0	N
TCGA-KN-8436-11A-01R-2314-13	hsa-mir-1254	1.0	0.222725	N
TCGA-KN-8436-11A-01R-2314-13	hsa-mir-1255a	0.0	0.0	N
TCGA-KN-8436-11A-01R-2314-13	hsa-mir-1255b-1	0.0	0.0	N
TCGA-KN-8436-11A-01R-2314-13	hsa-mir-1255b-2	0.0	0.0	N
TCGA-KN-8436-11A-01R-2314-13	hsa-mir-1256	0.0	0.0	N
TCGA-KN-8436-11A-01R-2314-13	hsa-mir-1257	0.0	0.0	N
TCGA-KN-8436-11A-01R-2314-13	hsa-mir-1258	2.0	0.445449	N
TCGA-KN-8436-11A-01R-2314-13	hsa-mir-125a	5639.0	1255.944802	N
TCGA-KN-8436-11A-01R-2314-13	hsa-mir-125b-1	4681.0	1042.574502	N
TCGA-KN-8436-11A-01R-2314-13	hsa-mir-125b-2	172.0	38.308655	N
TCGA-KN-8436-11A-01R-2314-13	hsa-mir-126	16576.0	3691.885269	N
TCGA-KN-8436-11A-01R-2314-13	hsa-mir-1260	0.0	0.0	N
TCGA-KN-8436-11A-01R-2314-13	hsa-mir-1260b	0.0	0.0	N
TCGA-KN-8436-11A-01R-2314-13	hsa-mir-1261	0.0	0.0	N
TCGA-KN-8436-11A-01R-2314-13	hsa-mir-1262	8.0	1.781798	N
TCGA-KN-8436-11A-01R-2314-13	hsa-mir-1263	0.0	0.0	N
TCGA-KN-8436-11A-01R-2314-13	hsa-mir-1264	0.0	0.0	N
TCGA-KN-8436-11A-01R-2314-13	hsa-mir-1265	0.0	0.0	N
TCGA-KN-8436-11A-01R-2314-13	hsa-mir-1266	30.0	6.681742	N
TCGA-KN-8436-11A-01R-2314-13	hsa-mir-1267	0.0	0.0	N
TCGA-KN-8436-11A-01R-2314-13	hsa-mir-1268	0.0	0.0	N
TCGA-KN-8436-11A-01R-2314-13	hsa-mir-1269	67.0	14.922557	N
TCGA-KN-8436-11A-01R-2314-13	hsa-mir-127	2046.0	455.694815	N
TCGA-KN-8436-11A-01R-2314-13	hsa-mir-1270-1	5.0	1.113624	N
TCGA-KN-8436-11A-01R-2314-13	hsa-mir-1270-2	8.0	1.781798	N
TCGA-KN-8436-11A-01R-2314-13	hsa-mir-1271	44.0	9.799889	N
TCGA-KN-8436-11A-01R-2314-13	hsa-mir-1272	0.0	0.0	N
TCGA-KN-8436-11A-01R-2314-13	hsa-mir-1273	0.0	0.0	N
TCGA-KN-8436-11A-01R-2314-13	hsa-mir-1273c	0.0	0.0	N
TCGA-KN-8436-11A-01R-2314-13	hsa-mir-1273d	0.0	0.0	N
TCGA-KN-8436-11A-01R-2314-13	hsa-mir-1274a	0.0	0.0	N
TCGA-KN-8436-11A-01R-2314-13	hsa-mir-1274b	3.0	0.668174	N
TCGA-KN-8436-11A-01R-2314-13	hsa-mir-1275	1.0	0.222725	N
TCGA-KN-8436-11A-01R-2314-13	hsa-mir-1276	0.0	0.0	N
TCGA-KN-8436-11A-01R-2314-13	hsa-mir-1277	1.0	0.222725	N
TCGA-KN-8436-11A-01R-2314-13	hsa-mir-1278	0.0	0.0	N
TCGA-KN-8436-11A-01R-2314-13	hsa-mir-1279	0.0	0.0	N
TCGA-KN-8436-11A-01R-2314-13	hsa-mir-128-1	324.0	72.162815	N
TCGA-KN-8436-11A-01R-2314-13	hsa-mir-128-2	204.0	45.435847	N
TCGA-KN-8436-11A-01R-2314-13	hsa-mir-1280	0.0	0.0	N
TCGA-KN-8436-11A-01R-2314-13	hsa-mir-1281	0.0	0.0	N
TCGA-KN-8436-11A-01R-2314-13	hsa-mir-1282	0.0	0.0	N
TCGA-KN-8436-11A-01R-2314-13	hsa-mir-1283-1	0.0	0.0	N
TCGA-KN-8436-11A-01R-2314-13	hsa-mir-1283-2	0.0	0.0	N
TCGA-KN-8436-11A-01R-2314-13	hsa-mir-1284	0.0	0.0	N
TCGA-KN-8436-11A-01R-2314-13	hsa-mir-1285-1	0.0	0.0	N
TCGA-KN-8436-11A-01R-2314-13	hsa-mir-1285-2	0.0	0.0	N
TCGA-KN-8436-11A-01R-2314-13	hsa-mir-1286	0.0	0.0	N
TCGA-KN-8436-11A-01R-2314-13	hsa-mir-1287	98.0	21.827024	N
TCGA-KN-8436-11A-01R-2314-13	hsa-mir-1288	0.0	0.0	N
TCGA-KN-8436-11A-01R-2314-13	hsa-mir-1289-1	0.0	0.0	N
TCGA-KN-8436-11A-01R-2314-13	hsa-mir-1289-2	0.0	0.0	N
TCGA-KN-8436-11A-01R-2314-13	hsa-mir-129-1	117.0	26.058794	N
TCGA-KN-8436-11A-01R-2314-13	hsa-mir-129-2	101.0	22.495199	N
TCGA-KN-8436-11A-01R-2314-13	hsa-mir-1290	0.0	0.0	N
TCGA-KN-8436-11A-01R-2314-13	hsa-mir-1291	2.0	0.445449	N
TCGA-KN-8436-11A-01R-2314-13	hsa-mir-1292	1.0	0.222725	N
TCGA-KN-8436-11A-01R-2314-13	hsa-mir-1293	0.0	0.0	N
TCGA-KN-8436-11A-01R-2314-13	hsa-mir-1294	1.0	0.222725	N
TCGA-KN-8436-11A-01R-2314-13	hsa-mir-1295	5.0	1.113624	N
TCGA-KN-8436-11A-01R-2314-13	hsa-mir-1296	31.0	6.904467	N
TCGA-KN-8436-11A-01R-2314-13	hsa-mir-1297	0.0	0.0	N
TCGA-KN-8436-11A-01R-2314-13	hsa-mir-1298	0.0	0.0	N
TCGA-KN-8436-11A-01R-2314-13	hsa-mir-1299	0.0	0.0	N
TCGA-KN-8436-11A-01R-2314-13	hsa-mir-1301	37.0	8.240815	N
TCGA-KN-8436-11A-01R-2314-13	hsa-mir-1302-1	0.0	0.0	N
TCGA-KN-8436-11A-01R-2314-13	hsa-mir-1302-10	0.0	0.0	N
TCGA-KN-8436-11A-01R-2314-13	hsa-mir-1302-11	0.0	0.0	N
TCGA-KN-8436-11A-01R-2314-13	hsa-mir-1302-2	0.0	0.0	N
TCGA-KN-8436-11A-01R-2314-13	hsa-mir-1302-3	0.0	0.0	N
TCGA-KN-8436-11A-01R-2314-13	hsa-mir-1302-4	0.0	0.0	N
TCGA-KN-8436-11A-01R-2314-13	hsa-mir-1302-5	0.0	0.0	N
TCGA-KN-8436-11A-01R-2314-13	hsa-mir-1302-6	0.0	0.0	N
TCGA-KN-8436-11A-01R-2314-13	hsa-mir-1302-7	0.0	0.0	N
TCGA-KN-8436-11A-01R-2314-13	hsa-mir-1302-8	0.0	0.0	N
TCGA-KN-8436-11A-01R-2314-13	hsa-mir-1302-9	0.0	0.0	N
TCGA-KN-8436-11A-01R-2314-13	hsa-mir-1303	0.0	0.0	N
TCGA-KN-8436-11A-01R-2314-13	hsa-mir-1304	1.0	0.222725	N
TCGA-KN-8436-11A-01R-2314-13	hsa-mir-1305	0.0	0.0	N
TCGA-KN-8436-11A-01R-2314-13	hsa-mir-1306	29.0	6.459017	N
TCGA-KN-8436-11A-01R-2314-13	hsa-mir-1307	3402.0	757.709561	N
TCGA-KN-8436-11A-01R-2314-13	hsa-mir-130a	615.0	136.975714	N
TCGA-KN-8436-11A-01R-2314-13	hsa-mir-130b	35.0	7.795366	N
TCGA-KN-8436-11A-01R-2314-13	hsa-mir-132	493.0	109.803296	N
TCGA-KN-8436-11A-01R-2314-13	hsa-mir-1321	0.0	0.0	N
TCGA-KN-8436-11A-01R-2314-13	hsa-mir-1322	0.0	0.0	N
TCGA-KN-8436-11A-01R-2314-13	hsa-mir-1323	0.0	0.0	N
TCGA-KN-8436-11A-01R-2314-13	hsa-mir-1324	0.0	0.0	N
TCGA-KN-8436-11A-01R-2314-13	hsa-mir-133a-1	73.0	16.258906	Y
TCGA-KN-8436-11A-01R-2314-13	hsa-mir-133a-2	3.0	0.668174	Y
TCGA-KN-8436-11A-01R-2314-13	hsa-mir-133b	6.0	1.336348	Y
TCGA-KN-8436-11A-01R-2314-13	hsa-mir-134	416.0	92.653491	N
TCGA-KN-8436-11A-01R-2314-13	hsa-mir-135a-1	7.0	1.559073	N
TCGA-KN-8436-11A-01R-2314-13	hsa-mir-135a-2	1.0	0.222725	N
TCGA-KN-8436-11A-01R-2314-13	hsa-mir-135b	71.0	15.813456	N
TCGA-KN-8436-11A-01R-2314-13	hsa-mir-136	89.0	19.822502	N
TCGA-KN-8436-11A-01R-2314-13	hsa-mir-137	0.0	0.0	N
TCGA-KN-8436-11A-01R-2314-13	hsa-mir-138-1	8.0	1.781798	N
TCGA-KN-8436-11A-01R-2314-13	hsa-mir-138-2	28.0	6.236293	N
TCGA-KN-8436-11A-01R-2314-13	hsa-mir-139	1136.0	253.015303	N
TCGA-KN-8436-11A-01R-2314-13	hsa-mir-140	7885.0	1756.184565	N
TCGA-KN-8436-11A-01R-2314-13	hsa-mir-141	2481.0	552.580077	N
TCGA-KN-8436-11A-01R-2314-13	hsa-mir-142	1795.0	399.790906	N
TCGA-KN-8436-11A-01R-2314-13	hsa-mir-143	367875.0	81934.863259	N
TCGA-KN-8436-11A-01R-2314-13	hsa-mir-144	1877.0	418.054335	N
TCGA-KN-8436-11A-01R-2314-13	hsa-mir-145	8742.0	1947.059666	N
TCGA-KN-8436-11A-01R-2314-13	hsa-mir-1468	100.0	22.272474	N
TCGA-KN-8436-11A-01R-2314-13	hsa-mir-1469	0.0	0.0	N
TCGA-KN-8436-11A-01R-2314-13	hsa-mir-146a	85.0	18.931603	N
TCGA-KN-8436-11A-01R-2314-13	hsa-mir-146b	402.0	89.535345	N
TCGA-KN-8436-11A-01R-2314-13	hsa-mir-147	0.0	0.0	N
TCGA-KN-8436-11A-01R-2314-13	hsa-mir-1470	0.0	0.0	N
TCGA-KN-8436-11A-01R-2314-13	hsa-mir-1471	0.0	0.0	N
TCGA-KN-8436-11A-01R-2314-13	hsa-mir-147b	0.0	0.0	N
TCGA-KN-8436-11A-01R-2314-13	hsa-mir-148a	58205.0	12963.693418	N
TCGA-KN-8436-11A-01R-2314-13	hsa-mir-148b	312.0	69.490118	N
TCGA-KN-8436-11A-01R-2314-13	hsa-mir-149	89.0	19.822502	N
TCGA-KN-8436-11A-01R-2314-13	hsa-mir-150	1159.0	258.137972	N
TCGA-KN-8436-11A-01R-2314-13	hsa-mir-151	6399.0	1425.215603	N
TCGA-KN-8436-11A-01R-2314-13	hsa-mir-152	1140.0	253.906202	N
TCGA-KN-8436-11A-01R-2314-13	hsa-mir-153-1	0.0	0.0	N
TCGA-KN-8436-11A-01R-2314-13	hsa-mir-153-2	12.0	2.672697	N
TCGA-KN-8436-11A-01R-2314-13	hsa-mir-1537	1.0	0.222725	N
TCGA-KN-8436-11A-01R-2314-13	hsa-mir-1538	0.0	0.0	N
TCGA-KN-8436-11A-01R-2314-13	hsa-mir-1539	0.0	0.0	N
TCGA-KN-8436-11A-01R-2314-13	hsa-mir-154	9.0	2.004523	N
TCGA-KN-8436-11A-01R-2314-13	hsa-mir-155	145.0	32.295087	N
TCGA-KN-8436-11A-01R-2314-13	hsa-mir-15a	366.0	81.517254	N
TCGA-KN-8436-11A-01R-2314-13	hsa-mir-15b	1046.0	232.970077	N
TCGA-KN-8436-11A-01R-2314-13	hsa-mir-16-1	1896.0	422.286105	N
TCGA-KN-8436-11A-01R-2314-13	hsa-mir-16-2	15.0	3.340871	N
TCGA-KN-8436-11A-01R-2314-13	hsa-mir-17	2077.0	462.599282	Y
TCGA-KN-8436-11A-01R-2314-13	hsa-mir-181a-1	8033.0	1789.147826	N
TCGA-KN-8436-11A-01R-2314-13	hsa-mir-181a-2	4851.0	1080.437708	N
TCGA-KN-8436-11A-01R-2314-13	hsa-mir-181b-1	1001.0	222.947463	N
TCGA-KN-8436-11A-01R-2314-13	hsa-mir-181b-2	10.0	2.227247	N
TCGA-KN-8436-11A-01R-2314-13	hsa-mir-181c	335.0	74.612787	N
TCGA-KN-8436-11A-01R-2314-13	hsa-mir-181d	57.0	12.69531	N
TCGA-KN-8436-11A-01R-2314-13	hsa-mir-182	24374.0	5428.692782	N
TCGA-KN-8436-11A-01R-2314-13	hsa-mir-1825	0.0	0.0	N
TCGA-KN-8436-11A-01R-2314-13	hsa-mir-1827	0.0	0.0	N
TCGA-KN-8436-11A-01R-2314-13	hsa-mir-183	8534.0	1900.73292	N
TCGA-KN-8436-11A-01R-2314-13	hsa-mir-184	131.0	29.176941	N
TCGA-KN-8436-11A-01R-2314-13	hsa-mir-185	215.0	47.885819	N
TCGA-KN-8436-11A-01R-2314-13	hsa-mir-186	648.0	144.325631	N
TCGA-KN-8436-11A-01R-2314-13	hsa-mir-187	55.0	12.249861	N
TCGA-KN-8436-11A-01R-2314-13	hsa-mir-188	73.0	16.258906	N
TCGA-KN-8436-11A-01R-2314-13	hsa-mir-18a	20.0	4.454495	Y
TCGA-KN-8436-11A-01R-2314-13	hsa-mir-18b	2.0	0.445449	Y
TCGA-KN-8436-11A-01R-2314-13	hsa-mir-190	74.0	16.481631	N
TCGA-KN-8436-11A-01R-2314-13	hsa-mir-1908	0.0	0.0	N
TCGA-KN-8436-11A-01R-2314-13	hsa-mir-1909	0.0	0.0	N
TCGA-KN-8436-11A-01R-2314-13	hsa-mir-190b	0.0	0.0	N
TCGA-KN-8436-11A-01R-2314-13	hsa-mir-191	3536.0	787.554676	N
TCGA-KN-8436-11A-01R-2314-13	hsa-mir-1910	0.0	0.0	N
TCGA-KN-8436-11A-01R-2314-13	hsa-mir-1911	0.0	0.0	N
TCGA-KN-8436-11A-01R-2314-13	hsa-mir-1912	0.0	0.0	N
TCGA-KN-8436-11A-01R-2314-13	hsa-mir-1913	0.0	0.0	N
TCGA-KN-8436-11A-01R-2314-13	hsa-mir-1914	0.0	0.0	N
TCGA-KN-8436-11A-01R-2314-13	hsa-mir-1915	2.0	0.445449	N
TCGA-KN-8436-11A-01R-2314-13	hsa-mir-192	5618.0	1251.267582	Y
TCGA-KN-8436-11A-01R-2314-13	hsa-mir-193a	1245.0	277.2923	N
TCGA-KN-8436-11A-01R-2314-13	hsa-mir-193b	168.0	37.417756	N
TCGA-KN-8436-11A-01R-2314-13	hsa-mir-194-1	708.0	157.689115	N
TCGA-KN-8436-11A-01R-2314-13	hsa-mir-194-2	778.0	173.279847	N
TCGA-KN-8436-11A-01R-2314-13	hsa-mir-195	115.0	25.613345	N
TCGA-KN-8436-11A-01R-2314-13	hsa-mir-196a-1	1785.0	397.563659	N
TCGA-KN-8436-11A-01R-2314-13	hsa-mir-196a-2	263.0	58.576606	N
TCGA-KN-8436-11A-01R-2314-13	hsa-mir-196b	2268.0	505.139707	N
TCGA-KN-8436-11A-01R-2314-13	hsa-mir-197	1194.0	265.933338	N
TCGA-KN-8436-11A-01R-2314-13	hsa-mir-1972-1	0.0	0.0	N
TCGA-KN-8436-11A-01R-2314-13	hsa-mir-1972-2	0.0	0.0	N
TCGA-KN-8436-11A-01R-2314-13	hsa-mir-1973	0.0	0.0	N
TCGA-KN-8436-11A-01R-2314-13	hsa-mir-1976	41.0	9.131714	N
TCGA-KN-8436-11A-01R-2314-13	hsa-mir-198	0.0	0.0	N
TCGA-KN-8436-11A-01R-2314-13	hsa-mir-199a-1	4686.0	1043.688126	Y
TCGA-KN-8436-11A-01R-2314-13	hsa-mir-199a-2	7862.0	1751.061896	Y
TCGA-KN-8436-11A-01R-2314-13	hsa-mir-199b	9239.0	2057.753861	Y
TCGA-KN-8436-11A-01R-2314-13	hsa-mir-19a	42.0	9.354439	N
TCGA-KN-8436-11A-01R-2314-13	hsa-mir-19b-1	18.0	4.009045	N
TCGA-KN-8436-11A-01R-2314-13	hsa-mir-19b-2	206.0	45.881296	N
TCGA-KN-8436-11A-01R-2314-13	hsa-mir-200a	3449.0	768.177624	N
TCGA-KN-8436-11A-01R-2314-13	hsa-mir-200b	3223.0	717.841833	N
TCGA-KN-8436-11A-01R-2314-13	hsa-mir-200c	9394.0	2092.276196	N
TCGA-KN-8436-11A-01R-2314-13	hsa-mir-202	1.0	0.222725	N
TCGA-KN-8436-11A-01R-2314-13	hsa-mir-203	12498.0	2783.613785	N
TCGA-KN-8436-11A-01R-2314-13	hsa-mir-204	1840.0	409.813519	N
TCGA-KN-8436-11A-01R-2314-13	hsa-mir-205	17.0	3.786321	N
TCGA-KN-8436-11A-01R-2314-13	hsa-mir-2052	0.0	0.0	N
TCGA-KN-8436-11A-01R-2314-13	hsa-mir-2053	0.0	0.0	N
TCGA-KN-8436-11A-01R-2314-13	hsa-mir-2054	0.0	0.0	N
TCGA-KN-8436-11A-01R-2314-13	hsa-mir-206	60.0	13.363484	N
TCGA-KN-8436-11A-01R-2314-13	hsa-mir-208a	0.0	0.0	N
TCGA-KN-8436-11A-01R-2314-13	hsa-mir-208b	0.0	0.0	N
TCGA-KN-8436-11A-01R-2314-13	hsa-mir-20a	793.0	176.620718	N
TCGA-KN-8436-11A-01R-2314-13	hsa-mir-20b	295.0	65.703798	N
TCGA-KN-8436-11A-01R-2314-13	hsa-mir-21	84001.0	18709.100778	N
TCGA-KN-8436-11A-01R-2314-13	hsa-mir-210	5170.0	1151.486899	N
TCGA-KN-8436-11A-01R-2314-13	hsa-mir-211	0.0	0.0	N
TCGA-KN-8436-11A-01R-2314-13	hsa-mir-2110	9.0	2.004523	N
TCGA-KN-8436-11A-01R-2314-13	hsa-mir-2113	0.0	0.0	N
TCGA-KN-8436-11A-01R-2314-13	hsa-mir-2114	2.0	0.445449	N
TCGA-KN-8436-11A-01R-2314-13	hsa-mir-2115	0.0	0.0	N
TCGA-KN-8436-11A-01R-2314-13	hsa-mir-2116	1.0	0.222725	N
TCGA-KN-8436-11A-01R-2314-13	hsa-mir-2117	0.0	0.0	N
TCGA-KN-8436-11A-01R-2314-13	hsa-mir-212	16.0	3.563596	N
TCGA-KN-8436-11A-01R-2314-13	hsa-mir-214	94.0	20.936125	N
TCGA-KN-8436-11A-01R-2314-13	hsa-mir-215	14.0	3.118146	Y
TCGA-KN-8436-11A-01R-2314-13	hsa-mir-216a	2.0	0.445449	N
TCGA-KN-8436-11A-01R-2314-13	hsa-mir-216b	0.0	0.0	N
TCGA-KN-8436-11A-01R-2314-13	hsa-mir-217	42.0	9.354439	N
TCGA-KN-8436-11A-01R-2314-13	hsa-mir-218-1	11.0	2.449972	N
TCGA-KN-8436-11A-01R-2314-13	hsa-mir-218-2	137.0	30.513289	N
TCGA-KN-8436-11A-01R-2314-13	hsa-mir-219-1	7.0	1.559073	N
TCGA-KN-8436-11A-01R-2314-13	hsa-mir-219-2	0.0	0.0	N
TCGA-KN-8436-11A-01R-2314-13	hsa-mir-22	259728.0	57847.85094	N
TCGA-KN-8436-11A-01R-2314-13	hsa-mir-221	705.0	157.020941	N
TCGA-KN-8436-11A-01R-2314-13	hsa-mir-222	203.0	45.213122	N
TCGA-KN-8436-11A-01R-2314-13	hsa-mir-223	265.0	59.022056	N
TCGA-KN-8436-11A-01R-2314-13	hsa-mir-224	19.0	4.23177	N
TCGA-KN-8436-11A-01R-2314-13	hsa-mir-2276	0.0	0.0	N
TCGA-KN-8436-11A-01R-2314-13	hsa-mir-2277	1.0	0.222725	N
TCGA-KN-8436-11A-01R-2314-13	hsa-mir-2278	0.0	0.0	N
TCGA-KN-8436-11A-01R-2314-13	hsa-mir-2355	58.0	12.918035	N
TCGA-KN-8436-11A-01R-2314-13	hsa-mir-23a	10081.0	2245.288091	Y
TCGA-KN-8436-11A-01R-2314-13	hsa-mir-23b	7610.0	1694.935262	Y
TCGA-KN-8436-11A-01R-2314-13	hsa-mir-23c	3.0	0.668174	N
TCGA-KN-8436-11A-01R-2314-13	hsa-mir-24-1	174.0	38.754105	N
TCGA-KN-8436-11A-01R-2314-13	hsa-mir-24-2	5816.0	1295.36708	N
TCGA-KN-8436-11A-01R-2314-13	hsa-mir-25	16477.0	3669.83552	N
TCGA-KN-8436-11A-01R-2314-13	hsa-mir-26a-1	10.0	2.227247	N
TCGA-KN-8436-11A-01R-2314-13	hsa-mir-26a-2	8924.0	1987.595568	N
TCGA-KN-8436-11A-01R-2314-13	hsa-mir-26b	2668.0	594.229603	N
TCGA-KN-8436-11A-01R-2314-13	hsa-mir-27a	3418.0	761.273157	Y
TCGA-KN-8436-11A-01R-2314-13	hsa-mir-27b	9948.0	2215.665701	Y
TCGA-KN-8436-11A-01R-2314-13	hsa-mir-28	8017.0	1785.58423	N
TCGA-KN-8436-11A-01R-2314-13	hsa-mir-2861	0.0	0.0	N
TCGA-KN-8436-11A-01R-2314-13	hsa-mir-2909	0.0	0.0	N
TCGA-KN-8436-11A-01R-2314-13	hsa-mir-296	28.0	6.236293	N
TCGA-KN-8436-11A-01R-2314-13	hsa-mir-297	0.0	0.0	N
TCGA-KN-8436-11A-01R-2314-13	hsa-mir-298	0.0	0.0	N
TCGA-KN-8436-11A-01R-2314-13	hsa-mir-299	5.0	1.113624	N
TCGA-KN-8436-11A-01R-2314-13	hsa-mir-29a	50493.0	11246.040233	N
TCGA-KN-8436-11A-01R-2314-13	hsa-mir-29b-1	1362.0	303.351094	Y
TCGA-KN-8436-11A-01R-2314-13	hsa-mir-29b-2	1474.0	328.296265	N
TCGA-KN-8436-11A-01R-2314-13	hsa-mir-29c	10314.0	2297.182955	Y
TCGA-KN-8436-11A-01R-2314-13	hsa-mir-300	0.0	0.0	N
TCGA-KN-8436-11A-01R-2314-13	hsa-mir-301a	28.0	6.236293	N
TCGA-KN-8436-11A-01R-2314-13	hsa-mir-301b	1.0	0.222725	N
TCGA-KN-8436-11A-01R-2314-13	hsa-mir-302a	1.0	0.222725	N
TCGA-KN-8436-11A-01R-2314-13	hsa-mir-302b	0.0	0.0	N
TCGA-KN-8436-11A-01R-2314-13	hsa-mir-302c	0.0	0.0	N
TCGA-KN-8436-11A-01R-2314-13	hsa-mir-302d	0.0	0.0	N
TCGA-KN-8436-11A-01R-2314-13	hsa-mir-302e	0.0	0.0	N
TCGA-KN-8436-11A-01R-2314-13	hsa-mir-302f	0.0	0.0	N
TCGA-KN-8436-11A-01R-2314-13	hsa-mir-3065	248.0	55.235735	N
TCGA-KN-8436-11A-01R-2314-13	hsa-mir-3074	27.0	6.013568	N
TCGA-KN-8436-11A-01R-2314-13	hsa-mir-30a	1034049.0	230308.293356	Y
TCGA-KN-8436-11A-01R-2314-13	hsa-mir-30b	2712.0	604.029491	Y
TCGA-KN-8436-11A-01R-2314-13	hsa-mir-30c-1	15.0	3.340871	N
TCGA-KN-8436-11A-01R-2314-13	hsa-mir-30c-2	11538.0	2569.798035	Y
TCGA-KN-8436-11A-01R-2314-13	hsa-mir-30d	44761.0	9969.38203	N
TCGA-KN-8436-11A-01R-2314-13	hsa-mir-30e	76611.0	17063.164959	Y
TCGA-KN-8436-11A-01R-2314-13	hsa-mir-31	91.0	20.267951	N
TCGA-KN-8436-11A-01R-2314-13	hsa-mir-3115	0.0	0.0	N
TCGA-KN-8436-11A-01R-2314-13	hsa-mir-3116-1	0.0	0.0	N
TCGA-KN-8436-11A-01R-2314-13	hsa-mir-3116-2	0.0	0.0	N
TCGA-KN-8436-11A-01R-2314-13	hsa-mir-3117	12.0	2.672697	N
TCGA-KN-8436-11A-01R-2314-13	hsa-mir-3118-1	0.0	0.0	N
TCGA-KN-8436-11A-01R-2314-13	hsa-mir-3118-2	0.0	0.0	N
TCGA-KN-8436-11A-01R-2314-13	hsa-mir-3118-3	0.0	0.0	N
TCGA-KN-8436-11A-01R-2314-13	hsa-mir-3118-4	0.0	0.0	N
TCGA-KN-8436-11A-01R-2314-13	hsa-mir-3118-5	0.0	0.0	N
TCGA-KN-8436-11A-01R-2314-13	hsa-mir-3118-6	0.0	0.0	N
TCGA-KN-8436-11A-01R-2314-13	hsa-mir-3119-1	0.0	0.0	N
TCGA-KN-8436-11A-01R-2314-13	hsa-mir-3119-2	0.0	0.0	N
TCGA-KN-8436-11A-01R-2314-13	hsa-mir-3120	2.0	0.445449	N
TCGA-KN-8436-11A-01R-2314-13	hsa-mir-3121	0.0	0.0	N
TCGA-KN-8436-11A-01R-2314-13	hsa-mir-3122	0.0	0.0	N
TCGA-KN-8436-11A-01R-2314-13	hsa-mir-3123	0.0	0.0	N
TCGA-KN-8436-11A-01R-2314-13	hsa-mir-3124	0.0	0.0	N
TCGA-KN-8436-11A-01R-2314-13	hsa-mir-3125	1.0	0.222725	N
TCGA-KN-8436-11A-01R-2314-13	hsa-mir-3126	0.0	0.0	N
TCGA-KN-8436-11A-01R-2314-13	hsa-mir-3127	9.0	2.004523	N
TCGA-KN-8436-11A-01R-2314-13	hsa-mir-3128	0.0	0.0	N
TCGA-KN-8436-11A-01R-2314-13	hsa-mir-3129	0.0	0.0	N
TCGA-KN-8436-11A-01R-2314-13	hsa-mir-3130-1	14.0	3.118146	N
TCGA-KN-8436-11A-01R-2314-13	hsa-mir-3130-2	1.0	0.222725	N
TCGA-KN-8436-11A-01R-2314-13	hsa-mir-3131	0.0	0.0	N
TCGA-KN-8436-11A-01R-2314-13	hsa-mir-3132	0.0	0.0	N
TCGA-KN-8436-11A-01R-2314-13	hsa-mir-3133	0.0	0.0	N
TCGA-KN-8436-11A-01R-2314-13	hsa-mir-3134	0.0	0.0	N
TCGA-KN-8436-11A-01R-2314-13	hsa-mir-3135	0.0	0.0	N
TCGA-KN-8436-11A-01R-2314-13	hsa-mir-3136	0.0	0.0	N
TCGA-KN-8436-11A-01R-2314-13	hsa-mir-3137	0.0	0.0	N
TCGA-KN-8436-11A-01R-2314-13	hsa-mir-3138	0.0	0.0	N
TCGA-KN-8436-11A-01R-2314-13	hsa-mir-3139	0.0	0.0	N
TCGA-KN-8436-11A-01R-2314-13	hsa-mir-3140	0.0	0.0	N
TCGA-KN-8436-11A-01R-2314-13	hsa-mir-3141	0.0	0.0	N
TCGA-KN-8436-11A-01R-2314-13	hsa-mir-3142	0.0	0.0	N
TCGA-KN-8436-11A-01R-2314-13	hsa-mir-3143	0.0	0.0	N
TCGA-KN-8436-11A-01R-2314-13	hsa-mir-3144	2.0	0.445449	N
TCGA-KN-8436-11A-01R-2314-13	hsa-mir-3145	0.0	0.0	N
TCGA-KN-8436-11A-01R-2314-13	hsa-mir-3146	0.0	0.0	N
TCGA-KN-8436-11A-01R-2314-13	hsa-mir-3147	0.0	0.0	N
TCGA-KN-8436-11A-01R-2314-13	hsa-mir-3148	0.0	0.0	N
TCGA-KN-8436-11A-01R-2314-13	hsa-mir-3149	0.0	0.0	N
TCGA-KN-8436-11A-01R-2314-13	hsa-mir-3150	0.0	0.0	N
TCGA-KN-8436-11A-01R-2314-13	hsa-mir-3150b	1.0	0.222725	N
TCGA-KN-8436-11A-01R-2314-13	hsa-mir-3151	0.0	0.0	N
TCGA-KN-8436-11A-01R-2314-13	hsa-mir-3152	0.0	0.0	N
TCGA-KN-8436-11A-01R-2314-13	hsa-mir-3153	0.0	0.0	N
TCGA-KN-8436-11A-01R-2314-13	hsa-mir-3154	2.0	0.445449	N
TCGA-KN-8436-11A-01R-2314-13	hsa-mir-3155	0.0	0.0	N
TCGA-KN-8436-11A-01R-2314-13	hsa-mir-3156-1	0.0	0.0	N
TCGA-KN-8436-11A-01R-2314-13	hsa-mir-3156-2	0.0	0.0	N
TCGA-KN-8436-11A-01R-2314-13	hsa-mir-3156-3	0.0	0.0	N
TCGA-KN-8436-11A-01R-2314-13	hsa-mir-3157	3.0	0.668174	N
TCGA-KN-8436-11A-01R-2314-13	hsa-mir-3158-1	0.0	0.0	N
TCGA-KN-8436-11A-01R-2314-13	hsa-mir-3158-2	1.0	0.222725	N
TCGA-KN-8436-11A-01R-2314-13	hsa-mir-3159	1.0	0.222725	N
TCGA-KN-8436-11A-01R-2314-13	hsa-mir-3160-1	0.0	0.0	N
TCGA-KN-8436-11A-01R-2314-13	hsa-mir-3160-2	0.0	0.0	N
TCGA-KN-8436-11A-01R-2314-13	hsa-mir-3161	1.0	0.222725	N
TCGA-KN-8436-11A-01R-2314-13	hsa-mir-3162	0.0	0.0	N
TCGA-KN-8436-11A-01R-2314-13	hsa-mir-3163	0.0	0.0	N
TCGA-KN-8436-11A-01R-2314-13	hsa-mir-3164	0.0	0.0	N
TCGA-KN-8436-11A-01R-2314-13	hsa-mir-3165	0.0	0.0	N
TCGA-KN-8436-11A-01R-2314-13	hsa-mir-3166	0.0	0.0	N
TCGA-KN-8436-11A-01R-2314-13	hsa-mir-3167	0.0	0.0	N
TCGA-KN-8436-11A-01R-2314-13	hsa-mir-3168	0.0	0.0	N
TCGA-KN-8436-11A-01R-2314-13	hsa-mir-3169	0.0	0.0	N
TCGA-KN-8436-11A-01R-2314-13	hsa-mir-3170	8.0	1.781798	N
TCGA-KN-8436-11A-01R-2314-13	hsa-mir-3171	0.0	0.0	N
TCGA-KN-8436-11A-01R-2314-13	hsa-mir-3173	1.0	0.222725	N
TCGA-KN-8436-11A-01R-2314-13	hsa-mir-3174	0.0	0.0	N
TCGA-KN-8436-11A-01R-2314-13	hsa-mir-3175	0.0	0.0	N
TCGA-KN-8436-11A-01R-2314-13	hsa-mir-3176	0.0	0.0	N
TCGA-KN-8436-11A-01R-2314-13	hsa-mir-3177	0.0	0.0	N
TCGA-KN-8436-11A-01R-2314-13	hsa-mir-3178	0.0	0.0	N
TCGA-KN-8436-11A-01R-2314-13	hsa-mir-3179-1	0.0	0.0	N
TCGA-KN-8436-11A-01R-2314-13	hsa-mir-3179-2	0.0	0.0	N
TCGA-KN-8436-11A-01R-2314-13	hsa-mir-3179-3	0.0	0.0	N
TCGA-KN-8436-11A-01R-2314-13	hsa-mir-3180-1	0.0	0.0	N
TCGA-KN-8436-11A-01R-2314-13	hsa-mir-3180-2	0.0	0.0	N
TCGA-KN-8436-11A-01R-2314-13	hsa-mir-3180-3	0.0	0.0	N
TCGA-KN-8436-11A-01R-2314-13	hsa-mir-3180-4	0.0	0.0	N
TCGA-KN-8436-11A-01R-2314-13	hsa-mir-3180-5	0.0	0.0	N
TCGA-KN-8436-11A-01R-2314-13	hsa-mir-3181	0.0	0.0	N
TCGA-KN-8436-11A-01R-2314-13	hsa-mir-3182	0.0	0.0	N
TCGA-KN-8436-11A-01R-2314-13	hsa-mir-3183	0.0	0.0	N
TCGA-KN-8436-11A-01R-2314-13	hsa-mir-3184	0.0	0.0	N
TCGA-KN-8436-11A-01R-2314-13	hsa-mir-3185	0.0	0.0	N
TCGA-KN-8436-11A-01R-2314-13	hsa-mir-3186	0.0	0.0	N
TCGA-KN-8436-11A-01R-2314-13	hsa-mir-3187	1.0	0.222725	N
TCGA-KN-8436-11A-01R-2314-13	hsa-mir-3188	0.0	0.0	N
TCGA-KN-8436-11A-01R-2314-13	hsa-mir-3189	0.0	0.0	N
TCGA-KN-8436-11A-01R-2314-13	hsa-mir-3190	0.0	0.0	N
TCGA-KN-8436-11A-01R-2314-13	hsa-mir-3191	2.0	0.445449	N
TCGA-KN-8436-11A-01R-2314-13	hsa-mir-3192	0.0	0.0	N
TCGA-KN-8436-11A-01R-2314-13	hsa-mir-3193	0.0	0.0	N
TCGA-KN-8436-11A-01R-2314-13	hsa-mir-3194	1.0	0.222725	N
TCGA-KN-8436-11A-01R-2314-13	hsa-mir-3195	0.0	0.0	N
TCGA-KN-8436-11A-01R-2314-13	hsa-mir-3196	0.0	0.0	N
TCGA-KN-8436-11A-01R-2314-13	hsa-mir-3197	0.0	0.0	N
TCGA-KN-8436-11A-01R-2314-13	hsa-mir-3198	1.0	0.222725	N
TCGA-KN-8436-11A-01R-2314-13	hsa-mir-3199-1	2.0	0.445449	N
TCGA-KN-8436-11A-01R-2314-13	hsa-mir-3199-2	1.0	0.222725	N
TCGA-KN-8436-11A-01R-2314-13	hsa-mir-32	50.0	11.136237	N
TCGA-KN-8436-11A-01R-2314-13	hsa-mir-3200	5.0	1.113624	N
TCGA-KN-8436-11A-01R-2314-13	hsa-mir-3201	0.0	0.0	N
TCGA-KN-8436-11A-01R-2314-13	hsa-mir-3202-1	0.0	0.0	N
TCGA-KN-8436-11A-01R-2314-13	hsa-mir-3202-2	0.0	0.0	N
TCGA-KN-8436-11A-01R-2314-13	hsa-mir-320a	1798.0	400.45908	Y
TCGA-KN-8436-11A-01R-2314-13	hsa-mir-320b-1	0.0	0.0	N
TCGA-KN-8436-11A-01R-2314-13	hsa-mir-320b-2	23.0	5.122669	Y
TCGA-KN-8436-11A-01R-2314-13	hsa-mir-320c-1	3.0	0.668174	N
TCGA-KN-8436-11A-01R-2314-13	hsa-mir-320c-2	1.0	0.222725	N
TCGA-KN-8436-11A-01R-2314-13	hsa-mir-320d-1	1.0	0.222725	N
TCGA-KN-8436-11A-01R-2314-13	hsa-mir-320d-2	0.0	0.0	N
TCGA-KN-8436-11A-01R-2314-13	hsa-mir-320e	1.0	0.222725	N
TCGA-KN-8436-11A-01R-2314-13	hsa-mir-323	3.0	0.668174	N
TCGA-KN-8436-11A-01R-2314-13	hsa-mir-323b	2.0	0.445449	N
TCGA-KN-8436-11A-01R-2314-13	hsa-mir-324	137.0	30.513289	N
TCGA-KN-8436-11A-01R-2314-13	hsa-mir-325	0.0	0.0	N
TCGA-KN-8436-11A-01R-2314-13	hsa-mir-326	37.0	8.240815	N
TCGA-KN-8436-11A-01R-2314-13	hsa-mir-328	278.0	61.917477	N
TCGA-KN-8436-11A-01R-2314-13	hsa-mir-329-1	2.0	0.445449	N
TCGA-KN-8436-11A-01R-2314-13	hsa-mir-329-2	0.0	0.0	N
TCGA-KN-8436-11A-01R-2314-13	hsa-mir-330	56.0	12.472585	N
TCGA-KN-8436-11A-01R-2314-13	hsa-mir-331	92.0	20.490676	N
TCGA-KN-8436-11A-01R-2314-13	hsa-mir-335	157.0	34.967784	N
TCGA-KN-8436-11A-01R-2314-13	hsa-mir-337	81.0	18.040704	N
TCGA-KN-8436-11A-01R-2314-13	hsa-mir-338	635.0	141.430209	N
TCGA-KN-8436-11A-01R-2314-13	hsa-mir-339	97.0	21.6043	N
TCGA-KN-8436-11A-01R-2314-13	hsa-mir-33a	87.0	19.377052	N
TCGA-KN-8436-11A-01R-2314-13	hsa-mir-33b	0.0	0.0	N
TCGA-KN-8436-11A-01R-2314-13	hsa-mir-340	33.0	7.349916	N
TCGA-KN-8436-11A-01R-2314-13	hsa-mir-342	137.0	30.513289	N
TCGA-KN-8436-11A-01R-2314-13	hsa-mir-345	42.0	9.354439	N
TCGA-KN-8436-11A-01R-2314-13	hsa-mir-346	1.0	0.222725	N
TCGA-KN-8436-11A-01R-2314-13	hsa-mir-34a	590.0	131.407596	N
TCGA-KN-8436-11A-01R-2314-13	hsa-mir-34b	1.0	0.222725	N
TCGA-KN-8436-11A-01R-2314-13	hsa-mir-34c	8.0	1.781798	N
TCGA-KN-8436-11A-01R-2314-13	hsa-mir-3605	11.0	2.449972	N
TCGA-KN-8436-11A-01R-2314-13	hsa-mir-3606	0.0	0.0	N
TCGA-KN-8436-11A-01R-2314-13	hsa-mir-3607	112.0	24.945171	N
TCGA-KN-8436-11A-01R-2314-13	hsa-mir-3609	1.0	0.222725	N
TCGA-KN-8436-11A-01R-2314-13	hsa-mir-361	1217.0	271.056007	N
TCGA-KN-8436-11A-01R-2314-13	hsa-mir-3610	3.0	0.668174	N
TCGA-KN-8436-11A-01R-2314-13	hsa-mir-3611	0.0	0.0	N
TCGA-KN-8436-11A-01R-2314-13	hsa-mir-3612	0.0	0.0	N
TCGA-KN-8436-11A-01R-2314-13	hsa-mir-3613	8.0	1.781798	N
TCGA-KN-8436-11A-01R-2314-13	hsa-mir-3614	1.0	0.222725	N
TCGA-KN-8436-11A-01R-2314-13	hsa-mir-3615	14.0	3.118146	N
TCGA-KN-8436-11A-01R-2314-13	hsa-mir-3616	0.0	0.0	N
TCGA-KN-8436-11A-01R-2314-13	hsa-mir-3617	0.0	0.0	N
TCGA-KN-8436-11A-01R-2314-13	hsa-mir-3618	2.0	0.445449	N
TCGA-KN-8436-11A-01R-2314-13	hsa-mir-3619	0.0	0.0	N
TCGA-KN-8436-11A-01R-2314-13	hsa-mir-362	222.0	49.444892	N
TCGA-KN-8436-11A-01R-2314-13	hsa-mir-3620	1.0	0.222725	N
TCGA-KN-8436-11A-01R-2314-13	hsa-mir-3621	0.0	0.0	N
TCGA-KN-8436-11A-01R-2314-13	hsa-mir-3622a	5.0	1.113624	N
TCGA-KN-8436-11A-01R-2314-13	hsa-mir-3622b	0.0	0.0	N
TCGA-KN-8436-11A-01R-2314-13	hsa-mir-363	145.0	32.295087	N
TCGA-KN-8436-11A-01R-2314-13	hsa-mir-3646	0.0	0.0	N
TCGA-KN-8436-11A-01R-2314-13	hsa-mir-3647	10.0	2.227247	N
TCGA-KN-8436-11A-01R-2314-13	hsa-mir-3648	3.0	0.668174	N
TCGA-KN-8436-11A-01R-2314-13	hsa-mir-3649	0.0	0.0	N
TCGA-KN-8436-11A-01R-2314-13	hsa-mir-365-1	55.0	12.249861	N
TCGA-KN-8436-11A-01R-2314-13	hsa-mir-365-2	30.0	6.681742	N
TCGA-KN-8436-11A-01R-2314-13	hsa-mir-3650	0.0	0.0	N
TCGA-KN-8436-11A-01R-2314-13	hsa-mir-3651	0.0	0.0	N
TCGA-KN-8436-11A-01R-2314-13	hsa-mir-3652	0.0	0.0	N
TCGA-KN-8436-11A-01R-2314-13	hsa-mir-3653	25.0	5.568118	N
TCGA-KN-8436-11A-01R-2314-13	hsa-mir-3654	0.0	0.0	N
TCGA-KN-8436-11A-01R-2314-13	hsa-mir-3655	0.0	0.0	N
TCGA-KN-8436-11A-01R-2314-13	hsa-mir-3656	0.0	0.0	N
TCGA-KN-8436-11A-01R-2314-13	hsa-mir-3657	0.0	0.0	N
TCGA-KN-8436-11A-01R-2314-13	hsa-mir-3658	0.0	0.0	N
TCGA-KN-8436-11A-01R-2314-13	hsa-mir-3659	0.0	0.0	N
TCGA-KN-8436-11A-01R-2314-13	hsa-mir-3660	0.0	0.0	N
TCGA-KN-8436-11A-01R-2314-13	hsa-mir-3661	0.0	0.0	N
TCGA-KN-8436-11A-01R-2314-13	hsa-mir-3662	0.0	0.0	N
TCGA-KN-8436-11A-01R-2314-13	hsa-mir-3663	0.0	0.0	N
TCGA-KN-8436-11A-01R-2314-13	hsa-mir-3664	1.0	0.222725	N
TCGA-KN-8436-11A-01R-2314-13	hsa-mir-3665	0.0	0.0	N
TCGA-KN-8436-11A-01R-2314-13	hsa-mir-3666	0.0	0.0	N
TCGA-KN-8436-11A-01R-2314-13	hsa-mir-3667	1.0	0.222725	N
TCGA-KN-8436-11A-01R-2314-13	hsa-mir-3668	0.0	0.0	N
TCGA-KN-8436-11A-01R-2314-13	hsa-mir-3669	0.0	0.0	N
TCGA-KN-8436-11A-01R-2314-13	hsa-mir-367	0.0	0.0	N
TCGA-KN-8436-11A-01R-2314-13	hsa-mir-3670	0.0	0.0	N
TCGA-KN-8436-11A-01R-2314-13	hsa-mir-3671	0.0	0.0	N
TCGA-KN-8436-11A-01R-2314-13	hsa-mir-3672	0.0	0.0	N
TCGA-KN-8436-11A-01R-2314-13	hsa-mir-3673	0.0	0.0	N
TCGA-KN-8436-11A-01R-2314-13	hsa-mir-3674	0.0	0.0	N
TCGA-KN-8436-11A-01R-2314-13	hsa-mir-3675	0.0	0.0	N
TCGA-KN-8436-11A-01R-2314-13	hsa-mir-3676	6.0	1.336348	N
TCGA-KN-8436-11A-01R-2314-13	hsa-mir-3677	14.0	3.118146	N
TCGA-KN-8436-11A-01R-2314-13	hsa-mir-3678	1.0	0.222725	N
TCGA-KN-8436-11A-01R-2314-13	hsa-mir-3679	0.0	0.0	N
TCGA-KN-8436-11A-01R-2314-13	hsa-mir-3680	2.0	0.445449	N
TCGA-KN-8436-11A-01R-2314-13	hsa-mir-3681	1.0	0.222725	N
TCGA-KN-8436-11A-01R-2314-13	hsa-mir-3682	1.0	0.222725	N
TCGA-KN-8436-11A-01R-2314-13	hsa-mir-3683	0.0	0.0	N
TCGA-KN-8436-11A-01R-2314-13	hsa-mir-3684	1.0	0.222725	N
TCGA-KN-8436-11A-01R-2314-13	hsa-mir-3685	0.0	0.0	N
TCGA-KN-8436-11A-01R-2314-13	hsa-mir-3686	0.0	0.0	N
TCGA-KN-8436-11A-01R-2314-13	hsa-mir-3687	0.0	0.0	N
TCGA-KN-8436-11A-01R-2314-13	hsa-mir-3688	1.0	0.222725	N
TCGA-KN-8436-11A-01R-2314-13	hsa-mir-3689a	0.0	0.0	N
TCGA-KN-8436-11A-01R-2314-13	hsa-mir-3689b	0.0	0.0	N
TCGA-KN-8436-11A-01R-2314-13	hsa-mir-369	17.0	3.786321	N
TCGA-KN-8436-11A-01R-2314-13	hsa-mir-3690	3.0	0.668174	N
TCGA-KN-8436-11A-01R-2314-13	hsa-mir-3691	1.0	0.222725	N
TCGA-KN-8436-11A-01R-2314-13	hsa-mir-3692	0.0	0.0	N
TCGA-KN-8436-11A-01R-2314-13	hsa-mir-370	19.0	4.23177	N
TCGA-KN-8436-11A-01R-2314-13	hsa-mir-371	0.0	0.0	N
TCGA-KN-8436-11A-01R-2314-13	hsa-mir-3713	0.0	0.0	N
TCGA-KN-8436-11A-01R-2314-13	hsa-mir-3714	0.0	0.0	N
TCGA-KN-8436-11A-01R-2314-13	hsa-mir-372	6.0	1.336348	N
TCGA-KN-8436-11A-01R-2314-13	hsa-mir-373	0.0	0.0	N
TCGA-KN-8436-11A-01R-2314-13	hsa-mir-374a	1033.0	230.074655	N
TCGA-KN-8436-11A-01R-2314-13	hsa-mir-374b	174.0	38.754105	N
TCGA-KN-8436-11A-01R-2314-13	hsa-mir-374c	0.0	0.0	N
TCGA-KN-8436-11A-01R-2314-13	hsa-mir-375	771.0	171.720774	N
TCGA-KN-8436-11A-01R-2314-13	hsa-mir-376a-1	2.0	0.445449	N
TCGA-KN-8436-11A-01R-2314-13	hsa-mir-376a-2	1.0	0.222725	N
TCGA-KN-8436-11A-01R-2314-13	hsa-mir-376b	2.0	0.445449	Y
TCGA-KN-8436-11A-01R-2314-13	hsa-mir-376c	10.0	2.227247	Y
TCGA-KN-8436-11A-01R-2314-13	hsa-mir-377	8.0	1.781798	N
TCGA-KN-8436-11A-01R-2314-13	hsa-mir-378	508.0	113.144167	N
TCGA-KN-8436-11A-01R-2314-13	hsa-mir-378b	0.0	0.0	N
TCGA-KN-8436-11A-01R-2314-13	hsa-mir-378c	13.0	2.895422	N
TCGA-KN-8436-11A-01R-2314-13	hsa-mir-379	1152.0	256.578899	N
TCGA-KN-8436-11A-01R-2314-13	hsa-mir-380	0.0	0.0	N
TCGA-KN-8436-11A-01R-2314-13	hsa-mir-381	98.0	21.827024	N
TCGA-KN-8436-11A-01R-2314-13	hsa-mir-382	22.0	4.899944	N
TCGA-KN-8436-11A-01R-2314-13	hsa-mir-383	0.0	0.0	N
TCGA-KN-8436-11A-01R-2314-13	hsa-mir-384	0.0	0.0	N
TCGA-KN-8436-11A-01R-2314-13	hsa-mir-3907	0.0	0.0	N
TCGA-KN-8436-11A-01R-2314-13	hsa-mir-3908	0.0	0.0	N
TCGA-KN-8436-11A-01R-2314-13	hsa-mir-3909	0.0	0.0	N
TCGA-KN-8436-11A-01R-2314-13	hsa-mir-3910-1	0.0	0.0	N
TCGA-KN-8436-11A-01R-2314-13	hsa-mir-3910-2	1.0	0.222725	N
TCGA-KN-8436-11A-01R-2314-13	hsa-mir-3911	0.0	0.0	N
TCGA-KN-8436-11A-01R-2314-13	hsa-mir-3912	2.0	0.445449	N
TCGA-KN-8436-11A-01R-2314-13	hsa-mir-3913-1	15.0	3.340871	N
TCGA-KN-8436-11A-01R-2314-13	hsa-mir-3913-2	0.0	0.0	N
TCGA-KN-8436-11A-01R-2314-13	hsa-mir-3914-1	0.0	0.0	N
TCGA-KN-8436-11A-01R-2314-13	hsa-mir-3914-2	0.0	0.0	N
TCGA-KN-8436-11A-01R-2314-13	hsa-mir-3915	0.0	0.0	N
TCGA-KN-8436-11A-01R-2314-13	hsa-mir-3916	0.0	0.0	N
TCGA-KN-8436-11A-01R-2314-13	hsa-mir-3917	3.0	0.668174	N
TCGA-KN-8436-11A-01R-2314-13	hsa-mir-3918	0.0	0.0	N
TCGA-KN-8436-11A-01R-2314-13	hsa-mir-3919	0.0	0.0	N
TCGA-KN-8436-11A-01R-2314-13	hsa-mir-3920	0.0	0.0	N
TCGA-KN-8436-11A-01R-2314-13	hsa-mir-3921	0.0	0.0	N
TCGA-KN-8436-11A-01R-2314-13	hsa-mir-3922	1.0	0.222725	N
TCGA-KN-8436-11A-01R-2314-13	hsa-mir-3923	0.0	0.0	N
TCGA-KN-8436-11A-01R-2314-13	hsa-mir-3924	0.0	0.0	N
TCGA-KN-8436-11A-01R-2314-13	hsa-mir-3925	0.0	0.0	N
TCGA-KN-8436-11A-01R-2314-13	hsa-mir-3926-1	8.0	1.781798	N
TCGA-KN-8436-11A-01R-2314-13	hsa-mir-3926-2	0.0	0.0	N
TCGA-KN-8436-11A-01R-2314-13	hsa-mir-3927	0.0	0.0	N
TCGA-KN-8436-11A-01R-2314-13	hsa-mir-3928	8.0	1.781798	N
TCGA-KN-8436-11A-01R-2314-13	hsa-mir-3929	0.0	0.0	N
TCGA-KN-8436-11A-01R-2314-13	hsa-mir-3934	4.0	0.890899	N
TCGA-KN-8436-11A-01R-2314-13	hsa-mir-3935	0.0	0.0	N
TCGA-KN-8436-11A-01R-2314-13	hsa-mir-3936	1.0	0.222725	N
TCGA-KN-8436-11A-01R-2314-13	hsa-mir-3937	3.0	0.668174	N
TCGA-KN-8436-11A-01R-2314-13	hsa-mir-3938	0.0	0.0	N
TCGA-KN-8436-11A-01R-2314-13	hsa-mir-3939	0.0	0.0	N
TCGA-KN-8436-11A-01R-2314-13	hsa-mir-3940	1.0	0.222725	N
TCGA-KN-8436-11A-01R-2314-13	hsa-mir-3941	3.0	0.668174	N
TCGA-KN-8436-11A-01R-2314-13	hsa-mir-3942	1.0	0.222725	N
TCGA-KN-8436-11A-01R-2314-13	hsa-mir-3943	0.0	0.0	N
TCGA-KN-8436-11A-01R-2314-13	hsa-mir-3944	0.0	0.0	N
TCGA-KN-8436-11A-01R-2314-13	hsa-mir-3945	0.0	0.0	N
TCGA-KN-8436-11A-01R-2314-13	hsa-mir-409	33.0	7.349916	N
TCGA-KN-8436-11A-01R-2314-13	hsa-mir-410	23.0	5.122669	N
TCGA-KN-8436-11A-01R-2314-13	hsa-mir-411	13.0	2.895422	N
TCGA-KN-8436-11A-01R-2314-13	hsa-mir-412	9.0	2.004523	N
TCGA-KN-8436-11A-01R-2314-13	hsa-mir-421	13.0	2.895422	N
TCGA-KN-8436-11A-01R-2314-13	hsa-mir-422a	0.0	0.0	N
TCGA-KN-8436-11A-01R-2314-13	hsa-mir-423	660.0	146.998328	N
TCGA-KN-8436-11A-01R-2314-13	hsa-mir-424	1219.0	271.501457	N
TCGA-KN-8436-11A-01R-2314-13	hsa-mir-425	388.0	86.417199	N
TCGA-KN-8436-11A-01R-2314-13	hsa-mir-4251	0.0	0.0	N
TCGA-KN-8436-11A-01R-2314-13	hsa-mir-4252	0.0	0.0	N
TCGA-KN-8436-11A-01R-2314-13	hsa-mir-4253	0.0	0.0	N
TCGA-KN-8436-11A-01R-2314-13	hsa-mir-4254	0.0	0.0	N
TCGA-KN-8436-11A-01R-2314-13	hsa-mir-4255	0.0	0.0	N
TCGA-KN-8436-11A-01R-2314-13	hsa-mir-4256	0.0	0.0	N
TCGA-KN-8436-11A-01R-2314-13	hsa-mir-4257	0.0	0.0	N
TCGA-KN-8436-11A-01R-2314-13	hsa-mir-4258	0.0	0.0	N
TCGA-KN-8436-11A-01R-2314-13	hsa-mir-4259	0.0	0.0	N
TCGA-KN-8436-11A-01R-2314-13	hsa-mir-4260	0.0	0.0	N
TCGA-KN-8436-11A-01R-2314-13	hsa-mir-4261	0.0	0.0	N
TCGA-KN-8436-11A-01R-2314-13	hsa-mir-4262	0.0	0.0	N
TCGA-KN-8436-11A-01R-2314-13	hsa-mir-4263	0.0	0.0	N
TCGA-KN-8436-11A-01R-2314-13	hsa-mir-4264	0.0	0.0	N
TCGA-KN-8436-11A-01R-2314-13	hsa-mir-4265	0.0	0.0	N
TCGA-KN-8436-11A-01R-2314-13	hsa-mir-4266	0.0	0.0	N
TCGA-KN-8436-11A-01R-2314-13	hsa-mir-4267	0.0	0.0	N
TCGA-KN-8436-11A-01R-2314-13	hsa-mir-4268	0.0	0.0	N
TCGA-KN-8436-11A-01R-2314-13	hsa-mir-4269	0.0	0.0	N
TCGA-KN-8436-11A-01R-2314-13	hsa-mir-4270	0.0	0.0	N
TCGA-KN-8436-11A-01R-2314-13	hsa-mir-4271	0.0	0.0	N
TCGA-KN-8436-11A-01R-2314-13	hsa-mir-4272	0.0	0.0	N
TCGA-KN-8436-11A-01R-2314-13	hsa-mir-4273	0.0	0.0	N
TCGA-KN-8436-11A-01R-2314-13	hsa-mir-4274	0.0	0.0	N
TCGA-KN-8436-11A-01R-2314-13	hsa-mir-4275	0.0	0.0	N
TCGA-KN-8436-11A-01R-2314-13	hsa-mir-4276	0.0	0.0	N
TCGA-KN-8436-11A-01R-2314-13	hsa-mir-4277	0.0	0.0	N
TCGA-KN-8436-11A-01R-2314-13	hsa-mir-4278	0.0	0.0	N
TCGA-KN-8436-11A-01R-2314-13	hsa-mir-4279	0.0	0.0	N
TCGA-KN-8436-11A-01R-2314-13	hsa-mir-4280	0.0	0.0	N
TCGA-KN-8436-11A-01R-2314-13	hsa-mir-4281	0.0	0.0	N
TCGA-KN-8436-11A-01R-2314-13	hsa-mir-4282	0.0	0.0	N
TCGA-KN-8436-11A-01R-2314-13	hsa-mir-4283-1	0.0	0.0	N
TCGA-KN-8436-11A-01R-2314-13	hsa-mir-4283-2	0.0	0.0	N
TCGA-KN-8436-11A-01R-2314-13	hsa-mir-4284	2.0	0.445449	N
TCGA-KN-8436-11A-01R-2314-13	hsa-mir-4285	0.0	0.0	N
TCGA-KN-8436-11A-01R-2314-13	hsa-mir-4286	0.0	0.0	N
TCGA-KN-8436-11A-01R-2314-13	hsa-mir-4287	0.0	0.0	N
TCGA-KN-8436-11A-01R-2314-13	hsa-mir-4288	0.0	0.0	N
TCGA-KN-8436-11A-01R-2314-13	hsa-mir-4289	0.0	0.0	N
TCGA-KN-8436-11A-01R-2314-13	hsa-mir-429	354.0	78.844558	N
TCGA-KN-8436-11A-01R-2314-13	hsa-mir-4290	0.0	0.0	N
TCGA-KN-8436-11A-01R-2314-13	hsa-mir-4291	0.0	0.0	N
TCGA-KN-8436-11A-01R-2314-13	hsa-mir-4292	0.0	0.0	N
TCGA-KN-8436-11A-01R-2314-13	hsa-mir-4293	0.0	0.0	N
TCGA-KN-8436-11A-01R-2314-13	hsa-mir-4294	0.0	0.0	N
TCGA-KN-8436-11A-01R-2314-13	hsa-mir-4295	0.0	0.0	N
TCGA-KN-8436-11A-01R-2314-13	hsa-mir-4296	0.0	0.0	N
TCGA-KN-8436-11A-01R-2314-13	hsa-mir-4297	0.0	0.0	N
TCGA-KN-8436-11A-01R-2314-13	hsa-mir-4298	0.0	0.0	N
TCGA-KN-8436-11A-01R-2314-13	hsa-mir-4299	0.0	0.0	N
TCGA-KN-8436-11A-01R-2314-13	hsa-mir-4300	0.0	0.0	N
TCGA-KN-8436-11A-01R-2314-13	hsa-mir-4301	0.0	0.0	N
TCGA-KN-8436-11A-01R-2314-13	hsa-mir-4302	0.0	0.0	N
TCGA-KN-8436-11A-01R-2314-13	hsa-mir-4303	0.0	0.0	N
TCGA-KN-8436-11A-01R-2314-13	hsa-mir-4304	0.0	0.0	N
TCGA-KN-8436-11A-01R-2314-13	hsa-mir-4305	0.0	0.0	N
TCGA-KN-8436-11A-01R-2314-13	hsa-mir-4306	0.0	0.0	N
TCGA-KN-8436-11A-01R-2314-13	hsa-mir-4307	0.0	0.0	N
TCGA-KN-8436-11A-01R-2314-13	hsa-mir-4308	0.0	0.0	N
TCGA-KN-8436-11A-01R-2314-13	hsa-mir-4309	0.0	0.0	N
TCGA-KN-8436-11A-01R-2314-13	hsa-mir-431	14.0	3.118146	N
TCGA-KN-8436-11A-01R-2314-13	hsa-mir-4310	0.0	0.0	N
TCGA-KN-8436-11A-01R-2314-13	hsa-mir-4311	0.0	0.0	N
TCGA-KN-8436-11A-01R-2314-13	hsa-mir-4312	0.0	0.0	N
TCGA-KN-8436-11A-01R-2314-13	hsa-mir-4313	0.0	0.0	N
TCGA-KN-8436-11A-01R-2314-13	hsa-mir-4314	0.0	0.0	N
TCGA-KN-8436-11A-01R-2314-13	hsa-mir-4315-1	0.0	0.0	N
TCGA-KN-8436-11A-01R-2314-13	hsa-mir-4315-2	0.0	0.0	N
TCGA-KN-8436-11A-01R-2314-13	hsa-mir-4316	0.0	0.0	N
TCGA-KN-8436-11A-01R-2314-13	hsa-mir-4317	0.0	0.0	N
TCGA-KN-8436-11A-01R-2314-13	hsa-mir-4318	0.0	0.0	N
TCGA-KN-8436-11A-01R-2314-13	hsa-mir-4319	0.0	0.0	N
TCGA-KN-8436-11A-01R-2314-13	hsa-mir-432	14.0	3.118146	N
TCGA-KN-8436-11A-01R-2314-13	hsa-mir-4320	0.0	0.0	N
TCGA-KN-8436-11A-01R-2314-13	hsa-mir-4321	0.0	0.0	N
TCGA-KN-8436-11A-01R-2314-13	hsa-mir-4322	0.0	0.0	N
TCGA-KN-8436-11A-01R-2314-13	hsa-mir-4323	0.0	0.0	N
TCGA-KN-8436-11A-01R-2314-13	hsa-mir-4324	0.0	0.0	N
TCGA-KN-8436-11A-01R-2314-13	hsa-mir-4325	0.0	0.0	N
TCGA-KN-8436-11A-01R-2314-13	hsa-mir-4326	4.0	0.890899	N
TCGA-KN-8436-11A-01R-2314-13	hsa-mir-4327	0.0	0.0	N
TCGA-KN-8436-11A-01R-2314-13	hsa-mir-4328	0.0	0.0	N
TCGA-KN-8436-11A-01R-2314-13	hsa-mir-4329	0.0	0.0	N
TCGA-KN-8436-11A-01R-2314-13	hsa-mir-433	7.0	1.559073	N
TCGA-KN-8436-11A-01R-2314-13	hsa-mir-4330	0.0	0.0	N
TCGA-KN-8436-11A-01R-2314-13	hsa-mir-448	0.0	0.0	N
TCGA-KN-8436-11A-01R-2314-13	hsa-mir-449a	1.0	0.222725	N
TCGA-KN-8436-11A-01R-2314-13	hsa-mir-449b	0.0	0.0	N
TCGA-KN-8436-11A-01R-2314-13	hsa-mir-449c	0.0	0.0	N
TCGA-KN-8436-11A-01R-2314-13	hsa-mir-450a-1	24.0	5.345394	N
TCGA-KN-8436-11A-01R-2314-13	hsa-mir-450a-2	29.0	6.459017	N
TCGA-KN-8436-11A-01R-2314-13	hsa-mir-450b	71.0	15.813456	N
TCGA-KN-8436-11A-01R-2314-13	hsa-mir-451	7587.0	1689.812593	N
TCGA-KN-8436-11A-01R-2314-13	hsa-mir-452	83.0	18.486153	N
TCGA-KN-8436-11A-01R-2314-13	hsa-mir-454	15.0	3.340871	N
TCGA-KN-8436-11A-01R-2314-13	hsa-mir-455	1611.0	358.809554	N
TCGA-KN-8436-11A-01R-2314-13	hsa-mir-466	0.0	0.0	N
TCGA-KN-8436-11A-01R-2314-13	hsa-mir-483	225.0	50.113066	N
TCGA-KN-8436-11A-01R-2314-13	hsa-mir-484	230.0	51.22669	N
TCGA-KN-8436-11A-01R-2314-13	hsa-mir-485	11.0	2.449972	N
TCGA-KN-8436-11A-01R-2314-13	hsa-mir-486	2955.0	658.151603	N
TCGA-KN-8436-11A-01R-2314-13	hsa-mir-487a	3.0	0.668174	N
TCGA-KN-8436-11A-01R-2314-13	hsa-mir-487b	13.0	2.895422	N
TCGA-KN-8436-11A-01R-2314-13	hsa-mir-488	0.0	0.0	N
TCGA-KN-8436-11A-01R-2314-13	hsa-mir-489	7.0	1.559073	N
TCGA-KN-8436-11A-01R-2314-13	hsa-mir-490	0.0	0.0	N
TCGA-KN-8436-11A-01R-2314-13	hsa-mir-491	8.0	1.781798	N
TCGA-KN-8436-11A-01R-2314-13	hsa-mir-492	0.0	0.0	N
TCGA-KN-8436-11A-01R-2314-13	hsa-mir-493	24.0	5.345394	N
TCGA-KN-8436-11A-01R-2314-13	hsa-mir-494	1.0	0.222725	N
TCGA-KN-8436-11A-01R-2314-13	hsa-mir-495	14.0	3.118146	N
TCGA-KN-8436-11A-01R-2314-13	hsa-mir-496	2.0	0.445449	N
TCGA-KN-8436-11A-01R-2314-13	hsa-mir-497	92.0	20.490676	N
TCGA-KN-8436-11A-01R-2314-13	hsa-mir-498	0.0	0.0	N
TCGA-KN-8436-11A-01R-2314-13	hsa-mir-499	1.0	0.222725	N
TCGA-KN-8436-11A-01R-2314-13	hsa-mir-500a	3317.0	738.777958	Y
TCGA-KN-8436-11A-01R-2314-13	hsa-mir-500b	61.0	13.586209	Y
TCGA-KN-8436-11A-01R-2314-13	hsa-mir-501	478.0	106.462425	N
TCGA-KN-8436-11A-01R-2314-13	hsa-mir-502	84.0	18.708878	Y
TCGA-KN-8436-11A-01R-2314-13	hsa-mir-503	56.0	12.472585	N
TCGA-KN-8436-11A-01R-2314-13	hsa-mir-504	2.0	0.445449	N
TCGA-KN-8436-11A-01R-2314-13	hsa-mir-505	161.0	35.858683	N
TCGA-KN-8436-11A-01R-2314-13	hsa-mir-506	0.0	0.0	N
TCGA-KN-8436-11A-01R-2314-13	hsa-mir-507	0.0	0.0	N
TCGA-KN-8436-11A-01R-2314-13	hsa-mir-508	28.0	6.236293	N
TCGA-KN-8436-11A-01R-2314-13	hsa-mir-509-1	0.0	0.0	N
TCGA-KN-8436-11A-01R-2314-13	hsa-mir-509-2	2.0	0.445449	N
TCGA-KN-8436-11A-01R-2314-13	hsa-mir-509-3	2.0	0.445449	N
TCGA-KN-8436-11A-01R-2314-13	hsa-mir-510	0.0	0.0	N
TCGA-KN-8436-11A-01R-2314-13	hsa-mir-511-1	10.0	2.227247	N
TCGA-KN-8436-11A-01R-2314-13	hsa-mir-511-2	10.0	2.227247	N
TCGA-KN-8436-11A-01R-2314-13	hsa-mir-512-1	0.0	0.0	N
TCGA-KN-8436-11A-01R-2314-13	hsa-mir-512-2	0.0	0.0	N
TCGA-KN-8436-11A-01R-2314-13	hsa-mir-513a-1	0.0	0.0	N
TCGA-KN-8436-11A-01R-2314-13	hsa-mir-513a-2	0.0	0.0	N
TCGA-KN-8436-11A-01R-2314-13	hsa-mir-513b	0.0	0.0	N
TCGA-KN-8436-11A-01R-2314-13	hsa-mir-513c	2.0	0.445449	N
TCGA-KN-8436-11A-01R-2314-13	hsa-mir-514-1	7.0	1.559073	N
TCGA-KN-8436-11A-01R-2314-13	hsa-mir-514-2	7.0	1.559073	N
TCGA-KN-8436-11A-01R-2314-13	hsa-mir-514-3	5.0	1.113624	N
TCGA-KN-8436-11A-01R-2314-13	hsa-mir-514b	1.0	0.222725	N
TCGA-KN-8436-11A-01R-2314-13	hsa-mir-515-1	0.0	0.0	N
TCGA-KN-8436-11A-01R-2314-13	hsa-mir-515-2	0.0	0.0	N
TCGA-KN-8436-11A-01R-2314-13	hsa-mir-516a-1	0.0	0.0	N
TCGA-KN-8436-11A-01R-2314-13	hsa-mir-516a-2	0.0	0.0	N
TCGA-KN-8436-11A-01R-2314-13	hsa-mir-516b-1	0.0	0.0	N
TCGA-KN-8436-11A-01R-2314-13	hsa-mir-516b-2	0.0	0.0	N
TCGA-KN-8436-11A-01R-2314-13	hsa-mir-517a	0.0	0.0	N
TCGA-KN-8436-11A-01R-2314-13	hsa-mir-517b	0.0	0.0	N
TCGA-KN-8436-11A-01R-2314-13	hsa-mir-517c	0.0	0.0	N
TCGA-KN-8436-11A-01R-2314-13	hsa-mir-518a-1	0.0	0.0	N
TCGA-KN-8436-11A-01R-2314-13	hsa-mir-518a-2	0.0	0.0	N
TCGA-KN-8436-11A-01R-2314-13	hsa-mir-518b	0.0	0.0	N
TCGA-KN-8436-11A-01R-2314-13	hsa-mir-518c	0.0	0.0	N
TCGA-KN-8436-11A-01R-2314-13	hsa-mir-518d	0.0	0.0	N
TCGA-KN-8436-11A-01R-2314-13	hsa-mir-518e	0.0	0.0	N
TCGA-KN-8436-11A-01R-2314-13	hsa-mir-518f	0.0	0.0	N
TCGA-KN-8436-11A-01R-2314-13	hsa-mir-519a-1	0.0	0.0	N
TCGA-KN-8436-11A-01R-2314-13	hsa-mir-519a-2	0.0	0.0	N
TCGA-KN-8436-11A-01R-2314-13	hsa-mir-519b	0.0	0.0	N
TCGA-KN-8436-11A-01R-2314-13	hsa-mir-519c	0.0	0.0	N
TCGA-KN-8436-11A-01R-2314-13	hsa-mir-519d	0.0	0.0	N
TCGA-KN-8436-11A-01R-2314-13	hsa-mir-519e	0.0	0.0	N
TCGA-KN-8436-11A-01R-2314-13	hsa-mir-520a	0.0	0.0	N
TCGA-KN-8436-11A-01R-2314-13	hsa-mir-520b	0.0	0.0	N
TCGA-KN-8436-11A-01R-2314-13	hsa-mir-520c	0.0	0.0	N
TCGA-KN-8436-11A-01R-2314-13	hsa-mir-520d	0.0	0.0	N
TCGA-KN-8436-11A-01R-2314-13	hsa-mir-520e	0.0	0.0	N
TCGA-KN-8436-11A-01R-2314-13	hsa-mir-520f	0.0	0.0	N
TCGA-KN-8436-11A-01R-2314-13	hsa-mir-520g	0.0	0.0	N
TCGA-KN-8436-11A-01R-2314-13	hsa-mir-520h	0.0	0.0	N
TCGA-KN-8436-11A-01R-2314-13	hsa-mir-521-1	0.0	0.0	N
TCGA-KN-8436-11A-01R-2314-13	hsa-mir-521-2	0.0	0.0	N
TCGA-KN-8436-11A-01R-2314-13	hsa-mir-522	0.0	0.0	N
TCGA-KN-8436-11A-01R-2314-13	hsa-mir-523	0.0	0.0	N
TCGA-KN-8436-11A-01R-2314-13	hsa-mir-524	0.0	0.0	N
TCGA-KN-8436-11A-01R-2314-13	hsa-mir-525	0.0	0.0	N
TCGA-KN-8436-11A-01R-2314-13	hsa-mir-526a-1	0.0	0.0	N
TCGA-KN-8436-11A-01R-2314-13	hsa-mir-526a-2	0.0	0.0	N
TCGA-KN-8436-11A-01R-2314-13	hsa-mir-526b	0.0	0.0	N
TCGA-KN-8436-11A-01R-2314-13	hsa-mir-527	0.0	0.0	N
TCGA-KN-8436-11A-01R-2314-13	hsa-mir-532	12795.0	2849.763032	N
TCGA-KN-8436-11A-01R-2314-13	hsa-mir-539	10.0	2.227247	N
TCGA-KN-8436-11A-01R-2314-13	hsa-mir-541	1.0	0.222725	N
TCGA-KN-8436-11A-01R-2314-13	hsa-mir-542	1483.0	330.300788	N
TCGA-KN-8436-11A-01R-2314-13	hsa-mir-543	8.0	1.781798	N
TCGA-KN-8436-11A-01R-2314-13	hsa-mir-544	0.0	0.0	N
TCGA-KN-8436-11A-01R-2314-13	hsa-mir-544b	0.0	0.0	N
TCGA-KN-8436-11A-01R-2314-13	hsa-mir-545	0.0	0.0	N
TCGA-KN-8436-11A-01R-2314-13	hsa-mir-548a-1	0.0	0.0	N
TCGA-KN-8436-11A-01R-2314-13	hsa-mir-548a-2	0.0	0.0	N
TCGA-KN-8436-11A-01R-2314-13	hsa-mir-548a-3	0.0	0.0	N
TCGA-KN-8436-11A-01R-2314-13	hsa-mir-548aa-1	0.0	0.0	N
TCGA-KN-8436-11A-01R-2314-13	hsa-mir-548aa-2	0.0	0.0	N
TCGA-KN-8436-11A-01R-2314-13	hsa-mir-548b	8.0	1.781798	N
TCGA-KN-8436-11A-01R-2314-13	hsa-mir-548c	0.0	0.0	N
TCGA-KN-8436-11A-01R-2314-13	hsa-mir-548d-1	1.0	0.222725	N
TCGA-KN-8436-11A-01R-2314-13	hsa-mir-548d-2	0.0	0.0	N
TCGA-KN-8436-11A-01R-2314-13	hsa-mir-548e	0.0	0.0	N
TCGA-KN-8436-11A-01R-2314-13	hsa-mir-548f-1	0.0	0.0	N
TCGA-KN-8436-11A-01R-2314-13	hsa-mir-548f-2	0.0	0.0	N
TCGA-KN-8436-11A-01R-2314-13	hsa-mir-548f-3	0.0	0.0	N
TCGA-KN-8436-11A-01R-2314-13	hsa-mir-548f-4	0.0	0.0	N
TCGA-KN-8436-11A-01R-2314-13	hsa-mir-548f-5	0.0	0.0	N
TCGA-KN-8436-11A-01R-2314-13	hsa-mir-548g	0.0	0.0	N
TCGA-KN-8436-11A-01R-2314-13	hsa-mir-548h-1	0.0	0.0	N
TCGA-KN-8436-11A-01R-2314-13	hsa-mir-548h-2	0.0	0.0	N
TCGA-KN-8436-11A-01R-2314-13	hsa-mir-548h-3	0.0	0.0	N
TCGA-KN-8436-11A-01R-2314-13	hsa-mir-548h-4	0.0	0.0	N
TCGA-KN-8436-11A-01R-2314-13	hsa-mir-548i-1	0.0	0.0	N
TCGA-KN-8436-11A-01R-2314-13	hsa-mir-548i-2	0.0	0.0	N
TCGA-KN-8436-11A-01R-2314-13	hsa-mir-548i-3	0.0	0.0	N
TCGA-KN-8436-11A-01R-2314-13	hsa-mir-548i-4	0.0	0.0	N
TCGA-KN-8436-11A-01R-2314-13	hsa-mir-548j	1.0	0.222725	N
TCGA-KN-8436-11A-01R-2314-13	hsa-mir-548k	0.0	0.0	N
TCGA-KN-8436-11A-01R-2314-13	hsa-mir-548l	0.0	0.0	N
TCGA-KN-8436-11A-01R-2314-13	hsa-mir-548m	0.0	0.0	N
TCGA-KN-8436-11A-01R-2314-13	hsa-mir-548n	0.0	0.0	N
TCGA-KN-8436-11A-01R-2314-13	hsa-mir-548o	2.0	0.445449	N
TCGA-KN-8436-11A-01R-2314-13	hsa-mir-548p	0.0	0.0	N
TCGA-KN-8436-11A-01R-2314-13	hsa-mir-548q	3.0	0.668174	N
TCGA-KN-8436-11A-01R-2314-13	hsa-mir-548s	0.0	0.0	N
TCGA-KN-8436-11A-01R-2314-13	hsa-mir-548t	0.0	0.0	N
TCGA-KN-8436-11A-01R-2314-13	hsa-mir-548u	0.0	0.0	N
TCGA-KN-8436-11A-01R-2314-13	hsa-mir-548v	3.0	0.668174	N
TCGA-KN-8436-11A-01R-2314-13	hsa-mir-548w	0.0	0.0	N
TCGA-KN-8436-11A-01R-2314-13	hsa-mir-548x	0.0	0.0	N
TCGA-KN-8436-11A-01R-2314-13	hsa-mir-548y	0.0	0.0	N
TCGA-KN-8436-11A-01R-2314-13	hsa-mir-548z	0.0	0.0	N
TCGA-KN-8436-11A-01R-2314-13	hsa-mir-549	0.0	0.0	N
TCGA-KN-8436-11A-01R-2314-13	hsa-mir-550a-1	13.0	2.895422	N
TCGA-KN-8436-11A-01R-2314-13	hsa-mir-550a-2	11.0	2.449972	N
TCGA-KN-8436-11A-01R-2314-13	hsa-mir-550b-1	0.0	0.0	N
TCGA-KN-8436-11A-01R-2314-13	hsa-mir-550b-2	0.0	0.0	N
TCGA-KN-8436-11A-01R-2314-13	hsa-mir-551a	0.0	0.0	N
TCGA-KN-8436-11A-01R-2314-13	hsa-mir-551b	9.0	2.004523	N
TCGA-KN-8436-11A-01R-2314-13	hsa-mir-552	1.0	0.222725	N
TCGA-KN-8436-11A-01R-2314-13	hsa-mir-553	0.0	0.0	N
TCGA-KN-8436-11A-01R-2314-13	hsa-mir-554	0.0	0.0	N
TCGA-KN-8436-11A-01R-2314-13	hsa-mir-555	0.0	0.0	N
TCGA-KN-8436-11A-01R-2314-13	hsa-mir-556	1.0	0.222725	N
TCGA-KN-8436-11A-01R-2314-13	hsa-mir-557	0.0	0.0	N
TCGA-KN-8436-11A-01R-2314-13	hsa-mir-558	0.0	0.0	N
TCGA-KN-8436-11A-01R-2314-13	hsa-mir-559	1.0	0.222725	N
TCGA-KN-8436-11A-01R-2314-13	hsa-mir-561	3.0	0.668174	N
TCGA-KN-8436-11A-01R-2314-13	hsa-mir-562	0.0	0.0	N
TCGA-KN-8436-11A-01R-2314-13	hsa-mir-563	0.0	0.0	N
TCGA-KN-8436-11A-01R-2314-13	hsa-mir-564	0.0	0.0	N
TCGA-KN-8436-11A-01R-2314-13	hsa-mir-566	0.0	0.0	N
TCGA-KN-8436-11A-01R-2314-13	hsa-mir-567	0.0	0.0	N
TCGA-KN-8436-11A-01R-2314-13	hsa-mir-568	0.0	0.0	N
TCGA-KN-8436-11A-01R-2314-13	hsa-mir-569	0.0	0.0	N
TCGA-KN-8436-11A-01R-2314-13	hsa-mir-570	1.0	0.222725	N
TCGA-KN-8436-11A-01R-2314-13	hsa-mir-571	0.0	0.0	N
TCGA-KN-8436-11A-01R-2314-13	hsa-mir-572	1.0	0.222725	N
TCGA-KN-8436-11A-01R-2314-13	hsa-mir-573	0.0	0.0	N
TCGA-KN-8436-11A-01R-2314-13	hsa-mir-574	296.0	65.926523	N
TCGA-KN-8436-11A-01R-2314-13	hsa-mir-575	0.0	0.0	N
TCGA-KN-8436-11A-01R-2314-13	hsa-mir-576	32.0	7.127192	N
TCGA-KN-8436-11A-01R-2314-13	hsa-mir-577	177.0	39.422279	N
TCGA-KN-8436-11A-01R-2314-13	hsa-mir-578	0.0	0.0	N
TCGA-KN-8436-11A-01R-2314-13	hsa-mir-579	1.0	0.222725	N
TCGA-KN-8436-11A-01R-2314-13	hsa-mir-580	2.0	0.445449	N
TCGA-KN-8436-11A-01R-2314-13	hsa-mir-581	1.0	0.222725	N
TCGA-KN-8436-11A-01R-2314-13	hsa-mir-582	734.0	163.479958	N
TCGA-KN-8436-11A-01R-2314-13	hsa-mir-583	0.0	0.0	N
TCGA-KN-8436-11A-01R-2314-13	hsa-mir-584	139.0	30.958739	N
TCGA-KN-8436-11A-01R-2314-13	hsa-mir-585	8.0	1.781798	N
TCGA-KN-8436-11A-01R-2314-13	hsa-mir-586	0.0	0.0	N
TCGA-KN-8436-11A-01R-2314-13	hsa-mir-587	0.0	0.0	N
TCGA-KN-8436-11A-01R-2314-13	hsa-mir-588	0.0	0.0	N
TCGA-KN-8436-11A-01R-2314-13	hsa-mir-589	272.0	60.581129	N
TCGA-KN-8436-11A-01R-2314-13	hsa-mir-590	37.0	8.240815	N
TCGA-KN-8436-11A-01R-2314-13	hsa-mir-591	0.0	0.0	N
TCGA-KN-8436-11A-01R-2314-13	hsa-mir-592	6.0	1.336348	N
TCGA-KN-8436-11A-01R-2314-13	hsa-mir-593	0.0	0.0	N
TCGA-KN-8436-11A-01R-2314-13	hsa-mir-595	0.0	0.0	N
TCGA-KN-8436-11A-01R-2314-13	hsa-mir-596	0.0	0.0	N
TCGA-KN-8436-11A-01R-2314-13	hsa-mir-597	0.0	0.0	N
TCGA-KN-8436-11A-01R-2314-13	hsa-mir-598	64.0	14.254383	N
TCGA-KN-8436-11A-01R-2314-13	hsa-mir-599	1.0	0.222725	N
TCGA-KN-8436-11A-01R-2314-13	hsa-mir-600	0.0	0.0	N
TCGA-KN-8436-11A-01R-2314-13	hsa-mir-601	0.0	0.0	N
TCGA-KN-8436-11A-01R-2314-13	hsa-mir-602	0.0	0.0	N
TCGA-KN-8436-11A-01R-2314-13	hsa-mir-603	0.0	0.0	N
TCGA-KN-8436-11A-01R-2314-13	hsa-mir-604	0.0	0.0	N
TCGA-KN-8436-11A-01R-2314-13	hsa-mir-605	2.0	0.445449	N
TCGA-KN-8436-11A-01R-2314-13	hsa-mir-606	0.0	0.0	N
TCGA-KN-8436-11A-01R-2314-13	hsa-mir-607	1.0	0.222725	N
TCGA-KN-8436-11A-01R-2314-13	hsa-mir-608	0.0	0.0	N
TCGA-KN-8436-11A-01R-2314-13	hsa-mir-609	0.0	0.0	N
TCGA-KN-8436-11A-01R-2314-13	hsa-mir-610	0.0	0.0	N
TCGA-KN-8436-11A-01R-2314-13	hsa-mir-611	0.0	0.0	N
TCGA-KN-8436-11A-01R-2314-13	hsa-mir-612	0.0	0.0	N
TCGA-KN-8436-11A-01R-2314-13	hsa-mir-613	0.0	0.0	N
TCGA-KN-8436-11A-01R-2314-13	hsa-mir-614	0.0	0.0	N
TCGA-KN-8436-11A-01R-2314-13	hsa-mir-615	57.0	12.69531	N
TCGA-KN-8436-11A-01R-2314-13	hsa-mir-616	12.0	2.672697	N
TCGA-KN-8436-11A-01R-2314-13	hsa-mir-617	0.0	0.0	N
TCGA-KN-8436-11A-01R-2314-13	hsa-mir-618	3.0	0.668174	N
TCGA-KN-8436-11A-01R-2314-13	hsa-mir-619	0.0	0.0	N
TCGA-KN-8436-11A-01R-2314-13	hsa-mir-620	0.0	0.0	N
TCGA-KN-8436-11A-01R-2314-13	hsa-mir-621	0.0	0.0	N
TCGA-KN-8436-11A-01R-2314-13	hsa-mir-622	0.0	0.0	N
TCGA-KN-8436-11A-01R-2314-13	hsa-mir-623	0.0	0.0	N
TCGA-KN-8436-11A-01R-2314-13	hsa-mir-624	4.0	0.890899	N
TCGA-KN-8436-11A-01R-2314-13	hsa-mir-625	313.0	69.712843	N
TCGA-KN-8436-11A-01R-2314-13	hsa-mir-626	0.0	0.0	N
TCGA-KN-8436-11A-01R-2314-13	hsa-mir-627	2.0	0.445449	N
TCGA-KN-8436-11A-01R-2314-13	hsa-mir-628	48.0	10.690787	N
TCGA-KN-8436-11A-01R-2314-13	hsa-mir-629	239.0	53.231213	N
TCGA-KN-8436-11A-01R-2314-13	hsa-mir-630	0.0	0.0	N
TCGA-KN-8436-11A-01R-2314-13	hsa-mir-631	0.0	0.0	N
TCGA-KN-8436-11A-01R-2314-13	hsa-mir-632	1.0	0.222725	N
TCGA-KN-8436-11A-01R-2314-13	hsa-mir-633	0.0	0.0	N
TCGA-KN-8436-11A-01R-2314-13	hsa-mir-634	0.0	0.0	N
TCGA-KN-8436-11A-01R-2314-13	hsa-mir-635	0.0	0.0	N
TCGA-KN-8436-11A-01R-2314-13	hsa-mir-636	1.0	0.222725	N
TCGA-KN-8436-11A-01R-2314-13	hsa-mir-637	0.0	0.0	N
TCGA-KN-8436-11A-01R-2314-13	hsa-mir-638	0.0	0.0	N
TCGA-KN-8436-11A-01R-2314-13	hsa-mir-639	0.0	0.0	N
TCGA-KN-8436-11A-01R-2314-13	hsa-mir-640	0.0	0.0	N
TCGA-KN-8436-11A-01R-2314-13	hsa-mir-641	0.0	0.0	N
TCGA-KN-8436-11A-01R-2314-13	hsa-mir-642a	36.0	8.018091	N
TCGA-KN-8436-11A-01R-2314-13	hsa-mir-642b	0.0	0.0	N
TCGA-KN-8436-11A-01R-2314-13	hsa-mir-643	1.0	0.222725	N
TCGA-KN-8436-11A-01R-2314-13	hsa-mir-644	0.0	0.0	N
TCGA-KN-8436-11A-01R-2314-13	hsa-mir-645	0.0	0.0	N
TCGA-KN-8436-11A-01R-2314-13	hsa-mir-646	0.0	0.0	N
TCGA-KN-8436-11A-01R-2314-13	hsa-mir-647	0.0	0.0	N
TCGA-KN-8436-11A-01R-2314-13	hsa-mir-648	0.0	0.0	N
TCGA-KN-8436-11A-01R-2314-13	hsa-mir-649	0.0	0.0	N
TCGA-KN-8436-11A-01R-2314-13	hsa-mir-650	0.0	0.0	N
TCGA-KN-8436-11A-01R-2314-13	hsa-mir-651	11.0	2.449972	N
TCGA-KN-8436-11A-01R-2314-13	hsa-mir-652	188.0	41.872251	N
TCGA-KN-8436-11A-01R-2314-13	hsa-mir-653	69.0	15.368007	N
TCGA-KN-8436-11A-01R-2314-13	hsa-mir-654	37.0	8.240815	N
TCGA-KN-8436-11A-01R-2314-13	hsa-mir-655	3.0	0.668174	N
TCGA-KN-8436-11A-01R-2314-13	hsa-mir-656	0.0	0.0	N
TCGA-KN-8436-11A-01R-2314-13	hsa-mir-657	0.0	0.0	N
TCGA-KN-8436-11A-01R-2314-13	hsa-mir-658	0.0	0.0	N
TCGA-KN-8436-11A-01R-2314-13	hsa-mir-659	3.0	0.668174	N
TCGA-KN-8436-11A-01R-2314-13	hsa-mir-660	592.0	131.853045	N
TCGA-KN-8436-11A-01R-2314-13	hsa-mir-661	0.0	0.0	N
TCGA-KN-8436-11A-01R-2314-13	hsa-mir-662	0.0	0.0	N
TCGA-KN-8436-11A-01R-2314-13	hsa-mir-663	4.0	0.890899	N
TCGA-KN-8436-11A-01R-2314-13	hsa-mir-663b	0.0	0.0	N
TCGA-KN-8436-11A-01R-2314-13	hsa-mir-664	186.0	41.426801	N
TCGA-KN-8436-11A-01R-2314-13	hsa-mir-665	0.0	0.0	N
TCGA-KN-8436-11A-01R-2314-13	hsa-mir-668	0.0	0.0	N
TCGA-KN-8436-11A-01R-2314-13	hsa-mir-670	0.0	0.0	N
TCGA-KN-8436-11A-01R-2314-13	hsa-mir-671	20.0	4.454495	N
TCGA-KN-8436-11A-01R-2314-13	hsa-mir-675	1927.0	429.190572	N
TCGA-KN-8436-11A-01R-2314-13	hsa-mir-676	7.0	1.559073	N
TCGA-KN-8436-11A-01R-2314-13	hsa-mir-7-1	105.0	23.386098	N
TCGA-KN-8436-11A-01R-2314-13	hsa-mir-7-2	1.0	0.222725	N
TCGA-KN-8436-11A-01R-2314-13	hsa-mir-7-3	1.0	0.222725	N
TCGA-KN-8436-11A-01R-2314-13	hsa-mir-708	123.0	27.395143	N
TCGA-KN-8436-11A-01R-2314-13	hsa-mir-711	0.0	0.0	N
TCGA-KN-8436-11A-01R-2314-13	hsa-mir-718	0.0	0.0	N
TCGA-KN-8436-11A-01R-2314-13	hsa-mir-720	0.0	0.0	N
TCGA-KN-8436-11A-01R-2314-13	hsa-mir-744	147.0	32.740537	N
TCGA-KN-8436-11A-01R-2314-13	hsa-mir-758	24.0	5.345394	N
TCGA-KN-8436-11A-01R-2314-13	hsa-mir-759	0.0	0.0	N
TCGA-KN-8436-11A-01R-2314-13	hsa-mir-760	3.0	0.668174	N
TCGA-KN-8436-11A-01R-2314-13	hsa-mir-761	0.0	0.0	N
TCGA-KN-8436-11A-01R-2314-13	hsa-mir-762	0.0	0.0	N
TCGA-KN-8436-11A-01R-2314-13	hsa-mir-764	0.0	0.0	N
TCGA-KN-8436-11A-01R-2314-13	hsa-mir-765	0.0	0.0	N
TCGA-KN-8436-11A-01R-2314-13	hsa-mir-766	54.0	12.027136	N
TCGA-KN-8436-11A-01R-2314-13	hsa-mir-767	1.0	0.222725	N
TCGA-KN-8436-11A-01R-2314-13	hsa-mir-769	61.0	13.586209	N
TCGA-KN-8436-11A-01R-2314-13	hsa-mir-770	0.0	0.0	N
TCGA-KN-8436-11A-01R-2314-13	hsa-mir-802	0.0	0.0	N
TCGA-KN-8436-11A-01R-2314-13	hsa-mir-873	0.0	0.0	N
TCGA-KN-8436-11A-01R-2314-13	hsa-mir-874	114.0	25.39062	N
TCGA-KN-8436-11A-01R-2314-13	hsa-mir-875	0.0	0.0	N
TCGA-KN-8436-11A-01R-2314-13	hsa-mir-876	0.0	0.0	N
TCGA-KN-8436-11A-01R-2314-13	hsa-mir-877	3.0	0.668174	N
TCGA-KN-8436-11A-01R-2314-13	hsa-mir-885	16.0	3.563596	N
TCGA-KN-8436-11A-01R-2314-13	hsa-mir-887	26.0	5.790843	N
TCGA-KN-8436-11A-01R-2314-13	hsa-mir-888	2.0	0.445449	N
TCGA-KN-8436-11A-01R-2314-13	hsa-mir-889	19.0	4.23177	N
TCGA-KN-8436-11A-01R-2314-13	hsa-mir-890	0.0	0.0	N
TCGA-KN-8436-11A-01R-2314-13	hsa-mir-891a	185.0	41.204077	N
TCGA-KN-8436-11A-01R-2314-13	hsa-mir-891b	1.0	0.222725	N
TCGA-KN-8436-11A-01R-2314-13	hsa-mir-892a	6.0	1.336348	N
TCGA-KN-8436-11A-01R-2314-13	hsa-mir-892b	2.0	0.445449	N
TCGA-KN-8436-11A-01R-2314-13	hsa-mir-9-1	4568.0	1017.406607	N
TCGA-KN-8436-11A-01R-2314-13	hsa-mir-9-2	4647.0	1035.001861	N
TCGA-KN-8436-11A-01R-2314-13	hsa-mir-9-3	8.0	1.781798	N
TCGA-KN-8436-11A-01R-2314-13	hsa-mir-920	0.0	0.0	N
TCGA-KN-8436-11A-01R-2314-13	hsa-mir-921	0.0	0.0	N
TCGA-KN-8436-11A-01R-2314-13	hsa-mir-922	1.0	0.222725	N
TCGA-KN-8436-11A-01R-2314-13	hsa-mir-924	0.0	0.0	N
TCGA-KN-8436-11A-01R-2314-13	hsa-mir-92a-1	1307.0	291.101234	N
TCGA-KN-8436-11A-01R-2314-13	hsa-mir-92a-2	37030.0	8247.497075	N
TCGA-KN-8436-11A-01R-2314-13	hsa-mir-92b	313.0	69.712843	N
TCGA-KN-8436-11A-01R-2314-13	hsa-mir-93	8734.0	1945.277868	N
TCGA-KN-8436-11A-01R-2314-13	hsa-mir-933	0.0	0.0	N
TCGA-KN-8436-11A-01R-2314-13	hsa-mir-934	86.0	19.154328	N
TCGA-KN-8436-11A-01R-2314-13	hsa-mir-935	6.0	1.336348	N
TCGA-KN-8436-11A-01R-2314-13	hsa-mir-936	0.0	0.0	N
TCGA-KN-8436-11A-01R-2314-13	hsa-mir-937	3.0	0.668174	N
TCGA-KN-8436-11A-01R-2314-13	hsa-mir-938	0.0	0.0	N
TCGA-KN-8436-11A-01R-2314-13	hsa-mir-939	3.0	0.668174	N
TCGA-KN-8436-11A-01R-2314-13	hsa-mir-940	4.0	0.890899	N
TCGA-KN-8436-11A-01R-2314-13	hsa-mir-941-1	0.0	0.0	N
TCGA-KN-8436-11A-01R-2314-13	hsa-mir-941-3	0.0	0.0	N
TCGA-KN-8436-11A-01R-2314-13	hsa-mir-941-4	0.0	0.0	N
TCGA-KN-8436-11A-01R-2314-13	hsa-mir-942	31.0	6.904467	N
TCGA-KN-8436-11A-01R-2314-13	hsa-mir-943	3.0	0.668174	N
TCGA-KN-8436-11A-01R-2314-13	hsa-mir-944	0.0	0.0	N
TCGA-KN-8436-11A-01R-2314-13	hsa-mir-95	5.0	1.113624	N
TCGA-KN-8436-11A-01R-2314-13	hsa-mir-96	26.0	5.790843	N
TCGA-KN-8436-11A-01R-2314-13	hsa-mir-98	186.0	41.426801	N
TCGA-KN-8436-11A-01R-2314-13	hsa-mir-99a	5816.0	1295.36708	Y
TCGA-KN-8436-11A-01R-2314-13	hsa-mir-99b	183069.0	40773.995194	N
