# Supplementary material for: Dysfunctional miRNA-Mediated Regulation in Chromophobe Renal Cell Carcinoma
Source: PLoS One. 2016 Jun 3;11(6):e0156324. doi: 10.1371/journal.pone.0156324 (PMC4892590; doi:10.1371/journal.pone.0156324)
Supplement: S1 File — (ZIP) [file pone.0156324.s001.zip › S1_File miRNA expression profile downloaded from TCGA/control/bcgsc.ca__IlluminaHiSeq_miRNASeq__TCGA-KN-8437-11A-01R-2314-13__mirna_quantification.txt]

barcode	miRNA_ID	read_count	reads_per_million_miRNA_mapped	cross-mapped
TCGA-KN-8437-11A-01R-2314-13	hsa-let-7a-1	74003.0	7268.16762	N
TCGA-KN-8437-11A-01R-2314-13	hsa-let-7a-2	147350.0	14471.906528	Y
TCGA-KN-8437-11A-01R-2314-13	hsa-let-7a-3	73699.0	7238.310412	N
TCGA-KN-8437-11A-01R-2314-13	hsa-let-7b	310872.0	30532.137945	N
TCGA-KN-8437-11A-01R-2314-13	hsa-let-7c	48298.0	4743.563906	Y
TCGA-KN-8437-11A-01R-2314-13	hsa-let-7d	4823.0	473.688532	N
TCGA-KN-8437-11A-01R-2314-13	hsa-let-7e	8081.0	793.671372	N
TCGA-KN-8437-11A-01R-2314-13	hsa-let-7f-1	142.0	13.946459	N
TCGA-KN-8437-11A-01R-2314-13	hsa-let-7f-2	38122.0	3744.133157	N
TCGA-KN-8437-11A-01R-2314-13	hsa-let-7g	4169.0	409.456249	N
TCGA-KN-8437-11A-01R-2314-13	hsa-let-7i	4114.0	404.054452	N
TCGA-KN-8437-11A-01R-2314-13	hsa-mir-1-1	0.0	0.0	N
TCGA-KN-8437-11A-01R-2314-13	hsa-mir-1-2	607.0	59.616201	N
TCGA-KN-8437-11A-01R-2314-13	hsa-mir-100	119141.0	11701.373707	Y
TCGA-KN-8437-11A-01R-2314-13	hsa-mir-101-1	264054.0	25933.931499	N
TCGA-KN-8437-11A-01R-2314-13	hsa-mir-101-2	896.0	88.000192	N
TCGA-KN-8437-11A-01R-2314-13	hsa-mir-103-1	104883.0	10301.03137	Y
TCGA-KN-8437-11A-01R-2314-13	hsa-mir-103-1-as	0.0	0.0	N
TCGA-KN-8437-11A-01R-2314-13	hsa-mir-103-2	38.0	3.732151	N
TCGA-KN-8437-11A-01R-2314-13	hsa-mir-103-2-as	0.0	0.0	N
TCGA-KN-8437-11A-01R-2314-13	hsa-mir-105-1	1.0	0.098214	N
TCGA-KN-8437-11A-01R-2314-13	hsa-mir-105-2	0.0	0.0	N
TCGA-KN-8437-11A-01R-2314-13	hsa-mir-106a	127.0	12.473241	Y
TCGA-KN-8437-11A-01R-2314-13	hsa-mir-106b	1699.0	166.866435	N
TCGA-KN-8437-11A-01R-2314-13	hsa-mir-107	419.0	41.151875	Y
TCGA-KN-8437-11A-01R-2314-13	hsa-mir-10a	797571.0	78333.036726	N
TCGA-KN-8437-11A-01R-2314-13	hsa-mir-10b	2520404.0	247540.217855	N
TCGA-KN-8437-11A-01R-2314-13	hsa-mir-1178	0.0	0.0	N
TCGA-KN-8437-11A-01R-2314-13	hsa-mir-1179	1.0	0.098214	N
TCGA-KN-8437-11A-01R-2314-13	hsa-mir-1180	174.0	17.089323	N
TCGA-KN-8437-11A-01R-2314-13	hsa-mir-1181	2.0	0.196429	N
TCGA-KN-8437-11A-01R-2314-13	hsa-mir-1182	0.0	0.0	N
TCGA-KN-8437-11A-01R-2314-13	hsa-mir-1183	0.0	0.0	N
TCGA-KN-8437-11A-01R-2314-13	hsa-mir-1184-1	0.0	0.0	N
TCGA-KN-8437-11A-01R-2314-13	hsa-mir-1184-2	0.0	0.0	N
TCGA-KN-8437-11A-01R-2314-13	hsa-mir-1184-3	0.0	0.0	N
TCGA-KN-8437-11A-01R-2314-13	hsa-mir-1185-1	0.0	0.0	N
TCGA-KN-8437-11A-01R-2314-13	hsa-mir-1185-2	0.0	0.0	N
TCGA-KN-8437-11A-01R-2314-13	hsa-mir-1193	0.0	0.0	N
TCGA-KN-8437-11A-01R-2314-13	hsa-mir-1197	0.0	0.0	N
TCGA-KN-8437-11A-01R-2314-13	hsa-mir-1200	0.0	0.0	N
TCGA-KN-8437-11A-01R-2314-13	hsa-mir-1202	0.0	0.0	N
TCGA-KN-8437-11A-01R-2314-13	hsa-mir-1203	0.0	0.0	N
TCGA-KN-8437-11A-01R-2314-13	hsa-mir-1204	0.0	0.0	N
TCGA-KN-8437-11A-01R-2314-13	hsa-mir-1205	0.0	0.0	N
TCGA-KN-8437-11A-01R-2314-13	hsa-mir-1206	0.0	0.0	N
TCGA-KN-8437-11A-01R-2314-13	hsa-mir-1207	0.0	0.0	N
TCGA-KN-8437-11A-01R-2314-13	hsa-mir-1208	0.0	0.0	N
TCGA-KN-8437-11A-01R-2314-13	hsa-mir-122	0.0	0.0	N
TCGA-KN-8437-11A-01R-2314-13	hsa-mir-1224	1.0	0.098214	N
TCGA-KN-8437-11A-01R-2314-13	hsa-mir-1225	2.0	0.196429	N
TCGA-KN-8437-11A-01R-2314-13	hsa-mir-1226	5.0	0.491072	N
TCGA-KN-8437-11A-01R-2314-13	hsa-mir-1227	0.0	0.0	N
TCGA-KN-8437-11A-01R-2314-13	hsa-mir-1228	2.0	0.196429	N
TCGA-KN-8437-11A-01R-2314-13	hsa-mir-1229	2.0	0.196429	N
TCGA-KN-8437-11A-01R-2314-13	hsa-mir-1231	0.0	0.0	N
TCGA-KN-8437-11A-01R-2314-13	hsa-mir-1233-1	0.0	0.0	N
TCGA-KN-8437-11A-01R-2314-13	hsa-mir-1233-2	0.0	0.0	N
TCGA-KN-8437-11A-01R-2314-13	hsa-mir-1234	2.0	0.196429	N
TCGA-KN-8437-11A-01R-2314-13	hsa-mir-1236	0.0	0.0	N
TCGA-KN-8437-11A-01R-2314-13	hsa-mir-1237	1.0	0.098214	N
TCGA-KN-8437-11A-01R-2314-13	hsa-mir-1238	0.0	0.0	N
TCGA-KN-8437-11A-01R-2314-13	hsa-mir-124-1	0.0	0.0	N
TCGA-KN-8437-11A-01R-2314-13	hsa-mir-124-2	0.0	0.0	N
TCGA-KN-8437-11A-01R-2314-13	hsa-mir-124-3	0.0	0.0	N
TCGA-KN-8437-11A-01R-2314-13	hsa-mir-1243	0.0	0.0	N
TCGA-KN-8437-11A-01R-2314-13	hsa-mir-1244-1	0.0	0.0	N
TCGA-KN-8437-11A-01R-2314-13	hsa-mir-1244-2	0.0	0.0	N
TCGA-KN-8437-11A-01R-2314-13	hsa-mir-1244-3	0.0	0.0	N
TCGA-KN-8437-11A-01R-2314-13	hsa-mir-1245	8.0	0.785716	N
TCGA-KN-8437-11A-01R-2314-13	hsa-mir-1246	0.0	0.0	N
TCGA-KN-8437-11A-01R-2314-13	hsa-mir-1247	383.0	37.616153	N
TCGA-KN-8437-11A-01R-2314-13	hsa-mir-1248	0.0	0.0	N
TCGA-KN-8437-11A-01R-2314-13	hsa-mir-1249	14.0	1.375003	N
TCGA-KN-8437-11A-01R-2314-13	hsa-mir-1250	0.0	0.0	N
TCGA-KN-8437-11A-01R-2314-13	hsa-mir-1251	1.0	0.098214	N
TCGA-KN-8437-11A-01R-2314-13	hsa-mir-1252	0.0	0.0	N
TCGA-KN-8437-11A-01R-2314-13	hsa-mir-1253	0.0	0.0	N
TCGA-KN-8437-11A-01R-2314-13	hsa-mir-1254	3.0	0.294643	N
TCGA-KN-8437-11A-01R-2314-13	hsa-mir-1255a	0.0	0.0	N
TCGA-KN-8437-11A-01R-2314-13	hsa-mir-1255b-1	0.0	0.0	N
TCGA-KN-8437-11A-01R-2314-13	hsa-mir-1255b-2	0.0	0.0	N
TCGA-KN-8437-11A-01R-2314-13	hsa-mir-1256	0.0	0.0	N
TCGA-KN-8437-11A-01R-2314-13	hsa-mir-1257	0.0	0.0	N
TCGA-KN-8437-11A-01R-2314-13	hsa-mir-1258	7.0	0.687501	N
TCGA-KN-8437-11A-01R-2314-13	hsa-mir-125a	13209.0	1297.315326	N
TCGA-KN-8437-11A-01R-2314-13	hsa-mir-125b-1	17622.0	1730.735913	N
TCGA-KN-8437-11A-01R-2314-13	hsa-mir-125b-2	344.0	33.785788	N
TCGA-KN-8437-11A-01R-2314-13	hsa-mir-126	51295.0	5037.912761	N
TCGA-KN-8437-11A-01R-2314-13	hsa-mir-1260	0.0	0.0	N
TCGA-KN-8437-11A-01R-2314-13	hsa-mir-1260b	0.0	0.0	N
TCGA-KN-8437-11A-01R-2314-13	hsa-mir-1261	0.0	0.0	N
TCGA-KN-8437-11A-01R-2314-13	hsa-mir-1262	8.0	0.785716	N
TCGA-KN-8437-11A-01R-2314-13	hsa-mir-1263	1.0	0.098214	N
TCGA-KN-8437-11A-01R-2314-13	hsa-mir-1264	0.0	0.0	N
TCGA-KN-8437-11A-01R-2314-13	hsa-mir-1265	0.0	0.0	N
TCGA-KN-8437-11A-01R-2314-13	hsa-mir-1266	17.0	1.669646	N
TCGA-KN-8437-11A-01R-2314-13	hsa-mir-1267	0.0	0.0	N
TCGA-KN-8437-11A-01R-2314-13	hsa-mir-1268	0.0	0.0	N
TCGA-KN-8437-11A-01R-2314-13	hsa-mir-1269	197.0	19.348256	N
TCGA-KN-8437-11A-01R-2314-13	hsa-mir-127	6818.0	669.626459	N
TCGA-KN-8437-11A-01R-2314-13	hsa-mir-1270-1	3.0	0.294643	N
TCGA-KN-8437-11A-01R-2314-13	hsa-mir-1270-2	4.0	0.392858	N
TCGA-KN-8437-11A-01R-2314-13	hsa-mir-1271	27.0	2.651791	N
TCGA-KN-8437-11A-01R-2314-13	hsa-mir-1272	0.0	0.0	N
TCGA-KN-8437-11A-01R-2314-13	hsa-mir-1273	0.0	0.0	N
TCGA-KN-8437-11A-01R-2314-13	hsa-mir-1273c	0.0	0.0	N
TCGA-KN-8437-11A-01R-2314-13	hsa-mir-1273d	0.0	0.0	N
TCGA-KN-8437-11A-01R-2314-13	hsa-mir-1274a	0.0	0.0	N
TCGA-KN-8437-11A-01R-2314-13	hsa-mir-1274b	12.0	1.178574	N
TCGA-KN-8437-11A-01R-2314-13	hsa-mir-1275	1.0	0.098214	N
TCGA-KN-8437-11A-01R-2314-13	hsa-mir-1276	0.0	0.0	N
TCGA-KN-8437-11A-01R-2314-13	hsa-mir-1277	3.0	0.294643	N
TCGA-KN-8437-11A-01R-2314-13	hsa-mir-1278	0.0	0.0	N
TCGA-KN-8437-11A-01R-2314-13	hsa-mir-1279	0.0	0.0	N
TCGA-KN-8437-11A-01R-2314-13	hsa-mir-128-1	563.0	55.294763	N
TCGA-KN-8437-11A-01R-2314-13	hsa-mir-128-2	413.0	40.562588	N
TCGA-KN-8437-11A-01R-2314-13	hsa-mir-1280	0.0	0.0	N
TCGA-KN-8437-11A-01R-2314-13	hsa-mir-1281	0.0	0.0	N
TCGA-KN-8437-11A-01R-2314-13	hsa-mir-1282	0.0	0.0	N
TCGA-KN-8437-11A-01R-2314-13	hsa-mir-1283-1	0.0	0.0	N
TCGA-KN-8437-11A-01R-2314-13	hsa-mir-1283-2	0.0	0.0	N
TCGA-KN-8437-11A-01R-2314-13	hsa-mir-1284	1.0	0.098214	N
TCGA-KN-8437-11A-01R-2314-13	hsa-mir-1285-1	0.0	0.0	N
TCGA-KN-8437-11A-01R-2314-13	hsa-mir-1285-2	0.0	0.0	N
TCGA-KN-8437-11A-01R-2314-13	hsa-mir-1286	0.0	0.0	N
TCGA-KN-8437-11A-01R-2314-13	hsa-mir-1287	290.0	28.482205	N
TCGA-KN-8437-11A-01R-2314-13	hsa-mir-1288	0.0	0.0	N
TCGA-KN-8437-11A-01R-2314-13	hsa-mir-1289-1	0.0	0.0	N
TCGA-KN-8437-11A-01R-2314-13	hsa-mir-1289-2	0.0	0.0	N
TCGA-KN-8437-11A-01R-2314-13	hsa-mir-129-1	115.0	11.294667	N
TCGA-KN-8437-11A-01R-2314-13	hsa-mir-129-2	118.0	11.589311	N
TCGA-KN-8437-11A-01R-2314-13	hsa-mir-1290	0.0	0.0	N
TCGA-KN-8437-11A-01R-2314-13	hsa-mir-1291	2.0	0.196429	N
TCGA-KN-8437-11A-01R-2314-13	hsa-mir-1292	2.0	0.196429	N
TCGA-KN-8437-11A-01R-2314-13	hsa-mir-1293	0.0	0.0	N
TCGA-KN-8437-11A-01R-2314-13	hsa-mir-1294	0.0	0.0	N
TCGA-KN-8437-11A-01R-2314-13	hsa-mir-1295	10.0	0.982145	N
TCGA-KN-8437-11A-01R-2314-13	hsa-mir-1296	39.0	3.830365	N
TCGA-KN-8437-11A-01R-2314-13	hsa-mir-1297	0.0	0.0	N
TCGA-KN-8437-11A-01R-2314-13	hsa-mir-1298	0.0	0.0	N
TCGA-KN-8437-11A-01R-2314-13	hsa-mir-1299	0.0	0.0	N
TCGA-KN-8437-11A-01R-2314-13	hsa-mir-1301	42.0	4.125009	N
TCGA-KN-8437-11A-01R-2314-13	hsa-mir-1302-1	0.0	0.0	N
TCGA-KN-8437-11A-01R-2314-13	hsa-mir-1302-10	0.0	0.0	N
TCGA-KN-8437-11A-01R-2314-13	hsa-mir-1302-11	0.0	0.0	N
TCGA-KN-8437-11A-01R-2314-13	hsa-mir-1302-2	0.0	0.0	N
TCGA-KN-8437-11A-01R-2314-13	hsa-mir-1302-3	0.0	0.0	N
TCGA-KN-8437-11A-01R-2314-13	hsa-mir-1302-4	0.0	0.0	N
TCGA-KN-8437-11A-01R-2314-13	hsa-mir-1302-5	0.0	0.0	N
TCGA-KN-8437-11A-01R-2314-13	hsa-mir-1302-6	0.0	0.0	N
TCGA-KN-8437-11A-01R-2314-13	hsa-mir-1302-7	0.0	0.0	N
TCGA-KN-8437-11A-01R-2314-13	hsa-mir-1302-8	0.0	0.0	N
TCGA-KN-8437-11A-01R-2314-13	hsa-mir-1302-9	0.0	0.0	N
TCGA-KN-8437-11A-01R-2314-13	hsa-mir-1303	0.0	0.0	N
TCGA-KN-8437-11A-01R-2314-13	hsa-mir-1304	1.0	0.098214	N
TCGA-KN-8437-11A-01R-2314-13	hsa-mir-1305	4.0	0.392858	N
TCGA-KN-8437-11A-01R-2314-13	hsa-mir-1306	44.0	4.321438	N
TCGA-KN-8437-11A-01R-2314-13	hsa-mir-1307	2763.0	271.366663	N
TCGA-KN-8437-11A-01R-2314-13	hsa-mir-130a	1241.0	121.884194	N
TCGA-KN-8437-11A-01R-2314-13	hsa-mir-130b	49.0	4.81251	N
TCGA-KN-8437-11A-01R-2314-13	hsa-mir-132	1081.0	106.169874	N
TCGA-KN-8437-11A-01R-2314-13	hsa-mir-1321	0.0	0.0	N
TCGA-KN-8437-11A-01R-2314-13	hsa-mir-1322	0.0	0.0	N
TCGA-KN-8437-11A-01R-2314-13	hsa-mir-1323	0.0	0.0	N
TCGA-KN-8437-11A-01R-2314-13	hsa-mir-1324	0.0	0.0	N
TCGA-KN-8437-11A-01R-2314-13	hsa-mir-133a-1	626.0	61.482277	Y
TCGA-KN-8437-11A-01R-2314-13	hsa-mir-133a-2	25.0	2.455362	Y
TCGA-KN-8437-11A-01R-2314-13	hsa-mir-133b	105.0	10.312522	Y
TCGA-KN-8437-11A-01R-2314-13	hsa-mir-134	1781.0	174.920024	N
TCGA-KN-8437-11A-01R-2314-13	hsa-mir-135a-1	11.0	1.080359	N
TCGA-KN-8437-11A-01R-2314-13	hsa-mir-135a-2	0.0	0.0	N
TCGA-KN-8437-11A-01R-2314-13	hsa-mir-135b	131.0	12.866099	N
TCGA-KN-8437-11A-01R-2314-13	hsa-mir-136	321.0	31.526854	N
TCGA-KN-8437-11A-01R-2314-13	hsa-mir-137	21.0	2.062504	N
TCGA-KN-8437-11A-01R-2314-13	hsa-mir-138-1	6.0	0.589287	N
TCGA-KN-8437-11A-01R-2314-13	hsa-mir-138-2	9.0	0.88393	N
TCGA-KN-8437-11A-01R-2314-13	hsa-mir-139	2381.0	233.848724	N
TCGA-KN-8437-11A-01R-2314-13	hsa-mir-140	31188.0	3063.113816	N
TCGA-KN-8437-11A-01R-2314-13	hsa-mir-141	1103.0	108.330593	N
TCGA-KN-8437-11A-01R-2314-13	hsa-mir-142	6279.0	616.688844	N
TCGA-KN-8437-11A-01R-2314-13	hsa-mir-143	1889511.0	185577.377508	N
TCGA-KN-8437-11A-01R-2314-13	hsa-mir-144	480.0	47.14296	N
TCGA-KN-8437-11A-01R-2314-13	hsa-mir-145	54827.0	5384.806374	N
TCGA-KN-8437-11A-01R-2314-13	hsa-mir-1468	160.0	15.71432	N
TCGA-KN-8437-11A-01R-2314-13	hsa-mir-1469	0.0	0.0	N
TCGA-KN-8437-11A-01R-2314-13	hsa-mir-146a	846.0	83.089467	N
TCGA-KN-8437-11A-01R-2314-13	hsa-mir-146b	836.0	82.107322	N
TCGA-KN-8437-11A-01R-2314-13	hsa-mir-147	0.0	0.0	N
TCGA-KN-8437-11A-01R-2314-13	hsa-mir-1470	0.0	0.0	N
TCGA-KN-8437-11A-01R-2314-13	hsa-mir-1471	0.0	0.0	N
TCGA-KN-8437-11A-01R-2314-13	hsa-mir-147b	6.0	0.589287	N
TCGA-KN-8437-11A-01R-2314-13	hsa-mir-148a	189855.0	18646.513837	N
TCGA-KN-8437-11A-01R-2314-13	hsa-mir-148b	777.0	76.312666	N
TCGA-KN-8437-11A-01R-2314-13	hsa-mir-149	375.0	36.830437	N
TCGA-KN-8437-11A-01R-2314-13	hsa-mir-150	7642.0	750.555207	N
TCGA-KN-8437-11A-01R-2314-13	hsa-mir-151	14679.0	1441.690641	N
TCGA-KN-8437-11A-01R-2314-13	hsa-mir-152	3046.0	299.161366	N
TCGA-KN-8437-11A-01R-2314-13	hsa-mir-153-1	0.0	0.0	N
TCGA-KN-8437-11A-01R-2314-13	hsa-mir-153-2	35.0	3.437507	N
TCGA-KN-8437-11A-01R-2314-13	hsa-mir-1537	2.0	0.196429	N
TCGA-KN-8437-11A-01R-2314-13	hsa-mir-1538	0.0	0.0	N
TCGA-KN-8437-11A-01R-2314-13	hsa-mir-1539	1.0	0.098214	N
TCGA-KN-8437-11A-01R-2314-13	hsa-mir-154	60.0	5.89287	N
TCGA-KN-8437-11A-01R-2314-13	hsa-mir-155	1048.0	102.928796	N
TCGA-KN-8437-11A-01R-2314-13	hsa-mir-15a	802.0	78.768029	N
TCGA-KN-8437-11A-01R-2314-13	hsa-mir-15b	736.0	72.285872	N
TCGA-KN-8437-11A-01R-2314-13	hsa-mir-16-1	2515.0	247.009467	N
TCGA-KN-8437-11A-01R-2314-13	hsa-mir-16-2	26.0	2.553577	N
TCGA-KN-8437-11A-01R-2314-13	hsa-mir-17	3766.0	369.875806	Y
TCGA-KN-8437-11A-01R-2314-13	hsa-mir-181a-1	28956.0	2843.899053	N
TCGA-KN-8437-11A-01R-2314-13	hsa-mir-181a-2	5661.0	555.992283	N
TCGA-KN-8437-11A-01R-2314-13	hsa-mir-181b-1	3896.0	382.643691	N
TCGA-KN-8437-11A-01R-2314-13	hsa-mir-181b-2	27.0	2.651791	N
TCGA-KN-8437-11A-01R-2314-13	hsa-mir-181c	940.0	92.32163	N
TCGA-KN-8437-11A-01R-2314-13	hsa-mir-181d	198.0	19.446471	N
TCGA-KN-8437-11A-01R-2314-13	hsa-mir-182	20535.0	2016.834751	N
TCGA-KN-8437-11A-01R-2314-13	hsa-mir-1825	0.0	0.0	N
TCGA-KN-8437-11A-01R-2314-13	hsa-mir-1827	0.0	0.0	N
TCGA-KN-8437-11A-01R-2314-13	hsa-mir-183	8085.0	794.06423	N
TCGA-KN-8437-11A-01R-2314-13	hsa-mir-184	3.0	0.294643	N
TCGA-KN-8437-11A-01R-2314-13	hsa-mir-185	216.0	21.214332	N
TCGA-KN-8437-11A-01R-2314-13	hsa-mir-186	1402.0	137.696729	N
TCGA-KN-8437-11A-01R-2314-13	hsa-mir-187	83.0	8.151803	N
TCGA-KN-8437-11A-01R-2314-13	hsa-mir-188	44.0	4.321438	N
TCGA-KN-8437-11A-01R-2314-13	hsa-mir-18a	34.0	3.339293	N
TCGA-KN-8437-11A-01R-2314-13	hsa-mir-18b	2.0	0.196429	N
TCGA-KN-8437-11A-01R-2314-13	hsa-mir-190	49.0	4.81251	N
TCGA-KN-8437-11A-01R-2314-13	hsa-mir-1908	0.0	0.0	N
TCGA-KN-8437-11A-01R-2314-13	hsa-mir-1909	0.0	0.0	N
TCGA-KN-8437-11A-01R-2314-13	hsa-mir-190b	1.0	0.098214	N
TCGA-KN-8437-11A-01R-2314-13	hsa-mir-191	2794.0	274.411312	N
TCGA-KN-8437-11A-01R-2314-13	hsa-mir-1910	0.0	0.0	N
TCGA-KN-8437-11A-01R-2314-13	hsa-mir-1911	1.0	0.098214	N
TCGA-KN-8437-11A-01R-2314-13	hsa-mir-1912	0.0	0.0	N
TCGA-KN-8437-11A-01R-2314-13	hsa-mir-1913	0.0	0.0	N
TCGA-KN-8437-11A-01R-2314-13	hsa-mir-1914	1.0	0.098214	N
TCGA-KN-8437-11A-01R-2314-13	hsa-mir-1915	0.0	0.0	N
TCGA-KN-8437-11A-01R-2314-13	hsa-mir-192	5954.0	584.769131	Y
TCGA-KN-8437-11A-01R-2314-13	hsa-mir-193a	1966.0	193.089706	N
TCGA-KN-8437-11A-01R-2314-13	hsa-mir-193b	356.0	34.964362	N
TCGA-KN-8437-11A-01R-2314-13	hsa-mir-194-1	1312.0	128.857424	N
TCGA-KN-8437-11A-01R-2314-13	hsa-mir-194-2	1453.0	142.705668	N
TCGA-KN-8437-11A-01R-2314-13	hsa-mir-195	862.0	84.660899	N
TCGA-KN-8437-11A-01R-2314-13	hsa-mir-196a-1	5960.0	585.358418	N
TCGA-KN-8437-11A-01R-2314-13	hsa-mir-196a-2	609.0	59.81263	N
TCGA-KN-8437-11A-01R-2314-13	hsa-mir-196b	6503.0	638.688891	N
TCGA-KN-8437-11A-01R-2314-13	hsa-mir-197	1564.0	153.607478	N
TCGA-KN-8437-11A-01R-2314-13	hsa-mir-1972-1	0.0	0.0	N
TCGA-KN-8437-11A-01R-2314-13	hsa-mir-1972-2	0.0	0.0	N
TCGA-KN-8437-11A-01R-2314-13	hsa-mir-1973	0.0	0.0	N
TCGA-KN-8437-11A-01R-2314-13	hsa-mir-1976	31.0	3.044649	N
TCGA-KN-8437-11A-01R-2314-13	hsa-mir-198	0.0	0.0	N
TCGA-KN-8437-11A-01R-2314-13	hsa-mir-199a-1	16668.0	1637.039281	Y
TCGA-KN-8437-11A-01R-2314-13	hsa-mir-199a-2	27099.0	2661.514727	Y
TCGA-KN-8437-11A-01R-2314-13	hsa-mir-199b	30650.0	3010.274415	Y
TCGA-KN-8437-11A-01R-2314-13	hsa-mir-19a	92.0	9.035734	N
TCGA-KN-8437-11A-01R-2314-13	hsa-mir-19b-1	38.0	3.732151	N
TCGA-KN-8437-11A-01R-2314-13	hsa-mir-19b-2	575.0	56.473337	N
TCGA-KN-8437-11A-01R-2314-13	hsa-mir-200a	6085.0	597.635231	N
TCGA-KN-8437-11A-01R-2314-13	hsa-mir-200b	6877.0	675.421114	N
TCGA-KN-8437-11A-01R-2314-13	hsa-mir-200c	10225.0	1004.243259	N
TCGA-KN-8437-11A-01R-2314-13	hsa-mir-202	20.0	1.96429	N
TCGA-KN-8437-11A-01R-2314-13	hsa-mir-203	14040.0	1378.931576	N
TCGA-KN-8437-11A-01R-2314-13	hsa-mir-204	3350.0	329.018574	N
TCGA-KN-8437-11A-01R-2314-13	hsa-mir-205	74.0	7.267873	N
TCGA-KN-8437-11A-01R-2314-13	hsa-mir-2052	0.0	0.0	N
TCGA-KN-8437-11A-01R-2314-13	hsa-mir-2053	0.0	0.0	N
TCGA-KN-8437-11A-01R-2314-13	hsa-mir-2054	0.0	0.0	N
TCGA-KN-8437-11A-01R-2314-13	hsa-mir-206	8.0	0.785716	N
TCGA-KN-8437-11A-01R-2314-13	hsa-mir-208a	0.0	0.0	N
TCGA-KN-8437-11A-01R-2314-13	hsa-mir-208b	0.0	0.0	N
TCGA-KN-8437-11A-01R-2314-13	hsa-mir-20a	1179.0	115.794895	N
TCGA-KN-8437-11A-01R-2314-13	hsa-mir-20b	245.0	24.062552	N
TCGA-KN-8437-11A-01R-2314-13	hsa-mir-21	363552.0	35706.077788	N
TCGA-KN-8437-11A-01R-2314-13	hsa-mir-210	806.0	79.160887	N
TCGA-KN-8437-11A-01R-2314-13	hsa-mir-211	0.0	0.0	N
TCGA-KN-8437-11A-01R-2314-13	hsa-mir-2110	6.0	0.589287	N
TCGA-KN-8437-11A-01R-2314-13	hsa-mir-2113	0.0	0.0	N
TCGA-KN-8437-11A-01R-2314-13	hsa-mir-2114	5.0	0.491072	N
TCGA-KN-8437-11A-01R-2314-13	hsa-mir-2115	0.0	0.0	N
TCGA-KN-8437-11A-01R-2314-13	hsa-mir-2116	5.0	0.491072	N
TCGA-KN-8437-11A-01R-2314-13	hsa-mir-2117	0.0	0.0	N
TCGA-KN-8437-11A-01R-2314-13	hsa-mir-212	38.0	3.732151	N
TCGA-KN-8437-11A-01R-2314-13	hsa-mir-214	399.0	39.187585	N
TCGA-KN-8437-11A-01R-2314-13	hsa-mir-215	16.0	1.571432	Y
TCGA-KN-8437-11A-01R-2314-13	hsa-mir-216a	3.0	0.294643	N
TCGA-KN-8437-11A-01R-2314-13	hsa-mir-216b	0.0	0.0	N
TCGA-KN-8437-11A-01R-2314-13	hsa-mir-217	110.0	10.803595	N
TCGA-KN-8437-11A-01R-2314-13	hsa-mir-218-1	7.0	0.687501	N
TCGA-KN-8437-11A-01R-2314-13	hsa-mir-218-2	484.0	47.535818	N
TCGA-KN-8437-11A-01R-2314-13	hsa-mir-219-1	19.0	1.866075	N
TCGA-KN-8437-11A-01R-2314-13	hsa-mir-219-2	0.0	0.0	N
TCGA-KN-8437-11A-01R-2314-13	hsa-mir-22	469399.0	46101.787936	N
TCGA-KN-8437-11A-01R-2314-13	hsa-mir-221	1728.0	169.714655	N
TCGA-KN-8437-11A-01R-2314-13	hsa-mir-222	347.0	34.080431	N
TCGA-KN-8437-11A-01R-2314-13	hsa-mir-223	839.0	82.401965	N
TCGA-KN-8437-11A-01R-2314-13	hsa-mir-224	35.0	3.437507	N
TCGA-KN-8437-11A-01R-2314-13	hsa-mir-2276	1.0	0.098214	N
TCGA-KN-8437-11A-01R-2314-13	hsa-mir-2277	2.0	0.196429	N
TCGA-KN-8437-11A-01R-2314-13	hsa-mir-2278	1.0	0.098214	N
TCGA-KN-8437-11A-01R-2314-13	hsa-mir-2355	256.0	25.142912	N
TCGA-KN-8437-11A-01R-2314-13	hsa-mir-23a	38860.0	3816.615458	Y
TCGA-KN-8437-11A-01R-2314-13	hsa-mir-23b	20843.0	2047.084817	Y
TCGA-KN-8437-11A-01R-2314-13	hsa-mir-23c	1.0	0.098214	N
TCGA-KN-8437-11A-01R-2314-13	hsa-mir-24-1	280.0	27.50006	N
TCGA-KN-8437-11A-01R-2314-13	hsa-mir-24-2	14128.0	1387.574452	N
TCGA-KN-8437-11A-01R-2314-13	hsa-mir-25	33826.0	3322.203666	N
TCGA-KN-8437-11A-01R-2314-13	hsa-mir-26a-1	5.0	0.491072	N
TCGA-KN-8437-11A-01R-2314-13	hsa-mir-26a-2	29356.0	2883.184853	N
TCGA-KN-8437-11A-01R-2314-13	hsa-mir-26b	6143.0	603.331672	N
TCGA-KN-8437-11A-01R-2314-13	hsa-mir-27a	10439.0	1025.261162	Y
TCGA-KN-8437-11A-01R-2314-13	hsa-mir-27b	19652.0	1930.111348	Y
TCGA-KN-8437-11A-01R-2314-13	hsa-mir-28	31017.0	3046.319137	N
TCGA-KN-8437-11A-01R-2314-13	hsa-mir-2861	0.0	0.0	N
TCGA-KN-8437-11A-01R-2314-13	hsa-mir-2909	0.0	0.0	N
TCGA-KN-8437-11A-01R-2314-13	hsa-mir-296	16.0	1.571432	N
TCGA-KN-8437-11A-01R-2314-13	hsa-mir-297	0.0	0.0	N
TCGA-KN-8437-11A-01R-2314-13	hsa-mir-298	0.0	0.0	N
TCGA-KN-8437-11A-01R-2314-13	hsa-mir-299	43.0	4.223223	N
TCGA-KN-8437-11A-01R-2314-13	hsa-mir-29a	73250.0	7194.212102	N
TCGA-KN-8437-11A-01R-2314-13	hsa-mir-29b-1	2382.0	233.946938	Y
TCGA-KN-8437-11A-01R-2314-13	hsa-mir-29b-2	2738.0	268.9113	Y
TCGA-KN-8437-11A-01R-2314-13	hsa-mir-29c	28898.0	2838.202612	Y
TCGA-KN-8437-11A-01R-2314-13	hsa-mir-300	0.0	0.0	N
TCGA-KN-8437-11A-01R-2314-13	hsa-mir-301a	64.0	6.285728	N
TCGA-KN-8437-11A-01R-2314-13	hsa-mir-301b	1.0	0.098214	N
TCGA-KN-8437-11A-01R-2314-13	hsa-mir-302a	0.0	0.0	N
TCGA-KN-8437-11A-01R-2314-13	hsa-mir-302b	1.0	0.098214	N
TCGA-KN-8437-11A-01R-2314-13	hsa-mir-302c	0.0	0.0	N
TCGA-KN-8437-11A-01R-2314-13	hsa-mir-302d	0.0	0.0	N
TCGA-KN-8437-11A-01R-2314-13	hsa-mir-302e	0.0	0.0	N
TCGA-KN-8437-11A-01R-2314-13	hsa-mir-302f	0.0	0.0	N
TCGA-KN-8437-11A-01R-2314-13	hsa-mir-3065	121.0	11.883954	N
TCGA-KN-8437-11A-01R-2314-13	hsa-mir-3074	40.0	3.92858	N
TCGA-KN-8437-11A-01R-2314-13	hsa-mir-30a	1301781.0	127853.76961	Y
TCGA-KN-8437-11A-01R-2314-13	hsa-mir-30b	5117.0	502.563595	Y
TCGA-KN-8437-11A-01R-2314-13	hsa-mir-30c-1	14.0	1.375003	N
TCGA-KN-8437-11A-01R-2314-13	hsa-mir-30c-2	11825.0	1161.386459	Y
TCGA-KN-8437-11A-01R-2314-13	hsa-mir-30d	93095.0	9143.278848	N
TCGA-KN-8437-11A-01R-2314-13	hsa-mir-30e	81905.0	8044.258596	Y
TCGA-KN-8437-11A-01R-2314-13	hsa-mir-31	145.0	14.241102	N
TCGA-KN-8437-11A-01R-2314-13	hsa-mir-3115	0.0	0.0	N
TCGA-KN-8437-11A-01R-2314-13	hsa-mir-3116-1	0.0	0.0	N
TCGA-KN-8437-11A-01R-2314-13	hsa-mir-3116-2	0.0	0.0	N
TCGA-KN-8437-11A-01R-2314-13	hsa-mir-3117	10.0	0.982145	N
TCGA-KN-8437-11A-01R-2314-13	hsa-mir-3118-1	0.0	0.0	N
TCGA-KN-8437-11A-01R-2314-13	hsa-mir-3118-2	0.0	0.0	N
TCGA-KN-8437-11A-01R-2314-13	hsa-mir-3118-3	0.0	0.0	N
TCGA-KN-8437-11A-01R-2314-13	hsa-mir-3118-4	0.0	0.0	N
TCGA-KN-8437-11A-01R-2314-13	hsa-mir-3118-5	0.0	0.0	N
TCGA-KN-8437-11A-01R-2314-13	hsa-mir-3118-6	0.0	0.0	N
TCGA-KN-8437-11A-01R-2314-13	hsa-mir-3119-1	0.0	0.0	N
TCGA-KN-8437-11A-01R-2314-13	hsa-mir-3119-2	0.0	0.0	N
TCGA-KN-8437-11A-01R-2314-13	hsa-mir-3120	0.0	0.0	N
TCGA-KN-8437-11A-01R-2314-13	hsa-mir-3121	0.0	0.0	N
TCGA-KN-8437-11A-01R-2314-13	hsa-mir-3122	0.0	0.0	N
TCGA-KN-8437-11A-01R-2314-13	hsa-mir-3123	0.0	0.0	N
TCGA-KN-8437-11A-01R-2314-13	hsa-mir-3124	1.0	0.098214	N
TCGA-KN-8437-11A-01R-2314-13	hsa-mir-3125	0.0	0.0	N
TCGA-KN-8437-11A-01R-2314-13	hsa-mir-3126	0.0	0.0	N
TCGA-KN-8437-11A-01R-2314-13	hsa-mir-3127	18.0	1.767861	N
TCGA-KN-8437-11A-01R-2314-13	hsa-mir-3128	0.0	0.0	N
TCGA-KN-8437-11A-01R-2314-13	hsa-mir-3129	1.0	0.098214	N
TCGA-KN-8437-11A-01R-2314-13	hsa-mir-3130-1	45.0	4.419652	N
TCGA-KN-8437-11A-01R-2314-13	hsa-mir-3130-2	0.0	0.0	N
TCGA-KN-8437-11A-01R-2314-13	hsa-mir-3131	0.0	0.0	N
TCGA-KN-8437-11A-01R-2314-13	hsa-mir-3132	0.0	0.0	N
TCGA-KN-8437-11A-01R-2314-13	hsa-mir-3133	0.0	0.0	N
TCGA-KN-8437-11A-01R-2314-13	hsa-mir-3134	0.0	0.0	N
TCGA-KN-8437-11A-01R-2314-13	hsa-mir-3135	0.0	0.0	N
TCGA-KN-8437-11A-01R-2314-13	hsa-mir-3136	1.0	0.098214	N
TCGA-KN-8437-11A-01R-2314-13	hsa-mir-3137	0.0	0.0	N
TCGA-KN-8437-11A-01R-2314-13	hsa-mir-3138	0.0	0.0	N
TCGA-KN-8437-11A-01R-2314-13	hsa-mir-3139	0.0	0.0	N
TCGA-KN-8437-11A-01R-2314-13	hsa-mir-3140	0.0	0.0	N
TCGA-KN-8437-11A-01R-2314-13	hsa-mir-3141	0.0	0.0	N
TCGA-KN-8437-11A-01R-2314-13	hsa-mir-3142	0.0	0.0	N
TCGA-KN-8437-11A-01R-2314-13	hsa-mir-3143	0.0	0.0	N
TCGA-KN-8437-11A-01R-2314-13	hsa-mir-3144	0.0	0.0	N
TCGA-KN-8437-11A-01R-2314-13	hsa-mir-3145	0.0	0.0	N
TCGA-KN-8437-11A-01R-2314-13	hsa-mir-3146	0.0	0.0	N
TCGA-KN-8437-11A-01R-2314-13	hsa-mir-3147	0.0	0.0	N
TCGA-KN-8437-11A-01R-2314-13	hsa-mir-3148	0.0	0.0	N
TCGA-KN-8437-11A-01R-2314-13	hsa-mir-3149	0.0	0.0	N
TCGA-KN-8437-11A-01R-2314-13	hsa-mir-3150	0.0	0.0	N
TCGA-KN-8437-11A-01R-2314-13	hsa-mir-3150b	0.0	0.0	N
TCGA-KN-8437-11A-01R-2314-13	hsa-mir-3151	0.0	0.0	N
TCGA-KN-8437-11A-01R-2314-13	hsa-mir-3152	2.0	0.196429	N
TCGA-KN-8437-11A-01R-2314-13	hsa-mir-3153	0.0	0.0	N
TCGA-KN-8437-11A-01R-2314-13	hsa-mir-3154	1.0	0.098214	N
TCGA-KN-8437-11A-01R-2314-13	hsa-mir-3155	0.0	0.0	N
TCGA-KN-8437-11A-01R-2314-13	hsa-mir-3156-1	0.0	0.0	N
TCGA-KN-8437-11A-01R-2314-13	hsa-mir-3156-2	0.0	0.0	N
TCGA-KN-8437-11A-01R-2314-13	hsa-mir-3156-3	0.0	0.0	N
TCGA-KN-8437-11A-01R-2314-13	hsa-mir-3157	2.0	0.196429	N
TCGA-KN-8437-11A-01R-2314-13	hsa-mir-3158-1	0.0	0.0	N
TCGA-KN-8437-11A-01R-2314-13	hsa-mir-3158-2	1.0	0.098214	N
TCGA-KN-8437-11A-01R-2314-13	hsa-mir-3159	0.0	0.0	N
TCGA-KN-8437-11A-01R-2314-13	hsa-mir-3160-1	0.0	0.0	N
TCGA-KN-8437-11A-01R-2314-13	hsa-mir-3160-2	0.0	0.0	N
TCGA-KN-8437-11A-01R-2314-13	hsa-mir-3161	0.0	0.0	N
TCGA-KN-8437-11A-01R-2314-13	hsa-mir-3162	0.0	0.0	N
TCGA-KN-8437-11A-01R-2314-13	hsa-mir-3163	0.0	0.0	N
TCGA-KN-8437-11A-01R-2314-13	hsa-mir-3164	0.0	0.0	N
TCGA-KN-8437-11A-01R-2314-13	hsa-mir-3165	0.0	0.0	N
TCGA-KN-8437-11A-01R-2314-13	hsa-mir-3166	0.0	0.0	N
TCGA-KN-8437-11A-01R-2314-13	hsa-mir-3167	0.0	0.0	N
TCGA-KN-8437-11A-01R-2314-13	hsa-mir-3168	0.0	0.0	N
TCGA-KN-8437-11A-01R-2314-13	hsa-mir-3169	0.0	0.0	N
TCGA-KN-8437-11A-01R-2314-13	hsa-mir-3170	9.0	0.88393	N
TCGA-KN-8437-11A-01R-2314-13	hsa-mir-3171	0.0	0.0	N
TCGA-KN-8437-11A-01R-2314-13	hsa-mir-3173	4.0	0.392858	N
TCGA-KN-8437-11A-01R-2314-13	hsa-mir-3174	0.0	0.0	N
TCGA-KN-8437-11A-01R-2314-13	hsa-mir-3175	0.0	0.0	N
TCGA-KN-8437-11A-01R-2314-13	hsa-mir-3176	0.0	0.0	N
TCGA-KN-8437-11A-01R-2314-13	hsa-mir-3177	0.0	0.0	N
TCGA-KN-8437-11A-01R-2314-13	hsa-mir-3178	1.0	0.098214	N
TCGA-KN-8437-11A-01R-2314-13	hsa-mir-3179-1	0.0	0.0	N
TCGA-KN-8437-11A-01R-2314-13	hsa-mir-3179-2	0.0	0.0	N
TCGA-KN-8437-11A-01R-2314-13	hsa-mir-3179-3	0.0	0.0	N
TCGA-KN-8437-11A-01R-2314-13	hsa-mir-3180-1	0.0	0.0	N
TCGA-KN-8437-11A-01R-2314-13	hsa-mir-3180-2	0.0	0.0	N
TCGA-KN-8437-11A-01R-2314-13	hsa-mir-3180-3	0.0	0.0	N
TCGA-KN-8437-11A-01R-2314-13	hsa-mir-3180-4	0.0	0.0	N
TCGA-KN-8437-11A-01R-2314-13	hsa-mir-3180-5	0.0	0.0	N
TCGA-KN-8437-11A-01R-2314-13	hsa-mir-3181	0.0	0.0	N
TCGA-KN-8437-11A-01R-2314-13	hsa-mir-3182	0.0	0.0	N
TCGA-KN-8437-11A-01R-2314-13	hsa-mir-3183	0.0	0.0	N
TCGA-KN-8437-11A-01R-2314-13	hsa-mir-3184	0.0	0.0	N
TCGA-KN-8437-11A-01R-2314-13	hsa-mir-3185	0.0	0.0	N
TCGA-KN-8437-11A-01R-2314-13	hsa-mir-3186	0.0	0.0	N
TCGA-KN-8437-11A-01R-2314-13	hsa-mir-3187	1.0	0.098214	N
TCGA-KN-8437-11A-01R-2314-13	hsa-mir-3188	3.0	0.294643	N
TCGA-KN-8437-11A-01R-2314-13	hsa-mir-3189	0.0	0.0	N
TCGA-KN-8437-11A-01R-2314-13	hsa-mir-3190	0.0	0.0	N
TCGA-KN-8437-11A-01R-2314-13	hsa-mir-3191	1.0	0.098214	N
TCGA-KN-8437-11A-01R-2314-13	hsa-mir-3192	0.0	0.0	N
TCGA-KN-8437-11A-01R-2314-13	hsa-mir-3193	2.0	0.196429	N
TCGA-KN-8437-11A-01R-2314-13	hsa-mir-3194	1.0	0.098214	N
TCGA-KN-8437-11A-01R-2314-13	hsa-mir-3195	0.0	0.0	N
TCGA-KN-8437-11A-01R-2314-13	hsa-mir-3196	0.0	0.0	N
TCGA-KN-8437-11A-01R-2314-13	hsa-mir-3197	0.0	0.0	N
TCGA-KN-8437-11A-01R-2314-13	hsa-mir-3198	0.0	0.0	N
TCGA-KN-8437-11A-01R-2314-13	hsa-mir-3199-1	7.0	0.687501	N
TCGA-KN-8437-11A-01R-2314-13	hsa-mir-3199-2	17.0	1.669646	N
TCGA-KN-8437-11A-01R-2314-13	hsa-mir-32	135.0	13.258957	N
TCGA-KN-8437-11A-01R-2314-13	hsa-mir-3200	6.0	0.589287	N
TCGA-KN-8437-11A-01R-2314-13	hsa-mir-3201	0.0	0.0	N
TCGA-KN-8437-11A-01R-2314-13	hsa-mir-3202-1	0.0	0.0	N
TCGA-KN-8437-11A-01R-2314-13	hsa-mir-3202-2	1.0	0.098214	N
TCGA-KN-8437-11A-01R-2314-13	hsa-mir-320a	4804.0	471.822456	Y
TCGA-KN-8437-11A-01R-2314-13	hsa-mir-320b-1	0.0	0.0	N
TCGA-KN-8437-11A-01R-2314-13	hsa-mir-320b-2	53.0	5.205368	Y
TCGA-KN-8437-11A-01R-2314-13	hsa-mir-320c-1	11.0	1.080359	N
TCGA-KN-8437-11A-01R-2314-13	hsa-mir-320c-2	3.0	0.294643	N
TCGA-KN-8437-11A-01R-2314-13	hsa-mir-320d-1	5.0	0.491072	N
TCGA-KN-8437-11A-01R-2314-13	hsa-mir-320d-2	2.0	0.196429	N
TCGA-KN-8437-11A-01R-2314-13	hsa-mir-320e	3.0	0.294643	N
TCGA-KN-8437-11A-01R-2314-13	hsa-mir-323	7.0	0.687501	N
TCGA-KN-8437-11A-01R-2314-13	hsa-mir-323b	11.0	1.080359	N
TCGA-KN-8437-11A-01R-2314-13	hsa-mir-324	281.0	27.598274	N
TCGA-KN-8437-11A-01R-2314-13	hsa-mir-325	0.0	0.0	N
TCGA-KN-8437-11A-01R-2314-13	hsa-mir-326	66.0	6.482157	N
TCGA-KN-8437-11A-01R-2314-13	hsa-mir-328	480.0	47.14296	N
TCGA-KN-8437-11A-01R-2314-13	hsa-mir-329-1	0.0	0.0	N
TCGA-KN-8437-11A-01R-2314-13	hsa-mir-329-2	3.0	0.294643	N
TCGA-KN-8437-11A-01R-2314-13	hsa-mir-330	180.0	17.67861	N
TCGA-KN-8437-11A-01R-2314-13	hsa-mir-331	152.0	14.928604	N
TCGA-KN-8437-11A-01R-2314-13	hsa-mir-335	808.0	79.357316	N
TCGA-KN-8437-11A-01R-2314-13	hsa-mir-337	247.0	24.258981	N
TCGA-KN-8437-11A-01R-2314-13	hsa-mir-338	2620.0	257.321989	N
TCGA-KN-8437-11A-01R-2314-13	hsa-mir-339	367.0	36.044721	N
TCGA-KN-8437-11A-01R-2314-13	hsa-mir-33a	169.0	16.59825	N
TCGA-KN-8437-11A-01R-2314-13	hsa-mir-33b	9.0	0.88393	N
TCGA-KN-8437-11A-01R-2314-13	hsa-mir-340	70.0	6.875015	N
TCGA-KN-8437-11A-01R-2314-13	hsa-mir-342	598.0	58.732271	N
TCGA-KN-8437-11A-01R-2314-13	hsa-mir-345	56.0	5.500012	N
TCGA-KN-8437-11A-01R-2314-13	hsa-mir-346	0.0	0.0	N
TCGA-KN-8437-11A-01R-2314-13	hsa-mir-34a	431.0	42.330449	N
TCGA-KN-8437-11A-01R-2314-13	hsa-mir-34b	4.0	0.392858	N
TCGA-KN-8437-11A-01R-2314-13	hsa-mir-34c	8.0	0.785716	N
TCGA-KN-8437-11A-01R-2314-13	hsa-mir-3605	30.0	2.946435	N
TCGA-KN-8437-11A-01R-2314-13	hsa-mir-3606	0.0	0.0	N
TCGA-KN-8437-11A-01R-2314-13	hsa-mir-3607	52.0	5.107154	N
TCGA-KN-8437-11A-01R-2314-13	hsa-mir-3609	2.0	0.196429	N
TCGA-KN-8437-11A-01R-2314-13	hsa-mir-361	4188.0	411.322325	N
TCGA-KN-8437-11A-01R-2314-13	hsa-mir-3610	4.0	0.392858	N
TCGA-KN-8437-11A-01R-2314-13	hsa-mir-3611	0.0	0.0	N
TCGA-KN-8437-11A-01R-2314-13	hsa-mir-3612	1.0	0.098214	N
TCGA-KN-8437-11A-01R-2314-13	hsa-mir-3613	39.0	3.830365	N
TCGA-KN-8437-11A-01R-2314-13	hsa-mir-3614	2.0	0.196429	N
TCGA-KN-8437-11A-01R-2314-13	hsa-mir-3615	18.0	1.767861	N
TCGA-KN-8437-11A-01R-2314-13	hsa-mir-3616	0.0	0.0	N
TCGA-KN-8437-11A-01R-2314-13	hsa-mir-3617	0.0	0.0	N
TCGA-KN-8437-11A-01R-2314-13	hsa-mir-3618	0.0	0.0	N
TCGA-KN-8437-11A-01R-2314-13	hsa-mir-3619	0.0	0.0	N
TCGA-KN-8437-11A-01R-2314-13	hsa-mir-362	179.0	17.580395	N
TCGA-KN-8437-11A-01R-2314-13	hsa-mir-3620	0.0	0.0	N
TCGA-KN-8437-11A-01R-2314-13	hsa-mir-3621	0.0	0.0	N
TCGA-KN-8437-11A-01R-2314-13	hsa-mir-3622a	4.0	0.392858	N
TCGA-KN-8437-11A-01R-2314-13	hsa-mir-3622b	0.0	0.0	N
TCGA-KN-8437-11A-01R-2314-13	hsa-mir-363	182.0	17.875039	N
TCGA-KN-8437-11A-01R-2314-13	hsa-mir-3646	0.0	0.0	N
TCGA-KN-8437-11A-01R-2314-13	hsa-mir-3647	14.0	1.375003	N
TCGA-KN-8437-11A-01R-2314-13	hsa-mir-3648	8.0	0.785716	N
TCGA-KN-8437-11A-01R-2314-13	hsa-mir-3649	0.0	0.0	N
TCGA-KN-8437-11A-01R-2314-13	hsa-mir-365-1	132.0	12.964314	N
TCGA-KN-8437-11A-01R-2314-13	hsa-mir-365-2	137.0	13.455386	N
TCGA-KN-8437-11A-01R-2314-13	hsa-mir-3650	0.0	0.0	N
TCGA-KN-8437-11A-01R-2314-13	hsa-mir-3651	1.0	0.098214	N
TCGA-KN-8437-11A-01R-2314-13	hsa-mir-3652	1.0	0.098214	N
TCGA-KN-8437-11A-01R-2314-13	hsa-mir-3653	13.0	1.276788	N
TCGA-KN-8437-11A-01R-2314-13	hsa-mir-3654	2.0	0.196429	N
TCGA-KN-8437-11A-01R-2314-13	hsa-mir-3655	0.0	0.0	N
TCGA-KN-8437-11A-01R-2314-13	hsa-mir-3656	1.0	0.098214	N
TCGA-KN-8437-11A-01R-2314-13	hsa-mir-3657	0.0	0.0	N
TCGA-KN-8437-11A-01R-2314-13	hsa-mir-3658	0.0	0.0	N
TCGA-KN-8437-11A-01R-2314-13	hsa-mir-3659	0.0	0.0	N
TCGA-KN-8437-11A-01R-2314-13	hsa-mir-3660	0.0	0.0	N
TCGA-KN-8437-11A-01R-2314-13	hsa-mir-3661	0.0	0.0	N
TCGA-KN-8437-11A-01R-2314-13	hsa-mir-3662	0.0	0.0	N
TCGA-KN-8437-11A-01R-2314-13	hsa-mir-3663	0.0	0.0	N
TCGA-KN-8437-11A-01R-2314-13	hsa-mir-3664	2.0	0.196429	N
TCGA-KN-8437-11A-01R-2314-13	hsa-mir-3665	0.0	0.0	N
TCGA-KN-8437-11A-01R-2314-13	hsa-mir-3666	0.0	0.0	N
TCGA-KN-8437-11A-01R-2314-13	hsa-mir-3667	5.0	0.491072	N
TCGA-KN-8437-11A-01R-2314-13	hsa-mir-3668	0.0	0.0	N
TCGA-KN-8437-11A-01R-2314-13	hsa-mir-3669	0.0	0.0	N
TCGA-KN-8437-11A-01R-2314-13	hsa-mir-367	0.0	0.0	N
TCGA-KN-8437-11A-01R-2314-13	hsa-mir-3670	0.0	0.0	N
TCGA-KN-8437-11A-01R-2314-13	hsa-mir-3671	0.0	0.0	N
TCGA-KN-8437-11A-01R-2314-13	hsa-mir-3672	0.0	0.0	N
TCGA-KN-8437-11A-01R-2314-13	hsa-mir-3673	0.0	0.0	N
TCGA-KN-8437-11A-01R-2314-13	hsa-mir-3674	0.0	0.0	N
TCGA-KN-8437-11A-01R-2314-13	hsa-mir-3675	0.0	0.0	N
TCGA-KN-8437-11A-01R-2314-13	hsa-mir-3676	6.0	0.589287	N
TCGA-KN-8437-11A-01R-2314-13	hsa-mir-3677	14.0	1.375003	N
TCGA-KN-8437-11A-01R-2314-13	hsa-mir-3678	0.0	0.0	N
TCGA-KN-8437-11A-01R-2314-13	hsa-mir-3679	0.0	0.0	N
TCGA-KN-8437-11A-01R-2314-13	hsa-mir-3680	0.0	0.0	N
TCGA-KN-8437-11A-01R-2314-13	hsa-mir-3681	0.0	0.0	N
TCGA-KN-8437-11A-01R-2314-13	hsa-mir-3682	1.0	0.098214	N
TCGA-KN-8437-11A-01R-2314-13	hsa-mir-3683	0.0	0.0	N
TCGA-KN-8437-11A-01R-2314-13	hsa-mir-3684	1.0	0.098214	N
TCGA-KN-8437-11A-01R-2314-13	hsa-mir-3685	0.0	0.0	N
TCGA-KN-8437-11A-01R-2314-13	hsa-mir-3686	0.0	0.0	N
TCGA-KN-8437-11A-01R-2314-13	hsa-mir-3687	1.0	0.098214	N
TCGA-KN-8437-11A-01R-2314-13	hsa-mir-3688	0.0	0.0	N
TCGA-KN-8437-11A-01R-2314-13	hsa-mir-3689a	0.0	0.0	N
TCGA-KN-8437-11A-01R-2314-13	hsa-mir-3689b	1.0	0.098214	N
TCGA-KN-8437-11A-01R-2314-13	hsa-mir-369	44.0	4.321438	N
TCGA-KN-8437-11A-01R-2314-13	hsa-mir-3690	2.0	0.196429	N
TCGA-KN-8437-11A-01R-2314-13	hsa-mir-3691	0.0	0.0	N
TCGA-KN-8437-11A-01R-2314-13	hsa-mir-3692	0.0	0.0	N
TCGA-KN-8437-11A-01R-2314-13	hsa-mir-370	42.0	4.125009	N
TCGA-KN-8437-11A-01R-2314-13	hsa-mir-371	0.0	0.0	N
TCGA-KN-8437-11A-01R-2314-13	hsa-mir-3713	0.0	0.0	N
TCGA-KN-8437-11A-01R-2314-13	hsa-mir-3714	0.0	0.0	N
TCGA-KN-8437-11A-01R-2314-13	hsa-mir-372	0.0	0.0	N
TCGA-KN-8437-11A-01R-2314-13	hsa-mir-373	1.0	0.098214	N
TCGA-KN-8437-11A-01R-2314-13	hsa-mir-374a	4281.0	420.456273	N
TCGA-KN-8437-11A-01R-2314-13	hsa-mir-374b	769.0	75.52695	Y
TCGA-KN-8437-11A-01R-2314-13	hsa-mir-374c	1.0	0.098214	Y
TCGA-KN-8437-11A-01R-2314-13	hsa-mir-375	17927.0	1760.691336	N
TCGA-KN-8437-11A-01R-2314-13	hsa-mir-376a-1	2.0	0.196429	N
TCGA-KN-8437-11A-01R-2314-13	hsa-mir-376a-2	3.0	0.294643	N
TCGA-KN-8437-11A-01R-2314-13	hsa-mir-376b	4.0	0.392858	Y
TCGA-KN-8437-11A-01R-2314-13	hsa-mir-376c	45.0	4.419652	Y
TCGA-KN-8437-11A-01R-2314-13	hsa-mir-377	21.0	2.062504	N
TCGA-KN-8437-11A-01R-2314-13	hsa-mir-378	1401.0	137.598514	N
TCGA-KN-8437-11A-01R-2314-13	hsa-mir-378b	0.0	0.0	N
TCGA-KN-8437-11A-01R-2314-13	hsa-mir-378c	43.0	4.223223	N
TCGA-KN-8437-11A-01R-2314-13	hsa-mir-379	6336.0	622.28707	N
TCGA-KN-8437-11A-01R-2314-13	hsa-mir-380	5.0	0.491072	N
TCGA-KN-8437-11A-01R-2314-13	hsa-mir-381	416.0	40.857232	N
TCGA-KN-8437-11A-01R-2314-13	hsa-mir-382	86.0	8.446447	N
TCGA-KN-8437-11A-01R-2314-13	hsa-mir-383	1.0	0.098214	N
TCGA-KN-8437-11A-01R-2314-13	hsa-mir-384	0.0	0.0	N
TCGA-KN-8437-11A-01R-2314-13	hsa-mir-3907	0.0	0.0	N
TCGA-KN-8437-11A-01R-2314-13	hsa-mir-3908	0.0	0.0	N
TCGA-KN-8437-11A-01R-2314-13	hsa-mir-3909	3.0	0.294643	N
TCGA-KN-8437-11A-01R-2314-13	hsa-mir-3910-1	0.0	0.0	N
TCGA-KN-8437-11A-01R-2314-13	hsa-mir-3910-2	0.0	0.0	N
TCGA-KN-8437-11A-01R-2314-13	hsa-mir-3911	0.0	0.0	N
TCGA-KN-8437-11A-01R-2314-13	hsa-mir-3912	6.0	0.589287	N
TCGA-KN-8437-11A-01R-2314-13	hsa-mir-3913-1	17.0	1.669646	N
TCGA-KN-8437-11A-01R-2314-13	hsa-mir-3913-2	0.0	0.0	N
TCGA-KN-8437-11A-01R-2314-13	hsa-mir-3914-1	1.0	0.098214	N
TCGA-KN-8437-11A-01R-2314-13	hsa-mir-3914-2	0.0	0.0	N
TCGA-KN-8437-11A-01R-2314-13	hsa-mir-3915	0.0	0.0	N
TCGA-KN-8437-11A-01R-2314-13	hsa-mir-3916	0.0	0.0	N
TCGA-KN-8437-11A-01R-2314-13	hsa-mir-3917	5.0	0.491072	N
TCGA-KN-8437-11A-01R-2314-13	hsa-mir-3918	0.0	0.0	N
TCGA-KN-8437-11A-01R-2314-13	hsa-mir-3919	0.0	0.0	N
TCGA-KN-8437-11A-01R-2314-13	hsa-mir-3920	1.0	0.098214	N
TCGA-KN-8437-11A-01R-2314-13	hsa-mir-3921	0.0	0.0	N
TCGA-KN-8437-11A-01R-2314-13	hsa-mir-3922	1.0	0.098214	N
TCGA-KN-8437-11A-01R-2314-13	hsa-mir-3923	0.0	0.0	N
TCGA-KN-8437-11A-01R-2314-13	hsa-mir-3924	0.0	0.0	N
TCGA-KN-8437-11A-01R-2314-13	hsa-mir-3925	0.0	0.0	N
TCGA-KN-8437-11A-01R-2314-13	hsa-mir-3926-1	7.0	0.687501	N
TCGA-KN-8437-11A-01R-2314-13	hsa-mir-3926-2	2.0	0.196429	N
TCGA-KN-8437-11A-01R-2314-13	hsa-mir-3927	0.0	0.0	N
TCGA-KN-8437-11A-01R-2314-13	hsa-mir-3928	5.0	0.491072	N
TCGA-KN-8437-11A-01R-2314-13	hsa-mir-3929	0.0	0.0	N
TCGA-KN-8437-11A-01R-2314-13	hsa-mir-3934	12.0	1.178574	N
TCGA-KN-8437-11A-01R-2314-13	hsa-mir-3935	0.0	0.0	N
TCGA-KN-8437-11A-01R-2314-13	hsa-mir-3936	0.0	0.0	N
TCGA-KN-8437-11A-01R-2314-13	hsa-mir-3937	0.0	0.0	N
TCGA-KN-8437-11A-01R-2314-13	hsa-mir-3938	0.0	0.0	N
TCGA-KN-8437-11A-01R-2314-13	hsa-mir-3939	0.0	0.0	N
TCGA-KN-8437-11A-01R-2314-13	hsa-mir-3940	1.0	0.098214	N
TCGA-KN-8437-11A-01R-2314-13	hsa-mir-3941	3.0	0.294643	N
TCGA-KN-8437-11A-01R-2314-13	hsa-mir-3942	1.0	0.098214	N
TCGA-KN-8437-11A-01R-2314-13	hsa-mir-3943	0.0	0.0	N
TCGA-KN-8437-11A-01R-2314-13	hsa-mir-3944	1.0	0.098214	N
TCGA-KN-8437-11A-01R-2314-13	hsa-mir-3945	0.0	0.0	N
TCGA-KN-8437-11A-01R-2314-13	hsa-mir-409	129.0	12.66967	N
TCGA-KN-8437-11A-01R-2314-13	hsa-mir-410	61.0	5.991084	N
TCGA-KN-8437-11A-01R-2314-13	hsa-mir-411	48.0	4.714296	N
TCGA-KN-8437-11A-01R-2314-13	hsa-mir-412	2.0	0.196429	N
TCGA-KN-8437-11A-01R-2314-13	hsa-mir-421	12.0	1.178574	N
TCGA-KN-8437-11A-01R-2314-13	hsa-mir-422a	0.0	0.0	N
TCGA-KN-8437-11A-01R-2314-13	hsa-mir-423	740.0	72.67873	N
TCGA-KN-8437-11A-01R-2314-13	hsa-mir-424	2812.0	276.179173	N
TCGA-KN-8437-11A-01R-2314-13	hsa-mir-425	328.0	32.214356	N
TCGA-KN-8437-11A-01R-2314-13	hsa-mir-4251	0.0	0.0	N
TCGA-KN-8437-11A-01R-2314-13	hsa-mir-4252	0.0	0.0	N
TCGA-KN-8437-11A-01R-2314-13	hsa-mir-4253	0.0	0.0	N
TCGA-KN-8437-11A-01R-2314-13	hsa-mir-4254	0.0	0.0	N
TCGA-KN-8437-11A-01R-2314-13	hsa-mir-4255	0.0	0.0	N
TCGA-KN-8437-11A-01R-2314-13	hsa-mir-4256	0.0	0.0	N
TCGA-KN-8437-11A-01R-2314-13	hsa-mir-4257	0.0	0.0	N
TCGA-KN-8437-11A-01R-2314-13	hsa-mir-4258	0.0	0.0	N
TCGA-KN-8437-11A-01R-2314-13	hsa-mir-4259	0.0	0.0	N
TCGA-KN-8437-11A-01R-2314-13	hsa-mir-4260	0.0	0.0	N
TCGA-KN-8437-11A-01R-2314-13	hsa-mir-4261	0.0	0.0	N
TCGA-KN-8437-11A-01R-2314-13	hsa-mir-4262	0.0	0.0	N
TCGA-KN-8437-11A-01R-2314-13	hsa-mir-4263	0.0	0.0	N
TCGA-KN-8437-11A-01R-2314-13	hsa-mir-4264	0.0	0.0	N
TCGA-KN-8437-11A-01R-2314-13	hsa-mir-4265	0.0	0.0	N
TCGA-KN-8437-11A-01R-2314-13	hsa-mir-4266	0.0	0.0	N
TCGA-KN-8437-11A-01R-2314-13	hsa-mir-4267	0.0	0.0	N
TCGA-KN-8437-11A-01R-2314-13	hsa-mir-4268	0.0	0.0	N
TCGA-KN-8437-11A-01R-2314-13	hsa-mir-4269	0.0	0.0	N
TCGA-KN-8437-11A-01R-2314-13	hsa-mir-4270	0.0	0.0	N
TCGA-KN-8437-11A-01R-2314-13	hsa-mir-4271	0.0	0.0	N
TCGA-KN-8437-11A-01R-2314-13	hsa-mir-4272	0.0	0.0	N
TCGA-KN-8437-11A-01R-2314-13	hsa-mir-4273	0.0	0.0	N
TCGA-KN-8437-11A-01R-2314-13	hsa-mir-4274	0.0	0.0	N
TCGA-KN-8437-11A-01R-2314-13	hsa-mir-4275	0.0	0.0	N
TCGA-KN-8437-11A-01R-2314-13	hsa-mir-4276	0.0	0.0	N
TCGA-KN-8437-11A-01R-2314-13	hsa-mir-4277	0.0	0.0	N
TCGA-KN-8437-11A-01R-2314-13	hsa-mir-4278	0.0	0.0	N
TCGA-KN-8437-11A-01R-2314-13	hsa-mir-4279	0.0	0.0	N
TCGA-KN-8437-11A-01R-2314-13	hsa-mir-4280	0.0	0.0	N
TCGA-KN-8437-11A-01R-2314-13	hsa-mir-4281	0.0	0.0	N
TCGA-KN-8437-11A-01R-2314-13	hsa-mir-4282	0.0	0.0	N
TCGA-KN-8437-11A-01R-2314-13	hsa-mir-4283-1	0.0	0.0	N
TCGA-KN-8437-11A-01R-2314-13	hsa-mir-4283-2	0.0	0.0	N
TCGA-KN-8437-11A-01R-2314-13	hsa-mir-4284	0.0	0.0	N
TCGA-KN-8437-11A-01R-2314-13	hsa-mir-4285	0.0	0.0	N
TCGA-KN-8437-11A-01R-2314-13	hsa-mir-4286	0.0	0.0	N
TCGA-KN-8437-11A-01R-2314-13	hsa-mir-4287	0.0	0.0	N
TCGA-KN-8437-11A-01R-2314-13	hsa-mir-4288	0.0	0.0	N
TCGA-KN-8437-11A-01R-2314-13	hsa-mir-4289	0.0	0.0	N
TCGA-KN-8437-11A-01R-2314-13	hsa-mir-429	1420.0	139.46459	N
TCGA-KN-8437-11A-01R-2314-13	hsa-mir-4290	0.0	0.0	N
TCGA-KN-8437-11A-01R-2314-13	hsa-mir-4291	0.0	0.0	N
TCGA-KN-8437-11A-01R-2314-13	hsa-mir-4292	0.0	0.0	N
TCGA-KN-8437-11A-01R-2314-13	hsa-mir-4293	0.0	0.0	N
TCGA-KN-8437-11A-01R-2314-13	hsa-mir-4294	0.0	0.0	N
TCGA-KN-8437-11A-01R-2314-13	hsa-mir-4295	0.0	0.0	N
TCGA-KN-8437-11A-01R-2314-13	hsa-mir-4296	0.0	0.0	N
TCGA-KN-8437-11A-01R-2314-13	hsa-mir-4297	0.0	0.0	N
TCGA-KN-8437-11A-01R-2314-13	hsa-mir-4298	0.0	0.0	N
TCGA-KN-8437-11A-01R-2314-13	hsa-mir-4299	0.0	0.0	N
TCGA-KN-8437-11A-01R-2314-13	hsa-mir-4300	0.0	0.0	N
TCGA-KN-8437-11A-01R-2314-13	hsa-mir-4301	0.0	0.0	N
TCGA-KN-8437-11A-01R-2314-13	hsa-mir-4302	0.0	0.0	N
TCGA-KN-8437-11A-01R-2314-13	hsa-mir-4303	0.0	0.0	N
TCGA-KN-8437-11A-01R-2314-13	hsa-mir-4304	0.0	0.0	N
TCGA-KN-8437-11A-01R-2314-13	hsa-mir-4305	0.0	0.0	N
TCGA-KN-8437-11A-01R-2314-13	hsa-mir-4306	0.0	0.0	N
TCGA-KN-8437-11A-01R-2314-13	hsa-mir-4307	0.0	0.0	N
TCGA-KN-8437-11A-01R-2314-13	hsa-mir-4308	0.0	0.0	N
TCGA-KN-8437-11A-01R-2314-13	hsa-mir-4309	0.0	0.0	N
TCGA-KN-8437-11A-01R-2314-13	hsa-mir-431	37.0	3.633936	N
TCGA-KN-8437-11A-01R-2314-13	hsa-mir-4310	0.0	0.0	N
TCGA-KN-8437-11A-01R-2314-13	hsa-mir-4311	0.0	0.0	N
TCGA-KN-8437-11A-01R-2314-13	hsa-mir-4312	0.0	0.0	N
TCGA-KN-8437-11A-01R-2314-13	hsa-mir-4313	0.0	0.0	N
TCGA-KN-8437-11A-01R-2314-13	hsa-mir-4314	0.0	0.0	N
TCGA-KN-8437-11A-01R-2314-13	hsa-mir-4315-1	0.0	0.0	N
TCGA-KN-8437-11A-01R-2314-13	hsa-mir-4315-2	0.0	0.0	N
TCGA-KN-8437-11A-01R-2314-13	hsa-mir-4316	0.0	0.0	N
TCGA-KN-8437-11A-01R-2314-13	hsa-mir-4317	0.0	0.0	N
TCGA-KN-8437-11A-01R-2314-13	hsa-mir-4318	0.0	0.0	N
TCGA-KN-8437-11A-01R-2314-13	hsa-mir-4319	0.0	0.0	N
TCGA-KN-8437-11A-01R-2314-13	hsa-mir-432	51.0	5.008939	N
TCGA-KN-8437-11A-01R-2314-13	hsa-mir-4320	0.0	0.0	N
TCGA-KN-8437-11A-01R-2314-13	hsa-mir-4321	0.0	0.0	N
TCGA-KN-8437-11A-01R-2314-13	hsa-mir-4322	0.0	0.0	N
TCGA-KN-8437-11A-01R-2314-13	hsa-mir-4323	0.0	0.0	N
TCGA-KN-8437-11A-01R-2314-13	hsa-mir-4324	0.0	0.0	N
TCGA-KN-8437-11A-01R-2314-13	hsa-mir-4325	0.0	0.0	N
TCGA-KN-8437-11A-01R-2314-13	hsa-mir-4326	10.0	0.982145	N
TCGA-KN-8437-11A-01R-2314-13	hsa-mir-4327	0.0	0.0	N
TCGA-KN-8437-11A-01R-2314-13	hsa-mir-4328	0.0	0.0	N
TCGA-KN-8437-11A-01R-2314-13	hsa-mir-4329	0.0	0.0	N
TCGA-KN-8437-11A-01R-2314-13	hsa-mir-433	8.0	0.785716	N
TCGA-KN-8437-11A-01R-2314-13	hsa-mir-4330	0.0	0.0	N
TCGA-KN-8437-11A-01R-2314-13	hsa-mir-448	0.0	0.0	N
TCGA-KN-8437-11A-01R-2314-13	hsa-mir-449a	0.0	0.0	N
TCGA-KN-8437-11A-01R-2314-13	hsa-mir-449b	0.0	0.0	N
TCGA-KN-8437-11A-01R-2314-13	hsa-mir-449c	0.0	0.0	N
TCGA-KN-8437-11A-01R-2314-13	hsa-mir-450a-1	48.0	4.714296	N
TCGA-KN-8437-11A-01R-2314-13	hsa-mir-450a-2	48.0	4.714296	N
TCGA-KN-8437-11A-01R-2314-13	hsa-mir-450b	116.0	11.392882	N
TCGA-KN-8437-11A-01R-2314-13	hsa-mir-451	2310.0	226.875494	N
TCGA-KN-8437-11A-01R-2314-13	hsa-mir-452	208.0	20.428616	N
TCGA-KN-8437-11A-01R-2314-13	hsa-mir-454	36.0	3.535722	N
TCGA-KN-8437-11A-01R-2314-13	hsa-mir-455	2299.0	225.795135	N
TCGA-KN-8437-11A-01R-2314-13	hsa-mir-466	0.0	0.0	N
TCGA-KN-8437-11A-01R-2314-13	hsa-mir-483	31.0	3.044649	N
TCGA-KN-8437-11A-01R-2314-13	hsa-mir-484	253.0	24.848268	N
TCGA-KN-8437-11A-01R-2314-13	hsa-mir-485	16.0	1.571432	N
TCGA-KN-8437-11A-01R-2314-13	hsa-mir-486	1026.0	100.768077	N
TCGA-KN-8437-11A-01R-2314-13	hsa-mir-487a	3.0	0.294643	N
TCGA-KN-8437-11A-01R-2314-13	hsa-mir-487b	26.0	2.553577	N
TCGA-KN-8437-11A-01R-2314-13	hsa-mir-488	2.0	0.196429	N
TCGA-KN-8437-11A-01R-2314-13	hsa-mir-489	67.0	6.580371	N
TCGA-KN-8437-11A-01R-2314-13	hsa-mir-490	2.0	0.196429	N
TCGA-KN-8437-11A-01R-2314-13	hsa-mir-491	14.0	1.375003	N
TCGA-KN-8437-11A-01R-2314-13	hsa-mir-492	0.0	0.0	N
TCGA-KN-8437-11A-01R-2314-13	hsa-mir-493	57.0	5.598226	N
TCGA-KN-8437-11A-01R-2314-13	hsa-mir-494	2.0	0.196429	N
TCGA-KN-8437-11A-01R-2314-13	hsa-mir-495	42.0	4.125009	N
TCGA-KN-8437-11A-01R-2314-13	hsa-mir-496	7.0	0.687501	N
TCGA-KN-8437-11A-01R-2314-13	hsa-mir-497	417.0	40.955446	N
TCGA-KN-8437-11A-01R-2314-13	hsa-mir-498	0.0	0.0	N
TCGA-KN-8437-11A-01R-2314-13	hsa-mir-499	2.0	0.196429	N
TCGA-KN-8437-11A-01R-2314-13	hsa-mir-500a	4194.0	411.911612	Y
TCGA-KN-8437-11A-01R-2314-13	hsa-mir-500b	94.0	9.232163	Y
TCGA-KN-8437-11A-01R-2314-13	hsa-mir-501	730.0	71.696585	N
TCGA-KN-8437-11A-01R-2314-13	hsa-mir-502	153.0	15.026818	Y
TCGA-KN-8437-11A-01R-2314-13	hsa-mir-503	102.0	10.017879	N
TCGA-KN-8437-11A-01R-2314-13	hsa-mir-504	55.0	5.401797	N
TCGA-KN-8437-11A-01R-2314-13	hsa-mir-505	478.0	46.946531	N
TCGA-KN-8437-11A-01R-2314-13	hsa-mir-506	4.0	0.392858	N
TCGA-KN-8437-11A-01R-2314-13	hsa-mir-507	0.0	0.0	N
TCGA-KN-8437-11A-01R-2314-13	hsa-mir-508	195.0	19.151827	N
TCGA-KN-8437-11A-01R-2314-13	hsa-mir-509-1	27.0	2.651791	N
TCGA-KN-8437-11A-01R-2314-13	hsa-mir-509-2	16.0	1.571432	N
TCGA-KN-8437-11A-01R-2314-13	hsa-mir-509-3	17.0	1.669646	N
TCGA-KN-8437-11A-01R-2314-13	hsa-mir-510	0.0	0.0	N
TCGA-KN-8437-11A-01R-2314-13	hsa-mir-511-1	59.0	5.794655	N
TCGA-KN-8437-11A-01R-2314-13	hsa-mir-511-2	61.0	5.991084	N
TCGA-KN-8437-11A-01R-2314-13	hsa-mir-512-1	2.0	0.196429	N
TCGA-KN-8437-11A-01R-2314-13	hsa-mir-512-2	0.0	0.0	N
TCGA-KN-8437-11A-01R-2314-13	hsa-mir-513a-1	0.0	0.0	N
TCGA-KN-8437-11A-01R-2314-13	hsa-mir-513a-2	2.0	0.196429	N
TCGA-KN-8437-11A-01R-2314-13	hsa-mir-513b	0.0	0.0	N
TCGA-KN-8437-11A-01R-2314-13	hsa-mir-513c	1.0	0.098214	N
TCGA-KN-8437-11A-01R-2314-13	hsa-mir-514-1	23.0	2.258933	N
TCGA-KN-8437-11A-01R-2314-13	hsa-mir-514-2	25.0	2.455362	N
TCGA-KN-8437-11A-01R-2314-13	hsa-mir-514-3	16.0	1.571432	N
TCGA-KN-8437-11A-01R-2314-13	hsa-mir-514b	0.0	0.0	N
TCGA-KN-8437-11A-01R-2314-13	hsa-mir-515-1	0.0	0.0	N
TCGA-KN-8437-11A-01R-2314-13	hsa-mir-515-2	0.0	0.0	N
TCGA-KN-8437-11A-01R-2314-13	hsa-mir-516a-1	0.0	0.0	N
TCGA-KN-8437-11A-01R-2314-13	hsa-mir-516a-2	0.0	0.0	N
TCGA-KN-8437-11A-01R-2314-13	hsa-mir-516b-1	0.0	0.0	N
TCGA-KN-8437-11A-01R-2314-13	hsa-mir-516b-2	0.0	0.0	N
TCGA-KN-8437-11A-01R-2314-13	hsa-mir-517a	0.0	0.0	N
TCGA-KN-8437-11A-01R-2314-13	hsa-mir-517b	0.0	0.0	N
TCGA-KN-8437-11A-01R-2314-13	hsa-mir-517c	0.0	0.0	N
TCGA-KN-8437-11A-01R-2314-13	hsa-mir-518a-1	0.0	0.0	N
TCGA-KN-8437-11A-01R-2314-13	hsa-mir-518a-2	0.0	0.0	N
TCGA-KN-8437-11A-01R-2314-13	hsa-mir-518b	0.0	0.0	N
TCGA-KN-8437-11A-01R-2314-13	hsa-mir-518c	0.0	0.0	N
TCGA-KN-8437-11A-01R-2314-13	hsa-mir-518d	0.0	0.0	N
TCGA-KN-8437-11A-01R-2314-13	hsa-mir-518e	0.0	0.0	N
TCGA-KN-8437-11A-01R-2314-13	hsa-mir-518f	0.0	0.0	N
TCGA-KN-8437-11A-01R-2314-13	hsa-mir-519a-1	0.0	0.0	N
TCGA-KN-8437-11A-01R-2314-13	hsa-mir-519a-2	0.0	0.0	N
TCGA-KN-8437-11A-01R-2314-13	hsa-mir-519b	0.0	0.0	N
TCGA-KN-8437-11A-01R-2314-13	hsa-mir-519c	0.0	0.0	N
TCGA-KN-8437-11A-01R-2314-13	hsa-mir-519d	0.0	0.0	N
TCGA-KN-8437-11A-01R-2314-13	hsa-mir-519e	0.0	0.0	N
TCGA-KN-8437-11A-01R-2314-13	hsa-mir-520a	1.0	0.098214	N
TCGA-KN-8437-11A-01R-2314-13	hsa-mir-520b	0.0	0.0	N
TCGA-KN-8437-11A-01R-2314-13	hsa-mir-520c	0.0	0.0	N
TCGA-KN-8437-11A-01R-2314-13	hsa-mir-520d	0.0	0.0	N
TCGA-KN-8437-11A-01R-2314-13	hsa-mir-520e	0.0	0.0	N
TCGA-KN-8437-11A-01R-2314-13	hsa-mir-520f	0.0	0.0	N
TCGA-KN-8437-11A-01R-2314-13	hsa-mir-520g	0.0	0.0	N
TCGA-KN-8437-11A-01R-2314-13	hsa-mir-520h	0.0	0.0	N
TCGA-KN-8437-11A-01R-2314-13	hsa-mir-521-1	0.0	0.0	N
TCGA-KN-8437-11A-01R-2314-13	hsa-mir-521-2	0.0	0.0	N
TCGA-KN-8437-11A-01R-2314-13	hsa-mir-522	0.0	0.0	N
TCGA-KN-8437-11A-01R-2314-13	hsa-mir-523	0.0	0.0	N
TCGA-KN-8437-11A-01R-2314-13	hsa-mir-524	0.0	0.0	N
TCGA-KN-8437-11A-01R-2314-13	hsa-mir-525	0.0	0.0	N
TCGA-KN-8437-11A-01R-2314-13	hsa-mir-526a-1	0.0	0.0	N
TCGA-KN-8437-11A-01R-2314-13	hsa-mir-526a-2	0.0	0.0	N
TCGA-KN-8437-11A-01R-2314-13	hsa-mir-526b	0.0	0.0	N
TCGA-KN-8437-11A-01R-2314-13	hsa-mir-527	0.0	0.0	N
TCGA-KN-8437-11A-01R-2314-13	hsa-mir-532	18085.0	1776.209227	N
TCGA-KN-8437-11A-01R-2314-13	hsa-mir-539	16.0	1.571432	N
TCGA-KN-8437-11A-01R-2314-13	hsa-mir-541	0.0	0.0	N
TCGA-KN-8437-11A-01R-2314-13	hsa-mir-542	4272.0	419.572343	N
TCGA-KN-8437-11A-01R-2314-13	hsa-mir-543	7.0	0.687501	N
TCGA-KN-8437-11A-01R-2314-13	hsa-mir-544	0.0	0.0	N
TCGA-KN-8437-11A-01R-2314-13	hsa-mir-544b	0.0	0.0	N
TCGA-KN-8437-11A-01R-2314-13	hsa-mir-545	0.0	0.0	N
TCGA-KN-8437-11A-01R-2314-13	hsa-mir-548a-1	0.0	0.0	N
TCGA-KN-8437-11A-01R-2314-13	hsa-mir-548a-2	0.0	0.0	N
TCGA-KN-8437-11A-01R-2314-13	hsa-mir-548a-3	0.0	0.0	N
TCGA-KN-8437-11A-01R-2314-13	hsa-mir-548aa-1	0.0	0.0	N
TCGA-KN-8437-11A-01R-2314-13	hsa-mir-548aa-2	0.0	0.0	N
TCGA-KN-8437-11A-01R-2314-13	hsa-mir-548b	7.0	0.687501	N
TCGA-KN-8437-11A-01R-2314-13	hsa-mir-548c	0.0	0.0	N
TCGA-KN-8437-11A-01R-2314-13	hsa-mir-548d-1	0.0	0.0	N
TCGA-KN-8437-11A-01R-2314-13	hsa-mir-548d-2	2.0	0.196429	N
TCGA-KN-8437-11A-01R-2314-13	hsa-mir-548e	1.0	0.098214	N
TCGA-KN-8437-11A-01R-2314-13	hsa-mir-548f-1	0.0	0.0	N
TCGA-KN-8437-11A-01R-2314-13	hsa-mir-548f-2	0.0	0.0	N
TCGA-KN-8437-11A-01R-2314-13	hsa-mir-548f-3	0.0	0.0	N
TCGA-KN-8437-11A-01R-2314-13	hsa-mir-548f-4	0.0	0.0	N
TCGA-KN-8437-11A-01R-2314-13	hsa-mir-548f-5	0.0	0.0	N
TCGA-KN-8437-11A-01R-2314-13	hsa-mir-548g	0.0	0.0	N
TCGA-KN-8437-11A-01R-2314-13	hsa-mir-548h-1	0.0	0.0	N
TCGA-KN-8437-11A-01R-2314-13	hsa-mir-548h-2	0.0	0.0	N
TCGA-KN-8437-11A-01R-2314-13	hsa-mir-548h-3	0.0	0.0	N
TCGA-KN-8437-11A-01R-2314-13	hsa-mir-548h-4	0.0	0.0	N
TCGA-KN-8437-11A-01R-2314-13	hsa-mir-548i-1	0.0	0.0	N
TCGA-KN-8437-11A-01R-2314-13	hsa-mir-548i-2	0.0	0.0	N
TCGA-KN-8437-11A-01R-2314-13	hsa-mir-548i-3	0.0	0.0	N
TCGA-KN-8437-11A-01R-2314-13	hsa-mir-548i-4	0.0	0.0	N
TCGA-KN-8437-11A-01R-2314-13	hsa-mir-548j	0.0	0.0	N
TCGA-KN-8437-11A-01R-2314-13	hsa-mir-548k	2.0	0.196429	N
TCGA-KN-8437-11A-01R-2314-13	hsa-mir-548l	0.0	0.0	N
TCGA-KN-8437-11A-01R-2314-13	hsa-mir-548m	0.0	0.0	N
TCGA-KN-8437-11A-01R-2314-13	hsa-mir-548n	0.0	0.0	N
TCGA-KN-8437-11A-01R-2314-13	hsa-mir-548o	2.0	0.196429	N
TCGA-KN-8437-11A-01R-2314-13	hsa-mir-548p	0.0	0.0	N
TCGA-KN-8437-11A-01R-2314-13	hsa-mir-548q	3.0	0.294643	N
TCGA-KN-8437-11A-01R-2314-13	hsa-mir-548s	0.0	0.0	N
TCGA-KN-8437-11A-01R-2314-13	hsa-mir-548t	1.0	0.098214	N
TCGA-KN-8437-11A-01R-2314-13	hsa-mir-548u	0.0	0.0	N
TCGA-KN-8437-11A-01R-2314-13	hsa-mir-548v	1.0	0.098214	N
TCGA-KN-8437-11A-01R-2314-13	hsa-mir-548w	0.0	0.0	N
TCGA-KN-8437-11A-01R-2314-13	hsa-mir-548x	0.0	0.0	N
TCGA-KN-8437-11A-01R-2314-13	hsa-mir-548y	0.0	0.0	N
TCGA-KN-8437-11A-01R-2314-13	hsa-mir-548z	0.0	0.0	N
TCGA-KN-8437-11A-01R-2314-13	hsa-mir-549	1.0	0.098214	N
TCGA-KN-8437-11A-01R-2314-13	hsa-mir-550a-1	7.0	0.687501	N
TCGA-KN-8437-11A-01R-2314-13	hsa-mir-550a-2	11.0	1.080359	N
TCGA-KN-8437-11A-01R-2314-13	hsa-mir-550b-1	0.0	0.0	N
TCGA-KN-8437-11A-01R-2314-13	hsa-mir-550b-2	0.0	0.0	N
TCGA-KN-8437-11A-01R-2314-13	hsa-mir-551a	1.0	0.098214	N
TCGA-KN-8437-11A-01R-2314-13	hsa-mir-551b	27.0	2.651791	N
TCGA-KN-8437-11A-01R-2314-13	hsa-mir-552	2.0	0.196429	N
TCGA-KN-8437-11A-01R-2314-13	hsa-mir-553	0.0	0.0	N
TCGA-KN-8437-11A-01R-2314-13	hsa-mir-554	0.0	0.0	N
TCGA-KN-8437-11A-01R-2314-13	hsa-mir-555	0.0	0.0	N
TCGA-KN-8437-11A-01R-2314-13	hsa-mir-556	1.0	0.098214	N
TCGA-KN-8437-11A-01R-2314-13	hsa-mir-557	0.0	0.0	N
TCGA-KN-8437-11A-01R-2314-13	hsa-mir-558	0.0	0.0	N
TCGA-KN-8437-11A-01R-2314-13	hsa-mir-559	0.0	0.0	N
TCGA-KN-8437-11A-01R-2314-13	hsa-mir-561	9.0	0.88393	N
TCGA-KN-8437-11A-01R-2314-13	hsa-mir-562	0.0	0.0	N
TCGA-KN-8437-11A-01R-2314-13	hsa-mir-563	0.0	0.0	N
TCGA-KN-8437-11A-01R-2314-13	hsa-mir-564	0.0	0.0	N
TCGA-KN-8437-11A-01R-2314-13	hsa-mir-566	0.0	0.0	N
TCGA-KN-8437-11A-01R-2314-13	hsa-mir-567	0.0	0.0	N
TCGA-KN-8437-11A-01R-2314-13	hsa-mir-568	0.0	0.0	N
TCGA-KN-8437-11A-01R-2314-13	hsa-mir-569	0.0	0.0	N
TCGA-KN-8437-11A-01R-2314-13	hsa-mir-570	6.0	0.589287	N
TCGA-KN-8437-11A-01R-2314-13	hsa-mir-571	0.0	0.0	N
TCGA-KN-8437-11A-01R-2314-13	hsa-mir-572	1.0	0.098214	N
TCGA-KN-8437-11A-01R-2314-13	hsa-mir-573	0.0	0.0	N
TCGA-KN-8437-11A-01R-2314-13	hsa-mir-574	514.0	50.482253	N
TCGA-KN-8437-11A-01R-2314-13	hsa-mir-575	0.0	0.0	N
TCGA-KN-8437-11A-01R-2314-13	hsa-mir-576	43.0	4.223223	N
TCGA-KN-8437-11A-01R-2314-13	hsa-mir-577	325.0	31.919712	N
TCGA-KN-8437-11A-01R-2314-13	hsa-mir-578	1.0	0.098214	N
TCGA-KN-8437-11A-01R-2314-13	hsa-mir-579	4.0	0.392858	N
TCGA-KN-8437-11A-01R-2314-13	hsa-mir-580	1.0	0.098214	N
TCGA-KN-8437-11A-01R-2314-13	hsa-mir-581	0.0	0.0	N
TCGA-KN-8437-11A-01R-2314-13	hsa-mir-582	1241.0	121.884194	N
TCGA-KN-8437-11A-01R-2314-13	hsa-mir-583	0.0	0.0	N
TCGA-KN-8437-11A-01R-2314-13	hsa-mir-584	298.0	29.267921	N
TCGA-KN-8437-11A-01R-2314-13	hsa-mir-585	35.0	3.437507	N
TCGA-KN-8437-11A-01R-2314-13	hsa-mir-586	0.0	0.0	N
TCGA-KN-8437-11A-01R-2314-13	hsa-mir-587	0.0	0.0	N
TCGA-KN-8437-11A-01R-2314-13	hsa-mir-588	0.0	0.0	N
TCGA-KN-8437-11A-01R-2314-13	hsa-mir-589	281.0	27.598274	N
TCGA-KN-8437-11A-01R-2314-13	hsa-mir-590	70.0	6.875015	N
TCGA-KN-8437-11A-01R-2314-13	hsa-mir-591	0.0	0.0	N
TCGA-KN-8437-11A-01R-2314-13	hsa-mir-592	112.0	11.000024	N
TCGA-KN-8437-11A-01R-2314-13	hsa-mir-593	0.0	0.0	N
TCGA-KN-8437-11A-01R-2314-13	hsa-mir-595	0.0	0.0	N
TCGA-KN-8437-11A-01R-2314-13	hsa-mir-596	0.0	0.0	N
TCGA-KN-8437-11A-01R-2314-13	hsa-mir-597	0.0	0.0	N
TCGA-KN-8437-11A-01R-2314-13	hsa-mir-598	347.0	34.080431	N
TCGA-KN-8437-11A-01R-2314-13	hsa-mir-599	14.0	1.375003	N
TCGA-KN-8437-11A-01R-2314-13	hsa-mir-600	0.0	0.0	N
TCGA-KN-8437-11A-01R-2314-13	hsa-mir-601	1.0	0.098214	N
TCGA-KN-8437-11A-01R-2314-13	hsa-mir-602	0.0	0.0	N
TCGA-KN-8437-11A-01R-2314-13	hsa-mir-603	0.0	0.0	N
TCGA-KN-8437-11A-01R-2314-13	hsa-mir-604	0.0	0.0	N
TCGA-KN-8437-11A-01R-2314-13	hsa-mir-605	10.0	0.982145	N
TCGA-KN-8437-11A-01R-2314-13	hsa-mir-606	0.0	0.0	N
TCGA-KN-8437-11A-01R-2314-13	hsa-mir-607	0.0	0.0	N
TCGA-KN-8437-11A-01R-2314-13	hsa-mir-608	0.0	0.0	N
TCGA-KN-8437-11A-01R-2314-13	hsa-mir-609	0.0	0.0	N
TCGA-KN-8437-11A-01R-2314-13	hsa-mir-610	0.0	0.0	N
TCGA-KN-8437-11A-01R-2314-13	hsa-mir-611	0.0	0.0	N
TCGA-KN-8437-11A-01R-2314-13	hsa-mir-612	0.0	0.0	N
TCGA-KN-8437-11A-01R-2314-13	hsa-mir-613	0.0	0.0	N
TCGA-KN-8437-11A-01R-2314-13	hsa-mir-614	0.0	0.0	N
TCGA-KN-8437-11A-01R-2314-13	hsa-mir-615	182.0	17.875039	N
TCGA-KN-8437-11A-01R-2314-13	hsa-mir-616	10.0	0.982145	N
TCGA-KN-8437-11A-01R-2314-13	hsa-mir-617	0.0	0.0	N
TCGA-KN-8437-11A-01R-2314-13	hsa-mir-618	7.0	0.687501	N
TCGA-KN-8437-11A-01R-2314-13	hsa-mir-619	0.0	0.0	N
TCGA-KN-8437-11A-01R-2314-13	hsa-mir-620	0.0	0.0	N
TCGA-KN-8437-11A-01R-2314-13	hsa-mir-621	0.0	0.0	N
TCGA-KN-8437-11A-01R-2314-13	hsa-mir-622	0.0	0.0	N
TCGA-KN-8437-11A-01R-2314-13	hsa-mir-623	0.0	0.0	N
TCGA-KN-8437-11A-01R-2314-13	hsa-mir-624	15.0	1.473217	N
TCGA-KN-8437-11A-01R-2314-13	hsa-mir-625	714.0	70.125153	N
TCGA-KN-8437-11A-01R-2314-13	hsa-mir-626	0.0	0.0	N
TCGA-KN-8437-11A-01R-2314-13	hsa-mir-627	5.0	0.491072	N
TCGA-KN-8437-11A-01R-2314-13	hsa-mir-628	51.0	5.008939	N
TCGA-KN-8437-11A-01R-2314-13	hsa-mir-629	425.0	41.741162	N
TCGA-KN-8437-11A-01R-2314-13	hsa-mir-630	0.0	0.0	N
TCGA-KN-8437-11A-01R-2314-13	hsa-mir-631	0.0	0.0	N
TCGA-KN-8437-11A-01R-2314-13	hsa-mir-632	2.0	0.196429	N
TCGA-KN-8437-11A-01R-2314-13	hsa-mir-633	0.0	0.0	N
TCGA-KN-8437-11A-01R-2314-13	hsa-mir-634	0.0	0.0	N
TCGA-KN-8437-11A-01R-2314-13	hsa-mir-635	0.0	0.0	N
TCGA-KN-8437-11A-01R-2314-13	hsa-mir-636	1.0	0.098214	N
TCGA-KN-8437-11A-01R-2314-13	hsa-mir-637	0.0	0.0	N
TCGA-KN-8437-11A-01R-2314-13	hsa-mir-638	0.0	0.0	N
TCGA-KN-8437-11A-01R-2314-13	hsa-mir-639	8.0	0.785716	N
TCGA-KN-8437-11A-01R-2314-13	hsa-mir-640	0.0	0.0	N
TCGA-KN-8437-11A-01R-2314-13	hsa-mir-641	0.0	0.0	N
TCGA-KN-8437-11A-01R-2314-13	hsa-mir-642a	10.0	0.982145	N
TCGA-KN-8437-11A-01R-2314-13	hsa-mir-642b	0.0	0.0	N
TCGA-KN-8437-11A-01R-2314-13	hsa-mir-643	1.0	0.098214	N
TCGA-KN-8437-11A-01R-2314-13	hsa-mir-644	0.0	0.0	N
TCGA-KN-8437-11A-01R-2314-13	hsa-mir-645	0.0	0.0	N
TCGA-KN-8437-11A-01R-2314-13	hsa-mir-646	0.0	0.0	N
TCGA-KN-8437-11A-01R-2314-13	hsa-mir-647	0.0	0.0	N
TCGA-KN-8437-11A-01R-2314-13	hsa-mir-648	0.0	0.0	N
TCGA-KN-8437-11A-01R-2314-13	hsa-mir-649	0.0	0.0	N
TCGA-KN-8437-11A-01R-2314-13	hsa-mir-650	0.0	0.0	N
TCGA-KN-8437-11A-01R-2314-13	hsa-mir-651	5.0	0.491072	N
TCGA-KN-8437-11A-01R-2314-13	hsa-mir-652	237.0	23.276836	N
TCGA-KN-8437-11A-01R-2314-13	hsa-mir-653	767.0	75.330521	N
TCGA-KN-8437-11A-01R-2314-13	hsa-mir-654	216.0	21.214332	N
TCGA-KN-8437-11A-01R-2314-13	hsa-mir-655	8.0	0.785716	N
TCGA-KN-8437-11A-01R-2314-13	hsa-mir-656	3.0	0.294643	N
TCGA-KN-8437-11A-01R-2314-13	hsa-mir-657	0.0	0.0	N
TCGA-KN-8437-11A-01R-2314-13	hsa-mir-658	1.0	0.098214	N
TCGA-KN-8437-11A-01R-2314-13	hsa-mir-659	10.0	0.982145	N
TCGA-KN-8437-11A-01R-2314-13	hsa-mir-660	977.0	95.955566	N
TCGA-KN-8437-11A-01R-2314-13	hsa-mir-661	0.0	0.0	N
TCGA-KN-8437-11A-01R-2314-13	hsa-mir-662	0.0	0.0	N
TCGA-KN-8437-11A-01R-2314-13	hsa-mir-663	0.0	0.0	N
TCGA-KN-8437-11A-01R-2314-13	hsa-mir-663b	0.0	0.0	N
TCGA-KN-8437-11A-01R-2314-13	hsa-mir-664	188.0	18.464326	N
TCGA-KN-8437-11A-01R-2314-13	hsa-mir-665	4.0	0.392858	N
TCGA-KN-8437-11A-01R-2314-13	hsa-mir-668	0.0	0.0	N
TCGA-KN-8437-11A-01R-2314-13	hsa-mir-670	2.0	0.196429	N
TCGA-KN-8437-11A-01R-2314-13	hsa-mir-671	43.0	4.223223	N
TCGA-KN-8437-11A-01R-2314-13	hsa-mir-675	73.0	7.169658	N
TCGA-KN-8437-11A-01R-2314-13	hsa-mir-676	17.0	1.669646	N
TCGA-KN-8437-11A-01R-2314-13	hsa-mir-7-1	110.0	10.803595	N
TCGA-KN-8437-11A-01R-2314-13	hsa-mir-7-2	0.0	0.0	N
TCGA-KN-8437-11A-01R-2314-13	hsa-mir-7-3	0.0	0.0	N
TCGA-KN-8437-11A-01R-2314-13	hsa-mir-708	195.0	19.151827	N
TCGA-KN-8437-11A-01R-2314-13	hsa-mir-711	0.0	0.0	N
TCGA-KN-8437-11A-01R-2314-13	hsa-mir-718	0.0	0.0	N
TCGA-KN-8437-11A-01R-2314-13	hsa-mir-720	0.0	0.0	N
TCGA-KN-8437-11A-01R-2314-13	hsa-mir-744	162.0	15.910749	N
TCGA-KN-8437-11A-01R-2314-13	hsa-mir-758	92.0	9.035734	N
TCGA-KN-8437-11A-01R-2314-13	hsa-mir-759	0.0	0.0	N
TCGA-KN-8437-11A-01R-2314-13	hsa-mir-760	3.0	0.294643	N
TCGA-KN-8437-11A-01R-2314-13	hsa-mir-761	0.0	0.0	N
TCGA-KN-8437-11A-01R-2314-13	hsa-mir-762	0.0	0.0	N
TCGA-KN-8437-11A-01R-2314-13	hsa-mir-764	0.0	0.0	N
TCGA-KN-8437-11A-01R-2314-13	hsa-mir-765	0.0	0.0	N
TCGA-KN-8437-11A-01R-2314-13	hsa-mir-766	24.0	2.357148	N
TCGA-KN-8437-11A-01R-2314-13	hsa-mir-767	0.0	0.0	N
TCGA-KN-8437-11A-01R-2314-13	hsa-mir-769	135.0	13.258957	N
TCGA-KN-8437-11A-01R-2314-13	hsa-mir-770	0.0	0.0	N
TCGA-KN-8437-11A-01R-2314-13	hsa-mir-802	0.0	0.0	N
TCGA-KN-8437-11A-01R-2314-13	hsa-mir-873	3.0	0.294643	N
TCGA-KN-8437-11A-01R-2314-13	hsa-mir-874	217.0	21.312546	N
TCGA-KN-8437-11A-01R-2314-13	hsa-mir-875	2.0	0.196429	N
TCGA-KN-8437-11A-01R-2314-13	hsa-mir-876	0.0	0.0	N
TCGA-KN-8437-11A-01R-2314-13	hsa-mir-877	3.0	0.294643	N
TCGA-KN-8437-11A-01R-2314-13	hsa-mir-885	3.0	0.294643	N
TCGA-KN-8437-11A-01R-2314-13	hsa-mir-887	43.0	4.223223	N
TCGA-KN-8437-11A-01R-2314-13	hsa-mir-888	1.0	0.098214	N
TCGA-KN-8437-11A-01R-2314-13	hsa-mir-889	67.0	6.580371	N
TCGA-KN-8437-11A-01R-2314-13	hsa-mir-890	0.0	0.0	N
TCGA-KN-8437-11A-01R-2314-13	hsa-mir-891a	82.0	8.053589	N
TCGA-KN-8437-11A-01R-2314-13	hsa-mir-891b	0.0	0.0	N
TCGA-KN-8437-11A-01R-2314-13	hsa-mir-892a	2.0	0.196429	N
TCGA-KN-8437-11A-01R-2314-13	hsa-mir-892b	1.0	0.098214	N
TCGA-KN-8437-11A-01R-2314-13	hsa-mir-9-1	2622.0	257.518418	N
TCGA-KN-8437-11A-01R-2314-13	hsa-mir-9-2	2697.0	264.884506	N
TCGA-KN-8437-11A-01R-2314-13	hsa-mir-9-3	6.0	0.589287	N
TCGA-KN-8437-11A-01R-2314-13	hsa-mir-920	0.0	0.0	N
TCGA-KN-8437-11A-01R-2314-13	hsa-mir-921	0.0	0.0	N
TCGA-KN-8437-11A-01R-2314-13	hsa-mir-922	0.0	0.0	N
TCGA-KN-8437-11A-01R-2314-13	hsa-mir-924	0.0	0.0	N
TCGA-KN-8437-11A-01R-2314-13	hsa-mir-92a-1	1876.0	184.250401	N
TCGA-KN-8437-11A-01R-2314-13	hsa-mir-92a-2	57309.0	5628.574762	N
TCGA-KN-8437-11A-01R-2314-13	hsa-mir-92b	498.0	48.910821	N
TCGA-KN-8437-11A-01R-2314-13	hsa-mir-93	12295.0	1207.547274	N
TCGA-KN-8437-11A-01R-2314-13	hsa-mir-933	0.0	0.0	N
TCGA-KN-8437-11A-01R-2314-13	hsa-mir-934	13.0	1.276788	N
TCGA-KN-8437-11A-01R-2314-13	hsa-mir-935	5.0	0.491072	N
TCGA-KN-8437-11A-01R-2314-13	hsa-mir-936	0.0	0.0	N
TCGA-KN-8437-11A-01R-2314-13	hsa-mir-937	6.0	0.589287	N
TCGA-KN-8437-11A-01R-2314-13	hsa-mir-938	0.0	0.0	N
TCGA-KN-8437-11A-01R-2314-13	hsa-mir-939	1.0	0.098214	N
TCGA-KN-8437-11A-01R-2314-13	hsa-mir-940	8.0	0.785716	N
TCGA-KN-8437-11A-01R-2314-13	hsa-mir-941-1	0.0	0.0	N
TCGA-KN-8437-11A-01R-2314-13	hsa-mir-941-3	0.0	0.0	N
TCGA-KN-8437-11A-01R-2314-13	hsa-mir-941-4	0.0	0.0	N
TCGA-KN-8437-11A-01R-2314-13	hsa-mir-942	20.0	1.96429	N
TCGA-KN-8437-11A-01R-2314-13	hsa-mir-943	1.0	0.098214	N
TCGA-KN-8437-11A-01R-2314-13	hsa-mir-944	3.0	0.294643	N
TCGA-KN-8437-11A-01R-2314-13	hsa-mir-95	23.0	2.258933	N
TCGA-KN-8437-11A-01R-2314-13	hsa-mir-96	14.0	1.375003	N
TCGA-KN-8437-11A-01R-2314-13	hsa-mir-98	387.0	38.009011	N
TCGA-KN-8437-11A-01R-2314-13	hsa-mir-99a	22094.0	2169.951156	Y
TCGA-KN-8437-11A-01R-2314-13	hsa-mir-99b	286584.0	28146.704177	N
