# Supplementary material for: Dysfunctional miRNA-Mediated Regulation in Chromophobe Renal Cell Carcinoma
Source: PLoS One. 2016 Jun 3;11(6):e0156324. doi: 10.1371/journal.pone.0156324 (PMC4892590; doi:10.1371/journal.pone.0156324)
Supplement: S1 File — (ZIP) [file pone.0156324.s001.zip › S1_File miRNA expression profile downloaded from TCGA/control/bcgsc.ca__IlluminaHiSeq_miRNASeq__TCGA-KO-8403-11A-01R-2314-13__mirna_quantification.txt]

barcode	miRNA_ID	read_count	reads_per_million_miRNA_mapped	cross-mapped
TCGA-KO-8403-11A-01R-2314-13	hsa-let-7a-1	84982.0	8365.560689	N
TCGA-KO-8403-11A-01R-2314-13	hsa-let-7a-2	170024.0	16737.027731	Y
TCGA-KO-8403-11A-01R-2314-13	hsa-let-7a-3	85400.0	8406.708278	N
TCGA-KO-8403-11A-01R-2314-13	hsa-let-7b	142541.0	14031.623005	N
TCGA-KO-8403-11A-01R-2314-13	hsa-let-7c	27921.0	2748.521099	Y
TCGA-KO-8403-11A-01R-2314-13	hsa-let-7d	4344.0	427.619915	N
TCGA-KO-8403-11A-01R-2314-13	hsa-let-7e	21003.0	2067.518665	N
TCGA-KO-8403-11A-01R-2314-13	hsa-let-7f-1	125.0	12.304901	N
TCGA-KO-8403-11A-01R-2314-13	hsa-let-7f-2	86262.0	8491.562874	N
TCGA-KO-8403-11A-01R-2314-13	hsa-let-7g	5074.0	499.480536	N
TCGA-KO-8403-11A-01R-2314-13	hsa-let-7i	3626.0	356.940565	N
TCGA-KO-8403-11A-01R-2314-13	hsa-mir-1-1	0.0	0.0	N
TCGA-KO-8403-11A-01R-2314-13	hsa-mir-1-2	175.0	17.226861	N
TCGA-KO-8403-11A-01R-2314-13	hsa-mir-100	82663.0	8137.280168	Y
TCGA-KO-8403-11A-01R-2314-13	hsa-mir-101-1	282156.0	27775.21289	N
TCGA-KO-8403-11A-01R-2314-13	hsa-mir-101-2	563.0	55.421274	N
TCGA-KO-8403-11A-01R-2314-13	hsa-mir-103-1	99438.0	9788.597865	Y
TCGA-KO-8403-11A-01R-2314-13	hsa-mir-103-1-as	0.0	0.0	N
TCGA-KO-8403-11A-01R-2314-13	hsa-mir-103-2	42.0	4.134447	N
TCGA-KO-8403-11A-01R-2314-13	hsa-mir-103-2-as	0.0	0.0	N
TCGA-KO-8403-11A-01R-2314-13	hsa-mir-105-1	2.0	0.196878	N
TCGA-KO-8403-11A-01R-2314-13	hsa-mir-105-2	2.0	0.196878	N
TCGA-KO-8403-11A-01R-2314-13	hsa-mir-106a	213.0	20.967551	Y
TCGA-KO-8403-11A-01R-2314-13	hsa-mir-106b	2141.0	210.758342	N
TCGA-KO-8403-11A-01R-2314-13	hsa-mir-107	806.0	79.342001	Y
TCGA-KO-8403-11A-01R-2314-13	hsa-mir-10a	873509.0	85987.533265	N
TCGA-KO-8403-11A-01R-2314-13	hsa-mir-10b	2070263.0	203795.047996	N
TCGA-KO-8403-11A-01R-2314-13	hsa-mir-1178	0.0	0.0	N
TCGA-KO-8403-11A-01R-2314-13	hsa-mir-1179	2.0	0.196878	N
TCGA-KO-8403-11A-01R-2314-13	hsa-mir-1180	352.0	34.650601	N
TCGA-KO-8403-11A-01R-2314-13	hsa-mir-1181	2.0	0.196878	N
TCGA-KO-8403-11A-01R-2314-13	hsa-mir-1182	0.0	0.0	N
TCGA-KO-8403-11A-01R-2314-13	hsa-mir-1183	0.0	0.0	N
TCGA-KO-8403-11A-01R-2314-13	hsa-mir-1184-1	0.0	0.0	N
TCGA-KO-8403-11A-01R-2314-13	hsa-mir-1184-2	0.0	0.0	N
TCGA-KO-8403-11A-01R-2314-13	hsa-mir-1184-3	0.0	0.0	N
TCGA-KO-8403-11A-01R-2314-13	hsa-mir-1185-1	0.0	0.0	N
TCGA-KO-8403-11A-01R-2314-13	hsa-mir-1185-2	0.0	0.0	N
TCGA-KO-8403-11A-01R-2314-13	hsa-mir-1193	0.0	0.0	N
TCGA-KO-8403-11A-01R-2314-13	hsa-mir-1197	0.0	0.0	N
TCGA-KO-8403-11A-01R-2314-13	hsa-mir-1200	0.0	0.0	N
TCGA-KO-8403-11A-01R-2314-13	hsa-mir-1202	0.0	0.0	N
TCGA-KO-8403-11A-01R-2314-13	hsa-mir-1203	0.0	0.0	N
TCGA-KO-8403-11A-01R-2314-13	hsa-mir-1204	0.0	0.0	N
TCGA-KO-8403-11A-01R-2314-13	hsa-mir-1205	0.0	0.0	N
TCGA-KO-8403-11A-01R-2314-13	hsa-mir-1206	0.0	0.0	N
TCGA-KO-8403-11A-01R-2314-13	hsa-mir-1207	0.0	0.0	N
TCGA-KO-8403-11A-01R-2314-13	hsa-mir-1208	0.0	0.0	N
TCGA-KO-8403-11A-01R-2314-13	hsa-mir-122	0.0	0.0	N
TCGA-KO-8403-11A-01R-2314-13	hsa-mir-1224	0.0	0.0	N
TCGA-KO-8403-11A-01R-2314-13	hsa-mir-1225	0.0	0.0	N
TCGA-KO-8403-11A-01R-2314-13	hsa-mir-1226	6.0	0.590635	N
TCGA-KO-8403-11A-01R-2314-13	hsa-mir-1227	0.0	0.0	N
TCGA-KO-8403-11A-01R-2314-13	hsa-mir-1228	6.0	0.590635	N
TCGA-KO-8403-11A-01R-2314-13	hsa-mir-1229	5.0	0.492196	N
TCGA-KO-8403-11A-01R-2314-13	hsa-mir-1231	0.0	0.0	N
TCGA-KO-8403-11A-01R-2314-13	hsa-mir-1233-1	0.0	0.0	N
TCGA-KO-8403-11A-01R-2314-13	hsa-mir-1233-2	0.0	0.0	N
TCGA-KO-8403-11A-01R-2314-13	hsa-mir-1234	0.0	0.0	N
TCGA-KO-8403-11A-01R-2314-13	hsa-mir-1236	0.0	0.0	N
TCGA-KO-8403-11A-01R-2314-13	hsa-mir-1237	0.0	0.0	N
TCGA-KO-8403-11A-01R-2314-13	hsa-mir-1238	0.0	0.0	N
TCGA-KO-8403-11A-01R-2314-13	hsa-mir-124-1	1.0	0.098439	N
TCGA-KO-8403-11A-01R-2314-13	hsa-mir-124-2	0.0	0.0	N
TCGA-KO-8403-11A-01R-2314-13	hsa-mir-124-3	0.0	0.0	N
TCGA-KO-8403-11A-01R-2314-13	hsa-mir-1243	0.0	0.0	N
TCGA-KO-8403-11A-01R-2314-13	hsa-mir-1244-1	0.0	0.0	N
TCGA-KO-8403-11A-01R-2314-13	hsa-mir-1244-2	0.0	0.0	N
TCGA-KO-8403-11A-01R-2314-13	hsa-mir-1244-3	0.0	0.0	N
TCGA-KO-8403-11A-01R-2314-13	hsa-mir-1245	2.0	0.196878	N
TCGA-KO-8403-11A-01R-2314-13	hsa-mir-1246	0.0	0.0	N
TCGA-KO-8403-11A-01R-2314-13	hsa-mir-1247	120.0	11.812705	N
TCGA-KO-8403-11A-01R-2314-13	hsa-mir-1248	1.0	0.098439	N
TCGA-KO-8403-11A-01R-2314-13	hsa-mir-1249	4.0	0.393757	N
TCGA-KO-8403-11A-01R-2314-13	hsa-mir-1250	0.0	0.0	N
TCGA-KO-8403-11A-01R-2314-13	hsa-mir-1251	47.0	4.626643	N
TCGA-KO-8403-11A-01R-2314-13	hsa-mir-1252	0.0	0.0	N
TCGA-KO-8403-11A-01R-2314-13	hsa-mir-1253	0.0	0.0	N
TCGA-KO-8403-11A-01R-2314-13	hsa-mir-1254	2.0	0.196878	N
TCGA-KO-8403-11A-01R-2314-13	hsa-mir-1255a	0.0	0.0	N
TCGA-KO-8403-11A-01R-2314-13	hsa-mir-1255b-1	0.0	0.0	N
TCGA-KO-8403-11A-01R-2314-13	hsa-mir-1255b-2	0.0	0.0	N
TCGA-KO-8403-11A-01R-2314-13	hsa-mir-1256	1.0	0.098439	N
TCGA-KO-8403-11A-01R-2314-13	hsa-mir-1257	0.0	0.0	N
TCGA-KO-8403-11A-01R-2314-13	hsa-mir-1258	1.0	0.098439	N
TCGA-KO-8403-11A-01R-2314-13	hsa-mir-125a	16434.0	1617.749928	N
TCGA-KO-8403-11A-01R-2314-13	hsa-mir-125b-1	12147.0	1195.741047	N
TCGA-KO-8403-11A-01R-2314-13	hsa-mir-125b-2	390.0	38.391291	N
TCGA-KO-8403-11A-01R-2314-13	hsa-mir-126	39387.0	3877.225046	N
TCGA-KO-8403-11A-01R-2314-13	hsa-mir-1260	0.0	0.0	N
TCGA-KO-8403-11A-01R-2314-13	hsa-mir-1260b	1.0	0.098439	N
TCGA-KO-8403-11A-01R-2314-13	hsa-mir-1261	0.0	0.0	N
TCGA-KO-8403-11A-01R-2314-13	hsa-mir-1262	9.0	0.885953	N
TCGA-KO-8403-11A-01R-2314-13	hsa-mir-1263	0.0	0.0	N
TCGA-KO-8403-11A-01R-2314-13	hsa-mir-1264	0.0	0.0	N
TCGA-KO-8403-11A-01R-2314-13	hsa-mir-1265	0.0	0.0	N
TCGA-KO-8403-11A-01R-2314-13	hsa-mir-1266	43.0	4.232886	N
TCGA-KO-8403-11A-01R-2314-13	hsa-mir-1267	0.0	0.0	N
TCGA-KO-8403-11A-01R-2314-13	hsa-mir-1268	0.0	0.0	N
TCGA-KO-8403-11A-01R-2314-13	hsa-mir-1269	80.0	7.875137	N
TCGA-KO-8403-11A-01R-2314-13	hsa-mir-127	3121.0	307.228765	N
TCGA-KO-8403-11A-01R-2314-13	hsa-mir-1270-1	6.0	0.590635	N
TCGA-KO-8403-11A-01R-2314-13	hsa-mir-1270-2	10.0	0.984392	N
TCGA-KO-8403-11A-01R-2314-13	hsa-mir-1271	63.0	6.20167	N
TCGA-KO-8403-11A-01R-2314-13	hsa-mir-1272	0.0	0.0	N
TCGA-KO-8403-11A-01R-2314-13	hsa-mir-1273	0.0	0.0	N
TCGA-KO-8403-11A-01R-2314-13	hsa-mir-1273c	0.0	0.0	N
TCGA-KO-8403-11A-01R-2314-13	hsa-mir-1273d	0.0	0.0	N
TCGA-KO-8403-11A-01R-2314-13	hsa-mir-1274a	0.0	0.0	N
TCGA-KO-8403-11A-01R-2314-13	hsa-mir-1274b	16.0	1.575027	N
TCGA-KO-8403-11A-01R-2314-13	hsa-mir-1275	3.0	0.295318	N
TCGA-KO-8403-11A-01R-2314-13	hsa-mir-1276	0.0	0.0	N
TCGA-KO-8403-11A-01R-2314-13	hsa-mir-1277	4.0	0.393757	N
TCGA-KO-8403-11A-01R-2314-13	hsa-mir-1278	1.0	0.098439	N
TCGA-KO-8403-11A-01R-2314-13	hsa-mir-1279	0.0	0.0	N
TCGA-KO-8403-11A-01R-2314-13	hsa-mir-128-1	1062.0	104.542438	N
TCGA-KO-8403-11A-01R-2314-13	hsa-mir-128-2	812.0	79.932636	N
TCGA-KO-8403-11A-01R-2314-13	hsa-mir-1280	0.0	0.0	N
TCGA-KO-8403-11A-01R-2314-13	hsa-mir-1281	0.0	0.0	N
TCGA-KO-8403-11A-01R-2314-13	hsa-mir-1282	0.0	0.0	N
TCGA-KO-8403-11A-01R-2314-13	hsa-mir-1283-1	0.0	0.0	N
TCGA-KO-8403-11A-01R-2314-13	hsa-mir-1283-2	0.0	0.0	N
TCGA-KO-8403-11A-01R-2314-13	hsa-mir-1284	0.0	0.0	N
TCGA-KO-8403-11A-01R-2314-13	hsa-mir-1285-1	0.0	0.0	N
TCGA-KO-8403-11A-01R-2314-13	hsa-mir-1285-2	0.0	0.0	N
TCGA-KO-8403-11A-01R-2314-13	hsa-mir-1286	0.0	0.0	N
TCGA-KO-8403-11A-01R-2314-13	hsa-mir-1287	350.0	34.453722	N
TCGA-KO-8403-11A-01R-2314-13	hsa-mir-1288	1.0	0.098439	N
TCGA-KO-8403-11A-01R-2314-13	hsa-mir-1289-1	0.0	0.0	N
TCGA-KO-8403-11A-01R-2314-13	hsa-mir-1289-2	0.0	0.0	N
TCGA-KO-8403-11A-01R-2314-13	hsa-mir-129-1	390.0	38.391291	N
TCGA-KO-8403-11A-01R-2314-13	hsa-mir-129-2	400.0	39.375683	N
TCGA-KO-8403-11A-01R-2314-13	hsa-mir-1290	0.0	0.0	N
TCGA-KO-8403-11A-01R-2314-13	hsa-mir-1291	3.0	0.295318	N
TCGA-KO-8403-11A-01R-2314-13	hsa-mir-1292	1.0	0.098439	N
TCGA-KO-8403-11A-01R-2314-13	hsa-mir-1293	0.0	0.0	N
TCGA-KO-8403-11A-01R-2314-13	hsa-mir-1294	2.0	0.196878	N
TCGA-KO-8403-11A-01R-2314-13	hsa-mir-1295	6.0	0.590635	N
TCGA-KO-8403-11A-01R-2314-13	hsa-mir-1296	29.0	2.854737	N
TCGA-KO-8403-11A-01R-2314-13	hsa-mir-1297	0.0	0.0	N
TCGA-KO-8403-11A-01R-2314-13	hsa-mir-1298	0.0	0.0	N
TCGA-KO-8403-11A-01R-2314-13	hsa-mir-1299	0.0	0.0	N
TCGA-KO-8403-11A-01R-2314-13	hsa-mir-1301	61.0	6.004792	N
TCGA-KO-8403-11A-01R-2314-13	hsa-mir-1302-1	0.0	0.0	N
TCGA-KO-8403-11A-01R-2314-13	hsa-mir-1302-10	0.0	0.0	N
TCGA-KO-8403-11A-01R-2314-13	hsa-mir-1302-11	0.0	0.0	N
TCGA-KO-8403-11A-01R-2314-13	hsa-mir-1302-2	0.0	0.0	N
TCGA-KO-8403-11A-01R-2314-13	hsa-mir-1302-3	0.0	0.0	N
TCGA-KO-8403-11A-01R-2314-13	hsa-mir-1302-4	0.0	0.0	N
TCGA-KO-8403-11A-01R-2314-13	hsa-mir-1302-5	0.0	0.0	N
TCGA-KO-8403-11A-01R-2314-13	hsa-mir-1302-6	0.0	0.0	N
TCGA-KO-8403-11A-01R-2314-13	hsa-mir-1302-7	0.0	0.0	N
TCGA-KO-8403-11A-01R-2314-13	hsa-mir-1302-8	0.0	0.0	N
TCGA-KO-8403-11A-01R-2314-13	hsa-mir-1302-9	0.0	0.0	N
TCGA-KO-8403-11A-01R-2314-13	hsa-mir-1303	0.0	0.0	N
TCGA-KO-8403-11A-01R-2314-13	hsa-mir-1304	2.0	0.196878	N
TCGA-KO-8403-11A-01R-2314-13	hsa-mir-1305	1.0	0.098439	N
TCGA-KO-8403-11A-01R-2314-13	hsa-mir-1306	51.0	5.0204	N
TCGA-KO-8403-11A-01R-2314-13	hsa-mir-1307	10310.0	1014.908224	N
TCGA-KO-8403-11A-01R-2314-13	hsa-mir-130a	973.0	95.781348	N
TCGA-KO-8403-11A-01R-2314-13	hsa-mir-130b	64.0	6.300109	N
TCGA-KO-8403-11A-01R-2314-13	hsa-mir-132	2039.0	200.717543	N
TCGA-KO-8403-11A-01R-2314-13	hsa-mir-1321	0.0	0.0	N
TCGA-KO-8403-11A-01R-2314-13	hsa-mir-1322	0.0	0.0	N
TCGA-KO-8403-11A-01R-2314-13	hsa-mir-1323	0.0	0.0	N
TCGA-KO-8403-11A-01R-2314-13	hsa-mir-1324	0.0	0.0	N
TCGA-KO-8403-11A-01R-2314-13	hsa-mir-133a-1	69.0	6.792305	Y
TCGA-KO-8403-11A-01R-2314-13	hsa-mir-133a-2	2.0	0.196878	Y
TCGA-KO-8403-11A-01R-2314-13	hsa-mir-133b	21.0	2.067223	Y
TCGA-KO-8403-11A-01R-2314-13	hsa-mir-134	558.0	54.929078	N
TCGA-KO-8403-11A-01R-2314-13	hsa-mir-135a-1	49.0	4.823521	N
TCGA-KO-8403-11A-01R-2314-13	hsa-mir-135a-2	9.0	0.885953	N
TCGA-KO-8403-11A-01R-2314-13	hsa-mir-135b	79.0	7.776697	N
TCGA-KO-8403-11A-01R-2314-13	hsa-mir-136	213.0	20.967551	N
TCGA-KO-8403-11A-01R-2314-13	hsa-mir-137	12.0	1.18127	N
TCGA-KO-8403-11A-01R-2314-13	hsa-mir-138-1	20.0	1.968784	N
TCGA-KO-8403-11A-01R-2314-13	hsa-mir-138-2	37.0	3.642251	N
TCGA-KO-8403-11A-01R-2314-13	hsa-mir-139	2457.0	241.865132	N
TCGA-KO-8403-11A-01R-2314-13	hsa-mir-140	14631.0	1440.264038	N
TCGA-KO-8403-11A-01R-2314-13	hsa-mir-141	3848.0	378.794069	N
TCGA-KO-8403-11A-01R-2314-13	hsa-mir-142	2816.0	277.204807	N
TCGA-KO-8403-11A-01R-2314-13	hsa-mir-143	638536.0	62856.977479	N
TCGA-KO-8403-11A-01R-2314-13	hsa-mir-144	1341.0	132.006977	N
TCGA-KO-8403-11A-01R-2314-13	hsa-mir-145	12700.0	1250.177929	N
TCGA-KO-8403-11A-01R-2314-13	hsa-mir-1468	208.0	20.475355	N
TCGA-KO-8403-11A-01R-2314-13	hsa-mir-1469	0.0	0.0	N
TCGA-KO-8403-11A-01R-2314-13	hsa-mir-146a	125.0	12.304901	N
TCGA-KO-8403-11A-01R-2314-13	hsa-mir-146b	1405.0	138.307086	N
TCGA-KO-8403-11A-01R-2314-13	hsa-mir-147	0.0	0.0	N
TCGA-KO-8403-11A-01R-2314-13	hsa-mir-1470	0.0	0.0	N
TCGA-KO-8403-11A-01R-2314-13	hsa-mir-1471	0.0	0.0	N
TCGA-KO-8403-11A-01R-2314-13	hsa-mir-147b	1.0	0.098439	N
TCGA-KO-8403-11A-01R-2314-13	hsa-mir-148a	170920.0	16825.22926	N
TCGA-KO-8403-11A-01R-2314-13	hsa-mir-148b	1025.0	100.900187	N
TCGA-KO-8403-11A-01R-2314-13	hsa-mir-149	128.0	12.600218	N
TCGA-KO-8403-11A-01R-2314-13	hsa-mir-150	2265.0	222.964804	N
TCGA-KO-8403-11A-01R-2314-13	hsa-mir-151	17912.0	1763.243076	N
TCGA-KO-8403-11A-01R-2314-13	hsa-mir-152	3308.0	325.636897	N
TCGA-KO-8403-11A-01R-2314-13	hsa-mir-153-1	0.0	0.0	N
TCGA-KO-8403-11A-01R-2314-13	hsa-mir-153-2	33.0	3.248494	N
TCGA-KO-8403-11A-01R-2314-13	hsa-mir-1537	0.0	0.0	N
TCGA-KO-8403-11A-01R-2314-13	hsa-mir-1538	1.0	0.098439	N
TCGA-KO-8403-11A-01R-2314-13	hsa-mir-1539	0.0	0.0	N
TCGA-KO-8403-11A-01R-2314-13	hsa-mir-154	27.0	2.657859	N
TCGA-KO-8403-11A-01R-2314-13	hsa-mir-155	238.0	23.428531	N
TCGA-KO-8403-11A-01R-2314-13	hsa-mir-15a	690.0	67.923053	N
TCGA-KO-8403-11A-01R-2314-13	hsa-mir-15b	1288.0	126.789699	N
TCGA-KO-8403-11A-01R-2314-13	hsa-mir-16-1	2250.0	221.488216	N
TCGA-KO-8403-11A-01R-2314-13	hsa-mir-16-2	17.0	1.673467	N
TCGA-KO-8403-11A-01R-2314-13	hsa-mir-17	4718.0	464.436179	Y
TCGA-KO-8403-11A-01R-2314-13	hsa-mir-181a-1	20878.0	2055.213764	N
TCGA-KO-8403-11A-01R-2314-13	hsa-mir-181a-2	9976.0	982.029529	N
TCGA-KO-8403-11A-01R-2314-13	hsa-mir-181b-1	3204.0	315.399219	N
TCGA-KO-8403-11A-01R-2314-13	hsa-mir-181b-2	41.0	4.036007	N
TCGA-KO-8403-11A-01R-2314-13	hsa-mir-181c	985.0	96.962619	N
TCGA-KO-8403-11A-01R-2314-13	hsa-mir-181d	197.0	19.392524	N
TCGA-KO-8403-11A-01R-2314-13	hsa-mir-182	30741.0	3026.119662	N
TCGA-KO-8403-11A-01R-2314-13	hsa-mir-1825	0.0	0.0	N
TCGA-KO-8403-11A-01R-2314-13	hsa-mir-1827	0.0	0.0	N
TCGA-KO-8403-11A-01R-2314-13	hsa-mir-183	12150.0	1196.036365	N
TCGA-KO-8403-11A-01R-2314-13	hsa-mir-184	39.0	3.839129	N
TCGA-KO-8403-11A-01R-2314-13	hsa-mir-185	493.0	48.530529	N
TCGA-KO-8403-11A-01R-2314-13	hsa-mir-186	1209.0	119.013001	N
TCGA-KO-8403-11A-01R-2314-13	hsa-mir-187	39.0	3.839129	N
TCGA-KO-8403-11A-01R-2314-13	hsa-mir-188	257.0	25.298876	N
TCGA-KO-8403-11A-01R-2314-13	hsa-mir-18a	34.0	3.346933	N
TCGA-KO-8403-11A-01R-2314-13	hsa-mir-18b	4.0	0.393757	N
TCGA-KO-8403-11A-01R-2314-13	hsa-mir-190	317.0	31.205229	N
TCGA-KO-8403-11A-01R-2314-13	hsa-mir-1908	1.0	0.098439	N
TCGA-KO-8403-11A-01R-2314-13	hsa-mir-1909	1.0	0.098439	N
TCGA-KO-8403-11A-01R-2314-13	hsa-mir-190b	1.0	0.098439	N
TCGA-KO-8403-11A-01R-2314-13	hsa-mir-191	3981.0	391.886483	N
TCGA-KO-8403-11A-01R-2314-13	hsa-mir-1910	0.0	0.0	N
TCGA-KO-8403-11A-01R-2314-13	hsa-mir-1911	1.0	0.098439	N
TCGA-KO-8403-11A-01R-2314-13	hsa-mir-1912	1.0	0.098439	N
TCGA-KO-8403-11A-01R-2314-13	hsa-mir-1913	0.0	0.0	N
TCGA-KO-8403-11A-01R-2314-13	hsa-mir-1914	0.0	0.0	N
TCGA-KO-8403-11A-01R-2314-13	hsa-mir-1915	0.0	0.0	N
TCGA-KO-8403-11A-01R-2314-13	hsa-mir-192	34303.0	3376.760118	Y
TCGA-KO-8403-11A-01R-2314-13	hsa-mir-193a	3115.0	306.63813	N
TCGA-KO-8403-11A-01R-2314-13	hsa-mir-193b	362.0	35.634993	N
TCGA-KO-8403-11A-01R-2314-13	hsa-mir-194-1	5280.0	519.759013	N
TCGA-KO-8403-11A-01R-2314-13	hsa-mir-194-2	5713.0	562.38319	N
TCGA-KO-8403-11A-01R-2314-13	hsa-mir-195	364.0	35.831871	N
TCGA-KO-8403-11A-01R-2314-13	hsa-mir-196a-1	6249.0	615.146605	N
TCGA-KO-8403-11A-01R-2314-13	hsa-mir-196a-2	575.0	56.602544	N
TCGA-KO-8403-11A-01R-2314-13	hsa-mir-196b	5462.0	537.674949	N
TCGA-KO-8403-11A-01R-2314-13	hsa-mir-197	1193.0	117.437974	N
TCGA-KO-8403-11A-01R-2314-13	hsa-mir-1972-1	0.0	0.0	N
TCGA-KO-8403-11A-01R-2314-13	hsa-mir-1972-2	0.0	0.0	N
TCGA-KO-8403-11A-01R-2314-13	hsa-mir-1973	0.0	0.0	N
TCGA-KO-8403-11A-01R-2314-13	hsa-mir-1976	63.0	6.20167	N
TCGA-KO-8403-11A-01R-2314-13	hsa-mir-198	0.0	0.0	N
TCGA-KO-8403-11A-01R-2314-13	hsa-mir-199a-1	14887.0	1465.464475	Y
TCGA-KO-8403-11A-01R-2314-13	hsa-mir-199a-2	25641.0	2524.079707	Y
TCGA-KO-8403-11A-01R-2314-13	hsa-mir-199b	32745.0	3223.391833	Y
TCGA-KO-8403-11A-01R-2314-13	hsa-mir-19a	95.0	9.351725	N
TCGA-KO-8403-11A-01R-2314-13	hsa-mir-19b-1	61.0	6.004792	N
TCGA-KO-8403-11A-01R-2314-13	hsa-mir-19b-2	433.0	42.624177	N
TCGA-KO-8403-11A-01R-2314-13	hsa-mir-200a	9225.0	908.101685	N
TCGA-KO-8403-11A-01R-2314-13	hsa-mir-200b	8618.0	848.349086	N
TCGA-KO-8403-11A-01R-2314-13	hsa-mir-200c	13714.0	1349.995285	N
TCGA-KO-8403-11A-01R-2314-13	hsa-mir-202	0.0	0.0	N
TCGA-KO-8403-11A-01R-2314-13	hsa-mir-203	28068.0	2762.991662	N
TCGA-KO-8403-11A-01R-2314-13	hsa-mir-204	3747.0	368.851709	N
TCGA-KO-8403-11A-01R-2314-13	hsa-mir-205	11.0	1.082831	N
TCGA-KO-8403-11A-01R-2314-13	hsa-mir-2052	0.0	0.0	N
TCGA-KO-8403-11A-01R-2314-13	hsa-mir-2053	0.0	0.0	N
TCGA-KO-8403-11A-01R-2314-13	hsa-mir-2054	0.0	0.0	N
TCGA-KO-8403-11A-01R-2314-13	hsa-mir-206	229.0	22.542578	N
TCGA-KO-8403-11A-01R-2314-13	hsa-mir-208a	0.0	0.0	N
TCGA-KO-8403-11A-01R-2314-13	hsa-mir-208b	0.0	0.0	N
TCGA-KO-8403-11A-01R-2314-13	hsa-mir-20a	1835.0	180.635945	N
TCGA-KO-8403-11A-01R-2314-13	hsa-mir-20b	634.0	62.410457	N
TCGA-KO-8403-11A-01R-2314-13	hsa-mir-21	325092.0	32001.798681	N
TCGA-KO-8403-11A-01R-2314-13	hsa-mir-210	3488.0	343.355954	N
TCGA-KO-8403-11A-01R-2314-13	hsa-mir-211	5.0	0.492196	N
TCGA-KO-8403-11A-01R-2314-13	hsa-mir-2110	11.0	1.082831	N
TCGA-KO-8403-11A-01R-2314-13	hsa-mir-2113	0.0	0.0	N
TCGA-KO-8403-11A-01R-2314-13	hsa-mir-2114	2.0	0.196878	N
TCGA-KO-8403-11A-01R-2314-13	hsa-mir-2115	0.0	0.0	N
TCGA-KO-8403-11A-01R-2314-13	hsa-mir-2116	7.0	0.689074	N
TCGA-KO-8403-11A-01R-2314-13	hsa-mir-2117	0.0	0.0	N
TCGA-KO-8403-11A-01R-2314-13	hsa-mir-212	95.0	9.351725	N
TCGA-KO-8403-11A-01R-2314-13	hsa-mir-214	133.0	13.092415	N
TCGA-KO-8403-11A-01R-2314-13	hsa-mir-215	110.0	10.828313	Y
TCGA-KO-8403-11A-01R-2314-13	hsa-mir-216a	5.0	0.492196	N
TCGA-KO-8403-11A-01R-2314-13	hsa-mir-216b	10.0	0.984392	N
TCGA-KO-8403-11A-01R-2314-13	hsa-mir-217	301.0	29.630201	N
TCGA-KO-8403-11A-01R-2314-13	hsa-mir-218-1	1.0	0.098439	N
TCGA-KO-8403-11A-01R-2314-13	hsa-mir-218-2	228.0	22.444139	N
TCGA-KO-8403-11A-01R-2314-13	hsa-mir-219-1	22.0	2.165663	N
TCGA-KO-8403-11A-01R-2314-13	hsa-mir-219-2	0.0	0.0	N
TCGA-KO-8403-11A-01R-2314-13	hsa-mir-22	779990.0	76781.597066	N
TCGA-KO-8403-11A-01R-2314-13	hsa-mir-221	1795.0	176.698377	N
TCGA-KO-8403-11A-01R-2314-13	hsa-mir-222	478.0	47.053941	N
TCGA-KO-8403-11A-01R-2314-13	hsa-mir-223	310.0	30.516154	N
TCGA-KO-8403-11A-01R-2314-13	hsa-mir-224	35.0	3.445372	N
TCGA-KO-8403-11A-01R-2314-13	hsa-mir-2276	3.0	0.295318	N
TCGA-KO-8403-11A-01R-2314-13	hsa-mir-2277	6.0	0.590635	N
TCGA-KO-8403-11A-01R-2314-13	hsa-mir-2278	0.0	0.0	N
TCGA-KO-8403-11A-01R-2314-13	hsa-mir-2355	189.0	18.60501	N
TCGA-KO-8403-11A-01R-2314-13	hsa-mir-23a	34981.0	3443.5019	Y
TCGA-KO-8403-11A-01R-2314-13	hsa-mir-23b	28407.0	2796.362553	Y
TCGA-KO-8403-11A-01R-2314-13	hsa-mir-23c	9.0	0.885953	N
TCGA-KO-8403-11A-01R-2314-13	hsa-mir-24-1	401.0	39.474122	N
TCGA-KO-8403-11A-01R-2314-13	hsa-mir-24-2	13288.0	1308.060183	N
TCGA-KO-8403-11A-01R-2314-13	hsa-mir-25	27698.0	2726.569155	N
TCGA-KO-8403-11A-01R-2314-13	hsa-mir-26a-1	29.0	2.854737	N
TCGA-KO-8403-11A-01R-2314-13	hsa-mir-26a-2	21387.0	2105.31932	N
TCGA-KO-8403-11A-01R-2314-13	hsa-mir-26b	4406.0	433.723146	N
TCGA-KO-8403-11A-01R-2314-13	hsa-mir-27a	9380.0	923.359762	Y
TCGA-KO-8403-11A-01R-2314-13	hsa-mir-27b	26815.0	2639.647336	Y
TCGA-KO-8403-11A-01R-2314-13	hsa-mir-28	18302.0	1801.634366	N
TCGA-KO-8403-11A-01R-2314-13	hsa-mir-2861	0.0	0.0	N
TCGA-KO-8403-11A-01R-2314-13	hsa-mir-2909	0.0	0.0	N
TCGA-KO-8403-11A-01R-2314-13	hsa-mir-296	31.0	3.051615	N
TCGA-KO-8403-11A-01R-2314-13	hsa-mir-297	0.0	0.0	N
TCGA-KO-8403-11A-01R-2314-13	hsa-mir-298	0.0	0.0	N
TCGA-KO-8403-11A-01R-2314-13	hsa-mir-299	3.0	0.295318	N
TCGA-KO-8403-11A-01R-2314-13	hsa-mir-29a	131271.0	12922.213142	N
TCGA-KO-8403-11A-01R-2314-13	hsa-mir-29b-1	4896.0	481.958357	Y
TCGA-KO-8403-11A-01R-2314-13	hsa-mir-29b-2	5121.0	504.107179	Y
TCGA-KO-8403-11A-01R-2314-13	hsa-mir-29c	34843.0	3429.917289	Y
TCGA-KO-8403-11A-01R-2314-13	hsa-mir-300	0.0	0.0	N
TCGA-KO-8403-11A-01R-2314-13	hsa-mir-301a	63.0	6.20167	N
TCGA-KO-8403-11A-01R-2314-13	hsa-mir-301b	2.0	0.196878	N
TCGA-KO-8403-11A-01R-2314-13	hsa-mir-302a	2.0	0.196878	N
TCGA-KO-8403-11A-01R-2314-13	hsa-mir-302b	2.0	0.196878	N
TCGA-KO-8403-11A-01R-2314-13	hsa-mir-302c	0.0	0.0	N
TCGA-KO-8403-11A-01R-2314-13	hsa-mir-302d	0.0	0.0	N
TCGA-KO-8403-11A-01R-2314-13	hsa-mir-302e	0.0	0.0	N
TCGA-KO-8403-11A-01R-2314-13	hsa-mir-302f	0.0	0.0	N
TCGA-KO-8403-11A-01R-2314-13	hsa-mir-3065	522.0	51.385266	N
TCGA-KO-8403-11A-01R-2314-13	hsa-mir-3074	58.0	5.709474	N
TCGA-KO-8403-11A-01R-2314-13	hsa-mir-30a	2381360.0	234419.189975	Y
TCGA-KO-8403-11A-01R-2314-13	hsa-mir-30b	5799.0	570.848961	Y
TCGA-KO-8403-11A-01R-2314-13	hsa-mir-30c-1	48.0	4.725082	N
TCGA-KO-8403-11A-01R-2314-13	hsa-mir-30c-2	24256.0	2387.741405	Y
TCGA-KO-8403-11A-01R-2314-13	hsa-mir-30d	135111.0	13300.219697	N
TCGA-KO-8403-11A-01R-2314-13	hsa-mir-30e	203647.0	20046.849187	Y
TCGA-KO-8403-11A-01R-2314-13	hsa-mir-31	107.0	10.532995	N
TCGA-KO-8403-11A-01R-2314-13	hsa-mir-3115	0.0	0.0	N
TCGA-KO-8403-11A-01R-2314-13	hsa-mir-3116-1	0.0	0.0	N
TCGA-KO-8403-11A-01R-2314-13	hsa-mir-3116-2	1.0	0.098439	N
TCGA-KO-8403-11A-01R-2314-13	hsa-mir-3117	12.0	1.18127	N
TCGA-KO-8403-11A-01R-2314-13	hsa-mir-3118-1	0.0	0.0	N
TCGA-KO-8403-11A-01R-2314-13	hsa-mir-3118-2	0.0	0.0	N
TCGA-KO-8403-11A-01R-2314-13	hsa-mir-3118-3	0.0	0.0	N
TCGA-KO-8403-11A-01R-2314-13	hsa-mir-3118-4	0.0	0.0	N
TCGA-KO-8403-11A-01R-2314-13	hsa-mir-3118-5	0.0	0.0	N
TCGA-KO-8403-11A-01R-2314-13	hsa-mir-3118-6	0.0	0.0	N
TCGA-KO-8403-11A-01R-2314-13	hsa-mir-3119-1	0.0	0.0	N
TCGA-KO-8403-11A-01R-2314-13	hsa-mir-3119-2	0.0	0.0	N
TCGA-KO-8403-11A-01R-2314-13	hsa-mir-3120	0.0	0.0	N
TCGA-KO-8403-11A-01R-2314-13	hsa-mir-3121	0.0	0.0	N
TCGA-KO-8403-11A-01R-2314-13	hsa-mir-3122	0.0	0.0	N
TCGA-KO-8403-11A-01R-2314-13	hsa-mir-3123	0.0	0.0	N
TCGA-KO-8403-11A-01R-2314-13	hsa-mir-3124	2.0	0.196878	N
TCGA-KO-8403-11A-01R-2314-13	hsa-mir-3125	3.0	0.295318	N
TCGA-KO-8403-11A-01R-2314-13	hsa-mir-3126	0.0	0.0	N
TCGA-KO-8403-11A-01R-2314-13	hsa-mir-3127	19.0	1.870345	N
TCGA-KO-8403-11A-01R-2314-13	hsa-mir-3128	0.0	0.0	N
TCGA-KO-8403-11A-01R-2314-13	hsa-mir-3129	0.0	0.0	N
TCGA-KO-8403-11A-01R-2314-13	hsa-mir-3130-1	26.0	2.559419	N
TCGA-KO-8403-11A-01R-2314-13	hsa-mir-3130-2	0.0	0.0	N
TCGA-KO-8403-11A-01R-2314-13	hsa-mir-3131	0.0	0.0	N
TCGA-KO-8403-11A-01R-2314-13	hsa-mir-3132	0.0	0.0	N
TCGA-KO-8403-11A-01R-2314-13	hsa-mir-3133	0.0	0.0	N
TCGA-KO-8403-11A-01R-2314-13	hsa-mir-3134	0.0	0.0	N
TCGA-KO-8403-11A-01R-2314-13	hsa-mir-3135	0.0	0.0	N
TCGA-KO-8403-11A-01R-2314-13	hsa-mir-3136	2.0	0.196878	N
TCGA-KO-8403-11A-01R-2314-13	hsa-mir-3137	0.0	0.0	N
TCGA-KO-8403-11A-01R-2314-13	hsa-mir-3138	0.0	0.0	N
TCGA-KO-8403-11A-01R-2314-13	hsa-mir-3139	0.0	0.0	N
TCGA-KO-8403-11A-01R-2314-13	hsa-mir-3140	1.0	0.098439	N
TCGA-KO-8403-11A-01R-2314-13	hsa-mir-3141	0.0	0.0	N
TCGA-KO-8403-11A-01R-2314-13	hsa-mir-3142	0.0	0.0	N
TCGA-KO-8403-11A-01R-2314-13	hsa-mir-3143	0.0	0.0	N
TCGA-KO-8403-11A-01R-2314-13	hsa-mir-3144	5.0	0.492196	N
TCGA-KO-8403-11A-01R-2314-13	hsa-mir-3145	0.0	0.0	N
TCGA-KO-8403-11A-01R-2314-13	hsa-mir-3146	3.0	0.295318	N
TCGA-KO-8403-11A-01R-2314-13	hsa-mir-3147	0.0	0.0	N
TCGA-KO-8403-11A-01R-2314-13	hsa-mir-3148	0.0	0.0	N
TCGA-KO-8403-11A-01R-2314-13	hsa-mir-3149	0.0	0.0	N
TCGA-KO-8403-11A-01R-2314-13	hsa-mir-3150	0.0	0.0	N
TCGA-KO-8403-11A-01R-2314-13	hsa-mir-3150b	3.0	0.295318	N
TCGA-KO-8403-11A-01R-2314-13	hsa-mir-3151	0.0	0.0	N
TCGA-KO-8403-11A-01R-2314-13	hsa-mir-3152	0.0	0.0	N
TCGA-KO-8403-11A-01R-2314-13	hsa-mir-3153	0.0	0.0	N
TCGA-KO-8403-11A-01R-2314-13	hsa-mir-3154	5.0	0.492196	N
TCGA-KO-8403-11A-01R-2314-13	hsa-mir-3155	0.0	0.0	N
TCGA-KO-8403-11A-01R-2314-13	hsa-mir-3156-1	0.0	0.0	N
TCGA-KO-8403-11A-01R-2314-13	hsa-mir-3156-2	0.0	0.0	N
TCGA-KO-8403-11A-01R-2314-13	hsa-mir-3156-3	0.0	0.0	N
TCGA-KO-8403-11A-01R-2314-13	hsa-mir-3157	6.0	0.590635	N
TCGA-KO-8403-11A-01R-2314-13	hsa-mir-3158-1	0.0	0.0	N
TCGA-KO-8403-11A-01R-2314-13	hsa-mir-3158-2	0.0	0.0	N
TCGA-KO-8403-11A-01R-2314-13	hsa-mir-3159	0.0	0.0	N
TCGA-KO-8403-11A-01R-2314-13	hsa-mir-3160-1	0.0	0.0	N
TCGA-KO-8403-11A-01R-2314-13	hsa-mir-3160-2	0.0	0.0	N
TCGA-KO-8403-11A-01R-2314-13	hsa-mir-3161	6.0	0.590635	N
TCGA-KO-8403-11A-01R-2314-13	hsa-mir-3162	0.0	0.0	N
TCGA-KO-8403-11A-01R-2314-13	hsa-mir-3163	0.0	0.0	N
TCGA-KO-8403-11A-01R-2314-13	hsa-mir-3164	0.0	0.0	N
TCGA-KO-8403-11A-01R-2314-13	hsa-mir-3165	0.0	0.0	N
TCGA-KO-8403-11A-01R-2314-13	hsa-mir-3166	0.0	0.0	N
TCGA-KO-8403-11A-01R-2314-13	hsa-mir-3167	0.0	0.0	N
TCGA-KO-8403-11A-01R-2314-13	hsa-mir-3168	0.0	0.0	N
TCGA-KO-8403-11A-01R-2314-13	hsa-mir-3169	0.0	0.0	N
TCGA-KO-8403-11A-01R-2314-13	hsa-mir-3170	22.0	2.165663	N
TCGA-KO-8403-11A-01R-2314-13	hsa-mir-3171	0.0	0.0	N
TCGA-KO-8403-11A-01R-2314-13	hsa-mir-3173	4.0	0.393757	N
TCGA-KO-8403-11A-01R-2314-13	hsa-mir-3174	1.0	0.098439	N
TCGA-KO-8403-11A-01R-2314-13	hsa-mir-3175	0.0	0.0	N
TCGA-KO-8403-11A-01R-2314-13	hsa-mir-3176	1.0	0.098439	N
TCGA-KO-8403-11A-01R-2314-13	hsa-mir-3177	0.0	0.0	N
TCGA-KO-8403-11A-01R-2314-13	hsa-mir-3178	1.0	0.098439	N
TCGA-KO-8403-11A-01R-2314-13	hsa-mir-3179-1	0.0	0.0	N
TCGA-KO-8403-11A-01R-2314-13	hsa-mir-3179-2	0.0	0.0	N
TCGA-KO-8403-11A-01R-2314-13	hsa-mir-3179-3	0.0	0.0	N
TCGA-KO-8403-11A-01R-2314-13	hsa-mir-3180-1	0.0	0.0	N
TCGA-KO-8403-11A-01R-2314-13	hsa-mir-3180-2	0.0	0.0	N
TCGA-KO-8403-11A-01R-2314-13	hsa-mir-3180-3	0.0	0.0	N
TCGA-KO-8403-11A-01R-2314-13	hsa-mir-3180-4	0.0	0.0	N
TCGA-KO-8403-11A-01R-2314-13	hsa-mir-3180-5	0.0	0.0	N
TCGA-KO-8403-11A-01R-2314-13	hsa-mir-3181	0.0	0.0	N
TCGA-KO-8403-11A-01R-2314-13	hsa-mir-3182	0.0	0.0	N
TCGA-KO-8403-11A-01R-2314-13	hsa-mir-3183	0.0	0.0	N
TCGA-KO-8403-11A-01R-2314-13	hsa-mir-3184	1.0	0.098439	N
TCGA-KO-8403-11A-01R-2314-13	hsa-mir-3185	0.0	0.0	N
TCGA-KO-8403-11A-01R-2314-13	hsa-mir-3186	0.0	0.0	N
TCGA-KO-8403-11A-01R-2314-13	hsa-mir-3187	0.0	0.0	N
TCGA-KO-8403-11A-01R-2314-13	hsa-mir-3188	5.0	0.492196	N
TCGA-KO-8403-11A-01R-2314-13	hsa-mir-3189	6.0	0.590635	N
TCGA-KO-8403-11A-01R-2314-13	hsa-mir-3190	1.0	0.098439	N
TCGA-KO-8403-11A-01R-2314-13	hsa-mir-3191	1.0	0.098439	N
TCGA-KO-8403-11A-01R-2314-13	hsa-mir-3192	0.0	0.0	N
TCGA-KO-8403-11A-01R-2314-13	hsa-mir-3193	2.0	0.196878	N
TCGA-KO-8403-11A-01R-2314-13	hsa-mir-3194	2.0	0.196878	N
TCGA-KO-8403-11A-01R-2314-13	hsa-mir-3195	0.0	0.0	N
TCGA-KO-8403-11A-01R-2314-13	hsa-mir-3196	0.0	0.0	N
TCGA-KO-8403-11A-01R-2314-13	hsa-mir-3197	0.0	0.0	N
TCGA-KO-8403-11A-01R-2314-13	hsa-mir-3198	0.0	0.0	N
TCGA-KO-8403-11A-01R-2314-13	hsa-mir-3199-1	6.0	0.590635	N
TCGA-KO-8403-11A-01R-2314-13	hsa-mir-3199-2	11.0	1.082831	N
TCGA-KO-8403-11A-01R-2314-13	hsa-mir-32	207.0	20.376916	N
TCGA-KO-8403-11A-01R-2314-13	hsa-mir-3200	12.0	1.18127	N
TCGA-KO-8403-11A-01R-2314-13	hsa-mir-3201	0.0	0.0	N
TCGA-KO-8403-11A-01R-2314-13	hsa-mir-3202-1	0.0	0.0	N
TCGA-KO-8403-11A-01R-2314-13	hsa-mir-3202-2	0.0	0.0	N
TCGA-KO-8403-11A-01R-2314-13	hsa-mir-320a	2711.0	266.86869	Y
TCGA-KO-8403-11A-01R-2314-13	hsa-mir-320b-1	0.0	0.0	N
TCGA-KO-8403-11A-01R-2314-13	hsa-mir-320b-2	37.0	3.642251	Y
TCGA-KO-8403-11A-01R-2314-13	hsa-mir-320c-1	3.0	0.295318	N
TCGA-KO-8403-11A-01R-2314-13	hsa-mir-320c-2	2.0	0.196878	N
TCGA-KO-8403-11A-01R-2314-13	hsa-mir-320d-1	3.0	0.295318	N
TCGA-KO-8403-11A-01R-2314-13	hsa-mir-320d-2	4.0	0.393757	N
TCGA-KO-8403-11A-01R-2314-13	hsa-mir-320e	1.0	0.098439	N
TCGA-KO-8403-11A-01R-2314-13	hsa-mir-323	10.0	0.984392	N
TCGA-KO-8403-11A-01R-2314-13	hsa-mir-323b	10.0	0.984392	N
TCGA-KO-8403-11A-01R-2314-13	hsa-mir-324	311.0	30.614593	N
TCGA-KO-8403-11A-01R-2314-13	hsa-mir-325	0.0	0.0	N
TCGA-KO-8403-11A-01R-2314-13	hsa-mir-326	51.0	5.0204	N
TCGA-KO-8403-11A-01R-2314-13	hsa-mir-328	502.0	49.416482	N
TCGA-KO-8403-11A-01R-2314-13	hsa-mir-329-1	1.0	0.098439	N
TCGA-KO-8403-11A-01R-2314-13	hsa-mir-329-2	2.0	0.196878	N
TCGA-KO-8403-11A-01R-2314-13	hsa-mir-330	92.0	9.056407	N
TCGA-KO-8403-11A-01R-2314-13	hsa-mir-331	193.0	18.998767	N
TCGA-KO-8403-11A-01R-2314-13	hsa-mir-335	436.0	42.919494	N
TCGA-KO-8403-11A-01R-2314-13	hsa-mir-337	88.0	8.66265	N
TCGA-KO-8403-11A-01R-2314-13	hsa-mir-338	1810.0	178.174965	N
TCGA-KO-8403-11A-01R-2314-13	hsa-mir-339	122.0	12.009583	N
TCGA-KO-8403-11A-01R-2314-13	hsa-mir-33a	348.0	34.256844	N
TCGA-KO-8403-11A-01R-2314-13	hsa-mir-33b	22.0	2.165663	N
TCGA-KO-8403-11A-01R-2314-13	hsa-mir-340	71.0	6.989184	N
TCGA-KO-8403-11A-01R-2314-13	hsa-mir-342	153.0	15.061199	N
TCGA-KO-8403-11A-01R-2314-13	hsa-mir-345	76.0	7.48138	N
TCGA-KO-8403-11A-01R-2314-13	hsa-mir-346	0.0	0.0	N
TCGA-KO-8403-11A-01R-2314-13	hsa-mir-34a	1114.0	109.661277	N
TCGA-KO-8403-11A-01R-2314-13	hsa-mir-34b	8.0	0.787514	N
TCGA-KO-8403-11A-01R-2314-13	hsa-mir-34c	32.0	3.150055	N
TCGA-KO-8403-11A-01R-2314-13	hsa-mir-3605	39.0	3.839129	N
TCGA-KO-8403-11A-01R-2314-13	hsa-mir-3606	0.0	0.0	N
TCGA-KO-8403-11A-01R-2314-13	hsa-mir-3607	188.0	18.506571	N
TCGA-KO-8403-11A-01R-2314-13	hsa-mir-3609	3.0	0.295318	N
TCGA-KO-8403-11A-01R-2314-13	hsa-mir-361	2852.0	280.748618	N
TCGA-KO-8403-11A-01R-2314-13	hsa-mir-3610	3.0	0.295318	N
TCGA-KO-8403-11A-01R-2314-13	hsa-mir-3611	1.0	0.098439	N
TCGA-KO-8403-11A-01R-2314-13	hsa-mir-3612	0.0	0.0	N
TCGA-KO-8403-11A-01R-2314-13	hsa-mir-3613	62.0	6.103231	N
TCGA-KO-8403-11A-01R-2314-13	hsa-mir-3614	5.0	0.492196	N
TCGA-KO-8403-11A-01R-2314-13	hsa-mir-3615	48.0	4.725082	N
TCGA-KO-8403-11A-01R-2314-13	hsa-mir-3616	1.0	0.098439	N
TCGA-KO-8403-11A-01R-2314-13	hsa-mir-3617	0.0	0.0	N
TCGA-KO-8403-11A-01R-2314-13	hsa-mir-3618	0.0	0.0	N
TCGA-KO-8403-11A-01R-2314-13	hsa-mir-3619	1.0	0.098439	N
TCGA-KO-8403-11A-01R-2314-13	hsa-mir-362	554.0	54.535321	N
TCGA-KO-8403-11A-01R-2314-13	hsa-mir-3620	0.0	0.0	N
TCGA-KO-8403-11A-01R-2314-13	hsa-mir-3621	0.0	0.0	N
TCGA-KO-8403-11A-01R-2314-13	hsa-mir-3622a	3.0	0.295318	N
TCGA-KO-8403-11A-01R-2314-13	hsa-mir-3622b	0.0	0.0	N
TCGA-KO-8403-11A-01R-2314-13	hsa-mir-363	292.0	28.744248	N
TCGA-KO-8403-11A-01R-2314-13	hsa-mir-3646	0.0	0.0	N
TCGA-KO-8403-11A-01R-2314-13	hsa-mir-3647	20.0	1.968784	N
TCGA-KO-8403-11A-01R-2314-13	hsa-mir-3648	11.0	1.082831	N
TCGA-KO-8403-11A-01R-2314-13	hsa-mir-3649	0.0	0.0	N
TCGA-KO-8403-11A-01R-2314-13	hsa-mir-365-1	79.0	7.776697	N
TCGA-KO-8403-11A-01R-2314-13	hsa-mir-365-2	90.0	8.859529	N
TCGA-KO-8403-11A-01R-2314-13	hsa-mir-3650	0.0	0.0	N
TCGA-KO-8403-11A-01R-2314-13	hsa-mir-3651	0.0	0.0	N
TCGA-KO-8403-11A-01R-2314-13	hsa-mir-3652	0.0	0.0	N
TCGA-KO-8403-11A-01R-2314-13	hsa-mir-3653	22.0	2.165663	N
TCGA-KO-8403-11A-01R-2314-13	hsa-mir-3654	0.0	0.0	N
TCGA-KO-8403-11A-01R-2314-13	hsa-mir-3655	1.0	0.098439	N
TCGA-KO-8403-11A-01R-2314-13	hsa-mir-3656	2.0	0.196878	N
TCGA-KO-8403-11A-01R-2314-13	hsa-mir-3657	1.0	0.098439	N
TCGA-KO-8403-11A-01R-2314-13	hsa-mir-3658	0.0	0.0	N
TCGA-KO-8403-11A-01R-2314-13	hsa-mir-3659	0.0	0.0	N
TCGA-KO-8403-11A-01R-2314-13	hsa-mir-3660	0.0	0.0	N
TCGA-KO-8403-11A-01R-2314-13	hsa-mir-3661	0.0	0.0	N
TCGA-KO-8403-11A-01R-2314-13	hsa-mir-3662	0.0	0.0	N
TCGA-KO-8403-11A-01R-2314-13	hsa-mir-3663	0.0	0.0	N
TCGA-KO-8403-11A-01R-2314-13	hsa-mir-3664	5.0	0.492196	N
TCGA-KO-8403-11A-01R-2314-13	hsa-mir-3665	0.0	0.0	N
TCGA-KO-8403-11A-01R-2314-13	hsa-mir-3666	0.0	0.0	N
TCGA-KO-8403-11A-01R-2314-13	hsa-mir-3667	1.0	0.098439	N
TCGA-KO-8403-11A-01R-2314-13	hsa-mir-3668	0.0	0.0	N
TCGA-KO-8403-11A-01R-2314-13	hsa-mir-3669	0.0	0.0	N
TCGA-KO-8403-11A-01R-2314-13	hsa-mir-367	0.0	0.0	N
TCGA-KO-8403-11A-01R-2314-13	hsa-mir-3670	0.0	0.0	N
TCGA-KO-8403-11A-01R-2314-13	hsa-mir-3671	0.0	0.0	N
TCGA-KO-8403-11A-01R-2314-13	hsa-mir-3672	0.0	0.0	N
TCGA-KO-8403-11A-01R-2314-13	hsa-mir-3673	0.0	0.0	N
TCGA-KO-8403-11A-01R-2314-13	hsa-mir-3674	0.0	0.0	N
TCGA-KO-8403-11A-01R-2314-13	hsa-mir-3675	0.0	0.0	N
TCGA-KO-8403-11A-01R-2314-13	hsa-mir-3676	8.0	0.787514	N
TCGA-KO-8403-11A-01R-2314-13	hsa-mir-3677	21.0	2.067223	N
TCGA-KO-8403-11A-01R-2314-13	hsa-mir-3678	2.0	0.196878	N
TCGA-KO-8403-11A-01R-2314-13	hsa-mir-3679	0.0	0.0	N
TCGA-KO-8403-11A-01R-2314-13	hsa-mir-3680	1.0	0.098439	N
TCGA-KO-8403-11A-01R-2314-13	hsa-mir-3681	0.0	0.0	N
TCGA-KO-8403-11A-01R-2314-13	hsa-mir-3682	2.0	0.196878	N
TCGA-KO-8403-11A-01R-2314-13	hsa-mir-3683	0.0	0.0	N
TCGA-KO-8403-11A-01R-2314-13	hsa-mir-3684	2.0	0.196878	N
TCGA-KO-8403-11A-01R-2314-13	hsa-mir-3685	0.0	0.0	N
TCGA-KO-8403-11A-01R-2314-13	hsa-mir-3686	0.0	0.0	N
TCGA-KO-8403-11A-01R-2314-13	hsa-mir-3687	2.0	0.196878	N
TCGA-KO-8403-11A-01R-2314-13	hsa-mir-3688	1.0	0.098439	N
TCGA-KO-8403-11A-01R-2314-13	hsa-mir-3689a	0.0	0.0	N
TCGA-KO-8403-11A-01R-2314-13	hsa-mir-3689b	0.0	0.0	N
TCGA-KO-8403-11A-01R-2314-13	hsa-mir-369	33.0	3.248494	N
TCGA-KO-8403-11A-01R-2314-13	hsa-mir-3690	4.0	0.393757	N
TCGA-KO-8403-11A-01R-2314-13	hsa-mir-3691	0.0	0.0	N
TCGA-KO-8403-11A-01R-2314-13	hsa-mir-3692	0.0	0.0	N
TCGA-KO-8403-11A-01R-2314-13	hsa-mir-370	45.0	4.429764	N
TCGA-KO-8403-11A-01R-2314-13	hsa-mir-371	0.0	0.0	N
TCGA-KO-8403-11A-01R-2314-13	hsa-mir-3713	0.0	0.0	N
TCGA-KO-8403-11A-01R-2314-13	hsa-mir-3714	0.0	0.0	N
TCGA-KO-8403-11A-01R-2314-13	hsa-mir-372	4.0	0.393757	N
TCGA-KO-8403-11A-01R-2314-13	hsa-mir-373	0.0	0.0	N
TCGA-KO-8403-11A-01R-2314-13	hsa-mir-374a	4790.0	471.523802	N
TCGA-KO-8403-11A-01R-2314-13	hsa-mir-374b	412.0	40.556953	Y
TCGA-KO-8403-11A-01R-2314-13	hsa-mir-374c	1.0	0.098439	Y
TCGA-KO-8403-11A-01R-2314-13	hsa-mir-375	1143.0	112.516014	N
TCGA-KO-8403-11A-01R-2314-13	hsa-mir-376a-1	2.0	0.196878	N
TCGA-KO-8403-11A-01R-2314-13	hsa-mir-376a-2	0.0	0.0	N
TCGA-KO-8403-11A-01R-2314-13	hsa-mir-376b	2.0	0.196878	N
TCGA-KO-8403-11A-01R-2314-13	hsa-mir-376c	31.0	3.051615	N
TCGA-KO-8403-11A-01R-2314-13	hsa-mir-377	7.0	0.689074	N
TCGA-KO-8403-11A-01R-2314-13	hsa-mir-378	1826.0	179.749992	N
TCGA-KO-8403-11A-01R-2314-13	hsa-mir-378b	0.0	0.0	N
TCGA-KO-8403-11A-01R-2314-13	hsa-mir-378c	44.0	4.331325	N
TCGA-KO-8403-11A-01R-2314-13	hsa-mir-379	2194.0	215.97562	N
TCGA-KO-8403-11A-01R-2314-13	hsa-mir-380	2.0	0.196878	N
TCGA-KO-8403-11A-01R-2314-13	hsa-mir-381	233.0	22.936335	N
TCGA-KO-8403-11A-01R-2314-13	hsa-mir-382	49.0	4.823521	N
TCGA-KO-8403-11A-01R-2314-13	hsa-mir-383	0.0	0.0	N
TCGA-KO-8403-11A-01R-2314-13	hsa-mir-384	0.0	0.0	N
TCGA-KO-8403-11A-01R-2314-13	hsa-mir-3907	0.0	0.0	N
TCGA-KO-8403-11A-01R-2314-13	hsa-mir-3908	0.0	0.0	N
TCGA-KO-8403-11A-01R-2314-13	hsa-mir-3909	1.0	0.098439	N
TCGA-KO-8403-11A-01R-2314-13	hsa-mir-3910-1	0.0	0.0	N
TCGA-KO-8403-11A-01R-2314-13	hsa-mir-3910-2	0.0	0.0	N
TCGA-KO-8403-11A-01R-2314-13	hsa-mir-3911	0.0	0.0	N
TCGA-KO-8403-11A-01R-2314-13	hsa-mir-3912	10.0	0.984392	N
TCGA-KO-8403-11A-01R-2314-13	hsa-mir-3913-1	39.0	3.839129	N
TCGA-KO-8403-11A-01R-2314-13	hsa-mir-3913-2	0.0	0.0	N
TCGA-KO-8403-11A-01R-2314-13	hsa-mir-3914-1	0.0	0.0	N
TCGA-KO-8403-11A-01R-2314-13	hsa-mir-3914-2	0.0	0.0	N
TCGA-KO-8403-11A-01R-2314-13	hsa-mir-3915	0.0	0.0	N
TCGA-KO-8403-11A-01R-2314-13	hsa-mir-3916	0.0	0.0	N
TCGA-KO-8403-11A-01R-2314-13	hsa-mir-3917	5.0	0.492196	N
TCGA-KO-8403-11A-01R-2314-13	hsa-mir-3918	0.0	0.0	N
TCGA-KO-8403-11A-01R-2314-13	hsa-mir-3919	0.0	0.0	N
TCGA-KO-8403-11A-01R-2314-13	hsa-mir-3920	0.0	0.0	N
TCGA-KO-8403-11A-01R-2314-13	hsa-mir-3921	1.0	0.098439	N
TCGA-KO-8403-11A-01R-2314-13	hsa-mir-3922	0.0	0.0	N
TCGA-KO-8403-11A-01R-2314-13	hsa-mir-3923	0.0	0.0	N
TCGA-KO-8403-11A-01R-2314-13	hsa-mir-3924	0.0	0.0	N
TCGA-KO-8403-11A-01R-2314-13	hsa-mir-3925	0.0	0.0	N
TCGA-KO-8403-11A-01R-2314-13	hsa-mir-3926-1	11.0	1.082831	N
TCGA-KO-8403-11A-01R-2314-13	hsa-mir-3926-2	2.0	0.196878	N
TCGA-KO-8403-11A-01R-2314-13	hsa-mir-3927	0.0	0.0	N
TCGA-KO-8403-11A-01R-2314-13	hsa-mir-3928	11.0	1.082831	N
TCGA-KO-8403-11A-01R-2314-13	hsa-mir-3929	0.0	0.0	N
TCGA-KO-8403-11A-01R-2314-13	hsa-mir-3934	6.0	0.590635	N
TCGA-KO-8403-11A-01R-2314-13	hsa-mir-3935	0.0	0.0	N
TCGA-KO-8403-11A-01R-2314-13	hsa-mir-3936	4.0	0.393757	N
TCGA-KO-8403-11A-01R-2314-13	hsa-mir-3937	7.0	0.689074	N
TCGA-KO-8403-11A-01R-2314-13	hsa-mir-3938	0.0	0.0	N
TCGA-KO-8403-11A-01R-2314-13	hsa-mir-3939	0.0	0.0	N
TCGA-KO-8403-11A-01R-2314-13	hsa-mir-3940	2.0	0.196878	N
TCGA-KO-8403-11A-01R-2314-13	hsa-mir-3941	4.0	0.393757	N
TCGA-KO-8403-11A-01R-2314-13	hsa-mir-3942	1.0	0.098439	N
TCGA-KO-8403-11A-01R-2314-13	hsa-mir-3943	0.0	0.0	N
TCGA-KO-8403-11A-01R-2314-13	hsa-mir-3944	2.0	0.196878	N
TCGA-KO-8403-11A-01R-2314-13	hsa-mir-3945	1.0	0.098439	N
TCGA-KO-8403-11A-01R-2314-13	hsa-mir-409	75.0	7.382941	N
TCGA-KO-8403-11A-01R-2314-13	hsa-mir-410	55.0	5.414156	N
TCGA-KO-8403-11A-01R-2314-13	hsa-mir-411	16.0	1.575027	N
TCGA-KO-8403-11A-01R-2314-13	hsa-mir-412	3.0	0.295318	N
TCGA-KO-8403-11A-01R-2314-13	hsa-mir-421	7.0	0.689074	N
TCGA-KO-8403-11A-01R-2314-13	hsa-mir-422a	0.0	0.0	N
TCGA-KO-8403-11A-01R-2314-13	hsa-mir-423	1123.0	110.547229	N
TCGA-KO-8403-11A-01R-2314-13	hsa-mir-424	2878.0	283.308038	N
TCGA-KO-8403-11A-01R-2314-13	hsa-mir-425	230.0	22.641018	N
TCGA-KO-8403-11A-01R-2314-13	hsa-mir-4251	0.0	0.0	N
TCGA-KO-8403-11A-01R-2314-13	hsa-mir-4252	0.0	0.0	N
TCGA-KO-8403-11A-01R-2314-13	hsa-mir-4253	0.0	0.0	N
TCGA-KO-8403-11A-01R-2314-13	hsa-mir-4254	0.0	0.0	N
TCGA-KO-8403-11A-01R-2314-13	hsa-mir-4255	0.0	0.0	N
TCGA-KO-8403-11A-01R-2314-13	hsa-mir-4256	0.0	0.0	N
TCGA-KO-8403-11A-01R-2314-13	hsa-mir-4257	0.0	0.0	N
TCGA-KO-8403-11A-01R-2314-13	hsa-mir-4258	0.0	0.0	N
TCGA-KO-8403-11A-01R-2314-13	hsa-mir-4259	0.0	0.0	N
TCGA-KO-8403-11A-01R-2314-13	hsa-mir-4260	0.0	0.0	N
TCGA-KO-8403-11A-01R-2314-13	hsa-mir-4261	0.0	0.0	N
TCGA-KO-8403-11A-01R-2314-13	hsa-mir-4262	0.0	0.0	N
TCGA-KO-8403-11A-01R-2314-13	hsa-mir-4263	0.0	0.0	N
TCGA-KO-8403-11A-01R-2314-13	hsa-mir-4264	0.0	0.0	N
TCGA-KO-8403-11A-01R-2314-13	hsa-mir-4265	0.0	0.0	N
TCGA-KO-8403-11A-01R-2314-13	hsa-mir-4266	0.0	0.0	N
TCGA-KO-8403-11A-01R-2314-13	hsa-mir-4267	0.0	0.0	N
TCGA-KO-8403-11A-01R-2314-13	hsa-mir-4268	0.0	0.0	N
TCGA-KO-8403-11A-01R-2314-13	hsa-mir-4269	0.0	0.0	N
TCGA-KO-8403-11A-01R-2314-13	hsa-mir-4270	0.0	0.0	N
TCGA-KO-8403-11A-01R-2314-13	hsa-mir-4271	0.0	0.0	N
TCGA-KO-8403-11A-01R-2314-13	hsa-mir-4272	0.0	0.0	N
TCGA-KO-8403-11A-01R-2314-13	hsa-mir-4273	0.0	0.0	N
TCGA-KO-8403-11A-01R-2314-13	hsa-mir-4274	0.0	0.0	N
TCGA-KO-8403-11A-01R-2314-13	hsa-mir-4275	0.0	0.0	N
TCGA-KO-8403-11A-01R-2314-13	hsa-mir-4276	0.0	0.0	N
TCGA-KO-8403-11A-01R-2314-13	hsa-mir-4277	0.0	0.0	N
TCGA-KO-8403-11A-01R-2314-13	hsa-mir-4278	0.0	0.0	N
TCGA-KO-8403-11A-01R-2314-13	hsa-mir-4279	0.0	0.0	N
TCGA-KO-8403-11A-01R-2314-13	hsa-mir-4280	0.0	0.0	N
TCGA-KO-8403-11A-01R-2314-13	hsa-mir-4281	0.0	0.0	N
TCGA-KO-8403-11A-01R-2314-13	hsa-mir-4282	0.0	0.0	N
TCGA-KO-8403-11A-01R-2314-13	hsa-mir-4283-1	0.0	0.0	N
TCGA-KO-8403-11A-01R-2314-13	hsa-mir-4283-2	0.0	0.0	N
TCGA-KO-8403-11A-01R-2314-13	hsa-mir-4284	0.0	0.0	N
TCGA-KO-8403-11A-01R-2314-13	hsa-mir-4285	0.0	0.0	N
TCGA-KO-8403-11A-01R-2314-13	hsa-mir-4286	0.0	0.0	N
TCGA-KO-8403-11A-01R-2314-13	hsa-mir-4287	0.0	0.0	N
TCGA-KO-8403-11A-01R-2314-13	hsa-mir-4288	0.0	0.0	N
TCGA-KO-8403-11A-01R-2314-13	hsa-mir-4289	0.0	0.0	N
TCGA-KO-8403-11A-01R-2314-13	hsa-mir-429	1053.0	103.656485	N
TCGA-KO-8403-11A-01R-2314-13	hsa-mir-4290	0.0	0.0	N
TCGA-KO-8403-11A-01R-2314-13	hsa-mir-4291	0.0	0.0	N
TCGA-KO-8403-11A-01R-2314-13	hsa-mir-4292	0.0	0.0	N
TCGA-KO-8403-11A-01R-2314-13	hsa-mir-4293	0.0	0.0	N
TCGA-KO-8403-11A-01R-2314-13	hsa-mir-4294	0.0	0.0	N
TCGA-KO-8403-11A-01R-2314-13	hsa-mir-4295	0.0	0.0	N
TCGA-KO-8403-11A-01R-2314-13	hsa-mir-4296	0.0	0.0	N
TCGA-KO-8403-11A-01R-2314-13	hsa-mir-4297	0.0	0.0	N
TCGA-KO-8403-11A-01R-2314-13	hsa-mir-4298	0.0	0.0	N
TCGA-KO-8403-11A-01R-2314-13	hsa-mir-4299	0.0	0.0	N
TCGA-KO-8403-11A-01R-2314-13	hsa-mir-4300	0.0	0.0	N
TCGA-KO-8403-11A-01R-2314-13	hsa-mir-4301	0.0	0.0	N
TCGA-KO-8403-11A-01R-2314-13	hsa-mir-4302	0.0	0.0	N
TCGA-KO-8403-11A-01R-2314-13	hsa-mir-4303	0.0	0.0	N
TCGA-KO-8403-11A-01R-2314-13	hsa-mir-4304	0.0	0.0	N
TCGA-KO-8403-11A-01R-2314-13	hsa-mir-4305	0.0	0.0	N
TCGA-KO-8403-11A-01R-2314-13	hsa-mir-4306	0.0	0.0	N
TCGA-KO-8403-11A-01R-2314-13	hsa-mir-4307	0.0	0.0	N
TCGA-KO-8403-11A-01R-2314-13	hsa-mir-4308	0.0	0.0	N
TCGA-KO-8403-11A-01R-2314-13	hsa-mir-4309	0.0	0.0	N
TCGA-KO-8403-11A-01R-2314-13	hsa-mir-431	24.0	2.362541	N
TCGA-KO-8403-11A-01R-2314-13	hsa-mir-4310	0.0	0.0	N
TCGA-KO-8403-11A-01R-2314-13	hsa-mir-4311	0.0	0.0	N
TCGA-KO-8403-11A-01R-2314-13	hsa-mir-4312	0.0	0.0	N
TCGA-KO-8403-11A-01R-2314-13	hsa-mir-4313	0.0	0.0	N
TCGA-KO-8403-11A-01R-2314-13	hsa-mir-4314	0.0	0.0	N
TCGA-KO-8403-11A-01R-2314-13	hsa-mir-4315-1	0.0	0.0	N
TCGA-KO-8403-11A-01R-2314-13	hsa-mir-4315-2	0.0	0.0	N
TCGA-KO-8403-11A-01R-2314-13	hsa-mir-4316	0.0	0.0	N
TCGA-KO-8403-11A-01R-2314-13	hsa-mir-4317	0.0	0.0	N
TCGA-KO-8403-11A-01R-2314-13	hsa-mir-4318	0.0	0.0	N
TCGA-KO-8403-11A-01R-2314-13	hsa-mir-4319	0.0	0.0	N
TCGA-KO-8403-11A-01R-2314-13	hsa-mir-432	22.0	2.165663	N
TCGA-KO-8403-11A-01R-2314-13	hsa-mir-4320	0.0	0.0	N
TCGA-KO-8403-11A-01R-2314-13	hsa-mir-4321	0.0	0.0	N
TCGA-KO-8403-11A-01R-2314-13	hsa-mir-4322	0.0	0.0	N
TCGA-KO-8403-11A-01R-2314-13	hsa-mir-4323	0.0	0.0	N
TCGA-KO-8403-11A-01R-2314-13	hsa-mir-4324	0.0	0.0	N
TCGA-KO-8403-11A-01R-2314-13	hsa-mir-4325	0.0	0.0	N
TCGA-KO-8403-11A-01R-2314-13	hsa-mir-4326	7.0	0.689074	N
TCGA-KO-8403-11A-01R-2314-13	hsa-mir-4327	0.0	0.0	N
TCGA-KO-8403-11A-01R-2314-13	hsa-mir-4328	0.0	0.0	N
TCGA-KO-8403-11A-01R-2314-13	hsa-mir-4329	0.0	0.0	N
TCGA-KO-8403-11A-01R-2314-13	hsa-mir-433	5.0	0.492196	N
TCGA-KO-8403-11A-01R-2314-13	hsa-mir-4330	0.0	0.0	N
TCGA-KO-8403-11A-01R-2314-13	hsa-mir-448	0.0	0.0	N
TCGA-KO-8403-11A-01R-2314-13	hsa-mir-449a	1.0	0.098439	N
TCGA-KO-8403-11A-01R-2314-13	hsa-mir-449b	0.0	0.0	N
TCGA-KO-8403-11A-01R-2314-13	hsa-mir-449c	0.0	0.0	N
TCGA-KO-8403-11A-01R-2314-13	hsa-mir-450a-1	88.0	8.66265	N
TCGA-KO-8403-11A-01R-2314-13	hsa-mir-450a-2	89.0	8.761089	N
TCGA-KO-8403-11A-01R-2314-13	hsa-mir-450b	298.0	29.334884	N
TCGA-KO-8403-11A-01R-2314-13	hsa-mir-451	3921.0	385.980131	N
TCGA-KO-8403-11A-01R-2314-13	hsa-mir-452	212.0	20.869112	N
TCGA-KO-8403-11A-01R-2314-13	hsa-mir-454	39.0	3.839129	N
TCGA-KO-8403-11A-01R-2314-13	hsa-mir-455	3880.0	381.944123	N
TCGA-KO-8403-11A-01R-2314-13	hsa-mir-466	0.0	0.0	N
TCGA-KO-8403-11A-01R-2314-13	hsa-mir-483	350.0	34.453722	N
TCGA-KO-8403-11A-01R-2314-13	hsa-mir-484	274.0	26.972343	N
TCGA-KO-8403-11A-01R-2314-13	hsa-mir-485	8.0	0.787514	N
TCGA-KO-8403-11A-01R-2314-13	hsa-mir-486	2372.0	233.497799	N
TCGA-KO-8403-11A-01R-2314-13	hsa-mir-487a	2.0	0.196878	N
TCGA-KO-8403-11A-01R-2314-13	hsa-mir-487b	23.0	2.264102	N
TCGA-KO-8403-11A-01R-2314-13	hsa-mir-488	0.0	0.0	N
TCGA-KO-8403-11A-01R-2314-13	hsa-mir-489	28.0	2.756298	N
TCGA-KO-8403-11A-01R-2314-13	hsa-mir-490	0.0	0.0	N
TCGA-KO-8403-11A-01R-2314-13	hsa-mir-491	13.0	1.27971	N
TCGA-KO-8403-11A-01R-2314-13	hsa-mir-492	0.0	0.0	N
TCGA-KO-8403-11A-01R-2314-13	hsa-mir-493	47.0	4.626643	N
TCGA-KO-8403-11A-01R-2314-13	hsa-mir-494	3.0	0.295318	N
TCGA-KO-8403-11A-01R-2314-13	hsa-mir-495	44.0	4.331325	N
TCGA-KO-8403-11A-01R-2314-13	hsa-mir-496	6.0	0.590635	N
TCGA-KO-8403-11A-01R-2314-13	hsa-mir-497	196.0	19.294085	N
TCGA-KO-8403-11A-01R-2314-13	hsa-mir-498	0.0	0.0	N
TCGA-KO-8403-11A-01R-2314-13	hsa-mir-499	7.0	0.689074	N
TCGA-KO-8403-11A-01R-2314-13	hsa-mir-500a	8023.0	789.777758	Y
TCGA-KO-8403-11A-01R-2314-13	hsa-mir-500b	167.0	16.439348	Y
TCGA-KO-8403-11A-01R-2314-13	hsa-mir-501	1424.0	140.177431	N
TCGA-KO-8403-11A-01R-2314-13	hsa-mir-502	327.0	32.189621	Y
TCGA-KO-8403-11A-01R-2314-13	hsa-mir-503	102.0	10.040799	N
TCGA-KO-8403-11A-01R-2314-13	hsa-mir-504	14.0	1.378149	N
TCGA-KO-8403-11A-01R-2314-13	hsa-mir-505	360.0	35.438115	N
TCGA-KO-8403-11A-01R-2314-13	hsa-mir-506	2.0	0.196878	N
TCGA-KO-8403-11A-01R-2314-13	hsa-mir-507	3.0	0.295318	N
TCGA-KO-8403-11A-01R-2314-13	hsa-mir-508	226.0	22.247261	N
TCGA-KO-8403-11A-01R-2314-13	hsa-mir-509-1	18.0	1.771906	N
TCGA-KO-8403-11A-01R-2314-13	hsa-mir-509-2	23.0	2.264102	N
TCGA-KO-8403-11A-01R-2314-13	hsa-mir-509-3	26.0	2.559419	N
TCGA-KO-8403-11A-01R-2314-13	hsa-mir-510	0.0	0.0	N
TCGA-KO-8403-11A-01R-2314-13	hsa-mir-511-1	8.0	0.787514	N
TCGA-KO-8403-11A-01R-2314-13	hsa-mir-511-2	12.0	1.18127	N
TCGA-KO-8403-11A-01R-2314-13	hsa-mir-512-1	0.0	0.0	N
TCGA-KO-8403-11A-01R-2314-13	hsa-mir-512-2	0.0	0.0	N
TCGA-KO-8403-11A-01R-2314-13	hsa-mir-513a-1	0.0	0.0	N
TCGA-KO-8403-11A-01R-2314-13	hsa-mir-513a-2	0.0	0.0	N
TCGA-KO-8403-11A-01R-2314-13	hsa-mir-513b	0.0	0.0	N
TCGA-KO-8403-11A-01R-2314-13	hsa-mir-513c	0.0	0.0	N
TCGA-KO-8403-11A-01R-2314-13	hsa-mir-514-1	39.0	3.839129	N
TCGA-KO-8403-11A-01R-2314-13	hsa-mir-514-2	50.0	4.92196	N
TCGA-KO-8403-11A-01R-2314-13	hsa-mir-514-3	58.0	5.709474	N
TCGA-KO-8403-11A-01R-2314-13	hsa-mir-514b	2.0	0.196878	N
TCGA-KO-8403-11A-01R-2314-13	hsa-mir-515-1	0.0	0.0	N
TCGA-KO-8403-11A-01R-2314-13	hsa-mir-515-2	0.0	0.0	N
TCGA-KO-8403-11A-01R-2314-13	hsa-mir-516a-1	0.0	0.0	N
TCGA-KO-8403-11A-01R-2314-13	hsa-mir-516a-2	0.0	0.0	N
TCGA-KO-8403-11A-01R-2314-13	hsa-mir-516b-1	0.0	0.0	N
TCGA-KO-8403-11A-01R-2314-13	hsa-mir-516b-2	0.0	0.0	N
TCGA-KO-8403-11A-01R-2314-13	hsa-mir-517a	0.0	0.0	N
TCGA-KO-8403-11A-01R-2314-13	hsa-mir-517b	0.0	0.0	N
TCGA-KO-8403-11A-01R-2314-13	hsa-mir-517c	0.0	0.0	N
TCGA-KO-8403-11A-01R-2314-13	hsa-mir-518a-1	0.0	0.0	N
TCGA-KO-8403-11A-01R-2314-13	hsa-mir-518a-2	0.0	0.0	N
TCGA-KO-8403-11A-01R-2314-13	hsa-mir-518b	0.0	0.0	N
TCGA-KO-8403-11A-01R-2314-13	hsa-mir-518c	0.0	0.0	N
TCGA-KO-8403-11A-01R-2314-13	hsa-mir-518d	0.0	0.0	N
TCGA-KO-8403-11A-01R-2314-13	hsa-mir-518e	0.0	0.0	N
TCGA-KO-8403-11A-01R-2314-13	hsa-mir-518f	0.0	0.0	N
TCGA-KO-8403-11A-01R-2314-13	hsa-mir-519a-1	0.0	0.0	N
TCGA-KO-8403-11A-01R-2314-13	hsa-mir-519a-2	0.0	0.0	N
TCGA-KO-8403-11A-01R-2314-13	hsa-mir-519b	0.0	0.0	N
TCGA-KO-8403-11A-01R-2314-13	hsa-mir-519c	0.0	0.0	N
TCGA-KO-8403-11A-01R-2314-13	hsa-mir-519d	0.0	0.0	N
TCGA-KO-8403-11A-01R-2314-13	hsa-mir-519e	0.0	0.0	N
TCGA-KO-8403-11A-01R-2314-13	hsa-mir-520a	0.0	0.0	N
TCGA-KO-8403-11A-01R-2314-13	hsa-mir-520b	0.0	0.0	N
TCGA-KO-8403-11A-01R-2314-13	hsa-mir-520c	0.0	0.0	N
TCGA-KO-8403-11A-01R-2314-13	hsa-mir-520d	0.0	0.0	N
TCGA-KO-8403-11A-01R-2314-13	hsa-mir-520e	0.0	0.0	N
TCGA-KO-8403-11A-01R-2314-13	hsa-mir-520f	0.0	0.0	N
TCGA-KO-8403-11A-01R-2314-13	hsa-mir-520g	0.0	0.0	N
TCGA-KO-8403-11A-01R-2314-13	hsa-mir-520h	0.0	0.0	N
TCGA-KO-8403-11A-01R-2314-13	hsa-mir-521-1	0.0	0.0	N
TCGA-KO-8403-11A-01R-2314-13	hsa-mir-521-2	0.0	0.0	N
TCGA-KO-8403-11A-01R-2314-13	hsa-mir-522	0.0	0.0	N
TCGA-KO-8403-11A-01R-2314-13	hsa-mir-523	0.0	0.0	N
TCGA-KO-8403-11A-01R-2314-13	hsa-mir-524	0.0	0.0	N
TCGA-KO-8403-11A-01R-2314-13	hsa-mir-525	0.0	0.0	N
TCGA-KO-8403-11A-01R-2314-13	hsa-mir-526a-1	0.0	0.0	N
TCGA-KO-8403-11A-01R-2314-13	hsa-mir-526a-2	0.0	0.0	N
TCGA-KO-8403-11A-01R-2314-13	hsa-mir-526b	0.0	0.0	N
TCGA-KO-8403-11A-01R-2314-13	hsa-mir-527	0.0	0.0	N
TCGA-KO-8403-11A-01R-2314-13	hsa-mir-532	46847.0	4611.58153	N
TCGA-KO-8403-11A-01R-2314-13	hsa-mir-539	14.0	1.378149	N
TCGA-KO-8403-11A-01R-2314-13	hsa-mir-541	1.0	0.098439	N
TCGA-KO-8403-11A-01R-2314-13	hsa-mir-542	5787.0	569.667691	N
TCGA-KO-8403-11A-01R-2314-13	hsa-mir-543	9.0	0.885953	N
TCGA-KO-8403-11A-01R-2314-13	hsa-mir-544	0.0	0.0	N
TCGA-KO-8403-11A-01R-2314-13	hsa-mir-544b	0.0	0.0	N
TCGA-KO-8403-11A-01R-2314-13	hsa-mir-545	0.0	0.0	N
TCGA-KO-8403-11A-01R-2314-13	hsa-mir-548a-1	0.0	0.0	N
TCGA-KO-8403-11A-01R-2314-13	hsa-mir-548a-2	0.0	0.0	N
TCGA-KO-8403-11A-01R-2314-13	hsa-mir-548a-3	0.0	0.0	N
TCGA-KO-8403-11A-01R-2314-13	hsa-mir-548aa-1	0.0	0.0	N
TCGA-KO-8403-11A-01R-2314-13	hsa-mir-548aa-2	0.0	0.0	N
TCGA-KO-8403-11A-01R-2314-13	hsa-mir-548b	9.0	0.885953	N
TCGA-KO-8403-11A-01R-2314-13	hsa-mir-548c	0.0	0.0	N
TCGA-KO-8403-11A-01R-2314-13	hsa-mir-548d-1	0.0	0.0	N
TCGA-KO-8403-11A-01R-2314-13	hsa-mir-548d-2	0.0	0.0	N
TCGA-KO-8403-11A-01R-2314-13	hsa-mir-548e	2.0	0.196878	N
TCGA-KO-8403-11A-01R-2314-13	hsa-mir-548f-1	0.0	0.0	N
TCGA-KO-8403-11A-01R-2314-13	hsa-mir-548f-2	0.0	0.0	N
TCGA-KO-8403-11A-01R-2314-13	hsa-mir-548f-3	0.0	0.0	N
TCGA-KO-8403-11A-01R-2314-13	hsa-mir-548f-4	0.0	0.0	N
TCGA-KO-8403-11A-01R-2314-13	hsa-mir-548f-5	0.0	0.0	N
TCGA-KO-8403-11A-01R-2314-13	hsa-mir-548g	0.0	0.0	N
TCGA-KO-8403-11A-01R-2314-13	hsa-mir-548h-1	0.0	0.0	N
TCGA-KO-8403-11A-01R-2314-13	hsa-mir-548h-2	0.0	0.0	N
TCGA-KO-8403-11A-01R-2314-13	hsa-mir-548h-3	0.0	0.0	N
TCGA-KO-8403-11A-01R-2314-13	hsa-mir-548h-4	0.0	0.0	N
TCGA-KO-8403-11A-01R-2314-13	hsa-mir-548i-1	0.0	0.0	N
TCGA-KO-8403-11A-01R-2314-13	hsa-mir-548i-2	0.0	0.0	N
TCGA-KO-8403-11A-01R-2314-13	hsa-mir-548i-3	0.0	0.0	N
TCGA-KO-8403-11A-01R-2314-13	hsa-mir-548i-4	0.0	0.0	N
TCGA-KO-8403-11A-01R-2314-13	hsa-mir-548j	1.0	0.098439	N
TCGA-KO-8403-11A-01R-2314-13	hsa-mir-548k	0.0	0.0	N
TCGA-KO-8403-11A-01R-2314-13	hsa-mir-548l	1.0	0.098439	N
TCGA-KO-8403-11A-01R-2314-13	hsa-mir-548m	0.0	0.0	N
TCGA-KO-8403-11A-01R-2314-13	hsa-mir-548n	0.0	0.0	N
TCGA-KO-8403-11A-01R-2314-13	hsa-mir-548o	2.0	0.196878	N
TCGA-KO-8403-11A-01R-2314-13	hsa-mir-548p	0.0	0.0	N
TCGA-KO-8403-11A-01R-2314-13	hsa-mir-548q	0.0	0.0	N
TCGA-KO-8403-11A-01R-2314-13	hsa-mir-548s	3.0	0.295318	N
TCGA-KO-8403-11A-01R-2314-13	hsa-mir-548t	1.0	0.098439	N
TCGA-KO-8403-11A-01R-2314-13	hsa-mir-548u	0.0	0.0	N
TCGA-KO-8403-11A-01R-2314-13	hsa-mir-548v	11.0	1.082831	N
TCGA-KO-8403-11A-01R-2314-13	hsa-mir-548w	0.0	0.0	N
TCGA-KO-8403-11A-01R-2314-13	hsa-mir-548x	0.0	0.0	N
TCGA-KO-8403-11A-01R-2314-13	hsa-mir-548y	1.0	0.098439	N
TCGA-KO-8403-11A-01R-2314-13	hsa-mir-548z	0.0	0.0	N
TCGA-KO-8403-11A-01R-2314-13	hsa-mir-549	0.0	0.0	N
TCGA-KO-8403-11A-01R-2314-13	hsa-mir-550a-1	10.0	0.984392	N
TCGA-KO-8403-11A-01R-2314-13	hsa-mir-550a-2	9.0	0.885953	N
TCGA-KO-8403-11A-01R-2314-13	hsa-mir-550b-1	0.0	0.0	N
TCGA-KO-8403-11A-01R-2314-13	hsa-mir-550b-2	0.0	0.0	N
TCGA-KO-8403-11A-01R-2314-13	hsa-mir-551a	3.0	0.295318	N
TCGA-KO-8403-11A-01R-2314-13	hsa-mir-551b	37.0	3.642251	N
TCGA-KO-8403-11A-01R-2314-13	hsa-mir-552	1.0	0.098439	N
TCGA-KO-8403-11A-01R-2314-13	hsa-mir-553	0.0	0.0	N
TCGA-KO-8403-11A-01R-2314-13	hsa-mir-554	0.0	0.0	N
TCGA-KO-8403-11A-01R-2314-13	hsa-mir-555	0.0	0.0	N
TCGA-KO-8403-11A-01R-2314-13	hsa-mir-556	5.0	0.492196	N
TCGA-KO-8403-11A-01R-2314-13	hsa-mir-557	0.0	0.0	N
TCGA-KO-8403-11A-01R-2314-13	hsa-mir-558	0.0	0.0	N
TCGA-KO-8403-11A-01R-2314-13	hsa-mir-559	0.0	0.0	N
TCGA-KO-8403-11A-01R-2314-13	hsa-mir-561	6.0	0.590635	N
TCGA-KO-8403-11A-01R-2314-13	hsa-mir-562	0.0	0.0	N
TCGA-KO-8403-11A-01R-2314-13	hsa-mir-563	0.0	0.0	N
TCGA-KO-8403-11A-01R-2314-13	hsa-mir-564	0.0	0.0	N
TCGA-KO-8403-11A-01R-2314-13	hsa-mir-566	0.0	0.0	N
TCGA-KO-8403-11A-01R-2314-13	hsa-mir-567	0.0	0.0	N
TCGA-KO-8403-11A-01R-2314-13	hsa-mir-568	0.0	0.0	N
TCGA-KO-8403-11A-01R-2314-13	hsa-mir-569	0.0	0.0	N
TCGA-KO-8403-11A-01R-2314-13	hsa-mir-570	3.0	0.295318	N
TCGA-KO-8403-11A-01R-2314-13	hsa-mir-571	0.0	0.0	N
TCGA-KO-8403-11A-01R-2314-13	hsa-mir-572	0.0	0.0	N
TCGA-KO-8403-11A-01R-2314-13	hsa-mir-573	0.0	0.0	N
TCGA-KO-8403-11A-01R-2314-13	hsa-mir-574	596.0	58.669767	N
TCGA-KO-8403-11A-01R-2314-13	hsa-mir-575	0.0	0.0	N
TCGA-KO-8403-11A-01R-2314-13	hsa-mir-576	57.0	5.611035	N
TCGA-KO-8403-11A-01R-2314-13	hsa-mir-577	519.0	51.089948	N
TCGA-KO-8403-11A-01R-2314-13	hsa-mir-578	0.0	0.0	N
TCGA-KO-8403-11A-01R-2314-13	hsa-mir-579	1.0	0.098439	N
TCGA-KO-8403-11A-01R-2314-13	hsa-mir-580	0.0	0.0	N
TCGA-KO-8403-11A-01R-2314-13	hsa-mir-581	5.0	0.492196	N
TCGA-KO-8403-11A-01R-2314-13	hsa-mir-582	1478.0	145.493148	N
TCGA-KO-8403-11A-01R-2314-13	hsa-mir-583	0.0	0.0	N
TCGA-KO-8403-11A-01R-2314-13	hsa-mir-584	212.0	20.869112	N
TCGA-KO-8403-11A-01R-2314-13	hsa-mir-585	24.0	2.362541	N
TCGA-KO-8403-11A-01R-2314-13	hsa-mir-586	0.0	0.0	N
TCGA-KO-8403-11A-01R-2314-13	hsa-mir-587	0.0	0.0	N
TCGA-KO-8403-11A-01R-2314-13	hsa-mir-588	0.0	0.0	N
TCGA-KO-8403-11A-01R-2314-13	hsa-mir-589	698.0	68.710566	N
TCGA-KO-8403-11A-01R-2314-13	hsa-mir-590	108.0	10.631434	N
TCGA-KO-8403-11A-01R-2314-13	hsa-mir-591	0.0	0.0	N
TCGA-KO-8403-11A-01R-2314-13	hsa-mir-592	13.0	1.27971	N
TCGA-KO-8403-11A-01R-2314-13	hsa-mir-593	0.0	0.0	N
TCGA-KO-8403-11A-01R-2314-13	hsa-mir-595	0.0	0.0	N
TCGA-KO-8403-11A-01R-2314-13	hsa-mir-596	0.0	0.0	N
TCGA-KO-8403-11A-01R-2314-13	hsa-mir-597	0.0	0.0	N
TCGA-KO-8403-11A-01R-2314-13	hsa-mir-598	185.0	18.211253	N
TCGA-KO-8403-11A-01R-2314-13	hsa-mir-599	0.0	0.0	N
TCGA-KO-8403-11A-01R-2314-13	hsa-mir-600	0.0	0.0	N
TCGA-KO-8403-11A-01R-2314-13	hsa-mir-601	0.0	0.0	N
TCGA-KO-8403-11A-01R-2314-13	hsa-mir-602	0.0	0.0	N
TCGA-KO-8403-11A-01R-2314-13	hsa-mir-603	0.0	0.0	N
TCGA-KO-8403-11A-01R-2314-13	hsa-mir-604	0.0	0.0	N
TCGA-KO-8403-11A-01R-2314-13	hsa-mir-605	0.0	0.0	N
TCGA-KO-8403-11A-01R-2314-13	hsa-mir-606	0.0	0.0	N
TCGA-KO-8403-11A-01R-2314-13	hsa-mir-607	1.0	0.098439	N
TCGA-KO-8403-11A-01R-2314-13	hsa-mir-608	0.0	0.0	N
TCGA-KO-8403-11A-01R-2314-13	hsa-mir-609	0.0	0.0	N
TCGA-KO-8403-11A-01R-2314-13	hsa-mir-610	0.0	0.0	N
TCGA-KO-8403-11A-01R-2314-13	hsa-mir-611	0.0	0.0	N
TCGA-KO-8403-11A-01R-2314-13	hsa-mir-612	0.0	0.0	N
TCGA-KO-8403-11A-01R-2314-13	hsa-mir-613	0.0	0.0	N
TCGA-KO-8403-11A-01R-2314-13	hsa-mir-614	0.0	0.0	N
TCGA-KO-8403-11A-01R-2314-13	hsa-mir-615	95.0	9.351725	N
TCGA-KO-8403-11A-01R-2314-13	hsa-mir-616	21.0	2.067223	N
TCGA-KO-8403-11A-01R-2314-13	hsa-mir-617	0.0	0.0	N
TCGA-KO-8403-11A-01R-2314-13	hsa-mir-618	6.0	0.590635	N
TCGA-KO-8403-11A-01R-2314-13	hsa-mir-619	0.0	0.0	N
TCGA-KO-8403-11A-01R-2314-13	hsa-mir-620	0.0	0.0	N
TCGA-KO-8403-11A-01R-2314-13	hsa-mir-621	0.0	0.0	N
TCGA-KO-8403-11A-01R-2314-13	hsa-mir-622	0.0	0.0	N
TCGA-KO-8403-11A-01R-2314-13	hsa-mir-623	0.0	0.0	N
TCGA-KO-8403-11A-01R-2314-13	hsa-mir-624	8.0	0.787514	N
TCGA-KO-8403-11A-01R-2314-13	hsa-mir-625	633.0	62.312018	N
TCGA-KO-8403-11A-01R-2314-13	hsa-mir-626	0.0	0.0	N
TCGA-KO-8403-11A-01R-2314-13	hsa-mir-627	11.0	1.082831	N
TCGA-KO-8403-11A-01R-2314-13	hsa-mir-628	128.0	12.600218	N
TCGA-KO-8403-11A-01R-2314-13	hsa-mir-629	781.0	76.881021	N
TCGA-KO-8403-11A-01R-2314-13	hsa-mir-630	0.0	0.0	N
TCGA-KO-8403-11A-01R-2314-13	hsa-mir-631	0.0	0.0	N
TCGA-KO-8403-11A-01R-2314-13	hsa-mir-632	5.0	0.492196	N
TCGA-KO-8403-11A-01R-2314-13	hsa-mir-633	0.0	0.0	N
TCGA-KO-8403-11A-01R-2314-13	hsa-mir-634	0.0	0.0	N
TCGA-KO-8403-11A-01R-2314-13	hsa-mir-635	0.0	0.0	N
TCGA-KO-8403-11A-01R-2314-13	hsa-mir-636	3.0	0.295318	N
TCGA-KO-8403-11A-01R-2314-13	hsa-mir-637	0.0	0.0	N
TCGA-KO-8403-11A-01R-2314-13	hsa-mir-638	0.0	0.0	N
TCGA-KO-8403-11A-01R-2314-13	hsa-mir-639	4.0	0.393757	N
TCGA-KO-8403-11A-01R-2314-13	hsa-mir-640	0.0	0.0	N
TCGA-KO-8403-11A-01R-2314-13	hsa-mir-641	1.0	0.098439	N
TCGA-KO-8403-11A-01R-2314-13	hsa-mir-642a	43.0	4.232886	Y
TCGA-KO-8403-11A-01R-2314-13	hsa-mir-642b	1.0	0.098439	Y
TCGA-KO-8403-11A-01R-2314-13	hsa-mir-643	5.0	0.492196	N
TCGA-KO-8403-11A-01R-2314-13	hsa-mir-644	0.0	0.0	N
TCGA-KO-8403-11A-01R-2314-13	hsa-mir-645	0.0	0.0	N
TCGA-KO-8403-11A-01R-2314-13	hsa-mir-646	0.0	0.0	N
TCGA-KO-8403-11A-01R-2314-13	hsa-mir-647	0.0	0.0	N
TCGA-KO-8403-11A-01R-2314-13	hsa-mir-648	0.0	0.0	N
TCGA-KO-8403-11A-01R-2314-13	hsa-mir-649	0.0	0.0	N
TCGA-KO-8403-11A-01R-2314-13	hsa-mir-650	0.0	0.0	N
TCGA-KO-8403-11A-01R-2314-13	hsa-mir-651	45.0	4.429764	N
TCGA-KO-8403-11A-01R-2314-13	hsa-mir-652	326.0	32.091181	N
TCGA-KO-8403-11A-01R-2314-13	hsa-mir-653	338.0	33.272452	N
TCGA-KO-8403-11A-01R-2314-13	hsa-mir-654	80.0	7.875137	N
TCGA-KO-8403-11A-01R-2314-13	hsa-mir-655	4.0	0.393757	N
TCGA-KO-8403-11A-01R-2314-13	hsa-mir-656	2.0	0.196878	N
TCGA-KO-8403-11A-01R-2314-13	hsa-mir-657	0.0	0.0	N
TCGA-KO-8403-11A-01R-2314-13	hsa-mir-658	0.0	0.0	N
TCGA-KO-8403-11A-01R-2314-13	hsa-mir-659	13.0	1.27971	N
TCGA-KO-8403-11A-01R-2314-13	hsa-mir-660	2050.0	201.800374	N
TCGA-KO-8403-11A-01R-2314-13	hsa-mir-661	0.0	0.0	N
TCGA-KO-8403-11A-01R-2314-13	hsa-mir-662	0.0	0.0	N
TCGA-KO-8403-11A-01R-2314-13	hsa-mir-663	0.0	0.0	N
TCGA-KO-8403-11A-01R-2314-13	hsa-mir-663b	0.0	0.0	N
TCGA-KO-8403-11A-01R-2314-13	hsa-mir-664	318.0	31.303668	N
TCGA-KO-8403-11A-01R-2314-13	hsa-mir-665	2.0	0.196878	N
TCGA-KO-8403-11A-01R-2314-13	hsa-mir-668	0.0	0.0	N
TCGA-KO-8403-11A-01R-2314-13	hsa-mir-670	0.0	0.0	N
TCGA-KO-8403-11A-01R-2314-13	hsa-mir-671	43.0	4.232886	N
TCGA-KO-8403-11A-01R-2314-13	hsa-mir-675	3132.0	308.311596	N
TCGA-KO-8403-11A-01R-2314-13	hsa-mir-676	12.0	1.18127	N
TCGA-KO-8403-11A-01R-2314-13	hsa-mir-7-1	146.0	14.372124	N
TCGA-KO-8403-11A-01R-2314-13	hsa-mir-7-2	1.0	0.098439	N
TCGA-KO-8403-11A-01R-2314-13	hsa-mir-7-3	2.0	0.196878	N
TCGA-KO-8403-11A-01R-2314-13	hsa-mir-708	339.0	33.370891	N
TCGA-KO-8403-11A-01R-2314-13	hsa-mir-711	0.0	0.0	N
TCGA-KO-8403-11A-01R-2314-13	hsa-mir-718	0.0	0.0	N
TCGA-KO-8403-11A-01R-2314-13	hsa-mir-720	0.0	0.0	N
TCGA-KO-8403-11A-01R-2314-13	hsa-mir-744	394.0	38.785048	N
TCGA-KO-8403-11A-01R-2314-13	hsa-mir-758	57.0	5.611035	N
TCGA-KO-8403-11A-01R-2314-13	hsa-mir-759	0.0	0.0	N
TCGA-KO-8403-11A-01R-2314-13	hsa-mir-760	6.0	0.590635	N
TCGA-KO-8403-11A-01R-2314-13	hsa-mir-761	0.0	0.0	N
TCGA-KO-8403-11A-01R-2314-13	hsa-mir-762	0.0	0.0	N
TCGA-KO-8403-11A-01R-2314-13	hsa-mir-764	0.0	0.0	N
TCGA-KO-8403-11A-01R-2314-13	hsa-mir-765	1.0	0.098439	N
TCGA-KO-8403-11A-01R-2314-13	hsa-mir-766	103.0	10.139238	N
TCGA-KO-8403-11A-01R-2314-13	hsa-mir-767	3.0	0.295318	N
TCGA-KO-8403-11A-01R-2314-13	hsa-mir-769	114.0	11.22207	N
TCGA-KO-8403-11A-01R-2314-13	hsa-mir-770	1.0	0.098439	N
TCGA-KO-8403-11A-01R-2314-13	hsa-mir-802	0.0	0.0	N
TCGA-KO-8403-11A-01R-2314-13	hsa-mir-873	2.0	0.196878	N
TCGA-KO-8403-11A-01R-2314-13	hsa-mir-874	304.0	29.925519	N
TCGA-KO-8403-11A-01R-2314-13	hsa-mir-875	0.0	0.0	N
TCGA-KO-8403-11A-01R-2314-13	hsa-mir-876	0.0	0.0	N
TCGA-KO-8403-11A-01R-2314-13	hsa-mir-877	6.0	0.590635	N
TCGA-KO-8403-11A-01R-2314-13	hsa-mir-885	32.0	3.150055	N
TCGA-KO-8403-11A-01R-2314-13	hsa-mir-887	98.0	9.647042	N
TCGA-KO-8403-11A-01R-2314-13	hsa-mir-888	1.0	0.098439	N
TCGA-KO-8403-11A-01R-2314-13	hsa-mir-889	78.0	7.678258	N
TCGA-KO-8403-11A-01R-2314-13	hsa-mir-890	0.0	0.0	N
TCGA-KO-8403-11A-01R-2314-13	hsa-mir-891a	518.0	50.991509	N
TCGA-KO-8403-11A-01R-2314-13	hsa-mir-891b	0.0	0.0	N
TCGA-KO-8403-11A-01R-2314-13	hsa-mir-892a	3.0	0.295318	N
TCGA-KO-8403-11A-01R-2314-13	hsa-mir-892b	0.0	0.0	N
TCGA-KO-8403-11A-01R-2314-13	hsa-mir-9-1	12478.0	1228.324425	N
TCGA-KO-8403-11A-01R-2314-13	hsa-mir-9-2	12497.0	1230.19477	N
TCGA-KO-8403-11A-01R-2314-13	hsa-mir-9-3	13.0	1.27971	N
TCGA-KO-8403-11A-01R-2314-13	hsa-mir-920	0.0	0.0	N
TCGA-KO-8403-11A-01R-2314-13	hsa-mir-921	0.0	0.0	N
TCGA-KO-8403-11A-01R-2314-13	hsa-mir-922	0.0	0.0	N
TCGA-KO-8403-11A-01R-2314-13	hsa-mir-924	0.0	0.0	N
TCGA-KO-8403-11A-01R-2314-13	hsa-mir-92a-1	2051.0	201.898814	N
TCGA-KO-8403-11A-01R-2314-13	hsa-mir-92a-2	67293.0	6624.269556	N
TCGA-KO-8403-11A-01R-2314-13	hsa-mir-92b	536.0	52.763415	N
TCGA-KO-8403-11A-01R-2314-13	hsa-mir-93	16459.0	1620.210908	N
TCGA-KO-8403-11A-01R-2314-13	hsa-mir-933	0.0	0.0	N
TCGA-KO-8403-11A-01R-2314-13	hsa-mir-934	152.0	14.962759	N
TCGA-KO-8403-11A-01R-2314-13	hsa-mir-935	10.0	0.984392	N
TCGA-KO-8403-11A-01R-2314-13	hsa-mir-936	0.0	0.0	N
TCGA-KO-8403-11A-01R-2314-13	hsa-mir-937	9.0	0.885953	N
TCGA-KO-8403-11A-01R-2314-13	hsa-mir-938	0.0	0.0	N
TCGA-KO-8403-11A-01R-2314-13	hsa-mir-939	0.0	0.0	N
TCGA-KO-8403-11A-01R-2314-13	hsa-mir-940	2.0	0.196878	N
TCGA-KO-8403-11A-01R-2314-13	hsa-mir-941-1	0.0	0.0	N
TCGA-KO-8403-11A-01R-2314-13	hsa-mir-941-3	0.0	0.0	N
TCGA-KO-8403-11A-01R-2314-13	hsa-mir-941-4	0.0	0.0	N
TCGA-KO-8403-11A-01R-2314-13	hsa-mir-942	11.0	1.082831	N
TCGA-KO-8403-11A-01R-2314-13	hsa-mir-943	0.0	0.0	N
TCGA-KO-8403-11A-01R-2314-13	hsa-mir-944	0.0	0.0	N
TCGA-KO-8403-11A-01R-2314-13	hsa-mir-95	14.0	1.378149	N
TCGA-KO-8403-11A-01R-2314-13	hsa-mir-96	37.0	3.642251	N
TCGA-KO-8403-11A-01R-2314-13	hsa-mir-98	392.0	38.588169	N
TCGA-KO-8403-11A-01R-2314-13	hsa-mir-99a	15604.0	1536.045386	Y
TCGA-KO-8403-11A-01R-2314-13	hsa-mir-99b	384103.0	37810.794725	N
