# Supplementary material for: Dysfunctional miRNA-Mediated Regulation in Chromophobe Renal Cell Carcinoma
Source: PLoS One. 2016 Jun 3;11(6):e0156324. doi: 10.1371/journal.pone.0156324 (PMC4892590; doi:10.1371/journal.pone.0156324)
Supplement: S1 File — (ZIP) [file pone.0156324.s001.zip › S1_File miRNA expression profile downloaded from TCGA/control/bcgsc.ca__IlluminaHiSeq_miRNASeq__TCGA-KO-8415-11A-01R-2314-13__mirna_quantification.txt]

barcode	miRNA_ID	read_count	reads_per_million_miRNA_mapped	cross-mapped
TCGA-KO-8415-11A-01R-2314-13	hsa-let-7a-1	53326.0	5542.019621	N
TCGA-KO-8415-11A-01R-2314-13	hsa-let-7a-2	106552.0	11073.646525	Y
TCGA-KO-8415-11A-01R-2314-13	hsa-let-7a-3	53938.0	5605.623041	N
TCGA-KO-8415-11A-01R-2314-13	hsa-let-7b	121601.0	12637.646324	N
TCGA-KO-8415-11A-01R-2314-13	hsa-let-7c	24234.0	2518.570744	Y
TCGA-KO-8415-11A-01R-2314-13	hsa-let-7d	4286.0	445.431799	N
TCGA-KO-8415-11A-01R-2314-13	hsa-let-7e	11294.0	1173.753321	N
TCGA-KO-8415-11A-01R-2314-13	hsa-let-7f-1	114.0	11.847696	N
TCGA-KO-8415-11A-01R-2314-13	hsa-let-7f-2	53590.0	5569.45639	N
TCGA-KO-8415-11A-01R-2314-13	hsa-let-7g	5020.0	521.714333	N
TCGA-KO-8415-11A-01R-2314-13	hsa-let-7i	1999.0	207.750389	N
TCGA-KO-8415-11A-01R-2314-13	hsa-mir-1-1	1.0	0.103927	N
TCGA-KO-8415-11A-01R-2314-13	hsa-mir-1-2	466.0	48.430056	N
TCGA-KO-8415-11A-01R-2314-13	hsa-mir-100	67303.0	6994.609506	Y
TCGA-KO-8415-11A-01R-2314-13	hsa-mir-101-1	222125.0	23084.819942	N
TCGA-KO-8415-11A-01R-2314-13	hsa-mir-101-2	427.0	44.376896	N
TCGA-KO-8415-11A-01R-2314-13	hsa-mir-103-1	72677.0	7553.114053	Y
TCGA-KO-8415-11A-01R-2314-13	hsa-mir-103-1-as	0.0	0.0	N
TCGA-KO-8415-11A-01R-2314-13	hsa-mir-103-2	38.0	3.949232	N
TCGA-KO-8415-11A-01R-2314-13	hsa-mir-103-2-as	0.0	0.0	N
TCGA-KO-8415-11A-01R-2314-13	hsa-mir-105-1	1.0	0.103927	N
TCGA-KO-8415-11A-01R-2314-13	hsa-mir-105-2	2.0	0.207854	N
TCGA-KO-8415-11A-01R-2314-13	hsa-mir-106a	194.0	20.161869	Y
TCGA-KO-8415-11A-01R-2314-13	hsa-mir-106b	1695.0	176.156533	N
TCGA-KO-8415-11A-01R-2314-13	hsa-mir-107	615.0	63.915202	Y
TCGA-KO-8415-11A-01R-2314-13	hsa-mir-10a	611018.0	63501.364148	N
TCGA-KO-8415-11A-01R-2314-13	hsa-mir-10b	2215438.0	230244.174779	N
TCGA-KO-8415-11A-01R-2314-13	hsa-mir-1178	0.0	0.0	N
TCGA-KO-8415-11A-01R-2314-13	hsa-mir-1179	2.0	0.207854	N
TCGA-KO-8415-11A-01R-2314-13	hsa-mir-1180	176.0	18.29118	N
TCGA-KO-8415-11A-01R-2314-13	hsa-mir-1181	0.0	0.0	N
TCGA-KO-8415-11A-01R-2314-13	hsa-mir-1182	0.0	0.0	N
TCGA-KO-8415-11A-01R-2314-13	hsa-mir-1183	0.0	0.0	N
TCGA-KO-8415-11A-01R-2314-13	hsa-mir-1184-1	0.0	0.0	N
TCGA-KO-8415-11A-01R-2314-13	hsa-mir-1184-2	0.0	0.0	N
TCGA-KO-8415-11A-01R-2314-13	hsa-mir-1184-3	0.0	0.0	N
TCGA-KO-8415-11A-01R-2314-13	hsa-mir-1185-1	0.0	0.0	N
TCGA-KO-8415-11A-01R-2314-13	hsa-mir-1185-2	0.0	0.0	N
TCGA-KO-8415-11A-01R-2314-13	hsa-mir-1193	0.0	0.0	N
TCGA-KO-8415-11A-01R-2314-13	hsa-mir-1197	0.0	0.0	N
TCGA-KO-8415-11A-01R-2314-13	hsa-mir-1200	0.0	0.0	N
TCGA-KO-8415-11A-01R-2314-13	hsa-mir-1202	0.0	0.0	N
TCGA-KO-8415-11A-01R-2314-13	hsa-mir-1203	0.0	0.0	N
TCGA-KO-8415-11A-01R-2314-13	hsa-mir-1204	0.0	0.0	N
TCGA-KO-8415-11A-01R-2314-13	hsa-mir-1205	0.0	0.0	N
TCGA-KO-8415-11A-01R-2314-13	hsa-mir-1206	0.0	0.0	N
TCGA-KO-8415-11A-01R-2314-13	hsa-mir-1207	0.0	0.0	N
TCGA-KO-8415-11A-01R-2314-13	hsa-mir-1208	0.0	0.0	N
TCGA-KO-8415-11A-01R-2314-13	hsa-mir-122	0.0	0.0	N
TCGA-KO-8415-11A-01R-2314-13	hsa-mir-1224	1.0	0.103927	N
TCGA-KO-8415-11A-01R-2314-13	hsa-mir-1225	1.0	0.103927	N
TCGA-KO-8415-11A-01R-2314-13	hsa-mir-1226	6.0	0.623563	N
TCGA-KO-8415-11A-01R-2314-13	hsa-mir-1227	0.0	0.0	N
TCGA-KO-8415-11A-01R-2314-13	hsa-mir-1228	4.0	0.415709	N
TCGA-KO-8415-11A-01R-2314-13	hsa-mir-1229	4.0	0.415709	N
TCGA-KO-8415-11A-01R-2314-13	hsa-mir-1231	0.0	0.0	N
TCGA-KO-8415-11A-01R-2314-13	hsa-mir-1233-1	0.0	0.0	N
TCGA-KO-8415-11A-01R-2314-13	hsa-mir-1233-2	0.0	0.0	N
TCGA-KO-8415-11A-01R-2314-13	hsa-mir-1234	0.0	0.0	N
TCGA-KO-8415-11A-01R-2314-13	hsa-mir-1236	0.0	0.0	N
TCGA-KO-8415-11A-01R-2314-13	hsa-mir-1237	0.0	0.0	N
TCGA-KO-8415-11A-01R-2314-13	hsa-mir-1238	0.0	0.0	N
TCGA-KO-8415-11A-01R-2314-13	hsa-mir-124-1	6.0	0.623563	N
TCGA-KO-8415-11A-01R-2314-13	hsa-mir-124-2	2.0	0.207854	N
TCGA-KO-8415-11A-01R-2314-13	hsa-mir-124-3	6.0	0.623563	N
TCGA-KO-8415-11A-01R-2314-13	hsa-mir-1243	0.0	0.0	N
TCGA-KO-8415-11A-01R-2314-13	hsa-mir-1244-1	0.0	0.0	N
TCGA-KO-8415-11A-01R-2314-13	hsa-mir-1244-2	0.0	0.0	N
TCGA-KO-8415-11A-01R-2314-13	hsa-mir-1244-3	0.0	0.0	N
TCGA-KO-8415-11A-01R-2314-13	hsa-mir-1245	0.0	0.0	N
TCGA-KO-8415-11A-01R-2314-13	hsa-mir-1246	0.0	0.0	N
TCGA-KO-8415-11A-01R-2314-13	hsa-mir-1247	259.0	26.917134	N
TCGA-KO-8415-11A-01R-2314-13	hsa-mir-1248	5.0	0.519636	N
TCGA-KO-8415-11A-01R-2314-13	hsa-mir-1249	4.0	0.415709	N
TCGA-KO-8415-11A-01R-2314-13	hsa-mir-1250	0.0	0.0	N
TCGA-KO-8415-11A-01R-2314-13	hsa-mir-1251	414.0	43.025843	N
TCGA-KO-8415-11A-01R-2314-13	hsa-mir-1252	0.0	0.0	N
TCGA-KO-8415-11A-01R-2314-13	hsa-mir-1253	0.0	0.0	N
TCGA-KO-8415-11A-01R-2314-13	hsa-mir-1254	2.0	0.207854	N
TCGA-KO-8415-11A-01R-2314-13	hsa-mir-1255a	0.0	0.0	N
TCGA-KO-8415-11A-01R-2314-13	hsa-mir-1255b-1	0.0	0.0	N
TCGA-KO-8415-11A-01R-2314-13	hsa-mir-1255b-2	0.0	0.0	N
TCGA-KO-8415-11A-01R-2314-13	hsa-mir-1256	0.0	0.0	N
TCGA-KO-8415-11A-01R-2314-13	hsa-mir-1257	0.0	0.0	N
TCGA-KO-8415-11A-01R-2314-13	hsa-mir-1258	4.0	0.415709	N
TCGA-KO-8415-11A-01R-2314-13	hsa-mir-125a	11131.0	1156.813194	N
TCGA-KO-8415-11A-01R-2314-13	hsa-mir-125b-1	11069.0	1150.36971	N
TCGA-KO-8415-11A-01R-2314-13	hsa-mir-125b-2	296.0	30.762439	N
TCGA-KO-8415-11A-01R-2314-13	hsa-mir-126	52664.0	5473.219842	N
TCGA-KO-8415-11A-01R-2314-13	hsa-mir-1260	0.0	0.0	N
TCGA-KO-8415-11A-01R-2314-13	hsa-mir-1260b	0.0	0.0	N
TCGA-KO-8415-11A-01R-2314-13	hsa-mir-1261	0.0	0.0	N
TCGA-KO-8415-11A-01R-2314-13	hsa-mir-1262	9.0	0.935344	N
TCGA-KO-8415-11A-01R-2314-13	hsa-mir-1263	2.0	0.207854	N
TCGA-KO-8415-11A-01R-2314-13	hsa-mir-1264	1.0	0.103927	N
TCGA-KO-8415-11A-01R-2314-13	hsa-mir-1265	0.0	0.0	N
TCGA-KO-8415-11A-01R-2314-13	hsa-mir-1266	30.0	3.117815	N
TCGA-KO-8415-11A-01R-2314-13	hsa-mir-1267	0.0	0.0	N
TCGA-KO-8415-11A-01R-2314-13	hsa-mir-1268	0.0	0.0	N
TCGA-KO-8415-11A-01R-2314-13	hsa-mir-1269	596.0	61.940586	N
TCGA-KO-8415-11A-01R-2314-13	hsa-mir-127	3498.0	363.537198	N
TCGA-KO-8415-11A-01R-2314-13	hsa-mir-1270-1	7.0	0.72749	N
TCGA-KO-8415-11A-01R-2314-13	hsa-mir-1270-2	9.0	0.935344	N
TCGA-KO-8415-11A-01R-2314-13	hsa-mir-1271	44.0	4.572795	N
TCGA-KO-8415-11A-01R-2314-13	hsa-mir-1272	0.0	0.0	N
TCGA-KO-8415-11A-01R-2314-13	hsa-mir-1273	0.0	0.0	N
TCGA-KO-8415-11A-01R-2314-13	hsa-mir-1273c	0.0	0.0	N
TCGA-KO-8415-11A-01R-2314-13	hsa-mir-1273d	0.0	0.0	N
TCGA-KO-8415-11A-01R-2314-13	hsa-mir-1274a	0.0	0.0	N
TCGA-KO-8415-11A-01R-2314-13	hsa-mir-1274b	15.0	1.558907	N
TCGA-KO-8415-11A-01R-2314-13	hsa-mir-1275	1.0	0.103927	N
TCGA-KO-8415-11A-01R-2314-13	hsa-mir-1276	0.0	0.0	N
TCGA-KO-8415-11A-01R-2314-13	hsa-mir-1277	7.0	0.72749	N
TCGA-KO-8415-11A-01R-2314-13	hsa-mir-1278	1.0	0.103927	N
TCGA-KO-8415-11A-01R-2314-13	hsa-mir-1279	0.0	0.0	N
TCGA-KO-8415-11A-01R-2314-13	hsa-mir-128-1	692.0	71.917593	N
TCGA-KO-8415-11A-01R-2314-13	hsa-mir-128-2	544.0	56.536374	N
TCGA-KO-8415-11A-01R-2314-13	hsa-mir-1280	0.0	0.0	N
TCGA-KO-8415-11A-01R-2314-13	hsa-mir-1281	0.0	0.0	N
TCGA-KO-8415-11A-01R-2314-13	hsa-mir-1282	0.0	0.0	N
TCGA-KO-8415-11A-01R-2314-13	hsa-mir-1283-1	0.0	0.0	N
TCGA-KO-8415-11A-01R-2314-13	hsa-mir-1283-2	0.0	0.0	N
TCGA-KO-8415-11A-01R-2314-13	hsa-mir-1284	0.0	0.0	N
TCGA-KO-8415-11A-01R-2314-13	hsa-mir-1285-1	0.0	0.0	N
TCGA-KO-8415-11A-01R-2314-13	hsa-mir-1285-2	0.0	0.0	N
TCGA-KO-8415-11A-01R-2314-13	hsa-mir-1286	0.0	0.0	N
TCGA-KO-8415-11A-01R-2314-13	hsa-mir-1287	219.0	22.760048	N
TCGA-KO-8415-11A-01R-2314-13	hsa-mir-1288	4.0	0.415709	N
TCGA-KO-8415-11A-01R-2314-13	hsa-mir-1289-1	0.0	0.0	N
TCGA-KO-8415-11A-01R-2314-13	hsa-mir-1289-2	0.0	0.0	N
TCGA-KO-8415-11A-01R-2314-13	hsa-mir-129-1	858.0	89.169501	N
TCGA-KO-8415-11A-01R-2314-13	hsa-mir-129-2	1119.0	116.29449	N
TCGA-KO-8415-11A-01R-2314-13	hsa-mir-1290	0.0	0.0	N
TCGA-KO-8415-11A-01R-2314-13	hsa-mir-1291	10.0	1.039272	N
TCGA-KO-8415-11A-01R-2314-13	hsa-mir-1292	2.0	0.207854	N
TCGA-KO-8415-11A-01R-2314-13	hsa-mir-1293	0.0	0.0	N
TCGA-KO-8415-11A-01R-2314-13	hsa-mir-1294	0.0	0.0	N
TCGA-KO-8415-11A-01R-2314-13	hsa-mir-1295	4.0	0.415709	N
TCGA-KO-8415-11A-01R-2314-13	hsa-mir-1296	31.0	3.221742	N
TCGA-KO-8415-11A-01R-2314-13	hsa-mir-1297	0.0	0.0	N
TCGA-KO-8415-11A-01R-2314-13	hsa-mir-1298	5.0	0.519636	N
TCGA-KO-8415-11A-01R-2314-13	hsa-mir-1299	0.0	0.0	N
TCGA-KO-8415-11A-01R-2314-13	hsa-mir-1301	57.0	5.923848	N
TCGA-KO-8415-11A-01R-2314-13	hsa-mir-1302-1	0.0	0.0	N
TCGA-KO-8415-11A-01R-2314-13	hsa-mir-1302-10	0.0	0.0	N
TCGA-KO-8415-11A-01R-2314-13	hsa-mir-1302-11	0.0	0.0	N
TCGA-KO-8415-11A-01R-2314-13	hsa-mir-1302-2	0.0	0.0	N
TCGA-KO-8415-11A-01R-2314-13	hsa-mir-1302-3	0.0	0.0	N
TCGA-KO-8415-11A-01R-2314-13	hsa-mir-1302-4	0.0	0.0	N
TCGA-KO-8415-11A-01R-2314-13	hsa-mir-1302-5	0.0	0.0	N
TCGA-KO-8415-11A-01R-2314-13	hsa-mir-1302-6	0.0	0.0	N
TCGA-KO-8415-11A-01R-2314-13	hsa-mir-1302-7	0.0	0.0	N
TCGA-KO-8415-11A-01R-2314-13	hsa-mir-1302-8	0.0	0.0	N
TCGA-KO-8415-11A-01R-2314-13	hsa-mir-1302-9	0.0	0.0	N
TCGA-KO-8415-11A-01R-2314-13	hsa-mir-1303	1.0	0.103927	N
TCGA-KO-8415-11A-01R-2314-13	hsa-mir-1304	2.0	0.207854	N
TCGA-KO-8415-11A-01R-2314-13	hsa-mir-1305	1.0	0.103927	N
TCGA-KO-8415-11A-01R-2314-13	hsa-mir-1306	42.0	4.364941	N
TCGA-KO-8415-11A-01R-2314-13	hsa-mir-1307	8305.0	863.115046	N
TCGA-KO-8415-11A-01R-2314-13	hsa-mir-130a	1279.0	132.922835	N
TCGA-KO-8415-11A-01R-2314-13	hsa-mir-130b	42.0	4.364941	N
TCGA-KO-8415-11A-01R-2314-13	hsa-mir-132	618.0	64.226984	N
TCGA-KO-8415-11A-01R-2314-13	hsa-mir-1321	0.0	0.0	N
TCGA-KO-8415-11A-01R-2314-13	hsa-mir-1322	0.0	0.0	N
TCGA-KO-8415-11A-01R-2314-13	hsa-mir-1323	0.0	0.0	N
TCGA-KO-8415-11A-01R-2314-13	hsa-mir-1324	0.0	0.0	N
TCGA-KO-8415-11A-01R-2314-13	hsa-mir-133a-1	248.0	25.773935	Y
TCGA-KO-8415-11A-01R-2314-13	hsa-mir-133a-2	10.0	1.039272	Y
TCGA-KO-8415-11A-01R-2314-13	hsa-mir-133b	62.0	6.443484	Y
TCGA-KO-8415-11A-01R-2314-13	hsa-mir-134	880.0	91.455899	N
TCGA-KO-8415-11A-01R-2314-13	hsa-mir-135a-1	280.0	29.099604	N
TCGA-KO-8415-11A-01R-2314-13	hsa-mir-135a-2	47.0	4.884576	N
TCGA-KO-8415-11A-01R-2314-13	hsa-mir-135b	79.0	8.210245	N
TCGA-KO-8415-11A-01R-2314-13	hsa-mir-136	233.0	24.215028	N
TCGA-KO-8415-11A-01R-2314-13	hsa-mir-137	6.0	0.623563	N
TCGA-KO-8415-11A-01R-2314-13	hsa-mir-138-1	63.0	6.547411	N
TCGA-KO-8415-11A-01R-2314-13	hsa-mir-138-2	54.0	5.612067	N
TCGA-KO-8415-11A-01R-2314-13	hsa-mir-139	1992.0	207.022898	N
TCGA-KO-8415-11A-01R-2314-13	hsa-mir-140	13748.0	1428.790566	N
TCGA-KO-8415-11A-01R-2314-13	hsa-mir-141	2753.0	286.111466	N
TCGA-KO-8415-11A-01R-2314-13	hsa-mir-142	3030.0	314.899288	N
TCGA-KO-8415-11A-01R-2314-13	hsa-mir-143	1212573.0	126019.265601	N
TCGA-KO-8415-11A-01R-2314-13	hsa-mir-144	851.0	88.442011	N
TCGA-KO-8415-11A-01R-2314-13	hsa-mir-145	42464.0	4413.162832	N
TCGA-KO-8415-11A-01R-2314-13	hsa-mir-1468	198.0	20.577577	N
TCGA-KO-8415-11A-01R-2314-13	hsa-mir-1469	0.0	0.0	N
TCGA-KO-8415-11A-01R-2314-13	hsa-mir-146a	187.0	19.434379	N
TCGA-KO-8415-11A-01R-2314-13	hsa-mir-146b	1216.0	126.375424	N
TCGA-KO-8415-11A-01R-2314-13	hsa-mir-147	0.0	0.0	N
TCGA-KO-8415-11A-01R-2314-13	hsa-mir-1470	0.0	0.0	N
TCGA-KO-8415-11A-01R-2314-13	hsa-mir-1471	0.0	0.0	N
TCGA-KO-8415-11A-01R-2314-13	hsa-mir-147b	1.0	0.103927	N
TCGA-KO-8415-11A-01R-2314-13	hsa-mir-148a	136235.0	14158.516353	N
TCGA-KO-8415-11A-01R-2314-13	hsa-mir-148b	770.0	80.023912	N
TCGA-KO-8415-11A-01R-2314-13	hsa-mir-149	99.0	10.288789	N
TCGA-KO-8415-11A-01R-2314-13	hsa-mir-150	1228.0	127.62255	N
TCGA-KO-8415-11A-01R-2314-13	hsa-mir-151	13193.0	1371.110994	N
TCGA-KO-8415-11A-01R-2314-13	hsa-mir-152	2447.0	254.309755	N
TCGA-KO-8415-11A-01R-2314-13	hsa-mir-153-1	1.0	0.103927	N
TCGA-KO-8415-11A-01R-2314-13	hsa-mir-153-2	30.0	3.117815	N
TCGA-KO-8415-11A-01R-2314-13	hsa-mir-1537	0.0	0.0	N
TCGA-KO-8415-11A-01R-2314-13	hsa-mir-1538	0.0	0.0	N
TCGA-KO-8415-11A-01R-2314-13	hsa-mir-1539	0.0	0.0	N
TCGA-KO-8415-11A-01R-2314-13	hsa-mir-154	25.0	2.598179	N
TCGA-KO-8415-11A-01R-2314-13	hsa-mir-155	274.0	28.476041	N
TCGA-KO-8415-11A-01R-2314-13	hsa-mir-15a	667.0	69.319414	N
TCGA-KO-8415-11A-01R-2314-13	hsa-mir-15b	925.0	96.132621	N
TCGA-KO-8415-11A-01R-2314-13	hsa-mir-16-1	2614.0	271.665591	N
TCGA-KO-8415-11A-01R-2314-13	hsa-mir-16-2	30.0	3.117815	N
TCGA-KO-8415-11A-01R-2314-13	hsa-mir-17	3272.0	340.049661	Y
TCGA-KO-8415-11A-01R-2314-13	hsa-mir-181a-1	12644.0	1314.054984	N
TCGA-KO-8415-11A-01R-2314-13	hsa-mir-181a-2	6087.0	632.60461	N
TCGA-KO-8415-11A-01R-2314-13	hsa-mir-181b-1	2334.0	242.565986	N
TCGA-KO-8415-11A-01R-2314-13	hsa-mir-181b-2	27.0	2.806033	N
TCGA-KO-8415-11A-01R-2314-13	hsa-mir-181c	531.0	55.185321	N
TCGA-KO-8415-11A-01R-2314-13	hsa-mir-181d	95.0	9.87308	N
TCGA-KO-8415-11A-01R-2314-13	hsa-mir-182	13620.0	1415.48789	N
TCGA-KO-8415-11A-01R-2314-13	hsa-mir-1825	0.0	0.0	N
TCGA-KO-8415-11A-01R-2314-13	hsa-mir-1827	0.0	0.0	N
TCGA-KO-8415-11A-01R-2314-13	hsa-mir-183	5226.0	543.123327	N
TCGA-KO-8415-11A-01R-2314-13	hsa-mir-184	220.0	22.863975	N
TCGA-KO-8415-11A-01R-2314-13	hsa-mir-185	324.0	33.672399	N
TCGA-KO-8415-11A-01R-2314-13	hsa-mir-186	1125.0	116.918053	N
TCGA-KO-8415-11A-01R-2314-13	hsa-mir-187	396.0	41.155155	N
TCGA-KO-8415-11A-01R-2314-13	hsa-mir-188	164.0	17.044054	N
TCGA-KO-8415-11A-01R-2314-13	hsa-mir-18a	43.0	4.468868	Y
TCGA-KO-8415-11A-01R-2314-13	hsa-mir-18b	7.0	0.72749	Y
TCGA-KO-8415-11A-01R-2314-13	hsa-mir-190	206.0	21.408995	N
TCGA-KO-8415-11A-01R-2314-13	hsa-mir-1908	0.0	0.0	N
TCGA-KO-8415-11A-01R-2314-13	hsa-mir-1909	1.0	0.103927	N
TCGA-KO-8415-11A-01R-2314-13	hsa-mir-190b	3.0	0.311781	N
TCGA-KO-8415-11A-01R-2314-13	hsa-mir-191	3417.0	355.119098	N
TCGA-KO-8415-11A-01R-2314-13	hsa-mir-1910	0.0	0.0	N
TCGA-KO-8415-11A-01R-2314-13	hsa-mir-1911	7.0	0.72749	N
TCGA-KO-8415-11A-01R-2314-13	hsa-mir-1912	0.0	0.0	N
TCGA-KO-8415-11A-01R-2314-13	hsa-mir-1913	0.0	0.0	N
TCGA-KO-8415-11A-01R-2314-13	hsa-mir-1914	1.0	0.103927	N
TCGA-KO-8415-11A-01R-2314-13	hsa-mir-1915	0.0	0.0	N
TCGA-KO-8415-11A-01R-2314-13	hsa-mir-192	121457.0	12622.680814	Y
TCGA-KO-8415-11A-01R-2314-13	hsa-mir-193a	1339.0	139.158464	N
TCGA-KO-8415-11A-01R-2314-13	hsa-mir-193b	381.0	39.596247	N
TCGA-KO-8415-11A-01R-2314-13	hsa-mir-194-1	15343.0	1594.554383	N
TCGA-KO-8415-11A-01R-2314-13	hsa-mir-194-2	17063.0	1773.309095	N
TCGA-KO-8415-11A-01R-2314-13	hsa-mir-195	548.0	56.952083	N
TCGA-KO-8415-11A-01R-2314-13	hsa-mir-196a-1	4420.0	459.358038	N
TCGA-KO-8415-11A-01R-2314-13	hsa-mir-196a-2	393.0	40.843373	N
TCGA-KO-8415-11A-01R-2314-13	hsa-mir-196b	6796.0	706.288965	N
TCGA-KO-8415-11A-01R-2314-13	hsa-mir-197	1165.0	121.075139	N
TCGA-KO-8415-11A-01R-2314-13	hsa-mir-1972-1	0.0	0.0	N
TCGA-KO-8415-11A-01R-2314-13	hsa-mir-1972-2	0.0	0.0	N
TCGA-KO-8415-11A-01R-2314-13	hsa-mir-1973	0.0	0.0	N
TCGA-KO-8415-11A-01R-2314-13	hsa-mir-1976	71.0	7.378828	N
TCGA-KO-8415-11A-01R-2314-13	hsa-mir-198	2.0	0.207854	N
TCGA-KO-8415-11A-01R-2314-13	hsa-mir-199a-1	9483.0	985.541238	Y
TCGA-KO-8415-11A-01R-2314-13	hsa-mir-199a-2	16252.0	1689.02417	Y
TCGA-KO-8415-11A-01R-2314-13	hsa-mir-199b	20798.0	2161.477029	Y
TCGA-KO-8415-11A-01R-2314-13	hsa-mir-19a	72.0	7.482755	N
TCGA-KO-8415-11A-01R-2314-13	hsa-mir-19b-1	34.0	3.533523	N
TCGA-KO-8415-11A-01R-2314-13	hsa-mir-19b-2	551.0	57.263864	N
TCGA-KO-8415-11A-01R-2314-13	hsa-mir-200a	6194.0	643.724816	N
TCGA-KO-8415-11A-01R-2314-13	hsa-mir-200b	5302.0	551.021791	N
TCGA-KO-8415-11A-01R-2314-13	hsa-mir-200c	11858.0	1232.368238	N
TCGA-KO-8415-11A-01R-2314-13	hsa-mir-202	0.0	0.0	N
TCGA-KO-8415-11A-01R-2314-13	hsa-mir-203	13776.0	1431.700527	N
TCGA-KO-8415-11A-01R-2314-13	hsa-mir-204	10265.0	1066.812276	N
TCGA-KO-8415-11A-01R-2314-13	hsa-mir-205	1178.0	122.426192	N
TCGA-KO-8415-11A-01R-2314-13	hsa-mir-2052	0.0	0.0	N
TCGA-KO-8415-11A-01R-2314-13	hsa-mir-2053	0.0	0.0	N
TCGA-KO-8415-11A-01R-2314-13	hsa-mir-2054	0.0	0.0	N
TCGA-KO-8415-11A-01R-2314-13	hsa-mir-206	103.0	10.704497	N
TCGA-KO-8415-11A-01R-2314-13	hsa-mir-208a	0.0	0.0	N
TCGA-KO-8415-11A-01R-2314-13	hsa-mir-208b	0.0	0.0	N
TCGA-KO-8415-11A-01R-2314-13	hsa-mir-20a	1148.0	119.308377	N
TCGA-KO-8415-11A-01R-2314-13	hsa-mir-20b	549.0	57.05601	N
TCGA-KO-8415-11A-01R-2314-13	hsa-mir-21	166989.0	17354.692166	N
TCGA-KO-8415-11A-01R-2314-13	hsa-mir-210	3137.0	326.019494	N
TCGA-KO-8415-11A-01R-2314-13	hsa-mir-211	5.0	0.519636	N
TCGA-KO-8415-11A-01R-2314-13	hsa-mir-2110	7.0	0.72749	N
TCGA-KO-8415-11A-01R-2314-13	hsa-mir-2113	0.0	0.0	N
TCGA-KO-8415-11A-01R-2314-13	hsa-mir-2114	10.0	1.039272	N
TCGA-KO-8415-11A-01R-2314-13	hsa-mir-2115	0.0	0.0	N
TCGA-KO-8415-11A-01R-2314-13	hsa-mir-2116	4.0	0.415709	N
TCGA-KO-8415-11A-01R-2314-13	hsa-mir-2117	0.0	0.0	N
TCGA-KO-8415-11A-01R-2314-13	hsa-mir-212	28.0	2.90996	N
TCGA-KO-8415-11A-01R-2314-13	hsa-mir-214	165.0	17.147981	N
TCGA-KO-8415-11A-01R-2314-13	hsa-mir-215	427.0	44.376896	Y
TCGA-KO-8415-11A-01R-2314-13	hsa-mir-216a	10.0	1.039272	N
TCGA-KO-8415-11A-01R-2314-13	hsa-mir-216b	8.0	0.831417	N
TCGA-KO-8415-11A-01R-2314-13	hsa-mir-217	459.0	47.702565	N
TCGA-KO-8415-11A-01R-2314-13	hsa-mir-218-1	16.0	1.662835	N
TCGA-KO-8415-11A-01R-2314-13	hsa-mir-218-2	629.0	65.370182	N
TCGA-KO-8415-11A-01R-2314-13	hsa-mir-219-1	3.0	0.311781	N
TCGA-KO-8415-11A-01R-2314-13	hsa-mir-219-2	1.0	0.103927	N
TCGA-KO-8415-11A-01R-2314-13	hsa-mir-22	699968.0	72745.68484	N
TCGA-KO-8415-11A-01R-2314-13	hsa-mir-221	1175.0	122.11441	N
TCGA-KO-8415-11A-01R-2314-13	hsa-mir-222	424.0	44.065115	N
TCGA-KO-8415-11A-01R-2314-13	hsa-mir-223	250.0	25.981789	N
TCGA-KO-8415-11A-01R-2314-13	hsa-mir-224	59.0	6.131702	N
TCGA-KO-8415-11A-01R-2314-13	hsa-mir-2276	1.0	0.103927	N
TCGA-KO-8415-11A-01R-2314-13	hsa-mir-2277	2.0	0.207854	N
TCGA-KO-8415-11A-01R-2314-13	hsa-mir-2278	0.0	0.0	N
TCGA-KO-8415-11A-01R-2314-13	hsa-mir-2355	193.0	20.057941	N
TCGA-KO-8415-11A-01R-2314-13	hsa-mir-23a	21478.0	2232.147497	Y
TCGA-KO-8415-11A-01R-2314-13	hsa-mir-23b	20141.0	2093.196887	Y
TCGA-KO-8415-11A-01R-2314-13	hsa-mir-23c	9.0	0.935344	N
TCGA-KO-8415-11A-01R-2314-13	hsa-mir-24-1	471.0	48.949691	N
TCGA-KO-8415-11A-01R-2314-13	hsa-mir-24-2	13015.0	1352.61196	N
TCGA-KO-8415-11A-01R-2314-13	hsa-mir-25	20527.0	2133.31277	N
TCGA-KO-8415-11A-01R-2314-13	hsa-mir-26a-1	17.0	1.766762	N
TCGA-KO-8415-11A-01R-2314-13	hsa-mir-26a-2	20683.0	2149.525406	N
TCGA-KO-8415-11A-01R-2314-13	hsa-mir-26b	5114.0	531.483485	N
TCGA-KO-8415-11A-01R-2314-13	hsa-mir-27a	6489.0	674.383327	Y
TCGA-KO-8415-11A-01R-2314-13	hsa-mir-27b	22248.0	2312.171408	Y
TCGA-KO-8415-11A-01R-2314-13	hsa-mir-28	21476.0	2231.939642	N
TCGA-KO-8415-11A-01R-2314-13	hsa-mir-2861	0.0	0.0	N
TCGA-KO-8415-11A-01R-2314-13	hsa-mir-2909	0.0	0.0	N
TCGA-KO-8415-11A-01R-2314-13	hsa-mir-296	18.0	1.870689	N
TCGA-KO-8415-11A-01R-2314-13	hsa-mir-297	0.0	0.0	N
TCGA-KO-8415-11A-01R-2314-13	hsa-mir-298	0.0	0.0	N
TCGA-KO-8415-11A-01R-2314-13	hsa-mir-299	16.0	1.662835	N
TCGA-KO-8415-11A-01R-2314-13	hsa-mir-29a	68241.0	7092.09318	N
TCGA-KO-8415-11A-01R-2314-13	hsa-mir-29b-1	3072.0	319.264229	Y
TCGA-KO-8415-11A-01R-2314-13	hsa-mir-29b-2	3444.0	357.925132	Y
TCGA-KO-8415-11A-01R-2314-13	hsa-mir-29c	32022.0	3327.955449	Y
TCGA-KO-8415-11A-01R-2314-13	hsa-mir-300	0.0	0.0	N
TCGA-KO-8415-11A-01R-2314-13	hsa-mir-301a	83.0	8.625954	N
TCGA-KO-8415-11A-01R-2314-13	hsa-mir-301b	0.0	0.0	N
TCGA-KO-8415-11A-01R-2314-13	hsa-mir-302a	1.0	0.103927	N
TCGA-KO-8415-11A-01R-2314-13	hsa-mir-302b	0.0	0.0	N
TCGA-KO-8415-11A-01R-2314-13	hsa-mir-302c	0.0	0.0	N
TCGA-KO-8415-11A-01R-2314-13	hsa-mir-302d	0.0	0.0	N
TCGA-KO-8415-11A-01R-2314-13	hsa-mir-302e	0.0	0.0	N
TCGA-KO-8415-11A-01R-2314-13	hsa-mir-302f	0.0	0.0	N
TCGA-KO-8415-11A-01R-2314-13	hsa-mir-3065	684.0	71.086176	N
TCGA-KO-8415-11A-01R-2314-13	hsa-mir-3074	43.0	4.468868	N
TCGA-KO-8415-11A-01R-2314-13	hsa-mir-30a	2177910.0	226343.996398	Y
TCGA-KO-8415-11A-01R-2314-13	hsa-mir-30b	15320.0	1592.164059	Y
TCGA-KO-8415-11A-01R-2314-13	hsa-mir-30c-1	21.0	2.18247	N
TCGA-KO-8415-11A-01R-2314-13	hsa-mir-30c-2	20738.0	2155.2414	Y
TCGA-KO-8415-11A-01R-2314-13	hsa-mir-30d	109756.0	11406.629139	N
TCGA-KO-8415-11A-01R-2314-13	hsa-mir-30e	171784.0	17853.022888	Y
TCGA-KO-8415-11A-01R-2314-13	hsa-mir-31	147.0	15.277292	N
TCGA-KO-8415-11A-01R-2314-13	hsa-mir-3115	0.0	0.0	N
TCGA-KO-8415-11A-01R-2314-13	hsa-mir-3116-1	0.0	0.0	N
TCGA-KO-8415-11A-01R-2314-13	hsa-mir-3116-2	0.0	0.0	N
TCGA-KO-8415-11A-01R-2314-13	hsa-mir-3117	2.0	0.207854	N
TCGA-KO-8415-11A-01R-2314-13	hsa-mir-3118-1	0.0	0.0	N
TCGA-KO-8415-11A-01R-2314-13	hsa-mir-3118-2	0.0	0.0	N
TCGA-KO-8415-11A-01R-2314-13	hsa-mir-3118-3	0.0	0.0	N
TCGA-KO-8415-11A-01R-2314-13	hsa-mir-3118-4	0.0	0.0	N
TCGA-KO-8415-11A-01R-2314-13	hsa-mir-3118-5	0.0	0.0	N
TCGA-KO-8415-11A-01R-2314-13	hsa-mir-3118-6	0.0	0.0	N
TCGA-KO-8415-11A-01R-2314-13	hsa-mir-3119-1	0.0	0.0	N
TCGA-KO-8415-11A-01R-2314-13	hsa-mir-3119-2	0.0	0.0	N
TCGA-KO-8415-11A-01R-2314-13	hsa-mir-3120	0.0	0.0	N
TCGA-KO-8415-11A-01R-2314-13	hsa-mir-3121	0.0	0.0	N
TCGA-KO-8415-11A-01R-2314-13	hsa-mir-3122	0.0	0.0	N
TCGA-KO-8415-11A-01R-2314-13	hsa-mir-3123	0.0	0.0	N
TCGA-KO-8415-11A-01R-2314-13	hsa-mir-3124	1.0	0.103927	N
TCGA-KO-8415-11A-01R-2314-13	hsa-mir-3125	2.0	0.207854	N
TCGA-KO-8415-11A-01R-2314-13	hsa-mir-3126	2.0	0.207854	N
TCGA-KO-8415-11A-01R-2314-13	hsa-mir-3127	13.0	1.351053	N
TCGA-KO-8415-11A-01R-2314-13	hsa-mir-3128	0.0	0.0	N
TCGA-KO-8415-11A-01R-2314-13	hsa-mir-3129	2.0	0.207854	N
TCGA-KO-8415-11A-01R-2314-13	hsa-mir-3130-1	0.0	0.0	N
TCGA-KO-8415-11A-01R-2314-13	hsa-mir-3130-2	0.0	0.0	N
TCGA-KO-8415-11A-01R-2314-13	hsa-mir-3131	2.0	0.207854	N
TCGA-KO-8415-11A-01R-2314-13	hsa-mir-3132	0.0	0.0	N
TCGA-KO-8415-11A-01R-2314-13	hsa-mir-3133	0.0	0.0	N
TCGA-KO-8415-11A-01R-2314-13	hsa-mir-3134	0.0	0.0	N
TCGA-KO-8415-11A-01R-2314-13	hsa-mir-3135	1.0	0.103927	N
TCGA-KO-8415-11A-01R-2314-13	hsa-mir-3136	2.0	0.207854	N
TCGA-KO-8415-11A-01R-2314-13	hsa-mir-3137	0.0	0.0	N
TCGA-KO-8415-11A-01R-2314-13	hsa-mir-3138	1.0	0.103927	N
TCGA-KO-8415-11A-01R-2314-13	hsa-mir-3139	0.0	0.0	N
TCGA-KO-8415-11A-01R-2314-13	hsa-mir-3140	2.0	0.207854	N
TCGA-KO-8415-11A-01R-2314-13	hsa-mir-3141	0.0	0.0	N
TCGA-KO-8415-11A-01R-2314-13	hsa-mir-3142	0.0	0.0	N
TCGA-KO-8415-11A-01R-2314-13	hsa-mir-3143	0.0	0.0	N
TCGA-KO-8415-11A-01R-2314-13	hsa-mir-3144	0.0	0.0	N
TCGA-KO-8415-11A-01R-2314-13	hsa-mir-3145	1.0	0.103927	N
TCGA-KO-8415-11A-01R-2314-13	hsa-mir-3146	0.0	0.0	N
TCGA-KO-8415-11A-01R-2314-13	hsa-mir-3147	0.0	0.0	N
TCGA-KO-8415-11A-01R-2314-13	hsa-mir-3148	0.0	0.0	N
TCGA-KO-8415-11A-01R-2314-13	hsa-mir-3149	0.0	0.0	N
TCGA-KO-8415-11A-01R-2314-13	hsa-mir-3150	0.0	0.0	N
TCGA-KO-8415-11A-01R-2314-13	hsa-mir-3150b	0.0	0.0	N
TCGA-KO-8415-11A-01R-2314-13	hsa-mir-3151	0.0	0.0	N
TCGA-KO-8415-11A-01R-2314-13	hsa-mir-3152	0.0	0.0	N
TCGA-KO-8415-11A-01R-2314-13	hsa-mir-3153	0.0	0.0	N
TCGA-KO-8415-11A-01R-2314-13	hsa-mir-3154	2.0	0.207854	N
TCGA-KO-8415-11A-01R-2314-13	hsa-mir-3155	0.0	0.0	N
TCGA-KO-8415-11A-01R-2314-13	hsa-mir-3156-1	0.0	0.0	N
TCGA-KO-8415-11A-01R-2314-13	hsa-mir-3156-2	0.0	0.0	N
TCGA-KO-8415-11A-01R-2314-13	hsa-mir-3156-3	0.0	0.0	N
TCGA-KO-8415-11A-01R-2314-13	hsa-mir-3157	2.0	0.207854	N
TCGA-KO-8415-11A-01R-2314-13	hsa-mir-3158-1	0.0	0.0	N
TCGA-KO-8415-11A-01R-2314-13	hsa-mir-3158-2	0.0	0.0	N
TCGA-KO-8415-11A-01R-2314-13	hsa-mir-3159	0.0	0.0	N
TCGA-KO-8415-11A-01R-2314-13	hsa-mir-3160-1	0.0	0.0	N
TCGA-KO-8415-11A-01R-2314-13	hsa-mir-3160-2	0.0	0.0	N
TCGA-KO-8415-11A-01R-2314-13	hsa-mir-3161	0.0	0.0	N
TCGA-KO-8415-11A-01R-2314-13	hsa-mir-3162	0.0	0.0	N
TCGA-KO-8415-11A-01R-2314-13	hsa-mir-3163	0.0	0.0	N
TCGA-KO-8415-11A-01R-2314-13	hsa-mir-3164	0.0	0.0	N
TCGA-KO-8415-11A-01R-2314-13	hsa-mir-3165	0.0	0.0	N
TCGA-KO-8415-11A-01R-2314-13	hsa-mir-3166	0.0	0.0	N
TCGA-KO-8415-11A-01R-2314-13	hsa-mir-3167	0.0	0.0	N
TCGA-KO-8415-11A-01R-2314-13	hsa-mir-3168	1.0	0.103927	N
TCGA-KO-8415-11A-01R-2314-13	hsa-mir-3169	0.0	0.0	N
TCGA-KO-8415-11A-01R-2314-13	hsa-mir-3170	17.0	1.766762	N
TCGA-KO-8415-11A-01R-2314-13	hsa-mir-3171	0.0	0.0	N
TCGA-KO-8415-11A-01R-2314-13	hsa-mir-3173	3.0	0.311781	N
TCGA-KO-8415-11A-01R-2314-13	hsa-mir-3174	0.0	0.0	N
TCGA-KO-8415-11A-01R-2314-13	hsa-mir-3175	0.0	0.0	N
TCGA-KO-8415-11A-01R-2314-13	hsa-mir-3176	1.0	0.103927	N
TCGA-KO-8415-11A-01R-2314-13	hsa-mir-3177	0.0	0.0	N
TCGA-KO-8415-11A-01R-2314-13	hsa-mir-3178	2.0	0.207854	N
TCGA-KO-8415-11A-01R-2314-13	hsa-mir-3179-1	0.0	0.0	N
TCGA-KO-8415-11A-01R-2314-13	hsa-mir-3179-2	0.0	0.0	N
TCGA-KO-8415-11A-01R-2314-13	hsa-mir-3179-3	1.0	0.103927	N
TCGA-KO-8415-11A-01R-2314-13	hsa-mir-3180-1	0.0	0.0	N
TCGA-KO-8415-11A-01R-2314-13	hsa-mir-3180-2	0.0	0.0	N
TCGA-KO-8415-11A-01R-2314-13	hsa-mir-3180-3	0.0	0.0	N
TCGA-KO-8415-11A-01R-2314-13	hsa-mir-3180-4	0.0	0.0	N
TCGA-KO-8415-11A-01R-2314-13	hsa-mir-3180-5	0.0	0.0	N
TCGA-KO-8415-11A-01R-2314-13	hsa-mir-3181	0.0	0.0	N
TCGA-KO-8415-11A-01R-2314-13	hsa-mir-3182	0.0	0.0	N
TCGA-KO-8415-11A-01R-2314-13	hsa-mir-3183	4.0	0.415709	N
TCGA-KO-8415-11A-01R-2314-13	hsa-mir-3184	0.0	0.0	N
TCGA-KO-8415-11A-01R-2314-13	hsa-mir-3185	0.0	0.0	N
TCGA-KO-8415-11A-01R-2314-13	hsa-mir-3186	0.0	0.0	N
TCGA-KO-8415-11A-01R-2314-13	hsa-mir-3187	1.0	0.103927	N
TCGA-KO-8415-11A-01R-2314-13	hsa-mir-3188	1.0	0.103927	N
TCGA-KO-8415-11A-01R-2314-13	hsa-mir-3189	0.0	0.0	N
TCGA-KO-8415-11A-01R-2314-13	hsa-mir-3190	2.0	0.207854	N
TCGA-KO-8415-11A-01R-2314-13	hsa-mir-3191	1.0	0.103927	N
TCGA-KO-8415-11A-01R-2314-13	hsa-mir-3192	0.0	0.0	N
TCGA-KO-8415-11A-01R-2314-13	hsa-mir-3193	3.0	0.311781	N
TCGA-KO-8415-11A-01R-2314-13	hsa-mir-3194	2.0	0.207854	N
TCGA-KO-8415-11A-01R-2314-13	hsa-mir-3195	1.0	0.103927	N
TCGA-KO-8415-11A-01R-2314-13	hsa-mir-3196	0.0	0.0	N
TCGA-KO-8415-11A-01R-2314-13	hsa-mir-3197	0.0	0.0	N
TCGA-KO-8415-11A-01R-2314-13	hsa-mir-3198	1.0	0.103927	N
TCGA-KO-8415-11A-01R-2314-13	hsa-mir-3199-1	7.0	0.72749	N
TCGA-KO-8415-11A-01R-2314-13	hsa-mir-3199-2	4.0	0.415709	N
TCGA-KO-8415-11A-01R-2314-13	hsa-mir-32	286.0	29.723167	N
TCGA-KO-8415-11A-01R-2314-13	hsa-mir-3200	13.0	1.351053	N
TCGA-KO-8415-11A-01R-2314-13	hsa-mir-3201	0.0	0.0	N
TCGA-KO-8415-11A-01R-2314-13	hsa-mir-3202-1	1.0	0.103927	N
TCGA-KO-8415-11A-01R-2314-13	hsa-mir-3202-2	0.0	0.0	N
TCGA-KO-8415-11A-01R-2314-13	hsa-mir-320a	2694.0	279.979763	Y
TCGA-KO-8415-11A-01R-2314-13	hsa-mir-320b-1	0.0	0.0	N
TCGA-KO-8415-11A-01R-2314-13	hsa-mir-320b-2	56.0	5.819921	Y
TCGA-KO-8415-11A-01R-2314-13	hsa-mir-320c-1	1.0	0.103927	N
TCGA-KO-8415-11A-01R-2314-13	hsa-mir-320c-2	1.0	0.103927	N
TCGA-KO-8415-11A-01R-2314-13	hsa-mir-320d-1	3.0	0.311781	N
TCGA-KO-8415-11A-01R-2314-13	hsa-mir-320d-2	1.0	0.103927	N
TCGA-KO-8415-11A-01R-2314-13	hsa-mir-320e	0.0	0.0	N
TCGA-KO-8415-11A-01R-2314-13	hsa-mir-323	9.0	0.935344	N
TCGA-KO-8415-11A-01R-2314-13	hsa-mir-323b	5.0	0.519636	N
TCGA-KO-8415-11A-01R-2314-13	hsa-mir-324	353.0	36.686287	N
TCGA-KO-8415-11A-01R-2314-13	hsa-mir-325	0.0	0.0	N
TCGA-KO-8415-11A-01R-2314-13	hsa-mir-326	35.0	3.637451	N
TCGA-KO-8415-11A-01R-2314-13	hsa-mir-328	456.0	47.390784	N
TCGA-KO-8415-11A-01R-2314-13	hsa-mir-329-1	0.0	0.0	N
TCGA-KO-8415-11A-01R-2314-13	hsa-mir-329-2	1.0	0.103927	N
TCGA-KO-8415-11A-01R-2314-13	hsa-mir-330	86.0	8.937736	N
TCGA-KO-8415-11A-01R-2314-13	hsa-mir-331	252.0	26.189644	N
TCGA-KO-8415-11A-01R-2314-13	hsa-mir-335	392.0	40.739446	N
TCGA-KO-8415-11A-01R-2314-13	hsa-mir-337	87.0	9.041663	N
TCGA-KO-8415-11A-01R-2314-13	hsa-mir-338	3418.0	355.223026	N
TCGA-KO-8415-11A-01R-2314-13	hsa-mir-339	163.0	16.940127	N
TCGA-KO-8415-11A-01R-2314-13	hsa-mir-33a	738.0	76.698243	N
TCGA-KO-8415-11A-01R-2314-13	hsa-mir-33b	27.0	2.806033	N
TCGA-KO-8415-11A-01R-2314-13	hsa-mir-340	82.0	8.522027	N
TCGA-KO-8415-11A-01R-2314-13	hsa-mir-342	221.0	22.967902	N
TCGA-KO-8415-11A-01R-2314-13	hsa-mir-345	119.0	12.367332	N
TCGA-KO-8415-11A-01R-2314-13	hsa-mir-346	0.0	0.0	N
TCGA-KO-8415-11A-01R-2314-13	hsa-mir-34a	425.0	44.169042	N
TCGA-KO-8415-11A-01R-2314-13	hsa-mir-34b	2.0	0.207854	N
TCGA-KO-8415-11A-01R-2314-13	hsa-mir-34c	10.0	1.039272	N
TCGA-KO-8415-11A-01R-2314-13	hsa-mir-3605	18.0	1.870689	N
TCGA-KO-8415-11A-01R-2314-13	hsa-mir-3606	0.0	0.0	N
TCGA-KO-8415-11A-01R-2314-13	hsa-mir-3607	330.0	34.295962	N
TCGA-KO-8415-11A-01R-2314-13	hsa-mir-3609	5.0	0.519636	N
TCGA-KO-8415-11A-01R-2314-13	hsa-mir-361	2490.0	258.778623	N
TCGA-KO-8415-11A-01R-2314-13	hsa-mir-3610	3.0	0.311781	N
TCGA-KO-8415-11A-01R-2314-13	hsa-mir-3611	1.0	0.103927	N
TCGA-KO-8415-11A-01R-2314-13	hsa-mir-3612	0.0	0.0	N
TCGA-KO-8415-11A-01R-2314-13	hsa-mir-3613	57.0	5.923848	N
TCGA-KO-8415-11A-01R-2314-13	hsa-mir-3614	5.0	0.519636	N
TCGA-KO-8415-11A-01R-2314-13	hsa-mir-3615	11.0	1.143199	N
TCGA-KO-8415-11A-01R-2314-13	hsa-mir-3616	0.0	0.0	N
TCGA-KO-8415-11A-01R-2314-13	hsa-mir-3617	0.0	0.0	N
TCGA-KO-8415-11A-01R-2314-13	hsa-mir-3618	0.0	0.0	N
TCGA-KO-8415-11A-01R-2314-13	hsa-mir-3619	1.0	0.103927	N
TCGA-KO-8415-11A-01R-2314-13	hsa-mir-362	709.0	73.684355	N
TCGA-KO-8415-11A-01R-2314-13	hsa-mir-3620	1.0	0.103927	N
TCGA-KO-8415-11A-01R-2314-13	hsa-mir-3621	0.0	0.0	N
TCGA-KO-8415-11A-01R-2314-13	hsa-mir-3622a	3.0	0.311781	N
TCGA-KO-8415-11A-01R-2314-13	hsa-mir-3622b	0.0	0.0	N
TCGA-KO-8415-11A-01R-2314-13	hsa-mir-363	285.0	29.61924	N
TCGA-KO-8415-11A-01R-2314-13	hsa-mir-3646	0.0	0.0	N
TCGA-KO-8415-11A-01R-2314-13	hsa-mir-3647	27.0	2.806033	N
TCGA-KO-8415-11A-01R-2314-13	hsa-mir-3648	17.0	1.766762	N
TCGA-KO-8415-11A-01R-2314-13	hsa-mir-3649	0.0	0.0	N
TCGA-KO-8415-11A-01R-2314-13	hsa-mir-365-1	79.0	8.210245	N
TCGA-KO-8415-11A-01R-2314-13	hsa-mir-365-2	84.0	8.729881	N
TCGA-KO-8415-11A-01R-2314-13	hsa-mir-3650	0.0	0.0	N
TCGA-KO-8415-11A-01R-2314-13	hsa-mir-3651	1.0	0.103927	N
TCGA-KO-8415-11A-01R-2314-13	hsa-mir-3652	2.0	0.207854	N
TCGA-KO-8415-11A-01R-2314-13	hsa-mir-3653	28.0	2.90996	N
TCGA-KO-8415-11A-01R-2314-13	hsa-mir-3654	1.0	0.103927	N
TCGA-KO-8415-11A-01R-2314-13	hsa-mir-3655	2.0	0.207854	N
TCGA-KO-8415-11A-01R-2314-13	hsa-mir-3656	0.0	0.0	N
TCGA-KO-8415-11A-01R-2314-13	hsa-mir-3657	0.0	0.0	N
TCGA-KO-8415-11A-01R-2314-13	hsa-mir-3658	0.0	0.0	N
TCGA-KO-8415-11A-01R-2314-13	hsa-mir-3659	0.0	0.0	N
TCGA-KO-8415-11A-01R-2314-13	hsa-mir-3660	0.0	0.0	N
TCGA-KO-8415-11A-01R-2314-13	hsa-mir-3661	0.0	0.0	N
TCGA-KO-8415-11A-01R-2314-13	hsa-mir-3662	0.0	0.0	N
TCGA-KO-8415-11A-01R-2314-13	hsa-mir-3663	0.0	0.0	N
TCGA-KO-8415-11A-01R-2314-13	hsa-mir-3664	7.0	0.72749	N
TCGA-KO-8415-11A-01R-2314-13	hsa-mir-3665	0.0	0.0	N
TCGA-KO-8415-11A-01R-2314-13	hsa-mir-3666	0.0	0.0	N
TCGA-KO-8415-11A-01R-2314-13	hsa-mir-3667	0.0	0.0	N
TCGA-KO-8415-11A-01R-2314-13	hsa-mir-3668	0.0	0.0	N
TCGA-KO-8415-11A-01R-2314-13	hsa-mir-3669	0.0	0.0	N
TCGA-KO-8415-11A-01R-2314-13	hsa-mir-367	0.0	0.0	N
TCGA-KO-8415-11A-01R-2314-13	hsa-mir-3670	0.0	0.0	N
TCGA-KO-8415-11A-01R-2314-13	hsa-mir-3671	0.0	0.0	N
TCGA-KO-8415-11A-01R-2314-13	hsa-mir-3672	0.0	0.0	N
TCGA-KO-8415-11A-01R-2314-13	hsa-mir-3673	0.0	0.0	N
TCGA-KO-8415-11A-01R-2314-13	hsa-mir-3674	0.0	0.0	N
TCGA-KO-8415-11A-01R-2314-13	hsa-mir-3675	0.0	0.0	N
TCGA-KO-8415-11A-01R-2314-13	hsa-mir-3676	28.0	2.90996	N
TCGA-KO-8415-11A-01R-2314-13	hsa-mir-3677	13.0	1.351053	N
TCGA-KO-8415-11A-01R-2314-13	hsa-mir-3678	2.0	0.207854	N
TCGA-KO-8415-11A-01R-2314-13	hsa-mir-3679	0.0	0.0	N
TCGA-KO-8415-11A-01R-2314-13	hsa-mir-3680	2.0	0.207854	N
TCGA-KO-8415-11A-01R-2314-13	hsa-mir-3681	0.0	0.0	N
TCGA-KO-8415-11A-01R-2314-13	hsa-mir-3682	2.0	0.207854	N
TCGA-KO-8415-11A-01R-2314-13	hsa-mir-3683	0.0	0.0	N
TCGA-KO-8415-11A-01R-2314-13	hsa-mir-3684	0.0	0.0	N
TCGA-KO-8415-11A-01R-2314-13	hsa-mir-3685	0.0	0.0	N
TCGA-KO-8415-11A-01R-2314-13	hsa-mir-3686	0.0	0.0	N
TCGA-KO-8415-11A-01R-2314-13	hsa-mir-3687	7.0	0.72749	N
TCGA-KO-8415-11A-01R-2314-13	hsa-mir-3688	0.0	0.0	N
TCGA-KO-8415-11A-01R-2314-13	hsa-mir-3689a	0.0	0.0	N
TCGA-KO-8415-11A-01R-2314-13	hsa-mir-3689b	0.0	0.0	N
TCGA-KO-8415-11A-01R-2314-13	hsa-mir-369	27.0	2.806033	N
TCGA-KO-8415-11A-01R-2314-13	hsa-mir-3690	1.0	0.103927	N
TCGA-KO-8415-11A-01R-2314-13	hsa-mir-3691	1.0	0.103927	N
TCGA-KO-8415-11A-01R-2314-13	hsa-mir-3692	1.0	0.103927	N
TCGA-KO-8415-11A-01R-2314-13	hsa-mir-370	33.0	3.429596	N
TCGA-KO-8415-11A-01R-2314-13	hsa-mir-371	1.0	0.103927	N
TCGA-KO-8415-11A-01R-2314-13	hsa-mir-3713	0.0	0.0	N
TCGA-KO-8415-11A-01R-2314-13	hsa-mir-3714	0.0	0.0	N
TCGA-KO-8415-11A-01R-2314-13	hsa-mir-372	2.0	0.207854	N
TCGA-KO-8415-11A-01R-2314-13	hsa-mir-373	1.0	0.103927	N
TCGA-KO-8415-11A-01R-2314-13	hsa-mir-374a	4706.0	489.081205	N
TCGA-KO-8415-11A-01R-2314-13	hsa-mir-374b	719.0	74.723627	Y
TCGA-KO-8415-11A-01R-2314-13	hsa-mir-374c	1.0	0.103927	Y
TCGA-KO-8415-11A-01R-2314-13	hsa-mir-375	539.0	56.016738	N
TCGA-KO-8415-11A-01R-2314-13	hsa-mir-376a-1	10.0	1.039272	N
TCGA-KO-8415-11A-01R-2314-13	hsa-mir-376a-2	0.0	0.0	N
TCGA-KO-8415-11A-01R-2314-13	hsa-mir-376b	8.0	0.831417	Y
TCGA-KO-8415-11A-01R-2314-13	hsa-mir-376c	45.0	4.676722	Y
TCGA-KO-8415-11A-01R-2314-13	hsa-mir-377	17.0	1.766762	N
TCGA-KO-8415-11A-01R-2314-13	hsa-mir-378	5521.0	573.781839	N
TCGA-KO-8415-11A-01R-2314-13	hsa-mir-378b	1.0	0.103927	N
TCGA-KO-8415-11A-01R-2314-13	hsa-mir-378c	152.0	15.796928	N
TCGA-KO-8415-11A-01R-2314-13	hsa-mir-379	2877.0	298.998433	N
TCGA-KO-8415-11A-01R-2314-13	hsa-mir-380	3.0	0.311781	N
TCGA-KO-8415-11A-01R-2314-13	hsa-mir-381	198.0	20.577577	N
TCGA-KO-8415-11A-01R-2314-13	hsa-mir-382	54.0	5.612067	N
TCGA-KO-8415-11A-01R-2314-13	hsa-mir-383	9.0	0.935344	N
TCGA-KO-8415-11A-01R-2314-13	hsa-mir-384	0.0	0.0	N
TCGA-KO-8415-11A-01R-2314-13	hsa-mir-3907	0.0	0.0	N
TCGA-KO-8415-11A-01R-2314-13	hsa-mir-3908	0.0	0.0	N
TCGA-KO-8415-11A-01R-2314-13	hsa-mir-3909	6.0	0.623563	N
TCGA-KO-8415-11A-01R-2314-13	hsa-mir-3910-1	0.0	0.0	N
TCGA-KO-8415-11A-01R-2314-13	hsa-mir-3910-2	0.0	0.0	N
TCGA-KO-8415-11A-01R-2314-13	hsa-mir-3911	1.0	0.103927	N
TCGA-KO-8415-11A-01R-2314-13	hsa-mir-3912	6.0	0.623563	N
TCGA-KO-8415-11A-01R-2314-13	hsa-mir-3913-1	17.0	1.766762	N
TCGA-KO-8415-11A-01R-2314-13	hsa-mir-3913-2	0.0	0.0	N
TCGA-KO-8415-11A-01R-2314-13	hsa-mir-3914-1	0.0	0.0	N
TCGA-KO-8415-11A-01R-2314-13	hsa-mir-3914-2	0.0	0.0	N
TCGA-KO-8415-11A-01R-2314-13	hsa-mir-3915	0.0	0.0	N
TCGA-KO-8415-11A-01R-2314-13	hsa-mir-3916	0.0	0.0	N
TCGA-KO-8415-11A-01R-2314-13	hsa-mir-3917	3.0	0.311781	N
TCGA-KO-8415-11A-01R-2314-13	hsa-mir-3918	0.0	0.0	N
TCGA-KO-8415-11A-01R-2314-13	hsa-mir-3919	1.0	0.103927	N
TCGA-KO-8415-11A-01R-2314-13	hsa-mir-3920	1.0	0.103927	N
TCGA-KO-8415-11A-01R-2314-13	hsa-mir-3921	0.0	0.0	N
TCGA-KO-8415-11A-01R-2314-13	hsa-mir-3922	0.0	0.0	N
TCGA-KO-8415-11A-01R-2314-13	hsa-mir-3923	1.0	0.103927	N
TCGA-KO-8415-11A-01R-2314-13	hsa-mir-3924	0.0	0.0	N
TCGA-KO-8415-11A-01R-2314-13	hsa-mir-3925	0.0	0.0	N
TCGA-KO-8415-11A-01R-2314-13	hsa-mir-3926-1	4.0	0.415709	N
TCGA-KO-8415-11A-01R-2314-13	hsa-mir-3926-2	0.0	0.0	N
TCGA-KO-8415-11A-01R-2314-13	hsa-mir-3927	0.0	0.0	N
TCGA-KO-8415-11A-01R-2314-13	hsa-mir-3928	8.0	0.831417	N
TCGA-KO-8415-11A-01R-2314-13	hsa-mir-3929	0.0	0.0	N
TCGA-KO-8415-11A-01R-2314-13	hsa-mir-3934	5.0	0.519636	N
TCGA-KO-8415-11A-01R-2314-13	hsa-mir-3935	0.0	0.0	N
TCGA-KO-8415-11A-01R-2314-13	hsa-mir-3936	3.0	0.311781	N
TCGA-KO-8415-11A-01R-2314-13	hsa-mir-3937	0.0	0.0	N
TCGA-KO-8415-11A-01R-2314-13	hsa-mir-3938	0.0	0.0	N
TCGA-KO-8415-11A-01R-2314-13	hsa-mir-3939	0.0	0.0	N
TCGA-KO-8415-11A-01R-2314-13	hsa-mir-3940	0.0	0.0	N
TCGA-KO-8415-11A-01R-2314-13	hsa-mir-3941	2.0	0.207854	N
TCGA-KO-8415-11A-01R-2314-13	hsa-mir-3942	6.0	0.623563	N
TCGA-KO-8415-11A-01R-2314-13	hsa-mir-3943	0.0	0.0	N
TCGA-KO-8415-11A-01R-2314-13	hsa-mir-3944	3.0	0.311781	N
TCGA-KO-8415-11A-01R-2314-13	hsa-mir-3945	0.0	0.0	N
TCGA-KO-8415-11A-01R-2314-13	hsa-mir-409	53.0	5.508139	N
TCGA-KO-8415-11A-01R-2314-13	hsa-mir-410	33.0	3.429596	N
TCGA-KO-8415-11A-01R-2314-13	hsa-mir-411	30.0	3.117815	N
TCGA-KO-8415-11A-01R-2314-13	hsa-mir-412	18.0	1.870689	N
TCGA-KO-8415-11A-01R-2314-13	hsa-mir-421	21.0	2.18247	N
TCGA-KO-8415-11A-01R-2314-13	hsa-mir-422a	0.0	0.0	N
TCGA-KO-8415-11A-01R-2314-13	hsa-mir-423	946.0	98.315091	N
TCGA-KO-8415-11A-01R-2314-13	hsa-mir-424	3520.0	365.823596	N
TCGA-KO-8415-11A-01R-2314-13	hsa-mir-425	228.0	23.695392	N
TCGA-KO-8415-11A-01R-2314-13	hsa-mir-4251	0.0	0.0	N
TCGA-KO-8415-11A-01R-2314-13	hsa-mir-4252	0.0	0.0	N
TCGA-KO-8415-11A-01R-2314-13	hsa-mir-4253	0.0	0.0	N
TCGA-KO-8415-11A-01R-2314-13	hsa-mir-4254	0.0	0.0	N
TCGA-KO-8415-11A-01R-2314-13	hsa-mir-4255	0.0	0.0	N
TCGA-KO-8415-11A-01R-2314-13	hsa-mir-4256	0.0	0.0	N
TCGA-KO-8415-11A-01R-2314-13	hsa-mir-4257	0.0	0.0	N
TCGA-KO-8415-11A-01R-2314-13	hsa-mir-4258	0.0	0.0	N
TCGA-KO-8415-11A-01R-2314-13	hsa-mir-4259	0.0	0.0	N
TCGA-KO-8415-11A-01R-2314-13	hsa-mir-4260	0.0	0.0	N
TCGA-KO-8415-11A-01R-2314-13	hsa-mir-4261	0.0	0.0	N
TCGA-KO-8415-11A-01R-2314-13	hsa-mir-4262	0.0	0.0	N
TCGA-KO-8415-11A-01R-2314-13	hsa-mir-4263	0.0	0.0	N
TCGA-KO-8415-11A-01R-2314-13	hsa-mir-4264	0.0	0.0	N
TCGA-KO-8415-11A-01R-2314-13	hsa-mir-4265	0.0	0.0	N
TCGA-KO-8415-11A-01R-2314-13	hsa-mir-4266	0.0	0.0	N
TCGA-KO-8415-11A-01R-2314-13	hsa-mir-4267	0.0	0.0	N
TCGA-KO-8415-11A-01R-2314-13	hsa-mir-4268	0.0	0.0	N
TCGA-KO-8415-11A-01R-2314-13	hsa-mir-4269	0.0	0.0	N
TCGA-KO-8415-11A-01R-2314-13	hsa-mir-4270	0.0	0.0	N
TCGA-KO-8415-11A-01R-2314-13	hsa-mir-4271	0.0	0.0	N
TCGA-KO-8415-11A-01R-2314-13	hsa-mir-4272	0.0	0.0	N
TCGA-KO-8415-11A-01R-2314-13	hsa-mir-4273	0.0	0.0	N
TCGA-KO-8415-11A-01R-2314-13	hsa-mir-4274	0.0	0.0	N
TCGA-KO-8415-11A-01R-2314-13	hsa-mir-4275	0.0	0.0	N
TCGA-KO-8415-11A-01R-2314-13	hsa-mir-4276	0.0	0.0	N
TCGA-KO-8415-11A-01R-2314-13	hsa-mir-4277	0.0	0.0	N
TCGA-KO-8415-11A-01R-2314-13	hsa-mir-4278	0.0	0.0	N
TCGA-KO-8415-11A-01R-2314-13	hsa-mir-4279	0.0	0.0	N
TCGA-KO-8415-11A-01R-2314-13	hsa-mir-4280	0.0	0.0	N
TCGA-KO-8415-11A-01R-2314-13	hsa-mir-4281	0.0	0.0	N
TCGA-KO-8415-11A-01R-2314-13	hsa-mir-4282	0.0	0.0	N
TCGA-KO-8415-11A-01R-2314-13	hsa-mir-4283-1	0.0	0.0	N
TCGA-KO-8415-11A-01R-2314-13	hsa-mir-4283-2	0.0	0.0	N
TCGA-KO-8415-11A-01R-2314-13	hsa-mir-4284	0.0	0.0	N
TCGA-KO-8415-11A-01R-2314-13	hsa-mir-4285	0.0	0.0	N
TCGA-KO-8415-11A-01R-2314-13	hsa-mir-4286	0.0	0.0	N
TCGA-KO-8415-11A-01R-2314-13	hsa-mir-4287	0.0	0.0	N
TCGA-KO-8415-11A-01R-2314-13	hsa-mir-4288	0.0	0.0	N
TCGA-KO-8415-11A-01R-2314-13	hsa-mir-4289	0.0	0.0	N
TCGA-KO-8415-11A-01R-2314-13	hsa-mir-429	773.0	80.335693	N
TCGA-KO-8415-11A-01R-2314-13	hsa-mir-4290	0.0	0.0	N
TCGA-KO-8415-11A-01R-2314-13	hsa-mir-4291	0.0	0.0	N
TCGA-KO-8415-11A-01R-2314-13	hsa-mir-4292	0.0	0.0	N
TCGA-KO-8415-11A-01R-2314-13	hsa-mir-4293	0.0	0.0	N
TCGA-KO-8415-11A-01R-2314-13	hsa-mir-4294	0.0	0.0	N
TCGA-KO-8415-11A-01R-2314-13	hsa-mir-4295	0.0	0.0	N
TCGA-KO-8415-11A-01R-2314-13	hsa-mir-4296	0.0	0.0	N
TCGA-KO-8415-11A-01R-2314-13	hsa-mir-4297	0.0	0.0	N
TCGA-KO-8415-11A-01R-2314-13	hsa-mir-4298	0.0	0.0	N
TCGA-KO-8415-11A-01R-2314-13	hsa-mir-4299	0.0	0.0	N
TCGA-KO-8415-11A-01R-2314-13	hsa-mir-4300	0.0	0.0	N
TCGA-KO-8415-11A-01R-2314-13	hsa-mir-4301	0.0	0.0	N
TCGA-KO-8415-11A-01R-2314-13	hsa-mir-4302	0.0	0.0	N
TCGA-KO-8415-11A-01R-2314-13	hsa-mir-4303	0.0	0.0	N
TCGA-KO-8415-11A-01R-2314-13	hsa-mir-4304	0.0	0.0	N
TCGA-KO-8415-11A-01R-2314-13	hsa-mir-4305	0.0	0.0	N
TCGA-KO-8415-11A-01R-2314-13	hsa-mir-4306	0.0	0.0	N
TCGA-KO-8415-11A-01R-2314-13	hsa-mir-4307	0.0	0.0	N
TCGA-KO-8415-11A-01R-2314-13	hsa-mir-4308	0.0	0.0	N
TCGA-KO-8415-11A-01R-2314-13	hsa-mir-4309	0.0	0.0	N
TCGA-KO-8415-11A-01R-2314-13	hsa-mir-431	17.0	1.766762	N
TCGA-KO-8415-11A-01R-2314-13	hsa-mir-4310	0.0	0.0	N
TCGA-KO-8415-11A-01R-2314-13	hsa-mir-4311	0.0	0.0	N
TCGA-KO-8415-11A-01R-2314-13	hsa-mir-4312	0.0	0.0	N
TCGA-KO-8415-11A-01R-2314-13	hsa-mir-4313	0.0	0.0	N
TCGA-KO-8415-11A-01R-2314-13	hsa-mir-4314	0.0	0.0	N
TCGA-KO-8415-11A-01R-2314-13	hsa-mir-4315-1	0.0	0.0	N
TCGA-KO-8415-11A-01R-2314-13	hsa-mir-4315-2	0.0	0.0	N
TCGA-KO-8415-11A-01R-2314-13	hsa-mir-4316	0.0	0.0	N
TCGA-KO-8415-11A-01R-2314-13	hsa-mir-4317	0.0	0.0	N
TCGA-KO-8415-11A-01R-2314-13	hsa-mir-4318	0.0	0.0	N
TCGA-KO-8415-11A-01R-2314-13	hsa-mir-4319	0.0	0.0	N
TCGA-KO-8415-11A-01R-2314-13	hsa-mir-432	24.0	2.494252	N
TCGA-KO-8415-11A-01R-2314-13	hsa-mir-4320	0.0	0.0	N
TCGA-KO-8415-11A-01R-2314-13	hsa-mir-4321	0.0	0.0	N
TCGA-KO-8415-11A-01R-2314-13	hsa-mir-4322	0.0	0.0	N
TCGA-KO-8415-11A-01R-2314-13	hsa-mir-4323	0.0	0.0	N
TCGA-KO-8415-11A-01R-2314-13	hsa-mir-4324	0.0	0.0	N
TCGA-KO-8415-11A-01R-2314-13	hsa-mir-4325	0.0	0.0	N
TCGA-KO-8415-11A-01R-2314-13	hsa-mir-4326	13.0	1.351053	N
TCGA-KO-8415-11A-01R-2314-13	hsa-mir-4327	0.0	0.0	N
TCGA-KO-8415-11A-01R-2314-13	hsa-mir-4328	0.0	0.0	N
TCGA-KO-8415-11A-01R-2314-13	hsa-mir-4329	0.0	0.0	N
TCGA-KO-8415-11A-01R-2314-13	hsa-mir-433	18.0	1.870689	N
TCGA-KO-8415-11A-01R-2314-13	hsa-mir-4330	0.0	0.0	N
TCGA-KO-8415-11A-01R-2314-13	hsa-mir-448	0.0	0.0	N
TCGA-KO-8415-11A-01R-2314-13	hsa-mir-449a	2.0	0.207854	N
TCGA-KO-8415-11A-01R-2314-13	hsa-mir-449b	0.0	0.0	N
TCGA-KO-8415-11A-01R-2314-13	hsa-mir-449c	0.0	0.0	N
TCGA-KO-8415-11A-01R-2314-13	hsa-mir-450a-1	83.0	8.625954	N
TCGA-KO-8415-11A-01R-2314-13	hsa-mir-450a-2	90.0	9.353444	N
TCGA-KO-8415-11A-01R-2314-13	hsa-mir-450b	199.0	20.681504	N
TCGA-KO-8415-11A-01R-2314-13	hsa-mir-451	2473.0	257.011861	N
TCGA-KO-8415-11A-01R-2314-13	hsa-mir-452	209.0	21.720776	N
TCGA-KO-8415-11A-01R-2314-13	hsa-mir-454	30.0	3.117815	N
TCGA-KO-8415-11A-01R-2314-13	hsa-mir-455	4904.0	509.658782	N
TCGA-KO-8415-11A-01R-2314-13	hsa-mir-466	0.0	0.0	N
TCGA-KO-8415-11A-01R-2314-13	hsa-mir-483	100.0	10.392716	N
TCGA-KO-8415-11A-01R-2314-13	hsa-mir-484	281.0	29.203531	N
TCGA-KO-8415-11A-01R-2314-13	hsa-mir-485	7.0	0.72749	N
TCGA-KO-8415-11A-01R-2314-13	hsa-mir-486	1388.0	144.250895	N
TCGA-KO-8415-11A-01R-2314-13	hsa-mir-487a	5.0	0.519636	N
TCGA-KO-8415-11A-01R-2314-13	hsa-mir-487b	9.0	0.935344	N
TCGA-KO-8415-11A-01R-2314-13	hsa-mir-488	1.0	0.103927	N
TCGA-KO-8415-11A-01R-2314-13	hsa-mir-489	165.0	17.147981	N
TCGA-KO-8415-11A-01R-2314-13	hsa-mir-490	5.0	0.519636	N
TCGA-KO-8415-11A-01R-2314-13	hsa-mir-491	14.0	1.45498	N
TCGA-KO-8415-11A-01R-2314-13	hsa-mir-492	0.0	0.0	N
TCGA-KO-8415-11A-01R-2314-13	hsa-mir-493	25.0	2.598179	N
TCGA-KO-8415-11A-01R-2314-13	hsa-mir-494	2.0	0.207854	N
TCGA-KO-8415-11A-01R-2314-13	hsa-mir-495	23.0	2.390325	N
TCGA-KO-8415-11A-01R-2314-13	hsa-mir-496	13.0	1.351053	N
TCGA-KO-8415-11A-01R-2314-13	hsa-mir-497	234.0	24.318955	N
TCGA-KO-8415-11A-01R-2314-13	hsa-mir-498	0.0	0.0	N
TCGA-KO-8415-11A-01R-2314-13	hsa-mir-499	7.0	0.72749	N
TCGA-KO-8415-11A-01R-2314-13	hsa-mir-500a	4656.0	483.884847	Y
TCGA-KO-8415-11A-01R-2314-13	hsa-mir-500b	118.0	12.263405	Y
TCGA-KO-8415-11A-01R-2314-13	hsa-mir-501	780.0	81.063183	N
TCGA-KO-8415-11A-01R-2314-13	hsa-mir-502	241.0	25.046445	Y
TCGA-KO-8415-11A-01R-2314-13	hsa-mir-503	142.0	14.757656	N
TCGA-KO-8415-11A-01R-2314-13	hsa-mir-504	21.0	2.18247	N
TCGA-KO-8415-11A-01R-2314-13	hsa-mir-505	447.0	46.45544	N
TCGA-KO-8415-11A-01R-2314-13	hsa-mir-506	20.0	2.078543	N
TCGA-KO-8415-11A-01R-2314-13	hsa-mir-507	1.0	0.103927	N
TCGA-KO-8415-11A-01R-2314-13	hsa-mir-508	1211.0	125.855788	N
TCGA-KO-8415-11A-01R-2314-13	hsa-mir-509-1	107.0	11.120206	N
TCGA-KO-8415-11A-01R-2314-13	hsa-mir-509-2	102.0	10.60057	N
TCGA-KO-8415-11A-01R-2314-13	hsa-mir-509-3	115.0	11.951623	N
TCGA-KO-8415-11A-01R-2314-13	hsa-mir-510	1.0	0.103927	N
TCGA-KO-8415-11A-01R-2314-13	hsa-mir-511-1	15.0	1.558907	N
TCGA-KO-8415-11A-01R-2314-13	hsa-mir-511-2	18.0	1.870689	N
TCGA-KO-8415-11A-01R-2314-13	hsa-mir-512-1	0.0	0.0	N
TCGA-KO-8415-11A-01R-2314-13	hsa-mir-512-2	0.0	0.0	N
TCGA-KO-8415-11A-01R-2314-13	hsa-mir-513a-1	0.0	0.0	N
TCGA-KO-8415-11A-01R-2314-13	hsa-mir-513a-2	4.0	0.415709	N
TCGA-KO-8415-11A-01R-2314-13	hsa-mir-513b	2.0	0.207854	N
TCGA-KO-8415-11A-01R-2314-13	hsa-mir-513c	3.0	0.311781	N
TCGA-KO-8415-11A-01R-2314-13	hsa-mir-514-1	364.0	37.829485	N
TCGA-KO-8415-11A-01R-2314-13	hsa-mir-514-2	353.0	36.686287	N
TCGA-KO-8415-11A-01R-2314-13	hsa-mir-514-3	320.0	33.256691	N
TCGA-KO-8415-11A-01R-2314-13	hsa-mir-514b	7.0	0.72749	N
TCGA-KO-8415-11A-01R-2314-13	hsa-mir-515-1	0.0	0.0	N
TCGA-KO-8415-11A-01R-2314-13	hsa-mir-515-2	0.0	0.0	N
TCGA-KO-8415-11A-01R-2314-13	hsa-mir-516a-1	0.0	0.0	N
TCGA-KO-8415-11A-01R-2314-13	hsa-mir-516a-2	0.0	0.0	N
TCGA-KO-8415-11A-01R-2314-13	hsa-mir-516b-1	0.0	0.0	N
TCGA-KO-8415-11A-01R-2314-13	hsa-mir-516b-2	0.0	0.0	N
TCGA-KO-8415-11A-01R-2314-13	hsa-mir-517a	0.0	0.0	N
TCGA-KO-8415-11A-01R-2314-13	hsa-mir-517b	0.0	0.0	N
TCGA-KO-8415-11A-01R-2314-13	hsa-mir-517c	0.0	0.0	N
TCGA-KO-8415-11A-01R-2314-13	hsa-mir-518a-1	0.0	0.0	N
TCGA-KO-8415-11A-01R-2314-13	hsa-mir-518a-2	0.0	0.0	N
TCGA-KO-8415-11A-01R-2314-13	hsa-mir-518b	0.0	0.0	N
TCGA-KO-8415-11A-01R-2314-13	hsa-mir-518c	0.0	0.0	N
TCGA-KO-8415-11A-01R-2314-13	hsa-mir-518d	0.0	0.0	N
TCGA-KO-8415-11A-01R-2314-13	hsa-mir-518e	0.0	0.0	N
TCGA-KO-8415-11A-01R-2314-13	hsa-mir-518f	0.0	0.0	N
TCGA-KO-8415-11A-01R-2314-13	hsa-mir-519a-1	0.0	0.0	N
TCGA-KO-8415-11A-01R-2314-13	hsa-mir-519a-2	0.0	0.0	N
TCGA-KO-8415-11A-01R-2314-13	hsa-mir-519b	0.0	0.0	N
TCGA-KO-8415-11A-01R-2314-13	hsa-mir-519c	0.0	0.0	N
TCGA-KO-8415-11A-01R-2314-13	hsa-mir-519d	0.0	0.0	N
TCGA-KO-8415-11A-01R-2314-13	hsa-mir-519e	0.0	0.0	N
TCGA-KO-8415-11A-01R-2314-13	hsa-mir-520a	0.0	0.0	N
TCGA-KO-8415-11A-01R-2314-13	hsa-mir-520b	1.0	0.103927	Y
TCGA-KO-8415-11A-01R-2314-13	hsa-mir-520c	1.0	0.103927	Y
TCGA-KO-8415-11A-01R-2314-13	hsa-mir-520d	0.0	0.0	N
TCGA-KO-8415-11A-01R-2314-13	hsa-mir-520e	0.0	0.0	N
TCGA-KO-8415-11A-01R-2314-13	hsa-mir-520f	0.0	0.0	N
TCGA-KO-8415-11A-01R-2314-13	hsa-mir-520g	0.0	0.0	N
TCGA-KO-8415-11A-01R-2314-13	hsa-mir-520h	0.0	0.0	N
TCGA-KO-8415-11A-01R-2314-13	hsa-mir-521-1	0.0	0.0	N
TCGA-KO-8415-11A-01R-2314-13	hsa-mir-521-2	0.0	0.0	N
TCGA-KO-8415-11A-01R-2314-13	hsa-mir-522	0.0	0.0	N
TCGA-KO-8415-11A-01R-2314-13	hsa-mir-523	0.0	0.0	N
TCGA-KO-8415-11A-01R-2314-13	hsa-mir-524	0.0	0.0	N
TCGA-KO-8415-11A-01R-2314-13	hsa-mir-525	0.0	0.0	N
TCGA-KO-8415-11A-01R-2314-13	hsa-mir-526a-1	0.0	0.0	N
TCGA-KO-8415-11A-01R-2314-13	hsa-mir-526a-2	0.0	0.0	N
TCGA-KO-8415-11A-01R-2314-13	hsa-mir-526b	1.0	0.103927	Y
TCGA-KO-8415-11A-01R-2314-13	hsa-mir-527	0.0	0.0	N
TCGA-KO-8415-11A-01R-2314-13	hsa-mir-532	21224.0	2205.749999	N
TCGA-KO-8415-11A-01R-2314-13	hsa-mir-539	22.0	2.286397	N
TCGA-KO-8415-11A-01R-2314-13	hsa-mir-541	2.0	0.207854	N
TCGA-KO-8415-11A-01R-2314-13	hsa-mir-542	4163.0	432.648758	N
TCGA-KO-8415-11A-01R-2314-13	hsa-mir-543	5.0	0.519636	N
TCGA-KO-8415-11A-01R-2314-13	hsa-mir-544	0.0	0.0	N
TCGA-KO-8415-11A-01R-2314-13	hsa-mir-544b	0.0	0.0	N
TCGA-KO-8415-11A-01R-2314-13	hsa-mir-545	2.0	0.207854	N
TCGA-KO-8415-11A-01R-2314-13	hsa-mir-548a-1	0.0	0.0	N
TCGA-KO-8415-11A-01R-2314-13	hsa-mir-548a-2	0.0	0.0	N
TCGA-KO-8415-11A-01R-2314-13	hsa-mir-548a-3	1.0	0.103927	N
TCGA-KO-8415-11A-01R-2314-13	hsa-mir-548aa-1	0.0	0.0	N
TCGA-KO-8415-11A-01R-2314-13	hsa-mir-548aa-2	0.0	0.0	N
TCGA-KO-8415-11A-01R-2314-13	hsa-mir-548b	6.0	0.623563	N
TCGA-KO-8415-11A-01R-2314-13	hsa-mir-548c	0.0	0.0	N
TCGA-KO-8415-11A-01R-2314-13	hsa-mir-548d-1	0.0	0.0	N
TCGA-KO-8415-11A-01R-2314-13	hsa-mir-548d-2	0.0	0.0	N
TCGA-KO-8415-11A-01R-2314-13	hsa-mir-548e	4.0	0.415709	N
TCGA-KO-8415-11A-01R-2314-13	hsa-mir-548f-1	0.0	0.0	N
TCGA-KO-8415-11A-01R-2314-13	hsa-mir-548f-2	0.0	0.0	N
TCGA-KO-8415-11A-01R-2314-13	hsa-mir-548f-3	0.0	0.0	N
TCGA-KO-8415-11A-01R-2314-13	hsa-mir-548f-4	0.0	0.0	N
TCGA-KO-8415-11A-01R-2314-13	hsa-mir-548f-5	0.0	0.0	N
TCGA-KO-8415-11A-01R-2314-13	hsa-mir-548g	0.0	0.0	N
TCGA-KO-8415-11A-01R-2314-13	hsa-mir-548h-1	0.0	0.0	N
TCGA-KO-8415-11A-01R-2314-13	hsa-mir-548h-2	0.0	0.0	N
TCGA-KO-8415-11A-01R-2314-13	hsa-mir-548h-3	0.0	0.0	N
TCGA-KO-8415-11A-01R-2314-13	hsa-mir-548h-4	0.0	0.0	N
TCGA-KO-8415-11A-01R-2314-13	hsa-mir-548i-1	0.0	0.0	N
TCGA-KO-8415-11A-01R-2314-13	hsa-mir-548i-2	0.0	0.0	N
TCGA-KO-8415-11A-01R-2314-13	hsa-mir-548i-3	0.0	0.0	N
TCGA-KO-8415-11A-01R-2314-13	hsa-mir-548i-4	0.0	0.0	N
TCGA-KO-8415-11A-01R-2314-13	hsa-mir-548j	3.0	0.311781	N
TCGA-KO-8415-11A-01R-2314-13	hsa-mir-548k	1.0	0.103927	N
TCGA-KO-8415-11A-01R-2314-13	hsa-mir-548l	0.0	0.0	N
TCGA-KO-8415-11A-01R-2314-13	hsa-mir-548m	0.0	0.0	N
TCGA-KO-8415-11A-01R-2314-13	hsa-mir-548n	0.0	0.0	N
TCGA-KO-8415-11A-01R-2314-13	hsa-mir-548o	4.0	0.415709	N
TCGA-KO-8415-11A-01R-2314-13	hsa-mir-548p	0.0	0.0	N
TCGA-KO-8415-11A-01R-2314-13	hsa-mir-548q	6.0	0.623563	N
TCGA-KO-8415-11A-01R-2314-13	hsa-mir-548s	0.0	0.0	N
TCGA-KO-8415-11A-01R-2314-13	hsa-mir-548t	0.0	0.0	N
TCGA-KO-8415-11A-01R-2314-13	hsa-mir-548u	0.0	0.0	N
TCGA-KO-8415-11A-01R-2314-13	hsa-mir-548v	9.0	0.935344	N
TCGA-KO-8415-11A-01R-2314-13	hsa-mir-548w	0.0	0.0	N
TCGA-KO-8415-11A-01R-2314-13	hsa-mir-548x	0.0	0.0	N
TCGA-KO-8415-11A-01R-2314-13	hsa-mir-548y	0.0	0.0	N
TCGA-KO-8415-11A-01R-2314-13	hsa-mir-548z	0.0	0.0	N
TCGA-KO-8415-11A-01R-2314-13	hsa-mir-549	0.0	0.0	N
TCGA-KO-8415-11A-01R-2314-13	hsa-mir-550a-1	17.0	1.766762	N
TCGA-KO-8415-11A-01R-2314-13	hsa-mir-550a-2	9.0	0.935344	N
TCGA-KO-8415-11A-01R-2314-13	hsa-mir-550b-1	0.0	0.0	N
TCGA-KO-8415-11A-01R-2314-13	hsa-mir-550b-2	0.0	0.0	N
TCGA-KO-8415-11A-01R-2314-13	hsa-mir-551a	7.0	0.72749	N
TCGA-KO-8415-11A-01R-2314-13	hsa-mir-551b	72.0	7.482755	N
TCGA-KO-8415-11A-01R-2314-13	hsa-mir-552	0.0	0.0	N
TCGA-KO-8415-11A-01R-2314-13	hsa-mir-553	0.0	0.0	N
TCGA-KO-8415-11A-01R-2314-13	hsa-mir-554	0.0	0.0	N
TCGA-KO-8415-11A-01R-2314-13	hsa-mir-555	0.0	0.0	N
TCGA-KO-8415-11A-01R-2314-13	hsa-mir-556	3.0	0.311781	N
TCGA-KO-8415-11A-01R-2314-13	hsa-mir-557	0.0	0.0	N
TCGA-KO-8415-11A-01R-2314-13	hsa-mir-558	0.0	0.0	N
TCGA-KO-8415-11A-01R-2314-13	hsa-mir-559	3.0	0.311781	N
TCGA-KO-8415-11A-01R-2314-13	hsa-mir-561	6.0	0.623563	N
TCGA-KO-8415-11A-01R-2314-13	hsa-mir-562	0.0	0.0	N
TCGA-KO-8415-11A-01R-2314-13	hsa-mir-563	0.0	0.0	N
TCGA-KO-8415-11A-01R-2314-13	hsa-mir-564	0.0	0.0	N
TCGA-KO-8415-11A-01R-2314-13	hsa-mir-566	0.0	0.0	N
TCGA-KO-8415-11A-01R-2314-13	hsa-mir-567	0.0	0.0	N
TCGA-KO-8415-11A-01R-2314-13	hsa-mir-568	0.0	0.0	N
TCGA-KO-8415-11A-01R-2314-13	hsa-mir-569	0.0	0.0	N
TCGA-KO-8415-11A-01R-2314-13	hsa-mir-570	9.0	0.935344	N
TCGA-KO-8415-11A-01R-2314-13	hsa-mir-571	0.0	0.0	N
TCGA-KO-8415-11A-01R-2314-13	hsa-mir-572	0.0	0.0	N
TCGA-KO-8415-11A-01R-2314-13	hsa-mir-573	0.0	0.0	N
TCGA-KO-8415-11A-01R-2314-13	hsa-mir-574	420.0	43.649406	N
TCGA-KO-8415-11A-01R-2314-13	hsa-mir-575	0.0	0.0	N
TCGA-KO-8415-11A-01R-2314-13	hsa-mir-576	50.0	5.196358	N
TCGA-KO-8415-11A-01R-2314-13	hsa-mir-577	167.0	17.355835	N
TCGA-KO-8415-11A-01R-2314-13	hsa-mir-578	2.0	0.207854	N
TCGA-KO-8415-11A-01R-2314-13	hsa-mir-579	2.0	0.207854	N
TCGA-KO-8415-11A-01R-2314-13	hsa-mir-580	2.0	0.207854	N
TCGA-KO-8415-11A-01R-2314-13	hsa-mir-581	3.0	0.311781	N
TCGA-KO-8415-11A-01R-2314-13	hsa-mir-582	2103.0	218.558813	N
TCGA-KO-8415-11A-01R-2314-13	hsa-mir-583	0.0	0.0	N
TCGA-KO-8415-11A-01R-2314-13	hsa-mir-584	195.0	20.265796	N
TCGA-KO-8415-11A-01R-2314-13	hsa-mir-585	7.0	0.72749	N
TCGA-KO-8415-11A-01R-2314-13	hsa-mir-586	0.0	0.0	N
TCGA-KO-8415-11A-01R-2314-13	hsa-mir-587	0.0	0.0	N
TCGA-KO-8415-11A-01R-2314-13	hsa-mir-588	0.0	0.0	N
TCGA-KO-8415-11A-01R-2314-13	hsa-mir-589	320.0	33.256691	N
TCGA-KO-8415-11A-01R-2314-13	hsa-mir-590	101.0	10.496643	N
TCGA-KO-8415-11A-01R-2314-13	hsa-mir-591	0.0	0.0	N
TCGA-KO-8415-11A-01R-2314-13	hsa-mir-592	14.0	1.45498	N
TCGA-KO-8415-11A-01R-2314-13	hsa-mir-593	0.0	0.0	N
TCGA-KO-8415-11A-01R-2314-13	hsa-mir-595	0.0	0.0	N
TCGA-KO-8415-11A-01R-2314-13	hsa-mir-596	0.0	0.0	N
TCGA-KO-8415-11A-01R-2314-13	hsa-mir-597	0.0	0.0	N
TCGA-KO-8415-11A-01R-2314-13	hsa-mir-598	224.0	23.279683	N
TCGA-KO-8415-11A-01R-2314-13	hsa-mir-599	0.0	0.0	N
TCGA-KO-8415-11A-01R-2314-13	hsa-mir-600	0.0	0.0	N
TCGA-KO-8415-11A-01R-2314-13	hsa-mir-601	0.0	0.0	N
TCGA-KO-8415-11A-01R-2314-13	hsa-mir-602	0.0	0.0	N
TCGA-KO-8415-11A-01R-2314-13	hsa-mir-603	0.0	0.0	N
TCGA-KO-8415-11A-01R-2314-13	hsa-mir-604	0.0	0.0	N
TCGA-KO-8415-11A-01R-2314-13	hsa-mir-605	2.0	0.207854	N
TCGA-KO-8415-11A-01R-2314-13	hsa-mir-606	0.0	0.0	N
TCGA-KO-8415-11A-01R-2314-13	hsa-mir-607	4.0	0.415709	N
TCGA-KO-8415-11A-01R-2314-13	hsa-mir-608	0.0	0.0	N
TCGA-KO-8415-11A-01R-2314-13	hsa-mir-609	0.0	0.0	N
TCGA-KO-8415-11A-01R-2314-13	hsa-mir-610	0.0	0.0	N
TCGA-KO-8415-11A-01R-2314-13	hsa-mir-611	1.0	0.103927	N
TCGA-KO-8415-11A-01R-2314-13	hsa-mir-612	1.0	0.103927	N
TCGA-KO-8415-11A-01R-2314-13	hsa-mir-613	0.0	0.0	N
TCGA-KO-8415-11A-01R-2314-13	hsa-mir-614	0.0	0.0	N
TCGA-KO-8415-11A-01R-2314-13	hsa-mir-615	97.0	10.080934	N
TCGA-KO-8415-11A-01R-2314-13	hsa-mir-616	9.0	0.935344	N
TCGA-KO-8415-11A-01R-2314-13	hsa-mir-617	0.0	0.0	N
TCGA-KO-8415-11A-01R-2314-13	hsa-mir-618	6.0	0.623563	N
TCGA-KO-8415-11A-01R-2314-13	hsa-mir-619	0.0	0.0	N
TCGA-KO-8415-11A-01R-2314-13	hsa-mir-620	0.0	0.0	N
TCGA-KO-8415-11A-01R-2314-13	hsa-mir-621	0.0	0.0	N
TCGA-KO-8415-11A-01R-2314-13	hsa-mir-622	0.0	0.0	N
TCGA-KO-8415-11A-01R-2314-13	hsa-mir-623	0.0	0.0	N
TCGA-KO-8415-11A-01R-2314-13	hsa-mir-624	6.0	0.623563	N
TCGA-KO-8415-11A-01R-2314-13	hsa-mir-625	411.0	42.714062	N
TCGA-KO-8415-11A-01R-2314-13	hsa-mir-626	0.0	0.0	N
TCGA-KO-8415-11A-01R-2314-13	hsa-mir-627	19.0	1.974616	N
TCGA-KO-8415-11A-01R-2314-13	hsa-mir-628	82.0	8.522027	N
TCGA-KO-8415-11A-01R-2314-13	hsa-mir-629	408.0	42.40228	N
TCGA-KO-8415-11A-01R-2314-13	hsa-mir-630	0.0	0.0	N
TCGA-KO-8415-11A-01R-2314-13	hsa-mir-631	0.0	0.0	N
TCGA-KO-8415-11A-01R-2314-13	hsa-mir-632	4.0	0.415709	N
TCGA-KO-8415-11A-01R-2314-13	hsa-mir-633	0.0	0.0	N
TCGA-KO-8415-11A-01R-2314-13	hsa-mir-634	0.0	0.0	N
TCGA-KO-8415-11A-01R-2314-13	hsa-mir-635	0.0	0.0	N
TCGA-KO-8415-11A-01R-2314-13	hsa-mir-636	1.0	0.103927	N
TCGA-KO-8415-11A-01R-2314-13	hsa-mir-637	0.0	0.0	N
TCGA-KO-8415-11A-01R-2314-13	hsa-mir-638	0.0	0.0	N
TCGA-KO-8415-11A-01R-2314-13	hsa-mir-639	6.0	0.623563	N
TCGA-KO-8415-11A-01R-2314-13	hsa-mir-640	0.0	0.0	N
TCGA-KO-8415-11A-01R-2314-13	hsa-mir-641	1.0	0.103927	N
TCGA-KO-8415-11A-01R-2314-13	hsa-mir-642a	30.0	3.117815	N
TCGA-KO-8415-11A-01R-2314-13	hsa-mir-642b	0.0	0.0	N
TCGA-KO-8415-11A-01R-2314-13	hsa-mir-643	4.0	0.415709	N
TCGA-KO-8415-11A-01R-2314-13	hsa-mir-644	0.0	0.0	N
TCGA-KO-8415-11A-01R-2314-13	hsa-mir-645	0.0	0.0	N
TCGA-KO-8415-11A-01R-2314-13	hsa-mir-646	0.0	0.0	N
TCGA-KO-8415-11A-01R-2314-13	hsa-mir-647	0.0	0.0	N
TCGA-KO-8415-11A-01R-2314-13	hsa-mir-648	0.0	0.0	N
TCGA-KO-8415-11A-01R-2314-13	hsa-mir-649	0.0	0.0	N
TCGA-KO-8415-11A-01R-2314-13	hsa-mir-650	0.0	0.0	N
TCGA-KO-8415-11A-01R-2314-13	hsa-mir-651	31.0	3.221742	N
TCGA-KO-8415-11A-01R-2314-13	hsa-mir-652	256.0	26.605352	N
TCGA-KO-8415-11A-01R-2314-13	hsa-mir-653	461.0	47.91042	N
TCGA-KO-8415-11A-01R-2314-13	hsa-mir-654	117.0	12.159477	N
TCGA-KO-8415-11A-01R-2314-13	hsa-mir-655	5.0	0.519636	N
TCGA-KO-8415-11A-01R-2314-13	hsa-mir-656	1.0	0.103927	N
TCGA-KO-8415-11A-01R-2314-13	hsa-mir-657	0.0	0.0	N
TCGA-KO-8415-11A-01R-2314-13	hsa-mir-658	2.0	0.207854	N
TCGA-KO-8415-11A-01R-2314-13	hsa-mir-659	3.0	0.311781	N
TCGA-KO-8415-11A-01R-2314-13	hsa-mir-660	1241.0	128.973603	N
TCGA-KO-8415-11A-01R-2314-13	hsa-mir-661	0.0	0.0	N
TCGA-KO-8415-11A-01R-2314-13	hsa-mir-662	0.0	0.0	N
TCGA-KO-8415-11A-01R-2314-13	hsa-mir-663	2.0	0.207854	N
TCGA-KO-8415-11A-01R-2314-13	hsa-mir-663b	0.0	0.0	N
TCGA-KO-8415-11A-01R-2314-13	hsa-mir-664	193.0	20.057941	N
TCGA-KO-8415-11A-01R-2314-13	hsa-mir-665	0.0	0.0	N
TCGA-KO-8415-11A-01R-2314-13	hsa-mir-668	0.0	0.0	N
TCGA-KO-8415-11A-01R-2314-13	hsa-mir-670	0.0	0.0	N
TCGA-KO-8415-11A-01R-2314-13	hsa-mir-671	26.0	2.702106	N
TCGA-KO-8415-11A-01R-2314-13	hsa-mir-675	1581.0	164.308837	N
TCGA-KO-8415-11A-01R-2314-13	hsa-mir-676	9.0	0.935344	N
TCGA-KO-8415-11A-01R-2314-13	hsa-mir-7-1	92.0	9.561299	N
TCGA-KO-8415-11A-01R-2314-13	hsa-mir-7-2	2.0	0.207854	N
TCGA-KO-8415-11A-01R-2314-13	hsa-mir-7-3	0.0	0.0	N
TCGA-KO-8415-11A-01R-2314-13	hsa-mir-708	634.0	65.889818	N
TCGA-KO-8415-11A-01R-2314-13	hsa-mir-711	0.0	0.0	N
TCGA-KO-8415-11A-01R-2314-13	hsa-mir-718	0.0	0.0	N
TCGA-KO-8415-11A-01R-2314-13	hsa-mir-720	1.0	0.103927	N
TCGA-KO-8415-11A-01R-2314-13	hsa-mir-744	331.0	34.399889	N
TCGA-KO-8415-11A-01R-2314-13	hsa-mir-758	56.0	5.819921	N
TCGA-KO-8415-11A-01R-2314-13	hsa-mir-759	0.0	0.0	N
TCGA-KO-8415-11A-01R-2314-13	hsa-mir-760	5.0	0.519636	N
TCGA-KO-8415-11A-01R-2314-13	hsa-mir-761	0.0	0.0	N
TCGA-KO-8415-11A-01R-2314-13	hsa-mir-762	0.0	0.0	N
TCGA-KO-8415-11A-01R-2314-13	hsa-mir-764	0.0	0.0	N
TCGA-KO-8415-11A-01R-2314-13	hsa-mir-765	1.0	0.103927	N
TCGA-KO-8415-11A-01R-2314-13	hsa-mir-766	39.0	4.053159	N
TCGA-KO-8415-11A-01R-2314-13	hsa-mir-767	6.0	0.623563	N
TCGA-KO-8415-11A-01R-2314-13	hsa-mir-769	94.0	9.769153	N
TCGA-KO-8415-11A-01R-2314-13	hsa-mir-770	0.0	0.0	N
TCGA-KO-8415-11A-01R-2314-13	hsa-mir-802	0.0	0.0	N
TCGA-KO-8415-11A-01R-2314-13	hsa-mir-873	3.0	0.311781	N
TCGA-KO-8415-11A-01R-2314-13	hsa-mir-874	375.0	38.972684	N
TCGA-KO-8415-11A-01R-2314-13	hsa-mir-875	0.0	0.0	N
TCGA-KO-8415-11A-01R-2314-13	hsa-mir-876	2.0	0.207854	N
TCGA-KO-8415-11A-01R-2314-13	hsa-mir-877	9.0	0.935344	N
TCGA-KO-8415-11A-01R-2314-13	hsa-mir-885	17.0	1.766762	N
TCGA-KO-8415-11A-01R-2314-13	hsa-mir-887	99.0	10.288789	N
TCGA-KO-8415-11A-01R-2314-13	hsa-mir-888	16.0	1.662835	N
TCGA-KO-8415-11A-01R-2314-13	hsa-mir-889	50.0	5.196358	N
TCGA-KO-8415-11A-01R-2314-13	hsa-mir-890	0.0	0.0	N
TCGA-KO-8415-11A-01R-2314-13	hsa-mir-891a	985.0	102.368251	N
TCGA-KO-8415-11A-01R-2314-13	hsa-mir-891b	11.0	1.143199	N
TCGA-KO-8415-11A-01R-2314-13	hsa-mir-892a	19.0	1.974616	N
TCGA-KO-8415-11A-01R-2314-13	hsa-mir-892b	4.0	0.415709	N
TCGA-KO-8415-11A-01R-2314-13	hsa-mir-9-1	5841.0	607.038529	N
TCGA-KO-8415-11A-01R-2314-13	hsa-mir-9-2	5737.0	596.230105	N
TCGA-KO-8415-11A-01R-2314-13	hsa-mir-9-3	7.0	0.72749	N
TCGA-KO-8415-11A-01R-2314-13	hsa-mir-920	0.0	0.0	N
TCGA-KO-8415-11A-01R-2314-13	hsa-mir-921	0.0	0.0	N
TCGA-KO-8415-11A-01R-2314-13	hsa-mir-922	0.0	0.0	N
TCGA-KO-8415-11A-01R-2314-13	hsa-mir-924	0.0	0.0	N
TCGA-KO-8415-11A-01R-2314-13	hsa-mir-92a-1	1620.0	168.361996	N
TCGA-KO-8415-11A-01R-2314-13	hsa-mir-92a-2	56701.0	5892.773778	N
TCGA-KO-8415-11A-01R-2314-13	hsa-mir-92b	243.0	25.254299	N
TCGA-KO-8415-11A-01R-2314-13	hsa-mir-93	12576.0	1306.987937	N
TCGA-KO-8415-11A-01R-2314-13	hsa-mir-933	0.0	0.0	N
TCGA-KO-8415-11A-01R-2314-13	hsa-mir-934	84.0	8.729881	N
TCGA-KO-8415-11A-01R-2314-13	hsa-mir-935	3.0	0.311781	N
TCGA-KO-8415-11A-01R-2314-13	hsa-mir-936	0.0	0.0	N
TCGA-KO-8415-11A-01R-2314-13	hsa-mir-937	4.0	0.415709	N
TCGA-KO-8415-11A-01R-2314-13	hsa-mir-938	1.0	0.103927	N
TCGA-KO-8415-11A-01R-2314-13	hsa-mir-939	2.0	0.207854	N
TCGA-KO-8415-11A-01R-2314-13	hsa-mir-940	14.0	1.45498	N
TCGA-KO-8415-11A-01R-2314-13	hsa-mir-941-1	0.0	0.0	N
TCGA-KO-8415-11A-01R-2314-13	hsa-mir-941-3	0.0	0.0	N
TCGA-KO-8415-11A-01R-2314-13	hsa-mir-941-4	0.0	0.0	N
TCGA-KO-8415-11A-01R-2314-13	hsa-mir-942	13.0	1.351053	N
TCGA-KO-8415-11A-01R-2314-13	hsa-mir-943	0.0	0.0	N
TCGA-KO-8415-11A-01R-2314-13	hsa-mir-944	4.0	0.415709	N
TCGA-KO-8415-11A-01R-2314-13	hsa-mir-95	26.0	2.702106	N
TCGA-KO-8415-11A-01R-2314-13	hsa-mir-96	26.0	2.702106	N
TCGA-KO-8415-11A-01R-2314-13	hsa-mir-98	533.0	55.393175	N
TCGA-KO-8415-11A-01R-2314-13	hsa-mir-99a	13425.0	1395.222094	Y
TCGA-KO-8415-11A-01R-2314-13	hsa-mir-99b	327145.0	33999.250062	N
