# Supplementary material for: Dysfunctional miRNA-Mediated Regulation in Chromophobe Renal Cell Carcinoma
Source: PLoS One. 2016 Jun 3;11(6):e0156324. doi: 10.1371/journal.pone.0156324 (PMC4892590; doi:10.1371/journal.pone.0156324)
Supplement: S2 File — (ZIP) [file pone.0156324.s002.zip › S2_File mRNA expression profile downloaded from TCGA/case/unc.edu__IlluminaHiSeq_RNASeqV2__TCGA-KL-8323-01A-21R-2315-07__expression_rsem_gene_normalized.txt]

barcode	gene_id	normalized_count
TCGA-KL-8323-01A-21R-2315-07	?|100130426	0
TCGA-KL-8323-01A-21R-2315-07	?|100133144	8.8472
TCGA-KL-8323-01A-21R-2315-07	?|100134869	5.5126
TCGA-KL-8323-01A-21R-2315-07	?|10357	98.6478
TCGA-KL-8323-01A-21R-2315-07	?|10431	723.574
TCGA-KL-8323-01A-21R-2315-07	?|136542	0
TCGA-KL-8323-01A-21R-2315-07	?|155060	175.5086
TCGA-KL-8323-01A-21R-2315-07	?|26823	3.5899
TCGA-KL-8323-01A-21R-2315-07	?|280660	0
TCGA-KL-8323-01A-21R-2315-07	?|317712	0
TCGA-KL-8323-01A-21R-2315-07	?|340602	0
TCGA-KL-8323-01A-21R-2315-07	?|388795	.7978
TCGA-KL-8323-01A-21R-2315-07	?|390284	10.371
TCGA-KL-8323-01A-21R-2315-07	?|391343	0
TCGA-KL-8323-01A-21R-2315-07	?|391714	.3989
TCGA-KL-8323-01A-21R-2315-07	?|404770	0
TCGA-KL-8323-01A-21R-2315-07	?|441362	0
TCGA-KL-8323-01A-21R-2315-07	?|442388	0
TCGA-KL-8323-01A-21R-2315-07	?|553137	40.2872
TCGA-KL-8323-01A-21R-2315-07	?|57714	359.7926
TCGA-KL-8323-01A-21R-2315-07	?|645851	4.3877
TCGA-KL-8323-01A-21R-2315-07	?|652919	.3151
TCGA-KL-8323-01A-21R-2315-07	?|653553	508.1771
TCGA-KL-8323-01A-21R-2315-07	?|728045	0
TCGA-KL-8323-01A-21R-2315-07	?|728603	8.7754
TCGA-KL-8323-01A-21R-2315-07	?|728788	7.1799
TCGA-KL-8323-01A-21R-2315-07	?|729884	89.7487
TCGA-KL-8323-01A-21R-2315-07	?|8225	1055.0459
TCGA-KL-8323-01A-21R-2315-07	?|90288	1.1966
TCGA-KL-8323-01A-21R-2315-07	A1BG|1	9.1903
TCGA-KL-8323-01A-21R-2315-07	A1CF|29974	0
TCGA-KL-8323-01A-21R-2315-07	A2BP1|54715	0
TCGA-KL-8323-01A-21R-2315-07	A2LD1|87769	58.4603
TCGA-KL-8323-01A-21R-2315-07	A2ML1|144568	0
TCGA-KL-8323-01A-21R-2315-07	A2M|2	6907.8181
TCGA-KL-8323-01A-21R-2315-07	A4GALT|53947	99.3219
TCGA-KL-8323-01A-21R-2315-07	A4GNT|51146	0
TCGA-KL-8323-01A-21R-2315-07	AAA1|404744	0
TCGA-KL-8323-01A-21R-2315-07	AAAS|8086	919.4256
TCGA-KL-8323-01A-21R-2315-07	AACSL|729522	0
TCGA-KL-8323-01A-21R-2315-07	AACS|65985	633.4264
TCGA-KL-8323-01A-21R-2315-07	AADACL2|344752	0
TCGA-KL-8323-01A-21R-2315-07	AADACL3|126767	0
TCGA-KL-8323-01A-21R-2315-07	AADACL4|343066	0
TCGA-KL-8323-01A-21R-2315-07	AADAC|13	0
TCGA-KL-8323-01A-21R-2315-07	AADAT|51166	35.8995
TCGA-KL-8323-01A-21R-2315-07	AAGAB|79719	1447.9458
TCGA-KL-8323-01A-21R-2315-07	AAK1|22848	1270.8416
TCGA-KL-8323-01A-21R-2315-07	AAMP|14	1585.1615
TCGA-KL-8323-01A-21R-2315-07	AANAT|15	1.5955
TCGA-KL-8323-01A-21R-2315-07	AARS2|57505	460.3071
TCGA-KL-8323-01A-21R-2315-07	AARSD1|80755	388.911
TCGA-KL-8323-01A-21R-2315-07	AARS|16	5694.8544
TCGA-KL-8323-01A-21R-2315-07	AASDHPPT|60496	998.4045
TCGA-KL-8323-01A-21R-2315-07	AASDH|132949	390.9055
TCGA-KL-8323-01A-21R-2315-07	AASS|10157	60.6302
TCGA-KL-8323-01A-21R-2315-07	AATF|26574	528.919
TCGA-KL-8323-01A-21R-2315-07	AATK|9625	16.7531
TCGA-KL-8323-01A-21R-2315-07	ABAT|18	329.0786
TCGA-KL-8323-01A-21R-2315-07	ABCA10|10349	7.1799
TCGA-KL-8323-01A-21R-2315-07	ABCA11P|79963	88.0694
TCGA-KL-8323-01A-21R-2315-07	ABCA12|26154	38.2928
TCGA-KL-8323-01A-21R-2315-07	ABCA13|154664	84.9621
TCGA-KL-8323-01A-21R-2315-07	ABCA17P|650655	7.9777
TCGA-KL-8323-01A-21R-2315-07	ABCA1|19	2652.872
TCGA-KL-8323-01A-21R-2315-07	ABCA2|20	3635.4208
TCGA-KL-8323-01A-21R-2315-07	ABCA3|21	1076.1867
TCGA-KL-8323-01A-21R-2315-07	ABCA4|24	10.371
TCGA-KL-8323-01A-21R-2315-07	ABCA5|23461	989.629
TCGA-KL-8323-01A-21R-2315-07	ABCA6|23460	1.1966
TCGA-KL-8323-01A-21R-2315-07	ABCA7|10347	666.9326
TCGA-KL-8323-01A-21R-2315-07	ABCA8|10351	.3989
TCGA-KL-8323-01A-21R-2315-07	ABCA9|10350	4.7866
TCGA-KL-8323-01A-21R-2315-07	ABCB10|23456	174.7108
TCGA-KL-8323-01A-21R-2315-07	ABCB11|8647	0
TCGA-KL-8323-01A-21R-2315-07	ABCB1|5243	49.0626
TCGA-KL-8323-01A-21R-2315-07	ABCB4|5244	1.1966
TCGA-KL-8323-01A-21R-2315-07	ABCB5|340273	.7978
TCGA-KL-8323-01A-21R-2315-07	ABCB6|10058	194.3119
TCGA-KL-8323-01A-21R-2315-07	ABCB7|22	638.213
TCGA-KL-8323-01A-21R-2315-07	ABCB8|11194	1708.0176
TCGA-KL-8323-01A-21R-2315-07	ABCB9|23457	324.99
TCGA-KL-8323-01A-21R-2315-07	ABCC10|89845	224.5712
TCGA-KL-8323-01A-21R-2315-07	ABCC11|85320	5.5844
TCGA-KL-8323-01A-21R-2315-07	ABCC12|94160	0
TCGA-KL-8323-01A-21R-2315-07	ABCC13|150000	0
TCGA-KL-8323-01A-21R-2315-07	ABCC1|4363	2005.9832
TCGA-KL-8323-01A-21R-2315-07	ABCC2|1244	1.9944
TCGA-KL-8323-01A-21R-2315-07	ABCC3|8714	101.7152
TCGA-KL-8323-01A-21R-2315-07	ABCC4|10257	942.1619
TCGA-KL-8323-01A-21R-2315-07	ABCC5|10057	3100.1197
TCGA-KL-8323-01A-21R-2315-07	ABCC6P1|653190	0
TCGA-KL-8323-01A-21R-2315-07	ABCC6P2|730013	.3989
TCGA-KL-8323-01A-21R-2315-07	ABCC6|368	4.7866
TCGA-KL-8323-01A-21R-2315-07	ABCC8|6833	12.3654
TCGA-KL-8323-01A-21R-2315-07	ABCC9|10060	73.7934
TCGA-KL-8323-01A-21R-2315-07	ABCD1|215	408.4563
TCGA-KL-8323-01A-21R-2315-07	ABCD2|225	9.1743
TCGA-KL-8323-01A-21R-2315-07	ABCD3|5825	1631.432
TCGA-KL-8323-01A-21R-2315-07	ABCD4|5826	564.4196
TCGA-KL-8323-01A-21R-2315-07	ABCE1|6059	1117.6705
TCGA-KL-8323-01A-21R-2315-07	ABCF1|23	1187.4751
TCGA-KL-8323-01A-21R-2315-07	ABCF2|10061	3109.294
TCGA-KL-8323-01A-21R-2315-07	ABCF3|55324	1482.6486
TCGA-KL-8323-01A-21R-2315-07	ABCG1|9619	4661.7471
TCGA-KL-8323-01A-21R-2315-07	ABCG2|9429	29.5174
TCGA-KL-8323-01A-21R-2315-07	ABCG4|64137	15.9553
TCGA-KL-8323-01A-21R-2315-07	ABCG5|64240	0
TCGA-KL-8323-01A-21R-2315-07	ABCG8|64241	0
TCGA-KL-8323-01A-21R-2315-07	ABHD10|55347	2939.3698
TCGA-KL-8323-01A-21R-2315-07	ABHD11|83451	1580.7738
TCGA-KL-8323-01A-21R-2315-07	ABHD12B|145447	0
TCGA-KL-8323-01A-21R-2315-07	ABHD12|26090	3374.9501
TCGA-KL-8323-01A-21R-2315-07	ABHD13|84945	320.702
TCGA-KL-8323-01A-21R-2315-07	ABHD14A|25864	377.3434
TCGA-KL-8323-01A-21R-2315-07	ABHD14B|84836	1571.9984
TCGA-KL-8323-01A-21R-2315-07	ABHD15|116236	154.7667
TCGA-KL-8323-01A-21R-2315-07	ABHD1|84696	.3989
TCGA-KL-8323-01A-21R-2315-07	ABHD2|11057	14623.8532
TCGA-KL-8323-01A-21R-2315-07	ABHD3|171586	2866.773
TCGA-KL-8323-01A-21R-2315-07	ABHD4|63874	1003.9888
TCGA-KL-8323-01A-21R-2315-07	ABHD5|51099	631.0331
TCGA-KL-8323-01A-21R-2315-07	ABHD6|57406	713.203
TCGA-KL-8323-01A-21R-2315-07	ABHD8|79575	422.4172
TCGA-KL-8323-01A-21R-2315-07	ABI1|10006	673.3147
TCGA-KL-8323-01A-21R-2315-07	ABI2|10152	474.272
TCGA-KL-8323-01A-21R-2315-07	ABI3BP|25890	313.921
TCGA-KL-8323-01A-21R-2315-07	ABI3|51225	114.4795
TCGA-KL-8323-01A-21R-2315-07	ABL1|25	1891.5038
TCGA-KL-8323-01A-21R-2315-07	ABL2|27	352.6127
TCGA-KL-8323-01A-21R-2315-07	ABLIM1|3983	238.5321
TCGA-KL-8323-01A-21R-2315-07	ABLIM2|84448	33.5062
TCGA-KL-8323-01A-21R-2315-07	ABLIM3|22885	232.9477
TCGA-KL-8323-01A-21R-2315-07	ABO|28	5.9832
TCGA-KL-8323-01A-21R-2315-07	ABP1|26	17.5509
TCGA-KL-8323-01A-21R-2315-07	ABRA|137735	.3989
TCGA-KL-8323-01A-21R-2315-07	ABR|29	4899.8803
TCGA-KL-8323-01A-21R-2315-07	ABT1|29777	353.8093
TCGA-KL-8323-01A-21R-2315-07	ABTB1|80325	312.7244
TCGA-KL-8323-01A-21R-2315-07	ABTB2|25841	2488.2329
TCGA-KL-8323-01A-21R-2315-07	ACAA1|30	1239.3299
TCGA-KL-8323-01A-21R-2315-07	ACAA2|10449	3340.2473
TCGA-KL-8323-01A-21R-2315-07	ACACA|31	1409.2541
TCGA-KL-8323-01A-21R-2315-07	ACACB|32	4855.2054
TCGA-KL-8323-01A-21R-2315-07	ACAD10|80724	1658.556
TCGA-KL-8323-01A-21R-2315-07	ACAD11|84129	357.3993
TCGA-KL-8323-01A-21R-2315-07	ACAD8|27034	954.5273
TCGA-KL-8323-01A-21R-2315-07	ACAD9|28976	1581.5676
TCGA-KL-8323-01A-21R-2315-07	ACADL|33	2148.3845
TCGA-KL-8323-01A-21R-2315-07	ACADM|34	856.4021
TCGA-KL-8323-01A-21R-2315-07	ACADSB|36	1291.1847
TCGA-KL-8323-01A-21R-2315-07	ACADS|35	2686.4779
TCGA-KL-8323-01A-21R-2315-07	ACADVL|37	3959.5333
TCGA-KL-8323-01A-21R-2315-07	ACAN|176	53.0515
TCGA-KL-8323-01A-21R-2315-07	ACAP1|9744	17.152
TCGA-KL-8323-01A-21R-2315-07	ACAP2|23527	1107.2996
TCGA-KL-8323-01A-21R-2315-07	ACAP3|116983	185.9035
TCGA-KL-8323-01A-21R-2315-07	ACAT1|38	12572.3973
TCGA-KL-8323-01A-21R-2315-07	ACAT2|39	128.6358
TCGA-KL-8323-01A-21R-2315-07	ACBD3|64746	763.4623
TCGA-KL-8323-01A-21R-2315-07	ACBD4|79777	187.874
TCGA-KL-8323-01A-21R-2315-07	ACBD5|91452	944.9541
TCGA-KL-8323-01A-21R-2315-07	ACBD6|84320	193.0594
TCGA-KL-8323-01A-21R-2315-07	ACBD7|414149	17.9497
TCGA-KL-8323-01A-21R-2315-07	ACCN1|40	5.5844
TCGA-KL-8323-01A-21R-2315-07	ACCN2|41	508.576
TCGA-KL-8323-01A-21R-2315-07	ACCN3|9311	7.9777
TCGA-KL-8323-01A-21R-2315-07	ACCN4|55515	.3989
TCGA-KL-8323-01A-21R-2315-07	ACCN5|51802	0
TCGA-KL-8323-01A-21R-2315-07	ACCSL|390110	.3989
TCGA-KL-8323-01A-21R-2315-07	ACCS|84680	207.4192
TCGA-KL-8323-01A-21R-2315-07	ACD|65057	281.2126
TCGA-KL-8323-01A-21R-2315-07	ACE2|59272	10.371
TCGA-KL-8323-01A-21R-2315-07	ACER1|125981	.7978
TCGA-KL-8323-01A-21R-2315-07	ACER2|340485	67.8101
TCGA-KL-8323-01A-21R-2315-07	ACER3|55331	346.2306
TCGA-KL-8323-01A-21R-2315-07	ACE|1636	640.6063
TCGA-KL-8323-01A-21R-2315-07	ACHE|43	.7978
TCGA-KL-8323-01A-21R-2315-07	ACIN1|22985	2256.8807
TCGA-KL-8323-01A-21R-2315-07	ACLY|47	1495.014
TCGA-KL-8323-01A-21R-2315-07	ACMSD|130013	1.5955
TCGA-KL-8323-01A-21R-2315-07	ACN9|57001	9.1743
TCGA-KL-8323-01A-21R-2315-07	ACO1|48	2155.1655
TCGA-KL-8323-01A-21R-2315-07	ACO2|50	21005.5804
TCGA-KL-8323-01A-21R-2315-07	ACOT11|26027	885.9633
TCGA-KL-8323-01A-21R-2315-07	ACOT12|134526	0
TCGA-KL-8323-01A-21R-2315-07	ACOT13|55856	482.3534
TCGA-KL-8323-01A-21R-2315-07	ACOT1|641371	1062.2258
TCGA-KL-8323-01A-21R-2315-07	ACOT2|10965	649.3817
TCGA-KL-8323-01A-21R-2315-07	ACOT4|122970	150.3789
TCGA-KL-8323-01A-21R-2315-07	ACOT6|641372	21.9386
TCGA-KL-8323-01A-21R-2315-07	ACOT7|11332	389.7088
TCGA-KL-8323-01A-21R-2315-07	ACOT8|10005	760.0279
TCGA-KL-8323-01A-21R-2315-07	ACOT9|23597	356.6015
TCGA-KL-8323-01A-21R-2315-07	ACOX1|51	950.4667
TCGA-KL-8323-01A-21R-2315-07	ACOX2|8309	213.0036
TCGA-KL-8323-01A-21R-2315-07	ACOX3|8310	555.2453
TCGA-KL-8323-01A-21R-2315-07	ACOXL|55289	.3989
TCGA-KL-8323-01A-21R-2315-07	ACP1|52	1166.7331
TCGA-KL-8323-01A-21R-2315-07	ACP2|53	785.002
TCGA-KL-8323-01A-21R-2315-07	ACP5|54	184.284
TCGA-KL-8323-01A-21R-2315-07	ACP6|51205	165.1376
TCGA-KL-8323-01A-21R-2315-07	ACPL2|92370	282.4093
TCGA-KL-8323-01A-21R-2315-07	ACPP|55	122.4571
TCGA-KL-8323-01A-21R-2315-07	ACPT|93650	0
TCGA-KL-8323-01A-21R-2315-07	ACRBP|84519	2.3933
TCGA-KL-8323-01A-21R-2315-07	ACRC|93953	9.5732
TCGA-KL-8323-01A-21R-2315-07	ACRV1|56	1.1966
TCGA-KL-8323-01A-21R-2315-07	ACR|49	1.5955
TCGA-KL-8323-01A-21R-2315-07	ACSBG1|23205	7.5788
TCGA-KL-8323-01A-21R-2315-07	ACSBG2|81616	.3989
TCGA-KL-8323-01A-21R-2315-07	ACSF2|80221	156.3622
TCGA-KL-8323-01A-21R-2315-07	ACSF3|197322	368.9669
TCGA-KL-8323-01A-21R-2315-07	ACSL1|2180	27551.2565
TCGA-KL-8323-01A-21R-2315-07	ACSL3|2181	4624.2521
TCGA-KL-8323-01A-21R-2315-07	ACSL4|2182	842.4412
TCGA-KL-8323-01A-21R-2315-07	ACSL5|51703	703.6298
TCGA-KL-8323-01A-21R-2315-07	ACSL6|23305	32.3095
TCGA-KL-8323-01A-21R-2315-07	ACSM1|116285	.3989
TCGA-KL-8323-01A-21R-2315-07	ACSM2A|123876	7.1799
TCGA-KL-8323-01A-21R-2315-07	ACSM2B|348158	5.9832
TCGA-KL-8323-01A-21R-2315-07	ACSM3|6296	326.4978
TCGA-KL-8323-01A-21R-2315-07	ACSM4|341392	0
TCGA-KL-8323-01A-21R-2315-07	ACSM5|54988	5.5844
TCGA-KL-8323-01A-21R-2315-07	ACSS1|84532	3933.3865
TCGA-KL-8323-01A-21R-2315-07	ACSS2|55902	921.42
TCGA-KL-8323-01A-21R-2315-07	ACSS3|79611	2534.9023
TCGA-KL-8323-01A-21R-2315-07	ACTA1|58	.7978
TCGA-KL-8323-01A-21R-2315-07	ACTA2|59	1605.4288
TCGA-KL-8323-01A-21R-2315-07	ACTBL2|345651	37.8939
TCGA-KL-8323-01A-21R-2315-07	ACTB|60	114797.3674
TCGA-KL-8323-01A-21R-2315-07	ACTC1|70	168.3287
TCGA-KL-8323-01A-21R-2315-07	ACTG1|71	43925.01
TCGA-KL-8323-01A-21R-2315-07	ACTG2|72	242.1221
TCGA-KL-8323-01A-21R-2315-07	ACTL6A|86	652.9717
TCGA-KL-8323-01A-21R-2315-07	ACTL6B|51412	0
TCGA-KL-8323-01A-21R-2315-07	ACTL7A|10881	0
TCGA-KL-8323-01A-21R-2315-07	ACTL7B|10880	0
TCGA-KL-8323-01A-21R-2315-07	ACTL8|81569	0
TCGA-KL-8323-01A-21R-2315-07	ACTL9|284382	0
TCGA-KL-8323-01A-21R-2315-07	ACTN1|87	1201.8349
TCGA-KL-8323-01A-21R-2315-07	ACTN2|88	2.7922
TCGA-KL-8323-01A-21R-2315-07	ACTN3|89	.3989
TCGA-KL-8323-01A-21R-2315-07	ACTN4|81	17508.0854
TCGA-KL-8323-01A-21R-2315-07	ACTR10|55860	1364.1803
TCGA-KL-8323-01A-21R-2315-07	ACTR1A|10121	1386.9166
TCGA-KL-8323-01A-21R-2315-07	ACTR1B|10120	1136.0191
TCGA-KL-8323-01A-21R-2315-07	ACTR2|10097	2944.5552
TCGA-KL-8323-01A-21R-2315-07	ACTR3B|57180	727.9617
TCGA-KL-8323-01A-21R-2315-07	ACTR3C|653857	205.8237
TCGA-KL-8323-01A-21R-2315-07	ACTR3|10096	2425.6083
TCGA-KL-8323-01A-21R-2315-07	ACTR5|79913	210.6103
TCGA-KL-8323-01A-21R-2315-07	ACTR6|64431	641.803
TCGA-KL-8323-01A-21R-2315-07	ACTR8|93973	654.9661
TCGA-KL-8323-01A-21R-2315-07	ACTRT1|139741	0
TCGA-KL-8323-01A-21R-2315-07	ACTRT2|140625	0
TCGA-KL-8323-01A-21R-2315-07	ACVR1B|91	1771.8389
TCGA-KL-8323-01A-21R-2315-07	ACVR1C|130399	1925.4089
TCGA-KL-8323-01A-21R-2315-07	ACVR1|90	944.1564
TCGA-KL-8323-01A-21R-2315-07	ACVR2A|92	266.8528
TCGA-KL-8323-01A-21R-2315-07	ACVR2B|93	197.846
TCGA-KL-8323-01A-21R-2315-07	ACVRL1|94	494.6151
TCGA-KL-8323-01A-21R-2315-07	ACY1|95	1209.4136
TCGA-KL-8323-01A-21R-2315-07	ACY3|91703	3.9888
TCGA-KL-8323-01A-21R-2315-07	ACYP1|97	102.9118
TCGA-KL-8323-01A-21R-2315-07	ACYP2|98	158.3566
TCGA-KL-8323-01A-21R-2315-07	ADAD1|132612	0
TCGA-KL-8323-01A-21R-2315-07	ADAD2|161931	.3989
TCGA-KL-8323-01A-21R-2315-07	ADAL|161823	293.9769
TCGA-KL-8323-01A-21R-2315-07	ADAM10|102	2551.2565
TCGA-KL-8323-01A-21R-2315-07	ADAM11|4185	1.5955
TCGA-KL-8323-01A-21R-2315-07	ADAM12|8038	157.5588
TCGA-KL-8323-01A-21R-2315-07	ADAM15|8751	617.0722
TCGA-KL-8323-01A-21R-2315-07	ADAM17|6868	224.9701
TCGA-KL-8323-01A-21R-2315-07	ADAM18|8749	0
TCGA-KL-8323-01A-21R-2315-07	ADAM19|8728	147.5868
TCGA-KL-8323-01A-21R-2315-07	ADAM20|8748	1.5955
TCGA-KL-8323-01A-21R-2315-07	ADAM21P1|145241	1.1966
TCGA-KL-8323-01A-21R-2315-07	ADAM21|8747	3.9888
TCGA-KL-8323-01A-21R-2315-07	ADAM22|53616	481.4519
TCGA-KL-8323-01A-21R-2315-07	ADAM23|8745	19.5453
TCGA-KL-8323-01A-21R-2315-07	ADAM28|10863	8.3765
TCGA-KL-8323-01A-21R-2315-07	ADAM29|11086	.3989
TCGA-KL-8323-01A-21R-2315-07	ADAM2|2515	103.7096
TCGA-KL-8323-01A-21R-2315-07	ADAM30|11085	0
TCGA-KL-8323-01A-21R-2315-07	ADAM32|203102	17.9497
TCGA-KL-8323-01A-21R-2315-07	ADAM33|80332	2.3933
TCGA-KL-8323-01A-21R-2315-07	ADAM3A|1587	0
TCGA-KL-8323-01A-21R-2315-07	ADAM5P|255926	0
TCGA-KL-8323-01A-21R-2315-07	ADAM6|8755	262.1859
TCGA-KL-8323-01A-21R-2315-07	ADAM7|8756	0
TCGA-KL-8323-01A-21R-2315-07	ADAM8|101	100.9174
TCGA-KL-8323-01A-21R-2315-07	ADAM9|8754	2642.9996
TCGA-KL-8323-01A-21R-2315-07	ADAMDEC1|27299	22.3375
TCGA-KL-8323-01A-21R-2315-07	ADAMTS10|81794	10.371
TCGA-KL-8323-01A-21R-2315-07	ADAMTS12|81792	48.6637
TCGA-KL-8323-01A-21R-2315-07	ADAMTS13|11093	180.6941
TCGA-KL-8323-01A-21R-2315-07	ADAMTS14|140766	30.3151
TCGA-KL-8323-01A-21R-2315-07	ADAMTS15|170689	41.085
TCGA-KL-8323-01A-21R-2315-07	ADAMTS16|170690	183.8851
TCGA-KL-8323-01A-21R-2315-07	ADAMTS17|170691	43.8771
TCGA-KL-8323-01A-21R-2315-07	ADAMTS18|170692	75.7878
TCGA-KL-8323-01A-21R-2315-07	ADAMTS19|171019	1.9944
TCGA-KL-8323-01A-21R-2315-07	ADAMTS1|9510	707.2198
TCGA-KL-8323-01A-21R-2315-07	ADAMTS20|80070	0
TCGA-KL-8323-01A-21R-2315-07	ADAMTS2|9509	64.2202
TCGA-KL-8323-01A-21R-2315-07	ADAMTS3|9508	244.5154
TCGA-KL-8323-01A-21R-2315-07	ADAMTS4|9507	538.4922
TCGA-KL-8323-01A-21R-2315-07	ADAMTS5|11096	408.0574
TCGA-KL-8323-01A-21R-2315-07	ADAMTS6|11174	7.9777
TCGA-KL-8323-01A-21R-2315-07	ADAMTS7|11173	143.9968
TCGA-KL-8323-01A-21R-2315-07	ADAMTS8|11095	.3989
TCGA-KL-8323-01A-21R-2315-07	ADAMTS9|56999	318.3087
TCGA-KL-8323-01A-21R-2315-07	ADAMTSL1|92949	20.7419
TCGA-KL-8323-01A-21R-2315-07	ADAMTSL2|9719	78.1811
TCGA-KL-8323-01A-21R-2315-07	ADAMTSL3|57188	27.5229
TCGA-KL-8323-01A-21R-2315-07	ADAMTSL4|54507	28.7196
TCGA-KL-8323-01A-21R-2315-07	ADAMTSL5|339366	7.1799
TCGA-KL-8323-01A-21R-2315-07	ADAP1|11033	1021.1089
TCGA-KL-8323-01A-21R-2315-07	ADAP2|55803	57.8381
TCGA-KL-8323-01A-21R-2315-07	ADARB1|104	177.1041
TCGA-KL-8323-01A-21R-2315-07	ADARB2|105	.3989
TCGA-KL-8323-01A-21R-2315-07	ADAR|103	4042.2816
TCGA-KL-8323-01A-21R-2315-07	ADAT1|23536	478.2609
TCGA-KL-8323-01A-21R-2315-07	ADAT2|134637	41.4838
TCGA-KL-8323-01A-21R-2315-07	ADAT3|113179	17.9497
TCGA-KL-8323-01A-21R-2315-07	ADA|100	54.647
TCGA-KL-8323-01A-21R-2315-07	ADCK1|57143	508.576
TCGA-KL-8323-01A-21R-2315-07	ADCK2|90956	1733.1472
TCGA-KL-8323-01A-21R-2315-07	ADCK4|79934	549.2621
TCGA-KL-8323-01A-21R-2315-07	ADCK5|203054	116.075
TCGA-KL-8323-01A-21R-2315-07	ADCY10|55811	.7978
TCGA-KL-8323-01A-21R-2315-07	ADCY1|107	528.1213
TCGA-KL-8323-01A-21R-2315-07	ADCY2|108	0
TCGA-KL-8323-01A-21R-2315-07	ADCY3|109	173.8133
TCGA-KL-8323-01A-21R-2315-07	ADCY4|196883	137.6147
TCGA-KL-8323-01A-21R-2315-07	ADCY5|111	10.7698
TCGA-KL-8323-01A-21R-2315-07	ADCY6|112	2140.008
TCGA-KL-8323-01A-21R-2315-07	ADCY7|113	168.3287
TCGA-KL-8323-01A-21R-2315-07	ADCY8|114	0
TCGA-KL-8323-01A-21R-2315-07	ADCY9|115	758.6757
TCGA-KL-8323-01A-21R-2315-07	ADCYAP1R1|117	.3989
TCGA-KL-8323-01A-21R-2315-07	ADCYAP1|116	40.6861
TCGA-KL-8323-01A-21R-2315-07	ADC|113451	22.7363
TCGA-KL-8323-01A-21R-2315-07	ADD1|118	5797.3674
TCGA-KL-8323-01A-21R-2315-07	ADD2|119	2.7922
TCGA-KL-8323-01A-21R-2315-07	ADD3|120	1402.872
TCGA-KL-8323-01A-21R-2315-07	ADH1A|124	1.1966
TCGA-KL-8323-01A-21R-2315-07	ADH1B|125	4.7866
TCGA-KL-8323-01A-21R-2315-07	ADH1C|126	465.4966
TCGA-KL-8323-01A-21R-2315-07	ADH4|127	24.7308
TCGA-KL-8323-01A-21R-2315-07	ADH5|128	2972.4771
TCGA-KL-8323-01A-21R-2315-07	ADH6|130	14.7587
TCGA-KL-8323-01A-21R-2315-07	ADH7|131	.3989
TCGA-KL-8323-01A-21R-2315-07	ADHFE1|137872	237.7343
TCGA-KL-8323-01A-21R-2315-07	ADI1|55256	1373.7535
TCGA-KL-8323-01A-21R-2315-07	ADIG|149685	.7978
TCGA-KL-8323-01A-21R-2315-07	ADIPOQ|9370	.3989
TCGA-KL-8323-01A-21R-2315-07	ADIPOR1|51094	1672.9158
TCGA-KL-8323-01A-21R-2315-07	ADIPOR2|79602	6775.8277
TCGA-KL-8323-01A-21R-2315-07	ADK|132	254.8863
TCGA-KL-8323-01A-21R-2315-07	ADM2|79924	50.6582
TCGA-KL-8323-01A-21R-2315-07	ADM|133	5126.8448
TCGA-KL-8323-01A-21R-2315-07	ADNP2|22850	967.6905
TCGA-KL-8323-01A-21R-2315-07	ADNP|23394	2863.582
TCGA-KL-8323-01A-21R-2315-07	ADORA1|134	26.7252
TCGA-KL-8323-01A-21R-2315-07	ADORA2A|135	125.6442
TCGA-KL-8323-01A-21R-2315-07	ADORA2B|136	5.1855
TCGA-KL-8323-01A-21R-2315-07	ADORA3|140	22.3375
TCGA-KL-8323-01A-21R-2315-07	ADO|84890	352.6127
TCGA-KL-8323-01A-21R-2315-07	ADPGK|83440	1328.1292
TCGA-KL-8323-01A-21R-2315-07	ADPRHL1|113622	26.7252
TCGA-KL-8323-01A-21R-2315-07	ADPRHL2|54936	462.3055
TCGA-KL-8323-01A-21R-2315-07	ADPRH|141	208.217
TCGA-KL-8323-01A-21R-2315-07	ADRA1A|148	0
TCGA-KL-8323-01A-21R-2315-07	ADRA1B|147	6.781
TCGA-KL-8323-01A-21R-2315-07	ADRA1D|146	2.7922
TCGA-KL-8323-01A-21R-2315-07	ADRA2A|150	3.1911
TCGA-KL-8323-01A-21R-2315-07	ADRA2B|151	44.6749
TCGA-KL-8323-01A-21R-2315-07	ADRA2C|152	1.1966
TCGA-KL-8323-01A-21R-2315-07	ADRB1|153	169.1264
TCGA-KL-8323-01A-21R-2315-07	ADRB2|154	460.71
TCGA-KL-8323-01A-21R-2315-07	ADRB3|155	.7978
TCGA-KL-8323-01A-21R-2315-07	ADRBK1|156	1195.0538
TCGA-KL-8323-01A-21R-2315-07	ADRBK2|157	497.4073
TCGA-KL-8323-01A-21R-2315-07	ADRM1|11047	1532.1101
TCGA-KL-8323-01A-21R-2315-07	ADSL|158	972.8759
TCGA-KL-8323-01A-21R-2315-07	ADSSL1|122622	297.9657
TCGA-KL-8323-01A-21R-2315-07	ADSS|159	1583.1671
TCGA-KL-8323-01A-21R-2315-07	AEBP1|165	398.0854
TCGA-KL-8323-01A-21R-2315-07	AEBP2|121536	893.8971
TCGA-KL-8323-01A-21R-2315-07	AEN|64782	1889.1105
TCGA-KL-8323-01A-21R-2315-07	AES|166	14215.7958
TCGA-KL-8323-01A-21R-2315-07	AFAP1L1|134265	749.1025
TCGA-KL-8323-01A-21R-2315-07	AFAP1L2|84632	64.2202
TCGA-KL-8323-01A-21R-2315-07	AFAP1|60312	167.5309
TCGA-KL-8323-01A-21R-2315-07	AFARP1|246182	4.3877
TCGA-KL-8323-01A-21R-2315-07	AFF1|4299	4688.8712
TCGA-KL-8323-01A-21R-2315-07	AFF2|2334	.7978
TCGA-KL-8323-01A-21R-2315-07	AFF3|3899	35.1017
TCGA-KL-8323-01A-21R-2315-07	AFF4|27125	3761.8668
TCGA-KL-8323-01A-21R-2315-07	AFG3L1|172	186.2784
TCGA-KL-8323-01A-21R-2315-07	AFG3L2|10939	6800.8377
TCGA-KL-8323-01A-21R-2315-07	AFMID|125061	173.5142
TCGA-KL-8323-01A-21R-2315-07	AFM|173	1.1966
TCGA-KL-8323-01A-21R-2315-07	AFP|174	.3989
TCGA-KL-8323-01A-21R-2315-07	AFTPH|54812	1203.4304
TCGA-KL-8323-01A-21R-2315-07	AG2|387763	218.1891
TCGA-KL-8323-01A-21R-2315-07	AGAP11|119385	15.1576
TCGA-KL-8323-01A-21R-2315-07	AGAP1|116987	201.0371
TCGA-KL-8323-01A-21R-2315-07	AGAP2|116986	14.3119
TCGA-KL-8323-01A-21R-2315-07	AGAP3|116988	608.2968
TCGA-KL-8323-01A-21R-2315-07	AGAP4|119016	72.1978
TCGA-KL-8323-01A-21R-2315-07	AGAP5|729092	6.781
TCGA-KL-8323-01A-21R-2315-07	AGAP6|414189	33.5062
TCGA-KL-8323-01A-21R-2315-07	AGAP7|653268	4.3877
TCGA-KL-8323-01A-21R-2315-07	AGAP8|728404	14.7587
TCGA-KL-8323-01A-21R-2315-07	AGA|175	397.6865
TCGA-KL-8323-01A-21R-2315-07	AGBL1|123624	0
TCGA-KL-8323-01A-21R-2315-07	AGBL2|79841	2.3933
TCGA-KL-8323-01A-21R-2315-07	AGBL3|340351	5.5844
TCGA-KL-8323-01A-21R-2315-07	AGBL4|84871	1.9944
TCGA-KL-8323-01A-21R-2315-07	AGBL5|60509	289.992
TCGA-KL-8323-01A-21R-2315-07	AGER|177	7.9777
TCGA-KL-8323-01A-21R-2315-07	AGFG1|3267	987.6346
TCGA-KL-8323-01A-21R-2315-07	AGFG2|3268	1033.5062
TCGA-KL-8323-01A-21R-2315-07	AGGF1|55109	1148.7834
TCGA-KL-8323-01A-21R-2315-07	AGK|55750	1169.5253
TCGA-KL-8323-01A-21R-2315-07	AGL|178	1339.4495
TCGA-KL-8323-01A-21R-2315-07	AGMAT|79814	11.1687
TCGA-KL-8323-01A-21R-2315-07	AGPAT1|10554	1203.2788
TCGA-KL-8323-01A-21R-2315-07	AGPAT2|10555	2105.704
TCGA-KL-8323-01A-21R-2315-07	AGPAT3|56894	1772.6366
TCGA-KL-8323-01A-21R-2315-07	AGPAT4|56895	44.276
TCGA-KL-8323-01A-21R-2315-07	AGPAT5|55326	2449.9402
TCGA-KL-8323-01A-21R-2315-07	AGPAT6|137964	3011.9665
TCGA-KL-8323-01A-21R-2315-07	AGPAT9|84803	3838.0535
TCGA-KL-8323-01A-21R-2315-07	AGPHD1|123688	25.9274
TCGA-KL-8323-01A-21R-2315-07	AGPS|8540	533.7056
TCGA-KL-8323-01A-21R-2315-07	AGR2|10551	3.9888
TCGA-KL-8323-01A-21R-2315-07	AGR3|155465	1.9944
TCGA-KL-8323-01A-21R-2315-07	AGRN|375790	5465.0977
TCGA-KL-8323-01A-21R-2315-07	AGRP|181	0
TCGA-KL-8323-01A-21R-2315-07	AGTPBP1|23287	190.6661
TCGA-KL-8323-01A-21R-2315-07	AGTR1|185	5.5844
TCGA-KL-8323-01A-21R-2315-07	AGTR2|186	0
TCGA-KL-8323-01A-21R-2315-07	AGTRAP|57085	255.2852
TCGA-KL-8323-01A-21R-2315-07	AGT|183	11.5676
TCGA-KL-8323-01A-21R-2315-07	AGXT2L1|64850	0
TCGA-KL-8323-01A-21R-2315-07	AGXT2L2|85007	533.1512
TCGA-KL-8323-01A-21R-2315-07	AGXT2|64902	5.1855
TCGA-KL-8323-01A-21R-2315-07	AGXT|189	77.7822
TCGA-KL-8323-01A-21R-2315-07	AHCTF1|25909	809.7327
TCGA-KL-8323-01A-21R-2315-07	AHCYL1|10768	2969.286
TCGA-KL-8323-01A-21R-2315-07	AHCYL2|23382	3460.3111
TCGA-KL-8323-01A-21R-2315-07	AHCY|191	2228.9589
TCGA-KL-8323-01A-21R-2315-07	AHDC1|27245	301.9545
TCGA-KL-8323-01A-21R-2315-07	AHI1|54806	171.5197
TCGA-KL-8323-01A-21R-2315-07	AHNAK2|113146	1315.1177
TCGA-KL-8323-01A-21R-2315-07	AHNAK|79026	26312.7244
TCGA-KL-8323-01A-21R-2315-07	AHRR|57491	51.057
TCGA-KL-8323-01A-21R-2315-07	AHR|196	1094.5353
TCGA-KL-8323-01A-21R-2315-07	AHSA1|10598	2799.3618
TCGA-KL-8323-01A-21R-2315-07	AHSA2|130872	251.2964
TCGA-KL-8323-01A-21R-2315-07	AHSG|197	0
TCGA-KL-8323-01A-21R-2315-07	AHSP|51327	.7978
TCGA-KL-8323-01A-21R-2315-07	AICDA|57379	.3989
TCGA-KL-8323-01A-21R-2315-07	AIDA|64853	356.2066
TCGA-KL-8323-01A-21R-2315-07	AIF1L|83543	496.6095
TCGA-KL-8323-01A-21R-2315-07	AIF1|199	58.2369
TCGA-KL-8323-01A-21R-2315-07	AIFM1|9131	2577.5828
TCGA-KL-8323-01A-21R-2315-07	AIFM2|84883	836.4579
TCGA-KL-8323-01A-21R-2315-07	AIFM3|150209	24.8065
TCGA-KL-8323-01A-21R-2315-07	AIG1|51390	640.2074
TCGA-KL-8323-01A-21R-2315-07	AIM1L|55057	.7978
TCGA-KL-8323-01A-21R-2315-07	AIM1|202	1924.6111
TCGA-KL-8323-01A-21R-2315-07	AIM2|9447	.7978
TCGA-KL-8323-01A-21R-2315-07	AIMP1|9255	1046.8528
TCGA-KL-8323-01A-21R-2315-07	AIMP2|7965	1091.7591
TCGA-KL-8323-01A-21R-2315-07	AIPL1|23746	0
TCGA-KL-8323-01A-21R-2315-07	AIP|9049	1094.5353
TCGA-KL-8323-01A-21R-2315-07	AIRE|326	0
TCGA-KL-8323-01A-21R-2315-07	AJAP1|55966	5.5844
TCGA-KL-8323-01A-21R-2315-07	AK1|203	930.9932
TCGA-KL-8323-01A-21R-2315-07	AK2|204	1743.1193
TCGA-KL-8323-01A-21R-2315-07	AK3L1|205	148.3845
TCGA-KL-8323-01A-21R-2315-07	AK3|50808	1634.6231
TCGA-KL-8323-01A-21R-2315-07	AK5|26289	0
TCGA-KL-8323-01A-21R-2315-07	AK7|122481	9.9721
TCGA-KL-8323-01A-21R-2315-07	AKAP10|11216	340.6462
TCGA-KL-8323-01A-21R-2315-07	AKAP11|11215	1274.8305
TCGA-KL-8323-01A-21R-2315-07	AKAP12|9590	423.215
TCGA-KL-8323-01A-21R-2315-07	AKAP13|11214	2425.6083
TCGA-KL-8323-01A-21R-2315-07	AKAP14|158798	.7978
TCGA-KL-8323-01A-21R-2315-07	AKAP1|8165	1823.6937
TCGA-KL-8323-01A-21R-2315-07	AKAP2|11217	8486.5576
TCGA-KL-8323-01A-21R-2315-07	AKAP3|10566	37.0961
TCGA-KL-8323-01A-21R-2315-07	AKAP4|8852	1.9944
TCGA-KL-8323-01A-21R-2315-07	AKAP5|9495	9.1743
TCGA-KL-8323-01A-21R-2315-07	AKAP6|9472	1015.9553
TCGA-KL-8323-01A-21R-2315-07	AKAP7|9465	340.2473
TCGA-KL-8323-01A-21R-2315-07	AKAP8L|26993	695.6522
TCGA-KL-8323-01A-21R-2315-07	AKAP8|10270	618.6677
TCGA-KL-8323-01A-21R-2315-07	AKAP9|10142	3857.1998
TCGA-KL-8323-01A-21R-2315-07	AKD1|221264	177.1041
TCGA-KL-8323-01A-21R-2315-07	AKIRIN1|79647	1042.2816
TCGA-KL-8323-01A-21R-2315-07	AKIRIN2|55122	707.6187
TCGA-KL-8323-01A-21R-2315-07	AKNAD1|254268	5.9832
TCGA-KL-8323-01A-21R-2315-07	AKNA|80709	404.4675
TCGA-KL-8323-01A-21R-2315-07	AKR1A1|10327	1109.294
TCGA-KL-8323-01A-21R-2315-07	AKR1B10|57016	.7978
TCGA-KL-8323-01A-21R-2315-07	AKR1B15|441282	.3989
TCGA-KL-8323-01A-21R-2315-07	AKR1B1|231	3373.7535
TCGA-KL-8323-01A-21R-2315-07	AKR1C1|1645	3513.7615
TCGA-KL-8323-01A-21R-2315-07	AKR1C2|1646	83.3666
TCGA-KL-8323-01A-21R-2315-07	AKR1C3|8644	195.8516
TCGA-KL-8323-01A-21R-2315-07	AKR1C4|1109	.3989
TCGA-KL-8323-01A-21R-2315-07	AKR1CL1|340811	0
TCGA-KL-8323-01A-21R-2315-07	AKR1D1|6718	10.371
TCGA-KL-8323-01A-21R-2315-07	AKR1E2|83592	1.5955
TCGA-KL-8323-01A-21R-2315-07	AKR7A2|8574	601.1169
TCGA-KL-8323-01A-21R-2315-07	AKR7A3|22977	6.3821
TCGA-KL-8323-01A-21R-2315-07	AKR7L|246181	2.3933
TCGA-KL-8323-01A-21R-2315-07	AKT1S1|84335	850.4188
TCGA-KL-8323-01A-21R-2315-07	AKT1|207	4688.0734
TCGA-KL-8323-01A-21R-2315-07	AKT2|208	4654.1683
TCGA-KL-8323-01A-21R-2315-07	AKT3|10000	693.6578
TCGA-KL-8323-01A-21R-2315-07	AKTIP|64400	2536.6454
TCGA-KL-8323-01A-21R-2315-07	ALAD|210	761.069
TCGA-KL-8323-01A-21R-2315-07	ALAS1|211	2718.3885
TCGA-KL-8323-01A-21R-2315-07	ALAS2|212	3.9888
TCGA-KL-8323-01A-21R-2315-07	ALB|213	15.9553
TCGA-KL-8323-01A-21R-2315-07	ALCAM|214	11399.282
TCGA-KL-8323-01A-21R-2315-07	ALDH16A1|126133	315.9154
TCGA-KL-8323-01A-21R-2315-07	ALDH18A1|5832	1112.485
TCGA-KL-8323-01A-21R-2315-07	ALDH1A1|216	3508.9749
TCGA-KL-8323-01A-21R-2315-07	ALDH1A2|8854	19.9442
TCGA-KL-8323-01A-21R-2315-07	ALDH1A3|220	684.639
TCGA-KL-8323-01A-21R-2315-07	ALDH1B1|219	994.0168
TCGA-KL-8323-01A-21R-2315-07	ALDH1L1|10840	23.933
TCGA-KL-8323-01A-21R-2315-07	ALDH1L2|160428	82.1699
TCGA-KL-8323-01A-21R-2315-07	ALDH2|217	168.7276
TCGA-KL-8323-01A-21R-2315-07	ALDH3A1|218	26.3263
TCGA-KL-8323-01A-21R-2315-07	ALDH3A2|224	1443.1592
TCGA-KL-8323-01A-21R-2315-07	ALDH3B1|221	30.3151
TCGA-KL-8323-01A-21R-2315-07	ALDH3B2|222	36.6972
TCGA-KL-8323-01A-21R-2315-07	ALDH4A1|8659	459.9122
TCGA-KL-8323-01A-21R-2315-07	ALDH5A1|7915	1028.3207
TCGA-KL-8323-01A-21R-2315-07	ALDH6A1|4329	1119.1065
TCGA-KL-8323-01A-21R-2315-07	ALDH7A1|501	1743.5181
TCGA-KL-8323-01A-21R-2315-07	ALDH8A1|64577	10.7698
TCGA-KL-8323-01A-21R-2315-07	ALDH9A1|223	1422.8161
TCGA-KL-8323-01A-21R-2315-07	ALDOA|226	73386.1189
TCGA-KL-8323-01A-21R-2315-07	ALDOB|229	230.9533
TCGA-KL-8323-01A-21R-2315-07	ALDOC|230	441.1647
TCGA-KL-8323-01A-21R-2315-07	ALG10B|144245	344.635
TCGA-KL-8323-01A-21R-2315-07	ALG10|84920	133.6258
TCGA-KL-8323-01A-21R-2315-07	ALG11|440138	30.3151
TCGA-KL-8323-01A-21R-2315-07	ALG12|79087	2268.0495
TCGA-KL-8323-01A-21R-2315-07	ALG13|79868	879.5373
TCGA-KL-8323-01A-21R-2315-07	ALG14|199857	145.9912
TCGA-KL-8323-01A-21R-2315-07	ALG1L2|644974	0
TCGA-KL-8323-01A-21R-2315-07	ALG1L|200810	11.2086
TCGA-KL-8323-01A-21R-2315-07	ALG1|56052	969.5971
TCGA-KL-8323-01A-21R-2315-07	ALG2|85365	1796.9685
TCGA-KL-8323-01A-21R-2315-07	ALG3|10195	775.8277
TCGA-KL-8323-01A-21R-2315-07	ALG5|29880	470.6821
TCGA-KL-8323-01A-21R-2315-07	ALG6|29929	143.199
TCGA-KL-8323-01A-21R-2315-07	ALG8|79053	811.3283
TCGA-KL-8323-01A-21R-2315-07	ALG9|79796	745.5126
TCGA-KL-8323-01A-21R-2315-07	ALKBH1|8846	244.1165
TCGA-KL-8323-01A-21R-2315-07	ALKBH2|121642	154.7667
TCGA-KL-8323-01A-21R-2315-07	ALKBH3|221120	582.3694
TCGA-KL-8323-01A-21R-2315-07	ALKBH4|54784	337.3474
TCGA-KL-8323-01A-21R-2315-07	ALKBH5|54890	2578.3287
TCGA-KL-8323-01A-21R-2315-07	ALKBH6|84964	173.1153
TCGA-KL-8323-01A-21R-2315-07	ALKBH7|84266	1216.5935
TCGA-KL-8323-01A-21R-2315-07	ALKBH8|91801	179.4974
TCGA-KL-8323-01A-21R-2315-07	ALK|238	8.3765
TCGA-KL-8323-01A-21R-2315-07	ALLC|55821	0
TCGA-KL-8323-01A-21R-2315-07	ALMS1P|200420	11.1687
TCGA-KL-8323-01A-21R-2315-07	ALMS1|7840	404.8664
TCGA-KL-8323-01A-21R-2315-07	ALOX12B|242	.3989
TCGA-KL-8323-01A-21R-2315-07	ALOX12P2|245	20.7419
TCGA-KL-8323-01A-21R-2315-07	ALOX12|239	1.2046
TCGA-KL-8323-01A-21R-2315-07	ALOX15B|247	5.1855
TCGA-KL-8323-01A-21R-2315-07	ALOX15|246	.3989
TCGA-KL-8323-01A-21R-2315-07	ALOX5AP|241	413.2429
TCGA-KL-8323-01A-21R-2315-07	ALOX5|240	100.9174
TCGA-KL-8323-01A-21R-2315-07	ALOXE3|59344	3.1911
TCGA-KL-8323-01A-21R-2315-07	ALPI|248	0
TCGA-KL-8323-01A-21R-2315-07	ALPK1|80216	350.2194
TCGA-KL-8323-01A-21R-2315-07	ALPK2|115701	11.9665
TCGA-KL-8323-01A-21R-2315-07	ALPK3|57538	2895.4926
TCGA-KL-8323-01A-21R-2315-07	ALPL|249	128.4404
TCGA-KL-8323-01A-21R-2315-07	ALPPL2|251	0
TCGA-KL-8323-01A-21R-2315-07	ALPP|250	0
TCGA-KL-8323-01A-21R-2315-07	ALS2CL|259173	1130.4348
TCGA-KL-8323-01A-21R-2315-07	ALS2CR11|151254	0
TCGA-KL-8323-01A-21R-2315-07	ALS2CR12|130540	3.1911
TCGA-KL-8323-01A-21R-2315-07	ALS2CR4|65062	184.284
TCGA-KL-8323-01A-21R-2315-07	ALS2CR8|79800	125.2493
TCGA-KL-8323-01A-21R-2315-07	ALS2|57679	349.0227
TCGA-KL-8323-01A-21R-2315-07	ALX1|8092	0
TCGA-KL-8323-01A-21R-2315-07	ALX3|257	13.1631
TCGA-KL-8323-01A-21R-2315-07	ALX4|60529	0
TCGA-KL-8323-01A-21R-2315-07	AMAC1L2|83650	1.1966
TCGA-KL-8323-01A-21R-2315-07	AMAC1L3|643664	0
TCGA-KL-8323-01A-21R-2315-07	AMAC1|146861	0
TCGA-KL-8323-01A-21R-2315-07	AMACR|23600	812.5249
TCGA-KL-8323-01A-21R-2315-07	AMBN|258	.3989
TCGA-KL-8323-01A-21R-2315-07	AMBP|259	5.1855
TCGA-KL-8323-01A-21R-2315-07	AMBRA1|55626	1408.8552
TCGA-KL-8323-01A-21R-2315-07	AMD1|262	1794.1763
TCGA-KL-8323-01A-21R-2315-07	AMDHD1|144193	.3989
TCGA-KL-8323-01A-21R-2315-07	AMDHD2|51005	396.3742
TCGA-KL-8323-01A-21R-2315-07	AMELX|265	0
TCGA-KL-8323-01A-21R-2315-07	AMELY|266	0
TCGA-KL-8323-01A-21R-2315-07	AMFR|267	9934.9821
TCGA-KL-8323-01A-21R-2315-07	AMHR2|269	0
TCGA-KL-8323-01A-21R-2315-07	AMH|268	5.9832
TCGA-KL-8323-01A-21R-2315-07	AMICA1|120425	22.3375
TCGA-KL-8323-01A-21R-2315-07	AMIGO1|57463	161.5477
TCGA-KL-8323-01A-21R-2315-07	AMIGO2|347902	2053.4503
TCGA-KL-8323-01A-21R-2315-07	AMIGO3|386724	98.5241
TCGA-KL-8323-01A-21R-2315-07	AMMECR1L|83607	339.8484
TCGA-KL-8323-01A-21R-2315-07	AMMECR1|9949	180.2952
TCGA-KL-8323-01A-21R-2315-07	AMN1|196394	274.8305
TCGA-KL-8323-01A-21R-2315-07	AMN|81693	3.1911
TCGA-KL-8323-01A-21R-2315-07	AMOTL1|154810	2865.5764
TCGA-KL-8323-01A-21R-2315-07	AMOTL2|51421	1665.3371
TCGA-KL-8323-01A-21R-2315-07	AMOT|154796	1021.9386
TCGA-KL-8323-01A-21R-2315-07	AMPD1|270	0
TCGA-KL-8323-01A-21R-2315-07	AMPD2|271	253.2908
TCGA-KL-8323-01A-21R-2315-07	AMPD3|272	3081.3722
TCGA-KL-8323-01A-21R-2315-07	AMPH|273	0
TCGA-KL-8323-01A-21R-2315-07	AMTN|401138	39.0905
TCGA-KL-8323-01A-21R-2315-07	AMT|275	380.6143
TCGA-KL-8323-01A-21R-2315-07	AMY1A|276	.7978
TCGA-KL-8323-01A-21R-2315-07	AMY2A|279	0
TCGA-KL-8323-01A-21R-2315-07	AMY2B|280	297.4791
TCGA-KL-8323-01A-21R-2315-07	AMZ1|155185	2.7922
TCGA-KL-8323-01A-21R-2315-07	AMZ2P1|201283	189.8684
TCGA-KL-8323-01A-21R-2315-07	AMZ2|51321	1214.5991
TCGA-KL-8323-01A-21R-2315-07	ANAPC10|10393	129.2381
TCGA-KL-8323-01A-21R-2315-07	ANAPC11|51529	899.0826
TCGA-KL-8323-01A-21R-2315-07	ANAPC13|25847	1942.0822
TCGA-KL-8323-01A-21R-2315-07	ANAPC16|119504	1248.1053
TCGA-KL-8323-01A-21R-2315-07	ANAPC1|64682	400.4787
TCGA-KL-8323-01A-21R-2315-07	ANAPC2|29882	1154.7667
TCGA-KL-8323-01A-21R-2315-07	ANAPC4|29945	299.9601
TCGA-KL-8323-01A-21R-2315-07	ANAPC5|51433	1721.1807
TCGA-KL-8323-01A-21R-2315-07	ANAPC7|51434	873.9529
TCGA-KL-8323-01A-21R-2315-07	ANGEL1|23357	1478.6598
TCGA-KL-8323-01A-21R-2315-07	ANGEL2|90806	317.9099
TCGA-KL-8323-01A-21R-2315-07	ANGPT1|284	1889.1105
TCGA-KL-8323-01A-21R-2315-07	ANGPT2|285	1039.8883
TCGA-KL-8323-01A-21R-2315-07	ANGPT4|51378	0
TCGA-KL-8323-01A-21R-2315-07	ANGPTL1|9068	320.702
TCGA-KL-8323-01A-21R-2315-07	ANGPTL2|23452	783.0076
TCGA-KL-8323-01A-21R-2315-07	ANGPTL3|27329	2.3933
TCGA-KL-8323-01A-21R-2315-07	ANGPTL4|51129	242.9198
TCGA-KL-8323-01A-21R-2315-07	ANGPTL5|253935	0
TCGA-KL-8323-01A-21R-2315-07	ANGPTL6|83854	.4787
TCGA-KL-8323-01A-21R-2315-07	ANGPTL7|10218	3.1911
TCGA-KL-8323-01A-21R-2315-07	ANG|283	42.3175
TCGA-KL-8323-01A-21R-2315-07	ANK1|286	61.0291
TCGA-KL-8323-01A-21R-2315-07	ANK2|287	19.9442
TCGA-KL-8323-01A-21R-2315-07	ANK3|288	2158.7555
TCGA-KL-8323-01A-21R-2315-07	ANKAR|150709	17.5509
TCGA-KL-8323-01A-21R-2315-07	ANKDD1A|348094	19.1464
TCGA-KL-8323-01A-21R-2315-07	ANKFN1|162282	.3989
TCGA-KL-8323-01A-21R-2315-07	ANKFY1|51479	852.8121
TCGA-KL-8323-01A-21R-2315-07	ANKHD1-EIF4EBP3|404734	928.9828
TCGA-KL-8323-01A-21R-2315-07	ANKHD1|54882	2016.9286
TCGA-KL-8323-01A-21R-2315-07	ANKH|56172	1149.9801
TCGA-KL-8323-01A-21R-2315-07	ANKIB1|54467	888.3127
TCGA-KL-8323-01A-21R-2315-07	ANKK1|255239	2.7922
TCGA-KL-8323-01A-21R-2315-07	ANKLE1|126549	2.7922
TCGA-KL-8323-01A-21R-2315-07	ANKLE2|23141	1337.4551
TCGA-KL-8323-01A-21R-2315-07	ANKMY1|51281	142.0024
TCGA-KL-8323-01A-21R-2315-07	ANKMY2|57037	1321.1009
TCGA-KL-8323-01A-21R-2315-07	ANKRA2|57763	353.8093
TCGA-KL-8323-01A-21R-2315-07	ANKRD10|55608	677.5708
TCGA-KL-8323-01A-21R-2315-07	ANKRD11|29123	2814.9661
TCGA-KL-8323-01A-21R-2315-07	ANKRD12|23253	1852.4132
TCGA-KL-8323-01A-21R-2315-07	ANKRD13A|88455	3879.1384
TCGA-KL-8323-01A-21R-2315-07	ANKRD13B|124930	11.5676
TCGA-KL-8323-01A-21R-2315-07	ANKRD13C|81573	328.2808
TCGA-KL-8323-01A-21R-2315-07	ANKRD13D|338692	211.8069
TCGA-KL-8323-01A-21R-2315-07	ANKRD16|54522	73.7934
TCGA-KL-8323-01A-21R-2315-07	ANKRD17|26057	3256.8807
TCGA-KL-8323-01A-21R-2315-07	ANKRD19|138649	32.7084
TCGA-KL-8323-01A-21R-2315-07	ANKRD1|27063	21.5397
TCGA-KL-8323-01A-21R-2315-07	ANKRD20A3|441425	26.3263
TCGA-KL-8323-01A-21R-2315-07	ANKRD20A4|728747	19.1464
TCGA-KL-8323-01A-21R-2315-07	ANKRD20B|729171	28.3207
TCGA-KL-8323-01A-21R-2315-07	ANKRD22|118932	379.7367
TCGA-KL-8323-01A-21R-2315-07	ANKRD23|200539	11.1687
TCGA-KL-8323-01A-21R-2315-07	ANKRD24|170961	47.4671
TCGA-KL-8323-01A-21R-2315-07	ANKRD26P1|124149	0
TCGA-KL-8323-01A-21R-2315-07	ANKRD26|22852	149.5812
TCGA-KL-8323-01A-21R-2315-07	ANKRD27|84079	639.4097
TCGA-KL-8323-01A-21R-2315-07	ANKRD28|23243	2104.1085
TCGA-KL-8323-01A-21R-2315-07	ANKRD29|147463	692.0622
TCGA-KL-8323-01A-21R-2315-07	ANKRD2|26287	3.9888
TCGA-KL-8323-01A-21R-2315-07	ANKRD30A|91074	61.8269
TCGA-KL-8323-01A-21R-2315-07	ANKRD30B|374860	.3989
TCGA-KL-8323-01A-21R-2315-07	ANKRD31|256006	13.562
TCGA-KL-8323-01A-21R-2315-07	ANKRD32|84250	66.6135
TCGA-KL-8323-01A-21R-2315-07	ANKRD33|341405	.3989
TCGA-KL-8323-01A-21R-2315-07	ANKRD34A|284615	3.1911
TCGA-KL-8323-01A-21R-2315-07	ANKRD34B|340120	0
TCGA-KL-8323-01A-21R-2315-07	ANKRD34C|390616	0
TCGA-KL-8323-01A-21R-2315-07	ANKRD35|148741	.7978
TCGA-KL-8323-01A-21R-2315-07	ANKRD36BP1|84832	68.209
TCGA-KL-8323-01A-21R-2315-07	ANKRD36B|57730	38.6917
TCGA-KL-8323-01A-21R-2315-07	ANKRD36|375248	111.2884
TCGA-KL-8323-01A-21R-2315-07	ANKRD37|353322	602.9677
TCGA-KL-8323-01A-21R-2315-07	ANKRD39|51239	68.209
TCGA-KL-8323-01A-21R-2315-07	ANKRD40|91369	627.842
TCGA-KL-8323-01A-21R-2315-07	ANKRD42|338699	294.7746
TCGA-KL-8323-01A-21R-2315-07	ANKRD43|134548	45.0738
TCGA-KL-8323-01A-21R-2315-07	ANKRD44|91526	143.199
TCGA-KL-8323-01A-21R-2315-07	ANKRD45|339416	14.3598
TCGA-KL-8323-01A-21R-2315-07	ANKRD46|157567	465.6123
TCGA-KL-8323-01A-21R-2315-07	ANKRD49|54851	320.3032
TCGA-KL-8323-01A-21R-2315-07	ANKRD50|57182	1050.6582
TCGA-KL-8323-01A-21R-2315-07	ANKRD52|283373	1380.1356
TCGA-KL-8323-01A-21R-2315-07	ANKRD53|79998	1.9944
TCGA-KL-8323-01A-21R-2315-07	ANKRD54|129138	518.5481
TCGA-KL-8323-01A-21R-2315-07	ANKRD55|79722	.3989
TCGA-KL-8323-01A-21R-2315-07	ANKRD56|345079	1175.9075
TCGA-KL-8323-01A-21R-2315-07	ANKRD57|65124	549.6609
TCGA-KL-8323-01A-21R-2315-07	ANKRD58|347454	51.057
TCGA-KL-8323-01A-21R-2315-07	ANKRD5|63926	276.8249
TCGA-KL-8323-01A-21R-2315-07	ANKRD6|22881	202.146
TCGA-KL-8323-01A-21R-2315-07	ANKRD7|56311	15.1576
TCGA-KL-8323-01A-21R-2315-07	ANKRD9|122416	454.7268
TCGA-KL-8323-01A-21R-2315-07	ANKS1A|23294	834.8624
TCGA-KL-8323-01A-21R-2315-07	ANKS1B|56899	20.7419
TCGA-KL-8323-01A-21R-2315-07	ANKS3|124401	264.0606
TCGA-KL-8323-01A-21R-2315-07	ANKS4B|257629	2.3933
TCGA-KL-8323-01A-21R-2315-07	ANKS6|203286	523.7335
TCGA-KL-8323-01A-21R-2315-07	ANKZF1|55139	196.6494
TCGA-KL-8323-01A-21R-2315-07	ANLN|54443	368.568
TCGA-KL-8323-01A-21R-2315-07	ANO10|55129	2204.627
TCGA-KL-8323-01A-21R-2315-07	ANO1|55107	45.4727
TCGA-KL-8323-01A-21R-2315-07	ANO2|57101	19.9442
TCGA-KL-8323-01A-21R-2315-07	ANO3|63982	0
TCGA-KL-8323-01A-21R-2315-07	ANO4|121601	2106.1029
TCGA-KL-8323-01A-21R-2315-07	ANO5|203859	1031.1129
TCGA-KL-8323-01A-21R-2315-07	ANO6|196527	2986.8369
TCGA-KL-8323-01A-21R-2315-07	ANO7|50636	28.7196
TCGA-KL-8323-01A-21R-2315-07	ANO8|57719	165.1376
TCGA-KL-8323-01A-21R-2315-07	ANO9|338440	97.7264
TCGA-KL-8323-01A-21R-2315-07	ANP32A|8125	3128.8393
TCGA-KL-8323-01A-21R-2315-07	ANP32B|10541	2101.7152
TCGA-KL-8323-01A-21R-2315-07	ANP32C|23520	5.1855
TCGA-KL-8323-01A-21R-2315-07	ANP32D|23519	.3989
TCGA-KL-8323-01A-21R-2315-07	ANP32E|81611	497.4073
TCGA-KL-8323-01A-21R-2315-07	ANPEP|290	134.8225
TCGA-KL-8323-01A-21R-2315-07	ANTXR1|84168	356.2026
TCGA-KL-8323-01A-21R-2315-07	ANTXR2|118429	646.9884
TCGA-KL-8323-01A-21R-2315-07	ANTXRL|195977	0
TCGA-KL-8323-01A-21R-2315-07	ANUBL1|93550	72.1978
TCGA-KL-8323-01A-21R-2315-07	ANXA10|11199	0
TCGA-KL-8323-01A-21R-2315-07	ANXA11|311	5603.9091
TCGA-KL-8323-01A-21R-2315-07	ANXA13|312	.3989
TCGA-KL-8323-01A-21R-2315-07	ANXA1|301	3924.2122
TCGA-KL-8323-01A-21R-2315-07	ANXA2P1|303	39.4894
TCGA-KL-8323-01A-21R-2315-07	ANXA2P2|304	2385.72
TCGA-KL-8323-01A-21R-2315-07	ANXA2P3|305	3.1911
TCGA-KL-8323-01A-21R-2315-07	ANXA2|302	6292.3813
TCGA-KL-8323-01A-21R-2315-07	ANXA3|306	1166.3343
TCGA-KL-8323-01A-21R-2315-07	ANXA4|307	3379.3379
TCGA-KL-8323-01A-21R-2315-07	ANXA5|308	3221.779
TCGA-KL-8323-01A-21R-2315-07	ANXA6|309	522.5369
TCGA-KL-8323-01A-21R-2315-07	ANXA7|310	2336.6574
TCGA-KL-8323-01A-21R-2315-07	ANXA8L1|728113	0
TCGA-KL-8323-01A-21R-2315-07	ANXA8L2|244	1.9944
TCGA-KL-8323-01A-21R-2315-07	ANXA8|653145	.7978
TCGA-KL-8323-01A-21R-2315-07	ANXA9|8416	77.7822
TCGA-KL-8323-01A-21R-2315-07	AOAH|313	27.9218
TCGA-KL-8323-01A-21R-2315-07	AOC2|314	23.933
TCGA-KL-8323-01A-21R-2315-07	AOC3|8639	293.1791
TCGA-KL-8323-01A-21R-2315-07	AOX1|316	25.9274
TCGA-KL-8323-01A-21R-2315-07	AOX2P|344454	0
TCGA-KL-8323-01A-21R-2315-07	AP1AR|55435	1281.6115
TCGA-KL-8323-01A-21R-2315-07	AP1B1|162	7656.9605
TCGA-KL-8323-01A-21R-2315-07	AP1G1|164	3073.3945
TCGA-KL-8323-01A-21R-2315-07	AP1G2|8906	448.0335
TCGA-KL-8323-01A-21R-2315-07	AP1M1|8907	1250.0997
TCGA-KL-8323-01A-21R-2315-07	AP1M2|10053	2124.0527
TCGA-KL-8323-01A-21R-2315-07	AP1S1|1174	1161.5477
TCGA-KL-8323-01A-21R-2315-07	AP1S2|8905	270.8416
TCGA-KL-8323-01A-21R-2315-07	AP1S3|130340	532.1101
TCGA-KL-8323-01A-21R-2315-07	AP2A1|160	1197.6905
TCGA-KL-8323-01A-21R-2315-07	AP2A2|161	1569.2062
TCGA-KL-8323-01A-21R-2315-07	AP2B1|163	4276.8249
TCGA-KL-8323-01A-21R-2315-07	AP2M1|1173	5719.984
TCGA-KL-8323-01A-21R-2315-07	AP2S1|1175	1205.4248
TCGA-KL-8323-01A-21R-2315-07	AP3B1|8546	2483.0475
TCGA-KL-8323-01A-21R-2315-07	AP3B2|8120	18.7475
TCGA-KL-8323-01A-21R-2315-07	AP3D1|8943	4999.2022
TCGA-KL-8323-01A-21R-2315-07	AP3M1|26985	522.5369
TCGA-KL-8323-01A-21R-2315-07	AP3M2|10947	658.1572
TCGA-KL-8323-01A-21R-2315-07	AP3S1|1176	800.9573
TCGA-KL-8323-01A-21R-2315-07	AP3S2|10239	1949.298
TCGA-KL-8323-01A-21R-2315-07	AP4B1|10717	165.1376
TCGA-KL-8323-01A-21R-2315-07	AP4E1|23431	242.5209
TCGA-KL-8323-01A-21R-2315-07	AP4M1|9179	301.0969
TCGA-KL-8323-01A-21R-2315-07	AP4S1|11154	158.7555
TCGA-KL-8323-01A-21R-2315-07	APAF1|317	332.2696
TCGA-KL-8323-01A-21R-2315-07	APBA1|320	213.4025
TCGA-KL-8323-01A-21R-2315-07	APBA2|321	14.3598
TCGA-KL-8323-01A-21R-2315-07	APBA3|9546	223.3746
TCGA-KL-8323-01A-21R-2315-07	APBB1IP|54518	39.0905
TCGA-KL-8323-01A-21R-2315-07	APBB1|322	842.0423
TCGA-KL-8323-01A-21R-2315-07	APBB2|323	2125.6482
TCGA-KL-8323-01A-21R-2315-07	APBB3|10307	418.0295
TCGA-KL-8323-01A-21R-2315-07	APC2|10297	25.4328
TCGA-KL-8323-01A-21R-2315-07	APCDD1L|164284	17.152
TCGA-KL-8323-01A-21R-2315-07	APCDD1|147495	298.3646
TCGA-KL-8323-01A-21R-2315-07	APCS|325	0
TCGA-KL-8323-01A-21R-2315-07	APC|324	856.801
TCGA-KL-8323-01A-21R-2315-07	APEH|327	4429.5971
TCGA-KL-8323-01A-21R-2315-07	APEX1|328	2166.7331
TCGA-KL-8323-01A-21R-2315-07	APEX2|27301	942.5608
TCGA-KL-8323-01A-21R-2315-07	APH1A|51107	3226.1667
TCGA-KL-8323-01A-21R-2315-07	APH1B|83464	836.8568
TCGA-KL-8323-01A-21R-2315-07	API5|8539	2681.2924
TCGA-KL-8323-01A-21R-2315-07	APIP|51074	542.3255
TCGA-KL-8323-01A-21R-2315-07	APITD1|378708	116.777
TCGA-KL-8323-01A-21R-2315-07	APLF|200558	36.2984
TCGA-KL-8323-01A-21R-2315-07	APLNR|187	368.568
TCGA-KL-8323-01A-21R-2315-07	APLN|8862	883.5261
TCGA-KL-8323-01A-21R-2315-07	APLP1|333	110.4906
TCGA-KL-8323-01A-21R-2315-07	APLP2|334	73634.2242
TCGA-KL-8323-01A-21R-2315-07	APOA1BP|128240	1702.4332
TCGA-KL-8323-01A-21R-2315-07	APOA1|335	0
TCGA-KL-8323-01A-21R-2315-07	APOA2|336	0
TCGA-KL-8323-01A-21R-2315-07	APOA4|337	0
TCGA-KL-8323-01A-21R-2315-07	APOA5|116519	0
TCGA-KL-8323-01A-21R-2315-07	APOB48R|55911	78.1811
TCGA-KL-8323-01A-21R-2315-07	APOBEC1|339	0
TCGA-KL-8323-01A-21R-2315-07	APOBEC2|10930	1.1966
TCGA-KL-8323-01A-21R-2315-07	APOBEC3A|200315	13.9609
TCGA-KL-8323-01A-21R-2315-07	APOBEC3B|9582	573.9928
TCGA-KL-8323-01A-21R-2315-07	APOBEC3C|27350	19.1464
TCGA-KL-8323-01A-21R-2315-07	APOBEC3D|140564	155.5644
TCGA-KL-8323-01A-21R-2315-07	APOBEC3F|200316	167.5309
TCGA-KL-8323-01A-21R-2315-07	APOBEC3G|60489	37.0961
TCGA-KL-8323-01A-21R-2315-07	APOBEC3H|164668	8.7754
TCGA-KL-8323-01A-21R-2315-07	APOBEC4|403314	0
TCGA-KL-8323-01A-21R-2315-07	APOB|338	123.6538
TCGA-KL-8323-01A-21R-2315-07	APOC1P1|342	0
TCGA-KL-8323-01A-21R-2315-07	APOC1|341	250.4986
TCGA-KL-8323-01A-21R-2315-07	APOC2|344	5.1855
TCGA-KL-8323-01A-21R-2315-07	APOC3|345	0
TCGA-KL-8323-01A-21R-2315-07	APOC4|346	1.5955
TCGA-KL-8323-01A-21R-2315-07	APOD|347	65.0179
TCGA-KL-8323-01A-21R-2315-07	APOE|348	809.3339
TCGA-KL-8323-01A-21R-2315-07	APOF|319	1.1966
TCGA-KL-8323-01A-21R-2315-07	APOH|350	0
TCGA-KL-8323-01A-21R-2315-07	APOL1|8542	3044.6749
TCGA-KL-8323-01A-21R-2315-07	APOL2|23780	3196.6494
TCGA-KL-8323-01A-21R-2315-07	APOL3|80833	231.3522
TCGA-KL-8323-01A-21R-2315-07	APOL4|80832	75.3889
TCGA-KL-8323-01A-21R-2315-07	APOL5|80831	0
TCGA-KL-8323-01A-21R-2315-07	APOL6|80830	2611.4878
TCGA-KL-8323-01A-21R-2315-07	APOLD1|81575	468.6079
TCGA-KL-8323-01A-21R-2315-07	APOM|55937	22.3375
TCGA-KL-8323-01A-21R-2315-07	APOOL|139322	436.3781
TCGA-KL-8323-01A-21R-2315-07	APOO|79135	1057.8381
TCGA-KL-8323-01A-21R-2315-07	APPBP2|10513	424.0128
TCGA-KL-8323-01A-21R-2315-07	APPL1|26060	1299.1623
TCGA-KL-8323-01A-21R-2315-07	APPL2|55198	822.497
TCGA-KL-8323-01A-21R-2315-07	APP|351	40047.4671
TCGA-KL-8323-01A-21R-2315-07	APRT|353	2775.4288
TCGA-KL-8323-01A-21R-2315-07	APTX|54840	648.584
TCGA-KL-8323-01A-21R-2315-07	AQP10|89872	0
TCGA-KL-8323-01A-21R-2315-07	AQP11|282679	34.7028
TCGA-KL-8323-01A-21R-2315-07	AQP12A|375318	0
TCGA-KL-8323-01A-21R-2315-07	AQP12B|653437	0
TCGA-KL-8323-01A-21R-2315-07	AQP1|358	1436.777
TCGA-KL-8323-01A-21R-2315-07	AQP2|359	4.3877
TCGA-KL-8323-01A-21R-2315-07	AQP3|360	1494.6151
TCGA-KL-8323-01A-21R-2315-07	AQP4|361	.3989
TCGA-KL-8323-01A-21R-2315-07	AQP5|362	12.7643
TCGA-KL-8323-01A-21R-2315-07	AQP6|363	178.6996
TCGA-KL-8323-01A-21R-2315-07	AQP7P1|375719	.7978
TCGA-KL-8323-01A-21R-2315-07	AQP7P3|441432	0
TCGA-KL-8323-01A-21R-2315-07	AQP7|364	551.2565
TCGA-KL-8323-01A-21R-2315-07	AQP8|343	0
TCGA-KL-8323-01A-21R-2315-07	AQP9|366	50.2593
TCGA-KL-8323-01A-21R-2315-07	AQPEP|206338	2.3933
TCGA-KL-8323-01A-21R-2315-07	AQR|9716	1332.2696
TCGA-KL-8323-01A-21R-2315-07	ARAF|369	2213.8014
TCGA-KL-8323-01A-21R-2315-07	ARAP1|116985	6818.4244
TCGA-KL-8323-01A-21R-2315-07	ARAP2|116984	445.5525
TCGA-KL-8323-01A-21R-2315-07	ARAP3|64411	213.8014
TCGA-KL-8323-01A-21R-2315-07	ARCN1|372	6452.3335
TCGA-KL-8323-01A-21R-2315-07	ARC|23237	4.3877
TCGA-KL-8323-01A-21R-2315-07	AREG|374	23.933
TCGA-KL-8323-01A-21R-2315-07	ARF1|375	10266.4539
TCGA-KL-8323-01A-21R-2315-07	ARF3|377	6686.8767
TCGA-KL-8323-01A-21R-2315-07	ARF4|378	4111.2884
TCGA-KL-8323-01A-21R-2315-07	ARF5|381	2863.5221
TCGA-KL-8323-01A-21R-2315-07	ARF6|382	2994.0168
TCGA-KL-8323-01A-21R-2315-07	ARFGAP1|55738	2219.7846
TCGA-KL-8323-01A-21R-2315-07	ARFGAP2|84364	2262.0662
TCGA-KL-8323-01A-21R-2315-07	ARFGAP3|26286	2258.0774
TCGA-KL-8323-01A-21R-2315-07	ARFGEF1|10565	6105.8955
TCGA-KL-8323-01A-21R-2315-07	ARFGEF2|10564	4116.8728
TCGA-KL-8323-01A-21R-2315-07	ARFIP1|27236	1389.7088
TCGA-KL-8323-01A-21R-2315-07	ARFIP2|23647	963.3028
TCGA-KL-8323-01A-21R-2315-07	ARFRP1|10139	924.6111
TCGA-KL-8323-01A-21R-2315-07	ARG1|383	0
TCGA-KL-8323-01A-21R-2315-07	ARG2|384	1966.4699
TCGA-KL-8323-01A-21R-2315-07	ARGFXP2|503640	1.5955
TCGA-KL-8323-01A-21R-2315-07	ARGFX|503582	0
TCGA-KL-8323-01A-21R-2315-07	ARGLU1|55082	579.9761
TCGA-KL-8323-01A-21R-2315-07	ARHGAP10|79658	32.7084
TCGA-KL-8323-01A-21R-2315-07	ARHGAP11A|9824	400.8775
TCGA-KL-8323-01A-21R-2315-07	ARHGAP11B|89839	27.156
TCGA-KL-8323-01A-21R-2315-07	ARHGAP12|94134	1595.9314
TCGA-KL-8323-01A-21R-2315-07	ARHGAP15|55843	8.3765
TCGA-KL-8323-01A-21R-2315-07	ARHGAP17|55114	1125.2493
TCGA-KL-8323-01A-21R-2315-07	ARHGAP18|93663	4203.8293
TCGA-KL-8323-01A-21R-2315-07	ARHGAP19|84986	177.1041
TCGA-KL-8323-01A-21R-2315-07	ARHGAP1|392	2455.5245
TCGA-KL-8323-01A-21R-2315-07	ARHGAP20|57569	18.3486
TCGA-KL-8323-01A-21R-2315-07	ARHGAP21|57584	2826.8847
TCGA-KL-8323-01A-21R-2315-07	ARHGAP22|58504	16.3542
TCGA-KL-8323-01A-21R-2315-07	ARHGAP23|57636	440.367
TCGA-KL-8323-01A-21R-2315-07	ARHGAP24|83478	1239.7288
TCGA-KL-8323-01A-21R-2315-07	ARHGAP25|9938	327.0842
TCGA-KL-8323-01A-21R-2315-07	ARHGAP26|23092	114.8783
TCGA-KL-8323-01A-21R-2315-07	ARHGAP27|201176	470.6821
TCGA-KL-8323-01A-21R-2315-07	ARHGAP28|79822	1367.3714
TCGA-KL-8323-01A-21R-2315-07	ARHGAP29|9411	667.3315
TCGA-KL-8323-01A-21R-2315-07	ARHGAP30|257106	89.7487
TCGA-KL-8323-01A-21R-2315-07	ARHGAP31|57514	1526.9246
TCGA-KL-8323-01A-21R-2315-07	ARHGAP32|9743	1069.4057
TCGA-KL-8323-01A-21R-2315-07	ARHGAP33|115703	165.9354
TCGA-KL-8323-01A-21R-2315-07	ARHGAP36|158763	0
TCGA-KL-8323-01A-21R-2315-07	ARHGAP39|80728	135.6203
TCGA-KL-8323-01A-21R-2315-07	ARHGAP42|143872	227.3634
TCGA-KL-8323-01A-21R-2315-07	ARHGAP4|393	743.5181
TCGA-KL-8323-01A-21R-2315-07	ARHGAP5|394	4809.3339
TCGA-KL-8323-01A-21R-2315-07	ARHGAP6|395	2071.4001
TCGA-KL-8323-01A-21R-2315-07	ARHGAP8|23779	1046.5935
TCGA-KL-8323-01A-21R-2315-07	ARHGAP9|64333	24.3319
TCGA-KL-8323-01A-21R-2315-07	ARHGDIA|396	3890.706
TCGA-KL-8323-01A-21R-2315-07	ARHGDIB|397	1696.0511
TCGA-KL-8323-01A-21R-2315-07	ARHGDIG|398	0
TCGA-KL-8323-01A-21R-2315-07	ARHGEF10L|55160	758.2768
TCGA-KL-8323-01A-21R-2315-07	ARHGEF10|9639	413.6418
TCGA-KL-8323-01A-21R-2315-07	ARHGEF11|9826	923.4144
TCGA-KL-8323-01A-21R-2315-07	ARHGEF12|23365	7169.9242
TCGA-KL-8323-01A-21R-2315-07	ARHGEF15|22899	249.7008
TCGA-KL-8323-01A-21R-2315-07	ARHGEF16|27237	449.1424
TCGA-KL-8323-01A-21R-2315-07	ARHGEF17|9828	4305.5445
TCGA-KL-8323-01A-21R-2315-07	ARHGEF18|23370	1600.718
TCGA-KL-8323-01A-21R-2315-07	ARHGEF19|128272	9.5732
TCGA-KL-8323-01A-21R-2315-07	ARHGEF1|9138	607.499
TCGA-KL-8323-01A-21R-2315-07	ARHGEF2|9181	410.0519
TCGA-KL-8323-01A-21R-2315-07	ARHGEF33|100271715	.7978
TCGA-KL-8323-01A-21R-2315-07	ARHGEF35|445328	1346.6294
TCGA-KL-8323-01A-21R-2315-07	ARHGEF37|389337	1013.1631
TCGA-KL-8323-01A-21R-2315-07	ARHGEF38|54848	59.8325
TCGA-KL-8323-01A-21R-2315-07	ARHGEF3|50650	1155.9633
TCGA-KL-8323-01A-21R-2315-07	ARHGEF4|50649	5.1855
TCGA-KL-8323-01A-21R-2315-07	ARHGEF5|7984	1046.6693
TCGA-KL-8323-01A-21R-2315-07	ARHGEF6|9459	1476.2665
TCGA-KL-8323-01A-21R-2315-07	ARHGEF7|8874	729.5572
TCGA-KL-8323-01A-21R-2315-07	ARHGEF9|23229	486.6374
TCGA-KL-8323-01A-21R-2315-07	ARID1A|8289	1565.2174
TCGA-KL-8323-01A-21R-2315-07	ARID1B|57492	1214.998
TCGA-KL-8323-01A-21R-2315-07	ARID2|196528	634.2242
TCGA-KL-8323-01A-21R-2315-07	ARID3A|1820	421.6195
TCGA-KL-8323-01A-21R-2315-07	ARID3B|10620	98.1252
TCGA-KL-8323-01A-21R-2315-07	ARID3C|138715	.3989
TCGA-KL-8323-01A-21R-2315-07	ARID4A|5926	388.911
TCGA-KL-8323-01A-21R-2315-07	ARID4B|51742	560.1037
TCGA-KL-8323-01A-21R-2315-07	ARID5A|10865	112.8839
TCGA-KL-8323-01A-21R-2315-07	ARID5B|84159	204.627
TCGA-KL-8323-01A-21R-2315-07	ARIH1|25820	1698.0455
TCGA-KL-8323-01A-21R-2315-07	ARIH2|10425	1732.3494
TCGA-KL-8323-01A-21R-2315-07	ARL10|285598	9.1743
TCGA-KL-8323-01A-21R-2315-07	ARL11|115761	11.5676
TCGA-KL-8323-01A-21R-2315-07	ARL13A|392509	0
TCGA-KL-8323-01A-21R-2315-07	ARL13B|200894	219.3857
TCGA-KL-8323-01A-21R-2315-07	ARL14|80117	55.4448
TCGA-KL-8323-01A-21R-2315-07	ARL15|54622	1619.4655
TCGA-KL-8323-01A-21R-2315-07	ARL16|339231	238.931
TCGA-KL-8323-01A-21R-2315-07	ARL17A|51326	24.7467
TCGA-KL-8323-01A-21R-2315-07	ARL17B|641522	0
TCGA-KL-8323-01A-21R-2315-07	ARL1|400	4286.797
TCGA-KL-8323-01A-21R-2315-07	ARL2BP|23568	1648.9828
TCGA-KL-8323-01A-21R-2315-07	ARL2|402	974.0726
TCGA-KL-8323-01A-21R-2315-07	ARL3|403	369.7647
TCGA-KL-8323-01A-21R-2315-07	ARL4A|10124	691.2645
TCGA-KL-8323-01A-21R-2315-07	ARL4C|10123	199.0427
TCGA-KL-8323-01A-21R-2315-07	ARL4D|379	1637.0164
TCGA-KL-8323-01A-21R-2315-07	ARL5A|26225	1380.5345
TCGA-KL-8323-01A-21R-2315-07	ARL5B|221079	189.8684
TCGA-KL-8323-01A-21R-2315-07	ARL5C|390790	0
TCGA-KL-8323-01A-21R-2315-07	ARL6IP1|23204	10667.7304
TCGA-KL-8323-01A-21R-2315-07	ARL6IP4|51329	2629.0387
TCGA-KL-8323-01A-21R-2315-07	ARL6IP5|10550	5663.7415
TCGA-KL-8323-01A-21R-2315-07	ARL6IP6|151188	88.1532
TCGA-KL-8323-01A-21R-2315-07	ARL6|84100	1097.7264
TCGA-KL-8323-01A-21R-2315-07	ARL8A|127829	658.9549
TCGA-KL-8323-01A-21R-2315-07	ARL8B|55207	3694.8544
TCGA-KL-8323-01A-21R-2315-07	ARL9|132946	7.1799
TCGA-KL-8323-01A-21R-2315-07	ARMC10|83787	694.5074
TCGA-KL-8323-01A-21R-2315-07	ARMC1|55156	788.9908
TCGA-KL-8323-01A-21R-2315-07	ARMC2|84071	16.7531
TCGA-KL-8323-01A-21R-2315-07	ARMC3|219681	.3989
TCGA-KL-8323-01A-21R-2315-07	ARMC4|55130	15.1576
TCGA-KL-8323-01A-21R-2315-07	ARMC5|79798	641.803
TCGA-KL-8323-01A-21R-2315-07	ARMC6|93436	783.8053
TCGA-KL-8323-01A-21R-2315-07	ARMC7|79637	112.485
TCGA-KL-8323-01A-21R-2315-07	ARMC8|25852	809.7327
TCGA-KL-8323-01A-21R-2315-07	ARMC9|80210	46.2704
TCGA-KL-8323-01A-21R-2315-07	ARMCX1|51309	143.5979
TCGA-KL-8323-01A-21R-2315-07	ARMCX2|9823	2867.9697
TCGA-KL-8323-01A-21R-2315-07	ARMCX3|51566	2724.7706
TCGA-KL-8323-01A-21R-2315-07	ARMCX5|64860	270.8416
TCGA-KL-8323-01A-21R-2315-07	ARMCX6|54470	387.3155
TCGA-KL-8323-01A-21R-2315-07	ARMS2|387715	.3989
TCGA-KL-8323-01A-21R-2315-07	ARNT2|9915	5513.7615
TCGA-KL-8323-01A-21R-2315-07	ARNTL2|56938	48.2649
TCGA-KL-8323-01A-21R-2315-07	ARNTL|406	302.7523
TCGA-KL-8323-01A-21R-2315-07	ARNT|405	450.7379
TCGA-KL-8323-01A-21R-2315-07	ARPC1A|10552	4896.1149
TCGA-KL-8323-01A-21R-2315-07	ARPC1B|10095	1038.8672
TCGA-KL-8323-01A-21R-2315-07	ARPC2|10109	1922.2178
TCGA-KL-8323-01A-21R-2315-07	ARPC3|10094	3653.7694
TCGA-KL-8323-01A-21R-2315-07	ARPC4|10093	3642.6007
TCGA-KL-8323-01A-21R-2315-07	ARPC5L|81873	828.0814
TCGA-KL-8323-01A-21R-2315-07	ARPC5|10092	1077.3833
TCGA-KL-8323-01A-21R-2315-07	ARPM1|84517	33.5062
TCGA-KL-8323-01A-21R-2315-07	ARPP19|10776	4339.8484
TCGA-KL-8323-01A-21R-2315-07	ARPP21|10777	.7978
TCGA-KL-8323-01A-21R-2315-07	ARR3|407	0
TCGA-KL-8323-01A-21R-2315-07	ARRB1|408	93.3387
TCGA-KL-8323-01A-21R-2315-07	ARRB2|409	1504.1883
TCGA-KL-8323-01A-21R-2315-07	ARRDC1|92714	601.9146
TCGA-KL-8323-01A-21R-2315-07	ARRDC2|27106	315.1177
TCGA-KL-8323-01A-21R-2315-07	ARRDC3|57561	2133.6258
TCGA-KL-8323-01A-21R-2315-07	ARRDC4|91947	428.7994
TCGA-KL-8323-01A-21R-2315-07	ARRDC5|645432	.7978
TCGA-KL-8323-01A-21R-2315-07	ARSA|410	1623.4543
TCGA-KL-8323-01A-21R-2315-07	ARSB|411	273.2349
TCGA-KL-8323-01A-21R-2315-07	ARSD|414	1289.1903
TCGA-KL-8323-01A-21R-2315-07	ARSE|415	346.6294
TCGA-KL-8323-01A-21R-2315-07	ARSF|416	2.3933
TCGA-KL-8323-01A-21R-2315-07	ARSG|22901	182.6885
TCGA-KL-8323-01A-21R-2315-07	ARSH|347527	0
TCGA-KL-8323-01A-21R-2315-07	ARSI|340075	.3989
TCGA-KL-8323-01A-21R-2315-07	ARSJ|79642	1106.1029
TCGA-KL-8323-01A-21R-2315-07	ARSK|153642	404.8664
TCGA-KL-8323-01A-21R-2315-07	ART1|417	0
TCGA-KL-8323-01A-21R-2315-07	ART3|419	13.562
TCGA-KL-8323-01A-21R-2315-07	ART4|420	5.5844
TCGA-KL-8323-01A-21R-2315-07	ART5|116969	32.7084
TCGA-KL-8323-01A-21R-2315-07	ARTN|9048	49.8604
TCGA-KL-8323-01A-21R-2315-07	ARV1|64801	287.9936
TCGA-KL-8323-01A-21R-2315-07	ARVCF|421	189.8684
TCGA-KL-8323-01A-21R-2315-07	ARX|170302	.7978
TCGA-KL-8323-01A-21R-2315-07	AR|367	406.063
TCGA-KL-8323-01A-21R-2315-07	AS3MT|57412	392.501
TCGA-KL-8323-01A-21R-2315-07	ASAH1|427	8449.9402
TCGA-KL-8323-01A-21R-2315-07	ASAH2B|653308	9.1743
TCGA-KL-8323-01A-21R-2315-07	ASAH2|56624	1.1966
TCGA-KL-8323-01A-21R-2315-07	ASAM|79827	.3989
TCGA-KL-8323-01A-21R-2315-07	ASAP1IT1|29065	0
TCGA-KL-8323-01A-21R-2315-07	ASAP1|50807	568.4085
TCGA-KL-8323-01A-21R-2315-07	ASAP2|8853	977.2637
TCGA-KL-8323-01A-21R-2315-07	ASAP3|55616	830.4747
TCGA-KL-8323-01A-21R-2315-07	ASB10|136371	0
TCGA-KL-8323-01A-21R-2315-07	ASB11|140456	23.5341
TCGA-KL-8323-01A-21R-2315-07	ASB12|142689	2.7922
TCGA-KL-8323-01A-21R-2315-07	ASB13|79754	322.6964
TCGA-KL-8323-01A-21R-2315-07	ASB14|142686	13.9609
TCGA-KL-8323-01A-21R-2315-07	ASB15|142685	80.5744
TCGA-KL-8323-01A-21R-2315-07	ASB16|92591	36.4579
TCGA-KL-8323-01A-21R-2315-07	ASB17|127247	0
TCGA-KL-8323-01A-21R-2315-07	ASB18|401036	0
TCGA-KL-8323-01A-21R-2315-07	ASB1|51665	444.6869
TCGA-KL-8323-01A-21R-2315-07	ASB2|51676	3.9888
TCGA-KL-8323-01A-21R-2315-07	ASB3|51130	207.0203
TCGA-KL-8323-01A-21R-2315-07	ASB4|51666	0
TCGA-KL-8323-01A-21R-2315-07	ASB5|140458	944.1564
TCGA-KL-8323-01A-21R-2315-07	ASB6|140459	809.988
TCGA-KL-8323-01A-21R-2315-07	ASB7|140460	375.349
TCGA-KL-8323-01A-21R-2315-07	ASB8|140461	1317.511
TCGA-KL-8323-01A-21R-2315-07	ASB9|140462	155.5644
TCGA-KL-8323-01A-21R-2315-07	ASCC1|51008	329.8763
TCGA-KL-8323-01A-21R-2315-07	ASCC2|84164	1988.0335
TCGA-KL-8323-01A-21R-2315-07	ASCC3|10973	790.1875
TCGA-KL-8323-01A-21R-2315-07	ASCL1|429	10.371
TCGA-KL-8323-01A-21R-2315-07	ASCL2|430	.3989
TCGA-KL-8323-01A-21R-2315-07	ASCL3|56676	21.9386
TCGA-KL-8323-01A-21R-2315-07	ASCL4|121549	14.3598
TCGA-KL-8323-01A-21R-2315-07	ASF1A|25842	246.1109
TCGA-KL-8323-01A-21R-2315-07	ASF1B|55723	393.2988
TCGA-KL-8323-01A-21R-2315-07	ASFMR1|100126270	3.6019
TCGA-KL-8323-01A-21R-2315-07	ASGR1|432	18.3486
TCGA-KL-8323-01A-21R-2315-07	ASGR2|433	.3989
TCGA-KL-8323-01A-21R-2315-07	ASH1L|55870	1016.5417
TCGA-KL-8323-01A-21R-2315-07	ASH2L|9070	1011.5676
TCGA-KL-8323-01A-21R-2315-07	ASIP|434	0
TCGA-KL-8323-01A-21R-2315-07	ASL|435	949.7407
TCGA-KL-8323-01A-21R-2315-07	ASMTL|8623	841.6434
TCGA-KL-8323-01A-21R-2315-07	ASMT|438	.3989
TCGA-KL-8323-01A-21R-2315-07	ASNA1|439	2104.9063
TCGA-KL-8323-01A-21R-2315-07	ASNSD1|54529	477.0642
TCGA-KL-8323-01A-21R-2315-07	ASNS|440	436.777
TCGA-KL-8323-01A-21R-2315-07	ASPA|443	37.0961
TCGA-KL-8323-01A-21R-2315-07	ASPDH|554235	.7978
TCGA-KL-8323-01A-21R-2315-07	ASPG|374569	29.5174
TCGA-KL-8323-01A-21R-2315-07	ASPHD1|253982	.3989
TCGA-KL-8323-01A-21R-2315-07	ASPHD2|57168	2347.8261
TCGA-KL-8323-01A-21R-2315-07	ASPH|444	3321.9745
TCGA-KL-8323-01A-21R-2315-07	ASPM|259266	182.2896
TCGA-KL-8323-01A-21R-2315-07	ASPN|54829	71.4001
TCGA-KL-8323-01A-21R-2315-07	ASPRV1|151516	30.1396
TCGA-KL-8323-01A-21R-2315-07	ASPSCR1|79058	262.0662
TCGA-KL-8323-01A-21R-2315-07	ASRGL1|80150	49.0626
TCGA-KL-8323-01A-21R-2315-07	ASS1|445	219.3857
TCGA-KL-8323-01A-21R-2315-07	ASTE1|28990	147.3315
TCGA-KL-8323-01A-21R-2315-07	ASTL|431705	2.3933
TCGA-KL-8323-01A-21R-2315-07	ASTN1|460	1.1966
TCGA-KL-8323-01A-21R-2315-07	ASTN2|23245	3649.3817
TCGA-KL-8323-01A-21R-2315-07	ASXL1|171023	2085.7599
TCGA-KL-8323-01A-21R-2315-07	ASXL2|55252	785.7998
TCGA-KL-8323-01A-21R-2315-07	ASXL3|80816	196.2505
TCGA-KL-8323-01A-21R-2315-07	ASZ1|136991	6.781
TCGA-KL-8323-01A-21R-2315-07	ATAD1|84896	1799.3618
TCGA-KL-8323-01A-21R-2315-07	ATAD2B|54454	140.8057
TCGA-KL-8323-01A-21R-2315-07	ATAD2|29028	642.6007
TCGA-KL-8323-01A-21R-2315-07	ATAD3A|55210	500.9972
TCGA-KL-8323-01A-21R-2315-07	ATAD3B|83858	137.2158
TCGA-KL-8323-01A-21R-2315-07	ATAD3C|219293	83.3666
TCGA-KL-8323-01A-21R-2315-07	ATAD5|79915	17.5509
TCGA-KL-8323-01A-21R-2315-07	ATCAY|85300	.3989
TCGA-KL-8323-01A-21R-2315-07	ATE1|11101	131.2325
TCGA-KL-8323-01A-21R-2315-07	ATF1|466	494.6151
TCGA-KL-8323-01A-21R-2315-07	ATF2|1386	245.712
TCGA-KL-8323-01A-21R-2315-07	ATF3|467	851.2166
TCGA-KL-8323-01A-21R-2315-07	ATF4|468	6126.446
TCGA-KL-8323-01A-21R-2315-07	ATF5|22809	1314.7188
TCGA-KL-8323-01A-21R-2315-07	ATF6B|1388	1331.073
TCGA-KL-8323-01A-21R-2315-07	ATF6|22926	942.5608
TCGA-KL-8323-01A-21R-2315-07	ATF7IP2|80063	9.5732
TCGA-KL-8323-01A-21R-2315-07	ATF7IP|55729	1581.5716
TCGA-KL-8323-01A-21R-2315-07	ATF7|11016	746.8887
TCGA-KL-8323-01A-21R-2315-07	ATG10|83734	137.2158
TCGA-KL-8323-01A-21R-2315-07	ATG12|9140	372.9557
TCGA-KL-8323-01A-21R-2315-07	ATG16L1|55054	265.6562
TCGA-KL-8323-01A-21R-2315-07	ATG16L2|89849	165.2812
TCGA-KL-8323-01A-21R-2315-07	ATG2A|23130	1371.7591
TCGA-KL-8323-01A-21R-2315-07	ATG2B|55102	988.8313
TCGA-KL-8323-01A-21R-2315-07	ATG3|64422	945.7519
TCGA-KL-8323-01A-21R-2315-07	ATG4A|115201	722.3773
TCGA-KL-8323-01A-21R-2315-07	ATG4B|23192	644.5951
TCGA-KL-8323-01A-21R-2315-07	ATG4C|84938	95.3331
TCGA-KL-8323-01A-21R-2315-07	ATG4D|84971	986.426
TCGA-KL-8323-01A-21R-2315-07	ATG5|9474	573.1951
TCGA-KL-8323-01A-21R-2315-07	ATG7|10533	718.1691
TCGA-KL-8323-01A-21R-2315-07	ATG9A|79065	967.2357
TCGA-KL-8323-01A-21R-2315-07	ATG9B|285973	72.9238
TCGA-KL-8323-01A-21R-2315-07	ATHL1|80162	36.6972
TCGA-KL-8323-01A-21R-2315-07	ATIC|471	707.6187
TCGA-KL-8323-01A-21R-2315-07	ATL1|51062	44.6749
TCGA-KL-8323-01A-21R-2315-07	ATL2|64225	858.3965
TCGA-KL-8323-01A-21R-2315-07	ATL3|25923	701.6354
TCGA-KL-8323-01A-21R-2315-07	ATMIN|23300	2247.7064
TCGA-KL-8323-01A-21R-2315-07	ATM|472	884.7228
TCGA-KL-8323-01A-21R-2315-07	ATN1|1822	3947.7463
TCGA-KL-8323-01A-21R-2315-07	ATOH1|474	0
TCGA-KL-8323-01A-21R-2315-07	ATOH7|220202	0
TCGA-KL-8323-01A-21R-2315-07	ATOH8|84913	18.7475
TCGA-KL-8323-01A-21R-2315-07	ATOX1|475	923.8133
TCGA-KL-8323-01A-21R-2315-07	ATP10A|57194	2.7922
TCGA-KL-8323-01A-21R-2315-07	ATP10B|23120	5.5844
TCGA-KL-8323-01A-21R-2315-07	ATP10D|57205	5110.4906
TCGA-KL-8323-01A-21R-2315-07	ATP11A|23250	458.3167
TCGA-KL-8323-01A-21R-2315-07	ATP11B|23200	1416.434
TCGA-KL-8323-01A-21R-2315-07	ATP11C|286410	790.9852
TCGA-KL-8323-01A-21R-2315-07	ATP12A|479	1.1966
TCGA-KL-8323-01A-21R-2315-07	ATP13A1|57130	2287.1959
TCGA-KL-8323-01A-21R-2315-07	ATP13A2|23400	547.6665
TCGA-KL-8323-01A-21R-2315-07	ATP13A3|79572	1464.3
TCGA-KL-8323-01A-21R-2315-07	ATP13A4|84239	0
TCGA-KL-8323-01A-21R-2315-07	ATP13A5|344905	179.8963
TCGA-KL-8323-01A-21R-2315-07	ATP1A1|476	45132.4093
TCGA-KL-8323-01A-21R-2315-07	ATP1A2|477	2.7922
TCGA-KL-8323-01A-21R-2315-07	ATP1A3|478	3.9888
TCGA-KL-8323-01A-21R-2315-07	ATP1A4|480	0
TCGA-KL-8323-01A-21R-2315-07	ATP1B1|481	26617.5588
TCGA-KL-8323-01A-21R-2315-07	ATP1B2|482	13.562
TCGA-KL-8323-01A-21R-2315-07	ATP1B3|483	3721.9785
TCGA-KL-8323-01A-21R-2315-07	ATP1B4|23439	.7978
TCGA-KL-8323-01A-21R-2315-07	ATP2A1|487	7.9777
TCGA-KL-8323-01A-21R-2315-07	ATP2A2|488	5931.3921
TCGA-KL-8323-01A-21R-2315-07	ATP2A3|489	178.6996
TCGA-KL-8323-01A-21R-2315-07	ATP2B1|490	1889.1105
TCGA-KL-8323-01A-21R-2315-07	ATP2B2|491	1306.3422
TCGA-KL-8323-01A-21R-2315-07	ATP2B3|492	.3989
TCGA-KL-8323-01A-21R-2315-07	ATP2B4|493	3580.375
TCGA-KL-8323-01A-21R-2315-07	ATP2C1|27032	4413.8971
TCGA-KL-8323-01A-21R-2315-07	ATP2C2|9914	353.8093
TCGA-KL-8323-01A-21R-2315-07	ATP4A|495	0
TCGA-KL-8323-01A-21R-2315-07	ATP4B|496	8.7754
TCGA-KL-8323-01A-21R-2315-07	ATP5A1|498	33987.6346
TCGA-KL-8323-01A-21R-2315-07	ATP5B|506	38869.1663
TCGA-KL-8323-01A-21R-2315-07	ATP5C1|509	3492.6207
TCGA-KL-8323-01A-21R-2315-07	ATP5D|513	2104.1085
TCGA-KL-8323-01A-21R-2315-07	ATP5EP2|432369	33.1073
TCGA-KL-8323-01A-21R-2315-07	ATP5E|514	5844.4356
TCGA-KL-8323-01A-21R-2315-07	ATP5F1|515	3388.1133
TCGA-KL-8323-01A-21R-2315-07	ATP5G1|516	1003.5899
TCGA-KL-8323-01A-21R-2315-07	ATP5G2|517	4906.6613
TCGA-KL-8323-01A-21R-2315-07	ATP5G3|518	5360.1915
TCGA-KL-8323-01A-21R-2315-07	ATP5H|10476	3191.8628
TCGA-KL-8323-01A-21R-2315-07	ATP5I|521	2794.1085
TCGA-KL-8323-01A-21R-2315-07	ATP5J2|9551	2667.7304
TCGA-KL-8323-01A-21R-2315-07	ATP5J|522	1742.9238
TCGA-KL-8323-01A-21R-2315-07	ATP5L2|267020	.3989
TCGA-KL-8323-01A-21R-2315-07	ATP5L|10632	7269.2461
TCGA-KL-8323-01A-21R-2315-07	ATP5O|539	3760.2712
TCGA-KL-8323-01A-21R-2315-07	ATP5SL|55101	1378.1412
TCGA-KL-8323-01A-21R-2315-07	ATP5S|27109	308.3367
TCGA-KL-8323-01A-21R-2315-07	ATP6AP1L|92270	84.1643
TCGA-KL-8323-01A-21R-2315-07	ATP6AP1|537	15031.9107
TCGA-KL-8323-01A-21R-2315-07	ATP6AP2|10159	23637.4152
TCGA-KL-8323-01A-21R-2315-07	ATP6V0A1|535	1000
TCGA-KL-8323-01A-21R-2315-07	ATP6V0A2|23545	475.8676
TCGA-KL-8323-01A-21R-2315-07	ATP6V0A4|50617	25984.8903
TCGA-KL-8323-01A-21R-2315-07	ATP6V0B|533	6622.6566
TCGA-KL-8323-01A-21R-2315-07	ATP6V0C|527	17569.3538
TCGA-KL-8323-01A-21R-2315-07	ATP6V0D1|9114	4631.8309
TCGA-KL-8323-01A-21R-2315-07	ATP6V0D2|245972	37291.5836
TCGA-KL-8323-01A-21R-2315-07	ATP6V0E1|8992	10637.4152
TCGA-KL-8323-01A-21R-2315-07	ATP6V0E2|155066	3040.4906
TCGA-KL-8323-01A-21R-2315-07	ATP6V1A|523	29392.8999
TCGA-KL-8323-01A-21R-2315-07	ATP6V1B1|525	7940.1675
TCGA-KL-8323-01A-21R-2315-07	ATP6V1B2|526	2584.7627
TCGA-KL-8323-01A-21R-2315-07	ATP6V1C1|528	3023.933
TCGA-KL-8323-01A-21R-2315-07	ATP6V1C2|245973	2895.4288
TCGA-KL-8323-01A-21R-2315-07	ATP6V1D|51382	5915.0379
TCGA-KL-8323-01A-21R-2315-07	ATP6V1E1|529	15828.4803
TCGA-KL-8323-01A-21R-2315-07	ATP6V1E2|90423	60.2314
TCGA-KL-8323-01A-21R-2315-07	ATP6V1F|9296	6167.8859
TCGA-KL-8323-01A-21R-2315-07	ATP6V1G1|9550	3656.5616
TCGA-KL-8323-01A-21R-2315-07	ATP6V1G2|534	3.5899
TCGA-KL-8323-01A-21R-2315-07	ATP6V1G3|127124	1207.4192
TCGA-KL-8323-01A-21R-2315-07	ATP6V1H|51606	4037.495
TCGA-KL-8323-01A-21R-2315-07	ATP7A|538	2199.4416
TCGA-KL-8323-01A-21R-2315-07	ATP7B|540	442.3614
TCGA-KL-8323-01A-21R-2315-07	ATP8A1|10396	1455.9234
TCGA-KL-8323-01A-21R-2315-07	ATP8A2|51761	19.1464
TCGA-KL-8323-01A-21R-2315-07	ATP8B1|5205	1145.014
TCGA-KL-8323-01A-21R-2315-07	ATP8B2|57198	102.9118
TCGA-KL-8323-01A-21R-2315-07	ATP8B3|148229	15.1576
TCGA-KL-8323-01A-21R-2315-07	ATP8B4|79895	933.7854
TCGA-KL-8323-01A-21R-2315-07	ATP8B5P|158381	31.1129
TCGA-KL-8323-01A-21R-2315-07	ATP9A|10079	5226.9645
TCGA-KL-8323-01A-21R-2315-07	ATP9B|374868	960.9095
TCGA-KL-8323-01A-21R-2315-07	ATPAF1|64756	2328.3885
TCGA-KL-8323-01A-21R-2315-07	ATPAF2|91647	332.2696
TCGA-KL-8323-01A-21R-2315-07	ATPBD4|89978	369.7647
TCGA-KL-8323-01A-21R-2315-07	ATPIF1|93974	1323.8931
TCGA-KL-8323-01A-21R-2315-07	ATRIP|84126	272.3893
TCGA-KL-8323-01A-21R-2315-07	ATRNL1|26033	1003.9888
TCGA-KL-8323-01A-21R-2315-07	ATRN|8455	4498.6039
TCGA-KL-8323-01A-21R-2315-07	ATRX|546	2093.7375
TCGA-KL-8323-01A-21R-2315-07	ATR|545	750.698
TCGA-KL-8323-01A-21R-2315-07	ATXN10|25814	2392.8999
TCGA-KL-8323-01A-21R-2315-07	ATXN1L|342371	865.1775
TCGA-KL-8323-01A-21R-2315-07	ATXN1|6310	244.5154
TCGA-KL-8323-01A-21R-2315-07	ATXN2L|11273	2429.996
TCGA-KL-8323-01A-21R-2315-07	ATXN2|6311	1081.3722
TCGA-KL-8323-01A-21R-2315-07	ATXN3L|92552	0
TCGA-KL-8323-01A-21R-2315-07	ATXN3|4287	218.588
TCGA-KL-8323-01A-21R-2315-07	ATXN7L1|222255	163.941
TCGA-KL-8323-01A-21R-2315-07	ATXN7L2|127002	46.2704
TCGA-KL-8323-01A-21R-2315-07	ATXN7L3B|552889	4080.9733
TCGA-KL-8323-01A-21R-2315-07	ATXN7L3|56970	860.3909
TCGA-KL-8323-01A-21R-2315-07	ATXN7|6314	700.0399
TCGA-KL-8323-01A-21R-2315-07	ATXN8OS|6315	0
TCGA-KL-8323-01A-21R-2315-07	AUH|549	1177.503
TCGA-KL-8323-01A-21R-2315-07	AUP1|550	1073.7535
TCGA-KL-8323-01A-21R-2315-07	AURKAIP1|54998	1161.9465
TCGA-KL-8323-01A-21R-2315-07	AURKAPS1|6791	4.3877
TCGA-KL-8323-01A-21R-2315-07	AURKA|6790	310.3311
TCGA-KL-8323-01A-21R-2315-07	AURKB|9212	30.3151
TCGA-KL-8323-01A-21R-2315-07	AURKC|6795	20.7419
TCGA-KL-8323-01A-21R-2315-07	AUTS2|26053	1594.7347
TCGA-KL-8323-01A-21R-2315-07	AVEN|57099	122.4571
TCGA-KL-8323-01A-21R-2315-07	AVIL|10677	25.9274
TCGA-KL-8323-01A-21R-2315-07	AVL9|23080	369.7647
TCGA-KL-8323-01A-21R-2315-07	AVPI1|60370	141.6035
TCGA-KL-8323-01A-21R-2315-07	AVPR1A|552	1558.8353
TCGA-KL-8323-01A-21R-2315-07	AVPR1B|553	0
TCGA-KL-8323-01A-21R-2315-07	AVPR2|554	19.9442
TCGA-KL-8323-01A-21R-2315-07	AVP|551	0
TCGA-KL-8323-01A-21R-2315-07	AWAT1|158833	0
TCGA-KL-8323-01A-21R-2315-07	AWAT2|158835	0
TCGA-KL-8323-01A-21R-2315-07	AXIN1|8312	701.2365
TCGA-KL-8323-01A-21R-2315-07	AXIN2|8313	29.1185
TCGA-KL-8323-01A-21R-2315-07	AXL|558	79.3777
TCGA-KL-8323-01A-21R-2315-07	AZGP1|563	170.722
TCGA-KL-8323-01A-21R-2315-07	AZI1|22994	107.2996
TCGA-KL-8323-01A-21R-2315-07	AZI2|64343	934.9821
TCGA-KL-8323-01A-21R-2315-07	AZIN1|51582	3019.1464
TCGA-KL-8323-01A-21R-2315-07	AZU1|566	1.1966
TCGA-KL-8323-01A-21R-2315-07	B2M|567	87762.6645
TCGA-KL-8323-01A-21R-2315-07	B3GALNT1|8706	384.1245
TCGA-KL-8323-01A-21R-2315-07	B3GALNT2|148789	262.8321
TCGA-KL-8323-01A-21R-2315-07	B3GALT1|8708	.3989
TCGA-KL-8323-01A-21R-2315-07	B3GALT2|8707	.7978
TCGA-KL-8323-01A-21R-2315-07	B3GALT4|8705	201.8349
TCGA-KL-8323-01A-21R-2315-07	B3GALT5|10317	.3989
TCGA-KL-8323-01A-21R-2315-07	B3GALT6|126792	207.8181
TCGA-KL-8323-01A-21R-2315-07	B3GALTL|145173	560.8297
TCGA-KL-8323-01A-21R-2315-07	B3GAT1|27087	1.9944
TCGA-KL-8323-01A-21R-2315-07	B3GAT2|135152	7.5668
TCGA-KL-8323-01A-21R-2315-07	B3GAT3|26229	1226.1667
TCGA-KL-8323-01A-21R-2315-07	B3GNT1|11041	610.2912
TCGA-KL-8323-01A-21R-2315-07	B3GNT2|10678	1532.1101
TCGA-KL-8323-01A-21R-2315-07	B3GNT3|10331	4.3877
TCGA-KL-8323-01A-21R-2315-07	B3GNT4|79369	5.9832
TCGA-KL-8323-01A-21R-2315-07	B3GNT5|84002	385.3211
TCGA-KL-8323-01A-21R-2315-07	B3GNT6|192134	0
TCGA-KL-8323-01A-21R-2315-07	B3GNT7|93010	72.5967
TCGA-KL-8323-01A-21R-2315-07	B3GNT8|374907	992.0223
TCGA-KL-8323-01A-21R-2315-07	B3GNT9|84752	199.4775
TCGA-KL-8323-01A-21R-2315-07	B3GNTL1|146712	16.789
TCGA-KL-8323-01A-21R-2315-07	B4GALNT1|2583	40.2712
TCGA-KL-8323-01A-21R-2315-07	B4GALNT2|124872	360.1915
TCGA-KL-8323-01A-21R-2315-07	B4GALNT3|283358	2751.4958
TCGA-KL-8323-01A-21R-2315-07	B4GALNT4|338707	.3989
TCGA-KL-8323-01A-21R-2315-07	B4GALT1|2683	4594.7347
TCGA-KL-8323-01A-21R-2315-07	B4GALT2|8704	888.3127
TCGA-KL-8323-01A-21R-2315-07	B4GALT3|8703	723.574
TCGA-KL-8323-01A-21R-2315-07	B4GALT4|8702	595.9314
TCGA-KL-8323-01A-21R-2315-07	B4GALT5|9334	2512.1659
TCGA-KL-8323-01A-21R-2315-07	B4GALT6|9331	1202.2337
TCGA-KL-8323-01A-21R-2315-07	B4GALT7|11285	1269.645
TCGA-KL-8323-01A-21R-2315-07	B9D1|27077	134.9621
TCGA-KL-8323-01A-21R-2315-07	B9D2|80776	102.489
TCGA-KL-8323-01A-21R-2315-07	BAALC|79870	342.2417
TCGA-KL-8323-01A-21R-2315-07	BAAT|570	1.9944
TCGA-KL-8323-01A-21R-2315-07	BACE1|23621	923.0156
TCGA-KL-8323-01A-21R-2315-07	BACE2|25825	11427.2038
TCGA-KL-8323-01A-21R-2315-07	BACH1|571	635.0219
TCGA-KL-8323-01A-21R-2315-07	BACH2|60468	73.7934
TCGA-KL-8323-01A-21R-2315-07	BAD|572	777.5907
TCGA-KL-8323-01A-21R-2315-07	BAG1|573	5414.7148
TCGA-KL-8323-01A-21R-2315-07	BAG2|9532	74.1923
TCGA-KL-8323-01A-21R-2315-07	BAG3|9531	1398.4842
TCGA-KL-8323-01A-21R-2315-07	BAG4|9530	209.4136
TCGA-KL-8323-01A-21R-2315-07	BAG5|9529	1806.1428
TCGA-KL-8323-01A-21R-2315-07	BAGE2|85319	12.5209
TCGA-KL-8323-01A-21R-2315-07	BAGE|574	.7978
TCGA-KL-8323-01A-21R-2315-07	BAHCC1|57597	502.5927
TCGA-KL-8323-01A-21R-2315-07	BAHD1|22893	1356.6015
TCGA-KL-8323-01A-21R-2315-07	BAI1|575	13.1631
TCGA-KL-8323-01A-21R-2315-07	BAI2|576	256.083
TCGA-KL-8323-01A-21R-2315-07	BAI3|577	0
TCGA-KL-8323-01A-21R-2315-07	BAIAP2L1|55971	2439.9681
TCGA-KL-8323-01A-21R-2315-07	BAIAP2L2|80115	5.9832
TCGA-KL-8323-01A-21R-2315-07	BAIAP2|10458	53.8492
TCGA-KL-8323-01A-21R-2315-07	BAIAP3|8938	210.8137
TCGA-KL-8323-01A-21R-2315-07	BAK1|578	327.0842
TCGA-KL-8323-01A-21R-2315-07	BAMBI|25805	1399.6809
TCGA-KL-8323-01A-21R-2315-07	BANF1|8815	2732.3494
TCGA-KL-8323-01A-21R-2315-07	BANF2|140836	0
TCGA-KL-8323-01A-21R-2315-07	BANK1|55024	244.9142
TCGA-KL-8323-01A-21R-2315-07	BANP|54971	130.0359
TCGA-KL-8323-01A-21R-2315-07	BAP1|8314	2339.0507
TCGA-KL-8323-01A-21R-2315-07	BARD1|580	29.1185
TCGA-KL-8323-01A-21R-2315-07	BARHL1|56751	0
TCGA-KL-8323-01A-21R-2315-07	BARHL2|343472	0
TCGA-KL-8323-01A-21R-2315-07	BARX1|56033	0
TCGA-KL-8323-01A-21R-2315-07	BARX2|8538	69.0068
TCGA-KL-8323-01A-21R-2315-07	BASE|317716	0
TCGA-KL-8323-01A-21R-2315-07	BASP1|10409	297.5668
TCGA-KL-8323-01A-21R-2315-07	BAT1|7919	2702.8321
TCGA-KL-8323-01A-21R-2315-07	BAT2L1|84726	9250.9693
TCGA-KL-8323-01A-21R-2315-07	BAT2L2|23215	2002.7922
TCGA-KL-8323-01A-21R-2315-07	BAT2|7916	4436.3781
TCGA-KL-8323-01A-21R-2315-07	BAT3|7917	2833.6657
TCGA-KL-8323-01A-21R-2315-07	BAT4|7918	309.9322
TCGA-KL-8323-01A-21R-2315-07	BAT5|7920	603.9091
TCGA-KL-8323-01A-21R-2315-07	BATF2|116071	98.1252
TCGA-KL-8323-01A-21R-2315-07	BATF3|55509	4.3877
TCGA-KL-8323-01A-21R-2315-07	BATF|10538	7.1799
TCGA-KL-8323-01A-21R-2315-07	BAX|581	1228.56
TCGA-KL-8323-01A-21R-2315-07	BAZ1A|11177	294.3757
TCGA-KL-8323-01A-21R-2315-07	BAZ1B|9031	2420.8217
TCGA-KL-8323-01A-21R-2315-07	BAZ2A|11176	2132.5688
TCGA-KL-8323-01A-21R-2315-07	BAZ2B|29994	143.4783
TCGA-KL-8323-01A-21R-2315-07	BBC3|27113	469.8843
TCGA-KL-8323-01A-21R-2315-07	BBOX1|8424	13.562
TCGA-KL-8323-01A-21R-2315-07	BBS10|79738	278.4204
TCGA-KL-8323-01A-21R-2315-07	BBS12|166379	248.9031
TCGA-KL-8323-01A-21R-2315-07	BBS1|582	804.5473
TCGA-KL-8323-01A-21R-2315-07	BBS2|583	1369.7647
TCGA-KL-8323-01A-21R-2315-07	BBS4|585	280.016
TCGA-KL-8323-01A-21R-2315-07	BBS5|129880	206.1388
TCGA-KL-8323-01A-21R-2315-07	BBS7|55212	352.6127
TCGA-KL-8323-01A-21R-2315-07	BBS9|27241	128.4404
TCGA-KL-8323-01A-21R-2315-07	BBX|56987	3260.0718
TCGA-KL-8323-01A-21R-2315-07	BCAM|4059	9066.6135
TCGA-KL-8323-01A-21R-2315-07	BCAN|63827	3.1911
TCGA-KL-8323-01A-21R-2315-07	BCAP29|55973	1436.777
TCGA-KL-8323-01A-21R-2315-07	BCAP31|10134	6056.6414
TCGA-KL-8323-01A-21R-2315-07	BCAR1|9564	3776.6254
TCGA-KL-8323-01A-21R-2315-07	BCAR3|8412	701.0092
TCGA-KL-8323-01A-21R-2315-07	BCAR4|400500	0
TCGA-KL-8323-01A-21R-2315-07	BCAS1|8537	5.9832
TCGA-KL-8323-01A-21R-2315-07	BCAS2|10286	776.3742
TCGA-KL-8323-01A-21R-2315-07	BCAS3|54828	392.501
TCGA-KL-8323-01A-21R-2315-07	BCAS4|55653	1451.5357
TCGA-KL-8323-01A-21R-2315-07	BCAT1|586	519.7447
TCGA-KL-8323-01A-21R-2315-07	BCAT2|587	1214.998
TCGA-KL-8323-01A-21R-2315-07	BCCIP|56647	666.8408
TCGA-KL-8323-01A-21R-2315-07	BCDIN3D|144233	275.5365
TCGA-KL-8323-01A-21R-2315-07	BCHE|590	27.1241
TCGA-KL-8323-01A-21R-2315-07	BCKDHA|593	2688.8712
TCGA-KL-8323-01A-21R-2315-07	BCKDHB|594	911.8468
TCGA-KL-8323-01A-21R-2315-07	BCKDK|10295	1360.9892
TCGA-KL-8323-01A-21R-2315-07	BCL10|8915	336.2585
TCGA-KL-8323-01A-21R-2315-07	BCL11A|53335	5.1855
TCGA-KL-8323-01A-21R-2315-07	BCL11B|64919	47.866
TCGA-KL-8323-01A-21R-2315-07	BCL2A1|597	18.3486
TCGA-KL-8323-01A-21R-2315-07	BCL2L10|10017	8.3765
TCGA-KL-8323-01A-21R-2315-07	BCL2L11|10018	685.6801
TCGA-KL-8323-01A-21R-2315-07	BCL2L12|83596	136.5935
TCGA-KL-8323-01A-21R-2315-07	BCL2L13|23786	5667.3315
TCGA-KL-8323-01A-21R-2315-07	BCL2L14|79370	1.1966
TCGA-KL-8323-01A-21R-2315-07	BCL2L15|440603	13.9609
TCGA-KL-8323-01A-21R-2315-07	BCL2L1|598	10993.6179
TCGA-KL-8323-01A-21R-2315-07	BCL2L2|599	2365.9513
TCGA-KL-8323-01A-21R-2315-07	BCL2|596	2285.6003
TCGA-KL-8323-01A-21R-2315-07	BCL3|602	280.016
TCGA-KL-8323-01A-21R-2315-07	BCL6B|255877	336.2585
TCGA-KL-8323-01A-21R-2315-07	BCL6|604	422.8161
TCGA-KL-8323-01A-21R-2315-07	BCL7A|605	744.7148
TCGA-KL-8323-01A-21R-2315-07	BCL7B|9275	1452.7323
TCGA-KL-8323-01A-21R-2315-07	BCL7C|9274	554.4475
TCGA-KL-8323-01A-21R-2315-07	BCL8|606	5.1855
TCGA-KL-8323-01A-21R-2315-07	BCL9L|283149	1582.3694
TCGA-KL-8323-01A-21R-2315-07	BCL9|607	516.5536
TCGA-KL-8323-01A-21R-2315-07	BCLAF1|9774	2004.7866
TCGA-KL-8323-01A-21R-2315-07	BCMO1|53630	0
TCGA-KL-8323-01A-21R-2315-07	BCO2|83875	140.8057
TCGA-KL-8323-01A-21R-2315-07	BCORL1|63035	226.9645
TCGA-KL-8323-01A-21R-2315-07	BCORL2|286554	0
TCGA-KL-8323-01A-21R-2315-07	BCOR|54880	990.0279
TCGA-KL-8323-01A-21R-2315-07	BCR|613	8142.8002
TCGA-KL-8323-01A-21R-2315-07	BCS1L|617	244.5154
TCGA-KL-8323-01A-21R-2315-07	BCYRN1|618	0
TCGA-KL-8323-01A-21R-2315-07	BDH1|622	1260.4707
TCGA-KL-8323-01A-21R-2315-07	BDH2|56898	1694.4555
TCGA-KL-8323-01A-21R-2315-07	BDKRB1|623	69.4057
TCGA-KL-8323-01A-21R-2315-07	BDKRB2|624	264.4595
TCGA-KL-8323-01A-21R-2315-07	BDNFOS|497258	75.9713
TCGA-KL-8323-01A-21R-2315-07	BDNF|627	41.3004
TCGA-KL-8323-01A-21R-2315-07	BDP1|55814	1404.0686
TCGA-KL-8323-01A-21R-2315-07	BEAN|146227	3.5899
TCGA-KL-8323-01A-21R-2315-07	BECN1|8678	937.4432
TCGA-KL-8323-01A-21R-2315-07	BEGAIN|57596	7.9777
TCGA-KL-8323-01A-21R-2315-07	BEND2|139105	0
TCGA-KL-8323-01A-21R-2315-07	BEND3|57673	92.9398
TCGA-KL-8323-01A-21R-2315-07	BEND4|389206	.3989
TCGA-KL-8323-01A-21R-2315-07	BEND5|79656	106.5018
TCGA-KL-8323-01A-21R-2315-07	BEND6|221336	53.4503
TCGA-KL-8323-01A-21R-2315-07	BEND7|222389	299.5612
TCGA-KL-8323-01A-21R-2315-07	BEST1|7439	152.3773
TCGA-KL-8323-01A-21R-2315-07	BEST2|54831	0
TCGA-KL-8323-01A-21R-2315-07	BEST3|144453	0
TCGA-KL-8323-01A-21R-2315-07	BEST4|266675	.7978
TCGA-KL-8323-01A-21R-2315-07	BET1L|51272	3761.8668
TCGA-KL-8323-01A-21R-2315-07	BET1|10282	711.6075
TCGA-KL-8323-01A-21R-2315-07	BET3L|100128327	.3989
TCGA-KL-8323-01A-21R-2315-07	BEX1|55859	8.3765
TCGA-KL-8323-01A-21R-2315-07	BEX2|84707	686.079
TCGA-KL-8323-01A-21R-2315-07	BEX4|56271	1678.1013
TCGA-KL-8323-01A-21R-2315-07	BEX5|340542	114.8783
TCGA-KL-8323-01A-21R-2315-07	BEYLA|497634	0
TCGA-KL-8323-01A-21R-2315-07	BFAR|51283	1861.9864
TCGA-KL-8323-01A-21R-2315-07	BFSP1|631	3.1911
TCGA-KL-8323-01A-21R-2315-07	BFSP2|8419	9.9721
TCGA-KL-8323-01A-21R-2315-07	BGLAP|632	13.4184
TCGA-KL-8323-01A-21R-2315-07	BGN|633	1801.3562
TCGA-KL-8323-01A-21R-2315-07	BHLHA15|168620	1.5955
TCGA-KL-8323-01A-21R-2315-07	BHLHB9|80823	146.789
TCGA-KL-8323-01A-21R-2315-07	BHLHE22|27319	3.9888
TCGA-KL-8323-01A-21R-2315-07	BHLHE23|128408	0
TCGA-KL-8323-01A-21R-2315-07	BHLHE40|8553	19677.7024
TCGA-KL-8323-01A-21R-2315-07	BHLHE41|79365	86.5576
TCGA-KL-8323-01A-21R-2315-07	BHMT2|23743	495.8117
TCGA-KL-8323-01A-21R-2315-07	BHMT|635	267.6506
TCGA-KL-8323-01A-21R-2315-07	BICC1|80114	23.5341
TCGA-KL-8323-01A-21R-2315-07	BICD1|636	257.2796
TCGA-KL-8323-01A-21R-2315-07	BICD2|23299	959.3139
TCGA-KL-8323-01A-21R-2315-07	BID|637	224.5951
TCGA-KL-8323-01A-21R-2315-07	BIK|638	1.9944
TCGA-KL-8323-01A-21R-2315-07	BIN1|274	315.1177
TCGA-KL-8323-01A-21R-2315-07	BIN2|51411	151.1767
TCGA-KL-8323-01A-21R-2315-07	BIN3|55909	392.501
TCGA-KL-8323-01A-21R-2315-07	BIRC2|329	980.4547
TCGA-KL-8323-01A-21R-2315-07	BIRC3|330	107.6984
TCGA-KL-8323-01A-21R-2315-07	BIRC5|332	107.4432
TCGA-KL-8323-01A-21R-2315-07	BIRC6|57448	1461.5078
TCGA-KL-8323-01A-21R-2315-07	BIRC7|79444	69.4057
TCGA-KL-8323-01A-21R-2315-07	BIRC8|112401	0
TCGA-KL-8323-01A-21R-2315-07	BIVM|54841	249.302
TCGA-KL-8323-01A-21R-2315-07	BLCAP|10904	5512.1659
TCGA-KL-8323-01A-21R-2315-07	BLID|414899	.7978
TCGA-KL-8323-01A-21R-2315-07	BLK|640	2.3933
TCGA-KL-8323-01A-21R-2315-07	BLMH|642	210.2114
TCGA-KL-8323-01A-21R-2315-07	BLM|641	38.2928
TCGA-KL-8323-01A-21R-2315-07	BLNK|29760	1109.6929
TCGA-KL-8323-01A-21R-2315-07	BLOC1S1|2647	1750.7539
TCGA-KL-8323-01A-21R-2315-07	BLOC1S2|282991	661.3482
TCGA-KL-8323-01A-21R-2315-07	BLOC1S3|388552	491.8229
TCGA-KL-8323-01A-21R-2315-07	BLVRA|644	538.8911
TCGA-KL-8323-01A-21R-2315-07	BLVRB|645	1704.4276
TCGA-KL-8323-01A-21R-2315-07	BLZF1|8548	229.7567
TCGA-KL-8323-01A-21R-2315-07	BMF|90427	1424.0128
TCGA-KL-8323-01A-21R-2315-07	BMI1|648	964.4635
TCGA-KL-8323-01A-21R-2315-07	BMP10|27302	.3989
TCGA-KL-8323-01A-21R-2315-07	BMP15|9210	0
TCGA-KL-8323-01A-21R-2315-07	BMP1|649	265.2573
TCGA-KL-8323-01A-21R-2315-07	BMP2K|55589	818.1093
TCGA-KL-8323-01A-21R-2315-07	BMP2|650	673.3147
TCGA-KL-8323-01A-21R-2315-07	BMP3|651	3.5899
TCGA-KL-8323-01A-21R-2315-07	BMP4|652	198.2449
TCGA-KL-8323-01A-21R-2315-07	BMP5|653	0
TCGA-KL-8323-01A-21R-2315-07	BMP6|654	43.215
TCGA-KL-8323-01A-21R-2315-07	BMP7|655	50.6582
TCGA-KL-8323-01A-21R-2315-07	BMP8A|353500	19.5453
TCGA-KL-8323-01A-21R-2315-07	BMP8B|656	11.1687
TCGA-KL-8323-01A-21R-2315-07	BMPER|168667	3.9888
TCGA-KL-8323-01A-21R-2315-07	BMPR1A|657	245.3131
TCGA-KL-8323-01A-21R-2315-07	BMPR1B|658	4005.1855
TCGA-KL-8323-01A-21R-2315-07	BMPR2|659	2274.4316
TCGA-KL-8323-01A-21R-2315-07	BMS1P4|729096	13.562
TCGA-KL-8323-01A-21R-2315-07	BMS1P5|399761	43.0794
TCGA-KL-8323-01A-21R-2315-07	BMS1|9790	844.0367
TCGA-KL-8323-01A-21R-2315-07	BMX|660	29.9162
TCGA-KL-8323-01A-21R-2315-07	BNC1|646	17.152
TCGA-KL-8323-01A-21R-2315-07	BNC2|54796	176.7052
TCGA-KL-8323-01A-21R-2315-07	BNIP1|662	337.0562
TCGA-KL-8323-01A-21R-2315-07	BNIP2|663	291.1847
TCGA-KL-8323-01A-21R-2315-07	BNIP3L|665	1751.8947
TCGA-KL-8323-01A-21R-2315-07	BNIP3|664	1860.7898
TCGA-KL-8323-01A-21R-2315-07	BNIPL|149428	5.9832
TCGA-KL-8323-01A-21R-2315-07	BOC|91653	52.2537
TCGA-KL-8323-01A-21R-2315-07	BOD1L|259282	2048.2649
TCGA-KL-8323-01A-21R-2315-07	BOD1|91272	811.3283
TCGA-KL-8323-01A-21R-2315-07	BOK|666	366.9725
TCGA-KL-8323-01A-21R-2315-07	BOLA1|51027	206.2226
TCGA-KL-8323-01A-21R-2315-07	BOLA2|552900	1319.7607
TCGA-KL-8323-01A-21R-2315-07	BOLA3|388962	327.0842
TCGA-KL-8323-01A-21R-2315-07	BOLL|66037	.3989
TCGA-KL-8323-01A-21R-2315-07	BOP1|23246	255.2852
TCGA-KL-8323-01A-21R-2315-07	BPESC1|60467	0
TCGA-KL-8323-01A-21R-2315-07	BPGM|669	6426.8049
TCGA-KL-8323-01A-21R-2315-07	BPHL|670	288.3925
TCGA-KL-8323-01A-21R-2315-07	BPIL1|80341	1.9944
TCGA-KL-8323-01A-21R-2315-07	BPIL2|254240	0
TCGA-KL-8323-01A-21R-2315-07	BPIL3|128859	0
TCGA-KL-8323-01A-21R-2315-07	BPI|671	.3989
TCGA-KL-8323-01A-21R-2315-07	BPNT1|10380	319.9043
TCGA-KL-8323-01A-21R-2315-07	BPTF|2186	1047.4671
TCGA-KL-8323-01A-21R-2315-07	BPY2|9083	0
TCGA-KL-8323-01A-21R-2315-07	BRAF|673	440.7659
TCGA-KL-8323-01A-21R-2315-07	BRAP|8315	637.4152
TCGA-KL-8323-01A-21R-2315-07	BRCA1|672	78.1811
TCGA-KL-8323-01A-21R-2315-07	BRCA2|675	39.4894
TCGA-KL-8323-01A-21R-2315-07	BRCC3|79184	717.1919
TCGA-KL-8323-01A-21R-2315-07	BRD1|23774	902.6725
TCGA-KL-8323-01A-21R-2315-07	BRD2|6046	3953.3307
TCGA-KL-8323-01A-21R-2315-07	BRD3|8019	986.0431
TCGA-KL-8323-01A-21R-2315-07	BRD4|23476	2662.5449
TCGA-KL-8323-01A-21R-2315-07	BRD7P3|23629	0
TCGA-KL-8323-01A-21R-2315-07	BRD7|29117	1768.6478
TCGA-KL-8323-01A-21R-2315-07	BRD8|10902	639.8085
TCGA-KL-8323-01A-21R-2315-07	BRD9|65980	1670.5225
TCGA-KL-8323-01A-21R-2315-07	BRDT|676	0
TCGA-KL-8323-01A-21R-2315-07	BREA2|286076	3.1911
TCGA-KL-8323-01A-21R-2315-07	BRE|9577	353.0116
TCGA-KL-8323-01A-21R-2315-07	BRF1|2972	920.2234
TCGA-KL-8323-01A-21R-2315-07	BRF2|55290	356.6015
TCGA-KL-8323-01A-21R-2315-07	BRI3BP|140707	286.797
TCGA-KL-8323-01A-21R-2315-07	BRI3|25798	2853.6099
TCGA-KL-8323-01A-21R-2315-07	BRIP1|83990	23.933
TCGA-KL-8323-01A-21R-2315-07	BRIX1|55299	598.7236
TCGA-KL-8323-01A-21R-2315-07	BRMS1L|84312	269.645
TCGA-KL-8323-01A-21R-2315-07	BRMS1|25855	1041.085
TCGA-KL-8323-01A-21R-2315-07	BRP44L|51660	2232.5489
TCGA-KL-8323-01A-21R-2315-07	BRP44|25874	835.6602
TCGA-KL-8323-01A-21R-2315-07	BRPF1|7862	551.2565
TCGA-KL-8323-01A-21R-2315-07	BRPF3|27154	1963.7016
TCGA-KL-8323-01A-21R-2315-07	BRS3|680	0
TCGA-KL-8323-01A-21R-2315-07	BRSK1|84446	1.9944
TCGA-KL-8323-01A-21R-2315-07	BRSK2|9024	.7978
TCGA-KL-8323-01A-21R-2315-07	BRWD1|54014	449.5413
TCGA-KL-8323-01A-21R-2315-07	BRWD3|254065	511.7671
TCGA-KL-8323-01A-21R-2315-07	BSCL2|26580	1788.1572
TCGA-KL-8323-01A-21R-2315-07	BSDC1|55108	1752.2936
TCGA-KL-8323-01A-21R-2315-07	BSG|682	45016.3542
TCGA-KL-8323-01A-21R-2315-07	BSND|7809	1712.4053
TCGA-KL-8323-01A-21R-2315-07	BSN|8927	164.3398
TCGA-KL-8323-01A-21R-2315-07	BSPH1|100131137	0
TCGA-KL-8323-01A-21R-2315-07	BSPRY|54836	1046.6693
TCGA-KL-8323-01A-21R-2315-07	BST1|683	11.1687
TCGA-KL-8323-01A-21R-2315-07	BST2|684	174.7108
TCGA-KL-8323-01A-21R-2315-07	BSX|390259	0
TCGA-KL-8323-01A-21R-2315-07	BTAF1|9044	556.442
TCGA-KL-8323-01A-21R-2315-07	BTBD10|84280	670.1237
TCGA-KL-8323-01A-21R-2315-07	BTBD11|121551	8.7754
TCGA-KL-8323-01A-21R-2315-07	BTBD12|84464	345.0339
TCGA-KL-8323-01A-21R-2315-07	BTBD16|118663	0
TCGA-KL-8323-01A-21R-2315-07	BTBD17|388419	0
TCGA-KL-8323-01A-21R-2315-07	BTBD18|643376	.7978
TCGA-KL-8323-01A-21R-2315-07	BTBD19|149478	7.1799
TCGA-KL-8323-01A-21R-2315-07	BTBD1|53339	2830.0758
TCGA-KL-8323-01A-21R-2315-07	BTBD2|55643	2204.2282
TCGA-KL-8323-01A-21R-2315-07	BTBD3|22903	1460.71
TCGA-KL-8323-01A-21R-2315-07	BTBD6|90135	1834.4635
TCGA-KL-8323-01A-21R-2315-07	BTBD7|55727	966.8927
TCGA-KL-8323-01A-21R-2315-07	BTBD8|284697	1.1966
TCGA-KL-8323-01A-21R-2315-07	BTBD9|114781	770.6422
TCGA-KL-8323-01A-21R-2315-07	BTC|685	59.4336
TCGA-KL-8323-01A-21R-2315-07	BTD|686	958.1173
TCGA-KL-8323-01A-21R-2315-07	BTF3L1|690	0
TCGA-KL-8323-01A-21R-2315-07	BTF3L4|91408	497.0084
TCGA-KL-8323-01A-21R-2315-07	BTF3|689	8350.6183
TCGA-KL-8323-01A-21R-2315-07	BTG1|694	3991.2246
TCGA-KL-8323-01A-21R-2315-07	BTG2|7832	1408.8552
TCGA-KL-8323-01A-21R-2315-07	BTG3|10950	1714.7986
TCGA-KL-8323-01A-21R-2315-07	BTG4|54766	.3989
TCGA-KL-8323-01A-21R-2315-07	BTK|695	25.1296
TCGA-KL-8323-01A-21R-2315-07	BTLA|151888	5.1855
TCGA-KL-8323-01A-21R-2315-07	BTN1A1|696	0
TCGA-KL-8323-01A-21R-2315-07	BTN2A1|11120	427.2038
TCGA-KL-8323-01A-21R-2315-07	BTN2A2|10385	183.8851
TCGA-KL-8323-01A-21R-2315-07	BTN2A3|54718	8.7754
TCGA-KL-8323-01A-21R-2315-07	BTN3A1|11119	430.7938
TCGA-KL-8323-01A-21R-2315-07	BTN3A2|11118	771.44
TCGA-KL-8323-01A-21R-2315-07	BTN3A3|10384	233.3466
TCGA-KL-8323-01A-21R-2315-07	BTNL2|56244	.3989
TCGA-KL-8323-01A-21R-2315-07	BTNL3|10917	.3989
TCGA-KL-8323-01A-21R-2315-07	BTNL8|79908	3.1911
TCGA-KL-8323-01A-21R-2315-07	BTNL9|153579	356.2026
TCGA-KL-8323-01A-21R-2315-07	BTRC|8945	266.055
TCGA-KL-8323-01A-21R-2315-07	BUB1B|701	181.8269
TCGA-KL-8323-01A-21R-2315-07	BUB1|699	234.1444
TCGA-KL-8323-01A-21R-2315-07	BUB3|9184	615.8755
TCGA-KL-8323-01A-21R-2315-07	BUD13|84811	412.844
TCGA-KL-8323-01A-21R-2315-07	BUD31|8896	1262.852
TCGA-KL-8323-01A-21R-2315-07	BVES|11149	9.9721
TCGA-KL-8323-01A-21R-2315-07	BYSL|705	188.6717
TCGA-KL-8323-01A-21R-2315-07	BZRAP1|9256	96.5297
TCGA-KL-8323-01A-21R-2315-07	BZW1|9689	1883.5261
TCGA-KL-8323-01A-21R-2315-07	BZW2|28969	518.9469
TCGA-KL-8323-01A-21R-2315-07	C10orf105|414152	1.5955
TCGA-KL-8323-01A-21R-2315-07	C10orf107|219621	.7978
TCGA-KL-8323-01A-21R-2315-07	C10orf108|414235	37.495
TCGA-KL-8323-01A-21R-2315-07	C10orf10|11067	743.1193
TCGA-KL-8323-01A-21R-2315-07	C10orf110|55853	3.4663
TCGA-KL-8323-01A-21R-2315-07	C10orf111|221060	2.3933
TCGA-KL-8323-01A-21R-2315-07	C10orf113|387638	0
TCGA-KL-8323-01A-21R-2315-07	C10orf114|399726	14.3598
TCGA-KL-8323-01A-21R-2315-07	C10orf116|10974	87.5189
TCGA-KL-8323-01A-21R-2315-07	C10orf118|55088	859.992
TCGA-KL-8323-01A-21R-2315-07	C10orf119|79892	685.2812
TCGA-KL-8323-01A-21R-2315-07	C10orf11|83938	80.9733
TCGA-KL-8323-01A-21R-2315-07	C10orf120|399814	0
TCGA-KL-8323-01A-21R-2315-07	C10orf122|387718	0
TCGA-KL-8323-01A-21R-2315-07	C10orf125|282969	3.5899
TCGA-KL-8323-01A-21R-2315-07	C10orf128|170371	5.1855
TCGA-KL-8323-01A-21R-2315-07	C10orf129|142827	.3989
TCGA-KL-8323-01A-21R-2315-07	C10orf12|26148	119.5852
TCGA-KL-8323-01A-21R-2315-07	C10orf131|100127889	1.1966
TCGA-KL-8323-01A-21R-2315-07	C10orf137|26098	158.3566
TCGA-KL-8323-01A-21R-2315-07	C10orf140|387640	3.1911
TCGA-KL-8323-01A-21R-2315-07	C10orf18|54906	1033.9051
TCGA-KL-8323-01A-21R-2315-07	C10orf25|220979	67.0124
TCGA-KL-8323-01A-21R-2315-07	C10orf26|54838	2434.2202
TCGA-KL-8323-01A-21R-2315-07	C10orf27|219793	1.5955
TCGA-KL-8323-01A-21R-2315-07	C10orf28|27291	1197.4471
TCGA-KL-8323-01A-21R-2315-07	C10orf2|56652	155.5644
TCGA-KL-8323-01A-21R-2315-07	C10orf32|119032	538.0933
TCGA-KL-8323-01A-21R-2315-07	C10orf35|219738	157.9577
TCGA-KL-8323-01A-21R-2315-07	C10orf40|283025	0
TCGA-KL-8323-01A-21R-2315-07	C10orf41|100131213	191.8628
TCGA-KL-8323-01A-21R-2315-07	C10orf46|143384	817.3115
TCGA-KL-8323-01A-21R-2315-07	C10orf47|254427	200.2393
TCGA-KL-8323-01A-21R-2315-07	C10orf4|118924	97.7264
TCGA-KL-8323-01A-21R-2315-07	C10orf50|645528	0
TCGA-KL-8323-01A-21R-2315-07	C10orf53|282966	0
TCGA-KL-8323-01A-21R-2315-07	C10orf54|64115	193.4583
TCGA-KL-8323-01A-21R-2315-07	C10orf55|414236	1.5955
TCGA-KL-8323-01A-21R-2315-07	C10orf57|80195	483.8452
TCGA-KL-8323-01A-21R-2315-07	C10orf58|84293	1043.8771
TCGA-KL-8323-01A-21R-2315-07	C10orf62|414157	0
TCGA-KL-8323-01A-21R-2315-07	C10orf67|256815	4.7866
TCGA-KL-8323-01A-21R-2315-07	C10orf68|79741	.4826
TCGA-KL-8323-01A-21R-2315-07	C10orf71|118461	50.6582
TCGA-KL-8323-01A-21R-2315-07	C10orf72|196740	2183.8851
TCGA-KL-8323-01A-21R-2315-07	C10orf75|90271	495.4128
TCGA-KL-8323-01A-21R-2315-07	C10orf76|79591	423.6139
TCGA-KL-8323-01A-21R-2315-07	C10orf78|119392	57.8381
TCGA-KL-8323-01A-21R-2315-07	C10orf79|80217	1.9944
TCGA-KL-8323-01A-21R-2315-07	C10orf81|79949	1.5955
TCGA-KL-8323-01A-21R-2315-07	C10orf82|143379	1.5955
TCGA-KL-8323-01A-21R-2315-07	C10orf84|63877	362.9836
TCGA-KL-8323-01A-21R-2315-07	C10orf88|80007	90.1476
TCGA-KL-8323-01A-21R-2315-07	C10orf90|118611	.3989
TCGA-KL-8323-01A-21R-2315-07	C10orf91|170393	0
TCGA-KL-8323-01A-21R-2315-07	C10orf93|255352	1.1966
TCGA-KL-8323-01A-21R-2315-07	C10orf95|79946	3.7814
TCGA-KL-8323-01A-21R-2315-07	C10orf96|374355	0
TCGA-KL-8323-01A-21R-2315-07	C10orf99|387695	0
TCGA-KL-8323-01A-21R-2315-07	C11orf10|746	1049.4615
TCGA-KL-8323-01A-21R-2315-07	C11orf16|56673	1.5955
TCGA-KL-8323-01A-21R-2315-07	C11orf17|56672	416.8329
TCGA-KL-8323-01A-21R-2315-07	C11orf1|64776	369.302
TCGA-KL-8323-01A-21R-2315-07	C11orf20|25858	12.7643
TCGA-KL-8323-01A-21R-2315-07	C11orf21|29125	2.3933
TCGA-KL-8323-01A-21R-2315-07	C11orf24|53838	585.9593
TCGA-KL-8323-01A-21R-2315-07	C11orf2|738	1972.8759
TCGA-KL-8323-01A-21R-2315-07	C11orf30|56946	621.8588
TCGA-KL-8323-01A-21R-2315-07	C11orf31|280636	1114.0806
TCGA-KL-8323-01A-21R-2315-07	C11orf34|349633	0
TCGA-KL-8323-01A-21R-2315-07	C11orf35|256329	124.8664
TCGA-KL-8323-01A-21R-2315-07	C11orf36|283303	0
TCGA-KL-8323-01A-21R-2315-07	C11orf40|143501	0
TCGA-KL-8323-01A-21R-2315-07	C11orf41|25758	121.6594
TCGA-KL-8323-01A-21R-2315-07	C11orf42|160298	1.9944
TCGA-KL-8323-01A-21R-2315-07	C11orf45|219833	71.799
TCGA-KL-8323-01A-21R-2315-07	C11orf46|120534	757.0802
TCGA-KL-8323-01A-21R-2315-07	C11orf48|79081	401.6713
TCGA-KL-8323-01A-21R-2315-07	C11orf49|79096	382.5289
TCGA-KL-8323-01A-21R-2315-07	C11orf51|25906	1101.771
TCGA-KL-8323-01A-21R-2315-07	C11orf52|91894	473.8732
TCGA-KL-8323-01A-21R-2315-07	C11orf53|341032	683.2868
TCGA-KL-8323-01A-21R-2315-07	C11orf54|28970	899.8803
TCGA-KL-8323-01A-21R-2315-07	C11orf57|55216	666.1348
TCGA-KL-8323-01A-21R-2315-07	C11orf58|10944	3542.4811
TCGA-KL-8323-01A-21R-2315-07	C11orf59|55004	3047.0682
TCGA-KL-8323-01A-21R-2315-07	C11orf61|79684	121.2605
TCGA-KL-8323-01A-21R-2315-07	C11orf63|79864	116.8728
TCGA-KL-8323-01A-21R-2315-07	C11orf64|283197	0
TCGA-KL-8323-01A-21R-2315-07	C11orf65|160140	12.3654
TCGA-KL-8323-01A-21R-2315-07	C11orf66|220004	31.1129
TCGA-KL-8323-01A-21R-2315-07	C11orf67|28971	246.5098
TCGA-KL-8323-01A-21R-2315-07	C11orf68|83638	1163.1432
TCGA-KL-8323-01A-21R-2315-07	C11orf70|85016	2.3933
TCGA-KL-8323-01A-21R-2315-07	C11orf71|54494	556.0431
TCGA-KL-8323-01A-21R-2315-07	C11orf73|51501	426.0072
TCGA-KL-8323-01A-21R-2315-07	C11orf74|119710	182.2896
TCGA-KL-8323-01A-21R-2315-07	C11orf75|56935	530.9134
TCGA-KL-8323-01A-21R-2315-07	C11orf80|79703	413.2429
TCGA-KL-8323-01A-21R-2315-07	C11orf82|220042	56.6414
TCGA-KL-8323-01A-21R-2315-07	C11orf83|790955	594.3359
TCGA-KL-8323-01A-21R-2315-07	C11orf84|144097	217.7902
TCGA-KL-8323-01A-21R-2315-07	C11orf85|283129	0
TCGA-KL-8323-01A-21R-2315-07	C11orf86|254439	0
TCGA-KL-8323-01A-21R-2315-07	C11orf87|399947	7.5788
TCGA-KL-8323-01A-21R-2315-07	C11orf88|399949	.3989
TCGA-KL-8323-01A-21R-2315-07	C11orf90|387804	0
TCGA-KL-8323-01A-21R-2315-07	C11orf92|399948	2093.2988
TCGA-KL-8323-01A-21R-2315-07	C11orf93|120376	942.6007
TCGA-KL-8323-01A-21R-2315-07	C11orf94|143678	0
TCGA-KL-8323-01A-21R-2315-07	C11orf95|65998	317.1121
TCGA-KL-8323-01A-21R-2315-07	C11orf9|745	7.1799
TCGA-KL-8323-01A-21R-2315-07	C12orf10|60314	879.5373
TCGA-KL-8323-01A-21R-2315-07	C12orf11|55726	542.0822
TCGA-KL-8323-01A-21R-2315-07	C12orf12|196477	0
TCGA-KL-8323-01A-21R-2315-07	C12orf23|90488	3625.8476
TCGA-KL-8323-01A-21R-2315-07	C12orf24|29902	34.3039
TCGA-KL-8323-01A-21R-2315-07	C12orf26|84190	92.142
TCGA-KL-8323-01A-21R-2315-07	C12orf27|283460	.7978
TCGA-KL-8323-01A-21R-2315-07	C12orf29|91298	505.6362
TCGA-KL-8323-01A-21R-2315-07	C12orf32|83695	502.1939
TCGA-KL-8323-01A-21R-2315-07	C12orf34|84915	761.4679
TCGA-KL-8323-01A-21R-2315-07	C12orf35|55196	461.9067
TCGA-KL-8323-01A-21R-2315-07	C12orf36|283422	1.9944
TCGA-KL-8323-01A-21R-2315-07	C12orf39|80763	145.9912
TCGA-KL-8323-01A-21R-2315-07	C12orf40|283461	0
TCGA-KL-8323-01A-21R-2315-07	C12orf41|54934	534.9023
TCGA-KL-8323-01A-21R-2315-07	C12orf42|374470	3.1911
TCGA-KL-8323-01A-21R-2315-07	C12orf43|64897	394.0965
TCGA-KL-8323-01A-21R-2315-07	C12orf44|60673	1433.586
TCGA-KL-8323-01A-21R-2315-07	C12orf45|121053	119.2661
TCGA-KL-8323-01A-21R-2315-07	C12orf47|51275	325.3091
TCGA-KL-8323-01A-21R-2315-07	C12orf48|55010	192.146
TCGA-KL-8323-01A-21R-2315-07	C12orf49|79794	1330.6741
TCGA-KL-8323-01A-21R-2315-07	C12orf4|57102	439.9681
TCGA-KL-8323-01A-21R-2315-07	C12orf50|160419	0
TCGA-KL-8323-01A-21R-2315-07	C12orf51|283450	2011.9665
TCGA-KL-8323-01A-21R-2315-07	C12orf52|84934	491.424
TCGA-KL-8323-01A-21R-2315-07	C12orf53|196500	4.7866
TCGA-KL-8323-01A-21R-2315-07	C12orf54|121273	0
TCGA-KL-8323-01A-21R-2315-07	C12orf56|115749	.3989
TCGA-KL-8323-01A-21R-2315-07	C12orf57|113246	900.2792
TCGA-KL-8323-01A-21R-2315-07	C12orf59|120939	72.1978
TCGA-KL-8323-01A-21R-2315-07	C12orf5|57103	703.6298
TCGA-KL-8323-01A-21R-2315-07	C12orf60|144608	47.0682
TCGA-KL-8323-01A-21R-2315-07	C12orf61|283416	17.5509
TCGA-KL-8323-01A-21R-2315-07	C12orf62|84987	859.5931
TCGA-KL-8323-01A-21R-2315-07	C12orf63|374467	.7978
TCGA-KL-8323-01A-21R-2315-07	C12orf65|91574	530.5146
TCGA-KL-8323-01A-21R-2315-07	C12orf66|144577	192.2617
TCGA-KL-8323-01A-21R-2315-07	C12orf68|387856	3.5899
TCGA-KL-8323-01A-21R-2315-07	C12orf69|440087	69.0068
TCGA-KL-8323-01A-21R-2315-07	C12orf70|341346	.3989
TCGA-KL-8323-01A-21R-2315-07	C12orf71|728858	0
TCGA-KL-8323-01A-21R-2315-07	C12orf72|254013	73.7934
TCGA-KL-8323-01A-21R-2315-07	C12orf73|728568	160.351
TCGA-KL-8323-01A-21R-2315-07	C12orf74|338809	.7978
TCGA-KL-8323-01A-21R-2315-07	C12orf75|387882	7960.9095
TCGA-KL-8323-01A-21R-2315-07	C12orf76|400073	83.7655
TCGA-KL-8323-01A-21R-2315-07	C12orf77|196415	120.8616
TCGA-KL-8323-01A-21R-2315-07	C13orf15|28984	714.0008
TCGA-KL-8323-01A-21R-2315-07	C13orf16|121793	.7978
TCGA-KL-8323-01A-21R-2315-07	C13orf18|80183	13.1631
TCGA-KL-8323-01A-21R-2315-07	C13orf1|57213	231.3522
TCGA-KL-8323-01A-21R-2315-07	C13orf23|80209	553.2509
TCGA-KL-8323-01A-21R-2315-07	C13orf26|122046	0
TCGA-KL-8323-01A-21R-2315-07	C13orf27|93081	100.9174
TCGA-KL-8323-01A-21R-2315-07	C13orf28|122258	0
TCGA-KL-8323-01A-21R-2315-07	C13orf29|283487	20.343
TCGA-KL-8323-01A-21R-2315-07	C13orf30|144809	5.1855
TCGA-KL-8323-01A-21R-2315-07	C13orf31|144811	90.1476
TCGA-KL-8323-01A-21R-2315-07	C13orf33|84935	68.209
TCGA-KL-8323-01A-21R-2315-07	C13orf34|79866	46.0311
TCGA-KL-8323-01A-21R-2315-07	C13orf35|400165	0
TCGA-KL-8323-01A-21R-2315-07	C13orf36|400120	.3989
TCGA-KL-8323-01A-21R-2315-07	C13orf37|440145	272.4372
TCGA-KL-8323-01A-21R-2315-07	C13orf38|728591	11.1408
TCGA-KL-8323-01A-21R-2315-07	C13orf39|196541	.3989
TCGA-KL-8323-01A-21R-2315-07	C14orf101|54916	938.572
TCGA-KL-8323-01A-21R-2315-07	C14orf102|55051	420.8217
TCGA-KL-8323-01A-21R-2315-07	C14orf104|55172	220.9813
TCGA-KL-8323-01A-21R-2315-07	C14orf105|55195	623.4543
TCGA-KL-8323-01A-21R-2315-07	C14orf106|55320	425.6083
TCGA-KL-8323-01A-21R-2315-07	C14orf109|26175	472.2776
TCGA-KL-8323-01A-21R-2315-07	C14orf115|55237	0
TCGA-KL-8323-01A-21R-2315-07	C14orf118|55668	465.8955
TCGA-KL-8323-01A-21R-2315-07	C14orf119|55017	1446.7491
TCGA-KL-8323-01A-21R-2315-07	C14orf126|112487	237.0283
TCGA-KL-8323-01A-21R-2315-07	C14orf128|84837	97.7264
TCGA-KL-8323-01A-21R-2315-07	C14orf129|51527	340.2473
TCGA-KL-8323-01A-21R-2315-07	C14orf132|56967	449.1424
TCGA-KL-8323-01A-21R-2315-07	C14orf135|64430	3120.0638
TCGA-KL-8323-01A-21R-2315-07	C14orf138|79609	79.3777
TCGA-KL-8323-01A-21R-2315-07	C14orf139|79686	11.9665
TCGA-KL-8323-01A-21R-2315-07	C14orf142|84520	279.6171
TCGA-KL-8323-01A-21R-2315-07	C14orf143|90141	61.428
TCGA-KL-8323-01A-21R-2315-07	C14orf145|145508	61.8269
TCGA-KL-8323-01A-21R-2315-07	C14orf147|171546	1135.2214
TCGA-KL-8323-01A-21R-2315-07	C14orf148|122945	4.3877
TCGA-KL-8323-01A-21R-2315-07	C14orf149|112849	53.4503
TCGA-KL-8323-01A-21R-2315-07	C14orf153|84334	622.6566
TCGA-KL-8323-01A-21R-2315-07	C14orf156|81892	774.631
TCGA-KL-8323-01A-21R-2315-07	C14orf159|80017	5183.4862
TCGA-KL-8323-01A-21R-2315-07	C14orf162|56936	0
TCGA-KL-8323-01A-21R-2315-07	C14orf165|414767	0
TCGA-KL-8323-01A-21R-2315-07	C14orf166B|145497	.3989
TCGA-KL-8323-01A-21R-2315-07	C14orf166|51637	2378.939
TCGA-KL-8323-01A-21R-2315-07	C14orf167|55449	1018.2928
TCGA-KL-8323-01A-21R-2315-07	C14orf169|79697	322.6964
TCGA-KL-8323-01A-21R-2315-07	C14orf174|161394	17.9497
TCGA-KL-8323-01A-21R-2315-07	C14orf176|643382	51.8548
TCGA-KL-8323-01A-21R-2315-07	C14orf177|283598	0
TCGA-KL-8323-01A-21R-2315-07	C14orf178|283579	.7978
TCGA-KL-8323-01A-21R-2315-07	C14orf179|112752	326.2864
TCGA-KL-8323-01A-21R-2315-07	C14orf180|400258	0
TCGA-KL-8323-01A-21R-2315-07	C14orf181|400223	26.7252
TCGA-KL-8323-01A-21R-2315-07	C14orf182|283551	0
TCGA-KL-8323-01A-21R-2315-07	C14orf183|196913	0
TCGA-KL-8323-01A-21R-2315-07	C14orf184|650662	.7978
TCGA-KL-8323-01A-21R-2315-07	C14orf19|280655	1.9944
TCGA-KL-8323-01A-21R-2315-07	C14orf1|11161	1373.7535
TCGA-KL-8323-01A-21R-2315-07	C14orf21|161424	422.8161
TCGA-KL-8323-01A-21R-2315-07	C14orf23|387978	0
TCGA-KL-8323-01A-21R-2315-07	C14orf28|122525	183.0874
TCGA-KL-8323-01A-21R-2315-07	C14orf2|9556	1712.0064
TCGA-KL-8323-01A-21R-2315-07	C14orf33|100129075	118.4683
TCGA-KL-8323-01A-21R-2315-07	C14orf34|645687	.3989
TCGA-KL-8323-01A-21R-2315-07	C14orf37|145407	551.6554
TCGA-KL-8323-01A-21R-2315-07	C14orf39|317761	.7978
TCGA-KL-8323-01A-21R-2315-07	C14orf43|91748	1497.4073
TCGA-KL-8323-01A-21R-2315-07	C14orf45|80127	89.5094
TCGA-KL-8323-01A-21R-2315-07	C14orf48|256369	0
TCGA-KL-8323-01A-21R-2315-07	C14orf49|161176	3.9888
TCGA-KL-8323-01A-21R-2315-07	C14orf4|64207	2000
TCGA-KL-8323-01A-21R-2315-07	C14orf50|145376	30.3151
TCGA-KL-8323-01A-21R-2315-07	C14orf53|440184	9.9721
TCGA-KL-8323-01A-21R-2315-07	C14orf64|388011	1.1966
TCGA-KL-8323-01A-21R-2315-07	C14orf68|283600	.3989
TCGA-KL-8323-01A-21R-2315-07	C14orf70|283601	0
TCGA-KL-8323-01A-21R-2315-07	C14orf72|145200	62.6247
TCGA-KL-8323-01A-21R-2315-07	C14orf73|91828	.3989
TCGA-KL-8323-01A-21R-2315-07	C14orf79|122616	140.4069
TCGA-KL-8323-01A-21R-2315-07	C14orf80|283643	90.5465
TCGA-KL-8323-01A-21R-2315-07	C14orf86|283592	0
TCGA-KL-8323-01A-21R-2315-07	C14orf93|60686	194.2561
TCGA-KL-8323-01A-21R-2315-07	C15orf17|57184	955.724
TCGA-KL-8323-01A-21R-2315-07	C15orf21|283651	13.1631
TCGA-KL-8323-01A-21R-2315-07	C15orf23|90417	299.1623
TCGA-KL-8323-01A-21R-2315-07	C15orf24|56851	1953.3307
TCGA-KL-8323-01A-21R-2315-07	C15orf26|161502	2.3933
TCGA-KL-8323-01A-21R-2315-07	C15orf27|123591	34.3039
TCGA-KL-8323-01A-21R-2315-07	C15orf28|80035	3.5899
TCGA-KL-8323-01A-21R-2315-07	C15orf29|79768	254.8863
TCGA-KL-8323-01A-21R-2315-07	C15orf2|23742	0
TCGA-KL-8323-01A-21R-2315-07	C15orf32|145858	0
TCGA-KL-8323-01A-21R-2315-07	C15orf33|196951	44.3398
TCGA-KL-8323-01A-21R-2315-07	C15orf34|80072	35.1017
TCGA-KL-8323-01A-21R-2315-07	C15orf37|283687	71.3123
TCGA-KL-8323-01A-21R-2315-07	C15orf38|348110	365.8197
TCGA-KL-8323-01A-21R-2315-07	C15orf39|56905	756.6813
TCGA-KL-8323-01A-21R-2315-07	C15orf40|123207	410.8496
TCGA-KL-8323-01A-21R-2315-07	C15orf41|84529	81.3722
TCGA-KL-8323-01A-21R-2315-07	C15orf42|90381	19.2302
TCGA-KL-8323-01A-21R-2315-07	C15orf43|145645	0
TCGA-KL-8323-01A-21R-2315-07	C15orf44|81556	1250.8975
TCGA-KL-8323-01A-21R-2315-07	C15orf48|84419	30.714
TCGA-KL-8323-01A-21R-2315-07	C15orf50|414926	0
TCGA-KL-8323-01A-21R-2315-07	C15orf51|196968	1.9944
TCGA-KL-8323-01A-21R-2315-07	C15orf52|388115	1824.0925
TCGA-KL-8323-01A-21R-2315-07	C15orf53|400359	.3989
TCGA-KL-8323-01A-21R-2315-07	C15orf54|400360	.7978
TCGA-KL-8323-01A-21R-2315-07	C15orf55|256646	.3989
TCGA-KL-8323-01A-21R-2315-07	C15orf56|644809	67.0124
TCGA-KL-8323-01A-21R-2315-07	C15orf57|90416	680.2872
TCGA-KL-8323-01A-21R-2315-07	C15orf58|390637	51.057
TCGA-KL-8323-01A-21R-2315-07	C15orf59|388135	3876.3462
TCGA-KL-8323-01A-21R-2315-07	C15orf5|81698	0
TCGA-KL-8323-01A-21R-2315-07	C15orf60|283677	.3989
TCGA-KL-8323-01A-21R-2315-07	C15orf61|145853	226.9645
TCGA-KL-8323-01A-21R-2315-07	C15orf62|643338	12.3654
TCGA-KL-8323-01A-21R-2315-07	C15orf63|25764	654.7427
TCGA-KL-8323-01A-21R-2315-07	C16orf11|146325	5.1855
TCGA-KL-8323-01A-21R-2315-07	C16orf13|84326	359.7926
TCGA-KL-8323-01A-21R-2315-07	C16orf3|750	2.7922
TCGA-KL-8323-01A-21R-2315-07	C16orf42|115939	1221.9745
TCGA-KL-8323-01A-21R-2315-07	C16orf45|89927	215.3969
TCGA-KL-8323-01A-21R-2315-07	C16orf46|123775	55.0459
TCGA-KL-8323-01A-21R-2315-07	C16orf48|84080	93.7375
TCGA-KL-8323-01A-21R-2315-07	C16orf52|730094	371.3602
TCGA-KL-8323-01A-21R-2315-07	C16orf53|79447	1196.1348
TCGA-KL-8323-01A-21R-2315-07	C16orf54|283897	78.1811
TCGA-KL-8323-01A-21R-2315-07	C16orf55|124045	82.5688
TCGA-KL-8323-01A-21R-2315-07	C16orf57|79650	635.4208
TCGA-KL-8323-01A-21R-2315-07	C16orf58|64755	2992.7044
TCGA-KL-8323-01A-21R-2315-07	C16orf59|80178	39.8883
TCGA-KL-8323-01A-21R-2315-07	C16orf5|29965	4782.6087
TCGA-KL-8323-01A-21R-2315-07	C16orf61|56942	846.2824
TCGA-KL-8323-01A-21R-2315-07	C16orf62|57020	1408.4563
TCGA-KL-8323-01A-21R-2315-07	C16orf63|123811	685.2812
TCGA-KL-8323-01A-21R-2315-07	C16orf68|79091	166.7331
TCGA-KL-8323-01A-21R-2315-07	C16orf70|80262	413.4105
TCGA-KL-8323-01A-21R-2315-07	C16orf71|146562	21.1408
TCGA-KL-8323-01A-21R-2315-07	C16orf72|29035	720.3829
TCGA-KL-8323-01A-21R-2315-07	C16orf73|254528	0
TCGA-KL-8323-01A-21R-2315-07	C16orf74|404550	12.3654
TCGA-KL-8323-01A-21R-2315-07	C16orf75|116028	224.1723
TCGA-KL-8323-01A-21R-2315-07	C16orf78|123970	0
TCGA-KL-8323-01A-21R-2315-07	C16orf79|283870	15.6681
TCGA-KL-8323-01A-21R-2315-07	C16orf7|9605	825.1416
TCGA-KL-8323-01A-21R-2315-07	C16orf80|29105	649.3817
TCGA-KL-8323-01A-21R-2315-07	C16orf81|283860	.3989
TCGA-KL-8323-01A-21R-2315-07	C16orf82|162083	0
TCGA-KL-8323-01A-21R-2315-07	C16orf86|388284	29.5174
TCGA-KL-8323-01A-21R-2315-07	C16orf87|388272	74.99
TCGA-KL-8323-01A-21R-2315-07	C16orf88|400506	497.0084
TCGA-KL-8323-01A-21R-2315-07	C16orf89|146556	895.8915
TCGA-KL-8323-01A-21R-2315-07	C16orf90|646174	.7978
TCGA-KL-8323-01A-21R-2315-07	C16orf91|283951	399.282
TCGA-KL-8323-01A-21R-2315-07	C16orf92|146378	0
TCGA-KL-8323-01A-21R-2315-07	C16orf93|90835	7.5788
TCGA-KL-8323-01A-21R-2315-07	C17orf100|388327	19.9442
TCGA-KL-8323-01A-21R-2315-07	C17orf101|79701	324.6909
[truncated: 18,532 more rows]
