# Supplementary material for: Dysfunctional miRNA-Mediated Regulation in Chromophobe Renal Cell Carcinoma
Source: PLoS One. 2016 Jun 3;11(6):e0156324. doi: 10.1371/journal.pone.0156324 (PMC4892590; doi:10.1371/journal.pone.0156324)
Supplement: S2 File — (ZIP) [file pone.0156324.s002.zip › S2_File mRNA expression profile downloaded from TCGA/case/unc.edu__IlluminaHiSeq_RNASeqV2__TCGA-KL-8324-01A-11R-2315-07__expression_rsem_gene_normalized.txt]

barcode	gene_id	normalized_count
TCGA-KL-8324-01A-11R-2315-07	?|100130426	0
TCGA-KL-8324-01A-11R-2315-07	?|100133144	10.2397
TCGA-KL-8324-01A-11R-2315-07	?|100134869	25.0047
TCGA-KL-8324-01A-11R-2315-07	?|10357	60.3947
TCGA-KL-8324-01A-11R-2315-07	?|10431	1259.8684
TCGA-KL-8324-01A-11R-2315-07	?|136542	0
TCGA-KL-8324-01A-11R-2315-07	?|155060	218.0451
TCGA-KL-8324-01A-11R-2315-07	?|26823	1.4098
TCGA-KL-8324-01A-11R-2315-07	?|280660	0
TCGA-KL-8324-01A-11R-2315-07	?|317712	0
TCGA-KL-8324-01A-11R-2315-07	?|340602	0
TCGA-KL-8324-01A-11R-2315-07	?|388795	0
TCGA-KL-8324-01A-11R-2315-07	?|390284	7.9887
TCGA-KL-8324-01A-11R-2315-07	?|391343	0
TCGA-KL-8324-01A-11R-2315-07	?|391714	0
TCGA-KL-8324-01A-11R-2315-07	?|404770	0
TCGA-KL-8324-01A-11R-2315-07	?|441362	0
TCGA-KL-8324-01A-11R-2315-07	?|442388	0
TCGA-KL-8324-01A-11R-2315-07	?|553137	33.8346
TCGA-KL-8324-01A-11R-2315-07	?|57714	122.6504
TCGA-KL-8324-01A-11R-2315-07	?|645851	1.8797
TCGA-KL-8324-01A-11R-2315-07	?|652919	0
TCGA-KL-8324-01A-11R-2315-07	?|653553	1315.7895
TCGA-KL-8324-01A-11R-2315-07	?|728045	0
TCGA-KL-8324-01A-11R-2315-07	?|728603	0
TCGA-KL-8324-01A-11R-2315-07	?|728788	.4699
TCGA-KL-8324-01A-11R-2315-07	?|729884	15.9774
TCGA-KL-8324-01A-11R-2315-07	?|8225	692.6692
TCGA-KL-8324-01A-11R-2315-07	?|90288	0
TCGA-KL-8324-01A-11R-2315-07	A1BG|1	6.5789
TCGA-KL-8324-01A-11R-2315-07	A1CF|29974	.4699
TCGA-KL-8324-01A-11R-2315-07	A2BP1|54715	.4699
TCGA-KL-8324-01A-11R-2315-07	A2LD1|87769	84.7838
TCGA-KL-8324-01A-11R-2315-07	A2ML1|144568	0
TCGA-KL-8324-01A-11R-2315-07	A2M|2	6107.5799
TCGA-KL-8324-01A-11R-2315-07	A4GALT|53947	338.3459
TCGA-KL-8324-01A-11R-2315-07	A4GNT|51146	0
TCGA-KL-8324-01A-11R-2315-07	AAA1|404744	0
TCGA-KL-8324-01A-11R-2315-07	AAAS|8086	1035.7143
TCGA-KL-8324-01A-11R-2315-07	AACSL|729522	0
TCGA-KL-8324-01A-11R-2315-07	AACS|65985	2358.5526
TCGA-KL-8324-01A-11R-2315-07	AADACL2|344752	0
TCGA-KL-8324-01A-11R-2315-07	AADACL3|126767	0
TCGA-KL-8324-01A-11R-2315-07	AADACL4|343066	0
TCGA-KL-8324-01A-11R-2315-07	AADAC|13	0
TCGA-KL-8324-01A-11R-2315-07	AADAT|51166	158.3647
TCGA-KL-8324-01A-11R-2315-07	AAGAB|79719	1513.1579
TCGA-KL-8324-01A-11R-2315-07	AAK1|22848	696.8985
TCGA-KL-8324-01A-11R-2315-07	AAMP|14	1267.8571
TCGA-KL-8324-01A-11R-2315-07	AANAT|15	2.3496
TCGA-KL-8324-01A-11R-2315-07	AARS2|57505	449.718
TCGA-KL-8324-01A-11R-2315-07	AARSD1|80755	274.906
TCGA-KL-8324-01A-11R-2315-07	AARS|16	5122.1805
TCGA-KL-8324-01A-11R-2315-07	AASDHPPT|60496	773.9662
TCGA-KL-8324-01A-11R-2315-07	AASDH|132949	196.8985
TCGA-KL-8324-01A-11R-2315-07	AASS|10157	31.9549
TCGA-KL-8324-01A-11R-2315-07	AATF|26574	605.7331
TCGA-KL-8324-01A-11R-2315-07	AATK|9625	29.1353
TCGA-KL-8324-01A-11R-2315-07	ABAT|18	79.8872
TCGA-KL-8324-01A-11R-2315-07	ABCA10|10349	33.3647
TCGA-KL-8324-01A-11R-2315-07	ABCA11P|79963	78.7735
TCGA-KL-8324-01A-11R-2315-07	ABCA12|26154	0
TCGA-KL-8324-01A-11R-2315-07	ABCA13|154664	4.6992
TCGA-KL-8324-01A-11R-2315-07	ABCA17P|650655	6.5789
TCGA-KL-8324-01A-11R-2315-07	ABCA1|19	411.6212
TCGA-KL-8324-01A-11R-2315-07	ABCA2|20	5403.1955
TCGA-KL-8324-01A-11R-2315-07	ABCA3|21	3421.5226
TCGA-KL-8324-01A-11R-2315-07	ABCA4|24	.4699
TCGA-KL-8324-01A-11R-2315-07	ABCA5|23461	891.9173
TCGA-KL-8324-01A-11R-2315-07	ABCA6|23460	2.8195
TCGA-KL-8324-01A-11R-2315-07	ABCA7|10347	175.282
TCGA-KL-8324-01A-11R-2315-07	ABCA8|10351	58.7406
TCGA-KL-8324-01A-11R-2315-07	ABCA9|10350	1.8797
TCGA-KL-8324-01A-11R-2315-07	ABCB10|23456	183.7406
TCGA-KL-8324-01A-11R-2315-07	ABCB11|8647	0
TCGA-KL-8324-01A-11R-2315-07	ABCB1|5243	2.8195
TCGA-KL-8324-01A-11R-2315-07	ABCB4|5244	0
TCGA-KL-8324-01A-11R-2315-07	ABCB5|340273	0
TCGA-KL-8324-01A-11R-2315-07	ABCB6|10058	106.7763
TCGA-KL-8324-01A-11R-2315-07	ABCB7|22	316.2594
TCGA-KL-8324-01A-11R-2315-07	ABCB8|11194	1288.5338
TCGA-KL-8324-01A-11R-2315-07	ABCB9|23457	424.3797
TCGA-KL-8324-01A-11R-2315-07	ABCC10|89845	381.5789
TCGA-KL-8324-01A-11R-2315-07	ABCC11|85320	.4699
TCGA-KL-8324-01A-11R-2315-07	ABCC12|94160	.4699
TCGA-KL-8324-01A-11R-2315-07	ABCC13|150000	4.2293
TCGA-KL-8324-01A-11R-2315-07	ABCC1|4363	864.6617
TCGA-KL-8324-01A-11R-2315-07	ABCC2|1244	3.2895
TCGA-KL-8324-01A-11R-2315-07	ABCC3|8714	14.0977
TCGA-KL-8324-01A-11R-2315-07	ABCC4|10257	674.812
TCGA-KL-8324-01A-11R-2315-07	ABCC5|10057	1720.8647
TCGA-KL-8324-01A-11R-2315-07	ABCC6P1|653190	6.5789
TCGA-KL-8324-01A-11R-2315-07	ABCC6P2|730013	38.5338
TCGA-KL-8324-01A-11R-2315-07	ABCC6|368	260.3383
TCGA-KL-8324-01A-11R-2315-07	ABCC8|6833	.4699
TCGA-KL-8324-01A-11R-2315-07	ABCC9|10060	76.5977
TCGA-KL-8324-01A-11R-2315-07	ABCD1|215	940.3195
TCGA-KL-8324-01A-11R-2315-07	ABCD2|225	1.8797
TCGA-KL-8324-01A-11R-2315-07	ABCD3|5825	886.7481
TCGA-KL-8324-01A-11R-2315-07	ABCD4|5826	1364.1917
TCGA-KL-8324-01A-11R-2315-07	ABCE1|6059	580.8271
TCGA-KL-8324-01A-11R-2315-07	ABCF1|23	989.6617
TCGA-KL-8324-01A-11R-2315-07	ABCF2|10061	1552.6316
TCGA-KL-8324-01A-11R-2315-07	ABCF3|55324	977.9135
TCGA-KL-8324-01A-11R-2315-07	ABCG1|9619	1329.4173
TCGA-KL-8324-01A-11R-2315-07	ABCG2|9429	281.9549
TCGA-KL-8324-01A-11R-2315-07	ABCG4|64137	7.5188
TCGA-KL-8324-01A-11R-2315-07	ABCG5|64240	13.6278
TCGA-KL-8324-01A-11R-2315-07	ABCG8|64241	100.5639
TCGA-KL-8324-01A-11R-2315-07	ABHD10|55347	2021.1466
TCGA-KL-8324-01A-11R-2315-07	ABHD11|83451	2332.7068
TCGA-KL-8324-01A-11R-2315-07	ABHD12B|145447	0
TCGA-KL-8324-01A-11R-2315-07	ABHD12|26090	4170.5827
TCGA-KL-8324-01A-11R-2315-07	ABHD13|84945	273.4962
TCGA-KL-8324-01A-11R-2315-07	ABHD14A|25864	364.6617
TCGA-KL-8324-01A-11R-2315-07	ABHD14B|84836	2361.3722
TCGA-KL-8324-01A-11R-2315-07	ABHD15|116236	304.0414
TCGA-KL-8324-01A-11R-2315-07	ABHD1|84696	8.4586
TCGA-KL-8324-01A-11R-2315-07	ABHD2|11057	5944.5489
TCGA-KL-8324-01A-11R-2315-07	ABHD3|171586	687.0301
TCGA-KL-8324-01A-11R-2315-07	ABHD4|63874	1028.6654
TCGA-KL-8324-01A-11R-2315-07	ABHD5|51099	242.9511
TCGA-KL-8324-01A-11R-2315-07	ABHD6|57406	707.7068
TCGA-KL-8324-01A-11R-2315-07	ABHD8|79575	813.4398
TCGA-KL-8324-01A-11R-2315-07	ABI1|10006	1077.6222
TCGA-KL-8324-01A-11R-2315-07	ABI2|10152	485.9023
TCGA-KL-8324-01A-11R-2315-07	ABI3BP|25890	37.594
TCGA-KL-8324-01A-11R-2315-07	ABI3|51225	170.1128
TCGA-KL-8324-01A-11R-2315-07	ABL1|25	2140.9774
TCGA-KL-8324-01A-11R-2315-07	ABL2|27	273.0263
TCGA-KL-8324-01A-11R-2315-07	ABLIM1|3983	3829.4173
TCGA-KL-8324-01A-11R-2315-07	ABLIM2|84448	52.6316
TCGA-KL-8324-01A-11R-2315-07	ABLIM3|22885	84.1165
TCGA-KL-8324-01A-11R-2315-07	ABO|28	1.8797
TCGA-KL-8324-01A-11R-2315-07	ABP1|26	3.2895
TCGA-KL-8324-01A-11R-2315-07	ABRA|137735	.9398
TCGA-KL-8324-01A-11R-2315-07	ABR|29	2304.5113
TCGA-KL-8324-01A-11R-2315-07	ABT1|29777	423.8722
TCGA-KL-8324-01A-11R-2315-07	ABTB1|80325	461.9361
TCGA-KL-8324-01A-11R-2315-07	ABTB2|25841	2887.218
TCGA-KL-8324-01A-11R-2315-07	ACAA1|30	706.297
TCGA-KL-8324-01A-11R-2315-07	ACAA2|10449	3327.5376
TCGA-KL-8324-01A-11R-2315-07	ACACA|31	1145.2068
TCGA-KL-8324-01A-11R-2315-07	ACACB|32	3884.8684
TCGA-KL-8324-01A-11R-2315-07	ACAD10|80724	1650.3759
TCGA-KL-8324-01A-11R-2315-07	ACAD11|84129	342.5752
TCGA-KL-8324-01A-11R-2315-07	ACAD8|27034	1321.4286
TCGA-KL-8324-01A-11R-2315-07	ACAD9|28976	725.5451
TCGA-KL-8324-01A-11R-2315-07	ACADL|33	1068.609
TCGA-KL-8324-01A-11R-2315-07	ACADM|34	366.0714
TCGA-KL-8324-01A-11R-2315-07	ACADSB|36	937.0301
TCGA-KL-8324-01A-11R-2315-07	ACADS|35	6489.1917
TCGA-KL-8324-01A-11R-2315-07	ACADVL|37	8974.1212
TCGA-KL-8324-01A-11R-2315-07	ACAN|176	75.6579
TCGA-KL-8324-01A-11R-2315-07	ACAP1|9744	26.3158
TCGA-KL-8324-01A-11R-2315-07	ACAP2|23527	422.9323
TCGA-KL-8324-01A-11R-2315-07	ACAP3|116983	636.3393
TCGA-KL-8324-01A-11R-2315-07	ACAT1|38	3395.2068
TCGA-KL-8324-01A-11R-2315-07	ACAT2|39	71.7246
TCGA-KL-8324-01A-11R-2315-07	ACBD3|64746	486.8421
TCGA-KL-8324-01A-11R-2315-07	ACBD4|79777	341.6353
TCGA-KL-8324-01A-11R-2315-07	ACBD5|91452	1157.8947
TCGA-KL-8324-01A-11R-2315-07	ACBD6|84320	283.3647
TCGA-KL-8324-01A-11R-2315-07	ACBD7|414149	17.8571
TCGA-KL-8324-01A-11R-2315-07	ACCN1|40	381.5789
TCGA-KL-8324-01A-11R-2315-07	ACCN2|41	42.2932
TCGA-KL-8324-01A-11R-2315-07	ACCN3|9311	5.1692
TCGA-KL-8324-01A-11R-2315-07	ACCN4|55515	0
TCGA-KL-8324-01A-11R-2315-07	ACCN5|51802	0
TCGA-KL-8324-01A-11R-2315-07	ACCSL|390110	.4699
TCGA-KL-8324-01A-11R-2315-07	ACCS|84680	540.4135
TCGA-KL-8324-01A-11R-2315-07	ACD|65057	573.7782
TCGA-KL-8324-01A-11R-2315-07	ACE2|59272	.9398
TCGA-KL-8324-01A-11R-2315-07	ACER1|125981	0
TCGA-KL-8324-01A-11R-2315-07	ACER2|340485	11.7481
TCGA-KL-8324-01A-11R-2315-07	ACER3|55331	173.4023
TCGA-KL-8324-01A-11R-2315-07	ACE|1636	259.8684
TCGA-KL-8324-01A-11R-2315-07	ACHE|43	21.1466
TCGA-KL-8324-01A-11R-2315-07	ACIN1|22985	3018.797
TCGA-KL-8324-01A-11R-2315-07	ACLY|47	1076.1278
TCGA-KL-8324-01A-11R-2315-07	ACMSD|130013	1.8797
TCGA-KL-8324-01A-11R-2315-07	ACN9|57001	98.2143
TCGA-KL-8324-01A-11R-2315-07	ACO1|48	956.7669
TCGA-KL-8324-01A-11R-2315-07	ACO2|50	13157.1758
TCGA-KL-8324-01A-11R-2315-07	ACOT11|26027	584.0695
TCGA-KL-8324-01A-11R-2315-07	ACOT12|134526	0
TCGA-KL-8324-01A-11R-2315-07	ACOT13|55856	365.9305
TCGA-KL-8324-01A-11R-2315-07	ACOT1|641371	1159.7744
TCGA-KL-8324-01A-11R-2315-07	ACOT2|10965	849.6241
TCGA-KL-8324-01A-11R-2315-07	ACOT4|122970	182.8008
TCGA-KL-8324-01A-11R-2315-07	ACOT6|641372	12.218
TCGA-KL-8324-01A-11R-2315-07	ACOT7|11332	884.3985
TCGA-KL-8324-01A-11R-2315-07	ACOT8|10005	978.0498
TCGA-KL-8324-01A-11R-2315-07	ACOT9|23597	429.0414
TCGA-KL-8324-01A-11R-2315-07	ACOX1|51	934.2763
TCGA-KL-8324-01A-11R-2315-07	ACOX2|8309	69.5489
TCGA-KL-8324-01A-11R-2315-07	ACOX3|8310	648.4962
TCGA-KL-8324-01A-11R-2315-07	ACOXL|55289	1.4098
TCGA-KL-8324-01A-11R-2315-07	ACP1|52	882.5188
TCGA-KL-8324-01A-11R-2315-07	ACP2|53	1264.5677
TCGA-KL-8324-01A-11R-2315-07	ACP5|54	5813.9098
TCGA-KL-8324-01A-11R-2315-07	ACP6|51205	350.5639
TCGA-KL-8324-01A-11R-2315-07	ACPL2|92370	257.9887
TCGA-KL-8324-01A-11R-2315-07	ACPP|55	77.5376
TCGA-KL-8324-01A-11R-2315-07	ACPT|93650	0
TCGA-KL-8324-01A-11R-2315-07	ACRBP|84519	3.2895
TCGA-KL-8324-01A-11R-2315-07	ACRC|93953	12.218
TCGA-KL-8324-01A-11R-2315-07	ACRV1|56	0
TCGA-KL-8324-01A-11R-2315-07	ACR|49	4.2293
TCGA-KL-8324-01A-11R-2315-07	ACSBG1|23205	13.1579
TCGA-KL-8324-01A-11R-2315-07	ACSBG2|81616	.9398
TCGA-KL-8324-01A-11R-2315-07	ACSF2|80221	399.4361
TCGA-KL-8324-01A-11R-2315-07	ACSF3|197322	605.2632
TCGA-KL-8324-01A-11R-2315-07	ACSL1|2180	5066.7293
TCGA-KL-8324-01A-11R-2315-07	ACSL3|2181	1624.5301
TCGA-KL-8324-01A-11R-2315-07	ACSL4|2182	119.8308
TCGA-KL-8324-01A-11R-2315-07	ACSL5|51703	622.6504
TCGA-KL-8324-01A-11R-2315-07	ACSL6|23305	5.1692
TCGA-KL-8324-01A-11R-2315-07	ACSM1|116285	15.5075
TCGA-KL-8324-01A-11R-2315-07	ACSM2A|123876	1.8797
TCGA-KL-8324-01A-11R-2315-07	ACSM2B|348158	4.2293
TCGA-KL-8324-01A-11R-2315-07	ACSM3|6296	178.2049
TCGA-KL-8324-01A-11R-2315-07	ACSM4|341392	0
TCGA-KL-8324-01A-11R-2315-07	ACSM5|54988	4.6992
TCGA-KL-8324-01A-11R-2315-07	ACSS1|84532	4401.3158
TCGA-KL-8324-01A-11R-2315-07	ACSS2|55902	1587.8759
TCGA-KL-8324-01A-11R-2315-07	ACSS3|79611	1729.3233
TCGA-KL-8324-01A-11R-2315-07	ACTA1|58	.9398
TCGA-KL-8324-01A-11R-2315-07	ACTA2|59	2640.2068
TCGA-KL-8324-01A-11R-2315-07	ACTBL2|345651	1.8797
TCGA-KL-8324-01A-11R-2315-07	ACTB|60	81864.1917
TCGA-KL-8324-01A-11R-2315-07	ACTC1|70	506.5789
TCGA-KL-8324-01A-11R-2315-07	ACTG1|71	41094.9248
TCGA-KL-8324-01A-11R-2315-07	ACTG2|72	11.7481
TCGA-KL-8324-01A-11R-2315-07	ACTL6A|86	276.3158
TCGA-KL-8324-01A-11R-2315-07	ACTL6B|51412	0
TCGA-KL-8324-01A-11R-2315-07	ACTL7A|10881	0
TCGA-KL-8324-01A-11R-2315-07	ACTL7B|10880	0
TCGA-KL-8324-01A-11R-2315-07	ACTL8|81569	0
TCGA-KL-8324-01A-11R-2315-07	ACTL9|284382	0
TCGA-KL-8324-01A-11R-2315-07	ACTN1|87	424.812
TCGA-KL-8324-01A-11R-2315-07	ACTN2|88	2.8195
TCGA-KL-8324-01A-11R-2315-07	ACTN3|89	1.4098
TCGA-KL-8324-01A-11R-2315-07	ACTN4|81	16832.3026
TCGA-KL-8324-01A-11R-2315-07	ACTR10|55860	1197.3684
TCGA-KL-8324-01A-11R-2315-07	ACTR1A|10121	5832.2368
TCGA-KL-8324-01A-11R-2315-07	ACTR1B|10120	1787.1241
TCGA-KL-8324-01A-11R-2315-07	ACTR2|10097	1186.5602
TCGA-KL-8324-01A-11R-2315-07	ACTR3B|57180	179.9812
TCGA-KL-8324-01A-11R-2315-07	ACTR3C|653857	299.812
TCGA-KL-8324-01A-11R-2315-07	ACTR3|10096	1358.0827
TCGA-KL-8324-01A-11R-2315-07	ACTR5|79913	227.4436
TCGA-KL-8324-01A-11R-2315-07	ACTR6|64431	303.5714
TCGA-KL-8324-01A-11R-2315-07	ACTR8|93973	274.906
TCGA-KL-8324-01A-11R-2315-07	ACTRT1|139741	0
TCGA-KL-8324-01A-11R-2315-07	ACTRT2|140625	0
TCGA-KL-8324-01A-11R-2315-07	ACVR1B|91	3414.9436
TCGA-KL-8324-01A-11R-2315-07	ACVR1C|130399	126.8797
TCGA-KL-8324-01A-11R-2315-07	ACVR1|90	762.688
TCGA-KL-8324-01A-11R-2315-07	ACVR2A|92	214.7556
TCGA-KL-8324-01A-11R-2315-07	ACVR2B|93	137.688
TCGA-KL-8324-01A-11R-2315-07	ACVRL1|94	706.7669
TCGA-KL-8324-01A-11R-2315-07	ACY1|95	603.8534
TCGA-KL-8324-01A-11R-2315-07	ACY3|91703	7.9887
TCGA-KL-8324-01A-11R-2315-07	ACYP1|97	62.9699
TCGA-KL-8324-01A-11R-2315-07	ACYP2|98	175.282
TCGA-KL-8324-01A-11R-2315-07	ADAD1|132612	0
TCGA-KL-8324-01A-11R-2315-07	ADAD2|161931	.4699
TCGA-KL-8324-01A-11R-2315-07	ADAL|161823	284.7744
TCGA-KL-8324-01A-11R-2315-07	ADAM10|102	704.4173
TCGA-KL-8324-01A-11R-2315-07	ADAM11|4185	.4699
TCGA-KL-8324-01A-11R-2315-07	ADAM12|8038	5.6391
TCGA-KL-8324-01A-11R-2315-07	ADAM15|8751	1057.8008
TCGA-KL-8324-01A-11R-2315-07	ADAM17|6868	179.9812
TCGA-KL-8324-01A-11R-2315-07	ADAM18|8749	0
TCGA-KL-8324-01A-11R-2315-07	ADAM19|8728	25.8459
TCGA-KL-8324-01A-11R-2315-07	ADAM20|8748	2.3496
TCGA-KL-8324-01A-11R-2315-07	ADAM21P1|145241	.4699
TCGA-KL-8324-01A-11R-2315-07	ADAM21|8747	1.4098
TCGA-KL-8324-01A-11R-2315-07	ADAM22|53616	54.9812
TCGA-KL-8324-01A-11R-2315-07	ADAM23|8745	4.2293
TCGA-KL-8324-01A-11R-2315-07	ADAM28|10863	9.8684
TCGA-KL-8324-01A-11R-2315-07	ADAM29|11086	0
TCGA-KL-8324-01A-11R-2315-07	ADAM2|2515	24.906
TCGA-KL-8324-01A-11R-2315-07	ADAM30|11085	0
TCGA-KL-8324-01A-11R-2315-07	ADAM32|203102	19.2669
TCGA-KL-8324-01A-11R-2315-07	ADAM33|80332	6.109
TCGA-KL-8324-01A-11R-2315-07	ADAM3A|1587	0
TCGA-KL-8324-01A-11R-2315-07	ADAM5P|255926	0
TCGA-KL-8324-01A-11R-2315-07	ADAM6|8755	116.9126
TCGA-KL-8324-01A-11R-2315-07	ADAM7|8756	0
TCGA-KL-8324-01A-11R-2315-07	ADAM8|101	44.1729
TCGA-KL-8324-01A-11R-2315-07	ADAM9|8754	1578.9474
TCGA-KL-8324-01A-11R-2315-07	ADAMDEC1|27299	.9398
TCGA-KL-8324-01A-11R-2315-07	ADAMTS10|81794	45.5827
TCGA-KL-8324-01A-11R-2315-07	ADAMTS12|81792	7.0489
TCGA-KL-8324-01A-11R-2315-07	ADAMTS13|11093	38.0639
TCGA-KL-8324-01A-11R-2315-07	ADAMTS14|140766	8.4586
TCGA-KL-8324-01A-11R-2315-07	ADAMTS15|170689	13.6278
TCGA-KL-8324-01A-11R-2315-07	ADAMTS16|170690	27.2556
TCGA-KL-8324-01A-11R-2315-07	ADAMTS17|170691	446.8985
TCGA-KL-8324-01A-11R-2315-07	ADAMTS18|170692	179.9812
TCGA-KL-8324-01A-11R-2315-07	ADAMTS19|171019	0
TCGA-KL-8324-01A-11R-2315-07	ADAMTS1|9510	1314.3797
TCGA-KL-8324-01A-11R-2315-07	ADAMTS20|80070	0
TCGA-KL-8324-01A-11R-2315-07	ADAMTS2|9509	25.8459
TCGA-KL-8324-01A-11R-2315-07	ADAMTS3|9508	3.2895
TCGA-KL-8324-01A-11R-2315-07	ADAMTS4|9507	630.6391
TCGA-KL-8324-01A-11R-2315-07	ADAMTS5|11096	149.4361
TCGA-KL-8324-01A-11R-2315-07	ADAMTS6|11174	2.3496
TCGA-KL-8324-01A-11R-2315-07	ADAMTS7|11173	48.8722
TCGA-KL-8324-01A-11R-2315-07	ADAMTS8|11095	3.7594
TCGA-KL-8324-01A-11R-2315-07	ADAMTS9|56999	47.9323
TCGA-KL-8324-01A-11R-2315-07	ADAMTSL1|92949	3444.0789
TCGA-KL-8324-01A-11R-2315-07	ADAMTSL2|9719	585.5263
TCGA-KL-8324-01A-11R-2315-07	ADAMTSL3|57188	44.6429
TCGA-KL-8324-01A-11R-2315-07	ADAMTSL4|54507	167.2932
TCGA-KL-8324-01A-11R-2315-07	ADAMTSL5|339366	13.1579
TCGA-KL-8324-01A-11R-2315-07	ADAP1|11033	2871.0996
TCGA-KL-8324-01A-11R-2315-07	ADAP2|55803	69.0789
TCGA-KL-8324-01A-11R-2315-07	ADARB1|104	598.6842
TCGA-KL-8324-01A-11R-2315-07	ADARB2|105	1.8797
TCGA-KL-8324-01A-11R-2315-07	ADAR|103	3860.4323
TCGA-KL-8324-01A-11R-2315-07	ADAT1|23536	132.9887
TCGA-KL-8324-01A-11R-2315-07	ADAT2|134637	66.7293
TCGA-KL-8324-01A-11R-2315-07	ADAT3|113179	117.9511
TCGA-KL-8324-01A-11R-2315-07	ADA|100	21.1466
TCGA-KL-8324-01A-11R-2315-07	ADCK1|57143	713.8158
TCGA-KL-8324-01A-11R-2315-07	ADCK2|90956	2539.0038
TCGA-KL-8324-01A-11R-2315-07	ADCK4|79934	807.8008
TCGA-KL-8324-01A-11R-2315-07	ADCK5|203054	370.3008
TCGA-KL-8324-01A-11R-2315-07	ADCY10|55811	0
TCGA-KL-8324-01A-11R-2315-07	ADCY1|107	4248.5902
TCGA-KL-8324-01A-11R-2315-07	ADCY2|108	.4699
TCGA-KL-8324-01A-11R-2315-07	ADCY3|109	367.0583
TCGA-KL-8324-01A-11R-2315-07	ADCY4|196883	125.9398
TCGA-KL-8324-01A-11R-2315-07	ADCY5|111	1628.2895
TCGA-KL-8324-01A-11R-2315-07	ADCY6|112	3118.891
TCGA-KL-8324-01A-11R-2315-07	ADCY7|113	459.5865
TCGA-KL-8324-01A-11R-2315-07	ADCY8|114	0
TCGA-KL-8324-01A-11R-2315-07	ADCY9|115	781.015
TCGA-KL-8324-01A-11R-2315-07	ADCYAP1R1|117	.4699
TCGA-KL-8324-01A-11R-2315-07	ADCYAP1|116	2.3496
TCGA-KL-8324-01A-11R-2315-07	ADC|113451	34.7744
TCGA-KL-8324-01A-11R-2315-07	ADD1|118	9817.1992
TCGA-KL-8324-01A-11R-2315-07	ADD2|119	57.3308
TCGA-KL-8324-01A-11R-2315-07	ADD3|120	1003.7594
TCGA-KL-8324-01A-11R-2315-07	ADH1A|124	.4699
TCGA-KL-8324-01A-11R-2315-07	ADH1B|125	98.2143
TCGA-KL-8324-01A-11R-2315-07	ADH1C|126	6.5789
TCGA-KL-8324-01A-11R-2315-07	ADH4|127	.4699
TCGA-KL-8324-01A-11R-2315-07	ADH5|128	2299.3421
TCGA-KL-8324-01A-11R-2315-07	ADH6|130	6.109
TCGA-KL-8324-01A-11R-2315-07	ADH7|131	0
TCGA-KL-8324-01A-11R-2315-07	ADHFE1|137872	98.2143
TCGA-KL-8324-01A-11R-2315-07	ADI1|55256	2609.0226
TCGA-KL-8324-01A-11R-2315-07	ADIG|149685	0
TCGA-KL-8324-01A-11R-2315-07	ADIPOQ|9370	.4699
TCGA-KL-8324-01A-11R-2315-07	ADIPOR1|51094	1371.7105
TCGA-KL-8324-01A-11R-2315-07	ADIPOR2|79602	4981.6729
TCGA-KL-8324-01A-11R-2315-07	ADK|132	467.1053
TCGA-KL-8324-01A-11R-2315-07	ADM2|79924	1326.5977
TCGA-KL-8324-01A-11R-2315-07	ADM|133	4227.9135
TCGA-KL-8324-01A-11R-2315-07	ADNP2|22850	1352.4436
TCGA-KL-8324-01A-11R-2315-07	ADNP|23394	2009.8684
TCGA-KL-8324-01A-11R-2315-07	ADORA1|134	5.1692
TCGA-KL-8324-01A-11R-2315-07	ADORA2A|135	639.7274
TCGA-KL-8324-01A-11R-2315-07	ADORA2B|136	5.1692
TCGA-KL-8324-01A-11R-2315-07	ADORA3|140	34.3045
TCGA-KL-8324-01A-11R-2315-07	ADO|84890	641.4474
TCGA-KL-8324-01A-11R-2315-07	ADPGK|83440	1254.812
TCGA-KL-8324-01A-11R-2315-07	ADPRHL1|113622	28.6654
TCGA-KL-8324-01A-11R-2315-07	ADPRHL2|54936	746.7105
TCGA-KL-8324-01A-11R-2315-07	ADPRH|141	83.6466
TCGA-KL-8324-01A-11R-2315-07	ADRA1A|148	.4699
TCGA-KL-8324-01A-11R-2315-07	ADRA1B|147	24.4361
TCGA-KL-8324-01A-11R-2315-07	ADRA1D|146	5.1692
TCGA-KL-8324-01A-11R-2315-07	ADRA2A|150	44.1729
TCGA-KL-8324-01A-11R-2315-07	ADRA2B|151	182.8008
TCGA-KL-8324-01A-11R-2315-07	ADRA2C|152	28.6654
TCGA-KL-8324-01A-11R-2315-07	ADRB1|153	146.1466
TCGA-KL-8324-01A-11R-2315-07	ADRB2|154	50.7519
TCGA-KL-8324-01A-11R-2315-07	ADRB3|155	0
TCGA-KL-8324-01A-11R-2315-07	ADRBK1|156	3900.8459
TCGA-KL-8324-01A-11R-2315-07	ADRBK2|157	132.9887
TCGA-KL-8324-01A-11R-2315-07	ADRM1|11047	3091.1654
TCGA-KL-8324-01A-11R-2315-07	ADSL|158	709.1165
TCGA-KL-8324-01A-11R-2315-07	ADSSL1|122622	56.8609
TCGA-KL-8324-01A-11R-2315-07	ADSS|159	499.5301
TCGA-KL-8324-01A-11R-2315-07	AEBP1|165	1016.4474
TCGA-KL-8324-01A-11R-2315-07	AEBP2|121536	529.6053
TCGA-KL-8324-01A-11R-2315-07	AEN|64782	1390.5075
TCGA-KL-8324-01A-11R-2315-07	AES|166	30052.6316
TCGA-KL-8324-01A-11R-2315-07	AFAP1L1|134265	243.891
TCGA-KL-8324-01A-11R-2315-07	AFAP1L2|84632	128.7594
TCGA-KL-8324-01A-11R-2315-07	AFAP1|60312	470.8647
TCGA-KL-8324-01A-11R-2315-07	AFARP1|246182	1.4098
TCGA-KL-8324-01A-11R-2315-07	AFF1|4299	2226.0338
TCGA-KL-8324-01A-11R-2315-07	AFF2|2334	.4699
TCGA-KL-8324-01A-11R-2315-07	AFF3|3899	57.8008
TCGA-KL-8324-01A-11R-2315-07	AFF4|27125	1182.8008
TCGA-KL-8324-01A-11R-2315-07	AFG3L1|172	685.1504
TCGA-KL-8324-01A-11R-2315-07	AFG3L2|10939	4393.4633
TCGA-KL-8324-01A-11R-2315-07	AFMID|125061	263.1579
TCGA-KL-8324-01A-11R-2315-07	AFM|173	0
TCGA-KL-8324-01A-11R-2315-07	AFP|174	0
TCGA-KL-8324-01A-11R-2315-07	AFTPH|54812	736.3722
TCGA-KL-8324-01A-11R-2315-07	AG2|387763	244.8308
TCGA-KL-8324-01A-11R-2315-07	AGAP11|119385	105.7378
TCGA-KL-8324-01A-11R-2315-07	AGAP1|116987	195.0188
TCGA-KL-8324-01A-11R-2315-07	AGAP2|116986	71.2406
TCGA-KL-8324-01A-11R-2315-07	AGAP3|116988	3918.2331
TCGA-KL-8324-01A-11R-2315-07	AGAP4|119016	276.3158
TCGA-KL-8324-01A-11R-2315-07	AGAP5|729092	26.7857
TCGA-KL-8324-01A-11R-2315-07	AGAP6|414189	152.7256
TCGA-KL-8324-01A-11R-2315-07	AGAP7|653268	11.7481
TCGA-KL-8324-01A-11R-2315-07	AGAP8|728404	65.7895
TCGA-KL-8324-01A-11R-2315-07	AGA|175	431.8609
TCGA-KL-8324-01A-11R-2315-07	AGBL1|123624	0
TCGA-KL-8324-01A-11R-2315-07	AGBL2|79841	5.6391
TCGA-KL-8324-01A-11R-2315-07	AGBL3|340351	.9398
TCGA-KL-8324-01A-11R-2315-07	AGBL4|84871	7.5188
TCGA-KL-8324-01A-11R-2315-07	AGBL5|60509	567.6786
TCGA-KL-8324-01A-11R-2315-07	AGER|177	65.7895
TCGA-KL-8324-01A-11R-2315-07	AGFG1|3267	1093.0451
TCGA-KL-8324-01A-11R-2315-07	AGFG2|3268	1396.6165
TCGA-KL-8324-01A-11R-2315-07	AGGF1|55109	353.8534
TCGA-KL-8324-01A-11R-2315-07	AGK|55750	636.2782
TCGA-KL-8324-01A-11R-2315-07	AGL|178	508.4586
TCGA-KL-8324-01A-11R-2315-07	AGMAT|79814	39.9436
TCGA-KL-8324-01A-11R-2315-07	AGPAT1|10554	1691.0197
TCGA-KL-8324-01A-11R-2315-07	AGPAT2|10555	2464.7556
TCGA-KL-8324-01A-11R-2315-07	AGPAT3|56894	2832.7068
TCGA-KL-8324-01A-11R-2315-07	AGPAT4|56895	21.6165
TCGA-KL-8324-01A-11R-2315-07	AGPAT5|55326	1261.2782
TCGA-KL-8324-01A-11R-2315-07	AGPAT6|137964	5793.703
TCGA-KL-8324-01A-11R-2315-07	AGPAT9|84803	1152.2556
TCGA-KL-8324-01A-11R-2315-07	AGPHD1|123688	35.2444
TCGA-KL-8324-01A-11R-2315-07	AGPS|8540	359.0226
TCGA-KL-8324-01A-11R-2315-07	AGR2|10551	.4699
TCGA-KL-8324-01A-11R-2315-07	AGR3|155465	0
TCGA-KL-8324-01A-11R-2315-07	AGRN|375790	1646.6165
TCGA-KL-8324-01A-11R-2315-07	AGRP|181	1.4098
TCGA-KL-8324-01A-11R-2315-07	AGTPBP1|23287	117.9511
TCGA-KL-8324-01A-11R-2315-07	AGTR1|185	72.8383
TCGA-KL-8324-01A-11R-2315-07	AGTR2|186	0
TCGA-KL-8324-01A-11R-2315-07	AGTRAP|57085	558.2707
TCGA-KL-8324-01A-11R-2315-07	AGT|183	59.6805
TCGA-KL-8324-01A-11R-2315-07	AGXT2L1|64850	1.4098
TCGA-KL-8324-01A-11R-2315-07	AGXT2L2|85007	315.7754
TCGA-KL-8324-01A-11R-2315-07	AGXT2|64902	7.5188
TCGA-KL-8324-01A-11R-2315-07	AGXT|189	1.4098
TCGA-KL-8324-01A-11R-2315-07	AHCTF1|25909	819.0789
TCGA-KL-8324-01A-11R-2315-07	AHCYL1|10768	3006.5789
TCGA-KL-8324-01A-11R-2315-07	AHCYL2|23382	2547.9323
TCGA-KL-8324-01A-11R-2315-07	AHCY|191	3616.0714
TCGA-KL-8324-01A-11R-2315-07	AHDC1|27245	804.5113
TCGA-KL-8324-01A-11R-2315-07	AHI1|54806	57.3308
TCGA-KL-8324-01A-11R-2315-07	AHNAK2|113146	604.3233
TCGA-KL-8324-01A-11R-2315-07	AHNAK|79026	24664.0038
TCGA-KL-8324-01A-11R-2315-07	AHRR|57491	78.0075
TCGA-KL-8324-01A-11R-2315-07	AHR|196	517.3872
TCGA-KL-8324-01A-11R-2315-07	AHSA1|10598	3703.0075
TCGA-KL-8324-01A-11R-2315-07	AHSA2|130872	242.4812
TCGA-KL-8324-01A-11R-2315-07	AHSG|197	0
TCGA-KL-8324-01A-11R-2315-07	AHSP|51327	.4699
TCGA-KL-8324-01A-11R-2315-07	AICDA|57379	0
TCGA-KL-8324-01A-11R-2315-07	AIDA|64853	494.3609
TCGA-KL-8324-01A-11R-2315-07	AIF1L|83543	2809.6805
TCGA-KL-8324-01A-11R-2315-07	AIF1|199	103.8534
TCGA-KL-8324-01A-11R-2315-07	AIFM1|9131	2560.1504
TCGA-KL-8324-01A-11R-2315-07	AIFM2|84883	884.8684
TCGA-KL-8324-01A-11R-2315-07	AIFM3|150209	72.6739
TCGA-KL-8324-01A-11R-2315-07	AIG1|51390	392.8571
TCGA-KL-8324-01A-11R-2315-07	AIM1L|55057	4.6992
TCGA-KL-8324-01A-11R-2315-07	AIM1|202	837.8759
TCGA-KL-8324-01A-11R-2315-07	AIM2|9447	0
TCGA-KL-8324-01A-11R-2315-07	AIMP1|9255	767.5094
TCGA-KL-8324-01A-11R-2315-07	AIMP2|7965	1176.9925
TCGA-KL-8324-01A-11R-2315-07	AIPL1|23746	0
TCGA-KL-8324-01A-11R-2315-07	AIP|9049	2200.188
TCGA-KL-8324-01A-11R-2315-07	AIRE|326	0
TCGA-KL-8324-01A-11R-2315-07	AJAP1|55966	20.6767
TCGA-KL-8324-01A-11R-2315-07	AK1|203	817.6692
TCGA-KL-8324-01A-11R-2315-07	AK2|204	1322.3684
TCGA-KL-8324-01A-11R-2315-07	AK3L1|205	11.7481
TCGA-KL-8324-01A-11R-2315-07	AK3|50808	1275.8459
TCGA-KL-8324-01A-11R-2315-07	AK5|26289	.4699
TCGA-KL-8324-01A-11R-2315-07	AK7|122481	24.4361
TCGA-KL-8324-01A-11R-2315-07	AKAP10|11216	237.782
TCGA-KL-8324-01A-11R-2315-07	AKAP11|11215	435.1504
TCGA-KL-8324-01A-11R-2315-07	AKAP12|9590	169.1729
TCGA-KL-8324-01A-11R-2315-07	AKAP13|11214	2539.9436
TCGA-KL-8324-01A-11R-2315-07	AKAP14|158798	.4699
TCGA-KL-8324-01A-11R-2315-07	AKAP1|8165	2128.2895
TCGA-KL-8324-01A-11R-2315-07	AKAP2|11217	1365.5498
TCGA-KL-8324-01A-11R-2315-07	AKAP3|10566	7.9887
TCGA-KL-8324-01A-11R-2315-07	AKAP4|8852	0
TCGA-KL-8324-01A-11R-2315-07	AKAP5|9495	16.9173
TCGA-KL-8324-01A-11R-2315-07	AKAP6|9472	264.0977
TCGA-KL-8324-01A-11R-2315-07	AKAP7|9465	128.7594
TCGA-KL-8324-01A-11R-2315-07	AKAP8L|26993	1438.9098
TCGA-KL-8324-01A-11R-2315-07	AKAP8|10270	888.1579
TCGA-KL-8324-01A-11R-2315-07	AKAP9|10142	2807.3308
TCGA-KL-8324-01A-11R-2315-07	AKD1|221264	58.2707
TCGA-KL-8324-01A-11R-2315-07	AKIRIN1|79647	814.8496
TCGA-KL-8324-01A-11R-2315-07	AKIRIN2|55122	465.6955
TCGA-KL-8324-01A-11R-2315-07	AKNAD1|254268	1.8797
TCGA-KL-8324-01A-11R-2315-07	AKNA|80709	433.7406
TCGA-KL-8324-01A-11R-2315-07	AKR1A1|10327	1338.3459
TCGA-KL-8324-01A-11R-2315-07	AKR1B10|57016	0
TCGA-KL-8324-01A-11R-2315-07	AKR1B15|441282	0
TCGA-KL-8324-01A-11R-2315-07	AKR1B1|231	6543.703
TCGA-KL-8324-01A-11R-2315-07	AKR1C1|1645	348.6842
TCGA-KL-8324-01A-11R-2315-07	AKR1C2|1646	367.0113
TCGA-KL-8324-01A-11R-2315-07	AKR1C3|8644	12.218
TCGA-KL-8324-01A-11R-2315-07	AKR1C4|1109	0
TCGA-KL-8324-01A-11R-2315-07	AKR1CL1|340811	0
TCGA-KL-8324-01A-11R-2315-07	AKR1D1|6718	.4699
TCGA-KL-8324-01A-11R-2315-07	AKR1E2|83592	53.5714
TCGA-KL-8324-01A-11R-2315-07	AKR7A2|8574	630.1692
TCGA-KL-8324-01A-11R-2315-07	AKR7A3|22977	789.9436
TCGA-KL-8324-01A-11R-2315-07	AKR7L|246181	45.5827
TCGA-KL-8324-01A-11R-2315-07	AKT1S1|84335	1276.7857
TCGA-KL-8324-01A-11R-2315-07	AKT1|207	9249.5301
TCGA-KL-8324-01A-11R-2315-07	AKT2|208	7270.2068
TCGA-KL-8324-01A-11R-2315-07	AKT3|10000	688.9098
TCGA-KL-8324-01A-11R-2315-07	AKTIP|64400	1203.9286
TCGA-KL-8324-01A-11R-2315-07	ALAD|210	604.7932
TCGA-KL-8324-01A-11R-2315-07	ALAS1|211	1406.015
TCGA-KL-8324-01A-11R-2315-07	ALAS2|212	.4699
TCGA-KL-8324-01A-11R-2315-07	ALB|213	7.0489
TCGA-KL-8324-01A-11R-2315-07	ALCAM|214	564.8496
TCGA-KL-8324-01A-11R-2315-07	ALDH16A1|126133	789.0038
TCGA-KL-8324-01A-11R-2315-07	ALDH18A1|5832	1549.3421
TCGA-KL-8324-01A-11R-2315-07	ALDH1A1|216	1828.4774
TCGA-KL-8324-01A-11R-2315-07	ALDH1A2|8854	6.109
TCGA-KL-8324-01A-11R-2315-07	ALDH1A3|220	576.6588
TCGA-KL-8324-01A-11R-2315-07	ALDH1B1|219	524.906
TCGA-KL-8324-01A-11R-2315-07	ALDH1L1|10840	2395.6767
TCGA-KL-8324-01A-11R-2315-07	ALDH1L2|160428	104.7932
TCGA-KL-8324-01A-11R-2315-07	ALDH2|217	777.7256
TCGA-KL-8324-01A-11R-2315-07	ALDH3A1|218	65.7895
TCGA-KL-8324-01A-11R-2315-07	ALDH3A2|224	1777.2556
TCGA-KL-8324-01A-11R-2315-07	ALDH3B1|221	62.0301
TCGA-KL-8324-01A-11R-2315-07	ALDH3B2|222	5.6391
TCGA-KL-8324-01A-11R-2315-07	ALDH4A1|8659	674.812
TCGA-KL-8324-01A-11R-2315-07	ALDH5A1|7915	477.4436
TCGA-KL-8324-01A-11R-2315-07	ALDH6A1|4329	103.2613
TCGA-KL-8324-01A-11R-2315-07	ALDH7A1|501	618.891
TCGA-KL-8324-01A-11R-2315-07	ALDH8A1|64577	11.7481
TCGA-KL-8324-01A-11R-2315-07	ALDH9A1|223	928.1015
TCGA-KL-8324-01A-11R-2315-07	ALDOA|226	55723.6842
TCGA-KL-8324-01A-11R-2315-07	ALDOB|229	200.6579
TCGA-KL-8324-01A-11R-2315-07	ALDOC|230	321.8985
TCGA-KL-8324-01A-11R-2315-07	ALG10B|144245	259.3985
TCGA-KL-8324-01A-11R-2315-07	ALG10|84920	41.3534
TCGA-KL-8324-01A-11R-2315-07	ALG11|440138	19.2669
TCGA-KL-8324-01A-11R-2315-07	ALG12|79087	1404.6053
TCGA-KL-8324-01A-11R-2315-07	ALG13|79868	537.1241
TCGA-KL-8324-01A-11R-2315-07	ALG14|199857	123.5902
TCGA-KL-8324-01A-11R-2315-07	ALG1L2|644974	0
TCGA-KL-8324-01A-11R-2315-07	ALG1L|200810	43.4821
TCGA-KL-8324-01A-11R-2315-07	ALG1|56052	845.2256
TCGA-KL-8324-01A-11R-2315-07	ALG2|85365	617.9511
TCGA-KL-8324-01A-11R-2315-07	ALG3|10195	450.6579
TCGA-KL-8324-01A-11R-2315-07	ALG5|29880	388.6278
TCGA-KL-8324-01A-11R-2315-07	ALG6|29929	91.1654
TCGA-KL-8324-01A-11R-2315-07	ALG8|79053	457.2368
TCGA-KL-8324-01A-11R-2315-07	ALG9|79796	617.9511
TCGA-KL-8324-01A-11R-2315-07	ALKBH1|8846	296.9925
TCGA-KL-8324-01A-11R-2315-07	ALKBH2|121642	353.3835
TCGA-KL-8324-01A-11R-2315-07	ALKBH3|221120	453.4774
TCGA-KL-8324-01A-11R-2315-07	ALKBH4|54784	578.1344
TCGA-KL-8324-01A-11R-2315-07	ALKBH5|54890	2391.7434
TCGA-KL-8324-01A-11R-2315-07	ALKBH6|84964	315.3195
TCGA-KL-8324-01A-11R-2315-07	ALKBH7|84266	1336.4662
TCGA-KL-8324-01A-11R-2315-07	ALKBH8|91801	145.2068
TCGA-KL-8324-01A-11R-2315-07	ALK|238	4.2293
TCGA-KL-8324-01A-11R-2315-07	ALLC|55821	0
TCGA-KL-8324-01A-11R-2315-07	ALMS1P|200420	.9398
TCGA-KL-8324-01A-11R-2315-07	ALMS1|7840	281.485
TCGA-KL-8324-01A-11R-2315-07	ALOX12B|242	1.8797
TCGA-KL-8324-01A-11R-2315-07	ALOX12P2|245	.4699
TCGA-KL-8324-01A-11R-2315-07	ALOX12|239	5.188
TCGA-KL-8324-01A-11R-2315-07	ALOX15B|247	6.109
TCGA-KL-8324-01A-11R-2315-07	ALOX15|246	0
TCGA-KL-8324-01A-11R-2315-07	ALOX5AP|241	61.0902
TCGA-KL-8324-01A-11R-2315-07	ALOX5|240	32.8947
TCGA-KL-8324-01A-11R-2315-07	ALOXE3|59344	1.4098
TCGA-KL-8324-01A-11R-2315-07	ALPI|248	0
TCGA-KL-8324-01A-11R-2315-07	ALPK1|80216	173.8722
TCGA-KL-8324-01A-11R-2315-07	ALPK2|115701	1.8797
TCGA-KL-8324-01A-11R-2315-07	ALPK3|57538	5216.1654
TCGA-KL-8324-01A-11R-2315-07	ALPL|249	154.6053
TCGA-KL-8324-01A-11R-2315-07	ALPPL2|251	.9398
TCGA-KL-8324-01A-11R-2315-07	ALPP|250	.4699
TCGA-KL-8324-01A-11R-2315-07	ALS2CL|259173	938.9098
TCGA-KL-8324-01A-11R-2315-07	ALS2CR11|151254	0
TCGA-KL-8324-01A-11R-2315-07	ALS2CR12|130540	1.4098
TCGA-KL-8324-01A-11R-2315-07	ALS2CR4|65062	122.6504
TCGA-KL-8324-01A-11R-2315-07	ALS2CR8|79800	67.6692
TCGA-KL-8324-01A-11R-2315-07	ALS2|57679	284.3045
TCGA-KL-8324-01A-11R-2315-07	ALX1|8092	.4699
TCGA-KL-8324-01A-11R-2315-07	ALX3|257	46.9925
TCGA-KL-8324-01A-11R-2315-07	ALX4|60529	.4699
TCGA-KL-8324-01A-11R-2315-07	AMAC1L2|83650	3.7594
TCGA-KL-8324-01A-11R-2315-07	AMAC1L3|643664	0
TCGA-KL-8324-01A-11R-2315-07	AMAC1|146861	0
TCGA-KL-8324-01A-11R-2315-07	AMACR|23600	222.2744
TCGA-KL-8324-01A-11R-2315-07	AMBN|258	0
TCGA-KL-8324-01A-11R-2315-07	AMBP|259	4.2293
TCGA-KL-8324-01A-11R-2315-07	AMBRA1|55626	1678.1015
TCGA-KL-8324-01A-11R-2315-07	AMD1|262	751.3299
TCGA-KL-8324-01A-11R-2315-07	AMDHD1|144193	3.2895
TCGA-KL-8324-01A-11R-2315-07	AMDHD2|51005	466.2406
TCGA-KL-8324-01A-11R-2315-07	AMELX|265	0
TCGA-KL-8324-01A-11R-2315-07	AMELY|266	0
TCGA-KL-8324-01A-11R-2315-07	AMFR|267	7445.9586
TCGA-KL-8324-01A-11R-2315-07	AMHR2|269	0
TCGA-KL-8324-01A-11R-2315-07	AMH|268	5.6391
TCGA-KL-8324-01A-11R-2315-07	AMICA1|120425	39.9436
TCGA-KL-8324-01A-11R-2315-07	AMIGO1|57463	134.3985
TCGA-KL-8324-01A-11R-2315-07	AMIGO2|347902	235.9023
TCGA-KL-8324-01A-11R-2315-07	AMIGO3|386724	39.9436
TCGA-KL-8324-01A-11R-2315-07	AMMECR1L|83607	568.1391
TCGA-KL-8324-01A-11R-2315-07	AMMECR1|9949	166.8233
TCGA-KL-8324-01A-11R-2315-07	AMN1|196394	234.9624
TCGA-KL-8324-01A-11R-2315-07	AMN|81693	421.0526
TCGA-KL-8324-01A-11R-2315-07	AMOTL1|154810	219.9248
TCGA-KL-8324-01A-11R-2315-07	AMOTL2|51421	1540.8835
TCGA-KL-8324-01A-11R-2315-07	AMOT|154796	956.297
TCGA-KL-8324-01A-11R-2315-07	AMPD1|270	0
TCGA-KL-8324-01A-11R-2315-07	AMPD2|271	354.7932
TCGA-KL-8324-01A-11R-2315-07	AMPD3|272	4525.8459
TCGA-KL-8324-01A-11R-2315-07	AMPH|273	3.7594
TCGA-KL-8324-01A-11R-2315-07	AMTN|401138	0
TCGA-KL-8324-01A-11R-2315-07	AMT|275	790.2162
TCGA-KL-8324-01A-11R-2315-07	AMY1A|276	.4699
TCGA-KL-8324-01A-11R-2315-07	AMY2A|279	0
TCGA-KL-8324-01A-11R-2315-07	AMY2B|280	68.4352
TCGA-KL-8324-01A-11R-2315-07	AMZ1|155185	2.3496
TCGA-KL-8324-01A-11R-2315-07	AMZ2P1|201283	98.6842
TCGA-KL-8324-01A-11R-2315-07	AMZ2|51321	1049.3421
TCGA-KL-8324-01A-11R-2315-07	ANAPC10|10393	107.6128
TCGA-KL-8324-01A-11R-2315-07	ANAPC11|51529	1227.4436
TCGA-KL-8324-01A-11R-2315-07	ANAPC13|25847	1222.4765
TCGA-KL-8324-01A-11R-2315-07	ANAPC16|119504	3020.2068
TCGA-KL-8324-01A-11R-2315-07	ANAPC1|64682	217.1053
TCGA-KL-8324-01A-11R-2315-07	ANAPC2|29882	505.6391
TCGA-KL-8324-01A-11R-2315-07	ANAPC4|29945	358.5526
TCGA-KL-8324-01A-11R-2315-07	ANAPC5|51433	3428.1015
TCGA-KL-8324-01A-11R-2315-07	ANAPC7|51434	848.6842
TCGA-KL-8324-01A-11R-2315-07	ANGEL1|23357	967.5752
TCGA-KL-8324-01A-11R-2315-07	ANGEL2|90806	491.5414
TCGA-KL-8324-01A-11R-2315-07	ANGPT1|284	409.7744
TCGA-KL-8324-01A-11R-2315-07	ANGPT2|285	107.6128
TCGA-KL-8324-01A-11R-2315-07	ANGPT4|51378	.4699
TCGA-KL-8324-01A-11R-2315-07	ANGPTL1|9068	117.0113
TCGA-KL-8324-01A-11R-2315-07	ANGPTL2|23452	263.6278
TCGA-KL-8324-01A-11R-2315-07	ANGPTL3|27329	1.4098
TCGA-KL-8324-01A-11R-2315-07	ANGPTL4|51129	86.4662
TCGA-KL-8324-01A-11R-2315-07	ANGPTL5|253935	0
TCGA-KL-8324-01A-11R-2315-07	ANGPTL6|83854	0
TCGA-KL-8324-01A-11R-2315-07	ANGPTL7|10218	.4699
TCGA-KL-8324-01A-11R-2315-07	ANG|283	23.7124
TCGA-KL-8324-01A-11R-2315-07	ANK1|286	34.3045
TCGA-KL-8324-01A-11R-2315-07	ANK2|287	72.8383
TCGA-KL-8324-01A-11R-2315-07	ANK3|288	1393.797
TCGA-KL-8324-01A-11R-2315-07	ANKAR|150709	23.9662
TCGA-KL-8324-01A-11R-2315-07	ANKDD1A|348094	70.9586
TCGA-KL-8324-01A-11R-2315-07	ANKFN1|162282	0
TCGA-KL-8324-01A-11R-2315-07	ANKFY1|51479	1040.8835
TCGA-KL-8324-01A-11R-2315-07	ANKHD1-EIF4EBP3|404734	329.953
TCGA-KL-8324-01A-11R-2315-07	ANKHD1|54882	862.4248
TCGA-KL-8324-01A-11R-2315-07	ANKH|56172	1367.0113
TCGA-KL-8324-01A-11R-2315-07	ANKIB1|54467	715.2256
TCGA-KL-8324-01A-11R-2315-07	ANKK1|255239	0
TCGA-KL-8324-01A-11R-2315-07	ANKLE1|126549	1.8891
TCGA-KL-8324-01A-11R-2315-07	ANKLE2|23141	1499.5301
TCGA-KL-8324-01A-11R-2315-07	ANKMY1|51281	162.1241
TCGA-KL-8324-01A-11R-2315-07	ANKMY2|57037	494.3609
TCGA-KL-8324-01A-11R-2315-07	ANKRA2|57763	128.2895
TCGA-KL-8324-01A-11R-2315-07	ANKRD10|55608	958.0075
TCGA-KL-8324-01A-11R-2315-07	ANKRD11|29123	4243.4539
TCGA-KL-8324-01A-11R-2315-07	ANKRD12|23253	1204.8872
TCGA-KL-8324-01A-11R-2315-07	ANKRD13A|88455	2024.4361
TCGA-KL-8324-01A-11R-2315-07	ANKRD13B|124930	20.2068
TCGA-KL-8324-01A-11R-2315-07	ANKRD13C|81573	330.3571
TCGA-KL-8324-01A-11R-2315-07	ANKRD13D|338692	1746.2406
TCGA-KL-8324-01A-11R-2315-07	ANKRD16|54522	324.6241
TCGA-KL-8324-01A-11R-2315-07	ANKRD17|26057	1714.7556
TCGA-KL-8324-01A-11R-2315-07	ANKRD19|138649	68.609
TCGA-KL-8324-01A-11R-2315-07	ANKRD1|27063	3.7594
TCGA-KL-8324-01A-11R-2315-07	ANKRD20A3|441425	5.1692
TCGA-KL-8324-01A-11R-2315-07	ANKRD20A4|728747	2.8195
TCGA-KL-8324-01A-11R-2315-07	ANKRD20B|729171	3.7594
TCGA-KL-8324-01A-11R-2315-07	ANKRD22|118932	122.1805
TCGA-KL-8324-01A-11R-2315-07	ANKRD23|200539	22.5564
TCGA-KL-8324-01A-11R-2315-07	ANKRD24|170961	10.8083
TCGA-KL-8324-01A-11R-2315-07	ANKRD26P1|124149	.4699
TCGA-KL-8324-01A-11R-2315-07	ANKRD26|22852	206.7669
TCGA-KL-8324-01A-11R-2315-07	ANKRD27|84079	1030.0752
TCGA-KL-8324-01A-11R-2315-07	ANKRD28|23243	538.0639
TCGA-KL-8324-01A-11R-2315-07	ANKRD29|147463	617.4812
TCGA-KL-8324-01A-11R-2315-07	ANKRD2|26287	419.6429
TCGA-KL-8324-01A-11R-2315-07	ANKRD30A|91074	7.9887
TCGA-KL-8324-01A-11R-2315-07	ANKRD30B|374860	0
TCGA-KL-8324-01A-11R-2315-07	ANKRD31|256006	1.4098
TCGA-KL-8324-01A-11R-2315-07	ANKRD32|84250	15.5075
TCGA-KL-8324-01A-11R-2315-07	ANKRD33|341405	0
TCGA-KL-8324-01A-11R-2315-07	ANKRD34A|284615	6.109
TCGA-KL-8324-01A-11R-2315-07	ANKRD34B|340120	.4699
TCGA-KL-8324-01A-11R-2315-07	ANKRD34C|390616	0
TCGA-KL-8324-01A-11R-2315-07	ANKRD35|148741	6.5789
TCGA-KL-8324-01A-11R-2315-07	ANKRD36BP1|84832	18.3271
TCGA-KL-8324-01A-11R-2315-07	ANKRD36B|57730	19.7368
TCGA-KL-8324-01A-11R-2315-07	ANKRD36|375248	112.782
TCGA-KL-8324-01A-11R-2315-07	ANKRD37|353322	55.39
TCGA-KL-8324-01A-11R-2315-07	ANKRD39|51239	161.1842
TCGA-KL-8324-01A-11R-2315-07	ANKRD40|91369	910.7143
TCGA-KL-8324-01A-11R-2315-07	ANKRD42|338699	279.6053
TCGA-KL-8324-01A-11R-2315-07	ANKRD43|134548	398.4962
TCGA-KL-8324-01A-11R-2315-07	ANKRD44|91526	26.3158
TCGA-KL-8324-01A-11R-2315-07	ANKRD45|339416	0
TCGA-KL-8324-01A-11R-2315-07	ANKRD46|157567	554.4314
TCGA-KL-8324-01A-11R-2315-07	ANKRD49|54851	307.3308
TCGA-KL-8324-01A-11R-2315-07	ANKRD50|57182	604.3233
TCGA-KL-8324-01A-11R-2315-07	ANKRD52|283373	1651.3158
TCGA-KL-8324-01A-11R-2315-07	ANKRD53|79998	7.9887
TCGA-KL-8324-01A-11R-2315-07	ANKRD54|129138	1481.6729
TCGA-KL-8324-01A-11R-2315-07	ANKRD55|79722	0
TCGA-KL-8324-01A-11R-2315-07	ANKRD56|345079	478.8534
TCGA-KL-8324-01A-11R-2315-07	ANKRD57|65124	450.188
TCGA-KL-8324-01A-11R-2315-07	ANKRD58|347454	27.7256
TCGA-KL-8324-01A-11R-2315-07	ANKRD5|63926	160.2444
TCGA-KL-8324-01A-11R-2315-07	ANKRD6|22881	161.9267
TCGA-KL-8324-01A-11R-2315-07	ANKRD7|56311	5.6391
TCGA-KL-8324-01A-11R-2315-07	ANKRD9|122416	1634.3985
TCGA-KL-8324-01A-11R-2315-07	ANKS1A|23294	1962.8759
TCGA-KL-8324-01A-11R-2315-07	ANKS1B|56899	3.2895
TCGA-KL-8324-01A-11R-2315-07	ANKS3|124401	1011.2782
TCGA-KL-8324-01A-11R-2315-07	ANKS4B|257629	.4699
TCGA-KL-8324-01A-11R-2315-07	ANKS6|203286	408.3647
TCGA-KL-8324-01A-11R-2315-07	ANKZF1|55139	264.5677
TCGA-KL-8324-01A-11R-2315-07	ANLN|54443	17.8571
TCGA-KL-8324-01A-11R-2315-07	ANO10|55129	1244.3609
TCGA-KL-8324-01A-11R-2315-07	ANO1|55107	175.282
TCGA-KL-8324-01A-11R-2315-07	ANO2|57101	32.8947
TCGA-KL-8324-01A-11R-2315-07	ANO3|63982	7.9887
TCGA-KL-8324-01A-11R-2315-07	ANO4|121601	1646.1466
TCGA-KL-8324-01A-11R-2315-07	ANO5|203859	546.0526
TCGA-KL-8324-01A-11R-2315-07	ANO6|196527	3453.0075
TCGA-KL-8324-01A-11R-2315-07	ANO7|50636	12.688
TCGA-KL-8324-01A-11R-2315-07	ANO8|57719	248.1203
TCGA-KL-8324-01A-11R-2315-07	ANO9|338440	586.9361
TCGA-KL-8324-01A-11R-2315-07	ANP32A|8125	3899.4361
TCGA-KL-8324-01A-11R-2315-07	ANP32B|10541	1807.3308
TCGA-KL-8324-01A-11R-2315-07	ANP32C|23520	6.109
TCGA-KL-8324-01A-11R-2315-07	ANP32D|23519	0
TCGA-KL-8324-01A-11R-2315-07	ANP32E|81611	359.0226
TCGA-KL-8324-01A-11R-2315-07	ANPEP|290	51.6917
TCGA-KL-8324-01A-11R-2315-07	ANTXR1|84168	253.7594
TCGA-KL-8324-01A-11R-2315-07	ANTXR2|118429	584.1165
TCGA-KL-8324-01A-11R-2315-07	ANTXRL|195977	0
TCGA-KL-8324-01A-11R-2315-07	ANUBL1|93550	45.1128
TCGA-KL-8324-01A-11R-2315-07	ANXA10|11199	0
TCGA-KL-8324-01A-11R-2315-07	ANXA11|311	10417.7632
TCGA-KL-8324-01A-11R-2315-07	ANXA13|312	0
TCGA-KL-8324-01A-11R-2315-07	ANXA1|301	354.3233
TCGA-KL-8324-01A-11R-2315-07	ANXA2P1|303	22.0865
TCGA-KL-8324-01A-11R-2315-07	ANXA2P2|304	1546.5226
TCGA-KL-8324-01A-11R-2315-07	ANXA2P3|305	1.8797
TCGA-KL-8324-01A-11R-2315-07	ANXA2|302	5616.5414
TCGA-KL-8324-01A-11R-2315-07	ANXA3|306	1704.8872
TCGA-KL-8324-01A-11R-2315-07	ANXA4|307	3106.203
TCGA-KL-8324-01A-11R-2315-07	ANXA5|308	2367.9511
TCGA-KL-8324-01A-11R-2315-07	ANXA6|309	3310.1504
TCGA-KL-8324-01A-11R-2315-07	ANXA7|310	2815.7895
TCGA-KL-8324-01A-11R-2315-07	ANXA8L1|728113	0
TCGA-KL-8324-01A-11R-2315-07	ANXA8L2|244	0
TCGA-KL-8324-01A-11R-2315-07	ANXA8|653145	0
TCGA-KL-8324-01A-11R-2315-07	ANXA9|8416	138.6278
TCGA-KL-8324-01A-11R-2315-07	AOAH|313	25.8459
TCGA-KL-8324-01A-11R-2315-07	AOC2|314	42.7632
TCGA-KL-8324-01A-11R-2315-07	AOC3|8639	621.7105
TCGA-KL-8324-01A-11R-2315-07	AOX1|316	7.0489
TCGA-KL-8324-01A-11R-2315-07	AOX2P|344454	0
TCGA-KL-8324-01A-11R-2315-07	AP1AR|55435	364.1917
TCGA-KL-8324-01A-11R-2315-07	AP1B1|162	8121.7105
TCGA-KL-8324-01A-11R-2315-07	AP1G1|164	2253.2895
TCGA-KL-8324-01A-11R-2315-07	AP1G2|8906	1771.5742
TCGA-KL-8324-01A-11R-2315-07	AP1M1|8907	2061.5602
TCGA-KL-8324-01A-11R-2315-07	AP1M2|10053	2996.7105
TCGA-KL-8324-01A-11R-2315-07	AP1S1|1174	1097.7444
TCGA-KL-8324-01A-11R-2315-07	AP1S2|8905	250.9398
TCGA-KL-8324-01A-11R-2315-07	AP1S3|130340	109.4925
TCGA-KL-8324-01A-11R-2315-07	AP2A1|160	1673.0263
TCGA-KL-8324-01A-11R-2315-07	AP2A2|161	2398.9662
TCGA-KL-8324-01A-11R-2315-07	AP2B1|163	7159.3045
TCGA-KL-8324-01A-11R-2315-07	AP2M1|1173	4934.2105
TCGA-KL-8324-01A-11R-2315-07	AP2S1|1175	1587.406
TCGA-KL-8324-01A-11R-2315-07	AP3B1|8546	572.3684
TCGA-KL-8324-01A-11R-2315-07	AP3B2|8120	24.4361
TCGA-KL-8324-01A-11R-2315-07	AP3D1|8943	6532.8947
TCGA-KL-8324-01A-11R-2315-07	AP3M1|26985	924.3421
TCGA-KL-8324-01A-11R-2315-07	AP3M2|10947	469.4549
TCGA-KL-8324-01A-11R-2315-07	AP3S1|1176	250.9398
TCGA-KL-8324-01A-11R-2315-07	AP3S2|10239	2351.9032
TCGA-KL-8324-01A-11R-2315-07	AP4B1|10717	150.5545
TCGA-KL-8324-01A-11R-2315-07	AP4E1|23431	271.1466
TCGA-KL-8324-01A-11R-2315-07	AP4M1|9179	571.2829
TCGA-KL-8324-01A-11R-2315-07	AP4S1|11154	70.0188
TCGA-KL-8324-01A-11R-2315-07	APAF1|317	303.1015
TCGA-KL-8324-01A-11R-2315-07	APBA1|320	44.1729
TCGA-KL-8324-01A-11R-2315-07	APBA2|321	30.0752
TCGA-KL-8324-01A-11R-2315-07	APBA3|9546	506.109
TCGA-KL-8324-01A-11R-2315-07	APBB1IP|54518	50.7519
TCGA-KL-8324-01A-11R-2315-07	APBB1|322	1878.7594
TCGA-KL-8324-01A-11R-2315-07	APBB2|323	2746.2406
TCGA-KL-8324-01A-11R-2315-07	APBB3|10307	132.5188
TCGA-KL-8324-01A-11R-2315-07	APC2|10297	16.0996
TCGA-KL-8324-01A-11R-2315-07	APCDD1L|164284	2.8195
TCGA-KL-8324-01A-11R-2315-07	APCDD1|147495	32.4248
TCGA-KL-8324-01A-11R-2315-07	APCS|325	0
TCGA-KL-8324-01A-11R-2315-07	APC|324	301.2218
TCGA-KL-8324-01A-11R-2315-07	APEH|327	2525.3759
TCGA-KL-8324-01A-11R-2315-07	APEX1|328	2352.4436
TCGA-KL-8324-01A-11R-2315-07	APEX2|27301	755.6391
TCGA-KL-8324-01A-11R-2315-07	APH1A|51107	3286.6541
TCGA-KL-8324-01A-11R-2315-07	APH1B|83464	729.7932
TCGA-KL-8324-01A-11R-2315-07	API5|8539	1849.6241
TCGA-KL-8324-01A-11R-2315-07	APIP|51074	536.5273
TCGA-KL-8324-01A-11R-2315-07	APITD1|378708	96.1607
TCGA-KL-8324-01A-11R-2315-07	APLF|200558	18.797
TCGA-KL-8324-01A-11R-2315-07	APLNR|187	527.2556
TCGA-KL-8324-01A-11R-2315-07	APLN|8862	544.1729
TCGA-KL-8324-01A-11R-2315-07	APLP1|333	24.4361
TCGA-KL-8324-01A-11R-2315-07	APLP2|334	41834.5865
TCGA-KL-8324-01A-11R-2315-07	APOA1BP|128240	2648.0263
TCGA-KL-8324-01A-11R-2315-07	APOA1|335	1.8797
TCGA-KL-8324-01A-11R-2315-07	APOA2|336	0
TCGA-KL-8324-01A-11R-2315-07	APOA4|337	.4699
TCGA-KL-8324-01A-11R-2315-07	APOA5|116519	0
TCGA-KL-8324-01A-11R-2315-07	APOB48R|55911	437.0301
TCGA-KL-8324-01A-11R-2315-07	APOBEC1|339	0
TCGA-KL-8324-01A-11R-2315-07	APOBEC2|10930	2.8195
TCGA-KL-8324-01A-11R-2315-07	APOBEC3A|200315	7.0489
TCGA-KL-8324-01A-11R-2315-07	APOBEC3B|9582	92.5752
TCGA-KL-8324-01A-11R-2315-07	APOBEC3C|27350	19.2669
TCGA-KL-8324-01A-11R-2315-07	APOBEC3D|140564	11.2782
TCGA-KL-8324-01A-11R-2315-07	APOBEC3F|200316	57.8008
TCGA-KL-8324-01A-11R-2315-07	APOBEC3G|60489	51.2218
TCGA-KL-8324-01A-11R-2315-07	APOBEC3H|164668	1.4098
TCGA-KL-8324-01A-11R-2315-07	APOBEC4|403314	0
TCGA-KL-8324-01A-11R-2315-07	APOB|338	.9398
TCGA-KL-8324-01A-11R-2315-07	APOC1P1|342	0
TCGA-KL-8324-01A-11R-2315-07	APOC1|341	412.594
TCGA-KL-8324-01A-11R-2315-07	APOC2|344	46.5226
TCGA-KL-8324-01A-11R-2315-07	APOC3|345	0
TCGA-KL-8324-01A-11R-2315-07	APOC4|346	1.4098
TCGA-KL-8324-01A-11R-2315-07	APOD|347	21.1466
TCGA-KL-8324-01A-11R-2315-07	APOE|348	60485.4323
TCGA-KL-8324-01A-11R-2315-07	APOF|319	0
TCGA-KL-8324-01A-11R-2315-07	APOH|350	0
TCGA-KL-8324-01A-11R-2315-07	APOL1|8542	374.0602
TCGA-KL-8324-01A-11R-2315-07	APOL2|23780	1333.6466
TCGA-KL-8324-01A-11R-2315-07	APOL3|80833	279.1353
TCGA-KL-8324-01A-11R-2315-07	APOL4|80832	21.6165
TCGA-KL-8324-01A-11R-2315-07	APOL5|80831	0
TCGA-KL-8324-01A-11R-2315-07	APOL6|80830	933.7406
TCGA-KL-8324-01A-11R-2315-07	APOLD1|81575	1173.4023
TCGA-KL-8324-01A-11R-2315-07	APOM|55937	46.5226
TCGA-KL-8324-01A-11R-2315-07	APOOL|139322	108.0827
TCGA-KL-8324-01A-11R-2315-07	APOO|79135	671.5226
TCGA-KL-8324-01A-11R-2315-07	APPBP2|10513	327.0677
TCGA-KL-8324-01A-11R-2315-07	APPL1|26060	590.6955
TCGA-KL-8324-01A-11R-2315-07	APPL2|55198	608.5526
TCGA-KL-8324-01A-11R-2315-07	APP|351	15435.1504
TCGA-KL-8324-01A-11R-2315-07	APRT|353	4807.8008
TCGA-KL-8324-01A-11R-2315-07	APTX|54840	420.5827
TCGA-KL-8324-01A-11R-2315-07	AQP10|89872	0
TCGA-KL-8324-01A-11R-2315-07	AQP11|282679	12.688
TCGA-KL-8324-01A-11R-2315-07	AQP12A|375318	0
TCGA-KL-8324-01A-11R-2315-07	AQP12B|653437	0
TCGA-KL-8324-01A-11R-2315-07	AQP1|358	843.36
TCGA-KL-8324-01A-11R-2315-07	AQP2|359	2.8195
TCGA-KL-8324-01A-11R-2315-07	AQP3|360	773.4962
TCGA-KL-8324-01A-11R-2315-07	AQP4|361	1.4098
TCGA-KL-8324-01A-11R-2315-07	AQP5|362	0
TCGA-KL-8324-01A-11R-2315-07	AQP6|363	27.2556
TCGA-KL-8324-01A-11R-2315-07	AQP7P1|375719	.4699
TCGA-KL-8324-01A-11R-2315-07	AQP7P3|441432	0
TCGA-KL-8324-01A-11R-2315-07	AQP7|364	26.3158
TCGA-KL-8324-01A-11R-2315-07	AQP8|343	1.4098
TCGA-KL-8324-01A-11R-2315-07	AQP9|366	.4699
TCGA-KL-8324-01A-11R-2315-07	AQPEP|206338	.4699
TCGA-KL-8324-01A-11R-2315-07	AQR|9716	873.1203
TCGA-KL-8324-01A-11R-2315-07	ARAF|369	2601.5038
TCGA-KL-8324-01A-11R-2315-07	ARAP1|116985	10143.6231
TCGA-KL-8324-01A-11R-2315-07	ARAP2|116984	362.782
TCGA-KL-8324-01A-11R-2315-07	ARAP3|64411	325.6579
TCGA-KL-8324-01A-11R-2315-07	ARCN1|372	5528.6654
TCGA-KL-8324-01A-11R-2315-07	ARC|23237	8.4586
TCGA-KL-8324-01A-11R-2315-07	AREG|374	1.4098
TCGA-KL-8324-01A-11R-2315-07	ARF1|375	13236.3722
TCGA-KL-8324-01A-11R-2315-07	ARF3|377	4552.1617
TCGA-KL-8324-01A-11R-2315-07	ARF4|378	1459.5865
TCGA-KL-8324-01A-11R-2315-07	ARF5|381	6346.7669
TCGA-KL-8324-01A-11R-2315-07	ARF6|382	2356.6729
TCGA-KL-8324-01A-11R-2315-07	ARFGAP1|55738	3282.4248
TCGA-KL-8324-01A-11R-2315-07	ARFGAP2|84364	3867.9511
TCGA-KL-8324-01A-11R-2315-07	ARFGAP3|26286	1687.9699
TCGA-KL-8324-01A-11R-2315-07	ARFGEF1|10565	2292.7632
TCGA-KL-8324-01A-11R-2315-07	ARFGEF2|10564	2607.1429
TCGA-KL-8324-01A-11R-2315-07	ARFIP1|27236	1096.3346
TCGA-KL-8324-01A-11R-2315-07	ARFIP2|23647	1631.5789
TCGA-KL-8324-01A-11R-2315-07	ARFRP1|10139	1641.9173
TCGA-KL-8324-01A-11R-2315-07	ARG1|383	.9398
TCGA-KL-8324-01A-11R-2315-07	ARG2|384	332.1898
TCGA-KL-8324-01A-11R-2315-07	ARGFXP2|503640	0
TCGA-KL-8324-01A-11R-2315-07	ARGFX|503582	.4699
TCGA-KL-8324-01A-11R-2315-07	ARGLU1|55082	713.8158
TCGA-KL-8324-01A-11R-2315-07	ARHGAP10|79658	70.4887
TCGA-KL-8324-01A-11R-2315-07	ARHGAP11A|9824	34.3045
TCGA-KL-8324-01A-11R-2315-07	ARHGAP11B|89839	.4699
TCGA-KL-8324-01A-11R-2315-07	ARHGAP12|94134	1611.8421
TCGA-KL-8324-01A-11R-2315-07	ARHGAP15|55843	23.9662
TCGA-KL-8324-01A-11R-2315-07	ARHGAP17|55114	1851.0338
TCGA-KL-8324-01A-11R-2315-07	ARHGAP18|93663	2468.0451
TCGA-KL-8324-01A-11R-2315-07	ARHGAP19|84986	289.9436
TCGA-KL-8324-01A-11R-2315-07	ARHGAP1|392	3675.282
TCGA-KL-8324-01A-11R-2315-07	ARHGAP20|57569	8.9286
TCGA-KL-8324-01A-11R-2315-07	ARHGAP21|57584	2500.4699
TCGA-KL-8324-01A-11R-2315-07	ARHGAP22|58504	26.3158
TCGA-KL-8324-01A-11R-2315-07	ARHGAP23|57636	335.0564
TCGA-KL-8324-01A-11R-2315-07	ARHGAP24|83478	1847.2744
TCGA-KL-8324-01A-11R-2315-07	ARHGAP25|9938	98.6842
TCGA-KL-8324-01A-11R-2315-07	ARHGAP26|23092	153.6654
TCGA-KL-8324-01A-11R-2315-07	ARHGAP27|201176	1426.2218
TCGA-KL-8324-01A-11R-2315-07	ARHGAP28|79822	100.094
TCGA-KL-8324-01A-11R-2315-07	ARHGAP29|9411	503.7594
TCGA-KL-8324-01A-11R-2315-07	ARHGAP30|257106	124.0602
TCGA-KL-8324-01A-11R-2315-07	ARHGAP31|57514	789.0038
TCGA-KL-8324-01A-11R-2315-07	ARHGAP32|9743	766.9173
TCGA-KL-8324-01A-11R-2315-07	ARHGAP33|115703	155.0752
TCGA-KL-8324-01A-11R-2315-07	ARHGAP36|158763	0
TCGA-KL-8324-01A-11R-2315-07	ARHGAP39|80728	665.8835
TCGA-KL-8324-01A-11R-2315-07	ARHGAP42|143872	112.782
TCGA-KL-8324-01A-11R-2315-07	ARHGAP4|393	3245.7707
TCGA-KL-8324-01A-11R-2315-07	ARHGAP5|394	2462.406
TCGA-KL-8324-01A-11R-2315-07	ARHGAP6|395	1123.1203
TCGA-KL-8324-01A-11R-2315-07	ARHGAP8|23779	1304.0836
TCGA-KL-8324-01A-11R-2315-07	ARHGAP9|64333	41.3534
TCGA-KL-8324-01A-11R-2315-07	ARHGDIA|396	8452.5376
TCGA-KL-8324-01A-11R-2315-07	ARHGDIB|397	1028.1955
TCGA-KL-8324-01A-11R-2315-07	ARHGDIG|398	0
TCGA-KL-8324-01A-11R-2315-07	ARHGEF10L|55160	1393.3271
TCGA-KL-8324-01A-11R-2315-07	ARHGEF10|9639	319.5489
TCGA-KL-8324-01A-11R-2315-07	ARHGEF11|9826	1467.5752
TCGA-KL-8324-01A-11R-2315-07	ARHGEF12|23365	4851.0338
TCGA-KL-8324-01A-11R-2315-07	ARHGEF15|22899	336.4662
TCGA-KL-8324-01A-11R-2315-07	ARHGEF16|27237	871.7105
TCGA-KL-8324-01A-11R-2315-07	ARHGEF17|9828	2975.094
TCGA-KL-8324-01A-11R-2315-07	ARHGEF18|23370	3931.391
TCGA-KL-8324-01A-11R-2315-07	ARHGEF19|128272	338.3459
TCGA-KL-8324-01A-11R-2315-07	ARHGEF1|9138	1347.7444
TCGA-KL-8324-01A-11R-2315-07	ARHGEF2|9181	851.9737
TCGA-KL-8324-01A-11R-2315-07	ARHGEF33|100271715	3.7594
TCGA-KL-8324-01A-11R-2315-07	ARHGEF35|445328	385.3383
TCGA-KL-8324-01A-11R-2315-07	ARHGEF37|389337	658.3647
TCGA-KL-8324-01A-11R-2315-07	ARHGEF38|54848	39.0038
TCGA-KL-8324-01A-11R-2315-07	ARHGEF3|50650	549.812
TCGA-KL-8324-01A-11R-2315-07	ARHGEF4|50649	2.3496
TCGA-KL-8324-01A-11R-2315-07	ARHGEF5|7984	902.7256
TCGA-KL-8324-01A-11R-2315-07	ARHGEF6|9459	988.2519
TCGA-KL-8324-01A-11R-2315-07	ARHGEF7|8874	1415.8835
TCGA-KL-8324-01A-11R-2315-07	ARHGEF9|23229	655.0752
TCGA-KL-8324-01A-11R-2315-07	ARID1A|8289	1726.0338
TCGA-KL-8324-01A-11R-2315-07	ARID1B|57492	800.7519
TCGA-KL-8324-01A-11R-2315-07	ARID2|196528	816.7293
TCGA-KL-8324-01A-11R-2315-07	ARID3A|1820	215.2256
TCGA-KL-8324-01A-11R-2315-07	ARID3B|10620	126.8797
TCGA-KL-8324-01A-11R-2315-07	ARID3C|138715	0
TCGA-KL-8324-01A-11R-2315-07	ARID4A|5926	504.6992
TCGA-KL-8324-01A-11R-2315-07	ARID4B|51742	436.0902
TCGA-KL-8324-01A-11R-2315-07	ARID5A|10865	192.1992
TCGA-KL-8324-01A-11R-2315-07	ARID5B|84159	1016.4474
TCGA-KL-8324-01A-11R-2315-07	ARIH1|25820	1522.0865
TCGA-KL-8324-01A-11R-2315-07	ARIH2|10425	1254.6147
TCGA-KL-8324-01A-11R-2315-07	ARL10|285598	9.8684
TCGA-KL-8324-01A-11R-2315-07	ARL11|115761	8.4586
TCGA-KL-8324-01A-11R-2315-07	ARL13A|392509	0
TCGA-KL-8324-01A-11R-2315-07	ARL13B|200894	65.7895
TCGA-KL-8324-01A-11R-2315-07	ARL14|80117	.9398
TCGA-KL-8324-01A-11R-2315-07	ARL15|54622	405.5451
TCGA-KL-8324-01A-11R-2315-07	ARL16|339231	415.8835
TCGA-KL-8324-01A-11R-2315-07	ARL17A|51326	42.5282
TCGA-KL-8324-01A-11R-2315-07	ARL17B|641522	.9821
TCGA-KL-8324-01A-11R-2315-07	ARL1|400	2840.6955
TCGA-KL-8324-01A-11R-2315-07	ARL2BP|23568	2141.4474
TCGA-KL-8324-01A-11R-2315-07	ARL2|402	3093.985
TCGA-KL-8324-01A-11R-2315-07	ARL3|403	517.8571
TCGA-KL-8324-01A-11R-2315-07	ARL4A|10124	348.2143
TCGA-KL-8324-01A-11R-2315-07	ARL4C|10123	93.515
TCGA-KL-8324-01A-11R-2315-07	ARL4D|379	783.3647
TCGA-KL-8324-01A-11R-2315-07	ARL5A|26225	558.7406
TCGA-KL-8324-01A-11R-2315-07	ARL5B|221079	180.9211
TCGA-KL-8324-01A-11R-2315-07	ARL5C|390790	0
TCGA-KL-8324-01A-11R-2315-07	ARL6IP1|23204	5179.9812
TCGA-KL-8324-01A-11R-2315-07	ARL6IP4|51329	4296.9925
TCGA-KL-8324-01A-11R-2315-07	ARL6IP5|10550	3886.7481
TCGA-KL-8324-01A-11R-2315-07	ARL6IP6|151188	216.1654
TCGA-KL-8324-01A-11R-2315-07	ARL6|84100	125.9398
TCGA-KL-8324-01A-11R-2315-07	ARL8A|127829	1562.0301
TCGA-KL-8324-01A-11R-2315-07	ARL8B|55207	1399.906
TCGA-KL-8324-01A-11R-2315-07	ARL9|132946	2.8195
TCGA-KL-8324-01A-11R-2315-07	ARMC10|83787	477.8336
TCGA-KL-8324-01A-11R-2315-07	ARMC1|55156	399.4361
TCGA-KL-8324-01A-11R-2315-07	ARMC2|84071	21.6165
TCGA-KL-8324-01A-11R-2315-07	ARMC3|219681	2.3496
TCGA-KL-8324-01A-11R-2315-07	ARMC4|55130	59.6805
TCGA-KL-8324-01A-11R-2315-07	ARMC5|79798	834.1165
TCGA-KL-8324-01A-11R-2315-07	ARMC6|93436	1599.0742
TCGA-KL-8324-01A-11R-2315-07	ARMC7|79637	564.3797
TCGA-KL-8324-01A-11R-2315-07	ARMC8|25852	367.9511
TCGA-KL-8324-01A-11R-2315-07	ARMC9|80210	67.6692
TCGA-KL-8324-01A-11R-2315-07	ARMCX1|51309	498.5902
TCGA-KL-8324-01A-11R-2315-07	ARMCX2|9823	906.015
TCGA-KL-8324-01A-11R-2315-07	ARMCX3|51566	2205.8271
TCGA-KL-8324-01A-11R-2315-07	ARMCX5|64860	256.5789
TCGA-KL-8324-01A-11R-2315-07	ARMCX6|54470	294.6429
TCGA-KL-8324-01A-11R-2315-07	ARMS2|387715	.4699
TCGA-KL-8324-01A-11R-2315-07	ARNT2|9915	5041.8233
TCGA-KL-8324-01A-11R-2315-07	ARNTL2|56938	.9398
TCGA-KL-8324-01A-11R-2315-07	ARNTL|406	215.2256
TCGA-KL-8324-01A-11R-2315-07	ARNT|405	375
TCGA-KL-8324-01A-11R-2315-07	ARPC1A|10552	3153.2049
TCGA-KL-8324-01A-11R-2315-07	ARPC1B|10095	665.8741
TCGA-KL-8324-01A-11R-2315-07	ARPC2|10109	1431.391
TCGA-KL-8324-01A-11R-2315-07	ARPC3|10094	3571.8985
TCGA-KL-8324-01A-11R-2315-07	ARPC4|10093	2575.5874
TCGA-KL-8324-01A-11R-2315-07	ARPC5L|81873	856.203
TCGA-KL-8324-01A-11R-2315-07	ARPC5|10092	1226.5038
TCGA-KL-8324-01A-11R-2315-07	ARPM1|84517	32.8947
TCGA-KL-8324-01A-11R-2315-07	ARPP19|10776	4082.7068
TCGA-KL-8324-01A-11R-2315-07	ARPP21|10777	0
TCGA-KL-8324-01A-11R-2315-07	ARR3|407	0
TCGA-KL-8324-01A-11R-2315-07	ARRB1|408	115.1316
TCGA-KL-8324-01A-11R-2315-07	ARRB2|409	425.282
TCGA-KL-8324-01A-11R-2315-07	ARRDC1|92714	1562.0301
TCGA-KL-8324-01A-11R-2315-07	ARRDC2|27106	283.3647
TCGA-KL-8324-01A-11R-2315-07	ARRDC3|57561	995.7707
TCGA-KL-8324-01A-11R-2315-07	ARRDC4|91947	823.3083
TCGA-KL-8324-01A-11R-2315-07	ARRDC5|645432	0
TCGA-KL-8324-01A-11R-2315-07	ARSA|410	1482.6128
TCGA-KL-8324-01A-11R-2315-07	ARSB|411	112.312
TCGA-KL-8324-01A-11R-2315-07	ARSD|414	1906.9549
TCGA-KL-8324-01A-11R-2315-07	ARSE|415	850.5639
TCGA-KL-8324-01A-11R-2315-07	ARSF|416	0
TCGA-KL-8324-01A-11R-2315-07	ARSG|22901	114.6617
TCGA-KL-8324-01A-11R-2315-07	ARSH|347527	0
TCGA-KL-8324-01A-11R-2315-07	ARSI|340075	1.8797
TCGA-KL-8324-01A-11R-2315-07	ARSJ|79642	3464.2857
TCGA-KL-8324-01A-11R-2315-07	ARSK|153642	118.891
TCGA-KL-8324-01A-11R-2315-07	ART1|417	.9398
TCGA-KL-8324-01A-11R-2315-07	ART3|419	29.1353
TCGA-KL-8324-01A-11R-2315-07	ART4|420	14.5677
TCGA-KL-8324-01A-11R-2315-07	ART5|116969	78.4774
TCGA-KL-8324-01A-11R-2315-07	ARTN|9048	65.7895
TCGA-KL-8324-01A-11R-2315-07	ARV1|64801	230.7331
TCGA-KL-8324-01A-11R-2315-07	ARVCF|421	1362.782
TCGA-KL-8324-01A-11R-2315-07	ARX|170302	3.7594
TCGA-KL-8324-01A-11R-2315-07	AR|367	177.6316
TCGA-KL-8324-01A-11R-2315-07	AS3MT|57412	927.1617
TCGA-KL-8324-01A-11R-2315-07	ASAH1|427	2008.4586
TCGA-KL-8324-01A-11R-2315-07	ASAH2B|653308	1.4098
TCGA-KL-8324-01A-11R-2315-07	ASAH2|56624	1.8797
TCGA-KL-8324-01A-11R-2315-07	ASAM|79827	0
TCGA-KL-8324-01A-11R-2315-07	ASAP1IT1|29065	0
TCGA-KL-8324-01A-11R-2315-07	ASAP1|50807	400.8459
TCGA-KL-8324-01A-11R-2315-07	ASAP2|8853	1218.515
TCGA-KL-8324-01A-11R-2315-07	ASAP3|55616	2228.8534
TCGA-KL-8324-01A-11R-2315-07	ASB10|136371	0
TCGA-KL-8324-01A-11R-2315-07	ASB11|140456	0
TCGA-KL-8324-01A-11R-2315-07	ASB12|142689	4.2293
TCGA-KL-8324-01A-11R-2315-07	ASB13|79754	1130.6391
TCGA-KL-8324-01A-11R-2315-07	ASB14|142686	4.6992
TCGA-KL-8324-01A-11R-2315-07	ASB15|142685	.4699
TCGA-KL-8324-01A-11R-2315-07	ASB16|92591	146.2359
TCGA-KL-8324-01A-11R-2315-07	ASB17|127247	0
TCGA-KL-8324-01A-11R-2315-07	ASB18|401036	0
TCGA-KL-8324-01A-11R-2315-07	ASB1|51665	326.2829
TCGA-KL-8324-01A-11R-2315-07	ASB2|51676	7.0489
TCGA-KL-8324-01A-11R-2315-07	ASB3|51130	148.9662
TCGA-KL-8324-01A-11R-2315-07	ASB4|51666	0
TCGA-KL-8324-01A-11R-2315-07	ASB5|140458	40.8835
TCGA-KL-8324-01A-11R-2315-07	ASB6|140459	922.6692
TCGA-KL-8324-01A-11R-2315-07	ASB7|140460	433.7406
TCGA-KL-8324-01A-11R-2315-07	ASB8|140461	1266.9173
TCGA-KL-8324-01A-11R-2315-07	ASB9|140462	61.5602
TCGA-KL-8324-01A-11R-2315-07	ASCC1|51008	299.3421
TCGA-KL-8324-01A-11R-2315-07	ASCC2|84164	1891.9173
TCGA-KL-8324-01A-11R-2315-07	ASCC3|10973	323.3083
TCGA-KL-8324-01A-11R-2315-07	ASCL1|429	7.0489
TCGA-KL-8324-01A-11R-2315-07	ASCL2|430	6.109
TCGA-KL-8324-01A-11R-2315-07	ASCL3|56676	530.5451
TCGA-KL-8324-01A-11R-2315-07	ASCL4|121549	17.3872
TCGA-KL-8324-01A-11R-2315-07	ASF1A|25842	274.906
TCGA-KL-8324-01A-11R-2315-07	ASF1B|55723	50.7519
TCGA-KL-8324-01A-11R-2315-07	ASFMR1|100126270	1.4098
TCGA-KL-8324-01A-11R-2315-07	ASGR1|432	2.8195
TCGA-KL-8324-01A-11R-2315-07	ASGR2|433	3.2895
TCGA-KL-8324-01A-11R-2315-07	ASH1L|55870	745.719
TCGA-KL-8324-01A-11R-2315-07	ASH2L|9070	725.5639
TCGA-KL-8324-01A-11R-2315-07	ASIP|434	0
TCGA-KL-8324-01A-11R-2315-07	ASL|435	796.0526
TCGA-KL-8324-01A-11R-2315-07	ASMTL|8623	351.0338
TCGA-KL-8324-01A-11R-2315-07	ASMT|438	2.8195
TCGA-KL-8324-01A-11R-2315-07	ASNA1|439	2258.4586
TCGA-KL-8324-01A-11R-2315-07	ASNSD1|54529	548.8722
TCGA-KL-8324-01A-11R-2315-07	ASNS|440	1093.515
TCGA-KL-8324-01A-11R-2315-07	ASPA|443	2.8195
TCGA-KL-8324-01A-11R-2315-07	ASPDH|554235	9.8684
TCGA-KL-8324-01A-11R-2315-07	ASPG|374569	394.2669
TCGA-KL-8324-01A-11R-2315-07	ASPHD1|253982	42.7632
TCGA-KL-8324-01A-11R-2315-07	ASPHD2|57168	1573.7782
TCGA-KL-8324-01A-11R-2315-07	ASPH|444	2656.2453
TCGA-KL-8324-01A-11R-2315-07	ASPM|259266	9.3985
TCGA-KL-8324-01A-11R-2315-07	ASPN|54829	140.0376
TCGA-KL-8324-01A-11R-2315-07	ASPRV1|151516	56.5038
TCGA-KL-8324-01A-11R-2315-07	ASPSCR1|79058	431.8609
TCGA-KL-8324-01A-11R-2315-07	ASRGL1|80150	76.1278
TCGA-KL-8324-01A-11R-2315-07	ASS1|445	175.282
TCGA-KL-8324-01A-11R-2315-07	ASTE1|28990	64.8543
TCGA-KL-8324-01A-11R-2315-07	ASTL|431705	3.2895
TCGA-KL-8324-01A-11R-2315-07	ASTN1|460	2.8195
TCGA-KL-8324-01A-11R-2315-07	ASTN2|23245	536.6541
TCGA-KL-8324-01A-11R-2315-07	ASXL1|171023	2462.406
TCGA-KL-8324-01A-11R-2315-07	ASXL2|55252	210.9962
TCGA-KL-8324-01A-11R-2315-07	ASXL3|80816	220.8647
TCGA-KL-8324-01A-11R-2315-07	ASZ1|136991	0
TCGA-KL-8324-01A-11R-2315-07	ATAD1|84896	1401.3158
TCGA-KL-8324-01A-11R-2315-07	ATAD2B|54454	135.3383
TCGA-KL-8324-01A-11R-2315-07	ATAD2|29028	190.7895
TCGA-KL-8324-01A-11R-2315-07	ATAD3A|55210	902.7256
TCGA-KL-8324-01A-11R-2315-07	ATAD3B|83858	292.2932
TCGA-KL-8324-01A-11R-2315-07	ATAD3C|219293	7.9887
TCGA-KL-8324-01A-11R-2315-07	ATAD5|79915	7.5188
TCGA-KL-8324-01A-11R-2315-07	ATCAY|85300	.4699
TCGA-KL-8324-01A-11R-2315-07	ATE1|11101	104.3233
TCGA-KL-8324-01A-11R-2315-07	ATF1|466	244.3609
TCGA-KL-8324-01A-11R-2315-07	ATF2|1386	137.688
TCGA-KL-8324-01A-11R-2315-07	ATF3|467	3608.0827
TCGA-KL-8324-01A-11R-2315-07	ATF4|468	13997.1805
TCGA-KL-8324-01A-11R-2315-07	ATF5|22809	2991.0714
TCGA-KL-8324-01A-11R-2315-07	ATF6B|1388	1397.0865
TCGA-KL-8324-01A-11R-2315-07	ATF6|22926	511.7481
TCGA-KL-8324-01A-11R-2315-07	ATF7IP2|80063	8.9286
TCGA-KL-8324-01A-11R-2315-07	ATF7IP|55729	385.8083
TCGA-KL-8324-01A-11R-2315-07	ATF7|11016	1260.6015
TCGA-KL-8324-01A-11R-2315-07	ATG10|83734	48.8722
TCGA-KL-8324-01A-11R-2315-07	ATG12|9140	150.3759
TCGA-KL-8324-01A-11R-2315-07	ATG16L1|55054	383.9286
TCGA-KL-8324-01A-11R-2315-07	ATG16L2|89849	305.5216
TCGA-KL-8324-01A-11R-2315-07	ATG2A|23130	2074.718
TCGA-KL-8324-01A-11R-2315-07	ATG2B|55102	875.9398
TCGA-KL-8324-01A-11R-2315-07	ATG3|64422	475.094
TCGA-KL-8324-01A-11R-2315-07	ATG4A|115201	475.5639
TCGA-KL-8324-01A-11R-2315-07	ATG4B|23192	1664.4737
TCGA-KL-8324-01A-11R-2315-07	ATG4C|84938	84.1165
TCGA-KL-8324-01A-11R-2315-07	ATG4D|84971	2590.0893
TCGA-KL-8324-01A-11R-2315-07	ATG5|9474	690.7895
TCGA-KL-8324-01A-11R-2315-07	ATG7|10533	380.1598
TCGA-KL-8324-01A-11R-2315-07	ATG9A|79065	1710.8929
TCGA-KL-8324-01A-11R-2315-07	ATG9B|285973	11.4427
TCGA-KL-8324-01A-11R-2315-07	ATHL1|80162	68.609
TCGA-KL-8324-01A-11R-2315-07	ATIC|471	550.282
TCGA-KL-8324-01A-11R-2315-07	ATL1|51062	500.9398
TCGA-KL-8324-01A-11R-2315-07	ATL2|64225	1154.1353
TCGA-KL-8324-01A-11R-2315-07	ATL3|25923	391.9173
TCGA-KL-8324-01A-11R-2315-07	ATMIN|23300	2248.5902
TCGA-KL-8324-01A-11R-2315-07	ATM|472	374.0602
TCGA-KL-8324-01A-11R-2315-07	ATN1|1822	9882.0489
TCGA-KL-8324-01A-11R-2315-07	ATOH1|474	0
TCGA-KL-8324-01A-11R-2315-07	ATOH7|220202	2.8195
TCGA-KL-8324-01A-11R-2315-07	ATOH8|84913	234.0226
TCGA-KL-8324-01A-11R-2315-07	ATOX1|475	608.0827
TCGA-KL-8324-01A-11R-2315-07	ATP10A|57194	31.015
TCGA-KL-8324-01A-11R-2315-07	ATP10B|23120	9.3985
TCGA-KL-8324-01A-11R-2315-07	ATP10D|57205	1180.4511
TCGA-KL-8324-01A-11R-2315-07	ATP11A|23250	292.7632
TCGA-KL-8324-01A-11R-2315-07	ATP11B|23200	369.3609
TCGA-KL-8324-01A-11R-2315-07	ATP11C|286410	292.7632
TCGA-KL-8324-01A-11R-2315-07	ATP12A|479	0
TCGA-KL-8324-01A-11R-2315-07	ATP13A1|57130	2909.3045
TCGA-KL-8324-01A-11R-2315-07	ATP13A2|23400	1448.3083
TCGA-KL-8324-01A-11R-2315-07	ATP13A3|79572	507.9887
TCGA-KL-8324-01A-11R-2315-07	ATP13A4|84239	6.109
TCGA-KL-8324-01A-11R-2315-07	ATP13A5|344905	31.485
TCGA-KL-8324-01A-11R-2315-07	ATP1A1|476	23650.3477
TCGA-KL-8324-01A-11R-2315-07	ATP1A2|477	55.4511
TCGA-KL-8324-01A-11R-2315-07	ATP1A3|478	2029.6053
TCGA-KL-8324-01A-11R-2315-07	ATP1A4|480	0
TCGA-KL-8324-01A-11R-2315-07	ATP1B1|481	24179.9953
TCGA-KL-8324-01A-11R-2315-07	ATP1B2|482	97.7444
TCGA-KL-8324-01A-11R-2315-07	ATP1B3|483	715.2256
TCGA-KL-8324-01A-11R-2315-07	ATP1B4|23439	2.3496
TCGA-KL-8324-01A-11R-2315-07	ATP2A1|487	68.609
TCGA-KL-8324-01A-11R-2315-07	ATP2A2|488	6345.8647
TCGA-KL-8324-01A-11R-2315-07	ATP2A3|489	291.3534
TCGA-KL-8324-01A-11R-2315-07	ATP2B1|490	772.5564
TCGA-KL-8324-01A-11R-2315-07	ATP2B2|491	577.5376
TCGA-KL-8324-01A-11R-2315-07	ATP2B3|492	0
TCGA-KL-8324-01A-11R-2315-07	ATP2B4|493	1181.8609
TCGA-KL-8324-01A-11R-2315-07	ATP2C1|27032	1568.1344
TCGA-KL-8324-01A-11R-2315-07	ATP2C2|9914	3.2895
TCGA-KL-8324-01A-11R-2315-07	ATP4A|495	0
TCGA-KL-8324-01A-11R-2315-07	ATP4B|496	2.8195
TCGA-KL-8324-01A-11R-2315-07	ATP5A1|498	29970.8647
TCGA-KL-8324-01A-11R-2315-07	ATP5B|506	28185.1504
TCGA-KL-8324-01A-11R-2315-07	ATP5C1|509	6435.1504
TCGA-KL-8324-01A-11R-2315-07	ATP5D|513	6999.5301
TCGA-KL-8324-01A-11R-2315-07	ATP5EP2|432369	85.5263
TCGA-KL-8324-01A-11R-2315-07	ATP5E|514	9329.4173
TCGA-KL-8324-01A-11R-2315-07	ATP5F1|515	2237.782
TCGA-KL-8324-01A-11R-2315-07	ATP5G1|516	986.8421
TCGA-KL-8324-01A-11R-2315-07	ATP5G2|517	8153.6654
TCGA-KL-8324-01A-11R-2315-07	ATP5G3|518	5445.0188
TCGA-KL-8324-01A-11R-2315-07	ATP5H|10476	2637.218
TCGA-KL-8324-01A-11R-2315-07	ATP5I|521	3921.0855
TCGA-KL-8324-01A-11R-2315-07	ATP5J2|9551	2796.0526
TCGA-KL-8324-01A-11R-2315-07	ATP5J|522	2081.4991
TCGA-KL-8324-01A-11R-2315-07	ATP5L2|267020	1.4098
TCGA-KL-8324-01A-11R-2315-07	ATP5L|10632	6868.4211
TCGA-KL-8324-01A-11R-2315-07	ATP5O|539	2817.6692
TCGA-KL-8324-01A-11R-2315-07	ATP5SL|55101	2178.1015
TCGA-KL-8324-01A-11R-2315-07	ATP5S|27109	179.9812
TCGA-KL-8324-01A-11R-2315-07	ATP6AP1L|92270	12.218
TCGA-KL-8324-01A-11R-2315-07	ATP6AP1|537	14281.9549
TCGA-KL-8324-01A-11R-2315-07	ATP6AP2|10159	11627.8195
TCGA-KL-8324-01A-11R-2315-07	ATP6V0A1|535	712.8759
TCGA-KL-8324-01A-11R-2315-07	ATP6V0A2|23545	481.203
TCGA-KL-8324-01A-11R-2315-07	ATP6V0A4|50617	19898.125
TCGA-KL-8324-01A-11R-2315-07	ATP6V0B|533	9250.9398
TCGA-KL-8324-01A-11R-2315-07	ATP6V0C|527	21267.063
TCGA-KL-8324-01A-11R-2315-07	ATP6V0D1|9114	5102.4436
TCGA-KL-8324-01A-11R-2315-07	ATP6V0D2|245972	24178.5714
TCGA-KL-8324-01A-11R-2315-07	ATP6V0E1|8992	3483.5526
TCGA-KL-8324-01A-11R-2315-07	ATP6V0E2|155066	4014.61
TCGA-KL-8324-01A-11R-2315-07	ATP6V1A|523	4711.9361
TCGA-KL-8324-01A-11R-2315-07	ATP6V1B1|525	18767.3872
TCGA-KL-8324-01A-11R-2315-07	ATP6V1B2|526	1735.9023
TCGA-KL-8324-01A-11R-2315-07	ATP6V1C1|528	1771.1466
TCGA-KL-8324-01A-11R-2315-07	ATP6V1C2|245973	811.0714
TCGA-KL-8324-01A-11R-2315-07	ATP6V1D|51382	2619.8308
TCGA-KL-8324-01A-11R-2315-07	ATP6V1E1|529	4795.5827
TCGA-KL-8324-01A-11R-2315-07	ATP6V1E2|90423	45.1128
TCGA-KL-8324-01A-11R-2315-07	ATP6V1F|9296	7458.6231
TCGA-KL-8324-01A-11R-2315-07	ATP6V1G1|9550	1949.718
TCGA-KL-8324-01A-11R-2315-07	ATP6V1G2|534	8.4492
TCGA-KL-8324-01A-11R-2315-07	ATP6V1G3|127124	2484.9624
TCGA-KL-8324-01A-11R-2315-07	ATP6V1H|51606	3898.0263
TCGA-KL-8324-01A-11R-2315-07	ATP7A|538	1178.1015
TCGA-KL-8324-01A-11R-2315-07	ATP7B|540	261.7481
TCGA-KL-8324-01A-11R-2315-07	ATP8A1|10396	865.1316
TCGA-KL-8324-01A-11R-2315-07	ATP8A2|51761	0
TCGA-KL-8324-01A-11R-2315-07	ATP8B1|5205	955.1974
TCGA-KL-8324-01A-11R-2315-07	ATP8B2|57198	115.1316
TCGA-KL-8324-01A-11R-2315-07	ATP8B3|148229	6.5789
TCGA-KL-8324-01A-11R-2315-07	ATP8B4|79895	154.6053
TCGA-KL-8324-01A-11R-2315-07	ATP8B5P|158381	56.391
TCGA-KL-8324-01A-11R-2315-07	ATP9A|10079	2684.2105
TCGA-KL-8324-01A-11R-2315-07	ATP9B|374868	692.1992
TCGA-KL-8324-01A-11R-2315-07	ATPAF1|64756	1715.0141
TCGA-KL-8324-01A-11R-2315-07	ATPAF2|91647	394.7368
TCGA-KL-8324-01A-11R-2315-07	ATPBD4|89978	236.3722
TCGA-KL-8324-01A-11R-2315-07	ATPIF1|93974	1428.1015
TCGA-KL-8324-01A-11R-2315-07	ATRIP|84126	305.8929
TCGA-KL-8324-01A-11R-2315-07	ATRNL1|26033	18.3271
TCGA-KL-8324-01A-11R-2315-07	ATRN|8455	3522.5564
TCGA-KL-8324-01A-11R-2315-07	ATRX|546	1257.9887
TCGA-KL-8324-01A-11R-2315-07	ATR|545	267.8571
TCGA-KL-8324-01A-11R-2315-07	ATXN10|25814	1418.2331
TCGA-KL-8324-01A-11R-2315-07	ATXN1L|342371	1319.0789
TCGA-KL-8324-01A-11R-2315-07	ATXN1|6310	447.8383
TCGA-KL-8324-01A-11R-2315-07	ATXN2L|11273	4935.6203
TCGA-KL-8324-01A-11R-2315-07	ATXN2|6311	1156.485
TCGA-KL-8324-01A-11R-2315-07	ATXN3L|92552	0
TCGA-KL-8324-01A-11R-2315-07	ATXN3|4287	217.1053
TCGA-KL-8324-01A-11R-2315-07	ATXN7L1|222255	245.7707
TCGA-KL-8324-01A-11R-2315-07	ATXN7L2|127002	105.7331
TCGA-KL-8324-01A-11R-2315-07	ATXN7L3B|552889	2807.3308
TCGA-KL-8324-01A-11R-2315-07	ATXN7L3|56970	1291.8233
TCGA-KL-8324-01A-11R-2315-07	ATXN7|6314	400.3759
TCGA-KL-8324-01A-11R-2315-07	ATXN8OS|6315	0
TCGA-KL-8324-01A-11R-2315-07	AUH|549	856.203
TCGA-KL-8324-01A-11R-2315-07	AUP1|550	1294.3468
TCGA-KL-8324-01A-11R-2315-07	AURKAIP1|54998	2546.9925
TCGA-KL-8324-01A-11R-2315-07	AURKAPS1|6791	9.8684
TCGA-KL-8324-01A-11R-2315-07	AURKA|6790	167.2932
TCGA-KL-8324-01A-11R-2315-07	AURKB|9212	7.0489
TCGA-KL-8324-01A-11R-2315-07	AURKC|6795	12.218
TCGA-KL-8324-01A-11R-2315-07	AUTS2|26053	1901.3158
TCGA-KL-8324-01A-11R-2315-07	AVEN|57099	141.9173
TCGA-KL-8324-01A-11R-2315-07	AVIL|10677	24.906
TCGA-KL-8324-01A-11R-2315-07	AVL9|23080	235.4323
TCGA-KL-8324-01A-11R-2315-07	AVPI1|60370	428.5714
TCGA-KL-8324-01A-11R-2315-07	AVPR1A|552	221.8045
TCGA-KL-8324-01A-11R-2315-07	AVPR1B|553	0
TCGA-KL-8324-01A-11R-2315-07	AVPR2|554	36.6541
TCGA-KL-8324-01A-11R-2315-07	AVP|551	.4699
TCGA-KL-8324-01A-11R-2315-07	AWAT1|158833	0
TCGA-KL-8324-01A-11R-2315-07	AWAT2|158835	0
TCGA-KL-8324-01A-11R-2315-07	AXIN1|8312	2161.6541
TCGA-KL-8324-01A-11R-2315-07	AXIN2|8313	68.1391
TCGA-KL-8324-01A-11R-2315-07	AXL|558	190.3195
TCGA-KL-8324-01A-11R-2315-07	AZGP1|563	2.3496
TCGA-KL-8324-01A-11R-2315-07	AZI1|22994	494.3609
TCGA-KL-8324-01A-11R-2315-07	AZI2|64343	390.5075
TCGA-KL-8324-01A-11R-2315-07	AZIN1|51582	2329.4173
TCGA-KL-8324-01A-11R-2315-07	AZU1|566	1.8797
TCGA-KL-8324-01A-11R-2315-07	B2M|567	60228.8534
TCGA-KL-8324-01A-11R-2315-07	B3GALNT1|8706	198.3083
TCGA-KL-8324-01A-11R-2315-07	B3GALNT2|148789	542.6645
TCGA-KL-8324-01A-11R-2315-07	B3GALT1|8708	0
TCGA-KL-8324-01A-11R-2315-07	B3GALT2|8707	2.3496
TCGA-KL-8324-01A-11R-2315-07	B3GALT4|8705	254.6992
TCGA-KL-8324-01A-11R-2315-07	B3GALT5|10317	.4699
TCGA-KL-8324-01A-11R-2315-07	B3GALT6|126792	622.1805
TCGA-KL-8324-01A-11R-2315-07	B3GALTL|145173	232.1429
TCGA-KL-8324-01A-11R-2315-07	B3GAT1|27087	2.8195
TCGA-KL-8324-01A-11R-2315-07	B3GAT2|135152	4.9154
TCGA-KL-8324-01A-11R-2315-07	B3GAT3|26229	2149.4361
TCGA-KL-8324-01A-11R-2315-07	B3GNT1|11041	784.3045
TCGA-KL-8324-01A-11R-2315-07	B3GNT2|10678	702.0677
TCGA-KL-8324-01A-11R-2315-07	B3GNT3|10331	1.8797
TCGA-KL-8324-01A-11R-2315-07	B3GNT4|79369	21.6165
TCGA-KL-8324-01A-11R-2315-07	B3GNT5|84002	394.2669
TCGA-KL-8324-01A-11R-2315-07	B3GNT6|192134	0
TCGA-KL-8324-01A-11R-2315-07	B3GNT7|93010	15.9774
TCGA-KL-8324-01A-11R-2315-07	B3GNT8|374907	976.9737
TCGA-KL-8324-01A-11R-2315-07	B3GNT9|84752	595.4793
TCGA-KL-8324-01A-11R-2315-07	B3GNTL1|146712	25.9117
TCGA-KL-8324-01A-11R-2315-07	B4GALNT1|2583	15.484
TCGA-KL-8324-01A-11R-2315-07	B4GALNT2|124872	1147.5564
TCGA-KL-8324-01A-11R-2315-07	B4GALNT3|283358	1714.2857
TCGA-KL-8324-01A-11R-2315-07	B4GALNT4|338707	.9398
TCGA-KL-8324-01A-11R-2315-07	B4GALT1|2683	1930.4511
TCGA-KL-8324-01A-11R-2315-07	B4GALT2|8704	2093.985
TCGA-KL-8324-01A-11R-2315-07	B4GALT3|8703	1341.1654
TCGA-KL-8324-01A-11R-2315-07	B4GALT4|8702	224.6241
TCGA-KL-8324-01A-11R-2315-07	B4GALT5|9334	1741.5414
TCGA-KL-8324-01A-11R-2315-07	B4GALT6|9331	698.3083
TCGA-KL-8324-01A-11R-2315-07	B4GALT7|11285	805.4511
TCGA-KL-8324-01A-11R-2315-07	B9D1|27077	58.2707
TCGA-KL-8324-01A-11R-2315-07	B9D2|80776	105.7331
TCGA-KL-8324-01A-11R-2315-07	BAALC|79870	7184.6805
TCGA-KL-8324-01A-11R-2315-07	BAAT|570	.9398
TCGA-KL-8324-01A-11R-2315-07	BACE1|23621	1500.4699
TCGA-KL-8324-01A-11R-2315-07	BACE2|25825	2609.9624
TCGA-KL-8324-01A-11R-2315-07	BACH1|571	463.8158
TCGA-KL-8324-01A-11R-2315-07	BACH2|60468	19.2669
TCGA-KL-8324-01A-11R-2315-07	BAD|572	2335.2068
TCGA-KL-8324-01A-11R-2315-07	BAG1|573	2959.7415
TCGA-KL-8324-01A-11R-2315-07	BAG2|9532	67.1992
TCGA-KL-8324-01A-11R-2315-07	BAG3|9531	3547.4624
TCGA-KL-8324-01A-11R-2315-07	BAG4|9530	113.7218
TCGA-KL-8324-01A-11R-2315-07	BAG5|9529	1713.8158
TCGA-KL-8324-01A-11R-2315-07	BAGE2|85319	.4699
TCGA-KL-8324-01A-11R-2315-07	BAGE|574	0
TCGA-KL-8324-01A-11R-2315-07	BAHCC1|57597	761.2782
TCGA-KL-8324-01A-11R-2315-07	BAHD1|22893	4640.9774
TCGA-KL-8324-01A-11R-2315-07	BAI1|575	12.688
TCGA-KL-8324-01A-11R-2315-07	BAI2|576	7.5188
TCGA-KL-8324-01A-11R-2315-07	BAI3|577	3.7594
TCGA-KL-8324-01A-11R-2315-07	BAIAP2L1|55971	2996.7105
TCGA-KL-8324-01A-11R-2315-07	BAIAP2L2|80115	2.3496
TCGA-KL-8324-01A-11R-2315-07	BAIAP2|10458	364.6617
TCGA-KL-8324-01A-11R-2315-07	BAIAP3|8938	1656.5508
TCGA-KL-8324-01A-11R-2315-07	BAK1|578	424.812
TCGA-KL-8324-01A-11R-2315-07	BAMBI|25805	97.7444
TCGA-KL-8324-01A-11R-2315-07	BANF1|8815	4450.6579
TCGA-KL-8324-01A-11R-2315-07	BANF2|140836	0
TCGA-KL-8324-01A-11R-2315-07	BANK1|55024	39.9436
TCGA-KL-8324-01A-11R-2315-07	BANP|54971	221.3346
TCGA-KL-8324-01A-11R-2315-07	BAP1|8314	2542.7632
TCGA-KL-8324-01A-11R-2315-07	BARD1|580	5.6391
TCGA-KL-8324-01A-11R-2315-07	BARHL1|56751	0
TCGA-KL-8324-01A-11R-2315-07	BARHL2|343472	0
TCGA-KL-8324-01A-11R-2315-07	BARX1|56033	0
TCGA-KL-8324-01A-11R-2315-07	BARX2|8538	802.6316
TCGA-KL-8324-01A-11R-2315-07	BASE|317716	0
TCGA-KL-8324-01A-11R-2315-07	BASP1|10409	206.7669
TCGA-KL-8324-01A-11R-2315-07	BAT1|7919	2748.5996
TCGA-KL-8324-01A-11R-2315-07	BAT2L1|84726	5012.0677
TCGA-KL-8324-01A-11R-2315-07	BAT2L2|23215	1432.3308
TCGA-KL-8324-01A-11R-2315-07	BAT2|7916	5250
TCGA-KL-8324-01A-11R-2315-07	BAT3|7917	2976.5038
TCGA-KL-8324-01A-11R-2315-07	BAT4|7918	394.2669
TCGA-KL-8324-01A-11R-2315-07	BAT5|7920	965.6955
TCGA-KL-8324-01A-11R-2315-07	BATF2|116071	290.8835
TCGA-KL-8324-01A-11R-2315-07	BATF3|55509	3.7594
TCGA-KL-8324-01A-11R-2315-07	BATF|10538	5.6391
TCGA-KL-8324-01A-11R-2315-07	BAX|581	884.3985
TCGA-KL-8324-01A-11R-2315-07	BAZ1A|11177	294.6429
TCGA-KL-8324-01A-11R-2315-07	BAZ1B|9031	2424.3421
TCGA-KL-8324-01A-11R-2315-07	BAZ2A|11176	3042.6692
TCGA-KL-8324-01A-11R-2315-07	BAZ2B|29994	537.3919
TCGA-KL-8324-01A-11R-2315-07	BBC3|27113	748.1203
TCGA-KL-8324-01A-11R-2315-07	BBOX1|8424	6.5789
TCGA-KL-8324-01A-11R-2315-07	BBS10|79738	237.312
TCGA-KL-8324-01A-11R-2315-07	BBS12|166379	160.2444
TCGA-KL-8324-01A-11R-2315-07	BBS1|582	1012.218
TCGA-KL-8324-01A-11R-2315-07	BBS2|583	750
TCGA-KL-8324-01A-11R-2315-07	BBS4|585	382.9887
TCGA-KL-8324-01A-11R-2315-07	BBS5|129880	220.3947
TCGA-KL-8324-01A-11R-2315-07	BBS7|55212	179.9812
TCGA-KL-8324-01A-11R-2315-07	BBS9|27241	156.015
TCGA-KL-8324-01A-11R-2315-07	BBX|56987	945.4887
TCGA-KL-8324-01A-11R-2315-07	BCAM|4059	13394.7368
TCGA-KL-8324-01A-11R-2315-07	BCAN|63827	.4699
TCGA-KL-8324-01A-11R-2315-07	BCAP29|55973	1985.9023
TCGA-KL-8324-01A-11R-2315-07	BCAP31|10134	8015.9774
TCGA-KL-8324-01A-11R-2315-07	BCAR1|9564	6468.0451
TCGA-KL-8324-01A-11R-2315-07	BCAR3|8412	180.4511
TCGA-KL-8324-01A-11R-2315-07	BCAR4|400500	0
TCGA-KL-8324-01A-11R-2315-07	BCAS1|8537	20.2068
TCGA-KL-8324-01A-11R-2315-07	BCAS2|10286	349.5677
TCGA-KL-8324-01A-11R-2315-07	BCAS3|54828	337.8759
TCGA-KL-8324-01A-11R-2315-07	BCAS4|55653	2282.4248
TCGA-KL-8324-01A-11R-2315-07	BCAT1|586	51.6917
TCGA-KL-8324-01A-11R-2315-07	BCAT2|587	2146.1466
TCGA-KL-8324-01A-11R-2315-07	BCCIP|56647	970.2162
TCGA-KL-8324-01A-11R-2315-07	BCDIN3D|144233	237.2086
TCGA-KL-8324-01A-11R-2315-07	BCHE|590	0
TCGA-KL-8324-01A-11R-2315-07	BCKDHA|593	3684.2105
TCGA-KL-8324-01A-11R-2315-07	BCKDHB|594	312.0301
TCGA-KL-8324-01A-11R-2315-07	BCKDK|10295	1600.5639
TCGA-KL-8324-01A-11R-2315-07	BCL10|8915	253.7594
TCGA-KL-8324-01A-11R-2315-07	BCL11A|53335	.4699
TCGA-KL-8324-01A-11R-2315-07	BCL11B|64919	12.218
TCGA-KL-8324-01A-11R-2315-07	BCL2A1|597	5.6391
TCGA-KL-8324-01A-11R-2315-07	BCL2L10|10017	36.6541
TCGA-KL-8324-01A-11R-2315-07	BCL2L11|10018	715.2256
TCGA-KL-8324-01A-11R-2315-07	BCL2L12|83596	285.5122
TCGA-KL-8324-01A-11R-2315-07	BCL2L13|23786	2409.3045
TCGA-KL-8324-01A-11R-2315-07	BCL2L14|79370	.9398
TCGA-KL-8324-01A-11R-2315-07	BCL2L15|440603	.9398
TCGA-KL-8324-01A-11R-2315-07	BCL2L1|598	7716.1654
TCGA-KL-8324-01A-11R-2315-07	BCL2L2|599	1764.1682
TCGA-KL-8324-01A-11R-2315-07	BCL2|596	2627.3496
TCGA-KL-8324-01A-11R-2315-07	BCL3|602	387.688
TCGA-KL-8324-01A-11R-2315-07	BCL6B|255877	204.8872
TCGA-KL-8324-01A-11R-2315-07	BCL6|604	338.8158
TCGA-KL-8324-01A-11R-2315-07	BCL7A|605	2231.203
TCGA-KL-8324-01A-11R-2315-07	BCL7B|9275	2142.8571
TCGA-KL-8324-01A-11R-2315-07	BCL7C|9274	1110.9023
TCGA-KL-8324-01A-11R-2315-07	BCL8|606	2.8195
TCGA-KL-8324-01A-11R-2315-07	BCL9L|283149	1540.8835
TCGA-KL-8324-01A-11R-2315-07	BCL9|607	721.8045
TCGA-KL-8324-01A-11R-2315-07	BCLAF1|9774	1234.4925
TCGA-KL-8324-01A-11R-2315-07	BCMO1|53630	0
TCGA-KL-8324-01A-11R-2315-07	BCO2|83875	70.4887
TCGA-KL-8324-01A-11R-2315-07	BCORL1|63035	608.0827
TCGA-KL-8324-01A-11R-2315-07	BCORL2|286554	0
TCGA-KL-8324-01A-11R-2315-07	BCOR|54880	1138.6278
TCGA-KL-8324-01A-11R-2315-07	BCR|613	6291.8233
TCGA-KL-8324-01A-11R-2315-07	BCS1L|617	360.7143
TCGA-KL-8324-01A-11R-2315-07	BCYRN1|618	0
TCGA-KL-8324-01A-11R-2315-07	BDH1|622	725.094
TCGA-KL-8324-01A-11R-2315-07	BDH2|56898	1711.4662
TCGA-KL-8324-01A-11R-2315-07	BDKRB1|623	438.4398
TCGA-KL-8324-01A-11R-2315-07	BDKRB2|624	1854.7932
TCGA-KL-8324-01A-11R-2315-07	BDNFOS|497258	68.5996
TCGA-KL-8324-01A-11R-2315-07	BDNF|627	1.8891
TCGA-KL-8324-01A-11R-2315-07	BDP1|55814	352.9135
TCGA-KL-8324-01A-11R-2315-07	BEAN|146227	9.8684
TCGA-KL-8324-01A-11R-2315-07	BECN1|8678	651.7434
TCGA-KL-8324-01A-11R-2315-07	BEGAIN|57596	13.1579
TCGA-KL-8324-01A-11R-2315-07	BEND2|139105	0
TCGA-KL-8324-01A-11R-2315-07	BEND3|57673	109.9624
TCGA-KL-8324-01A-11R-2315-07	BEND4|389206	.4699
TCGA-KL-8324-01A-11R-2315-07	BEND5|79656	155.5451
TCGA-KL-8324-01A-11R-2315-07	BEND6|221336	5.1692
TCGA-KL-8324-01A-11R-2315-07	BEND7|222389	1088.3459
TCGA-KL-8324-01A-11R-2315-07	BEST1|7439	115.141
TCGA-KL-8324-01A-11R-2315-07	BEST2|54831	.9398
TCGA-KL-8324-01A-11R-2315-07	BEST3|144453	1.4098
TCGA-KL-8324-01A-11R-2315-07	BEST4|266675	24.4361
TCGA-KL-8324-01A-11R-2315-07	BET1L|51272	4525.3759
TCGA-KL-8324-01A-11R-2315-07	BET1|10282	545.5827
TCGA-KL-8324-01A-11R-2315-07	BET3L|100128327	.9398
TCGA-KL-8324-01A-11R-2315-07	BEX1|55859	2.3496
TCGA-KL-8324-01A-11R-2315-07	BEX2|84707	249.5301
TCGA-KL-8324-01A-11R-2315-07	BEX4|56271	632.5188
TCGA-KL-8324-01A-11R-2315-07	BEX5|340542	139.5677
TCGA-KL-8324-01A-11R-2315-07	BEYLA|497634	0
TCGA-KL-8324-01A-11R-2315-07	BFAR|51283	2128.7594
TCGA-KL-8324-01A-11R-2315-07	BFSP1|631	25.3759
TCGA-KL-8324-01A-11R-2315-07	BFSP2|8419	2.8195
TCGA-KL-8324-01A-11R-2315-07	BGLAP|632	42.0489
TCGA-KL-8324-01A-11R-2315-07	BGN|633	2088.3459
TCGA-KL-8324-01A-11R-2315-07	BHLHA15|168620	1.8797
TCGA-KL-8324-01A-11R-2315-07	BHLHB9|80823	79.4173
TCGA-KL-8324-01A-11R-2315-07	BHLHE22|27319	2.8195
TCGA-KL-8324-01A-11R-2315-07	BHLHE23|128408	0
TCGA-KL-8324-01A-11R-2315-07	BHLHE40|8553	5803.5714
TCGA-KL-8324-01A-11R-2315-07	BHLHE41|79365	689.3797
TCGA-KL-8324-01A-11R-2315-07	BHMT2|23743	33.8346
TCGA-KL-8324-01A-11R-2315-07	BHMT|635	59.6805
TCGA-KL-8324-01A-11R-2315-07	BICC1|80114	1.8797
TCGA-KL-8324-01A-11R-2315-07	BICD1|636	29.1353
TCGA-KL-8324-01A-11R-2315-07	BICD2|23299	834.5865
TCGA-KL-8324-01A-11R-2315-07	BID|637	155.0893
TCGA-KL-8324-01A-11R-2315-07	BIK|638	486.3722
TCGA-KL-8324-01A-11R-2315-07	BIN1|274	1565.7895
TCGA-KL-8324-01A-11R-2315-07	BIN2|51411	138.6278
TCGA-KL-8324-01A-11R-2315-07	BIN3|55909	582.7068
TCGA-KL-8324-01A-11R-2315-07	BIRC2|329	759.3985
TCGA-KL-8324-01A-11R-2315-07	BIRC3|330	56.391
TCGA-KL-8324-01A-11R-2315-07	BIRC5|332	20.0658
TCGA-KL-8324-01A-11R-2315-07	BIRC6|57448	1091.1654
TCGA-KL-8324-01A-11R-2315-07	BIRC7|79444	1.8797
TCGA-KL-8324-01A-11R-2315-07	BIRC8|112401	0
TCGA-KL-8324-01A-11R-2315-07	BIVM|54841	242.4812
TCGA-KL-8324-01A-11R-2315-07	BLCAP|10904	5039.9436
TCGA-KL-8324-01A-11R-2315-07	BLID|414899	0
TCGA-KL-8324-01A-11R-2315-07	BLK|640	.4699
TCGA-KL-8324-01A-11R-2315-07	BLMH|642	451.5977
TCGA-KL-8324-01A-11R-2315-07	BLM|641	7.9887
TCGA-KL-8324-01A-11R-2315-07	BLNK|29760	2831.7669
TCGA-KL-8324-01A-11R-2315-07	BLOC1S1|2647	2827.6645
TCGA-KL-8324-01A-11R-2315-07	BLOC1S2|282991	1320.9586
TCGA-KL-8324-01A-11R-2315-07	BLOC1S3|388552	609.0226
TCGA-KL-8324-01A-11R-2315-07	BLVRA|644	1221.8045
TCGA-KL-8324-01A-11R-2315-07	BLVRB|645	1593.515
TCGA-KL-8324-01A-11R-2315-07	BLZF1|8548	174.812
TCGA-KL-8324-01A-11R-2315-07	BMF|90427	657.4248
TCGA-KL-8324-01A-11R-2315-07	BMI1|648	1348.3036
TCGA-KL-8324-01A-11R-2315-07	BMP10|27302	0
TCGA-KL-8324-01A-11R-2315-07	BMP15|9210	0
TCGA-KL-8324-01A-11R-2315-07	BMP1|649	282.8947
TCGA-KL-8324-01A-11R-2315-07	BMP2K|55589	329.4173
TCGA-KL-8324-01A-11R-2315-07	BMP2|650	35.2444
TCGA-KL-8324-01A-11R-2315-07	BMP3|651	14.5677
TCGA-KL-8324-01A-11R-2315-07	BMP4|652	19.2669
TCGA-KL-8324-01A-11R-2315-07	BMP5|653	.9398
TCGA-KL-8324-01A-11R-2315-07	BMP6|654	1223.219
TCGA-KL-8324-01A-11R-2315-07	BMP7|655	53.1015
TCGA-KL-8324-01A-11R-2315-07	BMP8A|353500	46.9925
TCGA-KL-8324-01A-11R-2315-07	BMP8B|656	58.2707
TCGA-KL-8324-01A-11R-2315-07	BMPER|168667	6.5789
TCGA-KL-8324-01A-11R-2315-07	BMPR1A|657	474.1541
TCGA-KL-8324-01A-11R-2315-07	BMPR1B|658	3786.1842
TCGA-KL-8324-01A-11R-2315-07	BMPR2|659	1398.4962
TCGA-KL-8324-01A-11R-2315-07	BMS1P4|729096	12.218
TCGA-KL-8324-01A-11R-2315-07	BMS1P5|399761	54.0414
TCGA-KL-8324-01A-11R-2315-07	BMS1|9790	959.1165
TCGA-KL-8324-01A-11R-2315-07	BMX|660	3.7594
TCGA-KL-8324-01A-11R-2315-07	BNC1|646	2.3496
TCGA-KL-8324-01A-11R-2315-07	BNC2|54796	21.1466
TCGA-KL-8324-01A-11R-2315-07	BNIP1|662	309.2105
TCGA-KL-8324-01A-11R-2315-07	BNIP2|663	412.1241
TCGA-KL-8324-01A-11R-2315-07	BNIP3L|665	407.4248
TCGA-KL-8324-01A-11R-2315-07	BNIP3|664	1164.4737
TCGA-KL-8324-01A-11R-2315-07	BNIPL|149428	5.6391
TCGA-KL-8324-01A-11R-2315-07	BOC|91653	121.7105
TCGA-KL-8324-01A-11R-2315-07	BOD1L|259282	1468.515
TCGA-KL-8324-01A-11R-2315-07	BOD1|91272	629.6992
TCGA-KL-8324-01A-11R-2315-07	BOK|666	3118.891
TCGA-KL-8324-01A-11R-2315-07	BOLA1|51027	278.1955
TCGA-KL-8324-01A-11R-2315-07	BOLA2|552900	1374.9859
TCGA-KL-8324-01A-11R-2315-07	BOLA3|388962	287.594
TCGA-KL-8324-01A-11R-2315-07	BOLL|66037	25.8459
TCGA-KL-8324-01A-11R-2315-07	BOP1|23246	709.5865
TCGA-KL-8324-01A-11R-2315-07	BPESC1|60467	.4699
TCGA-KL-8324-01A-11R-2315-07	BPGM|669	1445.0188
TCGA-KL-8324-01A-11R-2315-07	BPHL|670	255.1692
TCGA-KL-8324-01A-11R-2315-07	BPIL1|80341	0
TCGA-KL-8324-01A-11R-2315-07	BPIL2|254240	0
TCGA-KL-8324-01A-11R-2315-07	BPIL3|128859	0
TCGA-KL-8324-01A-11R-2315-07	BPI|671	.4699
TCGA-KL-8324-01A-11R-2315-07	BPNT1|10380	240.6015
TCGA-KL-8324-01A-11R-2315-07	BPTF|2186	617.9511
TCGA-KL-8324-01A-11R-2315-07	BPY2|9083	0
TCGA-KL-8324-01A-11R-2315-07	BRAF|673	81.7669
TCGA-KL-8324-01A-11R-2315-07	BRAP|8315	590.2256
TCGA-KL-8324-01A-11R-2315-07	BRCA1|672	10.3383
TCGA-KL-8324-01A-11R-2315-07	BRCA2|675	5.6391
TCGA-KL-8324-01A-11R-2315-07	BRCC3|79184	232.1429
TCGA-KL-8324-01A-11R-2315-07	BRD1|23774	1347.2744
TCGA-KL-8324-01A-11R-2315-07	BRD2|6046	5477.9135
TCGA-KL-8324-01A-11R-2315-07	BRD3|8019	900.3477
TCGA-KL-8324-01A-11R-2315-07	BRD4|23476	3190.7895
TCGA-KL-8324-01A-11R-2315-07	BRD7P3|23629	.9398
TCGA-KL-8324-01A-11R-2315-07	BRD7|29117	1586.9361
TCGA-KL-8324-01A-11R-2315-07	BRD8|10902	311.0902
TCGA-KL-8324-01A-11R-2315-07	BRD9|65980	967.1053
TCGA-KL-8324-01A-11R-2315-07	BRDT|676	0
TCGA-KL-8324-01A-11R-2315-07	BREA2|286076	4.2293
TCGA-KL-8324-01A-11R-2315-07	BRE|9577	248.5902
TCGA-KL-8324-01A-11R-2315-07	BRF1|2972	1746.2406
TCGA-KL-8324-01A-11R-2315-07	BRF2|55290	617.4812
TCGA-KL-8324-01A-11R-2315-07	BRI3BP|140707	125.9398
TCGA-KL-8324-01A-11R-2315-07	BRI3|25798	3656.485
TCGA-KL-8324-01A-11R-2315-07	BRIP1|83990	.4699
TCGA-KL-8324-01A-11R-2315-07	BRIX1|55299	263.1579
TCGA-KL-8324-01A-11R-2315-07	BRMS1L|84312	271.6165
TCGA-KL-8324-01A-11R-2315-07	BRMS1|25855	1752.8195
TCGA-KL-8324-01A-11R-2315-07	BRP44L|51660	1485.9023
TCGA-KL-8324-01A-11R-2315-07	BRP44|25874	870.7707
TCGA-KL-8324-01A-11R-2315-07	BRPF1|7862	618.4211
TCGA-KL-8324-01A-11R-2315-07	BRPF3|27154	1541.3534
TCGA-KL-8324-01A-11R-2315-07	BRS3|680	.4699
TCGA-KL-8324-01A-11R-2315-07	BRSK1|84446	8.9286
TCGA-KL-8324-01A-11R-2315-07	BRSK2|9024	.9398
TCGA-KL-8324-01A-11R-2315-07	BRWD1|54014	660.2444
TCGA-KL-8324-01A-11R-2315-07	BRWD3|254065	143.797
TCGA-KL-8324-01A-11R-2315-07	BSCL2|26580	3793.4164
TCGA-KL-8324-01A-11R-2315-07	BSDC1|55108	2639.0977
TCGA-KL-8324-01A-11R-2315-07	BSG|682	53774.906
TCGA-KL-8324-01A-11R-2315-07	BSND|7809	1033.8346
TCGA-KL-8324-01A-11R-2315-07	BSN|8927	57.8008
TCGA-KL-8324-01A-11R-2315-07	BSPH1|100131137	0
TCGA-KL-8324-01A-11R-2315-07	BSPRY|54836	1911.6541
TCGA-KL-8324-01A-11R-2315-07	BST1|683	10.3383
TCGA-KL-8324-01A-11R-2315-07	BST2|684	367.0113
TCGA-KL-8324-01A-11R-2315-07	BSX|390259	0
TCGA-KL-8324-01A-11R-2315-07	BTAF1|9044	704.8872
TCGA-KL-8324-01A-11R-2315-07	BTBD10|84280	617.4812
TCGA-KL-8324-01A-11R-2315-07	BTBD11|121551	8.4586
TCGA-KL-8324-01A-11R-2315-07	BTBD12|84464	539.4737
TCGA-KL-8324-01A-11R-2315-07	BTBD16|118663	1.4098
TCGA-KL-8324-01A-11R-2315-07	BTBD17|388419	0
TCGA-KL-8324-01A-11R-2315-07	BTBD18|643376	.9398
TCGA-KL-8324-01A-11R-2315-07	BTBD19|149478	1.4098
TCGA-KL-8324-01A-11R-2315-07	BTBD1|53339	1285.2444
TCGA-KL-8324-01A-11R-2315-07	BTBD2|55643	4378.7594
TCGA-KL-8324-01A-11R-2315-07	BTBD3|22903	1915.4135
TCGA-KL-8324-01A-11R-2315-07	BTBD6|90135	1864.1917
TCGA-KL-8324-01A-11R-2315-07	BTBD7|55727	712.406
TCGA-KL-8324-01A-11R-2315-07	BTBD8|284697	.4699
TCGA-KL-8324-01A-11R-2315-07	BTBD9|114781	816.2594
TCGA-KL-8324-01A-11R-2315-07	BTC|685	13.6278
TCGA-KL-8324-01A-11R-2315-07	BTD|686	164.0038
TCGA-KL-8324-01A-11R-2315-07	BTF3L1|690	0
TCGA-KL-8324-01A-11R-2315-07	BTF3L4|91408	334.5865
TCGA-KL-8324-01A-11R-2315-07	BTF3|689	2653.1955
TCGA-KL-8324-01A-11R-2315-07	BTG1|694	3488.2519
TCGA-KL-8324-01A-11R-2315-07	BTG2|7832	2146.1466
TCGA-KL-8324-01A-11R-2315-07	BTG3|10950	552.1617
TCGA-KL-8324-01A-11R-2315-07	BTG4|54766	0
TCGA-KL-8324-01A-11R-2315-07	BTK|695	27.7256
TCGA-KL-8324-01A-11R-2315-07	BTLA|151888	.4699
TCGA-KL-8324-01A-11R-2315-07	BTN1A1|696	.4699
TCGA-KL-8324-01A-11R-2315-07	BTN2A1|11120	427.6316
TCGA-KL-8324-01A-11R-2315-07	BTN2A2|10385	238.7218
TCGA-KL-8324-01A-11R-2315-07	BTN2A3|54718	8.4586
TCGA-KL-8324-01A-11R-2315-07	BTN3A1|11119	402.7256
TCGA-KL-8324-01A-11R-2315-07	BTN3A2|11118	662.1241
TCGA-KL-8324-01A-11R-2315-07	BTN3A3|10384	381.5789
TCGA-KL-8324-01A-11R-2315-07	BTNL2|56244	0
TCGA-KL-8324-01A-11R-2315-07	BTNL3|10917	0
TCGA-KL-8324-01A-11R-2315-07	BTNL8|79908	.9398
TCGA-KL-8324-01A-11R-2315-07	BTNL9|153579	466.6353
TCGA-KL-8324-01A-11R-2315-07	BTRC|8945	631.109
TCGA-KL-8324-01A-11R-2315-07	BUB1B|701	44.6992
TCGA-KL-8324-01A-11R-2315-07	BUB1|699	9.8684
TCGA-KL-8324-01A-11R-2315-07	BUB3|9184	1062.9699
TCGA-KL-8324-01A-11R-2315-07	BUD13|84811	490.6015
TCGA-KL-8324-01A-11R-2315-07	BUD31|8896	2703.5949
TCGA-KL-8324-01A-11R-2315-07	BVES|11149	313.9098
TCGA-KL-8324-01A-11R-2315-07	BYSL|705	206.297
TCGA-KL-8324-01A-11R-2315-07	BZRAP1|9256	543.703
TCGA-KL-8324-01A-11R-2315-07	BZW1|9689	1188.4398
TCGA-KL-8324-01A-11R-2315-07	BZW2|28969	577.0677
TCGA-KL-8324-01A-11R-2315-07	C10orf105|414152	2.3496
TCGA-KL-8324-01A-11R-2315-07	C10orf107|219621	1.8797
TCGA-KL-8324-01A-11R-2315-07	C10orf108|414235	29.1353
TCGA-KL-8324-01A-11R-2315-07	C10orf10|11067	1824.718
TCGA-KL-8324-01A-11R-2315-07	C10orf110|55853	22.4671
TCGA-KL-8324-01A-11R-2315-07	C10orf111|221060	11.7481
TCGA-KL-8324-01A-11R-2315-07	C10orf113|387638	.4699
TCGA-KL-8324-01A-11R-2315-07	C10orf114|399726	52.1617
TCGA-KL-8324-01A-11R-2315-07	C10orf116|10974	3744.7603
TCGA-KL-8324-01A-11R-2315-07	C10orf118|55088	289.4737
TCGA-KL-8324-01A-11R-2315-07	C10orf119|79892	966.6353
TCGA-KL-8324-01A-11R-2315-07	C10orf11|83938	226.9737
TCGA-KL-8324-01A-11R-2315-07	C10orf120|399814	0
TCGA-KL-8324-01A-11R-2315-07	C10orf122|387718	0
TCGA-KL-8324-01A-11R-2315-07	C10orf125|282969	203.9474
TCGA-KL-8324-01A-11R-2315-07	C10orf128|170371	12.218
TCGA-KL-8324-01A-11R-2315-07	C10orf129|142827	3.7594
TCGA-KL-8324-01A-11R-2315-07	C10orf12|26148	119.422
TCGA-KL-8324-01A-11R-2315-07	C10orf131|100127889	1.4098
TCGA-KL-8324-01A-11R-2315-07	C10orf137|26098	279.6053
TCGA-KL-8324-01A-11R-2315-07	C10orf140|387640	137.688
TCGA-KL-8324-01A-11R-2315-07	C10orf18|54906	1074.718
TCGA-KL-8324-01A-11R-2315-07	C10orf25|220979	82.2368
TCGA-KL-8324-01A-11R-2315-07	C10orf26|54838	4716.5414
TCGA-KL-8324-01A-11R-2315-07	C10orf27|219793	20.6767
TCGA-KL-8324-01A-11R-2315-07	C10orf28|27291	620.7707
TCGA-KL-8324-01A-11R-2315-07	C10orf2|56652	366.5414
TCGA-KL-8324-01A-11R-2315-07	C10orf32|119032	898.9662
TCGA-KL-8324-01A-11R-2315-07	C10orf35|219738	468.985
TCGA-KL-8324-01A-11R-2315-07	C10orf40|283025	0
TCGA-KL-8324-01A-11R-2315-07	C10orf41|100131213	595.5263
TCGA-KL-8324-01A-11R-2315-07	C10orf46|143384	1255.1692
TCGA-KL-8324-01A-11R-2315-07	C10orf47|254427	276.7857
TCGA-KL-8324-01A-11R-2315-07	C10orf4|118924	491.5414
TCGA-KL-8324-01A-11R-2315-07	C10orf50|645528	0
TCGA-KL-8324-01A-11R-2315-07	C10orf53|282966	0
TCGA-KL-8324-01A-11R-2315-07	C10orf54|64115	405.0752
TCGA-KL-8324-01A-11R-2315-07	C10orf55|414236	1.8797
TCGA-KL-8324-01A-11R-2315-07	C10orf57|80195	1076.1278
TCGA-KL-8324-01A-11R-2315-07	C10orf58|84293	3598.6842
TCGA-KL-8324-01A-11R-2315-07	C10orf62|414157	0
TCGA-KL-8324-01A-11R-2315-07	C10orf67|256815	.4699
TCGA-KL-8324-01A-11R-2315-07	C10orf68|79741	.9398
TCGA-KL-8324-01A-11R-2315-07	C10orf71|118461	0
TCGA-KL-8324-01A-11R-2315-07	C10orf72|196740	133.9286
TCGA-KL-8324-01A-11R-2315-07	C10orf75|90271	248.5902
TCGA-KL-8324-01A-11R-2315-07	C10orf76|79591	1022.5564
TCGA-KL-8324-01A-11R-2315-07	C10orf78|119392	83.6466
TCGA-KL-8324-01A-11R-2315-07	C10orf79|80217	2.8195
TCGA-KL-8324-01A-11R-2315-07	C10orf81|79949	1.4098
TCGA-KL-8324-01A-11R-2315-07	C10orf82|143379	125.4699
TCGA-KL-8324-01A-11R-2315-07	C10orf84|63877	752.8195
TCGA-KL-8324-01A-11R-2315-07	C10orf88|80007	162.594
TCGA-KL-8324-01A-11R-2315-07	C10orf90|118611	1.8797
TCGA-KL-8324-01A-11R-2315-07	C10orf91|170393	.9398
TCGA-KL-8324-01A-11R-2315-07	C10orf93|255352	2.8195
TCGA-KL-8324-01A-11R-2315-07	C10orf95|79946	37.2838
TCGA-KL-8324-01A-11R-2315-07	C10orf96|374355	0
TCGA-KL-8324-01A-11R-2315-07	C10orf99|387695	0
TCGA-KL-8324-01A-11R-2315-07	C11orf10|746	1304.0414
TCGA-KL-8324-01A-11R-2315-07	C11orf16|56673	71.8985
TCGA-KL-8324-01A-11R-2315-07	C11orf17|56672	933.2707
TCGA-KL-8324-01A-11R-2315-07	C11orf1|64776	292.2274
TCGA-KL-8324-01A-11R-2315-07	C11orf20|25858	19.2434
TCGA-KL-8324-01A-11R-2315-07	C11orf21|29125	2.8195
TCGA-KL-8324-01A-11R-2315-07	C11orf24|53838	1059.6805
TCGA-KL-8324-01A-11R-2315-07	C11orf2|738	5668.703
TCGA-KL-8324-01A-11R-2315-07	C11orf30|56946	295.5827
TCGA-KL-8324-01A-11R-2315-07	C11orf31|280636	2097.7444
TCGA-KL-8324-01A-11R-2315-07	C11orf34|349633	2.3496
TCGA-KL-8324-01A-11R-2315-07	C11orf35|256329	184.9859
TCGA-KL-8324-01A-11R-2315-07	C11orf36|283303	0
TCGA-KL-8324-01A-11R-2315-07	C11orf40|143501	0
TCGA-KL-8324-01A-11R-2315-07	C11orf41|25758	1303.5714
TCGA-KL-8324-01A-11R-2315-07	C11orf42|160298	.4699
TCGA-KL-8324-01A-11R-2315-07	C11orf45|219833	21.6165
TCGA-KL-8324-01A-11R-2315-07	C11orf46|120534	579.8872
TCGA-KL-8324-01A-11R-2315-07	C11orf48|79081	771.4662
TCGA-KL-8324-01A-11R-2315-07	C11orf49|79096	946.8985
TCGA-KL-8324-01A-11R-2315-07	C11orf51|25906	1480.2538
TCGA-KL-8324-01A-11R-2315-07	C11orf52|91894	563.985
TCGA-KL-8324-01A-11R-2315-07	C11orf53|341032	7.9887
TCGA-KL-8324-01A-11R-2315-07	C11orf54|28970	540.4135
TCGA-KL-8324-01A-11R-2315-07	C11orf57|55216	582.7068
TCGA-KL-8324-01A-11R-2315-07	C11orf58|10944	2183.7406
TCGA-KL-8324-01A-11R-2315-07	C11orf59|55004	4265.5075
TCGA-KL-8324-01A-11R-2315-07	C11orf61|79684	305.4511
TCGA-KL-8324-01A-11R-2315-07	C11orf63|79864	172.9323
TCGA-KL-8324-01A-11R-2315-07	C11orf64|283197	0
TCGA-KL-8324-01A-11R-2315-07	C11orf65|160140	2.3496
TCGA-KL-8324-01A-11R-2315-07	C11orf66|220004	26.7857
TCGA-KL-8324-01A-11R-2315-07	C11orf67|28971	263.4211
TCGA-KL-8324-01A-11R-2315-07	C11orf68|83638	1769.2669
TCGA-KL-8324-01A-11R-2315-07	C11orf70|85016	13.1579
TCGA-KL-8324-01A-11R-2315-07	C11orf71|54494	445.9586
TCGA-KL-8324-01A-11R-2315-07	C11orf73|51501	387.688
TCGA-KL-8324-01A-11R-2315-07	C11orf74|119710	258.4586
TCGA-KL-8324-01A-11R-2315-07	C11orf75|56935	477.4436
TCGA-KL-8324-01A-11R-2315-07	C11orf80|79703	912.594
TCGA-KL-8324-01A-11R-2315-07	C11orf82|220042	6.5789
TCGA-KL-8324-01A-11R-2315-07	C11orf83|790955	1600.094
TCGA-KL-8324-01A-11R-2315-07	C11orf84|144097	1005.1692
TCGA-KL-8324-01A-11R-2315-07	C11orf85|283129	1.4098
TCGA-KL-8324-01A-11R-2315-07	C11orf86|254439	0
TCGA-KL-8324-01A-11R-2315-07	C11orf87|399947	0
TCGA-KL-8324-01A-11R-2315-07	C11orf88|399949	.4699
TCGA-KL-8324-01A-11R-2315-07	C11orf90|387804	.4699
TCGA-KL-8324-01A-11R-2315-07	C11orf92|399948	965.5686
TCGA-KL-8324-01A-11R-2315-07	C11orf93|120376	483.6795
TCGA-KL-8324-01A-11R-2315-07	C11orf94|143678	.9398
TCGA-KL-8324-01A-11R-2315-07	C11orf95|65998	1403.6654
TCGA-KL-8324-01A-11R-2315-07	C11orf9|745	70.9586
TCGA-KL-8324-01A-11R-2315-07	C12orf10|60314	1327.5376
TCGA-KL-8324-01A-11R-2315-07	C12orf11|55726	319.5489
TCGA-KL-8324-01A-11R-2315-07	C12orf12|196477	0
TCGA-KL-8324-01A-11R-2315-07	C12orf23|90488	1980.2632
TCGA-KL-8324-01A-11R-2315-07	C12orf24|29902	38.5338
TCGA-KL-8324-01A-11R-2315-07	C12orf26|84190	55.9211
TCGA-KL-8324-01A-11R-2315-07	C12orf27|283460	2.3496
TCGA-KL-8324-01A-11R-2315-07	C12orf29|91298	353.8581
TCGA-KL-8324-01A-11R-2315-07	C12orf32|83695	502.3496
TCGA-KL-8324-01A-11R-2315-07	C12orf34|84915	1981.6729
TCGA-KL-8324-01A-11R-2315-07	C12orf35|55196	299.812
TCGA-KL-8324-01A-11R-2315-07	C12orf36|283422	.4699
TCGA-KL-8324-01A-11R-2315-07	C12orf39|80763	507.5188
TCGA-KL-8324-01A-11R-2315-07	C12orf40|283461	.4699
TCGA-KL-8324-01A-11R-2315-07	C12orf41|54934	749.5301
TCGA-KL-8324-01A-11R-2315-07	C12orf42|374470	.9398
TCGA-KL-8324-01A-11R-2315-07	C12orf43|64897	421.5226
TCGA-KL-8324-01A-11R-2315-07	C12orf44|60673	2865.1316
TCGA-KL-8324-01A-11R-2315-07	C12orf45|121053	113.7218
TCGA-KL-8324-01A-11R-2315-07	C12orf47|51275	411.2312
TCGA-KL-8324-01A-11R-2315-07	C12orf48|55010	47.4718
TCGA-KL-8324-01A-11R-2315-07	C12orf49|79794	588.8158
TCGA-KL-8324-01A-11R-2315-07	C12orf4|57102	302.1617
TCGA-KL-8324-01A-11R-2315-07	C12orf50|160419	0
TCGA-KL-8324-01A-11R-2315-07	C12orf51|283450	1826.1278
TCGA-KL-8324-01A-11R-2315-07	C12orf52|84934	866.5414
TCGA-KL-8324-01A-11R-2315-07	C12orf53|196500	6.5789
TCGA-KL-8324-01A-11R-2315-07	C12orf54|121273	0
TCGA-KL-8324-01A-11R-2315-07	C12orf56|115749	34.7744
TCGA-KL-8324-01A-11R-2315-07	C12orf57|113246	936.0902
TCGA-KL-8324-01A-11R-2315-07	C12orf59|120939	11.2782
TCGA-KL-8324-01A-11R-2315-07	C12orf5|57103	195.9586
TCGA-KL-8324-01A-11R-2315-07	C12orf60|144608	36.1842
TCGA-KL-8324-01A-11R-2315-07	C12orf61|283416	19.7368
TCGA-KL-8324-01A-11R-2315-07	C12orf62|84987	1106.6729
TCGA-KL-8324-01A-11R-2315-07	C12orf63|374467	0
TCGA-KL-8324-01A-11R-2315-07	C12orf65|91574	680.4511
TCGA-KL-8324-01A-11R-2315-07	C12orf66|144577	76.5977
TCGA-KL-8324-01A-11R-2315-07	C12orf68|387856	17.3872
TCGA-KL-8324-01A-11R-2315-07	C12orf69|440087	4.6992
TCGA-KL-8324-01A-11R-2315-07	C12orf70|341346	0
TCGA-KL-8324-01A-11R-2315-07	C12orf71|728858	1.4098
TCGA-KL-8324-01A-11R-2315-07	C12orf72|254013	51.6917
TCGA-KL-8324-01A-11R-2315-07	C12orf73|728568	259.3985
TCGA-KL-8324-01A-11R-2315-07	C12orf74|338809	1.4098
TCGA-KL-8324-01A-11R-2315-07	C12orf75|387882	4452.0677
TCGA-KL-8324-01A-11R-2315-07	C12orf76|400073	98.2143
TCGA-KL-8324-01A-11R-2315-07	C12orf77|196415	0
TCGA-KL-8324-01A-11R-2315-07	C13orf15|28984	604.3233
TCGA-KL-8324-01A-11R-2315-07	C13orf16|121793	1.8797
TCGA-KL-8324-01A-11R-2315-07	C13orf18|80183	3.2895
TCGA-KL-8324-01A-11R-2315-07	C13orf1|57213	268.797
TCGA-KL-8324-01A-11R-2315-07	C13orf23|80209	928.5714
TCGA-KL-8324-01A-11R-2315-07	C13orf26|122046	0
TCGA-KL-8324-01A-11R-2315-07	C13orf27|93081	39.0038
TCGA-KL-8324-01A-11R-2315-07	C13orf28|122258	0
TCGA-KL-8324-01A-11R-2315-07	C13orf29|283487	93.515
TCGA-KL-8324-01A-11R-2315-07	C13orf30|144809	0
TCGA-KL-8324-01A-11R-2315-07	C13orf31|144811	74.718
TCGA-KL-8324-01A-11R-2315-07	C13orf33|84935	16.9173
TCGA-KL-8324-01A-11R-2315-07	C13orf34|79866	37.218
TCGA-KL-8324-01A-11R-2315-07	C13orf35|400165	0
TCGA-KL-8324-01A-11R-2315-07	C13orf36|400120	27.2556
TCGA-KL-8324-01A-11R-2315-07	C13orf37|440145	194.5489
TCGA-KL-8324-01A-11R-2315-07	C13orf38|728591	1.6024
TCGA-KL-8324-01A-11R-2315-07	C13orf39|196541	0
TCGA-KL-8324-01A-11R-2315-07	C14orf101|54916	495.7707
TCGA-KL-8324-01A-11R-2315-07	C14orf102|55051	294.1729
TCGA-KL-8324-01A-11R-2315-07	C14orf104|55172	295.5827
TCGA-KL-8324-01A-11R-2315-07	C14orf105|55195	15.5075
TCGA-KL-8324-01A-11R-2315-07	C14orf106|55320	113.2519
TCGA-KL-8324-01A-11R-2315-07	C14orf109|26175	368.4211
TCGA-KL-8324-01A-11R-2315-07	C14orf115|55237	0
TCGA-KL-8324-01A-11R-2315-07	C14orf118|55668	241.5414
TCGA-KL-8324-01A-11R-2315-07	C14orf119|55017	1222.2744
TCGA-KL-8324-01A-11R-2315-07	C14orf126|112487	240.6955
TCGA-KL-8324-01A-11R-2315-07	C14orf128|84837	108.5526
TCGA-KL-8324-01A-11R-2315-07	C14orf129|51527	526.7857
TCGA-KL-8324-01A-11R-2315-07	C14orf132|56967	651.7857
TCGA-KL-8324-01A-11R-2315-07	C14orf135|64430	4599.1541
TCGA-KL-8324-01A-11R-2315-07	C14orf138|79609	94.9248
TCGA-KL-8324-01A-11R-2315-07	C14orf139|79686	8.4586
TCGA-KL-8324-01A-11R-2315-07	C14orf142|84520	141.9173
TCGA-KL-8324-01A-11R-2315-07	C14orf143|90141	23.0263
TCGA-KL-8324-01A-11R-2315-07	C14orf145|145508	16.4474
TCGA-KL-8324-01A-11R-2315-07	C14orf147|171546	1016.4474
TCGA-KL-8324-01A-11R-2315-07	C14orf148|122945	2.3496
TCGA-KL-8324-01A-11R-2315-07	C14orf149|112849	63.4398
TCGA-KL-8324-01A-11R-2315-07	C14orf153|84334	1144.4173
TCGA-KL-8324-01A-11R-2315-07	C14orf156|81892	898.0263
TCGA-KL-8324-01A-11R-2315-07	C14orf159|80017	4780.5451
TCGA-KL-8324-01A-11R-2315-07	C14orf162|56936	0
TCGA-KL-8324-01A-11R-2315-07	C14orf165|414767	0
TCGA-KL-8324-01A-11R-2315-07	C14orf166B|145497	0
TCGA-KL-8324-01A-11R-2315-07	C14orf166|51637	1897.5564
TCGA-KL-8324-01A-11R-2315-07	C14orf167|55449	1069.3609
TCGA-KL-8324-01A-11R-2315-07	C14orf169|79697	488.7218
TCGA-KL-8324-01A-11R-2315-07	C14orf174|161394	5.1692
TCGA-KL-8324-01A-11R-2315-07	C14orf176|643382	30.5451
TCGA-KL-8324-01A-11R-2315-07	C14orf177|283598	0
TCGA-KL-8324-01A-11R-2315-07	C14orf178|283579	.9398
TCGA-KL-8324-01A-11R-2315-07	C14orf179|112752	445.9586
TCGA-KL-8324-01A-11R-2315-07	C14orf180|400258	0
TCGA-KL-8324-01A-11R-2315-07	C14orf181|400223	98.2143
TCGA-KL-8324-01A-11R-2315-07	C14orf182|283551	0
TCGA-KL-8324-01A-11R-2315-07	C14orf183|196913	0
TCGA-KL-8324-01A-11R-2315-07	C14orf184|650662	.4699
TCGA-KL-8324-01A-11R-2315-07	C14orf19|280655	1.8797
TCGA-KL-8324-01A-11R-2315-07	C14orf1|11161	1981.6729
TCGA-KL-8324-01A-11R-2315-07	C14orf21|161424	203.0075
TCGA-KL-8324-01A-11R-2315-07	C14orf23|387978	0
TCGA-KL-8324-01A-11R-2315-07	C14orf28|122525	94.4549
TCGA-KL-8324-01A-11R-2315-07	C14orf2|9556	1752.8195
TCGA-KL-8324-01A-11R-2315-07	C14orf33|100129075	68.609
TCGA-KL-8324-01A-11R-2315-07	C14orf34|645687	0
TCGA-KL-8324-01A-11R-2315-07	C14orf37|145407	428.5714
TCGA-KL-8324-01A-11R-2315-07	C14orf39|317761	0
TCGA-KL-8324-01A-11R-2315-07	C14orf43|91748	1363.2519
TCGA-KL-8324-01A-11R-2315-07	C14orf45|80127	43.8252
TCGA-KL-8324-01A-11R-2315-07	C14orf48|256369	0
TCGA-KL-8324-01A-11R-2315-07	C14orf49|161176	7.0489
TCGA-KL-8324-01A-11R-2315-07	C14orf4|64207	2285.2444
TCGA-KL-8324-01A-11R-2315-07	C14orf50|145376	8.4586
TCGA-KL-8324-01A-11R-2315-07	C14orf53|440184	0
TCGA-KL-8324-01A-11R-2315-07	C14orf64|388011	5.6391
TCGA-KL-8324-01A-11R-2315-07	C14orf68|283600	0
TCGA-KL-8324-01A-11R-2315-07	C14orf70|283601	0
TCGA-KL-8324-01A-11R-2315-07	C14orf72|145200	4.2293
TCGA-KL-8324-01A-11R-2315-07	C14orf73|91828	.9398
TCGA-KL-8324-01A-11R-2315-07	C14orf79|122616	290.8835
TCGA-KL-8324-01A-11R-2315-07	C14orf80|283643	123.5902
TCGA-KL-8324-01A-11R-2315-07	C14orf86|283592	0
TCGA-KL-8324-01A-11R-2315-07	C14orf93|60686	233.0827
TCGA-KL-8324-01A-11R-2315-07	C15orf17|57184	3199.718
TCGA-KL-8324-01A-11R-2315-07	C15orf21|283651	9.3985
TCGA-KL-8324-01A-11R-2315-07	C15orf23|90417	170.5827
TCGA-KL-8324-01A-11R-2315-07	C15orf24|56851	1570.0188
TCGA-KL-8324-01A-11R-2315-07	C15orf26|161502	0
TCGA-KL-8324-01A-11R-2315-07	C15orf27|123591	157.8947
TCGA-KL-8324-01A-11R-2315-07	C15orf28|80035	2.8195
TCGA-KL-8324-01A-11R-2315-07	C15orf29|79768	359.4925
TCGA-KL-8324-01A-11R-2315-07	C15orf2|23742	0
TCGA-KL-8324-01A-11R-2315-07	C15orf32|145858	0
TCGA-KL-8324-01A-11R-2315-07	C15orf33|196951	15.1269
TCGA-KL-8324-01A-11R-2315-07	C15orf34|80072	10.8083
TCGA-KL-8324-01A-11R-2315-07	C15orf37|283687	119.0602
TCGA-KL-8324-01A-11R-2315-07	C15orf38|348110	344.9953
TCGA-KL-8324-01A-11R-2315-07	C15orf39|56905	1127.8195
TCGA-KL-8324-01A-11R-2315-07	C15orf40|123207	347.843
TCGA-KL-8324-01A-11R-2315-07	C15orf41|84529	89.7556
TCGA-KL-8324-01A-11R-2315-07	C15orf42|90381	7.5188
TCGA-KL-8324-01A-11R-2315-07	C15orf43|145645	0
TCGA-KL-8324-01A-11R-2315-07	C15orf44|81556	1243.891
TCGA-KL-8324-01A-11R-2315-07	C15orf48|84419	3.7594
TCGA-KL-8324-01A-11R-2315-07	C15orf50|414926	0
TCGA-KL-8324-01A-11R-2315-07	C15orf51|196968	31.9549
TCGA-KL-8324-01A-11R-2315-07	C15orf52|388115	1564.8496
TCGA-KL-8324-01A-11R-2315-07	C15orf53|400359	0
TCGA-KL-8324-01A-11R-2315-07	C15orf54|400360	0
TCGA-KL-8324-01A-11R-2315-07	C15orf55|256646	0
TCGA-KL-8324-01A-11R-2315-07	C15orf56|644809	165.4135
TCGA-KL-8324-01A-11R-2315-07	C15orf57|90416	514.2199
TCGA-KL-8324-01A-11R-2315-07	C15orf58|390637	49.3421
TCGA-KL-8324-01A-11R-2315-07	C15orf59|388135	4004.2293
TCGA-KL-8324-01A-11R-2315-07	C15orf5|81698	.9398
TCGA-KL-8324-01A-11R-2315-07	C15orf60|283677	.4699
TCGA-KL-8324-01A-11R-2315-07	C15orf61|145853	273.4962
TCGA-KL-8324-01A-11R-2315-07	C15orf62|643338	35.7143
TCGA-KL-8324-01A-11R-2315-07	C15orf63|25764	838.1062
TCGA-KL-8324-01A-11R-2315-07	C16orf11|146325	48.8722
TCGA-KL-8324-01A-11R-2315-07	C16orf13|84326	934.6805
TCGA-KL-8324-01A-11R-2315-07	C16orf3|750	3.2895
TCGA-KL-8324-01A-11R-2315-07	C16orf42|115939	2138.0921
TCGA-KL-8324-01A-11R-2315-07	C16orf45|89927	84.5865
TCGA-KL-8324-01A-11R-2315-07	C16orf46|123775	35.7143
TCGA-KL-8324-01A-11R-2315-07	C16orf48|84080	600.094
TCGA-KL-8324-01A-11R-2315-07	C16orf52|730094	319.0789
TCGA-KL-8324-01A-11R-2315-07	C16orf53|79447	1884.4173
TCGA-KL-8324-01A-11R-2315-07	C16orf54|283897	31.015
TCGA-KL-8324-01A-11R-2315-07	C16orf55|124045	130.6391
TCGA-KL-8324-01A-11R-2315-07	C16orf57|79650	908.8346
TCGA-KL-8324-01A-11R-2315-07	C16orf58|64755	3608.9662
TCGA-KL-8324-01A-11R-2315-07	C16orf59|80178	39.0038
TCGA-KL-8324-01A-11R-2315-07	C16orf5|29965	8447.8383
TCGA-KL-8324-01A-11R-2315-07	C16orf61|56942	1024.7697
TCGA-KL-8324-01A-11R-2315-07	C16orf62|57020	1458.1767
TCGA-KL-8324-01A-11R-2315-07	C16orf63|123811	420.1128
TCGA-KL-8324-01A-11R-2315-07	C16orf68|79091	196.8985
TCGA-KL-8324-01A-11R-2315-07	C16orf70|80262	609.953
TCGA-KL-8324-01A-11R-2315-07	C16orf71|146562	5.6391
TCGA-KL-8324-01A-11R-2315-07	C16orf72|29035	822.8383
TCGA-KL-8324-01A-11R-2315-07	C16orf73|254528	0
TCGA-KL-8324-01A-11R-2315-07	C16orf74|404550	605.2632
TCGA-KL-8324-01A-11R-2315-07	C16orf75|116028	181.8609
TCGA-KL-8324-01A-11R-2315-07	C16orf78|123970	0
TCGA-KL-8324-01A-11R-2315-07	C16orf79|283870	53.7312
TCGA-KL-8324-01A-11R-2315-07	C16orf7|9605	2584.4079
TCGA-KL-8324-01A-11R-2315-07	C16orf80|29105	757.0489
TCGA-KL-8324-01A-11R-2315-07	C16orf81|283860	.9398
TCGA-KL-8324-01A-11R-2315-07	C16orf82|162083	0
TCGA-KL-8324-01A-11R-2315-07	C16orf86|388284	78.4774
TCGA-KL-8324-01A-11R-2315-07	C16orf87|388272	100.094
TCGA-KL-8324-01A-11R-2315-07	C16orf88|400506	434.2105
TCGA-KL-8324-01A-11R-2315-07	C16orf89|146556	1025.8459
TCGA-KL-8324-01A-11R-2315-07	C16orf90|646174	.9398
TCGA-KL-8324-01A-11R-2315-07	C16orf91|283951	350.094
TCGA-KL-8324-01A-11R-2315-07	C16orf92|146378	0
TCGA-KL-8324-01A-11R-2315-07	C16orf93|90835	16.9173
TCGA-KL-8324-01A-11R-2315-07	C17orf100|388327	43.703
TCGA-KL-8324-01A-11R-2315-07	C17orf101|79701	547.8853
[truncated: 18,532 more rows]
