# Supplementary material for: Dysfunctional miRNA-Mediated Regulation in Chromophobe Renal Cell Carcinoma
Source: PLoS One. 2016 Jun 3;11(6):e0156324. doi: 10.1371/journal.pone.0156324 (PMC4892590; doi:10.1371/journal.pone.0156324)
Supplement: S2 File — (ZIP) [file pone.0156324.s002.zip › S2_File mRNA expression profile downloaded from TCGA/case/unc.edu__IlluminaHiSeq_RNASeqV2__TCGA-KL-8325-01A-11R-2315-07__expression_rsem_gene_normalized.txt]

barcode	gene_id	normalized_count
TCGA-KL-8325-01A-11R-2315-07	?|100130426	0
TCGA-KL-8325-01A-11R-2315-07	?|100133144	6.0252
TCGA-KL-8325-01A-11R-2315-07	?|100134869	9.6636
TCGA-KL-8325-01A-11R-2315-07	?|10357	112.4619
TCGA-KL-8325-01A-11R-2315-07	?|10431	618.8726
TCGA-KL-8325-01A-11R-2315-07	?|136542	0
TCGA-KL-8325-01A-11R-2315-07	?|155060	93.7989
TCGA-KL-8325-01A-11R-2315-07	?|26823	.3338
TCGA-KL-8325-01A-11R-2315-07	?|280660	0
TCGA-KL-8325-01A-11R-2315-07	?|317712	0
TCGA-KL-8325-01A-11R-2315-07	?|340602	.3338
TCGA-KL-8325-01A-11R-2315-07	?|388795	0
TCGA-KL-8325-01A-11R-2315-07	?|390284	5.6747
TCGA-KL-8325-01A-11R-2315-07	?|391343	0
TCGA-KL-8325-01A-11R-2315-07	?|391714	.6676
TCGA-KL-8325-01A-11R-2315-07	?|404770	0
TCGA-KL-8325-01A-11R-2315-07	?|441362	0
TCGA-KL-8325-01A-11R-2315-07	?|442388	0
TCGA-KL-8325-01A-11R-2315-07	?|553137	39.7227
TCGA-KL-8325-01A-11R-2315-07	?|57714	410.2451
TCGA-KL-8325-01A-11R-2315-07	?|645851	1.669
TCGA-KL-8325-01A-11R-2315-07	?|652919	81.4081
TCGA-KL-8325-01A-11R-2315-07	?|653553	415.2522
TCGA-KL-8325-01A-11R-2315-07	?|728045	0
TCGA-KL-8325-01A-11R-2315-07	?|728603	0
TCGA-KL-8325-01A-11R-2315-07	?|728788	4.3395
TCGA-KL-8325-01A-11R-2315-07	?|729884	11900.4463
TCGA-KL-8325-01A-11R-2315-07	?|8225	619.5402
TCGA-KL-8325-01A-11R-2315-07	?|90288	.3338
TCGA-KL-8325-01A-11R-2315-07	A1BG|1	8.0113
TCGA-KL-8325-01A-11R-2315-07	A1CF|29974	1.3352
TCGA-KL-8325-01A-11R-2315-07	A2BP1|54715	5.0071
TCGA-KL-8325-01A-11R-2315-07	A2LD1|87769	30.9536
TCGA-KL-8325-01A-11R-2315-07	A2ML1|144568	0
TCGA-KL-8325-01A-11R-2315-07	A2M|2	4886.1762
TCGA-KL-8325-01A-11R-2315-07	A4GALT|53947	63.089
TCGA-KL-8325-01A-11R-2315-07	A4GNT|51146	0
TCGA-KL-8325-01A-11R-2315-07	AAA1|404744	.3338
TCGA-KL-8325-01A-11R-2315-07	AAAS|8086	738.7082
TCGA-KL-8325-01A-11R-2315-07	AACSL|729522	.3338
TCGA-KL-8325-01A-11R-2315-07	AACS|65985	553.7808
TCGA-KL-8325-01A-11R-2315-07	AADACL2|344752	0
TCGA-KL-8325-01A-11R-2315-07	AADACL3|126767	0
TCGA-KL-8325-01A-11R-2315-07	AADACL4|343066	0
TCGA-KL-8325-01A-11R-2315-07	AADAC|13	0
TCGA-KL-8325-01A-11R-2315-07	AADAT|51166	233.329
TCGA-KL-8325-01A-11R-2315-07	AAGAB|79719	1835.2544
TCGA-KL-8325-01A-11R-2315-07	AAK1|22848	1254.4354
TCGA-KL-8325-01A-11R-2315-07	AAMP|14	1280.4721
TCGA-KL-8325-01A-11R-2315-07	AANAT|15	.6676
TCGA-KL-8325-01A-11R-2315-07	AARS2|57505	447.9583
TCGA-KL-8325-01A-11R-2315-07	AARSD1|80755	216.6388
TCGA-KL-8325-01A-11R-2315-07	AARS|16	4091.4356
TCGA-KL-8325-01A-11R-2315-07	AASDHPPT|60496	1428.9849
TCGA-KL-8325-01A-11R-2315-07	AASDH|132949	374.1943
TCGA-KL-8325-01A-11R-2315-07	AASS|10157	80.4468
TCGA-KL-8325-01A-11R-2315-07	AATF|26574	437.9508
TCGA-KL-8325-01A-11R-2315-07	AATK|9625	6.0085
TCGA-KL-8325-01A-11R-2315-07	ABAT|18	235.6656
TCGA-KL-8325-01A-11R-2315-07	ABCA10|10349	2.3366
TCGA-KL-8325-01A-11R-2315-07	ABCA11P|79963	67.7689
TCGA-KL-8325-01A-11R-2315-07	ABCA12|26154	.3338
TCGA-KL-8325-01A-11R-2315-07	ABCA13|154664	125.1765
TCGA-KL-8325-01A-11R-2315-07	ABCA17P|650655	1.3352
TCGA-KL-8325-01A-11R-2315-07	ABCA1|19	1124.5857
TCGA-KL-8325-01A-11R-2315-07	ABCA2|20	3487.918
TCGA-KL-8325-01A-11R-2315-07	ABCA3|21	1254.4354
TCGA-KL-8325-01A-11R-2315-07	ABCA4|24	1.0014
TCGA-KL-8325-01A-11R-2315-07	ABCA5|23461	977.7119
TCGA-KL-8325-01A-11R-2315-07	ABCA6|23460	12.0169
TCGA-KL-8325-01A-11R-2315-07	ABCA7|10347	192.6049
TCGA-KL-8325-01A-11R-2315-07	ABCA8|10351	8.3451
TCGA-KL-8325-01A-11R-2315-07	ABCA9|10350	633.8938
TCGA-KL-8325-01A-11R-2315-07	ABCB10|23456	401.5662
TCGA-KL-8325-01A-11R-2315-07	ABCB11|8647	0
TCGA-KL-8325-01A-11R-2315-07	ABCB1|5243	9.0127
TCGA-KL-8325-01A-11R-2315-07	ABCB4|5244	21.0297
TCGA-KL-8325-01A-11R-2315-07	ABCB5|340273	0
TCGA-KL-8325-01A-11R-2315-07	ABCB6|10058	31.5111
TCGA-KL-8325-01A-11R-2315-07	ABCB7|22	675.9531
TCGA-KL-8325-01A-11R-2315-07	ABCB8|11194	834.8438
TCGA-KL-8325-01A-11R-2315-07	ABCB9|23457	362.6146
TCGA-KL-8325-01A-11R-2315-07	ABCC10|89845	221.6459
TCGA-KL-8325-01A-11R-2315-07	ABCC11|85320	1.0014
TCGA-KL-8325-01A-11R-2315-07	ABCC12|94160	0
TCGA-KL-8325-01A-11R-2315-07	ABCC13|150000	0
TCGA-KL-8325-01A-11R-2315-07	ABCC1|4363	683.6306
TCGA-KL-8325-01A-11R-2315-07	ABCC2|1244	4.0056
TCGA-KL-8325-01A-11R-2315-07	ABCC3|8714	16.3564
TCGA-KL-8325-01A-11R-2315-07	ABCC4|10257	2500.5257
TCGA-KL-8325-01A-11R-2315-07	ABCC5|10057	2638.053
TCGA-KL-8325-01A-11R-2315-07	ABCC6P1|653190	0
TCGA-KL-8325-01A-11R-2315-07	ABCC6P2|730013	5.6747
TCGA-KL-8325-01A-11R-2315-07	ABCC6|368	20.6958
TCGA-KL-8325-01A-11R-2315-07	ABCC8|6833	3.6718
TCGA-KL-8325-01A-11R-2315-07	ABCC9|10060	60.4185
TCGA-KL-8325-01A-11R-2315-07	ABCD1|215	309.1025
TCGA-KL-8325-01A-11R-2315-07	ABCD2|225	3.338
TCGA-KL-8325-01A-11R-2315-07	ABCD3|5825	1573.552
TCGA-KL-8325-01A-11R-2315-07	ABCD4|5826	619.2064
TCGA-KL-8325-01A-11R-2315-07	ABCE1|6059	1069.1742
TCGA-KL-8325-01A-11R-2315-07	ABCF1|23	963.3583
TCGA-KL-8325-01A-11R-2315-07	ABCF2|10061	1597.2521
TCGA-KL-8325-01A-11R-2315-07	ABCF3|55324	1526.8195
TCGA-KL-8325-01A-11R-2315-07	ABCG1|9619	2291.5644
TCGA-KL-8325-01A-11R-2315-07	ABCG2|9429	145.2047
TCGA-KL-8325-01A-11R-2315-07	ABCG4|64137	8.0113
TCGA-KL-8325-01A-11R-2315-07	ABCG5|64240	0
TCGA-KL-8325-01A-11R-2315-07	ABCG8|64241	0
TCGA-KL-8325-01A-11R-2315-07	ABHD10|55347	2633.3797
TCGA-KL-8325-01A-11R-2315-07	ABHD11|83451	1090.2039
TCGA-KL-8325-01A-11R-2315-07	ABHD12B|145447	0
TCGA-KL-8325-01A-11R-2315-07	ABHD12|26090	2417.0747
TCGA-KL-8325-01A-11R-2315-07	ABHD13|84945	484.0158
TCGA-KL-8325-01A-11R-2315-07	ABHD14A|25864	302.2896
TCGA-KL-8325-01A-11R-2315-07	ABHD14B|84836	2051.8932
TCGA-KL-8325-01A-11R-2315-07	ABHD15|116236	280.7292
TCGA-KL-8325-01A-11R-2315-07	ABHD1|84696	.6676
TCGA-KL-8325-01A-11R-2315-07	ABHD2|11057	26776.0876
TCGA-KL-8325-01A-11R-2315-07	ABHD3|171586	3130.0801
TCGA-KL-8325-01A-11R-2315-07	ABHD4|63874	883.5792
TCGA-KL-8325-01A-11R-2315-07	ABHD5|51099	506.7145
TCGA-KL-8325-01A-11R-2315-07	ABHD6|57406	836.5128
TCGA-KL-8325-01A-11R-2315-07	ABHD8|79575	313.7758
TCGA-KL-8325-01A-11R-2315-07	ABI1|10006	915.2906
TCGA-KL-8325-01A-11R-2315-07	ABI2|10152	1015.098
TCGA-KL-8325-01A-11R-2315-07	ABI3BP|25890	173.5781
TCGA-KL-8325-01A-11R-2315-07	ABI3|51225	60.0847
TCGA-KL-8325-01A-11R-2315-07	ABL1|25	1172.3196
TCGA-KL-8325-01A-11R-2315-07	ABL2|27	343.1505
TCGA-KL-8325-01A-11R-2315-07	ABLIM1|3983	2026.8579
TCGA-KL-8325-01A-11R-2315-07	ABLIM2|84448	4.6733
TCGA-KL-8325-01A-11R-2315-07	ABLIM3|22885	26.7043
TCGA-KL-8325-01A-11R-2315-07	ABO|28	4.3395
TCGA-KL-8325-01A-11R-2315-07	ABP1|26	10.3479
TCGA-KL-8325-01A-11R-2315-07	ABRA|137735	.3338
TCGA-KL-8325-01A-11R-2315-07	ABR|29	1355.578
TCGA-KL-8325-01A-11R-2315-07	ABT1|29777	281.063
TCGA-KL-8325-01A-11R-2315-07	ABTB1|80325	359.5069
TCGA-KL-8325-01A-11R-2315-07	ABTB2|25841	2555.9372
TCGA-KL-8325-01A-11R-2315-07	ACAA1|30	1403.9796
TCGA-KL-8325-01A-11R-2315-07	ACAA2|10449	6736.8323
TCGA-KL-8325-01A-11R-2315-07	ACACA|31	1487.7644
TCGA-KL-8325-01A-11R-2315-07	ACACB|32	4522.3766
TCGA-KL-8325-01A-11R-2315-07	ACAD10|80724	1469.0714
TCGA-KL-8325-01A-11R-2315-07	ACAD11|84129	622.8783
TCGA-KL-8325-01A-11R-2315-07	ACAD8|27034	2152.702
TCGA-KL-8325-01A-11R-2315-07	ACAD9|28976	1116.5744
TCGA-KL-8325-01A-11R-2315-07	ACADL|33	2458.4664
TCGA-KL-8325-01A-11R-2315-07	ACADM|34	1277.4679
TCGA-KL-8325-01A-11R-2315-07	ACADSB|36	1830.9149
TCGA-KL-8325-01A-11R-2315-07	ACADS|35	3009.9106
TCGA-KL-8325-01A-11R-2315-07	ACADVL|37	2966.8499
TCGA-KL-8325-01A-11R-2315-07	ACAN|176	11.3493
TCGA-KL-8325-01A-11R-2315-07	ACAP1|9744	2.0028
TCGA-KL-8325-01A-11R-2315-07	ACAP2|23527	1305.8412
TCGA-KL-8325-01A-11R-2315-07	ACAP3|116983	142.5543
TCGA-KL-8325-01A-11R-2315-07	ACAT1|38	6814.6086
TCGA-KL-8325-01A-11R-2315-07	ACAT2|39	188.8196
TCGA-KL-8325-01A-11R-2315-07	ACBD3|64746	812.8127
TCGA-KL-8325-01A-11R-2315-07	ACBD4|79777	54.4101
TCGA-KL-8325-01A-11R-2315-07	ACBD5|91452	1911.6955
TCGA-KL-8325-01A-11R-2315-07	ACBD6|84320	190.9359
TCGA-KL-8325-01A-11R-2315-07	ACBD7|414149	1.669
TCGA-KL-8325-01A-11R-2315-07	ACCN1|40	11.6831
TCGA-KL-8325-01A-11R-2315-07	ACCN2|41	338.1434
TCGA-KL-8325-01A-11R-2315-07	ACCN3|9311	.6676
TCGA-KL-8325-01A-11R-2315-07	ACCN4|55515	0
TCGA-KL-8325-01A-11R-2315-07	ACCN5|51802	.6676
TCGA-KL-8325-01A-11R-2315-07	ACCSL|390110	0
TCGA-KL-8325-01A-11R-2315-07	ACCS|84680	215.9712
TCGA-KL-8325-01A-11R-2315-07	ACD|65057	253.3572
TCGA-KL-8325-01A-11R-2315-07	ACE2|59272	9.0127
TCGA-KL-8325-01A-11R-2315-07	ACER1|125981	0
TCGA-KL-8325-01A-11R-2315-07	ACER2|340485	102.4778
TCGA-KL-8325-01A-11R-2315-07	ACER3|55331	291.0771
TCGA-KL-8325-01A-11R-2315-07	ACE|1636	154.2174
TCGA-KL-8325-01A-11R-2315-07	ACHE|43	2.6704
TCGA-KL-8325-01A-11R-2315-07	ACIN1|22985	2046.2185
TCGA-KL-8325-01A-11R-2315-07	ACLY|47	1710.7455
TCGA-KL-8325-01A-11R-2315-07	ACMSD|130013	12.0169
TCGA-KL-8325-01A-11R-2315-07	ACN9|57001	76.7749
TCGA-KL-8325-01A-11R-2315-07	ACO1|48	1561.2013
TCGA-KL-8325-01A-11R-2315-07	ACO2|50	14817.506
TCGA-KL-8325-01A-11R-2315-07	ACOT11|26027	788.5786
TCGA-KL-8325-01A-11R-2315-07	ACOT12|134526	140.1977
TCGA-KL-8325-01A-11R-2315-07	ACOT13|55856	380.6233
TCGA-KL-8325-01A-11R-2315-07	ACOT1|641371	2170.941
TCGA-KL-8325-01A-11R-2315-07	ACOT2|10965	1231.8569
TCGA-KL-8325-01A-11R-2315-07	ACOT4|122970	450.6354
TCGA-KL-8325-01A-11R-2315-07	ACOT6|641372	15.6888
TCGA-KL-8325-01A-11R-2315-07	ACOT7|11332	280.3954
TCGA-KL-8325-01A-11R-2315-07	ACOT8|10005	976.123
TCGA-KL-8325-01A-11R-2315-07	ACOT9|23597	430.6072
TCGA-KL-8325-01A-11R-2315-07	ACOX1|51	1319.4705
TCGA-KL-8325-01A-11R-2315-07	ACOX2|8309	108.1525
TCGA-KL-8325-01A-11R-2315-07	ACOX3|8310	586.8274
TCGA-KL-8325-01A-11R-2315-07	ACOXL|55289	19.6944
TCGA-KL-8325-01A-11R-2315-07	ACP1|52	1327.2047
TCGA-KL-8325-01A-11R-2315-07	ACP2|53	579.4837
TCGA-KL-8325-01A-11R-2315-07	ACP5|54	41.7255
TCGA-KL-8325-01A-11R-2315-07	ACP6|51205	189.9345
TCGA-KL-8325-01A-11R-2315-07	ACPL2|92370	293.4137
TCGA-KL-8325-01A-11R-2315-07	ACPP|55	127.5131
TCGA-KL-8325-01A-11R-2315-07	ACPT|93650	0
TCGA-KL-8325-01A-11R-2315-07	ACRBP|84519	1.3352
TCGA-KL-8325-01A-11R-2315-07	ACRC|93953	4.3395
TCGA-KL-8325-01A-11R-2315-07	ACRV1|56	0
TCGA-KL-8325-01A-11R-2315-07	ACR|49	.3338
TCGA-KL-8325-01A-11R-2315-07	ACSBG1|23205	44.0621
TCGA-KL-8325-01A-11R-2315-07	ACSBG2|81616	.3338
TCGA-KL-8325-01A-11R-2315-07	ACSF2|80221	230.9924
TCGA-KL-8325-01A-11R-2315-07	ACSF3|197322	396.893
TCGA-KL-8325-01A-11R-2315-07	ACSL1|2180	17997.3763
TCGA-KL-8325-01A-11R-2315-07	ACSL3|2181	3568.3647
TCGA-KL-8325-01A-11R-2315-07	ACSL4|2182	3419.1543
TCGA-KL-8325-01A-11R-2315-07	ACSL5|51703	1286.1468
TCGA-KL-8325-01A-11R-2315-07	ACSL6|23305	6.3423
TCGA-KL-8325-01A-11R-2315-07	ACSM1|116285	1.669
TCGA-KL-8325-01A-11R-2315-07	ACSM2A|123876	9.0127
TCGA-KL-8325-01A-11R-2315-07	ACSM2B|348158	8.6789
TCGA-KL-8325-01A-11R-2315-07	ACSM3|6296	969.5738
TCGA-KL-8325-01A-11R-2315-07	ACSM4|341392	0
TCGA-KL-8325-01A-11R-2315-07	ACSM5|54988	10.0141
TCGA-KL-8325-01A-11R-2315-07	ACSS1|84532	3756.964
TCGA-KL-8325-01A-11R-2315-07	ACSS2|55902	1173.9887
TCGA-KL-8325-01A-11R-2315-07	ACSS3|79611	8416.534
TCGA-KL-8325-01A-11R-2315-07	ACTA1|58	.6676
TCGA-KL-8325-01A-11R-2315-07	ACTA2|59	635.6029
TCGA-KL-8325-01A-11R-2315-07	ACTBL2|345651	1.0014
TCGA-KL-8325-01A-11R-2315-07	ACTB|60	63323.6697
TCGA-KL-8325-01A-11R-2315-07	ACTC1|70	3.0042
TCGA-KL-8325-01A-11R-2315-07	ACTG1|71	28793.2652
TCGA-KL-8325-01A-11R-2315-07	ACTG2|72	24.7015
TCGA-KL-8325-01A-11R-2315-07	ACTL6A|86	661.2657
TCGA-KL-8325-01A-11R-2315-07	ACTL6B|51412	0
TCGA-KL-8325-01A-11R-2315-07	ACTL7A|10881	0
TCGA-KL-8325-01A-11R-2315-07	ACTL7B|10880	0
TCGA-KL-8325-01A-11R-2315-07	ACTL8|81569	0
TCGA-KL-8325-01A-11R-2315-07	ACTL9|284382	0
TCGA-KL-8325-01A-11R-2315-07	ACTN1|87	135.5244
TCGA-KL-8325-01A-11R-2315-07	ACTN2|88	25.0353
TCGA-KL-8325-01A-11R-2315-07	ACTN3|89	.3338
TCGA-KL-8325-01A-11R-2315-07	ACTN4|81	14646.3614
TCGA-KL-8325-01A-11R-2315-07	ACTR10|55860	1522.1462
TCGA-KL-8325-01A-11R-2315-07	ACTR1A|10121	1351.9062
TCGA-KL-8325-01A-11R-2315-07	ACTR1B|10120	1228.3987
TCGA-KL-8325-01A-11R-2315-07	ACTR2|10097	3661.1622
TCGA-KL-8325-01A-11R-2315-07	ACTR3B|57180	316.1124
TCGA-KL-8325-01A-11R-2315-07	ACTR3C|653857	411.2465
TCGA-KL-8325-01A-11R-2315-07	ACTR3|10096	2166.7217
TCGA-KL-8325-01A-11R-2315-07	ACTR5|79913	138.8625
TCGA-KL-8325-01A-11R-2315-07	ACTR6|64431	581.8204
TCGA-KL-8325-01A-11R-2315-07	ACTR8|93973	1020.7726
TCGA-KL-8325-01A-11R-2315-07	ACTRT1|139741	0
TCGA-KL-8325-01A-11R-2315-07	ACTRT2|140625	0
TCGA-KL-8325-01A-11R-2315-07	ACVR1B|91	3489.2532
TCGA-KL-8325-01A-11R-2315-07	ACVR1C|130399	84.4524
TCGA-KL-8325-01A-11R-2315-07	ACVR1|90	978.3795
TCGA-KL-8325-01A-11R-2315-07	ACVR2A|92	221.6459
TCGA-KL-8325-01A-11R-2315-07	ACVR2B|93	179.5866
TCGA-KL-8325-01A-11R-2315-07	ACVRL1|94	161.5611
TCGA-KL-8325-01A-11R-2315-07	ACY1|95	812.282
TCGA-KL-8325-01A-11R-2315-07	ACY3|91703	12.0169
TCGA-KL-8325-01A-11R-2315-07	ACYP1|97	47.4002
TCGA-KL-8325-01A-11R-2315-07	ACYP2|98	139.1963
TCGA-KL-8325-01A-11R-2315-07	ADAD1|132612	0
TCGA-KL-8325-01A-11R-2315-07	ADAD2|161931	.3338
TCGA-KL-8325-01A-11R-2315-07	ADAL|161823	372.8591
TCGA-KL-8325-01A-11R-2315-07	ADAM10|102	3190.1648
TCGA-KL-8325-01A-11R-2315-07	ADAM11|4185	.3338
TCGA-KL-8325-01A-11R-2315-07	ADAM12|8038	5.3409
TCGA-KL-8325-01A-11R-2315-07	ADAM15|8751	376.5309
TCGA-KL-8325-01A-11R-2315-07	ADAM17|6868	245.3459
TCGA-KL-8325-01A-11R-2315-07	ADAM18|8749	0
TCGA-KL-8325-01A-11R-2315-07	ADAM19|8728	10.6817
TCGA-KL-8325-01A-11R-2315-07	ADAM20|8748	1.0014
TCGA-KL-8325-01A-11R-2315-07	ADAM21P1|145241	.6676
TCGA-KL-8325-01A-11R-2315-07	ADAM21|8747	1.0014
TCGA-KL-8325-01A-11R-2315-07	ADAM22|53616	164.2316
TCGA-KL-8325-01A-11R-2315-07	ADAM23|8745	0
TCGA-KL-8325-01A-11R-2315-07	ADAM28|10863	52.741
TCGA-KL-8325-01A-11R-2315-07	ADAM29|11086	1.3352
TCGA-KL-8325-01A-11R-2315-07	ADAM2|2515	53.7424
TCGA-KL-8325-01A-11R-2315-07	ADAM30|11085	0
TCGA-KL-8325-01A-11R-2315-07	ADAM32|203102	8.0113
TCGA-KL-8325-01A-11R-2315-07	ADAM33|80332	.3338
TCGA-KL-8325-01A-11R-2315-07	ADAM3A|1587	0
TCGA-KL-8325-01A-11R-2315-07	ADAM5P|255926	0
TCGA-KL-8325-01A-11R-2315-07	ADAM6|8755	46.4689
TCGA-KL-8325-01A-11R-2315-07	ADAM7|8756	0
TCGA-KL-8325-01A-11R-2315-07	ADAM8|101	8.0113
TCGA-KL-8325-01A-11R-2315-07	ADAM9|8754	5053.1249
TCGA-KL-8325-01A-11R-2315-07	ADAMDEC1|27299	20.0282
TCGA-KL-8325-01A-11R-2315-07	ADAMTS10|81794	2.6704
TCGA-KL-8325-01A-11R-2315-07	ADAMTS12|81792	6.3423
TCGA-KL-8325-01A-11R-2315-07	ADAMTS13|11093	25.0353
TCGA-KL-8325-01A-11R-2315-07	ADAMTS14|140766	1.3352
TCGA-KL-8325-01A-11R-2315-07	ADAMTS15|170689	2.0028
TCGA-KL-8325-01A-11R-2315-07	ADAMTS16|170690	17.3578
TCGA-KL-8325-01A-11R-2315-07	ADAMTS17|170691	4.3395
TCGA-KL-8325-01A-11R-2315-07	ADAMTS18|170692	29.3748
TCGA-KL-8325-01A-11R-2315-07	ADAMTS19|171019	0
TCGA-KL-8325-01A-11R-2315-07	ADAMTS1|9510	90.4609
TCGA-KL-8325-01A-11R-2315-07	ADAMTS20|80070	0
TCGA-KL-8325-01A-11R-2315-07	ADAMTS2|9509	3.338
TCGA-KL-8325-01A-11R-2315-07	ADAMTS3|9508	2.3366
TCGA-KL-8325-01A-11R-2315-07	ADAMTS4|9507	61.7537
TCGA-KL-8325-01A-11R-2315-07	ADAMTS5|11096	103.4792
TCGA-KL-8325-01A-11R-2315-07	ADAMTS6|11174	.6676
TCGA-KL-8325-01A-11R-2315-07	ADAMTS7|11173	20.6958
TCGA-KL-8325-01A-11R-2315-07	ADAMTS8|11095	2.0028
TCGA-KL-8325-01A-11R-2315-07	ADAMTS9|56999	25.3691
TCGA-KL-8325-01A-11R-2315-07	ADAMTSL1|92949	6272.5109
TCGA-KL-8325-01A-11R-2315-07	ADAMTSL2|9719	9.0127
TCGA-KL-8325-01A-11R-2315-07	ADAMTSL3|57188	21.6973
TCGA-KL-8325-01A-11R-2315-07	ADAMTSL4|54507	11.3493
TCGA-KL-8325-01A-11R-2315-07	ADAMTSL5|339366	47.734
TCGA-KL-8325-01A-11R-2315-07	ADAP1|11033	1030.029
TCGA-KL-8325-01A-11R-2315-07	ADAP2|55803	48.4016
TCGA-KL-8325-01A-11R-2315-07	ADARB1|104	71.7679
TCGA-KL-8325-01A-11R-2315-07	ADARB2|105	0
TCGA-KL-8325-01A-11R-2315-07	ADAR|103	3987.6225
TCGA-KL-8325-01A-11R-2315-07	ADAT1|23536	544.4343
TCGA-KL-8325-01A-11R-2315-07	ADAT2|134637	21.3635
TCGA-KL-8325-01A-11R-2315-07	ADAT3|113179	13.0184
TCGA-KL-8325-01A-11R-2315-07	ADA|100	3.6718
TCGA-KL-8325-01A-11R-2315-07	ADCK1|57143	472.3327
TCGA-KL-8325-01A-11R-2315-07	ADCK2|90956	1266.7862
TCGA-KL-8325-01A-11R-2315-07	ADCK4|79934	578.8161
TCGA-KL-8325-01A-11R-2315-07	ADCK5|203054	90.4609
TCGA-KL-8325-01A-11R-2315-07	ADCY10|55811	1.3352
TCGA-KL-8325-01A-11R-2315-07	ADCY1|107	8.6789
TCGA-KL-8325-01A-11R-2315-07	ADCY2|108	0
TCGA-KL-8325-01A-11R-2315-07	ADCY3|109	140.0141
TCGA-KL-8325-01A-11R-2315-07	ADCY4|196883	29.7086
TCGA-KL-8325-01A-11R-2315-07	ADCY5|111	508.3835
TCGA-KL-8325-01A-11R-2315-07	ADCY6|112	2575.9654
TCGA-KL-8325-01A-11R-2315-07	ADCY7|113	153.216
TCGA-KL-8325-01A-11R-2315-07	ADCY8|114	2.0028
TCGA-KL-8325-01A-11R-2315-07	ADCY9|115	1445.3713
TCGA-KL-8325-01A-11R-2315-07	ADCYAP1R1|117	0
TCGA-KL-8325-01A-11R-2315-07	ADCYAP1|116	1734.4456
TCGA-KL-8325-01A-11R-2315-07	ADC|113451	16.6902
TCGA-KL-8325-01A-11R-2315-07	ADD1|118	5911.6688
TCGA-KL-8325-01A-11R-2315-07	ADD2|119	7.0099
TCGA-KL-8325-01A-11R-2315-07	ADD3|120	1689.0482
TCGA-KL-8325-01A-11R-2315-07	ADH1A|124	7.3437
TCGA-KL-8325-01A-11R-2315-07	ADH1B|125	26.0367
TCGA-KL-8325-01A-11R-2315-07	ADH1C|126	1253.7678
TCGA-KL-8325-01A-11R-2315-07	ADH4|127	494.6975
TCGA-KL-8325-01A-11R-2315-07	ADH5|128	4927.9484
TCGA-KL-8325-01A-11R-2315-07	ADH6|130	1481.7559
TCGA-KL-8325-01A-11R-2315-07	ADH7|131	2.3366
TCGA-KL-8325-01A-11R-2315-07	ADHFE1|137872	108.4863
TCGA-KL-8325-01A-11R-2315-07	ADI1|55256	2149.3639
TCGA-KL-8325-01A-11R-2315-07	ADIG|149685	.6676
TCGA-KL-8325-01A-11R-2315-07	ADIPOQ|9370	0
TCGA-KL-8325-01A-11R-2315-07	ADIPOR1|51094	1361.5865
TCGA-KL-8325-01A-11R-2315-07	ADIPOR2|79602	8128.1273
TCGA-KL-8325-01A-11R-2315-07	ADK|132	300.7574
TCGA-KL-8325-01A-11R-2315-07	ADM2|79924	185.595
TCGA-KL-8325-01A-11R-2315-07	ADM|133	2425.086
TCGA-KL-8325-01A-11R-2315-07	ADNP2|22850	851.8678
TCGA-KL-8325-01A-11R-2315-07	ADNP|23394	3160.4562
TCGA-KL-8325-01A-11R-2315-07	ADORA1|134	4.0056
TCGA-KL-8325-01A-11R-2315-07	ADORA2A|135	32.0452
TCGA-KL-8325-01A-11R-2315-07	ADORA2B|136	2.6704
TCGA-KL-8325-01A-11R-2315-07	ADORA3|140	26.0367
TCGA-KL-8325-01A-11R-2315-07	ADO|84890	398.2282
TCGA-KL-8325-01A-11R-2315-07	ADPGK|83440	1125.5036
TCGA-KL-8325-01A-11R-2315-07	ADPRHL1|113622	67.7622
TCGA-KL-8325-01A-11R-2315-07	ADPRHL2|54936	295.0827
TCGA-KL-8325-01A-11R-2315-07	ADPRH|141	185.595
TCGA-KL-8325-01A-11R-2315-07	ADRA1A|148	0
TCGA-KL-8325-01A-11R-2315-07	ADRA1B|147	4.0056
TCGA-KL-8325-01A-11R-2315-07	ADRA1D|146	.6676
TCGA-KL-8325-01A-11R-2315-07	ADRA2A|150	2.0028
TCGA-KL-8325-01A-11R-2315-07	ADRA2B|151	30.71
TCGA-KL-8325-01A-11R-2315-07	ADRA2C|152	3.6718
TCGA-KL-8325-01A-11R-2315-07	ADRB1|153	253.3572
TCGA-KL-8325-01A-11R-2315-07	ADRB2|154	271.0488
TCGA-KL-8325-01A-11R-2315-07	ADRB3|155	0
TCGA-KL-8325-01A-11R-2315-07	ADRBK1|156	1306.5088
TCGA-KL-8325-01A-11R-2315-07	ADRBK2|157	155.8865
TCGA-KL-8325-01A-11R-2315-07	ADRM1|11047	1495.1081
TCGA-KL-8325-01A-11R-2315-07	ADSL|158	543.7667
TCGA-KL-8325-01A-11R-2315-07	ADSSL1|122622	12.6846
TCGA-KL-8325-01A-11R-2315-07	ADSS|159	906.6117
TCGA-KL-8325-01A-11R-2315-07	AEBP1|165	88.7919
TCGA-KL-8325-01A-11R-2315-07	AEBP2|121536	1044.8065
TCGA-KL-8325-01A-11R-2315-07	AEN|64782	1198.3563
TCGA-KL-8325-01A-11R-2315-07	AES|166	11848.0391
TCGA-KL-8325-01A-11R-2315-07	AFAP1L1|134265	118.8342
TCGA-KL-8325-01A-11R-2315-07	AFAP1L2|84632	59.4171
TCGA-KL-8325-01A-11R-2315-07	AFAP1|60312	66.0832
TCGA-KL-8325-01A-11R-2315-07	AFARP1|246182	0
TCGA-KL-8325-01A-11R-2315-07	AFF1|4299	6274.5137
TCGA-KL-8325-01A-11R-2315-07	AFF2|2334	2.0028
TCGA-KL-8325-01A-11R-2315-07	AFF3|3899	1.3352
TCGA-KL-8325-01A-11R-2315-07	AFF4|27125	4663.9094
TCGA-KL-8325-01A-11R-2315-07	AFG3L1|172	177.5837
TCGA-KL-8325-01A-11R-2315-07	AFG3L2|10939	6395.6946
TCGA-KL-8325-01A-11R-2315-07	AFMID|125061	39.0551
TCGA-KL-8325-01A-11R-2315-07	AFM|173	0
TCGA-KL-8325-01A-11R-2315-07	AFP|174	.3338
TCGA-KL-8325-01A-11R-2315-07	AFTPH|54812	1445.7051
TCGA-KL-8325-01A-11R-2315-07	AG2|387763	65.7594
TCGA-KL-8325-01A-11R-2315-07	AGAP11|119385	23.433
TCGA-KL-8325-01A-11R-2315-07	AGAP1|116987	150.5456
TCGA-KL-8325-01A-11R-2315-07	AGAP2|116986	13.1886
TCGA-KL-8325-01A-11R-2315-07	AGAP3|116988	394.2225
TCGA-KL-8325-01A-11R-2315-07	AGAP4|119016	44.3959
TCGA-KL-8325-01A-11R-2315-07	AGAP5|729092	5.6747
TCGA-KL-8325-01A-11R-2315-07	AGAP6|414189	18.0254
TCGA-KL-8325-01A-11R-2315-07	AGAP7|653268	2.3366
TCGA-KL-8325-01A-11R-2315-07	AGAP8|728404	8.6789
TCGA-KL-8325-01A-11R-2315-07	AGA|175	526.0751
TCGA-KL-8325-01A-11R-2315-07	AGBL1|123624	0
TCGA-KL-8325-01A-11R-2315-07	AGBL2|79841	7.6775
TCGA-KL-8325-01A-11R-2315-07	AGBL3|340351	2.6704
TCGA-KL-8325-01A-11R-2315-07	AGBL4|84871	2.6704
TCGA-KL-8325-01A-11R-2315-07	AGBL5|60509	361.1759
TCGA-KL-8325-01A-11R-2315-07	AGER|177	4.6733
TCGA-KL-8325-01A-11R-2315-07	AGFG1|3267	1434.022
TCGA-KL-8325-01A-11R-2315-07	AGFG2|3268	648.915
TCGA-KL-8325-01A-11R-2315-07	AGGF1|55109	1067.5052
TCGA-KL-8325-01A-11R-2315-07	AGK|55750	882.5778
TCGA-KL-8325-01A-11R-2315-07	AGL|178	2793.6057
TCGA-KL-8325-01A-11R-2315-07	AGMAT|79814	52.741
TCGA-KL-8325-01A-11R-2315-07	AGPAT1|10554	859.7689
TCGA-KL-8325-01A-11R-2315-07	AGPAT2|10555	1734.7794
TCGA-KL-8325-01A-11R-2315-07	AGPAT3|56894	2495.5187
TCGA-KL-8325-01A-11R-2315-07	AGPAT4|56895	11.0155
TCGA-KL-8325-01A-11R-2315-07	AGPAT5|55326	4460.6228
TCGA-KL-8325-01A-11R-2315-07	AGPAT6|137964	3516.9589
TCGA-KL-8325-01A-11R-2315-07	AGPAT9|84803	3698.8821
TCGA-KL-8325-01A-11R-2315-07	AGPHD1|123688	40.7241
TCGA-KL-8325-01A-11R-2315-07	AGPS|8540	788.445
TCGA-KL-8325-01A-11R-2315-07	AGR2|10551	0
TCGA-KL-8325-01A-11R-2315-07	AGR3|155465	.3338
TCGA-KL-8325-01A-11R-2315-07	AGRN|375790	1487.4306
TCGA-KL-8325-01A-11R-2315-07	AGRP|181	.6676
TCGA-KL-8325-01A-11R-2315-07	AGTPBP1|23287	104.4807
TCGA-KL-8325-01A-11R-2315-07	AGTR1|185	19.3606
TCGA-KL-8325-01A-11R-2315-07	AGTR2|186	0
TCGA-KL-8325-01A-11R-2315-07	AGTRAP|57085	199.6148
TCGA-KL-8325-01A-11R-2315-07	AGT|183	6.0085
TCGA-KL-8325-01A-11R-2315-07	AGXT2L1|64850	.6676
TCGA-KL-8325-01A-11R-2315-07	AGXT2L2|85007	560.6071
TCGA-KL-8325-01A-11R-2315-07	AGXT2|64902	16.6902
TCGA-KL-8325-01A-11R-2315-07	AGXT|189	2.3366
TCGA-KL-8325-01A-11R-2315-07	AHCTF1|25909	685.9672
TCGA-KL-8325-01A-11R-2315-07	AHCYL1|10768	4442.5974
TCGA-KL-8325-01A-11R-2315-07	AHCYL2|23382	8509.9991
TCGA-KL-8325-01A-11R-2315-07	AHCY|191	1603.2606
TCGA-KL-8325-01A-11R-2315-07	AHDC1|27245	230.3248
TCGA-KL-8325-01A-11R-2315-07	AHI1|54806	172.5767
TCGA-KL-8325-01A-11R-2315-07	AHNAK2|113146	1106.5602
TCGA-KL-8325-01A-11R-2315-07	AHNAK|79026	28643.0534
TCGA-KL-8325-01A-11R-2315-07	AHRR|57491	37.0522
TCGA-KL-8325-01A-11R-2315-07	AHR|196	874.2327
TCGA-KL-8325-01A-11R-2315-07	AHSA1|10598	3184.4901
TCGA-KL-8325-01A-11R-2315-07	AHSA2|130872	191.6035
TCGA-KL-8325-01A-11R-2315-07	AHSG|197	0
TCGA-KL-8325-01A-11R-2315-07	AHSP|51327	0
TCGA-KL-8325-01A-11R-2315-07	AICDA|57379	0
TCGA-KL-8325-01A-11R-2315-07	AIDA|64853	336.8149
TCGA-KL-8325-01A-11R-2315-07	AIF1L|83543	5877.9546
TCGA-KL-8325-01A-11R-2315-07	AIF1|199	65.7594
TCGA-KL-8325-01A-11R-2315-07	AIFM1|9131	3171.138
TCGA-KL-8325-01A-11R-2315-07	AIFM2|84883	675.2855
TCGA-KL-8325-01A-11R-2315-07	AIFM3|150209	65.0951
TCGA-KL-8325-01A-11R-2315-07	AIG1|51390	582.1542
TCGA-KL-8325-01A-11R-2315-07	AIM1L|55057	.3338
TCGA-KL-8325-01A-11R-2315-07	AIM1|202	1857.6192
TCGA-KL-8325-01A-11R-2315-07	AIM2|9447	.6676
TCGA-KL-8325-01A-11R-2315-07	AIMP1|9255	1315.111
TCGA-KL-8325-01A-11R-2315-07	AIMP2|7965	1081.1644
TCGA-KL-8325-01A-11R-2315-07	AIPL1|23746	0
TCGA-KL-8325-01A-11R-2315-07	AIP|9049	1080.5235
TCGA-KL-8325-01A-11R-2315-07	AIRE|326	0
TCGA-KL-8325-01A-11R-2315-07	AJAP1|55966	1.0014
TCGA-KL-8325-01A-11R-2315-07	AK1|203	190.9359
TCGA-KL-8325-01A-11R-2315-07	AK2|204	1393.2979
TCGA-KL-8325-01A-11R-2315-07	AK3L1|205	34.3818
TCGA-KL-8325-01A-11R-2315-07	AK3|50808	1438.6952
TCGA-KL-8325-01A-11R-2315-07	AK5|26289	2.0028
TCGA-KL-8325-01A-11R-2315-07	AK7|122481	23.7001
TCGA-KL-8325-01A-11R-2315-07	AKAP10|11216	407.9085
TCGA-KL-8325-01A-11R-2315-07	AKAP11|11215	2724.5082
TCGA-KL-8325-01A-11R-2315-07	AKAP12|9590	71.1003
TCGA-KL-8325-01A-11R-2315-07	AKAP13|11214	2583.3091
TCGA-KL-8325-01A-11R-2315-07	AKAP14|158798	0
TCGA-KL-8325-01A-11R-2315-07	AKAP1|8165	2406.7268
TCGA-KL-8325-01A-11R-2315-07	AKAP2|11217	4045.3473
TCGA-KL-8325-01A-11R-2315-07	AKAP3|10566	15.0212
TCGA-KL-8325-01A-11R-2315-07	AKAP4|8852	0
TCGA-KL-8325-01A-11R-2315-07	AKAP5|9495	4.6733
TCGA-KL-8325-01A-11R-2315-07	AKAP6|9472	1223.0578
TCGA-KL-8325-01A-11R-2315-07	AKAP7|9465	159.5583
TCGA-KL-8325-01A-11R-2315-07	AKAP8L|26993	763.4097
TCGA-KL-8325-01A-11R-2315-07	AKAP8|10270	548.7738
TCGA-KL-8325-01A-11R-2315-07	AKAP9|10142	5983.1028
TCGA-KL-8325-01A-11R-2315-07	AKD1|221264	119.168
TCGA-KL-8325-01A-11R-2315-07	AKIRIN1|79647	1168.6478
TCGA-KL-8325-01A-11R-2315-07	AKIRIN2|55122	329.7983
TCGA-KL-8325-01A-11R-2315-07	AKNAD1|254268	1.0014
TCGA-KL-8325-01A-11R-2315-07	AKNA|80709	366.183
TCGA-KL-8325-01A-11R-2315-07	AKR1A1|10327	815.1494
TCGA-KL-8325-01A-11R-2315-07	AKR1B10|57016	.3338
TCGA-KL-8325-01A-11R-2315-07	AKR1B15|441282	0
TCGA-KL-8325-01A-11R-2315-07	AKR1B1|231	1998.8183
TCGA-KL-8325-01A-11R-2315-07	AKR1C1|1645	2255.5136
TCGA-KL-8325-01A-11R-2315-07	AKR1C2|1646	54.7439
TCGA-KL-8325-01A-11R-2315-07	AKR1C3|8644	34.048
TCGA-KL-8325-01A-11R-2315-07	AKR1C4|1109	0
TCGA-KL-8325-01A-11R-2315-07	AKR1CL1|340811	0
TCGA-KL-8325-01A-11R-2315-07	AKR1D1|6718	0
TCGA-KL-8325-01A-11R-2315-07	AKR1E2|83592	27.7057
TCGA-KL-8325-01A-11R-2315-07	AKR7A2|8574	585.1584
TCGA-KL-8325-01A-11R-2315-07	AKR7A3|22977	23.0325
TCGA-KL-8325-01A-11R-2315-07	AKR7L|246181	19.6944
TCGA-KL-8325-01A-11R-2315-07	AKT1S1|84335	606.1881
TCGA-KL-8325-01A-11R-2315-07	AKT1|207	5105.1983
TCGA-KL-8325-01A-11R-2315-07	AKT2|208	4382.8465
TCGA-KL-8325-01A-11R-2315-07	AKT3|10000	1436.0248
TCGA-KL-8325-01A-11R-2315-07	AKTIP|64400	1778.5311
TCGA-KL-8325-01A-11R-2315-07	ALAD|210	955.0132
TCGA-KL-8325-01A-11R-2315-07	ALAS1|211	3879.8039
TCGA-KL-8325-01A-11R-2315-07	ALAS2|212	0
TCGA-KL-8325-01A-11R-2315-07	ALB|213	3.6718
TCGA-KL-8325-01A-11R-2315-07	ALCAM|214	9690.33
TCGA-KL-8325-01A-11R-2315-07	ALDH16A1|126133	262.3699
TCGA-KL-8325-01A-11R-2315-07	ALDH18A1|5832	797.4577
TCGA-KL-8325-01A-11R-2315-07	ALDH1A1|216	3988.2902
TCGA-KL-8325-01A-11R-2315-07	ALDH1A2|8854	44.7297
TCGA-KL-8325-01A-11R-2315-07	ALDH1A3|220	1115.0923
TCGA-KL-8325-01A-11R-2315-07	ALDH1B1|219	262.7037
TCGA-KL-8325-01A-11R-2315-07	ALDH1L1|10840	3280.6257
TCGA-KL-8325-01A-11R-2315-07	ALDH1L2|160428	242.3417
TCGA-KL-8325-01A-11R-2315-07	ALDH2|217	335.8068
TCGA-KL-8325-01A-11R-2315-07	ALDH3A1|218	13.3522
TCGA-KL-8325-01A-11R-2315-07	ALDH3A2|224	1968.776
TCGA-KL-8325-01A-11R-2315-07	ALDH3B1|221	26.7043
TCGA-KL-8325-01A-11R-2315-07	ALDH3B2|222	5.0071
TCGA-KL-8325-01A-11R-2315-07	ALDH4A1|8659	342.4829
TCGA-KL-8325-01A-11R-2315-07	ALDH5A1|7915	504.044
TCGA-KL-8325-01A-11R-2315-07	ALDH6A1|4329	1140.8085
TCGA-KL-8325-01A-11R-2315-07	ALDH7A1|501	1596.2507
TCGA-KL-8325-01A-11R-2315-07	ALDH8A1|64577	30.3762
TCGA-KL-8325-01A-11R-2315-07	ALDH9A1|223	3960.2506
TCGA-KL-8325-01A-11R-2315-07	ALDOA|226	47116.768
TCGA-KL-8325-01A-11R-2315-07	ALDOB|229	814.1479
TCGA-KL-8325-01A-11R-2315-07	ALDOC|230	915.6244
TCGA-KL-8325-01A-11R-2315-07	ALG10B|144245	460.3157
TCGA-KL-8325-01A-11R-2315-07	ALG10|84920	107.1511
TCGA-KL-8325-01A-11R-2315-07	ALG11|440138	61.7537
TCGA-KL-8325-01A-11R-2315-07	ALG12|79087	1000.0768
TCGA-KL-8325-01A-11R-2315-07	ALG13|79868	876.9031
TCGA-KL-8325-01A-11R-2315-07	ALG14|199857	145.8723
TCGA-KL-8325-01A-11R-2315-07	ALG1L2|644974	.3338
TCGA-KL-8325-01A-11R-2315-07	ALG1L|200810	27.9294
TCGA-KL-8325-01A-11R-2315-07	ALG1|56052	693.2475
TCGA-KL-8325-01A-11R-2315-07	ALG2|85365	995.7373
TCGA-KL-8325-01A-11R-2315-07	ALG3|10195	641.9051
TCGA-KL-8325-01A-11R-2315-07	ALG5|29880	847.8622
TCGA-KL-8325-01A-11R-2315-07	ALG6|29929	106.1497
TCGA-KL-8325-01A-11R-2315-07	ALG8|79053	586.4936
TCGA-KL-8325-01A-11R-2315-07	ALG9|79796	578.4823
TCGA-KL-8325-01A-11R-2315-07	ALKBH1|8846	276.0559
TCGA-KL-8325-01A-11R-2315-07	ALKBH2|121642	68.4298
TCGA-KL-8325-01A-11R-2315-07	ALKBH3|221120	318.1152
TCGA-KL-8325-01A-11R-2315-07	ALKBH4|54784	296.3679
TCGA-KL-8325-01A-11R-2315-07	ALKBH5|54890	1473.077
TCGA-KL-8325-01A-11R-2315-07	ALKBH6|84964	103.1454
TCGA-KL-8325-01A-11R-2315-07	ALKBH7|84266	722.018
TCGA-KL-8325-01A-11R-2315-07	ALKBH8|91801	231.66
TCGA-KL-8325-01A-11R-2315-07	ALK|238	0
TCGA-KL-8325-01A-11R-2315-07	ALLC|55821	0
TCGA-KL-8325-01A-11R-2315-07	ALMS1P|200420	1.0014
TCGA-KL-8325-01A-11R-2315-07	ALMS1|7840	379.5351
TCGA-KL-8325-01A-11R-2315-07	ALOX12B|242	0
TCGA-KL-8325-01A-11R-2315-07	ALOX12P2|245	42.7269
TCGA-KL-8325-01A-11R-2315-07	ALOX12|239	.3338
TCGA-KL-8325-01A-11R-2315-07	ALOX15B|247	.3338
TCGA-KL-8325-01A-11R-2315-07	ALOX15|246	0
TCGA-KL-8325-01A-11R-2315-07	ALOX5AP|241	290.0757
TCGA-KL-8325-01A-11R-2315-07	ALOX5|240	70.4326
TCGA-KL-8325-01A-11R-2315-07	ALOXE3|59344	0
TCGA-KL-8325-01A-11R-2315-07	ALPI|248	.3338
TCGA-KL-8325-01A-11R-2315-07	ALPK1|80216	368.5196
TCGA-KL-8325-01A-11R-2315-07	ALPK2|115701	5.0071
TCGA-KL-8325-01A-11R-2315-07	ALPK3|57538	3274.2834
TCGA-KL-8325-01A-11R-2315-07	ALPL|249	63.7566
TCGA-KL-8325-01A-11R-2315-07	ALPPL2|251	0
TCGA-KL-8325-01A-11R-2315-07	ALPP|250	0
TCGA-KL-8325-01A-11R-2315-07	ALS2CL|259173	905.944
TCGA-KL-8325-01A-11R-2315-07	ALS2CR11|151254	.3338
TCGA-KL-8325-01A-11R-2315-07	ALS2CR12|130540	.3338
TCGA-KL-8325-01A-11R-2315-07	ALS2CR4|65062	153.8836
TCGA-KL-8325-01A-11R-2315-07	ALS2CR8|79800	119.8356
TCGA-KL-8325-01A-11R-2315-07	ALS2|57679	572.8077
TCGA-KL-8325-01A-11R-2315-07	ALX1|8092	0
TCGA-KL-8325-01A-11R-2315-07	ALX3|257	20.362
TCGA-KL-8325-01A-11R-2315-07	ALX4|60529	.6676
TCGA-KL-8325-01A-11R-2315-07	AMAC1L2|83650	.3338
TCGA-KL-8325-01A-11R-2315-07	AMAC1L3|643664	.6676
TCGA-KL-8325-01A-11R-2315-07	AMAC1|146861	0
TCGA-KL-8325-01A-11R-2315-07	AMACR|23600	2151.3668
TCGA-KL-8325-01A-11R-2315-07	AMBN|258	0
TCGA-KL-8325-01A-11R-2315-07	AMBP|259	3.338
TCGA-KL-8325-01A-11R-2315-07	AMBRA1|55626	1383.2838
TCGA-KL-8325-01A-11R-2315-07	AMD1|262	2550.9301
TCGA-KL-8325-01A-11R-2315-07	AMDHD1|144193	3.338
TCGA-KL-8325-01A-11R-2315-07	AMDHD2|51005	132.4501
TCGA-KL-8325-01A-11R-2315-07	AMELX|265	0
TCGA-KL-8325-01A-11R-2315-07	AMELY|266	0
TCGA-KL-8325-01A-11R-2315-07	AMFR|267	9346.1781
TCGA-KL-8325-01A-11R-2315-07	AMHR2|269	0
TCGA-KL-8325-01A-11R-2315-07	AMH|268	1.0014
TCGA-KL-8325-01A-11R-2315-07	AMICA1|120425	16.6902
TCGA-KL-8325-01A-11R-2315-07	AMIGO1|57463	241.0065
TCGA-KL-8325-01A-11R-2315-07	AMIGO2|347902	1896.0067
TCGA-KL-8325-01A-11R-2315-07	AMIGO3|386724	46.7326
TCGA-KL-8325-01A-11R-2315-07	AMMECR1L|83607	382.8732
TCGA-KL-8325-01A-11R-2315-07	AMMECR1|9949	269.7136
TCGA-KL-8325-01A-11R-2315-07	AMN1|196394	288.4067
TCGA-KL-8325-01A-11R-2315-07	AMN|81693	6.3423
TCGA-KL-8325-01A-11R-2315-07	AMOTL1|154810	1991.1408
TCGA-KL-8325-01A-11R-2315-07	AMOTL2|51421	3080.3433
TCGA-KL-8325-01A-11R-2315-07	AMOT|154796	2110.6427
TCGA-KL-8325-01A-11R-2315-07	AMPD1|270	0
TCGA-KL-8325-01A-11R-2315-07	AMPD2|271	194.2739
TCGA-KL-8325-01A-11R-2315-07	AMPD3|272	3564.3591
TCGA-KL-8325-01A-11R-2315-07	AMPH|273	1.3352
TCGA-KL-8325-01A-11R-2315-07	AMTN|401138	0
TCGA-KL-8325-01A-11R-2315-07	AMT|275	553.0498
TCGA-KL-8325-01A-11R-2315-07	AMY1A|276	0
TCGA-KL-8325-01A-11R-2315-07	AMY2A|279	.3338
TCGA-KL-8325-01A-11R-2315-07	AMY2B|280	113.8272
TCGA-KL-8325-01A-11R-2315-07	AMZ1|155185	1.669
TCGA-KL-8325-01A-11R-2315-07	AMZ2P1|201283	65.0918
TCGA-KL-8325-01A-11R-2315-07	AMZ2|51321	809.1409
TCGA-KL-8325-01A-11R-2315-07	ANAPC10|10393	126.5117
TCGA-KL-8325-01A-11R-2315-07	ANAPC11|51529	838.5156
TCGA-KL-8325-01A-11R-2315-07	ANAPC13|25847	2952.1025
TCGA-KL-8325-01A-11R-2315-07	ANAPC16|119504	1526.8195
TCGA-KL-8325-01A-11R-2315-07	ANAPC1|64682	461.3171
TCGA-KL-8325-01A-11R-2315-07	ANAPC2|29882	355.1675
TCGA-KL-8325-01A-11R-2315-07	ANAPC4|29945	345.4871
TCGA-KL-8325-01A-11R-2315-07	ANAPC5|51433	2046.5523
TCGA-KL-8325-01A-11R-2315-07	ANAPC7|51434	650.9178
TCGA-KL-8325-01A-11R-2315-07	ANGEL1|23357	1168.6478
TCGA-KL-8325-01A-11R-2315-07	ANGEL2|90806	381.8718
TCGA-KL-8325-01A-11R-2315-07	ANGPT1|284	2799.2803
TCGA-KL-8325-01A-11R-2315-07	ANGPT2|285	291.4109
TCGA-KL-8325-01A-11R-2315-07	ANGPT4|51378	1.0014
TCGA-KL-8325-01A-11R-2315-07	ANGPTL1|9068	1148.9534
TCGA-KL-8325-01A-11R-2315-07	ANGPTL2|23452	194.2739
TCGA-KL-8325-01A-11R-2315-07	ANGPTL3|27329	43.3945
TCGA-KL-8325-01A-11R-2315-07	ANGPTL4|51129	48.0678
TCGA-KL-8325-01A-11R-2315-07	ANGPTL5|253935	0
TCGA-KL-8325-01A-11R-2315-07	ANGPTL6|83854	.3972
TCGA-KL-8325-01A-11R-2315-07	ANGPTL7|10218	.6676
TCGA-KL-8325-01A-11R-2315-07	ANG|283	8.8959
TCGA-KL-8325-01A-11R-2315-07	ANK1|286	1.0014
TCGA-KL-8325-01A-11R-2315-07	ANK2|287	23.7001
TCGA-KL-8325-01A-11R-2315-07	ANK3|288	2698.8053
TCGA-KL-8325-01A-11R-2315-07	ANKAR|150709	29.7086
TCGA-KL-8325-01A-11R-2315-07	ANKDD1A|348094	16.6902
TCGA-KL-8325-01A-11R-2315-07	ANKFN1|162282	0
TCGA-KL-8325-01A-11R-2315-07	ANKFY1|51479	1301.8356
TCGA-KL-8325-01A-11R-2315-07	ANKHD1-EIF4EBP3|404734	1374.3311
TCGA-KL-8325-01A-11R-2315-07	ANKHD1|54882	2282.0877
TCGA-KL-8325-01A-11R-2315-07	ANKH|56172	87.4566
TCGA-KL-8325-01A-11R-2315-07	ANKIB1|54467	1087.8672
TCGA-KL-8325-01A-11R-2315-07	ANKK1|255239	1.0014
TCGA-KL-8325-01A-11R-2315-07	ANKLE1|126549	0
TCGA-KL-8325-01A-11R-2315-07	ANKLE2|23141	1502.7856
TCGA-KL-8325-01A-11R-2315-07	ANKMY1|51281	90.1271
TCGA-KL-8325-01A-11R-2315-07	ANKMY2|57037	1083.194
TCGA-KL-8325-01A-11R-2315-07	ANKRA2|57763	293.4137
TCGA-KL-8325-01A-11R-2315-07	ANKRD10|55608	1259.1087
TCGA-KL-8325-01A-11R-2315-07	ANKRD11|29123	2620.535
TCGA-KL-8325-01A-11R-2315-07	ANKRD12|23253	1975.4521
TCGA-KL-8325-01A-11R-2315-07	ANKRD13A|88455	2355.6548
TCGA-KL-8325-01A-11R-2315-07	ANKRD13B|124930	2.0028
TCGA-KL-8325-01A-11R-2315-07	ANKRD13C|81573	462.9861
TCGA-KL-8325-01A-11R-2315-07	ANKRD13D|338692	281.063
TCGA-KL-8325-01A-11R-2315-07	ANKRD16|54522	66.3869
TCGA-KL-8325-01A-11R-2315-07	ANKRD17|26057	3951.2379
TCGA-KL-8325-01A-11R-2315-07	ANKRD19|138649	7.3437
TCGA-KL-8325-01A-11R-2315-07	ANKRD1|27063	.6676
TCGA-KL-8325-01A-11R-2315-07	ANKRD20A3|441425	22.3649
TCGA-KL-8325-01A-11R-2315-07	ANKRD20A4|728747	11.0155
TCGA-KL-8325-01A-11R-2315-07	ANKRD20B|729171	11.6831
TCGA-KL-8325-01A-11R-2315-07	ANKRD22|118932	48.4016
TCGA-KL-8325-01A-11R-2315-07	ANKRD23|200539	10.6817
TCGA-KL-8325-01A-11R-2315-07	ANKRD24|170961	2.6704
TCGA-KL-8325-01A-11R-2315-07	ANKRD26P1|124149	0
TCGA-KL-8325-01A-11R-2315-07	ANKRD26|22852	204.9557
TCGA-KL-8325-01A-11R-2315-07	ANKRD27|84079	1549.852
TCGA-KL-8325-01A-11R-2315-07	ANKRD28|23243	2021.517
TCGA-KL-8325-01A-11R-2315-07	ANKRD29|147463	782.1028
TCGA-KL-8325-01A-11R-2315-07	ANKRD2|26287	5.0071
TCGA-KL-8325-01A-11R-2315-07	ANKRD30A|91074	16.3564
TCGA-KL-8325-01A-11R-2315-07	ANKRD30B|374860	1.3352
TCGA-KL-8325-01A-11R-2315-07	ANKRD31|256006	5.6747
TCGA-KL-8325-01A-11R-2315-07	ANKRD32|84250	71.4341
TCGA-KL-8325-01A-11R-2315-07	ANKRD33|341405	0
TCGA-KL-8325-01A-11R-2315-07	ANKRD34A|284615	1.3352
TCGA-KL-8325-01A-11R-2315-07	ANKRD34B|340120	.3338
TCGA-KL-8325-01A-11R-2315-07	ANKRD34C|390616	0
TCGA-KL-8325-01A-11R-2315-07	ANKRD35|148741	.3338
TCGA-KL-8325-01A-11R-2315-07	ANKRD36BP1|84832	112.8258
TCGA-KL-8325-01A-11R-2315-07	ANKRD36B|57730	26.7043
TCGA-KL-8325-01A-11R-2315-07	ANKRD36|375248	59.7509
TCGA-KL-8325-01A-11R-2315-07	ANKRD37|353322	43.3678
TCGA-KL-8325-01A-11R-2315-07	ANKRD39|51239	69.4312
TCGA-KL-8325-01A-11R-2315-07	ANKRD40|91369	774.7591
TCGA-KL-8325-01A-11R-2315-07	ANKRD42|338699	402.5676
TCGA-KL-8325-01A-11R-2315-07	ANKRD43|134548	395.8915
TCGA-KL-8325-01A-11R-2315-07	ANKRD44|91526	148.209
TCGA-KL-8325-01A-11R-2315-07	ANKRD45|339416	9.3465
TCGA-KL-8325-01A-11R-2315-07	ANKRD46|157567	750.1444
TCGA-KL-8325-01A-11R-2315-07	ANKRD49|54851	334.1378
TCGA-KL-8325-01A-11R-2315-07	ANKRD50|57182	1171.652
TCGA-KL-8325-01A-11R-2315-07	ANKRD52|283373	1195.6859
TCGA-KL-8325-01A-11R-2315-07	ANKRD53|79998	3.6718
TCGA-KL-8325-01A-11R-2315-07	ANKRD54|129138	682.963
TCGA-KL-8325-01A-11R-2315-07	ANKRD55|79722	0
TCGA-KL-8325-01A-11R-2315-07	ANKRD56|345079	1021.4402
TCGA-KL-8325-01A-11R-2315-07	ANKRD57|65124	330.7998
TCGA-KL-8325-01A-11R-2315-07	ANKRD58|347454	9.3465
TCGA-KL-8325-01A-11R-2315-07	ANKRD5|63926	260.3671
TCGA-KL-8325-01A-11R-2315-07	ANKRD6|22881	154.5379
TCGA-KL-8325-01A-11R-2315-07	ANKRD7|56311	5.3409
TCGA-KL-8325-01A-11R-2315-07	ANKRD9|122416	256.6953
TCGA-KL-8325-01A-11R-2315-07	ANKS1A|23294	1371.6006
TCGA-KL-8325-01A-11R-2315-07	ANKS1B|56899	6.3423
TCGA-KL-8325-01A-11R-2315-07	ANKS3|124401	381.2042
TCGA-KL-8325-01A-11R-2315-07	ANKS4B|257629	6.0085
TCGA-KL-8325-01A-11R-2315-07	ANKS6|203286	197.2782
TCGA-KL-8325-01A-11R-2315-07	ANKZF1|55139	219.9768
TCGA-KL-8325-01A-11R-2315-07	ANLN|54443	24.0339
TCGA-KL-8325-01A-11R-2315-07	ANO10|55129	1388.6246
TCGA-KL-8325-01A-11R-2315-07	ANO1|55107	44.7297
TCGA-KL-8325-01A-11R-2315-07	ANO2|57101	12.3507
TCGA-KL-8325-01A-11R-2315-07	ANO3|63982	1.3352
TCGA-KL-8325-01A-11R-2315-07	ANO4|121601	813.1465
TCGA-KL-8325-01A-11R-2315-07	ANO5|203859	1644.3185
TCGA-KL-8325-01A-11R-2315-07	ANO6|196527	7515.9308
TCGA-KL-8325-01A-11R-2315-07	ANO7|50636	16.0226
TCGA-KL-8325-01A-11R-2315-07	ANO8|57719	196.2768
TCGA-KL-8325-01A-11R-2315-07	ANO9|338440	176.5823
TCGA-KL-8325-01A-11R-2315-07	ANP32A|8125	6034.5087
TCGA-KL-8325-01A-11R-2315-07	ANP32B|10541	875.2341
TCGA-KL-8325-01A-11R-2315-07	ANP32C|23520	4.3395
TCGA-KL-8325-01A-11R-2315-07	ANP32D|23519	0
TCGA-KL-8325-01A-11R-2315-07	ANP32E|81611	510.3863
TCGA-KL-8325-01A-11R-2315-07	ANPEP|290	59.7509
TCGA-KL-8325-01A-11R-2315-07	ANTXR1|84168	307.4335
TCGA-KL-8325-01A-11R-2315-07	ANTXR2|118429	25.7029
TCGA-KL-8325-01A-11R-2315-07	ANTXRL|195977	0
TCGA-KL-8325-01A-11R-2315-07	ANUBL1|93550	52.0734
TCGA-KL-8325-01A-11R-2315-07	ANXA10|11199	0
TCGA-KL-8325-01A-11R-2315-07	ANXA11|311	6314.2364
TCGA-KL-8325-01A-11R-2315-07	ANXA13|312	.3338
TCGA-KL-8325-01A-11R-2315-07	ANXA1|301	592.5021
TCGA-KL-8325-01A-11R-2315-07	ANXA2P1|303	28.3733
TCGA-KL-8325-01A-11R-2315-07	ANXA2P2|304	2137.0132
TCGA-KL-8325-01A-11R-2315-07	ANXA2P3|305	2.6704
TCGA-KL-8325-01A-11R-2315-07	ANXA2|302	5222.3635
TCGA-KL-8325-01A-11R-2315-07	ANXA3|306	408.5761
TCGA-KL-8325-01A-11R-2315-07	ANXA4|307	4095.1074
TCGA-KL-8325-01A-11R-2315-07	ANXA5|308	2924.7906
TCGA-KL-8325-01A-11R-2315-07	ANXA6|309	1085.8644
TCGA-KL-8325-01A-11R-2315-07	ANXA7|310	2589.6514
TCGA-KL-8325-01A-11R-2315-07	ANXA8L1|728113	0
TCGA-KL-8325-01A-11R-2315-07	ANXA8L2|244	0
TCGA-KL-8325-01A-11R-2315-07	ANXA8|653145	0
TCGA-KL-8325-01A-11R-2315-07	ANXA9|8416	169.2386
TCGA-KL-8325-01A-11R-2315-07	AOAH|313	34.048
TCGA-KL-8325-01A-11R-2315-07	AOC2|314	12.6846
TCGA-KL-8325-01A-11R-2315-07	AOC3|8639	89.4595
TCGA-KL-8325-01A-11R-2315-07	AOX1|316	203.6204
TCGA-KL-8325-01A-11R-2315-07	AOX2P|344454	0
TCGA-KL-8325-01A-11R-2315-07	AP1AR|55435	1343.2273
TCGA-KL-8325-01A-11R-2315-07	AP1B1|162	6108.2793
TCGA-KL-8325-01A-11R-2315-07	AP1G1|164	3960.2506
TCGA-KL-8325-01A-11R-2315-07	AP1G2|8906	953.8015
TCGA-KL-8325-01A-11R-2315-07	AP1M1|8907	1122.9166
TCGA-KL-8325-01A-11R-2315-07	AP1M2|10053	2266.5291
TCGA-KL-8325-01A-11R-2315-07	AP1S1|1174	854.5382
TCGA-KL-8325-01A-11R-2315-07	AP1S2|8905	214.9698
TCGA-KL-8325-01A-11R-2315-07	AP1S3|130340	152.5484
TCGA-KL-8325-01A-11R-2315-07	AP2A1|160	981.5239
TCGA-KL-8325-01A-11R-2315-07	AP2A2|161	1983.7972
TCGA-KL-8325-01A-11R-2315-07	AP2B1|163	5184.9775
TCGA-KL-8325-01A-11R-2315-07	AP2M1|1173	6114.2878
TCGA-KL-8325-01A-11R-2315-07	AP2S1|1175	897.5989
TCGA-KL-8325-01A-11R-2315-07	AP3B1|8546	2753.2154
TCGA-KL-8325-01A-11R-2315-07	AP3B2|8120	15.0212
TCGA-KL-8325-01A-11R-2315-07	AP3D1|8943	5139.9139
TCGA-KL-8325-01A-11R-2315-07	AP3M1|26985	685.9672
TCGA-KL-8325-01A-11R-2315-07	AP3M2|10947	439.9537
TCGA-KL-8325-01A-11R-2315-07	AP3S1|1176	422.9297
TCGA-KL-8325-01A-11R-2315-07	AP3S2|10239	2192.2544
TCGA-KL-8325-01A-11R-2315-07	AP4B1|10717	112.9826
TCGA-KL-8325-01A-11R-2315-07	AP4E1|23431	335.1392
TCGA-KL-8325-01A-11R-2315-07	AP4M1|9179	239.728
TCGA-KL-8325-01A-11R-2315-07	AP4S1|11154	175.5809
TCGA-KL-8325-01A-11R-2315-07	APAF1|317	588.4964
TCGA-KL-8325-01A-11R-2315-07	APBA1|320	16.0226
TCGA-KL-8325-01A-11R-2315-07	APBA2|321	3.338
TCGA-KL-8325-01A-11R-2315-07	APBA3|9546	212.2993
TCGA-KL-8325-01A-11R-2315-07	APBB1IP|54518	44.7297
TCGA-KL-8325-01A-11R-2315-07	APBB1|322	975.7091
TCGA-KL-8325-01A-11R-2315-07	APBB2|323	2655.077
TCGA-KL-8325-01A-11R-2315-07	APBB3|10307	215.6374
TCGA-KL-8325-01A-11R-2315-07	APC2|10297	10.418
TCGA-KL-8325-01A-11R-2315-07	APCDD1L|164284	1.0014
TCGA-KL-8325-01A-11R-2315-07	APCDD1|147495	32.0452
TCGA-KL-8325-01A-11R-2315-07	APCS|325	0
TCGA-KL-8325-01A-11R-2315-07	APC|324	1031.7882
TCGA-KL-8325-01A-11R-2315-07	APEH|327	5354.5499
TCGA-KL-8325-01A-11R-2315-07	APEX1|328	1171.9858
TCGA-KL-8325-01A-11R-2315-07	APEX2|27301	497.7018
TCGA-KL-8325-01A-11R-2315-07	APH1A|51107	2101.63
TCGA-KL-8325-01A-11R-2315-07	APH1B|83464	1665.0143
TCGA-KL-8325-01A-11R-2315-07	API5|8539	3619.7705
TCGA-KL-8325-01A-11R-2315-07	APIP|51074	740.5342
TCGA-KL-8325-01A-11R-2315-07	APITD1|378708	114.0041
TCGA-KL-8325-01A-11R-2315-07	APLF|200558	30.3762
TCGA-KL-8325-01A-11R-2315-07	APLNR|187	58.0819
TCGA-KL-8325-01A-11R-2315-07	APLN|8862	293.7475
TCGA-KL-8325-01A-11R-2315-07	APLP1|333	10.3479
TCGA-KL-8325-01A-11R-2315-07	APLP2|334	90485.9185
TCGA-KL-8325-01A-11R-2315-07	APOA1BP|128240	1819.2318
TCGA-KL-8325-01A-11R-2315-07	APOA1|335	0
TCGA-KL-8325-01A-11R-2315-07	APOA2|336	0
TCGA-KL-8325-01A-11R-2315-07	APOA4|337	0
TCGA-KL-8325-01A-11R-2315-07	APOA5|116519	0
TCGA-KL-8325-01A-11R-2315-07	APOB48R|55911	69.4312
TCGA-KL-8325-01A-11R-2315-07	APOBEC1|339	0
TCGA-KL-8325-01A-11R-2315-07	APOBEC2|10930	1.669
TCGA-KL-8325-01A-11R-2315-07	APOBEC3A|200315	7.4238
TCGA-KL-8325-01A-11R-2315-07	APOBEC3B|9582	370.7761
TCGA-KL-8325-01A-11R-2315-07	APOBEC3C|27350	6.0085
TCGA-KL-8325-01A-11R-2315-07	APOBEC3D|140564	46.3988
TCGA-KL-8325-01A-11R-2315-07	APOBEC3F|200316	54.4101
TCGA-KL-8325-01A-11R-2315-07	APOBEC3G|60489	12.3507
TCGA-KL-8325-01A-11R-2315-07	APOBEC3H|164668	1.669
TCGA-KL-8325-01A-11R-2315-07	APOBEC4|403314	.3338
TCGA-KL-8325-01A-11R-2315-07	APOB|338	0
TCGA-KL-8325-01A-11R-2315-07	APOC1P1|342	0
TCGA-KL-8325-01A-11R-2315-07	APOC1|341	46.065
TCGA-KL-8325-01A-11R-2315-07	APOC2|344	8.0113
TCGA-KL-8325-01A-11R-2315-07	APOC3|345	.3338
TCGA-KL-8325-01A-11R-2315-07	APOC4|346	2.6704
TCGA-KL-8325-01A-11R-2315-07	APOD|347	13.3522
TCGA-KL-8325-01A-11R-2315-07	APOE|348	1997.8169
TCGA-KL-8325-01A-11R-2315-07	APOF|319	0
TCGA-KL-8325-01A-11R-2315-07	APOH|350	0
TCGA-KL-8325-01A-11R-2315-07	APOL1|8542	1968.4422
TCGA-KL-8325-01A-11R-2315-07	APOL2|23780	1218.0508
TCGA-KL-8325-01A-11R-2315-07	APOL3|80833	157.8893
TCGA-KL-8325-01A-11R-2315-07	APOL4|80832	4.6733
TCGA-KL-8325-01A-11R-2315-07	APOL5|80831	.6676
TCGA-KL-8325-01A-11R-2315-07	APOL6|80830	3077.339
TCGA-KL-8325-01A-11R-2315-07	APOLD1|81575	372.8591
TCGA-KL-8325-01A-11R-2315-07	APOM|55937	28.3733
TCGA-KL-8325-01A-11R-2315-07	APOOL|139322	685.2996
TCGA-KL-8325-01A-11R-2315-07	APOO|79135	902.606
TCGA-KL-8325-01A-11R-2315-07	APPBP2|10513	636.2304
TCGA-KL-8325-01A-11R-2315-07	APPL1|26060	2341.6284
TCGA-KL-8325-01A-11R-2315-07	APPL2|55198	1428.3473
TCGA-KL-8325-01A-11R-2315-07	APP|351	46554.9758
TCGA-KL-8325-01A-11R-2315-07	APRT|353	2136.0118
TCGA-KL-8325-01A-11R-2315-07	APTX|54840	274.0531
TCGA-KL-8325-01A-11R-2315-07	AQP10|89872	0
TCGA-KL-8325-01A-11R-2315-07	AQP11|282679	21.6973
TCGA-KL-8325-01A-11R-2315-07	AQP12A|375318	0
TCGA-KL-8325-01A-11R-2315-07	AQP12B|653437	0
TCGA-KL-8325-01A-11R-2315-07	AQP1|358	702.2034
TCGA-KL-8325-01A-11R-2315-07	AQP2|359	11.3493
TCGA-KL-8325-01A-11R-2315-07	AQP3|360	149.2104
TCGA-KL-8325-01A-11R-2315-07	AQP4|361	3.0042
TCGA-KL-8325-01A-11R-2315-07	AQP5|362	32.0452
TCGA-KL-8325-01A-11R-2315-07	AQP6|363	188.9331
TCGA-KL-8325-01A-11R-2315-07	AQP7P1|375719	1.0014
TCGA-KL-8325-01A-11R-2315-07	AQP7P3|441432	.6676
TCGA-KL-8325-01A-11R-2315-07	AQP7|364	1240.7495
TCGA-KL-8325-01A-11R-2315-07	AQP8|343	.3338
TCGA-KL-8325-01A-11R-2315-07	AQP9|366	3.338
TCGA-KL-8325-01A-11R-2315-07	AQPEP|206338	3.0042
TCGA-KL-8325-01A-11R-2315-07	AQR|9716	1773.5006
TCGA-KL-8325-01A-11R-2315-07	ARAF|369	2079.5989
TCGA-KL-8325-01A-11R-2315-07	ARAP1|116985	8150.8093
TCGA-KL-8325-01A-11R-2315-07	ARAP2|116984	547.4386
TCGA-KL-8325-01A-11R-2315-07	ARAP3|64411	90.4609
TCGA-KL-8325-01A-11R-2315-07	ARCN1|372	6711.4632
TCGA-KL-8325-01A-11R-2315-07	ARC|23237	1.669
TCGA-KL-8325-01A-11R-2315-07	AREG|374	87.4566
TCGA-KL-8325-01A-11R-2315-07	ARF1|375	8049.0158
TCGA-KL-8325-01A-11R-2315-07	ARF3|377	8563.0739
TCGA-KL-8325-01A-11R-2315-07	ARF4|378	3383.7711
TCGA-KL-8325-01A-11R-2315-07	ARF5|381	2318.9097
TCGA-KL-8325-01A-11R-2315-07	ARF6|382	2296.5715
TCGA-KL-8325-01A-11R-2315-07	ARFGAP1|55738	1332.5456
TCGA-KL-8325-01A-11R-2315-07	ARFGAP2|84364	2350.3139
TCGA-KL-8325-01A-11R-2315-07	ARFGAP3|26286	1532.1603
TCGA-KL-8325-01A-11R-2315-07	ARFGEF1|10565	6792.2437
TCGA-KL-8325-01A-11R-2315-07	ARFGEF2|10564	7290.6131
TCGA-KL-8325-01A-11R-2315-07	ARFIP1|27236	1751.1358
TCGA-KL-8325-01A-11R-2315-07	ARFIP2|23647	740.3773
TCGA-KL-8325-01A-11R-2315-07	ARFRP1|10139	637.2318
TCGA-KL-8325-01A-11R-2315-07	ARG1|383	.6676
TCGA-KL-8325-01A-11R-2315-07	ARG2|384	1687.8332
TCGA-KL-8325-01A-11R-2315-07	ARGFXP2|503640	.3338
TCGA-KL-8325-01A-11R-2315-07	ARGFX|503582	0
TCGA-KL-8325-01A-11R-2315-07	ARGLU1|55082	1195.0183
TCGA-KL-8325-01A-11R-2315-07	ARHGAP10|79658	7.3437
TCGA-KL-8325-01A-11R-2315-07	ARHGAP11A|9824	58.0819
TCGA-KL-8325-01A-11R-2315-07	ARHGAP11B|89839	8.3451
TCGA-KL-8325-01A-11R-2315-07	ARHGAP12|94134	1655.6678
TCGA-KL-8325-01A-11R-2315-07	ARHGAP15|55843	6.6761
TCGA-KL-8325-01A-11R-2315-07	ARHGAP17|55114	793.4521
TCGA-KL-8325-01A-11R-2315-07	ARHGAP18|93663	3632.7889
TCGA-KL-8325-01A-11R-2315-07	ARHGAP19|84986	204.288
TCGA-KL-8325-01A-11R-2315-07	ARHGAP1|392	1961.7661
TCGA-KL-8325-01A-11R-2315-07	ARHGAP20|57569	3.338
TCGA-KL-8325-01A-11R-2315-07	ARHGAP21|57584	2179.7401
TCGA-KL-8325-01A-11R-2315-07	ARHGAP22|58504	3.0042
TCGA-KL-8325-01A-11R-2315-07	ARHGAP23|57636	79.7792
TCGA-KL-8325-01A-11R-2315-07	ARHGAP24|83478	2644.3953
TCGA-KL-8325-01A-11R-2315-07	ARHGAP25|9938	87.4566
TCGA-KL-8325-01A-11R-2315-07	ARHGAP26|23092	200.95
TCGA-KL-8325-01A-11R-2315-07	ARHGAP27|201176	353.1646
TCGA-KL-8325-01A-11R-2315-07	ARHGAP28|79822	894.9285
TCGA-KL-8325-01A-11R-2315-07	ARHGAP29|9411	656.2587
TCGA-KL-8325-01A-11R-2315-07	ARHGAP30|257106	64.4242
TCGA-KL-8325-01A-11R-2315-07	ARHGAP31|57514	2290.2292
TCGA-KL-8325-01A-11R-2315-07	ARHGAP32|9743	879.5735
TCGA-KL-8325-01A-11R-2315-07	ARHGAP33|115703	66.427
TCGA-KL-8325-01A-11R-2315-07	ARHGAP36|158763	0
TCGA-KL-8325-01A-11R-2315-07	ARHGAP39|80728	85.7876
TCGA-KL-8325-01A-11R-2315-07	ARHGAP42|143872	684.9491
TCGA-KL-8325-01A-11R-2315-07	ARHGAP4|393	932.9822
TCGA-KL-8325-01A-11R-2315-07	ARHGAP5|394	6567.2598
TCGA-KL-8325-01A-11R-2315-07	ARHGAP6|395	1918.0378
TCGA-KL-8325-01A-11R-2315-07	ARHGAP8|23779	747.731
TCGA-KL-8325-01A-11R-2315-07	ARHGAP9|64333	17.024
TCGA-KL-8325-01A-11R-2315-07	ARHGDIA|396	3319.6807
TCGA-KL-8325-01A-11R-2315-07	ARHGDIB|397	486.6862
TCGA-KL-8325-01A-11R-2315-07	ARHGDIG|398	0
TCGA-KL-8325-01A-11R-2315-07	ARHGEF10L|55160	1384.2852
TCGA-KL-8325-01A-11R-2315-07	ARHGEF10|9639	222.6473
TCGA-KL-8325-01A-11R-2315-07	ARHGEF11|9826	1015.098
TCGA-KL-8325-01A-11R-2315-07	ARHGEF12|23365	16021.2566
TCGA-KL-8325-01A-11R-2315-07	ARHGEF15|22899	93.1313
TCGA-KL-8325-01A-11R-2315-07	ARHGEF16|27237	339.8125
TCGA-KL-8325-01A-11R-2315-07	ARHGEF17|9828	3116.7279
TCGA-KL-8325-01A-11R-2315-07	ARHGEF18|23370	1964.1027
TCGA-KL-8325-01A-11R-2315-07	ARHGEF19|128272	44.0621
TCGA-KL-8325-01A-11R-2315-07	ARHGEF1|9138	518.0638
TCGA-KL-8325-01A-11R-2315-07	ARHGEF2|9181	266.7094
TCGA-KL-8325-01A-11R-2315-07	ARHGEF33|100271715	1.3352
TCGA-KL-8325-01A-11R-2315-07	ARHGEF35|445328	684.632
TCGA-KL-8325-01A-11R-2315-07	ARHGEF37|389337	137.1934
TCGA-KL-8325-01A-11R-2315-07	ARHGEF38|54848	84.1186
TCGA-KL-8325-01A-11R-2315-07	ARHGEF3|50650	1679.7017
TCGA-KL-8325-01A-11R-2315-07	ARHGEF4|50649	0
TCGA-KL-8325-01A-11R-2315-07	ARHGEF5|7984	612.5303
TCGA-KL-8325-01A-11R-2315-07	ARHGEF6|9459	1808.2163
TCGA-KL-8325-01A-11R-2315-07	ARHGEF7|8874	1814.8923
TCGA-KL-8325-01A-11R-2315-07	ARHGEF9|23229	468.327
TCGA-KL-8325-01A-11R-2315-07	ARID1A|8289	1621.9536
TCGA-KL-8325-01A-11R-2315-07	ARID1B|57492	1078.5207
TCGA-KL-8325-01A-11R-2315-07	ARID2|196528	943.3301
TCGA-KL-8325-01A-11R-2315-07	ARID3A|1820	165.5668
TCGA-KL-8325-01A-11R-2315-07	ARID3B|10620	55.7453
TCGA-KL-8325-01A-11R-2315-07	ARID3C|138715	.6676
TCGA-KL-8325-01A-11R-2315-07	ARID4A|5926	626.5501
TCGA-KL-8325-01A-11R-2315-07	ARID4B|51742	753.0685
TCGA-KL-8325-01A-11R-2315-07	ARID5A|10865	34.048
TCGA-KL-8325-01A-11R-2315-07	ARID5B|84159	45.3973
TCGA-KL-8325-01A-11R-2315-07	ARIH1|25820	2575.2978
TCGA-KL-8325-01A-11R-2315-07	ARIH2|10425	2193.4261
TCGA-KL-8325-01A-11R-2315-07	ARL10|285598	21.3635
TCGA-KL-8325-01A-11R-2315-07	ARL11|115761	70.4326
TCGA-KL-8325-01A-11R-2315-07	ARL13A|392509	.3338
TCGA-KL-8325-01A-11R-2315-07	ARL13B|200894	213.3008
TCGA-KL-8325-01A-11R-2315-07	ARL14|80117	3.6718
TCGA-KL-8325-01A-11R-2315-07	ARL15|54622	1304.506
TCGA-KL-8325-01A-11R-2315-07	ARL16|339231	225.6515
TCGA-KL-8325-01A-11R-2315-07	ARL17A|51326	22.6753
TCGA-KL-8325-01A-11R-2315-07	ARL17B|641522	.3572
TCGA-KL-8325-01A-11R-2315-07	ARL1|400	4265.6813
TCGA-KL-8325-01A-11R-2315-07	ARL2BP|23568	1566.5422
TCGA-KL-8325-01A-11R-2315-07	ARL2|402	960.6879
TCGA-KL-8325-01A-11R-2315-07	ARL3|403	431.6086
TCGA-KL-8325-01A-11R-2315-07	ARL4A|10124	124.5089
TCGA-KL-8325-01A-11R-2315-07	ARL4C|10123	34.048
TCGA-KL-8325-01A-11R-2315-07	ARL4D|379	769.752
TCGA-KL-8325-01A-11R-2315-07	ARL5A|26225	4190.2416
TCGA-KL-8325-01A-11R-2315-07	ARL5B|221079	220.6444
TCGA-KL-8325-01A-11R-2315-07	ARL5C|390790	0
TCGA-KL-8325-01A-11R-2315-07	ARL6IP1|23204	9201.9748
TCGA-KL-8325-01A-11R-2315-07	ARL6IP4|51329	2440.1072
TCGA-KL-8325-01A-11R-2315-07	ARL6IP5|10550	7735.5738
TCGA-KL-8325-01A-11R-2315-07	ARL6IP6|151188	93.7989
TCGA-KL-8325-01A-11R-2315-07	ARL6|84100	969.033
TCGA-KL-8325-01A-11R-2315-07	ARL8A|127829	622.2107
TCGA-KL-8325-01A-11R-2315-07	ARL8B|55207	3622.441
TCGA-KL-8325-01A-11R-2315-07	ARL9|132946	1.0014
TCGA-KL-8325-01A-11R-2315-07	ARMC10|83787	667.5212
TCGA-KL-8325-01A-11R-2315-07	ARMC1|55156	1064.5009
TCGA-KL-8325-01A-11R-2315-07	ARMC2|84071	32.379
TCGA-KL-8325-01A-11R-2315-07	ARMC3|219681	0
TCGA-KL-8325-01A-11R-2315-07	ARMC4|55130	19.3606
TCGA-KL-8325-01A-11R-2315-07	ARMC5|79798	449.634
TCGA-KL-8325-01A-11R-2315-07	ARMC6|93436	745.0372
TCGA-KL-8325-01A-11R-2315-07	ARMC7|79637	219.643
TCGA-KL-8325-01A-11R-2315-07	ARMC8|25852	1127.5899
TCGA-KL-8325-01A-11R-2315-07	ARMC9|80210	90.4609
TCGA-KL-8325-01A-11R-2315-07	ARMCX1|51309	364.514
TCGA-KL-8325-01A-11R-2315-07	ARMCX2|9823	1615.9451
TCGA-KL-8325-01A-11R-2315-07	ARMCX3|51566	3680.1891
TCGA-KL-8325-01A-11R-2315-07	ARMCX5|64860	421.2606
TCGA-KL-8325-01A-11R-2315-07	ARMCX6|54470	188.2655
TCGA-KL-8325-01A-11R-2315-07	ARMS2|387715	0
TCGA-KL-8325-01A-11R-2315-07	ARNT2|9915	6399.3564
TCGA-KL-8325-01A-11R-2315-07	ARNTL2|56938	3.338
TCGA-KL-8325-01A-11R-2315-07	ARNTL|406	129.8498
TCGA-KL-8325-01A-11R-2315-07	ARNT|405	311.1053
TCGA-KL-8325-01A-11R-2315-07	ARPC1A|10552	6640.9304
TCGA-KL-8325-01A-11R-2315-07	ARPC1B|10095	995.1699
TCGA-KL-8325-01A-11R-2315-07	ARPC2|10109	1741.1216
TCGA-KL-8325-01A-11R-2315-07	ARPC3|10094	3121.4012
TCGA-KL-8325-01A-11R-2315-07	ARPC4|10093	2964.5767
TCGA-KL-8325-01A-11R-2315-07	ARPC5L|81873	320.118
TCGA-KL-8325-01A-11R-2315-07	ARPC5|10092	1570.8816
TCGA-KL-8325-01A-11R-2315-07	ARPM1|84517	72.1017
TCGA-KL-8325-01A-11R-2315-07	ARPP19|10776	4217.6135
TCGA-KL-8325-01A-11R-2315-07	ARPP21|10777	.3338
TCGA-KL-8325-01A-11R-2315-07	ARR3|407	0
TCGA-KL-8325-01A-11R-2315-07	ARRB1|408	32.0452
TCGA-KL-8325-01A-11R-2315-07	ARRB2|409	1083.8616
TCGA-KL-8325-01A-11R-2315-07	ARRDC1|92714	237.0008
TCGA-KL-8325-01A-11R-2315-07	ARRDC2|27106	71.1003
TCGA-KL-8325-01A-11R-2315-07	ARRDC3|57561	1747.7977
TCGA-KL-8325-01A-11R-2315-07	ARRDC4|91947	886.2496
TCGA-KL-8325-01A-11R-2315-07	ARRDC5|645432	0
TCGA-KL-8325-01A-11R-2315-07	ARSA|410	817.1522
TCGA-KL-8325-01A-11R-2315-07	ARSB|411	128.5145
TCGA-KL-8325-01A-11R-2315-07	ARSD|414	2053.5622
TCGA-KL-8325-01A-11R-2315-07	ARSE|415	2522.8906
TCGA-KL-8325-01A-11R-2315-07	ARSF|416	1.0014
TCGA-KL-8325-01A-11R-2315-07	ARSG|22901	242.0079
TCGA-KL-8325-01A-11R-2315-07	ARSH|347527	0
TCGA-KL-8325-01A-11R-2315-07	ARSI|340075	.6676
TCGA-KL-8325-01A-11R-2315-07	ARSJ|79642	3353.7288
TCGA-KL-8325-01A-11R-2315-07	ARSK|153642	550.109
TCGA-KL-8325-01A-11R-2315-07	ART1|417	0
TCGA-KL-8325-01A-11R-2315-07	ART3|419	37.7199
TCGA-KL-8325-01A-11R-2315-07	ART4|420	4.3395
TCGA-KL-8325-01A-11R-2315-07	ART5|116969	60.7523
TCGA-KL-8325-01A-11R-2315-07	ARTN|9048	30.3762
TCGA-KL-8325-01A-11R-2315-07	ARV1|64801	325.4589
TCGA-KL-8325-01A-11R-2315-07	ARVCF|421	156.5541
TCGA-KL-8325-01A-11R-2315-07	ARX|170302	.3338
TCGA-KL-8325-01A-11R-2315-07	AR|367	574.1429
TCGA-KL-8325-01A-11R-2315-07	AS3MT|57412	240.6727
TCGA-KL-8325-01A-11R-2315-07	ASAH1|427	7738.5781
TCGA-KL-8325-01A-11R-2315-07	ASAH2B|653308	3.338
TCGA-KL-8325-01A-11R-2315-07	ASAH2|56624	11.0155
TCGA-KL-8325-01A-11R-2315-07	ASAM|79827	1.669
TCGA-KL-8325-01A-11R-2315-07	ASAP1IT1|29065	0
TCGA-KL-8325-01A-11R-2315-07	ASAP1|50807	457.6453
TCGA-KL-8325-01A-11R-2315-07	ASAP2|8853	1603.2606
TCGA-KL-8325-01A-11R-2315-07	ASAP3|55616	1144.6139
TCGA-KL-8325-01A-11R-2315-07	ASB10|136371	0
TCGA-KL-8325-01A-11R-2315-07	ASB11|140456	5.3409
TCGA-KL-8325-01A-11R-2315-07	ASB12|142689	6.0085
TCGA-KL-8325-01A-11R-2315-07	ASB13|79754	534.0864
TCGA-KL-8325-01A-11R-2315-07	ASB14|142686	14.0264
TCGA-KL-8325-01A-11R-2315-07	ASB15|142685	0
TCGA-KL-8325-01A-11R-2315-07	ASB16|92591	74.5217
TCGA-KL-8325-01A-11R-2315-07	ASB17|127247	0
TCGA-KL-8325-01A-11R-2315-07	ASB18|401036	0
TCGA-KL-8325-01A-11R-2315-07	ASB1|51665	524.2258
TCGA-KL-8325-01A-11R-2315-07	ASB2|51676	5.0071
TCGA-KL-8325-01A-11R-2315-07	ASB3|51130	234.3304
TCGA-KL-8325-01A-11R-2315-07	ASB4|51666	0
TCGA-KL-8325-01A-11R-2315-07	ASB5|140458	413.2493
TCGA-KL-8325-01A-11R-2315-07	ASB6|140459	377.9195
TCGA-KL-8325-01A-11R-2315-07	ASB7|140460	600.5134
TCGA-KL-8325-01A-11R-2315-07	ASB8|140461	1541.8407
TCGA-KL-8325-01A-11R-2315-07	ASB9|140462	461.3171
TCGA-KL-8325-01A-11R-2315-07	ASCC1|51008	234.6642
TCGA-KL-8325-01A-11R-2315-07	ASCC2|84164	1145.9491
TCGA-KL-8325-01A-11R-2315-07	ASCC3|10973	893.5933
TCGA-KL-8325-01A-11R-2315-07	ASCL1|429	.6676
TCGA-KL-8325-01A-11R-2315-07	ASCL2|430	1.3352
TCGA-KL-8325-01A-11R-2315-07	ASCL3|56676	.6676
TCGA-KL-8325-01A-11R-2315-07	ASCL4|121549	100.8088
TCGA-KL-8325-01A-11R-2315-07	ASF1A|25842	327.4617
TCGA-KL-8325-01A-11R-2315-07	ASF1B|55723	26.7043
TCGA-KL-8325-01A-11R-2315-07	ASFMR1|100126270	1.669
TCGA-KL-8325-01A-11R-2315-07	ASGR1|432	0
TCGA-KL-8325-01A-11R-2315-07	ASGR2|433	0
TCGA-KL-8325-01A-11R-2315-07	ASH1L|55870	1443.9326
TCGA-KL-8325-01A-11R-2315-07	ASH2L|9070	1156.297
TCGA-KL-8325-01A-11R-2315-07	ASIP|434	0
TCGA-KL-8325-01A-11R-2315-07	ASL|435	712.3377
TCGA-KL-8325-01A-11R-2315-07	ASMTL|8623	586.1598
TCGA-KL-8325-01A-11R-2315-07	ASMT|438	.3338
TCGA-KL-8325-01A-11R-2315-07	ASNA1|439	1710.4117
TCGA-KL-8325-01A-11R-2315-07	ASNSD1|54529	645.9107
TCGA-KL-8325-01A-11R-2315-07	ASNS|440	453.6396
TCGA-KL-8325-01A-11R-2315-07	ASPA|443	26.0367
TCGA-KL-8325-01A-11R-2315-07	ASPDH|554235	18.0254
TCGA-KL-8325-01A-11R-2315-07	ASPG|374569	48.7354
TCGA-KL-8325-01A-11R-2315-07	ASPHD1|253982	.3338
TCGA-KL-8325-01A-11R-2315-07	ASPHD2|57168	373.5267
TCGA-KL-8325-01A-11R-2315-07	ASPH|444	6055.5116
TCGA-KL-8325-01A-11R-2315-07	ASPM|259266	10.3479
TCGA-KL-8325-01A-11R-2315-07	ASPN|54829	17.6916
TCGA-KL-8325-01A-11R-2315-07	ASPRV1|151516	35.3832
TCGA-KL-8325-01A-11R-2315-07	ASPSCR1|79058	153.5498
TCGA-KL-8325-01A-11R-2315-07	ASRGL1|80150	43.0607
TCGA-KL-8325-01A-11R-2315-07	ASS1|445	117.8328
TCGA-KL-8325-01A-11R-2315-07	ASTE1|28990	108.7233
TCGA-KL-8325-01A-11R-2315-07	ASTL|431705	0
TCGA-KL-8325-01A-11R-2315-07	ASTN1|460	3.0042
TCGA-KL-8325-01A-11R-2315-07	ASTN2|23245	482.013
TCGA-KL-8325-01A-11R-2315-07	ASXL1|171023	2849.3509
TCGA-KL-8325-01A-11R-2315-07	ASXL2|55252	985.3894
TCGA-KL-8325-01A-11R-2315-07	ASXL3|80816	190.2683
TCGA-KL-8325-01A-11R-2315-07	ASZ1|136991	6.6761
TCGA-KL-8325-01A-11R-2315-07	ATAD1|84896	2146.3597
TCGA-KL-8325-01A-11R-2315-07	ATAD2B|54454	155.2189
TCGA-KL-8325-01A-11R-2315-07	ATAD2|29028	304.0954
TCGA-KL-8325-01A-11R-2315-07	ATAD3A|55210	328.4631
TCGA-KL-8325-01A-11R-2315-07	ATAD3B|83858	96.1356
TCGA-KL-8325-01A-11R-2315-07	ATAD3C|219293	35.0494
TCGA-KL-8325-01A-11R-2315-07	ATAD5|79915	16.0226
TCGA-KL-8325-01A-11R-2315-07	ATCAY|85300	0
TCGA-KL-8325-01A-11R-2315-07	ATE1|11101	393.2211
TCGA-KL-8325-01A-11R-2315-07	ATF1|466	561.1245
TCGA-KL-8325-01A-11R-2315-07	ATF2|1386	440.2875
TCGA-KL-8325-01A-11R-2315-07	ATF3|467	408.5761
TCGA-KL-8325-01A-11R-2315-07	ATF4|468	4755.7055
TCGA-KL-8325-01A-11R-2315-07	ATF5|22809	1176.3253
TCGA-KL-8325-01A-11R-2315-07	ATF6B|1388	972.371
TCGA-KL-8325-01A-11R-2315-07	ATF6|22926	1264.1157
TCGA-KL-8325-01A-11R-2315-07	ATF7IP2|80063	176.5823
TCGA-KL-8325-01A-11R-2315-07	ATF7IP|55729	1645.3199
TCGA-KL-8325-01A-11R-2315-07	ATF7|11016	729.8391
TCGA-KL-8325-01A-11R-2315-07	ATG10|83734	143.2019
TCGA-KL-8325-01A-11R-2315-07	ATG12|9140	340.4801
TCGA-KL-8325-01A-11R-2315-07	ATG16L1|55054	276.0559
TCGA-KL-8325-01A-11R-2315-07	ATG16L2|89849	110.5559
TCGA-KL-8325-01A-11R-2315-07	ATG2A|23130	1237.4114
TCGA-KL-8325-01A-11R-2315-07	ATG2B|55102	1596.9183
TCGA-KL-8325-01A-11R-2315-07	ATG3|64422	1197.0211
TCGA-KL-8325-01A-11R-2315-07	ATG4A|115201	1159.3013
TCGA-KL-8325-01A-11R-2315-07	ATG4B|23192	551.1104
TCGA-KL-8325-01A-11R-2315-07	ATG4C|84938	112.4919
TCGA-KL-8325-01A-11R-2315-07	ATG4D|84971	1142.8748
TCGA-KL-8325-01A-11R-2315-07	ATG5|9474	1062.8319
TCGA-KL-8325-01A-11R-2315-07	ATG7|10533	713.032
TCGA-KL-8325-01A-11R-2315-07	ATG9A|79065	779.2988
TCGA-KL-8325-01A-11R-2315-07	ATG9B|285973	4.3862
TCGA-KL-8325-01A-11R-2315-07	ATHL1|80162	16.6902
TCGA-KL-8325-01A-11R-2315-07	ATIC|471	435.948
TCGA-KL-8325-01A-11R-2315-07	ATL1|51062	243.6769
TCGA-KL-8325-01A-11R-2315-07	ATL2|64225	1962.4337
TCGA-KL-8325-01A-11R-2315-07	ATL3|25923	606.1881
TCGA-KL-8325-01A-11R-2315-07	ATMIN|23300	2276.5433
TCGA-KL-8325-01A-11R-2315-07	ATM|472	962.3569
TCGA-KL-8325-01A-11R-2315-07	ATN1|1822	4431.9157
TCGA-KL-8325-01A-11R-2315-07	ATOH1|474	0
TCGA-KL-8325-01A-11R-2315-07	ATOH7|220202	.6676
TCGA-KL-8325-01A-11R-2315-07	ATOH8|84913	19.6944
TCGA-KL-8325-01A-11R-2315-07	ATOX1|475	849.5312
TCGA-KL-8325-01A-11R-2315-07	ATP10A|57194	4.6733
TCGA-KL-8325-01A-11R-2315-07	ATP10B|23120	14.0198
TCGA-KL-8325-01A-11R-2315-07	ATP10D|57205	4500.0117
TCGA-KL-8325-01A-11R-2315-07	ATP11A|23250	2051.8932
TCGA-KL-8325-01A-11R-2315-07	ATP11B|23200	1544.1773
TCGA-KL-8325-01A-11R-2315-07	ATP11C|286410	1224.0593
TCGA-KL-8325-01A-11R-2315-07	ATP12A|479	8.3451
TCGA-KL-8325-01A-11R-2315-07	ATP13A1|57130	1444.0361
TCGA-KL-8325-01A-11R-2315-07	ATP13A2|23400	600.8472
TCGA-KL-8325-01A-11R-2315-07	ATP13A3|79572	2283.2193
TCGA-KL-8325-01A-11R-2315-07	ATP13A4|84239	6.6761
TCGA-KL-8325-01A-11R-2315-07	ATP13A5|344905	18.0254
TCGA-KL-8325-01A-11R-2315-07	ATP1A1|476	59214.1353
TCGA-KL-8325-01A-11R-2315-07	ATP1A2|477	6.6761
TCGA-KL-8325-01A-11R-2315-07	ATP1A3|478	.6676
TCGA-KL-8325-01A-11R-2315-07	ATP1A4|480	20.362
TCGA-KL-8325-01A-11R-2315-07	ATP1B1|481	32290.9169
TCGA-KL-8325-01A-11R-2315-07	ATP1B2|482	24.7015
TCGA-KL-8325-01A-11R-2315-07	ATP1B3|483	2103.6328
TCGA-KL-8325-01A-11R-2315-07	ATP1B4|23439	0
TCGA-KL-8325-01A-11R-2315-07	ATP2A1|487	7.3437
TCGA-KL-8325-01A-11R-2315-07	ATP2A2|488	5356.5527
TCGA-KL-8325-01A-11R-2315-07	ATP2A3|489	2471.8186
TCGA-KL-8325-01A-11R-2315-07	ATP2B1|490	2067.2482
TCGA-KL-8325-01A-11R-2315-07	ATP2B2|491	299.4222
TCGA-KL-8325-01A-11R-2315-07	ATP2B3|492	0
TCGA-KL-8325-01A-11R-2315-07	ATP2B4|493	846.5269
TCGA-KL-8325-01A-11R-2315-07	ATP2C1|27032	7783.4046
TCGA-KL-8325-01A-11R-2315-07	ATP2C2|9914	66.427
TCGA-KL-8325-01A-11R-2315-07	ATP4A|495	0
TCGA-KL-8325-01A-11R-2315-07	ATP4B|496	2.6704
TCGA-KL-8325-01A-11R-2315-07	ATP5A1|498	42697.8707
TCGA-KL-8325-01A-11R-2315-07	ATP5B|506	44016.0626
TCGA-KL-8325-01A-11R-2315-07	ATP5C1|509	4174.8866
TCGA-KL-8325-01A-11R-2315-07	ATP5D|513	1645.9875
TCGA-KL-8325-01A-11R-2315-07	ATP5EP2|432369	57.7481
TCGA-KL-8325-01A-11R-2315-07	ATP5E|514	5737.4231
TCGA-KL-8325-01A-11R-2315-07	ATP5F1|515	3693.875
TCGA-KL-8325-01A-11R-2315-07	ATP5G1|516	872.8975
TCGA-KL-8325-01A-11R-2315-07	ATP5G2|517	4111.4638
TCGA-KL-8325-01A-11R-2315-07	ATP5G3|518	5978.7634
TCGA-KL-8325-01A-11R-2315-07	ATP5H|10476	2327.9491
TCGA-KL-8325-01A-11R-2315-07	ATP5I|521	1948.0634
TCGA-KL-8325-01A-11R-2315-07	ATP5J2|9551	1571.8797
TCGA-KL-8325-01A-11R-2315-07	ATP5J|522	1995.7006
TCGA-KL-8325-01A-11R-2315-07	ATP5L2|267020	.6676
TCGA-KL-8325-01A-11R-2315-07	ATP5L|10632	6070.2257
TCGA-KL-8325-01A-11R-2315-07	ATP5O|539	3152.4449
TCGA-KL-8325-01A-11R-2315-07	ATP5SL|55101	1289.8186
TCGA-KL-8325-01A-11R-2315-07	ATP5S|27109	397.2268
TCGA-KL-8325-01A-11R-2315-07	ATP6AP1L|92270	26.7043
TCGA-KL-8325-01A-11R-2315-07	ATP6AP1|537	9465.6799
TCGA-KL-8325-01A-11R-2315-07	ATP6AP2|10159	28382.0186
TCGA-KL-8325-01A-11R-2315-07	ATP6V0A1|535	832.5072
TCGA-KL-8325-01A-11R-2315-07	ATP6V0A2|23545	738.0406
TCGA-KL-8325-01A-11R-2315-07	ATP6V0A4|50617	40702.4671
TCGA-KL-8325-01A-11R-2315-07	ATP6V0B|533	5148.5928
TCGA-KL-8325-01A-11R-2315-07	ATP6V0C|527	12419.6584
TCGA-KL-8325-01A-11R-2315-07	ATP6V0D1|9114	4495.3384
TCGA-KL-8325-01A-11R-2315-07	ATP6V0D2|245972	38288.6537
TCGA-KL-8325-01A-11R-2315-07	ATP6V0E1|8992	7483.218
TCGA-KL-8325-01A-11R-2315-07	ATP6V0E2|155066	1774.7958
TCGA-KL-8325-01A-11R-2315-07	ATP6V1A|523	37774.2617
TCGA-KL-8325-01A-11R-2315-07	ATP6V1B1|525	9157.5789
TCGA-KL-8325-01A-11R-2315-07	ATP6V1B2|526	1574.5535
TCGA-KL-8325-01A-11R-2315-07	ATP6V1C1|528	2620.0276
TCGA-KL-8325-01A-11R-2315-07	ATP6V1C2|245973	259.1554
TCGA-KL-8325-01A-11R-2315-07	ATP6V1D|51382	6155.6795
TCGA-KL-8325-01A-11R-2315-07	ATP6V1E1|529	7168.107
TCGA-KL-8325-01A-11R-2315-07	ATP6V1E2|90423	32.379
TCGA-KL-8325-01A-11R-2315-07	ATP6V1F|9296	7870.7478
TCGA-KL-8325-01A-11R-2315-07	ATP6V1G1|9550	1422.6726
TCGA-KL-8325-01A-11R-2315-07	ATP6V1G2|534	3.1645
TCGA-KL-8325-01A-11R-2315-07	ATP6V1G3|127124	1339.8892
TCGA-KL-8325-01A-11R-2315-07	ATP6V1H|51606	5807.5219
TCGA-KL-8325-01A-11R-2315-07	ATP7A|538	1102.8884
TCGA-KL-8325-01A-11R-2315-07	ATP7B|540	773.0901
TCGA-KL-8325-01A-11R-2315-07	ATP8A1|10396	2086.9426
TCGA-KL-8325-01A-11R-2315-07	ATP8A2|51761	140.1977
TCGA-KL-8325-01A-11R-2315-07	ATP8B1|5205	2099.4769
TCGA-KL-8325-01A-11R-2315-07	ATP8B2|57198	19.0268
TCGA-KL-8325-01A-11R-2315-07	ATP8B3|148229	1.0014
TCGA-KL-8325-01A-11R-2315-07	ATP8B4|79895	3197.5085
TCGA-KL-8325-01A-11R-2315-07	ATP8B5P|158381	32.7128
TCGA-KL-8325-01A-11R-2315-07	ATP9A|10079	7478.5447
TCGA-KL-8325-01A-11R-2315-07	ATP9B|374868	800.462
TCGA-KL-8325-01A-11R-2315-07	ATPAF1|64756	2068.6001
TCGA-KL-8325-01A-11R-2315-07	ATPAF2|91647	206.2675
TCGA-KL-8325-01A-11R-2315-07	ATPBD4|89978	342.4829
TCGA-KL-8325-01A-11R-2315-07	ATPIF1|93974	970.3682
TCGA-KL-8325-01A-11R-2315-07	ATRIP|84126	195.9763
TCGA-KL-8325-01A-11R-2315-07	ATRNL1|26033	51.7396
TCGA-KL-8325-01A-11R-2315-07	ATRN|8455	4943.3034
TCGA-KL-8325-01A-11R-2315-07	ATRX|546	3014.2501
TCGA-KL-8325-01A-11R-2315-07	ATR|545	1254.7692
TCGA-KL-8325-01A-11R-2315-07	ATXN10|25814	1916.0349
TCGA-KL-8325-01A-11R-2315-07	ATXN1L|342371	1333.2699
TCGA-KL-8325-01A-11R-2315-07	ATXN1|6310	349.159
TCGA-KL-8325-01A-11R-2315-07	ATXN2L|11273	2171.395
TCGA-KL-8325-01A-11R-2315-07	ATXN2|6311	1120.58
TCGA-KL-8325-01A-11R-2315-07	ATXN3L|92552	0
TCGA-KL-8325-01A-11R-2315-07	ATXN3|4287	244.6783
TCGA-KL-8325-01A-11R-2315-07	ATXN7L1|222255	165.5668
TCGA-KL-8325-01A-11R-2315-07	ATXN7L2|127002	43.0607
TCGA-KL-8325-01A-11R-2315-07	ATXN7L3B|552889	5383.5909
TCGA-KL-8325-01A-11R-2315-07	ATXN7L3|56970	604.1852
TCGA-KL-8325-01A-11R-2315-07	ATXN7|6314	1132.9308
TCGA-KL-8325-01A-11R-2315-07	ATXN8OS|6315	0
TCGA-KL-8325-01A-11R-2315-07	AUH|549	1367.595
TCGA-KL-8325-01A-11R-2315-07	AUP1|550	952.0991
TCGA-KL-8325-01A-11R-2315-07	AURKAIP1|54998	905.2764
TCGA-KL-8325-01A-11R-2315-07	AURKAPS1|6791	5.6747
TCGA-KL-8325-01A-11R-2315-07	AURKA|6790	199.281
TCGA-KL-8325-01A-11R-2315-07	AURKB|9212	.6676
TCGA-KL-8325-01A-11R-2315-07	AURKC|6795	13.0184
TCGA-KL-8325-01A-11R-2315-07	AUTS2|26053	179.5866
TCGA-KL-8325-01A-11R-2315-07	AVEN|57099	93.4651
TCGA-KL-8325-01A-11R-2315-07	AVIL|10677	52.0734
TCGA-KL-8325-01A-11R-2315-07	AVL9|23080	604.8528
TCGA-KL-8325-01A-11R-2315-07	AVPI1|60370	104.8145
TCGA-KL-8325-01A-11R-2315-07	AVPR1A|552	5306.1483
TCGA-KL-8325-01A-11R-2315-07	AVPR1B|553	0
TCGA-KL-8325-01A-11R-2315-07	AVPR2|554	20.362
TCGA-KL-8325-01A-11R-2315-07	AVP|551	0
TCGA-KL-8325-01A-11R-2315-07	AWAT1|158833	0
TCGA-KL-8325-01A-11R-2315-07	AWAT2|158835	0
TCGA-KL-8325-01A-11R-2315-07	AXIN1|8312	568.1344
TCGA-KL-8325-01A-11R-2315-07	AXIN2|8313	17.024
TCGA-KL-8325-01A-11R-2315-07	AXL|558	144.5371
TCGA-KL-8325-01A-11R-2315-07	AZGP1|563	72.7693
TCGA-KL-8325-01A-11R-2315-07	AZI1|22994	102.8116
TCGA-KL-8325-01A-11R-2315-07	AZI2|64343	1264.1157
TCGA-KL-8325-01A-11R-2315-07	AZIN1|51582	4610.167
TCGA-KL-8325-01A-11R-2315-07	AZU1|566	0
TCGA-KL-8325-01A-11R-2315-07	B2M|567	82185.5216
TCGA-KL-8325-01A-11R-2315-07	B3GALNT1|8706	600.5134
TCGA-KL-8325-01A-11R-2315-07	B3GALNT2|148789	483.2514
TCGA-KL-8325-01A-11R-2315-07	B3GALT1|8708	0
TCGA-KL-8325-01A-11R-2315-07	B3GALT2|8707	1.669
TCGA-KL-8325-01A-11R-2315-07	B3GALT4|8705	204.9557
TCGA-KL-8325-01A-11R-2315-07	B3GALT5|10317	0
TCGA-KL-8325-01A-11R-2315-07	B3GALT6|126792	149.5442
TCGA-KL-8325-01A-11R-2315-07	B3GALTL|145173	1009.0895
TCGA-KL-8325-01A-11R-2315-07	B3GAT1|27087	.3338
TCGA-KL-8325-01A-11R-2315-07	B3GAT2|135152	4.463
TCGA-KL-8325-01A-11R-2315-07	B3GAT3|26229	934.3174
TCGA-KL-8325-01A-11R-2315-07	B3GNT1|11041	845.8593
TCGA-KL-8325-01A-11R-2315-07	B3GNT2|10678	900.2694
TCGA-KL-8325-01A-11R-2315-07	B3GNT3|10331	0
TCGA-KL-8325-01A-11R-2315-07	B3GNT4|79369	3.6718
TCGA-KL-8325-01A-11R-2315-07	B3GNT5|84002	374.5281
TCGA-KL-8325-01A-11R-2315-07	B3GNT6|192134	0
TCGA-KL-8325-01A-11R-2315-07	B3GNT7|93010	6.6761
TCGA-KL-8325-01A-11R-2315-07	B3GNT8|374907	152.2146
TCGA-KL-8325-01A-11R-2315-07	B3GNT9|84752	109.5445
TCGA-KL-8325-01A-11R-2315-07	B3GNTL1|146712	24.3677
TCGA-KL-8325-01A-11R-2315-07	B4GALNT1|2583	6.0085
TCGA-KL-8325-01A-11R-2315-07	B4GALNT2|124872	567.4668
TCGA-KL-8325-01A-11R-2315-07	B4GALNT3|283358	2441.4424
TCGA-KL-8325-01A-11R-2315-07	B4GALNT4|338707	0
TCGA-KL-8325-01A-11R-2315-07	B4GALT1|2683	1640.6466
TCGA-KL-8325-01A-11R-2315-07	B4GALT2|8704	570.471
TCGA-KL-8325-01A-11R-2315-07	B4GALT3|8703	519.399
TCGA-KL-8325-01A-11R-2315-07	B4GALT4|8702	431.9424
TCGA-KL-8325-01A-11R-2315-07	B4GALT5|9334	1933.7266
TCGA-KL-8325-01A-11R-2315-07	B4GALT6|9331	1178.9957
TCGA-KL-8325-01A-11R-2315-07	B4GALT7|11285	615.2008
TCGA-KL-8325-01A-11R-2315-07	B9D1|27077	56.2026
TCGA-KL-8325-01A-11R-2315-07	B9D2|80776	94.8003
TCGA-KL-8325-01A-11R-2315-07	BAALC|79870	4954.9865
TCGA-KL-8325-01A-11R-2315-07	BAAT|570	.3338
TCGA-KL-8325-01A-11R-2315-07	BACE1|23621	966.6964
TCGA-KL-8325-01A-11R-2315-07	BACE2|25825	7472.8701
TCGA-KL-8325-01A-11R-2315-07	BACH1|571	636.2304
TCGA-KL-8325-01A-11R-2315-07	BACH2|60468	43.7283
TCGA-KL-8325-01A-11R-2315-07	BAD|572	791.8565
TCGA-KL-8325-01A-11R-2315-07	BAG1|573	2507.8494
TCGA-KL-8325-01A-11R-2315-07	BAG2|9532	19.3606
TCGA-KL-8325-01A-11R-2315-07	BAG3|9531	982.3852
TCGA-KL-8325-01A-11R-2315-07	BAG4|9530	217.6402
TCGA-KL-8325-01A-11R-2315-07	BAG5|9529	1853.9474
TCGA-KL-8325-01A-11R-2315-07	BAGE2|85319	7.544
TCGA-KL-8325-01A-11R-2315-07	BAGE|574	0
TCGA-KL-8325-01A-11R-2315-07	BAHCC1|57597	503.0426
TCGA-KL-8325-01A-11R-2315-07	BAHD1|22893	2074.258
TCGA-KL-8325-01A-11R-2315-07	BAI1|575	0
TCGA-KL-8325-01A-11R-2315-07	BAI2|576	3.338
TCGA-KL-8325-01A-11R-2315-07	BAI3|577	1.3352
TCGA-KL-8325-01A-11R-2315-07	BAIAP2L1|55971	1478.4179
TCGA-KL-8325-01A-11R-2315-07	BAIAP2L2|80115	1.3352
TCGA-KL-8325-01A-11R-2315-07	BAIAP2|10458	42.0593
TCGA-KL-8325-01A-11R-2315-07	BAIAP3|8938	441.1387
TCGA-KL-8325-01A-11R-2315-07	BAK1|578	202.9528
TCGA-KL-8325-01A-11R-2315-07	BAMBI|25805	431.6086
TCGA-KL-8325-01A-11R-2315-07	BANF1|8815	2050.558
TCGA-KL-8325-01A-11R-2315-07	BANF2|140836	0
TCGA-KL-8325-01A-11R-2315-07	BANK1|55024	293.7475
TCGA-KL-8325-01A-11R-2315-07	BANP|54971	119.5018
TCGA-KL-8325-01A-11R-2315-07	BAP1|8314	2506.5342
TCGA-KL-8325-01A-11R-2315-07	BARD1|580	9.0127
TCGA-KL-8325-01A-11R-2315-07	BARHL1|56751	0
TCGA-KL-8325-01A-11R-2315-07	BARHL2|343472	0
TCGA-KL-8325-01A-11R-2315-07	BARX1|56033	0
TCGA-KL-8325-01A-11R-2315-07	BARX2|8538	550.109
TCGA-KL-8325-01A-11R-2315-07	BASE|317716	0
TCGA-KL-8325-01A-11R-2315-07	BASP1|10409	310.1039
TCGA-KL-8325-01A-11R-2315-07	BAT1|7919	2162.8897
TCGA-KL-8325-01A-11R-2315-07	BAT2L1|84726	3357.5775
TCGA-KL-8325-01A-11R-2315-07	BAT2L2|23215	2251.1742
TCGA-KL-8325-01A-11R-2315-07	BAT2|7916	3148.7731
TCGA-KL-8325-01A-11R-2315-07	BAT3|7917	2587.9824
TCGA-KL-8325-01A-11R-2315-07	BAT4|7918	179.2527
TCGA-KL-8325-01A-11R-2315-07	BAT5|7920	560.4569
TCGA-KL-8325-01A-11R-2315-07	BATF2|116071	151.8808
TCGA-KL-8325-01A-11R-2315-07	BATF3|55509	2.0028
TCGA-KL-8325-01A-11R-2315-07	BATF|10538	1.3352
TCGA-KL-8325-01A-11R-2315-07	BAX|581	559.7893
TCGA-KL-8325-01A-11R-2315-07	BAZ1A|11177	347.8238
TCGA-KL-8325-01A-11R-2315-07	BAZ1B|9031	2408.7296
TCGA-KL-8325-01A-11R-2315-07	BAZ2A|11176	2873.6619
TCGA-KL-8325-01A-11R-2315-07	BAZ2B|29994	528.6988
TCGA-KL-8325-01A-11R-2315-07	BBC3|27113	163.564
TCGA-KL-8325-01A-11R-2315-07	BBOX1|8424	50.7382
TCGA-KL-8325-01A-11R-2315-07	BBS10|79738	519.0652
TCGA-KL-8325-01A-11R-2315-07	BBS12|166379	218.6416
TCGA-KL-8325-01A-11R-2315-07	BBS1|582	1242.4185
TCGA-KL-8325-01A-11R-2315-07	BBS2|583	1360.2513
TCGA-KL-8325-01A-11R-2315-07	BBS4|585	376.1971
TCGA-KL-8325-01A-11R-2315-07	BBS5|129880	112.8258
TCGA-KL-8325-01A-11R-2315-07	BBS7|55212	364.1802
TCGA-KL-8325-01A-11R-2315-07	BBS9|27241	300.0898
TCGA-KL-8325-01A-11R-2315-07	BBX|56987	4926.6132
TCGA-KL-8325-01A-11R-2315-07	BCAM|4059	23081.8788
TCGA-KL-8325-01A-11R-2315-07	BCAN|63827	0
TCGA-KL-8325-01A-11R-2315-07	BCAP29|55973	2163.7175
TCGA-KL-8325-01A-11R-2315-07	BCAP31|10134	4963.6654
TCGA-KL-8325-01A-11R-2315-07	BCAR1|9564	2597.6627
TCGA-KL-8325-01A-11R-2315-07	BCAR3|8412	322.9821
TCGA-KL-8325-01A-11R-2315-07	BCAR4|400500	0
TCGA-KL-8325-01A-11R-2315-07	BCAS1|8537	19.0268
TCGA-KL-8325-01A-11R-2315-07	BCAS2|10286	506.8046
TCGA-KL-8325-01A-11R-2315-07	BCAS3|54828	268.7122
TCGA-KL-8325-01A-11R-2315-07	BCAS4|55653	946.6681
TCGA-KL-8325-01A-11R-2315-07	BCAT1|586	1269.1228
TCGA-KL-8325-01A-11R-2315-07	BCAT2|587	728.6941
TCGA-KL-8325-01A-11R-2315-07	BCCIP|56647	641.5346
TCGA-KL-8325-01A-11R-2315-07	BCDIN3D|144233	321.6435
TCGA-KL-8325-01A-11R-2315-07	BCHE|590	4.0056
TCGA-KL-8325-01A-11R-2315-07	BCKDHA|593	1492.1039
TCGA-KL-8325-01A-11R-2315-07	BCKDHB|594	1593.2465
TCGA-KL-8325-01A-11R-2315-07	BCKDK|10295	842.8551
TCGA-KL-8325-01A-11R-2315-07	BCL10|8915	354.4998
TCGA-KL-8325-01A-11R-2315-07	BCL11A|53335	1.669
TCGA-KL-8325-01A-11R-2315-07	BCL11B|64919	2.3366
TCGA-KL-8325-01A-11R-2315-07	BCL2A1|597	3.0042
TCGA-KL-8325-01A-11R-2315-07	BCL2L10|10017	52.4072
TCGA-KL-8325-01A-11R-2315-07	BCL2L11|10018	1249.4284
TCGA-KL-8325-01A-11R-2315-07	BCL2L12|83596	93.4017
TCGA-KL-8325-01A-11R-2315-07	BCL2L13|23786	3412.4783
TCGA-KL-8325-01A-11R-2315-07	BCL2L14|79370	2.0028
TCGA-KL-8325-01A-11R-2315-07	BCL2L15|440603	1.3352
TCGA-KL-8325-01A-11R-2315-07	BCL2L1|598	7264.5764
TCGA-KL-8325-01A-11R-2315-07	BCL2L2|599	3243.3097
TCGA-KL-8325-01A-11R-2315-07	BCL2|596	3584.7211
TCGA-KL-8325-01A-11R-2315-07	BCL3|602	67.0946
TCGA-KL-8325-01A-11R-2315-07	BCL6B|255877	82.7834
TCGA-KL-8325-01A-11R-2315-07	BCL6|604	460.3157
TCGA-KL-8325-01A-11R-2315-07	BCL7A|605	950.0062
TCGA-KL-8325-01A-11R-2315-07	BCL7B|9275	1288.8172
TCGA-KL-8325-01A-11R-2315-07	BCL7C|9274	362.8449
TCGA-KL-8325-01A-11R-2315-07	BCL8|606	1.3352
TCGA-KL-8325-01A-11R-2315-07	BCL9L|283149	533.4188
TCGA-KL-8325-01A-11R-2315-07	BCL9|607	934.3174
TCGA-KL-8325-01A-11R-2315-07	BCLAF1|9774	2704.8138
TCGA-KL-8325-01A-11R-2315-07	BCMO1|53630	2.0028
TCGA-KL-8325-01A-11R-2315-07	BCO2|83875	215.9712
TCGA-KL-8325-01A-11R-2315-07	BCORL1|63035	242.3417
TCGA-KL-8325-01A-11R-2315-07	BCORL2|286554	0
TCGA-KL-8325-01A-11R-2315-07	BCOR|54880	895.5961
TCGA-KL-8325-01A-11R-2315-07	BCR|613	3648.8115
TCGA-KL-8325-01A-11R-2315-07	BCS1L|617	203.2866
TCGA-KL-8325-01A-11R-2315-07	BCYRN1|618	0
TCGA-KL-8325-01A-11R-2315-07	BDH1|622	1585.2352
TCGA-KL-8325-01A-11R-2315-07	BDH2|56898	2952.4964
TCGA-KL-8325-01A-11R-2315-07	BDKRB1|623	27.0381
TCGA-KL-8325-01A-11R-2315-07	BDKRB2|624	217.6402
TCGA-KL-8325-01A-11R-2315-07	BDNFOS|497258	88.3913
TCGA-KL-8325-01A-11R-2315-07	BDNF|627	5.0738
TCGA-KL-8325-01A-11R-2315-07	BDP1|55814	1538.1688
TCGA-KL-8325-01A-11R-2315-07	BEAN|146227	1.0014
TCGA-KL-8325-01A-11R-2315-07	BECN1|8678	1313.6389
TCGA-KL-8325-01A-11R-2315-07	BEGAIN|57596	2.6704
TCGA-KL-8325-01A-11R-2315-07	BEND2|139105	0
TCGA-KL-8325-01A-11R-2315-07	BEND3|57673	76.7749
TCGA-KL-8325-01A-11R-2315-07	BEND4|389206	0
TCGA-KL-8325-01A-11R-2315-07	BEND5|79656	60.7523
TCGA-KL-8325-01A-11R-2315-07	BEND6|221336	1.3352
TCGA-KL-8325-01A-11R-2315-07	BEND7|222389	669.6108
TCGA-KL-8325-01A-11R-2315-07	BEST1|7439	14.0198
TCGA-KL-8325-01A-11R-2315-07	BEST2|54831	0
TCGA-KL-8325-01A-11R-2315-07	BEST3|144453	.3338
TCGA-KL-8325-01A-11R-2315-07	BEST4|266675	5.6747
TCGA-KL-8325-01A-11R-2315-07	BET1L|51272	2618.0247
TCGA-KL-8325-01A-11R-2315-07	BET1|10282	942.6625
TCGA-KL-8325-01A-11R-2315-07	BET3L|100128327	.3338
TCGA-KL-8325-01A-11R-2315-07	BEX1|55859	24.0339
TCGA-KL-8325-01A-11R-2315-07	BEX2|84707	685.6334
TCGA-KL-8325-01A-11R-2315-07	BEX4|56271	2741.866
TCGA-KL-8325-01A-11R-2315-07	BEX5|340542	111.8243
TCGA-KL-8325-01A-11R-2315-07	BEYLA|497634	0
TCGA-KL-8325-01A-11R-2315-07	BFAR|51283	1773.1668
TCGA-KL-8325-01A-11R-2315-07	BFSP1|631	12.3507
TCGA-KL-8325-01A-11R-2315-07	BFSP2|8419	2.3366
TCGA-KL-8325-01A-11R-2315-07	BGLAP|632	20.2719
TCGA-KL-8325-01A-11R-2315-07	BGN|633	371.5238
TCGA-KL-8325-01A-11R-2315-07	BHLHA15|168620	1.3352
TCGA-KL-8325-01A-11R-2315-07	BHLHB9|80823	148.8766
TCGA-KL-8325-01A-11R-2315-07	BHLHE22|27319	.3338
TCGA-KL-8325-01A-11R-2315-07	BHLHE23|128408	0
TCGA-KL-8325-01A-11R-2315-07	BHLHE40|8553	5158.9408
TCGA-KL-8325-01A-11R-2315-07	BHLHE41|79365	244.0107
TCGA-KL-8325-01A-11R-2315-07	BHMT2|23743	96.8032
TCGA-KL-8325-01A-11R-2315-07	BHMT|635	124.1751
TCGA-KL-8325-01A-11R-2315-07	BICC1|80114	5.3409
TCGA-KL-8325-01A-11R-2315-07	BICD1|636	258.3643
TCGA-KL-8325-01A-11R-2315-07	BICD2|23299	847.8622
TCGA-KL-8325-01A-11R-2315-07	BID|637	70.7431
TCGA-KL-8325-01A-11R-2315-07	BIK|638	50.4044
TCGA-KL-8325-01A-11R-2315-07	BIN1|274	217.974
TCGA-KL-8325-01A-11R-2315-07	BIN2|51411	48.0678
TCGA-KL-8325-01A-11R-2315-07	BIN3|55909	390.2169
TCGA-KL-8325-01A-11R-2315-07	BIRC2|329	1167.6464
TCGA-KL-8325-01A-11R-2315-07	BIRC3|330	143.2019
TCGA-KL-8325-01A-11R-2315-07	BIRC5|332	.968
TCGA-KL-8325-01A-11R-2315-07	BIRC6|57448	1899.3447
TCGA-KL-8325-01A-11R-2315-07	BIRC7|79444	7.3437
TCGA-KL-8325-01A-11R-2315-07	BIRC8|112401	0
TCGA-KL-8325-01A-11R-2315-07	BIVM|54841	750.0576
TCGA-KL-8325-01A-11R-2315-07	BLCAP|10904	3622.7748
TCGA-KL-8325-01A-11R-2315-07	BLID|414899	0
TCGA-KL-8325-01A-11R-2315-07	BLK|640	1.0014
TCGA-KL-8325-01A-11R-2315-07	BLMH|642	224.3163
TCGA-KL-8325-01A-11R-2315-07	BLM|641	16.6902
TCGA-KL-8325-01A-11R-2315-07	BLNK|29760	742.3801
TCGA-KL-8325-01A-11R-2315-07	BLOC1S1|2647	1872.133
TCGA-KL-8325-01A-11R-2315-07	BLOC1S2|282991	600.8472
TCGA-KL-8325-01A-11R-2315-07	BLOC1S3|388552	316.78
TCGA-KL-8325-01A-11R-2315-07	BLVRA|644	451.9706
TCGA-KL-8325-01A-11R-2315-07	BLVRB|645	845.8593
TCGA-KL-8325-01A-11R-2315-07	BLZF1|8548	367.852
TCGA-KL-8325-01A-11R-2315-07	BMF|90427	394.8901
TCGA-KL-8325-01A-11R-2315-07	BMI1|648	1530.5247
TCGA-KL-8325-01A-11R-2315-07	BMP10|27302	0
TCGA-KL-8325-01A-11R-2315-07	BMP15|9210	0
TCGA-KL-8325-01A-11R-2315-07	BMP1|649	22.6987
TCGA-KL-8325-01A-11R-2315-07	BMP2K|55589	408.9099
TCGA-KL-8325-01A-11R-2315-07	BMP2|650	12.3507
TCGA-KL-8325-01A-11R-2315-07	BMP3|651	959.3527
TCGA-KL-8325-01A-11R-2315-07	BMP4|652	18.3592
TCGA-KL-8325-01A-11R-2315-07	BMP5|653	1.0014
TCGA-KL-8325-01A-11R-2315-07	BMP6|654	35.4233
TCGA-KL-8325-01A-11R-2315-07	BMP7|655	545.7695
TCGA-KL-8325-01A-11R-2315-07	BMP8A|353500	7.6775
TCGA-KL-8325-01A-11R-2315-07	BMP8B|656	.6676
TCGA-KL-8325-01A-11R-2315-07	BMPER|168667	5.6747
TCGA-KL-8325-01A-11R-2315-07	BMPR1A|657	370.8562
TCGA-KL-8325-01A-11R-2315-07	BMPR1B|658	9037.0756
TCGA-KL-8325-01A-11R-2315-07	BMPR2|659	1946.0773
TCGA-KL-8325-01A-11R-2315-07	BMS1P4|729096	17.6916
TCGA-KL-8325-01A-11R-2315-07	BMS1P5|399761	27.7057
TCGA-KL-8325-01A-11R-2315-07	BMS1|9790	783.1042
TCGA-KL-8325-01A-11R-2315-07	BMX|660	3.0042
TCGA-KL-8325-01A-11R-2315-07	BNC1|646	23.0325
TCGA-KL-8325-01A-11R-2315-07	BNC2|54796	187.5978
TCGA-KL-8325-01A-11R-2315-07	BNIP1|662	267.0432
TCGA-KL-8325-01A-11R-2315-07	BNIP2|663	254.3586
TCGA-KL-8325-01A-11R-2315-07	BNIP3L|665	480.0101
TCGA-KL-8325-01A-11R-2315-07	BNIP3|664	755.7322
TCGA-KL-8325-01A-11R-2315-07	BNIPL|149428	3.0042
TCGA-KL-8325-01A-11R-2315-07	BOC|91653	53.0748
TCGA-KL-8325-01A-11R-2315-07	BOD1L|259282	2448.4523
TCGA-KL-8325-01A-11R-2315-07	BOD1|91272	668.2756
TCGA-KL-8325-01A-11R-2315-07	BOK|666	1009.0895
TCGA-KL-8325-01A-11R-2315-07	BOLA1|51027	147.2076
TCGA-KL-8325-01A-11R-2315-07	BOLA2|552900	1131.6189
TCGA-KL-8325-01A-11R-2315-07	BOLA3|388962	219.3092
TCGA-KL-8325-01A-11R-2315-07	BOLL|66037	4.6733
TCGA-KL-8325-01A-11R-2315-07	BOP1|23246	151.547
TCGA-KL-8325-01A-11R-2315-07	BPESC1|60467	0
TCGA-KL-8325-01A-11R-2315-07	BPGM|669	2923.4554
TCGA-KL-8325-01A-11R-2315-07	BPHL|670	184.2598
TCGA-KL-8325-01A-11R-2315-07	BPIL1|80341	.6676
TCGA-KL-8325-01A-11R-2315-07	BPIL2|254240	0
TCGA-KL-8325-01A-11R-2315-07	BPIL3|128859	0
TCGA-KL-8325-01A-11R-2315-07	BPI|671	0
TCGA-KL-8325-01A-11R-2315-07	BPNT1|10380	404.2366
TCGA-KL-8325-01A-11R-2315-07	BPTF|2186	1280.1383
TCGA-KL-8325-01A-11R-2315-07	BPY2|9083	0
TCGA-KL-8325-01A-11R-2315-07	BRAF|673	278.0587
TCGA-KL-8325-01A-11R-2315-07	BRAP|8315	700.3208
TCGA-KL-8325-01A-11R-2315-07	BRCA1|672	15.355
TCGA-KL-8325-01A-11R-2315-07	BRCA2|675	15.6888
TCGA-KL-8325-01A-11R-2315-07	BRCC3|79184	704.994
TCGA-KL-8325-01A-11R-2315-07	BRD1|23774	821.8254
TCGA-KL-8325-01A-11R-2315-07	BRD2|6046	3790.0106
TCGA-KL-8325-01A-11R-2315-07	BRD3|8019	497.368
TCGA-KL-8325-01A-11R-2315-07	BRD4|23476	1716.4202
TCGA-KL-8325-01A-11R-2315-07	BRD7P3|23629	0
TCGA-KL-8325-01A-11R-2315-07	BRD7|29117	2193.4261
TCGA-KL-8325-01A-11R-2315-07	BRD8|10902	805.1352
TCGA-KL-8325-01A-11R-2315-07	BRD9|65980	911.9525
TCGA-KL-8325-01A-11R-2315-07	BRDT|676	0
TCGA-KL-8325-01A-11R-2315-07	BREA2|286076	1.3352
TCGA-KL-8325-01A-11R-2315-07	BRE|9577	270.0474
TCGA-KL-8325-01A-11R-2315-07	BRF1|2972	665.6052
TCGA-KL-8325-01A-11R-2315-07	BRF2|55290	329.7983
TCGA-KL-8325-01A-11R-2315-07	BRI3BP|140707	335.473
TCGA-KL-8325-01A-11R-2315-07	BRI3|25798	2250.8404
TCGA-KL-8325-01A-11R-2315-07	BRIP1|83990	2.0028
TCGA-KL-8325-01A-11R-2315-07	BRIX1|55299	366.183
TCGA-KL-8325-01A-11R-2315-07	BRMS1L|84312	559.1217
TCGA-KL-8325-01A-11R-2315-07	BRMS1|25855	991.3979
TCGA-KL-8325-01A-11R-2315-07	BRP44L|51660	2254.5122
TCGA-KL-8325-01A-11R-2315-07	BRP44|25874	741.3787
TCGA-KL-8325-01A-11R-2315-07	BRPF1|7862	494.0299
TCGA-KL-8325-01A-11R-2315-07	BRPF3|27154	1884.3236
TCGA-KL-8325-01A-11R-2315-07	BRS3|680	0
TCGA-KL-8325-01A-11R-2315-07	BRSK1|84446	.6676
TCGA-KL-8325-01A-11R-2315-07	BRSK2|9024	1.3352
TCGA-KL-8325-01A-11R-2315-07	BRWD1|54014	808.8071
TCGA-KL-8325-01A-11R-2315-07	BRWD3|254065	255.6939
TCGA-KL-8325-01A-11R-2315-07	BSCL2|26580	1819.5622
TCGA-KL-8325-01A-11R-2315-07	BSDC1|55108	1537.1674
TCGA-KL-8325-01A-11R-2315-07	BSG|682	39430.2633
TCGA-KL-8325-01A-11R-2315-07	BSND|7809	1106.5602
TCGA-KL-8325-01A-11R-2315-07	BSN|8927	171.9091
TCGA-KL-8325-01A-11R-2315-07	BSPH1|100131137	0
TCGA-KL-8325-01A-11R-2315-07	BSPRY|54836	718.3462
TCGA-KL-8325-01A-11R-2315-07	BST1|683	2.0028
TCGA-KL-8325-01A-11R-2315-07	BST2|684	6299.549
TCGA-KL-8325-01A-11R-2315-07	BSX|390259	0
TCGA-KL-8325-01A-11R-2315-07	BTAF1|9044	631.891
TCGA-KL-8325-01A-11R-2315-07	BTBD10|84280	557.7865
TCGA-KL-8325-01A-11R-2315-07	BTBD11|121551	3.0042
TCGA-KL-8325-01A-11R-2315-07	BTBD12|84464	260.0333
TCGA-KL-8325-01A-11R-2315-07	BTBD16|118663	0
TCGA-KL-8325-01A-11R-2315-07	BTBD17|388419	.3338
TCGA-KL-8325-01A-11R-2315-07	BTBD18|643376	.3338
TCGA-KL-8325-01A-11R-2315-07	BTBD19|149478	2.0028
TCGA-KL-8325-01A-11R-2315-07	BTBD1|53339	3195.1719
TCGA-KL-8325-01A-11R-2315-07	BTBD2|55643	1917.0364
TCGA-KL-8325-01A-11R-2315-07	BTBD3|22903	1969.1098
TCGA-KL-8325-01A-11R-2315-07	BTBD6|90135	807.8057
TCGA-KL-8325-01A-11R-2315-07	BTBD7|55727	1017.7684
TCGA-KL-8325-01A-11R-2315-07	BTBD8|284697	20.6958
TCGA-KL-8325-01A-11R-2315-07	BTBD9|114781	803.1324
TCGA-KL-8325-01A-11R-2315-07	BTC|685	92.4637
TCGA-KL-8325-01A-11R-2315-07	BTD|686	529.0793
TCGA-KL-8325-01A-11R-2315-07	BTF3L1|690	0
TCGA-KL-8325-01A-11R-2315-07	BTF3L4|91408	497.0342
TCGA-KL-8325-01A-11R-2315-07	BTF3|689	4945.64
TCGA-KL-8325-01A-11R-2315-07	BTG1|694	3480.2405
TCGA-KL-8325-01A-11R-2315-07	BTG2|7832	1088.201
TCGA-KL-8325-01A-11R-2315-07	BTG3|10950	1540.5054
TCGA-KL-8325-01A-11R-2315-07	BTG4|54766	0
TCGA-KL-8325-01A-11R-2315-07	BTK|695	30.3762
TCGA-KL-8325-01A-11R-2315-07	BTLA|151888	1.669
TCGA-KL-8325-01A-11R-2315-07	BTN1A1|696	.3338
TCGA-KL-8325-01A-11R-2315-07	BTN2A1|11120	325.4589
TCGA-KL-8325-01A-11R-2315-07	BTN2A2|10385	69.0974
TCGA-KL-8325-01A-11R-2315-07	BTN2A3|54718	5.0071
TCGA-KL-8325-01A-11R-2315-07	BTN3A1|11119	193.2725
TCGA-KL-8325-01A-11R-2315-07	BTN3A2|11118	80.113
TCGA-KL-8325-01A-11R-2315-07	BTN3A3|10384	157.5555
TCGA-KL-8325-01A-11R-2315-07	BTNL2|56244	0
TCGA-KL-8325-01A-11R-2315-07	BTNL3|10917	1.0014
TCGA-KL-8325-01A-11R-2315-07	BTNL8|79908	1.3352
TCGA-KL-8325-01A-11R-2315-07	BTNL9|153579	849.5312
TCGA-KL-8325-01A-11R-2315-07	BTRC|8945	493.3623
TCGA-KL-8325-01A-11R-2315-07	BUB1B|701	21.0297
TCGA-KL-8325-01A-11R-2315-07	BUB1|699	24.0339
TCGA-KL-8325-01A-11R-2315-07	BUB3|9184	515.0596
TCGA-KL-8325-01A-11R-2315-07	BUD13|84811	345.4871
TCGA-KL-8325-01A-11R-2315-07	BUD31|8896	1495.0213
TCGA-KL-8325-01A-11R-2315-07	BVES|11149	207.9599
TCGA-KL-8325-01A-11R-2315-07	BYSL|705	105.1483
TCGA-KL-8325-01A-11R-2315-07	BZRAP1|9256	84.4524
TCGA-KL-8325-01A-11R-2315-07	BZW1|9689	1856.284
TCGA-KL-8325-01A-11R-2315-07	BZW2|28969	587.495
TCGA-KL-8325-01A-11R-2315-07	C10orf105|414152	2.0028
TCGA-KL-8325-01A-11R-2315-07	C10orf107|219621	0
TCGA-KL-8325-01A-11R-2315-07	C10orf108|414235	4.3395
TCGA-KL-8325-01A-11R-2315-07	C10orf10|11067	1533.4956
TCGA-KL-8325-01A-11R-2315-07	C10orf110|55853	2.5202
TCGA-KL-8325-01A-11R-2315-07	C10orf111|221060	1.669
TCGA-KL-8325-01A-11R-2315-07	C10orf113|387638	0
TCGA-KL-8325-01A-11R-2315-07	C10orf114|399726	5.0071
TCGA-KL-8325-01A-11R-2315-07	C10orf116|10974	164.8358
TCGA-KL-8325-01A-11R-2315-07	C10orf118|55088	1135.935
TCGA-KL-8325-01A-11R-2315-07	C10orf119|79892	716.3434
TCGA-KL-8325-01A-11R-2315-07	C10orf11|83938	181.9232
TCGA-KL-8325-01A-11R-2315-07	C10orf120|399814	0
TCGA-KL-8325-01A-11R-2315-07	C10orf122|387718	0
TCGA-KL-8325-01A-11R-2315-07	C10orf125|282969	13.0184
TCGA-KL-8325-01A-11R-2315-07	C10orf128|170371	5.3409
TCGA-KL-8325-01A-11R-2315-07	C10orf129|142827	0
TCGA-KL-8325-01A-11R-2315-07	C10orf12|26148	106.0395
TCGA-KL-8325-01A-11R-2315-07	C10orf131|100127889	1.3352
TCGA-KL-8325-01A-11R-2315-07	C10orf137|26098	180.9218
TCGA-KL-8325-01A-11R-2315-07	C10orf140|387640	1.0014
TCGA-KL-8325-01A-11R-2315-07	C10orf18|54906	1137.604
TCGA-KL-8325-01A-11R-2315-07	C10orf25|220979	40.3903
TCGA-KL-8325-01A-11R-2315-07	C10orf26|54838	2350.6477
TCGA-KL-8325-01A-11R-2315-07	C10orf27|219793	2.0028
TCGA-KL-8325-01A-11R-2315-07	C10orf28|27291	453.6396
TCGA-KL-8325-01A-11R-2315-07	C10orf2|56652	111.8243
TCGA-KL-8325-01A-11R-2315-07	C10orf32|119032	878.9059
TCGA-KL-8325-01A-11R-2315-07	C10orf35|219738	78.4439
TCGA-KL-8325-01A-11R-2315-07	C10orf40|283025	0
TCGA-KL-8325-01A-11R-2315-07	C10orf41|100131213	120.837
TCGA-KL-8325-01A-11R-2315-07	C10orf46|143384	992.0655
TCGA-KL-8325-01A-11R-2315-07	C10orf47|254427	126.8455
TCGA-KL-8325-01A-11R-2315-07	C10orf4|118924	55.0777
TCGA-KL-8325-01A-11R-2315-07	C10orf50|645528	0
TCGA-KL-8325-01A-11R-2315-07	C10orf53|282966	0
TCGA-KL-8325-01A-11R-2315-07	C10orf54|64115	167.2358
TCGA-KL-8325-01A-11R-2315-07	C10orf55|414236	.3338
TCGA-KL-8325-01A-11R-2315-07	C10orf57|80195	550.109
TCGA-KL-8325-01A-11R-2315-07	C10orf58|84293	4268.3517
TCGA-KL-8325-01A-11R-2315-07	C10orf62|414157	0
TCGA-KL-8325-01A-11R-2315-07	C10orf67|256815	.6676
TCGA-KL-8325-01A-11R-2315-07	C10orf68|79741	.3338
TCGA-KL-8325-01A-11R-2315-07	C10orf71|118461	0
TCGA-KL-8325-01A-11R-2315-07	C10orf72|196740	696.3151
TCGA-KL-8325-01A-11R-2315-07	C10orf75|90271	243.0093
TCGA-KL-8325-01A-11R-2315-07	C10orf76|79591	409.9113
TCGA-KL-8325-01A-11R-2315-07	C10orf78|119392	23.7001
TCGA-KL-8325-01A-11R-2315-07	C10orf79|80217	1.3352
TCGA-KL-8325-01A-11R-2315-07	C10orf81|79949	.6676
TCGA-KL-8325-01A-11R-2315-07	C10orf82|143379	6.0085
TCGA-KL-8325-01A-11R-2315-07	C10orf84|63877	364.514
TCGA-KL-8325-01A-11R-2315-07	C10orf88|80007	106.8173
TCGA-KL-8325-01A-11R-2315-07	C10orf90|118611	.3338
TCGA-KL-8325-01A-11R-2315-07	C10orf91|170393	0
TCGA-KL-8325-01A-11R-2315-07	C10orf93|255352	.3338
TCGA-KL-8325-01A-11R-2315-07	C10orf95|79946	2.0362
TCGA-KL-8325-01A-11R-2315-07	C10orf96|374355	0
TCGA-KL-8325-01A-11R-2315-07	C10orf99|387695	0
TCGA-KL-8325-01A-11R-2315-07	C11orf10|746	821.1578
TCGA-KL-8325-01A-11R-2315-07	C11orf16|56673	.3338
TCGA-KL-8325-01A-11R-2315-07	C11orf17|56672	321.1194
TCGA-KL-8325-01A-11R-2315-07	C11orf1|64776	302.0726
TCGA-KL-8325-01A-11R-2315-07	C11orf20|25858	3.0042
TCGA-KL-8325-01A-11R-2315-07	C11orf21|29125	1.3352
TCGA-KL-8325-01A-11R-2315-07	C11orf24|53838	322.7885
TCGA-KL-8325-01A-11R-2315-07	C11orf2|738	2001.8226
TCGA-KL-8325-01A-11R-2315-07	C11orf30|56946	561.4583
TCGA-KL-8325-01A-11R-2315-07	C11orf31|280636	684.2982
TCGA-KL-8325-01A-11R-2315-07	C11orf34|349633	.3338
TCGA-KL-8325-01A-11R-2315-07	C11orf35|256329	112.1581
TCGA-KL-8325-01A-11R-2315-07	C11orf36|283303	0
TCGA-KL-8325-01A-11R-2315-07	C11orf40|143501	0
TCGA-KL-8325-01A-11R-2315-07	C11orf41|25758	42.0593
TCGA-KL-8325-01A-11R-2315-07	C11orf42|160298	1.3352
TCGA-KL-8325-01A-11R-2315-07	C11orf45|219833	17.6916
TCGA-KL-8325-01A-11R-2315-07	C11orf46|120534	870.227
TCGA-KL-8325-01A-11R-2315-07	C11orf48|79081	408.8799
TCGA-KL-8325-01A-11R-2315-07	C11orf49|79096	448.2988
TCGA-KL-8325-01A-11R-2315-07	C11orf51|25906	954.863
TCGA-KL-8325-01A-11R-2315-07	C11orf52|91894	459.6681
TCGA-KL-8325-01A-11R-2315-07	C11orf53|341032	90.4609
TCGA-KL-8325-01A-11R-2315-07	C11orf54|28970	1288.4834
TCGA-KL-8325-01A-11R-2315-07	C11orf57|55216	692.6433
TCGA-KL-8325-01A-11R-2315-07	C11orf58|10944	3598.4071
TCGA-KL-8325-01A-11R-2315-07	C11orf59|55004	2366.0027
TCGA-KL-8325-01A-11R-2315-07	C11orf61|79684	122.5061
TCGA-KL-8325-01A-11R-2315-07	C11orf63|79864	79.7792
TCGA-KL-8325-01A-11R-2315-07	C11orf64|283197	0
TCGA-KL-8325-01A-11R-2315-07	C11orf65|160140	13.686
TCGA-KL-8325-01A-11R-2315-07	C11orf66|220004	14.0198
TCGA-KL-8325-01A-11R-2315-07	C11orf67|28971	141.5329
TCGA-KL-8325-01A-11R-2315-07	C11orf68|83638	900.937
TCGA-KL-8325-01A-11R-2315-07	C11orf70|85016	5.0071
TCGA-KL-8325-01A-11R-2315-07	C11orf71|54494	288.4067
TCGA-KL-8325-01A-11R-2315-07	C11orf73|51501	287.4052
TCGA-KL-8325-01A-11R-2315-07	C11orf74|119710	209.2951
TCGA-KL-8325-01A-11R-2315-07	C11orf75|56935	360.5083
TCGA-KL-8325-01A-11R-2315-07	C11orf80|79703	222.9811
TCGA-KL-8325-01A-11R-2315-07	C11orf82|220042	9.3465
TCGA-KL-8325-01A-11R-2315-07	C11orf83|790955	433.9452
TCGA-KL-8325-01A-11R-2315-07	C11orf84|144097	174.5795
TCGA-KL-8325-01A-11R-2315-07	C11orf85|283129	0
TCGA-KL-8325-01A-11R-2315-07	C11orf86|254439	.3338
TCGA-KL-8325-01A-11R-2315-07	C11orf87|399947	13.3522
TCGA-KL-8325-01A-11R-2315-07	C11orf88|399949	.3338
TCGA-KL-8325-01A-11R-2315-07	C11orf90|387804	.3338
TCGA-KL-8325-01A-11R-2315-07	C11orf92|399948	1664.7673
TCGA-KL-8325-01A-11R-2315-07	C11orf93|120376	813.3936
TCGA-KL-8325-01A-11R-2315-07	C11orf94|143678	0
TCGA-KL-8325-01A-11R-2315-07	C11orf95|65998	805.8028
TCGA-KL-8325-01A-11R-2315-07	C11orf9|745	47.734
TCGA-KL-8325-01A-11R-2315-07	C12orf10|60314	796.4563
TCGA-KL-8325-01A-11R-2315-07	C12orf11|55726	507.0483
TCGA-KL-8325-01A-11R-2315-07	C12orf12|196477	0
TCGA-KL-8325-01A-11R-2315-07	C12orf23|90488	2111.3103
TCGA-KL-8325-01A-11R-2315-07	C12orf24|29902	23.7001
TCGA-KL-8325-01A-11R-2315-07	C12orf26|84190	128.5145
TCGA-KL-8325-01A-11R-2315-07	C12orf27|283460	6.3423
TCGA-KL-8325-01A-11R-2315-07	C12orf29|91298	583.4393
TCGA-KL-8325-01A-11R-2315-07	C12orf32|83695	351.4956
TCGA-KL-8325-01A-11R-2315-07	C12orf34|84915	662.9347
TCGA-KL-8325-01A-11R-2315-07	C12orf35|55196	767.0816
TCGA-KL-8325-01A-11R-2315-07	C12orf36|283422	0
TCGA-KL-8325-01A-11R-2315-07	C12orf39|80763	447.6312
TCGA-KL-8325-01A-11R-2315-07	C12orf40|283461	0
TCGA-KL-8325-01A-11R-2315-07	C12orf41|54934	594.1711
TCGA-KL-8325-01A-11R-2315-07	C12orf42|374470	0
TCGA-KL-8325-01A-11R-2315-07	C12orf43|64897	324.7913
TCGA-KL-8325-01A-11R-2315-07	C12orf44|60673	1114.5715
TCGA-KL-8325-01A-11R-2315-07	C12orf45|121053	61.0861
TCGA-KL-8325-01A-11R-2315-07	C12orf47|51275	274.8909
TCGA-KL-8325-01A-11R-2315-07	C12orf48|55010	55.5183
TCGA-KL-8325-01A-11R-2315-07	C12orf49|79794	1512.4659
TCGA-KL-8325-01A-11R-2315-07	C12orf4|57102	437.9508
TCGA-KL-8325-01A-11R-2315-07	C12orf50|160419	0
TCGA-KL-8325-01A-11R-2315-07	C12orf51|283450	1647.6565
TCGA-KL-8325-01A-11R-2315-07	C12orf52|84934	424.5987
TCGA-KL-8325-01A-11R-2315-07	C12orf53|196500	3.0042
TCGA-KL-8325-01A-11R-2315-07	C12orf54|121273	0
TCGA-KL-8325-01A-11R-2315-07	C12orf56|115749	.6676
TCGA-KL-8325-01A-11R-2315-07	C12orf57|113246	348.1576
TCGA-KL-8325-01A-11R-2315-07	C12orf59|120939	4.0056
TCGA-KL-8325-01A-11R-2315-07	C12orf5|57103	414.2508
TCGA-KL-8325-01A-11R-2315-07	C12orf60|144608	31.3776
TCGA-KL-8325-01A-11R-2315-07	C12orf61|283416	7.0099
TCGA-KL-8325-01A-11R-2315-07	C12orf62|84987	1295.4933
TCGA-KL-8325-01A-11R-2315-07	C12orf63|374467	1.0014
TCGA-KL-8325-01A-11R-2315-07	C12orf65|91574	279.3939
TCGA-KL-8325-01A-11R-2315-07	C12orf66|144577	198.9472
TCGA-KL-8325-01A-11R-2315-07	C12orf68|387856	1.3352
TCGA-KL-8325-01A-11R-2315-07	C12orf69|440087	112.1581
TCGA-KL-8325-01A-11R-2315-07	C12orf70|341346	0
TCGA-KL-8325-01A-11R-2315-07	C12orf71|728858	0
TCGA-KL-8325-01A-11R-2315-07	C12orf72|254013	97.8046
TCGA-KL-8325-01A-11R-2315-07	C12orf73|728568	164.2316
TCGA-KL-8325-01A-11R-2315-07	C12orf74|338809	10.3479
TCGA-KL-8325-01A-11R-2315-07	C12orf75|387882	12441.5426
TCGA-KL-8325-01A-11R-2315-07	C12orf76|400073	96.4694
TCGA-KL-8325-01A-11R-2315-07	C12orf77|196415	8.3451
TCGA-KL-8325-01A-11R-2315-07	C13orf15|28984	128.1807
TCGA-KL-8325-01A-11R-2315-07	C13orf16|121793	.6676
TCGA-KL-8325-01A-11R-2315-07	C13orf18|80183	12.0169
TCGA-KL-8325-01A-11R-2315-07	C13orf1|57213	618.205
TCGA-KL-8325-01A-11R-2315-07	C13orf23|80209	1325.5357
TCGA-KL-8325-01A-11R-2315-07	C13orf26|122046	0
TCGA-KL-8325-01A-11R-2315-07	C13orf27|93081	74.1045
TCGA-KL-8325-01A-11R-2315-07	C13orf28|122258	0
TCGA-KL-8325-01A-11R-2315-07	C13orf29|283487	13.0184
TCGA-KL-8325-01A-11R-2315-07	C13orf30|144809	0
TCGA-KL-8325-01A-11R-2315-07	C13orf31|144811	428.6043
TCGA-KL-8325-01A-11R-2315-07	C13orf33|84935	9.3465
TCGA-KL-8325-01A-11R-2315-07	C13orf34|79866	87.687
TCGA-KL-8325-01A-11R-2315-07	C13orf35|400165	.3338
TCGA-KL-8325-01A-11R-2315-07	C13orf36|400120	0
TCGA-KL-8325-01A-11R-2315-07	C13orf37|440145	505.0454
TCGA-KL-8325-01A-11R-2315-07	C13orf38|728591	10.3479
TCGA-KL-8325-01A-11R-2315-07	C13orf39|196541	0
TCGA-KL-8325-01A-11R-2315-07	C14orf101|54916	865.5538
TCGA-KL-8325-01A-11R-2315-07	C14orf102|55051	404.5704
TCGA-KL-8325-01A-11R-2315-07	C14orf104|55172	300.0898
TCGA-KL-8325-01A-11R-2315-07	C14orf105|55195	1685.3764
TCGA-KL-8325-01A-11R-2315-07	C14orf106|55320	462.6523
TCGA-KL-8325-01A-11R-2315-07	C14orf109|26175	476.3383
TCGA-KL-8325-01A-11R-2315-07	C14orf115|55237	0
TCGA-KL-8325-01A-11R-2315-07	C14orf118|55668	644.2417
TCGA-KL-8325-01A-11R-2315-07	C14orf119|55017	932.3146
TCGA-KL-8325-01A-11R-2315-07	C14orf126|112487	292.7628
TCGA-KL-8325-01A-11R-2315-07	C14orf128|84837	87.1228
TCGA-KL-8325-01A-11R-2315-07	C14orf129|51527	537.0906
TCGA-KL-8325-01A-11R-2315-07	C14orf132|56967	303.4278
TCGA-KL-8325-01A-11R-2315-07	C14orf135|64430	3582.7183
TCGA-KL-8325-01A-11R-2315-07	C14orf138|79609	66.0932
TCGA-KL-8325-01A-11R-2315-07	C14orf139|79686	1.669
TCGA-KL-8325-01A-11R-2315-07	C14orf142|84520	244.0107
TCGA-KL-8325-01A-11R-2315-07	C14orf143|90141	45.7311
TCGA-KL-8325-01A-11R-2315-07	C14orf145|145508	50.4044
TCGA-KL-8325-01A-11R-2315-07	C14orf147|171546	1668.3524
TCGA-KL-8325-01A-11R-2315-07	C14orf148|122945	4.0056
TCGA-KL-8325-01A-11R-2315-07	C14orf149|112849	44.3959
TCGA-KL-8325-01A-11R-2315-07	C14orf153|84334	541.0963
TCGA-KL-8325-01A-11R-2315-07	C14orf156|81892	575.8119
TCGA-KL-8325-01A-11R-2315-07	C14orf159|80017	5551.1605
TCGA-KL-8325-01A-11R-2315-07	C14orf162|56936	0
TCGA-KL-8325-01A-11R-2315-07	C14orf165|414767	0
TCGA-KL-8325-01A-11R-2315-07	C14orf166B|145497	0
TCGA-KL-8325-01A-11R-2315-07	C14orf166|51637	1666.3496
TCGA-KL-8325-01A-11R-2315-07	C14orf167|55449	1055.4515
TCGA-KL-8325-01A-11R-2315-07	C14orf169|79697	327.7955
TCGA-KL-8325-01A-11R-2315-07	C14orf174|161394	15.0212
TCGA-KL-8325-01A-11R-2315-07	C14orf176|643382	12.3507
TCGA-KL-8325-01A-11R-2315-07	C14orf177|283598	0
TCGA-KL-8325-01A-11R-2315-07	C14orf178|283579	0
TCGA-KL-8325-01A-11R-2315-07	C14orf179|112752	211.9655
TCGA-KL-8325-01A-11R-2315-07	C14orf180|400258	0
TCGA-KL-8325-01A-11R-2315-07	C14orf181|400223	18.3592
TCGA-KL-8325-01A-11R-2315-07	C14orf182|283551	.6676
TCGA-KL-8325-01A-11R-2315-07	C14orf183|196913	0
TCGA-KL-8325-01A-11R-2315-07	C14orf184|650662	0
TCGA-KL-8325-01A-11R-2315-07	C14orf19|280655	1.0014
TCGA-KL-8325-01A-11R-2315-07	C14orf1|11161	1233.7396
TCGA-KL-8325-01A-11R-2315-07	C14orf21|161424	426.2677
TCGA-KL-8325-01A-11R-2315-07	C14orf23|387978	0
TCGA-KL-8325-01A-11R-2315-07	C14orf28|122525	99.8074
TCGA-KL-8325-01A-11R-2315-07	C14orf2|9556	1610.9381
TCGA-KL-8325-01A-11R-2315-07	C14orf33|100129075	64.4242
TCGA-KL-8325-01A-11R-2315-07	C14orf34|645687	0
TCGA-KL-8325-01A-11R-2315-07	C14orf37|145407	621.2092
TCGA-KL-8325-01A-11R-2315-07	C14orf39|317761	.6676
TCGA-KL-8325-01A-11R-2315-07	C14orf43|91748	1629.2973
TCGA-KL-8325-01A-11R-2315-07	C14orf45|80127	41.859
TCGA-KL-8325-01A-11R-2315-07	C14orf48|256369	0
TCGA-KL-8325-01A-11R-2315-07	C14orf49|161176	1.0014
TCGA-KL-8325-01A-11R-2315-07	C14orf4|64207	1172.9872
TCGA-KL-8325-01A-11R-2315-07	C14orf50|145376	24.3677
TCGA-KL-8325-01A-11R-2315-07	C14orf53|440184	0
TCGA-KL-8325-01A-11R-2315-07	C14orf64|388011	1.0014
TCGA-KL-8325-01A-11R-2315-07	C14orf68|283600	.3338
TCGA-KL-8325-01A-11R-2315-07	C14orf70|283601	0
TCGA-KL-8325-01A-11R-2315-07	C14orf72|145200	19.3606
TCGA-KL-8325-01A-11R-2315-07	C14orf73|91828	.3338
TCGA-KL-8325-01A-11R-2315-07	C14orf79|122616	127.8469
TCGA-KL-8325-01A-11R-2315-07	C14orf80|283643	34.7156
TCGA-KL-8325-01A-11R-2315-07	C14orf86|283592	0
TCGA-KL-8325-01A-11R-2315-07	C14orf93|60686	125.5103
TCGA-KL-8325-01A-11R-2315-07	C15orf17|57184	1171.3182
TCGA-KL-8325-01A-11R-2315-07	C15orf21|283651	7.6775
TCGA-KL-8325-01A-11R-2315-07	C15orf23|90417	118.8342
TCGA-KL-8325-01A-11R-2315-07	C15orf24|56851	1633.6368
TCGA-KL-8325-01A-11R-2315-07	C15orf26|161502	0
TCGA-KL-8325-01A-11R-2315-07	C15orf27|123591	111.4905
TCGA-KL-8325-01A-11R-2315-07	C15orf28|80035	5.6747
TCGA-KL-8325-01A-11R-2315-07	C15orf29|79768	328.4631
TCGA-KL-8325-01A-11R-2315-07	C15orf2|23742	0
TCGA-KL-8325-01A-11R-2315-07	C15orf32|145858	0
TCGA-KL-8325-01A-11R-2315-07	C15orf33|196951	22.0611
TCGA-KL-8325-01A-11R-2315-07	C15orf34|80072	24.7015
TCGA-KL-8325-01A-11R-2315-07	C15orf37|283687	49.62
TCGA-KL-8325-01A-11R-2315-07	C15orf38|348110	471.5015
TCGA-KL-8325-01A-11R-2315-07	C15orf39|56905	320.7856
TCGA-KL-8325-01A-11R-2315-07	C15orf40|123207	307.0997
TCGA-KL-8325-01A-11R-2315-07	C15orf41|84529	69.765
TCGA-KL-8325-01A-11R-2315-07	C15orf42|90381	8.6789
TCGA-KL-8325-01A-11R-2315-07	C15orf43|145645	0
TCGA-KL-8325-01A-11R-2315-07	C15orf44|81556	1200.0254
TCGA-KL-8325-01A-11R-2315-07	C15orf48|84419	.3338
TCGA-KL-8325-01A-11R-2315-07	C15orf50|414926	0
TCGA-KL-8325-01A-11R-2315-07	C15orf51|196968	.3338
TCGA-KL-8325-01A-11R-2315-07	C15orf52|388115	1507.4589
TCGA-KL-8325-01A-11R-2315-07	C15orf53|400359	0
TCGA-KL-8325-01A-11R-2315-07	C15orf54|400360	0
TCGA-KL-8325-01A-11R-2315-07	C15orf55|256646	0
TCGA-KL-8325-01A-11R-2315-07	C15orf56|644809	73.7707
TCGA-KL-8325-01A-11R-2315-07	C15orf57|90416	726.915
TCGA-KL-8325-01A-11R-2315-07	C15orf58|390637	48.4016
TCGA-KL-8325-01A-11R-2315-07	C15orf59|388135	2541.2498
TCGA-KL-8325-01A-11R-2315-07	C15orf5|81698	0
TCGA-KL-8325-01A-11R-2315-07	C15orf60|283677	0
TCGA-KL-8325-01A-11R-2315-07	C15orf61|145853	171.2415
TCGA-KL-8325-01A-11R-2315-07	C15orf62|643338	19.0268
TCGA-KL-8325-01A-11R-2315-07	C15orf63|25764	519.7695
TCGA-KL-8325-01A-11R-2315-07	C16orf11|146325	6.3423
TCGA-KL-8325-01A-11R-2315-07	C16orf13|84326	353.4984
TCGA-KL-8325-01A-11R-2315-07	C16orf3|750	2.0028
TCGA-KL-8325-01A-11R-2315-07	C16orf42|115939	848.3462
TCGA-KL-8325-01A-11R-2315-07	C16orf45|89927	850.1988
TCGA-KL-8325-01A-11R-2315-07	C16orf46|123775	40.3903
TCGA-KL-8325-01A-11R-2315-07	C16orf48|84080	137.5272
TCGA-KL-8325-01A-11R-2315-07	C16orf52|730094	533.085
TCGA-KL-8325-01A-11R-2315-07	C16orf53|79447	951.8087
TCGA-KL-8325-01A-11R-2315-07	C16orf54|283897	410.9127
TCGA-KL-8325-01A-11R-2315-07	C16orf55|124045	41.3917
TCGA-KL-8325-01A-11R-2315-07	C16orf57|79650	746.0519
TCGA-KL-8325-01A-11R-2315-07	C16orf58|64755	2381.9786
TCGA-KL-8325-01A-11R-2315-07	C16orf59|80178	8.3451
TCGA-KL-8325-01A-11R-2315-07	C16orf5|29965	5133.5717
TCGA-KL-8325-01A-11R-2315-07	C16orf61|56942	990.9873
TCGA-KL-8325-01A-11R-2315-07	C16orf62|57020	1371.9344
TCGA-KL-8325-01A-11R-2315-07	C16orf63|123811	654.2558
TCGA-KL-8325-01A-11R-2315-07	C16orf68|79091	136.8596
TCGA-KL-8325-01A-11R-2315-07	C16orf70|80262	391.9927
TCGA-KL-8325-01A-11R-2315-07	C16orf71|146562	3.6718
TCGA-KL-8325-01A-11R-2315-07	C16orf72|29035	977.0443
TCGA-KL-8325-01A-11R-2315-07	C16orf73|254528	0
TCGA-KL-8325-01A-11R-2315-07	C16orf74|404550	38.3875
TCGA-KL-8325-01A-11R-2315-07	C16orf75|116028	105.1483
TCGA-KL-8325-01A-11R-2315-07	C16orf78|123970	0
TCGA-KL-8325-01A-11R-2315-07	C16orf79|283870	16.7737
TCGA-KL-8325-01A-11R-2315-07	C16orf7|9605	869.1388
TCGA-KL-8325-01A-11R-2315-07	C16orf80|29105	575.8119
TCGA-KL-8325-01A-11R-2315-07	C16orf81|283860	0
TCGA-KL-8325-01A-11R-2315-07	C16orf82|162083	0
TCGA-KL-8325-01A-11R-2315-07	C16orf86|388284	46.3988
TCGA-KL-8325-01A-11R-2315-07	C16orf87|388272	132.5202
TCGA-KL-8325-01A-11R-2315-07	C16orf88|400506	332.8026
TCGA-KL-8325-01A-11R-2315-07	C16orf89|146556	299.0884
TCGA-KL-8325-01A-11R-2315-07	C16orf90|646174	0
TCGA-KL-8325-01A-11R-2315-07	C16orf91|283951	237.0008
TCGA-KL-8325-01A-11R-2315-07	C16orf92|146378	0
TCGA-KL-8325-01A-11R-2315-07	C16orf93|90835	4.3395
TCGA-KL-8325-01A-11R-2315-07	C17orf100|388327	16.0226
TCGA-KL-8325-01A-11R-2315-07	C17orf101|79701	329.4645
[truncated: 18,532 more rows]
