# Supplementary material for: Dysfunctional miRNA-Mediated Regulation in Chromophobe Renal Cell Carcinoma
Source: PLoS One. 2016 Jun 3;11(6):e0156324. doi: 10.1371/journal.pone.0156324 (PMC4892590; doi:10.1371/journal.pone.0156324)
Supplement: S2 File — (ZIP) [file pone.0156324.s002.zip › S2_File mRNA expression profile downloaded from TCGA/case/unc.edu__IlluminaHiSeq_RNASeqV2__TCGA-KL-8326-01A-11R-2315-07__expression_rsem_gene_normalized.txt]

barcode	gene_id	normalized_count
TCGA-KL-8326-01A-11R-2315-07	?|100130426	0
TCGA-KL-8326-01A-11R-2315-07	?|100133144	1.6957
TCGA-KL-8326-01A-11R-2315-07	?|100134869	11.1581
TCGA-KL-8326-01A-11R-2315-07	?|10357	78.3389
TCGA-KL-8326-01A-11R-2315-07	?|10431	1422.8155
TCGA-KL-8326-01A-11R-2315-07	?|136542	0
TCGA-KL-8326-01A-11R-2315-07	?|155060	137.4367
TCGA-KL-8326-01A-11R-2315-07	?|26823	0
TCGA-KL-8326-01A-11R-2315-07	?|280660	0
TCGA-KL-8326-01A-11R-2315-07	?|317712	0
TCGA-KL-8326-01A-11R-2315-07	?|340602	.4944
TCGA-KL-8326-01A-11R-2315-07	?|388795	3.4606
TCGA-KL-8326-01A-11R-2315-07	?|390284	8.8988
TCGA-KL-8326-01A-11R-2315-07	?|391343	.4944
TCGA-KL-8326-01A-11R-2315-07	?|391714	0
TCGA-KL-8326-01A-11R-2315-07	?|404770	0
TCGA-KL-8326-01A-11R-2315-07	?|441362	.4944
TCGA-KL-8326-01A-11R-2315-07	?|442388	0
TCGA-KL-8326-01A-11R-2315-07	?|553137	49.932
TCGA-KL-8326-01A-11R-2315-07	?|57714	130.021
TCGA-KL-8326-01A-11R-2315-07	?|645851	1.9775
TCGA-KL-8326-01A-11R-2315-07	?|652919	0
TCGA-KL-8326-01A-11R-2315-07	?|653553	558.151
TCGA-KL-8326-01A-11R-2315-07	?|728045	0
TCGA-KL-8326-01A-11R-2315-07	?|728603	0
TCGA-KL-8326-01A-11R-2315-07	?|728788	.9888
TCGA-KL-8326-01A-11R-2315-07	?|729884	.9888
TCGA-KL-8326-01A-11R-2315-07	?|8225	1551.8477
TCGA-KL-8326-01A-11R-2315-07	?|90288	1.4831
TCGA-KL-8326-01A-11R-2315-07	A1BG|1	132.6906
TCGA-KL-8326-01A-11R-2315-07	A1CF|29974	0
TCGA-KL-8326-01A-11R-2315-07	A2BP1|54715	1.4831
TCGA-KL-8326-01A-11R-2315-07	A2LD1|87769	63.3445
TCGA-KL-8326-01A-11R-2315-07	A2ML1|144568	.4944
TCGA-KL-8326-01A-11R-2315-07	A2M|2	4689.0866
TCGA-KL-8326-01A-11R-2315-07	A4GALT|53947	973.9216
TCGA-KL-8326-01A-11R-2315-07	A4GNT|51146	0
TCGA-KL-8326-01A-11R-2315-07	AAA1|404744	0
TCGA-KL-8326-01A-11R-2315-07	AAAS|8086	808.3055
TCGA-KL-8326-01A-11R-2315-07	AACSL|729522	0
TCGA-KL-8326-01A-11R-2315-07	AACS|65985	1106.4145
TCGA-KL-8326-01A-11R-2315-07	AADACL2|344752	0
TCGA-KL-8326-01A-11R-2315-07	AADACL3|126767	0
TCGA-KL-8326-01A-11R-2315-07	AADACL4|343066	0
TCGA-KL-8326-01A-11R-2315-07	AADAC|13	0
TCGA-KL-8326-01A-11R-2315-07	AADAT|51166	125.0772
TCGA-KL-8326-01A-11R-2315-07	AAGAB|79719	962.0566
TCGA-KL-8326-01A-11R-2315-07	AAK1|22848	1404.0292
TCGA-KL-8326-01A-11R-2315-07	AAMP|14	2608.8246
TCGA-KL-8326-01A-11R-2315-07	AANAT|15	.4944
TCGA-KL-8326-01A-11R-2315-07	AARS2|57505	681.2409
TCGA-KL-8326-01A-11R-2315-07	AARSD1|80755	834.5075
TCGA-KL-8326-01A-11R-2315-07	AARS|16	3235.1996
TCGA-KL-8326-01A-11R-2315-07	AASDHPPT|60496	790.0136
TCGA-KL-8326-01A-11R-2315-07	AASDH|132949	170.5599
TCGA-KL-8326-01A-11R-2315-07	AASS|10157	176.9868
TCGA-KL-8326-01A-11R-2315-07	AATF|26574	982.8204
TCGA-KL-8326-01A-11R-2315-07	AATK|9625	24.2244
TCGA-KL-8326-01A-11R-2315-07	ABAT|18	174.5149
TCGA-KL-8326-01A-11R-2315-07	ABCA10|10349	11.865
TCGA-KL-8326-01A-11R-2315-07	ABCA11P|79963	108.1201
TCGA-KL-8326-01A-11R-2315-07	ABCA12|26154	.4944
TCGA-KL-8326-01A-11R-2315-07	ABCA13|154664	0
TCGA-KL-8326-01A-11R-2315-07	ABCA17P|650655	29.6626
TCGA-KL-8326-01A-11R-2315-07	ABCA1|19	284.2665
TCGA-KL-8326-01A-11R-2315-07	ABCA2|20	2031.3929
TCGA-KL-8326-01A-11R-2315-07	ABCA3|21	829.0693
TCGA-KL-8326-01A-11R-2315-07	ABCA4|24	1.4831
TCGA-KL-8326-01A-11R-2315-07	ABCA5|23461	890.8664
TCGA-KL-8326-01A-11R-2315-07	ABCA6|23460	7.91
TCGA-KL-8326-01A-11R-2315-07	ABCA7|10347	289.7046
TCGA-KL-8326-01A-11R-2315-07	ABCA8|10351	474.107
TCGA-KL-8326-01A-11R-2315-07	ABCA9|10350	12.3594
TCGA-KL-8326-01A-11R-2315-07	ABCB10|23456	181.9305
TCGA-KL-8326-01A-11R-2315-07	ABCB11|8647	0
TCGA-KL-8326-01A-11R-2315-07	ABCB1|5243	4.9438
TCGA-KL-8326-01A-11R-2315-07	ABCB4|5244	1.4831
TCGA-KL-8326-01A-11R-2315-07	ABCB5|340273	0
TCGA-KL-8326-01A-11R-2315-07	ABCB6|10058	87.5689
TCGA-KL-8326-01A-11R-2315-07	ABCB7|22	541.8366
TCGA-KL-8326-01A-11R-2315-07	ABCB8|11194	1484.6125
TCGA-KL-8326-01A-11R-2315-07	ABCB9|23457	146.3453
TCGA-KL-8326-01A-11R-2315-07	ABCC10|89845	342.1085
TCGA-KL-8326-01A-11R-2315-07	ABCC11|85320	1.9775
TCGA-KL-8326-01A-11R-2315-07	ABCC12|94160	0
TCGA-KL-8326-01A-11R-2315-07	ABCC13|150000	.4944
TCGA-KL-8326-01A-11R-2315-07	ABCC1|4363	567.0498
TCGA-KL-8326-01A-11R-2315-07	ABCC2|1244	1.9775
TCGA-KL-8326-01A-11R-2315-07	ABCC3|8714	80.5834
TCGA-KL-8326-01A-11R-2315-07	ABCC4|10257	3115.5605
TCGA-KL-8326-01A-11R-2315-07	ABCC5|10057	3695.9585
TCGA-KL-8326-01A-11R-2315-07	ABCC6P1|653190	.4944
TCGA-KL-8326-01A-11R-2315-07	ABCC6P2|730013	15.3257
TCGA-KL-8326-01A-11R-2315-07	ABCC6|368	76.6284
TCGA-KL-8326-01A-11R-2315-07	ABCC8|6833	2.4719
TCGA-KL-8326-01A-11R-2315-07	ABCC9|10060	83.0552
TCGA-KL-8326-01A-11R-2315-07	ABCD1|215	585.8361
TCGA-KL-8326-01A-11R-2315-07	ABCD2|225	4.9438
TCGA-KL-8326-01A-11R-2315-07	ABCD3|5825	653.5657
TCGA-KL-8326-01A-11R-2315-07	ABCD4|5826	694.5989
TCGA-KL-8326-01A-11R-2315-07	ABCE1|6059	759.8566
TCGA-KL-8326-01A-11R-2315-07	ABCF1|23	1423.3099
TCGA-KL-8326-01A-11R-2315-07	ABCF2|10061	1444.568
TCGA-KL-8326-01A-11R-2315-07	ABCF3|55324	1528.612
TCGA-KL-8326-01A-11R-2315-07	ABCG1|9619	1619.0829
TCGA-KL-8326-01A-11R-2315-07	ABCG2|9429	176.4924
TCGA-KL-8326-01A-11R-2315-07	ABCG4|64137	13.3482
TCGA-KL-8326-01A-11R-2315-07	ABCG5|64240	0
TCGA-KL-8326-01A-11R-2315-07	ABCG8|64241	.4944
TCGA-KL-8326-01A-11R-2315-07	ABHD10|55347	2541.5894
TCGA-KL-8326-01A-11R-2315-07	ABHD11|83451	2766.5307
TCGA-KL-8326-01A-11R-2315-07	ABHD12B|145447	0
TCGA-KL-8326-01A-11R-2315-07	ABHD12|26090	2017.056
TCGA-KL-8326-01A-11R-2315-07	ABHD13|84945	389.0743
TCGA-KL-8326-01A-11R-2315-07	ABHD14A|25864	858.3859
TCGA-KL-8326-01A-11R-2315-07	ABHD14B|84836	6263.2555
TCGA-KL-8326-01A-11R-2315-07	ABHD15|116236	450.8713
TCGA-KL-8326-01A-11R-2315-07	ABHD1|84696	32.6288
TCGA-KL-8326-01A-11R-2315-07	ABHD2|11057	11623.7795
TCGA-KL-8326-01A-11R-2315-07	ABHD3|171586	1267.0869
TCGA-KL-8326-01A-11R-2315-07	ABHD4|63874	1515.7582
TCGA-KL-8326-01A-11R-2315-07	ABHD5|51099	291.1877
TCGA-KL-8326-01A-11R-2315-07	ABHD6|57406	995.1798
TCGA-KL-8326-01A-11R-2315-07	ABHD8|79575	520.084
TCGA-KL-8326-01A-11R-2315-07	ABI1|10006	686.3775
TCGA-KL-8326-01A-11R-2315-07	ABI2|10152	684.7114
TCGA-KL-8326-01A-11R-2315-07	ABI3BP|25890	17.3032
TCGA-KL-8326-01A-11R-2315-07	ABI3|51225	89.9765
TCGA-KL-8326-01A-11R-2315-07	ABL1|25	1901.8663
TCGA-KL-8326-01A-11R-2315-07	ABL2|27	314.4234
TCGA-KL-8326-01A-11R-2315-07	ABLIM1|3983	3381.0407
TCGA-KL-8326-01A-11R-2315-07	ABLIM2|84448	30.6513
TCGA-KL-8326-01A-11R-2315-07	ABLIM3|22885	24.7188
TCGA-KL-8326-01A-11R-2315-07	ABO|28	3.4606
TCGA-KL-8326-01A-11R-2315-07	ABP1|26	4.9438
TCGA-KL-8326-01A-11R-2315-07	ABRA|137735	.4944
TCGA-KL-8326-01A-11R-2315-07	ABR|29	3586.7013
TCGA-KL-8326-01A-11R-2315-07	ABT1|29777	580.8923
TCGA-KL-8326-01A-11R-2315-07	ABTB1|80325	964.0341
TCGA-KL-8326-01A-11R-2315-07	ABTB2|25841	639.7231
TCGA-KL-8326-01A-11R-2315-07	ACAA1|30	1896.4281
TCGA-KL-8326-01A-11R-2315-07	ACAA2|10449	4000
TCGA-KL-8326-01A-11R-2315-07	ACACA|31	745.5197
TCGA-KL-8326-01A-11R-2315-07	ACACB|32	4987.7642
TCGA-KL-8326-01A-11R-2315-07	ACAD10|80724	1485.6013
TCGA-KL-8326-01A-11R-2315-07	ACAD11|84129	346.0487
TCGA-KL-8326-01A-11R-2315-07	ACAD8|27034	958.596
TCGA-KL-8326-01A-11R-2315-07	ACAD9|28976	1475.8472
TCGA-KL-8326-01A-11R-2315-07	ACADL|33	720.8009
TCGA-KL-8326-01A-11R-2315-07	ACADM|34	862.1926
TCGA-KL-8326-01A-11R-2315-07	ACADSB|36	3109.1336
TCGA-KL-8326-01A-11R-2315-07	ACADS|35	10020.0222
TCGA-KL-8326-01A-11R-2315-07	ACADVL|37	9751.0716
TCGA-KL-8326-01A-11R-2315-07	ACAN|176	23.7301
TCGA-KL-8326-01A-11R-2315-07	ACAP1|9744	5.9325
TCGA-KL-8326-01A-11R-2315-07	ACAP2|23527	552.2185
TCGA-KL-8326-01A-11R-2315-07	ACAP3|116983	274.8733
TCGA-KL-8326-01A-11R-2315-07	ACAT1|38	15194.1664
TCGA-KL-8326-01A-11R-2315-07	ACAT2|39	180.6649
TCGA-KL-8326-01A-11R-2315-07	ACBD3|64746	448.8938
TCGA-KL-8326-01A-11R-2315-07	ACBD4|79777	497.8371
TCGA-KL-8326-01A-11R-2315-07	ACBD5|91452	1260.66
TCGA-KL-8326-01A-11R-2315-07	ACBD6|84320	627.3637
TCGA-KL-8326-01A-11R-2315-07	ACBD7|414149	5.4381
TCGA-KL-8326-01A-11R-2315-07	ACCN1|40	22.2469
TCGA-KL-8326-01A-11R-2315-07	ACCN2|41	597.7011
TCGA-KL-8326-01A-11R-2315-07	ACCN3|9311	29.1682
TCGA-KL-8326-01A-11R-2315-07	ACCN4|55515	0
TCGA-KL-8326-01A-11R-2315-07	ACCN5|51802	0
TCGA-KL-8326-01A-11R-2315-07	ACCSL|390110	0
TCGA-KL-8326-01A-11R-2315-07	ACCS|84680	347.0523
TCGA-KL-8326-01A-11R-2315-07	ACD|65057	453.3432
TCGA-KL-8326-01A-11R-2315-07	ACE2|59272	7.91
TCGA-KL-8326-01A-11R-2315-07	ACER1|125981	0
TCGA-KL-8326-01A-11R-2315-07	ACER2|340485	2.9663
TCGA-KL-8326-01A-11R-2315-07	ACER3|55331	123.0997
TCGA-KL-8326-01A-11R-2315-07	ACE|1636	166.1105
TCGA-KL-8326-01A-11R-2315-07	ACHE|43	9.8875
TCGA-KL-8326-01A-11R-2315-07	ACIN1|22985	1845.5074
TCGA-KL-8326-01A-11R-2315-07	ACLY|47	1000.618
TCGA-KL-8326-01A-11R-2315-07	ACMSD|130013	.4944
TCGA-KL-8326-01A-11R-2315-07	ACN9|57001	77.1227
TCGA-KL-8326-01A-11R-2315-07	ACO1|48	1577.0609
TCGA-KL-8326-01A-11R-2315-07	ACO2|50	13870.0878
TCGA-KL-8326-01A-11R-2315-07	ACOT11|26027	951.7093
TCGA-KL-8326-01A-11R-2315-07	ACOT12|134526	10.3819
TCGA-KL-8326-01A-11R-2315-07	ACOT13|55856	1069.7862
TCGA-KL-8326-01A-11R-2315-07	ACOT1|641371	5039.3375
TCGA-KL-8326-01A-11R-2315-07	ACOT2|10965	2205.2552
TCGA-KL-8326-01A-11R-2315-07	ACOT4|122970	463.7251
TCGA-KL-8326-01A-11R-2315-07	ACOT6|641372	36.0895
TCGA-KL-8326-01A-11R-2315-07	ACOT7|11332	386.108
TCGA-KL-8326-01A-11R-2315-07	ACOT8|10005	883.0503
TCGA-KL-8326-01A-11R-2315-07	ACOT9|23597	424.6694
TCGA-KL-8326-01A-11R-2315-07	ACOX1|51	1675.0019
TCGA-KL-8326-01A-11R-2315-07	ACOX2|8309	63.7746
TCGA-KL-8326-01A-11R-2315-07	ACOX3|8310	245.2107
TCGA-KL-8326-01A-11R-2315-07	ACOXL|55289	.9888
TCGA-KL-8326-01A-11R-2315-07	ACP1|52	1929.057
TCGA-KL-8326-01A-11R-2315-07	ACP2|53	824.6199
TCGA-KL-8326-01A-11R-2315-07	ACP5|54	10.8763
TCGA-KL-8326-01A-11R-2315-07	ACP6|51205	414.7819
TCGA-KL-8326-01A-11R-2315-07	ACPL2|92370	121.6166
TCGA-KL-8326-01A-11R-2315-07	ACPP|55	7.4156
TCGA-KL-8326-01A-11R-2315-07	ACPT|93650	0
TCGA-KL-8326-01A-11R-2315-07	ACRBP|84519	3.955
TCGA-KL-8326-01A-11R-2315-07	ACRC|93953	3.4606
TCGA-KL-8326-01A-11R-2315-07	ACRV1|56	.9888
TCGA-KL-8326-01A-11R-2315-07	ACR|49	3.955
TCGA-KL-8326-01A-11R-2315-07	ACSBG1|23205	13.8425
TCGA-KL-8326-01A-11R-2315-07	ACSBG2|81616	1.4831
TCGA-KL-8326-01A-11R-2315-07	ACSF2|80221	417.7481
TCGA-KL-8326-01A-11R-2315-07	ACSF3|197322	710.419
TCGA-KL-8326-01A-11R-2315-07	ACSL1|2180	10780.3733
TCGA-KL-8326-01A-11R-2315-07	ACSL3|2181	1941.9108
TCGA-KL-8326-01A-11R-2315-07	ACSL4|2182	1081.2013
TCGA-KL-8326-01A-11R-2315-07	ACSL5|51703	79.1002
TCGA-KL-8326-01A-11R-2315-07	ACSL6|23305	56.3589
TCGA-KL-8326-01A-11R-2315-07	ACSM1|116285	3.4606
TCGA-KL-8326-01A-11R-2315-07	ACSM2A|123876	.4944
TCGA-KL-8326-01A-11R-2315-07	ACSM2B|348158	.9888
TCGA-KL-8326-01A-11R-2315-07	ACSM3|6296	902.6573
TCGA-KL-8326-01A-11R-2315-07	ACSM4|341392	0
TCGA-KL-8326-01A-11R-2315-07	ACSM5|54988	2.4719
TCGA-KL-8326-01A-11R-2315-07	ACSS1|84532	6479.7924
TCGA-KL-8326-01A-11R-2315-07	ACSS2|55902	1506.3651
TCGA-KL-8326-01A-11R-2315-07	ACSS3|79611	2724.5087
TCGA-KL-8326-01A-11R-2315-07	ACTA1|58	0
TCGA-KL-8326-01A-11R-2315-07	ACTA2|59	1443.5397
TCGA-KL-8326-01A-11R-2315-07	ACTBL2|345651	0
TCGA-KL-8326-01A-11R-2315-07	ACTB|60	88701.5202
TCGA-KL-8326-01A-11R-2315-07	ACTC1|70	350.0185
TCGA-KL-8326-01A-11R-2315-07	ACTG1|71	72161.1667
TCGA-KL-8326-01A-11R-2315-07	ACTG2|72	36.0895
TCGA-KL-8326-01A-11R-2315-07	ACTL6A|86	459.2757
TCGA-KL-8326-01A-11R-2315-07	ACTL6B|51412	0
TCGA-KL-8326-01A-11R-2315-07	ACTL7A|10881	0
TCGA-KL-8326-01A-11R-2315-07	ACTL7B|10880	0
TCGA-KL-8326-01A-11R-2315-07	ACTL8|81569	0
TCGA-KL-8326-01A-11R-2315-07	ACTL9|284382	0
TCGA-KL-8326-01A-11R-2315-07	ACTN1|87	397.9731
TCGA-KL-8326-01A-11R-2315-07	ACTN2|88	13.8425
TCGA-KL-8326-01A-11R-2315-07	ACTN3|89	0
TCGA-KL-8326-01A-11R-2315-07	ACTN4|81	13402.1011
TCGA-KL-8326-01A-11R-2315-07	ACTR10|55860	1366.9509
TCGA-KL-8326-01A-11R-2315-07	ACTR1A|10121	3644.0489
TCGA-KL-8326-01A-11R-2315-07	ACTR1B|10120	2224.6941
TCGA-KL-8326-01A-11R-2315-07	ACTR2|10097	1937.4614
TCGA-KL-8326-01A-11R-2315-07	ACTR3B|57180	241.7501
TCGA-KL-8326-01A-11R-2315-07	ACTR3C|653857	150.7848
TCGA-KL-8326-01A-11R-2315-07	ACTR3|10096	2811.519
TCGA-KL-8326-01A-11R-2315-07	ACTR5|79913	123.0997
TCGA-KL-8326-01A-11R-2315-07	ACTR6|64431	372.2655
TCGA-KL-8326-01A-11R-2315-07	ACTR8|93973	486.9608
TCGA-KL-8326-01A-11R-2315-07	ACTRT1|139741	0
TCGA-KL-8326-01A-11R-2315-07	ACTRT2|140625	0
TCGA-KL-8326-01A-11R-2315-07	ACVR1B|91	2321.0975
TCGA-KL-8326-01A-11R-2315-07	ACVR1C|130399	542.331
TCGA-KL-8326-01A-11R-2315-07	ACVR1|90	625.3862
TCGA-KL-8326-01A-11R-2315-07	ACVR2A|92	221.4807
TCGA-KL-8326-01A-11R-2315-07	ACVR2B|93	170.0655
TCGA-KL-8326-01A-11R-2315-07	ACVRL1|94	397.4787
TCGA-KL-8326-01A-11R-2315-07	ACY1|95	1508.1943
TCGA-KL-8326-01A-11R-2315-07	ACY3|91703	.9888
TCGA-KL-8326-01A-11R-2315-07	ACYP1|97	28.1795
TCGA-KL-8326-01A-11R-2315-07	ACYP2|98	351.0073
TCGA-KL-8326-01A-11R-2315-07	ADAD1|132612	0
TCGA-KL-8326-01A-11R-2315-07	ADAD2|161931	2.4719
TCGA-KL-8326-01A-11R-2315-07	ADAL|161823	375.7261
TCGA-KL-8326-01A-11R-2315-07	ADAM10|102	434.0625
TCGA-KL-8326-01A-11R-2315-07	ADAM11|4185	2.4719
TCGA-KL-8326-01A-11R-2315-07	ADAM12|8038	5.4381
TCGA-KL-8326-01A-11R-2315-07	ADAM15|8751	572.4879
TCGA-KL-8326-01A-11R-2315-07	ADAM17|6868	197.2562
TCGA-KL-8326-01A-11R-2315-07	ADAM18|8749	0
TCGA-KL-8326-01A-11R-2315-07	ADAM19|8728	17.7976
TCGA-KL-8326-01A-11R-2315-07	ADAM20|8748	.9888
TCGA-KL-8326-01A-11R-2315-07	ADAM21P1|145241	.4944
TCGA-KL-8326-01A-11R-2315-07	ADAM21|8747	1.9775
TCGA-KL-8326-01A-11R-2315-07	ADAM22|53616	4.9438
TCGA-KL-8326-01A-11R-2315-07	ADAM23|8745	.4944
TCGA-KL-8326-01A-11R-2315-07	ADAM28|10863	.4944
TCGA-KL-8326-01A-11R-2315-07	ADAM29|11086	0
TCGA-KL-8326-01A-11R-2315-07	ADAM2|2515	0
TCGA-KL-8326-01A-11R-2315-07	ADAM30|11085	0
TCGA-KL-8326-01A-11R-2315-07	ADAM32|203102	8.8988
TCGA-KL-8326-01A-11R-2315-07	ADAM33|80332	1.9775
TCGA-KL-8326-01A-11R-2315-07	ADAM3A|1587	0
TCGA-KL-8326-01A-11R-2315-07	ADAM5P|255926	0
TCGA-KL-8326-01A-11R-2315-07	ADAM6|8755	2365.9029
TCGA-KL-8326-01A-11R-2315-07	ADAM7|8756	0
TCGA-KL-8326-01A-11R-2315-07	ADAM8|101	12.8538
TCGA-KL-8326-01A-11R-2315-07	ADAM9|8754	828.0806
TCGA-KL-8326-01A-11R-2315-07	ADAMDEC1|27299	.9888
TCGA-KL-8326-01A-11R-2315-07	ADAMTS10|81794	13.3482
TCGA-KL-8326-01A-11R-2315-07	ADAMTS12|81792	3.955
TCGA-KL-8326-01A-11R-2315-07	ADAMTS13|11093	74.1565
TCGA-KL-8326-01A-11R-2315-07	ADAMTS14|140766	1.9775
TCGA-KL-8326-01A-11R-2315-07	ADAMTS15|170689	.9888
TCGA-KL-8326-01A-11R-2315-07	ADAMTS16|170690	10.3819
TCGA-KL-8326-01A-11R-2315-07	ADAMTS17|170691	40.0445
TCGA-KL-8326-01A-11R-2315-07	ADAMTS18|170692	2.4719
TCGA-KL-8326-01A-11R-2315-07	ADAMTS19|171019	0
TCGA-KL-8326-01A-11R-2315-07	ADAMTS1|9510	247.1882
TCGA-KL-8326-01A-11R-2315-07	ADAMTS20|80070	0
TCGA-KL-8326-01A-11R-2315-07	ADAMTS2|9509	4.9438
TCGA-KL-8326-01A-11R-2315-07	ADAMTS3|9508	8.4044
TCGA-KL-8326-01A-11R-2315-07	ADAMTS4|9507	201.7056
TCGA-KL-8326-01A-11R-2315-07	ADAMTS5|11096	582.3755
TCGA-KL-8326-01A-11R-2315-07	ADAMTS6|11174	5.9325
TCGA-KL-8326-01A-11R-2315-07	ADAMTS7|11173	45.4826
TCGA-KL-8326-01A-11R-2315-07	ADAMTS8|11095	13.3482
TCGA-KL-8326-01A-11R-2315-07	ADAMTS9|56999	46.9658
TCGA-KL-8326-01A-11R-2315-07	ADAMTSL1|92949	2979.607
TCGA-KL-8326-01A-11R-2315-07	ADAMTSL2|9719	255.5926
TCGA-KL-8326-01A-11R-2315-07	ADAMTSL3|57188	31.1457
TCGA-KL-8326-01A-11R-2315-07	ADAMTSL4|54507	186.3799
TCGA-KL-8326-01A-11R-2315-07	ADAMTSL5|339366	46.9658
TCGA-KL-8326-01A-11R-2315-07	ADAP1|11033	343.6955
TCGA-KL-8326-01A-11R-2315-07	ADAP2|55803	145.8411
TCGA-KL-8326-01A-11R-2315-07	ADARB1|104	137.931
TCGA-KL-8326-01A-11R-2315-07	ADARB2|105	.4944
TCGA-KL-8326-01A-11R-2315-07	ADAR|103	5234.9524
TCGA-KL-8326-01A-11R-2315-07	ADAT1|23536	118.156
TCGA-KL-8326-01A-11R-2315-07	ADAT2|134637	47.9545
TCGA-KL-8326-01A-11R-2315-07	ADAT3|113179	61.3027
TCGA-KL-8326-01A-11R-2315-07	ADA|100	13.3482
TCGA-KL-8326-01A-11R-2315-07	ADCK1|57143	304.5359
TCGA-KL-8326-01A-11R-2315-07	ADCK2|90956	1007.5392
TCGA-KL-8326-01A-11R-2315-07	ADCK4|79934	680.7564
TCGA-KL-8326-01A-11R-2315-07	ADCK5|203054	221.975
TCGA-KL-8326-01A-11R-2315-07	ADCY10|55811	.4944
TCGA-KL-8326-01A-11R-2315-07	ADCY1|107	3046.3478
TCGA-KL-8326-01A-11R-2315-07	ADCY2|108	.4944
TCGA-KL-8326-01A-11R-2315-07	ADCY3|109	344.5458
TCGA-KL-8326-01A-11R-2315-07	ADCY4|196883	89.4821
TCGA-KL-8326-01A-11R-2315-07	ADCY5|111	909.6527
TCGA-KL-8326-01A-11R-2315-07	ADCY6|112	1420.838
TCGA-KL-8326-01A-11R-2315-07	ADCY7|113	163.6386
TCGA-KL-8326-01A-11R-2315-07	ADCY8|114	0
TCGA-KL-8326-01A-11R-2315-07	ADCY9|115	658.5095
TCGA-KL-8326-01A-11R-2315-07	ADCYAP1R1|117	0
TCGA-KL-8326-01A-11R-2315-07	ADCYAP1|116	8.8988
TCGA-KL-8326-01A-11R-2315-07	ADC|113451	72.179
TCGA-KL-8326-01A-11R-2315-07	ADD1|118	4942.2815
TCGA-KL-8326-01A-11R-2315-07	ADD2|119	.4944
TCGA-KL-8326-01A-11R-2315-07	ADD3|120	819.1818
TCGA-KL-8326-01A-11R-2315-07	ADH1A|124	.9888
TCGA-KL-8326-01A-11R-2315-07	ADH1B|125	97.8865
TCGA-KL-8326-01A-11R-2315-07	ADH1C|126	5.4381
TCGA-KL-8326-01A-11R-2315-07	ADH4|127	0
TCGA-KL-8326-01A-11R-2315-07	ADH5|128	2764.0588
TCGA-KL-8326-01A-11R-2315-07	ADH6|130	4.9438
TCGA-KL-8326-01A-11R-2315-07	ADH7|131	0
TCGA-KL-8326-01A-11R-2315-07	ADHFE1|137872	498.3315
TCGA-KL-8326-01A-11R-2315-07	ADI1|55256	3953.5286
TCGA-KL-8326-01A-11R-2315-07	ADIG|149685	0
TCGA-KL-8326-01A-11R-2315-07	ADIPOQ|9370	0
TCGA-KL-8326-01A-11R-2315-07	ADIPOR1|51094	3252.9972
TCGA-KL-8326-01A-11R-2315-07	ADIPOR2|79602	4652.5769
TCGA-KL-8326-01A-11R-2315-07	ADK|132	426.6469
TCGA-KL-8326-01A-11R-2315-07	ADM2|79924	637.7456
TCGA-KL-8326-01A-11R-2315-07	ADM|133	2522.8031
TCGA-KL-8326-01A-11R-2315-07	ADNP2|22850	589.7911
TCGA-KL-8326-01A-11R-2315-07	ADNP|23394	1378.3216
TCGA-KL-8326-01A-11R-2315-07	ADORA1|134	9.3932
TCGA-KL-8326-01A-11R-2315-07	ADORA2A|135	60.8083
TCGA-KL-8326-01A-11R-2315-07	ADORA2B|136	7.91
TCGA-KL-8326-01A-11R-2315-07	ADORA3|140	4.4494
TCGA-KL-8326-01A-11R-2315-07	ADO|84890	300.0865
TCGA-KL-8326-01A-11R-2315-07	ADPGK|83440	989.8999
TCGA-KL-8326-01A-11R-2315-07	ADPRHL1|113622	32.6288
TCGA-KL-8326-01A-11R-2315-07	ADPRHL2|54936	534.421
TCGA-KL-8326-01A-11R-2315-07	ADPRH|141	106.7853
TCGA-KL-8326-01A-11R-2315-07	ADRA1A|148	0
TCGA-KL-8326-01A-11R-2315-07	ADRA1B|147	13.8425
TCGA-KL-8326-01A-11R-2315-07	ADRA1D|146	.4944
TCGA-KL-8326-01A-11R-2315-07	ADRA2A|150	5.4381
TCGA-KL-8326-01A-11R-2315-07	ADRA2B|151	89.4821
TCGA-KL-8326-01A-11R-2315-07	ADRA2C|152	72.179
TCGA-KL-8326-01A-11R-2315-07	ADRB1|153	3685.0822
TCGA-KL-8326-01A-11R-2315-07	ADRB2|154	178.4699
TCGA-KL-8326-01A-11R-2315-07	ADRB3|155	.4944
TCGA-KL-8326-01A-11R-2315-07	ADRBK1|156	1355.5803
TCGA-KL-8326-01A-11R-2315-07	ADRBK2|157	259.0533
TCGA-KL-8326-01A-11R-2315-07	ADRM1|11047	2026.4491
TCGA-KL-8326-01A-11R-2315-07	ADSL|158	581.8811
TCGA-KL-8326-01A-11R-2315-07	ADSSL1|122622	382.153
TCGA-KL-8326-01A-11R-2315-07	ADSS|159	986.7754
TCGA-KL-8326-01A-11R-2315-07	AEBP1|165	483.0058
TCGA-KL-8326-01A-11R-2315-07	AEBP2|121536	602.6449
TCGA-KL-8326-01A-11R-2315-07	AEN|64782	655.5432
TCGA-KL-8326-01A-11R-2315-07	AES|166	33797.0585
TCGA-KL-8326-01A-11R-2315-07	AFAP1L1|134265	334.6929
TCGA-KL-8326-01A-11R-2315-07	AFAP1L2|84632	152.268
TCGA-KL-8326-01A-11R-2315-07	AFAP1|60312	83.5496
TCGA-KL-8326-01A-11R-2315-07	AFARP1|246182	.9888
TCGA-KL-8326-01A-11R-2315-07	AFF1|4299	2487.208
TCGA-KL-8326-01A-11R-2315-07	AFF2|2334	19.2807
TCGA-KL-8326-01A-11R-2315-07	AFF3|3899	7.91
TCGA-KL-8326-01A-11R-2315-07	AFF4|27125	2088.2462
TCGA-KL-8326-01A-11R-2315-07	AFG3L1|172	356.9398
TCGA-KL-8326-01A-11R-2315-07	AFG3L2|10939	3576.9571
TCGA-KL-8326-01A-11R-2315-07	AFMID|125061	86.5159
TCGA-KL-8326-01A-11R-2315-07	AFM|173	0
TCGA-KL-8326-01A-11R-2315-07	AFP|174	.9888
TCGA-KL-8326-01A-11R-2315-07	AFTPH|54812	1390.1866
TCGA-KL-8326-01A-11R-2315-07	AG2|387763	330.7379
TCGA-KL-8326-01A-11R-2315-07	AGAP11|119385	13.3482
TCGA-KL-8326-01A-11R-2315-07	AGAP1|116987	221.975
TCGA-KL-8326-01A-11R-2315-07	AGAP2|116986	52.1122
TCGA-KL-8326-01A-11R-2315-07	AGAP3|116988	1449.5118
TCGA-KL-8326-01A-11R-2315-07	AGAP4|119016	102.8303
TCGA-KL-8326-01A-11R-2315-07	AGAP5|729092	5.3986
TCGA-KL-8326-01A-11R-2315-07	AGAP6|414189	48.4489
TCGA-KL-8326-01A-11R-2315-07	AGAP7|653268	29.1682
TCGA-KL-8326-01A-11R-2315-07	AGAP8|728404	4.9438
TCGA-KL-8326-01A-11R-2315-07	AGA|175	395.9956
TCGA-KL-8326-01A-11R-2315-07	AGBL1|123624	.4944
TCGA-KL-8326-01A-11R-2315-07	AGBL2|79841	4.9438
TCGA-KL-8326-01A-11R-2315-07	AGBL3|340351	.9888
TCGA-KL-8326-01A-11R-2315-07	AGBL4|84871	1.4831
TCGA-KL-8326-01A-11R-2315-07	AGBL5|60509	1407.0053
TCGA-KL-8326-01A-11R-2315-07	AGER|177	6.9213
TCGA-KL-8326-01A-11R-2315-07	AGFG1|3267	1837.5973
TCGA-KL-8326-01A-11R-2315-07	AGFG2|3268	533.9266
TCGA-KL-8326-01A-11R-2315-07	AGGF1|55109	583.3642
TCGA-KL-8326-01A-11R-2315-07	AGK|55750	875.5407
TCGA-KL-8326-01A-11R-2315-07	AGL|178	506.2415
TCGA-KL-8326-01A-11R-2315-07	AGMAT|79814	8.4044
TCGA-KL-8326-01A-11R-2315-07	AGPAT1|10554	2457.6987
TCGA-KL-8326-01A-11R-2315-07	AGPAT2|10555	2201.9528
TCGA-KL-8326-01A-11R-2315-07	AGPAT3|56894	3501.6685
TCGA-KL-8326-01A-11R-2315-07	AGPAT4|56895	23.2357
TCGA-KL-8326-01A-11R-2315-07	AGPAT5|55326	764.306
TCGA-KL-8326-01A-11R-2315-07	AGPAT6|137964	1749.1039
TCGA-KL-8326-01A-11R-2315-07	AGPAT9|84803	5930.0457
TCGA-KL-8326-01A-11R-2315-07	AGPHD1|123688	30.6513
TCGA-KL-8326-01A-11R-2315-07	AGPS|8540	518.6009
TCGA-KL-8326-01A-11R-2315-07	AGR2|10551	.9888
TCGA-KL-8326-01A-11R-2315-07	AGR3|155465	0
TCGA-KL-8326-01A-11R-2315-07	AGRN|375790	1729.3289
TCGA-KL-8326-01A-11R-2315-07	AGRP|181	.4944
TCGA-KL-8326-01A-11R-2315-07	AGTPBP1|23287	127.0548
TCGA-KL-8326-01A-11R-2315-07	AGTR1|185	195.2787
TCGA-KL-8326-01A-11R-2315-07	AGTR2|186	.4944
TCGA-KL-8326-01A-11R-2315-07	AGTRAP|57085	320.356
TCGA-KL-8326-01A-11R-2315-07	AGT|183	12.8538
TCGA-KL-8326-01A-11R-2315-07	AGXT2L1|64850	0
TCGA-KL-8326-01A-11R-2315-07	AGXT2L2|85007	386.3206
TCGA-KL-8326-01A-11R-2315-07	AGXT2|64902	.4944
TCGA-KL-8326-01A-11R-2315-07	AGXT|189	0
TCGA-KL-8326-01A-11R-2315-07	AHCTF1|25909	1016.9324
TCGA-KL-8326-01A-11R-2315-07	AHCYL1|10768	2246.941
TCGA-KL-8326-01A-11R-2315-07	AHCYL2|23382	5225.5593
TCGA-KL-8326-01A-11R-2315-07	AHCY|191	2528.2413
TCGA-KL-8326-01A-11R-2315-07	AHDC1|27245	261.5252
TCGA-KL-8326-01A-11R-2315-07	AHI1|54806	107.2797
TCGA-KL-8326-01A-11R-2315-07	AHNAK2|113146	152.7623
TCGA-KL-8326-01A-11R-2315-07	AHNAK|79026	11056.2353
TCGA-KL-8326-01A-11R-2315-07	AHRR|57491	14.8313
TCGA-KL-8326-01A-11R-2315-07	AHR|196	270.4239
TCGA-KL-8326-01A-11R-2315-07	AHSA1|10598	3202.0764
TCGA-KL-8326-01A-11R-2315-07	AHSA2|130872	372.7599
TCGA-KL-8326-01A-11R-2315-07	AHSG|197	0
TCGA-KL-8326-01A-11R-2315-07	AHSP|51327	0
TCGA-KL-8326-01A-11R-2315-07	AICDA|57379	.4944
TCGA-KL-8326-01A-11R-2315-07	AIDA|64853	677.7901
TCGA-KL-8326-01A-11R-2315-07	AIF1L|83543	119.1447
TCGA-KL-8326-01A-11R-2315-07	AIF1|199	20.7638
TCGA-KL-8326-01A-11R-2315-07	AIFM1|9131	4415.2762
TCGA-KL-8326-01A-11R-2315-07	AIFM2|84883	1075.2688
TCGA-KL-8326-01A-11R-2315-07	AIFM3|150209	52.216
TCGA-KL-8326-01A-11R-2315-07	AIG1|51390	1157.3353
TCGA-KL-8326-01A-11R-2315-07	AIM1L|55057	0
TCGA-KL-8326-01A-11R-2315-07	AIM1|202	131.0098
TCGA-KL-8326-01A-11R-2315-07	AIM2|9447	.4944
TCGA-KL-8326-01A-11R-2315-07	AIMP1|9255	901.4905
TCGA-KL-8326-01A-11R-2315-07	AIMP2|7965	734.8807
TCGA-KL-8326-01A-11R-2315-07	AIPL1|23746	0
TCGA-KL-8326-01A-11R-2315-07	AIP|9049	2045.2354
TCGA-KL-8326-01A-11R-2315-07	AIRE|326	0
TCGA-KL-8326-01A-11R-2315-07	AJAP1|55966	3.4606
TCGA-KL-8326-01A-11R-2315-07	AK1|203	1464.8375
TCGA-KL-8326-01A-11R-2315-07	AK2|204	1956.2477
TCGA-KL-8326-01A-11R-2315-07	AK3L1|205	7.91
TCGA-KL-8326-01A-11R-2315-07	AK3|50808	2482.2642
TCGA-KL-8326-01A-11R-2315-07	AK5|26289	3.955
TCGA-KL-8326-01A-11R-2315-07	AK7|122481	20.7638
TCGA-KL-8326-01A-11R-2315-07	AKAP10|11216	361.8836
TCGA-KL-8326-01A-11R-2315-07	AKAP11|11215	725.7447
TCGA-KL-8326-01A-11R-2315-07	AKAP12|9590	165.6161
TCGA-KL-8326-01A-11R-2315-07	AKAP13|11214	2021.011
TCGA-KL-8326-01A-11R-2315-07	AKAP14|158798	0
TCGA-KL-8326-01A-11R-2315-07	AKAP1|8165	2538.6232
TCGA-KL-8326-01A-11R-2315-07	AKAP2|11217	981.367
TCGA-KL-8326-01A-11R-2315-07	AKAP3|10566	21.2582
TCGA-KL-8326-01A-11R-2315-07	AKAP4|8852	0
TCGA-KL-8326-01A-11R-2315-07	AKAP5|9495	0
TCGA-KL-8326-01A-11R-2315-07	AKAP6|9472	359.9061
TCGA-KL-8326-01A-11R-2315-07	AKAP7|9465	184.8968
TCGA-KL-8326-01A-11R-2315-07	AKAP8L|26993	779.1373
TCGA-KL-8326-01A-11R-2315-07	AKAP8|10270	414.2875
TCGA-KL-8326-01A-11R-2315-07	AKAP9|10142	1325.4233
TCGA-KL-8326-01A-11R-2315-07	AKD1|221264	128.5379
TCGA-KL-8326-01A-11R-2315-07	AKIRIN1|79647	668.8914
TCGA-KL-8326-01A-11R-2315-07	AKIRIN2|55122	818.1931
TCGA-KL-8326-01A-11R-2315-07	AKNAD1|254268	1.4831
TCGA-KL-8326-01A-11R-2315-07	AKNA|80709	202.6944
TCGA-KL-8326-01A-11R-2315-07	AKR1A1|10327	962.551
TCGA-KL-8326-01A-11R-2315-07	AKR1B10|57016	0
TCGA-KL-8326-01A-11R-2315-07	AKR1B15|441282	0
TCGA-KL-8326-01A-11R-2315-07	AKR1B1|231	2745.7669
TCGA-KL-8326-01A-11R-2315-07	AKR1C1|1645	2245.9523
TCGA-KL-8326-01A-11R-2315-07	AKR1C2|1646	124.5829
TCGA-KL-8326-01A-11R-2315-07	AKR1C3|8644	65.2577
TCGA-KL-8326-01A-11R-2315-07	AKR1C4|1109	0
TCGA-KL-8326-01A-11R-2315-07	AKR1CL1|340811	0
TCGA-KL-8326-01A-11R-2315-07	AKR1D1|6718	0
TCGA-KL-8326-01A-11R-2315-07	AKR1E2|83592	4.4494
TCGA-KL-8326-01A-11R-2315-07	AKR7A2|8574	889.8776
TCGA-KL-8326-01A-11R-2315-07	AKR7A3|22977	116.6728
TCGA-KL-8326-01A-11R-2315-07	AKR7L|246181	9.8875
TCGA-KL-8326-01A-11R-2315-07	AKT1S1|84335	1061.4263
TCGA-KL-8326-01A-11R-2315-07	AKT1|207	4876.5295
TCGA-KL-8326-01A-11R-2315-07	AKT2|208	3235.1996
TCGA-KL-8326-01A-11R-2315-07	AKT3|10000	668.8914
TCGA-KL-8326-01A-11R-2315-07	AKTIP|64400	1083.4705
TCGA-KL-8326-01A-11R-2315-07	ALAD|210	1042.64
TCGA-KL-8326-01A-11R-2315-07	ALAS1|211	3356.8162
TCGA-KL-8326-01A-11R-2315-07	ALAS2|212	0
TCGA-KL-8326-01A-11R-2315-07	ALB|213	2.4719
TCGA-KL-8326-01A-11R-2315-07	ALCAM|214	102.8303
TCGA-KL-8326-01A-11R-2315-07	ALDH16A1|126133	602.1505
TCGA-KL-8326-01A-11R-2315-07	ALDH18A1|5832	1037.2018
TCGA-KL-8326-01A-11R-2315-07	ALDH1A1|216	7125.9424
TCGA-KL-8326-01A-11R-2315-07	ALDH1A2|8854	1293.2888
TCGA-KL-8326-01A-11R-2315-07	ALDH1A3|220	1318.947
TCGA-KL-8326-01A-11R-2315-07	ALDH1B1|219	930.4165
TCGA-KL-8326-01A-11R-2315-07	ALDH1L1|10840	8722.284
TCGA-KL-8326-01A-11R-2315-07	ALDH1L2|160428	38.5614
TCGA-KL-8326-01A-11R-2315-07	ALDH2|217	5958.7196
TCGA-KL-8326-01A-11R-2315-07	ALDH3A1|218	28.6738
TCGA-KL-8326-01A-11R-2315-07	ALDH3A2|224	2810.5302
TCGA-KL-8326-01A-11R-2315-07	ALDH3B1|221	17.7976
TCGA-KL-8326-01A-11R-2315-07	ALDH3B2|222	0
TCGA-KL-8326-01A-11R-2315-07	ALDH4A1|8659	924.484
TCGA-KL-8326-01A-11R-2315-07	ALDH5A1|7915	1736.7445
TCGA-KL-8326-01A-11R-2315-07	ALDH6A1|4329	560.8553
TCGA-KL-8326-01A-11R-2315-07	ALDH7A1|501	2344.8276
TCGA-KL-8326-01A-11R-2315-07	ALDH8A1|64577	9.3932
TCGA-KL-8326-01A-11R-2315-07	ALDH9A1|223	1705.1044
TCGA-KL-8326-01A-11R-2315-07	ALDOA|226	53792.1147
TCGA-KL-8326-01A-11R-2315-07	ALDOB|229	100.3584
TCGA-KL-8326-01A-11R-2315-07	ALDOC|230	8.8988
TCGA-KL-8326-01A-11R-2315-07	ALG10B|144245	297.1203
TCGA-KL-8326-01A-11R-2315-07	ALG10|84920	27.6851
TCGA-KL-8326-01A-11R-2315-07	ALG11|440138	12.8538
TCGA-KL-8326-01A-11R-2315-07	ALG12|79087	1416.3886
TCGA-KL-8326-01A-11R-2315-07	ALG13|79868	797.9236
TCGA-KL-8326-01A-11R-2315-07	ALG14|199857	251.6376
TCGA-KL-8326-01A-11R-2315-07	ALG1L2|644974	.4944
TCGA-KL-8326-01A-11R-2315-07	ALG1L|200810	38.8728
TCGA-KL-8326-01A-11R-2315-07	ALG1|56052	852.2309
TCGA-KL-8326-01A-11R-2315-07	ALG2|85365	1273.0194
TCGA-KL-8326-01A-11R-2315-07	ALG3|10195	786.0586
TCGA-KL-8326-01A-11R-2315-07	ALG5|29880	573.9711
TCGA-KL-8326-01A-11R-2315-07	ALG6|29929	102.3359
TCGA-KL-8326-01A-11R-2315-07	ALG8|79053	1024.8424
TCGA-KL-8326-01A-11R-2315-07	ALG9|79796	666.9139
TCGA-KL-8326-01A-11R-2315-07	ALKBH1|8846	300.5809
TCGA-KL-8326-01A-11R-2315-07	ALKBH2|121642	187.8631
TCGA-KL-8326-01A-11R-2315-07	ALKBH3|221120	527.9941
TCGA-KL-8326-01A-11R-2315-07	ALKBH4|54784	325.6458
TCGA-KL-8326-01A-11R-2315-07	ALKBH5|54890	2519.3425
TCGA-KL-8326-01A-11R-2315-07	ALKBH6|84964	257.5701
TCGA-KL-8326-01A-11R-2315-07	ALKBH7|84266	2885.1811
TCGA-KL-8326-01A-11R-2315-07	ALKBH8|91801	89.4821
TCGA-KL-8326-01A-11R-2315-07	ALK|238	.9888
TCGA-KL-8326-01A-11R-2315-07	ALLC|55821	0
TCGA-KL-8326-01A-11R-2315-07	ALMS1P|200420	.4944
TCGA-KL-8326-01A-11R-2315-07	ALMS1|7840	568.5329
TCGA-KL-8326-01A-11R-2315-07	ALOX12B|242	0
TCGA-KL-8326-01A-11R-2315-07	ALOX12P2|245	47.4601
TCGA-KL-8326-01A-11R-2315-07	ALOX12|239	6.9213
TCGA-KL-8326-01A-11R-2315-07	ALOX15B|247	.4944
TCGA-KL-8326-01A-11R-2315-07	ALOX15|246	0
TCGA-KL-8326-01A-11R-2315-07	ALOX5AP|241	222.9638
TCGA-KL-8326-01A-11R-2315-07	ALOX5|240	3.955
TCGA-KL-8326-01A-11R-2315-07	ALOXE3|59344	0
TCGA-KL-8326-01A-11R-2315-07	ALPI|248	0
TCGA-KL-8326-01A-11R-2315-07	ALPK1|80216	288.7159
TCGA-KL-8326-01A-11R-2315-07	ALPK2|115701	.4944
TCGA-KL-8326-01A-11R-2315-07	ALPK3|57538	3202.5708
TCGA-KL-8326-01A-11R-2315-07	ALPL|249	149.3017
TCGA-KL-8326-01A-11R-2315-07	ALPPL2|251	0
TCGA-KL-8326-01A-11R-2315-07	ALPP|250	0
TCGA-KL-8326-01A-11R-2315-07	ALS2CL|259173	1604.2516
TCGA-KL-8326-01A-11R-2315-07	ALS2CR11|151254	1.9775
TCGA-KL-8326-01A-11R-2315-07	ALS2CR12|130540	1.9775
TCGA-KL-8326-01A-11R-2315-07	ALS2CR4|65062	309.974
TCGA-KL-8326-01A-11R-2315-07	ALS2CR8|79800	76.6284
TCGA-KL-8326-01A-11R-2315-07	ALS2|57679	596.7124
TCGA-KL-8326-01A-11R-2315-07	ALX1|8092	.4944
TCGA-KL-8326-01A-11R-2315-07	ALX3|257	10.8763
TCGA-KL-8326-01A-11R-2315-07	ALX4|60529	0
TCGA-KL-8326-01A-11R-2315-07	AMAC1L2|83650	1.4831
TCGA-KL-8326-01A-11R-2315-07	AMAC1L3|643664	.4944
TCGA-KL-8326-01A-11R-2315-07	AMAC1|146861	0
TCGA-KL-8326-01A-11R-2315-07	AMACR|23600	477.5677
TCGA-KL-8326-01A-11R-2315-07	AMBN|258	.4944
TCGA-KL-8326-01A-11R-2315-07	AMBP|259	2.9663
TCGA-KL-8326-01A-11R-2315-07	AMBRA1|55626	1304.6595
TCGA-KL-8326-01A-11R-2315-07	AMD1|262	2171.3014
TCGA-KL-8326-01A-11R-2315-07	AMDHD1|144193	2.9663
TCGA-KL-8326-01A-11R-2315-07	AMDHD2|51005	256.4627
TCGA-KL-8326-01A-11R-2315-07	AMELX|265	0
TCGA-KL-8326-01A-11R-2315-07	AMELY|266	.4944
TCGA-KL-8326-01A-11R-2315-07	AMFR|267	10532.6906
TCGA-KL-8326-01A-11R-2315-07	AMHR2|269	0
TCGA-KL-8326-01A-11R-2315-07	AMH|268	3.4606
TCGA-KL-8326-01A-11R-2315-07	AMICA1|120425	6.9213
TCGA-KL-8326-01A-11R-2315-07	AMIGO1|57463	26.202
TCGA-KL-8326-01A-11R-2315-07	AMIGO2|347902	1669.015
TCGA-KL-8326-01A-11R-2315-07	AMIGO3|386724	80.5834
TCGA-KL-8326-01A-11R-2315-07	AMMECR1L|83607	489.9271
TCGA-KL-8326-01A-11R-2315-07	AMMECR1|9949	175.5036
TCGA-KL-8326-01A-11R-2315-07	AMN1|196394	336.6704
TCGA-KL-8326-01A-11R-2315-07	AMN|81693	8.4044
TCGA-KL-8326-01A-11R-2315-07	AMOTL1|154810	313.4347
TCGA-KL-8326-01A-11R-2315-07	AMOTL2|51421	2351.7489
TCGA-KL-8326-01A-11R-2315-07	AMOT|154796	257.5701
TCGA-KL-8326-01A-11R-2315-07	AMPD1|270	0
TCGA-KL-8326-01A-11R-2315-07	AMPD2|271	172.043
TCGA-KL-8326-01A-11R-2315-07	AMPD3|272	1180.0766
TCGA-KL-8326-01A-11R-2315-07	AMPH|273	3.4606
TCGA-KL-8326-01A-11R-2315-07	AMTN|401138	0
TCGA-KL-8326-01A-11R-2315-07	AMT|275	780.5117
TCGA-KL-8326-01A-11R-2315-07	AMY1A|276	.4944
TCGA-KL-8326-01A-11R-2315-07	AMY2A|279	1.9775
TCGA-KL-8326-01A-11R-2315-07	AMY2B|280	137.9904
TCGA-KL-8326-01A-11R-2315-07	AMZ1|155185	.9888
TCGA-KL-8326-01A-11R-2315-07	AMZ2P1|201283	351.5017
TCGA-KL-8326-01A-11R-2315-07	AMZ2|51321	1980.9665
TCGA-KL-8326-01A-11R-2315-07	ANAPC10|10393	149.3017
TCGA-KL-8326-01A-11R-2315-07	ANAPC11|51529	2233.0985
TCGA-KL-8326-01A-11R-2315-07	ANAPC13|25847	2220.2497
TCGA-KL-8326-01A-11R-2315-07	ANAPC16|119504	3371.6475
TCGA-KL-8326-01A-11R-2315-07	ANAPC1|64682	361.8836
TCGA-KL-8326-01A-11R-2315-07	ANAPC2|29882	765.7891
TCGA-KL-8326-01A-11R-2315-07	ANAPC4|29945	321.3447
TCGA-KL-8326-01A-11R-2315-07	ANAPC5|51433	3117.0436
TCGA-KL-8326-01A-11R-2315-07	ANAPC7|51434	1164.751
TCGA-KL-8326-01A-11R-2315-07	ANGEL1|23357	671.3632
TCGA-KL-8326-01A-11R-2315-07	ANGEL2|90806	693.6102
TCGA-KL-8326-01A-11R-2315-07	ANGPT1|284	487.4552
TCGA-KL-8326-01A-11R-2315-07	ANGPT2|285	271.9071
TCGA-KL-8326-01A-11R-2315-07	ANGPT4|51378	7.4156
TCGA-KL-8326-01A-11R-2315-07	ANGPTL1|9068	676.8014
TCGA-KL-8326-01A-11R-2315-07	ANGPTL2|23452	192.3124
TCGA-KL-8326-01A-11R-2315-07	ANGPTL3|27329	.9888
TCGA-KL-8326-01A-11R-2315-07	ANGPTL4|51129	29.1682
TCGA-KL-8326-01A-11R-2315-07	ANGPTL5|253935	0
TCGA-KL-8326-01A-11R-2315-07	ANGPTL6|83854	0
TCGA-KL-8326-01A-11R-2315-07	ANGPTL7|10218	0
TCGA-KL-8326-01A-11R-2315-07	ANG|283	6.2044
TCGA-KL-8326-01A-11R-2315-07	ANK1|286	1.9775
TCGA-KL-8326-01A-11R-2315-07	ANK2|287	263.0083
TCGA-KL-8326-01A-11R-2315-07	ANK3|288	1302.1876
TCGA-KL-8326-01A-11R-2315-07	ANKAR|150709	49.4376
TCGA-KL-8326-01A-11R-2315-07	ANKDD1A|348094	117.6616
TCGA-KL-8326-01A-11R-2315-07	ANKFN1|162282	0
TCGA-KL-8326-01A-11R-2315-07	ANKFY1|51479	1437.6468
TCGA-KL-8326-01A-11R-2315-07	ANKHD1-EIF4EBP3|404734	600.3362
TCGA-KL-8326-01A-11R-2315-07	ANKHD1|54882	932.1567
TCGA-KL-8326-01A-11R-2315-07	ANKH|56172	2808.0583
TCGA-KL-8326-01A-11R-2315-07	ANKIB1|54467	433.5682
TCGA-KL-8326-01A-11R-2315-07	ANKK1|255239	1.4831
TCGA-KL-8326-01A-11R-2315-07	ANKLE1|126549	2.9663
TCGA-KL-8326-01A-11R-2315-07	ANKLE2|23141	996.663
TCGA-KL-8326-01A-11R-2315-07	ANKMY1|51281	195.7731
TCGA-KL-8326-01A-11R-2315-07	ANKMY2|57037	691.6327
TCGA-KL-8326-01A-11R-2315-07	ANKRA2|57763	263.0083
TCGA-KL-8326-01A-11R-2315-07	ANKRD10|55608	704.3728
TCGA-KL-8326-01A-11R-2315-07	ANKRD11|29123	2741.8317
TCGA-KL-8326-01A-11R-2315-07	ANKRD12|23253	1044.1231
TCGA-KL-8326-01A-11R-2315-07	ANKRD13A|88455	2422.9391
TCGA-KL-8326-01A-11R-2315-07	ANKRD13B|124930	12.8538
TCGA-KL-8326-01A-11R-2315-07	ANKRD13C|81573	240.7613
TCGA-KL-8326-01A-11R-2315-07	ANKRD13D|338692	470.152
TCGA-KL-8326-01A-11R-2315-07	ANKRD16|54522	203.9847
TCGA-KL-8326-01A-11R-2315-07	ANKRD17|26057	1019.4043
TCGA-KL-8326-01A-11R-2315-07	ANKRD19|138649	56.8533
TCGA-KL-8326-01A-11R-2315-07	ANKRD1|27063	1.9775
TCGA-KL-8326-01A-11R-2315-07	ANKRD20A3|441425	3.4606
TCGA-KL-8326-01A-11R-2315-07	ANKRD20A4|728747	1.4831
TCGA-KL-8326-01A-11R-2315-07	ANKRD20B|729171	1.9775
TCGA-KL-8326-01A-11R-2315-07	ANKRD22|118932	8.8988
TCGA-KL-8326-01A-11R-2315-07	ANKRD23|200539	16.8088
TCGA-KL-8326-01A-11R-2315-07	ANKRD24|170961	16.8088
TCGA-KL-8326-01A-11R-2315-07	ANKRD26P1|124149	0
TCGA-KL-8326-01A-11R-2315-07	ANKRD26|22852	219.9975
TCGA-KL-8326-01A-11R-2315-07	ANKRD27|84079	505.7471
TCGA-KL-8326-01A-11R-2315-07	ANKRD28|23243	1042.64
TCGA-KL-8326-01A-11R-2315-07	ANKRD29|147463	1070.8194
TCGA-KL-8326-01A-11R-2315-07	ANKRD2|26287	1.9775
TCGA-KL-8326-01A-11R-2315-07	ANKRD30A|91074	3.955
TCGA-KL-8326-01A-11R-2315-07	ANKRD30B|374860	.4944
TCGA-KL-8326-01A-11R-2315-07	ANKRD31|256006	.9888
TCGA-KL-8326-01A-11R-2315-07	ANKRD32|84250	32.1345
TCGA-KL-8326-01A-11R-2315-07	ANKRD33|341405	0
TCGA-KL-8326-01A-11R-2315-07	ANKRD34A|284615	7.4156
TCGA-KL-8326-01A-11R-2315-07	ANKRD34B|340120	.4944
TCGA-KL-8326-01A-11R-2315-07	ANKRD34C|390616	0
TCGA-KL-8326-01A-11R-2315-07	ANKRD35|148741	2.4719
TCGA-KL-8326-01A-11R-2315-07	ANKRD36BP1|84832	15.3257
TCGA-KL-8326-01A-11R-2315-07	ANKRD36B|57730	5.9325
TCGA-KL-8326-01A-11R-2315-07	ANKRD36|375248	48.4489
TCGA-KL-8326-01A-11R-2315-07	ANKRD37|353322	102.7265
TCGA-KL-8326-01A-11R-2315-07	ANKRD39|51239	228.4019
TCGA-KL-8326-01A-11R-2315-07	ANKRD40|91369	1908.2932
TCGA-KL-8326-01A-11R-2315-07	ANKRD42|338699	298.6034
TCGA-KL-8326-01A-11R-2315-07	ANKRD43|134548	1374.861
TCGA-KL-8326-01A-11R-2315-07	ANKRD44|91526	41.0332
TCGA-KL-8326-01A-11R-2315-07	ANKRD45|339416	3.955
TCGA-KL-8326-01A-11R-2315-07	ANKRD46|157567	577.14
TCGA-KL-8326-01A-11R-2315-07	ANKRD49|54851	217.0313
TCGA-KL-8326-01A-11R-2315-07	ANKRD50|57182	273.8846
TCGA-KL-8326-01A-11R-2315-07	ANKRD52|283373	583.8586
TCGA-KL-8326-01A-11R-2315-07	ANKRD53|79998	6.9213
TCGA-KL-8326-01A-11R-2315-07	ANKRD54|129138	475.5902
TCGA-KL-8326-01A-11R-2315-07	ANKRD55|79722	0
TCGA-KL-8326-01A-11R-2315-07	ANKRD56|345079	156.223
TCGA-KL-8326-01A-11R-2315-07	ANKRD57|65124	526.5109
TCGA-KL-8326-01A-11R-2315-07	ANKRD58|347454	1.4831
TCGA-KL-8326-01A-11R-2315-07	ANKRD5|63926	122.111
TCGA-KL-8326-01A-11R-2315-07	ANKRD6|22881	152.0801
TCGA-KL-8326-01A-11R-2315-07	ANKRD7|56311	11.3707
TCGA-KL-8326-01A-11R-2315-07	ANKRD9|122416	1330.3671
TCGA-KL-8326-01A-11R-2315-07	ANKS1A|23294	2380.9171
TCGA-KL-8326-01A-11R-2315-07	ANKS1B|56899	4.9438
TCGA-KL-8326-01A-11R-2315-07	ANKS3|124401	582.3755
TCGA-KL-8326-01A-11R-2315-07	ANKS4B|257629	.4944
TCGA-KL-8326-01A-11R-2315-07	ANKS6|203286	492.399
TCGA-KL-8326-01A-11R-2315-07	ANKZF1|55139	239.7726
TCGA-KL-8326-01A-11R-2315-07	ANLN|54443	10.8763
TCGA-KL-8326-01A-11R-2315-07	ANO10|55129	2203.9303
TCGA-KL-8326-01A-11R-2315-07	ANO1|55107	293.6596
TCGA-KL-8326-01A-11R-2315-07	ANO2|57101	6.4269
TCGA-KL-8326-01A-11R-2315-07	ANO3|63982	24.7188
TCGA-KL-8326-01A-11R-2315-07	ANO4|121601	479.5452
TCGA-KL-8326-01A-11R-2315-07	ANO5|203859	175.5036
TCGA-KL-8326-01A-11R-2315-07	ANO6|196527	853.2938
TCGA-KL-8326-01A-11R-2315-07	ANO7|50636	12.8538
TCGA-KL-8326-01A-11R-2315-07	ANO8|57719	195.7731
TCGA-KL-8326-01A-11R-2315-07	ANO9|338440	16.3144
TCGA-KL-8326-01A-11R-2315-07	ANP32A|8125	2310.2212
TCGA-KL-8326-01A-11R-2315-07	ANP32B|10541	2469.4105
TCGA-KL-8326-01A-11R-2315-07	ANP32C|23520	1.9775
TCGA-KL-8326-01A-11R-2315-07	ANP32D|23519	0
TCGA-KL-8326-01A-11R-2315-07	ANP32E|81611	703.4977
TCGA-KL-8326-01A-11R-2315-07	ANPEP|290	23.7301
TCGA-KL-8326-01A-11R-2315-07	ANTXR1|84168	149.7961
TCGA-KL-8326-01A-11R-2315-07	ANTXR2|118429	120.1335
TCGA-KL-8326-01A-11R-2315-07	ANTXRL|195977	0
TCGA-KL-8326-01A-11R-2315-07	ANUBL1|93550	62.2914
TCGA-KL-8326-01A-11R-2315-07	ANXA10|11199	0
TCGA-KL-8326-01A-11R-2315-07	ANXA11|311	9856.3836
TCGA-KL-8326-01A-11R-2315-07	ANXA13|312	0
TCGA-KL-8326-01A-11R-2315-07	ANXA1|301	1538.9939
TCGA-KL-8326-01A-11R-2315-07	ANXA2P1|303	29.6626
TCGA-KL-8326-01A-11R-2315-07	ANXA2P2|304	2163.8858
TCGA-KL-8326-01A-11R-2315-07	ANXA2P3|305	1.9775
TCGA-KL-8326-01A-11R-2315-07	ANXA2|302	7188.7282
TCGA-KL-8326-01A-11R-2315-07	ANXA3|306	890.372
TCGA-KL-8326-01A-11R-2315-07	ANXA4|307	3998.0225
TCGA-KL-8326-01A-11R-2315-07	ANXA5|308	4609.5662
TCGA-KL-8326-01A-11R-2315-07	ANXA6|309	2585.5889
TCGA-KL-8326-01A-11R-2315-07	ANXA7|310	4018.2919
TCGA-KL-8326-01A-11R-2315-07	ANXA8L1|728113	0
TCGA-KL-8326-01A-11R-2315-07	ANXA8L2|244	0
TCGA-KL-8326-01A-11R-2315-07	ANXA8|653145	0
TCGA-KL-8326-01A-11R-2315-07	ANXA9|8416	159.1892
TCGA-KL-8326-01A-11R-2315-07	AOAH|313	2.9663
TCGA-KL-8326-01A-11R-2315-07	AOC2|314	10.8763
TCGA-KL-8326-01A-11R-2315-07	AOC3|8639	312.9403
TCGA-KL-8326-01A-11R-2315-07	AOX1|316	3.4606
TCGA-KL-8326-01A-11R-2315-07	AOX2P|344454	0
TCGA-KL-8326-01A-11R-2315-07	AP1AR|55435	389.0743
TCGA-KL-8326-01A-11R-2315-07	AP1B1|162	5176.616
TCGA-KL-8326-01A-11R-2315-07	AP1G1|164	1932.5176
TCGA-KL-8326-01A-11R-2315-07	AP1G2|8906	878.7492
TCGA-KL-8326-01A-11R-2315-07	AP1M1|8907	1505.3763
TCGA-KL-8326-01A-11R-2315-07	AP1M2|10053	679.7676
TCGA-KL-8326-01A-11R-2315-07	AP1S1|1174	1005.0674
TCGA-KL-8326-01A-11R-2315-07	AP1S2|8905	156.223
TCGA-KL-8326-01A-11R-2315-07	AP1S3|130340	492.399
TCGA-KL-8326-01A-11R-2315-07	AP2A1|160	938.9989
TCGA-KL-8326-01A-11R-2315-07	AP2A2|161	821.1593
TCGA-KL-8326-01A-11R-2315-07	AP2B1|163	10337.9063
TCGA-KL-8326-01A-11R-2315-07	AP2M1|1173	5721.4189
TCGA-KL-8326-01A-11R-2315-07	AP2S1|1175	1467.3094
TCGA-KL-8326-01A-11R-2315-07	AP3B1|8546	1764.4296
TCGA-KL-8326-01A-11R-2315-07	AP3B2|8120	62.7858
TCGA-KL-8326-01A-11R-2315-07	AP3D1|8943	5343.7152
TCGA-KL-8326-01A-11R-2315-07	AP3M1|26985	610.5549
TCGA-KL-8326-01A-11R-2315-07	AP3M2|10947	470.152
TCGA-KL-8326-01A-11R-2315-07	AP3S1|1176	371.7711
TCGA-KL-8326-01A-11R-2315-07	AP3S2|10239	3392.09
TCGA-KL-8326-01A-11R-2315-07	AP4B1|10717	100.0964
TCGA-KL-8326-01A-11R-2315-07	AP4E1|23431	268.4464
TCGA-KL-8326-01A-11R-2315-07	AP4M1|9179	253.714
TCGA-KL-8326-01A-11R-2315-07	AP4S1|11154	82.5609
TCGA-KL-8326-01A-11R-2315-07	APAF1|317	136.9423
TCGA-KL-8326-01A-11R-2315-07	APBA1|320	30.6513
TCGA-KL-8326-01A-11R-2315-07	APBA2|321	6.4269
TCGA-KL-8326-01A-11R-2315-07	APBA3|9546	289.2102
TCGA-KL-8326-01A-11R-2315-07	APBB1IP|54518	5.9325
TCGA-KL-8326-01A-11R-2315-07	APBB1|322	772.7104
TCGA-KL-8326-01A-11R-2315-07	APBB2|323	611.0493
TCGA-KL-8326-01A-11R-2315-07	APBB3|10307	263.997
TCGA-KL-8326-01A-11R-2315-07	APC2|10297	9.4772
TCGA-KL-8326-01A-11R-2315-07	APCDD1L|164284	0
TCGA-KL-8326-01A-11R-2315-07	APCDD1|147495	610.5549
TCGA-KL-8326-01A-11R-2315-07	APCS|325	0
TCGA-KL-8326-01A-11R-2315-07	APC|324	380.6699
TCGA-KL-8326-01A-11R-2315-07	APEH|327	5925.102
TCGA-KL-8326-01A-11R-2315-07	APEX1|328	1975.034
TCGA-KL-8326-01A-11R-2315-07	APEX2|27301	434.5569
TCGA-KL-8326-01A-11R-2315-07	APH1A|51107	5292.7945
TCGA-KL-8326-01A-11R-2315-07	APH1B|83464	802.8674
TCGA-KL-8326-01A-11R-2315-07	API5|8539	1585.9597
TCGA-KL-8326-01A-11R-2315-07	APIP|51074	401.142
TCGA-KL-8326-01A-11R-2315-07	APITD1|378708	192.6288
TCGA-KL-8326-01A-11R-2315-07	APLF|200558	51.9095
TCGA-KL-8326-01A-11R-2315-07	APLNR|187	290.199
TCGA-KL-8326-01A-11R-2315-07	APLN|8862	398.4674
TCGA-KL-8326-01A-11R-2315-07	APLP1|333	4.9438
TCGA-KL-8326-01A-11R-2315-07	APLP2|334	30286.9855
TCGA-KL-8326-01A-11R-2315-07	APOA1BP|128240	5619.0829
TCGA-KL-8326-01A-11R-2315-07	APOA1|335	.9888
TCGA-KL-8326-01A-11R-2315-07	APOA2|336	.4944
TCGA-KL-8326-01A-11R-2315-07	APOA4|337	0
TCGA-KL-8326-01A-11R-2315-07	APOA5|116519	0
TCGA-KL-8326-01A-11R-2315-07	APOB48R|55911	19.7751
TCGA-KL-8326-01A-11R-2315-07	APOBEC1|339	0
TCGA-KL-8326-01A-11R-2315-07	APOBEC2|10930	.9888
TCGA-KL-8326-01A-11R-2315-07	APOBEC3A|200315	1.4831
TCGA-KL-8326-01A-11R-2315-07	APOBEC3B|9582	56.8533
TCGA-KL-8326-01A-11R-2315-07	APOBEC3C|27350	113.2122
TCGA-KL-8326-01A-11R-2315-07	APOBEC3D|140564	39.5501
TCGA-KL-8326-01A-11R-2315-07	APOBEC3F|200316	91.954
TCGA-KL-8326-01A-11R-2315-07	APOBEC3G|60489	73.6621
TCGA-KL-8326-01A-11R-2315-07	APOBEC3H|164668	.9888
TCGA-KL-8326-01A-11R-2315-07	APOBEC4|403314	0
TCGA-KL-8326-01A-11R-2315-07	APOB|338	0
TCGA-KL-8326-01A-11R-2315-07	APOC1P1|342	0
TCGA-KL-8326-01A-11R-2315-07	APOC1|341	49.932
TCGA-KL-8326-01A-11R-2315-07	APOC2|344	0
TCGA-KL-8326-01A-11R-2315-07	APOC3|345	0
TCGA-KL-8326-01A-11R-2315-07	APOC4|346	2.4719
TCGA-KL-8326-01A-11R-2315-07	APOD|347	27.1907
TCGA-KL-8326-01A-11R-2315-07	APOE|348	56255.558
TCGA-KL-8326-01A-11R-2315-07	APOF|319	.9888
TCGA-KL-8326-01A-11R-2315-07	APOH|350	.4944
TCGA-KL-8326-01A-11R-2315-07	APOL1|8542	1456.4331
TCGA-KL-8326-01A-11R-2315-07	APOL2|23780	1458.905
TCGA-KL-8326-01A-11R-2315-07	APOL3|80833	173.5261
TCGA-KL-8326-01A-11R-2315-07	APOL4|80832	9.8875
TCGA-KL-8326-01A-11R-2315-07	APOL5|80831	0
TCGA-KL-8326-01A-11R-2315-07	APOL6|80830	454.8264
TCGA-KL-8326-01A-11R-2315-07	APOLD1|81575	839.9456
TCGA-KL-8326-01A-11R-2315-07	APOM|55937	130.5154
TCGA-KL-8326-01A-11R-2315-07	APOOL|139322	136.4479
TCGA-KL-8326-01A-11R-2315-07	APOO|79135	1488.5675
TCGA-KL-8326-01A-11R-2315-07	APPBP2|10513	654.5544
TCGA-KL-8326-01A-11R-2315-07	APPL1|26060	909.1583
TCGA-KL-8326-01A-11R-2315-07	APPL2|55198	449.3882
TCGA-KL-8326-01A-11R-2315-07	APP|351	28431.0963
TCGA-KL-8326-01A-11R-2315-07	APRT|353	3337.5355
TCGA-KL-8326-01A-11R-2315-07	APTX|54840	679.7676
TCGA-KL-8326-01A-11R-2315-07	AQP10|89872	0
TCGA-KL-8326-01A-11R-2315-07	AQP11|282679	35.5951
TCGA-KL-8326-01A-11R-2315-07	AQP12A|375318	0
TCGA-KL-8326-01A-11R-2315-07	AQP12B|653437	0
TCGA-KL-8326-01A-11R-2315-07	AQP1|358	872.5745
TCGA-KL-8326-01A-11R-2315-07	AQP2|359	39.0557
TCGA-KL-8326-01A-11R-2315-07	AQP3|360	372.2655
TCGA-KL-8326-01A-11R-2315-07	AQP4|361	0
TCGA-KL-8326-01A-11R-2315-07	AQP5|362	27.1907
TCGA-KL-8326-01A-11R-2315-07	AQP6|363	162160.9195
TCGA-KL-8326-01A-11R-2315-07	AQP7P1|375719	.4944
TCGA-KL-8326-01A-11R-2315-07	AQP7P3|441432	0
TCGA-KL-8326-01A-11R-2315-07	AQP7|364	256.087
TCGA-KL-8326-01A-11R-2315-07	AQP8|343	.4944
TCGA-KL-8326-01A-11R-2315-07	AQP9|366	1.9775
TCGA-KL-8326-01A-11R-2315-07	AQPEP|206338	0
TCGA-KL-8326-01A-11R-2315-07	AQR|9716	768.261
TCGA-KL-8326-01A-11R-2315-07	ARAF|369	2148.0658
TCGA-KL-8326-01A-11R-2315-07	ARAP1|116985	14354.6508
TCGA-KL-8326-01A-11R-2315-07	ARAP2|116984	217.0313
TCGA-KL-8326-01A-11R-2315-07	ARAP3|64411	191.8181
TCGA-KL-8326-01A-11R-2315-07	ARCN1|372	3057.7185
TCGA-KL-8326-01A-11R-2315-07	ARC|23237	19.2807
TCGA-KL-8326-01A-11R-2315-07	AREG|374	1.9775
TCGA-KL-8326-01A-11R-2315-07	ARF1|375	14777.407
TCGA-KL-8326-01A-11R-2315-07	ARF3|377	5435.6693
TCGA-KL-8326-01A-11R-2315-07	ARF4|378	1752.5646
TCGA-KL-8326-01A-11R-2315-07	ARF5|381	4227.4132
TCGA-KL-8326-01A-11R-2315-07	ARF6|382	1568.6565
TCGA-KL-8326-01A-11R-2315-07	ARFGAP1|55738	1526.6345
TCGA-KL-8326-01A-11R-2315-07	ARFGAP2|84364	2926.2143
TCGA-KL-8326-01A-11R-2315-07	ARFGAP3|26286	1694.2282
TCGA-KL-8326-01A-11R-2315-07	ARFGEF1|10565	1700.655
TCGA-KL-8326-01A-11R-2315-07	ARFGEF2|10564	2654.3073
TCGA-KL-8326-01A-11R-2315-07	ARFIP1|27236	805.3393
TCGA-KL-8326-01A-11R-2315-07	ARFIP2|23647	522.0615
TCGA-KL-8326-01A-11R-2315-07	ARFRP1|10139	888.8889
TCGA-KL-8326-01A-11R-2315-07	ARG1|383	0
TCGA-KL-8326-01A-11R-2315-07	ARG2|384	1852.3396
TCGA-KL-8326-01A-11R-2315-07	ARGFXP2|503640	0
TCGA-KL-8326-01A-11R-2315-07	ARGFX|503582	0
TCGA-KL-8326-01A-11R-2315-07	ARGLU1|55082	460.2645
TCGA-KL-8326-01A-11R-2315-07	ARHGAP10|79658	66.7408
TCGA-KL-8326-01A-11R-2315-07	ARHGAP11A|9824	23.7301
TCGA-KL-8326-01A-11R-2315-07	ARHGAP11B|89839	.9888
TCGA-KL-8326-01A-11R-2315-07	ARHGAP12|94134	1506.8595
TCGA-KL-8326-01A-11R-2315-07	ARHGAP15|55843	20.2694
TCGA-KL-8326-01A-11R-2315-07	ARHGAP17|55114	1196.8854
TCGA-KL-8326-01A-11R-2315-07	ARHGAP18|93663	4776.6654
TCGA-KL-8326-01A-11R-2315-07	ARHGAP19|84986	180.4474
TCGA-KL-8326-01A-11R-2315-07	ARHGAP1|392	2493.6349
TCGA-KL-8326-01A-11R-2315-07	ARHGAP20|57569	10.3819
TCGA-KL-8326-01A-11R-2315-07	ARHGAP21|57584	2389.3215
TCGA-KL-8326-01A-11R-2315-07	ARHGAP22|58504	5.9325
TCGA-KL-8326-01A-11R-2315-07	ARHGAP23|57636	171.5486
TCGA-KL-8326-01A-11R-2315-07	ARHGAP24|83478	1574.0947
TCGA-KL-8326-01A-11R-2315-07	ARHGAP25|9938	210.11
TCGA-KL-8326-01A-11R-2315-07	ARHGAP26|23092	95.4147
TCGA-KL-8326-01A-11R-2315-07	ARHGAP27|201176	887.4058
TCGA-KL-8326-01A-11R-2315-07	ARHGAP28|79822	102.3359
TCGA-KL-8326-01A-11R-2315-07	ARHGAP29|9411	516.129
TCGA-KL-8326-01A-11R-2315-07	ARHGAP30|257106	24.7188
TCGA-KL-8326-01A-11R-2315-07	ARHGAP31|57514	324.311
TCGA-KL-8326-01A-11R-2315-07	ARHGAP32|9743	280.3115
TCGA-KL-8326-01A-11R-2315-07	ARHGAP33|115703	56.8533
TCGA-KL-8326-01A-11R-2315-07	ARHGAP36|158763	0
TCGA-KL-8326-01A-11R-2315-07	ARHGAP39|80728	226.4244
TCGA-KL-8326-01A-11R-2315-07	ARHGAP42|143872	134.9648
TCGA-KL-8326-01A-11R-2315-07	ARHGAP4|393	1126.1896
TCGA-KL-8326-01A-11R-2315-07	ARHGAP5|394	1882.5856
TCGA-KL-8326-01A-11R-2315-07	ARHGAP6|395	2194.0428
TCGA-KL-8326-01A-11R-2315-07	ARHGAP8|23779	1240.8108
TCGA-KL-8326-01A-11R-2315-07	ARHGAP9|64333	5.9325
TCGA-KL-8326-01A-11R-2315-07	ARHGDIA|396	10561.3645
TCGA-KL-8326-01A-11R-2315-07	ARHGDIB|397	1157.3353
TCGA-KL-8326-01A-11R-2315-07	ARHGDIG|398	3.955
TCGA-KL-8326-01A-11R-2315-07	ARHGEF10L|55160	1114.3246
TCGA-KL-8326-01A-11R-2315-07	ARHGEF10|9639	107.7741
TCGA-KL-8326-01A-11R-2315-07	ARHGEF11|9826	2101.1
TCGA-KL-8326-01A-11R-2315-07	ARHGEF12|23365	4178.4699
TCGA-KL-8326-01A-11R-2315-07	ARHGEF15|22899	149.3017
TCGA-KL-8326-01A-11R-2315-07	ARHGEF16|27237	331.7266
TCGA-KL-8326-01A-11R-2315-07	ARHGEF17|9828	2945.0006
TCGA-KL-8326-01A-11R-2315-07	ARHGEF18|23370	1721.4189
TCGA-KL-8326-01A-11R-2315-07	ARHGEF19|128272	4.9438
TCGA-KL-8326-01A-11R-2315-07	ARHGEF1|9138	965.0229
TCGA-KL-8326-01A-11R-2315-07	ARHGEF2|9181	575.4542
TCGA-KL-8326-01A-11R-2315-07	ARHGEF33|100271715	1.4831
TCGA-KL-8326-01A-11R-2315-07	ARHGEF35|445328	558.6454
TCGA-KL-8326-01A-11R-2315-07	ARHGEF37|389337	1164.2566
TCGA-KL-8326-01A-11R-2315-07	ARHGEF38|54848	33.6176
TCGA-KL-8326-01A-11R-2315-07	ARHGEF3|50650	626.8694
TCGA-KL-8326-01A-11R-2315-07	ARHGEF4|50649	81.0777
TCGA-KL-8326-01A-11R-2315-07	ARHGEF5|7984	912.619
TCGA-KL-8326-01A-11R-2315-07	ARHGEF6|9459	530.4659
TCGA-KL-8326-01A-11R-2315-07	ARHGEF7|8874	2479.298
TCGA-KL-8326-01A-11R-2315-07	ARHGEF9|23229	667.4082
TCGA-KL-8326-01A-11R-2315-07	ARID1A|8289	672.8464
TCGA-KL-8326-01A-11R-2315-07	ARID1B|57492	1195.4023
TCGA-KL-8326-01A-11R-2315-07	ARID2|196528	597.7011
TCGA-KL-8326-01A-11R-2315-07	ARID3A|1820	142.8748
TCGA-KL-8326-01A-11R-2315-07	ARID3B|10620	62.7858
TCGA-KL-8326-01A-11R-2315-07	ARID3C|138715	0
TCGA-KL-8326-01A-11R-2315-07	ARID4A|5926	336.176
TCGA-KL-8326-01A-11R-2315-07	ARID4B|51742	468.1745
TCGA-KL-8326-01A-11R-2315-07	ARID5A|10865	203.1887
TCGA-KL-8326-01A-11R-2315-07	ARID5B|84159	233.3457
TCGA-KL-8326-01A-11R-2315-07	ARIH1|25820	1021.8762
TCGA-KL-8326-01A-11R-2315-07	ARIH2|10425	1938.7814
TCGA-KL-8326-01A-11R-2315-07	ARL10|285598	27.6851
TCGA-KL-8326-01A-11R-2315-07	ARL11|115761	2.4719
TCGA-KL-8326-01A-11R-2315-07	ARL13A|392509	.4944
TCGA-KL-8326-01A-11R-2315-07	ARL13B|200894	189.3462
TCGA-KL-8326-01A-11R-2315-07	ARL14|80117	.4944
TCGA-KL-8326-01A-11R-2315-07	ARL15|54622	229.3907
TCGA-KL-8326-01A-11R-2315-07	ARL16|339231	509.7021
TCGA-KL-8326-01A-11R-2315-07	ARL17A|51326	51.4498
TCGA-KL-8326-01A-11R-2315-07	ARL17B|641522	.5389
TCGA-KL-8326-01A-11R-2315-07	ARL1|400	2542.0838
TCGA-KL-8326-01A-11R-2315-07	ARL2BP|23568	2878.7542
TCGA-KL-8326-01A-11R-2315-07	ARL2|402	3421.0852
TCGA-KL-8326-01A-11R-2315-07	ARL3|403	717.8346
TCGA-KL-8326-01A-11R-2315-07	ARL4A|10124	219.9975
TCGA-KL-8326-01A-11R-2315-07	ARL4C|10123	60.8083
TCGA-KL-8326-01A-11R-2315-07	ARL4D|379	693.1158
TCGA-KL-8326-01A-11R-2315-07	ARL5A|26225	1347.6703
TCGA-KL-8326-01A-11R-2315-07	ARL5B|221079	201.2112
TCGA-KL-8326-01A-11R-2315-07	ARL5C|390790	0
TCGA-KL-8326-01A-11R-2315-07	ARL6IP1|23204	3683.1047
TCGA-KL-8326-01A-11R-2315-07	ARL6IP4|51329	4416.7594
TCGA-KL-8326-01A-11R-2315-07	ARL6IP5|10550	5543.4433
TCGA-KL-8326-01A-11R-2315-07	ARL6IP6|151188	117.6616
TCGA-KL-8326-01A-11R-2315-07	ARL6|84100	170.5599
TCGA-KL-8326-01A-11R-2315-07	ARL8A|127829	2007.1685
TCGA-KL-8326-01A-11R-2315-07	ARL8B|55207	3449.759
TCGA-KL-8326-01A-11R-2315-07	ARL9|132946	0
TCGA-KL-8326-01A-11R-2315-07	ARMC10|83787	525.0476
TCGA-KL-8326-01A-11R-2315-07	ARMC1|55156	380.6699
TCGA-KL-8326-01A-11R-2315-07	ARMC2|84071	51.4152
TCGA-KL-8326-01A-11R-2315-07	ARMC3|219681	.4944
TCGA-KL-8326-01A-11R-2315-07	ARMC4|55130	9.3932
TCGA-KL-8326-01A-11R-2315-07	ARMC5|79798	276.3564
TCGA-KL-8326-01A-11R-2315-07	ARMC6|93436	1058.9495
TCGA-KL-8326-01A-11R-2315-07	ARMC7|79637	256.5814
TCGA-KL-8326-01A-11R-2315-07	ARMC8|25852	546.286
TCGA-KL-8326-01A-11R-2315-07	ARMC9|80210	137.4367
TCGA-KL-8326-01A-11R-2315-07	ARMCX1|51309	521.5672
TCGA-KL-8326-01A-11R-2315-07	ARMCX2|9823	2058.0892
TCGA-KL-8326-01A-11R-2315-07	ARMCX3|51566	3170.4363
TCGA-KL-8326-01A-11R-2315-07	ARMCX5|64860	229.8851
TCGA-KL-8326-01A-11R-2315-07	ARMCX6|54470	279.8171
TCGA-KL-8326-01A-11R-2315-07	ARMS2|387715	.9888
TCGA-KL-8326-01A-11R-2315-07	ARNT2|9915	4354.9623
TCGA-KL-8326-01A-11R-2315-07	ARNTL2|56938	.9888
TCGA-KL-8326-01A-11R-2315-07	ARNTL|406	153.7511
TCGA-KL-8326-01A-11R-2315-07	ARNT|405	1506.8595
TCGA-KL-8326-01A-11R-2315-07	ARPC1A|10552	3858.6083
TCGA-KL-8326-01A-11R-2315-07	ARPC1B|10095	938.3265
TCGA-KL-8326-01A-11R-2315-07	ARPC2|10109	2164.8746
TCGA-KL-8326-01A-11R-2315-07	ARPC3|10094	4516.6234
TCGA-KL-8326-01A-11R-2315-07	ARPC4|10093	4346.0339
TCGA-KL-8326-01A-11R-2315-07	ARPC5L|81873	840.9344
TCGA-KL-8326-01A-11R-2315-07	ARPC5|10092	2044.7411
TCGA-KL-8326-01A-11R-2315-07	ARPM1|84517	1.4831
TCGA-KL-8326-01A-11R-2315-07	ARPP19|10776	4007.4156
TCGA-KL-8326-01A-11R-2315-07	ARPP21|10777	.4944
TCGA-KL-8326-01A-11R-2315-07	ARR3|407	.4944
TCGA-KL-8326-01A-11R-2315-07	ARRB1|408	68.224
TCGA-KL-8326-01A-11R-2315-07	ARRB2|409	2887.6529
TCGA-KL-8326-01A-11R-2315-07	ARRDC1|92714	1105.4258
TCGA-KL-8326-01A-11R-2315-07	ARRDC2|27106	572.4879
TCGA-KL-8326-01A-11R-2315-07	ARRDC3|57561	358.4229
TCGA-KL-8326-01A-11R-2315-07	ARRDC4|91947	328.7604
TCGA-KL-8326-01A-11R-2315-07	ARRDC5|645432	.4944
TCGA-KL-8326-01A-11R-2315-07	ARSA|410	902.2371
TCGA-KL-8326-01A-11R-2315-07	ARSB|411	144.3579
TCGA-KL-8326-01A-11R-2315-07	ARSD|414	1807.4404
TCGA-KL-8326-01A-11R-2315-07	ARSE|415	2096.1562
TCGA-KL-8326-01A-11R-2315-07	ARSF|416	0
TCGA-KL-8326-01A-11R-2315-07	ARSG|22901	118.156
TCGA-KL-8326-01A-11R-2315-07	ARSH|347527	0
TCGA-KL-8326-01A-11R-2315-07	ARSI|340075	.4944
TCGA-KL-8326-01A-11R-2315-07	ARSJ|79642	1038.685
TCGA-KL-8326-01A-11R-2315-07	ARSK|153642	155.7286
TCGA-KL-8326-01A-11R-2315-07	ART1|417	0
TCGA-KL-8326-01A-11R-2315-07	ART3|419	4.9438
TCGA-KL-8326-01A-11R-2315-07	ART4|420	2.9663
TCGA-KL-8326-01A-11R-2315-07	ART5|116969	61.3027
TCGA-KL-8326-01A-11R-2315-07	ARTN|9048	16.3144
TCGA-KL-8326-01A-11R-2315-07	ARV1|64801	749.4747
TCGA-KL-8326-01A-11R-2315-07	ARVCF|421	382.6474
TCGA-KL-8326-01A-11R-2315-07	ARX|170302	0
TCGA-KL-8326-01A-11R-2315-07	AR|367	.9888
TCGA-KL-8326-01A-11R-2315-07	AS3MT|57412	1544.9265
TCGA-KL-8326-01A-11R-2315-07	ASAH1|427	4260.042
TCGA-KL-8326-01A-11R-2315-07	ASAH2B|653308	2.9663
TCGA-KL-8326-01A-11R-2315-07	ASAH2|56624	1.4831
TCGA-KL-8326-01A-11R-2315-07	ASAM|79827	0
TCGA-KL-8326-01A-11R-2315-07	ASAP1IT1|29065	.4944
TCGA-KL-8326-01A-11R-2315-07	ASAP1|50807	260.042
TCGA-KL-8326-01A-11R-2315-07	ASAP2|8853	1832.1592
TCGA-KL-8326-01A-11R-2315-07	ASAP3|55616	1206.773
TCGA-KL-8326-01A-11R-2315-07	ASB10|136371	0
TCGA-KL-8326-01A-11R-2315-07	ASB11|140456	.9888
TCGA-KL-8326-01A-11R-2315-07	ASB12|142689	3.1492
TCGA-KL-8326-01A-11R-2315-07	ASB13|79754	477.5677
TCGA-KL-8326-01A-11R-2315-07	ASB14|142686	43.5051
TCGA-KL-8326-01A-11R-2315-07	ASB15|142685	.4944
TCGA-KL-8326-01A-11R-2315-07	ASB16|92591	149.3412
TCGA-KL-8326-01A-11R-2315-07	ASB17|127247	0
TCGA-KL-8326-01A-11R-2315-07	ASB18|401036	0
TCGA-KL-8326-01A-11R-2315-07	ASB1|51665	903.6559
TCGA-KL-8326-01A-11R-2315-07	ASB2|51676	2.4719
TCGA-KL-8326-01A-11R-2315-07	ASB3|51130	177.9755
TCGA-KL-8326-01A-11R-2315-07	ASB4|51666	0
TCGA-KL-8326-01A-11R-2315-07	ASB5|140458	62.7858
TCGA-KL-8326-01A-11R-2315-07	ASB6|140459	874.0625
TCGA-KL-8326-01A-11R-2315-07	ASB7|140460	259.5476
TCGA-KL-8326-01A-11R-2315-07	ASB8|140461	1193.9192
TCGA-KL-8326-01A-11R-2315-07	ASB9|140462	340.131
TCGA-KL-8326-01A-11R-2315-07	ASCC1|51008	333.7041
TCGA-KL-8326-01A-11R-2315-07	ASCC2|84164	1908.2932
TCGA-KL-8326-01A-11R-2315-07	ASCC3|10973	404.4
TCGA-KL-8326-01A-11R-2315-07	ASCL1|429	.4944
TCGA-KL-8326-01A-11R-2315-07	ASCL2|430	1.9775
TCGA-KL-8326-01A-11R-2315-07	ASCL3|56676	0
TCGA-KL-8326-01A-11R-2315-07	ASCL4|121549	17.7976
TCGA-KL-8326-01A-11R-2315-07	ASF1A|25842	279.8171
TCGA-KL-8326-01A-11R-2315-07	ASF1B|55723	23.2357
TCGA-KL-8326-01A-11R-2315-07	ASFMR1|100126270	0
TCGA-KL-8326-01A-11R-2315-07	ASGR1|432	2.4719
TCGA-KL-8326-01A-11R-2315-07	ASGR2|433	1.4831
TCGA-KL-8326-01A-11R-2315-07	ASH1L|55870	1025.5444
TCGA-KL-8326-01A-11R-2315-07	ASH2L|9070	793.9686
TCGA-KL-8326-01A-11R-2315-07	ASIP|434	.4944
TCGA-KL-8326-01A-11R-2315-07	ASL|435	799.9011
TCGA-KL-8326-01A-11R-2315-07	ASMTL|8623	1310.068
TCGA-KL-8326-01A-11R-2315-07	ASMT|438	0
TCGA-KL-8326-01A-11R-2315-07	ASNA1|439	2331.4794
TCGA-KL-8326-01A-11R-2315-07	ASNSD1|54529	745.5197
TCGA-KL-8326-01A-11R-2315-07	ASNS|440	234.8288
TCGA-KL-8326-01A-11R-2315-07	ASPA|443	6.9213
TCGA-KL-8326-01A-11R-2315-07	ASPDH|554235	7.91
TCGA-KL-8326-01A-11R-2315-07	ASPG|374569	8.4044
TCGA-KL-8326-01A-11R-2315-07	ASPHD1|253982	7.4156
TCGA-KL-8326-01A-11R-2315-07	ASPHD2|57168	354.9623
TCGA-KL-8326-01A-11R-2315-07	ASPH|444	769.1559
TCGA-KL-8326-01A-11R-2315-07	ASPM|259266	9.3932
TCGA-KL-8326-01A-11R-2315-07	ASPN|54829	73.1677
TCGA-KL-8326-01A-11R-2315-07	ASPRV1|151516	32.6288
TCGA-KL-8326-01A-11R-2315-07	ASPSCR1|79058	808.7999
TCGA-KL-8326-01A-11R-2315-07	ASRGL1|80150	48.4489
TCGA-KL-8326-01A-11R-2315-07	ASS1|445	69.7071
TCGA-KL-8326-01A-11R-2315-07	ASTE1|28990	87.2574
TCGA-KL-8326-01A-11R-2315-07	ASTL|431705	0
TCGA-KL-8326-01A-11R-2315-07	ASTN1|460	7.4156
TCGA-KL-8326-01A-11R-2315-07	ASTN2|23245	579.9036
TCGA-KL-8326-01A-11R-2315-07	ASXL1|171023	1662.0937
TCGA-KL-8326-01A-11R-2315-07	ASXL2|55252	272.8958
TCGA-KL-8326-01A-11R-2315-07	ASXL3|80816	21.2582
TCGA-KL-8326-01A-11R-2315-07	ASZ1|136991	0
TCGA-KL-8326-01A-11R-2315-07	ATAD1|84896	1527.1289
TCGA-KL-8326-01A-11R-2315-07	ATAD2B|54454	110.246
TCGA-KL-8326-01A-11R-2315-07	ATAD2|29028	62.2914
TCGA-KL-8326-01A-11R-2315-07	ATAD3A|55210	431.0963
TCGA-KL-8326-01A-11R-2315-07	ATAD3B|83858	128.0435
TCGA-KL-8326-01A-11R-2315-07	ATAD3C|219293	328.266
TCGA-KL-8326-01A-11R-2315-07	ATAD5|79915	11.3707
TCGA-KL-8326-01A-11R-2315-07	ATCAY|85300	0
TCGA-KL-8326-01A-11R-2315-07	ATE1|11101	83.0552
TCGA-KL-8326-01A-11R-2315-07	ATF1|466	266.4689
TCGA-KL-8326-01A-11R-2315-07	ATF2|1386	237.3007
TCGA-KL-8326-01A-11R-2315-07	ATF3|467	843.9006
TCGA-KL-8326-01A-11R-2315-07	ATF4|468	6389.3215
TCGA-KL-8326-01A-11R-2315-07	ATF5|22809	1205.7842
TCGA-KL-8326-01A-11R-2315-07	ATF6B|1388	2097.4713
TCGA-KL-8326-01A-11R-2315-07	ATF6|22926	677.7901
TCGA-KL-8326-01A-11R-2315-07	ATF7IP2|80063	74.6508
TCGA-KL-8326-01A-11R-2315-07	ATF7IP|55729	321.3447
TCGA-KL-8326-01A-11R-2315-07	ATF7|11016	727.6183
TCGA-KL-8326-01A-11R-2315-07	ATG10|83734	133.976
TCGA-KL-8326-01A-11R-2315-07	ATG12|9140	368.8048
TCGA-KL-8326-01A-11R-2315-07	ATG16L1|55054	388.5799
TCGA-KL-8326-01A-11R-2315-07	ATG16L2|89849	149.7714
TCGA-KL-8326-01A-11R-2315-07	ATG2A|23130	1318.502
TCGA-KL-8326-01A-11R-2315-07	ATG2B|55102	783.5867
TCGA-KL-8326-01A-11R-2315-07	ATG3|64422	821.6537
TCGA-KL-8326-01A-11R-2315-07	ATG4A|115201	593.2518
TCGA-KL-8326-01A-11R-2315-07	ATG4B|23192	1296.2551
TCGA-KL-8326-01A-11R-2315-07	ATG4C|84938	86.0215
TCGA-KL-8326-01A-11R-2315-07	ATG4D|84971	1681.8836
TCGA-KL-8326-01A-11R-2315-07	ATG5|9474	506.2415
TCGA-KL-8326-01A-11R-2315-07	ATG7|10533	794.9574
TCGA-KL-8326-01A-11R-2315-07	ATG9A|79065	1770.7922
TCGA-KL-8326-01A-11R-2315-07	ATG9B|285973	6.239
TCGA-KL-8326-01A-11R-2315-07	ATHL1|80162	55.3702
TCGA-KL-8326-01A-11R-2315-07	ATIC|471	1427.2649
TCGA-KL-8326-01A-11R-2315-07	ATL1|51062	192.8068
TCGA-KL-8326-01A-11R-2315-07	ATL2|64225	1848.968
TCGA-KL-8326-01A-11R-2315-07	ATL3|25923	246.6939
TCGA-KL-8326-01A-11R-2315-07	ATMIN|23300	1443.0849
TCGA-KL-8326-01A-11R-2315-07	ATM|472	336.176
TCGA-KL-8326-01A-11R-2315-07	ATN1|1822	7413.6695
TCGA-KL-8326-01A-11R-2315-07	ATOH1|474	0
TCGA-KL-8326-01A-11R-2315-07	ATOH7|220202	1.4831
TCGA-KL-8326-01A-11R-2315-07	ATOH8|84913	192.8068
TCGA-KL-8326-01A-11R-2315-07	ATOX1|475	1496.4776
TCGA-KL-8326-01A-11R-2315-07	ATP10A|57194	24.2244
TCGA-KL-8326-01A-11R-2315-07	ATP10B|23120	6.4269
TCGA-KL-8326-01A-11R-2315-07	ATP10D|57205	1327.8952
TCGA-KL-8326-01A-11R-2315-07	ATP11A|23250	1255.2219
TCGA-KL-8326-01A-11R-2315-07	ATP11B|23200	570.5104
TCGA-KL-8326-01A-11R-2315-07	ATP11C|286410	113.7066
TCGA-KL-8326-01A-11R-2315-07	ATP12A|479	0
TCGA-KL-8326-01A-11R-2315-07	ATP13A1|57130	1960.2027
TCGA-KL-8326-01A-11R-2315-07	ATP13A2|23400	541.3422
TCGA-KL-8326-01A-11R-2315-07	ATP13A3|79572	402.4224
TCGA-KL-8326-01A-11R-2315-07	ATP13A4|84239	2.9663
TCGA-KL-8326-01A-11R-2315-07	ATP13A5|344905	.4944
TCGA-KL-8326-01A-11R-2315-07	ATP1A1|476	31058.6479
TCGA-KL-8326-01A-11R-2315-07	ATP1A2|477	74.6508
TCGA-KL-8326-01A-11R-2315-07	ATP1A3|478	6.9213
TCGA-KL-8326-01A-11R-2315-07	ATP1A4|480	0
TCGA-KL-8326-01A-11R-2315-07	ATP1B1|481	58336.3787
TCGA-KL-8326-01A-11R-2315-07	ATP1B2|482	192.3124
TCGA-KL-8326-01A-11R-2315-07	ATP1B3|483	1062.9094
TCGA-KL-8326-01A-11R-2315-07	ATP1B4|23439	.9888
TCGA-KL-8326-01A-11R-2315-07	ATP2A1|487	19.7751
TCGA-KL-8326-01A-11R-2315-07	ATP2A2|488	2694.8461
TCGA-KL-8326-01A-11R-2315-07	ATP2A3|489	104.8078
TCGA-KL-8326-01A-11R-2315-07	ATP2B1|490	525.5222
TCGA-KL-8326-01A-11R-2315-07	ATP2B2|491	991.2248
TCGA-KL-8326-01A-11R-2315-07	ATP2B3|492	0
TCGA-KL-8326-01A-11R-2315-07	ATP2B4|493	812.7549
TCGA-KL-8326-01A-11R-2315-07	ATP2C1|27032	1674.2059
TCGA-KL-8326-01A-11R-2315-07	ATP2C2|9914	0
TCGA-KL-8326-01A-11R-2315-07	ATP4A|495	0
TCGA-KL-8326-01A-11R-2315-07	ATP4B|496	15.3257
TCGA-KL-8326-01A-11R-2315-07	ATP5A1|498	52795.9461
TCGA-KL-8326-01A-11R-2315-07	ATP5B|506	42220.7391
TCGA-KL-8326-01A-11R-2315-07	ATP5C1|509	10542.5782
TCGA-KL-8326-01A-11R-2315-07	ATP5D|513	5681.8687
TCGA-KL-8326-01A-11R-2315-07	ATP5EP2|432369	108.2684
TCGA-KL-8326-01A-11R-2315-07	ATP5E|514	11112.0999
TCGA-KL-8326-01A-11R-2315-07	ATP5F1|515	3103.6955
TCGA-KL-8326-01A-11R-2315-07	ATP5G1|516	4213.0763
TCGA-KL-8326-01A-11R-2315-07	ATP5G2|517	12066.7408
TCGA-KL-8326-01A-11R-2315-07	ATP5G3|518	9368.9284
TCGA-KL-8326-01A-11R-2315-07	ATP5H|10476	7849.7096
TCGA-KL-8326-01A-11R-2315-07	ATP5I|521	4207.1586
TCGA-KL-8326-01A-11R-2315-07	ATP5J2|9551	3714.7448
TCGA-KL-8326-01A-11R-2315-07	ATP5J|522	5401.498
TCGA-KL-8326-01A-11R-2315-07	ATP5L2|267020	1.9775
TCGA-KL-8326-01A-11R-2315-07	ATP5L|10632	8755.9016
TCGA-KL-8326-01A-11R-2315-07	ATP5O|539	10713.6324
TCGA-KL-8326-01A-11R-2315-07	ATP5SL|55101	1608.701
TCGA-KL-8326-01A-11R-2315-07	ATP5S|27109	231.8626
TCGA-KL-8326-01A-11R-2315-07	ATP6AP1L|92270	58.8308
TCGA-KL-8326-01A-11R-2315-07	ATP6AP1|537	10625.139
TCGA-KL-8326-01A-11R-2315-07	ATP6AP2|10159	24322.8278
TCGA-KL-8326-01A-11R-2315-07	ATP6V0A1|535	1171.1779
TCGA-KL-8326-01A-11R-2315-07	ATP6V0A2|23545	266.4689
TCGA-KL-8326-01A-11R-2315-07	ATP6V0A4|50617	24975.5432
TCGA-KL-8326-01A-11R-2315-07	ATP6V0B|533	7835.3726
TCGA-KL-8326-01A-11R-2315-07	ATP6V0C|527	28195.2787
TCGA-KL-8326-01A-11R-2315-07	ATP6V0D1|9114	3142.2568
TCGA-KL-8326-01A-11R-2315-07	ATP6V0D2|245972	44639.7231
TCGA-KL-8326-01A-11R-2315-07	ATP6V0E1|8992	8000.9888
TCGA-KL-8326-01A-11R-2315-07	ATP6V0E2|155066	3391.8131
TCGA-KL-8326-01A-11R-2315-07	ATP6V1A|523	17412.9279
TCGA-KL-8326-01A-11R-2315-07	ATP6V1B1|525	57060.4375
TCGA-KL-8326-01A-11R-2315-07	ATP6V1B2|526	1359.0409
TCGA-KL-8326-01A-11R-2315-07	ATP6V1C1|528	2101.5944
TCGA-KL-8326-01A-11R-2315-07	ATP6V1C2|245973	10663.5472
TCGA-KL-8326-01A-11R-2315-07	ATP6V1D|51382	6436.2872
TCGA-KL-8326-01A-11R-2315-07	ATP6V1E1|529	9879.125
TCGA-KL-8326-01A-11R-2315-07	ATP6V1E2|90423	105.3022
TCGA-KL-8326-01A-11R-2315-07	ATP6V1F|9296	9806.3676
TCGA-KL-8326-01A-11R-2315-07	ATP6V1G1|9550	3587.69
TCGA-KL-8326-01A-11R-2315-07	ATP6V1G2|534	10.3819
TCGA-KL-8326-01A-11R-2315-07	ATP6V1G3|127124	9561.2409
TCGA-KL-8326-01A-11R-2315-07	ATP6V1H|51606	3867.0127
TCGA-KL-8326-01A-11R-2315-07	ATP7A|538	879.0014
TCGA-KL-8326-01A-11R-2315-07	ATP7B|540	446.422
TCGA-KL-8326-01A-11R-2315-07	ATP8A1|10396	982.8204
TCGA-KL-8326-01A-11R-2315-07	ATP8A2|51761	4.9438
TCGA-KL-8326-01A-11R-2315-07	ATP8B1|5205	80.089
TCGA-KL-8326-01A-11R-2315-07	ATP8B2|57198	70.6958
TCGA-KL-8326-01A-11R-2315-07	ATP8B3|148229	6.4269
TCGA-KL-8326-01A-11R-2315-07	ATP8B4|79895	94.4259
TCGA-KL-8326-01A-11R-2315-07	ATP8B5P|158381	62.2914
TCGA-KL-8326-01A-11R-2315-07	ATP9A|10079	2735.8794
TCGA-KL-8326-01A-11R-2315-07	ATP9B|374868	490.4215
TCGA-KL-8326-01A-11R-2315-07	ATPAF1|64756	3102.6672
TCGA-KL-8326-01A-11R-2315-07	ATPAF2|91647	636.2625
TCGA-KL-8326-01A-11R-2315-07	ATPBD4|89978	149.3017
TCGA-KL-8326-01A-11R-2315-07	ATPIF1|93974	1928.0682
TCGA-KL-8326-01A-11R-2315-07	ATRIP|84126	317.0832
TCGA-KL-8326-01A-11R-2315-07	ATRNL1|26033	211.5931
TCGA-KL-8326-01A-11R-2315-07	ATRN|8455	1203.8067
TCGA-KL-8326-01A-11R-2315-07	ATRX|546	1197.8742
TCGA-KL-8326-01A-11R-2315-07	ATR|545	551.7241
TCGA-KL-8326-01A-11R-2315-07	ATXN10|25814	1503.3988
TCGA-KL-8326-01A-11R-2315-07	ATXN1L|342371	611.5437
TCGA-KL-8326-01A-11R-2315-07	ATXN1|6310	501.2977
TCGA-KL-8326-01A-11R-2315-07	ATXN2L|11273	2552.9601
TCGA-KL-8326-01A-11R-2315-07	ATXN2|6311	891.8551
TCGA-KL-8326-01A-11R-2315-07	ATXN3L|92552	0
TCGA-KL-8326-01A-11R-2315-07	ATXN3|4287	264.9858
TCGA-KL-8326-01A-11R-2315-07	ATXN7L1|222255	120.6279
TCGA-KL-8326-01A-11R-2315-07	ATXN7L2|127002	29.1682
TCGA-KL-8326-01A-11R-2315-07	ATXN7L3B|552889	4287.2327
TCGA-KL-8326-01A-11R-2315-07	ATXN7L3|56970	1299.7157
TCGA-KL-8326-01A-11R-2315-07	ATXN7|6314	476.0845
TCGA-KL-8326-01A-11R-2315-07	ATXN8OS|6315	0
TCGA-KL-8326-01A-11R-2315-07	AUH|549	1580.5216
TCGA-KL-8326-01A-11R-2315-07	AUP1|550	3369.052
TCGA-KL-8326-01A-11R-2315-07	AURKAIP1|54998	1965.1465
TCGA-KL-8326-01A-11R-2315-07	AURKAPS1|6791	5.4381
TCGA-KL-8326-01A-11R-2315-07	AURKA|6790	108.2684
TCGA-KL-8326-01A-11R-2315-07	AURKB|9212	2.9663
TCGA-KL-8326-01A-11R-2315-07	AURKC|6795	12.3594
TCGA-KL-8326-01A-11R-2315-07	AUTS2|26053	361.8836
TCGA-KL-8326-01A-11R-2315-07	AVEN|57099	109.7516
TCGA-KL-8326-01A-11R-2315-07	AVIL|10677	14.3369
TCGA-KL-8326-01A-11R-2315-07	AVL9|23080	296.6259
TCGA-KL-8326-01A-11R-2315-07	AVPI1|60370	165.6161
TCGA-KL-8326-01A-11R-2315-07	AVPR1A|552	144.8523
TCGA-KL-8326-01A-11R-2315-07	AVPR1B|553	0
TCGA-KL-8326-01A-11R-2315-07	AVPR2|554	12.8538
TCGA-KL-8326-01A-11R-2315-07	AVP|551	3.4606
TCGA-KL-8326-01A-11R-2315-07	AWAT1|158833	0
TCGA-KL-8326-01A-11R-2315-07	AWAT2|158835	0
TCGA-KL-8326-01A-11R-2315-07	AXIN1|8312	1415.8942
TCGA-KL-8326-01A-11R-2315-07	AXIN2|8313	27.6851
TCGA-KL-8326-01A-11R-2315-07	AXL|558	395.0068
TCGA-KL-8326-01A-11R-2315-07	AZGP1|563	701.0258
TCGA-KL-8326-01A-11R-2315-07	AZI1|22994	519.5897
TCGA-KL-8326-01A-11R-2315-07	AZI2|64343	725.2503
TCGA-KL-8326-01A-11R-2315-07	AZIN1|51582	1493.5113
TCGA-KL-8326-01A-11R-2315-07	AZU1|566	.4944
TCGA-KL-8326-01A-11R-2315-07	B2M|567	76735.1378
TCGA-KL-8326-01A-11R-2315-07	B3GALNT1|8706	332.7154
TCGA-KL-8326-01A-11R-2315-07	B3GALNT2|148789	379.3746
TCGA-KL-8326-01A-11R-2315-07	B3GALT1|8708	0
TCGA-KL-8326-01A-11R-2315-07	B3GALT2|8707	0
TCGA-KL-8326-01A-11R-2315-07	B3GALT4|8705	182.9193
TCGA-KL-8326-01A-11R-2315-07	B3GALT5|10317	.9888
TCGA-KL-8326-01A-11R-2315-07	B3GALT6|126792	529.9716
TCGA-KL-8326-01A-11R-2315-07	B3GALTL|145173	429.1188
TCGA-KL-8326-01A-11R-2315-07	B3GAT1|27087	2.4719
TCGA-KL-8326-01A-11R-2315-07	B3GAT2|135152	3.1442
TCGA-KL-8326-01A-11R-2315-07	B3GAT3|26229	1278.4575
TCGA-KL-8326-01A-11R-2315-07	B3GNT1|11041	914.5965
TCGA-KL-8326-01A-11R-2315-07	B3GNT2|10678	1698.6775
TCGA-KL-8326-01A-11R-2315-07	B3GNT3|10331	1.4831
TCGA-KL-8326-01A-11R-2315-07	B3GNT4|79369	10.8763
TCGA-KL-8326-01A-11R-2315-07	B3GNT5|84002	276.8508
TCGA-KL-8326-01A-11R-2315-07	B3GNT6|192134	0
TCGA-KL-8326-01A-11R-2315-07	B3GNT7|93010	13.3482
TCGA-KL-8326-01A-11R-2315-07	B3GNT8|374907	748.486
TCGA-KL-8326-01A-11R-2315-07	B3GNT9|84752	188.5156
TCGA-KL-8326-01A-11R-2315-07	B3GNTL1|146712	97.051
TCGA-KL-8326-01A-11R-2315-07	B4GALNT1|2583	82.3878
TCGA-KL-8326-01A-11R-2315-07	B4GALNT2|124872	334.6929
TCGA-KL-8326-01A-11R-2315-07	B4GALNT3|283358	785.5642
TCGA-KL-8326-01A-11R-2315-07	B4GALNT4|338707	0
TCGA-KL-8326-01A-11R-2315-07	B4GALT1|2683	3273.2666
TCGA-KL-8326-01A-11R-2315-07	B4GALT2|8704	917.5627
TCGA-KL-8326-01A-11R-2315-07	B4GALT3|8703	1313.0639
TCGA-KL-8326-01A-11R-2315-07	B4GALT4|8702	240.7613
TCGA-KL-8326-01A-11R-2315-07	B4GALT5|9334	611.5437
TCGA-KL-8326-01A-11R-2315-07	B4GALT6|9331	1186.5035
TCGA-KL-8326-01A-11R-2315-07	B4GALT7|11285	1187.4923
TCGA-KL-8326-01A-11R-2315-07	B9D1|27077	155.2342
TCGA-KL-8326-01A-11R-2315-07	B9D2|80776	67.2352
TCGA-KL-8326-01A-11R-2315-07	BAALC|79870	1023.3593
TCGA-KL-8326-01A-11R-2315-07	BAAT|570	.9888
TCGA-KL-8326-01A-11R-2315-07	BACE1|23621	948.7084
TCGA-KL-8326-01A-11R-2315-07	BACE2|25825	13592.3866
TCGA-KL-8326-01A-11R-2315-07	BACH1|571	1404.5235
TCGA-KL-8326-01A-11R-2315-07	BACH2|60468	59.8196
TCGA-KL-8326-01A-11R-2315-07	BAD|572	1941.4016
TCGA-KL-8326-01A-11R-2315-07	BAG1|573	5580.4326
TCGA-KL-8326-01A-11R-2315-07	BAG2|9532	159.1892
TCGA-KL-8326-01A-11R-2315-07	BAG3|9531	1640.3411
TCGA-KL-8326-01A-11R-2315-07	BAG4|9530	44.4939
TCGA-KL-8326-01A-11R-2315-07	BAG5|9529	1214.1886
TCGA-KL-8326-01A-11R-2315-07	BAGE2|85319	.9888
TCGA-KL-8326-01A-11R-2315-07	BAGE|574	0
TCGA-KL-8326-01A-11R-2315-07	BAHCC1|57597	480.0396
TCGA-KL-8326-01A-11R-2315-07	BAHD1|22893	1138.0546
TCGA-KL-8326-01A-11R-2315-07	BAI1|575	2.9663
TCGA-KL-8326-01A-11R-2315-07	BAI2|576	2.4719
TCGA-KL-8326-01A-11R-2315-07	BAI3|577	1.4831
TCGA-KL-8326-01A-11R-2315-07	BAIAP2L1|55971	2455.0735
TCGA-KL-8326-01A-11R-2315-07	BAIAP2L2|80115	3.955
TCGA-KL-8326-01A-11R-2315-07	BAIAP2|10458	290.6934
TCGA-KL-8326-01A-11R-2315-07	BAIAP3|8938	286.5258
TCGA-KL-8326-01A-11R-2315-07	BAK1|578	583.8586
TCGA-KL-8326-01A-11R-2315-07	BAMBI|25805	20.2694
TCGA-KL-8326-01A-11R-2315-07	BANF1|8815	3020.6402
TCGA-KL-8326-01A-11R-2315-07	BANF2|140836	0
TCGA-KL-8326-01A-11R-2315-07	BANK1|55024	65.2577
TCGA-KL-8326-01A-11R-2315-07	BANP|54971	198.245
TCGA-KL-8326-01A-11R-2315-07	BAP1|8314	5561.2409
TCGA-KL-8326-01A-11R-2315-07	BARD1|580	.4944
TCGA-KL-8326-01A-11R-2315-07	BARHL1|56751	0
TCGA-KL-8326-01A-11R-2315-07	BARHL2|343472	0
TCGA-KL-8326-01A-11R-2315-07	BARX1|56033	.4944
TCGA-KL-8326-01A-11R-2315-07	BARX2|8538	210.11
TCGA-KL-8326-01A-11R-2315-07	BASE|317716	0
TCGA-KL-8326-01A-11R-2315-07	BASP1|10409	57.842
TCGA-KL-8326-01A-11R-2315-07	BAT1|7919	3587.69
TCGA-KL-8326-01A-11R-2315-07	BAT2L1|84726	4212.5769
TCGA-KL-8326-01A-11R-2315-07	BAT2L2|23215	2089.7293
TCGA-KL-8326-01A-11R-2315-07	BAT2|7916	7692.4978
TCGA-KL-8326-01A-11R-2315-07	BAT3|7917	5135.5827
TCGA-KL-8326-01A-11R-2315-07	BAT4|7918	428.13
TCGA-KL-8326-01A-11R-2315-07	BAT5|7920	1015.4493
TCGA-KL-8326-01A-11R-2315-07	BATF2|116071	55.8645
TCGA-KL-8326-01A-11R-2315-07	BATF3|55509	4.9438
TCGA-KL-8326-01A-11R-2315-07	BATF|10538	3.955
TCGA-KL-8326-01A-11R-2315-07	BAX|581	374.7374
TCGA-KL-8326-01A-11R-2315-07	BAZ1A|11177	92.4484
TCGA-KL-8326-01A-11R-2315-07	BAZ1B|9031	854.2825
TCGA-KL-8326-01A-11R-2315-07	BAZ2A|11176	1274.8486
TCGA-KL-8326-01A-11R-2315-07	BAZ2B|29994	728.5527
TCGA-KL-8326-01A-11R-2315-07	BBC3|27113	413.7931
TCGA-KL-8326-01A-11R-2315-07	BBOX1|8424	4.9438
TCGA-KL-8326-01A-11R-2315-07	BBS10|79738	234.8288
TCGA-KL-8326-01A-11R-2315-07	BBS12|166379	123.0997
TCGA-KL-8326-01A-11R-2315-07	BBS1|582	1218.638
TCGA-KL-8326-01A-11R-2315-07	BBS2|583	967.4947
TCGA-KL-8326-01A-11R-2315-07	BBS4|585	335.1872
TCGA-KL-8326-01A-11R-2315-07	BBS5|129880	446.6494
TCGA-KL-8326-01A-11R-2315-07	BBS7|55212	157.2117
TCGA-KL-8326-01A-11R-2315-07	BBS9|27241	157.2117
TCGA-KL-8326-01A-11R-2315-07	BBX|56987	1476.2081
TCGA-KL-8326-01A-11R-2315-07	BCAM|4059	4232.3569
TCGA-KL-8326-01A-11R-2315-07	BCAN|63827	19.7751
TCGA-KL-8326-01A-11R-2315-07	BCAP29|55973	1209.2448
TCGA-KL-8326-01A-11R-2315-07	BCAP31|10134	7453.2196
TCGA-KL-8326-01A-11R-2315-07	BCAR1|9564	3878.3834
TCGA-KL-8326-01A-11R-2315-07	BCAR3|8412	516.0648
TCGA-KL-8326-01A-11R-2315-07	BCAR4|400500	.4944
TCGA-KL-8326-01A-11R-2315-07	BCAS1|8537	5.9325
TCGA-KL-8326-01A-11R-2315-07	BCAS2|10286	353.4742
TCGA-KL-8326-01A-11R-2315-07	BCAS3|54828	558.151
TCGA-KL-8326-01A-11R-2315-07	BCAS4|55653	2606.8471
TCGA-KL-8326-01A-11R-2315-07	BCAT1|586	1763.9352
TCGA-KL-8326-01A-11R-2315-07	BCAT2|587	3349.4006
TCGA-KL-8326-01A-11R-2315-07	BCCIP|56647	1496.7544
TCGA-KL-8326-01A-11R-2315-07	BCDIN3D|144233	100.4721
TCGA-KL-8326-01A-11R-2315-07	BCHE|590	1.9775
TCGA-KL-8326-01A-11R-2315-07	BCKDHA|593	2495.118
TCGA-KL-8326-01A-11R-2315-07	BCKDHB|594	1441.6018
TCGA-KL-8326-01A-11R-2315-07	BCKDK|10295	1409.9617
TCGA-KL-8326-01A-11R-2315-07	BCL10|8915	284.7608
TCGA-KL-8326-01A-11R-2315-07	BCL11A|53335	4.4494
TCGA-KL-8326-01A-11R-2315-07	BCL11B|64919	2.4719
TCGA-KL-8326-01A-11R-2315-07	BCL2A1|597	2.4719
TCGA-KL-8326-01A-11R-2315-07	BCL2L10|10017	200.2225
TCGA-KL-8326-01A-11R-2315-07	BCL2L11|10018	799.9011
TCGA-KL-8326-01A-11R-2315-07	BCL2L12|83596	173.3778
TCGA-KL-8326-01A-11R-2315-07	BCL2L13|23786	3799.2832
TCGA-KL-8326-01A-11R-2315-07	BCL2L14|79370	0
TCGA-KL-8326-01A-11R-2315-07	BCL2L15|440603	1.9775
TCGA-KL-8326-01A-11R-2315-07	BCL2L1|598	6063.5274
TCGA-KL-8326-01A-11R-2315-07	BCL2L2|599	2770.4066
TCGA-KL-8326-01A-11R-2315-07	BCL2|596	1449.0174
TCGA-KL-8326-01A-11R-2315-07	BCL3|602	119.6391
TCGA-KL-8326-01A-11R-2315-07	BCL6B|255877	188.3574
TCGA-KL-8326-01A-11R-2315-07	BCL6|604	371.2767
TCGA-KL-8326-01A-11R-2315-07	BCL7A|605	1093.0664
TCGA-KL-8326-01A-11R-2315-07	BCL7B|9275	1767.3959
TCGA-KL-8326-01A-11R-2315-07	BCL7C|9274	1105.4208
TCGA-KL-8326-01A-11R-2315-07	BCL8|606	2.9663
TCGA-KL-8326-01A-11R-2315-07	BCL9L|283149	312.9403
TCGA-KL-8326-01A-11R-2315-07	BCL9|607	886.417
TCGA-KL-8326-01A-11R-2315-07	BCLAF1|9774	1440.613
TCGA-KL-8326-01A-11R-2315-07	BCMO1|53630	0
TCGA-KL-8326-01A-11R-2315-07	BCO2|83875	149.3017
TCGA-KL-8326-01A-11R-2315-07	BCORL1|63035	245.2107
TCGA-KL-8326-01A-11R-2315-07	BCORL2|286554	0
TCGA-KL-8326-01A-11R-2315-07	BCOR|54880	236.312
TCGA-KL-8326-01A-11R-2315-07	BCR|613	4822.6424
TCGA-KL-8326-01A-11R-2315-07	BCS1L|617	610.377
TCGA-KL-8326-01A-11R-2315-07	BCYRN1|618	0
TCGA-KL-8326-01A-11R-2315-07	BDH1|622	1831.1704
TCGA-KL-8326-01A-11R-2315-07	BDH2|56898	2506.4887
TCGA-KL-8326-01A-11R-2315-07	BDKRB1|623	246.6939
TCGA-KL-8326-01A-11R-2315-07	BDKRB2|624	3340.9962
TCGA-KL-8326-01A-11R-2315-07	BDNFOS|497258	154.6953
TCGA-KL-8326-01A-11R-2315-07	BDNF|627	4.4939
TCGA-KL-8326-01A-11R-2315-07	BDP1|55814	512.174
TCGA-KL-8326-01A-11R-2315-07	BEAN|146227	1.9775
TCGA-KL-8326-01A-11R-2315-07	BECN1|8678	1329.5415
TCGA-KL-8326-01A-11R-2315-07	BEGAIN|57596	10.8763
TCGA-KL-8326-01A-11R-2315-07	BEND2|139105	0
TCGA-KL-8326-01A-11R-2315-07	BEND3|57673	24.7188
TCGA-KL-8326-01A-11R-2315-07	BEND4|389206	0
TCGA-KL-8326-01A-11R-2315-07	BEND5|79656	82.0665
TCGA-KL-8326-01A-11R-2315-07	BEND6|221336	282.7833
TCGA-KL-8326-01A-11R-2315-07	BEND7|222389	877.5182
TCGA-KL-8326-01A-11R-2315-07	BEST1|7439	13.8425
TCGA-KL-8326-01A-11R-2315-07	BEST2|54831	0
TCGA-KL-8326-01A-11R-2315-07	BEST3|144453	0
TCGA-KL-8326-01A-11R-2315-07	BEST4|266675	.4944
TCGA-KL-8326-01A-11R-2315-07	BET1L|51272	1155.3578
TCGA-KL-8326-01A-11R-2315-07	BET1|10282	762.3285
TCGA-KL-8326-01A-11R-2315-07	BET3L|100128327	1.4831
TCGA-KL-8326-01A-11R-2315-07	BEX1|55859	11.3707
TCGA-KL-8326-01A-11R-2315-07	BEX2|84707	324.311
TCGA-KL-8326-01A-11R-2315-07	BEX4|56271	1099.9876
TCGA-KL-8326-01A-11R-2315-07	BEX5|340542	835.9906
TCGA-KL-8326-01A-11R-2315-07	BEYLA|497634	0
TCGA-KL-8326-01A-11R-2315-07	BFAR|51283	2339.8838
TCGA-KL-8326-01A-11R-2315-07	BFSP1|631	9.3932
TCGA-KL-8326-01A-11R-2315-07	BFSP2|8419	39.0557
TCGA-KL-8326-01A-11R-2315-07	BGLAP|632	51.0938
TCGA-KL-8326-01A-11R-2315-07	BGN|633	3927.821
TCGA-KL-8326-01A-11R-2315-07	BHLHA15|168620	.4944
TCGA-KL-8326-01A-11R-2315-07	BHLHB9|80823	86.5159
TCGA-KL-8326-01A-11R-2315-07	BHLHE22|27319	1.9775
TCGA-KL-8326-01A-11R-2315-07	BHLHE23|128408	0
TCGA-KL-8326-01A-11R-2315-07	BHLHE40|8553	2547.0276
TCGA-KL-8326-01A-11R-2315-07	BHLHE41|79365	11.865
TCGA-KL-8326-01A-11R-2315-07	BHMT2|23743	704.9808
TCGA-KL-8326-01A-11R-2315-07	BHMT|635	5.9325
TCGA-KL-8326-01A-11R-2315-07	BICC1|80114	11.3707
TCGA-KL-8326-01A-11R-2315-07	BICD1|636	22.2469
TCGA-KL-8326-01A-11R-2315-07	BICD2|23299	899.7652
TCGA-KL-8326-01A-11R-2315-07	BID|637	227.1215
TCGA-KL-8326-01A-11R-2315-07	BIK|638	74.6508
TCGA-KL-8326-01A-11R-2315-07	BIN1|274	1439.6243
TCGA-KL-8326-01A-11R-2315-07	BIN2|51411	769.7442
TCGA-KL-8326-01A-11R-2315-07	BIN3|55909	598.1955
TCGA-KL-8326-01A-11R-2315-07	BIRC2|329	721.7896
TCGA-KL-8326-01A-11R-2315-07	BIRC3|330	52.4039
TCGA-KL-8326-01A-11R-2315-07	BIRC5|332	11.9392
TCGA-KL-8326-01A-11R-2315-07	BIRC6|57448	987.7642
TCGA-KL-8326-01A-11R-2315-07	BIRC7|79444	.4944
TCGA-KL-8326-01A-11R-2315-07	BIRC8|112401	.4944
TCGA-KL-8326-01A-11R-2315-07	BIVM|54841	534.421
TCGA-KL-8326-01A-11R-2315-07	BLCAP|10904	4025.2132
TCGA-KL-8326-01A-11R-2315-07	BLID|414899	.4944
TCGA-KL-8326-01A-11R-2315-07	BLK|640	0
TCGA-KL-8326-01A-11R-2315-07	BLMH|642	702.509
TCGA-KL-8326-01A-11R-2315-07	BLM|641	14.8313
TCGA-KL-8326-01A-11R-2315-07	BLNK|29760	1767.3959
TCGA-KL-8326-01A-11R-2315-07	BLOC1S1|2647	3232.2333
TCGA-KL-8326-01A-11R-2315-07	BLOC1S2|282991	1320.9739
TCGA-KL-8326-01A-11R-2315-07	BLOC1S3|388552	343.5916
TCGA-KL-8326-01A-11R-2315-07	BLVRA|644	1080.707
TCGA-KL-8326-01A-11R-2315-07	BLVRB|645	1762.4521
TCGA-KL-8326-01A-11R-2315-07	BLZF1|8548	524.5334
TCGA-KL-8326-01A-11R-2315-07	BMF|90427	502.7809
TCGA-KL-8326-01A-11R-2315-07	BMI1|648	1269.8109
TCGA-KL-8326-01A-11R-2315-07	BMP10|27302	0
TCGA-KL-8326-01A-11R-2315-07	BMP15|9210	0
TCGA-KL-8326-01A-11R-2315-07	BMP1|649	130.021
TCGA-KL-8326-01A-11R-2315-07	BMP2K|55589	363.8611
TCGA-KL-8326-01A-11R-2315-07	BMP2|650	26.202
TCGA-KL-8326-01A-11R-2315-07	BMP3|651	0
TCGA-KL-8326-01A-11R-2315-07	BMP4|652	26.202
TCGA-KL-8326-01A-11R-2315-07	BMP5|653	8.8988
TCGA-KL-8326-01A-11R-2315-07	BMP6|654	48.5132
TCGA-KL-8326-01A-11R-2315-07	BMP7|655	120.1335
TCGA-KL-8326-01A-11R-2315-07	BMP8A|353500	22.7413
TCGA-KL-8326-01A-11R-2315-07	BMP8B|656	6.9213
TCGA-KL-8326-01A-11R-2315-07	BMPER|168667	4.4494
TCGA-KL-8326-01A-11R-2315-07	BMPR1A|657	363.3667
TCGA-KL-8326-01A-11R-2315-07	BMPR1B|658	1685.8238
TCGA-KL-8326-01A-11R-2315-07	BMPR2|659	1629.4648
TCGA-KL-8326-01A-11R-2315-07	BMS1P4|729096	4.9833
TCGA-KL-8326-01A-11R-2315-07	BMS1P5|399761	35.1007
TCGA-KL-8326-01A-11R-2315-07	BMS1|9790	952.6635
TCGA-KL-8326-01A-11R-2315-07	BMX|660	6.9213
TCGA-KL-8326-01A-11R-2315-07	BNC1|646	94.4259
TCGA-KL-8326-01A-11R-2315-07	BNC2|54796	80.5834
TCGA-KL-8326-01A-11R-2315-07	BNIP1|662	309.974
TCGA-KL-8326-01A-11R-2315-07	BNIP2|663	370.7824
TCGA-KL-8326-01A-11R-2315-07	BNIP3L|665	663.4532
TCGA-KL-8326-01A-11R-2315-07	BNIP3|664	1756.0252
TCGA-KL-8326-01A-11R-2315-07	BNIPL|149428	4.9438
TCGA-KL-8326-01A-11R-2315-07	BOC|91653	178.4699
TCGA-KL-8326-01A-11R-2315-07	BOD1L|259282	985.7867
TCGA-KL-8326-01A-11R-2315-07	BOD1|91272	776.6654
TCGA-KL-8326-01A-11R-2315-07	BOK|666	3971.8205
TCGA-KL-8326-01A-11R-2315-07	BOLA1|51027	353.9736
TCGA-KL-8326-01A-11R-2315-07	BOLA2|552900	1831.7835
TCGA-KL-8326-01A-11R-2315-07	BOLA3|388962	1183.5373
TCGA-KL-8326-01A-11R-2315-07	BOLL|66037	3.955
TCGA-KL-8326-01A-11R-2315-07	BOP1|23246	271.4127
TCGA-KL-8326-01A-11R-2315-07	BPESC1|60467	0
TCGA-KL-8326-01A-11R-2315-07	BPGM|669	2431.8378
TCGA-KL-8326-01A-11R-2315-07	BPHL|670	831.0468
TCGA-KL-8326-01A-11R-2315-07	BPIL1|80341	0
TCGA-KL-8326-01A-11R-2315-07	BPIL2|254240	0
TCGA-KL-8326-01A-11R-2315-07	BPIL3|128859	0
TCGA-KL-8326-01A-11R-2315-07	BPI|671	0
TCGA-KL-8326-01A-11R-2315-07	BPNT1|10380	406.8718
TCGA-KL-8326-01A-11R-2315-07	BPTF|2186	640.2175
TCGA-KL-8326-01A-11R-2315-07	BPY2|9083	0
TCGA-KL-8326-01A-11R-2315-07	BRAF|673	145.3467
TCGA-KL-8326-01A-11R-2315-07	BRAP|8315	654.0601
TCGA-KL-8326-01A-11R-2315-07	BRCA1|672	40.0445
TCGA-KL-8326-01A-11R-2315-07	BRCA2|675	4.4494
TCGA-KL-8326-01A-11R-2315-07	BRCC3|79184	310.9628
TCGA-KL-8326-01A-11R-2315-07	BRD1|23774	657.0263
TCGA-KL-8326-01A-11R-2315-07	BRD2|6046	4871.5857
TCGA-KL-8326-01A-11R-2315-07	BRD3|8019	650.9504
TCGA-KL-8326-01A-11R-2315-07	BRD4|23476	2246.941
TCGA-KL-8326-01A-11R-2315-07	BRD7P3|23629	0
TCGA-KL-8326-01A-11R-2315-07	BRD7|29117	1846.4961
TCGA-KL-8326-01A-11R-2315-07	BRD8|10902	544.3085
TCGA-KL-8326-01A-11R-2315-07	BRD9|65980	863.1813
TCGA-KL-8326-01A-11R-2315-07	BRDT|676	0
TCGA-KL-8326-01A-11R-2315-07	BREA2|286076	0
TCGA-KL-8326-01A-11R-2315-07	BRE|9577	694.1738
TCGA-KL-8326-01A-11R-2315-07	BRF1|2972	768.7554
TCGA-KL-8326-01A-11R-2315-07	BRF2|55290	452.3545
TCGA-KL-8326-01A-11R-2315-07	BRI3BP|140707	72.6733
TCGA-KL-8326-01A-11R-2315-07	BRI3|25798	4103.8191
TCGA-KL-8326-01A-11R-2315-07	BRIP1|83990	.4944
TCGA-KL-8326-01A-11R-2315-07	BRIX1|55299	445.4332
TCGA-KL-8326-01A-11R-2315-07	BRMS1L|84312	174.0205
TCGA-KL-8326-01A-11R-2315-07	BRMS1|25855	1467.8037
TCGA-KL-8326-01A-11R-2315-07	BRP44L|51660	5912.7426
TCGA-KL-8326-01A-11R-2315-07	BRP44|25874	1811.3954
TCGA-KL-8326-01A-11R-2315-07	BRPF1|7862	532.9378
TCGA-KL-8326-01A-11R-2315-07	BRPF3|27154	1258.1881
TCGA-KL-8326-01A-11R-2315-07	BRS3|680	0
TCGA-KL-8326-01A-11R-2315-07	BRSK1|84446	8.4044
TCGA-KL-8326-01A-11R-2315-07	BRSK2|9024	1.9775
TCGA-KL-8326-01A-11R-2315-07	BRWD1|54014	721.7896
TCGA-KL-8326-01A-11R-2315-07	BRWD3|254065	162.1555
TCGA-KL-8326-01A-11R-2315-07	BSCL2|26580	2343.3445
TCGA-KL-8326-01A-11R-2315-07	BSDC1|55108	1802.4966
TCGA-KL-8326-01A-11R-2315-07	BSG|682	127982.6968
TCGA-KL-8326-01A-11R-2315-07	BSND|7809	789.0248
TCGA-KL-8326-01A-11R-2315-07	BSN|8927	221.975
TCGA-KL-8326-01A-11R-2315-07	BSPH1|100131137	0
TCGA-KL-8326-01A-11R-2315-07	BSPRY|54836	560.1285
TCGA-KL-8326-01A-11R-2315-07	BST1|683	9.8875
TCGA-KL-8326-01A-11R-2315-07	BST2|684	217.0313
TCGA-KL-8326-01A-11R-2315-07	BSX|390259	0
TCGA-KL-8326-01A-11R-2315-07	BTAF1|9044	415.7706
TCGA-KL-8326-01A-11R-2315-07	BTBD10|84280	134.4704
TCGA-KL-8326-01A-11R-2315-07	BTBD11|121551	89.9765
TCGA-KL-8326-01A-11R-2315-07	BTBD12|84464	229.3907
TCGA-KL-8326-01A-11R-2315-07	BTBD16|118663	0
TCGA-KL-8326-01A-11R-2315-07	BTBD17|388419	0
TCGA-KL-8326-01A-11R-2315-07	BTBD18|643376	0
TCGA-KL-8326-01A-11R-2315-07	BTBD19|149478	1.9775
TCGA-KL-8326-01A-11R-2315-07	BTBD1|53339	1445.0624
TCGA-KL-8326-01A-11R-2315-07	BTBD2|55643	2787.7889
TCGA-KL-8326-01A-11R-2315-07	BTBD3|22903	959.5847
TCGA-KL-8326-01A-11R-2315-07	BTBD6|90135	1588.4316
TCGA-KL-8326-01A-11R-2315-07	BTBD7|55727	650.1051
TCGA-KL-8326-01A-11R-2315-07	BTBD8|284697	1.4831
TCGA-KL-8326-01A-11R-2315-07	BTBD9|114781	1111.3583
TCGA-KL-8326-01A-11R-2315-07	BTC|685	20.2694
TCGA-KL-8326-01A-11R-2315-07	BTD|686	416.7594
TCGA-KL-8326-01A-11R-2315-07	BTF3L1|690	0
TCGA-KL-8326-01A-11R-2315-07	BTF3L4|91408	341.1198
TCGA-KL-8326-01A-11R-2315-07	BTF3|689	4993.2023
TCGA-KL-8326-01A-11R-2315-07	BTG1|694	1654.678
TCGA-KL-8326-01A-11R-2315-07	BTG2|7832	8083.5496
TCGA-KL-8326-01A-11R-2315-07	BTG3|10950	2654.3073
TCGA-KL-8326-01A-11R-2315-07	BTG4|54766	0
TCGA-KL-8326-01A-11R-2315-07	BTK|695	57.842
TCGA-KL-8326-01A-11R-2315-07	BTLA|151888	1.9775
TCGA-KL-8326-01A-11R-2315-07	BTN1A1|696	0
TCGA-KL-8326-01A-11R-2315-07	BTN2A1|11120	290.199
TCGA-KL-8326-01A-11R-2315-07	BTN2A2|10385	288.7159
TCGA-KL-8326-01A-11R-2315-07	BTN2A3|54718	4.9438
TCGA-KL-8326-01A-11R-2315-07	BTN3A1|11119	705.9696
TCGA-KL-8326-01A-11R-2315-07	BTN3A2|11118	1565.1959
TCGA-KL-8326-01A-11R-2315-07	BTN3A3|10384	630.33
TCGA-KL-8326-01A-11R-2315-07	BTNL2|56244	0
TCGA-KL-8326-01A-11R-2315-07	BTNL3|10917	.4944
TCGA-KL-8326-01A-11R-2315-07	BTNL8|79908	.9888
TCGA-KL-8326-01A-11R-2315-07	BTNL9|153579	436.04
TCGA-KL-8326-01A-11R-2315-07	BTRC|8945	402.4224
TCGA-KL-8326-01A-11R-2315-07	BUB1B|701	27.6851
TCGA-KL-8326-01A-11R-2315-07	BUB1|699	27.6851
TCGA-KL-8326-01A-11R-2315-07	BUB3|9184	778.6429
TCGA-KL-8326-01A-11R-2315-07	BUD13|84811	270.9183
TCGA-KL-8326-01A-11R-2315-07	BUD31|8896	2219.78
TCGA-KL-8326-01A-11R-2315-07	BVES|11149	7.91
TCGA-KL-8326-01A-11R-2315-07	BYSL|705	230.8738
TCGA-KL-8326-01A-11R-2315-07	BZRAP1|9256	864.6644
TCGA-KL-8326-01A-11R-2315-07	BZW1|9689	1869.7318
TCGA-KL-8326-01A-11R-2315-07	BZW2|28969	434.0625
TCGA-KL-8326-01A-11R-2315-07	C10orf105|414152	1.4831
TCGA-KL-8326-01A-11R-2315-07	C10orf107|219621	.9888
TCGA-KL-8326-01A-11R-2315-07	C10orf108|414235	275.8621
TCGA-KL-8326-01A-11R-2315-07	C10orf10|11067	4981.3373
TCGA-KL-8326-01A-11R-2315-07	C10orf110|55853	2.0813
TCGA-KL-8326-01A-11R-2315-07	C10orf111|221060	.4944
TCGA-KL-8326-01A-11R-2315-07	C10orf113|387638	0
TCGA-KL-8326-01A-11R-2315-07	C10orf114|399726	6.9213
TCGA-KL-8326-01A-11R-2315-07	C10orf116|10974	279.382
TCGA-KL-8326-01A-11R-2315-07	C10orf118|55088	306.019
TCGA-KL-8326-01A-11R-2315-07	C10orf119|79892	705.4752
TCGA-KL-8326-01A-11R-2315-07	C10orf11|83938	379.6811
TCGA-KL-8326-01A-11R-2315-07	C10orf120|399814	0
TCGA-KL-8326-01A-11R-2315-07	C10orf122|387718	0
TCGA-KL-8326-01A-11R-2315-07	C10orf125|282969	24.2244
TCGA-KL-8326-01A-11R-2315-07	C10orf128|170371	.9888
TCGA-KL-8326-01A-11R-2315-07	C10orf129|142827	0
TCGA-KL-8326-01A-11R-2315-07	C10orf12|26148	43.1096
TCGA-KL-8326-01A-11R-2315-07	C10orf131|100127889	0
TCGA-KL-8326-01A-11R-2315-07	C10orf137|26098	125.5716
TCGA-KL-8326-01A-11R-2315-07	C10orf140|387640	1.4831
TCGA-KL-8326-01A-11R-2315-07	C10orf18|54906	592.7574
TCGA-KL-8326-01A-11R-2315-07	C10orf25|220979	22.7413
TCGA-KL-8326-01A-11R-2315-07	C10orf26|54838	4661.8218
TCGA-KL-8326-01A-11R-2315-07	C10orf27|219793	139.9085
TCGA-KL-8326-01A-11R-2315-07	C10orf28|27291	578.9148
TCGA-KL-8326-01A-11R-2315-07	C10orf2|56652	279.8171
TCGA-KL-8326-01A-11R-2315-07	C10orf32|119032	1233.9637
TCGA-KL-8326-01A-11R-2315-07	C10orf35|219738	155.7286
TCGA-KL-8326-01A-11R-2315-07	C10orf40|283025	0
TCGA-KL-8326-01A-11R-2315-07	C10orf41|100131213	230.7008
TCGA-KL-8326-01A-11R-2315-07	C10orf46|143384	933.8771
TCGA-KL-8326-01A-11R-2315-07	C10orf47|254427	187.8631
TCGA-KL-8326-01A-11R-2315-07	C10orf4|118924	337.1648
TCGA-KL-8326-01A-11R-2315-07	C10orf50|645528	0
TCGA-KL-8326-01A-11R-2315-07	C10orf53|282966	0
TCGA-KL-8326-01A-11R-2315-07	C10orf54|64115	251.1432
TCGA-KL-8326-01A-11R-2315-07	C10orf55|414236	.4944
TCGA-KL-8326-01A-11R-2315-07	C10orf57|80195	454.8264
TCGA-KL-8326-01A-11R-2315-07	C10orf58|84293	272.4014
TCGA-KL-8326-01A-11R-2315-07	C10orf62|414157	.9888
TCGA-KL-8326-01A-11R-2315-07	C10orf67|256815	63.2802
TCGA-KL-8326-01A-11R-2315-07	C10orf68|79741	.5834
TCGA-KL-8326-01A-11R-2315-07	C10orf71|118461	11.865
TCGA-KL-8326-01A-11R-2315-07	C10orf72|196740	1406.0067
TCGA-KL-8326-01A-11R-2315-07	C10orf75|90271	474.6014
TCGA-KL-8326-01A-11R-2315-07	C10orf76|79591	1161.7847
TCGA-KL-8326-01A-11R-2315-07	C10orf78|119392	68.224
TCGA-KL-8326-01A-11R-2315-07	C10orf79|80217	6.9213
TCGA-KL-8326-01A-11R-2315-07	C10orf81|79949	0
TCGA-KL-8326-01A-11R-2315-07	C10orf82|143379	144.3579
TCGA-KL-8326-01A-11R-2315-07	C10orf84|63877	651.0938
TCGA-KL-8326-01A-11R-2315-07	C10orf88|80007	161.1667
TCGA-KL-8326-01A-11R-2315-07	C10orf90|118611	.4944
TCGA-KL-8326-01A-11R-2315-07	C10orf91|170393	0
TCGA-KL-8326-01A-11R-2315-07	C10orf93|255352	0
TCGA-KL-8326-01A-11R-2315-07	C10orf95|79946	7.0103
TCGA-KL-8326-01A-11R-2315-07	C10orf96|374355	0
TCGA-KL-8326-01A-11R-2315-07	C10orf99|387695	0
TCGA-KL-8326-01A-11R-2315-07	C11orf10|746	1066.37
TCGA-KL-8326-01A-11R-2315-07	C11orf16|56673	1.4831
TCGA-KL-8326-01A-11R-2315-07	C11orf17|56672	308.9853
TCGA-KL-8326-01A-11R-2315-07	C11orf1|64776	827.0918
TCGA-KL-8326-01A-11R-2315-07	C11orf20|25858	3.4606
TCGA-KL-8326-01A-11R-2315-07	C11orf21|29125	0
TCGA-KL-8326-01A-11R-2315-07	C11orf24|53838	551.7241
TCGA-KL-8326-01A-11R-2315-07	C11orf2|738	4813.2493
TCGA-KL-8326-01A-11R-2315-07	C11orf30|56946	188.8518
TCGA-KL-8326-01A-11R-2315-07	C11orf31|280636	1907.3044
TCGA-KL-8326-01A-11R-2315-07	C11orf34|349633	0
TCGA-KL-8326-01A-11R-2315-07	C11orf35|256329	37.3946
TCGA-KL-8326-01A-11R-2315-07	C11orf36|283303	0
TCGA-KL-8326-01A-11R-2315-07	C11orf40|143501	0
TCGA-KL-8326-01A-11R-2315-07	C11orf41|25758	160.178
TCGA-KL-8326-01A-11R-2315-07	C11orf42|160298	0
TCGA-KL-8326-01A-11R-2315-07	C11orf45|219833	.4944
TCGA-KL-8326-01A-11R-2315-07	C11orf46|120534	708.9359
TCGA-KL-8326-01A-11R-2315-07	C11orf48|79081	490.3868
TCGA-KL-8326-01A-11R-2315-07	C11orf49|79096	883.9451
TCGA-KL-8326-01A-11R-2315-07	C11orf51|25906	1664.5458
TCGA-KL-8326-01A-11R-2315-07	C11orf52|91894	331.2866
TCGA-KL-8326-01A-11R-2315-07	C11orf53|341032	12.3594
TCGA-KL-8326-01A-11R-2315-07	C11orf54|28970	772.7104
TCGA-KL-8326-01A-11R-2315-07	C11orf57|55216	690.1495
TCGA-KL-8326-01A-11R-2315-07	C11orf58|10944	1245.3343
TCGA-KL-8326-01A-11R-2315-07	C11orf59|55004	5225.5593
TCGA-KL-8326-01A-11R-2315-07	C11orf61|79684	78.6059
TCGA-KL-8326-01A-11R-2315-07	C11orf63|79864	100.8528
TCGA-KL-8326-01A-11R-2315-07	C11orf64|283197	0
TCGA-KL-8326-01A-11R-2315-07	C11orf65|160140	5.4381
TCGA-KL-8326-01A-11R-2315-07	C11orf66|220004	21.2582
TCGA-KL-8326-01A-11R-2315-07	C11orf67|28971	469.9889
TCGA-KL-8326-01A-11R-2315-07	C11orf68|83638	1162.2791
TCGA-KL-8326-01A-11R-2315-07	C11orf70|85016	5.4381
TCGA-KL-8326-01A-11R-2315-07	C11orf71|54494	286.7384
TCGA-KL-8326-01A-11R-2315-07	C11orf73|51501	392.5349
TCGA-KL-8326-01A-11R-2315-07	C11orf74|119710	354.4679
TCGA-KL-8326-01A-11R-2315-07	C11orf75|56935	34.112
TCGA-KL-8326-01A-11R-2315-07	C11orf80|79703	741.5647
TCGA-KL-8326-01A-11R-2315-07	C11orf82|220042	10.8763
TCGA-KL-8326-01A-11R-2315-07	C11orf83|790955	630.33
TCGA-KL-8326-01A-11R-2315-07	C11orf84|144097	384.1305
TCGA-KL-8326-01A-11R-2315-07	C11orf85|283129	0
TCGA-KL-8326-01A-11R-2315-07	C11orf86|254439	0
TCGA-KL-8326-01A-11R-2315-07	C11orf87|399947	1.4831
TCGA-KL-8326-01A-11R-2315-07	C11orf88|399949	0
TCGA-KL-8326-01A-11R-2315-07	C11orf90|387804	0
TCGA-KL-8326-01A-11R-2315-07	C11orf92|399948	703.4977
TCGA-KL-8326-01A-11R-2315-07	C11orf93|120376	138.9198
TCGA-KL-8326-01A-11R-2315-07	C11orf94|143678	0
TCGA-KL-8326-01A-11R-2315-07	C11orf95|65998	1132.6165
TCGA-KL-8326-01A-11R-2315-07	C11orf9|745	261.0308
TCGA-KL-8326-01A-11R-2315-07	C12orf10|60314	1352.1196
TCGA-KL-8326-01A-11R-2315-07	C12orf11|55726	195.2787
TCGA-KL-8326-01A-11R-2315-07	C12orf12|196477	0
TCGA-KL-8326-01A-11R-2315-07	C12orf23|90488	1160.3016
TCGA-KL-8326-01A-11R-2315-07	C12orf24|29902	35.5951
TCGA-KL-8326-01A-11R-2315-07	C12orf26|84190	44.9883
TCGA-KL-8326-01A-11R-2315-07	C12orf27|283460	18.7863
TCGA-KL-8326-01A-11R-2315-07	C12orf29|91298	263.8883
TCGA-KL-8326-01A-11R-2315-07	C12orf32|83695	444.9388
TCGA-KL-8326-01A-11R-2315-07	C12orf34|84915	837.4737
TCGA-KL-8326-01A-11R-2315-07	C12orf35|55196	184.4024
TCGA-KL-8326-01A-11R-2315-07	C12orf36|283422	0
TCGA-KL-8326-01A-11R-2315-07	C12orf39|80763	224.9413
TCGA-KL-8326-01A-11R-2315-07	C12orf40|283461	0
TCGA-KL-8326-01A-11R-2315-07	C12orf41|54934	416.265
TCGA-KL-8326-01A-11R-2315-07	C12orf42|374470	.4944
TCGA-KL-8326-01A-11R-2315-07	C12orf43|64897	391.5462
TCGA-KL-8326-01A-11R-2315-07	C12orf44|60673	1433.1974
TCGA-KL-8326-01A-11R-2315-07	C12orf45|121053	138.9198
TCGA-KL-8326-01A-11R-2315-07	C12orf47|51275	279.6737
TCGA-KL-8326-01A-11R-2315-07	C12orf48|55010	37.7456
TCGA-KL-8326-01A-11R-2315-07	C12orf49|79794	991.2248
TCGA-KL-8326-01A-11R-2315-07	C12orf4|57102	255.5926
TCGA-KL-8326-01A-11R-2315-07	C12orf50|160419	0
TCGA-KL-8326-01A-11R-2315-07	C12orf51|283450	801.8786
TCGA-KL-8326-01A-11R-2315-07	C12orf52|84934	600.6674
TCGA-KL-8326-01A-11R-2315-07	C12orf53|196500	19.2807
TCGA-KL-8326-01A-11R-2315-07	C12orf54|121273	.4944
TCGA-KL-8326-01A-11R-2315-07	C12orf56|115749	0
TCGA-KL-8326-01A-11R-2315-07	C12orf57|113246	513.1628
TCGA-KL-8326-01A-11R-2315-07	C12orf59|120939	4894.8214
TCGA-KL-8326-01A-11R-2315-07	C12orf5|57103	140.4029
TCGA-KL-8326-01A-11R-2315-07	C12orf60|144608	56.3589
TCGA-KL-8326-01A-11R-2315-07	C12orf61|283416	21.2582
TCGA-KL-8326-01A-11R-2315-07	C12orf62|84987	1200.3461
TCGA-KL-8326-01A-11R-2315-07	C12orf63|374467	0
TCGA-KL-8326-01A-11R-2315-07	C12orf65|91574	615.4987
TCGA-KL-8326-01A-11R-2315-07	C12orf66|144577	44.9883
TCGA-KL-8326-01A-11R-2315-07	C12orf68|387856	19.7751
TCGA-KL-8326-01A-11R-2315-07	C12orf69|440087	10.3819
TCGA-KL-8326-01A-11R-2315-07	C12orf70|341346	0
TCGA-KL-8326-01A-11R-2315-07	C12orf71|728858	0
TCGA-KL-8326-01A-11R-2315-07	C12orf72|254013	54.8758
TCGA-KL-8326-01A-11R-2315-07	C12orf73|728568	230.8738
TCGA-KL-8326-01A-11R-2315-07	C12orf74|338809	.4944
TCGA-KL-8326-01A-11R-2315-07	C12orf75|387882	7219.8739
TCGA-KL-8326-01A-11R-2315-07	C12orf76|400073	112.2235
TCGA-KL-8326-01A-11R-2315-07	C12orf77|196415	2.9663
TCGA-KL-8326-01A-11R-2315-07	C13orf15|28984	1654.1837
TCGA-KL-8326-01A-11R-2315-07	C13orf16|121793	.4944
TCGA-KL-8326-01A-11R-2315-07	C13orf18|80183	1.9775
TCGA-KL-8326-01A-11R-2315-07	C13orf1|57213	396.4899
TCGA-KL-8326-01A-11R-2315-07	C13orf23|80209	859.7207
TCGA-KL-8326-01A-11R-2315-07	C13orf26|122046	0
TCGA-KL-8326-01A-11R-2315-07	C13orf27|93081	87.0103
TCGA-KL-8326-01A-11R-2315-07	C13orf28|122258	0
TCGA-KL-8326-01A-11R-2315-07	C13orf29|283487	31.1457
TCGA-KL-8326-01A-11R-2315-07	C13orf30|144809	0
TCGA-KL-8326-01A-11R-2315-07	C13orf31|144811	143.3692
TCGA-KL-8326-01A-11R-2315-07	C13orf33|84935	13.8425
TCGA-KL-8326-01A-11R-2315-07	C13orf34|79866	40.3955
TCGA-KL-8326-01A-11R-2315-07	C13orf35|400165	.4944
TCGA-KL-8326-01A-11R-2315-07	C13orf36|400120	1.4831
TCGA-KL-8326-01A-11R-2315-07	C13orf37|440145	391.0518
TCGA-KL-8326-01A-11R-2315-07	C13orf38|728591	16.8088
TCGA-KL-8326-01A-11R-2315-07	C13orf39|196541	.4944
TCGA-KL-8326-01A-11R-2315-07	C14orf101|54916	371.2767
TCGA-KL-8326-01A-11R-2315-07	C14orf102|55051	285.7496
TCGA-KL-8326-01A-11R-2315-07	C14orf104|55172	156.7173
TCGA-KL-8326-01A-11R-2315-07	C14orf105|55195	551.7241
TCGA-KL-8326-01A-11R-2315-07	C14orf106|55320	83.0552
TCGA-KL-8326-01A-11R-2315-07	C14orf109|26175	536.3985
TCGA-KL-8326-01A-11R-2315-07	C14orf115|55237	0
TCGA-KL-8326-01A-11R-2315-07	C14orf118|55668	223.9525
TCGA-KL-8326-01A-11R-2315-07	C14orf119|55017	1078.2351
TCGA-KL-8326-01A-11R-2315-07	C14orf126|112487	218.465
TCGA-KL-8326-01A-11R-2315-07	C14orf128|84837	54.8758
TCGA-KL-8326-01A-11R-2315-07	C14orf129|51527	852.305
TCGA-KL-8326-01A-11R-2315-07	C14orf132|56967	978.371
TCGA-KL-8326-01A-11R-2315-07	C14orf135|64430	4280.8058
TCGA-KL-8326-01A-11R-2315-07	C14orf138|79609	40.0445
TCGA-KL-8326-01A-11R-2315-07	C14orf139|79686	5.4381
TCGA-KL-8326-01A-11R-2315-07	C14orf142|84520	229.3907
TCGA-KL-8326-01A-11R-2315-07	C14orf143|90141	29.1682
TCGA-KL-8326-01A-11R-2315-07	C14orf145|145508	33.1232
TCGA-KL-8326-01A-11R-2315-07	C14orf147|171546	554.196
TCGA-KL-8326-01A-11R-2315-07	C14orf148|122945	1.4831
TCGA-KL-8326-01A-11R-2315-07	C14orf149|112849	67.2352
TCGA-KL-8326-01A-11R-2315-07	C14orf153|84334	1364.2319
TCGA-KL-8326-01A-11R-2315-07	C14orf156|81892	959.5847
TCGA-KL-8326-01A-11R-2315-07	C14orf159|80017	3728.0929
TCGA-KL-8326-01A-11R-2315-07	C14orf162|56936	0
TCGA-KL-8326-01A-11R-2315-07	C14orf165|414767	0
TCGA-KL-8326-01A-11R-2315-07	C14orf166B|145497	0
TCGA-KL-8326-01A-11R-2315-07	C14orf166|51637	2295.3899
TCGA-KL-8326-01A-11R-2315-07	C14orf167|55449	890.5401
TCGA-KL-8326-01A-11R-2315-07	C14orf169|79697	230.3794
TCGA-KL-8326-01A-11R-2315-07	C14orf174|161394	10.3819
TCGA-KL-8326-01A-11R-2315-07	C14orf176|643382	7.4156
TCGA-KL-8326-01A-11R-2315-07	C14orf177|283598	0
TCGA-KL-8326-01A-11R-2315-07	C14orf178|283579	0
TCGA-KL-8326-01A-11R-2315-07	C14orf179|112752	447.4107
TCGA-KL-8326-01A-11R-2315-07	C14orf180|400258	1.4831
TCGA-KL-8326-01A-11R-2315-07	C14orf181|400223	37.0782
TCGA-KL-8326-01A-11R-2315-07	C14orf182|283551	0
TCGA-KL-8326-01A-11R-2315-07	C14orf183|196913	0
TCGA-KL-8326-01A-11R-2315-07	C14orf184|650662	0
TCGA-KL-8326-01A-11R-2315-07	C14orf19|280655	6.4269
TCGA-KL-8326-01A-11R-2315-07	C14orf1|11161	1323.9402
TCGA-KL-8326-01A-11R-2315-07	C14orf21|161424	108.7628
TCGA-KL-8326-01A-11R-2315-07	C14orf23|387978	0
TCGA-KL-8326-01A-11R-2315-07	C14orf28|122525	118.6504
TCGA-KL-8326-01A-11R-2315-07	C14orf2|9556	2558.3982
TCGA-KL-8326-01A-11R-2315-07	C14orf33|100129075	101.8416
TCGA-KL-8326-01A-11R-2315-07	C14orf34|645687	0
TCGA-KL-8326-01A-11R-2315-07	C14orf37|145407	259.0533
TCGA-KL-8326-01A-11R-2315-07	C14orf39|317761	0
TCGA-KL-8326-01A-11R-2315-07	C14orf43|91748	1311.5808
TCGA-KL-8326-01A-11R-2315-07	C14orf45|80127	96.1711
TCGA-KL-8326-01A-11R-2315-07	C14orf48|256369	0
TCGA-KL-8326-01A-11R-2315-07	C14orf49|161176	1.4831
TCGA-KL-8326-01A-11R-2315-07	C14orf4|64207	351.996
TCGA-KL-8326-01A-11R-2315-07	C14orf50|145376	59.8196
TCGA-KL-8326-01A-11R-2315-07	C14orf53|440184	41.5276
TCGA-KL-8326-01A-11R-2315-07	C14orf64|388011	.4944
TCGA-KL-8326-01A-11R-2315-07	C14orf68|283600	.4944
TCGA-KL-8326-01A-11R-2315-07	C14orf70|283601	0
TCGA-KL-8326-01A-11R-2315-07	C14orf72|145200	44.4939
TCGA-KL-8326-01A-11R-2315-07	C14orf73|91828	.4944
TCGA-KL-8326-01A-11R-2315-07	C14orf79|122616	247.1882
TCGA-KL-8326-01A-11R-2315-07	C14orf80|283643	39.5501
TCGA-KL-8326-01A-11R-2315-07	C14orf86|283592	0
TCGA-KL-8326-01A-11R-2315-07	C14orf93|60686	259.5476
TCGA-KL-8326-01A-11R-2315-07	C15orf17|57184	1902.855
TCGA-KL-8326-01A-11R-2315-07	C15orf21|283651	5.4381
TCGA-KL-8326-01A-11R-2315-07	C15orf23|90417	133.976
TCGA-KL-8326-01A-11R-2315-07	C15orf24|56851	1923.1245
TCGA-KL-8326-01A-11R-2315-07	C15orf26|161502	.4944
TCGA-KL-8326-01A-11R-2315-07	C15orf27|123591	48.9433
TCGA-KL-8326-01A-11R-2315-07	C15orf28|80035	.4944
TCGA-KL-8326-01A-11R-2315-07	C15orf29|79768	351.0073
TCGA-KL-8326-01A-11R-2315-07	C15orf2|23742	0
TCGA-KL-8326-01A-11R-2315-07	C15orf32|145858	0
TCGA-KL-8326-01A-11R-2315-07	C15orf33|196951	10.9257
TCGA-KL-8326-01A-11R-2315-07	C15orf34|80072	23.2357
TCGA-KL-8326-01A-11R-2315-07	C15orf37|283687	60.0025
TCGA-KL-8326-01A-11R-2315-07	C15orf38|348110	122.4323
TCGA-KL-8326-01A-11R-2315-07	C15orf39|56905	208.1325
TCGA-KL-8326-01A-11R-2315-07	C15orf40|123207	389.7269
TCGA-KL-8326-01A-11R-2315-07	C15orf41|84529	103.8191
TCGA-KL-8326-01A-11R-2315-07	C15orf42|90381	7.91
TCGA-KL-8326-01A-11R-2315-07	C15orf43|145645	0
TCGA-KL-8326-01A-11R-2315-07	C15orf44|81556	894.327
TCGA-KL-8326-01A-11R-2315-07	C15orf48|84419	1.4831
TCGA-KL-8326-01A-11R-2315-07	C15orf50|414926	0
TCGA-KL-8326-01A-11R-2315-07	C15orf51|196968	.4944
TCGA-KL-8326-01A-11R-2315-07	C15orf52|388115	487.9496
TCGA-KL-8326-01A-11R-2315-07	C15orf53|400359	0
TCGA-KL-8326-01A-11R-2315-07	C15orf54|400360	.4944
TCGA-KL-8326-01A-11R-2315-07	C15orf55|256646	2.4719
TCGA-KL-8326-01A-11R-2315-07	C15orf56|644809	39.0557
TCGA-KL-8326-01A-11R-2315-07	C15orf57|90416	669.8949
TCGA-KL-8326-01A-11R-2315-07	C15orf58|390637	35.5951
TCGA-KL-8326-01A-11R-2315-07	C15orf59|388135	9911.7538
TCGA-KL-8326-01A-11R-2315-07	C15orf5|81698	0
TCGA-KL-8326-01A-11R-2315-07	C15orf60|283677	0
TCGA-KL-8326-01A-11R-2315-07	C15orf61|145853	327.2772
TCGA-KL-8326-01A-11R-2315-07	C15orf62|643338	12.8538
TCGA-KL-8326-01A-11R-2315-07	C15orf63|25764	777.1598
TCGA-KL-8326-01A-11R-2315-07	C16orf11|146325	35.1007
TCGA-KL-8326-01A-11R-2315-07	C16orf13|84326	1073.7857
TCGA-KL-8326-01A-11R-2315-07	C16orf3|750	1.9775
TCGA-KL-8326-01A-11R-2315-07	C16orf42|115939	1604.9586
TCGA-KL-8326-01A-11R-2315-07	C16orf45|89927	423.1863
TCGA-KL-8326-01A-11R-2315-07	C16orf46|123775	31.1457
TCGA-KL-8326-01A-11R-2315-07	C16orf48|84080	441.9726
TCGA-KL-8326-01A-11R-2315-07	C16orf52|730094	426.6469
TCGA-KL-8326-01A-11R-2315-07	C16orf53|79447	785.0451
TCGA-KL-8326-01A-11R-2315-07	C16orf54|283897	8.8988
TCGA-KL-8326-01A-11R-2315-07	C16orf55|124045	51.4152
TCGA-KL-8326-01A-11R-2315-07	C16orf57|79650	1095.0439
TCGA-KL-8326-01A-11R-2315-07	C16orf58|64755	2928.0781
TCGA-KL-8326-01A-11R-2315-07	C16orf59|80178	28.1795
TCGA-KL-8326-01A-11R-2315-07	C16orf5|29965	4746.5085
TCGA-KL-8326-01A-11R-2315-07	C16orf61|56942	1025.317
TCGA-KL-8326-01A-11R-2315-07	C16orf62|57020	1321.4683
TCGA-KL-8326-01A-11R-2315-07	C16orf63|123811	555.6791
TCGA-KL-8326-01A-11R-2315-07	C16orf68|79091	226.9188
TCGA-KL-8326-01A-11R-2315-07	C16orf70|80262	440.707
TCGA-KL-8326-01A-11R-2315-07	C16orf71|146562	14.8313
TCGA-KL-8326-01A-11R-2315-07	C16orf72|29035	706.464
TCGA-KL-8326-01A-11R-2315-07	C16orf73|254528	0
TCGA-KL-8326-01A-11R-2315-07	C16orf74|404550	28.1795
TCGA-KL-8326-01A-11R-2315-07	C16orf75|116028	186.8743
TCGA-KL-8326-01A-11R-2315-07	C16orf78|123970	0
TCGA-KL-8326-01A-11R-2315-07	C16orf79|283870	5.542
TCGA-KL-8326-01A-11R-2315-07	C16orf7|9605	1263.0577
TCGA-KL-8326-01A-11R-2315-07	C16orf80|29105	736.6209
TCGA-KL-8326-01A-11R-2315-07	C16orf81|283860	2.4719
TCGA-KL-8326-01A-11R-2315-07	C16orf82|162083	0
TCGA-KL-8326-01A-11R-2315-07	C16orf86|388284	21.7526
TCGA-KL-8326-01A-11R-2315-07	C16orf87|388272	55.8645
TCGA-KL-8326-01A-11R-2315-07	C16orf88|400506	286.7384
TCGA-KL-8326-01A-11R-2315-07	C16orf89|146556	3575.825
TCGA-KL-8326-01A-11R-2315-07	C16orf90|646174	.9888
TCGA-KL-8326-01A-11R-2315-07	C16orf91|283951	203.1887
TCGA-KL-8326-01A-11R-2315-07	C16orf92|146378	0
TCGA-KL-8326-01A-11R-2315-07	C16orf93|90835	13.8425
TCGA-KL-8326-01A-11R-2315-07	C17orf100|388327	184.4024
TCGA-KL-8326-01A-11R-2315-07	C17orf101|79701	574.4407
[truncated: 18,532 more rows]
