# Supplementary material for: Dysfunctional miRNA-Mediated Regulation in Chromophobe Renal Cell Carcinoma
Source: PLoS One. 2016 Jun 3;11(6):e0156324. doi: 10.1371/journal.pone.0156324 (PMC4892590; doi:10.1371/journal.pone.0156324)
Supplement: S2 File — (ZIP) [file pone.0156324.s002.zip › S2_File mRNA expression profile downloaded from TCGA/case/unc.edu__IlluminaHiSeq_RNASeqV2__TCGA-KL-8327-01A-11R-2315-07__expression_rsem_gene_normalized.txt]

barcode	gene_id	normalized_count
TCGA-KL-8327-01A-11R-2315-07	?|100130426	.9434
TCGA-KL-8327-01A-11R-2315-07	?|100133144	2.8302
TCGA-KL-8327-01A-11R-2315-07	?|100134869	0
TCGA-KL-8327-01A-11R-2315-07	?|10357	47
TCGA-KL-8327-01A-11R-2315-07	?|10431	1095.283
TCGA-KL-8327-01A-11R-2315-07	?|136542	0
TCGA-KL-8327-01A-11R-2315-07	?|155060	607.5472
TCGA-KL-8327-01A-11R-2315-07	?|26823	6.6038
TCGA-KL-8327-01A-11R-2315-07	?|280660	0
TCGA-KL-8327-01A-11R-2315-07	?|317712	0
TCGA-KL-8327-01A-11R-2315-07	?|340602	0
TCGA-KL-8327-01A-11R-2315-07	?|388795	1.8868
TCGA-KL-8327-01A-11R-2315-07	?|390284	3.7736
TCGA-KL-8327-01A-11R-2315-07	?|391343	0
TCGA-KL-8327-01A-11R-2315-07	?|391714	.9434
TCGA-KL-8327-01A-11R-2315-07	?|404770	0
TCGA-KL-8327-01A-11R-2315-07	?|441362	0
TCGA-KL-8327-01A-11R-2315-07	?|442388	0
TCGA-KL-8327-01A-11R-2315-07	?|553137	41.5094
TCGA-KL-8327-01A-11R-2315-07	?|57714	93.3962
TCGA-KL-8327-01A-11R-2315-07	?|645851	4.717
TCGA-KL-8327-01A-11R-2315-07	?|652919	0
TCGA-KL-8327-01A-11R-2315-07	?|653553	1906.6038
TCGA-KL-8327-01A-11R-2315-07	?|728045	0
TCGA-KL-8327-01A-11R-2315-07	?|728603	0
TCGA-KL-8327-01A-11R-2315-07	?|728788	.9434
TCGA-KL-8327-01A-11R-2315-07	?|729884	84.9057
TCGA-KL-8327-01A-11R-2315-07	?|8225	1680.1887
TCGA-KL-8327-01A-11R-2315-07	?|90288	3.7736
TCGA-KL-8327-01A-11R-2315-07	A1BG|1	45.283
TCGA-KL-8327-01A-11R-2315-07	A1CF|29974	.9434
TCGA-KL-8327-01A-11R-2315-07	A2BP1|54715	.9434
TCGA-KL-8327-01A-11R-2315-07	A2LD1|87769	22.5
TCGA-KL-8327-01A-11R-2315-07	A2ML1|144568	0
TCGA-KL-8327-01A-11R-2315-07	A2M|2	5614.5943
TCGA-KL-8327-01A-11R-2315-07	A4GALT|53947	886.7925
TCGA-KL-8327-01A-11R-2315-07	A4GNT|51146	0
TCGA-KL-8327-01A-11R-2315-07	AAA1|404744	0
TCGA-KL-8327-01A-11R-2315-07	AAAS|8086	1354.717
TCGA-KL-8327-01A-11R-2315-07	AACSL|729522	0
TCGA-KL-8327-01A-11R-2315-07	AACS|65985	411.3208
TCGA-KL-8327-01A-11R-2315-07	AADACL2|344752	0
TCGA-KL-8327-01A-11R-2315-07	AADACL3|126767	0
TCGA-KL-8327-01A-11R-2315-07	AADACL4|343066	0
TCGA-KL-8327-01A-11R-2315-07	AADAC|13	0
TCGA-KL-8327-01A-11R-2315-07	AADAT|51166	36.7925
TCGA-KL-8327-01A-11R-2315-07	AAGAB|79719	1364.1509
TCGA-KL-8327-01A-11R-2315-07	AAK1|22848	733.9623
TCGA-KL-8327-01A-11R-2315-07	AAMP|14	1283.9623
TCGA-KL-8327-01A-11R-2315-07	AANAT|15	.9434
TCGA-KL-8327-01A-11R-2315-07	AARS2|57505	562.2358
TCGA-KL-8327-01A-11R-2315-07	AARSD1|80755	779.2453
TCGA-KL-8327-01A-11R-2315-07	AARS|16	2943.3962
TCGA-KL-8327-01A-11R-2315-07	AASDHPPT|60496	630.1887
TCGA-KL-8327-01A-11R-2315-07	AASDH|132949	221.6981
TCGA-KL-8327-01A-11R-2315-07	AASS|10157	476.4151
TCGA-KL-8327-01A-11R-2315-07	AATF|26574	961.3208
TCGA-KL-8327-01A-11R-2315-07	AATK|9625	43.3962
TCGA-KL-8327-01A-11R-2315-07	ABAT|18	255.6604
TCGA-KL-8327-01A-11R-2315-07	ABCA10|10349	72.6415
TCGA-KL-8327-01A-11R-2315-07	ABCA11P|79963	94.3491
TCGA-KL-8327-01A-11R-2315-07	ABCA12|26154	5.6604
TCGA-KL-8327-01A-11R-2315-07	ABCA13|154664	787.7358
TCGA-KL-8327-01A-11R-2315-07	ABCA17P|650655	.9434
TCGA-KL-8327-01A-11R-2315-07	ABCA1|19	865.0283
TCGA-KL-8327-01A-11R-2315-07	ABCA2|20	2766.0377
TCGA-KL-8327-01A-11R-2315-07	ABCA3|21	613.2075
TCGA-KL-8327-01A-11R-2315-07	ABCA4|24	4.717
TCGA-KL-8327-01A-11R-2315-07	ABCA5|23461	2546.2264
TCGA-KL-8327-01A-11R-2315-07	ABCA6|23460	15.0943
TCGA-KL-8327-01A-11R-2315-07	ABCA7|10347	268.8679
TCGA-KL-8327-01A-11R-2315-07	ABCA8|10351	12.2642
TCGA-KL-8327-01A-11R-2315-07	ABCA9|10350	12.2642
TCGA-KL-8327-01A-11R-2315-07	ABCB10|23456	80.1887
TCGA-KL-8327-01A-11R-2315-07	ABCB11|8647	0
TCGA-KL-8327-01A-11R-2315-07	ABCB1|5243	16.9811
TCGA-KL-8327-01A-11R-2315-07	ABCB4|5244	5.6604
TCGA-KL-8327-01A-11R-2315-07	ABCB5|340273	.9434
TCGA-KL-8327-01A-11R-2315-07	ABCB6|10058	132.5943
TCGA-KL-8327-01A-11R-2315-07	ABCB7|22	445.283
TCGA-KL-8327-01A-11R-2315-07	ABCB8|11194	1324.5283
TCGA-KL-8327-01A-11R-2315-07	ABCB9|23457	320.8208
TCGA-KL-8327-01A-11R-2315-07	ABCC10|89845	508.4906
TCGA-KL-8327-01A-11R-2315-07	ABCC11|85320	0
TCGA-KL-8327-01A-11R-2315-07	ABCC12|94160	0
TCGA-KL-8327-01A-11R-2315-07	ABCC13|150000	0
TCGA-KL-8327-01A-11R-2315-07	ABCC1|4363	2558.4906
TCGA-KL-8327-01A-11R-2315-07	ABCC2|1244	5.6604
TCGA-KL-8327-01A-11R-2315-07	ABCC3|8714	73.5849
TCGA-KL-8327-01A-11R-2315-07	ABCC4|10257	225.4717
TCGA-KL-8327-01A-11R-2315-07	ABCC5|10057	6304.717
TCGA-KL-8327-01A-11R-2315-07	ABCC6P1|653190	.9434
TCGA-KL-8327-01A-11R-2315-07	ABCC6P2|730013	2.8302
TCGA-KL-8327-01A-11R-2315-07	ABCC6|368	9.434
TCGA-KL-8327-01A-11R-2315-07	ABCC8|6833	1.8868
TCGA-KL-8327-01A-11R-2315-07	ABCC9|10060	108.4906
TCGA-KL-8327-01A-11R-2315-07	ABCD1|215	921.6981
TCGA-KL-8327-01A-11R-2315-07	ABCD2|225	7.5472
TCGA-KL-8327-01A-11R-2315-07	ABCD3|5825	586.7925
TCGA-KL-8327-01A-11R-2315-07	ABCD4|5826	951.8868
TCGA-KL-8327-01A-11R-2315-07	ABCE1|6059	581.1321
TCGA-KL-8327-01A-11R-2315-07	ABCF1|23	895.283
TCGA-KL-8327-01A-11R-2315-07	ABCF2|10061	1661.3208
TCGA-KL-8327-01A-11R-2315-07	ABCF3|55324	1698.1132
TCGA-KL-8327-01A-11R-2315-07	ABCG1|9619	1509.434
TCGA-KL-8327-01A-11R-2315-07	ABCG2|9429	98.1132
TCGA-KL-8327-01A-11R-2315-07	ABCG4|64137	14.1509
TCGA-KL-8327-01A-11R-2315-07	ABCG5|64240	1.8868
TCGA-KL-8327-01A-11R-2315-07	ABCG8|64241	0
TCGA-KL-8327-01A-11R-2315-07	ABHD10|55347	2833.0189
TCGA-KL-8327-01A-11R-2315-07	ABHD11|83451	5663.2075
TCGA-KL-8327-01A-11R-2315-07	ABHD12B|145447	0
TCGA-KL-8327-01A-11R-2315-07	ABHD12|26090	7647.1698
TCGA-KL-8327-01A-11R-2315-07	ABHD13|84945	198.1132
TCGA-KL-8327-01A-11R-2315-07	ABHD14A|25864	1167.9245
TCGA-KL-8327-01A-11R-2315-07	ABHD14B|84836	5795.283
TCGA-KL-8327-01A-11R-2315-07	ABHD15|116236	162.2642
TCGA-KL-8327-01A-11R-2315-07	ABHD1|84696	2.8302
TCGA-KL-8327-01A-11R-2315-07	ABHD2|11057	3490.566
TCGA-KL-8327-01A-11R-2315-07	ABHD3|171586	1322.6415
TCGA-KL-8327-01A-11R-2315-07	ABHD4|63874	1101.8868
TCGA-KL-8327-01A-11R-2315-07	ABHD5|51099	180.1887
TCGA-KL-8327-01A-11R-2315-07	ABHD6|57406	817.9245
TCGA-KL-8327-01A-11R-2315-07	ABHD8|79575	540.566
TCGA-KL-8327-01A-11R-2315-07	ABI1|10006	458.6509
TCGA-KL-8327-01A-11R-2315-07	ABI2|10152	554.717
TCGA-KL-8327-01A-11R-2315-07	ABI3BP|25890	213.2075
TCGA-KL-8327-01A-11R-2315-07	ABI3|51225	197.1698
TCGA-KL-8327-01A-11R-2315-07	ABL1|25	1621.6981
TCGA-KL-8327-01A-11R-2315-07	ABL2|27	392.4528
TCGA-KL-8327-01A-11R-2315-07	ABLIM1|3983	1361.3208
TCGA-KL-8327-01A-11R-2315-07	ABLIM2|84448	33.9623
TCGA-KL-8327-01A-11R-2315-07	ABLIM3|22885	82.0755
TCGA-KL-8327-01A-11R-2315-07	ABO|28	5.6604
TCGA-KL-8327-01A-11R-2315-07	ABP1|26	118.8679
TCGA-KL-8327-01A-11R-2315-07	ABRA|137735	0
TCGA-KL-8327-01A-11R-2315-07	ABR|29	1258.4906
TCGA-KL-8327-01A-11R-2315-07	ABT1|29777	405.6604
TCGA-KL-8327-01A-11R-2315-07	ABTB1|80325	875.4717
TCGA-KL-8327-01A-11R-2315-07	ABTB2|25841	762.2642
TCGA-KL-8327-01A-11R-2315-07	ACAA1|30	2389.6226
TCGA-KL-8327-01A-11R-2315-07	ACAA2|10449	1998.1132
TCGA-KL-8327-01A-11R-2315-07	ACACA|31	1173.5849
TCGA-KL-8327-01A-11R-2315-07	ACACB|32	6127.3585
TCGA-KL-8327-01A-11R-2315-07	ACAD10|80724	2277.3585
TCGA-KL-8327-01A-11R-2315-07	ACAD11|84129	503.7736
TCGA-KL-8327-01A-11R-2315-07	ACAD8|27034	567.9245
TCGA-KL-8327-01A-11R-2315-07	ACAD9|28976	1107.5472
TCGA-KL-8327-01A-11R-2315-07	ACADL|33	773.5849
TCGA-KL-8327-01A-11R-2315-07	ACADM|34	270.7547
TCGA-KL-8327-01A-11R-2315-07	ACADSB|36	700
TCGA-KL-8327-01A-11R-2315-07	ACADS|35	4168.8679
TCGA-KL-8327-01A-11R-2315-07	ACADVL|37	10261.2925
TCGA-KL-8327-01A-11R-2315-07	ACAN|176	22.6415
TCGA-KL-8327-01A-11R-2315-07	ACAP1|9744	45.283
TCGA-KL-8327-01A-11R-2315-07	ACAP2|23527	490.566
TCGA-KL-8327-01A-11R-2315-07	ACAP3|116983	699.0566
TCGA-KL-8327-01A-11R-2315-07	ACAT1|38	9049.0566
TCGA-KL-8327-01A-11R-2315-07	ACAT2|39	54.9906
TCGA-KL-8327-01A-11R-2315-07	ACBD3|64746	264.1509
TCGA-KL-8327-01A-11R-2315-07	ACBD4|79777	677.3585
TCGA-KL-8327-01A-11R-2315-07	ACBD5|91452	426.4151
TCGA-KL-8327-01A-11R-2315-07	ACBD6|84320	357.5472
TCGA-KL-8327-01A-11R-2315-07	ACBD7|414149	10.3774
TCGA-KL-8327-01A-11R-2315-07	ACCN1|40	36.7925
TCGA-KL-8327-01A-11R-2315-07	ACCN2|41	41.5094
TCGA-KL-8327-01A-11R-2315-07	ACCN3|9311	29.2453
TCGA-KL-8327-01A-11R-2315-07	ACCN4|55515	0
TCGA-KL-8327-01A-11R-2315-07	ACCN5|51802	.9434
TCGA-KL-8327-01A-11R-2315-07	ACCSL|390110	0
TCGA-KL-8327-01A-11R-2315-07	ACCS|84680	795.283
TCGA-KL-8327-01A-11R-2315-07	ACD|65057	687.7358
TCGA-KL-8327-01A-11R-2315-07	ACE2|59272	9.434
TCGA-KL-8327-01A-11R-2315-07	ACER1|125981	0
TCGA-KL-8327-01A-11R-2315-07	ACER2|340485	2.8302
TCGA-KL-8327-01A-11R-2315-07	ACER3|55331	164.1509
TCGA-KL-8327-01A-11R-2315-07	ACE|1636	252.8302
TCGA-KL-8327-01A-11R-2315-07	ACHE|43	21.6981
TCGA-KL-8327-01A-11R-2315-07	ACIN1|22985	5386.7925
TCGA-KL-8327-01A-11R-2315-07	ACLY|47	495.283
TCGA-KL-8327-01A-11R-2315-07	ACMSD|130013	3.7736
TCGA-KL-8327-01A-11R-2315-07	ACN9|57001	44.3396
TCGA-KL-8327-01A-11R-2315-07	ACO1|48	881.1321
TCGA-KL-8327-01A-11R-2315-07	ACO2|50	12438.8019
TCGA-KL-8327-01A-11R-2315-07	ACOT11|26027	833.0189
TCGA-KL-8327-01A-11R-2315-07	ACOT12|134526	0
TCGA-KL-8327-01A-11R-2315-07	ACOT13|55856	791.2736
TCGA-KL-8327-01A-11R-2315-07	ACOT1|641371	2197.1698
TCGA-KL-8327-01A-11R-2315-07	ACOT2|10965	768.8679
TCGA-KL-8327-01A-11R-2315-07	ACOT4|122970	458.4906
TCGA-KL-8327-01A-11R-2315-07	ACOT6|641372	34.9057
TCGA-KL-8327-01A-11R-2315-07	ACOT7|11332	219.8113
TCGA-KL-8327-01A-11R-2315-07	ACOT8|10005	1374.0094
TCGA-KL-8327-01A-11R-2315-07	ACOT9|23597	397.1698
TCGA-KL-8327-01A-11R-2315-07	ACOX1|51	1037.7358
TCGA-KL-8327-01A-11R-2315-07	ACOX2|8309	27.3585
TCGA-KL-8327-01A-11R-2315-07	ACOX3|8310	292.4528
TCGA-KL-8327-01A-11R-2315-07	ACOXL|55289	20.7547
TCGA-KL-8327-01A-11R-2315-07	ACP1|52	626.4151
TCGA-KL-8327-01A-11R-2315-07	ACP2|53	759.434
TCGA-KL-8327-01A-11R-2315-07	ACP5|54	1950
TCGA-KL-8327-01A-11R-2315-07	ACP6|51205	402.8302
TCGA-KL-8327-01A-11R-2315-07	ACPL2|92370	149.0566
TCGA-KL-8327-01A-11R-2315-07	ACPP|55	29.2453
TCGA-KL-8327-01A-11R-2315-07	ACPT|93650	0
TCGA-KL-8327-01A-11R-2315-07	ACRBP|84519	2.8302
TCGA-KL-8327-01A-11R-2315-07	ACRC|93953	14.1509
TCGA-KL-8327-01A-11R-2315-07	ACRV1|56	3.7736
TCGA-KL-8327-01A-11R-2315-07	ACR|49	5.6604
TCGA-KL-8327-01A-11R-2315-07	ACSBG1|23205	1.8868
TCGA-KL-8327-01A-11R-2315-07	ACSBG2|81616	.9434
TCGA-KL-8327-01A-11R-2315-07	ACSF2|80221	187.7358
TCGA-KL-8327-01A-11R-2315-07	ACSF3|197322	657.5472
TCGA-KL-8327-01A-11R-2315-07	ACSL1|2180	5505.6604
TCGA-KL-8327-01A-11R-2315-07	ACSL3|2181	976.4151
TCGA-KL-8327-01A-11R-2315-07	ACSL4|2182	1068.8679
TCGA-KL-8327-01A-11R-2315-07	ACSL5|51703	419.8113
TCGA-KL-8327-01A-11R-2315-07	ACSL6|23305	3.7736
TCGA-KL-8327-01A-11R-2315-07	ACSM1|116285	6.6038
TCGA-KL-8327-01A-11R-2315-07	ACSM2A|123876	20.7547
TCGA-KL-8327-01A-11R-2315-07	ACSM2B|348158	12.2642
TCGA-KL-8327-01A-11R-2315-07	ACSM3|6296	568.0472
TCGA-KL-8327-01A-11R-2315-07	ACSM4|341392	0
TCGA-KL-8327-01A-11R-2315-07	ACSM5|54988	9.434
TCGA-KL-8327-01A-11R-2315-07	ACSS1|84532	6857.5472
TCGA-KL-8327-01A-11R-2315-07	ACSS2|55902	1673.5849
TCGA-KL-8327-01A-11R-2315-07	ACSS3|79611	980.1887
TCGA-KL-8327-01A-11R-2315-07	ACTA1|58	0
TCGA-KL-8327-01A-11R-2315-07	ACTA2|59	1848.2925
TCGA-KL-8327-01A-11R-2315-07	ACTBL2|345651	0
TCGA-KL-8327-01A-11R-2315-07	ACTB|60	74070.7547
TCGA-KL-8327-01A-11R-2315-07	ACTC1|70	159.434
TCGA-KL-8327-01A-11R-2315-07	ACTG1|71	18585.8491
TCGA-KL-8327-01A-11R-2315-07	ACTG2|72	77.3585
TCGA-KL-8327-01A-11R-2315-07	ACTL6A|86	292.4528
TCGA-KL-8327-01A-11R-2315-07	ACTL6B|51412	0
TCGA-KL-8327-01A-11R-2315-07	ACTL7A|10881	0
TCGA-KL-8327-01A-11R-2315-07	ACTL7B|10880	1.8868
TCGA-KL-8327-01A-11R-2315-07	ACTL8|81569	0
TCGA-KL-8327-01A-11R-2315-07	ACTL9|284382	0
TCGA-KL-8327-01A-11R-2315-07	ACTN1|87	423.5849
TCGA-KL-8327-01A-11R-2315-07	ACTN2|88	31.1321
TCGA-KL-8327-01A-11R-2315-07	ACTN3|89	0
TCGA-KL-8327-01A-11R-2315-07	ACTN4|81	10527.0849
TCGA-KL-8327-01A-11R-2315-07	ACTR10|55860	693.3962
TCGA-KL-8327-01A-11R-2315-07	ACTR1A|10121	2450.9434
TCGA-KL-8327-01A-11R-2315-07	ACTR1B|10120	1032.0755
TCGA-KL-8327-01A-11R-2315-07	ACTR2|10097	1515.0943
TCGA-KL-8327-01A-11R-2315-07	ACTR3B|57180	269.8113
TCGA-KL-8327-01A-11R-2315-07	ACTR3C|653857	89.6226
TCGA-KL-8327-01A-11R-2315-07	ACTR3|10096	1302.8302
TCGA-KL-8327-01A-11R-2315-07	ACTR5|79913	269.8113
TCGA-KL-8327-01A-11R-2315-07	ACTR6|64431	250
TCGA-KL-8327-01A-11R-2315-07	ACTR8|93973	448.1132
TCGA-KL-8327-01A-11R-2315-07	ACTRT1|139741	0
TCGA-KL-8327-01A-11R-2315-07	ACTRT2|140625	0
TCGA-KL-8327-01A-11R-2315-07	ACVR1B|91	3493.3962
TCGA-KL-8327-01A-11R-2315-07	ACVR1C|130399	32.0755
TCGA-KL-8327-01A-11R-2315-07	ACVR1|90	343.3962
TCGA-KL-8327-01A-11R-2315-07	ACVR2A|92	204.717
TCGA-KL-8327-01A-11R-2315-07	ACVR2B|93	215.0943
TCGA-KL-8327-01A-11R-2315-07	ACVRL1|94	622.6415
TCGA-KL-8327-01A-11R-2315-07	ACY1|95	1179.2453
TCGA-KL-8327-01A-11R-2315-07	ACY3|91703	9.434
TCGA-KL-8327-01A-11R-2315-07	ACYP1|97	89.6226
TCGA-KL-8327-01A-11R-2315-07	ACYP2|98	199.0566
TCGA-KL-8327-01A-11R-2315-07	ADAD1|132612	0
TCGA-KL-8327-01A-11R-2315-07	ADAD2|161931	5.6604
TCGA-KL-8327-01A-11R-2315-07	ADAL|161823	468.8679
TCGA-KL-8327-01A-11R-2315-07	ADAM10|102	266.9811
TCGA-KL-8327-01A-11R-2315-07	ADAM11|4185	5.6604
TCGA-KL-8327-01A-11R-2315-07	ADAM12|8038	4.717
TCGA-KL-8327-01A-11R-2315-07	ADAM15|8751	999.0566
TCGA-KL-8327-01A-11R-2315-07	ADAM17|6868	72.6415
TCGA-KL-8327-01A-11R-2315-07	ADAM18|8749	0
TCGA-KL-8327-01A-11R-2315-07	ADAM19|8728	37.7358
TCGA-KL-8327-01A-11R-2315-07	ADAM20|8748	3.7736
TCGA-KL-8327-01A-11R-2315-07	ADAM21P1|145241	0
TCGA-KL-8327-01A-11R-2315-07	ADAM21|8747	1.8868
TCGA-KL-8327-01A-11R-2315-07	ADAM22|53616	111.3208
TCGA-KL-8327-01A-11R-2315-07	ADAM23|8745	.9434
TCGA-KL-8327-01A-11R-2315-07	ADAM28|10863	9.434
TCGA-KL-8327-01A-11R-2315-07	ADAM29|11086	0
TCGA-KL-8327-01A-11R-2315-07	ADAM2|2515	6.6038
TCGA-KL-8327-01A-11R-2315-07	ADAM30|11085	0
TCGA-KL-8327-01A-11R-2315-07	ADAM32|203102	20.7547
TCGA-KL-8327-01A-11R-2315-07	ADAM33|80332	18.8679
TCGA-KL-8327-01A-11R-2315-07	ADAM3A|1587	0
TCGA-KL-8327-01A-11R-2315-07	ADAM5P|255926	0
TCGA-KL-8327-01A-11R-2315-07	ADAM6|8755	509.6132
TCGA-KL-8327-01A-11R-2315-07	ADAM7|8756	0
TCGA-KL-8327-01A-11R-2315-07	ADAM8|101	92.4528
TCGA-KL-8327-01A-11R-2315-07	ADAM9|8754	303.7736
TCGA-KL-8327-01A-11R-2315-07	ADAMDEC1|27299	4.717
TCGA-KL-8327-01A-11R-2315-07	ADAMTS10|81794	104.717
TCGA-KL-8327-01A-11R-2315-07	ADAMTS12|81792	3.7736
TCGA-KL-8327-01A-11R-2315-07	ADAMTS13|11093	388.6792
TCGA-KL-8327-01A-11R-2315-07	ADAMTS14|140766	8.4906
TCGA-KL-8327-01A-11R-2315-07	ADAMTS15|170689	1.8868
TCGA-KL-8327-01A-11R-2315-07	ADAMTS16|170690	414.1509
TCGA-KL-8327-01A-11R-2315-07	ADAMTS17|170691	754.717
TCGA-KL-8327-01A-11R-2315-07	ADAMTS18|170692	7.5472
TCGA-KL-8327-01A-11R-2315-07	ADAMTS19|171019	19.8113
TCGA-KL-8327-01A-11R-2315-07	ADAMTS1|9510	595.283
TCGA-KL-8327-01A-11R-2315-07	ADAMTS20|80070	.9434
TCGA-KL-8327-01A-11R-2315-07	ADAMTS2|9509	9.434
TCGA-KL-8327-01A-11R-2315-07	ADAMTS3|9508	403.7736
TCGA-KL-8327-01A-11R-2315-07	ADAMTS4|9507	632.0755
TCGA-KL-8327-01A-11R-2315-07	ADAMTS5|11096	128.3019
TCGA-KL-8327-01A-11R-2315-07	ADAMTS6|11174	17.9245
TCGA-KL-8327-01A-11R-2315-07	ADAMTS7|11173	59.434
TCGA-KL-8327-01A-11R-2315-07	ADAMTS8|11095	8.4906
TCGA-KL-8327-01A-11R-2315-07	ADAMTS9|56999	114.1509
TCGA-KL-8327-01A-11R-2315-07	ADAMTSL1|92949	2260.3774
TCGA-KL-8327-01A-11R-2315-07	ADAMTSL2|9719	261.3208
TCGA-KL-8327-01A-11R-2315-07	ADAMTSL3|57188	7.5472
TCGA-KL-8327-01A-11R-2315-07	ADAMTSL4|54507	49.0566
TCGA-KL-8327-01A-11R-2315-07	ADAMTSL5|339366	3.7736
TCGA-KL-8327-01A-11R-2315-07	ADAP1|11033	2218
TCGA-KL-8327-01A-11R-2315-07	ADAP2|55803	109.434
TCGA-KL-8327-01A-11R-2315-07	ADARB1|104	266.9811
TCGA-KL-8327-01A-11R-2315-07	ADARB2|105	0
TCGA-KL-8327-01A-11R-2315-07	ADAR|103	3061.3208
TCGA-KL-8327-01A-11R-2315-07	ADAT1|23536	134.9057
TCGA-KL-8327-01A-11R-2315-07	ADAT2|134637	47.1698
TCGA-KL-8327-01A-11R-2315-07	ADAT3|113179	131.1321
TCGA-KL-8327-01A-11R-2315-07	ADA|100	42.4528
TCGA-KL-8327-01A-11R-2315-07	ADCK1|57143	560.3774
TCGA-KL-8327-01A-11R-2315-07	ADCK2|90956	1033.9623
TCGA-KL-8327-01A-11R-2315-07	ADCK4|79934	793.3962
TCGA-KL-8327-01A-11R-2315-07	ADCK5|203054	489.6226
TCGA-KL-8327-01A-11R-2315-07	ADCY10|55811	2.8302
TCGA-KL-8327-01A-11R-2315-07	ADCY1|107	1469.8113
TCGA-KL-8327-01A-11R-2315-07	ADCY2|108	0
TCGA-KL-8327-01A-11R-2315-07	ADCY3|109	200.2453
TCGA-KL-8327-01A-11R-2315-07	ADCY4|196883	403.7736
TCGA-KL-8327-01A-11R-2315-07	ADCY5|111	12.2642
TCGA-KL-8327-01A-11R-2315-07	ADCY6|112	1782.0755
TCGA-KL-8327-01A-11R-2315-07	ADCY7|113	197.1698
TCGA-KL-8327-01A-11R-2315-07	ADCY8|114	1.8868
TCGA-KL-8327-01A-11R-2315-07	ADCY9|115	454.717
TCGA-KL-8327-01A-11R-2315-07	ADCYAP1R1|117	.9434
TCGA-KL-8327-01A-11R-2315-07	ADCYAP1|116	351.8868
TCGA-KL-8327-01A-11R-2315-07	ADC|113451	57.5472
TCGA-KL-8327-01A-11R-2315-07	ADD1|118	4333.0189
TCGA-KL-8327-01A-11R-2315-07	ADD2|119	5.6604
TCGA-KL-8327-01A-11R-2315-07	ADD3|120	1245.283
TCGA-KL-8327-01A-11R-2315-07	ADH1A|124	.9434
TCGA-KL-8327-01A-11R-2315-07	ADH1B|125	50
TCGA-KL-8327-01A-11R-2315-07	ADH1C|126	22.6415
TCGA-KL-8327-01A-11R-2315-07	ADH4|127	.9434
TCGA-KL-8327-01A-11R-2315-07	ADH5|128	1742.4528
TCGA-KL-8327-01A-11R-2315-07	ADH6|130	4.717
TCGA-KL-8327-01A-11R-2315-07	ADH7|131	0
TCGA-KL-8327-01A-11R-2315-07	ADHFE1|137872	420.7547
TCGA-KL-8327-01A-11R-2315-07	ADI1|55256	625.4717
TCGA-KL-8327-01A-11R-2315-07	ADIG|149685	0
TCGA-KL-8327-01A-11R-2315-07	ADIPOQ|9370	2.8302
TCGA-KL-8327-01A-11R-2315-07	ADIPOR1|51094	1416.0377
TCGA-KL-8327-01A-11R-2315-07	ADIPOR2|79602	3487.7358
TCGA-KL-8327-01A-11R-2315-07	ADK|132	222.6415
TCGA-KL-8327-01A-11R-2315-07	ADM2|79924	204.717
TCGA-KL-8327-01A-11R-2315-07	ADM|133	1182.0755
TCGA-KL-8327-01A-11R-2315-07	ADNP2|22850	914.1509
TCGA-KL-8327-01A-11R-2315-07	ADNP|23394	1885.8491
TCGA-KL-8327-01A-11R-2315-07	ADORA1|134	38.6792
TCGA-KL-8327-01A-11R-2315-07	ADORA2A|135	99.0566
TCGA-KL-8327-01A-11R-2315-07	ADORA2B|136	1.8868
TCGA-KL-8327-01A-11R-2315-07	ADORA3|140	33.0189
TCGA-KL-8327-01A-11R-2315-07	ADO|84890	284.9057
TCGA-KL-8327-01A-11R-2315-07	ADPGK|83440	1833.0189
TCGA-KL-8327-01A-11R-2315-07	ADPRHL1|113622	31.1321
TCGA-KL-8327-01A-11R-2315-07	ADPRHL2|54936	839.6226
TCGA-KL-8327-01A-11R-2315-07	ADPRH|141	263.2075
TCGA-KL-8327-01A-11R-2315-07	ADRA1A|148	0
TCGA-KL-8327-01A-11R-2315-07	ADRA1B|147	17.9245
TCGA-KL-8327-01A-11R-2315-07	ADRA1D|146	4.717
TCGA-KL-8327-01A-11R-2315-07	ADRA2A|150	6.6038
TCGA-KL-8327-01A-11R-2315-07	ADRA2B|151	152.8302
TCGA-KL-8327-01A-11R-2315-07	ADRA2C|152	52.8302
TCGA-KL-8327-01A-11R-2315-07	ADRB1|153	414.1509
TCGA-KL-8327-01A-11R-2315-07	ADRB2|154	416.0377
TCGA-KL-8327-01A-11R-2315-07	ADRB3|155	0
TCGA-KL-8327-01A-11R-2315-07	ADRBK1|156	2043.3962
TCGA-KL-8327-01A-11R-2315-07	ADRBK2|157	233.0189
TCGA-KL-8327-01A-11R-2315-07	ADRM1|11047	5744.3396
TCGA-KL-8327-01A-11R-2315-07	ADSL|158	694.3396
TCGA-KL-8327-01A-11R-2315-07	ADSSL1|122622	614.1509
TCGA-KL-8327-01A-11R-2315-07	ADSS|159	398.1132
TCGA-KL-8327-01A-11R-2315-07	AEBP1|165	450
TCGA-KL-8327-01A-11R-2315-07	AEBP2|121536	752.8302
TCGA-KL-8327-01A-11R-2315-07	AEN|64782	910.3774
TCGA-KL-8327-01A-11R-2315-07	AES|166	36516.9811
TCGA-KL-8327-01A-11R-2315-07	AFAP1L1|134265	3864.1509
TCGA-KL-8327-01A-11R-2315-07	AFAP1L2|84632	101.8868
TCGA-KL-8327-01A-11R-2315-07	AFAP1|60312	88.6792
TCGA-KL-8327-01A-11R-2315-07	AFARP1|246182	0
TCGA-KL-8327-01A-11R-2315-07	AFF1|4299	2202.8302
TCGA-KL-8327-01A-11R-2315-07	AFF2|2334	4.717
TCGA-KL-8327-01A-11R-2315-07	AFF3|3899	4.717
TCGA-KL-8327-01A-11R-2315-07	AFF4|27125	1600
TCGA-KL-8327-01A-11R-2315-07	AFG3L1|172	851.8868
TCGA-KL-8327-01A-11R-2315-07	AFG3L2|10939	2485.8679
TCGA-KL-8327-01A-11R-2315-07	AFMID|125061	65.0943
TCGA-KL-8327-01A-11R-2315-07	AFM|173	2.8302
TCGA-KL-8327-01A-11R-2315-07	AFP|174	0
TCGA-KL-8327-01A-11R-2315-07	AFTPH|54812	764.1509
TCGA-KL-8327-01A-11R-2315-07	AG2|387763	675.4717
TCGA-KL-8327-01A-11R-2315-07	AGAP11|119385	32.0849
TCGA-KL-8327-01A-11R-2315-07	AGAP1|116987	78.3019
TCGA-KL-8327-01A-11R-2315-07	AGAP2|116986	193.4623
TCGA-KL-8327-01A-11R-2315-07	AGAP3|116988	1087.7358
TCGA-KL-8327-01A-11R-2315-07	AGAP4|119016	507.5472
TCGA-KL-8327-01A-11R-2315-07	AGAP5|729092	44.3396
TCGA-KL-8327-01A-11R-2315-07	AGAP6|414189	309.434
TCGA-KL-8327-01A-11R-2315-07	AGAP7|653268	24.5283
TCGA-KL-8327-01A-11R-2315-07	AGAP8|728404	53.7736
TCGA-KL-8327-01A-11R-2315-07	AGA|175	316.0377
TCGA-KL-8327-01A-11R-2315-07	AGBL1|123624	0
TCGA-KL-8327-01A-11R-2315-07	AGBL2|79841	16.0377
TCGA-KL-8327-01A-11R-2315-07	AGBL3|340351	1.8868
TCGA-KL-8327-01A-11R-2315-07	AGBL4|84871	.9434
TCGA-KL-8327-01A-11R-2315-07	AGBL5|60509	395.3019
TCGA-KL-8327-01A-11R-2315-07	AGER|177	231.1321
TCGA-KL-8327-01A-11R-2315-07	AGFG1|3267	614.1509
TCGA-KL-8327-01A-11R-2315-07	AGFG2|3268	878.3019
TCGA-KL-8327-01A-11R-2315-07	AGGF1|55109	809.434
TCGA-KL-8327-01A-11R-2315-07	AGK|55750	748.1132
TCGA-KL-8327-01A-11R-2315-07	AGL|178	712.2642
TCGA-KL-8327-01A-11R-2315-07	AGMAT|79814	23.5849
TCGA-KL-8327-01A-11R-2315-07	AGPAT1|10554	1347.283
TCGA-KL-8327-01A-11R-2315-07	AGPAT2|10555	13542.4528
TCGA-KL-8327-01A-11R-2315-07	AGPAT3|56894	2344.3396
TCGA-KL-8327-01A-11R-2315-07	AGPAT4|56895	46.2264
TCGA-KL-8327-01A-11R-2315-07	AGPAT5|55326	213.2075
TCGA-KL-8327-01A-11R-2315-07	AGPAT6|137964	3254.717
TCGA-KL-8327-01A-11R-2315-07	AGPAT9|84803	2352.8302
TCGA-KL-8327-01A-11R-2315-07	AGPHD1|123688	14.1509
TCGA-KL-8327-01A-11R-2315-07	AGPS|8540	321.6981
TCGA-KL-8327-01A-11R-2315-07	AGR2|10551	35.8491
TCGA-KL-8327-01A-11R-2315-07	AGR3|155465	1.8868
TCGA-KL-8327-01A-11R-2315-07	AGRN|375790	2445.283
TCGA-KL-8327-01A-11R-2315-07	AGRP|181	7.5472
TCGA-KL-8327-01A-11R-2315-07	AGTPBP1|23287	233.9623
TCGA-KL-8327-01A-11R-2315-07	AGTR1|185	193.3962
TCGA-KL-8327-01A-11R-2315-07	AGTR2|186	0
TCGA-KL-8327-01A-11R-2315-07	AGTRAP|57085	624.5283
TCGA-KL-8327-01A-11R-2315-07	AGT|183	49.0566
TCGA-KL-8327-01A-11R-2315-07	AGXT2L1|64850	2.8302
TCGA-KL-8327-01A-11R-2315-07	AGXT2L2|85007	997.0849
TCGA-KL-8327-01A-11R-2315-07	AGXT2|64902	18.8679
TCGA-KL-8327-01A-11R-2315-07	AGXT|189	.9434
TCGA-KL-8327-01A-11R-2315-07	AHCTF1|25909	615.0943
TCGA-KL-8327-01A-11R-2315-07	AHCYL1|10768	1998.1132
TCGA-KL-8327-01A-11R-2315-07	AHCYL2|23382	2180.1887
TCGA-KL-8327-01A-11R-2315-07	AHCY|191	2826.4151
TCGA-KL-8327-01A-11R-2315-07	AHDC1|27245	618.8679
TCGA-KL-8327-01A-11R-2315-07	AHI1|54806	149.0566
TCGA-KL-8327-01A-11R-2315-07	AHNAK2|113146	21.6981
TCGA-KL-8327-01A-11R-2315-07	AHNAK|79026	19768.8679
TCGA-KL-8327-01A-11R-2315-07	AHRR|57491	38.6792
TCGA-KL-8327-01A-11R-2315-07	AHR|196	731.1321
TCGA-KL-8327-01A-11R-2315-07	AHSA1|10598	2990.566
TCGA-KL-8327-01A-11R-2315-07	AHSA2|130872	895.283
TCGA-KL-8327-01A-11R-2315-07	AHSG|197	0
TCGA-KL-8327-01A-11R-2315-07	AHSP|51327	0
TCGA-KL-8327-01A-11R-2315-07	AICDA|57379	0
TCGA-KL-8327-01A-11R-2315-07	AIDA|64853	573.5849
TCGA-KL-8327-01A-11R-2315-07	AIF1L|83543	3968.8679
TCGA-KL-8327-01A-11R-2315-07	AIF1|199	158.4906
TCGA-KL-8327-01A-11R-2315-07	AIFM1|9131	3029.2453
TCGA-KL-8327-01A-11R-2315-07	AIFM2|84883	1143.3962
TCGA-KL-8327-01A-11R-2315-07	AIFM3|150209	385.1321
TCGA-KL-8327-01A-11R-2315-07	AIG1|51390	334.9057
TCGA-KL-8327-01A-11R-2315-07	AIM1L|55057	.9434
TCGA-KL-8327-01A-11R-2315-07	AIM1|202	785.8491
TCGA-KL-8327-01A-11R-2315-07	AIM2|9447	2.8302
TCGA-KL-8327-01A-11R-2315-07	AIMP1|9255	1176.7642
TCGA-KL-8327-01A-11R-2315-07	AIMP2|7965	631.6604
TCGA-KL-8327-01A-11R-2315-07	AIPL1|23746	0
TCGA-KL-8327-01A-11R-2315-07	AIP|9049	3508.4906
TCGA-KL-8327-01A-11R-2315-07	AIRE|326	0
TCGA-KL-8327-01A-11R-2315-07	AJAP1|55966	11.3208
TCGA-KL-8327-01A-11R-2315-07	AK1|203	2143.3962
TCGA-KL-8327-01A-11R-2315-07	AK2|204	2247.1698
TCGA-KL-8327-01A-11R-2315-07	AK3L1|205	26.4151
TCGA-KL-8327-01A-11R-2315-07	AK3|50808	2923.5849
TCGA-KL-8327-01A-11R-2315-07	AK5|26289	2.8302
TCGA-KL-8327-01A-11R-2315-07	AK7|122481	9.434
TCGA-KL-8327-01A-11R-2315-07	AKAP10|11216	126.4151
TCGA-KL-8327-01A-11R-2315-07	AKAP11|11215	403.7736
TCGA-KL-8327-01A-11R-2315-07	AKAP12|9590	170.7547
TCGA-KL-8327-01A-11R-2315-07	AKAP13|11214	2343.3962
TCGA-KL-8327-01A-11R-2315-07	AKAP14|158798	0
TCGA-KL-8327-01A-11R-2315-07	AKAP1|8165	1675.4717
TCGA-KL-8327-01A-11R-2315-07	AKAP2|11217	334.5755
TCGA-KL-8327-01A-11R-2315-07	AKAP3|10566	78.3019
TCGA-KL-8327-01A-11R-2315-07	AKAP4|8852	0
TCGA-KL-8327-01A-11R-2315-07	AKAP5|9495	17.9245
TCGA-KL-8327-01A-11R-2315-07	AKAP6|9472	715.0943
TCGA-KL-8327-01A-11R-2315-07	AKAP7|9465	148.1132
TCGA-KL-8327-01A-11R-2315-07	AKAP8L|26993	2606.6038
TCGA-KL-8327-01A-11R-2315-07	AKAP8|10270	646.2264
TCGA-KL-8327-01A-11R-2315-07	AKAP9|10142	1496.2264
TCGA-KL-8327-01A-11R-2315-07	AKD1|221264	182.0755
TCGA-KL-8327-01A-11R-2315-07	AKIRIN1|79647	520.7547
TCGA-KL-8327-01A-11R-2315-07	AKIRIN2|55122	787.7358
TCGA-KL-8327-01A-11R-2315-07	AKNAD1|254268	31.1321
TCGA-KL-8327-01A-11R-2315-07	AKNA|80709	729.2453
TCGA-KL-8327-01A-11R-2315-07	AKR1A1|10327	1111.3208
TCGA-KL-8327-01A-11R-2315-07	AKR1B10|57016	0
TCGA-KL-8327-01A-11R-2315-07	AKR1B15|441282	0
TCGA-KL-8327-01A-11R-2315-07	AKR1B1|231	3333.0189
TCGA-KL-8327-01A-11R-2315-07	AKR1C1|1645	2508.4906
TCGA-KL-8327-01A-11R-2315-07	AKR1C2|1646	45.283
TCGA-KL-8327-01A-11R-2315-07	AKR1C3|8644	112.2642
TCGA-KL-8327-01A-11R-2315-07	AKR1C4|1109	0
TCGA-KL-8327-01A-11R-2315-07	AKR1CL1|340811	0
TCGA-KL-8327-01A-11R-2315-07	AKR1D1|6718	1.8868
TCGA-KL-8327-01A-11R-2315-07	AKR1E2|83592	20.7547
TCGA-KL-8327-01A-11R-2315-07	AKR7A2|8574	497.1698
TCGA-KL-8327-01A-11R-2315-07	AKR7A3|22977	120.7547
TCGA-KL-8327-01A-11R-2315-07	AKR7L|246181	22.6415
TCGA-KL-8327-01A-11R-2315-07	AKT1S1|84335	1667.9245
TCGA-KL-8327-01A-11R-2315-07	AKT1|207	8537.7358
TCGA-KL-8327-01A-11R-2315-07	AKT2|208	3414.1509
TCGA-KL-8327-01A-11R-2315-07	AKT3|10000	544.3396
TCGA-KL-8327-01A-11R-2315-07	AKTIP|64400	774.3019
TCGA-KL-8327-01A-11R-2315-07	ALAD|210	800
TCGA-KL-8327-01A-11R-2315-07	ALAS1|211	1199.0566
TCGA-KL-8327-01A-11R-2315-07	ALAS2|212	5.6604
TCGA-KL-8327-01A-11R-2315-07	ALB|213	50
TCGA-KL-8327-01A-11R-2315-07	ALCAM|214	1423.5849
TCGA-KL-8327-01A-11R-2315-07	ALDH16A1|126133	617.9245
TCGA-KL-8327-01A-11R-2315-07	ALDH18A1|5832	403.7736
TCGA-KL-8327-01A-11R-2315-07	ALDH1A1|216	5494.3396
TCGA-KL-8327-01A-11R-2315-07	ALDH1A2|8854	2042.4528
TCGA-KL-8327-01A-11R-2315-07	ALDH1A3|220	18.8208
TCGA-KL-8327-01A-11R-2315-07	ALDH1B1|219	578.3019
TCGA-KL-8327-01A-11R-2315-07	ALDH1L1|10840	1622.6415
TCGA-KL-8327-01A-11R-2315-07	ALDH1L2|160428	5.6604
TCGA-KL-8327-01A-11R-2315-07	ALDH2|217	4231.1321
TCGA-KL-8327-01A-11R-2315-07	ALDH3A1|218	66.0377
TCGA-KL-8327-01A-11R-2315-07	ALDH3A2|224	1133.0189
TCGA-KL-8327-01A-11R-2315-07	ALDH3B1|221	77.3585
TCGA-KL-8327-01A-11R-2315-07	ALDH3B2|222	2.8302
TCGA-KL-8327-01A-11R-2315-07	ALDH4A1|8659	615.0943
TCGA-KL-8327-01A-11R-2315-07	ALDH5A1|7915	473.5849
TCGA-KL-8327-01A-11R-2315-07	ALDH6A1|4329	365.3396
TCGA-KL-8327-01A-11R-2315-07	ALDH7A1|501	1672.6415
TCGA-KL-8327-01A-11R-2315-07	ALDH8A1|64577	41.5094
TCGA-KL-8327-01A-11R-2315-07	ALDH9A1|223	920.7547
TCGA-KL-8327-01A-11R-2315-07	ALDOA|226	65516.0377
TCGA-KL-8327-01A-11R-2315-07	ALDOB|229	534.9057
TCGA-KL-8327-01A-11R-2315-07	ALDOC|230	172.6415
TCGA-KL-8327-01A-11R-2315-07	ALG10B|144245	296.2264
TCGA-KL-8327-01A-11R-2315-07	ALG10|84920	26.4151
TCGA-KL-8327-01A-11R-2315-07	ALG11|440138	13.2075
TCGA-KL-8327-01A-11R-2315-07	ALG12|79087	1516.0377
TCGA-KL-8327-01A-11R-2315-07	ALG13|79868	600.9434
TCGA-KL-8327-01A-11R-2315-07	ALG14|199857	125.4717
TCGA-KL-8327-01A-11R-2315-07	ALG1L2|644974	0
TCGA-KL-8327-01A-11R-2315-07	ALG1L|200810	1.4717
TCGA-KL-8327-01A-11R-2315-07	ALG1|56052	662.3868
TCGA-KL-8327-01A-11R-2315-07	ALG2|85365	1479.2453
TCGA-KL-8327-01A-11R-2315-07	ALG3|10195	1149.0566
TCGA-KL-8327-01A-11R-2315-07	ALG5|29880	307.5472
TCGA-KL-8327-01A-11R-2315-07	ALG6|29929	77.3585
TCGA-KL-8327-01A-11R-2315-07	ALG8|79053	730.1887
TCGA-KL-8327-01A-11R-2315-07	ALG9|79796	664.1509
TCGA-KL-8327-01A-11R-2315-07	ALKBH1|8846	230.1887
TCGA-KL-8327-01A-11R-2315-07	ALKBH2|121642	285.8491
TCGA-KL-8327-01A-11R-2315-07	ALKBH3|221120	366.9811
TCGA-KL-8327-01A-11R-2315-07	ALKBH4|54784	868.934
TCGA-KL-8327-01A-11R-2315-07	ALKBH5|54890	2185.6509
TCGA-KL-8327-01A-11R-2315-07	ALKBH6|84964	461.3208
TCGA-KL-8327-01A-11R-2315-07	ALKBH7|84266	2086.7925
TCGA-KL-8327-01A-11R-2315-07	ALKBH8|91801	97.1698
TCGA-KL-8327-01A-11R-2315-07	ALK|238	5.6604
TCGA-KL-8327-01A-11R-2315-07	ALLC|55821	0
TCGA-KL-8327-01A-11R-2315-07	ALMS1P|200420	22.6415
TCGA-KL-8327-01A-11R-2315-07	ALMS1|7840	488.6792
TCGA-KL-8327-01A-11R-2315-07	ALOX12B|242	0
TCGA-KL-8327-01A-11R-2315-07	ALOX12P2|245	226.4151
TCGA-KL-8327-01A-11R-2315-07	ALOX12|239	8.4906
TCGA-KL-8327-01A-11R-2315-07	ALOX15B|247	4.717
TCGA-KL-8327-01A-11R-2315-07	ALOX15|246	0
TCGA-KL-8327-01A-11R-2315-07	ALOX5AP|241	46.2264
TCGA-KL-8327-01A-11R-2315-07	ALOX5|240	31.1321
TCGA-KL-8327-01A-11R-2315-07	ALOXE3|59344	0
TCGA-KL-8327-01A-11R-2315-07	ALPI|248	0
TCGA-KL-8327-01A-11R-2315-07	ALPK1|80216	471.6981
TCGA-KL-8327-01A-11R-2315-07	ALPK2|115701	2.8302
TCGA-KL-8327-01A-11R-2315-07	ALPK3|57538	4130.1887
TCGA-KL-8327-01A-11R-2315-07	ALPL|249	460.3774
TCGA-KL-8327-01A-11R-2315-07	ALPPL2|251	0
TCGA-KL-8327-01A-11R-2315-07	ALPP|250	0
TCGA-KL-8327-01A-11R-2315-07	ALS2CL|259173	2259.434
TCGA-KL-8327-01A-11R-2315-07	ALS2CR11|151254	.9434
TCGA-KL-8327-01A-11R-2315-07	ALS2CR12|130540	4.717
TCGA-KL-8327-01A-11R-2315-07	ALS2CR4|65062	120.7547
TCGA-KL-8327-01A-11R-2315-07	ALS2CR8|79800	151.8868
TCGA-KL-8327-01A-11R-2315-07	ALS2|57679	276.4151
TCGA-KL-8327-01A-11R-2315-07	ALX1|8092	0
TCGA-KL-8327-01A-11R-2315-07	ALX3|257	7.5472
TCGA-KL-8327-01A-11R-2315-07	ALX4|60529	0
TCGA-KL-8327-01A-11R-2315-07	AMAC1L2|83650	12.2642
TCGA-KL-8327-01A-11R-2315-07	AMAC1L3|643664	0
TCGA-KL-8327-01A-11R-2315-07	AMAC1|146861	0
TCGA-KL-8327-01A-11R-2315-07	AMACR|23600	269.8113
TCGA-KL-8327-01A-11R-2315-07	AMBN|258	2.8302
TCGA-KL-8327-01A-11R-2315-07	AMBP|259	3.7736
TCGA-KL-8327-01A-11R-2315-07	AMBRA1|55626	681.1321
TCGA-KL-8327-01A-11R-2315-07	AMD1|262	1348.1132
TCGA-KL-8327-01A-11R-2315-07	AMDHD1|144193	14.1509
TCGA-KL-8327-01A-11R-2315-07	AMDHD2|51005	630.1887
TCGA-KL-8327-01A-11R-2315-07	AMELX|265	.9434
TCGA-KL-8327-01A-11R-2315-07	AMELY|266	0
TCGA-KL-8327-01A-11R-2315-07	AMFR|267	4250.9434
TCGA-KL-8327-01A-11R-2315-07	AMHR2|269	0
TCGA-KL-8327-01A-11R-2315-07	AMH|268	32.0755
TCGA-KL-8327-01A-11R-2315-07	AMICA1|120425	37.7358
TCGA-KL-8327-01A-11R-2315-07	AMIGO1|57463	27.3585
TCGA-KL-8327-01A-11R-2315-07	AMIGO2|347902	622.6415
TCGA-KL-8327-01A-11R-2315-07	AMIGO3|386724	169.8113
TCGA-KL-8327-01A-11R-2315-07	AMMECR1L|83607	393.3962
TCGA-KL-8327-01A-11R-2315-07	AMMECR1|9949	233.9623
TCGA-KL-8327-01A-11R-2315-07	AMN1|196394	309.434
TCGA-KL-8327-01A-11R-2315-07	AMN|81693	13.2075
TCGA-KL-8327-01A-11R-2315-07	AMOTL1|154810	1324.5283
TCGA-KL-8327-01A-11R-2315-07	AMOTL2|51421	1300.9434
TCGA-KL-8327-01A-11R-2315-07	AMOT|154796	112.2642
TCGA-KL-8327-01A-11R-2315-07	AMPD1|270	0
TCGA-KL-8327-01A-11R-2315-07	AMPD2|271	253.7736
TCGA-KL-8327-01A-11R-2315-07	AMPD3|272	1789.6226
TCGA-KL-8327-01A-11R-2315-07	AMPH|273	.9434
TCGA-KL-8327-01A-11R-2315-07	AMTN|401138	0
TCGA-KL-8327-01A-11R-2315-07	AMT|275	584.9057
TCGA-KL-8327-01A-11R-2315-07	AMY1A|276	16.0377
TCGA-KL-8327-01A-11R-2315-07	AMY2A|279	8.4906
TCGA-KL-8327-01A-11R-2315-07	AMY2B|280	1725.3302
TCGA-KL-8327-01A-11R-2315-07	AMZ1|155185	0
TCGA-KL-8327-01A-11R-2315-07	AMZ2P1|201283	146.2264
TCGA-KL-8327-01A-11R-2315-07	AMZ2|51321	1023.5849
TCGA-KL-8327-01A-11R-2315-07	ANAPC10|10393	112.2642
TCGA-KL-8327-01A-11R-2315-07	ANAPC11|51529	780.1887
TCGA-KL-8327-01A-11R-2315-07	ANAPC13|25847	1537.5094
TCGA-KL-8327-01A-11R-2315-07	ANAPC16|119504	1352.8302
TCGA-KL-8327-01A-11R-2315-07	ANAPC1|64682	130.1887
TCGA-KL-8327-01A-11R-2315-07	ANAPC2|29882	2133.0189
TCGA-KL-8327-01A-11R-2315-07	ANAPC4|29945	573.5849
TCGA-KL-8327-01A-11R-2315-07	ANAPC5|51433	2150
TCGA-KL-8327-01A-11R-2315-07	ANAPC7|51434	1366.9811
TCGA-KL-8327-01A-11R-2315-07	ANGEL1|23357	663.2075
TCGA-KL-8327-01A-11R-2315-07	ANGEL2|90806	462.2642
TCGA-KL-8327-01A-11R-2315-07	ANGPT1|284	438.6792
TCGA-KL-8327-01A-11R-2315-07	ANGPT2|285	328.3019
TCGA-KL-8327-01A-11R-2315-07	ANGPT4|51378	12.2642
TCGA-KL-8327-01A-11R-2315-07	ANGPTL1|9068	335.8491
TCGA-KL-8327-01A-11R-2315-07	ANGPTL2|23452	183.0189
TCGA-KL-8327-01A-11R-2315-07	ANGPTL3|27329	1.8868
TCGA-KL-8327-01A-11R-2315-07	ANGPTL4|51129	83.9623
TCGA-KL-8327-01A-11R-2315-07	ANGPTL5|253935	0
TCGA-KL-8327-01A-11R-2315-07	ANGPTL6|83854	0
TCGA-KL-8327-01A-11R-2315-07	ANGPTL7|10218	0
TCGA-KL-8327-01A-11R-2315-07	ANG|283	5.6604
TCGA-KL-8327-01A-11R-2315-07	ANK1|286	6.6038
TCGA-KL-8327-01A-11R-2315-07	ANK2|287	26.4151
TCGA-KL-8327-01A-11R-2315-07	ANK3|288	681.1321
TCGA-KL-8327-01A-11R-2315-07	ANKAR|150709	24.5283
TCGA-KL-8327-01A-11R-2315-07	ANKDD1A|348094	115.0943
TCGA-KL-8327-01A-11R-2315-07	ANKFN1|162282	0
TCGA-KL-8327-01A-11R-2315-07	ANKFY1|51479	561.3208
TCGA-KL-8327-01A-11R-2315-07	ANKHD1-EIF4EBP3|404734	1638.3491
TCGA-KL-8327-01A-11R-2315-07	ANKHD1|54882	1836.3585
TCGA-KL-8327-01A-11R-2315-07	ANKH|56172	197.1698
TCGA-KL-8327-01A-11R-2315-07	ANKIB1|54467	565.0943
TCGA-KL-8327-01A-11R-2315-07	ANKK1|255239	3.7736
TCGA-KL-8327-01A-11R-2315-07	ANKLE1|126549	1.8868
TCGA-KL-8327-01A-11R-2315-07	ANKLE2|23141	1259.434
TCGA-KL-8327-01A-11R-2315-07	ANKMY1|51281	230.1887
TCGA-KL-8327-01A-11R-2315-07	ANKMY2|57037	944.3396
TCGA-KL-8327-01A-11R-2315-07	ANKRA2|57763	158.4906
TCGA-KL-8327-01A-11R-2315-07	ANKRD10|55608	1702.8302
TCGA-KL-8327-01A-11R-2315-07	ANKRD11|29123	3481.8208
TCGA-KL-8327-01A-11R-2315-07	ANKRD12|23253	1301.8868
TCGA-KL-8327-01A-11R-2315-07	ANKRD13A|88455	4165.0943
TCGA-KL-8327-01A-11R-2315-07	ANKRD13B|124930	29.2453
TCGA-KL-8327-01A-11R-2315-07	ANKRD13C|81573	207.5472
TCGA-KL-8327-01A-11R-2315-07	ANKRD13D|338692	864.1509
TCGA-KL-8327-01A-11R-2315-07	ANKRD16|54522	139.6226
TCGA-KL-8327-01A-11R-2315-07	ANKRD17|26057	2397.1698
TCGA-KL-8327-01A-11R-2315-07	ANKRD19|138649	72.6415
TCGA-KL-8327-01A-11R-2315-07	ANKRD1|27063	1.8868
TCGA-KL-8327-01A-11R-2315-07	ANKRD20A3|441425	2.8302
TCGA-KL-8327-01A-11R-2315-07	ANKRD20A4|728747	3.7736
TCGA-KL-8327-01A-11R-2315-07	ANKRD20B|729171	.9434
TCGA-KL-8327-01A-11R-2315-07	ANKRD22|118932	514.1509
TCGA-KL-8327-01A-11R-2315-07	ANKRD23|200539	39.6226
TCGA-KL-8327-01A-11R-2315-07	ANKRD24|170961	50
TCGA-KL-8327-01A-11R-2315-07	ANKRD26P1|124149	0
TCGA-KL-8327-01A-11R-2315-07	ANKRD26|22852	170.7547
TCGA-KL-8327-01A-11R-2315-07	ANKRD27|84079	426.4151
TCGA-KL-8327-01A-11R-2315-07	ANKRD28|23243	930.1887
TCGA-KL-8327-01A-11R-2315-07	ANKRD29|147463	621.6981
TCGA-KL-8327-01A-11R-2315-07	ANKRD2|26287	.9434
TCGA-KL-8327-01A-11R-2315-07	ANKRD30A|91074	8.4906
TCGA-KL-8327-01A-11R-2315-07	ANKRD30B|374860	0
TCGA-KL-8327-01A-11R-2315-07	ANKRD31|256006	1.8868
TCGA-KL-8327-01A-11R-2315-07	ANKRD32|84250	61.3208
TCGA-KL-8327-01A-11R-2315-07	ANKRD33|341405	0
TCGA-KL-8327-01A-11R-2315-07	ANKRD34A|284615	13.2075
TCGA-KL-8327-01A-11R-2315-07	ANKRD34B|340120	.9434
TCGA-KL-8327-01A-11R-2315-07	ANKRD34C|390616	0
TCGA-KL-8327-01A-11R-2315-07	ANKRD35|148741	.9434
TCGA-KL-8327-01A-11R-2315-07	ANKRD36BP1|84832	6.6038
TCGA-KL-8327-01A-11R-2315-07	ANKRD36B|57730	15.0943
TCGA-KL-8327-01A-11R-2315-07	ANKRD36|375248	266.0377
TCGA-KL-8327-01A-11R-2315-07	ANKRD37|353322	149.0189
TCGA-KL-8327-01A-11R-2315-07	ANKRD39|51239	150
TCGA-KL-8327-01A-11R-2315-07	ANKRD40|91369	739.6226
TCGA-KL-8327-01A-11R-2315-07	ANKRD42|338699	202.8302
TCGA-KL-8327-01A-11R-2315-07	ANKRD43|134548	60.3774
TCGA-KL-8327-01A-11R-2315-07	ANKRD44|91526	39.6226
TCGA-KL-8327-01A-11R-2315-07	ANKRD45|339416	3.7736
TCGA-KL-8327-01A-11R-2315-07	ANKRD46|157567	261.3208
TCGA-KL-8327-01A-11R-2315-07	ANKRD49|54851	636.7925
TCGA-KL-8327-01A-11R-2315-07	ANKRD50|57182	384.9057
TCGA-KL-8327-01A-11R-2315-07	ANKRD52|283373	857.5472
TCGA-KL-8327-01A-11R-2315-07	ANKRD53|79998	1.8868
TCGA-KL-8327-01A-11R-2315-07	ANKRD54|129138	1034.9057
TCGA-KL-8327-01A-11R-2315-07	ANKRD55|79722	0
TCGA-KL-8327-01A-11R-2315-07	ANKRD56|345079	106.6038
TCGA-KL-8327-01A-11R-2315-07	ANKRD57|65124	316.0377
TCGA-KL-8327-01A-11R-2315-07	ANKRD58|347454	31.1321
TCGA-KL-8327-01A-11R-2315-07	ANKRD5|63926	125.4717
TCGA-KL-8327-01A-11R-2315-07	ANKRD6|22881	98.2547
TCGA-KL-8327-01A-11R-2315-07	ANKRD7|56311	4.717
TCGA-KL-8327-01A-11R-2315-07	ANKRD9|122416	1449.0566
TCGA-KL-8327-01A-11R-2315-07	ANKS1A|23294	1379.2453
TCGA-KL-8327-01A-11R-2315-07	ANKS1B|56899	11.3208
TCGA-KL-8327-01A-11R-2315-07	ANKS3|124401	2257.5472
TCGA-KL-8327-01A-11R-2315-07	ANKS4B|257629	1.8868
TCGA-KL-8327-01A-11R-2315-07	ANKS6|203286	655.6604
TCGA-KL-8327-01A-11R-2315-07	ANKZF1|55139	608.4906
TCGA-KL-8327-01A-11R-2315-07	ANLN|54443	14.1509
TCGA-KL-8327-01A-11R-2315-07	ANO10|55129	3986.7925
TCGA-KL-8327-01A-11R-2315-07	ANO1|55107	181.1321
TCGA-KL-8327-01A-11R-2315-07	ANO2|57101	120.7547
TCGA-KL-8327-01A-11R-2315-07	ANO3|63982	5.6604
TCGA-KL-8327-01A-11R-2315-07	ANO4|121601	1396.2264
TCGA-KL-8327-01A-11R-2315-07	ANO5|203859	458.4906
TCGA-KL-8327-01A-11R-2315-07	ANO6|196527	883.9623
TCGA-KL-8327-01A-11R-2315-07	ANO7|50636	8.4906
TCGA-KL-8327-01A-11R-2315-07	ANO8|57719	183.0189
TCGA-KL-8327-01A-11R-2315-07	ANO9|338440	66.0377
TCGA-KL-8327-01A-11R-2315-07	ANP32A|8125	5461.3208
TCGA-KL-8327-01A-11R-2315-07	ANP32B|10541	2488.6792
TCGA-KL-8327-01A-11R-2315-07	ANP32C|23520	4.717
TCGA-KL-8327-01A-11R-2315-07	ANP32D|23519	0
TCGA-KL-8327-01A-11R-2315-07	ANP32E|81611	428.3019
TCGA-KL-8327-01A-11R-2315-07	ANPEP|290	160.3774
TCGA-KL-8327-01A-11R-2315-07	ANTXR1|84168	195.283
TCGA-KL-8327-01A-11R-2315-07	ANTXR2|118429	73.5849
TCGA-KL-8327-01A-11R-2315-07	ANTXRL|195977	0
TCGA-KL-8327-01A-11R-2315-07	ANUBL1|93550	21.6981
TCGA-KL-8327-01A-11R-2315-07	ANXA10|11199	0
TCGA-KL-8327-01A-11R-2315-07	ANXA11|311	8889.6226
TCGA-KL-8327-01A-11R-2315-07	ANXA13|312	0
TCGA-KL-8327-01A-11R-2315-07	ANXA1|301	651.8868
TCGA-KL-8327-01A-11R-2315-07	ANXA2P1|303	15.0943
TCGA-KL-8327-01A-11R-2315-07	ANXA2P2|304	1163.2075
TCGA-KL-8327-01A-11R-2315-07	ANXA2P3|305	3.7736
TCGA-KL-8327-01A-11R-2315-07	ANXA2|302	6622.6415
TCGA-KL-8327-01A-11R-2315-07	ANXA3|306	287.7358
TCGA-KL-8327-01A-11R-2315-07	ANXA4|307	2109.434
TCGA-KL-8327-01A-11R-2315-07	ANXA5|308	2164.1509
TCGA-KL-8327-01A-11R-2315-07	ANXA6|309	1376.4151
TCGA-KL-8327-01A-11R-2315-07	ANXA7|310	1416.0377
TCGA-KL-8327-01A-11R-2315-07	ANXA8L1|728113	0
TCGA-KL-8327-01A-11R-2315-07	ANXA8L2|244	0
TCGA-KL-8327-01A-11R-2315-07	ANXA8|653145	0
TCGA-KL-8327-01A-11R-2315-07	ANXA9|8416	27.3585
TCGA-KL-8327-01A-11R-2315-07	AOAH|313	18.8679
TCGA-KL-8327-01A-11R-2315-07	AOC2|314	57.5472
TCGA-KL-8327-01A-11R-2315-07	AOC3|8639	335.8491
TCGA-KL-8327-01A-11R-2315-07	AOX1|316	72.6415
TCGA-KL-8327-01A-11R-2315-07	AOX2P|344454	0
TCGA-KL-8327-01A-11R-2315-07	AP1AR|55435	421.6981
TCGA-KL-8327-01A-11R-2315-07	AP1B1|162	5879.2453
TCGA-KL-8327-01A-11R-2315-07	AP1G1|164	2133.9623
TCGA-KL-8327-01A-11R-2315-07	AP1G2|8906	1771.283
TCGA-KL-8327-01A-11R-2315-07	AP1M1|8907	939.6226
TCGA-KL-8327-01A-11R-2315-07	AP1M2|10053	1784.9057
TCGA-KL-8327-01A-11R-2315-07	AP1S1|1174	703.7736
TCGA-KL-8327-01A-11R-2315-07	AP1S2|8905	206.6038
TCGA-KL-8327-01A-11R-2315-07	AP1S3|130340	164.1509
TCGA-KL-8327-01A-11R-2315-07	AP2A1|160	1017.2358
TCGA-KL-8327-01A-11R-2315-07	AP2A2|161	1665.0943
TCGA-KL-8327-01A-11R-2315-07	AP2B1|163	3458.4906
TCGA-KL-8327-01A-11R-2315-07	AP2M1|1173	7031.1321
TCGA-KL-8327-01A-11R-2315-07	AP2S1|1175	1726.4151
TCGA-KL-8327-01A-11R-2315-07	AP3B1|8546	1325.4717
TCGA-KL-8327-01A-11R-2315-07	AP3B2|8120	88.6792
TCGA-KL-8327-01A-11R-2315-07	AP3D1|8943	2733.0189
TCGA-KL-8327-01A-11R-2315-07	AP3M1|26985	238.6792
TCGA-KL-8327-01A-11R-2315-07	AP3M2|10947	292.4528
TCGA-KL-8327-01A-11R-2315-07	AP3S1|1176	521.6981
TCGA-KL-8327-01A-11R-2315-07	AP3S2|10239	4660.3962
TCGA-KL-8327-01A-11R-2315-07	AP4B1|10717	293.1226
TCGA-KL-8327-01A-11R-2315-07	AP4E1|23431	226.4151
TCGA-KL-8327-01A-11R-2315-07	AP4M1|9179	379.4623
TCGA-KL-8327-01A-11R-2315-07	AP4S1|11154	131.1321
TCGA-KL-8327-01A-11R-2315-07	APAF1|317	170.7547
TCGA-KL-8327-01A-11R-2315-07	APBA1|320	33.0189
TCGA-KL-8327-01A-11R-2315-07	APBA2|321	20.7547
TCGA-KL-8327-01A-11R-2315-07	APBA3|9546	419.8113
TCGA-KL-8327-01A-11R-2315-07	APBB1IP|54518	55.6604
TCGA-KL-8327-01A-11R-2315-07	APBB1|322	808.4906
TCGA-KL-8327-01A-11R-2315-07	APBB2|323	2284.9057
TCGA-KL-8327-01A-11R-2315-07	APBB3|10307	1457.5472
TCGA-KL-8327-01A-11R-2315-07	APC2|10297	17.1981
TCGA-KL-8327-01A-11R-2315-07	APCDD1L|164284	.9434
TCGA-KL-8327-01A-11R-2315-07	APCDD1|147495	988.6792
TCGA-KL-8327-01A-11R-2315-07	APCS|325	0
TCGA-KL-8327-01A-11R-2315-07	APC|324	380.1887
TCGA-KL-8327-01A-11R-2315-07	APEH|327	4709.434
TCGA-KL-8327-01A-11R-2315-07	APEX1|328	1536.7925
TCGA-KL-8327-01A-11R-2315-07	APEX2|27301	726.4151
TCGA-KL-8327-01A-11R-2315-07	APH1A|51107	2038.6792
TCGA-KL-8327-01A-11R-2315-07	APH1B|83464	673.5849
TCGA-KL-8327-01A-11R-2315-07	API5|8539	1369.8113
TCGA-KL-8327-01A-11R-2315-07	APIP|51074	438.2075
TCGA-KL-8327-01A-11R-2315-07	APITD1|378708	103.1887
TCGA-KL-8327-01A-11R-2315-07	APLF|200558	20.7547
TCGA-KL-8327-01A-11R-2315-07	APLNR|187	406.6038
TCGA-KL-8327-01A-11R-2315-07	APLN|8862	144.3396
TCGA-KL-8327-01A-11R-2315-07	APLP1|333	17.9245
TCGA-KL-8327-01A-11R-2315-07	APLP2|334	38586.7925
TCGA-KL-8327-01A-11R-2315-07	APOA1BP|128240	2812.2642
TCGA-KL-8327-01A-11R-2315-07	APOA1|335	2.8302
TCGA-KL-8327-01A-11R-2315-07	APOA2|336	0
TCGA-KL-8327-01A-11R-2315-07	APOA4|337	0
TCGA-KL-8327-01A-11R-2315-07	APOA5|116519	0
TCGA-KL-8327-01A-11R-2315-07	APOB48R|55911	196.2264
TCGA-KL-8327-01A-11R-2315-07	APOBEC1|339	0
TCGA-KL-8327-01A-11R-2315-07	APOBEC2|10930	2.8302
TCGA-KL-8327-01A-11R-2315-07	APOBEC3A|200315	5.6604
TCGA-KL-8327-01A-11R-2315-07	APOBEC3B|9582	103.7736
TCGA-KL-8327-01A-11R-2315-07	APOBEC3C|27350	10.3774
TCGA-KL-8327-01A-11R-2315-07	APOBEC3D|140564	176.4151
TCGA-KL-8327-01A-11R-2315-07	APOBEC3F|200316	220.7547
TCGA-KL-8327-01A-11R-2315-07	APOBEC3G|60489	118.8679
TCGA-KL-8327-01A-11R-2315-07	APOBEC3H|164668	6.6038
TCGA-KL-8327-01A-11R-2315-07	APOBEC4|403314	0
TCGA-KL-8327-01A-11R-2315-07	APOB|338	25.4717
TCGA-KL-8327-01A-11R-2315-07	APOC1P1|342	0
TCGA-KL-8327-01A-11R-2315-07	APOC1|341	885.8491
TCGA-KL-8327-01A-11R-2315-07	APOC2|344	22.6415
TCGA-KL-8327-01A-11R-2315-07	APOC3|345	.9434
TCGA-KL-8327-01A-11R-2315-07	APOC4|346	9.434
TCGA-KL-8327-01A-11R-2315-07	APOD|347	227.3585
TCGA-KL-8327-01A-11R-2315-07	APOE|348	6990.566
TCGA-KL-8327-01A-11R-2315-07	APOF|319	0
TCGA-KL-8327-01A-11R-2315-07	APOH|350	.9434
TCGA-KL-8327-01A-11R-2315-07	APOL1|8542	4773.5849
TCGA-KL-8327-01A-11R-2315-07	APOL2|23780	3183.0189
TCGA-KL-8327-01A-11R-2315-07	APOL3|80833	311.3208
TCGA-KL-8327-01A-11R-2315-07	APOL4|80832	48.1132
TCGA-KL-8327-01A-11R-2315-07	APOL5|80831	0
TCGA-KL-8327-01A-11R-2315-07	APOL6|80830	1149.0566
TCGA-KL-8327-01A-11R-2315-07	APOLD1|81575	1557.5472
TCGA-KL-8327-01A-11R-2315-07	APOM|55937	101.8868
TCGA-KL-8327-01A-11R-2315-07	APOOL|139322	160.3774
TCGA-KL-8327-01A-11R-2315-07	APOO|79135	1020.7547
TCGA-KL-8327-01A-11R-2315-07	APPBP2|10513	323.5849
TCGA-KL-8327-01A-11R-2315-07	APPL1|26060	397.1698
TCGA-KL-8327-01A-11R-2315-07	APPL2|55198	351.8868
TCGA-KL-8327-01A-11R-2315-07	APP|351	8960.3774
TCGA-KL-8327-01A-11R-2315-07	APRT|353	3668.8679
TCGA-KL-8327-01A-11R-2315-07	APTX|54840	970.7547
TCGA-KL-8327-01A-11R-2315-07	AQP10|89872	0
TCGA-KL-8327-01A-11R-2315-07	AQP11|282679	11.3208
TCGA-KL-8327-01A-11R-2315-07	AQP12A|375318	.9434
TCGA-KL-8327-01A-11R-2315-07	AQP12B|653437	6.6038
TCGA-KL-8327-01A-11R-2315-07	AQP1|358	2438.6792
TCGA-KL-8327-01A-11R-2315-07	AQP2|359	106.6038
TCGA-KL-8327-01A-11R-2315-07	AQP3|360	1703.7736
TCGA-KL-8327-01A-11R-2315-07	AQP4|361	.9434
TCGA-KL-8327-01A-11R-2315-07	AQP5|362	3.7736
TCGA-KL-8327-01A-11R-2315-07	AQP6|363	166.9811
TCGA-KL-8327-01A-11R-2315-07	AQP7P1|375719	2.8302
TCGA-KL-8327-01A-11R-2315-07	AQP7P3|441432	0
TCGA-KL-8327-01A-11R-2315-07	AQP7|364	316.0377
TCGA-KL-8327-01A-11R-2315-07	AQP8|343	.9434
TCGA-KL-8327-01A-11R-2315-07	AQP9|366	5.6604
TCGA-KL-8327-01A-11R-2315-07	AQPEP|206338	2.8302
TCGA-KL-8327-01A-11R-2315-07	AQR|9716	988.6792
TCGA-KL-8327-01A-11R-2315-07	ARAF|369	1816.9811
TCGA-KL-8327-01A-11R-2315-07	ARAP1|116985	10498.0755
TCGA-KL-8327-01A-11R-2315-07	ARAP2|116984	170.7547
TCGA-KL-8327-01A-11R-2315-07	ARAP3|64411	589.6226
TCGA-KL-8327-01A-11R-2315-07	ARCN1|372	2489.6226
TCGA-KL-8327-01A-11R-2315-07	ARC|23237	53.7736
TCGA-KL-8327-01A-11R-2315-07	AREG|374	1.8868
TCGA-KL-8327-01A-11R-2315-07	ARF1|375	13774.5283
TCGA-KL-8327-01A-11R-2315-07	ARF3|377	5530.1887
TCGA-KL-8327-01A-11R-2315-07	ARF4|378	1632.0755
TCGA-KL-8327-01A-11R-2315-07	ARF5|381	7488.6226
TCGA-KL-8327-01A-11R-2315-07	ARF6|382	1513.2075
TCGA-KL-8327-01A-11R-2315-07	ARFGAP1|55738	4486.7925
TCGA-KL-8327-01A-11R-2315-07	ARFGAP2|84364	3000
TCGA-KL-8327-01A-11R-2315-07	ARFGAP3|26286	652.8302
TCGA-KL-8327-01A-11R-2315-07	ARFGEF1|10565	796.2264
TCGA-KL-8327-01A-11R-2315-07	ARFGEF2|10564	1505.6604
TCGA-KL-8327-01A-11R-2315-07	ARFIP1|27236	774.5283
TCGA-KL-8327-01A-11R-2315-07	ARFIP2|23647	1452.8302
TCGA-KL-8327-01A-11R-2315-07	ARFRP1|10139	2913.2075
TCGA-KL-8327-01A-11R-2315-07	ARG1|383	0
TCGA-KL-8327-01A-11R-2315-07	ARG2|384	1100.6132
TCGA-KL-8327-01A-11R-2315-07	ARGFXP2|503640	0
TCGA-KL-8327-01A-11R-2315-07	ARGFX|503582	0
TCGA-KL-8327-01A-11R-2315-07	ARGLU1|55082	934.9057
TCGA-KL-8327-01A-11R-2315-07	ARHGAP10|79658	136.7925
TCGA-KL-8327-01A-11R-2315-07	ARHGAP11A|9824	29.2453
TCGA-KL-8327-01A-11R-2315-07	ARHGAP11B|89839	.9434
TCGA-KL-8327-01A-11R-2315-07	ARHGAP12|94134	1117.9245
TCGA-KL-8327-01A-11R-2315-07	ARHGAP15|55843	39.6226
TCGA-KL-8327-01A-11R-2315-07	ARHGAP17|55114	1493.3962
TCGA-KL-8327-01A-11R-2315-07	ARHGAP18|93663	1863.2075
TCGA-KL-8327-01A-11R-2315-07	ARHGAP19|84986	74.5283
TCGA-KL-8327-01A-11R-2315-07	ARHGAP1|392	1540.566
TCGA-KL-8327-01A-11R-2315-07	ARHGAP20|57569	2.8302
TCGA-KL-8327-01A-11R-2315-07	ARHGAP21|57584	1205.6604
TCGA-KL-8327-01A-11R-2315-07	ARHGAP22|58504	15.0943
TCGA-KL-8327-01A-11R-2315-07	ARHGAP23|57636	378.3019
TCGA-KL-8327-01A-11R-2315-07	ARHGAP24|83478	1425.4717
TCGA-KL-8327-01A-11R-2315-07	ARHGAP25|9938	147.1698
TCGA-KL-8327-01A-11R-2315-07	ARHGAP26|23092	146.2264
TCGA-KL-8327-01A-11R-2315-07	ARHGAP27|201176	1598.1132
TCGA-KL-8327-01A-11R-2315-07	ARHGAP28|79822	73.5849
TCGA-KL-8327-01A-11R-2315-07	ARHGAP29|9411	756.6038
TCGA-KL-8327-01A-11R-2315-07	ARHGAP30|257106	99.0566
TCGA-KL-8327-01A-11R-2315-07	ARHGAP31|57514	1048.1132
TCGA-KL-8327-01A-11R-2315-07	ARHGAP32|9743	311.3208
TCGA-KL-8327-01A-11R-2315-07	ARHGAP33|115703	430.1887
TCGA-KL-8327-01A-11R-2315-07	ARHGAP36|158763	0
TCGA-KL-8327-01A-11R-2315-07	ARHGAP39|80728	101.8868
TCGA-KL-8327-01A-11R-2315-07	ARHGAP42|143872	82.0755
TCGA-KL-8327-01A-11R-2315-07	ARHGAP4|393	3314.1509
TCGA-KL-8327-01A-11R-2315-07	ARHGAP5|394	3480.1887
TCGA-KL-8327-01A-11R-2315-07	ARHGAP6|395	2756.6038
TCGA-KL-8327-01A-11R-2315-07	ARHGAP8|23779	1261.6321
TCGA-KL-8327-01A-11R-2315-07	ARHGAP9|64333	56.6038
TCGA-KL-8327-01A-11R-2315-07	ARHGDIA|396	7163.2075
TCGA-KL-8327-01A-11R-2315-07	ARHGDIB|397	2484.9057
TCGA-KL-8327-01A-11R-2315-07	ARHGDIG|398	0
TCGA-KL-8327-01A-11R-2315-07	ARHGEF10L|55160	1915.0943
TCGA-KL-8327-01A-11R-2315-07	ARHGEF10|9639	486.7925
TCGA-KL-8327-01A-11R-2315-07	ARHGEF11|9826	1273.5849
TCGA-KL-8327-01A-11R-2315-07	ARHGEF12|23365	2874.5283
TCGA-KL-8327-01A-11R-2315-07	ARHGEF15|22899	536.7925
TCGA-KL-8327-01A-11R-2315-07	ARHGEF16|27237	949.0566
TCGA-KL-8327-01A-11R-2315-07	ARHGEF17|9828	3092.4528
TCGA-KL-8327-01A-11R-2315-07	ARHGEF18|23370	1182.0755
TCGA-KL-8327-01A-11R-2315-07	ARHGEF19|128272	49.0566
TCGA-KL-8327-01A-11R-2315-07	ARHGEF1|9138	2117.9245
TCGA-KL-8327-01A-11R-2315-07	ARHGEF2|9181	586.7925
TCGA-KL-8327-01A-11R-2315-07	ARHGEF33|100271715	2.8302
TCGA-KL-8327-01A-11R-2315-07	ARHGEF35|445328	270.7547
TCGA-KL-8327-01A-11R-2315-07	ARHGEF37|389337	611.3208
TCGA-KL-8327-01A-11R-2315-07	ARHGEF38|54848	18.8679
TCGA-KL-8327-01A-11R-2315-07	ARHGEF3|50650	563.2075
TCGA-KL-8327-01A-11R-2315-07	ARHGEF4|50649	23.5849
TCGA-KL-8327-01A-11R-2315-07	ARHGEF5|7984	363.2075
TCGA-KL-8327-01A-11R-2315-07	ARHGEF6|9459	833.0189
TCGA-KL-8327-01A-11R-2315-07	ARHGEF7|8874	1195.283
TCGA-KL-8327-01A-11R-2315-07	ARHGEF9|23229	407.5472
TCGA-KL-8327-01A-11R-2315-07	ARID1A|8289	678.3019
TCGA-KL-8327-01A-11R-2315-07	ARID1B|57492	747.1698
TCGA-KL-8327-01A-11R-2315-07	ARID2|196528	724.5283
TCGA-KL-8327-01A-11R-2315-07	ARID3A|1820	231.1321
TCGA-KL-8327-01A-11R-2315-07	ARID3B|10620	126.4151
TCGA-KL-8327-01A-11R-2315-07	ARID3C|138715	0
TCGA-KL-8327-01A-11R-2315-07	ARID4A|5926	388.6792
TCGA-KL-8327-01A-11R-2315-07	ARID4B|51742	493.3962
TCGA-KL-8327-01A-11R-2315-07	ARID5A|10865	430.1887
TCGA-KL-8327-01A-11R-2315-07	ARID5B|84159	141.5094
TCGA-KL-8327-01A-11R-2315-07	ARIH1|25820	1138.6792
TCGA-KL-8327-01A-11R-2315-07	ARIH2|10425	2968.6981
TCGA-KL-8327-01A-11R-2315-07	ARL10|285598	8.4906
TCGA-KL-8327-01A-11R-2315-07	ARL11|115761	18.8679
TCGA-KL-8327-01A-11R-2315-07	ARL13A|392509	0
TCGA-KL-8327-01A-11R-2315-07	ARL13B|200894	83.9623
TCGA-KL-8327-01A-11R-2315-07	ARL14|80117	6.6038
TCGA-KL-8327-01A-11R-2315-07	ARL15|54622	372.6415
TCGA-KL-8327-01A-11R-2315-07	ARL16|339231	193.3962
TCGA-KL-8327-01A-11R-2315-07	ARL17A|51326	107.1509
TCGA-KL-8327-01A-11R-2315-07	ARL17B|641522	0
TCGA-KL-8327-01A-11R-2315-07	ARL1|400	1698.1132
TCGA-KL-8327-01A-11R-2315-07	ARL2BP|23568	1329.2453
TCGA-KL-8327-01A-11R-2315-07	ARL2|402	2170.7547
TCGA-KL-8327-01A-11R-2315-07	ARL3|403	281.1321
TCGA-KL-8327-01A-11R-2315-07	ARL4A|10124	407.5472
TCGA-KL-8327-01A-11R-2315-07	ARL4C|10123	133.0189
TCGA-KL-8327-01A-11R-2315-07	ARL4D|379	2633.0189
TCGA-KL-8327-01A-11R-2315-07	ARL5A|26225	699.0566
TCGA-KL-8327-01A-11R-2315-07	ARL5B|221079	92.4528
TCGA-KL-8327-01A-11R-2315-07	ARL5C|390790	0
TCGA-KL-8327-01A-11R-2315-07	ARL6IP1|23204	6428.3019
TCGA-KL-8327-01A-11R-2315-07	ARL6IP4|51329	9522.6415
TCGA-KL-8327-01A-11R-2315-07	ARL6IP5|10550	2248.1132
TCGA-KL-8327-01A-11R-2315-07	ARL6IP6|151188	78.3019
TCGA-KL-8327-01A-11R-2315-07	ARL6|84100	622.6415
TCGA-KL-8327-01A-11R-2315-07	ARL8A|127829	1150.9434
TCGA-KL-8327-01A-11R-2315-07	ARL8B|55207	2265.0943
TCGA-KL-8327-01A-11R-2315-07	ARL9|132946	0
TCGA-KL-8327-01A-11R-2315-07	ARMC10|83787	613.566
TCGA-KL-8327-01A-11R-2315-07	ARMC1|55156	150.9434
TCGA-KL-8327-01A-11R-2315-07	ARMC2|84071	6.6038
TCGA-KL-8327-01A-11R-2315-07	ARMC3|219681	0
TCGA-KL-8327-01A-11R-2315-07	ARMC4|55130	12.2642
TCGA-KL-8327-01A-11R-2315-07	ARMC5|79798	1501.8868
TCGA-KL-8327-01A-11R-2315-07	ARMC6|93436	896.2264
TCGA-KL-8327-01A-11R-2315-07	ARMC7|79637	639.6226
TCGA-KL-8327-01A-11R-2315-07	ARMC8|25852	409.434
TCGA-KL-8327-01A-11R-2315-07	ARMC9|80210	46.2264
TCGA-KL-8327-01A-11R-2315-07	ARMCX1|51309	150
TCGA-KL-8327-01A-11R-2315-07	ARMCX2|9823	2025.4717
TCGA-KL-8327-01A-11R-2315-07	ARMCX3|51566	1957.5472
TCGA-KL-8327-01A-11R-2315-07	ARMCX5|64860	206.6038
TCGA-KL-8327-01A-11R-2315-07	ARMCX6|54470	199.0566
TCGA-KL-8327-01A-11R-2315-07	ARMS2|387715	2.8302
TCGA-KL-8327-01A-11R-2315-07	ARNT2|9915	605.6604
TCGA-KL-8327-01A-11R-2315-07	ARNTL2|56938	0
TCGA-KL-8327-01A-11R-2315-07	ARNTL|406	81.1321
TCGA-KL-8327-01A-11R-2315-07	ARNT|405	463.2075
TCGA-KL-8327-01A-11R-2315-07	ARPC1A|10552	2792.4528
TCGA-KL-8327-01A-11R-2315-07	ARPC1B|10095	782.0755
TCGA-KL-8327-01A-11R-2315-07	ARPC2|10109	1152.8302
TCGA-KL-8327-01A-11R-2315-07	ARPC3|10094	4400.9434
TCGA-KL-8327-01A-11R-2315-07	ARPC4|10093	4638.0283
TCGA-KL-8327-01A-11R-2315-07	ARPC5L|81873	1041.5094
TCGA-KL-8327-01A-11R-2315-07	ARPC5|10092	1458.4906
TCGA-KL-8327-01A-11R-2315-07	ARPM1|84517	20.7547
TCGA-KL-8327-01A-11R-2315-07	ARPP19|10776	4350.9434
TCGA-KL-8327-01A-11R-2315-07	ARPP21|10777	.9434
TCGA-KL-8327-01A-11R-2315-07	ARR3|407	0
TCGA-KL-8327-01A-11R-2315-07	ARRB1|408	79.2453
TCGA-KL-8327-01A-11R-2315-07	ARRB2|409	3066.0377
TCGA-KL-8327-01A-11R-2315-07	ARRDC1|92714	4413.2075
TCGA-KL-8327-01A-11R-2315-07	ARRDC2|27106	918.8679
TCGA-KL-8327-01A-11R-2315-07	ARRDC3|57561	785.8491
TCGA-KL-8327-01A-11R-2315-07	ARRDC4|91947	628.3019
TCGA-KL-8327-01A-11R-2315-07	ARRDC5|645432	0
TCGA-KL-8327-01A-11R-2315-07	ARSA|410	1617.9245
TCGA-KL-8327-01A-11R-2315-07	ARSB|411	83.9623
TCGA-KL-8327-01A-11R-2315-07	ARSD|414	1408.4906
TCGA-KL-8327-01A-11R-2315-07	ARSE|415	156.6038
TCGA-KL-8327-01A-11R-2315-07	ARSF|416	0
TCGA-KL-8327-01A-11R-2315-07	ARSG|22901	100.9434
TCGA-KL-8327-01A-11R-2315-07	ARSH|347527	0
TCGA-KL-8327-01A-11R-2315-07	ARSI|340075	0
TCGA-KL-8327-01A-11R-2315-07	ARSJ|79642	800.9434
TCGA-KL-8327-01A-11R-2315-07	ARSK|153642	116.9811
TCGA-KL-8327-01A-11R-2315-07	ART1|417	.9434
TCGA-KL-8327-01A-11R-2315-07	ART3|419	53.7736
TCGA-KL-8327-01A-11R-2315-07	ART4|420	.9434
TCGA-KL-8327-01A-11R-2315-07	ART5|116969	372.6415
TCGA-KL-8327-01A-11R-2315-07	ARTN|9048	164.1509
TCGA-KL-8327-01A-11R-2315-07	ARV1|64801	542.4528
TCGA-KL-8327-01A-11R-2315-07	ARVCF|421	341.5094
TCGA-KL-8327-01A-11R-2315-07	ARX|170302	0
TCGA-KL-8327-01A-11R-2315-07	AR|367	45.283
TCGA-KL-8327-01A-11R-2315-07	AS3MT|57412	424.5283
TCGA-KL-8327-01A-11R-2315-07	ASAH1|427	830.1887
TCGA-KL-8327-01A-11R-2315-07	ASAH2B|653308	.9434
TCGA-KL-8327-01A-11R-2315-07	ASAH2|56624	1.8868
TCGA-KL-8327-01A-11R-2315-07	ASAM|79827	0
TCGA-KL-8327-01A-11R-2315-07	ASAP1IT1|29065	0
TCGA-KL-8327-01A-11R-2315-07	ASAP1|50807	329.2453
TCGA-KL-8327-01A-11R-2315-07	ASAP2|8853	949.0566
TCGA-KL-8327-01A-11R-2315-07	ASAP3|55616	1337.7358
TCGA-KL-8327-01A-11R-2315-07	ASB10|136371	0
TCGA-KL-8327-01A-11R-2315-07	ASB11|140456	.9434
TCGA-KL-8327-01A-11R-2315-07	ASB12|142689	5.6604
TCGA-KL-8327-01A-11R-2315-07	ASB13|79754	647.1698
TCGA-KL-8327-01A-11R-2315-07	ASB14|142686	16.0377
TCGA-KL-8327-01A-11R-2315-07	ASB15|142685	0
TCGA-KL-8327-01A-11R-2315-07	ASB16|92591	77.8774
TCGA-KL-8327-01A-11R-2315-07	ASB17|127247	0
TCGA-KL-8327-01A-11R-2315-07	ASB18|401036	0
TCGA-KL-8327-01A-11R-2315-07	ASB1|51665	289.0283
TCGA-KL-8327-01A-11R-2315-07	ASB2|51676	5.6604
TCGA-KL-8327-01A-11R-2315-07	ASB3|51130	175.4717
TCGA-KL-8327-01A-11R-2315-07	ASB4|51666	0
TCGA-KL-8327-01A-11R-2315-07	ASB5|140458	144.3396
TCGA-KL-8327-01A-11R-2315-07	ASB6|140459	2401.9434
TCGA-KL-8327-01A-11R-2315-07	ASB7|140460	576.4151
TCGA-KL-8327-01A-11R-2315-07	ASB8|140461	984.9057
TCGA-KL-8327-01A-11R-2315-07	ASB9|140462	12.2642
TCGA-KL-8327-01A-11R-2315-07	ASCC1|51008	156.6038
TCGA-KL-8327-01A-11R-2315-07	ASCC2|84164	2965.0943
TCGA-KL-8327-01A-11R-2315-07	ASCC3|10973	221.6981
TCGA-KL-8327-01A-11R-2315-07	ASCL1|429	0
TCGA-KL-8327-01A-11R-2315-07	ASCL2|430	4.717
TCGA-KL-8327-01A-11R-2315-07	ASCL3|56676	2.8302
TCGA-KL-8327-01A-11R-2315-07	ASCL4|121549	783.9623
TCGA-KL-8327-01A-11R-2315-07	ASF1A|25842	430.1887
TCGA-KL-8327-01A-11R-2315-07	ASF1B|55723	52.8302
TCGA-KL-8327-01A-11R-2315-07	ASFMR1|100126270	1.8868
TCGA-KL-8327-01A-11R-2315-07	ASGR1|432	11.3208
TCGA-KL-8327-01A-11R-2315-07	ASGR2|433	1.8868
TCGA-KL-8327-01A-11R-2315-07	ASH1L|55870	461.3208
TCGA-KL-8327-01A-11R-2315-07	ASH2L|9070	286.7925
TCGA-KL-8327-01A-11R-2315-07	ASIP|434	1.8868
TCGA-KL-8327-01A-11R-2315-07	ASL|435	578.3019
TCGA-KL-8327-01A-11R-2315-07	ASMTL|8623	901.8868
TCGA-KL-8327-01A-11R-2315-07	ASMT|438	1.8868
TCGA-KL-8327-01A-11R-2315-07	ASNA1|439	1366.9811
TCGA-KL-8327-01A-11R-2315-07	ASNSD1|54529	291.5094
TCGA-KL-8327-01A-11R-2315-07	ASNS|440	682.0755
TCGA-KL-8327-01A-11R-2315-07	ASPA|443	23.5849
TCGA-KL-8327-01A-11R-2315-07	ASPDH|554235	15.0943
TCGA-KL-8327-01A-11R-2315-07	ASPG|374569	10.3774
TCGA-KL-8327-01A-11R-2315-07	ASPHD1|253982	0
TCGA-KL-8327-01A-11R-2315-07	ASPHD2|57168	568.8679
TCGA-KL-8327-01A-11R-2315-07	ASPH|444	772.9151
TCGA-KL-8327-01A-11R-2315-07	ASPM|259266	7.5472
TCGA-KL-8327-01A-11R-2315-07	ASPN|54829	93.3962
TCGA-KL-8327-01A-11R-2315-07	ASPRV1|151516	106.6038
TCGA-KL-8327-01A-11R-2315-07	ASPSCR1|79058	963.2075
TCGA-KL-8327-01A-11R-2315-07	ASRGL1|80150	144.3396
TCGA-KL-8327-01A-11R-2315-07	ASS1|445	479.2453
TCGA-KL-8327-01A-11R-2315-07	ASTE1|28990	97.6981
TCGA-KL-8327-01A-11R-2315-07	ASTL|431705	0
TCGA-KL-8327-01A-11R-2315-07	ASTN1|460	2.8302
TCGA-KL-8327-01A-11R-2315-07	ASTN2|23245	2483.0189
TCGA-KL-8327-01A-11R-2315-07	ASXL1|171023	4893.3962
TCGA-KL-8327-01A-11R-2315-07	ASXL2|55252	64.1509
TCGA-KL-8327-01A-11R-2315-07	ASXL3|80816	55.6604
TCGA-KL-8327-01A-11R-2315-07	ASZ1|136991	0
TCGA-KL-8327-01A-11R-2315-07	ATAD1|84896	763.2075
TCGA-KL-8327-01A-11R-2315-07	ATAD2B|54454	174.5283
TCGA-KL-8327-01A-11R-2315-07	ATAD2|29028	74.5283
TCGA-KL-8327-01A-11R-2315-07	ATAD3A|55210	916.0377
TCGA-KL-8327-01A-11R-2315-07	ATAD3B|83858	838.6792
TCGA-KL-8327-01A-11R-2315-07	ATAD3C|219293	270.7547
TCGA-KL-8327-01A-11R-2315-07	ATAD5|79915	8.4906
TCGA-KL-8327-01A-11R-2315-07	ATCAY|85300	0
TCGA-KL-8327-01A-11R-2315-07	ATE1|11101	22.6415
TCGA-KL-8327-01A-11R-2315-07	ATF1|466	183.9623
TCGA-KL-8327-01A-11R-2315-07	ATF2|1386	109.434
TCGA-KL-8327-01A-11R-2315-07	ATF3|467	777.3585
TCGA-KL-8327-01A-11R-2315-07	ATF4|468	18250.9434
TCGA-KL-8327-01A-11R-2315-07	ATF5|22809	1629.2453
TCGA-KL-8327-01A-11R-2315-07	ATF6B|1388	1498.1132
TCGA-KL-8327-01A-11R-2315-07	ATF6|22926	252.8302
TCGA-KL-8327-01A-11R-2315-07	ATF7IP2|80063	113.2075
TCGA-KL-8327-01A-11R-2315-07	ATF7IP|55729	597.1698
TCGA-KL-8327-01A-11R-2315-07	ATF7|11016	645.283
TCGA-KL-8327-01A-11R-2315-07	ATG10|83734	145.283
TCGA-KL-8327-01A-11R-2315-07	ATG12|9140	416.9811
TCGA-KL-8327-01A-11R-2315-07	ATG16L1|55054	449.0566
TCGA-KL-8327-01A-11R-2315-07	ATG16L2|89849	587.8113
TCGA-KL-8327-01A-11R-2315-07	ATG2A|23130	1316.9811
TCGA-KL-8327-01A-11R-2315-07	ATG2B|55102	1330.1887
TCGA-KL-8327-01A-11R-2315-07	ATG3|64422	636.7925
TCGA-KL-8327-01A-11R-2315-07	ATG4A|115201	609.434
TCGA-KL-8327-01A-11R-2315-07	ATG4B|23192	1761.3208
TCGA-KL-8327-01A-11R-2315-07	ATG4C|84938	72.6415
TCGA-KL-8327-01A-11R-2315-07	ATG4D|84971	2744.4717
TCGA-KL-8327-01A-11R-2315-07	ATG5|9474	356.6038
TCGA-KL-8327-01A-11R-2315-07	ATG7|10533	1111.4811
TCGA-KL-8327-01A-11R-2315-07	ATG9A|79065	908.9151
TCGA-KL-8327-01A-11R-2315-07	ATG9B|285973	23.2358
TCGA-KL-8327-01A-11R-2315-07	ATHL1|80162	292.4528
TCGA-KL-8327-01A-11R-2315-07	ATIC|471	729.2453
TCGA-KL-8327-01A-11R-2315-07	ATL1|51062	62.2642
TCGA-KL-8327-01A-11R-2315-07	ATL2|64225	1252.8302
TCGA-KL-8327-01A-11R-2315-07	ATL3|25923	239.6226
TCGA-KL-8327-01A-11R-2315-07	ATMIN|23300	1702.8302
TCGA-KL-8327-01A-11R-2315-07	ATM|472	450.9434
TCGA-KL-8327-01A-11R-2315-07	ATN1|1822	12765.0943
TCGA-KL-8327-01A-11R-2315-07	ATOH1|474	0
TCGA-KL-8327-01A-11R-2315-07	ATOH7|220202	7.5472
TCGA-KL-8327-01A-11R-2315-07	ATOH8|84913	126.4151
TCGA-KL-8327-01A-11R-2315-07	ATOX1|475	1662.2642
TCGA-KL-8327-01A-11R-2315-07	ATP10A|57194	16.0377
TCGA-KL-8327-01A-11R-2315-07	ATP10B|23120	0
TCGA-KL-8327-01A-11R-2315-07	ATP10D|57205	1699.0566
TCGA-KL-8327-01A-11R-2315-07	ATP11A|23250	168.8679
TCGA-KL-8327-01A-11R-2315-07	ATP11B|23200	279.2453
TCGA-KL-8327-01A-11R-2315-07	ATP11C|286410	254.717
TCGA-KL-8327-01A-11R-2315-07	ATP12A|479	0
TCGA-KL-8327-01A-11R-2315-07	ATP13A1|57130	3229.2453
TCGA-KL-8327-01A-11R-2315-07	ATP13A2|23400	468.8679
TCGA-KL-8327-01A-11R-2315-07	ATP13A3|79572	638.6792
TCGA-KL-8327-01A-11R-2315-07	ATP13A4|84239	3.7736
TCGA-KL-8327-01A-11R-2315-07	ATP13A5|344905	161.3208
TCGA-KL-8327-01A-11R-2315-07	ATP1A1|476	9507.5
TCGA-KL-8327-01A-11R-2315-07	ATP1A2|477	15.0943
TCGA-KL-8327-01A-11R-2315-07	ATP1A3|478	6.6038
TCGA-KL-8327-01A-11R-2315-07	ATP1A4|480	0
TCGA-KL-8327-01A-11R-2315-07	ATP1B1|481	21707.7736
TCGA-KL-8327-01A-11R-2315-07	ATP1B2|482	279.2453
TCGA-KL-8327-01A-11R-2315-07	ATP1B3|483	495.283
TCGA-KL-8327-01A-11R-2315-07	ATP1B4|23439	1.8868
TCGA-KL-8327-01A-11R-2315-07	ATP2A1|487	84.9057
TCGA-KL-8327-01A-11R-2315-07	ATP2A2|488	2615.0943
TCGA-KL-8327-01A-11R-2315-07	ATP2A3|489	130.1887
TCGA-KL-8327-01A-11R-2315-07	ATP2B1|490	694.3396
TCGA-KL-8327-01A-11R-2315-07	ATP2B2|491	1721.6981
TCGA-KL-8327-01A-11R-2315-07	ATP2B3|492	0
TCGA-KL-8327-01A-11R-2315-07	ATP2B4|493	564.1509
TCGA-KL-8327-01A-11R-2315-07	ATP2C1|27032	2427.7736
TCGA-KL-8327-01A-11R-2315-07	ATP2C2|9914	54.717
TCGA-KL-8327-01A-11R-2315-07	ATP4A|495	0
TCGA-KL-8327-01A-11R-2315-07	ATP4B|496	1.8868
TCGA-KL-8327-01A-11R-2315-07	ATP5A1|498	20314.1509
TCGA-KL-8327-01A-11R-2315-07	ATP5B|506	21442.4528
TCGA-KL-8327-01A-11R-2315-07	ATP5C1|509	3500.9434
TCGA-KL-8327-01A-11R-2315-07	ATP5D|513	10040.566
TCGA-KL-8327-01A-11R-2315-07	ATP5EP2|432369	44.3396
TCGA-KL-8327-01A-11R-2315-07	ATP5E|514	5031.1321
TCGA-KL-8327-01A-11R-2315-07	ATP5F1|515	1844.3396
TCGA-KL-8327-01A-11R-2315-07	ATP5G1|516	1266.9811
TCGA-KL-8327-01A-11R-2315-07	ATP5G2|517	7242.4528
TCGA-KL-8327-01A-11R-2315-07	ATP5G3|518	2566.9811
TCGA-KL-8327-01A-11R-2315-07	ATP5H|10476	4566.0377
TCGA-KL-8327-01A-11R-2315-07	ATP5I|521	3456.5189
TCGA-KL-8327-01A-11R-2315-07	ATP5J2|9551	3576.4151
TCGA-KL-8327-01A-11R-2315-07	ATP5J|522	2942.4151
TCGA-KL-8327-01A-11R-2315-07	ATP5L2|267020	0
TCGA-KL-8327-01A-11R-2315-07	ATP5L|10632	4431.1321
TCGA-KL-8327-01A-11R-2315-07	ATP5O|539	5958.4906
TCGA-KL-8327-01A-11R-2315-07	ATP5SL|55101	1395.283
TCGA-KL-8327-01A-11R-2315-07	ATP5S|27109	186.7925
TCGA-KL-8327-01A-11R-2315-07	ATP6AP1L|92270	58.4906
TCGA-KL-8327-01A-11R-2315-07	ATP6AP1|537	8382.0755
TCGA-KL-8327-01A-11R-2315-07	ATP6AP2|10159	12533.9623
TCGA-KL-8327-01A-11R-2315-07	ATP6V0A1|535	665.0943
TCGA-KL-8327-01A-11R-2315-07	ATP6V0A2|23545	325.4717
TCGA-KL-8327-01A-11R-2315-07	ATP6V0A4|50617	6656.9057
TCGA-KL-8327-01A-11R-2315-07	ATP6V0B|533	11664.1509
TCGA-KL-8327-01A-11R-2315-07	ATP6V0C|527	21985.8491
TCGA-KL-8327-01A-11R-2315-07	ATP6V0D1|9114	2269.8113
TCGA-KL-8327-01A-11R-2315-07	ATP6V0D2|245972	16274.5283
TCGA-KL-8327-01A-11R-2315-07	ATP6V0E1|8992	5486.7925
TCGA-KL-8327-01A-11R-2315-07	ATP6V0E2|155066	4841.7547
TCGA-KL-8327-01A-11R-2315-07	ATP6V1A|523	9048.1132
TCGA-KL-8327-01A-11R-2315-07	ATP6V1B1|525	35117.9245
TCGA-KL-8327-01A-11R-2315-07	ATP6V1B2|526	883.0189
TCGA-KL-8327-01A-11R-2315-07	ATP6V1C1|528	1036.7925
TCGA-KL-8327-01A-11R-2315-07	ATP6V1C2|245973	104.1509
TCGA-KL-8327-01A-11R-2315-07	ATP6V1D|51382	6558.4906
TCGA-KL-8327-01A-11R-2315-07	ATP6V1E1|529	6907.5472
TCGA-KL-8327-01A-11R-2315-07	ATP6V1E2|90423	48.1132
TCGA-KL-8327-01A-11R-2315-07	ATP6V1F|9296	7126.4057
TCGA-KL-8327-01A-11R-2315-07	ATP6V1G1|9550	3085.8491
TCGA-KL-8327-01A-11R-2315-07	ATP6V1G2|534	11.3208
TCGA-KL-8327-01A-11R-2315-07	ATP6V1G3|127124	5912.2642
TCGA-KL-8327-01A-11R-2315-07	ATP6V1H|51606	1562.2642
TCGA-KL-8327-01A-11R-2315-07	ATP7A|538	583.0189
TCGA-KL-8327-01A-11R-2315-07	ATP7B|540	216.0377
TCGA-KL-8327-01A-11R-2315-07	ATP8A1|10396	1127.3585
TCGA-KL-8327-01A-11R-2315-07	ATP8A2|51761	7.5472
TCGA-KL-8327-01A-11R-2315-07	ATP8B1|5205	269.8113
TCGA-KL-8327-01A-11R-2315-07	ATP8B2|57198	67.9245
TCGA-KL-8327-01A-11R-2315-07	ATP8B3|148229	7.5472
TCGA-KL-8327-01A-11R-2315-07	ATP8B4|79895	548.1132
TCGA-KL-8327-01A-11R-2315-07	ATP8B5P|158381	96.2264
TCGA-KL-8327-01A-11R-2315-07	ATP9A|10079	1731.1321
TCGA-KL-8327-01A-11R-2315-07	ATP9B|374868	687.7358
TCGA-KL-8327-01A-11R-2315-07	ATPAF1|64756	4259.434
TCGA-KL-8327-01A-11R-2315-07	ATPAF2|91647	473.5849
TCGA-KL-8327-01A-11R-2315-07	ATPBD4|89978	200
TCGA-KL-8327-01A-11R-2315-07	ATPIF1|93974	3354.717
TCGA-KL-8327-01A-11R-2315-07	ATRIP|84126	332.5
TCGA-KL-8327-01A-11R-2315-07	ATRNL1|26033	216.9811
TCGA-KL-8327-01A-11R-2315-07	ATRN|8455	979.2453
TCGA-KL-8327-01A-11R-2315-07	ATRX|546	1233.9623
TCGA-KL-8327-01A-11R-2315-07	ATR|545	805.6604
TCGA-KL-8327-01A-11R-2315-07	ATXN10|25814	869.8113
TCGA-KL-8327-01A-11R-2315-07	ATXN1L|342371	818.8679
TCGA-KL-8327-01A-11R-2315-07	ATXN1|6310	355.6604
TCGA-KL-8327-01A-11R-2315-07	ATXN2L|11273	5413.2075
TCGA-KL-8327-01A-11R-2315-07	ATXN2|6311	1582.0755
TCGA-KL-8327-01A-11R-2315-07	ATXN3L|92552	0
TCGA-KL-8327-01A-11R-2315-07	ATXN3|4287	245.283
TCGA-KL-8327-01A-11R-2315-07	ATXN7L1|222255	216.0377
TCGA-KL-8327-01A-11R-2315-07	ATXN7L2|127002	220.7547
TCGA-KL-8327-01A-11R-2315-07	ATXN7L3B|552889	4276.4151
TCGA-KL-8327-01A-11R-2315-07	ATXN7L3|56970	1151.8868
TCGA-KL-8327-01A-11R-2315-07	ATXN7|6314	511.3208
TCGA-KL-8327-01A-11R-2315-07	ATXN8OS|6315	0
TCGA-KL-8327-01A-11R-2315-07	AUH|549	783.0189
TCGA-KL-8327-01A-11R-2315-07	AUP1|550	3781.0472
TCGA-KL-8327-01A-11R-2315-07	AURKAIP1|54998	3531.1321
TCGA-KL-8327-01A-11R-2315-07	AURKAPS1|6791	18.8679
TCGA-KL-8327-01A-11R-2315-07	AURKA|6790	141.5094
TCGA-KL-8327-01A-11R-2315-07	AURKB|9212	9.434
TCGA-KL-8327-01A-11R-2315-07	AURKC|6795	14.1509
TCGA-KL-8327-01A-11R-2315-07	AUTS2|26053	1068.8679
TCGA-KL-8327-01A-11R-2315-07	AVEN|57099	70.7547
TCGA-KL-8327-01A-11R-2315-07	AVIL|10677	186.7925
TCGA-KL-8327-01A-11R-2315-07	AVL9|23080	114.1509
TCGA-KL-8327-01A-11R-2315-07	AVPI1|60370	257.5472
TCGA-KL-8327-01A-11R-2315-07	AVPR1A|552	377.3585
TCGA-KL-8327-01A-11R-2315-07	AVPR1B|553	0
TCGA-KL-8327-01A-11R-2315-07	AVPR2|554	39.6226
TCGA-KL-8327-01A-11R-2315-07	AVP|551	21.6981
TCGA-KL-8327-01A-11R-2315-07	AWAT1|158833	0
TCGA-KL-8327-01A-11R-2315-07	AWAT2|158835	0
TCGA-KL-8327-01A-11R-2315-07	AXIN1|8312	1354.717
TCGA-KL-8327-01A-11R-2315-07	AXIN2|8313	27.3585
TCGA-KL-8327-01A-11R-2315-07	AXL|558	220.7547
TCGA-KL-8327-01A-11R-2315-07	AZGP1|563	928.3019
TCGA-KL-8327-01A-11R-2315-07	AZI1|22994	776.4151
TCGA-KL-8327-01A-11R-2315-07	AZI2|64343	609.434
TCGA-KL-8327-01A-11R-2315-07	AZIN1|51582	1046.2264
TCGA-KL-8327-01A-11R-2315-07	AZU1|566	0
TCGA-KL-8327-01A-11R-2315-07	B2M|567	32500
TCGA-KL-8327-01A-11R-2315-07	B3GALNT1|8706	232.0755
TCGA-KL-8327-01A-11R-2315-07	B3GALNT2|148789	257.6887
TCGA-KL-8327-01A-11R-2315-07	B3GALT1|8708	1.8868
TCGA-KL-8327-01A-11R-2315-07	B3GALT2|8707	3.7736
TCGA-KL-8327-01A-11R-2315-07	B3GALT4|8705	316.9811
TCGA-KL-8327-01A-11R-2315-07	B3GALT5|10317	0
TCGA-KL-8327-01A-11R-2315-07	B3GALT6|126792	863.2075
TCGA-KL-8327-01A-11R-2315-07	B3GALTL|145173	338.6792
TCGA-KL-8327-01A-11R-2315-07	B3GAT1|27087	334.9057
TCGA-KL-8327-01A-11R-2315-07	B3GAT2|135152	21.7358
TCGA-KL-8327-01A-11R-2315-07	B3GAT3|26229	2246.2264
TCGA-KL-8327-01A-11R-2315-07	B3GNT1|11041	330.1887
TCGA-KL-8327-01A-11R-2315-07	B3GNT2|10678	583.9623
TCGA-KL-8327-01A-11R-2315-07	B3GNT3|10331	1.8868
TCGA-KL-8327-01A-11R-2315-07	B3GNT4|79369	1.8868
TCGA-KL-8327-01A-11R-2315-07	B3GNT5|84002	455.6604
TCGA-KL-8327-01A-11R-2315-07	B3GNT6|192134	0
TCGA-KL-8327-01A-11R-2315-07	B3GNT7|93010	53.7736
TCGA-KL-8327-01A-11R-2315-07	B3GNT8|374907	239.6226
TCGA-KL-8327-01A-11R-2315-07	B3GNT9|84752	111.217
TCGA-KL-8327-01A-11R-2315-07	B3GNTL1|146712	86.5943
TCGA-KL-8327-01A-11R-2315-07	B4GALNT1|2583	27.3585
TCGA-KL-8327-01A-11R-2315-07	B4GALNT2|124872	163.2075
TCGA-KL-8327-01A-11R-2315-07	B4GALNT3|283358	601.8868
TCGA-KL-8327-01A-11R-2315-07	B4GALNT4|338707	1.8868
TCGA-KL-8327-01A-11R-2315-07	B4GALT1|2683	2262.2642
TCGA-KL-8327-01A-11R-2315-07	B4GALT2|8704	1070.7547
TCGA-KL-8327-01A-11R-2315-07	B4GALT3|8703	738.6792
TCGA-KL-8327-01A-11R-2315-07	B4GALT4|8702	405.6604
TCGA-KL-8327-01A-11R-2315-07	B4GALT5|9334	941.5094
TCGA-KL-8327-01A-11R-2315-07	B4GALT6|9331	371.6981
TCGA-KL-8327-01A-11R-2315-07	B4GALT7|11285	2587.7358
TCGA-KL-8327-01A-11R-2315-07	B9D1|27077	267.9245
TCGA-KL-8327-01A-11R-2315-07	B9D2|80776	129.2453
TCGA-KL-8327-01A-11R-2315-07	BAALC|79870	748.1132
TCGA-KL-8327-01A-11R-2315-07	BAAT|570	39.6226
TCGA-KL-8327-01A-11R-2315-07	BACE1|23621	1068.8679
TCGA-KL-8327-01A-11R-2315-07	BACE2|25825	6358.4906
TCGA-KL-8327-01A-11R-2315-07	BACH1|571	861.3208
TCGA-KL-8327-01A-11R-2315-07	BACH2|60468	93.3962
TCGA-KL-8327-01A-11R-2315-07	BAD|572	1727.9623
TCGA-KL-8327-01A-11R-2315-07	BAG1|573	6358.4151
TCGA-KL-8327-01A-11R-2315-07	BAG2|9532	42.4528
TCGA-KL-8327-01A-11R-2315-07	BAG3|9531	1025.4717
TCGA-KL-8327-01A-11R-2315-07	BAG4|9530	23.5849
TCGA-KL-8327-01A-11R-2315-07	BAG5|9529	2031.1321
TCGA-KL-8327-01A-11R-2315-07	BAGE2|85319	0
TCGA-KL-8327-01A-11R-2315-07	BAGE|574	0
TCGA-KL-8327-01A-11R-2315-07	BAHCC1|57597	928.3019
TCGA-KL-8327-01A-11R-2315-07	BAHD1|22893	1386.7925
TCGA-KL-8327-01A-11R-2315-07	BAI1|575	5.6604
TCGA-KL-8327-01A-11R-2315-07	BAI2|576	42.4528
TCGA-KL-8327-01A-11R-2315-07	BAI3|577	.9434
TCGA-KL-8327-01A-11R-2315-07	BAIAP2L1|55971	2032.0755
TCGA-KL-8327-01A-11R-2315-07	BAIAP2L2|80115	73.5849
TCGA-KL-8327-01A-11R-2315-07	BAIAP2|10458	325.4717
TCGA-KL-8327-01A-11R-2315-07	BAIAP3|8938	3203.4528
TCGA-KL-8327-01A-11R-2315-07	BAK1|578	368.8679
TCGA-KL-8327-01A-11R-2315-07	BAMBI|25805	146.2264
TCGA-KL-8327-01A-11R-2315-07	BANF1|8815	4268.8679
TCGA-KL-8327-01A-11R-2315-07	BANF2|140836	0
TCGA-KL-8327-01A-11R-2315-07	BANK1|55024	34.9057
TCGA-KL-8327-01A-11R-2315-07	BANP|54971	190.566
TCGA-KL-8327-01A-11R-2315-07	BAP1|8314	3605.6604
TCGA-KL-8327-01A-11R-2315-07	BARD1|580	1.8868
TCGA-KL-8327-01A-11R-2315-07	BARHL1|56751	0
TCGA-KL-8327-01A-11R-2315-07	BARHL2|343472	0
TCGA-KL-8327-01A-11R-2315-07	BARX1|56033	0
TCGA-KL-8327-01A-11R-2315-07	BARX2|8538	132.0755
TCGA-KL-8327-01A-11R-2315-07	BASE|317716	0
TCGA-KL-8327-01A-11R-2315-07	BASP1|10409	238.6792
TCGA-KL-8327-01A-11R-2315-07	BAT1|7919	6195.283
TCGA-KL-8327-01A-11R-2315-07	BAT2L1|84726	3391.5189
TCGA-KL-8327-01A-11R-2315-07	BAT2L2|23215	1486.7925
TCGA-KL-8327-01A-11R-2315-07	BAT2|7916	5217.9245
TCGA-KL-8327-01A-11R-2315-07	BAT3|7917	3832.0755
TCGA-KL-8327-01A-11R-2315-07	BAT4|7918	486.7925
TCGA-KL-8327-01A-11R-2315-07	BAT5|7920	518.8679
TCGA-KL-8327-01A-11R-2315-07	BATF2|116071	115.0943
TCGA-KL-8327-01A-11R-2315-07	BATF3|55509	13.2075
TCGA-KL-8327-01A-11R-2315-07	BATF|10538	78.3019
TCGA-KL-8327-01A-11R-2315-07	BAX|581	373.5849
TCGA-KL-8327-01A-11R-2315-07	BAZ1A|11177	354.717
TCGA-KL-8327-01A-11R-2315-07	BAZ1B|9031	1694.3396
TCGA-KL-8327-01A-11R-2315-07	BAZ2A|11176	2528.4623
TCGA-KL-8327-01A-11R-2315-07	BAZ2B|29994	539.7925
TCGA-KL-8327-01A-11R-2315-07	BBC3|27113	377.3585
TCGA-KL-8327-01A-11R-2315-07	BBOX1|8424	33.9623
TCGA-KL-8327-01A-11R-2315-07	BBS10|79738	243.3962
TCGA-KL-8327-01A-11R-2315-07	BBS12|166379	298.1132
TCGA-KL-8327-01A-11R-2315-07	BBS1|582	515.0943
TCGA-KL-8327-01A-11R-2315-07	BBS2|583	1006.6038
TCGA-KL-8327-01A-11R-2315-07	BBS4|585	596.2264
TCGA-KL-8327-01A-11R-2315-07	BBS5|129880	259.434
TCGA-KL-8327-01A-11R-2315-07	BBS7|55212	133.9623
TCGA-KL-8327-01A-11R-2315-07	BBS9|27241	257.5472
TCGA-KL-8327-01A-11R-2315-07	BBX|56987	1350.9434
TCGA-KL-8327-01A-11R-2315-07	BCAM|4059	7530.1887
TCGA-KL-8327-01A-11R-2315-07	BCAN|63827	13.2075
TCGA-KL-8327-01A-11R-2315-07	BCAP29|55973	508.4906
TCGA-KL-8327-01A-11R-2315-07	BCAP31|10134	8410.3774
TCGA-KL-8327-01A-11R-2315-07	BCAR1|9564	6279.2453
TCGA-KL-8327-01A-11R-2315-07	BCAR3|8412	296.9623
TCGA-KL-8327-01A-11R-2315-07	BCAR4|400500	0
TCGA-KL-8327-01A-11R-2315-07	BCAS1|8537	2.8302
TCGA-KL-8327-01A-11R-2315-07	BCAS2|10286	375.4717
TCGA-KL-8327-01A-11R-2315-07	BCAS3|54828	286.7925
TCGA-KL-8327-01A-11R-2315-07	BCAS4|55653	3070.7547
TCGA-KL-8327-01A-11R-2315-07	BCAT1|586	2373.5849
TCGA-KL-8327-01A-11R-2315-07	BCAT2|587	1617.9245
TCGA-KL-8327-01A-11R-2315-07	BCCIP|56647	863.1604
TCGA-KL-8327-01A-11R-2315-07	BCDIN3D|144233	266.4245
TCGA-KL-8327-01A-11R-2315-07	BCHE|590	0
TCGA-KL-8327-01A-11R-2315-07	BCKDHA|593	1100
TCGA-KL-8327-01A-11R-2315-07	BCKDHB|594	316.9811
TCGA-KL-8327-01A-11R-2315-07	BCKDK|10295	946.2264
TCGA-KL-8327-01A-11R-2315-07	BCL10|8915	231.1321
TCGA-KL-8327-01A-11R-2315-07	BCL11A|53335	4.717
TCGA-KL-8327-01A-11R-2315-07	BCL11B|64919	1.8868
TCGA-KL-8327-01A-11R-2315-07	BCL2A1|597	48.1132
TCGA-KL-8327-01A-11R-2315-07	BCL2L10|10017	29.2453
TCGA-KL-8327-01A-11R-2315-07	BCL2L11|10018	551.8868
TCGA-KL-8327-01A-11R-2315-07	BCL2L12|83596	194.3679
TCGA-KL-8327-01A-11R-2315-07	BCL2L13|23786	2703.7736
TCGA-KL-8327-01A-11R-2315-07	BCL2L14|79370	0
TCGA-KL-8327-01A-11R-2315-07	BCL2L15|440603	8.4906
TCGA-KL-8327-01A-11R-2315-07	BCL2L1|598	10478.3019
TCGA-KL-8327-01A-11R-2315-07	BCL2L2|599	1346.3868
TCGA-KL-8327-01A-11R-2315-07	BCL2|596	3160.3774
TCGA-KL-8327-01A-11R-2315-07	BCL3|602	469.8113
TCGA-KL-8327-01A-11R-2315-07	BCL6B|255877	385.8491
TCGA-KL-8327-01A-11R-2315-07	BCL6|604	1650.9434
TCGA-KL-8327-01A-11R-2315-07	BCL7A|605	897.1698
TCGA-KL-8327-01A-11R-2315-07	BCL7B|9275	2177.3585
TCGA-KL-8327-01A-11R-2315-07	BCL7C|9274	2583.0189
TCGA-KL-8327-01A-11R-2315-07	BCL8|606	.9434
TCGA-KL-8327-01A-11R-2315-07	BCL9L|283149	915.0943
TCGA-KL-8327-01A-11R-2315-07	BCL9|607	555.6604
TCGA-KL-8327-01A-11R-2315-07	BCLAF1|9774	1644.3396
TCGA-KL-8327-01A-11R-2315-07	BCMO1|53630	.9434
TCGA-KL-8327-01A-11R-2315-07	BCO2|83875	833.9623
TCGA-KL-8327-01A-11R-2315-07	BCORL1|63035	304.717
TCGA-KL-8327-01A-11R-2315-07	BCORL2|286554	0
TCGA-KL-8327-01A-11R-2315-07	BCOR|54880	558.4906
TCGA-KL-8327-01A-11R-2315-07	BCR|613	3673.5849
TCGA-KL-8327-01A-11R-2315-07	BCS1L|617	518.8679
TCGA-KL-8327-01A-11R-2315-07	BCYRN1|618	0
TCGA-KL-8327-01A-11R-2315-07	BDH1|622	1135.8491
TCGA-KL-8327-01A-11R-2315-07	BDH2|56898	2782.0755
TCGA-KL-8327-01A-11R-2315-07	BDKRB1|623	32.0755
TCGA-KL-8327-01A-11R-2315-07	BDKRB2|624	364.1509
TCGA-KL-8327-01A-11R-2315-07	BDNFOS|497258	86.0566
TCGA-KL-8327-01A-11R-2315-07	BDNF|627	15.8302
TCGA-KL-8327-01A-11R-2315-07	BDP1|55814	568.8679
TCGA-KL-8327-01A-11R-2315-07	BEAN|146227	6.6038
TCGA-KL-8327-01A-11R-2315-07	BECN1|8678	522.5943
TCGA-KL-8327-01A-11R-2315-07	BEGAIN|57596	46.2264
TCGA-KL-8327-01A-11R-2315-07	BEND2|139105	0
TCGA-KL-8327-01A-11R-2315-07	BEND3|57673	39.6226
TCGA-KL-8327-01A-11R-2315-07	BEND4|389206	0
TCGA-KL-8327-01A-11R-2315-07	BEND5|79656	136.7925
TCGA-KL-8327-01A-11R-2315-07	BEND6|221336	146.2264
TCGA-KL-8327-01A-11R-2315-07	BEND7|222389	465.0943
TCGA-KL-8327-01A-11R-2315-07	BEST1|7439	32.0849
TCGA-KL-8327-01A-11R-2315-07	BEST2|54831	0
TCGA-KL-8327-01A-11R-2315-07	BEST3|144453	.9434
TCGA-KL-8327-01A-11R-2315-07	BEST4|266675	2.8302
TCGA-KL-8327-01A-11R-2315-07	BET1L|51272	2869.8113
TCGA-KL-8327-01A-11R-2315-07	BET1|10282	677.3585
TCGA-KL-8327-01A-11R-2315-07	BET3L|100128327	0
TCGA-KL-8327-01A-11R-2315-07	BEX1|55859	45.283
TCGA-KL-8327-01A-11R-2315-07	BEX2|84707	1083.9623
TCGA-KL-8327-01A-11R-2315-07	BEX4|56271	2843.3962
TCGA-KL-8327-01A-11R-2315-07	BEX5|340542	300
TCGA-KL-8327-01A-11R-2315-07	BEYLA|497634	0
TCGA-KL-8327-01A-11R-2315-07	BFAR|51283	1948.1132
TCGA-KL-8327-01A-11R-2315-07	BFSP1|631	4.717
TCGA-KL-8327-01A-11R-2315-07	BFSP2|8419	31.1321
TCGA-KL-8327-01A-11R-2315-07	BGLAP|632	103.9245
TCGA-KL-8327-01A-11R-2315-07	BGN|633	5381.1321
TCGA-KL-8327-01A-11R-2315-07	BHLHA15|168620	0
TCGA-KL-8327-01A-11R-2315-07	BHLHB9|80823	101.8868
TCGA-KL-8327-01A-11R-2315-07	BHLHE22|27319	0
TCGA-KL-8327-01A-11R-2315-07	BHLHE23|128408	0
TCGA-KL-8327-01A-11R-2315-07	BHLHE40|8553	5000
TCGA-KL-8327-01A-11R-2315-07	BHLHE41|79365	63.2075
TCGA-KL-8327-01A-11R-2315-07	BHMT2|23743	387.7358
TCGA-KL-8327-01A-11R-2315-07	BHMT|635	65.0943
TCGA-KL-8327-01A-11R-2315-07	BICC1|80114	2.8302
TCGA-KL-8327-01A-11R-2315-07	BICD1|636	30.1887
TCGA-KL-8327-01A-11R-2315-07	BICD2|23299	1092.4528
TCGA-KL-8327-01A-11R-2315-07	BID|637	454.0755
TCGA-KL-8327-01A-11R-2315-07	BIK|638	655.6604
TCGA-KL-8327-01A-11R-2315-07	BIN1|274	298.1132
TCGA-KL-8327-01A-11R-2315-07	BIN2|51411	116.0377
TCGA-KL-8327-01A-11R-2315-07	BIN3|55909	596.2264
TCGA-KL-8327-01A-11R-2315-07	BIRC2|329	475.4717
TCGA-KL-8327-01A-11R-2315-07	BIRC3|330	52.8302
TCGA-KL-8327-01A-11R-2315-07	BIRC5|332	25.4717
TCGA-KL-8327-01A-11R-2315-07	BIRC6|57448	542.4528
TCGA-KL-8327-01A-11R-2315-07	BIRC7|79444	1.8868
TCGA-KL-8327-01A-11R-2315-07	BIRC8|112401	0
TCGA-KL-8327-01A-11R-2315-07	BIVM|54841	272.6415
TCGA-KL-8327-01A-11R-2315-07	BLCAP|10904	7172.6415
TCGA-KL-8327-01A-11R-2315-07	BLID|414899	0
TCGA-KL-8327-01A-11R-2315-07	BLK|640	1.8868
TCGA-KL-8327-01A-11R-2315-07	BLMH|642	317.9245
TCGA-KL-8327-01A-11R-2315-07	BLM|641	33.9623
TCGA-KL-8327-01A-11R-2315-07	BLNK|29760	1388.6792
TCGA-KL-8327-01A-11R-2315-07	BLOC1S1|2647	6126.4151
TCGA-KL-8327-01A-11R-2315-07	BLOC1S2|282991	387.7358
TCGA-KL-8327-01A-11R-2315-07	BLOC1S3|388552	372.6415
TCGA-KL-8327-01A-11R-2315-07	BLVRA|644	727.3585
TCGA-KL-8327-01A-11R-2315-07	BLVRB|645	1787.7358
TCGA-KL-8327-01A-11R-2315-07	BLZF1|8548	206.6038
TCGA-KL-8327-01A-11R-2315-07	BMF|90427	1848.1132
TCGA-KL-8327-01A-11R-2315-07	BMI1|648	735.9528
TCGA-KL-8327-01A-11R-2315-07	BMP10|27302	0
TCGA-KL-8327-01A-11R-2315-07	BMP15|9210	0
TCGA-KL-8327-01A-11R-2315-07	BMP1|649	282.0755
TCGA-KL-8327-01A-11R-2315-07	BMP2K|55589	219.8113
TCGA-KL-8327-01A-11R-2315-07	BMP2|650	30.1887
TCGA-KL-8327-01A-11R-2315-07	BMP3|651	.9434
TCGA-KL-8327-01A-11R-2315-07	BMP4|652	21.6981
TCGA-KL-8327-01A-11R-2315-07	BMP5|653	0
TCGA-KL-8327-01A-11R-2315-07	BMP6|654	41.9434
TCGA-KL-8327-01A-11R-2315-07	BMP7|655	36.7925
TCGA-KL-8327-01A-11R-2315-07	BMP8A|353500	44.5
TCGA-KL-8327-01A-11R-2315-07	BMP8B|656	1.8868
TCGA-KL-8327-01A-11R-2315-07	BMPER|168667	8.4906
TCGA-KL-8327-01A-11R-2315-07	BMPR1A|657	139.6226
TCGA-KL-8327-01A-11R-2315-07	BMPR1B|658	3699.0566
TCGA-KL-8327-01A-11R-2315-07	BMPR2|659	690.566
TCGA-KL-8327-01A-11R-2315-07	BMS1P4|729096	16.9811
TCGA-KL-8327-01A-11R-2315-07	BMS1P5|399761	101.8868
TCGA-KL-8327-01A-11R-2315-07	BMS1|9790	692.4528
TCGA-KL-8327-01A-11R-2315-07	BMX|660	15.0943
TCGA-KL-8327-01A-11R-2315-07	BNC1|646	.9434
TCGA-KL-8327-01A-11R-2315-07	BNC2|54796	234.9057
TCGA-KL-8327-01A-11R-2315-07	BNIP1|662	566.9811
TCGA-KL-8327-01A-11R-2315-07	BNIP2|663	449.0566
TCGA-KL-8327-01A-11R-2315-07	BNIP3L|665	380.1887
TCGA-KL-8327-01A-11R-2315-07	BNIP3|664	1020.7547
TCGA-KL-8327-01A-11R-2315-07	BNIPL|149428	18.8679
TCGA-KL-8327-01A-11R-2315-07	BOC|91653	383.0189
TCGA-KL-8327-01A-11R-2315-07	BOD1L|259282	1244.3396
TCGA-KL-8327-01A-11R-2315-07	BOD1|91272	895.283
TCGA-KL-8327-01A-11R-2315-07	BOK|666	94.3396
TCGA-KL-8327-01A-11R-2315-07	BOLA1|51027	347.1698
TCGA-KL-8327-01A-11R-2315-07	BOLA2|552900	1510.6321
TCGA-KL-8327-01A-11R-2315-07	BOLA3|388962	186.7925
TCGA-KL-8327-01A-11R-2315-07	BOLL|66037	.9434
TCGA-KL-8327-01A-11R-2315-07	BOP1|23246	33.0189
TCGA-KL-8327-01A-11R-2315-07	BPESC1|60467	0
TCGA-KL-8327-01A-11R-2315-07	BPGM|669	2588.6792
TCGA-KL-8327-01A-11R-2315-07	BPHL|670	173.5849
TCGA-KL-8327-01A-11R-2315-07	BPIL1|80341	0
TCGA-KL-8327-01A-11R-2315-07	BPIL2|254240	0
TCGA-KL-8327-01A-11R-2315-07	BPIL3|128859	0
TCGA-KL-8327-01A-11R-2315-07	BPI|671	0
TCGA-KL-8327-01A-11R-2315-07	BPNT1|10380	140.566
TCGA-KL-8327-01A-11R-2315-07	BPTF|2186	537.7358
TCGA-KL-8327-01A-11R-2315-07	BPY2|9083	0
TCGA-KL-8327-01A-11R-2315-07	BRAF|673	193.3962
TCGA-KL-8327-01A-11R-2315-07	BRAP|8315	972.6415
TCGA-KL-8327-01A-11R-2315-07	BRCA1|672	6.6038
TCGA-KL-8327-01A-11R-2315-07	BRCA2|675	3.7736
TCGA-KL-8327-01A-11R-2315-07	BRCC3|79184	276.4151
TCGA-KL-8327-01A-11R-2315-07	BRD1|23774	944.3396
TCGA-KL-8327-01A-11R-2315-07	BRD2|6046	3996.2264
TCGA-KL-8327-01A-11R-2315-07	BRD3|8019	1745.283
TCGA-KL-8327-01A-11R-2315-07	BRD4|23476	1737.7358
TCGA-KL-8327-01A-11R-2315-07	BRD7P3|23629	0
TCGA-KL-8327-01A-11R-2315-07	BRD7|29117	2067.9245
TCGA-KL-8327-01A-11R-2315-07	BRD8|10902	1191.5094
TCGA-KL-8327-01A-11R-2315-07	BRD9|65980	1058.4906
TCGA-KL-8327-01A-11R-2315-07	BRDT|676	0
TCGA-KL-8327-01A-11R-2315-07	BREA2|286076	16.0377
TCGA-KL-8327-01A-11R-2315-07	BRE|9577	347.1698
TCGA-KL-8327-01A-11R-2315-07	BRF1|2972	2500.9434
TCGA-KL-8327-01A-11R-2315-07	BRF2|55290	227.3585
TCGA-KL-8327-01A-11R-2315-07	BRI3BP|140707	154.717
TCGA-KL-8327-01A-11R-2315-07	BRI3|25798	2925.4717
TCGA-KL-8327-01A-11R-2315-07	BRIP1|83990	1.8868
TCGA-KL-8327-01A-11R-2315-07	BRIX1|55299	541.5094
TCGA-KL-8327-01A-11R-2315-07	BRMS1L|84312	176.4151
TCGA-KL-8327-01A-11R-2315-07	BRMS1|25855	2426.4151
TCGA-KL-8327-01A-11R-2315-07	BRP44L|51660	1834.9057
TCGA-KL-8327-01A-11R-2315-07	BRP44|25874	536.7925
TCGA-KL-8327-01A-11R-2315-07	BRPF1|7862	633.0189
TCGA-KL-8327-01A-11R-2315-07	BRPF3|27154	1272.6415
TCGA-KL-8327-01A-11R-2315-07	BRS3|680	0
TCGA-KL-8327-01A-11R-2315-07	BRSK1|84446	15.0943
TCGA-KL-8327-01A-11R-2315-07	BRSK2|9024	28.3019
TCGA-KL-8327-01A-11R-2315-07	BRWD1|54014	947.1698
TCGA-KL-8327-01A-11R-2315-07	BRWD3|254065	283.9623
TCGA-KL-8327-01A-11R-2315-07	BSCL2|26580	2699.0283
TCGA-KL-8327-01A-11R-2315-07	BSDC1|55108	1579.2453
TCGA-KL-8327-01A-11R-2315-07	BSG|682	106326.4151
TCGA-KL-8327-01A-11R-2315-07	BSND|7809	2173.5849
TCGA-KL-8327-01A-11R-2315-07	BSN|8927	2441.5094
TCGA-KL-8327-01A-11R-2315-07	BSPH1|100131137	0
TCGA-KL-8327-01A-11R-2315-07	BSPRY|54836	559.434
TCGA-KL-8327-01A-11R-2315-07	BST1|683	12.2642
TCGA-KL-8327-01A-11R-2315-07	BST2|684	391.5094
TCGA-KL-8327-01A-11R-2315-07	BSX|390259	0
TCGA-KL-8327-01A-11R-2315-07	BTAF1|9044	784.9057
TCGA-KL-8327-01A-11R-2315-07	BTBD10|84280	255.6604
TCGA-KL-8327-01A-11R-2315-07	BTBD11|121551	9.434
TCGA-KL-8327-01A-11R-2315-07	BTBD12|84464	614.1509
TCGA-KL-8327-01A-11R-2315-07	BTBD16|118663	3.7736
TCGA-KL-8327-01A-11R-2315-07	BTBD17|388419	0
TCGA-KL-8327-01A-11R-2315-07	BTBD18|643376	.9434
TCGA-KL-8327-01A-11R-2315-07	BTBD19|149478	2.8302
TCGA-KL-8327-01A-11R-2315-07	BTBD1|53339	1603.7736
TCGA-KL-8327-01A-11R-2315-07	BTBD2|55643	2040.566
TCGA-KL-8327-01A-11R-2315-07	BTBD3|22903	1109.434
TCGA-KL-8327-01A-11R-2315-07	BTBD6|90135	2846.2264
TCGA-KL-8327-01A-11R-2315-07	BTBD7|55727	746.2264
TCGA-KL-8327-01A-11R-2315-07	BTBD8|284697	3.7736
TCGA-KL-8327-01A-11R-2315-07	BTBD9|114781	457.5472
TCGA-KL-8327-01A-11R-2315-07	BTC|685	26.4151
TCGA-KL-8327-01A-11R-2315-07	BTD|686	207.5472
TCGA-KL-8327-01A-11R-2315-07	BTF3L1|690	0
TCGA-KL-8327-01A-11R-2315-07	BTF3L4|91408	549.0566
TCGA-KL-8327-01A-11R-2315-07	BTF3|689	5252.8302
TCGA-KL-8327-01A-11R-2315-07	BTG1|694	2972.6415
TCGA-KL-8327-01A-11R-2315-07	BTG2|7832	1692.4528
TCGA-KL-8327-01A-11R-2315-07	BTG3|10950	2973.5849
TCGA-KL-8327-01A-11R-2315-07	BTG4|54766	0
TCGA-KL-8327-01A-11R-2315-07	BTK|695	32.0755
TCGA-KL-8327-01A-11R-2315-07	BTLA|151888	1.8868
TCGA-KL-8327-01A-11R-2315-07	BTN1A1|696	.9434
TCGA-KL-8327-01A-11R-2315-07	BTN2A1|11120	309.434
TCGA-KL-8327-01A-11R-2315-07	BTN2A2|10385	219.8113
TCGA-KL-8327-01A-11R-2315-07	BTN2A3|54718	22.6415
TCGA-KL-8327-01A-11R-2315-07	BTN3A1|11119	510.3774
TCGA-KL-8327-01A-11R-2315-07	BTN3A2|11118	555.6604
TCGA-KL-8327-01A-11R-2315-07	BTN3A3|10384	383.9623
TCGA-KL-8327-01A-11R-2315-07	BTNL2|56244	0
TCGA-KL-8327-01A-11R-2315-07	BTNL3|10917	2.8302
TCGA-KL-8327-01A-11R-2315-07	BTNL8|79908	1.8868
TCGA-KL-8327-01A-11R-2315-07	BTNL9|153579	1400.9434
TCGA-KL-8327-01A-11R-2315-07	BTRC|8945	390.566
TCGA-KL-8327-01A-11R-2315-07	BUB1B|701	20.7547
TCGA-KL-8327-01A-11R-2315-07	BUB1|699	11.3208
TCGA-KL-8327-01A-11R-2315-07	BUB3|9184	638.6792
TCGA-KL-8327-01A-11R-2315-07	BUD13|84811	348.1132
TCGA-KL-8327-01A-11R-2315-07	BUD31|8896	3349.8585
TCGA-KL-8327-01A-11R-2315-07	BVES|11149	7.5472
TCGA-KL-8327-01A-11R-2315-07	BYSL|705	236.7925
TCGA-KL-8327-01A-11R-2315-07	BZRAP1|9256	416.9811
TCGA-KL-8327-01A-11R-2315-07	BZW1|9689	1212.2642
TCGA-KL-8327-01A-11R-2315-07	BZW2|28969	649.0566
TCGA-KL-8327-01A-11R-2315-07	C10orf105|414152	2.8302
TCGA-KL-8327-01A-11R-2315-07	C10orf107|219621	.9434
TCGA-KL-8327-01A-11R-2315-07	C10orf108|414235	225.4717
TCGA-KL-8327-01A-11R-2315-07	C10orf10|11067	2516.0377
TCGA-KL-8327-01A-11R-2315-07	C10orf110|55853	8.717
TCGA-KL-8327-01A-11R-2315-07	C10orf111|221060	0
TCGA-KL-8327-01A-11R-2315-07	C10orf113|387638	0
TCGA-KL-8327-01A-11R-2315-07	C10orf114|399726	19.8113
TCGA-KL-8327-01A-11R-2315-07	C10orf116|10974	803.9057
TCGA-KL-8327-01A-11R-2315-07	C10orf118|55088	319.8113
TCGA-KL-8327-01A-11R-2315-07	C10orf119|79892	298.1132
TCGA-KL-8327-01A-11R-2315-07	C10orf11|83938	304.717
TCGA-KL-8327-01A-11R-2315-07	C10orf120|399814	0
TCGA-KL-8327-01A-11R-2315-07	C10orf122|387718	0
TCGA-KL-8327-01A-11R-2315-07	C10orf125|282969	27.3585
TCGA-KL-8327-01A-11R-2315-07	C10orf128|170371	1.8868
TCGA-KL-8327-01A-11R-2315-07	C10orf129|142827	0
TCGA-KL-8327-01A-11R-2315-07	C10orf12|26148	33.0189
TCGA-KL-8327-01A-11R-2315-07	C10orf131|100127889	1.8868
TCGA-KL-8327-01A-11R-2315-07	C10orf137|26098	181.1321
TCGA-KL-8327-01A-11R-2315-07	C10orf140|387640	11.3208
TCGA-KL-8327-01A-11R-2315-07	C10orf18|54906	500.9434
TCGA-KL-8327-01A-11R-2315-07	C10orf25|220979	76.4151
TCGA-KL-8327-01A-11R-2315-07	C10orf26|54838	2604.717
TCGA-KL-8327-01A-11R-2315-07	C10orf27|219793	0
TCGA-KL-8327-01A-11R-2315-07	C10orf28|27291	841.5094
TCGA-KL-8327-01A-11R-2315-07	C10orf2|56652	161.3208
TCGA-KL-8327-01A-11R-2315-07	C10orf32|119032	450
TCGA-KL-8327-01A-11R-2315-07	C10orf35|219738	214.1509
TCGA-KL-8327-01A-11R-2315-07	C10orf40|283025	0
TCGA-KL-8327-01A-11R-2315-07	C10orf41|100131213	200.9434
TCGA-KL-8327-01A-11R-2315-07	C10orf46|143384	853.7736
TCGA-KL-8327-01A-11R-2315-07	C10orf47|254427	35.8491
TCGA-KL-8327-01A-11R-2315-07	C10orf4|118924	174.5283
TCGA-KL-8327-01A-11R-2315-07	C10orf50|645528	0
TCGA-KL-8327-01A-11R-2315-07	C10orf53|282966	0
TCGA-KL-8327-01A-11R-2315-07	C10orf54|64115	332.0755
TCGA-KL-8327-01A-11R-2315-07	C10orf55|414236	0
TCGA-KL-8327-01A-11R-2315-07	C10orf57|80195	278.3019
TCGA-KL-8327-01A-11R-2315-07	C10orf58|84293	3588.6792
TCGA-KL-8327-01A-11R-2315-07	C10orf62|414157	1.8868
TCGA-KL-8327-01A-11R-2315-07	C10orf67|256815	.9434
TCGA-KL-8327-01A-11R-2315-07	C10orf68|79741	5.6604
TCGA-KL-8327-01A-11R-2315-07	C10orf71|118461	15.0943
TCGA-KL-8327-01A-11R-2315-07	C10orf72|196740	1709.434
TCGA-KL-8327-01A-11R-2315-07	C10orf75|90271	316.9811
TCGA-KL-8327-01A-11R-2315-07	C10orf76|79591	485.8491
TCGA-KL-8327-01A-11R-2315-07	C10orf78|119392	80.1887
TCGA-KL-8327-01A-11R-2315-07	C10orf79|80217	9.434
TCGA-KL-8327-01A-11R-2315-07	C10orf81|79949	.9434
TCGA-KL-8327-01A-11R-2315-07	C10orf82|143379	.9434
TCGA-KL-8327-01A-11R-2315-07	C10orf84|63877	484.9057
TCGA-KL-8327-01A-11R-2315-07	C10orf88|80007	145.283
TCGA-KL-8327-01A-11R-2315-07	C10orf90|118611	0
TCGA-KL-8327-01A-11R-2315-07	C10orf91|170393	0
TCGA-KL-8327-01A-11R-2315-07	C10orf93|255352	5.6604
TCGA-KL-8327-01A-11R-2315-07	C10orf95|79946	18.4151
TCGA-KL-8327-01A-11R-2315-07	C10orf96|374355	0
TCGA-KL-8327-01A-11R-2315-07	C10orf99|387695	0
TCGA-KL-8327-01A-11R-2315-07	C11orf10|746	1011.3208
TCGA-KL-8327-01A-11R-2315-07	C11orf16|56673	.9434
TCGA-KL-8327-01A-11R-2315-07	C11orf17|56672	378.3019
TCGA-KL-8327-01A-11R-2315-07	C11orf1|64776	539.5094
TCGA-KL-8327-01A-11R-2315-07	C11orf20|25858	5.6604
TCGA-KL-8327-01A-11R-2315-07	C11orf21|29125	2.8302
TCGA-KL-8327-01A-11R-2315-07	C11orf24|53838	464.1509
TCGA-KL-8327-01A-11R-2315-07	C11orf2|738	3950
TCGA-KL-8327-01A-11R-2315-07	C11orf30|56946	172.6415
TCGA-KL-8327-01A-11R-2315-07	C11orf31|280636	1275.4717
TCGA-KL-8327-01A-11R-2315-07	C11orf34|349633	.9434
TCGA-KL-8327-01A-11R-2315-07	C11orf35|256329	328.9528
TCGA-KL-8327-01A-11R-2315-07	C11orf36|283303	0
TCGA-KL-8327-01A-11R-2315-07	C11orf40|143501	0
TCGA-KL-8327-01A-11R-2315-07	C11orf41|25758	35.8491
TCGA-KL-8327-01A-11R-2315-07	C11orf42|160298	0
TCGA-KL-8327-01A-11R-2315-07	C11orf45|219833	5.6604
TCGA-KL-8327-01A-11R-2315-07	C11orf46|120534	759.434
TCGA-KL-8327-01A-11R-2315-07	C11orf48|79081	943.3019
TCGA-KL-8327-01A-11R-2315-07	C11orf49|79096	650
TCGA-KL-8327-01A-11R-2315-07	C11orf51|25906	1269.5283
TCGA-KL-8327-01A-11R-2315-07	C11orf52|91894	390.566
TCGA-KL-8327-01A-11R-2315-07	C11orf53|341032	26.4151
TCGA-KL-8327-01A-11R-2315-07	C11orf54|28970	715.0943
TCGA-KL-8327-01A-11R-2315-07	C11orf57|55216	596.2264
TCGA-KL-8327-01A-11R-2315-07	C11orf58|10944	2633.0189
TCGA-KL-8327-01A-11R-2315-07	C11orf59|55004	2554.717
TCGA-KL-8327-01A-11R-2315-07	C11orf61|79684	411.3208
TCGA-KL-8327-01A-11R-2315-07	C11orf63|79864	76.4151
TCGA-KL-8327-01A-11R-2315-07	C11orf64|283197	0
TCGA-KL-8327-01A-11R-2315-07	C11orf65|160140	19.8113
TCGA-KL-8327-01A-11R-2315-07	C11orf66|220004	38.6792
TCGA-KL-8327-01A-11R-2315-07	C11orf67|28971	416.0377
TCGA-KL-8327-01A-11R-2315-07	C11orf68|83638	1892.4528
TCGA-KL-8327-01A-11R-2315-07	C11orf70|85016	6.6038
TCGA-KL-8327-01A-11R-2315-07	C11orf71|54494	515.0943
TCGA-KL-8327-01A-11R-2315-07	C11orf73|51501	365.0943
TCGA-KL-8327-01A-11R-2315-07	C11orf74|119710	211.3208
TCGA-KL-8327-01A-11R-2315-07	C11orf75|56935	78.3019
TCGA-KL-8327-01A-11R-2315-07	C11orf80|79703	392.4528
TCGA-KL-8327-01A-11R-2315-07	C11orf82|220042	5.6604
TCGA-KL-8327-01A-11R-2315-07	C11orf83|790955	1063.2075
TCGA-KL-8327-01A-11R-2315-07	C11orf84|144097	808.4906
TCGA-KL-8327-01A-11R-2315-07	C11orf85|283129	0
TCGA-KL-8327-01A-11R-2315-07	C11orf86|254439	0
TCGA-KL-8327-01A-11R-2315-07	C11orf87|399947	.9434
TCGA-KL-8327-01A-11R-2315-07	C11orf88|399949	3.7736
TCGA-KL-8327-01A-11R-2315-07	C11orf90|387804	0
TCGA-KL-8327-01A-11R-2315-07	C11orf92|399948	1785.1604
TCGA-KL-8327-01A-11R-2315-07	C11orf93|120376	1279.934
TCGA-KL-8327-01A-11R-2315-07	C11orf94|143678	.9434
TCGA-KL-8327-01A-11R-2315-07	C11orf95|65998	800
TCGA-KL-8327-01A-11R-2315-07	C11orf9|745	249.0566
TCGA-KL-8327-01A-11R-2315-07	C12orf10|60314	2673.5849
TCGA-KL-8327-01A-11R-2315-07	C12orf11|55726	357.5472
TCGA-KL-8327-01A-11R-2315-07	C12orf12|196477	0
TCGA-KL-8327-01A-11R-2315-07	C12orf23|90488	1037.7358
TCGA-KL-8327-01A-11R-2315-07	C12orf24|29902	55.6604
TCGA-KL-8327-01A-11R-2315-07	C12orf26|84190	85.8491
TCGA-KL-8327-01A-11R-2315-07	C12orf27|283460	4.717
TCGA-KL-8327-01A-11R-2315-07	C12orf29|91298	537.6887
TCGA-KL-8327-01A-11R-2315-07	C12orf32|83695	516.9811
TCGA-KL-8327-01A-11R-2315-07	C12orf34|84915	361.3208
TCGA-KL-8327-01A-11R-2315-07	C12orf35|55196	574.5283
TCGA-KL-8327-01A-11R-2315-07	C12orf36|283422	0
TCGA-KL-8327-01A-11R-2315-07	C12orf39|80763	282.0755
TCGA-KL-8327-01A-11R-2315-07	C12orf40|283461	0
TCGA-KL-8327-01A-11R-2315-07	C12orf41|54934	433.9623
TCGA-KL-8327-01A-11R-2315-07	C12orf42|374470	0
TCGA-KL-8327-01A-11R-2315-07	C12orf43|64897	376.4151
TCGA-KL-8327-01A-11R-2315-07	C12orf44|60673	2289.6226
TCGA-KL-8327-01A-11R-2315-07	C12orf45|121053	152.8302
TCGA-KL-8327-01A-11R-2315-07	C12orf47|51275	386.2925
TCGA-KL-8327-01A-11R-2315-07	C12orf48|55010	28.3019
TCGA-KL-8327-01A-11R-2315-07	C12orf49|79794	470.7547
TCGA-KL-8327-01A-11R-2315-07	C12orf4|57102	500
TCGA-KL-8327-01A-11R-2315-07	C12orf50|160419	0
TCGA-KL-8327-01A-11R-2315-07	C12orf51|283450	1115.0943
TCGA-KL-8327-01A-11R-2315-07	C12orf52|84934	627.3585
TCGA-KL-8327-01A-11R-2315-07	C12orf53|196500	5.6604
TCGA-KL-8327-01A-11R-2315-07	C12orf54|121273	.9434
TCGA-KL-8327-01A-11R-2315-07	C12orf56|115749	0
TCGA-KL-8327-01A-11R-2315-07	C12orf57|113246	930.1887
TCGA-KL-8327-01A-11R-2315-07	C12orf59|120939	28.3019
TCGA-KL-8327-01A-11R-2315-07	C12orf5|57103	183.9623
TCGA-KL-8327-01A-11R-2315-07	C12orf60|144608	86.7925
TCGA-KL-8327-01A-11R-2315-07	C12orf61|283416	36.7925
TCGA-KL-8327-01A-11R-2315-07	C12orf62|84987	1108.4906
TCGA-KL-8327-01A-11R-2315-07	C12orf63|374467	.9434
TCGA-KL-8327-01A-11R-2315-07	C12orf65|91574	1117.9245
TCGA-KL-8327-01A-11R-2315-07	C12orf66|144577	97.1698
TCGA-KL-8327-01A-11R-2315-07	C12orf68|387856	14.1509
TCGA-KL-8327-01A-11R-2315-07	C12orf69|440087	4.717
TCGA-KL-8327-01A-11R-2315-07	C12orf70|341346	0
TCGA-KL-8327-01A-11R-2315-07	C12orf71|728858	0
TCGA-KL-8327-01A-11R-2315-07	C12orf72|254013	65.0943
TCGA-KL-8327-01A-11R-2315-07	C12orf73|728568	249.0566
TCGA-KL-8327-01A-11R-2315-07	C12orf74|338809	.9434
TCGA-KL-8327-01A-11R-2315-07	C12orf75|387882	7117.9245
TCGA-KL-8327-01A-11R-2315-07	C12orf76|400073	103.7736
TCGA-KL-8327-01A-11R-2315-07	C12orf77|196415	12.2642
TCGA-KL-8327-01A-11R-2315-07	C13orf15|28984	1391.5094
TCGA-KL-8327-01A-11R-2315-07	C13orf16|121793	3.7736
TCGA-KL-8327-01A-11R-2315-07	C13orf18|80183	13.2075
TCGA-KL-8327-01A-11R-2315-07	C13orf1|57213	182.0755
TCGA-KL-8327-01A-11R-2315-07	C13orf23|80209	521.6981
TCGA-KL-8327-01A-11R-2315-07	C13orf26|122046	0
TCGA-KL-8327-01A-11R-2315-07	C13orf27|93081	49.0566
TCGA-KL-8327-01A-11R-2315-07	C13orf28|122258	0
TCGA-KL-8327-01A-11R-2315-07	C13orf29|283487	33.9623
TCGA-KL-8327-01A-11R-2315-07	C13orf30|144809	0
TCGA-KL-8327-01A-11R-2315-07	C13orf31|144811	79.2453
TCGA-KL-8327-01A-11R-2315-07	C13orf33|84935	25.4717
TCGA-KL-8327-01A-11R-2315-07	C13orf34|79866	56.2547
TCGA-KL-8327-01A-11R-2315-07	C13orf35|400165	0
TCGA-KL-8327-01A-11R-2315-07	C13orf36|400120	0
TCGA-KL-8327-01A-11R-2315-07	C13orf37|440145	200
TCGA-KL-8327-01A-11R-2315-07	C13orf38|728591	2.8302
TCGA-KL-8327-01A-11R-2315-07	C13orf39|196541	0
TCGA-KL-8327-01A-11R-2315-07	C14orf101|54916	940.566
TCGA-KL-8327-01A-11R-2315-07	C14orf102|55051	449.0566
TCGA-KL-8327-01A-11R-2315-07	C14orf104|55172	215.0943
TCGA-KL-8327-01A-11R-2315-07	C14orf105|55195	683.9623
TCGA-KL-8327-01A-11R-2315-07	C14orf106|55320	148.1132
TCGA-KL-8327-01A-11R-2315-07	C14orf109|26175	332.0755
TCGA-KL-8327-01A-11R-2315-07	C14orf115|55237	0
TCGA-KL-8327-01A-11R-2315-07	C14orf118|55668	282.0755
TCGA-KL-8327-01A-11R-2315-07	C14orf119|55017	1394.3396
TCGA-KL-8327-01A-11R-2315-07	C14orf126|112487	159.3962
TCGA-KL-8327-01A-11R-2315-07	C14orf128|84837	120.7547
TCGA-KL-8327-01A-11R-2315-07	C14orf129|51527	340.566
TCGA-KL-8327-01A-11R-2315-07	C14orf132|56967	350
TCGA-KL-8327-01A-11R-2315-07	C14orf135|64430	1805.6604
TCGA-KL-8327-01A-11R-2315-07	C14orf138|79609	122.6415
TCGA-KL-8327-01A-11R-2315-07	C14orf139|79686	24.5283
TCGA-KL-8327-01A-11R-2315-07	C14orf142|84520	221.6981
TCGA-KL-8327-01A-11R-2315-07	C14orf143|90141	20.7547
TCGA-KL-8327-01A-11R-2315-07	C14orf145|145508	50.9434
TCGA-KL-8327-01A-11R-2315-07	C14orf147|171546	432.0755
TCGA-KL-8327-01A-11R-2315-07	C14orf148|122945	13.2075
TCGA-KL-8327-01A-11R-2315-07	C14orf149|112849	38.6792
TCGA-KL-8327-01A-11R-2315-07	C14orf153|84334	963.2075
TCGA-KL-8327-01A-11R-2315-07	C14orf156|81892	1254.717
TCGA-KL-8327-01A-11R-2315-07	C14orf159|80017	2881.1321
TCGA-KL-8327-01A-11R-2315-07	C14orf162|56936	1.8868
TCGA-KL-8327-01A-11R-2315-07	C14orf165|414767	.9434
TCGA-KL-8327-01A-11R-2315-07	C14orf166B|145497	0
TCGA-KL-8327-01A-11R-2315-07	C14orf166|51637	3375.4717
TCGA-KL-8327-01A-11R-2315-07	C14orf167|55449	501.8868
TCGA-KL-8327-01A-11R-2315-07	C14orf169|79697	373.5849
TCGA-KL-8327-01A-11R-2315-07	C14orf174|161394	18.8679
TCGA-KL-8327-01A-11R-2315-07	C14orf176|643382	19.8113
TCGA-KL-8327-01A-11R-2315-07	C14orf177|283598	0
TCGA-KL-8327-01A-11R-2315-07	C14orf178|283579	.9434
TCGA-KL-8327-01A-11R-2315-07	C14orf179|112752	797.1698
TCGA-KL-8327-01A-11R-2315-07	C14orf180|400258	44.3396
TCGA-KL-8327-01A-11R-2315-07	C14orf181|400223	392.4528
TCGA-KL-8327-01A-11R-2315-07	C14orf182|283551	.9434
TCGA-KL-8327-01A-11R-2315-07	C14orf183|196913	0
TCGA-KL-8327-01A-11R-2315-07	C14orf184|650662	0
TCGA-KL-8327-01A-11R-2315-07	C14orf19|280655	15.0943
TCGA-KL-8327-01A-11R-2315-07	C14orf1|11161	2420.7547
TCGA-KL-8327-01A-11R-2315-07	C14orf21|161424	131.1321
TCGA-KL-8327-01A-11R-2315-07	C14orf23|387978	0
TCGA-KL-8327-01A-11R-2315-07	C14orf28|122525	188.6792
TCGA-KL-8327-01A-11R-2315-07	C14orf2|9556	3066.0377
TCGA-KL-8327-01A-11R-2315-07	C14orf33|100129075	90.566
TCGA-KL-8327-01A-11R-2315-07	C14orf34|645687	2.8302
TCGA-KL-8327-01A-11R-2315-07	C14orf37|145407	44.3396
TCGA-KL-8327-01A-11R-2315-07	C14orf39|317761	6.6038
TCGA-KL-8327-01A-11R-2315-07	C14orf43|91748	1060.3774
TCGA-KL-8327-01A-11R-2315-07	C14orf45|80127	86.5472
TCGA-KL-8327-01A-11R-2315-07	C14orf48|256369	0
TCGA-KL-8327-01A-11R-2315-07	C14orf49|161176	.9434
TCGA-KL-8327-01A-11R-2315-07	C14orf4|64207	854.717
TCGA-KL-8327-01A-11R-2315-07	C14orf50|145376	88.6792
TCGA-KL-8327-01A-11R-2315-07	C14orf53|440184	.9434
TCGA-KL-8327-01A-11R-2315-07	C14orf64|388011	11.3208
TCGA-KL-8327-01A-11R-2315-07	C14orf68|283600	0
TCGA-KL-8327-01A-11R-2315-07	C14orf70|283601	0
TCGA-KL-8327-01A-11R-2315-07	C14orf72|145200	69.8113
TCGA-KL-8327-01A-11R-2315-07	C14orf73|91828	1.8868
TCGA-KL-8327-01A-11R-2315-07	C14orf79|122616	633.0189
TCGA-KL-8327-01A-11R-2315-07	C14orf80|283643	139.6226
TCGA-KL-8327-01A-11R-2315-07	C14orf86|283592	0
TCGA-KL-8327-01A-11R-2315-07	C14orf93|60686	448.1132
TCGA-KL-8327-01A-11R-2315-07	C15orf17|57184	2081.1321
TCGA-KL-8327-01A-11R-2315-07	C15orf21|283651	10.3774
TCGA-KL-8327-01A-11R-2315-07	C15orf23|90417	161.3208
TCGA-KL-8327-01A-11R-2315-07	C15orf24|56851	1296.2264
TCGA-KL-8327-01A-11R-2315-07	C15orf26|161502	0
TCGA-KL-8327-01A-11R-2315-07	C15orf27|123591	79.2453
TCGA-KL-8327-01A-11R-2315-07	C15orf28|80035	11.3208
TCGA-KL-8327-01A-11R-2315-07	C15orf29|79768	441.5094
TCGA-KL-8327-01A-11R-2315-07	C15orf2|23742	0
TCGA-KL-8327-01A-11R-2315-07	C15orf32|145858	0
TCGA-KL-8327-01A-11R-2315-07	C15orf33|196951	16.2075
TCGA-KL-8327-01A-11R-2315-07	C15orf34|80072	88.6792
TCGA-KL-8327-01A-11R-2315-07	C15orf37|283687	43.7453
TCGA-KL-8327-01A-11R-2315-07	C15orf38|348110	102.8113
TCGA-KL-8327-01A-11R-2315-07	C15orf39|56905	828.3019
TCGA-KL-8327-01A-11R-2315-07	C15orf40|123207	566.0377
TCGA-KL-8327-01A-11R-2315-07	C15orf41|84529	82.0755
TCGA-KL-8327-01A-11R-2315-07	C15orf42|90381	20.8774
TCGA-KL-8327-01A-11R-2315-07	C15orf43|145645	0
TCGA-KL-8327-01A-11R-2315-07	C15orf44|81556	733.0189
TCGA-KL-8327-01A-11R-2315-07	C15orf48|84419	4.717
TCGA-KL-8327-01A-11R-2315-07	C15orf50|414926	.9434
TCGA-KL-8327-01A-11R-2315-07	C15orf51|196968	6.6038
TCGA-KL-8327-01A-11R-2315-07	C15orf52|388115	2668.8679
TCGA-KL-8327-01A-11R-2315-07	C15orf53|400359	.9434
TCGA-KL-8327-01A-11R-2315-07	C15orf54|400360	0
TCGA-KL-8327-01A-11R-2315-07	C15orf55|256646	11.3208
TCGA-KL-8327-01A-11R-2315-07	C15orf56|644809	133.9623
TCGA-KL-8327-01A-11R-2315-07	C15orf57|90416	1156.4906
TCGA-KL-8327-01A-11R-2315-07	C15orf58|390637	46.2264
TCGA-KL-8327-01A-11R-2315-07	C15orf59|388135	12312.2642
TCGA-KL-8327-01A-11R-2315-07	C15orf5|81698	0
TCGA-KL-8327-01A-11R-2315-07	C15orf60|283677	0
TCGA-KL-8327-01A-11R-2315-07	C15orf61|145853	183.9623
TCGA-KL-8327-01A-11R-2315-07	C15orf62|643338	23.5849
TCGA-KL-8327-01A-11R-2315-07	C15orf63|25764	1092.7358
TCGA-KL-8327-01A-11R-2315-07	C16orf11|146325	312.2642
TCGA-KL-8327-01A-11R-2315-07	C16orf13|84326	1454.717
TCGA-KL-8327-01A-11R-2315-07	C16orf3|750	4.717
TCGA-KL-8327-01A-11R-2315-07	C16orf42|115939	2271.0755
TCGA-KL-8327-01A-11R-2315-07	C16orf45|89927	120.7547
TCGA-KL-8327-01A-11R-2315-07	C16orf46|123775	19.8113
TCGA-KL-8327-01A-11R-2315-07	C16orf48|84080	1618.8679
TCGA-KL-8327-01A-11R-2315-07	C16orf52|730094	380.1887
TCGA-KL-8327-01A-11R-2315-07	C16orf53|79447	2573.0283
TCGA-KL-8327-01A-11R-2315-07	C16orf54|283897	8.4906
TCGA-KL-8327-01A-11R-2315-07	C16orf55|124045	116.9811
TCGA-KL-8327-01A-11R-2315-07	C16orf57|79650	1225.4717
TCGA-KL-8327-01A-11R-2315-07	C16orf58|64755	4396.4906
TCGA-KL-8327-01A-11R-2315-07	C16orf59|80178	16.9811
TCGA-KL-8327-01A-11R-2315-07	C16orf5|29965	4503.7736
TCGA-KL-8327-01A-11R-2315-07	C16orf61|56942	961.0849
TCGA-KL-8327-01A-11R-2315-07	C16orf62|57020	1255.6604
TCGA-KL-8327-01A-11R-2315-07	C16orf63|123811	767.9245
TCGA-KL-8327-01A-11R-2315-07	C16orf68|79091	453.7736
TCGA-KL-8327-01A-11R-2315-07	C16orf70|80262	473.6887
TCGA-KL-8327-01A-11R-2315-07	C16orf71|146562	15.0943
TCGA-KL-8327-01A-11R-2315-07	C16orf72|29035	846.2264
TCGA-KL-8327-01A-11R-2315-07	C16orf73|254528	2.8302
TCGA-KL-8327-01A-11R-2315-07	C16orf74|404550	6.6038
TCGA-KL-8327-01A-11R-2315-07	C16orf75|116028	132.0755
TCGA-KL-8327-01A-11R-2315-07	C16orf78|123970	0
TCGA-KL-8327-01A-11R-2315-07	C16orf79|283870	511.7264
TCGA-KL-8327-01A-11R-2315-07	C16orf7|9605	2741.1038
TCGA-KL-8327-01A-11R-2315-07	C16orf80|29105	562.2642
TCGA-KL-8327-01A-11R-2315-07	C16orf81|283860	0
TCGA-KL-8327-01A-11R-2315-07	C16orf82|162083	0
TCGA-KL-8327-01A-11R-2315-07	C16orf86|388284	107.5472
TCGA-KL-8327-01A-11R-2315-07	C16orf87|388272	36.7925
TCGA-KL-8327-01A-11R-2315-07	C16orf88|400506	448.1132
TCGA-KL-8327-01A-11R-2315-07	C16orf89|146556	1746.2264
TCGA-KL-8327-01A-11R-2315-07	C16orf90|646174	0
TCGA-KL-8327-01A-11R-2315-07	C16orf91|283951	278.3019
TCGA-KL-8327-01A-11R-2315-07	C16orf92|146378	.6038
TCGA-KL-8327-01A-11R-2315-07	C16orf93|90835	11.3208
TCGA-KL-8327-01A-11R-2315-07	C17orf100|388327	45.283
TCGA-KL-8327-01A-11R-2315-07	C17orf101|79701	468.8679
[truncated: 18,532 more rows]
