# Supplementary material for: Dysfunctional miRNA-Mediated Regulation in Chromophobe Renal Cell Carcinoma
Source: PLoS One. 2016 Jun 3;11(6):e0156324. doi: 10.1371/journal.pone.0156324 (PMC4892590; doi:10.1371/journal.pone.0156324)
Supplement: S2 File — (ZIP) [file pone.0156324.s002.zip › S2_File mRNA expression profile downloaded from TCGA/case/unc.edu__IlluminaHiSeq_RNASeqV2__TCGA-KL-8328-01A-11R-2315-07__expression_rsem_gene_normalized.txt]

barcode	gene_id	normalized_count
TCGA-KL-8328-01A-11R-2315-07	?|100130426	0
TCGA-KL-8328-01A-11R-2315-07	?|100133144	1.7671
TCGA-KL-8328-01A-11R-2315-07	?|100134869	13.1853
TCGA-KL-8328-01A-11R-2315-07	?|10357	53.1083
TCGA-KL-8328-01A-11R-2315-07	?|10431	988.2193
TCGA-KL-8328-01A-11R-2315-07	?|136542	0
TCGA-KL-8328-01A-11R-2315-07	?|155060	137.7435
TCGA-KL-8328-01A-11R-2315-07	?|26823	3.1717
TCGA-KL-8328-01A-11R-2315-07	?|280660	0
TCGA-KL-8328-01A-11R-2315-07	?|317712	0
TCGA-KL-8328-01A-11R-2315-07	?|340602	0
TCGA-KL-8328-01A-11R-2315-07	?|388795	0
TCGA-KL-8328-01A-11R-2315-07	?|390284	11.7807
TCGA-KL-8328-01A-11R-2315-07	?|391343	0
TCGA-KL-8328-01A-11R-2315-07	?|391714	0
TCGA-KL-8328-01A-11R-2315-07	?|404770	0
TCGA-KL-8328-01A-11R-2315-07	?|441362	0
TCGA-KL-8328-01A-11R-2315-07	?|442388	0
TCGA-KL-8328-01A-11R-2315-07	?|553137	6.3435
TCGA-KL-8328-01A-11R-2315-07	?|57714	49.3883
TCGA-KL-8328-01A-11R-2315-07	?|645851	3.1717
TCGA-KL-8328-01A-11R-2315-07	?|652919	0
TCGA-KL-8328-01A-11R-2315-07	?|653553	1739.9184
TCGA-KL-8328-01A-11R-2315-07	?|728045	0
TCGA-KL-8328-01A-11R-2315-07	?|728603	0
TCGA-KL-8328-01A-11R-2315-07	?|728788	4.9841
TCGA-KL-8328-01A-11R-2315-07	?|729884	702.3108
TCGA-KL-8328-01A-11R-2315-07	?|8225	1004.9841
TCGA-KL-8328-01A-11R-2315-07	?|90288	1.3593
TCGA-KL-8328-01A-11R-2315-07	A1BG|1	33.5025
TCGA-KL-8328-01A-11R-2315-07	A1CF|29974	0
TCGA-KL-8328-01A-11R-2315-07	A2BP1|54715	124.6035
TCGA-KL-8328-01A-11R-2315-07	A2LD1|87769	33.3303
TCGA-KL-8328-01A-11R-2315-07	A2ML1|144568	.4531
TCGA-KL-8328-01A-11R-2315-07	A2M|2	2618.7087
TCGA-KL-8328-01A-11R-2315-07	A4GALT|53947	154.9615
TCGA-KL-8328-01A-11R-2315-07	A4GNT|51146	.4531
TCGA-KL-8328-01A-11R-2315-07	AAA1|404744	0
TCGA-KL-8328-01A-11R-2315-07	AAAS|8086	1656.5473
TCGA-KL-8328-01A-11R-2315-07	AACSL|729522	0
TCGA-KL-8328-01A-11R-2315-07	AACS|65985	1313.0947
TCGA-KL-8328-01A-11R-2315-07	AADACL2|344752	0
TCGA-KL-8328-01A-11R-2315-07	AADACL3|126767	0
TCGA-KL-8328-01A-11R-2315-07	AADACL4|343066	0
TCGA-KL-8328-01A-11R-2315-07	AADAC|13	0
TCGA-KL-8328-01A-11R-2315-07	AADAT|51166	76.1214
TCGA-KL-8328-01A-11R-2315-07	AAGAB|79719	1742.184
TCGA-KL-8328-01A-11R-2315-07	AAK1|22848	896.6923
TCGA-KL-8328-01A-11R-2315-07	AAMP|14	1888.5365
TCGA-KL-8328-01A-11R-2315-07	AANAT|15	.4531
TCGA-KL-8328-01A-11R-2315-07	AARS2|57505	636.1531
TCGA-KL-8328-01A-11R-2315-07	AARSD1|80755	408.6996
TCGA-KL-8328-01A-11R-2315-07	AARS|16	7074.309
TCGA-KL-8328-01A-11R-2315-07	AASDHPPT|60496	512.0072
TCGA-KL-8328-01A-11R-2315-07	AASDH|132949	223.8333
TCGA-KL-8328-01A-11R-2315-07	AASS|10157	84.2773
TCGA-KL-8328-01A-11R-2315-07	AATF|26574	651.5632
TCGA-KL-8328-01A-11R-2315-07	AATK|9625	24.0145
TCGA-KL-8328-01A-11R-2315-07	ABAT|18	185.7725
TCGA-KL-8328-01A-11R-2315-07	ABCA10|10349	53.4662
TCGA-KL-8328-01A-11R-2315-07	ABCA11P|79963	67.2406
TCGA-KL-8328-01A-11R-2315-07	ABCA12|26154	4.0779
TCGA-KL-8328-01A-11R-2315-07	ABCA13|154664	5.4372
TCGA-KL-8328-01A-11R-2315-07	ABCA17P|650655	28.5455
TCGA-KL-8328-01A-11R-2315-07	ABCA1|19	2052.9542
TCGA-KL-8328-01A-11R-2315-07	ABCA2|20	7227.9112
TCGA-KL-8328-01A-11R-2315-07	ABCA3|21	1728.5908
TCGA-KL-8328-01A-11R-2315-07	ABCA4|24	1.3593
TCGA-KL-8328-01A-11R-2315-07	ABCA5|23461	1159.0394
TCGA-KL-8328-01A-11R-2315-07	ABCA6|23460	5.8903
TCGA-KL-8328-01A-11R-2315-07	ABCA7|10347	429.9955
TCGA-KL-8328-01A-11R-2315-07	ABCA8|10351	2.7186
TCGA-KL-8328-01A-11R-2315-07	ABCA9|10350	9.5152
TCGA-KL-8328-01A-11R-2315-07	ABCB10|23456	161.758
TCGA-KL-8328-01A-11R-2315-07	ABCB11|8647	0
TCGA-KL-8328-01A-11R-2315-07	ABCB1|5243	2.7186
TCGA-KL-8328-01A-11R-2315-07	ABCB4|5244	1.8124
TCGA-KL-8328-01A-11R-2315-07	ABCB5|340273	0
TCGA-KL-8328-01A-11R-2315-07	ABCB6|10058	113.4662
TCGA-KL-8328-01A-11R-2315-07	ABCB7|22	641.5949
TCGA-KL-8328-01A-11R-2315-07	ABCB8|11194	1587.6756
TCGA-KL-8328-01A-11R-2315-07	ABCB9|23457	438.1513
TCGA-KL-8328-01A-11R-2315-07	ABCC10|89845	316.2664
TCGA-KL-8328-01A-11R-2315-07	ABCC11|85320	9.5152
TCGA-KL-8328-01A-11R-2315-07	ABCC12|94160	0
TCGA-KL-8328-01A-11R-2315-07	ABCC13|150000	0
TCGA-KL-8328-01A-11R-2315-07	ABCC1|4363	1304.4857
TCGA-KL-8328-01A-11R-2315-07	ABCC2|1244	4.531
TCGA-KL-8328-01A-11R-2315-07	ABCC3|8714	7.2497
TCGA-KL-8328-01A-11R-2315-07	ABCC4|10257	1732.6688
TCGA-KL-8328-01A-11R-2315-07	ABCC5|10057	3245.1291
TCGA-KL-8328-01A-11R-2315-07	ABCC6P1|653190	0
TCGA-KL-8328-01A-11R-2315-07	ABCC6P2|730013	13.5931
TCGA-KL-8328-01A-11R-2315-07	ABCC6|368	46.6697
TCGA-KL-8328-01A-11R-2315-07	ABCC8|6833	5.4372
TCGA-KL-8328-01A-11R-2315-07	ABCC9|10060	68.8718
TCGA-KL-8328-01A-11R-2315-07	ABCD1|215	663.797
TCGA-KL-8328-01A-11R-2315-07	ABCD2|225	17.2179
TCGA-KL-8328-01A-11R-2315-07	ABCD3|5825	993.6565
TCGA-KL-8328-01A-11R-2315-07	ABCD4|5826	611.6901
TCGA-KL-8328-01A-11R-2315-07	ABCE1|6059	975.0793
TCGA-KL-8328-01A-11R-2315-07	ABCF1|23	782.5102
TCGA-KL-8328-01A-11R-2315-07	ABCF2|10061	2156.7739
TCGA-KL-8328-01A-11R-2315-07	ABCF3|55324	2352.0616
TCGA-KL-8328-01A-11R-2315-07	ABCG1|9619	3617.1273
TCGA-KL-8328-01A-11R-2315-07	ABCG2|9429	53.4662
TCGA-KL-8328-01A-11R-2315-07	ABCG4|64137	28.9986
TCGA-KL-8328-01A-11R-2315-07	ABCG5|64240	.4531
TCGA-KL-8328-01A-11R-2315-07	ABCG8|64241	0
TCGA-KL-8328-01A-11R-2315-07	ABHD10|55347	4157.227
TCGA-KL-8328-01A-11R-2315-07	ABHD11|83451	3111.9166
TCGA-KL-8328-01A-11R-2315-07	ABHD12B|145447	0
TCGA-KL-8328-01A-11R-2315-07	ABHD12|26090	3880.3806
TCGA-KL-8328-01A-11R-2315-07	ABHD13|84945	245.1291
TCGA-KL-8328-01A-11R-2315-07	ABHD14A|25864	756.2302
TCGA-KL-8328-01A-11R-2315-07	ABHD14B|84836	4457.6348
TCGA-KL-8328-01A-11R-2315-07	ABHD15|116236	209.3339
TCGA-KL-8328-01A-11R-2315-07	ABHD1|84696	9.0621
TCGA-KL-8328-01A-11R-2315-07	ABHD2|11057	17485.2741
TCGA-KL-8328-01A-11R-2315-07	ABHD3|171586	872.6778
TCGA-KL-8328-01A-11R-2315-07	ABHD4|63874	1318.0788
TCGA-KL-8328-01A-11R-2315-07	ABHD5|51099	434.5265
TCGA-KL-8328-01A-11R-2315-07	ABHD6|57406	1816.0399
TCGA-KL-8328-01A-11R-2315-07	ABHD8|79575	865.4282
TCGA-KL-8328-01A-11R-2315-07	ABI1|10006	396.3525
TCGA-KL-8328-01A-11R-2315-07	ABI2|10152	480.29
TCGA-KL-8328-01A-11R-2315-07	ABI3BP|25890	114.6353
TCGA-KL-8328-01A-11R-2315-07	ABI3|51225	78.387
TCGA-KL-8328-01A-11R-2315-07	ABL1|25	2475.7589
TCGA-KL-8328-01A-11R-2315-07	ABL2|27	182.1477
TCGA-KL-8328-01A-11R-2315-07	ABLIM1|3983	1716.8101
TCGA-KL-8328-01A-11R-2315-07	ABLIM2|84448	52.56
TCGA-KL-8328-01A-11R-2315-07	ABLIM3|22885	285.9085
TCGA-KL-8328-01A-11R-2315-07	ABO|28	13.14
TCGA-KL-8328-01A-11R-2315-07	ABP1|26	0
TCGA-KL-8328-01A-11R-2315-07	ABRA|137735	.4531
TCGA-KL-8328-01A-11R-2315-07	ABR|29	6746.715
TCGA-KL-8328-01A-11R-2315-07	ABT1|29777	470.3217
TCGA-KL-8328-01A-11R-2315-07	ABTB1|80325	420.9334
TCGA-KL-8328-01A-11R-2315-07	ABTB2|25841	1478.4776
TCGA-KL-8328-01A-11R-2315-07	ACAA1|30	2906.2075
TCGA-KL-8328-01A-11R-2315-07	ACAA2|10449	2200.2719
TCGA-KL-8328-01A-11R-2315-07	ACACA|31	911.1917
TCGA-KL-8328-01A-11R-2315-07	ACACB|32	3921.1599
TCGA-KL-8328-01A-11R-2315-07	ACAD10|80724	2186.2256
TCGA-KL-8328-01A-11R-2315-07	ACAD11|84129	523.72
TCGA-KL-8328-01A-11R-2315-07	ACAD8|27034	711.826
TCGA-KL-8328-01A-11R-2315-07	ACAD9|28976	1770.7204
TCGA-KL-8328-01A-11R-2315-07	ACADL|33	2685.9991
TCGA-KL-8328-01A-11R-2315-07	ACADM|34	895.7861
TCGA-KL-8328-01A-11R-2315-07	ACADSB|36	1138.1966
TCGA-KL-8328-01A-11R-2315-07	ACADS|35	7300.8609
TCGA-KL-8328-01A-11R-2315-07	ACADVL|37	6130.0181
TCGA-KL-8328-01A-11R-2315-07	ACAN|176	197.1001
TCGA-KL-8328-01A-11R-2315-07	ACAP1|9744	17.2179
TCGA-KL-8328-01A-11R-2315-07	ACAP2|23527	651.1101
TCGA-KL-8328-01A-11R-2315-07	ACAP3|116983	492.5963
TCGA-KL-8328-01A-11R-2315-07	ACAT1|38	14710.0136
TCGA-KL-8328-01A-11R-2315-07	ACAT2|39	158.3643
TCGA-KL-8328-01A-11R-2315-07	ACBD3|64746	536.4749
TCGA-KL-8328-01A-11R-2315-07	ACBD4|79777	261.4409
TCGA-KL-8328-01A-11R-2315-07	ACBD5|91452	595.3783
TCGA-KL-8328-01A-11R-2315-07	ACBD6|84320	318.0788
TCGA-KL-8328-01A-11R-2315-07	ACBD7|414149	15.8586
TCGA-KL-8328-01A-11R-2315-07	ACCN1|40	119.6194
TCGA-KL-8328-01A-11R-2315-07	ACCN2|41	564.5673
TCGA-KL-8328-01A-11R-2315-07	ACCN3|9311	14.4993
TCGA-KL-8328-01A-11R-2315-07	ACCN4|55515	.4531
TCGA-KL-8328-01A-11R-2315-07	ACCN5|51802	0
TCGA-KL-8328-01A-11R-2315-07	ACCSL|390110	.4531
TCGA-KL-8328-01A-11R-2315-07	ACCS|84680	160.3987
TCGA-KL-8328-01A-11R-2315-07	ACD|65057	402.3561
TCGA-KL-8328-01A-11R-2315-07	ACE2|59272	.9062
TCGA-KL-8328-01A-11R-2315-07	ACER1|125981	0
TCGA-KL-8328-01A-11R-2315-07	ACER2|340485	9.9683
TCGA-KL-8328-01A-11R-2315-07	ACER3|55331	95.6049
TCGA-KL-8328-01A-11R-2315-07	ACE|1636	148.1649
TCGA-KL-8328-01A-11R-2315-07	ACHE|43	214.7712
TCGA-KL-8328-01A-11R-2315-07	ACIN1|22985	2941.5496
TCGA-KL-8328-01A-11R-2315-07	ACLY|47	1026.7331
TCGA-KL-8328-01A-11R-2315-07	ACMSD|130013	0
TCGA-KL-8328-01A-11R-2315-07	ACN9|57001	225.1926
TCGA-KL-8328-01A-11R-2315-07	ACO1|48	2440.4169
TCGA-KL-8328-01A-11R-2315-07	ACO2|50	26787.1183
TCGA-KL-8328-01A-11R-2315-07	ACOT11|26027	1434.4812
TCGA-KL-8328-01A-11R-2315-07	ACOT12|134526	0
TCGA-KL-8328-01A-11R-2315-07	ACOT13|55856	874.5718
TCGA-KL-8328-01A-11R-2315-07	ACOT1|641371	3761.2143
TCGA-KL-8328-01A-11R-2315-07	ACOT2|10965	1488.4459
TCGA-KL-8328-01A-11R-2315-07	ACOT4|122970	432.261
TCGA-KL-8328-01A-11R-2315-07	ACOT6|641372	52.56
TCGA-KL-8328-01A-11R-2315-07	ACOT7|11332	343.4527
TCGA-KL-8328-01A-11R-2315-07	ACOT8|10005	1628.5591
TCGA-KL-8328-01A-11R-2315-07	ACOT9|23597	300.4078
TCGA-KL-8328-01A-11R-2315-07	ACOX1|51	732.6688
TCGA-KL-8328-01A-11R-2315-07	ACOX2|8309	646.5791
TCGA-KL-8328-01A-11R-2315-07	ACOX3|8310	351.6085
TCGA-KL-8328-01A-11R-2315-07	ACOXL|55289	3.6248
TCGA-KL-8328-01A-11R-2315-07	ACP1|52	1474.8527
TCGA-KL-8328-01A-11R-2315-07	ACP2|53	397.8251
TCGA-KL-8328-01A-11R-2315-07	ACP5|54	58.9035
TCGA-KL-8328-01A-11R-2315-07	ACP6|51205	188.9443
TCGA-KL-8328-01A-11R-2315-07	ACPL2|92370	217.9429
TCGA-KL-8328-01A-11R-2315-07	ACPP|55	105.1201
TCGA-KL-8328-01A-11R-2315-07	ACPT|93650	.9062
TCGA-KL-8328-01A-11R-2315-07	ACRBP|84519	1.3593
TCGA-KL-8328-01A-11R-2315-07	ACRC|93953	10.8745
TCGA-KL-8328-01A-11R-2315-07	ACRV1|56	0
TCGA-KL-8328-01A-11R-2315-07	ACR|49	.4531
TCGA-KL-8328-01A-11R-2315-07	ACSBG1|23205	120.0725
TCGA-KL-8328-01A-11R-2315-07	ACSBG2|81616	.4531
TCGA-KL-8328-01A-11R-2315-07	ACSF2|80221	188.0381
TCGA-KL-8328-01A-11R-2315-07	ACSF3|197322	834.6171
TCGA-KL-8328-01A-11R-2315-07	ACSL1|2180	42970.5483
TCGA-KL-8328-01A-11R-2315-07	ACSL3|2181	3982.329
TCGA-KL-8328-01A-11R-2315-07	ACSL4|2182	1623.4708
TCGA-KL-8328-01A-11R-2315-07	ACSL5|51703	34.4359
TCGA-KL-8328-01A-11R-2315-07	ACSL6|23305	135.478
TCGA-KL-8328-01A-11R-2315-07	ACSM1|116285	.4531
TCGA-KL-8328-01A-11R-2315-07	ACSM2A|123876	0
TCGA-KL-8328-01A-11R-2315-07	ACSM2B|348158	0
TCGA-KL-8328-01A-11R-2315-07	ACSM3|6296	29.6919
TCGA-KL-8328-01A-11R-2315-07	ACSM4|341392	0
TCGA-KL-8328-01A-11R-2315-07	ACSM5|54988	1.8124
TCGA-KL-8328-01A-11R-2315-07	ACSS1|84532	8583.1445
TCGA-KL-8328-01A-11R-2315-07	ACSS2|55902	2142.7277
TCGA-KL-8328-01A-11R-2315-07	ACSS3|79611	6174.4449
TCGA-KL-8328-01A-11R-2315-07	ACTA1|58	.4531
TCGA-KL-8328-01A-11R-2315-07	ACTA2|59	1034.6398
TCGA-KL-8328-01A-11R-2315-07	ACTBL2|345651	0
TCGA-KL-8328-01A-11R-2315-07	ACTB|60	119407.3403
TCGA-KL-8328-01A-11R-2315-07	ACTC1|70	368.8265
TCGA-KL-8328-01A-11R-2315-07	ACTG1|71	46869.5061
TCGA-KL-8328-01A-11R-2315-07	ACTG2|72	58.9035
TCGA-KL-8328-01A-11R-2315-07	ACTL6A|86	516.0852
TCGA-KL-8328-01A-11R-2315-07	ACTL6B|51412	23.1083
TCGA-KL-8328-01A-11R-2315-07	ACTL7A|10881	0
TCGA-KL-8328-01A-11R-2315-07	ACTL7B|10880	0
TCGA-KL-8328-01A-11R-2315-07	ACTL8|81569	0
TCGA-KL-8328-01A-11R-2315-07	ACTL9|284382	0
TCGA-KL-8328-01A-11R-2315-07	ACTN1|87	521.9755
TCGA-KL-8328-01A-11R-2315-07	ACTN2|88	1.3593
TCGA-KL-8328-01A-11R-2315-07	ACTN3|89	0
TCGA-KL-8328-01A-11R-2315-07	ACTN4|81	18681.9166
TCGA-KL-8328-01A-11R-2315-07	ACTR10|55860	1317.1726
TCGA-KL-8328-01A-11R-2315-07	ACTR1A|10121	1884.0054
TCGA-KL-8328-01A-11R-2315-07	ACTR1B|10120	1845.4916
TCGA-KL-8328-01A-11R-2315-07	ACTR2|10097	1367.9203
TCGA-KL-8328-01A-11R-2315-07	ACTR3B|57180	613.5025
TCGA-KL-8328-01A-11R-2315-07	ACTR3C|653857	294.5174
TCGA-KL-8328-01A-11R-2315-07	ACTR3|10096	1332.1251
TCGA-KL-8328-01A-11R-2315-07	ACTR5|79913	229.2705
TCGA-KL-8328-01A-11R-2315-07	ACTR6|64431	409.6058
TCGA-KL-8328-01A-11R-2315-07	ACTR8|93973	545.5369
TCGA-KL-8328-01A-11R-2315-07	ACTRT1|139741	0
TCGA-KL-8328-01A-11R-2315-07	ACTRT2|140625	0
TCGA-KL-8328-01A-11R-2315-07	ACVR1B|91	2259.6285
TCGA-KL-8328-01A-11R-2315-07	ACVR1C|130399	88.3552
TCGA-KL-8328-01A-11R-2315-07	ACVR1|90	520.1631
TCGA-KL-8328-01A-11R-2315-07	ACVR2A|92	280.9243
TCGA-KL-8328-01A-11R-2315-07	ACVR2B|93	204.8029
TCGA-KL-8328-01A-11R-2315-07	ACVRL1|94	299.5016
TCGA-KL-8328-01A-11R-2315-07	ACY1|95	2112.8228
TCGA-KL-8328-01A-11R-2315-07	ACY3|91703	.4531
TCGA-KL-8328-01A-11R-2315-07	ACYP1|97	86.0897
TCGA-KL-8328-01A-11R-2315-07	ACYP2|98	448.1196
TCGA-KL-8328-01A-11R-2315-07	ADAD1|132612	0
TCGA-KL-8328-01A-11R-2315-07	ADAD2|161931	.4531
TCGA-KL-8328-01A-11R-2315-07	ADAL|161823	345.7182
TCGA-KL-8328-01A-11R-2315-07	ADAM10|102	1080.1994
TCGA-KL-8328-01A-11R-2315-07	ADAM11|4185	0
TCGA-KL-8328-01A-11R-2315-07	ADAM12|8038	22.6552
TCGA-KL-8328-01A-11R-2315-07	ADAM15|8751	997.7481
TCGA-KL-8328-01A-11R-2315-07	ADAM17|6868	148.1649
TCGA-KL-8328-01A-11R-2315-07	ADAM18|8749	0
TCGA-KL-8328-01A-11R-2315-07	ADAM19|8728	32.1704
TCGA-KL-8328-01A-11R-2315-07	ADAM20|8748	2.7186
TCGA-KL-8328-01A-11R-2315-07	ADAM21P1|145241	0
TCGA-KL-8328-01A-11R-2315-07	ADAM21|8747	2.2655
TCGA-KL-8328-01A-11R-2315-07	ADAM22|53616	83.3711
TCGA-KL-8328-01A-11R-2315-07	ADAM23|8745	0
TCGA-KL-8328-01A-11R-2315-07	ADAM28|10863	3.1717
TCGA-KL-8328-01A-11R-2315-07	ADAM29|11086	1.3593
TCGA-KL-8328-01A-11R-2315-07	ADAM2|2515	208.8808
TCGA-KL-8328-01A-11R-2315-07	ADAM30|11085	0
TCGA-KL-8328-01A-11R-2315-07	ADAM32|203102	8.1559
TCGA-KL-8328-01A-11R-2315-07	ADAM33|80332	3.6248
TCGA-KL-8328-01A-11R-2315-07	ADAM3A|1587	0
TCGA-KL-8328-01A-11R-2315-07	ADAM5P|255926	0
TCGA-KL-8328-01A-11R-2315-07	ADAM6|8755	20.5754
TCGA-KL-8328-01A-11R-2315-07	ADAM7|8756	.9062
TCGA-KL-8328-01A-11R-2315-07	ADAM8|101	26.7331
TCGA-KL-8328-01A-11R-2315-07	ADAM9|8754	1855.0068
TCGA-KL-8328-01A-11R-2315-07	ADAMDEC1|27299	7.2497
TCGA-KL-8328-01A-11R-2315-07	ADAMTS10|81794	19.4835
TCGA-KL-8328-01A-11R-2315-07	ADAMTS12|81792	14.9524
TCGA-KL-8328-01A-11R-2315-07	ADAMTS13|11093	224.2864
TCGA-KL-8328-01A-11R-2315-07	ADAMTS14|140766	17.2179
TCGA-KL-8328-01A-11R-2315-07	ADAMTS15|170689	2.7186
TCGA-KL-8328-01A-11R-2315-07	ADAMTS16|170690	3.6248
TCGA-KL-8328-01A-11R-2315-07	ADAMTS17|170691	107.3856
TCGA-KL-8328-01A-11R-2315-07	ADAMTS18|170692	9.0621
TCGA-KL-8328-01A-11R-2315-07	ADAMTS19|171019	0
TCGA-KL-8328-01A-11R-2315-07	ADAMTS1|9510	180.3353
TCGA-KL-8328-01A-11R-2315-07	ADAMTS20|80070	.4531
TCGA-KL-8328-01A-11R-2315-07	ADAMTS2|9509	14.4993
TCGA-KL-8328-01A-11R-2315-07	ADAMTS3|9508	183.0539
TCGA-KL-8328-01A-11R-2315-07	ADAMTS4|9507	290.8926
TCGA-KL-8328-01A-11R-2315-07	ADAMTS5|11096	227.9112
TCGA-KL-8328-01A-11R-2315-07	ADAMTS6|11174	.9062
TCGA-KL-8328-01A-11R-2315-07	ADAMTS7|11173	55.2787
TCGA-KL-8328-01A-11R-2315-07	ADAMTS8|11095	1.8124
TCGA-KL-8328-01A-11R-2315-07	ADAMTS9|56999	81.5587
TCGA-KL-8328-01A-11R-2315-07	ADAMTSL1|92949	5676.0308
TCGA-KL-8328-01A-11R-2315-07	ADAMTSL2|9719	451.7444
TCGA-KL-8328-01A-11R-2315-07	ADAMTSL3|57188	24.4676
TCGA-KL-8328-01A-11R-2315-07	ADAMTSL4|54507	183.9601
TCGA-KL-8328-01A-11R-2315-07	ADAMTSL5|339366	56.1849
TCGA-KL-8328-01A-11R-2315-07	ADAP1|11033	1686.0308
TCGA-KL-8328-01A-11R-2315-07	ADAP2|55803	53.0131
TCGA-KL-8328-01A-11R-2315-07	ADARB1|104	129.1346
TCGA-KL-8328-01A-11R-2315-07	ADARB2|105	.4531
TCGA-KL-8328-01A-11R-2315-07	ADAR|103	3061.169
TCGA-KL-8328-01A-11R-2315-07	ADAT1|23536	146.8056
TCGA-KL-8328-01A-11R-2315-07	ADAT2|134637	27.1862
TCGA-KL-8328-01A-11R-2315-07	ADAT3|113179	98.7766
TCGA-KL-8328-01A-11R-2315-07	ADA|100	13.14
TCGA-KL-8328-01A-11R-2315-07	ADCK1|57143	408.2465
TCGA-KL-8328-01A-11R-2315-07	ADCK2|90956	2102.4014
TCGA-KL-8328-01A-11R-2315-07	ADCK4|79934	964.2048
TCGA-KL-8328-01A-11R-2315-07	ADCK5|203054	275.9402
TCGA-KL-8328-01A-11R-2315-07	ADCY10|55811	0
TCGA-KL-8328-01A-11R-2315-07	ADCY1|107	5418.2148
TCGA-KL-8328-01A-11R-2315-07	ADCY2|108	18.5773
TCGA-KL-8328-01A-11R-2315-07	ADCY3|109	169.8641
TCGA-KL-8328-01A-11R-2315-07	ADCY4|196883	50.7476
TCGA-KL-8328-01A-11R-2315-07	ADCY5|111	8.609
TCGA-KL-8328-01A-11R-2315-07	ADCY6|112	1597.1908
TCGA-KL-8328-01A-11R-2315-07	ADCY7|113	204.3498
TCGA-KL-8328-01A-11R-2315-07	ADCY8|114	10.4214
TCGA-KL-8328-01A-11R-2315-07	ADCY9|115	731.3095
TCGA-KL-8328-01A-11R-2315-07	ADCYAP1R1|117	0
TCGA-KL-8328-01A-11R-2315-07	ADCYAP1|116	479.3838
TCGA-KL-8328-01A-11R-2315-07	ADC|113451	34.889
TCGA-KL-8328-01A-11R-2315-07	ADD1|118	3996.8283
TCGA-KL-8328-01A-11R-2315-07	ADD2|119	1.3593
TCGA-KL-8328-01A-11R-2315-07	ADD3|120	587.6756
TCGA-KL-8328-01A-11R-2315-07	ADH1A|124	0
TCGA-KL-8328-01A-11R-2315-07	ADH1B|125	3.6248
TCGA-KL-8328-01A-11R-2315-07	ADH1C|126	.4531
TCGA-KL-8328-01A-11R-2315-07	ADH4|127	0
TCGA-KL-8328-01A-11R-2315-07	ADH5|128	1177.1636
TCGA-KL-8328-01A-11R-2315-07	ADH6|130	0
TCGA-KL-8328-01A-11R-2315-07	ADH7|131	.9062
TCGA-KL-8328-01A-11R-2315-07	ADHFE1|137872	215.6774
TCGA-KL-8328-01A-11R-2315-07	ADI1|55256	1725.4191
TCGA-KL-8328-01A-11R-2315-07	ADIG|149685	0
TCGA-KL-8328-01A-11R-2315-07	ADIPOQ|9370	0
TCGA-KL-8328-01A-11R-2315-07	ADIPOR1|51094	1996.3752
TCGA-KL-8328-01A-11R-2315-07	ADIPOR2|79602	6731.7626
TCGA-KL-8328-01A-11R-2315-07	ADK|132	387.4037
TCGA-KL-8328-01A-11R-2315-07	ADM2|79924	418.2148
TCGA-KL-8328-01A-11R-2315-07	ADM|133	5806.0716
TCGA-KL-8328-01A-11R-2315-07	ADNP2|22850	387.8568
TCGA-KL-8328-01A-11R-2315-07	ADNP|23394	1547.8024
TCGA-KL-8328-01A-11R-2315-07	ADORA1|134	7.7028
TCGA-KL-8328-01A-11R-2315-07	ADORA2A|135	343.8967
TCGA-KL-8328-01A-11R-2315-07	ADORA2B|136	9.0621
TCGA-KL-8328-01A-11R-2315-07	ADORA3|140	7.2497
TCGA-KL-8328-01A-11R-2315-07	ADO|84890	293.6112
TCGA-KL-8328-01A-11R-2315-07	ADPGK|83440	1632.048
TCGA-KL-8328-01A-11R-2315-07	ADPRHL1|113622	28.9986
TCGA-KL-8328-01A-11R-2315-07	ADPRHL2|54936	708.6543
TCGA-KL-8328-01A-11R-2315-07	ADPRH|141	69.778
TCGA-KL-8328-01A-11R-2315-07	ADRA1A|148	.4531
TCGA-KL-8328-01A-11R-2315-07	ADRA1B|147	26.28
TCGA-KL-8328-01A-11R-2315-07	ADRA1D|146	116.9008
TCGA-KL-8328-01A-11R-2315-07	ADRA2A|150	3.1717
TCGA-KL-8328-01A-11R-2315-07	ADRA2B|151	72.0435
TCGA-KL-8328-01A-11R-2315-07	ADRA2C|152	43.9511
TCGA-KL-8328-01A-11R-2315-07	ADRB1|153	446.3072
TCGA-KL-8328-01A-11R-2315-07	ADRB2|154	720.8881
TCGA-KL-8328-01A-11R-2315-07	ADRB3|155	.4531
TCGA-KL-8328-01A-11R-2315-07	ADRBK1|156	986.86
TCGA-KL-8328-01A-11R-2315-07	ADRBK2|157	328.9533
TCGA-KL-8328-01A-11R-2315-07	ADRM1|11047	2702.7639
TCGA-KL-8328-01A-11R-2315-07	ADSL|158	797.9157
TCGA-KL-8328-01A-11R-2315-07	ADSSL1|122622	375.1699
TCGA-KL-8328-01A-11R-2315-07	ADSS|159	974.1731
TCGA-KL-8328-01A-11R-2315-07	AEBP1|165	365.6547
TCGA-KL-8328-01A-11R-2315-07	AEBP2|121536	968.7358
TCGA-KL-8328-01A-11R-2315-07	AEN|64782	1015.4055
TCGA-KL-8328-01A-11R-2315-07	AES|166	23464.8845
TCGA-KL-8328-01A-11R-2315-07	AFAP1L1|134265	5270.0498
TCGA-KL-8328-01A-11R-2315-07	AFAP1L2|84632	77.9338
TCGA-KL-8328-01A-11R-2315-07	AFAP1|60312	58.9035
TCGA-KL-8328-01A-11R-2315-07	AFARP1|246182	2.7186
TCGA-KL-8328-01A-11R-2315-07	AFF1|4299	2498.8672
TCGA-KL-8328-01A-11R-2315-07	AFF2|2334	3.1717
TCGA-KL-8328-01A-11R-2315-07	AFF3|3899	6.7966
TCGA-KL-8328-01A-11R-2315-07	AFF4|27125	1905.7544
TCGA-KL-8328-01A-11R-2315-07	AFG3L1|172	257.816
TCGA-KL-8328-01A-11R-2315-07	AFG3L2|10939	3207.1183
TCGA-KL-8328-01A-11R-2315-07	AFMID|125061	39.42
TCGA-KL-8328-01A-11R-2315-07	AFM|173	0
TCGA-KL-8328-01A-11R-2315-07	AFP|174	0
TCGA-KL-8328-01A-11R-2315-07	AFTPH|54812	1118.2601
TCGA-KL-8328-01A-11R-2315-07	AG2|387763	244.676
TCGA-KL-8328-01A-11R-2315-07	AGAP11|119385	7.7073
TCGA-KL-8328-01A-11R-2315-07	AGAP1|116987	210.6932
TCGA-KL-8328-01A-11R-2315-07	AGAP2|116986	110.3534
TCGA-KL-8328-01A-11R-2315-07	AGAP3|116988	1342.9995
TCGA-KL-8328-01A-11R-2315-07	AGAP4|119016	100.589
TCGA-KL-8328-01A-11R-2315-07	AGAP5|729092	6.3435
TCGA-KL-8328-01A-11R-2315-07	AGAP6|414189	43.498
TCGA-KL-8328-01A-11R-2315-07	AGAP7|653268	2.7186
TCGA-KL-8328-01A-11R-2315-07	AGAP8|728404	7.7028
TCGA-KL-8328-01A-11R-2315-07	AGA|175	289.5333
TCGA-KL-8328-01A-11R-2315-07	AGBL1|123624	0
TCGA-KL-8328-01A-11R-2315-07	AGBL2|79841	.9062
TCGA-KL-8328-01A-11R-2315-07	AGBL3|340351	.4531
TCGA-KL-8328-01A-11R-2315-07	AGBL4|84871	17.2179
TCGA-KL-8328-01A-11R-2315-07	AGBL5|60509	706.86
TCGA-KL-8328-01A-11R-2315-07	AGER|177	10.8745
TCGA-KL-8328-01A-11R-2315-07	AGFG1|3267	622.5646
TCGA-KL-8328-01A-11R-2315-07	AGFG2|3268	1004.0779
TCGA-KL-8328-01A-11R-2315-07	AGGF1|55109	471.681
TCGA-KL-8328-01A-11R-2315-07	AGK|55750	1052.1069
TCGA-KL-8328-01A-11R-2315-07	AGL|178	1066.6063
TCGA-KL-8328-01A-11R-2315-07	AGMAT|79814	23.5614
TCGA-KL-8328-01A-11R-2315-07	AGPAT1|10554	1661.4001
TCGA-KL-8328-01A-11R-2315-07	AGPAT2|10555	2359.3113
TCGA-KL-8328-01A-11R-2315-07	AGPAT3|56894	2313.0947
TCGA-KL-8328-01A-11R-2315-07	AGPAT4|56895	20.3897
TCGA-KL-8328-01A-11R-2315-07	AGPAT5|55326	1090.6208
TCGA-KL-8328-01A-11R-2315-07	AGPAT6|137964	2358.8582
TCGA-KL-8328-01A-11R-2315-07	AGPAT9|84803	4923.4255
TCGA-KL-8328-01A-11R-2315-07	AGPHD1|123688	50.7476
TCGA-KL-8328-01A-11R-2315-07	AGPS|8540	304.4857
TCGA-KL-8328-01A-11R-2315-07	AGR2|10551	15.8586
TCGA-KL-8328-01A-11R-2315-07	AGR3|155465	1.3593
TCGA-KL-8328-01A-11R-2315-07	AGRN|375790	2677.8432
TCGA-KL-8328-01A-11R-2315-07	AGRP|181	5.8903
TCGA-KL-8328-01A-11R-2315-07	AGTPBP1|23287	154.0553
TCGA-KL-8328-01A-11R-2315-07	AGTR1|185	36.7014
TCGA-KL-8328-01A-11R-2315-07	AGTR2|186	0
TCGA-KL-8328-01A-11R-2315-07	AGTRAP|57085	393.7472
TCGA-KL-8328-01A-11R-2315-07	AGT|183	13.5931
TCGA-KL-8328-01A-11R-2315-07	AGXT2L1|64850	.4531
TCGA-KL-8328-01A-11R-2315-07	AGXT2L2|85007	489.1164
TCGA-KL-8328-01A-11R-2315-07	AGXT2|64902	0
TCGA-KL-8328-01A-11R-2315-07	AGXT|189	2.7186
TCGA-KL-8328-01A-11R-2315-07	AHCTF1|25909	760.3081
TCGA-KL-8328-01A-11R-2315-07	AHCYL1|10768	2805.1654
TCGA-KL-8328-01A-11R-2315-07	AHCYL2|23382	4935.2062
TCGA-KL-8328-01A-11R-2315-07	AHCY|191	3721.7943
TCGA-KL-8328-01A-11R-2315-07	AHDC1|27245	460.3534
TCGA-KL-8328-01A-11R-2315-07	AHI1|54806	111.0104
TCGA-KL-8328-01A-11R-2315-07	AHNAK2|113146	980.5165
TCGA-KL-8328-01A-11R-2315-07	AHNAK|79026	4418.2148
TCGA-KL-8328-01A-11R-2315-07	AHRR|57491	7.7028
TCGA-KL-8328-01A-11R-2315-07	AHR|196	956.9551
TCGA-KL-8328-01A-11R-2315-07	AHSA1|10598	5070.2311
TCGA-KL-8328-01A-11R-2315-07	AHSA2|130872	321.7037
TCGA-KL-8328-01A-11R-2315-07	AHSG|197	0
TCGA-KL-8328-01A-11R-2315-07	AHSP|51327	1.3593
TCGA-KL-8328-01A-11R-2315-07	AICDA|57379	0
TCGA-KL-8328-01A-11R-2315-07	AIDA|64853	310.2809
TCGA-KL-8328-01A-11R-2315-07	AIF1L|83543	63.8876
TCGA-KL-8328-01A-11R-2315-07	AIF1|199	40.7793
TCGA-KL-8328-01A-11R-2315-07	AIFM1|9131	4620.299
TCGA-KL-8328-01A-11R-2315-07	AIFM2|84883	947.8931
TCGA-KL-8328-01A-11R-2315-07	AIFM3|150209	152.9316
TCGA-KL-8328-01A-11R-2315-07	AIG1|51390	971.0014
TCGA-KL-8328-01A-11R-2315-07	AIM1L|55057	4.9841
TCGA-KL-8328-01A-11R-2315-07	AIM1|202	422.2927
TCGA-KL-8328-01A-11R-2315-07	AIM2|9447	0
TCGA-KL-8328-01A-11R-2315-07	AIMP1|9255	1164.3
TCGA-KL-8328-01A-11R-2315-07	AIMP2|7965	1060.8065
TCGA-KL-8328-01A-11R-2315-07	AIPL1|23746	0
TCGA-KL-8328-01A-11R-2315-07	AIP|9049	1494.3362
TCGA-KL-8328-01A-11R-2315-07	AIRE|326	0
TCGA-KL-8328-01A-11R-2315-07	AJAP1|55966	1.3593
TCGA-KL-8328-01A-11R-2315-07	AK1|203	1632.0797
TCGA-KL-8328-01A-11R-2315-07	AK2|204	2210.6932
TCGA-KL-8328-01A-11R-2315-07	AK3L1|205	128.6815
TCGA-KL-8328-01A-11R-2315-07	AK3|50808	1985.5007
TCGA-KL-8328-01A-11R-2315-07	AK5|26289	1.3593
TCGA-KL-8328-01A-11R-2315-07	AK7|122481	19.4835
TCGA-KL-8328-01A-11R-2315-07	AKAP10|11216	272.3154
TCGA-KL-8328-01A-11R-2315-07	AKAP11|11215	565.0204
TCGA-KL-8328-01A-11R-2315-07	AKAP12|9590	64.7938
TCGA-KL-8328-01A-11R-2315-07	AKAP13|11214	2362.9361
TCGA-KL-8328-01A-11R-2315-07	AKAP14|158798	.9062
TCGA-KL-8328-01A-11R-2315-07	AKAP1|8165	3193.0222
TCGA-KL-8328-01A-11R-2315-07	AKAP2|11217	1711.9937
TCGA-KL-8328-01A-11R-2315-07	AKAP3|10566	2.2655
TCGA-KL-8328-01A-11R-2315-07	AKAP4|8852	0
TCGA-KL-8328-01A-11R-2315-07	AKAP5|9495	1.8124
TCGA-KL-8328-01A-11R-2315-07	AKAP6|9472	1358.8582
TCGA-KL-8328-01A-11R-2315-07	AKAP7|9465	185.7725
TCGA-KL-8328-01A-11R-2315-07	AKAP8L|26993	1706.8419
TCGA-KL-8328-01A-11R-2315-07	AKAP8|10270	581.3321
TCGA-KL-8328-01A-11R-2315-07	AKAP9|10142	1803.8061
TCGA-KL-8328-01A-11R-2315-07	AKD1|221264	97.8704
TCGA-KL-8328-01A-11R-2315-07	AKIRIN1|79647	1185.7725
TCGA-KL-8328-01A-11R-2315-07	AKIRIN2|55122	1142.2746
TCGA-KL-8328-01A-11R-2315-07	AKNAD1|254268	12.2565
TCGA-KL-8328-01A-11R-2315-07	AKNA|80709	483.0086
TCGA-KL-8328-01A-11R-2315-07	AKR1A1|10327	1127.7753
TCGA-KL-8328-01A-11R-2315-07	AKR1B10|57016	0
TCGA-KL-8328-01A-11R-2315-07	AKR1B15|441282	0
TCGA-KL-8328-01A-11R-2315-07	AKR1B1|231	3586.7694
TCGA-KL-8328-01A-11R-2315-07	AKR1C1|1645	1048.4821
TCGA-KL-8328-01A-11R-2315-07	AKR1C2|1646	17.671
TCGA-KL-8328-01A-11R-2315-07	AKR1C3|8644	111.0104
TCGA-KL-8328-01A-11R-2315-07	AKR1C4|1109	0
TCGA-KL-8328-01A-11R-2315-07	AKR1CL1|340811	0
TCGA-KL-8328-01A-11R-2315-07	AKR1D1|6718	0
TCGA-KL-8328-01A-11R-2315-07	AKR1E2|83592	9.9683
TCGA-KL-8328-01A-11R-2315-07	AKR7A2|8574	873.1309
TCGA-KL-8328-01A-11R-2315-07	AKR7A3|22977	1106.4794
TCGA-KL-8328-01A-11R-2315-07	AKR7L|246181	48.9352
TCGA-KL-8328-01A-11R-2315-07	AKT1S1|84335	1603.5342
TCGA-KL-8328-01A-11R-2315-07	AKT1|207	6415.9493
TCGA-KL-8328-01A-11R-2315-07	AKT2|208	6284.0961
TCGA-KL-8328-01A-11R-2315-07	AKT3|10000	238.3326
TCGA-KL-8328-01A-11R-2315-07	AKTIP|64400	1252.1794
TCGA-KL-8328-01A-11R-2315-07	ALAD|210	753.0585
TCGA-KL-8328-01A-11R-2315-07	ALAS1|211	4044.8573
TCGA-KL-8328-01A-11R-2315-07	ALAS2|212	10.8745
TCGA-KL-8328-01A-11R-2315-07	ALB|213	.9062
TCGA-KL-8328-01A-11R-2315-07	ALCAM|214	1276.3933
TCGA-KL-8328-01A-11R-2315-07	ALDH16A1|126133	1032.1704
TCGA-KL-8328-01A-11R-2315-07	ALDH18A1|5832	995.0159
TCGA-KL-8328-01A-11R-2315-07	ALDH1A1|216	73.4028
TCGA-KL-8328-01A-11R-2315-07	ALDH1A2|8854	4090.1676
TCGA-KL-8328-01A-11R-2315-07	ALDH1A3|220	5339.9683
TCGA-KL-8328-01A-11R-2315-07	ALDH1B1|219	656.0942
TCGA-KL-8328-01A-11R-2315-07	ALDH1L1|10840	5261.894
TCGA-KL-8328-01A-11R-2315-07	ALDH1L2|160428	49.3883
TCGA-KL-8328-01A-11R-2315-07	ALDH2|217	407.7934
TCGA-KL-8328-01A-11R-2315-07	ALDH3A1|218	144.9932
TCGA-KL-8328-01A-11R-2315-07	ALDH3A2|224	1227.005
TCGA-KL-8328-01A-11R-2315-07	ALDH3B1|221	15.8586
TCGA-KL-8328-01A-11R-2315-07	ALDH3B2|222	21.749
TCGA-KL-8328-01A-11R-2315-07	ALDH4A1|8659	634.7984
TCGA-KL-8328-01A-11R-2315-07	ALDH5A1|7915	647.0322
TCGA-KL-8328-01A-11R-2315-07	ALDH6A1|4329	401.7127
TCGA-KL-8328-01A-11R-2315-07	ALDH7A1|501	773.9012
TCGA-KL-8328-01A-11R-2315-07	ALDH8A1|64577	2.7186
TCGA-KL-8328-01A-11R-2315-07	ALDH9A1|223	753.5116
TCGA-KL-8328-01A-11R-2315-07	ALDOA|226	133327.1409
TCGA-KL-8328-01A-11R-2315-07	ALDOB|229	.9062
TCGA-KL-8328-01A-11R-2315-07	ALDOC|230	603.9873
TCGA-KL-8328-01A-11R-2315-07	ALG10B|144245	275.4871
TCGA-KL-8328-01A-11R-2315-07	ALG10|84920	68.4187
TCGA-KL-8328-01A-11R-2315-07	ALG11|440138	26.7331
TCGA-KL-8328-01A-11R-2315-07	ALG12|79087	2299.0485
TCGA-KL-8328-01A-11R-2315-07	ALG13|79868	768.9171
TCGA-KL-8328-01A-11R-2315-07	ALG14|199857	219.7553
TCGA-KL-8328-01A-11R-2315-07	ALG1L2|644974	0
TCGA-KL-8328-01A-11R-2315-07	ALG1L|200810	32.2655
TCGA-KL-8328-01A-11R-2315-07	ALG1|56052	1167.5034
TCGA-KL-8328-01A-11R-2315-07	ALG2|85365	2511.5541
TCGA-KL-8328-01A-11R-2315-07	ALG3|10195	1486.6334
TCGA-KL-8328-01A-11R-2315-07	ALG5|29880	553.6928
TCGA-KL-8328-01A-11R-2315-07	ALG6|29929	131.4001
TCGA-KL-8328-01A-11R-2315-07	ALG8|79053	472.1341
TCGA-KL-8328-01A-11R-2315-07	ALG9|79796	322.6099
TCGA-KL-8328-01A-11R-2315-07	ALKBH1|8846	322.1568
TCGA-KL-8328-01A-11R-2315-07	ALKBH2|121642	130.947
TCGA-KL-8328-01A-11R-2315-07	ALKBH3|221120	326.2347
TCGA-KL-8328-01A-11R-2315-07	ALKBH4|54784	620.5664
TCGA-KL-8328-01A-11R-2315-07	ALKBH5|54890	2493.3077
TCGA-KL-8328-01A-11R-2315-07	ALKBH6|84964	470.7748
TCGA-KL-8328-01A-11R-2315-07	ALKBH7|84266	4410.512
TCGA-KL-8328-01A-11R-2315-07	ALKBH8|91801	60.7159
TCGA-KL-8328-01A-11R-2315-07	ALK|238	1.3593
TCGA-KL-8328-01A-11R-2315-07	ALLC|55821	0
TCGA-KL-8328-01A-11R-2315-07	ALMS1P|200420	3.6248
TCGA-KL-8328-01A-11R-2315-07	ALMS1|7840	195.2877
TCGA-KL-8328-01A-11R-2315-07	ALOX12B|242	3.6248
TCGA-KL-8328-01A-11R-2315-07	ALOX12P2|245	24.4676
TCGA-KL-8328-01A-11R-2315-07	ALOX12|239	5.4372
TCGA-KL-8328-01A-11R-2315-07	ALOX15B|247	84.2773
TCGA-KL-8328-01A-11R-2315-07	ALOX15|246	0
TCGA-KL-8328-01A-11R-2315-07	ALOX5AP|241	173.0856
TCGA-KL-8328-01A-11R-2315-07	ALOX5|240	8.609
TCGA-KL-8328-01A-11R-2315-07	ALOXE3|59344	2.7186
TCGA-KL-8328-01A-11R-2315-07	ALPI|248	0
TCGA-KL-8328-01A-11R-2315-07	ALPK1|80216	185.7725
TCGA-KL-8328-01A-11R-2315-07	ALPK2|115701	0
TCGA-KL-8328-01A-11R-2315-07	ALPK3|57538	1637.9701
TCGA-KL-8328-01A-11R-2315-07	ALPL|249	91.527
TCGA-KL-8328-01A-11R-2315-07	ALPPL2|251	0
TCGA-KL-8328-01A-11R-2315-07	ALPP|250	0
TCGA-KL-8328-01A-11R-2315-07	ALS2CL|259173	1459.9003
TCGA-KL-8328-01A-11R-2315-07	ALS2CR11|151254	.9062
TCGA-KL-8328-01A-11R-2315-07	ALS2CR12|130540	2.7186
TCGA-KL-8328-01A-11R-2315-07	ALS2CR4|65062	182.1477
TCGA-KL-8328-01A-11R-2315-07	ALS2CR8|79800	93.3394
TCGA-KL-8328-01A-11R-2315-07	ALS2|57679	232.4422
TCGA-KL-8328-01A-11R-2315-07	ALX1|8092	0
TCGA-KL-8328-01A-11R-2315-07	ALX3|257	24.4676
TCGA-KL-8328-01A-11R-2315-07	ALX4|60529	3.1717
TCGA-KL-8328-01A-11R-2315-07	AMAC1L2|83650	3.1717
TCGA-KL-8328-01A-11R-2315-07	AMAC1L3|643664	1.3593
TCGA-KL-8328-01A-11R-2315-07	AMAC1|146861	0
TCGA-KL-8328-01A-11R-2315-07	AMACR|23600	715.9039
TCGA-KL-8328-01A-11R-2315-07	AMBN|258	0
TCGA-KL-8328-01A-11R-2315-07	AMBP|259	1.8124
TCGA-KL-8328-01A-11R-2315-07	AMBRA1|55626	821.4771
TCGA-KL-8328-01A-11R-2315-07	AMD1|262	1719.9819
TCGA-KL-8328-01A-11R-2315-07	AMDHD1|144193	2.2655
TCGA-KL-8328-01A-11R-2315-07	AMDHD2|51005	228.4776
TCGA-KL-8328-01A-11R-2315-07	AMELX|265	0
TCGA-KL-8328-01A-11R-2315-07	AMELY|266	0
TCGA-KL-8328-01A-11R-2315-07	AMFR|267	15666.9687
TCGA-KL-8328-01A-11R-2315-07	AMHR2|269	0
TCGA-KL-8328-01A-11R-2315-07	AMH|268	54.8256
TCGA-KL-8328-01A-11R-2315-07	AMICA1|120425	11.3276
TCGA-KL-8328-01A-11R-2315-07	AMIGO1|57463	80.1994
TCGA-KL-8328-01A-11R-2315-07	AMIGO2|347902	215.6774
TCGA-KL-8328-01A-11R-2315-07	AMIGO3|386724	119.1663
TCGA-KL-8328-01A-11R-2315-07	AMMECR1L|83607	314.454
TCGA-KL-8328-01A-11R-2315-07	AMMECR1|9949	214.7712
TCGA-KL-8328-01A-11R-2315-07	AMN1|196394	184.8663
TCGA-KL-8328-01A-11R-2315-07	AMN|81693	8.609
TCGA-KL-8328-01A-11R-2315-07	AMOTL1|154810	603.9873
TCGA-KL-8328-01A-11R-2315-07	AMOTL2|51421	1874.9434
TCGA-KL-8328-01A-11R-2315-07	AMOT|154796	102.4014
TCGA-KL-8328-01A-11R-2315-07	AMPD1|270	0
TCGA-KL-8328-01A-11R-2315-07	AMPD2|271	203.4436
TCGA-KL-8328-01A-11R-2315-07	AMPD3|272	2342.5464
TCGA-KL-8328-01A-11R-2315-07	AMPH|273	22.2021
TCGA-KL-8328-01A-11R-2315-07	AMTN|401138	.4531
TCGA-KL-8328-01A-11R-2315-07	AMT|275	414.2818
TCGA-KL-8328-01A-11R-2315-07	AMY1A|276	2.7186
TCGA-KL-8328-01A-11R-2315-07	AMY2A|279	1.3593
TCGA-KL-8328-01A-11R-2315-07	AMY2B|280	158.9624
TCGA-KL-8328-01A-11R-2315-07	AMZ1|155185	1.8124
TCGA-KL-8328-01A-11R-2315-07	AMZ2P1|201283	147.2587
TCGA-KL-8328-01A-11R-2315-07	AMZ2|51321	966.0172
TCGA-KL-8328-01A-11R-2315-07	ANAPC10|10393	143.6339
TCGA-KL-8328-01A-11R-2315-07	ANAPC11|51529	1998.1876
TCGA-KL-8328-01A-11R-2315-07	ANAPC13|25847	1689.5288
TCGA-KL-8328-01A-11R-2315-07	ANAPC16|119504	2395.5596
TCGA-KL-8328-01A-11R-2315-07	ANAPC1|64682	243.3167
TCGA-KL-8328-01A-11R-2315-07	ANAPC2|29882	1360.6706
TCGA-KL-8328-01A-11R-2315-07	ANAPC4|29945	334.3906
TCGA-KL-8328-01A-11R-2315-07	ANAPC5|51433	2638.8763
TCGA-KL-8328-01A-11R-2315-07	ANAPC7|51434	1035.3421
TCGA-KL-8328-01A-11R-2315-07	ANGEL1|23357	1936.5655
TCGA-KL-8328-01A-11R-2315-07	ANGEL2|90806	324.4223
TCGA-KL-8328-01A-11R-2315-07	ANGPT1|284	967.3765
TCGA-KL-8328-01A-11R-2315-07	ANGPT2|285	410.9651
TCGA-KL-8328-01A-11R-2315-07	ANGPT4|51378	.9062
TCGA-KL-8328-01A-11R-2315-07	ANGPTL1|9068	210.2401
TCGA-KL-8328-01A-11R-2315-07	ANGPTL2|23452	239.6919
TCGA-KL-8328-01A-11R-2315-07	ANGPTL3|27329	.4531
TCGA-KL-8328-01A-11R-2315-07	ANGPTL4|51129	134.1187
TCGA-KL-8328-01A-11R-2315-07	ANGPTL5|253935	0
TCGA-KL-8328-01A-11R-2315-07	ANGPTL6|83854	2.329
TCGA-KL-8328-01A-11R-2315-07	ANGPTL7|10218	.4531
TCGA-KL-8328-01A-11R-2315-07	ANG|283	43.0358
TCGA-KL-8328-01A-11R-2315-07	ANK1|286	21.2959
TCGA-KL-8328-01A-11R-2315-07	ANK2|287	48.029
TCGA-KL-8328-01A-11R-2315-07	ANK3|288	599.9094
TCGA-KL-8328-01A-11R-2315-07	ANKAR|150709	29.9048
TCGA-KL-8328-01A-11R-2315-07	ANKDD1A|348094	28.5455
TCGA-KL-8328-01A-11R-2315-07	ANKFN1|162282	0
TCGA-KL-8328-01A-11R-2315-07	ANKFY1|51479	724.966
TCGA-KL-8328-01A-11R-2315-07	ANKHD1-EIF4EBP3|404734	936.4159
TCGA-KL-8328-01A-11R-2315-07	ANKHD1|54882	1434.1278
TCGA-KL-8328-01A-11R-2315-07	ANKH|56172	745.3557
TCGA-KL-8328-01A-11R-2315-07	ANKIB1|54467	363.3892
TCGA-KL-8328-01A-11R-2315-07	ANKK1|255239	2.2655
TCGA-KL-8328-01A-11R-2315-07	ANKLE1|126549	6.3435
TCGA-KL-8328-01A-11R-2315-07	ANKLE2|23141	1420.4803
TCGA-KL-8328-01A-11R-2315-07	ANKMY1|51281	178.976
TCGA-KL-8328-01A-11R-2315-07	ANKMY2|57037	772.995
TCGA-KL-8328-01A-11R-2315-07	ANKRA2|57763	191.6629
TCGA-KL-8328-01A-11R-2315-07	ANKRD10|55608	712.7322
TCGA-KL-8328-01A-11R-2315-07	ANKRD11|29123	3824.3815
TCGA-KL-8328-01A-11R-2315-07	ANKRD12|23253	478.4776
TCGA-KL-8328-01A-11R-2315-07	ANKRD13A|88455	2576.8011
TCGA-KL-8328-01A-11R-2315-07	ANKRD13B|124930	14.4993
TCGA-KL-8328-01A-11R-2315-07	ANKRD13C|81573	237.8795
TCGA-KL-8328-01A-11R-2315-07	ANKRD13D|338692	174.4449
TCGA-KL-8328-01A-11R-2315-07	ANKRD16|54522	138.1876
TCGA-KL-8328-01A-11R-2315-07	ANKRD17|26057	1598.5501
TCGA-KL-8328-01A-11R-2315-07	ANKRD19|138649	46.2166
TCGA-KL-8328-01A-11R-2315-07	ANKRD1|27063	1.3593
TCGA-KL-8328-01A-11R-2315-07	ANKRD20A3|441425	20.8428
TCGA-KL-8328-01A-11R-2315-07	ANKRD20A4|728747	9.9683
TCGA-KL-8328-01A-11R-2315-07	ANKRD20B|729171	20.8428
TCGA-KL-8328-01A-11R-2315-07	ANKRD22|118932	13.5931
TCGA-KL-8328-01A-11R-2315-07	ANKRD23|200539	17.671
TCGA-KL-8328-01A-11R-2315-07	ANKRD24|170961	135.9311
TCGA-KL-8328-01A-11R-2315-07	ANKRD26P1|124149	.9062
TCGA-KL-8328-01A-11R-2315-07	ANKRD26|22852	149.9773
TCGA-KL-8328-01A-11R-2315-07	ANKRD27|84079	652.9225
TCGA-KL-8328-01A-11R-2315-07	ANKRD28|23243	978.251
TCGA-KL-8328-01A-11R-2315-07	ANKRD29|147463	425.4644
TCGA-KL-8328-01A-11R-2315-07	ANKRD2|26287	8.1559
TCGA-KL-8328-01A-11R-2315-07	ANKRD30A|91074	10.4214
TCGA-KL-8328-01A-11R-2315-07	ANKRD30B|374860	2.7186
TCGA-KL-8328-01A-11R-2315-07	ANKRD31|256006	2.7186
TCGA-KL-8328-01A-11R-2315-07	ANKRD32|84250	40.7793
TCGA-KL-8328-01A-11R-2315-07	ANKRD33|341405	2.2655
TCGA-KL-8328-01A-11R-2315-07	ANKRD34A|284615	5.4372
TCGA-KL-8328-01A-11R-2315-07	ANKRD34B|340120	0
TCGA-KL-8328-01A-11R-2315-07	ANKRD34C|390616	0
TCGA-KL-8328-01A-11R-2315-07	ANKRD35|148741	3.1717
TCGA-KL-8328-01A-11R-2315-07	ANKRD36BP1|84832	4.9841
TCGA-KL-8328-01A-11R-2315-07	ANKRD36B|57730	8.609
TCGA-KL-8328-01A-11R-2315-07	ANKRD36|375248	70.6842
TCGA-KL-8328-01A-11R-2315-07	ANKRD37|353322	401.9574
TCGA-KL-8328-01A-11R-2315-07	ANKRD39|51239	163.1174
TCGA-KL-8328-01A-11R-2315-07	ANKRD40|91369	661.9846
TCGA-KL-8328-01A-11R-2315-07	ANKRD42|338699	126.8691
TCGA-KL-8328-01A-11R-2315-07	ANKRD43|134548	139.556
TCGA-KL-8328-01A-11R-2315-07	ANKRD44|91526	25.8269
TCGA-KL-8328-01A-11R-2315-07	ANKRD45|339416	12.6869
TCGA-KL-8328-01A-11R-2315-07	ANKRD46|157567	593.4708
TCGA-KL-8328-01A-11R-2315-07	ANKRD49|54851	190.3036
TCGA-KL-8328-01A-11R-2315-07	ANKRD50|57182	269.5967
TCGA-KL-8328-01A-11R-2315-07	ANKRD52|283373	1125.0566
TCGA-KL-8328-01A-11R-2315-07	ANKRD53|79998	.9062
TCGA-KL-8328-01A-11R-2315-07	ANKRD54|129138	893.0675
TCGA-KL-8328-01A-11R-2315-07	ANKRD55|79722	.9062
TCGA-KL-8328-01A-11R-2315-07	ANKRD56|345079	401.903
TCGA-KL-8328-01A-11R-2315-07	ANKRD57|65124	345.7182
TCGA-KL-8328-01A-11R-2315-07	ANKRD58|347454	45.3104
TCGA-KL-8328-01A-11R-2315-07	ANKRD5|63926	348.8899
TCGA-KL-8328-01A-11R-2315-07	ANKRD6|22881	104.2456
TCGA-KL-8328-01A-11R-2315-07	ANKRD7|56311	11.3276
TCGA-KL-8328-01A-11R-2315-07	ANKRD9|122416	1734.9343
TCGA-KL-8328-01A-11R-2315-07	ANKS1A|23294	1147.2587
TCGA-KL-8328-01A-11R-2315-07	ANKS1B|56899	149.9773
TCGA-KL-8328-01A-11R-2315-07	ANKS3|124401	686.9053
TCGA-KL-8328-01A-11R-2315-07	ANKS4B|257629	0
TCGA-KL-8328-01A-11R-2315-07	ANKS6|203286	569.0983
TCGA-KL-8328-01A-11R-2315-07	ANKZF1|55139	241.0512
TCGA-KL-8328-01A-11R-2315-07	ANLN|54443	126.8691
TCGA-KL-8328-01A-11R-2315-07	ANO10|55129	3924.3317
TCGA-KL-8328-01A-11R-2315-07	ANO1|55107	115.5415
TCGA-KL-8328-01A-11R-2315-07	ANO2|57101	24.4676
TCGA-KL-8328-01A-11R-2315-07	ANO3|63982	.9062
TCGA-KL-8328-01A-11R-2315-07	ANO4|121601	362.9361
TCGA-KL-8328-01A-11R-2315-07	ANO5|203859	358.4051
TCGA-KL-8328-01A-11R-2315-07	ANO6|196527	1855.4599
TCGA-KL-8328-01A-11R-2315-07	ANO7|50636	30.8111
TCGA-KL-8328-01A-11R-2315-07	ANO8|57719	303.1264
TCGA-KL-8328-01A-11R-2315-07	ANO9|338440	10.4214
TCGA-KL-8328-01A-11R-2315-07	ANP32A|8125	3074.7621
TCGA-KL-8328-01A-11R-2315-07	ANP32B|10541	2574.5356
TCGA-KL-8328-01A-11R-2315-07	ANP32C|23520	1.3593
TCGA-KL-8328-01A-11R-2315-07	ANP32D|23519	0
TCGA-KL-8328-01A-11R-2315-07	ANP32E|81611	522.8817
TCGA-KL-8328-01A-11R-2315-07	ANPEP|290	19.4835
TCGA-KL-8328-01A-11R-2315-07	ANTXR1|84168	423.1989
TCGA-KL-8328-01A-11R-2315-07	ANTXR2|118429	159.9456
TCGA-KL-8328-01A-11R-2315-07	ANTXRL|195977	0
TCGA-KL-8328-01A-11R-2315-07	ANUBL1|93550	49.3883
TCGA-KL-8328-01A-11R-2315-07	ANXA10|11199	0
TCGA-KL-8328-01A-11R-2315-07	ANXA11|311	8071.1373
TCGA-KL-8328-01A-11R-2315-07	ANXA13|312	0
TCGA-KL-8328-01A-11R-2315-07	ANXA1|301	299.0485
TCGA-KL-8328-01A-11R-2315-07	ANXA2P1|303	19.9366
TCGA-KL-8328-01A-11R-2315-07	ANXA2P2|304	872.2247
TCGA-KL-8328-01A-11R-2315-07	ANXA2P3|305	.9062
TCGA-KL-8328-01A-11R-2315-07	ANXA2|302	2867.6937
TCGA-KL-8328-01A-11R-2315-07	ANXA3|306	12.2338
TCGA-KL-8328-01A-11R-2315-07	ANXA4|307	5917.5351
TCGA-KL-8328-01A-11R-2315-07	ANXA5|308	6019.0304
TCGA-KL-8328-01A-11R-2315-07	ANXA6|309	2023.5614
TCGA-KL-8328-01A-11R-2315-07	ANXA7|310	2305.3919
TCGA-KL-8328-01A-11R-2315-07	ANXA8L1|728113	0
TCGA-KL-8328-01A-11R-2315-07	ANXA8L2|244	.4531
TCGA-KL-8328-01A-11R-2315-07	ANXA8|653145	0
TCGA-KL-8328-01A-11R-2315-07	ANXA9|8416	114.6353
TCGA-KL-8328-01A-11R-2315-07	AOAH|313	7.2497
TCGA-KL-8328-01A-11R-2315-07	AOC2|314	28.9986
TCGA-KL-8328-01A-11R-2315-07	AOC3|8639	97.4173
TCGA-KL-8328-01A-11R-2315-07	AOX1|316	349.7961
TCGA-KL-8328-01A-11R-2315-07	AOX2P|344454	0
TCGA-KL-8328-01A-11R-2315-07	AP1AR|55435	685.9991
TCGA-KL-8328-01A-11R-2315-07	AP1B1|162	8008.609
TCGA-KL-8328-01A-11R-2315-07	AP1G1|164	2357.952
TCGA-KL-8328-01A-11R-2315-07	AP1G2|8906	925.9538
TCGA-KL-8328-01A-11R-2315-07	AP1M1|8907	2051.2007
TCGA-KL-8328-01A-11R-2315-07	AP1M2|10053	2498.4141
TCGA-KL-8328-01A-11R-2315-07	AP1S1|1174	1158.1332
TCGA-KL-8328-01A-11R-2315-07	AP1S2|8905	117.807
TCGA-KL-8328-01A-11R-2315-07	AP1S3|130340	293.1581
TCGA-KL-8328-01A-11R-2315-07	AP2A1|160	1580.0906
TCGA-KL-8328-01A-11R-2315-07	AP2A2|161	981.4227
TCGA-KL-8328-01A-11R-2315-07	AP2B1|163	3297.6892
TCGA-KL-8328-01A-11R-2315-07	AP2M1|1173	6127.3222
TCGA-KL-8328-01A-11R-2315-07	AP2S1|1175	1998.1876
TCGA-KL-8328-01A-11R-2315-07	AP3B1|8546	1279.565
TCGA-KL-8328-01A-11R-2315-07	AP3B2|8120	130.4939
TCGA-KL-8328-01A-11R-2315-07	AP3D1|8943	7235.614
TCGA-KL-8328-01A-11R-2315-07	AP3M1|26985	352.0616
TCGA-KL-8328-01A-11R-2315-07	AP3M2|10947	521.9755
TCGA-KL-8328-01A-11R-2315-07	AP3S1|1176	403.7155
TCGA-KL-8328-01A-11R-2315-07	AP3S2|10239	3126.0761
TCGA-KL-8328-01A-11R-2315-07	AP4B1|10717	166.0716
TCGA-KL-8328-01A-11R-2315-07	AP4E1|23431	320.7975
TCGA-KL-8328-01A-11R-2315-07	AP4M1|9179	257.6529
TCGA-KL-8328-01A-11R-2315-07	AP4S1|11154	117.3539
TCGA-KL-8328-01A-11R-2315-07	APAF1|317	265.9719
TCGA-KL-8328-01A-11R-2315-07	APBA1|320	45.7635
TCGA-KL-8328-01A-11R-2315-07	APBA2|321	10.4214
TCGA-KL-8328-01A-11R-2315-07	APBA3|9546	527.8659
TCGA-KL-8328-01A-11R-2315-07	APBB1IP|54518	14.9524
TCGA-KL-8328-01A-11R-2315-07	APBB1|322	850.0227
TCGA-KL-8328-01A-11R-2315-07	APBB2|323	1013.14
TCGA-KL-8328-01A-11R-2315-07	APBB3|10307	675.1246
TCGA-KL-8328-01A-11R-2315-07	APC2|10297	15.0612
TCGA-KL-8328-01A-11R-2315-07	APCDD1L|164284	2.2655
TCGA-KL-8328-01A-11R-2315-07	APCDD1|147495	486.1803
TCGA-KL-8328-01A-11R-2315-07	APCS|325	0
TCGA-KL-8328-01A-11R-2315-07	APC|324	288.174
TCGA-KL-8328-01A-11R-2315-07	APEH|327	5681.015
TCGA-KL-8328-01A-11R-2315-07	APEX1|328	3019.0304
TCGA-KL-8328-01A-11R-2315-07	APEX2|27301	1175.3512
TCGA-KL-8328-01A-11R-2315-07	APH1A|51107	2795.6502
TCGA-KL-8328-01A-11R-2315-07	APH1B|83464	890.802
TCGA-KL-8328-01A-11R-2315-07	API5|8539	1255.0974
TCGA-KL-8328-01A-11R-2315-07	APIP|51074	66.7195
TCGA-KL-8328-01A-11R-2315-07	APITD1|378708	154.7848
TCGA-KL-8328-01A-11R-2315-07	APLF|200558	9.0621
TCGA-KL-8328-01A-11R-2315-07	APLNR|187	173.9918
TCGA-KL-8328-01A-11R-2315-07	APLN|8862	961.9393
TCGA-KL-8328-01A-11R-2315-07	APLP1|333	435.8858
TCGA-KL-8328-01A-11R-2315-07	APLP2|334	22608.5184
TCGA-KL-8328-01A-11R-2315-07	APOA1BP|128240	3360.6706
TCGA-KL-8328-01A-11R-2315-07	APOA1|335	1.8124
TCGA-KL-8328-01A-11R-2315-07	APOA2|336	.4531
TCGA-KL-8328-01A-11R-2315-07	APOA4|337	0
TCGA-KL-8328-01A-11R-2315-07	APOA5|116519	0
TCGA-KL-8328-01A-11R-2315-07	APOB48R|55911	81.1056
TCGA-KL-8328-01A-11R-2315-07	APOBEC1|339	0
TCGA-KL-8328-01A-11R-2315-07	APOBEC2|10930	2.7186
TCGA-KL-8328-01A-11R-2315-07	APOBEC3A|200315	3.2623
TCGA-KL-8328-01A-11R-2315-07	APOBEC3B|9582	75.1246
TCGA-KL-8328-01A-11R-2315-07	APOBEC3C|27350	9.5152
TCGA-KL-8328-01A-11R-2315-07	APOBEC3D|140564	3.1717
TCGA-KL-8328-01A-11R-2315-07	APOBEC3F|200316	35.3421
TCGA-KL-8328-01A-11R-2315-07	APOBEC3G|60489	17.671
TCGA-KL-8328-01A-11R-2315-07	APOBEC3H|164668	1.8124
TCGA-KL-8328-01A-11R-2315-07	APOBEC4|403314	0
TCGA-KL-8328-01A-11R-2315-07	APOB|338	159.9456
TCGA-KL-8328-01A-11R-2315-07	APOC1P1|342	0
TCGA-KL-8328-01A-11R-2315-07	APOC1|341	464.4314
TCGA-KL-8328-01A-11R-2315-07	APOC2|344	21.749
TCGA-KL-8328-01A-11R-2315-07	APOC3|345	0
TCGA-KL-8328-01A-11R-2315-07	APOC4|346	17.2179
TCGA-KL-8328-01A-11R-2315-07	APOD|347	94.2456
TCGA-KL-8328-01A-11R-2315-07	APOE|348	9216.5836
TCGA-KL-8328-01A-11R-2315-07	APOF|319	.4531
TCGA-KL-8328-01A-11R-2315-07	APOH|350	0
TCGA-KL-8328-01A-11R-2315-07	APOL1|8542	202.0843
TCGA-KL-8328-01A-11R-2315-07	APOL2|23780	2046.6697
TCGA-KL-8328-01A-11R-2315-07	APOL3|80833	60.2628
TCGA-KL-8328-01A-11R-2315-07	APOL4|80832	9.0621
TCGA-KL-8328-01A-11R-2315-07	APOL5|80831	.4531
TCGA-KL-8328-01A-11R-2315-07	APOL6|80830	764.386
TCGA-KL-8328-01A-11R-2315-07	APOLD1|81575	340.734
TCGA-KL-8328-01A-11R-2315-07	APOM|55937	45.3919
TCGA-KL-8328-01A-11R-2315-07	APOOL|139322	140.0091
TCGA-KL-8328-01A-11R-2315-07	APOO|79135	2415.043
TCGA-KL-8328-01A-11R-2315-07	APPBP2|10513	316.7195
TCGA-KL-8328-01A-11R-2315-07	APPL1|26060	987.7662
TCGA-KL-8328-01A-11R-2315-07	APPL2|55198	396.9189
TCGA-KL-8328-01A-11R-2315-07	APP|351	10712.2791
TCGA-KL-8328-01A-11R-2315-07	APRT|353	5575.8949
TCGA-KL-8328-01A-11R-2315-07	APTX|54840	753.0585
TCGA-KL-8328-01A-11R-2315-07	AQP10|89872	.4531
TCGA-KL-8328-01A-11R-2315-07	AQP11|282679	14.0462
TCGA-KL-8328-01A-11R-2315-07	AQP12A|375318	0
TCGA-KL-8328-01A-11R-2315-07	AQP12B|653437	.4531
TCGA-KL-8328-01A-11R-2315-07	AQP1|358	1194.3815
TCGA-KL-8328-01A-11R-2315-07	AQP2|359	5.8903
TCGA-KL-8328-01A-11R-2315-07	AQP3|360	92.4332
TCGA-KL-8328-01A-11R-2315-07	AQP4|361	2.2655
TCGA-KL-8328-01A-11R-2315-07	AQP5|362	49.8414
TCGA-KL-8328-01A-11R-2315-07	AQP6|363	28191.2098
TCGA-KL-8328-01A-11R-2315-07	AQP7P1|375719	.4531
TCGA-KL-8328-01A-11R-2315-07	AQP7P3|441432	0
TCGA-KL-8328-01A-11R-2315-07	AQP7|364	2.2655
TCGA-KL-8328-01A-11R-2315-07	AQP8|343	68.4187
TCGA-KL-8328-01A-11R-2315-07	AQP9|366	2.7186
TCGA-KL-8328-01A-11R-2315-07	AQPEP|206338	1.3593
TCGA-KL-8328-01A-11R-2315-07	AQR|9716	977.7979
TCGA-KL-8328-01A-11R-2315-07	ARAF|369	2102.4014
TCGA-KL-8328-01A-11R-2315-07	ARAP1|116985	5174.8618
TCGA-KL-8328-01A-11R-2315-07	ARAP2|116984	233.8015
TCGA-KL-8328-01A-11R-2315-07	ARAP3|64411	130.0408
TCGA-KL-8328-01A-11R-2315-07	ARCN1|372	2912.0979
TCGA-KL-8328-01A-11R-2315-07	ARC|23237	9.0621
TCGA-KL-8328-01A-11R-2315-07	AREG|374	16.3117
TCGA-KL-8328-01A-11R-2315-07	ARF1|375	16884.4585
TCGA-KL-8328-01A-11R-2315-07	ARF3|377	6940.6434
TCGA-KL-8328-01A-11R-2315-07	ARF4|378	4294.5174
TCGA-KL-8328-01A-11R-2315-07	ARF5|381	5038.5138
TCGA-KL-8328-01A-11R-2315-07	ARF6|382	2053.9193
TCGA-KL-8328-01A-11R-2315-07	ARFGAP1|55738	2711.826
TCGA-KL-8328-01A-11R-2315-07	ARFGAP2|84364	1725.8722
TCGA-KL-8328-01A-11R-2315-07	ARFGAP3|26286	1760.7612
TCGA-KL-8328-01A-11R-2315-07	ARFGEF1|10565	1957.4082
TCGA-KL-8328-01A-11R-2315-07	ARFGEF2|10564	4054.8256
TCGA-KL-8328-01A-11R-2315-07	ARFIP1|27236	917.5351
TCGA-KL-8328-01A-11R-2315-07	ARFIP2|23647	911.1917
TCGA-KL-8328-01A-11R-2315-07	ARFRP1|10139	1391.9348
TCGA-KL-8328-01A-11R-2315-07	ARG1|383	0
TCGA-KL-8328-01A-11R-2315-07	ARG2|384	1720.2175
TCGA-KL-8328-01A-11R-2315-07	ARGFXP2|503640	1.8124
TCGA-KL-8328-01A-11R-2315-07	ARGFX|503582	1.8124
TCGA-KL-8328-01A-11R-2315-07	ARGLU1|55082	482.1024
TCGA-KL-8328-01A-11R-2315-07	ARHGAP10|79658	85.1835
TCGA-KL-8328-01A-11R-2315-07	ARHGAP11A|9824	206.1622
TCGA-KL-8328-01A-11R-2315-07	ARHGAP11B|89839	9.5152
TCGA-KL-8328-01A-11R-2315-07	ARHGAP12|94134	1276.8464
TCGA-KL-8328-01A-11R-2315-07	ARHGAP15|55843	6.7966
TCGA-KL-8328-01A-11R-2315-07	ARHGAP17|55114	1228.8174
TCGA-KL-8328-01A-11R-2315-07	ARHGAP18|93663	4564.1142
TCGA-KL-8328-01A-11R-2315-07	ARHGAP19|84986	102.8546
TCGA-KL-8328-01A-11R-2315-07	ARHGAP1|392	1195.2877
TCGA-KL-8328-01A-11R-2315-07	ARHGAP20|57569	10.4214
TCGA-KL-8328-01A-11R-2315-07	ARHGAP21|57584	1561.3956
TCGA-KL-8328-01A-11R-2315-07	ARHGAP22|58504	24.9207
TCGA-KL-8328-01A-11R-2315-07	ARHGAP23|57636	167.1953
TCGA-KL-8328-01A-11R-2315-07	ARHGAP24|83478	1123.2442
TCGA-KL-8328-01A-11R-2315-07	ARHGAP25|9938	96.058
TCGA-KL-8328-01A-11R-2315-07	ARHGAP26|23092	198.9126
TCGA-KL-8328-01A-11R-2315-07	ARHGAP27|201176	601.7218
TCGA-KL-8328-01A-11R-2315-07	ARHGAP28|79822	9.5152
TCGA-KL-8328-01A-11R-2315-07	ARHGAP29|9411	297.6892
TCGA-KL-8328-01A-11R-2315-07	ARHGAP30|257106	38.5138
TCGA-KL-8328-01A-11R-2315-07	ARHGAP31|57514	1610.7839
TCGA-KL-8328-01A-11R-2315-07	ARHGAP32|9743	140.9153
TCGA-KL-8328-01A-11R-2315-07	ARHGAP33|115703	225.6457
TCGA-KL-8328-01A-11R-2315-07	ARHGAP36|158763	4.0779
TCGA-KL-8328-01A-11R-2315-07	ARHGAP39|80728	350.2492
TCGA-KL-8328-01A-11R-2315-07	ARHGAP42|143872	92.8863
TCGA-KL-8328-01A-11R-2315-07	ARHGAP4|393	1452.1976
TCGA-KL-8328-01A-11R-2315-07	ARHGAP5|394	3667.4218
TCGA-KL-8328-01A-11R-2315-07	ARHGAP6|395	2985.0476
TCGA-KL-8328-01A-11R-2315-07	ARHGAP8|23779	797.4581
TCGA-KL-8328-01A-11R-2315-07	ARHGAP9|64333	13.5931
TCGA-KL-8328-01A-11R-2315-07	ARHGDIA|396	5268.2374
TCGA-KL-8328-01A-11R-2315-07	ARHGDIB|397	737.6529
TCGA-KL-8328-01A-11R-2315-07	ARHGDIG|398	11.7807
TCGA-KL-8328-01A-11R-2315-07	ARHGEF10L|55160	923.8786
TCGA-KL-8328-01A-11R-2315-07	ARHGEF10|9639	288.174
TCGA-KL-8328-01A-11R-2315-07	ARHGEF11|9826	1532.3969
TCGA-KL-8328-01A-11R-2315-07	ARHGEF12|23365	2423.1989
TCGA-KL-8328-01A-11R-2315-07	ARHGEF15|22899	121.4318
TCGA-KL-8328-01A-11R-2315-07	ARHGEF16|27237	623.0177
TCGA-KL-8328-01A-11R-2315-07	ARHGEF17|9828	1252.3788
TCGA-KL-8328-01A-11R-2315-07	ARHGEF18|23370	2444.0417
TCGA-KL-8328-01A-11R-2315-07	ARHGEF19|128272	12.6869
TCGA-KL-8328-01A-11R-2315-07	ARHGEF1|9138	891.7082
TCGA-KL-8328-01A-11R-2315-07	ARHGEF2|9181	599.4563
TCGA-KL-8328-01A-11R-2315-07	ARHGEF33|100271715	1.3593
TCGA-KL-8328-01A-11R-2315-07	ARHGEF35|445328	294.0643
TCGA-KL-8328-01A-11R-2315-07	ARHGEF37|389337	1163.5705
TCGA-KL-8328-01A-11R-2315-07	ARHGEF38|54848	29.4517
TCGA-KL-8328-01A-11R-2315-07	ARHGEF3|50650	791.1192
TCGA-KL-8328-01A-11R-2315-07	ARHGEF4|50649	50.2945
TCGA-KL-8328-01A-11R-2315-07	ARHGEF5|7984	581.3321
TCGA-KL-8328-01A-11R-2315-07	ARHGEF6|9459	445.8541
TCGA-KL-8328-01A-11R-2315-07	ARHGEF7|8874	909.8324
TCGA-KL-8328-01A-11R-2315-07	ARHGEF9|23229	673.3122
TCGA-KL-8328-01A-11R-2315-07	ARID1A|8289	1271.8623
TCGA-KL-8328-01A-11R-2315-07	ARID1B|57492	779.7916
TCGA-KL-8328-01A-11R-2315-07	ARID2|196528	613.9556
TCGA-KL-8328-01A-11R-2315-07	ARID3A|1820	427.73
TCGA-KL-8328-01A-11R-2315-07	ARID3B|10620	89.7145
TCGA-KL-8328-01A-11R-2315-07	ARID3C|138715	.9062
TCGA-KL-8328-01A-11R-2315-07	ARID4A|5926	302.6733
TCGA-KL-8328-01A-11R-2315-07	ARID4B|51742	486.6334
TCGA-KL-8328-01A-11R-2315-07	ARID5A|10865	105.1201
TCGA-KL-8328-01A-11R-2315-07	ARID5B|84159	41.2324
TCGA-KL-8328-01A-11R-2315-07	ARIH1|25820	1135.478
TCGA-KL-8328-01A-11R-2315-07	ARIH2|10425	2180.734
TCGA-KL-8328-01A-11R-2315-07	ARL10|285598	9.0621
TCGA-KL-8328-01A-11R-2315-07	ARL11|115761	7.7028
TCGA-KL-8328-01A-11R-2315-07	ARL13A|392509	1.3593
TCGA-KL-8328-01A-11R-2315-07	ARL13B|200894	147.2587
TCGA-KL-8328-01A-11R-2315-07	ARL14|80117	5.4372
TCGA-KL-8328-01A-11R-2315-07	ARL15|54622	496.1486
TCGA-KL-8328-01A-11R-2315-07	ARL16|339231	303.1264
TCGA-KL-8328-01A-11R-2315-07	ARL17A|51326	22.8908
TCGA-KL-8328-01A-11R-2315-07	ARL17B|641522	0
TCGA-KL-8328-01A-11R-2315-07	ARL1|400	4461.2596
TCGA-KL-8328-01A-11R-2315-07	ARL2BP|23568	3817.3992
TCGA-KL-8328-01A-11R-2315-07	ARL2|402	714.5446
TCGA-KL-8328-01A-11R-2315-07	ARL3|403	510.1948
TCGA-KL-8328-01A-11R-2315-07	ARL4A|10124	366.1078
TCGA-KL-8328-01A-11R-2315-07	ARL4C|10123	73.4028
TCGA-KL-8328-01A-11R-2315-07	ARL4D|379	2194.8346
TCGA-KL-8328-01A-11R-2315-07	ARL5A|26225	724.966
TCGA-KL-8328-01A-11R-2315-07	ARL5B|221079	111.9166
TCGA-KL-8328-01A-11R-2315-07	ARL5C|390790	0
TCGA-KL-8328-01A-11R-2315-07	ARL6IP1|23204	4719.0757
TCGA-KL-8328-01A-11R-2315-07	ARL6IP4|51329	4798.3688
TCGA-KL-8328-01A-11R-2315-07	ARL6IP5|10550	5509.7417
TCGA-KL-8328-01A-11R-2315-07	ARL6IP6|151188	71.1373
TCGA-KL-8328-01A-11R-2315-07	ARL6|84100	428.1831
TCGA-KL-8328-01A-11R-2315-07	ARL8A|127829	974.1731
TCGA-KL-8328-01A-11R-2315-07	ARL8B|55207	2602.628
TCGA-KL-8328-01A-11R-2315-07	ARL9|132946	1.3593
TCGA-KL-8328-01A-11R-2315-07	ARMC10|83787	507.2723
TCGA-KL-8328-01A-11R-2315-07	ARMC1|55156	596.2845
TCGA-KL-8328-01A-11R-2315-07	ARMC2|84071	34.4359
TCGA-KL-8328-01A-11R-2315-07	ARMC3|219681	0
TCGA-KL-8328-01A-11R-2315-07	ARMC4|55130	33.0766
TCGA-KL-8328-01A-11R-2315-07	ARMC5|79798	847.304
TCGA-KL-8328-01A-11R-2315-07	ARMC6|93436	1494.7667
TCGA-KL-8328-01A-11R-2315-07	ARMC7|79637	337.5623
TCGA-KL-8328-01A-11R-2315-07	ARMC8|25852	630.2673
TCGA-KL-8328-01A-11R-2315-07	ARMC9|80210	57.0911
TCGA-KL-8328-01A-11R-2315-07	ARMCX1|51309	241.9574
TCGA-KL-8328-01A-11R-2315-07	ARMCX2|9823	2294.0643
TCGA-KL-8328-01A-11R-2315-07	ARMCX3|51566	2546.4431
TCGA-KL-8328-01A-11R-2315-07	ARMCX5|64860	342.0933
TCGA-KL-8328-01A-11R-2315-07	ARMCX6|54470	323.9692
TCGA-KL-8328-01A-11R-2315-07	ARMS2|387715	.4531
TCGA-KL-8328-01A-11R-2315-07	ARNT2|9915	4805.1654
TCGA-KL-8328-01A-11R-2315-07	ARNTL2|56938	2.7186
TCGA-KL-8328-01A-11R-2315-07	ARNTL|406	106.0263
TCGA-KL-8328-01A-11R-2315-07	ARNT|405	292.705
TCGA-KL-8328-01A-11R-2315-07	ARPC1A|10552	4128.8491
TCGA-KL-8328-01A-11R-2315-07	ARPC1B|10095	515.0113
TCGA-KL-8328-01A-11R-2315-07	ARPC2|10109	1509.2886
TCGA-KL-8328-01A-11R-2315-07	ARPC3|10094	5627.0956
TCGA-KL-8328-01A-11R-2315-07	ARPC4|10093	4289.2025
TCGA-KL-8328-01A-11R-2315-07	ARPC5L|81873	1082.4649
TCGA-KL-8328-01A-11R-2315-07	ARPC5|10092	845.0385
TCGA-KL-8328-01A-11R-2315-07	ARPM1|84517	19.9366
TCGA-KL-8328-01A-11R-2315-07	ARPP19|10776	3132.3063
TCGA-KL-8328-01A-11R-2315-07	ARPP21|10777	0
TCGA-KL-8328-01A-11R-2315-07	ARR3|407	0
TCGA-KL-8328-01A-11R-2315-07	ARRB1|408	54.3725
TCGA-KL-8328-01A-11R-2315-07	ARRB2|409	1847.7571
TCGA-KL-8328-01A-11R-2315-07	ARRDC1|92714	1417.7617
TCGA-KL-8328-01A-11R-2315-07	ARRDC2|27106	454.9162
TCGA-KL-8328-01A-11R-2315-07	ARRDC3|57561	718.1695
TCGA-KL-8328-01A-11R-2315-07	ARRDC4|91947	1219.7553
TCGA-KL-8328-01A-11R-2315-07	ARRDC5|645432	.4531
TCGA-KL-8328-01A-11R-2315-07	ARSA|410	1108.7449
TCGA-KL-8328-01A-11R-2315-07	ARSB|411	86.9959
TCGA-KL-8328-01A-11R-2315-07	ARSD|414	1591.7535
TCGA-KL-8328-01A-11R-2315-07	ARSE|415	12.6869
TCGA-KL-8328-01A-11R-2315-07	ARSF|416	0
TCGA-KL-8328-01A-11R-2315-07	ARSG|22901	287.7209
TCGA-KL-8328-01A-11R-2315-07	ARSH|347527	0
TCGA-KL-8328-01A-11R-2315-07	ARSI|340075	.9062
TCGA-KL-8328-01A-11R-2315-07	ARSJ|79642	896.2392
TCGA-KL-8328-01A-11R-2315-07	ARSK|153642	132.3063
TCGA-KL-8328-01A-11R-2315-07	ART1|417	0
TCGA-KL-8328-01A-11R-2315-07	ART3|419	.4531
TCGA-KL-8328-01A-11R-2315-07	ART4|420	.9062
TCGA-KL-8328-01A-11R-2315-07	ART5|116969	67.0594
TCGA-KL-8328-01A-11R-2315-07	ARTN|9048	59.3566
TCGA-KL-8328-01A-11R-2315-07	ARV1|64801	526.5066
TCGA-KL-8328-01A-11R-2315-07	ARVCF|421	271.4092
TCGA-KL-8328-01A-11R-2315-07	ARX|170302	.4531
TCGA-KL-8328-01A-11R-2315-07	AR|367	48.9352
TCGA-KL-8328-01A-11R-2315-07	AS3MT|57412	639.7825
TCGA-KL-8328-01A-11R-2315-07	ASAH1|427	3757.1364
TCGA-KL-8328-01A-11R-2315-07	ASAH2B|653308	2.2655
TCGA-KL-8328-01A-11R-2315-07	ASAH2|56624	.4531
TCGA-KL-8328-01A-11R-2315-07	ASAM|79827	1.8124
TCGA-KL-8328-01A-11R-2315-07	ASAP1IT1|29065	0
TCGA-KL-8328-01A-11R-2315-07	ASAP1|50807	208.8808
TCGA-KL-8328-01A-11R-2315-07	ASAP2|8853	675.1246
TCGA-KL-8328-01A-11R-2315-07	ASAP3|55616	1693.7019
TCGA-KL-8328-01A-11R-2315-07	ASB10|136371	0
TCGA-KL-8328-01A-11R-2315-07	ASB11|140456	6.3435
TCGA-KL-8328-01A-11R-2315-07	ASB12|142689	6.3435
TCGA-KL-8328-01A-11R-2315-07	ASB13|79754	829.633
TCGA-KL-8328-01A-11R-2315-07	ASB14|142686	19.9366
TCGA-KL-8328-01A-11R-2315-07	ASB15|142685	0
TCGA-KL-8328-01A-11R-2315-07	ASB16|92591	125.478
TCGA-KL-8328-01A-11R-2315-07	ASB17|127247	0
TCGA-KL-8328-01A-11R-2315-07	ASB18|401036	0
TCGA-KL-8328-01A-11R-2315-07	ASB1|51665	439.0575
TCGA-KL-8328-01A-11R-2315-07	ASB2|51676	6.3435
TCGA-KL-8328-01A-11R-2315-07	ASB3|51130	188.4912
TCGA-KL-8328-01A-11R-2315-07	ASB4|51666	0
TCGA-KL-8328-01A-11R-2315-07	ASB5|140458	723.6067
TCGA-KL-8328-01A-11R-2315-07	ASB6|140459	1520.9923
TCGA-KL-8328-01A-11R-2315-07	ASB7|140460	421.8396
TCGA-KL-8328-01A-11R-2315-07	ASB8|140461	1428.6362
TCGA-KL-8328-01A-11R-2315-07	ASB9|140462	10.4214
TCGA-KL-8328-01A-11R-2315-07	ASCC1|51008	243.3167
TCGA-KL-8328-01A-11R-2315-07	ASCC2|84164	2477.1183
TCGA-KL-8328-01A-11R-2315-07	ASCC3|10973	427.2768
TCGA-KL-8328-01A-11R-2315-07	ASCL1|429	225.1926
TCGA-KL-8328-01A-11R-2315-07	ASCL2|430	2.7186
TCGA-KL-8328-01A-11R-2315-07	ASCL3|56676	9.5152
TCGA-KL-8328-01A-11R-2315-07	ASCL4|121549	19.9366
TCGA-KL-8328-01A-11R-2315-07	ASF1A|25842	397.8251
TCGA-KL-8328-01A-11R-2315-07	ASF1B|55723	188.9443
TCGA-KL-8328-01A-11R-2315-07	ASFMR1|100126270	4.0825
TCGA-KL-8328-01A-11R-2315-07	ASGR1|432	9.9683
TCGA-KL-8328-01A-11R-2315-07	ASGR2|433	.4531
TCGA-KL-8328-01A-11R-2315-07	ASH1L|55870	569.4472
TCGA-KL-8328-01A-11R-2315-07	ASH2L|9070	739.9184
TCGA-KL-8328-01A-11R-2315-07	ASIP|434	0
TCGA-KL-8328-01A-11R-2315-07	ASL|435	1412.3244
TCGA-KL-8328-01A-11R-2315-07	ASMTL|8623	601.2687
TCGA-KL-8328-01A-11R-2315-07	ASMT|438	.9062
TCGA-KL-8328-01A-11R-2315-07	ASNA1|439	2806.0716
TCGA-KL-8328-01A-11R-2315-07	ASNSD1|54529	589.9411
TCGA-KL-8328-01A-11R-2315-07	ASNS|440	4095.1518
TCGA-KL-8328-01A-11R-2315-07	ASPA|443	10.4214
TCGA-KL-8328-01A-11R-2315-07	ASPDH|554235	6.3435
TCGA-KL-8328-01A-11R-2315-07	ASPG|374569	6.7966
TCGA-KL-8328-01A-11R-2315-07	ASPHD1|253982	18.5773
TCGA-KL-8328-01A-11R-2315-07	ASPHD2|57168	1227.4581
TCGA-KL-8328-01A-11R-2315-07	ASPH|444	2058.4368
TCGA-KL-8328-01A-11R-2315-07	ASPM|259266	49.3883
TCGA-KL-8328-01A-11R-2315-07	ASPN|54829	66.6063
TCGA-KL-8328-01A-11R-2315-07	ASPRV1|151516	34.599
TCGA-KL-8328-01A-11R-2315-07	ASPSCR1|79058	595.3783
TCGA-KL-8328-01A-11R-2315-07	ASRGL1|80150	108.2918
TCGA-KL-8328-01A-11R-2315-07	ASS1|445	329.8595
TCGA-KL-8328-01A-11R-2315-07	ASTE1|28990	158.5773
TCGA-KL-8328-01A-11R-2315-07	ASTL|431705	1.3593
TCGA-KL-8328-01A-11R-2315-07	ASTN1|460	3.1717
TCGA-KL-8328-01A-11R-2315-07	ASTN2|23245	4232.8953
TCGA-KL-8328-01A-11R-2315-07	ASXL1|171023	1846.3978
TCGA-KL-8328-01A-11R-2315-07	ASXL2|55252	164.9298
TCGA-KL-8328-01A-11R-2315-07	ASXL3|80816	75.6683
TCGA-KL-8328-01A-11R-2315-07	ASZ1|136991	.4531
TCGA-KL-8328-01A-11R-2315-07	ATAD1|84896	1010.8745
TCGA-KL-8328-01A-11R-2315-07	ATAD2B|54454	112.8228
TCGA-KL-8328-01A-11R-2315-07	ATAD2|29028	195.2877
TCGA-KL-8328-01A-11R-2315-07	ATAD3A|55210	772.5419
TCGA-KL-8328-01A-11R-2315-07	ATAD3B|83858	251.4726
TCGA-KL-8328-01A-11R-2315-07	ATAD3C|219293	2.7186
TCGA-KL-8328-01A-11R-2315-07	ATAD5|79915	5.8903
TCGA-KL-8328-01A-11R-2315-07	ATCAY|85300	.4531
TCGA-KL-8328-01A-11R-2315-07	ATE1|11101	28.5455
TCGA-KL-8328-01A-11R-2315-07	ATF1|466	486.1803
TCGA-KL-8328-01A-11R-2315-07	ATF2|1386	131.4001
TCGA-KL-8328-01A-11R-2315-07	ATF3|467	819.2116
TCGA-KL-8328-01A-11R-2315-07	ATF4|468	12208.8808
TCGA-KL-8328-01A-11R-2315-07	ATF5|22809	1236.9733
TCGA-KL-8328-01A-11R-2315-07	ATF6B|1388	1101.0421
TCGA-KL-8328-01A-11R-2315-07	ATF6|22926	456.2755
TCGA-KL-8328-01A-11R-2315-07	ATF7IP2|80063	58.9035
TCGA-KL-8328-01A-11R-2315-07	ATF7IP|55729	761.6674
TCGA-KL-8328-01A-11R-2315-07	ATF7|11016	565.0204
TCGA-KL-8328-01A-11R-2315-07	ATG10|83734	128.6815
TCGA-KL-8328-01A-11R-2315-07	ATG12|9140	299.0485
TCGA-KL-8328-01A-11R-2315-07	ATG16L1|55054	320.7975
TCGA-KL-8328-01A-11R-2315-07	ATG16L2|89849	81.5904
TCGA-KL-8328-01A-11R-2315-07	ATG2A|23130	851.8351
TCGA-KL-8328-01A-11R-2315-07	ATG2B|55102	902.1296
TCGA-KL-8328-01A-11R-2315-07	ATG3|64422	1112.3697
TCGA-KL-8328-01A-11R-2315-07	ATG4A|115201	673.7653
TCGA-KL-8328-01A-11R-2315-07	ATG4B|23192	1304.4857
TCGA-KL-8328-01A-11R-2315-07	ATG4C|84938	76.5745
TCGA-KL-8328-01A-11R-2315-07	ATG4D|84971	3106.6787
TCGA-KL-8328-01A-11R-2315-07	ATG5|9474	481.1962
TCGA-KL-8328-01A-11R-2315-07	ATG7|10533	1223.8242
TCGA-KL-8328-01A-11R-2315-07	ATG9A|79065	867.9565
TCGA-KL-8328-01A-11R-2315-07	ATG9B|285973	58.2737
TCGA-KL-8328-01A-11R-2315-07	ATHL1|80162	29.9048
TCGA-KL-8328-01A-11R-2315-07	ATIC|471	526.9597
TCGA-KL-8328-01A-11R-2315-07	ATL1|51062	55.2787
TCGA-KL-8328-01A-11R-2315-07	ATL2|64225	1049.8414
TCGA-KL-8328-01A-11R-2315-07	ATL3|25923	131.8532
TCGA-KL-8328-01A-11R-2315-07	ATMIN|23300	1391.4816
TCGA-KL-8328-01A-11R-2315-07	ATM|472	534.2093
TCGA-KL-8328-01A-11R-2315-07	ATN1|1822	6061.6221
TCGA-KL-8328-01A-11R-2315-07	ATOH1|474	0
TCGA-KL-8328-01A-11R-2315-07	ATOH7|220202	.9062
TCGA-KL-8328-01A-11R-2315-07	ATOH8|84913	73.8559
TCGA-KL-8328-01A-11R-2315-07	ATOX1|475	2037.6076
TCGA-KL-8328-01A-11R-2315-07	ATP10A|57194	7.7028
TCGA-KL-8328-01A-11R-2315-07	ATP10B|23120	0
TCGA-KL-8328-01A-11R-2315-07	ATP10D|57205	3470.3217
TCGA-KL-8328-01A-11R-2315-07	ATP11A|23250	649.7508
TCGA-KL-8328-01A-11R-2315-07	ATP11B|23200	901.6765
TCGA-KL-8328-01A-11R-2315-07	ATP11C|286410	178.976
TCGA-KL-8328-01A-11R-2315-07	ATP12A|479	0
TCGA-KL-8328-01A-11R-2315-07	ATP13A1|57130	2784.7757
TCGA-KL-8328-01A-11R-2315-07	ATP13A2|23400	805.6185
TCGA-KL-8328-01A-11R-2315-07	ATP13A3|79572	1304.0326
TCGA-KL-8328-01A-11R-2315-07	ATP13A4|84239	3.1717
TCGA-KL-8328-01A-11R-2315-07	ATP13A5|344905	161.758
TCGA-KL-8328-01A-11R-2315-07	ATP1A1|476	61512.8863
TCGA-KL-8328-01A-11R-2315-07	ATP1A2|477	8.609
TCGA-KL-8328-01A-11R-2315-07	ATP1A3|478	11598.097
TCGA-KL-8328-01A-11R-2315-07	ATP1A4|480	0
TCGA-KL-8328-01A-11R-2315-07	ATP1B1|481	34709.3022
TCGA-KL-8328-01A-11R-2315-07	ATP1B2|482	116.9008
TCGA-KL-8328-01A-11R-2315-07	ATP1B3|483	2381.0603
TCGA-KL-8328-01A-11R-2315-07	ATP1B4|23439	.4531
TCGA-KL-8328-01A-11R-2315-07	ATP2A1|487	7.2497
TCGA-KL-8328-01A-11R-2315-07	ATP2A2|488	5430.4486
TCGA-KL-8328-01A-11R-2315-07	ATP2A3|489	136.8373
TCGA-KL-8328-01A-11R-2315-07	ATP2B1|490	1615.768
TCGA-KL-8328-01A-11R-2315-07	ATP2B2|491	1713.1853
TCGA-KL-8328-01A-11R-2315-07	ATP2B3|492	1.3593
TCGA-KL-8328-01A-11R-2315-07	ATP2B4|493	1832.3516
TCGA-KL-8328-01A-11R-2315-07	ATP2C1|27032	4570.0136
TCGA-KL-8328-01A-11R-2315-07	ATP2C2|9914	160.3987
TCGA-KL-8328-01A-11R-2315-07	ATP4A|495	2.7186
TCGA-KL-8328-01A-11R-2315-07	ATP4B|496	2.7186
TCGA-KL-8328-01A-11R-2315-07	ATP5A1|498	27589.488
TCGA-KL-8328-01A-11R-2315-07	ATP5B|506	51805.6185
TCGA-KL-8328-01A-11R-2315-07	ATP5C1|509	6477.5714
TCGA-KL-8328-01A-11R-2315-07	ATP5D|513	8850.4758
TCGA-KL-8328-01A-11R-2315-07	ATP5EP2|432369	102.8546
TCGA-KL-8328-01A-11R-2315-07	ATP5E|514	11496.1486
TCGA-KL-8328-01A-11R-2315-07	ATP5F1|515	5068.4187
TCGA-KL-8328-01A-11R-2315-07	ATP5G1|516	3518.3507
TCGA-KL-8328-01A-11R-2315-07	ATP5G2|517	11652.9225
TCGA-KL-8328-01A-11R-2315-07	ATP5G3|518	12177.1636
TCGA-KL-8328-01A-11R-2315-07	ATP5H|10476	7277.7526
TCGA-KL-8328-01A-11R-2315-07	ATP5I|521	6447.9157
TCGA-KL-8328-01A-11R-2315-07	ATP5J2|9551	5655.0566
TCGA-KL-8328-01A-11R-2315-07	ATP5J|522	4024.8437
TCGA-KL-8328-01A-11R-2315-07	ATP5L2|267020	.4531
TCGA-KL-8328-01A-11R-2315-07	ATP5L|10632	6439.0575
TCGA-KL-8328-01A-11R-2315-07	ATP5O|539	8942.4558
TCGA-KL-8328-01A-11R-2315-07	ATP5SL|55101	2752.6053
TCGA-KL-8328-01A-11R-2315-07	ATP5S|27109	392.841
TCGA-KL-8328-01A-11R-2315-07	ATP6AP1L|92270	112.8228
TCGA-KL-8328-01A-11R-2315-07	ATP6AP1|537	15613.5025
TCGA-KL-8328-01A-11R-2315-07	ATP6AP2|10159	27845.0385
TCGA-KL-8328-01A-11R-2315-07	ATP6V0A1|535	1182.6008
TCGA-KL-8328-01A-11R-2315-07	ATP6V0A2|23545	394.2003
TCGA-KL-8328-01A-11R-2315-07	ATP6V0A4|50617	11735.6366
TCGA-KL-8328-01A-11R-2315-07	ATP6V0B|533	13855.4599
TCGA-KL-8328-01A-11R-2315-07	ATP6V0C|527	36430.9017
TCGA-KL-8328-01A-11R-2315-07	ATP6V0D1|9114	6879.4744
TCGA-KL-8328-01A-11R-2315-07	ATP6V0D2|245972	45834.164
TCGA-KL-8328-01A-11R-2315-07	ATP6V0E1|8992	11489.8052
TCGA-KL-8328-01A-11R-2315-07	ATP6V0E2|155066	3350.2537
TCGA-KL-8328-01A-11R-2315-07	ATP6V1A|523	18568.1921
TCGA-KL-8328-01A-11R-2315-07	ATP6V1B1|525	16294.0643
TCGA-KL-8328-01A-11R-2315-07	ATP6V1B2|526	2009.5152
TCGA-KL-8328-01A-11R-2315-07	ATP6V1C1|528	2019.4835
TCGA-KL-8328-01A-11R-2315-07	ATP6V1C2|245973	6951.6266
TCGA-KL-8328-01A-11R-2315-07	ATP6V1D|51382	5579.0666
TCGA-KL-8328-01A-11R-2315-07	ATP6V1E1|529	12171.7263
TCGA-KL-8328-01A-11R-2315-07	ATP6V1E2|90423	57.5442
TCGA-KL-8328-01A-11R-2315-07	ATP6V1F|9296	12190.6887
TCGA-KL-8328-01A-11R-2315-07	ATP6V1G1|9550	5375.1699
TCGA-KL-8328-01A-11R-2315-07	ATP6V1G2|534	8.8944
TCGA-KL-8328-01A-11R-2315-07	ATP6V1G3|127124	2033.5297
TCGA-KL-8328-01A-11R-2315-07	ATP6V1H|51606	6218.396
TCGA-KL-8328-01A-11R-2315-07	ATP7A|538	1293.6112
TCGA-KL-8328-01A-11R-2315-07	ATP7B|540	146.8056
TCGA-KL-8328-01A-11R-2315-07	ATP8A1|10396	831.4454
TCGA-KL-8328-01A-11R-2315-07	ATP8A2|51761	4.531
TCGA-KL-8328-01A-11R-2315-07	ATP8B1|5205	506.5383
TCGA-KL-8328-01A-11R-2315-07	ATP8B2|57198	90.1676
TCGA-KL-8328-01A-11R-2315-07	ATP8B3|148229	3.1717
TCGA-KL-8328-01A-11R-2315-07	ATP8B4|79895	415.4961
TCGA-KL-8328-01A-11R-2315-07	ATP8B5P|158381	33.9828
TCGA-KL-8328-01A-11R-2315-07	ATP9A|10079	2723.6067
TCGA-KL-8328-01A-11R-2315-07	ATP9B|374868	497.5079
TCGA-KL-8328-01A-11R-2315-07	ATPAF1|64756	3171.2506
TCGA-KL-8328-01A-11R-2315-07	ATPAF2|91647	518.8038
TCGA-KL-8328-01A-11R-2315-07	ATPBD4|89978	344.812
TCGA-KL-8328-01A-11R-2315-07	ATPIF1|93974	2389.2161
TCGA-KL-8328-01A-11R-2315-07	ATRIP|84126	336.357
TCGA-KL-8328-01A-11R-2315-07	ATRNL1|26033	138.1966
TCGA-KL-8328-01A-11R-2315-07	ATRN|8455	4085.1835
TCGA-KL-8328-01A-11R-2315-07	ATRX|546	1065.7
TCGA-KL-8328-01A-11R-2315-07	ATR|545	835.5233
TCGA-KL-8328-01A-11R-2315-07	ATXN10|25814	906.6606
TCGA-KL-8328-01A-11R-2315-07	ATXN1L|342371	625.9583
TCGA-KL-8328-01A-11R-2315-07	ATXN1|6310	330.7657
TCGA-KL-8328-01A-11R-2315-07	ATXN2L|11273	3813.7744
TCGA-KL-8328-01A-11R-2315-07	ATXN2|6311	1385.5913
TCGA-KL-8328-01A-11R-2315-07	ATXN3L|92552	0
TCGA-KL-8328-01A-11R-2315-07	ATXN3|4287	205.256
TCGA-KL-8328-01A-11R-2315-07	ATXN7L1|222255	126.8691
TCGA-KL-8328-01A-11R-2315-07	ATXN7L2|127002	57.9973
TCGA-KL-8328-01A-11R-2315-07	ATXN7L3B|552889	3736.7467
TCGA-KL-8328-01A-11R-2315-07	ATXN7L3|56970	935.2062
TCGA-KL-8328-01A-11R-2315-07	ATXN7|6314	558.6769
TCGA-KL-8328-01A-11R-2315-07	ATXN8OS|6315	0
TCGA-KL-8328-01A-11R-2315-07	AUH|549	2059.3566
TCGA-KL-8328-01A-11R-2315-07	AUP1|550	2018.0199
TCGA-KL-8328-01A-11R-2315-07	AURKAIP1|54998	4078.387
TCGA-KL-8328-01A-11R-2315-07	AURKAPS1|6791	8.609
TCGA-KL-8328-01A-11R-2315-07	AURKA|6790	449.4789
TCGA-KL-8328-01A-11R-2315-07	AURKB|9212	26.28
TCGA-KL-8328-01A-11R-2315-07	AURKC|6795	16.7648
TCGA-KL-8328-01A-11R-2315-07	AUTS2|26053	986.4069
TCGA-KL-8328-01A-11R-2315-07	AVEN|57099	124.1504
TCGA-KL-8328-01A-11R-2315-07	AVIL|10677	45.3104
TCGA-KL-8328-01A-11R-2315-07	AVL9|23080	256.0036
TCGA-KL-8328-01A-11R-2315-07	AVPI1|60370	224.7395
TCGA-KL-8328-01A-11R-2315-07	AVPR1A|552	205.7091
TCGA-KL-8328-01A-11R-2315-07	AVPR1B|553	0
TCGA-KL-8328-01A-11R-2315-07	AVPR2|554	4.0779
TCGA-KL-8328-01A-11R-2315-07	AVP|551	5.8903
TCGA-KL-8328-01A-11R-2315-07	AWAT1|158833	0
TCGA-KL-8328-01A-11R-2315-07	AWAT2|158835	0
TCGA-KL-8328-01A-11R-2315-07	AXIN1|8312	1420.9334
TCGA-KL-8328-01A-11R-2315-07	AXIN2|8313	68.4187
TCGA-KL-8328-01A-11R-2315-07	AXL|558	75.6683
TCGA-KL-8328-01A-11R-2315-07	AZGP1|563	67.0594
TCGA-KL-8328-01A-11R-2315-07	AZI1|22994	205.7091
TCGA-KL-8328-01A-11R-2315-07	AZI2|64343	826.0082
TCGA-KL-8328-01A-11R-2315-07	AZIN1|51582	1929.7689
TCGA-KL-8328-01A-11R-2315-07	AZU1|566	.9062
TCGA-KL-8328-01A-11R-2315-07	B2M|567	80977.7979
TCGA-KL-8328-01A-11R-2315-07	B3GALNT1|8706	316.7195
TCGA-KL-8328-01A-11R-2315-07	B3GALNT2|148789	263.1944
TCGA-KL-8328-01A-11R-2315-07	B3GALT1|8708	1.8124
TCGA-KL-8328-01A-11R-2315-07	B3GALT2|8707	1.3593
TCGA-KL-8328-01A-11R-2315-07	B3GALT4|8705	91.9801
TCGA-KL-8328-01A-11R-2315-07	B3GALT5|10317	0
TCGA-KL-8328-01A-11R-2315-07	B3GALT6|126792	424.5582
TCGA-KL-8328-01A-11R-2315-07	B3GALTL|145173	369.2796
TCGA-KL-8328-01A-11R-2315-07	B3GAT1|27087	12.2338
TCGA-KL-8328-01A-11R-2315-07	B3GAT2|135152	13.0539
TCGA-KL-8328-01A-11R-2315-07	B3GAT3|26229	879.0213
TCGA-KL-8328-01A-11R-2315-07	B3GNT1|11041	495.2424
TCGA-KL-8328-01A-11R-2315-07	B3GNT2|10678	634.3453
TCGA-KL-8328-01A-11R-2315-07	B3GNT3|10331	6.3435
TCGA-KL-8328-01A-11R-2315-07	B3GNT4|79369	23.5614
TCGA-KL-8328-01A-11R-2315-07	B3GNT5|84002	159.4925
TCGA-KL-8328-01A-11R-2315-07	B3GNT6|192134	0
TCGA-KL-8328-01A-11R-2315-07	B3GNT7|93010	18.5773
TCGA-KL-8328-01A-11R-2315-07	B3GNT8|374907	671.0467
TCGA-KL-8328-01A-11R-2315-07	B3GNT9|84752	302.1794
TCGA-KL-8328-01A-11R-2315-07	B3GNTL1|146712	64.5129
TCGA-KL-8328-01A-11R-2315-07	B4GALNT1|2583	38.5138
TCGA-KL-8328-01A-11R-2315-07	B4GALNT2|124872	100.1359
TCGA-KL-8328-01A-11R-2315-07	B4GALNT3|283358	1647.4853
TCGA-KL-8328-01A-11R-2315-07	B4GALNT4|338707	6.7966
TCGA-KL-8328-01A-11R-2315-07	B4GALT1|2683	4589.0349
TCGA-KL-8328-01A-11R-2315-07	B4GALT2|8704	1071.1373
TCGA-KL-8328-01A-11R-2315-07	B4GALT3|8703	804.2592
TCGA-KL-8328-01A-11R-2315-07	B4GALT4|8702	376.5292
TCGA-KL-8328-01A-11R-2315-07	B4GALT5|9334	1220.6615
TCGA-KL-8328-01A-11R-2315-07	B4GALT6|9331	477.1183
TCGA-KL-8328-01A-11R-2315-07	B4GALT7|11285	1710.4667
TCGA-KL-8328-01A-11R-2315-07	B9D1|27077	229.2705
TCGA-KL-8328-01A-11R-2315-07	B9D2|80776	157.227
TCGA-KL-8328-01A-11R-2315-07	BAALC|79870	394.6534
TCGA-KL-8328-01A-11R-2315-07	BAAT|570	.4531
TCGA-KL-8328-01A-11R-2315-07	BACE1|23621	496.1486
TCGA-KL-8328-01A-11R-2315-07	BACE2|25825	7288.174
TCGA-KL-8328-01A-11R-2315-07	BACH1|571	314.9071
TCGA-KL-8328-01A-11R-2315-07	BACH2|60468	57.5442
TCGA-KL-8328-01A-11R-2315-07	BAD|572	1155.469
TCGA-KL-8328-01A-11R-2315-07	BAG1|573	5408.7902
TCGA-KL-8328-01A-11R-2315-07	BAG2|9532	132.3063
TCGA-KL-8328-01A-11R-2315-07	BAG3|9531	2917.5351
TCGA-KL-8328-01A-11R-2315-07	BAG4|9530	135.9311
TCGA-KL-8328-01A-11R-2315-07	BAG5|9529	1492.0707
TCGA-KL-8328-01A-11R-2315-07	BAGE2|85319	3.063
TCGA-KL-8328-01A-11R-2315-07	BAGE|574	18.9669
TCGA-KL-8328-01A-11R-2315-07	BAHCC1|57597	753.9647
TCGA-KL-8328-01A-11R-2315-07	BAHD1|22893	3317.6257
TCGA-KL-8328-01A-11R-2315-07	BAI1|575	1.8124
TCGA-KL-8328-01A-11R-2315-07	BAI2|576	29.9048
TCGA-KL-8328-01A-11R-2315-07	BAI3|577	0
TCGA-KL-8328-01A-11R-2315-07	BAIAP2L1|55971	3167.1953
TCGA-KL-8328-01A-11R-2315-07	BAIAP2L2|80115	1.8124
TCGA-KL-8328-01A-11R-2315-07	BAIAP2|10458	334.3906
TCGA-KL-8328-01A-11R-2315-07	BAIAP3|8938	379.778
TCGA-KL-8328-01A-11R-2315-07	BAK1|578	498.4141
TCGA-KL-8328-01A-11R-2315-07	BAMBI|25805	1430.9017
TCGA-KL-8328-01A-11R-2315-07	BANF1|8815	3043.9511
TCGA-KL-8328-01A-11R-2315-07	BANF2|140836	0
TCGA-KL-8328-01A-11R-2315-07	BANK1|55024	117.3539
TCGA-KL-8328-01A-11R-2315-07	BANP|54971	248.754
TCGA-KL-8328-01A-11R-2315-07	BAP1|8314	4405.981
TCGA-KL-8328-01A-11R-2315-07	BARD1|580	3.6248
TCGA-KL-8328-01A-11R-2315-07	BARHL1|56751	0
TCGA-KL-8328-01A-11R-2315-07	BARHL2|343472	0
TCGA-KL-8328-01A-11R-2315-07	BARX1|56033	.9062
TCGA-KL-8328-01A-11R-2315-07	BARX2|8538	.4531
TCGA-KL-8328-01A-11R-2315-07	BASE|317716	.9062
TCGA-KL-8328-01A-11R-2315-07	BASP1|10409	54.3725
TCGA-KL-8328-01A-11R-2315-07	BAT1|7919	3441.0376
TCGA-KL-8328-01A-11R-2315-07	BAT2L1|84726	6825.1654
TCGA-KL-8328-01A-11R-2315-07	BAT2L2|23215	1002.2655
TCGA-KL-8328-01A-11R-2315-07	BAT2|7916	5088.3552
TCGA-KL-8328-01A-11R-2315-07	BAT3|7917	4143.5523
TCGA-KL-8328-01A-11R-2315-07	BAT4|7918	358.4051
TCGA-KL-8328-01A-11R-2315-07	BAT5|7920	820.5709
TCGA-KL-8328-01A-11R-2315-07	BATF2|116071	19.4835
TCGA-KL-8328-01A-11R-2315-07	BATF3|55509	1.8124
TCGA-KL-8328-01A-11R-2315-07	BATF|10538	4.9841
TCGA-KL-8328-01A-11R-2315-07	BAX|581	603.9873
TCGA-KL-8328-01A-11R-2315-07	BAZ1A|11177	144.087
TCGA-KL-8328-01A-11R-2315-07	BAZ1B|9031	1758.9488
TCGA-KL-8328-01A-11R-2315-07	BAZ2A|11176	3057.4989
TCGA-KL-8328-01A-11R-2315-07	BAZ2B|29994	75.1337
TCGA-KL-8328-01A-11R-2315-07	BBC3|27113	434.9796
TCGA-KL-8328-01A-11R-2315-07	BBOX1|8424	1.3593
TCGA-KL-8328-01A-11R-2315-07	BBS10|79738	325.3285
TCGA-KL-8328-01A-11R-2315-07	BBS12|166379	148.618
TCGA-KL-8328-01A-11R-2315-07	BBS1|582	695.0612
TCGA-KL-8328-01A-11R-2315-07	BBS2|583	1203.8967
TCGA-KL-8328-01A-11R-2315-07	BBS4|585	266.425
TCGA-KL-8328-01A-11R-2315-07	BBS5|129880	246.2302
TCGA-KL-8328-01A-11R-2315-07	BBS7|55212	176.7105
TCGA-KL-8328-01A-11R-2315-07	BBS9|27241	128.2284
TCGA-KL-8328-01A-11R-2315-07	BBX|56987	1531.9438
TCGA-KL-8328-01A-11R-2315-07	BCAM|4059	4851.382
TCGA-KL-8328-01A-11R-2315-07	BCAN|63827	1974.1731
TCGA-KL-8328-01A-11R-2315-07	BCAP29|55973	1603.5342
TCGA-KL-8328-01A-11R-2315-07	BCAP31|10134	9668.328
TCGA-KL-8328-01A-11R-2315-07	BCAR1|9564	7476.6652
TCGA-KL-8328-01A-11R-2315-07	BCAR3|8412	672.406
TCGA-KL-8328-01A-11R-2315-07	BCAR4|400500	0
TCGA-KL-8328-01A-11R-2315-07	BCAS1|8537	0
TCGA-KL-8328-01A-11R-2315-07	BCAS2|10286	677.8387
TCGA-KL-8328-01A-11R-2315-07	BCAS3|54828	329.4064
TCGA-KL-8328-01A-11R-2315-07	BCAS4|55653	1319.8913
TCGA-KL-8328-01A-11R-2315-07	BCAT1|586	173.0856
TCGA-KL-8328-01A-11R-2315-07	BCAT2|587	2207.0684
TCGA-KL-8328-01A-11R-2315-07	BCCIP|56647	890.2628
TCGA-KL-8328-01A-11R-2315-07	BCDIN3D|144233	239.3657
TCGA-KL-8328-01A-11R-2315-07	BCHE|590	4.531
TCGA-KL-8328-01A-11R-2315-07	BCKDHA|593	5673.3122
TCGA-KL-8328-01A-11R-2315-07	BCKDHB|594	410.9651
TCGA-KL-8328-01A-11R-2315-07	BCKDK|10295	1752.6053
TCGA-KL-8328-01A-11R-2315-07	BCL10|8915	188.0381
TCGA-KL-8328-01A-11R-2315-07	BCL11A|53335	14.9524
TCGA-KL-8328-01A-11R-2315-07	BCL11B|64919	75.2152
TCGA-KL-8328-01A-11R-2315-07	BCL2A1|597	11.7807
TCGA-KL-8328-01A-11R-2315-07	BCL2L10|10017	19.0304
TCGA-KL-8328-01A-11R-2315-07	BCL2L11|10018	819.6647
TCGA-KL-8328-01A-11R-2315-07	BCL2L12|83596	315.4735
TCGA-KL-8328-01A-11R-2315-07	BCL2L13|23786	3823.7426
TCGA-KL-8328-01A-11R-2315-07	BCL2L14|79370	.4531
TCGA-KL-8328-01A-11R-2315-07	BCL2L15|440603	.4531
TCGA-KL-8328-01A-11R-2315-07	BCL2L1|598	14121.4318
TCGA-KL-8328-01A-11R-2315-07	BCL2L2|599	3222.6416
TCGA-KL-8328-01A-11R-2315-07	BCL2|596	786.135
TCGA-KL-8328-01A-11R-2315-07	BCL3|602	237.8795
TCGA-KL-8328-01A-11R-2315-07	BCL6B|255877	138.6498
TCGA-KL-8328-01A-11R-2315-07	BCL6|604	664.7032
TCGA-KL-8328-01A-11R-2315-07	BCL7A|605	1108.2918
TCGA-KL-8328-01A-11R-2315-07	BCL7B|9275	1812.415
TCGA-KL-8328-01A-11R-2315-07	BCL7C|9274	913.9103
TCGA-KL-8328-01A-11R-2315-07	BCL8|606	.9062
TCGA-KL-8328-01A-11R-2315-07	BCL9L|283149	539.1935
TCGA-KL-8328-01A-11R-2315-07	BCL9|607	470.7748
TCGA-KL-8328-01A-11R-2315-07	BCLAF1|9774	1327.1409
TCGA-KL-8328-01A-11R-2315-07	BCMO1|53630	0
TCGA-KL-8328-01A-11R-2315-07	BCO2|83875	169.9139
TCGA-KL-8328-01A-11R-2315-07	BCORL1|63035	198.4594
TCGA-KL-8328-01A-11R-2315-07	BCORL2|286554	0
TCGA-KL-8328-01A-11R-2315-07	BCOR|54880	763.0267
TCGA-KL-8328-01A-11R-2315-07	BCR|613	5918.4413
TCGA-KL-8328-01A-11R-2315-07	BCS1L|617	422.8546
TCGA-KL-8328-01A-11R-2315-07	BCYRN1|618	0
TCGA-KL-8328-01A-11R-2315-07	BDH1|622	2922.0662
TCGA-KL-8328-01A-11R-2315-07	BDH2|56898	1640.2356
TCGA-KL-8328-01A-11R-2315-07	BDKRB1|623	255.5505
TCGA-KL-8328-01A-11R-2315-07	BDKRB2|624	1168.5546
TCGA-KL-8328-01A-11R-2315-07	BDNFOS|497258	79.5786
TCGA-KL-8328-01A-11R-2315-07	BDNF|627	2.4332
TCGA-KL-8328-01A-11R-2315-07	BDP1|55814	436.3389
TCGA-KL-8328-01A-11R-2315-07	BEAN|146227	6.3435
TCGA-KL-8328-01A-11R-2315-07	BECN1|8678	710.5709
TCGA-KL-8328-01A-11R-2315-07	BEGAIN|57596	87.449
TCGA-KL-8328-01A-11R-2315-07	BEND2|139105	0
TCGA-KL-8328-01A-11R-2315-07	BEND3|57673	111.4635
TCGA-KL-8328-01A-11R-2315-07	BEND4|389206	0
TCGA-KL-8328-01A-11R-2315-07	BEND5|79656	121.4318
TCGA-KL-8328-01A-11R-2315-07	BEND6|221336	228.8174
TCGA-KL-8328-01A-11R-2315-07	BEND7|222389	328.5002
TCGA-KL-8328-01A-11R-2315-07	BEST1|7439	33.9873
TCGA-KL-8328-01A-11R-2315-07	BEST2|54831	0
TCGA-KL-8328-01A-11R-2315-07	BEST3|144453	0
TCGA-KL-8328-01A-11R-2315-07	BEST4|266675	.9062
TCGA-KL-8328-01A-11R-2315-07	BET1L|51272	2335.2968
TCGA-KL-8328-01A-11R-2315-07	BET1|10282	1065.2469
TCGA-KL-8328-01A-11R-2315-07	BET3L|100128327	0
TCGA-KL-8328-01A-11R-2315-07	BEX1|55859	754.4178
TCGA-KL-8328-01A-11R-2315-07	BEX2|84707	1482.1024
TCGA-KL-8328-01A-11R-2315-07	BEX4|56271	2721.7943
TCGA-KL-8328-01A-11R-2315-07	BEX5|340542	1518.8038
TCGA-KL-8328-01A-11R-2315-07	BEYLA|497634	0
TCGA-KL-8328-01A-11R-2315-07	BFAR|51283	2194.8346
TCGA-KL-8328-01A-11R-2315-07	BFSP1|631	57.5442
TCGA-KL-8328-01A-11R-2315-07	BFSP2|8419	17.671
TCGA-KL-8328-01A-11R-2315-07	BGLAP|632	33.5297
TCGA-KL-8328-01A-11R-2315-07	BGN|633	2029.4517
TCGA-KL-8328-01A-11R-2315-07	BHLHA15|168620	3.1717
TCGA-KL-8328-01A-11R-2315-07	BHLHB9|80823	66.6063
TCGA-KL-8328-01A-11R-2315-07	BHLHE22|27319	.4531
TCGA-KL-8328-01A-11R-2315-07	BHLHE23|128408	0
TCGA-KL-8328-01A-11R-2315-07	BHLHE40|8553	19111.4635
TCGA-KL-8328-01A-11R-2315-07	BHLHE41|79365	99.6828
TCGA-KL-8328-01A-11R-2315-07	BHMT2|23743	77.0276
TCGA-KL-8328-01A-11R-2315-07	BHMT|635	.4531
TCGA-KL-8328-01A-11R-2315-07	BICC1|80114	.4531
TCGA-KL-8328-01A-11R-2315-07	BICD1|636	171.2732
TCGA-KL-8328-01A-11R-2315-07	BICD2|23299	1535.5686
TCGA-KL-8328-01A-11R-2315-07	BID|637	242.3199
TCGA-KL-8328-01A-11R-2315-07	BIK|638	62.9814
TCGA-KL-8328-01A-11R-2315-07	BIN1|274	423.652
TCGA-KL-8328-01A-11R-2315-07	BIN2|51411	237.8795
TCGA-KL-8328-01A-11R-2315-07	BIN3|55909	826.0082
TCGA-KL-8328-01A-11R-2315-07	BIRC2|329	394.2003
TCGA-KL-8328-01A-11R-2315-07	BIRC3|330	6.7966
TCGA-KL-8328-01A-11R-2315-07	BIRC5|332	36.5338
TCGA-KL-8328-01A-11R-2315-07	BIRC6|57448	860.8971
TCGA-KL-8328-01A-11R-2315-07	BIRC7|79444	17.671
TCGA-KL-8328-01A-11R-2315-07	BIRC8|112401	0
TCGA-KL-8328-01A-11R-2315-07	BIVM|54841	256.4567
TCGA-KL-8328-01A-11R-2315-07	BLCAP|10904	6306.7512
TCGA-KL-8328-01A-11R-2315-07	BLID|414899	0
TCGA-KL-8328-01A-11R-2315-07	BLK|640	0
TCGA-KL-8328-01A-11R-2315-07	BLMH|642	226.0988
TCGA-KL-8328-01A-11R-2315-07	BLM|641	22.6552
TCGA-KL-8328-01A-11R-2315-07	BLNK|29760	1193.0222
TCGA-KL-8328-01A-11R-2315-07	BLOC1S1|2647	3700.1178
TCGA-KL-8328-01A-11R-2315-07	BLOC1S2|282991	867.2406
TCGA-KL-8328-01A-11R-2315-07	BLOC1S3|388552	475.7589
TCGA-KL-8328-01A-11R-2315-07	BLVRA|644	496.6017
TCGA-KL-8328-01A-11R-2315-07	BLVRB|645	2743.9964
TCGA-KL-8328-01A-11R-2315-07	BLZF1|8548	235.1609
TCGA-KL-8328-01A-11R-2315-07	BMF|90427	550.068
TCGA-KL-8328-01A-11R-2315-07	BMI1|648	727.961
TCGA-KL-8328-01A-11R-2315-07	BMP10|27302	.4531
TCGA-KL-8328-01A-11R-2315-07	BMP15|9210	0
TCGA-KL-8328-01A-11R-2315-07	BMP1|649	276.3933
TCGA-KL-8328-01A-11R-2315-07	BMP2K|55589	251.0195
TCGA-KL-8328-01A-11R-2315-07	BMP2|650	414.5899
TCGA-KL-8328-01A-11R-2315-07	BMP3|651	.4531
TCGA-KL-8328-01A-11R-2315-07	BMP4|652	24.0145
TCGA-KL-8328-01A-11R-2315-07	BMP5|653	.4531
TCGA-KL-8328-01A-11R-2315-07	BMP6|654	121.7037
TCGA-KL-8328-01A-11R-2315-07	BMP7|655	4.9841
TCGA-KL-8328-01A-11R-2315-07	BMP8A|353500	55.7318
TCGA-KL-8328-01A-11R-2315-07	BMP8B|656	1.8124
TCGA-KL-8328-01A-11R-2315-07	BMPER|168667	.4531
TCGA-KL-8328-01A-11R-2315-07	BMPR1A|657	190.3036
TCGA-KL-8328-01A-11R-2315-07	BMPR1B|658	7407.7934
TCGA-KL-8328-01A-11R-2315-07	BMPR2|659	853.1944
TCGA-KL-8328-01A-11R-2315-07	BMS1P4|729096	5.4372
TCGA-KL-8328-01A-11R-2315-07	BMS1P5|399761	22.6552
TCGA-KL-8328-01A-11R-2315-07	BMS1|9790	710.9198
TCGA-KL-8328-01A-11R-2315-07	BMX|660	3.1717
TCGA-KL-8328-01A-11R-2315-07	BNC1|646	0
TCGA-KL-8328-01A-11R-2315-07	BNC2|54796	145.8994
TCGA-KL-8328-01A-11R-2315-07	BNIP1|662	572.27
TCGA-KL-8328-01A-11R-2315-07	BNIP2|663	222.4739
TCGA-KL-8328-01A-11R-2315-07	BNIP3L|665	1038.9669
TCGA-KL-8328-01A-11R-2315-07	BNIP3|664	1454.4631
TCGA-KL-8328-01A-11R-2315-07	BNIPL|149428	21.749
TCGA-KL-8328-01A-11R-2315-07	BOC|91653	144.5401
TCGA-KL-8328-01A-11R-2315-07	BOD1L|259282	1314.454
TCGA-KL-8328-01A-11R-2315-07	BOD1|91272	1250.5664
TCGA-KL-8328-01A-11R-2315-07	BOK|666	2587.6756
TCGA-KL-8328-01A-11R-2315-07	BOLA1|51027	429.5424
TCGA-KL-8328-01A-11R-2315-07	BOLA2|552900	2463.9284
TCGA-KL-8328-01A-11R-2315-07	BOLA3|388962	632.986
TCGA-KL-8328-01A-11R-2315-07	BOLL|66037	1.3593
TCGA-KL-8328-01A-11R-2315-07	BOP1|23246	102.8546
TCGA-KL-8328-01A-11R-2315-07	BPESC1|60467	.4531
TCGA-KL-8328-01A-11R-2315-07	BPGM|669	714.5446
TCGA-KL-8328-01A-11R-2315-07	BPHL|670	250.1133
TCGA-KL-8328-01A-11R-2315-07	BPIL1|80341	.4531
TCGA-KL-8328-01A-11R-2315-07	BPIL2|254240	0
TCGA-KL-8328-01A-11R-2315-07	BPIL3|128859	0
TCGA-KL-8328-01A-11R-2315-07	BPI|671	0
TCGA-KL-8328-01A-11R-2315-07	BPNT1|10380	327.594
TCGA-KL-8328-01A-11R-2315-07	BPTF|2186	566.8328
TCGA-KL-8328-01A-11R-2315-07	BPY2|9083	0
TCGA-KL-8328-01A-11R-2315-07	BRAF|673	235.1609
TCGA-KL-8328-01A-11R-2315-07	BRAP|8315	661.0784
TCGA-KL-8328-01A-11R-2315-07	BRCA1|672	41.6855
TCGA-KL-8328-01A-11R-2315-07	BRCA2|675	10.4214
TCGA-KL-8328-01A-11R-2315-07	BRCC3|79184	587.2225
TCGA-KL-8328-01A-11R-2315-07	BRD1|23774	761.2143
TCGA-KL-8328-01A-11R-2315-07	BRD2|6046	3650.2039
TCGA-KL-8328-01A-11R-2315-07	BRD3|8019	1032.048
TCGA-KL-8328-01A-11R-2315-07	BRD4|23476	3081.5587
TCGA-KL-8328-01A-11R-2315-07	BRD7P3|23629	0
TCGA-KL-8328-01A-11R-2315-07	BRD7|29117	1566.8328
TCGA-KL-8328-01A-11R-2315-07	BRD8|10902	802.4468
TCGA-KL-8328-01A-11R-2315-07	BRD9|65980	1193.0222
TCGA-KL-8328-01A-11R-2315-07	BRDT|676	0
TCGA-KL-8328-01A-11R-2315-07	BREA2|286076	3.1717
TCGA-KL-8328-01A-11R-2315-07	BRE|9577	374.2637
TCGA-KL-8328-01A-11R-2315-07	BRF1|2972	1198.8265
TCGA-KL-8328-01A-11R-2315-07	BRF2|55290	714.0915
TCGA-KL-8328-01A-11R-2315-07	BRI3BP|140707	272.3154
TCGA-KL-8328-01A-11R-2315-07	BRI3|25798	3417.3086
TCGA-KL-8328-01A-11R-2315-07	BRIP1|83990	3.1717
TCGA-KL-8328-01A-11R-2315-07	BRIX1|55299	572.7232
TCGA-KL-8328-01A-11R-2315-07	BRMS1L|84312	243.7698
TCGA-KL-8328-01A-11R-2315-07	BRMS1|25855	1014.0462
TCGA-KL-8328-01A-11R-2315-07	BRP44L|51660	5417.3086
TCGA-KL-8328-01A-11R-2315-07	BRP44|25874	1546.4431
TCGA-KL-8328-01A-11R-2315-07	BRPF1|7862	744.9026
TCGA-KL-8328-01A-11R-2315-07	BRPF3|27154	665.1563
TCGA-KL-8328-01A-11R-2315-07	BRS3|680	0
TCGA-KL-8328-01A-11R-2315-07	BRSK1|84446	3.6248
TCGA-KL-8328-01A-11R-2315-07	BRSK2|9024	4.9841
TCGA-KL-8328-01A-11R-2315-07	BRWD1|54014	567.739
TCGA-KL-8328-01A-11R-2315-07	BRWD3|254065	180.7884
TCGA-KL-8328-01A-11R-2315-07	BSCL2|26580	2003.6248
TCGA-KL-8328-01A-11R-2315-07	BSDC1|55108	2047.5759
TCGA-KL-8328-01A-11R-2315-07	BSG|682	101205.7091
TCGA-KL-8328-01A-11R-2315-07	BSND|7809	2731.3095
TCGA-KL-8328-01A-11R-2315-07	BSN|8927	360.6706
TCGA-KL-8328-01A-11R-2315-07	BSPH1|100131137	0
TCGA-KL-8328-01A-11R-2315-07	BSPRY|54836	735.3874
TCGA-KL-8328-01A-11R-2315-07	BST1|683	2.7186
TCGA-KL-8328-01A-11R-2315-07	BST2|684	168.1015
TCGA-KL-8328-01A-11R-2315-07	BSX|390259	0
TCGA-KL-8328-01A-11R-2315-07	BTAF1|9044	494.3362
TCGA-KL-8328-01A-11R-2315-07	BTBD10|84280	202.0843
TCGA-KL-8328-01A-11R-2315-07	BTBD11|121551	234.7077
TCGA-KL-8328-01A-11R-2315-07	BTBD12|84464	397.372
TCGA-KL-8328-01A-11R-2315-07	BTBD16|118663	.4531
TCGA-KL-8328-01A-11R-2315-07	BTBD17|388419	0
TCGA-KL-8328-01A-11R-2315-07	BTBD18|643376	.9062
TCGA-KL-8328-01A-11R-2315-07	BTBD19|149478	4.531
TCGA-KL-8328-01A-11R-2315-07	BTBD1|53339	2320.3444
TCGA-KL-8328-01A-11R-2315-07	BTBD2|55643	2748.0743
TCGA-KL-8328-01A-11R-2315-07	BTBD3|22903	840.9606
TCGA-KL-8328-01A-11R-2315-07	BTBD6|90135	1686.8464
TCGA-KL-8328-01A-11R-2315-07	BTBD7|55727	743.0902
TCGA-KL-8328-01A-11R-2315-07	BTBD8|284697	1.3593
TCGA-KL-8328-01A-11R-2315-07	BTBD9|114781	1067.5125
TCGA-KL-8328-01A-11R-2315-07	BTC|685	33.5297
TCGA-KL-8328-01A-11R-2315-07	BTD|686	335.7499
TCGA-KL-8328-01A-11R-2315-07	BTF3L1|690	0
TCGA-KL-8328-01A-11R-2315-07	BTF3L4|91408	491.6176
TCGA-KL-8328-01A-11R-2315-07	BTF3|689	6692.3425
TCGA-KL-8328-01A-11R-2315-07	BTG1|694	3287.7209
TCGA-KL-8328-01A-11R-2315-07	BTG2|7832	668.7812
TCGA-KL-8328-01A-11R-2315-07	BTG3|10950	692.7957
TCGA-KL-8328-01A-11R-2315-07	BTG4|54766	0
TCGA-KL-8328-01A-11R-2315-07	BTK|695	10.4214
TCGA-KL-8328-01A-11R-2315-07	BTLA|151888	4.0779
TCGA-KL-8328-01A-11R-2315-07	BTN1A1|696	0
TCGA-KL-8328-01A-11R-2315-07	BTN2A1|11120	303.1264
TCGA-KL-8328-01A-11R-2315-07	BTN2A2|10385	180.3353
TCGA-KL-8328-01A-11R-2315-07	BTN2A3|54718	4.9841
TCGA-KL-8328-01A-11R-2315-07	BTN3A1|11119	443.5886
TCGA-KL-8328-01A-11R-2315-07	BTN3A2|11118	492.5238
TCGA-KL-8328-01A-11R-2315-07	BTN3A3|10384	131.8532
TCGA-KL-8328-01A-11R-2315-07	BTNL2|56244	0
TCGA-KL-8328-01A-11R-2315-07	BTNL3|10917	2.7186
TCGA-KL-8328-01A-11R-2315-07	BTNL8|79908	2.7186
TCGA-KL-8328-01A-11R-2315-07	BTNL9|153579	1808.3371
TCGA-KL-8328-01A-11R-2315-07	BTRC|8945	258.7222
TCGA-KL-8328-01A-11R-2315-07	BUB1B|701	88.4549
TCGA-KL-8328-01A-11R-2315-07	BUB1|699	78.8401
TCGA-KL-8328-01A-11R-2315-07	BUB3|9184	567.739
TCGA-KL-8328-01A-11R-2315-07	BUD13|84811	201.1781
TCGA-KL-8328-01A-11R-2315-07	BUD31|8896	2648.0109
TCGA-KL-8328-01A-11R-2315-07	BVES|11149	10.8745
TCGA-KL-8328-01A-11R-2315-07	BYSL|705	267.7843
TCGA-KL-8328-01A-11R-2315-07	BZRAP1|9256	106.4794
TCGA-KL-8328-01A-11R-2315-07	BZW1|9689	1374.2637
TCGA-KL-8328-01A-11R-2315-07	BZW2|28969	512.4604
TCGA-KL-8328-01A-11R-2315-07	C10orf105|414152	.4531
TCGA-KL-8328-01A-11R-2315-07	C10orf107|219621	.9062
TCGA-KL-8328-01A-11R-2315-07	C10orf108|414235	15.8586
TCGA-KL-8328-01A-11R-2315-07	C10orf10|11067	1420.4803
TCGA-KL-8328-01A-11R-2315-07	C10orf110|55853	9.5152
TCGA-KL-8328-01A-11R-2315-07	C10orf111|221060	1.3593
TCGA-KL-8328-01A-11R-2315-07	C10orf113|387638	0
TCGA-KL-8328-01A-11R-2315-07	C10orf114|399726	5.4372
TCGA-KL-8328-01A-11R-2315-07	C10orf116|10974	99.2071
TCGA-KL-8328-01A-11R-2315-07	C10orf118|55088	205.256
TCGA-KL-8328-01A-11R-2315-07	C10orf119|79892	457.6348
TCGA-KL-8328-01A-11R-2315-07	C10orf11|83938	308.5637
TCGA-KL-8328-01A-11R-2315-07	C10orf120|399814	0
TCGA-KL-8328-01A-11R-2315-07	C10orf122|387718	0
TCGA-KL-8328-01A-11R-2315-07	C10orf125|282969	48.9352
TCGA-KL-8328-01A-11R-2315-07	C10orf128|170371	.9062
TCGA-KL-8328-01A-11R-2315-07	C10orf129|142827	0
TCGA-KL-8328-01A-11R-2315-07	C10orf12|26148	37.1545
TCGA-KL-8328-01A-11R-2315-07	C10orf131|100127889	.4531
TCGA-KL-8328-01A-11R-2315-07	C10orf137|26098	154.5084
TCGA-KL-8328-01A-11R-2315-07	C10orf140|387640	.9062
TCGA-KL-8328-01A-11R-2315-07	C10orf18|54906	858.6316
TCGA-KL-8328-01A-11R-2315-07	C10orf25|220979	33.5297
TCGA-KL-8328-01A-11R-2315-07	C10orf26|54838	3602.3108
TCGA-KL-8328-01A-11R-2315-07	C10orf27|219793	260.5347
TCGA-KL-8328-01A-11R-2315-07	C10orf28|27291	576.348
TCGA-KL-8328-01A-11R-2315-07	C10orf2|56652	236.9733
TCGA-KL-8328-01A-11R-2315-07	C10orf32|119032	738.5591
TCGA-KL-8328-01A-11R-2315-07	C10orf35|219738	144.5401
TCGA-KL-8328-01A-11R-2315-07	C10orf40|283025	0
TCGA-KL-8328-01A-11R-2315-07	C10orf41|100131213	509.3294
TCGA-KL-8328-01A-11R-2315-07	C10orf46|143384	565.0204
TCGA-KL-8328-01A-11R-2315-07	C10orf47|254427	86.5428
TCGA-KL-8328-01A-11R-2315-07	C10orf4|118924	181.2415
TCGA-KL-8328-01A-11R-2315-07	C10orf50|645528	0
TCGA-KL-8328-01A-11R-2315-07	C10orf53|282966	0
TCGA-KL-8328-01A-11R-2315-07	C10orf54|64115	158.1332
TCGA-KL-8328-01A-11R-2315-07	C10orf55|414236	0
TCGA-KL-8328-01A-11R-2315-07	C10orf57|80195	263.2533
TCGA-KL-8328-01A-11R-2315-07	C10orf58|84293	258.2691
TCGA-KL-8328-01A-11R-2315-07	C10orf62|414157	1.8124
TCGA-KL-8328-01A-11R-2315-07	C10orf67|256815	11.7807
TCGA-KL-8328-01A-11R-2315-07	C10orf68|79741	.9062
TCGA-KL-8328-01A-11R-2315-07	C10orf71|118461	212.5057
TCGA-KL-8328-01A-11R-2315-07	C10orf72|196740	1582.2383
TCGA-KL-8328-01A-11R-2315-07	C10orf75|90271	343.4527
TCGA-KL-8328-01A-11R-2315-07	C10orf76|79591	549.6149
TCGA-KL-8328-01A-11R-2315-07	C10orf78|119392	47.1228
TCGA-KL-8328-01A-11R-2315-07	C10orf79|80217	6.3435
TCGA-KL-8328-01A-11R-2315-07	C10orf81|79949	0
TCGA-KL-8328-01A-11R-2315-07	C10orf82|143379	15.8586
TCGA-KL-8328-01A-11R-2315-07	C10orf84|63877	440.87
TCGA-KL-8328-01A-11R-2315-07	C10orf88|80007	78.387
TCGA-KL-8328-01A-11R-2315-07	C10orf90|118611	.4531
TCGA-KL-8328-01A-11R-2315-07	C10orf91|170393	0
TCGA-KL-8328-01A-11R-2315-07	C10orf93|255352	8.1559
TCGA-KL-8328-01A-11R-2315-07	C10orf95|79946	13.4164
TCGA-KL-8328-01A-11R-2315-07	C10orf96|374355	0
TCGA-KL-8328-01A-11R-2315-07	C10orf99|387695	0
TCGA-KL-8328-01A-11R-2315-07	C11orf10|746	927.9565
TCGA-KL-8328-01A-11R-2315-07	C11orf16|56673	16.3117
TCGA-KL-8328-01A-11R-2315-07	C11orf17|56672	314.9071
TCGA-KL-8328-01A-11R-2315-07	C11orf1|64776	464.4132
TCGA-KL-8328-01A-11R-2315-07	C11orf20|25858	2.7186
TCGA-KL-8328-01A-11R-2315-07	C11orf21|29125	.4531
TCGA-KL-8328-01A-11R-2315-07	C11orf24|53838	425.0113
TCGA-KL-8328-01A-11R-2315-07	C11orf2|738	2306.7512
TCGA-KL-8328-01A-11R-2315-07	C11orf30|56946	206.1622
TCGA-KL-8328-01A-11R-2315-07	C11orf31|280636	1351.6085
TCGA-KL-8328-01A-11R-2315-07	C11orf34|349633	0
TCGA-KL-8328-01A-11R-2315-07	C11orf35|256329	77.952
TCGA-KL-8328-01A-11R-2315-07	C11orf36|283303	0
TCGA-KL-8328-01A-11R-2315-07	C11orf40|143501	0
TCGA-KL-8328-01A-11R-2315-07	C11orf41|25758	36.7014
TCGA-KL-8328-01A-11R-2315-07	C11orf42|160298	0
TCGA-KL-8328-01A-11R-2315-07	C11orf45|219833	2.2655
TCGA-KL-8328-01A-11R-2315-07	C11orf46|120534	549.1618
TCGA-KL-8328-01A-11R-2315-07	C11orf48|79081	310.8246
TCGA-KL-8328-01A-11R-2315-07	C11orf49|79096	507.9293
TCGA-KL-8328-01A-11R-2315-07	C11orf51|25906	920.3806
TCGA-KL-8328-01A-11R-2315-07	C11orf52|91894	245.1291
TCGA-KL-8328-01A-11R-2315-07	C11orf53|341032	48.029
TCGA-KL-8328-01A-11R-2315-07	C11orf54|28970	253.7381
TCGA-KL-8328-01A-11R-2315-07	C11orf57|55216	361.1237
TCGA-KL-8328-01A-11R-2315-07	C11orf58|10944	1592.2066
TCGA-KL-8328-01A-11R-2315-07	C11orf59|55004	2286.8147
TCGA-KL-8328-01A-11R-2315-07	C11orf61|79684	90.6208
TCGA-KL-8328-01A-11R-2315-07	C11orf63|79864	44.8573
TCGA-KL-8328-01A-11R-2315-07	C11orf64|283197	0
TCGA-KL-8328-01A-11R-2315-07	C11orf65|160140	7.7028
TCGA-KL-8328-01A-11R-2315-07	C11orf66|220004	34.889
TCGA-KL-8328-01A-11R-2315-07	C11orf67|28971	205.256
TCGA-KL-8328-01A-11R-2315-07	C11orf68|83638	881.7399
TCGA-KL-8328-01A-11R-2315-07	C11orf70|85016	.9062
TCGA-KL-8328-01A-11R-2315-07	C11orf71|54494	227.4581
TCGA-KL-8328-01A-11R-2315-07	C11orf73|51501	227.4581
TCGA-KL-8328-01A-11R-2315-07	C11orf74|119710	97.4173
TCGA-KL-8328-01A-11R-2315-07	C11orf75|56935	231.0829
TCGA-KL-8328-01A-11R-2315-07	C11orf80|79703	237.8795
TCGA-KL-8328-01A-11R-2315-07	C11orf82|220042	11.7807
TCGA-KL-8328-01A-11R-2315-07	C11orf83|790955	599.4563
TCGA-KL-8328-01A-11R-2315-07	C11orf84|144097	241.9574
TCGA-KL-8328-01A-11R-2315-07	C11orf85|283129	0
TCGA-KL-8328-01A-11R-2315-07	C11orf86|254439	0
TCGA-KL-8328-01A-11R-2315-07	C11orf87|399947	3.1717
TCGA-KL-8328-01A-11R-2315-07	C11orf88|399949	0
TCGA-KL-8328-01A-11R-2315-07	C11orf90|387804	0
TCGA-KL-8328-01A-11R-2315-07	C11orf92|399948	763.9329
TCGA-KL-8328-01A-11R-2315-07	C11orf93|120376	283.643
TCGA-KL-8328-01A-11R-2315-07	C11orf94|143678	.4531
TCGA-KL-8328-01A-11R-2315-07	C11orf95|65998	888.9896
TCGA-KL-8328-01A-11R-2315-07	C11orf9|745	96.058
TCGA-KL-8328-01A-11R-2315-07	C12orf10|60314	1621.6584
TCGA-KL-8328-01A-11R-2315-07	C12orf11|55726	450.3851
TCGA-KL-8328-01A-11R-2315-07	C12orf12|196477	0
TCGA-KL-8328-01A-11R-2315-07	C12orf23|90488	2440.4169
TCGA-KL-8328-01A-11R-2315-07	C12orf24|29902	59.3566
TCGA-KL-8328-01A-11R-2315-07	C12orf26|84190	120.9787
TCGA-KL-8328-01A-11R-2315-07	C12orf27|283460	0
TCGA-KL-8328-01A-11R-2315-07	C12orf29|91298	441.0421
TCGA-KL-8328-01A-11R-2315-07	C12orf32|83695	445.8541
TCGA-KL-8328-01A-11R-2315-07	C12orf34|84915	2191.2098
TCGA-KL-8328-01A-11R-2315-07	C12orf35|55196	280.0181
TCGA-KL-8328-01A-11R-2315-07	C12orf36|283422	0
TCGA-KL-8328-01A-11R-2315-07	C12orf39|80763	453.1038
TCGA-KL-8328-01A-11R-2315-07	C12orf40|283461	0
TCGA-KL-8328-01A-11R-2315-07	C12orf41|54934	587.2225
TCGA-KL-8328-01A-11R-2315-07	C12orf42|374470	6.3435
TCGA-KL-8328-01A-11R-2315-07	C12orf43|64897	469.8686
TCGA-KL-8328-01A-11R-2315-07	C12orf44|60673	2810.6026
TCGA-KL-8328-01A-11R-2315-07	C12orf45|121053	150.4304
TCGA-KL-8328-01A-11R-2315-07	C12orf47|51275	474.7213
TCGA-KL-8328-01A-11R-2315-07	C12orf48|55010	120.6661
TCGA-KL-8328-01A-11R-2315-07	C12orf49|79794	839.1482
TCGA-KL-8328-01A-11R-2315-07	C12orf4|57102	285.4554
TCGA-KL-8328-01A-11R-2315-07	C12orf50|160419	.4531
TCGA-KL-8328-01A-11R-2315-07	C12orf51|283450	1422.7458
TCGA-KL-8328-01A-11R-2315-07	C12orf52|84934	612.5963
TCGA-KL-8328-01A-11R-2315-07	C12orf53|196500	10.8745
TCGA-KL-8328-01A-11R-2315-07	C12orf54|121273	.4531
TCGA-KL-8328-01A-11R-2315-07	C12orf56|115749	0
TCGA-KL-8328-01A-11R-2315-07	C12orf57|113246	1074.309
TCGA-KL-8328-01A-11R-2315-07	C12orf59|120939	1.8124
TCGA-KL-8328-01A-11R-2315-07	C12orf5|57103	269.5967
TCGA-KL-8328-01A-11R-2315-07	C12orf60|144608	72.9497
TCGA-KL-8328-01A-11R-2315-07	C12orf61|283416	15.4055
TCGA-KL-8328-01A-11R-2315-07	C12orf62|84987	2417.7617
TCGA-KL-8328-01A-11R-2315-07	C12orf63|374467	.4531
TCGA-KL-8328-01A-11R-2315-07	C12orf65|91574	762.1205
TCGA-KL-8328-01A-11R-2315-07	C12orf66|144577	149.0711
TCGA-KL-8328-01A-11R-2315-07	C12orf68|387856	3.6248
TCGA-KL-8328-01A-11R-2315-07	C12orf69|440087	5.8903
TCGA-KL-8328-01A-11R-2315-07	C12orf70|341346	.4531
TCGA-KL-8328-01A-11R-2315-07	C12orf71|728858	0
TCGA-KL-8328-01A-11R-2315-07	C12orf72|254013	54.8256
TCGA-KL-8328-01A-11R-2315-07	C12orf73|728568	262.8002
TCGA-KL-8328-01A-11R-2315-07	C12orf74|338809	0
TCGA-KL-8328-01A-11R-2315-07	C12orf75|387882	7480.7431
TCGA-KL-8328-01A-11R-2315-07	C12orf76|400073	98.3235
TCGA-KL-8328-01A-11R-2315-07	C12orf77|196415	251.9257
TCGA-KL-8328-01A-11R-2315-07	C13orf15|28984	576.348
TCGA-KL-8328-01A-11R-2315-07	C13orf16|121793	.9062
TCGA-KL-8328-01A-11R-2315-07	C13orf18|80183	7.2497
TCGA-KL-8328-01A-11R-2315-07	C13orf1|57213	295.8768
TCGA-KL-8328-01A-11R-2315-07	C13orf23|80209	680.1087
TCGA-KL-8328-01A-11R-2315-07	C13orf26|122046	0
TCGA-KL-8328-01A-11R-2315-07	C13orf27|93081	115.5415
TCGA-KL-8328-01A-11R-2315-07	C13orf28|122258	0
TCGA-KL-8328-01A-11R-2315-07	C13orf29|283487	22.6552
TCGA-KL-8328-01A-11R-2315-07	C13orf30|144809	0
TCGA-KL-8328-01A-11R-2315-07	C13orf31|144811	60.7159
TCGA-KL-8328-01A-11R-2315-07	C13orf33|84935	26.7331
TCGA-KL-8328-01A-11R-2315-07	C13orf34|79866	43.498
TCGA-KL-8328-01A-11R-2315-07	C13orf35|400165	0
TCGA-KL-8328-01A-11R-2315-07	C13orf36|400120	.4531
TCGA-KL-8328-01A-11R-2315-07	C13orf37|440145	230.1767
TCGA-KL-8328-01A-11R-2315-07	C13orf38|728591	7.7028
TCGA-KL-8328-01A-11R-2315-07	C13orf39|196541	0
TCGA-KL-8328-01A-11R-2315-07	C14orf101|54916	829.1799
TCGA-KL-8328-01A-11R-2315-07	C14orf102|55051	425.9175
TCGA-KL-8328-01A-11R-2315-07	C14orf104|55172	300.8609
TCGA-KL-8328-01A-11R-2315-07	C14orf105|55195	2.2655
TCGA-KL-8328-01A-11R-2315-07	C14orf106|55320	162.2111
TCGA-KL-8328-01A-11R-2315-07	C14orf109|26175	487.5396
TCGA-KL-8328-01A-11R-2315-07	C14orf115|55237	0
TCGA-KL-8328-01A-11R-2315-07	C14orf118|55668	321.7037
TCGA-KL-8328-01A-11R-2315-07	C14orf119|55017	1711.3729
TCGA-KL-8328-01A-11R-2315-07	C14orf126|112487	210.4395
TCGA-KL-8328-01A-11R-2315-07	C14orf128|84837	95.1518
TCGA-KL-8328-01A-11R-2315-07	C14orf129|51527	394.6534
TCGA-KL-8328-01A-11R-2315-07	C14orf132|56967	560.0362
TCGA-KL-8328-01A-11R-2315-07	C14orf135|64430	1791.1192
TCGA-KL-8328-01A-11R-2315-07	C14orf138|79609	69.778
TCGA-KL-8328-01A-11R-2315-07	C14orf139|79686	14.0462
TCGA-KL-8328-01A-11R-2315-07	C14orf142|84520	295.4237
TCGA-KL-8328-01A-11R-2315-07	C14orf143|90141	101.9483
TCGA-KL-8328-01A-11R-2315-07	C14orf145|145508	37.6076
TCGA-KL-8328-01A-11R-2315-07	C14orf147|171546	1561.3956
TCGA-KL-8328-01A-11R-2315-07	C14orf148|122945	6.7966
TCGA-KL-8328-01A-11R-2315-07	C14orf149|112849	79.2932
TCGA-KL-8328-01A-11R-2315-07	C14orf153|84334	1284.7848
TCGA-KL-8328-01A-11R-2315-07	C14orf156|81892	1034.889
TCGA-KL-8328-01A-11R-2315-07	C14orf159|80017	6076.1214
TCGA-KL-8328-01A-11R-2315-07	C14orf162|56936	.4531
TCGA-KL-8328-01A-11R-2315-07	C14orf165|414767	0
TCGA-KL-8328-01A-11R-2315-07	C14orf166B|145497	0
TCGA-KL-8328-01A-11R-2315-07	C14orf166|51637	2702.7639
TCGA-KL-8328-01A-11R-2315-07	C14orf167|55449	873.3439
TCGA-KL-8328-01A-11R-2315-07	C14orf169|79697	491.6176
TCGA-KL-8328-01A-11R-2315-07	C14orf174|161394	14.4993
TCGA-KL-8328-01A-11R-2315-07	C14orf176|643382	27.6393
TCGA-KL-8328-01A-11R-2315-07	C14orf177|283598	0
TCGA-KL-8328-01A-11R-2315-07	C14orf178|283579	.4531
TCGA-KL-8328-01A-11R-2315-07	C14orf179|112752	633.8922
TCGA-KL-8328-01A-11R-2315-07	C14orf180|400258	0
TCGA-KL-8328-01A-11R-2315-07	C14orf181|400223	37.1545
TCGA-KL-8328-01A-11R-2315-07	C14orf182|283551	0
TCGA-KL-8328-01A-11R-2315-07	C14orf183|196913	0
TCGA-KL-8328-01A-11R-2315-07	C14orf184|650662	0
TCGA-KL-8328-01A-11R-2315-07	C14orf19|280655	4.0779
TCGA-KL-8328-01A-11R-2315-07	C14orf1|11161	2804.2592
TCGA-KL-8328-01A-11R-2315-07	C14orf21|161424	202.9905
TCGA-KL-8328-01A-11R-2315-07	C14orf23|387978	0
TCGA-KL-8328-01A-11R-2315-07	C14orf28|122525	198.0063
TCGA-KL-8328-01A-11R-2315-07	C14orf2|9556	4501.5859
TCGA-KL-8328-01A-11R-2315-07	C14orf33|100129075	171.7263
TCGA-KL-8328-01A-11R-2315-07	C14orf34|645687	0
TCGA-KL-8328-01A-11R-2315-07	C14orf37|145407	599.0032
TCGA-KL-8328-01A-11R-2315-07	C14orf39|317761	0
TCGA-KL-8328-01A-11R-2315-07	C14orf43|91748	1828.2737
TCGA-KL-8328-01A-11R-2315-07	C14orf45|80127	113.4662
TCGA-KL-8328-01A-11R-2315-07	C14orf48|256369	0
TCGA-KL-8328-01A-11R-2315-07	C14orf49|161176	8.609
TCGA-KL-8328-01A-11R-2315-07	C14orf4|64207	3725.4191
TCGA-KL-8328-01A-11R-2315-07	C14orf50|145376	35.3421
TCGA-KL-8328-01A-11R-2315-07	C14orf53|440184	1.3593
TCGA-KL-8328-01A-11R-2315-07	C14orf64|388011	3.1717
TCGA-KL-8328-01A-11R-2315-07	C14orf68|283600	0
TCGA-KL-8328-01A-11R-2315-07	C14orf70|283601	0
TCGA-KL-8328-01A-11R-2315-07	C14orf72|145200	49.8414
TCGA-KL-8328-01A-11R-2315-07	C14orf73|91828	.9062
TCGA-KL-8328-01A-11R-2315-07	C14orf79|122616	617.1273
TCGA-KL-8328-01A-11R-2315-07	C14orf80|283643	154.9615
TCGA-KL-8328-01A-11R-2315-07	C14orf86|283592	0
TCGA-KL-8328-01A-11R-2315-07	C14orf93|60686	314.454
TCGA-KL-8328-01A-11R-2315-07	C15orf17|57184	1211.1464
TCGA-KL-8328-01A-11R-2315-07	C15orf21|283651	12.2338
TCGA-KL-8328-01A-11R-2315-07	C15orf23|90417	321.2506
TCGA-KL-8328-01A-11R-2315-07	C15orf24|56851	2630.7204
TCGA-KL-8328-01A-11R-2315-07	C15orf26|161502	1.8124
TCGA-KL-8328-01A-11R-2315-07	C15orf27|123591	72.9497
TCGA-KL-8328-01A-11R-2315-07	C15orf28|80035	5.4372
TCGA-KL-8328-01A-11R-2315-07	C15orf29|79768	272.7685
TCGA-KL-8328-01A-11R-2315-07	C15orf2|23742	0
TCGA-KL-8328-01A-11R-2315-07	C15orf32|145858	0
TCGA-KL-8328-01A-11R-2315-07	C15orf33|196951	19.1572
TCGA-KL-8328-01A-11R-2315-07	C15orf34|80072	27.6393
TCGA-KL-8328-01A-11R-2315-07	C15orf37|283687	111.3638
TCGA-KL-8328-01A-11R-2315-07	C15orf38|348110	65.1337
TCGA-KL-8328-01A-11R-2315-07	C15orf39|56905	953.3303
TCGA-KL-8328-01A-11R-2315-07	C15orf40|123207	528.7721
TCGA-KL-8328-01A-11R-2315-07	C15orf41|84529	85.6366
TCGA-KL-8328-01A-11R-2315-07	C15orf42|90381	29.2796
TCGA-KL-8328-01A-11R-2315-07	C15orf43|145645	0
TCGA-KL-8328-01A-11R-2315-07	C15orf44|81556	1103.7608
TCGA-KL-8328-01A-11R-2315-07	C15orf48|84419	6.3435
TCGA-KL-8328-01A-11R-2315-07	C15orf50|414926	0
TCGA-KL-8328-01A-11R-2315-07	C15orf51|196968	2.2655
TCGA-KL-8328-01A-11R-2315-07	C15orf52|388115	1398.2782
TCGA-KL-8328-01A-11R-2315-07	C15orf53|400359	0
TCGA-KL-8328-01A-11R-2315-07	C15orf54|400360	.9062
TCGA-KL-8328-01A-11R-2315-07	C15orf55|256646	0
TCGA-KL-8328-01A-11R-2315-07	C15orf56|644809	99.2297
TCGA-KL-8328-01A-11R-2315-07	C15orf57|90416	896.783
TCGA-KL-8328-01A-11R-2315-07	C15orf58|390637	76.1214
TCGA-KL-8328-01A-11R-2315-07	C15orf59|388135	2784.3226
TCGA-KL-8328-01A-11R-2315-07	C15orf5|81698	0
TCGA-KL-8328-01A-11R-2315-07	C15orf60|283677	0
TCGA-KL-8328-01A-11R-2315-07	C15orf61|145853	589.488
TCGA-KL-8328-01A-11R-2315-07	C15orf62|643338	22.6552
TCGA-KL-8328-01A-11R-2315-07	C15orf63|25764	1155.2741
TCGA-KL-8328-01A-11R-2315-07	C16orf11|146325	2.7186
TCGA-KL-8328-01A-11R-2315-07	C16orf13|84326	1060.7159
TCGA-KL-8328-01A-11R-2315-07	C16orf3|750	4.531
TCGA-KL-8328-01A-11R-2315-07	C16orf42|115939	1749.8097
TCGA-KL-8328-01A-11R-2315-07	C16orf45|89927	57.5442
TCGA-KL-8328-01A-11R-2315-07	C16orf46|123775	33.9828
TCGA-KL-8328-01A-11R-2315-07	C16orf48|84080	429.0893
TCGA-KL-8328-01A-11R-2315-07	C16orf52|730094	347.9837
TCGA-KL-8328-01A-11R-2315-07	C16orf53|79447	1712.6824
TCGA-KL-8328-01A-11R-2315-07	C16orf54|283897	17.2179
TCGA-KL-8328-01A-11R-2315-07	C16orf55|124045	93.3394
TCGA-KL-8328-01A-11R-2315-07	C16orf57|79650	845.4916
TCGA-KL-8328-01A-11R-2315-07	C16orf58|64755	4139.556
TCGA-KL-8328-01A-11R-2315-07	C16orf59|80178	38.5138
TCGA-KL-8328-01A-11R-2315-07	C16orf5|29965	2790.213
TCGA-KL-8328-01A-11R-2315-07	C16orf61|56942	1439.1663
TCGA-KL-8328-01A-11R-2315-07	C16orf62|57020	1438.6044
TCGA-KL-8328-01A-11R-2315-07	C16orf63|123811	697.7798
TCGA-KL-8328-01A-11R-2315-07	C16orf68|79091	470.7748
TCGA-KL-8328-01A-11R-2315-07	C16orf70|80262	564.5039
TCGA-KL-8328-01A-11R-2315-07	C16orf71|146562	26.28
TCGA-KL-8328-01A-11R-2315-07	C16orf72|29035	815.1337
TCGA-KL-8328-01A-11R-2315-07	C16orf73|254528	0
TCGA-KL-8328-01A-11R-2315-07	C16orf74|404550	34.4359
TCGA-KL-8328-01A-11R-2315-07	C16orf75|116028	289.9864
TCGA-KL-8328-01A-11R-2315-07	C16orf78|123970	0
TCGA-KL-8328-01A-11R-2315-07	C16orf79|283870	63.5795
TCGA-KL-8328-01A-11R-2315-07	C16orf7|9605	1921.382
TCGA-KL-8328-01A-11R-2315-07	C16orf80|29105	991.8441
TCGA-KL-8328-01A-11R-2315-07	C16orf81|283860	4.531
TCGA-KL-8328-01A-11R-2315-07	C16orf82|162083	0
TCGA-KL-8328-01A-11R-2315-07	C16orf86|388284	67.5125
TCGA-KL-8328-01A-11R-2315-07	C16orf87|388272	52.1069
TCGA-KL-8328-01A-11R-2315-07	C16orf88|400506	690.9832
TCGA-KL-8328-01A-11R-2315-07	C16orf89|146556	1780.2447
TCGA-KL-8328-01A-11R-2315-07	C16orf90|646174	0
TCGA-KL-8328-01A-11R-2315-07	C16orf91|283951	563.208
TCGA-KL-8328-01A-11R-2315-07	C16orf92|146378	0
TCGA-KL-8328-01A-11R-2315-07	C16orf93|90835	20.8428
TCGA-KL-8328-01A-11R-2315-07	C17orf100|388327	80.1994
TCGA-KL-8328-01A-11R-2315-07	C17orf101|79701	486.6108
[truncated: 18,532 more rows]
