# Supplementary material for: Dysfunctional miRNA-Mediated Regulation in Chromophobe Renal Cell Carcinoma
Source: PLoS One. 2016 Jun 3;11(6):e0156324. doi: 10.1371/journal.pone.0156324 (PMC4892590; doi:10.1371/journal.pone.0156324)
Supplement: S2 File — (ZIP) [file pone.0156324.s002.zip › S2_File mRNA expression profile downloaded from TCGA/case/unc.edu__IlluminaHiSeq_RNASeqV2__TCGA-KL-8329-01A-11R-2315-07__expression_rsem_gene_normalized.txt]

barcode	gene_id	normalized_count
TCGA-KL-8329-01A-11R-2315-07	?|100130426	.341
TCGA-KL-8329-01A-11R-2315-07	?|100133144	2.2676
TCGA-KL-8329-01A-11R-2315-07	?|100134869	12.6293
TCGA-KL-8329-01A-11R-2315-07	?|10357	54.1985
TCGA-KL-8329-01A-11R-2315-07	?|10431	794.5047
TCGA-KL-8329-01A-11R-2315-07	?|136542	0
TCGA-KL-8329-01A-11R-2315-07	?|155060	59.2568
TCGA-KL-8329-01A-11R-2315-07	?|26823	1.3242
TCGA-KL-8329-01A-11R-2315-07	?|280660	0
TCGA-KL-8329-01A-11R-2315-07	?|317712	0
TCGA-KL-8329-01A-11R-2315-07	?|340602	1.3242
TCGA-KL-8329-01A-11R-2315-07	?|388795	0
TCGA-KL-8329-01A-11R-2315-07	?|390284	5.2967
TCGA-KL-8329-01A-11R-2315-07	?|391343	.9931
TCGA-KL-8329-01A-11R-2315-07	?|391714	1.9863
TCGA-KL-8329-01A-11R-2315-07	?|404770	0
TCGA-KL-8329-01A-11R-2315-07	?|441362	0
TCGA-KL-8329-01A-11R-2315-07	?|442388	0
TCGA-KL-8329-01A-11R-2315-07	?|553137	12.9107
TCGA-KL-8329-01A-11R-2315-07	?|57714	327.0711
TCGA-KL-8329-01A-11R-2315-07	?|645851	3.9725
TCGA-KL-8329-01A-11R-2315-07	?|652919	70.701
TCGA-KL-8329-01A-11R-2315-07	?|653553	778.9456
TCGA-KL-8329-01A-11R-2315-07	?|728045	0
TCGA-KL-8329-01A-11R-2315-07	?|728603	0
TCGA-KL-8329-01A-11R-2315-07	?|728788	1.3242
TCGA-KL-8329-01A-11R-2315-07	?|729884	94.0164
TCGA-KL-8329-01A-11R-2315-07	?|8225	505.1726
TCGA-KL-8329-01A-11R-2315-07	?|90288	.6621
TCGA-KL-8329-01A-11R-2315-07	A1BG|1	17.6281
TCGA-KL-8329-01A-11R-2315-07	A1CF|29974	1.6552
TCGA-KL-8329-01A-11R-2315-07	A2BP1|54715	117.1894
TCGA-KL-8329-01A-11R-2315-07	A2LD1|87769	143.62
TCGA-KL-8329-01A-11R-2315-07	A2ML1|144568	.6621
TCGA-KL-8329-01A-11R-2315-07	A2M|2	9216.2013
TCGA-KL-8329-01A-11R-2315-07	A4GALT|53947	148.9696
TCGA-KL-8329-01A-11R-2315-07	A4GNT|51146	0
TCGA-KL-8329-01A-11R-2315-07	AAA1|404744	0
TCGA-KL-8329-01A-11R-2315-07	AAAS|8086	1090.7887
TCGA-KL-8329-01A-11R-2315-07	AACSL|729522	.331
TCGA-KL-8329-01A-11R-2315-07	AACS|65985	1035.1734
TCGA-KL-8329-01A-11R-2315-07	AADACL2|344752	0
TCGA-KL-8329-01A-11R-2315-07	AADACL3|126767	0
TCGA-KL-8329-01A-11R-2315-07	AADACL4|343066	0
TCGA-KL-8329-01A-11R-2315-07	AADAC|13	0
TCGA-KL-8329-01A-11R-2315-07	AADAT|51166	96.0026
TCGA-KL-8329-01A-11R-2315-07	AAGAB|79719	1704.2125
TCGA-KL-8329-01A-11R-2315-07	AAK1|22848	1033.5182
TCGA-KL-8329-01A-11R-2315-07	AAMP|14	1596.9544
TCGA-KL-8329-01A-11R-2315-07	AANAT|15	1.6552
TCGA-KL-8329-01A-11R-2315-07	AARS2|57505	534.9665
TCGA-KL-8329-01A-11R-2315-07	AARSD1|80755	268.1453
TCGA-KL-8329-01A-11R-2315-07	AARS|16	4623.3551
TCGA-KL-8329-01A-11R-2315-07	AASDHPPT|60496	1008.3589
TCGA-KL-8329-01A-11R-2315-07	AASDH|132949	298.6013
TCGA-KL-8329-01A-11R-2315-07	AASS|10157	73.4917
TCGA-KL-8329-01A-11R-2315-07	AATF|26574	487.6272
TCGA-KL-8329-01A-11R-2315-07	AATK|9625	15.559
TCGA-KL-8329-01A-11R-2315-07	ABAT|18	205.247
TCGA-KL-8329-01A-11R-2315-07	ABCA10|10349	13.9105
TCGA-KL-8329-01A-11R-2315-07	ABCA11P|79963	83.4164
TCGA-KL-8329-01A-11R-2315-07	ABCA12|26154	8.2761
TCGA-KL-8329-01A-11R-2315-07	ABCA13|154664	2.9794
TCGA-KL-8329-01A-11R-2315-07	ABCA17P|650655	12.9107
TCGA-KL-8329-01A-11R-2315-07	ABCA1|19	2016.006
TCGA-KL-8329-01A-11R-2315-07	ABCA2|20	7097.9061
TCGA-KL-8329-01A-11R-2315-07	ABCA3|21	1724.0751
TCGA-KL-8329-01A-11R-2315-07	ABCA4|24	1.9863
TCGA-KL-8329-01A-11R-2315-07	ABCA5|23461	979.2204
TCGA-KL-8329-01A-11R-2315-07	ABCA6|23460	4.3036
TCGA-KL-8329-01A-11R-2315-07	ABCA7|10347	401.5559
TCGA-KL-8329-01A-11R-2315-07	ABCA8|10351	8.6071
TCGA-KL-8329-01A-11R-2315-07	ABCA9|10350	1.3242
TCGA-KL-8329-01A-11R-2315-07	ABCB10|23456	201.9366
TCGA-KL-8329-01A-11R-2315-07	ABCB11|8647	0
TCGA-KL-8329-01A-11R-2315-07	ABCB1|5243	50.3186
TCGA-KL-8329-01A-11R-2315-07	ABCB4|5244	1.3242
TCGA-KL-8329-01A-11R-2315-07	ABCB5|340273	.331
TCGA-KL-8329-01A-11R-2315-07	ABCB6|10058	90.8417
TCGA-KL-8329-01A-11R-2315-07	ABCB7|22	677.6463
TCGA-KL-8329-01A-11R-2315-07	ABCB8|11194	822.6434
TCGA-KL-8329-01A-11R-2315-07	ABCB9|23457	327.3061
TCGA-KL-8329-01A-11R-2315-07	ABCC10|89845	171.4806
TCGA-KL-8329-01A-11R-2315-07	ABCC11|85320	1.6552
TCGA-KL-8329-01A-11R-2315-07	ABCC12|94160	0
TCGA-KL-8329-01A-11R-2315-07	ABCC13|150000	0
TCGA-KL-8329-01A-11R-2315-07	ABCC1|4363	428.0394
TCGA-KL-8329-01A-11R-2315-07	ABCC2|1244	1.6552
TCGA-KL-8329-01A-11R-2315-07	ABCC3|8714	147.6455
TCGA-KL-8329-01A-11R-2315-07	ABCC4|10257	1761.8141
TCGA-KL-8329-01A-11R-2315-07	ABCC5|10057	3934.4534
TCGA-KL-8329-01A-11R-2315-07	ABCC6P1|653190	0
TCGA-KL-8329-01A-11R-2315-07	ABCC6P2|730013	2.6483
TCGA-KL-8329-01A-11R-2315-07	ABCC6|368	5.2967
TCGA-KL-8329-01A-11R-2315-07	ABCC8|6833	.331
TCGA-KL-8329-01A-11R-2315-07	ABCC9|10060	139.7004
TCGA-KL-8329-01A-11R-2315-07	ABCD1|215	1019.2833
TCGA-KL-8329-01A-11R-2315-07	ABCD2|225	70.1812
TCGA-KL-8329-01A-11R-2315-07	ABCD3|5825	1189.1087
TCGA-KL-8329-01A-11R-2315-07	ABCD4|5826	682.943
TCGA-KL-8329-01A-11R-2315-07	ABCE1|6059	963.0059
TCGA-KL-8329-01A-11R-2315-07	ABCF1|23	1094.0991
TCGA-KL-8329-01A-11R-2315-07	ABCF2|10061	1872.3827
TCGA-KL-8329-01A-11R-2315-07	ABCF3|55324	1721.7578
TCGA-KL-8329-01A-11R-2315-07	ABCG1|9619	6313.3328
TCGA-KL-8329-01A-11R-2315-07	ABCG2|9429	122.8172
TCGA-KL-8329-01A-11R-2315-07	ABCG4|64137	30.125
TCGA-KL-8329-01A-11R-2315-07	ABCG5|64240	0
TCGA-KL-8329-01A-11R-2315-07	ABCG8|64241	.331
TCGA-KL-8329-01A-11R-2315-07	ABHD10|55347	2781.7595
TCGA-KL-8329-01A-11R-2315-07	ABHD11|83451	1339.7335
TCGA-KL-8329-01A-11R-2315-07	ABHD12B|145447	0
TCGA-KL-8329-01A-11R-2315-07	ABHD12|26090	2778.4491
TCGA-KL-8329-01A-11R-2315-07	ABHD13|84945	233.7168
TCGA-KL-8329-01A-11R-2315-07	ABHD14A|25864	448.8422
TCGA-KL-8329-01A-11R-2315-07	ABHD14B|84836	2316.9743
TCGA-KL-8329-01A-11R-2315-07	ABHD15|116236	207.2333
TCGA-KL-8329-01A-11R-2315-07	ABHD1|84696	3.3104
TCGA-KL-8329-01A-11R-2315-07	ABHD2|11057	37650.5835
TCGA-KL-8329-01A-11R-2315-07	ABHD3|171586	1016.966
TCGA-KL-8329-01A-11R-2315-07	ABHD4|63874	1197.0537
TCGA-KL-8329-01A-11R-2315-07	ABHD5|51099	508.1519
TCGA-KL-8329-01A-11R-2315-07	ABHD6|57406	1886.2865
TCGA-KL-8329-01A-11R-2315-07	ABHD8|79575	473.3924
TCGA-KL-8329-01A-11R-2315-07	ABI1|10006	807.9351
TCGA-KL-8329-01A-11R-2315-07	ABI2|10152	727.9649
TCGA-KL-8329-01A-11R-2315-07	ABI3BP|25890	51.3118
TCGA-KL-8329-01A-11R-2315-07	ABI3|51225	235.041
TCGA-KL-8329-01A-11R-2315-07	ABL1|25	2537.4493
TCGA-KL-8329-01A-11R-2315-07	ABL2|27	309.8568
TCGA-KL-8329-01A-11R-2315-07	ABLIM1|3983	3489.8618
TCGA-KL-8329-01A-11R-2315-07	ABLIM2|84448	31.4491
TCGA-KL-8329-01A-11R-2315-07	ABLIM3|22885	153.2732
TCGA-KL-8329-01A-11R-2315-07	ABO|28	1.6552
TCGA-KL-8329-01A-11R-2315-07	ABP1|26	13.5728
TCGA-KL-8329-01A-11R-2315-07	ABRA|137735	.9931
TCGA-KL-8329-01A-11R-2315-07	ABR|29	1982.2892
TCGA-KL-8329-01A-11R-2315-07	ABT1|29777	393.6109
TCGA-KL-8329-01A-11R-2315-07	ABTB1|80325	408.1768
TCGA-KL-8329-01A-11R-2315-07	ABTB2|25841	2902.9215
TCGA-KL-8329-01A-11R-2315-07	ACAA1|30	1617.1481
TCGA-KL-8329-01A-11R-2315-07	ACAA2|10449	2161.0527
TCGA-KL-8329-01A-11R-2315-07	ACACA|31	1266.2418
TCGA-KL-8329-01A-11R-2315-07	ACACB|32	4123.8103
TCGA-KL-8329-01A-11R-2315-07	ACAD10|80724	1629.3967
TCGA-KL-8329-01A-11R-2315-07	ACAD11|84129	299.8891
TCGA-KL-8329-01A-11R-2315-07	ACAD8|27034	1493.3377
TCGA-KL-8329-01A-11R-2315-07	ACAD9|28976	1490.355
TCGA-KL-8329-01A-11R-2315-07	ACADL|33	1021.2696
TCGA-KL-8329-01A-11R-2315-07	ACADM|34	1466.8543
TCGA-KL-8329-01A-11R-2315-07	ACADSB|36	1067.6157
TCGA-KL-8329-01A-11R-2315-07	ACADS|35	5205.6608
TCGA-KL-8329-01A-11R-2315-07	ACADVL|37	2480.5065
TCGA-KL-8329-01A-11R-2315-07	ACAN|176	48.0013
TCGA-KL-8329-01A-11R-2315-07	ACAP1|9744	61.5741
TCGA-KL-8329-01A-11R-2315-07	ACAP2|23527	954.7298
TCGA-KL-8329-01A-11R-2315-07	ACAP3|116983	248.3158
TCGA-KL-8329-01A-11R-2315-07	ACAT1|38	39936.4396
TCGA-KL-8329-01A-11R-2315-07	ACAT2|39	173.7449
TCGA-KL-8329-01A-11R-2315-07	ACBD3|64746	921.6254
TCGA-KL-8329-01A-11R-2315-07	ACBD4|79777	179.7567
TCGA-KL-8329-01A-11R-2315-07	ACBD5|91452	784.9044
TCGA-KL-8329-01A-11R-2315-07	ACBD6|84320	276.7525
TCGA-KL-8329-01A-11R-2315-07	ACBD7|414149	10.2624
TCGA-KL-8329-01A-11R-2315-07	ACCN1|40	66.8708
TCGA-KL-8329-01A-11R-2315-07	ACCN2|41	133.4106
TCGA-KL-8329-01A-11R-2315-07	ACCN3|9311	2.3173
TCGA-KL-8329-01A-11R-2315-07	ACCN4|55515	.331
TCGA-KL-8329-01A-11R-2315-07	ACCN5|51802	.331
TCGA-KL-8329-01A-11R-2315-07	ACCSL|390110	0
TCGA-KL-8329-01A-11R-2315-07	ACCS|84680	86.0713
TCGA-KL-8329-01A-11R-2315-07	ACD|65057	298.2703
TCGA-KL-8329-01A-11R-2315-07	ACE2|59272	4.9657
TCGA-KL-8329-01A-11R-2315-07	ACER1|125981	.6621
TCGA-KL-8329-01A-11R-2315-07	ACER2|340485	37.4079
TCGA-KL-8329-01A-11R-2315-07	ACER3|55331	365.4722
TCGA-KL-8329-01A-11R-2315-07	ACE|1636	222.4613
TCGA-KL-8329-01A-11R-2315-07	ACHE|43	30.7871
TCGA-KL-8329-01A-11R-2315-07	ACIN1|22985	2262.6831
TCGA-KL-8329-01A-11R-2315-07	ACLY|47	1440.0397
TCGA-KL-8329-01A-11R-2315-07	ACMSD|130013	2.9794
TCGA-KL-8329-01A-11R-2315-07	ACN9|57001	104.9408
TCGA-KL-8329-01A-11R-2315-07	ACO1|48	2371.9275
TCGA-KL-8329-01A-11R-2315-07	ACO2|50	14459.5779
TCGA-KL-8329-01A-11R-2315-07	ACOT11|26027	423.13
TCGA-KL-8329-01A-11R-2315-07	ACOT12|134526	0
TCGA-KL-8329-01A-11R-2315-07	ACOT13|55856	461.6006
TCGA-KL-8329-01A-11R-2315-07	ACOT1|641371	713.0679
TCGA-KL-8329-01A-11R-2315-07	ACOT2|10965	598.5269
TCGA-KL-8329-01A-11R-2315-07	ACOT4|122970	259.2072
TCGA-KL-8329-01A-11R-2315-07	ACOT6|641372	17.2143
TCGA-KL-8329-01A-11R-2315-07	ACOT7|11332	280.0629
TCGA-KL-8329-01A-11R-2315-07	ACOT8|10005	753.8658
TCGA-KL-8329-01A-11R-2315-07	ACOT9|23597	374.4103
TCGA-KL-8329-01A-11R-2315-07	ACOX1|51	1144.9474
TCGA-KL-8329-01A-11R-2315-07	ACOX2|8309	356.865
TCGA-KL-8329-01A-11R-2315-07	ACOX3|8310	375.4035
TCGA-KL-8329-01A-11R-2315-07	ACOXL|55289	5.6277
TCGA-KL-8329-01A-11R-2315-07	ACP1|52	1413.8873
TCGA-KL-8329-01A-11R-2315-07	ACP2|53	951.0883
TCGA-KL-8329-01A-11R-2315-07	ACP5|54	1220.5578
TCGA-KL-8329-01A-11R-2315-07	ACP6|51205	251.9242
TCGA-KL-8329-01A-11R-2315-07	ACPL2|92370	198.9572
TCGA-KL-8329-01A-11R-2315-07	ACPP|55	150.9559
TCGA-KL-8329-01A-11R-2315-07	ACPT|93650	0
TCGA-KL-8329-01A-11R-2315-07	ACRBP|84519	17.8764
TCGA-KL-8329-01A-11R-2315-07	ACRC|93953	4.9657
TCGA-KL-8329-01A-11R-2315-07	ACRV1|56	0
TCGA-KL-8329-01A-11R-2315-07	ACR|49	.6621
TCGA-KL-8329-01A-11R-2315-07	ACSBG1|23205	143.6729
TCGA-KL-8329-01A-11R-2315-07	ACSBG2|81616	3.3104
TCGA-KL-8329-01A-11R-2315-07	ACSF2|80221	311.512
TCGA-KL-8329-01A-11R-2315-07	ACSF3|197322	432.0119
TCGA-KL-8329-01A-11R-2315-07	ACSL1|2180	13576.0987
TCGA-KL-8329-01A-11R-2315-07	ACSL3|2181	3687.1638
TCGA-KL-8329-01A-11R-2315-07	ACSL4|2182	1684.0189
TCGA-KL-8329-01A-11R-2315-07	ACSL5|51703	214.1852
TCGA-KL-8329-01A-11R-2315-07	ACSL6|23305	20.8557
TCGA-KL-8329-01A-11R-2315-07	ACSM1|116285	3.3104
TCGA-KL-8329-01A-11R-2315-07	ACSM2A|123876	11.5865
TCGA-KL-8329-01A-11R-2315-07	ACSM2B|348158	5.9588
TCGA-KL-8329-01A-11R-2315-07	ACSM3|6296	321.4102
TCGA-KL-8329-01A-11R-2315-07	ACSM4|341392	0
TCGA-KL-8329-01A-11R-2315-07	ACSM5|54988	16.2211
TCGA-KL-8329-01A-11R-2315-07	ACSS1|84532	4981.5443
TCGA-KL-8329-01A-11R-2315-07	ACSS2|55902	1478.7718
TCGA-KL-8329-01A-11R-2315-07	ACSS3|79611	4364.479
TCGA-KL-8329-01A-11R-2315-07	ACTA1|58	1.3242
TCGA-KL-8329-01A-11R-2315-07	ACTA2|59	1874.2763
TCGA-KL-8329-01A-11R-2315-07	ACTBL2|345651	15.228
TCGA-KL-8329-01A-11R-2315-07	ACTB|60	110549.0358
TCGA-KL-8329-01A-11R-2315-07	ACTC1|70	306.2153
TCGA-KL-8329-01A-11R-2315-07	ACTG1|71	41548.622
TCGA-KL-8329-01A-11R-2315-07	ACTG2|72	125.1345
TCGA-KL-8329-01A-11R-2315-07	ACTL6A|86	597.8648
TCGA-KL-8329-01A-11R-2315-07	ACTL6B|51412	0
TCGA-KL-8329-01A-11R-2315-07	ACTL7A|10881	0
TCGA-KL-8329-01A-11R-2315-07	ACTL7B|10880	0
TCGA-KL-8329-01A-11R-2315-07	ACTL8|81569	0
TCGA-KL-8329-01A-11R-2315-07	ACTL9|284382	0
TCGA-KL-8329-01A-11R-2315-07	ACTN1|87	1969.3785
TCGA-KL-8329-01A-11R-2315-07	ACTN2|88	.9931
TCGA-KL-8329-01A-11R-2315-07	ACTN3|89	.9931
TCGA-KL-8329-01A-11R-2315-07	ACTN4|81	16136.6945
TCGA-KL-8329-01A-11R-2315-07	ACTR10|55860	1217.9095
TCGA-KL-8329-01A-11R-2315-07	ACTR1A|10121	1935.612
TCGA-KL-8329-01A-11R-2315-07	ACTR1B|10120	2159.3975
TCGA-KL-8329-01A-11R-2315-07	ACTR2|10097	2996.9378
TCGA-KL-8329-01A-11R-2315-07	ACTR3B|57180	338.6576
TCGA-KL-8329-01A-11R-2315-07	ACTR3C|653857	138.3762
TCGA-KL-8329-01A-11R-2315-07	ACTR3|10096	2257.0554
TCGA-KL-8329-01A-11R-2315-07	ACTR5|79913	164.1976
TCGA-KL-8329-01A-11R-2315-07	ACTR6|64431	506.8278
TCGA-KL-8329-01A-11R-2315-07	ACTR8|93973	772.6558
TCGA-KL-8329-01A-11R-2315-07	ACTRT1|139741	0
TCGA-KL-8329-01A-11R-2315-07	ACTRT2|140625	0
TCGA-KL-8329-01A-11R-2315-07	ACVR1B|91	2648.3489
TCGA-KL-8329-01A-11R-2315-07	ACVR1C|130399	1618.4722
TCGA-KL-8329-01A-11R-2315-07	ACVR1|90	1083.5058
TCGA-KL-8329-01A-11R-2315-07	ACVR2A|92	196.6399
TCGA-KL-8329-01A-11R-2315-07	ACVR2B|93	199.9503
TCGA-KL-8329-01A-11R-2315-07	ACVRL1|94	266.4901
TCGA-KL-8329-01A-11R-2315-07	ACY1|95	1264.6396
TCGA-KL-8329-01A-11R-2315-07	ACY3|91703	5.2967
TCGA-KL-8329-01A-11R-2315-07	ACYP1|97	40.7184
TCGA-KL-8329-01A-11R-2315-07	ACYP2|98	193.9916
TCGA-KL-8329-01A-11R-2315-07	ADAD1|132612	0
TCGA-KL-8329-01A-11R-2315-07	ADAD2|161931	0
TCGA-KL-8329-01A-11R-2315-07	ADAL|161823	277.4145
TCGA-KL-8329-01A-11R-2315-07	ADAM10|102	2338.8231
TCGA-KL-8329-01A-11R-2315-07	ADAM11|4185	1.9863
TCGA-KL-8329-01A-11R-2315-07	ADAM12|8038	65.8777
TCGA-KL-8329-01A-11R-2315-07	ADAM15|8751	543.9047
TCGA-KL-8329-01A-11R-2315-07	ADAM17|6868	258.8761
TCGA-KL-8329-01A-11R-2315-07	ADAM18|8749	0
TCGA-KL-8329-01A-11R-2315-07	ADAM19|8728	114.8721
TCGA-KL-8329-01A-11R-2315-07	ADAM20|8748	2.6483
TCGA-KL-8329-01A-11R-2315-07	ADAM21P1|145241	0
TCGA-KL-8329-01A-11R-2315-07	ADAM21|8747	1.9863
TCGA-KL-8329-01A-11R-2315-07	ADAM22|53616	136.0589
TCGA-KL-8329-01A-11R-2315-07	ADAM23|8745	.9931
TCGA-KL-8329-01A-11R-2315-07	ADAM28|10863	72.1675
TCGA-KL-8329-01A-11R-2315-07	ADAM29|11086	0
TCGA-KL-8329-01A-11R-2315-07	ADAM2|2515	7.283
TCGA-KL-8329-01A-11R-2315-07	ADAM30|11085	0
TCGA-KL-8329-01A-11R-2315-07	ADAM32|203102	25.1593
TCGA-KL-8329-01A-11R-2315-07	ADAM33|80332	.331
TCGA-KL-8329-01A-11R-2315-07	ADAM3A|1587	0
TCGA-KL-8329-01A-11R-2315-07	ADAM5P|255926	0
TCGA-KL-8329-01A-11R-2315-07	ADAM6|8755	8052.7551
TCGA-KL-8329-01A-11R-2315-07	ADAM7|8756	0
TCGA-KL-8329-01A-11R-2315-07	ADAM8|101	135.3968
TCGA-KL-8329-01A-11R-2315-07	ADAM9|8754	4169.1633
TCGA-KL-8329-01A-11R-2315-07	ADAMDEC1|27299	234.3789
TCGA-KL-8329-01A-11R-2315-07	ADAMTS10|81794	11.9176
TCGA-KL-8329-01A-11R-2315-07	ADAMTS12|81792	138.7073
TCGA-KL-8329-01A-11R-2315-07	ADAMTS13|11093	82.0988
TCGA-KL-8329-01A-11R-2315-07	ADAMTS14|140766	16.2211
TCGA-KL-8329-01A-11R-2315-07	ADAMTS15|170689	16.2211
TCGA-KL-8329-01A-11R-2315-07	ADAMTS16|170690	5.2967
TCGA-KL-8329-01A-11R-2315-07	ADAMTS17|170691	46.6771
TCGA-KL-8329-01A-11R-2315-07	ADAMTS18|170692	54.2912
TCGA-KL-8329-01A-11R-2315-07	ADAMTS19|171019	0
TCGA-KL-8329-01A-11R-2315-07	ADAMTS1|9510	535.9596
TCGA-KL-8329-01A-11R-2315-07	ADAMTS20|80070	.6621
TCGA-KL-8329-01A-11R-2315-07	ADAMTS2|9509	49.6565
TCGA-KL-8329-01A-11R-2315-07	ADAMTS3|9508	1087.4783
TCGA-KL-8329-01A-11R-2315-07	ADAMTS4|9507	289.9942
TCGA-KL-8329-01A-11R-2315-07	ADAMTS5|11096	603.8236
TCGA-KL-8329-01A-11R-2315-07	ADAMTS6|11174	9.9313
TCGA-KL-8329-01A-11R-2315-07	ADAMTS7|11173	48.6634
TCGA-KL-8329-01A-11R-2315-07	ADAMTS8|11095	2.9794
TCGA-KL-8329-01A-11R-2315-07	ADAMTS9|56999	203.5918
TCGA-KL-8329-01A-11R-2315-07	ADAMTSL1|92949	3206.8195
TCGA-KL-8329-01A-11R-2315-07	ADAMTSL2|9719	240.3377
TCGA-KL-8329-01A-11R-2315-07	ADAMTSL3|57188	101.2993
TCGA-KL-8329-01A-11R-2315-07	ADAMTSL4|54507	133.0795
TCGA-KL-8329-01A-11R-2315-07	ADAMTSL5|339366	8.6071
TCGA-KL-8329-01A-11R-2315-07	ADAP1|11033	1039.712
TCGA-KL-8329-01A-11R-2315-07	ADAP2|55803	180.7498
TCGA-KL-8329-01A-11R-2315-07	ADARB1|104	158.5699
TCGA-KL-8329-01A-11R-2315-07	ADARB2|105	0
TCGA-KL-8329-01A-11R-2315-07	ADAR|103	4756.1036
TCGA-KL-8329-01A-11R-2315-07	ADAT1|23536	336.0093
TCGA-KL-8329-01A-11R-2315-07	ADAT2|134637	23.8351
TCGA-KL-8329-01A-11R-2315-07	ADAT3|113179	70.8433
TCGA-KL-8329-01A-11R-2315-07	ADA|100	46.3461
TCGA-KL-8329-01A-11R-2315-07	ADCK1|57143	331.7057
TCGA-KL-8329-01A-11R-2315-07	ADCK2|90956	1258.992
TCGA-KL-8329-01A-11R-2315-07	ADCK4|79934	759.083
TCGA-KL-8329-01A-11R-2315-07	ADCK5|203054	149.9628
TCGA-KL-8329-01A-11R-2315-07	ADCY10|55811	0
TCGA-KL-8329-01A-11R-2315-07	ADCY1|107	1209.9644
TCGA-KL-8329-01A-11R-2315-07	ADCY2|108	0
TCGA-KL-8329-01A-11R-2315-07	ADCY3|109	334.7645
TCGA-KL-8329-01A-11R-2315-07	ADCY4|196883	86.4024
TCGA-KL-8329-01A-11R-2315-07	ADCY5|111	1831.9954
TCGA-KL-8329-01A-11R-2315-07	ADCY6|112	1631.3829
TCGA-KL-8329-01A-11R-2315-07	ADCY7|113	254.5725
TCGA-KL-8329-01A-11R-2315-07	ADCY8|114	.6621
TCGA-KL-8329-01A-11R-2315-07	ADCY9|115	739.5514
TCGA-KL-8329-01A-11R-2315-07	ADCYAP1R1|117	.331
TCGA-KL-8329-01A-11R-2315-07	ADCYAP1|116	1331.1264
TCGA-KL-8329-01A-11R-2315-07	ADC|113451	23.1731
TCGA-KL-8329-01A-11R-2315-07	ADD1|118	5691.6329
TCGA-KL-8329-01A-11R-2315-07	ADD2|119	5.9588
TCGA-KL-8329-01A-11R-2315-07	ADD3|120	1147.7282
TCGA-KL-8329-01A-11R-2315-07	ADH1A|124	0
TCGA-KL-8329-01A-11R-2315-07	ADH1B|125	16.8832
TCGA-KL-8329-01A-11R-2315-07	ADH1C|126	52.967
TCGA-KL-8329-01A-11R-2315-07	ADH4|127	3.6415
TCGA-KL-8329-01A-11R-2315-07	ADH5|128	2821.1537
TCGA-KL-8329-01A-11R-2315-07	ADH6|130	6.2898
TCGA-KL-8329-01A-11R-2315-07	ADH7|131	.331
TCGA-KL-8329-01A-11R-2315-07	ADHFE1|137872	120.4999
TCGA-KL-8329-01A-11R-2315-07	ADI1|55256	1694.6123
TCGA-KL-8329-01A-11R-2315-07	ADIG|149685	0
TCGA-KL-8329-01A-11R-2315-07	ADIPOQ|9370	.331
TCGA-KL-8329-01A-11R-2315-07	ADIPOR1|51094	2162.7079
TCGA-KL-8329-01A-11R-2315-07	ADIPOR2|79602	4024.1662
TCGA-KL-8329-01A-11R-2315-07	ADK|132	283.7044
TCGA-KL-8329-01A-11R-2315-07	ADM2|79924	343.9543
TCGA-KL-8329-01A-11R-2315-07	ADM|133	3615.9894
TCGA-KL-8329-01A-11R-2315-07	ADNP2|22850	590.2508
TCGA-KL-8329-01A-11R-2315-07	ADNP|23394	2485.4755
TCGA-KL-8329-01A-11R-2315-07	ADORA1|134	14.5659
TCGA-KL-8329-01A-11R-2315-07	ADORA2A|135	94.0098
TCGA-KL-8329-01A-11R-2315-07	ADORA2B|136	4.9657
TCGA-KL-8329-01A-11R-2315-07	ADORA3|140	63.5604
TCGA-KL-8329-01A-11R-2315-07	ADO|84890	346.9337
TCGA-KL-8329-01A-11R-2315-07	ADPGK|83440	1480.5297
TCGA-KL-8329-01A-11R-2315-07	ADPRHL1|113622	33.4354
TCGA-KL-8329-01A-11R-2315-07	ADPRHL2|54936	514.7728
TCGA-KL-8329-01A-11R-2315-07	ADPRH|141	256.2278
TCGA-KL-8329-01A-11R-2315-07	ADRA1A|148	.6621
TCGA-KL-8329-01A-11R-2315-07	ADRA1B|147	11.9176
TCGA-KL-8329-01A-11R-2315-07	ADRA1D|146	1.6552
TCGA-KL-8329-01A-11R-2315-07	ADRA2A|150	20.8557
TCGA-KL-8329-01A-11R-2315-07	ADRA2B|151	165.8529
TCGA-KL-8329-01A-11R-2315-07	ADRA2C|152	7.283
TCGA-KL-8329-01A-11R-2315-07	ADRB1|153	102.2925
TCGA-KL-8329-01A-11R-2315-07	ADRB2|154	365.4722
TCGA-KL-8329-01A-11R-2315-07	ADRB3|155	.6621
TCGA-KL-8329-01A-11R-2315-07	ADRBK1|156	1633.3692
TCGA-KL-8329-01A-11R-2315-07	ADRBK2|157	360.8375
TCGA-KL-8329-01A-11R-2315-07	ADRM1|11047	1693.2881
TCGA-KL-8329-01A-11R-2315-07	ADSL|158	646.5282
TCGA-KL-8329-01A-11R-2315-07	ADSSL1|122622	254.9036
TCGA-KL-8329-01A-11R-2315-07	ADSS|159	989.1583
TCGA-KL-8329-01A-11R-2315-07	AEBP1|165	903.7491
TCGA-KL-8329-01A-11R-2315-07	AEBP2|121536	950.4262
TCGA-KL-8329-01A-11R-2315-07	AEN|64782	1513.2004
TCGA-KL-8329-01A-11R-2315-07	AES|166	16942.1501
TCGA-KL-8329-01A-11R-2315-07	AFAP1L1|134265	1041.1322
TCGA-KL-8329-01A-11R-2315-07	AFAP1L2|84632	194.9847
TCGA-KL-8329-01A-11R-2315-07	AFAP1|60312	202.5921
TCGA-KL-8329-01A-11R-2315-07	AFARP1|246182	1.3242
TCGA-KL-8329-01A-11R-2315-07	AFF1|4299	3297.5254
TCGA-KL-8329-01A-11R-2315-07	AFF2|2334	5.9588
TCGA-KL-8329-01A-11R-2315-07	AFF3|3899	17.2143
TCGA-KL-8329-01A-11R-2315-07	AFF4|27125	3983.7789
TCGA-KL-8329-01A-11R-2315-07	AFG3L1|172	234.3789
TCGA-KL-8329-01A-11R-2315-07	AFG3L2|10939	3075.4018
TCGA-KL-8329-01A-11R-2315-07	AFMID|125061	86.0713
TCGA-KL-8329-01A-11R-2315-07	AFM|173	0
TCGA-KL-8329-01A-11R-2315-07	AFP|174	0
TCGA-KL-8329-01A-11R-2315-07	AFTPH|54812	1033.5182
TCGA-KL-8329-01A-11R-2315-07	AG2|387763	154.2663
TCGA-KL-8329-01A-11R-2315-07	AGAP11|119385	7.945
TCGA-KL-8329-01A-11R-2315-07	AGAP1|116987	160.2251
TCGA-KL-8329-01A-11R-2315-07	AGAP2|116986	65.3579
TCGA-KL-8329-01A-11R-2315-07	AGAP3|116988	1111.6445
TCGA-KL-8329-01A-11R-2315-07	AGAP4|119016	45.684
TCGA-KL-8329-01A-11R-2315-07	AGAP5|729092	4.3036
TCGA-KL-8329-01A-11R-2315-07	AGAP6|414189	18.8695
TCGA-KL-8329-01A-11R-2315-07	AGAP7|653268	2.3173
TCGA-KL-8329-01A-11R-2315-07	AGAP8|728404	1.9863
TCGA-KL-8329-01A-11R-2315-07	AGA|175	436.9776
TCGA-KL-8329-01A-11R-2315-07	AGBL1|123624	0
TCGA-KL-8329-01A-11R-2315-07	AGBL2|79841	3.6415
TCGA-KL-8329-01A-11R-2315-07	AGBL3|340351	1.6552
TCGA-KL-8329-01A-11R-2315-07	AGBL4|84871	5.2967
TCGA-KL-8329-01A-11R-2315-07	AGBL5|60509	432.6806
TCGA-KL-8329-01A-11R-2315-07	AGER|177	11.2555
TCGA-KL-8329-01A-11R-2315-07	AGFG1|3267	1000.4138
TCGA-KL-8329-01A-11R-2315-07	AGFG2|3268	568.0708
TCGA-KL-8329-01A-11R-2315-07	AGGF1|55109	697.5089
TCGA-KL-8329-01A-11R-2315-07	AGK|55750	852.1063
TCGA-KL-8329-01A-11R-2315-07	AGL|178	1230.1581
TCGA-KL-8329-01A-11R-2315-07	AGMAT|79814	28.4698
TCGA-KL-8329-01A-11R-2315-07	AGPAT1|10554	1456.9329
TCGA-KL-8329-01A-11R-2315-07	AGPAT2|10555	4711.4127
TCGA-KL-8329-01A-11R-2315-07	AGPAT3|56894	3883.4726
TCGA-KL-8329-01A-11R-2315-07	AGPAT4|56895	38.7321
TCGA-KL-8329-01A-11R-2315-07	AGPAT5|55326	824.2986
TCGA-KL-8329-01A-11R-2315-07	AGPAT6|137964	2906.2319
TCGA-KL-8329-01A-11R-2315-07	AGPAT9|84803	2802.9463
TCGA-KL-8329-01A-11R-2315-07	AGPHD1|123688	23.5041
TCGA-KL-8329-01A-11R-2315-07	AGPS|8540	653.8111
TCGA-KL-8329-01A-11R-2315-07	AGR2|10551	13.9038
TCGA-KL-8329-01A-11R-2315-07	AGR3|155465	.6621
TCGA-KL-8329-01A-11R-2315-07	AGRN|375790	5309.6085
TCGA-KL-8329-01A-11R-2315-07	AGRP|181	1.3242
TCGA-KL-8329-01A-11R-2315-07	AGTPBP1|23287	222.7924
TCGA-KL-8329-01A-11R-2315-07	AGTR1|185	35.4217
TCGA-KL-8329-01A-11R-2315-07	AGTR2|186	0
TCGA-KL-8329-01A-11R-2315-07	AGTRAP|57085	324.0917
TCGA-KL-8329-01A-11R-2315-07	AGT|183	41.7115
TCGA-KL-8329-01A-11R-2315-07	AGXT2L1|64850	.331
TCGA-KL-8329-01A-11R-2315-07	AGXT2L2|85007	432.6277
TCGA-KL-8329-01A-11R-2315-07	AGXT2|64902	8.6071
TCGA-KL-8329-01A-11R-2315-07	AGXT|189	2.6483
TCGA-KL-8329-01A-11R-2315-07	AHCTF1|25909	647.5213
TCGA-KL-8329-01A-11R-2315-07	AHCYL1|10768	3181.3291
TCGA-KL-8329-01A-11R-2315-07	AHCYL2|23382	6163.37
TCGA-KL-8329-01A-11R-2315-07	AHCY|191	2837.0438
TCGA-KL-8329-01A-11R-2315-07	AHDC1|27245	454.1918
TCGA-KL-8329-01A-11R-2315-07	AHI1|54806	89.7128
TCGA-KL-8329-01A-11R-2315-07	AHNAK2|113146	219.4819
TCGA-KL-8329-01A-11R-2315-07	AHNAK|79026	22604.3201
TCGA-KL-8329-01A-11R-2315-07	AHRR|57491	22.1799
TCGA-KL-8329-01A-11R-2315-07	AHR|196	1025.2421
TCGA-KL-8329-01A-11R-2315-07	AHSA1|10598	2938.6742
TCGA-KL-8329-01A-11R-2315-07	AHSA2|130872	82.4299
TCGA-KL-8329-01A-11R-2315-07	AHSG|197	0
TCGA-KL-8329-01A-11R-2315-07	AHSP|51327	0
TCGA-KL-8329-01A-11R-2315-07	AICDA|57379	0
TCGA-KL-8329-01A-11R-2315-07	AIDA|64853	400.2483
TCGA-KL-8329-01A-11R-2315-07	AIF1L|83543	836.5472
TCGA-KL-8329-01A-11R-2315-07	AIF1|199	351.2373
TCGA-KL-8329-01A-11R-2315-07	AIFM1|9131	2760.2417
TCGA-KL-8329-01A-11R-2315-07	AIFM2|84883	550.1945
TCGA-KL-8329-01A-11R-2315-07	AIFM3|150209	48.339
TCGA-KL-8329-01A-11R-2315-07	AIG1|51390	499.8759
TCGA-KL-8329-01A-11R-2315-07	AIM1L|55057	2.3173
TCGA-KL-8329-01A-11R-2315-07	AIM1|202	1076.2228
TCGA-KL-8329-01A-11R-2315-07	AIM2|9447	13.9038
TCGA-KL-8329-01A-11R-2315-07	AIMP1|9255	1127.8689
TCGA-KL-8329-01A-11R-2315-07	AIMP2|7965	829.3603
TCGA-KL-8329-01A-11R-2315-07	AIPL1|23746	0
TCGA-KL-8329-01A-11R-2315-07	AIP|9049	1334.7679
TCGA-KL-8329-01A-11R-2315-07	AIRE|326	0
TCGA-KL-8329-01A-11R-2315-07	AJAP1|55966	7.945
TCGA-KL-8329-01A-11R-2315-07	AK1|203	992.7998
TCGA-KL-8329-01A-11R-2315-07	AK2|204	1540.0149
TCGA-KL-8329-01A-11R-2315-07	AK3L1|205	34.4285
TCGA-KL-8329-01A-11R-2315-07	AK3|50808	2163.7011
TCGA-KL-8329-01A-11R-2315-07	AK5|26289	3.9725
TCGA-KL-8329-01A-11R-2315-07	AK7|122481	14.5659
TCGA-KL-8329-01A-11R-2315-07	AKAP10|11216	281.7181
TCGA-KL-8329-01A-11R-2315-07	AKAP11|11215	893.8178
TCGA-KL-8329-01A-11R-2315-07	AKAP12|9590	258.8761
TCGA-KL-8329-01A-11R-2315-07	AKAP13|11214	3434.2465
TCGA-KL-8329-01A-11R-2315-07	AKAP14|158798	.331
TCGA-KL-8329-01A-11R-2315-07	AKAP1|8165	2293.8012
TCGA-KL-8329-01A-11R-2315-07	AKAP2|11217	4928.6005
TCGA-KL-8329-01A-11R-2315-07	AKAP3|10566	33.4354
TCGA-KL-8329-01A-11R-2315-07	AKAP4|8852	0
TCGA-KL-8329-01A-11R-2315-07	AKAP5|9495	16.8832
TCGA-KL-8329-01A-11R-2315-07	AKAP6|9472	900.4386
TCGA-KL-8329-01A-11R-2315-07	AKAP7|9465	186.0465
TCGA-KL-8329-01A-11R-2315-07	AKAP8L|26993	671.3565
TCGA-KL-8329-01A-11R-2315-07	AKAP8|10270	788.5459
TCGA-KL-8329-01A-11R-2315-07	AKAP9|10142	3421.9978
TCGA-KL-8329-01A-11R-2315-07	AKD1|221264	83.754
TCGA-KL-8329-01A-11R-2315-07	AKIRIN1|79647	1113.2997
TCGA-KL-8329-01A-11R-2315-07	AKIRIN2|55122	822.3123
TCGA-KL-8329-01A-11R-2315-07	AKNAD1|254268	3.9725
TCGA-KL-8329-01A-11R-2315-07	AKNA|80709	564.4294
TCGA-KL-8329-01A-11R-2315-07	AKR1A1|10327	1419.184
TCGA-KL-8329-01A-11R-2315-07	AKR1B10|57016	.9931
TCGA-KL-8329-01A-11R-2315-07	AKR1B15|441282	.6621
TCGA-KL-8329-01A-11R-2315-07	AKR1B1|231	3154.8457
TCGA-KL-8329-01A-11R-2315-07	AKR1C1|1645	2116.0308
TCGA-KL-8329-01A-11R-2315-07	AKR1C2|1646	194.3226
TCGA-KL-8329-01A-11R-2315-07	AKR1C3|8644	75.4779
TCGA-KL-8329-01A-11R-2315-07	AKR1C4|1109	.331
TCGA-KL-8329-01A-11R-2315-07	AKR1CL1|340811	0
TCGA-KL-8329-01A-11R-2315-07	AKR1D1|6718	1.6552
TCGA-KL-8329-01A-11R-2315-07	AKR1E2|83592	1.9863
TCGA-KL-8329-01A-11R-2315-07	AKR7A2|8574	653.1491
TCGA-KL-8329-01A-11R-2315-07	AKR7A3|22977	159.232
TCGA-KL-8329-01A-11R-2315-07	AKR7L|246181	7.945
TCGA-KL-8329-01A-11R-2315-07	AKT1S1|84335	1129.5208
TCGA-KL-8329-01A-11R-2315-07	AKT1|207	5502.938
TCGA-KL-8329-01A-11R-2315-07	AKT2|208	4580.6505
TCGA-KL-8329-01A-11R-2315-07	AKT3|10000	798.1462
TCGA-KL-8329-01A-11R-2315-07	AKTIP|64400	1682.8569
TCGA-KL-8329-01A-11R-2315-07	ALAD|210	965.6542
TCGA-KL-8329-01A-11R-2315-07	ALAS1|211	3335.5955
TCGA-KL-8329-01A-11R-2315-07	ALAS2|212	.6621
TCGA-KL-8329-01A-11R-2315-07	ALB|213	7.283
TCGA-KL-8329-01A-11R-2315-07	ALCAM|214	9801.8704
TCGA-KL-8329-01A-11R-2315-07	ALDH16A1|126133	875.2793
TCGA-KL-8329-01A-11R-2315-07	ALDH18A1|5832	1232.8064
TCGA-KL-8329-01A-11R-2315-07	ALDH1A1|216	6180.2532
TCGA-KL-8329-01A-11R-2315-07	ALDH1A2|8854	4454.5229
TCGA-KL-8329-01A-11R-2315-07	ALDH1A3|220	335.3439
TCGA-KL-8329-01A-11R-2315-07	ALDH1B1|219	606.8029
TCGA-KL-8329-01A-11R-2315-07	ALDH1L1|10840	3684.5154
TCGA-KL-8329-01A-11R-2315-07	ALDH1L2|160428	458.8265
TCGA-KL-8329-01A-11R-2315-07	ALDH2|217	1081.1884
TCGA-KL-8329-01A-11R-2315-07	ALDH3A1|218	7.945
TCGA-KL-8329-01A-11R-2315-07	ALDH3A2|224	1935.612
TCGA-KL-8329-01A-11R-2315-07	ALDH3B1|221	158.2388
TCGA-KL-8329-01A-11R-2315-07	ALDH3B2|222	51.3118
TCGA-KL-8329-01A-11R-2315-07	ALDH4A1|8659	517.7522
TCGA-KL-8329-01A-11R-2315-07	ALDH5A1|7915	585.2851
TCGA-KL-8329-01A-11R-2315-07	ALDH6A1|4329	930.7159
TCGA-KL-8329-01A-11R-2315-07	ALDH7A1|501	1535.3803
TCGA-KL-8329-01A-11R-2315-07	ALDH8A1|64577	18.2074
TCGA-KL-8329-01A-11R-2315-07	ALDH9A1|223	1307.2912
TCGA-KL-8329-01A-11R-2315-07	ALDOA|226	49601.9201
TCGA-KL-8329-01A-11R-2315-07	ALDOB|229	288.0079
TCGA-KL-8329-01A-11R-2315-07	ALDOC|230	182.405
TCGA-KL-8329-01A-11R-2315-07	ALG10B|144245	244.9723
TCGA-KL-8329-01A-11R-2315-07	ALG10|84920	99.6441
TCGA-KL-8329-01A-11R-2315-07	ALG11|440138	20.1937
TCGA-KL-8329-01A-11R-2315-07	ALG12|79087	1129.8519
TCGA-KL-8329-01A-11R-2315-07	ALG13|79868	556.1533
TCGA-KL-8329-01A-11R-2315-07	ALG14|199857	154.9284
TCGA-KL-8329-01A-11R-2315-07	ALG1L2|644974	0
TCGA-KL-8329-01A-11R-2315-07	ALG1L|200810	26.0167
TCGA-KL-8329-01A-11R-2315-07	ALG1|56052	1101.2795
TCGA-KL-8329-01A-11R-2315-07	ALG2|85365	1941.2398
TCGA-KL-8329-01A-11R-2315-07	ALG3|10195	883.2244
TCGA-KL-8329-01A-11R-2315-07	ALG5|29880	506.8278
TCGA-KL-8329-01A-11R-2315-07	ALG6|29929	117.1894
TCGA-KL-8329-01A-11R-2315-07	ALG8|79053	804.767
TCGA-KL-8329-01A-11R-2315-07	ALG9|79796	611.1065
TCGA-KL-8329-01A-11R-2315-07	ALKBH1|8846	275.4283
TCGA-KL-8329-01A-11R-2315-07	ALKBH2|121642	137.3831
TCGA-KL-8329-01A-11R-2315-07	ALKBH3|221120	388.9762
TCGA-KL-8329-01A-11R-2315-07	ALKBH4|54784	458.2802
TCGA-KL-8329-01A-11R-2315-07	ALKBH5|54890	2024.5403
TCGA-KL-8329-01A-11R-2315-07	ALKBH6|84964	180.7498
TCGA-KL-8329-01A-11R-2315-07	ALKBH7|84266	2657.6181
TCGA-KL-8329-01A-11R-2315-07	ALKBH8|91801	177.7704
TCGA-KL-8329-01A-11R-2315-07	ALK|238	7.283
TCGA-KL-8329-01A-11R-2315-07	ALLC|55821	0
TCGA-KL-8329-01A-11R-2315-07	ALMS1P|200420	.331
TCGA-KL-8329-01A-11R-2315-07	ALMS1|7840	336.0093
TCGA-KL-8329-01A-11R-2315-07	ALOX12B|242	.9931
TCGA-KL-8329-01A-11R-2315-07	ALOX12P2|245	15.559
TCGA-KL-8329-01A-11R-2315-07	ALOX12|239	2.6483
TCGA-KL-8329-01A-11R-2315-07	ALOX15B|247	109.9065
TCGA-KL-8329-01A-11R-2315-07	ALOX15|246	.6621
TCGA-KL-8329-01A-11R-2315-07	ALOX5AP|241	144.6661
TCGA-KL-8329-01A-11R-2315-07	ALOX5|240	202.5987
TCGA-KL-8329-01A-11R-2315-07	ALOXE3|59344	.9931
TCGA-KL-8329-01A-11R-2315-07	ALPI|248	.331
TCGA-KL-8329-01A-11R-2315-07	ALPK1|80216	403.5422
TCGA-KL-8329-01A-11R-2315-07	ALPK2|115701	9.6003
TCGA-KL-8329-01A-11R-2315-07	ALPK3|57538	5804.1877
TCGA-KL-8329-01A-11R-2315-07	ALPL|249	247.9517
TCGA-KL-8329-01A-11R-2315-07	ALPPL2|251	0
TCGA-KL-8329-01A-11R-2315-07	ALPP|250	0
TCGA-KL-8329-01A-11R-2315-07	ALS2CL|259173	2443.764
TCGA-KL-8329-01A-11R-2315-07	ALS2CR11|151254	1.6552
TCGA-KL-8329-01A-11R-2315-07	ALS2CR12|130540	1.3242
TCGA-KL-8329-01A-11R-2315-07	ALS2CR4|65062	178.1015
TCGA-KL-8329-01A-11R-2315-07	ALS2CR8|79800	71.8365
TCGA-KL-8329-01A-11R-2315-07	ALS2|57679	283.7044
TCGA-KL-8329-01A-11R-2315-07	ALX1|8092	1.3242
TCGA-KL-8329-01A-11R-2315-07	ALX3|257	15.559
TCGA-KL-8329-01A-11R-2315-07	ALX4|60529	1.6552
TCGA-KL-8329-01A-11R-2315-07	AMAC1L2|83650	.6621
TCGA-KL-8329-01A-11R-2315-07	AMAC1L3|643664	0
TCGA-KL-8329-01A-11R-2315-07	AMAC1|146861	0
TCGA-KL-8329-01A-11R-2315-07	AMACR|23600	342.6301
TCGA-KL-8329-01A-11R-2315-07	AMBN|258	0
TCGA-KL-8329-01A-11R-2315-07	AMBP|259	2.6483
TCGA-KL-8329-01A-11R-2315-07	AMBRA1|55626	1724.0751
TCGA-KL-8329-01A-11R-2315-07	AMD1|262	1777.7042
TCGA-KL-8329-01A-11R-2315-07	AMDHD1|144193	5.9588
TCGA-KL-8329-01A-11R-2315-07	AMDHD2|51005	229.6284
TCGA-KL-8329-01A-11R-2315-07	AMELX|265	0
TCGA-KL-8329-01A-11R-2315-07	AMELY|266	0
TCGA-KL-8329-01A-11R-2315-07	AMFR|267	12647.8524
TCGA-KL-8329-01A-11R-2315-07	AMHR2|269	0
TCGA-KL-8329-01A-11R-2315-07	AMH|268	26.8145
TCGA-KL-8329-01A-11R-2315-07	AMICA1|120425	191.0122
TCGA-KL-8329-01A-11R-2315-07	AMIGO1|57463	84.7472
TCGA-KL-8329-01A-11R-2315-07	AMIGO2|347902	367.1274
TCGA-KL-8329-01A-11R-2315-07	AMIGO3|386724	106.9271
TCGA-KL-8329-01A-11R-2315-07	AMMECR1L|83607	329.3884
TCGA-KL-8329-01A-11R-2315-07	AMMECR1|9949	249.9379
TCGA-KL-8329-01A-11R-2315-07	AMN1|196394	267.4832
TCGA-KL-8329-01A-11R-2315-07	AMN|81693	6.6209
TCGA-KL-8329-01A-11R-2315-07	AMOTL1|154810	1735.6617
TCGA-KL-8329-01A-11R-2315-07	AMOTL2|51421	1516.1798
TCGA-KL-8329-01A-11R-2315-07	AMOT|154796	1099.0648
TCGA-KL-8329-01A-11R-2315-07	AMPD1|270	0
TCGA-KL-8329-01A-11R-2315-07	AMPD2|271	207.8954
TCGA-KL-8329-01A-11R-2315-07	AMPD3|272	6969.4612
TCGA-KL-8329-01A-11R-2315-07	AMPH|273	1.6552
TCGA-KL-8329-01A-11R-2315-07	AMTN|401138	9.2692
TCGA-KL-8329-01A-11R-2315-07	AMT|275	767.5908
TCGA-KL-8329-01A-11R-2315-07	AMY1A|276	2.6483
TCGA-KL-8329-01A-11R-2315-07	AMY2A|279	.331
TCGA-KL-8329-01A-11R-2315-07	AMY2B|280	69.8535
TCGA-KL-8329-01A-11R-2315-07	AMZ1|155185	.9931
TCGA-KL-8329-01A-11R-2315-07	AMZ2P1|201283	102.2925
TCGA-KL-8329-01A-11R-2315-07	AMZ2|51321	736.9031
TCGA-KL-8329-01A-11R-2315-07	ANAPC10|10393	123.4793
TCGA-KL-8329-01A-11R-2315-07	ANAPC11|51529	963.999
TCGA-KL-8329-01A-11R-2315-07	ANAPC13|25847	2384.2489
TCGA-KL-8329-01A-11R-2315-07	ANAPC16|119504	1754.5312
TCGA-KL-8329-01A-11R-2315-07	ANAPC1|64682	447.571
TCGA-KL-8329-01A-11R-2315-07	ANAPC2|29882	984.8548
TCGA-KL-8329-01A-11R-2315-07	ANAPC4|29945	318.464
TCGA-KL-8329-01A-11R-2315-07	ANAPC5|51433	2521.8903
TCGA-KL-8329-01A-11R-2315-07	ANAPC7|51434	721.344
TCGA-KL-8329-01A-11R-2315-07	ANGEL1|23357	1533.7251
TCGA-KL-8329-01A-11R-2315-07	ANGEL2|90806	315.4846
TCGA-KL-8329-01A-11R-2315-07	ANGPT1|284	1543.9874
TCGA-KL-8329-01A-11R-2315-07	ANGPT2|285	242.655
TCGA-KL-8329-01A-11R-2315-07	ANGPT4|51378	1.3242
TCGA-KL-8329-01A-11R-2315-07	ANGPTL1|9068	684.9292
TCGA-KL-8329-01A-11R-2315-07	ANGPTL2|23452	219.4819
TCGA-KL-8329-01A-11R-2315-07	ANGPTL3|27329	.331
TCGA-KL-8329-01A-11R-2315-07	ANGPTL4|51129	34.0975
TCGA-KL-8329-01A-11R-2315-07	ANGPTL5|253935	0
TCGA-KL-8329-01A-11R-2315-07	ANGPTL6|83854	.7945
TCGA-KL-8329-01A-11R-2315-07	ANGPTL7|10218	1.9863
TCGA-KL-8329-01A-11R-2315-07	ANG|283	31.9093
TCGA-KL-8329-01A-11R-2315-07	ANK1|286	41.0494
TCGA-KL-8329-01A-11R-2315-07	ANK2|287	34.4285
TCGA-KL-8329-01A-11R-2315-07	ANK3|288	986.1789
TCGA-KL-8329-01A-11R-2315-07	ANKAR|150709	15.228
TCGA-KL-8329-01A-11R-2315-07	ANKDD1A|348094	28.4698
TCGA-KL-8329-01A-11R-2315-07	ANKFN1|162282	0
TCGA-KL-8329-01A-11R-2315-07	ANKFY1|51479	1681.0395
TCGA-KL-8329-01A-11R-2315-07	ANKHD1-EIF4EBP3|404734	1149.8833
TCGA-KL-8329-01A-11R-2315-07	ANKHD1|54882	1608.8819
TCGA-KL-8329-01A-11R-2315-07	ANKH|56172	203.5918
TCGA-KL-8329-01A-11R-2315-07	ANKIB1|54467	584.623
TCGA-KL-8329-01A-11R-2315-07	ANKK1|255239	1.6552
TCGA-KL-8329-01A-11R-2315-07	ANKLE1|126549	4.6346
TCGA-KL-8329-01A-11R-2315-07	ANKLE2|23141	1483.4064
TCGA-KL-8329-01A-11R-2315-07	ANKMY1|51281	130.7622
TCGA-KL-8329-01A-11R-2315-07	ANKMY2|57037	1114.9549
TCGA-KL-8329-01A-11R-2315-07	ANKRA2|57763	188.0328
TCGA-KL-8329-01A-11R-2315-07	ANKRD10|55608	441.2811
TCGA-KL-8329-01A-11R-2315-07	ANKRD11|29123	2550.8665
TCGA-KL-8329-01A-11R-2315-07	ANKRD12|23253	563.4362
TCGA-KL-8329-01A-11R-2315-07	ANKRD13A|88455	2454.0263
TCGA-KL-8329-01A-11R-2315-07	ANKRD13B|124930	5.2967
TCGA-KL-8329-01A-11R-2315-07	ANKRD13C|81573	323.4296
TCGA-KL-8329-01A-11R-2315-07	ANKRD13D|338692	259.5382
TCGA-KL-8329-01A-11R-2315-07	ANKRD16|54522	56.8932
TCGA-KL-8329-01A-11R-2315-07	ANKRD17|26057	2542.0839
TCGA-KL-8329-01A-11R-2315-07	ANKRD19|138649	61.9052
TCGA-KL-8329-01A-11R-2315-07	ANKRD1|27063	6.6209
TCGA-KL-8329-01A-11R-2315-07	ANKRD20A3|441425	26.4835
TCGA-KL-8329-01A-11R-2315-07	ANKRD20A4|728747	3.6415
TCGA-KL-8329-01A-11R-2315-07	ANKRD20B|729171	11.2555
TCGA-KL-8329-01A-11R-2315-07	ANKRD22|118932	176.1152
TCGA-KL-8329-01A-11R-2315-07	ANKRD23|200539	6.2898
TCGA-KL-8329-01A-11R-2315-07	ANKRD24|170961	22.1799
TCGA-KL-8329-01A-11R-2315-07	ANKRD26P1|124149	.331
TCGA-KL-8329-01A-11R-2315-07	ANKRD26|22852	127.1207
TCGA-KL-8329-01A-11R-2315-07	ANKRD27|84079	617.3963
TCGA-KL-8329-01A-11R-2315-07	ANKRD28|23243	1552.5946
TCGA-KL-8329-01A-11R-2315-07	ANKRD29|147463	416.7839
TCGA-KL-8329-01A-11R-2315-07	ANKRD2|26287	4.3036
TCGA-KL-8329-01A-11R-2315-07	ANKRD30A|91074	24.4972
TCGA-KL-8329-01A-11R-2315-07	ANKRD30B|374860	.6621
TCGA-KL-8329-01A-11R-2315-07	ANKRD31|256006	6.2898
TCGA-KL-8329-01A-11R-2315-07	ANKRD32|84250	58.5947
TCGA-KL-8329-01A-11R-2315-07	ANKRD33|341405	.6621
TCGA-KL-8329-01A-11R-2315-07	ANKRD34A|284615	3.9725
TCGA-KL-8329-01A-11R-2315-07	ANKRD34B|340120	.6621
TCGA-KL-8329-01A-11R-2315-07	ANKRD34C|390616	0
TCGA-KL-8329-01A-11R-2315-07	ANKRD35|148741	1.6552
TCGA-KL-8329-01A-11R-2315-07	ANKRD36BP1|84832	71.1744
TCGA-KL-8329-01A-11R-2315-07	ANKRD36B|57730	12.5797
TCGA-KL-8329-01A-11R-2315-07	ANKRD36|375248	47.3392
TCGA-KL-8329-01A-11R-2315-07	ANKRD37|353322	196.5439
TCGA-KL-8329-01A-11R-2315-07	ANKRD39|51239	66.5398
TCGA-KL-8329-01A-11R-2315-07	ANKRD40|91369	853.4304
TCGA-KL-8329-01A-11R-2315-07	ANKRD42|338699	268.4764
TCGA-KL-8329-01A-11R-2315-07	ANKRD43|134548	490.6066
TCGA-KL-8329-01A-11R-2315-07	ANKRD44|91526	140.3625
TCGA-KL-8329-01A-11R-2315-07	ANKRD45|339416	8.2761
TCGA-KL-8329-01A-11R-2315-07	ANKRD46|157567	536.5522
TCGA-KL-8329-01A-11R-2315-07	ANKRD49|54851	198.2951
TCGA-KL-8329-01A-11R-2315-07	ANKRD50|57182	554.4981
TCGA-KL-8329-01A-11R-2315-07	ANKRD52|283373	1085.161
TCGA-KL-8329-01A-11R-2315-07	ANKRD53|79998	1.9863
TCGA-KL-8329-01A-11R-2315-07	ANKRD54|129138	364.479
TCGA-KL-8329-01A-11R-2315-07	ANKRD55|79722	.9931
TCGA-KL-8329-01A-11R-2315-07	ANKRD56|345079	934.5361
TCGA-KL-8329-01A-11R-2315-07	ANKRD57|65124	826.6159
TCGA-KL-8329-01A-11R-2315-07	ANKRD58|347454	48.9945
TCGA-KL-8329-01A-11R-2315-07	ANKRD5|63926	203.2608
TCGA-KL-8329-01A-11R-2315-07	ANKRD6|22881	180.1308
TCGA-KL-8329-01A-11R-2315-07	ANKRD7|56311	4.9657
TCGA-KL-8329-01A-11R-2315-07	ANKRD9|122416	884.2175
TCGA-KL-8329-01A-11R-2315-07	ANKS1A|23294	1562.1948
TCGA-KL-8329-01A-11R-2315-07	ANKS1B|56899	5.9588
TCGA-KL-8329-01A-11R-2315-07	ANKS3|124401	343.9543
TCGA-KL-8329-01A-11R-2315-07	ANKS4B|257629	.6621
TCGA-KL-8329-01A-11R-2315-07	ANKS6|203286	532.3181
TCGA-KL-8329-01A-11R-2315-07	ANKZF1|55139	126.7897
TCGA-KL-8329-01A-11R-2315-07	ANLN|54443	56.6085
TCGA-KL-8329-01A-11R-2315-07	ANO10|55129	2948.9365
TCGA-KL-8329-01A-11R-2315-07	ANO1|55107	227.0959
TCGA-KL-8329-01A-11R-2315-07	ANO2|57101	12.9107
TCGA-KL-8329-01A-11R-2315-07	ANO3|63982	3.3104
TCGA-KL-8329-01A-11R-2315-07	ANO4|121601	404.8663
TCGA-KL-8329-01A-11R-2315-07	ANO5|203859	1201.3573
TCGA-KL-8329-01A-11R-2315-07	ANO6|196527	3283.2906
TCGA-KL-8329-01A-11R-2315-07	ANO7|50636	16.2211
TCGA-KL-8329-01A-11R-2315-07	ANO8|57719	151.949
TCGA-KL-8329-01A-11R-2315-07	ANO9|338440	101.9614
TCGA-KL-8329-01A-11R-2315-07	ANP32A|8125	2764.2142
TCGA-KL-8329-01A-11R-2315-07	ANP32B|10541	2095.8371
TCGA-KL-8329-01A-11R-2315-07	ANP32C|23520	2.3173
TCGA-KL-8329-01A-11R-2315-07	ANP32D|23519	0
TCGA-KL-8329-01A-11R-2315-07	ANP32E|81611	671.6875
TCGA-KL-8329-01A-11R-2315-07	ANPEP|290	145.9902
TCGA-KL-8329-01A-11R-2315-07	ANTXR1|84168	1495.324
TCGA-KL-8329-01A-11R-2315-07	ANTXR2|118429	162.5424
TCGA-KL-8329-01A-11R-2315-07	ANTXRL|195977	0
TCGA-KL-8329-01A-11R-2315-07	ANUBL1|93550	47.3392
TCGA-KL-8329-01A-11R-2315-07	ANXA10|11199	0
TCGA-KL-8329-01A-11R-2315-07	ANXA11|311	7035.3389
TCGA-KL-8329-01A-11R-2315-07	ANXA13|312	.331
TCGA-KL-8329-01A-11R-2315-07	ANXA1|301	2218.6543
TCGA-KL-8329-01A-11R-2315-07	ANXA2P1|303	28.8008
TCGA-KL-8329-01A-11R-2315-07	ANXA2P2|304	1481.7512
TCGA-KL-8329-01A-11R-2315-07	ANXA2P3|305	.9931
TCGA-KL-8329-01A-11R-2315-07	ANXA2|302	4374.7414
TCGA-KL-8329-01A-11R-2315-07	ANXA3|306	781.925
TCGA-KL-8329-01A-11R-2315-07	ANXA4|307	3015.8073
TCGA-KL-8329-01A-11R-2315-07	ANXA5|308	6066.0432
TCGA-KL-8329-01A-11R-2315-07	ANXA6|309	5172.8875
TCGA-KL-8329-01A-11R-2315-07	ANXA7|310	2587.1059
TCGA-KL-8329-01A-11R-2315-07	ANXA8L1|728113	0
TCGA-KL-8329-01A-11R-2315-07	ANXA8L2|244	0
TCGA-KL-8329-01A-11R-2315-07	ANXA8|653145	.6621
TCGA-KL-8329-01A-11R-2315-07	ANXA9|8416	112.5548
TCGA-KL-8329-01A-11R-2315-07	AOAH|313	168.5012
TCGA-KL-8329-01A-11R-2315-07	AOC2|314	15.228
TCGA-KL-8329-01A-11R-2315-07	AOC3|8639	355.2098
TCGA-KL-8329-01A-11R-2315-07	AOX1|316	8.2761
TCGA-KL-8329-01A-11R-2315-07	AOX2P|344454	0
TCGA-KL-8329-01A-11R-2315-07	AP1AR|55435	727.6339
TCGA-KL-8329-01A-11R-2315-07	AP1B1|162	7317.3881
TCGA-KL-8329-01A-11R-2315-07	AP1G1|164	3529.9181
TCGA-KL-8329-01A-11R-2315-07	AP1G2|8906	752.621
TCGA-KL-8329-01A-11R-2315-07	AP1M1|8907	1609.5341
TCGA-KL-8329-01A-11R-2315-07	AP1M2|10053	2526.8559
TCGA-KL-8329-01A-11R-2315-07	AP1S1|1174	1237.441
TCGA-KL-8329-01A-11R-2315-07	AP1S2|8905	344.9474
TCGA-KL-8329-01A-11R-2315-07	AP1S3|130340	104.2787
TCGA-KL-8329-01A-11R-2315-07	AP2A1|160	1265.8479
TCGA-KL-8329-01A-11R-2315-07	AP2A2|161	1976.3304
TCGA-KL-8329-01A-11R-2315-07	AP2B1|163	7792.7667
TCGA-KL-8329-01A-11R-2315-07	AP2M1|1173	6996.9378
TCGA-KL-8329-01A-11R-2315-07	AP2S1|1175	1279.1525
TCGA-KL-8329-01A-11R-2315-07	AP3B1|8546	2262.021
TCGA-KL-8329-01A-11R-2315-07	AP3B2|8120	55.6153
TCGA-KL-8329-01A-11R-2315-07	AP3D1|8943	5522.4696
TCGA-KL-8329-01A-11R-2315-07	AP3M1|26985	666.0598
TCGA-KL-8329-01A-11R-2315-07	AP3M2|10947	434.6603
TCGA-KL-8329-01A-11R-2315-07	AP3S1|1176	587.9335
TCGA-KL-8329-01A-11R-2315-07	AP3S2|10239	2925.9555
TCGA-KL-8329-01A-11R-2315-07	AP4B1|10717	150.5255
TCGA-KL-8329-01A-11R-2315-07	AP4E1|23431	273.442
TCGA-KL-8329-01A-11R-2315-07	AP4M1|9179	222.6037
TCGA-KL-8329-01A-11R-2315-07	AP4S1|11154	121.162
TCGA-KL-8329-01A-11R-2315-07	APAF1|317	385.3348
TCGA-KL-8329-01A-11R-2315-07	APBA1|320	51.6428
TCGA-KL-8329-01A-11R-2315-07	APBA2|321	4.9657
TCGA-KL-8329-01A-11R-2315-07	APBA3|9546	317.8019
TCGA-KL-8329-01A-11R-2315-07	APBB1IP|54518	159.563
TCGA-KL-8329-01A-11R-2315-07	APBB1|322	1214.268
TCGA-KL-8329-01A-11R-2315-07	APBB2|323	1556.5671
TCGA-KL-8329-01A-11R-2315-07	APBB3|10307	294.6288
TCGA-KL-8329-01A-11R-2315-07	APC2|10297	15.036
TCGA-KL-8329-01A-11R-2315-07	APCDD1L|164284	3.6415
TCGA-KL-8329-01A-11R-2315-07	APCDD1|147495	410.8251
TCGA-KL-8329-01A-11R-2315-07	APCS|325	0
TCGA-KL-8329-01A-11R-2315-07	APC|324	703.7987
TCGA-KL-8329-01A-11R-2315-07	APEH|327	5948.8538
TCGA-KL-8329-01A-11R-2315-07	APEX1|328	2151.4525
TCGA-KL-8329-01A-11R-2315-07	APEX2|27301	798.1462
TCGA-KL-8329-01A-11R-2315-07	APH1A|51107	4152.6111
TCGA-KL-8329-01A-11R-2315-07	APH1B|83464	1109.6582
TCGA-KL-8329-01A-11R-2315-07	API5|8539	3038.9804
TCGA-KL-8329-01A-11R-2315-07	APIP|51074	708.2016
TCGA-KL-8329-01A-11R-2315-07	APITD1|378708	106.0134
TCGA-KL-8329-01A-11R-2315-07	APLF|200558	11.5865
TCGA-KL-8329-01A-11R-2315-07	APLNR|187	387.6521
TCGA-KL-8329-01A-11R-2315-07	APLN|8862	225.7717
TCGA-KL-8329-01A-11R-2315-07	APLP1|333	19.5316
TCGA-KL-8329-01A-11R-2315-07	APLP2|334	81266.2418
TCGA-KL-8329-01A-11R-2315-07	APOA1BP|128240	1979.6408
TCGA-KL-8329-01A-11R-2315-07	APOA1|335	.331
TCGA-KL-8329-01A-11R-2315-07	APOA2|336	0
TCGA-KL-8329-01A-11R-2315-07	APOA4|337	.331
TCGA-KL-8329-01A-11R-2315-07	APOA5|116519	0
TCGA-KL-8329-01A-11R-2315-07	APOB48R|55911	227.427
TCGA-KL-8329-01A-11R-2315-07	APOBEC1|339	0
TCGA-KL-8329-01A-11R-2315-07	APOBEC2|10930	.6621
TCGA-KL-8329-01A-11R-2315-07	APOBEC3A|200315	14.2349
TCGA-KL-8329-01A-11R-2315-07	APOBEC3B|9582	137.3831
TCGA-KL-8329-01A-11R-2315-07	APOBEC3C|27350	77.1332
TCGA-KL-8329-01A-11R-2315-07	APOBEC3D|140564	25.8214
TCGA-KL-8329-01A-11R-2315-07	APOBEC3F|200316	76.14
TCGA-KL-8329-01A-11R-2315-07	APOBEC3G|60489	137.7141
TCGA-KL-8329-01A-11R-2315-07	APOBEC3H|164668	4.6346
TCGA-KL-8329-01A-11R-2315-07	APOBEC4|403314	0
TCGA-KL-8329-01A-11R-2315-07	APOB|338	179.0946
TCGA-KL-8329-01A-11R-2315-07	APOC1P1|342	.331
TCGA-KL-8329-01A-11R-2315-07	APOC1|341	1374.162
TCGA-KL-8329-01A-11R-2315-07	APOC2|344	156.2526
TCGA-KL-8329-01A-11R-2315-07	APOC3|345	.6621
TCGA-KL-8329-01A-11R-2315-07	APOC4|346	3.6415
TCGA-KL-8329-01A-11R-2315-07	APOD|347	24.4972
TCGA-KL-8329-01A-11R-2315-07	APOE|348	11217.4129
TCGA-KL-8329-01A-11R-2315-07	APOF|319	.331
TCGA-KL-8329-01A-11R-2315-07	APOH|350	.331
TCGA-KL-8329-01A-11R-2315-07	APOL1|8542	2345.444
TCGA-KL-8329-01A-11R-2315-07	APOL2|23780	1956.7988
TCGA-KL-8329-01A-11R-2315-07	APOL3|80833	307.5395
TCGA-KL-8329-01A-11R-2315-07	APOL4|80832	100.9683
TCGA-KL-8329-01A-11R-2315-07	APOL5|80831	.6621
TCGA-KL-8329-01A-11R-2315-07	APOL6|80830	1965.0749
TCGA-KL-8329-01A-11R-2315-07	APOLD1|81575	638.5831
TCGA-KL-8329-01A-11R-2315-07	APOM|55937	35.0906
TCGA-KL-8329-01A-11R-2315-07	APOOL|139322	399.5696
TCGA-KL-8329-01A-11R-2315-07	APOO|79135	1010.6762
TCGA-KL-8329-01A-11R-2315-07	APPBP2|10513	535.9596
TCGA-KL-8329-01A-11R-2315-07	APPL1|26060	1341.3887
TCGA-KL-8329-01A-11R-2315-07	APPL2|55198	683.6051
TCGA-KL-8329-01A-11R-2315-07	APP|351	40481.3374
TCGA-KL-8329-01A-11R-2315-07	APRT|353	2827.1125
TCGA-KL-8329-01A-11R-2315-07	APTX|54840	651.1628
TCGA-KL-8329-01A-11R-2315-07	AQP10|89872	0
TCGA-KL-8329-01A-11R-2315-07	AQP11|282679	26.1524
TCGA-KL-8329-01A-11R-2315-07	AQP12A|375318	0
TCGA-KL-8329-01A-11R-2315-07	AQP12B|653437	0
TCGA-KL-8329-01A-11R-2315-07	AQP1|358	2807.0247
TCGA-KL-8329-01A-11R-2315-07	AQP2|359	17.8764
TCGA-KL-8329-01A-11R-2315-07	AQP3|360	777.2904
TCGA-KL-8329-01A-11R-2315-07	AQP4|361	.9931
TCGA-KL-8329-01A-11R-2315-07	AQP5|362	3.6415
TCGA-KL-8329-01A-11R-2315-07	AQP6|363	113.879
TCGA-KL-8329-01A-11R-2315-07	AQP7P1|375719	.6621
TCGA-KL-8329-01A-11R-2315-07	AQP7P3|441432	0
TCGA-KL-8329-01A-11R-2315-07	AQP7|364	80.4436
TCGA-KL-8329-01A-11R-2315-07	AQP8|343	1.9863
TCGA-KL-8329-01A-11R-2315-07	AQP9|366	77.7952
TCGA-KL-8329-01A-11R-2315-07	AQPEP|206338	.6621
TCGA-KL-8329-01A-11R-2315-07	AQR|9716	1521.4765
TCGA-KL-8329-01A-11R-2315-07	ARAF|369	2359.3478
TCGA-KL-8329-01A-11R-2315-07	ARAP1|116985	10186.798
TCGA-KL-8329-01A-11R-2315-07	ARAP2|116984	332.0367
TCGA-KL-8329-01A-11R-2315-07	ARAP3|64411	136.39
TCGA-KL-8329-01A-11R-2315-07	ARCN1|372	7408.094
TCGA-KL-8329-01A-11R-2315-07	ARC|23237	2.6483
TCGA-KL-8329-01A-11R-2315-07	AREG|374	4.3036
TCGA-KL-8329-01A-11R-2315-07	ARF1|375	11750.7242
TCGA-KL-8329-01A-11R-2315-07	ARF3|377	8165.1908
TCGA-KL-8329-01A-11R-2315-07	ARF4|378	4451.8745
TCGA-KL-8329-01A-11R-2315-07	ARF5|381	2950.5355
TCGA-KL-8329-01A-11R-2315-07	ARF6|382	2542.746
TCGA-KL-8329-01A-11R-2315-07	ARFGAP1|55738	2276.2559
TCGA-KL-8329-01A-11R-2315-07	ARFGAP2|84364	2816.8501
TCGA-KL-8329-01A-11R-2315-07	ARFGAP3|26286	2145.8247
TCGA-KL-8329-01A-11R-2315-07	ARFGEF1|10565	4567.0777
TCGA-KL-8329-01A-11R-2315-07	ARFGEF2|10564	5044.7736
TCGA-KL-8329-01A-11R-2315-07	ARFIP1|27236	1343.706
TCGA-KL-8329-01A-11R-2315-07	ARFIP2|23647	1171.2323
TCGA-KL-8329-01A-11R-2315-07	ARFRP1|10139	963.0059
TCGA-KL-8329-01A-11R-2315-07	ARG1|383	0
TCGA-KL-8329-01A-11R-2315-07	ARG2|384	513.6539
TCGA-KL-8329-01A-11R-2315-07	ARGFXP2|503640	0
TCGA-KL-8329-01A-11R-2315-07	ARGFX|503582	.331
TCGA-KL-8329-01A-11R-2315-07	ARGLU1|55082	410.163
TCGA-KL-8329-01A-11R-2315-07	ARHGAP10|79658	63.5604
TCGA-KL-8329-01A-11R-2315-07	ARHGAP11A|9824	182.074
TCGA-KL-8329-01A-11R-2315-07	ARHGAP11B|89839	8.6071
TCGA-KL-8329-01A-11R-2315-07	ARHGAP12|94134	1286.4355
TCGA-KL-8329-01A-11R-2315-07	ARHGAP15|55843	48.6634
TCGA-KL-8329-01A-11R-2315-07	ARHGAP17|55114	1139.4521
TCGA-KL-8329-01A-11R-2315-07	ARHGAP18|93663	4949.4331
TCGA-KL-8329-01A-11R-2315-07	ARHGAP19|84986	185.7155
TCGA-KL-8329-01A-11R-2315-07	ARHGAP1|392	3101.5476
TCGA-KL-8329-01A-11R-2315-07	ARHGAP20|57569	3.9725
TCGA-KL-8329-01A-11R-2315-07	ARHGAP21|57584	1767.1108
TCGA-KL-8329-01A-11R-2315-07	ARHGAP22|58504	77.1332
TCGA-KL-8329-01A-11R-2315-07	ARHGAP23|57636	202.5987
TCGA-KL-8329-01A-11R-2315-07	ARHGAP24|83478	1186.1293
TCGA-KL-8329-01A-11R-2315-07	ARHGAP25|9938	211.2058
TCGA-KL-8329-01A-11R-2315-07	ARHGAP26|23092	177.4394
TCGA-KL-8329-01A-11R-2315-07	ARHGAP27|201176	482.9926
TCGA-KL-8329-01A-11R-2315-07	ARHGAP28|79822	121.8241
TCGA-KL-8329-01A-11R-2315-07	ARHGAP29|9411	612.7617
TCGA-KL-8329-01A-11R-2315-07	ARHGAP30|257106	404.8663
TCGA-KL-8329-01A-11R-2315-07	ARHGAP31|57514	1935.281
TCGA-KL-8329-01A-11R-2315-07	ARHGAP32|9743	255.2346
TCGA-KL-8329-01A-11R-2315-07	ARHGAP33|115703	73.4917
TCGA-KL-8329-01A-11R-2315-07	ARHGAP36|158763	0
TCGA-KL-8329-01A-11R-2315-07	ARHGAP39|80728	211.8679
TCGA-KL-8329-01A-11R-2315-07	ARHGAP42|143872	292.9372
TCGA-KL-8329-01A-11R-2315-07	ARHGAP4|393	1051.7256
TCGA-KL-8329-01A-11R-2315-07	ARHGAP5|394	4049.6565
TCGA-KL-8329-01A-11R-2315-07	ARHGAP6|395	2303.4015
TCGA-KL-8329-01A-11R-2315-07	ARHGAP8|23779	820.3824
TCGA-KL-8329-01A-11R-2315-07	ARHGAP9|64333	100.3062
TCGA-KL-8329-01A-11R-2315-07	ARHGDIA|396	5127.2035
TCGA-KL-8329-01A-11R-2315-07	ARHGDIB|397	1478.4408
TCGA-KL-8329-01A-11R-2315-07	ARHGDIG|398	3.3104
TCGA-KL-8329-01A-11R-2315-07	ARHGEF10L|55160	1191.0949
TCGA-KL-8329-01A-11R-2315-07	ARHGEF10|9639	219.1509
TCGA-KL-8329-01A-11R-2315-07	ARHGEF11|9826	1031.2009
TCGA-KL-8329-01A-11R-2315-07	ARHGEF12|23365	6489.1169
TCGA-KL-8329-01A-11R-2315-07	ARHGEF15|22899	161.5493
TCGA-KL-8329-01A-11R-2315-07	ARHGEF16|27237	539.9321
TCGA-KL-8329-01A-11R-2315-07	ARHGEF17|9828	3988.7445
TCGA-KL-8329-01A-11R-2315-07	ARHGEF18|23370	2056.774
TCGA-KL-8329-01A-11R-2315-07	ARHGEF19|128272	14.897
TCGA-KL-8329-01A-11R-2315-07	ARHGEF1|9138	802.4497
TCGA-KL-8329-01A-11R-2315-07	ARHGEF2|9181	679.6325
TCGA-KL-8329-01A-11R-2315-07	ARHGEF33|100271715	1.3242
TCGA-KL-8329-01A-11R-2315-07	ARHGEF35|445328	599.851
TCGA-KL-8329-01A-11R-2315-07	ARHGEF37|389337	943.8053
TCGA-KL-8329-01A-11R-2315-07	ARHGEF38|54848	87.0645
TCGA-KL-8329-01A-11R-2315-07	ARHGEF3|50650	1415.8735
TCGA-KL-8329-01A-11R-2315-07	ARHGEF4|50649	22.842
TCGA-KL-8329-01A-11R-2315-07	ARHGEF5|7984	560.7879
TCGA-KL-8329-01A-11R-2315-07	ARHGEF6|9459	1082.1816
TCGA-KL-8329-01A-11R-2315-07	ARHGEF7|8874	920.9633
TCGA-KL-8329-01A-11R-2315-07	ARHGEF9|23229	947.4468
TCGA-KL-8329-01A-11R-2315-07	ARID1A|8289	1597.9475
TCGA-KL-8329-01A-11R-2315-07	ARID1B|57492	1133.1623
TCGA-KL-8329-01A-11R-2315-07	ARID2|196528	763.7176
TCGA-KL-8329-01A-11R-2315-07	ARID3A|1820	270.4626
TCGA-KL-8329-01A-11R-2315-07	ARID3B|10620	80.7746
TCGA-KL-8329-01A-11R-2315-07	ARID3C|138715	.9931
TCGA-KL-8329-01A-11R-2315-07	ARID4A|5926	317.4708
TCGA-KL-8329-01A-11R-2315-07	ARID4B|51742	543.2624
TCGA-KL-8329-01A-11R-2315-07	ARID5A|10865	212.861
TCGA-KL-8329-01A-11R-2315-07	ARID5B|84159	208.8885
TCGA-KL-8329-01A-11R-2315-07	ARIH1|25820	1735.3306
TCGA-KL-8329-01A-11R-2315-07	ARIH2|10425	2145.8909
TCGA-KL-8329-01A-11R-2315-07	ARL10|285598	26.1524
TCGA-KL-8329-01A-11R-2315-07	ARL11|115761	74.1538
TCGA-KL-8329-01A-11R-2315-07	ARL13A|392509	0
TCGA-KL-8329-01A-11R-2315-07	ARL13B|200894	162.8735
TCGA-KL-8329-01A-11R-2315-07	ARL14|80117	16.2211
TCGA-KL-8329-01A-11R-2315-07	ARL15|54622	1017.6281
TCGA-KL-8329-01A-11R-2315-07	ARL16|339231	218.1577
TCGA-KL-8329-01A-11R-2315-07	ARL17A|51326	36.6234
TCGA-KL-8329-01A-11R-2315-07	ARL17B|641522	.4105
TCGA-KL-8329-01A-11R-2315-07	ARL1|400	5046.7599
TCGA-KL-8329-01A-11R-2315-07	ARL2BP|23568	2552.0152
TCGA-KL-8329-01A-11R-2315-07	ARL2|402	1006.0415
TCGA-KL-8329-01A-11R-2315-07	ARL3|403	284.6975
TCGA-KL-8329-01A-11R-2315-07	ARL4A|10124	360.1755
TCGA-KL-8329-01A-11R-2315-07	ARL4C|10123	405.8595
TCGA-KL-8329-01A-11R-2315-07	ARL4D|379	957.0471
TCGA-KL-8329-01A-11R-2315-07	ARL5A|26225	1369.1964
TCGA-KL-8329-01A-11R-2315-07	ARL5B|221079	107.2581
TCGA-KL-8329-01A-11R-2315-07	ARL5C|390790	0
TCGA-KL-8329-01A-11R-2315-07	ARL6IP1|23204	6982.0409
TCGA-KL-8329-01A-11R-2315-07	ARL6IP4|51329	3204.5022
TCGA-KL-8329-01A-11R-2315-07	ARL6IP5|10550	5747.9103
TCGA-KL-8329-01A-11R-2315-07	ARL6IP6|151188	110.8996
TCGA-KL-8329-01A-11R-2315-07	ARL6|84100	426.0531
TCGA-KL-8329-01A-11R-2315-07	ARL8A|127829	937.5155
TCGA-KL-8329-01A-11R-2315-07	ARL8B|55207	3894.066
TCGA-KL-8329-01A-11R-2315-07	ARL9|132946	2.6483
TCGA-KL-8329-01A-11R-2315-07	ARMC10|83787	674.3259
TCGA-KL-8329-01A-11R-2315-07	ARMC1|55156	674.6669
TCGA-KL-8329-01A-11R-2315-07	ARMC2|84071	20.5247
TCGA-KL-8329-01A-11R-2315-07	ARMC3|219681	0
TCGA-KL-8329-01A-11R-2315-07	ARMC4|55130	23.5041
TCGA-KL-8329-01A-11R-2315-07	ARMC5|79798	591.906
TCGA-KL-8329-01A-11R-2315-07	ARMC6|93436	1052.6392
TCGA-KL-8329-01A-11R-2315-07	ARMC7|79637	605.1477
TCGA-KL-8329-01A-11R-2315-07	ARMC8|25852	806.7533
TCGA-KL-8329-01A-11R-2315-07	ARMC9|80210	93.0233
TCGA-KL-8329-01A-11R-2315-07	ARMCX1|51309	329.7194
TCGA-KL-8329-01A-11R-2315-07	ARMCX2|9823	2666.8874
TCGA-KL-8329-01A-11R-2315-07	ARMCX3|51566	3430.936
TCGA-KL-8329-01A-11R-2315-07	ARMCX5|64860	312.1741
TCGA-KL-8329-01A-11R-2315-07	ARMCX6|54470	382.0243
TCGA-KL-8329-01A-11R-2315-07	ARMS2|387715	.331
TCGA-KL-8329-01A-11R-2315-07	ARNT2|9915	9366.217
TCGA-KL-8329-01A-11R-2315-07	ARNTL2|56938	9.9313
TCGA-KL-8329-01A-11R-2315-07	ARNTL|406	149.3007
TCGA-KL-8329-01A-11R-2315-07	ARNT|405	519.4074
TCGA-KL-8329-01A-11R-2315-07	ARPC1A|10552	4199.3876
TCGA-KL-8329-01A-11R-2315-07	ARPC1B|10095	1529.3222
TCGA-KL-8329-01A-11R-2315-07	ARPC2|10109	2621.2033
TCGA-KL-8329-01A-11R-2315-07	ARPC3|10094	3959.6127
TCGA-KL-8329-01A-11R-2315-07	ARPC4|10093	3450.9509
TCGA-KL-8329-01A-11R-2315-07	ARPC5L|81873	905.7353
TCGA-KL-8329-01A-11R-2315-07	ARPC5|10092	1436.7293
TCGA-KL-8329-01A-11R-2315-07	ARPM1|84517	6.2898
TCGA-KL-8329-01A-11R-2315-07	ARPP19|10776	5671.1082
TCGA-KL-8329-01A-11R-2315-07	ARPP21|10777	.6621
TCGA-KL-8329-01A-11R-2315-07	ARR3|407	.331
TCGA-KL-8329-01A-11R-2315-07	ARRB1|408	122.4861
TCGA-KL-8329-01A-11R-2315-07	ARRB2|409	3399.4869
TCGA-KL-8329-01A-11R-2315-07	ARRDC1|92714	1453.9436
TCGA-KL-8329-01A-11R-2315-07	ARRDC2|27106	365.8032
TCGA-KL-8329-01A-11R-2315-07	ARRDC3|57561	984.5237
TCGA-KL-8329-01A-11R-2315-07	ARRDC4|91947	991.4756
TCGA-KL-8329-01A-11R-2315-07	ARRDC5|645432	.9931
TCGA-KL-8329-01A-11R-2315-07	ARSA|410	968.9647
TCGA-KL-8329-01A-11R-2315-07	ARSB|411	229.0822
TCGA-KL-8329-01A-11R-2315-07	ARSD|414	2913.8459
TCGA-KL-8329-01A-11R-2315-07	ARSE|415	792.5184
TCGA-KL-8329-01A-11R-2315-07	ARSF|416	0
TCGA-KL-8329-01A-11R-2315-07	ARSG|22901	254.2415
TCGA-KL-8329-01A-11R-2315-07	ARSH|347527	.6621
TCGA-KL-8329-01A-11R-2315-07	ARSI|340075	1.6552
TCGA-KL-8329-01A-11R-2315-07	ARSJ|79642	984.5237
TCGA-KL-8329-01A-11R-2315-07	ARSK|153642	273.442
TCGA-KL-8329-01A-11R-2315-07	ART1|417	0
TCGA-KL-8329-01A-11R-2315-07	ART3|419	.331
TCGA-KL-8329-01A-11R-2315-07	ART4|420	1.9863
TCGA-KL-8329-01A-11R-2315-07	ART5|116969	343.9543
TCGA-KL-8329-01A-11R-2315-07	ARTN|9048	20.5247
TCGA-KL-8329-01A-11R-2315-07	ARV1|64801	357.8581
TCGA-KL-8329-01A-11R-2315-07	ARVCF|421	208.5575
TCGA-KL-8329-01A-11R-2315-07	ARX|170302	.331
TCGA-KL-8329-01A-11R-2315-07	AR|367	125.7966
TCGA-KL-8329-01A-11R-2315-07	AS3MT|57412	463.4611
TCGA-KL-8329-01A-11R-2315-07	ASAH1|427	8319.4571
TCGA-KL-8329-01A-11R-2315-07	ASAH2B|653308	13.9038
TCGA-KL-8329-01A-11R-2315-07	ASAH2|56624	1.3242
TCGA-KL-8329-01A-11R-2315-07	ASAM|79827	.6621
TCGA-KL-8329-01A-11R-2315-07	ASAP1IT1|29065	0
TCGA-KL-8329-01A-11R-2315-07	ASAP1|50807	440.6191
TCGA-KL-8329-01A-11R-2315-07	ASAP2|8853	1188.7776
TCGA-KL-8329-01A-11R-2315-07	ASAP3|55616	1397.6661
TCGA-KL-8329-01A-11R-2315-07	ASB10|136371	0
TCGA-KL-8329-01A-11R-2315-07	ASB11|140456	13.9038
TCGA-KL-8329-01A-11R-2315-07	ASB12|142689	5.6277
TCGA-KL-8329-01A-11R-2315-07	ASB13|79754	653.8111
TCGA-KL-8329-01A-11R-2315-07	ASB14|142686	22.511
TCGA-KL-8329-01A-11R-2315-07	ASB15|142685	1.6552
TCGA-KL-8329-01A-11R-2315-07	ASB16|92591	130.6861
TCGA-KL-8329-01A-11R-2315-07	ASB17|127247	0
TCGA-KL-8329-01A-11R-2315-07	ASB18|401036	0
TCGA-KL-8329-01A-11R-2315-07	ASB1|51665	636.9643
TCGA-KL-8329-01A-11R-2315-07	ASB2|51676	29.7939
TCGA-KL-8329-01A-11R-2315-07	ASB3|51130	233.7168
TCGA-KL-8329-01A-11R-2315-07	ASB4|51666	0
TCGA-KL-8329-01A-11R-2315-07	ASB5|140458	275.0972
TCGA-KL-8329-01A-11R-2315-07	ASB6|140459	1154.455
TCGA-KL-8329-01A-11R-2315-07	ASB7|140460	441.2811
TCGA-KL-8329-01A-11R-2315-07	ASB8|140461	1528.4284
TCGA-KL-8329-01A-11R-2315-07	ASB9|140462	36.7458
TCGA-KL-8329-01A-11R-2315-07	ASCC1|51008	243.3171
TCGA-KL-8329-01A-11R-2315-07	ASCC2|84164	1386.7417
TCGA-KL-8329-01A-11R-2315-07	ASCC3|10973	794.5047
TCGA-KL-8329-01A-11R-2315-07	ASCL1|429	212.199
TCGA-KL-8329-01A-11R-2315-07	ASCL2|430	11.2555
TCGA-KL-8329-01A-11R-2315-07	ASCL3|56676	.331
TCGA-KL-8329-01A-11R-2315-07	ASCL4|121549	60.912
TCGA-KL-8329-01A-11R-2315-07	ASF1A|25842	263.5107
TCGA-KL-8329-01A-11R-2315-07	ASF1B|55723	125.1345
TCGA-KL-8329-01A-11R-2315-07	ASFMR1|100126270	1.3242
TCGA-KL-8329-01A-11R-2315-07	ASGR1|432	8.2761
TCGA-KL-8329-01A-11R-2315-07	ASGR2|433	3.6415
TCGA-KL-8329-01A-11R-2315-07	ASH1L|55870	1029.2047
TCGA-KL-8329-01A-11R-2315-07	ASH2L|9070	884.2175
TCGA-KL-8329-01A-11R-2315-07	ASIP|434	1.3242
TCGA-KL-8329-01A-11R-2315-07	ASL|435	708.1023
TCGA-KL-8329-01A-11R-2315-07	ASMTL|8623	486.9552
TCGA-KL-8329-01A-11R-2315-07	ASMT|438	.331
TCGA-KL-8329-01A-11R-2315-07	ASNA1|439	1848.2165
TCGA-KL-8329-01A-11R-2315-07	ASNSD1|54529	455.185
TCGA-KL-8329-01A-11R-2315-07	ASNS|440	776.6283
TCGA-KL-8329-01A-11R-2315-07	ASPA|443	7.283
TCGA-KL-8329-01A-11R-2315-07	ASPDH|554235	1.9863
TCGA-KL-8329-01A-11R-2315-07	ASPG|374569	20.8557
TCGA-KL-8329-01A-11R-2315-07	ASPHD1|253982	5.6277
TCGA-KL-8329-01A-11R-2315-07	ASPHD2|57168	1124.8862
TCGA-KL-8329-01A-11R-2315-07	ASPH|444	4948.4929
TCGA-KL-8329-01A-11R-2315-07	ASPM|259266	26.4835
TCGA-KL-8329-01A-11R-2315-07	ASPN|54829	82.7609
TCGA-KL-8329-01A-11R-2315-07	ASPRV1|151516	49.4579
TCGA-KL-8329-01A-11R-2315-07	ASPSCR1|79058	372.093
TCGA-KL-8329-01A-11R-2315-07	ASRGL1|80150	167.5081
TCGA-KL-8329-01A-11R-2315-07	ASS1|445	346.2716
TCGA-KL-8329-01A-11R-2315-07	ASTE1|28990	142.2825
TCGA-KL-8329-01A-11R-2315-07	ASTL|431705	.6621
TCGA-KL-8329-01A-11R-2315-07	ASTN1|460	1.6552
TCGA-KL-8329-01A-11R-2315-07	ASTN2|23245	5434.0809
TCGA-KL-8329-01A-11R-2315-07	ASXL1|171023	2824.7952
TCGA-KL-8329-01A-11R-2315-07	ASXL2|55252	664.0735
TCGA-KL-8329-01A-11R-2315-07	ASXL3|80816	57.6016
TCGA-KL-8329-01A-11R-2315-07	ASZ1|136991	3.9725
TCGA-KL-8329-01A-11R-2315-07	ATAD1|84896	1603.2442
TCGA-KL-8329-01A-11R-2315-07	ATAD2B|54454	110.5686
TCGA-KL-8329-01A-11R-2315-07	ATAD2|29028	333.3609
TCGA-KL-8329-01A-11R-2315-07	ATAD3A|55210	413.1424
TCGA-KL-8329-01A-11R-2315-07	ATAD3B|83858	96.3337
TCGA-KL-8329-01A-11R-2315-07	ATAD3C|219293	21.5178
TCGA-KL-8329-01A-11R-2315-07	ATAD5|79915	8.2761
TCGA-KL-8329-01A-11R-2315-07	ATCAY|85300	2.6483
TCGA-KL-8329-01A-11R-2315-07	ATE1|11101	169.1633
TCGA-KL-8329-01A-11R-2315-07	ATF1|466	421.7496
TCGA-KL-8329-01A-11R-2315-07	ATF2|1386	334.6851
TCGA-KL-8329-01A-11R-2315-07	ATF3|467	401.8869
TCGA-KL-8329-01A-11R-2315-07	ATF4|468	3813.6224
TCGA-KL-8329-01A-11R-2315-07	ATF5|22809	966.9784
TCGA-KL-8329-01A-11R-2315-07	ATF6B|1388	1691.9639
TCGA-KL-8329-01A-11R-2315-07	ATF6|22926	972.6061
TCGA-KL-8329-01A-11R-2315-07	ATF7IP2|80063	51.3118
TCGA-KL-8329-01A-11R-2315-07	ATF7IP|55729	819.3329
TCGA-KL-8329-01A-11R-2315-07	ATF7|11016	739.6044
TCGA-KL-8329-01A-11R-2315-07	ATG10|83734	95.6716
TCGA-KL-8329-01A-11R-2315-07	ATG12|9140	301.2497
TCGA-KL-8329-01A-11R-2315-07	ATG16L1|55054	261.8555
TCGA-KL-8329-01A-11R-2315-07	ATG16L2|89849	110.0786
TCGA-KL-8329-01A-11R-2315-07	ATG2A|23130	1877.0173
TCGA-KL-8329-01A-11R-2315-07	ATG2B|55102	1243.7309
TCGA-KL-8329-01A-11R-2315-07	ATG3|64422	1067.2846
TCGA-KL-8329-01A-11R-2315-07	ATG4A|115201	712.7369
TCGA-KL-8329-01A-11R-2315-07	ATG4B|23192	792.8495
TCGA-KL-8329-01A-11R-2315-07	ATG4C|84938	109.9065
TCGA-KL-8329-01A-11R-2315-07	ATG4D|84971	1365.4722
TCGA-KL-8329-01A-11R-2315-07	ATG5|9474	500.869
TCGA-KL-8329-01A-11R-2315-07	ATG7|10533	796.8187
TCGA-KL-8329-01A-11R-2315-07	ATG9A|79065	709.6218
TCGA-KL-8329-01A-11R-2315-07	ATG9B|285973	16.7674
TCGA-KL-8329-01A-11R-2315-07	ATHL1|80162	50.3186
TCGA-KL-8329-01A-11R-2315-07	ATIC|471	561.781
TCGA-KL-8329-01A-11R-2315-07	ATL1|51062	91.368
TCGA-KL-8329-01A-11R-2315-07	ATL2|64225	1097.4096
TCGA-KL-8329-01A-11R-2315-07	ATL3|25923	773.3179
TCGA-KL-8329-01A-11R-2315-07	ATMIN|23300	914.6735
TCGA-KL-8329-01A-11R-2315-07	ATM|472	1331.4574
TCGA-KL-8329-01A-11R-2315-07	ATN1|1822	5361.9134
TCGA-KL-8329-01A-11R-2315-07	ATOH1|474	0
TCGA-KL-8329-01A-11R-2315-07	ATOH7|220202	0
TCGA-KL-8329-01A-11R-2315-07	ATOH8|84913	35.7527
TCGA-KL-8329-01A-11R-2315-07	ATOX1|475	1067.9467
TCGA-KL-8329-01A-11R-2315-07	ATP10A|57194	18.8695
TCGA-KL-8329-01A-11R-2315-07	ATP10B|23120	10.9244
TCGA-KL-8329-01A-11R-2315-07	ATP10D|57205	4878.9208
TCGA-KL-8329-01A-11R-2315-07	ATP11A|23250	364.148
TCGA-KL-8329-01A-11R-2315-07	ATP11B|23200	1138.1279
TCGA-KL-8329-01A-11R-2315-07	ATP11C|286410	540.5942
TCGA-KL-8329-01A-11R-2315-07	ATP12A|479	0
TCGA-KL-8329-01A-11R-2315-07	ATP13A1|57130	2217.6612
TCGA-KL-8329-01A-11R-2315-07	ATP13A2|23400	578.3332
TCGA-KL-8329-01A-11R-2315-07	ATP13A3|79572	1125.8793
TCGA-KL-8329-01A-11R-2315-07	ATP13A4|84239	.331
TCGA-KL-8329-01A-11R-2315-07	ATP13A5|344905	166.5149
TCGA-KL-8329-01A-11R-2315-07	ATP1A1|476	64034.4186
TCGA-KL-8329-01A-11R-2315-07	ATP1A2|477	40.0563
TCGA-KL-8329-01A-11R-2315-07	ATP1A3|478	45.684
TCGA-KL-8329-01A-11R-2315-07	ATP1A4|480	2.6483
TCGA-KL-8329-01A-11R-2315-07	ATP1B1|481	33048.0642
TCGA-KL-8329-01A-11R-2315-07	ATP1B2|482	97.6579
TCGA-KL-8329-01A-11R-2315-07	ATP1B3|483	3175.7014
TCGA-KL-8329-01A-11R-2315-07	ATP1B4|23439	2.3173
TCGA-KL-8329-01A-11R-2315-07	ATP2A1|487	76.8021
TCGA-KL-8329-01A-11R-2315-07	ATP2A2|488	8079.4505
TCGA-KL-8329-01A-11R-2315-07	ATP2A3|489	525.0352
TCGA-KL-8329-01A-11R-2315-07	ATP2B1|490	1475.7924
TCGA-KL-8329-01A-11R-2315-07	ATP2B2|491	1397.0041
TCGA-KL-8329-01A-11R-2315-07	ATP2B3|492	0
TCGA-KL-8329-01A-11R-2315-07	ATP2B4|493	2961.8472
TCGA-KL-8329-01A-11R-2315-07	ATP2C1|27032	6592.7998
TCGA-KL-8329-01A-11R-2315-07	ATP2C2|9914	.9931
TCGA-KL-8329-01A-11R-2315-07	ATP4A|495	0
TCGA-KL-8329-01A-11R-2315-07	ATP4B|496	2.3173
TCGA-KL-8329-01A-11R-2315-07	ATP5A1|498	21232.4754
TCGA-KL-8329-01A-11R-2315-07	ATP5B|506	44367.1274
TCGA-KL-8329-01A-11R-2315-07	ATP5C1|509	3122.4034
TCGA-KL-8329-01A-11R-2315-07	ATP5D|513	4218.4888
TCGA-KL-8329-01A-11R-2315-07	ATP5EP2|432369	52.6359
TCGA-KL-8329-01A-11R-2315-07	ATP5E|514	6535.132
TCGA-KL-8329-01A-11R-2315-07	ATP5F1|515	3326.6573
TCGA-KL-8329-01A-11R-2315-07	ATP5G1|516	1223.5372
TCGA-KL-8329-01A-11R-2315-07	ATP5G2|517	6502.0276
TCGA-KL-8329-01A-11R-2315-07	ATP5G3|518	6557.643
TCGA-KL-8329-01A-11R-2315-07	ATP5H|10476	2841.3473
TCGA-KL-8329-01A-11R-2315-07	ATP5I|521	2478.2455
TCGA-KL-8329-01A-11R-2315-07	ATP5J2|9551	1954.1505
TCGA-KL-8329-01A-11R-2315-07	ATP5J|522	3579.3032
TCGA-KL-8329-01A-11R-2315-07	ATP5L2|267020	.9931
TCGA-KL-8329-01A-11R-2315-07	ATP5L|10632	6785.401
TCGA-KL-8329-01A-11R-2315-07	ATP5O|539	7382.6037
TCGA-KL-8329-01A-11R-2315-07	ATP5SL|55101	1585.6989
TCGA-KL-8329-01A-11R-2315-07	ATP5S|27109	313.8293
TCGA-KL-8329-01A-11R-2315-07	ATP6AP1L|92270	36.0838
TCGA-KL-8329-01A-11R-2315-07	ATP6AP1|537	14133.9071
TCGA-KL-8329-01A-11R-2315-07	ATP6AP2|10159	28056.2774
TCGA-KL-8329-01A-11R-2315-07	ATP6V0A1|535	927.5842
TCGA-KL-8329-01A-11R-2315-07	ATP6V0A2|23545	498.8827
TCGA-KL-8329-01A-11R-2315-07	ATP6V0A4|50617	23470.317
TCGA-KL-8329-01A-11R-2315-07	ATP6V0B|533	6542.0839
TCGA-KL-8329-01A-11R-2315-07	ATP6V0C|527	26528.0278
TCGA-KL-8329-01A-11R-2315-07	ATP6V0D1|9114	4351.2373
TCGA-KL-8329-01A-11R-2315-07	ATP6V0D2|245972	26921.1289
TCGA-KL-8329-01A-11R-2315-07	ATP6V0E1|8992	6131.9209
TCGA-KL-8329-01A-11R-2315-07	ATP6V0E2|155066	2629.1583
TCGA-KL-8329-01A-11R-2315-07	ATP6V1A|523	25322.1882
TCGA-KL-8329-01A-11R-2315-07	ATP6V1B1|525	10487.4617
TCGA-KL-8329-01A-11R-2315-07	ATP6V1B2|526	3140.6108
TCGA-KL-8329-01A-11R-2315-07	ATP6V1C1|528	2518.2488
TCGA-KL-8329-01A-11R-2315-07	ATP6V1C2|245973	3761.1388
TCGA-KL-8329-01A-11R-2315-07	ATP6V1D|51382	5392.3694
TCGA-KL-8329-01A-11R-2315-07	ATP6V1E1|529	7817.926
TCGA-KL-8329-01A-11R-2315-07	ATP6V1E2|90423	50.6497
TCGA-KL-8329-01A-11R-2315-07	ATP6V1F|9296	4303.8815
TCGA-KL-8329-01A-11R-2315-07	ATP6V1G1|9550	3714.3094
TCGA-KL-8329-01A-11R-2315-07	ATP6V1G2|534	5.6277
TCGA-KL-8329-01A-11R-2315-07	ATP6V1G3|127124	1617.4791
TCGA-KL-8329-01A-11R-2315-07	ATP6V1H|51606	5716.1301
TCGA-KL-8329-01A-11R-2315-07	ATP7A|538	2141.5211
TCGA-KL-8329-01A-11R-2315-07	ATP7B|540	209.5506
TCGA-KL-8329-01A-11R-2315-07	ATP8A1|10396	1778.6973
TCGA-KL-8329-01A-11R-2315-07	ATP8A2|51761	4.3036
TCGA-KL-8329-01A-11R-2315-07	ATP8B1|5205	537.6082
TCGA-KL-8329-01A-11R-2315-07	ATP8B2|57198	112.5548
TCGA-KL-8329-01A-11R-2315-07	ATP8B3|148229	9.2692
TCGA-KL-8329-01A-11R-2315-07	ATP8B4|79895	403.2111
TCGA-KL-8329-01A-11R-2315-07	ATP8B5P|158381	41.3805
TCGA-KL-8329-01A-11R-2315-07	ATP9A|10079	6105.1063
TCGA-KL-8329-01A-11R-2315-07	ATP9B|374868	640.2384
TCGA-KL-8329-01A-11R-2315-07	ATPAF1|64756	3246.8592
TCGA-KL-8329-01A-11R-2315-07	ATPAF2|91647	277.4145
TCGA-KL-8329-01A-11R-2315-07	ATPBD4|89978	278.7387
TCGA-KL-8329-01A-11R-2315-07	ATPIF1|93974	1096.4165
TCGA-KL-8329-01A-11R-2315-07	ATRIP|84126	195.9447
TCGA-KL-8329-01A-11R-2315-07	ATRNL1|26033	422.0806
TCGA-KL-8329-01A-11R-2315-07	ATRN|8455	2567.5743
TCGA-KL-8329-01A-11R-2315-07	ATRX|546	2301.0842
TCGA-KL-8329-01A-11R-2315-07	ATR|545	975.9166
TCGA-KL-8329-01A-11R-2315-07	ATXN10|25814	848.7958
TCGA-KL-8329-01A-11R-2315-07	ATXN1L|342371	1059.6706
TCGA-KL-8329-01A-11R-2315-07	ATXN1|6310	375.0724
TCGA-KL-8329-01A-11R-2315-07	ATXN2L|11273	2543.4081
TCGA-KL-8329-01A-11R-2315-07	ATXN2|6311	972.6061
TCGA-KL-8329-01A-11R-2315-07	ATXN3L|92552	0
TCGA-KL-8329-01A-11R-2315-07	ATXN3|4287	200.2814
TCGA-KL-8329-01A-11R-2315-07	ATXN7L1|222255	153.2732
TCGA-KL-8329-01A-11R-2315-07	ATXN7L2|127002	43.6978
TCGA-KL-8329-01A-11R-2315-07	ATXN7L3B|552889	4679.9636
TCGA-KL-8329-01A-11R-2315-07	ATXN7L3|56970	816.3536
TCGA-KL-8329-01A-11R-2315-07	ATXN7|6314	830.2574
TCGA-KL-8329-01A-11R-2315-07	ATXN8OS|6315	0
TCGA-KL-8329-01A-11R-2315-07	AUH|549	1611.1893
TCGA-KL-8329-01A-11R-2315-07	AUP1|550	1315.4051
TCGA-KL-8329-01A-11R-2315-07	AURKAIP1|54998	1807.1671
TCGA-KL-8329-01A-11R-2315-07	AURKAPS1|6791	4.9657
TCGA-KL-8329-01A-11R-2315-07	AURKA|6790	191.3432
TCGA-KL-8329-01A-11R-2315-07	AURKB|9212	7.283
TCGA-KL-8329-01A-11R-2315-07	AURKC|6795	15.228
TCGA-KL-8329-01A-11R-2315-07	AUTS2|26053	662.7493
TCGA-KL-8329-01A-11R-2315-07	AVEN|57099	88.0576
TCGA-KL-8329-01A-11R-2315-07	AVIL|10677	13.2417
TCGA-KL-8329-01A-11R-2315-07	AVL9|23080	347.2648
TCGA-KL-8329-01A-11R-2315-07	AVPI1|60370	226.4338
TCGA-KL-8329-01A-11R-2315-07	AVPR1A|552	1630.3898
TCGA-KL-8329-01A-11R-2315-07	AVPR1B|553	0
TCGA-KL-8329-01A-11R-2315-07	AVPR2|554	16.2211
TCGA-KL-8329-01A-11R-2315-07	AVP|551	.9931
TCGA-KL-8329-01A-11R-2315-07	AWAT1|158833	0
TCGA-KL-8329-01A-11R-2315-07	AWAT2|158835	0
TCGA-KL-8329-01A-11R-2315-07	AXIN1|8312	726.9718
TCGA-KL-8329-01A-11R-2315-07	AXIN2|8313	65.5466
TCGA-KL-8329-01A-11R-2315-07	AXL|558	441.6122
TCGA-KL-8329-01A-11R-2315-07	AZGP1|563	791.8563
TCGA-KL-8329-01A-11R-2315-07	AZI1|22994	252.2552
TCGA-KL-8329-01A-11R-2315-07	AZI2|64343	797.153
TCGA-KL-8329-01A-11R-2315-07	AZIN1|51582	3335.2644
TCGA-KL-8329-01A-11R-2315-07	AZU1|566	.6621
TCGA-KL-8329-01A-11R-2315-07	B2M|567	97016.966
TCGA-KL-8329-01A-11R-2315-07	B3GALNT1|8706	315.1535
TCGA-KL-8329-01A-11R-2315-07	B3GALNT2|148789	259.4753
TCGA-KL-8329-01A-11R-2315-07	B3GALT1|8708	1.3242
TCGA-KL-8329-01A-11R-2315-07	B3GALT2|8707	6.2898
TCGA-KL-8329-01A-11R-2315-07	B3GALT4|8705	173.1358
TCGA-KL-8329-01A-11R-2315-07	B3GALT5|10317	0
TCGA-KL-8329-01A-11R-2315-07	B3GALT6|126792	431.3498
TCGA-KL-8329-01A-11R-2315-07	B3GALTL|145173	424.729
TCGA-KL-8329-01A-11R-2315-07	B3GAT1|27087	3.3104
TCGA-KL-8329-01A-11R-2315-07	B3GAT2|135152	3.7904
TCGA-KL-8329-01A-11R-2315-07	B3GAT3|26229	982.5374
TCGA-KL-8329-01A-11R-2315-07	B3GNT1|11041	928.9084
TCGA-KL-8329-01A-11R-2315-07	B3GNT2|10678	1432.0947
TCGA-KL-8329-01A-11R-2315-07	B3GNT3|10331	6.9519
TCGA-KL-8329-01A-11R-2315-07	B3GNT4|79369	4.6346
TCGA-KL-8329-01A-11R-2315-07	B3GNT5|84002	385.6658
TCGA-KL-8329-01A-11R-2315-07	B3GNT6|192134	0
TCGA-KL-8329-01A-11R-2315-07	B3GNT7|93010	42.0425
TCGA-KL-8329-01A-11R-2315-07	B3GNT8|374907	313.8293
TCGA-KL-8329-01A-11R-2315-07	B3GNT9|84752	368.147
TCGA-KL-8329-01A-11R-2315-07	B3GNTL1|146712	19.8924
TCGA-KL-8329-01A-11R-2315-07	B4GALNT1|2583	46.8956
TCGA-KL-8329-01A-11R-2315-07	B4GALNT2|124872	287.6769
TCGA-KL-8329-01A-11R-2315-07	B4GALNT3|283358	2933.0464
TCGA-KL-8329-01A-11R-2315-07	B4GALNT4|338707	1.3242
TCGA-KL-8329-01A-11R-2315-07	B4GALT1|2683	5008.0278
TCGA-KL-8329-01A-11R-2315-07	B4GALT2|8704	873.6241
TCGA-KL-8329-01A-11R-2315-07	B4GALT3|8703	691.2191
TCGA-KL-8329-01A-11R-2315-07	B4GALT4|8702	390.6315
TCGA-KL-8329-01A-11R-2315-07	B4GALT5|9334	2115.3687
TCGA-KL-8329-01A-11R-2315-07	B4GALT6|9331	225.1097
TCGA-KL-8329-01A-11R-2315-07	B4GALT7|11285	1630.0588
TCGA-KL-8329-01A-11R-2315-07	B9D1|27077	64.7919
TCGA-KL-8329-01A-11R-2315-07	B9D2|80776	97.9889
TCGA-KL-8329-01A-11R-2315-07	BAALC|79870	1511.2141
TCGA-KL-8329-01A-11R-2315-07	BAAT|570	2.3173
TCGA-KL-8329-01A-11R-2315-07	BACE1|23621	1575.4366
TCGA-KL-8329-01A-11R-2315-07	BACE2|25825	12577.6711
TCGA-KL-8329-01A-11R-2315-07	BACH1|571	919.9702
TCGA-KL-8329-01A-11R-2315-07	BACH2|60468	58.5947
TCGA-KL-8329-01A-11R-2315-07	BAD|572	1200.139
TCGA-KL-8329-01A-11R-2315-07	BAG1|573	5395.7262
TCGA-KL-8329-01A-11R-2315-07	BAG2|9532	96.6647
TCGA-KL-8329-01A-11R-2315-07	BAG3|9531	2079.2849
TCGA-KL-8329-01A-11R-2315-07	BAG4|9530	270.4626
TCGA-KL-8329-01A-11R-2315-07	BAG5|9529	2260.3658
TCGA-KL-8329-01A-11R-2315-07	BAGE2|85319	8.4681
TCGA-KL-8329-01A-11R-2315-07	BAGE|574	.6886
TCGA-KL-8329-01A-11R-2315-07	BAHCC1|57597	562.1121
TCGA-KL-8329-01A-11R-2315-07	BAHD1|22893	2684.7637
TCGA-KL-8329-01A-11R-2315-07	BAI1|575	4.9657
TCGA-KL-8329-01A-11R-2315-07	BAI2|576	11.5865
TCGA-KL-8329-01A-11R-2315-07	BAI3|577	0
TCGA-KL-8329-01A-11R-2315-07	BAIAP2L1|55971	2543.0771
TCGA-KL-8329-01A-11R-2315-07	BAIAP2L2|80115	3.3104
TCGA-KL-8329-01A-11R-2315-07	BAIAP2|10458	75.4779
TCGA-KL-8329-01A-11R-2315-07	BAIAP3|8938	833.3493
TCGA-KL-8329-01A-11R-2315-07	BAK1|578	358.1892
TCGA-KL-8329-01A-11R-2315-07	BAMBI|25805	640.9004
TCGA-KL-8329-01A-11R-2315-07	BANF1|8815	2728.4615
TCGA-KL-8329-01A-11R-2315-07	BANF2|140836	0
TCGA-KL-8329-01A-11R-2315-07	BANK1|55024	74.8159
TCGA-KL-8329-01A-11R-2315-07	BANP|54971	139.3694
TCGA-KL-8329-01A-11R-2315-07	BAP1|8314	3626.9138
TCGA-KL-8329-01A-11R-2315-07	BARD1|580	10.9244
TCGA-KL-8329-01A-11R-2315-07	BARHL1|56751	0
TCGA-KL-8329-01A-11R-2315-07	BARHL2|343472	0
TCGA-KL-8329-01A-11R-2315-07	BARX1|56033	.6621
TCGA-KL-8329-01A-11R-2315-07	BARX2|8538	236.3651
TCGA-KL-8329-01A-11R-2315-07	BASE|317716	0
TCGA-KL-8329-01A-11R-2315-07	BASP1|10409	176.1152
TCGA-KL-8329-01A-11R-2315-07	BAT1|7919	2123.9758
TCGA-KL-8329-01A-11R-2315-07	BAT2L1|84726	9404.9226
TCGA-KL-8329-01A-11R-2315-07	BAT2L2|23215	1642.6384
TCGA-KL-8329-01A-11R-2315-07	BAT2|7916	4846.1475
TCGA-KL-8329-01A-11R-2315-07	BAT3|7917	3228.9994
TCGA-KL-8329-01A-11R-2315-07	BAT4|7918	251.9275
TCGA-KL-8329-01A-11R-2315-07	BAT5|7920	668.7081
TCGA-KL-8329-01A-11R-2315-07	BATF2|116071	138.3762
TCGA-KL-8329-01A-11R-2315-07	BATF3|55509	8.9382
TCGA-KL-8329-01A-11R-2315-07	BATF|10538	45.684
TCGA-KL-8329-01A-11R-2315-07	BAX|581	774.311
TCGA-KL-8329-01A-11R-2315-07	BAZ1A|11177	209.8817
TCGA-KL-8329-01A-11R-2315-07	BAZ1B|9031	2106.7616
TCGA-KL-8329-01A-11R-2315-07	BAZ2A|11176	3122.2941
TCGA-KL-8329-01A-11R-2315-07	BAZ2B|29994	140.581
TCGA-KL-8329-01A-11R-2315-07	BBC3|27113	419.7633
TCGA-KL-8329-01A-11R-2315-07	BBOX1|8424	27.1456
TCGA-KL-8329-01A-11R-2315-07	BBS10|79738	401.2249
TCGA-KL-8329-01A-11R-2315-07	BBS12|166379	166.1839
TCGA-KL-8329-01A-11R-2315-07	BBS1|582	1212.2453
TCGA-KL-8329-01A-11R-2315-07	BBS2|583	1392.0384
TCGA-KL-8329-01A-11R-2315-07	BBS4|585	311.512
TCGA-KL-8329-01A-11R-2315-07	BBS5|129880	149.3007
TCGA-KL-8329-01A-11R-2315-07	BBS7|55212	242.655
TCGA-KL-8329-01A-11R-2315-07	BBS9|27241	288.339
TCGA-KL-8329-01A-11R-2315-07	BBX|56987	2999.5862
TCGA-KL-8329-01A-11R-2315-07	BCAM|4059	5380.4519
TCGA-KL-8329-01A-11R-2315-07	BCAN|63827	46.0151
TCGA-KL-8329-01A-11R-2315-07	BCAP29|55973	508.1519
TCGA-KL-8329-01A-11R-2315-07	BCAP31|10134	6357.6926
TCGA-KL-8329-01A-11R-2315-07	BCAR1|9564	4716.7094
TCGA-KL-8329-01A-11R-2315-07	BCAR3|8412	658.7636
TCGA-KL-8329-01A-11R-2315-07	BCAR4|400500	0
TCGA-KL-8329-01A-11R-2315-07	BCAS1|8537	1.9863
TCGA-KL-8329-01A-11R-2315-07	BCAS2|10286	569.1699
TCGA-KL-8329-01A-11R-2315-07	BCAS3|54828	455.516
TCGA-KL-8329-01A-11R-2315-07	BCAS4|55653	1661.5079
TCGA-KL-8329-01A-11R-2315-07	BCAT1|586	460.8127
TCGA-KL-8329-01A-11R-2315-07	BCAT2|587	1804.5187
TCGA-KL-8329-01A-11R-2315-07	BCCIP|56647	685.535
TCGA-KL-8329-01A-11R-2315-07	BCDIN3D|144233	233.2798
TCGA-KL-8329-01A-11R-2315-07	BCHE|590	.9931
TCGA-KL-8329-01A-11R-2315-07	BCKDHA|593	4304.5535
TCGA-KL-8329-01A-11R-2315-07	BCKDHB|594	371.762
TCGA-KL-8329-01A-11R-2315-07	BCKDK|10295	1117.6032
TCGA-KL-8329-01A-11R-2315-07	BCL10|8915	235.041
TCGA-KL-8329-01A-11R-2315-07	BCL11A|53335	8.6071
TCGA-KL-8329-01A-11R-2315-07	BCL11B|64919	76.8021
TCGA-KL-8329-01A-11R-2315-07	BCL2A1|597	66.5398
TCGA-KL-8329-01A-11R-2315-07	BCL2L10|10017	10.2624
TCGA-KL-8329-01A-11R-2315-07	BCL2L11|10018	703.4677
TCGA-KL-8329-01A-11R-2315-07	BCL2L12|83596	200.1159
TCGA-KL-8329-01A-11R-2315-07	BCL2L13|23786	3568.9812
TCGA-KL-8329-01A-11R-2315-07	BCL2L14|79370	6.9519
TCGA-KL-8329-01A-11R-2315-07	BCL2L15|440603	1.6552
TCGA-KL-8329-01A-11R-2315-07	BCL2L1|598	11115.7825
TCGA-KL-8329-01A-11R-2315-07	BCL2L2|599	2338.118
TCGA-KL-8329-01A-11R-2315-07	BCL2|596	911.3631
TCGA-KL-8329-01A-11R-2315-07	BCL3|602	439.6259
TCGA-KL-8329-01A-11R-2315-07	BCL6B|255877	108.2513
TCGA-KL-8329-01A-11R-2315-07	BCL6|604	461.4748
TCGA-KL-8329-01A-11R-2315-07	BCL7A|605	842.175
TCGA-KL-8329-01A-11R-2315-07	BCL7B|9275	1841.9267
TCGA-KL-8329-01A-11R-2315-07	BCL7C|9274	545.2288
TCGA-KL-8329-01A-11R-2315-07	BCL8|606	6.6209
TCGA-KL-8329-01A-11R-2315-07	BCL9L|283149	1083.1681
TCGA-KL-8329-01A-11R-2315-07	BCL9|607	524.042
TCGA-KL-8329-01A-11R-2315-07	BCLAF1|9774	2218.3233
TCGA-KL-8329-01A-11R-2315-07	BCMO1|53630	3.9725
TCGA-KL-8329-01A-11R-2315-07	BCO2|83875	289.0011
TCGA-KL-8329-01A-11R-2315-07	BCORL1|63035	239.6756
TCGA-KL-8329-01A-11R-2315-07	BCORL2|286554	0
TCGA-KL-8329-01A-11R-2315-07	BCOR|54880	1050.4014
TCGA-KL-8329-01A-11R-2315-07	BCR|613	8524.7041
TCGA-KL-8329-01A-11R-2315-07	BCS1L|617	202.3074
TCGA-KL-8329-01A-11R-2315-07	BCYRN1|618	0
TCGA-KL-8329-01A-11R-2315-07	BDH1|622	1533.063
TCGA-KL-8329-01A-11R-2315-07	BDH2|56898	1718.4474
TCGA-KL-8329-01A-11R-2315-07	BDKRB1|623	172.1427
TCGA-KL-8329-01A-11R-2315-07	BDKRB2|624	746.8344
TCGA-KL-8329-01A-11R-2315-07	BDNFOS|497258	100.1639
TCGA-KL-8329-01A-11R-2315-07	BDNF|627	59.3992
TCGA-KL-8329-01A-11R-2315-07	BDP1|55814	720.3509
TCGA-KL-8329-01A-11R-2315-07	BEAN|146227	7.614
TCGA-KL-8329-01A-11R-2315-07	BECN1|8678	1044.3135
TCGA-KL-8329-01A-11R-2315-07	BEGAIN|57596	10.5934
TCGA-KL-8329-01A-11R-2315-07	BEND2|139105	0
TCGA-KL-8329-01A-11R-2315-07	BEND3|57673	100.6373
TCGA-KL-8329-01A-11R-2315-07	BEND4|389206	0
TCGA-KL-8329-01A-11R-2315-07	BEND5|79656	73.1606
TCGA-KL-8329-01A-11R-2315-07	BEND6|221336	45.353
TCGA-KL-8329-01A-11R-2315-07	BEND7|222389	338.3266
TCGA-KL-8329-01A-11R-2315-07	BEST1|7439	51.3151
TCGA-KL-8329-01A-11R-2315-07	BEST2|54831	.331
TCGA-KL-8329-01A-11R-2315-07	BEST3|144453	.331
TCGA-KL-8329-01A-11R-2315-07	BEST4|266675	.331
TCGA-KL-8329-01A-11R-2315-07	BET1L|51272	3566.3329
TCGA-KL-8329-01A-11R-2315-07	BET1|10282	1089.7956
TCGA-KL-8329-01A-11R-2315-07	BET3L|100128327	1.6552
TCGA-KL-8329-01A-11R-2315-07	BEX1|55859	3.3104
TCGA-KL-8329-01A-11R-2315-07	BEX2|84707	720.6819
TCGA-KL-8329-01A-11R-2315-07	BEX4|56271	2359.6789
TCGA-KL-8329-01A-11R-2315-07	BEX5|340542	200.9435
TCGA-KL-8329-01A-11R-2315-07	BEYLA|497634	0
TCGA-KL-8329-01A-11R-2315-07	BFAR|51283	1983.2823
TCGA-KL-8329-01A-11R-2315-07	BFSP1|631	17.8764
TCGA-KL-8329-01A-11R-2315-07	BFSP2|8419	1.9863
TCGA-KL-8329-01A-11R-2315-07	BGLAP|632	20.922
TCGA-KL-8329-01A-11R-2315-07	BGN|633	1929.6532
TCGA-KL-8329-01A-11R-2315-07	BHLHA15|168620	1.9863
TCGA-KL-8329-01A-11R-2315-07	BHLHB9|80823	98.32
TCGA-KL-8329-01A-11R-2315-07	BHLHE22|27319	.9931
TCGA-KL-8329-01A-11R-2315-07	BHLHE23|128408	0
TCGA-KL-8329-01A-11R-2315-07	BHLHE40|8553	6631.7967
TCGA-KL-8329-01A-11R-2315-07	BHLHE41|79365	251.5931
TCGA-KL-8329-01A-11R-2315-07	BHMT2|23743	64.8845
TCGA-KL-8329-01A-11R-2315-07	BHMT|635	39.7252
TCGA-KL-8329-01A-11R-2315-07	BICC1|80114	11.9176
TCGA-KL-8329-01A-11R-2315-07	BICD1|636	63.2293
TCGA-KL-8329-01A-11R-2315-07	BICD2|23299	1305.636
TCGA-KL-8329-01A-11R-2315-07	BID|637	193.2103
TCGA-KL-8329-01A-11R-2315-07	BIK|638	80.4436
TCGA-KL-8329-01A-11R-2315-07	BIN1|274	741.8687
TCGA-KL-8329-01A-11R-2315-07	BIN2|51411	415.4597
TCGA-KL-8329-01A-11R-2315-07	BIN3|55909	481.6685
TCGA-KL-8329-01A-11R-2315-07	BIRC2|329	1011.6693
TCGA-KL-8329-01A-11R-2315-07	BIRC3|330	119.1757
TCGA-KL-8329-01A-11R-2315-07	BIRC5|332	28.0361
TCGA-KL-8329-01A-11R-2315-07	BIRC6|57448	1445.0054
TCGA-KL-8329-01A-11R-2315-07	BIRC7|79444	13.5728
TCGA-KL-8329-01A-11R-2315-07	BIRC8|112401	0
TCGA-KL-8329-01A-11R-2315-07	BIVM|54841	195.6468
TCGA-KL-8329-01A-11R-2315-07	BLCAP|10904	4782.2561
TCGA-KL-8329-01A-11R-2315-07	BLID|414899	0
TCGA-KL-8329-01A-11R-2315-07	BLK|640	.6621
TCGA-KL-8329-01A-11R-2315-07	BLMH|642	200.6124
TCGA-KL-8329-01A-11R-2315-07	BLM|641	22.1799
TCGA-KL-8329-01A-11R-2315-07	BLNK|29760	651.4938
TCGA-KL-8329-01A-11R-2315-07	BLOC1S1|2647	1785.7552
TCGA-KL-8329-01A-11R-2315-07	BLOC1S2|282991	883.5554
TCGA-KL-8329-01A-11R-2315-07	BLOC1S3|388552	281.056
TCGA-KL-8329-01A-11R-2315-07	BLVRA|644	377.3897
TCGA-KL-8329-01A-11R-2315-07	BLVRB|645	1197.0537
TCGA-KL-8329-01A-11R-2315-07	BLZF1|8548	321.1123
TCGA-KL-8329-01A-11R-2315-07	BMF|90427	812.7121
TCGA-KL-8329-01A-11R-2315-07	BMI1|648	1168.9945
TCGA-KL-8329-01A-11R-2315-07	BMP10|27302	0
TCGA-KL-8329-01A-11R-2315-07	BMP15|9210	0
TCGA-KL-8329-01A-11R-2315-07	BMP1|649	157.5768
TCGA-KL-8329-01A-11R-2315-07	BMP2K|55589	628.9829
TCGA-KL-8329-01A-11R-2315-07	BMP2|650	315.4846
TCGA-KL-8329-01A-11R-2315-07	BMP3|651	0
TCGA-KL-8329-01A-11R-2315-07	BMP4|652	29.7939
TCGA-KL-8329-01A-11R-2315-07	BMP5|653	0
TCGA-KL-8329-01A-11R-2315-07	BMP6|654	61.3656
TCGA-KL-8329-01A-11R-2315-07	BMP7|655	7.945
TCGA-KL-8329-01A-11R-2315-07	BMP8A|353500	17.8764
TCGA-KL-8329-01A-11R-2315-07	BMP8B|656	3.9725
TCGA-KL-8329-01A-11R-2315-07	BMPER|168667	4.3036
TCGA-KL-8329-01A-11R-2315-07	BMPR1A|657	215.1783
TCGA-KL-8329-01A-11R-2315-07	BMPR1B|658	2590.0852
TCGA-KL-8329-01A-11R-2315-07	BMPR2|659	1745.593
TCGA-KL-8329-01A-11R-2315-07	BMS1P4|729096	7.283
TCGA-KL-8329-01A-11R-2315-07	BMS1P5|399761	18.8695
TCGA-KL-8329-01A-11R-2315-07	BMS1|9790	835.5541
TCGA-KL-8329-01A-11R-2315-07	BMX|660	6.2898
TCGA-KL-8329-01A-11R-2315-07	BNC1|646	1.6552
TCGA-KL-8329-01A-11R-2315-07	BNC2|54796	218.1577
TCGA-KL-8329-01A-11R-2315-07	BNIP1|662	250.6
TCGA-KL-8329-01A-11R-2315-07	BNIP2|663	403.8732
TCGA-KL-8329-01A-11R-2315-07	BNIP3L|665	831.9126
TCGA-KL-8329-01A-11R-2315-07	BNIP3|664	496.2344
TCGA-KL-8329-01A-11R-2315-07	BNIPL|149428	2.6483
TCGA-KL-8329-01A-11R-2315-07	BOC|91653	57.9326
TCGA-KL-8329-01A-11R-2315-07	BOD1L|259282	1632.7071
TCGA-KL-8329-01A-11R-2315-07	BOD1|91272	883.8865
TCGA-KL-8329-01A-11R-2315-07	BOK|666	2231.234
TCGA-KL-8329-01A-11R-2315-07	BOLA1|51027	136.721
TCGA-KL-8329-01A-11R-2315-07	BOLA2|552900	853.3775
TCGA-KL-8329-01A-11R-2315-07	BOLA3|388962	255.8967
TCGA-KL-8329-01A-11R-2315-07	BOLL|66037	2.3173
TCGA-KL-8329-01A-11R-2315-07	BOP1|23246	82.0988
TCGA-KL-8329-01A-11R-2315-07	BPESC1|60467	0
TCGA-KL-8329-01A-11R-2315-07	BPGM|669	2523.2144
TCGA-KL-8329-01A-11R-2315-07	BPHL|670	315.1535
TCGA-KL-8329-01A-11R-2315-07	BPIL1|80341	0
TCGA-KL-8329-01A-11R-2315-07	BPIL2|254240	0
TCGA-KL-8329-01A-11R-2315-07	BPIL3|128859	0
TCGA-KL-8329-01A-11R-2315-07	BPI|671	.331
TCGA-KL-8329-01A-11R-2315-07	BPNT1|10380	327.7332
TCGA-KL-8329-01A-11R-2315-07	BPTF|2186	995.1171
TCGA-KL-8329-01A-11R-2315-07	BPY2|9083	0
TCGA-KL-8329-01A-11R-2315-07	BRAF|673	180.4188
TCGA-KL-8329-01A-11R-2315-07	BRAP|8315	737.5652
TCGA-KL-8329-01A-11R-2315-07	BRCA1|672	38.7321
TCGA-KL-8329-01A-11R-2315-07	BRCA2|675	22.1799
TCGA-KL-8329-01A-11R-2315-07	BRCC3|79184	580.6505
TCGA-KL-8329-01A-11R-2315-07	BRD1|23774	698.502
TCGA-KL-8329-01A-11R-2315-07	BRD2|6046	4267.8143
TCGA-KL-8329-01A-11R-2315-07	BRD3|8019	947.8838
TCGA-KL-8329-01A-11R-2315-07	BRD4|23476	2292.8081
TCGA-KL-8329-01A-11R-2315-07	BRD7P3|23629	0
TCGA-KL-8329-01A-11R-2315-07	BRD7|29117	1567.1605
TCGA-KL-8329-01A-11R-2315-07	BRD8|10902	537.6148
TCGA-KL-8329-01A-11R-2315-07	BRD9|65980	951.4193
TCGA-KL-8329-01A-11R-2315-07	BRDT|676	0
TCGA-KL-8329-01A-11R-2315-07	BREA2|286076	3.6415
TCGA-KL-8329-01A-11R-2315-07	BRE|9577	440.5562
TCGA-KL-8329-01A-11R-2315-07	BRF1|2972	884.8796
TCGA-KL-8329-01A-11R-2315-07	BRF2|55290	508.1519
TCGA-KL-8329-01A-11R-2315-07	BRI3BP|140707	194.3226
TCGA-KL-8329-01A-11R-2315-07	BRI3|25798	3618.6378
TCGA-KL-8329-01A-11R-2315-07	BRIP1|83990	10.2624
TCGA-KL-8329-01A-11R-2315-07	BRIX1|55299	413.1424
TCGA-KL-8329-01A-11R-2315-07	BRMS1L|84312	268.1453
TCGA-KL-8329-01A-11R-2315-07	BRMS1|25855	1154.6801
TCGA-KL-8329-01A-11R-2315-07	BRP44L|51660	2083.5885
TCGA-KL-8329-01A-11R-2315-07	BRP44|25874	1135.8106
TCGA-KL-8329-01A-11R-2315-07	BRPF1|7862	686.9155
TCGA-KL-8329-01A-11R-2315-07	BRPF3|27154	1158.3216
TCGA-KL-8329-01A-11R-2315-07	BRS3|680	0
TCGA-KL-8329-01A-11R-2315-07	BRSK1|84446	3.9725
TCGA-KL-8329-01A-11R-2315-07	BRSK2|9024	3.6415
TCGA-KL-8329-01A-11R-2315-07	BRWD1|54014	978.896
TCGA-KL-8329-01A-11R-2315-07	BRWD3|254065	259.5382
TCGA-KL-8329-01A-11R-2315-07	BSCL2|26580	1988.91
TCGA-KL-8329-01A-11R-2315-07	BSDC1|55108	2216.337
TCGA-KL-8329-01A-11R-2315-07	BSG|682	54695.3571
TCGA-KL-8329-01A-11R-2315-07	BSND|7809	1731.0271
TCGA-KL-8329-01A-11R-2315-07	BSN|8927	140.0314
TCGA-KL-8329-01A-11R-2315-07	BSPH1|100131137	0
TCGA-KL-8329-01A-11R-2315-07	BSPRY|54836	2060.7465
TCGA-KL-8329-01A-11R-2315-07	BST1|683	33.1044
TCGA-KL-8329-01A-11R-2315-07	BST2|684	866.6722
TCGA-KL-8329-01A-11R-2315-07	BSX|390259	0
TCGA-KL-8329-01A-11R-2315-07	BTAF1|9044	489.2825
TCGA-KL-8329-01A-11R-2315-07	BTBD10|84280	487.2962
TCGA-KL-8329-01A-11R-2315-07	BTBD11|121551	17.8764
TCGA-KL-8329-01A-11R-2315-07	BTBD12|84464	313.4983
TCGA-KL-8329-01A-11R-2315-07	BTBD16|118663	0
TCGA-KL-8329-01A-11R-2315-07	BTBD17|388419	0
TCGA-KL-8329-01A-11R-2315-07	BTBD18|643376	.9931
TCGA-KL-8329-01A-11R-2315-07	BTBD19|149478	4.9657
TCGA-KL-8329-01A-11R-2315-07	BTBD1|53339	2827.4435
TCGA-KL-8329-01A-11R-2315-07	BTBD2|55643	2787.3872
TCGA-KL-8329-01A-11R-2315-07	BTBD3|22903	840.8508
TCGA-KL-8329-01A-11R-2315-07	BTBD6|90135	1211.2886
TCGA-KL-8329-01A-11R-2315-07	BTBD7|55727	897.7903
TCGA-KL-8329-01A-11R-2315-07	BTBD8|284697	2.3173
TCGA-KL-8329-01A-11R-2315-07	BTBD9|114781	854.7546
TCGA-KL-8329-01A-11R-2315-07	BTC|685	51.3118
TCGA-KL-8329-01A-11R-2315-07	BTD|686	788.5459
TCGA-KL-8329-01A-11R-2315-07	BTF3L1|690	0
TCGA-KL-8329-01A-11R-2315-07	BTF3L4|91408	458.8265
TCGA-KL-8329-01A-11R-2315-07	BTF3|689	7291.2356
TCGA-KL-8329-01A-11R-2315-07	BTG1|694	3459.7368
TCGA-KL-8329-01A-11R-2315-07	BTG2|7832	1095.0923
TCGA-KL-8329-01A-11R-2315-07	BTG3|10950	1493.3377
TCGA-KL-8329-01A-11R-2315-07	BTG4|54766	0
TCGA-KL-8329-01A-11R-2315-07	BTK|695	124.8034
TCGA-KL-8329-01A-11R-2315-07	BTLA|151888	3.6415
TCGA-KL-8329-01A-11R-2315-07	BTN1A1|696	0
TCGA-KL-8329-01A-11R-2315-07	BTN2A1|11120	294.6288
TCGA-KL-8329-01A-11R-2315-07	BTN2A2|10385	236.6962
TCGA-KL-8329-01A-11R-2315-07	BTN2A3|54718	7.614
TCGA-KL-8329-01A-11R-2315-07	BTN3A1|11119	431.6809
TCGA-KL-8329-01A-11R-2315-07	BTN3A2|11118	786.2286
TCGA-KL-8329-01A-11R-2315-07	BTN3A3|10384	389.9694
TCGA-KL-8329-01A-11R-2315-07	BTNL2|56244	0
TCGA-KL-8329-01A-11R-2315-07	BTNL3|10917	0
TCGA-KL-8329-01A-11R-2315-07	BTNL8|79908	6.2898
TCGA-KL-8329-01A-11R-2315-07	BTNL9|153579	728.296
TCGA-KL-8329-01A-11R-2315-07	BTRC|8945	300.5876
TCGA-KL-8329-01A-11R-2315-07	BUB1B|701	56.6085
TCGA-KL-8329-01A-11R-2315-07	BUB1|699	55.9464
TCGA-KL-8329-01A-11R-2315-07	BUB3|9184	605.4788
TCGA-KL-8329-01A-11R-2315-07	BUD13|84811	343.6233
TCGA-KL-8329-01A-11R-2315-07	BUD31|8896	1464.1761
TCGA-KL-8329-01A-11R-2315-07	BVES|11149	10.2624
TCGA-KL-8329-01A-11R-2315-07	BYSL|705	160.5562
TCGA-KL-8329-01A-11R-2315-07	BZRAP1|9256	81.7678
TCGA-KL-8329-01A-11R-2315-07	BZW1|9689	1628.0725
TCGA-KL-8329-01A-11R-2315-07	BZW2|28969	505.8346
TCGA-KL-8329-01A-11R-2315-07	C10orf105|414152	2.6483
TCGA-KL-8329-01A-11R-2315-07	C10orf107|219621	.9931
TCGA-KL-8329-01A-11R-2315-07	C10orf108|414235	22.1799
TCGA-KL-8329-01A-11R-2315-07	C10orf10|11067	1659.5216
TCGA-KL-8329-01A-11R-2315-07	C10orf110|55853	3.0787
TCGA-KL-8329-01A-11R-2315-07	C10orf111|221060	.6621
TCGA-KL-8329-01A-11R-2315-07	C10orf113|387638	0
TCGA-KL-8329-01A-11R-2315-07	C10orf114|399726	5.9588
TCGA-KL-8329-01A-11R-2315-07	C10orf116|10974	222.0243
TCGA-KL-8329-01A-11R-2315-07	C10orf118|55088	741.5377
TCGA-KL-8329-01A-11R-2315-07	C10orf119|79892	650.8317
TCGA-KL-8329-01A-11R-2315-07	C10orf11|83938	116.1963
TCGA-KL-8329-01A-11R-2315-07	C10orf120|399814	.331
TCGA-KL-8329-01A-11R-2315-07	C10orf122|387718	0
TCGA-KL-8329-01A-11R-2315-07	C10orf125|282969	67.8639
TCGA-KL-8329-01A-11R-2315-07	C10orf128|170371	15.8901
TCGA-KL-8329-01A-11R-2315-07	C10orf129|142827	0
TCGA-KL-8329-01A-11R-2315-07	C10orf12|26148	69.0524
TCGA-KL-8329-01A-11R-2315-07	C10orf131|100127889	0
TCGA-KL-8329-01A-11R-2315-07	C10orf137|26098	144.9971
TCGA-KL-8329-01A-11R-2315-07	C10orf140|387640	2.9794
TCGA-KL-8329-01A-11R-2315-07	C10orf18|54906	829.9263
TCGA-KL-8329-01A-11R-2315-07	C10orf25|220979	49.3255
TCGA-KL-8329-01A-11R-2315-07	C10orf26|54838	3360.0927
TCGA-KL-8329-01A-11R-2315-07	C10orf27|219793	3.6415
TCGA-KL-8329-01A-11R-2315-07	C10orf28|27291	848.4648
TCGA-KL-8329-01A-11R-2315-07	C10orf2|56652	156.2526
TCGA-KL-8329-01A-11R-2315-07	C10orf32|119032	716.7094
TCGA-KL-8329-01A-11R-2315-07	C10orf35|219738	131.4243
TCGA-KL-8329-01A-11R-2315-07	C10orf40|283025	0
TCGA-KL-8329-01A-11R-2315-07	C10orf41|100131213	301.1371
TCGA-KL-8329-01A-11R-2315-07	C10orf46|143384	841.5129
TCGA-KL-8329-01A-11R-2315-07	C10orf47|254427	68.195
TCGA-KL-8329-01A-11R-2315-07	C10orf4|118924	178.4325
TCGA-KL-8329-01A-11R-2315-07	C10orf50|645528	0
TCGA-KL-8329-01A-11R-2315-07	C10orf53|282966	0
TCGA-KL-8329-01A-11R-2315-07	C10orf54|64115	429.6946
TCGA-KL-8329-01A-11R-2315-07	C10orf55|414236	2.5788
TCGA-KL-8329-01A-11R-2315-07	C10orf57|80195	391.4988
TCGA-KL-8329-01A-11R-2315-07	C10orf58|84293	1227.1787
TCGA-KL-8329-01A-11R-2315-07	C10orf62|414157	.6621
TCGA-KL-8329-01A-11R-2315-07	C10orf67|256815	14.897
TCGA-KL-8329-01A-11R-2315-07	C10orf68|79741	0
TCGA-KL-8329-01A-11R-2315-07	C10orf71|118461	1.6552
TCGA-KL-8329-01A-11R-2315-07	C10orf72|196740	1999.5034
TCGA-KL-8329-01A-11R-2315-07	C10orf75|90271	265.497
TCGA-KL-8329-01A-11R-2315-07	C10orf76|79591	658.4458
TCGA-KL-8329-01A-11R-2315-07	C10orf78|119392	39.7252
TCGA-KL-8329-01A-11R-2315-07	C10orf79|80217	1.9863
TCGA-KL-8329-01A-11R-2315-07	C10orf81|79949	.331
TCGA-KL-8329-01A-11R-2315-07	C10orf82|143379	3.6415
TCGA-KL-8329-01A-11R-2315-07	C10orf84|63877	385.9969
TCGA-KL-8329-01A-11R-2315-07	C10orf88|80007	98.32
TCGA-KL-8329-01A-11R-2315-07	C10orf90|118611	.331
TCGA-KL-8329-01A-11R-2315-07	C10orf91|170393	.6621
TCGA-KL-8329-01A-11R-2315-07	C10orf93|255352	7.945
TCGA-KL-8329-01A-11R-2315-07	C10orf95|79946	7.7597
TCGA-KL-8329-01A-11R-2315-07	C10orf96|374355	0
TCGA-KL-8329-01A-11R-2315-07	C10orf99|387695	0
TCGA-KL-8329-01A-11R-2315-07	C11orf10|746	1152.3628
TCGA-KL-8329-01A-11R-2315-07	C11orf16|56673	0
TCGA-KL-8329-01A-11R-2315-07	C11orf17|56672	409.832
TCGA-KL-8329-01A-11R-2315-07	C11orf1|64776	418.0022
TCGA-KL-8329-01A-11R-2315-07	C11orf20|25858	1.9863
TCGA-KL-8329-01A-11R-2315-07	C11orf21|29125	2.6483
TCGA-KL-8329-01A-11R-2315-07	C11orf24|53838	615.4101
TCGA-KL-8329-01A-11R-2315-07	C11orf2|738	4884.5485
TCGA-KL-8329-01A-11R-2315-07	C11orf30|56946	437.9707
TCGA-KL-8329-01A-11R-2315-07	C11orf31|280636	1428.4532
TCGA-KL-8329-01A-11R-2315-07	C11orf34|349633	0
TCGA-KL-8329-01A-11R-2315-07	C11orf35|256329	80.6952
TCGA-KL-8329-01A-11R-2315-07	C11orf36|283303	0
TCGA-KL-8329-01A-11R-2315-07	C11orf40|143501	0
TCGA-KL-8329-01A-11R-2315-07	C11orf41|25758	37.739
TCGA-KL-8329-01A-11R-2315-07	C11orf42|160298	.6621
TCGA-KL-8329-01A-11R-2315-07	C11orf45|219833	17.5453
TCGA-KL-8329-01A-11R-2315-07	C11orf46|120534	853.4304
TCGA-KL-8329-01A-11R-2315-07	C11orf48|79081	412.0632
TCGA-KL-8329-01A-11R-2315-07	C11orf49|79096	634.6106
TCGA-KL-8329-01A-11R-2315-07	C11orf51|25906	945.1825
TCGA-KL-8329-01A-11R-2315-07	C11orf52|91894	374.4103
TCGA-KL-8329-01A-11R-2315-07	C11orf53|341032	18.8695
TCGA-KL-8329-01A-11R-2315-07	C11orf54|28970	866.3411
TCGA-KL-8329-01A-11R-2315-07	C11orf57|55216	621.0378
TCGA-KL-8329-01A-11R-2315-07	C11orf58|10944	3402.4663
TCGA-KL-8329-01A-11R-2315-07	C11orf59|55004	3351.8166
TCGA-KL-8329-01A-11R-2315-07	C11orf61|79684	125.1345
TCGA-KL-8329-01A-11R-2315-07	C11orf63|79864	41.7115
TCGA-KL-8329-01A-11R-2315-07	C11orf64|283197	0
TCGA-KL-8329-01A-11R-2315-07	C11orf65|160140	12.5797
TCGA-KL-8329-01A-11R-2315-07	C11orf66|220004	25.1593
TCGA-KL-8329-01A-11R-2315-07	C11orf67|28971	312.2172
TCGA-KL-8329-01A-11R-2315-07	C11orf68|83638	1202.6815
TCGA-KL-8329-01A-11R-2315-07	C11orf70|85016	2.3173
TCGA-KL-8329-01A-11R-2315-07	C11orf71|54494	421.4185
TCGA-KL-8329-01A-11R-2315-07	C11orf73|51501	328.0642
TCGA-KL-8329-01A-11R-2315-07	C11orf74|119710	143.3419
TCGA-KL-8329-01A-11R-2315-07	C11orf75|56935	496.5654
TCGA-KL-8329-01A-11R-2315-07	C11orf80|79703	576.3469
TCGA-KL-8329-01A-11R-2315-07	C11orf82|220042	18.2074
TCGA-KL-8329-01A-11R-2315-07	C11orf83|790955	506.4967
TCGA-KL-8329-01A-11R-2315-07	C11orf84|144097	288.0079
TCGA-KL-8329-01A-11R-2315-07	C11orf85|283129	0
TCGA-KL-8329-01A-11R-2315-07	C11orf86|254439	0
TCGA-KL-8329-01A-11R-2315-07	C11orf87|399947	.331
TCGA-KL-8329-01A-11R-2315-07	C11orf88|399949	.331
TCGA-KL-8329-01A-11R-2315-07	C11orf90|387804	0
TCGA-KL-8329-01A-11R-2315-07	C11orf92|399948	1633.0216
TCGA-KL-8329-01A-11R-2315-07	C11orf93|120376	338.0121
TCGA-KL-8329-01A-11R-2315-07	C11orf94|143678	.331
TCGA-KL-8329-01A-11R-2315-07	C11orf95|65998	702.8056
TCGA-KL-8329-01A-11R-2315-07	C11orf9|745	145.3281
TCGA-KL-8329-01A-11R-2315-07	C12orf10|60314	1096.4165
TCGA-KL-8329-01A-11R-2315-07	C12orf11|55726	385.6658
TCGA-KL-8329-01A-11R-2315-07	C12orf12|196477	0
TCGA-KL-8329-01A-11R-2315-07	C12orf23|90488	3153.8525
TCGA-KL-8329-01A-11R-2315-07	C12orf24|29902	51.3118
TCGA-KL-8329-01A-11R-2315-07	C12orf26|84190	82.7609
TCGA-KL-8329-01A-11R-2315-07	C12orf27|283460	0
TCGA-KL-8329-01A-11R-2315-07	C12orf29|91298	429.9528
TCGA-KL-8329-01A-11R-2315-07	C12orf32|83695	385.9969
TCGA-KL-8329-01A-11R-2315-07	C12orf34|84915	349.9131
TCGA-KL-8329-01A-11R-2315-07	C12orf35|55196	481.3374
TCGA-KL-8329-01A-11R-2315-07	C12orf36|283422	.331
TCGA-KL-8329-01A-11R-2315-07	C12orf39|80763	113.2169
TCGA-KL-8329-01A-11R-2315-07	C12orf40|283461	0
TCGA-KL-8329-01A-11R-2315-07	C12orf41|54934	776.9594
TCGA-KL-8329-01A-11R-2315-07	C12orf42|374470	3.6415
TCGA-KL-8329-01A-11R-2315-07	C12orf43|64897	420.0943
TCGA-KL-8329-01A-11R-2315-07	C12orf44|60673	1495.6551
TCGA-KL-8329-01A-11R-2315-07	C12orf45|121053	117.1894
TCGA-KL-8329-01A-11R-2315-07	C12orf47|51275	313.74
TCGA-KL-8329-01A-11R-2315-07	C12orf48|55010	119.8808
TCGA-KL-8329-01A-11R-2315-07	C12orf49|79794	2009.1037
TCGA-KL-8329-01A-11R-2315-07	C12orf4|57102	336.3403
TCGA-KL-8329-01A-11R-2315-07	C12orf50|160419	0
TCGA-KL-8329-01A-11R-2315-07	C12orf51|283450	1476.1235
TCGA-KL-8329-01A-11R-2315-07	C12orf52|84934	524.7041
TCGA-KL-8329-01A-11R-2315-07	C12orf53|196500	71.1744
TCGA-KL-8329-01A-11R-2315-07	C12orf54|121273	.6621
TCGA-KL-8329-01A-11R-2315-07	C12orf56|115749	0
TCGA-KL-8329-01A-11R-2315-07	C12orf57|113246	904.7422
TCGA-KL-8329-01A-11R-2315-07	C12orf59|120939	1734.0065
TCGA-KL-8329-01A-11R-2315-07	C12orf5|57103	374.4103
TCGA-KL-8329-01A-11R-2315-07	C12orf60|144608	37.4079
TCGA-KL-8329-01A-11R-2315-07	C12orf61|283416	26.4835
TCGA-KL-8329-01A-11R-2315-07	C12orf62|84987	1082.5126
TCGA-KL-8329-01A-11R-2315-07	C12orf63|374467	0
TCGA-KL-8329-01A-11R-2315-07	C12orf65|91574	559.1327
TCGA-KL-8329-01A-11R-2315-07	C12orf66|144577	169.8254
TCGA-KL-8329-01A-11R-2315-07	C12orf68|387856	6.9519
TCGA-KL-8329-01A-11R-2315-07	C12orf69|440087	29.4629
TCGA-KL-8329-01A-11R-2315-07	C12orf70|341346	.331
TCGA-KL-8329-01A-11R-2315-07	C12orf71|728858	0
TCGA-KL-8329-01A-11R-2315-07	C12orf72|254013	65.2156
TCGA-KL-8329-01A-11R-2315-07	C12orf73|728568	128.4449
TCGA-KL-8329-01A-11R-2315-07	C12orf74|338809	0
TCGA-KL-8329-01A-11R-2315-07	C12orf75|387882	10991.9722
TCGA-KL-8329-01A-11R-2315-07	C12orf76|400073	78.1263
TCGA-KL-8329-01A-11R-2315-07	C12orf77|196415	24.8283
TCGA-KL-8329-01A-11R-2315-07	C13orf15|28984	392.2867
TCGA-KL-8329-01A-11R-2315-07	C13orf16|121793	0
TCGA-KL-8329-01A-11R-2315-07	C13orf18|80183	30.456
TCGA-KL-8329-01A-11R-2315-07	C13orf1|57213	229.0822
TCGA-KL-8329-01A-11R-2315-07	C13orf23|80209	630.6381
TCGA-KL-8329-01A-11R-2315-07	C13orf26|122046	0
TCGA-KL-8329-01A-11R-2315-07	C13orf27|93081	59.5879
TCGA-KL-8329-01A-11R-2315-07	C13orf28|122258	0
TCGA-KL-8329-01A-11R-2315-07	C13orf29|283487	26.4835
TCGA-KL-8329-01A-11R-2315-07	C13orf30|144809	0
TCGA-KL-8329-01A-11R-2315-07	C13orf31|144811	147.9765
TCGA-KL-8329-01A-11R-2315-07	C13orf33|84935	29.7939
TCGA-KL-8329-01A-11R-2315-07	C13orf34|79866	37.441
TCGA-KL-8329-01A-11R-2315-07	C13orf35|400165	0
TCGA-KL-8329-01A-11R-2315-07	C13orf36|400120	.331
TCGA-KL-8329-01A-11R-2315-07	C13orf37|440145	258.8761
TCGA-KL-8329-01A-11R-2315-07	C13orf38|728591	4.1215
TCGA-KL-8329-01A-11R-2315-07	C13orf39|196541	.331
TCGA-KL-8329-01A-11R-2315-07	C14orf101|54916	874.2862
TCGA-KL-8329-01A-11R-2315-07	C14orf102|55051	358.5202
TCGA-KL-8329-01A-11R-2315-07	C14orf104|55172	299.5945
TCGA-KL-8329-01A-11R-2315-07	C14orf105|55195	578.9953
TCGA-KL-8329-01A-11R-2315-07	C14orf106|55320	290.9873
TCGA-KL-8329-01A-11R-2315-07	C14orf109|26175	459.8196
TCGA-KL-8329-01A-11R-2315-07	C14orf115|55237	0
TCGA-KL-8329-01A-11R-2315-07	C14orf118|55668	348.5889
TCGA-KL-8329-01A-11R-2315-07	C14orf119|55017	1090.1266
TCGA-KL-8329-01A-11R-2315-07	C14orf126|112487	244.1083
TCGA-KL-8329-01A-11R-2315-07	C14orf128|84837	148.6386
TCGA-KL-8329-01A-11R-2315-07	C14orf129|51527	504.5105
TCGA-KL-8329-01A-11R-2315-07	C14orf132|56967	553.5049
TCGA-KL-8329-01A-11R-2315-07	C14orf135|64430	5714.8059
TCGA-KL-8329-01A-11R-2315-07	C14orf138|79609	88.0576
TCGA-KL-8329-01A-11R-2315-07	C14orf139|79686	7.945
TCGA-KL-8329-01A-11R-2315-07	C14orf142|84520	193.6605
TCGA-KL-8329-01A-11R-2315-07	C14orf143|90141	81.4367
TCGA-KL-8329-01A-11R-2315-07	C14orf145|145508	41.3805
TCGA-KL-8329-01A-11R-2315-07	C14orf147|171546	1592.9819
TCGA-KL-8329-01A-11R-2315-07	C14orf148|122945	2.9794
TCGA-KL-8329-01A-11R-2315-07	C14orf149|112849	76.14
TCGA-KL-8329-01A-11R-2315-07	C14orf153|84334	603.5852
TCGA-KL-8329-01A-11R-2315-07	C14orf156|81892	725.3166
TCGA-KL-8329-01A-11R-2315-07	C14orf159|80017	5341.3887
TCGA-KL-8329-01A-11R-2315-07	C14orf162|56936	0
TCGA-KL-8329-01A-11R-2315-07	C14orf165|414767	0
TCGA-KL-8329-01A-11R-2315-07	C14orf166B|145497	0
TCGA-KL-8329-01A-11R-2315-07	C14orf166|51637	2428.536
TCGA-KL-8329-01A-11R-2315-07	C14orf167|55449	949.2477
TCGA-KL-8329-01A-11R-2315-07	C14orf169|79697	396.5903
TCGA-KL-8329-01A-11R-2315-07	C14orf174|161394	15.8901
TCGA-KL-8329-01A-11R-2315-07	C14orf176|643382	19.2005
TCGA-KL-8329-01A-11R-2315-07	C14orf177|283598	0
TCGA-KL-8329-01A-11R-2315-07	C14orf178|283579	0
TCGA-KL-8329-01A-11R-2315-07	C14orf179|112752	304.8912
TCGA-KL-8329-01A-11R-2315-07	C14orf180|400258	0
TCGA-KL-8329-01A-11R-2315-07	C14orf181|400223	15.559
TCGA-KL-8329-01A-11R-2315-07	C14orf182|283551	.6621
TCGA-KL-8329-01A-11R-2315-07	C14orf183|196913	0
TCGA-KL-8329-01A-11R-2315-07	C14orf184|650662	0
TCGA-KL-8329-01A-11R-2315-07	C14orf19|280655	3.3104
TCGA-KL-8329-01A-11R-2315-07	C14orf1|11161	1592.3198
TCGA-KL-8329-01A-11R-2315-07	C14orf21|161424	423.7358
TCGA-KL-8329-01A-11R-2315-07	C14orf23|387978	0
TCGA-KL-8329-01A-11R-2315-07	C14orf28|122525	97.3268
TCGA-KL-8329-01A-11R-2315-07	C14orf2|9556	1897.542
TCGA-KL-8329-01A-11R-2315-07	C14orf33|100129075	157.2457
TCGA-KL-8329-01A-11R-2315-07	C14orf34|645687	.6621
TCGA-KL-8329-01A-11R-2315-07	C14orf37|145407	428.3704
TCGA-KL-8329-01A-11R-2315-07	C14orf39|317761	2.3173
TCGA-KL-8329-01A-11R-2315-07	C14orf43|91748	1720.1026
TCGA-KL-8329-01A-11R-2315-07	C14orf45|80127	105.1196
TCGA-KL-8329-01A-11R-2315-07	C14orf48|256369	0
TCGA-KL-8329-01A-11R-2315-07	C14orf49|161176	8.2761
TCGA-KL-8329-01A-11R-2315-07	C14orf4|64207	3229.6615
TCGA-KL-8329-01A-11R-2315-07	C14orf50|145376	77.4642
TCGA-KL-8329-01A-11R-2315-07	C14orf53|440184	10.9244
TCGA-KL-8329-01A-11R-2315-07	C14orf64|388011	7.945
TCGA-KL-8329-01A-11R-2315-07	C14orf68|283600	.331
TCGA-KL-8329-01A-11R-2315-07	C14orf70|283601	0
TCGA-KL-8329-01A-11R-2315-07	C14orf72|145200	64.8845
TCGA-KL-8329-01A-11R-2315-07	C14orf73|91828	.6621
TCGA-KL-8329-01A-11R-2315-07	C14orf79|122616	158.2388
TCGA-KL-8329-01A-11R-2315-07	C14orf80|283643	83.0919
TCGA-KL-8329-01A-11R-2315-07	C14orf86|283592	0
TCGA-KL-8329-01A-11R-2315-07	C14orf93|60686	188.6949
TCGA-KL-8329-01A-11R-2315-07	C15orf17|57184	1452.6194
TCGA-KL-8329-01A-11R-2315-07	C15orf21|283651	16.2211
TCGA-KL-8329-01A-11R-2315-07	C15orf23|90417	153.9353
TCGA-KL-8329-01A-11R-2315-07	C15orf24|56851	1829.347
TCGA-KL-8329-01A-11R-2315-07	C15orf26|161502	.331
TCGA-KL-8329-01A-11R-2315-07	C15orf27|123591	57.6016
TCGA-KL-8329-01A-11R-2315-07	C15orf28|80035	2.6483
TCGA-KL-8329-01A-11R-2315-07	C15orf29|79768	205.5781
TCGA-KL-8329-01A-11R-2315-07	C15orf2|23742	.331
TCGA-KL-8329-01A-11R-2315-07	C15orf32|145858	0
TCGA-KL-8329-01A-11R-2315-07	C15orf33|196951	41.0759
TCGA-KL-8329-01A-11R-2315-07	C15orf34|80072	50.6497
TCGA-KL-8329-01A-11R-2315-07	C15orf37|283687	183.9543
TCGA-KL-8329-01A-11R-2315-07	C15orf38|348110	188.1718
TCGA-KL-8329-01A-11R-2315-07	C15orf39|56905	645.535
TCGA-KL-8329-01A-11R-2315-07	C15orf40|123207	324.0917
TCGA-KL-8329-01A-11R-2315-07	C15orf41|84529	43.6978
TCGA-KL-8329-01A-11R-2315-07	C15orf42|90381	11.0039
TCGA-KL-8329-01A-11R-2315-07	C15orf43|145645	0
TCGA-KL-8329-01A-11R-2315-07	C15orf44|81556	1184.8051
TCGA-KL-8329-01A-11R-2315-07	C15orf48|84419	100.9683
TCGA-KL-8329-01A-11R-2315-07	C15orf50|414926	0
TCGA-KL-8329-01A-11R-2315-07	C15orf51|196968	1.3242
TCGA-KL-8329-01A-11R-2315-07	C15orf52|388115	1212.2817
TCGA-KL-8329-01A-11R-2315-07	C15orf53|400359	.331
TCGA-KL-8329-01A-11R-2315-07	C15orf54|400360	0
TCGA-KL-8329-01A-11R-2315-07	C15orf55|256646	1.9863
TCGA-KL-8329-01A-11R-2315-07	C15orf56|644809	193.3295
TCGA-KL-8329-01A-11R-2315-07	C15orf57|90416	473.7764
TCGA-KL-8329-01A-11R-2315-07	C15orf58|390637	76.8021
TCGA-KL-8329-01A-11R-2315-07	C15orf59|388135	2815.857
TCGA-KL-8329-01A-11R-2315-07	C15orf5|81698	0
TCGA-KL-8329-01A-11R-2315-07	C15orf60|283677	.331
TCGA-KL-8329-01A-11R-2315-07	C15orf61|145853	245.9654
TCGA-KL-8329-01A-11R-2315-07	C15orf62|643338	19.8626
TCGA-KL-8329-01A-11R-2315-07	C15orf63|25764	547.9732
TCGA-KL-8329-01A-11R-2315-07	C16orf11|146325	1.9863
TCGA-KL-8329-01A-11R-2315-07	C16orf13|84326	566.0846
TCGA-KL-8329-01A-11R-2315-07	C16orf3|750	2.3173
TCGA-KL-8329-01A-11R-2315-07	C16orf42|115939	1420.3956
TCGA-KL-8329-01A-11R-2315-07	C16orf45|89927	67.2019
TCGA-KL-8329-01A-11R-2315-07	C16orf46|123775	8.9382
TCGA-KL-8329-01A-11R-2315-07	C16orf48|84080	178.7636
TCGA-KL-8329-01A-11R-2315-07	C16orf52|730094	380.7002
TCGA-KL-8329-01A-11R-2315-07	C16orf53|79447	1275.6766
TCGA-KL-8329-01A-11R-2315-07	C16orf54|283897	54.9532
TCGA-KL-8329-01A-11R-2315-07	C16orf55|124045	67.8639
TCGA-KL-8329-01A-11R-2315-07	C16orf57|79650	671.0254
TCGA-KL-8329-01A-11R-2315-07	C16orf58|64755	2944.7356
TCGA-KL-8329-01A-11R-2315-07	C16orf59|80178	20.5247
TCGA-KL-8329-01A-11R-2315-07	C16orf5|29965	5339.7335
TCGA-KL-8329-01A-11R-2315-07	C16orf61|56942	324.5353
TCGA-KL-8329-01A-11R-2315-07	C16orf62|57020	1477.7787
TCGA-KL-8329-01A-11R-2315-07	C16orf63|123811	868.3274
TCGA-KL-8329-01A-11R-2315-07	C16orf68|79091	147.6455
TCGA-KL-8329-01A-11R-2315-07	C16orf70|80262	455.9993
TCGA-KL-8329-01A-11R-2315-07	C16orf71|146562	10.5934
TCGA-KL-8329-01A-11R-2315-07	C16orf72|29035	892.1625
TCGA-KL-8329-01A-11R-2315-07	C16orf73|254528	2.0227
TCGA-KL-8329-01A-11R-2315-07	C16orf74|404550	18.8695
TCGA-KL-8329-01A-11R-2315-07	C16orf75|116028	181.4119
TCGA-KL-8329-01A-11R-2315-07	C16orf78|123970	0
TCGA-KL-8329-01A-11R-2315-07	C16orf79|283870	22.3488
TCGA-KL-8329-01A-11R-2315-07	C16orf7|9605	997.2523
TCGA-KL-8329-01A-11R-2315-07	C16orf80|29105	694.1985
TCGA-KL-8329-01A-11R-2315-07	C16orf81|283860	0
TCGA-KL-8329-01A-11R-2315-07	C16orf82|162083	0
TCGA-KL-8329-01A-11R-2315-07	C16orf86|388284	36.0838
TCGA-KL-8329-01A-11R-2315-07	C16orf87|388272	65.5466
TCGA-KL-8329-01A-11R-2315-07	C16orf88|400506	320.7813
TCGA-KL-8329-01A-11R-2315-07	C16orf89|146556	1272.5317
TCGA-KL-8329-01A-11R-2315-07	C16orf90|646174	.6621
TCGA-KL-8329-01A-11R-2315-07	C16orf91|283951	283.0423
TCGA-KL-8329-01A-11R-2315-07	C16orf92|146378	0
TCGA-KL-8329-01A-11R-2315-07	C16orf93|90835	6.6209
TCGA-KL-8329-01A-11R-2315-07	C17orf100|388327	36.4148
TCGA-KL-8329-01A-11R-2315-07	C17orf101|79701	442.9099
[truncated: 18,532 more rows]
