# Supplementary material for: Dysfunctional miRNA-Mediated Regulation in Chromophobe Renal Cell Carcinoma
Source: PLoS One. 2016 Jun 3;11(6):e0156324. doi: 10.1371/journal.pone.0156324 (PMC4892590; doi:10.1371/journal.pone.0156324)
Supplement: S2 File — (ZIP) [file pone.0156324.s002.zip › S2_File mRNA expression profile downloaded from TCGA/case/unc.edu__IlluminaHiSeq_RNASeqV2__TCGA-KL-8330-01A-11R-2315-07__expression_rsem_gene_normalized.txt]

barcode	gene_id	normalized_count
TCGA-KL-8330-01A-11R-2315-07	?|100130426	0
TCGA-KL-8330-01A-11R-2315-07	?|100133144	5.2891
TCGA-KL-8330-01A-11R-2315-07	?|100134869	6.4717
TCGA-KL-8330-01A-11R-2315-07	?|10357	53.1983
TCGA-KL-8330-01A-11R-2315-07	?|10431	654.688
TCGA-KL-8330-01A-11R-2315-07	?|136542	0
TCGA-KL-8330-01A-11R-2315-07	?|155060	168.5724
TCGA-KL-8330-01A-11R-2315-07	?|26823	1.3068
TCGA-KL-8330-01A-11R-2315-07	?|280660	0
TCGA-KL-8330-01A-11R-2315-07	?|317712	0
TCGA-KL-8330-01A-11R-2315-07	?|340602	0
TCGA-KL-8330-01A-11R-2315-07	?|388795	0
TCGA-KL-8330-01A-11R-2315-07	?|390284	9.1473
TCGA-KL-8330-01A-11R-2315-07	?|391343	0
TCGA-KL-8330-01A-11R-2315-07	?|391714	.9801
TCGA-KL-8330-01A-11R-2315-07	?|404770	0
TCGA-KL-8330-01A-11R-2315-07	?|441362	0
TCGA-KL-8330-01A-11R-2315-07	?|442388	0
TCGA-KL-8330-01A-11R-2315-07	?|553137	33.3224
TCGA-KL-8330-01A-11R-2315-07	?|57714	273.1134
TCGA-KL-8330-01A-11R-2315-07	?|645851	3.9203
TCGA-KL-8330-01A-11R-2315-07	?|652919	55.4721
TCGA-KL-8330-01A-11R-2315-07	?|653553	635.74
TCGA-KL-8330-01A-11R-2315-07	?|728045	0
TCGA-KL-8330-01A-11R-2315-07	?|728603	0
TCGA-KL-8330-01A-11R-2315-07	?|728788	.6534
TCGA-KL-8330-01A-11R-2315-07	?|729884	4.247
TCGA-KL-8330-01A-11R-2315-07	?|8225	747.1415
TCGA-KL-8330-01A-11R-2315-07	?|90288	2.6135
TCGA-KL-8330-01A-11R-2315-07	A1BG|1	66.0732
TCGA-KL-8330-01A-11R-2315-07	A1CF|29974	0
TCGA-KL-8330-01A-11R-2315-07	A2BP1|54715	0
TCGA-KL-8330-01A-11R-2315-07	A2LD1|87769	50.3169
TCGA-KL-8330-01A-11R-2315-07	A2ML1|144568	0
TCGA-KL-8330-01A-11R-2315-07	A2M|2	2691.9079
TCGA-KL-8330-01A-11R-2315-07	A4GALT|53947	232.6037
TCGA-KL-8330-01A-11R-2315-07	A4GNT|51146	0
TCGA-KL-8330-01A-11R-2315-07	AAA1|404744	.3267
TCGA-KL-8330-01A-11R-2315-07	AAAS|8086	1058.4776
TCGA-KL-8330-01A-11R-2315-07	AACSL|729522	0
TCGA-KL-8330-01A-11R-2315-07	AACS|65985	1604.3777
TCGA-KL-8330-01A-11R-2315-07	AADACL2|344752	0
TCGA-KL-8330-01A-11R-2315-07	AADACL3|126767	0
TCGA-KL-8330-01A-11R-2315-07	AADACL4|343066	0
TCGA-KL-8330-01A-11R-2315-07	AADAC|13	0
TCGA-KL-8330-01A-11R-2315-07	AADAT|51166	78.4057
TCGA-KL-8330-01A-11R-2315-07	AAGAB|79719	1645.5407
TCGA-KL-8330-01A-11R-2315-07	AAK1|22848	968.311
TCGA-KL-8330-01A-11R-2315-07	AAMP|14	1380.5946
TCGA-KL-8330-01A-11R-2315-07	AANAT|15	0
TCGA-KL-8330-01A-11R-2315-07	AARS2|57505	573.293
TCGA-KL-8330-01A-11R-2315-07	AARSD1|80755	265.9262
TCGA-KL-8330-01A-11R-2315-07	AARS|16	6263.6393
TCGA-KL-8330-01A-11R-2315-07	AASDHPPT|60496	1078.7324
TCGA-KL-8330-01A-11R-2315-07	AASDH|132949	331.591
TCGA-KL-8330-01A-11R-2315-07	AASS|10157	46.7168
TCGA-KL-8330-01A-11R-2315-07	AATF|26574	400.196
TCGA-KL-8330-01A-11R-2315-07	AATK|9625	11.4342
TCGA-KL-8330-01A-11R-2315-07	ABAT|18	208.1019
TCGA-KL-8330-01A-11R-2315-07	ABCA10|10349	16.9879
TCGA-KL-8330-01A-11R-2315-07	ABCA11P|79963	97.687
TCGA-KL-8330-01A-11R-2315-07	ABCA12|26154	0
TCGA-KL-8330-01A-11R-2315-07	ABCA13|154664	5.8804
TCGA-KL-8330-01A-11R-2315-07	ABCA17P|650655	10.1274
TCGA-KL-8330-01A-11R-2315-07	ABCA1|19	1655.3185
TCGA-KL-8330-01A-11R-2315-07	ABCA2|20	7486.1156
TCGA-KL-8330-01A-11R-2315-07	ABCA3|21	1644.8873
TCGA-KL-8330-01A-11R-2315-07	ABCA4|24	.3267
TCGA-KL-8330-01A-11R-2315-07	ABCA5|23461	879.7779
TCGA-KL-8330-01A-11R-2315-07	ABCA6|23460	2.2868
TCGA-KL-8330-01A-11R-2315-07	ABCA7|10347	444.9526
TCGA-KL-8330-01A-11R-2315-07	ABCA8|10351	3.5936
TCGA-KL-8330-01A-11R-2315-07	ABCA9|10350	.9801
TCGA-KL-8330-01A-11R-2315-07	ABCB10|23456	250.245
TCGA-KL-8330-01A-11R-2315-07	ABCB11|8647	1.3068
TCGA-KL-8330-01A-11R-2315-07	ABCB1|5243	6.5338
TCGA-KL-8330-01A-11R-2315-07	ABCB4|5244	5.8804
TCGA-KL-8330-01A-11R-2315-07	ABCB5|340273	0
TCGA-KL-8330-01A-11R-2315-07	ABCB6|10058	58.2914
TCGA-KL-8330-01A-11R-2315-07	ABCB7|22	672.9827
TCGA-KL-8330-01A-11R-2315-07	ABCB8|11194	782.0974
TCGA-KL-8330-01A-11R-2315-07	ABCB9|23457	345.9196
TCGA-KL-8330-01A-11R-2315-07	ABCC10|89845	356.4195
TCGA-KL-8330-01A-11R-2315-07	ABCC11|85320	2.2868
TCGA-KL-8330-01A-11R-2315-07	ABCC12|94160	0
TCGA-KL-8330-01A-11R-2315-07	ABCC13|150000	.3267
TCGA-KL-8330-01A-11R-2315-07	ABCC1|4363	421.4309
TCGA-KL-8330-01A-11R-2315-07	ABCC2|1244	2.6135
TCGA-KL-8330-01A-11R-2315-07	ABCC3|8714	8.8206
TCGA-KL-8330-01A-11R-2315-07	ABCC4|10257	2023.195
TCGA-KL-8330-01A-11R-2315-07	ABCC5|10057	3048.6769
TCGA-KL-8330-01A-11R-2315-07	ABCC6P1|653190	7.5139
TCGA-KL-8330-01A-11R-2315-07	ABCC6P2|730013	29.7288
TCGA-KL-8330-01A-11R-2315-07	ABCC6|368	123.1624
TCGA-KL-8330-01A-11R-2315-07	ABCC8|6833	1.9601
TCGA-KL-8330-01A-11R-2315-07	ABCC9|10060	85.2663
TCGA-KL-8330-01A-11R-2315-07	ABCD1|215	470.1078
TCGA-KL-8330-01A-11R-2315-07	ABCD2|225	10.4541
TCGA-KL-8330-01A-11R-2315-07	ABCD3|5825	1123.1624
TCGA-KL-8330-01A-11R-2315-07	ABCD4|5826	832.081
TCGA-KL-8330-01A-11R-2315-07	ABCE1|6059	851.0291
TCGA-KL-8330-01A-11R-2315-07	ABCF1|23	1006.2071
TCGA-KL-8330-01A-11R-2315-07	ABCF2|10061	1458.3469
TCGA-KL-8330-01A-11R-2315-07	ABCF3|55324	1994.1196
TCGA-KL-8330-01A-11R-2315-07	ABCG1|9619	2544.2666
TCGA-KL-8330-01A-11R-2315-07	ABCG2|9429	69.5851
TCGA-KL-8330-01A-11R-2315-07	ABCG4|64137	27.442
TCGA-KL-8330-01A-11R-2315-07	ABCG5|64240	3.9203
TCGA-KL-8330-01A-11R-2315-07	ABCG8|64241	18.9481
TCGA-KL-8330-01A-11R-2315-07	ABHD10|55347	2493.6295
TCGA-KL-8330-01A-11R-2315-07	ABHD11|83451	1359.6864
TCGA-KL-8330-01A-11R-2315-07	ABHD12B|145447	0
TCGA-KL-8330-01A-11R-2315-07	ABHD12|26090	2847.4355
TCGA-KL-8330-01A-11R-2315-07	ABHD13|84945	203.5283
TCGA-KL-8330-01A-11R-2315-07	ABHD14A|25864	424.345
TCGA-KL-8330-01A-11R-2315-07	ABHD14B|84836	2292.3881
TCGA-KL-8330-01A-11R-2315-07	ABHD15|116236	253.5119
TCGA-KL-8330-01A-11R-2315-07	ABHD1|84696	12.7409
TCGA-KL-8330-01A-11R-2315-07	ABHD2|11057	18039.8563
TCGA-KL-8330-01A-11R-2315-07	ABHD3|171586	1612.5449
TCGA-KL-8330-01A-11R-2315-07	ABHD4|63874	1672.9827
TCGA-KL-8330-01A-11R-2315-07	ABHD5|51099	390.722
TCGA-KL-8330-01A-11R-2315-07	ABHD6|57406	2081.6727
TCGA-KL-8330-01A-11R-2315-07	ABHD8|79575	527.6054
TCGA-KL-8330-01A-11R-2315-07	ABI1|10006	602.2476
TCGA-KL-8330-01A-11R-2315-07	ABI2|10152	894.8056
TCGA-KL-8330-01A-11R-2315-07	ABI3BP|25890	10.4541
TCGA-KL-8330-01A-11R-2315-07	ABI3|51225	53.5773
TCGA-KL-8330-01A-11R-2315-07	ABL1|25	3459.6537
TCGA-KL-8330-01A-11R-2315-07	ABL2|27	253.8386
TCGA-KL-8330-01A-11R-2315-07	ABLIM1|3983	1297.9418
TCGA-KL-8330-01A-11R-2315-07	ABLIM2|84448	11.7609
TCGA-KL-8330-01A-11R-2315-07	ABLIM3|22885	35.936
TCGA-KL-8330-01A-11R-2315-07	ABO|28	53.2506
TCGA-KL-8330-01A-11R-2315-07	ABP1|26	.3267
TCGA-KL-8330-01A-11R-2315-07	ABRA|137735	.6534
TCGA-KL-8330-01A-11R-2315-07	ABR|29	885.0049
TCGA-KL-8330-01A-11R-2315-07	ABT1|29777	368.1803
TCGA-KL-8330-01A-11R-2315-07	ABTB1|80325	833.7145
TCGA-KL-8330-01A-11R-2315-07	ABTB2|25841	1984.3189
TCGA-KL-8330-01A-11R-2315-07	ACAA1|30	1459.6537
TCGA-KL-8330-01A-11R-2315-07	ACAA2|10449	3259.719
TCGA-KL-8330-01A-11R-2315-07	ACACA|31	1255.7988
TCGA-KL-8330-01A-11R-2315-07	ACACB|32	6244.6913
TCGA-KL-8330-01A-11R-2315-07	ACAD10|80724	1796.7984
TCGA-KL-8330-01A-11R-2315-07	ACAD11|84129	336.6874
TCGA-KL-8330-01A-11R-2315-07	ACAD8|27034	1412.2836
TCGA-KL-8330-01A-11R-2315-07	ACAD9|28976	1214.6684
TCGA-KL-8330-01A-11R-2315-07	ACADL|33	1675.9229
TCGA-KL-8330-01A-11R-2315-07	ACADM|34	662.5286
TCGA-KL-8330-01A-11R-2315-07	ACADSB|36	1008.1673
TCGA-KL-8330-01A-11R-2315-07	ACADS|35	4358.7063
TCGA-KL-8330-01A-11R-2315-07	ACADVL|37	6512.1333
TCGA-KL-8330-01A-11R-2315-07	ACAN|176	31.3623
TCGA-KL-8330-01A-11R-2315-07	ACAP1|9744	14.0477
TCGA-KL-8330-01A-11R-2315-07	ACAP2|23527	704.6717
TCGA-KL-8330-01A-11R-2315-07	ACAP3|116983	249.6112
TCGA-KL-8330-01A-11R-2315-07	ACAT1|38	19204.835
TCGA-KL-8330-01A-11R-2315-07	ACAT2|39	125.0637
TCGA-KL-8330-01A-11R-2315-07	ACBD3|64746	834.6945
TCGA-KL-8330-01A-11R-2315-07	ACBD4|79777	193.7275
TCGA-KL-8330-01A-11R-2315-07	ACBD5|91452	1420.1241
TCGA-KL-8330-01A-11R-2315-07	ACBD6|84320	334.2045
TCGA-KL-8330-01A-11R-2315-07	ACBD7|414149	8.8206
TCGA-KL-8330-01A-11R-2315-07	ACCN1|40	2.6135
TCGA-KL-8330-01A-11R-2315-07	ACCN2|41	20.9082
TCGA-KL-8330-01A-11R-2315-07	ACCN3|9311	.9801
TCGA-KL-8330-01A-11R-2315-07	ACCN4|55515	.3267
TCGA-KL-8330-01A-11R-2315-07	ACCN5|51802	.9801
TCGA-KL-8330-01A-11R-2315-07	ACCSL|390110	0
TCGA-KL-8330-01A-11R-2315-07	ACCS|84680	278.6671
TCGA-KL-8330-01A-11R-2315-07	ACD|65057	399.5426
TCGA-KL-8330-01A-11R-2315-07	ACE2|59272	3.2669
TCGA-KL-8330-01A-11R-2315-07	ACER1|125981	0
TCGA-KL-8330-01A-11R-2315-07	ACER2|340485	118.5887
TCGA-KL-8330-01A-11R-2315-07	ACER3|55331	159.425
TCGA-KL-8330-01A-11R-2315-07	ACE|1636	117.2819
TCGA-KL-8330-01A-11R-2315-07	ACHE|43	7.8406
TCGA-KL-8330-01A-11R-2315-07	ACIN1|22985	2412.9369
TCGA-KL-8330-01A-11R-2315-07	ACLY|47	1307.7426
TCGA-KL-8330-01A-11R-2315-07	ACMSD|130013	0
TCGA-KL-8330-01A-11R-2315-07	ACN9|57001	147.3375
TCGA-KL-8330-01A-11R-2315-07	ACO1|48	2235.5439
TCGA-KL-8330-01A-11R-2315-07	ACO2|50	11804.1882
TCGA-KL-8330-01A-11R-2315-07	ACOT11|26027	883.966
TCGA-KL-8330-01A-11R-2315-07	ACOT12|134526	0
TCGA-KL-8330-01A-11R-2315-07	ACOT13|55856	303.9628
TCGA-KL-8330-01A-11R-2315-07	ACOT1|641371	2989.5459
TCGA-KL-8330-01A-11R-2315-07	ACOT2|10965	1394.6423
TCGA-KL-8330-01A-11R-2315-07	ACOT4|122970	374.3875
TCGA-KL-8330-01A-11R-2315-07	ACOT6|641372	41.8164
TCGA-KL-8330-01A-11R-2315-07	ACOT7|11332	315.5831
TCGA-KL-8330-01A-11R-2315-07	ACOT8|10005	1040.9278
TCGA-KL-8330-01A-11R-2315-07	ACOT9|23597	351.1924
TCGA-KL-8330-01A-11R-2315-07	ACOX1|51	901.7543
TCGA-KL-8330-01A-11R-2315-07	ACOX2|8309	383.5348
TCGA-KL-8330-01A-11R-2315-07	ACOX3|8310	315.9098
TCGA-KL-8330-01A-11R-2315-07	ACOXL|55289	.9801
TCGA-KL-8330-01A-11R-2315-07	ACP1|52	1535.7726
TCGA-KL-8330-01A-11R-2315-07	ACP2|53	911.7935
TCGA-KL-8330-01A-11R-2315-07	ACP5|54	608.6246
TCGA-KL-8330-01A-11R-2315-07	ACP6|51205	284.2208
TCGA-KL-8330-01A-11R-2315-07	ACPL2|92370	180.3332
TCGA-KL-8330-01A-11R-2315-07	ACPP|55	334.5312
TCGA-KL-8330-01A-11R-2315-07	ACPT|93650	.6534
TCGA-KL-8330-01A-11R-2315-07	ACRBP|84519	6.5338
TCGA-KL-8330-01A-11R-2315-07	ACRC|93953	4.9004
TCGA-KL-8330-01A-11R-2315-07	ACRV1|56	0
TCGA-KL-8330-01A-11R-2315-07	ACR|49	.6534
TCGA-KL-8330-01A-11R-2315-07	ACSBG1|23205	416.2039
TCGA-KL-8330-01A-11R-2315-07	ACSBG2|81616	1.3068
TCGA-KL-8330-01A-11R-2315-07	ACSF2|80221	411.6302
TCGA-KL-8330-01A-11R-2315-07	ACSF3|197322	603.7243
TCGA-KL-8330-01A-11R-2315-07	ACSL1|2180	23999.3466
TCGA-KL-8330-01A-11R-2315-07	ACSL3|2181	3338.4515
TCGA-KL-8330-01A-11R-2315-07	ACSL4|2182	695.851
TCGA-KL-8330-01A-11R-2315-07	ACSL5|51703	396.2757
TCGA-KL-8330-01A-11R-2315-07	ACSL6|23305	8.8206
TCGA-KL-8330-01A-11R-2315-07	ACSM1|116285	.3267
TCGA-KL-8330-01A-11R-2315-07	ACSM2A|123876	0
TCGA-KL-8330-01A-11R-2315-07	ACSM2B|348158	0
TCGA-KL-8330-01A-11R-2315-07	ACSM3|6296	562.901
TCGA-KL-8330-01A-11R-2315-07	ACSM4|341392	0
TCGA-KL-8330-01A-11R-2315-07	ACSM5|54988	1.3068
TCGA-KL-8330-01A-11R-2315-07	ACSS1|84532	7281.2806
TCGA-KL-8330-01A-11R-2315-07	ACSS2|55902	1427.638
TCGA-KL-8330-01A-11R-2315-07	ACSS3|79611	3672.9827
TCGA-KL-8330-01A-11R-2315-07	ACTA1|58	.3267
TCGA-KL-8330-01A-11R-2315-07	ACTA2|59	970.3398
TCGA-KL-8330-01A-11R-2315-07	ACTBL2|345651	.3267
TCGA-KL-8330-01A-11R-2315-07	ACTB|60	75181.64
TCGA-KL-8330-01A-11R-2315-07	ACTC1|70	5.5537
TCGA-KL-8330-01A-11R-2315-07	ACTG1|71	37803.3322
TCGA-KL-8330-01A-11R-2315-07	ACTG2|72	63.0513
TCGA-KL-8330-01A-11R-2315-07	ACTL6A|86	517.8046
TCGA-KL-8330-01A-11R-2315-07	ACTL6B|51412	0
TCGA-KL-8330-01A-11R-2315-07	ACTL7A|10881	0
TCGA-KL-8330-01A-11R-2315-07	ACTL7B|10880	0
TCGA-KL-8330-01A-11R-2315-07	ACTL8|81569	0
TCGA-KL-8330-01A-11R-2315-07	ACTL9|284382	.3267
TCGA-KL-8330-01A-11R-2315-07	ACTN1|87	289.7746
TCGA-KL-8330-01A-11R-2315-07	ACTN2|88	.9801
TCGA-KL-8330-01A-11R-2315-07	ACTN3|89	.9801
TCGA-KL-8330-01A-11R-2315-07	ACTN4|81	13849.0003
TCGA-KL-8330-01A-11R-2315-07	ACTR10|55860	1317.2166
TCGA-KL-8330-01A-11R-2315-07	ACTR1A|10121	1530.2189
TCGA-KL-8330-01A-11R-2315-07	ACTR1B|10120	1059.131
TCGA-KL-8330-01A-11R-2315-07	ACTR2|10097	1840.575
TCGA-KL-8330-01A-11R-2315-07	ACTR3B|57180	253.5119
TCGA-KL-8330-01A-11R-2315-07	ACTR3C|653857	149.2976
TCGA-KL-8330-01A-11R-2315-07	ACTR3|10096	1656.3215
TCGA-KL-8330-01A-11R-2315-07	ACTR5|79913	132.9631
TCGA-KL-8330-01A-11R-2315-07	ACTR6|64431	466.8409
TCGA-KL-8330-01A-11R-2315-07	ACTR8|93973	750.7351
TCGA-KL-8330-01A-11R-2315-07	ACTRT1|139741	0
TCGA-KL-8330-01A-11R-2315-07	ACTRT2|140625	0
TCGA-KL-8330-01A-11R-2315-07	ACVR1B|91	4207.1219
TCGA-KL-8330-01A-11R-2315-07	ACVR1C|130399	243.3845
TCGA-KL-8330-01A-11R-2315-07	ACVR1|90	1101.9275
TCGA-KL-8330-01A-11R-2315-07	ACVR2A|92	295.9817
TCGA-KL-8330-01A-11R-2315-07	ACVR2B|93	364.26
TCGA-KL-8330-01A-11R-2315-07	ACVRL1|94	279.3205
TCGA-KL-8330-01A-11R-2315-07	ACY1|95	1182.6462
TCGA-KL-8330-01A-11R-2315-07	ACY3|91703	.6534
TCGA-KL-8330-01A-11R-2315-07	ACYP1|97	51.2904
TCGA-KL-8330-01A-11R-2315-07	ACYP2|98	141.1303
TCGA-KL-8330-01A-11R-2315-07	ADAD1|132612	0
TCGA-KL-8330-01A-11R-2315-07	ADAD2|161931	1.3068
TCGA-KL-8330-01A-11R-2315-07	ADAL|161823	417.1839
TCGA-KL-8330-01A-11R-2315-07	ADAM10|102	1976.805
TCGA-KL-8330-01A-11R-2315-07	ADAM11|4185	2.6135
TCGA-KL-8330-01A-11R-2315-07	ADAM12|8038	17.6413
TCGA-KL-8330-01A-11R-2315-07	ADAM15|8751	531.8687
TCGA-KL-8330-01A-11R-2315-07	ADAM17|6868	246.6514
TCGA-KL-8330-01A-11R-2315-07	ADAM18|8749	0
TCGA-KL-8330-01A-11R-2315-07	ADAM19|8728	19.9281
TCGA-KL-8330-01A-11R-2315-07	ADAM20|8748	2.6135
TCGA-KL-8330-01A-11R-2315-07	ADAM21P1|145241	.6534
TCGA-KL-8330-01A-11R-2315-07	ADAM21|8747	.3267
TCGA-KL-8330-01A-11R-2315-07	ADAM22|53616	97.3538
TCGA-KL-8330-01A-11R-2315-07	ADAM23|8745	0
TCGA-KL-8330-01A-11R-2315-07	ADAM28|10863	4.9004
TCGA-KL-8330-01A-11R-2315-07	ADAM29|11086	0
TCGA-KL-8330-01A-11R-2315-07	ADAM2|2515	34.6292
TCGA-KL-8330-01A-11R-2315-07	ADAM30|11085	0
TCGA-KL-8330-01A-11R-2315-07	ADAM32|203102	15.3545
TCGA-KL-8330-01A-11R-2315-07	ADAM33|80332	1.3068
TCGA-KL-8330-01A-11R-2315-07	ADAM3A|1587	0
TCGA-KL-8330-01A-11R-2315-07	ADAM5P|255926	0
TCGA-KL-8330-01A-11R-2315-07	ADAM6|8755	49.1963
TCGA-KL-8330-01A-11R-2315-07	ADAM7|8756	0
TCGA-KL-8330-01A-11R-2315-07	ADAM8|101	13.3943
TCGA-KL-8330-01A-11R-2315-07	ADAM9|8754	3444.9526
TCGA-KL-8330-01A-11R-2315-07	ADAMDEC1|27299	4.9004
TCGA-KL-8330-01A-11R-2315-07	ADAMTS10|81794	7.1872
TCGA-KL-8330-01A-11R-2315-07	ADAMTS12|81792	27.1153
TCGA-KL-8330-01A-11R-2315-07	ADAMTS13|11093	138.8435
TCGA-KL-8330-01A-11R-2315-07	ADAMTS14|140766	1.9601
TCGA-KL-8330-01A-11R-2315-07	ADAMTS15|170689	11.7609
TCGA-KL-8330-01A-11R-2315-07	ADAMTS16|170690	10.1274
TCGA-KL-8330-01A-11R-2315-07	ADAMTS17|170691	192.0941
TCGA-KL-8330-01A-11R-2315-07	ADAMTS18|170692	18.6214
TCGA-KL-8330-01A-11R-2315-07	ADAMTS19|171019	0
TCGA-KL-8330-01A-11R-2315-07	ADAMTS1|9510	270.4998
TCGA-KL-8330-01A-11R-2315-07	ADAMTS20|80070	.3267
TCGA-KL-8330-01A-11R-2315-07	ADAMTS2|9509	24.1751
TCGA-KL-8330-01A-11R-2315-07	ADAMTS3|9508	2.2868
TCGA-KL-8330-01A-11R-2315-07	ADAMTS4|9507	285.5276
TCGA-KL-8330-01A-11R-2315-07	ADAMTS5|11096	484.4822
TCGA-KL-8330-01A-11R-2315-07	ADAMTS6|11174	2.6135
TCGA-KL-8330-01A-11R-2315-07	ADAMTS7|11173	49.3303
TCGA-KL-8330-01A-11R-2315-07	ADAMTS8|11095	3.2669
TCGA-KL-8330-01A-11R-2315-07	ADAMTS9|56999	69.5851
TCGA-KL-8330-01A-11R-2315-07	ADAMTSL1|92949	9929.7615
TCGA-KL-8330-01A-11R-2315-07	ADAMTSL2|9719	178.0464
TCGA-KL-8330-01A-11R-2315-07	ADAMTSL3|57188	17.3146
TCGA-KL-8330-01A-11R-2315-07	ADAMTSL4|54507	165.3055
TCGA-KL-8330-01A-11R-2315-07	ADAMTSL5|339366	56.8442
TCGA-KL-8330-01A-11R-2315-07	ADAP1|11033	1498.5038
TCGA-KL-8330-01A-11R-2315-07	ADAP2|55803	36.5893
TCGA-KL-8330-01A-11R-2315-07	ADARB1|104	90.82
TCGA-KL-8330-01A-11R-2315-07	ADARB2|105	0
TCGA-KL-8330-01A-11R-2315-07	ADAR|103	3939.2355
TCGA-KL-8330-01A-11R-2315-07	ADAT1|23536	392.0287
TCGA-KL-8330-01A-11R-2315-07	ADAT2|134637	40.5096
TCGA-KL-8330-01A-11R-2315-07	ADAT3|113179	49.657
TCGA-KL-8330-01A-11R-2315-07	ADA|100	16.3345
TCGA-KL-8330-01A-11R-2315-07	ADCK1|57143	461.2872
TCGA-KL-8330-01A-11R-2315-07	ADCK2|90956	2746.8148
TCGA-KL-8330-01A-11R-2315-07	ADCK4|79934	793.2048
TCGA-KL-8330-01A-11R-2315-07	ADCK5|203054	178.0464
TCGA-KL-8330-01A-11R-2315-07	ADCY10|55811	.9801
TCGA-KL-8330-01A-11R-2315-07	ADCY1|107	988.2391
TCGA-KL-8330-01A-11R-2315-07	ADCY2|108	0
TCGA-KL-8330-01A-11R-2315-07	ADCY3|109	134.5018
TCGA-KL-8330-01A-11R-2315-07	ADCY4|196883	35.2826
TCGA-KL-8330-01A-11R-2315-07	ADCY5|111	168.2457
TCGA-KL-8330-01A-11R-2315-07	ADCY6|112	2573.342
TCGA-KL-8330-01A-11R-2315-07	ADCY7|113	208.7553
TCGA-KL-8330-01A-11R-2315-07	ADCY8|114	0
TCGA-KL-8330-01A-11R-2315-07	ADCY9|115	689.6439
TCGA-KL-8330-01A-11R-2315-07	ADCYAP1R1|117	1.3068
TCGA-KL-8330-01A-11R-2315-07	ADCYAP1|116	1634.1065
TCGA-KL-8330-01A-11R-2315-07	ADC|113451	9.8007
TCGA-KL-8330-01A-11R-2315-07	ADD1|118	5953.6099
TCGA-KL-8330-01A-11R-2315-07	ADD2|119	.3267
TCGA-KL-8330-01A-11R-2315-07	ADD3|120	1757.9222
TCGA-KL-8330-01A-11R-2315-07	ADH1A|124	.9801
TCGA-KL-8330-01A-11R-2315-07	ADH1B|125	1.6335
TCGA-KL-8330-01A-11R-2315-07	ADH1C|126	24.1751
TCGA-KL-8330-01A-11R-2315-07	ADH4|127	16.3345
TCGA-KL-8330-01A-11R-2315-07	ADH5|128	2654.0346
TCGA-KL-8330-01A-11R-2315-07	ADH6|130	5.5537
TCGA-KL-8330-01A-11R-2315-07	ADH7|131	0
TCGA-KL-8330-01A-11R-2315-07	ADHFE1|137872	428.9448
TCGA-KL-8330-01A-11R-2315-07	ADI1|55256	1129.3695
TCGA-KL-8330-01A-11R-2315-07	ADIG|149685	1.3068
TCGA-KL-8330-01A-11R-2315-07	ADIPOQ|9370	0
TCGA-KL-8330-01A-11R-2315-07	ADIPOR1|51094	2000
TCGA-KL-8330-01A-11R-2315-07	ADIPOR2|79602	6737.3407
TCGA-KL-8330-01A-11R-2315-07	ADK|132	406.4031
TCGA-KL-8330-01A-11R-2315-07	ADM2|79924	41.4897
TCGA-KL-8330-01A-11R-2315-07	ADM|133	9569.4218
TCGA-KL-8330-01A-11R-2315-07	ADNP2|22850	1348.9056
TCGA-KL-8330-01A-11R-2315-07	ADNP|23394	2621.0389
TCGA-KL-8330-01A-11R-2315-07	ADORA1|134	.6534
TCGA-KL-8330-01A-11R-2315-07	ADORA2A|135	63.378
TCGA-KL-8330-01A-11R-2315-07	ADORA2B|136	0
TCGA-KL-8330-01A-11R-2315-07	ADORA3|140	7.8406
TCGA-KL-8330-01A-11R-2315-07	ADO|84890	281.2806
TCGA-KL-8330-01A-11R-2315-07	ADPGK|83440	1471.0879
TCGA-KL-8330-01A-11R-2315-07	ADPRHL1|113622	22.5417
TCGA-KL-8330-01A-11R-2315-07	ADPRHL2|54936	445.606
TCGA-KL-8330-01A-11R-2315-07	ADPRH|141	68.2783
TCGA-KL-8330-01A-11R-2315-07	ADRA1A|148	.3267
TCGA-KL-8330-01A-11R-2315-07	ADRA1B|147	18.9481
TCGA-KL-8330-01A-11R-2315-07	ADRA1D|146	.9801
TCGA-KL-8330-01A-11R-2315-07	ADRA2A|150	5.227
TCGA-KL-8330-01A-11R-2315-07	ADRA2B|151	49.0036
TCGA-KL-8330-01A-11R-2315-07	ADRA2C|152	1.6335
TCGA-KL-8330-01A-11R-2315-07	ADRB1|153	10.1274
TCGA-KL-8330-01A-11R-2315-07	ADRB2|154	21.5616
TCGA-KL-8330-01A-11R-2315-07	ADRB3|155	0
TCGA-KL-8330-01A-11R-2315-07	ADRBK1|156	2089.8399
TCGA-KL-8330-01A-11R-2315-07	ADRBK2|157	116.3019
TCGA-KL-8330-01A-11R-2315-07	ADRM1|11047	1528.2587
TCGA-KL-8330-01A-11R-2315-07	ADSL|158	444.9526
TCGA-KL-8330-01A-11R-2315-07	ADSSL1|122622	91.8001
TCGA-KL-8330-01A-11R-2315-07	ADSS|159	1016.0078
TCGA-KL-8330-01A-11R-2315-07	AEBP1|165	149.2976
TCGA-KL-8330-01A-11R-2315-07	AEBP2|121536	1116.9552
TCGA-KL-8330-01A-11R-2315-07	AEN|64782	626.9193
TCGA-KL-8330-01A-11R-2315-07	AES|166	19383.5348
TCGA-KL-8330-01A-11R-2315-07	AFAP1L1|134265	152.5645
TCGA-KL-8330-01A-11R-2315-07	AFAP1L2|84632	57.4975
TCGA-KL-8330-01A-11R-2315-07	AFAP1|60312	49.2682
TCGA-KL-8330-01A-11R-2315-07	AFARP1|246182	1.6335
TCGA-KL-8330-01A-11R-2315-07	AFF1|4299	3362.9533
TCGA-KL-8330-01A-11R-2315-07	AFF2|2334	7.1872
TCGA-KL-8330-01A-11R-2315-07	AFF3|3899	.6534
TCGA-KL-8330-01A-11R-2315-07	AFF4|27125	1784.7109
TCGA-KL-8330-01A-11R-2315-07	AFG3L1|172	478.9285
TCGA-KL-8330-01A-11R-2315-07	AFG3L2|10939	7224.92
TCGA-KL-8330-01A-11R-2315-07	AFMID|125061	108.788
TCGA-KL-8330-01A-11R-2315-07	AFM|173	0
TCGA-KL-8330-01A-11R-2315-07	AFP|174	0
TCGA-KL-8330-01A-11R-2315-07	AFTPH|54812	915.7138
TCGA-KL-8330-01A-11R-2315-07	AG2|387763	94.0869
TCGA-KL-8330-01A-11R-2315-07	AGAP11|119385	91.493
TCGA-KL-8330-01A-11R-2315-07	AGAP1|116987	112.3816
TCGA-KL-8330-01A-11R-2315-07	AGAP2|116986	19.4087
TCGA-KL-8330-01A-11R-2315-07	AGAP3|116988	925.5145
TCGA-KL-8330-01A-11R-2315-07	AGAP4|119016	64.0314
TCGA-KL-8330-01A-11R-2315-07	AGAP5|729092	11.2022
TCGA-KL-8330-01A-11R-2315-07	AGAP6|414189	47.3701
TCGA-KL-8330-01A-11R-2315-07	AGAP7|653268	3.5936
TCGA-KL-8330-01A-11R-2315-07	AGAP8|728404	11.1075
TCGA-KL-8330-01A-11R-2315-07	AGA|175	281.6073
TCGA-KL-8330-01A-11R-2315-07	AGBL1|123624	.3267
TCGA-KL-8330-01A-11R-2315-07	AGBL2|79841	12.7409
TCGA-KL-8330-01A-11R-2315-07	AGBL3|340351	1.9601
TCGA-KL-8330-01A-11R-2315-07	AGBL4|84871	3.9203
TCGA-KL-8330-01A-11R-2315-07	AGBL5|60509	611.5746
TCGA-KL-8330-01A-11R-2315-07	AGER|177	13.3943
TCGA-KL-8330-01A-11R-2315-07	AGFG1|3267	976.805
TCGA-KL-8330-01A-11R-2315-07	AGFG2|3268	363.9334
TCGA-KL-8330-01A-11R-2315-07	AGGF1|55109	467.4943
TCGA-KL-8330-01A-11R-2315-07	AGK|55750	1119.2421
TCGA-KL-8330-01A-11R-2315-07	AGL|178	1252.5319
TCGA-KL-8330-01A-11R-2315-07	AGMAT|79814	37.8961
TCGA-KL-8330-01A-11R-2315-07	AGPAT1|10554	1601.8229
TCGA-KL-8330-01A-11R-2315-07	AGPAT2|10555	2729.5002
TCGA-KL-8330-01A-11R-2315-07	AGPAT3|56894	2714.4724
TCGA-KL-8330-01A-11R-2315-07	AGPAT4|56895	25.1552
TCGA-KL-8330-01A-11R-2315-07	AGPAT5|55326	1184.2535
TCGA-KL-8330-01A-11R-2315-07	AGPAT6|137964	3743.8746
TCGA-KL-8330-01A-11R-2315-07	AGPAT9|84803	4044.1032
TCGA-KL-8330-01A-11R-2315-07	AGPHD1|123688	50.637
TCGA-KL-8330-01A-11R-2315-07	AGPS|8540	471.7413
TCGA-KL-8330-01A-11R-2315-07	AGR2|10551	.9801
TCGA-KL-8330-01A-11R-2315-07	AGR3|155465	0
TCGA-KL-8330-01A-11R-2315-07	AGRN|375790	2782.424
TCGA-KL-8330-01A-11R-2315-07	AGRP|181	2.2868
TCGA-KL-8330-01A-11R-2315-07	AGTPBP1|23287	88.5332
TCGA-KL-8330-01A-11R-2315-07	AGTR1|185	25.1552
TCGA-KL-8330-01A-11R-2315-07	AGTR2|186	0
TCGA-KL-8330-01A-11R-2315-07	AGTRAP|57085	204.1816
TCGA-KL-8330-01A-11R-2315-07	AGT|183	3.5936
TCGA-KL-8330-01A-11R-2315-07	AGXT2L1|64850	0
TCGA-KL-8330-01A-11R-2315-07	AGXT2L2|85007	329.0232
TCGA-KL-8330-01A-11R-2315-07	AGXT2|64902	0
TCGA-KL-8330-01A-11R-2315-07	AGXT|189	0
TCGA-KL-8330-01A-11R-2315-07	AHCTF1|25909	612.2182
TCGA-KL-8330-01A-11R-2315-07	AHCYL1|10768	3244.0379
TCGA-KL-8330-01A-11R-2315-07	AHCYL2|23382	6151.9111
TCGA-KL-8330-01A-11R-2315-07	AHCY|191	1861.4832
TCGA-KL-8330-01A-11R-2315-07	AHDC1|27245	413.2636
TCGA-KL-8330-01A-11R-2315-07	AHI1|54806	114.6684
TCGA-KL-8330-01A-11R-2315-07	AHNAK2|113146	37.2427
TCGA-KL-8330-01A-11R-2315-07	AHNAK|79026	28471.0879
TCGA-KL-8330-01A-11R-2315-07	AHRR|57491	46.0634
TCGA-KL-8330-01A-11R-2315-07	AHR|196	881.738
TCGA-KL-8330-01A-11R-2315-07	AHSA1|10598	3309.7027
TCGA-KL-8330-01A-11R-2315-07	AHSA2|130872	307.7426
TCGA-KL-8330-01A-11R-2315-07	AHSG|197	0
TCGA-KL-8330-01A-11R-2315-07	AHSP|51327	0
TCGA-KL-8330-01A-11R-2315-07	AICDA|57379	0
TCGA-KL-8330-01A-11R-2315-07	AIDA|64853	197.6674
TCGA-KL-8330-01A-11R-2315-07	AIF1L|83543	1810.8461
TCGA-KL-8330-01A-11R-2315-07	AIF1|199	41.163
TCGA-KL-8330-01A-11R-2315-07	AIFM1|9131	4163.0186
TCGA-KL-8330-01A-11R-2315-07	AIFM2|84883	549.8203
TCGA-KL-8330-01A-11R-2315-07	AIFM3|150209	22.0451
TCGA-KL-8330-01A-11R-2315-07	AIG1|51390	792.8781
TCGA-KL-8330-01A-11R-2315-07	AIM1L|55057	0
TCGA-KL-8330-01A-11R-2315-07	AIM1|202	18.9481
TCGA-KL-8330-01A-11R-2315-07	AIM2|9447	0
TCGA-KL-8330-01A-11R-2315-07	AIMP1|9255	1185.2205
TCGA-KL-8330-01A-11R-2315-07	AIMP2|7965	672.6266
TCGA-KL-8330-01A-11R-2315-07	AIPL1|23746	0
TCGA-KL-8330-01A-11R-2315-07	AIP|9049	1351.8458
TCGA-KL-8330-01A-11R-2315-07	AIRE|326	0
TCGA-KL-8330-01A-11R-2315-07	AJAP1|55966	.6534
TCGA-KL-8330-01A-11R-2315-07	AK1|203	1209.082
TCGA-KL-8330-01A-11R-2315-07	AK2|204	1451.1598
TCGA-KL-8330-01A-11R-2315-07	AK3L1|205	11.1075
TCGA-KL-8330-01A-11R-2315-07	AK3|50808	3158.1183
TCGA-KL-8330-01A-11R-2315-07	AK5|26289	.9801
TCGA-KL-8330-01A-11R-2315-07	AK7|122481	132.6364
TCGA-KL-8330-01A-11R-2315-07	AKAP10|11216	383.5348
TCGA-KL-8330-01A-11R-2315-07	AKAP11|11215	880.1045
TCGA-KL-8330-01A-11R-2315-07	AKAP12|9590	131.3296
TCGA-KL-8330-01A-11R-2315-07	AKAP13|11214	3463.574
TCGA-KL-8330-01A-11R-2315-07	AKAP14|158798	0
TCGA-KL-8330-01A-11R-2315-07	AKAP1|8165	3649.461
TCGA-KL-8330-01A-11R-2315-07	AKAP2|11217	3340.8984
TCGA-KL-8330-01A-11R-2315-07	AKAP3|10566	16.3345
TCGA-KL-8330-01A-11R-2315-07	AKAP4|8852	0
TCGA-KL-8330-01A-11R-2315-07	AKAP5|9495	.3267
TCGA-KL-8330-01A-11R-2315-07	AKAP6|9472	745.1813
TCGA-KL-8330-01A-11R-2315-07	AKAP7|9465	96.3737
TCGA-KL-8330-01A-11R-2315-07	AKAP8L|26993	1098.6606
TCGA-KL-8330-01A-11R-2315-07	AKAP8|10270	629.2061
TCGA-KL-8330-01A-11R-2315-07	AKAP9|10142	5072.1986
TCGA-KL-8330-01A-11R-2315-07	AKD1|221264	46.7168
TCGA-KL-8330-01A-11R-2315-07	AKIRIN1|79647	1197.9745
TCGA-KL-8330-01A-11R-2315-07	AKIRIN2|55122	678.8631
TCGA-KL-8330-01A-11R-2315-07	AKNAD1|254268	4.5737
TCGA-KL-8330-01A-11R-2315-07	AKNA|80709	964.7174
TCGA-KL-8330-01A-11R-2315-07	AKR1A1|10327	883.6981
TCGA-KL-8330-01A-11R-2315-07	AKR1B10|57016	0
TCGA-KL-8330-01A-11R-2315-07	AKR1B15|441282	0
TCGA-KL-8330-01A-11R-2315-07	AKR1B1|231	2070.5652
TCGA-KL-8330-01A-11R-2315-07	AKR1C1|1645	433.8451
TCGA-KL-8330-01A-11R-2315-07	AKR1C2|1646	30.7089
TCGA-KL-8330-01A-11R-2315-07	AKR1C3|8644	7.1872
TCGA-KL-8330-01A-11R-2315-07	AKR1C4|1109	0
TCGA-KL-8330-01A-11R-2315-07	AKR1CL1|340811	0
TCGA-KL-8330-01A-11R-2315-07	AKR1D1|6718	.3267
TCGA-KL-8330-01A-11R-2315-07	AKR1E2|83592	.3267
TCGA-KL-8330-01A-11R-2315-07	AKR7A2|8574	518.458
TCGA-KL-8330-01A-11R-2315-07	AKR7A3|22977	542.9598
TCGA-KL-8330-01A-11R-2315-07	AKR7L|246181	33.9758
TCGA-KL-8330-01A-11R-2315-07	AKT1S1|84335	625.2859
TCGA-KL-8330-01A-11R-2315-07	AKT1|207	6836.328
TCGA-KL-8330-01A-11R-2315-07	AKT2|208	4471.0879
TCGA-KL-8330-01A-11R-2315-07	AKT3|10000	1322.117
TCGA-KL-8330-01A-11R-2315-07	AKTIP|64400	1191.5648
TCGA-KL-8330-01A-11R-2315-07	ALAD|210	1299.902
TCGA-KL-8330-01A-11R-2315-07	ALAS1|211	4220.1895
TCGA-KL-8330-01A-11R-2315-07	ALAS2|212	0
TCGA-KL-8330-01A-11R-2315-07	ALB|213	.3267
TCGA-KL-8330-01A-11R-2315-07	ALCAM|214	2632.7997
TCGA-KL-8330-01A-11R-2315-07	ALDH16A1|126133	522.3783
TCGA-KL-8330-01A-11R-2315-07	ALDH18A1|5832	984.9722
TCGA-KL-8330-01A-11R-2315-07	ALDH1A1|216	2229.3368
TCGA-KL-8330-01A-11R-2315-07	ALDH1A2|8854	66.3182
TCGA-KL-8330-01A-11R-2315-07	ALDH1A3|220	2.9402
TCGA-KL-8330-01A-11R-2315-07	ALDH1B1|219	783.4041
TCGA-KL-8330-01A-11R-2315-07	ALDH1L1|10840	5017.3146
TCGA-KL-8330-01A-11R-2315-07	ALDH1L2|160428	314.9298
TCGA-KL-8330-01A-11R-2315-07	ALDH2|217	395.949
TCGA-KL-8330-01A-11R-2315-07	ALDH3A1|218	.9801
TCGA-KL-8330-01A-11R-2315-07	ALDH3A2|224	995.753
TCGA-KL-8330-01A-11R-2315-07	ALDH3B1|221	58.4776
TCGA-KL-8330-01A-11R-2315-07	ALDH3B2|222	18.2947
TCGA-KL-8330-01A-11R-2315-07	ALDH4A1|8659	463.2473
TCGA-KL-8330-01A-11R-2315-07	ALDH5A1|7915	394.969
TCGA-KL-8330-01A-11R-2315-07	ALDH6A1|4329	873.6818
TCGA-KL-8330-01A-11R-2315-07	ALDH7A1|501	614.5051
TCGA-KL-8330-01A-11R-2315-07	ALDH8A1|64577	13.0676
TCGA-KL-8330-01A-11R-2315-07	ALDH9A1|223	1297.6152
TCGA-KL-8330-01A-11R-2315-07	ALDOA|226	53876.8376
TCGA-KL-8330-01A-11R-2315-07	ALDOB|229	1.3068
TCGA-KL-8330-01A-11R-2315-07	ALDOC|230	189.4806
TCGA-KL-8330-01A-11R-2315-07	ALG10B|144245	485.4623
TCGA-KL-8330-01A-11R-2315-07	ALG10|84920	114.015
TCGA-KL-8330-01A-11R-2315-07	ALG11|440138	27.1153
TCGA-KL-8330-01A-11R-2315-07	ALG12|79087	916.0405
TCGA-KL-8330-01A-11R-2315-07	ALG13|79868	566.1549
TCGA-KL-8330-01A-11R-2315-07	ALG14|199857	157.7916
TCGA-KL-8330-01A-11R-2315-07	ALG1L2|644974	.33
TCGA-KL-8330-01A-11R-2315-07	ALG1L|200810	16.8442
TCGA-KL-8330-01A-11R-2315-07	ALG1|56052	1167.0696
TCGA-KL-8330-01A-11R-2315-07	ALG2|85365	1862.1366
TCGA-KL-8330-01A-11R-2315-07	ALG3|10195	1177.393
TCGA-KL-8330-01A-11R-2315-07	ALG5|29880	565.8282
TCGA-KL-8330-01A-11R-2315-07	ALG6|29929	113.035
TCGA-KL-8330-01A-11R-2315-07	ALG8|79053	864.0967
TCGA-KL-8330-01A-11R-2315-07	ALG9|79796	666.4489
TCGA-KL-8330-01A-11R-2315-07	ALKBH1|8846	337.1447
TCGA-KL-8330-01A-11R-2315-07	ALKBH2|121642	160.4051
TCGA-KL-8330-01A-11R-2315-07	ALKBH3|221120	495.263
TCGA-KL-8330-01A-11R-2315-07	ALKBH4|54784	367.589
TCGA-KL-8330-01A-11R-2315-07	ALKBH5|54890	1650.1143
TCGA-KL-8330-01A-11R-2315-07	ALKBH6|84964	248.2849
TCGA-KL-8330-01A-11R-2315-07	ALKBH7|84266	1556.3541
TCGA-KL-8330-01A-11R-2315-07	ALKBH8|91801	167.2656
TCGA-KL-8330-01A-11R-2315-07	ALK|238	.6534
TCGA-KL-8330-01A-11R-2315-07	ALLC|55821	0
TCGA-KL-8330-01A-11R-2315-07	ALMS1P|200420	1.9601
TCGA-KL-8330-01A-11R-2315-07	ALMS1|7840	367.8536
TCGA-KL-8330-01A-11R-2315-07	ALOX12B|242	0
TCGA-KL-8330-01A-11R-2315-07	ALOX12P2|245	40.8363
TCGA-KL-8330-01A-11R-2315-07	ALOX12|239	2.2966
TCGA-KL-8330-01A-11R-2315-07	ALOX15B|247	2.6135
TCGA-KL-8330-01A-11R-2315-07	ALOX15|246	0
TCGA-KL-8330-01A-11R-2315-07	ALOX5AP|241	203.5283
TCGA-KL-8330-01A-11R-2315-07	ALOX5|240	12.7409
TCGA-KL-8330-01A-11R-2315-07	ALOXE3|59344	0
TCGA-KL-8330-01A-11R-2315-07	ALPI|248	0
TCGA-KL-8330-01A-11R-2315-07	ALPK1|80216	314.6031
TCGA-KL-8330-01A-11R-2315-07	ALPK2|115701	1.9601
TCGA-KL-8330-01A-11R-2315-07	ALPK3|57538	1928.4548
TCGA-KL-8330-01A-11R-2315-07	ALPL|249	50.3104
TCGA-KL-8330-01A-11R-2315-07	ALPPL2|251	0
TCGA-KL-8330-01A-11R-2315-07	ALPP|250	0
TCGA-KL-8330-01A-11R-2315-07	ALS2CL|259173	1121.8556
TCGA-KL-8330-01A-11R-2315-07	ALS2CR11|151254	.6534
TCGA-KL-8330-01A-11R-2315-07	ALS2CR12|130540	3.9203
TCGA-KL-8330-01A-11R-2315-07	ALS2CR4|65062	141.1303
TCGA-KL-8330-01A-11R-2315-07	ALS2CR8|79800	144.0706
TCGA-KL-8330-01A-11R-2315-07	ALS2|57679	469.1277
TCGA-KL-8330-01A-11R-2315-07	ALX1|8092	1.3068
TCGA-KL-8330-01A-11R-2315-07	ALX3|257	21.8883
TCGA-KL-8330-01A-11R-2315-07	ALX4|60529	.3267
TCGA-KL-8330-01A-11R-2315-07	AMAC1L2|83650	.9801
TCGA-KL-8330-01A-11R-2315-07	AMAC1L3|643664	.6534
TCGA-KL-8330-01A-11R-2315-07	AMAC1|146861	0
TCGA-KL-8330-01A-11R-2315-07	AMACR|23600	108.1346
TCGA-KL-8330-01A-11R-2315-07	AMBN|258	0
TCGA-KL-8330-01A-11R-2315-07	AMBP|259	3.2669
TCGA-KL-8330-01A-11R-2315-07	AMBRA1|55626	1844.822
TCGA-KL-8330-01A-11R-2315-07	AMD1|262	802.3522
TCGA-KL-8330-01A-11R-2315-07	AMDHD1|144193	1.6335
TCGA-KL-8330-01A-11R-2315-07	AMDHD2|51005	358.4776
TCGA-KL-8330-01A-11R-2315-07	AMELX|265	0
TCGA-KL-8330-01A-11R-2315-07	AMELY|266	0
TCGA-KL-8330-01A-11R-2315-07	AMFR|267	10725.9066
TCGA-KL-8330-01A-11R-2315-07	AMHR2|269	0
TCGA-KL-8330-01A-11R-2315-07	AMH|268	2.2868
TCGA-KL-8330-01A-11R-2315-07	AMICA1|120425	12.7409
TCGA-KL-8330-01A-11R-2315-07	AMIGO1|57463	156.8115
TCGA-KL-8330-01A-11R-2315-07	AMIGO2|347902	1223.1232
TCGA-KL-8330-01A-11R-2315-07	AMIGO3|386724	117.9353
TCGA-KL-8330-01A-11R-2315-07	AMMECR1L|83607	441.359
TCGA-KL-8330-01A-11R-2315-07	AMMECR1|9949	98.6606
TCGA-KL-8330-01A-11R-2315-07	AMN1|196394	239.7909
TCGA-KL-8330-01A-11R-2315-07	AMN|81693	1.3068
TCGA-KL-8330-01A-11R-2315-07	AMOTL1|154810	101.2741
TCGA-KL-8330-01A-11R-2315-07	AMOTL2|51421	4090.82
TCGA-KL-8330-01A-11R-2315-07	AMOT|154796	1515.8445
TCGA-KL-8330-01A-11R-2315-07	AMPD1|270	0
TCGA-KL-8330-01A-11R-2315-07	AMPD2|271	196.0144
TCGA-KL-8330-01A-11R-2315-07	AMPD3|272	3450.8331
TCGA-KL-8330-01A-11R-2315-07	AMPH|273	1.3068
TCGA-KL-8330-01A-11R-2315-07	AMTN|401138	.9801
TCGA-KL-8330-01A-11R-2315-07	AMT|275	545.1356
TCGA-KL-8330-01A-11R-2315-07	AMY1A|276	2.9402
TCGA-KL-8330-01A-11R-2315-07	AMY2A|279	0
TCGA-KL-8330-01A-11R-2315-07	AMY2B|280	116.9585
TCGA-KL-8330-01A-11R-2315-07	AMZ1|155185	1.9601
TCGA-KL-8330-01A-11R-2315-07	AMZ2P1|201283	129.3695
TCGA-KL-8330-01A-11R-2315-07	AMZ2|51321	924.8612
TCGA-KL-8330-01A-11R-2315-07	ANAPC10|10393	125.4492
TCGA-KL-8330-01A-11R-2315-07	ANAPC11|51529	1287.8144
TCGA-KL-8330-01A-11R-2315-07	ANAPC13|25847	2022.1039
TCGA-KL-8330-01A-11R-2315-07	ANAPC16|119504	1783.7308
TCGA-KL-8330-01A-11R-2315-07	ANAPC1|64682	338.1248
TCGA-KL-8330-01A-11R-2315-07	ANAPC2|29882	963.7373
TCGA-KL-8330-01A-11R-2315-07	ANAPC4|29945	333.2244
TCGA-KL-8330-01A-11R-2315-07	ANAPC5|51433	3095.3937
TCGA-KL-8330-01A-11R-2315-07	ANAPC7|51434	722.9664
TCGA-KL-8330-01A-11R-2315-07	ANGEL1|23357	1181.9667
TCGA-KL-8330-01A-11R-2315-07	ANGEL2|90806	338.4515
TCGA-KL-8330-01A-11R-2315-07	ANGPT1|284	2004.5737
TCGA-KL-8330-01A-11R-2315-07	ANGPT2|285	192.7475
TCGA-KL-8330-01A-11R-2315-07	ANGPT4|51378	.3267
TCGA-KL-8330-01A-11R-2315-07	ANGPTL1|9068	1044.4299
TCGA-KL-8330-01A-11R-2315-07	ANGPTL2|23452	193.4008
TCGA-KL-8330-01A-11R-2315-07	ANGPTL3|27329	.6534
TCGA-KL-8330-01A-11R-2315-07	ANGPTL4|51129	162.3652
TCGA-KL-8330-01A-11R-2315-07	ANGPTL5|253935	0
TCGA-KL-8330-01A-11R-2315-07	ANGPTL6|83854	1.6237
TCGA-KL-8330-01A-11R-2315-07	ANGPTL7|10218	0
TCGA-KL-8330-01A-11R-2315-07	ANG|283	22.9827
TCGA-KL-8330-01A-11R-2315-07	ANK1|286	.6534
TCGA-KL-8330-01A-11R-2315-07	ANK2|287	28.7488
TCGA-KL-8330-01A-11R-2315-07	ANK3|288	1528.9121
TCGA-KL-8330-01A-11R-2315-07	ANKAR|150709	34.6292
TCGA-KL-8330-01A-11R-2315-07	ANKDD1A|348094	53.904
TCGA-KL-8330-01A-11R-2315-07	ANKFN1|162282	0
TCGA-KL-8330-01A-11R-2315-07	ANKFY1|51479	1386.1483
TCGA-KL-8330-01A-11R-2315-07	ANKHD1-EIF4EBP3|404734	564.7435
TCGA-KL-8330-01A-11R-2315-07	ANKHD1|54882	1032.179
TCGA-KL-8330-01A-11R-2315-07	ANKH|56172	45.0833
TCGA-KL-8330-01A-11R-2315-07	ANKIB1|54467	741.5877
TCGA-KL-8330-01A-11R-2315-07	ANKK1|255239	1.9601
TCGA-KL-8330-01A-11R-2315-07	ANKLE1|126549	5.8804
TCGA-KL-8330-01A-11R-2315-07	ANKLE2|23141	1507.0238
TCGA-KL-8330-01A-11R-2315-07	ANKMY1|51281	166.9389
TCGA-KL-8330-01A-11R-2315-07	ANKMY2|57037	1371.7739
TCGA-KL-8330-01A-11R-2315-07	ANKRA2|57763	167.919
TCGA-KL-8330-01A-11R-2315-07	ANKRD10|55608	514.5835
TCGA-KL-8330-01A-11R-2315-07	ANKRD11|29123	3943.1068
TCGA-KL-8330-01A-11R-2315-07	ANKRD12|23253	1403.1362
TCGA-KL-8330-01A-11R-2315-07	ANKRD13A|88455	2576.609
TCGA-KL-8330-01A-11R-2315-07	ANKRD13B|124930	4.247
TCGA-KL-8330-01A-11R-2315-07	ANKRD13C|81573	372.754
TCGA-KL-8330-01A-11R-2315-07	ANKRD13D|338692	438.7455
TCGA-KL-8330-01A-11R-2315-07	ANKRD16|54522	97.3538
TCGA-KL-8330-01A-11R-2315-07	ANKRD17|26057	2797.7785
TCGA-KL-8330-01A-11R-2315-07	ANKRD19|138649	42.1431
TCGA-KL-8330-01A-11R-2315-07	ANKRD1|27063	2.2868
TCGA-KL-8330-01A-11R-2315-07	ANKRD20A3|441425	32.0157
TCGA-KL-8330-01A-11R-2315-07	ANKRD20A4|728747	.3267
TCGA-KL-8330-01A-11R-2315-07	ANKRD20B|729171	10.1274
TCGA-KL-8330-01A-11R-2315-07	ANKRD22|118932	71.2186
TCGA-KL-8330-01A-11R-2315-07	ANKRD23|200539	14.0477
TCGA-KL-8330-01A-11R-2315-07	ANKRD24|170961	73.1787
TCGA-KL-8330-01A-11R-2315-07	ANKRD26P1|124149	.6534
TCGA-KL-8330-01A-11R-2315-07	ANKRD26|22852	270.4998
TCGA-KL-8330-01A-11R-2315-07	ANKRD27|84079	1216.2692
TCGA-KL-8330-01A-11R-2315-07	ANKRD28|23243	1588.0431
TCGA-KL-8330-01A-11R-2315-07	ANKRD29|147463	779.4838
TCGA-KL-8330-01A-11R-2315-07	ANKRD2|26287	20.2548
TCGA-KL-8330-01A-11R-2315-07	ANKRD30A|91074	21.2349
TCGA-KL-8330-01A-11R-2315-07	ANKRD30B|374860	2.9402
TCGA-KL-8330-01A-11R-2315-07	ANKRD31|256006	3.2669
TCGA-KL-8330-01A-11R-2315-07	ANKRD32|84250	19.6014
TCGA-KL-8330-01A-11R-2315-07	ANKRD33|341405	0
TCGA-KL-8330-01A-11R-2315-07	ANKRD34A|284615	.9801
TCGA-KL-8330-01A-11R-2315-07	ANKRD34B|340120	1.6335
TCGA-KL-8330-01A-11R-2315-07	ANKRD34C|390616	0
TCGA-KL-8330-01A-11R-2315-07	ANKRD35|148741	1.3068
TCGA-KL-8330-01A-11R-2315-07	ANKRD36BP1|84832	45.41
TCGA-KL-8330-01A-11R-2315-07	ANKRD36B|57730	12.0876
TCGA-KL-8330-01A-11R-2315-07	ANKRD36|375248	33.3224
TCGA-KL-8330-01A-11R-2315-07	ANKRD37|353322	261.8229
TCGA-KL-8330-01A-11R-2315-07	ANKRD39|51239	74.4855
TCGA-KL-8330-01A-11R-2315-07	ANKRD40|91369	856.9095
TCGA-KL-8330-01A-11R-2315-07	ANKRD42|338699	188.1738
TCGA-KL-8330-01A-11R-2315-07	ANKRD43|134548	648.1542
TCGA-KL-8330-01A-11R-2315-07	ANKRD44|91526	82.9794
TCGA-KL-8330-01A-11R-2315-07	ANKRD45|339416	2.6135
TCGA-KL-8330-01A-11R-2315-07	ANKRD46|157567	598.1967
TCGA-KL-8330-01A-11R-2315-07	ANKRD49|54851	343.6785
TCGA-KL-8330-01A-11R-2315-07	ANKRD50|57182	592.6168
TCGA-KL-8330-01A-11R-2315-07	ANKRD52|283373	1329.3041
TCGA-KL-8330-01A-11R-2315-07	ANKRD53|79998	.9801
TCGA-KL-8330-01A-11R-2315-07	ANKRD54|129138	439.0722
TCGA-KL-8330-01A-11R-2315-07	ANKRD55|79722	0
TCGA-KL-8330-01A-11R-2315-07	ANKRD56|345079	670.3692
TCGA-KL-8330-01A-11R-2315-07	ANKRD57|65124	532.179
TCGA-KL-8330-01A-11R-2315-07	ANKRD58|347454	17.3146
TCGA-KL-8330-01A-11R-2315-07	ANKRD5|63926	278.9938
TCGA-KL-8330-01A-11R-2315-07	ANKRD6|22881	96.6253
TCGA-KL-8330-01A-11R-2315-07	ANKRD7|56311	6.8605
TCGA-KL-8330-01A-11R-2315-07	ANKRD9|122416	1357.7262
TCGA-KL-8330-01A-11R-2315-07	ANKS1A|23294	708.9187
TCGA-KL-8330-01A-11R-2315-07	ANKS1B|56899	3.2669
TCGA-KL-8330-01A-11R-2315-07	ANKS3|124401	399.5426
TCGA-KL-8330-01A-11R-2315-07	ANKS4B|257629	0
TCGA-KL-8330-01A-11R-2315-07	ANKS6|203286	380.5946
TCGA-KL-8330-01A-11R-2315-07	ANKZF1|55139	309.376
TCGA-KL-8330-01A-11R-2315-07	ANLN|54443	65.3381
TCGA-KL-8330-01A-11R-2315-07	ANO10|55129	2970.9245
TCGA-KL-8330-01A-11R-2315-07	ANO1|55107	135.2499
TCGA-KL-8330-01A-11R-2315-07	ANO2|57101	5.227
TCGA-KL-8330-01A-11R-2315-07	ANO3|63982	7.1872
TCGA-KL-8330-01A-11R-2315-07	ANO4|121601	417.8373
TCGA-KL-8330-01A-11R-2315-07	ANO5|203859	763.1493
TCGA-KL-8330-01A-11R-2315-07	ANO6|196527	3088.8598
TCGA-KL-8330-01A-11R-2315-07	ANO7|50636	21.2349
TCGA-KL-8330-01A-11R-2315-07	ANO8|57719	323.097
TCGA-KL-8330-01A-11R-2315-07	ANO9|338440	186.2137
TCGA-KL-8330-01A-11R-2315-07	ANP32A|8125	3880.1045
TCGA-KL-8330-01A-11R-2315-07	ANP32B|10541	2469.7811
TCGA-KL-8330-01A-11R-2315-07	ANP32C|23520	2.6135
TCGA-KL-8330-01A-11R-2315-07	ANP32D|23519	.3267
TCGA-KL-8330-01A-11R-2315-07	ANP32E|81611	503.4303
TCGA-KL-8330-01A-11R-2315-07	ANPEP|290	19.6014
TCGA-KL-8330-01A-11R-2315-07	ANTXR1|84168	750.0817
TCGA-KL-8330-01A-11R-2315-07	ANTXR2|118429	132.6364
TCGA-KL-8330-01A-11R-2315-07	ANTXRL|195977	0
TCGA-KL-8330-01A-11R-2315-07	ANUBL1|93550	46.0634
TCGA-KL-8330-01A-11R-2315-07	ANXA10|11199	0
TCGA-KL-8330-01A-11R-2315-07	ANXA11|311	7105.5211
TCGA-KL-8330-01A-11R-2315-07	ANXA13|312	0
TCGA-KL-8330-01A-11R-2315-07	ANXA1|301	258.0856
TCGA-KL-8330-01A-11R-2315-07	ANXA2P1|303	26.4619
TCGA-KL-8330-01A-11R-2315-07	ANXA2P2|304	826.2006
TCGA-KL-8330-01A-11R-2315-07	ANXA2P3|305	.9801
TCGA-KL-8330-01A-11R-2315-07	ANXA2|302	2495.5897
TCGA-KL-8330-01A-11R-2315-07	ANXA3|306	158.7716
TCGA-KL-8330-01A-11R-2315-07	ANXA4|307	5450.1797
TCGA-KL-8330-01A-11R-2315-07	ANXA5|308	3570.7285
TCGA-KL-8330-01A-11R-2315-07	ANXA6|309	2267.8863
TCGA-KL-8330-01A-11R-2315-07	ANXA7|310	2157.1382
TCGA-KL-8330-01A-11R-2315-07	ANXA8L1|728113	0
TCGA-KL-8330-01A-11R-2315-07	ANXA8L2|244	0
TCGA-KL-8330-01A-11R-2315-07	ANXA8|653145	.6534
TCGA-KL-8330-01A-11R-2315-07	ANXA9|8416	190.4606
TCGA-KL-8330-01A-11R-2315-07	AOAH|313	6.8605
TCGA-KL-8330-01A-11R-2315-07	AOC2|314	24.5018
TCGA-KL-8330-01A-11R-2315-07	AOC3|8639	204.5083
TCGA-KL-8330-01A-11R-2315-07	AOX1|316	10.1274
TCGA-KL-8330-01A-11R-2315-07	AOX2P|344454	0
TCGA-KL-8330-01A-11R-2315-07	AP1AR|55435	757.2689
TCGA-KL-8330-01A-11R-2315-07	AP1B1|162	5128.3894
TCGA-KL-8330-01A-11R-2315-07	AP1G1|164	3004.9004
TCGA-KL-8330-01A-11R-2315-07	AP1G2|8906	1413.2114
TCGA-KL-8330-01A-11R-2315-07	AP1M1|8907	1399.5426
TCGA-KL-8330-01A-11R-2315-07	AP1M2|10053	2921.9209
TCGA-KL-8330-01A-11R-2315-07	AP1S1|1174	1251.5518
TCGA-KL-8330-01A-11R-2315-07	AP1S2|8905	156.1581
TCGA-KL-8330-01A-11R-2315-07	AP1S3|130340	123.4891
TCGA-KL-8330-01A-11R-2315-07	AP2A1|160	1571.3982
TCGA-KL-8330-01A-11R-2315-07	AP2A2|161	1919.9608
TCGA-KL-8330-01A-11R-2315-07	AP2B1|163	4864.7501
TCGA-KL-8330-01A-11R-2315-07	AP2M1|1173	7495.263
TCGA-KL-8330-01A-11R-2315-07	AP2S1|1175	1318.1967
TCGA-KL-8330-01A-11R-2315-07	AP3B1|8546	1337.7981
TCGA-KL-8330-01A-11R-2315-07	AP3B2|8120	52.5972
TCGA-KL-8330-01A-11R-2315-07	AP3D1|8943	6184.9069
TCGA-KL-8330-01A-11R-2315-07	AP3M1|26985	518.7847
TCGA-KL-8330-01A-11R-2315-07	AP3M2|10947	414.8971
TCGA-KL-8330-01A-11R-2315-07	AP3S1|1176	199.608
TCGA-KL-8330-01A-11R-2315-07	AP3S2|10239	2880.2646
TCGA-KL-8330-01A-11R-2315-07	AP4B1|10717	128.3959
TCGA-KL-8330-01A-11R-2315-07	AP4E1|23431	354.1326
TCGA-KL-8330-01A-11R-2315-07	AP4M1|9179	243.8353
TCGA-KL-8330-01A-11R-2315-07	AP4S1|11154	154.5247
TCGA-KL-8330-01A-11R-2315-07	APAF1|317	347.5988
TCGA-KL-8330-01A-11R-2315-07	APBA1|320	13.0676
TCGA-KL-8330-01A-11R-2315-07	APBA2|321	1.9601
TCGA-KL-8330-01A-11R-2315-07	APBA3|9546	329.9575
TCGA-KL-8330-01A-11R-2315-07	APBB1IP|54518	6.5338
TCGA-KL-8330-01A-11R-2315-07	APBB1|322	1200.9147
TCGA-KL-8330-01A-11R-2315-07	APBB2|323	636.72
TCGA-KL-8330-01A-11R-2315-07	APBB3|10307	211.6955
TCGA-KL-8330-01A-11R-2315-07	APC2|10297	31.0127
TCGA-KL-8330-01A-11R-2315-07	APCDD1L|164284	6.5338
TCGA-KL-8330-01A-11R-2315-07	APCDD1|147495	31.689
TCGA-KL-8330-01A-11R-2315-07	APCS|325	0
TCGA-KL-8330-01A-11R-2315-07	APC|324	264.6194
TCGA-KL-8330-01A-11R-2315-07	APEH|327	5749.1016
TCGA-KL-8330-01A-11R-2315-07	APEX1|328	2113.3616
TCGA-KL-8330-01A-11R-2315-07	APEX2|27301	601.4374
TCGA-KL-8330-01A-11R-2315-07	APH1A|51107	4371.1205
TCGA-KL-8330-01A-11R-2315-07	APH1B|83464	1626.2659
TCGA-KL-8330-01A-11R-2315-07	API5|8539	2976.805
TCGA-KL-8330-01A-11R-2315-07	APIP|51074	747.4093
TCGA-KL-8330-01A-11R-2315-07	APITD1|378708	107.9059
TCGA-KL-8330-01A-11R-2315-07	APLF|200558	18.2947
TCGA-KL-8330-01A-11R-2315-07	APLNR|187	154.8514
TCGA-KL-8330-01A-11R-2315-07	APLN|8862	797.7785
TCGA-KL-8330-01A-11R-2315-07	APLP1|333	14.7011
TCGA-KL-8330-01A-11R-2315-07	APLP2|334	47990.526
TCGA-KL-8330-01A-11R-2315-07	APOA1BP|128240	1851.6825
TCGA-KL-8330-01A-11R-2315-07	APOA1|335	.6534
TCGA-KL-8330-01A-11R-2315-07	APOA2|336	0
TCGA-KL-8330-01A-11R-2315-07	APOA4|337	0
TCGA-KL-8330-01A-11R-2315-07	APOA5|116519	0
TCGA-KL-8330-01A-11R-2315-07	APOB48R|55911	84.9396
TCGA-KL-8330-01A-11R-2315-07	APOBEC1|339	0
TCGA-KL-8330-01A-11R-2315-07	APOBEC2|10930	0
TCGA-KL-8330-01A-11R-2315-07	APOBEC3A|200315	9.3139
TCGA-KL-8330-01A-11R-2315-07	APOBEC3B|9582	70.0719
TCGA-KL-8330-01A-11R-2315-07	APOBEC3C|27350	9.1473
TCGA-KL-8330-01A-11R-2315-07	APOBEC3D|140564	3.2669
TCGA-KL-8330-01A-11R-2315-07	APOBEC3F|200316	29.4022
TCGA-KL-8330-01A-11R-2315-07	APOBEC3G|60489	14.3744
TCGA-KL-8330-01A-11R-2315-07	APOBEC3H|164668	.9801
TCGA-KL-8330-01A-11R-2315-07	APOBEC4|403314	0
TCGA-KL-8330-01A-11R-2315-07	APOB|338	0
TCGA-KL-8330-01A-11R-2315-07	APOC1P1|342	0
TCGA-KL-8330-01A-11R-2315-07	APOC1|341	144.3973
TCGA-KL-8330-01A-11R-2315-07	APOC2|344	3.9203
TCGA-KL-8330-01A-11R-2315-07	APOC3|345	0
TCGA-KL-8330-01A-11R-2315-07	APOC4|346	15.6811
TCGA-KL-8330-01A-11R-2315-07	APOD|347	.9801
TCGA-KL-8330-01A-11R-2315-07	APOE|348	27442.0124
TCGA-KL-8330-01A-11R-2315-07	APOF|319	.6534
TCGA-KL-8330-01A-11R-2315-07	APOH|350	0
TCGA-KL-8330-01A-11R-2315-07	APOL1|8542	909.18
TCGA-KL-8330-01A-11R-2315-07	APOL2|23780	993.1395
TCGA-KL-8330-01A-11R-2315-07	APOL3|80833	73.1787
TCGA-KL-8330-01A-11R-2315-07	APOL4|80832	144.3973
TCGA-KL-8330-01A-11R-2315-07	APOL5|80831	.9801
TCGA-KL-8330-01A-11R-2315-07	APOL6|80830	375.6942
TCGA-KL-8330-01A-11R-2315-07	APOLD1|81575	673.6361
TCGA-KL-8330-01A-11R-2315-07	APOM|55937	42.1431
TCGA-KL-8330-01A-11R-2315-07	APOOL|139322	406.0764
TCGA-KL-8330-01A-11R-2315-07	APOO|79135	1050.3104
TCGA-KL-8330-01A-11R-2315-07	APPBP2|10513	450.1797
TCGA-KL-8330-01A-11R-2315-07	APPL1|26060	1363.28
TCGA-KL-8330-01A-11R-2315-07	APPL2|55198	861.1565
TCGA-KL-8330-01A-11R-2315-07	APP|351	22487.0957
TCGA-KL-8330-01A-11R-2315-07	APRT|353	3203.5283
TCGA-KL-8330-01A-11R-2315-07	APTX|54840	665.4688
TCGA-KL-8330-01A-11R-2315-07	AQP10|89872	0
TCGA-KL-8330-01A-11R-2315-07	AQP11|282679	15.3545
TCGA-KL-8330-01A-11R-2315-07	AQP12A|375318	0
TCGA-KL-8330-01A-11R-2315-07	AQP12B|653437	0
TCGA-KL-8330-01A-11R-2315-07	AQP1|358	231.3525
TCGA-KL-8330-01A-11R-2315-07	AQP2|359	2.9402
TCGA-KL-8330-01A-11R-2315-07	AQP3|360	56.1908
TCGA-KL-8330-01A-11R-2315-07	AQP4|361	2.6135
TCGA-KL-8330-01A-11R-2315-07	AQP5|362	.6534
TCGA-KL-8330-01A-11R-2315-07	AQP6|363	42.4698
TCGA-KL-8330-01A-11R-2315-07	AQP7P1|375719	.9801
TCGA-KL-8330-01A-11R-2315-07	AQP7P3|441432	.6534
TCGA-KL-8330-01A-11R-2315-07	AQP7|364	178.3731
TCGA-KL-8330-01A-11R-2315-07	AQP8|343	.3267
TCGA-KL-8330-01A-11R-2315-07	AQP9|366	4.9004
TCGA-KL-8330-01A-11R-2315-07	AQPEP|206338	0
TCGA-KL-8330-01A-11R-2315-07	AQR|9716	1409.0167
TCGA-KL-8330-01A-11R-2315-07	ARAF|369	3435.1519
TCGA-KL-8330-01A-11R-2315-07	ARAP1|116985	13353.6785
TCGA-KL-8330-01A-11R-2315-07	ARAP2|116984	103.8876
TCGA-KL-8330-01A-11R-2315-07	ARAP3|64411	120.5488
TCGA-KL-8330-01A-11R-2315-07	ARCN1|372	6787.6511
TCGA-KL-8330-01A-11R-2315-07	ARC|23237	6.8605
TCGA-KL-8330-01A-11R-2315-07	AREG|374	.6534
TCGA-KL-8330-01A-11R-2315-07	ARF1|375	10739.3009
TCGA-KL-8330-01A-11R-2315-07	ARF3|377	8143.4172
TCGA-KL-8330-01A-11R-2315-07	ARF4|378	3558.641
TCGA-KL-8330-01A-11R-2315-07	ARF5|381	3182.9271
TCGA-KL-8330-01A-11R-2315-07	ARF6|382	2096.3737
TCGA-KL-8330-01A-11R-2315-07	ARFGAP1|55738	2014.3744
TCGA-KL-8330-01A-11R-2315-07	ARFGAP2|84364	3312.9696
TCGA-KL-8330-01A-11R-2315-07	ARFGAP3|26286	1240.4443
TCGA-KL-8330-01A-11R-2315-07	ARFGEF1|10565	3997.1578
TCGA-KL-8330-01A-11R-2315-07	ARFGEF2|10564	6151.9111
TCGA-KL-8330-01A-11R-2315-07	ARFIP1|27236	1149.2976
TCGA-KL-8330-01A-11R-2315-07	ARFIP2|23647	1271.8066
TCGA-KL-8330-01A-11R-2315-07	ARFRP1|10139	1096.047
TCGA-KL-8330-01A-11R-2315-07	ARG1|383	0
TCGA-KL-8330-01A-11R-2315-07	ARG2|384	692.8945
TCGA-KL-8330-01A-11R-2315-07	ARGFXP2|503640	0
TCGA-KL-8330-01A-11R-2315-07	ARGFX|503582	0
TCGA-KL-8330-01A-11R-2315-07	ARGLU1|55082	711.2055
TCGA-KL-8330-01A-11R-2315-07	ARHGAP10|79658	18.2947
TCGA-KL-8330-01A-11R-2315-07	ARHGAP11A|9824	93.1068
TCGA-KL-8330-01A-11R-2315-07	ARHGAP11B|89839	8.8206
TCGA-KL-8330-01A-11R-2315-07	ARHGAP12|94134	1385.8216
TCGA-KL-8330-01A-11R-2315-07	ARHGAP15|55843	10.1274
TCGA-KL-8330-01A-11R-2315-07	ARHGAP17|55114	859.523
TCGA-KL-8330-01A-11R-2315-07	ARHGAP18|93663	3797.7785
TCGA-KL-8330-01A-11R-2315-07	ARHGAP19|84986	160.0784
TCGA-KL-8330-01A-11R-2315-07	ARHGAP1|392	2953.6099
TCGA-KL-8330-01A-11R-2315-07	ARHGAP20|57569	5.227
TCGA-KL-8330-01A-11R-2315-07	ARHGAP21|57584	2555.0474
TCGA-KL-8330-01A-11R-2315-07	ARHGAP22|58504	4.5737
TCGA-KL-8330-01A-11R-2315-07	ARHGAP23|57636	105.5211
TCGA-KL-8330-01A-11R-2315-07	ARHGAP24|83478	2528.2587
TCGA-KL-8330-01A-11R-2315-07	ARHGAP25|9938	63.0513
TCGA-KL-8330-01A-11R-2315-07	ARHGAP26|23092	95.3937
TCGA-KL-8330-01A-11R-2315-07	ARHGAP27|201176	685.0702
TCGA-KL-8330-01A-11R-2315-07	ARHGAP28|79822	16.0078
TCGA-KL-8330-01A-11R-2315-07	ARHGAP29|9411	614.8318
TCGA-KL-8330-01A-11R-2315-07	ARHGAP30|257106	41.4897
TCGA-KL-8330-01A-11R-2315-07	ARHGAP31|57514	1294.0216
TCGA-KL-8330-01A-11R-2315-07	ARHGAP32|9743	195.6877
TCGA-KL-8330-01A-11R-2315-07	ARHGAP33|115703	194.7076
TCGA-KL-8330-01A-11R-2315-07	ARHGAP36|158763	0
TCGA-KL-8330-01A-11R-2315-07	ARHGAP39|80728	179.6798
TCGA-KL-8330-01A-11R-2315-07	ARHGAP42|143872	472.3228
TCGA-KL-8330-01A-11R-2315-07	ARHGAP4|393	1903.2996
TCGA-KL-8330-01A-11R-2315-07	ARHGAP5|394	4187.5204
TCGA-KL-8330-01A-11R-2315-07	ARHGAP6|395	1612.8716
TCGA-KL-8330-01A-11R-2315-07	ARHGAP8|23779	455.178
TCGA-KL-8330-01A-11R-2315-07	ARHGAP9|64333	9.474
TCGA-KL-8330-01A-11R-2315-07	ARHGDIA|396	4192.0941
TCGA-KL-8330-01A-11R-2315-07	ARHGDIB|397	455.7334
TCGA-KL-8330-01A-11R-2315-07	ARHGDIG|398	.3332
TCGA-KL-8330-01A-11R-2315-07	ARHGEF10L|55160	854.296
TCGA-KL-8330-01A-11R-2315-07	ARHGEF10|9639	296.3084
TCGA-KL-8330-01A-11R-2315-07	ARHGEF11|9826	1179.3532
TCGA-KL-8330-01A-11R-2315-07	ARHGEF12|23365	9636.72
TCGA-KL-8330-01A-11R-2315-07	ARHGEF15|22899	123.4891
TCGA-KL-8330-01A-11R-2315-07	ARHGEF16|27237	494.2829
TCGA-KL-8330-01A-11R-2315-07	ARHGEF17|9828	3896.7658
TCGA-KL-8330-01A-11R-2315-07	ARHGEF18|23370	3700.4247
TCGA-KL-8330-01A-11R-2315-07	ARHGEF19|128272	115.3218
TCGA-KL-8330-01A-11R-2315-07	ARHGEF1|9138	666.7756
TCGA-KL-8330-01A-11R-2315-07	ARHGEF2|9181	365.5668
TCGA-KL-8330-01A-11R-2315-07	ARHGEF33|100271715	.6534
TCGA-KL-8330-01A-11R-2315-07	ARHGEF35|445328	956.2235
TCGA-KL-8330-01A-11R-2315-07	ARHGEF37|389337	112.3816
TCGA-KL-8330-01A-11R-2315-07	ARHGEF38|54848	90.82
TCGA-KL-8330-01A-11R-2315-07	ARHGEF3|50650	639.6602
TCGA-KL-8330-01A-11R-2315-07	ARHGEF4|50649	.6534
TCGA-KL-8330-01A-11R-2315-07	ARHGEF5|7984	540.9997
TCGA-KL-8330-01A-11R-2315-07	ARHGEF6|9459	230.9703
TCGA-KL-8330-01A-11R-2315-07	ARHGEF7|8874	1117.6086
TCGA-KL-8330-01A-11R-2315-07	ARHGEF9|23229	1179.0265
TCGA-KL-8330-01A-11R-2315-07	ARID1A|8289	1761.5158
TCGA-KL-8330-01A-11R-2315-07	ARID1B|57492	1327.6707
TCGA-KL-8330-01A-11R-2315-07	ARID2|196528	775.2369
TCGA-KL-8330-01A-11R-2315-07	ARID3A|1820	240.4443
TCGA-KL-8330-01A-11R-2315-07	ARID3B|10620	79.0591
TCGA-KL-8330-01A-11R-2315-07	ARID3C|138715	3.2669
TCGA-KL-8330-01A-11R-2315-07	ARID4A|5926	434.1718
TCGA-KL-8330-01A-11R-2315-07	ARID4B|51742	642.9892
TCGA-KL-8330-01A-11R-2315-07	ARID5A|10865	56.8442
TCGA-KL-8330-01A-11R-2315-07	ARID5B|84159	40.1829
TCGA-KL-8330-01A-11R-2315-07	ARIH1|25820	2079.7125
TCGA-KL-8330-01A-11R-2315-07	ARIH2|10425	2494.5312
TCGA-KL-8330-01A-11R-2315-07	ARL10|285598	11.7609
TCGA-KL-8330-01A-11R-2315-07	ARL11|115761	4.5737
TCGA-KL-8330-01A-11R-2315-07	ARL13A|392509	0
TCGA-KL-8330-01A-11R-2315-07	ARL13B|200894	180.6599
TCGA-KL-8330-01A-11R-2315-07	ARL14|80117	16.6612
TCGA-KL-8330-01A-11R-2315-07	ARL15|54622	209.082
TCGA-KL-8330-01A-11R-2315-07	ARL16|339231	378.6344
TCGA-KL-8330-01A-11R-2315-07	ARL17A|51326	20.0882
TCGA-KL-8330-01A-11R-2315-07	ARL17B|641522	0
TCGA-KL-8330-01A-11R-2315-07	ARL1|400	3990.526
TCGA-KL-8330-01A-11R-2315-07	ARL2BP|23568	2428.6181
TCGA-KL-8330-01A-11R-2315-07	ARL2|402	1346.2921
TCGA-KL-8330-01A-11R-2315-07	ARL3|403	287.8144
TCGA-KL-8330-01A-11R-2315-07	ARL4A|10124	172.8193
TCGA-KL-8330-01A-11R-2315-07	ARL4C|10123	89.8399
TCGA-KL-8330-01A-11R-2315-07	ARL4D|379	1793.5315
TCGA-KL-8330-01A-11R-2315-07	ARL5A|26225	1779.1571
TCGA-KL-8330-01A-11R-2315-07	ARL5B|221079	158.445
TCGA-KL-8330-01A-11R-2315-07	ARL5C|390790	.3267
TCGA-KL-8330-01A-11R-2315-07	ARL6IP1|23204	5722.313
TCGA-KL-8330-01A-11R-2315-07	ARL6IP4|51329	3212.3489
TCGA-KL-8330-01A-11R-2315-07	ARL6IP5|10550	3442.6658
TCGA-KL-8330-01A-11R-2315-07	ARL6IP6|151188	171.1859
TCGA-KL-8330-01A-11R-2315-07	ARL6|84100	373.4074
TCGA-KL-8330-01A-11R-2315-07	ARL8A|127829	1047.0434
TCGA-KL-8330-01A-11R-2315-07	ARL8B|55207	3110.0947
TCGA-KL-8330-01A-11R-2315-07	ARL9|132946	1.3068
TCGA-KL-8330-01A-11R-2315-07	ARMC10|83787	711.163
TCGA-KL-8330-01A-11R-2315-07	ARMC1|55156	771.9699
TCGA-KL-8330-01A-11R-2315-07	ARMC2|84071	30.0555
TCGA-KL-8330-01A-11R-2315-07	ARMC3|219681	0
TCGA-KL-8330-01A-11R-2315-07	ARMC4|55130	5.8804
TCGA-KL-8330-01A-11R-2315-07	ARMC5|79798	441.0323
TCGA-KL-8330-01A-11R-2315-07	ARMC6|93436	1009.2943
TCGA-KL-8330-01A-11R-2315-07	ARMC7|79637	208.1019
TCGA-KL-8330-01A-11R-2315-07	ARMC8|25852	1000.9801
TCGA-KL-8330-01A-11R-2315-07	ARMC9|80210	92.7801
TCGA-KL-8330-01A-11R-2315-07	ARMCX1|51309	223.4564
TCGA-KL-8330-01A-11R-2315-07	ARMCX2|9823	2531.199
TCGA-KL-8330-01A-11R-2315-07	ARMCX3|51566	3964.064
TCGA-KL-8330-01A-11R-2315-07	ARMCX5|64860	407.0565
TCGA-KL-8330-01A-11R-2315-07	ARMCX6|54470	352.1725
TCGA-KL-8330-01A-11R-2315-07	ARMS2|387715	0
TCGA-KL-8330-01A-11R-2315-07	ARNT2|9915	7089.1865
TCGA-KL-8330-01A-11R-2315-07	ARNTL2|56938	3.5936
TCGA-KL-8330-01A-11R-2315-07	ARNTL|406	172.8193
TCGA-KL-8330-01A-11R-2315-07	ARNT|405	289.1212
TCGA-KL-8330-01A-11R-2315-07	ARPC1A|10552	3789.2094
TCGA-KL-8330-01A-11R-2315-07	ARPC1B|10095	622.7475
TCGA-KL-8330-01A-11R-2315-07	ARPC2|10109	1360.6664
TCGA-KL-8330-01A-11R-2315-07	ARPC3|10094	3938.2555
TCGA-KL-8330-01A-11R-2315-07	ARPC4|10093	3492.6364
TCGA-KL-8330-01A-11R-2315-07	ARPC5L|81873	676.2496
TCGA-KL-8330-01A-11R-2315-07	ARPC5|10092	1037.8961
TCGA-KL-8330-01A-11R-2315-07	ARPM1|84517	21.8883
TCGA-KL-8330-01A-11R-2315-07	ARPP19|10776	4787.6511
TCGA-KL-8330-01A-11R-2315-07	ARPP21|10777	12.7409
TCGA-KL-8330-01A-11R-2315-07	ARR3|407	0
TCGA-KL-8330-01A-11R-2315-07	ARRB1|408	38.5495
TCGA-KL-8330-01A-11R-2315-07	ARRB2|409	563.868
TCGA-KL-8330-01A-11R-2315-07	ARRDC1|92714	1620.0588
TCGA-KL-8330-01A-11R-2315-07	ARRDC2|27106	118.5887
TCGA-KL-8330-01A-11R-2315-07	ARRDC3|57561	1006.8605
TCGA-KL-8330-01A-11R-2315-07	ARRDC4|91947	628.8795
TCGA-KL-8330-01A-11R-2315-07	ARRDC5|645432	0
TCGA-KL-8330-01A-11R-2315-07	ARSA|410	868.017
TCGA-KL-8330-01A-11R-2315-07	ARSB|411	125.7759
TCGA-KL-8330-01A-11R-2315-07	ARSD|414	2836.6547
TCGA-KL-8330-01A-11R-2315-07	ARSE|415	.6534
TCGA-KL-8330-01A-11R-2315-07	ARSF|416	0
TCGA-KL-8330-01A-11R-2315-07	ARSG|22901	173.7994
TCGA-KL-8330-01A-11R-2315-07	ARSH|347527	0
TCGA-KL-8330-01A-11R-2315-07	ARSI|340075	.3267
TCGA-KL-8330-01A-11R-2315-07	ARSJ|79642	3391.7021
TCGA-KL-8330-01A-11R-2315-07	ARSK|153642	69.2584
TCGA-KL-8330-01A-11R-2315-07	ART1|417	.3267
TCGA-KL-8330-01A-11R-2315-07	ART3|419	0
TCGA-KL-8330-01A-11R-2315-07	ART4|420	1.3068
TCGA-KL-8330-01A-11R-2315-07	ART5|116969	125.7759
TCGA-KL-8330-01A-11R-2315-07	ARTN|9048	74.4855
TCGA-KL-8330-01A-11R-2315-07	ARV1|64801	355.7661
TCGA-KL-8330-01A-11R-2315-07	ARVCF|421	198.6279
TCGA-KL-8330-01A-11R-2315-07	ARX|170302	.3267
TCGA-KL-8330-01A-11R-2315-07	AR|367	1.9601
TCGA-KL-8330-01A-11R-2315-07	AS3MT|57412	410.6501
TCGA-KL-8330-01A-11R-2315-07	ASAH1|427	3046.0634
TCGA-KL-8330-01A-11R-2315-07	ASAH2B|653308	15.3545
TCGA-KL-8330-01A-11R-2315-07	ASAH2|56624	2.2868
TCGA-KL-8330-01A-11R-2315-07	ASAM|79827	.9801
TCGA-KL-8330-01A-11R-2315-07	ASAP1IT1|29065	0
TCGA-KL-8330-01A-11R-2315-07	ASAP1|50807	336.4913
TCGA-KL-8330-01A-11R-2315-07	ASAP2|8853	991.506
TCGA-KL-8330-01A-11R-2315-07	ASAP3|55616	1566.1549
TCGA-KL-8330-01A-11R-2315-07	ASB10|136371	0
TCGA-KL-8330-01A-11R-2315-07	ASB11|140456	3.2669
TCGA-KL-8330-01A-11R-2315-07	ASB12|142689	1.6335
TCGA-KL-8330-01A-11R-2315-07	ASB13|79754	224.7631
TCGA-KL-8330-01A-11R-2315-07	ASB14|142686	14.0477
TCGA-KL-8330-01A-11R-2315-07	ASB15|142685	0
TCGA-KL-8330-01A-11R-2315-07	ASB16|92591	111.0323
TCGA-KL-8330-01A-11R-2315-07	ASB17|127247	0
TCGA-KL-8330-01A-11R-2315-07	ASB18|401036	0
TCGA-KL-8330-01A-11R-2315-07	ASB1|51665	359.7648
TCGA-KL-8330-01A-11R-2315-07	ASB2|51676	.3267
TCGA-KL-8330-01A-11R-2315-07	ASB3|51130	231.297
TCGA-KL-8330-01A-11R-2315-07	ASB4|51666	0
TCGA-KL-8330-01A-11R-2315-07	ASB5|140458	19.9281
TCGA-KL-8330-01A-11R-2315-07	ASB6|140459	1197.8438
TCGA-KL-8330-01A-11R-2315-07	ASB7|140460	526.2986
TCGA-KL-8330-01A-11R-2315-07	ASB8|140461	1257.7589
TCGA-KL-8330-01A-11R-2315-07	ASB9|140462	734.0738
TCGA-KL-8330-01A-11R-2315-07	ASCC1|51008	168.8991
TCGA-KL-8330-01A-11R-2315-07	ASCC2|84164	1191.4407
TCGA-KL-8330-01A-11R-2315-07	ASCC3|10973	794.5116
TCGA-KL-8330-01A-11R-2315-07	ASCL1|429	0
TCGA-KL-8330-01A-11R-2315-07	ASCL2|430	2.6135
TCGA-KL-8330-01A-11R-2315-07	ASCL3|56676	0
TCGA-KL-8330-01A-11R-2315-07	ASCL4|121549	53.2506
TCGA-KL-8330-01A-11R-2315-07	ASF1A|25842	289.4479
TCGA-KL-8330-01A-11R-2315-07	ASF1B|55723	71.8719
TCGA-KL-8330-01A-11R-2315-07	ASFMR1|100126270	4.2633
TCGA-KL-8330-01A-11R-2315-07	ASGR1|432	11.7609
TCGA-KL-8330-01A-11R-2315-07	ASGR2|433	.3267
TCGA-KL-8330-01A-11R-2315-07	ASH1L|55870	1081.297
TCGA-KL-8330-01A-11R-2315-07	ASH2L|9070	1033.6491
TCGA-KL-8330-01A-11R-2315-07	ASIP|434	.3267
TCGA-KL-8330-01A-11R-2315-07	ASL|435	633.4531
TCGA-KL-8330-01A-11R-2315-07	ASMTL|8623	556.952
TCGA-KL-8330-01A-11R-2315-07	ASMT|438	1.3068
TCGA-KL-8330-01A-11R-2315-07	ASNA1|439	2270.4998
TCGA-KL-8330-01A-11R-2315-07	ASNSD1|54529	426.3313
TCGA-KL-8330-01A-11R-2315-07	ASNS|440	1222.803
TCGA-KL-8330-01A-11R-2315-07	ASPA|443	16.0078
TCGA-KL-8330-01A-11R-2315-07	ASPDH|554235	224.4365
TCGA-KL-8330-01A-11R-2315-07	ASPG|374569	18.6214
TCGA-KL-8330-01A-11R-2315-07	ASPHD1|253982	6.5338
TCGA-KL-8330-01A-11R-2315-07	ASPHD2|57168	421.7576
TCGA-KL-8330-01A-11R-2315-07	ASPH|444	2552.6527
TCGA-KL-8330-01A-11R-2315-07	ASPM|259266	36.2627
TCGA-KL-8330-01A-11R-2315-07	ASPN|54829	27.7687
TCGA-KL-8330-01A-11R-2315-07	ASPRV1|151516	45.0833
TCGA-KL-8330-01A-11R-2315-07	ASPSCR1|79058	283.8942
TCGA-KL-8330-01A-11R-2315-07	ASRGL1|80150	92.4534
TCGA-KL-8330-01A-11R-2315-07	ASS1|445	31.689
TCGA-KL-8330-01A-11R-2315-07	ASTE1|28990	138.5299
TCGA-KL-8330-01A-11R-2315-07	ASTL|431705	.3267
TCGA-KL-8330-01A-11R-2315-07	ASTN1|460	.6534
TCGA-KL-8330-01A-11R-2315-07	ASTN2|23245	1630.5129
TCGA-KL-8330-01A-11R-2315-07	ASXL1|171023	4122.509
TCGA-KL-8330-01A-11R-2315-07	ASXL2|55252	730.1535
TCGA-KL-8330-01A-11R-2315-07	ASXL3|80816	217.9026
TCGA-KL-8330-01A-11R-2315-07	ASZ1|136991	0
TCGA-KL-8330-01A-11R-2315-07	ATAD1|84896	1496.2431
TCGA-KL-8330-01A-11R-2315-07	ATAD2B|54454	120.2221
TCGA-KL-8330-01A-11R-2315-07	ATAD2|29028	301.2088
TCGA-KL-8330-01A-11R-2315-07	ATAD3A|55210	409.9967
TCGA-KL-8330-01A-11R-2315-07	ATAD3B|83858	174.4528
TCGA-KL-8330-01A-11R-2315-07	ATAD3C|219293	17.6413
TCGA-KL-8330-01A-11R-2315-07	ATAD5|79915	14.7011
TCGA-KL-8330-01A-11R-2315-07	ATCAY|85300	0
TCGA-KL-8330-01A-11R-2315-07	ATE1|11101	185.887
TCGA-KL-8330-01A-11R-2315-07	ATF1|466	484.1555
TCGA-KL-8330-01A-11R-2315-07	ATF2|1386	328.3241
TCGA-KL-8330-01A-11R-2315-07	ATF3|467	1634.7599
TCGA-KL-8330-01A-11R-2315-07	ATF4|468	6764.4561
TCGA-KL-8330-01A-11R-2315-07	ATF5|22809	1114.3417
TCGA-KL-8330-01A-11R-2315-07	ATF6B|1388	1377.6544
TCGA-KL-8330-01A-11R-2315-07	ATF6|22926	933.0284
TCGA-KL-8330-01A-11R-2315-07	ATF7IP2|80063	5.8804
TCGA-KL-8330-01A-11R-2315-07	ATF7IP|55729	1079.3858
TCGA-KL-8330-01A-11R-2315-07	ATF7|11016	850.2646
TCGA-KL-8330-01A-11R-2315-07	ATG10|83734	46.3901
TCGA-KL-8330-01A-11R-2315-07	ATG12|9140	159.0983
TCGA-KL-8330-01A-11R-2315-07	ATG16L1|55054	327.9974
TCGA-KL-8330-01A-11R-2315-07	ATG16L2|89849	242.8879
TCGA-KL-8330-01A-11R-2315-07	ATG2A|23130	1726.5599
TCGA-KL-8330-01A-11R-2315-07	ATG2B|55102	1710.2254
TCGA-KL-8330-01A-11R-2315-07	ATG3|64422	1451.1598
TCGA-KL-8330-01A-11R-2315-07	ATG4A|115201	839.9216
TCGA-KL-8330-01A-11R-2315-07	ATG4B|23192	889.5786
TCGA-KL-8330-01A-11R-2315-07	ATG4C|84938	112.3816
TCGA-KL-8330-01A-11R-2315-07	ATG4D|84971	2005.3087
TCGA-KL-8330-01A-11R-2315-07	ATG5|9474	536.426
TCGA-KL-8330-01A-11R-2315-07	ATG7|10533	736.0013
TCGA-KL-8330-01A-11R-2315-07	ATG9A|79065	1276.2398
TCGA-KL-8330-01A-11R-2315-07	ATG9B|285973	7.9092
TCGA-KL-8330-01A-11R-2315-07	ATHL1|80162	46.3901
TCGA-KL-8330-01A-11R-2315-07	ATIC|471	491.9961
TCGA-KL-8330-01A-11R-2315-07	ATL1|51062	113.3616
TCGA-KL-8330-01A-11R-2315-07	ATL2|64225	1461.6139
TCGA-KL-8330-01A-11R-2315-07	ATL3|25923	484.8089
TCGA-KL-8330-01A-11R-2315-07	ATMIN|23300	1828.4874
TCGA-KL-8330-01A-11R-2315-07	ATM|472	870.3038
TCGA-KL-8330-01A-11R-2315-07	ATN1|1822	5573.6687
TCGA-KL-8330-01A-11R-2315-07	ATOH1|474	0
TCGA-KL-8330-01A-11R-2315-07	ATOH7|220202	.6534
TCGA-KL-8330-01A-11R-2315-07	ATOH8|84913	18.2947
TCGA-KL-8330-01A-11R-2315-07	ATOX1|475	513.231
TCGA-KL-8330-01A-11R-2315-07	ATP10A|57194	3.5936
TCGA-KL-8330-01A-11R-2315-07	ATP10B|23120	.9801
TCGA-KL-8330-01A-11R-2315-07	ATP10D|57205	2255.4721
TCGA-KL-8330-01A-11R-2315-07	ATP11A|23250	234.2372
TCGA-KL-8330-01A-11R-2315-07	ATP11B|23200	1274.0934
TCGA-KL-8330-01A-11R-2315-07	ATP11C|286410	336.4913
TCGA-KL-8330-01A-11R-2315-07	ATP12A|479	0
TCGA-KL-8330-01A-11R-2315-07	ATP13A1|57130	2777.197
TCGA-KL-8330-01A-11R-2315-07	ATP13A2|23400	478.6018
TCGA-KL-8330-01A-11R-2315-07	ATP13A3|79572	1319.1767
TCGA-KL-8330-01A-11R-2315-07	ATP13A4|84239	.9801
TCGA-KL-8330-01A-11R-2315-07	ATP13A5|344905	21.8883
TCGA-KL-8330-01A-11R-2315-07	ATP1A1|476	63139.4838
TCGA-KL-8330-01A-11R-2315-07	ATP1A2|477	6.2071
TCGA-KL-8330-01A-11R-2315-07	ATP1A3|478	766.7429
TCGA-KL-8330-01A-11R-2315-07	ATP1A4|480	1.9601
TCGA-KL-8330-01A-11R-2315-07	ATP1B1|481	42860.4574
TCGA-KL-8330-01A-11R-2315-07	ATP1B2|482	50.9637
TCGA-KL-8330-01A-11R-2315-07	ATP1B3|483	1043.1232
TCGA-KL-8330-01A-11R-2315-07	ATP1B4|23439	.6534
TCGA-KL-8330-01A-11R-2315-07	ATP2A1|487	54.2306
TCGA-KL-8330-01A-11R-2315-07	ATP2A2|488	5092.7801
TCGA-KL-8330-01A-11R-2315-07	ATP2A3|489	617.1186
TCGA-KL-8330-01A-11R-2315-07	ATP2B1|490	1825.8739
TCGA-KL-8330-01A-11R-2315-07	ATP2B2|491	1355.1127
TCGA-KL-8330-01A-11R-2315-07	ATP2B3|492	0
TCGA-KL-8330-01A-11R-2315-07	ATP2B4|493	678.5364
TCGA-KL-8330-01A-11R-2315-07	ATP2C1|27032	5888.9121
TCGA-KL-8330-01A-11R-2315-07	ATP2C2|9914	1.3068
TCGA-KL-8330-01A-11R-2315-07	ATP4A|495	.9801
TCGA-KL-8330-01A-11R-2315-07	ATP4B|496	5.8804
TCGA-KL-8330-01A-11R-2315-07	ATP5A1|498	45010.4541
TCGA-KL-8330-01A-11R-2315-07	ATP5B|506	52378.3077
TCGA-KL-8330-01A-11R-2315-07	ATP5C1|509	4340.7383
TCGA-KL-8330-01A-11R-2315-07	ATP5D|513	4528.5854
TCGA-KL-8330-01A-11R-2315-07	ATP5EP2|432369	54.2306
TCGA-KL-8330-01A-11R-2315-07	ATP5E|514	7491.6694
TCGA-KL-8330-01A-11R-2315-07	ATP5F1|515	3517.8046
TCGA-KL-8330-01A-11R-2315-07	ATP5G1|516	1965.0441
TCGA-KL-8330-01A-11R-2315-07	ATP5G2|517	8048.0235
TCGA-KL-8330-01A-11R-2315-07	ATP5G3|518	7152.2378
TCGA-KL-8330-01A-11R-2315-07	ATP5H|10476	2952.9566
TCGA-KL-8330-01A-11R-2315-07	ATP5I|521	4145.7138
TCGA-KL-8330-01A-11R-2315-07	ATP5J2|9551	2733.4172
TCGA-KL-8330-01A-11R-2315-07	ATP5J|522	2485.6975
TCGA-KL-8330-01A-11R-2315-07	ATP5L2|267020	.6534
TCGA-KL-8330-01A-11R-2315-07	ATP5L|10632	8574.6488
TCGA-KL-8330-01A-11R-2315-07	ATP5O|539	3874.8775
TCGA-KL-8330-01A-11R-2315-07	ATP5SL|55101	1850.7024
TCGA-KL-8330-01A-11R-2315-07	ATP5S|27109	313.623
TCGA-KL-8330-01A-11R-2315-07	ATP6AP1L|92270	78.4057
TCGA-KL-8330-01A-11R-2315-07	ATP6AP1|537	14376.0209
TCGA-KL-8330-01A-11R-2315-07	ATP6AP2|10159	18173.4727
TCGA-KL-8330-01A-11R-2315-07	ATP6V0A1|535	945.116
TCGA-KL-8330-01A-11R-2315-07	ATP6V0A2|23545	911.7935
TCGA-KL-8330-01A-11R-2315-07	ATP6V0A4|50617	38022.1529
TCGA-KL-8330-01A-11R-2315-07	ATP6V0B|533	12931.7217
TCGA-KL-8330-01A-11R-2315-07	ATP6V0C|527	24253.525
TCGA-KL-8330-01A-11R-2315-07	ATP6V0D1|9114	3807.9059
TCGA-KL-8330-01A-11R-2315-07	ATP6V0D2|245972	35841.8817
TCGA-KL-8330-01A-11R-2315-07	ATP6V0E1|8992	3625.2859
TCGA-KL-8330-01A-11R-2315-07	ATP6V0E2|155066	3899.523
TCGA-KL-8330-01A-11R-2315-07	ATP6V1A|523	22954.2633
TCGA-KL-8330-01A-11R-2315-07	ATP6V1B1|525	32597.8438
TCGA-KL-8330-01A-11R-2315-07	ATP6V1B2|526	1622.3456
TCGA-KL-8330-01A-11R-2315-07	ATP6V1C1|528	2560.9278
TCGA-KL-8330-01A-11R-2315-07	ATP6V1C2|245973	1808.7455
TCGA-KL-8330-01A-11R-2315-07	ATP6V1D|51382	5510.6174
TCGA-KL-8330-01A-11R-2315-07	ATP6V1E1|529	3809.5394
TCGA-KL-8330-01A-11R-2315-07	ATP6V1E2|90423	66.9716
TCGA-KL-8330-01A-11R-2315-07	ATP6V1F|9296	10730.4018
TCGA-KL-8330-01A-11R-2315-07	ATP6V1G1|9550	3914.4071
TCGA-KL-8330-01A-11R-2315-07	ATP6V1G2|534	1.4962
TCGA-KL-8330-01A-11R-2315-07	ATP6V1G3|127124	1904.933
TCGA-KL-8330-01A-11R-2315-07	ATP6V1H|51606	5409.0167
TCGA-KL-8330-01A-11R-2315-07	ATP7A|538	729.5002
TCGA-KL-8330-01A-11R-2315-07	ATP7B|540	495.5897
TCGA-KL-8330-01A-11R-2315-07	ATP8A1|10396	2542.6331
TCGA-KL-8330-01A-11R-2315-07	ATP8A2|51761	1.6335
TCGA-KL-8330-01A-11R-2315-07	ATP8B1|5205	1654.4005
TCGA-KL-8330-01A-11R-2315-07	ATP8B2|57198	51.2904
TCGA-KL-8330-01A-11R-2315-07	ATP8B3|148229	7.8406
TCGA-KL-8330-01A-11R-2315-07	ATP8B4|79895	75.1388
TCGA-KL-8330-01A-11R-2315-07	ATP8B5P|158381	32.3424
TCGA-KL-8330-01A-11R-2315-07	ATP9A|10079	3044.4299
TCGA-KL-8330-01A-11R-2315-07	ATP9B|374868	1191.7674
TCGA-KL-8330-01A-11R-2315-07	ATPAF1|64756	2725.3381
TCGA-KL-8330-01A-11R-2315-07	ATPAF2|91647	329.3041
TCGA-KL-8330-01A-11R-2315-07	ATPBD4|89978	295.0016
TCGA-KL-8330-01A-11R-2315-07	ATPIF1|93974	1003.9203
TCGA-KL-8330-01A-11R-2315-07	ATRIP|84126	176.1712
TCGA-KL-8330-01A-11R-2315-07	ATRNL1|26033	35.936
TCGA-KL-8330-01A-11R-2315-07	ATRN|8455	3210.7155
TCGA-KL-8330-01A-11R-2315-07	ATRX|546	1868.6704
TCGA-KL-8330-01A-11R-2315-07	ATR|545	960.4704
TCGA-KL-8330-01A-11R-2315-07	ATXN10|25814	936.2953
TCGA-KL-8330-01A-11R-2315-07	ATXN1L|342371	1570.5978
TCGA-KL-8330-01A-11R-2315-07	ATXN1|6310	420.1241
TCGA-KL-8330-01A-11R-2315-07	ATXN2L|11273	3918.654
TCGA-KL-8330-01A-11R-2315-07	ATXN2|6311	1504.737
TCGA-KL-8330-01A-11R-2315-07	ATXN3L|92552	0
TCGA-KL-8330-01A-11R-2315-07	ATXN3|4287	267.8863
TCGA-KL-8330-01A-11R-2315-07	ATXN7L1|222255	181.3133
TCGA-KL-8330-01A-11R-2315-07	ATXN7L2|127002	70.2385
TCGA-KL-8330-01A-11R-2315-07	ATXN7L3B|552889	4843.8419
TCGA-KL-8330-01A-11R-2315-07	ATXN7L3|56970	868.017
TCGA-KL-8330-01A-11R-2315-07	ATXN7|6314	973.2114
TCGA-KL-8330-01A-11R-2315-07	ATXN8OS|6315	0
TCGA-KL-8330-01A-11R-2315-07	AUH|549	3759.8824
TCGA-KL-8330-01A-11R-2315-07	AUP1|550	1235.3937
TCGA-KL-8330-01A-11R-2315-07	AURKAIP1|54998	1807.5792
TCGA-KL-8330-01A-11R-2315-07	AURKAPS1|6791	7.8406
TCGA-KL-8330-01A-11R-2315-07	AURKA|6790	321.4636
TCGA-KL-8330-01A-11R-2315-07	AURKB|9212	9.1473
TCGA-KL-8330-01A-11R-2315-07	AURKC|6795	8.8206
TCGA-KL-8330-01A-11R-2315-07	AUTS2|26053	798.1052
TCGA-KL-8330-01A-11R-2315-07	AVEN|57099	91.8001
TCGA-KL-8330-01A-11R-2315-07	AVIL|10677	80.3659
TCGA-KL-8330-01A-11R-2315-07	AVL9|23080	575.3022
TCGA-KL-8330-01A-11R-2315-07	AVPI1|60370	111.0748
TCGA-KL-8330-01A-11R-2315-07	AVPR1A|552	3731.4603
TCGA-KL-8330-01A-11R-2315-07	AVPR1B|553	0
TCGA-KL-8330-01A-11R-2315-07	AVPR2|554	55.8641
TCGA-KL-8330-01A-11R-2315-07	AVP|551	.3267
TCGA-KL-8330-01A-11R-2315-07	AWAT1|158833	0
TCGA-KL-8330-01A-11R-2315-07	AWAT2|158835	0
TCGA-KL-8330-01A-11R-2315-07	AXIN1|8312	1135.9033
TCGA-KL-8330-01A-11R-2315-07	AXIN2|8313	25.4819
TCGA-KL-8330-01A-11R-2315-07	AXL|558	61.0911
TCGA-KL-8330-01A-11R-2315-07	AZGP1|563	462.5939
TCGA-KL-8330-01A-11R-2315-07	AZI1|22994	386.8017
TCGA-KL-8330-01A-11R-2315-07	AZI2|64343	892.8455
TCGA-KL-8330-01A-11R-2315-07	AZIN1|51582	3393.9889
TCGA-KL-8330-01A-11R-2315-07	AZU1|566	0
TCGA-KL-8330-01A-11R-2315-07	B2M|567	76246.3247
TCGA-KL-8330-01A-11R-2315-07	B3GALNT1|8706	468.1477
TCGA-KL-8330-01A-11R-2315-07	B3GALNT2|148789	328.8795
TCGA-KL-8330-01A-11R-2315-07	B3GALT1|8708	.3267
TCGA-KL-8330-01A-11R-2315-07	B3GALT2|8707	.3267
TCGA-KL-8330-01A-11R-2315-07	B3GALT4|8705	185.5603
TCGA-KL-8330-01A-11R-2315-07	B3GALT5|10317	0
TCGA-KL-8330-01A-11R-2315-07	B3GALT6|126792	441.6857
TCGA-KL-8330-01A-11R-2315-07	B3GALTL|145173	695.5243
TCGA-KL-8330-01A-11R-2315-07	B3GAT1|27087	2.6135
TCGA-KL-8330-01A-11R-2315-07	B3GAT2|135152	8.9938
TCGA-KL-8330-01A-11R-2315-07	B3GAT3|26229	1338.4515
TCGA-KL-8330-01A-11R-2315-07	B3GNT1|11041	623.9791
TCGA-KL-8330-01A-11R-2315-07	B3GNT2|10678	448.5462
TCGA-KL-8330-01A-11R-2315-07	B3GNT3|10331	.9801
TCGA-KL-8330-01A-11R-2315-07	B3GNT4|79369	11.1075
TCGA-KL-8330-01A-11R-2315-07	B3GNT5|84002	205.8151
TCGA-KL-8330-01A-11R-2315-07	B3GNT6|192134	0
TCGA-KL-8330-01A-11R-2315-07	B3GNT7|93010	9.8007
TCGA-KL-8330-01A-11R-2315-07	B3GNT8|374907	321.1369
TCGA-KL-8330-01A-11R-2315-07	B3GNT9|84752	272.3456
TCGA-KL-8330-01A-11R-2315-07	B3GNTL1|146712	43.5413
TCGA-KL-8330-01A-11R-2315-07	B4GALNT1|2583	5.8804
TCGA-KL-8330-01A-11R-2315-07	B4GALNT2|124872	217.576
TCGA-KL-8330-01A-11R-2315-07	B4GALNT3|283358	3238.8108
TCGA-KL-8330-01A-11R-2315-07	B4GALNT4|338707	5.5537
TCGA-KL-8330-01A-11R-2315-07	B4GALT1|2683	3385.8216
TCGA-KL-8330-01A-11R-2315-07	B4GALT2|8704	875.8576
TCGA-KL-8330-01A-11R-2315-07	B4GALT3|8703	769.6831
TCGA-KL-8330-01A-11R-2315-07	B4GALT4|8702	499.51
TCGA-KL-8330-01A-11R-2315-07	B4GALT5|9334	1643.2538
TCGA-KL-8330-01A-11R-2315-07	B4GALT6|9331	849.0689
TCGA-KL-8330-01A-11R-2315-07	B4GALT7|11285	802.6789
TCGA-KL-8330-01A-11R-2315-07	B9D1|27077	28.9938
TCGA-KL-8330-01A-11R-2315-07	B9D2|80776	45.0833
TCGA-KL-8330-01A-11R-2315-07	BAALC|79870	3102.5809
TCGA-KL-8330-01A-11R-2315-07	BAAT|570	.3267
TCGA-KL-8330-01A-11R-2315-07	BACE1|23621	1243.0578
TCGA-KL-8330-01A-11R-2315-07	BACE2|25825	9147.3375
TCGA-KL-8330-01A-11R-2315-07	BACH1|571	466.8409
TCGA-KL-8330-01A-11R-2315-07	BACH2|60468	64.6847
TCGA-KL-8330-01A-11R-2315-07	BAD|572	1324.2241
TCGA-KL-8330-01A-11R-2315-07	BAG1|573	4772.5743
TCGA-KL-8330-01A-11R-2315-07	BAG2|9532	33.3224
TCGA-KL-8330-01A-11R-2315-07	BAG3|9531	1495.5897
TCGA-KL-8330-01A-11R-2315-07	BAG4|9530	370.4672
TCGA-KL-8330-01A-11R-2315-07	BAG5|9529	1569.4218
TCGA-KL-8330-01A-11R-2315-07	BAGE2|85319	3.9203
TCGA-KL-8330-01A-11R-2315-07	BAGE|574	0
TCGA-KL-8330-01A-11R-2315-07	BAHCC1|57597	630.8396
TCGA-KL-8330-01A-11R-2315-07	BAHD1|22893	3174.7795
TCGA-KL-8330-01A-11R-2315-07	BAI1|575	9.474
TCGA-KL-8330-01A-11R-2315-07	BAI2|576	26.4619
TCGA-KL-8330-01A-11R-2315-07	BAI3|577	2.2868
TCGA-KL-8330-01A-11R-2315-07	BAIAP2L1|55971	3421.1042
TCGA-KL-8330-01A-11R-2315-07	BAIAP2L2|80115	1.3068
TCGA-KL-8330-01A-11R-2315-07	BAIAP2|10458	117.9353
TCGA-KL-8330-01A-11R-2315-07	BAIAP3|8938	957.1186
TCGA-KL-8330-01A-11R-2315-07	BAK1|578	455.08
TCGA-KL-8330-01A-11R-2315-07	BAMBI|25805	4.5737
TCGA-KL-8330-01A-11R-2315-07	BANF1|8815	3382.228
TCGA-KL-8330-01A-11R-2315-07	BANF2|140836	0
TCGA-KL-8330-01A-11R-2315-07	BANK1|55024	29.0755
TCGA-KL-8330-01A-11R-2315-07	BANP|54971	181.64
TCGA-KL-8330-01A-11R-2315-07	BAP1|8314	4509.9641
TCGA-KL-8330-01A-11R-2315-07	BARD1|580	4.247
TCGA-KL-8330-01A-11R-2315-07	BARHL1|56751	0
TCGA-KL-8330-01A-11R-2315-07	BARHL2|343472	0
TCGA-KL-8330-01A-11R-2315-07	BARX1|56033	.6534
TCGA-KL-8330-01A-11R-2315-07	BARX2|8538	433.5185
TCGA-KL-8330-01A-11R-2315-07	BASE|317716	0
TCGA-KL-8330-01A-11R-2315-07	BASP1|10409	12.7409
TCGA-KL-8330-01A-11R-2315-07	BAT1|7919	2890.6959
TCGA-KL-8330-01A-11R-2315-07	BAT2L1|84726	9289.0232
TCGA-KL-8330-01A-11R-2315-07	BAT2L2|23215	1812.4796
TCGA-KL-8330-01A-11R-2315-07	BAT2|7916	5380.9213
TCGA-KL-8330-01A-11R-2315-07	BAT3|7917	3292.7148
TCGA-KL-8330-01A-11R-2315-07	BAT4|7918	285.2042
TCGA-KL-8330-01A-11R-2315-07	BAT5|7920	608.6246
TCGA-KL-8330-01A-11R-2315-07	BATF2|116071	14.0477
TCGA-KL-8330-01A-11R-2315-07	BATF3|55509	1.9601
TCGA-KL-8330-01A-11R-2315-07	BATF|10538	2.2868
TCGA-KL-8330-01A-11R-2315-07	BAX|581	726.5599
TCGA-KL-8330-01A-11R-2315-07	BAZ1A|11177	153.5446
TCGA-KL-8330-01A-11R-2315-07	BAZ1B|9031	2279.3205
TCGA-KL-8330-01A-11R-2315-07	BAZ2A|11176	4105.41
TCGA-KL-8330-01A-11R-2315-07	BAZ2B|29994	172.7703
TCGA-KL-8330-01A-11R-2315-07	BBC3|27113	478.2751
TCGA-KL-8330-01A-11R-2315-07	BBOX1|8424	1.6335
TCGA-KL-8330-01A-11R-2315-07	BBS10|79738	426.0046
TCGA-KL-8330-01A-11R-2315-07	BBS12|166379	75.1388
TCGA-KL-8330-01A-11R-2315-07	BBS1|582	1320.3724
TCGA-KL-8330-01A-11R-2315-07	BBS2|583	1209.4087
TCGA-KL-8330-01A-11R-2315-07	BBS4|585	250.5717
TCGA-KL-8330-01A-11R-2315-07	BBS5|129880	187.4387
TCGA-KL-8330-01A-11R-2315-07	BBS7|55212	183.6001
TCGA-KL-8330-01A-11R-2315-07	BBS9|27241	278.9938
TCGA-KL-8330-01A-11R-2315-07	BBX|56987	3298.2685
TCGA-KL-8330-01A-11R-2315-07	BCAM|4059	30400.8494
TCGA-KL-8330-01A-11R-2315-07	BCAN|63827	0
TCGA-KL-8330-01A-11R-2315-07	BCAP29|55973	786.3443
TCGA-KL-8330-01A-11R-2315-07	BCAP31|10134	8016.6612
TCGA-KL-8330-01A-11R-2315-07	BCAR1|9564	5416.8572
TCGA-KL-8330-01A-11R-2315-07	BCAR3|8412	494.1882
TCGA-KL-8330-01A-11R-2315-07	BCAR4|400500	0
TCGA-KL-8330-01A-11R-2315-07	BCAS1|8537	0
TCGA-KL-8330-01A-11R-2315-07	BCAS2|10286	427.7883
TCGA-KL-8330-01A-11R-2315-07	BCAS3|54828	306.7625
TCGA-KL-8330-01A-11R-2315-07	BCAS4|55653	1405.7498
TCGA-KL-8330-01A-11R-2315-07	BCAT1|586	47.3701
TCGA-KL-8330-01A-11R-2315-07	BCAT2|587	1622.0189
TCGA-KL-8330-01A-11R-2315-07	BCCIP|56647	585.3414
TCGA-KL-8330-01A-11R-2315-07	BCDIN3D|144233	238.886
TCGA-KL-8330-01A-11R-2315-07	BCHE|590	.3267
TCGA-KL-8330-01A-11R-2315-07	BCKDHA|593	2695.1976
TCGA-KL-8330-01A-11R-2315-07	BCKDHB|594	1169.2257
TCGA-KL-8330-01A-11R-2315-07	BCKDK|10295	1203.5283
TCGA-KL-8330-01A-11R-2315-07	BCL10|8915	292.3881
TCGA-KL-8330-01A-11R-2315-07	BCL11A|53335	1.3068
TCGA-KL-8330-01A-11R-2315-07	BCL11B|64919	2.2868
TCGA-KL-8330-01A-11R-2315-07	BCL2A1|597	4.9004
TCGA-KL-8330-01A-11R-2315-07	BCL2L10|10017	138.5168
TCGA-KL-8330-01A-11R-2315-07	BCL2L11|10018	164.9788
TCGA-KL-8330-01A-11R-2315-07	BCL2L12|83596	256.2071
TCGA-KL-8330-01A-11R-2315-07	BCL2L13|23786	2138.1901
TCGA-KL-8330-01A-11R-2315-07	BCL2L14|79370	8.8206
TCGA-KL-8330-01A-11R-2315-07	BCL2L15|440603	0
TCGA-KL-8330-01A-11R-2315-07	BCL2L1|598	9382.228
TCGA-KL-8330-01A-11R-2315-07	BCL2L2|599	2467.2754
TCGA-KL-8330-01A-11R-2315-07	BCL2|596	2428.2914
TCGA-KL-8330-01A-11R-2315-07	BCL3|602	204.5083
TCGA-KL-8330-01A-11R-2315-07	BCL6B|255877	137.2101
TCGA-KL-8330-01A-11R-2315-07	BCL6|604	564.1947
TCGA-KL-8330-01A-11R-2315-07	BCL7A|605	2234.2372
TCGA-KL-8330-01A-11R-2315-07	BCL7B|9275	1553.4139
TCGA-KL-8330-01A-11R-2315-07	BCL7C|9274	674.9363
TCGA-KL-8330-01A-11R-2315-07	BCL8|606	2.2868
TCGA-KL-8330-01A-11R-2315-07	BCL9L|283149	575.3022
TCGA-KL-8330-01A-11R-2315-07	BCL9|607	1491.9961
TCGA-KL-8330-01A-11R-2315-07	BCLAF1|9774	1525.6452
TCGA-KL-8330-01A-11R-2315-07	BCMO1|53630	0
TCGA-KL-8330-01A-11R-2315-07	BCO2|83875	222.4763
TCGA-KL-8330-01A-11R-2315-07	BCORL1|63035	212.3489
TCGA-KL-8330-01A-11R-2315-07	BCORL2|286554	0
TCGA-KL-8330-01A-11R-2315-07	BCOR|54880	1278.3404
TCGA-KL-8330-01A-11R-2315-07	BCR|613	2555.0474
TCGA-KL-8330-01A-11R-2315-07	BCS1L|617	272.95
TCGA-KL-8330-01A-11R-2315-07	BCYRN1|618	0
TCGA-KL-8330-01A-11R-2315-07	BDH1|622	2450.5064
TCGA-KL-8330-01A-11R-2315-07	BDH2|56898	1315.9098
TCGA-KL-8330-01A-11R-2315-07	BDKRB1|623	183.2734
TCGA-KL-8330-01A-11R-2315-07	BDKRB2|624	1754.6553
TCGA-KL-8330-01A-11R-2315-07	BDNFOS|497258	137.6936
TCGA-KL-8330-01A-11R-2315-07	BDNF|627	2.4567
TCGA-KL-8330-01A-11R-2315-07	BDP1|55814	674.9428
TCGA-KL-8330-01A-11R-2315-07	BEAN|146227	4.9004
TCGA-KL-8330-01A-11R-2315-07	BECN1|8678	1044.3483
TCGA-KL-8330-01A-11R-2315-07	BEGAIN|57596	2.2868
TCGA-KL-8330-01A-11R-2315-07	BEND2|139105	0
TCGA-KL-8330-01A-11R-2315-07	BEND3|57673	58.4776
TCGA-KL-8330-01A-11R-2315-07	BEND4|389206	.3267
TCGA-KL-8330-01A-11R-2315-07	BEND5|79656	115.3218
TCGA-KL-8330-01A-11R-2315-07	BEND6|221336	7.1872
TCGA-KL-8330-01A-11R-2315-07	BEND7|222389	326.6906
TCGA-KL-8330-01A-11R-2315-07	BEST1|7439	75.1421
TCGA-KL-8330-01A-11R-2315-07	BEST2|54831	0
TCGA-KL-8330-01A-11R-2315-07	BEST3|144453	.3267
TCGA-KL-8330-01A-11R-2315-07	BEST4|266675	12.7409
TCGA-KL-8330-01A-11R-2315-07	BET1L|51272	4527.2787
TCGA-KL-8330-01A-11R-2315-07	BET1|10282	1188.5005
TCGA-KL-8330-01A-11R-2315-07	BET3L|100128327	.3267
TCGA-KL-8330-01A-11R-2315-07	BEX1|55859	37.5694
TCGA-KL-8330-01A-11R-2315-07	BEX2|84707	1202.5482
TCGA-KL-8330-01A-11R-2315-07	BEX4|56271	2642.6005
TCGA-KL-8330-01A-11R-2315-07	BEX5|340542	86.573
TCGA-KL-8330-01A-11R-2315-07	BEYLA|497634	0
TCGA-KL-8330-01A-11R-2315-07	BFAR|51283	2249.5916
TCGA-KL-8330-01A-11R-2315-07	BFSP1|631	17.6413
TCGA-KL-8330-01A-11R-2315-07	BFSP2|8419	3.9203
TCGA-KL-8330-01A-11R-2315-07	BGLAP|632	33.9693
TCGA-KL-8330-01A-11R-2315-07	BGN|633	516.4979
TCGA-KL-8330-01A-11R-2315-07	BHLHA15|168620	3.9203
TCGA-KL-8330-01A-11R-2315-07	BHLHB9|80823	107.1545
TCGA-KL-8330-01A-11R-2315-07	BHLHE22|27319	.6534
TCGA-KL-8330-01A-11R-2315-07	BHLHE23|128408	0
TCGA-KL-8330-01A-11R-2315-07	BHLHE40|8553	12571.0552
TCGA-KL-8330-01A-11R-2315-07	BHLHE41|79365	30.0555
TCGA-KL-8330-01A-11R-2315-07	BHMT2|23743	32.6691
TCGA-KL-8330-01A-11R-2315-07	BHMT|635	5.227
TCGA-KL-8330-01A-11R-2315-07	BICC1|80114	1.6335
TCGA-KL-8330-01A-11R-2315-07	BICD1|636	63.0513
TCGA-KL-8330-01A-11R-2315-07	BICD2|23299	1451.8131
TCGA-KL-8330-01A-11R-2315-07	BID|637	54.2372
TCGA-KL-8330-01A-11R-2315-07	BIK|638	7.5139
TCGA-KL-8330-01A-11R-2315-07	BIN1|274	432.2117
TCGA-KL-8330-01A-11R-2315-07	BIN2|51411	64.0314
TCGA-KL-8330-01A-11R-2315-07	BIN3|55909	591.9634
TCGA-KL-8330-01A-11R-2315-07	BIRC2|329	1226.7233
TCGA-KL-8330-01A-11R-2315-07	BIRC3|330	79.0591
TCGA-KL-8330-01A-11R-2315-07	BIRC5|332	18.0725
TCGA-KL-8330-01A-11R-2315-07	BIRC6|57448	1399.8693
TCGA-KL-8330-01A-11R-2315-07	BIRC7|79444	5.8804
TCGA-KL-8330-01A-11R-2315-07	BIRC8|112401	0
TCGA-KL-8330-01A-11R-2315-07	BIVM|54841	420.4508
TCGA-KL-8330-01A-11R-2315-07	BLCAP|10904	4987.2591
TCGA-KL-8330-01A-11R-2315-07	BLID|414899	0
TCGA-KL-8330-01A-11R-2315-07	BLK|640	.3267
TCGA-KL-8330-01A-11R-2315-07	BLMH|642	213.329
TCGA-KL-8330-01A-11R-2315-07	BLM|641	11.4342
TCGA-KL-8330-01A-11R-2315-07	BLNK|29760	610.9115
TCGA-KL-8330-01A-11R-2315-07	BLOC1S1|2647	2259.9183
TCGA-KL-8330-01A-11R-2315-07	BLOC1S2|282991	590.9833
TCGA-KL-8330-01A-11R-2315-07	BLOC1S3|388552	411.9569
TCGA-KL-8330-01A-11R-2315-07	BLVRA|644	128.3894
TCGA-KL-8330-01A-11R-2315-07	BLVRB|645	1096.7004
TCGA-KL-8330-01A-11R-2315-07	BLZF1|8548	283.8942
TCGA-KL-8330-01A-11R-2315-07	BMF|90427	647.1741
TCGA-KL-8330-01A-11R-2315-07	BMI1|648	1203.9791
TCGA-KL-8330-01A-11R-2315-07	BMP10|27302	0
TCGA-KL-8330-01A-11R-2315-07	BMP15|9210	0
TCGA-KL-8330-01A-11R-2315-07	BMP1|649	58.1509
TCGA-KL-8330-01A-11R-2315-07	BMP2K|55589	297.932
TCGA-KL-8330-01A-11R-2315-07	BMP2|650	513.5577
TCGA-KL-8330-01A-11R-2315-07	BMP3|651	2.9402
TCGA-KL-8330-01A-11R-2315-07	BMP4|652	8.8206
TCGA-KL-8330-01A-11R-2315-07	BMP5|653	0
TCGA-KL-8330-01A-11R-2315-07	BMP6|654	23.6753
TCGA-KL-8330-01A-11R-2315-07	BMP7|655	4.247
TCGA-KL-8330-01A-11R-2315-07	BMP8A|353500	29.7288
TCGA-KL-8330-01A-11R-2315-07	BMP8B|656	2.6135
TCGA-KL-8330-01A-11R-2315-07	BMPER|168667	6.2071
TCGA-KL-8330-01A-11R-2315-07	BMPR1A|657	339.7582
TCGA-KL-8330-01A-11R-2315-07	BMPR1B|658	2829.7942
TCGA-KL-8330-01A-11R-2315-07	BMPR2|659	1473.7014
TCGA-KL-8330-01A-11R-2315-07	BMS1P4|729096	9.0526
TCGA-KL-8330-01A-11R-2315-07	BMS1P5|399761	23.8484
TCGA-KL-8330-01A-11R-2315-07	BMS1|9790	668.0823
TCGA-KL-8330-01A-11R-2315-07	BMX|660	5.5537
TCGA-KL-8330-01A-11R-2315-07	BNC1|646	.6534
TCGA-KL-8330-01A-11R-2315-07	BNC2|54796	136.8834
TCGA-KL-8330-01A-11R-2315-07	BNIP1|662	197.3211
TCGA-KL-8330-01A-11R-2315-07	BNIP2|663	312.6429
TCGA-KL-8330-01A-11R-2315-07	BNIP3L|665	731.787
TCGA-KL-8330-01A-11R-2315-07	BNIP3|664	873.5707
TCGA-KL-8330-01A-11R-2315-07	BNIPL|149428	3.5936
TCGA-KL-8330-01A-11R-2315-07	BOC|91653	41.163
TCGA-KL-8330-01A-11R-2315-07	BOD1L|259282	2134.2698
TCGA-KL-8330-01A-11R-2315-07	BOD1|91272	536.426
TCGA-KL-8330-01A-11R-2315-07	BOK|666	3532.8324
TCGA-KL-8330-01A-11R-2315-07	BOLA1|51027	241.4244
TCGA-KL-8330-01A-11R-2315-07	BOLA2|552900	1077.4387
TCGA-KL-8330-01A-11R-2315-07	BOLA3|388962	422.0843
TCGA-KL-8330-01A-11R-2315-07	BOLL|66037	.9801
TCGA-KL-8330-01A-11R-2315-07	BOP1|23246	165.3055
TCGA-KL-8330-01A-11R-2315-07	BPESC1|60467	0
TCGA-KL-8330-01A-11R-2315-07	BPGM|669	3237.1774
TCGA-KL-8330-01A-11R-2315-07	BPHL|670	287.4877
TCGA-KL-8330-01A-11R-2315-07	BPIL1|80341	0
TCGA-KL-8330-01A-11R-2315-07	BPIL2|254240	0
TCGA-KL-8330-01A-11R-2315-07	BPIL3|128859	0
TCGA-KL-8330-01A-11R-2315-07	BPI|671	0
TCGA-KL-8330-01A-11R-2315-07	BPNT1|10380	361.3198
TCGA-KL-8330-01A-11R-2315-07	BPTF|2186	985.2989
TCGA-KL-8330-01A-11R-2315-07	BPY2|9083	0
TCGA-KL-8330-01A-11R-2315-07	BRAF|673	290.428
TCGA-KL-8330-01A-11R-2315-07	BRAP|8315	737.3407
TCGA-KL-8330-01A-11R-2315-07	BRCA1|672	12.0876
TCGA-KL-8330-01A-11R-2315-07	BRCA2|675	6.2071
TCGA-KL-8330-01A-11R-2315-07	BRCC3|79184	381.5746
TCGA-KL-8330-01A-11R-2315-07	BRD1|23774	626.5926
TCGA-KL-8330-01A-11R-2315-07	BRD2|6046	4947.0761
TCGA-KL-8330-01A-11R-2315-07	BRD3|8019	1522.4404
TCGA-KL-8330-01A-11R-2315-07	BRD4|23476	3547.8602
TCGA-KL-8330-01A-11R-2315-07	BRD7P3|23629	.9801
TCGA-KL-8330-01A-11R-2315-07	BRD7|29117	1934.6619
TCGA-KL-8330-01A-11R-2315-07	BRD8|10902	340.4116
TCGA-KL-8330-01A-11R-2315-07	BRD9|65980	571.0552
TCGA-KL-8330-01A-11R-2315-07	BRDT|676	0
TCGA-KL-8330-01A-11R-2315-07	BREA2|286076	4.247
TCGA-KL-8330-01A-11R-2315-07	BRE|9577	260.0457
TCGA-KL-8330-01A-11R-2315-07	BRF1|2972	1131.983
TCGA-KL-8330-01A-11R-2315-07	BRF2|55290	523.0317
TCGA-KL-8330-01A-11R-2315-07	BRI3BP|140707	394.3156
TCGA-KL-8330-01A-11R-2315-07	BRI3|25798	4355.4394
TCGA-KL-8330-01A-11R-2315-07	BRIP1|83990	4.247
TCGA-KL-8330-01A-11R-2315-07	BRIX1|55299	204.5083
TCGA-KL-8330-01A-11R-2315-07	BRMS1L|84312	484.4822
TCGA-KL-8330-01A-11R-2315-07	BRMS1|25855	1216.5959
TCGA-KL-8330-01A-11R-2315-07	BRP44L|51660	2132.9631
TCGA-KL-8330-01A-11R-2315-07	BRP44|25874	869.9771
TCGA-KL-8330-01A-11R-2315-07	BRPF1|7862	867.3636
TCGA-KL-8330-01A-11R-2315-07	BRPF3|27154	793.8582
TCGA-KL-8330-01A-11R-2315-07	BRS3|680	.3267
TCGA-KL-8330-01A-11R-2315-07	BRSK1|84446	.9801
TCGA-KL-8330-01A-11R-2315-07	BRSK2|9024	.9801
TCGA-KL-8330-01A-11R-2315-07	BRWD1|54014	718.7194
TCGA-KL-8330-01A-11R-2315-07	BRWD3|254065	304.149
TCGA-KL-8330-01A-11R-2315-07	BSCL2|26580	3233.0448
TCGA-KL-8330-01A-11R-2315-07	BSDC1|55108	2188.1738
TCGA-KL-8330-01A-11R-2315-07	BSG|682	60070.2385
TCGA-KL-8330-01A-11R-2315-07	BSND|7809	1573.342
TCGA-KL-8330-01A-11R-2315-07	BSN|8927	166.2855
TCGA-KL-8330-01A-11R-2315-07	BSPH1|100131137	0
TCGA-KL-8330-01A-11R-2315-07	BSPRY|54836	912.7736
TCGA-KL-8330-01A-11R-2315-07	BST1|683	8.8206
TCGA-KL-8330-01A-11R-2315-07	BST2|684	7268.213
TCGA-KL-8330-01A-11R-2315-07	BSX|390259	0
TCGA-KL-8330-01A-11R-2315-07	BTAF1|9044	613.8517
TCGA-KL-8330-01A-11R-2315-07	BTBD10|84280	429.5982
TCGA-KL-8330-01A-11R-2315-07	BTBD11|121551	3.9203
TCGA-KL-8330-01A-11R-2315-07	BTBD12|84464	433.5185
TCGA-KL-8330-01A-11R-2315-07	BTBD16|118663	0
TCGA-KL-8330-01A-11R-2315-07	BTBD17|388419	0
TCGA-KL-8330-01A-11R-2315-07	BTBD18|643376	.6534
TCGA-KL-8330-01A-11R-2315-07	BTBD19|149478	2.6135
TCGA-KL-8330-01A-11R-2315-07	BTBD1|53339	2316.2365
TCGA-KL-8330-01A-11R-2315-07	BTBD2|55643	3493.9562
TCGA-KL-8330-01A-11R-2315-07	BTBD3|22903	638.6802
TCGA-KL-8330-01A-11R-2315-07	BTBD6|90135	1359.3597
TCGA-KL-8330-01A-11R-2315-07	BTBD7|55727	792.2248
TCGA-KL-8330-01A-11R-2315-07	BTBD8|284697	7.8406
TCGA-KL-8330-01A-11R-2315-07	BTBD9|114781	976.805
TCGA-KL-8330-01A-11R-2315-07	BTC|685	24.1751
TCGA-KL-8330-01A-11R-2315-07	BTD|686	471.7413
TCGA-KL-8330-01A-11R-2315-07	BTF3L1|690	0
TCGA-KL-8330-01A-11R-2315-07	BTF3L4|91408	382.228
TCGA-KL-8330-01A-11R-2315-07	BTF3|689	2951.9765
TCGA-KL-8330-01A-11R-2315-07	BTG1|694	3850.3757
TCGA-KL-8330-01A-11R-2315-07	BTG2|7832	1078.0791
TCGA-KL-8330-01A-11R-2315-07	BTG3|10950	396.9291
TCGA-KL-8330-01A-11R-2315-07	BTG4|54766	0
TCGA-KL-8330-01A-11R-2315-07	BTK|695	13.3943
TCGA-KL-8330-01A-11R-2315-07	BTLA|151888	1.6335
TCGA-KL-8330-01A-11R-2315-07	BTN1A1|696	0
TCGA-KL-8330-01A-11R-2315-07	BTN2A1|11120	346.2921
TCGA-KL-8330-01A-11R-2315-07	BTN2A2|10385	109.4414
TCGA-KL-8330-01A-11R-2315-07	BTN2A3|54718	2.9402
TCGA-KL-8330-01A-11R-2315-07	BTN3A1|11119	302.8422
TCGA-KL-8330-01A-11R-2315-07	BTN3A2|11118	322.4436
TCGA-KL-8330-01A-11R-2315-07	BTN3A3|10384	142.7638
TCGA-KL-8330-01A-11R-2315-07	BTNL2|56244	0
TCGA-KL-8330-01A-11R-2315-07	BTNL3|10917	0
TCGA-KL-8330-01A-11R-2315-07	BTNL8|79908	2.9402
TCGA-KL-8330-01A-11R-2315-07	BTNL9|153579	241.0977
TCGA-KL-8330-01A-11R-2315-07	BTRC|8945	276.707
TCGA-KL-8330-01A-11R-2315-07	BUB1B|701	48.0235
TCGA-KL-8330-01A-11R-2315-07	BUB1|699	23.5217
TCGA-KL-8330-01A-11R-2315-07	BUB3|9184	493.3028
TCGA-KL-8330-01A-11R-2315-07	BUD13|84811	469.7811
TCGA-KL-8330-01A-11R-2315-07	BUD31|8896	1934.4626
TCGA-KL-8330-01A-11R-2315-07	BVES|11149	3.5936
TCGA-KL-8330-01A-11R-2315-07	BYSL|705	122.8357
TCGA-KL-8330-01A-11R-2315-07	BZRAP1|9256	256.1254
TCGA-KL-8330-01A-11R-2315-07	BZW1|9689	1225.0898
TCGA-KL-8330-01A-11R-2315-07	BZW2|28969	881.738
TCGA-KL-8330-01A-11R-2315-07	C10orf105|414152	.6534
TCGA-KL-8330-01A-11R-2315-07	C10orf107|219621	.9801
TCGA-KL-8330-01A-11R-2315-07	C10orf108|414235	31.3623
TCGA-KL-8330-01A-11R-2315-07	C10orf10|11067	3494.9363
TCGA-KL-8330-01A-11R-2315-07	C10orf110|55853	5.4165
TCGA-KL-8330-01A-11R-2315-07	C10orf111|221060	3.2669
TCGA-KL-8330-01A-11R-2315-07	C10orf113|387638	0
TCGA-KL-8330-01A-11R-2315-07	C10orf114|399726	14.0477
TCGA-KL-8330-01A-11R-2315-07	C10orf116|10974	2951.1696
TCGA-KL-8330-01A-11R-2315-07	C10orf118|55088	824.8938
TCGA-KL-8330-01A-11R-2315-07	C10orf119|79892	595.8837
TCGA-KL-8330-01A-11R-2315-07	C10orf11|83938	96.7004
TCGA-KL-8330-01A-11R-2315-07	C10orf120|399814	0
TCGA-KL-8330-01A-11R-2315-07	C10orf122|387718	0
TCGA-KL-8330-01A-11R-2315-07	C10orf125|282969	36.5893
TCGA-KL-8330-01A-11R-2315-07	C10orf128|170371	.9801
TCGA-KL-8330-01A-11R-2315-07	C10orf129|142827	0
TCGA-KL-8330-01A-11R-2315-07	C10orf12|26148	76.7266
TCGA-KL-8330-01A-11R-2315-07	C10orf131|100127889	.3267
TCGA-KL-8330-01A-11R-2315-07	C10orf137|26098	182.9467
TCGA-KL-8330-01A-11R-2315-07	C10orf140|387640	20.2352
TCGA-KL-8330-01A-11R-2315-07	C10orf18|54906	833.0611
TCGA-KL-8330-01A-11R-2315-07	C10orf25|220979	49.657
TCGA-KL-8330-01A-11R-2315-07	C10orf26|54838	2333.0448
TCGA-KL-8330-01A-11R-2315-07	C10orf27|219793	112.0549
TCGA-KL-8330-01A-11R-2315-07	C10orf28|27291	765.1094
TCGA-KL-8330-01A-11R-2315-07	C10orf2|56652	182.2934
TCGA-KL-8330-01A-11R-2315-07	C10orf32|119032	722.313
TCGA-KL-8330-01A-11R-2315-07	C10orf35|219738	93.4335
TCGA-KL-8330-01A-11R-2315-07	C10orf40|283025	0
TCGA-KL-8330-01A-11R-2315-07	C10orf41|100131213	432.3914
TCGA-KL-8330-01A-11R-2315-07	C10orf46|143384	879.7779
TCGA-KL-8330-01A-11R-2315-07	C10orf47|254427	86.2463
TCGA-KL-8330-01A-11R-2315-07	C10orf4|118924	179.3532
TCGA-KL-8330-01A-11R-2315-07	C10orf50|645528	0
TCGA-KL-8330-01A-11R-2315-07	C10orf53|282966	0
TCGA-KL-8330-01A-11R-2315-07	C10orf54|64115	182.6201
TCGA-KL-8330-01A-11R-2315-07	C10orf55|414236	0
TCGA-KL-8330-01A-11R-2315-07	C10orf57|80195	472.068
TCGA-KL-8330-01A-11R-2315-07	C10orf58|84293	967.6576
TCGA-KL-8330-01A-11R-2315-07	C10orf62|414157	.3267
TCGA-KL-8330-01A-11R-2315-07	C10orf67|256815	4.247
TCGA-KL-8330-01A-11R-2315-07	C10orf68|79741	.3267
TCGA-KL-8330-01A-11R-2315-07	C10orf71|118461	.6534
TCGA-KL-8330-01A-11R-2315-07	C10orf72|196740	52.5972
TCGA-KL-8330-01A-11R-2315-07	C10orf75|90271	323.7504
TCGA-KL-8330-01A-11R-2315-07	C10orf76|79591	459.6537
TCGA-KL-8330-01A-11R-2315-07	C10orf78|119392	42.1431
TCGA-KL-8330-01A-11R-2315-07	C10orf79|80217	3.9203
TCGA-KL-8330-01A-11R-2315-07	C10orf81|79949	.6534
TCGA-KL-8330-01A-11R-2315-07	C10orf82|143379	1.6335
TCGA-KL-8330-01A-11R-2315-07	C10orf84|63877	322.7703
TCGA-KL-8330-01A-11R-2315-07	C10orf88|80007	110.7481
TCGA-KL-8330-01A-11R-2315-07	C10orf90|118611	0
TCGA-KL-8330-01A-11R-2315-07	C10orf91|170393	0
TCGA-KL-8330-01A-11R-2315-07	C10orf93|255352	.6534
TCGA-KL-8330-01A-11R-2315-07	C10orf95|79946	4.3809
TCGA-KL-8330-01A-11R-2315-07	C10orf96|374355	0
TCGA-KL-8330-01A-11R-2315-07	C10orf99|387695	0
TCGA-KL-8330-01A-11R-2315-07	C11orf10|746	1539.3662
TCGA-KL-8330-01A-11R-2315-07	C11orf16|56673	.3267
TCGA-KL-8330-01A-11R-2315-07	C11orf17|56672	297.2885
TCGA-KL-8330-01A-11R-2315-07	C11orf1|64776	355.7008
TCGA-KL-8330-01A-11R-2315-07	C11orf20|25858	2.9402
TCGA-KL-8330-01A-11R-2315-07	C11orf21|29125	1.3068
TCGA-KL-8330-01A-11R-2315-07	C11orf24|53838	613.525
TCGA-KL-8330-01A-11R-2315-07	C11orf2|738	3183.6001
TCGA-KL-8330-01A-11R-2315-07	C11orf30|56946	455.4067
TCGA-KL-8330-01A-11R-2315-07	C11orf31|280636	1862.4632
TCGA-KL-8330-01A-11R-2315-07	C11orf34|349633	.6534
TCGA-KL-8330-01A-11R-2315-07	C11orf35|256329	157.1513
TCGA-KL-8330-01A-11R-2315-07	C11orf36|283303	0
TCGA-KL-8330-01A-11R-2315-07	C11orf40|143501	0
TCGA-KL-8330-01A-11R-2315-07	C11orf41|25758	17.968
TCGA-KL-8330-01A-11R-2315-07	C11orf42|160298	1.3068
TCGA-KL-8330-01A-11R-2315-07	C11orf45|219833	1.3068
TCGA-KL-8330-01A-11R-2315-07	C11orf46|120534	777.197
TCGA-KL-8330-01A-11R-2315-07	C11orf48|79081	327.9418
TCGA-KL-8330-01A-11R-2315-07	C11orf49|79096	824.8938
TCGA-KL-8330-01A-11R-2315-07	C11orf51|25906	1049.5982
TCGA-KL-8330-01A-11R-2315-07	C11orf52|91894	267.5596
TCGA-KL-8330-01A-11R-2315-07	C11orf53|341032	26.1352
TCGA-KL-8330-01A-11R-2315-07	C11orf54|28970	526.2986
TCGA-KL-8330-01A-11R-2315-07	C11orf57|55216	719.0461
TCGA-KL-8330-01A-11R-2315-07	C11orf58|10944	3138.1901
TCGA-KL-8330-01A-11R-2315-07	C11orf59|55004	2985.9523
TCGA-KL-8330-01A-11R-2315-07	C11orf61|79684	181.64
TCGA-KL-8330-01A-11R-2315-07	C11orf63|79864	35.936
TCGA-KL-8330-01A-11R-2315-07	C11orf64|283197	0
TCGA-KL-8330-01A-11R-2315-07	C11orf65|160140	15.6811
TCGA-KL-8330-01A-11R-2315-07	C11orf66|220004	44.1032
TCGA-KL-8330-01A-11R-2315-07	C11orf67|28971	222.9533
TCGA-KL-8330-01A-11R-2315-07	C11orf68|83638	1422.7377
TCGA-KL-8330-01A-11R-2315-07	C11orf70|85016	3.9203
TCGA-KL-8330-01A-11R-2315-07	C11orf71|54494	490.6893
TCGA-KL-8330-01A-11R-2315-07	C11orf73|51501	269.5198
TCGA-KL-8330-01A-11R-2315-07	C11orf74|119710	197.3211
TCGA-KL-8330-01A-11R-2315-07	C11orf75|56935	267.8863
TCGA-KL-8330-01A-11R-2315-07	C11orf80|79703	430.5782
TCGA-KL-8330-01A-11R-2315-07	C11orf82|220042	14.3744
TCGA-KL-8330-01A-11R-2315-07	C11orf83|790955	683.4368
TCGA-KL-8330-01A-11R-2315-07	C11orf84|144097	520.4182
TCGA-KL-8330-01A-11R-2315-07	C11orf85|283129	0
TCGA-KL-8330-01A-11R-2315-07	C11orf86|254439	0
TCGA-KL-8330-01A-11R-2315-07	C11orf87|399947	1.3068
TCGA-KL-8330-01A-11R-2315-07	C11orf88|399949	.6534
TCGA-KL-8330-01A-11R-2315-07	C11orf90|387804	0
TCGA-KL-8330-01A-11R-2315-07	C11orf92|399948	2046.903
TCGA-KL-8330-01A-11R-2315-07	C11orf93|120376	633.5936
TCGA-KL-8330-01A-11R-2315-07	C11orf94|143678	0
TCGA-KL-8330-01A-11R-2315-07	C11orf95|65998	3553.4139
TCGA-KL-8330-01A-11R-2315-07	C11orf9|745	100.6207
TCGA-KL-8330-01A-11R-2315-07	C12orf10|60314	946.7494
TCGA-KL-8330-01A-11R-2315-07	C12orf11|55726	459.9804
TCGA-KL-8330-01A-11R-2315-07	C12orf12|196477	0
TCGA-KL-8330-01A-11R-2315-07	C12orf23|90488	3457.3669
TCGA-KL-8330-01A-11R-2315-07	C12orf24|29902	21.2349
TCGA-KL-8330-01A-11R-2315-07	C12orf26|84190	122.1823
TCGA-KL-8330-01A-11R-2315-07	C12orf27|283460	6.8605
TCGA-KL-8330-01A-11R-2315-07	C12orf29|91298	357.1937
TCGA-KL-8330-01A-11R-2315-07	C12orf32|83695	408.3633
TCGA-KL-8330-01A-11R-2315-07	C12orf34|84915	1317.87
TCGA-KL-8330-01A-11R-2315-07	C12orf35|55196	434.4985
TCGA-KL-8330-01A-11R-2315-07	C12orf36|283422	0
TCGA-KL-8330-01A-11R-2315-07	C12orf39|80763	210.7155
TCGA-KL-8330-01A-11R-2315-07	C12orf40|283461	0
TCGA-KL-8330-01A-11R-2315-07	C12orf41|54934	855.9294
TCGA-KL-8330-01A-11R-2315-07	C12orf42|374470	0
TCGA-KL-8330-01A-11R-2315-07	C12orf43|64897	429.5982
TCGA-KL-8330-01A-11R-2315-07	C12orf44|60673	1818.0333
TCGA-KL-8330-01A-11R-2315-07	C12orf45|121053	84.6129
TCGA-KL-8330-01A-11R-2315-07	C12orf47|51275	309.8432
TCGA-KL-8330-01A-11R-2315-07	C12orf48|55010	62.6103
TCGA-KL-8330-01A-11R-2315-07	C12orf49|79794	1026.1352
TCGA-KL-8330-01A-11R-2315-07	C12orf4|57102	381.9013
TCGA-KL-8330-01A-11R-2315-07	C12orf50|160419	.3267
TCGA-KL-8330-01A-11R-2315-07	C12orf51|283450	1978.1117
TCGA-KL-8330-01A-11R-2315-07	C12orf52|84934	449.853
TCGA-KL-8330-01A-11R-2315-07	C12orf53|196500	14.0477
TCGA-KL-8330-01A-11R-2315-07	C12orf54|121273	0
TCGA-KL-8330-01A-11R-2315-07	C12orf56|115749	.3267
TCGA-KL-8330-01A-11R-2315-07	C12orf57|113246	475.0082
TCGA-KL-8330-01A-11R-2315-07	C12orf59|120939	4804.639
TCGA-KL-8330-01A-11R-2315-07	C12orf5|57103	165.3055
TCGA-KL-8330-01A-11R-2315-07	C12orf60|144608	36.2627
TCGA-KL-8330-01A-11R-2315-07	C12orf61|283416	20.9082
TCGA-KL-8330-01A-11R-2315-07	C12orf62|84987	1453.1199
TCGA-KL-8330-01A-11R-2315-07	C12orf63|374467	0
TCGA-KL-8330-01A-11R-2315-07	C12orf65|91574	537.0794
TCGA-KL-8330-01A-11R-2315-07	C12orf66|144577	164.9788
TCGA-KL-8330-01A-11R-2315-07	C12orf68|387856	3.5936
TCGA-KL-8330-01A-11R-2315-07	C12orf69|440087	21.8883
TCGA-KL-8330-01A-11R-2315-07	C12orf70|341346	0
TCGA-KL-8330-01A-11R-2315-07	C12orf71|728858	0
TCGA-KL-8330-01A-11R-2315-07	C12orf72|254013	86.8997
TCGA-KL-8330-01A-11R-2315-07	C12orf73|728568	196.3411
TCGA-KL-8330-01A-11R-2315-07	C12orf74|338809	3.2669
TCGA-KL-8330-01A-11R-2315-07	C12orf75|387882	5545.2467
TCGA-KL-8330-01A-11R-2315-07	C12orf76|400073	164.6521
TCGA-KL-8330-01A-11R-2315-07	C12orf77|196415	0
TCGA-KL-8330-01A-11R-2315-07	C13orf15|28984	141.457
TCGA-KL-8330-01A-11R-2315-07	C13orf16|121793	1.3068
TCGA-KL-8330-01A-11R-2315-07	C13orf18|80183	1.9601
TCGA-KL-8330-01A-11R-2315-07	C13orf1|57213	242.4044
TCGA-KL-8330-01A-11R-2315-07	C13orf23|80209	977.785
TCGA-KL-8330-01A-11R-2315-07	C13orf26|122046	0
TCGA-KL-8330-01A-11R-2315-07	C13orf27|93081	41.4897
TCGA-KL-8330-01A-11R-2315-07	C13orf28|122258	0
TCGA-KL-8330-01A-11R-2315-07	C13orf29|283487	20.2548
TCGA-KL-8330-01A-11R-2315-07	C13orf30|144809	0
TCGA-KL-8330-01A-11R-2315-07	C13orf31|144811	74.1588
TCGA-KL-8330-01A-11R-2315-07	C13orf33|84935	8.1673
TCGA-KL-8330-01A-11R-2315-07	C13orf34|79866	30.9964
TCGA-KL-8330-01A-11R-2315-07	C13orf35|400165	0
TCGA-KL-8330-01A-11R-2315-07	C13orf36|400120	.3267
TCGA-KL-8330-01A-11R-2315-07	C13orf37|440145	169.2257
TCGA-KL-8330-01A-11R-2315-07	C13orf38|728591	1.3068
TCGA-KL-8330-01A-11R-2315-07	C13orf39|196541	.3267
TCGA-KL-8330-01A-11R-2315-07	C14orf101|54916	853.3159
TCGA-KL-8330-01A-11R-2315-07	C14orf102|55051	507.0238
TCGA-KL-8330-01A-11R-2315-07	C14orf104|55172	236.1973
TCGA-KL-8330-01A-11R-2315-07	C14orf105|55195	529.8922
TCGA-KL-8330-01A-11R-2315-07	C14orf106|55320	246.3247
TCGA-KL-8330-01A-11R-2315-07	C14orf109|26175	476.3149
TCGA-KL-8330-01A-11R-2315-07	C14orf115|55237	0
TCGA-KL-8330-01A-11R-2315-07	C14orf118|55668	449.853
TCGA-KL-8330-01A-11R-2315-07	C14orf119|55017	916.6939
TCGA-KL-8330-01A-11R-2315-07	C14orf126|112487	224.1
TCGA-KL-8330-01A-11R-2315-07	C14orf128|84837	96.047
TCGA-KL-8330-01A-11R-2315-07	C14orf129|51527	514.211
TCGA-KL-8330-01A-11R-2315-07	C14orf132|56967	687.0304
TCGA-KL-8330-01A-11R-2315-07	C14orf135|64430	6621.6923
TCGA-KL-8330-01A-11R-2315-07	C14orf138|79609	81.0193
TCGA-KL-8330-01A-11R-2315-07	C14orf139|79686	1.6335
TCGA-KL-8330-01A-11R-2315-07	C14orf142|84520	197.9745
TCGA-KL-8330-01A-11R-2315-07	C14orf143|90141	60.4378
TCGA-KL-8330-01A-11R-2315-07	C14orf145|145508	47.0434
TCGA-KL-8330-01A-11R-2315-07	C14orf147|171546	1502.7769
TCGA-KL-8330-01A-11R-2315-07	C14orf148|122945	1.9601
TCGA-KL-8330-01A-11R-2315-07	C14orf149|112849	48.6769
TCGA-KL-8330-01A-11R-2315-07	C14orf153|84334	771.5648
TCGA-KL-8330-01A-11R-2315-07	C14orf156|81892	761.8425
TCGA-KL-8330-01A-11R-2315-07	C14orf159|80017	6479.9085
TCGA-KL-8330-01A-11R-2315-07	C14orf162|56936	0
TCGA-KL-8330-01A-11R-2315-07	C14orf165|414767	0
TCGA-KL-8330-01A-11R-2315-07	C14orf166B|145497	0
TCGA-KL-8330-01A-11R-2315-07	C14orf166|51637	1828.1607
TCGA-KL-8330-01A-11R-2315-07	C14orf167|55449	645.3185
TCGA-KL-8330-01A-11R-2315-07	C14orf169|79697	233.2571
TCGA-KL-8330-01A-11R-2315-07	C14orf174|161394	23.8484
TCGA-KL-8330-01A-11R-2315-07	C14orf176|643382	38.8762
TCGA-KL-8330-01A-11R-2315-07	C14orf177|283598	0
TCGA-KL-8330-01A-11R-2315-07	C14orf178|283579	.3267
TCGA-KL-8330-01A-11R-2315-07	C14orf179|112752	380.2679
TCGA-KL-8330-01A-11R-2315-07	C14orf180|400258	0
TCGA-KL-8330-01A-11R-2315-07	C14orf181|400223	63.7047
TCGA-KL-8330-01A-11R-2315-07	C14orf182|283551	.9801
TCGA-KL-8330-01A-11R-2315-07	C14orf183|196913	0
TCGA-KL-8330-01A-11R-2315-07	C14orf184|650662	0
TCGA-KL-8330-01A-11R-2315-07	C14orf19|280655	4.9004
TCGA-KL-8330-01A-11R-2315-07	C14orf1|11161	1773.2767
TCGA-KL-8330-01A-11R-2315-07	C14orf21|161424	416.8572
TCGA-KL-8330-01A-11R-2315-07	C14orf23|387978	0
TCGA-KL-8330-01A-11R-2315-07	C14orf28|122525	66.3182
TCGA-KL-8330-01A-11R-2315-07	C14orf2|9556	2450.8331
TCGA-KL-8330-01A-11R-2315-07	C14orf33|100129075	87.8798
TCGA-KL-8330-01A-11R-2315-07	C14orf34|645687	0
TCGA-KL-8330-01A-11R-2315-07	C14orf37|145407	487.7491
TCGA-KL-8330-01A-11R-2315-07	C14orf39|317761	.6534
TCGA-KL-8330-01A-11R-2315-07	C14orf43|91748	2097.6805
TCGA-KL-8330-01A-11R-2315-07	C14orf45|80127	63.2669
TCGA-KL-8330-01A-11R-2315-07	C14orf48|256369	0
TCGA-KL-8330-01A-11R-2315-07	C14orf49|161176	1.6335
TCGA-KL-8330-01A-11R-2315-07	C14orf4|64207	1934.6619
TCGA-KL-8330-01A-11R-2315-07	C14orf50|145376	55.8641
TCGA-KL-8330-01A-11R-2315-07	C14orf53|440184	0
TCGA-KL-8330-01A-11R-2315-07	C14orf64|388011	2.6135
TCGA-KL-8330-01A-11R-2315-07	C14orf68|283600	.3267
TCGA-KL-8330-01A-11R-2315-07	C14orf70|283601	0
TCGA-KL-8330-01A-11R-2315-07	C14orf72|145200	11.1075
TCGA-KL-8330-01A-11R-2315-07	C14orf73|91828	.6534
TCGA-KL-8330-01A-11R-2315-07	C14orf79|122616	253.8386
TCGA-KL-8330-01A-11R-2315-07	C14orf80|283643	63.0513
TCGA-KL-8330-01A-11R-2315-07	C14orf86|283592	0
TCGA-KL-8330-01A-11R-2315-07	C14orf93|60686	267.8863
TCGA-KL-8330-01A-11R-2315-07	C15orf17|57184	1443.9726
TCGA-KL-8330-01A-11R-2315-07	C15orf21|283651	29.4022
TCGA-KL-8330-01A-11R-2315-07	C15orf23|90417	162.6919
TCGA-KL-8330-01A-11R-2315-07	C15orf24|56851	2155.5047
TCGA-KL-8330-01A-11R-2315-07	C15orf26|161502	.3267
TCGA-KL-8330-01A-11R-2315-07	C15orf27|123591	57.8242
TCGA-KL-8330-01A-11R-2315-07	C15orf28|80035	5.8804
TCGA-KL-8330-01A-11R-2315-07	C15orf29|79768	305.4557
TCGA-KL-8330-01A-11R-2315-07	C15orf2|23742	0
TCGA-KL-8330-01A-11R-2315-07	C15orf32|145858	0
TCGA-KL-8330-01A-11R-2315-07	C15orf33|196951	18.0758
TCGA-KL-8330-01A-11R-2315-07	C15orf34|80072	24.1751
TCGA-KL-8330-01A-11R-2315-07	C15orf37|283687	106.5403
TCGA-KL-8330-01A-11R-2315-07	C15orf38|348110	273.9334
TCGA-KL-8330-01A-11R-2315-07	C15orf39|56905	405.4231
TCGA-KL-8330-01A-11R-2315-07	C15orf40|123207	370.2123
TCGA-KL-8330-01A-11R-2315-07	C15orf41|84529	62.7246
TCGA-KL-8330-01A-11R-2315-07	C15orf42|90381	22.8683
TCGA-KL-8330-01A-11R-2315-07	C15orf43|145645	0
TCGA-KL-8330-01A-11R-2315-07	C15orf44|81556	1625.2859
TCGA-KL-8330-01A-11R-2315-07	C15orf48|84419	8.1673
TCGA-KL-8330-01A-11R-2315-07	C15orf50|414926	0
TCGA-KL-8330-01A-11R-2315-07	C15orf51|196968	.3267
TCGA-KL-8330-01A-11R-2315-07	C15orf52|388115	1332.8977
TCGA-KL-8330-01A-11R-2315-07	C15orf53|400359	0
TCGA-KL-8330-01A-11R-2315-07	C15orf54|400360	0
TCGA-KL-8330-01A-11R-2315-07	C15orf55|256646	2.2868
TCGA-KL-8330-01A-11R-2315-07	C15orf56|644809	121.5289
TCGA-KL-8330-01A-11R-2315-07	C15orf57|90416	356.2431
TCGA-KL-8330-01A-11R-2315-07	C15orf58|390637	38.5495
TCGA-KL-8330-01A-11R-2315-07	C15orf59|388135	4806.5992
TCGA-KL-8330-01A-11R-2315-07	C15orf5|81698	0
TCGA-KL-8330-01A-11R-2315-07	C15orf60|283677	.6534
TCGA-KL-8330-01A-11R-2315-07	C15orf61|145853	278.0137
TCGA-KL-8330-01A-11R-2315-07	C15orf62|643338	28.7488
TCGA-KL-8330-01A-11R-2315-07	C15orf63|25764	794.6031
TCGA-KL-8330-01A-11R-2315-07	C16orf11|146325	3.2669
TCGA-KL-8330-01A-11R-2315-07	C16orf13|84326	667.4289
TCGA-KL-8330-01A-11R-2315-07	C16orf3|750	4.247
TCGA-KL-8330-01A-11R-2315-07	C16orf42|115939	1555.1323
TCGA-KL-8330-01A-11R-2315-07	C16orf45|89927	957.5302
TCGA-KL-8330-01A-11R-2315-07	C16orf46|123775	35.936
TCGA-KL-8330-01A-11R-2315-07	C16orf48|84080	296.9618
TCGA-KL-8330-01A-11R-2315-07	C16orf52|730094	441.0323
TCGA-KL-8330-01A-11R-2315-07	C16orf53|79447	1147.197
TCGA-KL-8330-01A-11R-2315-07	C16orf54|283897	9.474
TCGA-KL-8330-01A-11R-2315-07	C16orf55|124045	52.9239
TCGA-KL-8330-01A-11R-2315-07	C16orf57|79650	908.5266
TCGA-KL-8330-01A-11R-2315-07	C16orf58|64755	4110.0947
TCGA-KL-8330-01A-11R-2315-07	C16orf59|80178	18.6214
TCGA-KL-8330-01A-11R-2315-07	C16orf5|29965	3947.7295
TCGA-KL-8330-01A-11R-2315-07	C16orf61|56942	950.7089
TCGA-KL-8330-01A-11R-2315-07	C16orf62|57020	1760.2091
TCGA-KL-8330-01A-11R-2315-07	C16orf63|123811	901.0127
TCGA-KL-8330-01A-11R-2315-07	C16orf68|79091	182.9467
TCGA-KL-8330-01A-11R-2315-07	C16orf70|80262	445.7857
TCGA-KL-8330-01A-11R-2315-07	C16orf71|146562	5.5537
TCGA-KL-8330-01A-11R-2315-07	C16orf72|29035	1154.5247
TCGA-KL-8330-01A-11R-2315-07	C16orf73|254528	.6566
TCGA-KL-8330-01A-11R-2315-07	C16orf74|404550	8.494
TCGA-KL-8330-01A-11R-2315-07	C16orf75|116028	389.7419
TCGA-KL-8330-01A-11R-2315-07	C16orf78|123970	0
TCGA-KL-8330-01A-11R-2315-07	C16orf79|283870	39.363
TCGA-KL-8330-01A-11R-2315-07	C16orf7|9605	1521.2022
TCGA-KL-8330-01A-11R-2315-07	C16orf80|29105	820.3202
TCGA-KL-8330-01A-11R-2315-07	C16orf81|283860	.3267
TCGA-KL-8330-01A-11R-2315-07	C16orf82|162083	0
TCGA-KL-8330-01A-11R-2315-07	C16orf86|388284	38.5495
TCGA-KL-8330-01A-11R-2315-07	C16orf87|388272	59.4577
TCGA-KL-8330-01A-11R-2315-07	C16orf88|400506	341.3917
TCGA-KL-8330-01A-11R-2315-07	C16orf89|146556	3994.773
TCGA-KL-8330-01A-11R-2315-07	C16orf90|646174	.6534
TCGA-KL-8330-01A-11R-2315-07	C16orf91|283951	358.7063
TCGA-KL-8330-01A-11R-2315-07	C16orf92|146378	0
TCGA-KL-8330-01A-11R-2315-07	C16orf93|90835	6.2071
TCGA-KL-8330-01A-11R-2315-07	C17orf100|388327	57.8242
TCGA-KL-8330-01A-11R-2315-07	C17orf101|79701	546.8801
[truncated: 18,532 more rows]
