# Supplementary material for: Dysfunctional miRNA-Mediated Regulation in Chromophobe Renal Cell Carcinoma
Source: PLoS One. 2016 Jun 3;11(6):e0156324. doi: 10.1371/journal.pone.0156324 (PMC4892590; doi:10.1371/journal.pone.0156324)
Supplement: S2 File — (ZIP) [file pone.0156324.s002.zip › S2_File mRNA expression profile downloaded from TCGA/case/unc.edu__IlluminaHiSeq_RNASeqV2__TCGA-KL-8331-01A-11R-2315-07__expression_rsem_gene_normalized.txt]

barcode	gene_id	normalized_count
TCGA-KL-8331-01A-11R-2315-07	?|100130426	.4225
TCGA-KL-8331-01A-11R-2315-07	?|100133144	1.8747
TCGA-KL-8331-01A-11R-2315-07	?|100134869	7.5605
TCGA-KL-8331-01A-11R-2315-07	?|10357	66.609
TCGA-KL-8331-01A-11R-2315-07	?|10431	797.0759
TCGA-KL-8331-01A-11R-2315-07	?|136542	0
TCGA-KL-8331-01A-11R-2315-07	?|155060	170.2452
TCGA-KL-8331-01A-11R-2315-07	?|26823	.8205
TCGA-KL-8331-01A-11R-2315-07	?|280660	0
TCGA-KL-8331-01A-11R-2315-07	?|317712	0
TCGA-KL-8331-01A-11R-2315-07	?|340602	.4102
TCGA-KL-8331-01A-11R-2315-07	?|388795	.4102
TCGA-KL-8331-01A-11R-2315-07	?|390284	19.2808
TCGA-KL-8331-01A-11R-2315-07	?|391343	0
TCGA-KL-8331-01A-11R-2315-07	?|391714	0
TCGA-KL-8331-01A-11R-2315-07	?|404770	0
TCGA-KL-8331-01A-11R-2315-07	?|441362	0
TCGA-KL-8331-01A-11R-2315-07	?|442388	0
TCGA-KL-8331-01A-11R-2315-07	?|553137	12.3069
TCGA-KL-8331-01A-11R-2315-07	?|57714	64.8163
TCGA-KL-8331-01A-11R-2315-07	?|645851	3.2818
TCGA-KL-8331-01A-11R-2315-07	?|652919	0
TCGA-KL-8331-01A-11R-2315-07	?|653553	2350.6149
TCGA-KL-8331-01A-11R-2315-07	?|728045	0
TCGA-KL-8331-01A-11R-2315-07	?|728603	0
TCGA-KL-8331-01A-11R-2315-07	?|728788	0
TCGA-KL-8331-01A-11R-2315-07	?|729884	12.3069
TCGA-KL-8331-01A-11R-2315-07	?|8225	1495.6967
TCGA-KL-8331-01A-11R-2315-07	?|90288	1.2307
TCGA-KL-8331-01A-11R-2315-07	A1BG|1	15.359
TCGA-KL-8331-01A-11R-2315-07	A1CF|29974	0
TCGA-KL-8331-01A-11R-2315-07	A2BP1|54715	0
TCGA-KL-8331-01A-11R-2315-07	A2LD1|87769	33.6634
TCGA-KL-8331-01A-11R-2315-07	A2ML1|144568	0
TCGA-KL-8331-01A-11R-2315-07	A2M|2	3049.5557
TCGA-KL-8331-01A-11R-2315-07	A4GALT|53947	439.766
TCGA-KL-8331-01A-11R-2315-07	A4GNT|51146	0
TCGA-KL-8331-01A-11R-2315-07	AAA1|404744	0
TCGA-KL-8331-01A-11R-2315-07	AAAS|8086	1458.776
TCGA-KL-8331-01A-11R-2315-07	AACSL|729522	0
TCGA-KL-8331-01A-11R-2315-07	AACS|65985	845.0727
TCGA-KL-8331-01A-11R-2315-07	AADACL2|344752	0
TCGA-KL-8331-01A-11R-2315-07	AADACL3|126767	0
TCGA-KL-8331-01A-11R-2315-07	AADACL4|343066	0
TCGA-KL-8331-01A-11R-2315-07	AADAC|13	0
TCGA-KL-8331-01A-11R-2315-07	AADAT|51166	88.1993
TCGA-KL-8331-01A-11R-2315-07	AAGAB|79719	1511.2854
TCGA-KL-8331-01A-11R-2315-07	AAK1|22848	896.7616
TCGA-KL-8331-01A-11R-2315-07	AAMP|14	1769.73
TCGA-KL-8331-01A-11R-2315-07	AANAT|15	0
TCGA-KL-8331-01A-11R-2315-07	AARS2|57505	757.6405
TCGA-KL-8331-01A-11R-2315-07	AARSD1|80755	406.9476
TCGA-KL-8331-01A-11R-2315-07	AARS|16	4037.8888
TCGA-KL-8331-01A-11R-2315-07	AASDHPPT|60496	655.9569
TCGA-KL-8331-01A-11R-2315-07	AASDH|132949	323.6711
TCGA-KL-8331-01A-11R-2315-07	AASS|10157	309.7233
TCGA-KL-8331-01A-11R-2315-07	AATF|26574	599.3453
TCGA-KL-8331-01A-11R-2315-07	AATK|9625	17.2296
TCGA-KL-8331-01A-11R-2315-07	ABAT|18	303.5698
TCGA-KL-8331-01A-11R-2315-07	ABCA10|10349	20.9217
TCGA-KL-8331-01A-11R-2315-07	ABCA11P|79963	77.3898
TCGA-KL-8331-01A-11R-2315-07	ABCA12|26154	6.9739
TCGA-KL-8331-01A-11R-2315-07	ABCA13|154664	5.7432
TCGA-KL-8331-01A-11R-2315-07	ABCA17P|650655	42.6639
TCGA-KL-8331-01A-11R-2315-07	ABCA1|19	1212.2199
TCGA-KL-8331-01A-11R-2315-07	ABCA2|20	5876.9476
TCGA-KL-8331-01A-11R-2315-07	ABCA3|21	1849.3145
TCGA-KL-8331-01A-11R-2315-07	ABCA4|24	.8205
TCGA-KL-8331-01A-11R-2315-07	ABCA5|23461	959.937
TCGA-KL-8331-01A-11R-2315-07	ABCA6|23460	4.9228
TCGA-KL-8331-01A-11R-2315-07	ABCA7|10347	329.004
TCGA-KL-8331-01A-11R-2315-07	ABCA8|10351	2.8716
TCGA-KL-8331-01A-11R-2315-07	ABCA9|10350	4.1023
TCGA-KL-8331-01A-11R-2315-07	ABCB10|23456	174.3475
TCGA-KL-8331-01A-11R-2315-07	ABCB11|8647	0
TCGA-KL-8331-01A-11R-2315-07	ABCB1|5243	11.0762
TCGA-KL-8331-01A-11R-2315-07	ABCB4|5244	2.0511
TCGA-KL-8331-01A-11R-2315-07	ABCB5|340273	5.333
TCGA-KL-8331-01A-11R-2315-07	ABCB6|10058	124.9313
TCGA-KL-8331-01A-11R-2315-07	ABCB7|22	615.7545
TCGA-KL-8331-01A-11R-2315-07	ABCB8|11194	1071.1092
TCGA-KL-8331-01A-11R-2315-07	ABCB9|23457	281.7989
TCGA-KL-8331-01A-11R-2315-07	ABCC10|89845	331.8757
TCGA-KL-8331-01A-11R-2315-07	ABCC11|85320	.8205
TCGA-KL-8331-01A-11R-2315-07	ABCC12|94160	0
TCGA-KL-8331-01A-11R-2315-07	ABCC13|150000	0
TCGA-KL-8331-01A-11R-2315-07	ABCC1|4363	490.6345
TCGA-KL-8331-01A-11R-2315-07	ABCC2|1244	3.6921
TCGA-KL-8331-01A-11R-2315-07	ABCC3|8714	6.1534
TCGA-KL-8331-01A-11R-2315-07	ABCC4|10257	666.6229
TCGA-KL-8331-01A-11R-2315-07	ABCC5|10057	4081.7833
TCGA-KL-8331-01A-11R-2315-07	ABCC6P1|653190	.8205
TCGA-KL-8331-01A-11R-2315-07	ABCC6P2|730013	6.1534
TCGA-KL-8331-01A-11R-2315-07	ABCC6|368	25.4342
TCGA-KL-8331-01A-11R-2315-07	ABCC8|6833	1.6409
TCGA-KL-8331-01A-11R-2315-07	ABCC9|10060	29.9468
TCGA-KL-8331-01A-11R-2315-07	ABCD1|215	729.388
TCGA-KL-8331-01A-11R-2315-07	ABCD2|225	5.7432
TCGA-KL-8331-01A-11R-2315-07	ABCD3|5825	859.841
TCGA-KL-8331-01A-11R-2315-07	ABCD4|5826	932.4516
TCGA-KL-8331-01A-11R-2315-07	ABCE1|6059	918.5038
TCGA-KL-8331-01A-11R-2315-07	ABCF1|23	1041.9829
TCGA-KL-8331-01A-11R-2315-07	ABCF2|10061	1971.9731
TCGA-KL-8331-01A-11R-2315-07	ABCF3|55324	2558.6013
TCGA-KL-8331-01A-11R-2315-07	ABCG1|9619	3517.7178
TCGA-KL-8331-01A-11R-2315-07	ABCG2|9429	53.3298
TCGA-KL-8331-01A-11R-2315-07	ABCG4|64137	15.5887
TCGA-KL-8331-01A-11R-2315-07	ABCG5|64240	0
TCGA-KL-8331-01A-11R-2315-07	ABCG8|64241	0
TCGA-KL-8331-01A-11R-2315-07	ABHD10|55347	2702.5918
TCGA-KL-8331-01A-11R-2315-07	ABHD11|83451	2067.9668
TCGA-KL-8331-01A-11R-2315-07	ABHD12B|145447	0
TCGA-KL-8331-01A-11R-2315-07	ABHD12|26090	3463.5675
TCGA-KL-8331-01A-11R-2315-07	ABHD13|84945	251.0604
TCGA-KL-8331-01A-11R-2315-07	ABHD14A|25864	781.0769
TCGA-KL-8331-01A-11R-2315-07	ABHD14B|84836	3406.9559
TCGA-KL-8331-01A-11R-2315-07	ABHD15|116236	334.7473
TCGA-KL-8331-01A-11R-2315-07	ABHD1|84696	.4102
TCGA-KL-8331-01A-11R-2315-07	ABHD2|11057	18142.8091
TCGA-KL-8331-01A-11R-2315-07	ABHD3|171586	1715.1695
TCGA-KL-8331-01A-11R-2315-07	ABHD4|63874	1718.0411
TCGA-KL-8331-01A-11R-2315-07	ABHD5|51099	345.003
TCGA-KL-8331-01A-11R-2315-07	ABHD6|57406	1083.8263
TCGA-KL-8331-01A-11R-2315-07	ABHD8|79575	638.7273
TCGA-KL-8331-01A-11R-2315-07	ABI1|10006	556.0497
TCGA-KL-8331-01A-11R-2315-07	ABI2|10152	496.7879
TCGA-KL-8331-01A-11R-2315-07	ABI3BP|25890	262.9571
TCGA-KL-8331-01A-11R-2315-07	ABI3|51225	100.5062
TCGA-KL-8331-01A-11R-2315-07	ABL1|25	2910.9884
TCGA-KL-8331-01A-11R-2315-07	ABL2|27	258.0343
TCGA-KL-8331-01A-11R-2315-07	ABLIM1|3983	2700.5407
TCGA-KL-8331-01A-11R-2315-07	ABLIM2|84448	58.6628
TCGA-KL-8331-01A-11R-2315-07	ABLIM3|22885	105.8392
TCGA-KL-8331-01A-11R-2315-07	ABO|28	21.7422
TCGA-KL-8331-01A-11R-2315-07	ABP1|26	1.2307
TCGA-KL-8331-01A-11R-2315-07	ABRA|137735	.4102
TCGA-KL-8331-01A-11R-2315-07	ABR|29	4551.0859
TCGA-KL-8331-01A-11R-2315-07	ABT1|29777	488.9935
TCGA-KL-8331-01A-11R-2315-07	ABTB1|80325	493.5061
TCGA-KL-8331-01A-11R-2315-07	ABTB2|25841	1559.2823
TCGA-KL-8331-01A-11R-2315-07	ACAA1|30	1853.0066
TCGA-KL-8331-01A-11R-2315-07	ACAA2|10449	2500.7589
TCGA-KL-8331-01A-11R-2315-07	ACACA|31	980.8587
TCGA-KL-8331-01A-11R-2315-07	ACACB|32	4361.1496
TCGA-KL-8331-01A-11R-2315-07	ACAD10|80724	2261.1849
TCGA-KL-8331-01A-11R-2315-07	ACAD11|84129	577.0288
TCGA-KL-8331-01A-11R-2315-07	ACAD8|27034	809.3828
TCGA-KL-8331-01A-11R-2315-07	ACAD9|28976	1580.606
TCGA-KL-8331-01A-11R-2315-07	ACADL|33	356.8996
TCGA-KL-8331-01A-11R-2315-07	ACADM|34	1041.1624
TCGA-KL-8331-01A-11R-2315-07	ACADSB|36	914.8117
TCGA-KL-8331-01A-11R-2315-07	ACADS|35	5388.3643
TCGA-KL-8331-01A-11R-2315-07	ACADVL|37	4412.7442
TCGA-KL-8331-01A-11R-2315-07	ACAN|176	97.2244
TCGA-KL-8331-01A-11R-2315-07	ACAP1|9744	18.4603
TCGA-KL-8331-01A-11R-2315-07	ACAP2|23527	641.5989
TCGA-KL-8331-01A-11R-2315-07	ACAP3|116983	329.923
TCGA-KL-8331-01A-11R-2315-07	ACAT1|38	6739.6602
TCGA-KL-8331-01A-11R-2315-07	ACAT2|39	133.341
TCGA-KL-8331-01A-11R-2315-07	ACBD3|64746	486.1219
TCGA-KL-8331-01A-11R-2315-07	ACBD4|79777	296.5959
TCGA-KL-8331-01A-11R-2315-07	ACBD5|91452	483.6606
TCGA-KL-8331-01A-11R-2315-07	ACBD6|84320	359.361
TCGA-KL-8331-01A-11R-2315-07	ACBD7|414149	9.025
TCGA-KL-8331-01A-11R-2315-07	ACCN1|40	22.9729
TCGA-KL-8331-01A-11R-2315-07	ACCN2|41	1530.9764
TCGA-KL-8331-01A-11R-2315-07	ACCN3|9311	6.5637
TCGA-KL-8331-01A-11R-2315-07	ACCN4|55515	0
TCGA-KL-8331-01A-11R-2315-07	ACCN5|51802	.8205
TCGA-KL-8331-01A-11R-2315-07	ACCSL|390110	0
TCGA-KL-8331-01A-11R-2315-07	ACCS|84680	159.5793
TCGA-KL-8331-01A-11R-2315-07	ACD|65057	457.4059
TCGA-KL-8331-01A-11R-2315-07	ACE2|59272	.8205
TCGA-KL-8331-01A-11R-2315-07	ACER1|125981	.4102
TCGA-KL-8331-01A-11R-2315-07	ACER2|340485	27.8956
TCGA-KL-8331-01A-11R-2315-07	ACER3|55331	72.6106
TCGA-KL-8331-01A-11R-2315-07	ACE|1636	124.7098
TCGA-KL-8331-01A-11R-2315-07	ACHE|43	59.4833
TCGA-KL-8331-01A-11R-2315-07	ACIN1|22985	3758.9327
TCGA-KL-8331-01A-11R-2315-07	ACLY|47	847.1239
TCGA-KL-8331-01A-11R-2315-07	ACMSD|130013	0
TCGA-KL-8331-01A-11R-2315-07	ACN9|57001	114.8643
TCGA-KL-8331-01A-11R-2315-07	ACO1|48	2082.7351
TCGA-KL-8331-01A-11R-2315-07	ACO2|50	15040.1615
TCGA-KL-8331-01A-11R-2315-07	ACOT11|26027	1507.3595
TCGA-KL-8331-01A-11R-2315-07	ACOT12|134526	0
TCGA-KL-8331-01A-11R-2315-07	ACOT13|55856	584.9913
TCGA-KL-8331-01A-11R-2315-07	ACOT1|641371	1516.2082
TCGA-KL-8331-01A-11R-2315-07	ACOT2|10965	660.8797
TCGA-KL-8331-01A-11R-2315-07	ACOT4|122970	244.907
TCGA-KL-8331-01A-11R-2315-07	ACOT6|641372	17.6399
TCGA-KL-8331-01A-11R-2315-07	ACOT7|11332	329.8245
TCGA-KL-8331-01A-11R-2315-07	ACOT8|10005	1001.5302
TCGA-KL-8331-01A-11R-2315-07	ACOT9|23597	268.2901
TCGA-KL-8331-01A-11R-2315-07	ACOX1|51	861.3342
TCGA-KL-8331-01A-11R-2315-07	ACOX2|8309	245.7275
TCGA-KL-8331-01A-11R-2315-07	ACOX3|8310	294.1345
TCGA-KL-8331-01A-11R-2315-07	ACOXL|55289	5.333
TCGA-KL-8331-01A-11R-2315-07	ACP1|52	1316.8366
TCGA-KL-8331-01A-11R-2315-07	ACP2|53	545.6052
TCGA-KL-8331-01A-11R-2315-07	ACP5|54	166.9634
TCGA-KL-8331-01A-11R-2315-07	ACP6|51205	147.2724
TCGA-KL-8331-01A-11R-2315-07	ACPL2|92370	172.2964
TCGA-KL-8331-01A-11R-2315-07	ACPP|55	226.8569
TCGA-KL-8331-01A-11R-2315-07	ACPT|93650	0
TCGA-KL-8331-01A-11R-2315-07	ACRBP|84519	4.5125
TCGA-KL-8331-01A-11R-2315-07	ACRC|93953	11.8967
TCGA-KL-8331-01A-11R-2315-07	ACRV1|56	0
TCGA-KL-8331-01A-11R-2315-07	ACR|49	1.2307
TCGA-KL-8331-01A-11R-2315-07	ACSBG1|23205	152.1951
TCGA-KL-8331-01A-11R-2315-07	ACSBG2|81616	3.2818
TCGA-KL-8331-01A-11R-2315-07	ACSF2|80221	332.6961
TCGA-KL-8331-01A-11R-2315-07	ACSF3|197322	946.8096
TCGA-KL-8331-01A-11R-2315-07	ACSL1|2180	16874.3795
TCGA-KL-8331-01A-11R-2315-07	ACSL3|2181	2408.4573
TCGA-KL-8331-01A-11R-2315-07	ACSL4|2182	1065.366
TCGA-KL-8331-01A-11R-2315-07	ACSL5|51703	82.0459
TCGA-KL-8331-01A-11R-2315-07	ACSL6|23305	34.4593
TCGA-KL-8331-01A-11R-2315-07	ACSM1|116285	8.6148
TCGA-KL-8331-01A-11R-2315-07	ACSM2A|123876	.4102
TCGA-KL-8331-01A-11R-2315-07	ACSM2B|348158	0
TCGA-KL-8331-01A-11R-2315-07	ACSM3|6296	233.3344
TCGA-KL-8331-01A-11R-2315-07	ACSM4|341392	0
TCGA-KL-8331-01A-11R-2315-07	ACSM5|54988	4.9228
TCGA-KL-8331-01A-11R-2315-07	ACSS1|84532	5171.7631
TCGA-KL-8331-01A-11R-2315-07	ACSS2|55902	1055.1102
TCGA-KL-8331-01A-11R-2315-07	ACSS3|79611	3231.7879
TCGA-KL-8331-01A-11R-2315-07	ACTA1|58	.4102
TCGA-KL-8331-01A-11R-2315-07	ACTA2|59	2078.2513
TCGA-KL-8331-01A-11R-2315-07	ACTBL2|345651	2.4614
TCGA-KL-8331-01A-11R-2315-07	ACTB|60	100456.1752
TCGA-KL-8331-01A-11R-2315-07	ACTC1|70	600.9862
TCGA-KL-8331-01A-11R-2315-07	ACTG1|71	42451.3673
TCGA-KL-8331-01A-11R-2315-07	ACTG2|72	169.4248
TCGA-KL-8331-01A-11R-2315-07	ACTL6A|86	490.6345
TCGA-KL-8331-01A-11R-2315-07	ACTL6B|51412	0
TCGA-KL-8331-01A-11R-2315-07	ACTL7A|10881	0
TCGA-KL-8331-01A-11R-2315-07	ACTL7B|10880	.8205
TCGA-KL-8331-01A-11R-2315-07	ACTL8|81569	0
TCGA-KL-8331-01A-11R-2315-07	ACTL9|284382	0
TCGA-KL-8331-01A-11R-2315-07	ACTN1|87	923.0163
TCGA-KL-8331-01A-11R-2315-07	ACTN2|88	11.8967
TCGA-KL-8331-01A-11R-2315-07	ACTN3|89	.4102
TCGA-KL-8331-01A-11R-2315-07	ACTN4|81	18439.2573
TCGA-KL-8331-01A-11R-2315-07	ACTR10|55860	1046.9056
TCGA-KL-8331-01A-11R-2315-07	ACTR1A|10121	1938.7445
TCGA-KL-8331-01A-11R-2315-07	ACTR1B|10120	1638.0463
TCGA-KL-8331-01A-11R-2315-07	ACTR2|10097	1569.538
TCGA-KL-8331-01A-11R-2315-07	ACTR3B|57180	274.0333
TCGA-KL-8331-01A-11R-2315-07	ACTR3C|653857	243.2661
TCGA-KL-8331-01A-11R-2315-07	ACTR3|10096	1457.1351
TCGA-KL-8331-01A-11R-2315-07	ACTR5|79913	214.55
TCGA-KL-8331-01A-11R-2315-07	ACTR6|64431	430.741
TCGA-KL-8331-01A-11R-2315-07	ACTR8|93973	594.4225
TCGA-KL-8331-01A-11R-2315-07	ACTRT1|139741	0
TCGA-KL-8331-01A-11R-2315-07	ACTRT2|140625	0
TCGA-KL-8331-01A-11R-2315-07	ACVR1B|91	2716.5396
TCGA-KL-8331-01A-11R-2315-07	ACVR1C|130399	53.3298
TCGA-KL-8331-01A-11R-2315-07	ACVR1|90	661.2899
TCGA-KL-8331-01A-11R-2315-07	ACVR2A|92	241.6252
TCGA-KL-8331-01A-11R-2315-07	ACVR2B|93	281.0072
TCGA-KL-8331-01A-11R-2315-07	ACVRL1|94	301.5187
TCGA-KL-8331-01A-11R-2315-07	ACY1|95	1194.5883
TCGA-KL-8331-01A-11R-2315-07	ACY3|91703	.8205
TCGA-KL-8331-01A-11R-2315-07	ACYP1|97	65.6367
TCGA-KL-8331-01A-11R-2315-07	ACYP2|98	237.5229
TCGA-KL-8331-01A-11R-2315-07	ADAD1|132612	0
TCGA-KL-8331-01A-11R-2315-07	ADAD2|161931	.4102
TCGA-KL-8331-01A-11R-2315-07	ADAL|161823	366.7452
TCGA-KL-8331-01A-11R-2315-07	ADAM10|102	1157.2574
TCGA-KL-8331-01A-11R-2315-07	ADAM11|4185	.8205
TCGA-KL-8331-01A-11R-2315-07	ADAM12|8038	35.2797
TCGA-KL-8331-01A-11R-2315-07	ADAM15|8751	802.0315
TCGA-KL-8331-01A-11R-2315-07	ADAM17|6868	208.3966
TCGA-KL-8331-01A-11R-2315-07	ADAM18|8749	0
TCGA-KL-8331-01A-11R-2315-07	ADAM19|8728	49.6378
TCGA-KL-8331-01A-11R-2315-07	ADAM20|8748	1.2307
TCGA-KL-8331-01A-11R-2315-07	ADAM21P1|145241	.4102
TCGA-KL-8331-01A-11R-2315-07	ADAM21|8747	1.2307
TCGA-KL-8331-01A-11R-2315-07	ADAM22|53616	95.1732
TCGA-KL-8331-01A-11R-2315-07	ADAM23|8745	0
TCGA-KL-8331-01A-11R-2315-07	ADAM28|10863	11.4864
TCGA-KL-8331-01A-11R-2315-07	ADAM29|11086	0
TCGA-KL-8331-01A-11R-2315-07	ADAM2|2515	20.5115
TCGA-KL-8331-01A-11R-2315-07	ADAM30|11085	0
TCGA-KL-8331-01A-11R-2315-07	ADAM32|203102	7.3841
TCGA-KL-8331-01A-11R-2315-07	ADAM33|80332	.4102
TCGA-KL-8331-01A-11R-2315-07	ADAM3A|1587	0
TCGA-KL-8331-01A-11R-2315-07	ADAM5P|255926	0
TCGA-KL-8331-01A-11R-2315-07	ADAM6|8755	394.4562
TCGA-KL-8331-01A-11R-2315-07	ADAM7|8756	0
TCGA-KL-8331-01A-11R-2315-07	ADAM8|101	20.5115
TCGA-KL-8331-01A-11R-2315-07	ADAM9|8754	1934.232
TCGA-KL-8331-01A-11R-2315-07	ADAMDEC1|27299	6.1534
TCGA-KL-8331-01A-11R-2315-07	ADAMTS10|81794	27.4854
TCGA-KL-8331-01A-11R-2315-07	ADAMTS12|81792	13.5376
TCGA-KL-8331-01A-11R-2315-07	ADAMTS13|11093	214.55
TCGA-KL-8331-01A-11R-2315-07	ADAMTS14|140766	13.1273
TCGA-KL-8331-01A-11R-2315-07	ADAMTS15|170689	4.9228
TCGA-KL-8331-01A-11R-2315-07	ADAMTS16|170690	9.8455
TCGA-KL-8331-01A-11R-2315-07	ADAMTS17|170691	66.8674
TCGA-KL-8331-01A-11R-2315-07	ADAMTS18|170692	128.8121
TCGA-KL-8331-01A-11R-2315-07	ADAMTS19|171019	1.6409
TCGA-KL-8331-01A-11R-2315-07	ADAMTS1|9510	531.2472
TCGA-KL-8331-01A-11R-2315-07	ADAMTS20|80070	0
TCGA-KL-8331-01A-11R-2315-07	ADAMTS2|9509	24.2035
TCGA-KL-8331-01A-11R-2315-07	ADAMTS3|9508	106.2494
TCGA-KL-8331-01A-11R-2315-07	ADAMTS4|9507	342.1314
TCGA-KL-8331-01A-11R-2315-07	ADAMTS5|11096	535.3495
TCGA-KL-8331-01A-11R-2315-07	ADAMTS6|11174	1.6409
TCGA-KL-8331-01A-11R-2315-07	ADAMTS7|11173	56.6117
TCGA-KL-8331-01A-11R-2315-07	ADAMTS8|11095	2.4614
TCGA-KL-8331-01A-11R-2315-07	ADAMTS9|56999	59.8935
TCGA-KL-8331-01A-11R-2315-07	ADAMTSL1|92949	351.9769
TCGA-KL-8331-01A-11R-2315-07	ADAMTSL2|9719	145.6315
TCGA-KL-8331-01A-11R-2315-07	ADAMTSL3|57188	843.4318
TCGA-KL-8331-01A-11R-2315-07	ADAMTSL4|54507	75.8925
TCGA-KL-8331-01A-11R-2315-07	ADAMTSL5|339366	26.2547
TCGA-KL-8331-01A-11R-2315-07	ADAP1|11033	1303.0324
TCGA-KL-8331-01A-11R-2315-07	ADAP2|55803	74.6618
TCGA-KL-8331-01A-11R-2315-07	ADARB1|104	208.8068
TCGA-KL-8331-01A-11R-2315-07	ADARB2|105	0
TCGA-KL-8331-01A-11R-2315-07	ADAR|103	4151.1121
TCGA-KL-8331-01A-11R-2315-07	ADAT1|23536	162.4509
TCGA-KL-8331-01A-11R-2315-07	ADAT2|134637	28.7161
TCGA-KL-8331-01A-11R-2315-07	ADAT3|113179	50.4582
TCGA-KL-8331-01A-11R-2315-07	ADA|100	13.9478
TCGA-KL-8331-01A-11R-2315-07	ADCK1|57143	546.4257
TCGA-KL-8331-01A-11R-2315-07	ADCK2|90956	1937.5138
TCGA-KL-8331-01A-11R-2315-07	ADCK4|79934	872.5581
TCGA-KL-8331-01A-11R-2315-07	ADCK5|203054	174.7578
TCGA-KL-8331-01A-11R-2315-07	ADCY10|55811	1.2307
TCGA-KL-8331-01A-11R-2315-07	ADCY1|107	710.9277
TCGA-KL-8331-01A-11R-2315-07	ADCY2|108	6.9739
TCGA-KL-8331-01A-11R-2315-07	ADCY3|109	257.378
TCGA-KL-8331-01A-11R-2315-07	ADCY4|196883	80.8152
TCGA-KL-8331-01A-11R-2315-07	ADCY5|111	1270.0705
TCGA-KL-8331-01A-11R-2315-07	ADCY6|112	2314.5147
TCGA-KL-8331-01A-11R-2315-07	ADCY7|113	358.1303
TCGA-KL-8331-01A-11R-2315-07	ADCY8|114	.8205
TCGA-KL-8331-01A-11R-2315-07	ADCY9|115	875.4297
TCGA-KL-8331-01A-11R-2315-07	ADCYAP1R1|117	0
TCGA-KL-8331-01A-11R-2315-07	ADCYAP1|116	647.7524
TCGA-KL-8331-01A-11R-2315-07	ADC|113451	29.5365
TCGA-KL-8331-01A-11R-2315-07	ADD1|118	5666.4998
TCGA-KL-8331-01A-11R-2315-07	ADD2|119	0
TCGA-KL-8331-01A-11R-2315-07	ADD3|120	810.6135
TCGA-KL-8331-01A-11R-2315-07	ADH1A|124	0
TCGA-KL-8331-01A-11R-2315-07	ADH1B|125	6.9739
TCGA-KL-8331-01A-11R-2315-07	ADH1C|126	197.3204
TCGA-KL-8331-01A-11R-2315-07	ADH4|127	.8205
TCGA-KL-8331-01A-11R-2315-07	ADH5|128	2593.881
TCGA-KL-8331-01A-11R-2315-07	ADH6|130	15.1785
TCGA-KL-8331-01A-11R-2315-07	ADH7|131	1.2307
TCGA-KL-8331-01A-11R-2315-07	ADHFE1|137872	379.052
TCGA-KL-8331-01A-11R-2315-07	ADI1|55256	1853.0066
TCGA-KL-8331-01A-11R-2315-07	ADIG|149685	.4102
TCGA-KL-8331-01A-11R-2315-07	ADIPOQ|9370	.4102
TCGA-KL-8331-01A-11R-2315-07	ADIPOR1|51094	1676.6079
TCGA-KL-8331-01A-11R-2315-07	ADIPOR2|79602	6484.0872
TCGA-KL-8331-01A-11R-2315-07	ADK|132	232.1899
TCGA-KL-8331-01A-11R-2315-07	ADM2|79924	392.1794
TCGA-KL-8331-01A-11R-2315-07	ADM|133	834.817
TCGA-KL-8331-01A-11R-2315-07	ADNP2|22850	689.1855
TCGA-KL-8331-01A-11R-2315-07	ADNP|23394	2403.9448
TCGA-KL-8331-01A-11R-2315-07	ADORA1|134	23.3831
TCGA-KL-8331-01A-11R-2315-07	ADORA2A|135	73.427
TCGA-KL-8331-01A-11R-2315-07	ADORA2B|136	2.8716
TCGA-KL-8331-01A-11R-2315-07	ADORA3|140	15.1785
TCGA-KL-8331-01A-11R-2315-07	ADO|84890	355.669
TCGA-KL-8331-01A-11R-2315-07	ADPGK|83440	1419.7427
TCGA-KL-8331-01A-11R-2315-07	ADPRHL1|113622	33.2286
TCGA-KL-8331-01A-11R-2315-07	ADPRHL2|54936	569.3985
TCGA-KL-8331-01A-11R-2315-07	ADPRH|141	118.5563
TCGA-KL-8331-01A-11R-2315-07	ADRA1A|148	0
TCGA-KL-8331-01A-11R-2315-07	ADRA1B|147	18.0501
TCGA-KL-8331-01A-11R-2315-07	ADRA1D|146	.4102
TCGA-KL-8331-01A-11R-2315-07	ADRA2A|150	13.1273
TCGA-KL-8331-01A-11R-2315-07	ADRA2B|151	161.2202
TCGA-KL-8331-01A-11R-2315-07	ADRA2C|152	4.5125
TCGA-KL-8331-01A-11R-2315-07	ADRB1|153	180.501
TCGA-KL-8331-01A-11R-2315-07	ADRB2|154	578.0133
TCGA-KL-8331-01A-11R-2315-07	ADRB3|155	0
TCGA-KL-8331-01A-11R-2315-07	ADRBK1|156	1439.085
TCGA-KL-8331-01A-11R-2315-07	ADRBK2|157	278.5458
TCGA-KL-8331-01A-11R-2315-07	ADRM1|11047	1994.1255
TCGA-KL-8331-01A-11R-2315-07	ADSL|158	601.3964
TCGA-KL-8331-01A-11R-2315-07	ADSSL1|122622	227.6774
TCGA-KL-8331-01A-11R-2315-07	ADSS|159	933.2721
TCGA-KL-8331-01A-11R-2315-07	AEBP1|165	550.1177
TCGA-KL-8331-01A-11R-2315-07	AEBP2|121536	862.3024
TCGA-KL-8331-01A-11R-2315-07	AEN|64782	2058.9418
TCGA-KL-8331-01A-11R-2315-07	AES|166	21710.5749
TCGA-KL-8331-01A-11R-2315-07	AFAP1L1|134265	1582.2551
TCGA-KL-8331-01A-11R-2315-07	AFAP1L2|84632	66.4572
TCGA-KL-8331-01A-11R-2315-07	AFAP1|60312	96.3916
TCGA-KL-8331-01A-11R-2315-07	AFARP1|246182	2.4614
TCGA-KL-8331-01A-11R-2315-07	AFF1|4299	4279.514
TCGA-KL-8331-01A-11R-2315-07	AFF2|2334	.8205
TCGA-KL-8331-01A-11R-2315-07	AFF3|3899	.8205
TCGA-KL-8331-01A-11R-2315-07	AFF4|27125	2174.2163
TCGA-KL-8331-01A-11R-2315-07	AFG3L1|172	273.6231
TCGA-KL-8331-01A-11R-2315-07	AFG3L2|10939	4370.4782
TCGA-KL-8331-01A-11R-2315-07	AFMID|125061	78.7641
TCGA-KL-8331-01A-11R-2315-07	AFM|173	0
TCGA-KL-8331-01A-11R-2315-07	AFP|174	.8205
TCGA-KL-8331-01A-11R-2315-07	AFTPH|54812	746.6177
TCGA-KL-8331-01A-11R-2315-07	AG2|387763	282.2379
TCGA-KL-8331-01A-11R-2315-07	AGAP11|119385	11.9213
TCGA-KL-8331-01A-11R-2315-07	AGAP1|116987	205.9352
TCGA-KL-8331-01A-11R-2315-07	AGAP2|116986	24.6794
TCGA-KL-8331-01A-11R-2315-07	AGAP3|116988	1040.7522
TCGA-KL-8331-01A-11R-2315-07	AGAP4|119016	108.7108
TCGA-KL-8331-01A-11R-2315-07	AGAP5|729092	13.0576
TCGA-KL-8331-01A-11R-2315-07	AGAP6|414189	59.073
TCGA-KL-8331-01A-11R-2315-07	AGAP7|653268	4.1023
TCGA-KL-8331-01A-11R-2315-07	AGAP8|728404	31.9979
TCGA-KL-8331-01A-11R-2315-07	AGA|175	450.432
TCGA-KL-8331-01A-11R-2315-07	AGBL1|123624	0
TCGA-KL-8331-01A-11R-2315-07	AGBL2|79841	2.0511
TCGA-KL-8331-01A-11R-2315-07	AGBL3|340351	3.6921
TCGA-KL-8331-01A-11R-2315-07	AGBL4|84871	9.025
TCGA-KL-8331-01A-11R-2315-07	AGBL5|60509	495.5654
TCGA-KL-8331-01A-11R-2315-07	AGER|177	22.1524
TCGA-KL-8331-01A-11R-2315-07	AGFG1|3267	869.6865
TCGA-KL-8331-01A-11R-2315-07	AGFG2|3268	991.1144
TCGA-KL-8331-01A-11R-2315-07	AGGF1|55109	676.0582
TCGA-KL-8331-01A-11R-2315-07	AGK|55750	902.0946
TCGA-KL-8331-01A-11R-2315-07	AGL|178	1045.675
TCGA-KL-8331-01A-11R-2315-07	AGMAT|79814	41.4332
TCGA-KL-8331-01A-11R-2315-07	AGPAT1|10554	1598.6397
TCGA-KL-8331-01A-11R-2315-07	AGPAT2|10555	2762.0751
TCGA-KL-8331-01A-11R-2315-07	AGPAT3|56894	2387.5356
TCGA-KL-8331-01A-11R-2315-07	AGPAT4|56895	20.1012
TCGA-KL-8331-01A-11R-2315-07	AGPAT5|55326	877.0706
TCGA-KL-8331-01A-11R-2315-07	AGPAT6|137964	3888.9755
TCGA-KL-8331-01A-11R-2315-07	AGPAT9|84803	3650.2219
TCGA-KL-8331-01A-11R-2315-07	AGPHD1|123688	15.5887
TCGA-KL-8331-01A-11R-2315-07	AGPS|8540	439.766
TCGA-KL-8331-01A-11R-2315-07	AGR2|10551	0
TCGA-KL-8331-01A-11R-2315-07	AGR3|155465	37.7411
TCGA-KL-8331-01A-11R-2315-07	AGRN|375790	5129.9197
TCGA-KL-8331-01A-11R-2315-07	AGRP|181	1.6409
TCGA-KL-8331-01A-11R-2315-07	AGTPBP1|23287	109.9415
TCGA-KL-8331-01A-11R-2315-07	AGTR1|185	9.4353
TCGA-KL-8331-01A-11R-2315-07	AGTR2|186	0
TCGA-KL-8331-01A-11R-2315-07	AGTRAP|57085	310.5437
TCGA-KL-8331-01A-11R-2315-07	AGT|183	18.0501
TCGA-KL-8331-01A-11R-2315-07	AGXT2L1|64850	0
TCGA-KL-8331-01A-11R-2315-07	AGXT2L2|85007	598.5658
TCGA-KL-8331-01A-11R-2315-07	AGXT2|64902	.4102
TCGA-KL-8331-01A-11R-2315-07	AGXT|189	.4102
TCGA-KL-8331-01A-11R-2315-07	AHCTF1|25909	794.6145
TCGA-KL-8331-01A-11R-2315-07	AHCYL1|10768	2405.9959
TCGA-KL-8331-01A-11R-2315-07	AHCYL2|23382	5106.9468
TCGA-KL-8331-01A-11R-2315-07	AHCY|191	3333.1145
TCGA-KL-8331-01A-11R-2315-07	AHDC1|27245	334.337
TCGA-KL-8331-01A-11R-2315-07	AHI1|54806	117.7359
TCGA-KL-8331-01A-11R-2315-07	AHNAK2|113146	178.8601
TCGA-KL-8331-01A-11R-2315-07	AHNAK|79026	17429.42
TCGA-KL-8331-01A-11R-2315-07	AHRR|57491	15.9989
TCGA-KL-8331-01A-11R-2315-07	AHR|196	609.601
TCGA-KL-8331-01A-11R-2315-07	AHSA1|10598	5696.0364
TCGA-KL-8331-01A-11R-2315-07	AHSA2|130872	459.8672
TCGA-KL-8331-01A-11R-2315-07	AHSG|197	0
TCGA-KL-8331-01A-11R-2315-07	AHSP|51327	.8205
TCGA-KL-8331-01A-11R-2315-07	AICDA|57379	0
TCGA-KL-8331-01A-11R-2315-07	AIDA|64853	304.8005
TCGA-KL-8331-01A-11R-2315-07	AIF1L|83543	92.7119
TCGA-KL-8331-01A-11R-2315-07	AIF1|199	46.3559
TCGA-KL-8331-01A-11R-2315-07	AIFM1|9131	3852.8753
TCGA-KL-8331-01A-11R-2315-07	AIFM2|84883	798.7168
TCGA-KL-8331-01A-11R-2315-07	AIFM3|150209	33.8891
TCGA-KL-8331-01A-11R-2315-07	AIG1|51390	434.8433
TCGA-KL-8331-01A-11R-2315-07	AIM1L|55057	.8205
TCGA-KL-8331-01A-11R-2315-07	AIM1|202	913.9913
TCGA-KL-8331-01A-11R-2315-07	AIM2|9447	.4102
TCGA-KL-8331-01A-11R-2315-07	AIMP1|9255	1075.5561
TCGA-KL-8331-01A-11R-2315-07	AIMP2|7965	798.5322
TCGA-KL-8331-01A-11R-2315-07	AIPL1|23746	0
TCGA-KL-8331-01A-11R-2315-07	AIP|9049	1509.6445
TCGA-KL-8331-01A-11R-2315-07	AIRE|326	0
TCGA-KL-8331-01A-11R-2315-07	AJAP1|55966	3.6921
TCGA-KL-8331-01A-11R-2315-07	AK1|203	822.5101
TCGA-KL-8331-01A-11R-2315-07	AK2|204	1804.1893
TCGA-KL-8331-01A-11R-2315-07	AK3L1|205	43.4843
TCGA-KL-8331-01A-11R-2315-07	AK3|50808	1753.731
TCGA-KL-8331-01A-11R-2315-07	AK5|26289	1.6409
TCGA-KL-8331-01A-11R-2315-07	AK7|122481	7.7944
TCGA-KL-8331-01A-11R-2315-07	AKAP10|11216	337.6189
TCGA-KL-8331-01A-11R-2315-07	AKAP11|11215	564.886
TCGA-KL-8331-01A-11R-2315-07	AKAP12|9590	73.0208
TCGA-KL-8331-01A-11R-2315-07	AKAP13|11214	2645.5699
TCGA-KL-8331-01A-11R-2315-07	AKAP14|158798	.8205
TCGA-KL-8331-01A-11R-2315-07	AKAP1|8165	2428.5585
TCGA-KL-8331-01A-11R-2315-07	AKAP2|11217	3008.8281
TCGA-KL-8331-01A-11R-2315-07	AKAP3|10566	29.9468
TCGA-KL-8331-01A-11R-2315-07	AKAP4|8852	0
TCGA-KL-8331-01A-11R-2315-07	AKAP5|9495	4.9228
TCGA-KL-8331-01A-11R-2315-07	AKAP6|9472	450.8422
TCGA-KL-8331-01A-11R-2315-07	AKAP7|9465	294.955
TCGA-KL-8331-01A-11R-2315-07	AKAP8L|26993	1403.8053
TCGA-KL-8331-01A-11R-2315-07	AKAP8|10270	830.3045
TCGA-KL-8331-01A-11R-2315-07	AKAP9|10142	2209.9062
TCGA-KL-8331-01A-11R-2315-07	AKD1|221264	68.0981
TCGA-KL-8331-01A-11R-2315-07	AKIRIN1|79647	1132.2334
TCGA-KL-8331-01A-11R-2315-07	AKIRIN2|55122	669.0843
TCGA-KL-8331-01A-11R-2315-07	AKNAD1|254268	4.9228
TCGA-KL-8331-01A-11R-2315-07	AKNA|80709	395.8715
TCGA-KL-8331-01A-11R-2315-07	AKR1A1|10327	1272.1216
TCGA-KL-8331-01A-11R-2315-07	AKR1B10|57016	0
TCGA-KL-8331-01A-11R-2315-07	AKR1B15|441282	0
TCGA-KL-8331-01A-11R-2315-07	AKR1B1|231	3284.7075
TCGA-KL-8331-01A-11R-2315-07	AKR1C1|1645	1766.0379
TCGA-KL-8331-01A-11R-2315-07	AKR1C2|1646	128.8121
TCGA-KL-8331-01A-11R-2315-07	AKR1C3|8644	62.3549
TCGA-KL-8331-01A-11R-2315-07	AKR1C4|1109	0
TCGA-KL-8331-01A-11R-2315-07	AKR1CL1|340811	0
TCGA-KL-8331-01A-11R-2315-07	AKR1D1|6718	.4102
TCGA-KL-8331-01A-11R-2315-07	AKR1E2|83592	28.7161
TCGA-KL-8331-01A-11R-2315-07	AKR7A2|8574	939.0153
TCGA-KL-8331-01A-11R-2315-07	AKR7A3|22977	241.2149
TCGA-KL-8331-01A-11R-2315-07	AKR7L|246181	36.1002
TCGA-KL-8331-01A-11R-2315-07	AKT1S1|84335	1402.1644
TCGA-KL-8331-01A-11R-2315-07	AKT1|207	5226.3236
TCGA-KL-8331-01A-11R-2315-07	AKT2|208	7740.6201
TCGA-KL-8331-01A-11R-2315-07	AKT3|10000	481.6094
TCGA-KL-8331-01A-11R-2315-07	AKTIP|64400	1620.6649
TCGA-KL-8331-01A-11R-2315-07	ALAD|210	710.9277
TCGA-KL-8331-01A-11R-2315-07	ALAS1|211	2543.0126
TCGA-KL-8331-01A-11R-2315-07	ALAS2|212	2.8716
TCGA-KL-8331-01A-11R-2315-07	ALB|213	2.8716
TCGA-KL-8331-01A-11R-2315-07	ALCAM|214	5396.5688
TCGA-KL-8331-01A-11R-2315-07	ALDH16A1|126133	604.6783
TCGA-KL-8331-01A-11R-2315-07	ALDH18A1|5832	1035.8294
TCGA-KL-8331-01A-11R-2315-07	ALDH1A1|216	4696.7173
TCGA-KL-8331-01A-11R-2315-07	ALDH1A2|8854	4702.8708
TCGA-KL-8331-01A-11R-2315-07	ALDH1A3|220	976.2436
TCGA-KL-8331-01A-11R-2315-07	ALDH1B1|219	749.079
TCGA-KL-8331-01A-11R-2315-07	ALDH1L1|10840	4656.1046
TCGA-KL-8331-01A-11R-2315-07	ALDH1L2|160428	35.2797
TCGA-KL-8331-01A-11R-2315-07	ALDH2|217	2556.1399
TCGA-KL-8331-01A-11R-2315-07	ALDH3A1|218	17.6399
TCGA-KL-8331-01A-11R-2315-07	ALDH3A2|224	1932.5911
TCGA-KL-8331-01A-11R-2315-07	ALDH3B1|221	21.7422
TCGA-KL-8331-01A-11R-2315-07	ALDH3B2|222	4.9228
TCGA-KL-8331-01A-11R-2315-07	ALDH4A1|8659	733.4903
TCGA-KL-8331-01A-11R-2315-07	ALDH5A1|7915	863.1228
TCGA-KL-8331-01A-11R-2315-07	ALDH6A1|4329	904.6381
TCGA-KL-8331-01A-11R-2315-07	ALDH7A1|501	1959.6662
TCGA-KL-8331-01A-11R-2315-07	ALDH8A1|64577	12.3069
TCGA-KL-8331-01A-11R-2315-07	ALDH9A1|223	1254.0715
TCGA-KL-8331-01A-11R-2315-07	ALDOA|226	79319.1011
TCGA-KL-8331-01A-11R-2315-07	ALDOB|229	20.9217
TCGA-KL-8331-01A-11R-2315-07	ALDOC|230	172.2964
TCGA-KL-8331-01A-11R-2315-07	ALG10B|144245	300.6982
TCGA-KL-8331-01A-11R-2315-07	ALG10|84920	86.9687
TCGA-KL-8331-01A-11R-2315-07	ALG11|440138	17.2296
TCGA-KL-8331-01A-11R-2315-07	ALG12|79087	1250.7897
TCGA-KL-8331-01A-11R-2315-07	ALG13|79868	884.865
TCGA-KL-8331-01A-11R-2315-07	ALG14|199857	169.0145
TCGA-KL-8331-01A-11R-2315-07	ALG1L2|644974	.4102
TCGA-KL-8331-01A-11R-2315-07	ALG1L|200810	20.3966
TCGA-KL-8331-01A-11R-2315-07	ALG1|56052	1184.8248
TCGA-KL-8331-01A-11R-2315-07	ALG2|85365	1912.0796
TCGA-KL-8331-01A-11R-2315-07	ALG3|10195	1150.6937
TCGA-KL-8331-01A-11R-2315-07	ALG5|29880	507.4539
TCGA-KL-8331-01A-11R-2315-07	ALG6|29929	112.4029
TCGA-KL-8331-01A-11R-2315-07	ALG8|79053	521.8119
TCGA-KL-8331-01A-11R-2315-07	ALG9|79796	446.3297
TCGA-KL-8331-01A-11R-2315-07	ALKBH1|8846	300.288
TCGA-KL-8331-01A-11R-2315-07	ALKBH2|121642	216.6012
TCGA-KL-8331-01A-11R-2315-07	ALKBH3|221120	347.8746
TCGA-KL-8331-01A-11R-2315-07	ALKBH4|54784	618.8927
TCGA-KL-8331-01A-11R-2315-07	ALKBH5|54890	2393.2132
TCGA-KL-8331-01A-11R-2315-07	ALKBH6|84964	260.4957
TCGA-KL-8331-01A-11R-2315-07	ALKBH7|84266	2345.282
TCGA-KL-8331-01A-11R-2315-07	ALKBH8|91801	70.1492
TCGA-KL-8331-01A-11R-2315-07	ALK|238	.4102
TCGA-KL-8331-01A-11R-2315-07	ALLC|55821	0
TCGA-KL-8331-01A-11R-2315-07	ALMS1P|200420	.4102
TCGA-KL-8331-01A-11R-2315-07	ALMS1|7840	185.4237
TCGA-KL-8331-01A-11R-2315-07	ALOX12B|242	0
TCGA-KL-8331-01A-11R-2315-07	ALOX12P2|245	.4102
TCGA-KL-8331-01A-11R-2315-07	ALOX12|239	4.9351
TCGA-KL-8331-01A-11R-2315-07	ALOX15B|247	6.9739
TCGA-KL-8331-01A-11R-2315-07	ALOX15|246	0
TCGA-KL-8331-01A-11R-2315-07	ALOX5AP|241	159.9895
TCGA-KL-8331-01A-11R-2315-07	ALOX5|240	51.2787
TCGA-KL-8331-01A-11R-2315-07	ALOXE3|59344	3.6921
TCGA-KL-8331-01A-11R-2315-07	ALPI|248	0
TCGA-KL-8331-01A-11R-2315-07	ALPK1|80216	232.6001
TCGA-KL-8331-01A-11R-2315-07	ALPK2|115701	.4102
TCGA-KL-8331-01A-11R-2315-07	ALPK3|57538	4319.3062
TCGA-KL-8331-01A-11R-2315-07	ALPL|249	134.5553
TCGA-KL-8331-01A-11R-2315-07	ALPPL2|251	0
TCGA-KL-8331-01A-11R-2315-07	ALPP|250	.4102
TCGA-KL-8331-01A-11R-2315-07	ALS2CL|259173	1825.9314
TCGA-KL-8331-01A-11R-2315-07	ALS2CR11|151254	13.1273
TCGA-KL-8331-01A-11R-2315-07	ALS2CR12|130540	.8205
TCGA-KL-8331-01A-11R-2315-07	ALS2CR4|65062	163.2713
TCGA-KL-8331-01A-11R-2315-07	ALS2CR8|79800	99.2755
TCGA-KL-8331-01A-11R-2315-07	ALS2|57679	279.7765
TCGA-KL-8331-01A-11R-2315-07	ALX1|8092	0
TCGA-KL-8331-01A-11R-2315-07	ALX3|257	31.9979
TCGA-KL-8331-01A-11R-2315-07	ALX4|60529	0
TCGA-KL-8331-01A-11R-2315-07	AMAC1L2|83650	.4102
TCGA-KL-8331-01A-11R-2315-07	AMAC1L3|643664	0
TCGA-KL-8331-01A-11R-2315-07	AMAC1|146861	0
TCGA-KL-8331-01A-11R-2315-07	AMACR|23600	426.2284
TCGA-KL-8331-01A-11R-2315-07	AMBN|258	.8205
TCGA-KL-8331-01A-11R-2315-07	AMBP|259	3.2818
TCGA-KL-8331-01A-11R-2315-07	AMBRA1|55626	1225.7657
TCGA-KL-8331-01A-11R-2315-07	AMD1|262	1498.8801
TCGA-KL-8331-01A-11R-2315-07	AMDHD1|144193	.4102
TCGA-KL-8331-01A-11R-2315-07	AMDHD2|51005	373.6821
TCGA-KL-8331-01A-11R-2315-07	AMELX|265	0
TCGA-KL-8331-01A-11R-2315-07	AMELY|266	0
TCGA-KL-8331-01A-11R-2315-07	AMFR|267	14156.6092
TCGA-KL-8331-01A-11R-2315-07	AMHR2|269	0
TCGA-KL-8331-01A-11R-2315-07	AMH|268	30.357
TCGA-KL-8331-01A-11R-2315-07	AMICA1|120425	16.4092
TCGA-KL-8331-01A-11R-2315-07	AMIGO1|57463	162.0406
TCGA-KL-8331-01A-11R-2315-07	AMIGO2|347902	611.2419
TCGA-KL-8331-01A-11R-2315-07	AMIGO3|386724	154.2463
TCGA-KL-8331-01A-11R-2315-07	AMMECR1L|83607	405.717
TCGA-KL-8331-01A-11R-2315-07	AMMECR1|9949	133.3246
TCGA-KL-8331-01A-11R-2315-07	AMN1|196394	203.8841
TCGA-KL-8331-01A-11R-2315-07	AMN|81693	.4102
TCGA-KL-8331-01A-11R-2315-07	AMOTL1|154810	1849.3145
TCGA-KL-8331-01A-11R-2315-07	AMOTL2|51421	3849.5935
TCGA-KL-8331-01A-11R-2315-07	AMOT|154796	495.5572
TCGA-KL-8331-01A-11R-2315-07	AMPD1|270	0
TCGA-KL-8331-01A-11R-2315-07	AMPD2|271	260.906
TCGA-KL-8331-01A-11R-2315-07	AMPD3|272	2764.9467
TCGA-KL-8331-01A-11R-2315-07	AMPH|273	1.6409
TCGA-KL-8331-01A-11R-2315-07	AMTN|401138	.4102
TCGA-KL-8331-01A-11R-2315-07	AMT|275	748.3037
TCGA-KL-8331-01A-11R-2315-07	AMY1A|276	2.0511
TCGA-KL-8331-01A-11R-2315-07	AMY2A|279	1.6409
TCGA-KL-8331-01A-11R-2315-07	AMY2B|280	215.7438
TCGA-KL-8331-01A-11R-2315-07	AMZ1|155185	3.2818
TCGA-KL-8331-01A-11R-2315-07	AMZ2P1|201283	111.5824
TCGA-KL-8331-01A-11R-2315-07	AMZ2|51321	913.1708
TCGA-KL-8331-01A-11R-2315-07	ANAPC10|10393	134.5553
TCGA-KL-8331-01A-11R-2315-07	ANAPC11|51529	1409.1383
TCGA-KL-8331-01A-11R-2315-07	ANAPC13|25847	1939.1917
TCGA-KL-8331-01A-11R-2315-07	ANAPC16|119504	1899.3625
TCGA-KL-8331-01A-11R-2315-07	ANAPC1|64682	369.2065
TCGA-KL-8331-01A-11R-2315-07	ANAPC2|29882	1704.5035
TCGA-KL-8331-01A-11R-2315-07	ANAPC4|29945	346.6439
TCGA-KL-8331-01A-11R-2315-07	ANAPC5|51433	2525.3727
TCGA-KL-8331-01A-11R-2315-07	ANAPC7|51434	852.4569
TCGA-KL-8331-01A-11R-2315-07	ANGEL1|23357	1803.3688
TCGA-KL-8331-01A-11R-2315-07	ANGEL2|90806	452.0729
TCGA-KL-8331-01A-11R-2315-07	ANGPT1|284	1168.3336
TCGA-KL-8331-01A-11R-2315-07	ANGPT2|285	236.2922
TCGA-KL-8331-01A-11R-2315-07	ANGPT4|51378	.8205
TCGA-KL-8331-01A-11R-2315-07	ANGPTL1|9068	814.7158
TCGA-KL-8331-01A-11R-2315-07	ANGPTL2|23452	157.1179
TCGA-KL-8331-01A-11R-2315-07	ANGPTL3|27329	.4102
TCGA-KL-8331-01A-11R-2315-07	ANGPTL4|51129	27.4854
TCGA-KL-8331-01A-11R-2315-07	ANGPTL5|253935	0
TCGA-KL-8331-01A-11R-2315-07	ANGPTL6|83854	3.5526
TCGA-KL-8331-01A-11R-2315-07	ANGPTL7|10218	0
TCGA-KL-8331-01A-11R-2315-07	ANG|283	20.2776
TCGA-KL-8331-01A-11R-2315-07	ANK1|286	11.0762
TCGA-KL-8331-01A-11R-2315-07	ANK2|287	13.1273
TCGA-KL-8331-01A-11R-2315-07	ANK3|288	947.2199
TCGA-KL-8331-01A-11R-2315-07	ANKAR|150709	18.4603
TCGA-KL-8331-01A-11R-2315-07	ANKDD1A|348094	28.3058
TCGA-KL-8331-01A-11R-2315-07	ANKFN1|162282	.8205
TCGA-KL-8331-01A-11R-2315-07	ANKFY1|51479	1026.3942
TCGA-KL-8331-01A-11R-2315-07	ANKHD1-EIF4EBP3|404734	954.3948
TCGA-KL-8331-01A-11R-2315-07	ANKHD1|54882	1643.9741
TCGA-KL-8331-01A-11R-2315-07	ANKH|56172	472.1741
TCGA-KL-8331-01A-11R-2315-07	ANKIB1|54467	406.1272
TCGA-KL-8331-01A-11R-2315-07	ANKK1|255239	2.4614
TCGA-KL-8331-01A-11R-2315-07	ANKLE1|126549	6.9739
TCGA-KL-8331-01A-11R-2315-07	ANKLE2|23141	1519.9002
TCGA-KL-8331-01A-11R-2315-07	ANKMY1|51281	144.811
TCGA-KL-8331-01A-11R-2315-07	ANKMY2|57037	1203.6133
TCGA-KL-8331-01A-11R-2315-07	ANKRA2|57763	327.7734
TCGA-KL-8331-01A-11R-2315-07	ANKRD10|55608	712.0435
TCGA-KL-8331-01A-11R-2315-07	ANKRD11|29123	3410.5864
TCGA-KL-8331-01A-11R-2315-07	ANKRD12|23253	678.5196
TCGA-KL-8331-01A-11R-2315-07	ANKRD13A|88455	3963.6373
TCGA-KL-8331-01A-11R-2315-07	ANKRD13B|124930	14.358
TCGA-KL-8331-01A-11R-2315-07	ANKRD13C|81573	297.4164
TCGA-KL-8331-01A-11R-2315-07	ANKRD13D|338692	215.3705
TCGA-KL-8331-01A-11R-2315-07	ANKRD16|54522	127.5814
TCGA-KL-8331-01A-11R-2315-07	ANKRD17|26057	1998.638
TCGA-KL-8331-01A-11R-2315-07	ANKRD19|138649	47.5866
TCGA-KL-8331-01A-11R-2315-07	ANKRD1|27063	2.4614
TCGA-KL-8331-01A-11R-2315-07	ANKRD20A3|441425	15.5887
TCGA-KL-8331-01A-11R-2315-07	ANKRD20A4|728747	5.333
TCGA-KL-8331-01A-11R-2315-07	ANKRD20B|729171	10.666
TCGA-KL-8331-01A-11R-2315-07	ANKRD22|118932	340.9007
TCGA-KL-8331-01A-11R-2315-07	ANKRD23|200539	18.0501
TCGA-KL-8331-01A-11R-2315-07	ANKRD24|170961	36.1002
TCGA-KL-8331-01A-11R-2315-07	ANKRD26P1|124149	0
TCGA-KL-8331-01A-11R-2315-07	ANKRD26|22852	123.8893
TCGA-KL-8331-01A-11R-2315-07	ANKRD27|84079	795.435
TCGA-KL-8331-01A-11R-2315-07	ANKRD28|23243	1237.2521
TCGA-KL-8331-01A-11R-2315-07	ANKRD29|147463	300.288
TCGA-KL-8331-01A-11R-2315-07	ANKRD2|26287	.4102
TCGA-KL-8331-01A-11R-2315-07	ANKRD30A|91074	10.666
TCGA-KL-8331-01A-11R-2315-07	ANKRD30B|374860	0
TCGA-KL-8331-01A-11R-2315-07	ANKRD31|256006	1.2307
TCGA-KL-8331-01A-11R-2315-07	ANKRD32|84250	68.5083
TCGA-KL-8331-01A-11R-2315-07	ANKRD33|341405	2.0511
TCGA-KL-8331-01A-11R-2315-07	ANKRD34A|284615	6.9739
TCGA-KL-8331-01A-11R-2315-07	ANKRD34B|340120	0
TCGA-KL-8331-01A-11R-2315-07	ANKRD34C|390616	0
TCGA-KL-8331-01A-11R-2315-07	ANKRD35|148741	.8205
TCGA-KL-8331-01A-11R-2315-07	ANKRD36BP1|84832	28.7161
TCGA-KL-8331-01A-11R-2315-07	ANKRD36B|57730	10.2557
TCGA-KL-8331-01A-11R-2315-07	ANKRD36|375248	89.8403
TCGA-KL-8331-01A-11R-2315-07	ANKRD37|353322	167.5911
TCGA-KL-8331-01A-11R-2315-07	ANKRD39|51239	111.5824
TCGA-KL-8331-01A-11R-2315-07	ANKRD40|91369	608.7806
TCGA-KL-8331-01A-11R-2315-07	ANKRD42|338699	205.9352
TCGA-KL-8331-01A-11R-2315-07	ANKRD43|134548	35.2797
TCGA-KL-8331-01A-11R-2315-07	ANKRD44|91526	102.5574
TCGA-KL-8331-01A-11R-2315-07	ANKRD45|339416	19.691
TCGA-KL-8331-01A-11R-2315-07	ANKRD46|157567	640.4872
TCGA-KL-8331-01A-11R-2315-07	ANKRD49|54851	202.6534
TCGA-KL-8331-01A-11R-2315-07	ANKRD50|57182	500.48
TCGA-KL-8331-01A-11R-2315-07	ANKRD52|283373	1851.7759
TCGA-KL-8331-01A-11R-2315-07	ANKRD53|79998	.8205
TCGA-KL-8331-01A-11R-2315-07	ANKRD54|129138	454.5343
TCGA-KL-8331-01A-11R-2315-07	ANKRD55|79722	0
TCGA-KL-8331-01A-11R-2315-07	ANKRD56|345079	743.7461
TCGA-KL-8331-01A-11R-2315-07	ANKRD57|65124	452.0729
TCGA-KL-8331-01A-11R-2315-07	ANKRD58|347454	13.9478
TCGA-KL-8331-01A-11R-2315-07	ANKRD5|63926	167.3736
TCGA-KL-8331-01A-11R-2315-07	ANKRD6|22881	204.8768
TCGA-KL-8331-01A-11R-2315-07	ANKRD7|56311	7.7944
TCGA-KL-8331-01A-11R-2315-07	ANKRD9|122416	783.1281
TCGA-KL-8331-01A-11R-2315-07	ANKS1A|23294	2536.0387
TCGA-KL-8331-01A-11R-2315-07	ANKS1B|56899	63.9958
TCGA-KL-8331-01A-11R-2315-07	ANKS3|124401	560.3735
TCGA-KL-8331-01A-11R-2315-07	ANKS4B|257629	.8205
TCGA-KL-8331-01A-11R-2315-07	ANKS6|203286	815.5362
TCGA-KL-8331-01A-11R-2315-07	ANKZF1|55139	276.9049
TCGA-KL-8331-01A-11R-2315-07	ANLN|54443	116.5052
TCGA-KL-8331-01A-11R-2315-07	ANO10|55129	2888.4258
TCGA-KL-8331-01A-11R-2315-07	ANO1|55107	113.2233
TCGA-KL-8331-01A-11R-2315-07	ANO2|57101	10.666
TCGA-KL-8331-01A-11R-2315-07	ANO3|63982	1.2307
TCGA-KL-8331-01A-11R-2315-07	ANO4|121601	1205.2542
TCGA-KL-8331-01A-11R-2315-07	ANO5|203859	587.8588
TCGA-KL-8331-01A-11R-2315-07	ANO6|196527	2581.5741
TCGA-KL-8331-01A-11R-2315-07	ANO7|50636	14.7683
TCGA-KL-8331-01A-11R-2315-07	ANO8|57719	221.9341
TCGA-KL-8331-01A-11R-2315-07	ANO9|338440	12.3069
TCGA-KL-8331-01A-11R-2315-07	ANP32A|8125	3333.935
TCGA-KL-8331-01A-11R-2315-07	ANP32B|10541	2630.8017
TCGA-KL-8331-01A-11R-2315-07	ANP32C|23520	2.8716
TCGA-KL-8331-01A-11R-2315-07	ANP32D|23519	0
TCGA-KL-8331-01A-11R-2315-07	ANP32E|81611	502.5311
TCGA-KL-8331-01A-11R-2315-07	ANPEP|290	25.024
TCGA-KL-8331-01A-11R-2315-07	ANTXR1|84168	894.7105
TCGA-KL-8331-01A-11R-2315-07	ANTXR2|118429	61.5344
TCGA-KL-8331-01A-11R-2315-07	ANTXRL|195977	0
TCGA-KL-8331-01A-11R-2315-07	ANUBL1|93550	32.4081
TCGA-KL-8331-01A-11R-2315-07	ANXA10|11199	0
TCGA-KL-8331-01A-11R-2315-07	ANXA11|311	7811.1796
TCGA-KL-8331-01A-11R-2315-07	ANXA13|312	0
TCGA-KL-8331-01A-11R-2315-07	ANXA1|301	1844.802
TCGA-KL-8331-01A-11R-2315-07	ANXA2P1|303	37.3309
TCGA-KL-8331-01A-11R-2315-07	ANXA2P2|304	2281.6964
TCGA-KL-8331-01A-11R-2315-07	ANXA2P3|305	1.2307
TCGA-KL-8331-01A-11R-2315-07	ANXA2|302	6770.0171
TCGA-KL-8331-01A-11R-2315-07	ANXA3|306	511.9664
TCGA-KL-8331-01A-11R-2315-07	ANXA4|307	2972.5228
TCGA-KL-8331-01A-11R-2315-07	ANXA5|308	4549.8552
TCGA-KL-8331-01A-11R-2315-07	ANXA6|309	2153.7048
TCGA-KL-8331-01A-11R-2315-07	ANXA7|310	2049.0963
TCGA-KL-8331-01A-11R-2315-07	ANXA8L1|728113	0
TCGA-KL-8331-01A-11R-2315-07	ANXA8L2|244	0
TCGA-KL-8331-01A-11R-2315-07	ANXA8|653145	0
TCGA-KL-8331-01A-11R-2315-07	ANXA9|8416	163.2713
TCGA-KL-8331-01A-11R-2315-07	AOAH|313	24.2035
TCGA-KL-8331-01A-11R-2315-07	AOC2|314	30.7672
TCGA-KL-8331-01A-11R-2315-07	AOC3|8639	342.1314
TCGA-KL-8331-01A-11R-2315-07	AOX1|316	7.3841
TCGA-KL-8331-01A-11R-2315-07	AOX2P|344454	0
TCGA-KL-8331-01A-11R-2315-07	AP1AR|55435	627.6511
TCGA-KL-8331-01A-11R-2315-07	AP1B1|162	4376.3281
TCGA-KL-8331-01A-11R-2315-07	AP1G1|164	3008.2128
TCGA-KL-8331-01A-11R-2315-07	AP1G2|8906	1457.492
TCGA-KL-8331-01A-11R-2315-07	AP1M1|8907	1738.9628
TCGA-KL-8331-01A-11R-2315-07	AP1M2|10053	2573.3695
TCGA-KL-8331-01A-11R-2315-07	AP1S1|1174	1313.1446
TCGA-KL-8331-01A-11R-2315-07	AP1S2|8905	124.2995
TCGA-KL-8331-01A-11R-2315-07	AP1S3|130340	207.5761
TCGA-KL-8331-01A-11R-2315-07	AP2A1|160	1403.8422
TCGA-KL-8331-01A-11R-2315-07	AP2A2|161	1223.7145
TCGA-KL-8331-01A-11R-2315-07	AP2B1|163	4630.2602
TCGA-KL-8331-01A-11R-2315-07	AP2M1|1173	6894.3167
TCGA-KL-8331-01A-11R-2315-07	AP2S1|1175	1649.943
TCGA-KL-8331-01A-11R-2315-07	AP3B1|8546	1434.5725
TCGA-KL-8331-01A-11R-2315-07	AP3B2|8120	148.9133
TCGA-KL-8331-01A-11R-2315-07	AP3D1|8943	7253.2675
TCGA-KL-8331-01A-11R-2315-07	AP3M1|26985	490.6345
TCGA-KL-8331-01A-11R-2315-07	AP3M2|10947	560.7837
TCGA-KL-8331-01A-11R-2315-07	AP3S1|1176	353.6178
TCGA-KL-8331-01A-11R-2315-07	AP3S2|10239	2797.4082
TCGA-KL-8331-01A-11R-2315-07	AP4B1|10717	125.2718
TCGA-KL-8331-01A-11R-2315-07	AP4E1|23431	288.8016
TCGA-KL-8331-01A-11R-2315-07	AP4M1|9179	306.4332
TCGA-KL-8331-01A-11R-2315-07	AP4S1|11154	107.4801
TCGA-KL-8331-01A-11R-2315-07	APAF1|317	337.2086
TCGA-KL-8331-01A-11R-2315-07	APBA1|320	61.9447
TCGA-KL-8331-01A-11R-2315-07	APBA2|321	7.7944
TCGA-KL-8331-01A-11R-2315-07	APBA3|9546	415.9727
TCGA-KL-8331-01A-11R-2315-07	APBB1IP|54518	26.2547
TCGA-KL-8331-01A-11R-2315-07	APBB1|322	761.3859
TCGA-KL-8331-01A-11R-2315-07	APBB2|323	1539.5912
TCGA-KL-8331-01A-11R-2315-07	APBB3|10307	530.4267
TCGA-KL-8331-01A-11R-2315-07	APC2|10297	23.6333
TCGA-KL-8331-01A-11R-2315-07	APCDD1L|164284	2.4614
TCGA-KL-8331-01A-11R-2315-07	APCDD1|147495	338.8496
TCGA-KL-8331-01A-11R-2315-07	APCS|325	0
TCGA-KL-8331-01A-11R-2315-07	APC|324	379.052
TCGA-KL-8331-01A-11R-2315-07	APEH|327	6669.9212
TCGA-KL-8331-01A-11R-2315-07	APEX1|328	2453.5825
TCGA-KL-8331-01A-11R-2315-07	APEX2|27301	879.532
TCGA-KL-8331-01A-11R-2315-07	APH1A|51107	3820.8774
TCGA-KL-8331-01A-11R-2315-07	APH1B|83464	1268.4296
TCGA-KL-8331-01A-11R-2315-07	API5|8539	1633.944
TCGA-KL-8331-01A-11R-2315-07	APIP|51074	303.0981
TCGA-KL-8331-01A-11R-2315-07	APITD1|378708	134.0097
TCGA-KL-8331-01A-11R-2315-07	APLF|200558	21.7422
TCGA-KL-8331-01A-11R-2315-07	APLNR|187	475.0457
TCGA-KL-8331-01A-11R-2315-07	APLN|8862	304.3903
TCGA-KL-8331-01A-11R-2315-07	APLP1|333	74.6618
TCGA-KL-8331-01A-11R-2315-07	APLP2|334	48112.9444
TCGA-KL-8331-01A-11R-2315-07	APOA1BP|128240	2807.2003
TCGA-KL-8331-01A-11R-2315-07	APOA1|335	1.6409
TCGA-KL-8331-01A-11R-2315-07	APOA2|336	0
TCGA-KL-8331-01A-11R-2315-07	APOA4|337	0
TCGA-KL-8331-01A-11R-2315-07	APOA5|116519	0
TCGA-KL-8331-01A-11R-2315-07	APOB48R|55911	68.5083
TCGA-KL-8331-01A-11R-2315-07	APOBEC1|339	0
TCGA-KL-8331-01A-11R-2315-07	APOBEC2|10930	2.8716
TCGA-KL-8331-01A-11R-2315-07	APOBEC3A|200315	3.2818
TCGA-KL-8331-01A-11R-2315-07	APOBEC3B|9582	135.3757
TCGA-KL-8331-01A-11R-2315-07	APOBEC3C|27350	11.4864
TCGA-KL-8331-01A-11R-2315-07	APOBEC3D|140564	6.1534
TCGA-KL-8331-01A-11R-2315-07	APOBEC3F|200316	48.4071
TCGA-KL-8331-01A-11R-2315-07	APOBEC3G|60489	35.69
TCGA-KL-8331-01A-11R-2315-07	APOBEC3H|164668	15.5887
TCGA-KL-8331-01A-11R-2315-07	APOBEC4|403314	0
TCGA-KL-8331-01A-11R-2315-07	APOB|338	32.8184
TCGA-KL-8331-01A-11R-2315-07	APOC1P1|342	0
TCGA-KL-8331-01A-11R-2315-07	APOC1|341	159.169
TCGA-KL-8331-01A-11R-2315-07	APOC2|344	24.6138
TCGA-KL-8331-01A-11R-2315-07	APOC3|345	0
TCGA-KL-8331-01A-11R-2315-07	APOC4|346	3.6921
TCGA-KL-8331-01A-11R-2315-07	APOD|347	59.4833
TCGA-KL-8331-01A-11R-2315-07	APOE|348	1039.5215
TCGA-KL-8331-01A-11R-2315-07	APOF|319	0
TCGA-KL-8331-01A-11R-2315-07	APOH|350	0
TCGA-KL-8331-01A-11R-2315-07	APOL1|8542	1220.0225
TCGA-KL-8331-01A-11R-2315-07	APOL2|23780	1103.5173
TCGA-KL-8331-01A-11R-2315-07	APOL3|80833	82.8664
TCGA-KL-8331-01A-11R-2315-07	APOL4|80832	14.7683
TCGA-KL-8331-01A-11R-2315-07	APOL5|80831	0
TCGA-KL-8331-01A-11R-2315-07	APOL6|80830	999.319
TCGA-KL-8331-01A-11R-2315-07	APOLD1|81575	466.0207
TCGA-KL-8331-01A-11R-2315-07	APOM|55937	41.4332
TCGA-KL-8331-01A-11R-2315-07	APOOL|139322	149.7338
TCGA-KL-8331-01A-11R-2315-07	APOO|79135	1268.8398
TCGA-KL-8331-01A-11R-2315-07	APPBP2|10513	356.8996
TCGA-KL-8331-01A-11R-2315-07	APPL1|26060	1001.7804
TCGA-KL-8331-01A-11R-2315-07	APPL2|55198	662.5206
TCGA-KL-8331-01A-11R-2315-07	APP|351	24359.4267
TCGA-KL-8331-01A-11R-2315-07	APRT|353	5017.927
TCGA-KL-8331-01A-11R-2315-07	APTX|54840	788.0508
TCGA-KL-8331-01A-11R-2315-07	AQP10|89872	0
TCGA-KL-8331-01A-11R-2315-07	AQP11|282679	18.8706
TCGA-KL-8331-01A-11R-2315-07	AQP12A|375318	0
TCGA-KL-8331-01A-11R-2315-07	AQP12B|653437	0
TCGA-KL-8331-01A-11R-2315-07	AQP1|358	1894.8951
TCGA-KL-8331-01A-11R-2315-07	AQP2|359	9.4353
TCGA-KL-8331-01A-11R-2315-07	AQP3|360	1307.4014
TCGA-KL-8331-01A-11R-2315-07	AQP4|361	2.4614
TCGA-KL-8331-01A-11R-2315-07	AQP5|362	181.7317
TCGA-KL-8331-01A-11R-2315-07	AQP6|363	60675.812
TCGA-KL-8331-01A-11R-2315-07	AQP7P1|375719	.4102
TCGA-KL-8331-01A-11R-2315-07	AQP7P3|441432	0
TCGA-KL-8331-01A-11R-2315-07	AQP7|364	155.0667
TCGA-KL-8331-01A-11R-2315-07	AQP8|343	1.2307
TCGA-KL-8331-01A-11R-2315-07	AQP9|366	5.7432
TCGA-KL-8331-01A-11R-2315-07	AQPEP|206338	.4102
TCGA-KL-8331-01A-11R-2315-07	AQR|9716	1010.8054
TCGA-KL-8331-01A-11R-2315-07	ARAF|369	2651.7234
TCGA-KL-8331-01A-11R-2315-07	ARAP1|116985	9296.157
TCGA-KL-8331-01A-11R-2315-07	ARAP2|116984	166.5532
TCGA-KL-8331-01A-11R-2315-07	ARAP3|64411	164.502
TCGA-KL-8331-01A-11R-2315-07	ARCN1|372	3441.8254
TCGA-KL-8331-01A-11R-2315-07	ARC|23237	2.8716
TCGA-KL-8331-01A-11R-2315-07	AREG|374	91.8914
TCGA-KL-8331-01A-11R-2315-07	ARF1|375	12150.587
TCGA-KL-8331-01A-11R-2315-07	ARF3|377	7895.6868
TCGA-KL-8331-01A-11R-2315-07	ARF4|378	3150.9727
TCGA-KL-8331-01A-11R-2315-07	ARF5|381	4654.033
TCGA-KL-8331-01A-11R-2315-07	ARF6|382	2067.5566
TCGA-KL-8331-01A-11R-2315-07	ARFGAP1|55738	3699.0392
TCGA-KL-8331-01A-11R-2315-07	ARFGAP2|84364	2428.5585
TCGA-KL-8331-01A-11R-2315-07	ARFGAP3|26286	1163.821
TCGA-KL-8331-01A-11R-2315-07	ARFGEF1|10565	2711.182
TCGA-KL-8331-01A-11R-2315-07	ARFGEF2|10564	3764.2657
TCGA-KL-8331-01A-11R-2315-07	ARFIP1|27236	1043.6238
TCGA-KL-8331-01A-11R-2315-07	ARFIP2|23647	905.3765
TCGA-KL-8331-01A-11R-2315-07	ARFRP1|10139	1453.0328
TCGA-KL-8331-01A-11R-2315-07	ARG1|383	0
TCGA-KL-8331-01A-11R-2315-07	ARG2|384	2041.3634
TCGA-KL-8331-01A-11R-2315-07	ARGFXP2|503640	.4102
TCGA-KL-8331-01A-11R-2315-07	ARGFX|503582	0
TCGA-KL-8331-01A-11R-2315-07	ARGLU1|55082	572.6804
TCGA-KL-8331-01A-11R-2315-07	ARHGAP10|79658	50.4582
TCGA-KL-8331-01A-11R-2315-07	ARHGAP11A|9824	164.9123
TCGA-KL-8331-01A-11R-2315-07	ARHGAP11B|89839	10.2557
TCGA-KL-8331-01A-11R-2315-07	ARHGAP12|94134	1199.1008
TCGA-KL-8331-01A-11R-2315-07	ARHGAP15|55843	9.025
TCGA-KL-8331-01A-11R-2315-07	ARHGAP17|55114	1224.1248
TCGA-KL-8331-01A-11R-2315-07	ARHGAP18|93663	4296.7436
TCGA-KL-8331-01A-11R-2315-07	ARHGAP19|84986	177.2191
TCGA-KL-8331-01A-11R-2315-07	ARHGAP1|392	1870.2362
TCGA-KL-8331-01A-11R-2315-07	ARHGAP20|57569	4.9228
TCGA-KL-8331-01A-11R-2315-07	ARHGAP21|57584	1488.7228
TCGA-KL-8331-01A-11R-2315-07	ARHGAP22|58504	15.9989
TCGA-KL-8331-01A-11R-2315-07	ARHGAP23|57636	229.7285
TCGA-KL-8331-01A-11R-2315-07	ARHGAP24|83478	832.7658
TCGA-KL-8331-01A-11R-2315-07	ARHGAP25|9938	115.2745
TCGA-KL-8331-01A-11R-2315-07	ARHGAP26|23092	70.5595
TCGA-KL-8331-01A-11R-2315-07	ARHGAP27|201176	465.6105
TCGA-KL-8331-01A-11R-2315-07	ARHGAP28|79822	212.0886
TCGA-KL-8331-01A-11R-2315-07	ARHGAP29|9411	403.2556
TCGA-KL-8331-01A-11R-2315-07	ARHGAP30|257106	86.9687
TCGA-KL-8331-01A-11R-2315-07	ARHGAP31|57514	575.552
TCGA-KL-8331-01A-11R-2315-07	ARHGAP32|9743	175.5782
TCGA-KL-8331-01A-11R-2315-07	ARHGAP33|115703	263.3673
TCGA-KL-8331-01A-11R-2315-07	ARHGAP36|158763	0
TCGA-KL-8331-01A-11R-2315-07	ARHGAP39|80728	249.0093
TCGA-KL-8331-01A-11R-2315-07	ARHGAP42|143872	157.1179
TCGA-KL-8331-01A-11R-2315-07	ARHGAP4|393	1221.2532
TCGA-KL-8331-01A-11R-2315-07	ARHGAP5|394	2995.0855
TCGA-KL-8331-01A-11R-2315-07	ARHGAP6|395	3020.9299
TCGA-KL-8331-01A-11R-2315-07	ARHGAP8|23779	773.8036
TCGA-KL-8331-01A-11R-2315-07	ARHGAP9|64333	34.049
TCGA-KL-8331-01A-11R-2315-07	ARHGDIA|396	5207.8633
TCGA-KL-8331-01A-11R-2315-07	ARHGDIB|397	705.1845
TCGA-KL-8331-01A-11R-2315-07	ARHGDIG|398	1.6409
TCGA-KL-8331-01A-11R-2315-07	ARHGEF10L|55160	657.1876
TCGA-KL-8331-01A-11R-2315-07	ARHGEF10|9639	310.5437
TCGA-KL-8331-01A-11R-2315-07	ARHGEF11|9826	1468.2113
TCGA-KL-8331-01A-11R-2315-07	ARHGEF12|23365	2793.6628
TCGA-KL-8331-01A-11R-2315-07	ARHGEF15|22899	201.8329
TCGA-KL-8331-01A-11R-2315-07	ARHGEF16|27237	694.5185
TCGA-KL-8331-01A-11R-2315-07	ARHGEF17|9828	3478.746
TCGA-KL-8331-01A-11R-2315-07	ARHGEF18|23370	2731.7181
TCGA-KL-8331-01A-11R-2315-07	ARHGEF19|128272	33.2286
TCGA-KL-8331-01A-11R-2315-07	ARHGEF1|9138	949.6813
TCGA-KL-8331-01A-11R-2315-07	ARHGEF2|9181	639.958
TCGA-KL-8331-01A-11R-2315-07	ARHGEF33|100271715	1.2307
TCGA-KL-8331-01A-11R-2315-07	ARHGEF35|445328	662.5206
TCGA-KL-8331-01A-11R-2315-07	ARHGEF37|389337	1836.1872
TCGA-KL-8331-01A-11R-2315-07	ARHGEF38|54848	33.2286
TCGA-KL-8331-01A-11R-2315-07	ARHGEF3|50650	679.7503
TCGA-KL-8331-01A-11R-2315-07	ARHGEF4|50649	28.7161
TCGA-KL-8331-01A-11R-2315-07	ARHGEF5|7984	747.4381
TCGA-KL-8331-01A-11R-2315-07	ARHGEF6|9459	844.6625
TCGA-KL-8331-01A-11R-2315-07	ARHGEF7|8874	1435.393
TCGA-KL-8331-01A-11R-2315-07	ARHGEF9|23229	527.1449
TCGA-KL-8331-01A-11R-2315-07	ARID1A|8289	1694.2478
TCGA-KL-8331-01A-11R-2315-07	ARID1B|57492	959.5268
TCGA-KL-8331-01A-11R-2315-07	ARID2|196528	677.6991
TCGA-KL-8331-01A-11R-2315-07	ARID3A|1820	349.5155
TCGA-KL-8331-01A-11R-2315-07	ARID3B|10620	104.6085
TCGA-KL-8331-01A-11R-2315-07	ARID3C|138715	2.0511
TCGA-KL-8331-01A-11R-2315-07	ARID4A|5926	376.1804
TCGA-KL-8331-01A-11R-2315-07	ARID4B|51742	514.4278
TCGA-KL-8331-01A-11R-2315-07	ARID5A|10865	116.5052
TCGA-KL-8331-01A-11R-2315-07	ARID5B|84159	429.1
TCGA-KL-8331-01A-11R-2315-07	ARIH1|25820	1346.3732
TCGA-KL-8331-01A-11R-2315-07	ARIH2|10425	2259.1338
TCGA-KL-8331-01A-11R-2315-07	ARL10|285598	16.8194
TCGA-KL-8331-01A-11R-2315-07	ARL11|115761	8.6148
TCGA-KL-8331-01A-11R-2315-07	ARL13A|392509	.4102
TCGA-KL-8331-01A-11R-2315-07	ARL13B|200894	148.0928
TCGA-KL-8331-01A-11R-2315-07	ARL14|80117	7.3841
TCGA-KL-8331-01A-11R-2315-07	ARL15|54622	227.2671
TCGA-KL-8331-01A-11R-2315-07	ARL16|339231	141.9394
TCGA-KL-8331-01A-11R-2315-07	ARL17A|51326	25.2004
TCGA-KL-8331-01A-11R-2315-07	ARL17B|641522	1.0748
TCGA-KL-8331-01A-11R-2315-07	ARL1|400	3960.3554
TCGA-KL-8331-01A-11R-2315-07	ARL2BP|23568	1436.2134
TCGA-KL-8331-01A-11R-2315-07	ARL2|402	822.9203
TCGA-KL-8331-01A-11R-2315-07	ARL3|403	385.6157
TCGA-KL-8331-01A-11R-2315-07	ARL4A|10124	372.4884
TCGA-KL-8331-01A-11R-2315-07	ARL4C|10123	66.0469
TCGA-KL-8331-01A-11R-2315-07	ARL4D|379	2675.5167
TCGA-KL-8331-01A-11R-2315-07	ARL5A|26225	1407.0871
TCGA-KL-8331-01A-11R-2315-07	ARL5B|221079	69.739
TCGA-KL-8331-01A-11R-2315-07	ARL5C|390790	.4102
TCGA-KL-8331-01A-11R-2315-07	ARL6IP1|23204	6706.8418
TCGA-KL-8331-01A-11R-2315-07	ARL6IP4|51329	5123.356
TCGA-KL-8331-01A-11R-2315-07	ARL6IP5|10550	8284.5844
TCGA-KL-8331-01A-11R-2315-07	ARL6IP6|151188	75.4822
TCGA-KL-8331-01A-11R-2315-07	ARL6|84100	395.051
TCGA-KL-8331-01A-11R-2315-07	ARL8A|127829	909.4788
TCGA-KL-8331-01A-11R-2315-07	ARL8B|55207	2906.0657
TCGA-KL-8331-01A-11R-2315-07	ARL9|132946	2.8716
TCGA-KL-8331-01A-11R-2315-07	ARMC10|83787	570.461
TCGA-KL-8331-01A-11R-2315-07	ARMC1|55156	617.3954
TCGA-KL-8331-01A-11R-2315-07	ARMC2|84071	22.1524
TCGA-KL-8331-01A-11R-2315-07	ARMC3|219681	0
TCGA-KL-8331-01A-11R-2315-07	ARMC4|55130	22.9729
TCGA-KL-8331-01A-11R-2315-07	ARMC5|79798	639.5478
TCGA-KL-8331-01A-11R-2315-07	ARMC6|93436	1466.1479
TCGA-KL-8331-01A-11R-2315-07	ARMC7|79637	194.859
TCGA-KL-8331-01A-11R-2315-07	ARMC8|25852	665.8024
TCGA-KL-8331-01A-11R-2315-07	ARMC9|80210	34.4593
TCGA-KL-8331-01A-11R-2315-07	ARMCX1|51309	264.598
TCGA-KL-8331-01A-11R-2315-07	ARMCX2|9823	2346.5126
TCGA-KL-8331-01A-11R-2315-07	ARMCX3|51566	2874.0678
TCGA-KL-8331-01A-11R-2315-07	ARMCX5|64860	351.5667
TCGA-KL-8331-01A-11R-2315-07	ARMCX6|54470	488.5833
TCGA-KL-8331-01A-11R-2315-07	ARMS2|387715	0
TCGA-KL-8331-01A-11R-2315-07	ARNT2|9915	837.6886
TCGA-KL-8331-01A-11R-2315-07	ARNTL2|56938	3.6921
TCGA-KL-8331-01A-11R-2315-07	ARNTL|406	228.0876
TCGA-KL-8331-01A-11R-2315-07	ARNT|405	350.336
TCGA-KL-8331-01A-11R-2315-07	ARPC1A|10552	4882.8385
TCGA-KL-8331-01A-11R-2315-07	ARPC1B|10095	800.4808
TCGA-KL-8331-01A-11R-2315-07	ARPC2|10109	1545.7447
TCGA-KL-8331-01A-11R-2315-07	ARPC3|10094	4990.0314
TCGA-KL-8331-01A-11R-2315-07	ARPC4|10093	4631.4539
TCGA-KL-8331-01A-11R-2315-07	ARPC5L|81873	853.6876
TCGA-KL-8331-01A-11R-2315-07	ARPC5|10092	1383.704
TCGA-KL-8331-01A-11R-2315-07	ARPM1|84517	5.333
TCGA-KL-8331-01A-11R-2315-07	ARPP19|10776	3231.7879
TCGA-KL-8331-01A-11R-2315-07	ARPP21|10777	0
TCGA-KL-8331-01A-11R-2315-07	ARR3|407	0
TCGA-KL-8331-01A-11R-2315-07	ARRB1|408	64.406
TCGA-KL-8331-01A-11R-2315-07	ARRB2|409	1998.2278
TCGA-KL-8331-01A-11R-2315-07	ARRDC1|92714	1385.345
TCGA-KL-8331-01A-11R-2315-07	ARRDC2|27106	861.8921
TCGA-KL-8331-01A-11R-2315-07	ARRDC3|57561	798.7168
TCGA-KL-8331-01A-11R-2315-07	ARRDC4|91947	407.3579
TCGA-KL-8331-01A-11R-2315-07	ARRDC5|645432	.8205
TCGA-KL-8331-01A-11R-2315-07	ARSA|410	882.8138
TCGA-KL-8331-01A-11R-2315-07	ARSB|411	109.121
TCGA-KL-8331-01A-11R-2315-07	ARSD|414	2089.709
TCGA-KL-8331-01A-11R-2315-07	ARSE|415	118.9665
TCGA-KL-8331-01A-11R-2315-07	ARSF|416	0
TCGA-KL-8331-01A-11R-2315-07	ARSG|22901	331.8757
TCGA-KL-8331-01A-11R-2315-07	ARSH|347527	0
TCGA-KL-8331-01A-11R-2315-07	ARSI|340075	1.2307
TCGA-KL-8331-01A-11R-2315-07	ARSJ|79642	916.0424
TCGA-KL-8331-01A-11R-2315-07	ARSK|153642	183.7828
TCGA-KL-8331-01A-11R-2315-07	ART1|417	0
TCGA-KL-8331-01A-11R-2315-07	ART3|419	1.2307
TCGA-KL-8331-01A-11R-2315-07	ART4|420	1.2307
TCGA-KL-8331-01A-11R-2315-07	ART5|116969	317.1074
TCGA-KL-8331-01A-11R-2315-07	ARTN|9048	55.381
TCGA-KL-8331-01A-11R-2315-07	ARV1|64801	343.7723
TCGA-KL-8331-01A-11R-2315-07	ARVCF|421	195.6795
TCGA-KL-8331-01A-11R-2315-07	ARX|170302	0
TCGA-KL-8331-01A-11R-2315-07	AR|367	3.2818
TCGA-KL-8331-01A-11R-2315-07	AS3MT|57412	669.0843
TCGA-KL-8331-01A-11R-2315-07	ASAH1|427	5753.4685
TCGA-KL-8331-01A-11R-2315-07	ASAH2B|653308	.4102
TCGA-KL-8331-01A-11R-2315-07	ASAH2|56624	2.0511
TCGA-KL-8331-01A-11R-2315-07	ASAM|79827	.8205
TCGA-KL-8331-01A-11R-2315-07	ASAP1IT1|29065	0
TCGA-KL-8331-01A-11R-2315-07	ASAP1|50807	466.4309
TCGA-KL-8331-01A-11R-2315-07	ASAP2|8853	891.4287
TCGA-KL-8331-01A-11R-2315-07	ASAP3|55616	1672.0954
TCGA-KL-8331-01A-11R-2315-07	ASB10|136371	0
TCGA-KL-8331-01A-11R-2315-07	ASB11|140456	0
TCGA-KL-8331-01A-11R-2315-07	ASB12|142689	6.9739
TCGA-KL-8331-01A-11R-2315-07	ASB13|79754	590.7305
TCGA-KL-8331-01A-11R-2315-07	ASB14|142686	13.1273
TCGA-KL-8331-01A-11R-2315-07	ASB15|142685	0
TCGA-KL-8331-01A-11R-2315-07	ASB16|92591	165.1748
TCGA-KL-8331-01A-11R-2315-07	ASB17|127247	0
TCGA-KL-8331-01A-11R-2315-07	ASB18|401036	0
TCGA-KL-8331-01A-11R-2315-07	ASB1|51665	673.2973
TCGA-KL-8331-01A-11R-2315-07	ASB2|51676	2.0511
TCGA-KL-8331-01A-11R-2315-07	ASB3|51130	194.4488
TCGA-KL-8331-01A-11R-2315-07	ASB4|51666	0
TCGA-KL-8331-01A-11R-2315-07	ASB5|140458	490.2242
TCGA-KL-8331-01A-11R-2315-07	ASB6|140459	1547.3979
TCGA-KL-8331-01A-11R-2315-07	ASB7|140460	440.5865
TCGA-KL-8331-01A-11R-2315-07	ASB8|140461	1474.775
TCGA-KL-8331-01A-11R-2315-07	ASB9|140462	74.6618
TCGA-KL-8331-01A-11R-2315-07	ASCC1|51008	191.9874
TCGA-KL-8331-01A-11R-2315-07	ASCC2|84164	1259.4045
TCGA-KL-8331-01A-11R-2315-07	ASCC3|10973	392.9998
TCGA-KL-8331-01A-11R-2315-07	ASCL1|429	1.6409
TCGA-KL-8331-01A-11R-2315-07	ASCL2|430	2.0511
TCGA-KL-8331-01A-11R-2315-07	ASCL3|56676	10.2557
TCGA-KL-8331-01A-11R-2315-07	ASCL4|121549	208.8068
TCGA-KL-8331-01A-11R-2315-07	ASF1A|25842	242.4456
TCGA-KL-8331-01A-11R-2315-07	ASF1B|55723	194.0385
TCGA-KL-8331-01A-11R-2315-07	ASFMR1|100126270	2.0552
TCGA-KL-8331-01A-11R-2315-07	ASGR1|432	4.5125
TCGA-KL-8331-01A-11R-2315-07	ASGR2|433	1.2307
TCGA-KL-8331-01A-11R-2315-07	ASH1L|55870	840.831
TCGA-KL-8331-01A-11R-2315-07	ASH2L|9070	834.817
TCGA-KL-8331-01A-11R-2315-07	ASIP|434	.4102
TCGA-KL-8331-01A-11R-2315-07	ASL|435	1013.2668
TCGA-KL-8331-01A-11R-2315-07	ASMTL|8623	832.8397
TCGA-KL-8331-01A-11R-2315-07	ASMT|438	4.1023
TCGA-KL-8331-01A-11R-2315-07	ASNA1|439	2791.2014
TCGA-KL-8331-01A-11R-2315-07	ASNSD1|54529	323.2608
TCGA-KL-8331-01A-11R-2315-07	ASNS|440	745.7972
TCGA-KL-8331-01A-11R-2315-07	ASPA|443	5.333
TCGA-KL-8331-01A-11R-2315-07	ASPDH|554235	0
TCGA-KL-8331-01A-11R-2315-07	ASPG|374569	9.025
TCGA-KL-8331-01A-11R-2315-07	ASPHD1|253982	10.666
TCGA-KL-8331-01A-11R-2315-07	ASPHD2|57168	504.172
TCGA-KL-8331-01A-11R-2315-07	ASPH|444	1843.5754
TCGA-KL-8331-01A-11R-2315-07	ASPM|259266	59.4833
TCGA-KL-8331-01A-11R-2315-07	ASPN|54829	33.2286
TCGA-KL-8331-01A-11R-2315-07	ASPRV1|151516	27.0751
TCGA-KL-8331-01A-11R-2315-07	ASPSCR1|79058	415.5625
TCGA-KL-8331-01A-11R-2315-07	ASRGL1|80150	59.073
TCGA-KL-8331-01A-11R-2315-07	ASS1|445	122.6586
TCGA-KL-8331-01A-11R-2315-07	ASTE1|28990	209.1555
TCGA-KL-8331-01A-11R-2315-07	ASTL|431705	0
TCGA-KL-8331-01A-11R-2315-07	ASTN1|460	.4102
TCGA-KL-8331-01A-11R-2315-07	ASTN2|23245	2353.8968
TCGA-KL-8331-01A-11R-2315-07	ASXL1|171023	3247.3766
TCGA-KL-8331-01A-11R-2315-07	ASXL2|55252	221.5239
TCGA-KL-8331-01A-11R-2315-07	ASXL3|80816	77.9436
TCGA-KL-8331-01A-11R-2315-07	ASZ1|136991	2.8716
TCGA-KL-8331-01A-11R-2315-07	ATAD1|84896	1156.0267
TCGA-KL-8331-01A-11R-2315-07	ATAD2B|54454	134.9655
TCGA-KL-8331-01A-11R-2315-07	ATAD2|29028	305.621
TCGA-KL-8331-01A-11R-2315-07	ATAD3A|55210	644.4705
TCGA-KL-8331-01A-11R-2315-07	ATAD3B|83858	215.3705
TCGA-KL-8331-01A-11R-2315-07	ATAD3C|219293	3.2818
TCGA-KL-8331-01A-11R-2315-07	ATAD5|79915	9.025
TCGA-KL-8331-01A-11R-2315-07	ATCAY|85300	.4102
TCGA-KL-8331-01A-11R-2315-07	ATE1|11101	56.6117
TCGA-KL-8331-01A-11R-2315-07	ATF1|466	406.1272
TCGA-KL-8331-01A-11R-2315-07	ATF2|1386	160.81
TCGA-KL-8331-01A-11R-2315-07	ATF3|467	991.9349
TCGA-KL-8331-01A-11R-2315-07	ATF4|468	4784.5065
TCGA-KL-8331-01A-11R-2315-07	ATF5|22809	1430.8804
TCGA-KL-8331-01A-11R-2315-07	ATF6B|1388	2121.2967
TCGA-KL-8331-01A-11R-2315-07	ATF6|22926	573.5008
TCGA-KL-8331-01A-11R-2315-07	ATF7IP2|80063	50.8685
TCGA-KL-8331-01A-11R-2315-07	ATF7IP|55729	670.315
TCGA-KL-8331-01A-11R-2315-07	ATF7|11016	636.8772
TCGA-KL-8331-01A-11R-2315-07	ATG10|83734	114.0438
TCGA-KL-8331-01A-11R-2315-07	ATG12|9140	234.6513
TCGA-KL-8331-01A-11R-2315-07	ATG16L1|55054	376.5907
TCGA-KL-8331-01A-11R-2315-07	ATG16L2|89849	190.527
TCGA-KL-8331-01A-11R-2315-07	ATG2A|23130	1137.5664
TCGA-KL-8331-01A-11R-2315-07	ATG2B|55102	1048.1363
TCGA-KL-8331-01A-11R-2315-07	ATG3|64422	971.0132
TCGA-KL-8331-01A-11R-2315-07	ATG4A|115201	519.7608
TCGA-KL-8331-01A-11R-2315-07	ATG4B|23192	1268.8398
TCGA-KL-8331-01A-11R-2315-07	ATG4C|84938	61.1242
TCGA-KL-8331-01A-11R-2315-07	ATG4D|84971	1902.55
TCGA-KL-8331-01A-11R-2315-07	ATG5|9474	459.8672
TCGA-KL-8331-01A-11R-2315-07	ATG7|10533	969.9343
TCGA-KL-8331-01A-11R-2315-07	ATG9A|79065	945.7677
TCGA-KL-8331-01A-11R-2315-07	ATG9B|285973	16.2328
TCGA-KL-8331-01A-11R-2315-07	ATHL1|80162	25.024
TCGA-KL-8331-01A-11R-2315-07	ATIC|471	708.0561
TCGA-KL-8331-01A-11R-2315-07	ATL1|51062	63.9958
TCGA-KL-8331-01A-11R-2315-07	ATL2|64225	719.9527
TCGA-KL-8331-01A-11R-2315-07	ATL3|25923	209.6273
TCGA-KL-8331-01A-11R-2315-07	ATMIN|23300	1503.4911
TCGA-KL-8331-01A-11R-2315-07	ATM|472	485.3015
TCGA-KL-8331-01A-11R-2315-07	ATN1|1822	6722.4305
TCGA-KL-8331-01A-11R-2315-07	ATOH1|474	0
TCGA-KL-8331-01A-11R-2315-07	ATOH7|220202	.4102
TCGA-KL-8331-01A-11R-2315-07	ATOH8|84913	50.048
TCGA-KL-8331-01A-11R-2315-07	ATOX1|475	1490.7739
TCGA-KL-8331-01A-11R-2315-07	ATP10A|57194	15.1785
TCGA-KL-8331-01A-11R-2315-07	ATP10B|23120	2.8716
TCGA-KL-8331-01A-11R-2315-07	ATP10D|57205	3703.5518
TCGA-KL-8331-01A-11R-2315-07	ATP11A|23250	498.0186
TCGA-KL-8331-01A-11R-2315-07	ATP11B|23200	900.4537
TCGA-KL-8331-01A-11R-2315-07	ATP11C|286410	305.2107
TCGA-KL-8331-01A-11R-2315-07	ATP12A|479	0
TCGA-KL-8331-01A-11R-2315-07	ATP13A1|57130	3060.7222
TCGA-KL-8331-01A-11R-2315-07	ATP13A2|23400	821.6897
TCGA-KL-8331-01A-11R-2315-07	ATP13A3|79572	1431.2907
TCGA-KL-8331-01A-11R-2315-07	ATP13A4|84239	.8205
TCGA-KL-8331-01A-11R-2315-07	ATP13A5|344905	18.4603
TCGA-KL-8331-01A-11R-2315-07	ATP1A1|476	35892.1999
TCGA-KL-8331-01A-11R-2315-07	ATP1A2|477	4.9228
TCGA-KL-8331-01A-11R-2315-07	ATP1A3|478	4.1023
TCGA-KL-8331-01A-11R-2315-07	ATP1A4|480	0
TCGA-KL-8331-01A-11R-2315-07	ATP1B1|481	19236.9732
TCGA-KL-8331-01A-11R-2315-07	ATP1B2|482	39.382
TCGA-KL-8331-01A-11R-2315-07	ATP1B3|483	2442.5063
TCGA-KL-8331-01A-11R-2315-07	ATP1B4|23439	.8205
TCGA-KL-8331-01A-11R-2315-07	ATP2A1|487	30.3611
TCGA-KL-8331-01A-11R-2315-07	ATP2A2|488	7062.5108
TCGA-KL-8331-01A-11R-2315-07	ATP2A3|489	219.4728
TCGA-KL-8331-01A-11R-2315-07	ATP2B1|490	1379.6017
TCGA-KL-8331-01A-11R-2315-07	ATP2B2|491	1561.3334
TCGA-KL-8331-01A-11R-2315-07	ATP2B3|492	.4102
TCGA-KL-8331-01A-11R-2315-07	ATP2B4|493	1893.2091
TCGA-KL-8331-01A-11R-2315-07	ATP2C1|27032	4521.6109
TCGA-KL-8331-01A-11R-2315-07	ATP2C2|9914	16.4092
TCGA-KL-8331-01A-11R-2315-07	ATP4A|495	.4102
TCGA-KL-8331-01A-11R-2315-07	ATP4B|496	9.8455
TCGA-KL-8331-01A-11R-2315-07	ATP5A1|498	30273.7051
TCGA-KL-8331-01A-11R-2315-07	ATP5B|506	37235.2994
TCGA-KL-8331-01A-11R-2315-07	ATP5C1|509	4169.5725
TCGA-KL-8331-01A-11R-2315-07	ATP5D|513	4099.4232
TCGA-KL-8331-01A-11R-2315-07	ATP5EP2|432369	57.4321
TCGA-KL-8331-01A-11R-2315-07	ATP5E|514	9189.9609
TCGA-KL-8331-01A-11R-2315-07	ATP5F1|515	3571.8681
TCGA-KL-8331-01A-11R-2315-07	ATP5G1|516	1780.396
TCGA-KL-8331-01A-11R-2315-07	ATP5G2|517	10464.9541
TCGA-KL-8331-01A-11R-2315-07	ATP5G3|518	6931.2373
TCGA-KL-8331-01A-11R-2315-07	ATP5H|10476	3933.2803
TCGA-KL-8331-01A-11R-2315-07	ATP5I|521	5250.9333
TCGA-KL-8331-01A-11R-2315-07	ATP5J2|9551	4728.305
TCGA-KL-8331-01A-11R-2315-07	ATP5J|522	2332.8602
TCGA-KL-8331-01A-11R-2315-07	ATP5L2|267020	0
TCGA-KL-8331-01A-11R-2315-07	ATP5L|10632	5595.5301
TCGA-KL-8331-01A-11R-2315-07	ATP5O|539	4424.7352
TCGA-KL-8331-01A-11R-2315-07	ATP5SL|55101	2050.7331
TCGA-KL-8331-01A-11R-2315-07	ATP5S|27109	276.4947
TCGA-KL-8331-01A-11R-2315-07	ATP6AP1L|92270	109.121
TCGA-KL-8331-01A-11R-2315-07	ATP6AP1|537	13467.0134
TCGA-KL-8331-01A-11R-2315-07	ATP6AP2|10159	32397.8734
TCGA-KL-8331-01A-11R-2315-07	ATP6V0A1|535	1132.2334
TCGA-KL-8331-01A-11R-2315-07	ATP6V0A2|23545	385.2055
TCGA-KL-8331-01A-11R-2315-07	ATP6V0A4|50617	17734.9753
TCGA-KL-8331-01A-11R-2315-07	ATP6V0B|533	11955.728
TCGA-KL-8331-01A-11R-2315-07	ATP6V0C|527	24637.3489
TCGA-KL-8331-01A-11R-2315-07	ATP6V0D1|9114	4970.3404
TCGA-KL-8331-01A-11R-2315-07	ATP6V0D2|245972	37099.9237
TCGA-KL-8331-01A-11R-2315-07	ATP6V0E1|8992	9242.8805
TCGA-KL-8331-01A-11R-2315-07	ATP6V0E2|155066	3169.0597
TCGA-KL-8331-01A-11R-2315-07	ATP6V1A|523	24064.4717
TCGA-KL-8331-01A-11R-2315-07	ATP6V1B1|525	18353.2568
TCGA-KL-8331-01A-11R-2315-07	ATP6V1B2|526	1893.2091
TCGA-KL-8331-01A-11R-2315-07	ATP6V1C1|528	2154.115
TCGA-KL-8331-01A-11R-2315-07	ATP6V1C2|245973	5403.0135
TCGA-KL-8331-01A-11R-2315-07	ATP6V1D|51382	5253.809
TCGA-KL-8331-01A-11R-2315-07	ATP6V1E1|529	6292.51
TCGA-KL-8331-01A-11R-2315-07	ATP6V1E2|90423	70.1492
TCGA-KL-8331-01A-11R-2315-07	ATP6V1F|9296	12284.2603
TCGA-KL-8331-01A-11R-2315-07	ATP6V1G1|9550	4322.9983
TCGA-KL-8331-01A-11R-2315-07	ATP6V1G2|534	7.458
TCGA-KL-8331-01A-11R-2315-07	ATP6V1G3|127124	2340.7694
TCGA-KL-8331-01A-11R-2315-07	ATP6V1H|51606	5087.666
TCGA-KL-8331-01A-11R-2315-07	ATP7A|538	454.5343
TCGA-KL-8331-01A-11R-2315-07	ATP7B|540	450.0217
TCGA-KL-8331-01A-11R-2315-07	ATP8A1|10396	992.3451
TCGA-KL-8331-01A-11R-2315-07	ATP8A2|51761	7.3841
TCGA-KL-8331-01A-11R-2315-07	ATP8B1|5205	691.532
TCGA-KL-8331-01A-11R-2315-07	ATP8B2|57198	84.097
TCGA-KL-8331-01A-11R-2315-07	ATP8B3|148229	9.025
TCGA-KL-8331-01A-11R-2315-07	ATP8B4|79895	1027.6249
TCGA-KL-8331-01A-11R-2315-07	ATP8B5P|158381	34.049
TCGA-KL-8331-01A-11R-2315-07	ATP9A|10079	6053.7565
TCGA-KL-8331-01A-11R-2315-07	ATP9B|374868	708.8765
TCGA-KL-8331-01A-11R-2315-07	ATPAF1|64756	3153.8689
TCGA-KL-8331-01A-11R-2315-07	ATPAF2|91647	451.2524
TCGA-KL-8331-01A-11R-2315-07	ATPBD4|89978	413.5113
TCGA-KL-8331-01A-11R-2315-07	ATPIF1|93974	1861.6214
TCGA-KL-8331-01A-11R-2315-07	ATRIP|84126	276.5767
TCGA-KL-8331-01A-11R-2315-07	ATRNL1|26033	222.3444
TCGA-KL-8331-01A-11R-2315-07	ATRN|8455	2406.8164
TCGA-KL-8331-01A-11R-2315-07	ATRX|546	1318.8878
TCGA-KL-8331-01A-11R-2315-07	ATR|545	815.5362
TCGA-KL-8331-01A-11R-2315-07	ATXN10|25814	1148.2323
TCGA-KL-8331-01A-11R-2315-07	ATXN1L|342371	969.3723
TCGA-KL-8331-01A-11R-2315-07	ATXN1|6310	264.1878
TCGA-KL-8331-01A-11R-2315-07	ATXN2L|11273	3685.9119
TCGA-KL-8331-01A-11R-2315-07	ATXN2|6311	1491.5944
TCGA-KL-8331-01A-11R-2315-07	ATXN3L|92552	0
TCGA-KL-8331-01A-11R-2315-07	ATXN3|4287	217.0114
TCGA-KL-8331-01A-11R-2315-07	ATXN7L1|222255	175.168
TCGA-KL-8331-01A-11R-2315-07	ATXN7L2|127002	92.3016
TCGA-KL-8331-01A-11R-2315-07	ATXN7L3B|552889	5487.2296
TCGA-KL-8331-01A-11R-2315-07	ATXN7L3|56970	936.9641
TCGA-KL-8331-01A-11R-2315-07	ATXN7|6314	700.2617
TCGA-KL-8331-01A-11R-2315-07	ATXN8OS|6315	0
TCGA-KL-8331-01A-11R-2315-07	AUH|549	1626.5599
TCGA-KL-8331-01A-11R-2315-07	AUP1|550	1555.5246
TCGA-KL-8331-01A-11R-2315-07	AURKAIP1|54998	2024.8927
TCGA-KL-8331-01A-11R-2315-07	AURKAPS1|6791	10.2557
TCGA-KL-8331-01A-11R-2315-07	AURKA|6790	324.0813
TCGA-KL-8331-01A-11R-2315-07	AURKB|9212	29.5365
TCGA-KL-8331-01A-11R-2315-07	AURKC|6795	25.8445
TCGA-KL-8331-01A-11R-2315-07	AUTS2|26053	1529.7457
TCGA-KL-8331-01A-11R-2315-07	AVEN|57099	132.0939
TCGA-KL-8331-01A-11R-2315-07	AVIL|10677	57.4321
TCGA-KL-8331-01A-11R-2315-07	AVL9|23080	223.5751
TCGA-KL-8331-01A-11R-2315-07	AVPI1|60370	261.3162
TCGA-KL-8331-01A-11R-2315-07	AVPR1A|552	635.4455
TCGA-KL-8331-01A-11R-2315-07	AVPR1B|553	0
TCGA-KL-8331-01A-11R-2315-07	AVPR2|554	10.666
TCGA-KL-8331-01A-11R-2315-07	AVP|551	.8205
TCGA-KL-8331-01A-11R-2315-07	AWAT1|158833	0
TCGA-KL-8331-01A-11R-2315-07	AWAT2|158835	0
TCGA-KL-8331-01A-11R-2315-07	AXIN1|8312	1496.9274
TCGA-KL-8331-01A-11R-2315-07	AXIN2|8313	74.6618
TCGA-KL-8331-01A-11R-2315-07	AXL|558	110.762
TCGA-KL-8331-01A-11R-2315-07	AZGP1|563	4341.4586
TCGA-KL-8331-01A-11R-2315-07	AZI1|22994	198.9613
TCGA-KL-8331-01A-11R-2315-07	AZI2|64343	644.0603
TCGA-KL-8331-01A-11R-2315-07	AZIN1|51582	2439.6347
TCGA-KL-8331-01A-11R-2315-07	AZU1|566	0
TCGA-KL-8331-01A-11R-2315-07	B2M|567	108114.7494
TCGA-KL-8331-01A-11R-2315-07	B3GALNT1|8706	296.5959
TCGA-KL-8331-01A-11R-2315-07	B3GALNT2|148789	221.2204
TCGA-KL-8331-01A-11R-2315-07	B3GALT1|8708	0
TCGA-KL-8331-01A-11R-2315-07	B3GALT2|8707	.4102
TCGA-KL-8331-01A-11R-2315-07	B3GALT4|8705	106.6597
TCGA-KL-8331-01A-11R-2315-07	B3GALT5|10317	0
TCGA-KL-8331-01A-11R-2315-07	B3GALT6|126792	510.3255
TCGA-KL-8331-01A-11R-2315-07	B3GALTL|145173	369.6168
TCGA-KL-8331-01A-11R-2315-07	B3GAT1|27087	271.9821
TCGA-KL-8331-01A-11R-2315-07	B3GAT2|135152	4.7751
TCGA-KL-8331-01A-11R-2315-07	B3GAT3|26229	1097.7741
TCGA-KL-8331-01A-11R-2315-07	B3GNT1|11041	674.007
TCGA-KL-8331-01A-11R-2315-07	B3GNT2|10678	1043.6238
TCGA-KL-8331-01A-11R-2315-07	B3GNT3|10331	.8205
TCGA-KL-8331-01A-11R-2315-07	B3GNT4|79369	6.1534
TCGA-KL-8331-01A-11R-2315-07	B3GNT5|84002	350.336
TCGA-KL-8331-01A-11R-2315-07	B3GNT6|192134	0
TCGA-KL-8331-01A-11R-2315-07	B3GNT7|93010	22.1524
TCGA-KL-8331-01A-11R-2315-07	B3GNT8|374907	525.504
TCGA-KL-8331-01A-11R-2315-07	B3GNT9|84752	118.1215
TCGA-KL-8331-01A-11R-2315-07	B3GNTL1|146712	37.9093
TCGA-KL-8331-01A-11R-2315-07	B4GALNT1|2583	130.7935
TCGA-KL-8331-01A-11R-2315-07	B4GALNT2|124872	281.8277
TCGA-KL-8331-01A-11R-2315-07	B4GALNT3|283358	2038.4303
TCGA-KL-8331-01A-11R-2315-07	B4GALNT4|338707	0
TCGA-KL-8331-01A-11R-2315-07	B4GALT1|2683	2956.5239
TCGA-KL-8331-01A-11R-2315-07	B4GALT2|8704	1970.7424
TCGA-KL-8331-01A-11R-2315-07	B4GALT3|8703	840.9704
TCGA-KL-8331-01A-11R-2315-07	B4GALT4|8702	452.0729
TCGA-KL-8331-01A-11R-2315-07	B4GALT5|9334	1849.3145
TCGA-KL-8331-01A-11R-2315-07	B4GALT6|9331	1110.081
TCGA-KL-8331-01A-11R-2315-07	B4GALT7|11285	1658.968
TCGA-KL-8331-01A-11R-2315-07	B9D1|27077	167.7839
TCGA-KL-8331-01A-11R-2315-07	B9D2|80776	120.5705
TCGA-KL-8331-01A-11R-2315-07	BAALC|79870	1035.8294
TCGA-KL-8331-01A-11R-2315-07	BAAT|570	0
TCGA-KL-8331-01A-11R-2315-07	BACE1|23621	929.1698
TCGA-KL-8331-01A-11R-2315-07	BACE2|25825	11944.6518
TCGA-KL-8331-01A-11R-2315-07	BACH1|571	647.3421
TCGA-KL-8331-01A-11R-2315-07	BACH2|60468	85.738
TCGA-KL-8331-01A-11R-2315-07	BAD|572	976.4159
TCGA-KL-8331-01A-11R-2315-07	BAG1|573	7268.1055
TCGA-KL-8331-01A-11R-2315-07	BAG2|9532	99.6858
TCGA-KL-8331-01A-11R-2315-07	BAG3|9531	2329.6932
TCGA-KL-8331-01A-11R-2315-07	BAG4|9530	98.0448
TCGA-KL-8331-01A-11R-2315-07	BAG5|9529	1535.0787
TCGA-KL-8331-01A-11R-2315-07	BAGE2|85319	1.846
TCGA-KL-8331-01A-11R-2315-07	BAGE|574	3.2818
TCGA-KL-8331-01A-11R-2315-07	BAHCC1|57597	642.0091
TCGA-KL-8331-01A-11R-2315-07	BAHD1|22893	4539.5995
TCGA-KL-8331-01A-11R-2315-07	BAI1|575	2.8716
TCGA-KL-8331-01A-11R-2315-07	BAI2|576	57.4321
TCGA-KL-8331-01A-11R-2315-07	BAI3|577	.8205
TCGA-KL-8331-01A-11R-2315-07	BAIAP2L1|55971	2729.2567
TCGA-KL-8331-01A-11R-2315-07	BAIAP2L2|80115	2.4614
TCGA-KL-8331-01A-11R-2315-07	BAIAP2|10458	64.406
TCGA-KL-8331-01A-11R-2315-07	BAIAP3|8938	260.7911
TCGA-KL-8331-01A-11R-2315-07	BAK1|578	484.481
TCGA-KL-8331-01A-11R-2315-07	BAMBI|25805	909.889
TCGA-KL-8331-01A-11R-2315-07	BANF1|8815	3622.7366
TCGA-KL-8331-01A-11R-2315-07	BANF2|140836	0
TCGA-KL-8331-01A-11R-2315-07	BANK1|55024	107.8904
TCGA-KL-8331-01A-11R-2315-07	BANP|54971	266.2389
TCGA-KL-8331-01A-11R-2315-07	BAP1|8314	4712.3061
TCGA-KL-8331-01A-11R-2315-07	BARD1|580	3.6921
TCGA-KL-8331-01A-11R-2315-07	BARHL1|56751	0
TCGA-KL-8331-01A-11R-2315-07	BARHL2|343472	0
TCGA-KL-8331-01A-11R-2315-07	BARX1|56033	0
TCGA-KL-8331-01A-11R-2315-07	BARX2|8538	190.7567
TCGA-KL-8331-01A-11R-2315-07	BASE|317716	2.0511
TCGA-KL-8331-01A-11R-2315-07	BASP1|10409	58.2526
TCGA-KL-8331-01A-11R-2315-07	BAT1|7919	3746.1418
TCGA-KL-8331-01A-11R-2315-07	BAT2L1|84726	11258.7112
TCGA-KL-8331-01A-11R-2315-07	BAT2L2|23215	1603.1768
TCGA-KL-8331-01A-11R-2315-07	BAT2|7916	6063.602
TCGA-KL-8331-01A-11R-2315-07	BAT3|7917	4287.7185
TCGA-KL-8331-01A-11R-2315-07	BAT4|7918	380.693
TCGA-KL-8331-01A-11R-2315-07	BAT5|7920	803.6396
TCGA-KL-8331-01A-11R-2315-07	BATF2|116071	45.5355
TCGA-KL-8331-01A-11R-2315-07	BATF3|55509	4.5125
TCGA-KL-8331-01A-11R-2315-07	BATF|10538	7.7944
TCGA-KL-8331-01A-11R-2315-07	BAX|581	990.7042
TCGA-KL-8331-01A-11R-2315-07	BAZ1A|11177	299.0573
TCGA-KL-8331-01A-11R-2315-07	BAZ1B|9031	2460.5564
TCGA-KL-8331-01A-11R-2315-07	BAZ2A|11176	2971.3783
TCGA-KL-8331-01A-11R-2315-07	BAZ2B|29994	124.6236
TCGA-KL-8331-01A-11R-2315-07	BBC3|27113	627.2409
TCGA-KL-8331-01A-11R-2315-07	BBOX1|8424	2.4614
TCGA-KL-8331-01A-11R-2315-07	BBS10|79738	377.8214
TCGA-KL-8331-01A-11R-2315-07	BBS12|166379	158.3486
TCGA-KL-8331-01A-11R-2315-07	BBS1|582	946.8096
TCGA-KL-8331-01A-11R-2315-07	BBS2|583	1094.082
TCGA-KL-8331-01A-11R-2315-07	BBS4|585	386.8464
TCGA-KL-8331-01A-11R-2315-07	BBS5|129880	297.4164
TCGA-KL-8331-01A-11R-2315-07	BBS7|55212	188.2953
TCGA-KL-8331-01A-11R-2315-07	BBS9|27241	214.1398
TCGA-KL-8331-01A-11R-2315-07	BBX|56987	1614.6632
TCGA-KL-8331-01A-11R-2315-07	BCAM|4059	8915.5173
TCGA-KL-8331-01A-11R-2315-07	BCAN|63827	22.5626
TCGA-KL-8331-01A-11R-2315-07	BCAP29|55973	1330.7844
TCGA-KL-8331-01A-11R-2315-07	BCAP31|10134	10604.8423
TCGA-KL-8331-01A-11R-2315-07	BCAR1|9564	6024.6302
TCGA-KL-8331-01A-11R-2315-07	BCAR3|8412	568.5452
TCGA-KL-8331-01A-11R-2315-07	BCAR4|400500	0
TCGA-KL-8331-01A-11R-2315-07	BCAS1|8537	2.0511
TCGA-KL-8331-01A-11R-2315-07	BCAS2|10286	518.85
TCGA-KL-8331-01A-11R-2315-07	BCAS3|54828	355.2587
TCGA-KL-8331-01A-11R-2315-07	BCAS4|55653	1880.0817
TCGA-KL-8331-01A-11R-2315-07	BCAT1|586	176.3987
TCGA-KL-8331-01A-11R-2315-07	BCAT2|587	1974.0243
TCGA-KL-8331-01A-11R-2315-07	BCCIP|56647	820.6518
TCGA-KL-8331-01A-11R-2315-07	BCDIN3D|144233	268.4419
TCGA-KL-8331-01A-11R-2315-07	BCHE|590	4.1023
TCGA-KL-8331-01A-11R-2315-07	BCKDHA|593	3968.9702
TCGA-KL-8331-01A-11R-2315-07	BCKDHB|594	483.6606
TCGA-KL-8331-01A-11R-2315-07	BCKDK|10295	1460.8272
TCGA-KL-8331-01A-11R-2315-07	BCL10|8915	181.3214
TCGA-KL-8331-01A-11R-2315-07	BCL11A|53335	2.4614
TCGA-KL-8331-01A-11R-2315-07	BCL11B|64919	13.9478
TCGA-KL-8331-01A-11R-2315-07	BCL2A1|597	4.5125
TCGA-KL-8331-01A-11R-2315-07	BCL2L10|10017	8.6148
TCGA-KL-8331-01A-11R-2315-07	BCL2L11|10018	1396.4212
TCGA-KL-8331-01A-11R-2315-07	BCL2L12|83596	225.257
TCGA-KL-8331-01A-11R-2315-07	BCL2L13|23786	2154.115
TCGA-KL-8331-01A-11R-2315-07	BCL2L14|79370	2.0511
TCGA-KL-8331-01A-11R-2315-07	BCL2L15|440603	2.0511
TCGA-KL-8331-01A-11R-2315-07	BCL2L1|598	8250.5353
TCGA-KL-8331-01A-11R-2315-07	BCL2L2|599	3024.8066
TCGA-KL-8331-01A-11R-2315-07	BCL2|596	1967.0504
TCGA-KL-8331-01A-11R-2315-07	BCL3|602	246.9581
TCGA-KL-8331-01A-11R-2315-07	BCL6B|255877	182.9623
TCGA-KL-8331-01A-11R-2315-07	BCL6|604	558.7326
TCGA-KL-8331-01A-11R-2315-07	BCL7A|605	1260.225
TCGA-KL-8331-01A-11R-2315-07	BCL7B|9275	1567.4869
TCGA-KL-8331-01A-11R-2315-07	BCL7C|9274	960.7574
TCGA-KL-8331-01A-11R-2315-07	BCL8|606	2.4614
TCGA-KL-8331-01A-11R-2315-07	BCL9L|283149	952.1426
TCGA-KL-8331-01A-11R-2315-07	BCL9|607	715.8504
TCGA-KL-8331-01A-11R-2315-07	BCLAF1|9774	1496.1069
TCGA-KL-8331-01A-11R-2315-07	BCMO1|53630	0
TCGA-KL-8331-01A-11R-2315-07	BCO2|83875	82.4561
TCGA-KL-8331-01A-11R-2315-07	BCORL1|63035	271.9821
TCGA-KL-8331-01A-11R-2315-07	BCORL2|286554	0
TCGA-KL-8331-01A-11R-2315-07	BCOR|54880	1300.0172
TCGA-KL-8331-01A-11R-2315-07	BCR|613	5159.046
TCGA-KL-8331-01A-11R-2315-07	BCS1L|617	352.3871
TCGA-KL-8331-01A-11R-2315-07	BCYRN1|618	0
TCGA-KL-8331-01A-11R-2315-07	BDH1|622	2833.455
TCGA-KL-8331-01A-11R-2315-07	BDH2|56898	2842.0699
TCGA-KL-8331-01A-11R-2315-07	BDKRB1|623	213.3193
TCGA-KL-8331-01A-11R-2315-07	BDKRB2|624	1295.0945
TCGA-KL-8331-01A-11R-2315-07	BDNFOS|497258	57.0096
TCGA-KL-8331-01A-11R-2315-07	BDNF|627	4.5248
TCGA-KL-8331-01A-11R-2315-07	BDP1|55814	683.4423
TCGA-KL-8331-01A-11R-2315-07	BEAN|146227	6.1534
TCGA-KL-8331-01A-11R-2315-07	BECN1|8678	731.1643
TCGA-KL-8331-01A-11R-2315-07	BEGAIN|57596	8.6148
TCGA-KL-8331-01A-11R-2315-07	BEND2|139105	0
TCGA-KL-8331-01A-11R-2315-07	BEND3|57673	124.7098
TCGA-KL-8331-01A-11R-2315-07	BEND4|389206	0
TCGA-KL-8331-01A-11R-2315-07	BEND5|79656	108.3006
TCGA-KL-8331-01A-11R-2315-07	BEND6|221336	9.8455
TCGA-KL-8331-01A-11R-2315-07	BEND7|222389	351.5667
TCGA-KL-8331-01A-11R-2315-07	BEST1|7439	50.0521
TCGA-KL-8331-01A-11R-2315-07	BEST2|54831	.4102
TCGA-KL-8331-01A-11R-2315-07	BEST3|144453	.4102
TCGA-KL-8331-01A-11R-2315-07	BEST4|266675	16.4092
TCGA-KL-8331-01A-11R-2315-07	BET1L|51272	2576.6514
TCGA-KL-8331-01A-11R-2315-07	BET1|10282	1178.5893
TCGA-KL-8331-01A-11R-2315-07	BET3L|100128327	0
TCGA-KL-8331-01A-11R-2315-07	BEX1|55859	605.0885
TCGA-KL-8331-01A-11R-2315-07	BEX2|84707	1844.802
TCGA-KL-8331-01A-11R-2315-07	BEX4|56271	3555.4589
TCGA-KL-8331-01A-11R-2315-07	BEX5|340542	178.8601
TCGA-KL-8331-01A-11R-2315-07	BEYLA|497634	0
TCGA-KL-8331-01A-11R-2315-07	BFAR|51283	2250.9292
TCGA-KL-8331-01A-11R-2315-07	BFSP1|631	38.5616
TCGA-KL-8331-01A-11R-2315-07	BFSP2|8419	66.8674
TCGA-KL-8331-01A-11R-2315-07	BGLAP|632	53.5226
TCGA-KL-8331-01A-11R-2315-07	BGN|633	2199.6505
TCGA-KL-8331-01A-11R-2315-07	BHLHA15|168620	7.3841
TCGA-KL-8331-01A-11R-2315-07	BHLHB9|80823	93.5323
TCGA-KL-8331-01A-11R-2315-07	BHLHE22|27319	2.0511
TCGA-KL-8331-01A-11R-2315-07	BHLHE23|128408	0
TCGA-KL-8331-01A-11R-2315-07	BHLHE40|8553	9482.8647
TCGA-KL-8331-01A-11R-2315-07	BHLHE41|79365	48.8173
TCGA-KL-8331-01A-11R-2315-07	BHMT2|23743	140.2985
TCGA-KL-8331-01A-11R-2315-07	BHMT|635	74.6618
TCGA-KL-8331-01A-11R-2315-07	BICC1|80114	13.9478
TCGA-KL-8331-01A-11R-2315-07	BICD1|636	110.3517
TCGA-KL-8331-01A-11R-2315-07	BICD2|23299	1364.4233
TCGA-KL-8331-01A-11R-2315-07	BID|637	162.5042
TCGA-KL-8331-01A-11R-2315-07	BIK|638	65.2265
TCGA-KL-8331-01A-11R-2315-07	BIN1|274	324.0813
TCGA-KL-8331-01A-11R-2315-07	BIN2|51411	79.5845
TCGA-KL-8331-01A-11R-2315-07	BIN3|55909	838.9193
TCGA-KL-8331-01A-11R-2315-07	BIRC2|329	540.6825
TCGA-KL-8331-01A-11R-2315-07	BIRC3|330	10.2557
TCGA-KL-8331-01A-11R-2315-07	BIRC5|332	56.2917
TCGA-KL-8331-01A-11R-2315-07	BIRC6|57448	1020.651
TCGA-KL-8331-01A-11R-2315-07	BIRC7|79444	114.454
TCGA-KL-8331-01A-11R-2315-07	BIRC8|112401	0
TCGA-KL-8331-01A-11R-2315-07	BIVM|54841	311.3642
TCGA-KL-8331-01A-11R-2315-07	BLCAP|10904	6112.4193
TCGA-KL-8331-01A-11R-2315-07	BLID|414899	0
TCGA-KL-8331-01A-11R-2315-07	BLK|640	.4102
TCGA-KL-8331-01A-11R-2315-07	BLMH|642	271.1617
TCGA-KL-8331-01A-11R-2315-07	BLM|641	16.8194
TCGA-KL-8331-01A-11R-2315-07	BLNK|29760	593.6021
TCGA-KL-8331-01A-11R-2315-07	BLOC1S1|2647	3380.3935
TCGA-KL-8331-01A-11R-2315-07	BLOC1S2|282991	534.9392
TCGA-KL-8331-01A-11R-2315-07	BLOC1S3|388552	397.9226
TCGA-KL-8331-01A-11R-2315-07	BLVRA|644	558.3223
TCGA-KL-8331-01A-11R-2315-07	BLVRB|645	1839.0588
TCGA-KL-8331-01A-11R-2315-07	BLZF1|8548	186.6544
TCGA-KL-8331-01A-11R-2315-07	BMF|90427	989.0633
TCGA-KL-8331-01A-11R-2315-07	BMI1|648	784.6213
TCGA-KL-8331-01A-11R-2315-07	BMP10|27302	0
TCGA-KL-8331-01A-11R-2315-07	BMP15|9210	0
TCGA-KL-8331-01A-11R-2315-07	BMP1|649	208.8068
TCGA-KL-8331-01A-11R-2315-07	BMP2K|55589	422.1261
TCGA-KL-8331-01A-11R-2315-07	BMP2|650	303.98
TCGA-KL-8331-01A-11R-2315-07	BMP3|651	0
TCGA-KL-8331-01A-11R-2315-07	BMP4|652	20.1012
TCGA-KL-8331-01A-11R-2315-07	BMP5|653	0
TCGA-KL-8331-01A-11R-2315-07	BMP6|654	23.2477
TCGA-KL-8331-01A-11R-2315-07	BMP7|655	946.8096
TCGA-KL-8331-01A-11R-2315-07	BMP8A|353500	53.7401
TCGA-KL-8331-01A-11R-2315-07	BMP8B|656	5.333
TCGA-KL-8331-01A-11R-2315-07	BMPER|168667	4.5125
TCGA-KL-8331-01A-11R-2315-07	BMPR1A|657	202.2431
TCGA-KL-8331-01A-11R-2315-07	BMPR1B|658	1670.4545
TCGA-KL-8331-01A-11R-2315-07	BMPR2|659	862.3024
TCGA-KL-8331-01A-11R-2315-07	BMS1P4|729096	7.8641
TCGA-KL-8331-01A-11R-2315-07	BMS1P5|399761	20.5115
TCGA-KL-8331-01A-11R-2315-07	BMS1|9790	632.9841
TCGA-KL-8331-01A-11R-2315-07	BMX|660	4.5125
TCGA-KL-8331-01A-11R-2315-07	BNC1|646	534.529
TCGA-KL-8331-01A-11R-2315-07	BNC2|54796	244.4968
TCGA-KL-8331-01A-11R-2315-07	BNIP1|662	301.9289
TCGA-KL-8331-01A-11R-2315-07	BNIP2|663	281.0072
TCGA-KL-8331-01A-11R-2315-07	BNIP3L|665	519.3505
TCGA-KL-8331-01A-11R-2315-07	BNIP3|664	986.1917
TCGA-KL-8331-01A-11R-2315-07	BNIPL|149428	6.1534
TCGA-KL-8331-01A-11R-2315-07	BOC|91653	73.8413
TCGA-KL-8331-01A-11R-2315-07	BOD1L|259282	1736.9116
TCGA-KL-8331-01A-11R-2315-07	BOD1|91272	990.294
TCGA-KL-8331-01A-11R-2315-07	BOK|666	3770.4192
TCGA-KL-8331-01A-11R-2315-07	BOLA1|51027	297.8266
TCGA-KL-8331-01A-11R-2315-07	BOLA2|552900	1472.2972
TCGA-KL-8331-01A-11R-2315-07	BOLA3|388962	322.4404
TCGA-KL-8331-01A-11R-2315-07	BOLL|66037	1.2307
TCGA-KL-8331-01A-11R-2315-07	BOP1|23246	360.5917
TCGA-KL-8331-01A-11R-2315-07	BPESC1|60467	0
TCGA-KL-8331-01A-11R-2315-07	BPGM|669	3705.1927
TCGA-KL-8331-01A-11R-2315-07	BPHL|670	171.4759
TCGA-KL-8331-01A-11R-2315-07	BPIL1|80341	103.3778
TCGA-KL-8331-01A-11R-2315-07	BPIL2|254240	0
TCGA-KL-8331-01A-11R-2315-07	BPIL3|128859	0
TCGA-KL-8331-01A-11R-2315-07	BPI|671	0
TCGA-KL-8331-01A-11R-2315-07	BPNT1|10380	276.4947
TCGA-KL-8331-01A-11R-2315-07	BPTF|2186	704.364
TCGA-KL-8331-01A-11R-2315-07	BPY2|9083	0
TCGA-KL-8331-01A-11R-2315-07	BRAF|673	271.5719
TCGA-KL-8331-01A-11R-2315-07	BRAP|8315	746.2074
TCGA-KL-8331-01A-11R-2315-07	BRCA1|672	28.3058
TCGA-KL-8331-01A-11R-2315-07	BRCA2|675	4.5125
TCGA-KL-8331-01A-11R-2315-07	BRCC3|79184	544.3745
TCGA-KL-8331-01A-11R-2315-07	BRD1|23774	775.744
TCGA-KL-8331-01A-11R-2315-07	BRD2|6046	4818.5555
TCGA-KL-8331-01A-11R-2315-07	BRD3|8019	2125.4031
TCGA-KL-8331-01A-11R-2315-07	BRD4|23476	3269.1187
TCGA-KL-8331-01A-11R-2315-07	BRD7P3|23629	0
TCGA-KL-8331-01A-11R-2315-07	BRD7|29117	1602.3564
TCGA-KL-8331-01A-11R-2315-07	BRD8|10902	811.4339
TCGA-KL-8331-01A-11R-2315-07	BRD9|65980	1232.3294
TCGA-KL-8331-01A-11R-2315-07	BRDT|676	0
TCGA-KL-8331-01A-11R-2315-07	BREA2|286076	11.4864
TCGA-KL-8331-01A-11R-2315-07	BRE|9577	420.4852
TCGA-KL-8331-01A-11R-2315-07	BRF1|2972	1519.1249
TCGA-KL-8331-01A-11R-2315-07	BRF2|55290	656.7774
TCGA-KL-8331-01A-11R-2315-07	BRI3BP|140707	191.5772
TCGA-KL-8331-01A-11R-2315-07	BRI3|25798	3696.9881
TCGA-KL-8331-01A-11R-2315-07	BRIP1|83990	6.1534
TCGA-KL-8331-01A-11R-2315-07	BRIX1|55299	453.7138
TCGA-KL-8331-01A-11R-2315-07	BRMS1L|84312	226.4467
TCGA-KL-8331-01A-11R-2315-07	BRMS1|25855	1096.9536
TCGA-KL-8331-01A-11R-2315-07	BRP44L|51660	1498.1581
TCGA-KL-8331-01A-11R-2315-07	BRP44|25874	814.7158
TCGA-KL-8331-01A-11R-2315-07	BRPF1|7862	943.938
TCGA-KL-8331-01A-11R-2315-07	BRPF3|27154	1418.5736
TCGA-KL-8331-01A-11R-2315-07	BRS3|680	0
TCGA-KL-8331-01A-11R-2315-07	BRSK1|84446	4.9228
TCGA-KL-8331-01A-11R-2315-07	BRSK2|9024	4.1023
TCGA-KL-8331-01A-11R-2315-07	BRWD1|54014	302.3391
TCGA-KL-8331-01A-11R-2315-07	BRWD3|254065	249.0093
TCGA-KL-8331-01A-11R-2315-07	BSCL2|26580	1737.5721
TCGA-KL-8331-01A-11R-2315-07	BSDC1|55108	2324.7705
TCGA-KL-8331-01A-11R-2315-07	BSG|682	98498.9703
TCGA-KL-8331-01A-11R-2315-07	BSND|7809	2003.971
TCGA-KL-8331-01A-11R-2315-07	BSN|8927	217.8319
TCGA-KL-8331-01A-11R-2315-07	BSPH1|100131137	0
TCGA-KL-8331-01A-11R-2315-07	BSPRY|54836	773.6928
TCGA-KL-8331-01A-11R-2315-07	BST1|683	3.6921
TCGA-KL-8331-01A-11R-2315-07	BST2|684	3218.6605
TCGA-KL-8331-01A-11R-2315-07	BSX|390259	.8205
TCGA-KL-8331-01A-11R-2315-07	BTAF1|9044	481.6094
TCGA-KL-8331-01A-11R-2315-07	BTBD10|84280	298.6471
TCGA-KL-8331-01A-11R-2315-07	BTBD11|121551	27.0751
TCGA-KL-8331-01A-11R-2315-07	BTBD12|84464	447.9706
TCGA-KL-8331-01A-11R-2315-07	BTBD16|118663	0
TCGA-KL-8331-01A-11R-2315-07	BTBD17|388419	0
TCGA-KL-8331-01A-11R-2315-07	BTBD18|643376	1.6409
TCGA-KL-8331-01A-11R-2315-07	BTBD19|149478	1.2307
TCGA-KL-8331-01A-11R-2315-07	BTBD1|53339	1705.324
TCGA-KL-8331-01A-11R-2315-07	BTBD2|55643	4265.1559
TCGA-KL-8331-01A-11R-2315-07	BTBD3|22903	797.8963
TCGA-KL-8331-01A-11R-2315-07	BTBD6|90135	2119.6106
TCGA-KL-8331-01A-11R-2315-07	BTBD7|55727	894.7105
TCGA-KL-8331-01A-11R-2315-07	BTBD8|284697	.4102
TCGA-KL-8331-01A-11R-2315-07	BTBD9|114781	1092.4411
TCGA-KL-8331-01A-11R-2315-07	BTC|685	50.048
TCGA-KL-8331-01A-11R-2315-07	BTD|686	691.2367
TCGA-KL-8331-01A-11R-2315-07	BTF3L1|690	0
TCGA-KL-8331-01A-11R-2315-07	BTF3L4|91408	375.7702
TCGA-KL-8331-01A-11R-2315-07	BTF3|689	8995.5121
TCGA-KL-8331-01A-11R-2315-07	BTG1|694	2771.5104
TCGA-KL-8331-01A-11R-2315-07	BTG2|7832	1470.2625
TCGA-KL-8331-01A-11R-2315-07	BTG3|10950	422.5364
TCGA-KL-8331-01A-11R-2315-07	BTG4|54766	0
TCGA-KL-8331-01A-11R-2315-07	BTK|695	22.5626
TCGA-KL-8331-01A-11R-2315-07	BTLA|151888	5.7432
TCGA-KL-8331-01A-11R-2315-07	BTN1A1|696	0
TCGA-KL-8331-01A-11R-2315-07	BTN2A1|11120	376.1804
TCGA-KL-8331-01A-11R-2315-07	BTN2A2|10385	302.3391
TCGA-KL-8331-01A-11R-2315-07	BTN2A3|54718	8.6148
TCGA-KL-8331-01A-11R-2315-07	BTN3A1|11119	492.6856
TCGA-KL-8331-01A-11R-2315-07	BTN3A2|11118	1025.5737
TCGA-KL-8331-01A-11R-2315-07	BTN3A3|10384	264.598
TCGA-KL-8331-01A-11R-2315-07	BTNL2|56244	0
TCGA-KL-8331-01A-11R-2315-07	BTNL3|10917	0
TCGA-KL-8331-01A-11R-2315-07	BTNL8|79908	1.2307
TCGA-KL-8331-01A-11R-2315-07	BTNL9|153579	108.3006
TCGA-KL-8331-01A-11R-2315-07	BTRC|8945	334.7473
TCGA-KL-8331-01A-11R-2315-07	BUB1B|701	108.4524
TCGA-KL-8331-01A-11R-2315-07	BUB1|699	85.3277
TCGA-KL-8331-01A-11R-2315-07	BUB3|9184	510.7357
TCGA-KL-8331-01A-11R-2315-07	BUD13|84811	310.1335
TCGA-KL-8331-01A-11R-2315-07	BUD31|8896	1794.9796
TCGA-KL-8331-01A-11R-2315-07	BVES|11149	7.3841
TCGA-KL-8331-01A-11R-2315-07	BYSL|705	208.3966
TCGA-KL-8331-01A-11R-2315-07	BZRAP1|9256	361.0019
TCGA-KL-8331-01A-11R-2315-07	BZW1|9689	1204.844
TCGA-KL-8331-01A-11R-2315-07	BZW2|28969	500.0697
TCGA-KL-8331-01A-11R-2315-07	C10orf105|414152	.4102
TCGA-KL-8331-01A-11R-2315-07	C10orf107|219621	0
TCGA-KL-8331-01A-11R-2315-07	C10orf108|414235	57.8424
TCGA-KL-8331-01A-11R-2315-07	C10orf10|11067	764.6678
TCGA-KL-8331-01A-11R-2315-07	C10orf110|55853	5.9688
TCGA-KL-8331-01A-11R-2315-07	C10orf111|221060	2.4614
TCGA-KL-8331-01A-11R-2315-07	C10orf113|387638	0
TCGA-KL-8331-01A-11R-2315-07	C10orf114|399726	6.5637
TCGA-KL-8331-01A-11R-2315-07	C10orf116|10974	175.6767
TCGA-KL-8331-01A-11R-2315-07	C10orf118|55088	201.0124
TCGA-KL-8331-01A-11R-2315-07	C10orf119|79892	591.1407
TCGA-KL-8331-01A-11R-2315-07	C10orf11|83938	154.2463
TCGA-KL-8331-01A-11R-2315-07	C10orf120|399814	0
TCGA-KL-8331-01A-11R-2315-07	C10orf122|387718	0
TCGA-KL-8331-01A-11R-2315-07	C10orf125|282969	16.4092
TCGA-KL-8331-01A-11R-2315-07	C10orf128|170371	1.6409
TCGA-KL-8331-01A-11R-2315-07	C10orf129|142827	.4102
TCGA-KL-8331-01A-11R-2315-07	C10orf12|26148	38.3113
TCGA-KL-8331-01A-11R-2315-07	C10orf131|100127889	.8205
TCGA-KL-8331-01A-11R-2315-07	C10orf137|26098	166.5532
TCGA-KL-8331-01A-11R-2315-07	C10orf140|387640	1.6409
TCGA-KL-8331-01A-11R-2315-07	C10orf18|54906	682.6219
TCGA-KL-8331-01A-11R-2315-07	C10orf25|220979	46.7662
TCGA-KL-8331-01A-11R-2315-07	C10orf26|54838	4247.8566
TCGA-KL-8331-01A-11R-2315-07	C10orf27|219793	4.5125
TCGA-KL-8331-01A-11R-2315-07	C10orf28|27291	671.1354
TCGA-KL-8331-01A-11R-2315-07	C10orf2|56652	255.1627
TCGA-KL-8331-01A-11R-2315-07	C10orf32|119032	712.9788
TCGA-KL-8331-01A-11R-2315-07	C10orf35|219738	160.81
TCGA-KL-8331-01A-11R-2315-07	C10orf40|283025	.4102
TCGA-KL-8331-01A-11R-2315-07	C10orf41|100131213	218.3816
TCGA-KL-8331-01A-11R-2315-07	C10orf46|143384	627.6511
TCGA-KL-8331-01A-11R-2315-07	C10orf47|254427	95.5835
TCGA-KL-8331-01A-11R-2315-07	C10orf4|118924	270.3412
TCGA-KL-8331-01A-11R-2315-07	C10orf50|645528	0
TCGA-KL-8331-01A-11R-2315-07	C10orf53|282966	0
TCGA-KL-8331-01A-11R-2315-07	C10orf54|64115	232.1899
TCGA-KL-8331-01A-11R-2315-07	C10orf55|414236	0
TCGA-KL-8331-01A-11R-2315-07	C10orf57|80195	376.1025
TCGA-KL-8331-01A-11R-2315-07	C10orf58|84293	1709.4263
TCGA-KL-8331-01A-11R-2315-07	C10orf62|414157	.8205
TCGA-KL-8331-01A-11R-2315-07	C10orf67|256815	2.4614
TCGA-KL-8331-01A-11R-2315-07	C10orf68|79741	.4102
TCGA-KL-8331-01A-11R-2315-07	C10orf71|118461	10.2557
TCGA-KL-8331-01A-11R-2315-07	C10orf72|196740	1637.2259
TCGA-KL-8331-01A-11R-2315-07	C10orf75|90271	284.6993
TCGA-KL-8331-01A-11R-2315-07	C10orf76|79591	669.9047
TCGA-KL-8331-01A-11R-2315-07	C10orf78|119392	36.1002
TCGA-KL-8331-01A-11R-2315-07	C10orf79|80217	4.1023
TCGA-KL-8331-01A-11R-2315-07	C10orf81|79949	0
TCGA-KL-8331-01A-11R-2315-07	C10orf82|143379	6.5637
TCGA-KL-8331-01A-11R-2315-07	C10orf84|63877	322.0301
TCGA-KL-8331-01A-11R-2315-07	C10orf88|80007	96.8142
TCGA-KL-8331-01A-11R-2315-07	C10orf90|118611	2.8716
TCGA-KL-8331-01A-11R-2315-07	C10orf91|170393	0
TCGA-KL-8331-01A-11R-2315-07	C10orf93|255352	12.3069
TCGA-KL-8331-01A-11R-2315-07	C10orf95|79946	7.2775
TCGA-KL-8331-01A-11R-2315-07	C10orf96|374355	0
TCGA-KL-8331-01A-11R-2315-07	C10orf99|387695	0
TCGA-KL-8331-01A-11R-2315-07	C11orf10|746	1006.7031
TCGA-KL-8331-01A-11R-2315-07	C11orf16|56673	1.2307
TCGA-KL-8331-01A-11R-2315-07	C11orf17|56672	311.7744
TCGA-KL-8331-01A-11R-2315-07	C11orf1|64776	313.3538
TCGA-KL-8331-01A-11R-2315-07	C11orf20|25858	.8205
TCGA-KL-8331-01A-11R-2315-07	C11orf21|29125	2.8716
TCGA-KL-8331-01A-11R-2315-07	C11orf24|53838	466.8412
TCGA-KL-8331-01A-11R-2315-07	C11orf2|738	3045.9539
TCGA-KL-8331-01A-11R-2315-07	C11orf30|56946	222.3444
TCGA-KL-8331-01A-11R-2315-07	C11orf31|280636	1301.2479
TCGA-KL-8331-01A-11R-2315-07	C11orf34|349633	0
TCGA-KL-8331-01A-11R-2315-07	C11orf35|256329	98.8489
TCGA-KL-8331-01A-11R-2315-07	C11orf36|283303	0
TCGA-KL-8331-01A-11R-2315-07	C11orf40|143501	0
TCGA-KL-8331-01A-11R-2315-07	C11orf41|25758	16.4092
TCGA-KL-8331-01A-11R-2315-07	C11orf42|160298	.8205
TCGA-KL-8331-01A-11R-2315-07	C11orf45|219833	21.3319
TCGA-KL-8331-01A-11R-2315-07	C11orf46|120534	616.9851
TCGA-KL-8331-01A-11R-2315-07	C11orf48|79081	335.9451
TCGA-KL-8331-01A-11R-2315-07	C11orf49|79096	401.6147
TCGA-KL-8331-01A-11R-2315-07	C11orf51|25906	979.066
TCGA-KL-8331-01A-11R-2315-07	C11orf52|91894	272.4498
TCGA-KL-8331-01A-11R-2315-07	C11orf53|341032	63.1753
TCGA-KL-8331-01A-11R-2315-07	C11orf54|28970	388.8975
TCGA-KL-8331-01A-11R-2315-07	C11orf57|55216	527.9653
TCGA-KL-8331-01A-11R-2315-07	C11orf58|10944	1767.2686
TCGA-KL-8331-01A-11R-2315-07	C11orf59|55004	2365.7934
TCGA-KL-8331-01A-11R-2315-07	C11orf61|79684	159.169
TCGA-KL-8331-01A-11R-2315-07	C11orf63|79864	63.9958
TCGA-KL-8331-01A-11R-2315-07	C11orf64|283197	0
TCGA-KL-8331-01A-11R-2315-07	C11orf65|160140	7.3841
TCGA-KL-8331-01A-11R-2315-07	C11orf66|220004	32.4081
TCGA-KL-8331-01A-11R-2315-07	C11orf67|28971	180.9112
TCGA-KL-8331-01A-11R-2315-07	C11orf68|83638	1042.3931
TCGA-KL-8331-01A-11R-2315-07	C11orf70|85016	4.9228
TCGA-KL-8331-01A-11R-2315-07	C11orf71|54494	259.6753
TCGA-KL-8331-01A-11R-2315-07	C11orf73|51501	258.4446
TCGA-KL-8331-01A-11R-2315-07	C11orf74|119710	123.8893
TCGA-KL-8331-01A-11R-2315-07	C11orf75|56935	401.6147
TCGA-KL-8331-01A-11R-2315-07	C11orf80|79703	180.0907
TCGA-KL-8331-01A-11R-2315-07	C11orf82|220042	20.9217
TCGA-KL-8331-01A-11R-2315-07	C11orf83|790955	500.0697
TCGA-KL-8331-01A-11R-2315-07	C11orf84|144097	467.2514
TCGA-KL-8331-01A-11R-2315-07	C11orf85|283129	0
TCGA-KL-8331-01A-11R-2315-07	C11orf86|254439	0
TCGA-KL-8331-01A-11R-2315-07	C11orf87|399947	.8205
TCGA-KL-8331-01A-11R-2315-07	C11orf88|399949	0
TCGA-KL-8331-01A-11R-2315-07	C11orf90|387804	0
TCGA-KL-8331-01A-11R-2315-07	C11orf92|399948	1298.044
TCGA-KL-8331-01A-11R-2315-07	C11orf93|120376	355.1808
TCGA-KL-8331-01A-11R-2315-07	C11orf94|143678	.8205
TCGA-KL-8331-01A-11R-2315-07	C11orf95|65998	1700.8114
TCGA-KL-8331-01A-11R-2315-07	C11orf9|745	125.12
TCGA-KL-8331-01A-11R-2315-07	C12orf10|60314	1387.3961
TCGA-KL-8331-01A-11R-2315-07	C12orf11|55726	351.1564
TCGA-KL-8331-01A-11R-2315-07	C12orf12|196477	0
TCGA-KL-8331-01A-11R-2315-07	C12orf23|90488	2734.1795
TCGA-KL-8331-01A-11R-2315-07	C12orf24|29902	78.3538
TCGA-KL-8331-01A-11R-2315-07	C12orf26|84190	122.6586
TCGA-KL-8331-01A-11R-2315-07	C12orf27|283460	.4102
TCGA-KL-8331-01A-11R-2315-07	C12orf29|91298	454.6532
TCGA-KL-8331-01A-11R-2315-07	C12orf32|83695	407.3579
TCGA-KL-8331-01A-11R-2315-07	C12orf34|84915	1295.9149
TCGA-KL-8331-01A-11R-2315-07	C12orf35|55196	324.9018
TCGA-KL-8331-01A-11R-2315-07	C12orf36|283422	0
TCGA-KL-8331-01A-11R-2315-07	C12orf39|80763	724.055
TCGA-KL-8331-01A-11R-2315-07	C12orf40|283461	0
TCGA-KL-8331-01A-11R-2315-07	C12orf41|54934	719.5425
TCGA-KL-8331-01A-11R-2315-07	C12orf42|374470	.4102
TCGA-KL-8331-01A-11R-2315-07	C12orf43|64897	498.8391
TCGA-KL-8331-01A-11R-2315-07	C12orf44|60673	1672.5056
TCGA-KL-8331-01A-11R-2315-07	C12orf45|121053	163.2713
TCGA-KL-8331-01A-11R-2315-07	C12orf47|51275	411.8417
TCGA-KL-8331-01A-11R-2315-07	C12orf48|55010	167.9233
TCGA-KL-8331-01A-11R-2315-07	C12orf49|79794	967.3211
TCGA-KL-8331-01A-11R-2315-07	C12orf4|57102	316.6972
TCGA-KL-8331-01A-11R-2315-07	C12orf50|160419	.4102
TCGA-KL-8331-01A-11R-2315-07	C12orf51|283450	1549.0265
TCGA-KL-8331-01A-11R-2315-07	C12orf52|84934	602.2169
TCGA-KL-8331-01A-11R-2315-07	C12orf53|196500	9.4353
TCGA-KL-8331-01A-11R-2315-07	C12orf54|121273	.4102
TCGA-KL-8331-01A-11R-2315-07	C12orf56|115749	81.2254
TCGA-KL-8331-01A-11R-2315-07	C12orf57|113246	771.2314
TCGA-KL-8331-01A-11R-2315-07	C12orf59|120939	1969.1015
TCGA-KL-8331-01A-11R-2315-07	C12orf5|57103	222.7546
TCGA-KL-8331-01A-11R-2315-07	C12orf60|144608	39.382
TCGA-KL-8331-01A-11R-2315-07	C12orf61|283416	26.2547
TCGA-KL-8331-01A-11R-2315-07	C12orf62|84987	1741.0139
TCGA-KL-8331-01A-11R-2315-07	C12orf63|374467	0
TCGA-KL-8331-01A-11R-2315-07	C12orf65|91574	688.7753
TCGA-KL-8331-01A-11R-2315-07	C12orf66|144577	109.121
TCGA-KL-8331-01A-11R-2315-07	C12orf68|387856	4.9228
TCGA-KL-8331-01A-11R-2315-07	C12orf69|440087	9.8455
TCGA-KL-8331-01A-11R-2315-07	C12orf70|341346	0
TCGA-KL-8331-01A-11R-2315-07	C12orf71|728858	0
TCGA-KL-8331-01A-11R-2315-07	C12orf72|254013	59.073
TCGA-KL-8331-01A-11R-2315-07	C12orf73|728568	240.3945
TCGA-KL-8331-01A-11R-2315-07	C12orf74|338809	.8205
TCGA-KL-8331-01A-11R-2315-07	C12orf75|387882	4421.4534
TCGA-KL-8331-01A-11R-2315-07	C12orf76|400073	141.1189
TCGA-KL-8331-01A-11R-2315-07	C12orf77|196415	11.0762
TCGA-KL-8331-01A-11R-2315-07	C13orf15|28984	201.0124
TCGA-KL-8331-01A-11R-2315-07	C13orf16|121793	.8205
TCGA-KL-8331-01A-11R-2315-07	C13orf18|80183	17.2296
TCGA-KL-8331-01A-11R-2315-07	C13orf1|57213	227.2671
TCGA-KL-8331-01A-11R-2315-07	C13orf23|80209	546.0154
TCGA-KL-8331-01A-11R-2315-07	C13orf26|122046	0
TCGA-KL-8331-01A-11R-2315-07	C13orf27|93081	67.6879
TCGA-KL-8331-01A-11R-2315-07	C13orf28|122258	0
TCGA-KL-8331-01A-11R-2315-07	C13orf29|283487	22.5626
TCGA-KL-8331-01A-11R-2315-07	C13orf30|144809	0
TCGA-KL-8331-01A-11R-2315-07	C13orf31|144811	66.4572
TCGA-KL-8331-01A-11R-2315-07	C13orf33|84935	49.6378
TCGA-KL-8331-01A-11R-2315-07	C13orf34|79866	39.0415
TCGA-KL-8331-01A-11R-2315-07	C13orf35|400165	0
TCGA-KL-8331-01A-11R-2315-07	C13orf36|400120	1.2307
TCGA-KL-8331-01A-11R-2315-07	C13orf37|440145	191.1669
TCGA-KL-8331-01A-11R-2315-07	C13orf38|728591	6.1534
TCGA-KL-8331-01A-11R-2315-07	C13orf39|196541	0
TCGA-KL-8331-01A-11R-2315-07	C14orf101|54916	797.0759
TCGA-KL-8331-01A-11R-2315-07	C14orf102|55051	446.7399
TCGA-KL-8331-01A-11R-2315-07	C14orf104|55172	286.3402
TCGA-KL-8331-01A-11R-2315-07	C14orf105|55195	418.0238
TCGA-KL-8331-01A-11R-2315-07	C14orf106|55320	229.3183
TCGA-KL-8331-01A-11R-2315-07	C14orf109|26175	459.457
TCGA-KL-8331-01A-11R-2315-07	C14orf115|55237	0
TCGA-KL-8331-01A-11R-2315-07	C14orf118|55668	443.0478
TCGA-KL-8331-01A-11R-2315-07	C14orf119|55017	1413.6508
TCGA-KL-8331-01A-11R-2315-07	C14orf126|112487	234.1795
TCGA-KL-8331-01A-11R-2315-07	C14orf128|84837	151.3747
TCGA-KL-8331-01A-11R-2315-07	C14orf129|51527	275.6742
TCGA-KL-8331-01A-11R-2315-07	C14orf132|56967	982.4996
TCGA-KL-8331-01A-11R-2315-07	C14orf135|64430	2522.0909
TCGA-KL-8331-01A-11R-2315-07	C14orf138|79609	72.6106
TCGA-KL-8331-01A-11R-2315-07	C14orf139|79686	19.691
TCGA-KL-8331-01A-11R-2315-07	C14orf142|84520	222.7546
TCGA-KL-8331-01A-11R-2315-07	C14orf143|90141	60.714
TCGA-KL-8331-01A-11R-2315-07	C14orf145|145508	31.1774
TCGA-KL-8331-01A-11R-2315-07	C14orf147|171546	995.627
TCGA-KL-8331-01A-11R-2315-07	C14orf148|122945	4.5125
TCGA-KL-8331-01A-11R-2315-07	C14orf149|112849	61.1242
TCGA-KL-8331-01A-11R-2315-07	C14orf153|84334	845.5322
TCGA-KL-8331-01A-11R-2315-07	C14orf156|81892	945.579
TCGA-KL-8331-01A-11R-2315-07	C14orf159|80017	5912.2273
TCGA-KL-8331-01A-11R-2315-07	C14orf162|56936	.4102
TCGA-KL-8331-01A-11R-2315-07	C14orf165|414767	0
TCGA-KL-8331-01A-11R-2315-07	C14orf166B|145497	0
TCGA-KL-8331-01A-11R-2315-07	C14orf166|51637	2724.7442
TCGA-KL-8331-01A-11R-2315-07	C14orf167|55449	969.6922
TCGA-KL-8331-01A-11R-2315-07	C14orf169|79697	428.2796
TCGA-KL-8331-01A-11R-2315-07	C14orf174|161394	18.4603
TCGA-KL-8331-01A-11R-2315-07	C14orf176|643382	50.4582
TCGA-KL-8331-01A-11R-2315-07	C14orf177|283598	0
TCGA-KL-8331-01A-11R-2315-07	C14orf178|283579	.4102
TCGA-KL-8331-01A-11R-2315-07	C14orf179|112752	475.456
TCGA-KL-8331-01A-11R-2315-07	C14orf180|400258	0
TCGA-KL-8331-01A-11R-2315-07	C14orf181|400223	67.2776
TCGA-KL-8331-01A-11R-2315-07	C14orf182|283551	.4102
TCGA-KL-8331-01A-11R-2315-07	C14orf183|196913	0
TCGA-KL-8331-01A-11R-2315-07	C14orf184|650662	0
TCGA-KL-8331-01A-11R-2315-07	C14orf19|280655	6.1534
TCGA-KL-8331-01A-11R-2315-07	C14orf1|11161	1672.0954
TCGA-KL-8331-01A-11R-2315-07	C14orf21|161424	352.7974
TCGA-KL-8331-01A-11R-2315-07	C14orf23|387978	0
TCGA-KL-8331-01A-11R-2315-07	C14orf28|122525	153.8361
TCGA-KL-8331-01A-11R-2315-07	C14orf2|9556	3314.6542
TCGA-KL-8331-01A-11R-2315-07	C14orf33|100129075	130.453
TCGA-KL-8331-01A-11R-2315-07	C14orf34|645687	.4102
TCGA-KL-8331-01A-11R-2315-07	C14orf37|145407	203.0636
TCGA-KL-8331-01A-11R-2315-07	C14orf39|317761	7.3841
TCGA-KL-8331-01A-11R-2315-07	C14orf43|91748	1777.9346
TCGA-KL-8331-01A-11R-2315-07	C14orf45|80127	75.8104
TCGA-KL-8331-01A-11R-2315-07	C14orf48|256369	0
TCGA-KL-8331-01A-11R-2315-07	C14orf49|161176	3.6921
TCGA-KL-8331-01A-11R-2315-07	C14orf4|64207	3731.4474
TCGA-KL-8331-01A-11R-2315-07	C14orf50|145376	21.3319
TCGA-KL-8331-01A-11R-2315-07	C14orf53|440184	2.4614
TCGA-KL-8331-01A-11R-2315-07	C14orf64|388011	5.333
TCGA-KL-8331-01A-11R-2315-07	C14orf68|283600	0
TCGA-KL-8331-01A-11R-2315-07	C14orf70|283601	0
TCGA-KL-8331-01A-11R-2315-07	C14orf72|145200	28.7161
TCGA-KL-8331-01A-11R-2315-07	C14orf73|91828	1.2307
TCGA-KL-8331-01A-11R-2315-07	C14orf79|122616	410.6397
TCGA-KL-8331-01A-11R-2315-07	C14orf80|283643	91.4812
TCGA-KL-8331-01A-11R-2315-07	C14orf86|283592	0
TCGA-KL-8331-01A-11R-2315-07	C14orf93|60686	301.1084
TCGA-KL-8331-01A-11R-2315-07	C15orf17|57184	1359.5005
TCGA-KL-8331-01A-11R-2315-07	C15orf21|283651	11.4864
TCGA-KL-8331-01A-11R-2315-07	C15orf23|90417	345.8235
TCGA-KL-8331-01A-11R-2315-07	C15orf24|56851	2264.4667
TCGA-KL-8331-01A-11R-2315-07	C15orf26|161502	0
TCGA-KL-8331-01A-11R-2315-07	C15orf27|123591	75.072
TCGA-KL-8331-01A-11R-2315-07	C15orf28|80035	2.4614
TCGA-KL-8331-01A-11R-2315-07	C15orf29|79768	264.1878
TCGA-KL-8331-01A-11R-2315-07	C15orf2|23742	.4102
TCGA-KL-8331-01A-11R-2315-07	C15orf32|145858	0
TCGA-KL-8331-01A-11R-2315-07	C15orf33|196951	24.7656
TCGA-KL-8331-01A-11R-2315-07	C15orf34|80072	29.5365
TCGA-KL-8331-01A-11R-2315-07	C15orf37|283687	104.2229
TCGA-KL-8331-01A-11R-2315-07	C15orf38|348110	166.0896
TCGA-KL-8331-01A-11R-2315-07	C15orf39|56905	854.0978
TCGA-KL-8331-01A-11R-2315-07	C15orf40|123207	447.9706
TCGA-KL-8331-01A-11R-2315-07	C15orf41|84529	60.3037
TCGA-KL-8331-01A-11R-2315-07	C15orf42|90381	22.9934
TCGA-KL-8331-01A-11R-2315-07	C15orf43|145645	0
TCGA-KL-8331-01A-11R-2315-07	C15orf44|81556	1201.9724
TCGA-KL-8331-01A-11R-2315-07	C15orf48|84419	5.333
TCGA-KL-8331-01A-11R-2315-07	C15orf50|414926	.4102
TCGA-KL-8331-01A-11R-2315-07	C15orf51|196968	1.6409
TCGA-KL-8331-01A-11R-2315-07	C15orf52|388115	1832.9053
TCGA-KL-8331-01A-11R-2315-07	C15orf53|400359	0
TCGA-KL-8331-01A-11R-2315-07	C15orf54|400360	1.2307
TCGA-KL-8331-01A-11R-2315-07	C15orf55|256646	16.8194
TCGA-KL-8331-01A-11R-2315-07	C15orf56|644809	149.3235
TCGA-KL-8331-01A-11R-2315-07	C15orf57|90416	519.9577
TCGA-KL-8331-01A-11R-2315-07	C15orf58|390637	66.8674
TCGA-KL-8331-01A-11R-2315-07	C15orf59|388135	4596.6213
TCGA-KL-8331-01A-11R-2315-07	C15orf5|81698	0
TCGA-KL-8331-01A-11R-2315-07	C15orf60|283677	0
TCGA-KL-8331-01A-11R-2315-07	C15orf61|145853	331.0552
TCGA-KL-8331-01A-11R-2315-07	C15orf62|643338	22.5626
TCGA-KL-8331-01A-11R-2315-07	C15orf63|25764	965.27
TCGA-KL-8331-01A-11R-2315-07	C16orf11|146325	9.8455
TCGA-KL-8331-01A-11R-2315-07	C16orf13|84326	708.4663
TCGA-KL-8331-01A-11R-2315-07	C16orf3|750	4.9228
TCGA-KL-8331-01A-11R-2315-07	C16orf42|115939	1613.9576
TCGA-KL-8331-01A-11R-2315-07	C16orf45|89927	84.5073
TCGA-KL-8331-01A-11R-2315-07	C16orf46|123775	38.1513
TCGA-KL-8331-01A-11R-2315-07	C16orf48|84080	275.6742
TCGA-KL-8331-01A-11R-2315-07	C16orf52|730094	342.9518
TCGA-KL-8331-01A-11R-2315-07	C16orf53|79447	1486.204
TCGA-KL-8331-01A-11R-2315-07	C16orf54|283897	121.4279
TCGA-KL-8331-01A-11R-2315-07	C16orf55|124045	83.6868
TCGA-KL-8331-01A-11R-2315-07	C16orf57|79650	580.8849
TCGA-KL-8331-01A-11R-2315-07	C16orf58|64755	3902.5131
TCGA-KL-8331-01A-11R-2315-07	C16orf59|80178	48.8173
TCGA-KL-8331-01A-11R-2315-07	C16orf5|29965	4151.9326
TCGA-KL-8331-01A-11R-2315-07	C16orf61|56942	735.0041
TCGA-KL-8331-01A-11R-2315-07	C16orf62|57020	1376.3199
TCGA-KL-8331-01A-11R-2315-07	C16orf63|123811	664.982
TCGA-KL-8331-01A-11R-2315-07	C16orf68|79091	359.7713
TCGA-KL-8331-01A-11R-2315-07	C16orf70|80262	576.1345
TCGA-KL-8331-01A-11R-2315-07	C16orf71|146562	19.691
TCGA-KL-8331-01A-11R-2315-07	C16orf72|29035	695.339
TCGA-KL-8331-01A-11R-2315-07	C16orf73|254528	1.7312
TCGA-KL-8331-01A-11R-2315-07	C16orf74|404550	11.8967
TCGA-KL-8331-01A-11R-2315-07	C16orf75|116028	243.6763
TCGA-KL-8331-01A-11R-2315-07	C16orf78|123970	0
TCGA-KL-8331-01A-11R-2315-07	C16orf79|283870	73.9193
TCGA-KL-8331-01A-11R-2315-07	C16orf7|9605	1457.369
TCGA-KL-8331-01A-11R-2315-07	C16orf80|29105	763.4371
TCGA-KL-8331-01A-11R-2315-07	C16orf81|283860	2.4614
TCGA-KL-8331-01A-11R-2315-07	C16orf82|162083	0
TCGA-KL-8331-01A-11R-2315-07	C16orf86|388284	34.4593
TCGA-KL-8331-01A-11R-2315-07	C16orf87|388272	78.3538
TCGA-KL-8331-01A-11R-2315-07	C16orf88|400506	482.4299
TCGA-KL-8331-01A-11R-2315-07	C16orf89|146556	5406.8246
TCGA-KL-8331-01A-11R-2315-07	C16orf90|646174	.4102
TCGA-KL-8331-01A-11R-2315-07	C16orf91|283951	452.4831
TCGA-KL-8331-01A-11R-2315-07	C16orf92|146378	0
TCGA-KL-8331-01A-11R-2315-07	C16orf93|90835	13.5376
TCGA-KL-8331-01A-11R-2315-07	C17orf100|388327	36.9207
TCGA-KL-8331-01A-11R-2315-07	C17orf101|79701	573.5008
[truncated: 18,532 more rows]
