# Supplementary material for: Dysfunctional miRNA-Mediated Regulation in Chromophobe Renal Cell Carcinoma
Source: PLoS One. 2016 Jun 3;11(6):e0156324. doi: 10.1371/journal.pone.0156324 (PMC4892590; doi:10.1371/journal.pone.0156324)
Supplement: S2 File — (ZIP) [file pone.0156324.s002.zip › S2_File mRNA expression profile downloaded from TCGA/case/unc.edu__IlluminaHiSeq_RNASeqV2__TCGA-KL-8332-01A-11R-2315-07__expression_rsem_gene_normalized.txt]

barcode	gene_id	normalized_count
TCGA-KL-8332-01A-11R-2315-07	?|100130426	0
TCGA-KL-8332-01A-11R-2315-07	?|100133144	0
TCGA-KL-8332-01A-11R-2315-07	?|100134869	18.9125
TCGA-KL-8332-01A-11R-2315-07	?|10357	79.17
TCGA-KL-8332-01A-11R-2315-07	?|10431	704.4917
TCGA-KL-8332-01A-11R-2315-07	?|136542	0
TCGA-KL-8332-01A-11R-2315-07	?|155060	42.0278
TCGA-KL-8332-01A-11R-2315-07	?|26823	0
TCGA-KL-8332-01A-11R-2315-07	?|280660	0
TCGA-KL-8332-01A-11R-2315-07	?|317712	0
TCGA-KL-8332-01A-11R-2315-07	?|340602	0
TCGA-KL-8332-01A-11R-2315-07	?|388795	.5253
TCGA-KL-8332-01A-11R-2315-07	?|390284	14.1844
TCGA-KL-8332-01A-11R-2315-07	?|391343	0
TCGA-KL-8332-01A-11R-2315-07	?|391714	0
TCGA-KL-8332-01A-11R-2315-07	?|404770	0
TCGA-KL-8332-01A-11R-2315-07	?|441362	0
TCGA-KL-8332-01A-11R-2315-07	?|442388	0
TCGA-KL-8332-01A-11R-2315-07	?|553137	30.9955
TCGA-KL-8332-01A-11R-2315-07	?|57714	236.932
TCGA-KL-8332-01A-11R-2315-07	?|645851	3.1521
TCGA-KL-8332-01A-11R-2315-07	?|652919	34.2159
TCGA-KL-8332-01A-11R-2315-07	?|653553	596.7954
TCGA-KL-8332-01A-11R-2315-07	?|728045	0
TCGA-KL-8332-01A-11R-2315-07	?|728603	0
TCGA-KL-8332-01A-11R-2315-07	?|728788	.5253
TCGA-KL-8332-01A-11R-2315-07	?|729884	15252.4297
TCGA-KL-8332-01A-11R-2315-07	?|8225	846.861
TCGA-KL-8332-01A-11R-2315-07	?|90288	.5253
TCGA-KL-8332-01A-11R-2315-07	A1BG|1	11.4421
TCGA-KL-8332-01A-11R-2315-07	A1CF|29974	1.0507
TCGA-KL-8332-01A-11R-2315-07	A2BP1|54715	3.6774
TCGA-KL-8332-01A-11R-2315-07	A2LD1|87769	50.0972
TCGA-KL-8332-01A-11R-2315-07	A2ML1|144568	0
TCGA-KL-8332-01A-11R-2315-07	A2M|2	16876.228
TCGA-KL-8332-01A-11R-2315-07	A4GALT|53947	270.0289
TCGA-KL-8332-01A-11R-2315-07	A4GNT|51146	0
TCGA-KL-8332-01A-11R-2315-07	AAA1|404744	0
TCGA-KL-8332-01A-11R-2315-07	AAAS|8086	653.0076
TCGA-KL-8332-01A-11R-2315-07	AACSL|729522	0
TCGA-KL-8332-01A-11R-2315-07	AACS|65985	490.1497
TCGA-KL-8332-01A-11R-2315-07	AADACL2|344752	0
TCGA-KL-8332-01A-11R-2315-07	AADACL3|126767	0
TCGA-KL-8332-01A-11R-2315-07	AADACL4|343066	0
TCGA-KL-8332-01A-11R-2315-07	AADAC|13	0
TCGA-KL-8332-01A-11R-2315-07	AADAT|51166	219.0701
TCGA-KL-8332-01A-11R-2315-07	AAGAB|79719	1931.7048
TCGA-KL-8332-01A-11R-2315-07	AAK1|22848	1216.7061
TCGA-KL-8332-01A-11R-2315-07	AAMP|14	1180.4571
TCGA-KL-8332-01A-11R-2315-07	AANAT|15	.5253
TCGA-KL-8332-01A-11R-2315-07	AARS2|57505	376.1439
TCGA-KL-8332-01A-11R-2315-07	AARSD1|80755	271.6049
TCGA-KL-8332-01A-11R-2315-07	AARS|16	4533.2283
TCGA-KL-8332-01A-11R-2315-07	AASDHPPT|60496	1213.554
TCGA-KL-8332-01A-11R-2315-07	AASDH|132949	198.0562
TCGA-KL-8332-01A-11R-2315-07	AASS|10157	69.3459
TCGA-KL-8332-01A-11R-2315-07	AATF|26574	509.0623
TCGA-KL-8332-01A-11R-2315-07	AATK|9625	112.4245
TCGA-KL-8332-01A-11R-2315-07	ABAT|18	114.0005
TCGA-KL-8332-01A-11R-2315-07	ABCA10|10349	5.2535
TCGA-KL-8332-01A-11R-2315-07	ABCA11P|79963	44.0662
TCGA-KL-8332-01A-11R-2315-07	ABCA12|26154	1.0507
TCGA-KL-8332-01A-11R-2315-07	ABCA13|154664	4752.2984
TCGA-KL-8332-01A-11R-2315-07	ABCA17P|650655	1.0507
TCGA-KL-8332-01A-11R-2315-07	ABCA1|19	869.9711
TCGA-KL-8332-01A-11R-2315-07	ABCA2|20	4013.1337
TCGA-KL-8332-01A-11R-2315-07	ABCA3|21	828.4739
TCGA-KL-8332-01A-11R-2315-07	ABCA4|24	2.6267
TCGA-KL-8332-01A-11R-2315-07	ABCA5|23461	1001.8387
TCGA-KL-8332-01A-11R-2315-07	ABCA6|23460	5.2535
TCGA-KL-8332-01A-11R-2315-07	ABCA7|10347	402.4166
TCGA-KL-8332-01A-11R-2315-07	ABCA8|10351	20.4886
TCGA-KL-8332-01A-11R-2315-07	ABCA9|10350	2205.4111
TCGA-KL-8332-01A-11R-2315-07	ABCB10|23456	229.0517
TCGA-KL-8332-01A-11R-2315-07	ABCB11|8647	0
TCGA-KL-8332-01A-11R-2315-07	ABCB1|5243	79.8529
TCGA-KL-8332-01A-11R-2315-07	ABCB4|5244	11.0323
TCGA-KL-8332-01A-11R-2315-07	ABCB5|340273	0
TCGA-KL-8332-01A-11R-2315-07	ABCB6|10058	86.6089
TCGA-KL-8332-01A-11R-2315-07	ABCB7|22	487.523
TCGA-KL-8332-01A-11R-2315-07	ABCB8|11194	543.2099
TCGA-KL-8332-01A-11R-2315-07	ABCB9|23457	551.668
TCGA-KL-8332-01A-11R-2315-07	ABCC10|89845	309.43
TCGA-KL-8332-01A-11R-2315-07	ABCC11|85320	1.576
TCGA-KL-8332-01A-11R-2315-07	ABCC12|94160	0
TCGA-KL-8332-01A-11R-2315-07	ABCC13|150000	3.6774
TCGA-KL-8332-01A-11R-2315-07	ABCC1|4363	872.0778
TCGA-KL-8332-01A-11R-2315-07	ABCC2|1244	1.0507
TCGA-KL-8332-01A-11R-2315-07	ABCC3|8714	14.1844
TCGA-KL-8332-01A-11R-2315-07	ABCC4|10257	1542.9472
TCGA-KL-8332-01A-11R-2315-07	ABCC5|10057	2374.0478
TCGA-KL-8332-01A-11R-2315-07	ABCC6P1|653190	0
TCGA-KL-8332-01A-11R-2315-07	ABCC6P2|730013	1.576
TCGA-KL-8332-01A-11R-2315-07	ABCC6|368	5.7788
TCGA-KL-8332-01A-11R-2315-07	ABCC8|6833	14.7097
TCGA-KL-8332-01A-11R-2315-07	ABCC9|10060	117.1526
TCGA-KL-8332-01A-11R-2315-07	ABCD1|215	604.6756
TCGA-KL-8332-01A-11R-2315-07	ABCD2|225	2.6267
TCGA-KL-8332-01A-11R-2315-07	ABCD3|5825	1201.9963
TCGA-KL-8332-01A-11R-2315-07	ABCD4|5826	688.2059
TCGA-KL-8332-01A-11R-2315-07	ABCE1|6059	754.3998
TCGA-KL-8332-01A-11R-2315-07	ABCF1|23	960.8616
TCGA-KL-8332-01A-11R-2315-07	ABCF2|10061	963.4883
TCGA-KL-8332-01A-11R-2315-07	ABCF3|55324	1621.7494
TCGA-KL-8332-01A-11R-2315-07	ABCG1|9619	2460.7302
TCGA-KL-8332-01A-11R-2315-07	ABCG2|9429	299.4484
TCGA-KL-8332-01A-11R-2315-07	ABCG4|64137	25.7421
TCGA-KL-8332-01A-11R-2315-07	ABCG5|64240	3.1521
TCGA-KL-8332-01A-11R-2315-07	ABCG8|64241	1.576
TCGA-KL-8332-01A-11R-2315-07	ABHD10|55347	3871.2897
TCGA-KL-8332-01A-11R-2315-07	ABHD11|83451	945.6265
TCGA-KL-8332-01A-11R-2315-07	ABHD12B|145447	0
TCGA-KL-8332-01A-11R-2315-07	ABHD12|26090	3590.7539
TCGA-KL-8332-01A-11R-2315-07	ABHD13|84945	304.1765
TCGA-KL-8332-01A-11R-2315-07	ABHD14A|25864	351.1111
TCGA-KL-8332-01A-11R-2315-07	ABHD14B|84836	1855.0039
TCGA-KL-8332-01A-11R-2315-07	ABHD15|116236	161.8072
TCGA-KL-8332-01A-11R-2315-07	ABHD1|84696	1.0507
TCGA-KL-8332-01A-11R-2315-07	ABHD2|11057	23918.0457
TCGA-KL-8332-01A-11R-2315-07	ABHD3|171586	3172.0515
TCGA-KL-8332-01A-11R-2315-07	ABHD4|63874	2078.2769
TCGA-KL-8332-01A-11R-2315-07	ABHD5|51099	1069.6086
TCGA-KL-8332-01A-11R-2315-07	ABHD6|57406	511.1636
TCGA-KL-8332-01A-11R-2315-07	ABHD8|79575	658.7864
TCGA-KL-8332-01A-11R-2315-07	ABI1|10006	686.6299
TCGA-KL-8332-01A-11R-2315-07	ABI2|10152	848.9624
TCGA-KL-8332-01A-11R-2315-07	ABI3BP|25890	85.6317
TCGA-KL-8332-01A-11R-2315-07	ABI3|51225	342.5269
TCGA-KL-8332-01A-11R-2315-07	ABL1|25	2411.8729
TCGA-KL-8332-01A-11R-2315-07	ABL2|27	436.0389
TCGA-KL-8332-01A-11R-2315-07	ABLIM1|3983	2041.5025
TCGA-KL-8332-01A-11R-2315-07	ABLIM2|84448	27.8434
TCGA-KL-8332-01A-11R-2315-07	ABLIM3|22885	247.4389
TCGA-KL-8332-01A-11R-2315-07	ABO|28	14.7097
TCGA-KL-8332-01A-11R-2315-07	ABP1|26	9.9816
TCGA-KL-8332-01A-11R-2315-07	ABRA|137735	0
TCGA-KL-8332-01A-11R-2315-07	ABR|29	1625.4268
TCGA-KL-8332-01A-11R-2315-07	ABT1|29777	319.937
TCGA-KL-8332-01A-11R-2315-07	ABTB1|80325	644.0767
TCGA-KL-8332-01A-11R-2315-07	ABTB2|25841	2578.9335
TCGA-KL-8332-01A-11R-2315-07	ACAA1|30	1991.0691
TCGA-KL-8332-01A-11R-2315-07	ACAA2|10449	4817.4416
TCGA-KL-8332-01A-11R-2315-07	ACACA|31	878.3819
TCGA-KL-8332-01A-11R-2315-07	ACACB|32	3201.9963
TCGA-KL-8332-01A-11R-2315-07	ACAD10|80724	1764.6441
TCGA-KL-8332-01A-11R-2315-07	ACAD11|84129	639.3065
TCGA-KL-8332-01A-11R-2315-07	ACAD8|27034	1176.2543
TCGA-KL-8332-01A-11R-2315-07	ACAD9|28976	1173.6275
TCGA-KL-8332-01A-11R-2315-07	ACADL|33	2551.0901
TCGA-KL-8332-01A-11R-2315-07	ACADM|34	1843.4463
TCGA-KL-8332-01A-11R-2315-07	ACADSB|36	654.0583
TCGA-KL-8332-01A-11R-2315-07	ACADS|35	7435.2509
TCGA-KL-8332-01A-11R-2315-07	ACADVL|37	8557.8723
TCGA-KL-8332-01A-11R-2315-07	ACAN|176	2777.5151
TCGA-KL-8332-01A-11R-2315-07	ACAP1|9744	19.9632
TCGA-KL-8332-01A-11R-2315-07	ACAP2|23527	983.9769
TCGA-KL-8332-01A-11R-2315-07	ACAP3|116983	409.8135
TCGA-KL-8332-01A-11R-2315-07	ACAT1|38	7256.6325
TCGA-KL-8332-01A-11R-2315-07	ACAT2|39	331.2845
TCGA-KL-8332-01A-11R-2315-07	ACBD3|64746	607.8277
TCGA-KL-8332-01A-11R-2315-07	ACBD4|79777	121.8807
TCGA-KL-8332-01A-11R-2315-07	ACBD5|91452	1303.3885
TCGA-KL-8332-01A-11R-2315-07	ACBD6|84320	218.0194
TCGA-KL-8332-01A-11R-2315-07	ACBD7|414149	6.8295
TCGA-KL-8332-01A-11R-2315-07	ACCN1|40	109.7977
TCGA-KL-8332-01A-11R-2315-07	ACCN2|41	271.6049
TCGA-KL-8332-01A-11R-2315-07	ACCN3|9311	5.7788
TCGA-KL-8332-01A-11R-2315-07	ACCN4|55515	0
TCGA-KL-8332-01A-11R-2315-07	ACCN5|51802	0
TCGA-KL-8332-01A-11R-2315-07	ACCSL|390110	0
TCGA-KL-8332-01A-11R-2315-07	ACCS|84680	157.0791
TCGA-KL-8332-01A-11R-2315-07	ACD|65057	369.845
TCGA-KL-8332-01A-11R-2315-07	ACE2|59272	2.1014
TCGA-KL-8332-01A-11R-2315-07	ACER1|125981	0
TCGA-KL-8332-01A-11R-2315-07	ACER2|340485	303.1258
TCGA-KL-8332-01A-11R-2315-07	ACER3|55331	233.2545
TCGA-KL-8332-01A-11R-2315-07	ACE|1636	1258.2086
TCGA-KL-8332-01A-11R-2315-07	ACHE|43	13.1337
TCGA-KL-8332-01A-11R-2315-07	ACIN1|22985	1957.9722
TCGA-KL-8332-01A-11R-2315-07	ACLY|47	1643.814
TCGA-KL-8332-01A-11R-2315-07	ACMSD|130013	2.6267
TCGA-KL-8332-01A-11R-2315-07	ACN9|57001	102.9682
TCGA-KL-8332-01A-11R-2315-07	ACO1|48	1321.7757
TCGA-KL-8332-01A-11R-2315-07	ACO2|50	12380.2574
TCGA-KL-8332-01A-11R-2315-07	ACOT11|26027	985.0223
TCGA-KL-8332-01A-11R-2315-07	ACOT12|134526	0
TCGA-KL-8332-01A-11R-2315-07	ACOT13|55856	463.0575
TCGA-KL-8332-01A-11R-2315-07	ACOT1|641371	2638.2979
TCGA-KL-8332-01A-11R-2315-07	ACOT2|10965	1353.2966
TCGA-KL-8332-01A-11R-2315-07	ACOT4|122970	412.9236
TCGA-KL-8332-01A-11R-2315-07	ACOT6|641372	11.5577
TCGA-KL-8332-01A-11R-2315-07	ACOT7|11332	668.2427
TCGA-KL-8332-01A-11R-2315-07	ACOT8|10005	962.4429
TCGA-KL-8332-01A-11R-2315-07	ACOT9|23597	506.4355
TCGA-KL-8332-01A-11R-2315-07	ACOX1|51	1179.9317
TCGA-KL-8332-01A-11R-2315-07	ACOX2|8309	322.0384
TCGA-KL-8332-01A-11R-2315-07	ACOX3|8310	548.9887
TCGA-KL-8332-01A-11R-2315-07	ACOXL|55289	13.1337
TCGA-KL-8332-01A-11R-2315-07	ACP1|52	1068.0326
TCGA-KL-8332-01A-11R-2315-07	ACP2|53	768.5842
TCGA-KL-8332-01A-11R-2315-07	ACP5|54	483.3202
TCGA-KL-8332-01A-11R-2315-07	ACP6|51205	198.5816
TCGA-KL-8332-01A-11R-2315-07	ACPL2|92370	158.6551
TCGA-KL-8332-01A-11R-2315-07	ACPP|55	101.3922
TCGA-KL-8332-01A-11R-2315-07	ACPT|93650	0
TCGA-KL-8332-01A-11R-2315-07	ACRBP|84519	11.0323
TCGA-KL-8332-01A-11R-2315-07	ACRC|93953	8.4056
TCGA-KL-8332-01A-11R-2315-07	ACRV1|56	.5253
TCGA-KL-8332-01A-11R-2315-07	ACR|49	6.3042
TCGA-KL-8332-01A-11R-2315-07	ACSBG1|23205	9.9816
TCGA-KL-8332-01A-11R-2315-07	ACSBG2|81616	1.0507
TCGA-KL-8332-01A-11R-2315-07	ACSF2|80221	278.9598
TCGA-KL-8332-01A-11R-2315-07	ACSF3|197322	452.85
TCGA-KL-8332-01A-11R-2315-07	ACSL1|2180	12727.0817
TCGA-KL-8332-01A-11R-2315-07	ACSL3|2181	1962.7003
TCGA-KL-8332-01A-11R-2315-07	ACSL4|2182	1641.1873
TCGA-KL-8332-01A-11R-2315-07	ACSL5|51703	565.2745
TCGA-KL-8332-01A-11R-2315-07	ACSL6|23305	1.576
TCGA-KL-8332-01A-11R-2315-07	ACSM1|116285	10.507
TCGA-KL-8332-01A-11R-2315-07	ACSM2A|123876	22.0646
TCGA-KL-8332-01A-11R-2315-07	ACSM2B|348158	9.4563
TCGA-KL-8332-01A-11R-2315-07	ACSM3|6296	587.2393
TCGA-KL-8332-01A-11R-2315-07	ACSM4|341392	0
TCGA-KL-8332-01A-11R-2315-07	ACSM5|54988	13.1337
TCGA-KL-8332-01A-11R-2315-07	ACSS1|84532	3301.8125
TCGA-KL-8332-01A-11R-2315-07	ACSS2|55902	1090.0972
TCGA-KL-8332-01A-11R-2315-07	ACSS3|79611	4225.8997
TCGA-KL-8332-01A-11R-2315-07	ACTA1|58	.5253
TCGA-KL-8332-01A-11R-2315-07	ACTA2|59	2046.1466
TCGA-KL-8332-01A-11R-2315-07	ACTBL2|345651	86.6824
TCGA-KL-8332-01A-11R-2315-07	ACTB|60	47849.7505
TCGA-KL-8332-01A-11R-2315-07	ACTC1|70	19.4379
TCGA-KL-8332-01A-11R-2315-07	ACTG1|71	35145.2587
TCGA-KL-8332-01A-11R-2315-07	ACTG2|72	32.0462
TCGA-KL-8332-01A-11R-2315-07	ACTL6A|86	411.8729
TCGA-KL-8332-01A-11R-2315-07	ACTL6B|51412	0
TCGA-KL-8332-01A-11R-2315-07	ACTL7A|10881	0
TCGA-KL-8332-01A-11R-2315-07	ACTL7B|10880	0
TCGA-KL-8332-01A-11R-2315-07	ACTL8|81569	0
TCGA-KL-8332-01A-11R-2315-07	ACTL9|284382	0
TCGA-KL-8332-01A-11R-2315-07	ACTN1|87	1105.3323
TCGA-KL-8332-01A-11R-2315-07	ACTN2|88	37.2997
TCGA-KL-8332-01A-11R-2315-07	ACTN3|89	1.576
TCGA-KL-8332-01A-11R-2315-07	ACTN4|81	19417.9511
TCGA-KL-8332-01A-11R-2315-07	ACTR10|55860	1260.31
TCGA-KL-8332-01A-11R-2315-07	ACTR1A|10121	1986.341
TCGA-KL-8332-01A-11R-2315-07	ACTR1B|10120	1167.3234
TCGA-KL-8332-01A-11R-2315-07	ACTR2|10097	2924.6126
TCGA-KL-8332-01A-11R-2315-07	ACTR3B|57180	314.1581
TCGA-KL-8332-01A-11R-2315-07	ACTR3C|653857	37.2997
TCGA-KL-8332-01A-11R-2315-07	ACTR3|10096	2388.2322
TCGA-KL-8332-01A-11R-2315-07	ACTR5|79913	164.9593
TCGA-KL-8332-01A-11R-2315-07	ACTR6|64431	390.8589
TCGA-KL-8332-01A-11R-2315-07	ACTR8|93973	710.7959
TCGA-KL-8332-01A-11R-2315-07	ACTRT1|139741	.5253
TCGA-KL-8332-01A-11R-2315-07	ACTRT2|140625	0
TCGA-KL-8332-01A-11R-2315-07	ACVR1B|91	2853.1652
TCGA-KL-8332-01A-11R-2315-07	ACVR1C|130399	597.8461
TCGA-KL-8332-01A-11R-2315-07	ACVR1|90	1149.9869
TCGA-KL-8332-01A-11R-2315-07	ACVR2A|92	184.3972
TCGA-KL-8332-01A-11R-2315-07	ACVR2B|93	118.2033
TCGA-KL-8332-01A-11R-2315-07	ACVRL1|94	923.0365
TCGA-KL-8332-01A-11R-2315-07	ACY1|95	865.595
TCGA-KL-8332-01A-11R-2315-07	ACY3|91703	3.1521
TCGA-KL-8332-01A-11R-2315-07	ACYP1|97	100.3415
TCGA-KL-8332-01A-11R-2315-07	ACYP2|98	217.4941
TCGA-KL-8332-01A-11R-2315-07	ADAD1|132612	0
TCGA-KL-8332-01A-11R-2315-07	ADAD2|161931	2.1014
TCGA-KL-8332-01A-11R-2315-07	ADAL|161823	131.8624
TCGA-KL-8332-01A-11R-2315-07	ADAM10|102	1935.9075
TCGA-KL-8332-01A-11R-2315-07	ADAM11|4185	.5253
TCGA-KL-8332-01A-11R-2315-07	ADAM12|8038	40.9771
TCGA-KL-8332-01A-11R-2315-07	ADAM15|8751	1410.6751
TCGA-KL-8332-01A-11R-2315-07	ADAM17|6868	283.1626
TCGA-KL-8332-01A-11R-2315-07	ADAM18|8749	0
TCGA-KL-8332-01A-11R-2315-07	ADAM19|8728	83.5303
TCGA-KL-8332-01A-11R-2315-07	ADAM20|8748	.5253
TCGA-KL-8332-01A-11R-2315-07	ADAM21P1|145241	0
TCGA-KL-8332-01A-11R-2315-07	ADAM21|8747	1.0507
TCGA-KL-8332-01A-11R-2315-07	ADAM22|53616	73.5487
TCGA-KL-8332-01A-11R-2315-07	ADAM23|8745	0
TCGA-KL-8332-01A-11R-2315-07	ADAM28|10863	49.3827
TCGA-KL-8332-01A-11R-2315-07	ADAM29|11086	1.576
TCGA-KL-8332-01A-11R-2315-07	ADAM2|2515	4.7281
TCGA-KL-8332-01A-11R-2315-07	ADAM30|11085	0
TCGA-KL-8332-01A-11R-2315-07	ADAM32|203102	2.6267
TCGA-KL-8332-01A-11R-2315-07	ADAM33|80332	1.0507
TCGA-KL-8332-01A-11R-2315-07	ADAM3A|1587	0
TCGA-KL-8332-01A-11R-2315-07	ADAM5P|255926	0
TCGA-KL-8332-01A-11R-2315-07	ADAM6|8755	1494.757
TCGA-KL-8332-01A-11R-2315-07	ADAM7|8756	0
TCGA-KL-8332-01A-11R-2315-07	ADAM8|101	39.9265
TCGA-KL-8332-01A-11R-2315-07	ADAM9|8754	2171.7888
TCGA-KL-8332-01A-11R-2315-07	ADAMDEC1|27299	65.6685
TCGA-KL-8332-01A-11R-2315-07	ADAMTS10|81794	77.2262
TCGA-KL-8332-01A-11R-2315-07	ADAMTS12|81792	21.5393
TCGA-KL-8332-01A-11R-2315-07	ADAMTS13|11093	36.249
TCGA-KL-8332-01A-11R-2315-07	ADAMTS14|140766	10.507
TCGA-KL-8332-01A-11R-2315-07	ADAMTS15|170689	15.7604
TCGA-KL-8332-01A-11R-2315-07	ADAMTS16|170690	6.3042
TCGA-KL-8332-01A-11R-2315-07	ADAMTS17|170691	17.3365
TCGA-KL-8332-01A-11R-2315-07	ADAMTS18|170692	52.0095
TCGA-KL-8332-01A-11R-2315-07	ADAMTS19|171019	0
TCGA-KL-8332-01A-11R-2315-07	ADAMTS1|9510	1327.5545
TCGA-KL-8332-01A-11R-2315-07	ADAMTS20|80070	.5253
TCGA-KL-8332-01A-11R-2315-07	ADAMTS2|9509	16.8111
TCGA-KL-8332-01A-11R-2315-07	ADAMTS3|9508	28.8941
TCGA-KL-8332-01A-11R-2315-07	ADAMTS4|9507	1012.3457
TCGA-KL-8332-01A-11R-2315-07	ADAMTS5|11096	250.591
TCGA-KL-8332-01A-11R-2315-07	ADAMTS6|11174	7.3549
TCGA-KL-8332-01A-11R-2315-07	ADAMTS7|11173	214.342
TCGA-KL-8332-01A-11R-2315-07	ADAMTS8|11095	10.507
TCGA-KL-8332-01A-11R-2315-07	ADAMTS9|56999	293.1442
TCGA-KL-8332-01A-11R-2315-07	ADAMTSL1|92949	8689.2566
TCGA-KL-8332-01A-11R-2315-07	ADAMTSL2|9719	251.6417
TCGA-KL-8332-01A-11R-2315-07	ADAMTSL3|57188	25.2167
TCGA-KL-8332-01A-11R-2315-07	ADAMTSL4|54507	27.8434
TCGA-KL-8332-01A-11R-2315-07	ADAMTSL5|339366	25.2167
TCGA-KL-8332-01A-11R-2315-07	ADAP1|11033	807.0712
TCGA-KL-8332-01A-11R-2315-07	ADAP2|55803	128.1849
TCGA-KL-8332-01A-11R-2315-07	ADARB1|104	407.6701
TCGA-KL-8332-01A-11R-2315-07	ADARB2|105	.5253
TCGA-KL-8332-01A-11R-2315-07	ADAR|103	3852.3772
TCGA-KL-8332-01A-11R-2315-07	ADAT1|23536	195.9548
TCGA-KL-8332-01A-11R-2315-07	ADAT2|134637	20.4886
TCGA-KL-8332-01A-11R-2315-07	ADAT3|113179	118.7287
TCGA-KL-8332-01A-11R-2315-07	ADA|100	67.7699
TCGA-KL-8332-01A-11R-2315-07	ADCK1|57143	360.9141
TCGA-KL-8332-01A-11R-2315-07	ADCK2|90956	690.3073
TCGA-KL-8332-01A-11R-2315-07	ADCK4|79934	655.6344
TCGA-KL-8332-01A-11R-2315-07	ADCK5|203054	123.4568
TCGA-KL-8332-01A-11R-2315-07	ADCY10|55811	0
TCGA-KL-8332-01A-11R-2315-07	ADCY1|107	107.171
TCGA-KL-8332-01A-11R-2315-07	ADCY2|108	0
TCGA-KL-8332-01A-11R-2315-07	ADCY3|109	459.9002
TCGA-KL-8332-01A-11R-2315-07	ADCY4|196883	286.3147
TCGA-KL-8332-01A-11R-2315-07	ADCY5|111	179.1437
TCGA-KL-8332-01A-11R-2315-07	ADCY6|112	3097.9774
TCGA-KL-8332-01A-11R-2315-07	ADCY7|113	229.0517
TCGA-KL-8332-01A-11R-2315-07	ADCY8|114	0
TCGA-KL-8332-01A-11R-2315-07	ADCY9|115	642.5007
TCGA-KL-8332-01A-11R-2315-07	ADCYAP1R1|117	1.0507
TCGA-KL-8332-01A-11R-2315-07	ADCYAP1|116	15747.8329
TCGA-KL-8332-01A-11R-2315-07	ADC|113451	17.8618
TCGA-KL-8332-01A-11R-2315-07	ADD1|118	6809.036
TCGA-KL-8332-01A-11R-2315-07	ADD2|119	13.1337
TCGA-KL-8332-01A-11R-2315-07	ADD3|120	1841.3449
TCGA-KL-8332-01A-11R-2315-07	ADH1A|124	3.6774
TCGA-KL-8332-01A-11R-2315-07	ADH1B|125	3.6774
TCGA-KL-8332-01A-11R-2315-07	ADH1C|126	181.2451
TCGA-KL-8332-01A-11R-2315-07	ADH4|127	2021.0139
TCGA-KL-8332-01A-11R-2315-07	ADH5|128	2550.5647
TCGA-KL-8332-01A-11R-2315-07	ADH6|130	581.5603
TCGA-KL-8332-01A-11R-2315-07	ADH7|131	1.0507
TCGA-KL-8332-01A-11R-2315-07	ADHFE1|137872	40.9771
TCGA-KL-8332-01A-11R-2315-07	ADI1|55256	3298.135
TCGA-KL-8332-01A-11R-2315-07	ADIG|149685	0
TCGA-KL-8332-01A-11R-2315-07	ADIPOQ|9370	0
TCGA-KL-8332-01A-11R-2315-07	ADIPOR1|51094	1490.4124
TCGA-KL-8332-01A-11R-2315-07	ADIPOR2|79602	9123.7195
TCGA-KL-8332-01A-11R-2315-07	ADK|132	194.9041
TCGA-KL-8332-01A-11R-2315-07	ADM2|79924	606.777
TCGA-KL-8332-01A-11R-2315-07	ADM|133	2515.3664
TCGA-KL-8332-01A-11R-2315-07	ADNP2|22850	824.2711
TCGA-KL-8332-01A-11R-2315-07	ADNP|23394	2045.1799
TCGA-KL-8332-01A-11R-2315-07	ADORA1|134	9.9816
TCGA-KL-8332-01A-11R-2315-07	ADORA2A|135	163.3832
TCGA-KL-8332-01A-11R-2315-07	ADORA2B|136	28.3688
TCGA-KL-8332-01A-11R-2315-07	ADORA3|140	102.4429
TCGA-KL-8332-01A-11R-2315-07	ADO|84890	402.4166
TCGA-KL-8332-01A-11R-2315-07	ADPGK|83440	1118.4607
TCGA-KL-8332-01A-11R-2315-07	ADPRHL1|113622	19.9632
TCGA-KL-8332-01A-11R-2315-07	ADPRHL2|54936	456.5274
TCGA-KL-8332-01A-11R-2315-07	ADPRH|141	316.7849
TCGA-KL-8332-01A-11R-2315-07	ADRA1A|148	8.4056
TCGA-KL-8332-01A-11R-2315-07	ADRA1B|147	28.3688
TCGA-KL-8332-01A-11R-2315-07	ADRA1D|146	1.0507
TCGA-KL-8332-01A-11R-2315-07	ADRA2A|150	9.9816
TCGA-KL-8332-01A-11R-2315-07	ADRA2B|151	67.2445
TCGA-KL-8332-01A-11R-2315-07	ADRA2C|152	35.7237
TCGA-KL-8332-01A-11R-2315-07	ADRB1|153	188.5999
TCGA-KL-8332-01A-11R-2315-07	ADRB2|154	144.9961
TCGA-KL-8332-01A-11R-2315-07	ADRB3|155	0
TCGA-KL-8332-01A-11R-2315-07	ADRBK1|156	2369.845
TCGA-KL-8332-01A-11R-2315-07	ADRBK2|157	138.1665
TCGA-KL-8332-01A-11R-2315-07	ADRM1|11047	1842.9209
TCGA-KL-8332-01A-11R-2315-07	ADSL|158	532.7029
TCGA-KL-8332-01A-11R-2315-07	ADSSL1|122622	120.3047
TCGA-KL-8332-01A-11R-2315-07	ADSS|159	1116.8899
TCGA-KL-8332-01A-11R-2315-07	AEBP1|165	492.2511
TCGA-KL-8332-01A-11R-2315-07	AEBP2|121536	958.7602
TCGA-KL-8332-01A-11R-2315-07	AEN|64782	1970.5805
TCGA-KL-8332-01A-11R-2315-07	AES|166	22824.2711
TCGA-KL-8332-01A-11R-2315-07	AFAP1L1|134265	722.8789
TCGA-KL-8332-01A-11R-2315-07	AFAP1L2|84632	253.2178
TCGA-KL-8332-01A-11R-2315-07	AFAP1|60312	480.6882
TCGA-KL-8332-01A-11R-2315-07	AFARP1|246182	3.1521
TCGA-KL-8332-01A-11R-2315-07	AFF1|4299	5780.9299
TCGA-KL-8332-01A-11R-2315-07	AFF2|2334	4.2028
TCGA-KL-8332-01A-11R-2315-07	AFF3|3899	4.2028
TCGA-KL-8332-01A-11R-2315-07	AFF4|27125	4967.1657
TCGA-KL-8332-01A-11R-2315-07	AFG3L1|172	207.5125
TCGA-KL-8332-01A-11R-2315-07	AFG3L2|10939	4796.8689
TCGA-KL-8332-01A-11R-2315-07	AFMID|125061	68.2952
TCGA-KL-8332-01A-11R-2315-07	AFM|173	1.0507
TCGA-KL-8332-01A-11R-2315-07	AFP|174	0
TCGA-KL-8332-01A-11R-2315-07	AFTPH|54812	1122.6688
TCGA-KL-8332-01A-11R-2315-07	AG2|387763	7911.7415
TCGA-KL-8332-01A-11R-2315-07	AGAP11|119385	25.2167
TCGA-KL-8332-01A-11R-2315-07	AGAP1|116987	634.6204
TCGA-KL-8332-01A-11R-2315-07	AGAP2|116986	95.5818
TCGA-KL-8332-01A-11R-2315-07	AGAP3|116988	1291.8308
TCGA-KL-8332-01A-11R-2315-07	AGAP4|119016	85.1064
TCGA-KL-8332-01A-11R-2315-07	AGAP5|729092	10.9955
TCGA-KL-8332-01A-11R-2315-07	AGAP6|414189	32.0462
TCGA-KL-8332-01A-11R-2315-07	AGAP7|653268	5.2535
TCGA-KL-8332-01A-11R-2315-07	AGAP8|728404	4.2028
TCGA-KL-8332-01A-11R-2315-07	AGA|175	189.6506
TCGA-KL-8332-01A-11R-2315-07	AGBL1|123624	0
TCGA-KL-8332-01A-11R-2315-07	AGBL2|79841	2.1014
TCGA-KL-8332-01A-11R-2315-07	AGBL3|340351	0
TCGA-KL-8332-01A-11R-2315-07	AGBL4|84871	1.0507
TCGA-KL-8332-01A-11R-2315-07	AGBL5|60509	327.8172
TCGA-KL-8332-01A-11R-2315-07	AGER|177	35.1983
TCGA-KL-8332-01A-11R-2315-07	AGFG1|3267	2036.7744
TCGA-KL-8332-01A-11R-2315-07	AGFG2|3268	599.4221
TCGA-KL-8332-01A-11R-2315-07	AGGF1|55109	669.8188
TCGA-KL-8332-01A-11R-2315-07	AGK|55750	395.5871
TCGA-KL-8332-01A-11R-2315-07	AGL|178	2298.923
TCGA-KL-8332-01A-11R-2315-07	AGMAT|79814	30.4702
TCGA-KL-8332-01A-11R-2315-07	AGPAT1|10554	1146.9398
TCGA-KL-8332-01A-11R-2315-07	AGPAT2|10555	2265.8261
TCGA-KL-8332-01A-11R-2315-07	AGPAT3|56894	2280.5359
TCGA-KL-8332-01A-11R-2315-07	AGPAT4|56895	83.005
TCGA-KL-8332-01A-11R-2315-07	AGPAT5|55326	17750.985
TCGA-KL-8332-01A-11R-2315-07	AGPAT6|137964	5089.0465
TCGA-KL-8332-01A-11R-2315-07	AGPAT9|84803	7722.6162
TCGA-KL-8332-01A-11R-2315-07	AGPHD1|123688	30.9955
TCGA-KL-8332-01A-11R-2315-07	AGPS|8540	588.3898
TCGA-KL-8332-01A-11R-2315-07	AGR2|10551	0
TCGA-KL-8332-01A-11R-2315-07	AGR3|155465	0
TCGA-KL-8332-01A-11R-2315-07	AGRN|375790	3147.3601
TCGA-KL-8332-01A-11R-2315-07	AGRP|181	1.0507
TCGA-KL-8332-01A-11R-2315-07	AGTPBP1|23287	197.5309
TCGA-KL-8332-01A-11R-2315-07	AGTR1|185	48.8574
TCGA-KL-8332-01A-11R-2315-07	AGTR2|186	0
TCGA-KL-8332-01A-11R-2315-07	AGTRAP|57085	228.5264
TCGA-KL-8332-01A-11R-2315-07	AGT|183	36.249
TCGA-KL-8332-01A-11R-2315-07	AGXT2L1|64850	.5253
TCGA-KL-8332-01A-11R-2315-07	AGXT2L2|85007	463.5829
TCGA-KL-8332-01A-11R-2315-07	AGXT2|64902	6.3042
TCGA-KL-8332-01A-11R-2315-07	AGXT|189	6.3042
TCGA-KL-8332-01A-11R-2315-07	AHCTF1|25909	774.8884
TCGA-KL-8332-01A-11R-2315-07	AHCYL1|10768	2685.5792
TCGA-KL-8332-01A-11R-2315-07	AHCYL2|23382	2726.5563
TCGA-KL-8332-01A-11R-2315-07	AHCY|191	1584.4497
TCGA-KL-8332-01A-11R-2315-07	AHDC1|27245	454.9514
TCGA-KL-8332-01A-11R-2315-07	AHI1|54806	110.8484
TCGA-KL-8332-01A-11R-2315-07	AHNAK2|113146	570.0026
TCGA-KL-8332-01A-11R-2315-07	AHNAK|79026	19488.8364
TCGA-KL-8332-01A-11R-2315-07	AHRR|57491	21.5393
TCGA-KL-8332-01A-11R-2315-07	AHR|196	1071.1847
TCGA-KL-8332-01A-11R-2315-07	AHSA1|10598	2414.4996
TCGA-KL-8332-01A-11R-2315-07	AHSA2|130872	166.5353
TCGA-KL-8332-01A-11R-2315-07	AHSG|197	0
TCGA-KL-8332-01A-11R-2315-07	AHSP|51327	0
TCGA-KL-8332-01A-11R-2315-07	AICDA|57379	0
TCGA-KL-8332-01A-11R-2315-07	AIDA|64853	475.9811
TCGA-KL-8332-01A-11R-2315-07	AIF1L|83543	2045.1799
TCGA-KL-8332-01A-11R-2315-07	AIF1|199	228.5264
TCGA-KL-8332-01A-11R-2315-07	AIFM1|9131	2802.2065
TCGA-KL-8332-01A-11R-2315-07	AIFM2|84883	916.7323
TCGA-KL-8332-01A-11R-2315-07	AIFM3|150209	28.9624
TCGA-KL-8332-01A-11R-2315-07	AIG1|51390	536.9057
TCGA-KL-8332-01A-11R-2315-07	AIM1L|55057	1.0507
TCGA-KL-8332-01A-11R-2315-07	AIM1|202	2316.2595
TCGA-KL-8332-01A-11R-2315-07	AIM2|9447	6.8295
TCGA-KL-8332-01A-11R-2315-07	AIMP1|9255	946.1518
TCGA-KL-8332-01A-11R-2315-07	AIMP2|7965	614.5626
TCGA-KL-8332-01A-11R-2315-07	AIPL1|23746	0
TCGA-KL-8332-01A-11R-2315-07	AIP|9049	1141.0559
TCGA-KL-8332-01A-11R-2315-07	AIRE|326	0
TCGA-KL-8332-01A-11R-2315-07	AJAP1|55966	6.8295
TCGA-KL-8332-01A-11R-2315-07	AK1|203	358.2874
TCGA-KL-8332-01A-11R-2315-07	AK2|204	1671.1321
TCGA-KL-8332-01A-11R-2315-07	AK3L1|205	195.9548
TCGA-KL-8332-01A-11R-2315-07	AK3|50808	1257.6832
TCGA-KL-8332-01A-11R-2315-07	AK5|26289	1.576
TCGA-KL-8332-01A-11R-2315-07	AK7|122481	27.3181
TCGA-KL-8332-01A-11R-2315-07	AKAP10|11216	367.2183
TCGA-KL-8332-01A-11R-2315-07	AKAP11|11215	836.8794
TCGA-KL-8332-01A-11R-2315-07	AKAP12|9590	320.4623
TCGA-KL-8332-01A-11R-2315-07	AKAP13|11214	2509.5876
TCGA-KL-8332-01A-11R-2315-07	AKAP14|158798	0
TCGA-KL-8332-01A-11R-2315-07	AKAP1|8165	2156.0284
TCGA-KL-8332-01A-11R-2315-07	AKAP2|11217	2516.3856
TCGA-KL-8332-01A-11R-2315-07	AKAP3|10566	4.7281
TCGA-KL-8332-01A-11R-2315-07	AKAP4|8852	0
TCGA-KL-8332-01A-11R-2315-07	AKAP5|9495	10.507
TCGA-KL-8332-01A-11R-2315-07	AKAP6|9472	378.7759
TCGA-KL-8332-01A-11R-2315-07	AKAP7|9465	111.8991
TCGA-KL-8332-01A-11R-2315-07	AKAP8L|26993	883.6354
TCGA-KL-8332-01A-11R-2315-07	AKAP8|10270	661.4132
TCGA-KL-8332-01A-11R-2315-07	AKAP9|10142	1380.0893
TCGA-KL-8332-01A-11R-2315-07	AKD1|221264	62.5164
TCGA-KL-8332-01A-11R-2315-07	AKIRIN1|79647	1503.0208
TCGA-KL-8332-01A-11R-2315-07	AKIRIN2|55122	334.6467
TCGA-KL-8332-01A-11R-2315-07	AKNAD1|254268	.5253
TCGA-KL-8332-01A-11R-2315-07	AKNA|80709	541.6338
TCGA-KL-8332-01A-11R-2315-07	AKR1A1|10327	981.3501
TCGA-KL-8332-01A-11R-2315-07	AKR1B10|57016	.5253
TCGA-KL-8332-01A-11R-2315-07	AKR1B15|441282	.5253
TCGA-KL-8332-01A-11R-2315-07	AKR1B1|231	1881.7967
TCGA-KL-8332-01A-11R-2315-07	AKR1C1|1645	2548.4634
TCGA-KL-8332-01A-11R-2315-07	AKR1C2|1646	35.7237
TCGA-KL-8332-01A-11R-2315-07	AKR1C3|8644	254.7938
TCGA-KL-8332-01A-11R-2315-07	AKR1C4|1109	0
TCGA-KL-8332-01A-11R-2315-07	AKR1CL1|340811	0
TCGA-KL-8332-01A-11R-2315-07	AKR1D1|6718	0
TCGA-KL-8332-01A-11R-2315-07	AKR1E2|83592	6.3042
TCGA-KL-8332-01A-11R-2315-07	AKR7A2|8574	708.1692
TCGA-KL-8332-01A-11R-2315-07	AKR7A3|22977	795.3769
TCGA-KL-8332-01A-11R-2315-07	AKR7L|246181	43.6039
TCGA-KL-8332-01A-11R-2315-07	AKT1S1|84335	1263.9874
TCGA-KL-8332-01A-11R-2315-07	AKT1|207	5004.9908
TCGA-KL-8332-01A-11R-2315-07	AKT2|208	7199.3696
TCGA-KL-8332-01A-11R-2315-07	AKT3|10000	1321.2503
TCGA-KL-8332-01A-11R-2315-07	AKTIP|64400	1036.2175
TCGA-KL-8332-01A-11R-2315-07	ALAD|210	596.7954
TCGA-KL-8332-01A-11R-2315-07	ALAS1|211	2504.8595
TCGA-KL-8332-01A-11R-2315-07	ALAS2|212	0
TCGA-KL-8332-01A-11R-2315-07	ALB|213	59.8897
TCGA-KL-8332-01A-11R-2315-07	ALCAM|214	1441.555
TCGA-KL-8332-01A-11R-2315-07	ALDH16A1|126133	668.2427
TCGA-KL-8332-01A-11R-2315-07	ALDH18A1|5832	647.2288
TCGA-KL-8332-01A-11R-2315-07	ALDH1A1|216	421.8545
TCGA-KL-8332-01A-11R-2315-07	ALDH1A2|8854	2112.4245
TCGA-KL-8332-01A-11R-2315-07	ALDH1A3|220	5063.2414
TCGA-KL-8332-01A-11R-2315-07	ALDH1B1|219	143.9454
TCGA-KL-8332-01A-11R-2315-07	ALDH1L1|10840	5742.0541
TCGA-KL-8332-01A-11R-2315-07	ALDH1L2|160428	86.6824
TCGA-KL-8332-01A-11R-2315-07	ALDH2|217	1525.6107
TCGA-KL-8332-01A-11R-2315-07	ALDH3A1|218	0
TCGA-KL-8332-01A-11R-2315-07	ALDH3A2|224	1125.2955
TCGA-KL-8332-01A-11R-2315-07	ALDH3B1|221	88.2585
TCGA-KL-8332-01A-11R-2315-07	ALDH3B2|222	5.2535
TCGA-KL-8332-01A-11R-2315-07	ALDH4A1|8659	224.3236
TCGA-KL-8332-01A-11R-2315-07	ALDH5A1|7915	331.4946
TCGA-KL-8332-01A-11R-2315-07	ALDH6A1|4329	264.0399
TCGA-KL-8332-01A-11R-2315-07	ALDH7A1|501	1106.383
TCGA-KL-8332-01A-11R-2315-07	ALDH8A1|64577	29.9448
TCGA-KL-8332-01A-11R-2315-07	ALDH9A1|223	1334.384
TCGA-KL-8332-01A-11R-2315-07	ALDOA|226	74298.923
TCGA-KL-8332-01A-11R-2315-07	ALDOB|229	639.8739
TCGA-KL-8332-01A-11R-2315-07	ALDOC|230	1728.3951
TCGA-KL-8332-01A-11R-2315-07	ALG10B|144245	179.669
TCGA-KL-8332-01A-11R-2315-07	ALG10|84920	52.5348
TCGA-KL-8332-01A-11R-2315-07	ALG11|440138	26.7928
TCGA-KL-8332-01A-11R-2315-07	ALG12|79087	1095.876
TCGA-KL-8332-01A-11R-2315-07	ALG13|79868	759.1279
TCGA-KL-8332-01A-11R-2315-07	ALG14|199857	106.6457
TCGA-KL-8332-01A-11R-2315-07	ALG1L2|644974	0
TCGA-KL-8332-01A-11R-2315-07	ALG1L|200810	7.0712
TCGA-KL-8332-01A-11R-2315-07	ALG1|56052	721.2083
TCGA-KL-8332-01A-11R-2315-07	ALG2|85365	849.4878
TCGA-KL-8332-01A-11R-2315-07	ALG3|10195	587.8645
TCGA-KL-8332-01A-11R-2315-07	ALG5|29880	458.6288
TCGA-KL-8332-01A-11R-2315-07	ALG6|29929	106.1203
TCGA-KL-8332-01A-11R-2315-07	ALG8|79053	475.44
TCGA-KL-8332-01A-11R-2315-07	ALG9|79796	584.187
TCGA-KL-8332-01A-11R-2315-07	ALKBH1|8846	275.8077
TCGA-KL-8332-01A-11R-2315-07	ALKBH2|121642	109.7977
TCGA-KL-8332-01A-11R-2315-07	ALKBH3|221120	368.269
TCGA-KL-8332-01A-11R-2315-07	ALKBH4|54784	181.0244
TCGA-KL-8332-01A-11R-2315-07	ALKBH5|54890	1800.8195
TCGA-KL-8332-01A-11R-2315-07	ALKBH6|84964	203.3097
TCGA-KL-8332-01A-11R-2315-07	ALKBH7|84266	1516.6798
TCGA-KL-8332-01A-11R-2315-07	ALKBH8|91801	162.3325
TCGA-KL-8332-01A-11R-2315-07	ALK|238	5.7788
TCGA-KL-8332-01A-11R-2315-07	ALLC|55821	.5253
TCGA-KL-8332-01A-11R-2315-07	ALMS1P|200420	1.0507
TCGA-KL-8332-01A-11R-2315-07	ALMS1|7840	372.4718
TCGA-KL-8332-01A-11R-2315-07	ALOX12B|242	0
TCGA-KL-8332-01A-11R-2315-07	ALOX12P2|245	38.3504
TCGA-KL-8332-01A-11R-2315-07	ALOX12|239	2.6267
TCGA-KL-8332-01A-11R-2315-07	ALOX15B|247	41.5025
TCGA-KL-8332-01A-11R-2315-07	ALOX15|246	0
TCGA-KL-8332-01A-11R-2315-07	ALOX5AP|241	95.088
TCGA-KL-8332-01A-11R-2315-07	ALOX5|240	162.3325
TCGA-KL-8332-01A-11R-2315-07	ALOXE3|59344	.5253
TCGA-KL-8332-01A-11R-2315-07	ALPI|248	0
TCGA-KL-8332-01A-11R-2315-07	ALPK1|80216	211.1899
TCGA-KL-8332-01A-11R-2315-07	ALPK2|115701	1.576
TCGA-KL-8332-01A-11R-2315-07	ALPK3|57538	1849.7505
TCGA-KL-8332-01A-11R-2315-07	ALPL|249	651.4316
TCGA-KL-8332-01A-11R-2315-07	ALPPL2|251	0
TCGA-KL-8332-01A-11R-2315-07	ALPP|250	0
TCGA-KL-8332-01A-11R-2315-07	ALS2CL|259173	459.1542
TCGA-KL-8332-01A-11R-2315-07	ALS2CR11|151254	0
TCGA-KL-8332-01A-11R-2315-07	ALS2CR12|130540	1.576
TCGA-KL-8332-01A-11R-2315-07	ALS2CR4|65062	152.3509
TCGA-KL-8332-01A-11R-2315-07	ALS2CR8|79800	49.9081
TCGA-KL-8332-01A-11R-2315-07	ALS2|57679	472.2879
TCGA-KL-8332-01A-11R-2315-07	ALX1|8092	0
TCGA-KL-8332-01A-11R-2315-07	ALX3|257	15.7604
TCGA-KL-8332-01A-11R-2315-07	ALX4|60529	0
TCGA-KL-8332-01A-11R-2315-07	AMAC1L2|83650	1.576
TCGA-KL-8332-01A-11R-2315-07	AMAC1L3|643664	0
TCGA-KL-8332-01A-11R-2315-07	AMAC1|146861	0
TCGA-KL-8332-01A-11R-2315-07	AMACR|23600	1262.4113
TCGA-KL-8332-01A-11R-2315-07	AMBN|258	1.0507
TCGA-KL-8332-01A-11R-2315-07	AMBP|259	.5253
TCGA-KL-8332-01A-11R-2315-07	AMBRA1|55626	1274.4944
TCGA-KL-8332-01A-11R-2315-07	AMD1|262	1969.9974
TCGA-KL-8332-01A-11R-2315-07	AMDHD1|144193	3.1521
TCGA-KL-8332-01A-11R-2315-07	AMDHD2|51005	120.83
TCGA-KL-8332-01A-11R-2315-07	AMELX|265	0
TCGA-KL-8332-01A-11R-2315-07	AMELY|266	.5253
TCGA-KL-8332-01A-11R-2315-07	AMFR|267	8607.3023
TCGA-KL-8332-01A-11R-2315-07	AMHR2|269	0
TCGA-KL-8332-01A-11R-2315-07	AMH|268	8.4056
TCGA-KL-8332-01A-11R-2315-07	AMICA1|120425	114.5259
TCGA-KL-8332-01A-11R-2315-07	AMIGO1|57463	77.2262
TCGA-KL-8332-01A-11R-2315-07	AMIGO2|347902	4554.7675
TCGA-KL-8332-01A-11R-2315-07	AMIGO3|386724	79.8529
TCGA-KL-8332-01A-11R-2315-07	AMMECR1L|83607	453.9007
TCGA-KL-8332-01A-11R-2315-07	AMMECR1|9949	203.3097
TCGA-KL-8332-01A-11R-2315-07	AMN1|196394	156.5537
TCGA-KL-8332-01A-11R-2315-07	AMN|81693	13.1337
TCGA-KL-8332-01A-11R-2315-07	AMOTL1|154810	2011.5577
TCGA-KL-8332-01A-11R-2315-07	AMOTL2|51421	1375.8865
TCGA-KL-8332-01A-11R-2315-07	AMOT|154796	791.1742
TCGA-KL-8332-01A-11R-2315-07	AMPD1|270	0
TCGA-KL-8332-01A-11R-2315-07	AMPD2|271	295.7709
TCGA-KL-8332-01A-11R-2315-07	AMPD3|272	2033.0969
TCGA-KL-8332-01A-11R-2315-07	AMPH|273	6.8295
TCGA-KL-8332-01A-11R-2315-07	AMTN|401138	.5253
TCGA-KL-8332-01A-11R-2315-07	AMT|275	435.3139
TCGA-KL-8332-01A-11R-2315-07	AMY1A|276	8.4056
TCGA-KL-8332-01A-11R-2315-07	AMY2A|279	5.2535
TCGA-KL-8332-01A-11R-2315-07	AMY2B|280	346.4408
TCGA-KL-8332-01A-11R-2315-07	AMZ1|155185	.5253
TCGA-KL-8332-01A-11R-2315-07	AMZ2P1|201283	48.8574
TCGA-KL-8332-01A-11R-2315-07	AMZ2|51321	641.9753
TCGA-KL-8332-01A-11R-2315-07	ANAPC10|10393	126.6089
TCGA-KL-8332-01A-11R-2315-07	ANAPC11|51529	925.1379
TCGA-KL-8332-01A-11R-2315-07	ANAPC13|25847	1462.0331
TCGA-KL-8332-01A-11R-2315-07	ANAPC16|119504	1484.1082
TCGA-KL-8332-01A-11R-2315-07	ANAPC1|64682	303.6512
TCGA-KL-8332-01A-11R-2315-07	ANAPC2|29882	551.6154
TCGA-KL-8332-01A-11R-2315-07	ANAPC4|29945	247.4389
TCGA-KL-8332-01A-11R-2315-07	ANAPC5|51433	1891.253
TCGA-KL-8332-01A-11R-2315-07	ANAPC7|51434	617.8093
TCGA-KL-8332-01A-11R-2315-07	ANGEL1|23357	874.1791
TCGA-KL-8332-01A-11R-2315-07	ANGEL2|90806	357.2367
TCGA-KL-8332-01A-11R-2315-07	ANGPT1|284	1072.7607
TCGA-KL-8332-01A-11R-2315-07	ANGPT2|285	628.3163
TCGA-KL-8332-01A-11R-2315-07	ANGPT4|51378	4.7281
TCGA-KL-8332-01A-11R-2315-07	ANGPTL1|9068	203.3097
TCGA-KL-8332-01A-11R-2315-07	ANGPTL2|23452	546.8873
TCGA-KL-8332-01A-11R-2315-07	ANGPTL3|27329	5.2535
TCGA-KL-8332-01A-11R-2315-07	ANGPTL4|51129	696.0862
TCGA-KL-8332-01A-11R-2315-07	ANGPTL5|253935	0
TCGA-KL-8332-01A-11R-2315-07	ANGPTL6|83854	1.2661
TCGA-KL-8332-01A-11R-2315-07	ANGPTL7|10218	0
TCGA-KL-8332-01A-11R-2315-07	ANG|283	14.5311
TCGA-KL-8332-01A-11R-2315-07	ANK1|286	3.6774
TCGA-KL-8332-01A-11R-2315-07	ANK2|287	657.2104
TCGA-KL-8332-01A-11R-2315-07	ANK3|288	1966.3777
TCGA-KL-8332-01A-11R-2315-07	ANKAR|150709	12.083
TCGA-KL-8332-01A-11R-2315-07	ANKDD1A|348094	32.0462
TCGA-KL-8332-01A-11R-2315-07	ANKFN1|162282	0
TCGA-KL-8332-01A-11R-2315-07	ANKFY1|51479	923.0365
TCGA-KL-8332-01A-11R-2315-07	ANKHD1-EIF4EBP3|404734	946.735
TCGA-KL-8332-01A-11R-2315-07	ANKHD1|54882	1278.2191
TCGA-KL-8332-01A-11R-2315-07	ANKH|56172	347.2551
TCGA-KL-8332-01A-11R-2315-07	ANKIB1|54467	527.9748
TCGA-KL-8332-01A-11R-2315-07	ANKK1|255239	.5253
TCGA-KL-8332-01A-11R-2315-07	ANKLE1|126549	5.2535
TCGA-KL-8332-01A-11R-2315-07	ANKLE2|23141	1322.301
TCGA-KL-8332-01A-11R-2315-07	ANKMY1|51281	120.3047
TCGA-KL-8332-01A-11R-2315-07	ANKMY2|57037	372.4718
TCGA-KL-8332-01A-11R-2315-07	ANKRA2|57763	197.5309
TCGA-KL-8332-01A-11R-2315-07	ANKRD10|55608	1272.9183
TCGA-KL-8332-01A-11R-2315-07	ANKRD11|29123	3248.8206
TCGA-KL-8332-01A-11R-2315-07	ANKRD12|23253	1440.5043
TCGA-KL-8332-01A-11R-2315-07	ANKRD13A|88455	2304.1765
TCGA-KL-8332-01A-11R-2315-07	ANKRD13B|124930	22.0646
TCGA-KL-8332-01A-11R-2315-07	ANKRD13C|81573	423.9559
TCGA-KL-8332-01A-11R-2315-07	ANKRD13D|338692	421.3291
TCGA-KL-8332-01A-11R-2315-07	ANKRD16|54522	81.3869
TCGA-KL-8332-01A-11R-2315-07	ANKRD17|26057	2335.6974
TCGA-KL-8332-01A-11R-2315-07	ANKRD19|138649	25.7421
TCGA-KL-8332-01A-11R-2315-07	ANKRD1|27063	1.576
TCGA-KL-8332-01A-11R-2315-07	ANKRD20A3|441425	7.8802
TCGA-KL-8332-01A-11R-2315-07	ANKRD20A4|728747	1.0507
TCGA-KL-8332-01A-11R-2315-07	ANKRD20B|729171	6.8295
TCGA-KL-8332-01A-11R-2315-07	ANKRD22|118932	616.7586
TCGA-KL-8332-01A-11R-2315-07	ANKRD23|200539	5.7788
TCGA-KL-8332-01A-11R-2315-07	ANKRD24|170961	5.2535
TCGA-KL-8332-01A-11R-2315-07	ANKRD26P1|124149	5.7788
TCGA-KL-8332-01A-11R-2315-07	ANKRD26|22852	111.3738
TCGA-KL-8332-01A-11R-2315-07	ANKRD27|84079	1154.1897
TCGA-KL-8332-01A-11R-2315-07	ANKRD28|23243	1569.74
TCGA-KL-8332-01A-11R-2315-07	ANKRD29|147463	304.7019
TCGA-KL-8332-01A-11R-2315-07	ANKRD2|26287	3.1521
TCGA-KL-8332-01A-11R-2315-07	ANKRD30A|91074	.5253
TCGA-KL-8332-01A-11R-2315-07	ANKRD30B|374860	1.576
TCGA-KL-8332-01A-11R-2315-07	ANKRD31|256006	.5253
TCGA-KL-8332-01A-11R-2315-07	ANKRD32|84250	52.0095
TCGA-KL-8332-01A-11R-2315-07	ANKRD33|341405	1.0507
TCGA-KL-8332-01A-11R-2315-07	ANKRD34A|284615	11.0323
TCGA-KL-8332-01A-11R-2315-07	ANKRD34B|340120	0
TCGA-KL-8332-01A-11R-2315-07	ANKRD34C|390616	0
TCGA-KL-8332-01A-11R-2315-07	ANKRD35|148741	4.7281
TCGA-KL-8332-01A-11R-2315-07	ANKRD36BP1|84832	48.8574
TCGA-KL-8332-01A-11R-2315-07	ANKRD36B|57730	4.2028
TCGA-KL-8332-01A-11R-2315-07	ANKRD36|375248	32.5716
TCGA-KL-8332-01A-11R-2315-07	ANKRD37|353322	231.1584
TCGA-KL-8332-01A-11R-2315-07	ANKRD39|51239	88.7838
TCGA-KL-8332-01A-11R-2315-07	ANKRD40|91369	869.9764
TCGA-KL-8332-01A-11R-2315-07	ANKRD42|338699	359.8634
TCGA-KL-8332-01A-11R-2315-07	ANKRD43|134548	723.9296
TCGA-KL-8332-01A-11R-2315-07	ANKRD44|91526	99.2908
TCGA-KL-8332-01A-11R-2315-07	ANKRD45|339416	6.8295
TCGA-KL-8332-01A-11R-2315-07	ANKRD46|157567	372.6872
TCGA-KL-8332-01A-11R-2315-07	ANKRD49|54851	218.0194
TCGA-KL-8332-01A-11R-2315-07	ANKRD50|57182	481.2188
TCGA-KL-8332-01A-11R-2315-07	ANKRD52|283373	990.2811
TCGA-KL-8332-01A-11R-2315-07	ANKRD53|79998	29.4195
TCGA-KL-8332-01A-11R-2315-07	ANKRD54|129138	732.3352
TCGA-KL-8332-01A-11R-2315-07	ANKRD55|79722	1.0507
TCGA-KL-8332-01A-11R-2315-07	ANKRD56|345079	897.2945
TCGA-KL-8332-01A-11R-2315-07	ANKRD57|65124	262.1487
TCGA-KL-8332-01A-11R-2315-07	ANKRD58|347454	25.2167
TCGA-KL-8332-01A-11R-2315-07	ANKRD5|63926	125.5582
TCGA-KL-8332-01A-11R-2315-07	ANKRD6|22881	160.5306
TCGA-KL-8332-01A-11R-2315-07	ANKRD7|56311	0
TCGA-KL-8332-01A-11R-2315-07	ANKRD9|122416	1073.8114
TCGA-KL-8332-01A-11R-2315-07	ANKS1A|23294	1443.6564
TCGA-KL-8332-01A-11R-2315-07	ANKS1B|56899	27.8434
TCGA-KL-8332-01A-11R-2315-07	ANKS3|124401	513.265
TCGA-KL-8332-01A-11R-2315-07	ANKS4B|257629	.5253
TCGA-KL-8332-01A-11R-2315-07	ANKS6|203286	86.6824
TCGA-KL-8332-01A-11R-2315-07	ANKZF1|55139	178.093
TCGA-KL-8332-01A-11R-2315-07	ANLN|54443	26.7928
TCGA-KL-8332-01A-11R-2315-07	ANO10|55129	1298.135
TCGA-KL-8332-01A-11R-2315-07	ANO1|55107	449.1726
TCGA-KL-8332-01A-11R-2315-07	ANO2|57101	44.1292
TCGA-KL-8332-01A-11R-2315-07	ANO3|63982	.5253
TCGA-KL-8332-01A-11R-2315-07	ANO4|121601	1573.9427
TCGA-KL-8332-01A-11R-2315-07	ANO5|203859	854.2159
TCGA-KL-8332-01A-11R-2315-07	ANO6|196527	3551.3528
TCGA-KL-8332-01A-11R-2315-07	ANO7|50636	83.005
TCGA-KL-8332-01A-11R-2315-07	ANO8|57719	300.4991
TCGA-KL-8332-01A-11R-2315-07	ANO9|338440	109.7977
TCGA-KL-8332-01A-11R-2315-07	ANP32A|8125	6098.2401
TCGA-KL-8332-01A-11R-2315-07	ANP32B|10541	838.4555
TCGA-KL-8332-01A-11R-2315-07	ANP32C|23520	3.1521
TCGA-KL-8332-01A-11R-2315-07	ANP32D|23519	0
TCGA-KL-8332-01A-11R-2315-07	ANP32E|81611	415.5503
TCGA-KL-8332-01A-11R-2315-07	ANPEP|290	69.3459
TCGA-KL-8332-01A-11R-2315-07	ANTXR1|84168	622.0121
TCGA-KL-8332-01A-11R-2315-07	ANTXR2|118429	184.3972
TCGA-KL-8332-01A-11R-2315-07	ANTXRL|195977	0
TCGA-KL-8332-01A-11R-2315-07	ANUBL1|93550	67.7699
TCGA-KL-8332-01A-11R-2315-07	ANXA10|11199	0
TCGA-KL-8332-01A-11R-2315-07	ANXA11|311	5610.1918
TCGA-KL-8332-01A-11R-2315-07	ANXA13|312	.5253
TCGA-KL-8332-01A-11R-2315-07	ANXA1|301	608.353
TCGA-KL-8332-01A-11R-2315-07	ANXA2P1|303	32.5716
TCGA-KL-8332-01A-11R-2315-07	ANXA2P2|304	1394.2737
TCGA-KL-8332-01A-11R-2315-07	ANXA2P3|305	.5253
TCGA-KL-8332-01A-11R-2315-07	ANXA2|302	4098.7654
TCGA-KL-8332-01A-11R-2315-07	ANXA3|306	92.4613
TCGA-KL-8332-01A-11R-2315-07	ANXA4|307	3412.6609
TCGA-KL-8332-01A-11R-2315-07	ANXA5|308	7057.0003
TCGA-KL-8332-01A-11R-2315-07	ANXA6|309	2686.6299
TCGA-KL-8332-01A-11R-2315-07	ANXA7|310	2290.5175
TCGA-KL-8332-01A-11R-2315-07	ANXA8L1|728113	0
TCGA-KL-8332-01A-11R-2315-07	ANXA8L2|244	.5253
TCGA-KL-8332-01A-11R-2315-07	ANXA8|653145	0
TCGA-KL-8332-01A-11R-2315-07	ANXA9|8416	167.0607
TCGA-KL-8332-01A-11R-2315-07	AOAH|313	62.5164
TCGA-KL-8332-01A-11R-2315-07	AOC2|314	87.2078
TCGA-KL-8332-01A-11R-2315-07	AOC3|8639	1116.8899
TCGA-KL-8332-01A-11R-2315-07	AOX1|316	71.4473
TCGA-KL-8332-01A-11R-2315-07	AOX2P|344454	0
TCGA-KL-8332-01A-11R-2315-07	AP1AR|55435	941.4237
TCGA-KL-8332-01A-11R-2315-07	AP1B1|162	6620.436
TCGA-KL-8332-01A-11R-2315-07	AP1G1|164	3777.2524
TCGA-KL-8332-01A-11R-2315-07	AP1G2|8906	1005.7158
TCGA-KL-8332-01A-11R-2315-07	AP1M1|8907	1268.1902
TCGA-KL-8332-01A-11R-2315-07	AP1M2|10053	2093.512
TCGA-KL-8332-01A-11R-2315-07	AP1S1|1174	454.9514
TCGA-KL-8332-01A-11R-2315-07	AP1S2|8905	274.2317
TCGA-KL-8332-01A-11R-2315-07	AP1S3|130340	139.7426
TCGA-KL-8332-01A-11R-2315-07	AP2A1|160	1389.6139
TCGA-KL-8332-01A-11R-2315-07	AP2A2|161	1657.4731
TCGA-KL-8332-01A-11R-2315-07	AP2B1|163	4742.3168
TCGA-KL-8332-01A-11R-2315-07	AP2M1|1173	7405.306
TCGA-KL-8332-01A-11R-2315-07	AP2S1|1175	1143.1573
TCGA-KL-8332-01A-11R-2315-07	AP3B1|8546	2065.1432
TCGA-KL-8332-01A-11R-2315-07	AP3B2|8120	23.6407
TCGA-KL-8332-01A-11R-2315-07	AP3D1|8943	5153.139
TCGA-KL-8332-01A-11R-2315-07	AP3M1|26985	541.1085
TCGA-KL-8332-01A-11R-2315-07	AP3M2|10947	421.8545
TCGA-KL-8332-01A-11R-2315-07	AP3S1|1176	479.6428
TCGA-KL-8332-01A-11R-2315-07	AP3S2|10239	2627.586
TCGA-KL-8332-01A-11R-2315-07	AP4B1|10717	147.8697
TCGA-KL-8332-01A-11R-2315-07	AP4E1|23431	441.2924
TCGA-KL-8332-01A-11R-2315-07	AP4M1|9179	137.1158
TCGA-KL-8332-01A-11R-2315-07	AP4S1|11154	87.7331
TCGA-KL-8332-01A-11R-2315-07	APAF1|317	426.0573
TCGA-KL-8332-01A-11R-2315-07	APBA1|320	42.5532
TCGA-KL-8332-01A-11R-2315-07	APBA2|321	9.4563
TCGA-KL-8332-01A-11R-2315-07	APBA3|9546	312.5821
TCGA-KL-8332-01A-11R-2315-07	APBB1IP|54518	84.581
TCGA-KL-8332-01A-11R-2315-07	APBB1|322	1111.6365
TCGA-KL-8332-01A-11R-2315-07	APBB2|323	3223.5356
TCGA-KL-8332-01A-11R-2315-07	APBB3|10307	240.6094
TCGA-KL-8332-01A-11R-2315-07	APC2|10297	10.0972
TCGA-KL-8332-01A-11R-2315-07	APCDD1L|164284	0
TCGA-KL-8332-01A-11R-2315-07	APCDD1|147495	117.678
TCGA-KL-8332-01A-11R-2315-07	APCS|325	0
TCGA-KL-8332-01A-11R-2315-07	APC|324	677.699
TCGA-KL-8332-01A-11R-2315-07	APEH|327	4858.9441
TCGA-KL-8332-01A-11R-2315-07	APEX1|328	1629.1043
TCGA-KL-8332-01A-11R-2315-07	APEX2|27301	628.3163
TCGA-KL-8332-01A-11R-2315-07	APH1A|51107	2507.4862
TCGA-KL-8332-01A-11R-2315-07	APH1B|83464	881.0087
TCGA-KL-8332-01A-11R-2315-07	API5|8539	2172.3142
TCGA-KL-8332-01A-11R-2315-07	APIP|51074	571.7993
TCGA-KL-8332-01A-11R-2315-07	APITD1|378708	59.0806
TCGA-KL-8332-01A-11R-2315-07	APLF|200558	20.4886
TCGA-KL-8332-01A-11R-2315-07	APLNR|187	1798.2664
TCGA-KL-8332-01A-11R-2315-07	APLN|8862	484.3709
TCGA-KL-8332-01A-11R-2315-07	APLP1|333	26.7928
TCGA-KL-8332-01A-11R-2315-07	APLP2|334	49866.0362
TCGA-KL-8332-01A-11R-2315-07	APOA1BP|128240	2197.0055
TCGA-KL-8332-01A-11R-2315-07	APOA1|335	0
TCGA-KL-8332-01A-11R-2315-07	APOA2|336	0
TCGA-KL-8332-01A-11R-2315-07	APOA4|337	0
TCGA-KL-8332-01A-11R-2315-07	APOA5|116519	0
TCGA-KL-8332-01A-11R-2315-07	APOB48R|55911	215.3927
TCGA-KL-8332-01A-11R-2315-07	APOBEC1|339	0
TCGA-KL-8332-01A-11R-2315-07	APOBEC2|10930	1.576
TCGA-KL-8332-01A-11R-2315-07	APOBEC3A|200315	15.9758
TCGA-KL-8332-01A-11R-2315-07	APOBEC3B|9582	286.6246
TCGA-KL-8332-01A-11R-2315-07	APOBEC3C|27350	32.5716
TCGA-KL-8332-01A-11R-2315-07	APOBEC3D|140564	115.0512
TCGA-KL-8332-01A-11R-2315-07	APOBEC3F|200316	76.7008
TCGA-KL-8332-01A-11R-2315-07	APOBEC3G|60489	77.7515
TCGA-KL-8332-01A-11R-2315-07	APOBEC3H|164668	4.7281
TCGA-KL-8332-01A-11R-2315-07	APOBEC4|403314	0
TCGA-KL-8332-01A-11R-2315-07	APOB|338	.5253
TCGA-KL-8332-01A-11R-2315-07	APOC1P1|342	0
TCGA-KL-8332-01A-11R-2315-07	APOC1|341	1112.6872
TCGA-KL-8332-01A-11R-2315-07	APOC2|344	97.1894
TCGA-KL-8332-01A-11R-2315-07	APOC3|345	0
TCGA-KL-8332-01A-11R-2315-07	APOC4|346	2.1014
TCGA-KL-8332-01A-11R-2315-07	APOD|347	44.1292
TCGA-KL-8332-01A-11R-2315-07	APOE|348	6096.1387
TCGA-KL-8332-01A-11R-2315-07	APOF|319	0
TCGA-KL-8332-01A-11R-2315-07	APOH|350	0
TCGA-KL-8332-01A-11R-2315-07	APOL1|8542	2444.9698
TCGA-KL-8332-01A-11R-2315-07	APOL2|23780	1874.9672
TCGA-KL-8332-01A-11R-2315-07	APOL3|80833	632.519
TCGA-KL-8332-01A-11R-2315-07	APOL4|80832	118.7287
TCGA-KL-8332-01A-11R-2315-07	APOL5|80831	.5253
TCGA-KL-8332-01A-11R-2315-07	APOL6|80830	1507.7489
TCGA-KL-8332-01A-11R-2315-07	APOLD1|81575	2237.9827
TCGA-KL-8332-01A-11R-2315-07	APOM|55937	19.9632
TCGA-KL-8332-01A-11R-2315-07	APOOL|139322	351.4578
TCGA-KL-8332-01A-11R-2315-07	APOO|79135	976.622
TCGA-KL-8332-01A-11R-2315-07	APPBP2|10513	480.1681
TCGA-KL-8332-01A-11R-2315-07	APPL1|26060	1258.2086
TCGA-KL-8332-01A-11R-2315-07	APPL2|55198	722.3536
TCGA-KL-8332-01A-11R-2315-07	APP|351	38237.9827
TCGA-KL-8332-01A-11R-2315-07	APRT|353	2694.5101
TCGA-KL-8332-01A-11R-2315-07	APTX|54840	278.4345
TCGA-KL-8332-01A-11R-2315-07	AQP10|89872	0
TCGA-KL-8332-01A-11R-2315-07	AQP11|282679	17.3365
TCGA-KL-8332-01A-11R-2315-07	AQP12A|375318	0
TCGA-KL-8332-01A-11R-2315-07	AQP12B|653437	0
TCGA-KL-8332-01A-11R-2315-07	AQP1|358	8164.4339
TCGA-KL-8332-01A-11R-2315-07	AQP2|359	60.415
TCGA-KL-8332-01A-11R-2315-07	AQP3|360	740.2154
TCGA-KL-8332-01A-11R-2315-07	AQP4|361	59.8897
TCGA-KL-8332-01A-11R-2315-07	AQP5|362	32.5716
TCGA-KL-8332-01A-11R-2315-07	AQP6|363	18872.6031
TCGA-KL-8332-01A-11R-2315-07	AQP7P1|375719	2.6267
TCGA-KL-8332-01A-11R-2315-07	AQP7P3|441432	.5253
TCGA-KL-8332-01A-11R-2315-07	AQP7|364	263.1994
TCGA-KL-8332-01A-11R-2315-07	AQP8|343	3.1521
TCGA-KL-8332-01A-11R-2315-07	AQP9|366	12.6084
TCGA-KL-8332-01A-11R-2315-07	AQPEP|206338	.5253
TCGA-KL-8332-01A-11R-2315-07	AQR|9716	987.6543
TCGA-KL-8332-01A-11R-2315-07	ARAF|369	1804.0452
TCGA-KL-8332-01A-11R-2315-07	ARAP1|116985	12510.6015
TCGA-KL-8332-01A-11R-2315-07	ARAP2|116984	474.9146
TCGA-KL-8332-01A-11R-2315-07	ARAP3|64411	711.8466
TCGA-KL-8332-01A-11R-2315-07	ARCN1|372	5269.7662
TCGA-KL-8332-01A-11R-2315-07	ARC|23237	8.4056
TCGA-KL-8332-01A-11R-2315-07	AREG|374	440.2417
TCGA-KL-8332-01A-11R-2315-07	ARF1|375	9841.8702
TCGA-KL-8332-01A-11R-2315-07	ARF3|377	5677.4363
TCGA-KL-8332-01A-11R-2315-07	ARF4|378	3170.4754
TCGA-KL-8332-01A-11R-2315-07	ARF5|381	2179.0649
TCGA-KL-8332-01A-11R-2315-07	ARF6|382	2120.3047
TCGA-KL-8332-01A-11R-2315-07	ARFGAP1|55738	1858.156
TCGA-KL-8332-01A-11R-2315-07	ARFGAP2|84364	2264.7754
TCGA-KL-8332-01A-11R-2315-07	ARFGAP3|26286	1144.208
TCGA-KL-8332-01A-11R-2315-07	ARFGEF1|10565	3879.5902
TCGA-KL-8332-01A-11R-2315-07	ARFGEF2|10564	3531.3895
TCGA-KL-8332-01A-11R-2315-07	ARFIP1|27236	1293.9322
TCGA-KL-8332-01A-11R-2315-07	ARFIP2|23647	1190.964
TCGA-KL-8332-01A-11R-2315-07	ARFRP1|10139	934.5942
TCGA-KL-8332-01A-11R-2315-07	ARG1|383	1.576
TCGA-KL-8332-01A-11R-2315-07	ARG2|384	2243.3412
TCGA-KL-8332-01A-11R-2315-07	ARGFXP2|503640	0
TCGA-KL-8332-01A-11R-2315-07	ARGFX|503582	0
TCGA-KL-8332-01A-11R-2315-07	ARGLU1|55082	634.0951
TCGA-KL-8332-01A-11R-2315-07	ARHGAP10|79658	59.3643
TCGA-KL-8332-01A-11R-2315-07	ARHGAP11A|9824	53.5855
TCGA-KL-8332-01A-11R-2315-07	ARHGAP11B|89839	6.8295
TCGA-KL-8332-01A-11R-2315-07	ARHGAP12|94134	1105.8576
TCGA-KL-8332-01A-11R-2315-07	ARHGAP15|55843	35.7237
TCGA-KL-8332-01A-11R-2315-07	ARHGAP17|55114	1813.5014
TCGA-KL-8332-01A-11R-2315-07	ARHGAP18|93663	3565.5372
TCGA-KL-8332-01A-11R-2315-07	ARHGAP19|84986	158.1298
TCGA-KL-8332-01A-11R-2315-07	ARHGAP1|392	2736.0126
TCGA-KL-8332-01A-11R-2315-07	ARHGAP20|57569	4.7281
TCGA-KL-8332-01A-11R-2315-07	ARHGAP21|57584	1598.1087
TCGA-KL-8332-01A-11R-2315-07	ARHGAP22|58504	24.166
TCGA-KL-8332-01A-11R-2315-07	ARHGAP23|57636	501.182
TCGA-KL-8332-01A-11R-2315-07	ARHGAP24|83478	1527.7121
TCGA-KL-8332-01A-11R-2315-07	ARHGAP25|9938	202.259
TCGA-KL-8332-01A-11R-2315-07	ARHGAP26|23092	729.7084
TCGA-KL-8332-01A-11R-2315-07	ARHGAP27|201176	922.5112
TCGA-KL-8332-01A-11R-2315-07	ARHGAP28|79822	423.4305
TCGA-KL-8332-01A-11R-2315-07	ARHGAP29|9411	1836.0914
TCGA-KL-8332-01A-11R-2315-07	ARHGAP30|257106	241.1348
TCGA-KL-8332-01A-11R-2315-07	ARHGAP31|57514	2249.5403
TCGA-KL-8332-01A-11R-2315-07	ARHGAP32|9743	212.766
TCGA-KL-8332-01A-11R-2315-07	ARHGAP33|115703	60.9404
TCGA-KL-8332-01A-11R-2315-07	ARHGAP36|158763	0
TCGA-KL-8332-01A-11R-2315-07	ARHGAP39|80728	247.9643
TCGA-KL-8332-01A-11R-2315-07	ARHGAP42|143872	361.9648
TCGA-KL-8332-01A-11R-2315-07	ARHGAP4|393	1985.8156
TCGA-KL-8332-01A-11R-2315-07	ARHGAP5|394	4071.4473
TCGA-KL-8332-01A-11R-2315-07	ARHGAP6|395	2495.9286
TCGA-KL-8332-01A-11R-2315-07	ARHGAP8|23779	981.3817
TCGA-KL-8332-01A-11R-2315-07	ARHGAP9|64333	89.3092
TCGA-KL-8332-01A-11R-2315-07	ARHGDIA|396	5781.4552
TCGA-KL-8332-01A-11R-2315-07	ARHGDIB|397	1801.4184
TCGA-KL-8332-01A-11R-2315-07	ARHGDIG|398	0
TCGA-KL-8332-01A-11R-2315-07	ARHGEF10L|55160	1333.3333
TCGA-KL-8332-01A-11R-2315-07	ARHGEF10|9639	515.8918
TCGA-KL-8332-01A-11R-2315-07	ARHGEF11|9826	1394.2737
TCGA-KL-8332-01A-11R-2315-07	ARHGEF12|23365	10293.1442
TCGA-KL-8332-01A-11R-2315-07	ARHGEF15|22899	808.5106
TCGA-KL-8332-01A-11R-2315-07	ARHGEF16|27237	426.5826
TCGA-KL-8332-01A-11R-2315-07	ARHGEF17|9828	3207.7752
TCGA-KL-8332-01A-11R-2315-07	ARHGEF18|23370	2325.7158
TCGA-KL-8332-01A-11R-2315-07	ARHGEF19|128272	28.3688
TCGA-KL-8332-01A-11R-2315-07	ARHGEF1|9138	1094.8253
TCGA-KL-8332-01A-11R-2315-07	ARHGEF2|9181	898.3452
TCGA-KL-8332-01A-11R-2315-07	ARHGEF33|100271715	4.7281
TCGA-KL-8332-01A-11R-2315-07	ARHGEF35|445328	391.3843
TCGA-KL-8332-01A-11R-2315-07	ARHGEF37|389337	215.918
TCGA-KL-8332-01A-11R-2315-07	ARHGEF38|54848	59.8897
TCGA-KL-8332-01A-11R-2315-07	ARHGEF3|50650	719.7268
TCGA-KL-8332-01A-11R-2315-07	ARHGEF4|50649	1.576
TCGA-KL-8332-01A-11R-2315-07	ARHGEF5|7984	505.9102
TCGA-KL-8332-01A-11R-2315-07	ARHGEF6|9459	1045.968
TCGA-KL-8332-01A-11R-2315-07	ARHGEF7|8874	1359.6007
TCGA-KL-8332-01A-11R-2315-07	ARHGEF9|23229	351.4578
TCGA-KL-8332-01A-11R-2315-07	ARID1A|8289	1606.5143
TCGA-KL-8332-01A-11R-2315-07	ARID1B|57492	1118.466
TCGA-KL-8332-01A-11R-2315-07	ARID2|196528	758.6026
TCGA-KL-8332-01A-11R-2315-07	ARID3A|1820	175.4662
TCGA-KL-8332-01A-11R-2315-07	ARID3B|10620	55.6869
TCGA-KL-8332-01A-11R-2315-07	ARID3C|138715	0
TCGA-KL-8332-01A-11R-2315-07	ARID4A|5926	368.7943
TCGA-KL-8332-01A-11R-2315-07	ARID4B|51742	740.2154
TCGA-KL-8332-01A-11R-2315-07	ARID5A|10865	289.4668
TCGA-KL-8332-01A-11R-2315-07	ARID5B|84159	1382.716
TCGA-KL-8332-01A-11R-2315-07	ARIH1|25820	2276.3331
TCGA-KL-8332-01A-11R-2315-07	ARIH2|10425	1862.2905
TCGA-KL-8332-01A-11R-2315-07	ARL10|285598	40.9771
TCGA-KL-8332-01A-11R-2315-07	ARL11|115761	31.5209
TCGA-KL-8332-01A-11R-2315-07	ARL13A|392509	0
TCGA-KL-8332-01A-11R-2315-07	ARL13B|200894	168.1114
TCGA-KL-8332-01A-11R-2315-07	ARL14|80117	4.2028
TCGA-KL-8332-01A-11R-2315-07	ARL15|54622	1740.4781
TCGA-KL-8332-01A-11R-2315-07	ARL16|339231	190.176
TCGA-KL-8332-01A-11R-2315-07	ARL17A|51326	21.7231
TCGA-KL-8332-01A-11R-2315-07	ARL17B|641522	1.7809
TCGA-KL-8332-01A-11R-2315-07	ARL1|400	3038.6131
TCGA-KL-8332-01A-11R-2315-07	ARL2BP|23568	1585.5004
TCGA-KL-8332-01A-11R-2315-07	ARL2|402	1265.5634
TCGA-KL-8332-01A-11R-2315-07	ARL3|403	335.6974
TCGA-KL-8332-01A-11R-2315-07	ARL4A|10124	328.3425
TCGA-KL-8332-01A-11R-2315-07	ARL4C|10123	302.6005
TCGA-KL-8332-01A-11R-2315-07	ARL4D|379	770.1602
TCGA-KL-8332-01A-11R-2315-07	ARL5A|26225	1433.6748
TCGA-KL-8332-01A-11R-2315-07	ARL5B|221079	138.6919
TCGA-KL-8332-01A-11R-2315-07	ARL5C|390790	0
TCGA-KL-8332-01A-11R-2315-07	ARL6IP1|23204	13227.7384
TCGA-KL-8332-01A-11R-2315-07	ARL6IP4|51329	3064.8805
TCGA-KL-8332-01A-11R-2315-07	ARL6IP5|10550	5543.4726
TCGA-KL-8332-01A-11R-2315-07	ARL6IP6|151188	151.3002
TCGA-KL-8332-01A-11R-2315-07	ARL6|84100	480.1681
TCGA-KL-8332-01A-11R-2315-07	ARL8A|127829	905.7
TCGA-KL-8332-01A-11R-2315-07	ARL8B|55207	2306.2779
TCGA-KL-8332-01A-11R-2315-07	ARL9|132946	18.9125
TCGA-KL-8332-01A-11R-2315-07	ARMC10|83787	296.9477
TCGA-KL-8332-01A-11R-2315-07	ARMC1|55156	611.5051
TCGA-KL-8332-01A-11R-2315-07	ARMC2|84071	18.9125
TCGA-KL-8332-01A-11R-2315-07	ARMC3|219681	0
TCGA-KL-8332-01A-11R-2315-07	ARMC4|55130	0
TCGA-KL-8332-01A-11R-2315-07	ARMC5|79798	928.29
TCGA-KL-8332-01A-11R-2315-07	ARMC6|93436	964.9908
TCGA-KL-8332-01A-11R-2315-07	ARMC7|79637	346.7297
TCGA-KL-8332-01A-11R-2315-07	ARMC8|25852	744.4182
TCGA-KL-8332-01A-11R-2315-07	ARMC9|80210	54.1108
TCGA-KL-8332-01A-11R-2315-07	ARMCX1|51309	368.7943
TCGA-KL-8332-01A-11R-2315-07	ARMCX2|9823	1430.5227
TCGA-KL-8332-01A-11R-2315-07	ARMCX3|51566	3669.5561
TCGA-KL-8332-01A-11R-2315-07	ARMCX5|64860	286.3147
TCGA-KL-8332-01A-11R-2315-07	ARMCX6|54470	243.7615
TCGA-KL-8332-01A-11R-2315-07	ARMS2|387715	1.576
TCGA-KL-8332-01A-11R-2315-07	ARNT2|9915	4886.2621
TCGA-KL-8332-01A-11R-2315-07	ARNTL2|56938	28.3688
TCGA-KL-8332-01A-11R-2315-07	ARNTL|406	94.0373
TCGA-KL-8332-01A-11R-2315-07	ARNT|405	471.7625
TCGA-KL-8332-01A-11R-2315-07	ARPC1A|10552	2517.0265
TCGA-KL-8332-01A-11R-2315-07	ARPC1B|10095	1337.9774
TCGA-KL-8332-01A-11R-2315-07	ARPC2|10109	2270.5542
TCGA-KL-8332-01A-11R-2315-07	ARPC3|10094	3457.3155
TCGA-KL-8332-01A-11R-2315-07	ARPC4|10093	4076.6168
TCGA-KL-8332-01A-11R-2315-07	ARPC5L|81873	646.7034
TCGA-KL-8332-01A-11R-2315-07	ARPC5|10092	1875.4925
TCGA-KL-8332-01A-11R-2315-07	ARPM1|84517	23.1153
TCGA-KL-8332-01A-11R-2315-07	ARPP19|10776	3528.7628
TCGA-KL-8332-01A-11R-2315-07	ARPP21|10777	1.0507
TCGA-KL-8332-01A-11R-2315-07	ARR3|407	0
TCGA-KL-8332-01A-11R-2315-07	ARRB1|408	153.4016
TCGA-KL-8332-01A-11R-2315-07	ARRB2|409	1849.7505
TCGA-KL-8332-01A-11R-2315-07	ARRDC1|92714	740.7407
TCGA-KL-8332-01A-11R-2315-07	ARRDC2|27106	696.6115
TCGA-KL-8332-01A-11R-2315-07	ARRDC3|57561	1216.7061
TCGA-KL-8332-01A-11R-2315-07	ARRDC4|91947	1381.6654
TCGA-KL-8332-01A-11R-2315-07	ARRDC5|645432	1.0507
TCGA-KL-8332-01A-11R-2315-07	ARSA|410	1022.8526
TCGA-KL-8332-01A-11R-2315-07	ARSB|411	202.7843
TCGA-KL-8332-01A-11R-2315-07	ARSD|414	1560.2837
TCGA-KL-8332-01A-11R-2315-07	ARSE|415	1234.5679
TCGA-KL-8332-01A-11R-2315-07	ARSF|416	0
TCGA-KL-8332-01A-11R-2315-07	ARSG|22901	126.6089
TCGA-KL-8332-01A-11R-2315-07	ARSH|347527	0
TCGA-KL-8332-01A-11R-2315-07	ARSI|340075	2.1014
TCGA-KL-8332-01A-11R-2315-07	ARSJ|79642	2400.8406
TCGA-KL-8332-01A-11R-2315-07	ARSK|153642	289.9921
TCGA-KL-8332-01A-11R-2315-07	ART1|417	0
TCGA-KL-8332-01A-11R-2315-07	ART3|419	15.7604
TCGA-KL-8332-01A-11R-2315-07	ART4|420	4.2028
TCGA-KL-8332-01A-11R-2315-07	ART5|116969	55.6869
TCGA-KL-8332-01A-11R-2315-07	ARTN|9048	73.0234
TCGA-KL-8332-01A-11R-2315-07	ARV1|64801	250.591
TCGA-KL-8332-01A-11R-2315-07	ARVCF|421	235.3559
TCGA-KL-8332-01A-11R-2315-07	ARX|170302	1.0507
TCGA-KL-8332-01A-11R-2315-07	AR|367	252.1671
TCGA-KL-8332-01A-11R-2315-07	AS3MT|57412	352.5085
TCGA-KL-8332-01A-11R-2315-07	ASAH1|427	5321.7757
TCGA-KL-8332-01A-11R-2315-07	ASAH2B|653308	7.3549
TCGA-KL-8332-01A-11R-2315-07	ASAH2|56624	2.1014
TCGA-KL-8332-01A-11R-2315-07	ASAM|79827	0
TCGA-KL-8332-01A-11R-2315-07	ASAP1IT1|29065	0
TCGA-KL-8332-01A-11R-2315-07	ASAP1|50807	1033.8849
TCGA-KL-8332-01A-11R-2315-07	ASAP2|8853	1558.7076
TCGA-KL-8332-01A-11R-2315-07	ASAP3|55616	1130.549
TCGA-KL-8332-01A-11R-2315-07	ASB10|136371	0
TCGA-KL-8332-01A-11R-2315-07	ASB11|140456	1.0507
TCGA-KL-8332-01A-11R-2315-07	ASB12|142689	6.3042
TCGA-KL-8332-01A-11R-2315-07	ASB13|79754	347.7804
TCGA-KL-8332-01A-11R-2315-07	ASB14|142686	11.5577
TCGA-KL-8332-01A-11R-2315-07	ASB15|142685	0
TCGA-KL-8332-01A-11R-2315-07	ASB16|92591	80.6042
TCGA-KL-8332-01A-11R-2315-07	ASB17|127247	0
TCGA-KL-8332-01A-11R-2315-07	ASB18|401036	0
TCGA-KL-8332-01A-11R-2315-07	ASB1|51665	418.86
TCGA-KL-8332-01A-11R-2315-07	ASB2|51676	21.0139
TCGA-KL-8332-01A-11R-2315-07	ASB3|51130	242.1854
TCGA-KL-8332-01A-11R-2315-07	ASB4|51666	0
TCGA-KL-8332-01A-11R-2315-07	ASB5|140458	102.4429
TCGA-KL-8332-01A-11R-2315-07	ASB6|140459	564.3341
TCGA-KL-8332-01A-11R-2315-07	ASB7|140460	396.6378
TCGA-KL-8332-01A-11R-2315-07	ASB8|140461	1300.7618
TCGA-KL-8332-01A-11R-2315-07	ASB9|140462	36.7744
TCGA-KL-8332-01A-11R-2315-07	ASCC1|51008	313.6328
TCGA-KL-8332-01A-11R-2315-07	ASCC2|84164	1249.2776
TCGA-KL-8332-01A-11R-2315-07	ASCC3|10973	605.2009
TCGA-KL-8332-01A-11R-2315-07	ASCL1|429	.5253
TCGA-KL-8332-01A-11R-2315-07	ASCL2|430	6.8295
TCGA-KL-8332-01A-11R-2315-07	ASCL3|56676	21.0139
TCGA-KL-8332-01A-11R-2315-07	ASCL4|121549	16.8111
TCGA-KL-8332-01A-11R-2315-07	ASF1A|25842	271.0796
TCGA-KL-8332-01A-11R-2315-07	ASF1B|55723	76.7008
TCGA-KL-8332-01A-11R-2315-07	ASFMR1|100126270	0
TCGA-KL-8332-01A-11R-2315-07	ASGR1|432	11.0323
TCGA-KL-8332-01A-11R-2315-07	ASGR2|433	3.1521
TCGA-KL-8332-01A-11R-2315-07	ASH1L|55870	847.8855
TCGA-KL-8332-01A-11R-2315-07	ASH2L|9070	846.861
TCGA-KL-8332-01A-11R-2315-07	ASIP|434	.5253
TCGA-KL-8332-01A-11R-2315-07	ASL|435	480.6935
TCGA-KL-8332-01A-11R-2315-07	ASMTL|8623	583.0523
TCGA-KL-8332-01A-11R-2315-07	ASMT|438	1.0507
TCGA-KL-8332-01A-11R-2315-07	ASNA1|439	1815.0775
TCGA-KL-8332-01A-11R-2315-07	ASNSD1|54529	403.9926
TCGA-KL-8332-01A-11R-2315-07	ASNS|440	423.9559
TCGA-KL-8332-01A-11R-2315-07	ASPA|443	17.8618
TCGA-KL-8332-01A-11R-2315-07	ASPDH|554235	1.576
TCGA-KL-8332-01A-11R-2315-07	ASPG|374569	28.3688
TCGA-KL-8332-01A-11R-2315-07	ASPHD1|253982	5.2535
TCGA-KL-8332-01A-11R-2315-07	ASPHD2|57168	823.2204
TCGA-KL-8332-01A-11R-2315-07	ASPH|444	2831.1269
TCGA-KL-8332-01A-11R-2315-07	ASPM|259266	19.4379
TCGA-KL-8332-01A-11R-2315-07	ASPN|54829	26.7928
TCGA-KL-8332-01A-11R-2315-07	ASPRV1|151516	73.7273
TCGA-KL-8332-01A-11R-2315-07	ASPSCR1|79058	364.5915
TCGA-KL-8332-01A-11R-2315-07	ASRGL1|80150	65.1432
TCGA-KL-8332-01A-11R-2315-07	ASS1|445	315.7342
TCGA-KL-8332-01A-11R-2315-07	ASTE1|28990	119.6795
TCGA-KL-8332-01A-11R-2315-07	ASTL|431705	0
TCGA-KL-8332-01A-11R-2315-07	ASTN1|460	20.4886
TCGA-KL-8332-01A-11R-2315-07	ASTN2|23245	401.8913
TCGA-KL-8332-01A-11R-2315-07	ASXL1|171023	6481.2188
TCGA-KL-8332-01A-11R-2315-07	ASXL2|55252	599.9475
TCGA-KL-8332-01A-11R-2315-07	ASXL3|80816	82.4796
TCGA-KL-8332-01A-11R-2315-07	ASZ1|136991	2.1014
TCGA-KL-8332-01A-11R-2315-07	ATAD1|84896	1205.1484
TCGA-KL-8332-01A-11R-2315-07	ATAD2B|54454	146.5721
TCGA-KL-8332-01A-11R-2315-07	ATAD2|29028	202.259
TCGA-KL-8332-01A-11R-2315-07	ATAD3A|55210	578.9335
TCGA-KL-8332-01A-11R-2315-07	ATAD3B|83858	169.6874
TCGA-KL-8332-01A-11R-2315-07	ATAD3C|219293	39.4011
TCGA-KL-8332-01A-11R-2315-07	ATAD5|79915	12.083
TCGA-KL-8332-01A-11R-2315-07	ATCAY|85300	0
TCGA-KL-8332-01A-11R-2315-07	ATE1|11101	206.9871
TCGA-KL-8332-01A-11R-2315-07	ATF1|466	421.8545
TCGA-KL-8332-01A-11R-2315-07	ATF2|1386	329.3932
TCGA-KL-8332-01A-11R-2315-07	ATF3|467	5083.2677
TCGA-KL-8332-01A-11R-2315-07	ATF4|468	9006.5669
TCGA-KL-8332-01A-11R-2315-07	ATF5|22809	1149.4615
TCGA-KL-8332-01A-11R-2315-07	ATF6B|1388	1190.4387
TCGA-KL-8332-01A-11R-2315-07	ATF6|22926	881.0087
TCGA-KL-8332-01A-11R-2315-07	ATF7IP2|80063	105.595
TCGA-KL-8332-01A-11R-2315-07	ATF7IP|55729	625.6895
TCGA-KL-8332-01A-11R-2315-07	ATF7|11016	824.2711
TCGA-KL-8332-01A-11R-2315-07	ATG10|83734	70.3966
TCGA-KL-8332-01A-11R-2315-07	ATG12|9140	274.2317
TCGA-KL-8332-01A-11R-2315-07	ATG16L1|55054	355.1353
TCGA-KL-8332-01A-11R-2315-07	ATG16L2|89849	261.7336
TCGA-KL-8332-01A-11R-2315-07	ATG2A|23130	1773.0496
TCGA-KL-8332-01A-11R-2315-07	ATG2B|55102	1790.9115
TCGA-KL-8332-01A-11R-2315-07	ATG3|64422	947.2025
TCGA-KL-8332-01A-11R-2315-07	ATG4A|115201	1039.6638
TCGA-KL-8332-01A-11R-2315-07	ATG4B|23192	841.6076
TCGA-KL-8332-01A-11R-2315-07	ATG4C|84938	81.4289
TCGA-KL-8332-01A-11R-2315-07	ATG4D|84971	2338.2348
TCGA-KL-8332-01A-11R-2315-07	ATG5|9474	837.9301
TCGA-KL-8332-01A-11R-2315-07	ATG7|10533	639.5167
TCGA-KL-8332-01A-11R-2315-07	ATG9A|79065	1477.3522
TCGA-KL-8332-01A-11R-2315-07	ATG9B|285973	32.519
TCGA-KL-8332-01A-11R-2315-07	ATHL1|80162	89.8345
TCGA-KL-8332-01A-11R-2315-07	ATIC|471	424.4812
TCGA-KL-8332-01A-11R-2315-07	ATL1|51062	42.5532
TCGA-KL-8332-01A-11R-2315-07	ATL2|64225	1148.4108
TCGA-KL-8332-01A-11R-2315-07	ATL3|25923	495.9286
TCGA-KL-8332-01A-11R-2315-07	ATMIN|23300	1624.9015
TCGA-KL-8332-01A-11R-2315-07	ATM|472	716.5747
TCGA-KL-8332-01A-11R-2315-07	ATN1|1822	7014.9724
TCGA-KL-8332-01A-11R-2315-07	ATOH1|474	0
TCGA-KL-8332-01A-11R-2315-07	ATOH7|220202	0
TCGA-KL-8332-01A-11R-2315-07	ATOH8|84913	96.1387
TCGA-KL-8332-01A-11R-2315-07	ATOX1|475	1145.2587
TCGA-KL-8332-01A-11R-2315-07	ATP10A|57194	21.0139
TCGA-KL-8332-01A-11R-2315-07	ATP10B|23120	1014.9724
TCGA-KL-8332-01A-11R-2315-07	ATP10D|57205	5013.9217
TCGA-KL-8332-01A-11R-2315-07	ATP11A|23250	1165.222
TCGA-KL-8332-01A-11R-2315-07	ATP11B|23200	1168.374
TCGA-KL-8332-01A-11R-2315-07	ATP11C|286410	671.3948
TCGA-KL-8332-01A-11R-2315-07	ATP12A|479	0
TCGA-KL-8332-01A-11R-2315-07	ATP13A1|57130	1863.4095
TCGA-KL-8332-01A-11R-2315-07	ATP13A2|23400	640.9246
TCGA-KL-8332-01A-11R-2315-07	ATP13A3|79572	1773.0496
TCGA-KL-8332-01A-11R-2315-07	ATP13A4|84239	8.4056
TCGA-KL-8332-01A-11R-2315-07	ATP13A5|344905	13.659
TCGA-KL-8332-01A-11R-2315-07	ATP1A1|476	65026.4986
TCGA-KL-8332-01A-11R-2315-07	ATP1A2|477	89.3092
TCGA-KL-8332-01A-11R-2315-07	ATP1A3|478	2.1014
TCGA-KL-8332-01A-11R-2315-07	ATP1A4|480	0
TCGA-KL-8332-01A-11R-2315-07	ATP1B1|481	29291.6995
TCGA-KL-8332-01A-11R-2315-07	ATP1B2|482	137.6412
TCGA-KL-8332-01A-11R-2315-07	ATP1B3|483	5695.2981
TCGA-KL-8332-01A-11R-2315-07	ATP1B4|23439	0
TCGA-KL-8332-01A-11R-2315-07	ATP2A1|487	7.8802
TCGA-KL-8332-01A-11R-2315-07	ATP2A2|488	7597.0581
TCGA-KL-8332-01A-11R-2315-07	ATP2A3|489	458.1035
TCGA-KL-8332-01A-11R-2315-07	ATP2B1|490	2382.9787
TCGA-KL-8332-01A-11R-2315-07	ATP2B2|491	933.5435
TCGA-KL-8332-01A-11R-2315-07	ATP2B3|492	0
TCGA-KL-8332-01A-11R-2315-07	ATP2B4|493	1415.2876
TCGA-KL-8332-01A-11R-2315-07	ATP2C1|27032	4977.7725
TCGA-KL-8332-01A-11R-2315-07	ATP2C2|9914	129.761
TCGA-KL-8332-01A-11R-2315-07	ATP4A|495	0
TCGA-KL-8332-01A-11R-2315-07	ATP4B|496	2.1014
TCGA-KL-8332-01A-11R-2315-07	ATP5A1|498	43561.8597
TCGA-KL-8332-01A-11R-2315-07	ATP5B|506	40137.6885
TCGA-KL-8332-01A-11R-2315-07	ATP5C1|509	4233.2545
TCGA-KL-8332-01A-11R-2315-07	ATP5D|513	5043.8666
TCGA-KL-8332-01A-11R-2315-07	ATP5EP2|432369	66.1939
TCGA-KL-8332-01A-11R-2315-07	ATP5E|514	8582.0856
TCGA-KL-8332-01A-11R-2315-07	ATP5F1|515	2957.1841
TCGA-KL-8332-01A-11R-2315-07	ATP5G1|516	1195.1668
TCGA-KL-8332-01A-11R-2315-07	ATP5G2|517	4915.6816
TCGA-KL-8332-01A-11R-2315-07	ATP5G3|518	7253.4804
TCGA-KL-8332-01A-11R-2315-07	ATP5H|10476	2906.2254
TCGA-KL-8332-01A-11R-2315-07	ATP5I|521	2800.8406
TCGA-KL-8332-01A-11R-2315-07	ATP5J2|9551	792.2248
TCGA-KL-8332-01A-11R-2315-07	ATP5J|522	2288.4213
TCGA-KL-8332-01A-11R-2315-07	ATP5L2|267020	1.0507
TCGA-KL-8332-01A-11R-2315-07	ATP5L|10632	6323.6144
TCGA-KL-8332-01A-11R-2315-07	ATP5O|539	3651.6942
TCGA-KL-8332-01A-11R-2315-07	ATP5SL|55101	1396.9004
TCGA-KL-8332-01A-11R-2315-07	ATP5S|27109	172.3142
TCGA-KL-8332-01A-11R-2315-07	ATP6AP1L|92270	5.7788
TCGA-KL-8332-01A-11R-2315-07	ATP6AP1|537	8942.4744
TCGA-KL-8332-01A-11R-2315-07	ATP6AP2|10159	16024.166
TCGA-KL-8332-01A-11R-2315-07	ATP6V0A1|535	810.0867
TCGA-KL-8332-01A-11R-2315-07	ATP6V0A2|23545	546.8873
TCGA-KL-8332-01A-11R-2315-07	ATP6V0A4|50617	9906.6089
TCGA-KL-8332-01A-11R-2315-07	ATP6V0B|533	7132.125
TCGA-KL-8332-01A-11R-2315-07	ATP6V0C|527	20561.9701
TCGA-KL-8332-01A-11R-2315-07	ATP6V0D1|9114	5004.4655
TCGA-KL-8332-01A-11R-2315-07	ATP6V0D2|245972	19954.2947
TCGA-KL-8332-01A-11R-2315-07	ATP6V0E1|8992	5819.2803
TCGA-KL-8332-01A-11R-2315-07	ATP6V0E2|155066	492.2196
TCGA-KL-8332-01A-11R-2315-07	ATP6V1A|523	18684.5285
TCGA-KL-8332-01A-11R-2315-07	ATP6V1B1|525	10034.673
TCGA-KL-8332-01A-11R-2315-07	ATP6V1B2|526	2020.4886
TCGA-KL-8332-01A-11R-2315-07	ATP6V1C1|528	1762.0173
TCGA-KL-8332-01A-11R-2315-07	ATP6V1C2|245973	1067.8855
TCGA-KL-8332-01A-11R-2315-07	ATP6V1D|51382	3549.2514
TCGA-KL-8332-01A-11R-2315-07	ATP6V1E1|529	6722.8789
TCGA-KL-8332-01A-11R-2315-07	ATP6V1E2|90423	24.166
TCGA-KL-8332-01A-11R-2315-07	ATP6V1F|9296	3881.2608
TCGA-KL-8332-01A-11R-2315-07	ATP6V1G1|9550	1386.3935
TCGA-KL-8332-01A-11R-2315-07	ATP6V1G2|534	10.507
TCGA-KL-8332-01A-11R-2315-07	ATP6V1G3|127124	275.2824
TCGA-KL-8332-01A-11R-2315-07	ATP6V1H|51606	3693.1967
TCGA-KL-8332-01A-11R-2315-07	ATP7A|538	821.119
TCGA-KL-8332-01A-11R-2315-07	ATP7B|540	520.0946
TCGA-KL-8332-01A-11R-2315-07	ATP8A1|10396	1249.803
TCGA-KL-8332-01A-11R-2315-07	ATP8A2|51761	40.9771
TCGA-KL-8332-01A-11R-2315-07	ATP8B1|5205	1220.1156
TCGA-KL-8332-01A-11R-2315-07	ATP8B2|57198	231.6785
TCGA-KL-8332-01A-11R-2315-07	ATP8B3|148229	8.4056
TCGA-KL-8332-01A-11R-2315-07	ATP8B4|79895	873.6538
TCGA-KL-8332-01A-11R-2315-07	ATP8B5P|158381	30.9955
TCGA-KL-8332-01A-11R-2315-07	ATP9A|10079	1331.7573
TCGA-KL-8332-01A-11R-2315-07	ATP9B|374868	797.4783
TCGA-KL-8332-01A-11R-2315-07	ATPAF1|64756	1807.4599
TCGA-KL-8332-01A-11R-2315-07	ATPAF2|91647	311.006
TCGA-KL-8332-01A-11R-2315-07	ATPBD4|89978	200.683
TCGA-KL-8332-01A-11R-2315-07	ATPIF1|93974	1527.7121
TCGA-KL-8332-01A-11R-2315-07	ATRIP|84126	236.4224
TCGA-KL-8332-01A-11R-2315-07	ATRNL1|26033	231.6785
TCGA-KL-8332-01A-11R-2315-07	ATRN|8455	3872.8658
TCGA-KL-8332-01A-11R-2315-07	ATRX|546	1844.497
TCGA-KL-8332-01A-11R-2315-07	ATR|545	650.9062
TCGA-KL-8332-01A-11R-2315-07	ATXN10|25814	1485.1589
TCGA-KL-8332-01A-11R-2315-07	ATXN1L|342371	1183.6091
TCGA-KL-8332-01A-11R-2315-07	ATXN1|6310	444.4444
TCGA-KL-8332-01A-11R-2315-07	ATXN2L|11273	2532.7029
TCGA-KL-8332-01A-11R-2315-07	ATXN2|6311	907.8014
TCGA-KL-8332-01A-11R-2315-07	ATXN3L|92552	0
TCGA-KL-8332-01A-11R-2315-07	ATXN3|4287	258.4712
TCGA-KL-8332-01A-11R-2315-07	ATXN7L1|222255	71.4473
TCGA-KL-8332-01A-11R-2315-07	ATXN7L2|127002	63.0418
TCGA-KL-8332-01A-11R-2315-07	ATXN7L3B|552889	3164.1713
TCGA-KL-8332-01A-11R-2315-07	ATXN7L3|56970	1166.798
TCGA-KL-8332-01A-11R-2315-07	ATXN7|6314	1887.0502
TCGA-KL-8332-01A-11R-2315-07	ATXN8OS|6315	0
TCGA-KL-8332-01A-11R-2315-07	AUH|549	1039.1384
TCGA-KL-8332-01A-11R-2315-07	AUP1|550	1379.9002
TCGA-KL-8332-01A-11R-2315-07	AURKAIP1|54998	1824.5338
TCGA-KL-8332-01A-11R-2315-07	AURKAPS1|6791	15.7604
TCGA-KL-8332-01A-11R-2315-07	AURKA|6790	277.9091
TCGA-KL-8332-01A-11R-2315-07	AURKB|9212	9.4563
TCGA-KL-8332-01A-11R-2315-07	AURKC|6795	10.507
TCGA-KL-8332-01A-11R-2315-07	AUTS2|26053	279.4852
TCGA-KL-8332-01A-11R-2315-07	AVEN|57099	91.4106
TCGA-KL-8332-01A-11R-2315-07	AVIL|10677	55.1615
TCGA-KL-8332-01A-11R-2315-07	AVL9|23080	167.0607
TCGA-KL-8332-01A-11R-2315-07	AVPI1|60370	247.9643
TCGA-KL-8332-01A-11R-2315-07	AVPR1A|552	862.0961
TCGA-KL-8332-01A-11R-2315-07	AVPR1B|553	0
TCGA-KL-8332-01A-11R-2315-07	AVPR2|554	56.2122
TCGA-KL-8332-01A-11R-2315-07	AVP|551	0
TCGA-KL-8332-01A-11R-2315-07	AWAT1|158833	0
TCGA-KL-8332-01A-11R-2315-07	AWAT2|158835	.5253
TCGA-KL-8332-01A-11R-2315-07	AXIN1|8312	837.9301
TCGA-KL-8332-01A-11R-2315-07	AXIN2|8313	37.8251
TCGA-KL-8332-01A-11R-2315-07	AXL|558	297.347
TCGA-KL-8332-01A-11R-2315-07	AZGP1|563	81.4289
TCGA-KL-8332-01A-11R-2315-07	AZI1|22994	216.9687
TCGA-KL-8332-01A-11R-2315-07	AZI2|64343	878.9073
TCGA-KL-8332-01A-11R-2315-07	AZIN1|51582	3809.2987
TCGA-KL-8332-01A-11R-2315-07	AZU1|566	0
TCGA-KL-8332-01A-11R-2315-07	B2M|567	160144.4707
TCGA-KL-8332-01A-11R-2315-07	B3GALNT1|8706	293.1442
TCGA-KL-8332-01A-11R-2315-07	B3GALNT2|148789	656.7481
TCGA-KL-8332-01A-11R-2315-07	B3GALT1|8708	0
TCGA-KL-8332-01A-11R-2315-07	B3GALT2|8707	17.3365
TCGA-KL-8332-01A-11R-2315-07	B3GALT4|8705	263.1994
TCGA-KL-8332-01A-11R-2315-07	B3GALT5|10317	0
TCGA-KL-8332-01A-11R-2315-07	B3GALT6|126792	312.5821
TCGA-KL-8332-01A-11R-2315-07	B3GALTL|145173	368.7943
TCGA-KL-8332-01A-11R-2315-07	B3GAT1|27087	1.576
TCGA-KL-8332-01A-11R-2315-07	B3GAT2|135152	2.8054
TCGA-KL-8332-01A-11R-2315-07	B3GAT3|26229	1522.4586
TCGA-KL-8332-01A-11R-2315-07	B3GNT1|11041	518.5185
TCGA-KL-8332-01A-11R-2315-07	B3GNT2|10678	1039.6638
TCGA-KL-8332-01A-11R-2315-07	B3GNT3|10331	0
TCGA-KL-8332-01A-11R-2315-07	B3GNT4|79369	3.6774
TCGA-KL-8332-01A-11R-2315-07	B3GNT5|84002	273.7063
TCGA-KL-8332-01A-11R-2315-07	B3GNT6|192134	0
TCGA-KL-8332-01A-11R-2315-07	B3GNT7|93010	19.4379
TCGA-KL-8332-01A-11R-2315-07	B3GNT8|374907	572.104
TCGA-KL-8332-01A-11R-2315-07	B3GNT9|84752	114.0268
TCGA-KL-8332-01A-11R-2315-07	B3GNTL1|146712	33.7326
TCGA-KL-8332-01A-11R-2315-07	B4GALNT1|2583	17.2419
TCGA-KL-8332-01A-11R-2315-07	B4GALNT2|124872	240.6094
TCGA-KL-8332-01A-11R-2315-07	B4GALNT3|283358	977.1474
TCGA-KL-8332-01A-11R-2315-07	B4GALNT4|338707	.5253
TCGA-KL-8332-01A-11R-2315-07	B4GALT1|2683	2559.4957
TCGA-KL-8332-01A-11R-2315-07	B4GALT2|8704	634.6204
TCGA-KL-8332-01A-11R-2315-07	B4GALT3|8703	802.2065
TCGA-KL-8332-01A-11R-2315-07	B4GALT4|8702	438.6656
TCGA-KL-8332-01A-11R-2315-07	B4GALT5|9334	1298.135
TCGA-KL-8332-01A-11R-2315-07	B4GALT6|9331	861.5708
TCGA-KL-8332-01A-11R-2315-07	B4GALT7|11285	653.0076
TCGA-KL-8332-01A-11R-2315-07	B9D1|27077	50.8589
TCGA-KL-8332-01A-11R-2315-07	B9D2|80776	247.8434
TCGA-KL-8332-01A-11R-2315-07	BAALC|79870	5394.2737
TCGA-KL-8332-01A-11R-2315-07	BAAT|570	.5253
TCGA-KL-8332-01A-11R-2315-07	BACE1|23621	657.7357
TCGA-KL-8332-01A-11R-2315-07	BACE2|25825	9786.7087
TCGA-KL-8332-01A-11R-2315-07	BACH1|571	871.0271
TCGA-KL-8332-01A-11R-2315-07	BACH2|60468	56.7376
TCGA-KL-8332-01A-11R-2315-07	BAD|572	1436.7849
TCGA-KL-8332-01A-11R-2315-07	BAG1|573	3792.2354
TCGA-KL-8332-01A-11R-2315-07	BAG2|9532	36.7744
TCGA-KL-8332-01A-11R-2315-07	BAG3|9531	1332.2826
TCGA-KL-8332-01A-11R-2315-07	BAG4|9530	148.1481
TCGA-KL-8332-01A-11R-2315-07	BAG5|9529	1473.6013
TCGA-KL-8332-01A-11R-2315-07	BAGE2|85319	2.6267
TCGA-KL-8332-01A-11R-2315-07	BAGE|574	0
TCGA-KL-8332-01A-11R-2315-07	BAHCC1|57597	846.861
TCGA-KL-8332-01A-11R-2315-07	BAHD1|22893	1870.239
TCGA-KL-8332-01A-11R-2315-07	BAI1|575	1.0507
TCGA-KL-8332-01A-11R-2315-07	BAI2|576	6.8295
TCGA-KL-8332-01A-11R-2315-07	BAI3|577	0
TCGA-KL-8332-01A-11R-2315-07	BAIAP2L1|55971	1402.6793
TCGA-KL-8332-01A-11R-2315-07	BAIAP2L2|80115	4.7281
TCGA-KL-8332-01A-11R-2315-07	BAIAP2|10458	367.2183
TCGA-KL-8332-01A-11R-2315-07	BAIAP3|8938	398.6446
TCGA-KL-8332-01A-11R-2315-07	BAK1|578	363.5408
TCGA-KL-8332-01A-11R-2315-07	BAMBI|25805	858.9441
TCGA-KL-8332-01A-11R-2315-07	BANF1|8815	2106.1203
TCGA-KL-8332-01A-11R-2315-07	BANF2|140836	0
TCGA-KL-8332-01A-11R-2315-07	BANK1|55024	8.9309
TCGA-KL-8332-01A-11R-2315-07	BANP|54971	290.5175
TCGA-KL-8332-01A-11R-2315-07	BAP1|8314	3025.4794
TCGA-KL-8332-01A-11R-2315-07	BARD1|580	8.4056
TCGA-KL-8332-01A-11R-2315-07	BARHL1|56751	0
TCGA-KL-8332-01A-11R-2315-07	BARHL2|343472	0
TCGA-KL-8332-01A-11R-2315-07	BARX1|56033	0
TCGA-KL-8332-01A-11R-2315-07	BARX2|8538	201.2083
TCGA-KL-8332-01A-11R-2315-07	BASE|317716	0
TCGA-KL-8332-01A-11R-2315-07	BASP1|10409	67.7699
TCGA-KL-8332-01A-11R-2315-07	BAT1|7919	2241.1348
TCGA-KL-8332-01A-11R-2315-07	BAT2L1|84726	3363.7195
TCGA-KL-8332-01A-11R-2315-07	BAT2L2|23215	2421.8545
TCGA-KL-8332-01A-11R-2315-07	BAT2|7916	4106.1203
TCGA-KL-8332-01A-11R-2315-07	BAT3|7917	2856.3173
TCGA-KL-8332-01A-11R-2315-07	BAT4|7918	241.6601
TCGA-KL-8332-01A-11R-2315-07	BAT5|7920	728.6577
TCGA-KL-8332-01A-11R-2315-07	BATF2|116071	85.6317
TCGA-KL-8332-01A-11R-2315-07	BATF3|55509	5.2535
TCGA-KL-8332-01A-11R-2315-07	BATF|10538	8.4056
TCGA-KL-8332-01A-11R-2315-07	BAX|581	619.3853
TCGA-KL-8332-01A-11R-2315-07	BAZ1A|11177	452.3247
TCGA-KL-8332-01A-11R-2315-07	BAZ1B|9031	1132.125
TCGA-KL-8332-01A-11R-2315-07	BAZ2A|11176	2798.55
TCGA-KL-8332-01A-11R-2315-07	BAZ2B|29994	561.0034
TCGA-KL-8332-01A-11R-2315-07	BBC3|27113	283.1626
TCGA-KL-8332-01A-11R-2315-07	BBOX1|8424	13.659
TCGA-KL-8332-01A-11R-2315-07	BBS10|79738	233.7799
TCGA-KL-8332-01A-11R-2315-07	BBS12|166379	90.8852
TCGA-KL-8332-01A-11R-2315-07	BBS1|582	1120.042
TCGA-KL-8332-01A-11R-2315-07	BBS2|583	844.7597
TCGA-KL-8332-01A-11R-2315-07	BBS4|585	286.3147
TCGA-KL-8332-01A-11R-2315-07	BBS5|129880	108.2217
TCGA-KL-8332-01A-11R-2315-07	BBS7|55212	504.8595
TCGA-KL-8332-01A-11R-2315-07	BBS9|27241	143.42
TCGA-KL-8332-01A-11R-2315-07	BBX|56987	2492.2511
TCGA-KL-8332-01A-11R-2315-07	BCAM|4059	19944.3131
TCGA-KL-8332-01A-11R-2315-07	BCAN|63827	7.8802
TCGA-KL-8332-01A-11R-2315-07	BCAP29|55973	1348.0431
TCGA-KL-8332-01A-11R-2315-07	BCAP31|10134	6320.4623
TCGA-KL-8332-01A-11R-2315-07	BCAR1|9564	5460.9929
TCGA-KL-8332-01A-11R-2315-07	BCAR3|8412	574.7308
TCGA-KL-8332-01A-11R-2315-07	BCAR4|400500	0
TCGA-KL-8332-01A-11R-2315-07	BCAS1|8537	1.0507
TCGA-KL-8332-01A-11R-2315-07	BCAS2|10286	642.3903
TCGA-KL-8332-01A-11R-2315-07	BCAS3|54828	479.6428
TCGA-KL-8332-01A-11R-2315-07	BCAS4|55653	2639.8739
TCGA-KL-8332-01A-11R-2315-07	BCAT1|586	481.2188
TCGA-KL-8332-01A-11R-2315-07	BCAT2|587	1563.9611
TCGA-KL-8332-01A-11R-2315-07	BCCIP|56647	595.9496
TCGA-KL-8332-01A-11R-2315-07	BCDIN3D|144233	152.1145
TCGA-KL-8332-01A-11R-2315-07	BCHE|590	4.2028
TCGA-KL-8332-01A-11R-2315-07	BCKDHA|593	1592.7029
TCGA-KL-8332-01A-11R-2315-07	BCKDHB|594	555.8182
TCGA-KL-8332-01A-11R-2315-07	BCKDK|10295	1390.0709
TCGA-KL-8332-01A-11R-2315-07	BCL10|8915	304.1765
TCGA-KL-8332-01A-11R-2315-07	BCL11A|53335	7.8802
TCGA-KL-8332-01A-11R-2315-07	BCL11B|64919	16.8111
TCGA-KL-8332-01A-11R-2315-07	BCL2A1|597	23.1153
TCGA-KL-8332-01A-11R-2315-07	BCL2L10|10017	8.4056
TCGA-KL-8332-01A-11R-2315-07	BCL2L11|10018	798.0037
TCGA-KL-8332-01A-11R-2315-07	BCL2L12|83596	106.8243
TCGA-KL-8332-01A-11R-2315-07	BCL2L13|23786	2755.4505
TCGA-KL-8332-01A-11R-2315-07	BCL2L14|79370	2.1014
TCGA-KL-8332-01A-11R-2315-07	BCL2L15|440603	.5253
TCGA-KL-8332-01A-11R-2315-07	BCL2L1|598	7553.9795
TCGA-KL-8332-01A-11R-2315-07	BCL2L2|599	3409.5088
TCGA-KL-8332-01A-11R-2315-07	BCL2|596	3383.2414
TCGA-KL-8332-01A-11R-2315-07	BCL3|602	337.2734
TCGA-KL-8332-01A-11R-2315-07	BCL6B|255877	808.5106
TCGA-KL-8332-01A-11R-2315-07	BCL6|604	346.7297
TCGA-KL-8332-01A-11R-2315-07	BCL7A|605	1025.4794
TCGA-KL-8332-01A-11R-2315-07	BCL7B|9275	1112.1618
TCGA-KL-8332-01A-11R-2315-07	BCL7C|9274	529.5508
TCGA-KL-8332-01A-11R-2315-07	BCL8|606	1.0507
TCGA-KL-8332-01A-11R-2315-07	BCL9L|283149	1085.8944
TCGA-KL-8332-01A-11R-2315-07	BCL9|607	823.7457
TCGA-KL-8332-01A-11R-2315-07	BCLAF1|9774	1576.0441
TCGA-KL-8332-01A-11R-2315-07	BCMO1|53630	9.9816
TCGA-KL-8332-01A-11R-2315-07	BCO2|83875	471.2372
TCGA-KL-8332-01A-11R-2315-07	BCORL1|63035	272.1303
TCGA-KL-8332-01A-11R-2315-07	BCORL2|286554	.5253
TCGA-KL-8332-01A-11R-2315-07	BCOR|54880	834.778
TCGA-KL-8332-01A-11R-2315-07	BCR|613	3149.4615
TCGA-KL-8332-01A-11R-2315-07	BCS1L|617	252.4245
TCGA-KL-8332-01A-11R-2315-07	BCYRN1|618	0
TCGA-KL-8332-01A-11R-2315-07	BDH1|622	1547.15
TCGA-KL-8332-01A-11R-2315-07	BDH2|56898	2158.1298
TCGA-KL-8332-01A-11R-2315-07	BDKRB1|623	147.0975
TCGA-KL-8332-01A-11R-2315-07	BDKRB2|624	1783.0313
TCGA-KL-8332-01A-11R-2315-07	BDNFOS|497258	27.0397
TCGA-KL-8332-01A-11R-2315-07	BDNF|627	6.5826
TCGA-KL-8332-01A-11R-2315-07	BDP1|55814	1041.7652
TCGA-KL-8332-01A-11R-2315-07	BEAN|146227	15.2351
TCGA-KL-8332-01A-11R-2315-07	BECN1|8678	1068.2952
TCGA-KL-8332-01A-11R-2315-07	BEGAIN|57596	22.59
TCGA-KL-8332-01A-11R-2315-07	BEND2|139105	0
TCGA-KL-8332-01A-11R-2315-07	BEND3|57673	76.7008
TCGA-KL-8332-01A-11R-2315-07	BEND4|389206	2.6267
TCGA-KL-8332-01A-11R-2315-07	BEND5|79656	63.0418
TCGA-KL-8332-01A-11R-2315-07	BEND6|221336	2.1014
TCGA-KL-8332-01A-11R-2315-07	BEND7|222389	360.9141
TCGA-KL-8332-01A-11R-2315-07	BEST1|7439	14.1844
TCGA-KL-8332-01A-11R-2315-07	BEST2|54831	0
TCGA-KL-8332-01A-11R-2315-07	BEST3|144453	.5253
TCGA-KL-8332-01A-11R-2315-07	BEST4|266675	2.1014
TCGA-KL-8332-01A-11R-2315-07	BET1L|51272	2832.6766
TCGA-KL-8332-01A-11R-2315-07	BET1|10282	294.7203
TCGA-KL-8332-01A-11R-2315-07	BET3L|100128327	.5253
TCGA-KL-8332-01A-11R-2315-07	BEX1|55859	55.1615
TCGA-KL-8332-01A-11R-2315-07	BEX2|84707	799.5797
TCGA-KL-8332-01A-11R-2315-07	BEX4|56271	2012.6084
TCGA-KL-8332-01A-11R-2315-07	BEX5|340542	358.8127
TCGA-KL-8332-01A-11R-2315-07	BEYLA|497634	0
TCGA-KL-8332-01A-11R-2315-07	BFAR|51283	1835.0407
TCGA-KL-8332-01A-11R-2315-07	BFSP1|631	21.5393
TCGA-KL-8332-01A-11R-2315-07	BFSP2|8419	9.9816
TCGA-KL-8332-01A-11R-2315-07	BGLAP|632	26.1676
TCGA-KL-8332-01A-11R-2315-07	BGN|633	2577.8828
TCGA-KL-8332-01A-11R-2315-07	BHLHA15|168620	39.4011
TCGA-KL-8332-01A-11R-2315-07	BHLHB9|80823	80.3783
TCGA-KL-8332-01A-11R-2315-07	BHLHE22|27319	0
TCGA-KL-8332-01A-11R-2315-07	BHLHE23|128408	0
TCGA-KL-8332-01A-11R-2315-07	BHLHE40|8553	10182.8211
TCGA-KL-8332-01A-11R-2315-07	BHLHE41|79365	67.2445
TCGA-KL-8332-01A-11R-2315-07	BHMT2|23743	354.0846
TCGA-KL-8332-01A-11R-2315-07	BHMT|635	46.2306
TCGA-KL-8332-01A-11R-2315-07	BICC1|80114	88.2585
TCGA-KL-8332-01A-11R-2315-07	BICD1|636	53.5855
TCGA-KL-8332-01A-11R-2315-07	BICD2|23299	1041.7652
TCGA-KL-8332-01A-11R-2315-07	BID|637	205.968
TCGA-KL-8332-01A-11R-2315-07	BIK|638	58.839
TCGA-KL-8332-01A-11R-2315-07	BIN1|274	298.923
TCGA-KL-8332-01A-11R-2315-07	BIN2|51411	136.5905
TCGA-KL-8332-01A-11R-2315-07	BIN3|55909	391.9096
TCGA-KL-8332-01A-11R-2315-07	BIRC2|329	1591.2792
TCGA-KL-8332-01A-11R-2315-07	BIRC3|330	250.0657
TCGA-KL-8332-01A-11R-2315-07	BIRC5|332	9.3459
TCGA-KL-8332-01A-11R-2315-07	BIRC6|57448	1684.7912
TCGA-KL-8332-01A-11R-2315-07	BIRC7|79444	27.3181
TCGA-KL-8332-01A-11R-2315-07	BIRC8|112401	0
TCGA-KL-8332-01A-11R-2315-07	BIVM|54841	378.7759
TCGA-KL-8332-01A-11R-2315-07	BLCAP|10904	3144.208
TCGA-KL-8332-01A-11R-2315-07	BLID|414899	0
TCGA-KL-8332-01A-11R-2315-07	BLK|640	1.0507
TCGA-KL-8332-01A-11R-2315-07	BLMH|642	498.0299
TCGA-KL-8332-01A-11R-2315-07	BLM|641	16.8111
TCGA-KL-8332-01A-11R-2315-07	BLNK|29760	1236.1439
TCGA-KL-8332-01A-11R-2315-07	BLOC1S1|2647	2101.865
TCGA-KL-8332-01A-11R-2315-07	BLOC1S2|282991	598.3714
TCGA-KL-8332-01A-11R-2315-07	BLOC1S3|388552	449.1726
TCGA-KL-8332-01A-11R-2315-07	BLVRA|644	251.6417
TCGA-KL-8332-01A-11R-2315-07	BLVRB|645	995.0092
TCGA-KL-8332-01A-11R-2315-07	BLZF1|8548	322.0384
TCGA-KL-8332-01A-11R-2315-07	BMF|90427	435.5135
TCGA-KL-8332-01A-11R-2315-07	BMI1|648	1166.0152
TCGA-KL-8332-01A-11R-2315-07	BMP10|27302	0
TCGA-KL-8332-01A-11R-2315-07	BMP15|9210	0
TCGA-KL-8332-01A-11R-2315-07	BMP1|649	231.1531
TCGA-KL-8332-01A-11R-2315-07	BMP2K|55589	292.6189
TCGA-KL-8332-01A-11R-2315-07	BMP2|650	502.2327
TCGA-KL-8332-01A-11R-2315-07	BMP3|651	603.0996
TCGA-KL-8332-01A-11R-2315-07	BMP4|652	138.6919
TCGA-KL-8332-01A-11R-2315-07	BMP5|653	0
TCGA-KL-8332-01A-11R-2315-07	BMP6|654	119.2172
TCGA-KL-8332-01A-11R-2315-07	BMP7|655	23.6407
TCGA-KL-8332-01A-11R-2315-07	BMP8A|353500	44.6546
TCGA-KL-8332-01A-11R-2315-07	BMP8B|656	5.2535
TCGA-KL-8332-01A-11R-2315-07	BMPER|168667	4.7281
TCGA-KL-8332-01A-11R-2315-07	BMPR1A|657	190.7013
TCGA-KL-8332-01A-11R-2315-07	BMPR1B|658	4977.1474
TCGA-KL-8332-01A-11R-2315-07	BMPR2|659	2341.4762
TCGA-KL-8332-01A-11R-2315-07	BMS1P4|729096	7.3916
TCGA-KL-8332-01A-11R-2315-07	BMS1P5|399761	21.0139
TCGA-KL-8332-01A-11R-2315-07	BMS1|9790	719.7268
TCGA-KL-8332-01A-11R-2315-07	BMX|660	37.2997
TCGA-KL-8332-01A-11R-2315-07	BNC1|646	119.7794
TCGA-KL-8332-01A-11R-2315-07	BNC2|54796	185.9732
TCGA-KL-8332-01A-11R-2315-07	BNIP1|662	309.9553
TCGA-KL-8332-01A-11R-2315-07	BNIP2|663	400.8406
TCGA-KL-8332-01A-11R-2315-07	BNIP3L|665	710.7959
TCGA-KL-8332-01A-11R-2315-07	BNIP3|664	410.2968
TCGA-KL-8332-01A-11R-2315-07	BNIPL|149428	11.0323
TCGA-KL-8332-01A-11R-2315-07	BOC|91653	215.3927
TCGA-KL-8332-01A-11R-2315-07	BOD1L|259282	1702.653
TCGA-KL-8332-01A-11R-2315-07	BOD1|91272	705.5424
TCGA-KL-8332-01A-11R-2315-07	BOK|666	2938.2716
TCGA-KL-8332-01A-11R-2315-07	BOLA1|51027	164.4339
TCGA-KL-8332-01A-11R-2315-07	BOLA2|552900	1103.2204
TCGA-KL-8332-01A-11R-2315-07	BOLA3|388962	268.4529
TCGA-KL-8332-01A-11R-2315-07	BOLL|66037	.5253
TCGA-KL-8332-01A-11R-2315-07	BOP1|23246	250.0657
TCGA-KL-8332-01A-11R-2315-07	BPESC1|60467	0
TCGA-KL-8332-01A-11R-2315-07	BPGM|669	702.3903
TCGA-KL-8332-01A-11R-2315-07	BPHL|670	249.015
TCGA-KL-8332-01A-11R-2315-07	BPIL1|80341	0
TCGA-KL-8332-01A-11R-2315-07	BPIL2|254240	1.0507
TCGA-KL-8332-01A-11R-2315-07	BPIL3|128859	0
TCGA-KL-8332-01A-11R-2315-07	BPI|671	0
TCGA-KL-8332-01A-11R-2315-07	BPNT1|10380	272.6556
TCGA-KL-8332-01A-11R-2315-07	BPTF|2186	956.6588
TCGA-KL-8332-01A-11R-2315-07	BPY2|9083	0
TCGA-KL-8332-01A-11R-2315-07	BRAF|673	149.7242
TCGA-KL-8332-01A-11R-2315-07	BRAP|8315	541.6338
TCGA-KL-8332-01A-11R-2315-07	BRCA1|672	33.6223
TCGA-KL-8332-01A-11R-2315-07	BRCA2|675	13.1337
TCGA-KL-8332-01A-11R-2315-07	BRCC3|79184	463.8823
TCGA-KL-8332-01A-11R-2315-07	BRD1|23774	849.4878
TCGA-KL-8332-01A-11R-2315-07	BRD2|6046	5579.1962
TCGA-KL-8332-01A-11R-2315-07	BRD3|8019	511.4894
TCGA-KL-8332-01A-11R-2315-07	BRD4|23476	2229.0517
TCGA-KL-8332-01A-11R-2315-07	BRD7P3|23629	0
TCGA-KL-8332-01A-11R-2315-07	BRD7|29117	1611.2424
TCGA-KL-8332-01A-11R-2315-07	BRD8|10902	564.7491
TCGA-KL-8332-01A-11R-2315-07	BRD9|65980	791.6995
TCGA-KL-8332-01A-11R-2315-07	BRDT|676	0
TCGA-KL-8332-01A-11R-2315-07	BREA2|286076	4.2028
TCGA-KL-8332-01A-11R-2315-07	BRE|9577	374.0793
TCGA-KL-8332-01A-11R-2315-07	BRF1|2972	747.5703
TCGA-KL-8332-01A-11R-2315-07	BRF2|55290	360.3888
TCGA-KL-8332-01A-11R-2315-07	BRI3BP|140707	275.2824
TCGA-KL-8332-01A-11R-2315-07	BRI3|25798	1546.0993
TCGA-KL-8332-01A-11R-2315-07	BRIP1|83990	8.4056
TCGA-KL-8332-01A-11R-2315-07	BRIX1|55299	356.7113
TCGA-KL-8332-01A-11R-2315-07	BRMS1L|84312	356.186
TCGA-KL-8332-01A-11R-2315-07	BRMS1|25855	1194.1161
TCGA-KL-8332-01A-11R-2315-07	BRP44L|51660	2223.2729
TCGA-KL-8332-01A-11R-2315-07	BRP44|25874	1389.5456
TCGA-KL-8332-01A-11R-2315-07	BRPF1|7862	656.6851
TCGA-KL-8332-01A-11R-2315-07	BRPF3|27154	785.9207
TCGA-KL-8332-01A-11R-2315-07	BRS3|680	0
TCGA-KL-8332-01A-11R-2315-07	BRSK1|84446	6.8295
TCGA-KL-8332-01A-11R-2315-07	BRSK2|9024	3.1521
TCGA-KL-8332-01A-11R-2315-07	BRWD1|54014	508.5369
TCGA-KL-8332-01A-11R-2315-07	BRWD3|254065	154.4523
TCGA-KL-8332-01A-11R-2315-07	BSCL2|26580	2173.3911
TCGA-KL-8332-01A-11R-2315-07	BSDC1|55108	2167.586
TCGA-KL-8332-01A-11R-2315-07	BSG|682	44902.5479
TCGA-KL-8332-01A-11R-2315-07	BSND|7809	2017.8618
TCGA-KL-8332-01A-11R-2315-07	BSN|8927	117.1526
TCGA-KL-8332-01A-11R-2315-07	BSPH1|100131137	0
TCGA-KL-8332-01A-11R-2315-07	BSPRY|54836	547.938
TCGA-KL-8332-01A-11R-2315-07	BST1|683	13.659
TCGA-KL-8332-01A-11R-2315-07	BST2|684	7443.6564
TCGA-KL-8332-01A-11R-2315-07	BSX|390259	0
TCGA-KL-8332-01A-11R-2315-07	BTAF1|9044	714.9987
TCGA-KL-8332-01A-11R-2315-07	BTBD10|84280	998.1613
TCGA-KL-8332-01A-11R-2315-07	BTBD11|121551	3.1521
TCGA-KL-8332-01A-11R-2315-07	BTBD12|84464	336.7481
TCGA-KL-8332-01A-11R-2315-07	BTBD16|118663	1.0507
TCGA-KL-8332-01A-11R-2315-07	BTBD17|388419	0
TCGA-KL-8332-01A-11R-2315-07	BTBD18|643376	1.0507
TCGA-KL-8332-01A-11R-2315-07	BTBD19|149478	12.083
TCGA-KL-8332-01A-11R-2315-07	BTBD1|53339	1957.4468
TCGA-KL-8332-01A-11R-2315-07	BTBD2|55643	2408.1954
TCGA-KL-8332-01A-11R-2315-07	BTBD3|22903	7313.3701
TCGA-KL-8332-01A-11R-2315-07	BTBD6|90135	1212.5033
TCGA-KL-8332-01A-11R-2315-07	BTBD7|55727	856.8427
TCGA-KL-8332-01A-11R-2315-07	BTBD8|284697	2.1014
TCGA-KL-8332-01A-11R-2315-07	BTBD9|114781	1094.8253
TCGA-KL-8332-01A-11R-2315-07	BTC|685	20.4886
TCGA-KL-8332-01A-11R-2315-07	BTD|686	562.1224
TCGA-KL-8332-01A-11R-2315-07	BTF3L1|690	0
TCGA-KL-8332-01A-11R-2315-07	BTF3L4|91408	377.7252
TCGA-KL-8332-01A-11R-2315-07	BTF3|689	4924.0872
TCGA-KL-8332-01A-11R-2315-07	BTG1|694	3183.6091
TCGA-KL-8332-01A-11R-2315-07	BTG2|7832	1604.9383
TCGA-KL-8332-01A-11R-2315-07	BTG3|10950	1402.6793
TCGA-KL-8332-01A-11R-2315-07	BTG4|54766	0
TCGA-KL-8332-01A-11R-2315-07	BTK|695	56.7376
TCGA-KL-8332-01A-11R-2315-07	BTLA|151888	2.1014
TCGA-KL-8332-01A-11R-2315-07	BTN1A1|696	0
TCGA-KL-8332-01A-11R-2315-07	BTN2A1|11120	564.7491
TCGA-KL-8332-01A-11R-2315-07	BTN2A2|10385	237.4573
TCGA-KL-8332-01A-11R-2315-07	BTN2A3|54718	13.1337
TCGA-KL-8332-01A-11R-2315-07	BTN3A1|11119	606.777
TCGA-KL-8332-01A-11R-2315-07	BTN3A2|11118	1101.6548
TCGA-KL-8332-01A-11R-2315-07	BTN3A3|10384	534.8043
TCGA-KL-8332-01A-11R-2315-07	BTNL2|56244	0
TCGA-KL-8332-01A-11R-2315-07	BTNL3|10917	.5253
TCGA-KL-8332-01A-11R-2315-07	BTNL8|79908	4.7281
TCGA-KL-8332-01A-11R-2315-07	BTNL9|153579	1624.3761
TCGA-KL-8332-01A-11R-2315-07	BTRC|8945	329.3932
TCGA-KL-8332-01A-11R-2315-07	BUB1B|701	32.5716
TCGA-KL-8332-01A-11R-2315-07	BUB1|699	19.9632
TCGA-KL-8332-01A-11R-2315-07	BUB3|9184	545.3113
TCGA-KL-8332-01A-11R-2315-07	BUD13|84811	265.8261
TCGA-KL-8332-01A-11R-2315-07	BUD31|8896	835.6081
TCGA-KL-8332-01A-11R-2315-07	BVES|11149	293.1442
TCGA-KL-8332-01A-11R-2315-07	BYSL|705	174.9409
TCGA-KL-8332-01A-11R-2315-07	BZRAP1|9256	13.659
TCGA-KL-8332-01A-11R-2315-07	BZW1|9689	1800.8931
TCGA-KL-8332-01A-11R-2315-07	BZW2|28969	429.7347
TCGA-KL-8332-01A-11R-2315-07	C10orf105|414152	7.8802
TCGA-KL-8332-01A-11R-2315-07	C10orf107|219621	.5253
TCGA-KL-8332-01A-11R-2315-07	C10orf108|414235	221.1715
TCGA-KL-8332-01A-11R-2315-07	C10orf10|11067	2491.7258
TCGA-KL-8332-01A-11R-2315-07	C10orf110|55853	8.374
TCGA-KL-8332-01A-11R-2315-07	C10orf111|221060	2.6267
TCGA-KL-8332-01A-11R-2315-07	C10orf113|387638	0
TCGA-KL-8332-01A-11R-2315-07	C10orf114|399726	38.8758
TCGA-KL-8332-01A-11R-2315-07	C10orf116|10974	1858.0037
TCGA-KL-8332-01A-11R-2315-07	C10orf118|55088	443.3937
TCGA-KL-8332-01A-11R-2315-07	C10orf119|79892	627.7909
TCGA-KL-8332-01A-11R-2315-07	C10orf11|83938	129.2356
TCGA-KL-8332-01A-11R-2315-07	C10orf120|399814	0
TCGA-KL-8332-01A-11R-2315-07	C10orf122|387718	0
TCGA-KL-8332-01A-11R-2315-07	C10orf125|282969	32.0462
TCGA-KL-8332-01A-11R-2315-07	C10orf128|170371	11.5577
TCGA-KL-8332-01A-11R-2315-07	C10orf129|142827	0
TCGA-KL-8332-01A-11R-2315-07	C10orf12|26148	99.4694
TCGA-KL-8332-01A-11R-2315-07	C10orf131|100127889	1.576
TCGA-KL-8332-01A-11R-2315-07	C10orf137|26098	129.761
TCGA-KL-8332-01A-11R-2315-07	C10orf140|387640	8.0116
TCGA-KL-8332-01A-11R-2315-07	C10orf18|54906	1093.2493
TCGA-KL-8332-01A-11R-2315-07	C10orf25|220979	47.2813
TCGA-KL-8332-01A-11R-2315-07	C10orf26|54838	4177.1789
TCGA-KL-8332-01A-11R-2315-07	C10orf27|219793	2.1014
TCGA-KL-8332-01A-11R-2315-07	C10orf28|27291	977.1474
TCGA-KL-8332-01A-11R-2315-07	C10orf2|56652	142.3693
TCGA-KL-8332-01A-11R-2315-07	C10orf32|119032	574.7308
TCGA-KL-8332-01A-11R-2315-07	C10orf35|219738	33.6223
TCGA-KL-8332-01A-11R-2315-07	C10orf40|283025	0
TCGA-KL-8332-01A-11R-2315-07	C10orf41|100131213	123.709
TCGA-KL-8332-01A-11R-2315-07	C10orf46|143384	1295.5083
TCGA-KL-8332-01A-11R-2315-07	C10orf47|254427	80.9036
TCGA-KL-8332-01A-11R-2315-07	C10orf4|118924	549.5141
TCGA-KL-8332-01A-11R-2315-07	C10orf50|645528	0
TCGA-KL-8332-01A-11R-2315-07	C10orf53|282966	0
TCGA-KL-8332-01A-11R-2315-07	C10orf54|64115	850.0131
TCGA-KL-8332-01A-11R-2315-07	C10orf55|414236	4.2921
TCGA-KL-8332-01A-11R-2315-07	C10orf57|80195	301.5498
TCGA-KL-8332-01A-11R-2315-07	C10orf58|84293	4825.8471
TCGA-KL-8332-01A-11R-2315-07	C10orf62|414157	.5253
TCGA-KL-8332-01A-11R-2315-07	C10orf67|256815	7.3549
TCGA-KL-8332-01A-11R-2315-07	C10orf68|79741	.5253
TCGA-KL-8332-01A-11R-2315-07	C10orf71|118461	0
TCGA-KL-8332-01A-11R-2315-07	C10orf72|196740	315.2088
TCGA-KL-8332-01A-11R-2315-07	C10orf75|90271	83.5303
TCGA-KL-8332-01A-11R-2315-07	C10orf76|79591	453.9007
TCGA-KL-8332-01A-11R-2315-07	C10orf78|119392	40.9771
TCGA-KL-8332-01A-11R-2315-07	C10orf79|80217	1.576
TCGA-KL-8332-01A-11R-2315-07	C10orf81|79949	0
TCGA-KL-8332-01A-11R-2315-07	C10orf82|143379	13.1337
TCGA-KL-8332-01A-11R-2315-07	C10orf84|63877	365.6422
TCGA-KL-8332-01A-11R-2315-07	C10orf88|80007	80.3783
TCGA-KL-8332-01A-11R-2315-07	C10orf90|118611	4.2028
TCGA-KL-8332-01A-11R-2315-07	C10orf91|170393	0
TCGA-KL-8332-01A-11R-2315-07	C10orf93|255352	0
TCGA-KL-8332-01A-11R-2315-07	C10orf95|79946	5.0223
TCGA-KL-8332-01A-11R-2315-07	C10orf96|374355	0
TCGA-KL-8332-01A-11R-2315-07	C10orf99|387695	0
TCGA-KL-8332-01A-11R-2315-07	C11orf10|746	853.6906
TCGA-KL-8332-01A-11R-2315-07	C11orf16|56673	1.0507
TCGA-KL-8332-01A-11R-2315-07	C11orf17|56672	452.85
TCGA-KL-8332-01A-11R-2315-07	C11orf1|64776	247.3969
TCGA-KL-8332-01A-11R-2315-07	C11orf20|25858	1.576
TCGA-KL-8332-01A-11R-2315-07	C11orf21|29125	7.8802
TCGA-KL-8332-01A-11R-2315-07	C11orf24|53838	581.0349
TCGA-KL-8332-01A-11R-2315-07	C11orf2|738	3420.5411
TCGA-KL-8332-01A-11R-2315-07	C11orf30|56946	478.5921
TCGA-KL-8332-01A-11R-2315-07	C11orf31|280636	1111.6365
TCGA-KL-8332-01A-11R-2315-07	C11orf34|349633	1.0507
TCGA-KL-8332-01A-11R-2315-07	C11orf35|256329	144.3079
TCGA-KL-8332-01A-11R-2315-07	C11orf36|283303	0
TCGA-KL-8332-01A-11R-2315-07	C11orf40|143501	0
TCGA-KL-8332-01A-11R-2315-07	C11orf41|25758	120.83
TCGA-KL-8332-01A-11R-2315-07	C11orf42|160298	1.576
TCGA-KL-8332-01A-11R-2315-07	C11orf45|219833	6.8295
TCGA-KL-8332-01A-11R-2315-07	C11orf46|120534	634.0951
TCGA-KL-8332-01A-11R-2315-07	C11orf48|79081	574.6204
TCGA-KL-8332-01A-11R-2315-07	C11orf49|79096	465.4584
TCGA-KL-8332-01A-11R-2315-07	C11orf51|25906	710.7118
TCGA-KL-8332-01A-11R-2315-07	C11orf52|91894	448.2795
TCGA-KL-8332-01A-11R-2315-07	C11orf53|341032	223.2729
TCGA-KL-8332-01A-11R-2315-07	C11orf54|28970	1078.0142
TCGA-KL-8332-01A-11R-2315-07	C11orf57|55216	507.4862
TCGA-KL-8332-01A-11R-2315-07	C11orf58|10944	2684.5285
TCGA-KL-8332-01A-11R-2315-07	C11orf59|55004	3091.6732
TCGA-KL-8332-01A-11R-2315-07	C11orf61|79684	130.8117
TCGA-KL-8332-01A-11R-2315-07	C11orf63|79864	50.9588
TCGA-KL-8332-01A-11R-2315-07	C11orf64|283197	0
TCGA-KL-8332-01A-11R-2315-07	C11orf65|160140	1.0507
TCGA-KL-8332-01A-11R-2315-07	C11orf66|220004	10.507
TCGA-KL-8332-01A-11R-2315-07	C11orf67|28971	199.6323
TCGA-KL-8332-01A-11R-2315-07	C11orf68|83638	928.29
TCGA-KL-8332-01A-11R-2315-07	C11orf70|85016	4.7281
TCGA-KL-8332-01A-11R-2315-07	C11orf71|54494	329.9186
TCGA-KL-8332-01A-11R-2315-07	C11orf73|51501	271.0796
TCGA-KL-8332-01A-11R-2315-07	C11orf74|119710	110.8484
TCGA-KL-8332-01A-11R-2315-07	C11orf75|56935	315.2088
TCGA-KL-8332-01A-11R-2315-07	C11orf80|79703	177.5676
TCGA-KL-8332-01A-11R-2315-07	C11orf82|220042	25.2167
TCGA-KL-8332-01A-11R-2315-07	C11orf83|790955	610.9798
TCGA-KL-8332-01A-11R-2315-07	C11orf84|144097	387.7069
TCGA-KL-8332-01A-11R-2315-07	C11orf85|283129	0
TCGA-KL-8332-01A-11R-2315-07	C11orf86|254439	0
TCGA-KL-8332-01A-11R-2315-07	C11orf87|399947	22.59
TCGA-KL-8332-01A-11R-2315-07	C11orf88|399949	0
TCGA-KL-8332-01A-11R-2315-07	C11orf90|387804	0
TCGA-KL-8332-01A-11R-2315-07	C11orf92|399948	1351.8098
TCGA-KL-8332-01A-11R-2315-07	C11orf93|120376	453.2861
TCGA-KL-8332-01A-11R-2315-07	C11orf94|143678	.5253
TCGA-KL-8332-01A-11R-2315-07	C11orf95|65998	1264.5127
TCGA-KL-8332-01A-11R-2315-07	C11orf9|745	15.2351
TCGA-KL-8332-01A-11R-2315-07	C12orf10|60314	921.4605
TCGA-KL-8332-01A-11R-2315-07	C12orf11|55726	483.8455
TCGA-KL-8332-01A-11R-2315-07	C12orf12|196477	0
TCGA-KL-8332-01A-11R-2315-07	C12orf23|90488	2029.9448
TCGA-KL-8332-01A-11R-2315-07	C12orf24|29902	25.2167
TCGA-KL-8332-01A-11R-2315-07	C12orf26|84190	69.3459
TCGA-KL-8332-01A-11R-2315-07	C12orf27|283460	2.6267
TCGA-KL-8332-01A-11R-2315-07	C12orf29|91298	301.1873
TCGA-KL-8332-01A-11R-2315-07	C12orf32|83695	297.8723
TCGA-KL-8332-01A-11R-2315-07	C12orf34|84915	3109.5351
TCGA-KL-8332-01A-11R-2315-07	C12orf35|55196	648.2795
TCGA-KL-8332-01A-11R-2315-07	C12orf36|283422	.5253
TCGA-KL-8332-01A-11R-2315-07	C12orf39|80763	258.4712
TCGA-KL-8332-01A-11R-2315-07	C12orf40|283461	1.0507
TCGA-KL-8332-01A-11R-2315-07	C12orf41|54934	512.7397
TCGA-KL-8332-01A-11R-2315-07	C12orf42|374470	0
TCGA-KL-8332-01A-11R-2315-07	C12orf43|64897	292.0935
TCGA-KL-8332-01A-11R-2315-07	C12orf44|60673	1444.7071
TCGA-KL-8332-01A-11R-2315-07	C12orf45|121053	59.8897
TCGA-KL-8332-01A-11R-2315-07	C12orf47|51275	264.166
TCGA-KL-8332-01A-11R-2315-07	C12orf48|55010	110.7539
TCGA-KL-8332-01A-11R-2315-07	C12orf49|79794	1030.2075
TCGA-KL-8332-01A-11R-2315-07	C12orf4|57102	303.6512
TCGA-KL-8332-01A-11R-2315-07	C12orf50|160419	0
TCGA-KL-8332-01A-11R-2315-07	C12orf51|283450	1704.7544
TCGA-KL-8332-01A-11R-2315-07	C12orf52|84934	514.8411
TCGA-KL-8332-01A-11R-2315-07	C12orf53|196500	.5253
TCGA-KL-8332-01A-11R-2315-07	C12orf54|121273	0
TCGA-KL-8332-01A-11R-2315-07	C12orf56|115749	0
TCGA-KL-8332-01A-11R-2315-07	C12orf57|113246	900.9719
TCGA-KL-8332-01A-11R-2315-07	C12orf59|120939	6.3042
TCGA-KL-8332-01A-11R-2315-07	C12orf5|57103	441.2924
TCGA-KL-8332-01A-11R-2315-07	C12orf60|144608	108.747
TCGA-KL-8332-01A-11R-2315-07	C12orf61|283416	13.1337
TCGA-KL-8332-01A-11R-2315-07	C12orf62|84987	1809.2987
TCGA-KL-8332-01A-11R-2315-07	C12orf63|374467	.5253
TCGA-KL-8332-01A-11R-2315-07	C12orf65|91574	404.518
TCGA-KL-8332-01A-11R-2315-07	C12orf66|144577	88.2585
TCGA-KL-8332-01A-11R-2315-07	C12orf68|387856	11.0323
TCGA-KL-8332-01A-11R-2315-07	C12orf69|440087	22.59
TCGA-KL-8332-01A-11R-2315-07	C12orf70|341346	0
TCGA-KL-8332-01A-11R-2315-07	C12orf71|728858	.5253
TCGA-KL-8332-01A-11R-2315-07	C12orf72|254013	70.922
TCGA-KL-8332-01A-11R-2315-07	C12orf73|728568	227.4757
TCGA-KL-8332-01A-11R-2315-07	C12orf74|338809	2.6267
TCGA-KL-8332-01A-11R-2315-07	C12orf75|387882	5452.062
TCGA-KL-8332-01A-11R-2315-07	C12orf76|400073	78.8022
TCGA-KL-8332-01A-11R-2315-07	C12orf77|196415	1.0507
TCGA-KL-8332-01A-11R-2315-07	C13orf15|28984	970.3178
TCGA-KL-8332-01A-11R-2315-07	C13orf16|121793	0
TCGA-KL-8332-01A-11R-2315-07	C13orf18|80183	11.0323
TCGA-KL-8332-01A-11R-2315-07	C13orf1|57213	255.8445
TCGA-KL-8332-01A-11R-2315-07	C13orf23|80209	633.5697
TCGA-KL-8332-01A-11R-2315-07	C13orf26|122046	0
TCGA-KL-8332-01A-11R-2315-07	C13orf27|93081	171.7888
TCGA-KL-8332-01A-11R-2315-07	C13orf28|122258	0
TCGA-KL-8332-01A-11R-2315-07	C13orf29|283487	96.664
TCGA-KL-8332-01A-11R-2315-07	C13orf30|144809	0
TCGA-KL-8332-01A-11R-2315-07	C13orf31|144811	144.4707
TCGA-KL-8332-01A-11R-2315-07	C13orf33|84935	67.2445
TCGA-KL-8332-01A-11R-2315-07	C13orf34|79866	25.7578
TCGA-KL-8332-01A-11R-2315-07	C13orf35|400165	0
TCGA-KL-8332-01A-11R-2315-07	C13orf36|400120	0
TCGA-KL-8332-01A-11R-2315-07	C13orf37|440145	201.7336
TCGA-KL-8332-01A-11R-2315-07	C13orf38|728591	1.3974
TCGA-KL-8332-01A-11R-2315-07	C13orf39|196541	0
TCGA-KL-8332-01A-11R-2315-07	C14orf101|54916	376.6745
TCGA-KL-8332-01A-11R-2315-07	C14orf102|55051	256.8952
TCGA-KL-8332-01A-11R-2315-07	C14orf104|55172	289.4668
TCGA-KL-8332-01A-11R-2315-07	C14orf105|55195	555.8182
TCGA-KL-8332-01A-11R-2315-07	C14orf106|55320	361.4395
TCGA-KL-8332-01A-11R-2315-07	C14orf109|26175	526.9241
TCGA-KL-8332-01A-11R-2315-07	C14orf115|55237	0
TCGA-KL-8332-01A-11R-2315-07	C14orf118|55668	479.6428
TCGA-KL-8332-01A-11R-2315-07	C14orf119|55017	1189.9133
TCGA-KL-8332-01A-11R-2315-07	C14orf126|112487	186.01
TCGA-KL-8332-01A-11R-2315-07	C14orf128|84837	48.332
TCGA-KL-8332-01A-11R-2315-07	C14orf129|51527	641.45
TCGA-KL-8332-01A-11R-2315-07	C14orf132|56967	297.347
TCGA-KL-8332-01A-11R-2315-07	C14orf135|64430	2390.3336
TCGA-KL-8332-01A-11R-2315-07	C14orf138|79609	63.5671
TCGA-KL-8332-01A-11R-2315-07	C14orf139|79686	22.0646
TCGA-KL-8332-01A-11R-2315-07	C14orf142|84520	188.0746
TCGA-KL-8332-01A-11R-2315-07	C14orf143|90141	22.59
TCGA-KL-8332-01A-11R-2315-07	C14orf145|145508	17.3365
TCGA-KL-8332-01A-11R-2315-07	C14orf147|171546	1477.804
TCGA-KL-8332-01A-11R-2315-07	C14orf148|122945	4.2028
TCGA-KL-8332-01A-11R-2315-07	C14orf149|112849	44.6546
TCGA-KL-8332-01A-11R-2315-07	C14orf153|84334	732.8395
TCGA-KL-8332-01A-11R-2315-07	C14orf156|81892	636.1965
TCGA-KL-8332-01A-11R-2315-07	C14orf159|80017	5587.6018
TCGA-KL-8332-01A-11R-2315-07	C14orf162|56936	.5253
TCGA-KL-8332-01A-11R-2315-07	C14orf165|414767	0
TCGA-KL-8332-01A-11R-2315-07	C14orf166B|145497	0
TCGA-KL-8332-01A-11R-2315-07	C14orf166|51637	1724.7176
TCGA-KL-8332-01A-11R-2315-07	C14orf167|55449	762.2695
TCGA-KL-8332-01A-11R-2315-07	C14orf169|79697	398.7392
TCGA-KL-8332-01A-11R-2315-07	C14orf174|161394	11.5577
TCGA-KL-8332-01A-11R-2315-07	C14orf176|643382	5.7788
TCGA-KL-8332-01A-11R-2315-07	C14orf177|283598	0
TCGA-KL-8332-01A-11R-2315-07	C14orf178|283579	0
TCGA-KL-8332-01A-11R-2315-07	C14orf179|112752	287.8907
TCGA-KL-8332-01A-11R-2315-07	C14orf180|400258	0
TCGA-KL-8332-01A-11R-2315-07	C14orf181|400223	24.6914
TCGA-KL-8332-01A-11R-2315-07	C14orf182|283551	0
TCGA-KL-8332-01A-11R-2315-07	C14orf183|196913	0
TCGA-KL-8332-01A-11R-2315-07	C14orf184|650662	0
TCGA-KL-8332-01A-11R-2315-07	C14orf19|280655	1.0507
TCGA-KL-8332-01A-11R-2315-07	C14orf1|11161	1588.1271
TCGA-KL-8332-01A-11R-2315-07	C14orf21|161424	275.2824
TCGA-KL-8332-01A-11R-2315-07	C14orf23|387978	0
TCGA-KL-8332-01A-11R-2315-07	C14orf28|122525	73.0234
TCGA-KL-8332-01A-11R-2315-07	C14orf2|9556	1640.6619
TCGA-KL-8332-01A-11R-2315-07	C14orf33|100129075	16.8111
TCGA-KL-8332-01A-11R-2315-07	C14orf34|645687	0
TCGA-KL-8332-01A-11R-2315-07	C14orf37|145407	1454.1634
TCGA-KL-8332-01A-11R-2315-07	C14orf39|317761	0
TCGA-KL-8332-01A-11R-2315-07	C14orf43|91748	1732.5978
TCGA-KL-8332-01A-11R-2315-07	C14orf45|80127	24.3761
TCGA-KL-8332-01A-11R-2315-07	C14orf48|256369	0
TCGA-KL-8332-01A-11R-2315-07	C14orf49|161176	23.1153
TCGA-KL-8332-01A-11R-2315-07	C14orf4|64207	1458.3662
TCGA-KL-8332-01A-11R-2315-07	C14orf50|145376	1.576
TCGA-KL-8332-01A-11R-2315-07	C14orf53|440184	.5253
TCGA-KL-8332-01A-11R-2315-07	C14orf64|388011	.5253
TCGA-KL-8332-01A-11R-2315-07	C14orf68|283600	0
TCGA-KL-8332-01A-11R-2315-07	C14orf70|283601	0
TCGA-KL-8332-01A-11R-2315-07	C14orf72|145200	5.2535
TCGA-KL-8332-01A-11R-2315-07	C14orf73|91828	1.576
TCGA-KL-8332-01A-11R-2315-07	C14orf79|122616	140.2679
TCGA-KL-8332-01A-11R-2315-07	C14orf80|283643	109.2724
TCGA-KL-8332-01A-11R-2315-07	C14orf86|283592	0
TCGA-KL-8332-01A-11R-2315-07	C14orf93|60686	134.4891
TCGA-KL-8332-01A-11R-2315-07	C15orf17|57184	1670.0814
TCGA-KL-8332-01A-11R-2315-07	C15orf21|283651	6.3042
TCGA-KL-8332-01A-11R-2315-07	C15orf23|90417	122.4061
TCGA-KL-8332-01A-11R-2315-07	C15orf24|56851	1569.2146
TCGA-KL-8332-01A-11R-2315-07	C15orf26|161502	.5253
TCGA-KL-8332-01A-11R-2315-07	C15orf27|123591	42.5532
TCGA-KL-8332-01A-11R-2315-07	C15orf28|80035	6.8295
TCGA-KL-8332-01A-11R-2315-07	C15orf29|79768	310.4807
TCGA-KL-8332-01A-11R-2315-07	C15orf2|23742	.5253
TCGA-KL-8332-01A-11R-2315-07	C15orf32|145858	0
TCGA-KL-8332-01A-11R-2315-07	C15orf33|196951	2.6267
TCGA-KL-8332-01A-11R-2315-07	C15orf34|80072	9.4563
TCGA-KL-8332-01A-11R-2315-07	C15orf37|283687	85.1484
TCGA-KL-8332-01A-11R-2315-07	C15orf38|348110	297.0265
TCGA-KL-8332-01A-11R-2315-07	C15orf39|56905	583.6617
TCGA-KL-8332-01A-11R-2315-07	C15orf40|123207	251.6417
TCGA-KL-8332-01A-11R-2315-07	C15orf41|84529	24.6914
TCGA-KL-8332-01A-11R-2315-07	C15orf42|90381	7.8802
TCGA-KL-8332-01A-11R-2315-07	C15orf43|145645	0
TCGA-KL-8332-01A-11R-2315-07	C15orf44|81556	1043.8666
TCGA-KL-8332-01A-11R-2315-07	C15orf48|84419	24.6914
TCGA-KL-8332-01A-11R-2315-07	C15orf50|414926	0
TCGA-KL-8332-01A-11R-2315-07	C15orf51|196968	1.0507
TCGA-KL-8332-01A-11R-2315-07	C15orf52|388115	1444.1818
TCGA-KL-8332-01A-11R-2315-07	C15orf53|400359	0
TCGA-KL-8332-01A-11R-2315-07	C15orf54|400360	.5253
TCGA-KL-8332-01A-11R-2315-07	C15orf55|256646	0
TCGA-KL-8332-01A-11R-2315-07	C15orf56|644809	29.4195
TCGA-KL-8332-01A-11R-2315-07	C15orf57|90416	537.8723
TCGA-KL-8332-01A-11R-2315-07	C15orf58|390637	48.332
TCGA-KL-8332-01A-11R-2315-07	C15orf59|388135	2421.3291
TCGA-KL-8332-01A-11R-2315-07	C15orf5|81698	1.0507
TCGA-KL-8332-01A-11R-2315-07	C15orf60|283677	.5253
TCGA-KL-8332-01A-11R-2315-07	C15orf61|145853	302.4429
TCGA-KL-8332-01A-11R-2315-07	C15orf62|643338	13.1337
TCGA-KL-8332-01A-11R-2315-07	C15orf63|25764	613.969
TCGA-KL-8332-01A-11R-2315-07	C16orf11|146325	.5253
TCGA-KL-8332-01A-11R-2315-07	C16orf13|84326	403.9926
TCGA-KL-8332-01A-11R-2315-07	C16orf3|750	0
TCGA-KL-8332-01A-11R-2315-07	C16orf42|115939	1079.1594
TCGA-KL-8332-01A-11R-2315-07	C16orf45|89927	1787.234
TCGA-KL-8332-01A-11R-2315-07	C16orf46|123775	34.1476
TCGA-KL-8332-01A-11R-2315-07	C16orf48|84080	394.5364
TCGA-KL-8332-01A-11R-2315-07	C16orf52|730094	344.103
TCGA-KL-8332-01A-11R-2315-07	C16orf53|79447	1131.4368
TCGA-KL-8332-01A-11R-2315-07	C16orf54|283897	149.1988
TCGA-KL-8332-01A-11R-2315-07	C16orf55|124045	59.3643
TCGA-KL-8332-01A-11R-2315-07	C16orf57|79650	568.9519
TCGA-KL-8332-01A-11R-2315-07	C16orf58|64755	2221.5288
TCGA-KL-8332-01A-11R-2315-07	C16orf59|80178	13.1337
TCGA-KL-8332-01A-11R-2315-07	C16orf5|29965	7709.4825
TCGA-KL-8332-01A-11R-2315-07	C16orf61|56942	1047.4389
TCGA-KL-8332-01A-11R-2315-07	C16orf62|57020	1037.037
TCGA-KL-8332-01A-11R-2315-07	C16orf63|123811	450.7486
TCGA-KL-8332-01A-11R-2315-07	C16orf68|79091	135.0144
TCGA-KL-8332-01A-11R-2315-07	C16orf70|80262	482.0594
TCGA-KL-8332-01A-11R-2315-07	C16orf71|146562	6.8295
TCGA-KL-8332-01A-11R-2315-07	C16orf72|29035	1241.9228
TCGA-KL-8332-01A-11R-2315-07	C16orf73|254528	0
TCGA-KL-8332-01A-11R-2315-07	C16orf74|404550	89.3092
TCGA-KL-8332-01A-11R-2315-07	C16orf75|116028	105.595
TCGA-KL-8332-01A-11R-2315-07	C16orf78|123970	0
TCGA-KL-8332-01A-11R-2315-07	C16orf79|283870	30.7171
TCGA-KL-8332-01A-11R-2315-07	C16orf7|9605	1339.8897
TCGA-KL-8332-01A-11R-2315-07	C16orf80|29105	607.8277
TCGA-KL-8332-01A-11R-2315-07	C16orf81|283860	.5253
TCGA-KL-8332-01A-11R-2315-07	C16orf82|162083	0
TCGA-KL-8332-01A-11R-2315-07	C16orf86|388284	48.8574
TCGA-KL-8332-01A-11R-2315-07	C16orf87|388272	166.5353
TCGA-KL-8332-01A-11R-2315-07	C16orf88|400506	200.683
TCGA-KL-8332-01A-11R-2315-07	C16orf89|146556	2086.6824
TCGA-KL-8332-01A-11R-2315-07	C16orf90|646174	1.0507
TCGA-KL-8332-01A-11R-2315-07	C16orf91|283951	277.9091
TCGA-KL-8332-01A-11R-2315-07	C16orf92|146378	0
TCGA-KL-8332-01A-11R-2315-07	C16orf93|90835	14.1844
TCGA-KL-8332-01A-11R-2315-07	C17orf100|388327	22.0646
TCGA-KL-8332-01A-11R-2315-07	C17orf101|79701	252.5926
[truncated: 18,532 more rows]
