# Supplementary material for: Dysfunctional miRNA-Mediated Regulation in Chromophobe Renal Cell Carcinoma
Source: PLoS One. 2016 Jun 3;11(6):e0156324. doi: 10.1371/journal.pone.0156324 (PMC4892590; doi:10.1371/journal.pone.0156324)
Supplement: S2 File — (ZIP) [file pone.0156324.s002.zip › S2_File mRNA expression profile downloaded from TCGA/case/unc.edu__IlluminaHiSeq_RNASeqV2__TCGA-KL-8333-01A-11R-2315-07__expression_rsem_gene_normalized.txt]

barcode	gene_id	normalized_count
TCGA-KL-8333-01A-11R-2315-07	?|100130426	0
TCGA-KL-8333-01A-11R-2315-07	?|100133144	5.9159
TCGA-KL-8333-01A-11R-2315-07	?|100134869	3.999
TCGA-KL-8333-01A-11R-2315-07	?|10357	82.9579
TCGA-KL-8333-01A-11R-2315-07	?|10431	670.908
TCGA-KL-8333-01A-11R-2315-07	?|136542	0
TCGA-KL-8333-01A-11R-2315-07	?|155060	66.0993
TCGA-KL-8333-01A-11R-2315-07	?|26823	.3305
TCGA-KL-8333-01A-11R-2315-07	?|280660	0
TCGA-KL-8333-01A-11R-2315-07	?|317712	0
TCGA-KL-8333-01A-11R-2315-07	?|340602	0
TCGA-KL-8333-01A-11R-2315-07	?|388795	1.983
TCGA-KL-8333-01A-11R-2315-07	?|390284	5.9489
TCGA-KL-8333-01A-11R-2315-07	?|391343	0
TCGA-KL-8333-01A-11R-2315-07	?|391714	0
TCGA-KL-8333-01A-11R-2315-07	?|404770	0
TCGA-KL-8333-01A-11R-2315-07	?|441362	0
TCGA-KL-8333-01A-11R-2315-07	?|442388	0
TCGA-KL-8333-01A-11R-2315-07	?|553137	32.3887
TCGA-KL-8333-01A-11R-2315-07	?|57714	702.3052
TCGA-KL-8333-01A-11R-2315-07	?|645851	3.6355
TCGA-KL-8333-01A-11R-2315-07	?|652919	0
TCGA-KL-8333-01A-11R-2315-07	?|653553	409.4853
TCGA-KL-8333-01A-11R-2315-07	?|728045	0
TCGA-KL-8333-01A-11R-2315-07	?|728603	0
TCGA-KL-8333-01A-11R-2315-07	?|728788	.661
TCGA-KL-8333-01A-11R-2315-07	?|729884	164.5873
TCGA-KL-8333-01A-11R-2315-07	?|8225	797.8187
TCGA-KL-8333-01A-11R-2315-07	?|90288	2.3135
TCGA-KL-8333-01A-11R-2315-07	A1BG|1	17.8237
TCGA-KL-8333-01A-11R-2315-07	A1CF|29974	0
TCGA-KL-8333-01A-11R-2315-07	A2BP1|54715	0
TCGA-KL-8333-01A-11R-2315-07	A2LD1|87769	35.297
TCGA-KL-8333-01A-11R-2315-07	A2ML1|144568	.661
TCGA-KL-8333-01A-11R-2315-07	A2M|2	24507.927
TCGA-KL-8333-01A-11R-2315-07	A4GALT|53947	582.996
TCGA-KL-8333-01A-11R-2315-07	A4GNT|51146	0
TCGA-KL-8333-01A-11R-2315-07	AAA1|404744	0
TCGA-KL-8333-01A-11R-2315-07	AAAS|8086	581.013
TCGA-KL-8333-01A-11R-2315-07	AACSL|729522	.3305
TCGA-KL-8333-01A-11R-2315-07	AACS|65985	427.0016
TCGA-KL-8333-01A-11R-2315-07	AADACL2|344752	0
TCGA-KL-8333-01A-11R-2315-07	AADACL3|126767	0
TCGA-KL-8333-01A-11R-2315-07	AADACL4|343066	0
TCGA-KL-8333-01A-11R-2315-07	AADAC|13	0
TCGA-KL-8333-01A-11R-2315-07	AADAT|51166	256.7958
TCGA-KL-8333-01A-11R-2315-07	AAGAB|79719	1223.4983
TCGA-KL-8333-01A-11R-2315-07	AAK1|22848	1957.2007
TCGA-KL-8333-01A-11R-2315-07	AAMP|14	1934.3964
TCGA-KL-8333-01A-11R-2315-07	AANAT|15	0
TCGA-KL-8333-01A-11R-2315-07	AARS2|57505	300.3982
TCGA-KL-8333-01A-11R-2315-07	AARSD1|80755	530.1165
TCGA-KL-8333-01A-11R-2315-07	AARS|16	3491.3658
TCGA-KL-8333-01A-11R-2315-07	AASDHPPT|60496	1240.9882
TCGA-KL-8333-01A-11R-2315-07	AASDH|132949	310.3363
TCGA-KL-8333-01A-11R-2315-07	AASS|10157	320.2512
TCGA-KL-8333-01A-11R-2315-07	AATF|26574	975.9564
TCGA-KL-8333-01A-11R-2315-07	AATK|9625	75.4028
TCGA-KL-8333-01A-11R-2315-07	ABAT|18	210.5263
TCGA-KL-8333-01A-11R-2315-07	ABCA10|10349	8.5929
TCGA-KL-8333-01A-11R-2315-07	ABCA11P|79963	151.3179
TCGA-KL-8333-01A-11R-2315-07	ABCA12|26154	4.627
TCGA-KL-8333-01A-11R-2315-07	ABCA13|154664	6.2794
TCGA-KL-8333-01A-11R-2315-07	ABCA17P|650655	.9915
TCGA-KL-8333-01A-11R-2315-07	ABCA1|19	869.8571
TCGA-KL-8333-01A-11R-2315-07	ABCA2|20	1160.043
TCGA-KL-8333-01A-11R-2315-07	ABCA3|21	311.3278
TCGA-KL-8333-01A-11R-2315-07	ABCA4|24	4.2965
TCGA-KL-8333-01A-11R-2315-07	ABCA5|23461	1309.0969
TCGA-KL-8333-01A-11R-2315-07	ABCA6|23460	162.9348
TCGA-KL-8333-01A-11R-2315-07	ABCA7|10347	158.9689
TCGA-KL-8333-01A-11R-2315-07	ABCA8|10351	467.3222
TCGA-KL-8333-01A-11R-2315-07	ABCA9|10350	107.7419
TCGA-KL-8333-01A-11R-2315-07	ABCB10|23456	244.898
TCGA-KL-8333-01A-11R-2315-07	ABCB11|8647	3.6355
TCGA-KL-8333-01A-11R-2315-07	ABCB1|5243	193.3405
TCGA-KL-8333-01A-11R-2315-07	ABCB4|5244	23.1348
TCGA-KL-8333-01A-11R-2315-07	ABCB5|340273	1.6525
TCGA-KL-8333-01A-11R-2315-07	ABCB6|10058	64.665
TCGA-KL-8333-01A-11R-2315-07	ABCB7|22	614.0626
TCGA-KL-8333-01A-11R-2315-07	ABCB8|11194	756.8371
TCGA-KL-8333-01A-11R-2315-07	ABCB9|23457	123.3909
TCGA-KL-8333-01A-11R-2315-07	ABCC10|89845	183.7561
TCGA-KL-8333-01A-11R-2315-07	ABCC11|85320	.3305
TCGA-KL-8333-01A-11R-2315-07	ABCC12|94160	0
TCGA-KL-8333-01A-11R-2315-07	ABCC13|150000	0
TCGA-KL-8333-01A-11R-2315-07	ABCC1|4363	1090.6387
TCGA-KL-8333-01A-11R-2315-07	ABCC2|1244	1.983
TCGA-KL-8333-01A-11R-2315-07	ABCC3|8714	168.5533
TCGA-KL-8333-01A-11R-2315-07	ABCC4|10257	5527.2247
TCGA-KL-8333-01A-11R-2315-07	ABCC5|10057	2302.5696
TCGA-KL-8333-01A-11R-2315-07	ABCC6P1|653190	0
TCGA-KL-8333-01A-11R-2315-07	ABCC6P2|730013	1.322
TCGA-KL-8333-01A-11R-2315-07	ABCC6|368	3.966
TCGA-KL-8333-01A-11R-2315-07	ABCC8|6833	2.9745
TCGA-KL-8333-01A-11R-2315-07	ABCC9|10060	606.4612
TCGA-KL-8333-01A-11R-2315-07	ABCD1|215	290.176
TCGA-KL-8333-01A-11R-2315-07	ABCD2|225	38.9986
TCGA-KL-8333-01A-11R-2315-07	ABCD3|5825	750.2272
TCGA-KL-8333-01A-11R-2315-07	ABCD4|5826	666.9421
TCGA-KL-8333-01A-11R-2315-07	ABCE1|6059	1470.0487
TCGA-KL-8333-01A-11R-2315-07	ABCF1|23	1297.86
TCGA-KL-8333-01A-11R-2315-07	ABCF2|10061	1522.5977
TCGA-KL-8333-01A-11R-2315-07	ABCF3|55324	1187.4742
TCGA-KL-8333-01A-11R-2315-07	ABCG1|9619	1458.1509
TCGA-KL-8333-01A-11R-2315-07	ABCG2|9429	488.8044
TCGA-KL-8333-01A-11R-2315-07	ABCG4|64137	5.9489
TCGA-KL-8333-01A-11R-2315-07	ABCG5|64240	.9915
TCGA-KL-8333-01A-11R-2315-07	ABCG8|64241	0
TCGA-KL-8333-01A-11R-2315-07	ABHD10|55347	2199.7852
TCGA-KL-8333-01A-11R-2315-07	ABHD11|83451	1407.9154
TCGA-KL-8333-01A-11R-2315-07	ABHD12B|145447	1.322
TCGA-KL-8333-01A-11R-2315-07	ABHD12|26090	2224.5724
TCGA-KL-8333-01A-11R-2315-07	ABHD13|84945	838.4698
TCGA-KL-8333-01A-11R-2315-07	ABHD14A|25864	131.65
TCGA-KL-8333-01A-11R-2315-07	ABHD14B|84836	1216.2274
TCGA-KL-8333-01A-11R-2315-07	ABHD15|116236	472.9406
TCGA-KL-8333-01A-11R-2315-07	ABHD1|84696	3.6355
TCGA-KL-8333-01A-11R-2315-07	ABHD2|11057	14201.7682
TCGA-KL-8333-01A-11R-2315-07	ABHD3|171586	2778.1542
TCGA-KL-8333-01A-11R-2315-07	ABHD4|63874	726.4315
TCGA-KL-8333-01A-11R-2315-07	ABHD5|51099	379.4101
TCGA-KL-8333-01A-11R-2315-07	ABHD6|57406	461.0427
TCGA-KL-8333-01A-11R-2315-07	ABHD8|79575	239.2795
TCGA-KL-8333-01A-11R-2315-07	ABI1|10006	960.0231
TCGA-KL-8333-01A-11R-2315-07	ABI2|10152	1539.7835
TCGA-KL-8333-01A-11R-2315-07	ABI3BP|25890	473.2711
TCGA-KL-8333-01A-11R-2315-07	ABI3|51225	260.1008
TCGA-KL-8333-01A-11R-2315-07	ABL1|25	1677.2701
TCGA-KL-8333-01A-11R-2315-07	ABL2|27	1636.619
TCGA-KL-8333-01A-11R-2315-07	ABLIM1|3983	3148.9713
TCGA-KL-8333-01A-11R-2315-07	ABLIM2|84448	84.6071
TCGA-KL-8333-01A-11R-2315-07	ABLIM3|22885	244.237
TCGA-KL-8333-01A-11R-2315-07	ABO|28	133.5206
TCGA-KL-8333-01A-11R-2315-07	ABP1|26	95.5135
TCGA-KL-8333-01A-11R-2315-07	ABRA|137735	1.983
TCGA-KL-8333-01A-11R-2315-07	ABR|29	1654.7963
TCGA-KL-8333-01A-11R-2315-07	ABT1|29777	333.471
TCGA-KL-8333-01A-11R-2315-07	ABTB1|80325	578.369
TCGA-KL-8333-01A-11R-2315-07	ABTB2|25841	860.9436
TCGA-KL-8333-01A-11R-2315-07	ACAA1|30	633.8924
TCGA-KL-8333-01A-11R-2315-07	ACAA2|10449	3161.5302
TCGA-KL-8333-01A-11R-2315-07	ACACA|31	950.5081
TCGA-KL-8333-01A-11R-2315-07	ACACB|32	2280.7568
TCGA-KL-8333-01A-11R-2315-07	ACAD10|80724	1854.4163
TCGA-KL-8333-01A-11R-2315-07	ACAD11|84129	453.1108
TCGA-KL-8333-01A-11R-2315-07	ACAD8|27034	870.528
TCGA-KL-8333-01A-11R-2315-07	ACAD9|28976	1177.2255
TCGA-KL-8333-01A-11R-2315-07	ACADL|33	1060.233
TCGA-KL-8333-01A-11R-2315-07	ACADM|34	1115.4259
TCGA-KL-8333-01A-11R-2315-07	ACADSB|36	1940.0149
TCGA-KL-8333-01A-11R-2315-07	ACADS|35	2561.6789
TCGA-KL-8333-01A-11R-2315-07	ACADVL|37	5042.3465
TCGA-KL-8333-01A-11R-2315-07	ACAN|176	134.8426
TCGA-KL-8333-01A-11R-2315-07	ACAP1|9744	147.071
TCGA-KL-8333-01A-11R-2315-07	ACAP2|23527	1591.0105
TCGA-KL-8333-01A-11R-2315-07	ACAP3|116983	187.4378
TCGA-KL-8333-01A-11R-2315-07	ACAT1|38	19942.8241
TCGA-KL-8333-01A-11R-2315-07	ACAT2|39	124.0519
TCGA-KL-8333-01A-11R-2315-07	ACBD3|64746	1154.755
TCGA-KL-8333-01A-11R-2315-07	ACBD4|79777	229.6951
TCGA-KL-8333-01A-11R-2315-07	ACBD5|91452	1060.5635
TCGA-KL-8333-01A-11R-2315-07	ACBD6|84320	249.8554
TCGA-KL-8333-01A-11R-2315-07	ACBD7|414149	2.9745
TCGA-KL-8333-01A-11R-2315-07	ACCN1|40	9.9149
TCGA-KL-8333-01A-11R-2315-07	ACCN2|41	203.2554
TCGA-KL-8333-01A-11R-2315-07	ACCN3|9311	4.627
TCGA-KL-8333-01A-11R-2315-07	ACCN4|55515	0
TCGA-KL-8333-01A-11R-2315-07	ACCN5|51802	0
TCGA-KL-8333-01A-11R-2315-07	ACCSL|390110	0
TCGA-KL-8333-01A-11R-2315-07	ACCS|84680	144.0965
TCGA-KL-8333-01A-11R-2315-07	ACD|65057	215.4838
TCGA-KL-8333-01A-11R-2315-07	ACE2|59272	14.8723
TCGA-KL-8333-01A-11R-2315-07	ACER1|125981	0
TCGA-KL-8333-01A-11R-2315-07	ACER2|340485	98.1575
TCGA-KL-8333-01A-11R-2315-07	ACER3|55331	593.2413
TCGA-KL-8333-01A-11R-2315-07	ACE|1636	796.4967
TCGA-KL-8333-01A-11R-2315-07	ACHE|43	19.8298
TCGA-KL-8333-01A-11R-2315-07	ACIN1|22985	1784.6815
TCGA-KL-8333-01A-11R-2315-07	ACLY|47	2532.5952
TCGA-KL-8333-01A-11R-2315-07	ACMSD|130013	.3305
TCGA-KL-8333-01A-11R-2315-07	ACN9|57001	42.6341
TCGA-KL-8333-01A-11R-2315-07	ACO1|48	1705.3623
TCGA-KL-8333-01A-11R-2315-07	ACO2|50	9992.7324
TCGA-KL-8333-01A-11R-2315-07	ACOT11|26027	890.4206
TCGA-KL-8333-01A-11R-2315-07	ACOT12|134526	33.0497
TCGA-KL-8333-01A-11R-2315-07	ACOT13|55856	483.8106
TCGA-KL-8333-01A-11R-2315-07	ACOT1|641371	2255.9696
TCGA-KL-8333-01A-11R-2315-07	ACOT2|10965	1048.0046
TCGA-KL-8333-01A-11R-2315-07	ACOT4|122970	275.6341
TCGA-KL-8333-01A-11R-2315-07	ACOT6|641372	10.2454
TCGA-KL-8333-01A-11R-2315-07	ACOT7|11332	218.7887
TCGA-KL-8333-01A-11R-2315-07	ACOT8|10005	497.7609
TCGA-KL-8333-01A-11R-2315-07	ACOT9|23597	507.6427
TCGA-KL-8333-01A-11R-2315-07	ACOX1|51	2107.646
TCGA-KL-8333-01A-11R-2315-07	ACOX2|8309	268.0327
TCGA-KL-8333-01A-11R-2315-07	ACOX3|8310	272.9902
TCGA-KL-8333-01A-11R-2315-07	ACOXL|55289	1.322
TCGA-KL-8333-01A-11R-2315-07	ACP1|52	2235.1483
TCGA-KL-8333-01A-11R-2315-07	ACP2|53	560.8527
TCGA-KL-8333-01A-11R-2315-07	ACP5|54	642.1548
TCGA-KL-8333-01A-11R-2315-07	ACP6|51205	241.593
TCGA-KL-8333-01A-11R-2315-07	ACPL2|92370	128.5632
TCGA-KL-8333-01A-11R-2315-07	ACPP|55	332.4796
TCGA-KL-8333-01A-11R-2315-07	ACPT|93650	.3305
TCGA-KL-8333-01A-11R-2315-07	ACRBP|84519	16.5248
TCGA-KL-8333-01A-11R-2315-07	ACRC|93953	5.9489
TCGA-KL-8333-01A-11R-2315-07	ACRV1|56	.3305
TCGA-KL-8333-01A-11R-2315-07	ACR|49	4.2965
TCGA-KL-8333-01A-11R-2315-07	ACSBG1|23205	6.9404
TCGA-KL-8333-01A-11R-2315-07	ACSBG2|81616	0
TCGA-KL-8333-01A-11R-2315-07	ACSF2|80221	243.576
TCGA-KL-8333-01A-11R-2315-07	ACSF3|197322	295.1334
TCGA-KL-8333-01A-11R-2315-07	ACSL1|2180	11513.1786
TCGA-KL-8333-01A-11R-2315-07	ACSL3|2181	2982.4011
TCGA-KL-8333-01A-11R-2315-07	ACSL4|2182	2800.9584
TCGA-KL-8333-01A-11R-2315-07	ACSL5|51703	755.1847
TCGA-KL-8333-01A-11R-2315-07	ACSL6|23305	34.0411
TCGA-KL-8333-01A-11R-2315-07	ACSM1|116285	1.6525
TCGA-KL-8333-01A-11R-2315-07	ACSM2A|123876	.9915
TCGA-KL-8333-01A-11R-2315-07	ACSM2B|348158	1.322
TCGA-KL-8333-01A-11R-2315-07	ACSM3|6296	953.433
TCGA-KL-8333-01A-11R-2315-07	ACSM4|341392	0
TCGA-KL-8333-01A-11R-2315-07	ACSM5|54988	19.4993
TCGA-KL-8333-01A-11R-2315-07	ACSS1|84532	3394.1998
TCGA-KL-8333-01A-11R-2315-07	ACSS2|55902	1229.7777
TCGA-KL-8333-01A-11R-2315-07	ACSS3|79611	2652.5655
TCGA-KL-8333-01A-11R-2315-07	ACTA1|58	3.6355
TCGA-KL-8333-01A-11R-2315-07	ACTA2|59	3885.7705
TCGA-KL-8333-01A-11R-2315-07	ACTBL2|345651	10.2454
TCGA-KL-8333-01A-11R-2315-07	ACTB|60	71404.1147
TCGA-KL-8333-01A-11R-2315-07	ACTC1|70	237.9575
TCGA-KL-8333-01A-11R-2315-07	ACTG1|71	64291.498
TCGA-KL-8333-01A-11R-2315-07	ACTG2|72	391.9689
TCGA-KL-8333-01A-11R-2315-07	ACTL6A|86	566.1406
TCGA-KL-8333-01A-11R-2315-07	ACTL6B|51412	0
TCGA-KL-8333-01A-11R-2315-07	ACTL7A|10881	0
TCGA-KL-8333-01A-11R-2315-07	ACTL7B|10880	0
TCGA-KL-8333-01A-11R-2315-07	ACTL8|81569	0
TCGA-KL-8333-01A-11R-2315-07	ACTL9|284382	0
TCGA-KL-8333-01A-11R-2315-07	ACTN1|87	1982.3184
TCGA-KL-8333-01A-11R-2315-07	ACTN2|88	4.2965
TCGA-KL-8333-01A-11R-2315-07	ACTN3|89	1.6525
TCGA-KL-8333-01A-11R-2315-07	ACTN4|81	13002.0953
TCGA-KL-8333-01A-11R-2315-07	ACTR10|55860	1468.0658
TCGA-KL-8333-01A-11R-2315-07	ACTR1A|10121	1809.4687
TCGA-KL-8333-01A-11R-2315-07	ACTR1B|10120	1162.3564
TCGA-KL-8333-01A-11R-2315-07	ACTR2|10097	7774.9318
TCGA-KL-8333-01A-11R-2315-07	ACTR3B|57180	185.0781
TCGA-KL-8333-01A-11R-2315-07	ACTR3C|653857	151.0369
TCGA-KL-8333-01A-11R-2315-07	ACTR3|10096	4642.8158
TCGA-KL-8333-01A-11R-2315-07	ACTR5|79913	162.6043
TCGA-KL-8333-01A-11R-2315-07	ACTR6|64431	554.9037
TCGA-KL-8333-01A-11R-2315-07	ACTR8|93973	359.5803
TCGA-KL-8333-01A-11R-2315-07	ACTRT1|139741	0
TCGA-KL-8333-01A-11R-2315-07	ACTRT2|140625	0
TCGA-KL-8333-01A-11R-2315-07	ACVR1B|91	2481.3683
TCGA-KL-8333-01A-11R-2315-07	ACVR1C|130399	40.3206
TCGA-KL-8333-01A-11R-2315-07	ACVR1|90	822.2755
TCGA-KL-8333-01A-11R-2315-07	ACVR2A|92	306.0398
TCGA-KL-8333-01A-11R-2315-07	ACVR2B|93	67.4213
TCGA-KL-8333-01A-11R-2315-07	ACVRL1|94	665.6201
TCGA-KL-8333-01A-11R-2315-07	ACY1|95	596.7644
TCGA-KL-8333-01A-11R-2315-07	ACY3|91703	3.305
TCGA-KL-8333-01A-11R-2315-07	ACYP1|97	45.278
TCGA-KL-8333-01A-11R-2315-07	ACYP2|98	204.2469
TCGA-KL-8333-01A-11R-2315-07	ADAD1|132612	0
TCGA-KL-8333-01A-11R-2315-07	ADAD2|161931	.7701
TCGA-KL-8333-01A-11R-2315-07	ADAL|161823	497.0668
TCGA-KL-8333-01A-11R-2315-07	ADAM10|102	2768.5698
TCGA-KL-8333-01A-11R-2315-07	ADAM11|4185	2.3135
TCGA-KL-8333-01A-11R-2315-07	ADAM12|8038	110.0554
TCGA-KL-8333-01A-11R-2315-07	ADAM15|8751	1297.5295
TCGA-KL-8333-01A-11R-2315-07	ADAM17|6868	670.5775
TCGA-KL-8333-01A-11R-2315-07	ADAM18|8749	0
TCGA-KL-8333-01A-11R-2315-07	ADAM19|8728	244.237
TCGA-KL-8333-01A-11R-2315-07	ADAM20|8748	.661
TCGA-KL-8333-01A-11R-2315-07	ADAM21P1|145241	.3305
TCGA-KL-8333-01A-11R-2315-07	ADAM21|8747	1.322
TCGA-KL-8333-01A-11R-2315-07	ADAM22|53616	270.3462
TCGA-KL-8333-01A-11R-2315-07	ADAM23|8745	30.7362
TCGA-KL-8333-01A-11R-2315-07	ADAM28|10863	146.7405
TCGA-KL-8333-01A-11R-2315-07	ADAM29|11086	.9915
TCGA-KL-8333-01A-11R-2315-07	ADAM2|2515	0
TCGA-KL-8333-01A-11R-2315-07	ADAM30|11085	0
TCGA-KL-8333-01A-11R-2315-07	ADAM32|203102	2.644
TCGA-KL-8333-01A-11R-2315-07	ADAM33|80332	57.1759
TCGA-KL-8333-01A-11R-2315-07	ADAM3A|1587	0
TCGA-KL-8333-01A-11R-2315-07	ADAM5P|255926	0
TCGA-KL-8333-01A-11R-2315-07	ADAM6|8755	39173.3355
TCGA-KL-8333-01A-11R-2315-07	ADAM7|8756	0
TCGA-KL-8333-01A-11R-2315-07	ADAM8|101	114.0213
TCGA-KL-8333-01A-11R-2315-07	ADAM9|8754	2319.4249
TCGA-KL-8333-01A-11R-2315-07	ADAMDEC1|27299	33.3802
TCGA-KL-8333-01A-11R-2315-07	ADAMTS10|81794	79.6497
TCGA-KL-8333-01A-11R-2315-07	ADAMTS12|81792	40.3206
TCGA-KL-8333-01A-11R-2315-07	ADAMTS13|11093	11.8979
TCGA-KL-8333-01A-11R-2315-07	ADAMTS14|140766	26.7702
TCGA-KL-8333-01A-11R-2315-07	ADAMTS15|170689	68.0823
TCGA-KL-8333-01A-11R-2315-07	ADAMTS16|170690	28.0922
TCGA-KL-8333-01A-11R-2315-07	ADAMTS17|170691	23.7958
TCGA-KL-8333-01A-11R-2315-07	ADAMTS18|170692	57.5064
TCGA-KL-8333-01A-11R-2315-07	ADAMTS19|171019	.661
TCGA-KL-8333-01A-11R-2315-07	ADAMTS1|9510	7543.9147
TCGA-KL-8333-01A-11R-2315-07	ADAMTS20|80070	0
TCGA-KL-8333-01A-11R-2315-07	ADAMTS2|9509	107.7419
TCGA-KL-8333-01A-11R-2315-07	ADAMTS3|9508	66.4298
TCGA-KL-8333-01A-11R-2315-07	ADAMTS4|9507	9210.6089
TCGA-KL-8333-01A-11R-2315-07	ADAMTS5|11096	239.2795
TCGA-KL-8333-01A-11R-2315-07	ADAMTS6|11174	16.1943
TCGA-KL-8333-01A-11R-2315-07	ADAMTS7|11173	157.9774
TCGA-KL-8333-01A-11R-2315-07	ADAMTS8|11095	58.4979
TCGA-KL-8333-01A-11R-2315-07	ADAMTS9|56999	2295.2987
TCGA-KL-8333-01A-11R-2315-07	ADAMTSL1|92949	1099.5621
TCGA-KL-8333-01A-11R-2315-07	ADAMTSL2|9719	506.6512
TCGA-KL-8333-01A-11R-2315-07	ADAMTSL3|57188	310.0058
TCGA-KL-8333-01A-11R-2315-07	ADAMTSL4|54507	159.6298
TCGA-KL-8333-01A-11R-2315-07	ADAMTSL5|339366	24.7872
TCGA-KL-8333-01A-11R-2315-07	ADAP1|11033	636.5761
TCGA-KL-8333-01A-11R-2315-07	ADAP2|55803	166.5703
TCGA-KL-8333-01A-11R-2315-07	ADARB1|104	424.3576
TCGA-KL-8333-01A-11R-2315-07	ADARB2|105	1.6525
TCGA-KL-8333-01A-11R-2315-07	ADAR|103	3963.9759
TCGA-KL-8333-01A-11R-2315-07	ADAT1|23536	441.2129
TCGA-KL-8333-01A-11R-2315-07	ADAT2|134637	48.583
TCGA-KL-8333-01A-11R-2315-07	ADAT3|113179	26.7702
TCGA-KL-8333-01A-11R-2315-07	ADA|100	64.1163
TCGA-KL-8333-01A-11R-2315-07	ADCK1|57143	171.8582
TCGA-KL-8333-01A-11R-2315-07	ADCK2|90956	764.7691
TCGA-KL-8333-01A-11R-2315-07	ADCK4|79934	586.3009
TCGA-KL-8333-01A-11R-2315-07	ADCK5|203054	96.8355
TCGA-KL-8333-01A-11R-2315-07	ADCY10|55811	.661
TCGA-KL-8333-01A-11R-2315-07	ADCY1|107	670.908
TCGA-KL-8333-01A-11R-2315-07	ADCY2|108	2.9745
TCGA-KL-8333-01A-11R-2315-07	ADCY3|109	1221.8623
TCGA-KL-8333-01A-11R-2315-07	ADCY4|196883	445.5094
TCGA-KL-8333-01A-11R-2315-07	ADCY5|111	566.1406
TCGA-KL-8333-01A-11R-2315-07	ADCY6|112	810.0471
TCGA-KL-8333-01A-11R-2315-07	ADCY7|113	416.0952
TCGA-KL-8333-01A-11R-2315-07	ADCY8|114	0
TCGA-KL-8333-01A-11R-2315-07	ADCY9|115	577.3775
TCGA-KL-8333-01A-11R-2315-07	ADCYAP1R1|117	.3305
TCGA-KL-8333-01A-11R-2315-07	ADCYAP1|116	42.3036
TCGA-KL-8333-01A-11R-2315-07	ADC|113451	65.4383
TCGA-KL-8333-01A-11R-2315-07	ADD1|118	4953.4826
TCGA-KL-8333-01A-11R-2315-07	ADD2|119	29.0837
TCGA-KL-8333-01A-11R-2315-07	ADD3|120	1941.9979
TCGA-KL-8333-01A-11R-2315-07	ADH1A|124	6.5637
TCGA-KL-8333-01A-11R-2315-07	ADH1B|125	1538.792
TCGA-KL-8333-01A-11R-2315-07	ADH1C|126	13.5504
TCGA-KL-8333-01A-11R-2315-07	ADH4|127	2.3135
TCGA-KL-8333-01A-11R-2315-07	ADH5|128	3726.6793
TCGA-KL-8333-01A-11R-2315-07	ADH6|130	.661
TCGA-KL-8333-01A-11R-2315-07	ADH7|131	0
TCGA-KL-8333-01A-11R-2315-07	ADHFE1|137872	95.183
TCGA-KL-8333-01A-11R-2315-07	ADI1|55256	3395.8523
TCGA-KL-8333-01A-11R-2315-07	ADIG|149685	0
TCGA-KL-8333-01A-11R-2315-07	ADIPOQ|9370	1598.6119
TCGA-KL-8333-01A-11R-2315-07	ADIPOR1|51094	1630.6701
TCGA-KL-8333-01A-11R-2315-07	ADIPOR2|79602	3569.6935
TCGA-KL-8333-01A-11R-2315-07	ADK|132	207.8823
TCGA-KL-8333-01A-11R-2315-07	ADM2|79924	379.4101
TCGA-KL-8333-01A-11R-2315-07	ADM|133	3280.1785
TCGA-KL-8333-01A-11R-2315-07	ADNP2|22850	1030.4883
TCGA-KL-8333-01A-11R-2315-07	ADNP|23394	2227.5469
TCGA-KL-8333-01A-11R-2315-07	ADORA1|134	7.9319
TCGA-KL-8333-01A-11R-2315-07	ADORA2A|135	134.1816
TCGA-KL-8333-01A-11R-2315-07	ADORA2B|136	7.9319
TCGA-KL-8333-01A-11R-2315-07	ADORA3|140	123.9362
TCGA-KL-8333-01A-11R-2315-07	ADO|84890	436.9165
TCGA-KL-8333-01A-11R-2315-07	ADPGK|83440	1041.5335
TCGA-KL-8333-01A-11R-2315-07	ADPRHL1|113622	28.0922
TCGA-KL-8333-01A-11R-2315-07	ADPRHL2|54936	354.2923
TCGA-KL-8333-01A-11R-2315-07	ADPRH|141	504.3378
TCGA-KL-8333-01A-11R-2315-07	ADRA1A|148	2.3135
TCGA-KL-8333-01A-11R-2315-07	ADRA1B|147	29.4142
TCGA-KL-8333-01A-11R-2315-07	ADRA1D|146	1.6525
TCGA-KL-8333-01A-11R-2315-07	ADRA2A|150	191.027
TCGA-KL-8333-01A-11R-2315-07	ADRA2B|151	61.4724
TCGA-KL-8333-01A-11R-2315-07	ADRA2C|152	72.3787
TCGA-KL-8333-01A-11R-2315-07	ADRB1|153	97.166
TCGA-KL-8333-01A-11R-2315-07	ADRB2|154	102.7844
TCGA-KL-8333-01A-11R-2315-07	ADRB3|155	.3305
TCGA-KL-8333-01A-11R-2315-07	ADRBK1|156	1090.9692
TCGA-KL-8333-01A-11R-2315-07	ADRBK2|157	361.5632
TCGA-KL-8333-01A-11R-2315-07	ADRM1|11047	1247.6246
TCGA-KL-8333-01A-11R-2315-07	ADSL|158	524.4981
TCGA-KL-8333-01A-11R-2315-07	ADSSL1|122622	109.0639
TCGA-KL-8333-01A-11R-2315-07	ADSS|159	848.7152
TCGA-KL-8333-01A-11R-2315-07	AEBP1|165	3256.3827
TCGA-KL-8333-01A-11R-2315-07	AEBP2|121536	989.8372
TCGA-KL-8333-01A-11R-2315-07	AEN|64782	1027.1833
TCGA-KL-8333-01A-11R-2315-07	AES|166	9725.5226
TCGA-KL-8333-01A-11R-2315-07	AFAP1L1|134265	629.9265
TCGA-KL-8333-01A-11R-2315-07	AFAP1L2|84632	278.6086
TCGA-KL-8333-01A-11R-2315-07	AFAP1|60312	722.449
TCGA-KL-8333-01A-11R-2315-07	AFARP1|246182	.661
TCGA-KL-8333-01A-11R-2315-07	AFF1|4299	4845.4102
TCGA-KL-8333-01A-11R-2315-07	AFF2|2334	43.2951
TCGA-KL-8333-01A-11R-2315-07	AFF3|3899	75.3532
TCGA-KL-8333-01A-11R-2315-07	AFF4|27125	5942.3283
TCGA-KL-8333-01A-11R-2315-07	AFG3L1|172	309.0143
TCGA-KL-8333-01A-11R-2315-07	AFG3L2|10939	5061.1551
TCGA-KL-8333-01A-11R-2315-07	AFMID|125061	220.1107
TCGA-KL-8333-01A-11R-2315-07	AFM|173	0
TCGA-KL-8333-01A-11R-2315-07	AFP|174	0
TCGA-KL-8333-01A-11R-2315-07	AFTPH|54812	2418.2434
TCGA-KL-8333-01A-11R-2315-07	AG2|387763	2053.0447
TCGA-KL-8333-01A-11R-2315-07	AGAP11|119385	44.9541
TCGA-KL-8333-01A-11R-2315-07	AGAP1|116987	129.2242
TCGA-KL-8333-01A-11R-2315-07	AGAP2|116986	153.3306
TCGA-KL-8333-01A-11R-2315-07	AGAP3|116988	510.6172
TCGA-KL-8333-01A-11R-2315-07	AGAP4|119016	62.7943
TCGA-KL-8333-01A-11R-2315-07	AGAP5|729092	19.0663
TCGA-KL-8333-01A-11R-2315-07	AGAP6|414189	32.3887
TCGA-KL-8333-01A-11R-2315-07	AGAP7|653268	3.305
TCGA-KL-8333-01A-11R-2315-07	AGAP8|728404	13.2199
TCGA-KL-8333-01A-11R-2315-07	AGA|175	319.5902
TCGA-KL-8333-01A-11R-2315-07	AGBL1|123624	0
TCGA-KL-8333-01A-11R-2315-07	AGBL2|79841	6.6099
TCGA-KL-8333-01A-11R-2315-07	AGBL3|340351	3.966
TCGA-KL-8333-01A-11R-2315-07	AGBL4|84871	3.305
TCGA-KL-8333-01A-11R-2315-07	AGBL5|60509	583.6602
TCGA-KL-8333-01A-11R-2315-07	AGER|177	23.4653
TCGA-KL-8333-01A-11R-2315-07	AGFG1|3267	1773.1141
TCGA-KL-8333-01A-11R-2315-07	AGFG2|3268	503.0158
TCGA-KL-8333-01A-11R-2315-07	AGGF1|55109	1273.0728
TCGA-KL-8333-01A-11R-2315-07	AGK|55750	896.6372
TCGA-KL-8333-01A-11R-2315-07	AGL|178	1044.6997
TCGA-KL-8333-01A-11R-2315-07	AGMAT|79814	9.9149
TCGA-KL-8333-01A-11R-2315-07	AGPAT1|10554	1003.9593
TCGA-KL-8333-01A-11R-2315-07	AGPAT2|10555	1267.4544
TCGA-KL-8333-01A-11R-2315-07	AGPAT3|56894	1440.965
TCGA-KL-8333-01A-11R-2315-07	AGPAT4|56895	70.7263
TCGA-KL-8333-01A-11R-2315-07	AGPAT5|55326	3121.5401
TCGA-KL-8333-01A-11R-2315-07	AGPAT6|137964	2433.1158
TCGA-KL-8333-01A-11R-2315-07	AGPAT9|84803	4703.9577
TCGA-KL-8333-01A-11R-2315-07	AGPHD1|123688	36.6851
TCGA-KL-8333-01A-11R-2315-07	AGPS|8540	977.9394
TCGA-KL-8333-01A-11R-2315-07	AGR2|10551	.3305
TCGA-KL-8333-01A-11R-2315-07	AGR3|155465	0
TCGA-KL-8333-01A-11R-2315-07	AGRN|375790	2158.4731
TCGA-KL-8333-01A-11R-2315-07	AGRP|181	.661
TCGA-KL-8333-01A-11R-2315-07	AGTPBP1|23287	426.6711
TCGA-KL-8333-01A-11R-2315-07	AGTR1|185	113.0298
TCGA-KL-8333-01A-11R-2315-07	AGTR2|186	.3305
TCGA-KL-8333-01A-11R-2315-07	AGTRAP|57085	215.4838
TCGA-KL-8333-01A-11R-2315-07	AGT|183	223.0852
TCGA-KL-8333-01A-11R-2315-07	AGXT2L1|64850	0
TCGA-KL-8333-01A-11R-2315-07	AGXT2L2|85007	341.2675
TCGA-KL-8333-01A-11R-2315-07	AGXT2|64902	.3305
TCGA-KL-8333-01A-11R-2315-07	AGXT|189	0
TCGA-KL-8333-01A-11R-2315-07	AHCTF1|25909	1251.921
TCGA-KL-8333-01A-11R-2315-07	AHCYL1|10768	3484.0949
TCGA-KL-8333-01A-11R-2315-07	AHCYL2|23382	4043.2951
TCGA-KL-8333-01A-11R-2315-07	AHCY|191	1562.5878
TCGA-KL-8333-01A-11R-2315-07	AHDC1|27245	349.9959
TCGA-KL-8333-01A-11R-2315-07	AHI1|54806	205.2384
TCGA-KL-8333-01A-11R-2315-07	AHNAK2|113146	597.8683
TCGA-KL-8333-01A-11R-2315-07	AHNAK|79026	40494.7534
TCGA-KL-8333-01A-11R-2315-07	AHRR|57491	14.2114
TCGA-KL-8333-01A-11R-2315-07	AHR|196	1932.7439
TCGA-KL-8333-01A-11R-2315-07	AHSA1|10598	2608.9399
TCGA-KL-8333-01A-11R-2315-07	AHSA2|130872	237.2965
TCGA-KL-8333-01A-11R-2315-07	AHSG|197	0
TCGA-KL-8333-01A-11R-2315-07	AHSP|51327	0
TCGA-KL-8333-01A-11R-2315-07	AICDA|57379	3.6355
TCGA-KL-8333-01A-11R-2315-07	AIDA|64853	522.6043
TCGA-KL-8333-01A-11R-2315-07	AIF1L|83543	1381.8062
TCGA-KL-8333-01A-11R-2315-07	AIF1|199	298.7689
TCGA-KL-8333-01A-11R-2315-07	AIFM1|9131	2632.7357
TCGA-KL-8333-01A-11R-2315-07	AIFM2|84883	393.9519
TCGA-KL-8333-01A-11R-2315-07	AIFM3|150209	35.3631
TCGA-KL-8333-01A-11R-2315-07	AIG1|51390	570.1066
TCGA-KL-8333-01A-11R-2315-07	AIM1L|55057	1.322
TCGA-KL-8333-01A-11R-2315-07	AIM1|202	494.4229
TCGA-KL-8333-01A-11R-2315-07	AIM2|9447	18.5078
TCGA-KL-8333-01A-11R-2315-07	AIMP1|9255	1208.8044
TCGA-KL-8333-01A-11R-2315-07	AIMP2|7965	481.2427
TCGA-KL-8333-01A-11R-2315-07	AIPL1|23746	0
TCGA-KL-8333-01A-11R-2315-07	AIP|9049	1061.2245
TCGA-KL-8333-01A-11R-2315-07	AIRE|326	0
TCGA-KL-8333-01A-11R-2315-07	AJAP1|55966	23.7958
TCGA-KL-8333-01A-11R-2315-07	AK1|203	650.4173
TCGA-KL-8333-01A-11R-2315-07	AK2|204	1871.6021
TCGA-KL-8333-01A-11R-2315-07	AK3L1|205	30.7362
TCGA-KL-8333-01A-11R-2315-07	AK3|50808	4638.1889
TCGA-KL-8333-01A-11R-2315-07	AK5|26289	3.966
TCGA-KL-8333-01A-11R-2315-07	AK7|122481	112.3688
TCGA-KL-8333-01A-11R-2315-07	AKAP10|11216	899.2812
TCGA-KL-8333-01A-11R-2315-07	AKAP11|11215	2103.9412
TCGA-KL-8333-01A-11R-2315-07	AKAP12|9590	3659.258
TCGA-KL-8333-01A-11R-2315-07	AKAP13|11214	3886.3092
TCGA-KL-8333-01A-11R-2315-07	AKAP14|158798	0
TCGA-KL-8333-01A-11R-2315-07	AKAP1|8165	2864.4138
TCGA-KL-8333-01A-11R-2315-07	AKAP2|11217	7762.3961
TCGA-KL-8333-01A-11R-2315-07	AKAP3|10566	7.6014
TCGA-KL-8333-01A-11R-2315-07	AKAP4|8852	.3305
TCGA-KL-8333-01A-11R-2315-07	AKAP5|9495	34.0411
TCGA-KL-8333-01A-11R-2315-07	AKAP6|9472	644.4683
TCGA-KL-8333-01A-11R-2315-07	AKAP7|9465	116.9958
TCGA-KL-8333-01A-11R-2315-07	AKAP8L|26993	587.2924
TCGA-KL-8333-01A-11R-2315-07	AKAP8|10270	654.0527
TCGA-KL-8333-01A-11R-2315-07	AKAP9|10142	3029.3316
TCGA-KL-8333-01A-11R-2315-07	AKD1|221264	107.4114
TCGA-KL-8333-01A-11R-2315-07	AKIRIN1|79647	1645.2119
TCGA-KL-8333-01A-11R-2315-07	AKIRIN2|55122	593.5718
TCGA-KL-8333-01A-11R-2315-07	AKNAD1|254268	.3305
TCGA-KL-8333-01A-11R-2315-07	AKNA|80709	761.4641
TCGA-KL-8333-01A-11R-2315-07	AKR1A1|10327	737.6683
TCGA-KL-8333-01A-11R-2315-07	AKR1B10|57016	1.322
TCGA-KL-8333-01A-11R-2315-07	AKR1B15|441282	0
TCGA-KL-8333-01A-11R-2315-07	AKR1B1|231	2919.6067
TCGA-KL-8333-01A-11R-2315-07	AKR1C1|1645	3212.4267
TCGA-KL-8333-01A-11R-2315-07	AKR1C2|1646	135.1731
TCGA-KL-8333-01A-11R-2315-07	AKR1C3|8644	200.9419
TCGA-KL-8333-01A-11R-2315-07	AKR1C4|1109	0
TCGA-KL-8333-01A-11R-2315-07	AKR1CL1|340811	0
TCGA-KL-8333-01A-11R-2315-07	AKR1D1|6718	0
TCGA-KL-8333-01A-11R-2315-07	AKR1E2|83592	3.305
TCGA-KL-8333-01A-11R-2315-07	AKR7A2|8574	433.281
TCGA-KL-8333-01A-11R-2315-07	AKR7A3|22977	193.01
TCGA-KL-8333-01A-11R-2315-07	AKR7L|246181	3.966
TCGA-KL-8333-01A-11R-2315-07	AKT1S1|84335	634.5534
TCGA-KL-8333-01A-11R-2315-07	AKT1|207	4130.2156
TCGA-KL-8333-01A-11R-2315-07	AKT2|208	2632.0747
TCGA-KL-8333-01A-11R-2315-07	AKT3|10000	896.9677
TCGA-KL-8333-01A-11R-2315-07	AKTIP|64400	925.2252
TCGA-KL-8333-01A-11R-2315-07	ALAD|210	1191.7706
TCGA-KL-8333-01A-11R-2315-07	ALAS1|211	2271.1724
TCGA-KL-8333-01A-11R-2315-07	ALAS2|212	.9915
TCGA-KL-8333-01A-11R-2315-07	ALB|213	1.6525
TCGA-KL-8333-01A-11R-2315-07	ALCAM|214	795.5052
TCGA-KL-8333-01A-11R-2315-07	ALDH16A1|126133	509.2952
TCGA-KL-8333-01A-11R-2315-07	ALDH18A1|5832	624.6385
TCGA-KL-8333-01A-11R-2315-07	ALDH1A1|216	6749.401
TCGA-KL-8333-01A-11R-2315-07	ALDH1A2|8854	96.1745
TCGA-KL-8333-01A-11R-2315-07	ALDH1A3|220	5248.6194
TCGA-KL-8333-01A-11R-2315-07	ALDH1B1|219	1053.6231
TCGA-KL-8333-01A-11R-2315-07	ALDH1L1|10840	4175.8242
TCGA-KL-8333-01A-11R-2315-07	ALDH1L2|160428	177.4767
TCGA-KL-8333-01A-11R-2315-07	ALDH2|217	7581.5913
TCGA-KL-8333-01A-11R-2315-07	ALDH3A1|218	52.2185
TCGA-KL-8333-01A-11R-2315-07	ALDH3A2|224	2802.6109
TCGA-KL-8333-01A-11R-2315-07	ALDH3B1|221	122.2837
TCGA-KL-8333-01A-11R-2315-07	ALDH3B2|222	3.305
TCGA-KL-8333-01A-11R-2315-07	ALDH4A1|8659	400.5618
TCGA-KL-8333-01A-11R-2315-07	ALDH5A1|7915	714.2031
TCGA-KL-8333-01A-11R-2315-07	ALDH6A1|4329	1032.5076
TCGA-KL-8333-01A-11R-2315-07	ALDH7A1|501	1243.9891
TCGA-KL-8333-01A-11R-2315-07	ALDH8A1|64577	8.9234
TCGA-KL-8333-01A-11R-2315-07	ALDH9A1|223	1685.863
TCGA-KL-8333-01A-11R-2315-07	ALDOA|226	27235.2309
TCGA-KL-8333-01A-11R-2315-07	ALDOB|229	8.9234
TCGA-KL-8333-01A-11R-2315-07	ALDOC|230	75.0227
TCGA-KL-8333-01A-11R-2315-07	ALG10B|144245	442.8654
TCGA-KL-8333-01A-11R-2315-07	ALG10|84920	113.3603
TCGA-KL-8333-01A-11R-2315-07	ALG11|440138	33.7107
TCGA-KL-8333-01A-11R-2315-07	ALG12|79087	791.5393
TCGA-KL-8333-01A-11R-2315-07	ALG13|79868	685.4499
TCGA-KL-8333-01A-11R-2315-07	ALG14|199857	149.3845
TCGA-KL-8333-01A-11R-2315-07	ALG1L2|644974	0
TCGA-KL-8333-01A-11R-2315-07	ALG1L|200810	13.7487
TCGA-KL-8333-01A-11R-2315-07	ALG1|56052	561.4608
TCGA-KL-8333-01A-11R-2315-07	ALG2|85365	1514.3353
TCGA-KL-8333-01A-11R-2315-07	ALG3|10195	410.4767
TCGA-KL-8333-01A-11R-2315-07	ALG5|29880	578.6995
TCGA-KL-8333-01A-11R-2315-07	ALG6|29929	147.071
TCGA-KL-8333-01A-11R-2315-07	ALG8|79053	723.457
TCGA-KL-8333-01A-11R-2315-07	ALG9|79796	591.5889
TCGA-KL-8333-01A-11R-2315-07	ALKBH1|8846	351.9788
TCGA-KL-8333-01A-11R-2315-07	ALKBH2|121642	104.4369
TCGA-KL-8333-01A-11R-2315-07	ALKBH3|221120	309.6753
TCGA-KL-8333-01A-11R-2315-07	ALKBH4|54784	200.8857
TCGA-KL-8333-01A-11R-2315-07	ALKBH5|54890	2119.8942
TCGA-KL-8333-01A-11R-2315-07	ALKBH6|84964	108.7334
TCGA-KL-8333-01A-11R-2315-07	ALKBH7|84266	855.3251
TCGA-KL-8333-01A-11R-2315-07	ALKBH8|91801	275.6341
TCGA-KL-8333-01A-11R-2315-07	ALK|238	15.8638
TCGA-KL-8333-01A-11R-2315-07	ALLC|55821	0
TCGA-KL-8333-01A-11R-2315-07	ALMS1P|200420	.9915
TCGA-KL-8333-01A-11R-2315-07	ALMS1|7840	845.7407
TCGA-KL-8333-01A-11R-2315-07	ALOX12B|242	0
TCGA-KL-8333-01A-11R-2315-07	ALOX12P2|245	52.2185
TCGA-KL-8333-01A-11R-2315-07	ALOX12|239	5.6184
TCGA-KL-8333-01A-11R-2315-07	ALOX15B|247	32.7192
TCGA-KL-8333-01A-11R-2315-07	ALOX15|246	.661
TCGA-KL-8333-01A-11R-2315-07	ALOX5AP|241	233.0001
TCGA-KL-8333-01A-11R-2315-07	ALOX5|240	229.0341
TCGA-KL-8333-01A-11R-2315-07	ALOXE3|59344	2.644
TCGA-KL-8333-01A-11R-2315-07	ALPI|248	0
TCGA-KL-8333-01A-11R-2315-07	ALPK1|80216	478.2285
TCGA-KL-8333-01A-11R-2315-07	ALPK2|115701	26.1092
TCGA-KL-8333-01A-11R-2315-07	ALPK3|57538	1909.9397
TCGA-KL-8333-01A-11R-2315-07	ALPL|249	625.2995
TCGA-KL-8333-01A-11R-2315-07	ALPPL2|251	0
TCGA-KL-8333-01A-11R-2315-07	ALPP|250	0
TCGA-KL-8333-01A-11R-2315-07	ALS2CL|259173	594.2328
TCGA-KL-8333-01A-11R-2315-07	ALS2CR11|151254	2.644
TCGA-KL-8333-01A-11R-2315-07	ALS2CR12|130540	1.322
TCGA-KL-8333-01A-11R-2315-07	ALS2CR4|65062	293.8115
TCGA-KL-8333-01A-11R-2315-07	ALS2CR8|79800	187.3916
TCGA-KL-8333-01A-11R-2315-07	ALS2|57679	700.6527
TCGA-KL-8333-01A-11R-2315-07	ALX1|8092	0
TCGA-KL-8333-01A-11R-2315-07	ALX3|257	5.2879
TCGA-KL-8333-01A-11R-2315-07	ALX4|60529	0
TCGA-KL-8333-01A-11R-2315-07	AMAC1L2|83650	1.322
TCGA-KL-8333-01A-11R-2315-07	AMAC1L3|643664	.3305
TCGA-KL-8333-01A-11R-2315-07	AMAC1|146861	0
TCGA-KL-8333-01A-11R-2315-07	AMACR|23600	641.4938
TCGA-KL-8333-01A-11R-2315-07	AMBN|258	0
TCGA-KL-8333-01A-11R-2315-07	AMBP|259	8.5929
TCGA-KL-8333-01A-11R-2315-07	AMBRA1|55626	1038.4202
TCGA-KL-8333-01A-11R-2315-07	AMD1|262	2507.4775
TCGA-KL-8333-01A-11R-2315-07	AMDHD1|144193	5.6184
TCGA-KL-8333-01A-11R-2315-07	AMDHD2|51005	181.5748
TCGA-KL-8333-01A-11R-2315-07	AMELX|265	0
TCGA-KL-8333-01A-11R-2315-07	AMELY|266	.3305
TCGA-KL-8333-01A-11R-2315-07	AMFR|267	4472.9406
TCGA-KL-8333-01A-11R-2315-07	AMHR2|269	0
TCGA-KL-8333-01A-11R-2315-07	AMH|268	6.6099
TCGA-KL-8333-01A-11R-2315-07	AMICA1|120425	166.5703
TCGA-KL-8333-01A-11R-2315-07	AMIGO1|57463	80.9717
TCGA-KL-8333-01A-11R-2315-07	AMIGO2|347902	991.4897
TCGA-KL-8333-01A-11R-2315-07	AMIGO3|386724	18.1773
TCGA-KL-8333-01A-11R-2315-07	AMMECR1L|83607	804.0982
TCGA-KL-8333-01A-11R-2315-07	AMMECR1|9949	256.7958
TCGA-KL-8333-01A-11R-2315-07	AMN1|196394	366.8512
TCGA-KL-8333-01A-11R-2315-07	AMN|81693	2.9745
TCGA-KL-8333-01A-11R-2315-07	AMOTL1|154810	1349.4175
TCGA-KL-8333-01A-11R-2315-07	AMOTL2|51421	2520.0364
TCGA-KL-8333-01A-11R-2315-07	AMOT|154796	961.745
TCGA-KL-8333-01A-11R-2315-07	AMPD1|270	7.6014
TCGA-KL-8333-01A-11R-2315-07	AMPD2|271	300.0909
TCGA-KL-8333-01A-11R-2315-07	AMPD3|272	2239.1143
TCGA-KL-8333-01A-11R-2315-07	AMPH|273	4.627
TCGA-KL-8333-01A-11R-2315-07	AMTN|401138	0
TCGA-KL-8333-01A-11R-2315-07	AMT|275	135.3747
TCGA-KL-8333-01A-11R-2315-07	AMY1A|276	.661
TCGA-KL-8333-01A-11R-2315-07	AMY2A|279	.661
TCGA-KL-8333-01A-11R-2315-07	AMY2B|280	150.2074
TCGA-KL-8333-01A-11R-2315-07	AMZ1|155185	4.627
TCGA-KL-8333-01A-11R-2315-07	AMZ2P1|201283	115.6738
TCGA-KL-8333-01A-11R-2315-07	AMZ2|51321	1638.602
TCGA-KL-8333-01A-11R-2315-07	ANAPC10|10393	164.5873
TCGA-KL-8333-01A-11R-2315-07	ANAPC11|51529	955.4656
TCGA-KL-8333-01A-11R-2315-07	ANAPC13|25847	2175.1334
TCGA-KL-8333-01A-11R-2315-07	ANAPC16|119504	1221.8458
TCGA-KL-8333-01A-11R-2315-07	ANAPC1|64682	574.7335
TCGA-KL-8333-01A-11R-2315-07	ANAPC2|29882	592.9108
TCGA-KL-8333-01A-11R-2315-07	ANAPC4|29945	379.7406
TCGA-KL-8333-01A-11R-2315-07	ANAPC5|51433	1718.9127
TCGA-KL-8333-01A-11R-2315-07	ANAPC7|51434	749.2357
TCGA-KL-8333-01A-11R-2315-07	ANGEL1|23357	650.7477
TCGA-KL-8333-01A-11R-2315-07	ANGEL2|90806	458.0682
TCGA-KL-8333-01A-11R-2315-07	ANGPT1|284	1339.5026
TCGA-KL-8333-01A-11R-2315-07	ANGPT2|285	531.4385
TCGA-KL-8333-01A-11R-2315-07	ANGPT4|51378	26.7702
TCGA-KL-8333-01A-11R-2315-07	ANGPTL1|9068	412.4597
TCGA-KL-8333-01A-11R-2315-07	ANGPTL2|23452	659.3407
TCGA-KL-8333-01A-11R-2315-07	ANGPTL3|27329	0
TCGA-KL-8333-01A-11R-2315-07	ANGPTL4|51129	514.2527
TCGA-KL-8333-01A-11R-2315-07	ANGPTL5|253935	5.2879
TCGA-KL-8333-01A-11R-2315-07	ANGPTL6|83854	1.5236
TCGA-KL-8333-01A-11R-2315-07	ANGPTL7|10218	2.9745
TCGA-KL-8333-01A-11R-2315-07	ANG|283	38.1228
TCGA-KL-8333-01A-11R-2315-07	ANK1|286	20.4908
TCGA-KL-8333-01A-11R-2315-07	ANK2|287	569.4456
TCGA-KL-8333-01A-11R-2315-07	ANK3|288	2865.7358
TCGA-KL-8333-01A-11R-2315-07	ANKAR|150709	54.2014
TCGA-KL-8333-01A-11R-2315-07	ANKDD1A|348094	75.0227
TCGA-KL-8333-01A-11R-2315-07	ANKFN1|162282	.661
TCGA-KL-8333-01A-11R-2315-07	ANKFY1|51479	1920.8461
TCGA-KL-8333-01A-11R-2315-07	ANKHD1-EIF4EBP3|404734	657.5031
TCGA-KL-8333-01A-11R-2315-07	ANKHD1|54882	2145.587
TCGA-KL-8333-01A-11R-2315-07	ANKH|56172	945.2202
TCGA-KL-8333-01A-11R-2315-07	ANKIB1|54467	916.1365
TCGA-KL-8333-01A-11R-2315-07	ANKK1|255239	1.983
TCGA-KL-8333-01A-11R-2315-07	ANKLE1|126549	2.9745
TCGA-KL-8333-01A-11R-2315-07	ANKLE2|23141	1260.8444
TCGA-KL-8333-01A-11R-2315-07	ANKMY1|51281	115.6738
TCGA-KL-8333-01A-11R-2315-07	ANKMY2|57037	765.4301
TCGA-KL-8333-01A-11R-2315-07	ANKRA2|57763	299.7604
TCGA-KL-8333-01A-11R-2315-07	ANKRD10|55608	719.967
TCGA-KL-8333-01A-11R-2315-07	ANKRD11|29123	2385.7225
TCGA-KL-8333-01A-11R-2315-07	ANKRD12|23253	2627.7782
TCGA-KL-8333-01A-11R-2315-07	ANKRD13A|88455	2179.2944
TCGA-KL-8333-01A-11R-2315-07	ANKRD13B|124930	29.4142
TCGA-KL-8333-01A-11R-2315-07	ANKRD13C|81573	619.6811
TCGA-KL-8333-01A-11R-2315-07	ANKRD13D|338692	285.549
TCGA-KL-8333-01A-11R-2315-07	ANKRD16|54522	58.1476
TCGA-KL-8333-01A-11R-2315-07	ANKRD17|26057	3010.1628
TCGA-KL-8333-01A-11R-2315-07	ANKRD19|138649	16.8553
TCGA-KL-8333-01A-11R-2315-07	ANKRD1|27063	17.5163
TCGA-KL-8333-01A-11R-2315-07	ANKRD20A3|441425	12.5589
TCGA-KL-8333-01A-11R-2315-07	ANKRD20A4|728747	2.9745
TCGA-KL-8333-01A-11R-2315-07	ANKRD20B|729171	6.2794
TCGA-KL-8333-01A-11R-2315-07	ANKRD22|118932	239.2795
TCGA-KL-8333-01A-11R-2315-07	ANKRD23|200539	14.5418
TCGA-KL-8333-01A-11R-2315-07	ANKRD24|170961	3.6355
TCGA-KL-8333-01A-11R-2315-07	ANKRD26P1|124149	0
TCGA-KL-8333-01A-11R-2315-07	ANKRD26|22852	237.2965
TCGA-KL-8333-01A-11R-2315-07	ANKRD27|84079	744.6088
TCGA-KL-8333-01A-11R-2315-07	ANKRD28|23243	1011.65
TCGA-KL-8333-01A-11R-2315-07	ANKRD29|147463	1319.0118
TCGA-KL-8333-01A-11R-2315-07	ANKRD2|26287	7.2709
TCGA-KL-8333-01A-11R-2315-07	ANKRD30A|91074	1.6525
TCGA-KL-8333-01A-11R-2315-07	ANKRD30B|374860	0
TCGA-KL-8333-01A-11R-2315-07	ANKRD31|256006	10.2454
TCGA-KL-8333-01A-11R-2315-07	ANKRD32|84250	92.2085
TCGA-KL-8333-01A-11R-2315-07	ANKRD33|341405	0
TCGA-KL-8333-01A-11R-2315-07	ANKRD34A|284615	8.2624
TCGA-KL-8333-01A-11R-2315-07	ANKRD34B|340120	3.305
TCGA-KL-8333-01A-11R-2315-07	ANKRD34C|390616	1.322
TCGA-KL-8333-01A-11R-2315-07	ANKRD35|148741	9.5844
TCGA-KL-8333-01A-11R-2315-07	ANKRD36BP1|84832	66.7603
TCGA-KL-8333-01A-11R-2315-07	ANKRD36B|57730	14.8723
TCGA-KL-8333-01A-11R-2315-07	ANKRD36|375248	72.0483
TCGA-KL-8333-01A-11R-2315-07	ANKRD37|353322	101.3666
TCGA-KL-8333-01A-11R-2315-07	ANKRD39|51239	145.749
TCGA-KL-8333-01A-11R-2315-07	ANKRD40|91369	2769.8918
TCGA-KL-8333-01A-11R-2315-07	ANKRD42|338699	320.5817
TCGA-KL-8333-01A-11R-2315-07	ANKRD43|134548	91.878
TCGA-KL-8333-01A-11R-2315-07	ANKRD44|91526	365.1987
TCGA-KL-8333-01A-11R-2315-07	ANKRD45|339416	6.2794
TCGA-KL-8333-01A-11R-2315-07	ANKRD46|157567	807.5452
TCGA-KL-8333-01A-11R-2315-07	ANKRD49|54851	308.3533
TCGA-KL-8333-01A-11R-2315-07	ANKRD50|57182	903.9081
TCGA-KL-8333-01A-11R-2315-07	ANKRD52|283373	560.1917
TCGA-KL-8333-01A-11R-2315-07	ANKRD53|79998	6.2794
TCGA-KL-8333-01A-11R-2315-07	ANKRD54|129138	228.3731
TCGA-KL-8333-01A-11R-2315-07	ANKRD55|79722	2.9745
TCGA-KL-8333-01A-11R-2315-07	ANKRD56|345079	476.9066
TCGA-KL-8333-01A-11R-2315-07	ANKRD57|65124	1575.4772
TCGA-KL-8333-01A-11R-2315-07	ANKRD58|347454	10.2454
TCGA-KL-8333-01A-11R-2315-07	ANKRD5|63926	279.6001
TCGA-KL-8333-01A-11R-2315-07	ANKRD6|22881	232.8976
TCGA-KL-8333-01A-11R-2315-07	ANKRD7|56311	6.6099
TCGA-KL-8333-01A-11R-2315-07	ANKRD9|122416	325.2086
TCGA-KL-8333-01A-11R-2315-07	ANKS1A|23294	899.2812
TCGA-KL-8333-01A-11R-2315-07	ANKS1B|56899	11.2369
TCGA-KL-8333-01A-11R-2315-07	ANKS3|124401	289.515
TCGA-KL-8333-01A-11R-2315-07	ANKS4B|257629	0
TCGA-KL-8333-01A-11R-2315-07	ANKS6|203286	385.0285
TCGA-KL-8333-01A-11R-2315-07	ANKZF1|55139	250.5164
TCGA-KL-8333-01A-11R-2315-07	ANLN|54443	29.0837
TCGA-KL-8333-01A-11R-2315-07	ANO10|55129	541.6839
TCGA-KL-8333-01A-11R-2315-07	ANO1|55107	643.8073
TCGA-KL-8333-01A-11R-2315-07	ANO2|57101	71.7178
TCGA-KL-8333-01A-11R-2315-07	ANO3|63982	65.1078
TCGA-KL-8333-01A-11R-2315-07	ANO4|121601	1074.7748
TCGA-KL-8333-01A-11R-2315-07	ANO5|203859	878.7904
TCGA-KL-8333-01A-11R-2315-07	ANO6|196527	2674.7087
TCGA-KL-8333-01A-11R-2315-07	ANO7|50636	10.2454
TCGA-KL-8333-01A-11R-2315-07	ANO8|57719	132.1986
TCGA-KL-8333-01A-11R-2315-07	ANO9|338440	177.8072
TCGA-KL-8333-01A-11R-2315-07	ANP32A|8125	2145.2532
TCGA-KL-8333-01A-11R-2315-07	ANP32B|10541	1814.0957
TCGA-KL-8333-01A-11R-2315-07	ANP32C|23520	1.322
TCGA-KL-8333-01A-11R-2315-07	ANP32D|23519	0
TCGA-KL-8333-01A-11R-2315-07	ANP32E|81611	727.0925
TCGA-KL-8333-01A-11R-2315-07	ANPEP|290	234.9831
TCGA-KL-8333-01A-11R-2315-07	ANTXR1|84168	1377.8402
TCGA-KL-8333-01A-11R-2315-07	ANTXR2|118429	692.0598
TCGA-KL-8333-01A-11R-2315-07	ANTXRL|195977	0
TCGA-KL-8333-01A-11R-2315-07	ANUBL1|93550	63.4553
TCGA-KL-8333-01A-11R-2315-07	ANXA10|11199	0
TCGA-KL-8333-01A-11R-2315-07	ANXA11|311	3544.5757
TCGA-KL-8333-01A-11R-2315-07	ANXA13|312	0
TCGA-KL-8333-01A-11R-2315-07	ANXA1|301	2845.245
TCGA-KL-8333-01A-11R-2315-07	ANXA2P1|303	35.3631
TCGA-KL-8333-01A-11R-2315-07	ANXA2P2|304	2241.4277
TCGA-KL-8333-01A-11R-2315-07	ANXA2P3|305	2.644
TCGA-KL-8333-01A-11R-2315-07	ANXA2|302	5712.9637
TCGA-KL-8333-01A-11R-2315-07	ANXA3|306	1395.687
TCGA-KL-8333-01A-11R-2315-07	ANXA4|307	4968.6854
TCGA-KL-8333-01A-11R-2315-07	ANXA5|308	3819.5489
TCGA-KL-8333-01A-11R-2315-07	ANXA6|309	2694.869
TCGA-KL-8333-01A-11R-2315-07	ANXA7|310	2364.703
TCGA-KL-8333-01A-11R-2315-07	ANXA8L1|728113	0
TCGA-KL-8333-01A-11R-2315-07	ANXA8L2|244	0
TCGA-KL-8333-01A-11R-2315-07	ANXA8|653145	0
TCGA-KL-8333-01A-11R-2315-07	ANXA9|8416	71.3873
TCGA-KL-8333-01A-11R-2315-07	AOAH|313	212.8398
TCGA-KL-8333-01A-11R-2315-07	AOC2|314	30.7362
TCGA-KL-8333-01A-11R-2315-07	AOC3|8639	2271.1724
TCGA-KL-8333-01A-11R-2315-07	AOX1|316	494.7534
TCGA-KL-8333-01A-11R-2315-07	AOX2P|344454	0
TCGA-KL-8333-01A-11R-2315-07	AP1AR|55435	1278.0302
TCGA-KL-8333-01A-11R-2315-07	AP1B1|162	3455.3417
TCGA-KL-8333-01A-11R-2315-07	AP1G1|164	3319.8381
TCGA-KL-8333-01A-11R-2315-07	AP1G2|8906	834.2064
TCGA-KL-8333-01A-11R-2315-07	AP1M1|8907	900.6032
TCGA-KL-8333-01A-11R-2315-07	AP1M2|10053	1006.3621
TCGA-KL-8333-01A-11R-2315-07	AP1S1|1174	502.0243
TCGA-KL-8333-01A-11R-2315-07	AP1S2|8905	427.3321
TCGA-KL-8333-01A-11R-2315-07	AP1S3|130340	544.9888
TCGA-KL-8333-01A-11R-2315-07	AP2A1|160	909.791
TCGA-KL-8333-01A-11R-2315-07	AP2A2|161	1279.6827
TCGA-KL-8333-01A-11R-2315-07	AP2B1|163	7635.4623
TCGA-KL-8333-01A-11R-2315-07	AP2M1|1173	3771.9574
TCGA-KL-8333-01A-11R-2315-07	AP2S1|1175	765.4301
TCGA-KL-8333-01A-11R-2315-07	AP3B1|8546	1837.8914
TCGA-KL-8333-01A-11R-2315-07	AP3B2|8120	4.2965
TCGA-KL-8333-01A-11R-2315-07	AP3D1|8943	2836.9826
TCGA-KL-8333-01A-11R-2315-07	AP3M1|26985	772.3705
TCGA-KL-8333-01A-11R-2315-07	AP3M2|10947	707.5932
TCGA-KL-8333-01A-11R-2315-07	AP3S1|1176	526.8115
TCGA-KL-8333-01A-11R-2315-07	AP3S2|10239	2562.2639
TCGA-KL-8333-01A-11R-2315-07	AP4B1|10717	165.6251
TCGA-KL-8333-01A-11R-2315-07	AP4E1|23431	523.5066
TCGA-KL-8333-01A-11R-2315-07	AP4M1|9179	167.9716
TCGA-KL-8333-01A-11R-2315-07	AP4S1|11154	86.2596
TCGA-KL-8333-01A-11R-2315-07	APAF1|317	360.9023
TCGA-KL-8333-01A-11R-2315-07	APBA1|320	72.0483
TCGA-KL-8333-01A-11R-2315-07	APBA2|321	26.1092
TCGA-KL-8333-01A-11R-2315-07	APBA3|9546	191.027
TCGA-KL-8333-01A-11R-2315-07	APBB1IP|54518	185.0781
TCGA-KL-8333-01A-11R-2315-07	APBB1|322	863.5875
TCGA-KL-8333-01A-11R-2315-07	APBB2|323	1406.5934
TCGA-KL-8333-01A-11R-2315-07	APBB3|10307	123.6057
TCGA-KL-8333-01A-11R-2315-07	APC2|10297	2.3333
TCGA-KL-8333-01A-11R-2315-07	APCDD1L|164284	7.9319
TCGA-KL-8333-01A-11R-2315-07	APCDD1|147495	305.0483
TCGA-KL-8333-01A-11R-2315-07	APCS|325	0
TCGA-KL-8333-01A-11R-2315-07	APC|324	898.6202
TCGA-KL-8333-01A-11R-2315-07	APEH|327	1681.2361
TCGA-KL-8333-01A-11R-2315-07	APEX1|328	1566.2233
TCGA-KL-8333-01A-11R-2315-07	APEX2|27301	406.8413
TCGA-KL-8333-01A-11R-2315-07	APH1A|51107	2183.5908
TCGA-KL-8333-01A-11R-2315-07	APH1B|83464	1297.86
TCGA-KL-8333-01A-11R-2315-07	API5|8539	2706.4364
TCGA-KL-8333-01A-11R-2315-07	APIP|51074	706.2943
TCGA-KL-8333-01A-11R-2315-07	APITD1|378708	165.1855
TCGA-KL-8333-01A-11R-2315-07	APLF|200558	71.0568
TCGA-KL-8333-01A-11R-2315-07	APLNR|187	2097.0007
TCGA-KL-8333-01A-11R-2315-07	APLN|8862	111.3773
TCGA-KL-8333-01A-11R-2315-07	APLP1|333	28.4227
TCGA-KL-8333-01A-11R-2315-07	APLP2|334	47576.9644
TCGA-KL-8333-01A-11R-2315-07	APOA1BP|128240	798.4797
TCGA-KL-8333-01A-11R-2315-07	APOA1|335	.3305
TCGA-KL-8333-01A-11R-2315-07	APOA2|336	0
TCGA-KL-8333-01A-11R-2315-07	APOA4|337	0
TCGA-KL-8333-01A-11R-2315-07	APOA5|116519	0
TCGA-KL-8333-01A-11R-2315-07	APOB48R|55911	186.7306
TCGA-KL-8333-01A-11R-2315-07	APOBEC1|339	0
TCGA-KL-8333-01A-11R-2315-07	APOBEC2|10930	1.322
TCGA-KL-8333-01A-11R-2315-07	APOBEC3A|200315	76.3447
TCGA-KL-8333-01A-11R-2315-07	APOBEC3B|9582	284.5575
TCGA-KL-8333-01A-11R-2315-07	APOBEC3C|27350	79.6497
TCGA-KL-8333-01A-11R-2315-07	APOBEC3D|140564	38.6681
TCGA-KL-8333-01A-11R-2315-07	APOBEC3F|200316	118.3178
TCGA-KL-8333-01A-11R-2315-07	APOBEC3G|60489	242.915
TCGA-KL-8333-01A-11R-2315-07	APOBEC3H|164668	.661
TCGA-KL-8333-01A-11R-2315-07	APOBEC4|403314	0
TCGA-KL-8333-01A-11R-2315-07	APOB|338	7.2709
TCGA-KL-8333-01A-11R-2315-07	APOC1P1|342	0
TCGA-KL-8333-01A-11R-2315-07	APOC1|341	710.5676
TCGA-KL-8333-01A-11R-2315-07	APOC2|344	70.0653
TCGA-KL-8333-01A-11R-2315-07	APOC3|345	0
TCGA-KL-8333-01A-11R-2315-07	APOC4|346	1.322
TCGA-KL-8333-01A-11R-2315-07	APOD|347	744.6088
TCGA-KL-8333-01A-11R-2315-07	APOE|348	3921.3418
TCGA-KL-8333-01A-11R-2315-07	APOF|319	0
TCGA-KL-8333-01A-11R-2315-07	APOH|350	0
TCGA-KL-8333-01A-11R-2315-07	APOL1|8542	2245.7242
TCGA-KL-8333-01A-11R-2315-07	APOL2|23780	1473.6842
TCGA-KL-8333-01A-11R-2315-07	APOL3|80833	545.9803
TCGA-KL-8333-01A-11R-2315-07	APOL4|80832	158.3079
TCGA-KL-8333-01A-11R-2315-07	APOL5|80831	.661
TCGA-KL-8333-01A-11R-2315-07	APOL6|80830	1776.7496
TCGA-KL-8333-01A-11R-2315-07	APOLD1|81575	6585.4747
TCGA-KL-8333-01A-11R-2315-07	APOM|55937	22.1664
TCGA-KL-8333-01A-11R-2315-07	APOOL|139322	1066.8429
TCGA-KL-8333-01A-11R-2315-07	APOO|79135	698.6698
TCGA-KL-8333-01A-11R-2315-07	APPBP2|10513	1250.2685
TCGA-KL-8333-01A-11R-2315-07	APPL1|26060	1182.1829
TCGA-KL-8333-01A-11R-2315-07	APPL2|55198	701.6442
TCGA-KL-8333-01A-11R-2315-07	APP|351	30909.6918
TCGA-KL-8333-01A-11R-2315-07	APRT|353	868.8755
TCGA-KL-8333-01A-11R-2315-07	APTX|54840	655.0442
TCGA-KL-8333-01A-11R-2315-07	AQP10|89872	.3305
TCGA-KL-8333-01A-11R-2315-07	AQP11|282679	6.2794
TCGA-KL-8333-01A-11R-2315-07	AQP12A|375318	0
TCGA-KL-8333-01A-11R-2315-07	AQP12B|653437	.661
TCGA-KL-8333-01A-11R-2315-07	AQP1|358	13191.1096
TCGA-KL-8333-01A-11R-2315-07	AQP2|359	4.2965
TCGA-KL-8333-01A-11R-2315-07	AQP3|360	847.7237
TCGA-KL-8333-01A-11R-2315-07	AQP4|361	2.644
TCGA-KL-8333-01A-11R-2315-07	AQP5|362	33.7107
TCGA-KL-8333-01A-11R-2315-07	AQP6|363	401.8838
TCGA-KL-8333-01A-11R-2315-07	AQP7P1|375719	2.9745
TCGA-KL-8333-01A-11R-2315-07	AQP7P3|441432	0
TCGA-KL-8333-01A-11R-2315-07	AQP7|364	441.5434
TCGA-KL-8333-01A-11R-2315-07	AQP8|343	0
TCGA-KL-8333-01A-11R-2315-07	AQP9|366	49.905
TCGA-KL-8333-01A-11R-2315-07	AQPEP|206338	4.627
TCGA-KL-8333-01A-11R-2315-07	AQR|9716	1337.5196
TCGA-KL-8333-01A-11R-2315-07	ARAF|369	1731.802
TCGA-KL-8333-01A-11R-2315-07	ARAP1|116985	5800.8494
TCGA-KL-8333-01A-11R-2315-07	ARAP2|116984	574.0725
TCGA-KL-8333-01A-11R-2315-07	ARAP3|64411	711.2286
TCGA-KL-8333-01A-11R-2315-07	ARCN1|372	5507.3949
TCGA-KL-8333-01A-11R-2315-07	ARC|23237	42.3036
TCGA-KL-8333-01A-11R-2315-07	AREG|374	322.5647
TCGA-KL-8333-01A-11R-2315-07	ARF1|375	7027.6791
TCGA-KL-8333-01A-11R-2315-07	ARF3|377	4707.9237
TCGA-KL-8333-01A-11R-2315-07	ARF4|378	2690.2421
TCGA-KL-8333-01A-11R-2315-07	ARF5|381	1863.6239
TCGA-KL-8333-01A-11R-2315-07	ARF6|382	3132.116
TCGA-KL-8333-01A-11R-2315-07	ARFGAP1|55738	1078.7408
TCGA-KL-8333-01A-11R-2315-07	ARFGAP2|84364	1755.9283
TCGA-KL-8333-01A-11R-2315-07	ARFGAP3|26286	2456.9115
TCGA-KL-8333-01A-11R-2315-07	ARFGEF1|10565	3030.2041
TCGA-KL-8333-01A-11R-2315-07	ARFGEF2|10564	3888.9532
TCGA-KL-8333-01A-11R-2315-07	ARFIP1|27236	1550.3594
TCGA-KL-8333-01A-11R-2315-07	ARFIP2|23647	828.2244
TCGA-KL-8333-01A-11R-2315-07	ARFRP1|10139	650.7477
TCGA-KL-8333-01A-11R-2315-07	ARG1|383	0
TCGA-KL-8333-01A-11R-2315-07	ARG2|384	3875.6738
TCGA-KL-8333-01A-11R-2315-07	ARGFXP2|503640	.3305
TCGA-KL-8333-01A-11R-2315-07	ARGFX|503582	.3305
TCGA-KL-8333-01A-11R-2315-07	ARGLU1|55082	1082.3763
TCGA-KL-8333-01A-11R-2315-07	ARHGAP10|79658	190.366
TCGA-KL-8333-01A-11R-2315-07	ARHGAP11A|9824	61.4724
TCGA-KL-8333-01A-11R-2315-07	ARHGAP11B|89839	7.6014
TCGA-KL-8333-01A-11R-2315-07	ARHGAP12|94134	1588.697
TCGA-KL-8333-01A-11R-2315-07	ARHGAP15|55843	91.878
TCGA-KL-8333-01A-11R-2315-07	ARHGAP17|55114	1052.3011
TCGA-KL-8333-01A-11R-2315-07	ARHGAP18|93663	2578.8647
TCGA-KL-8333-01A-11R-2315-07	ARHGAP19|84986	178.1377
TCGA-KL-8333-01A-11R-2315-07	ARHGAP1|392	2315.1285
TCGA-KL-8333-01A-11R-2315-07	ARHGAP20|57569	60.1504
TCGA-KL-8333-01A-11R-2315-07	ARHGAP21|57584	1653.1438
TCGA-KL-8333-01A-11R-2315-07	ARHGAP22|58504	49.244
TCGA-KL-8333-01A-11R-2315-07	ARHGAP23|57636	897.2982
TCGA-KL-8333-01A-11R-2315-07	ARHGAP24|83478	1196.0671
TCGA-KL-8333-01A-11R-2315-07	ARHGAP25|9938	309.3448
TCGA-KL-8333-01A-11R-2315-07	ARHGAP26|23092	466.6612
TCGA-KL-8333-01A-11R-2315-07	ARHGAP27|201176	1322.9778
TCGA-KL-8333-01A-11R-2315-07	ARHGAP28|79822	210.1958
TCGA-KL-8333-01A-11R-2315-07	ARHGAP29|9411	2087.0858
TCGA-KL-8333-01A-11R-2315-07	ARHGAP30|257106	571.4286
TCGA-KL-8333-01A-11R-2315-07	ARHGAP31|57514	1774.4361
TCGA-KL-8333-01A-11R-2315-07	ARHGAP32|9743	713.8726
TCGA-KL-8333-01A-11R-2315-07	ARHGAP33|115703	70.0653
TCGA-KL-8333-01A-11R-2315-07	ARHGAP36|158763	0
TCGA-KL-8333-01A-11R-2315-07	ARHGAP39|80728	102.4539
TCGA-KL-8333-01A-11R-2315-07	ARHGAP42|143872	552.5143
TCGA-KL-8333-01A-11R-2315-07	ARHGAP4|393	679.501
TCGA-KL-8333-01A-11R-2315-07	ARHGAP5|394	4644.4683
TCGA-KL-8333-01A-11R-2315-07	ARHGAP6|395	2065.2731
TCGA-KL-8333-01A-11R-2315-07	ARHGAP8|23779	261.4922
TCGA-KL-8333-01A-11R-2315-07	ARHGAP9|64333	120.3008
TCGA-KL-8333-01A-11R-2315-07	ARHGDIA|396	6667.1073
TCGA-KL-8333-01A-11R-2315-07	ARHGDIB|397	2313.8065
TCGA-KL-8333-01A-11R-2315-07	ARHGDIG|398	.661
TCGA-KL-8333-01A-11R-2315-07	ARHGEF10L|55160	645.7903
TCGA-KL-8333-01A-11R-2315-07	ARHGEF10|9639	624.969
TCGA-KL-8333-01A-11R-2315-07	ARHGEF11|9826	749.5662
TCGA-KL-8333-01A-11R-2315-07	ARHGEF12|23365	10391.4732
TCGA-KL-8333-01A-11R-2315-07	ARHGEF15|22899	818.64
TCGA-KL-8333-01A-11R-2315-07	ARHGEF16|27237	243.576
TCGA-KL-8333-01A-11R-2315-07	ARHGEF17|9828	2511.4434
TCGA-KL-8333-01A-11R-2315-07	ARHGEF18|23370	854.6641
TCGA-KL-8333-01A-11R-2315-07	ARHGEF19|128272	45.939
TCGA-KL-8333-01A-11R-2315-07	ARHGEF1|9138	1179.8728
TCGA-KL-8333-01A-11R-2315-07	ARHGEF2|9181	711.2286
TCGA-KL-8333-01A-11R-2315-07	ARHGEF33|100271715	3.6355
TCGA-KL-8333-01A-11R-2315-07	ARHGEF35|445328	853.0117
TCGA-KL-8333-01A-11R-2315-07	ARHGEF37|389337	143.4355
TCGA-KL-8333-01A-11R-2315-07	ARHGEF38|54848	102.4539
TCGA-KL-8333-01A-11R-2315-07	ARHGEF3|50650	1180.8642
TCGA-KL-8333-01A-11R-2315-07	ARHGEF4|50649	20.4908
TCGA-KL-8333-01A-11R-2315-07	ARHGEF5|7984	547.9633
TCGA-KL-8333-01A-11R-2315-07	ARHGEF6|9459	1462.1168
TCGA-KL-8333-01A-11R-2315-07	ARHGEF7|8874	1417.8303
TCGA-KL-8333-01A-11R-2315-07	ARHGEF9|23229	358.2583
TCGA-KL-8333-01A-11R-2315-07	ARID1A|8289	1537.1396
TCGA-KL-8333-01A-11R-2315-07	ARID1B|57492	1189.7877
TCGA-KL-8333-01A-11R-2315-07	ARID2|196528	991.4897
TCGA-KL-8333-01A-11R-2315-07	ARID3A|1820	87.5816
TCGA-KL-8333-01A-11R-2315-07	ARID3B|10620	99.149
TCGA-KL-8333-01A-11R-2315-07	ARID3C|138715	.3305
TCGA-KL-8333-01A-11R-2315-07	ARID4A|5926	564.4881
TCGA-KL-8333-01A-11R-2315-07	ARID4B|51742	999.2266
TCGA-KL-8333-01A-11R-2315-07	ARID5A|10865	899.2812
TCGA-KL-8333-01A-11R-2315-07	ARID5B|84159	1611.5013
TCGA-KL-8333-01A-11R-2315-07	ARIH1|25820	2398.7441
TCGA-KL-8333-01A-11R-2315-07	ARIH2|10425	1024.5195
TCGA-KL-8333-01A-11R-2315-07	ARL10|285598	26.4397
TCGA-KL-8333-01A-11R-2315-07	ARL11|115761	24.4567
TCGA-KL-8333-01A-11R-2315-07	ARL13A|392509	.3305
TCGA-KL-8333-01A-11R-2315-07	ARL13B|200894	497.7278
TCGA-KL-8333-01A-11R-2315-07	ARL14|80117	86.2596
TCGA-KL-8333-01A-11R-2315-07	ARL15|54622	1875.568
TCGA-KL-8333-01A-11R-2315-07	ARL16|339231	270.3462
TCGA-KL-8333-01A-11R-2315-07	ARL17A|51326	89.3894
TCGA-KL-8333-01A-11R-2315-07	ARL17B|641522	1.4046
TCGA-KL-8333-01A-11R-2315-07	ARL1|400	2824.0932
TCGA-KL-8333-01A-11R-2315-07	ARL2BP|23568	3236.5529
TCGA-KL-8333-01A-11R-2315-07	ARL2|402	1241.0146
TCGA-KL-8333-01A-11R-2315-07	ARL3|403	349.6654
TCGA-KL-8333-01A-11R-2315-07	ARL4A|10124	283.2356
TCGA-KL-8333-01A-11R-2315-07	ARL4C|10123	829.8769
TCGA-KL-8333-01A-11R-2315-07	ARL4D|379	465.3392
TCGA-KL-8333-01A-11R-2315-07	ARL5A|26225	2833.3471
TCGA-KL-8333-01A-11R-2315-07	ARL5B|221079	436.2555
TCGA-KL-8333-01A-11R-2315-07	ARL5C|390790	.3305
TCGA-KL-8333-01A-11R-2315-07	ARL6IP1|23204	4176.1547
TCGA-KL-8333-01A-11R-2315-07	ARL6IP4|51329	1678.2616
TCGA-KL-8333-01A-11R-2315-07	ARL6IP5|10550	3655.6226
TCGA-KL-8333-01A-11R-2315-07	ARL6IP6|151188	223.0852
TCGA-KL-8333-01A-11R-2315-07	ARL6|84100	359.9108
TCGA-KL-8333-01A-11R-2315-07	ARL8A|127829	852.3507
TCGA-KL-8333-01A-11R-2315-07	ARL8B|55207	2375.2789
TCGA-KL-8333-01A-11R-2315-07	ARL9|132946	1.322
TCGA-KL-8333-01A-11R-2315-07	ARMC10|83787	629.5233
TCGA-KL-8333-01A-11R-2315-07	ARMC1|55156	924.7294
TCGA-KL-8333-01A-11R-2315-07	ARMC2|84071	30.4057
TCGA-KL-8333-01A-11R-2315-07	ARMC3|219681	0
TCGA-KL-8333-01A-11R-2315-07	ARMC4|55130	14.5418
TCGA-KL-8333-01A-11R-2315-07	ARMC5|79798	320.9122
TCGA-KL-8333-01A-11R-2315-07	ARMC6|93436	524.7658
TCGA-KL-8333-01A-11R-2315-07	ARMC7|79637	481.5335
TCGA-KL-8333-01A-11R-2315-07	ARMC8|25852	1070.1479
TCGA-KL-8333-01A-11R-2315-07	ARMC9|80210	90.2256
TCGA-KL-8333-01A-11R-2315-07	ARMCX1|51309	357.9278
TCGA-KL-8333-01A-11R-2315-07	ARMCX2|9823	866.562
TCGA-KL-8333-01A-11R-2315-07	ARMCX3|51566	3489.0523
TCGA-KL-8333-01A-11R-2315-07	ARMCX5|64860	356.6058
TCGA-KL-8333-01A-11R-2315-07	ARMCX6|54470	171.5277
TCGA-KL-8333-01A-11R-2315-07	ARMS2|387715	0
TCGA-KL-8333-01A-11R-2315-07	ARNT2|9915	1088.6557
TCGA-KL-8333-01A-11R-2315-07	ARNTL2|56938	22.4738
TCGA-KL-8333-01A-11R-2315-07	ARNTL|406	264.3973
TCGA-KL-8333-01A-11R-2315-07	ARNT|405	695.3648
TCGA-KL-8333-01A-11R-2315-07	ARPC1A|10552	3008.5995
TCGA-KL-8333-01A-11R-2315-07	ARPC1B|10095	1351.6417
TCGA-KL-8333-01A-11R-2315-07	ARPC2|10109	3196.5628
TCGA-KL-8333-01A-11R-2315-07	ARPC3|10094	2764.9343
TCGA-KL-8333-01A-11R-2315-07	ARPC4|10093	2149.0242
TCGA-KL-8333-01A-11R-2315-07	ARPC5L|81873	612.0796
TCGA-KL-8333-01A-11R-2315-07	ARPC5|10092	1553.3339
TCGA-KL-8333-01A-11R-2315-07	ARPM1|84517	4.2965
TCGA-KL-8333-01A-11R-2315-07	ARPP19|10776	6492.9356
TCGA-KL-8333-01A-11R-2315-07	ARPP21|10777	.3305
TCGA-KL-8333-01A-11R-2315-07	ARR3|407	0
TCGA-KL-8333-01A-11R-2315-07	ARRB1|408	254.8129
TCGA-KL-8333-01A-11R-2315-07	ARRB2|409	2361.7285
TCGA-KL-8333-01A-11R-2315-07	ARRDC1|92714	572.0896
TCGA-KL-8333-01A-11R-2315-07	ARRDC2|27106	770.3875
TCGA-KL-8333-01A-11R-2315-07	ARRDC3|57561	3110.3032
TCGA-KL-8333-01A-11R-2315-07	ARRDC4|91947	2032.5539
TCGA-KL-8333-01A-11R-2315-07	ARRDC5|645432	2.644
TCGA-KL-8333-01A-11R-2315-07	ARSA|410	636.8669
TCGA-KL-8333-01A-11R-2315-07	ARSB|411	287.532
TCGA-KL-8333-01A-11R-2315-07	ARSD|414	2146.2447
TCGA-KL-8333-01A-11R-2315-07	ARSE|415	1150.1281
TCGA-KL-8333-01A-11R-2315-07	ARSF|416	0
TCGA-KL-8333-01A-11R-2315-07	ARSG|22901	168.2228
TCGA-KL-8333-01A-11R-2315-07	ARSH|347527	0
TCGA-KL-8333-01A-11R-2315-07	ARSI|340075	16.1943
TCGA-KL-8333-01A-11R-2315-07	ARSJ|79642	3448.4012
TCGA-KL-8333-01A-11R-2315-07	ARSK|153642	436.586
TCGA-KL-8333-01A-11R-2315-07	ART1|417	.3305
TCGA-KL-8333-01A-11R-2315-07	ART3|419	.3305
TCGA-KL-8333-01A-11R-2315-07	ART4|420	15.2028
TCGA-KL-8333-01A-11R-2315-07	ART5|116969	222.4242
TCGA-KL-8333-01A-11R-2315-07	ARTN|9048	19.8298
TCGA-KL-8333-01A-11R-2315-07	ARV1|64801	339.0895
TCGA-KL-8333-01A-11R-2315-07	ARVCF|421	130.5461
TCGA-KL-8333-01A-11R-2315-07	ARX|170302	.661
TCGA-KL-8333-01A-11R-2315-07	AR|367	17.1858
TCGA-KL-8333-01A-11R-2315-07	AS3MT|57412	422.3746
TCGA-KL-8333-01A-11R-2315-07	ASAH1|427	5171.6103
TCGA-KL-8333-01A-11R-2315-07	ASAH2B|653308	3.6355
TCGA-KL-8333-01A-11R-2315-07	ASAH2|56624	12.5589
TCGA-KL-8333-01A-11R-2315-07	ASAM|79827	52.2185
TCGA-KL-8333-01A-11R-2315-07	ASAP1IT1|29065	0
TCGA-KL-8333-01A-11R-2315-07	ASAP1|50807	1571.8417
TCGA-KL-8333-01A-11R-2315-07	ASAP2|8853	2222.2589
TCGA-KL-8333-01A-11R-2315-07	ASAP3|55616	869.867
TCGA-KL-8333-01A-11R-2315-07	ASB10|136371	0
TCGA-KL-8333-01A-11R-2315-07	ASB11|140456	5.6184
TCGA-KL-8333-01A-11R-2315-07	ASB12|142689	1.322
TCGA-KL-8333-01A-11R-2315-07	ASB13|79754	419.4001
TCGA-KL-8333-01A-11R-2315-07	ASB14|142686	10.9097
TCGA-KL-8333-01A-11R-2315-07	ASB15|142685	0
TCGA-KL-8333-01A-11R-2315-07	ASB16|92591	144.741
TCGA-KL-8333-01A-11R-2315-07	ASB17|127247	0
TCGA-KL-8333-01A-11R-2315-07	ASB18|401036	0
TCGA-KL-8333-01A-11R-2315-07	ASB1|51665	307.0611
TCGA-KL-8333-01A-11R-2315-07	ASB2|51676	15.8638
TCGA-KL-8333-01A-11R-2315-07	ASB3|51130	262.0838
TCGA-KL-8333-01A-11R-2315-07	ASB4|51666	0
TCGA-KL-8333-01A-11R-2315-07	ASB5|140458	76.0142
TCGA-KL-8333-01A-11R-2315-07	ASB6|140459	626.0002
TCGA-KL-8333-01A-11R-2315-07	ASB7|140460	492.1094
TCGA-KL-8333-01A-11R-2315-07	ASB8|140461	1027.8443
TCGA-KL-8333-01A-11R-2315-07	ASB9|140462	84.6071
TCGA-KL-8333-01A-11R-2315-07	ASCC1|51008	303.7263
TCGA-KL-8333-01A-11R-2315-07	ASCC2|84164	1134.2642
TCGA-KL-8333-01A-11R-2315-07	ASCC3|10973	734.3634
TCGA-KL-8333-01A-11R-2315-07	ASCL1|429	.3305
TCGA-KL-8333-01A-11R-2315-07	ASCL2|430	2.9745
TCGA-KL-8333-01A-11R-2315-07	ASCL3|56676	0
TCGA-KL-8333-01A-11R-2315-07	ASCL4|121549	17.8468
TCGA-KL-8333-01A-11R-2315-07	ASF1A|25842	184.0866
TCGA-KL-8333-01A-11R-2315-07	ASF1B|55723	22.4738
TCGA-KL-8333-01A-11R-2315-07	ASFMR1|100126270	.3305
TCGA-KL-8333-01A-11R-2315-07	ASGR1|432	8.9234
TCGA-KL-8333-01A-11R-2315-07	ASGR2|433	7.9319
TCGA-KL-8333-01A-11R-2315-07	ASH1L|55870	1386.5356
TCGA-KL-8333-01A-11R-2315-07	ASH2L|9070	887.7138
TCGA-KL-8333-01A-11R-2315-07	ASIP|434	.661
TCGA-KL-8333-01A-11R-2315-07	ASL|435	644.7988
TCGA-KL-8333-01A-11R-2315-07	ASMTL|8623	694.3171
TCGA-KL-8333-01A-11R-2315-07	ASMT|438	.661
TCGA-KL-8333-01A-11R-2315-07	ASNA1|439	1523.2587
TCGA-KL-8333-01A-11R-2315-07	ASNSD1|54529	1148.1451
TCGA-KL-8333-01A-11R-2315-07	ASNS|440	1170.9494
TCGA-KL-8333-01A-11R-2315-07	ASPA|443	32.7192
TCGA-KL-8333-01A-11R-2315-07	ASPDH|554235	0
TCGA-KL-8333-01A-11R-2315-07	ASPG|374569	.3305
TCGA-KL-8333-01A-11R-2315-07	ASPHD1|253982	4.627
TCGA-KL-8333-01A-11R-2315-07	ASPHD2|57168	478.8895
TCGA-KL-8333-01A-11R-2315-07	ASPH|444	4620.1768
TCGA-KL-8333-01A-11R-2315-07	ASPM|259266	16.1943
TCGA-KL-8333-01A-11R-2315-07	ASPN|54829	219.1192
TCGA-KL-8333-01A-11R-2315-07	ASPRV1|151516	80.3305
TCGA-KL-8333-01A-11R-2315-07	ASPSCR1|79058	381.393
TCGA-KL-8333-01A-11R-2315-07	ASRGL1|80150	125.2582
TCGA-KL-8333-01A-11R-2315-07	ASS1|445	634.5534
TCGA-KL-8333-01A-11R-2315-07	ASTE1|28990	98.7821
TCGA-KL-8333-01A-11R-2315-07	ASTL|431705	.661
TCGA-KL-8333-01A-11R-2315-07	ASTN1|460	10.9064
TCGA-KL-8333-01A-11R-2315-07	ASTN2|23245	660.0017
TCGA-KL-8333-01A-11R-2315-07	ASXL1|171023	1698.7524
TCGA-KL-8333-01A-11R-2315-07	ASXL2|55252	2446.9966
TCGA-KL-8333-01A-11R-2315-07	ASXL3|80816	40.9816
TCGA-KL-8333-01A-11R-2315-07	ASZ1|136991	0
TCGA-KL-8333-01A-11R-2315-07	ATAD1|84896	1814.7567
TCGA-KL-8333-01A-11R-2315-07	ATAD2B|54454	268.3632
TCGA-KL-8333-01A-11R-2315-07	ATAD2|29028	261.4228
TCGA-KL-8333-01A-11R-2315-07	ATAD3A|55210	312.6498
TCGA-KL-8333-01A-11R-2315-07	ATAD3B|83858	130.5461
TCGA-KL-8333-01A-11R-2315-07	ATAD3C|219293	90.5561
TCGA-KL-8333-01A-11R-2315-07	ATAD5|79915	26.1092
TCGA-KL-8333-01A-11R-2315-07	ATCAY|85300	.9915
TCGA-KL-8333-01A-11R-2315-07	ATE1|11101	290.176
TCGA-KL-8333-01A-11R-2315-07	ATF1|466	547.9633
TCGA-KL-8333-01A-11R-2315-07	ATF2|1386	974.3039
TCGA-KL-8333-01A-11R-2315-07	ATF3|467	5950.5908
TCGA-KL-8333-01A-11R-2315-07	ATF4|468	7826.8198
TCGA-KL-8333-01A-11R-2315-07	ATF5|22809	1048.6656
TCGA-KL-8333-01A-11R-2315-07	ATF6B|1388	1076.4273
TCGA-KL-8333-01A-11R-2315-07	ATF6|22926	1272.4118
TCGA-KL-8333-01A-11R-2315-07	ATF7IP2|80063	133.5206
TCGA-KL-8333-01A-11R-2315-07	ATF7IP|55729	951.8301
TCGA-KL-8333-01A-11R-2315-07	ATF7|11016	1193.6082
TCGA-KL-8333-01A-11R-2315-07	ATG10|83734	127.5717
TCGA-KL-8333-01A-11R-2315-07	ATG12|9140	544.3279
TCGA-KL-8333-01A-11R-2315-07	ATG16L1|55054	318.9292
TCGA-KL-8333-01A-11R-2315-07	ATG16L2|89849	159.0085
TCGA-KL-8333-01A-11R-2315-07	ATG2A|23130	700.9832
TCGA-KL-8333-01A-11R-2315-07	ATG2B|55102	1505.7424
TCGA-KL-8333-01A-11R-2315-07	ATG3|64422	1191.4401
TCGA-KL-8333-01A-11R-2315-07	ATG4A|115201	519.2101
TCGA-KL-8333-01A-11R-2315-07	ATG4B|23192	544.9888
TCGA-KL-8333-01A-11R-2315-07	ATG4C|84938	154.0114
TCGA-KL-8333-01A-11R-2315-07	ATG4D|84971	1116.2918
TCGA-KL-8333-01A-11R-2315-07	ATG5|9474	606.4612
TCGA-KL-8333-01A-11R-2315-07	ATG7|10533	483.8371
TCGA-KL-8333-01A-11R-2315-07	ATG9A|79065	996.89
TCGA-KL-8333-01A-11R-2315-07	ATG9B|285973	21.7169
TCGA-KL-8333-01A-11R-2315-07	ATHL1|80162	209.5348
TCGA-KL-8333-01A-11R-2315-07	ATIC|471	987.8543
TCGA-KL-8333-01A-11R-2315-07	ATL1|51062	169.5447
TCGA-KL-8333-01A-11R-2315-07	ATL2|64225	3919.0283
TCGA-KL-8333-01A-11R-2315-07	ATL3|25923	591.9194
TCGA-KL-8333-01A-11R-2315-07	ATMIN|23300	2055.0277
TCGA-KL-8333-01A-11R-2315-07	ATM|472	1194.4146
TCGA-KL-8333-01A-11R-2315-07	ATN1|1822	4300.4214
TCGA-KL-8333-01A-11R-2315-07	ATOH1|474	0
TCGA-KL-8333-01A-11R-2315-07	ATOH7|220202	0
TCGA-KL-8333-01A-11R-2315-07	ATOH8|84913	94.8525
TCGA-KL-8333-01A-11R-2315-07	ATOX1|475	608.4442
TCGA-KL-8333-01A-11R-2315-07	ATP10A|57194	108.7334
TCGA-KL-8333-01A-11R-2315-07	ATP10B|23120	19.8298
TCGA-KL-8333-01A-11R-2315-07	ATP10D|57205	2888.54
TCGA-KL-8333-01A-11R-2315-07	ATP11A|23250	2977.4436
TCGA-KL-8333-01A-11R-2315-07	ATP11B|23200	1476.3282
TCGA-KL-8333-01A-11R-2315-07	ATP11C|286410	753.2017
TCGA-KL-8333-01A-11R-2315-07	ATP12A|479	0
TCGA-KL-8333-01A-11R-2315-07	ATP13A1|57130	1123.3578
TCGA-KL-8333-01A-11R-2315-07	ATP13A2|23400	338.098
TCGA-KL-8333-01A-11R-2315-07	ATP13A3|79572	1964.8021
TCGA-KL-8333-01A-11R-2315-07	ATP13A4|84239	395.9349
TCGA-KL-8333-01A-11R-2315-07	ATP13A5|344905	3.966
TCGA-KL-8333-01A-11R-2315-07	ATP1A1|476	29208.9168
TCGA-KL-8333-01A-11R-2315-07	ATP1A2|477	242.915
TCGA-KL-8333-01A-11R-2315-07	ATP1A3|478	12.8894
TCGA-KL-8333-01A-11R-2315-07	ATP1A4|480	.3305
TCGA-KL-8333-01A-11R-2315-07	ATP1B1|481	23364.6104
TCGA-KL-8333-01A-11R-2315-07	ATP1B2|482	161.6128
TCGA-KL-8333-01A-11R-2315-07	ATP1B3|483	1842.8489
TCGA-KL-8333-01A-11R-2315-07	ATP1B4|23439	.3305
TCGA-KL-8333-01A-11R-2315-07	ATP2A1|487	4.627
TCGA-KL-8333-01A-11R-2315-07	ATP2A2|488	5040.0727
TCGA-KL-8333-01A-11R-2315-07	ATP2A3|489	699.9917
TCGA-KL-8333-01A-11R-2315-07	ATP2B1|490	1426.7537
TCGA-KL-8333-01A-11R-2315-07	ATP2B2|491	397.9179
TCGA-KL-8333-01A-11R-2315-07	ATP2B3|492	0
TCGA-KL-8333-01A-11R-2315-07	ATP2B4|493	2163.4306
TCGA-KL-8333-01A-11R-2315-07	ATP2C1|27032	3935.92
TCGA-KL-8333-01A-11R-2315-07	ATP2C2|9914	82.9546
TCGA-KL-8333-01A-11R-2315-07	ATP4A|495	.3305
TCGA-KL-8333-01A-11R-2315-07	ATP4B|496	1.6525
TCGA-KL-8333-01A-11R-2315-07	ATP5A1|498	32982.5663
TCGA-KL-8333-01A-11R-2315-07	ATP5B|506	48516.8966
TCGA-KL-8333-01A-11R-2315-07	ATP5C1|509	3453.6892
TCGA-KL-8333-01A-11R-2315-07	ATP5D|513	1841.8574
TCGA-KL-8333-01A-11R-2315-07	ATP5EP2|432369	35.0326
TCGA-KL-8333-01A-11R-2315-07	ATP5E|514	4634.2229
TCGA-KL-8333-01A-11R-2315-07	ATP5F1|515	2986.0365
TCGA-KL-8333-01A-11R-2315-07	ATP5G1|516	1538.792
TCGA-KL-8333-01A-11R-2315-07	ATP5G2|517	3281.5005
TCGA-KL-8333-01A-11R-2315-07	ATP5G3|518	5658.1013
TCGA-KL-8333-01A-11R-2315-07	ATP5H|10476	4490.4569
TCGA-KL-8333-01A-11R-2315-07	ATP5I|521	1617.1032
TCGA-KL-8333-01A-11R-2315-07	ATP5J2|9551	1008.0145
TCGA-KL-8333-01A-11R-2315-07	ATP5J|522	2367.9187
TCGA-KL-8333-01A-11R-2315-07	ATP5L2|267020	1.322
TCGA-KL-8333-01A-11R-2315-07	ATP5L|10632	4533.091
TCGA-KL-8333-01A-11R-2315-07	ATP5O|539	7060.7287
TCGA-KL-8333-01A-11R-2315-07	ATP5SL|55101	1268.7763
TCGA-KL-8333-01A-11R-2315-07	ATP5S|27109	343.3859
TCGA-KL-8333-01A-11R-2315-07	ATP6AP1L|92270	54.8624
TCGA-KL-8333-01A-11R-2315-07	ATP6AP1|537	7471.536
TCGA-KL-8333-01A-11R-2315-07	ATP6AP2|10159	9989.2589
TCGA-KL-8333-01A-11R-2315-07	ATP6V0A1|535	1425.7622
TCGA-KL-8333-01A-11R-2315-07	ATP6V0A2|23545	624.308
TCGA-KL-8333-01A-11R-2315-07	ATP6V0A4|50617	25329.8554
TCGA-KL-8333-01A-11R-2315-07	ATP6V0B|533	4229.3646
TCGA-KL-8333-01A-11R-2315-07	ATP6V0C|527	12306.4364
TCGA-KL-8333-01A-11R-2315-07	ATP6V0D1|9114	2522.6803
TCGA-KL-8333-01A-11R-2315-07	ATP6V0D2|245972	28921.0939
TCGA-KL-8333-01A-11R-2315-07	ATP6V0E1|8992	4681.4839
TCGA-KL-8333-01A-11R-2315-07	ATP6V0E2|155066	1301.0592
TCGA-KL-8333-01A-11R-2315-07	ATP6V1A|523	21363.9593
TCGA-KL-8333-01A-11R-2315-07	ATP6V1B1|525	12281.9136
TCGA-KL-8333-01A-11R-2315-07	ATP6V1B2|526	2160.4561
TCGA-KL-8333-01A-11R-2315-07	ATP6V1C1|528	2513.7569
TCGA-KL-8333-01A-11R-2315-07	ATP6V1C2|245973	6122.3994
TCGA-KL-8333-01A-11R-2315-07	ATP6V1D|51382	4113.3603
TCGA-KL-8333-01A-11R-2315-07	ATP6V1E1|529	6809.5514
TCGA-KL-8333-01A-11R-2315-07	ATP6V1E2|90423	50.8965
TCGA-KL-8333-01A-11R-2315-07	ATP6V1F|9296	3867.4411
TCGA-KL-8333-01A-11R-2315-07	ATP6V1G1|9550	2719.9868
TCGA-KL-8333-01A-11R-2315-07	ATP6V1G2|534	7.6014
TCGA-KL-8333-01A-11R-2315-07	ATP6V1G3|127124	1036.1068
TCGA-KL-8333-01A-11R-2315-07	ATP6V1H|51606	3424.6055
TCGA-KL-8333-01A-11R-2315-07	ATP7A|538	1938.6929
TCGA-KL-8333-01A-11R-2315-07	ATP7B|540	376.4356
TCGA-KL-8333-01A-11R-2315-07	ATP8A1|10396	850.3677
TCGA-KL-8333-01A-11R-2315-07	ATP8A2|51761	33.7107
TCGA-KL-8333-01A-11R-2315-07	ATP8B1|5205	964.898
TCGA-KL-8333-01A-11R-2315-07	ATP8B2|57198	567.4626
TCGA-KL-8333-01A-11R-2315-07	ATP8B3|148229	10.9064
TCGA-KL-8333-01A-11R-2315-07	ATP8B4|79895	136.1646
TCGA-KL-8333-01A-11R-2315-07	ATP8B5P|158381	34.7021
TCGA-KL-8333-01A-11R-2315-07	ATP9A|10079	2396.4306
TCGA-KL-8333-01A-11R-2315-07	ATP9B|374868	736.3464
TCGA-KL-8333-01A-11R-2315-07	ATPAF1|64756	1978.488
TCGA-KL-8333-01A-11R-2315-07	ATPAF2|91647	321.9037
TCGA-KL-8333-01A-11R-2315-07	ATPBD4|89978	309.6753
TCGA-KL-8333-01A-11R-2315-07	ATPIF1|93974	1145.5011
TCGA-KL-8333-01A-11R-2315-07	ATRIP|84126	111.0303
TCGA-KL-8333-01A-11R-2315-07	ATRNL1|26033	316.9462
TCGA-KL-8333-01A-11R-2315-07	ATRN|8455	2094.6873
TCGA-KL-8333-01A-11R-2315-07	ATRX|546	2701.1485
TCGA-KL-8333-01A-11R-2315-07	ATR|545	824.9194
TCGA-KL-8333-01A-11R-2315-07	ATXN10|25814	1494.836
TCGA-KL-8333-01A-11R-2315-07	ATXN1L|342371	1294.76
TCGA-KL-8333-01A-11R-2315-07	ATXN1|6310	481.203
TCGA-KL-8333-01A-11R-2315-07	ATXN2L|11273	2241.0972
TCGA-KL-8333-01A-11R-2315-07	ATXN2|6311	773.362
TCGA-KL-8333-01A-11R-2315-07	ATXN3L|92552	0
TCGA-KL-8333-01A-11R-2315-07	ATXN3|4287	488.1434
TCGA-KL-8333-01A-11R-2315-07	ATXN7L1|222255	176.8157
TCGA-KL-8333-01A-11R-2315-07	ATXN7L2|127002	39.6596
TCGA-KL-8333-01A-11R-2315-07	ATXN7L3B|552889	3515.8225
TCGA-KL-8333-01A-11R-2315-07	ATXN7L3|56970	1181.5252
TCGA-KL-8333-01A-11R-2315-07	ATXN7|6314	660.6626
TCGA-KL-8333-01A-11R-2315-07	ATXN8OS|6315	0
TCGA-KL-8333-01A-11R-2315-07	AUH|549	1359.0019
TCGA-KL-8333-01A-11R-2315-07	AUP1|550	2439.7521
TCGA-KL-8333-01A-11R-2315-07	AURKAIP1|54998	963.728
TCGA-KL-8333-01A-11R-2315-07	AURKAPS1|6791	8.2624
TCGA-KL-8333-01A-11R-2315-07	AURKA|6790	160.6213
TCGA-KL-8333-01A-11R-2315-07	AURKB|9212	5.6184
TCGA-KL-8333-01A-11R-2315-07	AURKC|6795	20.8213
TCGA-KL-8333-01A-11R-2315-07	AUTS2|26053	304.3873
TCGA-KL-8333-01A-11R-2315-07	AVEN|57099	108.0724
TCGA-KL-8333-01A-11R-2315-07	AVIL|10677	24.4567
TCGA-KL-8333-01A-11R-2315-07	AVL9|23080	577.708
TCGA-KL-8333-01A-11R-2315-07	AVPI1|60370	96.505
TCGA-KL-8333-01A-11R-2315-07	AVPR1A|552	1737.4205
TCGA-KL-8333-01A-11R-2315-07	AVPR1B|553	.661
TCGA-KL-8333-01A-11R-2315-07	AVPR2|554	58.8284
TCGA-KL-8333-01A-11R-2315-07	AVP|551	0
TCGA-KL-8333-01A-11R-2315-07	AWAT1|158833	.3305
TCGA-KL-8333-01A-11R-2315-07	AWAT2|158835	0
TCGA-KL-8333-01A-11R-2315-07	AXIN1|8312	691.0683
TCGA-KL-8333-01A-11R-2315-07	AXIN2|8313	35.0326
TCGA-KL-8333-01A-11R-2315-07	AXL|558	947.2032
TCGA-KL-8333-01A-11R-2315-07	AZGP1|563	462.3647
TCGA-KL-8333-01A-11R-2315-07	AZI1|22994	225.7292
TCGA-KL-8333-01A-11R-2315-07	AZI2|64343	941.2542
TCGA-KL-8333-01A-11R-2315-07	AZIN1|51582	3016.4422
TCGA-KL-8333-01A-11R-2315-07	AZU1|566	.3305
TCGA-KL-8333-01A-11R-2315-07	B2M|567	96099.4795
TCGA-KL-8333-01A-11R-2315-07	B3GALNT1|8706	649.4258
TCGA-KL-8333-01A-11R-2315-07	B3GALNT2|148789	452.7274
TCGA-KL-8333-01A-11R-2315-07	B3GALT1|8708	1.6525
TCGA-KL-8333-01A-11R-2315-07	B3GALT2|8707	4.627
TCGA-KL-8333-01A-11R-2315-07	B3GALT4|8705	186.0696
TCGA-KL-8333-01A-11R-2315-07	B3GALT5|10317	.9915
TCGA-KL-8333-01A-11R-2315-07	B3GALT6|126792	172.1887
TCGA-KL-8333-01A-11R-2315-07	B3GALTL|145173	419.7306
TCGA-KL-8333-01A-11R-2315-07	B3GAT1|27087	2.9745
TCGA-KL-8333-01A-11R-2315-07	B3GAT2|135152	4.7261
TCGA-KL-8333-01A-11R-2315-07	B3GAT3|26229	846.0712
TCGA-KL-8333-01A-11R-2315-07	B3GNT1|11041	378.0881
TCGA-KL-8333-01A-11R-2315-07	B3GNT2|10678	3640.0892
TCGA-KL-8333-01A-11R-2315-07	B3GNT3|10331	13.8809
TCGA-KL-8333-01A-11R-2315-07	B3GNT4|79369	1.6525
TCGA-KL-8333-01A-11R-2315-07	B3GNT5|84002	707.5932
TCGA-KL-8333-01A-11R-2315-07	B3GNT6|192134	0
TCGA-KL-8333-01A-11R-2315-07	B3GNT7|93010	39.3291
TCGA-KL-8333-01A-11R-2315-07	B3GNT8|374907	159.9603
TCGA-KL-8333-01A-11R-2315-07	B3GNT9|84752	198.9358
TCGA-KL-8333-01A-11R-2315-07	B3GNTL1|146712	45.7143
TCGA-KL-8333-01A-11R-2315-07	B4GALNT1|2583	27.4114
TCGA-KL-8333-01A-11R-2315-07	B4GALNT2|124872	1339.5026
TCGA-KL-8333-01A-11R-2315-07	B4GALNT3|283358	382.715
TCGA-KL-8333-01A-11R-2315-07	B4GALNT4|338707	2.644
TCGA-KL-8333-01A-11R-2315-07	B4GALT1|2683	3815.9134
TCGA-KL-8333-01A-11R-2315-07	B4GALT2|8704	376.1051
TCGA-KL-8333-01A-11R-2315-07	B4GALT3|8703	627.613
TCGA-KL-8333-01A-11R-2315-07	B4GALT4|8702	474.5931
TCGA-KL-8333-01A-11R-2315-07	B4GALT5|9334	2430.1413
TCGA-KL-8333-01A-11R-2315-07	B4GALT6|9331	1138.8912
TCGA-KL-8333-01A-11R-2315-07	B4GALT7|11285	508.9647
TCGA-KL-8333-01A-11R-2315-07	B9D1|27077	129.7992
TCGA-KL-8333-01A-11R-2315-07	B9D2|80776	77.9972
TCGA-KL-8333-01A-11R-2315-07	BAALC|79870	259.1093
TCGA-KL-8333-01A-11R-2315-07	BAAT|570	0
TCGA-KL-8333-01A-11R-2315-07	BACE1|23621	1087.9947
TCGA-KL-8333-01A-11R-2315-07	BACE2|25825	7426.5884
TCGA-KL-8333-01A-11R-2315-07	BACH1|571	2679.9967
TCGA-KL-8333-01A-11R-2315-07	BACH2|60468	97.4965
TCGA-KL-8333-01A-11R-2315-07	BAD|572	531.5641
TCGA-KL-8333-01A-11R-2315-07	BAG1|573	4704.4931
TCGA-KL-8333-01A-11R-2315-07	BAG2|9532	112.3688
TCGA-KL-8333-01A-11R-2315-07	BAG3|9531	1705.0318
TCGA-KL-8333-01A-11R-2315-07	BAG4|9530	187.7221
TCGA-KL-8333-01A-11R-2315-07	BAG5|9529	1966.7851
TCGA-KL-8333-01A-11R-2315-07	BAGE2|85319	8.8309
TCGA-KL-8333-01A-11R-2315-07	BAGE|574	0
TCGA-KL-8333-01A-11R-2315-07	BAHCC1|57597	486.491
TCGA-KL-8333-01A-11R-2315-07	BAHD1|22893	696.3563
TCGA-KL-8333-01A-11R-2315-07	BAI1|575	5.9489
TCGA-KL-8333-01A-11R-2315-07	BAI2|576	10.2454
TCGA-KL-8333-01A-11R-2315-07	BAI3|577	2.9745
TCGA-KL-8333-01A-11R-2315-07	BAIAP2L1|55971	1642.2375
TCGA-KL-8333-01A-11R-2315-07	BAIAP2L2|80115	9.2539
TCGA-KL-8333-01A-11R-2315-07	BAIAP2|10458	485.7804
TCGA-KL-8333-01A-11R-2315-07	BAIAP3|8938	191.8268
TCGA-KL-8333-01A-11R-2315-07	BAK1|578	190.6965
TCGA-KL-8333-01A-11R-2315-07	BAMBI|25805	250.5164
TCGA-KL-8333-01A-11R-2315-07	BANF1|8815	1675.6176
TCGA-KL-8333-01A-11R-2315-07	BANF2|140836	0
TCGA-KL-8333-01A-11R-2315-07	BANK1|55024	287.532
TCGA-KL-8333-01A-11R-2315-07	BANP|54971	87.9121
TCGA-KL-8333-01A-11R-2315-07	BAP1|8314	1241.0146
TCGA-KL-8333-01A-11R-2315-07	BARD1|580	21.8128
TCGA-KL-8333-01A-11R-2315-07	BARHL1|56751	0
TCGA-KL-8333-01A-11R-2315-07	BARHL2|343472	0
TCGA-KL-8333-01A-11R-2315-07	BARX1|56033	0
TCGA-KL-8333-01A-11R-2315-07	BARX2|8538	292.159
TCGA-KL-8333-01A-11R-2315-07	BASE|317716	0
TCGA-KL-8333-01A-11R-2315-07	BASP1|10409	203.2554
TCGA-KL-8333-01A-11R-2315-07	BAT1|7919	1888.4574
TCGA-KL-8333-01A-11R-2315-07	BAT2L1|84726	3808.702
TCGA-KL-8333-01A-11R-2315-07	BAT2L2|23215	2991.9855
TCGA-KL-8333-01A-11R-2315-07	BAT2|7916	3529.0424
TCGA-KL-8333-01A-11R-2315-07	BAT3|7917	2305.1904
TCGA-KL-8333-01A-11R-2315-07	BAT4|7918	223.0852
TCGA-KL-8333-01A-11R-2315-07	BAT5|7920	489.4654
TCGA-KL-8333-01A-11R-2315-07	BATF2|116071	66.0993
TCGA-KL-8333-01A-11R-2315-07	BATF3|55509	33.3802
TCGA-KL-8333-01A-11R-2315-07	BATF|10538	39.9901
TCGA-KL-8333-01A-11R-2315-07	BAX|581	412.7902
TCGA-KL-8333-01A-11R-2315-07	BAZ1A|11177	685.1194
TCGA-KL-8333-01A-11R-2315-07	BAZ1B|9031	2089.7298
TCGA-KL-8333-01A-11R-2315-07	BAZ2A|11176	2397.6601
TCGA-KL-8333-01A-11R-2315-07	BAZ2B|29994	1061.6442
TCGA-KL-8333-01A-11R-2315-07	BBC3|27113	262.7448
TCGA-KL-8333-01A-11R-2315-07	BBOX1|8424	3.305
TCGA-KL-8333-01A-11R-2315-07	BBS10|79738	342.7249
TCGA-KL-8333-01A-11R-2315-07	BBS12|166379	181.1121
TCGA-KL-8333-01A-11R-2315-07	BBS1|582	1062.877
TCGA-KL-8333-01A-11R-2315-07	BBS2|583	1334.8757
TCGA-KL-8333-01A-11R-2315-07	BBS4|585	255.1434
TCGA-KL-8333-01A-11R-2315-07	BBS5|129880	358.2583
TCGA-KL-8333-01A-11R-2315-07	BBS7|55212	350.6569
TCGA-KL-8333-01A-11R-2315-07	BBS9|27241	299.7604
TCGA-KL-8333-01A-11R-2315-07	BBX|56987	3160.5387
TCGA-KL-8333-01A-11R-2315-07	BCAM|4059	3041.8904
TCGA-KL-8333-01A-11R-2315-07	BCAN|63827	3.966
TCGA-KL-8333-01A-11R-2315-07	BCAP29|55973	1322.3168
TCGA-KL-8333-01A-11R-2315-07	BCAP31|10134	4388.3335
TCGA-KL-8333-01A-11R-2315-07	BCAR1|9564	2306.5356
TCGA-KL-8333-01A-11R-2315-07	BCAR3|8412	394.5468
TCGA-KL-8333-01A-11R-2315-07	BCAR4|400500	0
TCGA-KL-8333-01A-11R-2315-07	BCAS1|8537	48.9135
TCGA-KL-8333-01A-11R-2315-07	BCAS2|10286	574.3138
TCGA-KL-8333-01A-11R-2315-07	BCAS3|54828	898.2897
TCGA-KL-8333-01A-11R-2315-07	BCAS4|55653	1090.3082
TCGA-KL-8333-01A-11R-2315-07	BCAT1|586	4077.6667
TCGA-KL-8333-01A-11R-2315-07	BCAT2|587	977.2784
TCGA-KL-8333-01A-11R-2315-07	BCCIP|56647	652.6977
TCGA-KL-8333-01A-11R-2315-07	BCDIN3D|144233	122.3102
TCGA-KL-8333-01A-11R-2315-07	BCHE|590	28.7532
TCGA-KL-8333-01A-11R-2315-07	BCKDHA|593	1692.9918
TCGA-KL-8333-01A-11R-2315-07	BCKDHB|594	551.2683
TCGA-KL-8333-01A-11R-2315-07	BCKDK|10295	606.7917
TCGA-KL-8333-01A-11R-2315-07	BCL10|8915	533.752
TCGA-KL-8333-01A-11R-2315-07	BCL11A|53335	31.0667
TCGA-KL-8333-01A-11R-2315-07	BCL11B|64919	81.3022
TCGA-KL-8333-01A-11R-2315-07	BCL2A1|597	129.2242
TCGA-KL-8333-01A-11R-2315-07	BCL2L10|10017	64.1163
TCGA-KL-8333-01A-11R-2315-07	BCL2L11|10018	1074.1139
TCGA-KL-8333-01A-11R-2315-07	BCL2L12|83596	110.9609
TCGA-KL-8333-01A-11R-2315-07	BCL2L13|23786	3495.9927
TCGA-KL-8333-01A-11R-2315-07	BCL2L14|79370	.9915
TCGA-KL-8333-01A-11R-2315-07	BCL2L15|440603	3.6355
TCGA-KL-8333-01A-11R-2315-07	BCL2L1|598	4095.5135
TCGA-KL-8333-01A-11R-2315-07	BCL2L2|599	3055.3681
TCGA-KL-8333-01A-11R-2315-07	BCL2|596	2054.0362
TCGA-KL-8333-01A-11R-2315-07	BCL3|602	998.7606
TCGA-KL-8333-01A-11R-2315-07	BCL6B|255877	1102.2061
TCGA-KL-8333-01A-11R-2315-07	BCL6|604	812.3606
TCGA-KL-8333-01A-11R-2315-07	BCL7A|605	804.7592
TCGA-KL-8333-01A-11R-2315-07	BCL7B|9275	1504.4204
TCGA-KL-8333-01A-11R-2315-07	BCL7C|9274	314.9632
TCGA-KL-8333-01A-11R-2315-07	BCL8|606	3.6355
TCGA-KL-8333-01A-11R-2315-07	BCL9L|283149	644.7988
TCGA-KL-8333-01A-11R-2315-07	BCL9|607	428.9845
TCGA-KL-8333-01A-11R-2315-07	BCLAF1|9774	2976.7826
TCGA-KL-8333-01A-11R-2315-07	BCMO1|53630	9.9149
TCGA-KL-8333-01A-11R-2315-07	BCO2|83875	238.288
TCGA-KL-8333-01A-11R-2315-07	BCORL1|63035	233.0001
TCGA-KL-8333-01A-11R-2315-07	BCORL2|286554	3.305
TCGA-KL-8333-01A-11R-2315-07	BCOR|54880	1003.7181
TCGA-KL-8333-01A-11R-2315-07	BCR|613	1832.273
TCGA-KL-8333-01A-11R-2315-07	BCS1L|617	351.3179
TCGA-KL-8333-01A-11R-2315-07	BCYRN1|618	0
TCGA-KL-8333-01A-11R-2315-07	BDH1|622	960.423
TCGA-KL-8333-01A-11R-2315-07	BDH2|56898	1111.46
TCGA-KL-8333-01A-11R-2315-07	BDKRB1|623	158.9689
TCGA-KL-8333-01A-11R-2315-07	BDKRB2|624	4953.1521
TCGA-KL-8333-01A-11R-2315-07	BDNFOS|497258	97.8005
TCGA-KL-8333-01A-11R-2315-07	BDNF|627	6.6364
TCGA-KL-8333-01A-11R-2315-07	BDP1|55814	1699.0829
TCGA-KL-8333-01A-11R-2315-07	BEAN|146227	10.9064
TCGA-KL-8333-01A-11R-2315-07	BECN1|8678	2221.8326
TCGA-KL-8333-01A-11R-2315-07	BEGAIN|57596	8.2624
TCGA-KL-8333-01A-11R-2315-07	BEND2|139105	.9915
TCGA-KL-8333-01A-11R-2315-07	BEND3|57673	41.6426
TCGA-KL-8333-01A-11R-2315-07	BEND4|389206	11.5674
TCGA-KL-8333-01A-11R-2315-07	BEND5|79656	32.7192
TCGA-KL-8333-01A-11R-2315-07	BEND6|221336	66.4298
TCGA-KL-8333-01A-11R-2315-07	BEND7|222389	489.1349
TCGA-KL-8333-01A-11R-2315-07	BEST1|7439	27.1007
TCGA-KL-8333-01A-11R-2315-07	BEST2|54831	0
TCGA-KL-8333-01A-11R-2315-07	BEST3|144453	0
TCGA-KL-8333-01A-11R-2315-07	BEST4|266675	5.2879
TCGA-KL-8333-01A-11R-2315-07	BET1L|51272	1873.2546
TCGA-KL-8333-01A-11R-2315-07	BET1|10282	755.1847
TCGA-KL-8333-01A-11R-2315-07	BET3L|100128327	.661
TCGA-KL-8333-01A-11R-2315-07	BEX1|55859	3.966
TCGA-KL-8333-01A-11R-2315-07	BEX2|84707	324.5476
TCGA-KL-8333-01A-11R-2315-07	BEX4|56271	873.8329
TCGA-KL-8333-01A-11R-2315-07	BEX5|340542	155.6639
TCGA-KL-8333-01A-11R-2315-07	BEYLA|497634	0
TCGA-KL-8333-01A-11R-2315-07	BFAR|51283	2561.3484
TCGA-KL-8333-01A-11R-2315-07	BFSP1|631	9.2539
TCGA-KL-8333-01A-11R-2315-07	BFSP2|8419	23.7958
TCGA-KL-8333-01A-11R-2315-07	BGLAP|632	10.6883
TCGA-KL-8333-01A-11R-2315-07	BGN|633	5137.8997
TCGA-KL-8333-01A-11R-2315-07	BHLHA15|168620	4.9574
TCGA-KL-8333-01A-11R-2315-07	BHLHB9|80823	167.2313
TCGA-KL-8333-01A-11R-2315-07	BHLHE22|27319	21.1518
TCGA-KL-8333-01A-11R-2315-07	BHLHE23|128408	0
TCGA-KL-8333-01A-11R-2315-07	BHLHE40|8553	12465.0087
TCGA-KL-8333-01A-11R-2315-07	BHLHE41|79365	274.9731
TCGA-KL-8333-01A-11R-2315-07	BHMT2|23743	189.705
TCGA-KL-8333-01A-11R-2315-07	BHMT|635	71.3873
TCGA-KL-8333-01A-11R-2315-07	BICC1|80114	134.5121
TCGA-KL-8333-01A-11R-2315-07	BICD1|636	170.5362
TCGA-KL-8333-01A-11R-2315-07	BICD2|23299	1208.9565
TCGA-KL-8333-01A-11R-2315-07	BID|637	212.3771
TCGA-KL-8333-01A-11R-2315-07	BIK|638	163.2653
TCGA-KL-8333-01A-11R-2315-07	BIN1|274	370.8172
TCGA-KL-8333-01A-11R-2315-07	BIN2|51411	2548.4591
TCGA-KL-8333-01A-11R-2315-07	BIN3|55909	459.3902
TCGA-KL-8333-01A-11R-2315-07	BIRC2|329	1460.4643
TCGA-KL-8333-01A-11R-2315-07	BIRC3|330	442.2044
TCGA-KL-8333-01A-11R-2315-07	BIRC5|332	12.1061
TCGA-KL-8333-01A-11R-2315-07	BIRC6|57448	2950.3429
TCGA-KL-8333-01A-11R-2315-07	BIRC7|79444	4.9574
TCGA-KL-8333-01A-11R-2315-07	BIRC8|112401	0
TCGA-KL-8333-01A-11R-2315-07	BIVM|54841	728.3616
TCGA-KL-8333-01A-11R-2315-07	BLCAP|10904	2716.3513
TCGA-KL-8333-01A-11R-2315-07	BLID|414899	0
TCGA-KL-8333-01A-11R-2315-07	BLK|640	98.488
TCGA-KL-8333-01A-11R-2315-07	BLMH|642	577.3775
TCGA-KL-8333-01A-11R-2315-07	BLM|641	30.0752
TCGA-KL-8333-01A-11R-2315-07	BLNK|29760	1246.9636
TCGA-KL-8333-01A-11R-2315-07	BLOC1S1|2647	1272.1672
TCGA-KL-8333-01A-11R-2315-07	BLOC1S2|282991	541.6839
TCGA-KL-8333-01A-11R-2315-07	BLOC1S3|388552	277.2866
TCGA-KL-8333-01A-11R-2315-07	BLVRA|644	1383.4586
TCGA-KL-8333-01A-11R-2315-07	BLVRB|645	1201.0245
TCGA-KL-8333-01A-11R-2315-07	BLZF1|8548	495.4144
TCGA-KL-8333-01A-11R-2315-07	BMF|90427	299.7604
TCGA-KL-8333-01A-11R-2315-07	BMI1|648	1436.1993
TCGA-KL-8333-01A-11R-2315-07	BMP10|27302	0
TCGA-KL-8333-01A-11R-2315-07	BMP15|9210	0
TCGA-KL-8333-01A-11R-2315-07	BMP1|649	258.1178
TCGA-KL-8333-01A-11R-2315-07	BMP2K|55589	991.4897
TCGA-KL-8333-01A-11R-2315-07	BMP2|650	91.5476
TCGA-KL-8333-01A-11R-2315-07	BMP3|651	3.305
TCGA-KL-8333-01A-11R-2315-07	BMP4|652	97.827
TCGA-KL-8333-01A-11R-2315-07	BMP5|653	9.2539
TCGA-KL-8333-01A-11R-2315-07	BMP6|654	189.9893
TCGA-KL-8333-01A-11R-2315-07	BMP7|655	95.5135
TCGA-KL-8333-01A-11R-2315-07	BMP8A|353500	87.9121
TCGA-KL-8333-01A-11R-2315-07	BMP8B|656	19.4993
TCGA-KL-8333-01A-11R-2315-07	BMPER|168667	14.5418
TCGA-KL-8333-01A-11R-2315-07	BMPR1A|657	216.4753
TCGA-KL-8333-01A-11R-2315-07	BMPR1B|658	2855.4904
TCGA-KL-8333-01A-11R-2315-07	BMPR2|659	4994.4642
TCGA-KL-8333-01A-11R-2315-07	BMS1P4|729096	11.3393
TCGA-KL-8333-01A-11R-2315-07	BMS1P5|399761	25.4482
TCGA-KL-8333-01A-11R-2315-07	BMS1|9790	1047.3436
TCGA-KL-8333-01A-11R-2315-07	BMX|660	86.9206
TCGA-KL-8333-01A-11R-2315-07	BNC1|646	65.7688
TCGA-KL-8333-01A-11R-2315-07	BNC2|54796	198.6284
TCGA-KL-8333-01A-11R-2315-07	BNIP1|662	309.6753
TCGA-KL-8333-01A-11R-2315-07	BNIP2|663	784.5989
TCGA-KL-8333-01A-11R-2315-07	BNIP3L|665	1677.6006
TCGA-KL-8333-01A-11R-2315-07	BNIP3|664	793.1918
TCGA-KL-8333-01A-11R-2315-07	BNIPL|149428	.9915
TCGA-KL-8333-01A-11R-2315-07	BOC|91653	773.6925
TCGA-KL-8333-01A-11R-2315-07	BOD1L|259282	2189.5398
TCGA-KL-8333-01A-11R-2315-07	BOD1|91272	1022.8869
TCGA-KL-8333-01A-11R-2315-07	BOK|666	587.2924
TCGA-KL-8333-01A-11R-2315-07	BOLA1|51027	123.2752
TCGA-KL-8333-01A-11R-2315-07	BOLA2|552900	1261.479
TCGA-KL-8333-01A-11R-2315-07	BOLA3|388962	379.4101
TCGA-KL-8333-01A-11R-2315-07	BOLL|66037	.9915
TCGA-KL-8333-01A-11R-2315-07	BOP1|23246	91.878
TCGA-KL-8333-01A-11R-2315-07	BPESC1|60467	0
TCGA-KL-8333-01A-11R-2315-07	BPGM|669	2994.2989
TCGA-KL-8333-01A-11R-2315-07	BPHL|670	262.7448
TCGA-KL-8333-01A-11R-2315-07	BPIL1|80341	0
TCGA-KL-8333-01A-11R-2315-07	BPIL2|254240	0
TCGA-KL-8333-01A-11R-2315-07	BPIL3|128859	0
TCGA-KL-8333-01A-11R-2315-07	BPI|671	.661
TCGA-KL-8333-01A-11R-2315-07	BPNT1|10380	354.9533
TCGA-KL-8333-01A-11R-2315-07	BPTF|2186	2203.0901
TCGA-KL-8333-01A-11R-2315-07	BPY2|9083	0
TCGA-KL-8333-01A-11R-2315-07	BRAF|673	282.5746
TCGA-KL-8333-01A-11R-2315-07	BRAP|8315	764.7691
TCGA-KL-8333-01A-11R-2315-07	BRCA1|672	112.3688
TCGA-KL-8333-01A-11R-2315-07	BRCA2|675	40.3206
TCGA-KL-8333-01A-11R-2315-07	BRCC3|79184	555.5647
TCGA-KL-8333-01A-11R-2315-07	BRD1|23774	792.5308
TCGA-KL-8333-01A-11R-2315-07	BRD2|6046	4958.1096
TCGA-KL-8333-01A-11R-2315-07	BRD3|8019	500.3487
TCGA-KL-8333-01A-11R-2315-07	BRD4|23476	1637.28
TCGA-KL-8333-01A-11R-2315-07	BRD7P3|23629	0
TCGA-KL-8333-01A-11R-2315-07	BRD7|29117	1733.785
TCGA-KL-8333-01A-11R-2315-07	BRD8|10902	693.3818
TCGA-KL-8333-01A-11R-2315-07	BRD9|65980	523.8371
TCGA-KL-8333-01A-11R-2315-07	BRDT|676	0
TCGA-KL-8333-01A-11R-2315-07	BREA2|286076	1.6525
TCGA-KL-8333-01A-11R-2315-07	BRE|9577	488.8044
TCGA-KL-8333-01A-11R-2315-07	BRF1|2972	418.4087
TCGA-KL-8333-01A-11R-2315-07	BRF2|55290	244.5675
TCGA-KL-8333-01A-11R-2315-07	BRI3BP|140707	115.6738
TCGA-KL-8333-01A-11R-2315-07	BRI3|25798	1975.378
TCGA-KL-8333-01A-11R-2315-07	BRIP1|83990	4.9574
TCGA-KL-8333-01A-11R-2315-07	BRIX1|55299	506.6512
TCGA-KL-8333-01A-11R-2315-07	BRMS1L|84312	366.8512
TCGA-KL-8333-01A-11R-2315-07	BRMS1|25855	939.9322
TCGA-KL-8333-01A-11R-2315-07	BRP44L|51660	2919.6067
TCGA-KL-8333-01A-11R-2315-07	BRP44|25874	677.1875
TCGA-KL-8333-01A-11R-2315-07	BRPF1|7862	357.2668
TCGA-KL-8333-01A-11R-2315-07	BRPF3|27154	662.6456
TCGA-KL-8333-01A-11R-2315-07	BRS3|680	0
TCGA-KL-8333-01A-11R-2315-07	BRSK1|84446	8.5929
TCGA-KL-8333-01A-11R-2315-07	BRSK2|9024	2.9745
TCGA-KL-8333-01A-11R-2315-07	BRWD1|54014	1363.6289
TCGA-KL-8333-01A-11R-2315-07	BRWD3|254065	272.9902
TCGA-KL-8333-01A-11R-2315-07	BSCL2|26580	932.6613
TCGA-KL-8333-01A-11R-2315-07	BSDC1|55108	1634.3055
TCGA-KL-8333-01A-11R-2315-07	BSG|682	34782.7811
TCGA-KL-8333-01A-11R-2315-07	BSND|7809	1081.0543
TCGA-KL-8333-01A-11R-2315-07	BSN|8927	23.7958
TCGA-KL-8333-01A-11R-2315-07	BSPH1|100131137	0
TCGA-KL-8333-01A-11R-2315-07	BSPRY|54836	477.237
TCGA-KL-8333-01A-11R-2315-07	BST1|683	63.7858
TCGA-KL-8333-01A-11R-2315-07	BST2|684	1271.0898
TCGA-KL-8333-01A-11R-2315-07	BSX|390259	0
TCGA-KL-8333-01A-11R-2315-07	BTAF1|9044	828.5549
TCGA-KL-8333-01A-11R-2315-07	BTBD10|84280	511.2782
TCGA-KL-8333-01A-11R-2315-07	BTBD11|121551	19.1688
TCGA-KL-8333-01A-11R-2315-07	BTBD12|84464	257.7873
TCGA-KL-8333-01A-11R-2315-07	BTBD16|118663	0
TCGA-KL-8333-01A-11R-2315-07	BTBD17|388419	0
TCGA-KL-8333-01A-11R-2315-07	BTBD18|643376	.3305
TCGA-KL-8333-01A-11R-2315-07	BTBD19|149478	12.5589
TCGA-KL-8333-01A-11R-2315-07	BTBD1|53339	2982.7316
TCGA-KL-8333-01A-11R-2315-07	BTBD2|55643	884.4088
TCGA-KL-8333-01A-11R-2315-07	BTBD3|22903	578.0385
TCGA-KL-8333-01A-11R-2315-07	BTBD6|90135	625.63
TCGA-KL-8333-01A-11R-2315-07	BTBD7|55727	859.9521
TCGA-KL-8333-01A-11R-2315-07	BTBD8|284697	12.5589
TCGA-KL-8333-01A-11R-2315-07	BTBD9|114781	377.4271
TCGA-KL-8333-01A-11R-2315-07	BTC|685	99.4795
TCGA-KL-8333-01A-11R-2315-07	BTD|686	240.6015
TCGA-KL-8333-01A-11R-2315-07	BTF3L1|690	0
TCGA-KL-8333-01A-11R-2315-07	BTF3L4|91408	659.3407
TCGA-KL-8333-01A-11R-2315-07	BTF3|689	5545.7325
TCGA-KL-8333-01A-11R-2315-07	BTG1|694	5864.0007
TCGA-KL-8333-01A-11R-2315-07	BTG2|7832	7947.451
TCGA-KL-8333-01A-11R-2315-07	BTG3|10950	6176.3199
TCGA-KL-8333-01A-11R-2315-07	BTG4|54766	0
TCGA-KL-8333-01A-11R-2315-07	BTK|695	175.8242
TCGA-KL-8333-01A-11R-2315-07	BTLA|151888	24.7872
TCGA-KL-8333-01A-11R-2315-07	BTN1A1|696	.661
TCGA-KL-8333-01A-11R-2315-07	BTN2A1|11120	588.2839
TCGA-KL-8333-01A-11R-2315-07	BTN2A2|10385	415.1037
TCGA-KL-8333-01A-11R-2315-07	BTN2A3|54718	17.8468
TCGA-KL-8333-01A-11R-2315-07	BTN3A1|11119	808.0641
TCGA-KL-8333-01A-11R-2315-07	BTN3A2|11118	1276.3778
TCGA-KL-8333-01A-11R-2315-07	BTN3A3|10384	491.7789
TCGA-KL-8333-01A-11R-2315-07	BTNL2|56244	.3305
TCGA-KL-8333-01A-11R-2315-07	BTNL3|10917	0
TCGA-KL-8333-01A-11R-2315-07	BTNL8|79908	4.627
TCGA-KL-8333-01A-11R-2315-07	BTNL9|153579	656.6967
TCGA-KL-8333-01A-11R-2315-07	BTRC|8945	278.2781
TCGA-KL-8333-01A-11R-2315-07	BUB1B|701	26.4397
TCGA-KL-8333-01A-11R-2315-07	BUB1|699	47.922
TCGA-KL-8333-01A-11R-2315-07	BUB3|9184	781.2939
TCGA-KL-8333-01A-11R-2315-07	BUD13|84811	366.1902
TCGA-KL-8333-01A-11R-2315-07	BUD31|8896	1266.5752
TCGA-KL-8333-01A-11R-2315-07	BVES|11149	46.6
TCGA-KL-8333-01A-11R-2315-07	BYSL|705	260.1008
TCGA-KL-8333-01A-11R-2315-07	BZRAP1|9256	181.1121
TCGA-KL-8333-01A-11R-2315-07	BZW1|9689	3903.495
TCGA-KL-8333-01A-11R-2315-07	BZW2|28969	611.4187
TCGA-KL-8333-01A-11R-2315-07	C10orf105|414152	6.6099
TCGA-KL-8333-01A-11R-2315-07	C10orf107|219621	0
TCGA-KL-8333-01A-11R-2315-07	C10orf108|414235	9.5844
TCGA-KL-8333-01A-11R-2315-07	C10orf10|11067	4628.935
TCGA-KL-8333-01A-11R-2315-07	C10orf110|55853	5.5457
TCGA-KL-8333-01A-11R-2315-07	C10orf111|221060	4.6336
TCGA-KL-8333-01A-11R-2315-07	C10orf113|387638	0
TCGA-KL-8333-01A-11R-2315-07	C10orf114|399726	21.8128
TCGA-KL-8333-01A-11R-2315-07	C10orf116|10974	552.4019
TCGA-KL-8333-01A-11R-2315-07	C10orf118|55088	890.6883
TCGA-KL-8333-01A-11R-2315-07	C10orf119|79892	956.1266
TCGA-KL-8333-01A-11R-2315-07	C10orf11|83938	71.7178
TCGA-KL-8333-01A-11R-2315-07	C10orf120|399814	0
TCGA-KL-8333-01A-11R-2315-07	C10orf122|387718	0
TCGA-KL-8333-01A-11R-2315-07	C10orf125|282969	21.4823
TCGA-KL-8333-01A-11R-2315-07	C10orf128|170371	32.3887
TCGA-KL-8333-01A-11R-2315-07	C10orf129|142827	0
TCGA-KL-8333-01A-11R-2315-07	C10orf12|26148	108.1021
TCGA-KL-8333-01A-11R-2315-07	C10orf131|100127889	2.9745
TCGA-KL-8333-01A-11R-2315-07	C10orf137|26098	211.1873
TCGA-KL-8333-01A-11R-2315-07	C10orf140|387640	3.305
TCGA-KL-8333-01A-11R-2315-07	C10orf18|54906	1453.8544
TCGA-KL-8333-01A-11R-2315-07	C10orf25|220979	40.9816
TCGA-KL-8333-01A-11R-2315-07	C10orf26|54838	2100.3057
TCGA-KL-8333-01A-11R-2315-07	C10orf27|219793	.661
TCGA-KL-8333-01A-11R-2315-07	C10orf28|27291	529.786
TCGA-KL-8333-01A-11R-2315-07	C10orf2|56652	174.8327
TCGA-KL-8333-01A-11R-2315-07	C10orf32|119032	759.8116
TCGA-KL-8333-01A-11R-2315-07	C10orf35|219738	80.6412
TCGA-KL-8333-01A-11R-2315-07	C10orf40|283025	0
TCGA-KL-8333-01A-11R-2315-07	C10orf41|100131213	59.8199
TCGA-KL-8333-01A-11R-2315-07	C10orf46|143384	1187.4742
TCGA-KL-8333-01A-11R-2315-07	C10orf47|254427	127.9022
TCGA-KL-8333-01A-11R-2315-07	C10orf4|118924	175.1632
TCGA-KL-8333-01A-11R-2315-07	C10orf50|645528	.3305
TCGA-KL-8333-01A-11R-2315-07	C10orf53|282966	.3305
TCGA-KL-8333-01A-11R-2315-07	C10orf54|64115	726.762
TCGA-KL-8333-01A-11R-2315-07	C10orf55|414236	9.2275
TCGA-KL-8333-01A-11R-2315-07	C10orf57|80195	237.5444
TCGA-KL-8333-01A-11R-2315-07	C10orf58|84293	1056.267
TCGA-KL-8333-01A-11R-2315-07	C10orf62|414157	0
TCGA-KL-8333-01A-11R-2315-07	C10orf67|256815	12.8894
TCGA-KL-8333-01A-11R-2315-07	C10orf68|79741	.661
TCGA-KL-8333-01A-11R-2315-07	C10orf71|118461	.3305
TCGA-KL-8333-01A-11R-2315-07	C10orf72|196740	779.9719
TCGA-KL-8333-01A-11R-2315-07	C10orf75|90271	55.1929
TCGA-KL-8333-01A-11R-2315-07	C10orf76|79591	506.6512
TCGA-KL-8333-01A-11R-2315-07	C10orf78|119392	49.905
TCGA-KL-8333-01A-11R-2315-07	C10orf79|80217	.661
TCGA-KL-8333-01A-11R-2315-07	C10orf81|79949	.3305
TCGA-KL-8333-01A-11R-2315-07	C10orf82|143379	4.9574
TCGA-KL-8333-01A-11R-2315-07	C10orf84|63877	477.237
TCGA-KL-8333-01A-11R-2315-07	C10orf88|80007	146.41
TCGA-KL-8333-01A-11R-2315-07	C10orf90|118611	1.6525
TCGA-KL-8333-01A-11R-2315-07	C10orf91|170393	0
TCGA-KL-8333-01A-11R-2315-07	C10orf93|255352	.3305
TCGA-KL-8333-01A-11R-2315-07	C10orf95|79946	5.8366
TCGA-KL-8333-01A-11R-2315-07	C10orf96|374355	0
TCGA-KL-8333-01A-11R-2315-07	C10orf99|387695	0
TCGA-KL-8333-01A-11R-2315-07	C11orf10|746	579.03
TCGA-KL-8333-01A-11R-2315-07	C11orf16|56673	2.9745
TCGA-KL-8333-01A-11R-2315-07	C11orf17|56672	361.2328
TCGA-KL-8333-01A-11R-2315-07	C11orf1|64776	276.9561
TCGA-KL-8333-01A-11R-2315-07	C11orf20|25858	2.9745
TCGA-KL-8333-01A-11R-2315-07	C11orf21|29125	14.8723
TCGA-KL-8333-01A-11R-2315-07	C11orf24|53838	449.8058
TCGA-KL-8333-01A-11R-2315-07	C11orf2|738	1718.2517
TCGA-KL-8333-01A-11R-2315-07	C11orf30|56946	552.5903
TCGA-KL-8333-01A-11R-2315-07	C11orf31|280636	556.2257
TCGA-KL-8333-01A-11R-2315-07	C11orf34|349633	.661
TCGA-KL-8333-01A-11R-2315-07	C11orf35|256329	63.4289
TCGA-KL-8333-01A-11R-2315-07	C11orf36|283303	0
TCGA-KL-8333-01A-11R-2315-07	C11orf40|143501	0
TCGA-KL-8333-01A-11R-2315-07	C11orf41|25758	349.6654
TCGA-KL-8333-01A-11R-2315-07	C11orf42|160298	0
TCGA-KL-8333-01A-11R-2315-07	C11orf45|219833	9.9149
TCGA-KL-8333-01A-11R-2315-07	C11orf46|120534	798.1492
TCGA-KL-8333-01A-11R-2315-07	C11orf48|79081	297.1164
TCGA-KL-8333-01A-11R-2315-07	C11orf49|79096	401.2228
TCGA-KL-8333-01A-11R-2315-07	C11orf51|25906	505.5937
TCGA-KL-8333-01A-11R-2315-07	C11orf52|91894	504.3378
TCGA-KL-8333-01A-11R-2315-07	C11orf53|341032	2.9745
TCGA-KL-8333-01A-11R-2315-07	C11orf54|28970	1830.29
TCGA-KL-8333-01A-11R-2315-07	C11orf57|55216	849.0457
TCGA-KL-8333-01A-11R-2315-07	C11orf58|10944	4054.2014
TCGA-KL-8333-01A-11R-2315-07	C11orf59|55004	2482.0292
TCGA-KL-8333-01A-11R-2315-07	C11orf61|79684	93.5305
TCGA-KL-8333-01A-11R-2315-07	C11orf63|79864	175.8242
TCGA-KL-8333-01A-11R-2315-07	C11orf64|283197	0
TCGA-KL-8333-01A-11R-2315-07	C11orf65|160140	14.8723
TCGA-KL-8333-01A-11R-2315-07	C11orf66|220004	12.2284
TCGA-KL-8333-01A-11R-2315-07	C11orf67|28971	260.4313
TCGA-KL-8333-01A-11R-2315-07	C11orf68|83638	853.0117
TCGA-KL-8333-01A-11R-2315-07	C11orf70|85016	13.2199
TCGA-KL-8333-01A-11R-2315-07	C11orf71|54494	276.2951
TCGA-KL-8333-01A-11R-2315-07	C11orf73|51501	366.5207
TCGA-KL-8333-01A-11R-2315-07	C11orf74|119710	152.3589
TCGA-KL-8333-01A-11R-2315-07	C11orf75|56935	43.956
TCGA-KL-8333-01A-11R-2315-07	C11orf80|79703	459.3902
TCGA-KL-8333-01A-11R-2315-07	C11orf82|220042	23.4653
TCGA-KL-8333-01A-11R-2315-07	C11orf83|790955	371.4781
TCGA-KL-8333-01A-11R-2315-07	C11orf84|144097	208.8738
TCGA-KL-8333-01A-11R-2315-07	C11orf85|283129	.3305
TCGA-KL-8333-01A-11R-2315-07	C11orf86|254439	0
TCGA-KL-8333-01A-11R-2315-07	C11orf87|399947	.3305
TCGA-KL-8333-01A-11R-2315-07	C11orf88|399949	.661
TCGA-KL-8333-01A-11R-2315-07	C11orf90|387804	0
TCGA-KL-8333-01A-11R-2315-07	C11orf92|399948	965.863
TCGA-KL-8333-01A-11R-2315-07	C11orf93|120376	203.7644
TCGA-KL-8333-01A-11R-2315-07	C11orf94|143678	0
TCGA-KL-8333-01A-11R-2315-07	C11orf95|65998	581.674
TCGA-KL-8333-01A-11R-2315-07	C11orf9|745	19.1688
TCGA-KL-8333-01A-11R-2315-07	C12orf10|60314	773.362
TCGA-KL-8333-01A-11R-2315-07	C12orf11|55726	483.5165
TCGA-KL-8333-01A-11R-2315-07	C12orf12|196477	0
TCGA-KL-8333-01A-11R-2315-07	C12orf23|90488	3335.7019
TCGA-KL-8333-01A-11R-2315-07	C12orf24|29902	41.3121
TCGA-KL-8333-01A-11R-2315-07	C12orf26|84190	60.4809
TCGA-KL-8333-01A-11R-2315-07	C12orf27|283460	20.1603
TCGA-KL-8333-01A-11R-2315-07	C12orf29|91298	501.859
TCGA-KL-8333-01A-11R-2315-07	C12orf32|83695	209.2043
TCGA-KL-8333-01A-11R-2315-07	C12orf34|84915	112.3688
TCGA-KL-8333-01A-11R-2315-07	C12orf35|55196	1058.25
TCGA-KL-8333-01A-11R-2315-07	C12orf36|283422	.3305
TCGA-KL-8333-01A-11R-2315-07	C12orf39|80763	104.1064
TCGA-KL-8333-01A-11R-2315-07	C12orf40|283461	0
TCGA-KL-8333-01A-11R-2315-07	C12orf41|54934	561.1832
TCGA-KL-8333-01A-11R-2315-07	C12orf42|374470	1.983
TCGA-KL-8333-01A-11R-2315-07	C12orf43|64897	396.2654
TCGA-KL-8333-01A-11R-2315-07	C12orf44|60673	1300.8345
TCGA-KL-8333-01A-11R-2315-07	C12orf45|121053	101.7929
TCGA-KL-8333-01A-11R-2315-07	C12orf47|51275	174.6939
TCGA-KL-8333-01A-11R-2315-07	C12orf48|55010	41.3121
TCGA-KL-8333-01A-11R-2315-07	C12orf49|79794	588.9449
TCGA-KL-8333-01A-11R-2315-07	C12orf4|57102	473.6016
TCGA-KL-8333-01A-11R-2315-07	C12orf50|160419	0
TCGA-KL-8333-01A-11R-2315-07	C12orf51|283450	1179.8728
TCGA-KL-8333-01A-11R-2315-07	C12orf52|84934	378.0881
TCGA-KL-8333-01A-11R-2315-07	C12orf53|196500	3.6355
TCGA-KL-8333-01A-11R-2315-07	C12orf54|121273	0
TCGA-KL-8333-01A-11R-2315-07	C12orf56|115749	26.7702
TCGA-KL-8333-01A-11R-2315-07	C12orf57|113246	519.5406
TCGA-KL-8333-01A-11R-2315-07	C12orf59|120939	3159.2167
TCGA-KL-8333-01A-11R-2315-07	C12orf5|57103	486.491
TCGA-KL-8333-01A-11R-2315-07	C12orf60|144608	30.0752
TCGA-KL-8333-01A-11R-2315-07	C12orf61|283416	11.2369
TCGA-KL-8333-01A-11R-2315-07	C12orf62|84987	831.8599
TCGA-KL-8333-01A-11R-2315-07	C12orf63|374467	.661
TCGA-KL-8333-01A-11R-2315-07	C12orf65|91574	312.6498
TCGA-KL-8333-01A-11R-2315-07	C12orf66|144577	195.654
TCGA-KL-8333-01A-11R-2315-07	C12orf68|387856	23.1348
TCGA-KL-8333-01A-11R-2315-07	C12orf69|440087	5.9489
TCGA-KL-8333-01A-11R-2315-07	C12orf70|341346	0
TCGA-KL-8333-01A-11R-2315-07	C12orf71|728858	.661
TCGA-KL-8333-01A-11R-2315-07	C12orf72|254013	50.2355
TCGA-KL-8333-01A-11R-2315-07	C12orf73|728568	147.071
TCGA-KL-8333-01A-11R-2315-07	C12orf74|338809	3.966
TCGA-KL-8333-01A-11R-2315-07	C12orf75|387882	7175.4111
TCGA-KL-8333-01A-11R-2315-07	C12orf76|400073	78.9887
TCGA-KL-8333-01A-11R-2315-07	C12orf77|196415	32.7192
TCGA-KL-8333-01A-11R-2315-07	C13orf15|28984	1637.941
TCGA-KL-8333-01A-11R-2315-07	C13orf16|121793	.3305
TCGA-KL-8333-01A-11R-2315-07	C13orf18|80183	97.827
TCGA-KL-8333-01A-11R-2315-07	C13orf1|57213	455.7548
TCGA-KL-8333-01A-11R-2315-07	C13orf23|80209	1295.8771
TCGA-KL-8333-01A-11R-2315-07	C13orf26|122046	0
TCGA-KL-8333-01A-11R-2315-07	C13orf27|93081	99.149
TCGA-KL-8333-01A-11R-2315-07	C13orf28|122258	0
TCGA-KL-8333-01A-11R-2315-07	C13orf29|283487	136.1646
TCGA-KL-8333-01A-11R-2315-07	C13orf30|144809	0
TCGA-KL-8333-01A-11R-2315-07	C13orf31|144811	460.0512
TCGA-KL-8333-01A-11R-2315-07	C13orf33|84935	1158.721
TCGA-KL-8333-01A-11R-2315-07	C13orf34|79866	74.8112
TCGA-KL-8333-01A-11R-2315-07	C13orf35|400165	4.2965
TCGA-KL-8333-01A-11R-2315-07	C13orf36|400120	15.8638
TCGA-KL-8333-01A-11R-2315-07	C13orf37|440145	532.0995
TCGA-KL-8333-01A-11R-2315-07	C13orf38|728591	32.0218
TCGA-KL-8333-01A-11R-2315-07	C13orf39|196541	0
TCGA-KL-8333-01A-11R-2315-07	C14orf101|54916	355.9448
TCGA-KL-8333-01A-11R-2315-07	C14orf102|55051	384.698
TCGA-KL-8333-01A-11R-2315-07	C14orf104|55172	231.0171
TCGA-KL-8333-01A-11R-2315-07	C14orf105|55195	1243.9891
TCGA-KL-8333-01A-11R-2315-07	C14orf106|55320	301.0824
TCGA-KL-8333-01A-11R-2315-07	C14orf109|26175	571.0981
TCGA-KL-8333-01A-11R-2315-07	C14orf115|55237	.661
TCGA-KL-8333-01A-11R-2315-07	C14orf118|55668	436.586
TCGA-KL-8333-01A-11R-2315-07	C14orf119|55017	806.7421
TCGA-KL-8333-01A-11R-2315-07	C14orf126|112487	258.2467
TCGA-KL-8333-01A-11R-2315-07	C14orf128|84837	33.0497
TCGA-KL-8333-01A-11R-2315-07	C14orf129|51527	876.4769
TCGA-KL-8333-01A-11R-2315-07	C14orf132|56967	134.5121
TCGA-KL-8333-01A-11R-2315-07	C14orf135|64430	3089.8124
TCGA-KL-8333-01A-11R-2315-07	C14orf138|79609	118.6483
TCGA-KL-8333-01A-11R-2315-07	C14orf139|79686	71.0568
TCGA-KL-8333-01A-11R-2315-07	C14orf142|84520	219.7802
TCGA-KL-8333-01A-11R-2315-07	C14orf143|90141	38.6681
TCGA-KL-8333-01A-11R-2315-07	C14orf145|145508	85.2681
TCGA-KL-8333-01A-11R-2315-07	C14orf147|171546	1244.3196
TCGA-KL-8333-01A-11R-2315-07	C14orf148|122945	5.2879
TCGA-KL-8333-01A-11R-2315-07	C14orf149|112849	42.6341
TCGA-KL-8333-01A-11R-2315-07	C14orf153|84334	497.0668
TCGA-KL-8333-01A-11R-2315-07	C14orf156|81892	647.1123
TCGA-KL-8333-01A-11R-2315-07	C14orf159|80017	1723.5396
TCGA-KL-8333-01A-11R-2315-07	C14orf162|56936	0
TCGA-KL-8333-01A-11R-2315-07	C14orf165|414767	0
TCGA-KL-8333-01A-11R-2315-07	C14orf166B|145497	0
TCGA-KL-8333-01A-11R-2315-07	C14orf166|51637	1720.5651
TCGA-KL-8333-01A-11R-2315-07	C14orf167|55449	538.3888
TCGA-KL-8333-01A-11R-2315-07	C14orf169|79697	138.1476
TCGA-KL-8333-01A-11R-2315-07	C14orf174|161394	32.7192
TCGA-KL-8333-01A-11R-2315-07	C14orf176|643382	1.322
TCGA-KL-8333-01A-11R-2315-07	C14orf177|283598	0
TCGA-KL-8333-01A-11R-2315-07	C14orf178|283579	0
TCGA-KL-8333-01A-11R-2315-07	C14orf179|112752	236.6355
TCGA-KL-8333-01A-11R-2315-07	C14orf180|400258	10.9064
TCGA-KL-8333-01A-11R-2315-07	C14orf181|400223	19.8298
TCGA-KL-8333-01A-11R-2315-07	C14orf182|283551	1.983
TCGA-KL-8333-01A-11R-2315-07	C14orf183|196913	0
TCGA-KL-8333-01A-11R-2315-07	C14orf184|650662	0
TCGA-KL-8333-01A-11R-2315-07	C14orf19|280655	2.3135
TCGA-KL-8333-01A-11R-2315-07	C14orf1|11161	1016.277
TCGA-KL-8333-01A-11R-2315-07	C14orf21|161424	247.8724
TCGA-KL-8333-01A-11R-2315-07	C14orf23|387978	0
TCGA-KL-8333-01A-11R-2315-07	C14orf28|122525	107.0809
TCGA-KL-8333-01A-11R-2315-07	C14orf2|9556	1304.1395
TCGA-KL-8333-01A-11R-2315-07	C14orf33|100129075	99.149
TCGA-KL-8333-01A-11R-2315-07	C14orf34|645687	.3305
TCGA-KL-8333-01A-11R-2315-07	C14orf37|145407	687.6213
TCGA-KL-8333-01A-11R-2315-07	C14orf39|317761	0
TCGA-KL-8333-01A-11R-2315-07	C14orf43|91748	1746.6744
TCGA-KL-8333-01A-11R-2315-07	C14orf45|80127	172.1524
TCGA-KL-8333-01A-11R-2315-07	C14orf48|256369	0
TCGA-KL-8333-01A-11R-2315-07	C14orf49|161176	78.9887
TCGA-KL-8333-01A-11R-2315-07	C14orf4|64207	756.8371
TCGA-KL-8333-01A-11R-2315-07	C14orf50|145376	122.6142
TCGA-KL-8333-01A-11R-2315-07	C14orf53|440184	7.9319
TCGA-KL-8333-01A-11R-2315-07	C14orf64|388011	7.6014
TCGA-KL-8333-01A-11R-2315-07	C14orf68|283600	.3305
TCGA-KL-8333-01A-11R-2315-07	C14orf70|283601	0
TCGA-KL-8333-01A-11R-2315-07	C14orf72|145200	20.4908
TCGA-KL-8333-01A-11R-2315-07	C14orf73|91828	11.2369
TCGA-KL-8333-01A-11R-2315-07	C14orf79|122616	162.2738
TCGA-KL-8333-01A-11R-2315-07	C14orf80|283643	44.9475
TCGA-KL-8333-01A-11R-2315-07	C14orf86|283592	0
TCGA-KL-8333-01A-11R-2315-07	C14orf93|60686	111.7078
TCGA-KL-8333-01A-11R-2315-07	C15orf17|57184	961.084
TCGA-KL-8333-01A-11R-2315-07	C15orf21|283651	9.2539
TCGA-KL-8333-01A-11R-2315-07	C15orf23|90417	97.4965
TCGA-KL-8333-01A-11R-2315-07	C15orf24|56851	1410.5594
TCGA-KL-8333-01A-11R-2315-07	C15orf26|161502	1.322
TCGA-KL-8333-01A-11R-2315-07	C15orf27|123591	48.9135
TCGA-KL-8333-01A-11R-2315-07	C15orf28|80035	3.305
TCGA-KL-8333-01A-11R-2315-07	C15orf29|79768	426.6711
TCGA-KL-8333-01A-11R-2315-07	C15orf2|23742	.3305
TCGA-KL-8333-01A-11R-2315-07	C15orf32|145858	0
TCGA-KL-8333-01A-11R-2315-07	C15orf33|196951	21.4988
TCGA-KL-8333-01A-11R-2315-07	C15orf34|80072	26.4397
TCGA-KL-8333-01A-11R-2315-07	C15orf37|283687	107.689
TCGA-KL-8333-01A-11R-2315-07	C15orf38|348110	266.4563
TCGA-KL-8333-01A-11R-2315-07	C15orf39|56905	917.4585
TCGA-KL-8333-01A-11R-2315-07	C15orf40|123207	312.9803
TCGA-KL-8333-01A-11R-2315-07	C15orf41|84529	120.9617
TCGA-KL-8333-01A-11R-2315-07	C15orf42|90381	8.2756
TCGA-KL-8333-01A-11R-2315-07	C15orf43|145645	0
TCGA-KL-8333-01A-11R-2315-07	C15orf44|81556	1057.589
TCGA-KL-8333-01A-11R-2315-07	C15orf48|84419	26.7702
TCGA-KL-8333-01A-11R-2315-07	C15orf50|414926	.3305
TCGA-KL-8333-01A-11R-2315-07	C15orf51|196968	5.2879
TCGA-KL-8333-01A-11R-2315-07	C15orf52|388115	361.5632
TCGA-KL-8333-01A-11R-2315-07	C15orf53|400359	0
TCGA-KL-8333-01A-11R-2315-07	C15orf54|400360	.3305
TCGA-KL-8333-01A-11R-2315-07	C15orf55|256646	0
TCGA-KL-8333-01A-11R-2315-07	C15orf56|644809	39.9901
TCGA-KL-8333-01A-11R-2315-07	C15orf57|90416	724.5972
TCGA-KL-8333-01A-11R-2315-07	C15orf58|390637	29.0837
TCGA-KL-8333-01A-11R-2315-07	C15orf59|388135	1252.9125
TCGA-KL-8333-01A-11R-2315-07	C15orf5|81698	0
TCGA-KL-8333-01A-11R-2315-07	C15orf60|283677	0
TCGA-KL-8333-01A-11R-2315-07	C15orf61|145853	136.4951
TCGA-KL-8333-01A-11R-2315-07	C15orf62|643338	9.9149
TCGA-KL-8333-01A-11R-2315-07	C15orf63|25764	466.4695
TCGA-KL-8333-01A-11R-2315-07	C16orf11|146325	.661
TCGA-KL-8333-01A-11R-2315-07	C16orf13|84326	206.5604
TCGA-KL-8333-01A-11R-2315-07	C16orf3|750	2.3135
TCGA-KL-8333-01A-11R-2315-07	C16orf42|115939	846.9239
TCGA-KL-8333-01A-11R-2315-07	C16orf45|89927	376.4356
TCGA-KL-8333-01A-11R-2315-07	C16orf46|123775	38.9986
TCGA-KL-8333-01A-11R-2315-07	C16orf48|84080	140.461
TCGA-KL-8333-01A-11R-2315-07	C16orf52|730094	912.501
TCGA-KL-8333-01A-11R-2315-07	C16orf53|79447	479.4745
TCGA-KL-8333-01A-11R-2315-07	C16orf54|283897	77.3362
TCGA-KL-8333-01A-11R-2315-07	C16orf55|124045	63.1248
TCGA-KL-8333-01A-11R-2315-07	C16orf57|79650	904.5691
TCGA-KL-8333-01A-11R-2315-07	C16orf58|64755	1775.8242
TCGA-KL-8333-01A-11R-2315-07	C16orf59|80178	3.6355
TCGA-KL-8333-01A-11R-2315-07	C16orf5|29965	2213.005
TCGA-KL-8333-01A-11R-2315-07	C16orf61|56942	606.5934
TCGA-KL-8333-01A-11R-2315-07	C16orf62|57020	1306.1224
TCGA-KL-8333-01A-11R-2315-07	C16orf63|123811	900.6032
TCGA-KL-8333-01A-11R-2315-07	C16orf68|79091	172.8497
TCGA-KL-8333-01A-11R-2315-07	C16orf70|80262	361.1667
TCGA-KL-8333-01A-11R-2315-07	C16orf71|146562	10.2454
TCGA-KL-8333-01A-11R-2315-07	C16orf72|29035	1269.7678
TCGA-KL-8333-01A-11R-2315-07	C16orf73|254528	0
TCGA-KL-8333-01A-11R-2315-07	C16orf74|404550	28.0922
TCGA-KL-8333-01A-11R-2315-07	C16orf75|116028	156.6554
TCGA-KL-8333-01A-11R-2315-07	C16orf78|123970	0
TCGA-KL-8333-01A-11R-2315-07	C16orf79|283870	2.9844
TCGA-KL-8333-01A-11R-2315-07	C16orf7|9605	513.1422
TCGA-KL-8333-01A-11R-2315-07	C16orf80|29105	528.7945
TCGA-KL-8333-01A-11R-2315-07	C16orf81|283860	.661
TCGA-KL-8333-01A-11R-2315-07	C16orf82|162083	0
TCGA-KL-8333-01A-11R-2315-07	C16orf86|388284	17.1858
TCGA-KL-8333-01A-11R-2315-07	C16orf87|388272	130.2156
TCGA-KL-8333-01A-11R-2315-07	C16orf88|400506	291.8285
TCGA-KL-8333-01A-11R-2315-07	C16orf89|146556	222.0937
TCGA-KL-8333-01A-11R-2315-07	C16orf90|646174	0
TCGA-KL-8333-01A-11R-2315-07	C16orf91|283951	218.1277
TCGA-KL-8333-01A-11R-2315-07	C16orf92|146378	0
TCGA-KL-8333-01A-11R-2315-07	C16orf93|90835	3.305
TCGA-KL-8333-01A-11R-2315-07	C17orf100|388327	90.5561
TCGA-KL-8333-01A-11R-2315-07	C17orf101|79701	418.7392
[truncated: 18,532 more rows]
