# Supplementary material for: Dysfunctional miRNA-Mediated Regulation in Chromophobe Renal Cell Carcinoma
Source: PLoS One. 2016 Jun 3;11(6):e0156324. doi: 10.1371/journal.pone.0156324 (PMC4892590; doi:10.1371/journal.pone.0156324)
Supplement: S2 File — (ZIP) [file pone.0156324.s002.zip › S2_File mRNA expression profile downloaded from TCGA/case/unc.edu__IlluminaHiSeq_RNASeqV2__TCGA-KL-8334-01A-11R-2315-07__expression_rsem_gene_normalized.txt]

barcode	gene_id	normalized_count
TCGA-KL-8334-01A-11R-2315-07	?|100130426	0
TCGA-KL-8334-01A-11R-2315-07	?|100133144	8.0585
TCGA-KL-8334-01A-11R-2315-07	?|100134869	7.305
TCGA-KL-8334-01A-11R-2315-07	?|10357	70.1454
TCGA-KL-8334-01A-11R-2315-07	?|10431	933.5162
TCGA-KL-8334-01A-11R-2315-07	?|136542	0
TCGA-KL-8334-01A-11R-2315-07	?|155060	124.3713
TCGA-KL-8334-01A-11R-2315-07	?|26823	0
TCGA-KL-8334-01A-11R-2315-07	?|280660	0
TCGA-KL-8334-01A-11R-2315-07	?|317712	0
TCGA-KL-8334-01A-11R-2315-07	?|340602	4.3896
TCGA-KL-8334-01A-11R-2315-07	?|388795	.7316
TCGA-KL-8334-01A-11R-2315-07	?|390284	8.0476
TCGA-KL-8334-01A-11R-2315-07	?|391343	0
TCGA-KL-8334-01A-11R-2315-07	?|391714	.3658
TCGA-KL-8334-01A-11R-2315-07	?|404770	0
TCGA-KL-8334-01A-11R-2315-07	?|441362	0
TCGA-KL-8334-01A-11R-2315-07	?|442388	0
TCGA-KL-8334-01A-11R-2315-07	?|553137	6.9502
TCGA-KL-8334-01A-11R-2315-07	?|57714	358.1161
TCGA-KL-8334-01A-11R-2315-07	?|645851	3.2922
TCGA-KL-8334-01A-11R-2315-07	?|652919	49.9753
TCGA-KL-8334-01A-11R-2315-07	?|653553	794.513
TCGA-KL-8334-01A-11R-2315-07	?|728045	0
TCGA-KL-8334-01A-11R-2315-07	?|728603	0
TCGA-KL-8334-01A-11R-2315-07	?|728788	2.1948
TCGA-KL-8334-01A-11R-2315-07	?|729884	3346.3192
TCGA-KL-8334-01A-11R-2315-07	?|8225	748.4225
TCGA-KL-8334-01A-11R-2315-07	?|90288	.7316
TCGA-KL-8334-01A-11R-2315-07	A1BG|1	20.4847
TCGA-KL-8334-01A-11R-2315-07	A1CF|29974	.7316
TCGA-KL-8334-01A-11R-2315-07	A2BP1|54715	5.8528
TCGA-KL-8334-01A-11R-2315-07	A2LD1|87769	56.6731
TCGA-KL-8334-01A-11R-2315-07	A2ML1|144568	0
TCGA-KL-8334-01A-11R-2315-07	A2M|2	5799.6488
TCGA-KL-8334-01A-11R-2315-07	A4GALT|53947	983.9963
TCGA-KL-8334-01A-11R-2315-07	A4GNT|51146	.3658
TCGA-KL-8334-01A-11R-2315-07	AAA1|404744	0
TCGA-KL-8334-01A-11R-2315-07	AAAS|8086	978.5094
TCGA-KL-8334-01A-11R-2315-07	AACSL|729522	0
TCGA-KL-8334-01A-11R-2315-07	AACS|65985	857.4303
TCGA-KL-8334-01A-11R-2315-07	AADACL2|344752	0
TCGA-KL-8334-01A-11R-2315-07	AADACL3|126767	.3658
TCGA-KL-8334-01A-11R-2315-07	AADACL4|343066	.3658
TCGA-KL-8334-01A-11R-2315-07	AADAC|13	0
TCGA-KL-8334-01A-11R-2315-07	AADAT|51166	77.1834
TCGA-KL-8334-01A-11R-2315-07	AAGAB|79719	2234.6594
TCGA-KL-8334-01A-11R-2315-07	AAK1|22848	1027.8921
TCGA-KL-8334-01A-11R-2315-07	AAMP|14	1473.4339
TCGA-KL-8334-01A-11R-2315-07	AANAT|15	0
TCGA-KL-8334-01A-11R-2315-07	AARS2|57505	544.6401
TCGA-KL-8334-01A-11R-2315-07	AARSD1|80755	326.6575
TCGA-KL-8334-01A-11R-2315-07	AARS|16	5695.4733
TCGA-KL-8334-01A-11R-2315-07	AASDHPPT|60496	1107.2702
TCGA-KL-8334-01A-11R-2315-07	AASDH|132949	323.3653
TCGA-KL-8334-01A-11R-2315-07	AASS|10157	376.406
TCGA-KL-8334-01A-11R-2315-07	AATF|26574	445.9076
TCGA-KL-8334-01A-11R-2315-07	AATK|9625	39.872
TCGA-KL-8334-01A-11R-2315-07	ABAT|18	751.3489
TCGA-KL-8334-01A-11R-2315-07	ABCA10|10349	8.4134
TCGA-KL-8334-01A-11R-2315-07	ABCA11P|79963	79.2391
TCGA-KL-8334-01A-11R-2315-07	ABCA12|26154	4.3896
TCGA-KL-8334-01A-11R-2315-07	ABCA13|154664	35.8482
TCGA-KL-8334-01A-11R-2315-07	ABCA17P|650655	5.8528
TCGA-KL-8334-01A-11R-2315-07	ABCA1|19	1975.6561
TCGA-KL-8334-01A-11R-2315-07	ABCA2|20	6756.2872
TCGA-KL-8334-01A-11R-2315-07	ABCA3|21	1309.1907
TCGA-KL-8334-01A-11R-2315-07	ABCA4|24	5.487
TCGA-KL-8334-01A-11R-2315-07	ABCA5|23461	951.4403
TCGA-KL-8334-01A-11R-2315-07	ABCA6|23460	3.658
TCGA-KL-8334-01A-11R-2315-07	ABCA7|10347	698.674
TCGA-KL-8334-01A-11R-2315-07	ABCA8|10351	16.8267
TCGA-KL-8334-01A-11R-2315-07	ABCA9|10350	3.658
TCGA-KL-8334-01A-11R-2315-07	ABCB10|23456	129.8583
TCGA-KL-8334-01A-11R-2315-07	ABCB11|8647	1.0974
TCGA-KL-8334-01A-11R-2315-07	ABCB1|5243	49.7485
TCGA-KL-8334-01A-11R-2315-07	ABCB4|5244	6.2186
TCGA-KL-8334-01A-11R-2315-07	ABCB5|340273	9.1449
TCGA-KL-8334-01A-11R-2315-07	ABCB6|10058	83.3214
TCGA-KL-8334-01A-11R-2315-07	ABCB7|22	761.5912
TCGA-KL-8334-01A-11R-2315-07	ABCB8|11194	1363.3288
TCGA-KL-8334-01A-11R-2315-07	ABCB9|23457	341.9552
TCGA-KL-8334-01A-11R-2315-07	ABCC10|89845	209.2364
TCGA-KL-8334-01A-11R-2315-07	ABCC11|85320	1.829
TCGA-KL-8334-01A-11R-2315-07	ABCC12|94160	0
TCGA-KL-8334-01A-11R-2315-07	ABCC13|150000	0
TCGA-KL-8334-01A-11R-2315-07	ABCC1|4363	474.4399
TCGA-KL-8334-01A-11R-2315-07	ABCC2|1244	1.829
TCGA-KL-8334-01A-11R-2315-07	ABCC3|8714	34.0192
TCGA-KL-8334-01A-11R-2315-07	ABCC4|10257	1669.1358
TCGA-KL-8334-01A-11R-2315-07	ABCC5|10057	3873.0681
TCGA-KL-8334-01A-11R-2315-07	ABCC6P1|653190	.3658
TCGA-KL-8334-01A-11R-2315-07	ABCC6P2|730013	6.2186
TCGA-KL-8334-01A-11R-2315-07	ABCC6|368	14.9977
TCGA-KL-8334-01A-11R-2315-07	ABCC8|6833	4.7554
TCGA-KL-8334-01A-11R-2315-07	ABCC9|10060	49.7485
TCGA-KL-8334-01A-11R-2315-07	ABCD1|215	853.7723
TCGA-KL-8334-01A-11R-2315-07	ABCD2|225	33.6534
TCGA-KL-8334-01A-11R-2315-07	ABCD3|5825	1592.684
TCGA-KL-8334-01A-11R-2315-07	ABCD4|5826	635.7567
TCGA-KL-8334-01A-11R-2315-07	ABCE1|6059	1082.0302
TCGA-KL-8334-01A-11R-2315-07	ABCF1|23	1253.2236
TCGA-KL-8334-01A-11R-2315-07	ABCF2|10061	2113.5802
TCGA-KL-8334-01A-11R-2315-07	ABCF3|55324	2003.4751
TCGA-KL-8334-01A-11R-2315-07	ABCG1|9619	3271.6964
TCGA-KL-8334-01A-11R-2315-07	ABCG2|9429	125.4687
TCGA-KL-8334-01A-11R-2315-07	ABCG4|64137	45.3589
TCGA-KL-8334-01A-11R-2315-07	ABCG5|64240	.7316
TCGA-KL-8334-01A-11R-2315-07	ABCG8|64241	.3658
TCGA-KL-8334-01A-11R-2315-07	ABHD10|55347	1655.2355
TCGA-KL-8334-01A-11R-2315-07	ABHD11|83451	2209.4193
TCGA-KL-8334-01A-11R-2315-07	ABHD12B|145447	0
TCGA-KL-8334-01A-11R-2315-07	ABHD12|26090	4069.5016
TCGA-KL-8334-01A-11R-2315-07	ABHD13|84945	271.0562
TCGA-KL-8334-01A-11R-2315-07	ABHD14A|25864	658.1802
TCGA-KL-8334-01A-11R-2315-07	ABHD14B|84836	2783.722
TCGA-KL-8334-01A-11R-2315-07	ABHD15|116236	257.1559
TCGA-KL-8334-01A-11R-2315-07	ABHD1|84696	5.487
TCGA-KL-8334-01A-11R-2315-07	ABHD2|11057	26972.1079
TCGA-KL-8334-01A-11R-2315-07	ABHD3|171586	2192.9584
TCGA-KL-8334-01A-11R-2315-07	ABHD4|63874	1079.1038
TCGA-KL-8334-01A-11R-2315-07	ABHD5|51099	504.0695
TCGA-KL-8334-01A-11R-2315-07	ABHD6|57406	1530.8642
TCGA-KL-8334-01A-11R-2315-07	ABHD8|79575	671.9707
TCGA-KL-8334-01A-11R-2315-07	ABI1|10006	748.0567
TCGA-KL-8334-01A-11R-2315-07	ABI2|10152	613.4431
TCGA-KL-8334-01A-11R-2315-07	ABI3BP|25890	294.4673
TCGA-KL-8334-01A-11R-2315-07	ABI3|51225	204.481
TCGA-KL-8334-01A-11R-2315-07	ABL1|25	2040.7865
TCGA-KL-8334-01A-11R-2315-07	ABL2|27	288.6145
TCGA-KL-8334-01A-11R-2315-07	ABLIM1|3983	3534.3393
TCGA-KL-8334-01A-11R-2315-07	ABLIM2|84448	72.428
TCGA-KL-8334-01A-11R-2315-07	ABLIM3|22885	85.5967
TCGA-KL-8334-01A-11R-2315-07	ABO|28	18.6557
TCGA-KL-8334-01A-11R-2315-07	ABP1|26	70.9648
TCGA-KL-8334-01A-11R-2315-07	ABRA|137735	.3658
TCGA-KL-8334-01A-11R-2315-07	ABR|29	1767.5354
TCGA-KL-8334-01A-11R-2315-07	ABT1|29777	321.5364
TCGA-KL-8334-01A-11R-2315-07	ABTB1|80325	382.6246
TCGA-KL-8334-01A-11R-2315-07	ABTB2|25841	3906.3557
TCGA-KL-8334-01A-11R-2315-07	ACAA1|30	1503.0636
TCGA-KL-8334-01A-11R-2315-07	ACAA2|10449	2796.5249
TCGA-KL-8334-01A-11R-2315-07	ACACA|31	1343.9415
TCGA-KL-8334-01A-11R-2315-07	ACACB|32	4199.7257
TCGA-KL-8334-01A-11R-2315-07	ACAD10|80724	2436.214
TCGA-KL-8334-01A-11R-2315-07	ACAD11|84129	620.6822
TCGA-KL-8334-01A-11R-2315-07	ACAD8|27034	1530.8642
TCGA-KL-8334-01A-11R-2315-07	ACAD9|28976	1471.9671
TCGA-KL-8334-01A-11R-2315-07	ACADL|33	1103.2465
TCGA-KL-8334-01A-11R-2315-07	ACADM|34	615.6379
TCGA-KL-8334-01A-11R-2315-07	ACADSB|36	1482.9447
TCGA-KL-8334-01A-11R-2315-07	ACADS|35	4676.7261
TCGA-KL-8334-01A-11R-2315-07	ACADVL|37	3765.1029
TCGA-KL-8334-01A-11R-2315-07	ACAN|176	209.968
TCGA-KL-8334-01A-11R-2315-07	ACAP1|9744	28.1664
TCGA-KL-8334-01A-11R-2315-07	ACAP2|23527	910.8368
TCGA-KL-8334-01A-11R-2315-07	ACAP3|116983	396.2689
TCGA-KL-8334-01A-11R-2315-07	ACAT1|38	13369.9131
TCGA-KL-8334-01A-11R-2315-07	ACAT2|39	136.139
TCGA-KL-8334-01A-11R-2315-07	ACBD3|64746	779.1495
TCGA-KL-8334-01A-11R-2315-07	ACBD4|79777	185.4595
TCGA-KL-8334-01A-11R-2315-07	ACBD5|91452	731.9616
TCGA-KL-8334-01A-11R-2315-07	ACBD6|84320	242.1582
TCGA-KL-8334-01A-11R-2315-07	ACBD7|414149	18.2899
TCGA-KL-8334-01A-11R-2315-07	ACCN1|40	25.6059
TCGA-KL-8334-01A-11R-2315-07	ACCN2|41	366.5295
TCGA-KL-8334-01A-11R-2315-07	ACCN3|9311	4.0238
TCGA-KL-8334-01A-11R-2315-07	ACCN4|55515	.7316
TCGA-KL-8334-01A-11R-2315-07	ACCN5|51802	0
TCGA-KL-8334-01A-11R-2315-07	ACCSL|390110	0
TCGA-KL-8334-01A-11R-2315-07	ACCS|84680	234.1107
TCGA-KL-8334-01A-11R-2315-07	ACD|65057	268.8615
TCGA-KL-8334-01A-11R-2315-07	ACE2|59272	11.3397
TCGA-KL-8334-01A-11R-2315-07	ACER1|125981	1.0974
TCGA-KL-8334-01A-11R-2315-07	ACER2|340485	22.3137
TCGA-KL-8334-01A-11R-2315-07	ACER3|55331	392.8669
TCGA-KL-8334-01A-11R-2315-07	ACE|1636	348.6054
TCGA-KL-8334-01A-11R-2315-07	ACHE|43	35.1166
TCGA-KL-8334-01A-11R-2315-07	ACIN1|22985	2322.4508
TCGA-KL-8334-01A-11R-2315-07	ACLY|47	1301.5089
TCGA-KL-8334-01A-11R-2315-07	ACMSD|130013	1.0974
TCGA-KL-8334-01A-11R-2315-07	ACN9|57001	137.9058
TCGA-KL-8334-01A-11R-2315-07	ACO1|48	2432.1902
TCGA-KL-8334-01A-11R-2315-07	ACO2|50	17075.9323
TCGA-KL-8334-01A-11R-2315-07	ACOT11|26027	1519.1148
TCGA-KL-8334-01A-11R-2315-07	ACOT12|134526	0
TCGA-KL-8334-01A-11R-2315-07	ACOT13|55856	504.4902
TCGA-KL-8334-01A-11R-2315-07	ACOT1|641371	1683.0361
TCGA-KL-8334-01A-11R-2315-07	ACOT2|10965	892.1811
TCGA-KL-8334-01A-11R-2315-07	ACOT4|122970	256.7901
TCGA-KL-8334-01A-11R-2315-07	ACOT6|641372	24.8743
TCGA-KL-8334-01A-11R-2315-07	ACOT7|11332	414.0832
TCGA-KL-8334-01A-11R-2315-07	ACOT8|10005	1178.2533
TCGA-KL-8334-01A-11R-2315-07	ACOT9|23597	455.7842
TCGA-KL-8334-01A-11R-2315-07	ACOX1|51	997.6406
TCGA-KL-8334-01A-11R-2315-07	ACOX2|8309	190.2149
TCGA-KL-8334-01A-11R-2315-07	ACOX3|8310	489.8034
TCGA-KL-8334-01A-11R-2315-07	ACOXL|55289	9.8765
TCGA-KL-8334-01A-11R-2315-07	ACP1|52	1353.4522
TCGA-KL-8334-01A-11R-2315-07	ACP2|53	843.1642
TCGA-KL-8334-01A-11R-2315-07	ACP5|54	263.7403
TCGA-KL-8334-01A-11R-2315-07	ACP6|51205	144.856
TCGA-KL-8334-01A-11R-2315-07	ACPL2|92370	183.6305
TCGA-KL-8334-01A-11R-2315-07	ACPP|55	396.1591
TCGA-KL-8334-01A-11R-2315-07	ACPT|93650	0
TCGA-KL-8334-01A-11R-2315-07	ACRBP|84519	6.5844
TCGA-KL-8334-01A-11R-2315-07	ACRC|93953	4.7554
TCGA-KL-8334-01A-11R-2315-07	ACRV1|56	.7316
TCGA-KL-8334-01A-11R-2315-07	ACR|49	2.5606
TCGA-KL-8334-01A-11R-2315-07	ACSBG1|23205	13.5345
TCGA-KL-8334-01A-11R-2315-07	ACSBG2|81616	10.6081
TCGA-KL-8334-01A-11R-2315-07	ACSF2|80221	314.952
TCGA-KL-8334-01A-11R-2315-07	ACSF3|197322	631.3672
TCGA-KL-8334-01A-11R-2315-07	ACSL1|2180	24932.4188
TCGA-KL-8334-01A-11R-2315-07	ACSL3|2181	2518.5185
TCGA-KL-8334-01A-11R-2315-07	ACSL4|2182	1616.0951
TCGA-KL-8334-01A-11R-2315-07	ACSL5|51703	173.0224
TCGA-KL-8334-01A-11R-2315-07	ACSL6|23305	36.5798
TCGA-KL-8334-01A-11R-2315-07	ACSM1|116285	38.043
TCGA-KL-8334-01A-11R-2315-07	ACSM2A|123876	6.2186
TCGA-KL-8334-01A-11R-2315-07	ACSM2B|348158	4.0238
TCGA-KL-8334-01A-11R-2315-07	ACSM3|6296	349.3736
TCGA-KL-8334-01A-11R-2315-07	ACSM4|341392	0
TCGA-KL-8334-01A-11R-2315-07	ACSM5|54988	10.6081
TCGA-KL-8334-01A-11R-2315-07	ACSS1|84532	4085.2309
TCGA-KL-8334-01A-11R-2315-07	ACSS2|55902	989.1175
TCGA-KL-8334-01A-11R-2315-07	ACSS3|79611	9448.5597
TCGA-KL-8334-01A-11R-2315-07	ACTA1|58	.7316
TCGA-KL-8334-01A-11R-2315-07	ACTA2|59	4639.8976
TCGA-KL-8334-01A-11R-2315-07	ACTBL2|345651	60.3567
TCGA-KL-8334-01A-11R-2315-07	ACTB|60	103761.134
TCGA-KL-8334-01A-11R-2315-07	ACTC1|70	121.4449
TCGA-KL-8334-01A-11R-2315-07	ACTG1|71	33624.5085
TCGA-KL-8334-01A-11R-2315-07	ACTG2|72	575.4001
TCGA-KL-8334-01A-11R-2315-07	ACTL6A|86	628.8066
TCGA-KL-8334-01A-11R-2315-07	ACTL6B|51412	0
TCGA-KL-8334-01A-11R-2315-07	ACTL7A|10881	0
TCGA-KL-8334-01A-11R-2315-07	ACTL7B|10880	.7316
TCGA-KL-8334-01A-11R-2315-07	ACTL8|81569	0
TCGA-KL-8334-01A-11R-2315-07	ACTL9|284382	0
TCGA-KL-8334-01A-11R-2315-07	ACTN1|87	1265.6607
TCGA-KL-8334-01A-11R-2315-07	ACTN2|88	5.8528
TCGA-KL-8334-01A-11R-2315-07	ACTN3|89	0
TCGA-KL-8334-01A-11R-2315-07	ACTN4|81	17463.4476
TCGA-KL-8334-01A-11R-2315-07	ACTR10|55860	1413.4431
TCGA-KL-8334-01A-11R-2315-07	ACTR1A|10121	1615.3635
TCGA-KL-8334-01A-11R-2315-07	ACTR1B|10120	1370.6447
TCGA-KL-8334-01A-11R-2315-07	ACTR2|10097	3033.562
TCGA-KL-8334-01A-11R-2315-07	ACTR3B|57180	296.2963
TCGA-KL-8334-01A-11R-2315-07	ACTR3C|653857	121.4449
TCGA-KL-8334-01A-11R-2315-07	ACTR3|10096	2088.3402
TCGA-KL-8334-01A-11R-2315-07	ACTR5|79913	187.6543
TCGA-KL-8334-01A-11R-2315-07	ACTR6|64431	619.6616
TCGA-KL-8334-01A-11R-2315-07	ACTR8|93973	678.1893
TCGA-KL-8334-01A-11R-2315-07	ACTRT1|139741	0
TCGA-KL-8334-01A-11R-2315-07	ACTRT2|140625	0
TCGA-KL-8334-01A-11R-2315-07	ACVR1B|91	2396.7078
TCGA-KL-8334-01A-11R-2315-07	ACVR1C|130399	124.0055
TCGA-KL-8334-01A-11R-2315-07	ACVR1|90	764.5176
TCGA-KL-8334-01A-11R-2315-07	ACVR2A|92	213.626
TCGA-KL-8334-01A-11R-2315-07	ACVR2B|93	208.139
TCGA-KL-8334-01A-11R-2315-07	ACVRL1|94	563.3288
TCGA-KL-8334-01A-11R-2315-07	ACY1|95	1084.481
TCGA-KL-8334-01A-11R-2315-07	ACY3|91703	2.5606
TCGA-KL-8334-01A-11R-2315-07	ACYP1|97	37.6772
TCGA-KL-8334-01A-11R-2315-07	ACYP2|98	447.7366
TCGA-KL-8334-01A-11R-2315-07	ADAD1|132612	0
TCGA-KL-8334-01A-11R-2315-07	ADAD2|161931	1.829
TCGA-KL-8334-01A-11R-2315-07	ADAL|161823	317.8784
TCGA-KL-8334-01A-11R-2315-07	ADAM10|102	1847.2794
TCGA-KL-8334-01A-11R-2315-07	ADAM11|4185	2.1948
TCGA-KL-8334-01A-11R-2315-07	ADAM12|8038	108.642
TCGA-KL-8334-01A-11R-2315-07	ADAM15|8751	896.3073
TCGA-KL-8334-01A-11R-2315-07	ADAM17|6868	276.909
TCGA-KL-8334-01A-11R-2315-07	ADAM18|8749	0
TCGA-KL-8334-01A-11R-2315-07	ADAM19|8728	88.1573
TCGA-KL-8334-01A-11R-2315-07	ADAM20|8748	.7316
TCGA-KL-8334-01A-11R-2315-07	ADAM21P1|145241	.3658
TCGA-KL-8334-01A-11R-2315-07	ADAM21|8747	4.3896
TCGA-KL-8334-01A-11R-2315-07	ADAM22|53616	106.4472
TCGA-KL-8334-01A-11R-2315-07	ADAM23|8745	4.0238
TCGA-KL-8334-01A-11R-2315-07	ADAM28|10863	83.7677
TCGA-KL-8334-01A-11R-2315-07	ADAM29|11086	2.5606
TCGA-KL-8334-01A-11R-2315-07	ADAM2|2515	30.3612
TCGA-KL-8334-01A-11R-2315-07	ADAM30|11085	.3658
TCGA-KL-8334-01A-11R-2315-07	ADAM32|203102	37.3114
TCGA-KL-8334-01A-11R-2315-07	ADAM33|80332	1.4632
TCGA-KL-8334-01A-11R-2315-07	ADAM3A|1587	0
TCGA-KL-8334-01A-11R-2315-07	ADAM5P|255926	0
TCGA-KL-8334-01A-11R-2315-07	ADAM6|8755	825.1303
TCGA-KL-8334-01A-11R-2315-07	ADAM7|8756	0
TCGA-KL-8334-01A-11R-2315-07	ADAM8|101	43.5299
TCGA-KL-8334-01A-11R-2315-07	ADAM9|8754	2570.4618
TCGA-KL-8334-01A-11R-2315-07	ADAMDEC1|27299	99.1312
TCGA-KL-8334-01A-11R-2315-07	ADAMTS10|81794	48.2853
TCGA-KL-8334-01A-11R-2315-07	ADAMTS12|81792	131.3214
TCGA-KL-8334-01A-11R-2315-07	ADAMTS13|11093	54.8697
TCGA-KL-8334-01A-11R-2315-07	ADAMTS14|140766	10.9739
TCGA-KL-8334-01A-11R-2315-07	ADAMTS15|170689	12.4371
TCGA-KL-8334-01A-11R-2315-07	ADAMTS16|170690	4.3896
TCGA-KL-8334-01A-11R-2315-07	ADAMTS17|170691	63.283
TCGA-KL-8334-01A-11R-2315-07	ADAMTS18|170692	44.2615
TCGA-KL-8334-01A-11R-2315-07	ADAMTS19|171019	10.2423
TCGA-KL-8334-01A-11R-2315-07	ADAMTS1|9510	537.7229
TCGA-KL-8334-01A-11R-2315-07	ADAMTS20|80070	0
TCGA-KL-8334-01A-11R-2315-07	ADAMTS2|9509	84.4993
TCGA-KL-8334-01A-11R-2315-07	ADAMTS3|9508	567.3525
TCGA-KL-8334-01A-11R-2315-07	ADAMTS4|9507	392.5011
TCGA-KL-8334-01A-11R-2315-07	ADAMTS5|11096	196.0677
TCGA-KL-8334-01A-11R-2315-07	ADAMTS6|11174	8.4134
TCGA-KL-8334-01A-11R-2315-07	ADAMTS7|11173	112.3
TCGA-KL-8334-01A-11R-2315-07	ADAMTS8|11095	1.0974
TCGA-KL-8334-01A-11R-2315-07	ADAMTS9|56999	82.6703
TCGA-KL-8334-01A-11R-2315-07	ADAMTSL1|92949	3477.2748
TCGA-KL-8334-01A-11R-2315-07	ADAMTSL2|9719	213.2602
TCGA-KL-8334-01A-11R-2315-07	ADAMTSL3|57188	89.6205
TCGA-KL-8334-01A-11R-2315-07	ADAMTSL4|54507	57.0645
TCGA-KL-8334-01A-11R-2315-07	ADAMTSL5|339366	45.3589
TCGA-KL-8334-01A-11R-2315-07	ADAP1|11033	1110.2661
TCGA-KL-8334-01A-11R-2315-07	ADAP2|55803	227.1605
TCGA-KL-8334-01A-11R-2315-07	ADARB1|104	264.8377
TCGA-KL-8334-01A-11R-2315-07	ADARB2|105	44.9931
TCGA-KL-8334-01A-11R-2315-07	ADAR|103	4479.561
TCGA-KL-8334-01A-11R-2315-07	ADAT1|23536	345.3132
TCGA-KL-8334-01A-11R-2315-07	ADAT2|134637	30.727
TCGA-KL-8334-01A-11R-2315-07	ADAT3|113179	79.7439
TCGA-KL-8334-01A-11R-2315-07	ADA|100	36.5798
TCGA-KL-8334-01A-11R-2315-07	ADCK1|57143	448.1024
TCGA-KL-8334-01A-11R-2315-07	ADCK2|90956	1627.4348
TCGA-KL-8334-01A-11R-2315-07	ADCK4|79934	596.2506
TCGA-KL-8334-01A-11R-2315-07	ADCK5|203054	123.2739
TCGA-KL-8334-01A-11R-2315-07	ADCY10|55811	3.2922
TCGA-KL-8334-01A-11R-2315-07	ADCY1|107	874.9886
TCGA-KL-8334-01A-11R-2315-07	ADCY2|108	.3658
TCGA-KL-8334-01A-11R-2315-07	ADCY3|109	319.4623
TCGA-KL-8334-01A-11R-2315-07	ADCY4|196883	140.8322
TCGA-KL-8334-01A-11R-2315-07	ADCY5|111	11.3397
TCGA-KL-8334-01A-11R-2315-07	ADCY6|112	1635.8482
TCGA-KL-8334-01A-11R-2315-07	ADCY7|113	189.1175
TCGA-KL-8334-01A-11R-2315-07	ADCY8|114	2.5606
TCGA-KL-8334-01A-11R-2315-07	ADCY9|115	552.3548
TCGA-KL-8334-01A-11R-2315-07	ADCYAP1R1|117	0
TCGA-KL-8334-01A-11R-2315-07	ADCYAP1|116	1050.2058
TCGA-KL-8334-01A-11R-2315-07	ADC|113451	24.8743
TCGA-KL-8334-01A-11R-2315-07	ADD1|118	5062.2771
TCGA-KL-8334-01A-11R-2315-07	ADD2|119	6.5844
TCGA-KL-8334-01A-11R-2315-07	ADD3|120	979.9726
TCGA-KL-8334-01A-11R-2315-07	ADH1A|124	7.6818
TCGA-KL-8334-01A-11R-2315-07	ADH1B|125	29.9954
TCGA-KL-8334-01A-11R-2315-07	ADH1C|126	1846.5478
TCGA-KL-8334-01A-11R-2315-07	ADH4|127	2370.3704
TCGA-KL-8334-01A-11R-2315-07	ADH5|128	3921.3535
TCGA-KL-8334-01A-11R-2315-07	ADH6|130	702.332
TCGA-KL-8334-01A-11R-2315-07	ADH7|131	4.7554
TCGA-KL-8334-01A-11R-2315-07	ADHFE1|137872	289.7119
TCGA-KL-8334-01A-11R-2315-07	ADI1|55256	1930.3155
TCGA-KL-8334-01A-11R-2315-07	ADIG|149685	.3658
TCGA-KL-8334-01A-11R-2315-07	ADIPOQ|9370	0
TCGA-KL-8334-01A-11R-2315-07	ADIPOR1|51094	1773.0224
TCGA-KL-8334-01A-11R-2315-07	ADIPOR2|79602	4371.2849
TCGA-KL-8334-01A-11R-2315-07	ADK|132	281.2986
TCGA-KL-8334-01A-11R-2315-07	ADM2|79924	198.6283
TCGA-KL-8334-01A-11R-2315-07	ADM|133	2357.5674
TCGA-KL-8334-01A-11R-2315-07	ADNP2|22850	840.9694
TCGA-KL-8334-01A-11R-2315-07	ADNP|23394	2387.5629
TCGA-KL-8334-01A-11R-2315-07	ADORA1|134	45.3589
TCGA-KL-8334-01A-11R-2315-07	ADORA2A|135	71.3306
TCGA-KL-8334-01A-11R-2315-07	ADORA2B|136	8.7791
TCGA-KL-8334-01A-11R-2315-07	ADORA3|140	42.7984
TCGA-KL-8334-01A-11R-2315-07	ADO|84890	399.8171
TCGA-KL-8334-01A-11R-2315-07	ADPGK|83440	1231.1148
TCGA-KL-8334-01A-11R-2315-07	ADPRHL1|113622	21.2163
TCGA-KL-8334-01A-11R-2315-07	ADPRHL2|54936	417.0096
TCGA-KL-8334-01A-11R-2315-07	ADPRH|141	192.0439
TCGA-KL-8334-01A-11R-2315-07	ADRA1A|148	.3658
TCGA-KL-8334-01A-11R-2315-07	ADRA1B|147	19.3873
TCGA-KL-8334-01A-11R-2315-07	ADRA1D|146	6.5844
TCGA-KL-8334-01A-11R-2315-07	ADRA2A|150	29.9954
TCGA-KL-8334-01A-11R-2315-07	ADRA2B|151	18.6557
TCGA-KL-8334-01A-11R-2315-07	ADRA2C|152	15.3635
TCGA-KL-8334-01A-11R-2315-07	ADRB1|153	55.9671
TCGA-KL-8334-01A-11R-2315-07	ADRB2|154	335.4367
TCGA-KL-8334-01A-11R-2315-07	ADRB3|155	.3658
TCGA-KL-8334-01A-11R-2315-07	ADRBK1|156	1663.6488
TCGA-KL-8334-01A-11R-2315-07	ADRBK2|157	394.3301
TCGA-KL-8334-01A-11R-2315-07	ADRM1|11047	1837.037
TCGA-KL-8334-01A-11R-2315-07	ADSL|158	670.8733
TCGA-KL-8334-01A-11R-2315-07	ADSSL1|122622	360.3109
TCGA-KL-8334-01A-11R-2315-07	ADSS|159	1155.5556
TCGA-KL-8334-01A-11R-2315-07	AEBP1|165	863.6488
TCGA-KL-8334-01A-11R-2315-07	AEBP2|121536	870.599
TCGA-KL-8334-01A-11R-2315-07	AEN|64782	1010.3338
TCGA-KL-8334-01A-11R-2315-07	AES|166	16193.1413
TCGA-KL-8334-01A-11R-2315-07	AFAP1L1|134265	1176.406
TCGA-KL-8334-01A-11R-2315-07	AFAP1L2|84632	162.7801
TCGA-KL-8334-01A-11R-2315-07	AFAP1|60312	223.4952
TCGA-KL-8334-01A-11R-2315-07	AFARP1|246182	1.0974
TCGA-KL-8334-01A-11R-2315-07	AFF1|4299	4720.6219
TCGA-KL-8334-01A-11R-2315-07	AFF2|2334	4.7554
TCGA-KL-8334-01A-11R-2315-07	AFF3|3899	16.0951
TCGA-KL-8334-01A-11R-2315-07	AFF4|27125	3003.2007
TCGA-KL-8334-01A-11R-2315-07	AFG3L1|172	173.0224
TCGA-KL-8334-01A-11R-2315-07	AFG3L2|10939	7717.176
TCGA-KL-8334-01A-11R-2315-07	AFMID|125061	66.5752
TCGA-KL-8334-01A-11R-2315-07	AFM|173	.3658
TCGA-KL-8334-01A-11R-2315-07	AFP|174	.7316
TCGA-KL-8334-01A-11R-2315-07	AFTPH|54812	997.1651
TCGA-KL-8334-01A-11R-2315-07	AG2|387763	399.0855
TCGA-KL-8334-01A-11R-2315-07	AGAP11|119385	16.834
TCGA-KL-8334-01A-11R-2315-07	AGAP1|116987	166.0722
TCGA-KL-8334-01A-11R-2315-07	AGAP2|116986	43.8336
TCGA-KL-8334-01A-11R-2315-07	AGAP3|116988	741.1065
TCGA-KL-8334-01A-11R-2315-07	AGAP4|119016	70.9648
TCGA-KL-8334-01A-11R-2315-07	AGAP5|729092	11.4678
TCGA-KL-8334-01A-11R-2315-07	AGAP6|414189	25.2401
TCGA-KL-8334-01A-11R-2315-07	AGAP7|653268	2.9264
TCGA-KL-8334-01A-11R-2315-07	AGAP8|728404	10.6081
TCGA-KL-8334-01A-11R-2315-07	AGA|175	419.936
TCGA-KL-8334-01A-11R-2315-07	AGBL1|123624	.3658
TCGA-KL-8334-01A-11R-2315-07	AGBL2|79841	4.0238
TCGA-KL-8334-01A-11R-2315-07	AGBL3|340351	2.9264
TCGA-KL-8334-01A-11R-2315-07	AGBL4|84871	12.4371
TCGA-KL-8334-01A-11R-2315-07	AGBL5|60509	474.813
TCGA-KL-8334-01A-11R-2315-07	AGER|177	8.7791
TCGA-KL-8334-01A-11R-2315-07	AGFG1|3267	1243.7128
TCGA-KL-8334-01A-11R-2315-07	AGFG2|3268	1585.3681
TCGA-KL-8334-01A-11R-2315-07	AGGF1|55109	933.1504
TCGA-KL-8334-01A-11R-2315-07	AGK|55750	914.4947
TCGA-KL-8334-01A-11R-2315-07	AGL|178	1550.2515
TCGA-KL-8334-01A-11R-2315-07	AGMAT|79814	33.6534
TCGA-KL-8334-01A-11R-2315-07	AGPAT1|10554	1430.9758
TCGA-KL-8334-01A-11R-2315-07	AGPAT2|10555	3878.1893
TCGA-KL-8334-01A-11R-2315-07	AGPAT3|56894	2006.0357
TCGA-KL-8334-01A-11R-2315-07	AGPAT4|56895	29.2638
TCGA-KL-8334-01A-11R-2315-07	AGPAT5|55326	4219.8445
TCGA-KL-8334-01A-11R-2315-07	AGPAT6|137964	2789.209
TCGA-KL-8334-01A-11R-2315-07	AGPAT9|84803	5579.5153
TCGA-KL-8334-01A-11R-2315-07	AGPHD1|123688	35.4824
TCGA-KL-8334-01A-11R-2315-07	AGPS|8540	515.0434
TCGA-KL-8334-01A-11R-2315-07	AGR2|10551	58.5277
TCGA-KL-8334-01A-11R-2315-07	AGR3|155465	2.9264
TCGA-KL-8334-01A-11R-2315-07	AGRN|375790	6722.9995
TCGA-KL-8334-01A-11R-2315-07	AGRP|181	.7316
TCGA-KL-8334-01A-11R-2315-07	AGTPBP1|23287	314.2204
TCGA-KL-8334-01A-11R-2315-07	AGTR1|185	6.9502
TCGA-KL-8334-01A-11R-2315-07	AGTR2|186	0
TCGA-KL-8334-01A-11R-2315-07	AGTRAP|57085	260.0823
TCGA-KL-8334-01A-11R-2315-07	AGT|183	38.043
TCGA-KL-8334-01A-11R-2315-07	AGXT2L1|64850	.3658
TCGA-KL-8334-01A-11R-2315-07	AGXT2L2|85007	545.5912
TCGA-KL-8334-01A-11R-2315-07	AGXT2|64902	2.1948
TCGA-KL-8334-01A-11R-2315-07	AGXT|189	1.4632
TCGA-KL-8334-01A-11R-2315-07	AHCTF1|25909	581.2529
TCGA-KL-8334-01A-11R-2315-07	AHCYL1|10768	3311.9342
TCGA-KL-8334-01A-11R-2315-07	AHCYL2|23382	5773.3882
TCGA-KL-8334-01A-11R-2315-07	AHCY|191	2362.6886
TCGA-KL-8334-01A-11R-2315-07	AHDC1|27245	320.0732
TCGA-KL-8334-01A-11R-2315-07	AHI1|54806	153.2693
TCGA-KL-8334-01A-11R-2315-07	AHNAK2|113146	1022.0393
TCGA-KL-8334-01A-11R-2315-07	AHNAK|79026	18799.0855
TCGA-KL-8334-01A-11R-2315-07	AHRR|57491	27.4348
TCGA-KL-8334-01A-11R-2315-07	AHR|196	686.9684
TCGA-KL-8334-01A-11R-2315-07	AHSA1|10598	2809.6936
TCGA-KL-8334-01A-11R-2315-07	AHSA2|130872	208.139
TCGA-KL-8334-01A-11R-2315-07	AHSG|197	0
TCGA-KL-8334-01A-11R-2315-07	AHSP|51327	0
TCGA-KL-8334-01A-11R-2315-07	AICDA|57379	0
TCGA-KL-8334-01A-11R-2315-07	AIDA|64853	343.8647
TCGA-KL-8334-01A-11R-2315-07	AIF1L|83543	6583.2647
TCGA-KL-8334-01A-11R-2315-07	AIF1|199	233.0133
TCGA-KL-8334-01A-11R-2315-07	AIFM1|9131	3276.8176
TCGA-KL-8334-01A-11R-2315-07	AIFM2|84883	886.3283
TCGA-KL-8334-01A-11R-2315-07	AIFM3|150209	41.6973
TCGA-KL-8334-01A-11R-2315-07	AIG1|51390	663.1916
TCGA-KL-8334-01A-11R-2315-07	AIM1L|55057	1.4632
TCGA-KL-8334-01A-11R-2315-07	AIM1|202	641.6095
TCGA-KL-8334-01A-11R-2315-07	AIM2|9447	6.2186
TCGA-KL-8334-01A-11R-2315-07	AIMP1|9255	1049.3717
TCGA-KL-8334-01A-11R-2315-07	AIMP2|7965	905.8765
TCGA-KL-8334-01A-11R-2315-07	AIPL1|23746	0
TCGA-KL-8334-01A-11R-2315-07	AIP|9049	1413.4431
TCGA-KL-8334-01A-11R-2315-07	AIRE|326	0
TCGA-KL-8334-01A-11R-2315-07	AJAP1|55966	8.4134
TCGA-KL-8334-01A-11R-2315-07	AK1|203	1346.5021
TCGA-KL-8334-01A-11R-2315-07	AK2|204	1518.0613
TCGA-KL-8334-01A-11R-2315-07	AK3L1|205	34.7508
TCGA-KL-8334-01A-11R-2315-07	AK3|50808	2231.0014
TCGA-KL-8334-01A-11R-2315-07	AK5|26289	8.0476
TCGA-KL-8334-01A-11R-2315-07	AK7|122481	23.4111
TCGA-KL-8334-01A-11R-2315-07	AKAP10|11216	370.1875
TCGA-KL-8334-01A-11R-2315-07	AKAP11|11215	1294.5588
TCGA-KL-8334-01A-11R-2315-07	AKAP12|9590	312.3914
TCGA-KL-8334-01A-11R-2315-07	AKAP13|11214	4239.2318
TCGA-KL-8334-01A-11R-2315-07	AKAP14|158798	.7316
TCGA-KL-8334-01A-11R-2315-07	AKAP1|8165	1999.4513
TCGA-KL-8334-01A-11R-2315-07	AKAP2|11217	7846.4234
TCGA-KL-8334-01A-11R-2315-07	AKAP3|10566	34.385
TCGA-KL-8334-01A-11R-2315-07	AKAP4|8852	60.3567
TCGA-KL-8334-01A-11R-2315-07	AKAP5|9495	16.0951
TCGA-KL-8334-01A-11R-2315-07	AKAP6|9472	958.0247
TCGA-KL-8334-01A-11R-2315-07	AKAP7|9465	171.925
TCGA-KL-8334-01A-11R-2315-07	AKAP8L|26993	1147.1422
TCGA-KL-8334-01A-11R-2315-07	AKAP8|10270	614.1747
TCGA-KL-8334-01A-11R-2315-07	AKAP9|10142	3796.9822
TCGA-KL-8334-01A-11R-2315-07	AKD1|221264	121.4449
TCGA-KL-8334-01A-11R-2315-07	AKIRIN1|79647	1318.3356
TCGA-KL-8334-01A-11R-2315-07	AKIRIN2|55122	1139.4604
TCGA-KL-8334-01A-11R-2315-07	AKNAD1|254268	6.9502
TCGA-KL-8334-01A-11R-2315-07	AKNA|80709	582.3503
TCGA-KL-8334-01A-11R-2315-07	AKR1A1|10327	898.7654
TCGA-KL-8334-01A-11R-2315-07	AKR1B10|57016	0
TCGA-KL-8334-01A-11R-2315-07	AKR1B15|441282	.3658
TCGA-KL-8334-01A-11R-2315-07	AKR1B1|231	3791.861
TCGA-KL-8334-01A-11R-2315-07	AKR1C1|1645	3356.9273
TCGA-KL-8334-01A-11R-2315-07	AKR1C2|1646	69.8674
TCGA-KL-8334-01A-11R-2315-07	AKR1C3|8644	66.5752
TCGA-KL-8334-01A-11R-2315-07	AKR1C4|1109	0
TCGA-KL-8334-01A-11R-2315-07	AKR1CL1|340811	0
TCGA-KL-8334-01A-11R-2315-07	AKR1D1|6718	6.2186
TCGA-KL-8334-01A-11R-2315-07	AKR1E2|83592	8.7791
TCGA-KL-8334-01A-11R-2315-07	AKR7A2|8574	656.6072
TCGA-KL-8334-01A-11R-2315-07	AKR7A3|22977	7.316
TCGA-KL-8334-01A-11R-2315-07	AKR7L|246181	1.4632
TCGA-KL-8334-01A-11R-2315-07	AKT1S1|84335	1048.7426
TCGA-KL-8334-01A-11R-2315-07	AKT1|207	5696.9364
TCGA-KL-8334-01A-11R-2315-07	AKT2|208	5594.513
TCGA-KL-8334-01A-11R-2315-07	AKT3|10000	961.3169
TCGA-KL-8334-01A-11R-2315-07	AKTIP|64400	2402.2826
TCGA-KL-8334-01A-11R-2315-07	ALAD|210	996.0677
TCGA-KL-8334-01A-11R-2315-07	ALAS1|211	3376.3146
TCGA-KL-8334-01A-11R-2315-07	ALAS2|212	4.3896
TCGA-KL-8334-01A-11R-2315-07	ALB|213	9.5107
TCGA-KL-8334-01A-11R-2315-07	ALCAM|214	9955.1898
TCGA-KL-8334-01A-11R-2315-07	ALDH16A1|126133	550.5258
TCGA-KL-8334-01A-11R-2315-07	ALDH18A1|5832	984.3621
TCGA-KL-8334-01A-11R-2315-07	ALDH1A1|216	5381.9845
TCGA-KL-8334-01A-11R-2315-07	ALDH1A2|8854	3451.3032
TCGA-KL-8334-01A-11R-2315-07	ALDH1A3|220	1037.3077
TCGA-KL-8334-01A-11R-2315-07	ALDH1B1|219	1137.6315
TCGA-KL-8334-01A-11R-2315-07	ALDH1L1|10840	5020.9419
TCGA-KL-8334-01A-11R-2315-07	ALDH1L2|160428	92.9127
TCGA-KL-8334-01A-11R-2315-07	ALDH2|217	348.6054
TCGA-KL-8334-01A-11R-2315-07	ALDH3A1|218	1.829
TCGA-KL-8334-01A-11R-2315-07	ALDH3A2|224	905.7156
TCGA-KL-8334-01A-11R-2315-07	ALDH3B1|221	85.2309
TCGA-KL-8334-01A-11R-2315-07	ALDH3B2|222	50.8459
TCGA-KL-8334-01A-11R-2315-07	ALDH4A1|8659	851.5775
TCGA-KL-8334-01A-11R-2315-07	ALDH5A1|7915	1009.6022
TCGA-KL-8334-01A-11R-2315-07	ALDH6A1|4329	1712.4572
TCGA-KL-8334-01A-11R-2315-07	ALDH7A1|501	1485.5053
TCGA-KL-8334-01A-11R-2315-07	ALDH8A1|64577	4.7554
TCGA-KL-8334-01A-11R-2315-07	ALDH9A1|223	1141.6552
TCGA-KL-8334-01A-11R-2315-07	ALDOA|226	56472.6109
TCGA-KL-8334-01A-11R-2315-07	ALDOB|229	201.1888
TCGA-KL-8334-01A-11R-2315-07	ALDOC|230	314.2204
TCGA-KL-8334-01A-11R-2315-07	ALG10B|144245	230.0869
TCGA-KL-8334-01A-11R-2315-07	ALG10|84920	86.6941
TCGA-KL-8334-01A-11R-2315-07	ALG11|440138	16.4609
TCGA-KL-8334-01A-11R-2315-07	ALG12|79087	1397.7138
TCGA-KL-8334-01A-11R-2315-07	ALG13|79868	632.0988
TCGA-KL-8334-01A-11R-2315-07	ALG14|199857	170.8276
TCGA-KL-8334-01A-11R-2315-07	ALG1L2|644974	0
TCGA-KL-8334-01A-11R-2315-07	ALG1L|200810	34.7837
TCGA-KL-8334-01A-11R-2315-07	ALG1|56052	1051.0069
TCGA-KL-8334-01A-11R-2315-07	ALG2|85365	1793.5071
TCGA-KL-8334-01A-11R-2315-07	ALG3|10195	893.2785
TCGA-KL-8334-01A-11R-2315-07	ALG5|29880	426.5203
TCGA-KL-8334-01A-11R-2315-07	ALG6|29929	102.0576
TCGA-KL-8334-01A-11R-2315-07	ALG8|79053	728.6694
TCGA-KL-8334-01A-11R-2315-07	ALG9|79796	609.818
TCGA-KL-8334-01A-11R-2315-07	ALKBH1|8846	259.3507
TCGA-KL-8334-01A-11R-2315-07	ALKBH2|121642	104.6182
TCGA-KL-8334-01A-11R-2315-07	ALKBH3|221120	471.8793
TCGA-KL-8334-01A-11R-2315-07	ALKBH4|54784	358.171
TCGA-KL-8334-01A-11R-2315-07	ALKBH5|54890	2185.1669
TCGA-KL-8334-01A-11R-2315-07	ALKBH6|84964	222.4051
TCGA-KL-8334-01A-11R-2315-07	ALKBH7|84266	1992.8669
TCGA-KL-8334-01A-11R-2315-07	ALKBH8|91801	228.2579
TCGA-KL-8334-01A-11R-2315-07	ALK|238	8.4134
TCGA-KL-8334-01A-11R-2315-07	ALLC|55821	0
TCGA-KL-8334-01A-11R-2315-07	ALMS1P|200420	3.2922
TCGA-KL-8334-01A-11R-2315-07	ALMS1|7840	448.834
TCGA-KL-8334-01A-11R-2315-07	ALOX12B|242	33.6534
TCGA-KL-8334-01A-11R-2315-07	ALOX12P2|245	34.0192
TCGA-KL-8334-01A-11R-2315-07	ALOX12|239	2.1948
TCGA-KL-8334-01A-11R-2315-07	ALOX15B|247	2.9264
TCGA-KL-8334-01A-11R-2315-07	ALOX15|246	.7316
TCGA-KL-8334-01A-11R-2315-07	ALOX5AP|241	114.1289
TCGA-KL-8334-01A-11R-2315-07	ALOX5|240	110.8368
TCGA-KL-8334-01A-11R-2315-07	ALOXE3|59344	11.3397
TCGA-KL-8334-01A-11R-2315-07	ALPI|248	.7316
TCGA-KL-8334-01A-11R-2315-07	ALPK1|80216	238.5002
TCGA-KL-8334-01A-11R-2315-07	ALPK2|115701	3.2922
TCGA-KL-8334-01A-11R-2315-07	ALPK3|57538	3367.9012
TCGA-KL-8334-01A-11R-2315-07	ALPL|249	366.5295
TCGA-KL-8334-01A-11R-2315-07	ALPPL2|251	.3658
TCGA-KL-8334-01A-11R-2315-07	ALPP|250	0
TCGA-KL-8334-01A-11R-2315-07	ALS2CL|259173	768.5414
TCGA-KL-8334-01A-11R-2315-07	ALS2CR11|151254	1.4632
TCGA-KL-8334-01A-11R-2315-07	ALS2CR12|130540	1.0974
TCGA-KL-8334-01A-11R-2315-07	ALS2CR4|65062	124.0055
TCGA-KL-8334-01A-11R-2315-07	ALS2CR8|79800	96.9364
TCGA-KL-8334-01A-11R-2315-07	ALS2|57679	264.1061
TCGA-KL-8334-01A-11R-2315-07	ALX1|8092	0
TCGA-KL-8334-01A-11R-2315-07	ALX3|257	21.9479
TCGA-KL-8334-01A-11R-2315-07	ALX4|60529	1.829
TCGA-KL-8334-01A-11R-2315-07	AMAC1L2|83650	.7316
TCGA-KL-8334-01A-11R-2315-07	AMAC1L3|643664	0
TCGA-KL-8334-01A-11R-2315-07	AMAC1|146861	.3658
TCGA-KL-8334-01A-11R-2315-07	AMACR|23600	6510.1052
TCGA-KL-8334-01A-11R-2315-07	AMBN|258	1.829
TCGA-KL-8334-01A-11R-2315-07	AMBP|259	1.829
TCGA-KL-8334-01A-11R-2315-07	AMBRA1|55626	1737.9058
TCGA-KL-8334-01A-11R-2315-07	AMD1|262	1966.1637
TCGA-KL-8334-01A-11R-2315-07	AMDHD1|144193	6.5844
TCGA-KL-8334-01A-11R-2315-07	AMDHD2|51005	526.6173
TCGA-KL-8334-01A-11R-2315-07	AMELX|265	0
TCGA-KL-8334-01A-11R-2315-07	AMELY|266	0
TCGA-KL-8334-01A-11R-2315-07	AMFR|267	9081.6644
TCGA-KL-8334-01A-11R-2315-07	AMHR2|269	.3658
TCGA-KL-8334-01A-11R-2315-07	AMH|268	33.6534
TCGA-KL-8334-01A-11R-2315-07	AMICA1|120425	56.6987
TCGA-KL-8334-01A-11R-2315-07	AMIGO1|57463	70.2332
TCGA-KL-8334-01A-11R-2315-07	AMIGO2|347902	386.2826
TCGA-KL-8334-01A-11R-2315-07	AMIGO3|386724	111.9342
TCGA-KL-8334-01A-11R-2315-07	AMMECR1L|83607	244.353
TCGA-KL-8334-01A-11R-2315-07	AMMECR1|9949	249.1084
TCGA-KL-8334-01A-11R-2315-07	AMN1|196394	190.9465
TCGA-KL-8334-01A-11R-2315-07	AMN|81693	4.7554
TCGA-KL-8334-01A-11R-2315-07	AMOTL1|154810	1635.4824
TCGA-KL-8334-01A-11R-2315-07	AMOTL2|51421	3100.1372
TCGA-KL-8334-01A-11R-2315-07	AMOT|154796	588.203
TCGA-KL-8334-01A-11R-2315-07	AMPD1|270	0
TCGA-KL-8334-01A-11R-2315-07	AMPD2|271	245.4504
TCGA-KL-8334-01A-11R-2315-07	AMPD3|272	3546.0448
TCGA-KL-8334-01A-11R-2315-07	AMPH|273	18.6557
TCGA-KL-8334-01A-11R-2315-07	AMTN|401138	14.2661
TCGA-KL-8334-01A-11R-2315-07	AMT|275	562.1582
TCGA-KL-8334-01A-11R-2315-07	AMY1A|276	2.1948
TCGA-KL-8334-01A-11R-2315-07	AMY2A|279	12.4371
TCGA-KL-8334-01A-11R-2315-07	AMY2B|280	319.6305
TCGA-KL-8334-01A-11R-2315-07	AMZ1|155185	2.1948
TCGA-KL-8334-01A-11R-2315-07	AMZ2P1|201283	212.5286
TCGA-KL-8334-01A-11R-2315-07	AMZ2|51321	976.6804
TCGA-KL-8334-01A-11R-2315-07	ANAPC10|10393	137.54
TCGA-KL-8334-01A-11R-2315-07	ANAPC11|51529	926.2003
TCGA-KL-8334-01A-11R-2315-07	ANAPC13|25847	1944.8889
TCGA-KL-8334-01A-11R-2315-07	ANAPC16|119504	1338.8203
TCGA-KL-8334-01A-11R-2315-07	ANAPC1|64682	427.2519
TCGA-KL-8334-01A-11R-2315-07	ANAPC2|29882	1170.5533
TCGA-KL-8334-01A-11R-2315-07	ANAPC4|29945	299.5885
TCGA-KL-8334-01A-11R-2315-07	ANAPC5|51433	2365.2492
TCGA-KL-8334-01A-11R-2315-07	ANAPC7|51434	894.3759
TCGA-KL-8334-01A-11R-2315-07	ANGEL1|23357	1987.0142
TCGA-KL-8334-01A-11R-2315-07	ANGEL2|90806	283.8592
TCGA-KL-8334-01A-11R-2315-07	ANGPT1|284	3547.1422
TCGA-KL-8334-01A-11R-2315-07	ANGPT2|285	535.8939
TCGA-KL-8334-01A-11R-2315-07	ANGPT4|51378	2.9264
TCGA-KL-8334-01A-11R-2315-07	ANGPTL1|9068	616.3695
TCGA-KL-8334-01A-11R-2315-07	ANGPTL2|23452	351.166
TCGA-KL-8334-01A-11R-2315-07	ANGPTL3|27329	1.4632
TCGA-KL-8334-01A-11R-2315-07	ANGPTL4|51129	101.326
TCGA-KL-8334-01A-11R-2315-07	ANGPTL5|253935	.3658
TCGA-KL-8334-01A-11R-2315-07	ANGPTL6|83854	7.6488
TCGA-KL-8334-01A-11R-2315-07	ANGPTL7|10218	.3658
TCGA-KL-8334-01A-11R-2315-07	ANG|283	25.5144
TCGA-KL-8334-01A-11R-2315-07	ANK1|286	12.4371
TCGA-KL-8334-01A-11R-2315-07	ANK2|287	61.0882
TCGA-KL-8334-01A-11R-2315-07	ANK3|288	1663.283
TCGA-KL-8334-01A-11R-2315-07	ANKAR|150709	28.898
TCGA-KL-8334-01A-11R-2315-07	ANKDD1A|348094	24.1427
TCGA-KL-8334-01A-11R-2315-07	ANKFN1|162282	1.829
TCGA-KL-8334-01A-11R-2315-07	ANKFY1|51479	1092.6383
TCGA-KL-8334-01A-11R-2315-07	ANKHD1-EIF4EBP3|404734	1226.6264
TCGA-KL-8334-01A-11R-2315-07	ANKHD1|54882	1975.7622
TCGA-KL-8334-01A-11R-2315-07	ANKH|56172	459.808
TCGA-KL-8334-01A-11R-2315-07	ANKIB1|54467	508.8249
TCGA-KL-8334-01A-11R-2315-07	ANKK1|255239	3.2922
TCGA-KL-8334-01A-11R-2315-07	ANKLE1|126549	1.829
TCGA-KL-8334-01A-11R-2315-07	ANKLE2|23141	1234.5679
TCGA-KL-8334-01A-11R-2315-07	ANKMY1|51281	104.984
TCGA-KL-8334-01A-11R-2315-07	ANKMY2|57037	1193.2327
TCGA-KL-8334-01A-11R-2315-07	ANKRA2|57763	297.3937
TCGA-KL-8334-01A-11R-2315-07	ANKRD10|55608	482.4874
TCGA-KL-8334-01A-11R-2315-07	ANKRD11|29123	2600.3951
TCGA-KL-8334-01A-11R-2315-07	ANKRD12|23253	1394.0558
TCGA-KL-8334-01A-11R-2315-07	ANKRD13A|88455	3554.4582
TCGA-KL-8334-01A-11R-2315-07	ANKRD13B|124930	23.7769
TCGA-KL-8334-01A-11R-2315-07	ANKRD13C|81573	382.6246
TCGA-KL-8334-01A-11R-2315-07	ANKRD13D|338692	333.9735
TCGA-KL-8334-01A-11R-2315-07	ANKRD16|54522	49.7485
TCGA-KL-8334-01A-11R-2315-07	ANKRD17|26057	2920.1646
TCGA-KL-8334-01A-11R-2315-07	ANKRD19|138649	34.0192
TCGA-KL-8334-01A-11R-2315-07	ANKRD1|27063	34.0192
TCGA-KL-8334-01A-11R-2315-07	ANKRD20A3|441425	16.4609
TCGA-KL-8334-01A-11R-2315-07	ANKRD20A4|728747	9.8765
TCGA-KL-8334-01A-11R-2315-07	ANKRD20B|729171	10.9739
TCGA-KL-8334-01A-11R-2315-07	ANKRD22|118932	327.3891
TCGA-KL-8334-01A-11R-2315-07	ANKRD23|200539	5.8528
TCGA-KL-8334-01A-11R-2315-07	ANKRD24|170961	32.1902
TCGA-KL-8334-01A-11R-2315-07	ANKRD26P1|124149	.3658
TCGA-KL-8334-01A-11R-2315-07	ANKRD26|22852	152.9035
TCGA-KL-8334-01A-11R-2315-07	ANKRD27|84079	734.5222
TCGA-KL-8334-01A-11R-2315-07	ANKRD28|23243	1130.3155
TCGA-KL-8334-01A-11R-2315-07	ANKRD29|147463	740.7407
TCGA-KL-8334-01A-11R-2315-07	ANKRD2|26287	1.0974
TCGA-KL-8334-01A-11R-2315-07	ANKRD30A|91074	9.5107
TCGA-KL-8334-01A-11R-2315-07	ANKRD30B|374860	3.2922
TCGA-KL-8334-01A-11R-2315-07	ANKRD31|256006	9.8765
TCGA-KL-8334-01A-11R-2315-07	ANKRD32|84250	47.5537
TCGA-KL-8334-01A-11R-2315-07	ANKRD33|341405	0
TCGA-KL-8334-01A-11R-2315-07	ANKRD34A|284615	7.6818
TCGA-KL-8334-01A-11R-2315-07	ANKRD34B|340120	4.7554
TCGA-KL-8334-01A-11R-2315-07	ANKRD34C|390616	.7316
TCGA-KL-8334-01A-11R-2315-07	ANKRD35|148741	4.7554
TCGA-KL-8334-01A-11R-2315-07	ANKRD36BP1|84832	57.7961
TCGA-KL-8334-01A-11R-2315-07	ANKRD36B|57730	31.8244
TCGA-KL-8334-01A-11R-2315-07	ANKRD36|375248	96.2048
TCGA-KL-8334-01A-11R-2315-07	ANKRD37|353322	145.6717
TCGA-KL-8334-01A-11R-2315-07	ANKRD39|51239	74.257
TCGA-KL-8334-01A-11R-2315-07	ANKRD40|91369	618.5642
TCGA-KL-8334-01A-11R-2315-07	ANKRD42|338699	308.7334
TCGA-KL-8334-01A-11R-2315-07	ANKRD43|134548	58.8935
TCGA-KL-8334-01A-11R-2315-07	ANKRD44|91526	215.8208
TCGA-KL-8334-01A-11R-2315-07	ANKRD45|339416	17.5583
TCGA-KL-8334-01A-11R-2315-07	ANKRD46|157567	550.2734
TCGA-KL-8334-01A-11R-2315-07	ANKRD49|54851	300.3201
TCGA-KL-8334-01A-11R-2315-07	ANKRD50|57182	683.6763
TCGA-KL-8334-01A-11R-2315-07	ANKRD52|283373	1155.5556
TCGA-KL-8334-01A-11R-2315-07	ANKRD53|79998	2.9264
TCGA-KL-8334-01A-11R-2315-07	ANKRD54|129138	449.1998
TCGA-KL-8334-01A-11R-2315-07	ANKRD55|79722	1.829
TCGA-KL-8334-01A-11R-2315-07	ANKRD56|345079	806.2186
TCGA-KL-8334-01A-11R-2315-07	ANKRD57|65124	309.465
TCGA-KL-8334-01A-11R-2315-07	ANKRD58|347454	17.5583
TCGA-KL-8334-01A-11R-2315-07	ANKRD5|63926	263.7403
TCGA-KL-8334-01A-11R-2315-07	ANKRD6|22881	120.417
TCGA-KL-8334-01A-11R-2315-07	ANKRD7|56311	43.8957
TCGA-KL-8334-01A-11R-2315-07	ANKRD9|122416	935.711
TCGA-KL-8334-01A-11R-2315-07	ANKS1A|23294	989.8491
TCGA-KL-8334-01A-11R-2315-07	ANKS1B|56899	19.7531
TCGA-KL-8334-01A-11R-2315-07	ANKS3|124401	241.0608
TCGA-KL-8334-01A-11R-2315-07	ANKS4B|257629	2.5606
TCGA-KL-8334-01A-11R-2315-07	ANKS6|203286	337.2657
TCGA-KL-8334-01A-11R-2315-07	ANKZF1|55139	192.4097
TCGA-KL-8334-01A-11R-2315-07	ANLN|54443	17.5583
TCGA-KL-8334-01A-11R-2315-07	ANO10|55129	2488.1573
TCGA-KL-8334-01A-11R-2315-07	ANO1|55107	223.5025
TCGA-KL-8334-01A-11R-2315-07	ANO2|57101	43.1642
TCGA-KL-8334-01A-11R-2315-07	ANO3|63982	1.0974
TCGA-KL-8334-01A-11R-2315-07	ANO4|121601	477.7321
TCGA-KL-8334-01A-11R-2315-07	ANO5|203859	1596.7078
TCGA-KL-8334-01A-11R-2315-07	ANO6|196527	3200.7316
TCGA-KL-8334-01A-11R-2315-07	ANO7|50636	15.7293
TCGA-KL-8334-01A-11R-2315-07	ANO8|57719	258.6191
TCGA-KL-8334-01A-11R-2315-07	ANO9|338440	71.3306
TCGA-KL-8334-01A-11R-2315-07	ANP32A|8125	3055.144
TCGA-KL-8334-01A-11R-2315-07	ANP32B|10541	1887.1513
TCGA-KL-8334-01A-11R-2315-07	ANP32C|23520	1.829
TCGA-KL-8334-01A-11R-2315-07	ANP32D|23519	0
TCGA-KL-8334-01A-11R-2315-07	ANP32E|81611	473.3425
TCGA-KL-8334-01A-11R-2315-07	ANPEP|290	88.5231
TCGA-KL-8334-01A-11R-2315-07	ANTXR1|84168	2218.1984
TCGA-KL-8334-01A-11R-2315-07	ANTXR2|118429	163.1459
TCGA-KL-8334-01A-11R-2315-07	ANTXRL|195977	0
TCGA-KL-8334-01A-11R-2315-07	ANUBL1|93550	62.5514
TCGA-KL-8334-01A-11R-2315-07	ANXA10|11199	0
TCGA-KL-8334-01A-11R-2315-07	ANXA11|311	6987.8372
TCGA-KL-8334-01A-11R-2315-07	ANXA13|312	.3658
TCGA-KL-8334-01A-11R-2315-07	ANXA1|301	3195.6104
TCGA-KL-8334-01A-11R-2315-07	ANXA2P1|303	36.5798
TCGA-KL-8334-01A-11R-2315-07	ANXA2P2|304	2114.6776
TCGA-KL-8334-01A-11R-2315-07	ANXA2P3|305	1.4632
TCGA-KL-8334-01A-11R-2315-07	ANXA2|302	5873.6168
TCGA-KL-8334-01A-11R-2315-07	ANXA3|306	565.8893
TCGA-KL-8334-01A-11R-2315-07	ANXA4|307	3187.9287
TCGA-KL-8334-01A-11R-2315-07	ANXA5|308	4231.9159
TCGA-KL-8334-01A-11R-2315-07	ANXA6|309	2890.535
TCGA-KL-8334-01A-11R-2315-07	ANXA7|310	2774.9428
TCGA-KL-8334-01A-11R-2315-07	ANXA8L1|728113	0
TCGA-KL-8334-01A-11R-2315-07	ANXA8L2|244	0
TCGA-KL-8334-01A-11R-2315-07	ANXA8|653145	0
TCGA-KL-8334-01A-11R-2315-07	ANXA9|8416	111.9342
TCGA-KL-8334-01A-11R-2315-07	AOAH|313	103.155
TCGA-KL-8334-01A-11R-2315-07	AOC2|314	25.2401
TCGA-KL-8334-01A-11R-2315-07	AOC3|8639	506.6301
TCGA-KL-8334-01A-11R-2315-07	AOX1|316	160.2195
TCGA-KL-8334-01A-11R-2315-07	AOX2P|344454	0
TCGA-KL-8334-01A-11R-2315-07	AP1AR|55435	1276.2689
TCGA-KL-8334-01A-11R-2315-07	AP1B1|162	7720.5304
TCGA-KL-8334-01A-11R-2315-07	AP1G1|164	3033.9278
TCGA-KL-8334-01A-11R-2315-07	AP1G2|8906	1138.2021
TCGA-KL-8334-01A-11R-2315-07	AP1M1|8907	1359.6708
TCGA-KL-8334-01A-11R-2315-07	AP1M2|10053	3279.7439
TCGA-KL-8334-01A-11R-2315-07	AP1S1|1174	954.7325
TCGA-KL-8334-01A-11R-2315-07	AP1S2|8905	314.2204
TCGA-KL-8334-01A-11R-2315-07	AP1S3|130340	210.3338
TCGA-KL-8334-01A-11R-2315-07	AP2A1|160	1422.0722
TCGA-KL-8334-01A-11R-2315-07	AP2A2|161	1587.1971
TCGA-KL-8334-01A-11R-2315-07	AP2B1|163	5512.9401
TCGA-KL-8334-01A-11R-2315-07	AP2M1|1173	6979.0581
TCGA-KL-8334-01A-11R-2315-07	AP2S1|1175	1353.4522
TCGA-KL-8334-01A-11R-2315-07	AP3B1|8546	1962.8715
TCGA-KL-8334-01A-11R-2315-07	AP3B2|8120	191.6781
TCGA-KL-8334-01A-11R-2315-07	AP3D1|8943	6288.7974
TCGA-KL-8334-01A-11R-2315-07	AP3M1|26985	564.0604
TCGA-KL-8334-01A-11R-2315-07	AP3M2|10947	757.5674
TCGA-KL-8334-01A-11R-2315-07	AP3S1|1176	419.936
TCGA-KL-8334-01A-11R-2315-07	AP3S2|10239	3543.1696
TCGA-KL-8334-01A-11R-2315-07	AP4B1|10717	158.5258
TCGA-KL-8334-01A-11R-2315-07	AP4E1|23431	210.6996
TCGA-KL-8334-01A-11R-2315-07	AP4M1|9179	212.7005
TCGA-KL-8334-01A-11R-2315-07	AP4S1|11154	152.9035
TCGA-KL-8334-01A-11R-2315-07	APAF1|317	303.9781
TCGA-KL-8334-01A-11R-2315-07	APBA1|320	110.1052
TCGA-KL-8334-01A-11R-2315-07	APBA2|321	14.9977
TCGA-KL-8334-01A-11R-2315-07	APBA3|9546	397.6223
TCGA-KL-8334-01A-11R-2315-07	APBB1IP|54518	139.0032
TCGA-KL-8334-01A-11R-2315-07	APBB1|322	1472.3365
TCGA-KL-8334-01A-11R-2315-07	APBB2|323	1046.5478
TCGA-KL-8334-01A-11R-2315-07	APBB3|10307	290.0777
TCGA-KL-8334-01A-11R-2315-07	APC2|10297	19.9433
TCGA-KL-8334-01A-11R-2315-07	APCDD1L|164284	5.8528
TCGA-KL-8334-01A-11R-2315-07	APCDD1|147495	223.8683
TCGA-KL-8334-01A-11R-2315-07	APCS|325	0
TCGA-KL-8334-01A-11R-2315-07	APC|324	642.7069
TCGA-KL-8334-01A-11R-2315-07	APEH|327	5847.2794
TCGA-KL-8334-01A-11R-2315-07	APEX1|328	2154.9154
TCGA-KL-8334-01A-11R-2315-07	APEX2|27301	1482.9447
TCGA-KL-8334-01A-11R-2315-07	APH1A|51107	3126.8404
TCGA-KL-8334-01A-11R-2315-07	APH1B|83464	1913.123
TCGA-KL-8334-01A-11R-2315-07	API5|8539	3005.0297
TCGA-KL-8334-01A-11R-2315-07	APIP|51074	459.1824
TCGA-KL-8334-01A-11R-2315-07	APITD1|378708	111.2465
TCGA-KL-8334-01A-11R-2315-07	APLF|200558	39.872
TCGA-KL-8334-01A-11R-2315-07	APLNR|187	512.8487
TCGA-KL-8334-01A-11R-2315-07	APLN|8862	1317.9698
TCGA-KL-8334-01A-11R-2315-07	APLP1|333	384.4536
TCGA-KL-8334-01A-11R-2315-07	APLP2|334	73527.2062
TCGA-KL-8334-01A-11R-2315-07	APOA1BP|128240	1939.4604
TCGA-KL-8334-01A-11R-2315-07	APOA1|335	.7316
TCGA-KL-8334-01A-11R-2315-07	APOA2|336	0
TCGA-KL-8334-01A-11R-2315-07	APOA4|337	0
TCGA-KL-8334-01A-11R-2315-07	APOA5|116519	1.4632
TCGA-KL-8334-01A-11R-2315-07	APOB48R|55911	221.6735
TCGA-KL-8334-01A-11R-2315-07	APOBEC1|339	0
TCGA-KL-8334-01A-11R-2315-07	APOBEC2|10930	2.1948
TCGA-KL-8334-01A-11R-2315-07	APOBEC3A|200315	16.1829
TCGA-KL-8334-01A-11R-2315-07	APOBEC3B|9582	292.1847
TCGA-KL-8334-01A-11R-2315-07	APOBEC3C|27350	32.9218
TCGA-KL-8334-01A-11R-2315-07	APOBEC3D|140564	49.3827
TCGA-KL-8334-01A-11R-2315-07	APOBEC3F|200316	90.3521
TCGA-KL-8334-01A-11R-2315-07	APOBEC3G|60489	78.2807
TCGA-KL-8334-01A-11R-2315-07	APOBEC3H|164668	4.7554
TCGA-KL-8334-01A-11R-2315-07	APOBEC4|403314	.3658
TCGA-KL-8334-01A-11R-2315-07	APOB|338	254.2295
TCGA-KL-8334-01A-11R-2315-07	APOC1P1|342	0
TCGA-KL-8334-01A-11R-2315-07	APOC1|341	276.909
TCGA-KL-8334-01A-11R-2315-07	APOC2|344	57.4303
TCGA-KL-8334-01A-11R-2315-07	APOC3|345	0
TCGA-KL-8334-01A-11R-2315-07	APOC4|346	.7316
TCGA-KL-8334-01A-11R-2315-07	APOD|347	107.5446
TCGA-KL-8334-01A-11R-2315-07	APOE|348	2769.4559
TCGA-KL-8334-01A-11R-2315-07	APOF|319	.3658
TCGA-KL-8334-01A-11R-2315-07	APOH|350	0
TCGA-KL-8334-01A-11R-2315-07	APOL1|8542	3255.2355
TCGA-KL-8334-01A-11R-2315-07	APOL2|23780	2093.8272
TCGA-KL-8334-01A-11R-2315-07	APOL3|80833	256.0585
TCGA-KL-8334-01A-11R-2315-07	APOL4|80832	44.6273
TCGA-KL-8334-01A-11R-2315-07	APOL5|80831	.3658
TCGA-KL-8334-01A-11R-2315-07	APOL6|80830	1923.3653
TCGA-KL-8334-01A-11R-2315-07	APOLD1|81575	823.0453
TCGA-KL-8334-01A-11R-2315-07	APOM|55937	40.9694
TCGA-KL-8334-01A-11R-2315-07	APOOL|139322	549.0626
TCGA-KL-8334-01A-11R-2315-07	APOO|79135	904.6182
TCGA-KL-8334-01A-11R-2315-07	APPBP2|10513	524.92
TCGA-KL-8334-01A-11R-2315-07	APPL1|26060	1137.9973
TCGA-KL-8334-01A-11R-2315-07	APPL2|55198	622.2222
TCGA-KL-8334-01A-11R-2315-07	APP|351	39107.8189
TCGA-KL-8334-01A-11R-2315-07	APRT|353	3772.8395
TCGA-KL-8334-01A-11R-2315-07	APTX|54840	612.7115
TCGA-KL-8334-01A-11R-2315-07	AQP10|89872	0
TCGA-KL-8334-01A-11R-2315-07	AQP11|282679	47.5537
TCGA-KL-8334-01A-11R-2315-07	AQP12A|375318	.3658
TCGA-KL-8334-01A-11R-2315-07	AQP12B|653437	13.9003
TCGA-KL-8334-01A-11R-2315-07	AQP1|358	2716.781
TCGA-KL-8334-01A-11R-2315-07	AQP2|359	3.2922
TCGA-KL-8334-01A-11R-2315-07	AQP3|360	565.8893
TCGA-KL-8334-01A-11R-2315-07	AQP4|361	1.829
TCGA-KL-8334-01A-11R-2315-07	AQP5|362	2.5606
TCGA-KL-8334-01A-11R-2315-07	AQP6|363	120.7133
TCGA-KL-8334-01A-11R-2315-07	AQP7P1|375719	2.5606
TCGA-KL-8334-01A-11R-2315-07	AQP7P3|441432	0
TCGA-KL-8334-01A-11R-2315-07	AQP7|364	102.4234
TCGA-KL-8334-01A-11R-2315-07	AQP8|343	1.0974
TCGA-KL-8334-01A-11R-2315-07	AQP9|366	29.9954
TCGA-KL-8334-01A-11R-2315-07	AQPEP|206338	1.0974
TCGA-KL-8334-01A-11R-2315-07	AQR|9716	1370.6447
TCGA-KL-8334-01A-11R-2315-07	ARAF|369	2405.487
TCGA-KL-8334-01A-11R-2315-07	ARAP1|116985	11236.1628
TCGA-KL-8334-01A-11R-2315-07	ARAP2|116984	313.4888
TCGA-KL-8334-01A-11R-2315-07	ARAP3|64411	317.5126
TCGA-KL-8334-01A-11R-2315-07	ARCN1|372	5775.2172
TCGA-KL-8334-01A-11R-2315-07	ARC|23237	7.6818
TCGA-KL-8334-01A-11R-2315-07	AREG|374	35.1166
TCGA-KL-8334-01A-11R-2315-07	ARF1|375	10652.7663
TCGA-KL-8334-01A-11R-2315-07	ARF3|377	9444.9017
TCGA-KL-8334-01A-11R-2315-07	ARF4|378	4312.3914
TCGA-KL-8334-01A-11R-2315-07	ARF5|381	2747.4897
TCGA-KL-8334-01A-11R-2315-07	ARF6|382	2297.5766
TCGA-KL-8334-01A-11R-2315-07	ARFGAP1|55738	1878.738
TCGA-KL-8334-01A-11R-2315-07	ARFGAP2|84364	2654.9611
TCGA-KL-8334-01A-11R-2315-07	ARFGAP3|26286	1332.2359
TCGA-KL-8334-01A-11R-2315-07	ARFGEF1|10565	4274.8898
TCGA-KL-8334-01A-11R-2315-07	ARFGEF2|10564	4711.1111
TCGA-KL-8334-01A-11R-2315-07	ARFIP1|27236	1666.2094
TCGA-KL-8334-01A-11R-2315-07	ARFIP2|23647	1041.4266
TCGA-KL-8334-01A-11R-2315-07	ARFRP1|10139	1232.7389
TCGA-KL-8334-01A-11R-2315-07	ARG1|383	.3658
TCGA-KL-8334-01A-11R-2315-07	ARG2|384	2181.7906
TCGA-KL-8334-01A-11R-2315-07	ARGFXP2|503640	.7316
TCGA-KL-8334-01A-11R-2315-07	ARGFX|503582	.3658
TCGA-KL-8334-01A-11R-2315-07	ARGLU1|55082	698.674
TCGA-KL-8334-01A-11R-2315-07	ARHGAP10|79658	67.3068
TCGA-KL-8334-01A-11R-2315-07	ARHGAP11A|9824	64.3804
TCGA-KL-8334-01A-11R-2315-07	ARHGAP11B|89839	4.7554
TCGA-KL-8334-01A-11R-2315-07	ARHGAP12|94134	1843.2556
TCGA-KL-8334-01A-11R-2315-07	ARHGAP15|55843	32.9218
TCGA-KL-8334-01A-11R-2315-07	ARHGAP17|55114	1370.6447
TCGA-KL-8334-01A-11R-2315-07	ARHGAP18|93663	5495.3818
TCGA-KL-8334-01A-11R-2315-07	ARHGAP19|84986	141.5638
TCGA-KL-8334-01A-11R-2315-07	ARHGAP1|392	2893.4614
TCGA-KL-8334-01A-11R-2315-07	ARHGAP20|57569	12.8029
TCGA-KL-8334-01A-11R-2315-07	ARHGAP21|57584	1976.406
TCGA-KL-8334-01A-11R-2315-07	ARHGAP22|58504	32.1902
TCGA-KL-8334-01A-11R-2315-07	ARHGAP23|57636	301.7833
TCGA-KL-8334-01A-11R-2315-07	ARHGAP24|83478	1419.2958
TCGA-KL-8334-01A-11R-2315-07	ARHGAP25|9938	170.4618
TCGA-KL-8334-01A-11R-2315-07	ARHGAP26|23092	254.2295
TCGA-KL-8334-01A-11R-2315-07	ARHGAP27|201176	897.668
TCGA-KL-8334-01A-11R-2315-07	ARHGAP28|79822	1121.5364
TCGA-KL-8334-01A-11R-2315-07	ARHGAP29|9411	611.6141
TCGA-KL-8334-01A-11R-2315-07	ARHGAP30|257106	226.7947
TCGA-KL-8334-01A-11R-2315-07	ARHGAP31|57514	920.7133
TCGA-KL-8334-01A-11R-2315-07	ARHGAP32|9743	678.1893
TCGA-KL-8334-01A-11R-2315-07	ARHGAP33|115703	154.3667
TCGA-KL-8334-01A-11R-2315-07	ARHGAP36|158763	0
TCGA-KL-8334-01A-11R-2315-07	ARHGAP39|80728	188.0201
TCGA-KL-8334-01A-11R-2315-07	ARHGAP42|143872	236.3054
TCGA-KL-8334-01A-11R-2315-07	ARHGAP4|393	1368.4499
TCGA-KL-8334-01A-11R-2315-07	ARHGAP5|394	4614.9063
TCGA-KL-8334-01A-11R-2315-07	ARHGAP6|395	3279.3781
TCGA-KL-8334-01A-11R-2315-07	ARHGAP8|23779	413.9918
TCGA-KL-8334-01A-11R-2315-07	ARHGAP9|64333	95.1075
TCGA-KL-8334-01A-11R-2315-07	ARHGDIA|396	4786.8313
TCGA-KL-8334-01A-11R-2315-07	ARHGDIB|397	1250.2972
TCGA-KL-8334-01A-11R-2315-07	ARHGDIG|398	0
TCGA-KL-8334-01A-11R-2315-07	ARHGEF10L|55160	1288.3402
TCGA-KL-8334-01A-11R-2315-07	ARHGEF10|9639	310.1966
TCGA-KL-8334-01A-11R-2315-07	ARHGEF11|9826	840.9694
TCGA-KL-8334-01A-11R-2315-07	ARHGEF12|23365	6115.4092
TCGA-KL-8334-01A-11R-2315-07	ARHGEF15|22899	345.3132
TCGA-KL-8334-01A-11R-2315-07	ARHGEF16|27237	508.8249
TCGA-KL-8334-01A-11R-2315-07	ARHGEF17|9828	4670.1417
TCGA-KL-8334-01A-11R-2315-07	ARHGEF18|23370	1781.4358
TCGA-KL-8334-01A-11R-2315-07	ARHGEF19|128272	61.8198
TCGA-KL-8334-01A-11R-2315-07	ARHGEF1|9138	763.4202
TCGA-KL-8334-01A-11R-2315-07	ARHGEF2|9181	543.2099
TCGA-KL-8334-01A-11R-2315-07	ARHGEF33|100271715	1.4632
TCGA-KL-8334-01A-11R-2315-07	ARHGEF35|445328	505.1669
TCGA-KL-8334-01A-11R-2315-07	ARHGEF37|389337	1030.4527
TCGA-KL-8334-01A-11R-2315-07	ARHGEF38|54848	70.2332
TCGA-KL-8334-01A-11R-2315-07	ARHGEF3|50650	911.5684
TCGA-KL-8334-01A-11R-2315-07	ARHGEF4|50649	13.1687
TCGA-KL-8334-01A-11R-2315-07	ARHGEF5|7984	615.2721
TCGA-KL-8334-01A-11R-2315-07	ARHGEF6|9459	1045.8162
TCGA-KL-8334-01A-11R-2315-07	ARHGEF7|8874	844.6273
TCGA-KL-8334-01A-11R-2315-07	ARHGEF9|23229	815.3635
TCGA-KL-8334-01A-11R-2315-07	ARID1A|8289	1254.321
TCGA-KL-8334-01A-11R-2315-07	ARID1B|57492	1197.9881
TCGA-KL-8334-01A-11R-2315-07	ARID2|196528	595.8848
TCGA-KL-8334-01A-11R-2315-07	ARID3A|1820	269.2273
TCGA-KL-8334-01A-11R-2315-07	ARID3B|10620	63.6488
TCGA-KL-8334-01A-11R-2315-07	ARID3C|138715	2.5606
TCGA-KL-8334-01A-11R-2315-07	ARID4A|5926	366.1637
TCGA-KL-8334-01A-11R-2315-07	ARID4B|51742	593.2401
TCGA-KL-8334-01A-11R-2315-07	ARID5A|10865	204.8468
TCGA-KL-8334-01A-11R-2315-07	ARID5B|84159	684.7737
TCGA-KL-8334-01A-11R-2315-07	ARIH1|25820	1864.1061
TCGA-KL-8334-01A-11R-2315-07	ARIH2|10425	2053.3772
TCGA-KL-8334-01A-11R-2315-07	ARL10|285598	52.3091
TCGA-KL-8334-01A-11R-2315-07	ARL11|115761	38.7746
TCGA-KL-8334-01A-11R-2315-07	ARL13A|392509	.7316
TCGA-KL-8334-01A-11R-2315-07	ARL13B|200894	223.1367
TCGA-KL-8334-01A-11R-2315-07	ARL14|80117	10.2423
TCGA-KL-8334-01A-11R-2315-07	ARL15|54622	508.8249
TCGA-KL-8334-01A-11R-2315-07	ARL16|339231	297.7595
TCGA-KL-8334-01A-11R-2315-07	ARL17A|51326	57.7229
TCGA-KL-8334-01A-11R-2315-07	ARL17B|641522	2.1107
TCGA-KL-8334-01A-11R-2315-07	ARL1|400	4770.7362
TCGA-KL-8334-01A-11R-2315-07	ARL2BP|23568	1796.0677
TCGA-KL-8334-01A-11R-2315-07	ARL2|402	1639.1404
TCGA-KL-8334-01A-11R-2315-07	ARL3|403	461.6369
TCGA-KL-8334-01A-11R-2315-07	ARL4A|10124	367.2611
TCGA-KL-8334-01A-11R-2315-07	ARL4C|10123	219.8445
TCGA-KL-8334-01A-11R-2315-07	ARL4D|379	1282.4874
TCGA-KL-8334-01A-11R-2315-07	ARL5A|26225	1822.0393
TCGA-KL-8334-01A-11R-2315-07	ARL5B|221079	146.3192
TCGA-KL-8334-01A-11R-2315-07	ARL5C|390790	0
TCGA-KL-8334-01A-11R-2315-07	ARL6IP1|23204	7161.2254
TCGA-KL-8334-01A-11R-2315-07	ARL6IP4|51329	3327.6635
TCGA-KL-8334-01A-11R-2315-07	ARL6IP5|10550	7019.2958
TCGA-KL-8334-01A-11R-2315-07	ARL6IP6|151188	112.3
TCGA-KL-8334-01A-11R-2315-07	ARL6|84100	554.9154
TCGA-KL-8334-01A-11R-2315-07	ARL8A|127829	887.7915
TCGA-KL-8334-01A-11R-2315-07	ARL8B|55207	4311.294
TCGA-KL-8334-01A-11R-2315-07	ARL9|132946	.3658
TCGA-KL-8334-01A-11R-2315-07	ARMC10|83787	672.1244
TCGA-KL-8334-01A-11R-2315-07	ARMC1|55156	862.1856
TCGA-KL-8334-01A-11R-2315-07	ARMC2|84071	14.2661
TCGA-KL-8334-01A-11R-2315-07	ARMC3|219681	.3658
TCGA-KL-8334-01A-11R-2315-07	ARMC4|55130	21.9479
TCGA-KL-8334-01A-11R-2315-07	ARMC5|79798	806.5844
TCGA-KL-8334-01A-11R-2315-07	ARMC6|93436	1081.2437
TCGA-KL-8334-01A-11R-2315-07	ARMC7|79637	203.0178
TCGA-KL-8334-01A-11R-2315-07	ARMC8|25852	901.326
TCGA-KL-8334-01A-11R-2315-07	ARMC9|80210	91.4495
TCGA-KL-8334-01A-11R-2315-07	ARMCX1|51309	211.797
TCGA-KL-8334-01A-11R-2315-07	ARMCX2|9823	3884.0421
TCGA-KL-8334-01A-11R-2315-07	ARMCX3|51566	4473.7083
TCGA-KL-8334-01A-11R-2315-07	ARMCX5|64860	470.7819
TCGA-KL-8334-01A-11R-2315-07	ARMCX6|54470	369.0901
TCGA-KL-8334-01A-11R-2315-07	ARMS2|387715	1.0974
TCGA-KL-8334-01A-11R-2315-07	ARNT2|9915	3869.0444
TCGA-KL-8334-01A-11R-2315-07	ARNTL2|56938	11.7055
TCGA-KL-8334-01A-11R-2315-07	ARNTL|406	192.7755
TCGA-KL-8334-01A-11R-2315-07	ARNT|405	391.4037
TCGA-KL-8334-01A-11R-2315-07	ARPC1A|10552	4672.7974
TCGA-KL-8334-01A-11R-2315-07	ARPC1B|10095	1282.0265
TCGA-KL-8334-01A-11R-2315-07	ARPC2|10109	1959.9451
TCGA-KL-8334-01A-11R-2315-07	ARPC3|10094	3717.9698
TCGA-KL-8334-01A-11R-2315-07	ARPC4|10093	4555.8006
TCGA-KL-8334-01A-11R-2315-07	ARPC5L|81873	870.9648
TCGA-KL-8334-01A-11R-2315-07	ARPC5|10092	1332.9675
TCGA-KL-8334-01A-11R-2315-07	ARPM1|84517	2.5606
TCGA-KL-8334-01A-11R-2315-07	ARPP19|10776	5043.9872
TCGA-KL-8334-01A-11R-2315-07	ARPP21|10777	.3658
TCGA-KL-8334-01A-11R-2315-07	ARR3|407	0
TCGA-KL-8334-01A-11R-2315-07	ARRB1|408	118.8843
TCGA-KL-8334-01A-11R-2315-07	ARRB2|409	4397.2565
TCGA-KL-8334-01A-11R-2315-07	ARRDC1|92714	911.2026
TCGA-KL-8334-01A-11R-2315-07	ARRDC2|27106	516.5066
TCGA-KL-8334-01A-11R-2315-07	ARRDC3|57561	800
TCGA-KL-8334-01A-11R-2315-07	ARRDC4|91947	121.8107
TCGA-KL-8334-01A-11R-2315-07	ARRDC5|645432	1.0974
TCGA-KL-8334-01A-11R-2315-07	ARSA|410	1262.0027
TCGA-KL-8334-01A-11R-2315-07	ARSB|411	211.0654
TCGA-KL-8334-01A-11R-2315-07	ARSD|414	1434.2936
TCGA-KL-8334-01A-11R-2315-07	ARSE|415	125.8345
TCGA-KL-8334-01A-11R-2315-07	ARSF|416	0
TCGA-KL-8334-01A-11R-2315-07	ARSG|22901	229.3553
TCGA-KL-8334-01A-11R-2315-07	ARSH|347527	0
TCGA-KL-8334-01A-11R-2315-07	ARSI|340075	.7316
TCGA-KL-8334-01A-11R-2315-07	ARSJ|79642	1457.3388
TCGA-KL-8334-01A-11R-2315-07	ARSK|153642	689.8948
TCGA-KL-8334-01A-11R-2315-07	ART1|417	.7316
TCGA-KL-8334-01A-11R-2315-07	ART3|419	10.6081
TCGA-KL-8334-01A-11R-2315-07	ART4|420	5.8528
TCGA-KL-8334-01A-11R-2315-07	ART5|116969	293.0041
TCGA-KL-8334-01A-11R-2315-07	ARTN|9048	34.0192
TCGA-KL-8334-01A-11R-2315-07	ARV1|64801	313.4888
TCGA-KL-8334-01A-11R-2315-07	ARVCF|421	304.7096
TCGA-KL-8334-01A-11R-2315-07	ARX|170302	5.487
TCGA-KL-8334-01A-11R-2315-07	AR|367	99.497
TCGA-KL-8334-01A-11R-2315-07	AS3MT|57412	181.07
TCGA-KL-8334-01A-11R-2315-07	ASAH1|427	12424.6914
TCGA-KL-8334-01A-11R-2315-07	ASAH2B|653308	6.9502
TCGA-KL-8334-01A-11R-2315-07	ASAH2|56624	1.829
TCGA-KL-8334-01A-11R-2315-07	ASAM|79827	1.4632
TCGA-KL-8334-01A-11R-2315-07	ASAP1IT1|29065	0
TCGA-KL-8334-01A-11R-2315-07	ASAP1|50807	677.4577
TCGA-KL-8334-01A-11R-2315-07	ASAP2|8853	1019.1129
TCGA-KL-8334-01A-11R-2315-07	ASAP3|55616	975.583
TCGA-KL-8334-01A-11R-2315-07	ASB10|136371	0
TCGA-KL-8334-01A-11R-2315-07	ASB11|140456	51.9433
TCGA-KL-8334-01A-11R-2315-07	ASB12|142689	7.8464
TCGA-KL-8334-01A-11R-2315-07	ASB13|79754	322.9995
TCGA-KL-8334-01A-11R-2315-07	ASB14|142686	13.9003
TCGA-KL-8334-01A-11R-2315-07	ASB15|142685	1.4632
TCGA-KL-8334-01A-11R-2315-07	ASB16|92591	154.5021
TCGA-KL-8334-01A-11R-2315-07	ASB17|127247	0
TCGA-KL-8334-01A-11R-2315-07	ASB18|401036	0
TCGA-KL-8334-01A-11R-2315-07	ASB1|51665	638.2661
TCGA-KL-8334-01A-11R-2315-07	ASB2|51676	14.9977
TCGA-KL-8334-01A-11R-2315-07	ASB3|51130	213.9918
TCGA-KL-8334-01A-11R-2315-07	ASB4|51666	0
TCGA-KL-8334-01A-11R-2315-07	ASB5|140458	455.4184
TCGA-KL-8334-01A-11R-2315-07	ASB6|140459	990.8551
TCGA-KL-8334-01A-11R-2315-07	ASB7|140460	445.176
TCGA-KL-8334-01A-11R-2315-07	ASB8|140461	1440.8779
TCGA-KL-8334-01A-11R-2315-07	ASB9|140462	200.0914
TCGA-KL-8334-01A-11R-2315-07	ASCC1|51008	235.9396
TCGA-KL-8334-01A-11R-2315-07	ASCC2|84164	1484.4079
TCGA-KL-8334-01A-11R-2315-07	ASCC3|10973	732.3274
TCGA-KL-8334-01A-11R-2315-07	ASCL1|429	19.3873
TCGA-KL-8334-01A-11R-2315-07	ASCL2|430	10.2423
TCGA-KL-8334-01A-11R-2315-07	ASCL3|56676	2.5606
TCGA-KL-8334-01A-11R-2315-07	ASCL4|121549	84.1335
TCGA-KL-8334-01A-11R-2315-07	ASF1A|25842	355.5556
TCGA-KL-8334-01A-11R-2315-07	ASF1B|55723	61.454
TCGA-KL-8334-01A-11R-2315-07	ASFMR1|100126270	2.1948
TCGA-KL-8334-01A-11R-2315-07	ASGR1|432	5.1212
TCGA-KL-8334-01A-11R-2315-07	ASGR2|433	2.9264
TCGA-KL-8334-01A-11R-2315-07	ASH1L|55870	981.8235
TCGA-KL-8334-01A-11R-2315-07	ASH2L|9070	1054.9611
TCGA-KL-8334-01A-11R-2315-07	ASIP|434	.3658
TCGA-KL-8334-01A-11R-2315-07	ASL|435	870.9648
TCGA-KL-8334-01A-11R-2315-07	ASMTL|8623	464.1975
TCGA-KL-8334-01A-11R-2315-07	ASMT|438	.7316
TCGA-KL-8334-01A-11R-2315-07	ASNA1|439	2953.4522
TCGA-KL-8334-01A-11R-2315-07	ASNSD1|54529	500.0457
TCGA-KL-8334-01A-11R-2315-07	ASNS|440	781.3443
TCGA-KL-8334-01A-11R-2315-07	ASPA|443	13.1687
TCGA-KL-8334-01A-11R-2315-07	ASPDH|554235	.7316
TCGA-KL-8334-01A-11R-2315-07	ASPG|374569	13.9003
TCGA-KL-8334-01A-11R-2315-07	ASPHD1|253982	11.7055
TCGA-KL-8334-01A-11R-2315-07	ASPHD2|57168	1320.8962
TCGA-KL-8334-01A-11R-2315-07	ASPH|444	1800.1902
TCGA-KL-8334-01A-11R-2315-07	ASPM|259266	10.6081
TCGA-KL-8334-01A-11R-2315-07	ASPN|54829	103.155
TCGA-KL-8334-01A-11R-2315-07	ASPRV1|151516	83.5263
TCGA-KL-8334-01A-11R-2315-07	ASPSCR1|79058	406.7673
TCGA-KL-8334-01A-11R-2315-07	ASRGL1|80150	291.5409
TCGA-KL-8334-01A-11R-2315-07	ASS1|445	151.8061
TCGA-KL-8334-01A-11R-2315-07	ASTE1|28990	156.0823
TCGA-KL-8334-01A-11R-2315-07	ASTL|431705	2.1948
TCGA-KL-8334-01A-11R-2315-07	ASTN1|460	12.4371
TCGA-KL-8334-01A-11R-2315-07	ASTN2|23245	3662.0027
TCGA-KL-8334-01A-11R-2315-07	ASXL1|171023	1944.9474
TCGA-KL-8334-01A-11R-2315-07	ASXL2|55252	727.9378
TCGA-KL-8334-01A-11R-2315-07	ASXL3|80816	112.3
TCGA-KL-8334-01A-11R-2315-07	ASZ1|136991	10.9739
TCGA-KL-8334-01A-11R-2315-07	ATAD1|84896	1452.5834
TCGA-KL-8334-01A-11R-2315-07	ATAD2B|54454	124.3713
TCGA-KL-8334-01A-11R-2315-07	ATAD2|29028	295.5647
TCGA-KL-8334-01A-11R-2315-07	ATAD3A|55210	661.3626
TCGA-KL-8334-01A-11R-2315-07	ATAD3B|83858	141.9296
TCGA-KL-8334-01A-11R-2315-07	ATAD3C|219293	11.3397
TCGA-KL-8334-01A-11R-2315-07	ATAD5|79915	17.9241
TCGA-KL-8334-01A-11R-2315-07	ATCAY|85300	1.0974
TCGA-KL-8334-01A-11R-2315-07	ATE1|11101	120.7133
TCGA-KL-8334-01A-11R-2315-07	ATF1|466	431.6415
TCGA-KL-8334-01A-11R-2315-07	ATF2|1386	251.3032
TCGA-KL-8334-01A-11R-2315-07	ATF3|467	847.9195
TCGA-KL-8334-01A-11R-2315-07	ATF4|468	4687.7
TCGA-KL-8334-01A-11R-2315-07	ATF5|22809	1128.8523
TCGA-KL-8334-01A-11R-2315-07	ATF6B|1388	1536.717
TCGA-KL-8334-01A-11R-2315-07	ATF6|22926	1289.8034
TCGA-KL-8334-01A-11R-2315-07	ATF7IP2|80063	78.2807
TCGA-KL-8334-01A-11R-2315-07	ATF7IP|55729	1301.8747
TCGA-KL-8334-01A-11R-2315-07	ATF7|11016	741.4723
TCGA-KL-8334-01A-11R-2315-07	ATG10|83734	97.668
TCGA-KL-8334-01A-11R-2315-07	ATG12|9140	350.4344
TCGA-KL-8334-01A-11R-2315-07	ATG16L1|55054	273.6168
TCGA-KL-8334-01A-11R-2315-07	ATG16L2|89849	238.1308
TCGA-KL-8334-01A-11R-2315-07	ATG2A|23130	1872.8852
TCGA-KL-8334-01A-11R-2315-07	ATG2B|55102	1121.1706
TCGA-KL-8334-01A-11R-2315-07	ATG3|64422	1167.6269
TCGA-KL-8334-01A-11R-2315-07	ATG4A|115201	794.513
TCGA-KL-8334-01A-11R-2315-07	ATG4B|23192	971.925
TCGA-KL-8334-01A-11R-2315-07	ATG4C|84938	119.2501
TCGA-KL-8334-01A-11R-2315-07	ATG4D|84971	1255.7659
TCGA-KL-8334-01A-11R-2315-07	ATG5|9474	549.0626
TCGA-KL-8334-01A-11R-2315-07	ATG7|10533	983.3672
TCGA-KL-8334-01A-11R-2315-07	ATG9A|79065	968.3475
TCGA-KL-8334-01A-11R-2315-07	ATG9B|285973	25.0425
TCGA-KL-8334-01A-11R-2315-07	ATHL1|80162	46.0905
TCGA-KL-8334-01A-11R-2315-07	ATIC|471	620.759
TCGA-KL-8334-01A-11R-2315-07	ATL1|51062	64.0146
TCGA-KL-8334-01A-11R-2315-07	ATL2|64225	936.0768
TCGA-KL-8334-01A-11R-2315-07	ATL3|25923	547.5995
TCGA-KL-8334-01A-11R-2315-07	ATMIN|23300	1864.1061
TCGA-KL-8334-01A-11R-2315-07	ATM|472	840.6036
TCGA-KL-8334-01A-11R-2315-07	ATN1|1822	5075.08
TCGA-KL-8334-01A-11R-2315-07	ATOH1|474	0
TCGA-KL-8334-01A-11R-2315-07	ATOH7|220202	.3658
TCGA-KL-8334-01A-11R-2315-07	ATOH8|84913	104.2524
TCGA-KL-8334-01A-11R-2315-07	ATOX1|475	1214.449
TCGA-KL-8334-01A-11R-2315-07	ATP10A|57194	39.5062
TCGA-KL-8334-01A-11R-2315-07	ATP10B|23120	62.9172
TCGA-KL-8334-01A-11R-2315-07	ATP10D|57205	4944.856
TCGA-KL-8334-01A-11R-2315-07	ATP11A|23250	339.0947
TCGA-KL-8334-01A-11R-2315-07	ATP11B|23200	1000.0914
TCGA-KL-8334-01A-11R-2315-07	ATP11C|286410	447.3708
TCGA-KL-8334-01A-11R-2315-07	ATP12A|479	53.0407
TCGA-KL-8334-01A-11R-2315-07	ATP13A1|57130	2822.4966
TCGA-KL-8334-01A-11R-2315-07	ATP13A2|23400	684.7737
TCGA-KL-8334-01A-11R-2315-07	ATP13A3|79572	1129.5839
TCGA-KL-8334-01A-11R-2315-07	ATP13A4|84239	1.0974
TCGA-KL-8334-01A-11R-2315-07	ATP13A5|344905	59.6251
TCGA-KL-8334-01A-11R-2315-07	ATP1A1|476	58362.6484
TCGA-KL-8334-01A-11R-2315-07	ATP1A2|477	29.2638
TCGA-KL-8334-01A-11R-2315-07	ATP1A3|478	770.0046
TCGA-KL-8334-01A-11R-2315-07	ATP1A4|480	5.8528
TCGA-KL-8334-01A-11R-2315-07	ATP1B1|481	35383.8317
TCGA-KL-8334-01A-11R-2315-07	ATP1B2|482	43.8957
TCGA-KL-8334-01A-11R-2315-07	ATP1B3|483	3217.1925
TCGA-KL-8334-01A-11R-2315-07	ATP1B4|23439	4.0238
TCGA-KL-8334-01A-11R-2315-07	ATP2A1|487	25.2401
TCGA-KL-8334-01A-11R-2315-07	ATP2A2|488	5973.4797
TCGA-KL-8334-01A-11R-2315-07	ATP2A3|489	391.038
TCGA-KL-8334-01A-11R-2315-07	ATP2B1|490	1001.9204
TCGA-KL-8334-01A-11R-2315-07	ATP2B2|491	1173.1139
TCGA-KL-8334-01A-11R-2315-07	ATP2B3|492	.3658
TCGA-KL-8334-01A-11R-2315-07	ATP2B4|493	2063.4659
TCGA-KL-8334-01A-11R-2315-07	ATP2C1|27032	5173.2273
TCGA-KL-8334-01A-11R-2315-07	ATP2C2|9914	684.0421
TCGA-KL-8334-01A-11R-2315-07	ATP4A|495	1.0974
TCGA-KL-8334-01A-11R-2315-07	ATP4B|496	2.5606
TCGA-KL-8334-01A-11R-2315-07	ATP5A1|498	43559.2135
TCGA-KL-8334-01A-11R-2315-07	ATP5B|506	45166.8953
TCGA-KL-8334-01A-11R-2315-07	ATP5C1|509	3329.4925
TCGA-KL-8334-01A-11R-2315-07	ATP5D|513	3751.989
TCGA-KL-8334-01A-11R-2315-07	ATP5EP2|432369	59.9909
TCGA-KL-8334-01A-11R-2315-07	ATP5E|514	6506.4472
TCGA-KL-8334-01A-11R-2315-07	ATP5F1|515	4079.0123
TCGA-KL-8334-01A-11R-2315-07	ATP5G1|516	1473.0681
TCGA-KL-8334-01A-11R-2315-07	ATP5G2|517	5665.4778
TCGA-KL-8334-01A-11R-2315-07	ATP5G3|518	6279.2867
TCGA-KL-8334-01A-11R-2315-07	ATP5H|10476	3138.546
TCGA-KL-8334-01A-11R-2315-07	ATP5I|521	2569.1779
TCGA-KL-8334-01A-11R-2315-07	ATP5J2|9551	2036.0311
TCGA-KL-8334-01A-11R-2315-07	ATP5J|522	1939.3032
TCGA-KL-8334-01A-11R-2315-07	ATP5L2|267020	.7316
TCGA-KL-8334-01A-11R-2315-07	ATP5L|10632	6751.5318
TCGA-KL-8334-01A-11R-2315-07	ATP5O|539	3704.0695
TCGA-KL-8334-01A-11R-2315-07	ATP5SL|55101	1989.209
TCGA-KL-8334-01A-11R-2315-07	ATP5S|27109	505.8985
TCGA-KL-8334-01A-11R-2315-07	ATP6AP1L|92270	65.8436
TCGA-KL-8334-01A-11R-2315-07	ATP6AP1|537	17152.995
TCGA-KL-8334-01A-11R-2315-07	ATP6AP2|10159	36545.7705
TCGA-KL-8334-01A-11R-2315-07	ATP6V0A1|535	1486.6027
TCGA-KL-8334-01A-11R-2315-07	ATP6V0A2|23545	629.1724
TCGA-KL-8334-01A-11R-2315-07	ATP6V0A4|50617	19775.3599
TCGA-KL-8334-01A-11R-2315-07	ATP6V0B|533	8485.048
TCGA-KL-8334-01A-11R-2315-07	ATP6V0C|527	28222.749
TCGA-KL-8334-01A-11R-2315-07	ATP6V0D1|9114	5911.294
TCGA-KL-8334-01A-11R-2315-07	ATP6V0D2|245972	46363.786
TCGA-KL-8334-01A-11R-2315-07	ATP6V0E1|8992	8827.069
TCGA-KL-8334-01A-11R-2315-07	ATP6V0E2|155066	2993.8473
TCGA-KL-8334-01A-11R-2315-07	ATP6V1A|523	37073.6168
TCGA-KL-8334-01A-11R-2315-07	ATP6V1B1|525	16497.8509
TCGA-KL-8334-01A-11R-2315-07	ATP6V1B2|526	3067.2154
TCGA-KL-8334-01A-11R-2315-07	ATP6V1C1|528	3126.8404
TCGA-KL-8334-01A-11R-2315-07	ATP6V1C2|245973	4064.7828
TCGA-KL-8334-01A-11R-2315-07	ATP6V1D|51382	7723.091
TCGA-KL-8334-01A-11R-2315-07	ATP6V1E1|529	11659.4422
TCGA-KL-8334-01A-11R-2315-07	ATP6V1E2|90423	47.5537
TCGA-KL-8334-01A-11R-2315-07	ATP6V1F|9296	10285.0736
TCGA-KL-8334-01A-11R-2315-07	ATP6V1G1|9550	3877.8235
TCGA-KL-8334-01A-11R-2315-07	ATP6V1G2|534	5.487
TCGA-KL-8334-01A-11R-2315-07	ATP6V1G3|127124	2034.5679
TCGA-KL-8334-01A-11R-2315-07	ATP6V1H|51606	6229.1724
TCGA-KL-8334-01A-11R-2315-07	ATP7A|538	1166.8953
TCGA-KL-8334-01A-11R-2315-07	ATP7B|540	159.1221
TCGA-KL-8334-01A-11R-2315-07	ATP8A1|10396	1750.7087
TCGA-KL-8334-01A-11R-2315-07	ATP8A2|51761	6.5844
TCGA-KL-8334-01A-11R-2315-07	ATP8B1|5205	680.8889
TCGA-KL-8334-01A-11R-2315-07	ATP8B2|57198	167.9012
TCGA-KL-8334-01A-11R-2315-07	ATP8B3|148229	11.7055
TCGA-KL-8334-01A-11R-2315-07	ATP8B4|79895	1477.8235
TCGA-KL-8334-01A-11R-2315-07	ATP8B5P|158381	31.4586
TCGA-KL-8334-01A-11R-2315-07	ATP9A|10079	4280.567
TCGA-KL-8334-01A-11R-2315-07	ATP9B|374868	1275.5373
TCGA-KL-8334-01A-11R-2315-07	ATPAF1|64756	2999.3781
TCGA-KL-8334-01A-11R-2315-07	ATPAF2|91647	352.6292
TCGA-KL-8334-01A-11R-2315-07	ATPBD4|89978	347.1422
TCGA-KL-8334-01A-11R-2315-07	ATPIF1|93974	1091.5409
TCGA-KL-8334-01A-11R-2315-07	ATRIP|84126	227.4604
TCGA-KL-8334-01A-11R-2315-07	ATRNL1|26033	860.3567
TCGA-KL-8334-01A-11R-2315-07	ATRN|8455	3087.7
TCGA-KL-8334-01A-11R-2315-07	ATRX|546	2568.267
TCGA-KL-8334-01A-11R-2315-07	ATR|545	891.8153
TCGA-KL-8334-01A-11R-2315-07	ATXN10|25814	1766.438
TCGA-KL-8334-01A-11R-2315-07	ATXN1L|342371	726.8916
TCGA-KL-8334-01A-11R-2315-07	ATXN1|6310	312.3914
TCGA-KL-8334-01A-11R-2315-07	ATXN2L|11273	2931.5043
TCGA-KL-8334-01A-11R-2315-07	ATXN2|6311	1133.9735
TCGA-KL-8334-01A-11R-2315-07	ATXN3L|92552	0
TCGA-KL-8334-01A-11R-2315-07	ATXN3|4287	212.8944
TCGA-KL-8334-01A-11R-2315-07	ATXN7L1|222255	202.652
TCGA-KL-8334-01A-11R-2315-07	ATXN7L2|127002	70.2332
TCGA-KL-8334-01A-11R-2315-07	ATXN7L3B|552889	4914.1289
TCGA-KL-8334-01A-11R-2315-07	ATXN7L3|56970	761.957
TCGA-KL-8334-01A-11R-2315-07	ATXN7|6314	639.4147
TCGA-KL-8334-01A-11R-2315-07	ATXN8OS|6315	0
TCGA-KL-8334-01A-11R-2315-07	AUH|549	1855.3269
TCGA-KL-8334-01A-11R-2315-07	AUP1|550	1462.4051
TCGA-KL-8334-01A-11R-2315-07	AURKAIP1|54998	1955.5556
TCGA-KL-8334-01A-11R-2315-07	AURKAPS1|6791	4.0238
TCGA-KL-8334-01A-11R-2315-07	AURKA|6790	223.5025
TCGA-KL-8334-01A-11R-2315-07	AURKB|9212	7.6818
TCGA-KL-8334-01A-11R-2315-07	AURKC|6795	109.3736
TCGA-KL-8334-01A-11R-2315-07	AUTS2|26053	1044.7188
TCGA-KL-8334-01A-11R-2315-07	AVEN|57099	82.6703
TCGA-KL-8334-01A-11R-2315-07	AVIL|10677	30.3612
TCGA-KL-8334-01A-11R-2315-07	AVL9|23080	441.8839
TCGA-KL-8334-01A-11R-2315-07	AVPI1|60370	156.9273
TCGA-KL-8334-01A-11R-2315-07	AVPR1A|552	2064.1975
TCGA-KL-8334-01A-11R-2315-07	AVPR1B|553	0
TCGA-KL-8334-01A-11R-2315-07	AVPR2|554	80.8413
TCGA-KL-8334-01A-11R-2315-07	AVP|551	0
TCGA-KL-8334-01A-11R-2315-07	AWAT1|158833	0
TCGA-KL-8334-01A-11R-2315-07	AWAT2|158835	0
TCGA-KL-8334-01A-11R-2315-07	AXIN1|8312	607.2245
TCGA-KL-8334-01A-11R-2315-07	AXIN2|8313	128.0293
TCGA-KL-8334-01A-11R-2315-07	AXL|558	437.1285
TCGA-KL-8334-01A-11R-2315-07	AZGP1|563	3032.0988
TCGA-KL-8334-01A-11R-2315-07	AZI1|22994	192.4097
TCGA-KL-8334-01A-11R-2315-07	AZI2|64343	1083.4934
TCGA-KL-8334-01A-11R-2315-07	AZIN1|51582	2236.4883
TCGA-KL-8334-01A-11R-2315-07	AZU1|566	.3658
TCGA-KL-8334-01A-11R-2315-07	B2M|567	149352.706
TCGA-KL-8334-01A-11R-2315-07	B3GALNT1|8706	291.9067
TCGA-KL-8334-01A-11R-2315-07	B3GALNT2|148789	296.4902
TCGA-KL-8334-01A-11R-2315-07	B3GALT1|8708	.3658
TCGA-KL-8334-01A-11R-2315-07	B3GALT2|8707	.7316
TCGA-KL-8334-01A-11R-2315-07	B3GALT4|8705	118.1527
TCGA-KL-8334-01A-11R-2315-07	B3GALT5|10317	0
TCGA-KL-8334-01A-11R-2315-07	B3GALT6|126792	299.5885
TCGA-KL-8334-01A-11R-2315-07	B3GALTL|145173	303.9781
TCGA-KL-8334-01A-11R-2315-07	B3GAT1|27087	9.1449
TCGA-KL-8334-01A-11R-2315-07	B3GAT2|135152	11.8921
TCGA-KL-8334-01A-11R-2315-07	B3GAT3|26229	1503.7952
TCGA-KL-8334-01A-11R-2315-07	B3GNT1|11041	587.1056
TCGA-KL-8334-01A-11R-2315-07	B3GNT2|10678	915.5921
TCGA-KL-8334-01A-11R-2315-07	B3GNT3|10331	1.829
TCGA-KL-8334-01A-11R-2315-07	B3GNT4|79369	2.5606
TCGA-KL-8334-01A-11R-2315-07	B3GNT5|84002	265.9351
TCGA-KL-8334-01A-11R-2315-07	B3GNT6|192134	0
TCGA-KL-8334-01A-11R-2315-07	B3GNT7|93010	35.8482
TCGA-KL-8334-01A-11R-2315-07	B3GNT8|374907	573.2053
TCGA-KL-8334-01A-11R-2315-07	B3GNT9|84752	250.235
TCGA-KL-8334-01A-11R-2315-07	B3GNTL1|146712	29.6589
TCGA-KL-8334-01A-11R-2315-07	B4GALNT1|2583	36.5652
TCGA-KL-8334-01A-11R-2315-07	B4GALNT2|124872	265.5693
TCGA-KL-8334-01A-11R-2315-07	B4GALNT3|283358	3294.7417
TCGA-KL-8334-01A-11R-2315-07	B4GALNT4|338707	5.487
TCGA-KL-8334-01A-11R-2315-07	B4GALT1|2683	3283.0361
TCGA-KL-8334-01A-11R-2315-07	B4GALT2|8704	824.5085
TCGA-KL-8334-01A-11R-2315-07	B4GALT3|8703	810.9739
TCGA-KL-8334-01A-11R-2315-07	B4GALT4|8702	414.449
TCGA-KL-8334-01A-11R-2315-07	B4GALT5|9334	2128.578
TCGA-KL-8334-01A-11R-2315-07	B4GALT6|9331	588.5688
TCGA-KL-8334-01A-11R-2315-07	B4GALT7|11285	1357.1102
TCGA-KL-8334-01A-11R-2315-07	B9D1|27077	113.8363
TCGA-KL-8334-01A-11R-2315-07	B9D2|80776	93.6443
TCGA-KL-8334-01A-11R-2315-07	BAALC|79870	372.0165
TCGA-KL-8334-01A-11R-2315-07	BAAT|570	4.7554
TCGA-KL-8334-01A-11R-2315-07	BACE1|23621	1541.4723
TCGA-KL-8334-01A-11R-2315-07	BACE2|25825	11845.9991
TCGA-KL-8334-01A-11R-2315-07	BACH1|571	542.4783
TCGA-KL-8334-01A-11R-2315-07	BACH2|60468	91.4495
TCGA-KL-8334-01A-11R-2315-07	BAD|572	1228.8651
TCGA-KL-8334-01A-11R-2315-07	BAG1|573	4974.471
TCGA-KL-8334-01A-11R-2315-07	BAG2|9532	72.428
TCGA-KL-8334-01A-11R-2315-07	BAG3|9531	1507.4531
TCGA-KL-8334-01A-11R-2315-07	BAG4|9530	209.6022
TCGA-KL-8334-01A-11R-2315-07	BAG5|9529	1877.2748
TCGA-KL-8334-01A-11R-2315-07	BAGE2|85319	10.5898
TCGA-KL-8334-01A-11R-2315-07	BAGE|574	0
TCGA-KL-8334-01A-11R-2315-07	BAHCC1|57597	456.8816
TCGA-KL-8334-01A-11R-2315-07	BAHD1|22893	1997.2565
TCGA-KL-8334-01A-11R-2315-07	BAI1|575	4.7554
TCGA-KL-8334-01A-11R-2315-07	BAI2|576	93.6443
TCGA-KL-8334-01A-11R-2315-07	BAI3|577	3.658
TCGA-KL-8334-01A-11R-2315-07	BAIAP2L1|55971	2755.9214
TCGA-KL-8334-01A-11R-2315-07	BAIAP2L2|80115	2.9264
TCGA-KL-8334-01A-11R-2315-07	BAIAP2|10458	168.9986
TCGA-KL-8334-01A-11R-2315-07	BAIAP3|8938	80.1646
TCGA-KL-8334-01A-11R-2315-07	BAK1|578	281.2986
TCGA-KL-8334-01A-11R-2315-07	BAMBI|25805	286.4198
TCGA-KL-8334-01A-11R-2315-07	BANF1|8815	3385.4595
TCGA-KL-8334-01A-11R-2315-07	BANF2|140836	0
TCGA-KL-8334-01A-11R-2315-07	BANK1|55024	102.7892
TCGA-KL-8334-01A-11R-2315-07	BANP|54971	149.9771
TCGA-KL-8334-01A-11R-2315-07	BAP1|8314	2785.1852
TCGA-KL-8334-01A-11R-2315-07	BARD1|580	10.2423
TCGA-KL-8334-01A-11R-2315-07	BARHL1|56751	0
TCGA-KL-8334-01A-11R-2315-07	BARHL2|343472	.3658
TCGA-KL-8334-01A-11R-2315-07	BARX1|56033	5.1212
TCGA-KL-8334-01A-11R-2315-07	BARX2|8538	322.9995
TCGA-KL-8334-01A-11R-2315-07	BASE|317716	0
TCGA-KL-8334-01A-11R-2315-07	BASP1|10409	264.8377
TCGA-KL-8334-01A-11R-2315-07	BAT1|7919	2443.8957
TCGA-KL-8334-01A-11R-2315-07	BAT2L1|84726	7813.5418
TCGA-KL-8334-01A-11R-2315-07	BAT2L2|23215	1848.3768
TCGA-KL-8334-01A-11R-2315-07	BAT2|7916	4493.8272
TCGA-KL-8334-01A-11R-2315-07	BAT3|7917	3817.1011
TCGA-KL-8334-01A-11R-2315-07	BAT4|7918	325.9259
TCGA-KL-8334-01A-11R-2315-07	BAT5|7920	674.8971
TCGA-KL-8334-01A-11R-2315-07	BATF2|116071	47.5537
TCGA-KL-8334-01A-11R-2315-07	BATF3|55509	9.8765
TCGA-KL-8334-01A-11R-2315-07	BATF|10538	13.1687
TCGA-KL-8334-01A-11R-2315-07	BAX|581	502.2405
TCGA-KL-8334-01A-11R-2315-07	BAZ1A|11177	282.396
TCGA-KL-8334-01A-11R-2315-07	BAZ1B|9031	2064.5633
TCGA-KL-8334-01A-11R-2315-07	BAZ2A|11176	2664.695
TCGA-KL-8334-01A-11R-2315-07	BAZ2B|29994	195.3836
TCGA-KL-8334-01A-11R-2315-07	BBC3|27113	367.2611
TCGA-KL-8334-01A-11R-2315-07	BBOX1|8424	5.1212
TCGA-KL-8334-01A-11R-2315-07	BBS10|79738	272.5194
TCGA-KL-8334-01A-11R-2315-07	BBS12|166379	303.9781
TCGA-KL-8334-01A-11R-2315-07	BBS1|582	1753.6059
TCGA-KL-8334-01A-11R-2315-07	BBS2|583	1646.8221
TCGA-KL-8334-01A-11R-2315-07	BBS4|585	312.3914
TCGA-KL-8334-01A-11R-2315-07	BBS5|129880	261.7064
TCGA-KL-8334-01A-11R-2315-07	BBS7|55212	322.2679
TCGA-KL-8334-01A-11R-2315-07	BBS9|27241	281.2986
TCGA-KL-8334-01A-11R-2315-07	BBX|56987	4058.5277
TCGA-KL-8334-01A-11R-2315-07	BCAM|4059	8915.5921
TCGA-KL-8334-01A-11R-2315-07	BCAN|63827	2541.5638
TCGA-KL-8334-01A-11R-2315-07	BCAP29|55973	888.8889
TCGA-KL-8334-01A-11R-2315-07	BCAP31|10134	8215.0892
TCGA-KL-8334-01A-11R-2315-07	BCAR1|9564	4586.0082
TCGA-KL-8334-01A-11R-2315-07	BCAR3|8412	415.1806
TCGA-KL-8334-01A-11R-2315-07	BCAR4|400500	0
TCGA-KL-8334-01A-11R-2315-07	BCAS1|8537	1.0974
TCGA-KL-8334-01A-11R-2315-07	BCAS2|10286	697.4303
TCGA-KL-8334-01A-11R-2315-07	BCAS3|54828	740.0091
TCGA-KL-8334-01A-11R-2315-07	BCAS4|55653	2048.1024
TCGA-KL-8334-01A-11R-2315-07	BCAT1|586	2628.9895
TCGA-KL-8334-01A-11R-2315-07	BCAT2|587	1717.7869
TCGA-KL-8334-01A-11R-2315-07	BCCIP|56647	829.9223
TCGA-KL-8334-01A-11R-2315-07	BCDIN3D|144233	201.1193
TCGA-KL-8334-01A-11R-2315-07	BCHE|590	4.7554
TCGA-KL-8334-01A-11R-2315-07	BCKDHA|593	3443.6214
TCGA-KL-8334-01A-11R-2315-07	BCKDHB|594	820.4847
TCGA-KL-8334-01A-11R-2315-07	BCKDK|10295	1200.1829
TCGA-KL-8334-01A-11R-2315-07	BCL10|8915	234.8422
TCGA-KL-8334-01A-11R-2315-07	BCL11A|53335	3.2922
TCGA-KL-8334-01A-11R-2315-07	BCL11B|64919	27.8006
TCGA-KL-8334-01A-11R-2315-07	BCL2A1|597	14.2661
TCGA-KL-8334-01A-11R-2315-07	BCL2L10|10017	9.8765
TCGA-KL-8334-01A-11R-2315-07	BCL2L11|10018	949.2455
TCGA-KL-8334-01A-11R-2315-07	BCL2L12|83596	147.1971
TCGA-KL-8334-01A-11R-2315-07	BCL2L13|23786	3201.4632
TCGA-KL-8334-01A-11R-2315-07	BCL2L14|79370	4.7554
TCGA-KL-8334-01A-11R-2315-07	BCL2L15|440603	4.7554
TCGA-KL-8334-01A-11R-2315-07	BCL2L1|598	10705.807
TCGA-KL-8334-01A-11R-2315-07	BCL2L2|599	3185.423
TCGA-KL-8334-01A-11R-2315-07	BCL2|596	2156.7444
TCGA-KL-8334-01A-11R-2315-07	BCL3|602	279.4696
TCGA-KL-8334-01A-11R-2315-07	BCL6B|255877	231.5501
TCGA-KL-8334-01A-11R-2315-07	BCL6|604	373.8455
TCGA-KL-8334-01A-11R-2315-07	BCL7A|605	627.7092
TCGA-KL-8334-01A-11R-2315-07	BCL7B|9275	1586.4655
TCGA-KL-8334-01A-11R-2315-07	BCL7C|9274	672.3365
TCGA-KL-8334-01A-11R-2315-07	BCL8|606	5.1212
TCGA-KL-8334-01A-11R-2315-07	BCL9L|283149	815.7293
TCGA-KL-8334-01A-11R-2315-07	BCL9|607	622.2222
TCGA-KL-8334-01A-11R-2315-07	BCLAF1|9774	2061.2711
TCGA-KL-8334-01A-11R-2315-07	BCMO1|53630	.3658
TCGA-KL-8334-01A-11R-2315-07	BCO2|83875	158.0247
TCGA-KL-8334-01A-11R-2315-07	BCORL1|63035	151.8061
TCGA-KL-8334-01A-11R-2315-07	BCORL2|286554	0
TCGA-KL-8334-01A-11R-2315-07	BCOR|54880	942.6612
TCGA-KL-8334-01A-11R-2315-07	BCR|613	6925.2858
TCGA-KL-8334-01A-11R-2315-07	BCS1L|617	235.3324
TCGA-KL-8334-01A-11R-2315-07	BCYRN1|618	0
TCGA-KL-8334-01A-11R-2315-07	BDH1|622	1851.3032
TCGA-KL-8334-01A-11R-2315-07	BDH2|56898	5044.353
TCGA-KL-8334-01A-11R-2315-07	BDKRB1|623	54.5039
TCGA-KL-8334-01A-11R-2315-07	BDKRB2|624	536.2597
TCGA-KL-8334-01A-11R-2315-07	BDNFOS|497258	129.3754
TCGA-KL-8334-01A-11R-2315-07	BDNF|627	11.4568
TCGA-KL-8334-01A-11R-2315-07	BDP1|55814	871.6964
TCGA-KL-8334-01A-11R-2315-07	BEAN|146227	3.2922
TCGA-KL-8334-01A-11R-2315-07	BECN1|8678	917.7394
TCGA-KL-8334-01A-11R-2315-07	BEGAIN|57596	31.4586
TCGA-KL-8334-01A-11R-2315-07	BEND2|139105	0
TCGA-KL-8334-01A-11R-2315-07	BEND3|57673	79.7439
TCGA-KL-8334-01A-11R-2315-07	BEND4|389206	0
TCGA-KL-8334-01A-11R-2315-07	BEND5|79656	73.1596
TCGA-KL-8334-01A-11R-2315-07	BEND6|221336	197.1651
TCGA-KL-8334-01A-11R-2315-07	BEND7|222389	325.1943
TCGA-KL-8334-01A-11R-2315-07	BEST1|7439	55.2391
TCGA-KL-8334-01A-11R-2315-07	BEST2|54831	0
TCGA-KL-8334-01A-11R-2315-07	BEST3|144453	5.8528
TCGA-KL-8334-01A-11R-2315-07	BEST4|266675	0
TCGA-KL-8334-01A-11R-2315-07	BET1L|51272	2626.4289
TCGA-KL-8334-01A-11R-2315-07	BET1|10282	1075.08
TCGA-KL-8334-01A-11R-2315-07	BET3L|100128327	2.9264
TCGA-KL-8334-01A-11R-2315-07	BEX1|55859	487.2428
TCGA-KL-8334-01A-11R-2315-07	BEX2|84707	1268.2213
TCGA-KL-8334-01A-11R-2315-07	BEX4|56271	2555.0983
TCGA-KL-8334-01A-11R-2315-07	BEX5|340542	1473.7997
TCGA-KL-8334-01A-11R-2315-07	BEYLA|497634	0
TCGA-KL-8334-01A-11R-2315-07	BFAR|51283	1657.7961
TCGA-KL-8334-01A-11R-2315-07	BFSP1|631	30.727
TCGA-KL-8334-01A-11R-2315-07	BFSP2|8419	69.8674
TCGA-KL-8334-01A-11R-2315-07	BGLAP|632	53.5674
TCGA-KL-8334-01A-11R-2315-07	BGN|633	3492.6383
TCGA-KL-8334-01A-11R-2315-07	BHLHA15|168620	0
TCGA-KL-8334-01A-11R-2315-07	BHLHB9|80823	129.8583
TCGA-KL-8334-01A-11R-2315-07	BHLHE22|27319	1.829
TCGA-KL-8334-01A-11R-2315-07	BHLHE23|128408	0
TCGA-KL-8334-01A-11R-2315-07	BHLHE40|8553	12536.2597
TCGA-KL-8334-01A-11R-2315-07	BHLHE41|79365	101.6918
TCGA-KL-8334-01A-11R-2315-07	BHMT2|23743	329.9497
TCGA-KL-8334-01A-11R-2315-07	BHMT|635	88.1573
TCGA-KL-8334-01A-11R-2315-07	BICC1|80114	30.727
TCGA-KL-8334-01A-11R-2315-07	BICD1|636	203.0178
TCGA-KL-8334-01A-11R-2315-07	BICD2|23299	936.4426
TCGA-KL-8334-01A-11R-2315-07	BID|637	146.9118
TCGA-KL-8334-01A-11R-2315-07	BIK|638	28.898
TCGA-KL-8334-01A-11R-2315-07	BIN1|274	389.5748
TCGA-KL-8334-01A-11R-2315-07	BIN2|51411	149.2455
TCGA-KL-8334-01A-11R-2315-07	BIN3|55909	552.7206
TCGA-KL-8334-01A-11R-2315-07	BIRC2|329	757.9332
TCGA-KL-8334-01A-11R-2315-07	BIRC3|330	132.4188
TCGA-KL-8334-01A-11R-2315-07	BIRC5|332	6.9392
TCGA-KL-8334-01A-11R-2315-07	BIRC6|57448	1576.5889
TCGA-KL-8334-01A-11R-2315-07	BIRC7|79444	10.2423
TCGA-KL-8334-01A-11R-2315-07	BIRC8|112401	0
TCGA-KL-8334-01A-11R-2315-07	BIVM|54841	226.7947
TCGA-KL-8334-01A-11R-2315-07	BLCAP|10904	4966.438
TCGA-KL-8334-01A-11R-2315-07	BLID|414899	.3658
TCGA-KL-8334-01A-11R-2315-07	BLK|640	1.829
TCGA-KL-8334-01A-11R-2315-07	BLMH|642	328.4865
TCGA-KL-8334-01A-11R-2315-07	BLM|641	21.9479
TCGA-KL-8334-01A-11R-2315-07	BLNK|29760	1591.9524
TCGA-KL-8334-01A-11R-2315-07	BLOC1S1|2647	1920.15
TCGA-KL-8334-01A-11R-2315-07	BLOC1S2|282991	887.7915
TCGA-KL-8334-01A-11R-2315-07	BLOC1S3|388552	331.7787
TCGA-KL-8334-01A-11R-2315-07	BLVRA|644	422.4966
TCGA-KL-8334-01A-11R-2315-07	BLVRB|645	2025.7888
TCGA-KL-8334-01A-11R-2315-07	BLZF1|8548	321.9021
TCGA-KL-8334-01A-11R-2315-07	BMF|90427	894.7417
TCGA-KL-8334-01A-11R-2315-07	BMI1|648	1014.3941
TCGA-KL-8334-01A-11R-2315-07	BMP10|27302	.3658
TCGA-KL-8334-01A-11R-2315-07	BMP15|9210	0
TCGA-KL-8334-01A-11R-2315-07	BMP1|649	222.0393
TCGA-KL-8334-01A-11R-2315-07	BMP2K|55589	552.3548
TCGA-KL-8334-01A-11R-2315-07	BMP2|650	257.1559
TCGA-KL-8334-01A-11R-2315-07	BMP3|651	0
TCGA-KL-8334-01A-11R-2315-07	BMP4|652	127.2977
TCGA-KL-8334-01A-11R-2315-07	BMP5|653	0
TCGA-KL-8334-01A-11R-2315-07	BMP6|654	230.171
TCGA-KL-8334-01A-11R-2315-07	BMP7|655	86.3283
TCGA-KL-8334-01A-11R-2315-07	BMP8A|353500	37.6772
TCGA-KL-8334-01A-11R-2315-07	BMP8B|656	2.9264
TCGA-KL-8334-01A-11R-2315-07	BMPER|168667	7.6818
TCGA-KL-8334-01A-11R-2315-07	BMPR1A|657	175.9488
TCGA-KL-8334-01A-11R-2315-07	BMPR1B|658	2619.1129
TCGA-KL-8334-01A-11R-2315-07	BMPR2|659	1631.0928
TCGA-KL-8334-01A-11R-2315-07	BMS1P4|729096	7.1879
TCGA-KL-8334-01A-11R-2315-07	BMS1P5|399761	34.7508
TCGA-KL-8334-01A-11R-2315-07	BMS1|9790	907.9104
TCGA-KL-8334-01A-11R-2315-07	BMX|660	34.7508
TCGA-KL-8334-01A-11R-2315-07	BNC1|646	5.1212
TCGA-KL-8334-01A-11R-2315-07	BNC2|54796	350.8002
TCGA-KL-8334-01A-11R-2315-07	BNIP1|662	264.1061
TCGA-KL-8334-01A-11R-2315-07	BNIP2|663	352.6292
TCGA-KL-8334-01A-11R-2315-07	BNIP3L|665	744.7645
TCGA-KL-8334-01A-11R-2315-07	BNIP3|664	648.5597
TCGA-KL-8334-01A-11R-2315-07	BNIPL|149428	2.5606
TCGA-KL-8334-01A-11R-2315-07	BOC|91653	51.9433
TCGA-KL-8334-01A-11R-2315-07	BOD1L|259282	1978.9666
TCGA-KL-8334-01A-11R-2315-07	BOD1|91272	1027.8921
TCGA-KL-8334-01A-11R-2315-07	BOK|666	2985.6424
TCGA-KL-8334-01A-11R-2315-07	BOLA1|51027	196.7993
TCGA-KL-8334-01A-11R-2315-07	BOLA2|552900	876.4518
TCGA-KL-8334-01A-11R-2315-07	BOLA3|388962	222.4051
TCGA-KL-8334-01A-11R-2315-07	BOLL|66037	1.0974
TCGA-KL-8334-01A-11R-2315-07	BOP1|23246	185.4595
TCGA-KL-8334-01A-11R-2315-07	BPESC1|60467	0
TCGA-KL-8334-01A-11R-2315-07	BPGM|669	5544.0329
TCGA-KL-8334-01A-11R-2315-07	BPHL|670	296.2963
TCGA-KL-8334-01A-11R-2315-07	BPIL1|80341	1.0974
TCGA-KL-8334-01A-11R-2315-07	BPIL2|254240	0
TCGA-KL-8334-01A-11R-2315-07	BPIL3|128859	0
TCGA-KL-8334-01A-11R-2315-07	BPI|671	.3658
TCGA-KL-8334-01A-11R-2315-07	BPNT1|10380	479.1952
TCGA-KL-8334-01A-11R-2315-07	BPTF|2186	1046.9136
TCGA-KL-8334-01A-11R-2315-07	BPY2|9083	0
TCGA-KL-8334-01A-11R-2315-07	BRAF|673	272.1536
TCGA-KL-8334-01A-11R-2315-07	BRAP|8315	720.2561
TCGA-KL-8334-01A-11R-2315-07	BRCA1|672	51.5775
TCGA-KL-8334-01A-11R-2315-07	BRCA2|675	14.2661
TCGA-KL-8334-01A-11R-2315-07	BRCC3|79184	727.572
TCGA-KL-8334-01A-11R-2315-07	BRD1|23774	605.3955
TCGA-KL-8334-01A-11R-2315-07	BRD2|6046	4151.0745
TCGA-KL-8334-01A-11R-2315-07	BRD3|8019	918.4673
TCGA-KL-8334-01A-11R-2315-07	BRD4|23476	2314.7691
TCGA-KL-8334-01A-11R-2315-07	BRD7P3|23629	1.4632
TCGA-KL-8334-01A-11R-2315-07	BRD7|29117	1365.5235
TCGA-KL-8334-01A-11R-2315-07	BRD8|10902	778.0521
TCGA-KL-8334-01A-11R-2315-07	BRD9|65980	1212.9858
TCGA-KL-8334-01A-11R-2315-07	BRDT|676	0
TCGA-KL-8334-01A-11R-2315-07	BREA2|286076	3.2922
TCGA-KL-8334-01A-11R-2315-07	BRE|9577	484.5944
TCGA-KL-8334-01A-11R-2315-07	BRF1|2972	785.0023
TCGA-KL-8334-01A-11R-2315-07	BRF2|55290	490.9008
TCGA-KL-8334-01A-11R-2315-07	BRI3BP|140707	197.8967
TCGA-KL-8334-01A-11R-2315-07	BRI3|25798	3652.1262
TCGA-KL-8334-01A-11R-2315-07	BRIP1|83990	4.0238
TCGA-KL-8334-01A-11R-2315-07	BRIX1|55299	457.6132
TCGA-KL-8334-01A-11R-2315-07	BRMS1L|84312	260.4481
TCGA-KL-8334-01A-11R-2315-07	BRMS1|25855	1226.5203
TCGA-KL-8334-01A-11R-2315-07	BRP44L|51660	2921.6278
TCGA-KL-8334-01A-11R-2315-07	BRP44|25874	1400.6401
TCGA-KL-8334-01A-11R-2315-07	BRPF1|7862	561.8656
TCGA-KL-8334-01A-11R-2315-07	BRPF3|27154	1053.8637
TCGA-KL-8334-01A-11R-2315-07	BRS3|680	0
TCGA-KL-8334-01A-11R-2315-07	BRSK1|84446	10.9739
TCGA-KL-8334-01A-11R-2315-07	BRSK2|9024	10.6081
TCGA-KL-8334-01A-11R-2315-07	BRWD1|54014	429.0809
TCGA-KL-8334-01A-11R-2315-07	BRWD3|254065	422.4966
TCGA-KL-8334-01A-11R-2315-07	BSCL2|26580	2402.9264
TCGA-KL-8334-01A-11R-2315-07	BSDC1|55108	2119.433
TCGA-KL-8334-01A-11R-2315-07	BSG|682	104468.9529
TCGA-KL-8334-01A-11R-2315-07	BSND|7809	1610.6081
TCGA-KL-8334-01A-11R-2315-07	BSN|8927	102.7892
TCGA-KL-8334-01A-11R-2315-07	BSPH1|100131137	2.5606
TCGA-KL-8334-01A-11R-2315-07	BSPRY|54836	851.9433
TCGA-KL-8334-01A-11R-2315-07	BST1|683	18.6557
TCGA-KL-8334-01A-11R-2315-07	BST2|684	441.8839
TCGA-KL-8334-01A-11R-2315-07	BSX|390259	0
TCGA-KL-8334-01A-11R-2315-07	BTAF1|9044	592.9584
TCGA-KL-8334-01A-11R-2315-07	BTBD10|84280	516.5066
TCGA-KL-8334-01A-11R-2315-07	BTBD11|121551	25.2401
TCGA-KL-8334-01A-11R-2315-07	BTBD12|84464	301.0517
TCGA-KL-8334-01A-11R-2315-07	BTBD16|118663	.3658
TCGA-KL-8334-01A-11R-2315-07	BTBD17|388419	0
TCGA-KL-8334-01A-11R-2315-07	BTBD18|643376	1.829
TCGA-KL-8334-01A-11R-2315-07	BTBD19|149478	6.5844
TCGA-KL-8334-01A-11R-2315-07	BTBD1|53339	3123.5482
TCGA-KL-8334-01A-11R-2315-07	BTBD2|55643	2414.9977
TCGA-KL-8334-01A-11R-2315-07	BTBD3|22903	1210.791
TCGA-KL-8334-01A-11R-2315-07	BTBD6|90135	1053.4979
TCGA-KL-8334-01A-11R-2315-07	BTBD7|55727	671.9707
TCGA-KL-8334-01A-11R-2315-07	BTBD8|284697	6.2186
TCGA-KL-8334-01A-11R-2315-07	BTBD9|114781	809.5107
TCGA-KL-8334-01A-11R-2315-07	BTC|685	112.6658
TCGA-KL-8334-01A-11R-2315-07	BTD|686	464.9291
TCGA-KL-8334-01A-11R-2315-07	BTF3L1|690	0
TCGA-KL-8334-01A-11R-2315-07	BTF3L4|91408	467.8555
TCGA-KL-8334-01A-11R-2315-07	BTF3|689	7125.3772
TCGA-KL-8334-01A-11R-2315-07	BTG1|694	2712.3914
TCGA-KL-8334-01A-11R-2315-07	BTG2|7832	981.4358
TCGA-KL-8334-01A-11R-2315-07	BTG3|10950	1016.9182
TCGA-KL-8334-01A-11R-2315-07	BTG4|54766	0
TCGA-KL-8334-01A-11R-2315-07	BTK|695	125.4687
TCGA-KL-8334-01A-11R-2315-07	BTLA|151888	12.0713
TCGA-KL-8334-01A-11R-2315-07	BTN1A1|696	.7316
TCGA-KL-8334-01A-11R-2315-07	BTN2A1|11120	324.4627
TCGA-KL-8334-01A-11R-2315-07	BTN2A2|10385	207.7732
TCGA-KL-8334-01A-11R-2315-07	BTN2A3|54718	9.5107
TCGA-KL-8334-01A-11R-2315-07	BTN3A1|11119	399.8171
TCGA-KL-8334-01A-11R-2315-07	BTN3A2|11118	883.0361
TCGA-KL-8334-01A-11R-2315-07	BTN3A3|10384	373.1139
TCGA-KL-8334-01A-11R-2315-07	BTNL2|56244	.3658
TCGA-KL-8334-01A-11R-2315-07	BTNL3|10917	.7316
TCGA-KL-8334-01A-11R-2315-07	BTNL8|79908	.3658
TCGA-KL-8334-01A-11R-2315-07	BTNL9|153579	164.2433
TCGA-KL-8334-01A-11R-2315-07	BTRC|8945	354.4582
TCGA-KL-8334-01A-11R-2315-07	BUB1B|701	21.9479
TCGA-KL-8334-01A-11R-2315-07	BUB1|699	114.4947
TCGA-KL-8334-01A-11R-2315-07	BUB3|9184	671.2391
TCGA-KL-8334-01A-11R-2315-07	BUD13|84811	372.0165
TCGA-KL-8334-01A-11R-2315-07	BUD31|8896	1596.0933
TCGA-KL-8334-01A-11R-2315-07	BVES|11149	16.4609
TCGA-KL-8334-01A-11R-2315-07	BYSL|705	159.4879
TCGA-KL-8334-01A-11R-2315-07	BZRAP1|9256	68.77
TCGA-KL-8334-01A-11R-2315-07	BZW1|9689	1720.3475
TCGA-KL-8334-01A-11R-2315-07	BZW2|28969	646.7307
TCGA-KL-8334-01A-11R-2315-07	C10orf105|414152	2.5606
TCGA-KL-8334-01A-11R-2315-07	C10orf107|219621	1.829
TCGA-KL-8334-01A-11R-2315-07	C10orf108|414235	25.2401
TCGA-KL-8334-01A-11R-2315-07	C10orf10|11067	1390.3978
TCGA-KL-8334-01A-11R-2315-07	C10orf110|55853	2.5972
TCGA-KL-8334-01A-11R-2315-07	C10orf111|221060	4.0238
TCGA-KL-8334-01A-11R-2315-07	C10orf113|387638	0
TCGA-KL-8334-01A-11R-2315-07	C10orf114|399726	9.1449
TCGA-KL-8334-01A-11R-2315-07	C10orf116|10974	112.0146
TCGA-KL-8334-01A-11R-2315-07	C10orf118|55088	697.9424
TCGA-KL-8334-01A-11R-2315-07	C10orf119|79892	659.8994
TCGA-KL-8334-01A-11R-2315-07	C10orf11|83938	177.412
TCGA-KL-8334-01A-11R-2315-07	C10orf120|399814	0
TCGA-KL-8334-01A-11R-2315-07	C10orf122|387718	0
TCGA-KL-8334-01A-11R-2315-07	C10orf125|282969	26.7032
TCGA-KL-8334-01A-11R-2315-07	C10orf128|170371	6.9502
TCGA-KL-8334-01A-11R-2315-07	C10orf129|142827	.7316
TCGA-KL-8334-01A-11R-2315-07	C10orf12|26148	65.2401
TCGA-KL-8334-01A-11R-2315-07	C10orf131|100127889	0
TCGA-KL-8334-01A-11R-2315-07	C10orf137|26098	152.5377
TCGA-KL-8334-01A-11R-2315-07	C10orf140|387640	2.1948
TCGA-KL-8334-01A-11R-2315-07	C10orf18|54906	881.5729
TCGA-KL-8334-01A-11R-2315-07	C10orf25|220979	55.2355
TCGA-KL-8334-01A-11R-2315-07	C10orf26|54838	2439.5062
TCGA-KL-8334-01A-11R-2315-07	C10orf27|219793	.3658
TCGA-KL-8334-01A-11R-2315-07	C10orf28|27291	886.3283
TCGA-KL-8334-01A-11R-2315-07	C10orf2|56652	150.7087
TCGA-KL-8334-01A-11R-2315-07	C10orf32|119032	524.1884
TCGA-KL-8334-01A-11R-2315-07	C10orf35|219738	126.9319
TCGA-KL-8334-01A-11R-2315-07	C10orf40|283025	0
TCGA-KL-8334-01A-11R-2315-07	C10orf41|100131213	138.5277
TCGA-KL-8334-01A-11R-2315-07	C10orf46|143384	1172.0165
TCGA-KL-8334-01A-11R-2315-07	C10orf47|254427	58.5277
TCGA-KL-8334-01A-11R-2315-07	C10orf4|118924	101.326
TCGA-KL-8334-01A-11R-2315-07	C10orf50|645528	0
TCGA-KL-8334-01A-11R-2315-07	C10orf53|282966	0
TCGA-KL-8334-01A-11R-2315-07	C10orf54|64115	481.0242
TCGA-KL-8334-01A-11R-2315-07	C10orf55|414236	.8999
TCGA-KL-8334-01A-11R-2315-07	C10orf57|80195	346.0448
TCGA-KL-8334-01A-11R-2315-07	C10orf58|84293	1689.9863
TCGA-KL-8334-01A-11R-2315-07	C10orf62|414157	.7316
TCGA-KL-8334-01A-11R-2315-07	C10orf67|256815	9.5107
TCGA-KL-8334-01A-11R-2315-07	C10orf68|79741	0
TCGA-KL-8334-01A-11R-2315-07	C10orf71|118461	157.6589
TCGA-KL-8334-01A-11R-2315-07	C10orf72|196740	1007.7732
TCGA-KL-8334-01A-11R-2315-07	C10orf75|90271	251.3032
TCGA-KL-8334-01A-11R-2315-07	C10orf76|79591	600.2743
TCGA-KL-8334-01A-11R-2315-07	C10orf78|119392	51.2117
TCGA-KL-8334-01A-11R-2315-07	C10orf79|80217	6.5844
TCGA-KL-8334-01A-11R-2315-07	C10orf81|79949	2.9264
TCGA-KL-8334-01A-11R-2315-07	C10orf82|143379	4.7554
TCGA-KL-8334-01A-11R-2315-07	C10orf84|63877	412.9858
TCGA-KL-8334-01A-11R-2315-07	C10orf88|80007	91.0837
TCGA-KL-8334-01A-11R-2315-07	C10orf90|118611	0
TCGA-KL-8334-01A-11R-2315-07	C10orf91|170393	0
TCGA-KL-8334-01A-11R-2315-07	C10orf93|255352	17.9241
TCGA-KL-8334-01A-11R-2315-07	C10orf95|79946	17.8363
TCGA-KL-8334-01A-11R-2315-07	C10orf96|374355	0
TCGA-KL-8334-01A-11R-2315-07	C10orf99|387695	0
TCGA-KL-8334-01A-11R-2315-07	C11orf10|746	1001.1888
TCGA-KL-8334-01A-11R-2315-07	C11orf16|56673	3.2922
TCGA-KL-8334-01A-11R-2315-07	C11orf17|56672	305.807
TCGA-KL-8334-01A-11R-2315-07	C11orf1|64776	320.7389
TCGA-KL-8334-01A-11R-2315-07	C11orf20|25858	1.4632
TCGA-KL-8334-01A-11R-2315-07	C11orf21|29125	3.658
TCGA-KL-8334-01A-11R-2315-07	C11orf24|53838	387.7458
TCGA-KL-8334-01A-11R-2315-07	C11orf2|738	4447.3708
TCGA-KL-8334-01A-11R-2315-07	C11orf30|56946	472.9767
TCGA-KL-8334-01A-11R-2315-07	C11orf31|280636	1819.4787
TCGA-KL-8334-01A-11R-2315-07	C11orf34|349633	0
TCGA-KL-8334-01A-11R-2315-07	C11orf35|256329	114.4508
TCGA-KL-8334-01A-11R-2315-07	C11orf36|283303	0
TCGA-KL-8334-01A-11R-2315-07	C11orf40|143501	0
TCGA-KL-8334-01A-11R-2315-07	C11orf41|25758	78.2807
TCGA-KL-8334-01A-11R-2315-07	C11orf42|160298	.7316
TCGA-KL-8334-01A-11R-2315-07	C11orf45|219833	102.0576
TCGA-KL-8334-01A-11R-2315-07	C11orf46|120534	853.7723
TCGA-KL-8334-01A-11R-2315-07	C11orf48|79081	422.1088
TCGA-KL-8334-01A-11R-2315-07	C11orf49|79096	616.0037
TCGA-KL-8334-01A-11R-2315-07	C11orf51|25906	846.5368
TCGA-KL-8334-01A-11R-2315-07	C11orf52|91894	442.6557
TCGA-KL-8334-01A-11R-2315-07	C11orf53|341032	4114.1289
TCGA-KL-8334-01A-11R-2315-07	C11orf54|28970	512.1171
TCGA-KL-8334-01A-11R-2315-07	C11orf57|55216	738.9118
TCGA-KL-8334-01A-11R-2315-07	C11orf58|10944	3495.9305
TCGA-KL-8334-01A-11R-2315-07	C11orf59|55004	3093.5528
TCGA-KL-8334-01A-11R-2315-07	C11orf61|79684	163.1459
TCGA-KL-8334-01A-11R-2315-07	C11orf63|79864	106.4472
TCGA-KL-8334-01A-11R-2315-07	C11orf64|283197	0
TCGA-KL-8334-01A-11R-2315-07	C11orf65|160140	9.5107
TCGA-KL-8334-01A-11R-2315-07	C11orf66|220004	22.6795
TCGA-KL-8334-01A-11R-2315-07	C11orf67|28971	227.6836
TCGA-KL-8334-01A-11R-2315-07	C11orf68|83638	1003.0178
TCGA-KL-8334-01A-11R-2315-07	C11orf70|85016	12.4371
TCGA-KL-8334-01A-11R-2315-07	C11orf71|54494	385.551
TCGA-KL-8334-01A-11R-2315-07	C11orf73|51501	449.9314
TCGA-KL-8334-01A-11R-2315-07	C11orf74|119710	193.8729
TCGA-KL-8334-01A-11R-2315-07	C11orf75|56935	245.0846
TCGA-KL-8334-01A-11R-2315-07	C11orf80|79703	286.4198
TCGA-KL-8334-01A-11R-2315-07	C11orf82|220042	21.5821
TCGA-KL-8334-01A-11R-2315-07	C11orf83|790955	594.4216
TCGA-KL-8334-01A-11R-2315-07	C11orf84|144097	357.0187
TCGA-KL-8334-01A-11R-2315-07	C11orf85|283129	0
TCGA-KL-8334-01A-11R-2315-07	C11orf86|254439	0
TCGA-KL-8334-01A-11R-2315-07	C11orf87|399947	1.829
TCGA-KL-8334-01A-11R-2315-07	C11orf88|399949	.3658
TCGA-KL-8334-01A-11R-2315-07	C11orf90|387804	.3658
TCGA-KL-8334-01A-11R-2315-07	C11orf92|399948	1789.7796
TCGA-KL-8334-01A-11R-2315-07	C11orf93|120376	843.5995
TCGA-KL-8334-01A-11R-2315-07	C11orf94|143678	0
TCGA-KL-8334-01A-11R-2315-07	C11orf95|65998	1377.9607
TCGA-KL-8334-01A-11R-2315-07	C11orf9|745	7.6818
TCGA-KL-8334-01A-11R-2315-07	C12orf10|60314	1027.1605
TCGA-KL-8334-01A-11R-2315-07	C12orf11|55726	459.4422
TCGA-KL-8334-01A-11R-2315-07	C12orf12|196477	0
TCGA-KL-8334-01A-11R-2315-07	C12orf23|90488	2352.0805
TCGA-KL-8334-01A-11R-2315-07	C12orf24|29902	47.9195
TCGA-KL-8334-01A-11R-2315-07	C12orf26|84190	76.086
TCGA-KL-8334-01A-11R-2315-07	C12orf27|283460	1.829
TCGA-KL-8334-01A-11R-2315-07	C12orf29|91298	562.2899
TCGA-KL-8334-01A-11R-2315-07	C12orf32|83695	335.4367
TCGA-KL-8334-01A-11R-2315-07	C12orf34|84915	945.2218
TCGA-KL-8334-01A-11R-2315-07	C12orf35|55196	470.7819
TCGA-KL-8334-01A-11R-2315-07	C12orf36|283422	0
TCGA-KL-8334-01A-11R-2315-07	C12orf39|80763	170.096
TCGA-KL-8334-01A-11R-2315-07	C12orf40|283461	.3658
TCGA-KL-8334-01A-11R-2315-07	C12orf41|54934	738.546
TCGA-KL-8334-01A-11R-2315-07	C12orf42|374470	7.6818
TCGA-KL-8334-01A-11R-2315-07	C12orf43|64897	393.2327
TCGA-KL-8334-01A-11R-2315-07	C12orf44|60673	1356.7444
TCGA-KL-8334-01A-11R-2315-07	C12orf45|121053	91.8153
TCGA-KL-8334-01A-11R-2315-07	C12orf47|51275	393.3571
TCGA-KL-8334-01A-11R-2315-07	C12orf48|55010	89.8436
TCGA-KL-8334-01A-11R-2315-07	C12orf49|79794	1830.0869
TCGA-KL-8334-01A-11R-2315-07	C12orf4|57102	432.0073
TCGA-KL-8334-01A-11R-2315-07	C12orf50|160419	.3658
TCGA-KL-8334-01A-11R-2315-07	C12orf51|283450	1388.203
TCGA-KL-8334-01A-11R-2315-07	C12orf52|84934	556.3786
TCGA-KL-8334-01A-11R-2315-07	C12orf53|196500	35.4824
TCGA-KL-8334-01A-11R-2315-07	C12orf54|121273	.3658
TCGA-KL-8334-01A-11R-2315-07	C12orf56|115749	0
TCGA-KL-8334-01A-11R-2315-07	C12orf57|113246	957.6589
TCGA-KL-8334-01A-11R-2315-07	C12orf59|120939	74.257
TCGA-KL-8334-01A-11R-2315-07	C12orf5|57103	365.4321
TCGA-KL-8334-01A-11R-2315-07	C12orf60|144608	32.556
TCGA-KL-8334-01A-11R-2315-07	C12orf61|283416	31.0928
TCGA-KL-8334-01A-11R-2315-07	C12orf62|84987	1520.2561
TCGA-KL-8334-01A-11R-2315-07	C12orf63|374467	1.4632
TCGA-KL-8334-01A-11R-2315-07	C12orf65|91574	499.6799
TCGA-KL-8334-01A-11R-2315-07	C12orf66|144577	124.7371
TCGA-KL-8334-01A-11R-2315-07	C12orf68|387856	9.1449
TCGA-KL-8334-01A-11R-2315-07	C12orf69|440087	127.2977
TCGA-KL-8334-01A-11R-2315-07	C12orf70|341346	0
TCGA-KL-8334-01A-11R-2315-07	C12orf71|728858	0
TCGA-KL-8334-01A-11R-2315-07	C12orf72|254013	64.3804
TCGA-KL-8334-01A-11R-2315-07	C12orf73|728568	146.685
TCGA-KL-8334-01A-11R-2315-07	C12orf74|338809	2.1948
TCGA-KL-8334-01A-11R-2315-07	C12orf75|387882	4107.5446
TCGA-KL-8334-01A-11R-2315-07	C12orf76|400073	94.0101
TCGA-KL-8334-01A-11R-2315-07	C12orf77|196415	5.1212
TCGA-KL-8334-01A-11R-2315-07	C13orf15|28984	667.2154
TCGA-KL-8334-01A-11R-2315-07	C13orf16|121793	0
TCGA-KL-8334-01A-11R-2315-07	C13orf18|80183	53.4065
TCGA-KL-8334-01A-11R-2315-07	C13orf1|57213	217.6497
TCGA-KL-8334-01A-11R-2315-07	C13orf23|80209	559.6708
TCGA-KL-8334-01A-11R-2315-07	C13orf26|122046	0
TCGA-KL-8334-01A-11R-2315-07	C13orf27|93081	140.8322
TCGA-KL-8334-01A-11R-2315-07	C13orf28|122258	0
TCGA-KL-8334-01A-11R-2315-07	C13orf29|283487	35.1166
TCGA-KL-8334-01A-11R-2315-07	C13orf30|144809	.7316
TCGA-KL-8334-01A-11R-2315-07	C13orf31|144811	132.4188
TCGA-KL-8334-01A-11R-2315-07	C13orf33|84935	116.3237
TCGA-KL-8334-01A-11R-2315-07	C13orf34|79866	35.8738
TCGA-KL-8334-01A-11R-2315-07	C13orf35|400165	0
TCGA-KL-8334-01A-11R-2315-07	C13orf36|400120	1.0974
TCGA-KL-8334-01A-11R-2315-07	C13orf37|440145	222.0393
TCGA-KL-8334-01A-11R-2315-07	C13orf38|728591	4.214
TCGA-KL-8334-01A-11R-2315-07	C13orf39|196541	.3658
TCGA-KL-8334-01A-11R-2315-07	C14orf101|54916	867.6726
TCGA-KL-8334-01A-11R-2315-07	C14orf102|55051	432.7389
TCGA-KL-8334-01A-11R-2315-07	C14orf104|55172	305.0754
TCGA-KL-8334-01A-11R-2315-07	C14orf105|55195	240.695
TCGA-KL-8334-01A-11R-2315-07	C14orf106|55320	421.0334
TCGA-KL-8334-01A-11R-2315-07	C14orf109|26175	377.8692
TCGA-KL-8334-01A-11R-2315-07	C14orf115|55237	.3658
TCGA-KL-8334-01A-11R-2315-07	C14orf118|55668	460.9053
TCGA-KL-8334-01A-11R-2315-07	C14orf119|55017	1184.8194
TCGA-KL-8334-01A-11R-2315-07	C14orf126|112487	198.3466
TCGA-KL-8334-01A-11R-2315-07	C14orf128|84837	192.4097
TCGA-KL-8334-01A-11R-2315-07	C14orf129|51527	335.8025
TCGA-KL-8334-01A-11R-2315-07	C14orf132|56967	506.9959
TCGA-KL-8334-01A-11R-2315-07	C14orf135|64430	2111.0197
TCGA-KL-8334-01A-11R-2315-07	C14orf138|79609	77.915
TCGA-KL-8334-01A-11R-2315-07	C14orf139|79686	31.0928
TCGA-KL-8334-01A-11R-2315-07	C14orf142|84520	216.5524
TCGA-KL-8334-01A-11R-2315-07	C14orf143|90141	68.77
TCGA-KL-8334-01A-11R-2315-07	C14orf145|145508	50.1143
TCGA-KL-8334-01A-11R-2315-07	C14orf147|171546	1156.2872
TCGA-KL-8334-01A-11R-2315-07	C14orf148|122945	6.5844
TCGA-KL-8334-01A-11R-2315-07	C14orf149|112849	75.3544
TCGA-KL-8334-01A-11R-2315-07	C14orf153|84334	794.0997
TCGA-KL-8334-01A-11R-2315-07	C14orf156|81892	639.7805
TCGA-KL-8334-01A-11R-2315-07	C14orf159|80017	5480.7499
TCGA-KL-8334-01A-11R-2315-07	C14orf162|56936	0
TCGA-KL-8334-01A-11R-2315-07	C14orf165|414767	0
TCGA-KL-8334-01A-11R-2315-07	C14orf166B|145497	0
TCGA-KL-8334-01A-11R-2315-07	C14orf166|51637	2296.845
TCGA-KL-8334-01A-11R-2315-07	C14orf167|55449	755.2446
TCGA-KL-8334-01A-11R-2315-07	C14orf169|79697	229.3553
TCGA-KL-8334-01A-11R-2315-07	C14orf174|161394	28.1664
TCGA-KL-8334-01A-11R-2315-07	C14orf176|643382	36.5798
TCGA-KL-8334-01A-11R-2315-07	C14orf177|283598	0
TCGA-KL-8334-01A-11R-2315-07	C14orf178|283579	1.0974
TCGA-KL-8334-01A-11R-2315-07	C14orf179|112752	347.1422
TCGA-KL-8334-01A-11R-2315-07	C14orf180|400258	0
TCGA-KL-8334-01A-11R-2315-07	C14orf181|400223	35.8482
TCGA-KL-8334-01A-11R-2315-07	C14orf182|283551	.7316
TCGA-KL-8334-01A-11R-2315-07	C14orf183|196913	0
TCGA-KL-8334-01A-11R-2315-07	C14orf184|650662	0
TCGA-KL-8334-01A-11R-2315-07	C14orf19|280655	4.3896
TCGA-KL-8334-01A-11R-2315-07	C14orf1|11161	1791.6781
TCGA-KL-8334-01A-11R-2315-07	C14orf21|161424	343.1184
TCGA-KL-8334-01A-11R-2315-07	C14orf23|387978	0
TCGA-KL-8334-01A-11R-2315-07	C14orf28|122525	122.9081
TCGA-KL-8334-01A-11R-2315-07	C14orf2|9556	2303.0636
TCGA-KL-8334-01A-11R-2315-07	C14orf33|100129075	109.0078
TCGA-KL-8334-01A-11R-2315-07	C14orf34|645687	.7316
TCGA-KL-8334-01A-11R-2315-07	C14orf37|145407	498.2167
TCGA-KL-8334-01A-11R-2315-07	C14orf39|317761	5.8528
TCGA-KL-8334-01A-11R-2315-07	C14orf43|91748	1930.6813
TCGA-KL-8334-01A-11R-2315-07	C14orf45|80127	77.0261
TCGA-KL-8334-01A-11R-2315-07	C14orf48|256369	0
TCGA-KL-8334-01A-11R-2315-07	C14orf49|161176	11.3397
TCGA-KL-8334-01A-11R-2315-07	C14orf4|64207	2880.6584
TCGA-KL-8334-01A-11R-2315-07	C14orf50|145376	19.7531
TCGA-KL-8334-01A-11R-2315-07	C14orf53|440184	35.4824
TCGA-KL-8334-01A-11R-2315-07	C14orf64|388011	2.5606
TCGA-KL-8334-01A-11R-2315-07	C14orf68|283600	.7316
TCGA-KL-8334-01A-11R-2315-07	C14orf70|283601	.3658
TCGA-KL-8334-01A-11R-2315-07	C14orf72|145200	56.3329
TCGA-KL-8334-01A-11R-2315-07	C14orf73|91828	1.0974
TCGA-KL-8334-01A-11R-2315-07	C14orf79|122616	238.5002
TCGA-KL-8334-01A-11R-2315-07	C14orf80|283643	78.6465
TCGA-KL-8334-01A-11R-2315-07	C14orf86|283592	0
TCGA-KL-8334-01A-11R-2315-07	C14orf93|60686	229.7211
TCGA-KL-8334-01A-11R-2315-07	C15orf17|57184	1164.3347
TCGA-KL-8334-01A-11R-2315-07	C15orf21|283651	15.7293
TCGA-KL-8334-01A-11R-2315-07	C15orf23|90417	174.1198
TCGA-KL-8334-01A-11R-2315-07	C15orf24|56851	2070.4161
TCGA-KL-8334-01A-11R-2315-07	C15orf26|161502	1.0974
TCGA-KL-8334-01A-11R-2315-07	C15orf27|123591	103.5208
TCGA-KL-8334-01A-11R-2315-07	C15orf28|80035	4.0238
TCGA-KL-8334-01A-11R-2315-07	C15orf29|79768	252.0348
TCGA-KL-8334-01A-11R-2315-07	C15orf2|23742	.3658
TCGA-KL-8334-01A-11R-2315-07	C15orf32|145858	0
TCGA-KL-8334-01A-11R-2315-07	C15orf33|196951	43.6397
TCGA-KL-8334-01A-11R-2315-07	C15orf34|80072	45.3589
TCGA-KL-8334-01A-11R-2315-07	C15orf37|283687	175.7403
TCGA-KL-8334-01A-11R-2315-07	C15orf38|348110	242.4728
TCGA-KL-8334-01A-11R-2315-07	C15orf39|56905	586.0082
TCGA-KL-8334-01A-11R-2315-07	C15orf40|123207	535.8939
TCGA-KL-8334-01A-11R-2315-07	C15orf41|84529	84.1335
TCGA-KL-8334-01A-11R-2315-07	C15orf42|90381	22.7087
TCGA-KL-8334-01A-11R-2315-07	C15orf43|145645	0
TCGA-KL-8334-01A-11R-2315-07	C15orf44|81556	1134.7051
TCGA-KL-8334-01A-11R-2315-07	C15orf48|84419	11.3397
TCGA-KL-8334-01A-11R-2315-07	C15orf50|414926	0
TCGA-KL-8334-01A-11R-2315-07	C15orf51|196968	4.7554
TCGA-KL-8334-01A-11R-2315-07	C15orf52|388115	1308.0933
TCGA-KL-8334-01A-11R-2315-07	C15orf53|400359	.3658
TCGA-KL-8334-01A-11R-2315-07	C15orf54|400360	1.0974
TCGA-KL-8334-01A-11R-2315-07	C15orf55|256646	2.1948
TCGA-KL-8334-01A-11R-2315-07	C15orf56|644809	75.7202
TCGA-KL-8334-01A-11R-2315-07	C15orf57|90416	643.4678
TCGA-KL-8334-01A-11R-2315-07	C15orf58|390637	68.0384
TCGA-KL-8334-01A-11R-2315-07	C15orf59|388135	2501.326
TCGA-KL-8334-01A-11R-2315-07	C15orf5|81698	0
TCGA-KL-8334-01A-11R-2315-07	C15orf60|283677	.7316
TCGA-KL-8334-01A-11R-2315-07	C15orf61|145853	333.2419
TCGA-KL-8334-01A-11R-2315-07	C15orf62|643338	19.7531
TCGA-KL-8334-01A-11R-2315-07	C15orf63|25764	510.2917
TCGA-KL-8334-01A-11R-2315-07	C16orf11|146325	15.3635
TCGA-KL-8334-01A-11R-2315-07	C16orf13|84326	632.8304
TCGA-KL-8334-01A-11R-2315-07	C16orf3|750	5.487
TCGA-KL-8334-01A-11R-2315-07	C16orf42|115939	1339.8628
TCGA-KL-8334-01A-11R-2315-07	C16orf45|89927	772.931
TCGA-KL-8334-01A-11R-2315-07	C16orf46|123775	66.5752
TCGA-KL-8334-01A-11R-2315-07	C16orf48|84080	239.2318
TCGA-KL-8334-01A-11R-2315-07	C16orf52|730094	399.0855
TCGA-KL-8334-01A-11R-2315-07	C16orf53|79447	1094.8551
TCGA-KL-8334-01A-11R-2315-07	C16orf54|283897	37.6772
TCGA-KL-8334-01A-11R-2315-07	C16orf55|124045	69.5016
TCGA-KL-8334-01A-11R-2315-07	C16orf57|79650	1080.567
TCGA-KL-8334-01A-11R-2315-07	C16orf58|64755	3418.7179
TCGA-KL-8334-01A-11R-2315-07	C16orf59|80178	25.6059
TCGA-KL-8334-01A-11R-2315-07	C16orf5|29965	3783.0818
TCGA-KL-8334-01A-11R-2315-07	C16orf61|56942	903.4586
TCGA-KL-8334-01A-11R-2315-07	C16orf62|57020	1675.3544
TCGA-KL-8334-01A-11R-2315-07	C16orf63|123811	688.7974
TCGA-KL-8334-01A-11R-2315-07	C16orf68|79091	199.3599
TCGA-KL-8334-01A-11R-2315-07	C16orf70|80262	407.4001
TCGA-KL-8334-01A-11R-2315-07	C16orf71|146562	19.0215
TCGA-KL-8334-01A-11R-2315-07	C16orf72|29035	922.9081
TCGA-KL-8334-01A-11R-2315-07	C16orf73|254528	0
TCGA-KL-8334-01A-11R-2315-07	C16orf74|404550	13.9003
TCGA-KL-8334-01A-11R-2315-07	C16orf75|116028	305.807
TCGA-KL-8334-01A-11R-2315-07	C16orf78|123970	0
TCGA-KL-8334-01A-11R-2315-07	C16orf79|283870	19.8994
TCGA-KL-8334-01A-11R-2315-07	C16orf7|9605	943.8976
TCGA-KL-8334-01A-11R-2315-07	C16orf80|29105	716.2323
TCGA-KL-8334-01A-11R-2315-07	C16orf81|283860	.7316
TCGA-KL-8334-01A-11R-2315-07	C16orf82|162083	0
TCGA-KL-8334-01A-11R-2315-07	C16orf86|388284	71.6964
TCGA-KL-8334-01A-11R-2315-07	C16orf87|388272	51.5775
TCGA-KL-8334-01A-11R-2315-07	C16orf88|400506	373.8455
TCGA-KL-8334-01A-11R-2315-07	C16orf89|146556	230.4527
TCGA-KL-8334-01A-11R-2315-07	C16orf90|646174	0
TCGA-KL-8334-01A-11R-2315-07	C16orf91|283951	441.8839
TCGA-KL-8334-01A-11R-2315-07	C16orf92|146378	0
TCGA-KL-8334-01A-11R-2315-07	C16orf93|90835	21.2163
TCGA-KL-8334-01A-11R-2315-07	C17orf100|388327	39.1404
TCGA-KL-8334-01A-11R-2315-07	C17orf101|79701	660.5578
[truncated: 18,532 more rows]
