# Supplementary material for: Dysfunctional miRNA-Mediated Regulation in Chromophobe Renal Cell Carcinoma
Source: PLoS One. 2016 Jun 3;11(6):e0156324. doi: 10.1371/journal.pone.0156324 (PMC4892590; doi:10.1371/journal.pone.0156324)
Supplement: S2 File — (ZIP) [file pone.0156324.s002.zip › S2_File mRNA expression profile downloaded from TCGA/case/unc.edu__IlluminaHiSeq_RNASeqV2__TCGA-KL-8335-01A-11R-2315-07__expression_rsem_gene_normalized.txt]

barcode	gene_id	normalized_count
TCGA-KL-8335-01A-11R-2315-07	?|100130426	0
TCGA-KL-8335-01A-11R-2315-07	?|100133144	3.7604
TCGA-KL-8335-01A-11R-2315-07	?|100134869	9.4833
TCGA-KL-8335-01A-11R-2315-07	?|10357	52.5093
TCGA-KL-8335-01A-11R-2315-07	?|10431	693.4885
TCGA-KL-8335-01A-11R-2315-07	?|136542	0
TCGA-KL-8335-01A-11R-2315-07	?|155060	128.4238
TCGA-KL-8335-01A-11R-2315-07	?|26823	2.0066
TCGA-KL-8335-01A-11R-2315-07	?|280660	0
TCGA-KL-8335-01A-11R-2315-07	?|317712	0
TCGA-KL-8335-01A-11R-2315-07	?|340602	0
TCGA-KL-8335-01A-11R-2315-07	?|388795	0
TCGA-KL-8335-01A-11R-2315-07	?|390284	12.4411
TCGA-KL-8335-01A-11R-2315-07	?|391343	0
TCGA-KL-8335-01A-11R-2315-07	?|391714	.4013
TCGA-KL-8335-01A-11R-2315-07	?|404770	0
TCGA-KL-8335-01A-11R-2315-07	?|441362	0
TCGA-KL-8335-01A-11R-2315-07	?|442388	0
TCGA-KL-8335-01A-11R-2315-07	?|553137	8.8291
TCGA-KL-8335-01A-11R-2315-07	?|57714	441.4568
TCGA-KL-8335-01A-11R-2315-07	?|645851	8.0265
TCGA-KL-8335-01A-11R-2315-07	?|652919	9.696
TCGA-KL-8335-01A-11R-2315-07	?|653553	837.1626
TCGA-KL-8335-01A-11R-2315-07	?|728045	0
TCGA-KL-8335-01A-11R-2315-07	?|728603	0
TCGA-KL-8335-01A-11R-2315-07	?|728788	.4013
TCGA-KL-8335-01A-11R-2315-07	?|729884	13.645
TCGA-KL-8335-01A-11R-2315-07	?|8225	588.3415
TCGA-KL-8335-01A-11R-2315-07	?|90288	2.4079
TCGA-KL-8335-01A-11R-2315-07	A1BG|1	11.2371
TCGA-KL-8335-01A-11R-2315-07	A1CF|29974	0
TCGA-KL-8335-01A-11R-2315-07	A2BP1|54715	.4013
TCGA-KL-8335-01A-11R-2315-07	A2LD1|87769	59.38
TCGA-KL-8335-01A-11R-2315-07	A2ML1|144568	2.4079
TCGA-KL-8335-01A-11R-2315-07	A2M|2	5722.6568
TCGA-KL-8335-01A-11R-2315-07	A4GALT|53947	120.7986
TCGA-KL-8335-01A-11R-2315-07	A4GNT|51146	0
TCGA-KL-8335-01A-11R-2315-07	AAA1|404744	0
TCGA-KL-8335-01A-11R-2315-07	AAAS|8086	1031.0023
TCGA-KL-8335-01A-11R-2315-07	AACSL|729522	0
TCGA-KL-8335-01A-11R-2315-07	AACS|65985	1551.52
TCGA-KL-8335-01A-11R-2315-07	AADACL2|344752	0
TCGA-KL-8335-01A-11R-2315-07	AADACL3|126767	0
TCGA-KL-8335-01A-11R-2315-07	AADACL4|343066	0
TCGA-KL-8335-01A-11R-2315-07	AADAC|13	0
TCGA-KL-8335-01A-11R-2315-07	AADAT|51166	77.4556
TCGA-KL-8335-01A-11R-2315-07	AAGAB|79719	1455.2022
TCGA-KL-8335-01A-11R-2315-07	AAK1|22848	749.6739
TCGA-KL-8335-01A-11R-2315-07	AAMP|14	1318.3506
TCGA-KL-8335-01A-11R-2315-07	AANAT|15	3.2106
TCGA-KL-8335-01A-11R-2315-07	AARS2|57505	534.1387
TCGA-KL-8335-01A-11R-2315-07	AARSD1|80755	267.6834
TCGA-KL-8335-01A-11R-2315-07	AARS|16	4304.6052
TCGA-KL-8335-01A-11R-2315-07	AASDHPPT|60496	967.9302
TCGA-KL-8335-01A-11R-2315-07	AASDH|132949	265.6767
TCGA-KL-8335-01A-11R-2315-07	AASS|10157	54.5801
TCGA-KL-8335-01A-11R-2315-07	AATF|26574	504.0634
TCGA-KL-8335-01A-11R-2315-07	AATK|9625	16.8556
TCGA-KL-8335-01A-11R-2315-07	ABAT|18	300.9933
TCGA-KL-8335-01A-11R-2315-07	ABCA10|10349	26.8887
TCGA-KL-8335-01A-11R-2315-07	ABCA11P|79963	86.6379
TCGA-KL-8335-01A-11R-2315-07	ABCA12|26154	.4013
TCGA-KL-8335-01A-11R-2315-07	ABCA13|154664	1.204
TCGA-KL-8335-01A-11R-2315-07	ABCA17P|650655	4.4146
TCGA-KL-8335-01A-11R-2315-07	ABCA1|19	1187.0974
TCGA-KL-8335-01A-11R-2315-07	ABCA2|20	7718.6716
TCGA-KL-8335-01A-11R-2315-07	ABCA3|21	1597.271
TCGA-KL-8335-01A-11R-2315-07	ABCA4|24	1.204
TCGA-KL-8335-01A-11R-2315-07	ABCA5|23461	1167.8539
TCGA-KL-8335-01A-11R-2315-07	ABCA6|23460	11.2371
TCGA-KL-8335-01A-11R-2315-07	ABCA7|10347	286.5456
TCGA-KL-8335-01A-11R-2315-07	ABCA8|10351	24.0795
TCGA-KL-8335-01A-11R-2315-07	ABCA9|10350	18.8622
TCGA-KL-8335-01A-11R-2315-07	ABCB10|23456	161.3324
TCGA-KL-8335-01A-11R-2315-07	ABCB11|8647	0
TCGA-KL-8335-01A-11R-2315-07	ABCB1|5243	5.2172
TCGA-KL-8335-01A-11R-2315-07	ABCB4|5244	.8026
TCGA-KL-8335-01A-11R-2315-07	ABCB5|340273	0
TCGA-KL-8335-01A-11R-2315-07	ABCB6|10058	65.0627
TCGA-KL-8335-01A-11R-2315-07	ABCB7|22	765.7269
TCGA-KL-8335-01A-11R-2315-07	ABCB8|11194	820.7083
TCGA-KL-8335-01A-11R-2315-07	ABCB9|23457	215.9526
TCGA-KL-8335-01A-11R-2315-07	ABCC10|89845	167.7536
TCGA-KL-8335-01A-11R-2315-07	ABCC11|85320	3.6119
TCGA-KL-8335-01A-11R-2315-07	ABCC12|94160	0
TCGA-KL-8335-01A-11R-2315-07	ABCC13|150000	0
TCGA-KL-8335-01A-11R-2315-07	ABCC1|4363	811.4779
TCGA-KL-8335-01A-11R-2315-07	ABCC2|1244	3.6119
TCGA-KL-8335-01A-11R-2315-07	ABCC3|8714	20.8689
TCGA-KL-8335-01A-11R-2315-07	ABCC4|10257	2581.3184
TCGA-KL-8335-01A-11R-2315-07	ABCC5|10057	4003.6119
TCGA-KL-8335-01A-11R-2315-07	ABCC6P1|653190	3.2106
TCGA-KL-8335-01A-11R-2315-07	ABCC6P2|730013	9.6318
TCGA-KL-8335-01A-11R-2315-07	ABCC6|368	73.8437
TCGA-KL-8335-01A-11R-2315-07	ABCC8|6833	.4013
TCGA-KL-8335-01A-11R-2315-07	ABCC9|10060	127.6211
TCGA-KL-8335-01A-11R-2315-07	ABCD1|215	640.915
TCGA-KL-8335-01A-11R-2315-07	ABCD2|225	46.1523
TCGA-KL-8335-01A-11R-2315-07	ABCD3|5825	1044.246
TCGA-KL-8335-01A-11R-2315-07	ABCD4|5826	566.2687
TCGA-KL-8335-01A-11R-2315-07	ABCE1|6059	807.4646
TCGA-KL-8335-01A-11R-2315-07	ABCF1|23	900.9732
TCGA-KL-8335-01A-11R-2315-07	ABCF2|10061	1553.1253
TCGA-KL-8335-01A-11R-2315-07	ABCF3|55324	1762.2153
TCGA-KL-8335-01A-11R-2315-07	ABCG1|9619	4052.9748
TCGA-KL-8335-01A-11R-2315-07	ABCG2|9429	31.3033
TCGA-KL-8335-01A-11R-2315-07	ABCG4|64137	11.2371
TCGA-KL-8335-01A-11R-2315-07	ABCG5|64240	0
TCGA-KL-8335-01A-11R-2315-07	ABCG8|64241	0
TCGA-KL-8335-01A-11R-2315-07	ABHD10|55347	3865.155
TCGA-KL-8335-01A-11R-2315-07	ABHD11|83451	1590.0472
TCGA-KL-8335-01A-11R-2315-07	ABHD12B|145447	0
TCGA-KL-8335-01A-11R-2315-07	ABHD12|26090	1732.116
TCGA-KL-8335-01A-11R-2315-07	ABHD13|84945	238.788
TCGA-KL-8335-01A-11R-2315-07	ABHD14A|25864	490.9361
TCGA-KL-8335-01A-11R-2315-07	ABHD14B|84836	4871.6765
TCGA-KL-8335-01A-11R-2315-07	ABHD15|116236	295.7761
TCGA-KL-8335-01A-11R-2315-07	ABHD1|84696	12.0397
TCGA-KL-8335-01A-11R-2315-07	ABHD2|11057	43452.5936
TCGA-KL-8335-01A-11R-2315-07	ABHD3|171586	1870.1716
TCGA-KL-8335-01A-11R-2315-07	ABHD4|63874	1085.5824
TCGA-KL-8335-01A-11R-2315-07	ABHD5|51099	498.0435
TCGA-KL-8335-01A-11R-2315-07	ABHD6|57406	1878.5994
TCGA-KL-8335-01A-11R-2315-07	ABHD8|79575	370.0211
TCGA-KL-8335-01A-11R-2315-07	ABI1|10006	668.3616
TCGA-KL-8335-01A-11R-2315-07	ABI2|10152	802.6487
TCGA-KL-8335-01A-11R-2315-07	ABI3BP|25890	126.0159
TCGA-KL-8335-01A-11R-2315-07	ABI3|51225	34.9152
TCGA-KL-8335-01A-11R-2315-07	ABL1|25	2849.8044
TCGA-KL-8335-01A-11R-2315-07	ABL2|27	268.8873
TCGA-KL-8335-01A-11R-2315-07	ABLIM1|3983	3071.7367
TCGA-KL-8335-01A-11R-2315-07	ABLIM2|84448	10.8358
TCGA-KL-8335-01A-11R-2315-07	ABLIM3|22885	112.3708
TCGA-KL-8335-01A-11R-2315-07	ABO|28	0
TCGA-KL-8335-01A-11R-2315-07	ABP1|26	3.6119
TCGA-KL-8335-01A-11R-2315-07	ABRA|137735	.8026
TCGA-KL-8335-01A-11R-2315-07	ABR|29	4011.2371
TCGA-KL-8335-01A-11R-2315-07	ABT1|29777	305.8092
TCGA-KL-8335-01A-11R-2315-07	ABTB1|80325	537.7747
TCGA-KL-8335-01A-11R-2315-07	ABTB2|25841	1250.1254
TCGA-KL-8335-01A-11R-2315-07	ACAA1|30	1984.1477
TCGA-KL-8335-01A-11R-2315-07	ACAA2|10449	3665.2955
TCGA-KL-8335-01A-11R-2315-07	ACACA|31	1350.8578
TCGA-KL-8335-01A-11R-2315-07	ACACB|32	5765.0246
TCGA-KL-8335-01A-11R-2315-07	ACAD10|80724	1435.9386
TCGA-KL-8335-01A-11R-2315-07	ACAD11|84129	333.0471
TCGA-KL-8335-01A-11R-2315-07	ACAD8|27034	1658.2723
TCGA-KL-8335-01A-11R-2315-07	ACAD9|28976	1181.8963
TCGA-KL-8335-01A-11R-2315-07	ACADL|33	2464.533
TCGA-KL-8335-01A-11R-2315-07	ACADM|34	1388.9836
TCGA-KL-8335-01A-11R-2315-07	ACADSB|36	1165.0446
TCGA-KL-8335-01A-11R-2315-07	ACADS|35	5395.8062
TCGA-KL-8335-01A-11R-2315-07	ACADVL|37	4974.3112
TCGA-KL-8335-01A-11R-2315-07	ACAN|176	218.3205
TCGA-KL-8335-01A-11R-2315-07	ACAP1|9744	23.6781
TCGA-KL-8335-01A-11R-2315-07	ACAP2|23527	1029.397
TCGA-KL-8335-01A-11R-2315-07	ACAP3|116983	241.3324
TCGA-KL-8335-01A-11R-2315-07	ACAT1|38	21110.0632
TCGA-KL-8335-01A-11R-2315-07	ACAT2|39	201.3886
TCGA-KL-8335-01A-11R-2315-07	ACBD3|64746	789.0037
TCGA-KL-8335-01A-11R-2315-07	ACBD4|79777	206.6821
TCGA-KL-8335-01A-11R-2315-07	ACBD5|91452	1065.5162
TCGA-KL-8335-01A-11R-2315-07	ACBD6|84320	291.3615
TCGA-KL-8335-01A-11R-2315-07	ACBD7|414149	21.6715
TCGA-KL-8335-01A-11R-2315-07	ACCN1|40	64.2119
TCGA-KL-8335-01A-11R-2315-07	ACCN2|41	132.437
TCGA-KL-8335-01A-11R-2315-07	ACCN3|9311	16.4543
TCGA-KL-8335-01A-11R-2315-07	ACCN4|55515	.4013
TCGA-KL-8335-01A-11R-2315-07	ACCN5|51802	0
TCGA-KL-8335-01A-11R-2315-07	ACCSL|390110	.4013
TCGA-KL-8335-01A-11R-2315-07	ACCS|84680	472.7601
TCGA-KL-8335-01A-11R-2315-07	ACD|65057	307.4145
TCGA-KL-8335-01A-11R-2315-07	ACE2|59272	1.6053
TCGA-KL-8335-01A-11R-2315-07	ACER1|125981	0
TCGA-KL-8335-01A-11R-2315-07	ACER2|340485	37.3232
TCGA-KL-8335-01A-11R-2315-07	ACER3|55331	228.3536
TCGA-KL-8335-01A-11R-2315-07	ACE|1636	215.1099
TCGA-KL-8335-01A-11R-2315-07	ACHE|43	26.8887
TCGA-KL-8335-01A-11R-2315-07	ACIN1|22985	1993.7795
TCGA-KL-8335-01A-11R-2315-07	ACLY|47	1368.1148
TCGA-KL-8335-01A-11R-2315-07	ACMSD|130013	.8026
TCGA-KL-8335-01A-11R-2315-07	ACN9|57001	36.1192
TCGA-KL-8335-01A-11R-2315-07	ACO1|48	2830.5408
TCGA-KL-8335-01A-11R-2315-07	ACO2|50	21945.4961
TCGA-KL-8335-01A-11R-2315-07	ACOT11|26027	643.319
TCGA-KL-8335-01A-11R-2315-07	ACOT12|134526	0
TCGA-KL-8335-01A-11R-2315-07	ACOT13|55856	574.4838
TCGA-KL-8335-01A-11R-2315-07	ACOT1|641371	1623.7584
TCGA-KL-8335-01A-11R-2315-07	ACOT2|10965	890.5388
TCGA-KL-8335-01A-11R-2315-07	ACOT4|122970	429.4171
TCGA-KL-8335-01A-11R-2315-07	ACOT6|641372	20.4675
TCGA-KL-8335-01A-11R-2315-07	ACOT7|11332	473.5628
TCGA-KL-8335-01A-11R-2315-07	ACOT8|10005	472.419
TCGA-KL-8335-01A-11R-2315-07	ACOT9|23597	274.1045
TCGA-KL-8335-01A-11R-2315-07	ACOX1|51	2472.1621
TCGA-KL-8335-01A-11R-2315-07	ACOX2|8309	755.2925
TCGA-KL-8335-01A-11R-2315-07	ACOX3|8310	235.5774
TCGA-KL-8335-01A-11R-2315-07	ACOXL|55289	1.204
TCGA-KL-8335-01A-11R-2315-07	ACP1|52	1245.3095
TCGA-KL-8335-01A-11R-2315-07	ACP2|53	640.5137
TCGA-KL-8335-01A-11R-2315-07	ACP5|54	101.1337
TCGA-KL-8335-01A-11R-2315-07	ACP6|51205	134.4437
TCGA-KL-8335-01A-11R-2315-07	ACPL2|92370	207.886
TCGA-KL-8335-01A-11R-2315-07	ACPP|55	18.4609
TCGA-KL-8335-01A-11R-2315-07	ACPT|93650	.4013
TCGA-KL-8335-01A-11R-2315-07	ACRBP|84519	12.0397
TCGA-KL-8335-01A-11R-2315-07	ACRC|93953	8.0265
TCGA-KL-8335-01A-11R-2315-07	ACRV1|56	.4013
TCGA-KL-8335-01A-11R-2315-07	ACR|49	0
TCGA-KL-8335-01A-11R-2315-07	ACSBG1|23205	68.2251
TCGA-KL-8335-01A-11R-2315-07	ACSBG2|81616	.8026
TCGA-KL-8335-01A-11R-2315-07	ACSF2|80221	382.8634
TCGA-KL-8335-01A-11R-2315-07	ACSF3|197322	677.8369
TCGA-KL-8335-01A-11R-2315-07	ACSL1|2180	27753.1855
TCGA-KL-8335-01A-11R-2315-07	ACSL3|2181	2841.3765
TCGA-KL-8335-01A-11R-2315-07	ACSL4|2182	2494.231
TCGA-KL-8335-01A-11R-2315-07	ACSL5|51703	227.1496
TCGA-KL-8335-01A-11R-2315-07	ACSL6|23305	21.2702
TCGA-KL-8335-01A-11R-2315-07	ACSM1|116285	5.2172
TCGA-KL-8335-01A-11R-2315-07	ACSM2A|123876	4.8159
TCGA-KL-8335-01A-11R-2315-07	ACSM2B|348158	.8026
TCGA-KL-8335-01A-11R-2315-07	ACSM3|6296	447.6894
TCGA-KL-8335-01A-11R-2315-07	ACSM4|341392	0
TCGA-KL-8335-01A-11R-2315-07	ACSM5|54988	.8026
TCGA-KL-8335-01A-11R-2315-07	ACSS1|84532	3733.9219
TCGA-KL-8335-01A-11R-2315-07	ACSS2|55902	1248.5201
TCGA-KL-8335-01A-11R-2315-07	ACSS3|79611	5299.087
TCGA-KL-8335-01A-11R-2315-07	ACTA1|58	0
TCGA-KL-8335-01A-11R-2315-07	ACTA2|59	1729.4391
TCGA-KL-8335-01A-11R-2315-07	ACTBL2|345651	.4013
TCGA-KL-8335-01A-11R-2315-07	ACTB|60	40067.4225
TCGA-KL-8335-01A-11R-2315-07	ACTC1|70	136.4503
TCGA-KL-8335-01A-11R-2315-07	ACTG1|71	41578.4087
TCGA-KL-8335-01A-11R-2315-07	ACTG2|72	61.804
TCGA-KL-8335-01A-11R-2315-07	ACTL6A|86	559.4462
TCGA-KL-8335-01A-11R-2315-07	ACTL6B|51412	0
TCGA-KL-8335-01A-11R-2315-07	ACTL7A|10881	0
TCGA-KL-8335-01A-11R-2315-07	ACTL7B|10880	.4013
TCGA-KL-8335-01A-11R-2315-07	ACTL8|81569	0
TCGA-KL-8335-01A-11R-2315-07	ACTL9|284382	0
TCGA-KL-8335-01A-11R-2315-07	ACTN1|87	1043.4434
TCGA-KL-8335-01A-11R-2315-07	ACTN2|88	4.4146
TCGA-KL-8335-01A-11R-2315-07	ACTN3|89	.8026
TCGA-KL-8335-01A-11R-2315-07	ACTN4|81	13529.1341
TCGA-KL-8335-01A-11R-2315-07	ACTR10|55860	1415.8724
TCGA-KL-8335-01A-11R-2315-07	ACTR1A|10121	1548.3094
TCGA-KL-8335-01A-11R-2315-07	ACTR1B|10120	2781.9805
TCGA-KL-8335-01A-11R-2315-07	ACTR2|10097	2079.2616
TCGA-KL-8335-01A-11R-2315-07	ACTR3B|57180	1804.3544
TCGA-KL-8335-01A-11R-2315-07	ACTR3C|653857	79.0609
TCGA-KL-8335-01A-11R-2315-07	ACTR3|10096	1502.1571
TCGA-KL-8335-01A-11R-2315-07	ACTR5|79913	63.8106
TCGA-KL-8335-01A-11R-2315-07	ACTR6|64431	451.0886
TCGA-KL-8335-01A-11R-2315-07	ACTR8|93973	829.1361
TCGA-KL-8335-01A-11R-2315-07	ACTRT1|139741	0
TCGA-KL-8335-01A-11R-2315-07	ACTRT2|140625	0
TCGA-KL-8335-01A-11R-2315-07	ACVR1B|91	2160.3291
TCGA-KL-8335-01A-11R-2315-07	ACVR1C|130399	44.1457
TCGA-KL-8335-01A-11R-2315-07	ACVR1|90	553.4263
TCGA-KL-8335-01A-11R-2315-07	ACVR2A|92	216.3138
TCGA-KL-8335-01A-11R-2315-07	ACVR2B|93	233.5708
TCGA-KL-8335-01A-11R-2315-07	ACVRL1|94	212.7019
TCGA-KL-8335-01A-11R-2315-07	ACY1|95	2417.8629
TCGA-KL-8335-01A-11R-2315-07	ACY3|91703	.4013
TCGA-KL-8335-01A-11R-2315-07	ACYP1|97	106.351
TCGA-KL-8335-01A-11R-2315-07	ACYP2|98	219.5244
TCGA-KL-8335-01A-11R-2315-07	ADAD1|132612	0
TCGA-KL-8335-01A-11R-2315-07	ADAD2|161931	3.1584
TCGA-KL-8335-01A-11R-2315-07	ADAL|161823	453.8979
TCGA-KL-8335-01A-11R-2315-07	ADAM10|102	2604.5952
TCGA-KL-8335-01A-11R-2315-07	ADAM11|4185	3.6119
TCGA-KL-8335-01A-11R-2315-07	ADAM12|8038	42.5404
TCGA-KL-8335-01A-11R-2315-07	ADAM15|8751	675.8302
TCGA-KL-8335-01A-11R-2315-07	ADAM17|6868	233.9721
TCGA-KL-8335-01A-11R-2315-07	ADAM18|8749	0
TCGA-KL-8335-01A-11R-2315-07	ADAM19|8728	112.3708
TCGA-KL-8335-01A-11R-2315-07	ADAM20|8748	1.6053
TCGA-KL-8335-01A-11R-2315-07	ADAM21P1|145241	.8026
TCGA-KL-8335-01A-11R-2315-07	ADAM21|8747	1.204
TCGA-KL-8335-01A-11R-2315-07	ADAM22|53616	263.6701
TCGA-KL-8335-01A-11R-2315-07	ADAM23|8745	14.4477
TCGA-KL-8335-01A-11R-2315-07	ADAM28|10863	14.4477
TCGA-KL-8335-01A-11R-2315-07	ADAM29|11086	.4013
TCGA-KL-8335-01A-11R-2315-07	ADAM2|2515	334.3032
TCGA-KL-8335-01A-11R-2315-07	ADAM30|11085	0
TCGA-KL-8335-01A-11R-2315-07	ADAM32|203102	28.0927
TCGA-KL-8335-01A-11R-2315-07	ADAM33|80332	5.6185
TCGA-KL-8335-01A-11R-2315-07	ADAM3A|1587	0
TCGA-KL-8335-01A-11R-2315-07	ADAM5P|255926	0
TCGA-KL-8335-01A-11R-2315-07	ADAM6|8755	226.4392
TCGA-KL-8335-01A-11R-2315-07	ADAM7|8756	.8026
TCGA-KL-8335-01A-11R-2315-07	ADAM8|101	53.7775
TCGA-KL-8335-01A-11R-2315-07	ADAM9|8754	3813.3842
TCGA-KL-8335-01A-11R-2315-07	ADAMDEC1|27299	1.204
TCGA-KL-8335-01A-11R-2315-07	ADAMTS10|81794	45.751
TCGA-KL-8335-01A-11R-2315-07	ADAMTS12|81792	34.5139
TCGA-KL-8335-01A-11R-2315-07	ADAMTS13|11093	158.9245
TCGA-KL-8335-01A-11R-2315-07	ADAMTS14|140766	15.6517
TCGA-KL-8335-01A-11R-2315-07	ADAMTS15|170689	115.1801
TCGA-KL-8335-01A-11R-2315-07	ADAMTS16|170690	5.6185
TCGA-KL-8335-01A-11R-2315-07	ADAMTS17|170691	81.4688
TCGA-KL-8335-01A-11R-2315-07	ADAMTS18|170692	6.4212
TCGA-KL-8335-01A-11R-2315-07	ADAMTS19|171019	.8026
TCGA-KL-8335-01A-11R-2315-07	ADAMTS1|9510	1020.5679
TCGA-KL-8335-01A-11R-2315-07	ADAMTS20|80070	0
TCGA-KL-8335-01A-11R-2315-07	ADAMTS2|9509	117.1867
TCGA-KL-8335-01A-11R-2315-07	ADAMTS3|9508	97.5218
TCGA-KL-8335-01A-11R-2315-07	ADAMTS4|9507	598.3746
TCGA-KL-8335-01A-11R-2315-07	ADAMTS5|11096	109.9629
TCGA-KL-8335-01A-11R-2315-07	ADAMTS6|11174	4.0132
TCGA-KL-8335-01A-11R-2315-07	ADAMTS7|11173	125.2132
TCGA-KL-8335-01A-11R-2315-07	ADAMTS8|11095	3.2106
TCGA-KL-8335-01A-11R-2315-07	ADAMTS9|56999	162.9377
TCGA-KL-8335-01A-11R-2315-07	ADAMTSL1|92949	15734.3233
TCGA-KL-8335-01A-11R-2315-07	ADAMTSL2|9719	579.9137
TCGA-KL-8335-01A-11R-2315-07	ADAMTSL3|57188	52.5735
TCGA-KL-8335-01A-11R-2315-07	ADAMTSL4|54507	266.4794
TCGA-KL-8335-01A-11R-2315-07	ADAMTSL5|339366	48.1589
TCGA-KL-8335-01A-11R-2315-07	ADAP1|11033	1213.2036
TCGA-KL-8335-01A-11R-2315-07	ADAP2|55803	31.3033
TCGA-KL-8335-01A-11R-2315-07	ADARB1|104	217.9191
TCGA-KL-8335-01A-11R-2315-07	ADARB2|105	1.204
TCGA-KL-8335-01A-11R-2315-07	ADAR|103	4209.8926
TCGA-KL-8335-01A-11R-2315-07	ADAT1|23536	378.0476
TCGA-KL-8335-01A-11R-2315-07	ADAT2|134637	35.3165
TCGA-KL-8335-01A-11R-2315-07	ADAT3|113179	50.5669
TCGA-KL-8335-01A-11R-2315-07	ADA|100	22.4742
TCGA-KL-8335-01A-11R-2315-07	ADCK1|57143	318.2502
TCGA-KL-8335-01A-11R-2315-07	ADCK2|90956	1351.2712
TCGA-KL-8335-01A-11R-2315-07	ADCK4|79934	852.0116
TCGA-KL-8335-01A-11R-2315-07	ADCK5|203054	183.0039
TCGA-KL-8335-01A-11R-2315-07	ADCY10|55811	.4013
TCGA-KL-8335-01A-11R-2315-07	ADCY1|107	1984.1477
TCGA-KL-8335-01A-11R-2315-07	ADCY2|108	4.0132
TCGA-KL-8335-01A-11R-2315-07	ADCY3|109	274.2089
TCGA-KL-8335-01A-11R-2315-07	ADCY4|196883	41.3364
TCGA-KL-8335-01A-11R-2315-07	ADCY5|111	1492.5253
TCGA-KL-8335-01A-11R-2315-07	ADCY6|112	1587.2379
TCGA-KL-8335-01A-11R-2315-07	ADCY7|113	242.3999
TCGA-KL-8335-01A-11R-2315-07	ADCY8|114	0
TCGA-KL-8335-01A-11R-2315-07	ADCY9|115	585.1309
TCGA-KL-8335-01A-11R-2315-07	ADCYAP1R1|117	0
TCGA-KL-8335-01A-11R-2315-07	ADCYAP1|116	6.8225
TCGA-KL-8335-01A-11R-2315-07	ADC|113451	39.3298
TCGA-KL-8335-01A-11R-2315-07	ADD1|118	5263.7704
TCGA-KL-8335-01A-11R-2315-07	ADD2|119	0
TCGA-KL-8335-01A-11R-2315-07	ADD3|120	1403.4313
TCGA-KL-8335-01A-11R-2315-07	ADH1A|124	3.2106
TCGA-KL-8335-01A-11R-2315-07	ADH1B|125	325.0727
TCGA-KL-8335-01A-11R-2315-07	ADH1C|126	4.4146
TCGA-KL-8335-01A-11R-2315-07	ADH4|127	3.2106
TCGA-KL-8335-01A-11R-2315-07	ADH5|128	2782.3819
TCGA-KL-8335-01A-11R-2315-07	ADH6|130	2.8093
TCGA-KL-8335-01A-11R-2315-07	ADH7|131	1.204
TCGA-KL-8335-01A-11R-2315-07	ADHFE1|137872	278.1178
TCGA-KL-8335-01A-11R-2315-07	ADI1|55256	2429.2164
TCGA-KL-8335-01A-11R-2315-07	ADIG|149685	0
TCGA-KL-8335-01A-11R-2315-07	ADIPOQ|9370	7.6252
TCGA-KL-8335-01A-11R-2315-07	ADIPOR1|51094	2074.4457
TCGA-KL-8335-01A-11R-2315-07	ADIPOR2|79602	6927.6613
TCGA-KL-8335-01A-11R-2315-07	ADK|132	289.7562
TCGA-KL-8335-01A-11R-2315-07	ADM2|79924	221.9324
TCGA-KL-8335-01A-11R-2315-07	ADM|133	2060.3993
TCGA-KL-8335-01A-11R-2315-07	ADNP2|22850	756.4964
TCGA-KL-8335-01A-11R-2315-07	ADNP|23394	1529.0459
TCGA-KL-8335-01A-11R-2315-07	ADORA1|134	8.0265
TCGA-KL-8335-01A-11R-2315-07	ADORA2A|135	58.192
TCGA-KL-8335-01A-11R-2315-07	ADORA2B|136	4.0132
TCGA-KL-8335-01A-11R-2315-07	ADORA3|140	29.698
TCGA-KL-8335-01A-11R-2315-07	ADO|84890	339.1191
TCGA-KL-8335-01A-11R-2315-07	ADPGK|83440	1436.2075
TCGA-KL-8335-01A-11R-2315-07	ADPRHL1|113622	34.9152
TCGA-KL-8335-01A-11R-2315-07	ADPRHL2|54936	373.2317
TCGA-KL-8335-01A-11R-2315-07	ADPRH|141	130.0291
TCGA-KL-8335-01A-11R-2315-07	ADRA1A|148	.4013
TCGA-KL-8335-01A-11R-2315-07	ADRA1B|147	7.6252
TCGA-KL-8335-01A-11R-2315-07	ADRA1D|146	.8026
TCGA-KL-8335-01A-11R-2315-07	ADRA2A|150	26.0861
TCGA-KL-8335-01A-11R-2315-07	ADRA2B|151	785.7931
TCGA-KL-8335-01A-11R-2315-07	ADRA2C|152	4.8159
TCGA-KL-8335-01A-11R-2315-07	ADRB1|153	154.9112
TCGA-KL-8335-01A-11R-2315-07	ADRB2|154	634.4938
TCGA-KL-8335-01A-11R-2315-07	ADRB3|155	.4013
TCGA-KL-8335-01A-11R-2315-07	ADRBK1|156	1465.2353
TCGA-KL-8335-01A-11R-2315-07	ADRBK2|157	302.9999
TCGA-KL-8335-01A-11R-2315-07	ADRM1|11047	1309.9227
TCGA-KL-8335-01A-11R-2315-07	ADSL|158	642.9216
TCGA-KL-8335-01A-11R-2315-07	ADSSL1|122622	587.9402
TCGA-KL-8335-01A-11R-2315-07	ADSS|159	929.4672
TCGA-KL-8335-01A-11R-2315-07	AEBP1|165	10170.7635
TCGA-KL-8335-01A-11R-2315-07	AEBP2|121536	617.2369
TCGA-KL-8335-01A-11R-2315-07	AEN|64782	447.878
TCGA-KL-8335-01A-11R-2315-07	AES|166	19417.277
TCGA-KL-8335-01A-11R-2315-07	AFAP1L1|134265	687.0673
TCGA-KL-8335-01A-11R-2315-07	AFAP1L2|84632	75.449
TCGA-KL-8335-01A-11R-2315-07	AFAP1|60312	159.3258
TCGA-KL-8335-01A-11R-2315-07	AFARP1|246182	1.6053
TCGA-KL-8335-01A-11R-2315-07	AFF1|4299	3428.9154
TCGA-KL-8335-01A-11R-2315-07	AFF2|2334	1.204
TCGA-KL-8335-01A-11R-2315-07	AFF3|3899	11.2371
TCGA-KL-8335-01A-11R-2315-07	AFF4|27125	3208.5883
TCGA-KL-8335-01A-11R-2315-07	AFG3L1|172	280.9271
TCGA-KL-8335-01A-11R-2315-07	AFG3L2|10939	5352.716
TCGA-KL-8335-01A-11R-2315-07	AFMID|125061	129.2264
TCGA-KL-8335-01A-11R-2315-07	AFM|173	.4013
TCGA-KL-8335-01A-11R-2315-07	AFP|174	0
TCGA-KL-8335-01A-11R-2315-07	AFTPH|54812	1049.4632
TCGA-KL-8335-01A-11R-2315-07	AG2|387763	198.2542
TCGA-KL-8335-01A-11R-2315-07	AGAP11|119385	19.2716
TCGA-KL-8335-01A-11R-2315-07	AGAP1|116987	192.2344
TCGA-KL-8335-01A-11R-2315-07	AGAP2|116986	59.0589
TCGA-KL-8335-01A-11R-2315-07	AGAP3|116988	1564.7637
TCGA-KL-8335-01A-11R-2315-07	AGAP4|119016	69.8304
TCGA-KL-8335-01A-11R-2315-07	AGAP5|729092	9.6318
TCGA-KL-8335-01A-11R-2315-07	AGAP6|414189	51.3695
TCGA-KL-8335-01A-11R-2315-07	AGAP7|653268	18.0596
TCGA-KL-8335-01A-11R-2315-07	AGAP8|728404	1.6053
TCGA-KL-8335-01A-11R-2315-07	AGA|175	181.7999
TCGA-KL-8335-01A-11R-2315-07	AGBL1|123624	0
TCGA-KL-8335-01A-11R-2315-07	AGBL2|79841	2.8093
TCGA-KL-8335-01A-11R-2315-07	AGBL3|340351	3.2106
TCGA-KL-8335-01A-11R-2315-07	AGBL4|84871	6.0199
TCGA-KL-8335-01A-11R-2315-07	AGBL5|60509	697.9151
TCGA-KL-8335-01A-11R-2315-07	AGER|177	23.6781
TCGA-KL-8335-01A-11R-2315-07	AGFG1|3267	815.0898
TCGA-KL-8335-01A-11R-2315-07	AGFG2|3268	723.9892
TCGA-KL-8335-01A-11R-2315-07	AGGF1|55109	617.6382
TCGA-KL-8335-01A-11R-2315-07	AGK|55750	943.9149
TCGA-KL-8335-01A-11R-2315-07	AGL|178	1487.7094
TCGA-KL-8335-01A-11R-2315-07	AGMAT|79814	46.1523
TCGA-KL-8335-01A-11R-2315-07	AGPAT1|10554	1757.8208
TCGA-KL-8335-01A-11R-2315-07	AGPAT2|10555	2489.0137
TCGA-KL-8335-01A-11R-2315-07	AGPAT3|56894	4756.4964
TCGA-KL-8335-01A-11R-2315-07	AGPAT4|56895	22.4742
TCGA-KL-8335-01A-11R-2315-07	AGPAT5|55326	1177.0844
TCGA-KL-8335-01A-11R-2315-07	AGPAT6|137964	1866.961
TCGA-KL-8335-01A-11R-2315-07	AGPAT9|84803	5165.8473
TCGA-KL-8335-01A-11R-2315-07	AGPHD1|123688	36.1192
TCGA-KL-8335-01A-11R-2315-07	AGPS|8540	498.4449
TCGA-KL-8335-01A-11R-2315-07	AGR2|10551	0
TCGA-KL-8335-01A-11R-2315-07	AGR3|155465	0
TCGA-KL-8335-01A-11R-2315-07	AGRN|375790	2248.6204
TCGA-KL-8335-01A-11R-2315-07	AGRP|181	11.2371
TCGA-KL-8335-01A-11R-2315-07	AGTPBP1|23287	230.7615
TCGA-KL-8335-01A-11R-2315-07	AGTR1|185	21.6715
TCGA-KL-8335-01A-11R-2315-07	AGTR2|186	0
TCGA-KL-8335-01A-11R-2315-07	AGTRAP|57085	460.7204
TCGA-KL-8335-01A-11R-2315-07	AGT|183	24.4808
TCGA-KL-8335-01A-11R-2315-07	AGXT2L1|64850	.4013
TCGA-KL-8335-01A-11R-2315-07	AGXT2L2|85007	441.9665
TCGA-KL-8335-01A-11R-2315-07	AGXT2|64902	1.204
TCGA-KL-8335-01A-11R-2315-07	AGXT|189	.8026
TCGA-KL-8335-01A-11R-2315-07	AHCTF1|25909	1096.4182
TCGA-KL-8335-01A-11R-2315-07	AHCYL1|10768	3472.6598
TCGA-KL-8335-01A-11R-2315-07	AHCYL2|23382	10044.7477
TCGA-KL-8335-01A-11R-2315-07	AHCY|191	1587.2379
TCGA-KL-8335-01A-11R-2315-07	AHDC1|27245	362.7972
TCGA-KL-8335-01A-11R-2315-07	AHI1|54806	160.1284
TCGA-KL-8335-01A-11R-2315-07	AHNAK2|113146	441.8581
TCGA-KL-8335-01A-11R-2315-07	AHNAK|79026	21311.9294
TCGA-KL-8335-01A-11R-2315-07	AHRR|57491	14.4477
TCGA-KL-8335-01A-11R-2315-07	AHR|196	1502.9598
TCGA-KL-8335-01A-11R-2315-07	AHSA1|10598	3524.0293
TCGA-KL-8335-01A-11R-2315-07	AHSA2|130872	168.9576
TCGA-KL-8335-01A-11R-2315-07	AHSG|197	0
TCGA-KL-8335-01A-11R-2315-07	AHSP|51327	0
TCGA-KL-8335-01A-11R-2315-07	AICDA|57379	0
TCGA-KL-8335-01A-11R-2315-07	AIDA|64853	351.1789
TCGA-KL-8335-01A-11R-2315-07	AIF1L|83543	358.784
TCGA-KL-8335-01A-11R-2315-07	AIF1|199	61.4026
TCGA-KL-8335-01A-11R-2315-07	AIFM1|9131	4871.2752
TCGA-KL-8335-01A-11R-2315-07	AIFM2|84883	726.3971
TCGA-KL-8335-01A-11R-2315-07	AIFM3|150209	108.9395
TCGA-KL-8335-01A-11R-2315-07	AIG1|51390	648.5402
TCGA-KL-8335-01A-11R-2315-07	AIM1L|55057	.4013
TCGA-KL-8335-01A-11R-2315-07	AIM1|202	799.0368
TCGA-KL-8335-01A-11R-2315-07	AIM2|9447	.4013
TCGA-KL-8335-01A-11R-2315-07	AIMP1|9255	1068.2412
TCGA-KL-8335-01A-11R-2315-07	AIMP2|7965	1069.7783
TCGA-KL-8335-01A-11R-2315-07	AIPL1|23746	.4013
TCGA-KL-8335-01A-11R-2315-07	AIP|9049	1357.6803
TCGA-KL-8335-01A-11R-2315-07	AIRE|326	0
TCGA-KL-8335-01A-11R-2315-07	AJAP1|55966	6.0199
TCGA-KL-8335-01A-11R-2315-07	AK1|203	2048.7609
TCGA-KL-8335-01A-11R-2315-07	AK2|204	1866.1583
TCGA-KL-8335-01A-11R-2315-07	AK3L1|205	66.6198
TCGA-KL-8335-01A-11R-2315-07	AK3|50808	2246.6138
TCGA-KL-8335-01A-11R-2315-07	AK5|26289	4.0132
TCGA-KL-8335-01A-11R-2315-07	AK7|122481	20.8689
TCGA-KL-8335-01A-11R-2315-07	AKAP10|11216	365.2052
TCGA-KL-8335-01A-11R-2315-07	AKAP11|11215	1122.5043
TCGA-KL-8335-01A-11R-2315-07	AKAP12|9590	302.5986
TCGA-KL-8335-01A-11R-2315-07	AKAP13|11214	3909.702
TCGA-KL-8335-01A-11R-2315-07	AKAP14|158798	.4013
TCGA-KL-8335-01A-11R-2315-07	AKAP1|8165	2816.8958
TCGA-KL-8335-01A-11R-2315-07	AKAP2|11217	4710.0793
TCGA-KL-8335-01A-11R-2315-07	AKAP3|10566	58.9947
TCGA-KL-8335-01A-11R-2315-07	AKAP4|8852	0
TCGA-KL-8335-01A-11R-2315-07	AKAP5|9495	10.0331
TCGA-KL-8335-01A-11R-2315-07	AKAP6|9472	1016.956
TCGA-KL-8335-01A-11R-2315-07	AKAP7|9465	120.3973
TCGA-KL-8335-01A-11R-2315-07	AKAP8L|26993	1148.5903
TCGA-KL-8335-01A-11R-2315-07	AKAP8|10270	573.0912
TCGA-KL-8335-01A-11R-2315-07	AKAP9|10142	2551.6203
TCGA-KL-8335-01A-11R-2315-07	AKD1|221264	118.3907
TCGA-KL-8335-01A-11R-2315-07	AKIRIN1|79647	933.4805
TCGA-KL-8335-01A-11R-2315-07	AKIRIN2|55122	835.9587
TCGA-KL-8335-01A-11R-2315-07	AKNAD1|254268	4.4146
TCGA-KL-8335-01A-11R-2315-07	AKNA|80709	532.1561
TCGA-KL-8335-01A-11R-2315-07	AKR1A1|10327	1118.0897
TCGA-KL-8335-01A-11R-2315-07	AKR1B10|57016	0
TCGA-KL-8335-01A-11R-2315-07	AKR1B15|441282	0
TCGA-KL-8335-01A-11R-2315-07	AKR1B1|231	1817.9994
TCGA-KL-8335-01A-11R-2315-07	AKR1C1|1645	1010.1334
TCGA-KL-8335-01A-11R-2315-07	AKR1C2|1646	30.0993
TCGA-KL-8335-01A-11R-2315-07	AKR1C3|8644	60.1987
TCGA-KL-8335-01A-11R-2315-07	AKR1C4|1109	0
TCGA-KL-8335-01A-11R-2315-07	AKR1CL1|340811	0
TCGA-KL-8335-01A-11R-2315-07	AKR1D1|6718	0
TCGA-KL-8335-01A-11R-2315-07	AKR1E2|83592	1.6053
TCGA-KL-8335-01A-11R-2315-07	AKR7A2|8574	767.7335
TCGA-KL-8335-01A-11R-2315-07	AKR7A3|22977	465.9376
TCGA-KL-8335-01A-11R-2315-07	AKR7L|246181	15.6517
TCGA-KL-8335-01A-11R-2315-07	AKT1S1|84335	1333.1996
TCGA-KL-8335-01A-11R-2315-07	AKT1|207	6402.729
TCGA-KL-8335-01A-11R-2315-07	AKT2|208	5402.2274
TCGA-KL-8335-01A-11R-2315-07	AKT3|10000	866.058
TCGA-KL-8335-01A-11R-2315-07	AKTIP|64400	1484.7798
TCGA-KL-8335-01A-11R-2315-07	ALAD|210	1279.4221
TCGA-KL-8335-01A-11R-2315-07	ALAS1|211	4237.1827
TCGA-KL-8335-01A-11R-2315-07	ALAS2|212	2.4079
TCGA-KL-8335-01A-11R-2315-07	ALB|213	7.6252
TCGA-KL-8335-01A-11R-2315-07	ALCAM|214	1472.4591
TCGA-KL-8335-01A-11R-2315-07	ALDH16A1|126133	492.8263
TCGA-KL-8335-01A-11R-2315-07	ALDH18A1|5832	599.5786
TCGA-KL-8335-01A-11R-2315-07	ALDH1A1|216	183.8066
TCGA-KL-8335-01A-11R-2315-07	ALDH1A2|8854	2150.296
TCGA-KL-8335-01A-11R-2315-07	ALDH1A3|220	3997.7646
TCGA-KL-8335-01A-11R-2315-07	ALDH1B1|219	703.5216
TCGA-KL-8335-01A-11R-2315-07	ALDH1L1|10840	5624.1597
TCGA-KL-8335-01A-11R-2315-07	ALDH1L2|160428	92.7059
TCGA-KL-8335-01A-11R-2315-07	ALDH2|217	2796.4282
TCGA-KL-8335-01A-11R-2315-07	ALDH3A1|218	4.0132
TCGA-KL-8335-01A-11R-2315-07	ALDH3A2|224	1726.4974
TCGA-KL-8335-01A-11R-2315-07	ALDH3B1|221	30.5007
TCGA-KL-8335-01A-11R-2315-07	ALDH3B2|222	0
TCGA-KL-8335-01A-11R-2315-07	ALDH4A1|8659	658.5733
TCGA-KL-8335-01A-11R-2315-07	ALDH5A1|7915	868.4659
TCGA-KL-8335-01A-11R-2315-07	ALDH6A1|4329	810.5508
TCGA-KL-8335-01A-11R-2315-07	ALDH7A1|501	1343.2327
TCGA-KL-8335-01A-11R-2315-07	ALDH8A1|64577	26.8887
TCGA-KL-8335-01A-11R-2315-07	ALDH9A1|223	1557.5399
TCGA-KL-8335-01A-11R-2315-07	ALDOA|226	71171.2652
TCGA-KL-8335-01A-11R-2315-07	ALDOB|229	173.3721
TCGA-KL-8335-01A-11R-2315-07	ALDOC|230	855.6236
TCGA-KL-8335-01A-11R-2315-07	ALG10B|144245	328.2833
TCGA-KL-8335-01A-11R-2315-07	ALG10|84920	84.6794
TCGA-KL-8335-01A-11R-2315-07	ALG11|440138	11.2371
TCGA-KL-8335-01A-11R-2315-07	ALG12|79087	1155.8142
TCGA-KL-8335-01A-11R-2315-07	ALG13|79868	564.2621
TCGA-KL-8335-01A-11R-2315-07	ALG14|199857	142.8715
TCGA-KL-8335-01A-11R-2315-07	ALG1L2|644974	.4013
TCGA-KL-8335-01A-11R-2315-07	ALG1L|200810	5.1972
TCGA-KL-8335-01A-11R-2315-07	ALG1|56052	786.5717
TCGA-KL-8335-01A-11R-2315-07	ALG2|85365	1553.5266
TCGA-KL-8335-01A-11R-2315-07	ALG3|10195	668.2051
TCGA-KL-8335-01A-11R-2315-07	ALG5|29880	411.3575
TCGA-KL-8335-01A-11R-2315-07	ALG6|29929	99.1271
TCGA-KL-8335-01A-11R-2315-07	ALG8|79053	702.719
TCGA-KL-8335-01A-11R-2315-07	ALG9|79796	378.4168
TCGA-KL-8335-01A-11R-2315-07	ALKBH1|8846	366.0078
TCGA-KL-8335-01A-11R-2315-07	ALKBH2|121642	104.7457
TCGA-KL-8335-01A-11R-2315-07	ALKBH3|221120	429.0158
TCGA-KL-8335-01A-11R-2315-07	ALKBH4|54784	388.8873
TCGA-KL-8335-01A-11R-2315-07	ALKBH5|54890	1856.9279
TCGA-KL-8335-01A-11R-2315-07	ALKBH6|84964	176.5827
TCGA-KL-8335-01A-11R-2315-07	ALKBH7|84266	2480.9873
TCGA-KL-8335-01A-11R-2315-07	ALKBH8|91801	150.898
TCGA-KL-8335-01A-11R-2315-07	ALK|238	1.204
TCGA-KL-8335-01A-11R-2315-07	ALLC|55821	0
TCGA-KL-8335-01A-11R-2315-07	ALMS1P|200420	2.8093
TCGA-KL-8335-01A-11R-2315-07	ALMS1|7840	275.3085
TCGA-KL-8335-01A-11R-2315-07	ALOX12B|242	0
TCGA-KL-8335-01A-11R-2315-07	ALOX12P2|245	.4013
TCGA-KL-8335-01A-11R-2315-07	ALOX12|239	7.2279
TCGA-KL-8335-01A-11R-2315-07	ALOX15B|247	20.0662
TCGA-KL-8335-01A-11R-2315-07	ALOX15|246	0
TCGA-KL-8335-01A-11R-2315-07	ALOX5AP|241	57.3894
TCGA-KL-8335-01A-11R-2315-07	ALOX5|240	33.7112
TCGA-KL-8335-01A-11R-2315-07	ALOXE3|59344	4.4146
TCGA-KL-8335-01A-11R-2315-07	ALPI|248	0
TCGA-KL-8335-01A-11R-2315-07	ALPK1|80216	349.5535
TCGA-KL-8335-01A-11R-2315-07	ALPK2|115701	2.8093
TCGA-KL-8335-01A-11R-2315-07	ALPK3|57538	3973.9139
TCGA-KL-8335-01A-11R-2315-07	ALPL|249	15.2503
TCGA-KL-8335-01A-11R-2315-07	ALPPL2|251	0
TCGA-KL-8335-01A-11R-2315-07	ALPP|250	0
TCGA-KL-8335-01A-11R-2315-07	ALS2CL|259173	1060.7003
TCGA-KL-8335-01A-11R-2315-07	ALS2CR11|151254	.4013
TCGA-KL-8335-01A-11R-2315-07	ALS2CR12|130540	2.0066
TCGA-KL-8335-01A-11R-2315-07	ALS2CR4|65062	349.1522
TCGA-KL-8335-01A-11R-2315-07	ALS2CR8|79800	147.286
TCGA-KL-8335-01A-11R-2315-07	ALS2|57679	273.7032
TCGA-KL-8335-01A-11R-2315-07	ALX1|8092	.4013
TCGA-KL-8335-01A-11R-2315-07	ALX3|257	36.9218
TCGA-KL-8335-01A-11R-2315-07	ALX4|60529	157.3192
TCGA-KL-8335-01A-11R-2315-07	AMAC1L2|83650	2.0066
TCGA-KL-8335-01A-11R-2315-07	AMAC1L3|643664	1.204
TCGA-KL-8335-01A-11R-2315-07	AMAC1|146861	0
TCGA-KL-8335-01A-11R-2315-07	AMACR|23600	596.368
TCGA-KL-8335-01A-11R-2315-07	AMBN|258	.4013
TCGA-KL-8335-01A-11R-2315-07	AMBP|259	2.0066
TCGA-KL-8335-01A-11R-2315-07	AMBRA1|55626	1525.8353
TCGA-KL-8335-01A-11R-2315-07	AMD1|262	868.8673
TCGA-KL-8335-01A-11R-2315-07	AMDHD1|144193	1.6053
TCGA-KL-8335-01A-11R-2315-07	AMDHD2|51005	123.2066
TCGA-KL-8335-01A-11R-2315-07	AMELX|265	0
TCGA-KL-8335-01A-11R-2315-07	AMELY|266	0
TCGA-KL-8335-01A-11R-2315-07	AMFR|267	11179.693
TCGA-KL-8335-01A-11R-2315-07	AMHR2|269	0
TCGA-KL-8335-01A-11R-2315-07	AMH|268	73.8437
TCGA-KL-8335-01A-11R-2315-07	AMICA1|120425	42.1391
TCGA-KL-8335-01A-11R-2315-07	AMIGO1|57463	104.3443
TCGA-KL-8335-01A-11R-2315-07	AMIGO2|347902	254.0223
TCGA-KL-8335-01A-11R-2315-07	AMIGO3|386724	144.8781
TCGA-KL-8335-01A-11R-2315-07	AMMECR1L|83607	368.0144
TCGA-KL-8335-01A-11R-2315-07	AMMECR1|9949	535.3667
TCGA-KL-8335-01A-11R-2315-07	AMN1|196394	192.6357
TCGA-KL-8335-01A-11R-2315-07	AMN|81693	36.1192
TCGA-KL-8335-01A-11R-2315-07	AMOTL1|154810	2630.2799
TCGA-KL-8335-01A-11R-2315-07	AMOTL2|51421	1445.9717
TCGA-KL-8335-01A-11R-2315-07	AMOT|154796	936.6911
TCGA-KL-8335-01A-11R-2315-07	AMPD1|270	0
TCGA-KL-8335-01A-11R-2315-07	AMPD2|271	170.1615
TCGA-KL-8335-01A-11R-2315-07	AMPD3|272	2274.7065
TCGA-KL-8335-01A-11R-2315-07	AMPH|273	1.204
TCGA-KL-8335-01A-11R-2315-07	AMTN|401138	.4013
TCGA-KL-8335-01A-11R-2315-07	AMT|275	664.0474
TCGA-KL-8335-01A-11R-2315-07	AMY1A|276	1.6053
TCGA-KL-8335-01A-11R-2315-07	AMY2A|279	.4013
TCGA-KL-8335-01A-11R-2315-07	AMY2B|280	102.5464
TCGA-KL-8335-01A-11R-2315-07	AMZ1|155185	2.4079
TCGA-KL-8335-01A-11R-2315-07	AMZ2P1|201283	108.7589
TCGA-KL-8335-01A-11R-2315-07	AMZ2|51321	827.9322
TCGA-KL-8335-01A-11R-2315-07	ANAPC10|10393	100.7324
TCGA-KL-8335-01A-11R-2315-07	ANAPC11|51529	2907.1937
TCGA-KL-8335-01A-11R-2315-07	ANAPC13|25847	2615.158
TCGA-KL-8335-01A-11R-2315-07	ANAPC16|119504	2672.8203
TCGA-KL-8335-01A-11R-2315-07	ANAPC1|64682	417.7787
TCGA-KL-8335-01A-11R-2315-07	ANAPC2|29882	931.8752
TCGA-KL-8335-01A-11R-2315-07	ANAPC4|29945	254.4397
TCGA-KL-8335-01A-11R-2315-07	ANAPC5|51433	2562.4561
TCGA-KL-8335-01A-11R-2315-07	ANAPC7|51434	655.764
TCGA-KL-8335-01A-11R-2315-07	ANGEL1|23357	1521.822
TCGA-KL-8335-01A-11R-2315-07	ANGEL2|90806	282.5324
TCGA-KL-8335-01A-11R-2315-07	ANGPT1|284	2581.3184
TCGA-KL-8335-01A-11R-2315-07	ANGPT2|285	286.9469
TCGA-KL-8335-01A-11R-2315-07	ANGPT4|51378	2.8093
TCGA-KL-8335-01A-11R-2315-07	ANGPTL1|9068	1054.6804
TCGA-KL-8335-01A-11R-2315-07	ANGPTL2|23452	319.0529
TCGA-KL-8335-01A-11R-2315-07	ANGPTL3|27329	0
TCGA-KL-8335-01A-11R-2315-07	ANGPTL4|51129	35.7179
TCGA-KL-8335-01A-11R-2315-07	ANGPTL5|253935	0
TCGA-KL-8335-01A-11R-2315-07	ANGPTL6|83854	0
TCGA-KL-8335-01A-11R-2315-07	ANGPTL7|10218	1.204
TCGA-KL-8335-01A-11R-2315-07	ANG|283	22.2053
TCGA-KL-8335-01A-11R-2315-07	ANK1|286	6.0199
TCGA-KL-8335-01A-11R-2315-07	ANK2|287	41.7377
TCGA-KL-8335-01A-11R-2315-07	ANK3|288	881.3083
TCGA-KL-8335-01A-11R-2315-07	ANKAR|150709	36.5205
TCGA-KL-8335-01A-11R-2315-07	ANKDD1A|348094	27.6914
TCGA-KL-8335-01A-11R-2315-07	ANKFN1|162282	0
TCGA-KL-8335-01A-11R-2315-07	ANKFY1|51479	1209.5917
TCGA-KL-8335-01A-11R-2315-07	ANKHD1-EIF4EBP3|404734	1578.0636
TCGA-KL-8335-01A-11R-2315-07	ANKHD1|54882	1488.5723
TCGA-KL-8335-01A-11R-2315-07	ANKH|56172	1792.3146
TCGA-KL-8335-01A-11R-2315-07	ANKIB1|54467	597.572
TCGA-KL-8335-01A-11R-2315-07	ANKK1|255239	3.6119
TCGA-KL-8335-01A-11R-2315-07	ANKLE1|126549	2.0066
TCGA-KL-8335-01A-11R-2315-07	ANKLE2|23141	1060.7003
TCGA-KL-8335-01A-11R-2315-07	ANKMY1|51281	157.3192
TCGA-KL-8335-01A-11R-2315-07	ANKMY2|57037	947.1255
TCGA-KL-8335-01A-11R-2315-07	ANKRA2|57763	239.1893
TCGA-KL-8335-01A-11R-2315-07	ANKRD10|55608	857.0764
TCGA-KL-8335-01A-11R-2315-07	ANKRD11|29123	3370.6391
TCGA-KL-8335-01A-11R-2315-07	ANKRD12|23253	1467.6432
TCGA-KL-8335-01A-11R-2315-07	ANKRD13A|88455	2377.8469
TCGA-KL-8335-01A-11R-2315-07	ANKRD13B|124930	12.0397
TCGA-KL-8335-01A-11R-2315-07	ANKRD13C|81573	305.0065
TCGA-KL-8335-01A-11R-2315-07	ANKRD13D|338692	115.1801
TCGA-KL-8335-01A-11R-2315-07	ANKRD16|54522	94.3112
TCGA-KL-8335-01A-11R-2315-07	ANKRD17|26057	2362.1952
TCGA-KL-8335-01A-11R-2315-07	ANKRD19|138649	43.343
TCGA-KL-8335-01A-11R-2315-07	ANKRD1|27063	1.6053
TCGA-KL-8335-01A-11R-2315-07	ANKRD20A3|441425	31.3033
TCGA-KL-8335-01A-11R-2315-07	ANKRD20A4|728747	1.204
TCGA-KL-8335-01A-11R-2315-07	ANKRD20B|729171	11.6384
TCGA-KL-8335-01A-11R-2315-07	ANKRD22|118932	7.2238
TCGA-KL-8335-01A-11R-2315-07	ANKRD23|200539	7.2238
TCGA-KL-8335-01A-11R-2315-07	ANKRD24|170961	83.4755
TCGA-KL-8335-01A-11R-2315-07	ANKRD26P1|124149	.8026
TCGA-KL-8335-01A-11R-2315-07	ANKRD26|22852	181.7999
TCGA-KL-8335-01A-11R-2315-07	ANKRD27|84079	699.1071
TCGA-KL-8335-01A-11R-2315-07	ANKRD28|23243	1319.9559
TCGA-KL-8335-01A-11R-2315-07	ANKRD29|147463	1259.3559
TCGA-KL-8335-01A-11R-2315-07	ANKRD2|26287	1.204
TCGA-KL-8335-01A-11R-2315-07	ANKRD30A|91074	24.0795
TCGA-KL-8335-01A-11R-2315-07	ANKRD30B|374860	0
TCGA-KL-8335-01A-11R-2315-07	ANKRD31|256006	5.2172
TCGA-KL-8335-01A-11R-2315-07	ANKRD32|84250	59.7973
TCGA-KL-8335-01A-11R-2315-07	ANKRD33|341405	0
TCGA-KL-8335-01A-11R-2315-07	ANKRD34A|284615	12.4411
TCGA-KL-8335-01A-11R-2315-07	ANKRD34B|340120	1.6053
TCGA-KL-8335-01A-11R-2315-07	ANKRD34C|390616	0
TCGA-KL-8335-01A-11R-2315-07	ANKRD35|148741	18.0596
TCGA-KL-8335-01A-11R-2315-07	ANKRD36BP1|84832	52.5735
TCGA-KL-8335-01A-11R-2315-07	ANKRD36B|57730	17.6583
TCGA-KL-8335-01A-11R-2315-07	ANKRD36|375248	48.5602
TCGA-KL-8335-01A-11R-2315-07	ANKRD37|353322	284.1778
TCGA-KL-8335-01A-11R-2315-07	ANKRD39|51239	73.4424
TCGA-KL-8335-01A-11R-2315-07	ANKRD40|91369	818.7017
TCGA-KL-8335-01A-11R-2315-07	ANKRD42|338699	175.7801
TCGA-KL-8335-01A-11R-2315-07	ANKRD43|134548	232.7681
TCGA-KL-8335-01A-11R-2315-07	ANKRD44|91526	70.2318
TCGA-KL-8335-01A-11R-2315-07	ANKRD45|339416	10.8358
TCGA-KL-8335-01A-11R-2315-07	ANKRD46|157567	632.6879
TCGA-KL-8335-01A-11R-2315-07	ANKRD49|54851	246.4132
TCGA-KL-8335-01A-11R-2315-07	ANKRD50|57182	601.1839
TCGA-KL-8335-01A-11R-2315-07	ANKRD52|283373	978.8301
TCGA-KL-8335-01A-11R-2315-07	ANKRD53|79998	0
TCGA-KL-8335-01A-11R-2315-07	ANKRD54|129138	432.6277
TCGA-KL-8335-01A-11R-2315-07	ANKRD55|79722	.4013
TCGA-KL-8335-01A-11R-2315-07	ANKRD56|345079	655.764
TCGA-KL-8335-01A-11R-2315-07	ANKRD57|65124	342.3297
TCGA-KL-8335-01A-11R-2315-07	ANKRD58|347454	44.1457
TCGA-KL-8335-01A-11R-2315-07	ANKRD5|63926	55.3828
TCGA-KL-8335-01A-11R-2315-07	ANKRD6|22881	151.7769
TCGA-KL-8335-01A-11R-2315-07	ANKRD7|56311	6.0199
TCGA-KL-8335-01A-11R-2315-07	ANKRD9|122416	871.2752
TCGA-KL-8335-01A-11R-2315-07	ANKS1A|23294	1118.8923
TCGA-KL-8335-01A-11R-2315-07	ANKS1B|56899	7.6252
TCGA-KL-8335-01A-11R-2315-07	ANKS3|124401	475.1681
TCGA-KL-8335-01A-11R-2315-07	ANKS4B|257629	0
TCGA-KL-8335-01A-11R-2315-07	ANKS6|203286	440.2528
TCGA-KL-8335-01A-11R-2315-07	ANKZF1|55139	212.7019
TCGA-KL-8335-01A-11R-2315-07	ANLN|54443	118.3907
TCGA-KL-8335-01A-11R-2315-07	ANO10|55129	2496.2376
TCGA-KL-8335-01A-11R-2315-07	ANO1|55107	263.2688
TCGA-KL-8335-01A-11R-2315-07	ANO2|57101	11.2371
TCGA-KL-8335-01A-11R-2315-07	ANO3|63982	2.8093
TCGA-KL-8335-01A-11R-2315-07	ANO4|121601	1490.92
TCGA-KL-8335-01A-11R-2315-07	ANO5|203859	359.1853
TCGA-KL-8335-01A-11R-2315-07	ANO6|196527	3735.9286
TCGA-KL-8335-01A-11R-2315-07	ANO7|50636	12.8424
TCGA-KL-8335-01A-11R-2315-07	ANO8|57719	218.7218
TCGA-KL-8335-01A-11R-2315-07	ANO9|338440	19.2636
TCGA-KL-8335-01A-11R-2315-07	ANP32A|8125	2602.1872
TCGA-KL-8335-01A-11R-2315-07	ANP32B|10541	2142.6708
TCGA-KL-8335-01A-11R-2315-07	ANP32C|23520	1.6053
TCGA-KL-8335-01A-11R-2315-07	ANP32D|23519	0
TCGA-KL-8335-01A-11R-2315-07	ANP32E|81611	487.2078
TCGA-KL-8335-01A-11R-2315-07	ANPEP|290	91.1006
TCGA-KL-8335-01A-11R-2315-07	ANTXR1|84168	2550.015
TCGA-KL-8335-01A-11R-2315-07	ANTXR2|118429	417.7787
TCGA-KL-8335-01A-11R-2315-07	ANTXRL|195977	0
TCGA-KL-8335-01A-11R-2315-07	ANUBL1|93550	25.2834
TCGA-KL-8335-01A-11R-2315-07	ANXA10|11199	0
TCGA-KL-8335-01A-11R-2315-07	ANXA11|311	6599.3779
TCGA-KL-8335-01A-11R-2315-07	ANXA13|312	1.204
TCGA-KL-8335-01A-11R-2315-07	ANXA1|301	410.1535
TCGA-KL-8335-01A-11R-2315-07	ANXA2P1|303	20.8689
TCGA-KL-8335-01A-11R-2315-07	ANXA2P2|304	644.5269
TCGA-KL-8335-01A-11R-2315-07	ANXA2P3|305	0
TCGA-KL-8335-01A-11R-2315-07	ANXA2|302	1777.867
TCGA-KL-8335-01A-11R-2315-07	ANXA3|306	6.0199
TCGA-KL-8335-01A-11R-2315-07	ANXA4|307	3486.3048
TCGA-KL-8335-01A-11R-2315-07	ANXA5|308	3540.0823
TCGA-KL-8335-01A-11R-2315-07	ANXA6|309	4320.6582
TCGA-KL-8335-01A-11R-2315-07	ANXA7|310	2195.2443
TCGA-KL-8335-01A-11R-2315-07	ANXA8L1|728113	0
TCGA-KL-8335-01A-11R-2315-07	ANXA8L2|244	0
TCGA-KL-8335-01A-11R-2315-07	ANXA8|653145	0
TCGA-KL-8335-01A-11R-2315-07	ANXA9|8416	146.4834
TCGA-KL-8335-01A-11R-2315-07	AOAH|313	58.9947
TCGA-KL-8335-01A-11R-2315-07	AOC2|314	69.8304
TCGA-KL-8335-01A-11R-2315-07	AOC3|8639	367.6131
TCGA-KL-8335-01A-11R-2315-07	AOX1|316	54.9814
TCGA-KL-8335-01A-11R-2315-07	AOX2P|344454	0
TCGA-KL-8335-01A-11R-2315-07	AP1AR|55435	1093.2076
TCGA-KL-8335-01A-11R-2315-07	AP1B1|162	8724.7918
TCGA-KL-8335-01A-11R-2315-07	AP1G1|164	2735.8282
TCGA-KL-8335-01A-11R-2315-07	AP1G2|8906	293.1153
TCGA-KL-8335-01A-11R-2315-07	AP1M1|8907	1054.2791
TCGA-KL-8335-01A-11R-2315-07	AP1M2|10053	2632.2865
TCGA-KL-8335-01A-11R-2315-07	AP1S1|1174	1553.1253
TCGA-KL-8335-01A-11R-2315-07	AP1S2|8905	310.6251
TCGA-KL-8335-01A-11R-2315-07	AP1S3|130340	107.1536
TCGA-KL-8335-01A-11R-2315-07	AP2A1|160	1177.0723
TCGA-KL-8335-01A-11R-2315-07	AP2A2|161	1108.4579
TCGA-KL-8335-01A-11R-2315-07	AP2B1|163	6597.7726
TCGA-KL-8335-01A-11R-2315-07	AP2M1|1173	7300.8929
TCGA-KL-8335-01A-11R-2315-07	AP2S1|1175	1512.9929
TCGA-KL-8335-01A-11R-2315-07	AP3B1|8546	2175.1781
TCGA-KL-8335-01A-11R-2315-07	AP3B2|8120	8.8291
TCGA-KL-8335-01A-11R-2315-07	AP3D1|8943	6251.831
TCGA-KL-8335-01A-11R-2315-07	AP3M1|26985	493.629
TCGA-KL-8335-01A-11R-2315-07	AP3M2|10947	890.5388
TCGA-KL-8335-01A-11R-2315-07	AP3S1|1176	475.5694
TCGA-KL-8335-01A-11R-2315-07	AP3S2|10239	2797.6723
TCGA-KL-8335-01A-11R-2315-07	AP4B1|10717	125.5383
TCGA-KL-8335-01A-11R-2315-07	AP4E1|23431	272.9006
TCGA-KL-8335-01A-11R-2315-07	AP4M1|9179	154.1688
TCGA-KL-8335-01A-11R-2315-07	AP4S1|11154	95.9165
TCGA-KL-8335-01A-11R-2315-07	APAF1|317	296.1774
TCGA-KL-8335-01A-11R-2315-07	APBA1|320	31.3033
TCGA-KL-8335-01A-11R-2315-07	APBA2|321	7.6252
TCGA-KL-8335-01A-11R-2315-07	APBA3|9546	282.9337
TCGA-KL-8335-01A-11R-2315-07	APBB1IP|54518	19.2636
TCGA-KL-8335-01A-11R-2315-07	APBB1|322	506.4714
TCGA-KL-8335-01A-11R-2315-07	APBB2|323	1792.3146
TCGA-KL-8335-01A-11R-2315-07	APBB3|10307	345.5403
TCGA-KL-8335-01A-11R-2315-07	APC2|10297	51.1247
TCGA-KL-8335-01A-11R-2315-07	APCDD1L|164284	26.4874
TCGA-KL-8335-01A-11R-2315-07	APCDD1|147495	208.2873
TCGA-KL-8335-01A-11R-2315-07	APCS|325	0
TCGA-KL-8335-01A-11R-2315-07	APC|324	546.6038
TCGA-KL-8335-01A-11R-2315-07	APEH|327	7435.3366
TCGA-KL-8335-01A-11R-2315-07	APEX1|328	2436.8416
TCGA-KL-8335-01A-11R-2315-07	APEX2|27301	645.7309
TCGA-KL-8335-01A-11R-2315-07	APH1A|51107	3477.4757
TCGA-KL-8335-01A-11R-2315-07	APH1B|83464	916.6249
TCGA-KL-8335-01A-11R-2315-07	API5|8539	2770.3421
TCGA-KL-8335-01A-11R-2315-07	APIP|51074	430.8578
TCGA-KL-8335-01A-11R-2315-07	APITD1|378708	95.463
TCGA-KL-8335-01A-11R-2315-07	APLF|200558	18.8622
TCGA-KL-8335-01A-11R-2315-07	APLNR|187	166.1483
TCGA-KL-8335-01A-11R-2315-07	APLN|8862	364.8039
TCGA-KL-8335-01A-11R-2315-07	APLP1|333	119.5947
TCGA-KL-8335-01A-11R-2315-07	APLP2|334	53668.3054
TCGA-KL-8335-01A-11R-2315-07	APOA1BP|128240	3521.6214
TCGA-KL-8335-01A-11R-2315-07	APOA1|335	.8026
TCGA-KL-8335-01A-11R-2315-07	APOA2|336	0
TCGA-KL-8335-01A-11R-2315-07	APOA4|337	0
TCGA-KL-8335-01A-11R-2315-07	APOA5|116519	.4013
TCGA-KL-8335-01A-11R-2315-07	APOB48R|55911	79.0609
TCGA-KL-8335-01A-11R-2315-07	APOBEC1|339	0
TCGA-KL-8335-01A-11R-2315-07	APOBEC2|10930	1.204
TCGA-KL-8335-01A-11R-2315-07	APOBEC3A|200315	8.6365
TCGA-KL-8335-01A-11R-2315-07	APOBEC3B|9582	121.3926
TCGA-KL-8335-01A-11R-2315-07	APOBEC3C|27350	25.6848
TCGA-KL-8335-01A-11R-2315-07	APOBEC3D|140564	8.4278
TCGA-KL-8335-01A-11R-2315-07	APOBEC3F|200316	54.5801
TCGA-KL-8335-01A-11R-2315-07	APOBEC3G|60489	28.0927
TCGA-KL-8335-01A-11R-2315-07	APOBEC3H|164668	.8026
TCGA-KL-8335-01A-11R-2315-07	APOBEC4|403314	0
TCGA-KL-8335-01A-11R-2315-07	APOB|338	1.6053
TCGA-KL-8335-01A-11R-2315-07	APOC1P1|342	0
TCGA-KL-8335-01A-11R-2315-07	APOC1|341	186.2145
TCGA-KL-8335-01A-11R-2315-07	APOC2|344	26.0861
TCGA-KL-8335-01A-11R-2315-07	APOC3|345	0
TCGA-KL-8335-01A-11R-2315-07	APOC4|346	2.0066
TCGA-KL-8335-01A-11R-2315-07	APOD|347	83.4755
TCGA-KL-8335-01A-11R-2315-07	APOE|348	4104.7457
TCGA-KL-8335-01A-11R-2315-07	APOF|319	.4013
TCGA-KL-8335-01A-11R-2315-07	APOH|350	.4013
TCGA-KL-8335-01A-11R-2315-07	APOL1|8542	1922.3437
TCGA-KL-8335-01A-11R-2315-07	APOL2|23780	1937.1927
TCGA-KL-8335-01A-11R-2315-07	APOL3|80833	160.1284
TCGA-KL-8335-01A-11R-2315-07	APOL4|80832	211.8993
TCGA-KL-8335-01A-11R-2315-07	APOL5|80831	0
TCGA-KL-8335-01A-11R-2315-07	APOL6|80830	2371.4257
TCGA-KL-8335-01A-11R-2315-07	APOLD1|81575	488.0104
TCGA-KL-8335-01A-11R-2315-07	APOM|55937	108.7589
TCGA-KL-8335-01A-11R-2315-07	APOOL|139322	407.7456
TCGA-KL-8335-01A-11R-2315-07	APOO|79135	1368.9174
TCGA-KL-8335-01A-11R-2315-07	APPBP2|10513	459.5164
TCGA-KL-8335-01A-11R-2315-07	APPL1|26060	1534.6644
TCGA-KL-8335-01A-11R-2315-07	APPL2|55198	512.8925
TCGA-KL-8335-01A-11R-2315-07	APP|351	32047.7576
TCGA-KL-8335-01A-11R-2315-07	APRT|353	4385.6727
TCGA-KL-8335-01A-11R-2315-07	APTX|54840	772.1481
TCGA-KL-8335-01A-11R-2315-07	AQP10|89872	0
TCGA-KL-8335-01A-11R-2315-07	AQP11|282679	14.0464
TCGA-KL-8335-01A-11R-2315-07	AQP12A|375318	0
TCGA-KL-8335-01A-11R-2315-07	AQP12B|653437	0
TCGA-KL-8335-01A-11R-2315-07	AQP1|358	1132.5374
TCGA-KL-8335-01A-11R-2315-07	AQP2|359	1.6053
TCGA-KL-8335-01A-11R-2315-07	AQP3|360	645.7309
TCGA-KL-8335-01A-11R-2315-07	AQP4|361	1.204
TCGA-KL-8335-01A-11R-2315-07	AQP5|362	.4013
TCGA-KL-8335-01A-11R-2315-07	AQP6|363	101.5351
TCGA-KL-8335-01A-11R-2315-07	AQP7P1|375719	0
TCGA-KL-8335-01A-11R-2315-07	AQP7P3|441432	0
TCGA-KL-8335-01A-11R-2315-07	AQP7|364	48.9616
TCGA-KL-8335-01A-11R-2315-07	AQP8|343	.8026
TCGA-KL-8335-01A-11R-2315-07	AQP9|366	14.849
TCGA-KL-8335-01A-11R-2315-07	AQPEP|206338	1.204
TCGA-KL-8335-01A-11R-2315-07	AQR|9716	1132.9387
TCGA-KL-8335-01A-11R-2315-07	ARAF|369	2746.2627
TCGA-KL-8335-01A-11R-2315-07	ARAP1|116985	9809.8726
TCGA-KL-8335-01A-11R-2315-07	ARAP2|116984	329.4873
TCGA-KL-8335-01A-11R-2315-07	ARAP3|64411	111.1669
TCGA-KL-8335-01A-11R-2315-07	ARCN1|372	5128.5241
TCGA-KL-8335-01A-11R-2315-07	ARC|23237	1.204
TCGA-KL-8335-01A-11R-2315-07	AREG|374	5.6185
TCGA-KL-8335-01A-11R-2315-07	ARF1|375	11108.2572
TCGA-KL-8335-01A-11R-2315-07	ARF3|377	6127.0192
TCGA-KL-8335-01A-11R-2315-07	ARF4|378	2773.1514
TCGA-KL-8335-01A-11R-2315-07	ARF5|381	3533.9821
TCGA-KL-8335-01A-11R-2315-07	ARF6|382	1846.4934
TCGA-KL-8335-01A-11R-2315-07	ARFGAP1|55738	819.5044
TCGA-KL-8335-01A-11R-2315-07	ARFGAP2|84364	3195.746
TCGA-KL-8335-01A-11R-2315-07	ARFGAP3|26286	1251.7307
TCGA-KL-8335-01A-11R-2315-07	ARFGEF1|10565	3715.3005
TCGA-KL-8335-01A-11R-2315-07	ARFGEF2|10564	2397.9131
TCGA-KL-8335-01A-11R-2315-07	ARFIP1|27236	1311.1267
TCGA-KL-8335-01A-11R-2315-07	ARFIP2|23647	607.6051
TCGA-KL-8335-01A-11R-2315-07	ARFRP1|10139	664.5932
TCGA-KL-8335-01A-11R-2315-07	ARG1|383	0
TCGA-KL-8335-01A-11R-2315-07	ARG2|384	632.9126
TCGA-KL-8335-01A-11R-2315-07	ARGFXP2|503640	.4013
TCGA-KL-8335-01A-11R-2315-07	ARGFX|503582	.4013
TCGA-KL-8335-01A-11R-2315-07	ARGLU1|55082	606.8024
TCGA-KL-8335-01A-11R-2315-07	ARHGAP10|79658	57.3894
TCGA-KL-8335-01A-11R-2315-07	ARHGAP11A|9824	214.7085
TCGA-KL-8335-01A-11R-2315-07	ARHGAP11B|89839	13.2437
TCGA-KL-8335-01A-11R-2315-07	ARHGAP12|94134	1255.744
TCGA-KL-8335-01A-11R-2315-07	ARHGAP15|55843	17.6583
TCGA-KL-8335-01A-11R-2315-07	ARHGAP17|55114	1277.4155
TCGA-KL-8335-01A-11R-2315-07	ARHGAP18|93663	5382.5625
TCGA-KL-8335-01A-11R-2315-07	ARHGAP19|84986	198.2542
TCGA-KL-8335-01A-11R-2315-07	ARHGAP1|392	2039.5305
TCGA-KL-8335-01A-11R-2315-07	ARHGAP20|57569	9.6318
TCGA-KL-8335-01A-11R-2315-07	ARHGAP21|57584	1996.1874
TCGA-KL-8335-01A-11R-2315-07	ARHGAP22|58504	19.6649
TCGA-KL-8335-01A-11R-2315-07	ARHGAP23|57636	172.1682
TCGA-KL-8335-01A-11R-2315-07	ARHGAP24|83478	1586.0339
TCGA-KL-8335-01A-11R-2315-07	ARHGAP25|9938	66.2185
TCGA-KL-8335-01A-11R-2315-07	ARHGAP26|23092	191.4317
TCGA-KL-8335-01A-11R-2315-07	ARHGAP27|201176	660.5799
TCGA-KL-8335-01A-11R-2315-07	ARHGAP28|79822	683.8567
TCGA-KL-8335-01A-11R-2315-07	ARHGAP29|9411	576.3018
TCGA-KL-8335-01A-11R-2315-07	ARHGAP30|257106	100.7324
TCGA-KL-8335-01A-11R-2315-07	ARHGAP31|57514	2324.0694
TCGA-KL-8335-01A-11R-2315-07	ARHGAP32|9743	307.8158
TCGA-KL-8335-01A-11R-2315-07	ARHGAP33|115703	121.6013
TCGA-KL-8335-01A-11R-2315-07	ARHGAP36|158763	0
TCGA-KL-8335-01A-11R-2315-07	ARHGAP39|80728	195.0436
TCGA-KL-8335-01A-11R-2315-07	ARHGAP42|143872	460.0502
TCGA-KL-8335-01A-11R-2315-07	ARHGAP4|393	1250.5267
TCGA-KL-8335-01A-11R-2315-07	ARHGAP5|394	4110.7655
TCGA-KL-8335-01A-11R-2315-07	ARHGAP6|395	2394.3012
TCGA-KL-8335-01A-11R-2315-07	ARHGAP8|23779	636.3118
TCGA-KL-8335-01A-11R-2315-07	ARHGAP9|64333	36.9218
TCGA-KL-8335-01A-11R-2315-07	ARHGDIA|396	8870.8739
TCGA-KL-8335-01A-11R-2315-07	ARHGDIB|397	571.0846
TCGA-KL-8335-01A-11R-2315-07	ARHGDIG|398	.0963
TCGA-KL-8335-01A-11R-2315-07	ARHGEF10L|55160	1275.0075
TCGA-KL-8335-01A-11R-2315-07	ARHGEF10|9639	438.6475
TCGA-KL-8335-01A-11R-2315-07	ARHGEF11|9826	1000.1003
TCGA-KL-8335-01A-11R-2315-07	ARHGEF12|23365	7682.1511
TCGA-KL-8335-01A-11R-2315-07	ARHGEF15|22899	112.3708
TCGA-KL-8335-01A-11R-2315-07	ARHGEF16|27237	583.5256
TCGA-KL-8335-01A-11R-2315-07	ARHGEF17|9828	3114.6784
TCGA-KL-8335-01A-11R-2315-07	ARHGEF18|23370	2276.3118
TCGA-KL-8335-01A-11R-2315-07	ARHGEF19|128272	19.2636
TCGA-KL-8335-01A-11R-2315-07	ARHGEF1|9138	532.9588
TCGA-KL-8335-01A-11R-2315-07	ARHGEF2|9181	807.0633
TCGA-KL-8335-01A-11R-2315-07	ARHGEF33|100271715	2.8093
TCGA-KL-8335-01A-11R-2315-07	ARHGEF35|445328	521.3204
TCGA-KL-8335-01A-11R-2315-07	ARHGEF37|389337	2498.2442
TCGA-KL-8335-01A-11R-2315-07	ARHGEF38|54848	60.6
TCGA-KL-8335-01A-11R-2315-07	ARHGEF3|50650	756.0951
TCGA-KL-8335-01A-11R-2315-07	ARHGEF4|50649	22.8755
TCGA-KL-8335-01A-11R-2315-07	ARHGEF5|7984	454.2992
TCGA-KL-8335-01A-11R-2315-07	ARHGEF6|9459	1429.9187
TCGA-KL-8335-01A-11R-2315-07	ARHGEF7|8874	941.507
TCGA-KL-8335-01A-11R-2315-07	ARHGEF9|23229	810.2739
TCGA-KL-8335-01A-11R-2315-07	ARID1A|8289	1521.4207
TCGA-KL-8335-01A-11R-2315-07	ARID1B|57492	1087.589
TCGA-KL-8335-01A-11R-2315-07	ARID2|196528	644.5269
TCGA-KL-8335-01A-11R-2315-07	ARID3A|1820	161.7337
TCGA-KL-8335-01A-11R-2315-07	ARID3B|10620	111.1669
TCGA-KL-8335-01A-11R-2315-07	ARID3C|138715	1.6053
TCGA-KL-8335-01A-11R-2315-07	ARID4A|5926	360.3893
TCGA-KL-8335-01A-11R-2315-07	ARID4B|51742	605.2172
TCGA-KL-8335-01A-11R-2315-07	ARID5A|10865	83.8768
TCGA-KL-8335-01A-11R-2315-07	ARID5B|84159	134.0423
TCGA-KL-8335-01A-11R-2315-07	ARIH1|25820	1727.3001
TCGA-KL-8335-01A-11R-2315-07	ARIH2|10425	2790.007
TCGA-KL-8335-01A-11R-2315-07	ARL10|285598	47.7576
TCGA-KL-8335-01A-11R-2315-07	ARL11|115761	3.6119
TCGA-KL-8335-01A-11R-2315-07	ARL13A|392509	.8026
TCGA-KL-8335-01A-11R-2315-07	ARL13B|200894	185.0105
TCGA-KL-8335-01A-11R-2315-07	ARL14|80117	12.0397
TCGA-KL-8335-01A-11R-2315-07	ARL15|54622	590.7495
TCGA-KL-8335-01A-11R-2315-07	ARL16|339231	644.5269
TCGA-KL-8335-01A-11R-2315-07	ARL17A|51326	29.2084
TCGA-KL-8335-01A-11R-2315-07	ARL17B|641522	2.4722
TCGA-KL-8335-01A-11R-2315-07	ARL1|400	3489.1141
TCGA-KL-8335-01A-11R-2315-07	ARL2BP|23568	1814.7888
TCGA-KL-8335-01A-11R-2315-07	ARL2|402	1140.5639
TCGA-KL-8335-01A-11R-2315-07	ARL3|403	445.4701
TCGA-KL-8335-01A-11R-2315-07	ARL4A|10124	142.0688
TCGA-KL-8335-01A-11R-2315-07	ARL4C|10123	578.3084
TCGA-KL-8335-01A-11R-2315-07	ARL4D|379	1421.0896
TCGA-KL-8335-01A-11R-2315-07	ARL5A|26225	689.4753
TCGA-KL-8335-01A-11R-2315-07	ARL5B|221079	166.9509
TCGA-KL-8335-01A-11R-2315-07	ARL5C|390790	0
TCGA-KL-8335-01A-11R-2315-07	ARL6IP1|23204	8696.2978
TCGA-KL-8335-01A-11R-2315-07	ARL6IP4|51329	3444.1657
TCGA-KL-8335-01A-11R-2315-07	ARL6IP5|10550	7080.5659
TCGA-KL-8335-01A-11R-2315-07	ARL6IP6|151188	126.4172
TCGA-KL-8335-01A-11R-2315-07	ARL6|84100	452.6939
TCGA-KL-8335-01A-11R-2315-07	ARL8A|127829	878.0977
TCGA-KL-8335-01A-11R-2315-07	ARL8B|55207	2932.8785
TCGA-KL-8335-01A-11R-2315-07	ARL9|132946	7.2238
TCGA-KL-8335-01A-11R-2315-07	ARMC10|83787	500.1184
TCGA-KL-8335-01A-11R-2315-07	ARMC1|55156	752.4832
TCGA-KL-8335-01A-11R-2315-07	ARMC2|84071	7.2238
TCGA-KL-8335-01A-11R-2315-07	ARMC3|219681	0
TCGA-KL-8335-01A-11R-2315-07	ARMC4|55130	12.8424
TCGA-KL-8335-01A-11R-2315-07	ARMC5|79798	492.425
TCGA-KL-8335-01A-11R-2315-07	ARMC6|93436	914.534
TCGA-KL-8335-01A-11R-2315-07	ARMC7|79637	463.931
TCGA-KL-8335-01A-11R-2315-07	ARMC8|25852	851.6103
TCGA-KL-8335-01A-11R-2315-07	ARMC9|80210	111.1669
TCGA-KL-8335-01A-11R-2315-07	ARMCX1|51309	210.6953
TCGA-KL-8335-01A-11R-2315-07	ARMCX2|9823	2988.2613
TCGA-KL-8335-01A-11R-2315-07	ARMCX3|51566	3631.5842
TCGA-KL-8335-01A-11R-2315-07	ARMCX5|64860	176.1814
TCGA-KL-8335-01A-11R-2315-07	ARMCX6|54470	411.3575
TCGA-KL-8335-01A-11R-2315-07	ARMS2|387715	0
TCGA-KL-8335-01A-11R-2315-07	ARNT2|9915	12191.4317
TCGA-KL-8335-01A-11R-2315-07	ARNTL2|56938	16.053
TCGA-KL-8335-01A-11R-2315-07	ARNTL|406	131.2331
TCGA-KL-8335-01A-11R-2315-07	ARNT|405	370.8237
TCGA-KL-8335-01A-11R-2315-07	ARPC1A|10552	3185.3115
TCGA-KL-8335-01A-11R-2315-07	ARPC1B|10095	511.6886
TCGA-KL-8335-01A-11R-2315-07	ARPC2|10109	1650.6471
TCGA-KL-8335-01A-11R-2315-07	ARPC3|10094	2665.1951
TCGA-KL-8335-01A-11R-2315-07	ARPC4|10093	3021.824
TCGA-KL-8335-01A-11R-2315-07	ARPC5L|81873	850.8077
TCGA-KL-8335-01A-11R-2315-07	ARPC5|10092	1133.34
TCGA-KL-8335-01A-11R-2315-07	ARPM1|84517	1.204
TCGA-KL-8335-01A-11R-2315-07	ARPP19|10776	5353.2658
TCGA-KL-8335-01A-11R-2315-07	ARPP21|10777	.4013
TCGA-KL-8335-01A-11R-2315-07	ARR3|407	0
TCGA-KL-8335-01A-11R-2315-07	ARRB1|408	65.4159
TCGA-KL-8335-01A-11R-2315-07	ARRB2|409	1830.4405
TCGA-KL-8335-01A-11R-2315-07	ARRDC1|92714	1252.5334
TCGA-KL-8335-01A-11R-2315-07	ARRDC2|27106	353.1654
TCGA-KL-8335-01A-11R-2315-07	ARRDC3|57561	1102.438
TCGA-KL-8335-01A-11R-2315-07	ARRDC4|91947	848.3997
TCGA-KL-8335-01A-11R-2315-07	ARRDC5|645432	.8026
TCGA-KL-8335-01A-11R-2315-07	ARSA|410	717.568
TCGA-KL-8335-01A-11R-2315-07	ARSB|411	147.6874
TCGA-KL-8335-01A-11R-2315-07	ARSD|414	2379.8535
TCGA-KL-8335-01A-11R-2315-07	ARSE|415	129.6278
TCGA-KL-8335-01A-11R-2315-07	ARSF|416	0
TCGA-KL-8335-01A-11R-2315-07	ARSG|22901	226.3469
TCGA-KL-8335-01A-11R-2315-07	ARSH|347527	0
TCGA-KL-8335-01A-11R-2315-07	ARSI|340075	2.0066
TCGA-KL-8335-01A-11R-2315-07	ARSJ|79642	404.535
TCGA-KL-8335-01A-11R-2315-07	ARSK|153642	337.5138
TCGA-KL-8335-01A-11R-2315-07	ART1|417	0
TCGA-KL-8335-01A-11R-2315-07	ART3|419	3.6119
TCGA-KL-8335-01A-11R-2315-07	ART4|420	14.0464
TCGA-KL-8335-01A-11R-2315-07	ART5|116969	38.1258
TCGA-KL-8335-01A-11R-2315-07	ARTN|9048	52.9748
TCGA-KL-8335-01A-11R-2315-07	ARV1|64801	380.8568
TCGA-KL-8335-01A-11R-2315-07	ARVCF|421	275.7098
TCGA-KL-8335-01A-11R-2315-07	ARX|170302	0
TCGA-KL-8335-01A-11R-2315-07	AR|367	177.7867
TCGA-KL-8335-01A-11R-2315-07	AS3MT|57412	595.164
TCGA-KL-8335-01A-11R-2315-07	ASAH1|427	7191.7327
TCGA-KL-8335-01A-11R-2315-07	ASAH2B|653308	.4013
TCGA-KL-8335-01A-11R-2315-07	ASAH2|56624	10.4344
TCGA-KL-8335-01A-11R-2315-07	ASAM|79827	4.8159
TCGA-KL-8335-01A-11R-2315-07	ASAP1IT1|29065	0
TCGA-KL-8335-01A-11R-2315-07	ASAP1|50807	325.8754
TCGA-KL-8335-01A-11R-2315-07	ASAP2|8853	782.1812
TCGA-KL-8335-01A-11R-2315-07	ASAP3|55616	1381.7598
TCGA-KL-8335-01A-11R-2315-07	ASB10|136371	0
TCGA-KL-8335-01A-11R-2315-07	ASB11|140456	116.3841
TCGA-KL-8335-01A-11R-2315-07	ASB12|142689	1.204
TCGA-KL-8335-01A-11R-2315-07	ASB13|79754	405.7389
TCGA-KL-8335-01A-11R-2315-07	ASB14|142686	20.8689
TCGA-KL-8335-01A-11R-2315-07	ASB15|142685	.8026
TCGA-KL-8335-01A-11R-2315-07	ASB16|92591	112.9929
TCGA-KL-8335-01A-11R-2315-07	ASB17|127247	0
TCGA-KL-8335-01A-11R-2315-07	ASB18|401036	0
TCGA-KL-8335-01A-11R-2315-07	ASB1|51665	721.3525
TCGA-KL-8335-01A-11R-2315-07	ASB2|51676	3.2106
TCGA-KL-8335-01A-11R-2315-07	ASB3|51130	211.4979
TCGA-KL-8335-01A-11R-2315-07	ASB4|51666	0
TCGA-KL-8335-01A-11R-2315-07	ASB5|140458	577.5058
TCGA-KL-8335-01A-11R-2315-07	ASB6|140459	998.6034
TCGA-KL-8335-01A-11R-2315-07	ASB7|140460	435.4369
TCGA-KL-8335-01A-11R-2315-07	ASB8|140461	1181.0976
TCGA-KL-8335-01A-11R-2315-07	ASB9|140462	12.4411
TCGA-KL-8335-01A-11R-2315-07	ASCC1|51008	334.7045
TCGA-KL-8335-01A-11R-2315-07	ASCC2|84164	1576.0008
TCGA-KL-8335-01A-11R-2315-07	ASCC3|10973	533.3601
TCGA-KL-8335-01A-11R-2315-07	ASCL1|429	96.3178
TCGA-KL-8335-01A-11R-2315-07	ASCL2|430	.8026
TCGA-KL-8335-01A-11R-2315-07	ASCL3|56676	0
TCGA-KL-8335-01A-11R-2315-07	ASCL4|121549	183.8066
TCGA-KL-8335-01A-11R-2315-07	ASF1A|25842	260.8608
TCGA-KL-8335-01A-11R-2315-07	ASF1B|55723	148.49
TCGA-KL-8335-01A-11R-2315-07	ASFMR1|100126270	3.2106
TCGA-KL-8335-01A-11R-2315-07	ASGR1|432	2.8093
TCGA-KL-8335-01A-11R-2315-07	ASGR2|433	1.204
TCGA-KL-8335-01A-11R-2315-07	ASH1L|55870	1169.688
TCGA-KL-8335-01A-11R-2315-07	ASH2L|9070	921.0394
TCGA-KL-8335-01A-11R-2315-07	ASIP|434	0
TCGA-KL-8335-01A-11R-2315-07	ASL|435	752.0819
TCGA-KL-8335-01A-11R-2315-07	ASMTL|8623	371.5943
TCGA-KL-8335-01A-11R-2315-07	ASMT|438	.4013
TCGA-KL-8335-01A-11R-2315-07	ASNA1|439	2088.8933
TCGA-KL-8335-01A-11R-2315-07	ASNSD1|54529	314.6383
TCGA-KL-8335-01A-11R-2315-07	ASNS|440	1602.8895
TCGA-KL-8335-01A-11R-2315-07	ASPA|443	3.2106
TCGA-KL-8335-01A-11R-2315-07	ASPDH|554235	1.204
TCGA-KL-8335-01A-11R-2315-07	ASPG|374569	2.4079
TCGA-KL-8335-01A-11R-2315-07	ASPHD1|253982	7.6252
TCGA-KL-8335-01A-11R-2315-07	ASPHD2|57168	719.5746
TCGA-KL-8335-01A-11R-2315-07	ASPH|444	3204.1096
TCGA-KL-8335-01A-11R-2315-07	ASPM|259266	45.751
TCGA-KL-8335-01A-11R-2315-07	ASPN|54829	296.5787
TCGA-KL-8335-01A-11R-2315-07	ASPRV1|151516	26.1904
TCGA-KL-8335-01A-11R-2315-07	ASPSCR1|79058	532.5574
TCGA-KL-8335-01A-11R-2315-07	ASRGL1|80150	109.9629
TCGA-KL-8335-01A-11R-2315-07	ASS1|445	690.2779
TCGA-KL-8335-01A-11R-2315-07	ASTE1|28990	92.6337
TCGA-KL-8335-01A-11R-2315-07	ASTL|431705	2.4079
TCGA-KL-8335-01A-11R-2315-07	ASTN1|460	.4013
TCGA-KL-8335-01A-11R-2315-07	ASTN2|23245	4663.3892
TCGA-KL-8335-01A-11R-2315-07	ASXL1|171023	1930.7715
TCGA-KL-8335-01A-11R-2315-07	ASXL2|55252	709.1402
TCGA-KL-8335-01A-11R-2315-07	ASXL3|80816	99.5284
TCGA-KL-8335-01A-11R-2315-07	ASZ1|136991	0
TCGA-KL-8335-01A-11R-2315-07	ATAD1|84896	1560.3492
TCGA-KL-8335-01A-11R-2315-07	ATAD2B|54454	122.8053
TCGA-KL-8335-01A-11R-2315-07	ATAD2|29028	341.527
TCGA-KL-8335-01A-11R-2315-07	ATAD3A|55210	720.3772
TCGA-KL-8335-01A-11R-2315-07	ATAD3B|83858	158.1218
TCGA-KL-8335-01A-11R-2315-07	ATAD3C|219293	16.4543
TCGA-KL-8335-01A-11R-2315-07	ATAD5|79915	7.6252
TCGA-KL-8335-01A-11R-2315-07	ATCAY|85300	0
TCGA-KL-8335-01A-11R-2315-07	ATE1|11101	139.6609
TCGA-KL-8335-01A-11R-2315-07	ATF1|466	471.1548
TCGA-KL-8335-01A-11R-2315-07	ATF2|1386	309.4211
TCGA-KL-8335-01A-11R-2315-07	ATF3|467	664.5932
TCGA-KL-8335-01A-11R-2315-07	ATF4|468	6846.9951
TCGA-KL-8335-01A-11R-2315-07	ATF5|22809	1209.993
TCGA-KL-8335-01A-11R-2315-07	ATF6B|1388	1295.0737
TCGA-KL-8335-01A-11R-2315-07	ATF6|22926	859.2355
TCGA-KL-8335-01A-11R-2315-07	ATF7IP2|80063	9.6318
TCGA-KL-8335-01A-11R-2315-07	ATF7IP|55729	729.2064
TCGA-KL-8335-01A-11R-2315-07	ATF7|11016	1260.9612
TCGA-KL-8335-01A-11R-2315-07	ATG10|83734	97.5218
TCGA-KL-8335-01A-11R-2315-07	ATG12|9140	288.1509
TCGA-KL-8335-01A-11R-2315-07	ATG16L1|55054	321.8621
TCGA-KL-8335-01A-11R-2315-07	ATG16L2|89849	149.7783
TCGA-KL-8335-01A-11R-2315-07	ATG2A|23130	1104.4447
TCGA-KL-8335-01A-11R-2315-07	ATG2B|55102	1216.4142
TCGA-KL-8335-01A-11R-2315-07	ATG3|64422	1024.1798
TCGA-KL-8335-01A-11R-2315-07	ATG4A|115201	1068.7268
TCGA-KL-8335-01A-11R-2315-07	ATG4B|23192	680.6461
TCGA-KL-8335-01A-11R-2315-07	ATG4C|84938	97.9231
TCGA-KL-8335-01A-11R-2315-07	ATG4D|84971	2272.6477
TCGA-KL-8335-01A-11R-2315-07	ATG5|9474	527.7415
TCGA-KL-8335-01A-11R-2315-07	ATG7|10533	781.9083
TCGA-KL-8335-01A-11R-2315-07	ATG9A|79065	855.1741
TCGA-KL-8335-01A-11R-2315-07	ATG9B|285973	2.9537
TCGA-KL-8335-01A-11R-2315-07	ATHL1|80162	40.1324
TCGA-KL-8335-01A-11R-2315-07	ATIC|471	331.8953
TCGA-KL-8335-01A-11R-2315-07	ATL1|51062	72.2384
TCGA-KL-8335-01A-11R-2315-07	ATL2|64225	1349.6539
TCGA-KL-8335-01A-11R-2315-07	ATL3|25923	563.4594
TCGA-KL-8335-01A-11R-2315-07	ATMIN|23300	1694.7928
TCGA-KL-8335-01A-11R-2315-07	ATM|472	992.4752
TCGA-KL-8335-01A-11R-2315-07	ATN1|1822	5840.4736
TCGA-KL-8335-01A-11R-2315-07	ATOH1|474	0
TCGA-KL-8335-01A-11R-2315-07	ATOH7|220202	0
TCGA-KL-8335-01A-11R-2315-07	ATOH8|84913	229.1562
TCGA-KL-8335-01A-11R-2315-07	ATOX1|475	1140.9652
TCGA-KL-8335-01A-11R-2315-07	ATP10A|57194	52.5735
TCGA-KL-8335-01A-11R-2315-07	ATP10B|23120	7.6252
TCGA-KL-8335-01A-11R-2315-07	ATP10D|57205	4024.0795
TCGA-KL-8335-01A-11R-2315-07	ATP11A|23250	916.6249
TCGA-KL-8335-01A-11R-2315-07	ATP11B|23200	1334.0022
TCGA-KL-8335-01A-11R-2315-07	ATP11C|286410	449.8846
TCGA-KL-8335-01A-11R-2315-07	ATP12A|479	0
TCGA-KL-8335-01A-11R-2315-07	ATP13A1|57130	1619.3438
TCGA-KL-8335-01A-11R-2315-07	ATP13A2|23400	397.7125
TCGA-KL-8335-01A-11R-2315-07	ATP13A3|79572	1414.2671
TCGA-KL-8335-01A-11R-2315-07	ATP13A4|84239	3.2106
TCGA-KL-8335-01A-11R-2315-07	ATP13A5|344905	0
TCGA-KL-8335-01A-11R-2315-07	ATP1A1|476	42465.3115
TCGA-KL-8335-01A-11R-2315-07	ATP1A2|477	11.2371
TCGA-KL-8335-01A-11R-2315-07	ATP1A3|478	4.0132
TCGA-KL-8335-01A-11R-2315-07	ATP1A4|480	1.204
TCGA-KL-8335-01A-11R-2315-07	ATP1B1|481	23123.4795
TCGA-KL-8335-01A-11R-2315-07	ATP1B2|482	63.4093
TCGA-KL-8335-01A-11R-2315-07	ATP1B3|483	1643.4233
TCGA-KL-8335-01A-11R-2315-07	ATP1B4|23439	3.6119
TCGA-KL-8335-01A-11R-2315-07	ATP2A1|487	56.5867
TCGA-KL-8335-01A-11R-2315-07	ATP2A2|488	6339.3198
TCGA-KL-8335-01A-11R-2315-07	ATP2A3|489	69.8304
TCGA-KL-8335-01A-11R-2315-07	ATP2B1|490	1403.4313
TCGA-KL-8335-01A-11R-2315-07	ATP2B2|491	1149.7943
TCGA-KL-8335-01A-11R-2315-07	ATP2B3|492	.4013
TCGA-KL-8335-01A-11R-2315-07	ATP2B4|493	1543.0922
TCGA-KL-8335-01A-11R-2315-07	ATP2C1|27032	4837.2349
TCGA-KL-8335-01A-11R-2315-07	ATP2C2|9914	6.0199
TCGA-KL-8335-01A-11R-2315-07	ATP4A|495	0
TCGA-KL-8335-01A-11R-2315-07	ATP4B|496	2.0066
TCGA-KL-8335-01A-11R-2315-07	ATP5A1|498	51906.4914
TCGA-KL-8335-01A-11R-2315-07	ATP5B|506	56732.8183
TCGA-KL-8335-01A-11R-2315-07	ATP5C1|509	4153.7072
TCGA-KL-8335-01A-11R-2315-07	ATP5D|513	5466.0379
TCGA-KL-8335-01A-11R-2315-07	ATP5EP2|432369	38.1258
TCGA-KL-8335-01A-11R-2315-07	ATP5E|514	4911.809
TCGA-KL-8335-01A-11R-2315-07	ATP5F1|515	4524.1296
TCGA-KL-8335-01A-11R-2315-07	ATP5G1|516	2321.6615
TCGA-KL-8335-01A-11R-2315-07	ATP5G2|517	9285.0406
TCGA-KL-8335-01A-11R-2315-07	ATP5G3|518	8349.1522
TCGA-KL-8335-01A-11R-2315-07	ATP5H|10476	8132.437
TCGA-KL-8335-01A-11R-2315-07	ATP5I|521	4001.8902
TCGA-KL-8335-01A-11R-2315-07	ATP5J2|9551	3278.3465
TCGA-KL-8335-01A-11R-2315-07	ATP5J|522	5818.0877
TCGA-KL-8335-01A-11R-2315-07	ATP5L2|267020	1.204
TCGA-KL-8335-01A-11R-2315-07	ATP5L|10632	9030.1997
TCGA-KL-8335-01A-11R-2315-07	ATP5O|539	11962.2755
TCGA-KL-8335-01A-11R-2315-07	ATP5SL|55101	2196.8496
TCGA-KL-8335-01A-11R-2315-07	ATP5S|27109	622.4541
TCGA-KL-8335-01A-11R-2315-07	ATP6AP1L|92270	65.4159
TCGA-KL-8335-01A-11R-2315-07	ATP6AP1|537	13343.634
TCGA-KL-8335-01A-11R-2315-07	ATP6AP2|10159	27056.8877
TCGA-KL-8335-01A-11R-2315-07	ATP6V0A1|535	1187.9201
TCGA-KL-8335-01A-11R-2315-07	ATP6V0A2|23545	469.1482
TCGA-KL-8335-01A-11R-2315-07	ATP6V0A4|50617	18694.6845
TCGA-KL-8335-01A-11R-2315-07	ATP6V0B|533	8732.417
TCGA-KL-8335-01A-11R-2315-07	ATP6V0C|527	20917.0262
TCGA-KL-8335-01A-11R-2315-07	ATP6V0D1|9114	4259.2555
TCGA-KL-8335-01A-11R-2315-07	ATP6V0D2|245972	35300.0903
TCGA-KL-8335-01A-11R-2315-07	ATP6V0E1|8992	6517.9091
TCGA-KL-8335-01A-11R-2315-07	ATP6V0E2|155066	4466.4352
TCGA-KL-8335-01A-11R-2315-07	ATP6V1A|523	16999.699
TCGA-KL-8335-01A-11R-2315-07	ATP6V1B1|525	18470.9541
TCGA-KL-8335-01A-11R-2315-07	ATP6V1B2|526	2215.7118
TCGA-KL-8335-01A-11R-2315-07	ATP6V1C1|528	2290.7595
TCGA-KL-8335-01A-11R-2315-07	ATP6V1C2|245973	5072.1501
TCGA-KL-8335-01A-11R-2315-07	ATP6V1D|51382	8309.8224
TCGA-KL-8335-01A-11R-2315-07	ATP6V1E1|529	7862.3457
TCGA-KL-8335-01A-11R-2315-07	ATP6V1E2|90423	66.6198
TCGA-KL-8335-01A-11R-2315-07	ATP6V1F|9296	6842.9417
TCGA-KL-8335-01A-11R-2315-07	ATP6V1G1|9550	4415.772
TCGA-KL-8335-01A-11R-2315-07	ATP6V1G2|534	10.4344
TCGA-KL-8335-01A-11R-2315-07	ATP6V1G3|127124	1260.9612
TCGA-KL-8335-01A-11R-2315-07	ATP6V1H|51606	5822.8153
TCGA-KL-8335-01A-11R-2315-07	ATP7A|538	2104.9463
TCGA-KL-8335-01A-11R-2315-07	ATP7B|540	208.6887
TCGA-KL-8335-01A-11R-2315-07	ATP8A1|10396	2406.3409
TCGA-KL-8335-01A-11R-2315-07	ATP8A2|51761	1.204
TCGA-KL-8335-01A-11R-2315-07	ATP8B1|5205	935.3186
TCGA-KL-8335-01A-11R-2315-07	ATP8B2|57198	209.8926
TCGA-KL-8335-01A-11R-2315-07	ATP8B3|148229	4.8159
TCGA-KL-8335-01A-11R-2315-07	ATP8B4|79895	374.4356
TCGA-KL-8335-01A-11R-2315-07	ATP8B5P|158381	35.7179
TCGA-KL-8335-01A-11R-2315-07	ATP9A|10079	1990.9702
TCGA-KL-8335-01A-11R-2315-07	ATP9B|374868	1019.3639
TCGA-KL-8335-01A-11R-2315-07	ATPAF1|64756	3602.2956
TCGA-KL-8335-01A-11R-2315-07	ATPAF2|91647	289.3549
TCGA-KL-8335-01A-11R-2315-07	ATPBD4|89978	283.7363
TCGA-KL-8335-01A-11R-2315-07	ATPIF1|93974	1567.573
TCGA-KL-8335-01A-11R-2315-07	ATRIP|84126	212.6297
TCGA-KL-8335-01A-11R-2315-07	ATRNL1|26033	339.5204
TCGA-KL-8335-01A-11R-2315-07	ATRN|8455	1569.1783
TCGA-KL-8335-01A-11R-2315-07	ATRX|546	2064.8139
TCGA-KL-8335-01A-11R-2315-07	ATR|545	900.5719
TCGA-KL-8335-01A-11R-2315-07	ATXN10|25814	1302.2976
TCGA-KL-8335-01A-11R-2315-07	ATXN1L|342371	1217.6181
TCGA-KL-8335-01A-11R-2315-07	ATXN1|6310	459.5164
TCGA-KL-8335-01A-11R-2315-07	ATXN2L|11273	3283.636
TCGA-KL-8335-01A-11R-2315-07	ATXN2|6311	758.9044
TCGA-KL-8335-01A-11R-2315-07	ATXN3L|92552	0
TCGA-KL-8335-01A-11R-2315-07	ATXN3|4287	150.0953
TCGA-KL-8335-01A-11R-2315-07	ATXN7L1|222255	155.7139
TCGA-KL-8335-01A-11R-2315-07	ATXN7L2|127002	42.5404
TCGA-KL-8335-01A-11R-2315-07	ATXN7L3B|552889	3861.9444
TCGA-KL-8335-01A-11R-2315-07	ATXN7L3|56970	661.7839
TCGA-KL-8335-01A-11R-2315-07	ATXN7|6314	776.5627
TCGA-KL-8335-01A-11R-2315-07	ATXN8OS|6315	0
TCGA-KL-8335-01A-11R-2315-07	AUH|549	2962.1752
TCGA-KL-8335-01A-11R-2315-07	AUP1|550	1315.0757
TCGA-KL-8335-01A-11R-2315-07	AURKAIP1|54998	2170.7635
TCGA-KL-8335-01A-11R-2315-07	AURKAPS1|6791	11.2371
TCGA-KL-8335-01A-11R-2315-07	AURKA|6790	276.1112
TCGA-KL-8335-01A-11R-2315-07	AURKB|9212	14.0464
TCGA-KL-8335-01A-11R-2315-07	AURKC|6795	16.4543
TCGA-KL-8335-01A-11R-2315-07	AUTS2|26053	651.7508
TCGA-KL-8335-01A-11R-2315-07	AVEN|57099	61.4026
TCGA-KL-8335-01A-11R-2315-07	AVIL|10677	20.4675
TCGA-KL-8335-01A-11R-2315-07	AVL9|23080	358.3827
TCGA-KL-8335-01A-11R-2315-07	AVPI1|60370	268.0847
TCGA-KL-8335-01A-11R-2315-07	AVPR1A|552	752.8845
TCGA-KL-8335-01A-11R-2315-07	AVPR1B|553	0
TCGA-KL-8335-01A-11R-2315-07	AVPR2|554	15.6517
TCGA-KL-8335-01A-11R-2315-07	AVP|551	0
TCGA-KL-8335-01A-11R-2315-07	AWAT1|158833	.4013
TCGA-KL-8335-01A-11R-2315-07	AWAT2|158835	0
TCGA-KL-8335-01A-11R-2315-07	AXIN1|8312	432.2263
TCGA-KL-8335-01A-11R-2315-07	AXIN2|8313	49.7642
TCGA-KL-8335-01A-11R-2315-07	AXL|558	251.2291
TCGA-KL-8335-01A-11R-2315-07	AZGP1|563	2277.5158
TCGA-KL-8335-01A-11R-2315-07	AZI1|22994	469.5495
TCGA-KL-8335-01A-11R-2315-07	AZI2|64343	656.968
TCGA-KL-8335-01A-11R-2315-07	AZIN1|51582	2508.6786
TCGA-KL-8335-01A-11R-2315-07	AZU1|566	.8026
TCGA-KL-8335-01A-11R-2315-07	B2M|567	71926.967
TCGA-KL-8335-01A-11R-2315-07	B3GALNT1|8706	176.5827
TCGA-KL-8335-01A-11R-2315-07	B3GALNT2|148789	314.0965
TCGA-KL-8335-01A-11R-2315-07	B3GALT1|8708	0
TCGA-KL-8335-01A-11R-2315-07	B3GALT2|8707	4.4146
TCGA-KL-8335-01A-11R-2315-07	B3GALT4|8705	36.1192
TCGA-KL-8335-01A-11R-2315-07	B3GALT5|10317	0
TCGA-KL-8335-01A-11R-2315-07	B3GALT6|126792	216.7152
TCGA-KL-8335-01A-11R-2315-07	B3GALTL|145173	561.8541
TCGA-KL-8335-01A-11R-2315-07	B3GAT1|27087	2.4079
TCGA-KL-8335-01A-11R-2315-07	B3GAT2|135152	2.6407
TCGA-KL-8335-01A-11R-2315-07	B3GAT3|26229	1303.9029
TCGA-KL-8335-01A-11R-2315-07	B3GNT1|11041	633.2899
TCGA-KL-8335-01A-11R-2315-07	B3GNT2|10678	664.1918
TCGA-KL-8335-01A-11R-2315-07	B3GNT3|10331	.8026
TCGA-KL-8335-01A-11R-2315-07	B3GNT4|79369	9.6318
TCGA-KL-8335-01A-11R-2315-07	B3GNT5|84002	357.1787
TCGA-KL-8335-01A-11R-2315-07	B3GNT6|192134	0
TCGA-KL-8335-01A-11R-2315-07	B3GNT7|93010	10.0331
TCGA-KL-8335-01A-11R-2315-07	B3GNT8|374907	299.388
TCGA-KL-8335-01A-11R-2315-07	B3GNT9|84752	290.5789
TCGA-KL-8335-01A-11R-2315-07	B3GNTL1|146712	55.2182
TCGA-KL-8335-01A-11R-2315-07	B4GALNT1|2583	127.1998
TCGA-KL-8335-01A-11R-2315-07	B4GALNT2|124872	571.4859
TCGA-KL-8335-01A-11R-2315-07	B4GALNT3|283358	1693.5888
TCGA-KL-8335-01A-11R-2315-07	B4GALNT4|338707	3.2106
TCGA-KL-8335-01A-11R-2315-07	B4GALT1|2683	3806.1603
TCGA-KL-8335-01A-11R-2315-07	B4GALT2|8704	1075.9506
TCGA-KL-8335-01A-11R-2315-07	B4GALT3|8703	725.1931
TCGA-KL-8335-01A-11R-2315-07	B4GALT4|8702	441.8581
TCGA-KL-8335-01A-11R-2315-07	B4GALT5|9334	1423.4975
TCGA-KL-8335-01A-11R-2315-07	B4GALT6|9331	860.4395
TCGA-KL-8335-01A-11R-2315-07	B4GALT7|11285	1487.7094
TCGA-KL-8335-01A-11R-2315-07	B9D1|27077	53.1233
TCGA-KL-8335-01A-11R-2315-07	B9D2|80776	91.4899
TCGA-KL-8335-01A-11R-2315-07	BAALC|79870	550.617
TCGA-KL-8335-01A-11R-2315-07	BAAT|570	0
TCGA-KL-8335-01A-11R-2315-07	BACE1|23621	1539.7733
TCGA-KL-8335-01A-11R-2315-07	BACE2|25825	12742.0488
TCGA-KL-8335-01A-11R-2315-07	BACH1|571	987.258
TCGA-KL-8335-01A-11R-2315-07	BACH2|60468	39.7311
TCGA-KL-8335-01A-11R-2315-07	BAD|572	1078.7719
TCGA-KL-8335-01A-11R-2315-07	BAG1|573	6316.8697
TCGA-KL-8335-01A-11R-2315-07	BAG2|9532	79.4622
TCGA-KL-8335-01A-11R-2315-07	BAG3|9531	1817.5981
TCGA-KL-8335-01A-11R-2315-07	BAG4|9530	227.9522
TCGA-KL-8335-01A-11R-2315-07	BAG5|9529	1891.0404
TCGA-KL-8335-01A-11R-2315-07	BAGE2|85319	7.3924
TCGA-KL-8335-01A-11R-2315-07	BAGE|574	2.2394
TCGA-KL-8335-01A-11R-2315-07	BAHCC1|57597	630.0793
TCGA-KL-8335-01A-11R-2315-07	BAHD1|22893	2413.1634
TCGA-KL-8335-01A-11R-2315-07	BAI1|575	2.8093
TCGA-KL-8335-01A-11R-2315-07	BAI2|576	83.8768
TCGA-KL-8335-01A-11R-2315-07	BAI3|577	0
TCGA-KL-8335-01A-11R-2315-07	BAIAP2L1|55971	3200.1605
TCGA-KL-8335-01A-11R-2315-07	BAIAP2L2|80115	10.8358
TCGA-KL-8335-01A-11R-2315-07	BAIAP2|10458	1071.1347
TCGA-KL-8335-01A-11R-2315-07	BAIAP3|8938	2149.4211
TCGA-KL-8335-01A-11R-2315-07	BAK1|578	298.9867
TCGA-KL-8335-01A-11R-2315-07	BAMBI|25805	187.0172
TCGA-KL-8335-01A-11R-2315-07	BANF1|8815	3431.3234
TCGA-KL-8335-01A-11R-2315-07	BANF2|140836	0
TCGA-KL-8335-01A-11R-2315-07	BANK1|55024	83.8768
TCGA-KL-8335-01A-11R-2315-07	BANP|54971	189.8264
TCGA-KL-8335-01A-11R-2315-07	BAP1|8314	4484.7998
TCGA-KL-8335-01A-11R-2315-07	BARD1|580	7.6252
TCGA-KL-8335-01A-11R-2315-07	BARHL1|56751	0
TCGA-KL-8335-01A-11R-2315-07	BARHL2|343472	0
TCGA-KL-8335-01A-11R-2315-07	BARX1|56033	.4013
TCGA-KL-8335-01A-11R-2315-07	BARX2|8538	587.5389
TCGA-KL-8335-01A-11R-2315-07	BASE|317716	0
TCGA-KL-8335-01A-11R-2315-07	BASP1|10409	675.8302
TCGA-KL-8335-01A-11R-2315-07	BAT1|7919	2460.5197
TCGA-KL-8335-01A-11R-2315-07	BAT2L1|84726	9077.6563
TCGA-KL-8335-01A-11R-2315-07	BAT2L2|23215	1506.1704
TCGA-KL-8335-01A-11R-2315-07	BAT2|7916	4382.8634
TCGA-KL-8335-01A-11R-2315-07	BAT3|7917	3395.6055
TCGA-KL-8335-01A-11R-2315-07	BAT4|7918	311.4277
TCGA-KL-8335-01A-11R-2315-07	BAT5|7920	623.2567
TCGA-KL-8335-01A-11R-2315-07	BATF2|116071	35.3165
TCGA-KL-8335-01A-11R-2315-07	BATF3|55509	2.8093
TCGA-KL-8335-01A-11R-2315-07	BATF|10538	6.4212
TCGA-KL-8335-01A-11R-2315-07	BAX|581	348.3496
TCGA-KL-8335-01A-11R-2315-07	BAZ1A|11177	164.543
TCGA-KL-8335-01A-11R-2315-07	BAZ1B|9031	2034.7146
TCGA-KL-8335-01A-11R-2315-07	BAZ2A|11176	2955.2965
TCGA-KL-8335-01A-11R-2315-07	BAZ2B|29994	63.5256
TCGA-KL-8335-01A-11R-2315-07	BBC3|27113	188.2211
TCGA-KL-8335-01A-11R-2315-07	BBOX1|8424	5.2172
TCGA-KL-8335-01A-11R-2315-07	BBS10|79738	388.8833
TCGA-KL-8335-01A-11R-2315-07	BBS12|166379	64.6132
TCGA-KL-8335-01A-11R-2315-07	BBS1|582	1237.6844
TCGA-KL-8335-01A-11R-2315-07	BBS2|583	1352.8645
TCGA-KL-8335-01A-11R-2315-07	BBS4|585	303.8025
TCGA-KL-8335-01A-11R-2315-07	BBS5|129880	152.5033
TCGA-KL-8335-01A-11R-2315-07	BBS7|55212	276.1112
TCGA-KL-8335-01A-11R-2315-07	BBS9|27241	211.0966
TCGA-KL-8335-01A-11R-2315-07	BBX|56987	2905.5884
TCGA-KL-8335-01A-11R-2315-07	BCAM|4059	2368.6164
TCGA-KL-8335-01A-11R-2315-07	BCAN|63827	49.7642
TCGA-KL-8335-01A-11R-2315-07	BCAP29|55973	416.976
TCGA-KL-8335-01A-11R-2315-07	BCAP31|10134	8036.5205
TCGA-KL-8335-01A-11R-2315-07	BCAR1|9564	3996.3881
TCGA-KL-8335-01A-11R-2315-07	BCAR3|8412	1258.0797
TCGA-KL-8335-01A-11R-2315-07	BCAR4|400500	.4013
TCGA-KL-8335-01A-11R-2315-07	BCAS1|8537	1.6053
TCGA-KL-8335-01A-11R-2315-07	BCAS2|10286	476.7493
TCGA-KL-8335-01A-11R-2315-07	BCAS3|54828	275.3085
TCGA-KL-8335-01A-11R-2315-07	BCAS4|55653	1055.4831
TCGA-KL-8335-01A-11R-2315-07	BCAT1|586	1372.128
TCGA-KL-8335-01A-11R-2315-07	BCAT2|587	1625.3637
TCGA-KL-8335-01A-11R-2315-07	BCCIP|56647	764.2621
TCGA-KL-8335-01A-11R-2315-07	BCDIN3D|144233	288.4198
TCGA-KL-8335-01A-11R-2315-07	BCHE|590	4.0132
TCGA-KL-8335-01A-11R-2315-07	BCKDHA|593	5466.4392
TCGA-KL-8335-01A-11R-2315-07	BCKDHB|594	1822.414
TCGA-KL-8335-01A-11R-2315-07	BCKDK|10295	1348.4499
TCGA-KL-8335-01A-11R-2315-07	BCL10|8915	212.7019
TCGA-KL-8335-01A-11R-2315-07	BCL11A|53335	15.2503
TCGA-KL-8335-01A-11R-2315-07	BCL11B|64919	65.0145
TCGA-KL-8335-01A-11R-2315-07	BCL2A1|597	10.8358
TCGA-KL-8335-01A-11R-2315-07	BCL2L10|10017	4.8159
TCGA-KL-8335-01A-11R-2315-07	BCL2L11|10018	811.8792
TCGA-KL-8335-01A-11R-2315-07	BCL2L12|83596	174.0343
TCGA-KL-8335-01A-11R-2315-07	BCL2L13|23786	3719.8756
TCGA-KL-8335-01A-11R-2315-07	BCL2L14|79370	2.0066
TCGA-KL-8335-01A-11R-2315-07	BCL2L15|440603	0
TCGA-KL-8335-01A-11R-2315-07	BCL2L1|598	4226.3469
TCGA-KL-8335-01A-11R-2315-07	BCL2L2|599	5425.5724
TCGA-KL-8335-01A-11R-2315-07	BCL2|596	2428.8151
TCGA-KL-8335-01A-11R-2315-07	BCL3|602	188.6225
TCGA-KL-8335-01A-11R-2315-07	BCL6B|255877	179.392
TCGA-KL-8335-01A-11R-2315-07	BCL6|604	450.2859
TCGA-KL-8335-01A-11R-2315-07	BCL7A|605	1046.2526
TCGA-KL-8335-01A-11R-2315-07	BCL7B|9275	1641.4167
TCGA-KL-8335-01A-11R-2315-07	BCL7C|9274	651.7508
TCGA-KL-8335-01A-11R-2315-07	BCL8|606	9.6318
TCGA-KL-8335-01A-11R-2315-07	BCL9L|283149	965.9878
TCGA-KL-8335-01A-11R-2315-07	BCL9|607	564.6634
TCGA-KL-8335-01A-11R-2315-07	BCLAF1|9774	1756.1954
TCGA-KL-8335-01A-11R-2315-07	BCMO1|53630	.8026
TCGA-KL-8335-01A-11R-2315-07	BCO2|83875	273.7032
TCGA-KL-8335-01A-11R-2315-07	BCORL1|63035	852.0116
TCGA-KL-8335-01A-11R-2315-07	BCORL2|286554	.4013
TCGA-KL-8335-01A-11R-2315-07	BCOR|54880	1038.2261
TCGA-KL-8335-01A-11R-2315-07	BCR|613	6021.0695
TCGA-KL-8335-01A-11R-2315-07	BCS1L|617	252.4772
TCGA-KL-8335-01A-11R-2315-07	BCYRN1|618	0
TCGA-KL-8335-01A-11R-2315-07	BDH1|622	2548.0084
TCGA-KL-8335-01A-11R-2315-07	BDH2|56898	3003.5116
TCGA-KL-8335-01A-11R-2315-07	BDKRB1|623	196.6489
TCGA-KL-8335-01A-11R-2315-07	BDKRB2|624	895.3547
TCGA-KL-8335-01A-11R-2315-07	BDNFOS|497258	84.7115
TCGA-KL-8335-01A-11R-2315-07	BDNF|627	31.2712
TCGA-KL-8335-01A-11R-2315-07	BDP1|55814	874.4858
TCGA-KL-8335-01A-11R-2315-07	BEAN|146227	5.6185
TCGA-KL-8335-01A-11R-2315-07	BECN1|8678	933.7494
TCGA-KL-8335-01A-11R-2315-07	BEGAIN|57596	6.4212
TCGA-KL-8335-01A-11R-2315-07	BEND2|139105	0
TCGA-KL-8335-01A-11R-2315-07	BEND3|57673	68.2251
TCGA-KL-8335-01A-11R-2315-07	BEND4|389206	.4013
TCGA-KL-8335-01A-11R-2315-07	BEND5|79656	64.2119
TCGA-KL-8335-01A-11R-2315-07	BEND6|221336	9.2305
TCGA-KL-8335-01A-11R-2315-07	BEND7|222389	558.6435
TCGA-KL-8335-01A-11R-2315-07	BEST1|7439	22.8755
TCGA-KL-8335-01A-11R-2315-07	BEST2|54831	.4013
TCGA-KL-8335-01A-11R-2315-07	BEST3|144453	.8026
TCGA-KL-8335-01A-11R-2315-07	BEST4|266675	1.204
TCGA-KL-8335-01A-11R-2315-07	BET1L|51272	1890.2378
TCGA-KL-8335-01A-11R-2315-07	BET1|10282	909.401
TCGA-KL-8335-01A-11R-2315-07	BET3L|100128327	0
TCGA-KL-8335-01A-11R-2315-07	BEX1|55859	14.4477
TCGA-KL-8335-01A-11R-2315-07	BEX2|84707	992.4752
TCGA-KL-8335-01A-11R-2315-07	BEX4|56271	1090.7996
TCGA-KL-8335-01A-11R-2315-07	BEX5|340542	333.9019
TCGA-KL-8335-01A-11R-2315-07	BEYLA|497634	0
TCGA-KL-8335-01A-11R-2315-07	BFAR|51283	2682.8534
TCGA-KL-8335-01A-11R-2315-07	BFSP1|631	12.8424
TCGA-KL-8335-01A-11R-2315-07	BFSP2|8419	29.2967
TCGA-KL-8335-01A-11R-2315-07	BGLAP|632	39.5184
TCGA-KL-8335-01A-11R-2315-07	BGN|633	9471.6565
TCGA-KL-8335-01A-11R-2315-07	BHLHA15|168620	.8026
TCGA-KL-8335-01A-11R-2315-07	BHLHB9|80823	90.6993
TCGA-KL-8335-01A-11R-2315-07	BHLHE22|27319	2.4079
TCGA-KL-8335-01A-11R-2315-07	BHLHE23|128408	0
TCGA-KL-8335-01A-11R-2315-07	BHLHE40|8553	11760.008
TCGA-KL-8335-01A-11R-2315-07	BHLHE41|79365	203.0701
TCGA-KL-8335-01A-11R-2315-07	BHMT2|23743	5.6185
TCGA-KL-8335-01A-11R-2315-07	BHMT|635	13.645
TCGA-KL-8335-01A-11R-2315-07	BICC1|80114	24.8821
TCGA-KL-8335-01A-11R-2315-07	BICD1|636	109.1602
TCGA-KL-8335-01A-11R-2315-07	BICD2|23299	1132.5374
TCGA-KL-8335-01A-11R-2315-07	BID|637	118.3185
TCGA-KL-8335-01A-11R-2315-07	BIK|638	61.804
TCGA-KL-8335-01A-11R-2315-07	BIN1|274	266.0781
TCGA-KL-8335-01A-11R-2315-07	BIN2|51411	201.0635
TCGA-KL-8335-01A-11R-2315-07	BIN3|55909	552.2223
TCGA-KL-8335-01A-11R-2315-07	BIRC2|329	989.2646
TCGA-KL-8335-01A-11R-2315-07	BIRC3|330	164.543
TCGA-KL-8335-01A-11R-2315-07	BIRC5|332	139.38
TCGA-KL-8335-01A-11R-2315-07	BIRC6|57448	1452.3929
TCGA-KL-8335-01A-11R-2315-07	BIRC7|79444	.8026
TCGA-KL-8335-01A-11R-2315-07	BIRC8|112401	0
TCGA-KL-8335-01A-11R-2315-07	BIVM|54841	405.8072
TCGA-KL-8335-01A-11R-2315-07	BLCAP|10904	2269.4893
TCGA-KL-8335-01A-11R-2315-07	BLID|414899	0
TCGA-KL-8335-01A-11R-2315-07	BLK|640	0
TCGA-KL-8335-01A-11R-2315-07	BLMH|642	229.9589
TCGA-KL-8335-01A-11R-2315-07	BLM|641	12.0397
TCGA-KL-8335-01A-11R-2315-07	BLNK|29760	952.7441
TCGA-KL-8335-01A-11R-2315-07	BLOC1S1|2647	2541.4468
TCGA-KL-8335-01A-11R-2315-07	BLOC1S2|282991	914.6182
TCGA-KL-8335-01A-11R-2315-07	BLOC1S3|388552	208.6887
TCGA-KL-8335-01A-11R-2315-07	BLVRA|644	350.3562
TCGA-KL-8335-01A-11R-2315-07	BLVRB|645	1797.1305
TCGA-KL-8335-01A-11R-2315-07	BLZF1|8548	264.4728
TCGA-KL-8335-01A-11R-2315-07	BMF|90427	616.4342
TCGA-KL-8335-01A-11R-2315-07	BMI1|648	1100.2508
TCGA-KL-8335-01A-11R-2315-07	BMP10|27302	0
TCGA-KL-8335-01A-11R-2315-07	BMP15|9210	0
TCGA-KL-8335-01A-11R-2315-07	BMP1|649	286.9469
TCGA-KL-8335-01A-11R-2315-07	BMP2K|55589	234.3734
TCGA-KL-8335-01A-11R-2315-07	BMP2|650	174.1748
TCGA-KL-8335-01A-11R-2315-07	BMP3|651	2.4079
TCGA-KL-8335-01A-11R-2315-07	BMP4|652	37.7245
TCGA-KL-8335-01A-11R-2315-07	BMP5|653	.8026
TCGA-KL-8335-01A-11R-2315-07	BMP6|654	19.7492
TCGA-KL-8335-01A-11R-2315-07	BMP7|655	2154.7105
TCGA-KL-8335-01A-11R-2315-07	BMP8A|353500	59.5244
TCGA-KL-8335-01A-11R-2315-07	BMP8B|656	1.6053
TCGA-KL-8335-01A-11R-2315-07	BMPER|168667	4.4146
TCGA-KL-8335-01A-11R-2315-07	BMPR1A|657	234.3734
TCGA-KL-8335-01A-11R-2315-07	BMPR1B|658	4046.1523
TCGA-KL-8335-01A-11R-2315-07	BMPR2|659	1258.1519
TCGA-KL-8335-01A-11R-2315-07	BMS1P4|729096	13.2437
TCGA-KL-8335-01A-11R-2315-07	BMS1P5|399761	32.9086
TCGA-KL-8335-01A-11R-2315-07	BMS1|9790	786.1944
TCGA-KL-8335-01A-11R-2315-07	BMX|660	2.4079
TCGA-KL-8335-01A-11R-2315-07	BNC1|646	0
TCGA-KL-8335-01A-11R-2315-07	BNC2|54796	346.7443
TCGA-KL-8335-01A-11R-2315-07	BNIP1|662	226.7483
TCGA-KL-8335-01A-11R-2315-07	BNIP2|663	264.0714
TCGA-KL-8335-01A-11R-2315-07	BNIP3L|665	856.4262
TCGA-KL-8335-01A-11R-2315-07	BNIP3|664	2065.6165
TCGA-KL-8335-01A-11R-2315-07	BNIPL|149428	8.8291
TCGA-KL-8335-01A-11R-2315-07	BOC|91653	172.5695
TCGA-KL-8335-01A-11R-2315-07	BOD1L|259282	1907.8961
TCGA-KL-8335-01A-11R-2315-07	BOD1|91272	1172.2685
TCGA-KL-8335-01A-11R-2315-07	BOK|666	4860.8408
TCGA-KL-8335-01A-11R-2315-07	BOLA1|51027	240.3933
TCGA-KL-8335-01A-11R-2315-07	BOLA2|552900	1084.5189
TCGA-KL-8335-01A-11R-2315-07	BOLA3|388962	544.5972
TCGA-KL-8335-01A-11R-2315-07	BOLL|66037	3.6119
TCGA-KL-8335-01A-11R-2315-07	BOP1|23246	219.1231
TCGA-KL-8335-01A-11R-2315-07	BPESC1|60467	0
TCGA-KL-8335-01A-11R-2315-07	BPGM|669	1002.9096
TCGA-KL-8335-01A-11R-2315-07	BPHL|670	760.5097
TCGA-KL-8335-01A-11R-2315-07	BPIL1|80341	0
TCGA-KL-8335-01A-11R-2315-07	BPIL2|254240	0
TCGA-KL-8335-01A-11R-2315-07	BPIL3|128859	0
TCGA-KL-8335-01A-11R-2315-07	BPI|671	4.0132
TCGA-KL-8335-01A-11R-2315-07	BPNT1|10380	368.0144
TCGA-KL-8335-01A-11R-2315-07	BPTF|2186	914.6182
TCGA-KL-8335-01A-11R-2315-07	BPY2|9083	0
TCGA-KL-8335-01A-11R-2315-07	BRAF|673	334.3032
TCGA-KL-8335-01A-11R-2315-07	BRAP|8315	490.0171
TCGA-KL-8335-01A-11R-2315-07	BRCA1|672	39.3298
TCGA-KL-8335-01A-11R-2315-07	BRCA2|675	14.4477
TCGA-KL-8335-01A-11R-2315-07	BRCC3|79184	458.3124
TCGA-KL-8335-01A-11R-2315-07	BRD1|23774	678.6395
TCGA-KL-8335-01A-11R-2315-07	BRD2|6046	3803.7524
TCGA-KL-8335-01A-11R-2315-07	BRD3|8019	1128.2512
TCGA-KL-8335-01A-11R-2315-07	BRD4|23476	2173.1715
TCGA-KL-8335-01A-11R-2315-07	BRD7P3|23629	0
TCGA-KL-8335-01A-11R-2315-07	BRD7|29117	1767.8339
TCGA-KL-8335-01A-11R-2315-07	BRD8|10902	777.7666
TCGA-KL-8335-01A-11R-2315-07	BRD9|65980	736.4302
TCGA-KL-8335-01A-11R-2315-07	BRDT|676	0
TCGA-KL-8335-01A-11R-2315-07	BREA2|286076	6.4212
TCGA-KL-8335-01A-11R-2315-07	BRE|9577	218.7218
TCGA-KL-8335-01A-11R-2315-07	BRF1|2972	1197.1506
TCGA-KL-8335-01A-11R-2315-07	BRF2|55290	599.5786
TCGA-KL-8335-01A-11R-2315-07	BRI3BP|140707	241.9986
TCGA-KL-8335-01A-11R-2315-07	BRI3|25798	4795.0236
TCGA-KL-8335-01A-11R-2315-07	BRIP1|83990	10.4344
TCGA-KL-8335-01A-11R-2315-07	BRIX1|55299	404.1336
TCGA-KL-8335-01A-11R-2315-07	BRMS1L|84312	229.9589
TCGA-KL-8335-01A-11R-2315-07	BRMS1|25855	1276.6128
TCGA-KL-8335-01A-11R-2315-07	BRP44L|51660	2524.7316
TCGA-KL-8335-01A-11R-2315-07	BRP44|25874	1155.8142
TCGA-KL-8335-01A-11R-2315-07	BRPF1|7862	488.4118
TCGA-KL-8335-01A-11R-2315-07	BRPF3|27154	803.4514
TCGA-KL-8335-01A-11R-2315-07	BRS3|680	0
TCGA-KL-8335-01A-11R-2315-07	BRSK1|84446	5.2172
TCGA-KL-8335-01A-11R-2315-07	BRSK2|9024	2.4079
TCGA-KL-8335-01A-11R-2315-07	BRWD1|54014	1268.5863
TCGA-KL-8335-01A-11R-2315-07	BRWD3|254065	258.0516
TCGA-KL-8335-01A-11R-2315-07	BSCL2|26580	2617.0041
TCGA-KL-8335-01A-11R-2315-07	BSDC1|55108	1811.5782
TCGA-KL-8335-01A-11R-2315-07	BSG|682	95850.7073
TCGA-KL-8335-01A-11R-2315-07	BSND|7809	2650.3461
TCGA-KL-8335-01A-11R-2315-07	BSN|8927	115.5814
TCGA-KL-8335-01A-11R-2315-07	BSPH1|100131137	0
TCGA-KL-8335-01A-11R-2315-07	BSPRY|54836	1450.7876
TCGA-KL-8335-01A-11R-2315-07	BST1|683	22.0728
TCGA-KL-8335-01A-11R-2315-07	BST2|684	266.4794
TCGA-KL-8335-01A-11R-2315-07	BSX|390259	0
TCGA-KL-8335-01A-11R-2315-07	BTAF1|9044	492.425
TCGA-KL-8335-01A-11R-2315-07	BTBD10|84280	219.5244
TCGA-KL-8335-01A-11R-2315-07	BTBD11|121551	6.8225
TCGA-KL-8335-01A-11R-2315-07	BTBD12|84464	354.7707
TCGA-KL-8335-01A-11R-2315-07	BTBD16|118663	0
TCGA-KL-8335-01A-11R-2315-07	BTBD17|388419	0
TCGA-KL-8335-01A-11R-2315-07	BTBD18|643376	2.8093
TCGA-KL-8335-01A-11R-2315-07	BTBD19|149478	4.8159
TCGA-KL-8335-01A-11R-2315-07	BTBD1|53339	3271.5963
TCGA-KL-8335-01A-11R-2315-07	BTBD2|55643	2785.5925
TCGA-KL-8335-01A-11R-2315-07	BTBD3|22903	345.5403
TCGA-KL-8335-01A-11R-2315-07	BTBD6|90135	1903.8828
TCGA-KL-8335-01A-11R-2315-07	BTBD7|55727	910.605
TCGA-KL-8335-01A-11R-2315-07	BTBD8|284697	6.4212
TCGA-KL-8335-01A-11R-2315-07	BTBD9|114781	617.6382
TCGA-KL-8335-01A-11R-2315-07	BTC|685	16.053
TCGA-KL-8335-01A-11R-2315-07	BTD|686	711.9494
TCGA-KL-8335-01A-11R-2315-07	BTF3L1|690	0
TCGA-KL-8335-01A-11R-2315-07	BTF3L4|91408	448.6806
TCGA-KL-8335-01A-11R-2315-07	BTF3|689	6662.7872
TCGA-KL-8335-01A-11R-2315-07	BTG1|694	2214.5079
TCGA-KL-8335-01A-11R-2315-07	BTG2|7832	753.2858
TCGA-KL-8335-01A-11R-2315-07	BTG3|10950	769.7401
TCGA-KL-8335-01A-11R-2315-07	BTG4|54766	0
TCGA-KL-8335-01A-11R-2315-07	BTK|695	22.0728
TCGA-KL-8335-01A-11R-2315-07	BTLA|151888	4.8159
TCGA-KL-8335-01A-11R-2315-07	BTN1A1|696	0
TCGA-KL-8335-01A-11R-2315-07	BTN2A1|11120	366.8105
TCGA-KL-8335-01A-11R-2315-07	BTN2A2|10385	118.3907
TCGA-KL-8335-01A-11R-2315-07	BTN2A3|54718	6.4212
TCGA-KL-8335-01A-11R-2315-07	BTN3A1|11119	380.4555
TCGA-KL-8335-01A-11R-2315-07	BTN3A2|11118	605.1972
TCGA-KL-8335-01A-11R-2315-07	BTN3A3|10384	319.4542
TCGA-KL-8335-01A-11R-2315-07	BTNL2|56244	0
TCGA-KL-8335-01A-11R-2315-07	BTNL3|10917	0
TCGA-KL-8335-01A-11R-2315-07	BTNL8|79908	9.6318
TCGA-KL-8335-01A-11R-2315-07	BTNL9|153579	1299.4883
TCGA-KL-8335-01A-11R-2315-07	BTRC|8945	223.5377
TCGA-KL-8335-01A-11R-2315-07	BUB1B|701	102.2053
TCGA-KL-8335-01A-11R-2315-07	BUB1|699	95.5152
TCGA-KL-8335-01A-11R-2315-07	BUB3|9184	460.3191
TCGA-KL-8335-01A-11R-2315-07	BUD13|84811	359.1853
TCGA-KL-8335-01A-11R-2315-07	BUD31|8896	1917.4436
TCGA-KL-8335-01A-11R-2315-07	BVES|11149	8.4278
TCGA-KL-8335-01A-11R-2315-07	BYSL|705	152.1019
TCGA-KL-8335-01A-11R-2315-07	BZRAP1|9256	204.2741
TCGA-KL-8335-01A-11R-2315-07	BZW1|9689	1182.3016
TCGA-KL-8335-01A-11R-2315-07	BZW2|28969	485.2012
TCGA-KL-8335-01A-11R-2315-07	C10orf105|414152	.8026
TCGA-KL-8335-01A-11R-2315-07	C10orf107|219621	0
TCGA-KL-8335-01A-11R-2315-07	C10orf108|414235	26.8887
TCGA-KL-8335-01A-11R-2315-07	C10orf10|11067	3623.1564
TCGA-KL-8335-01A-11R-2315-07	C10orf110|55853	6.8867
TCGA-KL-8335-01A-11R-2315-07	C10orf111|221060	2.8093
TCGA-KL-8335-01A-11R-2315-07	C10orf113|387638	0
TCGA-KL-8335-01A-11R-2315-07	C10orf114|399726	3.2106
TCGA-KL-8335-01A-11R-2315-07	C10orf116|10974	194.1286
TCGA-KL-8335-01A-11R-2315-07	C10orf118|55088	540.9853
TCGA-KL-8335-01A-11R-2315-07	C10orf119|79892	480.7866
TCGA-KL-8335-01A-11R-2315-07	C10orf11|83938	186.6158
TCGA-KL-8335-01A-11R-2315-07	C10orf120|399814	0
TCGA-KL-8335-01A-11R-2315-07	C10orf122|387718	0
TCGA-KL-8335-01A-11R-2315-07	C10orf125|282969	12.4411
TCGA-KL-8335-01A-11R-2315-07	C10orf128|170371	1.6053
TCGA-KL-8335-01A-11R-2315-07	C10orf129|142827	0
TCGA-KL-8335-01A-11R-2315-07	C10orf12|26148	62.8915
TCGA-KL-8335-01A-11R-2315-07	C10orf131|100127889	0
TCGA-KL-8335-01A-11R-2315-07	C10orf137|26098	195.0436
TCGA-KL-8335-01A-11R-2315-07	C10orf140|387640	1.6053
TCGA-KL-8335-01A-11R-2315-07	C10orf18|54906	869.2686
TCGA-KL-8335-01A-11R-2315-07	C10orf25|220979	34.9152
TCGA-KL-8335-01A-11R-2315-07	C10orf26|54838	2724.4667
TCGA-KL-8335-01A-11R-2315-07	C10orf27|219793	12.0397
TCGA-KL-8335-01A-11R-2315-07	C10orf28|27291	674.2249
TCGA-KL-8335-01A-11R-2315-07	C10orf2|56652	174.5761
TCGA-KL-8335-01A-11R-2315-07	C10orf32|119032	622.8554
TCGA-KL-8335-01A-11R-2315-07	C10orf35|219738	97.9231
TCGA-KL-8335-01A-11R-2315-07	C10orf40|283025	0
TCGA-KL-8335-01A-11R-2315-07	C10orf41|100131213	266.1543
TCGA-KL-8335-01A-11R-2315-07	C10orf46|143384	629.2766
TCGA-KL-8335-01A-11R-2315-07	C10orf47|254427	118.792
TCGA-KL-8335-01A-11R-2315-07	C10orf4|118924	103.1404
TCGA-KL-8335-01A-11R-2315-07	C10orf50|645528	0
TCGA-KL-8335-01A-11R-2315-07	C10orf53|282966	1.204
TCGA-KL-8335-01A-11R-2315-07	C10orf54|64115	286.1443
TCGA-KL-8335-01A-11R-2315-07	C10orf55|414236	.911
TCGA-KL-8335-01A-11R-2315-07	C10orf57|80195	449.4833
TCGA-KL-8335-01A-11R-2315-07	C10orf58|84293	133.2397
TCGA-KL-8335-01A-11R-2315-07	C10orf62|414157	.8026
TCGA-KL-8335-01A-11R-2315-07	C10orf67|256815	4.4146
TCGA-KL-8335-01A-11R-2315-07	C10orf68|79741	.9511
TCGA-KL-8335-01A-11R-2315-07	C10orf71|118461	183.8066
TCGA-KL-8335-01A-11R-2315-07	C10orf72|196740	2452.0919
TCGA-KL-8335-01A-11R-2315-07	C10orf75|90271	309.4211
TCGA-KL-8335-01A-11R-2315-07	C10orf76|79591	534.9654
TCGA-KL-8335-01A-11R-2315-07	C10orf78|119392	20.4675
TCGA-KL-8335-01A-11R-2315-07	C10orf79|80217	4.4146
TCGA-KL-8335-01A-11R-2315-07	C10orf81|79949	1.6053
TCGA-KL-8335-01A-11R-2315-07	C10orf82|143379	1.6053
TCGA-KL-8335-01A-11R-2315-07	C10orf84|63877	308.6184
TCGA-KL-8335-01A-11R-2315-07	C10orf88|80007	89.4953
TCGA-KL-8335-01A-11R-2315-07	C10orf90|118611	.4013
TCGA-KL-8335-01A-11R-2315-07	C10orf91|170393	0
TCGA-KL-8335-01A-11R-2315-07	C10orf93|255352	9.2305
TCGA-KL-8335-01A-11R-2315-07	C10orf95|79946	13.7614
TCGA-KL-8335-01A-11R-2315-07	C10orf96|374355	0
TCGA-KL-8335-01A-11R-2315-07	C10orf99|387695	0
TCGA-KL-8335-01A-11R-2315-07	C11orf10|746	1270.593
TCGA-KL-8335-01A-11R-2315-07	C11orf16|56673	2.0066
TCGA-KL-8335-01A-11R-2315-07	C11orf17|56672	152.5033
TCGA-KL-8335-01A-11R-2315-07	C11orf1|64776	442.9698
TCGA-KL-8335-01A-11R-2315-07	C11orf20|25858	8.7529
TCGA-KL-8335-01A-11R-2315-07	C11orf21|29125	2.0066
TCGA-KL-8335-01A-11R-2315-07	C11orf24|53838	418.18
TCGA-KL-8335-01A-11R-2315-07	C11orf2|738	3832.6477
TCGA-KL-8335-01A-11R-2315-07	C11orf30|56946	525.3336
TCGA-KL-8335-01A-11R-2315-07	C11orf31|280636	1591.6525
TCGA-KL-8335-01A-11R-2315-07	C11orf34|349633	.8026
TCGA-KL-8335-01A-11R-2315-07	C11orf35|256329	106.4152
TCGA-KL-8335-01A-11R-2315-07	C11orf36|283303	.4013
TCGA-KL-8335-01A-11R-2315-07	C11orf40|143501	0
TCGA-KL-8335-01A-11R-2315-07	C11orf41|25758	37.3232
TCGA-KL-8335-01A-11R-2315-07	C11orf42|160298	0
TCGA-KL-8335-01A-11R-2315-07	C11orf45|219833	5.2172
TCGA-KL-8335-01A-11R-2315-07	C11orf46|120534	388.0807
TCGA-KL-8335-01A-11R-2315-07	C11orf48|79081	487.5449
TCGA-KL-8335-01A-11R-2315-07	C11orf49|79096	502.4581
TCGA-KL-8335-01A-11R-2315-07	C11orf51|25906	1337.3252
TCGA-KL-8335-01A-11R-2315-07	C11orf52|91894	393.3099
TCGA-KL-8335-01A-11R-2315-07	C11orf53|341032	102.739
TCGA-KL-8335-01A-11R-2315-07	C11orf54|28970	1900.2709
TCGA-KL-8335-01A-11R-2315-07	C11orf57|55216	747.266
TCGA-KL-8335-01A-11R-2315-07	C11orf58|10944	1557.1386
TCGA-KL-8335-01A-11R-2315-07	C11orf59|55004	4602.3879
TCGA-KL-8335-01A-11R-2315-07	C11orf61|79684	170.1615
TCGA-KL-8335-01A-11R-2315-07	C11orf63|79864	28.494
TCGA-KL-8335-01A-11R-2315-07	C11orf64|283197	0
TCGA-KL-8335-01A-11R-2315-07	C11orf65|160140	25.6848
TCGA-KL-8335-01A-11R-2315-07	C11orf66|220004	38.1258
TCGA-KL-8335-01A-11R-2315-07	C11orf67|28971	185.0105
TCGA-KL-8335-01A-11R-2315-07	C11orf68|83638	1563.9611
TCGA-KL-8335-01A-11R-2315-07	C11orf70|85016	2.0066
TCGA-KL-8335-01A-11R-2315-07	C11orf71|54494	866.4593
TCGA-KL-8335-01A-11R-2315-07	C11orf73|51501	466.7402
TCGA-KL-8335-01A-11R-2315-07	C11orf74|119710	79.8635
TCGA-KL-8335-01A-11R-2315-07	C11orf75|56935	706.7322
TCGA-KL-8335-01A-11R-2315-07	C11orf80|79703	141.6675
TCGA-KL-8335-01A-11R-2315-07	C11orf82|220042	16.4543
TCGA-KL-8335-01A-11R-2315-07	C11orf83|790955	867.9843
TCGA-KL-8335-01A-11R-2315-07	C11orf84|144097	331.8953
TCGA-KL-8335-01A-11R-2315-07	C11orf85|283129	.4013
TCGA-KL-8335-01A-11R-2315-07	C11orf86|254439	0
TCGA-KL-8335-01A-11R-2315-07	C11orf87|399947	15.6517
TCGA-KL-8335-01A-11R-2315-07	C11orf88|399949	0
TCGA-KL-8335-01A-11R-2315-07	C11orf90|387804	0
TCGA-KL-8335-01A-11R-2315-07	C11orf92|399948	1863.5296
TCGA-KL-8335-01A-11R-2315-07	C11orf93|120376	413.5848
TCGA-KL-8335-01A-11R-2315-07	C11orf94|143678	.4013
TCGA-KL-8335-01A-11R-2315-07	C11orf95|65998	564.6634
TCGA-KL-8335-01A-11R-2315-07	C11orf9|745	152.1019
TCGA-KL-8335-01A-11R-2315-07	C12orf10|60314	1150.9983
TCGA-KL-8335-01A-11R-2315-07	C12orf11|55726	441.8581
TCGA-KL-8335-01A-11R-2315-07	C12orf12|196477	0
TCGA-KL-8335-01A-11R-2315-07	C12orf23|90488	1936.7914
TCGA-KL-8335-01A-11R-2315-07	C12orf24|29902	37.3232
TCGA-KL-8335-01A-11R-2315-07	C12orf26|84190	72.2384
TCGA-KL-8335-01A-11R-2315-07	C12orf27|283460	.4013
TCGA-KL-8335-01A-11R-2315-07	C12orf29|91298	300.0662
TCGA-KL-8335-01A-11R-2315-07	C12orf32|83695	252.8344
TCGA-KL-8335-01A-11R-2315-07	C12orf34|84915	423.3972
TCGA-KL-8335-01A-11R-2315-07	C12orf35|55196	315.8423
TCGA-KL-8335-01A-11R-2315-07	C12orf36|283422	0
TCGA-KL-8335-01A-11R-2315-07	C12orf39|80763	248.8211
TCGA-KL-8335-01A-11R-2315-07	C12orf40|283461	.4013
TCGA-KL-8335-01A-11R-2315-07	C12orf41|54934	801.4448
TCGA-KL-8335-01A-11R-2315-07	C12orf42|374470	1.204
TCGA-KL-8335-01A-11R-2315-07	C12orf43|64897	247.6171
TCGA-KL-8335-01A-11R-2315-07	C12orf44|60673	1933.1795
TCGA-KL-8335-01A-11R-2315-07	C12orf45|121053	91.9033
TCGA-KL-8335-01A-11R-2315-07	C12orf47|51275	381.6153
TCGA-KL-8335-01A-11R-2315-07	C12orf48|55010	115.8784
TCGA-KL-8335-01A-11R-2315-07	C12orf49|79794	1136.1493
TCGA-KL-8335-01A-11R-2315-07	C12orf4|57102	310.2237
TCGA-KL-8335-01A-11R-2315-07	C12orf50|160419	0
TCGA-KL-8335-01A-11R-2315-07	C12orf51|283450	1573.9942
TCGA-KL-8335-01A-11R-2315-07	C12orf52|84934	321.4608
TCGA-KL-8335-01A-11R-2315-07	C12orf53|196500	15.6517
TCGA-KL-8335-01A-11R-2315-07	C12orf54|121273	0
TCGA-KL-8335-01A-11R-2315-07	C12orf56|115749	.4013
TCGA-KL-8335-01A-11R-2315-07	C12orf57|113246	1173.0711
TCGA-KL-8335-01A-11R-2315-07	C12orf59|120939	4.8159
TCGA-KL-8335-01A-11R-2315-07	C12orf5|57103	169.3589
TCGA-KL-8335-01A-11R-2315-07	C12orf60|144608	42.5404
TCGA-KL-8335-01A-11R-2315-07	C12orf61|283416	19.6649
TCGA-KL-8335-01A-11R-2315-07	C12orf62|84987	1782.6829
TCGA-KL-8335-01A-11R-2315-07	C12orf63|374467	1.204
TCGA-KL-8335-01A-11R-2315-07	C12orf65|91574	463.1283
TCGA-KL-8335-01A-11R-2315-07	C12orf66|144577	221.5311
TCGA-KL-8335-01A-11R-2315-07	C12orf68|387856	4.8159
TCGA-KL-8335-01A-11R-2315-07	C12orf69|440087	16.4543
TCGA-KL-8335-01A-11R-2315-07	C12orf70|341346	0
TCGA-KL-8335-01A-11R-2315-07	C12orf71|728858	.4013
TCGA-KL-8335-01A-11R-2315-07	C12orf72|254013	75.0477
TCGA-KL-8335-01A-11R-2315-07	C12orf73|728568	195.0436
TCGA-KL-8335-01A-11R-2315-07	C12orf74|338809	.4013
TCGA-KL-8335-01A-11R-2315-07	C12orf75|387882	8816.2938
TCGA-KL-8335-01A-11R-2315-07	C12orf76|400073	136.049
TCGA-KL-8335-01A-11R-2315-07	C12orf77|196415	16.4543
TCGA-KL-8335-01A-11R-2315-07	C13orf15|28984	984.0474
TCGA-KL-8335-01A-11R-2315-07	C13orf16|121793	.4013
TCGA-KL-8335-01A-11R-2315-07	C13orf18|80183	7.2238
TCGA-KL-8335-01A-11R-2315-07	C13orf1|57213	184.6092
TCGA-KL-8335-01A-11R-2315-07	C13orf23|80209	952.7441
TCGA-KL-8335-01A-11R-2315-07	C13orf26|122046	0
TCGA-KL-8335-01A-11R-2315-07	C13orf27|93081	189.8264
TCGA-KL-8335-01A-11R-2315-07	C13orf28|122258	0
TCGA-KL-8335-01A-11R-2315-07	C13orf29|283487	12.4411
TCGA-KL-8335-01A-11R-2315-07	C13orf30|144809	0
TCGA-KL-8335-01A-11R-2315-07	C13orf31|144811	89.094
TCGA-KL-8335-01A-11R-2315-07	C13orf33|84935	34.5139
TCGA-KL-8335-01A-11R-2315-07	C13orf34|79866	22.129
TCGA-KL-8335-01A-11R-2315-07	C13orf35|400165	.4013
TCGA-KL-8335-01A-11R-2315-07	C13orf36|400120	0
TCGA-KL-8335-01A-11R-2315-07	C13orf37|440145	224.7416
TCGA-KL-8335-01A-11R-2315-07	C13orf38|728591	17.2569
TCGA-KL-8335-01A-11R-2315-07	C13orf39|196541	1.6053
TCGA-KL-8335-01A-11R-2315-07	C14orf101|54916	849.6037
TCGA-KL-8335-01A-11R-2315-07	C14orf102|55051	289.3549
TCGA-KL-8335-01A-11R-2315-07	C14orf104|55172	305.4078
TCGA-KL-8335-01A-11R-2315-07	C14orf105|55195	66.6198
TCGA-KL-8335-01A-11R-2315-07	C14orf106|55320	292.9668
TCGA-KL-8335-01A-11R-2315-07	C14orf109|26175	805.458
TCGA-KL-8335-01A-11R-2315-07	C14orf115|55237	0
TCGA-KL-8335-01A-11R-2315-07	C14orf118|55668	415.772
TCGA-KL-8335-01A-11R-2315-07	C14orf119|55017	1029.397
TCGA-KL-8335-01A-11R-2315-07	C14orf126|112487	170.8598
TCGA-KL-8335-01A-11R-2315-07	C14orf128|84837	150.0953
TCGA-KL-8335-01A-11R-2315-07	C14orf129|51527	555.4329
TCGA-KL-8335-01A-11R-2315-07	C14orf132|56967	782.5825
TCGA-KL-8335-01A-11R-2315-07	C14orf135|64430	5793.9199
TCGA-KL-8335-01A-11R-2315-07	C14orf138|79609	67.4225
TCGA-KL-8335-01A-11R-2315-07	C14orf139|79686	28.8954
TCGA-KL-8335-01A-11R-2315-07	C14orf142|84520	299.388
TCGA-KL-8335-01A-11R-2315-07	C14orf143|90141	81.8702
TCGA-KL-8335-01A-11R-2315-07	C14orf145|145508	19.2636
TCGA-KL-8335-01A-11R-2315-07	C14orf147|171546	2007.0232
TCGA-KL-8335-01A-11R-2315-07	C14orf148|122945	4.0132
TCGA-KL-8335-01A-11R-2315-07	C14orf149|112849	61.804
TCGA-KL-8335-01A-11R-2315-07	C14orf153|84334	782.9838
TCGA-KL-8335-01A-11R-2315-07	C14orf156|81892	998.0937
TCGA-KL-8335-01A-11R-2315-07	C14orf159|80017	6461.3224
TCGA-KL-8335-01A-11R-2315-07	C14orf162|56936	0
TCGA-KL-8335-01A-11R-2315-07	C14orf165|414767	0
TCGA-KL-8335-01A-11R-2315-07	C14orf166B|145497	0
TCGA-KL-8335-01A-11R-2315-07	C14orf166|51637	1919.1331
TCGA-KL-8335-01A-11R-2315-07	C14orf167|55449	732.6016
TCGA-KL-8335-01A-11R-2315-07	C14orf169|79697	178.9907
TCGA-KL-8335-01A-11R-2315-07	C14orf174|161394	14.0464
TCGA-KL-8335-01A-11R-2315-07	C14orf176|643382	36.5205
TCGA-KL-8335-01A-11R-2315-07	C14orf177|283598	0
TCGA-KL-8335-01A-11R-2315-07	C14orf178|283579	2.4079
TCGA-KL-8335-01A-11R-2315-07	C14orf179|112752	362.7972
TCGA-KL-8335-01A-11R-2315-07	C14orf180|400258	.4013
TCGA-KL-8335-01A-11R-2315-07	C14orf181|400223	64.6132
TCGA-KL-8335-01A-11R-2315-07	C14orf182|283551	1.204
TCGA-KL-8335-01A-11R-2315-07	C14orf183|196913	.4013
TCGA-KL-8335-01A-11R-2315-07	C14orf184|650662	0
TCGA-KL-8335-01A-11R-2315-07	C14orf19|280655	3.2106
TCGA-KL-8335-01A-11R-2315-07	C14orf1|11161	1665.4961
TCGA-KL-8335-01A-11R-2315-07	C14orf21|161424	372.0277
TCGA-KL-8335-01A-11R-2315-07	C14orf23|387978	0
TCGA-KL-8335-01A-11R-2315-07	C14orf28|122525	100.3311
TCGA-KL-8335-01A-11R-2315-07	C14orf2|9556	2729.0057
TCGA-KL-8335-01A-11R-2315-07	C14orf33|100129075	202.2675
TCGA-KL-8335-01A-11R-2315-07	C14orf34|645687	0
TCGA-KL-8335-01A-11R-2315-07	C14orf37|145407	357.1305
TCGA-KL-8335-01A-11R-2315-07	C14orf39|317761	0
TCGA-KL-8335-01A-11R-2315-07	C14orf43|91748	1531.4538
TCGA-KL-8335-01A-11R-2315-07	C14orf45|80127	67.5469
TCGA-KL-8335-01A-11R-2315-07	C14orf48|256369	0
TCGA-KL-8335-01A-11R-2315-07	C14orf49|161176	24.8821
TCGA-KL-8335-01A-11R-2315-07	C14orf4|64207	2104.9463
TCGA-KL-8335-01A-11R-2315-07	C14orf50|145376	17.6583
TCGA-KL-8335-01A-11R-2315-07	C14orf53|440184	4.4146
TCGA-KL-8335-01A-11R-2315-07	C14orf64|388011	10.4344
TCGA-KL-8335-01A-11R-2315-07	C14orf68|283600	0
TCGA-KL-8335-01A-11R-2315-07	C14orf70|283601	0
TCGA-KL-8335-01A-11R-2315-07	C14orf72|145200	99.5284
TCGA-KL-8335-01A-11R-2315-07	C14orf73|91828	.8026
TCGA-KL-8335-01A-11R-2315-07	C14orf79|122616	286.1443
TCGA-KL-8335-01A-11R-2315-07	C14orf80|283643	68.2251
TCGA-KL-8335-01A-11R-2315-07	C14orf86|283592	0
TCGA-KL-8335-01A-11R-2315-07	C14orf93|60686	244.8079
TCGA-KL-8335-01A-11R-2315-07	C15orf17|57184	2197.6523
TCGA-KL-8335-01A-11R-2315-07	C15orf21|283651	17.2569
TCGA-KL-8335-01A-11R-2315-07	C15orf23|90417	215.5112
TCGA-KL-8335-01A-11R-2315-07	C15orf24|56851	1846.4934
TCGA-KL-8335-01A-11R-2315-07	C15orf26|161502	0
TCGA-KL-8335-01A-11R-2315-07	C15orf27|123591	95.5152
TCGA-KL-8335-01A-11R-2315-07	C15orf28|80035	8.0265
TCGA-KL-8335-01A-11R-2315-07	C15orf29|79768	235.9787
TCGA-KL-8335-01A-11R-2315-07	C15orf2|23742	0
TCGA-KL-8335-01A-11R-2315-07	C15orf32|145858	0
TCGA-KL-8335-01A-11R-2315-07	C15orf33|196951	14.1186
TCGA-KL-8335-01A-11R-2315-07	C15orf34|80072	45.751
TCGA-KL-8335-01A-11R-2315-07	C15orf37|283687	144.4085
TCGA-KL-8335-01A-11R-2315-07	C15orf38|348110	137.6141
TCGA-KL-8335-01A-11R-2315-07	C15orf39|56905	530.5508
TCGA-KL-8335-01A-11R-2315-07	C15orf40|123207	376.4423
TCGA-KL-8335-01A-11R-2315-07	C15orf41|84529	26.0861
TCGA-KL-8335-01A-11R-2315-07	C15orf42|90381	26.5958
TCGA-KL-8335-01A-11R-2315-07	C15orf43|145645	0
TCGA-KL-8335-01A-11R-2315-07	C15orf44|81556	1061.9043
TCGA-KL-8335-01A-11R-2315-07	C15orf48|84419	9.2305
TCGA-KL-8335-01A-11R-2315-07	C15orf50|414926	0
TCGA-KL-8335-01A-11R-2315-07	C15orf51|196968	2.4079
TCGA-KL-8335-01A-11R-2315-07	C15orf52|388115	1740.9451
TCGA-KL-8335-01A-11R-2315-07	C15orf53|400359	0
TCGA-KL-8335-01A-11R-2315-07	C15orf54|400360	2.8093
TCGA-KL-8335-01A-11R-2315-07	C15orf55|256646	2.0066
TCGA-KL-8335-01A-11R-2315-07	C15orf56|644809	91.1006
TCGA-KL-8335-01A-11R-2315-07	C15orf57|90416	447.1155
TCGA-KL-8335-01A-11R-2315-07	C15orf58|390637	54.1788
TCGA-KL-8335-01A-11R-2315-07	C15orf59|388135	5921.1398
TCGA-KL-8335-01A-11R-2315-07	C15orf5|81698	0
TCGA-KL-8335-01A-11R-2315-07	C15orf60|283677	0
TCGA-KL-8335-01A-11R-2315-07	C15orf61|145853	309.0198
TCGA-KL-8335-01A-11R-2315-07	C15orf62|643338	36.1192
TCGA-KL-8335-01A-11R-2315-07	C15orf63|25764	663.4815
TCGA-KL-8335-01A-11R-2315-07	C16orf11|146325	0
TCGA-KL-8335-01A-11R-2315-07	C16orf13|84326	558.6435
TCGA-KL-8335-01A-11R-2315-07	C16orf3|750	1.6053
TCGA-KL-8335-01A-11R-2315-07	C16orf42|115939	1473.7353
TCGA-KL-8335-01A-11R-2315-07	C16orf45|89927	75.0477
TCGA-KL-8335-01A-11R-2315-07	C16orf46|123775	64.6132
TCGA-KL-8335-01A-11R-2315-07	C16orf48|84080	279.3218
TCGA-KL-8335-01A-11R-2315-07	C16orf52|730094	413.7654
TCGA-KL-8335-01A-11R-2315-07	C16orf53|79447	978.9465
TCGA-KL-8335-01A-11R-2315-07	C16orf54|283897	13.2437
TCGA-KL-8335-01A-11R-2315-07	C16orf55|124045	77.8569
TCGA-KL-8335-01A-11R-2315-07	C16orf57|79650	564.2621
TCGA-KL-8335-01A-11R-2315-07	C16orf58|64755	3412.0598
TCGA-KL-8335-01A-11R-2315-07	C16orf59|80178	25.2834
TCGA-KL-8335-01A-11R-2315-07	C16orf5|29965	5268.185
TCGA-KL-8335-01A-11R-2315-07	C16orf61|56942	1178.9305
TCGA-KL-8335-01A-11R-2315-07	C16orf62|57020	1413.8658
TCGA-KL-8335-01A-11R-2315-07	C16orf63|123811	823.9189
TCGA-KL-8335-01A-11R-2315-07	C16orf68|79091	244.0052
TCGA-KL-8335-01A-11R-2315-07	C16orf70|80262	459.7331
TCGA-KL-8335-01A-11R-2315-07	C16orf71|146562	35.7179
TCGA-KL-8335-01A-11R-2315-07	C16orf72|29035	1094.8129
TCGA-KL-8335-01A-11R-2315-07	C16orf73|254528	.8026
TCGA-KL-8335-01A-11R-2315-07	C16orf74|404550	62.6066
TCGA-KL-8335-01A-11R-2315-07	C16orf75|116028	230.7615
TCGA-KL-8335-01A-11R-2315-07	C16orf78|123970	0
TCGA-KL-8335-01A-11R-2315-07	C16orf79|283870	57.0282
TCGA-KL-8335-01A-11R-2315-07	C16orf7|9605	1221.4949
TCGA-KL-8335-01A-11R-2315-07	C16orf80|29105	949.1321
TCGA-KL-8335-01A-11R-2315-07	C16orf81|283860	3.2106
TCGA-KL-8335-01A-11R-2315-07	C16orf82|162083	0
TCGA-KL-8335-01A-11R-2315-07	C16orf86|388284	70.6331
TCGA-KL-8335-01A-11R-2315-07	C16orf87|388272	77.4556
TCGA-KL-8335-01A-11R-2315-07	C16orf88|400506	357.9813
TCGA-KL-8335-01A-11R-2315-07	C16orf89|146556	2788.8031
TCGA-KL-8335-01A-11R-2315-07	C16orf90|646174	0
TCGA-KL-8335-01A-11R-2315-07	C16orf91|283951	378.0476
TCGA-KL-8335-01A-11R-2315-07	C16orf92|146378	0
TCGA-KL-8335-01A-11R-2315-07	C16orf93|90835	7.2238
TCGA-KL-8335-01A-11R-2315-07	C17orf100|388327	29.2967
TCGA-KL-8335-01A-11R-2315-07	C17orf101|79701	718.7719
[truncated: 18,532 more rows]
