# Supplementary material for: Dysfunctional miRNA-Mediated Regulation in Chromophobe Renal Cell Carcinoma
Source: PLoS One. 2016 Jun 3;11(6):e0156324. doi: 10.1371/journal.pone.0156324 (PMC4892590; doi:10.1371/journal.pone.0156324)
Supplement: S2 File — (ZIP) [file pone.0156324.s002.zip › S2_File mRNA expression profile downloaded from TCGA/case/unc.edu__IlluminaHiSeq_RNASeqV2__TCGA-KL-8336-01A-11R-2315-07__expression_rsem_gene_normalized.txt]

barcode	gene_id	normalized_count
TCGA-KL-8336-01A-11R-2315-07	?|100130426	0
TCGA-KL-8336-01A-11R-2315-07	?|100133144	3.7819
TCGA-KL-8336-01A-11R-2315-07	?|100134869	8.0604
TCGA-KL-8336-01A-11R-2315-07	?|10357	69.1204
TCGA-KL-8336-01A-11R-2315-07	?|10431	924.458
TCGA-KL-8336-01A-11R-2315-07	?|136542	0
TCGA-KL-8336-01A-11R-2315-07	?|155060	53.8631
TCGA-KL-8336-01A-11R-2315-07	?|26823	.382
TCGA-KL-8336-01A-11R-2315-07	?|280660	0
TCGA-KL-8336-01A-11R-2315-07	?|317712	0
TCGA-KL-8336-01A-11R-2315-07	?|340602	0
TCGA-KL-8336-01A-11R-2315-07	?|388795	.382
TCGA-KL-8336-01A-11R-2315-07	?|390284	14.5163
TCGA-KL-8336-01A-11R-2315-07	?|391343	0
TCGA-KL-8336-01A-11R-2315-07	?|391714	.382
TCGA-KL-8336-01A-11R-2315-07	?|404770	0
TCGA-KL-8336-01A-11R-2315-07	?|441362	0
TCGA-KL-8336-01A-11R-2315-07	?|442388	0
TCGA-KL-8336-01A-11R-2315-07	?|553137	1.91
TCGA-KL-8336-01A-11R-2315-07	?|57714	358.705
TCGA-KL-8336-01A-11R-2315-07	?|645851	3.0561
TCGA-KL-8336-01A-11R-2315-07	?|652919	28.8225
TCGA-KL-8336-01A-11R-2315-07	?|653553	473.3072
TCGA-KL-8336-01A-11R-2315-07	?|728045	0
TCGA-KL-8336-01A-11R-2315-07	?|728603	0
TCGA-KL-8336-01A-11R-2315-07	?|728788	4.9661
TCGA-KL-8336-01A-11R-2315-07	?|729884	492.4076
TCGA-KL-8336-01A-11R-2315-07	?|8225	480.1834
TCGA-KL-8336-01A-11R-2315-07	?|90288	2.292
TCGA-KL-8336-01A-11R-2315-07	A1BG|1	12.1631
TCGA-KL-8336-01A-11R-2315-07	A1CF|29974	0
TCGA-KL-8336-01A-11R-2315-07	A2BP1|54715	106.1981
TCGA-KL-8336-01A-11R-2315-07	A2LD1|87769	87.8426
TCGA-KL-8336-01A-11R-2315-07	A2ML1|144568	2.292
TCGA-KL-8336-01A-11R-2315-07	A2M|2	10434.4915
TCGA-KL-8336-01A-11R-2315-07	A4GALT|53947	128.7365
TCGA-KL-8336-01A-11R-2315-07	A4GNT|51146	0
TCGA-KL-8336-01A-11R-2315-07	AAA1|404744	0
TCGA-KL-8336-01A-11R-2315-07	AAAS|8086	1214.0197
TCGA-KL-8336-01A-11R-2315-07	AACSL|729522	0
TCGA-KL-8336-01A-11R-2315-07	AACS|65985	2308.089
TCGA-KL-8336-01A-11R-2315-07	AADACL2|344752	0
TCGA-KL-8336-01A-11R-2315-07	AADACL3|126767	0
TCGA-KL-8336-01A-11R-2315-07	AADACL4|343066	0
TCGA-KL-8336-01A-11R-2315-07	AADAC|13	0
TCGA-KL-8336-01A-11R-2315-07	AADAT|51166	172.2854
TCGA-KL-8336-01A-11R-2315-07	AAGAB|79719	1717.5055
TCGA-KL-8336-01A-11R-2315-07	AAK1|22848	1763.7284
TCGA-KL-8336-01A-11R-2315-07	AAMP|14	1594.8811
TCGA-KL-8336-01A-11R-2315-07	AANAT|15	.382
TCGA-KL-8336-01A-11R-2315-07	AARS2|57505	638.7126
TCGA-KL-8336-01A-11R-2315-07	AARSD1|80755	257.091
TCGA-KL-8336-01A-11R-2315-07	AARS|16	3592.3981
TCGA-KL-8336-01A-11R-2315-07	AASDHPPT|60496	1202.0858
TCGA-KL-8336-01A-11R-2315-07	AASDH|132949	380.8614
TCGA-KL-8336-01A-11R-2315-07	AASS|10157	77.1655
TCGA-KL-8336-01A-11R-2315-07	AATF|26574	496.2277
TCGA-KL-8336-01A-11R-2315-07	AATK|9625	22.5384
TCGA-KL-8336-01A-11R-2315-07	ABAT|18	65.3233
TCGA-KL-8336-01A-11R-2315-07	ABCA10|10349	18.3364
TCGA-KL-8336-01A-11R-2315-07	ABCA11P|79963	83.4877
TCGA-KL-8336-01A-11R-2315-07	ABCA12|26154	2.292
TCGA-KL-8336-01A-11R-2315-07	ABCA13|154664	3.8201
TCGA-KL-8336-01A-11R-2315-07	ABCA17P|650655	2.6741
TCGA-KL-8336-01A-11R-2315-07	ABCA1|19	2636.5467
TCGA-KL-8336-01A-11R-2315-07	ABCA2|20	3941.9349
TCGA-KL-8336-01A-11R-2315-07	ABCA3|21	521.8222
TCGA-KL-8336-01A-11R-2315-07	ABCA4|24	8.4042
TCGA-KL-8336-01A-11R-2315-07	ABCA5|23461	1483.7169
TCGA-KL-8336-01A-11R-2315-07	ABCA6|23460	9.5502
TCGA-KL-8336-01A-11R-2315-07	ABCA7|10347	424.7923
TCGA-KL-8336-01A-11R-2315-07	ABCA8|10351	269.3153
TCGA-KL-8336-01A-11R-2315-07	ABCA9|10350	5.3481
TCGA-KL-8336-01A-11R-2315-07	ABCB10|23456	184.8916
TCGA-KL-8336-01A-11R-2315-07	ABCB11|8647	0
TCGA-KL-8336-01A-11R-2315-07	ABCB1|5243	9.5502
TCGA-KL-8336-01A-11R-2315-07	ABCB4|5244	2.6741
TCGA-KL-8336-01A-11R-2315-07	ABCB5|340273	3.4381
TCGA-KL-8336-01A-11R-2315-07	ABCB6|10058	102.0304
TCGA-KL-8336-01A-11R-2315-07	ABCB7|22	1230.828
TCGA-KL-8336-01A-11R-2315-07	ABCB8|11194	1278.9609
TCGA-KL-8336-01A-11R-2315-07	ABCB9|23457	518.6744
TCGA-KL-8336-01A-11R-2315-07	ABCC10|89845	239.5187
TCGA-KL-8336-01A-11R-2315-07	ABCC11|85320	.764
TCGA-KL-8336-01A-11R-2315-07	ABCC12|94160	0
TCGA-KL-8336-01A-11R-2315-07	ABCC13|150000	3.4381
TCGA-KL-8336-01A-11R-2315-07	ABCC1|4363	971.0629
TCGA-KL-8336-01A-11R-2315-07	ABCC2|1244	1.91
TCGA-KL-8336-01A-11R-2315-07	ABCC3|8714	88.6257
TCGA-KL-8336-01A-11R-2315-07	ABCC4|10257	1678.9227
TCGA-KL-8336-01A-11R-2315-07	ABCC5|10057	4032.0886
TCGA-KL-8336-01A-11R-2315-07	ABCC6P1|653190	.764
TCGA-KL-8336-01A-11R-2315-07	ABCC6P2|730013	11.4602
TCGA-KL-8336-01A-11R-2315-07	ABCC6|368	171.5213
TCGA-KL-8336-01A-11R-2315-07	ABCC8|6833	.764
TCGA-KL-8336-01A-11R-2315-07	ABCC9|10060	215.0702
TCGA-KL-8336-01A-11R-2315-07	ABCD1|215	592.4936
TCGA-KL-8336-01A-11R-2315-07	ABCD2|225	116.5123
TCGA-KL-8336-01A-11R-2315-07	ABCD3|5825	1184.9871
TCGA-KL-8336-01A-11R-2315-07	ABCD4|5826	695.6356
TCGA-KL-8336-01A-11R-2315-07	ABCE1|6059	1316.0157
TCGA-KL-8336-01A-11R-2315-07	ABCF1|23	1093.6873
TCGA-KL-8336-01A-11R-2315-07	ABCF2|10061	1730.8758
TCGA-KL-8336-01A-11R-2315-07	ABCF3|55324	2317.6392
TCGA-KL-8336-01A-11R-2315-07	ABCG1|9619	4002.6741
TCGA-KL-8336-01A-11R-2315-07	ABCG2|9429	197.4979
TCGA-KL-8336-01A-11R-2315-07	ABCG4|64137	12.9883
TCGA-KL-8336-01A-11R-2315-07	ABCG5|64240	.382
TCGA-KL-8336-01A-11R-2315-07	ABCG8|64241	0
TCGA-KL-8336-01A-11R-2315-07	ABHD10|55347	2995.7024
TCGA-KL-8336-01A-11R-2315-07	ABHD11|83451	2140.7697
TCGA-KL-8336-01A-11R-2315-07	ABHD12B|145447	0
TCGA-KL-8336-01A-11R-2315-07	ABHD12|26090	1499.3792
TCGA-KL-8336-01A-11R-2315-07	ABHD13|84945	250.2149
TCGA-KL-8336-01A-11R-2315-07	ABHD14A|25864	444.6567
TCGA-KL-8336-01A-11R-2315-07	ABHD14B|84836	2323.3693
TCGA-KL-8336-01A-11R-2315-07	ABHD15|116236	246.3948
TCGA-KL-8336-01A-11R-2315-07	ABHD1|84696	1.91
TCGA-KL-8336-01A-11R-2315-07	ABHD2|11057	50029.2236
TCGA-KL-8336-01A-11R-2315-07	ABHD3|171586	894.6614
TCGA-KL-8336-01A-11R-2315-07	ABHD4|63874	931.7162
TCGA-KL-8336-01A-11R-2315-07	ABHD5|51099	735.3643
TCGA-KL-8336-01A-11R-2315-07	ABHD6|57406	1168.1788
TCGA-KL-8336-01A-11R-2315-07	ABHD8|79575	584.0894
TCGA-KL-8336-01A-11R-2315-07	ABI1|10006	711.3857
TCGA-KL-8336-01A-11R-2315-07	ABI2|10152	718.174
TCGA-KL-8336-01A-11R-2315-07	ABI3BP|25890	134.0846
TCGA-KL-8336-01A-11R-2315-07	ABI3|51225	234.5526
TCGA-KL-8336-01A-11R-2315-07	ABL1|25	2133.8936
TCGA-KL-8336-01A-11R-2315-07	ABL2|27	353.7389
TCGA-KL-8336-01A-11R-2315-07	ABLIM1|3983	4073.7274
TCGA-KL-8336-01A-11R-2315-07	ABLIM2|84448	21.0104
TCGA-KL-8336-01A-11R-2315-07	ABLIM3|22885	210.4861
TCGA-KL-8336-01A-11R-2315-07	ABO|28	8.4042
TCGA-KL-8336-01A-11R-2315-07	ABP1|26	37.0547
TCGA-KL-8336-01A-11R-2315-07	ABRA|137735	0
TCGA-KL-8336-01A-11R-2315-07	ABR|29	3657.7213
TCGA-KL-8336-01A-11R-2315-07	ABT1|29777	406.0739
TCGA-KL-8336-01A-11R-2315-07	ABTB1|80325	431.6684
TCGA-KL-8336-01A-11R-2315-07	ABTB2|25841	1854.2642
TCGA-KL-8336-01A-11R-2315-07	ACAA1|30	2449.0498
TCGA-KL-8336-01A-11R-2315-07	ACAA2|10449	2021.9654
TCGA-KL-8336-01A-11R-2315-07	ACACA|31	1399.2933
TCGA-KL-8336-01A-11R-2315-07	ACACB|32	4320.8863
TCGA-KL-8336-01A-11R-2315-07	ACAD10|80724	1128.068
TCGA-KL-8336-01A-11R-2315-07	ACAD11|84129	444.9814
TCGA-KL-8336-01A-11R-2315-07	ACAD8|27034	1957.7882
TCGA-KL-8336-01A-11R-2315-07	ACAD9|28976	1647.5752
TCGA-KL-8336-01A-11R-2315-07	ACADL|33	876.3251
TCGA-KL-8336-01A-11R-2315-07	ACADM|34	1270.9388
TCGA-KL-8336-01A-11R-2315-07	ACADSB|36	914.1438
TCGA-KL-8336-01A-11R-2315-07	ACADS|35	6023.8755
TCGA-KL-8336-01A-11R-2315-07	ACADVL|37	3696.2812
TCGA-KL-8336-01A-11R-2315-07	ACAN|176	51.953
TCGA-KL-8336-01A-11R-2315-07	ACAP1|9744	29.7966
TCGA-KL-8336-01A-11R-2315-07	ACAP2|23527	1443.2241
TCGA-KL-8336-01A-11R-2315-07	ACAP3|116983	362.9606
TCGA-KL-8336-01A-11R-2315-07	ACAT1|38	28604.3358
TCGA-KL-8336-01A-11R-2315-07	ACAT2|39	294.9327
TCGA-KL-8336-01A-11R-2315-07	ACBD3|64746	898.0995
TCGA-KL-8336-01A-11R-2315-07	ACBD4|79777	139.8147
TCGA-KL-8336-01A-11R-2315-07	ACBD5|91452	1413.4276
TCGA-KL-8336-01A-11R-2315-07	ACBD6|84320	299.4938
TCGA-KL-8336-01A-11R-2315-07	ACBD7|414149	47.7509
TCGA-KL-8336-01A-11R-2315-07	ACCN1|40	182.9816
TCGA-KL-8336-01A-11R-2315-07	ACCN2|41	162.3532
TCGA-KL-8336-01A-11R-2315-07	ACCN3|9311	3.0561
TCGA-KL-8336-01A-11R-2315-07	ACCN4|55515	0
TCGA-KL-8336-01A-11R-2315-07	ACCN5|51802	.382
TCGA-KL-8336-01A-11R-2315-07	ACCSL|390110	0
TCGA-KL-8336-01A-11R-2315-07	ACCS|84680	380.8614
TCGA-KL-8336-01A-11R-2315-07	ACD|65057	174.9594
TCGA-KL-8336-01A-11R-2315-07	ACE2|59272	1.528
TCGA-KL-8336-01A-11R-2315-07	ACER1|125981	0
TCGA-KL-8336-01A-11R-2315-07	ACER2|340485	30.1786
TCGA-KL-8336-01A-11R-2315-07	ACER3|55331	594.4036
TCGA-KL-8336-01A-11R-2315-07	ACE|1636	176.1054
TCGA-KL-8336-01A-11R-2315-07	ACHE|43	14.8983
TCGA-KL-8336-01A-11R-2315-07	ACIN1|22985	2719.511
TCGA-KL-8336-01A-11R-2315-07	ACLY|47	1511.6035
TCGA-KL-8336-01A-11R-2315-07	ACMSD|130013	0
TCGA-KL-8336-01A-11R-2315-07	ACN9|57001	367.8732
TCGA-KL-8336-01A-11R-2315-07	ACO1|48	4679.2092
TCGA-KL-8336-01A-11R-2315-07	ACO2|50	10632.4095
TCGA-KL-8336-01A-11R-2315-07	ACOT11|26027	1066.2057
TCGA-KL-8336-01A-11R-2315-07	ACOT12|134526	0
TCGA-KL-8336-01A-11R-2315-07	ACOT13|55856	541.9043
TCGA-KL-8336-01A-11R-2315-07	ACOT1|641371	2898.6725
TCGA-KL-8336-01A-11R-2315-07	ACOT2|10965	1060.8347
TCGA-KL-8336-01A-11R-2315-07	ACOT4|122970	304.4599
TCGA-KL-8336-01A-11R-2315-07	ACOT6|641372	33.9987
TCGA-KL-8336-01A-11R-2315-07	ACOT7|11332	527.5523
TCGA-KL-8336-01A-11R-2315-07	ACOT8|10005	640.8442
TCGA-KL-8336-01A-11R-2315-07	ACOT9|23597	406.4559
TCGA-KL-8336-01A-11R-2315-07	ACOX1|51	1212.6062
TCGA-KL-8336-01A-11R-2315-07	ACOX2|8309	709.3878
TCGA-KL-8336-01A-11R-2315-07	ACOX3|8310	386.9735
TCGA-KL-8336-01A-11R-2315-07	ACOXL|55289	3.4381
TCGA-KL-8336-01A-11R-2315-07	ACP1|52	1568.5226
TCGA-KL-8336-01A-11R-2315-07	ACP2|53	1354.5946
TCGA-KL-8336-01A-11R-2315-07	ACP5|54	548.9447
TCGA-KL-8336-01A-11R-2315-07	ACP6|51205	188.7117
TCGA-KL-8336-01A-11R-2315-07	ACPL2|92370	113.8382
TCGA-KL-8336-01A-11R-2315-07	ACPP|55	192.5318
TCGA-KL-8336-01A-11R-2315-07	ACPT|93650	.382
TCGA-KL-8336-01A-11R-2315-07	ACRBP|84519	11.0782
TCGA-KL-8336-01A-11R-2315-07	ACRC|93953	3.8201
TCGA-KL-8336-01A-11R-2315-07	ACRV1|56	.764
TCGA-KL-8336-01A-11R-2315-07	ACR|49	1.91
TCGA-KL-8336-01A-11R-2315-07	ACSBG1|23205	12.2242
TCGA-KL-8336-01A-11R-2315-07	ACSBG2|81616	1.528
TCGA-KL-8336-01A-11R-2315-07	ACSF2|80221	943.1764
TCGA-KL-8336-01A-11R-2315-07	ACSF3|197322	319.3582
TCGA-KL-8336-01A-11R-2315-07	ACSL1|2180	30726.0052
TCGA-KL-8336-01A-11R-2315-07	ACSL3|2181	4902.3016
TCGA-KL-8336-01A-11R-2315-07	ACSL4|2182	3082.8001
TCGA-KL-8336-01A-11R-2315-07	ACSL5|51703	195.2058
TCGA-KL-8336-01A-11R-2315-07	ACSL6|23305	51.571
TCGA-KL-8336-01A-11R-2315-07	ACSM1|116285	2.6741
TCGA-KL-8336-01A-11R-2315-07	ACSM2A|123876	.382
TCGA-KL-8336-01A-11R-2315-07	ACSM2B|348158	0
TCGA-KL-8336-01A-11R-2315-07	ACSM3|6296	80.1337
TCGA-KL-8336-01A-11R-2315-07	ACSM4|341392	0
TCGA-KL-8336-01A-11R-2315-07	ACSM5|54988	5.7301
TCGA-KL-8336-01A-11R-2315-07	ACSS1|84532	4163.8812
TCGA-KL-8336-01A-11R-2315-07	ACSS2|55902	1055.8686
TCGA-KL-8336-01A-11R-2315-07	ACSS3|79611	7049.5655
TCGA-KL-8336-01A-11R-2315-07	ACTA1|58	.764
TCGA-KL-8336-01A-11R-2315-07	ACTA2|59	1290.8452
TCGA-KL-8336-01A-11R-2315-07	ACTBL2|345651	2.6741
TCGA-KL-8336-01A-11R-2315-07	ACTB|60	112921.784
TCGA-KL-8336-01A-11R-2315-07	ACTC1|70	45.8409
TCGA-KL-8336-01A-11R-2315-07	ACTG1|71	42696.5906
TCGA-KL-8336-01A-11R-2315-07	ACTG2|72	131.0286
TCGA-KL-8336-01A-11R-2315-07	ACTL6A|86	691.0515
TCGA-KL-8336-01A-11R-2315-07	ACTL6B|51412	0
TCGA-KL-8336-01A-11R-2315-07	ACTL7A|10881	0
TCGA-KL-8336-01A-11R-2315-07	ACTL7B|10880	0
TCGA-KL-8336-01A-11R-2315-07	ACTL8|81569	0
TCGA-KL-8336-01A-11R-2315-07	ACTL9|284382	0
TCGA-KL-8336-01A-11R-2315-07	ACTN1|87	2117.4673
TCGA-KL-8336-01A-11R-2315-07	ACTN2|88	3.8201
TCGA-KL-8336-01A-11R-2315-07	ACTN3|89	1.528
TCGA-KL-8336-01A-11R-2315-07	ACTN4|81	15925.4933
TCGA-KL-8336-01A-11R-2315-07	ACTR10|55860	1347.7223
TCGA-KL-8336-01A-11R-2315-07	ACTR1A|10121	2140.7697
TCGA-KL-8336-01A-11R-2315-07	ACTR1B|10120	1346.1943
TCGA-KL-8336-01A-11R-2315-07	ACTR2|10097	2900.5826
TCGA-KL-8336-01A-11R-2315-07	ACTR3B|57180	411.422
TCGA-KL-8336-01A-11R-2315-07	ACTR3C|653857	140.9607
TCGA-KL-8336-01A-11R-2315-07	ACTR3|10096	2872.314
TCGA-KL-8336-01A-11R-2315-07	ACTR5|79913	101.614
TCGA-KL-8336-01A-11R-2315-07	ACTR6|64431	504.6318
TCGA-KL-8336-01A-11R-2315-07	ACTR8|93973	914.1438
TCGA-KL-8336-01A-11R-2315-07	ACTRT1|139741	0
TCGA-KL-8336-01A-11R-2315-07	ACTRT2|140625	0
TCGA-KL-8336-01A-11R-2315-07	ACVR1B|91	2873.078
TCGA-KL-8336-01A-11R-2315-07	ACVR1C|130399	233.4066
TCGA-KL-8336-01A-11R-2315-07	ACVR1|90	855.3147
TCGA-KL-8336-01A-11R-2315-07	ACVR2A|92	290.3257
TCGA-KL-8336-01A-11R-2315-07	ACVR2B|93	184.1276
TCGA-KL-8336-01A-11R-2315-07	ACVRL1|94	492.0256
TCGA-KL-8336-01A-11R-2315-07	ACY1|95	1955.4961
TCGA-KL-8336-01A-11R-2315-07	ACY3|91703	.764
TCGA-KL-8336-01A-11R-2315-07	ACYP1|97	75.6375
TCGA-KL-8336-01A-11R-2315-07	ACYP2|98	235.6986
TCGA-KL-8336-01A-11R-2315-07	ADAD1|132612	0
TCGA-KL-8336-01A-11R-2315-07	ADAD2|161931	.382
TCGA-KL-8336-01A-11R-2315-07	ADAL|161823	312.1001
TCGA-KL-8336-01A-11R-2315-07	ADAM10|102	1958.5522
TCGA-KL-8336-01A-11R-2315-07	ADAM11|4185	.764
TCGA-KL-8336-01A-11R-2315-07	ADAM12|8038	66.4693
TCGA-KL-8336-01A-11R-2315-07	ADAM15|8751	857.24
TCGA-KL-8336-01A-11R-2315-07	ADAM17|6868	335.0205
TCGA-KL-8336-01A-11R-2315-07	ADAM18|8749	0
TCGA-KL-8336-01A-11R-2315-07	ADAM19|8728	123.7704
TCGA-KL-8336-01A-11R-2315-07	ADAM20|8748	2.292
TCGA-KL-8336-01A-11R-2315-07	ADAM21P1|145241	1.146
TCGA-KL-8336-01A-11R-2315-07	ADAM21|8747	3.4381
TCGA-KL-8336-01A-11R-2315-07	ADAM22|53616	249.4509
TCGA-KL-8336-01A-11R-2315-07	ADAM23|8745	1.91
TCGA-KL-8336-01A-11R-2315-07	ADAM28|10863	84.0416
TCGA-KL-8336-01A-11R-2315-07	ADAM29|11086	.382
TCGA-KL-8336-01A-11R-2315-07	ADAM2|2515	339.2226
TCGA-KL-8336-01A-11R-2315-07	ADAM30|11085	0
TCGA-KL-8336-01A-11R-2315-07	ADAM32|203102	29.7966
TCGA-KL-8336-01A-11R-2315-07	ADAM33|80332	1.528
TCGA-KL-8336-01A-11R-2315-07	ADAM3A|1587	0
TCGA-KL-8336-01A-11R-2315-07	ADAM5P|255926	0
TCGA-KL-8336-01A-11R-2315-07	ADAM6|8755	1407.1856
TCGA-KL-8336-01A-11R-2315-07	ADAM7|8756	.382
TCGA-KL-8336-01A-11R-2315-07	ADAM8|101	84.8057
TCGA-KL-8336-01A-11R-2315-07	ADAM9|8754	5602.1392
TCGA-KL-8336-01A-11R-2315-07	ADAMDEC1|27299	104.288
TCGA-KL-8336-01A-11R-2315-07	ADAMTS10|81794	21.7744
TCGA-KL-8336-01A-11R-2315-07	ADAMTS12|81792	52.335
TCGA-KL-8336-01A-11R-2315-07	ADAMTS13|11093	76.4015
TCGA-KL-8336-01A-11R-2315-07	ADAMTS14|140766	21.0104
TCGA-KL-8336-01A-11R-2315-07	ADAMTS15|170689	59.5932
TCGA-KL-8336-01A-11R-2315-07	ADAMTS16|170690	5.3481
TCGA-KL-8336-01A-11R-2315-07	ADAMTS17|170691	15.2803
TCGA-KL-8336-01A-11R-2315-07	ADAMTS18|170692	29.7966
TCGA-KL-8336-01A-11R-2315-07	ADAMTS19|171019	.382
TCGA-KL-8336-01A-11R-2315-07	ADAMTS1|9510	476.3633
TCGA-KL-8336-01A-11R-2315-07	ADAMTS20|80070	0
TCGA-KL-8336-01A-11R-2315-07	ADAMTS2|9509	63.0312
TCGA-KL-8336-01A-11R-2315-07	ADAMTS3|9508	293.7637
TCGA-KL-8336-01A-11R-2315-07	ADAMTS4|9507	346.4808
TCGA-KL-8336-01A-11R-2315-07	ADAMTS5|11096	305.988
TCGA-KL-8336-01A-11R-2315-07	ADAMTS6|11174	3.0561
TCGA-KL-8336-01A-11R-2315-07	ADAMTS7|11173	121.4784
TCGA-KL-8336-01A-11R-2315-07	ADAMTS8|11095	4.5841
TCGA-KL-8336-01A-11R-2315-07	ADAMTS9|56999	197.8799
TCGA-KL-8336-01A-11R-2315-07	ADAMTSL1|92949	7234.4571
TCGA-KL-8336-01A-11R-2315-07	ADAMTSL2|9719	352.9749
TCGA-KL-8336-01A-11R-2315-07	ADAMTSL3|57188	33.2346
TCGA-KL-8336-01A-11R-2315-07	ADAMTSL4|54507	50.043
TCGA-KL-8336-01A-11R-2315-07	ADAMTSL5|339366	37.4367
TCGA-KL-8336-01A-11R-2315-07	ADAP1|11033	1266.9468
TCGA-KL-8336-01A-11R-2315-07	ADAP2|55803	176.1054
TCGA-KL-8336-01A-11R-2315-07	ADARB1|104	128.3545
TCGA-KL-8336-01A-11R-2315-07	ADARB2|105	.382
TCGA-KL-8336-01A-11R-2315-07	ADAR|103	4208.5761
TCGA-KL-8336-01A-11R-2315-07	ADAT1|23536	223.4744
TCGA-KL-8336-01A-11R-2315-07	ADAT2|134637	29.0326
TCGA-KL-8336-01A-11R-2315-07	ADAT3|113179	46.6049
TCGA-KL-8336-01A-11R-2315-07	ADA|100	59.9752
TCGA-KL-8336-01A-11R-2315-07	ADCK1|57143	464.5211
TCGA-KL-8336-01A-11R-2315-07	ADCK2|90956	1835.5458
TCGA-KL-8336-01A-11R-2315-07	ADCK4|79934	734.9823
TCGA-KL-8336-01A-11R-2315-07	ADCK5|203054	155.095
TCGA-KL-8336-01A-11R-2315-07	ADCY10|55811	3.4381
TCGA-KL-8336-01A-11R-2315-07	ADCY1|107	749.1166
TCGA-KL-8336-01A-11R-2315-07	ADCY2|108	.382
TCGA-KL-8336-01A-11R-2315-07	ADCY3|109	246.0777
TCGA-KL-8336-01A-11R-2315-07	ADCY4|196883	99.7039
TCGA-KL-8336-01A-11R-2315-07	ADCY5|111	113.8382
TCGA-KL-8336-01A-11R-2315-07	ADCY6|112	1414.1916
TCGA-KL-8336-01A-11R-2315-07	ADCY7|113	183.7456
TCGA-KL-8336-01A-11R-2315-07	ADCY8|114	0
TCGA-KL-8336-01A-11R-2315-07	ADCY9|115	350.6828
TCGA-KL-8336-01A-11R-2315-07	ADCYAP1R1|117	.764
TCGA-KL-8336-01A-11R-2315-07	ADCYAP1|116	6.1121
TCGA-KL-8336-01A-11R-2315-07	ADC|113451	13.7523
TCGA-KL-8336-01A-11R-2315-07	ADD1|118	4957.6927
TCGA-KL-8336-01A-11R-2315-07	ADD2|119	4.5841
TCGA-KL-8336-01A-11R-2315-07	ADD3|120	1487.537
TCGA-KL-8336-01A-11R-2315-07	ADH1A|124	0
TCGA-KL-8336-01A-11R-2315-07	ADH1B|125	1.146
TCGA-KL-8336-01A-11R-2315-07	ADH1C|126	4.5841
TCGA-KL-8336-01A-11R-2315-07	ADH4|127	.764
TCGA-KL-8336-01A-11R-2315-07	ADH5|128	2166.3642
TCGA-KL-8336-01A-11R-2315-07	ADH6|130	1.146
TCGA-KL-8336-01A-11R-2315-07	ADH7|131	0
TCGA-KL-8336-01A-11R-2315-07	ADHFE1|137872	153.185
TCGA-KL-8336-01A-11R-2315-07	ADI1|55256	4963.8048
TCGA-KL-8336-01A-11R-2315-07	ADIG|149685	0
TCGA-KL-8336-01A-11R-2315-07	ADIPOQ|9370	0
TCGA-KL-8336-01A-11R-2315-07	ADIPOR1|51094	2199.5989
TCGA-KL-8336-01A-11R-2315-07	ADIPOR2|79602	5558.9724
TCGA-KL-8336-01A-11R-2315-07	ADK|132	425.1743
TCGA-KL-8336-01A-11R-2315-07	ADM2|79924	63.7952
TCGA-KL-8336-01A-11R-2315-07	ADM|133	7131.3151
TCGA-KL-8336-01A-11R-2315-07	ADNP2|22850	493.5536
TCGA-KL-8336-01A-11R-2315-07	ADNP|23394	1638.0479
TCGA-KL-8336-01A-11R-2315-07	ADORA1|134	5.3481
TCGA-KL-8336-01A-11R-2315-07	ADORA2A|135	66.0873
TCGA-KL-8336-01A-11R-2315-07	ADORA2B|136	11.4602
TCGA-KL-8336-01A-11R-2315-07	ADORA3|140	104.288
TCGA-KL-8336-01A-11R-2315-07	ADO|84890	284.5955
TCGA-KL-8336-01A-11R-2315-07	ADPGK|83440	1355.2249
TCGA-KL-8336-01A-11R-2315-07	ADPRHL1|113622	51.953
TCGA-KL-8336-01A-11R-2315-07	ADPRHL2|54936	502.7218
TCGA-KL-8336-01A-11R-2315-07	ADPRH|141	169.6113
TCGA-KL-8336-01A-11R-2315-07	ADRA1A|148	3.0561
TCGA-KL-8336-01A-11R-2315-07	ADRA1B|147	26.7405
TCGA-KL-8336-01A-11R-2315-07	ADRA1D|146	3.4381
TCGA-KL-8336-01A-11R-2315-07	ADRA2A|150	10.6962
TCGA-KL-8336-01A-11R-2315-07	ADRA2B|151	134.8486
TCGA-KL-8336-01A-11R-2315-07	ADRA2C|152	7.2581
TCGA-KL-8336-01A-11R-2315-07	ADRB1|153	565.753
TCGA-KL-8336-01A-11R-2315-07	ADRB2|154	587.9095
TCGA-KL-8336-01A-11R-2315-07	ADRB3|155	0
TCGA-KL-8336-01A-11R-2315-07	ADRBK1|156	1721.7076
TCGA-KL-8336-01A-11R-2315-07	ADRBK2|157	208.5761
TCGA-KL-8336-01A-11R-2315-07	ADRM1|11047	1411.8995
TCGA-KL-8336-01A-11R-2315-07	ADSL|158	527.1703
TCGA-KL-8336-01A-11R-2315-07	ADSSL1|122622	374.7493
TCGA-KL-8336-01A-11R-2315-07	ADSS|159	923.312
TCGA-KL-8336-01A-11R-2315-07	AEBP1|165	528.3163
TCGA-KL-8336-01A-11R-2315-07	AEBP2|121536	780.8232
TCGA-KL-8336-01A-11R-2315-07	AEN|64782	698.3096
TCGA-KL-8336-01A-11R-2315-07	AES|166	9837.0738
TCGA-KL-8336-01A-11R-2315-07	AFAP1L1|134265	1793.525
TCGA-KL-8336-01A-11R-2315-07	AFAP1L2|84632	123.7704
TCGA-KL-8336-01A-11R-2315-07	AFAP1|60312	185.6518
TCGA-KL-8336-01A-11R-2315-07	AFARP1|246182	2.6741
TCGA-KL-8336-01A-11R-2315-07	AFF1|4299	3746.3471
TCGA-KL-8336-01A-11R-2315-07	AFF2|2334	125.6805
TCGA-KL-8336-01A-11R-2315-07	AFF3|3899	13.3703
TCGA-KL-8336-01A-11R-2315-07	AFF4|27125	4007.6401
TCGA-KL-8336-01A-11R-2315-07	AFG3L1|172	211.2501
TCGA-KL-8336-01A-11R-2315-07	AFG3L2|10939	3738.3937
TCGA-KL-8336-01A-11R-2315-07	AFMID|125061	57.6831
TCGA-KL-8336-01A-11R-2315-07	AFM|173	0
TCGA-KL-8336-01A-11R-2315-07	AFP|174	0
TCGA-KL-8336-01A-11R-2315-07	AFTPH|54812	1142.2023
TCGA-KL-8336-01A-11R-2315-07	AG2|387763	95.5019
TCGA-KL-8336-01A-11R-2315-07	AGAP11|119385	4.2135
TCGA-KL-8336-01A-11R-2315-07	AGAP1|116987	291.8537
TCGA-KL-8336-01A-11R-2315-07	AGAP2|116986	83.9538
TCGA-KL-8336-01A-11R-2315-07	AGAP3|116988	916.8179
TCGA-KL-8336-01A-11R-2315-07	AGAP4|119016	76.7835
TCGA-KL-8336-01A-11R-2315-07	AGAP5|729092	6.4941
TCGA-KL-8336-01A-11R-2315-07	AGAP6|414189	55.0091
TCGA-KL-8336-01A-11R-2315-07	AGAP7|653268	15.2803
TCGA-KL-8336-01A-11R-2315-07	AGAP8|728404	3.4381
TCGA-KL-8336-01A-11R-2315-07	AGA|175	405.6919
TCGA-KL-8336-01A-11R-2315-07	AGBL1|123624	0
TCGA-KL-8336-01A-11R-2315-07	AGBL2|79841	3.0561
TCGA-KL-8336-01A-11R-2315-07	AGBL3|340351	2.6741
TCGA-KL-8336-01A-11R-2315-07	AGBL4|84871	3.4381
TCGA-KL-8336-01A-11R-2315-07	AGBL5|60509	535.2039
TCGA-KL-8336-01A-11R-2315-07	AGER|177	8.0222
TCGA-KL-8336-01A-11R-2315-07	AGFG1|3267	1149.4604
TCGA-KL-8336-01A-11R-2315-07	AGFG2|3268	618.0881
TCGA-KL-8336-01A-11R-2315-07	AGGF1|55109	909.1777
TCGA-KL-8336-01A-11R-2315-07	AGK|55750	1125.776
TCGA-KL-8336-01A-11R-2315-07	AGL|178	1963.1363
TCGA-KL-8336-01A-11R-2315-07	AGMAT|79814	35.1447
TCGA-KL-8336-01A-11R-2315-07	AGPAT1|10554	1317.6507
TCGA-KL-8336-01A-11R-2315-07	AGPAT2|10555	2402.4448
TCGA-KL-8336-01A-11R-2315-07	AGPAT3|56894	3593.5441
TCGA-KL-8336-01A-11R-2315-07	AGPAT4|56895	58.0651
TCGA-KL-8336-01A-11R-2315-07	AGPAT5|55326	1040.9703
TCGA-KL-8336-01A-11R-2315-07	AGPAT6|137964	2662.5919
TCGA-KL-8336-01A-11R-2315-07	AGPAT9|84803	871.359
TCGA-KL-8336-01A-11R-2315-07	AGPHD1|123688	66.8513
TCGA-KL-8336-01A-11R-2315-07	AGPS|8540	638.7165
TCGA-KL-8336-01A-11R-2315-07	AGR2|10551	.382
TCGA-KL-8336-01A-11R-2315-07	AGR3|155465	17.9544
TCGA-KL-8336-01A-11R-2315-07	AGRN|375790	2991.8823
TCGA-KL-8336-01A-11R-2315-07	AGRP|181	.382
TCGA-KL-8336-01A-11R-2315-07	AGTPBP1|23287	261.2931
TCGA-KL-8336-01A-11R-2315-07	AGTR1|185	40.8748
TCGA-KL-8336-01A-11R-2315-07	AGTR2|186	0
TCGA-KL-8336-01A-11R-2315-07	AGTRAP|57085	413.3321
TCGA-KL-8336-01A-11R-2315-07	AGT|183	45.4589
TCGA-KL-8336-01A-11R-2315-07	AGXT2L1|64850	1.528
TCGA-KL-8336-01A-11R-2315-07	AGXT2L2|85007	739.1004
TCGA-KL-8336-01A-11R-2315-07	AGXT2|64902	0
TCGA-KL-8336-01A-11R-2315-07	AGXT|189	0
TCGA-KL-8336-01A-11R-2315-07	AHCTF1|25909	822.844
TCGA-KL-8336-01A-11R-2315-07	AHCYL1|10768	4671.1871
TCGA-KL-8336-01A-11R-2315-07	AHCYL2|23382	5985.2927
TCGA-KL-8336-01A-11R-2315-07	AHCY|191	1850.4441
TCGA-KL-8336-01A-11R-2315-07	AHDC1|27245	770.891
TCGA-KL-8336-01A-11R-2315-07	AHI1|54806	98.1759
TCGA-KL-8336-01A-11R-2315-07	AHNAK2|113146	993.2194
TCGA-KL-8336-01A-11R-2315-07	AHNAK|79026	8820.17
TCGA-KL-8336-01A-11R-2315-07	AHRR|57491	28.6506
TCGA-KL-8336-01A-11R-2315-07	AHR|196	1255.2765
TCGA-KL-8336-01A-11R-2315-07	AHSA1|10598	2545.6976
TCGA-KL-8336-01A-11R-2315-07	AHSA2|130872	140.5787
TCGA-KL-8336-01A-11R-2315-07	AHSG|197	.382
TCGA-KL-8336-01A-11R-2315-07	AHSP|51327	.382
TCGA-KL-8336-01A-11R-2315-07	AICDA|57379	0
TCGA-KL-8336-01A-11R-2315-07	AIDA|64853	450.0239
TCGA-KL-8336-01A-11R-2315-07	AIF1L|83543	623.0541
TCGA-KL-8336-01A-11R-2315-07	AIF1|199	250.5969
TCGA-KL-8336-01A-11R-2315-07	AIFM1|9131	5062.7447
TCGA-KL-8336-01A-11R-2315-07	AIFM2|84883	748.3526
TCGA-KL-8336-01A-11R-2315-07	AIFM3|150209	24.8305
TCGA-KL-8336-01A-11R-2315-07	AIG1|51390	987.1072
TCGA-KL-8336-01A-11R-2315-07	AIM1L|55057	3.0561
TCGA-KL-8336-01A-11R-2315-07	AIM1|202	937.0643
TCGA-KL-8336-01A-11R-2315-07	AIM2|9447	5.3481
TCGA-KL-8336-01A-11R-2315-07	AIMP1|9255	1004.9394
TCGA-KL-8336-01A-11R-2315-07	AIMP2|7965	1475.1409
TCGA-KL-8336-01A-11R-2315-07	AIPL1|23746	0
TCGA-KL-8336-01A-11R-2315-07	AIP|9049	1283.927
TCGA-KL-8336-01A-11R-2315-07	AIRE|326	0
TCGA-KL-8336-01A-11R-2315-07	AJAP1|55966	2.292
TCGA-KL-8336-01A-11R-2315-07	AK1|203	2726.7692
TCGA-KL-8336-01A-11R-2315-07	AK2|204	1841.2759
TCGA-KL-8336-01A-11R-2315-07	AK3L1|205	42.0208
TCGA-KL-8336-01A-11R-2315-07	AK3|50808	2059.0202
TCGA-KL-8336-01A-11R-2315-07	AK5|26289	.382
TCGA-KL-8336-01A-11R-2315-07	AK7|122481	6.8761
TCGA-KL-8336-01A-11R-2315-07	AKAP10|11216	416.7701
TCGA-KL-8336-01A-11R-2315-07	AKAP11|11215	1087.9572
TCGA-KL-8336-01A-11R-2315-07	AKAP12|9590	360.997
TCGA-KL-8336-01A-11R-2315-07	AKAP13|11214	4221.9463
TCGA-KL-8336-01A-11R-2315-07	AKAP14|158798	0
TCGA-KL-8336-01A-11R-2315-07	AKAP1|8165	1754.9422
TCGA-KL-8336-01A-11R-2315-07	AKAP2|11217	5606.2114
TCGA-KL-8336-01A-11R-2315-07	AKAP3|10566	32.4706
TCGA-KL-8336-01A-11R-2315-07	AKAP4|8852	1.146
TCGA-KL-8336-01A-11R-2315-07	AKAP5|9495	16.0443
TCGA-KL-8336-01A-11R-2315-07	AKAP6|9472	823.6081
TCGA-KL-8336-01A-11R-2315-07	AKAP7|9465	149.3649
TCGA-KL-8336-01A-11R-2315-07	AKAP8L|26993	869.0669
TCGA-KL-8336-01A-11R-2315-07	AKAP8|10270	669.2771
TCGA-KL-8336-01A-11R-2315-07	AKAP9|10142	3349.0593
TCGA-KL-8336-01A-11R-2315-07	AKD1|221264	84.0416
TCGA-KL-8336-01A-11R-2315-07	AKIRIN1|79647	1403.1134
TCGA-KL-8336-01A-11R-2315-07	AKIRIN2|55122	1100.1815
TCGA-KL-8336-01A-11R-2315-07	AKNAD1|254268	10.318
TCGA-KL-8336-01A-11R-2315-07	AKNA|80709	456.4989
TCGA-KL-8336-01A-11R-2315-07	AKR1A1|10327	1092.1593
TCGA-KL-8336-01A-11R-2315-07	AKR1B10|57016	3.0561
TCGA-KL-8336-01A-11R-2315-07	AKR1B15|441282	0
TCGA-KL-8336-01A-11R-2315-07	AKR1B1|231	3711.5844
TCGA-KL-8336-01A-11R-2315-07	AKR1C1|1645	1180.021
TCGA-KL-8336-01A-11R-2315-07	AKR1C2|1646	29.0326
TCGA-KL-8336-01A-11R-2315-07	AKR1C3|8644	123.7704
TCGA-KL-8336-01A-11R-2315-07	AKR1C4|1109	0
TCGA-KL-8336-01A-11R-2315-07	AKR1CL1|340811	0
TCGA-KL-8336-01A-11R-2315-07	AKR1D1|6718	0
TCGA-KL-8336-01A-11R-2315-07	AKR1E2|83592	4.2021
TCGA-KL-8336-01A-11R-2315-07	AKR7A2|8574	781.9692
TCGA-KL-8336-01A-11R-2315-07	AKR7A3|22977	664.693
TCGA-KL-8336-01A-11R-2315-07	AKR7L|246181	20.6284
TCGA-KL-8336-01A-11R-2315-07	AKT1S1|84335	979.0851
TCGA-KL-8336-01A-11R-2315-07	AKT1|207	6547.2257
TCGA-KL-8336-01A-11R-2315-07	AKT2|208	4017.9544
TCGA-KL-8336-01A-11R-2315-07	AKT3|10000	496.6097
TCGA-KL-8336-01A-11R-2315-07	AKTIP|64400	832.2529
TCGA-KL-8336-01A-11R-2315-07	ALAD|210	1084.1371
TCGA-KL-8336-01A-11R-2315-07	ALAS1|211	3849.8711
TCGA-KL-8336-01A-11R-2315-07	ALAS2|212	12.6062
TCGA-KL-8336-01A-11R-2315-07	ALB|213	.764
TCGA-KL-8336-01A-11R-2315-07	ALCAM|214	4178.7795
TCGA-KL-8336-01A-11R-2315-07	ALDH16A1|126133	1014.9938
TCGA-KL-8336-01A-11R-2315-07	ALDH18A1|5832	984.8152
TCGA-KL-8336-01A-11R-2315-07	ALDH1A1|216	7608.4424
TCGA-KL-8336-01A-11R-2315-07	ALDH1A2|8854	1585.7129
TCGA-KL-8336-01A-11R-2315-07	ALDH1A3|220	9.9704
TCGA-KL-8336-01A-11R-2315-07	ALDH1B1|219	775.4751
TCGA-KL-8336-01A-11R-2315-07	ALDH1L1|10840	5769.8405
TCGA-KL-8336-01A-11R-2315-07	ALDH1L2|160428	82.5136
TCGA-KL-8336-01A-11R-2315-07	ALDH2|217	441.2186
TCGA-KL-8336-01A-11R-2315-07	ALDH3A1|218	5.3481
TCGA-KL-8336-01A-11R-2315-07	ALDH3A2|224	1481.0429
TCGA-KL-8336-01A-11R-2315-07	ALDH3B1|221	79.4575
TCGA-KL-8336-01A-11R-2315-07	ALDH3B2|222	16.4263
TCGA-KL-8336-01A-11R-2315-07	ALDH4A1|8659	361.7611
TCGA-KL-8336-01A-11R-2315-07	ALDH5A1|7915	772.4191
TCGA-KL-8336-01A-11R-2315-07	ALDH6A1|4329	597.7041
TCGA-KL-8336-01A-11R-2315-07	ALDH7A1|501	1201.7954
TCGA-KL-8336-01A-11R-2315-07	ALDH8A1|64577	7.6401
TCGA-KL-8336-01A-11R-2315-07	ALDH9A1|223	1367.2047
TCGA-KL-8336-01A-11R-2315-07	ALDOA|226	42947.9515
TCGA-KL-8336-01A-11R-2315-07	ALDOB|229	2.292
TCGA-KL-8336-01A-11R-2315-07	ALDOC|230	222.7103
TCGA-KL-8336-01A-11R-2315-07	ALG10B|144245	278.1014
TCGA-KL-8336-01A-11R-2315-07	ALG10|84920	95.1199
TCGA-KL-8336-01A-11R-2315-07	ALG11|440138	18.3364
TCGA-KL-8336-01A-11R-2315-07	ALG12|79087	592.1115
TCGA-KL-8336-01A-11R-2315-07	ALG13|79868	676.9172
TCGA-KL-8336-01A-11R-2315-07	ALG14|199857	289.1796
TCGA-KL-8336-01A-11R-2315-07	ALG1L2|644974	0
TCGA-KL-8336-01A-11R-2315-07	ALG1L|200810	9.6648
TCGA-KL-8336-01A-11R-2315-07	ALG1|56052	535.5401
TCGA-KL-8336-01A-11R-2315-07	ALG2|85365	1739.2799
TCGA-KL-8336-01A-11R-2315-07	ALG3|10195	983.6692
TCGA-KL-8336-01A-11R-2315-07	ALG5|29880	420.5902
TCGA-KL-8336-01A-11R-2315-07	ALG6|29929	179.9255
TCGA-KL-8336-01A-11R-2315-07	ALG8|79053	644.8286
TCGA-KL-8336-01A-11R-2315-07	ALG9|79796	615.032
TCGA-KL-8336-01A-11R-2315-07	ALKBH1|8846	385.0635
TCGA-KL-8336-01A-11R-2315-07	ALKBH2|121642	116.1303
TCGA-KL-8336-01A-11R-2315-07	ALKBH3|221120	415.2421
TCGA-KL-8336-01A-11R-2315-07	ALKBH4|54784	378.1683
TCGA-KL-8336-01A-11R-2315-07	ALKBH5|54890	1980.2693
TCGA-KL-8336-01A-11R-2315-07	ALKBH6|84964	191.3857
TCGA-KL-8336-01A-11R-2315-07	ALKBH7|84266	1396.6192
TCGA-KL-8336-01A-11R-2315-07	ALKBH8|91801	273.8993
TCGA-KL-8336-01A-11R-2315-07	ALK|238	6.1121
TCGA-KL-8336-01A-11R-2315-07	ALLC|55821	.382
TCGA-KL-8336-01A-11R-2315-07	ALMS1P|200420	1.91
TCGA-KL-8336-01A-11R-2315-07	ALMS1|7840	320.8863
TCGA-KL-8336-01A-11R-2315-07	ALOX12B|242	0
TCGA-KL-8336-01A-11R-2315-07	ALOX12P2|245	0
TCGA-KL-8336-01A-11R-2315-07	ALOX12|239	7.6401
TCGA-KL-8336-01A-11R-2315-07	ALOX15B|247	17.9544
TCGA-KL-8336-01A-11R-2315-07	ALOX15|246	.764
TCGA-KL-8336-01A-11R-2315-07	ALOX5AP|241	241.4287
TCGA-KL-8336-01A-11R-2315-07	ALOX5|240	108.4901
TCGA-KL-8336-01A-11R-2315-07	ALOXE3|59344	.764
TCGA-KL-8336-01A-11R-2315-07	ALPI|248	0
TCGA-KL-8336-01A-11R-2315-07	ALPK1|80216	273.8993
TCGA-KL-8336-01A-11R-2315-07	ALPK2|115701	.764
TCGA-KL-8336-01A-11R-2315-07	ALPK3|57538	5930.6656
TCGA-KL-8336-01A-11R-2315-07	ALPL|249	209.3401
TCGA-KL-8336-01A-11R-2315-07	ALPPL2|251	0
TCGA-KL-8336-01A-11R-2315-07	ALPP|250	0
TCGA-KL-8336-01A-11R-2315-07	ALS2CL|259173	1712.1574
TCGA-KL-8336-01A-11R-2315-07	ALS2CR11|151254	1.528
TCGA-KL-8336-01A-11R-2315-07	ALS2CR12|130540	3.4381
TCGA-KL-8336-01A-11R-2315-07	ALS2CR4|65062	195.5878
TCGA-KL-8336-01A-11R-2315-07	ALS2CR8|79800	95.1199
TCGA-KL-8336-01A-11R-2315-07	ALS2|57679	377.8054
TCGA-KL-8336-01A-11R-2315-07	ALX1|8092	0
TCGA-KL-8336-01A-11R-2315-07	ALX3|257	11.8422
TCGA-KL-8336-01A-11R-2315-07	ALX4|60529	.764
TCGA-KL-8336-01A-11R-2315-07	AMAC1L2|83650	4.9661
TCGA-KL-8336-01A-11R-2315-07	AMAC1L3|643664	.764
TCGA-KL-8336-01A-11R-2315-07	AMAC1|146861	.382
TCGA-KL-8336-01A-11R-2315-07	AMACR|23600	1544.0741
TCGA-KL-8336-01A-11R-2315-07	AMBN|258	.382
TCGA-KL-8336-01A-11R-2315-07	AMBP|259	.382
TCGA-KL-8336-01A-11R-2315-07	AMBRA1|55626	1601.3752
TCGA-KL-8336-01A-11R-2315-07	AMD1|262	1714.0674
TCGA-KL-8336-01A-11R-2315-07	AMDHD1|144193	.764
TCGA-KL-8336-01A-11R-2315-07	AMDHD2|51005	127.0289
TCGA-KL-8336-01A-11R-2315-07	AMELX|265	0
TCGA-KL-8336-01A-11R-2315-07	AMELY|266	0
TCGA-KL-8336-01A-11R-2315-07	AMFR|267	7134.3711
TCGA-KL-8336-01A-11R-2315-07	AMHR2|269	1.146
TCGA-KL-8336-01A-11R-2315-07	AMH|268	64.9413
TCGA-KL-8336-01A-11R-2315-07	AMICA1|120425	69.9074
TCGA-KL-8336-01A-11R-2315-07	AMIGO1|57463	145.1628
TCGA-KL-8336-01A-11R-2315-07	AMIGO2|347902	66.0873
TCGA-KL-8336-01A-11R-2315-07	AMIGO3|386724	138.6687
TCGA-KL-8336-01A-11R-2315-07	AMMECR1L|83607	331.5825
TCGA-KL-8336-01A-11R-2315-07	AMMECR1|9949	302.9319
TCGA-KL-8336-01A-11R-2315-07	AMN1|196394	162.7352
TCGA-KL-8336-01A-11R-2315-07	AMN|81693	373.6033
TCGA-KL-8336-01A-11R-2315-07	AMOTL1|154810	1462.7065
TCGA-KL-8336-01A-11R-2315-07	AMOTL2|51421	1285.4551
TCGA-KL-8336-01A-11R-2315-07	AMOT|154796	935.5362
TCGA-KL-8336-01A-11R-2315-07	AMPD1|270	0
TCGA-KL-8336-01A-11R-2315-07	AMPD2|271	130.6465
TCGA-KL-8336-01A-11R-2315-07	AMPD3|272	5591.825
TCGA-KL-8336-01A-11R-2315-07	AMPH|273	6.8761
TCGA-KL-8336-01A-11R-2315-07	AMTN|401138	0
TCGA-KL-8336-01A-11R-2315-07	AMT|275	691.6092
TCGA-KL-8336-01A-11R-2315-07	AMY1A|276	3.4381
TCGA-KL-8336-01A-11R-2315-07	AMY2A|279	8.0222
TCGA-KL-8336-01A-11R-2315-07	AMY2B|280	153.1926
TCGA-KL-8336-01A-11R-2315-07	AMZ1|155185	1.528
TCGA-KL-8336-01A-11R-2315-07	AMZ2P1|201283	90.5358
TCGA-KL-8336-01A-11R-2315-07	AMZ2|51321	905.3577
TCGA-KL-8336-01A-11R-2315-07	ANAPC10|10393	185.6556
TCGA-KL-8336-01A-11R-2315-07	ANAPC11|51529	1303.4094
TCGA-KL-8336-01A-11R-2315-07	ANAPC13|25847	2411.2348
TCGA-KL-8336-01A-11R-2315-07	ANAPC16|119504	1815.2994
TCGA-KL-8336-01A-11R-2315-07	ANAPC1|64682	472.5432
TCGA-KL-8336-01A-11R-2315-07	ANAPC2|29882	932.8622
TCGA-KL-8336-01A-11R-2315-07	ANAPC4|29945	368.6372
TCGA-KL-8336-01A-11R-2315-07	ANAPC5|51433	2315.7292
TCGA-KL-8336-01A-11R-2315-07	ANAPC7|51434	870.595
TCGA-KL-8336-01A-11R-2315-07	ANGEL1|23357	1133.7981
TCGA-KL-8336-01A-11R-2315-07	ANGEL2|90806	303.6959
TCGA-KL-8336-01A-11R-2315-07	ANGPT1|284	2021.2014
TCGA-KL-8336-01A-11R-2315-07	ANGPT2|285	507.3059
TCGA-KL-8336-01A-11R-2315-07	ANGPT4|51378	1.528
TCGA-KL-8336-01A-11R-2315-07	ANGPTL1|9068	654.3788
TCGA-KL-8336-01A-11R-2315-07	ANGPTL2|23452	280.7755
TCGA-KL-8336-01A-11R-2315-07	ANGPTL3|27329	0
TCGA-KL-8336-01A-11R-2315-07	ANGPTL4|51129	12.6062
TCGA-KL-8336-01A-11R-2315-07	ANGPTL5|253935	.382
TCGA-KL-8336-01A-11R-2315-07	ANGPTL6|83854	.9015
TCGA-KL-8336-01A-11R-2315-07	ANGPTL7|10218	.382
TCGA-KL-8336-01A-11R-2315-07	ANG|283	18.9858
TCGA-KL-8336-01A-11R-2315-07	ANK1|286	13.7523
TCGA-KL-8336-01A-11R-2315-07	ANK2|287	143.6348
TCGA-KL-8336-01A-11R-2315-07	ANK3|288	1857.7022
TCGA-KL-8336-01A-11R-2315-07	ANKAR|150709	21.3924
TCGA-KL-8336-01A-11R-2315-07	ANKDD1A|348094	45.8409
TCGA-KL-8336-01A-11R-2315-07	ANKFN1|162282	0
TCGA-KL-8336-01A-11R-2315-07	ANKFY1|51479	1368.7327
TCGA-KL-8336-01A-11R-2315-07	ANKHD1-EIF4EBP3|404734	755.7788
TCGA-KL-8336-01A-11R-2315-07	ANKHD1|54882	2395.7177
TCGA-KL-8336-01A-11R-2315-07	ANKH|56172	1200.6494
TCGA-KL-8336-01A-11R-2315-07	ANKIB1|54467	1078.025
TCGA-KL-8336-01A-11R-2315-07	ANKK1|255239	3.8201
TCGA-KL-8336-01A-11R-2315-07	ANKLE1|126549	6.4941
TCGA-KL-8336-01A-11R-2315-07	ANKLE2|23141	1114.6977
TCGA-KL-8336-01A-11R-2315-07	ANKMY1|51281	144.0168
TCGA-KL-8336-01A-11R-2315-07	ANKMY2|57037	923.312
TCGA-KL-8336-01A-11R-2315-07	ANKRA2|57763	278.1014
TCGA-KL-8336-01A-11R-2315-07	ANKRD10|55608	570.1499
TCGA-KL-8336-01A-11R-2315-07	ANKRD11|29123	1908.3335
TCGA-KL-8336-01A-11R-2315-07	ANKRD12|23253	682.6473
TCGA-KL-8336-01A-11R-2315-07	ANKRD13A|88455	2854.3597
TCGA-KL-8336-01A-11R-2315-07	ANKRD13B|124930	9.1682
TCGA-KL-8336-01A-11R-2315-07	ANKRD13C|81573	367.8732
TCGA-KL-8336-01A-11R-2315-07	ANKRD13D|338692	330.8185
TCGA-KL-8336-01A-11R-2315-07	ANKRD16|54522	68.1807
TCGA-KL-8336-01A-11R-2315-07	ANKRD17|26057	3612.6444
TCGA-KL-8336-01A-11R-2315-07	ANKRD19|138649	38.9648
TCGA-KL-8336-01A-11R-2315-07	ANKRD1|27063	1.146
TCGA-KL-8336-01A-11R-2315-07	ANKRD20A3|441425	47.7509
TCGA-KL-8336-01A-11R-2315-07	ANKRD20A4|728747	7.6401
TCGA-KL-8336-01A-11R-2315-07	ANKRD20B|729171	24.8305
TCGA-KL-8336-01A-11R-2315-07	ANKRD22|118932	104.67
TCGA-KL-8336-01A-11R-2315-07	ANKRD23|200539	13.3703
TCGA-KL-8336-01A-11R-2315-07	ANKRD24|170961	6.4941
TCGA-KL-8336-01A-11R-2315-07	ANKRD26P1|124149	0
TCGA-KL-8336-01A-11R-2315-07	ANKRD26|22852	283.0675
TCGA-KL-8336-01A-11R-2315-07	ANKRD27|84079	662.7829
TCGA-KL-8336-01A-11R-2315-07	ANKRD28|23243	1358.4185
TCGA-KL-8336-01A-11R-2315-07	ANKRD29|147463	475.5993
TCGA-KL-8336-01A-11R-2315-07	ANKRD2|26287	4.9661
TCGA-KL-8336-01A-11R-2315-07	ANKRD30A|91074	32.4706
TCGA-KL-8336-01A-11R-2315-07	ANKRD30B|374860	.382
TCGA-KL-8336-01A-11R-2315-07	ANKRD31|256006	1.528
TCGA-KL-8336-01A-11R-2315-07	ANKRD32|84250	113.0742
TCGA-KL-8336-01A-11R-2315-07	ANKRD33|341405	1.146
TCGA-KL-8336-01A-11R-2315-07	ANKRD34A|284615	3.8201
TCGA-KL-8336-01A-11R-2315-07	ANKRD34B|340120	0
TCGA-KL-8336-01A-11R-2315-07	ANKRD34C|390616	.382
TCGA-KL-8336-01A-11R-2315-07	ANKRD35|148741	4.5841
TCGA-KL-8336-01A-11R-2315-07	ANKRD36BP1|84832	48.897
TCGA-KL-8336-01A-11R-2315-07	ANKRD36B|57730	19.4824
TCGA-KL-8336-01A-11R-2315-07	ANKRD36|375248	58.4471
TCGA-KL-8336-01A-11R-2315-07	ANKRD37|353322	127.2658
TCGA-KL-8336-01A-11R-2315-07	ANKRD39|51239	82.8956
TCGA-KL-8336-01A-11R-2315-07	ANKRD40|91369	833.5403
TCGA-KL-8336-01A-11R-2315-07	ANKRD42|338699	258.237
TCGA-KL-8336-01A-11R-2315-07	ANKRD43|134548	118.0403
TCGA-KL-8336-01A-11R-2315-07	ANKRD44|91526	76.0195
TCGA-KL-8336-01A-11R-2315-07	ANKRD45|339416	46.6049
TCGA-KL-8336-01A-11R-2315-07	ANKRD46|157567	584.6586
TCGA-KL-8336-01A-11R-2315-07	ANKRD49|54851	302.9319
TCGA-KL-8336-01A-11R-2315-07	ANKRD50|57182	665.075
TCGA-KL-8336-01A-11R-2315-07	ANKRD52|283373	1712.1574
TCGA-KL-8336-01A-11R-2315-07	ANKRD53|79998	1.146
TCGA-KL-8336-01A-11R-2315-07	ANKRD54|129138	328.9084
TCGA-KL-8336-01A-11R-2315-07	ANKRD55|79722	.382
TCGA-KL-8336-01A-11R-2315-07	ANKRD56|345079	375.5133
TCGA-KL-8336-01A-11R-2315-07	ANKRD57|65124	820.17
TCGA-KL-8336-01A-11R-2315-07	ANKRD58|347454	22.9204
TCGA-KL-8336-01A-11R-2315-07	ANKRD5|63926	158.9151
TCGA-KL-8336-01A-11R-2315-07	ANKRD6|22881	228.0317
TCGA-KL-8336-01A-11R-2315-07	ANKRD7|56311	11.4602
TCGA-KL-8336-01A-11R-2315-07	ANKRD9|122416	767.835
TCGA-KL-8336-01A-11R-2315-07	ANKS1A|23294	1826.3776
TCGA-KL-8336-01A-11R-2315-07	ANKS1B|56899	23.6845
TCGA-KL-8336-01A-11R-2315-07	ANKS3|124401	164.6452
TCGA-KL-8336-01A-11R-2315-07	ANKS4B|257629	0
TCGA-KL-8336-01A-11R-2315-07	ANKS6|203286	316.6842
TCGA-KL-8336-01A-11R-2315-07	ANKZF1|55139	155.477
TCGA-KL-8336-01A-11R-2315-07	ANLN|54443	443.1286
TCGA-KL-8336-01A-11R-2315-07	ANO10|55129	1855.0282
TCGA-KL-8336-01A-11R-2315-07	ANO1|55107	133.3206
TCGA-KL-8336-01A-11R-2315-07	ANO2|57101	14.1343
TCGA-KL-8336-01A-11R-2315-07	ANO3|63982	4.5841
TCGA-KL-8336-01A-11R-2315-07	ANO4|121601	1036.7682
TCGA-KL-8336-01A-11R-2315-07	ANO5|203859	1141.8203
TCGA-KL-8336-01A-11R-2315-07	ANO6|196527	2369.5922
TCGA-KL-8336-01A-11R-2315-07	ANO7|50636	14.8983
TCGA-KL-8336-01A-11R-2315-07	ANO8|57719	163.1172
TCGA-KL-8336-01A-11R-2315-07	ANO9|338440	169.6113
TCGA-KL-8336-01A-11R-2315-07	ANP32A|8125	2958.2657
TCGA-KL-8336-01A-11R-2315-07	ANP32B|10541	2744.7235
TCGA-KL-8336-01A-11R-2315-07	ANP32C|23520	1.91
TCGA-KL-8336-01A-11R-2315-07	ANP32D|23519	0
TCGA-KL-8336-01A-11R-2315-07	ANP32E|81611	706.3318
TCGA-KL-8336-01A-11R-2315-07	ANPEP|290	56.5371
TCGA-KL-8336-01A-11R-2315-07	ANTXR1|84168	2146.8819
TCGA-KL-8336-01A-11R-2315-07	ANTXR2|118429	658.9628
TCGA-KL-8336-01A-11R-2315-07	ANTXRL|195977	0
TCGA-KL-8336-01A-11R-2315-07	ANUBL1|93550	60.7392
TCGA-KL-8336-01A-11R-2315-07	ANXA10|11199	.382
TCGA-KL-8336-01A-11R-2315-07	ANXA11|311	7483.1439
TCGA-KL-8336-01A-11R-2315-07	ANXA13|312	.764
TCGA-KL-8336-01A-11R-2315-07	ANXA1|301	662.7829
TCGA-KL-8336-01A-11R-2315-07	ANXA2P1|303	16.4263
TCGA-KL-8336-01A-11R-2315-07	ANXA2P2|304	526.0243
TCGA-KL-8336-01A-11R-2315-07	ANXA2P3|305	.764
TCGA-KL-8336-01A-11R-2315-07	ANXA2|302	1540.254
TCGA-KL-8336-01A-11R-2315-07	ANXA3|306	216.5982
TCGA-KL-8336-01A-11R-2315-07	ANXA4|307	4797.6316
TCGA-KL-8336-01A-11R-2315-07	ANXA5|308	10002.101
TCGA-KL-8336-01A-11R-2315-07	ANXA6|309	2144.5898
TCGA-KL-8336-01A-11R-2315-07	ANXA7|310	2294.7187
TCGA-KL-8336-01A-11R-2315-07	ANXA8L1|728113	0
TCGA-KL-8336-01A-11R-2315-07	ANXA8L2|244	0
TCGA-KL-8336-01A-11R-2315-07	ANXA8|653145	0
TCGA-KL-8336-01A-11R-2315-07	ANXA9|8416	94.3558
TCGA-KL-8336-01A-11R-2315-07	AOAH|313	152.421
TCGA-KL-8336-01A-11R-2315-07	AOC2|314	19.1004
TCGA-KL-8336-01A-11R-2315-07	AOC3|8639	330.0544
TCGA-KL-8336-01A-11R-2315-07	AOX1|316	137.1407
TCGA-KL-8336-01A-11R-2315-07	AOX2P|344454	0
TCGA-KL-8336-01A-11R-2315-07	AP1AR|55435	688.3774
TCGA-KL-8336-01A-11R-2315-07	AP1B1|162	5260.2426
TCGA-KL-8336-01A-11R-2315-07	AP1G1|164	2191.9587
TCGA-KL-8336-01A-11R-2315-07	AP1G2|8906	1104.3683
TCGA-KL-8336-01A-11R-2315-07	AP1M1|8907	1489.447
TCGA-KL-8336-01A-11R-2315-07	AP1M2|10053	2421.1632
TCGA-KL-8336-01A-11R-2315-07	AP1S1|1174	1035.2402
TCGA-KL-8336-01A-11R-2315-07	AP1S2|8905	406.8379
TCGA-KL-8336-01A-11R-2315-07	AP1S3|130340	239.1367
TCGA-KL-8336-01A-11R-2315-07	AP2A1|160	1578.9323
TCGA-KL-8336-01A-11R-2315-07	AP2A2|161	2129.3095
TCGA-KL-8336-01A-11R-2315-07	AP2B1|163	7732.2128
TCGA-KL-8336-01A-11R-2315-07	AP2M1|1173	9887.8808
TCGA-KL-8336-01A-11R-2315-07	AP2S1|1175	1745.01
TCGA-KL-8336-01A-11R-2315-07	AP3B1|8546	2276.0004
TCGA-KL-8336-01A-11R-2315-07	AP3B2|8120	11.8422
TCGA-KL-8336-01A-11R-2315-07	AP3D1|8943	5793.525
TCGA-KL-8336-01A-11R-2315-07	AP3M1|26985	748.7346
TCGA-KL-8336-01A-11R-2315-07	AP3M2|10947	693.7255
TCGA-KL-8336-01A-11R-2315-07	AP3S1|1176	529.0803
TCGA-KL-8336-01A-11R-2315-07	AP3S2|10239	2644.9164
TCGA-KL-8336-01A-11R-2315-07	AP4B1|10717	144.9718
TCGA-KL-8336-01A-11R-2315-07	AP4E1|23431	445.4207
TCGA-KL-8336-01A-11R-2315-07	AP4M1|9179	232.5509
TCGA-KL-8336-01A-11R-2315-07	AP4S1|11154	114.2202
TCGA-KL-8336-01A-11R-2315-07	APAF1|317	283.0675
TCGA-KL-8336-01A-11R-2315-07	APBA1|320	71.8174
TCGA-KL-8336-01A-11R-2315-07	APBA2|321	15.2803
TCGA-KL-8336-01A-11R-2315-07	APBA3|9546	246.3948
TCGA-KL-8336-01A-11R-2315-07	APBB1IP|54518	117.2763
TCGA-KL-8336-01A-11R-2315-07	APBB1|322	1154.4265
TCGA-KL-8336-01A-11R-2315-07	APBB2|323	1951.6761
TCGA-KL-8336-01A-11R-2315-07	APBB3|10307	236.4626
TCGA-KL-8336-01A-11R-2315-07	APC2|10297	18.5694
TCGA-KL-8336-01A-11R-2315-07	APCDD1L|164284	.764
TCGA-KL-8336-01A-11R-2315-07	APCDD1|147495	134.4666
TCGA-KL-8336-01A-11R-2315-07	APCS|325	0
TCGA-KL-8336-01A-11R-2315-07	APC|324	857.2247
TCGA-KL-8336-01A-11R-2315-07	APEH|327	7583.9939
TCGA-KL-8336-01A-11R-2315-07	APEX1|328	2554.4838
TCGA-KL-8336-01A-11R-2315-07	APEX2|27301	699.8376
TCGA-KL-8336-01A-11R-2315-07	APH1A|51107	2992.2643
TCGA-KL-8336-01A-11R-2315-07	APH1B|83464	1027.6
TCGA-KL-8336-01A-11R-2315-07	API5|8539	2921.975
TCGA-KL-8336-01A-11R-2315-07	APIP|51074	453.0952
TCGA-KL-8336-01A-11R-2315-07	APITD1|378708	106.2325
TCGA-KL-8336-01A-11R-2315-07	APLF|200558	28.2686
TCGA-KL-8336-01A-11R-2315-07	APLNR|187	474.0712
TCGA-KL-8336-01A-11R-2315-07	APLN|8862	617.706
TCGA-KL-8336-01A-11R-2315-07	APLP1|333	139.4327
TCGA-KL-8336-01A-11R-2315-07	APLP2|334	68885.8753
TCGA-KL-8336-01A-11R-2315-07	APOA1BP|128240	2716.073
TCGA-KL-8336-01A-11R-2315-07	APOA1|335	1.528
TCGA-KL-8336-01A-11R-2315-07	APOA2|336	0
TCGA-KL-8336-01A-11R-2315-07	APOA4|337	0
TCGA-KL-8336-01A-11R-2315-07	APOA5|116519	0
TCGA-KL-8336-01A-11R-2315-07	APOB48R|55911	152.421
TCGA-KL-8336-01A-11R-2315-07	APOBEC1|339	1.528
TCGA-KL-8336-01A-11R-2315-07	APOBEC2|10930	1.528
TCGA-KL-8336-01A-11R-2315-07	APOBEC3A|200315	3.4381
TCGA-KL-8336-01A-11R-2315-07	APOBEC3B|9582	2.6741
TCGA-KL-8336-01A-11R-2315-07	APOBEC3C|27350	46.6049
TCGA-KL-8336-01A-11R-2315-07	APOBEC3D|140564	12.6062
TCGA-KL-8336-01A-11R-2315-07	APOBEC3F|200316	34.3807
TCGA-KL-8336-01A-11R-2315-07	APOBEC3G|60489	69.5254
TCGA-KL-8336-01A-11R-2315-07	APOBEC3H|164668	2.6741
TCGA-KL-8336-01A-11R-2315-07	APOBEC4|403314	.382
TCGA-KL-8336-01A-11R-2315-07	APOB|338	445.0387
TCGA-KL-8336-01A-11R-2315-07	APOC1P1|342	0
TCGA-KL-8336-01A-11R-2315-07	APOC1|341	525.2602
TCGA-KL-8336-01A-11R-2315-07	APOC2|344	162.3532
TCGA-KL-8336-01A-11R-2315-07	APOC3|345	0
TCGA-KL-8336-01A-11R-2315-07	APOC4|346	4.5841
TCGA-KL-8336-01A-11R-2315-07	APOD|347	110.0181
TCGA-KL-8336-01A-11R-2315-07	APOE|348	29607.8694
TCGA-KL-8336-01A-11R-2315-07	APOF|319	.382
TCGA-KL-8336-01A-11R-2315-07	APOH|350	0
TCGA-KL-8336-01A-11R-2315-07	APOL1|8542	1844.714
TCGA-KL-8336-01A-11R-2315-07	APOL2|23780	1431.3819
TCGA-KL-8336-01A-11R-2315-07	APOL3|80833	217.3622
TCGA-KL-8336-01A-11R-2315-07	APOL4|80832	83.2776
TCGA-KL-8336-01A-11R-2315-07	APOL5|80831	1.91
TCGA-KL-8336-01A-11R-2315-07	APOL6|80830	1432.9099
TCGA-KL-8336-01A-11R-2315-07	APOLD1|81575	1160.5386
TCGA-KL-8336-01A-11R-2315-07	APOM|55937	47.7509
TCGA-KL-8336-01A-11R-2315-07	APOOL|139322	827.8101
TCGA-KL-8336-01A-11R-2315-07	APOO|79135	1995.2249
TCGA-KL-8336-01A-11R-2315-07	APPBP2|10513	671.9511
TCGA-KL-8336-01A-11R-2315-07	APPL1|26060	1732.4038
TCGA-KL-8336-01A-11R-2315-07	APPL2|55198	722.3761
TCGA-KL-8336-01A-11R-2315-07	APP|351	28116.1303
TCGA-KL-8336-01A-11R-2315-07	APRT|353	1972.6865
TCGA-KL-8336-01A-11R-2315-07	APTX|54840	674.6252
TCGA-KL-8336-01A-11R-2315-07	AQP10|89872	0
TCGA-KL-8336-01A-11R-2315-07	AQP11|282679	21.7744
TCGA-KL-8336-01A-11R-2315-07	AQP12A|375318	0
TCGA-KL-8336-01A-11R-2315-07	AQP12B|653437	0
TCGA-KL-8336-01A-11R-2315-07	AQP1|358	1695.7311
TCGA-KL-8336-01A-11R-2315-07	AQP2|359	2.6741
TCGA-KL-8336-01A-11R-2315-07	AQP3|360	979.4671
TCGA-KL-8336-01A-11R-2315-07	AQP4|361	0
TCGA-KL-8336-01A-11R-2315-07	AQP5|362	2.292
TCGA-KL-8336-01A-11R-2315-07	AQP6|363	330.4364
TCGA-KL-8336-01A-11R-2315-07	AQP7P1|375719	1.528
TCGA-KL-8336-01A-11R-2315-07	AQP7P3|441432	0
TCGA-KL-8336-01A-11R-2315-07	AQP7|364	314.0101
TCGA-KL-8336-01A-11R-2315-07	AQP8|343	0
TCGA-KL-8336-01A-11R-2315-07	AQP9|366	48.5149
TCGA-KL-8336-01A-11R-2315-07	AQPEP|206338	2.6741
TCGA-KL-8336-01A-11R-2315-07	AQR|9716	1577.6908
TCGA-KL-8336-01A-11R-2315-07	ARAF|369	2358.514
TCGA-KL-8336-01A-11R-2315-07	ARAP1|116985	9977.9811
TCGA-KL-8336-01A-11R-2315-07	ARAP2|116984	505.7779
TCGA-KL-8336-01A-11R-2315-07	ARAP3|64411	227.2944
TCGA-KL-8336-01A-11R-2315-07	ARCN1|372	6145.3538
TCGA-KL-8336-01A-11R-2315-07	ARC|23237	14.1343
TCGA-KL-8336-01A-11R-2315-07	AREG|374	32.8526
TCGA-KL-8336-01A-11R-2315-07	ARF1|375	9423.3598
TCGA-KL-8336-01A-11R-2315-07	ARF3|377	10642.7275
TCGA-KL-8336-01A-11R-2315-07	ARF4|378	4529.4623
TCGA-KL-8336-01A-11R-2315-07	ARF5|381	3139.9828
TCGA-KL-8336-01A-11R-2315-07	ARF6|382	3123.6749
TCGA-KL-8336-01A-11R-2315-07	ARFGAP1|55738	898.8635
TCGA-KL-8336-01A-11R-2315-07	ARFGAP2|84364	2589.2465
TCGA-KL-8336-01A-11R-2315-07	ARFGAP3|26286	718.174
TCGA-KL-8336-01A-11R-2315-07	ARFGEF1|10565	4369.5196
TCGA-KL-8336-01A-11R-2315-07	ARFGEF2|10564	2653.4237
TCGA-KL-8336-01A-11R-2315-07	ARFIP1|27236	1600.9932
TCGA-KL-8336-01A-11R-2315-07	ARFIP2|23647	1140.6742
TCGA-KL-8336-01A-11R-2315-07	ARFRP1|10139	451.9148
TCGA-KL-8336-01A-11R-2315-07	ARG1|383	0
TCGA-KL-8336-01A-11R-2315-07	ARG2|384	658.1759
TCGA-KL-8336-01A-11R-2315-07	ARGFXP2|503640	.764
TCGA-KL-8336-01A-11R-2315-07	ARGFX|503582	.382
TCGA-KL-8336-01A-11R-2315-07	ARGLU1|55082	603.5718
TCGA-KL-8336-01A-11R-2315-07	ARHGAP10|79658	52.335
TCGA-KL-8336-01A-11R-2315-07	ARHGAP11A|9824	665.839
TCGA-KL-8336-01A-11R-2315-07	ARHGAP11B|89839	46.2229
TCGA-KL-8336-01A-11R-2315-07	ARHGAP12|94134	1323.2738
TCGA-KL-8336-01A-11R-2315-07	ARHGAP15|55843	31.7066
TCGA-KL-8336-01A-11R-2315-07	ARHGAP17|55114	819.024
TCGA-KL-8336-01A-11R-2315-07	ARHGAP18|93663	5109.3496
TCGA-KL-8336-01A-11R-2315-07	ARHGAP19|84986	207.048
TCGA-KL-8336-01A-11R-2315-07	ARHGAP1|392	2218.6993
TCGA-KL-8336-01A-11R-2315-07	ARHGAP20|57569	15.6623
TCGA-KL-8336-01A-11R-2315-07	ARHGAP21|57584	2105.6251
TCGA-KL-8336-01A-11R-2315-07	ARHGAP22|58504	41.2568
TCGA-KL-8336-01A-11R-2315-07	ARHGAP23|57636	283.8315
TCGA-KL-8336-01A-11R-2315-07	ARHGAP24|83478	1219.7498
TCGA-KL-8336-01A-11R-2315-07	ARHGAP25|9938	198.6439
TCGA-KL-8336-01A-11R-2315-07	ARHGAP26|23092	233.7886
TCGA-KL-8336-01A-11R-2315-07	ARHGAP27|201176	1057.0146
TCGA-KL-8336-01A-11R-2315-07	ARHGAP28|79822	285.3596
TCGA-KL-8336-01A-11R-2315-07	ARHGAP29|9411	515.7101
TCGA-KL-8336-01A-11R-2315-07	ARHGAP30|257106	241.4287
TCGA-KL-8336-01A-11R-2315-07	ARHGAP31|57514	1302.6454
TCGA-KL-8336-01A-11R-2315-07	ARHGAP32|9743	353.3569
TCGA-KL-8336-01A-11R-2315-07	ARHGAP33|115703	189.0937
TCGA-KL-8336-01A-11R-2315-07	ARHGAP36|158763	0
TCGA-KL-8336-01A-11R-2315-07	ARHGAP39|80728	271.9893
TCGA-KL-8336-01A-11R-2315-07	ARHGAP42|143872	310.9541
TCGA-KL-8336-01A-11R-2315-07	ARHGAP4|393	1754.9422
TCGA-KL-8336-01A-11R-2315-07	ARHGAP5|394	4723.9041
TCGA-KL-8336-01A-11R-2315-07	ARHGAP6|395	1390.5071
TCGA-KL-8336-01A-11R-2315-07	ARHGAP8|23779	643.3464
TCGA-KL-8336-01A-11R-2315-07	ARHGAP9|64333	55.7731
TCGA-KL-8336-01A-11R-2315-07	ARHGDIA|396	4819.788
TCGA-KL-8336-01A-11R-2315-07	ARHGDIB|397	1278.5789
TCGA-KL-8336-01A-11R-2315-07	ARHGDIG|398	.382
TCGA-KL-8336-01A-11R-2315-07	ARHGEF10L|55160	838.1243
TCGA-KL-8336-01A-11R-2315-07	ARHGEF10|9639	281.9215
TCGA-KL-8336-01A-11R-2315-07	ARHGEF11|9826	1103.2375
TCGA-KL-8336-01A-11R-2315-07	ARHGEF12|23365	6788.2724
TCGA-KL-8336-01A-11R-2315-07	ARHGEF15|22899	229.5865
TCGA-KL-8336-01A-11R-2315-07	ARHGEF16|27237	416.3881
TCGA-KL-8336-01A-11R-2315-07	ARHGEF17|9828	2419.6352
TCGA-KL-8336-01A-11R-2315-07	ARHGEF18|23370	1041.7343
TCGA-KL-8336-01A-11R-2315-07	ARHGEF19|128272	22.5384
TCGA-KL-8336-01A-11R-2315-07	ARHGEF1|9138	600.1337
TCGA-KL-8336-01A-11R-2315-07	ARHGEF2|9181	1265.9727
TCGA-KL-8336-01A-11R-2315-07	ARHGEF33|100271715	1.146
TCGA-KL-8336-01A-11R-2315-07	ARHGEF35|445328	663.5469
TCGA-KL-8336-01A-11R-2315-07	ARHGEF37|389337	781.5872
TCGA-KL-8336-01A-11R-2315-07	ARHGEF38|54848	74.1094
TCGA-KL-8336-01A-11R-2315-07	ARHGEF3|50650	1249.9284
TCGA-KL-8336-01A-11R-2315-07	ARHGEF4|50649	55.0091
TCGA-KL-8336-01A-11R-2315-07	ARHGEF5|7984	631.8403
TCGA-KL-8336-01A-11R-2315-07	ARHGEF6|9459	999.7135
TCGA-KL-8336-01A-11R-2315-07	ARHGEF7|8874	1081.0811
TCGA-KL-8336-01A-11R-2315-07	ARHGEF9|23229	1061.5987
TCGA-KL-8336-01A-11R-2315-07	ARID1A|8289	2108.2991
TCGA-KL-8336-01A-11R-2315-07	ARID1B|57492	1244.1983
TCGA-KL-8336-01A-11R-2315-07	ARID2|196528	790.3734
TCGA-KL-8336-01A-11R-2315-07	ARID3A|1820	199.4079
TCGA-KL-8336-01A-11R-2315-07	ARID3B|10620	89.0077
TCGA-KL-8336-01A-11R-2315-07	ARID3C|138715	2.6741
TCGA-KL-8336-01A-11R-2315-07	ARID4A|5926	409.512
TCGA-KL-8336-01A-11R-2315-07	ARID4B|51742	662.1106
TCGA-KL-8336-01A-11R-2315-07	ARID5A|10865	155.859
TCGA-KL-8336-01A-11R-2315-07	ARID5B|84159	158.5331
TCGA-KL-8336-01A-11R-2315-07	ARIH1|25820	2080.0306
TCGA-KL-8336-01A-11R-2315-07	ARIH2|10425	2215.7845
TCGA-KL-8336-01A-11R-2315-07	ARL10|285598	28.2686
TCGA-KL-8336-01A-11R-2315-07	ARL11|115761	82.1316
TCGA-KL-8336-01A-11R-2315-07	ARL13A|392509	1.146
TCGA-KL-8336-01A-11R-2315-07	ARL13B|200894	213.5422
TCGA-KL-8336-01A-11R-2315-07	ARL14|80117	2.292
TCGA-KL-8336-01A-11R-2315-07	ARL15|54622	974.119
TCGA-KL-8336-01A-11R-2315-07	ARL16|339231	281.1575
TCGA-KL-8336-01A-11R-2315-07	ARL17A|51326	71.7257
TCGA-KL-8336-01A-11R-2315-07	ARL17B|641522	0
TCGA-KL-8336-01A-11R-2315-07	ARL1|400	3851.0171
TCGA-KL-8336-01A-11R-2315-07	ARL2BP|23568	1155.5725
TCGA-KL-8336-01A-11R-2315-07	ARL2|402	962.6588
TCGA-KL-8336-01A-11R-2315-07	ARL3|403	340.3686
TCGA-KL-8336-01A-11R-2315-07	ARL4A|10124	535.1924
TCGA-KL-8336-01A-11R-2315-07	ARL4C|10123	188.3297
TCGA-KL-8336-01A-11R-2315-07	ARL4D|379	451.9148
TCGA-KL-8336-01A-11R-2315-07	ARL5A|26225	1040.5883
TCGA-KL-8336-01A-11R-2315-07	ARL5B|221079	135.9947
TCGA-KL-8336-01A-11R-2315-07	ARL5C|390790	0
TCGA-KL-8336-01A-11R-2315-07	ARL6IP1|23204	4704.8037
TCGA-KL-8336-01A-11R-2315-07	ARL6IP4|51329	3149.6514
TCGA-KL-8336-01A-11R-2315-07	ARL6IP5|10550	6109.8271
TCGA-KL-8336-01A-11R-2315-07	ARL6IP6|151188	113.0742
TCGA-KL-8336-01A-11R-2315-07	ARL6|84100	490.1156
TCGA-KL-8336-01A-11R-2315-07	ARL8A|127829	751.4087
TCGA-KL-8336-01A-11R-2315-07	ARL8B|55207	3487.728
TCGA-KL-8336-01A-11R-2315-07	ARL9|132946	2.6741
TCGA-KL-8336-01A-11R-2315-07	ARMC10|83787	665.1858
TCGA-KL-8336-01A-11R-2315-07	ARMC1|55156	1051.2845
TCGA-KL-8336-01A-11R-2315-07	ARMC2|84071	14.1343
TCGA-KL-8336-01A-11R-2315-07	ARMC3|219681	0
TCGA-KL-8336-01A-11R-2315-07	ARMC4|55130	6.4941
TCGA-KL-8336-01A-11R-2315-07	ARMC5|79798	327.3804
TCGA-KL-8336-01A-11R-2315-07	ARMC6|93436	1280.8519
TCGA-KL-8336-01A-11R-2315-07	ARMC7|79637	309.426
TCGA-KL-8336-01A-11R-2315-07	ARMC8|25852	1059.6887
TCGA-KL-8336-01A-11R-2315-07	ARMC9|80210	124.9164
TCGA-KL-8336-01A-11R-2315-07	ARMCX1|51309	249.4509
TCGA-KL-8336-01A-11R-2315-07	ARMCX2|9823	2860.0898
TCGA-KL-8336-01A-11R-2315-07	ARMCX3|51566	3373.1258
TCGA-KL-8336-01A-11R-2315-07	ARMCX5|64860	354.8849
TCGA-KL-8336-01A-11R-2315-07	ARMCX6|54470	388.8836
TCGA-KL-8336-01A-11R-2315-07	ARMS2|387715	.764
TCGA-KL-8336-01A-11R-2315-07	ARNT2|9915	3433.865
TCGA-KL-8336-01A-11R-2315-07	ARNTL2|56938	21.7744
TCGA-KL-8336-01A-11R-2315-07	ARNTL|406	210.1041
TCGA-KL-8336-01A-11R-2315-07	ARNT|405	529.4623
TCGA-KL-8336-01A-11R-2315-07	ARPC1A|10552	5216.7892
TCGA-KL-8336-01A-11R-2315-07	ARPC1B|10095	1545.5066
TCGA-KL-8336-01A-11R-2315-07	ARPC2|10109	2524.6872
TCGA-KL-8336-01A-11R-2315-07	ARPC3|10094	4137.1407
TCGA-KL-8336-01A-11R-2315-07	ARPC4|10093	3434.7321
TCGA-KL-8336-01A-11R-2315-07	ARPC5L|81873	1081.8451
TCGA-KL-8336-01A-11R-2315-07	ARPC5|10092	1516.5696
TCGA-KL-8336-01A-11R-2315-07	ARPM1|84517	3.4381
TCGA-KL-8336-01A-11R-2315-07	ARPP19|10776	6070.8624
TCGA-KL-8336-01A-11R-2315-07	ARPP21|10777	1.528
TCGA-KL-8336-01A-11R-2315-07	ARR3|407	.382
TCGA-KL-8336-01A-11R-2315-07	ARRB1|408	158.1511
TCGA-KL-8336-01A-11R-2315-07	ARRB2|409	2162.5442
TCGA-KL-8336-01A-11R-2315-07	ARRDC1|92714	1155.9545
TCGA-KL-8336-01A-11R-2315-07	ARRDC2|27106	475.5993
TCGA-KL-8336-01A-11R-2315-07	ARRDC3|57561	775.8571
TCGA-KL-8336-01A-11R-2315-07	ARRDC4|91947	1090.2493
TCGA-KL-8336-01A-11R-2315-07	ARRDC5|645432	0
TCGA-KL-8336-01A-11R-2315-07	ARSA|410	617.324
TCGA-KL-8336-01A-11R-2315-07	ARSB|411	271.2253
TCGA-KL-8336-01A-11R-2315-07	ARSD|414	2113.6472
TCGA-KL-8336-01A-11R-2315-07	ARSE|415	684.1753
TCGA-KL-8336-01A-11R-2315-07	ARSF|416	.382
TCGA-KL-8336-01A-11R-2315-07	ARSG|22901	119.9503
TCGA-KL-8336-01A-11R-2315-07	ARSH|347527	.382
TCGA-KL-8336-01A-11R-2315-07	ARSI|340075	14.5163
TCGA-KL-8336-01A-11R-2315-07	ARSJ|79642	2232.0695
TCGA-KL-8336-01A-11R-2315-07	ARSK|153642	256.327
TCGA-KL-8336-01A-11R-2315-07	ART1|417	0
TCGA-KL-8336-01A-11R-2315-07	ART3|419	.764
TCGA-KL-8336-01A-11R-2315-07	ART4|420	5.3481
TCGA-KL-8336-01A-11R-2315-07	ART5|116969	24.8305
TCGA-KL-8336-01A-11R-2315-07	ARTN|9048	27.1225
TCGA-KL-8336-01A-11R-2315-07	ARV1|64801	412.186
TCGA-KL-8336-01A-11R-2315-07	ARVCF|421	113.4562
TCGA-KL-8336-01A-11R-2315-07	ARX|170302	1.146
TCGA-KL-8336-01A-11R-2315-07	AR|367	314.0101
TCGA-KL-8336-01A-11R-2315-07	AS3MT|57412	435.4885
TCGA-KL-8336-01A-11R-2315-07	ASAH1|427	8644.0646
TCGA-KL-8336-01A-11R-2315-07	ASAH2B|653308	10.3142
TCGA-KL-8336-01A-11R-2315-07	ASAH2|56624	9.5502
TCGA-KL-8336-01A-11R-2315-07	ASAM|79827	1.146
TCGA-KL-8336-01A-11R-2315-07	ASAP1IT1|29065	0
TCGA-KL-8336-01A-11R-2315-07	ASAP1|50807	491.6436
TCGA-KL-8336-01A-11R-2315-07	ASAP2|8853	1065.4188
TCGA-KL-8336-01A-11R-2315-07	ASAP3|55616	1235.7941
TCGA-KL-8336-01A-11R-2315-07	ASB10|136371	0
TCGA-KL-8336-01A-11R-2315-07	ASB11|140456	4.2021
TCGA-KL-8336-01A-11R-2315-07	ASB12|142689	1.91
TCGA-KL-8336-01A-11R-2315-07	ASB13|79754	352.9749
TCGA-KL-8336-01A-11R-2315-07	ASB14|142686	19.1004
TCGA-KL-8336-01A-11R-2315-07	ASB15|142685	2.6741
TCGA-KL-8336-01A-11R-2315-07	ASB16|92591	114.8238
TCGA-KL-8336-01A-11R-2315-07	ASB17|127247	0
TCGA-KL-8336-01A-11R-2315-07	ASB18|401036	0
TCGA-KL-8336-01A-11R-2315-07	ASB1|51665	520.2101
TCGA-KL-8336-01A-11R-2315-07	ASB2|51676	9.1682
TCGA-KL-8336-01A-11R-2315-07	ASB3|51130	351.0648
TCGA-KL-8336-01A-11R-2315-07	ASB4|51666	0
TCGA-KL-8336-01A-11R-2315-07	ASB5|140458	775.0931
TCGA-KL-8336-01A-11R-2315-07	ASB6|140459	880.0611
TCGA-KL-8336-01A-11R-2315-07	ASB7|140460	584.4714
TCGA-KL-8336-01A-11R-2315-07	ASB8|140461	1502.0533
TCGA-KL-8336-01A-11R-2315-07	ASB9|140462	42.7848
TCGA-KL-8336-01A-11R-2315-07	ASCC1|51008	299.1118
TCGA-KL-8336-01A-11R-2315-07	ASCC2|84164	923.312
TCGA-KL-8336-01A-11R-2315-07	ASCC3|10973	602.4257
TCGA-KL-8336-01A-11R-2315-07	ASCL1|429	453.0608
TCGA-KL-8336-01A-11R-2315-07	ASCL2|430	12.6062
TCGA-KL-8336-01A-11R-2315-07	ASCL3|56676	0
TCGA-KL-8336-01A-11R-2315-07	ASCL4|121549	201.6999
TCGA-KL-8336-01A-11R-2315-07	ASF1A|25842	380.0974
TCGA-KL-8336-01A-11R-2315-07	ASF1B|55723	373.6033
TCGA-KL-8336-01A-11R-2315-07	ASFMR1|100126270	2.2959
TCGA-KL-8336-01A-11R-2315-07	ASGR1|432	9.9322
TCGA-KL-8336-01A-11R-2315-07	ASGR2|433	5.7301
TCGA-KL-8336-01A-11R-2315-07	ASH1L|55870	1162.2538
TCGA-KL-8336-01A-11R-2315-07	ASH2L|9070	1045.1724
TCGA-KL-8336-01A-11R-2315-07	ASIP|434	0
TCGA-KL-8336-01A-11R-2315-07	ASL|435	650.5587
TCGA-KL-8336-01A-11R-2315-07	ASMTL|8623	437.7805
TCGA-KL-8336-01A-11R-2315-07	ASMT|438	0
TCGA-KL-8336-01A-11R-2315-07	ASNA1|439	2235.1256
TCGA-KL-8336-01A-11R-2315-07	ASNSD1|54529	414.8601
TCGA-KL-8336-01A-11R-2315-07	ASNS|440	3320.7908
TCGA-KL-8336-01A-11R-2315-07	ASPA|443	4.2021
TCGA-KL-8336-01A-11R-2315-07	ASPDH|554235	0
TCGA-KL-8336-01A-11R-2315-07	ASPG|374569	40.1108
TCGA-KL-8336-01A-11R-2315-07	ASPHD1|253982	9.9322
TCGA-KL-8336-01A-11R-2315-07	ASPHD2|57168	160.8251
TCGA-KL-8336-01A-11R-2315-07	ASPH|444	2900.85
TCGA-KL-8336-01A-11R-2315-07	ASPM|259266	236.4626
TCGA-KL-8336-01A-11R-2315-07	ASPN|54829	97.4119
TCGA-KL-8336-01A-11R-2315-07	ASPRV1|151516	16.518
TCGA-KL-8336-01A-11R-2315-07	ASPSCR1|79058	342.2787
TCGA-KL-8336-01A-11R-2315-07	ASRGL1|80150	162.3532
TCGA-KL-8336-01A-11R-2315-07	ASS1|445	113.0742
TCGA-KL-8336-01A-11R-2315-07	ASTE1|28990	131.8766
TCGA-KL-8336-01A-11R-2315-07	ASTL|431705	1.528
TCGA-KL-8336-01A-11R-2315-07	ASTN1|460	.382
TCGA-KL-8336-01A-11R-2315-07	ASTN2|23245	5108.5856
TCGA-KL-8336-01A-11R-2315-07	ASXL1|171023	1712.1574
TCGA-KL-8336-01A-11R-2315-07	ASXL2|55252	763.6329
TCGA-KL-8336-01A-11R-2315-07	ASXL3|80816	29.0326
TCGA-KL-8336-01A-11R-2315-07	ASZ1|136991	0
TCGA-KL-8336-01A-11R-2315-07	ATAD1|84896	1756.4703
TCGA-KL-8336-01A-11R-2315-07	ATAD2B|54454	124.1524
TCGA-KL-8336-01A-11R-2315-07	ATAD2|29028	651.3227
TCGA-KL-8336-01A-11R-2315-07	ATAD3A|55210	658.5808
TCGA-KL-8336-01A-11R-2315-07	ATAD3B|83858	146.6909
TCGA-KL-8336-01A-11R-2315-07	ATAD3C|219293	14.8983
TCGA-KL-8336-01A-11R-2315-07	ATAD5|79915	24.4485
TCGA-KL-8336-01A-11R-2315-07	ATCAY|85300	.382
TCGA-KL-8336-01A-11R-2315-07	ATE1|11101	181.4535
TCGA-KL-8336-01A-11R-2315-07	ATF1|466	410.276
TCGA-KL-8336-01A-11R-2315-07	ATF2|1386	359.469
TCGA-KL-8336-01A-11R-2315-07	ATF3|467	402.2538
TCGA-KL-8336-01A-11R-2315-07	ATF4|468	4513.8
TCGA-KL-8336-01A-11R-2315-07	ATF5|22809	1139.1462
TCGA-KL-8336-01A-11R-2315-07	ATF6B|1388	1432.9099
TCGA-KL-8336-01A-11R-2315-07	ATF6|22926	1116.2258
TCGA-KL-8336-01A-11R-2315-07	ATF7IP2|80063	13.7523
TCGA-KL-8336-01A-11R-2315-07	ATF7IP|55729	1597.9372
TCGA-KL-8336-01A-11R-2315-07	ATF7|11016	993.7313
TCGA-KL-8336-01A-11R-2315-07	ATG10|83734	176.8694
TCGA-KL-8336-01A-11R-2315-07	ATG12|9140	446.5667
TCGA-KL-8336-01A-11R-2315-07	ATG16L1|55054	357.941
TCGA-KL-8336-01A-11R-2315-07	ATG16L2|89849	137.5609
TCGA-KL-8336-01A-11R-2315-07	ATG2A|23130	1703.3712
TCGA-KL-8336-01A-11R-2315-07	ATG2B|55102	1329.7679
TCGA-KL-8336-01A-11R-2315-07	ATG3|64422	1350.3963
TCGA-KL-8336-01A-11R-2315-07	ATG4A|115201	1076.115
TCGA-KL-8336-01A-11R-2315-07	ATG4B|23192	989.0173
TCGA-KL-8336-01A-11R-2315-07	ATG4C|84938	115.7483
TCGA-KL-8336-01A-11R-2315-07	ATG4D|84971	3182.7333
TCGA-KL-8336-01A-11R-2315-07	ATG5|9474	608.5379
TCGA-KL-8336-01A-11R-2315-07	ATG7|10533	822.7524
TCGA-KL-8336-01A-11R-2315-07	ATG9A|79065	818.2256
TCGA-KL-8336-01A-11R-2315-07	ATG9B|285973	7.0251
TCGA-KL-8336-01A-11R-2315-07	ATHL1|80162	28.2686
TCGA-KL-8336-01A-11R-2315-07	ATIC|471	629.5483
TCGA-KL-8336-01A-11R-2315-07	ATL1|51062	153.567
TCGA-KL-8336-01A-11R-2315-07	ATL2|64225	984.0512
TCGA-KL-8336-01A-11R-2315-07	ATL3|25923	854.9327
TCGA-KL-8336-01A-11R-2315-07	ATMIN|23300	1014.2298
TCGA-KL-8336-01A-11R-2315-07	ATM|472	1420.3037
TCGA-KL-8336-01A-11R-2315-07	ATN1|1822	5554.7703
TCGA-KL-8336-01A-11R-2315-07	ATOH1|474	0
TCGA-KL-8336-01A-11R-2315-07	ATOH7|220202	.382
TCGA-KL-8336-01A-11R-2315-07	ATOH8|84913	63.0312
TCGA-KL-8336-01A-11R-2315-07	ATOX1|475	1140.2922
TCGA-KL-8336-01A-11R-2315-07	ATP10A|57194	12.6062
TCGA-KL-8336-01A-11R-2315-07	ATP10B|23120	11.4602
TCGA-KL-8336-01A-11R-2315-07	ATP10D|57205	4128.3545
TCGA-KL-8336-01A-11R-2315-07	ATP11A|23250	1084.9012
TCGA-KL-8336-01A-11R-2315-07	ATP11B|23200	2039.5378
TCGA-KL-8336-01A-11R-2315-07	ATP11C|286410	279.6295
TCGA-KL-8336-01A-11R-2315-07	ATP12A|479	0
TCGA-KL-8336-01A-11R-2315-07	ATP13A1|57130	1956.2601
TCGA-KL-8336-01A-11R-2315-07	ATP13A2|23400	597.0776
TCGA-KL-8336-01A-11R-2315-07	ATP13A3|79572	2025.7855
TCGA-KL-8336-01A-11R-2315-07	ATP13A4|84239	3.8201
TCGA-KL-8336-01A-11R-2315-07	ATP13A5|344905	42.7848
TCGA-KL-8336-01A-11R-2315-07	ATP1A1|476	53548.6391
TCGA-KL-8336-01A-11R-2315-07	ATP1A2|477	9.9322
TCGA-KL-8336-01A-11R-2315-07	ATP1A3|478	9449.3363
TCGA-KL-8336-01A-11R-2315-07	ATP1A4|480	0
TCGA-KL-8336-01A-11R-2315-07	ATP1B1|481	39912.9405
TCGA-KL-8336-01A-11R-2315-07	ATP1B2|482	72.5814
TCGA-KL-8336-01A-11R-2315-07	ATP1B3|483	2233.5976
TCGA-KL-8336-01A-11R-2315-07	ATP1B4|23439	4.2021
TCGA-KL-8336-01A-11R-2315-07	ATP2A1|487	40.4928
TCGA-KL-8336-01A-11R-2315-07	ATP2A2|488	7041.9253
TCGA-KL-8336-01A-11R-2315-07	ATP2A3|489	171.9034
TCGA-KL-8336-01A-11R-2315-07	ATP2B1|490	1273.6128
TCGA-KL-8336-01A-11R-2315-07	ATP2B2|491	2632.4133
TCGA-KL-8336-01A-11R-2315-07	ATP2B3|492	.382
TCGA-KL-8336-01A-11R-2315-07	ATP2B4|493	2663.3559
TCGA-KL-8336-01A-11R-2315-07	ATP2C1|27032	4589.3535
TCGA-KL-8336-01A-11R-2315-07	ATP2C2|9914	15.2803
TCGA-KL-8336-01A-11R-2315-07	ATP4A|495	2.6741
TCGA-KL-8336-01A-11R-2315-07	ATP4B|496	1.91
TCGA-KL-8336-01A-11R-2315-07	ATP5A1|498	34823.035
TCGA-KL-8336-01A-11R-2315-07	ATP5B|506	96161.2071
TCGA-KL-8336-01A-11R-2315-07	ATP5C1|509	6441.7916
TCGA-KL-8336-01A-11R-2315-07	ATP5D|513	7059.1157
TCGA-KL-8336-01A-11R-2315-07	ATP5EP2|432369	52.335
TCGA-KL-8336-01A-11R-2315-07	ATP5E|514	5316.0157
TCGA-KL-8336-01A-11R-2315-07	ATP5F1|515	4817.8779
TCGA-KL-8336-01A-11R-2315-07	ATP5G1|516	2348.5818
TCGA-KL-8336-01A-11R-2315-07	ATP5G2|517	7939.2608
TCGA-KL-8336-01A-11R-2315-07	ATP5G3|518	14633.9414
TCGA-KL-8336-01A-11R-2315-07	ATP5H|10476	4835.8323
TCGA-KL-8336-01A-11R-2315-07	ATP5I|521	3590.5148
TCGA-KL-8336-01A-11R-2315-07	ATP5J2|9551	4380.0248
TCGA-KL-8336-01A-11R-2315-07	ATP5J|522	3487.9114
TCGA-KL-8336-01A-11R-2315-07	ATP5L2|267020	.764
TCGA-KL-8336-01A-11R-2315-07	ATP5L|10632	10923.503
TCGA-KL-8336-01A-11R-2315-07	ATP5O|539	6218.3173
TCGA-KL-8336-01A-11R-2315-07	ATP5SL|55101	2104.479
TCGA-KL-8336-01A-11R-2315-07	ATP5S|27109	474.0712
TCGA-KL-8336-01A-11R-2315-07	ATP6AP1L|92270	51.571
TCGA-KL-8336-01A-11R-2315-07	ATP6AP1|537	13086.0472
TCGA-KL-8336-01A-11R-2315-07	ATP6AP2|10159	34651.1317
TCGA-KL-8336-01A-11R-2315-07	ATP6V0A1|535	722.7581
TCGA-KL-8336-01A-11R-2315-07	ATP6V0A2|23545	575.3032
TCGA-KL-8336-01A-11R-2315-07	ATP6V0A4|50617	34247.9152
TCGA-KL-8336-01A-11R-2315-07	ATP6V0B|533	9652.1822
TCGA-KL-8336-01A-11R-2315-07	ATP6V0C|527	18177.7519
TCGA-KL-8336-01A-11R-2315-07	ATP6V0D1|9114	3193.5823
TCGA-KL-8336-01A-11R-2315-07	ATP6V0D2|245972	33926.8456
TCGA-KL-8336-01A-11R-2315-07	ATP6V0E1|8992	6746.6336
TCGA-KL-8336-01A-11R-2315-07	ATP6V0E2|155066	5019.555
TCGA-KL-8336-01A-11R-2315-07	ATP6V1A|523	22713.0169
TCGA-KL-8336-01A-11R-2315-07	ATP6V1B1|525	16201.3179
TCGA-KL-8336-01A-11R-2315-07	ATP6V1B2|526	2776.8121
TCGA-KL-8336-01A-11R-2315-07	ATP6V1C1|528	2812.3388
TCGA-KL-8336-01A-11R-2315-07	ATP6V1C2|245973	7226.0262
TCGA-KL-8336-01A-11R-2315-07	ATP6V1D|51382	8363.6711
TCGA-KL-8336-01A-11R-2315-07	ATP6V1E1|529	5982.2367
TCGA-KL-8336-01A-11R-2315-07	ATP6V1E2|90423	33.2346
TCGA-KL-8336-01A-11R-2315-07	ATP6V1F|9296	9003.8697
TCGA-KL-8336-01A-11R-2315-07	ATP6V1G1|9550	4119.1863
TCGA-KL-8336-01A-11R-2315-07	ATP6V1G2|534	4.5841
TCGA-KL-8336-01A-11R-2315-07	ATP6V1G3|127124	1453.1563
TCGA-KL-8336-01A-11R-2315-07	ATP6V1H|51606	6439.8816
TCGA-KL-8336-01A-11R-2315-07	ATP7A|538	2582.3704
TCGA-KL-8336-01A-11R-2315-07	ATP7B|540	164.2632
TCGA-KL-8336-01A-11R-2315-07	ATP8A1|10396	3111.4507
TCGA-KL-8336-01A-11R-2315-07	ATP8A2|51761	2.292
TCGA-KL-8336-01A-11R-2315-07	ATP8B1|5205	457.6144
TCGA-KL-8336-01A-11R-2315-07	ATP8B2|57198	94.3558
TCGA-KL-8336-01A-11R-2315-07	ATP8B3|148229	15.6623
TCGA-KL-8336-01A-11R-2315-07	ATP8B4|79895	87.0977
TCGA-KL-8336-01A-11R-2315-07	ATP8B5P|158381	19.1004
TCGA-KL-8336-01A-11R-2315-07	ATP9A|10079	1983.7647
TCGA-KL-8336-01A-11R-2315-07	ATP9B|374868	485.5315
TCGA-KL-8336-01A-11R-2315-07	ATPAF1|64756	4057.9926
TCGA-KL-8336-01A-11R-2315-07	ATPAF2|91647	377.4234
TCGA-KL-8336-01A-11R-2315-07	ATPBD4|89978	313.2461
TCGA-KL-8336-01A-11R-2315-07	ATPIF1|93974	1362.6206
TCGA-KL-8336-01A-11R-2315-07	ATRIP|84126	221.3389
TCGA-KL-8336-01A-11R-2315-07	ATRNL1|26033	581.0333
TCGA-KL-8336-01A-11R-2315-07	ATRN|8455	1582.2749
TCGA-KL-8336-01A-11R-2315-07	ATRX|546	2710.7249
TCGA-KL-8336-01A-11R-2315-07	ATR|545	1318.3077
TCGA-KL-8336-01A-11R-2315-07	ATXN10|25814	1017.2858
TCGA-KL-8336-01A-11R-2315-07	ATXN1L|342371	536.7205
TCGA-KL-8336-01A-11R-2315-07	ATXN1|6310	530.9904
TCGA-KL-8336-01A-11R-2315-07	ATXN2L|11273	1779.7727
TCGA-KL-8336-01A-11R-2315-07	ATXN2|6311	1189.9532
TCGA-KL-8336-01A-11R-2315-07	ATXN3L|92552	0
TCGA-KL-8336-01A-11R-2315-07	ATXN3|4287	273.1353
TCGA-KL-8336-01A-11R-2315-07	ATXN7L1|222255	220.0363
TCGA-KL-8336-01A-11R-2315-07	ATXN7L2|127002	46.6049
TCGA-KL-8336-01A-11R-2315-07	ATXN7L3B|552889	4167.3193
TCGA-KL-8336-01A-11R-2315-07	ATXN7L3|56970	757.5208
TCGA-KL-8336-01A-11R-2315-07	ATXN7|6314	900.0096
TCGA-KL-8336-01A-11R-2315-07	ATXN8OS|6315	0
TCGA-KL-8336-01A-11R-2315-07	AUH|549	1771.7505
TCGA-KL-8336-01A-11R-2315-07	AUP1|550	1266.6145
TCGA-KL-8336-01A-11R-2315-07	AURKAIP1|54998	2438.3535
TCGA-KL-8336-01A-11R-2315-07	AURKAPS1|6791	10.6962
TCGA-KL-8336-01A-11R-2315-07	AURKA|6790	498.9017
TCGA-KL-8336-01A-11R-2315-07	AURKB|9212	51.189
TCGA-KL-8336-01A-11R-2315-07	AURKC|6795	45.8409
TCGA-KL-8336-01A-11R-2315-07	AUTS2|26053	1235.0301
TCGA-KL-8336-01A-11R-2315-07	AVEN|57099	139.0507
TCGA-KL-8336-01A-11R-2315-07	AVIL|10677	22.1564
TCGA-KL-8336-01A-11R-2315-07	AVL9|23080	484.7675
TCGA-KL-8336-01A-11R-2315-07	AVPI1|60370	161.5892
TCGA-KL-8336-01A-11R-2315-07	AVPR1A|552	2390.6026
TCGA-KL-8336-01A-11R-2315-07	AVPR1B|553	0
TCGA-KL-8336-01A-11R-2315-07	AVPR2|554	8.4042
TCGA-KL-8336-01A-11R-2315-07	AVP|551	0
TCGA-KL-8336-01A-11R-2315-07	AWAT1|158833	0
TCGA-KL-8336-01A-11R-2315-07	AWAT2|158835	0
TCGA-KL-8336-01A-11R-2315-07	AXIN1|8312	357.177
TCGA-KL-8336-01A-11R-2315-07	AXIN2|8313	31.7066
TCGA-KL-8336-01A-11R-2315-07	AXL|558	408.366
TCGA-KL-8336-01A-11R-2315-07	AZGP1|563	868.3029
TCGA-KL-8336-01A-11R-2315-07	AZI1|22994	271.6073
TCGA-KL-8336-01A-11R-2315-07	AZI2|64343	1097.1254
TCGA-KL-8336-01A-11R-2315-07	AZIN1|51582	3419.7307
TCGA-KL-8336-01A-11R-2315-07	AZU1|566	.382
TCGA-KL-8336-01A-11R-2315-07	B2M|567	146732.4993
TCGA-KL-8336-01A-11R-2315-07	B3GALNT1|8706	320.1222
TCGA-KL-8336-01A-11R-2315-07	B3GALNT2|148789	306.9583
TCGA-KL-8336-01A-11R-2315-07	B3GALT1|8708	2.292
TCGA-KL-8336-01A-11R-2315-07	B3GALT2|8707	20.6284
TCGA-KL-8336-01A-11R-2315-07	B3GALT4|8705	109.2541
TCGA-KL-8336-01A-11R-2315-07	B3GALT5|10317	.382
TCGA-KL-8336-01A-11R-2315-07	B3GALT6|126792	250.9789
TCGA-KL-8336-01A-11R-2315-07	B3GALTL|145173	458.7909
TCGA-KL-8336-01A-11R-2315-07	B3GAT1|27087	24.0665
TCGA-KL-8336-01A-11R-2315-07	B3GAT2|135152	9.1414
TCGA-KL-8336-01A-11R-2315-07	B3GAT3|26229	982.5232
TCGA-KL-8336-01A-11R-2315-07	B3GNT1|11041	490.8796
TCGA-KL-8336-01A-11R-2315-07	B3GNT2|10678	989.7813
TCGA-KL-8336-01A-11R-2315-07	B3GNT3|10331	1.146
TCGA-KL-8336-01A-11R-2315-07	B3GNT4|79369	1.91
TCGA-KL-8336-01A-11R-2315-07	B3GNT5|84002	472.9252
TCGA-KL-8336-01A-11R-2315-07	B3GNT6|192134	.382
TCGA-KL-8336-01A-11R-2315-07	B3GNT7|93010	63.7952
TCGA-KL-8336-01A-11R-2315-07	B3GNT8|374907	172.6674
TCGA-KL-8336-01A-11R-2315-07	B3GNT9|84752	170.276
TCGA-KL-8336-01A-11R-2315-07	B3GNTL1|146712	27.2562
TCGA-KL-8336-01A-11R-2315-07	B4GALNT1|2583	180.594
TCGA-KL-8336-01A-11R-2315-07	B4GALNT2|124872	568.0451
TCGA-KL-8336-01A-11R-2315-07	B4GALNT3|283358	1566.2305
TCGA-KL-8336-01A-11R-2315-07	B4GALNT4|338707	.764
TCGA-KL-8336-01A-11R-2315-07	B4GALT1|2683	4558.1129
TCGA-KL-8336-01A-11R-2315-07	B4GALT2|8704	699.8376
TCGA-KL-8336-01A-11R-2315-07	B4GALT3|8703	689.5234
TCGA-KL-8336-01A-11R-2315-07	B4GALT4|8702	498.1377
TCGA-KL-8336-01A-11R-2315-07	B4GALT5|9334	1812.6253
TCGA-KL-8336-01A-11R-2315-07	B4GALT6|9331	312.4821
TCGA-KL-8336-01A-11R-2315-07	B4GALT7|11285	1040.2063
TCGA-KL-8336-01A-11R-2315-07	B9D1|27077	55.0587
TCGA-KL-8336-01A-11R-2315-07	B9D2|80776	98.1759
TCGA-KL-8336-01A-11R-2315-07	BAALC|79870	4237.6086
TCGA-KL-8336-01A-11R-2315-07	BAAT|570	1.146
TCGA-KL-8336-01A-11R-2315-07	BACE1|23621	1665.9345
TCGA-KL-8336-01A-11R-2315-07	BACE2|25825	4653.2327
TCGA-KL-8336-01A-11R-2315-07	BACH1|571	566.135
TCGA-KL-8336-01A-11R-2315-07	BACH2|60468	23.6845
TCGA-KL-8336-01A-11R-2315-07	BAD|572	1150.8356
TCGA-KL-8336-01A-11R-2315-07	BAG1|573	5597.9715
TCGA-KL-8336-01A-11R-2315-07	BAG2|9532	129.1185
TCGA-KL-8336-01A-11R-2315-07	BAG3|9531	2105.6251
TCGA-KL-8336-01A-11R-2315-07	BAG4|9530	366.3451
TCGA-KL-8336-01A-11R-2315-07	BAG5|9529	2382.1985
TCGA-KL-8336-01A-11R-2315-07	BAGE2|85319	4.649
TCGA-KL-8336-01A-11R-2315-07	BAGE|574	0
TCGA-KL-8336-01A-11R-2315-07	BAHCC1|57597	149.7469
TCGA-KL-8336-01A-11R-2315-07	BAHD1|22893	2069.3344
TCGA-KL-8336-01A-11R-2315-07	BAI1|575	3.8201
TCGA-KL-8336-01A-11R-2315-07	BAI2|576	50.043
TCGA-KL-8336-01A-11R-2315-07	BAI3|577	0
TCGA-KL-8336-01A-11R-2315-07	BAIAP2L1|55971	2821.125
TCGA-KL-8336-01A-11R-2315-07	BAIAP2L2|80115	2.6741
TCGA-KL-8336-01A-11R-2315-07	BAIAP2|10458	191.3857
TCGA-KL-8336-01A-11R-2315-07	BAIAP3|8938	205.7034
TCGA-KL-8336-01A-11R-2315-07	BAK1|578	443.8927
TCGA-KL-8336-01A-11R-2315-07	BAMBI|25805	292.2357
TCGA-KL-8336-01A-11R-2315-07	BANF1|8815	2722.1851
TCGA-KL-8336-01A-11R-2315-07	BANF2|140836	0
TCGA-KL-8336-01A-11R-2315-07	BANK1|55024	113.4562
TCGA-KL-8336-01A-11R-2315-07	BANP|54971	135.2306
TCGA-KL-8336-01A-11R-2315-07	BAP1|8314	2743.5775
TCGA-KL-8336-01A-11R-2315-07	BARD1|580	24.4485
TCGA-KL-8336-01A-11R-2315-07	BARHL1|56751	0
TCGA-KL-8336-01A-11R-2315-07	BARHL2|343472	0
TCGA-KL-8336-01A-11R-2315-07	BARX1|56033	.764
TCGA-KL-8336-01A-11R-2315-07	BARX2|8538	611.2119
TCGA-KL-8336-01A-11R-2315-07	BASE|317716	0
TCGA-KL-8336-01A-11R-2315-07	BASP1|10409	557.7309
TCGA-KL-8336-01A-11R-2315-07	BAT1|7919	2467.3861
TCGA-KL-8336-01A-11R-2315-07	BAT2L1|84726	8271.3628
TCGA-KL-8336-01A-11R-2315-07	BAT2L2|23215	1766.4024
TCGA-KL-8336-01A-11R-2315-07	BAT2|7916	5755.3242
TCGA-KL-8336-01A-11R-2315-07	BAT3|7917	3569.8596
TCGA-KL-8336-01A-11R-2315-07	BAT4|7918	250.5969
TCGA-KL-8336-01A-11R-2315-07	BAT5|7920	702.1297
TCGA-KL-8336-01A-11R-2315-07	BATF2|116071	89.3897
TCGA-KL-8336-01A-11R-2315-07	BATF3|55509	10.3142
TCGA-KL-8336-01A-11R-2315-07	BATF|10538	38.2007
TCGA-KL-8336-01A-11R-2315-07	BAX|581	451.9148
TCGA-KL-8336-01A-11R-2315-07	BAZ1A|11177	221.5643
TCGA-KL-8336-01A-11R-2315-07	BAZ1B|9031	2694.6805
TCGA-KL-8336-01A-11R-2315-07	BAZ2A|11176	3447.7548
TCGA-KL-8336-01A-11R-2315-07	BAZ2B|29994	257.2056
TCGA-KL-8336-01A-11R-2315-07	BBC3|27113	130.2645
TCGA-KL-8336-01A-11R-2315-07	BBOX1|8424	19.1004
TCGA-KL-8336-01A-11R-2315-07	BBS10|79738	370.5472
TCGA-KL-8336-01A-11R-2315-07	BBS12|166379	127.9725
TCGA-KL-8336-01A-11R-2315-07	BBS1|582	1484.0989
TCGA-KL-8336-01A-11R-2315-07	BBS2|583	791.1374
TCGA-KL-8336-01A-11R-2315-07	BBS4|585	255.945
TCGA-KL-8336-01A-11R-2315-07	BBS5|129880	141.3428
TCGA-KL-8336-01A-11R-2315-07	BBS7|55212	233.7886
TCGA-KL-8336-01A-11R-2315-07	BBS9|27241	288.7976
TCGA-KL-8336-01A-11R-2315-07	BBX|56987	4891.6054
TCGA-KL-8336-01A-11R-2315-07	BCAM|4059	4349.5368
TCGA-KL-8336-01A-11R-2315-07	BCAN|63827	46.6049
TCGA-KL-8336-01A-11R-2315-07	BCAP29|55973	1173.5269
TCGA-KL-8336-01A-11R-2315-07	BCAP31|10134	7113.3607
TCGA-KL-8336-01A-11R-2315-07	BCAR1|9564	2645.4016
TCGA-KL-8336-01A-11R-2315-07	BCAR3|8412	560.7182
TCGA-KL-8336-01A-11R-2315-07	BCAR4|400500	0
TCGA-KL-8336-01A-11R-2315-07	BCAS1|8537	.764
TCGA-KL-8336-01A-11R-2315-07	BCAS2|10286	677.5399
TCGA-KL-8336-01A-11R-2315-07	BCAS3|54828	314.7741
TCGA-KL-8336-01A-11R-2315-07	BCAS4|55653	818.26
TCGA-KL-8336-01A-11R-2315-07	BCAT1|586	2122.0514
TCGA-KL-8336-01A-11R-2315-07	BCAT2|587	2200.7449
TCGA-KL-8336-01A-11R-2315-07	BCCIP|56647	752.7457
TCGA-KL-8336-01A-11R-2315-07	BCDIN3D|144233	249.2255
TCGA-KL-8336-01A-11R-2315-07	BCHE|590	5.7301
TCGA-KL-8336-01A-11R-2315-07	BCKDHA|593	3871.6455
TCGA-KL-8336-01A-11R-2315-07	BCKDHB|594	576.8312
TCGA-KL-8336-01A-11R-2315-07	BCKDK|10295	547.7987
TCGA-KL-8336-01A-11R-2315-07	BCL10|8915	265.8772
TCGA-KL-8336-01A-11R-2315-07	BCL11A|53335	2.6741
TCGA-KL-8336-01A-11R-2315-07	BCL11B|64919	35.9087
TCGA-KL-8336-01A-11R-2315-07	BCL2A1|597	26.7405
TCGA-KL-8336-01A-11R-2315-07	BCL2L10|10017	.382
TCGA-KL-8336-01A-11R-2315-07	BCL2L11|10018	648.6486
TCGA-KL-8336-01A-11R-2315-07	BCL2L12|83596	217.0184
TCGA-KL-8336-01A-11R-2315-07	BCL2L13|23786	1729.7297
TCGA-KL-8336-01A-11R-2315-07	BCL2L14|79370	6.4941
TCGA-KL-8336-01A-11R-2315-07	BCL2L15|440603	.764
TCGA-KL-8336-01A-11R-2315-07	BCL2L1|598	2687.0404
TCGA-KL-8336-01A-11R-2315-07	BCL2L2|599	2600.4928
TCGA-KL-8336-01A-11R-2315-07	BCL2|596	758.6668
TCGA-KL-8336-01A-11R-2315-07	BCL3|602	194.4418
TCGA-KL-8336-01A-11R-2315-07	BCL6B|255877	257.855
TCGA-KL-8336-01A-11R-2315-07	BCL6|604	399.1978
TCGA-KL-8336-01A-11R-2315-07	BCL7A|605	651.3227
TCGA-KL-8336-01A-11R-2315-07	BCL7B|9275	1912.3293
TCGA-KL-8336-01A-11R-2315-07	BCL7C|9274	277.3374
TCGA-KL-8336-01A-11R-2315-07	BCL8|606	4.5841
TCGA-KL-8336-01A-11R-2315-07	BCL9L|283149	478.6553
TCGA-KL-8336-01A-11R-2315-07	BCL9|607	590.2015
TCGA-KL-8336-01A-11R-2315-07	BCLAF1|9774	2233.9796
TCGA-KL-8336-01A-11R-2315-07	BCMO1|53630	2.6741
TCGA-KL-8336-01A-11R-2315-07	BCO2|83875	263.5851
TCGA-KL-8336-01A-11R-2315-07	BCORL1|63035	348.0088
TCGA-KL-8336-01A-11R-2315-07	BCORL2|286554	0
TCGA-KL-8336-01A-11R-2315-07	BCOR|54880	830.8662
TCGA-KL-8336-01A-11R-2315-07	BCR|613	2895.6165
TCGA-KL-8336-01A-11R-2315-07	BCS1L|617	236.8446
TCGA-KL-8336-01A-11R-2315-07	BCYRN1|618	0
TCGA-KL-8336-01A-11R-2315-07	BDH1|622	2232.8335
TCGA-KL-8336-01A-11R-2315-07	BDH2|56898	1250.6924
TCGA-KL-8336-01A-11R-2315-07	BDKRB1|623	57.3011
TCGA-KL-8336-01A-11R-2315-07	BDKRB2|624	437.0165
TCGA-KL-8336-01A-11R-2315-07	BDNFOS|497258	72.8259
TCGA-KL-8336-01A-11R-2315-07	BDNF|627	26.496
TCGA-KL-8336-01A-11R-2315-07	BDP1|55814	926.3681
TCGA-KL-8336-01A-11R-2315-07	BEAN|146227	7.6401
TCGA-KL-8336-01A-11R-2315-07	BECN1|8678	1013.164
TCGA-KL-8336-01A-11R-2315-07	BEGAIN|57596	18.3364
TCGA-KL-8336-01A-11R-2315-07	BEND2|139105	0
TCGA-KL-8336-01A-11R-2315-07	BEND3|57673	90.1538
TCGA-KL-8336-01A-11R-2315-07	BEND4|389206	.382
TCGA-KL-8336-01A-11R-2315-07	BEND5|79656	88.2437
TCGA-KL-8336-01A-11R-2315-07	BEND6|221336	3.8201
TCGA-KL-8336-01A-11R-2315-07	BEND7|222389	376.2773
TCGA-KL-8336-01A-11R-2315-07	BEST1|7439	131.4182
TCGA-KL-8336-01A-11R-2315-07	BEST2|54831	0
TCGA-KL-8336-01A-11R-2315-07	BEST3|144453	.764
TCGA-KL-8336-01A-11R-2315-07	BEST4|266675	2.6741
TCGA-KL-8336-01A-11R-2315-07	BET1L|51272	2501.7668
TCGA-KL-8336-01A-11R-2315-07	BET1|10282	801.8336
TCGA-KL-8336-01A-11R-2315-07	BET3L|100128327	.382
TCGA-KL-8336-01A-11R-2315-07	BEX1|55859	1.146
TCGA-KL-8336-01A-11R-2315-07	BEX2|84707	589.4375
TCGA-KL-8336-01A-11R-2315-07	BEX4|56271	664.693
TCGA-KL-8336-01A-11R-2315-07	BEX5|340542	570.3371
TCGA-KL-8336-01A-11R-2315-07	BEYLA|497634	0
TCGA-KL-8336-01A-11R-2315-07	BFAR|51283	1014.6118
TCGA-KL-8336-01A-11R-2315-07	BFSP1|631	6.8761
TCGA-KL-8336-01A-11R-2315-07	BFSP2|8419	3.4381
TCGA-KL-8336-01A-11R-2315-07	BGLAP|632	25.774
TCGA-KL-8336-01A-11R-2315-07	BGN|633	2034.1897
TCGA-KL-8336-01A-11R-2315-07	BHLHA15|168620	1.528
TCGA-KL-8336-01A-11R-2315-07	BHLHB9|80823	98.9399
TCGA-KL-8336-01A-11R-2315-07	BHLHE22|27319	1.146
TCGA-KL-8336-01A-11R-2315-07	BHLHE23|128408	0
TCGA-KL-8336-01A-11R-2315-07	BHLHE40|8553	3012.5107
TCGA-KL-8336-01A-11R-2315-07	BHLHE41|79365	134.8486
TCGA-KL-8336-01A-11R-2315-07	BHMT2|23743	14.8983
TCGA-KL-8336-01A-11R-2315-07	BHMT|635	1.91
TCGA-KL-8336-01A-11R-2315-07	BICC1|80114	2.292
TCGA-KL-8336-01A-11R-2315-07	BICD1|636	41.2568
TCGA-KL-8336-01A-11R-2315-07	BICD2|23299	1392.7992
TCGA-KL-8336-01A-11R-2315-07	BID|637	138.7069
TCGA-KL-8336-01A-11R-2315-07	BIK|638	45.4589
TCGA-KL-8336-01A-11R-2315-07	BIN1|274	554.6748
TCGA-KL-8336-01A-11R-2315-07	BIN2|51411	116.8943
TCGA-KL-8336-01A-11R-2315-07	BIN3|55909	492.4076
TCGA-KL-8336-01A-11R-2315-07	BIRC2|329	1180.403
TCGA-KL-8336-01A-11R-2315-07	BIRC3|330	230.3505
TCGA-KL-8336-01A-11R-2315-07	BIRC5|332	134.6309
TCGA-KL-8336-01A-11R-2315-07	BIRC6|57448	1876.8026
TCGA-KL-8336-01A-11R-2315-07	BIRC7|79444	8.4042
TCGA-KL-8336-01A-11R-2315-07	BIRC8|112401	0
TCGA-KL-8336-01A-11R-2315-07	BIVM|54841	262.8211
TCGA-KL-8336-01A-11R-2315-07	BLCAP|10904	2699.6466
TCGA-KL-8336-01A-11R-2315-07	BLID|414899	0
TCGA-KL-8336-01A-11R-2315-07	BLK|640	4.2021
TCGA-KL-8336-01A-11R-2315-07	BLMH|642	257.473
TCGA-KL-8336-01A-11R-2315-07	BLM|641	58.4471
TCGA-KL-8336-01A-11R-2315-07	BLNK|29760	922.548
TCGA-KL-8336-01A-11R-2315-07	BLOC1S1|2647	2481.7725
TCGA-KL-8336-01A-11R-2315-07	BLOC1S2|282991	781.5872
TCGA-KL-8336-01A-11R-2315-07	BLOC1S3|388552	241.4287
TCGA-KL-8336-01A-11R-2315-07	BLVRA|644	711.2979
TCGA-KL-8336-01A-11R-2315-07	BLVRB|645	984.4332
TCGA-KL-8336-01A-11R-2315-07	BLZF1|8548	328.9084
TCGA-KL-8336-01A-11R-2315-07	BMF|90427	438.9266
TCGA-KL-8336-01A-11R-2315-07	BMI1|648	1125.8982
TCGA-KL-8336-01A-11R-2315-07	BMP10|27302	0
TCGA-KL-8336-01A-11R-2315-07	BMP15|9210	0
TCGA-KL-8336-01A-11R-2315-07	BMP1|649	302.5499
TCGA-KL-8336-01A-11R-2315-07	BMP2K|55589	632.2223
TCGA-KL-8336-01A-11R-2315-07	BMP2|650	82.5136
TCGA-KL-8336-01A-11R-2315-07	BMP3|651	4.2021
TCGA-KL-8336-01A-11R-2315-07	BMP4|652	233.0245
TCGA-KL-8336-01A-11R-2315-07	BMP5|653	1.528
TCGA-KL-8336-01A-11R-2315-07	BMP6|654	32.7342
TCGA-KL-8336-01A-11R-2315-07	BMP7|655	1.528
TCGA-KL-8336-01A-11R-2315-07	BMP8A|353500	32.8526
TCGA-KL-8336-01A-11R-2315-07	BMP8B|656	4.5841
TCGA-KL-8336-01A-11R-2315-07	BMPER|168667	2.6741
TCGA-KL-8336-01A-11R-2315-07	BMPR1A|657	217.3622
TCGA-KL-8336-01A-11R-2315-07	BMPR1B|658	1307.9935
TCGA-KL-8336-01A-11R-2315-07	BMPR2|659	1436.348
TCGA-KL-8336-01A-11R-2315-07	BMS1P4|729096	9.9322
TCGA-KL-8336-01A-11R-2315-07	BMS1P5|399761	55.0091
TCGA-KL-8336-01A-11R-2315-07	BMS1|9790	1133.0341
TCGA-KL-8336-01A-11R-2315-07	BMX|660	9.5502
TCGA-KL-8336-01A-11R-2315-07	BNC1|646	6.1121
TCGA-KL-8336-01A-11R-2315-07	BNC2|54796	173.0494
TCGA-KL-8336-01A-11R-2315-07	BNIP1|662	351.0648
TCGA-KL-8336-01A-11R-2315-07	BNIP2|663	291.0897
TCGA-KL-8336-01A-11R-2315-07	BNIP3L|665	1181.167
TCGA-KL-8336-01A-11R-2315-07	BNIP3|664	923.312
TCGA-KL-8336-01A-11R-2315-07	BNIPL|149428	7.2581
TCGA-KL-8336-01A-11R-2315-07	BOC|91653	211.6321
TCGA-KL-8336-01A-11R-2315-07	BOD1L|259282	1821.7935
TCGA-KL-8336-01A-11R-2315-07	BOD1|91272	935.5362
TCGA-KL-8336-01A-11R-2315-07	BOK|666	1353.8344
TCGA-KL-8336-01A-11R-2315-07	BOLA1|51027	200.1719
TCGA-KL-8336-01A-11R-2315-07	BOLA2|552900	658.3746
TCGA-KL-8336-01A-11R-2315-07	BOLA3|388962	465.2851
TCGA-KL-8336-01A-11R-2315-07	BOLL|66037	0
TCGA-KL-8336-01A-11R-2315-07	BOP1|23246	336.1666
TCGA-KL-8336-01A-11R-2315-07	BPESC1|60467	0
TCGA-KL-8336-01A-11R-2315-07	BPGM|669	937.8283
TCGA-KL-8336-01A-11R-2315-07	BPHL|670	231.8785
TCGA-KL-8336-01A-11R-2315-07	BPIL1|80341	.764
TCGA-KL-8336-01A-11R-2315-07	BPIL2|254240	0
TCGA-KL-8336-01A-11R-2315-07	BPIL3|128859	0
TCGA-KL-8336-01A-11R-2315-07	BPI|671	.382
TCGA-KL-8336-01A-11R-2315-07	BPNT1|10380	411.804
TCGA-KL-8336-01A-11R-2315-07	BPTF|2186	1242.2882
TCGA-KL-8336-01A-11R-2315-07	BPY2|9083	0
TCGA-KL-8336-01A-11R-2315-07	BRAF|673	276.1914
TCGA-KL-8336-01A-11R-2315-07	BRAP|8315	781.5872
TCGA-KL-8336-01A-11R-2315-07	BRCA1|672	100.468
TCGA-KL-8336-01A-11R-2315-07	BRCA2|675	63.0312
TCGA-KL-8336-01A-11R-2315-07	BRCC3|79184	678.8272
TCGA-KL-8336-01A-11R-2315-07	BRD1|23774	304.4599
TCGA-KL-8336-01A-11R-2315-07	BRD2|6046	4497.3737
TCGA-KL-8336-01A-11R-2315-07	BRD3|8019	968.0604
TCGA-KL-8336-01A-11R-2315-07	BRD4|23476	2775.6661
TCGA-KL-8336-01A-11R-2315-07	BRD7P3|23629	0
TCGA-KL-8336-01A-11R-2315-07	BRD7|29117	815.9679
TCGA-KL-8336-01A-11R-2315-07	BRD8|10902	781.2052
TCGA-KL-8336-01A-11R-2315-07	BRD9|65980	583.7074
TCGA-KL-8336-01A-11R-2315-07	BRDT|676	0
TCGA-KL-8336-01A-11R-2315-07	BREA2|286076	2.292
TCGA-KL-8336-01A-11R-2315-07	BRE|9577	337.6946
TCGA-KL-8336-01A-11R-2315-07	BRF1|2972	829.7202
TCGA-KL-8336-01A-11R-2315-07	BRF2|55290	487.8235
TCGA-KL-8336-01A-11R-2315-07	BRI3BP|140707	306.752
TCGA-KL-8336-01A-11R-2315-07	BRI3|25798	2404.7369
TCGA-KL-8336-01A-11R-2315-07	BRIP1|83990	25.9765
TCGA-KL-8336-01A-11R-2315-07	BRIX1|55299	464.9031
TCGA-KL-8336-01A-11R-2315-07	BRMS1L|84312	289.5616
TCGA-KL-8336-01A-11R-2315-07	BRMS1|25855	1393.5632
TCGA-KL-8336-01A-11R-2315-07	BRP44L|51660	3968.2934
TCGA-KL-8336-01A-11R-2315-07	BRP44|25874	2492.5986
TCGA-KL-8336-01A-11R-2315-07	BRPF1|7862	643.3005
TCGA-KL-8336-01A-11R-2315-07	BRPF3|27154	1266.7367
TCGA-KL-8336-01A-11R-2315-07	BRS3|680	0
TCGA-KL-8336-01A-11R-2315-07	BRSK1|84446	2.6741
TCGA-KL-8336-01A-11R-2315-07	BRSK2|9024	4.9661
TCGA-KL-8336-01A-11R-2315-07	BRWD1|54014	736.8924
TCGA-KL-8336-01A-11R-2315-07	BRWD3|254065	301.0219
TCGA-KL-8336-01A-11R-2315-07	BSCL2|26580	2396.9516
TCGA-KL-8336-01A-11R-2315-07	BSDC1|55108	1822.9395
TCGA-KL-8336-01A-11R-2315-07	BSG|682	58078.8845
TCGA-KL-8336-01A-11R-2315-07	BSND|7809	2112.1192
TCGA-KL-8336-01A-11R-2315-07	BSN|8927	181.4535
TCGA-KL-8336-01A-11R-2315-07	BSPH1|100131137	0
TCGA-KL-8336-01A-11R-2315-07	BSPRY|54836	1089.1032
TCGA-KL-8336-01A-11R-2315-07	BST1|683	14.5163
TCGA-KL-8336-01A-11R-2315-07	BST2|684	493.5536
TCGA-KL-8336-01A-11R-2315-07	BSX|390259	0
TCGA-KL-8336-01A-11R-2315-07	BTAF1|9044	585.9994
TCGA-KL-8336-01A-11R-2315-07	BTBD10|84280	570.3371
TCGA-KL-8336-01A-11R-2315-07	BTBD11|121551	218.1263
TCGA-KL-8336-01A-11R-2315-07	BTBD12|84464	203.992
TCGA-KL-8336-01A-11R-2315-07	BTBD16|118663	0
TCGA-KL-8336-01A-11R-2315-07	BTBD17|388419	0
TCGA-KL-8336-01A-11R-2315-07	BTBD18|643376	.764
TCGA-KL-8336-01A-11R-2315-07	BTBD19|149478	3.4381
TCGA-KL-8336-01A-11R-2315-07	BTBD1|53339	3589.724
TCGA-KL-8336-01A-11R-2315-07	BTBD2|55643	2535.3834
TCGA-KL-8336-01A-11R-2315-07	BTBD3|22903	600.5157
TCGA-KL-8336-01A-11R-2315-07	BTBD6|90135	1249.1644
TCGA-KL-8336-01A-11R-2315-07	BTBD7|55727	940.1203
TCGA-KL-8336-01A-11R-2315-07	BTBD8|284697	7.6401
TCGA-KL-8336-01A-11R-2315-07	BTBD9|114781	897.3355
TCGA-KL-8336-01A-11R-2315-07	BTC|685	139.4327
TCGA-KL-8336-01A-11R-2315-07	BTD|686	631.4583
TCGA-KL-8336-01A-11R-2315-07	BTF3L1|690	0
TCGA-KL-8336-01A-11R-2315-07	BTF3L4|91408	549.3267
TCGA-KL-8336-01A-11R-2315-07	BTF3|689	7376.5638
TCGA-KL-8336-01A-11R-2315-07	BTG1|694	3218.7948
TCGA-KL-8336-01A-11R-2315-07	BTG2|7832	1191.8632
TCGA-KL-8336-01A-11R-2315-07	BTG3|10950	248.6868
TCGA-KL-8336-01A-11R-2315-07	BTG4|54766	.382
TCGA-KL-8336-01A-11R-2315-07	BTK|695	82.8956
TCGA-KL-8336-01A-11R-2315-07	BTLA|151888	17.1903
TCGA-KL-8336-01A-11R-2315-07	BTN1A1|696	0
TCGA-KL-8336-01A-11R-2315-07	BTN2A1|11120	415.2421
TCGA-KL-8336-01A-11R-2315-07	BTN2A2|10385	173.8134
TCGA-KL-8336-01A-11R-2315-07	BTN2A3|54718	9.9322
TCGA-KL-8336-01A-11R-2315-07	BTN3A1|11119	474.0712
TCGA-KL-8336-01A-11R-2315-07	BTN3A2|11118	936.6823
TCGA-KL-8336-01A-11R-2315-07	BTN3A3|10384	612.7399
TCGA-KL-8336-01A-11R-2315-07	BTNL2|56244	.382
TCGA-KL-8336-01A-11R-2315-07	BTNL3|10917	0
TCGA-KL-8336-01A-11R-2315-07	BTNL8|79908	3.8201
TCGA-KL-8336-01A-11R-2315-07	BTNL9|153579	629.1663
TCGA-KL-8336-01A-11R-2315-07	BTRC|8945	339.6046
TCGA-KL-8336-01A-11R-2315-07	BUB1B|701	264.819
TCGA-KL-8336-01A-11R-2315-07	BUB1|699	307.898
TCGA-KL-8336-01A-11R-2315-07	BUB3|9184	718.174
TCGA-KL-8336-01A-11R-2315-07	BUD13|84811	403.7819
TCGA-KL-8336-01A-11R-2315-07	BUD31|8896	1834.7168
TCGA-KL-8336-01A-11R-2315-07	BVES|11149	13.7523
TCGA-KL-8336-01A-11R-2315-07	BYSL|705	163.4992
TCGA-KL-8336-01A-11R-2315-07	BZRAP1|9256	59.2112
TCGA-KL-8336-01A-11R-2315-07	BZW1|9689	2171.3303
TCGA-KL-8336-01A-11R-2315-07	BZW2|28969	657.8168
TCGA-KL-8336-01A-11R-2315-07	C10orf105|414152	2.292
TCGA-KL-8336-01A-11R-2315-07	C10orf107|219621	0
TCGA-KL-8336-01A-11R-2315-07	C10orf108|414235	14.8983
TCGA-KL-8336-01A-11R-2315-07	C10orf10|11067	2206.475
TCGA-KL-8336-01A-11R-2315-07	C10orf110|55853	2.6015
TCGA-KL-8336-01A-11R-2315-07	C10orf111|221060	4.9661
TCGA-KL-8336-01A-11R-2315-07	C10orf113|387638	0
TCGA-KL-8336-01A-11R-2315-07	C10orf114|399726	14.5163
TCGA-KL-8336-01A-11R-2315-07	C10orf116|10974	57.855
TCGA-KL-8336-01A-11R-2315-07	C10orf118|55088	788.8454
TCGA-KL-8336-01A-11R-2315-07	C10orf119|79892	894.6614
TCGA-KL-8336-01A-11R-2315-07	C10orf11|83938	158.9151
TCGA-KL-8336-01A-11R-2315-07	C10orf120|399814	0
TCGA-KL-8336-01A-11R-2315-07	C10orf122|387718	0
TCGA-KL-8336-01A-11R-2315-07	C10orf125|282969	14.8983
TCGA-KL-8336-01A-11R-2315-07	C10orf128|170371	4.9661
TCGA-KL-8336-01A-11R-2315-07	C10orf129|142827	0
TCGA-KL-8336-01A-11R-2315-07	C10orf12|26148	92.9577
TCGA-KL-8336-01A-11R-2315-07	C10orf131|100127889	.764
TCGA-KL-8336-01A-11R-2315-07	C10orf137|26098	238.3726
TCGA-KL-8336-01A-11R-2315-07	C10orf140|387640	3.4381
TCGA-KL-8336-01A-11R-2315-07	C10orf18|54906	1014.9938
TCGA-KL-8336-01A-11R-2315-07	C10orf25|220979	47.3689
TCGA-KL-8336-01A-11R-2315-07	C10orf26|54838	2201.7381
TCGA-KL-8336-01A-11R-2315-07	C10orf27|219793	109.2541
TCGA-KL-8336-01A-11R-2315-07	C10orf28|27291	548.5627
TCGA-KL-8336-01A-11R-2315-07	C10orf2|56652	188.7117
TCGA-KL-8336-01A-11R-2315-07	C10orf32|119032	913.7618
TCGA-KL-8336-01A-11R-2315-07	C10orf35|219738	120.7144
TCGA-KL-8336-01A-11R-2315-07	C10orf40|283025	0
TCGA-KL-8336-01A-11R-2315-07	C10orf41|100131213	210.4364
TCGA-KL-8336-01A-11R-2315-07	C10orf46|143384	985.9612
TCGA-KL-8336-01A-11R-2315-07	C10orf47|254427	57.3011
TCGA-KL-8336-01A-11R-2315-07	C10orf4|118924	108.1081
TCGA-KL-8336-01A-11R-2315-07	C10orf50|645528	.764
TCGA-KL-8336-01A-11R-2315-07	C10orf53|282966	0
TCGA-KL-8336-01A-11R-2315-07	C10orf54|64115	388.1196
TCGA-KL-8336-01A-11R-2315-07	C10orf55|414236	.764
TCGA-KL-8336-01A-11R-2315-07	C10orf57|80195	400.5539
TCGA-KL-8336-01A-11R-2315-07	C10orf58|84293	1213.6377
TCGA-KL-8336-01A-11R-2315-07	C10orf62|414157	1.528
TCGA-KL-8336-01A-11R-2315-07	C10orf67|256815	8.7862
TCGA-KL-8336-01A-11R-2315-07	C10orf68|79741	0
TCGA-KL-8336-01A-11R-2315-07	C10orf71|118461	62.6492
TCGA-KL-8336-01A-11R-2315-07	C10orf72|196740	874.4151
TCGA-KL-8336-01A-11R-2315-07	C10orf75|90271	409.512
TCGA-KL-8336-01A-11R-2315-07	C10orf76|79591	741.8585
TCGA-KL-8336-01A-11R-2315-07	C10orf78|119392	55.3911
TCGA-KL-8336-01A-11R-2315-07	C10orf79|80217	3.8201
TCGA-KL-8336-01A-11R-2315-07	C10orf81|79949	8.7862
TCGA-KL-8336-01A-11R-2315-07	C10orf82|143379	21.0104
TCGA-KL-8336-01A-11R-2315-07	C10orf84|63877	423.2643
TCGA-KL-8336-01A-11R-2315-07	C10orf88|80007	104.288
TCGA-KL-8336-01A-11R-2315-07	C10orf90|118611	6.4941
TCGA-KL-8336-01A-11R-2315-07	C10orf91|170393	.382
TCGA-KL-8336-01A-11R-2315-07	C10orf93|255352	.382
TCGA-KL-8336-01A-11R-2315-07	C10orf95|79946	8.5302
TCGA-KL-8336-01A-11R-2315-07	C10orf96|374355	0
TCGA-KL-8336-01A-11R-2315-07	C10orf99|387695	0
TCGA-KL-8336-01A-11R-2315-07	C11orf10|746	1183.4591
TCGA-KL-8336-01A-11R-2315-07	C11orf16|56673	26.3585
TCGA-KL-8336-01A-11R-2315-07	C11orf17|56672	483.6214
TCGA-KL-8336-01A-11R-2315-07	C11orf1|64776	320.2674
TCGA-KL-8336-01A-11R-2315-07	C11orf20|25858	1.146
TCGA-KL-8336-01A-11R-2315-07	C11orf21|29125	2.6741
TCGA-KL-8336-01A-11R-2315-07	C11orf24|53838	548.1807
TCGA-KL-8336-01A-11R-2315-07	C11orf2|738	3228.727
TCGA-KL-8336-01A-11R-2315-07	C11orf30|56946	969.9169
TCGA-KL-8336-01A-11R-2315-07	C11orf31|280636	1555.5343
TCGA-KL-8336-01A-11R-2315-07	C11orf34|349633	.382
TCGA-KL-8336-01A-11R-2315-07	C11orf35|256329	130.7115
TCGA-KL-8336-01A-11R-2315-07	C11orf36|283303	0
TCGA-KL-8336-01A-11R-2315-07	C11orf40|143501	0
TCGA-KL-8336-01A-11R-2315-07	C11orf41|25758	37.8187
TCGA-KL-8336-01A-11R-2315-07	C11orf42|160298	.382
TCGA-KL-8336-01A-11R-2315-07	C11orf45|219833	49.661
TCGA-KL-8336-01A-11R-2315-07	C11orf46|120534	787.6994
TCGA-KL-8336-01A-11R-2315-07	C11orf48|79081	370.0735
TCGA-KL-8336-01A-11R-2315-07	C11orf49|79096	521.8222
TCGA-KL-8336-01A-11R-2315-07	C11orf51|25906	1192.7304
TCGA-KL-8336-01A-11R-2315-07	C11orf52|91894	436.2525
TCGA-KL-8336-01A-11R-2315-07	C11orf53|341032	20.6284
TCGA-KL-8336-01A-11R-2315-07	C11orf54|28970	633.7504
TCGA-KL-8336-01A-11R-2315-07	C11orf57|55216	784.2613
TCGA-KL-8336-01A-11R-2315-07	C11orf58|10944	4154.331
TCGA-KL-8336-01A-11R-2315-07	C11orf59|55004	3989.3038
TCGA-KL-8336-01A-11R-2315-07	C11orf61|79684	131.0286
TCGA-KL-8336-01A-11R-2315-07	C11orf63|79864	79.0755
TCGA-KL-8336-01A-11R-2315-07	C11orf64|283197	0
TCGA-KL-8336-01A-11R-2315-07	C11orf65|160140	14.5163
TCGA-KL-8336-01A-11R-2315-07	C11orf66|220004	18.3364
TCGA-KL-8336-01A-11R-2315-07	C11orf67|28971	344.9527
TCGA-KL-8336-01A-11R-2315-07	C11orf68|83638	921.02
TCGA-KL-8336-01A-11R-2315-07	C11orf70|85016	6.1121
TCGA-KL-8336-01A-11R-2315-07	C11orf71|54494	328.1444
TCGA-KL-8336-01A-11R-2315-07	C11orf73|51501	501.5758
TCGA-KL-8336-01A-11R-2315-07	C11orf74|119710	152.803
TCGA-KL-8336-01A-11R-2315-07	C11orf75|56935	984.0512
TCGA-KL-8336-01A-11R-2315-07	C11orf80|79703	339.2226
TCGA-KL-8336-01A-11R-2315-07	C11orf82|220042	86.3337
TCGA-KL-8336-01A-11R-2315-07	C11orf83|790955	807.9458
TCGA-KL-8336-01A-11R-2315-07	C11orf84|144097	373.6033
TCGA-KL-8336-01A-11R-2315-07	C11orf85|283129	0
TCGA-KL-8336-01A-11R-2315-07	C11orf86|254439	0
TCGA-KL-8336-01A-11R-2315-07	C11orf87|399947	0
TCGA-KL-8336-01A-11R-2315-07	C11orf88|399949	2.292
TCGA-KL-8336-01A-11R-2315-07	C11orf90|387804	.382
TCGA-KL-8336-01A-11R-2315-07	C11orf92|399948	1532.717
TCGA-KL-8336-01A-11R-2315-07	C11orf93|120376	416.285
TCGA-KL-8336-01A-11R-2315-07	C11orf94|143678	.764
TCGA-KL-8336-01A-11R-2315-07	C11orf95|65998	792.6655
TCGA-KL-8336-01A-11R-2315-07	C11orf9|745	134.8486
TCGA-KL-8336-01A-11R-2315-07	C12orf10|60314	982.9052
TCGA-KL-8336-01A-11R-2315-07	C12orf11|55726	512.272
TCGA-KL-8336-01A-11R-2315-07	C12orf12|196477	0
TCGA-KL-8336-01A-11R-2315-07	C12orf23|90488	2826.8551
TCGA-KL-8336-01A-11R-2315-07	C12orf24|29902	38.5828
TCGA-KL-8336-01A-11R-2315-07	C12orf26|84190	106.9621
TCGA-KL-8336-01A-11R-2315-07	C12orf27|283460	.382
TCGA-KL-8336-01A-11R-2315-07	C12orf29|91298	552.3904
TCGA-KL-8336-01A-11R-2315-07	C12orf32|83695	464.5211
TCGA-KL-8336-01A-11R-2315-07	C12orf34|84915	1326.7119
TCGA-KL-8336-01A-11R-2315-07	C12orf35|55196	505.0138
TCGA-KL-8336-01A-11R-2315-07	C12orf36|283422	0
TCGA-KL-8336-01A-11R-2315-07	C12orf39|80763	176.1054
TCGA-KL-8336-01A-11R-2315-07	C12orf40|283461	.764
TCGA-KL-8336-01A-11R-2315-07	C12orf41|54934	963.4228
TCGA-KL-8336-01A-11R-2315-07	C12orf42|374470	1.528
TCGA-KL-8336-01A-11R-2315-07	C12orf43|64897	396.1417
TCGA-KL-8336-01A-11R-2315-07	C12orf44|60673	1577.6908
TCGA-KL-8336-01A-11R-2315-07	C12orf45|121053	132.5566
TCGA-KL-8336-01A-11R-2315-07	C12orf47|51275	308.5818
TCGA-KL-8336-01A-11R-2315-07	C12orf48|55010	279.2474
TCGA-KL-8336-01A-11R-2315-07	C12orf49|79794	1419.9217
TCGA-KL-8336-01A-11R-2315-07	C12orf4|57102	469.4872
TCGA-KL-8336-01A-11R-2315-07	C12orf50|160419	.382
TCGA-KL-8336-01A-11R-2315-07	C12orf51|283450	1733.5498
TCGA-KL-8336-01A-11R-2315-07	C12orf52|84934	455.3529
TCGA-KL-8336-01A-11R-2315-07	C12orf53|196500	4.2021
TCGA-KL-8336-01A-11R-2315-07	C12orf54|121273	0
TCGA-KL-8336-01A-11R-2315-07	C12orf56|115749	141.7248
TCGA-KL-8336-01A-11R-2315-07	C12orf57|113246	906.5037
TCGA-KL-8336-01A-11R-2315-07	C12orf59|120939	527.5523
TCGA-KL-8336-01A-11R-2315-07	C12orf5|57103	445.0387
TCGA-KL-8336-01A-11R-2315-07	C12orf60|144608	39.3468
TCGA-KL-8336-01A-11R-2315-07	C12orf61|283416	36.6727
TCGA-KL-8336-01A-11R-2315-07	C12orf62|84987	1746.1561
TCGA-KL-8336-01A-11R-2315-07	C12orf63|374467	1.146
TCGA-KL-8336-01A-11R-2315-07	C12orf65|91574	618.0881
TCGA-KL-8336-01A-11R-2315-07	C12orf66|144577	127.5905
TCGA-KL-8336-01A-11R-2315-07	C12orf68|387856	3.0561
TCGA-KL-8336-01A-11R-2315-07	C12orf69|440087	4.9661
TCGA-KL-8336-01A-11R-2315-07	C12orf70|341346	0
TCGA-KL-8336-01A-11R-2315-07	C12orf71|728858	0
TCGA-KL-8336-01A-11R-2315-07	C12orf72|254013	73.7274
TCGA-KL-8336-01A-11R-2315-07	C12orf73|728568	272.3713
TCGA-KL-8336-01A-11R-2315-07	C12orf74|338809	4.2021
TCGA-KL-8336-01A-11R-2315-07	C12orf75|387882	11104.5745
TCGA-KL-8336-01A-11R-2315-07	C12orf76|400073	87.0977
TCGA-KL-8336-01A-11R-2315-07	C12orf77|196415	95.5019
TCGA-KL-8336-01A-11R-2315-07	C13orf15|28984	762.1049
TCGA-KL-8336-01A-11R-2315-07	C13orf16|121793	.382
TCGA-KL-8336-01A-11R-2315-07	C13orf18|80183	37.0547
TCGA-KL-8336-01A-11R-2315-07	C13orf1|57213	210.1041
TCGA-KL-8336-01A-11R-2315-07	C13orf23|80209	861.8088
TCGA-KL-8336-01A-11R-2315-07	C13orf26|122046	0
TCGA-KL-8336-01A-11R-2315-07	C13orf27|93081	102.76
TCGA-KL-8336-01A-11R-2315-07	C13orf28|122258	0
TCGA-KL-8336-01A-11R-2315-07	C13orf29|283487	34.3807
TCGA-KL-8336-01A-11R-2315-07	C13orf30|144809	.764
TCGA-KL-8336-01A-11R-2315-07	C13orf31|144811	150.1289
TCGA-KL-8336-01A-11R-2315-07	C13orf33|84935	41.2568
TCGA-KL-8336-01A-11R-2315-07	C13orf34|79866	56.709
TCGA-KL-8336-01A-11R-2315-07	C13orf35|400165	0
TCGA-KL-8336-01A-11R-2315-07	C13orf36|400120	1.528
TCGA-KL-8336-01A-11R-2315-07	C13orf37|440145	243.3387
TCGA-KL-8336-01A-11R-2315-07	C13orf38|728591	6.4445
TCGA-KL-8336-01A-11R-2315-07	C13orf39|196541	.382
TCGA-KL-8336-01A-11R-2315-07	C14orf101|54916	664.311
TCGA-KL-8336-01A-11R-2315-07	C14orf102|55051	448.0947
TCGA-KL-8336-01A-11R-2315-07	C14orf104|55172	344.9527
TCGA-KL-8336-01A-11R-2315-07	C14orf105|55195	378.1874
TCGA-KL-8336-01A-11R-2315-07	C14orf106|55320	534.0464
TCGA-KL-8336-01A-11R-2315-07	C14orf109|26175	422.1182
TCGA-KL-8336-01A-11R-2315-07	C14orf115|55237	0
TCGA-KL-8336-01A-11R-2315-07	C14orf118|55668	461.847
TCGA-KL-8336-01A-11R-2315-07	C14orf119|55017	864.8649
TCGA-KL-8336-01A-11R-2315-07	C14orf126|112487	231.6073
TCGA-KL-8336-01A-11R-2315-07	C14orf128|84837	80.9856
TCGA-KL-8336-01A-11R-2315-07	C14orf129|51527	603.5718
TCGA-KL-8336-01A-11R-2315-07	C14orf132|56967	422.1182
TCGA-KL-8336-01A-11R-2315-07	C14orf135|64430	4615.414
TCGA-KL-8336-01A-11R-2315-07	C14orf138|79609	90.5358
TCGA-KL-8336-01A-11R-2315-07	C14orf139|79686	14.1343
TCGA-KL-8336-01A-11R-2315-07	C14orf142|84520	241.0467
TCGA-KL-8336-01A-11R-2315-07	C14orf143|90141	99.7039
TCGA-KL-8336-01A-11R-2315-07	C14orf145|145508	54.2451
TCGA-KL-8336-01A-11R-2315-07	C14orf147|171546	1426.4158
TCGA-KL-8336-01A-11R-2315-07	C14orf148|122945	4.5841
TCGA-KL-8336-01A-11R-2315-07	C14orf149|112849	56.5371
TCGA-KL-8336-01A-11R-2315-07	C14orf153|84334	880.0764
TCGA-KL-8336-01A-11R-2315-07	C14orf156|81892	1012.7017
TCGA-KL-8336-01A-11R-2315-07	C14orf159|80017	5150.6064
TCGA-KL-8336-01A-11R-2315-07	C14orf162|56936	0
TCGA-KL-8336-01A-11R-2315-07	C14orf165|414767	0
TCGA-KL-8336-01A-11R-2315-07	C14orf166B|145497	0
TCGA-KL-8336-01A-11R-2315-07	C14orf166|51637	2460.51
TCGA-KL-8336-01A-11R-2315-07	C14orf167|55449	789.4681
TCGA-KL-8336-01A-11R-2315-07	C14orf169|79697	343.0427
TCGA-KL-8336-01A-11R-2315-07	C14orf174|161394	43.1668
TCGA-KL-8336-01A-11R-2315-07	C14orf176|643382	30.1786
TCGA-KL-8336-01A-11R-2315-07	C14orf177|283598	0
TCGA-KL-8336-01A-11R-2315-07	C14orf178|283579	.764
TCGA-KL-8336-01A-11R-2315-07	C14orf179|112752	312.4821
TCGA-KL-8336-01A-11R-2315-07	C14orf180|400258	0
TCGA-KL-8336-01A-11R-2315-07	C14orf181|400223	20.2464
TCGA-KL-8336-01A-11R-2315-07	C14orf182|283551	.382
TCGA-KL-8336-01A-11R-2315-07	C14orf183|196913	0
TCGA-KL-8336-01A-11R-2315-07	C14orf184|650662	0
TCGA-KL-8336-01A-11R-2315-07	C14orf19|280655	3.4381
TCGA-KL-8336-01A-11R-2315-07	C14orf1|11161	1476.0768
TCGA-KL-8336-01A-11R-2315-07	C14orf21|161424	466.0491
TCGA-KL-8336-01A-11R-2315-07	C14orf23|387978	0
TCGA-KL-8336-01A-11R-2315-07	C14orf28|122525	106.1981
TCGA-KL-8336-01A-11R-2315-07	C14orf2|9556	3001.0505
TCGA-KL-8336-01A-11R-2315-07	C14orf33|100129075	110.0181
TCGA-KL-8336-01A-11R-2315-07	C14orf34|645687	0
TCGA-KL-8336-01A-11R-2315-07	C14orf37|145407	437.0165
TCGA-KL-8336-01A-11R-2315-07	C14orf39|317761	0
TCGA-KL-8336-01A-11R-2315-07	C14orf43|91748	1659.4404
TCGA-KL-8336-01A-11R-2315-07	C14orf45|80127	53.2366
TCGA-KL-8336-01A-11R-2315-07	C14orf48|256369	.382
TCGA-KL-8336-01A-11R-2315-07	C14orf49|161176	3.4381
TCGA-KL-8336-01A-11R-2315-07	C14orf4|64207	1903.1611
TCGA-KL-8336-01A-11R-2315-07	C14orf50|145376	2.6741
TCGA-KL-8336-01A-11R-2315-07	C14orf53|440184	4.9661
TCGA-KL-8336-01A-11R-2315-07	C14orf64|388011	3.4381
TCGA-KL-8336-01A-11R-2315-07	C14orf68|283600	.382
TCGA-KL-8336-01A-11R-2315-07	C14orf70|283601	0
TCGA-KL-8336-01A-11R-2315-07	C14orf72|145200	54.6271
TCGA-KL-8336-01A-11R-2315-07	C14orf73|91828	1.528
TCGA-KL-8336-01A-11R-2315-07	C14orf79|122616	133.7026
TCGA-KL-8336-01A-11R-2315-07	C14orf80|283643	98.5579
TCGA-KL-8336-01A-11R-2315-07	C14orf86|283592	0
TCGA-KL-8336-01A-11R-2315-07	C14orf93|60686	176.8694
TCGA-KL-8336-01A-11R-2315-07	C15orf17|57184	1345.4302
TCGA-KL-8336-01A-11R-2315-07	C15orf21|283651	16.8083
TCGA-KL-8336-01A-11R-2315-07	C15orf23|90417	342.6607
TCGA-KL-8336-01A-11R-2315-07	C15orf24|56851	2392.5127
TCGA-KL-8336-01A-11R-2315-07	C15orf26|161502	.382
TCGA-KL-8336-01A-11R-2315-07	C15orf27|123591	117.6583
TCGA-KL-8336-01A-11R-2315-07	C15orf28|80035	1.528
TCGA-KL-8336-01A-11R-2315-07	C15orf29|79768	348.7728
TCGA-KL-8336-01A-11R-2315-07	C15orf2|23742	0
TCGA-KL-8336-01A-11R-2315-07	C15orf32|145858	0
TCGA-KL-8336-01A-11R-2315-07	C15orf33|196951	10.7229
TCGA-KL-8336-01A-11R-2315-07	C15orf34|80072	76.4015
TCGA-KL-8336-01A-11R-2315-07	C15orf37|283687	167.7166
TCGA-KL-8336-01A-11R-2315-07	C15orf38|348110	233.5097
TCGA-KL-8336-01A-11R-2315-07	C15orf39|56905	865.6289
TCGA-KL-8336-01A-11R-2315-07	C15orf40|123207	260.9111
TCGA-KL-8336-01A-11R-2315-07	C15orf41|84529	89.7718
TCGA-KL-8336-01A-11R-2315-07	C15orf42|90381	40.9932
TCGA-KL-8336-01A-11R-2315-07	C15orf43|145645	0
TCGA-KL-8336-01A-11R-2315-07	C15orf44|81556	1113.9337
TCGA-KL-8336-01A-11R-2315-07	C15orf48|84419	18.7184
TCGA-KL-8336-01A-11R-2315-07	C15orf50|414926	.382
TCGA-KL-8336-01A-11R-2315-07	C15orf51|196968	2.292
TCGA-KL-8336-01A-11R-2315-07	C15orf52|388115	999.7135
TCGA-KL-8336-01A-11R-2315-07	C15orf53|400359	.382
TCGA-KL-8336-01A-11R-2315-07	C15orf54|400360	.382
TCGA-KL-8336-01A-11R-2315-07	C15orf55|256646	6.1121
TCGA-KL-8336-01A-11R-2315-07	C15orf56|644809	40.1108
TCGA-KL-8336-01A-11R-2315-07	C15orf57|90416	419.2379
TCGA-KL-8336-01A-11R-2315-07	C15orf58|390637	98.5579
TCGA-KL-8336-01A-11R-2315-07	C15orf59|388135	2950.2435
TCGA-KL-8336-01A-11R-2315-07	C15orf5|81698	0
TCGA-KL-8336-01A-11R-2315-07	C15orf60|283677	0
TCGA-KL-8336-01A-11R-2315-07	C15orf61|145853	338.4586
TCGA-KL-8336-01A-11R-2315-07	C15orf62|643338	38.9648
TCGA-KL-8336-01A-11R-2315-07	C15orf63|25764	704.246
TCGA-KL-8336-01A-11R-2315-07	C16orf11|146325	0
TCGA-KL-8336-01A-11R-2315-07	C16orf13|84326	349.1548
TCGA-KL-8336-01A-11R-2315-07	C16orf3|750	1.146
TCGA-KL-8336-01A-11R-2315-07	C16orf42|115939	692.3961
TCGA-KL-8336-01A-11R-2315-07	C16orf45|89927	49.279
TCGA-KL-8336-01A-11R-2315-07	C16orf46|123775	23.3025
TCGA-KL-8336-01A-11R-2315-07	C16orf48|84080	95.8839
TCGA-KL-8336-01A-11R-2315-07	C16orf52|730094	179.9255
TCGA-KL-8336-01A-11R-2315-07	C16orf53|79447	514.0407
TCGA-KL-8336-01A-11R-2315-07	C16orf54|283897	21.0104
TCGA-KL-8336-01A-11R-2315-07	C16orf55|124045	31.7066
TCGA-KL-8336-01A-11R-2315-07	C16orf57|79650	583.3254
TCGA-KL-8336-01A-11R-2315-07	C16orf58|64755	1484.0989
TCGA-KL-8336-01A-11R-2315-07	C16orf59|80178	37.4367
TCGA-KL-8336-01A-11R-2315-07	C16orf5|29965	2000.573
TCGA-KL-8336-01A-11R-2315-07	C16orf61|56942	571.6168
TCGA-KL-8336-01A-11R-2315-07	C16orf62|57020	892.7514
TCGA-KL-8336-01A-11R-2315-07	C16orf63|123811	486.2955
TCGA-KL-8336-01A-11R-2315-07	C16orf68|79091	131.4106
TCGA-KL-8336-01A-11R-2315-07	C16orf70|80262	252.4611
TCGA-KL-8336-01A-11R-2315-07	C16orf71|146562	9.1682
TCGA-KL-8336-01A-11R-2315-07	C16orf72|29035	566.135
TCGA-KL-8336-01A-11R-2315-07	C16orf73|254528	0
TCGA-KL-8336-01A-11R-2315-07	C16orf74|404550	29.4146
TCGA-KL-8336-01A-11R-2315-07	C16orf75|116028	102.378
TCGA-KL-8336-01A-11R-2315-07	C16orf78|123970	0
TCGA-KL-8336-01A-11R-2315-07	C16orf79|283870	11.9339
TCGA-KL-8336-01A-11R-2315-07	C16orf7|9605	529.0154
TCGA-KL-8336-01A-11R-2315-07	C16orf80|29105	594.7856
TCGA-KL-8336-01A-11R-2315-07	C16orf81|283860	.382
TCGA-KL-8336-01A-11R-2315-07	C16orf82|162083	0
TCGA-KL-8336-01A-11R-2315-07	C16orf86|388284	25.5945
TCGA-KL-8336-01A-11R-2315-07	C16orf87|388272	41.6388
TCGA-KL-8336-01A-11R-2315-07	C16orf88|400506	212.0141
TCGA-KL-8336-01A-11R-2315-07	C16orf89|146556	291.4717
TCGA-KL-8336-01A-11R-2315-07	C16orf90|646174	.382
TCGA-KL-8336-01A-11R-2315-07	C16orf91|283951	173.0494
TCGA-KL-8336-01A-11R-2315-07	C16orf92|146378	0
TCGA-KL-8336-01A-11R-2315-07	C16orf93|90835	11.8422
TCGA-KL-8336-01A-11R-2315-07	C17orf100|388327	28.6506
TCGA-KL-8336-01A-11R-2315-07	C17orf101|79701	478.2542
[truncated: 18,532 more rows]
