# Supplementary material for: Dysfunctional miRNA-Mediated Regulation in Chromophobe Renal Cell Carcinoma
Source: PLoS One. 2016 Jun 3;11(6):e0156324. doi: 10.1371/journal.pone.0156324 (PMC4892590; doi:10.1371/journal.pone.0156324)
Supplement: S2 File — (ZIP) [file pone.0156324.s002.zip › S2_File mRNA expression profile downloaded from TCGA/case/unc.edu__IlluminaHiSeq_RNASeqV2__TCGA-KL-8337-01A-11R-2315-07__expression_rsem_gene_normalized.txt]

barcode	gene_id	normalized_count
TCGA-KL-8337-01A-11R-2315-07	?|100130426	.7854
TCGA-KL-8337-01A-11R-2315-07	?|100133144	1.8971
TCGA-KL-8337-01A-11R-2315-07	?|100134869	4.553
TCGA-KL-8337-01A-11R-2315-07	?|10357	55.3381
TCGA-KL-8337-01A-11R-2315-07	?|10431	579.3714
TCGA-KL-8337-01A-11R-2315-07	?|136542	0
TCGA-KL-8337-01A-11R-2315-07	?|155060	165.4263
TCGA-KL-8337-01A-11R-2315-07	?|26823	2.2765
TCGA-KL-8337-01A-11R-2315-07	?|280660	0
TCGA-KL-8337-01A-11R-2315-07	?|317712	0
TCGA-KL-8337-01A-11R-2315-07	?|340602	.3794
TCGA-KL-8337-01A-11R-2315-07	?|388795	1.5177
TCGA-KL-8337-01A-11R-2315-07	?|390284	4.9324
TCGA-KL-8337-01A-11R-2315-07	?|391343	0
TCGA-KL-8337-01A-11R-2315-07	?|391714	1.5177
TCGA-KL-8337-01A-11R-2315-07	?|404770	0
TCGA-KL-8337-01A-11R-2315-07	?|441362	0
TCGA-KL-8337-01A-11R-2315-07	?|442388	0
TCGA-KL-8337-01A-11R-2315-07	?|553137	3.0353
TCGA-KL-8337-01A-11R-2315-07	?|57714	133.1757
TCGA-KL-8337-01A-11R-2315-07	?|645851	6.8295
TCGA-KL-8337-01A-11R-2315-07	?|652919	11.7733
TCGA-KL-8337-01A-11R-2315-07	?|653553	439.3661
TCGA-KL-8337-01A-11R-2315-07	?|728045	0
TCGA-KL-8337-01A-11R-2315-07	?|728603	0
TCGA-KL-8337-01A-11R-2315-07	?|728788	3.7942
TCGA-KL-8337-01A-11R-2315-07	?|729884	31.1123
TCGA-KL-8337-01A-11R-2315-07	?|8225	1639.4656
TCGA-KL-8337-01A-11R-2315-07	?|90288	1.8971
TCGA-KL-8337-01A-11R-2315-07	A1BG|1	15.9431
TCGA-KL-8337-01A-11R-2315-07	A1CF|29974	0
TCGA-KL-8337-01A-11R-2315-07	A2BP1|54715	2.2765
TCGA-KL-8337-01A-11R-2315-07	A2LD1|87769	49.036
TCGA-KL-8337-01A-11R-2315-07	A2ML1|144568	.3794
TCGA-KL-8337-01A-11R-2315-07	A2M|2	5122.0873
TCGA-KL-8337-01A-11R-2315-07	A4GALT|53947	141.1435
TCGA-KL-8337-01A-11R-2315-07	A4GNT|51146	0
TCGA-KL-8337-01A-11R-2315-07	AAA1|404744	0
TCGA-KL-8337-01A-11R-2315-07	AAAS|8086	1119.2834
TCGA-KL-8337-01A-11R-2315-07	AACSL|729522	0
TCGA-KL-8337-01A-11R-2315-07	AACS|65985	843.4464
TCGA-KL-8337-01A-11R-2315-07	AADACL2|344752	0
TCGA-KL-8337-01A-11R-2315-07	AADACL3|126767	0
TCGA-KL-8337-01A-11R-2315-07	AADACL4|343066	0
TCGA-KL-8337-01A-11R-2315-07	AADAC|13	0
TCGA-KL-8337-01A-11R-2315-07	AADAT|51166	50.0832
TCGA-KL-8337-01A-11R-2315-07	AAGAB|79719	1008.8727
TCGA-KL-8337-01A-11R-2315-07	AAK1|22848	880.6294
TCGA-KL-8337-01A-11R-2315-07	AAMP|14	1523.743
TCGA-KL-8337-01A-11R-2315-07	AANAT|15	1.1383
TCGA-KL-8337-01A-11R-2315-07	AARS2|57505	703.7864
TCGA-KL-8337-01A-11R-2315-07	AARSD1|80755	307.3287
TCGA-KL-8337-01A-11R-2315-07	AARS|16	3783.5572
TCGA-KL-8337-01A-11R-2315-07	AASDHPPT|60496	956.4485
TCGA-KL-8337-01A-11R-2315-07	AASDH|132949	259.1426
TCGA-KL-8337-01A-11R-2315-07	AASS|10157	131.2787
TCGA-KL-8337-01A-11R-2315-07	AATF|26574	438.6073
TCGA-KL-8337-01A-11R-2315-07	AATK|9625	31.8711
TCGA-KL-8337-01A-11R-2315-07	ABAT|18	347.1675
TCGA-KL-8337-01A-11R-2315-07	ABCA10|10349	22.0062
TCGA-KL-8337-01A-11R-2315-07	ABCA11P|79963	62.862
TCGA-KL-8337-01A-11R-2315-07	ABCA12|26154	1.1383
TCGA-KL-8337-01A-11R-2315-07	ABCA13|154664	11.3825
TCGA-KL-8337-01A-11R-2315-07	ABCA17P|650655	4.553
TCGA-KL-8337-01A-11R-2315-07	ABCA1|19	701.1646
TCGA-KL-8337-01A-11R-2315-07	ABCA2|20	7039.7232
TCGA-KL-8337-01A-11R-2315-07	ABCA3|21	898.0826
TCGA-KL-8337-01A-11R-2315-07	ABCA4|24	.3794
TCGA-KL-8337-01A-11R-2315-07	ABCA5|23461	754.2832
TCGA-KL-8337-01A-11R-2315-07	ABCA6|23460	2.2765
TCGA-KL-8337-01A-11R-2315-07	ABCA7|10347	221.9596
TCGA-KL-8337-01A-11R-2315-07	ABCA8|10351	34.9065
TCGA-KL-8337-01A-11R-2315-07	ABCA9|10350	5.3119
TCGA-KL-8337-01A-11R-2315-07	ABCB10|23456	131.6581
TCGA-KL-8337-01A-11R-2315-07	ABCB11|8647	0
TCGA-KL-8337-01A-11R-2315-07	ABCB1|5243	13.2796
TCGA-KL-8337-01A-11R-2315-07	ABCB4|5244	0
TCGA-KL-8337-01A-11R-2315-07	ABCB5|340273	0
TCGA-KL-8337-01A-11R-2315-07	ABCB6|10058	36.1547
TCGA-KL-8337-01A-11R-2315-07	ABCB7|22	584.3039
TCGA-KL-8337-01A-11R-2315-07	ABCB8|11194	1184.9227
TCGA-KL-8337-01A-11R-2315-07	ABCB9|23457	319.5383
TCGA-KL-8337-01A-11R-2315-07	ABCC10|89845	235.2392
TCGA-KL-8337-01A-11R-2315-07	ABCC11|85320	1.5177
TCGA-KL-8337-01A-11R-2315-07	ABCC12|94160	0
TCGA-KL-8337-01A-11R-2315-07	ABCC13|150000	0
TCGA-KL-8337-01A-11R-2315-07	ABCC1|4363	1228.1763
TCGA-KL-8337-01A-11R-2315-07	ABCC2|1244	7.9678
TCGA-KL-8337-01A-11R-2315-07	ABCC3|8714	63.7422
TCGA-KL-8337-01A-11R-2315-07	ABCC4|10257	2206.3162
TCGA-KL-8337-01A-11R-2315-07	ABCC5|10057	7547.0052
TCGA-KL-8337-01A-11R-2315-07	ABCC6P1|653190	0
TCGA-KL-8337-01A-11R-2315-07	ABCC6P2|730013	.7588
TCGA-KL-8337-01A-11R-2315-07	ABCC6|368	7.5884
TCGA-KL-8337-01A-11R-2315-07	ABCC8|6833	.7588
TCGA-KL-8337-01A-11R-2315-07	ABCC9|10060	88.4044
TCGA-KL-8337-01A-11R-2315-07	ABCD1|215	782.3601
TCGA-KL-8337-01A-11R-2315-07	ABCD2|225	32.2505
TCGA-KL-8337-01A-11R-2315-07	ABCD3|5825	754.2832
TCGA-KL-8337-01A-11R-2315-07	ABCD4|5826	681.0555
TCGA-KL-8337-01A-11R-2315-07	ABCE1|6059	714.0648
TCGA-KL-8337-01A-11R-2315-07	ABCF1|23	860.5202
TCGA-KL-8337-01A-11R-2315-07	ABCF2|10061	2073.1404
TCGA-KL-8337-01A-11R-2315-07	ABCF3|55324	1547.267
TCGA-KL-8337-01A-11R-2315-07	ABCG1|9619	3763.448
TCGA-KL-8337-01A-11R-2315-07	ABCG2|9429	189.3296
TCGA-KL-8337-01A-11R-2315-07	ABCG4|64137	21.6268
TCGA-KL-8337-01A-11R-2315-07	ABCG5|64240	1.1383
TCGA-KL-8337-01A-11R-2315-07	ABCG8|64241	.7588
TCGA-KL-8337-01A-11R-2315-07	ABHD10|55347	3031.9299
TCGA-KL-8337-01A-11R-2315-07	ABHD11|83451	2628.9879
TCGA-KL-8337-01A-11R-2315-07	ABHD12B|145447	0
TCGA-KL-8337-01A-11R-2315-07	ABHD12|26090	2553.4837
TCGA-KL-8337-01A-11R-2315-07	ABHD13|84945	455.3017
TCGA-KL-8337-01A-11R-2315-07	ABHD14A|25864	391.3546
TCGA-KL-8337-01A-11R-2315-07	ABHD14B|84836	2781.514
TCGA-KL-8337-01A-11R-2315-07	ABHD15|116236	163.1498
TCGA-KL-8337-01A-11R-2315-07	ABHD1|84696	7.2089
TCGA-KL-8337-01A-11R-2315-07	ABHD2|11057	14474.8
TCGA-KL-8337-01A-11R-2315-07	ABHD3|171586	2142.9534
TCGA-KL-8337-01A-11R-2315-07	ABHD4|63874	2062.5167
TCGA-KL-8337-01A-11R-2315-07	ABHD5|51099	376.3827
TCGA-KL-8337-01A-11R-2315-07	ABHD6|57406	1091.2064
TCGA-KL-8337-01A-11R-2315-07	ABHD8|79575	585.8215
TCGA-KL-8337-01A-11R-2315-07	ABI1|10006	527.0231
TCGA-KL-8337-01A-11R-2315-07	ABI2|10152	556.2269
TCGA-KL-8337-01A-11R-2315-07	ABI3BP|25890	113.0666
TCGA-KL-8337-01A-11R-2315-07	ABI3|51225	121.4138
TCGA-KL-8337-01A-11R-2315-07	ABL1|25	4540.4962
TCGA-KL-8337-01A-11R-2315-07	ABL2|27	296.7049
TCGA-KL-8337-01A-11R-2315-07	ABLIM1|3983	3083.5308
TCGA-KL-8337-01A-11R-2315-07	ABLIM2|84448	15.5561
TCGA-KL-8337-01A-11R-2315-07	ABLIM3|22885	44.3919
TCGA-KL-8337-01A-11R-2315-07	ABO|28	3.7942
TCGA-KL-8337-01A-11R-2315-07	ABP1|26	4.553
TCGA-KL-8337-01A-11R-2315-07	ABRA|137735	1.1383
TCGA-KL-8337-01A-11R-2315-07	ABR|29	572.9213
TCGA-KL-8337-01A-11R-2315-07	ABT1|29777	413.9451
TCGA-KL-8337-01A-11R-2315-07	ABTB1|80325	516.0086
TCGA-KL-8337-01A-11R-2315-07	ABTB2|25841	2371.363
TCGA-KL-8337-01A-11R-2315-07	ACAA1|30	1867.8752
TCGA-KL-8337-01A-11R-2315-07	ACAA2|10449	4567.0555
TCGA-KL-8337-01A-11R-2315-07	ACACA|31	629.4546
TCGA-KL-8337-01A-11R-2315-07	ACACB|32	6084.7279
TCGA-KL-8337-01A-11R-2315-07	ACAD10|80724	1322.272
TCGA-KL-8337-01A-11R-2315-07	ACAD11|84129	386.9116
TCGA-KL-8337-01A-11R-2315-07	ACAD8|27034	1493.769
TCGA-KL-8337-01A-11R-2315-07	ACAD9|28976	1209.5697
TCGA-KL-8337-01A-11R-2315-07	ACADL|33	471.6167
TCGA-KL-8337-01A-11R-2315-07	ACADM|34	1976.7682
TCGA-KL-8337-01A-11R-2315-07	ACADSB|36	928.4361
TCGA-KL-8337-01A-11R-2315-07	ACADS|35	4641.4215
TCGA-KL-8337-01A-11R-2315-07	ACADVL|37	4174.3312
TCGA-KL-8337-01A-11R-2315-07	ACAN|176	14.0385
TCGA-KL-8337-01A-11R-2315-07	ACAP1|9744	6.8295
TCGA-KL-8337-01A-11R-2315-07	ACAP2|23527	979.2781
TCGA-KL-8337-01A-11R-2315-07	ACAP3|116983	305.4316
TCGA-KL-8337-01A-11R-2315-07	ACAT1|38	17803.0555
TCGA-KL-8337-01A-11R-2315-07	ACAT2|39	150.2002
TCGA-KL-8337-01A-11R-2315-07	ACBD3|64746	649.9432
TCGA-KL-8337-01A-11R-2315-07	ACBD4|79777	306.1904
TCGA-KL-8337-01A-11R-2315-07	ACBD5|91452	648.8049
TCGA-KL-8337-01A-11R-2315-07	ACBD6|84320	276.2164
TCGA-KL-8337-01A-11R-2315-07	ACBD7|414149	8.7266
TCGA-KL-8337-01A-11R-2315-07	ACCN1|40	842.3082
TCGA-KL-8337-01A-11R-2315-07	ACCN2|41	522.0793
TCGA-KL-8337-01A-11R-2315-07	ACCN3|9311	13.2796
TCGA-KL-8337-01A-11R-2315-07	ACCN4|55515	0
TCGA-KL-8337-01A-11R-2315-07	ACCN5|51802	.3794
TCGA-KL-8337-01A-11R-2315-07	ACCSL|390110	0
TCGA-KL-8337-01A-11R-2315-07	ACCS|84680	572.9213
TCGA-KL-8337-01A-11R-2315-07	ACD|65057	464.0283
TCGA-KL-8337-01A-11R-2315-07	ACE2|59272	6.4501
TCGA-KL-8337-01A-11R-2315-07	ACER1|125981	0
TCGA-KL-8337-01A-11R-2315-07	ACER2|340485	14.4179
TCGA-KL-8337-01A-11R-2315-07	ACER3|55331	126.3462
TCGA-KL-8337-01A-11R-2315-07	ACE|1636	61.4657
TCGA-KL-8337-01A-11R-2315-07	ACHE|43	13.6591
TCGA-KL-8337-01A-11R-2315-07	ACIN1|22985	2195.313
TCGA-KL-8337-01A-11R-2315-07	ACLY|47	968.275
TCGA-KL-8337-01A-11R-2315-07	ACMSD|130013	0
TCGA-KL-8337-01A-11R-2315-07	ACN9|57001	129.761
TCGA-KL-8337-01A-11R-2315-07	ACO1|48	1599.2472
TCGA-KL-8337-01A-11R-2315-07	ACO2|50	17811.8124
TCGA-KL-8337-01A-11R-2315-07	ACOT11|26027	1020.7561
TCGA-KL-8337-01A-11R-2315-07	ACOT12|134526	.3794
TCGA-KL-8337-01A-11R-2315-07	ACOT13|55856	442.428
TCGA-KL-8337-01A-11R-2315-07	ACOT1|641371	1787.818
TCGA-KL-8337-01A-11R-2315-07	ACOT2|10965	759.2156
TCGA-KL-8337-01A-11R-2315-07	ACOT4|122970	227.2714
TCGA-KL-8337-01A-11R-2315-07	ACOT6|641372	18.9709
TCGA-KL-8337-01A-11R-2315-07	ACOT7|11332	238.2746
TCGA-KL-8337-01A-11R-2315-07	ACOT8|10005	813.9542
TCGA-KL-8337-01A-11R-2315-07	ACOT9|23597	321.3671
TCGA-KL-8337-01A-11R-2315-07	ACOX1|51	770.3363
TCGA-KL-8337-01A-11R-2315-07	ACOX2|8309	1118.9039
TCGA-KL-8337-01A-11R-2315-07	ACOX3|8310	328.1966
TCGA-KL-8337-01A-11R-2315-07	ACOXL|55289	2.6559
TCGA-KL-8337-01A-11R-2315-07	ACP1|52	928.0566
TCGA-KL-8337-01A-11R-2315-07	ACP2|53	902.2562
TCGA-KL-8337-01A-11R-2315-07	ACP5|54	57.2921
TCGA-KL-8337-01A-11R-2315-07	ACP6|51205	273.9399
TCGA-KL-8337-01A-11R-2315-07	ACPL2|92370	154.0437
TCGA-KL-8337-01A-11R-2315-07	ACPP|55	54.6362
TCGA-KL-8337-01A-11R-2315-07	ACPT|93650	0
TCGA-KL-8337-01A-11R-2315-07	ACRBP|84519	4.553
TCGA-KL-8337-01A-11R-2315-07	ACRC|93953	19.7297
TCGA-KL-8337-01A-11R-2315-07	ACRV1|56	2.2765
TCGA-KL-8337-01A-11R-2315-07	ACR|49	.7588
TCGA-KL-8337-01A-11R-2315-07	ACSBG1|23205	11.3825
TCGA-KL-8337-01A-11R-2315-07	ACSBG2|81616	4.1736
TCGA-KL-8337-01A-11R-2315-07	ACSF2|80221	284.5636
TCGA-KL-8337-01A-11R-2315-07	ACSF3|197322	714.0648
TCGA-KL-8337-01A-11R-2315-07	ACSL1|2180	9087.0632
TCGA-KL-8337-01A-11R-2315-07	ACSL3|2181	2070.4845
TCGA-KL-8337-01A-11R-2315-07	ACSL4|2182	2072.761
TCGA-KL-8337-01A-11R-2315-07	ACSL5|51703	144.9377
TCGA-KL-8337-01A-11R-2315-07	ACSL6|23305	4.1736
TCGA-KL-8337-01A-11R-2315-07	ACSM1|116285	11.3825
TCGA-KL-8337-01A-11R-2315-07	ACSM2A|123876	1.8971
TCGA-KL-8337-01A-11R-2315-07	ACSM2B|348158	.3794
TCGA-KL-8337-01A-11R-2315-07	ACSM3|6296	1025.3318
TCGA-KL-8337-01A-11R-2315-07	ACSM4|341392	0
TCGA-KL-8337-01A-11R-2315-07	ACSM5|54988	2.6559
TCGA-KL-8337-01A-11R-2315-07	ACSS1|84532	6009.2237
TCGA-KL-8337-01A-11R-2315-07	ACSS2|55902	1786.6798
TCGA-KL-8337-01A-11R-2315-07	ACSS3|79611	1695.6194
TCGA-KL-8337-01A-11R-2315-07	ACTA1|58	.3794
TCGA-KL-8337-01A-11R-2315-07	ACTA2|59	672.7348
TCGA-KL-8337-01A-11R-2315-07	ACTBL2|345651	4.1736
TCGA-KL-8337-01A-11R-2315-07	ACTB|60	57600.598
TCGA-KL-8337-01A-11R-2315-07	ACTC1|70	125.5874
TCGA-KL-8337-01A-11R-2315-07	ACTG1|71	34276.6299
TCGA-KL-8337-01A-11R-2315-07	ACTG2|72	30.7329
TCGA-KL-8337-01A-11R-2315-07	ACTL6A|86	384.7299
TCGA-KL-8337-01A-11R-2315-07	ACTL6B|51412	0
TCGA-KL-8337-01A-11R-2315-07	ACTL7A|10881	.7588
TCGA-KL-8337-01A-11R-2315-07	ACTL7B|10880	0
TCGA-KL-8337-01A-11R-2315-07	ACTL8|81569	0
TCGA-KL-8337-01A-11R-2315-07	ACTL9|284382	0
TCGA-KL-8337-01A-11R-2315-07	ACTN1|87	332.3702
TCGA-KL-8337-01A-11R-2315-07	ACTN2|88	3.7942
TCGA-KL-8337-01A-11R-2315-07	ACTN3|89	.7588
TCGA-KL-8337-01A-11R-2315-07	ACTN4|81	15079.0157
TCGA-KL-8337-01A-11R-2315-07	ACTR10|55860	1076.7885
TCGA-KL-8337-01A-11R-2315-07	ACTR1A|10121	1656.1599
TCGA-KL-8337-01A-11R-2315-07	ACTR1B|10120	2320.1416
TCGA-KL-8337-01A-11R-2315-07	ACTR2|10097	1428.5091
TCGA-KL-8337-01A-11R-2315-07	ACTR3B|57180	308.4669
TCGA-KL-8337-01A-11R-2315-07	ACTR3C|653857	134.314
TCGA-KL-8337-01A-11R-2315-07	ACTR3|10096	1095.0006
TCGA-KL-8337-01A-11R-2315-07	ACTR5|79913	114.5843
TCGA-KL-8337-01A-11R-2315-07	ACTR6|64431	525.494
TCGA-KL-8337-01A-11R-2315-07	ACTR8|93973	548.6386
TCGA-KL-8337-01A-11R-2315-07	ACTRT1|139741	0
TCGA-KL-8337-01A-11R-2315-07	ACTRT2|140625	0
TCGA-KL-8337-01A-11R-2315-07	ACVR1B|91	2716.2541
TCGA-KL-8337-01A-11R-2315-07	ACVR1C|130399	894.2884
TCGA-KL-8337-01A-11R-2315-07	ACVR1|90	925.4007
TCGA-KL-8337-01A-11R-2315-07	ACVR2A|92	235.6186
TCGA-KL-8337-01A-11R-2315-07	ACVR2B|93	259.522
TCGA-KL-8337-01A-11R-2315-07	ACVRL1|94	222.339
TCGA-KL-8337-01A-11R-2315-07	ACY1|95	1329.6859
TCGA-KL-8337-01A-11R-2315-07	ACY3|91703	1.1383
TCGA-KL-8337-01A-11R-2315-07	ACYP1|97	61.8451
TCGA-KL-8337-01A-11R-2315-07	ACYP2|98	250.0365
TCGA-KL-8337-01A-11R-2315-07	ADAD1|132612	0
TCGA-KL-8337-01A-11R-2315-07	ADAD2|161931	0
TCGA-KL-8337-01A-11R-2315-07	ADAL|161823	270.5251
TCGA-KL-8337-01A-11R-2315-07	ADAM10|102	1457.3449
TCGA-KL-8337-01A-11R-2315-07	ADAM11|4185	1.5177
TCGA-KL-8337-01A-11R-2315-07	ADAM12|8038	6.0707
TCGA-KL-8337-01A-11R-2315-07	ADAM15|8751	472.7549
TCGA-KL-8337-01A-11R-2315-07	ADAM17|6868	225.7538
TCGA-KL-8337-01A-11R-2315-07	ADAM18|8749	0
TCGA-KL-8337-01A-11R-2315-07	ADAM19|8728	15.9356
TCGA-KL-8337-01A-11R-2315-07	ADAM20|8748	10.2443
TCGA-KL-8337-01A-11R-2315-07	ADAM21P1|145241	1.8971
TCGA-KL-8337-01A-11R-2315-07	ADAM21|8747	6.8295
TCGA-KL-8337-01A-11R-2315-07	ADAM22|53616	338.4409
TCGA-KL-8337-01A-11R-2315-07	ADAM23|8745	1.8971
TCGA-KL-8337-01A-11R-2315-07	ADAM28|10863	9.8649
TCGA-KL-8337-01A-11R-2315-07	ADAM29|11086	0
TCGA-KL-8337-01A-11R-2315-07	ADAM2|2515	44.7713
TCGA-KL-8337-01A-11R-2315-07	ADAM30|11085	0
TCGA-KL-8337-01A-11R-2315-07	ADAM32|203102	37.9418
TCGA-KL-8337-01A-11R-2315-07	ADAM33|80332	.7588
TCGA-KL-8337-01A-11R-2315-07	ADAM3A|1587	0
TCGA-KL-8337-01A-11R-2315-07	ADAM5P|255926	0
TCGA-KL-8337-01A-11R-2315-07	ADAM6|8755	19.1568
TCGA-KL-8337-01A-11R-2315-07	ADAM7|8756	0
TCGA-KL-8337-01A-11R-2315-07	ADAM8|101	28.4564
TCGA-KL-8337-01A-11R-2315-07	ADAM9|8754	1005.0785
TCGA-KL-8337-01A-11R-2315-07	ADAMDEC1|27299	14.4179
TCGA-KL-8337-01A-11R-2315-07	ADAMTS10|81794	14.0385
TCGA-KL-8337-01A-11R-2315-07	ADAMTS12|81792	14.0385
TCGA-KL-8337-01A-11R-2315-07	ADAMTS13|11093	287.5989
TCGA-KL-8337-01A-11R-2315-07	ADAMTS14|140766	11.0031
TCGA-KL-8337-01A-11R-2315-07	ADAMTS15|170689	7.5884
TCGA-KL-8337-01A-11R-2315-07	ADAMTS16|170690	40.9772
TCGA-KL-8337-01A-11R-2315-07	ADAMTS17|170691	27.3181
TCGA-KL-8337-01A-11R-2315-07	ADAMTS18|170692	36.0447
TCGA-KL-8337-01A-11R-2315-07	ADAMTS19|171019	0
TCGA-KL-8337-01A-11R-2315-07	ADAMTS1|9510	1525.2607
TCGA-KL-8337-01A-11R-2315-07	ADAMTS20|80070	0
TCGA-KL-8337-01A-11R-2315-07	ADAMTS2|9509	11.3825
TCGA-KL-8337-01A-11R-2315-07	ADAMTS3|9508	.7588
TCGA-KL-8337-01A-11R-2315-07	ADAMTS4|9507	928.0566
TCGA-KL-8337-01A-11R-2315-07	ADAMTS5|11096	846.4818
TCGA-KL-8337-01A-11R-2315-07	ADAMTS6|11174	3.0353
TCGA-KL-8337-01A-11R-2315-07	ADAMTS7|11173	37.9418
TCGA-KL-8337-01A-11R-2315-07	ADAMTS8|11095	6.4501
TCGA-KL-8337-01A-11R-2315-07	ADAMTS9|56999	286.0812
TCGA-KL-8337-01A-11R-2315-07	ADAMTSL1|92949	2590.2873
TCGA-KL-8337-01A-11R-2315-07	ADAMTSL2|9719	434.8131
TCGA-KL-8337-01A-11R-2315-07	ADAMTSL3|57188	21.2474
TCGA-KL-8337-01A-11R-2315-07	ADAMTSL4|54507	26.9387
TCGA-KL-8337-01A-11R-2315-07	ADAMTSL5|339366	9.4855
TCGA-KL-8337-01A-11R-2315-07	ADAP1|11033	1654.6878
TCGA-KL-8337-01A-11R-2315-07	ADAP2|55803	40.9772
TCGA-KL-8337-01A-11R-2315-07	ADARB1|104	155.5614
TCGA-KL-8337-01A-11R-2315-07	ADARB2|105	0
TCGA-KL-8337-01A-11R-2315-07	ADAR|103	4092.4035
TCGA-KL-8337-01A-11R-2315-07	ADAT1|23536	395.3536
TCGA-KL-8337-01A-11R-2315-07	ADAT2|134637	28.8358
TCGA-KL-8337-01A-11R-2315-07	ADAT3|113179	78.1601
TCGA-KL-8337-01A-11R-2315-07	ADA|100	18.5915
TCGA-KL-8337-01A-11R-2315-07	ADCK1|57143	597.5835
TCGA-KL-8337-01A-11R-2315-07	ADCK2|90956	1227.0722
TCGA-KL-8337-01A-11R-2315-07	ADCK4|79934	951.96
TCGA-KL-8337-01A-11R-2315-07	ADCK5|203054	103.5811
TCGA-KL-8337-01A-11R-2315-07	ADCY10|55811	1.5177
TCGA-KL-8337-01A-11R-2315-07	ADCY1|107	2380.4691
TCGA-KL-8337-01A-11R-2315-07	ADCY2|108	0
TCGA-KL-8337-01A-11R-2315-07	ADCY3|109	232.8944
TCGA-KL-8337-01A-11R-2315-07	ADCY4|196883	63.7422
TCGA-KL-8337-01A-11R-2315-07	ADCY5|111	191.6061
TCGA-KL-8337-01A-11R-2315-07	ADCY6|112	3053.9362
TCGA-KL-8337-01A-11R-2315-07	ADCY7|113	105.4782
TCGA-KL-8337-01A-11R-2315-07	ADCY8|114	0
TCGA-KL-8337-01A-11R-2315-07	ADCY9|115	409.3921
TCGA-KL-8337-01A-11R-2315-07	ADCYAP1R1|117	1.1383
TCGA-KL-8337-01A-11R-2315-07	ADCYAP1|116	7.9678
TCGA-KL-8337-01A-11R-2315-07	ADC|113451	37.183
TCGA-KL-8337-01A-11R-2315-07	ADD1|118	6692.1762
TCGA-KL-8337-01A-11R-2315-07	ADD2|119	.3794
TCGA-KL-8337-01A-11R-2315-07	ADD3|120	1070.3384
TCGA-KL-8337-01A-11R-2315-07	ADH1A|124	0
TCGA-KL-8337-01A-11R-2315-07	ADH1B|125	7.5884
TCGA-KL-8337-01A-11R-2315-07	ADH1C|126	9.106
TCGA-KL-8337-01A-11R-2315-07	ADH4|127	.3794
TCGA-KL-8337-01A-11R-2315-07	ADH5|128	2660.1002
TCGA-KL-8337-01A-11R-2315-07	ADH6|130	1.8971
TCGA-KL-8337-01A-11R-2315-07	ADH7|131	0
TCGA-KL-8337-01A-11R-2315-07	ADHFE1|137872	230.3068
TCGA-KL-8337-01A-11R-2315-07	ADI1|55256	1570.4115
TCGA-KL-8337-01A-11R-2315-07	ADIG|149685	0
TCGA-KL-8337-01A-11R-2315-07	ADIPOQ|9370	0
TCGA-KL-8337-01A-11R-2315-07	ADIPOR1|51094	2099.3203
TCGA-KL-8337-01A-11R-2315-07	ADIPOR2|79602	6348.8028
TCGA-KL-8337-01A-11R-2315-07	ADK|132	220.4419
TCGA-KL-8337-01A-11R-2315-07	ADM2|79924	43.6331
TCGA-KL-8337-01A-11R-2315-07	ADM|133	2565.2457
TCGA-KL-8337-01A-11R-2315-07	ADNP2|22850	1304.8188
TCGA-KL-8337-01A-11R-2315-07	ADNP|23394	2855.5005
TCGA-KL-8337-01A-11R-2315-07	ADORA1|134	10.2443
TCGA-KL-8337-01A-11R-2315-07	ADORA2A|135	357.3473
TCGA-KL-8337-01A-11R-2315-07	ADORA2B|136	3.0353
TCGA-KL-8337-01A-11R-2315-07	ADORA3|140	8.7266
TCGA-KL-8337-01A-11R-2315-07	ADO|84890	392.3183
TCGA-KL-8337-01A-11R-2315-07	ADPGK|83440	1411.625
TCGA-KL-8337-01A-11R-2315-07	ADPRHL1|113622	55.0156
TCGA-KL-8337-01A-11R-2315-07	ADPRHL2|54936	512.5938
TCGA-KL-8337-01A-11R-2315-07	ADPRH|141	161.2527
TCGA-KL-8337-01A-11R-2315-07	ADRA1A|148	0
TCGA-KL-8337-01A-11R-2315-07	ADRA1B|147	11.3825
TCGA-KL-8337-01A-11R-2315-07	ADRA1D|146	1.1383
TCGA-KL-8337-01A-11R-2315-07	ADRA2A|150	3.4148
TCGA-KL-8337-01A-11R-2315-07	ADRA2B|151	109.6518
TCGA-KL-8337-01A-11R-2315-07	ADRA2C|152	6.0707
TCGA-KL-8337-01A-11R-2315-07	ADRB1|153	130.8992
TCGA-KL-8337-01A-11R-2315-07	ADRB2|154	449.231
TCGA-KL-8337-01A-11R-2315-07	ADRB3|155	.3794
TCGA-KL-8337-01A-11R-2315-07	ADRBK1|156	1730.5259
TCGA-KL-8337-01A-11R-2315-07	ADRBK2|157	170.7381
TCGA-KL-8337-01A-11R-2315-07	ADRM1|11047	1719.5228
TCGA-KL-8337-01A-11R-2315-07	ADSL|158	674.2259
TCGA-KL-8337-01A-11R-2315-07	ADSSL1|122622	186.2943
TCGA-KL-8337-01A-11R-2315-07	ADSS|159	728.8621
TCGA-KL-8337-01A-11R-2315-07	AEBP1|165	189.3296
TCGA-KL-8337-01A-11R-2315-07	AEBP2|121536	903.7739
TCGA-KL-8337-01A-11R-2315-07	AEN|64782	1030.8789
TCGA-KL-8337-01A-11R-2315-07	AES|166	22401.9821
TCGA-KL-8337-01A-11R-2315-07	AFAP1L1|134265	997.4901
TCGA-KL-8337-01A-11R-2315-07	AFAP1L2|84632	84.6102
TCGA-KL-8337-01A-11R-2315-07	AFAP1|60312	54.2568
TCGA-KL-8337-01A-11R-2315-07	AFARP1|246182	.7588
TCGA-KL-8337-01A-11R-2315-07	AFF1|4299	2585.3548
TCGA-KL-8337-01A-11R-2315-07	AFF2|2334	3.7942
TCGA-KL-8337-01A-11R-2315-07	AFF3|3899	2.6559
TCGA-KL-8337-01A-11R-2315-07	AFF4|27125	4335.6105
TCGA-KL-8337-01A-11R-2315-07	AFG3L1|172	305.811
TCGA-KL-8337-01A-11R-2315-07	AFG3L2|10939	5547.2745
TCGA-KL-8337-01A-11R-2315-07	AFMID|125061	42.1154
TCGA-KL-8337-01A-11R-2315-07	AFM|173	0
TCGA-KL-8337-01A-11R-2315-07	AFP|174	0
TCGA-KL-8337-01A-11R-2315-07	AFTPH|54812	898.462
TCGA-KL-8337-01A-11R-2315-07	AG2|387763	499.6936
TCGA-KL-8337-01A-11R-2315-07	AGAP11|119385	16.702
TCGA-KL-8337-01A-11R-2315-07	AGAP1|116987	151.3878
TCGA-KL-8337-01A-11R-2315-07	AGAP2|116986	87.0727
TCGA-KL-8337-01A-11R-2315-07	AGAP3|116988	1021.0141
TCGA-KL-8337-01A-11R-2315-07	AGAP4|119016	96.3722
TCGA-KL-8337-01A-11R-2315-07	AGAP5|729092	15.9356
TCGA-KL-8337-01A-11R-2315-07	AGAP6|414189	66.0187
TCGA-KL-8337-01A-11R-2315-07	AGAP7|653268	1.5177
TCGA-KL-8337-01A-11R-2315-07	AGAP8|728404	17.8327
TCGA-KL-8337-01A-11R-2315-07	AGA|175	292.5313
TCGA-KL-8337-01A-11R-2315-07	AGBL1|123624	0
TCGA-KL-8337-01A-11R-2315-07	AGBL2|79841	7.2089
TCGA-KL-8337-01A-11R-2315-07	AGBL3|340351	1.8971
TCGA-KL-8337-01A-11R-2315-07	AGBL4|84871	3.0353
TCGA-KL-8337-01A-11R-2315-07	AGBL5|60509	415.8498
TCGA-KL-8337-01A-11R-2315-07	AGER|177	22.3857
TCGA-KL-8337-01A-11R-2315-07	AGFG1|3267	1210.3437
TCGA-KL-8337-01A-11R-2315-07	AGFG2|3268	851.7936
TCGA-KL-8337-01A-11R-2315-07	AGGF1|55109	744.4183
TCGA-KL-8337-01A-11R-2315-07	AGK|55750	751.2478
TCGA-KL-8337-01A-11R-2315-07	AGL|178	1019.117
TCGA-KL-8337-01A-11R-2315-07	AGMAT|79814	4.553
TCGA-KL-8337-01A-11R-2315-07	AGPAT1|10554	1481.1382
TCGA-KL-8337-01A-11R-2315-07	AGPAT2|10555	3484.1963
TCGA-KL-8337-01A-11R-2315-07	AGPAT3|56894	3364.3002
TCGA-KL-8337-01A-11R-2315-07	AGPAT4|56895	14.0385
TCGA-KL-8337-01A-11R-2315-07	AGPAT5|55326	829.4079
TCGA-KL-8337-01A-11R-2315-07	AGPAT6|137964	1049.4704
TCGA-KL-8337-01A-11R-2315-07	AGPAT9|84803	7542.0727
TCGA-KL-8337-01A-11R-2315-07	AGPHD1|123688	17.4532
TCGA-KL-8337-01A-11R-2315-07	AGPS|8540	411.2892
TCGA-KL-8337-01A-11R-2315-07	AGR2|10551	1.5177
TCGA-KL-8337-01A-11R-2315-07	AGR3|155465	0
TCGA-KL-8337-01A-11R-2315-07	AGRN|375790	4711.9932
TCGA-KL-8337-01A-11R-2315-07	AGRP|181	1.8971
TCGA-KL-8337-01A-11R-2315-07	AGTPBP1|23287	85.7485
TCGA-KL-8337-01A-11R-2315-07	AGTR1|185	35.6653
TCGA-KL-8337-01A-11R-2315-07	AGTR2|186	0
TCGA-KL-8337-01A-11R-2315-07	AGTRAP|57085	239.0334
TCGA-KL-8337-01A-11R-2315-07	AGT|183	9.8649
TCGA-KL-8337-01A-11R-2315-07	AGXT2L1|64850	0
TCGA-KL-8337-01A-11R-2315-07	AGXT2L2|85007	675.6639
TCGA-KL-8337-01A-11R-2315-07	AGXT2|64902	0
TCGA-KL-8337-01A-11R-2315-07	AGXT|189	.3794
TCGA-KL-8337-01A-11R-2315-07	AHCTF1|25909	737.5888
TCGA-KL-8337-01A-11R-2315-07	AHCYL1|10768	3003.0942
TCGA-KL-8337-01A-11R-2315-07	AHCYL2|23382	6447.0721
TCGA-KL-8337-01A-11R-2315-07	AHCY|191	2278.0262
TCGA-KL-8337-01A-11R-2315-07	AHDC1|27245	500.4525
TCGA-KL-8337-01A-11R-2315-07	AHI1|54806	106.2371
TCGA-KL-8337-01A-11R-2315-07	AHNAK2|113146	31.4917
TCGA-KL-8337-01A-11R-2315-07	AHNAK|79026	21382.4857
TCGA-KL-8337-01A-11R-2315-07	AHRR|57491	50.842
TCGA-KL-8337-01A-11R-2315-07	AHR|196	1003.5608
TCGA-KL-8337-01A-11R-2315-07	AHSA1|10598	2085.2818
TCGA-KL-8337-01A-11R-2315-07	AHSA2|130872	194.6415
TCGA-KL-8337-01A-11R-2315-07	AHSG|197	0
TCGA-KL-8337-01A-11R-2315-07	AHSP|51327	.3794
TCGA-KL-8337-01A-11R-2315-07	AICDA|57379	0
TCGA-KL-8337-01A-11R-2315-07	AIDA|64853	249.2777
TCGA-KL-8337-01A-11R-2315-07	AIF1L|83543	1409.5382
TCGA-KL-8337-01A-11R-2315-07	AIF1|199	57.2921
TCGA-KL-8337-01A-11R-2315-07	AIFM1|9131	2923.7958
TCGA-KL-8337-01A-11R-2315-07	AIFM2|84883	685.9879
TCGA-KL-8337-01A-11R-2315-07	AIFM3|150209	92.0696
TCGA-KL-8337-01A-11R-2315-07	AIG1|51390	424.5688
TCGA-KL-8337-01A-11R-2315-07	AIM1L|55057	.3794
TCGA-KL-8337-01A-11R-2315-07	AIM1|202	216.6477
TCGA-KL-8337-01A-11R-2315-07	AIM2|9447	.3794
TCGA-KL-8337-01A-11R-2315-07	AIMP1|9255	1065.7323
TCGA-KL-8337-01A-11R-2315-07	AIMP2|7965	1007.9317
TCGA-KL-8337-01A-11R-2315-07	AIPL1|23746	0
TCGA-KL-8337-01A-11R-2315-07	AIP|9049	1749.8762
TCGA-KL-8337-01A-11R-2315-07	AIRE|326	0
TCGA-KL-8337-01A-11R-2315-07	AJAP1|55966	4.9324
TCGA-KL-8337-01A-11R-2315-07	AK1|203	1310.1307
TCGA-KL-8337-01A-11R-2315-07	AK2|204	1755.5675
TCGA-KL-8337-01A-11R-2315-07	AK3L1|205	9.4855
TCGA-KL-8337-01A-11R-2315-07	AK3|50808	2572.0752
TCGA-KL-8337-01A-11R-2315-07	AK5|26289	0
TCGA-KL-8337-01A-11R-2315-07	AK7|122481	22.0062
TCGA-KL-8337-01A-11R-2315-07	AKAP10|11216	375.2445
TCGA-KL-8337-01A-11R-2315-07	AKAP11|11215	1425.4738
TCGA-KL-8337-01A-11R-2315-07	AKAP12|9590	168.841
TCGA-KL-8337-01A-11R-2315-07	AKAP13|11214	2829.7001
TCGA-KL-8337-01A-11R-2315-07	AKAP14|158798	.3794
TCGA-KL-8337-01A-11R-2315-07	AKAP1|8165	2406.2695
TCGA-KL-8337-01A-11R-2315-07	AKAP2|11217	1878.0626
TCGA-KL-8337-01A-11R-2315-07	AKAP3|10566	16.315
TCGA-KL-8337-01A-11R-2315-07	AKAP4|8852	.3794
TCGA-KL-8337-01A-11R-2315-07	AKAP5|9495	7.2089
TCGA-KL-8337-01A-11R-2315-07	AKAP6|9472	474.652
TCGA-KL-8337-01A-11R-2315-07	AKAP7|9465	85.3691
TCGA-KL-8337-01A-11R-2315-07	AKAP8L|26993	958.7895
TCGA-KL-8337-01A-11R-2315-07	AKAP8|10270	666.6376
TCGA-KL-8337-01A-11R-2315-07	AKAP9|10142	3827.5697
TCGA-KL-8337-01A-11R-2315-07	AKD1|221264	77.4013
TCGA-KL-8337-01A-11R-2315-07	AKIRIN1|79647	1395.4997
TCGA-KL-8337-01A-11R-2315-07	AKIRIN2|55122	629.0752
TCGA-KL-8337-01A-11R-2315-07	AKNAD1|254268	3.4148
TCGA-KL-8337-01A-11R-2315-07	AKNA|80709	625.281
TCGA-KL-8337-01A-11R-2315-07	AKR1A1|10327	1082.1004
TCGA-KL-8337-01A-11R-2315-07	AKR1B10|57016	0
TCGA-KL-8337-01A-11R-2315-07	AKR1B15|441282	0
TCGA-KL-8337-01A-11R-2315-07	AKR1B1|231	2896.8571
TCGA-KL-8337-01A-11R-2315-07	AKR1C1|1645	618.0721
TCGA-KL-8337-01A-11R-2315-07	AKR1C2|1646	108.893
TCGA-KL-8337-01A-11R-2315-07	AKR1C3|8644	40.5977
TCGA-KL-8337-01A-11R-2315-07	AKR1C4|1109	0
TCGA-KL-8337-01A-11R-2315-07	AKR1CL1|340811	0
TCGA-KL-8337-01A-11R-2315-07	AKR1D1|6718	0
TCGA-KL-8337-01A-11R-2315-07	AKR1E2|83592	4.553
TCGA-KL-8337-01A-11R-2315-07	AKR7A2|8574	749.7301
TCGA-KL-8337-01A-11R-2315-07	AKR7A3|22977	12.1414
TCGA-KL-8337-01A-11R-2315-07	AKR7L|246181	3.0353
TCGA-KL-8337-01A-11R-2315-07	AKT1S1|84335	1504.3927
TCGA-KL-8337-01A-11R-2315-07	AKT1|207	6482.7374
TCGA-KL-8337-01A-11R-2315-07	AKT2|208	5674.9563
TCGA-KL-8337-01A-11R-2315-07	AKT3|10000	1115.4892
TCGA-KL-8337-01A-11R-2315-07	AKTIP|64400	1369.779
TCGA-KL-8337-01A-11R-2315-07	ALAD|210	612.0014
TCGA-KL-8337-01A-11R-2315-07	ALAS1|211	3882.2059
TCGA-KL-8337-01A-11R-2315-07	ALAS2|212	.7588
TCGA-KL-8337-01A-11R-2315-07	ALB|213	8.7266
TCGA-KL-8337-01A-11R-2315-07	ALCAM|214	2352.3921
TCGA-KL-8337-01A-11R-2315-07	ALDH16A1|126133	714.8237
TCGA-KL-8337-01A-11R-2315-07	ALDH18A1|5832	590.754
TCGA-KL-8337-01A-11R-2315-07	ALDH1A1|216	4375.07
TCGA-KL-8337-01A-11R-2315-07	ALDH1A2|8854	89.1633
TCGA-KL-8337-01A-11R-2315-07	ALDH1A3|220	33.5406
TCGA-KL-8337-01A-11R-2315-07	ALDH1B1|219	733.7946
TCGA-KL-8337-01A-11R-2315-07	ALDH1L1|10840	4077.6062
TCGA-KL-8337-01A-11R-2315-07	ALDH1L2|160428	300.8785
TCGA-KL-8337-01A-11R-2315-07	ALDH2|217	5592.2432
TCGA-KL-8337-01A-11R-2315-07	ALDH3A1|218	30.3534
TCGA-KL-8337-01A-11R-2315-07	ALDH3A2|224	2431.3111
TCGA-KL-8337-01A-11R-2315-07	ALDH3B1|221	23.9033
TCGA-KL-8337-01A-11R-2315-07	ALDH3B2|222	3.0353
TCGA-KL-8337-01A-11R-2315-07	ALDH4A1|8659	827.8903
TCGA-KL-8337-01A-11R-2315-07	ALDH5A1|7915	478.4462
TCGA-KL-8337-01A-11R-2315-07	ALDH6A1|4329	869.0837
TCGA-KL-8337-01A-11R-2315-07	ALDH7A1|501	1697.8959
TCGA-KL-8337-01A-11R-2315-07	ALDH8A1|64577	24.6622
TCGA-KL-8337-01A-11R-2315-07	ALDH9A1|223	1003.9403
TCGA-KL-8337-01A-11R-2315-07	ALDOA|226	66396.268
TCGA-KL-8337-01A-11R-2315-07	ALDOB|229	1.8971
TCGA-KL-8337-01A-11R-2315-07	ALDOC|230	31.1123
TCGA-KL-8337-01A-11R-2315-07	ALG10B|144245	454.1634
TCGA-KL-8337-01A-11R-2315-07	ALG10|84920	75.8836
TCGA-KL-8337-01A-11R-2315-07	ALG11|440138	52.3597
TCGA-KL-8337-01A-11R-2315-07	ALG12|79087	1470.6245
TCGA-KL-8337-01A-11R-2315-07	ALG13|79868	536.4972
TCGA-KL-8337-01A-11R-2315-07	ALG14|199857	137.3493
TCGA-KL-8337-01A-11R-2315-07	ALG1L2|644974	0
TCGA-KL-8337-01A-11R-2315-07	ALG1L|200810	28.3881
TCGA-KL-8337-01A-11R-2315-07	ALG1|56052	741.732
TCGA-KL-8337-01A-11R-2315-07	ALG2|85365	1306.3365
TCGA-KL-8337-01A-11R-2315-07	ALG3|10195	823.3372
TCGA-KL-8337-01A-11R-2315-07	ALG5|29880	711.4089
TCGA-KL-8337-01A-11R-2315-07	ALG6|29929	112.6872
TCGA-KL-8337-01A-11R-2315-07	ALG8|79053	750.8684
TCGA-KL-8337-01A-11R-2315-07	ALG9|79796	560.7799
TCGA-KL-8337-01A-11R-2315-07	ALKBH1|8846	328.1966
TCGA-KL-8337-01A-11R-2315-07	ALKBH2|121642	210.1976
TCGA-KL-8337-01A-11R-2315-07	ALKBH3|221120	562.2976
TCGA-KL-8337-01A-11R-2315-07	ALKBH4|54784	462.8521
TCGA-KL-8337-01A-11R-2315-07	ALKBH5|54890	2087.1789
TCGA-KL-8337-01A-11R-2315-07	ALKBH6|84964	292.5313
TCGA-KL-8337-01A-11R-2315-07	ALKBH7|84266	2589.149
TCGA-KL-8337-01A-11R-2315-07	ALKBH8|91801	125.208
TCGA-KL-8337-01A-11R-2315-07	ALK|238	.7588
TCGA-KL-8337-01A-11R-2315-07	ALLC|55821	.3794
TCGA-KL-8337-01A-11R-2315-07	ALMS1P|200420	4.9324
TCGA-KL-8337-01A-11R-2315-07	ALMS1|7840	264.8338
TCGA-KL-8337-01A-11R-2315-07	ALOX12B|242	0
TCGA-KL-8337-01A-11R-2315-07	ALOX12P2|245	30.7329
TCGA-KL-8337-01A-11R-2315-07	ALOX12|239	3.7942
TCGA-KL-8337-01A-11R-2315-07	ALOX15B|247	6.8295
TCGA-KL-8337-01A-11R-2315-07	ALOX15|246	0
TCGA-KL-8337-01A-11R-2315-07	ALOX5AP|241	157.4585
TCGA-KL-8337-01A-11R-2315-07	ALOX5|240	57.6715
TCGA-KL-8337-01A-11R-2315-07	ALOXE3|59344	2.2765
TCGA-KL-8337-01A-11R-2315-07	ALPI|248	0
TCGA-KL-8337-01A-11R-2315-07	ALPK1|80216	285.7018
TCGA-KL-8337-01A-11R-2315-07	ALPK2|115701	3.0353
TCGA-KL-8337-01A-11R-2315-07	ALPK3|57538	6220.9389
TCGA-KL-8337-01A-11R-2315-07	ALPL|249	185.5354
TCGA-KL-8337-01A-11R-2315-07	ALPPL2|251	0
TCGA-KL-8337-01A-11R-2315-07	ALPP|250	0
TCGA-KL-8337-01A-11R-2315-07	ALS2CL|259173	2699.9391
TCGA-KL-8337-01A-11R-2315-07	ALS2CR11|151254	1.5177
TCGA-KL-8337-01A-11R-2315-07	ALS2CR12|130540	4.553
TCGA-KL-8337-01A-11R-2315-07	ALS2CR4|65062	206.7829
TCGA-KL-8337-01A-11R-2315-07	ALS2CR8|79800	136.9699
TCGA-KL-8337-01A-11R-2315-07	ALS2|57679	565.3329
TCGA-KL-8337-01A-11R-2315-07	ALX1|8092	0
TCGA-KL-8337-01A-11R-2315-07	ALX3|257	29.2152
TCGA-KL-8337-01A-11R-2315-07	ALX4|60529	0
TCGA-KL-8337-01A-11R-2315-07	AMAC1L2|83650	1.8971
TCGA-KL-8337-01A-11R-2315-07	AMAC1L3|643664	0
TCGA-KL-8337-01A-11R-2315-07	AMAC1|146861	0
TCGA-KL-8337-01A-11R-2315-07	AMACR|23600	401.4243
TCGA-KL-8337-01A-11R-2315-07	AMBN|258	.7588
TCGA-KL-8337-01A-11R-2315-07	AMBP|259	3.4148
TCGA-KL-8337-01A-11R-2315-07	AMBRA1|55626	1970.6975
TCGA-KL-8337-01A-11R-2315-07	AMD1|262	1778.9624
TCGA-KL-8337-01A-11R-2315-07	AMDHD1|144193	14.7973
TCGA-KL-8337-01A-11R-2315-07	AMDHD2|51005	399.5272
TCGA-KL-8337-01A-11R-2315-07	AMELX|265	0
TCGA-KL-8337-01A-11R-2315-07	AMELY|266	0
TCGA-KL-8337-01A-11R-2315-07	AMFR|267	13468.9627
TCGA-KL-8337-01A-11R-2315-07	AMHR2|269	0
TCGA-KL-8337-01A-11R-2315-07	AMH|268	42.4948
TCGA-KL-8337-01A-11R-2315-07	AMICA1|120425	19.3503
TCGA-KL-8337-01A-11R-2315-07	AMIGO1|57463	96.3722
TCGA-KL-8337-01A-11R-2315-07	AMIGO2|347902	2954.1416
TCGA-KL-8337-01A-11R-2315-07	AMIGO3|386724	119.8961
TCGA-KL-8337-01A-11R-2315-07	AMMECR1L|83607	479.5845
TCGA-KL-8337-01A-11R-2315-07	AMMECR1|9949	203.3681
TCGA-KL-8337-01A-11R-2315-07	AMN1|196394	239.7922
TCGA-KL-8337-01A-11R-2315-07	AMN|81693	83.0926
TCGA-KL-8337-01A-11R-2315-07	AMOTL1|154810	2886.2334
TCGA-KL-8337-01A-11R-2315-07	AMOTL2|51421	5097.1026
TCGA-KL-8337-01A-11R-2315-07	AMOT|154796	1011.908
TCGA-KL-8337-01A-11R-2315-07	AMPD1|270	0
TCGA-KL-8337-01A-11R-2315-07	AMPD2|271	143.42
TCGA-KL-8337-01A-11R-2315-07	AMPD3|272	5380.5279
TCGA-KL-8337-01A-11R-2315-07	AMPH|273	.7588
TCGA-KL-8337-01A-11R-2315-07	AMTN|401138	.3794
TCGA-KL-8337-01A-11R-2315-07	AMT|275	696.456
TCGA-KL-8337-01A-11R-2315-07	AMY1A|276	1.8971
TCGA-KL-8337-01A-11R-2315-07	AMY2A|279	3.0353
TCGA-KL-8337-01A-11R-2315-07	AMY2B|280	236.8707
TCGA-KL-8337-01A-11R-2315-07	AMZ1|155185	.3794
TCGA-KL-8337-01A-11R-2315-07	AMZ2P1|201283	108.893
TCGA-KL-8337-01A-11R-2315-07	AMZ2|51321	994.8342
TCGA-KL-8337-01A-11R-2315-07	ANAPC10|10393	98.6487
TCGA-KL-8337-01A-11R-2315-07	ANAPC11|51529	1066.5442
TCGA-KL-8337-01A-11R-2315-07	ANAPC13|25847	2020.8983
TCGA-KL-8337-01A-11R-2315-07	ANAPC16|119504	1398.1556
TCGA-KL-8337-01A-11R-2315-07	ANAPC1|64682	341.4763
TCGA-KL-8337-01A-11R-2315-07	ANAPC2|29882	1202.3759
TCGA-KL-8337-01A-11R-2315-07	ANAPC4|29945	284.1841
TCGA-KL-8337-01A-11R-2315-07	ANAPC5|51433	2839.565
TCGA-KL-8337-01A-11R-2315-07	ANAPC7|51434	764.5274
TCGA-KL-8337-01A-11R-2315-07	ANGEL1|23357	1567.7555
TCGA-KL-8337-01A-11R-2315-07	ANGEL2|90806	456.8194
TCGA-KL-8337-01A-11R-2315-07	ANGPT1|284	496.6583
TCGA-KL-8337-01A-11R-2315-07	ANGPT2|285	256.1072
TCGA-KL-8337-01A-11R-2315-07	ANGPT4|51378	0
TCGA-KL-8337-01A-11R-2315-07	ANGPTL1|9068	387.0064
TCGA-KL-8337-01A-11R-2315-07	ANGPTL2|23452	152.5261
TCGA-KL-8337-01A-11R-2315-07	ANGPTL3|27329	6.8295
TCGA-KL-8337-01A-11R-2315-07	ANGPTL4|51129	176.05
TCGA-KL-8337-01A-11R-2315-07	ANGPTL5|253935	.3794
TCGA-KL-8337-01A-11R-2315-07	ANGPTL6|83854	1.8629
TCGA-KL-8337-01A-11R-2315-07	ANGPTL7|10218	.3794
TCGA-KL-8337-01A-11R-2315-07	ANG|283	3.4148
TCGA-KL-8337-01A-11R-2315-07	ANK1|286	27.6975
TCGA-KL-8337-01A-11R-2315-07	ANK2|287	135.0728
TCGA-KL-8337-01A-11R-2315-07	ANK3|288	1164.0547
TCGA-KL-8337-01A-11R-2315-07	ANKAR|150709	32.63
TCGA-KL-8337-01A-11R-2315-07	ANKDD1A|348094	26.9387
TCGA-KL-8337-01A-11R-2315-07	ANKFN1|162282	0
TCGA-KL-8337-01A-11R-2315-07	ANKFY1|51479	1320.7544
TCGA-KL-8337-01A-11R-2315-07	ANKHD1-EIF4EBP3|404734	1172.3753
TCGA-KL-8337-01A-11R-2315-07	ANKHD1|54882	1515.7828
TCGA-KL-8337-01A-11R-2315-07	ANKH|56172	94.0957
TCGA-KL-8337-01A-11R-2315-07	ANKIB1|54467	492.4847
TCGA-KL-8337-01A-11R-2315-07	ANKK1|255239	2.2765
TCGA-KL-8337-01A-11R-2315-07	ANKLE1|126549	4.553
TCGA-KL-8337-01A-11R-2315-07	ANKLE2|23141	1478.9717
TCGA-KL-8337-01A-11R-2315-07	ANKMY1|51281	160.1144
TCGA-KL-8337-01A-11R-2315-07	ANKMY2|57037	1110.5567
TCGA-KL-8337-01A-11R-2315-07	ANKRA2|57763	288.7372
TCGA-KL-8337-01A-11R-2315-07	ANKRD10|55608	1330.9
TCGA-KL-8337-01A-11R-2315-07	ANKRD11|29123	3763.0534
TCGA-KL-8337-01A-11R-2315-07	ANKRD12|23253	1939.9647
TCGA-KL-8337-01A-11R-2315-07	ANKRD13A|88455	4039.2849
TCGA-KL-8337-01A-11R-2315-07	ANKRD13B|124930	7.9678
TCGA-KL-8337-01A-11R-2315-07	ANKRD13C|81573	224.6155
TCGA-KL-8337-01A-11R-2315-07	ANKRD13D|338692	357.0324
TCGA-KL-8337-01A-11R-2315-07	ANKRD16|54522	109.8188
TCGA-KL-8337-01A-11R-2315-07	ANKRD17|26057	1943.7589
TCGA-KL-8337-01A-11R-2315-07	ANKRD19|138649	28.4564
TCGA-KL-8337-01A-11R-2315-07	ANKRD1|27063	.7588
TCGA-KL-8337-01A-11R-2315-07	ANKRD20A3|441425	25.8004
TCGA-KL-8337-01A-11R-2315-07	ANKRD20A4|728747	15.5561
TCGA-KL-8337-01A-11R-2315-07	ANKRD20B|729171	16.315
TCGA-KL-8337-01A-11R-2315-07	ANKRD22|118932	266.7309
TCGA-KL-8337-01A-11R-2315-07	ANKRD23|200539	12.9002
TCGA-KL-8337-01A-11R-2315-07	ANKRD24|170961	42.4948
TCGA-KL-8337-01A-11R-2315-07	ANKRD26P1|124149	0
TCGA-KL-8337-01A-11R-2315-07	ANKRD26|22852	122.9315
TCGA-KL-8337-01A-11R-2315-07	ANKRD27|84079	707.6147
TCGA-KL-8337-01A-11R-2315-07	ANKRD28|23243	1667.1631
TCGA-KL-8337-01A-11R-2315-07	ANKRD29|147463	992.1783
TCGA-KL-8337-01A-11R-2315-07	ANKRD2|26287	4.553
TCGA-KL-8337-01A-11R-2315-07	ANKRD30A|91074	33.7682
TCGA-KL-8337-01A-11R-2315-07	ANKRD30B|374860	0
TCGA-KL-8337-01A-11R-2315-07	ANKRD31|256006	6.0707
TCGA-KL-8337-01A-11R-2315-07	ANKRD32|84250	45.1508
TCGA-KL-8337-01A-11R-2315-07	ANKRD33|341405	0
TCGA-KL-8337-01A-11R-2315-07	ANKRD34A|284615	3.4148
TCGA-KL-8337-01A-11R-2315-07	ANKRD34B|340120	1.1383
TCGA-KL-8337-01A-11R-2315-07	ANKRD34C|390616	0
TCGA-KL-8337-01A-11R-2315-07	ANKRD35|148741	.7588
TCGA-KL-8337-01A-11R-2315-07	ANKRD36BP1|84832	28.8358
TCGA-KL-8337-01A-11R-2315-07	ANKRD36B|57730	22.7651
TCGA-KL-8337-01A-11R-2315-07	ANKRD36|375248	73.9865
TCGA-KL-8337-01A-11R-2315-07	ANKRD37|353322	255.5874
TCGA-KL-8337-01A-11R-2315-07	ANKRD39|51239	67.157
TCGA-KL-8337-01A-11R-2315-07	ANKRD40|91369	897.7032
TCGA-KL-8337-01A-11R-2315-07	ANKRD42|338699	162.7704
TCGA-KL-8337-01A-11R-2315-07	ANKRD43|134548	465.9254
TCGA-KL-8337-01A-11R-2315-07	ANKRD44|91526	121.4138
TCGA-KL-8337-01A-11R-2315-07	ANKRD45|339416	3.4148
TCGA-KL-8337-01A-11R-2315-07	ANKRD46|157567	343.2444
TCGA-KL-8337-01A-11R-2315-07	ANKRD49|54851	318.3318
TCGA-KL-8337-01A-11R-2315-07	ANKRD50|57182	288.3577
TCGA-KL-8337-01A-11R-2315-07	ANKRD52|283373	1262.7034
TCGA-KL-8337-01A-11R-2315-07	ANKRD53|79998	1.1383
TCGA-KL-8337-01A-11R-2315-07	ANKRD54|129138	419.6364
TCGA-KL-8337-01A-11R-2315-07	ANKRD55|79722	0
TCGA-KL-8337-01A-11R-2315-07	ANKRD56|345079	303.1551
TCGA-KL-8337-01A-11R-2315-07	ANKRD57|65124	586.2009
TCGA-KL-8337-01A-11R-2315-07	ANKRD58|347454	31.8711
TCGA-KL-8337-01A-11R-2315-07	ANKRD5|63926	208.3005
TCGA-KL-8337-01A-11R-2315-07	ANKRD6|22881	66.8421
TCGA-KL-8337-01A-11R-2315-07	ANKRD7|56311	4.1736
TCGA-KL-8337-01A-11R-2315-07	ANKRD9|122416	1486.5601
TCGA-KL-8337-01A-11R-2315-07	ANKS1A|23294	1121.1804
TCGA-KL-8337-01A-11R-2315-07	ANKS1B|56899	10.6237
TCGA-KL-8337-01A-11R-2315-07	ANKS3|124401	500.073
TCGA-KL-8337-01A-11R-2315-07	ANKS4B|257629	.7588
TCGA-KL-8337-01A-11R-2315-07	ANKS6|203286	708.3736
TCGA-KL-8337-01A-11R-2315-07	ANKZF1|55139	232.5833
TCGA-KL-8337-01A-11R-2315-07	ANLN|54443	27.3181
TCGA-KL-8337-01A-11R-2315-07	ANO10|55129	1946.7942
TCGA-KL-8337-01A-11R-2315-07	ANO1|55107	144.5583
TCGA-KL-8337-01A-11R-2315-07	ANO2|57101	21.2474
TCGA-KL-8337-01A-11R-2315-07	ANO3|63982	7.2089
TCGA-KL-8337-01A-11R-2315-07	ANO4|121601	1497.9426
TCGA-KL-8337-01A-11R-2315-07	ANO5|203859	918.1918
TCGA-KL-8337-01A-11R-2315-07	ANO6|196527	808.5399
TCGA-KL-8337-01A-11R-2315-07	ANO7|50636	3.4148
TCGA-KL-8337-01A-11R-2315-07	ANO8|57719	214.7506
TCGA-KL-8337-01A-11R-2315-07	ANO9|338440	105.4782
TCGA-KL-8337-01A-11R-2315-07	ANP32A|8125	2374.7778
TCGA-KL-8337-01A-11R-2315-07	ANP32B|10541	1749.8762
TCGA-KL-8337-01A-11R-2315-07	ANP32C|23520	1.5177
TCGA-KL-8337-01A-11R-2315-07	ANP32D|23519	0
TCGA-KL-8337-01A-11R-2315-07	ANP32E|81611	389.6624
TCGA-KL-8337-01A-11R-2315-07	ANPEP|290	33.0094
TCGA-KL-8337-01A-11R-2315-07	ANTXR1|84168	950.4423
TCGA-KL-8337-01A-11R-2315-07	ANTXR2|118429	57.6715
TCGA-KL-8337-01A-11R-2315-07	ANTXRL|195977	.7588
TCGA-KL-8337-01A-11R-2315-07	ANUBL1|93550	41.736
TCGA-KL-8337-01A-11R-2315-07	ANXA10|11199	0
TCGA-KL-8337-01A-11R-2315-07	ANXA11|311	5781.1934
TCGA-KL-8337-01A-11R-2315-07	ANXA13|312	.3794
TCGA-KL-8337-01A-11R-2315-07	ANXA1|301	6206.5211
TCGA-KL-8337-01A-11R-2315-07	ANXA2P1|303	20.4886
TCGA-KL-8337-01A-11R-2315-07	ANXA2P2|304	573.3007
TCGA-KL-8337-01A-11R-2315-07	ANXA2P3|305	.7588
TCGA-KL-8337-01A-11R-2315-07	ANXA2|302	1933.894
TCGA-KL-8337-01A-11R-2315-07	ANXA3|306	1378.4259
TCGA-KL-8337-01A-11R-2315-07	ANXA4|307	2550.4484
TCGA-KL-8337-01A-11R-2315-07	ANXA5|308	5338.0331
TCGA-KL-8337-01A-11R-2315-07	ANXA6|309	3745.2359
TCGA-KL-8337-01A-11R-2315-07	ANXA7|310	2194.5542
TCGA-KL-8337-01A-11R-2315-07	ANXA8L1|728113	0
TCGA-KL-8337-01A-11R-2315-07	ANXA8L2|244	0
TCGA-KL-8337-01A-11R-2315-07	ANXA8|653145	0
TCGA-KL-8337-01A-11R-2315-07	ANXA9|8416	144.9377
TCGA-KL-8337-01A-11R-2315-07	AOAH|313	6.0707
TCGA-KL-8337-01A-11R-2315-07	AOC2|314	23.5239
TCGA-KL-8337-01A-11R-2315-07	AOC3|8639	173.0146
TCGA-KL-8337-01A-11R-2315-07	AOX1|316	2.6559
TCGA-KL-8337-01A-11R-2315-07	AOX2P|344454	0
TCGA-KL-8337-01A-11R-2315-07	AP1AR|55435	1008.4933
TCGA-KL-8337-01A-11R-2315-07	AP1B1|162	7373.2317
TCGA-KL-8337-01A-11R-2315-07	AP1G1|164	2573.9723
TCGA-KL-8337-01A-11R-2315-07	AP1G2|8906	1182.0315
TCGA-KL-8337-01A-11R-2315-07	AP1M1|8907	1364.3874
TCGA-KL-8337-01A-11R-2315-07	AP1M2|10053	2850.1887
TCGA-KL-8337-01A-11R-2315-07	AP1S1|1174	1025.1877
TCGA-KL-8337-01A-11R-2315-07	AP1S2|8905	337.6821
TCGA-KL-8337-01A-11R-2315-07	AP1S3|130340	178.7059
TCGA-KL-8337-01A-11R-2315-07	AP2A1|160	1151.4314
TCGA-KL-8337-01A-11R-2315-07	AP2A2|161	1630.7389
TCGA-KL-8337-01A-11R-2315-07	AP2B1|163	4241.5148
TCGA-KL-8337-01A-11R-2315-07	AP2M1|1173	5695.0655
TCGA-KL-8337-01A-11R-2315-07	AP2S1|1175	1260.8063
TCGA-KL-8337-01A-11R-2315-07	AP3B1|8546	1927.4439
TCGA-KL-8337-01A-11R-2315-07	AP3B2|8120	21.6268
TCGA-KL-8337-01A-11R-2315-07	AP3D1|8943	6298.3402
TCGA-KL-8337-01A-11R-2315-07	AP3M1|26985	515.6292
TCGA-KL-8337-01A-11R-2315-07	AP3M2|10947	352.4794
TCGA-KL-8337-01A-11R-2315-07	AP3S1|1176	429.8807
TCGA-KL-8337-01A-11R-2315-07	AP3S2|10239	2596.616
TCGA-KL-8337-01A-11R-2315-07	AP4B1|10717	153.0421
TCGA-KL-8337-01A-11R-2315-07	AP4E1|23431	242.8276
TCGA-KL-8337-01A-11R-2315-07	AP4M1|9179	282.7348
TCGA-KL-8337-01A-11R-2315-07	AP4S1|11154	86.1279
TCGA-KL-8337-01A-11R-2315-07	APAF1|317	259.522
TCGA-KL-8337-01A-11R-2315-07	APBA1|320	23.9033
TCGA-KL-8337-01A-11R-2315-07	APBA2|321	2.6559
TCGA-KL-8337-01A-11R-2315-07	APBA3|9546	333.8879
TCGA-KL-8337-01A-11R-2315-07	APBB1IP|54518	12.9002
TCGA-KL-8337-01A-11R-2315-07	APBB1|322	1557.8907
TCGA-KL-8337-01A-11R-2315-07	APBB2|323	1323.0309
TCGA-KL-8337-01A-11R-2315-07	APBB3|10307	451.1281
TCGA-KL-8337-01A-11R-2315-07	APC2|10297	18.0299
TCGA-KL-8337-01A-11R-2315-07	APCDD1L|164284	1.1383
TCGA-KL-8337-01A-11R-2315-07	APCDD1|147495	73.9865
TCGA-KL-8337-01A-11R-2315-07	APCS|325	0
TCGA-KL-8337-01A-11R-2315-07	APC|324	487.9317
TCGA-KL-8337-01A-11R-2315-07	APEH|327	6576.8331
TCGA-KL-8337-01A-11R-2315-07	APEX1|328	2358.8422
TCGA-KL-8337-01A-11R-2315-07	APEX2|27301	707.2353
TCGA-KL-8337-01A-11R-2315-07	APH1A|51107	4892.2168
TCGA-KL-8337-01A-11R-2315-07	APH1B|83464	1448.2388
TCGA-KL-8337-01A-11R-2315-07	API5|8539	2655.1678
TCGA-KL-8337-01A-11R-2315-07	APIP|51074	287.2498
TCGA-KL-8337-01A-11R-2315-07	APITD1|378708	102.4011
TCGA-KL-8337-01A-11R-2315-07	APLF|200558	16.6944
TCGA-KL-8337-01A-11R-2315-07	APLNR|187	124.8286
TCGA-KL-8337-01A-11R-2315-07	APLN|8862	176.05
TCGA-KL-8337-01A-11R-2315-07	APLP1|333	62.604
TCGA-KL-8337-01A-11R-2315-07	APLP2|334	53313.9324
TCGA-KL-8337-01A-11R-2315-07	APOA1BP|128240	2437.3818
TCGA-KL-8337-01A-11R-2315-07	APOA1|335	.7588
TCGA-KL-8337-01A-11R-2315-07	APOA2|336	0
TCGA-KL-8337-01A-11R-2315-07	APOA4|337	0
TCGA-KL-8337-01A-11R-2315-07	APOA5|116519	0
TCGA-KL-8337-01A-11R-2315-07	APOB48R|55911	67.157
TCGA-KL-8337-01A-11R-2315-07	APOBEC1|339	0
TCGA-KL-8337-01A-11R-2315-07	APOBEC2|10930	.7588
TCGA-KL-8337-01A-11R-2315-07	APOBEC3A|200315	11.0031
TCGA-KL-8337-01A-11R-2315-07	APOBEC3B|9582	193.5032
TCGA-KL-8337-01A-11R-2315-07	APOBEC3C|27350	8.7266
TCGA-KL-8337-01A-11R-2315-07	APOBEC3D|140564	38.3212
TCGA-KL-8337-01A-11R-2315-07	APOBEC3F|200316	164.6674
TCGA-KL-8337-01A-11R-2315-07	APOBEC3G|60489	74.7454
TCGA-KL-8337-01A-11R-2315-07	APOBEC3H|164668	3.4148
TCGA-KL-8337-01A-11R-2315-07	APOBEC4|403314	0
TCGA-KL-8337-01A-11R-2315-07	APOB|338	47.4273
TCGA-KL-8337-01A-11R-2315-07	APOC1P1|342	0
TCGA-KL-8337-01A-11R-2315-07	APOC1|341	151.7672
TCGA-KL-8337-01A-11R-2315-07	APOC2|344	22.3857
TCGA-KL-8337-01A-11R-2315-07	APOC3|345	0
TCGA-KL-8337-01A-11R-2315-07	APOC4|346	1.8971
TCGA-KL-8337-01A-11R-2315-07	APOD|347	15.1767
TCGA-KL-8337-01A-11R-2315-07	APOE|348	10698.4518
TCGA-KL-8337-01A-11R-2315-07	APOF|319	0
TCGA-KL-8337-01A-11R-2315-07	APOH|350	0
TCGA-KL-8337-01A-11R-2315-07	APOL1|8542	824.0961
TCGA-KL-8337-01A-11R-2315-07	APOL2|23780	2502.6417
TCGA-KL-8337-01A-11R-2315-07	APOL3|80833	137.7288
TCGA-KL-8337-01A-11R-2315-07	APOL4|80832	9.106
TCGA-KL-8337-01A-11R-2315-07	APOL5|80831	1.1383
TCGA-KL-8337-01A-11R-2315-07	APOL6|80830	1468.7274
TCGA-KL-8337-01A-11R-2315-07	APOLD1|81575	628.6958
TCGA-KL-8337-01A-11R-2315-07	APOM|55937	61.4657
TCGA-KL-8337-01A-11R-2315-07	APOOL|139322	267.4898
TCGA-KL-8337-01A-11R-2315-07	APOO|79135	1131.8042
TCGA-KL-8337-01A-11R-2315-07	APPBP2|10513	380.1769
TCGA-KL-8337-01A-11R-2315-07	APPL1|26060	1081.3415
TCGA-KL-8337-01A-11R-2315-07	APPL2|55198	809.6782
TCGA-KL-8337-01A-11R-2315-07	APP|351	35380.3571
TCGA-KL-8337-01A-11R-2315-07	APRT|353	1966.1445
TCGA-KL-8337-01A-11R-2315-07	APTX|54840	643.4931
TCGA-KL-8337-01A-11R-2315-07	AQP10|89872	0
TCGA-KL-8337-01A-11R-2315-07	AQP11|282679	9.106
TCGA-KL-8337-01A-11R-2315-07	AQP12A|375318	0
TCGA-KL-8337-01A-11R-2315-07	AQP12B|653437	0
TCGA-KL-8337-01A-11R-2315-07	AQP1|358	1418.6442
TCGA-KL-8337-01A-11R-2315-07	AQP2|359	9.4855
TCGA-KL-8337-01A-11R-2315-07	AQP3|360	153.2849
TCGA-KL-8337-01A-11R-2315-07	AQP4|361	1.1383
TCGA-KL-8337-01A-11R-2315-07	AQP5|362	19.7297
TCGA-KL-8337-01A-11R-2315-07	AQP6|363	2666.9297
TCGA-KL-8337-01A-11R-2315-07	AQP7P1|375719	1.5177
TCGA-KL-8337-01A-11R-2315-07	AQP7P3|441432	0
TCGA-KL-8337-01A-11R-2315-07	AQP7|364	337.3027
TCGA-KL-8337-01A-11R-2315-07	AQP8|343	.7588
TCGA-KL-8337-01A-11R-2315-07	AQP9|366	9.8649
TCGA-KL-8337-01A-11R-2315-07	AQPEP|206338	2.2765
TCGA-KL-8337-01A-11R-2315-07	AQR|9716	964.1014
TCGA-KL-8337-01A-11R-2315-07	ARAF|369	2361.4982
TCGA-KL-8337-01A-11R-2315-07	ARAP1|116985	20706.412
TCGA-KL-8337-01A-11R-2315-07	ARAP2|116984	243.207
TCGA-KL-8337-01A-11R-2315-07	ARAP3|64411	141.5229
TCGA-KL-8337-01A-11R-2315-07	ARCN1|372	4293.8745
TCGA-KL-8337-01A-11R-2315-07	ARC|23237	4.553
TCGA-KL-8337-01A-11R-2315-07	AREG|374	28.8358
TCGA-KL-8337-01A-11R-2315-07	ARF1|375	12005.5471
TCGA-KL-8337-01A-11R-2315-07	ARF3|377	6729.7386
TCGA-KL-8337-01A-11R-2315-07	ARF4|378	2716.2541
TCGA-KL-8337-01A-11R-2315-07	ARF5|381	3505.6638
TCGA-KL-8337-01A-11R-2315-07	ARF6|382	2303.8266
TCGA-KL-8337-01A-11R-2315-07	ARFGAP1|55738	2246.1551
TCGA-KL-8337-01A-11R-2315-07	ARFGAP2|84364	3146.1348
TCGA-KL-8337-01A-11R-2315-07	ARFGAP3|26286	1752.5321
TCGA-KL-8337-01A-11R-2315-07	ARFGEF1|10565	1663.2133
TCGA-KL-8337-01A-11R-2315-07	ARFGEF2|10564	5884.0157
TCGA-KL-8337-01A-11R-2315-07	ARFIP1|27236	1057.0588
TCGA-KL-8337-01A-11R-2315-07	ARFIP2|23647	1240.3177
TCGA-KL-8337-01A-11R-2315-07	ARFRP1|10139	1725.9729
TCGA-KL-8337-01A-11R-2315-07	ARG1|383	0
TCGA-KL-8337-01A-11R-2315-07	ARG2|384	1751.1586
TCGA-KL-8337-01A-11R-2315-07	ARGFXP2|503640	0
TCGA-KL-8337-01A-11R-2315-07	ARGFX|503582	.3794
TCGA-KL-8337-01A-11R-2315-07	ARGLU1|55082	1147.7397
TCGA-KL-8337-01A-11R-2315-07	ARHGAP10|79658	111.5489
TCGA-KL-8337-01A-11R-2315-07	ARHGAP11A|9824	50.842
TCGA-KL-8337-01A-11R-2315-07	ARHGAP11B|89839	3.4148
TCGA-KL-8337-01A-11R-2315-07	ARHGAP12|94134	987.2459
TCGA-KL-8337-01A-11R-2315-07	ARHGAP15|55843	18.9709
TCGA-KL-8337-01A-11R-2315-07	ARHGAP17|55114	871.5233
TCGA-KL-8337-01A-11R-2315-07	ARHGAP18|93663	3041.7948
TCGA-KL-8337-01A-11R-2315-07	ARHGAP19|84986	151.0084
TCGA-KL-8337-01A-11R-2315-07	ARHGAP1|392	2396.7841
TCGA-KL-8337-01A-11R-2315-07	ARHGAP20|57569	7.5884
TCGA-KL-8337-01A-11R-2315-07	ARHGAP21|57584	1862.5634
TCGA-KL-8337-01A-11R-2315-07	ARHGAP22|58504	20.4886
TCGA-KL-8337-01A-11R-2315-07	ARHGAP23|57636	104.7194
TCGA-KL-8337-01A-11R-2315-07	ARHGAP24|83478	1253.2179
TCGA-KL-8337-01A-11R-2315-07	ARHGAP25|9938	62.604
TCGA-KL-8337-01A-11R-2315-07	ARHGAP26|23092	124.8286
TCGA-KL-8337-01A-11R-2315-07	ARHGAP27|201176	973.2074
TCGA-KL-8337-01A-11R-2315-07	ARHGAP28|79822	55.7745
TCGA-KL-8337-01A-11R-2315-07	ARHGAP29|9411	828.2697
TCGA-KL-8337-01A-11R-2315-07	ARHGAP30|257106	68.2953
TCGA-KL-8337-01A-11R-2315-07	ARHGAP31|57514	983.4517
TCGA-KL-8337-01A-11R-2315-07	ARHGAP32|9743	470.099
TCGA-KL-8337-01A-11R-2315-07	ARHGAP33|115703	220.4419
TCGA-KL-8337-01A-11R-2315-07	ARHGAP36|158763	0
TCGA-KL-8337-01A-11R-2315-07	ARHGAP39|80728	81.9543
TCGA-KL-8337-01A-11R-2315-07	ARHGAP42|143872	389.8938
TCGA-KL-8337-01A-11R-2315-07	ARHGAP4|393	1954.0031
TCGA-KL-8337-01A-11R-2315-07	ARHGAP5|394	4298.8069
TCGA-KL-8337-01A-11R-2315-07	ARHGAP6|395	1065.406
TCGA-KL-8337-01A-11R-2315-07	ARHGAP8|23779	726.5705
TCGA-KL-8337-01A-11R-2315-07	ARHGAP9|64333	23.5239
TCGA-KL-8337-01A-11R-2315-07	ARHGDIA|396	5222.3105
TCGA-KL-8337-01A-11R-2315-07	ARHGDIB|397	869.2468
TCGA-KL-8337-01A-11R-2315-07	ARHGDIG|398	0
TCGA-KL-8337-01A-11R-2315-07	ARHGEF10L|55160	1302.5423
TCGA-KL-8337-01A-11R-2315-07	ARHGEF10|9639	210.577
TCGA-KL-8337-01A-11R-2315-07	ARHGEF11|9826	1150.0162
TCGA-KL-8337-01A-11R-2315-07	ARHGEF12|23365	6816.2459
TCGA-KL-8337-01A-11R-2315-07	ARHGEF15|22899	157.8379
TCGA-KL-8337-01A-11R-2315-07	ARHGEF16|27237	640.0783
TCGA-KL-8337-01A-11R-2315-07	ARHGEF17|9828	4923.7085
TCGA-KL-8337-01A-11R-2315-07	ARHGEF18|23370	2116.7735
TCGA-KL-8337-01A-11R-2315-07	ARHGEF19|128272	35.2859
TCGA-KL-8337-01A-11R-2315-07	ARHGEF1|9138	919.33
TCGA-KL-8337-01A-11R-2315-07	ARHGEF2|9181	797.1574
TCGA-KL-8337-01A-11R-2315-07	ARHGEF33|100271715	1.8971
TCGA-KL-8337-01A-11R-2315-07	ARHGEF35|445328	775.1512
TCGA-KL-8337-01A-11R-2315-07	ARHGEF37|389337	1262.7034
TCGA-KL-8337-01A-11R-2315-07	ARHGEF38|54848	73.9865
TCGA-KL-8337-01A-11R-2315-07	ARHGEF3|50650	596.0658
TCGA-KL-8337-01A-11R-2315-07	ARHGEF4|50649	.7588
TCGA-KL-8337-01A-11R-2315-07	ARHGEF5|7984	986.8664
TCGA-KL-8337-01A-11R-2315-07	ARHGEF6|9459	1088.9299
TCGA-KL-8337-01A-11R-2315-07	ARHGEF7|8874	1497.1838
TCGA-KL-8337-01A-11R-2315-07	ARHGEF9|23229	874.5587
TCGA-KL-8337-01A-11R-2315-07	ARID1A|8289	1551.0611
TCGA-KL-8337-01A-11R-2315-07	ARID1B|57492	849.5171
TCGA-KL-8337-01A-11R-2315-07	ARID2|196528	737.5888
TCGA-KL-8337-01A-11R-2315-07	ARID3A|1820	206.024
TCGA-KL-8337-01A-11R-2315-07	ARID3B|10620	88.4044
TCGA-KL-8337-01A-11R-2315-07	ARID3C|138715	.7588
TCGA-KL-8337-01A-11R-2315-07	ARID4A|5926	313.3993
TCGA-KL-8337-01A-11R-2315-07	ARID4B|51742	488.3111
TCGA-KL-8337-01A-11R-2315-07	ARID5A|10865	279.6311
TCGA-KL-8337-01A-11R-2315-07	ARID5B|84159	178.7059
TCGA-KL-8337-01A-11R-2315-07	ARIH1|25820	1444.4447
TCGA-KL-8337-01A-11R-2315-07	ARIH2|10425	2825.0029
TCGA-KL-8337-01A-11R-2315-07	ARL10|285598	17.4532
TCGA-KL-8337-01A-11R-2315-07	ARL11|115761	20.1092
TCGA-KL-8337-01A-11R-2315-07	ARL13A|392509	.3794
TCGA-KL-8337-01A-11R-2315-07	ARL13B|200894	198.0562
TCGA-KL-8337-01A-11R-2315-07	ARL14|80117	25.0416
TCGA-KL-8337-01A-11R-2315-07	ARL15|54622	753.9037
TCGA-KL-8337-01A-11R-2315-07	ARL16|339231	131.2787
TCGA-KL-8337-01A-11R-2315-07	ARL17A|51326	40.2525
TCGA-KL-8337-01A-11R-2315-07	ARL17B|641522	.9106
TCGA-KL-8337-01A-11R-2315-07	ARL1|400	3247.8188
TCGA-KL-8337-01A-11R-2315-07	ARL2BP|23568	2383.8838
TCGA-KL-8337-01A-11R-2315-07	ARL2|402	1279.0184
TCGA-KL-8337-01A-11R-2315-07	ARL3|403	357.0324
TCGA-KL-8337-01A-11R-2315-07	ARL4A|10124	310.364
TCGA-KL-8337-01A-11R-2315-07	ARL4C|10123	127.4845
TCGA-KL-8337-01A-11R-2315-07	ARL4D|379	2451.0408
TCGA-KL-8337-01A-11R-2315-07	ARL5A|26225	1098.4154
TCGA-KL-8337-01A-11R-2315-07	ARL5B|221079	153.6643
TCGA-KL-8337-01A-11R-2315-07	ARL5C|390790	0
TCGA-KL-8337-01A-11R-2315-07	ARL6IP1|23204	5970.523
TCGA-KL-8337-01A-11R-2315-07	ARL6IP4|51329	3648.8637
TCGA-KL-8337-01A-11R-2315-07	ARL6IP5|10550	3355.5736
TCGA-KL-8337-01A-11R-2315-07	ARL6IP6|151188	138.4876
TCGA-KL-8337-01A-11R-2315-07	ARL6|84100	213.6124
TCGA-KL-8337-01A-11R-2315-07	ARL8A|127829	911.7417
TCGA-KL-8337-01A-11R-2315-07	ARL8B|55207	3516.8262
TCGA-KL-8337-01A-11R-2315-07	ARL9|132946	1.1383
TCGA-KL-8337-01A-11R-2315-07	ARMC10|83787	562.1648
TCGA-KL-8337-01A-11R-2315-07	ARMC1|55156	377.1416
TCGA-KL-8337-01A-11R-2315-07	ARMC2|84071	14.0385
TCGA-KL-8337-01A-11R-2315-07	ARMC3|219681	0
TCGA-KL-8337-01A-11R-2315-07	ARMC4|55130	43.6331
TCGA-KL-8337-01A-11R-2315-07	ARMC5|79798	724.3091
TCGA-KL-8337-01A-11R-2315-07	ARMC6|93436	1063.452
TCGA-KL-8337-01A-11R-2315-07	ARMC7|79637	227.2714
TCGA-KL-8337-01A-11R-2315-07	ARMC8|25852	678.3995
TCGA-KL-8337-01A-11R-2315-07	ARMC9|80210	89.9221
TCGA-KL-8337-01A-11R-2315-07	ARMCX1|51309	341.4763
TCGA-KL-8337-01A-11R-2315-07	ARMCX2|9823	3659.8669
TCGA-KL-8337-01A-11R-2315-07	ARMCX3|51566	3079.7366
TCGA-KL-8337-01A-11R-2315-07	ARMCX5|64860	151.3878
TCGA-KL-8337-01A-11R-2315-07	ARMCX6|54470	373.3474
TCGA-KL-8337-01A-11R-2315-07	ARMS2|387715	0
TCGA-KL-8337-01A-11R-2315-07	ARNT2|9915	11424.658
TCGA-KL-8337-01A-11R-2315-07	ARNTL2|56938	1.8971
TCGA-KL-8337-01A-11R-2315-07	ARNTL|406	235.998
TCGA-KL-8337-01A-11R-2315-07	ARNT|405	392.3183
TCGA-KL-8337-01A-11R-2315-07	ARPC1A|10552	3232.5928
TCGA-KL-8337-01A-11R-2315-07	ARPC1B|10095	685.6578
TCGA-KL-8337-01A-11R-2315-07	ARPC2|10109	1423.9561
TCGA-KL-8337-01A-11R-2315-07	ARPC3|10094	2723.0836
TCGA-KL-8337-01A-11R-2315-07	ARPC4|10093	3715.0077
TCGA-KL-8337-01A-11R-2315-07	ARPC5L|81873	792.9838
TCGA-KL-8337-01A-11R-2315-07	ARPC5|10092	985.3488
TCGA-KL-8337-01A-11R-2315-07	ARPM1|84517	22.7651
TCGA-KL-8337-01A-11R-2315-07	ARPP19|10776	4236.2029
TCGA-KL-8337-01A-11R-2315-07	ARPP21|10777	0
TCGA-KL-8337-01A-11R-2315-07	ARR3|407	.3794
TCGA-KL-8337-01A-11R-2315-07	ARRB1|408	61.0863
TCGA-KL-8337-01A-11R-2315-07	ARRB2|409	893.1502
TCGA-KL-8337-01A-11R-2315-07	ARRDC1|92714	1430.4062
TCGA-KL-8337-01A-11R-2315-07	ARRDC2|27106	386.2476
TCGA-KL-8337-01A-11R-2315-07	ARRDC3|57561	1494.9073
TCGA-KL-8337-01A-11R-2315-07	ARRDC4|91947	811.5753
TCGA-KL-8337-01A-11R-2315-07	ARRDC5|645432	0
TCGA-KL-8337-01A-11R-2315-07	ARSA|410	1162.1576
TCGA-KL-8337-01A-11R-2315-07	ARSB|411	165.8057
TCGA-KL-8337-01A-11R-2315-07	ARSD|414	2703.7333
TCGA-KL-8337-01A-11R-2315-07	ARSE|415	695.4734
TCGA-KL-8337-01A-11R-2315-07	ARSF|416	0
TCGA-KL-8337-01A-11R-2315-07	ARSG|22901	264.4544
TCGA-KL-8337-01A-11R-2315-07	ARSH|347527	0
TCGA-KL-8337-01A-11R-2315-07	ARSI|340075	.7588
TCGA-KL-8337-01A-11R-2315-07	ARSJ|79642	1946.7942
TCGA-KL-8337-01A-11R-2315-07	ARSK|153642	250.0365
TCGA-KL-8337-01A-11R-2315-07	ART1|417	1.8971
TCGA-KL-8337-01A-11R-2315-07	ART3|419	3.4148
TCGA-KL-8337-01A-11R-2315-07	ART4|420	.7588
TCGA-KL-8337-01A-11R-2315-07	ART5|116969	301.258
TCGA-KL-8337-01A-11R-2315-07	ARTN|9048	24.6622
TCGA-KL-8337-01A-11R-2315-07	ARV1|64801	456.8194
TCGA-KL-8337-01A-11R-2315-07	ARVCF|421	281.5282
TCGA-KL-8337-01A-11R-2315-07	ARX|170302	.3794
TCGA-KL-8337-01A-11R-2315-07	AR|367	12.1414
TCGA-KL-8337-01A-11R-2315-07	AS3MT|57412	510.6967
TCGA-KL-8337-01A-11R-2315-07	ASAH1|427	2873.3332
TCGA-KL-8337-01A-11R-2315-07	ASAH2B|653308	1.5177
TCGA-KL-8337-01A-11R-2315-07	ASAH2|56624	.3794
TCGA-KL-8337-01A-11R-2315-07	ASAM|79827	0
TCGA-KL-8337-01A-11R-2315-07	ASAP1IT1|29065	0
TCGA-KL-8337-01A-11R-2315-07	ASAP1|50807	199.5739
TCGA-KL-8337-01A-11R-2315-07	ASAP2|8853	1152.6721
TCGA-KL-8337-01A-11R-2315-07	ASAP3|55616	1150.0162
TCGA-KL-8337-01A-11R-2315-07	ASB10|136371	0
TCGA-KL-8337-01A-11R-2315-07	ASB11|140456	3.4148
TCGA-KL-8337-01A-11R-2315-07	ASB12|142689	3.7942
TCGA-KL-8337-01A-11R-2315-07	ASB13|79754	396.1125
TCGA-KL-8337-01A-11R-2315-07	ASB14|142686	19.7297
TCGA-KL-8337-01A-11R-2315-07	ASB15|142685	0
TCGA-KL-8337-01A-11R-2315-07	ASB16|92591	167.847
TCGA-KL-8337-01A-11R-2315-07	ASB17|127247	0
TCGA-KL-8337-01A-11R-2315-07	ASB18|401036	0
TCGA-KL-8337-01A-11R-2315-07	ASB1|51665	650.6868
TCGA-KL-8337-01A-11R-2315-07	ASB2|51676	1.1383
TCGA-KL-8337-01A-11R-2315-07	ASB3|51130	141.3408
TCGA-KL-8337-01A-11R-2315-07	ASB4|51666	0
TCGA-KL-8337-01A-11R-2315-07	ASB5|140458	575.1978
TCGA-KL-8337-01A-11R-2315-07	ASB6|140459	1457.1438
TCGA-KL-8337-01A-11R-2315-07	ASB7|140460	471.6167
TCGA-KL-8337-01A-11R-2315-07	ASB8|140461	1410.297
TCGA-KL-8337-01A-11R-2315-07	ASB9|140462	134.6934
TCGA-KL-8337-01A-11R-2315-07	ASCC1|51008	201.471
TCGA-KL-8337-01A-11R-2315-07	ASCC2|84164	1620.8741
TCGA-KL-8337-01A-11R-2315-07	ASCC3|10973	442.0221
TCGA-KL-8337-01A-11R-2315-07	ASCL1|429	1.8971
TCGA-KL-8337-01A-11R-2315-07	ASCL2|430	1.5177
TCGA-KL-8337-01A-11R-2315-07	ASCL3|56676	.3794
TCGA-KL-8337-01A-11R-2315-07	ASCL4|121549	125.208
TCGA-KL-8337-01A-11R-2315-07	ASF1A|25842	197.2974
TCGA-KL-8337-01A-11R-2315-07	ASF1B|55723	75.1248
TCGA-KL-8337-01A-11R-2315-07	ASFMR1|100126270	13.6856
TCGA-KL-8337-01A-11R-2315-07	ASGR1|432	1.8971
TCGA-KL-8337-01A-11R-2315-07	ASGR2|433	1.1383
TCGA-KL-8337-01A-11R-2315-07	ASH1L|55870	781.9351
TCGA-KL-8337-01A-11R-2315-07	ASH2L|9070	396.8713
TCGA-KL-8337-01A-11R-2315-07	ASIP|434	0
TCGA-KL-8337-01A-11R-2315-07	ASL|435	888.9766
TCGA-KL-8337-01A-11R-2315-07	ASMTL|8623	1510.0005
TCGA-KL-8337-01A-11R-2315-07	ASMT|438	.3794
TCGA-KL-8337-01A-11R-2315-07	ASNA1|439	2172.548
TCGA-KL-8337-01A-11R-2315-07	ASNSD1|54529	306.5698
TCGA-KL-8337-01A-11R-2315-07	ASNS|440	926.539
TCGA-KL-8337-01A-11R-2315-07	ASPA|443	2.6559
TCGA-KL-8337-01A-11R-2315-07	ASPDH|554235	293.2902
TCGA-KL-8337-01A-11R-2315-07	ASPG|374569	5.6913
TCGA-KL-8337-01A-11R-2315-07	ASPHD1|253982	.3794
TCGA-KL-8337-01A-11R-2315-07	ASPHD2|57168	534.6001
TCGA-KL-8337-01A-11R-2315-07	ASPH|444	1202.8805
TCGA-KL-8337-01A-11R-2315-07	ASPM|259266	7.5884
TCGA-KL-8337-01A-11R-2315-07	ASPN|54829	32.2505
TCGA-KL-8337-01A-11R-2315-07	ASPRV1|151516	40.2183
TCGA-KL-8337-01A-11R-2315-07	ASPSCR1|79058	389.283
TCGA-KL-8337-01A-11R-2315-07	ASRGL1|80150	57.2921
TCGA-KL-8337-01A-11R-2315-07	ASS1|445	55.395
TCGA-KL-8337-01A-11R-2315-07	ASTE1|28990	103.4332
TCGA-KL-8337-01A-11R-2315-07	ASTL|431705	3.7942
TCGA-KL-8337-01A-11R-2315-07	ASTN1|460	14.0385
TCGA-KL-8337-01A-11R-2315-07	ASTN2|23245	4202.0553
TCGA-KL-8337-01A-11R-2315-07	ASXL1|171023	2704.1127
TCGA-KL-8337-01A-11R-2315-07	ASXL2|55252	482.9992
TCGA-KL-8337-01A-11R-2315-07	ASXL3|80816	84.9897
TCGA-KL-8337-01A-11R-2315-07	ASZ1|136991	0
TCGA-KL-8337-01A-11R-2315-07	ATAD1|84896	1271.8094
TCGA-KL-8337-01A-11R-2315-07	ATAD2B|54454	76.6425
TCGA-KL-8337-01A-11R-2315-07	ATAD2|29028	83.8514
TCGA-KL-8337-01A-11R-2315-07	ATAD3A|55210	563.4359
TCGA-KL-8337-01A-11R-2315-07	ATAD3B|83858	269.0074
TCGA-KL-8337-01A-11R-2315-07	ATAD3C|219293	88.7838
TCGA-KL-8337-01A-11R-2315-07	ATAD5|79915	15.9356
TCGA-KL-8337-01A-11R-2315-07	ATCAY|85300	.3794
TCGA-KL-8337-01A-11R-2315-07	ATE1|11101	118.3784
TCGA-KL-8337-01A-11R-2315-07	ATF1|466	693.5763
TCGA-KL-8337-01A-11R-2315-07	ATF2|1386	311.5022
TCGA-KL-8337-01A-11R-2315-07	ATF3|467	1566.9967
TCGA-KL-8337-01A-11R-2315-07	ATF4|468	8088.8142
TCGA-KL-8337-01A-11R-2315-07	ATF5|22809	1321.5132
TCGA-KL-8337-01A-11R-2315-07	ATF6B|1388	1400.4322
TCGA-KL-8337-01A-11R-2315-07	ATF6|22926	590.3745
TCGA-KL-8337-01A-11R-2315-07	ATF7IP2|80063	15.1767
TCGA-KL-8337-01A-11R-2315-07	ATF7IP|55729	501.9701
TCGA-KL-8337-01A-11R-2315-07	ATF7|11016	833.8851
TCGA-KL-8337-01A-11R-2315-07	ATG10|83734	113.0666
TCGA-KL-8337-01A-11R-2315-07	ATG12|9140	300.8785
TCGA-KL-8337-01A-11R-2315-07	ATG16L1|55054	297.0844
TCGA-KL-8337-01A-11R-2315-07	ATG16L2|89849	218.9242
TCGA-KL-8337-01A-11R-2315-07	ATG2A|23130	2066.3109
TCGA-KL-8337-01A-11R-2315-07	ATG2B|55102	1507.8075
TCGA-KL-8337-01A-11R-2315-07	ATG3|64422	983.4517
TCGA-KL-8337-01A-11R-2315-07	ATG4A|115201	748.9713
TCGA-KL-8337-01A-11R-2315-07	ATG4B|23192	852.9319
TCGA-KL-8337-01A-11R-2315-07	ATG4C|84938	80.0572
TCGA-KL-8337-01A-11R-2315-07	ATG4D|84971	2075.5308
TCGA-KL-8337-01A-11R-2315-07	ATG5|9474	399.9067
TCGA-KL-8337-01A-11R-2315-07	ATG7|10533	736.6782
TCGA-KL-8337-01A-11R-2315-07	ATG9A|79065	849.7865
TCGA-KL-8337-01A-11R-2315-07	ATG9B|285973	18.5573
TCGA-KL-8337-01A-11R-2315-07	ATHL1|80162	66.3982
TCGA-KL-8337-01A-11R-2315-07	ATIC|471	424.5688
TCGA-KL-8337-01A-11R-2315-07	ATL1|51062	115.3431
TCGA-KL-8337-01A-11R-2315-07	ATL2|64225	985.7282
TCGA-KL-8337-01A-11R-2315-07	ATL3|25923	425.7071
TCGA-KL-8337-01A-11R-2315-07	ATMIN|23300	1796.9241
TCGA-KL-8337-01A-11R-2315-07	ATM|472	799.8095
TCGA-KL-8337-01A-11R-2315-07	ATN1|1822	7066.2824
TCGA-KL-8337-01A-11R-2315-07	ATOH1|474	0
TCGA-KL-8337-01A-11R-2315-07	ATOH7|220202	1.8971
TCGA-KL-8337-01A-11R-2315-07	ATOH8|84913	42.4948
TCGA-KL-8337-01A-11R-2315-07	ATOX1|475	1362.8698
TCGA-KL-8337-01A-11R-2315-07	ATP10A|57194	12.1414
TCGA-KL-8337-01A-11R-2315-07	ATP10B|23120	16.6944
TCGA-KL-8337-01A-11R-2315-07	ATP10D|57205	5176.401
TCGA-KL-8337-01A-11R-2315-07	ATP11A|23250	813.093
TCGA-KL-8337-01A-11R-2315-07	ATP11B|23200	943.9922
TCGA-KL-8337-01A-11R-2315-07	ATP11C|286410	586.2009
TCGA-KL-8337-01A-11R-2315-07	ATP12A|479	1.8971
TCGA-KL-8337-01A-11R-2315-07	ATP13A1|57130	1969.9387
TCGA-KL-8337-01A-11R-2315-07	ATP13A2|23400	524.3558
TCGA-KL-8337-01A-11R-2315-07	ATP13A3|79572	1010.3904
TCGA-KL-8337-01A-11R-2315-07	ATP13A4|84239	12.9002
TCGA-KL-8337-01A-11R-2315-07	ATP13A5|344905	38.3212
TCGA-KL-8337-01A-11R-2315-07	ATP1A1|476	37664.0518
TCGA-KL-8337-01A-11R-2315-07	ATP1A2|477	22.3857
TCGA-KL-8337-01A-11R-2315-07	ATP1A3|478	17.4532
TCGA-KL-8337-01A-11R-2315-07	ATP1A4|480	.3794
TCGA-KL-8337-01A-11R-2315-07	ATP1B1|481	30403.8716
TCGA-KL-8337-01A-11R-2315-07	ATP1B2|482	97.131
TCGA-KL-8337-01A-11R-2315-07	ATP1B3|483	1751.7733
TCGA-KL-8337-01A-11R-2315-07	ATP1B4|23439	4.553
TCGA-KL-8337-01A-11R-2315-07	ATP2A1|487	53.498
TCGA-KL-8337-01A-11R-2315-07	ATP2A2|488	5053.8489
TCGA-KL-8337-01A-11R-2315-07	ATP2A3|489	108.5136
TCGA-KL-8337-01A-11R-2315-07	ATP2B1|490	1914.9231
TCGA-KL-8337-01A-11R-2315-07	ATP2B2|491	3547.1797
TCGA-KL-8337-01A-11R-2315-07	ATP2B3|492	.7588
TCGA-KL-8337-01A-11R-2315-07	ATP2B4|493	1965.3857
TCGA-KL-8337-01A-11R-2315-07	ATP2C1|27032	4565.6858
TCGA-KL-8337-01A-11R-2315-07	ATP2C2|9914	3.0353
TCGA-KL-8337-01A-11R-2315-07	ATP4A|495	.7588
TCGA-KL-8337-01A-11R-2315-07	ATP4B|496	3.0353
TCGA-KL-8337-01A-11R-2315-07	ATP5A1|498	39416.9862
TCGA-KL-8337-01A-11R-2315-07	ATP5B|506	43453.2358
TCGA-KL-8337-01A-11R-2315-07	ATP5C1|509	3574.1184
TCGA-KL-8337-01A-11R-2315-07	ATP5D|513	5805.8556
TCGA-KL-8337-01A-11R-2315-07	ATP5EP2|432369	60.7069
TCGA-KL-8337-01A-11R-2315-07	ATP5E|514	6356.3912
TCGA-KL-8337-01A-11R-2315-07	ATP5F1|515	3804.0457
TCGA-KL-8337-01A-11R-2315-07	ATP5G1|516	2135.365
TCGA-KL-8337-01A-11R-2315-07	ATP5G2|517	7172.5195
TCGA-KL-8337-01A-11R-2315-07	ATP5G3|518	6498.2936
TCGA-KL-8337-01A-11R-2315-07	ATP5H|10476	2914.6897
TCGA-KL-8337-01A-11R-2315-07	ATP5I|521	3320.4812
TCGA-KL-8337-01A-11R-2315-07	ATP5J2|9551	2301.5463
TCGA-KL-8337-01A-11R-2315-07	ATP5J|522	3859.9188
TCGA-KL-8337-01A-11R-2315-07	ATP5L2|267020	.7588
TCGA-KL-8337-01A-11R-2315-07	ATP5L|10632	6679.276
TCGA-KL-8337-01A-11R-2315-07	ATP5O|539	6857.2231
TCGA-KL-8337-01A-11R-2315-07	ATP5SL|55101	1998.3951
TCGA-KL-8337-01A-11R-2315-07	ATP5S|27109	276.5958
TCGA-KL-8337-01A-11R-2315-07	ATP6AP1L|92270	92.1986
TCGA-KL-8337-01A-11R-2315-07	ATP6AP1|537	20007.854
TCGA-KL-8337-01A-11R-2315-07	ATP6AP2|10159	25289.7331
TCGA-KL-8337-01A-11R-2315-07	ATP6V0A1|535	540.2914
TCGA-KL-8337-01A-11R-2315-07	ATP6V0A2|23545	399.5272
TCGA-KL-8337-01A-11R-2315-07	ATP6V0A4|50617	17646.4431
TCGA-KL-8337-01A-11R-2315-07	ATP6V0B|533	9101.4811
TCGA-KL-8337-01A-11R-2315-07	ATP6V0C|527	21070.4143
TCGA-KL-8337-01A-11R-2315-07	ATP6V0D1|9114	4263.1416
TCGA-KL-8337-01A-11R-2315-07	ATP6V0D2|245972	15117.5342
TCGA-KL-8337-01A-11R-2315-07	ATP6V0E1|8992	5206.375
TCGA-KL-8337-01A-11R-2315-07	ATP6V0E2|155066	5819.8599
TCGA-KL-8337-01A-11R-2315-07	ATP6V1A|523	25692.2957
TCGA-KL-8337-01A-11R-2315-07	ATP6V1B1|525	13276.2183
TCGA-KL-8337-01A-11R-2315-07	ATP6V1B2|526	1152.6721
TCGA-KL-8337-01A-11R-2315-07	ATP6V1C1|528	1442.1681
TCGA-KL-8337-01A-11R-2315-07	ATP6V1C2|245973	1976.1612
TCGA-KL-8337-01A-11R-2315-07	ATP6V1D|51382	7028.3406
TCGA-KL-8337-01A-11R-2315-07	ATP6V1E1|529	7283.3096
TCGA-KL-8337-01A-11R-2315-07	ATP6V1E2|90423	48.9449
TCGA-KL-8337-01A-11R-2315-07	ATP6V1F|9296	7334.7814
TCGA-KL-8337-01A-11R-2315-07	ATP6V1G1|9550	4416.8059
TCGA-KL-8337-01A-11R-2315-07	ATP6V1G2|534	7.5884
TCGA-KL-8337-01A-11R-2315-07	ATP6V1G3|127124	2173.3068
TCGA-KL-8337-01A-11R-2315-07	ATP6V1H|51606	2102.3556
TCGA-KL-8337-01A-11R-2315-07	ATP7A|538	1837.9012
TCGA-KL-8337-01A-11R-2315-07	ATP7B|540	351.3411
TCGA-KL-8337-01A-11R-2315-07	ATP8A1|10396	3870.0645
TCGA-KL-8337-01A-11R-2315-07	ATP8A2|51761	5.6913
TCGA-KL-8337-01A-11R-2315-07	ATP8B1|5205	441.5212
TCGA-KL-8337-01A-11R-2315-07	ATP8B2|57198	45.1508
TCGA-KL-8337-01A-11R-2315-07	ATP8B3|148229	4.1736
TCGA-KL-8337-01A-11R-2315-07	ATP8B4|79895	229.9274
TCGA-KL-8337-01A-11R-2315-07	ATP8B5P|158381	44.3919
TCGA-KL-8337-01A-11R-2315-07	ATP9A|10079	4403.9057
TCGA-KL-8337-01A-11R-2315-07	ATP9B|374868	1224.7616
TCGA-KL-8337-01A-11R-2315-07	ATPAF1|64756	3135.1316
TCGA-KL-8337-01A-11R-2315-07	ATPAF2|91647	288.7372
TCGA-KL-8337-01A-11R-2315-07	ATPBD4|89978	318.3318
TCGA-KL-8337-01A-11R-2315-07	ATPIF1|93974	911.7417
TCGA-KL-8337-01A-11R-2315-07	ATRIP|84126	267.3228
TCGA-KL-8337-01A-11R-2315-07	ATRNL1|26033	35.6653
TCGA-KL-8337-01A-11R-2315-07	ATRN|8455	2528.0627
TCGA-KL-8337-01A-11R-2315-07	ATRX|546	1812.4802
TCGA-KL-8337-01A-11R-2315-07	ATR|545	842.3082
TCGA-KL-8337-01A-11R-2315-07	ATXN10|25814	950.4423
TCGA-KL-8337-01A-11R-2315-07	ATXN1L|342371	1435.3386
TCGA-KL-8337-01A-11R-2315-07	ATXN1|6310	331.232
TCGA-KL-8337-01A-11R-2315-07	ATXN2L|11273	3962.2631
TCGA-KL-8337-01A-11R-2315-07	ATXN2|6311	1038.0879
TCGA-KL-8337-01A-11R-2315-07	ATXN3L|92552	0
TCGA-KL-8337-01A-11R-2315-07	ATXN3|4287	192.7444
TCGA-KL-8337-01A-11R-2315-07	ATXN7L1|222255	133.5552
TCGA-KL-8337-01A-11R-2315-07	ATXN7L2|127002	50.4626
TCGA-KL-8337-01A-11R-2315-07	ATXN7L3B|552889	4062.8089
TCGA-KL-8337-01A-11R-2315-07	ATXN7L3|56970	1091.9653
TCGA-KL-8337-01A-11R-2315-07	ATXN7|6314	1089.6887
TCGA-KL-8337-01A-11R-2315-07	ATXN8OS|6315	0
TCGA-KL-8337-01A-11R-2315-07	AUH|549	1465.3126
TCGA-KL-8337-01A-11R-2315-07	AUP1|550	1402.7883
TCGA-KL-8337-01A-11R-2315-07	AURKAIP1|54998	2354.2892
TCGA-KL-8337-01A-11R-2315-07	AURKAPS1|6791	9.106
TCGA-KL-8337-01A-11R-2315-07	AURKA|6790	289.1166
TCGA-KL-8337-01A-11R-2315-07	AURKB|9212	8.7266
TCGA-KL-8337-01A-11R-2315-07	AURKC|6795	21.2474
TCGA-KL-8337-01A-11R-2315-07	AUTS2|26053	164.288
TCGA-KL-8337-01A-11R-2315-07	AVEN|57099	69.4335
TCGA-KL-8337-01A-11R-2315-07	AVIL|10677	60.7069
TCGA-KL-8337-01A-11R-2315-07	AVL9|23080	367.6561
TCGA-KL-8337-01A-11R-2315-07	AVPI1|60370	232.5833
TCGA-KL-8337-01A-11R-2315-07	AVPR1A|552	594.5481
TCGA-KL-8337-01A-11R-2315-07	AVPR1B|553	0
TCGA-KL-8337-01A-11R-2315-07	AVPR2|554	5.3119
TCGA-KL-8337-01A-11R-2315-07	AVP|551	.3794
TCGA-KL-8337-01A-11R-2315-07	AWAT1|158833	.3794
TCGA-KL-8337-01A-11R-2315-07	AWAT2|158835	0
TCGA-KL-8337-01A-11R-2315-07	AXIN1|8312	1130.2865
TCGA-KL-8337-01A-11R-2315-07	AXIN2|8313	34.1476
TCGA-KL-8337-01A-11R-2315-07	AXL|558	91.8192
TCGA-KL-8337-01A-11R-2315-07	AZGP1|563	1757.0852
TCGA-KL-8337-01A-11R-2315-07	AZI1|22994	378.6593
TCGA-KL-8337-01A-11R-2315-07	AZI2|64343	800.5722
TCGA-KL-8337-01A-11R-2315-07	AZIN1|51582	1203.5142
TCGA-KL-8337-01A-11R-2315-07	AZU1|566	0
TCGA-KL-8337-01A-11R-2315-07	B2M|567	49626.7475
TCGA-KL-8337-01A-11R-2315-07	B3GALNT1|8706	336.9233
TCGA-KL-8337-01A-11R-2315-07	B3GALNT2|148789	150.3975
TCGA-KL-8337-01A-11R-2315-07	B3GALT1|8708	.7588
TCGA-KL-8337-01A-11R-2315-07	B3GALT2|8707	1.1383
TCGA-KL-8337-01A-11R-2315-07	B3GALT4|8705	209.0594
TCGA-KL-8337-01A-11R-2315-07	B3GALT5|10317	.7588
TCGA-KL-8337-01A-11R-2315-07	B3GALT6|126792	476.5491
TCGA-KL-8337-01A-11R-2315-07	B3GALTL|145173	947.0275
TCGA-KL-8337-01A-11R-2315-07	B3GAT1|27087	3.4148
TCGA-KL-8337-01A-11R-2315-07	B3GAT2|135152	6.416
TCGA-KL-8337-01A-11R-2315-07	B3GAT3|26229	1253.5974
TCGA-KL-8337-01A-11R-2315-07	B3GNT1|11041	503.4878
TCGA-KL-8337-01A-11R-2315-07	B3GNT2|10678	1565.8584
TCGA-KL-8337-01A-11R-2315-07	B3GNT3|10331	1.8971
TCGA-KL-8337-01A-11R-2315-07	B3GNT4|79369	2.2765
TCGA-KL-8337-01A-11R-2315-07	B3GNT5|84002	216.2683
TCGA-KL-8337-01A-11R-2315-07	B3GNT6|192134	.3794
TCGA-KL-8337-01A-11R-2315-07	B3GNT7|93010	16.6944
TCGA-KL-8337-01A-11R-2315-07	B3GNT8|374907	186.2943
TCGA-KL-8337-01A-11R-2315-07	B3GNT9|84752	488.6184
TCGA-KL-8337-01A-11R-2315-07	B3GNTL1|146712	21.3688
TCGA-KL-8337-01A-11R-2315-07	B4GALNT1|2583	45.109
TCGA-KL-8337-01A-11R-2315-07	B4GALNT2|124872	63.7422
TCGA-KL-8337-01A-11R-2315-07	B4GALNT3|283358	1448.9977
TCGA-KL-8337-01A-11R-2315-07	B4GALNT4|338707	.7588
TCGA-KL-8337-01A-11R-2315-07	B4GALT1|2683	2475.3236
TCGA-KL-8337-01A-11R-2315-07	B4GALT2|8704	939.8186
TCGA-KL-8337-01A-11R-2315-07	B4GALT3|8703	1032.776
TCGA-KL-8337-01A-11R-2315-07	B4GALT4|8702	517.1469
TCGA-KL-8337-01A-11R-2315-07	B4GALT5|9334	1402.3292
TCGA-KL-8337-01A-11R-2315-07	B4GALT6|9331	1208.0672
TCGA-KL-8337-01A-11R-2315-07	B4GALT7|11285	1650.8481
TCGA-KL-8337-01A-11R-2315-07	B9D1|27077	80.0572
TCGA-KL-8337-01A-11R-2315-07	B9D2|80776	54.6362
TCGA-KL-8337-01A-11R-2315-07	BAALC|79870	743.6594
TCGA-KL-8337-01A-11R-2315-07	BAAT|570	1.5177
TCGA-KL-8337-01A-11R-2315-07	BACE1|23621	1287.745
TCGA-KL-8337-01A-11R-2315-07	BACE2|25825	17147.421
TCGA-KL-8337-01A-11R-2315-07	BACH1|571	1703.5872
TCGA-KL-8337-01A-11R-2315-07	BACH2|60468	130.5198
TCGA-KL-8337-01A-11R-2315-07	BAD|572	1192.2606
TCGA-KL-8337-01A-11R-2315-07	BAG1|573	6651.3091
TCGA-KL-8337-01A-11R-2315-07	BAG2|9532	11.762
TCGA-KL-8337-01A-11R-2315-07	BAG3|9531	1651.2275
TCGA-KL-8337-01A-11R-2315-07	BAG4|9530	82.7131
TCGA-KL-8337-01A-11R-2315-07	BAG5|9529	2717.0129
TCGA-KL-8337-01A-11R-2315-07	BAGE2|85319	5.1753
TCGA-KL-8337-01A-11R-2315-07	BAGE|574	1.7909
TCGA-KL-8337-01A-11R-2315-07	BAHCC1|57597	934.1273
TCGA-KL-8337-01A-11R-2315-07	BAHD1|22893	1677.0279
TCGA-KL-8337-01A-11R-2315-07	BAI1|575	.7588
TCGA-KL-8337-01A-11R-2315-07	BAI2|576	40.9772
TCGA-KL-8337-01A-11R-2315-07	BAI3|577	.3794
TCGA-KL-8337-01A-11R-2315-07	BAIAP2L1|55971	2772.7874
TCGA-KL-8337-01A-11R-2315-07	BAIAP2L2|80115	30.7329
TCGA-KL-8337-01A-11R-2315-07	BAIAP2|10458	80.4366
TCGA-KL-8337-01A-11R-2315-07	BAIAP3|8938	692.8136
TCGA-KL-8337-01A-11R-2315-07	BAK1|578	556.6063
TCGA-KL-8337-01A-11R-2315-07	BAMBI|25805	470.4784
TCGA-KL-8337-01A-11R-2315-07	BANF1|8815	2580.4224
TCGA-KL-8337-01A-11R-2315-07	BANF2|140836	0
TCGA-KL-8337-01A-11R-2315-07	BANK1|55024	39.4595
TCGA-KL-8337-01A-11R-2315-07	BANP|54971	219.3037
TCGA-KL-8337-01A-11R-2315-07	BAP1|8314	5147.5652
TCGA-KL-8337-01A-11R-2315-07	BARD1|580	3.4148
TCGA-KL-8337-01A-11R-2315-07	BARHL1|56751	0
TCGA-KL-8337-01A-11R-2315-07	BARHL2|343472	0
TCGA-KL-8337-01A-11R-2315-07	BARX1|56033	0
TCGA-KL-8337-01A-11R-2315-07	BARX2|8538	257.6249
TCGA-KL-8337-01A-11R-2315-07	BASE|317716	0
TCGA-KL-8337-01A-11R-2315-07	BASP1|10409	24.2828
TCGA-KL-8337-01A-11R-2315-07	BAT1|7919	3214.43
TCGA-KL-8337-01A-11R-2315-07	BAT2L1|84726	10440.1288
TCGA-KL-8337-01A-11R-2315-07	BAT2L2|23215	1397.0174
TCGA-KL-8337-01A-11R-2315-07	BAT2|7916	5490.1797
TCGA-KL-8337-01A-11R-2315-07	BAT3|7917	3336.6027
TCGA-KL-8337-01A-11R-2315-07	BAT4|7918	408.2652
TCGA-KL-8337-01A-11R-2315-07	BAT5|7920	654.8756
TCGA-KL-8337-01A-11R-2315-07	BATF2|116071	73.6071
TCGA-KL-8337-01A-11R-2315-07	BATF3|55509	5.3119
TCGA-KL-8337-01A-11R-2315-07	BATF|10538	2.6559
TCGA-KL-8337-01A-11R-2315-07	BAX|581	493.6229
TCGA-KL-8337-01A-11R-2315-07	BAZ1A|11177	105.4782
TCGA-KL-8337-01A-11R-2315-07	BAZ1B|9031	2117.1529
TCGA-KL-8337-01A-11R-2315-07	BAZ2A|11176	3565.4904
TCGA-KL-8337-01A-11R-2315-07	BAZ2B|29994	178.7021
TCGA-KL-8337-01A-11R-2315-07	BBC3|27113	384.3505
TCGA-KL-8337-01A-11R-2315-07	BBOX1|8424	3.0353
TCGA-KL-8337-01A-11R-2315-07	BBS10|79738	335.4056
TCGA-KL-8337-01A-11R-2315-07	BBS12|166379	223.4773
TCGA-KL-8337-01A-11R-2315-07	BBS1|582	1117.3331
TCGA-KL-8337-01A-11R-2315-07	BBS2|583	1207.3084
TCGA-KL-8337-01A-11R-2315-07	BBS4|585	169.5999
TCGA-KL-8337-01A-11R-2315-07	BBS5|129880	198.4508
TCGA-KL-8337-01A-11R-2315-07	BBS7|55212	153.2849
TCGA-KL-8337-01A-11R-2315-07	BBS9|27241	191.9856
TCGA-KL-8337-01A-11R-2315-07	BBX|56987	2366.4306
TCGA-KL-8337-01A-11R-2315-07	BCAM|4059	10687.0692
TCGA-KL-8337-01A-11R-2315-07	BCAN|63827	8.7266
TCGA-KL-8337-01A-11R-2315-07	BCAP29|55973	328.9555
TCGA-KL-8337-01A-11R-2315-07	BCAP31|10134	9300.6756
TCGA-KL-8337-01A-11R-2315-07	BCAR1|9564	6796.1368
TCGA-KL-8337-01A-11R-2315-07	BCAR3|8412	1096.5183
TCGA-KL-8337-01A-11R-2315-07	BCAR4|400500	0
TCGA-KL-8337-01A-11R-2315-07	BCAS1|8537	1.1383
TCGA-KL-8337-01A-11R-2315-07	BCAS2|10286	369.0638
TCGA-KL-8337-01A-11R-2315-07	BCAS3|54828	673.8465
TCGA-KL-8337-01A-11R-2315-07	BCAS4|55653	1543.4728
TCGA-KL-8337-01A-11R-2315-07	BCAT1|586	1220.9674
TCGA-KL-8337-01A-11R-2315-07	BCAT2|587	1429.2679
TCGA-KL-8337-01A-11R-2315-07	BCCIP|56647	575.1561
TCGA-KL-8337-01A-11R-2315-07	BCDIN3D|144233	260.9182
TCGA-KL-8337-01A-11R-2315-07	BCHE|590	0
TCGA-KL-8337-01A-11R-2315-07	BCKDHA|593	3329.3937
TCGA-KL-8337-01A-11R-2315-07	BCKDHB|594	417.3599
TCGA-KL-8337-01A-11R-2315-07	BCKDK|10295	1017.2199
TCGA-KL-8337-01A-11R-2315-07	BCL10|8915	344.1322
TCGA-KL-8337-01A-11R-2315-07	BCL11A|53335	1.1383
TCGA-KL-8337-01A-11R-2315-07	BCL11B|64919	4.1736
TCGA-KL-8337-01A-11R-2315-07	BCL2A1|597	7.2089
TCGA-KL-8337-01A-11R-2315-07	BCL2L10|10017	36.4241
TCGA-KL-8337-01A-11R-2315-07	BCL2L11|10018	415.4628
TCGA-KL-8337-01A-11R-2315-07	BCL2L12|83596	186.9355
TCGA-KL-8337-01A-11R-2315-07	BCL2L13|23786	4015.0022
TCGA-KL-8337-01A-11R-2315-07	BCL2L14|79370	4.553
TCGA-KL-8337-01A-11R-2315-07	BCL2L15|440603	2.2765
TCGA-KL-8337-01A-11R-2315-07	BCL2L1|598	10080.7591
TCGA-KL-8337-01A-11R-2315-07	BCL2L2|599	3356.5259
TCGA-KL-8337-01A-11R-2315-07	BCL2|596	2819.4558
TCGA-KL-8337-01A-11R-2315-07	BCL3|602	585.0627
TCGA-KL-8337-01A-11R-2315-07	BCL6B|255877	207.1623
TCGA-KL-8337-01A-11R-2315-07	BCL6|604	999.0078
TCGA-KL-8337-01A-11R-2315-07	BCL7A|605	901.118
TCGA-KL-8337-01A-11R-2315-07	BCL7B|9275	2133.4679
TCGA-KL-8337-01A-11R-2315-07	BCL7C|9274	695.4734
TCGA-KL-8337-01A-11R-2315-07	BCL8|606	6.0707
TCGA-KL-8337-01A-11R-2315-07	BCL9L|283149	1236.903
TCGA-KL-8337-01A-11R-2315-07	BCL9|607	882.1471
TCGA-KL-8337-01A-11R-2315-07	BCLAF1|9774	1326.4456
TCGA-KL-8337-01A-11R-2315-07	BCMO1|53630	1.5177
TCGA-KL-8337-01A-11R-2315-07	BCO2|83875	205.2652
TCGA-KL-8337-01A-11R-2315-07	BCORL1|63035	164.288
TCGA-KL-8337-01A-11R-2315-07	BCORL2|286554	0
TCGA-KL-8337-01A-11R-2315-07	BCOR|54880	768.701
TCGA-KL-8337-01A-11R-2315-07	BCR|613	5566.8222
TCGA-KL-8337-01A-11R-2315-07	BCS1L|617	238.654
TCGA-KL-8337-01A-11R-2315-07	BCYRN1|618	0
TCGA-KL-8337-01A-11R-2315-07	BDH1|622	1836.763
TCGA-KL-8337-01A-11R-2315-07	BDH2|56898	1962.7298
TCGA-KL-8337-01A-11R-2315-07	BDKRB1|623	479.9639
TCGA-KL-8337-01A-11R-2315-07	BDKRB2|624	3003.0942
TCGA-KL-8337-01A-11R-2315-07	BDNFOS|497258	137.19
TCGA-KL-8337-01A-11R-2315-07	BDNF|627	42.2748
TCGA-KL-8337-01A-11R-2315-07	BDP1|55814	933.7479
TCGA-KL-8337-01A-11R-2315-07	BEAN|146227	4.9324
TCGA-KL-8337-01A-11R-2315-07	BECN1|8678	890.775
TCGA-KL-8337-01A-11R-2315-07	BEGAIN|57596	2.2765
TCGA-KL-8337-01A-11R-2315-07	BEND2|139105	0
TCGA-KL-8337-01A-11R-2315-07	BEND3|57673	64.1217
TCGA-KL-8337-01A-11R-2315-07	BEND4|389206	.3794
TCGA-KL-8337-01A-11R-2315-07	BEND5|79656	93.3368
TCGA-KL-8337-01A-11R-2315-07	BEND6|221336	116.8608
TCGA-KL-8337-01A-11R-2315-07	BEND7|222389	244.3452
TCGA-KL-8337-01A-11R-2315-07	BEST1|7439	48.9449
TCGA-KL-8337-01A-11R-2315-07	BEST2|54831	0
TCGA-KL-8337-01A-11R-2315-07	BEST3|144453	0
TCGA-KL-8337-01A-11R-2315-07	BEST4|266675	0
TCGA-KL-8337-01A-11R-2315-07	BET1L|51272	4523.8018
TCGA-KL-8337-01A-11R-2315-07	BET1|10282	1179.2314
TCGA-KL-8337-01A-11R-2315-07	BET3L|100128327	0
TCGA-KL-8337-01A-11R-2315-07	BEX1|55859	32.2505
TCGA-KL-8337-01A-11R-2315-07	BEX2|84707	1011.1492
TCGA-KL-8337-01A-11R-2315-07	BEX4|56271	1892.9168
TCGA-KL-8337-01A-11R-2315-07	BEX5|340542	111.9283
TCGA-KL-8337-01A-11R-2315-07	BEYLA|497634	0
TCGA-KL-8337-01A-11R-2315-07	BFAR|51283	2263.9877
TCGA-KL-8337-01A-11R-2315-07	BFSP1|631	6.8295
TCGA-KL-8337-01A-11R-2315-07	BFSP2|8419	4.9324
TCGA-KL-8337-01A-11R-2315-07	BGLAP|632	72.4385
TCGA-KL-8337-01A-11R-2315-07	BGN|633	945.8893
TCGA-KL-8337-01A-11R-2315-07	BHLHA15|168620	0
TCGA-KL-8337-01A-11R-2315-07	BHLHB9|80823	76.6425
TCGA-KL-8337-01A-11R-2315-07	BHLHE22|27319	.7588
TCGA-KL-8337-01A-11R-2315-07	BHLHE23|128408	0
TCGA-KL-8337-01A-11R-2315-07	BHLHE40|8553	13793.7445
TCGA-KL-8337-01A-11R-2315-07	BHLHE41|79365	166.944
TCGA-KL-8337-01A-11R-2315-07	BHMT2|23743	300.4991
TCGA-KL-8337-01A-11R-2315-07	BHMT|635	4.553
TCGA-KL-8337-01A-11R-2315-07	BICC1|80114	1.8971
TCGA-KL-8337-01A-11R-2315-07	BICD1|636	56.5333
TCGA-KL-8337-01A-11R-2315-07	BICD2|23299	1425.8532
TCGA-KL-8337-01A-11R-2315-07	BID|637	125.5305
TCGA-KL-8337-01A-11R-2315-07	BIK|638	15.9356
TCGA-KL-8337-01A-11R-2315-07	BIN1|274	624.5222
TCGA-KL-8337-01A-11R-2315-07	BIN2|51411	378.2798
TCGA-KL-8337-01A-11R-2315-07	BIN3|55909	281.9076
TCGA-KL-8337-01A-11R-2315-07	BIRC2|329	1170.8842
TCGA-KL-8337-01A-11R-2315-07	BIRC3|330	89.5427
TCGA-KL-8337-01A-11R-2315-07	BIRC5|332	6.397
TCGA-KL-8337-01A-11R-2315-07	BIRC6|57448	1140.9102
TCGA-KL-8337-01A-11R-2315-07	BIRC7|79444	1.1383
TCGA-KL-8337-01A-11R-2315-07	BIRC8|112401	0
TCGA-KL-8337-01A-11R-2315-07	BIVM|54841	426.4659
TCGA-KL-8337-01A-11R-2315-07	BLCAP|10904	5823.3088
TCGA-KL-8337-01A-11R-2315-07	BLID|414899	.7588
TCGA-KL-8337-01A-11R-2315-07	BLK|640	0
TCGA-KL-8337-01A-11R-2315-07	BLMH|642	180.603
TCGA-KL-8337-01A-11R-2315-07	BLM|641	13.2796
TCGA-KL-8337-01A-11R-2315-07	BLNK|29760	496.6583
TCGA-KL-8337-01A-11R-2315-07	BLOC1S1|2647	2121.0989
TCGA-KL-8337-01A-11R-2315-07	BLOC1S2|282991	409.7715
TCGA-KL-8337-01A-11R-2315-07	BLOC1S3|388552	328.9555
TCGA-KL-8337-01A-11R-2315-07	BLVRA|644	561.9182
TCGA-KL-8337-01A-11R-2315-07	BLVRB|645	1258.9092
TCGA-KL-8337-01A-11R-2315-07	BLZF1|8548	264.4544
TCGA-KL-8337-01A-11R-2315-07	BMF|90427	962.5837
TCGA-KL-8337-01A-11R-2315-07	BMI1|648	938.1492
TCGA-KL-8337-01A-11R-2315-07	BMP10|27302	0
TCGA-KL-8337-01A-11R-2315-07	BMP15|9210	0
TCGA-KL-8337-01A-11R-2315-07	BMP1|649	75.8836
TCGA-KL-8337-01A-11R-2315-07	BMP2K|55589	335.4056
TCGA-KL-8337-01A-11R-2315-07	BMP2|650	62.2246
TCGA-KL-8337-01A-11R-2315-07	BMP3|651	.3794
TCGA-KL-8337-01A-11R-2315-07	BMP4|652	49.3244
TCGA-KL-8337-01A-11R-2315-07	BMP5|653	.3794
TCGA-KL-8337-01A-11R-2315-07	BMP6|654	37.6079
TCGA-KL-8337-01A-11R-2315-07	BMP7|655	487.9317
TCGA-KL-8337-01A-11R-2315-07	BMP8A|353500	61.0863
TCGA-KL-8337-01A-11R-2315-07	BMP8B|656	3.4148
TCGA-KL-8337-01A-11R-2315-07	BMPER|168667	6.4501
TCGA-KL-8337-01A-11R-2315-07	BMPR1A|657	293.6696
TCGA-KL-8337-01A-11R-2315-07	BMPR1B|658	1921.7526
TCGA-KL-8337-01A-11R-2315-07	BMPR2|659	1053.2646
TCGA-KL-8337-01A-11R-2315-07	BMS1P4|729096	10.6237
TCGA-KL-8337-01A-11R-2315-07	BMS1P5|399761	22.3857
TCGA-KL-8337-01A-11R-2315-07	BMS1|9790	583.9244
TCGA-KL-8337-01A-11R-2315-07	BMX|660	2.6559
TCGA-KL-8337-01A-11R-2315-07	BNC1|646	2.2765
TCGA-KL-8337-01A-11R-2315-07	BNC2|54796	228.7891
TCGA-KL-8337-01A-11R-2315-07	BNIP1|662	303.5345
TCGA-KL-8337-01A-11R-2315-07	BNIP2|663	385.1094
TCGA-KL-8337-01A-11R-2315-07	BNIP3L|665	372.2091
TCGA-KL-8337-01A-11R-2315-07	BNIP3|664	749.3507
TCGA-KL-8337-01A-11R-2315-07	BNIPL|149428	6.4501
TCGA-KL-8337-01A-11R-2315-07	BOC|91653	155.5614
TCGA-KL-8337-01A-11R-2315-07	BOD1L|259282	2320.521
TCGA-KL-8337-01A-11R-2315-07	BOD1|91272	1289.2627
TCGA-KL-8337-01A-11R-2315-07	BOK|666	953.8571
TCGA-KL-8337-01A-11R-2315-07	BOLA1|51027	257.6249
TCGA-KL-8337-01A-11R-2315-07	BOLA2|552900	1200.8317
TCGA-KL-8337-01A-11R-2315-07	BOLA3|388962	300.8785
TCGA-KL-8337-01A-11R-2315-07	BOLL|66037	.3794
TCGA-KL-8337-01A-11R-2315-07	BOP1|23246	46.289
TCGA-KL-8337-01A-11R-2315-07	BPESC1|60467	0
TCGA-KL-8337-01A-11R-2315-07	BPGM|669	2635.8174
TCGA-KL-8337-01A-11R-2315-07	BPHL|670	199.9533
TCGA-KL-8337-01A-11R-2315-07	BPIL1|80341	0
TCGA-KL-8337-01A-11R-2315-07	BPIL2|254240	0
TCGA-KL-8337-01A-11R-2315-07	BPIL3|128859	0
TCGA-KL-8337-01A-11R-2315-07	BPI|671	0
TCGA-KL-8337-01A-11R-2315-07	BPNT1|10380	242.8276
TCGA-KL-8337-01A-11R-2315-07	BPTF|2186	833.5815
TCGA-KL-8337-01A-11R-2315-07	BPY2|9083	0
TCGA-KL-8337-01A-11R-2315-07	BRAF|673	272.4222
TCGA-KL-8337-01A-11R-2315-07	BRAP|8315	688.6438
TCGA-KL-8337-01A-11R-2315-07	BRCA1|672	31.8711
TCGA-KL-8337-01A-11R-2315-07	BRCA2|675	7.9678
TCGA-KL-8337-01A-11R-2315-07	BRCC3|79184	581.6479
TCGA-KL-8337-01A-11R-2315-07	BRD1|23774	835.0992
TCGA-KL-8337-01A-11R-2315-07	BRD2|6046	5164.2596
TCGA-KL-8337-01A-11R-2315-07	BRD3|8019	1220.0037
TCGA-KL-8337-01A-11R-2315-07	BRD4|23476	2630.5056
TCGA-KL-8337-01A-11R-2315-07	BRD7P3|23629	.3794
TCGA-KL-8337-01A-11R-2315-07	BRD7|29117	1680.0633
TCGA-KL-8337-01A-11R-2315-07	BRD8|10902	563.8153
TCGA-KL-8337-01A-11R-2315-07	BRD9|65980	945.8893
TCGA-KL-8337-01A-11R-2315-07	BRDT|676	0
TCGA-KL-8337-01A-11R-2315-07	BREA2|286076	.7588
TCGA-KL-8337-01A-11R-2315-07	BRE|9577	375.9995
TCGA-KL-8337-01A-11R-2315-07	BRF1|2972	856.726
TCGA-KL-8337-01A-11R-2315-07	BRF2|55290	365.759
TCGA-KL-8337-01A-11R-2315-07	BRI3BP|140707	301.258
TCGA-KL-8337-01A-11R-2315-07	BRI3|25798	4197.5023
TCGA-KL-8337-01A-11R-2315-07	BRIP1|83990	4.1736
TCGA-KL-8337-01A-11R-2315-07	BRIX1|55299	394.9742
TCGA-KL-8337-01A-11R-2315-07	BRMS1L|84312	232.2039
TCGA-KL-8337-01A-11R-2315-07	BRMS1|25855	1224.0027
TCGA-KL-8337-01A-11R-2315-07	BRP44L|51660	1816.2744
TCGA-KL-8337-01A-11R-2315-07	BRP44|25874	1060.853
TCGA-KL-8337-01A-11R-2315-07	BRPF1|7862	727.7239
TCGA-KL-8337-01A-11R-2315-07	BRPF3|27154	1744.5644
TCGA-KL-8337-01A-11R-2315-07	BRS3|680	.7588
TCGA-KL-8337-01A-11R-2315-07	BRSK1|84446	56.9127
TCGA-KL-8337-01A-11R-2315-07	BRSK2|9024	4.1736
TCGA-KL-8337-01A-11R-2315-07	BRWD1|54014	1112.4538
TCGA-KL-8337-01A-11R-2315-07	BRWD3|254065	332.7497
TCGA-KL-8337-01A-11R-2315-07	BSCL2|26580	2172.0471
TCGA-KL-8337-01A-11R-2315-07	BSDC1|55108	2180.8952
TCGA-KL-8337-01A-11R-2315-07	BSG|682	53277.5083
TCGA-KL-8337-01A-11R-2315-07	BSND|7809	1785.1621
TCGA-KL-8337-01A-11R-2315-07	BSN|8927	70.9512
TCGA-KL-8337-01A-11R-2315-07	BSPH1|100131137	0
TCGA-KL-8337-01A-11R-2315-07	BSPRY|54836	821.8196
TCGA-KL-8337-01A-11R-2315-07	BST1|683	8.3472
TCGA-KL-8337-01A-11R-2315-07	BST2|684	218.9242
TCGA-KL-8337-01A-11R-2315-07	BSX|390259	0
TCGA-KL-8337-01A-11R-2315-07	BTAF1|9044	679.5378
TCGA-KL-8337-01A-11R-2315-07	BTBD10|84280	427.9836
TCGA-KL-8337-01A-11R-2315-07	BTBD11|121551	117.2402
TCGA-KL-8337-01A-11R-2315-07	BTBD12|84464	339.5792
TCGA-KL-8337-01A-11R-2315-07	BTBD16|118663	0
TCGA-KL-8337-01A-11R-2315-07	BTBD17|388419	0
TCGA-KL-8337-01A-11R-2315-07	BTBD18|643376	2.2765
TCGA-KL-8337-01A-11R-2315-07	BTBD19|149478	3.7942
TCGA-KL-8337-01A-11R-2315-07	BTBD1|53339	1993.842
TCGA-KL-8337-01A-11R-2315-07	BTBD2|55643	2831.9766
TCGA-KL-8337-01A-11R-2315-07	BTBD3|22903	1145.4632
TCGA-KL-8337-01A-11R-2315-07	BTBD6|90135	1723.3169
TCGA-KL-8337-01A-11R-2315-07	BTBD7|55727	1137.116
TCGA-KL-8337-01A-11R-2315-07	BTBD8|284697	0
TCGA-KL-8337-01A-11R-2315-07	BTBD9|114781	838.1346
TCGA-KL-8337-01A-11R-2315-07	BTC|685	58.4304
TCGA-KL-8337-01A-11R-2315-07	BTD|686	390.8006
TCGA-KL-8337-01A-11R-2315-07	BTF3L1|690	0
TCGA-KL-8337-01A-11R-2315-07	BTF3L4|91408	406.3568
TCGA-KL-8337-01A-11R-2315-07	BTF3|689	6395.8507
TCGA-KL-8337-01A-11R-2315-07	BTG1|694	3016.7532
TCGA-KL-8337-01A-11R-2315-07	BTG2|7832	968.6544
TCGA-KL-8337-01A-11R-2315-07	BTG3|10950	2469.6323
TCGA-KL-8337-01A-11R-2315-07	BTG4|54766	0
TCGA-KL-8337-01A-11R-2315-07	BTK|695	14.7973
TCGA-KL-8337-01A-11R-2315-07	BTLA|151888	1.5177
TCGA-KL-8337-01A-11R-2315-07	BTN1A1|696	0
TCGA-KL-8337-01A-11R-2315-07	BTN2A1|11120	322.126
TCGA-KL-8337-01A-11R-2315-07	BTN2A2|10385	111.1695
TCGA-KL-8337-01A-11R-2315-07	BTN2A3|54718	14.0385
TCGA-KL-8337-01A-11R-2315-07	BTN3A1|11119	312.2611
TCGA-KL-8337-01A-11R-2315-07	BTN3A2|11118	723.1709
TCGA-KL-8337-01A-11R-2315-07	BTN3A3|10384	321.7465
TCGA-KL-8337-01A-11R-2315-07	BTNL2|56244	0
TCGA-KL-8337-01A-11R-2315-07	BTNL3|10917	0
TCGA-KL-8337-01A-11R-2315-07	BTNL8|79908	3.7942
TCGA-KL-8337-01A-11R-2315-07	BTNL9|153579	736.0711
TCGA-KL-8337-01A-11R-2315-07	BTRC|8945	291.0137
TCGA-KL-8337-01A-11R-2315-07	BUB1B|701	52.4583
TCGA-KL-8337-01A-11R-2315-07	BUB1|699	22.0062
TCGA-KL-8337-01A-11R-2315-07	BUB3|9184	451.5075
TCGA-KL-8337-01A-11R-2315-07	BUD13|84811	344.891
TCGA-KL-8337-01A-11R-2315-07	BUD31|8896	1799.8683
TCGA-KL-8337-01A-11R-2315-07	BVES|11149	3.0353
TCGA-KL-8337-01A-11R-2315-07	BYSL|705	160.4939
TCGA-KL-8337-01A-11R-2315-07	BZRAP1|9256	192.7444
TCGA-KL-8337-01A-11R-2315-07	BZW1|9689	1335.1722
TCGA-KL-8337-01A-11R-2315-07	BZW2|28969	450.7487
TCGA-KL-8337-01A-11R-2315-07	C10orf105|414152	2.6559
TCGA-KL-8337-01A-11R-2315-07	C10orf107|219621	.3794
TCGA-KL-8337-01A-11R-2315-07	C10orf108|414235	57.2921
TCGA-KL-8337-01A-11R-2315-07	C10orf10|11067	2430.5523
TCGA-KL-8337-01A-11R-2315-07	C10orf110|55853	4.3026
TCGA-KL-8337-01A-11R-2315-07	C10orf111|221060	2.2765
TCGA-KL-8337-01A-11R-2315-07	C10orf113|387638	0
TCGA-KL-8337-01A-11R-2315-07	C10orf114|399726	6.4501
TCGA-KL-8337-01A-11R-2315-07	C10orf116|10974	104.985
TCGA-KL-8337-01A-11R-2315-07	C10orf118|55088	394.5948
TCGA-KL-8337-01A-11R-2315-07	C10orf119|79892	353.9971
TCGA-KL-8337-01A-11R-2315-07	C10orf11|83938	136.2111
TCGA-KL-8337-01A-11R-2315-07	C10orf120|399814	0
TCGA-KL-8337-01A-11R-2315-07	C10orf122|387718	0
TCGA-KL-8337-01A-11R-2315-07	C10orf125|282969	3.7942
TCGA-KL-8337-01A-11R-2315-07	C10orf128|170371	3.4148
TCGA-KL-8337-01A-11R-2315-07	C10orf129|142827	0
TCGA-KL-8337-01A-11R-2315-07	C10orf12|26148	45.5074
TCGA-KL-8337-01A-11R-2315-07	C10orf131|100127889	.7588
TCGA-KL-8337-01A-11R-2315-07	C10orf137|26098	127.1051
TCGA-KL-8337-01A-11R-2315-07	C10orf140|387640	2.2765
TCGA-KL-8337-01A-11R-2315-07	C10orf18|54906	775.1512
TCGA-KL-8337-01A-11R-2315-07	C10orf25|220979	45.1508
TCGA-KL-8337-01A-11R-2315-07	C10orf26|54838	4187.0797
TCGA-KL-8337-01A-11R-2315-07	C10orf27|219793	1.8971
TCGA-KL-8337-01A-11R-2315-07	C10orf28|27291	357.0324
TCGA-KL-8337-01A-11R-2315-07	C10orf2|56652	187.812
TCGA-KL-8337-01A-11R-2315-07	C10orf32|119032	762.6304
TCGA-KL-8337-01A-11R-2315-07	C10orf35|219738	149.4907
TCGA-KL-8337-01A-11R-2315-07	C10orf40|283025	0
TCGA-KL-8337-01A-11R-2315-07	C10orf41|100131213	501.2454
TCGA-KL-8337-01A-11R-2315-07	C10orf46|143384	725.068
TCGA-KL-8337-01A-11R-2315-07	C10orf47|254427	62.604
TCGA-KL-8337-01A-11R-2315-07	C10orf4|118924	142.6612
TCGA-KL-8337-01A-11R-2315-07	C10orf50|645528	0
TCGA-KL-8337-01A-11R-2315-07	C10orf53|282966	.3794
TCGA-KL-8337-01A-11R-2315-07	C10orf54|64115	225.3743
TCGA-KL-8337-01A-11R-2315-07	C10orf55|414236	1.9009
TCGA-KL-8337-01A-11R-2315-07	C10orf57|80195	291.0137
TCGA-KL-8337-01A-11R-2315-07	C10orf58|84293	1380.323
TCGA-KL-8337-01A-11R-2315-07	C10orf62|414157	1.8971
TCGA-KL-8337-01A-11R-2315-07	C10orf67|256815	4.1736
TCGA-KL-8337-01A-11R-2315-07	C10orf68|79741	1.8971
TCGA-KL-8337-01A-11R-2315-07	C10orf71|118461	.3794
TCGA-KL-8337-01A-11R-2315-07	C10orf72|196740	817.2666
TCGA-KL-8337-01A-11R-2315-07	C10orf75|90271	485.6552
TCGA-KL-8337-01A-11R-2315-07	C10orf76|79591	607.4484
TCGA-KL-8337-01A-11R-2315-07	C10orf78|119392	42.8742
TCGA-KL-8337-01A-11R-2315-07	C10orf79|80217	3.4148
TCGA-KL-8337-01A-11R-2315-07	C10orf81|79949	4.553
TCGA-KL-8337-01A-11R-2315-07	C10orf82|143379	6.0707
TCGA-KL-8337-01A-11R-2315-07	C10orf84|63877	407.8744
TCGA-KL-8337-01A-11R-2315-07	C10orf88|80007	102.4429
TCGA-KL-8337-01A-11R-2315-07	C10orf90|118611	.7588
TCGA-KL-8337-01A-11R-2315-07	C10orf91|170393	0
TCGA-KL-8337-01A-11R-2315-07	C10orf93|255352	0
TCGA-KL-8337-01A-11R-2315-07	C10orf95|79946	11.7582
TCGA-KL-8337-01A-11R-2315-07	C10orf96|374355	0
TCGA-KL-8337-01A-11R-2315-07	C10orf99|387695	0
TCGA-KL-8337-01A-11R-2315-07	C11orf10|746	1085.8946
TCGA-KL-8337-01A-11R-2315-07	C11orf16|56673	2.6559
TCGA-KL-8337-01A-11R-2315-07	C11orf17|56672	496.6583
TCGA-KL-8337-01A-11R-2315-07	C11orf1|64776	400.1685
TCGA-KL-8337-01A-11R-2315-07	C11orf20|25858	1.1383
TCGA-KL-8337-01A-11R-2315-07	C11orf21|29125	2.2765
TCGA-KL-8337-01A-11R-2315-07	C11orf24|53838	572.9213
TCGA-KL-8337-01A-11R-2315-07	C11orf2|738	4419.4619
TCGA-KL-8337-01A-11R-2315-07	C11orf30|56946	462.8901
TCGA-KL-8337-01A-11R-2315-07	C11orf31|280636	1152.2927
TCGA-KL-8337-01A-11R-2315-07	C11orf34|349633	0
TCGA-KL-8337-01A-11R-2315-07	C11orf35|256329	206.5211
TCGA-KL-8337-01A-11R-2315-07	C11orf36|283303	0
TCGA-KL-8337-01A-11R-2315-07	C11orf40|143501	0
TCGA-KL-8337-01A-11R-2315-07	C11orf41|25758	28.0769
TCGA-KL-8337-01A-11R-2315-07	C11orf42|160298	1.1383
TCGA-KL-8337-01A-11R-2315-07	C11orf45|219833	6.0707
TCGA-KL-8337-01A-11R-2315-07	C11orf46|120534	875.3175
TCGA-KL-8337-01A-11R-2315-07	C11orf48|79081	331.5848
TCGA-KL-8337-01A-11R-2315-07	C11orf49|79096	545.6032
TCGA-KL-8337-01A-11R-2315-07	C11orf51|25906	977.8704
TCGA-KL-8337-01A-11R-2315-07	C11orf52|91894	309.2675
TCGA-KL-8337-01A-11R-2315-07	C11orf53|341032	24.2828
TCGA-KL-8337-01A-11R-2315-07	C11orf54|28970	1396.2586
TCGA-KL-8337-01A-11R-2315-07	C11orf57|55216	641.596
TCGA-KL-8337-01A-11R-2315-07	C11orf58|10944	2500.7446
TCGA-KL-8337-01A-11R-2315-07	C11orf59|55004	4019.5552
TCGA-KL-8337-01A-11R-2315-07	C11orf61|79684	181.7413
TCGA-KL-8337-01A-11R-2315-07	C11orf63|79864	36.0447
TCGA-KL-8337-01A-11R-2315-07	C11orf64|283197	0
TCGA-KL-8337-01A-11R-2315-07	C11orf65|160140	12.5246
TCGA-KL-8337-01A-11R-2315-07	C11orf66|220004	69.8129
TCGA-KL-8337-01A-11R-2315-07	C11orf67|28971	196.918
TCGA-KL-8337-01A-11R-2315-07	C11orf68|83638	1739.2525
TCGA-KL-8337-01A-11R-2315-07	C11orf70|85016	1.8971
TCGA-KL-8337-01A-11R-2315-07	C11orf71|54494	440.5044
TCGA-KL-8337-01A-11R-2315-07	C11orf73|51501	316.8141
TCGA-KL-8337-01A-11R-2315-07	C11orf74|119710	146.076
TCGA-KL-8337-01A-11R-2315-07	C11orf75|56935	98.2693
TCGA-KL-8337-01A-11R-2315-07	C11orf80|79703	497.0377
TCGA-KL-8337-01A-11R-2315-07	C11orf82|220042	11.3825
TCGA-KL-8337-01A-11R-2315-07	C11orf83|790955	561.1593
TCGA-KL-8337-01A-11R-2315-07	C11orf84|144097	300.8785
TCGA-KL-8337-01A-11R-2315-07	C11orf85|283129	0
TCGA-KL-8337-01A-11R-2315-07	C11orf86|254439	0
TCGA-KL-8337-01A-11R-2315-07	C11orf87|399947	1.1383
TCGA-KL-8337-01A-11R-2315-07	C11orf88|399949	0
TCGA-KL-8337-01A-11R-2315-07	C11orf90|387804	0
TCGA-KL-8337-01A-11R-2315-07	C11orf92|399948	1561.074
TCGA-KL-8337-01A-11R-2315-07	C11orf93|120376	468.4334
TCGA-KL-8337-01A-11R-2315-07	C11orf94|143678	0
TCGA-KL-8337-01A-11R-2315-07	C11orf95|65998	1084.7563
TCGA-KL-8337-01A-11R-2315-07	C11orf9|745	65.2599
TCGA-KL-8337-01A-11R-2315-07	C12orf10|60314	1142.4279
TCGA-KL-8337-01A-11R-2315-07	C12orf11|55726	324.023
TCGA-KL-8337-01A-11R-2315-07	C12orf12|196477	0
TCGA-KL-8337-01A-11R-2315-07	C12orf23|90488	2606.6023
TCGA-KL-8337-01A-11R-2315-07	C12orf24|29902	32.2505
TCGA-KL-8337-01A-11R-2315-07	C12orf26|84190	60.3275
TCGA-KL-8337-01A-11R-2315-07	C12orf27|283460	12.1414
TCGA-KL-8337-01A-11R-2315-07	C12orf29|91298	321.075
TCGA-KL-8337-01A-11R-2315-07	C12orf32|83695	477.308
TCGA-KL-8337-01A-11R-2315-07	C12orf34|84915	3521.7587
TCGA-KL-8337-01A-11R-2315-07	C12orf35|55196	277.3546
TCGA-KL-8337-01A-11R-2315-07	C12orf36|283422	0
TCGA-KL-8337-01A-11R-2315-07	C12orf39|80763	239.7922
TCGA-KL-8337-01A-11R-2315-07	C12orf40|283461	0
TCGA-KL-8337-01A-11R-2315-07	C12orf41|54934	798.2957
TCGA-KL-8337-01A-11R-2315-07	C12orf42|374470	.3794
TCGA-KL-8337-01A-11R-2315-07	C12orf43|64897	506.5231
TCGA-KL-8337-01A-11R-2315-07	C12orf44|60673	2670.7239
TCGA-KL-8337-01A-11R-2315-07	C12orf45|121053	96.3722
TCGA-KL-8337-01A-11R-2315-07	C12orf47|51275	294.8041
TCGA-KL-8337-01A-11R-2315-07	C12orf48|55010	123.7244
TCGA-KL-8337-01A-11R-2315-07	C12orf49|79794	1807.5478
TCGA-KL-8337-01A-11R-2315-07	C12orf4|57102	339.9586
TCGA-KL-8337-01A-11R-2315-07	C12orf50|160419	0
TCGA-KL-8337-01A-11R-2315-07	C12orf51|283450	1452.033
TCGA-KL-8337-01A-11R-2315-07	C12orf52|84934	559.2623
TCGA-KL-8337-01A-11R-2315-07	C12orf53|196500	8.3472
TCGA-KL-8337-01A-11R-2315-07	C12orf54|121273	0
TCGA-KL-8337-01A-11R-2315-07	C12orf56|115749	0
TCGA-KL-8337-01A-11R-2315-07	C12orf57|113246	699.647
TCGA-KL-8337-01A-11R-2315-07	C12orf59|120939	5463.241
TCGA-KL-8337-01A-11R-2315-07	C12orf5|57103	215.5095
TCGA-KL-8337-01A-11R-2315-07	C12orf60|144608	62.604
TCGA-KL-8337-01A-11R-2315-07	C12orf61|283416	23.5239
TCGA-KL-8337-01A-11R-2315-07	C12orf62|84987	998.6284
TCGA-KL-8337-01A-11R-2315-07	C12orf63|374467	0
TCGA-KL-8337-01A-11R-2315-07	C12orf65|91574	634.0076
TCGA-KL-8337-01A-11R-2315-07	C12orf66|144577	157.8379
TCGA-KL-8337-01A-11R-2315-07	C12orf68|387856	10.2443
TCGA-KL-8337-01A-11R-2315-07	C12orf69|440087	16.315
TCGA-KL-8337-01A-11R-2315-07	C12orf70|341346	.3794
TCGA-KL-8337-01A-11R-2315-07	C12orf71|728858	.3794
TCGA-KL-8337-01A-11R-2315-07	C12orf72|254013	68.6747
TCGA-KL-8337-01A-11R-2315-07	C12orf73|728568	210.9565
TCGA-KL-8337-01A-11R-2315-07	C12orf74|338809	3.0353
TCGA-KL-8337-01A-11R-2315-07	C12orf75|387882	9713.103
TCGA-KL-8337-01A-11R-2315-07	C12orf76|400073	129.0021
TCGA-KL-8337-01A-11R-2315-07	C12orf77|196415	1.8971
TCGA-KL-8337-01A-11R-2315-07	C13orf15|28984	457.9576
TCGA-KL-8337-01A-11R-2315-07	C13orf16|121793	.3794
TCGA-KL-8337-01A-11R-2315-07	C13orf18|80183	11.3825
TCGA-KL-8337-01A-11R-2315-07	C13orf1|57213	344.891
TCGA-KL-8337-01A-11R-2315-07	C13orf23|80209	1602.662
TCGA-KL-8337-01A-11R-2315-07	C13orf26|122046	0
TCGA-KL-8337-01A-11R-2315-07	C13orf27|93081	59.9481
TCGA-KL-8337-01A-11R-2315-07	C13orf28|122258	0
TCGA-KL-8337-01A-11R-2315-07	C13orf29|283487	38.7006
TCGA-KL-8337-01A-11R-2315-07	C13orf30|144809	.3794
TCGA-KL-8337-01A-11R-2315-07	C13orf31|144811	81.1955
TCGA-KL-8337-01A-11R-2315-07	C13orf33|84935	52.3597
TCGA-KL-8337-01A-11R-2315-07	C13orf34|79866	56.446
TCGA-KL-8337-01A-11R-2315-07	C13orf35|400165	0
TCGA-KL-8337-01A-11R-2315-07	C13orf36|400120	.3794
TCGA-KL-8337-01A-11R-2315-07	C13orf37|440145	508.0408
TCGA-KL-8337-01A-11R-2315-07	C13orf38|728591	8.9315
TCGA-KL-8337-01A-11R-2315-07	C13orf39|196541	.7588
TCGA-KL-8337-01A-11R-2315-07	C14orf101|54916	863.1761
TCGA-KL-8337-01A-11R-2315-07	C14orf102|55051	382.4534
TCGA-KL-8337-01A-11R-2315-07	C14orf104|55172	231.445
TCGA-KL-8337-01A-11R-2315-07	C14orf105|55195	1579.8969
TCGA-KL-8337-01A-11R-2315-07	C14orf106|55320	180.9824
TCGA-KL-8337-01A-11R-2315-07	C14orf109|26175	528.5294
TCGA-KL-8337-01A-11R-2315-07	C14orf115|55237	0
TCGA-KL-8337-01A-11R-2315-07	C14orf118|55668	420.0158
TCGA-KL-8337-01A-11R-2315-07	C14orf119|55017	1384.876
TCGA-KL-8337-01A-11R-2315-07	C14orf126|112487	161.2413
TCGA-KL-8337-01A-11R-2315-07	C14orf128|84837	86.8867
TCGA-KL-8337-01A-11R-2315-07	C14orf129|51527	679.5378
TCGA-KL-8337-01A-11R-2315-07	C14orf132|56967	269.0074
TCGA-KL-8337-01A-11R-2315-07	C14orf135|64430	3362.7825
TCGA-KL-8337-01A-11R-2315-07	C14orf138|79609	60.3275
TCGA-KL-8337-01A-11R-2315-07	C14orf139|79686	3.7942
TCGA-KL-8337-01A-11R-2315-07	C14orf142|84520	216.6477
TCGA-KL-8337-01A-11R-2315-07	C14orf143|90141	51.2214
TCGA-KL-8337-01A-11R-2315-07	C14orf145|145508	34.527
TCGA-KL-8337-01A-11R-2315-07	C14orf147|171546	1044.9174
TCGA-KL-8337-01A-11R-2315-07	C14orf148|122945	4.553
TCGA-KL-8337-01A-11R-2315-07	C14orf149|112849	28.4564
TCGA-KL-8337-01A-11R-2315-07	C14orf153|84334	822.3621
TCGA-KL-8337-01A-11R-2315-07	C14orf156|81892	942.0951
TCGA-KL-8337-01A-11R-2315-07	C14orf159|80017	5781.1934
TCGA-KL-8337-01A-11R-2315-07	C14orf162|56936	0
TCGA-KL-8337-01A-11R-2315-07	C14orf165|414767	0
TCGA-KL-8337-01A-11R-2315-07	C14orf166B|145497	0
TCGA-KL-8337-01A-11R-2315-07	C14orf166|51637	1732.423
TCGA-KL-8337-01A-11R-2315-07	C14orf167|55449	618.1935
TCGA-KL-8337-01A-11R-2315-07	C14orf169|79697	292.9108
TCGA-KL-8337-01A-11R-2315-07	C14orf174|161394	6.0707
TCGA-KL-8337-01A-11R-2315-07	C14orf176|643382	21.2474
TCGA-KL-8337-01A-11R-2315-07	C14orf177|283598	0
TCGA-KL-8337-01A-11R-2315-07	C14orf178|283579	1.1383
TCGA-KL-8337-01A-11R-2315-07	C14orf179|112752	353.9971
TCGA-KL-8337-01A-11R-2315-07	C14orf180|400258	0
TCGA-KL-8337-01A-11R-2315-07	C14orf181|400223	61.4657
TCGA-KL-8337-01A-11R-2315-07	C14orf182|283551	.7588
TCGA-KL-8337-01A-11R-2315-07	C14orf183|196913	0
TCGA-KL-8337-01A-11R-2315-07	C14orf184|650662	0
TCGA-KL-8337-01A-11R-2315-07	C14orf19|280655	7.5884
TCGA-KL-8337-01A-11R-2315-07	C14orf1|11161	1853.4574
TCGA-KL-8337-01A-11R-2315-07	C14orf21|161424	304.6727
TCGA-KL-8337-01A-11R-2315-07	C14orf23|387978	0
TCGA-KL-8337-01A-11R-2315-07	C14orf28|122525	94.4751
TCGA-KL-8337-01A-11R-2315-07	C14orf2|9556	2019.2631
TCGA-KL-8337-01A-11R-2315-07	C14orf33|100129075	70.5718
TCGA-KL-8337-01A-11R-2315-07	C14orf34|645687	.3794
TCGA-KL-8337-01A-11R-2315-07	C14orf37|145407	306.1904
TCGA-KL-8337-01A-11R-2315-07	C14orf39|317761	1.5177
TCGA-KL-8337-01A-11R-2315-07	C14orf43|91748	2389.1957
TCGA-KL-8337-01A-11R-2315-07	C14orf45|80127	62.3877
TCGA-KL-8337-01A-11R-2315-07	C14orf48|256369	0
TCGA-KL-8337-01A-11R-2315-07	C14orf49|161176	1.5177
TCGA-KL-8337-01A-11R-2315-07	C14orf4|64207	2347.4597
TCGA-KL-8337-01A-11R-2315-07	C14orf50|145376	26.9387
TCGA-KL-8337-01A-11R-2315-07	C14orf53|440184	2.2765
TCGA-KL-8337-01A-11R-2315-07	C14orf64|388011	0
TCGA-KL-8337-01A-11R-2315-07	C14orf68|283600	.3794
TCGA-KL-8337-01A-11R-2315-07	C14orf70|283601	0
TCGA-KL-8337-01A-11R-2315-07	C14orf72|145200	27.3181
TCGA-KL-8337-01A-11R-2315-07	C14orf73|91828	.3794
TCGA-KL-8337-01A-11R-2315-07	C14orf79|122616	318.7112
TCGA-KL-8337-01A-11R-2315-07	C14orf80|283643	98.6487
TCGA-KL-8337-01A-11R-2315-07	C14orf86|283592	0
TCGA-KL-8337-01A-11R-2315-07	C14orf93|60686	296.7049
TCGA-KL-8337-01A-11R-2315-07	C15orf17|57184	1761.6382
TCGA-KL-8337-01A-11R-2315-07	C15orf21|283651	7.2089
TCGA-KL-8337-01A-11R-2315-07	C15orf23|90417	159.3556
TCGA-KL-8337-01A-11R-2315-07	C15orf24|56851	1696.7577
TCGA-KL-8337-01A-11R-2315-07	C15orf26|161502	1.1383
TCGA-KL-8337-01A-11R-2315-07	C15orf27|123591	95.6134
TCGA-KL-8337-01A-11R-2315-07	C15orf28|80035	3.7942
TCGA-KL-8337-01A-11R-2315-07	C15orf29|79768	290.2548
TCGA-KL-8337-01A-11R-2315-07	C15orf2|23742	.3794
TCGA-KL-8337-01A-11R-2315-07	C15orf32|145858	0
TCGA-KL-8337-01A-11R-2315-07	C15orf33|196951	45.7047
TCGA-KL-8337-01A-11R-2315-07	C15orf34|80072	58.051
TCGA-KL-8337-01A-11R-2315-07	C15orf37|283687	91.6864
TCGA-KL-8337-01A-11R-2315-07	C15orf38|348110	126.0882
TCGA-KL-8337-01A-11R-2315-07	C15orf39|56905	346.0293
TCGA-KL-8337-01A-11R-2315-07	C15orf40|123207	430.0666
TCGA-KL-8337-01A-11R-2315-07	C15orf41|84529	86.8867
TCGA-KL-8337-01A-11R-2315-07	C15orf42|90381	6.0707
TCGA-KL-8337-01A-11R-2315-07	C15orf43|145645	0
TCGA-KL-8337-01A-11R-2315-07	C15orf44|81556	1279.3978
TCGA-KL-8337-01A-11R-2315-07	C15orf48|84419	6.8295
TCGA-KL-8337-01A-11R-2315-07	C15orf50|414926	0
TCGA-KL-8337-01A-11R-2315-07	C15orf51|196968	6.0707
TCGA-KL-8337-01A-11R-2315-07	C15orf52|388115	1812.4802
TCGA-KL-8337-01A-11R-2315-07	C15orf53|400359	0
TCGA-KL-8337-01A-11R-2315-07	C15orf54|400360	.7588
TCGA-KL-8337-01A-11R-2315-07	C15orf55|256646	16.315
TCGA-KL-8337-01A-11R-2315-07	C15orf56|644809	101.3046
TCGA-KL-8337-01A-11R-2315-07	C15orf57|90416	455.9619
TCGA-KL-8337-01A-11R-2315-07	C15orf58|390637	40.2183
TCGA-KL-8337-01A-11R-2315-07	C15orf59|388135	5038.2928
TCGA-KL-8337-01A-11R-2315-07	C15orf5|81698	0
TCGA-KL-8337-01A-11R-2315-07	C15orf60|283677	0
TCGA-KL-8337-01A-11R-2315-07	C15orf61|145853	347.1675
TCGA-KL-8337-01A-11R-2315-07	C15orf62|643338	22.0062
TCGA-KL-8337-01A-11R-2315-07	C15orf63|25764	482.5136
TCGA-KL-8337-01A-11R-2315-07	C16orf11|146325	12.1414
TCGA-KL-8337-01A-11R-2315-07	C16orf13|84326	756.1802
TCGA-KL-8337-01A-11R-2315-07	C16orf3|750	4.9324
TCGA-KL-8337-01A-11R-2315-07	C16orf42|115939	1731.2885
TCGA-KL-8337-01A-11R-2315-07	C16orf45|89927	686.3673
TCGA-KL-8337-01A-11R-2315-07	C16orf46|123775	29.5946
TCGA-KL-8337-01A-11R-2315-07	C16orf48|84080	323.6436
TCGA-KL-8337-01A-11R-2315-07	C16orf52|730094	451.8869
TCGA-KL-8337-01A-11R-2315-07	C16orf53|79447	1274.0442
TCGA-KL-8337-01A-11R-2315-07	C16orf54|283897	53.498
TCGA-KL-8337-01A-11R-2315-07	C16orf55|124045	47.8067
TCGA-KL-8337-01A-11R-2315-07	C16orf57|79650	526.6323
TCGA-KL-8337-01A-11R-2315-07	C16orf58|64755	3756.9979
TCGA-KL-8337-01A-11R-2315-07	C16orf59|80178	22.3857
TCGA-KL-8337-01A-11R-2315-07	C16orf5|29965	5000.351
TCGA-KL-8337-01A-11R-2315-07	C16orf61|56942	745.0026
TCGA-KL-8337-01A-11R-2315-07	C16orf62|57020	1309.3718
TCGA-KL-8337-01A-11R-2315-07	C16orf63|123811	843.067
TCGA-KL-8337-01A-11R-2315-07	C16orf68|79091	196.1592
TCGA-KL-8337-01A-11R-2315-07	C16orf70|80262	485.0974
TCGA-KL-8337-01A-11R-2315-07	C16orf71|146562	25.421
TCGA-KL-8337-01A-11R-2315-07	C16orf72|29035	1179.2314
TCGA-KL-8337-01A-11R-2315-07	C16orf73|254528	.774
TCGA-KL-8337-01A-11R-2315-07	C16orf74|404550	1.8971
TCGA-KL-8337-01A-11R-2315-07	C16orf75|116028	251.5542
TCGA-KL-8337-01A-11R-2315-07	C16orf78|123970	0
TCGA-KL-8337-01A-11R-2315-07	C16orf79|283870	42.1875
TCGA-KL-8337-01A-11R-2315-07	C16orf7|9605	1748.5824
TCGA-KL-8337-01A-11R-2315-07	C16orf80|29105	766.804
TCGA-KL-8337-01A-11R-2315-07	C16orf81|283860	0
TCGA-KL-8337-01A-11R-2315-07	C16orf82|162083	0
TCGA-KL-8337-01A-11R-2315-07	C16orf86|388284	74.3659
TCGA-KL-8337-01A-11R-2315-07	C16orf87|388272	63.7422
TCGA-KL-8337-01A-11R-2315-07	C16orf88|400506	270.5251
TCGA-KL-8337-01A-11R-2315-07	C16orf89|146556	1092.7241
TCGA-KL-8337-01A-11R-2315-07	C16orf90|646174	0
TCGA-KL-8337-01A-11R-2315-07	C16orf91|283951	404.0803
TCGA-KL-8337-01A-11R-2315-07	C16orf92|146378	0
TCGA-KL-8337-01A-11R-2315-07	C16orf93|90835	6.8295
TCGA-KL-8337-01A-11R-2315-07	C17orf100|388327	37.5624
TCGA-KL-8337-01A-11R-2315-07	C17orf101|79701	449.5573
[truncated: 18,532 more rows]
