# Supplementary material for: Dysfunctional miRNA-Mediated Regulation in Chromophobe Renal Cell Carcinoma
Source: PLoS One. 2016 Jun 3;11(6):e0156324. doi: 10.1371/journal.pone.0156324 (PMC4892590; doi:10.1371/journal.pone.0156324)
Supplement: S2 File — (ZIP) [file pone.0156324.s002.zip › S2_File mRNA expression profile downloaded from TCGA/case/unc.edu__IlluminaHiSeq_RNASeqV2__TCGA-KL-8338-01A-11R-2315-07__expression_rsem_gene_normalized.txt]

barcode	gene_id	normalized_count
TCGA-KL-8338-01A-11R-2315-07	?|100130426	0
TCGA-KL-8338-01A-11R-2315-07	?|100133144	.8741
TCGA-KL-8338-01A-11R-2315-07	?|100134869	6.6447
TCGA-KL-8338-01A-11R-2315-07	?|10357	49.469
TCGA-KL-8338-01A-11R-2315-07	?|10431	981.6729
TCGA-KL-8338-01A-11R-2315-07	?|136542	0
TCGA-KL-8338-01A-11R-2315-07	?|155060	109.9624
TCGA-KL-8338-01A-11R-2315-07	?|26823	.4699
TCGA-KL-8338-01A-11R-2315-07	?|280660	0
TCGA-KL-8338-01A-11R-2315-07	?|317712	0
TCGA-KL-8338-01A-11R-2315-07	?|340602	2.8195
TCGA-KL-8338-01A-11R-2315-07	?|388795	0
TCGA-KL-8338-01A-11R-2315-07	?|390284	3.2895
TCGA-KL-8338-01A-11R-2315-07	?|391343	.4699
TCGA-KL-8338-01A-11R-2315-07	?|391714	0
TCGA-KL-8338-01A-11R-2315-07	?|404770	0
TCGA-KL-8338-01A-11R-2315-07	?|441362	0
TCGA-KL-8338-01A-11R-2315-07	?|442388	0
TCGA-KL-8338-01A-11R-2315-07	?|553137	34.7744
TCGA-KL-8338-01A-11R-2315-07	?|57714	101.0338
TCGA-KL-8338-01A-11R-2315-07	?|645851	2.8195
TCGA-KL-8338-01A-11R-2315-07	?|652919	0
TCGA-KL-8338-01A-11R-2315-07	?|653553	1263.1579
TCGA-KL-8338-01A-11R-2315-07	?|728045	0
TCGA-KL-8338-01A-11R-2315-07	?|728603	0
TCGA-KL-8338-01A-11R-2315-07	?|728788	.4699
TCGA-KL-8338-01A-11R-2315-07	?|729884	9.3985
TCGA-KL-8338-01A-11R-2315-07	?|8225	1631.109
TCGA-KL-8338-01A-11R-2315-07	?|90288	3.7594
TCGA-KL-8338-01A-11R-2315-07	A1BG|1	18.3271
TCGA-KL-8338-01A-11R-2315-07	A1CF|29974	0
TCGA-KL-8338-01A-11R-2315-07	A2BP1|54715	7.0489
TCGA-KL-8338-01A-11R-2315-07	A2LD1|87769	37.8712
TCGA-KL-8338-01A-11R-2315-07	A2ML1|144568	0
TCGA-KL-8338-01A-11R-2315-07	A2M|2	3952.9088
TCGA-KL-8338-01A-11R-2315-07	A4GALT|53947	1168.703
TCGA-KL-8338-01A-11R-2315-07	A4GNT|51146	0
TCGA-KL-8338-01A-11R-2315-07	AAA1|404744	0
TCGA-KL-8338-01A-11R-2315-07	AAAS|8086	1183.7406
TCGA-KL-8338-01A-11R-2315-07	AACSL|729522	3.2895
TCGA-KL-8338-01A-11R-2315-07	AACS|65985	1139.0977
TCGA-KL-8338-01A-11R-2315-07	AADACL2|344752	0
TCGA-KL-8338-01A-11R-2315-07	AADACL3|126767	0
TCGA-KL-8338-01A-11R-2315-07	AADACL4|343066	0
TCGA-KL-8338-01A-11R-2315-07	AADAC|13	0
TCGA-KL-8338-01A-11R-2315-07	AADAT|51166	99.6241
TCGA-KL-8338-01A-11R-2315-07	AAGAB|79719	1566.2594
TCGA-KL-8338-01A-11R-2315-07	AAK1|22848	922.9323
TCGA-KL-8338-01A-11R-2315-07	AAMP|14	2054.9812
TCGA-KL-8338-01A-11R-2315-07	AANAT|15	.4699
TCGA-KL-8338-01A-11R-2315-07	AARS2|57505	735.8976
TCGA-KL-8338-01A-11R-2315-07	AARSD1|80755	396.6165
TCGA-KL-8338-01A-11R-2315-07	AARS|16	3899.4361
TCGA-KL-8338-01A-11R-2315-07	AASDHPPT|60496	746.7105
TCGA-KL-8338-01A-11R-2315-07	AASDH|132949	307.3308
TCGA-KL-8338-01A-11R-2315-07	AASS|10157	240.1316
TCGA-KL-8338-01A-11R-2315-07	AATF|26574	539.0038
TCGA-KL-8338-01A-11R-2315-07	AATK|9625	37.1241
TCGA-KL-8338-01A-11R-2315-07	ABAT|18	617.4812
TCGA-KL-8338-01A-11R-2315-07	ABCA10|10349	13.6278
TCGA-KL-8338-01A-11R-2315-07	ABCA11P|79963	73.1861
TCGA-KL-8338-01A-11R-2315-07	ABCA12|26154	3.2895
TCGA-KL-8338-01A-11R-2315-07	ABCA13|154664	13.1579
TCGA-KL-8338-01A-11R-2315-07	ABCA17P|650655	6.109
TCGA-KL-8338-01A-11R-2315-07	ABCA1|19	970.8224
TCGA-KL-8338-01A-11R-2315-07	ABCA2|20	6593.0451
TCGA-KL-8338-01A-11R-2315-07	ABCA3|21	825.188
TCGA-KL-8338-01A-11R-2315-07	ABCA4|24	.9398
TCGA-KL-8338-01A-11R-2315-07	ABCA5|23461	987.312
TCGA-KL-8338-01A-11R-2315-07	ABCA6|23460	22.0865
TCGA-KL-8338-01A-11R-2315-07	ABCA7|10347	427.6316
TCGA-KL-8338-01A-11R-2315-07	ABCA8|10351	4.2293
TCGA-KL-8338-01A-11R-2315-07	ABCA9|10350	3.2895
TCGA-KL-8338-01A-11R-2315-07	ABCB10|23456	133.4586
TCGA-KL-8338-01A-11R-2315-07	ABCB11|8647	0
TCGA-KL-8338-01A-11R-2315-07	ABCB1|5243	51.6917
TCGA-KL-8338-01A-11R-2315-07	ABCB4|5244	8.4586
TCGA-KL-8338-01A-11R-2315-07	ABCB5|340273	1.8797
TCGA-KL-8338-01A-11R-2315-07	ABCB6|10058	135.282
TCGA-KL-8338-01A-11R-2315-07	ABCB7|22	648.4962
TCGA-KL-8338-01A-11R-2315-07	ABCB8|11194	1218.515
TCGA-KL-8338-01A-11R-2315-07	ABCB9|23457	510.8976
TCGA-KL-8338-01A-11R-2315-07	ABCC10|89845	255.6391
TCGA-KL-8338-01A-11R-2315-07	ABCC11|85320	3.2895
TCGA-KL-8338-01A-11R-2315-07	ABCC12|94160	0
TCGA-KL-8338-01A-11R-2315-07	ABCC13|150000	0
TCGA-KL-8338-01A-11R-2315-07	ABCC1|4363	914.9436
TCGA-KL-8338-01A-11R-2315-07	ABCC2|1244	2.3496
TCGA-KL-8338-01A-11R-2315-07	ABCC3|8714	60.1504
TCGA-KL-8338-01A-11R-2315-07	ABCC4|10257	381.109
TCGA-KL-8338-01A-11R-2315-07	ABCC5|10057	3757.5188
TCGA-KL-8338-01A-11R-2315-07	ABCC6P1|653190	0
TCGA-KL-8338-01A-11R-2315-07	ABCC6P2|730013	7.0489
TCGA-KL-8338-01A-11R-2315-07	ABCC6|368	22.5564
TCGA-KL-8338-01A-11R-2315-07	ABCC8|6833	5.6391
TCGA-KL-8338-01A-11R-2315-07	ABCC9|10060	24.4361
TCGA-KL-8338-01A-11R-2315-07	ABCD1|215	821.4286
TCGA-KL-8338-01A-11R-2315-07	ABCD2|225	5.6391
TCGA-KL-8338-01A-11R-2315-07	ABCD3|5825	946.4286
TCGA-KL-8338-01A-11R-2315-07	ABCD4|5826	878.7594
TCGA-KL-8338-01A-11R-2315-07	ABCE1|6059	533.3647
TCGA-KL-8338-01A-11R-2315-07	ABCF1|23	1096.3346
TCGA-KL-8338-01A-11R-2315-07	ABCF2|10061	2146.1466
TCGA-KL-8338-01A-11R-2315-07	ABCF3|55324	2268.797
TCGA-KL-8338-01A-11R-2315-07	ABCG1|9619	4758.9286
TCGA-KL-8338-01A-11R-2315-07	ABCG2|9429	40.4135
TCGA-KL-8338-01A-11R-2315-07	ABCG4|64137	39.4737
TCGA-KL-8338-01A-11R-2315-07	ABCG5|64240	2.3496
TCGA-KL-8338-01A-11R-2315-07	ABCG8|64241	0
TCGA-KL-8338-01A-11R-2315-07	ABHD10|55347	1993.4211
TCGA-KL-8338-01A-11R-2315-07	ABHD11|83451	2439.8496
TCGA-KL-8338-01A-11R-2315-07	ABHD12B|145447	0
TCGA-KL-8338-01A-11R-2315-07	ABHD12|26090	4382.9887
TCGA-KL-8338-01A-11R-2315-07	ABHD13|84945	248.5902
TCGA-KL-8338-01A-11R-2315-07	ABHD14A|25864	513.0968
TCGA-KL-8338-01A-11R-2315-07	ABHD14B|84836	2607.1429
TCGA-KL-8338-01A-11R-2315-07	ABHD15|116236	259.8684
TCGA-KL-8338-01A-11R-2315-07	ABHD1|84696	3.2895
TCGA-KL-8338-01A-11R-2315-07	ABHD2|11057	16144.2669
TCGA-KL-8338-01A-11R-2315-07	ABHD3|171586	1507.9887
TCGA-KL-8338-01A-11R-2315-07	ABHD4|63874	1611.8421
TCGA-KL-8338-01A-11R-2315-07	ABHD5|51099	463.8158
TCGA-KL-8338-01A-11R-2315-07	ABHD6|57406	1305.4511
TCGA-KL-8338-01A-11R-2315-07	ABHD8|79575	728.8534
TCGA-KL-8338-01A-11R-2315-07	ABI1|10006	470.1269
TCGA-KL-8338-01A-11R-2315-07	ABI2|10152	503.7594
TCGA-KL-8338-01A-11R-2315-07	ABI3BP|25890	108.5526
TCGA-KL-8338-01A-11R-2315-07	ABI3|51225	156.9549
TCGA-KL-8338-01A-11R-2315-07	ABL1|25	3839.7556
TCGA-KL-8338-01A-11R-2315-07	ABL2|27	279.1353
TCGA-KL-8338-01A-11R-2315-07	ABLIM1|3983	2039.4737
TCGA-KL-8338-01A-11R-2315-07	ABLIM2|84448	67.1992
TCGA-KL-8338-01A-11R-2315-07	ABLIM3|22885	132.5188
TCGA-KL-8338-01A-11R-2315-07	ABO|28	9.8684
TCGA-KL-8338-01A-11R-2315-07	ABP1|26	45.1128
TCGA-KL-8338-01A-11R-2315-07	ABRA|137735	1.4098
TCGA-KL-8338-01A-11R-2315-07	ABR|29	2603.8534
TCGA-KL-8338-01A-11R-2315-07	ABT1|29777	453.4774
TCGA-KL-8338-01A-11R-2315-07	ABTB1|80325	415.4135
TCGA-KL-8338-01A-11R-2315-07	ABTB2|25841	3526.7857
TCGA-KL-8338-01A-11R-2315-07	ACAA1|30	2917.7632
TCGA-KL-8338-01A-11R-2315-07	ACAA2|10449	6286.1842
TCGA-KL-8338-01A-11R-2315-07	ACACA|31	1284.7744
TCGA-KL-8338-01A-11R-2315-07	ACACB|32	3193.609
TCGA-KL-8338-01A-11R-2315-07	ACAD10|80724	2050.282
TCGA-KL-8338-01A-11R-2315-07	ACAD11|84129	655.5028
TCGA-KL-8338-01A-11R-2315-07	ACAD8|27034	1353.3835
TCGA-KL-8338-01A-11R-2315-07	ACAD9|28976	1754.6898
TCGA-KL-8338-01A-11R-2315-07	ACADL|33	960.0564
TCGA-KL-8338-01A-11R-2315-07	ACADM|34	510.3383
TCGA-KL-8338-01A-11R-2315-07	ACADSB|36	849.6241
TCGA-KL-8338-01A-11R-2315-07	ACADS|35	4626.8797
TCGA-KL-8338-01A-11R-2315-07	ACADVL|37	4504.1776
TCGA-KL-8338-01A-11R-2315-07	ACAN|176	116.5414
TCGA-KL-8338-01A-11R-2315-07	ACAP1|9744	31.9549
TCGA-KL-8338-01A-11R-2315-07	ACAP2|23527	539.0038
TCGA-KL-8338-01A-11R-2315-07	ACAP3|116983	356.7058
TCGA-KL-8338-01A-11R-2315-07	ACAT1|38	15978.3835
TCGA-KL-8338-01A-11R-2315-07	ACAT2|39	303.8628
TCGA-KL-8338-01A-11R-2315-07	ACBD3|64746	429.0414
TCGA-KL-8338-01A-11R-2315-07	ACBD4|79777	210.9962
TCGA-KL-8338-01A-11R-2315-07	ACBD5|91452	667.7632
TCGA-KL-8338-01A-11R-2315-07	ACBD6|84320	310.6203
TCGA-KL-8338-01A-11R-2315-07	ACBD7|414149	11.2782
TCGA-KL-8338-01A-11R-2315-07	ACCN1|40	17.8571
TCGA-KL-8338-01A-11R-2315-07	ACCN2|41	752.8195
TCGA-KL-8338-01A-11R-2315-07	ACCN3|9311	9.8684
TCGA-KL-8338-01A-11R-2315-07	ACCN4|55515	0
TCGA-KL-8338-01A-11R-2315-07	ACCN5|51802	.4699
TCGA-KL-8338-01A-11R-2315-07	ACCSL|390110	0
TCGA-KL-8338-01A-11R-2315-07	ACCS|84680	321.4286
TCGA-KL-8338-01A-11R-2315-07	ACD|65057	432.8008
TCGA-KL-8338-01A-11R-2315-07	ACE2|59272	9.3985
TCGA-KL-8338-01A-11R-2315-07	ACER1|125981	0
TCGA-KL-8338-01A-11R-2315-07	ACER2|340485	14.5677
TCGA-KL-8338-01A-11R-2315-07	ACER3|55331	162.1241
TCGA-KL-8338-01A-11R-2315-07	ACE|1636	210.0564
TCGA-KL-8338-01A-11R-2315-07	ACHE|43	170.1128
TCGA-KL-8338-01A-11R-2315-07	ACIN1|22985	2595.8647
TCGA-KL-8338-01A-11R-2315-07	ACLY|47	1207.7068
TCGA-KL-8338-01A-11R-2315-07	ACMSD|130013	1.8797
TCGA-KL-8338-01A-11R-2315-07	ACN9|57001	67.6692
TCGA-KL-8338-01A-11R-2315-07	ACO1|48	2616.0714
TCGA-KL-8338-01A-11R-2315-07	ACO2|50	18917.0395
TCGA-KL-8338-01A-11R-2315-07	ACOT11|26027	2050.4981
TCGA-KL-8338-01A-11R-2315-07	ACOT12|134526	3.7594
TCGA-KL-8338-01A-11R-2315-07	ACOT13|55856	493.2895
TCGA-KL-8338-01A-11R-2315-07	ACOT1|641371	1198.7782
TCGA-KL-8338-01A-11R-2315-07	ACOT2|10965	789.0038
TCGA-KL-8338-01A-11R-2315-07	ACOT4|122970	287.1241
TCGA-KL-8338-01A-11R-2315-07	ACOT6|641372	25.3759
TCGA-KL-8338-01A-11R-2315-07	ACOT7|11332	652.2556
TCGA-KL-8338-01A-11R-2315-07	ACOT8|10005	1269.7039
TCGA-KL-8338-01A-11R-2315-07	ACOT9|23597	401.7857
TCGA-KL-8338-01A-11R-2315-07	ACOX1|51	861.8421
TCGA-KL-8338-01A-11R-2315-07	ACOX2|8309	292.2932
TCGA-KL-8338-01A-11R-2315-07	ACOX3|8310	507.5188
TCGA-KL-8338-01A-11R-2315-07	ACOXL|55289	4.2293
TCGA-KL-8338-01A-11R-2315-07	ACP1|52	1083.1767
TCGA-KL-8338-01A-11R-2315-07	ACP2|53	1247.6504
TCGA-KL-8338-01A-11R-2315-07	ACP5|54	347.2744
TCGA-KL-8338-01A-11R-2315-07	ACP6|51205	174.812
TCGA-KL-8338-01A-11R-2315-07	ACPL2|92370	164.0038
TCGA-KL-8338-01A-11R-2315-07	ACPP|55	148.0263
TCGA-KL-8338-01A-11R-2315-07	ACPT|93650	0
TCGA-KL-8338-01A-11R-2315-07	ACRBP|84519	2.3496
TCGA-KL-8338-01A-11R-2315-07	ACRC|93953	6.5789
TCGA-KL-8338-01A-11R-2315-07	ACRV1|56	1.8797
TCGA-KL-8338-01A-11R-2315-07	ACR|49	.9398
TCGA-KL-8338-01A-11R-2315-07	ACSBG1|23205	16.4474
TCGA-KL-8338-01A-11R-2315-07	ACSBG2|81616	4.2293
TCGA-KL-8338-01A-11R-2315-07	ACSF2|80221	177.6316
TCGA-KL-8338-01A-11R-2315-07	ACSF3|197322	651.3158
TCGA-KL-8338-01A-11R-2315-07	ACSL1|2180	13924.812
TCGA-KL-8338-01A-11R-2315-07	ACSL3|2181	2385.3383
TCGA-KL-8338-01A-11R-2315-07	ACSL4|2182	983.5526
TCGA-KL-8338-01A-11R-2315-07	ACSL5|51703	533.3647
TCGA-KL-8338-01A-11R-2315-07	ACSL6|23305	18.3271
TCGA-KL-8338-01A-11R-2315-07	ACSM1|116285	7.9887
TCGA-KL-8338-01A-11R-2315-07	ACSM2A|123876	5.6391
TCGA-KL-8338-01A-11R-2315-07	ACSM2B|348158	4.6992
TCGA-KL-8338-01A-11R-2315-07	ACSM3|6296	1773.1767
TCGA-KL-8338-01A-11R-2315-07	ACSM4|341392	0
TCGA-KL-8338-01A-11R-2315-07	ACSM5|54988	7.5188
TCGA-KL-8338-01A-11R-2315-07	ACSS1|84532	5258.9286
TCGA-KL-8338-01A-11R-2315-07	ACSS2|55902	1712.406
TCGA-KL-8338-01A-11R-2315-07	ACSS3|79611	3671.9925
TCGA-KL-8338-01A-11R-2315-07	ACTA1|58	1.4098
TCGA-KL-8338-01A-11R-2315-07	ACTA2|59	2778.1438
TCGA-KL-8338-01A-11R-2315-07	ACTBL2|345651	9.3985
TCGA-KL-8338-01A-11R-2315-07	ACTB|60	95025.3759
TCGA-KL-8338-01A-11R-2315-07	ACTC1|70	142.3872
TCGA-KL-8338-01A-11R-2315-07	ACTG1|71	45757.0489
TCGA-KL-8338-01A-11R-2315-07	ACTG2|72	214.2857
TCGA-KL-8338-01A-11R-2315-07	ACTL6A|86	359.0226
TCGA-KL-8338-01A-11R-2315-07	ACTL6B|51412	13.1579
TCGA-KL-8338-01A-11R-2315-07	ACTL7A|10881	0
TCGA-KL-8338-01A-11R-2315-07	ACTL7B|10880	.9398
TCGA-KL-8338-01A-11R-2315-07	ACTL8|81569	.9398
TCGA-KL-8338-01A-11R-2315-07	ACTL9|284382	0
TCGA-KL-8338-01A-11R-2315-07	ACTN1|87	868.891
TCGA-KL-8338-01A-11R-2315-07	ACTN2|88	8.9286
TCGA-KL-8338-01A-11R-2315-07	ACTN3|89	.4699
TCGA-KL-8338-01A-11R-2315-07	ACTN4|81	15912.8571
TCGA-KL-8338-01A-11R-2315-07	ACTR10|55860	1069.0789
TCGA-KL-8338-01A-11R-2315-07	ACTR1A|10121	2445.4887
TCGA-KL-8338-01A-11R-2315-07	ACTR1B|10120	1495.3008
TCGA-KL-8338-01A-11R-2315-07	ACTR2|10097	1334.1165
TCGA-KL-8338-01A-11R-2315-07	ACTR3B|57180	381.109
TCGA-KL-8338-01A-11R-2315-07	ACTR3C|653857	178.1015
TCGA-KL-8338-01A-11R-2315-07	ACTR3|10096	1420.5827
TCGA-KL-8338-01A-11R-2315-07	ACTR5|79913	198.7782
TCGA-KL-8338-01A-11R-2315-07	ACTR6|64431	405.0752
TCGA-KL-8338-01A-11R-2315-07	ACTR8|93973	632.9887
TCGA-KL-8338-01A-11R-2315-07	ACTRT1|139741	0
TCGA-KL-8338-01A-11R-2315-07	ACTRT2|140625	0
TCGA-KL-8338-01A-11R-2315-07	ACVR1B|91	3361.8421
TCGA-KL-8338-01A-11R-2315-07	ACVR1C|130399	107.6128
TCGA-KL-8338-01A-11R-2315-07	ACVR1|90	723.2143
TCGA-KL-8338-01A-11R-2315-07	ACVR2A|92	224.1541
TCGA-KL-8338-01A-11R-2315-07	ACVR2B|93	195.4887
TCGA-KL-8338-01A-11R-2315-07	ACVRL1|94	325.6579
TCGA-KL-8338-01A-11R-2315-07	ACY1|95	1740.6626
TCGA-KL-8338-01A-11R-2315-07	ACY3|91703	4.6992
TCGA-KL-8338-01A-11R-2315-07	ACYP1|97	76.1278
TCGA-KL-8338-01A-11R-2315-07	ACYP2|98	251.8797
TCGA-KL-8338-01A-11R-2315-07	ADAD1|132612	0
TCGA-KL-8338-01A-11R-2315-07	ADAD2|161931	.9398
TCGA-KL-8338-01A-11R-2315-07	ADAL|161823	292.2932
TCGA-KL-8338-01A-11R-2315-07	ADAM10|102	870.7707
TCGA-KL-8338-01A-11R-2315-07	ADAM11|4185	7.5188
TCGA-KL-8338-01A-11R-2315-07	ADAM12|8038	12.218
TCGA-KL-8338-01A-11R-2315-07	ADAM15|8751	907.9182
TCGA-KL-8338-01A-11R-2315-07	ADAM17|6868	173.8722
TCGA-KL-8338-01A-11R-2315-07	ADAM18|8749	0
TCGA-KL-8338-01A-11R-2315-07	ADAM19|8728	49.812
TCGA-KL-8338-01A-11R-2315-07	ADAM20|8748	1.4098
TCGA-KL-8338-01A-11R-2315-07	ADAM21P1|145241	.4699
TCGA-KL-8338-01A-11R-2315-07	ADAM21|8747	1.4098
TCGA-KL-8338-01A-11R-2315-07	ADAM22|53616	141.4474
TCGA-KL-8338-01A-11R-2315-07	ADAM23|8745	6.5789
TCGA-KL-8338-01A-11R-2315-07	ADAM28|10863	4.2293
TCGA-KL-8338-01A-11R-2315-07	ADAM29|11086	.9398
TCGA-KL-8338-01A-11R-2315-07	ADAM2|2515	49.3421
TCGA-KL-8338-01A-11R-2315-07	ADAM30|11085	0
TCGA-KL-8338-01A-11R-2315-07	ADAM32|203102	4.6992
TCGA-KL-8338-01A-11R-2315-07	ADAM33|80332	1.4098
TCGA-KL-8338-01A-11R-2315-07	ADAM3A|1587	0
TCGA-KL-8338-01A-11R-2315-07	ADAM5P|255926	0
TCGA-KL-8338-01A-11R-2315-07	ADAM6|8755	1062.0583
TCGA-KL-8338-01A-11R-2315-07	ADAM7|8756	0
TCGA-KL-8338-01A-11R-2315-07	ADAM8|101	44.1729
TCGA-KL-8338-01A-11R-2315-07	ADAM9|8754	1476.9737
TCGA-KL-8338-01A-11R-2315-07	ADAMDEC1|27299	13.1579
TCGA-KL-8338-01A-11R-2315-07	ADAMTS10|81794	26.3158
TCGA-KL-8338-01A-11R-2315-07	ADAMTS12|81792	5.6391
TCGA-KL-8338-01A-11R-2315-07	ADAMTS13|11093	105.7331
TCGA-KL-8338-01A-11R-2315-07	ADAMTS14|140766	9.8684
TCGA-KL-8338-01A-11R-2315-07	ADAMTS15|170689	8.4586
TCGA-KL-8338-01A-11R-2315-07	ADAMTS16|170690	46.9925
TCGA-KL-8338-01A-11R-2315-07	ADAMTS17|170691	6.109
TCGA-KL-8338-01A-11R-2315-07	ADAMTS18|170692	8.9286
TCGA-KL-8338-01A-11R-2315-07	ADAMTS19|171019	0
TCGA-KL-8338-01A-11R-2315-07	ADAMTS1|9510	1072.3684
TCGA-KL-8338-01A-11R-2315-07	ADAMTS20|80070	0
TCGA-KL-8338-01A-11R-2315-07	ADAMTS2|9509	21.1466
TCGA-KL-8338-01A-11R-2315-07	ADAMTS3|9508	33.3647
TCGA-KL-8338-01A-11R-2315-07	ADAMTS4|9507	792.2932
TCGA-KL-8338-01A-11R-2315-07	ADAMTS5|11096	293.2331
TCGA-KL-8338-01A-11R-2315-07	ADAMTS6|11174	3.7594
TCGA-KL-8338-01A-11R-2315-07	ADAMTS7|11173	70.0188
TCGA-KL-8338-01A-11R-2315-07	ADAMTS8|11095	7.0489
TCGA-KL-8338-01A-11R-2315-07	ADAMTS9|56999	78.4774
TCGA-KL-8338-01A-11R-2315-07	ADAMTSL1|92949	2380.1692
TCGA-KL-8338-01A-11R-2315-07	ADAMTSL2|9719	168.2331
TCGA-KL-8338-01A-11R-2315-07	ADAMTSL3|57188	41.8233
TCGA-KL-8338-01A-11R-2315-07	ADAMTSL4|54507	36.6541
TCGA-KL-8338-01A-11R-2315-07	ADAMTSL5|339366	75.188
TCGA-KL-8338-01A-11R-2315-07	ADAP1|11033	1805.968
TCGA-KL-8338-01A-11R-2315-07	ADAP2|55803	128.2895
TCGA-KL-8338-01A-11R-2315-07	ADARB1|104	234.0226
TCGA-KL-8338-01A-11R-2315-07	ADARB2|105	0
TCGA-KL-8338-01A-11R-2315-07	ADAR|103	4378.7594
TCGA-KL-8338-01A-11R-2315-07	ADAT1|23536	181.391
TCGA-KL-8338-01A-11R-2315-07	ADAT2|134637	21.6165
TCGA-KL-8338-01A-11R-2315-07	ADAT3|113179	63.4398
TCGA-KL-8338-01A-11R-2315-07	ADA|100	38.5338
TCGA-KL-8338-01A-11R-2315-07	ADCK1|57143	585.5263
TCGA-KL-8338-01A-11R-2315-07	ADCK2|90956	2290.8835
TCGA-KL-8338-01A-11R-2315-07	ADCK4|79934	915.4135
TCGA-KL-8338-01A-11R-2315-07	ADCK5|203054	239.6617
TCGA-KL-8338-01A-11R-2315-07	ADCY10|55811	.4699
TCGA-KL-8338-01A-11R-2315-07	ADCY1|107	1280.0752
TCGA-KL-8338-01A-11R-2315-07	ADCY2|108	1.8797
TCGA-KL-8338-01A-11R-2315-07	ADCY3|109	259.4878
TCGA-KL-8338-01A-11R-2315-07	ADCY4|196883	107.1429
TCGA-KL-8338-01A-11R-2315-07	ADCY5|111	909.3045
TCGA-KL-8338-01A-11R-2315-07	ADCY6|112	2463.3459
TCGA-KL-8338-01A-11R-2315-07	ADCY7|113	190.3195
TCGA-KL-8338-01A-11R-2315-07	ADCY8|114	1.4098
TCGA-KL-8338-01A-11R-2315-07	ADCY9|115	476.0338
TCGA-KL-8338-01A-11R-2315-07	ADCYAP1R1|117	0
TCGA-KL-8338-01A-11R-2315-07	ADCYAP1|116	208.1767
TCGA-KL-8338-01A-11R-2315-07	ADC|113451	39.4737
TCGA-KL-8338-01A-11R-2315-07	ADD1|118	6862.312
TCGA-KL-8338-01A-11R-2315-07	ADD2|119	25.8459
TCGA-KL-8338-01A-11R-2315-07	ADD3|120	618.4211
TCGA-KL-8338-01A-11R-2315-07	ADH1A|124	11.2782
TCGA-KL-8338-01A-11R-2315-07	ADH1B|125	31.9549
TCGA-KL-8338-01A-11R-2315-07	ADH1C|126	2366.0714
TCGA-KL-8338-01A-11R-2315-07	ADH4|127	8.9286
TCGA-KL-8338-01A-11R-2315-07	ADH5|128	4179.9812
TCGA-KL-8338-01A-11R-2315-07	ADH6|130	134.8684
TCGA-KL-8338-01A-11R-2315-07	ADH7|131	1.8797
TCGA-KL-8338-01A-11R-2315-07	ADHFE1|137872	245.3008
TCGA-KL-8338-01A-11R-2315-07	ADI1|55256	3125
TCGA-KL-8338-01A-11R-2315-07	ADIG|149685	3.2895
TCGA-KL-8338-01A-11R-2315-07	ADIPOQ|9370	1.8797
TCGA-KL-8338-01A-11R-2315-07	ADIPOR1|51094	1964.2857
TCGA-KL-8338-01A-11R-2315-07	ADIPOR2|79602	5748.5902
TCGA-KL-8338-01A-11R-2315-07	ADK|132	263.1579
TCGA-KL-8338-01A-11R-2315-07	ADM2|79924	231.6729
TCGA-KL-8338-01A-11R-2315-07	ADM|133	3494.8308
TCGA-KL-8338-01A-11R-2315-07	ADNP2|22850	832.2368
TCGA-KL-8338-01A-11R-2315-07	ADNP|23394	1753.7594
TCGA-KL-8338-01A-11R-2315-07	ADORA1|134	68.1391
TCGA-KL-8338-01A-11R-2315-07	ADORA2A|135	61.5602
TCGA-KL-8338-01A-11R-2315-07	ADORA2B|136	4.2293
TCGA-KL-8338-01A-11R-2315-07	ADORA3|140	23.9662
TCGA-KL-8338-01A-11R-2315-07	ADO|84890	350.094
TCGA-KL-8338-01A-11R-2315-07	ADPGK|83440	1599.0226
TCGA-KL-8338-01A-11R-2315-07	ADPRHL1|113622	35.7143
TCGA-KL-8338-01A-11R-2315-07	ADPRHL2|54936	721.8045
TCGA-KL-8338-01A-11R-2315-07	ADPRH|141	193.609
TCGA-KL-8338-01A-11R-2315-07	ADRA1A|148	1.4098
TCGA-KL-8338-01A-11R-2315-07	ADRA1B|147	31.015
TCGA-KL-8338-01A-11R-2315-07	ADRA1D|146	1.4098
TCGA-KL-8338-01A-11R-2315-07	ADRA2A|150	26.7857
TCGA-KL-8338-01A-11R-2315-07	ADRA2B|151	40.4135
TCGA-KL-8338-01A-11R-2315-07	ADRA2C|152	19.2669
TCGA-KL-8338-01A-11R-2315-07	ADRB1|153	63.4398
TCGA-KL-8338-01A-11R-2315-07	ADRB2|154	308.2707
TCGA-KL-8338-01A-11R-2315-07	ADRB3|155	0
TCGA-KL-8338-01A-11R-2315-07	ADRBK1|156	2377.8195
TCGA-KL-8338-01A-11R-2315-07	ADRBK2|157	265.9774
TCGA-KL-8338-01A-11R-2315-07	ADRM1|11047	2202.0677
TCGA-KL-8338-01A-11R-2315-07	ADSL|158	731.203
TCGA-KL-8338-01A-11R-2315-07	ADSSL1|122622	230.2632
TCGA-KL-8338-01A-11R-2315-07	ADSS|159	606.6729
TCGA-KL-8338-01A-11R-2315-07	AEBP1|165	571.8985
TCGA-KL-8338-01A-11R-2315-07	AEBP2|121536	704.4173
TCGA-KL-8338-01A-11R-2315-07	AEN|64782	475.094
TCGA-KL-8338-01A-11R-2315-07	AES|166	20290.4135
TCGA-KL-8338-01A-11R-2315-07	AFAP1L1|134265	510.3383
TCGA-KL-8338-01A-11R-2315-07	AFAP1L2|84632	95.3947
TCGA-KL-8338-01A-11R-2315-07	AFAP1|60312	81.2876
TCGA-KL-8338-01A-11R-2315-07	AFARP1|246182	1.8797
TCGA-KL-8338-01A-11R-2315-07	AFF1|4299	2833.6466
TCGA-KL-8338-01A-11R-2315-07	AFF2|2334	4.6992
TCGA-KL-8338-01A-11R-2315-07	AFF3|3899	12.218
TCGA-KL-8338-01A-11R-2315-07	AFF4|27125	2039.4737
TCGA-KL-8338-01A-11R-2315-07	AFG3L1|172	249.5301
TCGA-KL-8338-01A-11R-2315-07	AFG3L2|10939	6364.0273
TCGA-KL-8338-01A-11R-2315-07	AFMID|125061	94.9248
TCGA-KL-8338-01A-11R-2315-07	AFM|173	.9398
TCGA-KL-8338-01A-11R-2315-07	AFP|174	.4699
TCGA-KL-8338-01A-11R-2315-07	AFTPH|54812	719.9248
TCGA-KL-8338-01A-11R-2315-07	AG2|387763	481.203
TCGA-KL-8338-01A-11R-2315-07	AGAP11|119385	13.6419
TCGA-KL-8338-01A-11R-2315-07	AGAP1|116987	109.0226
TCGA-KL-8338-01A-11R-2315-07	AGAP2|116986	75.3383
TCGA-KL-8338-01A-11R-2315-07	AGAP3|116988	1216.1654
TCGA-KL-8338-01A-11R-2315-07	AGAP4|119016	118.891
TCGA-KL-8338-01A-11R-2315-07	AGAP5|729092	11.7481
TCGA-KL-8338-01A-11R-2315-07	AGAP6|414189	53.1015
TCGA-KL-8338-01A-11R-2315-07	AGAP7|653268	5.1692
TCGA-KL-8338-01A-11R-2315-07	AGAP8|728404	15.5075
TCGA-KL-8338-01A-11R-2315-07	AGA|175	389.0977
TCGA-KL-8338-01A-11R-2315-07	AGBL1|123624	0
TCGA-KL-8338-01A-11R-2315-07	AGBL2|79841	2.8195
TCGA-KL-8338-01A-11R-2315-07	AGBL3|340351	1.4098
TCGA-KL-8338-01A-11R-2315-07	AGBL4|84871	5.6391
TCGA-KL-8338-01A-11R-2315-07	AGBL5|60509	384.4032
TCGA-KL-8338-01A-11R-2315-07	AGER|177	36.6541
TCGA-KL-8338-01A-11R-2315-07	AGFG1|3267	1044.1729
TCGA-KL-8338-01A-11R-2315-07	AGFG2|3268	1509.8684
TCGA-KL-8338-01A-11R-2315-07	AGGF1|55109	644.7368
TCGA-KL-8338-01A-11R-2315-07	AGK|55750	749.0602
TCGA-KL-8338-01A-11R-2315-07	AGL|178	1057.3308
TCGA-KL-8338-01A-11R-2315-07	AGMAT|79814	29.1353
TCGA-KL-8338-01A-11R-2315-07	AGPAT1|10554	1693.7594
TCGA-KL-8338-01A-11R-2315-07	AGPAT2|10555	4099.6241
TCGA-KL-8338-01A-11R-2315-07	AGPAT3|56894	4267.3872
TCGA-KL-8338-01A-11R-2315-07	AGPAT4|56895	62.0301
TCGA-KL-8338-01A-11R-2315-07	AGPAT5|55326	1664.9436
TCGA-KL-8338-01A-11R-2315-07	AGPAT6|137964	4166.3534
TCGA-KL-8338-01A-11R-2315-07	AGPAT9|84803	4424.3421
TCGA-KL-8338-01A-11R-2315-07	AGPHD1|123688	26.7857
TCGA-KL-8338-01A-11R-2315-07	AGPS|8540	468.985
TCGA-KL-8338-01A-11R-2315-07	AGR2|10551	7.5188
TCGA-KL-8338-01A-11R-2315-07	AGR3|155465	.4699
TCGA-KL-8338-01A-11R-2315-07	AGRN|375790	3881.5789
TCGA-KL-8338-01A-11R-2315-07	AGRP|181	.9398
TCGA-KL-8338-01A-11R-2315-07	AGTPBP1|23287	112.312
TCGA-KL-8338-01A-11R-2315-07	AGTR1|185	6.5789
TCGA-KL-8338-01A-11R-2315-07	AGTR2|186	0
TCGA-KL-8338-01A-11R-2315-07	AGTRAP|57085	395.6767
TCGA-KL-8338-01A-11R-2315-07	AGT|183	99.1541
TCGA-KL-8338-01A-11R-2315-07	AGXT2L1|64850	.4699
TCGA-KL-8338-01A-11R-2315-07	AGXT2L2|85007	418.6419
TCGA-KL-8338-01A-11R-2315-07	AGXT2|64902	3.2895
TCGA-KL-8338-01A-11R-2315-07	AGXT|189	.9398
TCGA-KL-8338-01A-11R-2315-07	AHCTF1|25909	655.5451
TCGA-KL-8338-01A-11R-2315-07	AHCYL1|10768	2404.1353
TCGA-KL-8338-01A-11R-2315-07	AHCYL2|23382	5643.797
TCGA-KL-8338-01A-11R-2315-07	AHCY|191	2765.0376
TCGA-KL-8338-01A-11R-2315-07	AHDC1|27245	427.1617
TCGA-KL-8338-01A-11R-2315-07	AHI1|54806	95.8647
TCGA-KL-8338-01A-11R-2315-07	AHNAK2|113146	391.4474
TCGA-KL-8338-01A-11R-2315-07	AHNAK|79026	18761.2782
TCGA-KL-8338-01A-11R-2315-07	AHRR|57491	31.9549
TCGA-KL-8338-01A-11R-2315-07	AHR|196	631.109
TCGA-KL-8338-01A-11R-2315-07	AHSA1|10598	4280.5451
TCGA-KL-8338-01A-11R-2315-07	AHSA2|130872	181.391
TCGA-KL-8338-01A-11R-2315-07	AHSG|197	0
TCGA-KL-8338-01A-11R-2315-07	AHSP|51327	0
TCGA-KL-8338-01A-11R-2315-07	AICDA|57379	.9398
TCGA-KL-8338-01A-11R-2315-07	AIDA|64853	416.8233
TCGA-KL-8338-01A-11R-2315-07	AIF1L|83543	818.609
TCGA-KL-8338-01A-11R-2315-07	AIF1|199	133.9286
TCGA-KL-8338-01A-11R-2315-07	AIFM1|9131	4410.2444
TCGA-KL-8338-01A-11R-2315-07	AIFM2|84883	851.9737
TCGA-KL-8338-01A-11R-2315-07	AIFM3|150209	51.7058
TCGA-KL-8338-01A-11R-2315-07	AIG1|51390	719.4549
TCGA-KL-8338-01A-11R-2315-07	AIM1L|55057	2.8195
TCGA-KL-8338-01A-11R-2315-07	AIM1|202	508.4586
TCGA-KL-8338-01A-11R-2315-07	AIM2|9447	.9398
TCGA-KL-8338-01A-11R-2315-07	AIMP1|9255	890.8694
TCGA-KL-8338-01A-11R-2315-07	AIMP2|7965	1096.1842
TCGA-KL-8338-01A-11R-2315-07	AIPL1|23746	0
TCGA-KL-8338-01A-11R-2315-07	AIP|9049	1687.9699
TCGA-KL-8338-01A-11R-2315-07	AIRE|326	0
TCGA-KL-8338-01A-11R-2315-07	AJAP1|55966	5.6391
TCGA-KL-8338-01A-11R-2315-07	AK1|203	1225.5639
TCGA-KL-8338-01A-11R-2315-07	AK2|204	2281.9549
TCGA-KL-8338-01A-11R-2315-07	AK3L1|205	36.6541
TCGA-KL-8338-01A-11R-2315-07	AK3|50808	2104.3233
TCGA-KL-8338-01A-11R-2315-07	AK5|26289	12.218
TCGA-KL-8338-01A-11R-2315-07	AK7|122481	19.2669
TCGA-KL-8338-01A-11R-2315-07	AKAP10|11216	320.0188
TCGA-KL-8338-01A-11R-2315-07	AKAP11|11215	503.7594
TCGA-KL-8338-01A-11R-2315-07	AKAP12|9590	485.9023
TCGA-KL-8338-01A-11R-2315-07	AKAP13|11214	3113.2519
TCGA-KL-8338-01A-11R-2315-07	AKAP14|158798	0
TCGA-KL-8338-01A-11R-2315-07	AKAP1|8165	3007.9887
TCGA-KL-8338-01A-11R-2315-07	AKAP2|11217	3413.219
TCGA-KL-8338-01A-11R-2315-07	AKAP3|10566	21.1466
TCGA-KL-8338-01A-11R-2315-07	AKAP4|8852	.4699
TCGA-KL-8338-01A-11R-2315-07	AKAP5|9495	8.4586
TCGA-KL-8338-01A-11R-2315-07	AKAP6|9472	604.3233
TCGA-KL-8338-01A-11R-2315-07	AKAP7|9465	163.5338
TCGA-KL-8338-01A-11R-2315-07	AKAP8L|26993	1053.5714
TCGA-KL-8338-01A-11R-2315-07	AKAP8|10270	613.7218
TCGA-KL-8338-01A-11R-2315-07	AKAP9|10142	2851.9737
TCGA-KL-8338-01A-11R-2315-07	AKD1|221264	60.1504
TCGA-KL-8338-01A-11R-2315-07	AKIRIN1|79647	1065.3195
TCGA-KL-8338-01A-11R-2315-07	AKIRIN2|55122	628.7594
TCGA-KL-8338-01A-11R-2315-07	AKNAD1|254268	1.8797
TCGA-KL-8338-01A-11R-2315-07	AKNA|80709	607.6128
TCGA-KL-8338-01A-11R-2315-07	AKR1A1|10327	1502.3496
TCGA-KL-8338-01A-11R-2315-07	AKR1B10|57016	7.0489
TCGA-KL-8338-01A-11R-2315-07	AKR1B15|441282	.4699
TCGA-KL-8338-01A-11R-2315-07	AKR1B1|231	3912.594
TCGA-KL-8338-01A-11R-2315-07	AKR1C1|1645	1417.2932
TCGA-KL-8338-01A-11R-2315-07	AKR1C2|1646	155.5451
TCGA-KL-8338-01A-11R-2315-07	AKR1C3|8644	107.1429
TCGA-KL-8338-01A-11R-2315-07	AKR1C4|1109	0
TCGA-KL-8338-01A-11R-2315-07	AKR1CL1|340811	0
TCGA-KL-8338-01A-11R-2315-07	AKR1D1|6718	2.8195
TCGA-KL-8338-01A-11R-2315-07	AKR1E2|83592	2.8195
TCGA-KL-8338-01A-11R-2315-07	AKR7A2|8574	816.7293
TCGA-KL-8338-01A-11R-2315-07	AKR7A3|22977	343.0451
TCGA-KL-8338-01A-11R-2315-07	AKR7L|246181	22.5564
TCGA-KL-8338-01A-11R-2315-07	AKT1S1|84335	1493.891
TCGA-KL-8338-01A-11R-2315-07	AKT1|207	6682.3308
TCGA-KL-8338-01A-11R-2315-07	AKT2|208	7890.0376
TCGA-KL-8338-01A-11R-2315-07	AKT3|10000	791.8233
TCGA-KL-8338-01A-11R-2315-07	AKTIP|64400	1753.4821
TCGA-KL-8338-01A-11R-2315-07	ALAD|210	1101.9737
TCGA-KL-8338-01A-11R-2315-07	ALAS1|211	4136.2782
TCGA-KL-8338-01A-11R-2315-07	ALAS2|212	1.4098
TCGA-KL-8338-01A-11R-2315-07	ALB|213	10.3383
TCGA-KL-8338-01A-11R-2315-07	ALCAM|214	562.5
TCGA-KL-8338-01A-11R-2315-07	ALDH16A1|126133	867.4812
TCGA-KL-8338-01A-11R-2315-07	ALDH18A1|5832	999.0602
TCGA-KL-8338-01A-11R-2315-07	ALDH1A1|216	7721.3346
TCGA-KL-8338-01A-11R-2315-07	ALDH1A2|8854	810.6203
TCGA-KL-8338-01A-11R-2315-07	ALDH1A3|220	539.0602
TCGA-KL-8338-01A-11R-2315-07	ALDH1B1|219	1083.6466
TCGA-KL-8338-01A-11R-2315-07	ALDH1L1|10840	6903.6654
TCGA-KL-8338-01A-11R-2315-07	ALDH1L2|160428	114.1917
TCGA-KL-8338-01A-11R-2315-07	ALDH2|217	2920.1128
TCGA-KL-8338-01A-11R-2315-07	ALDH3A1|218	9.8684
TCGA-KL-8338-01A-11R-2315-07	ALDH3A2|224	1121.7105
TCGA-KL-8338-01A-11R-2315-07	ALDH3B1|221	68.609
TCGA-KL-8338-01A-11R-2315-07	ALDH3B2|222	28.6654
TCGA-KL-8338-01A-11R-2315-07	ALDH4A1|8659	1125.9398
TCGA-KL-8338-01A-11R-2315-07	ALDH5A1|7915	736.8421
TCGA-KL-8338-01A-11R-2315-07	ALDH6A1|4329	1056.8609
TCGA-KL-8338-01A-11R-2315-07	ALDH7A1|501	1477.9135
TCGA-KL-8338-01A-11R-2315-07	ALDH8A1|64577	8.9286
TCGA-KL-8338-01A-11R-2315-07	ALDH9A1|223	811.5602
TCGA-KL-8338-01A-11R-2315-07	ALDOA|226	72782.8947
TCGA-KL-8338-01A-11R-2315-07	ALDOB|229	186.0902
TCGA-KL-8338-01A-11R-2315-07	ALDOC|230	229.3233
TCGA-KL-8338-01A-11R-2315-07	ALG10B|144245	205.3571
TCGA-KL-8338-01A-11R-2315-07	ALG10|84920	60.1504
TCGA-KL-8338-01A-11R-2315-07	ALG11|440138	14.5677
TCGA-KL-8338-01A-11R-2315-07	ALG12|79087	1588.3459
TCGA-KL-8338-01A-11R-2315-07	ALG13|79868	631.5789
TCGA-KL-8338-01A-11R-2315-07	ALG14|199857	194.0789
TCGA-KL-8338-01A-11R-2315-07	ALG1L2|644974	0
TCGA-KL-8338-01A-11R-2315-07	ALG1L|200810	54.6476
TCGA-KL-8338-01A-11R-2315-07	ALG1|56052	1265.3289
TCGA-KL-8338-01A-11R-2315-07	ALG2|85365	1703.0075
TCGA-KL-8338-01A-11R-2315-07	ALG3|10195	1130.1692
TCGA-KL-8338-01A-11R-2315-07	ALG5|29880	537.1241
TCGA-KL-8338-01A-11R-2315-07	ALG6|29929	105.2632
TCGA-KL-8338-01A-11R-2315-07	ALG8|79053	825.6579
TCGA-KL-8338-01A-11R-2315-07	ALG9|79796	645.2068
TCGA-KL-8338-01A-11R-2315-07	ALKBH1|8846	311.5602
TCGA-KL-8338-01A-11R-2315-07	ALKBH2|121642	133.4586
TCGA-KL-8338-01A-11R-2315-07	ALKBH3|221120	516.9173
TCGA-KL-8338-01A-11R-2315-07	ALKBH4|54784	573.219
TCGA-KL-8338-01A-11R-2315-07	ALKBH5|54890	2170.5169
TCGA-KL-8338-01A-11R-2315-07	ALKBH6|84964	308.2707
TCGA-KL-8338-01A-11R-2315-07	ALKBH7|84266	2789.9436
TCGA-KL-8338-01A-11R-2315-07	ALKBH8|91801	91.1654
TCGA-KL-8338-01A-11R-2315-07	ALK|238	17.8571
TCGA-KL-8338-01A-11R-2315-07	ALLC|55821	0
TCGA-KL-8338-01A-11R-2315-07	ALMS1P|200420	.9398
TCGA-KL-8338-01A-11R-2315-07	ALMS1|7840	231.6729
TCGA-KL-8338-01A-11R-2315-07	ALOX12B|242	0
TCGA-KL-8338-01A-11R-2315-07	ALOX12P2|245	46.5226
TCGA-KL-8338-01A-11R-2315-07	ALOX12|239	1.8797
TCGA-KL-8338-01A-11R-2315-07	ALOX15B|247	14.5677
TCGA-KL-8338-01A-11R-2315-07	ALOX15|246	0
TCGA-KL-8338-01A-11R-2315-07	ALOX5AP|241	112.312
TCGA-KL-8338-01A-11R-2315-07	ALOX5|240	52.6316
TCGA-KL-8338-01A-11R-2315-07	ALOXE3|59344	1.8797
TCGA-KL-8338-01A-11R-2315-07	ALPI|248	0
TCGA-KL-8338-01A-11R-2315-07	ALPK1|80216	256.109
TCGA-KL-8338-01A-11R-2315-07	ALPK2|115701	7.0489
TCGA-KL-8338-01A-11R-2315-07	ALPK3|57538	3279.6053
TCGA-KL-8338-01A-11R-2315-07	ALPL|249	107.6128
TCGA-KL-8338-01A-11R-2315-07	ALPPL2|251	.4699
TCGA-KL-8338-01A-11R-2315-07	ALPP|250	0
TCGA-KL-8338-01A-11R-2315-07	ALS2CL|259173	1845.8647
TCGA-KL-8338-01A-11R-2315-07	ALS2CR11|151254	.4699
TCGA-KL-8338-01A-11R-2315-07	ALS2CR12|130540	1.4098
TCGA-KL-8338-01A-11R-2315-07	ALS2CR4|65062	171.9925
TCGA-KL-8338-01A-11R-2315-07	ALS2CR8|79800	52.6316
TCGA-KL-8338-01A-11R-2315-07	ALS2|57679	452.5376
TCGA-KL-8338-01A-11R-2315-07	ALX1|8092	0
TCGA-KL-8338-01A-11R-2315-07	ALX3|257	20.2068
TCGA-KL-8338-01A-11R-2315-07	ALX4|60529	.4699
TCGA-KL-8338-01A-11R-2315-07	AMAC1L2|83650	1.4098
TCGA-KL-8338-01A-11R-2315-07	AMAC1L3|643664	0
TCGA-KL-8338-01A-11R-2315-07	AMAC1|146861	.4699
TCGA-KL-8338-01A-11R-2315-07	AMACR|23600	676.6917
TCGA-KL-8338-01A-11R-2315-07	AMBN|258	.4699
TCGA-KL-8338-01A-11R-2315-07	AMBP|259	16.4474
TCGA-KL-8338-01A-11R-2315-07	AMBRA1|55626	1924.812
TCGA-KL-8338-01A-11R-2315-07	AMD1|262	1333.1767
TCGA-KL-8338-01A-11R-2315-07	AMDHD1|144193	5.1692
TCGA-KL-8338-01A-11R-2315-07	AMDHD2|51005	351.9737
TCGA-KL-8338-01A-11R-2315-07	AMELX|265	.4699
TCGA-KL-8338-01A-11R-2315-07	AMELY|266	4.2293
TCGA-KL-8338-01A-11R-2315-07	AMFR|267	12247.6504
TCGA-KL-8338-01A-11R-2315-07	AMHR2|269	0
TCGA-KL-8338-01A-11R-2315-07	AMH|268	92.5752
TCGA-KL-8338-01A-11R-2315-07	AMICA1|120425	48.4023
TCGA-KL-8338-01A-11R-2315-07	AMIGO1|57463	149.906
TCGA-KL-8338-01A-11R-2315-07	AMIGO2|347902	1512.2039
TCGA-KL-8338-01A-11R-2315-07	AMIGO3|386724	158.8346
TCGA-KL-8338-01A-11R-2315-07	AMMECR1L|83607	379.6992
TCGA-KL-8338-01A-11R-2315-07	AMMECR1|9949	326.5977
TCGA-KL-8338-01A-11R-2315-07	AMN1|196394	212.406
TCGA-KL-8338-01A-11R-2315-07	AMN|81693	8.4586
TCGA-KL-8338-01A-11R-2315-07	AMOTL1|154810	3394.7368
TCGA-KL-8338-01A-11R-2315-07	AMOTL2|51421	4440.7895
TCGA-KL-8338-01A-11R-2315-07	AMOT|154796	640.0376
TCGA-KL-8338-01A-11R-2315-07	AMPD1|270	0
TCGA-KL-8338-01A-11R-2315-07	AMPD2|271	295.1128
TCGA-KL-8338-01A-11R-2315-07	AMPD3|272	3757.5188
TCGA-KL-8338-01A-11R-2315-07	AMPH|273	19.7368
TCGA-KL-8338-01A-11R-2315-07	AMTN|401138	1.8797
TCGA-KL-8338-01A-11R-2315-07	AMT|275	706.1936
TCGA-KL-8338-01A-11R-2315-07	AMY1A|276	2.3496
TCGA-KL-8338-01A-11R-2315-07	AMY2A|279	5.6391
TCGA-KL-8338-01A-11R-2315-07	AMY2B|280	241.8139
TCGA-KL-8338-01A-11R-2315-07	AMZ1|155185	.9398
TCGA-KL-8338-01A-11R-2315-07	AMZ2P1|201283	208.6466
TCGA-KL-8338-01A-11R-2315-07	AMZ2|51321	822.3684
TCGA-KL-8338-01A-11R-2315-07	ANAPC10|10393	100.5639
TCGA-KL-8338-01A-11R-2315-07	ANAPC11|51529	1482.6128
TCGA-KL-8338-01A-11R-2315-07	ANAPC13|25847	1719.2293
TCGA-KL-8338-01A-11R-2315-07	ANAPC16|119504	1546.9925
TCGA-KL-8338-01A-11R-2315-07	ANAPC1|64682	249.0602
TCGA-KL-8338-01A-11R-2315-07	ANAPC2|29882	1333.1767
TCGA-KL-8338-01A-11R-2315-07	ANAPC4|29945	292.2932
TCGA-KL-8338-01A-11R-2315-07	ANAPC5|51433	2528.1955
TCGA-KL-8338-01A-11R-2315-07	ANAPC7|51434	810.1504
TCGA-KL-8338-01A-11R-2315-07	ANGEL1|23357	1669.1729
TCGA-KL-8338-01A-11R-2315-07	ANGEL2|90806	381.5789
TCGA-KL-8338-01A-11R-2315-07	ANGPT1|284	1544.6429
TCGA-KL-8338-01A-11R-2315-07	ANGPT2|285	96.3346
TCGA-KL-8338-01A-11R-2315-07	ANGPT4|51378	6.109
TCGA-KL-8338-01A-11R-2315-07	ANGPTL1|9068	450.6579
TCGA-KL-8338-01A-11R-2315-07	ANGPTL2|23452	128.7594
TCGA-KL-8338-01A-11R-2315-07	ANGPTL3|27329	106.203
TCGA-KL-8338-01A-11R-2315-07	ANGPTL4|51129	53.5714
TCGA-KL-8338-01A-11R-2315-07	ANGPTL5|253935	0
TCGA-KL-8338-01A-11R-2315-07	ANGPTL6|83854	0
TCGA-KL-8338-01A-11R-2315-07	ANGPTL7|10218	19.7368
TCGA-KL-8338-01A-11R-2315-07	ANG|283	7.3966
TCGA-KL-8338-01A-11R-2315-07	ANK1|286	27.7256
TCGA-KL-8338-01A-11R-2315-07	ANK2|287	170.5827
TCGA-KL-8338-01A-11R-2315-07	ANK3|288	977.4436
TCGA-KL-8338-01A-11R-2315-07	ANKAR|150709	16.9173
TCGA-KL-8338-01A-11R-2315-07	ANKDD1A|348094	37.594
TCGA-KL-8338-01A-11R-2315-07	ANKFN1|162282	.4699
TCGA-KL-8338-01A-11R-2315-07	ANKFY1|51479	1063.4398
TCGA-KL-8338-01A-11R-2315-07	ANKHD1-EIF4EBP3|404734	1037.0677
TCGA-KL-8338-01A-11R-2315-07	ANKHD1|54882	1405.7472
TCGA-KL-8338-01A-11R-2315-07	ANKH|56172	167.2932
TCGA-KL-8338-01A-11R-2315-07	ANKIB1|54467	352.9135
TCGA-KL-8338-01A-11R-2315-07	ANKK1|255239	2.3496
TCGA-KL-8338-01A-11R-2315-07	ANKLE1|126549	6.5789
TCGA-KL-8338-01A-11R-2315-07	ANKLE2|23141	1412.1241
TCGA-KL-8338-01A-11R-2315-07	ANKMY1|51281	112.782
TCGA-KL-8338-01A-11R-2315-07	ANKMY2|57037	1033.3647
TCGA-KL-8338-01A-11R-2315-07	ANKRA2|57763	238.7218
TCGA-KL-8338-01A-11R-2315-07	ANKRD10|55608	677.0771
TCGA-KL-8338-01A-11R-2315-07	ANKRD11|29123	2894.5912
TCGA-KL-8338-01A-11R-2315-07	ANKRD12|23253	821.4286
TCGA-KL-8338-01A-11R-2315-07	ANKRD13A|88455	3049.3421
TCGA-KL-8338-01A-11R-2315-07	ANKRD13B|124930	27.2556
TCGA-KL-8338-01A-11R-2315-07	ANKRD13C|81573	229.7932
TCGA-KL-8338-01A-11R-2315-07	ANKRD13D|338692	455.3571
TCGA-KL-8338-01A-11R-2315-07	ANKRD16|54522	86.3769
TCGA-KL-8338-01A-11R-2315-07	ANKRD17|26057	1705.8271
TCGA-KL-8338-01A-11R-2315-07	ANKRD19|138649	55.9211
TCGA-KL-8338-01A-11R-2315-07	ANKRD1|27063	28.6654
TCGA-KL-8338-01A-11R-2315-07	ANKRD20A3|441425	14.5677
TCGA-KL-8338-01A-11R-2315-07	ANKRD20A4|728747	1.4098
TCGA-KL-8338-01A-11R-2315-07	ANKRD20B|729171	8.4586
TCGA-KL-8338-01A-11R-2315-07	ANKRD22|118932	1061.5602
TCGA-KL-8338-01A-11R-2315-07	ANKRD23|200539	11.2782
TCGA-KL-8338-01A-11R-2315-07	ANKRD24|170961	28.1955
TCGA-KL-8338-01A-11R-2315-07	ANKRD26P1|124149	.4699
TCGA-KL-8338-01A-11R-2315-07	ANKRD26|22852	127.8195
TCGA-KL-8338-01A-11R-2315-07	ANKRD27|84079	591.1654
TCGA-KL-8338-01A-11R-2315-07	ANKRD28|23243	1318.1391
TCGA-KL-8338-01A-11R-2315-07	ANKRD29|147463	1155.0752
TCGA-KL-8338-01A-11R-2315-07	ANKRD2|26287	1.8797
TCGA-KL-8338-01A-11R-2315-07	ANKRD30A|91074	18.3271
TCGA-KL-8338-01A-11R-2315-07	ANKRD30B|374860	0
TCGA-KL-8338-01A-11R-2315-07	ANKRD31|256006	.9398
TCGA-KL-8338-01A-11R-2315-07	ANKRD32|84250	57.3308
TCGA-KL-8338-01A-11R-2315-07	ANKRD33|341405	.9398
TCGA-KL-8338-01A-11R-2315-07	ANKRD34A|284615	5.1692
TCGA-KL-8338-01A-11R-2315-07	ANKRD34B|340120	8.4586
TCGA-KL-8338-01A-11R-2315-07	ANKRD34C|390616	1.4098
TCGA-KL-8338-01A-11R-2315-07	ANKRD35|148741	14.5677
TCGA-KL-8338-01A-11R-2315-07	ANKRD36BP1|84832	18.3271
TCGA-KL-8338-01A-11R-2315-07	ANKRD36B|57730	8.4586
TCGA-KL-8338-01A-11R-2315-07	ANKRD36|375248	39.9436
TCGA-KL-8338-01A-11R-2315-07	ANKRD37|353322	110.6673
TCGA-KL-8338-01A-11R-2315-07	ANKRD39|51239	100.094
TCGA-KL-8338-01A-11R-2315-07	ANKRD40|91369	676.6917
TCGA-KL-8338-01A-11R-2315-07	ANKRD42|338699	194.5489
TCGA-KL-8338-01A-11R-2315-07	ANKRD43|134548	154.1353
TCGA-KL-8338-01A-11R-2315-07	ANKRD44|91526	93.985
TCGA-KL-8338-01A-11R-2315-07	ANKRD45|339416	.9398
TCGA-KL-8338-01A-11R-2315-07	ANKRD46|157567	540.5075
TCGA-KL-8338-01A-11R-2315-07	ANKRD49|54851	242.0113
TCGA-KL-8338-01A-11R-2315-07	ANKRD50|57182	339.2857
TCGA-KL-8338-01A-11R-2315-07	ANKRD52|283373	1078.4774
TCGA-KL-8338-01A-11R-2315-07	ANKRD53|79998	4.2293
TCGA-KL-8338-01A-11R-2315-07	ANKRD54|129138	689.8496
TCGA-KL-8338-01A-11R-2315-07	ANKRD55|79722	1.8797
TCGA-KL-8338-01A-11R-2315-07	ANKRD56|345079	850.5639
TCGA-KL-8338-01A-11R-2315-07	ANKRD57|65124	273.0263
TCGA-KL-8338-01A-11R-2315-07	ANKRD58|347454	15.5075
TCGA-KL-8338-01A-11R-2315-07	ANKRD5|63926	157.8947
TCGA-KL-8338-01A-11R-2315-07	ANKRD6|22881	86.2876
TCGA-KL-8338-01A-11R-2315-07	ANKRD7|56311	11.2782
TCGA-KL-8338-01A-11R-2315-07	ANKRD9|122416	1137.688
TCGA-KL-8338-01A-11R-2315-07	ANKS1A|23294	1610.9023
TCGA-KL-8338-01A-11R-2315-07	ANKS1B|56899	9.8684
TCGA-KL-8338-01A-11R-2315-07	ANKS3|124401	624.0602
TCGA-KL-8338-01A-11R-2315-07	ANKS4B|257629	.4699
TCGA-KL-8338-01A-11R-2315-07	ANKS6|203286	733.0827
TCGA-KL-8338-01A-11R-2315-07	ANKZF1|55139	192.1992
TCGA-KL-8338-01A-11R-2315-07	ANLN|54443	31.015
TCGA-KL-8338-01A-11R-2315-07	ANO10|55129	2853.3835
TCGA-KL-8338-01A-11R-2315-07	ANO1|55107	123.5902
TCGA-KL-8338-01A-11R-2315-07	ANO2|57101	14.5677
TCGA-KL-8338-01A-11R-2315-07	ANO3|63982	1.4098
TCGA-KL-8338-01A-11R-2315-07	ANO4|121601	8.9286
TCGA-KL-8338-01A-11R-2315-07	ANO5|203859	899.906
TCGA-KL-8338-01A-11R-2315-07	ANO6|196527	3023.0263
TCGA-KL-8338-01A-11R-2315-07	ANO7|50636	12.688
TCGA-KL-8338-01A-11R-2315-07	ANO8|57719	109.0226
TCGA-KL-8338-01A-11R-2315-07	ANO9|338440	88.3459
TCGA-KL-8338-01A-11R-2315-07	ANP32A|8125	3091.6353
TCGA-KL-8338-01A-11R-2315-07	ANP32B|10541	1966.6353
TCGA-KL-8338-01A-11R-2315-07	ANP32C|23520	3.2895
TCGA-KL-8338-01A-11R-2315-07	ANP32D|23519	0
TCGA-KL-8338-01A-11R-2315-07	ANP32E|81611	379.6992
TCGA-KL-8338-01A-11R-2315-07	ANPEP|290	86.9361
TCGA-KL-8338-01A-11R-2315-07	ANTXR1|84168	808.7406
TCGA-KL-8338-01A-11R-2315-07	ANTXR2|118429	65.3195
TCGA-KL-8338-01A-11R-2315-07	ANTXRL|195977	0
TCGA-KL-8338-01A-11R-2315-07	ANUBL1|93550	66.2594
TCGA-KL-8338-01A-11R-2315-07	ANXA10|11199	0
TCGA-KL-8338-01A-11R-2315-07	ANXA11|311	6624.0602
TCGA-KL-8338-01A-11R-2315-07	ANXA13|312	0
TCGA-KL-8338-01A-11R-2315-07	ANXA1|301	1610.4323
TCGA-KL-8338-01A-11R-2315-07	ANXA2P1|303	39.4737
TCGA-KL-8338-01A-11R-2315-07	ANXA2P2|304	2105.2632
TCGA-KL-8338-01A-11R-2315-07	ANXA2P3|305	2.8195
TCGA-KL-8338-01A-11R-2315-07	ANXA2|302	7161.1842
TCGA-KL-8338-01A-11R-2315-07	ANXA3|306	999.5301
TCGA-KL-8338-01A-11R-2315-07	ANXA4|307	2537.594
TCGA-KL-8338-01A-11R-2315-07	ANXA5|308	2875.9398
TCGA-KL-8338-01A-11R-2315-07	ANXA6|309	4587.406
TCGA-KL-8338-01A-11R-2315-07	ANXA7|310	2458.6466
TCGA-KL-8338-01A-11R-2315-07	ANXA8L1|728113	0
TCGA-KL-8338-01A-11R-2315-07	ANXA8L2|244	.9398
TCGA-KL-8338-01A-11R-2315-07	ANXA8|653145	0
TCGA-KL-8338-01A-11R-2315-07	ANXA9|8416	198.3083
TCGA-KL-8338-01A-11R-2315-07	AOAH|313	28.6654
TCGA-KL-8338-01A-11R-2315-07	AOC2|314	47.9323
TCGA-KL-8338-01A-11R-2315-07	AOC3|8639	567.1992
TCGA-KL-8338-01A-11R-2315-07	AOX1|316	41.8233
TCGA-KL-8338-01A-11R-2315-07	AOX2P|344454	0
TCGA-KL-8338-01A-11R-2315-07	AP1AR|55435	669.6429
TCGA-KL-8338-01A-11R-2315-07	AP1B1|162	8716.6353
TCGA-KL-8338-01A-11R-2315-07	AP1G1|164	2623.1203
TCGA-KL-8338-01A-11R-2315-07	AP1G2|8906	1097.2744
TCGA-KL-8338-01A-11R-2315-07	AP1M1|8907	1824.718
TCGA-KL-8338-01A-11R-2315-07	AP1M2|10053	2974.1541
TCGA-KL-8338-01A-11R-2315-07	AP1S1|1174	1195.9586
TCGA-KL-8338-01A-11R-2315-07	AP1S2|8905	214.7556
TCGA-KL-8338-01A-11R-2315-07	AP1S3|130340	129.6992
TCGA-KL-8338-01A-11R-2315-07	AP2A1|160	1568.562
TCGA-KL-8338-01A-11R-2315-07	AP2A2|161	2087.406
TCGA-KL-8338-01A-11R-2315-07	AP2B1|163	5306.8609
TCGA-KL-8338-01A-11R-2315-07	AP2M1|1173	7770.2068
TCGA-KL-8338-01A-11R-2315-07	AP2S1|1175	1896.1466
TCGA-KL-8338-01A-11R-2315-07	AP3B1|8546	1294.1729
TCGA-KL-8338-01A-11R-2315-07	AP3B2|8120	59.6805
TCGA-KL-8338-01A-11R-2315-07	AP3D1|8943	6104.3233
TCGA-KL-8338-01A-11R-2315-07	AP3M1|26985	491.5414
TCGA-KL-8338-01A-11R-2315-07	AP3M2|10947	752.8195
TCGA-KL-8338-01A-11R-2315-07	AP3S1|1176	402.7256
TCGA-KL-8338-01A-11R-2315-07	AP3S2|10239	3189.9812
TCGA-KL-8338-01A-11R-2315-07	AP4B1|10717	167.3355
TCGA-KL-8338-01A-11R-2315-07	AP4E1|23431	255.6391
TCGA-KL-8338-01A-11R-2315-07	AP4M1|9179	225.9117
TCGA-KL-8338-01A-11R-2315-07	AP4S1|11154	138.1579
TCGA-KL-8338-01A-11R-2315-07	APAF1|317	234.4925
TCGA-KL-8338-01A-11R-2315-07	APBA1|320	70.9586
TCGA-KL-8338-01A-11R-2315-07	APBA2|321	34.7744
TCGA-KL-8338-01A-11R-2315-07	APBA3|9546	442.6692
TCGA-KL-8338-01A-11R-2315-07	APBB1IP|54518	36.6541
TCGA-KL-8338-01A-11R-2315-07	APBB1|322	2000.4699
TCGA-KL-8338-01A-11R-2315-07	APBB2|323	1217.5752
TCGA-KL-8338-01A-11R-2315-07	APBB3|10307	362.312
TCGA-KL-8338-01A-11R-2315-07	APC2|10297	59.187
TCGA-KL-8338-01A-11R-2315-07	APCDD1L|164284	7.9887
TCGA-KL-8338-01A-11R-2315-07	APCDD1|147495	67.6692
TCGA-KL-8338-01A-11R-2315-07	APCS|325	0
TCGA-KL-8338-01A-11R-2315-07	APC|324	447.8383
TCGA-KL-8338-01A-11R-2315-07	APEH|327	5789.9436
TCGA-KL-8338-01A-11R-2315-07	APEX1|328	2136.7481
TCGA-KL-8338-01A-11R-2315-07	APEX2|27301	898.4962
TCGA-KL-8338-01A-11R-2315-07	APH1A|51107	4768.3271
TCGA-KL-8338-01A-11R-2315-07	APH1B|83464	1506.5789
TCGA-KL-8338-01A-11R-2315-07	API5|8539	2075.6579
TCGA-KL-8338-01A-11R-2315-07	APIP|51074	446.7622
TCGA-KL-8338-01A-11R-2315-07	APITD1|378708	87.5376
TCGA-KL-8338-01A-11R-2315-07	APLF|200558	23.4962
TCGA-KL-8338-01A-11R-2315-07	APLNR|187	836.9361
TCGA-KL-8338-01A-11R-2315-07	APLN|8862	140.5075
TCGA-KL-8338-01A-11R-2315-07	APLP1|333	187.9699
TCGA-KL-8338-01A-11R-2315-07	APLP2|334	80291.8233
TCGA-KL-8338-01A-11R-2315-07	APOA1BP|128240	2832.2368
TCGA-KL-8338-01A-11R-2315-07	APOA1|335	0
TCGA-KL-8338-01A-11R-2315-07	APOA2|336	0
TCGA-KL-8338-01A-11R-2315-07	APOA4|337	0
TCGA-KL-8338-01A-11R-2315-07	APOA5|116519	0
TCGA-KL-8338-01A-11R-2315-07	APOB48R|55911	170.1128
TCGA-KL-8338-01A-11R-2315-07	APOBEC1|339	2.3496
TCGA-KL-8338-01A-11R-2315-07	APOBEC2|10930	1.8797
TCGA-KL-8338-01A-11R-2315-07	APOBEC3A|200315	14.2763
TCGA-KL-8338-01A-11R-2315-07	APOBEC3B|9582	292.5846
TCGA-KL-8338-01A-11R-2315-07	APOBEC3C|27350	14.0977
TCGA-KL-8338-01A-11R-2315-07	APOBEC3D|140564	46.5226
TCGA-KL-8338-01A-11R-2315-07	APOBEC3F|200316	142.3872
TCGA-KL-8338-01A-11R-2315-07	APOBEC3G|60489	103.3835
TCGA-KL-8338-01A-11R-2315-07	APOBEC3H|164668	4.6992
TCGA-KL-8338-01A-11R-2315-07	APOBEC4|403314	0
TCGA-KL-8338-01A-11R-2315-07	APOB|338	43.2331
TCGA-KL-8338-01A-11R-2315-07	APOC1P1|342	0
TCGA-KL-8338-01A-11R-2315-07	APOC1|341	321.8985
TCGA-KL-8338-01A-11R-2315-07	APOC2|344	40.8835
TCGA-KL-8338-01A-11R-2315-07	APOC3|345	0
TCGA-KL-8338-01A-11R-2315-07	APOC4|346	2.8195
TCGA-KL-8338-01A-11R-2315-07	APOD|347	22.0865
TCGA-KL-8338-01A-11R-2315-07	APOE|348	5760.3383
TCGA-KL-8338-01A-11R-2315-07	APOF|319	.4699
TCGA-KL-8338-01A-11R-2315-07	APOH|350	0
TCGA-KL-8338-01A-11R-2315-07	APOL1|8542	2435.1504
TCGA-KL-8338-01A-11R-2315-07	APOL2|23780	2657.4248
TCGA-KL-8338-01A-11R-2315-07	APOL3|80833	234.9624
TCGA-KL-8338-01A-11R-2315-07	APOL4|80832	56.391
TCGA-KL-8338-01A-11R-2315-07	APOL5|80831	.9398
TCGA-KL-8338-01A-11R-2315-07	APOL6|80830	1303.1015
TCGA-KL-8338-01A-11R-2315-07	APOLD1|81575	777.2556
TCGA-KL-8338-01A-11R-2315-07	APOM|55937	55.9211
TCGA-KL-8338-01A-11R-2315-07	APOOL|139322	150.3759
TCGA-KL-8338-01A-11R-2315-07	APOO|79135	1210.5263
TCGA-KL-8338-01A-11R-2315-07	APPBP2|10513	408.3647
TCGA-KL-8338-01A-11R-2315-07	APPL1|26060	795.1128
TCGA-KL-8338-01A-11R-2315-07	APPL2|55198	736.3722
TCGA-KL-8338-01A-11R-2315-07	APP|351	36309.6805
TCGA-KL-8338-01A-11R-2315-07	APRT|353	4331.7669
TCGA-KL-8338-01A-11R-2315-07	APTX|54840	821.8985
TCGA-KL-8338-01A-11R-2315-07	AQP10|89872	0
TCGA-KL-8338-01A-11R-2315-07	AQP11|282679	32.8947
TCGA-KL-8338-01A-11R-2315-07	AQP12A|375318	0
TCGA-KL-8338-01A-11R-2315-07	AQP12B|653437	1.4098
TCGA-KL-8338-01A-11R-2315-07	AQP1|358	4092.5235
TCGA-KL-8338-01A-11R-2315-07	AQP2|359	34.3045
TCGA-KL-8338-01A-11R-2315-07	AQP3|360	485.9023
TCGA-KL-8338-01A-11R-2315-07	AQP4|361	0
TCGA-KL-8338-01A-11R-2315-07	AQP5|362	9.8684
TCGA-KL-8338-01A-11R-2315-07	AQP6|363	186.5602
TCGA-KL-8338-01A-11R-2315-07	AQP7P1|375719	1.4098
TCGA-KL-8338-01A-11R-2315-07	AQP7P3|441432	.4699
TCGA-KL-8338-01A-11R-2315-07	AQP7|364	391.4474
TCGA-KL-8338-01A-11R-2315-07	AQP8|343	1.4098
TCGA-KL-8338-01A-11R-2315-07	AQP9|366	165.8835
TCGA-KL-8338-01A-11R-2315-07	AQPEP|206338	1.4098
TCGA-KL-8338-01A-11R-2315-07	AQR|9716	1058.7406
TCGA-KL-8338-01A-11R-2315-07	ARAF|369	2928.5714
TCGA-KL-8338-01A-11R-2315-07	ARAP1|116985	14251.8374
TCGA-KL-8338-01A-11R-2315-07	ARAP2|116984	201.5977
TCGA-KL-8338-01A-11R-2315-07	ARAP3|64411	215.6955
TCGA-KL-8338-01A-11R-2315-07	ARCN1|372	4575.6579
TCGA-KL-8338-01A-11R-2315-07	ARC|23237	94.9248
TCGA-KL-8338-01A-11R-2315-07	AREG|374	81.7669
TCGA-KL-8338-01A-11R-2315-07	ARF1|375	13996.7105
TCGA-KL-8338-01A-11R-2315-07	ARF3|377	8897.5564
TCGA-KL-8338-01A-11R-2315-07	ARF4|378	3320.4887
TCGA-KL-8338-01A-11R-2315-07	ARF5|381	4275.3383
TCGA-KL-8338-01A-11R-2315-07	ARF6|382	1794.1729
TCGA-KL-8338-01A-11R-2315-07	ARFGAP1|55738	2934.6805
TCGA-KL-8338-01A-11R-2315-07	ARFGAP2|84364	3555.4511
TCGA-KL-8338-01A-11R-2315-07	ARFGAP3|26286	1504.6992
TCGA-KL-8338-01A-11R-2315-07	ARFGEF1|10565	2498.7594
TCGA-KL-8338-01A-11R-2315-07	ARFGEF2|10564	2550.7519
TCGA-KL-8338-01A-11R-2315-07	ARFIP1|27236	1202.0677
TCGA-KL-8338-01A-11R-2315-07	ARFIP2|23647	1335.0564
TCGA-KL-8338-01A-11R-2315-07	ARFRP1|10139	1485.9023
TCGA-KL-8338-01A-11R-2315-07	ARG1|383	.4699
TCGA-KL-8338-01A-11R-2315-07	ARG2|384	3708.4492
TCGA-KL-8338-01A-11R-2315-07	ARGFXP2|503640	0
TCGA-KL-8338-01A-11R-2315-07	ARGFX|503582	0
TCGA-KL-8338-01A-11R-2315-07	ARGLU1|55082	312.0301
TCGA-KL-8338-01A-11R-2315-07	ARHGAP10|79658	82.2368
TCGA-KL-8338-01A-11R-2315-07	ARHGAP11A|9824	83.6466
TCGA-KL-8338-01A-11R-2315-07	ARHGAP11B|89839	2.3496
TCGA-KL-8338-01A-11R-2315-07	ARHGAP12|94134	1005.1692
TCGA-KL-8338-01A-11R-2315-07	ARHGAP15|55843	22.5564
TCGA-KL-8338-01A-11R-2315-07	ARHGAP17|55114	1367.9511
TCGA-KL-8338-01A-11R-2315-07	ARHGAP18|93663	2095.8647
TCGA-KL-8338-01A-11R-2315-07	ARHGAP19|84986	162.1241
TCGA-KL-8338-01A-11R-2315-07	ARHGAP1|392	4171.9925
TCGA-KL-8338-01A-11R-2315-07	ARHGAP20|57569	1.4098
TCGA-KL-8338-01A-11R-2315-07	ARHGAP21|57584	1044.6429
TCGA-KL-8338-01A-11R-2315-07	ARHGAP22|58504	30.5451
TCGA-KL-8338-01A-11R-2315-07	ARHGAP23|57636	252.8195
TCGA-KL-8338-01A-11R-2315-07	ARHGAP24|83478	1592.1053
TCGA-KL-8338-01A-11R-2315-07	ARHGAP25|9938	94.9248
TCGA-KL-8338-01A-11R-2315-07	ARHGAP26|23092	228.3835
TCGA-KL-8338-01A-11R-2315-07	ARHGAP27|201176	895.6767
TCGA-KL-8338-01A-11R-2315-07	ARHGAP28|79822	174.812
TCGA-KL-8338-01A-11R-2315-07	ARHGAP29|9411	476.9737
TCGA-KL-8338-01A-11R-2315-07	ARHGAP30|257106	156.9549
TCGA-KL-8338-01A-11R-2315-07	ARHGAP31|57514	899.4361
TCGA-KL-8338-01A-11R-2315-07	ARHGAP32|9743	577.5376
TCGA-KL-8338-01A-11R-2315-07	ARHGAP33|115703	171.9925
TCGA-KL-8338-01A-11R-2315-07	ARHGAP36|158763	411.6541
TCGA-KL-8338-01A-11R-2315-07	ARHGAP39|80728	135.3383
TCGA-KL-8338-01A-11R-2315-07	ARHGAP42|143872	159.3045
TCGA-KL-8338-01A-11R-2315-07	ARHGAP4|393	1348.6842
TCGA-KL-8338-01A-11R-2315-07	ARHGAP5|394	2638.6278
TCGA-KL-8338-01A-11R-2315-07	ARHGAP6|395	1334.1165
TCGA-KL-8338-01A-11R-2315-07	ARHGAP8|23779	1099.2951
TCGA-KL-8338-01A-11R-2315-07	ARHGAP9|64333	43.703
TCGA-KL-8338-01A-11R-2315-07	ARHGDIA|396	6007.5188
TCGA-KL-8338-01A-11R-2315-07	ARHGDIB|397	1208.1767
TCGA-KL-8338-01A-11R-2315-07	ARHGDIG|398	62.9041
TCGA-KL-8338-01A-11R-2315-07	ARHGEF10L|55160	2094.4549
TCGA-KL-8338-01A-11R-2315-07	ARHGEF10|9639	202.0677
TCGA-KL-8338-01A-11R-2315-07	ARHGEF11|9826	1201.1278
TCGA-KL-8338-01A-11R-2315-07	ARHGEF12|23365	3734.4925
TCGA-KL-8338-01A-11R-2315-07	ARHGEF15|22899	271.6165
TCGA-KL-8338-01A-11R-2315-07	ARHGEF16|27237	700.6579
TCGA-KL-8338-01A-11R-2315-07	ARHGEF17|9828	4238.2519
TCGA-KL-8338-01A-11R-2315-07	ARHGEF18|23370	2259.3985
TCGA-KL-8338-01A-11R-2315-07	ARHGEF19|128272	20.2068
TCGA-KL-8338-01A-11R-2315-07	ARHGEF1|9138	837.406
TCGA-KL-8338-01A-11R-2315-07	ARHGEF2|9181	397.0865
TCGA-KL-8338-01A-11R-2315-07	ARHGEF33|100271715	4.2293
TCGA-KL-8338-01A-11R-2315-07	ARHGEF35|445328	520.6767
TCGA-KL-8338-01A-11R-2315-07	ARHGEF37|389337	804.5113
TCGA-KL-8338-01A-11R-2315-07	ARHGEF38|54848	31.9549
TCGA-KL-8338-01A-11R-2315-07	ARHGEF3|50650	917.7632
TCGA-KL-8338-01A-11R-2315-07	ARHGEF4|50649	17.8571
TCGA-KL-8338-01A-11R-2315-07	ARHGEF5|7984	766.4474
TCGA-KL-8338-01A-11R-2315-07	ARHGEF6|9459	909.7744
TCGA-KL-8338-01A-11R-2315-07	ARHGEF7|8874	1065.7895
TCGA-KL-8338-01A-11R-2315-07	ARHGEF9|23229	641.9173
TCGA-KL-8338-01A-11R-2315-07	ARID1A|8289	1299.812
TCGA-KL-8338-01A-11R-2315-07	ARID1B|57492	822.3684
TCGA-KL-8338-01A-11R-2315-07	ARID2|196528	579.4173
TCGA-KL-8338-01A-11R-2315-07	ARID3A|1820	228.8534
TCGA-KL-8338-01A-11R-2315-07	ARID3B|10620	121.7105
TCGA-KL-8338-01A-11R-2315-07	ARID3C|138715	.4699
TCGA-KL-8338-01A-11R-2315-07	ARID4A|5926	300.7519
TCGA-KL-8338-01A-11R-2315-07	ARID4B|51742	444.5489
TCGA-KL-8338-01A-11R-2315-07	ARID5A|10865	192.1992
TCGA-KL-8338-01A-11R-2315-07	ARID5B|84159	243.4211
TCGA-KL-8338-01A-11R-2315-07	ARIH1|25820	1220.3947
TCGA-KL-8338-01A-11R-2315-07	ARIH2|10425	2213.5902
TCGA-KL-8338-01A-11R-2315-07	ARL10|285598	28.6654
TCGA-KL-8338-01A-11R-2315-07	ARL11|115761	22.0865
TCGA-KL-8338-01A-11R-2315-07	ARL13A|392509	.4699
TCGA-KL-8338-01A-11R-2315-07	ARL13B|200894	90.6955
TCGA-KL-8338-01A-11R-2315-07	ARL14|80117	32.8947
TCGA-KL-8338-01A-11R-2315-07	ARL15|54622	372.1805
TCGA-KL-8338-01A-11R-2315-07	ARL16|339231	313.4398
TCGA-KL-8338-01A-11R-2315-07	ARL17A|51326	48.75
TCGA-KL-8338-01A-11R-2315-07	ARL17B|641522	1.062
TCGA-KL-8338-01A-11R-2315-07	ARL1|400	3441.2594
TCGA-KL-8338-01A-11R-2315-07	ARL2BP|23568	2579.4173
TCGA-KL-8338-01A-11R-2315-07	ARL2|402	1147.5564
TCGA-KL-8338-01A-11R-2315-07	ARL3|403	422.9323
TCGA-KL-8338-01A-11R-2315-07	ARL4A|10124	267.8571
TCGA-KL-8338-01A-11R-2315-07	ARL4C|10123	294.6429
TCGA-KL-8338-01A-11R-2315-07	ARL4D|379	2014.0977
TCGA-KL-8338-01A-11R-2315-07	ARL5A|26225	500.9398
TCGA-KL-8338-01A-11R-2315-07	ARL5B|221079	93.515
TCGA-KL-8338-01A-11R-2315-07	ARL5C|390790	0
TCGA-KL-8338-01A-11R-2315-07	ARL6IP1|23204	7034.7744
TCGA-KL-8338-01A-11R-2315-07	ARL6IP4|51329	4061.0902
TCGA-KL-8338-01A-11R-2315-07	ARL6IP5|10550	4544.1729
TCGA-KL-8338-01A-11R-2315-07	ARL6IP6|151188	106.203
TCGA-KL-8338-01A-11R-2315-07	ARL6|84100	183.2707
TCGA-KL-8338-01A-11R-2315-07	ARL8A|127829	1125.4699
TCGA-KL-8338-01A-11R-2315-07	ARL8B|55207	3599.1541
TCGA-KL-8338-01A-11R-2315-07	ARL9|132946	0
TCGA-KL-8338-01A-11R-2315-07	ARMC10|83787	520.7989
TCGA-KL-8338-01A-11R-2315-07	ARMC1|55156	514.5677
TCGA-KL-8338-01A-11R-2315-07	ARMC2|84071	17.3872
TCGA-KL-8338-01A-11R-2315-07	ARMC3|219681	0
TCGA-KL-8338-01A-11R-2315-07	ARMC4|55130	49.3421
TCGA-KL-8338-01A-11R-2315-07	ARMC5|79798	937.5
TCGA-KL-8338-01A-11R-2315-07	ARMC6|93436	1376.3675
TCGA-KL-8338-01A-11R-2315-07	ARMC7|79637	494.3609
TCGA-KL-8338-01A-11R-2315-07	ARMC8|25852	650.3759
TCGA-KL-8338-01A-11R-2315-07	ARMC9|80210	66.2594
TCGA-KL-8338-01A-11R-2315-07	ARMCX1|51309	260.3383
TCGA-KL-8338-01A-11R-2315-07	ARMCX2|9823	3259.3985
TCGA-KL-8338-01A-11R-2315-07	ARMCX3|51566	3106.6729
TCGA-KL-8338-01A-11R-2315-07	ARMCX5|64860	224.1541
TCGA-KL-8338-01A-11R-2315-07	ARMCX6|54470	341.6353
TCGA-KL-8338-01A-11R-2315-07	ARMS2|387715	0
TCGA-KL-8338-01A-11R-2315-07	ARNT2|9915	2420.1128
TCGA-KL-8338-01A-11R-2315-07	ARNTL2|56938	7.5188
TCGA-KL-8338-01A-11R-2315-07	ARNTL|406	177.6316
TCGA-KL-8338-01A-11R-2315-07	ARNT|405	342.5752
TCGA-KL-8338-01A-11R-2315-07	ARPC1A|10552	3912.312
TCGA-KL-8338-01A-11R-2315-07	ARPC1B|10095	1082.5188
TCGA-KL-8338-01A-11R-2315-07	ARPC2|10109	1738.2519
TCGA-KL-8338-01A-11R-2315-07	ARPC3|10094	4209.1165
TCGA-KL-8338-01A-11R-2315-07	ARPC4|10093	5131.2359
TCGA-KL-8338-01A-11R-2315-07	ARPC5L|81873	1218.985
TCGA-KL-8338-01A-11R-2315-07	ARPC5|10092	1515.5075
TCGA-KL-8338-01A-11R-2315-07	ARPM1|84517	36.1842
TCGA-KL-8338-01A-11R-2315-07	ARPP19|10776	3209.1165
TCGA-KL-8338-01A-11R-2315-07	ARPP21|10777	4.2293
TCGA-KL-8338-01A-11R-2315-07	ARR3|407	.4699
TCGA-KL-8338-01A-11R-2315-07	ARRB1|408	122.6504
TCGA-KL-8338-01A-11R-2315-07	ARRB2|409	1060.1504
TCGA-KL-8338-01A-11R-2315-07	ARRDC1|92714	1531.9549
TCGA-KL-8338-01A-11R-2315-07	ARRDC2|27106	273.0263
TCGA-KL-8338-01A-11R-2315-07	ARRDC3|57561	905.5451
TCGA-KL-8338-01A-11R-2315-07	ARRDC4|91947	247.6504
TCGA-KL-8338-01A-11R-2315-07	ARRDC5|645432	.4699
TCGA-KL-8338-01A-11R-2315-07	ARSA|410	886.2782
TCGA-KL-8338-01A-11R-2315-07	ARSB|411	128.7594
TCGA-KL-8338-01A-11R-2315-07	ARSD|414	2727.9135
TCGA-KL-8338-01A-11R-2315-07	ARSE|415	1346.3346
TCGA-KL-8338-01A-11R-2315-07	ARSF|416	5.1692
TCGA-KL-8338-01A-11R-2315-07	ARSG|22901	120.3008
TCGA-KL-8338-01A-11R-2315-07	ARSH|347527	0
TCGA-KL-8338-01A-11R-2315-07	ARSI|340075	3.7594
TCGA-KL-8338-01A-11R-2315-07	ARSJ|79642	935.6203
TCGA-KL-8338-01A-11R-2315-07	ARSK|153642	617.0113
TCGA-KL-8338-01A-11R-2315-07	ART1|417	0
TCGA-KL-8338-01A-11R-2315-07	ART3|419	18.3271
TCGA-KL-8338-01A-11R-2315-07	ART4|420	.9398
TCGA-KL-8338-01A-11R-2315-07	ART5|116969	241.0714
TCGA-KL-8338-01A-11R-2315-07	ARTN|9048	48.8722
TCGA-KL-8338-01A-11R-2315-07	ARV1|64801	285.2444
TCGA-KL-8338-01A-11R-2315-07	ARVCF|421	280.0752
TCGA-KL-8338-01A-11R-2315-07	ARX|170302	15.9774
TCGA-KL-8338-01A-11R-2315-07	AR|367	34.3045
TCGA-KL-8338-01A-11R-2315-07	AS3MT|57412	806.391
TCGA-KL-8338-01A-11R-2315-07	ASAH1|427	6593.515
TCGA-KL-8338-01A-11R-2315-07	ASAH2B|653308	.9398
TCGA-KL-8338-01A-11R-2315-07	ASAH2|56624	2.3496
TCGA-KL-8338-01A-11R-2315-07	ASAM|79827	0
TCGA-KL-8338-01A-11R-2315-07	ASAP1IT1|29065	0
TCGA-KL-8338-01A-11R-2315-07	ASAP1|50807	427.6316
TCGA-KL-8338-01A-11R-2315-07	ASAP2|8853	295.1128
TCGA-KL-8338-01A-11R-2315-07	ASAP3|55616	1576.1278
TCGA-KL-8338-01A-11R-2315-07	ASB10|136371	0
TCGA-KL-8338-01A-11R-2315-07	ASB11|140456	7.5188
TCGA-KL-8338-01A-11R-2315-07	ASB12|142689	4.6992
TCGA-KL-8338-01A-11R-2315-07	ASB13|79754	830.3571
TCGA-KL-8338-01A-11R-2315-07	ASB14|142686	9.8684
TCGA-KL-8338-01A-11R-2315-07	ASB15|142685	.4699
TCGA-KL-8338-01A-11R-2315-07	ASB16|92591	128.4868
TCGA-KL-8338-01A-11R-2315-07	ASB17|127247	0
TCGA-KL-8338-01A-11R-2315-07	ASB18|401036	.4699
TCGA-KL-8338-01A-11R-2315-07	ASB1|51665	598.2096
TCGA-KL-8338-01A-11R-2315-07	ASB2|51676	5.1692
TCGA-KL-8338-01A-11R-2315-07	ASB3|51130	126.4098
TCGA-KL-8338-01A-11R-2315-07	ASB4|51666	0
TCGA-KL-8338-01A-11R-2315-07	ASB5|140458	348.2143
TCGA-KL-8338-01A-11R-2315-07	ASB6|140459	1449.2951
TCGA-KL-8338-01A-11R-2315-07	ASB7|140460	348.6842
TCGA-KL-8338-01A-11R-2315-07	ASB8|140461	1488.7218
TCGA-KL-8338-01A-11R-2315-07	ASB9|140462	369.8308
TCGA-KL-8338-01A-11R-2315-07	ASCC1|51008	239.6617
TCGA-KL-8338-01A-11R-2315-07	ASCC2|84164	1713.8158
TCGA-KL-8338-01A-11R-2315-07	ASCC3|10973	319.5489
TCGA-KL-8338-01A-11R-2315-07	ASCL1|429	19.7368
TCGA-KL-8338-01A-11R-2315-07	ASCL2|430	4.2293
TCGA-KL-8338-01A-11R-2315-07	ASCL3|56676	.4699
TCGA-KL-8338-01A-11R-2315-07	ASCL4|121549	35.7143
TCGA-KL-8338-01A-11R-2315-07	ASF1A|25842	223.6842
TCGA-KL-8338-01A-11R-2315-07	ASF1B|55723	154.1353
TCGA-KL-8338-01A-11R-2315-07	ASFMR1|100126270	1.8797
TCGA-KL-8338-01A-11R-2315-07	ASGR1|432	7.9887
TCGA-KL-8338-01A-11R-2315-07	ASGR2|433	3.7594
TCGA-KL-8338-01A-11R-2315-07	ASH1L|55870	655.9398
TCGA-KL-8338-01A-11R-2315-07	ASH2L|9070	777.7256
TCGA-KL-8338-01A-11R-2315-07	ASIP|434	0
TCGA-KL-8338-01A-11R-2315-07	ASL|435	1319.5489
TCGA-KL-8338-01A-11R-2315-07	ASMTL|8623	928.5291
TCGA-KL-8338-01A-11R-2315-07	ASMT|438	.9398
TCGA-KL-8338-01A-11R-2315-07	ASNA1|439	2776.3158
TCGA-KL-8338-01A-11R-2315-07	ASNSD1|54529	402.7256
TCGA-KL-8338-01A-11R-2315-07	ASNS|440	724.6241
TCGA-KL-8338-01A-11R-2315-07	ASPA|443	14.5677
TCGA-KL-8338-01A-11R-2315-07	ASPDH|554235	2.8195
TCGA-KL-8338-01A-11R-2315-07	ASPG|374569	33.8346
TCGA-KL-8338-01A-11R-2315-07	ASPHD1|253982	46.5226
TCGA-KL-8338-01A-11R-2315-07	ASPHD2|57168	1210.0564
TCGA-KL-8338-01A-11R-2315-07	ASPH|444	1744.812
TCGA-KL-8338-01A-11R-2315-07	ASPM|259266	13.6278
TCGA-KL-8338-01A-11R-2315-07	ASPN|54829	47.4624
TCGA-KL-8338-01A-11R-2315-07	ASPRV1|151516	56.8609
TCGA-KL-8338-01A-11R-2315-07	ASPSCR1|79058	454.4173
TCGA-KL-8338-01A-11R-2315-07	ASRGL1|80150	69.5489
TCGA-KL-8338-01A-11R-2315-07	ASS1|445	231.203
TCGA-KL-8338-01A-11R-2315-07	ASTE1|28990	130.2303
TCGA-KL-8338-01A-11R-2315-07	ASTL|431705	.9398
TCGA-KL-8338-01A-11R-2315-07	ASTN1|460	65.3195
TCGA-KL-8338-01A-11R-2315-07	ASTN2|23245	3015.0376
TCGA-KL-8338-01A-11R-2315-07	ASXL1|171023	3241.5414
TCGA-KL-8338-01A-11R-2315-07	ASXL2|55252	182.3308
TCGA-KL-8338-01A-11R-2315-07	ASXL3|80816	67.6692
TCGA-KL-8338-01A-11R-2315-07	ASZ1|136991	0
TCGA-KL-8338-01A-11R-2315-07	ATAD1|84896	843.0451
TCGA-KL-8338-01A-11R-2315-07	ATAD2B|54454	81.297
TCGA-KL-8338-01A-11R-2315-07	ATAD2|29028	230.2632
TCGA-KL-8338-01A-11R-2315-07	ATAD3A|55210	687.9699
TCGA-KL-8338-01A-11R-2315-07	ATAD3B|83858	251.8797
TCGA-KL-8338-01A-11R-2315-07	ATAD3C|219293	65.3195
TCGA-KL-8338-01A-11R-2315-07	ATAD5|79915	10.8083
TCGA-KL-8338-01A-11R-2315-07	ATCAY|85300	52.6316
TCGA-KL-8338-01A-11R-2315-07	ATE1|11101	48.4023
TCGA-KL-8338-01A-11R-2315-07	ATF1|466	179.5113
TCGA-KL-8338-01A-11R-2315-07	ATF2|1386	143.797
TCGA-KL-8338-01A-11R-2315-07	ATF3|467	3012.688
TCGA-KL-8338-01A-11R-2315-07	ATF4|468	6412.1241
TCGA-KL-8338-01A-11R-2315-07	ATF5|22809	2453.4774
TCGA-KL-8338-01A-11R-2315-07	ATF6B|1388	1786.6541
TCGA-KL-8338-01A-11R-2315-07	ATF6|22926	578.9474
TCGA-KL-8338-01A-11R-2315-07	ATF7IP2|80063	83.6466
TCGA-KL-8338-01A-11R-2315-07	ATF7IP|55729	575.188
TCGA-KL-8338-01A-11R-2315-07	ATF7|11016	674.4784
TCGA-KL-8338-01A-11R-2315-07	ATG10|83734	132.9887
TCGA-KL-8338-01A-11R-2315-07	ATG12|9140	325.188
TCGA-KL-8338-01A-11R-2315-07	ATG16L1|55054	332.7068
TCGA-KL-8338-01A-11R-2315-07	ATG16L2|89849	142.5846
TCGA-KL-8338-01A-11R-2315-07	ATG2A|23130	1886.7481
TCGA-KL-8338-01A-11R-2315-07	ATG2B|55102	1253.2895
TCGA-KL-8338-01A-11R-2315-07	ATG3|64422	906.9549
TCGA-KL-8338-01A-11R-2315-07	ATG4A|115201	887.688
TCGA-KL-8338-01A-11R-2315-07	ATG4B|23192	1317.6692
TCGA-KL-8338-01A-11R-2315-07	ATG4C|84938	63.4398
TCGA-KL-8338-01A-11R-2315-07	ATG4D|84971	2162.0254
TCGA-KL-8338-01A-11R-2315-07	ATG5|9474	464.2857
TCGA-KL-8338-01A-11R-2315-07	ATG7|10533	1042.1945
TCGA-KL-8338-01A-11R-2315-07	ATG9A|79065	998.1767
TCGA-KL-8338-01A-11R-2315-07	ATG9B|285973	52.3637
TCGA-KL-8338-01A-11R-2315-07	ATHL1|80162	29.6053
TCGA-KL-8338-01A-11R-2315-07	ATIC|471	536.1842
TCGA-KL-8338-01A-11R-2315-07	ATL1|51062	111.3722
TCGA-KL-8338-01A-11R-2315-07	ATL2|64225	1210.5263
TCGA-KL-8338-01A-11R-2315-07	ATL3|25923	300.282
TCGA-KL-8338-01A-11R-2315-07	ATMIN|23300	1869.8308
TCGA-KL-8338-01A-11R-2315-07	ATM|472	530.5451
TCGA-KL-8338-01A-11R-2315-07	ATN1|1822	6319.0789
TCGA-KL-8338-01A-11R-2315-07	ATOH1|474	0
TCGA-KL-8338-01A-11R-2315-07	ATOH7|220202	.9398
TCGA-KL-8338-01A-11R-2315-07	ATOH8|84913	76.5977
TCGA-KL-8338-01A-11R-2315-07	ATOX1|475	2050.282
TCGA-KL-8338-01A-11R-2315-07	ATP10A|57194	16.9173
TCGA-KL-8338-01A-11R-2315-07	ATP10B|23120	82.2368
TCGA-KL-8338-01A-11R-2315-07	ATP10D|57205	4605.7331
TCGA-KL-8338-01A-11R-2315-07	ATP11A|23250	521.1466
TCGA-KL-8338-01A-11R-2315-07	ATP11B|23200	719.4549
TCGA-KL-8338-01A-11R-2315-07	ATP11C|286410	287.1241
TCGA-KL-8338-01A-11R-2315-07	ATP12A|479	0
TCGA-KL-8338-01A-11R-2315-07	ATP13A1|57130	2882.0489
TCGA-KL-8338-01A-11R-2315-07	ATP13A2|23400	631.5789
TCGA-KL-8338-01A-11R-2315-07	ATP13A3|79572	520.2068
TCGA-KL-8338-01A-11R-2315-07	ATP13A4|84239	8.9286
TCGA-KL-8338-01A-11R-2315-07	ATP13A5|344905	3.7594
TCGA-KL-8338-01A-11R-2315-07	ATP1A1|476	52799.7838
TCGA-KL-8338-01A-11R-2315-07	ATP1A2|477	48.4023
TCGA-KL-8338-01A-11R-2315-07	ATP1A3|478	376.8797
TCGA-KL-8338-01A-11R-2315-07	ATP1A4|480	6.5789
TCGA-KL-8338-01A-11R-2315-07	ATP1B1|481	38754.6147
TCGA-KL-8338-01A-11R-2315-07	ATP1B2|482	80.3571
TCGA-KL-8338-01A-11R-2315-07	ATP1B3|483	2310.6203
TCGA-KL-8338-01A-11R-2315-07	ATP1B4|23439	0
TCGA-KL-8338-01A-11R-2315-07	ATP2A1|487	17.3872
TCGA-KL-8338-01A-11R-2315-07	ATP2A2|488	6682.3308
TCGA-KL-8338-01A-11R-2315-07	ATP2A3|489	240.1316
TCGA-KL-8338-01A-11R-2315-07	ATP2B1|490	1227.9135
TCGA-KL-8338-01A-11R-2315-07	ATP2B2|491	2610.9023
TCGA-KL-8338-01A-11R-2315-07	ATP2B3|492	7.9887
TCGA-KL-8338-01A-11R-2315-07	ATP2B4|493	2028.1955
TCGA-KL-8338-01A-11R-2315-07	ATP2C1|27032	3329.3562
TCGA-KL-8338-01A-11R-2315-07	ATP2C2|9914	337.8759
TCGA-KL-8338-01A-11R-2315-07	ATP4A|495	3.7594
TCGA-KL-8338-01A-11R-2315-07	ATP4B|496	2.8195
TCGA-KL-8338-01A-11R-2315-07	ATP5A1|498	44176.6917
TCGA-KL-8338-01A-11R-2315-07	ATP5B|506	41309.6805
TCGA-KL-8338-01A-11R-2315-07	ATP5C1|509	3832.2368
TCGA-KL-8338-01A-11R-2315-07	ATP5D|513	5409.3045
TCGA-KL-8338-01A-11R-2315-07	ATP5EP2|432369	79.4173
TCGA-KL-8338-01A-11R-2315-07	ATP5E|514	9525.3759
TCGA-KL-8338-01A-11R-2315-07	ATP5F1|515	3735.4323
TCGA-KL-8338-01A-11R-2315-07	ATP5G1|516	2195.9586
TCGA-KL-8338-01A-11R-2315-07	ATP5G2|517	7935.6203
TCGA-KL-8338-01A-11R-2315-07	ATP5G3|518	5651.7857
TCGA-KL-8338-01A-11R-2315-07	ATP5H|10476	4312.9699
TCGA-KL-8338-01A-11R-2315-07	ATP5I|521	4386.8045
TCGA-KL-8338-01A-11R-2315-07	ATP5J2|9551	3819.5489
TCGA-KL-8338-01A-11R-2315-07	ATP5J|522	4789.2716
TCGA-KL-8338-01A-11R-2315-07	ATP5L2|267020	.4699
TCGA-KL-8338-01A-11R-2315-07	ATP5L|10632	8703.4774
TCGA-KL-8338-01A-11R-2315-07	ATP5O|539	7568.609
TCGA-KL-8338-01A-11R-2315-07	ATP5SL|55101	2225.094
TCGA-KL-8338-01A-11R-2315-07	ATP5S|27109	311.5602
TCGA-KL-8338-01A-11R-2315-07	ATP6AP1L|92270	69.5489
TCGA-KL-8338-01A-11R-2315-07	ATP6AP1|537	20332.2368
TCGA-KL-8338-01A-11R-2315-07	ATP6AP2|10159	28660.2444
TCGA-KL-8338-01A-11R-2315-07	ATP6V0A1|535	1208.6466
TCGA-KL-8338-01A-11R-2315-07	ATP6V0A2|23545	436.5602
TCGA-KL-8338-01A-11R-2315-07	ATP6V0A4|50617	21336.1842
TCGA-KL-8338-01A-11R-2315-07	ATP6V0B|533	11542.2932
TCGA-KL-8338-01A-11R-2315-07	ATP6V0C|527	30075.5498
TCGA-KL-8338-01A-11R-2315-07	ATP6V0D1|9114	5412.594
TCGA-KL-8338-01A-11R-2315-07	ATP6V0D2|245972	39963.8158
TCGA-KL-8338-01A-11R-2315-07	ATP6V0E1|8992	8562.5
TCGA-KL-8338-01A-11R-2315-07	ATP6V0E2|155066	4112.8242
TCGA-KL-8338-01A-11R-2315-07	ATP6V1A|523	22603.3835
TCGA-KL-8338-01A-11R-2315-07	ATP6V1B1|525	18441.2594
TCGA-KL-8338-01A-11R-2315-07	ATP6V1B2|526	2752.8195
TCGA-KL-8338-01A-11R-2315-07	ATP6V1C1|528	2187.5
TCGA-KL-8338-01A-11R-2315-07	ATP6V1C2|245973	2411.7011
TCGA-KL-8338-01A-11R-2315-07	ATP6V1D|51382	6037.594
TCGA-KL-8338-01A-11R-2315-07	ATP6V1E1|529	9843.0451
TCGA-KL-8338-01A-11R-2315-07	ATP6V1E2|90423	36.1842
TCGA-KL-8338-01A-11R-2315-07	ATP6V1F|9296	9745.6814
TCGA-KL-8338-01A-11R-2315-07	ATP6V1G1|9550	3787.594
TCGA-KL-8338-01A-11R-2315-07	ATP6V1G2|534	73.7782
TCGA-KL-8338-01A-11R-2315-07	ATP6V1G3|127124	2257.5188
TCGA-KL-8338-01A-11R-2315-07	ATP6V1H|51606	4572.3684
TCGA-KL-8338-01A-11R-2315-07	ATP7A|538	911.1842
TCGA-KL-8338-01A-11R-2315-07	ATP7B|540	359.0226
TCGA-KL-8338-01A-11R-2315-07	ATP8A1|10396	1382.9887
TCGA-KL-8338-01A-11R-2315-07	ATP8A2|51761	6.109
TCGA-KL-8338-01A-11R-2315-07	ATP8B1|5205	464.7039
TCGA-KL-8338-01A-11R-2315-07	ATP8B2|57198	131.5789
TCGA-KL-8338-01A-11R-2315-07	ATP8B3|148229	11.2782
TCGA-KL-8338-01A-11R-2315-07	ATP8B4|79895	744.3609
TCGA-KL-8338-01A-11R-2315-07	ATP8B5P|158381	36.6541
TCGA-KL-8338-01A-11R-2315-07	ATP9A|10079	3564.3797
TCGA-KL-8338-01A-11R-2315-07	ATP9B|374868	1090.2256
TCGA-KL-8338-01A-11R-2315-07	ATPAF1|64756	3403.6654
TCGA-KL-8338-01A-11R-2315-07	ATPAF2|91647	364.1917
TCGA-KL-8338-01A-11R-2315-07	ATPBD4|89978	281.9549
TCGA-KL-8338-01A-11R-2315-07	ATPIF1|93974	1578.9474
TCGA-KL-8338-01A-11R-2315-07	ATRIP|84126	334.0226
TCGA-KL-8338-01A-11R-2315-07	ATRNL1|26033	248.1203
TCGA-KL-8338-01A-11R-2315-07	ATRN|8455	2292.7632
TCGA-KL-8338-01A-11R-2315-07	ATRX|546	1242.9511
TCGA-KL-8338-01A-11R-2315-07	ATR|545	771.6165
TCGA-KL-8338-01A-11R-2315-07	ATXN10|25814	1727.4436
TCGA-KL-8338-01A-11R-2315-07	ATXN1L|342371	890.188
TCGA-KL-8338-01A-11R-2315-07	ATXN1|6310	331.297
TCGA-KL-8338-01A-11R-2315-07	ATXN2L|11273	3119.8308
TCGA-KL-8338-01A-11R-2315-07	ATXN2|6311	971.3346
TCGA-KL-8338-01A-11R-2315-07	ATXN3L|92552	0
TCGA-KL-8338-01A-11R-2315-07	ATXN3|4287	174.3421
TCGA-KL-8338-01A-11R-2315-07	ATXN7L1|222255	192.6692
TCGA-KL-8338-01A-11R-2315-07	ATXN7L2|127002	73.7782
TCGA-KL-8338-01A-11R-2315-07	ATXN7L3B|552889	4386.2782
TCGA-KL-8338-01A-11R-2315-07	ATXN7L3|56970	1041.8233
TCGA-KL-8338-01A-11R-2315-07	ATXN7|6314	745.7707
TCGA-KL-8338-01A-11R-2315-07	ATXN8OS|6315	0
TCGA-KL-8338-01A-11R-2315-07	AUH|549	1608.0827
TCGA-KL-8338-01A-11R-2315-07	AUP1|550	1961.0197
TCGA-KL-8338-01A-11R-2315-07	AURKAIP1|54998	2538.5338
TCGA-KL-8338-01A-11R-2315-07	AURKAPS1|6791	5.6391
TCGA-KL-8338-01A-11R-2315-07	AURKA|6790	341.6353
TCGA-KL-8338-01A-11R-2315-07	AURKB|9212	14.5677
TCGA-KL-8338-01A-11R-2315-07	AURKC|6795	10.3383
TCGA-KL-8338-01A-11R-2315-07	AUTS2|26053	909.3045
TCGA-KL-8338-01A-11R-2315-07	AVEN|57099	126.4098
TCGA-KL-8338-01A-11R-2315-07	AVIL|10677	65.3195
TCGA-KL-8338-01A-11R-2315-07	AVL9|23080	216.1654
TCGA-KL-8338-01A-11R-2315-07	AVPI1|60370	182.8008
TCGA-KL-8338-01A-11R-2315-07	AVPR1A|552	393.797
TCGA-KL-8338-01A-11R-2315-07	AVPR1B|553	0
TCGA-KL-8338-01A-11R-2315-07	AVPR2|554	39.4737
TCGA-KL-8338-01A-11R-2315-07	AVP|551	0
TCGA-KL-8338-01A-11R-2315-07	AWAT1|158833	0
TCGA-KL-8338-01A-11R-2315-07	AWAT2|158835	0
TCGA-KL-8338-01A-11R-2315-07	AXIN1|8312	1090.6955
TCGA-KL-8338-01A-11R-2315-07	AXIN2|8313	41.3534
TCGA-KL-8338-01A-11R-2315-07	AXL|558	207.2368
TCGA-KL-8338-01A-11R-2315-07	AZGP1|563	8259.3985
TCGA-KL-8338-01A-11R-2315-07	AZI1|22994	257.9887
TCGA-KL-8338-01A-11R-2315-07	AZI2|64343	644.2669
TCGA-KL-8338-01A-11R-2315-07	AZIN1|51582	1880.1692
TCGA-KL-8338-01A-11R-2315-07	AZU1|566	.4699
TCGA-KL-8338-01A-11R-2315-07	B2M|567	58335.0564
TCGA-KL-8338-01A-11R-2315-07	B3GALNT1|8706	317.1992
TCGA-KL-8338-01A-11R-2315-07	B3GALNT2|148789	294.3327
TCGA-KL-8338-01A-11R-2315-07	B3GALT1|8708	1.4098
TCGA-KL-8338-01A-11R-2315-07	B3GALT2|8707	1.8797
TCGA-KL-8338-01A-11R-2315-07	B3GALT4|8705	249.5301
TCGA-KL-8338-01A-11R-2315-07	B3GALT5|10317	.4699
TCGA-KL-8338-01A-11R-2315-07	B3GALT6|126792	534.7744
TCGA-KL-8338-01A-11R-2315-07	B3GALTL|145173	345.3947
TCGA-KL-8338-01A-11R-2315-07	B3GAT1|27087	28.6654
TCGA-KL-8338-01A-11R-2315-07	B3GAT2|135152	8.0686
TCGA-KL-8338-01A-11R-2315-07	B3GAT3|26229	2001.4098
TCGA-KL-8338-01A-11R-2315-07	B3GNT1|11041	973.6842
TCGA-KL-8338-01A-11R-2315-07	B3GNT2|10678	1017.3872
TCGA-KL-8338-01A-11R-2315-07	B3GNT3|10331	7.9887
TCGA-KL-8338-01A-11R-2315-07	B3GNT4|79369	7.5188
TCGA-KL-8338-01A-11R-2315-07	B3GNT5|84002	297.9323
TCGA-KL-8338-01A-11R-2315-07	B3GNT6|192134	.4699
TCGA-KL-8338-01A-11R-2315-07	B3GNT7|93010	25.8459
TCGA-KL-8338-01A-11R-2315-07	B3GNT8|374907	338.3459
TCGA-KL-8338-01A-11R-2315-07	B3GNT9|84752	474.9859
TCGA-KL-8338-01A-11R-2315-07	B3GNTL1|146712	34.9906
TCGA-KL-8338-01A-11R-2315-07	B4GALNT1|2583	99.4549
TCGA-KL-8338-01A-11R-2315-07	B4GALNT2|124872	68.609
TCGA-KL-8338-01A-11R-2315-07	B4GALNT3|283358	2060.6203
TCGA-KL-8338-01A-11R-2315-07	B4GALNT4|338707	1.8797
TCGA-KL-8338-01A-11R-2315-07	B4GALT1|2683	3648.0263
TCGA-KL-8338-01A-11R-2315-07	B4GALT2|8704	1051.6917
TCGA-KL-8338-01A-11R-2315-07	B4GALT3|8703	994.8308
TCGA-KL-8338-01A-11R-2315-07	B4GALT4|8702	816.7293
TCGA-KL-8338-01A-11R-2315-07	B4GALT5|9334	1279.6053
TCGA-KL-8338-01A-11R-2315-07	B4GALT6|9331	847.2744
TCGA-KL-8338-01A-11R-2315-07	B4GALT7|11285	2221.8045
TCGA-KL-8338-01A-11R-2315-07	B9D1|27077	83.7218
TCGA-KL-8338-01A-11R-2315-07	B9D2|80776	101.9596
TCGA-KL-8338-01A-11R-2315-07	BAALC|79870	1929.5113
TCGA-KL-8338-01A-11R-2315-07	BAAT|570	4.6992
TCGA-KL-8338-01A-11R-2315-07	BACE1|23621	1373.5902
TCGA-KL-8338-01A-11R-2315-07	BACE2|25825	10255.1692
TCGA-KL-8338-01A-11R-2315-07	BACH1|571	781.9549
TCGA-KL-8338-01A-11R-2315-07	BACH2|60468	62.5
TCGA-KL-8338-01A-11R-2315-07	BAD|572	1822.11
TCGA-KL-8338-01A-11R-2315-07	BAG1|573	6757.7726
TCGA-KL-8338-01A-11R-2315-07	BAG2|9532	53.5714
TCGA-KL-8338-01A-11R-2315-07	BAG3|9531	2262.218
TCGA-KL-8338-01A-11R-2315-07	BAG4|9530	122.6504
TCGA-KL-8338-01A-11R-2315-07	BAG5|9529	1809.6805
TCGA-KL-8338-01A-11R-2315-07	BAGE2|85319	.4934
TCGA-KL-8338-01A-11R-2315-07	BAGE|574	2.7961
TCGA-KL-8338-01A-11R-2315-07	BAHCC1|57597	670.1128
TCGA-KL-8338-01A-11R-2315-07	BAHD1|22893	1959.5865
TCGA-KL-8338-01A-11R-2315-07	BAI1|575	2.8195
TCGA-KL-8338-01A-11R-2315-07	BAI2|576	301.6917
TCGA-KL-8338-01A-11R-2315-07	BAI3|577	7.9887
TCGA-KL-8338-01A-11R-2315-07	BAIAP2L1|55971	2329.4173
TCGA-KL-8338-01A-11R-2315-07	BAIAP2L2|80115	62.9699
TCGA-KL-8338-01A-11R-2315-07	BAIAP2|10458	240.1316
TCGA-KL-8338-01A-11R-2315-07	BAIAP3|8938	1039.8167
TCGA-KL-8338-01A-11R-2315-07	BAK1|578	515.9774
TCGA-KL-8338-01A-11R-2315-07	BAMBI|25805	659.3045
TCGA-KL-8338-01A-11R-2315-07	BANF1|8815	3961.9361
TCGA-KL-8338-01A-11R-2315-07	BANF2|140836	0
TCGA-KL-8338-01A-11R-2315-07	BANK1|55024	106.203
TCGA-KL-8338-01A-11R-2315-07	BANP|54971	240.6015
TCGA-KL-8338-01A-11R-2315-07	BAP1|8314	4539.9436
TCGA-KL-8338-01A-11R-2315-07	BARD1|580	2.3496
TCGA-KL-8338-01A-11R-2315-07	BARHL1|56751	0
TCGA-KL-8338-01A-11R-2315-07	BARHL2|343472	0
TCGA-KL-8338-01A-11R-2315-07	BARX1|56033	0
TCGA-KL-8338-01A-11R-2315-07	BARX2|8538	296.9925
TCGA-KL-8338-01A-11R-2315-07	BASE|317716	0
TCGA-KL-8338-01A-11R-2315-07	BASP1|10409	228.8534
TCGA-KL-8338-01A-11R-2315-07	BAT1|7919	2800.282
TCGA-KL-8338-01A-11R-2315-07	BAT2L1|84726	7628.0827
TCGA-KL-8338-01A-11R-2315-07	BAT2L2|23215	1208.1767
TCGA-KL-8338-01A-11R-2315-07	BAT2|7916	4882.9887
TCGA-KL-8338-01A-11R-2315-07	BAT3|7917	3287.1241
TCGA-KL-8338-01A-11R-2315-07	BAT4|7918	334.1165
TCGA-KL-8338-01A-11R-2315-07	BAT5|7920	957.7068
TCGA-KL-8338-01A-11R-2315-07	BATF2|116071	150.8459
TCGA-KL-8338-01A-11R-2315-07	BATF3|55509	11.7481
TCGA-KL-8338-01A-11R-2315-07	BATF|10538	14.0977
TCGA-KL-8338-01A-11R-2315-07	BAX|581	408.3647
TCGA-KL-8338-01A-11R-2315-07	BAZ1A|11177	152.2556
TCGA-KL-8338-01A-11R-2315-07	BAZ1B|9031	2011.2782
TCGA-KL-8338-01A-11R-2315-07	BAZ2A|11176	2533.0545
TCGA-KL-8338-01A-11R-2315-07	BAZ2B|29994	206.8985
TCGA-KL-8338-01A-11R-2315-07	BBC3|27113	232.1429
TCGA-KL-8338-01A-11R-2315-07	BBOX1|8424	8.4586
TCGA-KL-8338-01A-11R-2315-07	BBS10|79738	314.3797
TCGA-KL-8338-01A-11R-2315-07	BBS12|166379	105.7331
TCGA-KL-8338-01A-11R-2315-07	BBS1|582	1142.8571
TCGA-KL-8338-01A-11R-2315-07	BBS2|583	742.9511
TCGA-KL-8338-01A-11R-2315-07	BBS4|585	235.9023
TCGA-KL-8338-01A-11R-2315-07	BBS5|129880	227.4436
TCGA-KL-8338-01A-11R-2315-07	BBS7|55212	160.2444
TCGA-KL-8338-01A-11R-2315-07	BBS9|27241	101.5038
TCGA-KL-8338-01A-11R-2315-07	BBX|56987	1614.6617
TCGA-KL-8338-01A-11R-2315-07	BCAM|4059	13620.3008
TCGA-KL-8338-01A-11R-2315-07	BCAN|63827	1807.3308
TCGA-KL-8338-01A-11R-2315-07	BCAP29|55973	534.7744
TCGA-KL-8338-01A-11R-2315-07	BCAP31|10134	9078.4774
TCGA-KL-8338-01A-11R-2315-07	BCAR1|9564	6711.9361
TCGA-KL-8338-01A-11R-2315-07	BCAR3|8412	591.1654
TCGA-KL-8338-01A-11R-2315-07	BCAR4|400500	0
TCGA-KL-8338-01A-11R-2315-07	BCAS1|8537	1.4098
TCGA-KL-8338-01A-11R-2315-07	BCAS2|10286	498.36
TCGA-KL-8338-01A-11R-2315-07	BCAS3|54828	519.7368
TCGA-KL-8338-01A-11R-2315-07	BCAS4|55653	1752.8195
TCGA-KL-8338-01A-11R-2315-07	BCAT1|586	424.812
TCGA-KL-8338-01A-11R-2315-07	BCAT2|587	2126.4098
TCGA-KL-8338-01A-11R-2315-07	BCCIP|56647	681.0714
TCGA-KL-8338-01A-11R-2315-07	BCDIN3D|144233	299.5207
TCGA-KL-8338-01A-11R-2315-07	BCHE|590	2.8195
TCGA-KL-8338-01A-11R-2315-07	BCKDHA|593	3437.9699
TCGA-KL-8338-01A-11R-2315-07	BCKDHB|594	765.9774
TCGA-KL-8338-01A-11R-2315-07	BCKDK|10295	1241.5414
TCGA-KL-8338-01A-11R-2315-07	BCL10|8915	343.515
TCGA-KL-8338-01A-11R-2315-07	BCL11A|53335	3.2895
TCGA-KL-8338-01A-11R-2315-07	BCL11B|64919	22.0865
TCGA-KL-8338-01A-11R-2315-07	BCL2A1|597	25.8459
TCGA-KL-8338-01A-11R-2315-07	BCL2L10|10017	15.0376
TCGA-KL-8338-01A-11R-2315-07	BCL2L11|10018	668.703
TCGA-KL-8338-01A-11R-2315-07	BCL2L12|83596	219.9765
TCGA-KL-8338-01A-11R-2315-07	BCL2L13|23786	4046.5226
TCGA-KL-8338-01A-11R-2315-07	BCL2L14|79370	4.2293
TCGA-KL-8338-01A-11R-2315-07	BCL2L15|440603	2.3496
TCGA-KL-8338-01A-11R-2315-07	BCL2L1|598	9340.2256
TCGA-KL-8338-01A-11R-2315-07	BCL2L2|599	2629.2622
TCGA-KL-8338-01A-11R-2315-07	BCL2|596	2079.8872
TCGA-KL-8338-01A-11R-2315-07	BCL3|602	482.1429
TCGA-KL-8338-01A-11R-2315-07	BCL6B|255877	276.7857
TCGA-KL-8338-01A-11R-2315-07	BCL6|604	481.203
TCGA-KL-8338-01A-11R-2315-07	BCL7A|605	904.1353
TCGA-KL-8338-01A-11R-2315-07	BCL7B|9275	2256.5789
TCGA-KL-8338-01A-11R-2315-07	BCL7C|9274	880.6391
TCGA-KL-8338-01A-11R-2315-07	BCL8|606	.4699
TCGA-KL-8338-01A-11R-2315-07	BCL9L|283149	845.8647
TCGA-KL-8338-01A-11R-2315-07	BCL9|607	881.5789
TCGA-KL-8338-01A-11R-2315-07	BCLAF1|9774	1172.9323
TCGA-KL-8338-01A-11R-2315-07	BCMO1|53630	4.2293
TCGA-KL-8338-01A-11R-2315-07	BCO2|83875	300.282
TCGA-KL-8338-01A-11R-2315-07	BCORL1|63035	290.8835
TCGA-KL-8338-01A-11R-2315-07	BCORL2|286554	.4699
TCGA-KL-8338-01A-11R-2315-07	BCOR|54880	914.0038
TCGA-KL-8338-01A-11R-2315-07	BCR|613	5684.6805
TCGA-KL-8338-01A-11R-2315-07	BCS1L|617	296.5226
TCGA-KL-8338-01A-11R-2315-07	BCYRN1|618	0
TCGA-KL-8338-01A-11R-2315-07	BDH1|622	2704.4173
TCGA-KL-8338-01A-11R-2315-07	BDH2|56898	2284.3045
TCGA-KL-8338-01A-11R-2315-07	BDKRB1|623	120.3008
TCGA-KL-8338-01A-11R-2315-07	BDKRB2|624	939.8496
TCGA-KL-8338-01A-11R-2315-07	BDNFOS|497258	73.2143
TCGA-KL-8338-01A-11R-2315-07	BDNF|627	27.3496
TCGA-KL-8338-01A-11R-2315-07	BDP1|55814	555.9211
TCGA-KL-8338-01A-11R-2315-07	BEAN|146227	6.5789
TCGA-KL-8338-01A-11R-2315-07	BECN1|8678	848.6231
TCGA-KL-8338-01A-11R-2315-07	BEGAIN|57596	10.3383
TCGA-KL-8338-01A-11R-2315-07	BEND2|139105	0
TCGA-KL-8338-01A-11R-2315-07	BEND3|57673	87.8759
TCGA-KL-8338-01A-11R-2315-07	BEND4|389206	1.8797
TCGA-KL-8338-01A-11R-2315-07	BEND5|79656	177.1617
TCGA-KL-8338-01A-11R-2315-07	BEND6|221336	46.5226
TCGA-KL-8338-01A-11R-2315-07	BEND7|222389	365.1316
TCGA-KL-8338-01A-11R-2315-07	BEST1|7439	37.1288
TCGA-KL-8338-01A-11R-2315-07	BEST2|54831	0
TCGA-KL-8338-01A-11R-2315-07	BEST3|144453	1.8797
TCGA-KL-8338-01A-11R-2315-07	BEST4|266675	2.3496
TCGA-KL-8338-01A-11R-2315-07	BET1L|51272	4191.2594
TCGA-KL-8338-01A-11R-2315-07	BET1|10282	894.2669
TCGA-KL-8338-01A-11R-2315-07	BET3L|100128327	0
TCGA-KL-8338-01A-11R-2315-07	BEX1|55859	65.3195
TCGA-KL-8338-01A-11R-2315-07	BEX2|84707	1418.2331
TCGA-KL-8338-01A-11R-2315-07	BEX4|56271	1829.4173
TCGA-KL-8338-01A-11R-2315-07	BEX5|340542	1406.9549
TCGA-KL-8338-01A-11R-2315-07	BEYLA|497634	0
TCGA-KL-8338-01A-11R-2315-07	BFAR|51283	1914.9436
TCGA-KL-8338-01A-11R-2315-07	BFSP1|631	15.0376
TCGA-KL-8338-01A-11R-2315-07	BFSP2|8419	125
TCGA-KL-8338-01A-11R-2315-07	BGLAP|632	99.4314
TCGA-KL-8338-01A-11R-2315-07	BGN|633	2070.0188
TCGA-KL-8338-01A-11R-2315-07	BHLHA15|168620	.4699
TCGA-KL-8338-01A-11R-2315-07	BHLHB9|80823	86.9361
TCGA-KL-8338-01A-11R-2315-07	BHLHE22|27319	.9398
TCGA-KL-8338-01A-11R-2315-07	BHLHE23|128408	.4699
TCGA-KL-8338-01A-11R-2315-07	BHLHE40|8553	13945.4887
TCGA-KL-8338-01A-11R-2315-07	BHLHE41|79365	138.6278
TCGA-KL-8338-01A-11R-2315-07	BHMT2|23743	368.891
TCGA-KL-8338-01A-11R-2315-07	BHMT|635	17.8571
TCGA-KL-8338-01A-11R-2315-07	BICC1|80114	4.2293
TCGA-KL-8338-01A-11R-2315-07	BICD1|636	77.0677
TCGA-KL-8338-01A-11R-2315-07	BICD2|23299	1508.9286
TCGA-KL-8338-01A-11R-2315-07	BID|637	224.2293
TCGA-KL-8338-01A-11R-2315-07	BIK|638	28.1955
TCGA-KL-8338-01A-11R-2315-07	BIN1|274	464.2857
TCGA-KL-8338-01A-11R-2315-07	BIN2|51411	515.5075
TCGA-KL-8338-01A-11R-2315-07	BIN3|55909	641.9173
TCGA-KL-8338-01A-11R-2315-07	BIRC2|329	780.0752
TCGA-KL-8338-01A-11R-2315-07	BIRC3|330	160.7143
TCGA-KL-8338-01A-11R-2315-07	BIRC5|332	35.9398
TCGA-KL-8338-01A-11R-2315-07	BIRC6|57448	865.1316
TCGA-KL-8338-01A-11R-2315-07	BIRC7|79444	26.7857
TCGA-KL-8338-01A-11R-2315-07	BIRC8|112401	0
TCGA-KL-8338-01A-11R-2315-07	BIVM|54841	154.1353
TCGA-KL-8338-01A-11R-2315-07	BLCAP|10904	6274.906
TCGA-KL-8338-01A-11R-2315-07	BLID|414899	.4699
TCGA-KL-8338-01A-11R-2315-07	BLK|640	.4699
TCGA-KL-8338-01A-11R-2315-07	BLMH|642	294.1729
TCGA-KL-8338-01A-11R-2315-07	BLM|641	16.4474
TCGA-KL-8338-01A-11R-2315-07	BLNK|29760	638.1579
TCGA-KL-8338-01A-11R-2315-07	BLOC1S1|2647	3026.9079
TCGA-KL-8338-01A-11R-2315-07	BLOC1S2|282991	839.7556
TCGA-KL-8338-01A-11R-2315-07	BLOC1S3|388552	383.9286
TCGA-KL-8338-01A-11R-2315-07	BLVRA|644	673.4023
TCGA-KL-8338-01A-11R-2315-07	BLVRB|645	2277.2556
TCGA-KL-8338-01A-11R-2315-07	BLZF1|8548	226.5038
TCGA-KL-8338-01A-11R-2315-07	BMF|90427	881.109
TCGA-KL-8338-01A-11R-2315-07	BMI1|648	693.7265
TCGA-KL-8338-01A-11R-2315-07	BMP10|27302	0
TCGA-KL-8338-01A-11R-2315-07	BMP15|9210	0
TCGA-KL-8338-01A-11R-2315-07	BMP1|649	187.5
TCGA-KL-8338-01A-11R-2315-07	BMP2K|55589	267.8571
TCGA-KL-8338-01A-11R-2315-07	BMP2|650	59.2105
TCGA-KL-8338-01A-11R-2315-07	BMP3|651	1.4098
TCGA-KL-8338-01A-11R-2315-07	BMP4|652	53.1015
TCGA-KL-8338-01A-11R-2315-07	BMP5|653	0
TCGA-KL-8338-01A-11R-2315-07	BMP6|654	32.2791
TCGA-KL-8338-01A-11R-2315-07	BMP7|655	831.297
TCGA-KL-8338-01A-11R-2315-07	BMP8A|353500	28.6654
TCGA-KL-8338-01A-11R-2315-07	BMP8B|656	7.9887
TCGA-KL-8338-01A-11R-2315-07	BMPER|168667	.9398
TCGA-KL-8338-01A-11R-2315-07	BMPR1A|657	237.782
TCGA-KL-8338-01A-11R-2315-07	BMPR1B|658	2374.5301
TCGA-KL-8338-01A-11R-2315-07	BMPR2|659	898.9662
TCGA-KL-8338-01A-11R-2315-07	BMS1P4|729096	6.5789
TCGA-KL-8338-01A-11R-2315-07	BMS1P5|399761	18.797
TCGA-KL-8338-01A-11R-2315-07	BMS1|9790	750.4699
TCGA-KL-8338-01A-11R-2315-07	BMX|660	7.0489
TCGA-KL-8338-01A-11R-2315-07	BNC1|646	25.3759
TCGA-KL-8338-01A-11R-2315-07	BNC2|54796	399.4361
TCGA-KL-8338-01A-11R-2315-07	BNIP1|662	434.6805
TCGA-KL-8338-01A-11R-2315-07	BNIP2|663	265.9774
TCGA-KL-8338-01A-11R-2315-07	BNIP3L|665	690.3195
TCGA-KL-8338-01A-11R-2315-07	BNIP3|664	469.4549
TCGA-KL-8338-01A-11R-2315-07	BNIPL|149428	13.6278
TCGA-KL-8338-01A-11R-2315-07	BOC|91653	190.7895
TCGA-KL-8338-01A-11R-2315-07	BOD1L|259282	1573.7782
TCGA-KL-8338-01A-11R-2315-07	BOD1|91272	1040.4135
TCGA-KL-8338-01A-11R-2315-07	BOK|666	484.9624
TCGA-KL-8338-01A-11R-2315-07	BOLA1|51027	266.9173
TCGA-KL-8338-01A-11R-2315-07	BOLA2|552900	1716.2782
TCGA-KL-8338-01A-11R-2315-07	BOLA3|388962	350.094
TCGA-KL-8338-01A-11R-2315-07	BOLL|66037	1.4098
TCGA-KL-8338-01A-11R-2315-07	BOP1|23246	176.2218
TCGA-KL-8338-01A-11R-2315-07	BPESC1|60467	0
TCGA-KL-8338-01A-11R-2315-07	BPGM|669	2530.5451
TCGA-KL-8338-01A-11R-2315-07	BPHL|670	236.3722
TCGA-KL-8338-01A-11R-2315-07	BPIL1|80341	95.8647
TCGA-KL-8338-01A-11R-2315-07	BPIL2|254240	.9398
TCGA-KL-8338-01A-11R-2315-07	BPIL3|128859	0
TCGA-KL-8338-01A-11R-2315-07	BPI|671	0
TCGA-KL-8338-01A-11R-2315-07	BPNT1|10380	286.6541
TCGA-KL-8338-01A-11R-2315-07	BPTF|2186	566.2594
TCGA-KL-8338-01A-11R-2315-07	BPY2|9083	0
TCGA-KL-8338-01A-11R-2315-07	BRAF|673	185.6203
TCGA-KL-8338-01A-11R-2315-07	BRAP|8315	736.8421
TCGA-KL-8338-01A-11R-2315-07	BRCA1|672	31.9549
TCGA-KL-8338-01A-11R-2315-07	BRCA2|675	7.0489
TCGA-KL-8338-01A-11R-2315-07	BRCC3|79184	572.8383
TCGA-KL-8338-01A-11R-2315-07	BRD1|23774	391.9173
TCGA-KL-8338-01A-11R-2315-07	BRD2|6046	4921.0526
TCGA-KL-8338-01A-11R-2315-07	BRD3|8019	1368.4821
TCGA-KL-8338-01A-11R-2315-07	BRD4|23476	2468.985
TCGA-KL-8338-01A-11R-2315-07	BRD7P3|23629	.4699
TCGA-KL-8338-01A-11R-2315-07	BRD7|29117	1476.9737
TCGA-KL-8338-01A-11R-2315-07	BRD8|10902	669.1729
TCGA-KL-8338-01A-11R-2315-07	BRD9|65980	1123.1203
TCGA-KL-8338-01A-11R-2315-07	BRDT|676	0
TCGA-KL-8338-01A-11R-2315-07	BREA2|286076	4.2293
TCGA-KL-8338-01A-11R-2315-07	BRE|9577	386.6024
TCGA-KL-8338-01A-11R-2315-07	BRF1|2972	1271.6165
TCGA-KL-8338-01A-11R-2315-07	BRF2|55290	608.0827
TCGA-KL-8338-01A-11R-2315-07	BRI3BP|140707	203.4774
TCGA-KL-8338-01A-11R-2315-07	BRI3|25798	3869.8308
TCGA-KL-8338-01A-11R-2315-07	BRIP1|83990	2.3496
TCGA-KL-8338-01A-11R-2315-07	BRIX1|55299	395.2068
TCGA-KL-8338-01A-11R-2315-07	BRMS1L|84312	265.0376
TCGA-KL-8338-01A-11R-2315-07	BRMS1|25855	1715.6955
TCGA-KL-8338-01A-11R-2315-07	BRP44L|51660	2712.8759
TCGA-KL-8338-01A-11R-2315-07	BRP44|25874	1016.4474
TCGA-KL-8338-01A-11R-2315-07	BRPF1|7862	666.8233
TCGA-KL-8338-01A-11R-2315-07	BRPF3|27154	1045.1128
TCGA-KL-8338-01A-11R-2315-07	BRS3|680	.4699
TCGA-KL-8338-01A-11R-2315-07	BRSK1|84446	36.6541
TCGA-KL-8338-01A-11R-2315-07	BRSK2|9024	43.2331
TCGA-KL-8338-01A-11R-2315-07	BRWD1|54014	1107.6128
TCGA-KL-8338-01A-11R-2315-07	BRWD3|254065	130.6391
TCGA-KL-8338-01A-11R-2315-07	BSCL2|26580	2486.6729
TCGA-KL-8338-01A-11R-2315-07	BSDC1|55108	2357.6128
TCGA-KL-8338-01A-11R-2315-07	BSG|682	80958.6466
TCGA-KL-8338-01A-11R-2315-07	BSND|7809	2130.1692
TCGA-KL-8338-01A-11R-2315-07	BSN|8927	110.9023
TCGA-KL-8338-01A-11R-2315-07	BSPH1|100131137	.4699
TCGA-KL-8338-01A-11R-2315-07	BSPRY|54836	1963.8158
TCGA-KL-8338-01A-11R-2315-07	BST1|683	7.0489
TCGA-KL-8338-01A-11R-2315-07	BST2|684	274.4361
TCGA-KL-8338-01A-11R-2315-07	BSX|390259	0
TCGA-KL-8338-01A-11R-2315-07	BTAF1|9044	303.1015
TCGA-KL-8338-01A-11R-2315-07	BTBD10|84280	391.4474
TCGA-KL-8338-01A-11R-2315-07	BTBD11|121551	49.812
TCGA-KL-8338-01A-11R-2315-07	BTBD12|84464	267.3872
TCGA-KL-8338-01A-11R-2315-07	BTBD16|118663	0
TCGA-KL-8338-01A-11R-2315-07	BTBD17|388419	0
TCGA-KL-8338-01A-11R-2315-07	BTBD18|643376	.9398
TCGA-KL-8338-01A-11R-2315-07	BTBD19|149478	2.3496
TCGA-KL-8338-01A-11R-2315-07	BTBD1|53339	2104.7932
TCGA-KL-8338-01A-11R-2315-07	BTBD2|55643	2879.6992
TCGA-KL-8338-01A-11R-2315-07	BTBD3|22903	947.3684
TCGA-KL-8338-01A-11R-2315-07	BTBD6|90135	2013.6278
TCGA-KL-8338-01A-11R-2315-07	BTBD7|55727	864.6617
TCGA-KL-8338-01A-11R-2315-07	BTBD8|284697	.4699
TCGA-KL-8338-01A-11R-2315-07	BTBD9|114781	857.6128
TCGA-KL-8338-01A-11R-2315-07	BTC|685	18.3271
TCGA-KL-8338-01A-11R-2315-07	BTD|686	958.1767
TCGA-KL-8338-01A-11R-2315-07	BTF3L1|690	0
TCGA-KL-8338-01A-11R-2315-07	BTF3L4|91408	385.3383
TCGA-KL-8338-01A-11R-2315-07	BTF3|689	5291.8233
TCGA-KL-8338-01A-11R-2315-07	BTG1|694	3988.2519
TCGA-KL-8338-01A-11R-2315-07	BTG2|7832	2759.8684
TCGA-KL-8338-01A-11R-2315-07	BTG3|10950	2902.7256
TCGA-KL-8338-01A-11R-2315-07	BTG4|54766	0
TCGA-KL-8338-01A-11R-2315-07	BTK|695	70.9586
TCGA-KL-8338-01A-11R-2315-07	BTLA|151888	6.5789
TCGA-KL-8338-01A-11R-2315-07	BTN1A1|696	0
TCGA-KL-8338-01A-11R-2315-07	BTN2A1|11120	371.2406
TCGA-KL-8338-01A-11R-2315-07	BTN2A2|10385	216.6353
TCGA-KL-8338-01A-11R-2315-07	BTN2A3|54718	8.4586
TCGA-KL-8338-01A-11R-2315-07	BTN3A1|11119	384.3985
TCGA-KL-8338-01A-11R-2315-07	BTN3A2|11118	835.5263
TCGA-KL-8338-01A-11R-2315-07	BTN3A3|10384	352.4436
TCGA-KL-8338-01A-11R-2315-07	BTNL2|56244	.4699
TCGA-KL-8338-01A-11R-2315-07	BTNL3|10917	0
TCGA-KL-8338-01A-11R-2315-07	BTNL8|79908	1.8797
TCGA-KL-8338-01A-11R-2315-07	BTNL9|153579	140.0376
TCGA-KL-8338-01A-11R-2315-07	BTRC|8945	323.7782
TCGA-KL-8338-01A-11R-2315-07	BUB1B|701	64.5583
TCGA-KL-8338-01A-11R-2315-07	BUB1|699	78.9474
TCGA-KL-8338-01A-11R-2315-07	BUB3|9184	519.2669
TCGA-KL-8338-01A-11R-2315-07	BUD13|84811	326.5977
TCGA-KL-8338-01A-11R-2315-07	BUD31|8896	2242.2462
TCGA-KL-8338-01A-11R-2315-07	BVES|11149	18.3271
TCGA-KL-8338-01A-11R-2315-07	BYSL|705	187.9699
TCGA-KL-8338-01A-11R-2315-07	BZRAP1|9256	120.7707
TCGA-KL-8338-01A-11R-2315-07	BZW1|9689	1373.5902
TCGA-KL-8338-01A-11R-2315-07	BZW2|28969	1001.8797
TCGA-KL-8338-01A-11R-2315-07	C10orf105|414152	0
TCGA-KL-8338-01A-11R-2315-07	C10orf107|219621	.4699
TCGA-KL-8338-01A-11R-2315-07	C10orf108|414235	27.2556
TCGA-KL-8338-01A-11R-2315-07	C10orf10|11067	1706.7669
TCGA-KL-8338-01A-11R-2315-07	C10orf110|55853	2.4107
TCGA-KL-8338-01A-11R-2315-07	C10orf111|221060	3.7594
TCGA-KL-8338-01A-11R-2315-07	C10orf113|387638	0
TCGA-KL-8338-01A-11R-2315-07	C10orf114|399726	17.3872
TCGA-KL-8338-01A-11R-2315-07	C10orf116|10974	271.015
TCGA-KL-8338-01A-11R-2315-07	C10orf118|55088	172.4624
TCGA-KL-8338-01A-11R-2315-07	C10orf119|79892	485.4323
TCGA-KL-8338-01A-11R-2315-07	C10orf11|83938	188.4398
TCGA-KL-8338-01A-11R-2315-07	C10orf120|399814	0
TCGA-KL-8338-01A-11R-2315-07	C10orf122|387718	0
TCGA-KL-8338-01A-11R-2315-07	C10orf125|282969	25.3759
TCGA-KL-8338-01A-11R-2315-07	C10orf128|170371	3.7594
TCGA-KL-8338-01A-11R-2315-07	C10orf129|142827	.9398
TCGA-KL-8338-01A-11R-2315-07	C10orf12|26148	46.3205
TCGA-KL-8338-01A-11R-2315-07	C10orf131|100127889	1.4098
TCGA-KL-8338-01A-11R-2315-07	C10orf137|26098	143.797
TCGA-KL-8338-01A-11R-2315-07	C10orf140|387640	5.1692
TCGA-KL-8338-01A-11R-2315-07	C10orf18|54906	605.2632
TCGA-KL-8338-01A-11R-2315-07	C10orf25|220979	52.1617
TCGA-KL-8338-01A-11R-2315-07	C10orf26|54838	4547.2744
TCGA-KL-8338-01A-11R-2315-07	C10orf27|219793	10.8083
TCGA-KL-8338-01A-11R-2315-07	C10orf28|27291	827.5376
TCGA-KL-8338-01A-11R-2315-07	C10orf2|56652	195.0188
TCGA-KL-8338-01A-11R-2315-07	C10orf32|119032	497.1805
TCGA-KL-8338-01A-11R-2315-07	C10orf35|219738	140.9774
TCGA-KL-8338-01A-11R-2315-07	C10orf40|283025	0
TCGA-KL-8338-01A-11R-2315-07	C10orf41|100131213	325.6062
TCGA-KL-8338-01A-11R-2315-07	C10orf46|143384	816.2594
TCGA-KL-8338-01A-11R-2315-07	C10orf47|254427	92.1053
TCGA-KL-8338-01A-11R-2315-07	C10orf4|118924	171.9925
TCGA-KL-8338-01A-11R-2315-07	C10orf50|645528	0
TCGA-KL-8338-01A-11R-2315-07	C10orf53|282966	.4699
TCGA-KL-8338-01A-11R-2315-07	C10orf54|64115	334.1165
TCGA-KL-8338-01A-11R-2315-07	C10orf55|414236	3.0028
TCGA-KL-8338-01A-11R-2315-07	C10orf57|80195	445.0188
TCGA-KL-8338-01A-11R-2315-07	C10orf58|84293	1835.5263
TCGA-KL-8338-01A-11R-2315-07	C10orf62|414157	1.4098
TCGA-KL-8338-01A-11R-2315-07	C10orf67|256815	17.8571
TCGA-KL-8338-01A-11R-2315-07	C10orf68|79741	.4699
TCGA-KL-8338-01A-11R-2315-07	C10orf71|118461	108.5526
TCGA-KL-8338-01A-11R-2315-07	C10orf72|196740	2389.0977
TCGA-KL-8338-01A-11R-2315-07	C10orf75|90271	407.4248
TCGA-KL-8338-01A-11R-2315-07	C10orf76|79591	673.4023
TCGA-KL-8338-01A-11R-2315-07	C10orf78|119392	33.3647
TCGA-KL-8338-01A-11R-2315-07	C10orf79|80217	2.3496
TCGA-KL-8338-01A-11R-2315-07	C10orf81|79949	4.2293
TCGA-KL-8338-01A-11R-2315-07	C10orf82|143379	4.2293
TCGA-KL-8338-01A-11R-2315-07	C10orf84|63877	284.3045
TCGA-KL-8338-01A-11R-2315-07	C10orf88|80007	113.7218
TCGA-KL-8338-01A-11R-2315-07	C10orf90|118611	.4699
TCGA-KL-8338-01A-11R-2315-07	C10orf91|170393	0
TCGA-KL-8338-01A-11R-2315-07	C10orf93|255352	2.8195
TCGA-KL-8338-01A-11R-2315-07	C10orf95|79946	2.3825
TCGA-KL-8338-01A-11R-2315-07	C10orf96|374355	0
TCGA-KL-8338-01A-11R-2315-07	C10orf99|387695	0
TCGA-KL-8338-01A-11R-2315-07	C11orf10|746	1370.7707
TCGA-KL-8338-01A-11R-2315-07	C11orf16|56673	2.3496
TCGA-KL-8338-01A-11R-2315-07	C11orf17|56672	396.1466
TCGA-KL-8338-01A-11R-2315-07	C11orf1|64776	341.0291
TCGA-KL-8338-01A-11R-2315-07	C11orf20|25858	2.8195
TCGA-KL-8338-01A-11R-2315-07	C11orf21|29125	5.6391
TCGA-KL-8338-01A-11R-2315-07	C11orf24|53838	788.5338
TCGA-KL-8338-01A-11R-2315-07	C11orf2|738	4218.985
TCGA-KL-8338-01A-11R-2315-07	C11orf30|56946	449.2481
TCGA-KL-8338-01A-11R-2315-07	C11orf31|280636	1838.3459
TCGA-KL-8338-01A-11R-2315-07	C11orf34|349633	.9398
TCGA-KL-8338-01A-11R-2315-07	C11orf35|256329	129.6476
TCGA-KL-8338-01A-11R-2315-07	C11orf36|283303	0
TCGA-KL-8338-01A-11R-2315-07	C11orf40|143501	0
TCGA-KL-8338-01A-11R-2315-07	C11orf41|25758	110.9023
TCGA-KL-8338-01A-11R-2315-07	C11orf42|160298	.4699
TCGA-KL-8338-01A-11R-2315-07	C11orf45|219833	19.2669
TCGA-KL-8338-01A-11R-2315-07	C11orf46|120534	766.9173
TCGA-KL-8338-01A-11R-2315-07	C11orf48|79081	588.7876
TCGA-KL-8338-01A-11R-2315-07	C11orf49|79096	702.0677
TCGA-KL-8338-01A-11R-2315-07	C11orf51|25906	1507.5846
TCGA-KL-8338-01A-11R-2315-07	C11orf52|91894	458.1767
TCGA-KL-8338-01A-11R-2315-07	C11orf53|341032	190.3195
TCGA-KL-8338-01A-11R-2315-07	C11orf54|28970	897.5564
TCGA-KL-8338-01A-11R-2315-07	C11orf57|55216	620.3008
TCGA-KL-8338-01A-11R-2315-07	C11orf58|10944	2325.6579
TCGA-KL-8338-01A-11R-2315-07	C11orf59|55004	4820.9586
TCGA-KL-8338-01A-11R-2315-07	C11orf61|79684	210.5263
TCGA-KL-8338-01A-11R-2315-07	C11orf63|79864	65.7895
TCGA-KL-8338-01A-11R-2315-07	C11orf64|283197	0
TCGA-KL-8338-01A-11R-2315-07	C11orf65|160140	3.7594
TCGA-KL-8338-01A-11R-2315-07	C11orf66|220004	35.2444
TCGA-KL-8338-01A-11R-2315-07	C11orf67|28971	263.3036
TCGA-KL-8338-01A-11R-2315-07	C11orf68|83638	1812.9699
TCGA-KL-8338-01A-11R-2315-07	C11orf70|85016	1.8797
TCGA-KL-8338-01A-11R-2315-07	C11orf71|54494	343.985
TCGA-KL-8338-01A-11R-2315-07	C11orf73|51501	536.6541
TCGA-KL-8338-01A-11R-2315-07	C11orf74|119710	175.7519
TCGA-KL-8338-01A-11R-2315-07	C11orf75|56935	226.9737
TCGA-KL-8338-01A-11R-2315-07	C11orf80|79703	598.6842
TCGA-KL-8338-01A-11R-2315-07	C11orf82|220042	30.0752
TCGA-KL-8338-01A-11R-2315-07	C11orf83|790955	891.344
TCGA-KL-8338-01A-11R-2315-07	C11orf84|144097	326.5977
TCGA-KL-8338-01A-11R-2315-07	C11orf85|283129	0
TCGA-KL-8338-01A-11R-2315-07	C11orf86|254439	0
TCGA-KL-8338-01A-11R-2315-07	C11orf87|399947	8.4586
TCGA-KL-8338-01A-11R-2315-07	C11orf88|399949	.4699
TCGA-KL-8338-01A-11R-2315-07	C11orf90|387804	0
TCGA-KL-8338-01A-11R-2315-07	C11orf92|399948	1264.2575
TCGA-KL-8338-01A-11R-2315-07	C11orf93|120376	697.2086
TCGA-KL-8338-01A-11R-2315-07	C11orf94|143678	0
TCGA-KL-8338-01A-11R-2315-07	C11orf95|65998	1165.8835
TCGA-KL-8338-01A-11R-2315-07	C11orf9|745	133.4586
TCGA-KL-8338-01A-11R-2315-07	C12orf10|60314	1067.6692
TCGA-KL-8338-01A-11R-2315-07	C12orf11|55726	304.5113
TCGA-KL-8338-01A-11R-2315-07	C12orf12|196477	0
TCGA-KL-8338-01A-11R-2315-07	C12orf23|90488	2813.4398
TCGA-KL-8338-01A-11R-2315-07	C12orf24|29902	58.2707
TCGA-KL-8338-01A-11R-2315-07	C12orf26|84190	70.9586
TCGA-KL-8338-01A-11R-2315-07	C12orf27|283460	18.797
TCGA-KL-8338-01A-11R-2315-07	C12orf29|91298	305.9492
TCGA-KL-8338-01A-11R-2315-07	C12orf32|83695	349.1541
TCGA-KL-8338-01A-11R-2315-07	C12orf34|84915	2522.5564
TCGA-KL-8338-01A-11R-2315-07	C12orf35|55196	301.6917
TCGA-KL-8338-01A-11R-2315-07	C12orf36|283422	.4699
TCGA-KL-8338-01A-11R-2315-07	C12orf39|80763	325.188
TCGA-KL-8338-01A-11R-2315-07	C12orf40|283461	0
TCGA-KL-8338-01A-11R-2315-07	C12orf41|54934	641.4474
TCGA-KL-8338-01A-11R-2315-07	C12orf42|374470	.9398
TCGA-KL-8338-01A-11R-2315-07	C12orf43|64897	410.7143
TCGA-KL-8338-01A-11R-2315-07	C12orf44|60673	2167.2932
TCGA-KL-8338-01A-11R-2315-07	C12orf45|121053	127.8195
TCGA-KL-8338-01A-11R-2315-07	C12orf47|51275	355.3195
TCGA-KL-8338-01A-11R-2315-07	C12orf48|55010	94.2293
TCGA-KL-8338-01A-11R-2315-07	C12orf49|79794	1164.4737
TCGA-KL-8338-01A-11R-2315-07	C12orf4|57102	314.3797
TCGA-KL-8338-01A-11R-2315-07	C12orf50|160419	.4699
TCGA-KL-8338-01A-11R-2315-07	C12orf51|283450	1278.6654
TCGA-KL-8338-01A-11R-2315-07	C12orf52|84934	580.3571
TCGA-KL-8338-01A-11R-2315-07	C12orf53|196500	46.0526
TCGA-KL-8338-01A-11R-2315-07	C12orf54|121273	0
TCGA-KL-8338-01A-11R-2315-07	C12orf56|115749	0
TCGA-KL-8338-01A-11R-2315-07	C12orf57|113246	1097.7444
TCGA-KL-8338-01A-11R-2315-07	C12orf59|120939	39.0038
TCGA-KL-8338-01A-11R-2315-07	C12orf5|57103	203.0075
TCGA-KL-8338-01A-11R-2315-07	C12orf60|144608	65.7895
TCGA-KL-8338-01A-11R-2315-07	C12orf61|283416	17.3872
TCGA-KL-8338-01A-11R-2315-07	C12orf62|84987	1681.8609
TCGA-KL-8338-01A-11R-2315-07	C12orf63|374467	0
TCGA-KL-8338-01A-11R-2315-07	C12orf65|91574	578.0075
TCGA-KL-8338-01A-11R-2315-07	C12orf66|144577	101.9737
TCGA-KL-8338-01A-11R-2315-07	C12orf68|387856	22.0865
TCGA-KL-8338-01A-11R-2315-07	C12orf69|440087	41.8233
TCGA-KL-8338-01A-11R-2315-07	C12orf70|341346	0
TCGA-KL-8338-01A-11R-2315-07	C12orf71|728858	1.4098
TCGA-KL-8338-01A-11R-2315-07	C12orf72|254013	55.4511
TCGA-KL-8338-01A-11R-2315-07	C12orf73|728568	209.1165
TCGA-KL-8338-01A-11R-2315-07	C12orf74|338809	3.2895
TCGA-KL-8338-01A-11R-2315-07	C12orf75|387882	8226.0338
TCGA-KL-8338-01A-11R-2315-07	C12orf76|400073	99.1541
TCGA-KL-8338-01A-11R-2315-07	C12orf77|196415	19.7368
TCGA-KL-8338-01A-11R-2315-07	C13orf15|28984	716.1654
TCGA-KL-8338-01A-11R-2315-07	C13orf16|121793	.4699
TCGA-KL-8338-01A-11R-2315-07	C13orf18|80183	15.0376
TCGA-KL-8338-01A-11R-2315-07	C13orf1|57213	201.1278
TCGA-KL-8338-01A-11R-2315-07	C13orf23|80209	702.0677
TCGA-KL-8338-01A-11R-2315-07	C13orf26|122046	0
TCGA-KL-8338-01A-11R-2315-07	C13orf27|93081	46.0526
TCGA-KL-8338-01A-11R-2315-07	C13orf28|122258	0
TCGA-KL-8338-01A-11R-2315-07	C13orf29|283487	38.5338
TCGA-KL-8338-01A-11R-2315-07	C13orf30|144809	0
TCGA-KL-8338-01A-11R-2315-07	C13orf31|144811	84.1165
TCGA-KL-8338-01A-11R-2315-07	C13orf33|84935	25.8459
TCGA-KL-8338-01A-11R-2315-07	C13orf34|79866	38.468
TCGA-KL-8338-01A-11R-2315-07	C13orf35|400165	0
TCGA-KL-8338-01A-11R-2315-07	C13orf36|400120	.9398
TCGA-KL-8338-01A-11R-2315-07	C13orf37|440145	184.6805
TCGA-KL-8338-01A-11R-2315-07	C13orf38|728591	10.8083
TCGA-KL-8338-01A-11R-2315-07	C13orf39|196541	0
TCGA-KL-8338-01A-11R-2315-07	C14orf101|54916	765.0376
TCGA-KL-8338-01A-11R-2315-07	C14orf102|55051	362.782
TCGA-KL-8338-01A-11R-2315-07	C14orf104|55172	248.5902
TCGA-KL-8338-01A-11R-2315-07	C14orf105|55195	1607.1429
TCGA-KL-8338-01A-11R-2315-07	C14orf106|55320	210.5263
TCGA-KL-8338-01A-11R-2315-07	C14orf109|26175	570.4887
TCGA-KL-8338-01A-11R-2315-07	C14orf115|55237	1.8797
TCGA-KL-8338-01A-11R-2315-07	C14orf118|55668	419.6429
TCGA-KL-8338-01A-11R-2315-07	C14orf119|55017	1699.718
TCGA-KL-8338-01A-11R-2315-07	C14orf126|112487	190.9915
TCGA-KL-8338-01A-11R-2315-07	C14orf128|84837	123.5902
TCGA-KL-8338-01A-11R-2315-07	C14orf129|51527	572.8383
TCGA-KL-8338-01A-11R-2315-07	C14orf132|56967	839.2857
TCGA-KL-8338-01A-11R-2315-07	C14orf135|64430	3154.6053
TCGA-KL-8338-01A-11R-2315-07	C14orf138|79609	90.2256
TCGA-KL-8338-01A-11R-2315-07	C14orf139|79686	17.8571
TCGA-KL-8338-01A-11R-2315-07	C14orf142|84520	298.4023
TCGA-KL-8338-01A-11R-2315-07	C14orf143|90141	60.1504
TCGA-KL-8338-01A-11R-2315-07	C14orf145|145508	30.0752
TCGA-KL-8338-01A-11R-2315-07	C14orf147|171546	1354.3233
TCGA-KL-8338-01A-11R-2315-07	C14orf148|122945	6.5789
TCGA-KL-8338-01A-11R-2315-07	C14orf149|112849	94.9248
TCGA-KL-8338-01A-11R-2315-07	C14orf153|84334	1024.7227
TCGA-KL-8338-01A-11R-2315-07	C14orf156|81892	835.9962
TCGA-KL-8338-01A-11R-2315-07	C14orf159|80017	7557.8008
TCGA-KL-8338-01A-11R-2315-07	C14orf162|56936	0
TCGA-KL-8338-01A-11R-2315-07	C14orf165|414767	0
TCGA-KL-8338-01A-11R-2315-07	C14orf166B|145497	0
TCGA-KL-8338-01A-11R-2315-07	C14orf166|51637	2244.8308
TCGA-KL-8338-01A-11R-2315-07	C14orf167|55449	1018.75
TCGA-KL-8338-01A-11R-2315-07	C14orf169|79697	308.7406
TCGA-KL-8338-01A-11R-2315-07	C14orf174|161394	15.9774
TCGA-KL-8338-01A-11R-2315-07	C14orf176|643382	34.3045
TCGA-KL-8338-01A-11R-2315-07	C14orf177|283598	0
TCGA-KL-8338-01A-11R-2315-07	C14orf178|283579	1.4098
TCGA-KL-8338-01A-11R-2315-07	C14orf179|112752	507.9887
TCGA-KL-8338-01A-11R-2315-07	C14orf180|400258	0
TCGA-KL-8338-01A-11R-2315-07	C14orf181|400223	44.6429
TCGA-KL-8338-01A-11R-2315-07	C14orf182|283551	.4699
TCGA-KL-8338-01A-11R-2315-07	C14orf183|196913	0
TCGA-KL-8338-01A-11R-2315-07	C14orf184|650662	0
TCGA-KL-8338-01A-11R-2315-07	C14orf19|280655	3.7594
TCGA-KL-8338-01A-11R-2315-07	C14orf1|11161	2543.2331
TCGA-KL-8338-01A-11R-2315-07	C14orf21|161424	262.218
TCGA-KL-8338-01A-11R-2315-07	C14orf23|387978	0
TCGA-KL-8338-01A-11R-2315-07	C14orf28|122525	130.6391
TCGA-KL-8338-01A-11R-2315-07	C14orf2|9556	2978.8534
TCGA-KL-8338-01A-11R-2315-07	C14orf33|100129075	73.7782
TCGA-KL-8338-01A-11R-2315-07	C14orf34|645687	.9398
TCGA-KL-8338-01A-11R-2315-07	C14orf37|145407	421.9925
TCGA-KL-8338-01A-11R-2315-07	C14orf39|317761	11.7481
TCGA-KL-8338-01A-11R-2315-07	C14orf43|91748	1724.6241
TCGA-KL-8338-01A-11R-2315-07	C14orf45|80127	46.5226
TCGA-KL-8338-01A-11R-2315-07	C14orf48|256369	0
TCGA-KL-8338-01A-11R-2315-07	C14orf49|161176	9.8684
TCGA-KL-8338-01A-11R-2315-07	C14orf4|64207	2953.0075
TCGA-KL-8338-01A-11R-2315-07	C14orf50|145376	5.1692
TCGA-KL-8338-01A-11R-2315-07	C14orf53|440184	7.0489
TCGA-KL-8338-01A-11R-2315-07	C14orf64|388011	0
TCGA-KL-8338-01A-11R-2315-07	C14orf68|283600	.9398
TCGA-KL-8338-01A-11R-2315-07	C14orf70|283601	0
TCGA-KL-8338-01A-11R-2315-07	C14orf72|145200	74.718
TCGA-KL-8338-01A-11R-2315-07	C14orf73|91828	1.4098
TCGA-KL-8338-01A-11R-2315-07	C14orf79|122616	165.8835
TCGA-KL-8338-01A-11R-2315-07	C14orf80|283643	130.6391
TCGA-KL-8338-01A-11R-2315-07	C14orf86|283592	0
TCGA-KL-8338-01A-11R-2315-07	C14orf93|60686	249.0602
TCGA-KL-8338-01A-11R-2315-07	C15orf17|57184	2050.282
TCGA-KL-8338-01A-11R-2315-07	C15orf21|283651	10.3383
TCGA-KL-8338-01A-11R-2315-07	C15orf23|90417	263.1579
TCGA-KL-8338-01A-11R-2315-07	C15orf24|56851	2344.4549
TCGA-KL-8338-01A-11R-2315-07	C15orf26|161502	.4699
TCGA-KL-8338-01A-11R-2315-07	C15orf27|123591	169.6429
TCGA-KL-8338-01A-11R-2315-07	C15orf28|80035	3.2895
TCGA-KL-8338-01A-11R-2315-07	C15orf29|79768	253.7594
TCGA-KL-8338-01A-11R-2315-07	C15orf2|23742	0
TCGA-KL-8338-01A-11R-2315-07	C15orf32|145858	0
TCGA-KL-8338-01A-11R-2315-07	C15orf33|196951	13.6936
TCGA-KL-8338-01A-11R-2315-07	C15orf34|80072	25.8459
TCGA-KL-8338-01A-11R-2315-07	C15orf37|283687	126.7199
TCGA-KL-8338-01A-11R-2315-07	C15orf38|348110	149.7744
TCGA-KL-8338-01A-11R-2315-07	C15orf39|56905	723.2143
TCGA-KL-8338-01A-11R-2315-07	C15orf40|123207	405.5451
TCGA-KL-8338-01A-11R-2315-07	C15orf41|84529	35.7143
TCGA-KL-8338-01A-11R-2315-07	C15orf42|90381	31.1936
TCGA-KL-8338-01A-11R-2315-07	C15orf43|145645	.4699
TCGA-KL-8338-01A-11R-2315-07	C15orf44|81556	1237.782
TCGA-KL-8338-01A-11R-2315-07	C15orf48|84419	37.1241
TCGA-KL-8338-01A-11R-2315-07	C15orf50|414926	0
TCGA-KL-8338-01A-11R-2315-07	C15orf51|196968	4.6992
TCGA-KL-8338-01A-11R-2315-07	C15orf52|388115	2289.9436
TCGA-KL-8338-01A-11R-2315-07	C15orf53|400359	.9398
TCGA-KL-8338-01A-11R-2315-07	C15orf54|400360	0
TCGA-KL-8338-01A-11R-2315-07	C15orf55|256646	7.0489
TCGA-KL-8338-01A-11R-2315-07	C15orf56|644809	77.0677
TCGA-KL-8338-01A-11R-2315-07	C15orf57|90416	530.6814
TCGA-KL-8338-01A-11R-2315-07	C15orf58|390637	60.6203
TCGA-KL-8338-01A-11R-2315-07	C15orf59|388135	3279.1353
TCGA-KL-8338-01A-11R-2315-07	C15orf5|81698	0
TCGA-KL-8338-01A-11R-2315-07	C15orf60|283677	0
TCGA-KL-8338-01A-11R-2315-07	C15orf61|145853	294.1729
TCGA-KL-8338-01A-11R-2315-07	C15orf62|643338	13.1579
TCGA-KL-8338-01A-11R-2315-07	C15orf63|25764	738.703
TCGA-KL-8338-01A-11R-2315-07	C16orf11|146325	7.9887
TCGA-KL-8338-01A-11R-2315-07	C16orf13|84326	748.1203
TCGA-KL-8338-01A-11R-2315-07	C16orf3|750	3.2895
TCGA-KL-8338-01A-11R-2315-07	C16orf42|115939	2058.3976
TCGA-KL-8338-01A-11R-2315-07	C16orf45|89927	1196.8985
TCGA-KL-8338-01A-11R-2315-07	C16orf46|123775	48.8722
TCGA-KL-8338-01A-11R-2315-07	C16orf48|84080	255.1692
TCGA-KL-8338-01A-11R-2315-07	C16orf52|730094	339.7556
TCGA-KL-8338-01A-11R-2315-07	C16orf53|79447	1440.047
TCGA-KL-8338-01A-11R-2315-07	C16orf54|283897	147.0865
TCGA-KL-8338-01A-11R-2315-07	C16orf55|124045	64.3797
TCGA-KL-8338-01A-11R-2315-07	C16orf57|79650	879.6992
TCGA-KL-8338-01A-11R-2315-07	C16orf58|64755	4363.6137
TCGA-KL-8338-01A-11R-2315-07	C16orf59|80178	80.8271
TCGA-KL-8338-01A-11R-2315-07	C16orf5|29965	6801.2218
TCGA-KL-8338-01A-11R-2315-07	C16orf61|56942	1039.4079
TCGA-KL-8338-01A-11R-2315-07	C16orf62|57020	1367.4812
TCGA-KL-8338-01A-11R-2315-07	C16orf63|123811	595.3947
TCGA-KL-8338-01A-11R-2315-07	C16orf68|79091	207.7068
TCGA-KL-8338-01A-11R-2315-07	C16orf70|80262	613.515
TCGA-KL-8338-01A-11R-2315-07	C16orf71|146562	36.1842
TCGA-KL-8338-01A-11R-2315-07	C16orf72|29035	768.3271
TCGA-KL-8338-01A-11R-2315-07	C16orf73|254528	.4746
TCGA-KL-8338-01A-11R-2315-07	C16orf74|404550	37.594
TCGA-KL-8338-01A-11R-2315-07	C16orf75|116028	306.391
TCGA-KL-8338-01A-11R-2315-07	C16orf78|123970	0
TCGA-KL-8338-01A-11R-2315-07	C16orf79|283870	49.0695
TCGA-KL-8338-01A-11R-2315-07	C16orf7|9605	1694.7932
TCGA-KL-8338-01A-11R-2315-07	C16orf80|29105	853.8534
TCGA-KL-8338-01A-11R-2315-07	C16orf81|283860	1.4098
TCGA-KL-8338-01A-11R-2315-07	C16orf82|162083	0
TCGA-KL-8338-01A-11R-2315-07	C16orf86|388284	21.1466
TCGA-KL-8338-01A-11R-2315-07	C16orf87|388272	62.9699
TCGA-KL-8338-01A-11R-2315-07	C16orf88|400506	400.3759
TCGA-KL-8338-01A-11R-2315-07	C16orf89|146556	1682.8008
TCGA-KL-8338-01A-11R-2315-07	C16orf90|646174	.4699
TCGA-KL-8338-01A-11R-2315-07	C16orf91|283951	430.4511
TCGA-KL-8338-01A-11R-2315-07	C16orf92|146378	0
TCGA-KL-8338-01A-11R-2315-07	C16orf93|90835	10.8083
TCGA-KL-8338-01A-11R-2315-07	C17orf100|388327	31.015
TCGA-KL-8338-01A-11R-2315-07	C17orf101|79701	574.2481
[truncated: 18,532 more rows]
