# Supplementary material for: Dysfunctional miRNA-Mediated Regulation in Chromophobe Renal Cell Carcinoma
Source: PLoS One. 2016 Jun 3;11(6):e0156324. doi: 10.1371/journal.pone.0156324 (PMC4892590; doi:10.1371/journal.pone.0156324)
Supplement: S2 File — (ZIP) [file pone.0156324.s002.zip › S2_File mRNA expression profile downloaded from TCGA/case/unc.edu__IlluminaHiSeq_RNASeqV2__TCGA-KL-8339-01A-11R-2315-07__expression_rsem_gene_normalized.txt]

barcode	gene_id	normalized_count
TCGA-KL-8339-01A-11R-2315-07	?|100130426	0
TCGA-KL-8339-01A-11R-2315-07	?|100133144	22.5036
TCGA-KL-8339-01A-11R-2315-07	?|100134869	25.6286
TCGA-KL-8339-01A-11R-2315-07	?|10357	58.3549
TCGA-KL-8339-01A-11R-2315-07	?|10431	766.1638
TCGA-KL-8339-01A-11R-2315-07	?|136542	0
TCGA-KL-8339-01A-11R-2315-07	?|155060	45.6178
TCGA-KL-8339-01A-11R-2315-07	?|26823	1.796
TCGA-KL-8339-01A-11R-2315-07	?|280660	0
TCGA-KL-8339-01A-11R-2315-07	?|317712	0
TCGA-KL-8339-01A-11R-2315-07	?|340602	0
TCGA-KL-8339-01A-11R-2315-07	?|388795	0
TCGA-KL-8339-01A-11R-2315-07	?|390284	18.319
TCGA-KL-8339-01A-11R-2315-07	?|391343	0
TCGA-KL-8339-01A-11R-2315-07	?|391714	.3592
TCGA-KL-8339-01A-11R-2315-07	?|404770	0
TCGA-KL-8339-01A-11R-2315-07	?|441362	0
TCGA-KL-8339-01A-11R-2315-07	?|442388	0
TCGA-KL-8339-01A-11R-2315-07	?|553137	19.0374
TCGA-KL-8339-01A-11R-2315-07	?|57714	422.773
TCGA-KL-8339-01A-11R-2315-07	?|645851	3.9511
TCGA-KL-8339-01A-11R-2315-07	?|652919	35.8369
TCGA-KL-8339-01A-11R-2315-07	?|653553	410.5603
TCGA-KL-8339-01A-11R-2315-07	?|728045	0
TCGA-KL-8339-01A-11R-2315-07	?|728603	0
TCGA-KL-8339-01A-11R-2315-07	?|728788	.7184
TCGA-KL-8339-01A-11R-2315-07	?|729884	1.0776
TCGA-KL-8339-01A-11R-2315-07	?|8225	610.9914
TCGA-KL-8339-01A-11R-2315-07	?|90288	.7184
TCGA-KL-8339-01A-11R-2315-07	A1BG|1	6.2464
TCGA-KL-8339-01A-11R-2315-07	A1CF|29974	0
TCGA-KL-8339-01A-11R-2315-07	A2BP1|54715	.3592
TCGA-KL-8339-01A-11R-2315-07	A2LD1|87769	44.7737
TCGA-KL-8339-01A-11R-2315-07	A2ML1|144568	2.5144
TCGA-KL-8339-01A-11R-2315-07	A2M|2	4392.9095
TCGA-KL-8339-01A-11R-2315-07	A4GALT|53947	102.7299
TCGA-KL-8339-01A-11R-2315-07	A4GNT|51146	0
TCGA-KL-8339-01A-11R-2315-07	AAA1|404744	0
TCGA-KL-8339-01A-11R-2315-07	AAAS|8086	948.9943
TCGA-KL-8339-01A-11R-2315-07	AACSL|729522	0
TCGA-KL-8339-01A-11R-2315-07	AACS|65985	936.0632
TCGA-KL-8339-01A-11R-2315-07	AADACL2|344752	0
TCGA-KL-8339-01A-11R-2315-07	AADACL3|126767	0
TCGA-KL-8339-01A-11R-2315-07	AADACL4|343066	0
TCGA-KL-8339-01A-11R-2315-07	AADAC|13	.3592
TCGA-KL-8339-01A-11R-2315-07	AADAT|51166	172.4138
TCGA-KL-8339-01A-11R-2315-07	AAGAB|79719	1406.25
TCGA-KL-8339-01A-11R-2315-07	AAK1|22848	1241.7385
TCGA-KL-8339-01A-11R-2315-07	AAMP|14	1834.7701
TCGA-KL-8339-01A-11R-2315-07	AANAT|15	2.1552
TCGA-KL-8339-01A-11R-2315-07	AARS2|57505	533.7572
TCGA-KL-8339-01A-11R-2315-07	AARSD1|80755	406.25
TCGA-KL-8339-01A-11R-2315-07	AARS|16	5676.3649
TCGA-KL-8339-01A-11R-2315-07	AASDHPPT|60496	554.9569
TCGA-KL-8339-01A-11R-2315-07	AASDH|132949	310.3448
TCGA-KL-8339-01A-11R-2315-07	AASS|10157	21.5517
TCGA-KL-8339-01A-11R-2315-07	AATF|26574	1047.0546
TCGA-KL-8339-01A-11R-2315-07	AATK|9625	13.6494
TCGA-KL-8339-01A-11R-2315-07	ABAT|18	217.6724
TCGA-KL-8339-01A-11R-2315-07	ABCA10|10349	9.3391
TCGA-KL-8339-01A-11R-2315-07	ABCA11P|79963	48.7751
TCGA-KL-8339-01A-11R-2315-07	ABCA12|26154	0
TCGA-KL-8339-01A-11R-2315-07	ABCA13|154664	.7184
TCGA-KL-8339-01A-11R-2315-07	ABCA17P|650655	21.5517
TCGA-KL-8339-01A-11R-2315-07	ABCA1|19	1051.7026
TCGA-KL-8339-01A-11R-2315-07	ABCA2|20	3470.1868
TCGA-KL-8339-01A-11R-2315-07	ABCA3|21	728.0891
TCGA-KL-8339-01A-11R-2315-07	ABCA4|24	1.4368
TCGA-KL-8339-01A-11R-2315-07	ABCA5|23461	1243.8937
TCGA-KL-8339-01A-11R-2315-07	ABCA6|23460	.7184
TCGA-KL-8339-01A-11R-2315-07	ABCA7|10347	214.4397
TCGA-KL-8339-01A-11R-2315-07	ABCA8|10351	3.2328
TCGA-KL-8339-01A-11R-2315-07	ABCA9|10350	15.8046
TCGA-KL-8339-01A-11R-2315-07	ABCB10|23456	225.9339
TCGA-KL-8339-01A-11R-2315-07	ABCB11|8647	0
TCGA-KL-8339-01A-11R-2315-07	ABCB1|5243	12.931
TCGA-KL-8339-01A-11R-2315-07	ABCB4|5244	2.1552
TCGA-KL-8339-01A-11R-2315-07	ABCB5|340273	0
TCGA-KL-8339-01A-11R-2315-07	ABCB6|10058	111.329
TCGA-KL-8339-01A-11R-2315-07	ABCB7|22	1163.4339
TCGA-KL-8339-01A-11R-2315-07	ABCB8|11194	612.7874
TCGA-KL-8339-01A-11R-2315-07	ABCB9|23457	247.3024
TCGA-KL-8339-01A-11R-2315-07	ABCC10|89845	135.0575
TCGA-KL-8339-01A-11R-2315-07	ABCC11|85320	0
TCGA-KL-8339-01A-11R-2315-07	ABCC12|94160	0
TCGA-KL-8339-01A-11R-2315-07	ABCC13|150000	0
TCGA-KL-8339-01A-11R-2315-07	ABCC1|4363	715.8764
TCGA-KL-8339-01A-11R-2315-07	ABCC2|1244	5.7471
TCGA-KL-8339-01A-11R-2315-07	ABCC3|8714	15.8046
TCGA-KL-8339-01A-11R-2315-07	ABCC4|10257	1724.4971
TCGA-KL-8339-01A-11R-2315-07	ABCC5|10057	3095.546
TCGA-KL-8339-01A-11R-2315-07	ABCC6P1|653190	3.592
TCGA-KL-8339-01A-11R-2315-07	ABCC6P2|730013	6.8247
TCGA-KL-8339-01A-11R-2315-07	ABCC6|368	62.8592
TCGA-KL-8339-01A-11R-2315-07	ABCC8|6833	.7184
TCGA-KL-8339-01A-11R-2315-07	ABCC9|10060	42.3851
TCGA-KL-8339-01A-11R-2315-07	ABCD1|215	247.1264
TCGA-KL-8339-01A-11R-2315-07	ABCD2|225	23.3477
TCGA-KL-8339-01A-11R-2315-07	ABCD3|5825	889.3678
TCGA-KL-8339-01A-11R-2315-07	ABCD4|5826	163.7931
TCGA-KL-8339-01A-11R-2315-07	ABCE1|6059	1843.0316
TCGA-KL-8339-01A-11R-2315-07	ABCF1|23	996.7672
TCGA-KL-8339-01A-11R-2315-07	ABCF2|10061	1842.6724
TCGA-KL-8339-01A-11R-2315-07	ABCF3|55324	1836.2069
TCGA-KL-8339-01A-11R-2315-07	ABCG1|9619	2981.3218
TCGA-KL-8339-01A-11R-2315-07	ABCG2|9429	30.8908
TCGA-KL-8339-01A-11R-2315-07	ABCG4|64137	4.3103
TCGA-KL-8339-01A-11R-2315-07	ABCG5|64240	0
TCGA-KL-8339-01A-11R-2315-07	ABCG8|64241	.3592
TCGA-KL-8339-01A-11R-2315-07	ABHD10|55347	3154.454
TCGA-KL-8339-01A-11R-2315-07	ABHD11|83451	1335.1293
TCGA-KL-8339-01A-11R-2315-07	ABHD12B|145447	0
TCGA-KL-8339-01A-11R-2315-07	ABHD12|26090	2518.6782
TCGA-KL-8339-01A-11R-2315-07	ABHD13|84945	213.3621
TCGA-KL-8339-01A-11R-2315-07	ABHD14A|25864	362.5575
TCGA-KL-8339-01A-11R-2315-07	ABHD14B|84836	4597.342
TCGA-KL-8339-01A-11R-2315-07	ABHD15|116236	107.7586
TCGA-KL-8339-01A-11R-2315-07	ABHD1|84696	2.5144
TCGA-KL-8339-01A-11R-2315-07	ABHD2|11057	25891.1638
TCGA-KL-8339-01A-11R-2315-07	ABHD3|171586	3598.7787
TCGA-KL-8339-01A-11R-2315-07	ABHD4|63874	742.0977
TCGA-KL-8339-01A-11R-2315-07	ABHD5|51099	418.1034
TCGA-KL-8339-01A-11R-2315-07	ABHD6|57406	750.3592
TCGA-KL-8339-01A-11R-2315-07	ABHD8|79575	499.2816
TCGA-KL-8339-01A-11R-2315-07	ABI1|10006	691.0057
TCGA-KL-8339-01A-11R-2315-07	ABI2|10152	877.8736
TCGA-KL-8339-01A-11R-2315-07	ABI3BP|25890	563.5776
TCGA-KL-8339-01A-11R-2315-07	ABI3|51225	101.2931
TCGA-KL-8339-01A-11R-2315-07	ABL1|25	1388.6494
TCGA-KL-8339-01A-11R-2315-07	ABL2|27	322.9167
TCGA-KL-8339-01A-11R-2315-07	ABLIM1|3983	4920.977
TCGA-KL-8339-01A-11R-2315-07	ABLIM2|84448	8.2615
TCGA-KL-8339-01A-11R-2315-07	ABLIM3|22885	147.9885
TCGA-KL-8339-01A-11R-2315-07	ABO|28	0
TCGA-KL-8339-01A-11R-2315-07	ABP1|26	1.796
TCGA-KL-8339-01A-11R-2315-07	ABRA|137735	0
TCGA-KL-8339-01A-11R-2315-07	ABR|29	2827.227
TCGA-KL-8339-01A-11R-2315-07	ABT1|29777	350.5747
TCGA-KL-8339-01A-11R-2315-07	ABTB1|80325	828.3046
TCGA-KL-8339-01A-11R-2315-07	ABTB2|25841	1886.4943
TCGA-KL-8339-01A-11R-2315-07	ACAA1|30	1524.7845
TCGA-KL-8339-01A-11R-2315-07	ACAA2|10449	2174.2098
TCGA-KL-8339-01A-11R-2315-07	ACACA|31	994.6121
TCGA-KL-8339-01A-11R-2315-07	ACACB|32	4993.5345
TCGA-KL-8339-01A-11R-2315-07	ACAD10|80724	1083.6925
TCGA-KL-8339-01A-11R-2315-07	ACAD11|84129	402.1983
TCGA-KL-8339-01A-11R-2315-07	ACAD8|27034	1353.8075
TCGA-KL-8339-01A-11R-2315-07	ACAD9|28976	1096.2608
TCGA-KL-8339-01A-11R-2315-07	ACADL|33	201.1494
TCGA-KL-8339-01A-11R-2315-07	ACADM|34	2566.4511
TCGA-KL-8339-01A-11R-2315-07	ACADSB|36	1562.5
TCGA-KL-8339-01A-11R-2315-07	ACADS|35	5186.7816
TCGA-KL-8339-01A-11R-2315-07	ACADVL|37	3844.8024
TCGA-KL-8339-01A-11R-2315-07	ACAN|176	77.9454
TCGA-KL-8339-01A-11R-2315-07	ACAP1|9744	12.2126
TCGA-KL-8339-01A-11R-2315-07	ACAP2|23527	848.7787
TCGA-KL-8339-01A-11R-2315-07	ACAP3|116983	173.8685
TCGA-KL-8339-01A-11R-2315-07	ACAT1|38	32834.7701
TCGA-KL-8339-01A-11R-2315-07	ACAT2|39	342.5
TCGA-KL-8339-01A-11R-2315-07	ACBD3|64746	802.0833
TCGA-KL-8339-01A-11R-2315-07	ACBD4|79777	253.592
TCGA-KL-8339-01A-11R-2315-07	ACBD5|91452	1132.9023
TCGA-KL-8339-01A-11R-2315-07	ACBD6|84320	334.4109
TCGA-KL-8339-01A-11R-2315-07	ACBD7|414149	11.8534
TCGA-KL-8339-01A-11R-2315-07	ACCN1|40	73.9943
TCGA-KL-8339-01A-11R-2315-07	ACCN2|41	313.5776
TCGA-KL-8339-01A-11R-2315-07	ACCN3|9311	16.1638
TCGA-KL-8339-01A-11R-2315-07	ACCN4|55515	0
TCGA-KL-8339-01A-11R-2315-07	ACCN5|51802	0
TCGA-KL-8339-01A-11R-2315-07	ACCSL|390110	0
TCGA-KL-8339-01A-11R-2315-07	ACCS|84680	294.181
TCGA-KL-8339-01A-11R-2315-07	ACD|65057	290.9483
TCGA-KL-8339-01A-11R-2315-07	ACE2|59272	1.0776
TCGA-KL-8339-01A-11R-2315-07	ACER1|125981	0
TCGA-KL-8339-01A-11R-2315-07	ACER2|340485	30.8908
TCGA-KL-8339-01A-11R-2315-07	ACER3|55331	287.7155
TCGA-KL-8339-01A-11R-2315-07	ACE|1636	313.5776
TCGA-KL-8339-01A-11R-2315-07	ACHE|43	10.7759
TCGA-KL-8339-01A-11R-2315-07	ACIN1|22985	2123.9224
TCGA-KL-8339-01A-11R-2315-07	ACLY|47	1867.4569
TCGA-KL-8339-01A-11R-2315-07	ACMSD|130013	0
TCGA-KL-8339-01A-11R-2315-07	ACN9|57001	6.4655
TCGA-KL-8339-01A-11R-2315-07	ACO1|48	3406.6092
TCGA-KL-8339-01A-11R-2315-07	ACO2|50	14841.1063
TCGA-KL-8339-01A-11R-2315-07	ACOT11|26027	1543.1645
TCGA-KL-8339-01A-11R-2315-07	ACOT12|134526	0
TCGA-KL-8339-01A-11R-2315-07	ACOT13|55856	569.6444
TCGA-KL-8339-01A-11R-2315-07	ACOT1|641371	4184.2672
TCGA-KL-8339-01A-11R-2315-07	ACOT2|10965	1502.1552
TCGA-KL-8339-01A-11R-2315-07	ACOT4|122970	647.6293
TCGA-KL-8339-01A-11R-2315-07	ACOT6|641372	60.3448
TCGA-KL-8339-01A-11R-2315-07	ACOT7|11332	236.3506
TCGA-KL-8339-01A-11R-2315-07	ACOT8|10005	1114.9928
TCGA-KL-8339-01A-11R-2315-07	ACOT9|23597	383.6207
TCGA-KL-8339-01A-11R-2315-07	ACOX1|51	2031.7421
TCGA-KL-8339-01A-11R-2315-07	ACOX2|8309	327.9454
TCGA-KL-8339-01A-11R-2315-07	ACOX3|8310	548.8506
TCGA-KL-8339-01A-11R-2315-07	ACOXL|55289	2.1552
TCGA-KL-8339-01A-11R-2315-07	ACP1|52	1805.6753
TCGA-KL-8339-01A-11R-2315-07	ACP2|53	1073.9943
TCGA-KL-8339-01A-11R-2315-07	ACP5|54	68.9655
TCGA-KL-8339-01A-11R-2315-07	ACP6|51205	148.3477
TCGA-KL-8339-01A-11R-2315-07	ACPL2|92370	88.7213
TCGA-KL-8339-01A-11R-2315-07	ACPP|55	3.2328
TCGA-KL-8339-01A-11R-2315-07	ACPT|93650	.3592
TCGA-KL-8339-01A-11R-2315-07	ACRBP|84519	2.1552
TCGA-KL-8339-01A-11R-2315-07	ACRC|93953	4.6695
TCGA-KL-8339-01A-11R-2315-07	ACRV1|56	.7184
TCGA-KL-8339-01A-11R-2315-07	ACR|49	0
TCGA-KL-8339-01A-11R-2315-07	ACSBG1|23205	5.7471
TCGA-KL-8339-01A-11R-2315-07	ACSBG2|81616	5.7471
TCGA-KL-8339-01A-11R-2315-07	ACSF2|80221	514.0086
TCGA-KL-8339-01A-11R-2315-07	ACSF3|197322	242.4569
TCGA-KL-8339-01A-11R-2315-07	ACSL1|2180	14468.75
TCGA-KL-8339-01A-11R-2315-07	ACSL3|2181	3025.8621
TCGA-KL-8339-01A-11R-2315-07	ACSL4|2182	3016.523
TCGA-KL-8339-01A-11R-2315-07	ACSL5|51703	502.5144
TCGA-KL-8339-01A-11R-2315-07	ACSL6|23305	34.842
TCGA-KL-8339-01A-11R-2315-07	ACSM1|116285	.7184
TCGA-KL-8339-01A-11R-2315-07	ACSM2A|123876	1.0776
TCGA-KL-8339-01A-11R-2315-07	ACSM2B|348158	1.0776
TCGA-KL-8339-01A-11R-2315-07	ACSM3|6296	325.2371
TCGA-KL-8339-01A-11R-2315-07	ACSM4|341392	0
TCGA-KL-8339-01A-11R-2315-07	ACSM5|54988	3.2328
TCGA-KL-8339-01A-11R-2315-07	ACSS1|84532	3945.7615
TCGA-KL-8339-01A-11R-2315-07	ACSS2|55902	1360.6322
TCGA-KL-8339-01A-11R-2315-07	ACSS3|79611	7585.8477
TCGA-KL-8339-01A-11R-2315-07	ACTA1|58	1.796
TCGA-KL-8339-01A-11R-2315-07	ACTA2|59	1373.6279
TCGA-KL-8339-01A-11R-2315-07	ACTBL2|345651	.7184
TCGA-KL-8339-01A-11R-2315-07	ACTB|60	108806.0345
TCGA-KL-8339-01A-11R-2315-07	ACTC1|70	418.1034
TCGA-KL-8339-01A-11R-2315-07	ACTG1|71	102785.2011
TCGA-KL-8339-01A-11R-2315-07	ACTG2|72	120.6897
TCGA-KL-8339-01A-11R-2315-07	ACTL6A|86	888.2902
TCGA-KL-8339-01A-11R-2315-07	ACTL6B|51412	0
TCGA-KL-8339-01A-11R-2315-07	ACTL7A|10881	0
TCGA-KL-8339-01A-11R-2315-07	ACTL7B|10880	0
TCGA-KL-8339-01A-11R-2315-07	ACTL8|81569	0
TCGA-KL-8339-01A-11R-2315-07	ACTL9|284382	0
TCGA-KL-8339-01A-11R-2315-07	ACTN1|87	698.9943
TCGA-KL-8339-01A-11R-2315-07	ACTN2|88	20.1149
TCGA-KL-8339-01A-11R-2315-07	ACTN3|89	.3592
TCGA-KL-8339-01A-11R-2315-07	ACTN4|81	12015.819
TCGA-KL-8339-01A-11R-2315-07	ACTR10|55860	1864.2241
TCGA-KL-8339-01A-11R-2315-07	ACTR1A|10121	1310.704
TCGA-KL-8339-01A-11R-2315-07	ACTR1B|10120	1077.5862
TCGA-KL-8339-01A-11R-2315-07	ACTR2|10097	2204.3822
TCGA-KL-8339-01A-11R-2315-07	ACTR3B|57180	1303.1609
TCGA-KL-8339-01A-11R-2315-07	ACTR3C|653857	67.8879
TCGA-KL-8339-01A-11R-2315-07	ACTR3|10096	2190.0144
TCGA-KL-8339-01A-11R-2315-07	ACTR5|79913	159.4828
TCGA-KL-8339-01A-11R-2315-07	ACTR6|64431	629.3103
TCGA-KL-8339-01A-11R-2315-07	ACTR8|93973	764.0086
TCGA-KL-8339-01A-11R-2315-07	ACTRT1|139741	0
TCGA-KL-8339-01A-11R-2315-07	ACTRT2|140625	0
TCGA-KL-8339-01A-11R-2315-07	ACVR1B|91	2063.5776
TCGA-KL-8339-01A-11R-2315-07	ACVR1C|130399	10.4167
TCGA-KL-8339-01A-11R-2315-07	ACVR1|90	522.2701
TCGA-KL-8339-01A-11R-2315-07	ACVR2A|92	213.0029
TCGA-KL-8339-01A-11R-2315-07	ACVR2B|93	151.2213
TCGA-KL-8339-01A-11R-2315-07	ACVRL1|94	249.6408
TCGA-KL-8339-01A-11R-2315-07	ACY1|95	1930.1868
TCGA-KL-8339-01A-11R-2315-07	ACY3|91703	.7184
TCGA-KL-8339-01A-11R-2315-07	ACYP1|97	44.181
TCGA-KL-8339-01A-11R-2315-07	ACYP2|98	160.9195
TCGA-KL-8339-01A-11R-2315-07	ADAD1|132612	0
TCGA-KL-8339-01A-11R-2315-07	ADAD2|161931	0
TCGA-KL-8339-01A-11R-2315-07	ADAL|161823	940.3736
TCGA-KL-8339-01A-11R-2315-07	ADAM10|102	2154.454
TCGA-KL-8339-01A-11R-2315-07	ADAM11|4185	.7184
TCGA-KL-8339-01A-11R-2315-07	ADAM12|8038	25.8621
TCGA-KL-8339-01A-11R-2315-07	ADAM15|8751	503.9511
TCGA-KL-8339-01A-11R-2315-07	ADAM17|6868	272.2701
TCGA-KL-8339-01A-11R-2315-07	ADAM18|8749	0
TCGA-KL-8339-01A-11R-2315-07	ADAM19|8728	26.2213
TCGA-KL-8339-01A-11R-2315-07	ADAM20|8748	.7184
TCGA-KL-8339-01A-11R-2315-07	ADAM21P1|145241	.3592
TCGA-KL-8339-01A-11R-2315-07	ADAM21|8747	.7184
TCGA-KL-8339-01A-11R-2315-07	ADAM22|53616	162.7155
TCGA-KL-8339-01A-11R-2315-07	ADAM23|8745	0
TCGA-KL-8339-01A-11R-2315-07	ADAM28|10863	21.9109
TCGA-KL-8339-01A-11R-2315-07	ADAM29|11086	.7184
TCGA-KL-8339-01A-11R-2315-07	ADAM2|2515	108.1178
TCGA-KL-8339-01A-11R-2315-07	ADAM30|11085	0
TCGA-KL-8339-01A-11R-2315-07	ADAM32|203102	54.9569
TCGA-KL-8339-01A-11R-2315-07	ADAM33|80332	0
TCGA-KL-8339-01A-11R-2315-07	ADAM3A|1587	0
TCGA-KL-8339-01A-11R-2315-07	ADAM5P|255926	0
TCGA-KL-8339-01A-11R-2315-07	ADAM6|8755	243.926
TCGA-KL-8339-01A-11R-2315-07	ADAM7|8756	0
TCGA-KL-8339-01A-11R-2315-07	ADAM8|101	17.2414
TCGA-KL-8339-01A-11R-2315-07	ADAM9|8754	6922.0546
TCGA-KL-8339-01A-11R-2315-07	ADAMDEC1|27299	3.2328
TCGA-KL-8339-01A-11R-2315-07	ADAMTS10|81794	5.7471
TCGA-KL-8339-01A-11R-2315-07	ADAMTS12|81792	11.4943
TCGA-KL-8339-01A-11R-2315-07	ADAMTS13|11093	82.9741
TCGA-KL-8339-01A-11R-2315-07	ADAMTS14|140766	6.4655
TCGA-KL-8339-01A-11R-2315-07	ADAMTS15|170689	3.9511
TCGA-KL-8339-01A-11R-2315-07	ADAMTS16|170690	10.7759
TCGA-KL-8339-01A-11R-2315-07	ADAMTS17|170691	11.1351
TCGA-KL-8339-01A-11R-2315-07	ADAMTS18|170692	12.931
TCGA-KL-8339-01A-11R-2315-07	ADAMTS19|171019	0
TCGA-KL-8339-01A-11R-2315-07	ADAMTS1|9510	291.3075
TCGA-KL-8339-01A-11R-2315-07	ADAMTS20|80070	0
TCGA-KL-8339-01A-11R-2315-07	ADAMTS2|9509	20.1149
TCGA-KL-8339-01A-11R-2315-07	ADAMTS3|9508	170.6178
TCGA-KL-8339-01A-11R-2315-07	ADAMTS4|9507	377.8736
TCGA-KL-8339-01A-11R-2315-07	ADAMTS5|11096	121.0489
TCGA-KL-8339-01A-11R-2315-07	ADAMTS6|11174	1.4368
TCGA-KL-8339-01A-11R-2315-07	ADAMTS7|11173	51.3649
TCGA-KL-8339-01A-11R-2315-07	ADAMTS8|11095	2.8736
TCGA-KL-8339-01A-11R-2315-07	ADAMTS9|56999	90.8764
TCGA-KL-8339-01A-11R-2315-07	ADAMTSL1|92949	6059.9856
TCGA-KL-8339-01A-11R-2315-07	ADAMTSL2|9719	988.5057
TCGA-KL-8339-01A-11R-2315-07	ADAMTSL3|57188	10.0575
TCGA-KL-8339-01A-11R-2315-07	ADAMTSL4|54507	110.9914
TCGA-KL-8339-01A-11R-2315-07	ADAMTSL5|339366	3.592
TCGA-KL-8339-01A-11R-2315-07	ADAP1|11033	681.5086
TCGA-KL-8339-01A-11R-2315-07	ADAP2|55803	72.9167
TCGA-KL-8339-01A-11R-2315-07	ADARB1|104	74.3534
TCGA-KL-8339-01A-11R-2315-07	ADARB2|105	.3592
TCGA-KL-8339-01A-11R-2315-07	ADAR|103	3398.3477
TCGA-KL-8339-01A-11R-2315-07	ADAT1|23536	187.5
TCGA-KL-8339-01A-11R-2315-07	ADAT2|134637	56.3937
TCGA-KL-8339-01A-11R-2315-07	ADAT3|113179	36.9971
TCGA-KL-8339-01A-11R-2315-07	ADA|100	14.0086
TCGA-KL-8339-01A-11R-2315-07	ADCK1|57143	347.342
TCGA-KL-8339-01A-11R-2315-07	ADCK2|90956	1198.2974
TCGA-KL-8339-01A-11R-2315-07	ADCK4|79934	616.0201
TCGA-KL-8339-01A-11R-2315-07	ADCK5|203054	117.0977
TCGA-KL-8339-01A-11R-2315-07	ADCY10|55811	1.0776
TCGA-KL-8339-01A-11R-2315-07	ADCY1|107	15.4454
TCGA-KL-8339-01A-11R-2315-07	ADCY2|108	0
TCGA-KL-8339-01A-11R-2315-07	ADCY3|109	281.1243
TCGA-KL-8339-01A-11R-2315-07	ADCY4|196883	29.454
TCGA-KL-8339-01A-11R-2315-07	ADCY5|111	1173.8506
TCGA-KL-8339-01A-11R-2315-07	ADCY6|112	1559.6264
TCGA-KL-8339-01A-11R-2315-07	ADCY7|113	339.4397
TCGA-KL-8339-01A-11R-2315-07	ADCY8|114	.3592
TCGA-KL-8339-01A-11R-2315-07	ADCY9|115	436.0632
TCGA-KL-8339-01A-11R-2315-07	ADCYAP1R1|117	.3592
TCGA-KL-8339-01A-11R-2315-07	ADCYAP1|116	.7184
TCGA-KL-8339-01A-11R-2315-07	ADC|113451	30.5316
TCGA-KL-8339-01A-11R-2315-07	ADD1|118	2917.7443
TCGA-KL-8339-01A-11R-2315-07	ADD2|119	1.4368
TCGA-KL-8339-01A-11R-2315-07	ADD3|120	1742.4569
TCGA-KL-8339-01A-11R-2315-07	ADH1A|124	.3592
TCGA-KL-8339-01A-11R-2315-07	ADH1B|125	6.4655
TCGA-KL-8339-01A-11R-2315-07	ADH1C|126	36.6379
TCGA-KL-8339-01A-11R-2315-07	ADH4|127	2.8736
TCGA-KL-8339-01A-11R-2315-07	ADH5|128	2760.0575
TCGA-KL-8339-01A-11R-2315-07	ADH6|130	1.4368
TCGA-KL-8339-01A-11R-2315-07	ADH7|131	.3592
TCGA-KL-8339-01A-11R-2315-07	ADHFE1|137872	290.9483
TCGA-KL-8339-01A-11R-2315-07	ADI1|55256	2048.1322
TCGA-KL-8339-01A-11R-2315-07	ADIG|149685	0
TCGA-KL-8339-01A-11R-2315-07	ADIPOQ|9370	0
TCGA-KL-8339-01A-11R-2315-07	ADIPOR1|51094	2339.0805
TCGA-KL-8339-01A-11R-2315-07	ADIPOR2|79602	10036.9971
TCGA-KL-8339-01A-11R-2315-07	ADK|132	261.4943
TCGA-KL-8339-01A-11R-2315-07	ADM2|79924	512.5718
TCGA-KL-8339-01A-11R-2315-07	ADM|133	1965.8764
TCGA-KL-8339-01A-11R-2315-07	ADNP2|22850	904.454
TCGA-KL-8339-01A-11R-2315-07	ADNP|23394	2193.6063
TCGA-KL-8339-01A-11R-2315-07	ADORA1|134	1.0776
TCGA-KL-8339-01A-11R-2315-07	ADORA2A|135	48.4842
TCGA-KL-8339-01A-11R-2315-07	ADORA2B|136	1.0776
TCGA-KL-8339-01A-11R-2315-07	ADORA3|140	33.046
TCGA-KL-8339-01A-11R-2315-07	ADO|84890	221.2644
TCGA-KL-8339-01A-11R-2315-07	ADPGK|83440	1565.8046
TCGA-KL-8339-01A-11R-2315-07	ADPRHL1|113622	54.2385
TCGA-KL-8339-01A-11R-2315-07	ADPRHL2|54936	408.7644
TCGA-KL-8339-01A-11R-2315-07	ADPRH|141	164.5115
TCGA-KL-8339-01A-11R-2315-07	ADRA1A|148	0
TCGA-KL-8339-01A-11R-2315-07	ADRA1B|147	15.4454
TCGA-KL-8339-01A-11R-2315-07	ADRA1D|146	.7184
TCGA-KL-8339-01A-11R-2315-07	ADRA2A|150	1.0776
TCGA-KL-8339-01A-11R-2315-07	ADRA2B|151	410.2011
TCGA-KL-8339-01A-11R-2315-07	ADRA2C|152	2.1552
TCGA-KL-8339-01A-11R-2315-07	ADRB1|153	529.8132
TCGA-KL-8339-01A-11R-2315-07	ADRB2|154	497.8448
TCGA-KL-8339-01A-11R-2315-07	ADRB3|155	0
TCGA-KL-8339-01A-11R-2315-07	ADRBK1|156	1297.4138
TCGA-KL-8339-01A-11R-2315-07	ADRBK2|157	119.9713
TCGA-KL-8339-01A-11R-2315-07	ADRM1|11047	1938.9368
TCGA-KL-8339-01A-11R-2315-07	ADSL|158	595.9052
TCGA-KL-8339-01A-11R-2315-07	ADSSL1|122622	17.2414
TCGA-KL-8339-01A-11R-2315-07	ADSS|159	837.2845
TCGA-KL-8339-01A-11R-2315-07	AEBP1|165	235.9914
TCGA-KL-8339-01A-11R-2315-07	AEBP2|121536	1005.0287
TCGA-KL-8339-01A-11R-2315-07	AEN|64782	452.227
TCGA-KL-8339-01A-11R-2315-07	AES|166	15054.2385
TCGA-KL-8339-01A-11R-2315-07	AFAP1L1|134265	564.296
TCGA-KL-8339-01A-11R-2315-07	AFAP1L2|84632	58.1897
TCGA-KL-8339-01A-11R-2315-07	AFAP1|60312	82.6114
TCGA-KL-8339-01A-11R-2315-07	AFARP1|246182	2.1552
TCGA-KL-8339-01A-11R-2315-07	AFF1|4299	5280.8728
TCGA-KL-8339-01A-11R-2315-07	AFF2|2334	2.1552
TCGA-KL-8339-01A-11R-2315-07	AFF3|3899	2.1552
TCGA-KL-8339-01A-11R-2315-07	AFF4|27125	4433.908
TCGA-KL-8339-01A-11R-2315-07	AFG3L1|172	173.4914
TCGA-KL-8339-01A-11R-2315-07	AFG3L2|10939	5295.9339
TCGA-KL-8339-01A-11R-2315-07	AFMID|125061	150.1437
TCGA-KL-8339-01A-11R-2315-07	AFM|173	0
TCGA-KL-8339-01A-11R-2315-07	AFP|174	0
TCGA-KL-8339-01A-11R-2315-07	AFTPH|54812	1229.1667
TCGA-KL-8339-01A-11R-2315-07	AG2|387763	123.9224
TCGA-KL-8339-01A-11R-2315-07	AGAP11|119385	5.0287
TCGA-KL-8339-01A-11R-2315-07	AGAP1|116987	138.2902
TCGA-KL-8339-01A-11R-2315-07	AGAP2|116986	27.3599
TCGA-KL-8339-01A-11R-2315-07	AGAP3|116988	1197.1983
TCGA-KL-8339-01A-11R-2315-07	AGAP4|119016	79.7414
TCGA-KL-8339-01A-11R-2315-07	AGAP5|729092	11.0057
TCGA-KL-8339-01A-11R-2315-07	AGAP6|414189	36.2787
TCGA-KL-8339-01A-11R-2315-07	AGAP7|653268	1.796
TCGA-KL-8339-01A-11R-2315-07	AGAP8|728404	10.4167
TCGA-KL-8339-01A-11R-2315-07	AGA|175	205.4598
TCGA-KL-8339-01A-11R-2315-07	AGBL1|123624	0
TCGA-KL-8339-01A-11R-2315-07	AGBL2|79841	4.6695
TCGA-KL-8339-01A-11R-2315-07	AGBL3|340351	6.4655
TCGA-KL-8339-01A-11R-2315-07	AGBL4|84871	.7184
TCGA-KL-8339-01A-11R-2315-07	AGBL5|60509	743.1897
TCGA-KL-8339-01A-11R-2315-07	AGER|177	5.7471
TCGA-KL-8339-01A-11R-2315-07	AGFG1|3267	2128.592
TCGA-KL-8339-01A-11R-2315-07	AGFG2|3268	670.977
TCGA-KL-8339-01A-11R-2315-07	AGGF1|55109	846.9828
TCGA-KL-8339-01A-11R-2315-07	AGK|55750	1038.7931
TCGA-KL-8339-01A-11R-2315-07	AGL|178	2099.4971
TCGA-KL-8339-01A-11R-2315-07	AGMAT|79814	5.7471
TCGA-KL-8339-01A-11R-2315-07	AGPAT1|10554	1386.5481
TCGA-KL-8339-01A-11R-2315-07	AGPAT2|10555	2018.6782
TCGA-KL-8339-01A-11R-2315-07	AGPAT3|56894	2867.4569
TCGA-KL-8339-01A-11R-2315-07	AGPAT4|56895	12.2126
TCGA-KL-8339-01A-11R-2315-07	AGPAT5|55326	1165.9483
TCGA-KL-8339-01A-11R-2315-07	AGPAT6|137964	1841.954
TCGA-KL-8339-01A-11R-2315-07	AGPAT9|84803	3478.8075
TCGA-KL-8339-01A-11R-2315-07	AGPHD1|123688	35.9195
TCGA-KL-8339-01A-11R-2315-07	AGPS|8540	531.9684
TCGA-KL-8339-01A-11R-2315-07	AGR2|10551	0
TCGA-KL-8339-01A-11R-2315-07	AGR3|155465	12.5718
TCGA-KL-8339-01A-11R-2315-07	AGRN|375790	1320.7615
TCGA-KL-8339-01A-11R-2315-07	AGRP|181	0
TCGA-KL-8339-01A-11R-2315-07	AGTPBP1|23287	197.5575
TCGA-KL-8339-01A-11R-2315-07	AGTR1|185	11.1351
TCGA-KL-8339-01A-11R-2315-07	AGTR2|186	0
TCGA-KL-8339-01A-11R-2315-07	AGTRAP|57085	312.5
TCGA-KL-8339-01A-11R-2315-07	AGT|183	8.6207
TCGA-KL-8339-01A-11R-2315-07	AGXT2L1|64850	.3592
TCGA-KL-8339-01A-11R-2315-07	AGXT2L2|85007	807.2629
TCGA-KL-8339-01A-11R-2315-07	AGXT2|64902	.7184
TCGA-KL-8339-01A-11R-2315-07	AGXT|189	0
TCGA-KL-8339-01A-11R-2315-07	AHCTF1|25909	910.5603
TCGA-KL-8339-01A-11R-2315-07	AHCYL1|10768	3642.9598
TCGA-KL-8339-01A-11R-2315-07	AHCYL2|23382	6974.4971
TCGA-KL-8339-01A-11R-2315-07	AHCY|191	2826.5086
TCGA-KL-8339-01A-11R-2315-07	AHDC1|27245	208.6925
TCGA-KL-8339-01A-11R-2315-07	AHI1|54806	94.8276
TCGA-KL-8339-01A-11R-2315-07	AHNAK2|113146	8.6207
TCGA-KL-8339-01A-11R-2315-07	AHNAK|79026	7408.7644
TCGA-KL-8339-01A-11R-2315-07	AHRR|57491	46.3362
TCGA-KL-8339-01A-11R-2315-07	AHR|196	1651.5805
TCGA-KL-8339-01A-11R-2315-07	AHSA1|10598	3132.5431
TCGA-KL-8339-01A-11R-2315-07	AHSA2|130872	241.3793
TCGA-KL-8339-01A-11R-2315-07	AHSG|197	0
TCGA-KL-8339-01A-11R-2315-07	AHSP|51327	0
TCGA-KL-8339-01A-11R-2315-07	AICDA|57379	0
TCGA-KL-8339-01A-11R-2315-07	AIDA|64853	238.5848
TCGA-KL-8339-01A-11R-2315-07	AIF1L|83543	176.7241
TCGA-KL-8339-01A-11R-2315-07	AIF1|199	80.1006
TCGA-KL-8339-01A-11R-2315-07	AIFM1|9131	3952.227
TCGA-KL-8339-01A-11R-2315-07	AIFM2|84883	1054.2385
TCGA-KL-8339-01A-11R-2315-07	AIFM3|150209	83.4698
TCGA-KL-8339-01A-11R-2315-07	AIG1|51390	804.9569
TCGA-KL-8339-01A-11R-2315-07	AIM1L|55057	2.8736
TCGA-KL-8339-01A-11R-2315-07	AIM1|202	878.2328
TCGA-KL-8339-01A-11R-2315-07	AIM2|9447	1.796
TCGA-KL-8339-01A-11R-2315-07	AIMP1|9255	2176.7313
TCGA-KL-8339-01A-11R-2315-07	AIMP2|7965	1644.9569
TCGA-KL-8339-01A-11R-2315-07	AIPL1|23746	0
TCGA-KL-8339-01A-11R-2315-07	AIP|9049	1757.5431
TCGA-KL-8339-01A-11R-2315-07	AIRE|326	0
TCGA-KL-8339-01A-11R-2315-07	AJAP1|55966	1.4368
TCGA-KL-8339-01A-11R-2315-07	AK1|203	1330.1006
TCGA-KL-8339-01A-11R-2315-07	AK2|204	2160.1976
TCGA-KL-8339-01A-11R-2315-07	AK3L1|205	7.1839
TCGA-KL-8339-01A-11R-2315-07	AK3|50808	1924.2098
TCGA-KL-8339-01A-11R-2315-07	AK5|26289	2.1552
TCGA-KL-8339-01A-11R-2315-07	AK7|122481	4.6695
TCGA-KL-8339-01A-11R-2315-07	AKAP10|11216	307.1121
TCGA-KL-8339-01A-11R-2315-07	AKAP11|11215	1035.2011
TCGA-KL-8339-01A-11R-2315-07	AKAP12|9590	124.6408
TCGA-KL-8339-01A-11R-2315-07	AKAP13|11214	2229.8851
TCGA-KL-8339-01A-11R-2315-07	AKAP14|158798	0
TCGA-KL-8339-01A-11R-2315-07	AKAP1|8165	3660.9195
TCGA-KL-8339-01A-11R-2315-07	AKAP2|11217	1778.0065
TCGA-KL-8339-01A-11R-2315-07	AKAP3|10566	70.4023
TCGA-KL-8339-01A-11R-2315-07	AKAP4|8852	.3592
TCGA-KL-8339-01A-11R-2315-07	AKAP5|9495	9.6983
TCGA-KL-8339-01A-11R-2315-07	AKAP6|9472	859.5546
TCGA-KL-8339-01A-11R-2315-07	AKAP7|9465	141.523
TCGA-KL-8339-01A-11R-2315-07	AKAP8L|26993	952.9454
TCGA-KL-8339-01A-11R-2315-07	AKAP8|10270	762.2126
TCGA-KL-8339-01A-11R-2315-07	AKAP9|10142	2537.3563
TCGA-KL-8339-01A-11R-2315-07	AKD1|221264	100.5747
TCGA-KL-8339-01A-11R-2315-07	AKIRIN1|79647	968.3908
TCGA-KL-8339-01A-11R-2315-07	AKIRIN2|55122	878.2328
TCGA-KL-8339-01A-11R-2315-07	AKNAD1|254268	10.4274
TCGA-KL-8339-01A-11R-2315-07	AKNA|80709	906.25
TCGA-KL-8339-01A-11R-2315-07	AKR1A1|10327	871.7672
TCGA-KL-8339-01A-11R-2315-07	AKR1B10|57016	.3592
TCGA-KL-8339-01A-11R-2315-07	AKR1B15|441282	0
TCGA-KL-8339-01A-11R-2315-07	AKR1B1|231	4167.0259
TCGA-KL-8339-01A-11R-2315-07	AKR1C1|1645	1492.8161
TCGA-KL-8339-01A-11R-2315-07	AKR1C2|1646	26.5805
TCGA-KL-8339-01A-11R-2315-07	AKR1C3|8644	93.3908
TCGA-KL-8339-01A-11R-2315-07	AKR1C4|1109	0
TCGA-KL-8339-01A-11R-2315-07	AKR1CL1|340811	0
TCGA-KL-8339-01A-11R-2315-07	AKR1D1|6718	0
TCGA-KL-8339-01A-11R-2315-07	AKR1E2|83592	0
TCGA-KL-8339-01A-11R-2315-07	AKR7A2|8574	510.4167
TCGA-KL-8339-01A-11R-2315-07	AKR7A3|22977	544.181
TCGA-KL-8339-01A-11R-2315-07	AKR7L|246181	20.1149
TCGA-KL-8339-01A-11R-2315-07	AKT1S1|84335	802.0833
TCGA-KL-8339-01A-11R-2315-07	AKT1|207	1372.4856
TCGA-KL-8339-01A-11R-2315-07	AKT2|208	4425.2874
TCGA-KL-8339-01A-11R-2315-07	AKT3|10000	378.2328
TCGA-KL-8339-01A-11R-2315-07	AKTIP|64400	821.6236
TCGA-KL-8339-01A-11R-2315-07	ALAD|210	805.3161
TCGA-KL-8339-01A-11R-2315-07	ALAS1|211	4272.6293
TCGA-KL-8339-01A-11R-2315-07	ALAS2|212	1.4368
TCGA-KL-8339-01A-11R-2315-07	ALB|213	2.1552
TCGA-KL-8339-01A-11R-2315-07	ALCAM|214	1136.1351
TCGA-KL-8339-01A-11R-2315-07	ALDH16A1|126133	518.319
TCGA-KL-8339-01A-11R-2315-07	ALDH18A1|5832	542.0259
TCGA-KL-8339-01A-11R-2315-07	ALDH1A1|216	490.6609
TCGA-KL-8339-01A-11R-2315-07	ALDH1A2|8854	2797.4138
TCGA-KL-8339-01A-11R-2315-07	ALDH1A3|220	1.796
TCGA-KL-8339-01A-11R-2315-07	ALDH1B1|219	653.0172
TCGA-KL-8339-01A-11R-2315-07	ALDH1L1|10840	6434.2672
TCGA-KL-8339-01A-11R-2315-07	ALDH1L2|160428	56.3937
TCGA-KL-8339-01A-11R-2315-07	ALDH2|217	102.3707
TCGA-KL-8339-01A-11R-2315-07	ALDH3A1|218	1.0776
TCGA-KL-8339-01A-11R-2315-07	ALDH3A2|224	970.9052
TCGA-KL-8339-01A-11R-2315-07	ALDH3B1|221	35.2011
TCGA-KL-8339-01A-11R-2315-07	ALDH3B2|222	0
TCGA-KL-8339-01A-11R-2315-07	ALDH4A1|8659	271.9109
TCGA-KL-8339-01A-11R-2315-07	ALDH5A1|7915	528.3764
TCGA-KL-8339-01A-11R-2315-07	ALDH6A1|4329	1721.4368
TCGA-KL-8339-01A-11R-2315-07	ALDH7A1|501	938.9368
TCGA-KL-8339-01A-11R-2315-07	ALDH8A1|64577	6.4655
TCGA-KL-8339-01A-11R-2315-07	ALDH9A1|223	510.4167
TCGA-KL-8339-01A-11R-2315-07	ALDOA|226	68945.4023
TCGA-KL-8339-01A-11R-2315-07	ALDOB|229	22.9885
TCGA-KL-8339-01A-11R-2315-07	ALDOC|230	61.4224
TCGA-KL-8339-01A-11R-2315-07	ALG10B|144245	387.931
TCGA-KL-8339-01A-11R-2315-07	ALG10|84920	92.6724
TCGA-KL-8339-01A-11R-2315-07	ALG11|440138	36.2787
TCGA-KL-8339-01A-11R-2315-07	ALG12|79087	772.9885
TCGA-KL-8339-01A-11R-2315-07	ALG13|79868	785.9195
TCGA-KL-8339-01A-11R-2315-07	ALG14|199857	151.2213
TCGA-KL-8339-01A-11R-2315-07	ALG1L2|644974	0
TCGA-KL-8339-01A-11R-2315-07	ALG1L|200810	1.2069
TCGA-KL-8339-01A-11R-2315-07	ALG1|56052	882.5395
TCGA-KL-8339-01A-11R-2315-07	ALG2|85365	1548.4914
TCGA-KL-8339-01A-11R-2315-07	ALG3|10195	938.9368
TCGA-KL-8339-01A-11R-2315-07	ALG5|29880	579.023
TCGA-KL-8339-01A-11R-2315-07	ALG6|29929	158.046
TCGA-KL-8339-01A-11R-2315-07	ALG8|79053	1215.8764
TCGA-KL-8339-01A-11R-2315-07	ALG9|79796	743.8937
TCGA-KL-8339-01A-11R-2315-07	ALKBH1|8846	373.9224
TCGA-KL-8339-01A-11R-2315-07	ALKBH2|121642	258.2615
TCGA-KL-8339-01A-11R-2315-07	ALKBH3|221120	739.2241
TCGA-KL-8339-01A-11R-2315-07	ALKBH4|54784	307.1695
TCGA-KL-8339-01A-11R-2315-07	ALKBH5|54890	1599.023
TCGA-KL-8339-01A-11R-2315-07	ALKBH6|84964	206.8966
TCGA-KL-8339-01A-11R-2315-07	ALKBH7|84266	3535.2011
TCGA-KL-8339-01A-11R-2315-07	ALKBH8|91801	614.9425
TCGA-KL-8339-01A-11R-2315-07	ALK|238	.3592
TCGA-KL-8339-01A-11R-2315-07	ALLC|55821	0
TCGA-KL-8339-01A-11R-2315-07	ALMS1P|200420	0
TCGA-KL-8339-01A-11R-2315-07	ALMS1|7840	315.0144
TCGA-KL-8339-01A-11R-2315-07	ALOX12B|242	0
TCGA-KL-8339-01A-11R-2315-07	ALOX12P2|245	47.773
TCGA-KL-8339-01A-11R-2315-07	ALOX12|239	4.3103
TCGA-KL-8339-01A-11R-2315-07	ALOX15B|247	1.4368
TCGA-KL-8339-01A-11R-2315-07	ALOX15|246	0
TCGA-KL-8339-01A-11R-2315-07	ALOX5AP|241	231.681
TCGA-KL-8339-01A-11R-2315-07	ALOX5|240	53.8793
TCGA-KL-8339-01A-11R-2315-07	ALOXE3|59344	0
TCGA-KL-8339-01A-11R-2315-07	ALPI|248	0
TCGA-KL-8339-01A-11R-2315-07	ALPK1|80216	434.6264
TCGA-KL-8339-01A-11R-2315-07	ALPK2|115701	.7184
TCGA-KL-8339-01A-11R-2315-07	ALPK3|57538	3554.5977
TCGA-KL-8339-01A-11R-2315-07	ALPL|249	35.9195
TCGA-KL-8339-01A-11R-2315-07	ALPPL2|251	0
TCGA-KL-8339-01A-11R-2315-07	ALPP|250	0
TCGA-KL-8339-01A-11R-2315-07	ALS2CL|259173	2668.1034
TCGA-KL-8339-01A-11R-2315-07	ALS2CR11|151254	1.796
TCGA-KL-8339-01A-11R-2315-07	ALS2CR12|130540	2.5144
TCGA-KL-8339-01A-11R-2315-07	ALS2CR4|65062	286.2787
TCGA-KL-8339-01A-11R-2315-07	ALS2CR8|79800	149.4253
TCGA-KL-8339-01A-11R-2315-07	ALS2|57679	476.6523
TCGA-KL-8339-01A-11R-2315-07	ALX1|8092	0
TCGA-KL-8339-01A-11R-2315-07	ALX3|257	12.2126
TCGA-KL-8339-01A-11R-2315-07	ALX4|60529	.3592
TCGA-KL-8339-01A-11R-2315-07	AMAC1L2|83650	.7184
TCGA-KL-8339-01A-11R-2315-07	AMAC1L3|643664	0
TCGA-KL-8339-01A-11R-2315-07	AMAC1|146861	0
TCGA-KL-8339-01A-11R-2315-07	AMACR|23600	10786.9971
TCGA-KL-8339-01A-11R-2315-07	AMBN|258	0
TCGA-KL-8339-01A-11R-2315-07	AMBP|259	1.4368
TCGA-KL-8339-01A-11R-2315-07	AMBRA1|55626	1443.2471
TCGA-KL-8339-01A-11R-2315-07	AMD1|262	1543.0568
TCGA-KL-8339-01A-11R-2315-07	AMDHD1|144193	1.796
TCGA-KL-8339-01A-11R-2315-07	AMDHD2|51005	261.4943
TCGA-KL-8339-01A-11R-2315-07	AMELX|265	0
TCGA-KL-8339-01A-11R-2315-07	AMELY|266	0
TCGA-KL-8339-01A-11R-2315-07	AMFR|267	6111.3506
TCGA-KL-8339-01A-11R-2315-07	AMHR2|269	0
TCGA-KL-8339-01A-11R-2315-07	AMH|268	36.6379
TCGA-KL-8339-01A-11R-2315-07	AMICA1|120425	34.4828
TCGA-KL-8339-01A-11R-2315-07	AMIGO1|57463	158.7644
TCGA-KL-8339-01A-11R-2315-07	AMIGO2|347902	978.8039
TCGA-KL-8339-01A-11R-2315-07	AMIGO3|386724	62.1408
TCGA-KL-8339-01A-11R-2315-07	AMMECR1L|83607	252.5144
TCGA-KL-8339-01A-11R-2315-07	AMMECR1|9949	252.5144
TCGA-KL-8339-01A-11R-2315-07	AMN1|196394	312.1408
TCGA-KL-8339-01A-11R-2315-07	AMN|81693	0
TCGA-KL-8339-01A-11R-2315-07	AMOTL1|154810	118.5345
TCGA-KL-8339-01A-11R-2315-07	AMOTL2|51421	943.6063
TCGA-KL-8339-01A-11R-2315-07	AMOT|154796	928.8793
TCGA-KL-8339-01A-11R-2315-07	AMPD1|270	0
TCGA-KL-8339-01A-11R-2315-07	AMPD2|271	94.4684
TCGA-KL-8339-01A-11R-2315-07	AMPD3|272	3837.6437
TCGA-KL-8339-01A-11R-2315-07	AMPH|273	.7184
TCGA-KL-8339-01A-11R-2315-07	AMTN|401138	0
TCGA-KL-8339-01A-11R-2315-07	AMT|275	591.5553
TCGA-KL-8339-01A-11R-2315-07	AMY1A|276	5.0287
TCGA-KL-8339-01A-11R-2315-07	AMY2A|279	1.0776
TCGA-KL-8339-01A-11R-2315-07	AMY2B|280	101.1638
TCGA-KL-8339-01A-11R-2315-07	AMZ1|155185	1.0776
TCGA-KL-8339-01A-11R-2315-07	AMZ2P1|201283	141.1638
TCGA-KL-8339-01A-11R-2315-07	AMZ2|51321	1893.319
TCGA-KL-8339-01A-11R-2315-07	ANAPC10|10393	216.954
TCGA-KL-8339-01A-11R-2315-07	ANAPC11|51529	3302.8017
TCGA-KL-8339-01A-11R-2315-07	ANAPC13|25847	2141.6379
TCGA-KL-8339-01A-11R-2315-07	ANAPC16|119504	2628.592
TCGA-KL-8339-01A-11R-2315-07	ANAPC1|64682	512.5718
TCGA-KL-8339-01A-11R-2315-07	ANAPC2|29882	812.1408
TCGA-KL-8339-01A-11R-2315-07	ANAPC4|29945	444.6839
TCGA-KL-8339-01A-11R-2315-07	ANAPC5|51433	2838.7213
TCGA-KL-8339-01A-11R-2315-07	ANAPC7|51434	981.681
TCGA-KL-8339-01A-11R-2315-07	ANGEL1|23357	874.6408
TCGA-KL-8339-01A-11R-2315-07	ANGEL2|90806	265.8046
TCGA-KL-8339-01A-11R-2315-07	ANGPT1|284	3313.9368
TCGA-KL-8339-01A-11R-2315-07	ANGPT2|285	869.2529
TCGA-KL-8339-01A-11R-2315-07	ANGPT4|51378	.7184
TCGA-KL-8339-01A-11R-2315-07	ANGPTL1|9068	1427.0833
TCGA-KL-8339-01A-11R-2315-07	ANGPTL2|23452	583.6925
TCGA-KL-8339-01A-11R-2315-07	ANGPTL3|27329	10.4167
TCGA-KL-8339-01A-11R-2315-07	ANGPTL4|51129	91.954
TCGA-KL-8339-01A-11R-2315-07	ANGPTL5|253935	0
TCGA-KL-8339-01A-11R-2315-07	ANGPTL6|83854	0
TCGA-KL-8339-01A-11R-2315-07	ANGPTL7|10218	.3592
TCGA-KL-8339-01A-11R-2315-07	ANG|283	14.5726
TCGA-KL-8339-01A-11R-2315-07	ANK1|286	1.4368
TCGA-KL-8339-01A-11R-2315-07	ANK2|287	15.4454
TCGA-KL-8339-01A-11R-2315-07	ANK3|288	800.6466
TCGA-KL-8339-01A-11R-2315-07	ANKAR|150709	52.0833
TCGA-KL-8339-01A-11R-2315-07	ANKDD1A|348094	41.3075
TCGA-KL-8339-01A-11R-2315-07	ANKFN1|162282	0
TCGA-KL-8339-01A-11R-2315-07	ANKFY1|51479	841.5948
TCGA-KL-8339-01A-11R-2315-07	ANKHD1-EIF4EBP3|404734	694.1272
TCGA-KL-8339-01A-11R-2315-07	ANKHD1|54882	2811.5409
TCGA-KL-8339-01A-11R-2315-07	ANKH|56172	108.477
TCGA-KL-8339-01A-11R-2315-07	ANKIB1|54467	771.1925
TCGA-KL-8339-01A-11R-2315-07	ANKK1|255239	3.592
TCGA-KL-8339-01A-11R-2315-07	ANKLE1|126549	2.1552
TCGA-KL-8339-01A-11R-2315-07	ANKLE2|23141	1353.8075
TCGA-KL-8339-01A-11R-2315-07	ANKMY1|51281	42.3851
TCGA-KL-8339-01A-11R-2315-07	ANKMY2|57037	1393.6782
TCGA-KL-8339-01A-11R-2315-07	ANKRA2|57763	282.3276
TCGA-KL-8339-01A-11R-2315-07	ANKRD10|55608	567.0187
TCGA-KL-8339-01A-11R-2315-07	ANKRD11|29123	1233.7141
TCGA-KL-8339-01A-11R-2315-07	ANKRD12|23253	1284.4828
TCGA-KL-8339-01A-11R-2315-07	ANKRD13A|88455	2002.8736
TCGA-KL-8339-01A-11R-2315-07	ANKRD13B|124930	6.4655
TCGA-KL-8339-01A-11R-2315-07	ANKRD13C|81573	493.8937
TCGA-KL-8339-01A-11R-2315-07	ANKRD13D|338692	139.727
TCGA-KL-8339-01A-11R-2315-07	ANKRD16|54522	83.283
TCGA-KL-8339-01A-11R-2315-07	ANKRD17|26057	3434.6264
TCGA-KL-8339-01A-11R-2315-07	ANKRD19|138649	63.5776
TCGA-KL-8339-01A-11R-2315-07	ANKRD1|27063	.7184
TCGA-KL-8339-01A-11R-2315-07	ANKRD20A3|441425	36.9971
TCGA-KL-8339-01A-11R-2315-07	ANKRD20A4|728747	7.1839
TCGA-KL-8339-01A-11R-2315-07	ANKRD20B|729171	11.4943
TCGA-KL-8339-01A-11R-2315-07	ANKRD22|118932	78.6602
TCGA-KL-8339-01A-11R-2315-07	ANKRD23|200539	12.2126
TCGA-KL-8339-01A-11R-2315-07	ANKRD24|170961	12.5718
TCGA-KL-8339-01A-11R-2315-07	ANKRD26P1|124149	2.5144
TCGA-KL-8339-01A-11R-2315-07	ANKRD26|22852	232.7586
TCGA-KL-8339-01A-11R-2315-07	ANKRD27|84079	710.4885
TCGA-KL-8339-01A-11R-2315-07	ANKRD28|23243	2082.2557
TCGA-KL-8339-01A-11R-2315-07	ANKRD29|147463	1165.2299
TCGA-KL-8339-01A-11R-2315-07	ANKRD2|26287	3.2328
TCGA-KL-8339-01A-11R-2315-07	ANKRD30A|91074	91.5948
TCGA-KL-8339-01A-11R-2315-07	ANKRD30B|374860	.3592
TCGA-KL-8339-01A-11R-2315-07	ANKRD31|256006	7.5431
TCGA-KL-8339-01A-11R-2315-07	ANKRD32|84250	121.0489
TCGA-KL-8339-01A-11R-2315-07	ANKRD33|341405	1.4368
TCGA-KL-8339-01A-11R-2315-07	ANKRD34A|284615	3.592
TCGA-KL-8339-01A-11R-2315-07	ANKRD34B|340120	.3592
TCGA-KL-8339-01A-11R-2315-07	ANKRD34C|390616	0
TCGA-KL-8339-01A-11R-2315-07	ANKRD35|148741	.7184
TCGA-KL-8339-01A-11R-2315-07	ANKRD36BP1|84832	54.2385
TCGA-KL-8339-01A-11R-2315-07	ANKRD36B|57730	30.1724
TCGA-KL-8339-01A-11R-2315-07	ANKRD36|375248	90.5172
TCGA-KL-8339-01A-11R-2315-07	ANKRD37|353322	382.9562
TCGA-KL-8339-01A-11R-2315-07	ANKRD39|51239	106.3218
TCGA-KL-8339-01A-11R-2315-07	ANKRD40|91369	1016.8822
TCGA-KL-8339-01A-11R-2315-07	ANKRD42|338699	171.6954
TCGA-KL-8339-01A-11R-2315-07	ANKRD43|134548	97.342
TCGA-KL-8339-01A-11R-2315-07	ANKRD44|91526	33.7644
TCGA-KL-8339-01A-11R-2315-07	ANKRD45|339416	3.2328
TCGA-KL-8339-01A-11R-2315-07	ANKRD46|157567	595.2371
TCGA-KL-8339-01A-11R-2315-07	ANKRD49|54851	201.8678
TCGA-KL-8339-01A-11R-2315-07	ANKRD50|57182	433.908
TCGA-KL-8339-01A-11R-2315-07	ANKRD52|283373	710.1293
TCGA-KL-8339-01A-11R-2315-07	ANKRD53|79998	1.0776
TCGA-KL-8339-01A-11R-2315-07	ANKRD54|129138	320.4023
TCGA-KL-8339-01A-11R-2315-07	ANKRD55|79722	0
TCGA-KL-8339-01A-11R-2315-07	ANKRD56|345079	471.6236
TCGA-KL-8339-01A-11R-2315-07	ANKRD57|65124	318.2471
TCGA-KL-8339-01A-11R-2315-07	ANKRD58|347454	12.2126
TCGA-KL-8339-01A-11R-2315-07	ANKRD5|63926	238.8649
TCGA-KL-8339-01A-11R-2315-07	ANKRD6|22881	143.1753
TCGA-KL-8339-01A-11R-2315-07	ANKRD7|56311	45.2586
TCGA-KL-8339-01A-11R-2315-07	ANKRD9|122416	262.2126
TCGA-KL-8339-01A-11R-2315-07	ANKS1A|23294	983.477
TCGA-KL-8339-01A-11R-2315-07	ANKS1B|56899	3.9511
TCGA-KL-8339-01A-11R-2315-07	ANKS3|124401	382.9023
TCGA-KL-8339-01A-11R-2315-07	ANKS4B|257629	.3592
TCGA-KL-8339-01A-11R-2315-07	ANKS6|203286	148.3477
TCGA-KL-8339-01A-11R-2315-07	ANKZF1|55139	308.908
TCGA-KL-8339-01A-11R-2315-07	ANLN|54443	129.6695
TCGA-KL-8339-01A-11R-2315-07	ANO10|55129	1600.2155
TCGA-KL-8339-01A-11R-2315-07	ANO1|55107	117.8161
TCGA-KL-8339-01A-11R-2315-07	ANO2|57101	69.6839
TCGA-KL-8339-01A-11R-2315-07	ANO3|63982	1.4368
TCGA-KL-8339-01A-11R-2315-07	ANO4|121601	76.1494
TCGA-KL-8339-01A-11R-2315-07	ANO5|203859	576.1494
TCGA-KL-8339-01A-11R-2315-07	ANO6|196527	2250.7184
TCGA-KL-8339-01A-11R-2315-07	ANO7|50636	6.8247
TCGA-KL-8339-01A-11R-2315-07	ANO8|57719	183.1897
TCGA-KL-8339-01A-11R-2315-07	ANO9|338440	414.5115
TCGA-KL-8339-01A-11R-2315-07	ANP32A|8125	3780.5316
TCGA-KL-8339-01A-11R-2315-07	ANP32B|10541	1874.2816
TCGA-KL-8339-01A-11R-2315-07	ANP32C|23520	2.1552
TCGA-KL-8339-01A-11R-2315-07	ANP32D|23519	0
TCGA-KL-8339-01A-11R-2315-07	ANP32E|81611	272.6293
TCGA-KL-8339-01A-11R-2315-07	ANPEP|290	21.1925
TCGA-KL-8339-01A-11R-2315-07	ANTXR1|84168	251.796
TCGA-KL-8339-01A-11R-2315-07	ANTXR2|118429	52.8017
TCGA-KL-8339-01A-11R-2315-07	ANTXRL|195977	0
TCGA-KL-8339-01A-11R-2315-07	ANUBL1|93550	30.5316
TCGA-KL-8339-01A-11R-2315-07	ANXA10|11199	0
TCGA-KL-8339-01A-11R-2315-07	ANXA11|311	3545.6178
TCGA-KL-8339-01A-11R-2315-07	ANXA13|312	0
TCGA-KL-8339-01A-11R-2315-07	ANXA1|301	402.2989
TCGA-KL-8339-01A-11R-2315-07	ANXA2P1|303	5.7471
TCGA-KL-8339-01A-11R-2315-07	ANXA2P2|304	176.7241
TCGA-KL-8339-01A-11R-2315-07	ANXA2P3|305	.3592
TCGA-KL-8339-01A-11R-2315-07	ANXA2|302	551.0057
TCGA-KL-8339-01A-11R-2315-07	ANXA3|306	6.8247
TCGA-KL-8339-01A-11R-2315-07	ANXA4|307	2460.1293
TCGA-KL-8339-01A-11R-2315-07	ANXA5|308	5917.3851
TCGA-KL-8339-01A-11R-2315-07	ANXA6|309	2095.9052
TCGA-KL-8339-01A-11R-2315-07	ANXA7|310	1993.1753
TCGA-KL-8339-01A-11R-2315-07	ANXA8L1|728113	0
TCGA-KL-8339-01A-11R-2315-07	ANXA8L2|244	0
TCGA-KL-8339-01A-11R-2315-07	ANXA8|653145	.3592
TCGA-KL-8339-01A-11R-2315-07	ANXA9|8416	116.3793
TCGA-KL-8339-01A-11R-2315-07	AOAH|313	34.4828
TCGA-KL-8339-01A-11R-2315-07	AOC2|314	38.4339
TCGA-KL-8339-01A-11R-2315-07	AOC3|8639	153.0172
TCGA-KL-8339-01A-11R-2315-07	AOX1|316	8.2615
TCGA-KL-8339-01A-11R-2315-07	AOX2P|344454	0
TCGA-KL-8339-01A-11R-2315-07	AP1AR|55435	1065.7328
TCGA-KL-8339-01A-11R-2315-07	AP1B1|162	3827.9454
TCGA-KL-8339-01A-11R-2315-07	AP1G1|164	1586.2069
TCGA-KL-8339-01A-11R-2315-07	AP1G2|8906	912.2522
TCGA-KL-8339-01A-11R-2315-07	AP1M1|8907	1397.9885
TCGA-KL-8339-01A-11R-2315-07	AP1M2|10053	1012.5718
TCGA-KL-8339-01A-11R-2315-07	AP1S1|1174	1344.8276
TCGA-KL-8339-01A-11R-2315-07	AP1S2|8905	319.6839
TCGA-KL-8339-01A-11R-2315-07	AP1S3|130340	71.8391
TCGA-KL-8339-01A-11R-2315-07	AP2A1|160	1067.9885
TCGA-KL-8339-01A-11R-2315-07	AP2A2|161	1250.3592
TCGA-KL-8339-01A-11R-2315-07	AP2B1|163	4330.4598
TCGA-KL-8339-01A-11R-2315-07	AP2M1|1173	5450.0718
TCGA-KL-8339-01A-11R-2315-07	AP2S1|1175	1420.977
TCGA-KL-8339-01A-11R-2315-07	AP3B1|8546	2766.523
TCGA-KL-8339-01A-11R-2315-07	AP3B2|8120	6.4655
TCGA-KL-8339-01A-11R-2315-07	AP3D1|8943	4667.7443
TCGA-KL-8339-01A-11R-2315-07	AP3M1|26985	608.8362
TCGA-KL-8339-01A-11R-2315-07	AP3M2|10947	682.8305
TCGA-KL-8339-01A-11R-2315-07	AP3S1|1176	274.7845
TCGA-KL-8339-01A-11R-2315-07	AP3S2|10239	2771.3757
TCGA-KL-8339-01A-11R-2315-07	AP4B1|10717	135.6681
TCGA-KL-8339-01A-11R-2315-07	AP4E1|23431	414.5115
TCGA-KL-8339-01A-11R-2315-07	AP4M1|9179	226.6954
TCGA-KL-8339-01A-11R-2315-07	AP4S1|11154	47.0546
TCGA-KL-8339-01A-11R-2315-07	APAF1|317	222.342
TCGA-KL-8339-01A-11R-2315-07	APBA1|320	16.523
TCGA-KL-8339-01A-11R-2315-07	APBA2|321	3.2328
TCGA-KL-8339-01A-11R-2315-07	APBA3|9546	470.546
TCGA-KL-8339-01A-11R-2315-07	APBB1IP|54518	47.773
TCGA-KL-8339-01A-11R-2315-07	APBB1|322	585.1293
TCGA-KL-8339-01A-11R-2315-07	APBB2|323	1424.569
TCGA-KL-8339-01A-11R-2315-07	APBB3|10307	176.0057
TCGA-KL-8339-01A-11R-2315-07	APC2|10297	9.4828
TCGA-KL-8339-01A-11R-2315-07	APCDD1L|164284	1.4368
TCGA-KL-8339-01A-11R-2315-07	APCDD1|147495	160.9195
TCGA-KL-8339-01A-11R-2315-07	APCS|325	0
TCGA-KL-8339-01A-11R-2315-07	APC|324	492.8161
TCGA-KL-8339-01A-11R-2315-07	APEH|327	8329.023
TCGA-KL-8339-01A-11R-2315-07	APEX1|328	3059.6264
TCGA-KL-8339-01A-11R-2315-07	APEX2|27301	753.2328
TCGA-KL-8339-01A-11R-2315-07	APH1A|51107	2916.3075
TCGA-KL-8339-01A-11R-2315-07	APH1B|83464	1036.6379
TCGA-KL-8339-01A-11R-2315-07	API5|8539	4420.6178
TCGA-KL-8339-01A-11R-2315-07	APIP|51074	840.7148
TCGA-KL-8339-01A-11R-2315-07	APITD1|378708	169.8958
TCGA-KL-8339-01A-11R-2315-07	APLF|200558	30.5316
TCGA-KL-8339-01A-11R-2315-07	APLNR|187	49.2098
TCGA-KL-8339-01A-11R-2315-07	APLN|8862	687.5
TCGA-KL-8339-01A-11R-2315-07	APLP1|333	47.773
TCGA-KL-8339-01A-11R-2315-07	APLP2|334	22222.342
TCGA-KL-8339-01A-11R-2315-07	APOA1BP|128240	3212.6437
TCGA-KL-8339-01A-11R-2315-07	APOA1|335	2.1552
TCGA-KL-8339-01A-11R-2315-07	APOA2|336	.3592
TCGA-KL-8339-01A-11R-2315-07	APOA4|337	0
TCGA-KL-8339-01A-11R-2315-07	APOA5|116519	0
TCGA-KL-8339-01A-11R-2315-07	APOB48R|55911	71.1207
TCGA-KL-8339-01A-11R-2315-07	APOBEC1|339	0
TCGA-KL-8339-01A-11R-2315-07	APOBEC2|10930	.7184
TCGA-KL-8339-01A-11R-2315-07	APOBEC3A|200315	13.9296
TCGA-KL-8339-01A-11R-2315-07	APOBEC3B|9582	338.0819
TCGA-KL-8339-01A-11R-2315-07	APOBEC3C|27350	15.8046
TCGA-KL-8339-01A-11R-2315-07	APOBEC3D|140564	8.9799
TCGA-KL-8339-01A-11R-2315-07	APOBEC3F|200316	50.6466
TCGA-KL-8339-01A-11R-2315-07	APOBEC3G|60489	80.819
TCGA-KL-8339-01A-11R-2315-07	APOBEC3H|164668	3.2328
TCGA-KL-8339-01A-11R-2315-07	APOBEC4|403314	.3592
TCGA-KL-8339-01A-11R-2315-07	APOB|338	5.0287
TCGA-KL-8339-01A-11R-2315-07	APOC1P1|342	0
TCGA-KL-8339-01A-11R-2315-07	APOC1|341	303.1609
TCGA-KL-8339-01A-11R-2315-07	APOC2|344	11.1351
TCGA-KL-8339-01A-11R-2315-07	APOC3|345	.3592
TCGA-KL-8339-01A-11R-2315-07	APOC4|346	5.0287
TCGA-KL-8339-01A-11R-2315-07	APOD|347	11.8534
TCGA-KL-8339-01A-11R-2315-07	APOE|348	9116.7385
TCGA-KL-8339-01A-11R-2315-07	APOF|319	.3592
TCGA-KL-8339-01A-11R-2315-07	APOH|350	0
TCGA-KL-8339-01A-11R-2315-07	APOL1|8542	2334.0517
TCGA-KL-8339-01A-11R-2315-07	APOL2|23780	1260.0575
TCGA-KL-8339-01A-11R-2315-07	APOL3|80833	91.5948
TCGA-KL-8339-01A-11R-2315-07	APOL4|80832	7.9023
TCGA-KL-8339-01A-11R-2315-07	APOL5|80831	0
TCGA-KL-8339-01A-11R-2315-07	APOL6|80830	1743.1753
TCGA-KL-8339-01A-11R-2315-07	APOLD1|81575	432.3922
TCGA-KL-8339-01A-11R-2315-07	APOM|55937	25.5029
TCGA-KL-8339-01A-11R-2315-07	APOOL|139322	763.2902
TCGA-KL-8339-01A-11R-2315-07	APOO|79135	1706.8966
TCGA-KL-8339-01A-11R-2315-07	APPBP2|10513	711.2069
TCGA-KL-8339-01A-11R-2315-07	APPL1|26060	2229.1667
TCGA-KL-8339-01A-11R-2315-07	APPL2|55198	775.5029
TCGA-KL-8339-01A-11R-2315-07	APP|351	25351.2931
TCGA-KL-8339-01A-11R-2315-07	APRT|353	2279.454
TCGA-KL-8339-01A-11R-2315-07	APTX|54840	760.0575
TCGA-KL-8339-01A-11R-2315-07	AQP10|89872	0
TCGA-KL-8339-01A-11R-2315-07	AQP11|282679	20.8333
TCGA-KL-8339-01A-11R-2315-07	AQP12A|375318	0
TCGA-KL-8339-01A-11R-2315-07	AQP12B|653437	0
TCGA-KL-8339-01A-11R-2315-07	AQP1|358	496.408
TCGA-KL-8339-01A-11R-2315-07	AQP2|359	.3592
TCGA-KL-8339-01A-11R-2315-07	AQP3|360	114.2241
TCGA-KL-8339-01A-11R-2315-07	AQP4|361	0
TCGA-KL-8339-01A-11R-2315-07	AQP5|362	.3592
TCGA-KL-8339-01A-11R-2315-07	AQP6|363	186.4224
TCGA-KL-8339-01A-11R-2315-07	AQP7P1|375719	.3592
TCGA-KL-8339-01A-11R-2315-07	AQP7P3|441432	0
TCGA-KL-8339-01A-11R-2315-07	AQP7|364	197.9167
TCGA-KL-8339-01A-11R-2315-07	AQP8|343	0
TCGA-KL-8339-01A-11R-2315-07	AQP9|366	10.4167
TCGA-KL-8339-01A-11R-2315-07	AQPEP|206338	0
TCGA-KL-8339-01A-11R-2315-07	AQR|9716	1617.4569
TCGA-KL-8339-01A-11R-2315-07	ARAF|369	2371.408
TCGA-KL-8339-01A-11R-2315-07	ARAP1|116985	12081.4368
TCGA-KL-8339-01A-11R-2315-07	ARAP2|116984	368.1753
TCGA-KL-8339-01A-11R-2315-07	ARAP3|64411	113.1466
TCGA-KL-8339-01A-11R-2315-07	ARCN1|372	7740.3017
TCGA-KL-8339-01A-11R-2315-07	ARC|23237	1.0776
TCGA-KL-8339-01A-11R-2315-07	AREG|374	156.6092
TCGA-KL-8339-01A-11R-2315-07	ARF1|375	8471.2644
TCGA-KL-8339-01A-11R-2315-07	ARF3|377	5197.5575
TCGA-KL-8339-01A-11R-2315-07	ARF4|378	3532.6868
TCGA-KL-8339-01A-11R-2315-07	ARF5|381	3219.393
TCGA-KL-8339-01A-11R-2315-07	ARF6|382	2171.6954
TCGA-KL-8339-01A-11R-2315-07	ARFGAP1|55738	1293.8218
TCGA-KL-8339-01A-11R-2315-07	ARFGAP2|84364	3718.3908
TCGA-KL-8339-01A-11R-2315-07	ARFGAP3|26286	994.6121
TCGA-KL-8339-01A-11R-2315-07	ARFGEF1|10565	6314.9497
TCGA-KL-8339-01A-11R-2315-07	ARFGEF2|10564	4747.8448
TCGA-KL-8339-01A-11R-2315-07	ARFIP1|27236	1342.3132
TCGA-KL-8339-01A-11R-2315-07	ARFIP2|23647	799.9282
TCGA-KL-8339-01A-11R-2315-07	ARFRP1|10139	988.8649
TCGA-KL-8339-01A-11R-2315-07	ARG1|383	.3592
TCGA-KL-8339-01A-11R-2315-07	ARG2|384	3738.3657
TCGA-KL-8339-01A-11R-2315-07	ARGFXP2|503640	.7184
TCGA-KL-8339-01A-11R-2315-07	ARGFX|503582	0
TCGA-KL-8339-01A-11R-2315-07	ARGLU1|55082	591.954
TCGA-KL-8339-01A-11R-2315-07	ARHGAP10|79658	28.3764
TCGA-KL-8339-01A-11R-2315-07	ARHGAP11A|9824	230.6034
TCGA-KL-8339-01A-11R-2315-07	ARHGAP11B|89839	17.2414
TCGA-KL-8339-01A-11R-2315-07	ARHGAP12|94134	1649.0661
TCGA-KL-8339-01A-11R-2315-07	ARHGAP15|55843	10.4167
TCGA-KL-8339-01A-11R-2315-07	ARHGAP17|55114	485.6322
TCGA-KL-8339-01A-11R-2315-07	ARHGAP18|93663	3903.0172
TCGA-KL-8339-01A-11R-2315-07	ARHGAP19|84986	219.1092
TCGA-KL-8339-01A-11R-2315-07	ARHGAP1|392	1608.8362
TCGA-KL-8339-01A-11R-2315-07	ARHGAP20|57569	4.6695
TCGA-KL-8339-01A-11R-2315-07	ARHGAP21|57584	2218.0316
TCGA-KL-8339-01A-11R-2315-07	ARHGAP22|58504	48.8506
TCGA-KL-8339-01A-11R-2315-07	ARHGAP23|57636	143.6782
TCGA-KL-8339-01A-11R-2315-07	ARHGAP24|83478	1441.8103
TCGA-KL-8339-01A-11R-2315-07	ARHGAP25|9938	123.204
TCGA-KL-8339-01A-11R-2315-07	ARHGAP26|23092	216.5948
TCGA-KL-8339-01A-11R-2315-07	ARHGAP27|201176	459.0517
TCGA-KL-8339-01A-11R-2315-07	ARHGAP28|79822	291.3075
TCGA-KL-8339-01A-11R-2315-07	ARHGAP29|9411	779.0948
TCGA-KL-8339-01A-11R-2315-07	ARHGAP30|257106	94.4684
TCGA-KL-8339-01A-11R-2315-07	ARHGAP31|57514	553.1609
TCGA-KL-8339-01A-11R-2315-07	ARHGAP32|9743	6.4655
TCGA-KL-8339-01A-11R-2315-07	ARHGAP33|115703	122.4856
TCGA-KL-8339-01A-11R-2315-07	ARHGAP36|158763	.3592
TCGA-KL-8339-01A-11R-2315-07	ARHGAP39|80728	231.681
TCGA-KL-8339-01A-11R-2315-07	ARHGAP42|143872	324.63
TCGA-KL-8339-01A-11R-2315-07	ARHGAP4|393	1877.8736
TCGA-KL-8339-01A-11R-2315-07	ARHGAP5|394	3614.9425
TCGA-KL-8339-01A-11R-2315-07	ARHGAP6|395	1622.8448
TCGA-KL-8339-01A-11R-2315-07	ARHGAP8|23779	443.7608
TCGA-KL-8339-01A-11R-2315-07	ARHGAP9|64333	32.3276
TCGA-KL-8339-01A-11R-2315-07	ARHGDIA|396	8498.9224
TCGA-KL-8339-01A-11R-2315-07	ARHGDIB|397	646.9109
TCGA-KL-8339-01A-11R-2315-07	ARHGDIG|398	.3592
TCGA-KL-8339-01A-11R-2315-07	ARHGEF10L|55160	446.4799
TCGA-KL-8339-01A-11R-2315-07	ARHGEF10|9639	180.3161
TCGA-KL-8339-01A-11R-2315-07	ARHGEF11|9826	658.7644
TCGA-KL-8339-01A-11R-2315-07	ARHGEF12|23365	13098.7787
TCGA-KL-8339-01A-11R-2315-07	ARHGEF15|22899	116.3793
TCGA-KL-8339-01A-11R-2315-07	ARHGEF16|27237	335.8477
TCGA-KL-8339-01A-11R-2315-07	ARHGEF17|9828	1920.977
TCGA-KL-8339-01A-11R-2315-07	ARHGEF18|23370	1640.8046
TCGA-KL-8339-01A-11R-2315-07	ARHGEF19|128272	45.977
TCGA-KL-8339-01A-11R-2315-07	ARHGEF1|9138	645.1149
TCGA-KL-8339-01A-11R-2315-07	ARHGEF2|9181	1112.4282
TCGA-KL-8339-01A-11R-2315-07	ARHGEF33|100271715	4.3103
TCGA-KL-8339-01A-11R-2315-07	ARHGEF35|445328	1038.4339
TCGA-KL-8339-01A-11R-2315-07	ARHGEF37|389337	909.4828
TCGA-KL-8339-01A-11R-2315-07	ARHGEF38|54848	55.6753
TCGA-KL-8339-01A-11R-2315-07	ARHGEF3|50650	846.2644
TCGA-KL-8339-01A-11R-2315-07	ARHGEF4|50649	1.4368
TCGA-KL-8339-01A-11R-2315-07	ARHGEF5|7984	1088.3621
TCGA-KL-8339-01A-11R-2315-07	ARHGEF6|9459	1157.6868
TCGA-KL-8339-01A-11R-2315-07	ARHGEF7|8874	750.3592
TCGA-KL-8339-01A-11R-2315-07	ARHGEF9|23229	641.8822
TCGA-KL-8339-01A-11R-2315-07	ARID1A|8289	1097.7011
TCGA-KL-8339-01A-11R-2315-07	ARID1B|57492	948.9943
TCGA-KL-8339-01A-11R-2315-07	ARID2|196528	673.8506
TCGA-KL-8339-01A-11R-2315-07	ARID3A|1820	125
TCGA-KL-8339-01A-11R-2315-07	ARID3B|10620	63.5776
TCGA-KL-8339-01A-11R-2315-07	ARID3C|138715	1.4368
TCGA-KL-8339-01A-11R-2315-07	ARID4A|5926	454.7414
TCGA-KL-8339-01A-11R-2315-07	ARID4B|51742	579.7414
TCGA-KL-8339-01A-11R-2315-07	ARID5A|10865	82.6149
TCGA-KL-8339-01A-11R-2315-07	ARID5B|84159	33.4052
TCGA-KL-8339-01A-11R-2315-07	ARIH1|25820	3021.9109
TCGA-KL-8339-01A-11R-2315-07	ARIH2|10425	2734.7126
TCGA-KL-8339-01A-11R-2315-07	ARL10|285598	62.1408
TCGA-KL-8339-01A-11R-2315-07	ARL11|115761	12.2126
TCGA-KL-8339-01A-11R-2315-07	ARL13A|392509	.3592
TCGA-KL-8339-01A-11R-2315-07	ARL13B|200894	186.4224
TCGA-KL-8339-01A-11R-2315-07	ARL14|80117	3.2328
TCGA-KL-8339-01A-11R-2315-07	ARL15|54622	892.6006
TCGA-KL-8339-01A-11R-2315-07	ARL16|339231	625.7184
TCGA-KL-8339-01A-11R-2315-07	ARL17A|51326	66.8606
TCGA-KL-8339-01A-11R-2315-07	ARL17B|641522	3.2328
TCGA-KL-8339-01A-11R-2315-07	ARL1|400	4733.477
TCGA-KL-8339-01A-11R-2315-07	ARL2BP|23568	1475.5747
TCGA-KL-8339-01A-11R-2315-07	ARL2|402	1341.2356
TCGA-KL-8339-01A-11R-2315-07	ARL3|403	308.908
TCGA-KL-8339-01A-11R-2315-07	ARL4A|10124	423.8506
TCGA-KL-8339-01A-11R-2315-07	ARL4C|10123	132.1839
TCGA-KL-8339-01A-11R-2315-07	ARL4D|379	1579.7414
TCGA-KL-8339-01A-11R-2315-07	ARL5A|26225	1015.8046
TCGA-KL-8339-01A-11R-2315-07	ARL5B|221079	309.9856
TCGA-KL-8339-01A-11R-2315-07	ARL5C|390790	0
TCGA-KL-8339-01A-11R-2315-07	ARL6IP1|23204	8635.7759
TCGA-KL-8339-01A-11R-2315-07	ARL6IP4|51329	5572.5575
TCGA-KL-8339-01A-11R-2315-07	ARL6IP5|10550	7024.0661
TCGA-KL-8339-01A-11R-2315-07	ARL6IP6|151188	122.1264
TCGA-KL-8339-01A-11R-2315-07	ARL6|84100	436.4224
TCGA-KL-8339-01A-11R-2315-07	ARL8A|127829	603.4483
TCGA-KL-8339-01A-11R-2315-07	ARL8B|55207	2867.4569
TCGA-KL-8339-01A-11R-2315-07	ARL9|132946	5.3879
TCGA-KL-8339-01A-11R-2315-07	ARMC10|83787	653.9296
TCGA-KL-8339-01A-11R-2315-07	ARMC1|55156	1466.954
TCGA-KL-8339-01A-11R-2315-07	ARMC2|84071	37.7155
TCGA-KL-8339-01A-11R-2315-07	ARMC3|219681	.7184
TCGA-KL-8339-01A-11R-2315-07	ARMC4|55130	9.3391
TCGA-KL-8339-01A-11R-2315-07	ARMC5|79798	289.8707
TCGA-KL-8339-01A-11R-2315-07	ARMC6|93436	809.5618
TCGA-KL-8339-01A-11R-2315-07	ARMC7|79637	283.4052
TCGA-KL-8339-01A-11R-2315-07	ARMC8|25852	1033.046
TCGA-KL-8339-01A-11R-2315-07	ARMC9|80210	76.8678
TCGA-KL-8339-01A-11R-2315-07	ARMCX1|51309	96.2644
TCGA-KL-8339-01A-11R-2315-07	ARMCX2|9823	3007.1839
TCGA-KL-8339-01A-11R-2315-07	ARMCX3|51566	3443.2471
TCGA-KL-8339-01A-11R-2315-07	ARMCX5|64860	352.0115
TCGA-KL-8339-01A-11R-2315-07	ARMCX6|54470	240.3017
TCGA-KL-8339-01A-11R-2315-07	ARMS2|387715	.7184
TCGA-KL-8339-01A-11R-2315-07	ARNT2|9915	3062.8592
TCGA-KL-8339-01A-11R-2315-07	ARNTL2|56938	3.592
TCGA-KL-8339-01A-11R-2315-07	ARNTL|406	157.3276
TCGA-KL-8339-01A-11R-2315-07	ARNT|405	477.3707
TCGA-KL-8339-01A-11R-2315-07	ARPC1A|10552	5585.5747
TCGA-KL-8339-01A-11R-2315-07	ARPC1B|10095	769.3103
TCGA-KL-8339-01A-11R-2315-07	ARPC2|10109	1816.092
TCGA-KL-8339-01A-11R-2315-07	ARPC3|10094	3709.7701
TCGA-KL-8339-01A-11R-2315-07	ARPC4|10093	3748.301
TCGA-KL-8339-01A-11R-2315-07	ARPC5L|81873	604.8851
TCGA-KL-8339-01A-11R-2315-07	ARPC5|10092	1204.7414
TCGA-KL-8339-01A-11R-2315-07	ARPM1|84517	1.4368
TCGA-KL-8339-01A-11R-2315-07	ARPP19|10776	7109.9138
TCGA-KL-8339-01A-11R-2315-07	ARPP21|10777	48.4914
TCGA-KL-8339-01A-11R-2315-07	ARR3|407	0
TCGA-KL-8339-01A-11R-2315-07	ARRB1|408	34.842
TCGA-KL-8339-01A-11R-2315-07	ARRB2|409	2820.0431
TCGA-KL-8339-01A-11R-2315-07	ARRDC1|92714	1071.8391
TCGA-KL-8339-01A-11R-2315-07	ARRDC2|27106	300.2874
TCGA-KL-8339-01A-11R-2315-07	ARRDC3|57561	957.9741
TCGA-KL-8339-01A-11R-2315-07	ARRDC4|91947	357.0402
TCGA-KL-8339-01A-11R-2315-07	ARRDC5|645432	0
TCGA-KL-8339-01A-11R-2315-07	ARSA|410	183.5489
TCGA-KL-8339-01A-11R-2315-07	ARSB|411	129.3103
TCGA-KL-8339-01A-11R-2315-07	ARSD|414	1548.4914
TCGA-KL-8339-01A-11R-2315-07	ARSE|415	1265.0862
TCGA-KL-8339-01A-11R-2315-07	ARSF|416	.3592
TCGA-KL-8339-01A-11R-2315-07	ARSG|22901	244.6121
TCGA-KL-8339-01A-11R-2315-07	ARSH|347527	0
TCGA-KL-8339-01A-11R-2315-07	ARSI|340075	.7184
TCGA-KL-8339-01A-11R-2315-07	ARSJ|79642	38.4339
TCGA-KL-8339-01A-11R-2315-07	ARSK|153642	427.8017
TCGA-KL-8339-01A-11R-2315-07	ART1|417	0
TCGA-KL-8339-01A-11R-2315-07	ART3|419	237.069
TCGA-KL-8339-01A-11R-2315-07	ART4|420	0
TCGA-KL-8339-01A-11R-2315-07	ART5|116969	126.0776
TCGA-KL-8339-01A-11R-2315-07	ARTN|9048	13.6494
TCGA-KL-8339-01A-11R-2315-07	ARV1|64801	436.4224
TCGA-KL-8339-01A-11R-2315-07	ARVCF|421	173.1322
TCGA-KL-8339-01A-11R-2315-07	ARX|170302	.3592
TCGA-KL-8339-01A-11R-2315-07	AR|367	2.1552
TCGA-KL-8339-01A-11R-2315-07	AS3MT|57412	752.8736
TCGA-KL-8339-01A-11R-2315-07	ASAH1|427	6374.6408
TCGA-KL-8339-01A-11R-2315-07	ASAH2B|653308	13.2902
TCGA-KL-8339-01A-11R-2315-07	ASAH2|56624	3.9511
TCGA-KL-8339-01A-11R-2315-07	ASAM|79827	0
TCGA-KL-8339-01A-11R-2315-07	ASAP1IT1|29065	0
TCGA-KL-8339-01A-11R-2315-07	ASAP1|50807	446.8391
TCGA-KL-8339-01A-11R-2315-07	ASAP2|8853	1609.5546
TCGA-KL-8339-01A-11R-2315-07	ASAP3|55616	536.6379
TCGA-KL-8339-01A-11R-2315-07	ASB10|136371	0
TCGA-KL-8339-01A-11R-2315-07	ASB11|140456	45.977
TCGA-KL-8339-01A-11R-2315-07	ASB12|142689	6.1063
TCGA-KL-8339-01A-11R-2315-07	ASB13|79754	311.7816
TCGA-KL-8339-01A-11R-2315-07	ASB14|142686	41.6667
TCGA-KL-8339-01A-11R-2315-07	ASB15|142685	.7184
TCGA-KL-8339-01A-11R-2315-07	ASB16|92591	172.6401
TCGA-KL-8339-01A-11R-2315-07	ASB17|127247	0
TCGA-KL-8339-01A-11R-2315-07	ASB18|401036	0
TCGA-KL-8339-01A-11R-2315-07	ASB1|51665	643.4914
TCGA-KL-8339-01A-11R-2315-07	ASB2|51676	2.1552
TCGA-KL-8339-01A-11R-2315-07	ASB3|51130	218.3908
TCGA-KL-8339-01A-11R-2315-07	ASB4|51666	0
TCGA-KL-8339-01A-11R-2315-07	ASB5|140458	129.6695
TCGA-KL-8339-01A-11R-2315-07	ASB6|140459	706.1961
TCGA-KL-8339-01A-11R-2315-07	ASB7|140460	578.3046
TCGA-KL-8339-01A-11R-2315-07	ASB8|140461	1320.7615
TCGA-KL-8339-01A-11R-2315-07	ASB9|140462	27.2989
TCGA-KL-8339-01A-11R-2315-07	ASCC1|51008	261.8534
TCGA-KL-8339-01A-11R-2315-07	ASCC2|84164	1151.5805
TCGA-KL-8339-01A-11R-2315-07	ASCC3|10973	477.3707
TCGA-KL-8339-01A-11R-2315-07	ASCL1|429	1.4368
TCGA-KL-8339-01A-11R-2315-07	ASCL2|430	2.1552
TCGA-KL-8339-01A-11R-2315-07	ASCL3|56676	0
TCGA-KL-8339-01A-11R-2315-07	ASCL4|121549	130.7471
TCGA-KL-8339-01A-11R-2315-07	ASF1A|25842	204.7414
TCGA-KL-8339-01A-11R-2315-07	ASF1B|55723	230.2443
TCGA-KL-8339-01A-11R-2315-07	ASFMR1|100126270	4.6731
TCGA-KL-8339-01A-11R-2315-07	ASGR1|432	.7184
TCGA-KL-8339-01A-11R-2315-07	ASGR2|433	1.796
TCGA-KL-8339-01A-11R-2315-07	ASH1L|55870	1108.5991
TCGA-KL-8339-01A-11R-2315-07	ASH2L|9070	1091.5948
TCGA-KL-8339-01A-11R-2315-07	ASIP|434	2.5144
TCGA-KL-8339-01A-11R-2315-07	ASL|435	780.8908
TCGA-KL-8339-01A-11R-2315-07	ASMTL|8623	362.7874
TCGA-KL-8339-01A-11R-2315-07	ASMT|438	.3592
TCGA-KL-8339-01A-11R-2315-07	ASNA1|439	2478.4483
TCGA-KL-8339-01A-11R-2315-07	ASNSD1|54529	556.3937
TCGA-KL-8339-01A-11R-2315-07	ASNS|440	5362.069
TCGA-KL-8339-01A-11R-2315-07	ASPA|443	.3592
TCGA-KL-8339-01A-11R-2315-07	ASPDH|554235	19.3966
TCGA-KL-8339-01A-11R-2315-07	ASPG|374569	.3592
TCGA-KL-8339-01A-11R-2315-07	ASPHD1|253982	7.5431
TCGA-KL-8339-01A-11R-2315-07	ASPHD2|57168	490.6609
TCGA-KL-8339-01A-11R-2315-07	ASPH|444	2688.6279
TCGA-KL-8339-01A-11R-2315-07	ASPM|259266	90.5172
TCGA-KL-8339-01A-11R-2315-07	ASPN|54829	61.0632
TCGA-KL-8339-01A-11R-2315-07	ASPRV1|151516	8.9799
TCGA-KL-8339-01A-11R-2315-07	ASPSCR1|79058	660.9195
TCGA-KL-8339-01A-11R-2315-07	ASRGL1|80150	66.092
TCGA-KL-8339-01A-11R-2315-07	ASS1|445	50.6466
TCGA-KL-8339-01A-11R-2315-07	ASTE1|28990	99.5402
TCGA-KL-8339-01A-11R-2315-07	ASTL|431705	0
TCGA-KL-8339-01A-11R-2315-07	ASTN1|460	1.4368
TCGA-KL-8339-01A-11R-2315-07	ASTN2|23245	1703.6638
TCGA-KL-8339-01A-11R-2315-07	ASXL1|171023	2812.8592
TCGA-KL-8339-01A-11R-2315-07	ASXL2|55252	1008.6207
TCGA-KL-8339-01A-11R-2315-07	ASXL3|80816	169.181
TCGA-KL-8339-01A-11R-2315-07	ASZ1|136991	.3592
TCGA-KL-8339-01A-11R-2315-07	ATAD1|84896	1582.2557
TCGA-KL-8339-01A-11R-2315-07	ATAD2B|54454	107.0402
TCGA-KL-8339-01A-11R-2315-07	ATAD2|29028	596.6236
TCGA-KL-8339-01A-11R-2315-07	ATAD3A|55210	519.0374
TCGA-KL-8339-01A-11R-2315-07	ATAD3B|83858	172.0546
TCGA-KL-8339-01A-11R-2315-07	ATAD3C|219293	130.3879
TCGA-KL-8339-01A-11R-2315-07	ATAD5|79915	26.5805
TCGA-KL-8339-01A-11R-2315-07	ATCAY|85300	0
TCGA-KL-8339-01A-11R-2315-07	ATE1|11101	222.7011
TCGA-KL-8339-01A-11R-2315-07	ATF1|466	485.273
TCGA-KL-8339-01A-11R-2315-07	ATF2|1386	517.2414
TCGA-KL-8339-01A-11R-2315-07	ATF3|467	1484.9138
TCGA-KL-8339-01A-11R-2315-07	ATF4|468	9480.6034
TCGA-KL-8339-01A-11R-2315-07	ATF5|22809	2834.3606
TCGA-KL-8339-01A-11R-2315-07	ATF6B|1388	1006.6487
TCGA-KL-8339-01A-11R-2315-07	ATF6|22926	1467.3132
TCGA-KL-8339-01A-11R-2315-07	ATF7IP2|80063	4.3103
TCGA-KL-8339-01A-11R-2315-07	ATF7IP|55729	1144.3966
TCGA-KL-8339-01A-11R-2315-07	ATF7|11016	939.8707
TCGA-KL-8339-01A-11R-2315-07	ATG10|83734	156.9684
TCGA-KL-8339-01A-11R-2315-07	ATG12|9140	377.1552
TCGA-KL-8339-01A-11R-2315-07	ATG16L1|55054	336.2069
TCGA-KL-8339-01A-11R-2315-07	ATG16L2|89849	136.523
TCGA-KL-8339-01A-11R-2315-07	ATG2A|23130	2162.7155
TCGA-KL-8339-01A-11R-2315-07	ATG2B|55102	269.3966
TCGA-KL-8339-01A-11R-2315-07	ATG3|64422	1661.2787
TCGA-KL-8339-01A-11R-2315-07	ATG4A|115201	706.8966
TCGA-KL-8339-01A-11R-2315-07	ATG4B|23192	354.5259
TCGA-KL-8339-01A-11R-2315-07	ATG4C|84938	140.4454
TCGA-KL-8339-01A-11R-2315-07	ATG4D|84971	2385.9016
TCGA-KL-8339-01A-11R-2315-07	ATG5|9474	755.7471
TCGA-KL-8339-01A-11R-2315-07	ATG7|10533	777.0043
TCGA-KL-8339-01A-11R-2315-07	ATG9A|79065	957.6365
TCGA-KL-8339-01A-11R-2315-07	ATG9B|285973	38.4555
TCGA-KL-8339-01A-11R-2315-07	ATHL1|80162	625
TCGA-KL-8339-01A-11R-2315-07	ATIC|471	562.5
TCGA-KL-8339-01A-11R-2315-07	ATL1|51062	70.0431
TCGA-KL-8339-01A-11R-2315-07	ATL2|64225	2369.6121
TCGA-KL-8339-01A-11R-2315-07	ATL3|25923	483.8362
TCGA-KL-8339-01A-11R-2315-07	ATMIN|23300	645.1149
TCGA-KL-8339-01A-11R-2315-07	ATM|472	3145.1149
TCGA-KL-8339-01A-11R-2315-07	ATN1|1822	4343.0316
TCGA-KL-8339-01A-11R-2315-07	ATOH1|474	0
TCGA-KL-8339-01A-11R-2315-07	ATOH7|220202	0
TCGA-KL-8339-01A-11R-2315-07	ATOH8|84913	72.9167
TCGA-KL-8339-01A-11R-2315-07	ATOX1|475	1001.4368
TCGA-KL-8339-01A-11R-2315-07	ATP10A|57194	15.8046
TCGA-KL-8339-01A-11R-2315-07	ATP10B|23120	3.592
TCGA-KL-8339-01A-11R-2315-07	ATP10D|57205	2539.1523
TCGA-KL-8339-01A-11R-2315-07	ATP11A|23250	804.5977
TCGA-KL-8339-01A-11R-2315-07	ATP11B|23200	1478.8075
TCGA-KL-8339-01A-11R-2315-07	ATP11C|286410	378.592
TCGA-KL-8339-01A-11R-2315-07	ATP12A|479	0
TCGA-KL-8339-01A-11R-2315-07	ATP13A1|57130	1611.7098
TCGA-KL-8339-01A-11R-2315-07	ATP13A2|23400	393.6782
TCGA-KL-8339-01A-11R-2315-07	ATP13A3|79572	1981.3218
TCGA-KL-8339-01A-11R-2315-07	ATP13A4|84239	.7184
TCGA-KL-8339-01A-11R-2315-07	ATP13A5|344905	0
TCGA-KL-8339-01A-11R-2315-07	ATP1A1|476	70132.1516
TCGA-KL-8339-01A-11R-2315-07	ATP1A2|477	7.5431
TCGA-KL-8339-01A-11R-2315-07	ATP1A3|478	9609.5546
TCGA-KL-8339-01A-11R-2315-07	ATP1A4|480	2.1552
TCGA-KL-8339-01A-11R-2315-07	ATP1B1|481	39627.3024
TCGA-KL-8339-01A-11R-2315-07	ATP1B2|482	22.9885
TCGA-KL-8339-01A-11R-2315-07	ATP1B3|483	1989.2241
TCGA-KL-8339-01A-11R-2315-07	ATP1B4|23439	4.3103
TCGA-KL-8339-01A-11R-2315-07	ATP2A1|487	61.0632
TCGA-KL-8339-01A-11R-2315-07	ATP2A2|488	4925.6466
TCGA-KL-8339-01A-11R-2315-07	ATP2A3|489	86.5661
TCGA-KL-8339-01A-11R-2315-07	ATP2B1|490	1294.8994
TCGA-KL-8339-01A-11R-2315-07	ATP2B2|491	1374.6408
TCGA-KL-8339-01A-11R-2315-07	ATP2B3|492	43.1034
TCGA-KL-8339-01A-11R-2315-07	ATP2B4|493	653.7356
TCGA-KL-8339-01A-11R-2315-07	ATP2C1|27032	3622.4425
TCGA-KL-8339-01A-11R-2315-07	ATP2C2|9914	0
TCGA-KL-8339-01A-11R-2315-07	ATP4A|495	.7184
TCGA-KL-8339-01A-11R-2315-07	ATP4B|496	1.4368
TCGA-KL-8339-01A-11R-2315-07	ATP5A1|498	51742.4569
TCGA-KL-8339-01A-11R-2315-07	ATP5B|506	72706.8966
TCGA-KL-8339-01A-11R-2315-07	ATP5C1|509	5755.3879
TCGA-KL-8339-01A-11R-2315-07	ATP5D|513	5840.8764
TCGA-KL-8339-01A-11R-2315-07	ATP5EP2|432369	63.5776
TCGA-KL-8339-01A-11R-2315-07	ATP5E|514	9641.523
TCGA-KL-8339-01A-11R-2315-07	ATP5F1|515	4931.0345
TCGA-KL-8339-01A-11R-2315-07	ATP5G1|516	2033.046
TCGA-KL-8339-01A-11R-2315-07	ATP5G2|517	9848.7787
TCGA-KL-8339-01A-11R-2315-07	ATP5G3|518	13846.9828
TCGA-KL-8339-01A-11R-2315-07	ATP5H|10476	12397.2701
TCGA-KL-8339-01A-11R-2315-07	ATP5I|521	2183.3549
TCGA-KL-8339-01A-11R-2315-07	ATP5J2|9551	3333.9907
TCGA-KL-8339-01A-11R-2315-07	ATP5J|522	4084.8527
TCGA-KL-8339-01A-11R-2315-07	ATP5L2|267020	0
TCGA-KL-8339-01A-11R-2315-07	ATP5L|10632	12977.0115
TCGA-KL-8339-01A-11R-2315-07	ATP5O|539	11075.431
TCGA-KL-8339-01A-11R-2315-07	ATP5SL|55101	1904.454
TCGA-KL-8339-01A-11R-2315-07	ATP5S|27109	519.0374
TCGA-KL-8339-01A-11R-2315-07	ATP6AP1L|92270	86.2069
TCGA-KL-8339-01A-11R-2315-07	ATP6AP1|537	10925.6466
TCGA-KL-8339-01A-11R-2315-07	ATP6AP2|10159	16477.3707
TCGA-KL-8339-01A-11R-2315-07	ATP6V0A1|535	1140.0862
TCGA-KL-8339-01A-11R-2315-07	ATP6V0A2|23545	645.4741
TCGA-KL-8339-01A-11R-2315-07	ATP6V0A4|50617	38395.079
TCGA-KL-8339-01A-11R-2315-07	ATP6V0B|533	10200.431
TCGA-KL-8339-01A-11R-2315-07	ATP6V0C|527	17161.5625
TCGA-KL-8339-01A-11R-2315-07	ATP6V0D1|9114	2315.0144
TCGA-KL-8339-01A-11R-2315-07	ATP6V0D2|245972	32576.8678
TCGA-KL-8339-01A-11R-2315-07	ATP6V0E1|8992	7198.6351
TCGA-KL-8339-01A-11R-2315-07	ATP6V0E2|155066	741.5625
TCGA-KL-8339-01A-11R-2315-07	ATP6V1A|523	18476.6523
TCGA-KL-8339-01A-11R-2315-07	ATP6V1B1|525	8682.8305
TCGA-KL-8339-01A-11R-2315-07	ATP6V1B2|526	1400.8621
TCGA-KL-8339-01A-11R-2315-07	ATP6V1C1|528	3253.9511
TCGA-KL-8339-01A-11R-2315-07	ATP6V1C2|245973	75.5927
TCGA-KL-8339-01A-11R-2315-07	ATP6V1D|51382	7839.4397
TCGA-KL-8339-01A-11R-2315-07	ATP6V1E1|529	5661.6379
TCGA-KL-8339-01A-11R-2315-07	ATP6V1E2|90423	71.4799
TCGA-KL-8339-01A-11R-2315-07	ATP6V1F|9296	8605.5747
TCGA-KL-8339-01A-11R-2315-07	ATP6V1G1|9550	4110.273
TCGA-KL-8339-01A-11R-2315-07	ATP6V1G2|534	6.8247
TCGA-KL-8339-01A-11R-2315-07	ATP6V1G3|127124	1766.1638
TCGA-KL-8339-01A-11R-2315-07	ATP6V1H|51606	5461.9253
TCGA-KL-8339-01A-11R-2315-07	ATP7A|538	918.4626
TCGA-KL-8339-01A-11R-2315-07	ATP7B|540	235.9914
TCGA-KL-8339-01A-11R-2315-07	ATP8A1|10396	2323.9943
TCGA-KL-8339-01A-11R-2315-07	ATP8A2|51761	5.0287
TCGA-KL-8339-01A-11R-2315-07	ATP8B1|5205	638.222
TCGA-KL-8339-01A-11R-2315-07	ATP8B2|57198	39.5115
TCGA-KL-8339-01A-11R-2315-07	ATP8B3|148229	8.2615
TCGA-KL-8339-01A-11R-2315-07	ATP8B4|79895	752.8736
TCGA-KL-8339-01A-11R-2315-07	ATP8B5P|158381	31.9684
TCGA-KL-8339-01A-11R-2315-07	ATP9A|10079	1665.5891
TCGA-KL-8339-01A-11R-2315-07	ATP9B|374868	721.6236
TCGA-KL-8339-01A-11R-2315-07	ATPAF1|64756	2522.1803
TCGA-KL-8339-01A-11R-2315-07	ATPAF2|91647	364.9425
TCGA-KL-8339-01A-11R-2315-07	ATPBD4|89978	489.2241
TCGA-KL-8339-01A-11R-2315-07	ATPIF1|93974	954.3822
TCGA-KL-8339-01A-11R-2315-07	ATRIP|84126	275.5101
TCGA-KL-8339-01A-11R-2315-07	ATRNL1|26033	397.9885
TCGA-KL-8339-01A-11R-2315-07	ATRN|8455	3801.0057
TCGA-KL-8339-01A-11R-2315-07	ATRX|546	1957.2557
TCGA-KL-8339-01A-11R-2315-07	ATR|545	1058.1897
TCGA-KL-8339-01A-11R-2315-07	ATXN10|25814	821.4799
TCGA-KL-8339-01A-11R-2315-07	ATXN1L|342371	447.1983
TCGA-KL-8339-01A-11R-2315-07	ATXN1|6310	227.3707
TCGA-KL-8339-01A-11R-2315-07	ATXN2L|11273	3842.6724
TCGA-KL-8339-01A-11R-2315-07	ATXN2|6311	1152.658
TCGA-KL-8339-01A-11R-2315-07	ATXN3L|92552	0
TCGA-KL-8339-01A-11R-2315-07	ATXN3|4287	60.3448
TCGA-KL-8339-01A-11R-2315-07	ATXN7L1|222255	104.1667
TCGA-KL-8339-01A-11R-2315-07	ATXN7L2|127002	35.2011
TCGA-KL-8339-01A-11R-2315-07	ATXN7L3B|552889	3236.3506
TCGA-KL-8339-01A-11R-2315-07	ATXN7L3|56970	519.3966
TCGA-KL-8339-01A-11R-2315-07	ATXN7|6314	866.0201
TCGA-KL-8339-01A-11R-2315-07	ATXN8OS|6315	0
TCGA-KL-8339-01A-11R-2315-07	AUH|549	2272.6293
TCGA-KL-8339-01A-11R-2315-07	AUP1|550	1984.1272
TCGA-KL-8339-01A-11R-2315-07	AURKAIP1|54998	2029.454
TCGA-KL-8339-01A-11R-2315-07	AURKAPS1|6791	15.0862
TCGA-KL-8339-01A-11R-2315-07	AURKA|6790	399.4253
TCGA-KL-8339-01A-11R-2315-07	AURKB|9212	34.842
TCGA-KL-8339-01A-11R-2315-07	AURKC|6795	23.3477
TCGA-KL-8339-01A-11R-2315-07	AUTS2|26053	27.658
TCGA-KL-8339-01A-11R-2315-07	AVEN|57099	96.2644
TCGA-KL-8339-01A-11R-2315-07	AVIL|10677	20.8333
TCGA-KL-8339-01A-11R-2315-07	AVL9|23080	404.0948
TCGA-KL-8339-01A-11R-2315-07	AVPI1|60370	169.181
TCGA-KL-8339-01A-11R-2315-07	AVPR1A|552	1261.8534
TCGA-KL-8339-01A-11R-2315-07	AVPR1B|553	0
TCGA-KL-8339-01A-11R-2315-07	AVPR2|554	6.4655
TCGA-KL-8339-01A-11R-2315-07	AVP|551	.3592
TCGA-KL-8339-01A-11R-2315-07	AWAT1|158833	0
TCGA-KL-8339-01A-11R-2315-07	AWAT2|158835	.3592
TCGA-KL-8339-01A-11R-2315-07	AXIN1|8312	697.9167
TCGA-KL-8339-01A-11R-2315-07	AXIN2|8313	9.3391
TCGA-KL-8339-01A-11R-2315-07	AXL|558	161.2787
TCGA-KL-8339-01A-11R-2315-07	AZGP1|563	1022.2701
TCGA-KL-8339-01A-11R-2315-07	AZI1|22994	626.0776
TCGA-KL-8339-01A-11R-2315-07	AZI2|64343	1005.7471
TCGA-KL-8339-01A-11R-2315-07	AZIN1|51582	2840.158
TCGA-KL-8339-01A-11R-2315-07	AZU1|566	0
TCGA-KL-8339-01A-11R-2315-07	B2M|567	82817.9634
TCGA-KL-8339-01A-11R-2315-07	B3GALNT1|8706	162.7155
TCGA-KL-8339-01A-11R-2315-07	B3GALNT2|148789	360.1616
TCGA-KL-8339-01A-11R-2315-07	B3GALT1|8708	.3592
TCGA-KL-8339-01A-11R-2315-07	B3GALT2|8707	58.1897
TCGA-KL-8339-01A-11R-2315-07	B3GALT4|8705	93.3908
TCGA-KL-8339-01A-11R-2315-07	B3GALT5|10317	0
TCGA-KL-8339-01A-11R-2315-07	B3GALT6|126792	135.0575
TCGA-KL-8339-01A-11R-2315-07	B3GALTL|145173	552.8017
TCGA-KL-8339-01A-11R-2315-07	B3GAT1|27087	.3592
TCGA-KL-8339-01A-11R-2315-07	B3GAT2|135152	6.7098
TCGA-KL-8339-01A-11R-2315-07	B3GAT3|26229	1217.3132
TCGA-KL-8339-01A-11R-2315-07	B3GNT1|11041	783.4052
TCGA-KL-8339-01A-11R-2315-07	B3GNT2|10678	1037.3563
TCGA-KL-8339-01A-11R-2315-07	B3GNT3|10331	0
TCGA-KL-8339-01A-11R-2315-07	B3GNT4|79369	.3592
TCGA-KL-8339-01A-11R-2315-07	B3GNT5|84002	492.8161
TCGA-KL-8339-01A-11R-2315-07	B3GNT6|192134	0
TCGA-KL-8339-01A-11R-2315-07	B3GNT7|93010	8.2615
TCGA-KL-8339-01A-11R-2315-07	B3GNT8|374907	116.0201
TCGA-KL-8339-01A-11R-2315-07	B3GNT9|84752	55.1724
TCGA-KL-8339-01A-11R-2315-07	B3GNTL1|146712	86.0057
TCGA-KL-8339-01A-11R-2315-07	B4GALNT1|2583	34.7378
TCGA-KL-8339-01A-11R-2315-07	B4GALNT2|124872	4072.5575
TCGA-KL-8339-01A-11R-2315-07	B4GALNT3|283358	1344.8276
TCGA-KL-8339-01A-11R-2315-07	B4GALNT4|338707	0
TCGA-KL-8339-01A-11R-2315-07	B4GALT1|2683	2280.8908
TCGA-KL-8339-01A-11R-2315-07	B4GALT2|8704	567.1695
TCGA-KL-8339-01A-11R-2315-07	B4GALT3|8703	735.6322
TCGA-KL-8339-01A-11R-2315-07	B4GALT4|8702	402.658
TCGA-KL-8339-01A-11R-2315-07	B4GALT5|9334	1410.9195
TCGA-KL-8339-01A-11R-2315-07	B4GALT6|9331	1195.4023
TCGA-KL-8339-01A-11R-2315-07	B4GALT7|11285	1023.3477
TCGA-KL-8339-01A-11R-2315-07	B9D1|27077	43.4626
TCGA-KL-8339-01A-11R-2315-07	B9D2|80776	103.8075
TCGA-KL-8339-01A-11R-2315-07	BAALC|79870	54.9569
TCGA-KL-8339-01A-11R-2315-07	BAAT|570	33.046
TCGA-KL-8339-01A-11R-2315-07	BACE1|23621	1459.7701
TCGA-KL-8339-01A-11R-2315-07	BACE2|25825	19622.4856
TCGA-KL-8339-01A-11R-2315-07	BACH1|571	1235.273
TCGA-KL-8339-01A-11R-2315-07	BACH2|60468	40.9483
TCGA-KL-8339-01A-11R-2315-07	BAD|572	1650.1078
TCGA-KL-8339-01A-11R-2315-07	BAG1|573	7013.944
TCGA-KL-8339-01A-11R-2315-07	BAG2|9532	297.0546
TCGA-KL-8339-01A-11R-2315-07	BAG3|9531	1367.8161
TCGA-KL-8339-01A-11R-2315-07	BAG4|9530	160.9195
TCGA-KL-8339-01A-11R-2315-07	BAG5|9529	537.3563
TCGA-KL-8339-01A-11R-2315-07	BAGE2|85319	8.6243
TCGA-KL-8339-01A-11R-2315-07	BAGE|574	0
TCGA-KL-8339-01A-11R-2315-07	BAHCC1|57597	194.6839
TCGA-KL-8339-01A-11R-2315-07	BAHD1|22893	1931.0345
TCGA-KL-8339-01A-11R-2315-07	BAI1|575	3.2328
TCGA-KL-8339-01A-11R-2315-07	BAI2|576	1.4368
TCGA-KL-8339-01A-11R-2315-07	BAI3|577	.7184
TCGA-KL-8339-01A-11R-2315-07	BAIAP2L1|55971	2053.8793
TCGA-KL-8339-01A-11R-2315-07	BAIAP2L2|80115	5.0287
TCGA-KL-8339-01A-11R-2315-07	BAIAP2|10458	146.1925
TCGA-KL-8339-01A-11R-2315-07	BAIAP3|8938	711.9217
TCGA-KL-8339-01A-11R-2315-07	BAK1|578	381.4655
TCGA-KL-8339-01A-11R-2315-07	BAMBI|25805	34.842
TCGA-KL-8339-01A-11R-2315-07	BANF1|8815	3703.3046
TCGA-KL-8339-01A-11R-2315-07	BANF2|140836	0
TCGA-KL-8339-01A-11R-2315-07	BANK1|55024	1.4368
TCGA-KL-8339-01A-11R-2315-07	BANP|54971	145.1149
TCGA-KL-8339-01A-11R-2315-07	BAP1|8314	3148.7069
TCGA-KL-8339-01A-11R-2315-07	BARD1|580	13.6494
TCGA-KL-8339-01A-11R-2315-07	BARHL1|56751	0
TCGA-KL-8339-01A-11R-2315-07	BARHL2|343472	0
TCGA-KL-8339-01A-11R-2315-07	BARX1|56033	.3592
TCGA-KL-8339-01A-11R-2315-07	BARX2|8538	268.319
TCGA-KL-8339-01A-11R-2315-07	BASE|317716	0
TCGA-KL-8339-01A-11R-2315-07	BASP1|10409	122.1264
TCGA-KL-8339-01A-11R-2315-07	BAT1|7919	2275.5029
TCGA-KL-8339-01A-11R-2315-07	BAT2L1|84726	3508.1142
TCGA-KL-8339-01A-11R-2315-07	BAT2L2|23215	1888.2902
TCGA-KL-8339-01A-11R-2315-07	BAT2|7916	2985.273
TCGA-KL-8339-01A-11R-2315-07	BAT3|7917	3396.9109
TCGA-KL-8339-01A-11R-2315-07	BAT4|7918	104.5259
TCGA-KL-8339-01A-11R-2315-07	BAT5|7920	543.8218
TCGA-KL-8339-01A-11R-2315-07	BATF2|116071	81.1782
TCGA-KL-8339-01A-11R-2315-07	BATF3|55509	3.592
TCGA-KL-8339-01A-11R-2315-07	BATF|10538	7.1839
TCGA-KL-8339-01A-11R-2315-07	BAX|581	482.7586
TCGA-KL-8339-01A-11R-2315-07	BAZ1A|11177	263.6494
TCGA-KL-8339-01A-11R-2315-07	BAZ1B|9031	1871.7672
TCGA-KL-8339-01A-11R-2315-07	BAZ2A|11176	3030.2227
TCGA-KL-8339-01A-11R-2315-07	BAZ2B|29994	360.0144
TCGA-KL-8339-01A-11R-2315-07	BBC3|27113	199.7126
TCGA-KL-8339-01A-11R-2315-07	BBOX1|8424	1.4368
TCGA-KL-8339-01A-11R-2315-07	BBS10|79738	755.0287
TCGA-KL-8339-01A-11R-2315-07	BBS12|166379	97.342
TCGA-KL-8339-01A-11R-2315-07	BBS1|582	1202.5862
TCGA-KL-8339-01A-11R-2315-07	BBS2|583	526.2213
TCGA-KL-8339-01A-11R-2315-07	BBS4|585	318.2471
TCGA-KL-8339-01A-11R-2315-07	BBS5|129880	116.7385
TCGA-KL-8339-01A-11R-2315-07	BBS7|55212	283.4052
TCGA-KL-8339-01A-11R-2315-07	BBS9|27241	269.7557
TCGA-KL-8339-01A-11R-2315-07	BBX|56987	3415.5891
TCGA-KL-8339-01A-11R-2315-07	BCAM|4059	1786.9971
TCGA-KL-8339-01A-11R-2315-07	BCAN|63827	1.4368
TCGA-KL-8339-01A-11R-2315-07	BCAP29|55973	1095.1868
TCGA-KL-8339-01A-11R-2315-07	BCAP31|10134	7493.8937
TCGA-KL-8339-01A-11R-2315-07	BCAR1|9564	1488.8649
TCGA-KL-8339-01A-11R-2315-07	BCAR3|8412	1184.6013
TCGA-KL-8339-01A-11R-2315-07	BCAR4|400500	0
TCGA-KL-8339-01A-11R-2315-07	BCAS1|8537	.3592
TCGA-KL-8339-01A-11R-2315-07	BCAS2|10286	556.3111
TCGA-KL-8339-01A-11R-2315-07	BCAS3|54828	461.9253
TCGA-KL-8339-01A-11R-2315-07	BCAS4|55653	1288.0747
TCGA-KL-8339-01A-11R-2315-07	BCAT1|586	1874.6408
TCGA-KL-8339-01A-11R-2315-07	BCAT2|587	2253.9511
TCGA-KL-8339-01A-11R-2315-07	BCCIP|56647	1168.3369
TCGA-KL-8339-01A-11R-2315-07	BCDIN3D|144233	245.0934
TCGA-KL-8339-01A-11R-2315-07	BCHE|590	.3592
TCGA-KL-8339-01A-11R-2315-07	BCKDHA|593	3156.25
TCGA-KL-8339-01A-11R-2315-07	BCKDHB|594	1221.6236
TCGA-KL-8339-01A-11R-2315-07	BCKDK|10295	818.6063
TCGA-KL-8339-01A-11R-2315-07	BCL10|8915	292.0223
TCGA-KL-8339-01A-11R-2315-07	BCL11A|53335	.3592
TCGA-KL-8339-01A-11R-2315-07	BCL11B|64919	5.7471
TCGA-KL-8339-01A-11R-2315-07	BCL2A1|597	11.4943
TCGA-KL-8339-01A-11R-2315-07	BCL2L10|10017	0
TCGA-KL-8339-01A-11R-2315-07	BCL2L11|10018	682.8305
TCGA-KL-8339-01A-11R-2315-07	BCL2L12|83596	258.8614
TCGA-KL-8339-01A-11R-2315-07	BCL2L13|23786	2348.7787
TCGA-KL-8339-01A-11R-2315-07	BCL2L14|79370	1.0776
TCGA-KL-8339-01A-11R-2315-07	BCL2L15|440603	.3592
TCGA-KL-8339-01A-11R-2315-07	BCL2L1|598	4705.4598
TCGA-KL-8339-01A-11R-2315-07	BCL2L2|599	3202.4749
TCGA-KL-8339-01A-11R-2315-07	BCL2|596	1316.8103
TCGA-KL-8339-01A-11R-2315-07	BCL3|602	232.3994
TCGA-KL-8339-01A-11R-2315-07	BCL6B|255877	100.5747
TCGA-KL-8339-01A-11R-2315-07	BCL6|604	761.1351
TCGA-KL-8339-01A-11R-2315-07	BCL7A|605	817.5287
TCGA-KL-8339-01A-11R-2315-07	BCL7B|9275	1288.4339
TCGA-KL-8339-01A-11R-2315-07	BCL7C|9274	694.3247
TCGA-KL-8339-01A-11R-2315-07	BCL8|606	2.1552
TCGA-KL-8339-01A-11R-2315-07	BCL9L|283149	105.9626
TCGA-KL-8339-01A-11R-2315-07	BCL9|607	377.5144
TCGA-KL-8339-01A-11R-2315-07	BCLAF1|9774	2431.0345
TCGA-KL-8339-01A-11R-2315-07	BCMO1|53630	5.7471
TCGA-KL-8339-01A-11R-2315-07	BCO2|83875	474.1379
TCGA-KL-8339-01A-11R-2315-07	BCORL1|63035	168.1034
TCGA-KL-8339-01A-11R-2315-07	BCORL2|286554	.3592
TCGA-KL-8339-01A-11R-2315-07	BCOR|54880	881.1063
TCGA-KL-8339-01A-11R-2315-07	BCR|613	2142.2414
TCGA-KL-8339-01A-11R-2315-07	BCS1L|617	309.9856
TCGA-KL-8339-01A-11R-2315-07	BCYRN1|618	0
TCGA-KL-8339-01A-11R-2315-07	BDH1|622	3949.7126
TCGA-KL-8339-01A-11R-2315-07	BDH2|56898	617.8161
TCGA-KL-8339-01A-11R-2315-07	BDKRB1|623	93.0316
TCGA-KL-8339-01A-11R-2315-07	BDKRB2|624	589.4397
TCGA-KL-8339-01A-11R-2315-07	BDNFOS|497258	128.1358
TCGA-KL-8339-01A-11R-2315-07	BDNF|627	14.1056
TCGA-KL-8339-01A-11R-2315-07	BDP1|55814	1091.954
TCGA-KL-8339-01A-11R-2315-07	BEAN|146227	1.4368
TCGA-KL-8339-01A-11R-2315-07	BECN1|8678	1474.2744
TCGA-KL-8339-01A-11R-2315-07	BEGAIN|57596	1.796
TCGA-KL-8339-01A-11R-2315-07	BEND2|139105	0
TCGA-KL-8339-01A-11R-2315-07	BEND3|57673	43.1034
TCGA-KL-8339-01A-11R-2315-07	BEND4|389206	.7184
TCGA-KL-8339-01A-11R-2315-07	BEND5|79656	54.2385
TCGA-KL-8339-01A-11R-2315-07	BEND6|221336	5.7471
TCGA-KL-8339-01A-11R-2315-07	BEND7|222389	443.9655
TCGA-KL-8339-01A-11R-2315-07	BEST1|7439	249.6516
TCGA-KL-8339-01A-11R-2315-07	BEST2|54831	0
TCGA-KL-8339-01A-11R-2315-07	BEST3|144453	1.796
TCGA-KL-8339-01A-11R-2315-07	BEST4|266675	.7184
TCGA-KL-8339-01A-11R-2315-07	BET1L|51272	2841.954
TCGA-KL-8339-01A-11R-2315-07	BET1|10282	702.5862
TCGA-KL-8339-01A-11R-2315-07	BET3L|100128327	.3592
TCGA-KL-8339-01A-11R-2315-07	BEX1|55859	0
TCGA-KL-8339-01A-11R-2315-07	BEX2|84707	1127.1552
TCGA-KL-8339-01A-11R-2315-07	BEX4|56271	139.0086
TCGA-KL-8339-01A-11R-2315-07	BEX5|340542	6178.1609
TCGA-KL-8339-01A-11R-2315-07	BEYLA|497634	0
TCGA-KL-8339-01A-11R-2315-07	BFAR|51283	2463.3621
TCGA-KL-8339-01A-11R-2315-07	BFSP1|631	20.4741
TCGA-KL-8339-01A-11R-2315-07	BFSP2|8419	60.704
TCGA-KL-8339-01A-11R-2315-07	BGLAP|632	37.8017
TCGA-KL-8339-01A-11R-2315-07	BGN|633	1146.1925
TCGA-KL-8339-01A-11R-2315-07	BHLHA15|168620	1.0776
TCGA-KL-8339-01A-11R-2315-07	BHLHB9|80823	90.5172
TCGA-KL-8339-01A-11R-2315-07	BHLHE22|27319	2.1552
TCGA-KL-8339-01A-11R-2315-07	BHLHE23|128408	0
TCGA-KL-8339-01A-11R-2315-07	BHLHE40|8553	7418.8218
TCGA-KL-8339-01A-11R-2315-07	BHLHE41|79365	107.3994
TCGA-KL-8339-01A-11R-2315-07	BHMT2|23743	4.3103
TCGA-KL-8339-01A-11R-2315-07	BHMT|635	2.1552
TCGA-KL-8339-01A-11R-2315-07	BICC1|80114	1.4368
TCGA-KL-8339-01A-11R-2315-07	BICD1|636	23.7069
TCGA-KL-8339-01A-11R-2315-07	BICD2|23299	728.4483
TCGA-KL-8339-01A-11R-2315-07	BID|637	71.9289
TCGA-KL-8339-01A-11R-2315-07	BIK|638	40.9483
TCGA-KL-8339-01A-11R-2315-07	BIN1|274	209.7701
TCGA-KL-8339-01A-11R-2315-07	BIN2|51411	39.8707
TCGA-KL-8339-01A-11R-2315-07	BIN3|55909	640.8046
TCGA-KL-8339-01A-11R-2315-07	BIRC2|329	643.319
TCGA-KL-8339-01A-11R-2315-07	BIRC3|330	149.4253
TCGA-KL-8339-01A-11R-2315-07	BIRC5|332	112.4246
TCGA-KL-8339-01A-11R-2315-07	BIRC6|57448	1213.7213
TCGA-KL-8339-01A-11R-2315-07	BIRC7|79444	19.3966
TCGA-KL-8339-01A-11R-2315-07	BIRC8|112401	0
TCGA-KL-8339-01A-11R-2315-07	BIVM|54841	422.773
TCGA-KL-8339-01A-11R-2315-07	BLCAP|10904	3117.8161
TCGA-KL-8339-01A-11R-2315-07	BLID|414899	0
TCGA-KL-8339-01A-11R-2315-07	BLK|640	.3592
TCGA-KL-8339-01A-11R-2315-07	BLMH|642	308.908
TCGA-KL-8339-01A-11R-2315-07	BLM|641	56.3937
TCGA-KL-8339-01A-11R-2315-07	BLNK|29760	955.1006
TCGA-KL-8339-01A-11R-2315-07	BLOC1S1|2647	3415.0611
TCGA-KL-8339-01A-11R-2315-07	BLOC1S2|282991	868.5345
TCGA-KL-8339-01A-11R-2315-07	BLOC1S3|388552	328.3046
TCGA-KL-8339-01A-11R-2315-07	BLVRA|644	85.8477
TCGA-KL-8339-01A-11R-2315-07	BLVRB|645	1751.796
TCGA-KL-8339-01A-11R-2315-07	BLZF1|8548	369.6121
TCGA-KL-8339-01A-11R-2315-07	BMF|90427	655.1724
TCGA-KL-8339-01A-11R-2315-07	BMI1|648	1319.7378
TCGA-KL-8339-01A-11R-2315-07	BMP10|27302	0
TCGA-KL-8339-01A-11R-2315-07	BMP15|9210	0
TCGA-KL-8339-01A-11R-2315-07	BMP1|649	90.158
TCGA-KL-8339-01A-11R-2315-07	BMP2K|55589	321.4799
TCGA-KL-8339-01A-11R-2315-07	BMP2|650	52.8017
TCGA-KL-8339-01A-11R-2315-07	BMP3|651	18.6782
TCGA-KL-8339-01A-11R-2315-07	BMP4|652	25.5029
TCGA-KL-8339-01A-11R-2315-07	BMP5|653	0
TCGA-KL-8339-01A-11R-2315-07	BMP6|654	22.755
TCGA-KL-8339-01A-11R-2315-07	BMP7|655	5.0287
TCGA-KL-8339-01A-11R-2315-07	BMP8A|353500	35.2011
TCGA-KL-8339-01A-11R-2315-07	BMP8B|656	2.5144
TCGA-KL-8339-01A-11R-2315-07	BMPER|168667	8.2615
TCGA-KL-8339-01A-11R-2315-07	BMPR1A|657	222.342
TCGA-KL-8339-01A-11R-2315-07	BMPR1B|658	2128.9511
TCGA-KL-8339-01A-11R-2315-07	BMPR2|659	1210.1293
TCGA-KL-8339-01A-11R-2315-07	BMS1P4|729096	11.6236
TCGA-KL-8339-01A-11R-2315-07	BMS1P5|399761	17.9598
TCGA-KL-8339-01A-11R-2315-07	BMS1|9790	897.2701
TCGA-KL-8339-01A-11R-2315-07	BMX|660	3.2328
TCGA-KL-8339-01A-11R-2315-07	BNC1|646	0
TCGA-KL-8339-01A-11R-2315-07	BNC2|54796	76.8678
TCGA-KL-8339-01A-11R-2315-07	BNIP1|662	231.681
TCGA-KL-8339-01A-11R-2315-07	BNIP2|663	290.5891
TCGA-KL-8339-01A-11R-2315-07	BNIP3L|665	559.2672
TCGA-KL-8339-01A-11R-2315-07	BNIP3|664	1203.6638
TCGA-KL-8339-01A-11R-2315-07	BNIPL|149428	1.4368
TCGA-KL-8339-01A-11R-2315-07	BOC|91653	40.5891
TCGA-KL-8339-01A-11R-2315-07	BOD1L|259282	2242.8161
TCGA-KL-8339-01A-11R-2315-07	BOD1|91272	938.5776
TCGA-KL-8339-01A-11R-2315-07	BOK|666	34.842
TCGA-KL-8339-01A-11R-2315-07	BOLA1|51027	191.092
TCGA-KL-8339-01A-11R-2315-07	BOLA2|552900	2616.4224
TCGA-KL-8339-01A-11R-2315-07	BOLA3|388962	535.2011
TCGA-KL-8339-01A-11R-2315-07	BOLL|66037	1.0776
TCGA-KL-8339-01A-11R-2315-07	BOP1|23246	185.3448
TCGA-KL-8339-01A-11R-2315-07	BPESC1|60467	0
TCGA-KL-8339-01A-11R-2315-07	BPGM|669	1497.1264
TCGA-KL-8339-01A-11R-2315-07	BPHL|670	195.4023
TCGA-KL-8339-01A-11R-2315-07	BPIL1|80341	0
TCGA-KL-8339-01A-11R-2315-07	BPIL2|254240	0
TCGA-KL-8339-01A-11R-2315-07	BPIL3|128859	0
TCGA-KL-8339-01A-11R-2315-07	BPI|671	0
TCGA-KL-8339-01A-11R-2315-07	BPNT1|10380	322.1983
TCGA-KL-8339-01A-11R-2315-07	BPTF|2186	1282.3276
TCGA-KL-8339-01A-11R-2315-07	BPY2|9083	0
TCGA-KL-8339-01A-11R-2315-07	BRAF|673	329.023
TCGA-KL-8339-01A-11R-2315-07	BRAP|8315	733.477
TCGA-KL-8339-01A-11R-2315-07	BRCA1|672	115.6609
TCGA-KL-8339-01A-11R-2315-07	BRCA2|675	53.5201
TCGA-KL-8339-01A-11R-2315-07	BRCC3|79184	557.8305
TCGA-KL-8339-01A-11R-2315-07	BRD1|23774	332.6149
TCGA-KL-8339-01A-11R-2315-07	BRD2|6046	2353.0891
TCGA-KL-8339-01A-11R-2315-07	BRD3|8019	368.8685
TCGA-KL-8339-01A-11R-2315-07	BRD4|23476	2801.0057
TCGA-KL-8339-01A-11R-2315-07	BRD7P3|23629	0
TCGA-KL-8339-01A-11R-2315-07	BRD7|29117	984.5546
TCGA-KL-8339-01A-11R-2315-07	BRD8|10902	1139.727
TCGA-KL-8339-01A-11R-2315-07	BRD9|65980	748.5632
TCGA-KL-8339-01A-11R-2315-07	BRDT|676	0
TCGA-KL-8339-01A-11R-2315-07	BREA2|286076	2.1552
TCGA-KL-8339-01A-11R-2315-07	BRE|9577	292.0259
TCGA-KL-8339-01A-11R-2315-07	BRF1|2972	224.4971
TCGA-KL-8339-01A-11R-2315-07	BRF2|55290	620.6897
TCGA-KL-8339-01A-11R-2315-07	BRI3BP|140707	294.181
TCGA-KL-8339-01A-11R-2315-07	BRI3|25798	3729.8851
TCGA-KL-8339-01A-11R-2315-07	BRIP1|83990	37.7155
TCGA-KL-8339-01A-11R-2315-07	BRIX1|55299	759.3391
TCGA-KL-8339-01A-11R-2315-07	BRMS1L|84312	285.9195
TCGA-KL-8339-01A-11R-2315-07	BRMS1|25855	1772.6293
TCGA-KL-8339-01A-11R-2315-07	BRP44L|51660	4783.4052
TCGA-KL-8339-01A-11R-2315-07	BRP44|25874	1775.8621
TCGA-KL-8339-01A-11R-2315-07	BRPF1|7862	525.8621
TCGA-KL-8339-01A-11R-2315-07	BRPF3|27154	765.4454
TCGA-KL-8339-01A-11R-2315-07	BRS3|680	0
TCGA-KL-8339-01A-11R-2315-07	BRSK1|84446	1.796
TCGA-KL-8339-01A-11R-2315-07	BRSK2|9024	1.4368
TCGA-KL-8339-01A-11R-2315-07	BRWD1|54014	1401.2213
TCGA-KL-8339-01A-11R-2315-07	BRWD3|254065	336.2069
TCGA-KL-8339-01A-11R-2315-07	BSCL2|26580	2766.1638
TCGA-KL-8339-01A-11R-2315-07	BSDC1|55108	1844.8276
TCGA-KL-8339-01A-11R-2315-07	BSG|682	54654.0948
TCGA-KL-8339-01A-11R-2315-07	BSND|7809	2359.5546
TCGA-KL-8339-01A-11R-2315-07	BSN|8927	515.4454
TCGA-KL-8339-01A-11R-2315-07	BSPH1|100131137	0
TCGA-KL-8339-01A-11R-2315-07	BSPRY|54836	888.6494
TCGA-KL-8339-01A-11R-2315-07	BST1|683	20.1149
TCGA-KL-8339-01A-11R-2315-07	BST2|684	3140.0862
TCGA-KL-8339-01A-11R-2315-07	BSX|390259	0
TCGA-KL-8339-01A-11R-2315-07	BTAF1|9044	724.4971
TCGA-KL-8339-01A-11R-2315-07	BTBD10|84280	516.523
TCGA-KL-8339-01A-11R-2315-07	BTBD11|121551	3.2328
TCGA-KL-8339-01A-11R-2315-07	BTBD12|84464	273.3477
TCGA-KL-8339-01A-11R-2315-07	BTBD16|118663	.3592
TCGA-KL-8339-01A-11R-2315-07	BTBD17|388419	0
TCGA-KL-8339-01A-11R-2315-07	BTBD18|643376	1.796
TCGA-KL-8339-01A-11R-2315-07	BTBD19|149478	2.1552
TCGA-KL-8339-01A-11R-2315-07	BTBD1|53339	2852.0115
TCGA-KL-8339-01A-11R-2315-07	BTBD2|55643	2239.5833
TCGA-KL-8339-01A-11R-2315-07	BTBD3|22903	831.5374
TCGA-KL-8339-01A-11R-2315-07	BTBD6|90135	545.2586
TCGA-KL-8339-01A-11R-2315-07	BTBD7|55727	159.4828
TCGA-KL-8339-01A-11R-2315-07	BTBD8|284697	14.3678
TCGA-KL-8339-01A-11R-2315-07	BTBD9|114781	491.3793
TCGA-KL-8339-01A-11R-2315-07	BTC|685	117.8161
TCGA-KL-8339-01A-11R-2315-07	BTD|686	491.3793
TCGA-KL-8339-01A-11R-2315-07	BTF3L1|690	0
TCGA-KL-8339-01A-11R-2315-07	BTF3L4|91408	720.1868
TCGA-KL-8339-01A-11R-2315-07	BTF3|689	9133.6207
TCGA-KL-8339-01A-11R-2315-07	BTG1|694	3769.7557
TCGA-KL-8339-01A-11R-2315-07	BTG2|7832	838.3621
TCGA-KL-8339-01A-11R-2315-07	BTG3|10950	675.2874
TCGA-KL-8339-01A-11R-2315-07	BTG4|54766	0
TCGA-KL-8339-01A-11R-2315-07	BTK|695	117.8161
TCGA-KL-8339-01A-11R-2315-07	BTLA|151888	5.3879
TCGA-KL-8339-01A-11R-2315-07	BTN1A1|696	0
TCGA-KL-8339-01A-11R-2315-07	BTN2A1|11120	406.6092
TCGA-KL-8339-01A-11R-2315-07	BTN2A2|10385	193.2471
TCGA-KL-8339-01A-11R-2315-07	BTN2A3|54718	7.9023
TCGA-KL-8339-01A-11R-2315-07	BTN3A1|11119	298.1322
TCGA-KL-8339-01A-11R-2315-07	BTN3A2|11118	346.2644
TCGA-KL-8339-01A-11R-2315-07	BTN3A3|10384	182.4713
TCGA-KL-8339-01A-11R-2315-07	BTNL2|56244	0
TCGA-KL-8339-01A-11R-2315-07	BTNL3|10917	0
TCGA-KL-8339-01A-11R-2315-07	BTNL8|79908	3.592
TCGA-KL-8339-01A-11R-2315-07	BTNL9|153579	480.9626
TCGA-KL-8339-01A-11R-2315-07	BTRC|8945	227.3707
TCGA-KL-8339-01A-11R-2315-07	BUB1B|701	151.6954
TCGA-KL-8339-01A-11R-2315-07	BUB1|699	122.1264
TCGA-KL-8339-01A-11R-2315-07	BUB3|9184	895.4741
TCGA-KL-8339-01A-11R-2315-07	BUD13|84811	485.273
TCGA-KL-8339-01A-11R-2315-07	BUD31|8896	2175.3269
TCGA-KL-8339-01A-11R-2315-07	BVES|11149	5.3879
TCGA-KL-8339-01A-11R-2315-07	BYSL|705	180.6753
TCGA-KL-8339-01A-11R-2315-07	BZRAP1|9256	111.3506
TCGA-KL-8339-01A-11R-2315-07	BZW1|9689	1512.931
TCGA-KL-8339-01A-11R-2315-07	BZW2|28969	1099.4971
TCGA-KL-8339-01A-11R-2315-07	C10orf105|414152	1.0776
TCGA-KL-8339-01A-11R-2315-07	C10orf107|219621	0
TCGA-KL-8339-01A-11R-2315-07	C10orf108|414235	85.1293
TCGA-KL-8339-01A-11R-2315-07	C10orf10|11067	5104.1667
TCGA-KL-8339-01A-11R-2315-07	C10orf110|55853	5.0503
TCGA-KL-8339-01A-11R-2315-07	C10orf111|221060	2.8736
TCGA-KL-8339-01A-11R-2315-07	C10orf113|387638	0
TCGA-KL-8339-01A-11R-2315-07	C10orf114|399726	7.9023
TCGA-KL-8339-01A-11R-2315-07	C10orf116|10974	116.153
TCGA-KL-8339-01A-11R-2315-07	C10orf118|55088	719.4684
TCGA-KL-8339-01A-11R-2315-07	C10orf119|79892	808.908
TCGA-KL-8339-01A-11R-2315-07	C10orf11|83938	167.7443
TCGA-KL-8339-01A-11R-2315-07	C10orf120|399814	0
TCGA-KL-8339-01A-11R-2315-07	C10orf122|387718	0
TCGA-KL-8339-01A-11R-2315-07	C10orf125|282969	7.1839
TCGA-KL-8339-01A-11R-2315-07	C10orf128|170371	3.2328
TCGA-KL-8339-01A-11R-2315-07	C10orf129|142827	0
TCGA-KL-8339-01A-11R-2315-07	C10orf12|26148	81.5194
TCGA-KL-8339-01A-11R-2315-07	C10orf131|100127889	.3592
TCGA-KL-8339-01A-11R-2315-07	C10orf137|26098	228.8075
TCGA-KL-8339-01A-11R-2315-07	C10orf140|387640	.7184
TCGA-KL-8339-01A-11R-2315-07	C10orf18|54906	969.8276
TCGA-KL-8339-01A-11R-2315-07	C10orf25|220979	7.1983
TCGA-KL-8339-01A-11R-2315-07	C10orf26|54838	1204.6013
TCGA-KL-8339-01A-11R-2315-07	C10orf27|219793	1.0776
TCGA-KL-8339-01A-11R-2315-07	C10orf28|27291	622.1264
TCGA-KL-8339-01A-11R-2315-07	C10orf2|56652	156.9684
TCGA-KL-8339-01A-11R-2315-07	C10orf32|119032	828.6638
TCGA-KL-8339-01A-11R-2315-07	C10orf35|219738	182.1121
TCGA-KL-8339-01A-11R-2315-07	C10orf40|283025	0
TCGA-KL-8339-01A-11R-2315-07	C10orf41|100131213	344.9353
TCGA-KL-8339-01A-11R-2315-07	C10orf46|143384	903.0172
TCGA-KL-8339-01A-11R-2315-07	C10orf47|254427	94.4684
TCGA-KL-8339-01A-11R-2315-07	C10orf4|118924	126.4368
TCGA-KL-8339-01A-11R-2315-07	C10orf50|645528	0
TCGA-KL-8339-01A-11R-2315-07	C10orf53|282966	0
TCGA-KL-8339-01A-11R-2315-07	C10orf54|64115	252.1552
TCGA-KL-8339-01A-11R-2315-07	C10orf55|414236	0
TCGA-KL-8339-01A-11R-2315-07	C10orf57|80195	290.2299
TCGA-KL-8339-01A-11R-2315-07	C10orf58|84293	57.4713
TCGA-KL-8339-01A-11R-2315-07	C10orf62|414157	.7184
TCGA-KL-8339-01A-11R-2315-07	C10orf67|256815	8.9799
TCGA-KL-8339-01A-11R-2315-07	C10orf68|79741	1.0776
TCGA-KL-8339-01A-11R-2315-07	C10orf71|118461	0
TCGA-KL-8339-01A-11R-2315-07	C10orf72|196740	44.181
TCGA-KL-8339-01A-11R-2315-07	C10orf75|90271	403.3764
TCGA-KL-8339-01A-11R-2315-07	C10orf76|79591	695.0431
TCGA-KL-8339-01A-11R-2315-07	C10orf78|119392	68.6063
TCGA-KL-8339-01A-11R-2315-07	C10orf79|80217	11.4943
TCGA-KL-8339-01A-11R-2315-07	C10orf81|79949	16.1638
TCGA-KL-8339-01A-11R-2315-07	C10orf82|143379	5.7471
TCGA-KL-8339-01A-11R-2315-07	C10orf84|63877	521.5517
TCGA-KL-8339-01A-11R-2315-07	C10orf88|80007	117.4569
TCGA-KL-8339-01A-11R-2315-07	C10orf90|118611	.3592
TCGA-KL-8339-01A-11R-2315-07	C10orf91|170393	.3592
TCGA-KL-8339-01A-11R-2315-07	C10orf93|255352	.3592
TCGA-KL-8339-01A-11R-2315-07	C10orf95|79946	4.357
TCGA-KL-8339-01A-11R-2315-07	C10orf96|374355	0
TCGA-KL-8339-01A-11R-2315-07	C10orf99|387695	.3592
TCGA-KL-8339-01A-11R-2315-07	C11orf10|746	1565.7328
TCGA-KL-8339-01A-11R-2315-07	C11orf16|56673	.3592
TCGA-KL-8339-01A-11R-2315-07	C11orf17|56672	340.5172
TCGA-KL-8339-01A-11R-2315-07	C11orf1|64776	675.2622
TCGA-KL-8339-01A-11R-2315-07	C11orf20|25858	1.796
TCGA-KL-8339-01A-11R-2315-07	C11orf21|29125	1.796
TCGA-KL-8339-01A-11R-2315-07	C11orf24|53838	208.3333
TCGA-KL-8339-01A-11R-2315-07	C11orf2|738	4093.0316
TCGA-KL-8339-01A-11R-2315-07	C11orf30|56946	755.3879
TCGA-KL-8339-01A-11R-2315-07	C11orf31|280636	2097.342
TCGA-KL-8339-01A-11R-2315-07	C11orf34|349633	.7184
TCGA-KL-8339-01A-11R-2315-07	C11orf35|256329	192.1085
TCGA-KL-8339-01A-11R-2315-07	C11orf36|283303	0
TCGA-KL-8339-01A-11R-2315-07	C11orf40|143501	0
TCGA-KL-8339-01A-11R-2315-07	C11orf41|25758	60.3448
TCGA-KL-8339-01A-11R-2315-07	C11orf42|160298	.7184
TCGA-KL-8339-01A-11R-2315-07	C11orf45|219833	3.592
TCGA-KL-8339-01A-11R-2315-07	C11orf46|120534	1340.8764
TCGA-KL-8339-01A-11R-2315-07	C11orf48|79081	517.5826
TCGA-KL-8339-01A-11R-2315-07	C11orf49|79096	817.8879
TCGA-KL-8339-01A-11R-2315-07	C11orf51|25906	686.6523
TCGA-KL-8339-01A-11R-2315-07	C11orf52|91894	278.0172
TCGA-KL-8339-01A-11R-2315-07	C11orf53|341032	196.1207
TCGA-KL-8339-01A-11R-2315-07	C11orf54|28970	1016.523
TCGA-KL-8339-01A-11R-2315-07	C11orf57|55216	1228.0891
TCGA-KL-8339-01A-11R-2315-07	C11orf58|10944	3017.2414
TCGA-KL-8339-01A-11R-2315-07	C11orf59|55004	3443.6063
TCGA-KL-8339-01A-11R-2315-07	C11orf61|79684	73.9943
TCGA-KL-8339-01A-11R-2315-07	C11orf63|79864	19.0374
TCGA-KL-8339-01A-11R-2315-07	C11orf64|283197	0
TCGA-KL-8339-01A-11R-2315-07	C11orf65|160140	32.6868
TCGA-KL-8339-01A-11R-2315-07	C11orf66|220004	10.0575
TCGA-KL-8339-01A-11R-2315-07	C11orf67|28971	408.4231
TCGA-KL-8339-01A-11R-2315-07	C11orf68|83638	1075.431
TCGA-KL-8339-01A-11R-2315-07	C11orf70|85016	1.796
TCGA-KL-8339-01A-11R-2315-07	C11orf71|54494	478.0891
TCGA-KL-8339-01A-11R-2315-07	C11orf73|51501	184.9856
TCGA-KL-8339-01A-11R-2315-07	C11orf74|119710	230.9626
TCGA-KL-8339-01A-11R-2315-07	C11orf75|56935	415.5891
TCGA-KL-8339-01A-11R-2315-07	C11orf80|79703	345.9052
TCGA-KL-8339-01A-11R-2315-07	C11orf82|220042	79.7414
TCGA-KL-8339-01A-11R-2315-07	C11orf83|790955	1001.796
TCGA-KL-8339-01A-11R-2315-07	C11orf84|144097	211.5661
TCGA-KL-8339-01A-11R-2315-07	C11orf85|283129	0
TCGA-KL-8339-01A-11R-2315-07	C11orf86|254439	0
TCGA-KL-8339-01A-11R-2315-07	C11orf87|399947	5.7471
TCGA-KL-8339-01A-11R-2315-07	C11orf88|399949	.3592
TCGA-KL-8339-01A-11R-2315-07	C11orf90|387804	0
TCGA-KL-8339-01A-11R-2315-07	C11orf92|399948	1290.8441
TCGA-KL-8339-01A-11R-2315-07	C11orf93|120376	460.5927
TCGA-KL-8339-01A-11R-2315-07	C11orf94|143678	0
TCGA-KL-8339-01A-11R-2315-07	C11orf95|65998	150.5029
TCGA-KL-8339-01A-11R-2315-07	C11orf9|745	58.1897
TCGA-KL-8339-01A-11R-2315-07	C12orf10|60314	1471.9828
TCGA-KL-8339-01A-11R-2315-07	C12orf11|55726	546.6954
TCGA-KL-8339-01A-11R-2315-07	C12orf12|196477	0
TCGA-KL-8339-01A-11R-2315-07	C12orf23|90488	1757.1839
TCGA-KL-8339-01A-11R-2315-07	C12orf24|29902	69.6839
TCGA-KL-8339-01A-11R-2315-07	C12orf26|84190	88.3621
TCGA-KL-8339-01A-11R-2315-07	C12orf27|283460	6.4655
TCGA-KL-8339-01A-11R-2315-07	C12orf29|91298	523.4339
TCGA-KL-8339-01A-11R-2315-07	C12orf32|83695	293.8218
TCGA-KL-8339-01A-11R-2315-07	C12orf34|84915	881.1063
TCGA-KL-8339-01A-11R-2315-07	C12orf35|55196	354.1667
TCGA-KL-8339-01A-11R-2315-07	C12orf36|283422	0
TCGA-KL-8339-01A-11R-2315-07	C12orf39|80763	148.7069
TCGA-KL-8339-01A-11R-2315-07	C12orf40|283461	0
TCGA-KL-8339-01A-11R-2315-07	C12orf41|54934	964.7989
TCGA-KL-8339-01A-11R-2315-07	C12orf42|374470	0
TCGA-KL-8339-01A-11R-2315-07	C12orf43|64897	469.1092
TCGA-KL-8339-01A-11R-2315-07	C12orf44|60673	1440.3736
TCGA-KL-8339-01A-11R-2315-07	C12orf45|121053	88.3621
TCGA-KL-8339-01A-11R-2315-07	C12orf47|51275	444.023
TCGA-KL-8339-01A-11R-2315-07	C12orf48|55010	140.0467
TCGA-KL-8339-01A-11R-2315-07	C12orf49|79794	2311.7816
TCGA-KL-8339-01A-11R-2315-07	C12orf4|57102	501.796
TCGA-KL-8339-01A-11R-2315-07	C12orf50|160419	.3592
TCGA-KL-8339-01A-11R-2315-07	C12orf51|283450	1614.2241
TCGA-KL-8339-01A-11R-2315-07	C12orf52|84934	668.4626
TCGA-KL-8339-01A-11R-2315-07	C12orf53|196500	3.9511
TCGA-KL-8339-01A-11R-2315-07	C12orf54|121273	0
TCGA-KL-8339-01A-11R-2315-07	C12orf56|115749	0
TCGA-KL-8339-01A-11R-2315-07	C12orf57|113246	865.3017
TCGA-KL-8339-01A-11R-2315-07	C12orf59|120939	17.9598
TCGA-KL-8339-01A-11R-2315-07	C12orf5|57103	176.3649
TCGA-KL-8339-01A-11R-2315-07	C12orf60|144608	26.9397
TCGA-KL-8339-01A-11R-2315-07	C12orf61|283416	17.9598
TCGA-KL-8339-01A-11R-2315-07	C12orf62|84987	1929.5977
TCGA-KL-8339-01A-11R-2315-07	C12orf63|374467	0
TCGA-KL-8339-01A-11R-2315-07	C12orf65|91574	780.5316
TCGA-KL-8339-01A-11R-2315-07	C12orf66|144577	284.1236
TCGA-KL-8339-01A-11R-2315-07	C12orf68|387856	1.796
TCGA-KL-8339-01A-11R-2315-07	C12orf69|440087	6.4655
TCGA-KL-8339-01A-11R-2315-07	C12orf70|341346	0
TCGA-KL-8339-01A-11R-2315-07	C12orf71|728858	0
TCGA-KL-8339-01A-11R-2315-07	C12orf72|254013	66.4511
TCGA-KL-8339-01A-11R-2315-07	C12orf73|728568	267.6006
TCGA-KL-8339-01A-11R-2315-07	C12orf74|338809	1.4368
TCGA-KL-8339-01A-11R-2315-07	C12orf75|387882	8580.4598
TCGA-KL-8339-01A-11R-2315-07	C12orf76|400073	138.2902
TCGA-KL-8339-01A-11R-2315-07	C12orf77|196415	2.8736
TCGA-KL-8339-01A-11R-2315-07	C13orf15|28984	485.6322
TCGA-KL-8339-01A-11R-2315-07	C13orf16|121793	0
TCGA-KL-8339-01A-11R-2315-07	C13orf18|80183	12.2126
TCGA-KL-8339-01A-11R-2315-07	C13orf1|57213	324.3534
TCGA-KL-8339-01A-11R-2315-07	C13orf23|80209	793.1034
TCGA-KL-8339-01A-11R-2315-07	C13orf26|122046	0
TCGA-KL-8339-01A-11R-2315-07	C13orf27|93081	121.0489
TCGA-KL-8339-01A-11R-2315-07	C13orf28|122258	0
TCGA-KL-8339-01A-11R-2315-07	C13orf29|283487	7.5431
TCGA-KL-8339-01A-11R-2315-07	C13orf30|144809	0
TCGA-KL-8339-01A-11R-2315-07	C13orf31|144811	62.5
TCGA-KL-8339-01A-11R-2315-07	C13orf33|84935	37.3563
TCGA-KL-8339-01A-11R-2315-07	C13orf34|79866	39.5582
TCGA-KL-8339-01A-11R-2315-07	C13orf35|400165	0
TCGA-KL-8339-01A-11R-2315-07	C13orf36|400120	0
TCGA-KL-8339-01A-11R-2315-07	C13orf37|440145	266.8822
TCGA-KL-8339-01A-11R-2315-07	C13orf38|728591	.3592
TCGA-KL-8339-01A-11R-2315-07	C13orf39|196541	0
TCGA-KL-8339-01A-11R-2315-07	C14orf101|54916	827.227
TCGA-KL-8339-01A-11R-2315-07	C14orf102|55051	93.0316
TCGA-KL-8339-01A-11R-2315-07	C14orf104|55172	336.9253
TCGA-KL-8339-01A-11R-2315-07	C14orf105|55195	280.8908
TCGA-KL-8339-01A-11R-2315-07	C14orf106|55320	426.7241
TCGA-KL-8339-01A-11R-2315-07	C14orf109|26175	194.3247
TCGA-KL-8339-01A-11R-2315-07	C14orf115|55237	0
TCGA-KL-8339-01A-11R-2315-07	C14orf118|55668	458.3333
TCGA-KL-8339-01A-11R-2315-07	C14orf119|55017	1145.4741
TCGA-KL-8339-01A-11R-2315-07	C14orf126|112487	310.8549
TCGA-KL-8339-01A-11R-2315-07	C14orf128|84837	46.3362
TCGA-KL-8339-01A-11R-2315-07	C14orf129|51527	161.6379
TCGA-KL-8339-01A-11R-2315-07	C14orf132|56967	94.1092
TCGA-KL-8339-01A-11R-2315-07	C14orf135|64430	5192.5287
TCGA-KL-8339-01A-11R-2315-07	C14orf138|79609	47.4138
TCGA-KL-8339-01A-11R-2315-07	C14orf139|79686	6.1063
TCGA-KL-8339-01A-11R-2315-07	C14orf142|84520	121.0489
TCGA-KL-8339-01A-11R-2315-07	C14orf143|90141	29.454
TCGA-KL-8339-01A-11R-2315-07	C14orf145|145508	54.9569
TCGA-KL-8339-01A-11R-2315-07	C14orf147|171546	2195.7615
TCGA-KL-8339-01A-11R-2315-07	C14orf148|122945	4.3103
TCGA-KL-8339-01A-11R-2315-07	C14orf149|112849	62.8592
TCGA-KL-8339-01A-11R-2315-07	C14orf153|84334	214.745
TCGA-KL-8339-01A-11R-2315-07	C14orf156|81892	912.3563
TCGA-KL-8339-01A-11R-2315-07	C14orf159|80017	1303.8793
TCGA-KL-8339-01A-11R-2315-07	C14orf162|56936	0
TCGA-KL-8339-01A-11R-2315-07	C14orf165|414767	0
TCGA-KL-8339-01A-11R-2315-07	C14orf166B|145497	0
TCGA-KL-8339-01A-11R-2315-07	C14orf166|51637	2220.9052
TCGA-KL-8339-01A-11R-2315-07	C14orf167|55449	816.7816
TCGA-KL-8339-01A-11R-2315-07	C14orf169|79697	199.3534
TCGA-KL-8339-01A-11R-2315-07	C14orf174|161394	17.6006
TCGA-KL-8339-01A-11R-2315-07	C14orf176|643382	10.4167
TCGA-KL-8339-01A-11R-2315-07	C14orf177|283598	0
TCGA-KL-8339-01A-11R-2315-07	C14orf178|283579	.3592
TCGA-KL-8339-01A-11R-2315-07	C14orf179|112752	299.569
TCGA-KL-8339-01A-11R-2315-07	C14orf180|400258	0
TCGA-KL-8339-01A-11R-2315-07	C14orf181|400223	28.0172
TCGA-KL-8339-01A-11R-2315-07	C14orf182|283551	0
TCGA-KL-8339-01A-11R-2315-07	C14orf183|196913	0
TCGA-KL-8339-01A-11R-2315-07	C14orf184|650662	0
TCGA-KL-8339-01A-11R-2315-07	C14orf19|280655	2.5144
TCGA-KL-8339-01A-11R-2315-07	C14orf1|11161	1033.4052
TCGA-KL-8339-01A-11R-2315-07	C14orf21|161424	592.3132
TCGA-KL-8339-01A-11R-2315-07	C14orf23|387978	0
TCGA-KL-8339-01A-11R-2315-07	C14orf28|122525	72.5575
TCGA-KL-8339-01A-11R-2315-07	C14orf2|9556	821.8391
TCGA-KL-8339-01A-11R-2315-07	C14orf33|100129075	124.2816
TCGA-KL-8339-01A-11R-2315-07	C14orf34|645687	.3592
TCGA-KL-8339-01A-11R-2315-07	C14orf37|145407	710.8477
TCGA-KL-8339-01A-11R-2315-07	C14orf39|317761	0
TCGA-KL-8339-01A-11R-2315-07	C14orf43|91748	1387.5718
TCGA-KL-8339-01A-11R-2315-07	C14orf45|80127	93.9368
TCGA-KL-8339-01A-11R-2315-07	C14orf48|256369	0
TCGA-KL-8339-01A-11R-2315-07	C14orf49|161176	2.5144
TCGA-KL-8339-01A-11R-2315-07	C14orf4|64207	1292.0259
TCGA-KL-8339-01A-11R-2315-07	C14orf50|145376	.3592
TCGA-KL-8339-01A-11R-2315-07	C14orf53|440184	23.3477
TCGA-KL-8339-01A-11R-2315-07	C14orf64|388011	.3592
TCGA-KL-8339-01A-11R-2315-07	C14orf68|283600	0
TCGA-KL-8339-01A-11R-2315-07	C14orf70|283601	0
TCGA-KL-8339-01A-11R-2315-07	C14orf72|145200	3.2328
TCGA-KL-8339-01A-11R-2315-07	C14orf73|91828	.3592
TCGA-KL-8339-01A-11R-2315-07	C14orf79|122616	90.5172
TCGA-KL-8339-01A-11R-2315-07	C14orf80|283643	41.6667
TCGA-KL-8339-01A-11R-2315-07	C14orf86|283592	0
TCGA-KL-8339-01A-11R-2315-07	C14orf93|60686	134.6983
TCGA-KL-8339-01A-11R-2315-07	C15orf17|57184	1014.727
TCGA-KL-8339-01A-11R-2315-07	C15orf21|283651	15.0862
TCGA-KL-8339-01A-11R-2315-07	C15orf23|90417	258.2615
TCGA-KL-8339-01A-11R-2315-07	C15orf24|56851	2859.1954
TCGA-KL-8339-01A-11R-2315-07	C15orf26|161502	0
TCGA-KL-8339-01A-11R-2315-07	C15orf27|123591	73.2759
TCGA-KL-8339-01A-11R-2315-07	C15orf28|80035	7.1839
TCGA-KL-8339-01A-11R-2315-07	C15orf29|79768	296.3362
TCGA-KL-8339-01A-11R-2315-07	C15orf2|23742	0
TCGA-KL-8339-01A-11R-2315-07	C15orf32|145858	0
TCGA-KL-8339-01A-11R-2315-07	C15orf33|196951	41.7888
TCGA-KL-8339-01A-11R-2315-07	C15orf34|80072	29.8132
TCGA-KL-8339-01A-11R-2315-07	C15orf37|283687	83.3154
TCGA-KL-8339-01A-11R-2315-07	C15orf38|348110	182.2881
TCGA-KL-8339-01A-11R-2315-07	C15orf39|56905	349.8563
TCGA-KL-8339-01A-11R-2315-07	C15orf40|123207	305.704
TCGA-KL-8339-01A-11R-2315-07	C15orf41|84529	80.1006
TCGA-KL-8339-01A-11R-2315-07	C15orf42|90381	19.7557
TCGA-KL-8339-01A-11R-2315-07	C15orf43|145645	0
TCGA-KL-8339-01A-11R-2315-07	C15orf44|81556	1137.931
TCGA-KL-8339-01A-11R-2315-07	C15orf48|84419	16.1638
TCGA-KL-8339-01A-11R-2315-07	C15orf50|414926	0
TCGA-KL-8339-01A-11R-2315-07	C15orf51|196968	1.4368
TCGA-KL-8339-01A-11R-2315-07	C15orf52|388115	521.9109
TCGA-KL-8339-01A-11R-2315-07	C15orf53|400359	0
TCGA-KL-8339-01A-11R-2315-07	C15orf54|400360	.7184
TCGA-KL-8339-01A-11R-2315-07	C15orf55|256646	1.0776
TCGA-KL-8339-01A-11R-2315-07	C15orf56|644809	39.5115
TCGA-KL-8339-01A-11R-2315-07	C15orf57|90416	521.717
TCGA-KL-8339-01A-11R-2315-07	C15orf58|390637	48.1322
TCGA-KL-8339-01A-11R-2315-07	C15orf59|388135	1343.0316
TCGA-KL-8339-01A-11R-2315-07	C15orf5|81698	.3592
TCGA-KL-8339-01A-11R-2315-07	C15orf60|283677	0
TCGA-KL-8339-01A-11R-2315-07	C15orf61|145853	459.0517
TCGA-KL-8339-01A-11R-2315-07	C15orf62|643338	20.4741
TCGA-KL-8339-01A-11R-2315-07	C15orf63|25764	1293.5417
TCGA-KL-8339-01A-11R-2315-07	C16orf11|146325	0
TCGA-KL-8339-01A-11R-2315-07	C16orf13|84326	850.5747
TCGA-KL-8339-01A-11R-2315-07	C16orf3|750	1.0776
TCGA-KL-8339-01A-11R-2315-07	C16orf42|115939	1534.4864
TCGA-KL-8339-01A-11R-2315-07	C16orf45|89927	35.2011
TCGA-KL-8339-01A-11R-2315-07	C16orf46|123775	15.4454
TCGA-KL-8339-01A-11R-2315-07	C16orf48|84080	230.9626
TCGA-KL-8339-01A-11R-2315-07	C16orf52|730094	497.4856
TCGA-KL-8339-01A-11R-2315-07	C16orf53|79447	747.5108
TCGA-KL-8339-01A-11R-2315-07	C16orf54|283897	8.6207
TCGA-KL-8339-01A-11R-2315-07	C16orf55|124045	45.977
TCGA-KL-8339-01A-11R-2315-07	C16orf57|79650	364.9425
TCGA-KL-8339-01A-11R-2315-07	C16orf58|64755	3154.0948
TCGA-KL-8339-01A-11R-2315-07	C16orf59|80178	45.6178
TCGA-KL-8339-01A-11R-2315-07	C16orf5|29965	3821.8391
TCGA-KL-8339-01A-11R-2315-07	C16orf61|56942	612.9023
TCGA-KL-8339-01A-11R-2315-07	C16orf62|57020	924.9282
TCGA-KL-8339-01A-11R-2315-07	C16orf63|123811	999.6408
TCGA-KL-8339-01A-11R-2315-07	C16orf68|79091	297.0546
TCGA-KL-8339-01A-11R-2315-07	C16orf70|80262	194.4684
TCGA-KL-8339-01A-11R-2315-07	C16orf71|146562	9.6983
TCGA-KL-8339-01A-11R-2315-07	C16orf72|29035	1052.4425
TCGA-KL-8339-01A-11R-2315-07	C16orf73|254528	.7184
TCGA-KL-8339-01A-11R-2315-07	C16orf74|404550	2.5144
TCGA-KL-8339-01A-11R-2315-07	C16orf75|116028	152.658
TCGA-KL-8339-01A-11R-2315-07	C16orf78|123970	0
TCGA-KL-8339-01A-11R-2315-07	C16orf79|283870	27.1875
TCGA-KL-8339-01A-11R-2315-07	C16orf7|9605	357.3527
TCGA-KL-8339-01A-11R-2315-07	C16orf80|29105	418.4626
TCGA-KL-8339-01A-11R-2315-07	C16orf81|283860	0
TCGA-KL-8339-01A-11R-2315-07	C16orf82|162083	0
TCGA-KL-8339-01A-11R-2315-07	C16orf86|388284	39.8707
TCGA-KL-8339-01A-11R-2315-07	C16orf87|388272	47.773
TCGA-KL-8339-01A-11R-2315-07	C16orf88|400506	536.2787
TCGA-KL-8339-01A-11R-2315-07	C16orf89|146556	1441.4511
TCGA-KL-8339-01A-11R-2315-07	C16orf90|646174	0
TCGA-KL-8339-01A-11R-2315-07	C16orf91|283951	304.5977
TCGA-KL-8339-01A-11R-2315-07	C16orf92|146378	0
TCGA-KL-8339-01A-11R-2315-07	C16orf93|90835	10.0575
TCGA-KL-8339-01A-11R-2315-07	C17orf100|388327	35.2011
TCGA-KL-8339-01A-11R-2315-07	C17orf101|79701	782.6724
[truncated: 18,532 more rows]
