# Supplementary material for: Dysfunctional miRNA-Mediated Regulation in Chromophobe Renal Cell Carcinoma
Source: PLoS One. 2016 Jun 3;11(6):e0156324. doi: 10.1371/journal.pone.0156324 (PMC4892590; doi:10.1371/journal.pone.0156324)
Supplement: S2 File — (ZIP) [file pone.0156324.s002.zip › S2_File mRNA expression profile downloaded from TCGA/case/unc.edu__IlluminaHiSeq_RNASeqV2__TCGA-KL-8340-01A-11R-2315-07__expression_rsem_gene_normalized.txt]

barcode	gene_id	normalized_count
TCGA-KL-8340-01A-11R-2315-07	?|100130426	0
TCGA-KL-8340-01A-11R-2315-07	?|100133144	3.3939
TCGA-KL-8340-01A-11R-2315-07	?|100134869	3.3267
TCGA-KL-8340-01A-11R-2315-07	?|10357	71.6917
TCGA-KL-8340-01A-11R-2315-07	?|10431	562.8478
TCGA-KL-8340-01A-11R-2315-07	?|136542	0
TCGA-KL-8340-01A-11R-2315-07	?|155060	109.6293
TCGA-KL-8340-01A-11R-2315-07	?|26823	0
TCGA-KL-8340-01A-11R-2315-07	?|280660	0
TCGA-KL-8340-01A-11R-2315-07	?|317712	0
TCGA-KL-8340-01A-11R-2315-07	?|340602	.8401
TCGA-KL-8340-01A-11R-2315-07	?|388795	.42
TCGA-KL-8340-01A-11R-2315-07	?|390284	9.2408
TCGA-KL-8340-01A-11R-2315-07	?|391343	0
TCGA-KL-8340-01A-11R-2315-07	?|391714	0
TCGA-KL-8340-01A-11R-2315-07	?|404770	0
TCGA-KL-8340-01A-11R-2315-07	?|441362	0
TCGA-KL-8340-01A-11R-2315-07	?|442388	0
TCGA-KL-8340-01A-11R-2315-07	?|553137	1.6801
TCGA-KL-8340-01A-11R-2315-07	?|57714	144.0722
TCGA-KL-8340-01A-11R-2315-07	?|645851	2.1002
TCGA-KL-8340-01A-11R-2315-07	?|652919	10.9209
TCGA-KL-8340-01A-11R-2315-07	?|653553	945.9204
TCGA-KL-8340-01A-11R-2315-07	?|728045	0
TCGA-KL-8340-01A-11R-2315-07	?|728603	0
TCGA-KL-8340-01A-11R-2315-07	?|728788	1.6801
TCGA-KL-8340-01A-11R-2315-07	?|729884	1696.1042
TCGA-KL-8340-01A-11R-2315-07	?|8225	1330.2531
TCGA-KL-8340-01A-11R-2315-07	?|90288	3.3603
TCGA-KL-8340-01A-11R-2315-07	A1BG|1	12.6011
TCGA-KL-8340-01A-11R-2315-07	A1CF|29974	0
TCGA-KL-8340-01A-11R-2315-07	A2BP1|54715	1.2601
TCGA-KL-8340-01A-11R-2315-07	A2LD1|87769	33.0358
TCGA-KL-8340-01A-11R-2315-07	A2ML1|144568	.8401
TCGA-KL-8340-01A-11R-2315-07	A2M|2	8037.2362
TCGA-KL-8340-01A-11R-2315-07	A4GALT|53947	175.1549
TCGA-KL-8340-01A-11R-2315-07	A4GNT|51146	0
TCGA-KL-8340-01A-11R-2315-07	AAA1|404744	.42
TCGA-KL-8340-01A-11R-2315-07	AAAS|8086	937.5197
TCGA-KL-8340-01A-11R-2315-07	AACSL|729522	0
TCGA-KL-8340-01A-11R-2315-07	AACS|65985	793.0274
TCGA-KL-8340-01A-11R-2315-07	AADACL2|344752	0
TCGA-KL-8340-01A-11R-2315-07	AADACL3|126767	0
TCGA-KL-8340-01A-11R-2315-07	AADACL4|343066	0
TCGA-KL-8340-01A-11R-2315-07	AADAC|13	0
TCGA-KL-8340-01A-11R-2315-07	AADAT|51166	97.4483
TCGA-KL-8340-01A-11R-2315-07	AAGAB|79719	1606.2165
TCGA-KL-8340-01A-11R-2315-07	AAK1|22848	897.6163
TCGA-KL-8340-01A-11R-2315-07	AAMP|14	1554.9722
TCGA-KL-8340-01A-11R-2315-07	AANAT|15	1.6801
TCGA-KL-8340-01A-11R-2315-07	AARS2|57505	496.8812
TCGA-KL-8340-01A-11R-2315-07	AARSD1|80755	261.6822
TCGA-KL-8340-01A-11R-2315-07	AARS|16	3997.8998
TCGA-KL-8340-01A-11R-2315-07	AASDHPPT|60496	1088.3125
TCGA-KL-8340-01A-11R-2315-07	AASDH|132949	309.1463
TCGA-KL-8340-01A-11R-2315-07	AASS|10157	203.2973
TCGA-KL-8340-01A-11R-2315-07	AATF|26574	409.1148
TCGA-KL-8340-01A-11R-2315-07	AATK|9625	25.2021
TCGA-KL-8340-01A-11R-2315-07	ABAT|18	221.3588
TCGA-KL-8340-01A-11R-2315-07	ABCA10|10349	10.5009
TCGA-KL-8340-01A-11R-2315-07	ABCA11P|79963	83.0243
TCGA-KL-8340-01A-11R-2315-07	ABCA12|26154	2.1002
TCGA-KL-8340-01A-11R-2315-07	ABCA13|154664	215.8984
TCGA-KL-8340-01A-11R-2315-07	ABCA17P|650655	6.7206
TCGA-KL-8340-01A-11R-2315-07	ABCA1|19	1693.0967
TCGA-KL-8340-01A-11R-2315-07	ABCA2|20	6925.9687
TCGA-KL-8340-01A-11R-2315-07	ABCA3|21	1281.5289
TCGA-KL-8340-01A-11R-2315-07	ABCA4|24	1.6801
TCGA-KL-8340-01A-11R-2315-07	ABCA5|23461	966.9222
TCGA-KL-8340-01A-11R-2315-07	ABCA6|23460	4.2004
TCGA-KL-8340-01A-11R-2315-07	ABCA7|10347	178.5152
TCGA-KL-8340-01A-11R-2315-07	ABCA8|10351	1.2601
TCGA-KL-8340-01A-11R-2315-07	ABCA9|10350	1.2601
TCGA-KL-8340-01A-11R-2315-07	ABCB10|23456	268.8228
TCGA-KL-8340-01A-11R-2315-07	ABCB11|8647	0
TCGA-KL-8340-01A-11R-2315-07	ABCB1|5243	26.8823
TCGA-KL-8340-01A-11R-2315-07	ABCB4|5244	10.9209
TCGA-KL-8340-01A-11R-2315-07	ABCB5|340273	0
TCGA-KL-8340-01A-11R-2315-07	ABCB6|10058	45.9981
TCGA-KL-8340-01A-11R-2315-07	ABCB7|22	616.6124
TCGA-KL-8340-01A-11R-2315-07	ABCB8|11194	891.3158
TCGA-KL-8340-01A-11R-2315-07	ABCB9|23457	265.3198
TCGA-KL-8340-01A-11R-2315-07	ABCC10|89845	233.9599
TCGA-KL-8340-01A-11R-2315-07	ABCC11|85320	.8401
TCGA-KL-8340-01A-11R-2315-07	ABCC12|94160	0
TCGA-KL-8340-01A-11R-2315-07	ABCC13|150000	0
TCGA-KL-8340-01A-11R-2315-07	ABCC1|4363	522.1044
TCGA-KL-8340-01A-11R-2315-07	ABCC2|1244	2.5202
TCGA-KL-8340-01A-11R-2315-07	ABCC3|8714	11.341
TCGA-KL-8340-01A-11R-2315-07	ABCC4|10257	1778.8512
TCGA-KL-8340-01A-11R-2315-07	ABCC5|10057	3538.3808
TCGA-KL-8340-01A-11R-2315-07	ABCC6P1|653190	.42
TCGA-KL-8340-01A-11R-2315-07	ABCC6P2|730013	4.2004
TCGA-KL-8340-01A-11R-2315-07	ABCC6|368	11.761
TCGA-KL-8340-01A-11R-2315-07	ABCC8|6833	2.1002
TCGA-KL-8340-01A-11R-2315-07	ABCC9|10060	75.1864
TCGA-KL-8340-01A-11R-2315-07	ABCD1|215	574.1888
TCGA-KL-8340-01A-11R-2315-07	ABCD2|225	5.4605
TCGA-KL-8340-01A-11R-2315-07	ABCD3|5825	975.3229
TCGA-KL-8340-01A-11R-2315-07	ABCD4|5826	666.1766
TCGA-KL-8340-01A-11R-2315-07	ABCE1|6059	861.4932
TCGA-KL-8340-01A-11R-2315-07	ABCF1|23	891.3158
TCGA-KL-8340-01A-11R-2315-07	ABCF2|10061	1940.985
TCGA-KL-8340-01A-11R-2315-07	ABCF3|55324	1680.1428
TCGA-KL-8340-01A-11R-2315-07	ABCG1|9619	2862.9634
TCGA-KL-8340-01A-11R-2315-07	ABCG2|9429	89.4676
TCGA-KL-8340-01A-11R-2315-07	ABCG4|64137	30.6626
TCGA-KL-8340-01A-11R-2315-07	ABCG5|64240	.8401
TCGA-KL-8340-01A-11R-2315-07	ABCG8|64241	0
TCGA-KL-8340-01A-11R-2315-07	ABHD10|55347	1814.5542
TCGA-KL-8340-01A-11R-2315-07	ABHD11|83451	1612.9371
TCGA-KL-8340-01A-11R-2315-07	ABHD12B|145447	.42
TCGA-KL-8340-01A-11R-2315-07	ABHD12|26090	3066.2606
TCGA-KL-8340-01A-11R-2315-07	ABHD13|84945	241.1005
TCGA-KL-8340-01A-11R-2315-07	ABHD14A|25864	400.8191
TCGA-KL-8340-01A-11R-2315-07	ABHD14B|84836	2607.5816
TCGA-KL-8340-01A-11R-2315-07	ABHD15|116236	193.6365
TCGA-KL-8340-01A-11R-2315-07	ABHD1|84696	2.9402
TCGA-KL-8340-01A-11R-2315-07	ABHD2|11057	17750.2888
TCGA-KL-8340-01A-11R-2315-07	ABHD3|171586	2340.859
TCGA-KL-8340-01A-11R-2315-07	ABHD4|63874	838.8113
TCGA-KL-8340-01A-11R-2315-07	ABHD5|51099	465.8196
TCGA-KL-8340-01A-11R-2315-07	ABHD6|57406	1554.1321
TCGA-KL-8340-01A-11R-2315-07	ABHD8|79575	456.5788
TCGA-KL-8340-01A-11R-2315-07	ABI1|10006	557.3286
TCGA-KL-8340-01A-11R-2315-07	ABI2|10152	668.2768
TCGA-KL-8340-01A-11R-2315-07	ABI3BP|25890	72.2461
TCGA-KL-8340-01A-11R-2315-07	ABI3|51225	185.6558
TCGA-KL-8340-01A-11R-2315-07	ABL1|25	3330.8831
TCGA-KL-8340-01A-11R-2315-07	ABL2|27	372.1516
TCGA-KL-8340-01A-11R-2315-07	ABLIM1|3983	2707.1301
TCGA-KL-8340-01A-11R-2315-07	ABLIM2|84448	33.1828
TCGA-KL-8340-01A-11R-2315-07	ABLIM3|22885	59.225
TCGA-KL-8340-01A-11R-2315-07	ABO|28	7.9807
TCGA-KL-8340-01A-11R-2315-07	ABP1|26	4.6204
TCGA-KL-8340-01A-11R-2315-07	ABRA|137735	.8401
TCGA-KL-8340-01A-11R-2315-07	ABR|29	5851.5174
TCGA-KL-8340-01A-11R-2315-07	ABT1|29777	367.9513
TCGA-KL-8340-01A-11R-2315-07	ABTB1|80325	484.3012
TCGA-KL-8340-01A-11R-2315-07	ABTB2|25841	7018.3766
TCGA-KL-8340-01A-11R-2315-07	ACAA1|30	1672.1621
TCGA-KL-8340-01A-11R-2315-07	ACAA2|10449	4001.2601
TCGA-KL-8340-01A-11R-2315-07	ACACA|31	1306.7311
TCGA-KL-8340-01A-11R-2315-07	ACACB|32	4497.3223
TCGA-KL-8340-01A-11R-2315-07	ACAD10|80724	1379.8173
TCGA-KL-8340-01A-11R-2315-07	ACAD11|84129	409.2324
TCGA-KL-8340-01A-11R-2315-07	ACAD8|27034	1270.608
TCGA-KL-8340-01A-11R-2315-07	ACAD9|28976	1356.2911
TCGA-KL-8340-01A-11R-2315-07	ACADL|33	341.9091
TCGA-KL-8340-01A-11R-2315-07	ACADM|34	924.9186
TCGA-KL-8340-01A-11R-2315-07	ACADSB|36	1402.9192
TCGA-KL-8340-01A-11R-2315-07	ACADS|35	4262.5223
TCGA-KL-8340-01A-11R-2315-07	ACADVL|37	2636.1315
TCGA-KL-8340-01A-11R-2315-07	ACAN|176	164.234
TCGA-KL-8340-01A-11R-2315-07	ACAP1|9744	12.181
TCGA-KL-8340-01A-11R-2315-07	ACAP2|23527	871.5741
TCGA-KL-8340-01A-11R-2315-07	ACAP3|116983	275.5434
TCGA-KL-8340-01A-11R-2315-07	ACAT1|38	8480.5208
TCGA-KL-8340-01A-11R-2315-07	ACAT2|39	200.399
TCGA-KL-8340-01A-11R-2315-07	ACBD3|64746	577.5491
TCGA-KL-8340-01A-11R-2315-07	ACBD4|79777	153.313
TCGA-KL-8340-01A-11R-2315-07	ACBD5|91452	703.1398
TCGA-KL-8340-01A-11R-2315-07	ACBD6|84320	248.2411
TCGA-KL-8340-01A-11R-2315-07	ACBD7|414149	6.3005
TCGA-KL-8340-01A-11R-2315-07	ACCN1|40	66.3656
TCGA-KL-8340-01A-11R-2315-07	ACCN2|41	457.4189
TCGA-KL-8340-01A-11R-2315-07	ACCN3|9311	.8401
TCGA-KL-8340-01A-11R-2315-07	ACCN4|55515	0
TCGA-KL-8340-01A-11R-2315-07	ACCN5|51802	0
TCGA-KL-8340-01A-11R-2315-07	ACCSL|390110	.42
TCGA-KL-8340-01A-11R-2315-07	ACCS|84680	243.2007
TCGA-KL-8340-01A-11R-2315-07	ACD|65057	292.7649
TCGA-KL-8340-01A-11R-2315-07	ACE2|59272	2.9402
TCGA-KL-8340-01A-11R-2315-07	ACER1|125981	0
TCGA-KL-8340-01A-11R-2315-07	ACER2|340485	94.508
TCGA-KL-8340-01A-11R-2315-07	ACER3|55331	194.4765
TCGA-KL-8340-01A-11R-2315-07	ACE|1636	244.8808
TCGA-KL-8340-01A-11R-2315-07	ACHE|43	5.8805
TCGA-KL-8340-01A-11R-2315-07	ACIN1|22985	1943.5052
TCGA-KL-8340-01A-11R-2315-07	ACLY|47	1059.7501
TCGA-KL-8340-01A-11R-2315-07	ACMSD|130013	.42
TCGA-KL-8340-01A-11R-2315-07	ACN9|57001	129.791
TCGA-KL-8340-01A-11R-2315-07	ACO1|48	3611.0469
TCGA-KL-8340-01A-11R-2315-07	ACO2|50	14777.4399
TCGA-KL-8340-01A-11R-2315-07	ACOT11|26027	1032.3385
TCGA-KL-8340-01A-11R-2315-07	ACOT12|134526	0
TCGA-KL-8340-01A-11R-2315-07	ACOT13|55856	508.9027
TCGA-KL-8340-01A-11R-2315-07	ACOT1|641371	2009.4508
TCGA-KL-8340-01A-11R-2315-07	ACOT2|10965	1016.4864
TCGA-KL-8340-01A-11R-2315-07	ACOT4|122970	296.9652
TCGA-KL-8340-01A-11R-2315-07	ACOT6|641372	29.4025
TCGA-KL-8340-01A-11R-2315-07	ACOT7|11332	311.6665
TCGA-KL-8340-01A-11R-2315-07	ACOT8|10005	849.0098
TCGA-KL-8340-01A-11R-2315-07	ACOT9|23597	304.9459
TCGA-KL-8340-01A-11R-2315-07	ACOX1|51	926.8508
TCGA-KL-8340-01A-11R-2315-07	ACOX2|8309	241.9406
TCGA-KL-8340-01A-11R-2315-07	ACOX3|8310	442.7176
TCGA-KL-8340-01A-11R-2315-07	ACOXL|55289	17.6415
TCGA-KL-8340-01A-11R-2315-07	ACP1|52	1319.3321
TCGA-KL-8340-01A-11R-2315-07	ACP2|53	725.8217
TCGA-KL-8340-01A-11R-2315-07	ACP5|54	55.8647
TCGA-KL-8340-01A-11R-2315-07	ACP6|51205	272.1831
TCGA-KL-8340-01A-11R-2315-07	ACPL2|92370	169.6944
TCGA-KL-8340-01A-11R-2315-07	ACPP|55	81.907
TCGA-KL-8340-01A-11R-2315-07	ACPT|93650	0
TCGA-KL-8340-01A-11R-2315-07	ACRBP|84519	7.1406
TCGA-KL-8340-01A-11R-2315-07	ACRC|93953	5.8805
TCGA-KL-8340-01A-11R-2315-07	ACRV1|56	.42
TCGA-KL-8340-01A-11R-2315-07	ACR|49	1.2601
TCGA-KL-8340-01A-11R-2315-07	ACSBG1|23205	94.9281
TCGA-KL-8340-01A-11R-2315-07	ACSBG2|81616	4.6204
TCGA-KL-8340-01A-11R-2315-07	ACSF2|80221	229.7595
TCGA-KL-8340-01A-11R-2315-07	ACSF3|197322	405.3345
TCGA-KL-8340-01A-11R-2315-07	ACSL1|2180	21629.7385
TCGA-KL-8340-01A-11R-2315-07	ACSL3|2181	3007.4556
TCGA-KL-8340-01A-11R-2315-07	ACSL4|2182	1329.413
TCGA-KL-8340-01A-11R-2315-07	ACSL5|51703	78.9667
TCGA-KL-8340-01A-11R-2315-07	ACSL6|23305	13.0211
TCGA-KL-8340-01A-11R-2315-07	ACSM1|116285	4.2004
TCGA-KL-8340-01A-11R-2315-07	ACSM2A|123876	4.6204
TCGA-KL-8340-01A-11R-2315-07	ACSM2B|348158	2.9402
TCGA-KL-8340-01A-11R-2315-07	ACSM3|6296	696.8056
TCGA-KL-8340-01A-11R-2315-07	ACSM4|341392	0
TCGA-KL-8340-01A-11R-2315-07	ACSM5|54988	9.2408
TCGA-KL-8340-01A-11R-2315-07	ACSS1|84532	4193.2164
TCGA-KL-8340-01A-11R-2315-07	ACSS2|55902	1461.7242
TCGA-KL-8340-01A-11R-2315-07	ACSS3|79611	5446.603
TCGA-KL-8340-01A-11R-2315-07	ACTA1|58	0
TCGA-KL-8340-01A-11R-2315-07	ACTA2|59	3891.0805
TCGA-KL-8340-01A-11R-2315-07	ACTBL2|345651	.8401
TCGA-KL-8340-01A-11R-2315-07	ACTB|60	75323.3225
TCGA-KL-8340-01A-11R-2315-07	ACTC1|70	671.2171
TCGA-KL-8340-01A-11R-2315-07	ACTG1|71	32146.1724
TCGA-KL-8340-01A-11R-2315-07	ACTG2|72	254.9617
TCGA-KL-8340-01A-11R-2315-07	ACTL6A|86	533.8654
TCGA-KL-8340-01A-11R-2315-07	ACTL6B|51412	0
TCGA-KL-8340-01A-11R-2315-07	ACTL7A|10881	.42
TCGA-KL-8340-01A-11R-2315-07	ACTL7B|10880	0
TCGA-KL-8340-01A-11R-2315-07	ACTL8|81569	0
TCGA-KL-8340-01A-11R-2315-07	ACTL9|284382	0
TCGA-KL-8340-01A-11R-2315-07	ACTN1|87	940.0399
TCGA-KL-8340-01A-11R-2315-07	ACTN2|88	10.5009
TCGA-KL-8340-01A-11R-2315-07	ACTN3|89	0
TCGA-KL-8340-01A-11R-2315-07	ACTN4|81	16687.7791
TCGA-KL-8340-01A-11R-2315-07	ACTR10|55860	1217.2635
TCGA-KL-8340-01A-11R-2315-07	ACTR1A|10121	1944.3453
TCGA-KL-8340-01A-11R-2315-07	ACTR1B|10120	1804.4734
TCGA-KL-8340-01A-11R-2315-07	ACTR2|10097	1964.0869
TCGA-KL-8340-01A-11R-2315-07	ACTR3B|57180	669.5369
TCGA-KL-8340-01A-11R-2315-07	ACTR3C|653857	384.3327
TCGA-KL-8340-01A-11R-2315-07	ACTR3|10096	1538.5908
TCGA-KL-8340-01A-11R-2315-07	ACTR5|79913	165.4941
TCGA-KL-8340-01A-11R-2315-07	ACTR6|64431	537.2257
TCGA-KL-8340-01A-11R-2315-07	ACTR8|93973	582.1695
TCGA-KL-8340-01A-11R-2315-07	ACTRT1|139741	0
TCGA-KL-8340-01A-11R-2315-07	ACTRT2|140625	0
TCGA-KL-8340-01A-11R-2315-07	ACVR1B|91	3280.0588
TCGA-KL-8340-01A-11R-2315-07	ACVR1C|130399	114.2497
TCGA-KL-8340-01A-11R-2315-07	ACVR1|90	847.212
TCGA-KL-8340-01A-11R-2315-07	ACVR2A|92	256.6418
TCGA-KL-8340-01A-11R-2315-07	ACVR2B|93	252.8615
TCGA-KL-8340-01A-11R-2315-07	ACVRL1|94	603.1713
TCGA-KL-8340-01A-11R-2315-07	ACY1|95	1088.2075
TCGA-KL-8340-01A-11R-2315-07	ACY3|91703	2.1002
TCGA-KL-8340-01A-11R-2315-07	ACYP1|97	68.8859
TCGA-KL-8340-01A-11R-2315-07	ACYP2|98	294.025
TCGA-KL-8340-01A-11R-2315-07	ADAD1|132612	0
TCGA-KL-8340-01A-11R-2315-07	ADAD2|161931	0
TCGA-KL-8340-01A-11R-2315-07	ADAL|161823	369.6314
TCGA-KL-8340-01A-11R-2315-07	ADAM10|102	1940.985
TCGA-KL-8340-01A-11R-2315-07	ADAM11|4185	1.2601
TCGA-KL-8340-01A-11R-2315-07	ADAM12|8038	82.747
TCGA-KL-8340-01A-11R-2315-07	ADAM15|8751	1090.0557
TCGA-KL-8340-01A-11R-2315-07	ADAM17|6868	224.2991
TCGA-KL-8340-01A-11R-2315-07	ADAM18|8749	0
TCGA-KL-8340-01A-11R-2315-07	ADAM19|8728	68.8859
TCGA-KL-8340-01A-11R-2315-07	ADAM20|8748	3.3603
TCGA-KL-8340-01A-11R-2315-07	ADAM21P1|145241	0
TCGA-KL-8340-01A-11R-2315-07	ADAM21|8747	.8401
TCGA-KL-8340-01A-11R-2315-07	ADAM22|53616	55.4447
TCGA-KL-8340-01A-11R-2315-07	ADAM23|8745	.8401
TCGA-KL-8340-01A-11R-2315-07	ADAM28|10863	13.8612
TCGA-KL-8340-01A-11R-2315-07	ADAM29|11086	0
TCGA-KL-8340-01A-11R-2315-07	ADAM2|2515	18.4816
TCGA-KL-8340-01A-11R-2315-07	ADAM30|11085	0
TCGA-KL-8340-01A-11R-2315-07	ADAM32|203102	9.6608
TCGA-KL-8340-01A-11R-2315-07	ADAM33|80332	1.2601
TCGA-KL-8340-01A-11R-2315-07	ADAM3A|1587	0
TCGA-KL-8340-01A-11R-2315-07	ADAM5P|255926	0
TCGA-KL-8340-01A-11R-2315-07	ADAM6|8755	97.9355
TCGA-KL-8340-01A-11R-2315-07	ADAM7|8756	0
TCGA-KL-8340-01A-11R-2315-07	ADAM8|101	21.0018
TCGA-KL-8340-01A-11R-2315-07	ADAM9|8754	2520.6343
TCGA-KL-8340-01A-11R-2315-07	ADAMDEC1|27299	31.9227
TCGA-KL-8340-01A-11R-2315-07	ADAMTS10|81794	70.986
TCGA-KL-8340-01A-11R-2315-07	ADAMTS12|81792	26.4622
TCGA-KL-8340-01A-11R-2315-07	ADAMTS13|11093	92.4079
TCGA-KL-8340-01A-11R-2315-07	ADAMTS14|140766	33.1828
TCGA-KL-8340-01A-11R-2315-07	ADAMTS15|170689	20.5817
TCGA-KL-8340-01A-11R-2315-07	ADAMTS16|170690	41.1635
TCGA-KL-8340-01A-11R-2315-07	ADAMTS17|170691	81.4869
TCGA-KL-8340-01A-11R-2315-07	ADAMTS18|170692	17.6415
TCGA-KL-8340-01A-11R-2315-07	ADAMTS19|171019	0
TCGA-KL-8340-01A-11R-2315-07	ADAMTS1|9510	446.0779
TCGA-KL-8340-01A-11R-2315-07	ADAMTS20|80070	0
TCGA-KL-8340-01A-11R-2315-07	ADAMTS2|9509	83.1671
TCGA-KL-8340-01A-11R-2315-07	ADAMTS3|9508	65.1055
TCGA-KL-8340-01A-11R-2315-07	ADAMTS4|9507	622.0729
TCGA-KL-8340-01A-11R-2315-07	ADAMTS5|11096	125.1706
TCGA-KL-8340-01A-11R-2315-07	ADAMTS6|11174	14.2812
TCGA-KL-8340-01A-11R-2315-07	ADAMTS7|11173	101.2286
TCGA-KL-8340-01A-11R-2315-07	ADAMTS8|11095	14.7012
TCGA-KL-8340-01A-11R-2315-07	ADAMTS9|56999	219.6787
TCGA-KL-8340-01A-11R-2315-07	ADAMTSL1|92949	1996.8497
TCGA-KL-8340-01A-11R-2315-07	ADAMTSL2|9719	273.4432
TCGA-KL-8340-01A-11R-2315-07	ADAMTSL3|57188	153.7331
TCGA-KL-8340-01A-11R-2315-07	ADAMTSL4|54507	133.1513
TCGA-KL-8340-01A-11R-2315-07	ADAMTSL5|339366	13.4411
TCGA-KL-8340-01A-11R-2315-07	ADAP1|11033	1358.135
TCGA-KL-8340-01A-11R-2315-07	ADAP2|55803	123.0705
TCGA-KL-8340-01A-11R-2315-07	ADARB1|104	260.0021
TCGA-KL-8340-01A-11R-2315-07	ADARB2|105	1.2601
TCGA-KL-8340-01A-11R-2315-07	ADAR|103	4165.4941
TCGA-KL-8340-01A-11R-2315-07	ADAT1|23536	323.0075
TCGA-KL-8340-01A-11R-2315-07	ADAT2|134637	31.5027
TCGA-KL-8340-01A-11R-2315-07	ADAT3|113179	76.8665
TCGA-KL-8340-01A-11R-2315-07	ADA|100	30.6626
TCGA-KL-8340-01A-11R-2315-07	ADCK1|57143	496.0622
TCGA-KL-8340-01A-11R-2315-07	ADCK2|90956	1647.8001
TCGA-KL-8340-01A-11R-2315-07	ADCK4|79934	605.6915
TCGA-KL-8340-01A-11R-2315-07	ADCK5|203054	136.5116
TCGA-KL-8340-01A-11R-2315-07	ADCY10|55811	.8401
TCGA-KL-8340-01A-11R-2315-07	ADCY1|107	703.5598
TCGA-KL-8340-01A-11R-2315-07	ADCY2|108	.8401
TCGA-KL-8340-01A-11R-2315-07	ADCY3|109	493.9578
TCGA-KL-8340-01A-11R-2315-07	ADCY4|196883	202.8772
TCGA-KL-8340-01A-11R-2315-07	ADCY5|111	3051.1393
TCGA-KL-8340-01A-11R-2315-07	ADCY6|112	2343.7992
TCGA-KL-8340-01A-11R-2315-07	ADCY7|113	289.4046
TCGA-KL-8340-01A-11R-2315-07	ADCY8|114	1.6801
TCGA-KL-8340-01A-11R-2315-07	ADCY9|115	537.2257
TCGA-KL-8340-01A-11R-2315-07	ADCYAP1R1|117	0
TCGA-KL-8340-01A-11R-2315-07	ADCYAP1|116	2975.1129
TCGA-KL-8340-01A-11R-2315-07	ADC|113451	20.1617
TCGA-KL-8340-01A-11R-2315-07	ADD1|118	6059.4351
TCGA-KL-8340-01A-11R-2315-07	ADD2|119	4.6204
TCGA-KL-8340-01A-11R-2315-07	ADD3|120	1474.3253
TCGA-KL-8340-01A-11R-2315-07	ADH1A|124	2.1002
TCGA-KL-8340-01A-11R-2315-07	ADH1B|125	24.7821
TCGA-KL-8340-01A-11R-2315-07	ADH1C|126	658.616
TCGA-KL-8340-01A-11R-2315-07	ADH4|127	276.8035
TCGA-KL-8340-01A-11R-2315-07	ADH5|128	3085.5823
TCGA-KL-8340-01A-11R-2315-07	ADH6|130	99.9685
TCGA-KL-8340-01A-11R-2315-07	ADH7|131	1.2601
TCGA-KL-8340-01A-11R-2315-07	ADHFE1|137872	177.2551
TCGA-KL-8340-01A-11R-2315-07	ADI1|55256	2271.133
TCGA-KL-8340-01A-11R-2315-07	ADIG|149685	2.1002
TCGA-KL-8340-01A-11R-2315-07	ADIPOQ|9370	1.2601
TCGA-KL-8340-01A-11R-2315-07	ADIPOR1|51094	2083.3771
TCGA-KL-8340-01A-11R-2315-07	ADIPOR2|79602	7401.8692
TCGA-KL-8340-01A-11R-2315-07	ADK|132	199.0969
TCGA-KL-8340-01A-11R-2315-07	ADM2|79924	600.6511
TCGA-KL-8340-01A-11R-2315-07	ADM|133	2217.3685
TCGA-KL-8340-01A-11R-2315-07	ADNP2|22850	942.1401
TCGA-KL-8340-01A-11R-2315-07	ADNP|23394	2246.3509
TCGA-KL-8340-01A-11R-2315-07	ADORA1|134	6.7206
TCGA-KL-8340-01A-11R-2315-07	ADORA2A|135	82.327
TCGA-KL-8340-01A-11R-2315-07	ADORA2B|136	17.6415
TCGA-KL-8340-01A-11R-2315-07	ADORA3|140	57.5449
TCGA-KL-8340-01A-11R-2315-07	ADO|84890	336.4486
TCGA-KL-8340-01A-11R-2315-07	ADPGK|83440	1367.8757
TCGA-KL-8340-01A-11R-2315-07	ADPRHL1|113622	32.7628
TCGA-KL-8340-01A-11R-2315-07	ADPRHL2|54936	487.6615
TCGA-KL-8340-01A-11R-2315-07	ADPRH|141	198.2569
TCGA-KL-8340-01A-11R-2315-07	ADRA1A|148	1.6801
TCGA-KL-8340-01A-11R-2315-07	ADRA1B|147	50.8243
TCGA-KL-8340-01A-11R-2315-07	ADRA1D|146	2.9402
TCGA-KL-8340-01A-11R-2315-07	ADRA2A|150	5.4605
TCGA-KL-8340-01A-11R-2315-07	ADRA2B|151	67.6257
TCGA-KL-8340-01A-11R-2315-07	ADRA2C|152	9.6608
TCGA-KL-8340-01A-11R-2315-07	ADRB1|153	342.7491
TCGA-KL-8340-01A-11R-2315-07	ADRB2|154	134.4114
TCGA-KL-8340-01A-11R-2315-07	ADRB3|155	.8401
TCGA-KL-8340-01A-11R-2315-07	ADRBK1|156	1919.5632
TCGA-KL-8340-01A-11R-2315-07	ADRBK2|157	303.6858
TCGA-KL-8340-01A-11R-2315-07	ADRM1|11047	1559.1725
TCGA-KL-8340-01A-11R-2315-07	ADSL|158	619.1326
TCGA-KL-8340-01A-11R-2315-07	ADSSL1|122622	154.1531
TCGA-KL-8340-01A-11R-2315-07	ADSS|159	1150.8978
TCGA-KL-8340-01A-11R-2315-07	AEBP1|165	827.0503
TCGA-KL-8340-01A-11R-2315-07	AEBP2|121536	874.0943
TCGA-KL-8340-01A-11R-2315-07	AEN|64782	1162.6588
TCGA-KL-8340-01A-11R-2315-07	AES|166	16528.825
TCGA-KL-8340-01A-11R-2315-07	AFAP1L1|134265	601.9112
TCGA-KL-8340-01A-11R-2315-07	AFAP1L2|84632	223.879
TCGA-KL-8340-01A-11R-2315-07	AFAP1|60312	215.4405
TCGA-KL-8340-01A-11R-2315-07	AFARP1|246182	1.2601
TCGA-KL-8340-01A-11R-2315-07	AFF1|4299	3662.2913
TCGA-KL-8340-01A-11R-2315-07	AFF2|2334	2.5202
TCGA-KL-8340-01A-11R-2315-07	AFF3|3899	3.3603
TCGA-KL-8340-01A-11R-2315-07	AFF4|27125	2826.8403
TCGA-KL-8340-01A-11R-2315-07	AFG3L1|172	298.2253
TCGA-KL-8340-01A-11R-2315-07	AFG3L2|10939	5237.7402
TCGA-KL-8340-01A-11R-2315-07	AFMID|125061	49.5642
TCGA-KL-8340-01A-11R-2315-07	AFM|173	.8401
TCGA-KL-8340-01A-11R-2315-07	AFP|174	0
TCGA-KL-8340-01A-11R-2315-07	AFTPH|54812	884.1752
TCGA-KL-8340-01A-11R-2315-07	AG2|387763	290.6647
TCGA-KL-8340-01A-11R-2315-07	AGAP11|119385	33.229
TCGA-KL-8340-01A-11R-2315-07	AGAP1|116987	172.2146
TCGA-KL-8340-01A-11R-2315-07	AGAP2|116986	68.2432
TCGA-KL-8340-01A-11R-2315-07	AGAP3|116988	865.2735
TCGA-KL-8340-01A-11R-2315-07	AGAP4|119016	77.7066
TCGA-KL-8340-01A-11R-2315-07	AGAP5|729092	6.5022
TCGA-KL-8340-01A-11R-2315-07	AGAP6|414189	50.4043
TCGA-KL-8340-01A-11R-2315-07	AGAP7|653268	8.4007
TCGA-KL-8340-01A-11R-2315-07	AGAP8|728404	16.8014
TCGA-KL-8340-01A-11R-2315-07	AGA|175	374.6718
TCGA-KL-8340-01A-11R-2315-07	AGBL1|123624	0
TCGA-KL-8340-01A-11R-2315-07	AGBL2|79841	4.2004
TCGA-KL-8340-01A-11R-2315-07	AGBL3|340351	2.1002
TCGA-KL-8340-01A-11R-2315-07	AGBL4|84871	4.2004
TCGA-KL-8340-01A-11R-2315-07	AGBL5|60509	512.8678
TCGA-KL-8340-01A-11R-2315-07	AGER|177	9.2408
TCGA-KL-8340-01A-11R-2315-07	AGFG1|3267	955.1612
TCGA-KL-8340-01A-11R-2315-07	AGFG2|3268	765.7251
TCGA-KL-8340-01A-11R-2315-07	AGGF1|55109	760.2646
TCGA-KL-8340-01A-11R-2315-07	AGK|55750	809.4088
TCGA-KL-8340-01A-11R-2315-07	AGL|178	1286.1493
TCGA-KL-8340-01A-11R-2315-07	AGMAT|79814	15.1213
TCGA-KL-8340-01A-11R-2315-07	AGPAT1|10554	1561.7768
TCGA-KL-8340-01A-11R-2315-07	AGPAT2|10555	5470.545
TCGA-KL-8340-01A-11R-2315-07	AGPAT3|56894	2352.62
TCGA-KL-8340-01A-11R-2315-07	AGPAT4|56895	33.6029
TCGA-KL-8340-01A-11R-2315-07	AGPAT5|55326	1629.7385
TCGA-KL-8340-01A-11R-2315-07	AGPAT6|137964	3261.9973
TCGA-KL-8340-01A-11R-2315-07	AGPAT9|84803	4045.3639
TCGA-KL-8340-01A-11R-2315-07	AGPHD1|123688	26.4622
TCGA-KL-8340-01A-11R-2315-07	AGPS|8540	474.6403
TCGA-KL-8340-01A-11R-2315-07	AGR2|10551	0
TCGA-KL-8340-01A-11R-2315-07	AGR3|155465	0
TCGA-KL-8340-01A-11R-2315-07	AGRN|375790	4320.4872
TCGA-KL-8340-01A-11R-2315-07	AGRP|181	1.2601
TCGA-KL-8340-01A-11R-2315-07	AGTPBP1|23287	128.951
TCGA-KL-8340-01A-11R-2315-07	AGTR1|185	20.1617
TCGA-KL-8340-01A-11R-2315-07	AGTR2|186	0
TCGA-KL-8340-01A-11R-2315-07	AGTRAP|57085	194.4765
TCGA-KL-8340-01A-11R-2315-07	AGT|183	89.8876
TCGA-KL-8340-01A-11R-2315-07	AGXT2L1|64850	0
TCGA-KL-8340-01A-11R-2315-07	AGXT2L2|85007	464.1479
TCGA-KL-8340-01A-11R-2315-07	AGXT2|64902	1.2601
TCGA-KL-8340-01A-11R-2315-07	AGXT|189	.42
TCGA-KL-8340-01A-11R-2315-07	AHCTF1|25909	661.1362
TCGA-KL-8340-01A-11R-2315-07	AHCYL1|10768	2977.2131
TCGA-KL-8340-01A-11R-2315-07	AHCYL2|23382	8013.4411
TCGA-KL-8340-01A-11R-2315-07	AHCY|191	2497.9523
TCGA-KL-8340-01A-11R-2315-07	AHDC1|27245	471.2801
TCGA-KL-8340-01A-11R-2315-07	AHI1|54806	123.0705
TCGA-KL-8340-01A-11R-2315-07	AHNAK2|113146	1312.1915
TCGA-KL-8340-01A-11R-2315-07	AHNAK|79026	18989.3941
TCGA-KL-8340-01A-11R-2315-07	AHRR|57491	20.1617
TCGA-KL-8340-01A-11R-2315-07	AHR|196	591.8303
TCGA-KL-8340-01A-11R-2315-07	AHSA1|10598	3640.8695
TCGA-KL-8340-01A-11R-2315-07	AHSA2|130872	217.1585
TCGA-KL-8340-01A-11R-2315-07	AHSG|197	.42
TCGA-KL-8340-01A-11R-2315-07	AHSP|51327	0
TCGA-KL-8340-01A-11R-2315-07	AICDA|57379	0
TCGA-KL-8340-01A-11R-2315-07	AIDA|64853	295.3019
TCGA-KL-8340-01A-11R-2315-07	AIF1L|83543	749.7637
TCGA-KL-8340-01A-11R-2315-07	AIF1|199	82.747
TCGA-KL-8340-01A-11R-2315-07	AIFM1|9131	3017.1165
TCGA-KL-8340-01A-11R-2315-07	AIFM2|84883	595.1906
TCGA-KL-8340-01A-11R-2315-07	AIFM3|150209	40.378
TCGA-KL-8340-01A-11R-2315-07	AIG1|51390	501.9427
TCGA-KL-8340-01A-11R-2315-07	AIM1L|55057	0
TCGA-KL-8340-01A-11R-2315-07	AIM1|202	1234.905
TCGA-KL-8340-01A-11R-2315-07	AIM2|9447	2.1002
TCGA-KL-8340-01A-11R-2315-07	AIMP1|9255	986.29
TCGA-KL-8340-01A-11R-2315-07	AIMP2|7965	715.9299
TCGA-KL-8340-01A-11R-2315-07	AIPL1|23746	0
TCGA-KL-8340-01A-11R-2315-07	AIP|9049	1164.759
TCGA-KL-8340-01A-11R-2315-07	AIRE|326	0
TCGA-KL-8340-01A-11R-2315-07	AJAP1|55966	12.181
TCGA-KL-8340-01A-11R-2315-07	AK1|203	828.7304
TCGA-KL-8340-01A-11R-2315-07	AK2|204	1625.1181
TCGA-KL-8340-01A-11R-2315-07	AK3L1|205	8.8207
TCGA-KL-8340-01A-11R-2315-07	AK3|50808	1840.5965
TCGA-KL-8340-01A-11R-2315-07	AK5|26289	4.2004
TCGA-KL-8340-01A-11R-2315-07	AK7|122481	32.7628
TCGA-KL-8340-01A-11R-2315-07	AKAP10|11216	371.3116
TCGA-KL-8340-01A-11R-2315-07	AKAP11|11215	954.3211
TCGA-KL-8340-01A-11R-2315-07	AKAP12|9590	178.9352
TCGA-KL-8340-01A-11R-2315-07	AKAP13|11214	3256.5368
TCGA-KL-8340-01A-11R-2315-07	AKAP14|158798	0
TCGA-KL-8340-01A-11R-2315-07	AKAP1|8165	2313.9767
TCGA-KL-8340-01A-11R-2315-07	AKAP2|11217	6016.8896
TCGA-KL-8340-01A-11R-2315-07	AKAP3|10566	4.2004
TCGA-KL-8340-01A-11R-2315-07	AKAP4|8852	3.3603
TCGA-KL-8340-01A-11R-2315-07	AKAP5|9495	18.0615
TCGA-KL-8340-01A-11R-2315-07	AKAP6|9472	797.2278
TCGA-KL-8340-01A-11R-2315-07	AKAP7|9465	183.5556
TCGA-KL-8340-01A-11R-2315-07	AKAP8L|26993	795.9677
TCGA-KL-8340-01A-11R-2315-07	AKAP8|10270	611.992
TCGA-KL-8340-01A-11R-2315-07	AKAP9|10142	4294.445
TCGA-KL-8340-01A-11R-2315-07	AKD1|221264	71.8261
TCGA-KL-8340-01A-11R-2315-07	AKIRIN1|79647	1317.232
TCGA-KL-8340-01A-11R-2315-07	AKIRIN2|55122	655.6757
TCGA-KL-8340-01A-11R-2315-07	AKNAD1|254268	10.0809
TCGA-KL-8340-01A-11R-2315-07	AKNA|80709	777.0661
TCGA-KL-8340-01A-11R-2315-07	AKR1A1|10327	431.7967
TCGA-KL-8340-01A-11R-2315-07	AKR1B10|57016	0
TCGA-KL-8340-01A-11R-2315-07	AKR1B15|441282	0
TCGA-KL-8340-01A-11R-2315-07	AKR1B1|231	2773.4957
TCGA-KL-8340-01A-11R-2315-07	AKR1C1|1645	1662.9213
TCGA-KL-8340-01A-11R-2315-07	AKR1C2|1646	30.2426
TCGA-KL-8340-01A-11R-2315-07	AKR1C3|8644	41.5835
TCGA-KL-8340-01A-11R-2315-07	AKR1C4|1109	0
TCGA-KL-8340-01A-11R-2315-07	AKR1CL1|340811	0
TCGA-KL-8340-01A-11R-2315-07	AKR1D1|6718	3.3603
TCGA-KL-8340-01A-11R-2315-07	AKR1E2|83592	10.5009
TCGA-KL-8340-01A-11R-2315-07	AKR7A2|8574	653.5756
TCGA-KL-8340-01A-11R-2315-07	AKR7A3|22977	79.8068
TCGA-KL-8340-01A-11R-2315-07	AKR7L|246181	7.9807
TCGA-KL-8340-01A-11R-2315-07	AKT1S1|84335	1011.446
TCGA-KL-8340-01A-11R-2315-07	AKT1|207	5779.6913
TCGA-KL-8340-01A-11R-2315-07	AKT2|208	7495.1171
TCGA-KL-8340-01A-11R-2315-07	AKT3|10000	939.1998
TCGA-KL-8340-01A-11R-2315-07	AKTIP|64400	1697.2677
TCGA-KL-8340-01A-11R-2315-07	ALAD|210	779.5863
TCGA-KL-8340-01A-11R-2315-07	ALAS1|211	2900.7666
TCGA-KL-8340-01A-11R-2315-07	ALAS2|212	.42
TCGA-KL-8340-01A-11R-2315-07	ALB|213	7.5606
TCGA-KL-8340-01A-11R-2315-07	ALCAM|214	9600.336
TCGA-KL-8340-01A-11R-2315-07	ALDH16A1|126133	565.7881
TCGA-KL-8340-01A-11R-2315-07	ALDH18A1|5832	964.822
TCGA-KL-8340-01A-11R-2315-07	ALDH1A1|216	8317.547
TCGA-KL-8340-01A-11R-2315-07	ALDH1A2|8854	3808.8838
TCGA-KL-8340-01A-11R-2315-07	ALDH1A3|220	148.6212
TCGA-KL-8340-01A-11R-2315-07	ALDH1B1|219	615.7723
TCGA-KL-8340-01A-11R-2315-07	ALDH1L1|10840	3812.6641
TCGA-KL-8340-01A-11R-2315-07	ALDH1L2|160428	461.6192
TCGA-KL-8340-01A-11R-2315-07	ALDH2|217	414.5752
TCGA-KL-8340-01A-11R-2315-07	ALDH3A1|218	13.0211
TCGA-KL-8340-01A-11R-2315-07	ALDH3A2|224	1499.9475
TCGA-KL-8340-01A-11R-2315-07	ALDH3B1|221	47.8841
TCGA-KL-8340-01A-11R-2315-07	ALDH3B2|222	14.2812
TCGA-KL-8340-01A-11R-2315-07	ALDH4A1|8659	563.6879
TCGA-KL-8340-01A-11R-2315-07	ALDH5A1|7915	689.6986
TCGA-KL-8340-01A-11R-2315-07	ALDH6A1|4329	1206.897
TCGA-KL-8340-01A-11R-2315-07	ALDH7A1|501	1293.71
TCGA-KL-8340-01A-11R-2315-07	ALDH8A1|64577	5.4605
TCGA-KL-8340-01A-11R-2315-07	ALDH9A1|223	1029.5075
TCGA-KL-8340-01A-11R-2315-07	ALDOA|226	53045.0488
TCGA-KL-8340-01A-11R-2315-07	ALDOB|229	118.8701
TCGA-KL-8340-01A-11R-2315-07	ALDOC|230	195.7366
TCGA-KL-8340-01A-11R-2315-07	ALG10B|144245	329.308
TCGA-KL-8340-01A-11R-2315-07	ALG10|84920	74.7664
TCGA-KL-8340-01A-11R-2315-07	ALG11|440138	16.3814
TCGA-KL-8340-01A-11R-2315-07	ALG12|79087	1372.6767
TCGA-KL-8340-01A-11R-2315-07	ALG13|79868	733.8024
TCGA-KL-8340-01A-11R-2315-07	ALG14|199857	132.3112
TCGA-KL-8340-01A-11R-2315-07	ALG1L2|644974	0
TCGA-KL-8340-01A-11R-2315-07	ALG1L|200810	10.7739
TCGA-KL-8340-01A-11R-2315-07	ALG1|56052	979.6577
TCGA-KL-8340-01A-11R-2315-07	ALG2|85365	2030.4526
TCGA-KL-8340-01A-11R-2315-07	ALG3|10195	940.4599
TCGA-KL-8340-01A-11R-2315-07	ALG5|29880	509.5033
TCGA-KL-8340-01A-11R-2315-07	ALG6|29929	85.2672
TCGA-KL-8340-01A-11R-2315-07	ALG8|79053	844.6918
TCGA-KL-8340-01A-11R-2315-07	ALG9|79796	611.992
TCGA-KL-8340-01A-11R-2315-07	ALKBH1|8846	292.3448
TCGA-KL-8340-01A-11R-2315-07	ALKBH2|121642	130.2111
TCGA-KL-8340-01A-11R-2315-07	ALKBH3|221120	394.4135
TCGA-KL-8340-01A-11R-2315-07	ALKBH4|54784	395.262
TCGA-KL-8340-01A-11R-2315-07	ALKBH5|54890	2003.0831
TCGA-KL-8340-01A-11R-2315-07	ALKBH6|84964	175.995
TCGA-KL-8340-01A-11R-2315-07	ALKBH7|84266	2370.2615
TCGA-KL-8340-01A-11R-2315-07	ALKBH8|91801	142.3921
TCGA-KL-8340-01A-11R-2315-07	ALK|238	0
TCGA-KL-8340-01A-11R-2315-07	ALLC|55821	0
TCGA-KL-8340-01A-11R-2315-07	ALMS1P|200420	.42
TCGA-KL-8340-01A-11R-2315-07	ALMS1|7840	249.5012
TCGA-KL-8340-01A-11R-2315-07	ALOX12B|242	0
TCGA-KL-8340-01A-11R-2315-07	ALOX12P2|245	24.7821
TCGA-KL-8340-01A-11R-2315-07	ALOX12|239	5.4605
TCGA-KL-8340-01A-11R-2315-07	ALOX15B|247	10.9209
TCGA-KL-8340-01A-11R-2315-07	ALOX15|246	0
TCGA-KL-8340-01A-11R-2315-07	ALOX5AP|241	307.4661
TCGA-KL-8340-01A-11R-2315-07	ALOX5|240	48.3041
TCGA-KL-8340-01A-11R-2315-07	ALOXE3|59344	1.2601
TCGA-KL-8340-01A-11R-2315-07	ALPI|248	0
TCGA-KL-8340-01A-11R-2315-07	ALPK1|80216	220.5187
TCGA-KL-8340-01A-11R-2315-07	ALPK2|115701	.8401
TCGA-KL-8340-01A-11R-2315-07	ALPK3|57538	3649.2702
TCGA-KL-8340-01A-11R-2315-07	ALPL|249	217.1585
TCGA-KL-8340-01A-11R-2315-07	ALPPL2|251	0
TCGA-KL-8340-01A-11R-2315-07	ALPP|250	0
TCGA-KL-8340-01A-11R-2315-07	ALS2CL|259173	2108.5792
TCGA-KL-8340-01A-11R-2315-07	ALS2CR11|151254	0
TCGA-KL-8340-01A-11R-2315-07	ALS2CR12|130540	0
TCGA-KL-8340-01A-11R-2315-07	ALS2CR4|65062	195.7366
TCGA-KL-8340-01A-11R-2315-07	ALS2CR8|79800	81.0669
TCGA-KL-8340-01A-11R-2315-07	ALS2|57679	349.0497
TCGA-KL-8340-01A-11R-2315-07	ALX1|8092	0
TCGA-KL-8340-01A-11R-2315-07	ALX3|257	21.8419
TCGA-KL-8340-01A-11R-2315-07	ALX4|60529	.8401
TCGA-KL-8340-01A-11R-2315-07	AMAC1L2|83650	.42
TCGA-KL-8340-01A-11R-2315-07	AMAC1L3|643664	0
TCGA-KL-8340-01A-11R-2315-07	AMAC1|146861	0
TCGA-KL-8340-01A-11R-2315-07	AMACR|23600	915.2578
TCGA-KL-8340-01A-11R-2315-07	AMBN|258	.42
TCGA-KL-8340-01A-11R-2315-07	AMBP|259	3.3603
TCGA-KL-8340-01A-11R-2315-07	AMBRA1|55626	1484.8262
TCGA-KL-8340-01A-11R-2315-07	AMD1|262	1625.7524
TCGA-KL-8340-01A-11R-2315-07	AMDHD1|144193	2.1002
TCGA-KL-8340-01A-11R-2315-07	AMDHD2|51005	173.4747
TCGA-KL-8340-01A-11R-2315-07	AMELX|265	.42
TCGA-KL-8340-01A-11R-2315-07	AMELY|266	0
TCGA-KL-8340-01A-11R-2315-07	AMFR|267	11829.4655
TCGA-KL-8340-01A-11R-2315-07	AMHR2|269	0
TCGA-KL-8340-01A-11R-2315-07	AMH|268	3.3603
TCGA-KL-8340-01A-11R-2315-07	AMICA1|120425	18.0615
TCGA-KL-8340-01A-11R-2315-07	AMIGO1|57463	256.6418
TCGA-KL-8340-01A-11R-2315-07	AMIGO2|347902	723.2931
TCGA-KL-8340-01A-11R-2315-07	AMIGO3|386724	63.8454
TCGA-KL-8340-01A-11R-2315-07	AMMECR1L|83607	406.1745
TCGA-KL-8340-01A-11R-2315-07	AMMECR1|9949	184.8157
TCGA-KL-8340-01A-11R-2315-07	AMN1|196394	211.278
TCGA-KL-8340-01A-11R-2315-07	AMN|81693	.42
TCGA-KL-8340-01A-11R-2315-07	AMOTL1|154810	2695.3691
TCGA-KL-8340-01A-11R-2315-07	AMOTL2|51421	1352.515
TCGA-KL-8340-01A-11R-2315-07	AMOT|154796	999.2649
TCGA-KL-8340-01A-11R-2315-07	AMPD1|270	0
TCGA-KL-8340-01A-11R-2315-07	AMPD2|271	168.4343
TCGA-KL-8340-01A-11R-2315-07	AMPD3|272	3259.8971
TCGA-KL-8340-01A-11R-2315-07	AMPH|273	3.7803
TCGA-KL-8340-01A-11R-2315-07	AMTN|401138	0
TCGA-KL-8340-01A-11R-2315-07	AMT|275	779.12
TCGA-KL-8340-01A-11R-2315-07	AMY1A|276	1.2601
TCGA-KL-8340-01A-11R-2315-07	AMY2A|279	2.9402
TCGA-KL-8340-01A-11R-2315-07	AMY2B|280	196.7657
TCGA-KL-8340-01A-11R-2315-07	AMZ1|155185	.42
TCGA-KL-8340-01A-11R-2315-07	AMZ2P1|201283	120.1302
TCGA-KL-8340-01A-11R-2315-07	AMZ2|51321	832.5108
TCGA-KL-8340-01A-11R-2315-07	ANAPC10|10393	110.4694
TCGA-KL-8340-01A-11R-2315-07	ANAPC11|51529	1095.8731
TCGA-KL-8340-01A-11R-2315-07	ANAPC13|25847	2475.682
TCGA-KL-8340-01A-11R-2315-07	ANAPC16|119504	1726.7668
TCGA-KL-8340-01A-11R-2315-07	ANAPC1|64682	294.8651
TCGA-KL-8340-01A-11R-2315-07	ANAPC2|29882	1022.3669
TCGA-KL-8340-01A-11R-2315-07	ANAPC4|29945	245.3009
TCGA-KL-8340-01A-11R-2315-07	ANAPC5|51433	2463.5094
TCGA-KL-8340-01A-11R-2315-07	ANAPC7|51434	689.2786
TCGA-KL-8340-01A-11R-2315-07	ANGEL1|23357	1762.4698
TCGA-KL-8340-01A-11R-2315-07	ANGEL2|90806	335.6085
TCGA-KL-8340-01A-11R-2315-07	ANGPT1|284	1956.1063
TCGA-KL-8340-01A-11R-2315-07	ANGPT2|285	600.6511
TCGA-KL-8340-01A-11R-2315-07	ANGPT4|51378	15.1213
TCGA-KL-8340-01A-11R-2315-07	ANGPTL1|9068	450.2783
TCGA-KL-8340-01A-11R-2315-07	ANGPTL2|23452	300.7456
TCGA-KL-8340-01A-11R-2315-07	ANGPTL3|27329	2.5202
TCGA-KL-8340-01A-11R-2315-07	ANGPTL4|51129	96.6082
TCGA-KL-8340-01A-11R-2315-07	ANGPTL5|253935	0
TCGA-KL-8340-01A-11R-2315-07	ANGPTL6|83854	1.0501
TCGA-KL-8340-01A-11R-2315-07	ANGPTL7|10218	0
TCGA-KL-8340-01A-11R-2315-07	ANG|283	15.3649
TCGA-KL-8340-01A-11R-2315-07	ANK1|286	5.4605
TCGA-KL-8340-01A-11R-2315-07	ANK2|287	31.9227
TCGA-KL-8340-01A-11R-2315-07	ANK3|288	1972.0676
TCGA-KL-8340-01A-11R-2315-07	ANKAR|150709	18.9016
TCGA-KL-8340-01A-11R-2315-07	ANKDD1A|348094	34.4429
TCGA-KL-8340-01A-11R-2315-07	ANKFN1|162282	0
TCGA-KL-8340-01A-11R-2315-07	ANKFY1|51479	1550.7718
TCGA-KL-8340-01A-11R-2315-07	ANKHD1-EIF4EBP3|404734	985.2988
TCGA-KL-8340-01A-11R-2315-07	ANKHD1|54882	1368.0899
TCGA-KL-8340-01A-11R-2315-07	ANKH|56172	327.6278
TCGA-KL-8340-01A-11R-2315-07	ANKIB1|54467	509.5033
TCGA-KL-8340-01A-11R-2315-07	ANKK1|255239	1.6801
TCGA-KL-8340-01A-11R-2315-07	ANKLE1|126549	.42
TCGA-KL-8340-01A-11R-2315-07	ANKLE2|23141	1494.067
TCGA-KL-8340-01A-11R-2315-07	ANKMY1|51281	75.6064
TCGA-KL-8340-01A-11R-2315-07	ANKMY2|57037	959.7816
TCGA-KL-8340-01A-11R-2315-07	ANKRA2|57763	254.1216
TCGA-KL-8340-01A-11R-2315-07	ANKRD10|55608	650.6353
TCGA-KL-8340-01A-11R-2315-07	ANKRD11|29123	3102.0603
TCGA-KL-8340-01A-11R-2315-07	ANKRD12|23253	1151.7379
TCGA-KL-8340-01A-11R-2315-07	ANKRD13A|88455	2542.4761
TCGA-KL-8340-01A-11R-2315-07	ANKRD13B|124930	18.0615
TCGA-KL-8340-01A-11R-2315-07	ANKRD13C|81573	342.7491
TCGA-KL-8340-01A-11R-2315-07	ANKRD13D|338692	332.2482
TCGA-KL-8340-01A-11R-2315-07	ANKRD16|54522	76.4465
TCGA-KL-8340-01A-11R-2315-07	ANKRD17|26057	2064.8955
TCGA-KL-8340-01A-11R-2315-07	ANKRD19|138649	33.6029
TCGA-KL-8340-01A-11R-2315-07	ANKRD1|27063	1.2601
TCGA-KL-8340-01A-11R-2315-07	ANKRD20A3|441425	57.9649
TCGA-KL-8340-01A-11R-2315-07	ANKRD20A4|728747	7.5606
TCGA-KL-8340-01A-11R-2315-07	ANKRD20B|729171	20.1617
TCGA-KL-8340-01A-11R-2315-07	ANKRD22|118932	40.3234
TCGA-KL-8340-01A-11R-2315-07	ANKRD23|200539	12.6011
TCGA-KL-8340-01A-11R-2315-07	ANKRD24|170961	12.181
TCGA-KL-8340-01A-11R-2315-07	ANKRD26P1|124149	.8401
TCGA-KL-8340-01A-11R-2315-07	ANKRD26|22852	162.1338
TCGA-KL-8340-01A-11R-2315-07	ANKRD27|84079	724.5616
TCGA-KL-8340-01A-11R-2315-07	ANKRD28|23243	1493.2269
TCGA-KL-8340-01A-11R-2315-07	ANKRD29|147463	888.7955
TCGA-KL-8340-01A-11R-2315-07	ANKRD2|26287	1.6801
TCGA-KL-8340-01A-11R-2315-07	ANKRD30A|91074	9.6608
TCGA-KL-8340-01A-11R-2315-07	ANKRD30B|374860	.8401
TCGA-KL-8340-01A-11R-2315-07	ANKRD31|256006	1.6801
TCGA-KL-8340-01A-11R-2315-07	ANKRD32|84250	60.4851
TCGA-KL-8340-01A-11R-2315-07	ANKRD33|341405	.42
TCGA-KL-8340-01A-11R-2315-07	ANKRD34A|284615	5.4605
TCGA-KL-8340-01A-11R-2315-07	ANKRD34B|340120	0
TCGA-KL-8340-01A-11R-2315-07	ANKRD34C|390616	0
TCGA-KL-8340-01A-11R-2315-07	ANKRD35|148741	2.9402
TCGA-KL-8340-01A-11R-2315-07	ANKRD36BP1|84832	40.7435
TCGA-KL-8340-01A-11R-2315-07	ANKRD36B|57730	48.7241
TCGA-KL-8340-01A-11R-2315-07	ANKRD36|375248	114.2497
TCGA-KL-8340-01A-11R-2315-07	ANKRD37|353322	60.3129
TCGA-KL-8340-01A-11R-2315-07	ANKRD39|51239	86.9474
TCGA-KL-8340-01A-11R-2315-07	ANKRD40|91369	818.2295
TCGA-KL-8340-01A-11R-2315-07	ANKRD42|338699	278.9037
TCGA-KL-8340-01A-11R-2315-07	ANKRD43|134548	73.9263
TCGA-KL-8340-01A-11R-2315-07	ANKRD44|91526	99.5485
TCGA-KL-8340-01A-11R-2315-07	ANKRD45|339416	5.8805
TCGA-KL-8340-01A-11R-2315-07	ANKRD46|157567	627.7434
TCGA-KL-8340-01A-11R-2315-07	ANKRD49|54851	225.9792
TCGA-KL-8340-01A-11R-2315-07	ANKRD50|57182	536.3856
TCGA-KL-8340-01A-11R-2315-07	ANKRD52|283373	1392.8384
TCGA-KL-8340-01A-11R-2315-07	ANKRD53|79998	3.3603
TCGA-KL-8340-01A-11R-2315-07	ANKRD54|129138	720.7813
TCGA-KL-8340-01A-11R-2315-07	ANKRD55|79722	.8401
TCGA-KL-8340-01A-11R-2315-07	ANKRD56|345079	663.2364
TCGA-KL-8340-01A-11R-2315-07	ANKRD57|65124	622.9129
TCGA-KL-8340-01A-11R-2315-07	ANKRD58|347454	9.2408
TCGA-KL-8340-01A-11R-2315-07	ANKRD5|63926	164.234
TCGA-KL-8340-01A-11R-2315-07	ANKRD6|22881	100.775
TCGA-KL-8340-01A-11R-2315-07	ANKRD7|56311	5.8805
TCGA-KL-8340-01A-11R-2315-07	ANKRD9|122416	819.9097
TCGA-KL-8340-01A-11R-2315-07	ANKS1A|23294	1437.3622
TCGA-KL-8340-01A-11R-2315-07	ANKS1B|56899	45.7839
TCGA-KL-8340-01A-11R-2315-07	ANKS3|124401	551.9269
TCGA-KL-8340-01A-11R-2315-07	ANKS4B|257629	0
TCGA-KL-8340-01A-11R-2315-07	ANKS6|203286	537.6457
TCGA-KL-8340-01A-11R-2315-07	ANKZF1|55139	152.0529
TCGA-KL-8340-01A-11R-2315-07	ANLN|54443	30.6626
TCGA-KL-8340-01A-11R-2315-07	ANO10|55129	2268.1928
TCGA-KL-8340-01A-11R-2315-07	ANO1|55107	391.0532
TCGA-KL-8340-01A-11R-2315-07	ANO2|57101	20.1617
TCGA-KL-8340-01A-11R-2315-07	ANO3|63982	1.6801
TCGA-KL-8340-01A-11R-2315-07	ANO4|121601	1399.1389
TCGA-KL-8340-01A-11R-2315-07	ANO5|203859	1256.7468
TCGA-KL-8340-01A-11R-2315-07	ANO6|196527	3661.4512
TCGA-KL-8340-01A-11R-2315-07	ANO7|50636	28.5624
TCGA-KL-8340-01A-11R-2315-07	ANO8|57719	134.4114
TCGA-KL-8340-01A-11R-2315-07	ANO9|338440	19.7417
TCGA-KL-8340-01A-11R-2315-07	ANP32A|8125	3182.6105
TCGA-KL-8340-01A-11R-2315-07	ANP32B|10541	2064.4755
TCGA-KL-8340-01A-11R-2315-07	ANP32C|23520	2.5202
TCGA-KL-8340-01A-11R-2315-07	ANP32D|23519	0
TCGA-KL-8340-01A-11R-2315-07	ANP32E|81611	500.2625
TCGA-KL-8340-01A-11R-2315-07	ANPEP|290	68.0458
TCGA-KL-8340-01A-11R-2315-07	ANTXR1|84168	1012.286
TCGA-KL-8340-01A-11R-2315-07	ANTXR2|118429	474.6403
TCGA-KL-8340-01A-11R-2315-07	ANTXRL|195977	.42
TCGA-KL-8340-01A-11R-2315-07	ANUBL1|93550	36.9631
TCGA-KL-8340-01A-11R-2315-07	ANXA10|11199	0
TCGA-KL-8340-01A-11R-2315-07	ANXA11|311	6200.147
TCGA-KL-8340-01A-11R-2315-07	ANXA13|312	.42
TCGA-KL-8340-01A-11R-2315-07	ANXA1|301	2373.6218
TCGA-KL-8340-01A-11R-2315-07	ANXA2P1|303	42.0036
TCGA-KL-8340-01A-11R-2315-07	ANXA2P2|304	2070.776
TCGA-KL-8340-01A-11R-2315-07	ANXA2P3|305	1.2601
TCGA-KL-8340-01A-11R-2315-07	ANXA2|302	6145.1223
TCGA-KL-8340-01A-11R-2315-07	ANXA3|306	640.9745
TCGA-KL-8340-01A-11R-2315-07	ANXA4|307	3302.3207
TCGA-KL-8340-01A-11R-2315-07	ANXA5|308	2692.0088
TCGA-KL-8340-01A-11R-2315-07	ANXA6|309	2579.0192
TCGA-KL-8340-01A-11R-2315-07	ANXA7|310	2141.342
TCGA-KL-8340-01A-11R-2315-07	ANXA8L1|728113	0
TCGA-KL-8340-01A-11R-2315-07	ANXA8L2|244	0
TCGA-KL-8340-01A-11R-2315-07	ANXA8|653145	0
TCGA-KL-8340-01A-11R-2315-07	ANXA9|8416	157.9334
TCGA-KL-8340-01A-11R-2315-07	AOAH|313	24.3621
TCGA-KL-8340-01A-11R-2315-07	AOC2|314	36.5431
TCGA-KL-8340-01A-11R-2315-07	AOC3|8639	667.0167
TCGA-KL-8340-01A-11R-2315-07	AOX1|316	907.6972
TCGA-KL-8340-01A-11R-2315-07	AOX2P|344454	0
TCGA-KL-8340-01A-11R-2315-07	AP1AR|55435	866.1136
TCGA-KL-8340-01A-11R-2315-07	AP1B1|162	7157.4084
TCGA-KL-8340-01A-11R-2315-07	AP1G1|164	2833.5609
TCGA-KL-8340-01A-11R-2315-07	AP1G2|8906	632.3217
TCGA-KL-8340-01A-11R-2315-07	AP1M1|8907	1439.4624
TCGA-KL-8340-01A-11R-2315-07	AP1M2|10053	2091.3578
TCGA-KL-8340-01A-11R-2315-07	AP1S1|1174	1250.0263
TCGA-KL-8340-01A-11R-2315-07	AP1S2|8905	275.9635
TCGA-KL-8340-01A-11R-2315-07	AP1S3|130340	118.03
TCGA-KL-8340-01A-11R-2315-07	AP2A1|160	1200.8233
TCGA-KL-8340-01A-11R-2315-07	AP2A2|161	1626.3782
TCGA-KL-8340-01A-11R-2315-07	AP2B1|163	5254.6466
TCGA-KL-8340-01A-11R-2315-07	AP2M1|1173	6972.5927
TCGA-KL-8340-01A-11R-2315-07	AP2S1|1175	1380.6574
TCGA-KL-8340-01A-11R-2315-07	AP3B1|8546	1658.301
TCGA-KL-8340-01A-11R-2315-07	AP3B2|8120	39.0633
TCGA-KL-8340-01A-11R-2315-07	AP3D1|8943	5896.0412
TCGA-KL-8340-01A-11R-2315-07	AP3M1|26985	526.7248
TCGA-KL-8340-01A-11R-2315-07	AP3M2|10947	611.992
TCGA-KL-8340-01A-11R-2315-07	AP3S1|1176	413.3151
TCGA-KL-8340-01A-11R-2315-07	AP3S2|10239	2377.4483
TCGA-KL-8340-01A-11R-2315-07	AP4B1|10717	158.2653
TCGA-KL-8340-01A-11R-2315-07	AP4E1|23431	303.6858
TCGA-KL-8340-01A-11R-2315-07	AP4M1|9179	241.7726
TCGA-KL-8340-01A-11R-2315-07	AP4S1|11154	129.791
TCGA-KL-8340-01A-11R-2315-07	APAF1|317	283.9441
TCGA-KL-8340-01A-11R-2315-07	APBA1|320	58.805
TCGA-KL-8340-01A-11R-2315-07	APBA2|321	8.8207
TCGA-KL-8340-01A-11R-2315-07	APBA3|9546	347.3695
TCGA-KL-8340-01A-11R-2315-07	APBB1IP|54518	41.1635
TCGA-KL-8340-01A-11R-2315-07	APBB1|322	1044.2088
TCGA-KL-8340-01A-11R-2315-07	APBB2|323	1569.6734
TCGA-KL-8340-01A-11R-2315-07	APBB3|10307	363.3309
TCGA-KL-8340-01A-11R-2315-07	APC2|10297	9.7448
TCGA-KL-8340-01A-11R-2315-07	APCDD1L|164284	.42
TCGA-KL-8340-01A-11R-2315-07	APCDD1|147495	453.6386
TCGA-KL-8340-01A-11R-2315-07	APCS|325	0
TCGA-KL-8340-01A-11R-2315-07	APC|324	483.4611
TCGA-KL-8340-01A-11R-2315-07	APEH|327	4750.1838
TCGA-KL-8340-01A-11R-2315-07	APEX1|328	1702.8247
TCGA-KL-8340-01A-11R-2315-07	APEX2|27301	847.212
TCGA-KL-8340-01A-11R-2315-07	APH1A|51107	3930.2741
TCGA-KL-8340-01A-11R-2315-07	APH1B|83464	1217.2635
TCGA-KL-8340-01A-11R-2315-07	API5|8539	2979.3132
TCGA-KL-8340-01A-11R-2315-07	APIP|51074	582.2031
TCGA-KL-8340-01A-11R-2315-07	APITD1|378708	100.5523
TCGA-KL-8340-01A-11R-2315-07	APLF|200558	25.6222
TCGA-KL-8340-01A-11R-2315-07	APLNR|187	648.5351
TCGA-KL-8340-01A-11R-2315-07	APLN|8862	513.2836
TCGA-KL-8340-01A-11R-2315-07	APLP1|333	44.9438
TCGA-KL-8340-01A-11R-2315-07	APLP2|334	83041.4785
TCGA-KL-8340-01A-11R-2315-07	APOA1BP|128240	1967.4472
TCGA-KL-8340-01A-11R-2315-07	APOA1|335	2.1002
TCGA-KL-8340-01A-11R-2315-07	APOA2|336	0
TCGA-KL-8340-01A-11R-2315-07	APOA4|337	0
TCGA-KL-8340-01A-11R-2315-07	APOA5|116519	0
TCGA-KL-8340-01A-11R-2315-07	APOB48R|55911	96.6082
TCGA-KL-8340-01A-11R-2315-07	APOBEC1|339	0
TCGA-KL-8340-01A-11R-2315-07	APOBEC2|10930	.8401
TCGA-KL-8340-01A-11R-2315-07	APOBEC3A|200315	8.8964
TCGA-KL-8340-01A-11R-2315-07	APOBEC3B|9582	180.1197
TCGA-KL-8340-01A-11R-2315-07	APOBEC3C|27350	23.522
TCGA-KL-8340-01A-11R-2315-07	APOBEC3D|140564	13.0211
TCGA-KL-8340-01A-11R-2315-07	APOBEC3F|200316	54.6046
TCGA-KL-8340-01A-11R-2315-07	APOBEC3G|60489	55.8647
TCGA-KL-8340-01A-11R-2315-07	APOBEC3H|164668	3.3603
TCGA-KL-8340-01A-11R-2315-07	APOBEC4|403314	.42
TCGA-KL-8340-01A-11R-2315-07	APOB|338	2.1002
TCGA-KL-8340-01A-11R-2315-07	APOC1P1|342	0
TCGA-KL-8340-01A-11R-2315-07	APOC1|341	208.3377
TCGA-KL-8340-01A-11R-2315-07	APOC2|344	34.0229
TCGA-KL-8340-01A-11R-2315-07	APOC3|345	.42
TCGA-KL-8340-01A-11R-2315-07	APOC4|346	4.2004
TCGA-KL-8340-01A-11R-2315-07	APOD|347	54.1846
TCGA-KL-8340-01A-11R-2315-07	APOE|348	6702.9297
TCGA-KL-8340-01A-11R-2315-07	APOF|319	0
TCGA-KL-8340-01A-11R-2315-07	APOH|350	0
TCGA-KL-8340-01A-11R-2315-07	APOL1|8542	2435.367
TCGA-KL-8340-01A-11R-2315-07	APOL2|23780	1441.1425
TCGA-KL-8340-01A-11R-2315-07	APOL3|80833	217.9985
TCGA-KL-8340-01A-11R-2315-07	APOL4|80832	48.3041
TCGA-KL-8340-01A-11R-2315-07	APOL5|80831	1.2601
TCGA-KL-8340-01A-11R-2315-07	APOL6|80830	1478.1056
TCGA-KL-8340-01A-11R-2315-07	APOLD1|81575	1378.4774
TCGA-KL-8340-01A-11R-2315-07	APOM|55937	33.6029
TCGA-KL-8340-01A-11R-2315-07	APOOL|139322	399.874
TCGA-KL-8340-01A-11R-2315-07	APOO|79135	1084.1121
TCGA-KL-8340-01A-11R-2315-07	APPBP2|10513	385.5928
TCGA-KL-8340-01A-11R-2315-07	APPL1|26060	1266.4076
TCGA-KL-8340-01A-11R-2315-07	APPL2|55198	814.8693
TCGA-KL-8340-01A-11R-2315-07	APP|351	29997.6898
TCGA-KL-8340-01A-11R-2315-07	APRT|353	3277.9586
TCGA-KL-8340-01A-11R-2315-07	APTX|54840	654.4156
TCGA-KL-8340-01A-11R-2315-07	AQP10|89872	0
TCGA-KL-8340-01A-11R-2315-07	AQP11|282679	36.9631
TCGA-KL-8340-01A-11R-2315-07	AQP12A|375318	0
TCGA-KL-8340-01A-11R-2315-07	AQP12B|653437	0
TCGA-KL-8340-01A-11R-2315-07	AQP1|358	3546.7815
TCGA-KL-8340-01A-11R-2315-07	AQP2|359	37.3832
TCGA-KL-8340-01A-11R-2315-07	AQP3|360	763.2049
TCGA-KL-8340-01A-11R-2315-07	AQP4|361	.42
TCGA-KL-8340-01A-11R-2315-07	AQP5|362	5.4605
TCGA-KL-8340-01A-11R-2315-07	AQP6|363	185.2357
TCGA-KL-8340-01A-11R-2315-07	AQP7P1|375719	.8401
TCGA-KL-8340-01A-11R-2315-07	AQP7P3|441432	0
TCGA-KL-8340-01A-11R-2315-07	AQP7|364	933.3193
TCGA-KL-8340-01A-11R-2315-07	AQP8|343	1.2601
TCGA-KL-8340-01A-11R-2315-07	AQP9|366	15.5413
TCGA-KL-8340-01A-11R-2315-07	AQPEP|206338	0
TCGA-KL-8340-01A-11R-2315-07	AQR|9716	1013.1261
TCGA-KL-8340-01A-11R-2315-07	ARAF|369	2219.4687
TCGA-KL-8340-01A-11R-2315-07	ARAP1|116985	9972.0508
TCGA-KL-8340-01A-11R-2315-07	ARAP2|116984	178.5152
TCGA-KL-8340-01A-11R-2315-07	ARAP3|64411	337.2887
TCGA-KL-8340-01A-11R-2315-07	ARCN1|372	5630.1586
TCGA-KL-8340-01A-11R-2315-07	ARC|23237	9.6608
TCGA-KL-8340-01A-11R-2315-07	AREG|374	103.7488
TCGA-KL-8340-01A-11R-2315-07	ARF1|375	11619.8677
TCGA-KL-8340-01A-11R-2315-07	ARF3|377	7353.145
TCGA-KL-8340-01A-11R-2315-07	ARF4|378	3409.4298
TCGA-KL-8340-01A-11R-2315-07	ARF5|381	3478.7147
TCGA-KL-8340-01A-11R-2315-07	ARF6|382	2017.4315
TCGA-KL-8340-01A-11R-2315-07	ARFGAP1|55738	2446.708
TCGA-KL-8340-01A-11R-2315-07	ARFGAP2|84364	3019.2166
TCGA-KL-8340-01A-11R-2315-07	ARFGAP3|26286	1821.2748
TCGA-KL-8340-01A-11R-2315-07	ARFGEF1|10565	3141.8671
TCGA-KL-8340-01A-11R-2315-07	ARFGEF2|10564	4808.5687
TCGA-KL-8340-01A-11R-2315-07	ARFIP1|27236	1235.325
TCGA-KL-8340-01A-11R-2315-07	ARFIP2|23647	1176.52
TCGA-KL-8340-01A-11R-2315-07	ARFRP1|10139	1339.0738
TCGA-KL-8340-01A-11R-2315-07	ARG1|383	.42
TCGA-KL-8340-01A-11R-2315-07	ARG2|384	1715.3334
TCGA-KL-8340-01A-11R-2315-07	ARGFXP2|503640	0
TCGA-KL-8340-01A-11R-2315-07	ARGFX|503582	.8401
TCGA-KL-8340-01A-11R-2315-07	ARGLU1|55082	462.4593
TCGA-KL-8340-01A-11R-2315-07	ARHGAP10|79658	70.146
TCGA-KL-8340-01A-11R-2315-07	ARHGAP11A|9824	76.4465
TCGA-KL-8340-01A-11R-2315-07	ARHGAP11B|89839	2.5202
TCGA-KL-8340-01A-11R-2315-07	ARHGAP12|94134	1262.6273
TCGA-KL-8340-01A-11R-2315-07	ARHGAP15|55843	25.2021
TCGA-KL-8340-01A-11R-2315-07	ARHGAP17|55114	1180.7204
TCGA-KL-8340-01A-11R-2315-07	ARHGAP18|93663	2875.1444
TCGA-KL-8340-01A-11R-2315-07	ARHGAP19|84986	152.473
TCGA-KL-8340-01A-11R-2315-07	ARHGAP1|392	2831.0406
TCGA-KL-8340-01A-11R-2315-07	ARHGAP20|57569	3.3603
TCGA-KL-8340-01A-11R-2315-07	ARHGAP21|57584	2129.581
TCGA-KL-8340-01A-11R-2315-07	ARHGAP22|58504	15.9614
TCGA-KL-8340-01A-11R-2315-07	ARHGAP23|57636	374.2518
TCGA-KL-8340-01A-11R-2315-07	ARHGAP24|83478	1334.8735
TCGA-KL-8340-01A-11R-2315-07	ARHGAP25|9938	92.4079
TCGA-KL-8340-01A-11R-2315-07	ARHGAP26|23092	184.3957
TCGA-KL-8340-01A-11R-2315-07	ARHGAP27|201176	561.5877
TCGA-KL-8340-01A-11R-2315-07	ARHGAP28|79822	204.1374
TCGA-KL-8340-01A-11R-2315-07	ARHGAP29|9411	602.3312
TCGA-KL-8340-01A-11R-2315-07	ARHGAP30|257106	115.5098
TCGA-KL-8340-01A-11R-2315-07	ARHGAP31|57514	1316.3919
TCGA-KL-8340-01A-11R-2315-07	ARHGAP32|9743	214.2182
TCGA-KL-8340-01A-11R-2315-07	ARHGAP33|115703	86.5274
TCGA-KL-8340-01A-11R-2315-07	ARHGAP36|158763	.42
TCGA-KL-8340-01A-11R-2315-07	ARHGAP39|80728	165.4941
TCGA-KL-8340-01A-11R-2315-07	ARHGAP42|143872	243.1251
TCGA-KL-8340-01A-11R-2315-07	ARHGAP4|393	593.5104
TCGA-KL-8340-01A-11R-2315-07	ARHGAP5|394	3787.4619
TCGA-KL-8340-01A-11R-2315-07	ARHGAP6|395	1870.419
TCGA-KL-8340-01A-11R-2315-07	ARHGAP8|23779	678.3913
TCGA-KL-8340-01A-11R-2315-07	ARHGAP9|64333	45.3639
TCGA-KL-8340-01A-11R-2315-07	ARHGDIA|396	4954.7412
TCGA-KL-8340-01A-11R-2315-07	ARHGDIB|397	1286.5694
TCGA-KL-8340-01A-11R-2315-07	ARHGDIG|398	0
TCGA-KL-8340-01A-11R-2315-07	ARHGEF10L|55160	1036.2281
TCGA-KL-8340-01A-11R-2315-07	ARHGEF10|9639	299.9055
TCGA-KL-8340-01A-11R-2315-07	ARHGEF11|9826	1376.457
TCGA-KL-8340-01A-11R-2315-07	ARHGEF12|23365	5901.5016
TCGA-KL-8340-01A-11R-2315-07	ARHGEF15|22899	323.8475
TCGA-KL-8340-01A-11R-2315-07	ARHGEF16|27237	491.8618
TCGA-KL-8340-01A-11R-2315-07	ARHGEF17|9828	4857.2929
TCGA-KL-8340-01A-11R-2315-07	ARHGEF18|23370	2114.4597
TCGA-KL-8340-01A-11R-2315-07	ARHGEF19|128272	10.5009
TCGA-KL-8340-01A-11R-2315-07	ARHGEF1|9138	714.4807
TCGA-KL-8340-01A-11R-2315-07	ARHGEF2|9181	490.6017
TCGA-KL-8340-01A-11R-2315-07	ARHGEF33|100271715	5.0404
TCGA-KL-8340-01A-11R-2315-07	ARHGEF35|445328	644.7548
TCGA-KL-8340-01A-11R-2315-07	ARHGEF37|389337	738.0027
TCGA-KL-8340-01A-11R-2315-07	ARHGEF38|54848	48.7241
TCGA-KL-8340-01A-11R-2315-07	ARHGEF3|50650	1091.6728
TCGA-KL-8340-01A-11R-2315-07	ARHGEF4|50649	2.1002
TCGA-KL-8340-01A-11R-2315-07	ARHGEF5|7984	630.4736
TCGA-KL-8340-01A-11R-2315-07	ARHGEF6|9459	1004.7254
TCGA-KL-8340-01A-11R-2315-07	ARHGEF7|8874	1120.2352
TCGA-KL-8340-01A-11R-2315-07	ARHGEF9|23229	505.723
TCGA-KL-8340-01A-11R-2315-07	ARID1A|8289	1596.1357
TCGA-KL-8340-01A-11R-2315-07	ARID1B|57492	1035.388
TCGA-KL-8340-01A-11R-2315-07	ARID2|196528	766.1451
TCGA-KL-8340-01A-11R-2315-07	ARID3A|1820	241.9406
TCGA-KL-8340-01A-11R-2315-07	ARID3B|10620	99.5485
TCGA-KL-8340-01A-11R-2315-07	ARID3C|138715	.8401
TCGA-KL-8340-01A-11R-2315-07	ARID4A|5926	302.0057
TCGA-KL-8340-01A-11R-2315-07	ARID4B|51742	550.4988
TCGA-KL-8340-01A-11R-2315-07	ARID5A|10865	237.7402
TCGA-KL-8340-01A-11R-2315-07	ARID5B|84159	660.7162
TCGA-KL-8340-01A-11R-2315-07	ARIH1|25820	1497.4273
TCGA-KL-8340-01A-11R-2315-07	ARIH2|10425	1969.434
TCGA-KL-8340-01A-11R-2315-07	ARL10|285598	59.225
TCGA-KL-8340-01A-11R-2315-07	ARL11|115761	12.6011
TCGA-KL-8340-01A-11R-2315-07	ARL13A|392509	1.2601
TCGA-KL-8340-01A-11R-2315-07	ARL13B|200894	169.6944
TCGA-KL-8340-01A-11R-2315-07	ARL14|80117	10.9209
TCGA-KL-8340-01A-11R-2315-07	ARL15|54622	641.8146
TCGA-KL-8340-01A-11R-2315-07	ARL16|339231	271.7631
TCGA-KL-8340-01A-11R-2315-07	ARL17A|51326	25.2525
TCGA-KL-8340-01A-11R-2315-07	ARL17B|641522	1.3903
TCGA-KL-8340-01A-11R-2315-07	ARL1|400	4777.4861
TCGA-KL-8340-01A-11R-2315-07	ARL2BP|23568	2121.6003
TCGA-KL-8340-01A-11R-2315-07	ARL2|402	1207.6026
TCGA-KL-8340-01A-11R-2315-07	ARL3|403	464.1395
TCGA-KL-8340-01A-11R-2315-07	ARL4A|10124	226.3992
TCGA-KL-8340-01A-11R-2315-07	ARL4C|10123	73.0862
TCGA-KL-8340-01A-11R-2315-07	ARL4D|379	583.4296
TCGA-KL-8340-01A-11R-2315-07	ARL5A|26225	1529.77
TCGA-KL-8340-01A-11R-2315-07	ARL5B|221079	74.7664
TCGA-KL-8340-01A-11R-2315-07	ARL5C|390790	0
TCGA-KL-8340-01A-11R-2315-07	ARL6IP1|23204	6604.2214
TCGA-KL-8340-01A-11R-2315-07	ARL6IP4|51329	3426.2312
TCGA-KL-8340-01A-11R-2315-07	ARL6IP5|10550	7138.5068
TCGA-KL-8340-01A-11R-2315-07	ARL6IP6|151188	112.1495
TCGA-KL-8340-01A-11R-2315-07	ARL6|84100	434.3169
TCGA-KL-8340-01A-11R-2315-07	ARL8A|127829	865.6936
TCGA-KL-8340-01A-11R-2315-07	ARL8B|55207	3661.0312
TCGA-KL-8340-01A-11R-2315-07	ARL9|132946	1.6801
TCGA-KL-8340-01A-11R-2315-07	ARMC10|83787	559.853
TCGA-KL-8340-01A-11R-2315-07	ARMC1|55156	672.0571
TCGA-KL-8340-01A-11R-2315-07	ARMC2|84071	21.0018
TCGA-KL-8340-01A-11R-2315-07	ARMC3|219681	0
TCGA-KL-8340-01A-11R-2315-07	ARMC4|55130	44.9438
TCGA-KL-8340-01A-11R-2315-07	ARMC5|79798	521.6843
TCGA-KL-8340-01A-11R-2315-07	ARMC6|93436	1099.5905
TCGA-KL-8340-01A-11R-2315-07	ARMC7|79637	217.1585
TCGA-KL-8340-01A-11R-2315-07	ARMC8|25852	761.5247
TCGA-KL-8340-01A-11R-2315-07	ARMC9|80210	70.986
TCGA-KL-8340-01A-11R-2315-07	ARMCX1|51309	226.3992
TCGA-KL-8340-01A-11R-2315-07	ARMCX2|9823	1294.55
TCGA-KL-8340-01A-11R-2315-07	ARMCX3|51566	2530.7151
TCGA-KL-8340-01A-11R-2315-07	ARMCX5|64860	298.6454
TCGA-KL-8340-01A-11R-2315-07	ARMCX6|54470	301.5856
TCGA-KL-8340-01A-11R-2315-07	ARMS2|387715	1.2601
TCGA-KL-8340-01A-11R-2315-07	ARNT2|9915	6216.1084
TCGA-KL-8340-01A-11R-2315-07	ARNTL2|56938	3.7803
TCGA-KL-8340-01A-11R-2315-07	ARNTL|406	220.0987
TCGA-KL-8340-01A-11R-2315-07	ARNT|405	373.8318
TCGA-KL-8340-01A-11R-2315-07	ARPC1A|10552	4153.8717
TCGA-KL-8340-01A-11R-2315-07	ARPC1B|10095	968.4637
TCGA-KL-8340-01A-11R-2315-07	ARPC2|10109	2016.5914
TCGA-KL-8340-01A-11R-2315-07	ARPC3|10094	3635.829
TCGA-KL-8340-01A-11R-2315-07	ARPC4|10093	3975.5119
TCGA-KL-8340-01A-11R-2315-07	ARPC5L|81873	907.6972
TCGA-KL-8340-01A-11R-2315-07	ARPC5|10092	1469.2849
TCGA-KL-8340-01A-11R-2315-07	ARPM1|84517	39.4834
TCGA-KL-8340-01A-11R-2315-07	ARPP19|10776	3461.9343
TCGA-KL-8340-01A-11R-2315-07	ARPP21|10777	0
TCGA-KL-8340-01A-11R-2315-07	ARR3|407	.8401
TCGA-KL-8340-01A-11R-2315-07	ARRB1|408	90.3077
TCGA-KL-8340-01A-11R-2315-07	ARRB2|409	2793.2374
TCGA-KL-8340-01A-11R-2315-07	ARRDC1|92714	1079.4918
TCGA-KL-8340-01A-11R-2315-07	ARRDC2|27106	553.6071
TCGA-KL-8340-01A-11R-2315-07	ARRDC3|57561	698.9394
TCGA-KL-8340-01A-11R-2315-07	ARRDC4|91947	492.7019
TCGA-KL-8340-01A-11R-2315-07	ARRDC5|645432	.42
TCGA-KL-8340-01A-11R-2315-07	ARSA|410	1063.9504
TCGA-KL-8340-01A-11R-2315-07	ARSB|411	148.2726
TCGA-KL-8340-01A-11R-2315-07	ARSD|414	1602.0162
TCGA-KL-8340-01A-11R-2315-07	ARSE|415	549.8267
TCGA-KL-8340-01A-11R-2315-07	ARSF|416	.42
TCGA-KL-8340-01A-11R-2315-07	ARSG|22901	175.995
TCGA-KL-8340-01A-11R-2315-07	ARSH|347527	0
TCGA-KL-8340-01A-11R-2315-07	ARSI|340075	.42
TCGA-KL-8340-01A-11R-2315-07	ARSJ|79642	1930.4841
TCGA-KL-8340-01A-11R-2315-07	ARSK|153642	483.0411
TCGA-KL-8340-01A-11R-2315-07	ART1|417	.42
TCGA-KL-8340-01A-11R-2315-07	ART3|419	2.9402
TCGA-KL-8340-01A-11R-2315-07	ART4|420	3.3603
TCGA-KL-8340-01A-11R-2315-07	ART5|116969	565.3681
TCGA-KL-8340-01A-11R-2315-07	ARTN|9048	40.3234
TCGA-KL-8340-01A-11R-2315-07	ARV1|64801	359.1305
TCGA-KL-8340-01A-11R-2315-07	ARVCF|421	220.0987
TCGA-KL-8340-01A-11R-2315-07	ARX|170302	0
TCGA-KL-8340-01A-11R-2315-07	AR|367	7.1406
TCGA-KL-8340-01A-11R-2315-07	AS3MT|57412	797.6478
TCGA-KL-8340-01A-11R-2315-07	ASAH1|427	8406.5946
TCGA-KL-8340-01A-11R-2315-07	ASAH2B|653308	5.8805
TCGA-KL-8340-01A-11R-2315-07	ASAH2|56624	1.2601
TCGA-KL-8340-01A-11R-2315-07	ASAM|79827	0
TCGA-KL-8340-01A-11R-2315-07	ASAP1IT1|29065	0
TCGA-KL-8340-01A-11R-2315-07	ASAP1|50807	471.7001
TCGA-KL-8340-01A-11R-2315-07	ASAP2|8853	1280.2688
TCGA-KL-8340-01A-11R-2315-07	ASAP3|55616	1669.2219
TCGA-KL-8340-01A-11R-2315-07	ASB10|136371	0
TCGA-KL-8340-01A-11R-2315-07	ASB11|140456	8.8207
TCGA-KL-8340-01A-11R-2315-07	ASB12|142689	1.6801
TCGA-KL-8340-01A-11R-2315-07	ASB13|79754	491.0217
TCGA-KL-8340-01A-11R-2315-07	ASB14|142686	13.0211
TCGA-KL-8340-01A-11R-2315-07	ASB15|142685	0
TCGA-KL-8340-01A-11R-2315-07	ASB16|92591	151.6203
TCGA-KL-8340-01A-11R-2315-07	ASB17|127247	0
TCGA-KL-8340-01A-11R-2315-07	ASB18|401036	0
TCGA-KL-8340-01A-11R-2315-07	ASB1|51665	620.5187
TCGA-KL-8340-01A-11R-2315-07	ASB2|51676	6.7206
TCGA-KL-8340-01A-11R-2315-07	ASB3|51130	170.1145
TCGA-KL-8340-01A-11R-2315-07	ASB4|51666	0
TCGA-KL-8340-01A-11R-2315-07	ASB5|140458	846.3719
TCGA-KL-8340-01A-11R-2315-07	ASB6|140459	1024.9879
TCGA-KL-8340-01A-11R-2315-07	ASB7|140460	422.976
TCGA-KL-8340-01A-11R-2315-07	ASB8|140461	1466.3446
TCGA-KL-8340-01A-11R-2315-07	ASB9|140462	146.5925
TCGA-KL-8340-01A-11R-2315-07	ASCC1|51008	185.2357
TCGA-KL-8340-01A-11R-2315-07	ASCC2|84164	1518.8491
TCGA-KL-8340-01A-11R-2315-07	ASCC3|10973	462.4593
TCGA-KL-8340-01A-11R-2315-07	ASCL1|429	4.6204
TCGA-KL-8340-01A-11R-2315-07	ASCL2|430	4.2004
TCGA-KL-8340-01A-11R-2315-07	ASCL3|56676	1.6801
TCGA-KL-8340-01A-11R-2315-07	ASCL4|121549	97.8683
TCGA-KL-8340-01A-11R-2315-07	ASF1A|25842	201.1971
TCGA-KL-8340-01A-11R-2315-07	ASF1B|55723	108.3692
TCGA-KL-8340-01A-11R-2315-07	ASFMR1|100126270	2.1044
TCGA-KL-8340-01A-11R-2315-07	ASGR1|432	4.6204
TCGA-KL-8340-01A-11R-2315-07	ASGR2|433	.8401
TCGA-KL-8340-01A-11R-2315-07	ASH1L|55870	932.8153
TCGA-KL-8340-01A-11R-2315-07	ASH2L|9070	835.031
TCGA-KL-8340-01A-11R-2315-07	ASIP|434	.42
TCGA-KL-8340-01A-11R-2315-07	ASL|435	768.2453
TCGA-KL-8340-01A-11R-2315-07	ASMTL|8623	690.8915
TCGA-KL-8340-01A-11R-2315-07	ASMT|438	.8401
TCGA-KL-8340-01A-11R-2315-07	ASNA1|439	1974.5878
TCGA-KL-8340-01A-11R-2315-07	ASNSD1|54529	459.099
TCGA-KL-8340-01A-11R-2315-07	ASNS|440	571.2486
TCGA-KL-8340-01A-11R-2315-07	ASPA|443	6.3005
TCGA-KL-8340-01A-11R-2315-07	ASPDH|554235	1.2601
TCGA-KL-8340-01A-11R-2315-07	ASPG|374569	81.4869
TCGA-KL-8340-01A-11R-2315-07	ASPHD1|253982	2.1002
TCGA-KL-8340-01A-11R-2315-07	ASPHD2|57168	1019.0066
TCGA-KL-8340-01A-11R-2315-07	ASPH|444	2484.4314
TCGA-KL-8340-01A-11R-2315-07	ASPM|259266	19.3216
TCGA-KL-8340-01A-11R-2315-07	ASPN|54829	73.9263
TCGA-KL-8340-01A-11R-2315-07	ASPRV1|151516	51.7652
TCGA-KL-8340-01A-11R-2315-07	ASPSCR1|79058	378.4522
TCGA-KL-8340-01A-11R-2315-07	ASRGL1|80150	57.1249
TCGA-KL-8340-01A-11R-2315-07	ASS1|445	174.3148
TCGA-KL-8340-01A-11R-2315-07	ASTE1|28990	129.3122
TCGA-KL-8340-01A-11R-2315-07	ASTL|431705	.42
TCGA-KL-8340-01A-11R-2315-07	ASTN1|460	3.3603
TCGA-KL-8340-01A-11R-2315-07	ASTN2|23245	1747.3485
TCGA-KL-8340-01A-11R-2315-07	ASXL1|171023	2516.0139
TCGA-KL-8340-01A-11R-2315-07	ASXL2|55252	387.693
TCGA-KL-8340-01A-11R-2315-07	ASXL3|80816	92.4079
TCGA-KL-8340-01A-11R-2315-07	ASZ1|136991	.42
TCGA-KL-8340-01A-11R-2315-07	ATAD1|84896	1290.3497
TCGA-KL-8340-01A-11R-2315-07	ATAD2B|54454	99.5485
TCGA-KL-8340-01A-11R-2315-07	ATAD2|29028	259.5821
TCGA-KL-8340-01A-11R-2315-07	ATAD3A|55210	562.0078
TCGA-KL-8340-01A-11R-2315-07	ATAD3B|83858	153.313
TCGA-KL-8340-01A-11R-2315-07	ATAD3C|219293	38.2232
TCGA-KL-8340-01A-11R-2315-07	ATAD5|79915	11.341
TCGA-KL-8340-01A-11R-2315-07	ATCAY|85300	.8401
TCGA-KL-8340-01A-11R-2315-07	ATE1|11101	130.6311
TCGA-KL-8340-01A-11R-2315-07	ATF1|466	453.2185
TCGA-KL-8340-01A-11R-2315-07	ATF2|1386	259.5821
TCGA-KL-8340-01A-11R-2315-07	ATF3|467	234.8
TCGA-KL-8340-01A-11R-2315-07	ATF4|468	4540.5859
TCGA-KL-8340-01A-11R-2315-07	ATF5|22809	1238.6853
TCGA-KL-8340-01A-11R-2315-07	ATF6B|1388	1629.7385
TCGA-KL-8340-01A-11R-2315-07	ATF6|22926	831.6707
TCGA-KL-8340-01A-11R-2315-07	ATF7IP2|80063	87.3674
TCGA-KL-8340-01A-11R-2315-07	ATF7IP|55729	614.5122
TCGA-KL-8340-01A-11R-2315-07	ATF7|11016	765.6705
TCGA-KL-8340-01A-11R-2315-07	ATG10|83734	88.6275
TCGA-KL-8340-01A-11R-2315-07	ATG12|9140	260.0021
TCGA-KL-8340-01A-11R-2315-07	ATG16L1|55054	273.0232
TCGA-KL-8340-01A-11R-2315-07	ATG16L2|89849	141.5604
TCGA-KL-8340-01A-11R-2315-07	ATG2A|23130	1324.7926
TCGA-KL-8340-01A-11R-2315-07	ATG2B|55102	1154.6781
TCGA-KL-8340-01A-11R-2315-07	ATG3|64422	957.2614
TCGA-KL-8340-01A-11R-2315-07	ATG4A|115201	753.124
TCGA-KL-8340-01A-11R-2315-07	ATG4B|23192	866.1136
TCGA-KL-8340-01A-11R-2315-07	ATG4C|84938	123.4905
TCGA-KL-8340-01A-11R-2315-07	ATG4D|84971	1738.8218
TCGA-KL-8340-01A-11R-2315-07	ATG5|9474	513.2836
TCGA-KL-8340-01A-11R-2315-07	ATG7|10533	784.1142
TCGA-KL-8340-01A-11R-2315-07	ATG9A|79065	964.1878
TCGA-KL-8340-01A-11R-2315-07	ATG9B|285973	53.7772
TCGA-KL-8340-01A-11R-2315-07	ATHL1|80162	45.3639
TCGA-KL-8340-01A-11R-2315-07	ATIC|471	490.1817
TCGA-KL-8340-01A-11R-2315-07	ATL1|51062	65.9456
TCGA-KL-8340-01A-11R-2315-07	ATL2|64225	1006.8256
TCGA-KL-8340-01A-11R-2315-07	ATL3|25923	483.4611
TCGA-KL-8340-01A-11R-2315-07	ATMIN|23300	1833.8759
TCGA-KL-8340-01A-11R-2315-07	ATM|472	753.5441
TCGA-KL-8340-01A-11R-2315-07	ATN1|1822	4353.6701
TCGA-KL-8340-01A-11R-2315-07	ATOH1|474	0
TCGA-KL-8340-01A-11R-2315-07	ATOH7|220202	1.2601
TCGA-KL-8340-01A-11R-2315-07	ATOH8|84913	159.1935
TCGA-KL-8340-01A-11R-2315-07	ATOX1|475	1464.2445
TCGA-KL-8340-01A-11R-2315-07	ATP10A|57194	36.9631
TCGA-KL-8340-01A-11R-2315-07	ATP10B|23120	97.8683
TCGA-KL-8340-01A-11R-2315-07	ATP10D|57205	4148.6926
TCGA-KL-8340-01A-11R-2315-07	ATP11A|23250	1264.3075
TCGA-KL-8340-01A-11R-2315-07	ATP11B|23200	1250.4463
TCGA-KL-8340-01A-11R-2315-07	ATP11C|286410	445.6579
TCGA-KL-8340-01A-11R-2315-07	ATP12A|479	0
TCGA-KL-8340-01A-11R-2315-07	ATP13A1|57130	1730.5471
TCGA-KL-8340-01A-11R-2315-07	ATP13A2|23400	682.138
TCGA-KL-8340-01A-11R-2315-07	ATP13A3|79572	1973.7478
TCGA-KL-8340-01A-11R-2315-07	ATP13A4|84239	.8401
TCGA-KL-8340-01A-11R-2315-07	ATP13A5|344905	12.181
TCGA-KL-8340-01A-11R-2315-07	ATP1A1|476	63659.3258
TCGA-KL-8340-01A-11R-2315-07	ATP1A2|477	81.907
TCGA-KL-8340-01A-11R-2315-07	ATP1A3|478	4.6204
TCGA-KL-8340-01A-11R-2315-07	ATP1A4|480	.42
TCGA-KL-8340-01A-11R-2315-07	ATP1B1|481	28919.9202
TCGA-KL-8340-01A-11R-2315-07	ATP1B2|482	141.132
TCGA-KL-8340-01A-11R-2315-07	ATP1B3|483	2642.0246
TCGA-KL-8340-01A-11R-2315-07	ATP1B4|23439	.8401
TCGA-KL-8340-01A-11R-2315-07	ATP2A1|487	26.0422
TCGA-KL-8340-01A-11R-2315-07	ATP2A2|488	5587.3149
TCGA-KL-8340-01A-11R-2315-07	ATP2A3|489	822.4299
TCGA-KL-8340-01A-11R-2315-07	ATP2B1|490	1318.4921
TCGA-KL-8340-01A-11R-2315-07	ATP2B2|491	1005.5655
TCGA-KL-8340-01A-11R-2315-07	ATP2B3|492	0
TCGA-KL-8340-01A-11R-2315-07	ATP2B4|493	1997.6898
TCGA-KL-8340-01A-11R-2315-07	ATP2C1|27032	4154.2119
TCGA-KL-8340-01A-11R-2315-07	ATP2C2|9914	589.7301
TCGA-KL-8340-01A-11R-2315-07	ATP4A|495	2.5202
TCGA-KL-8340-01A-11R-2315-07	ATP4B|496	2.9402
TCGA-KL-8340-01A-11R-2315-07	ATP5A1|498	36067.6257
TCGA-KL-8340-01A-11R-2315-07	ATP5B|506	38786.0968
TCGA-KL-8340-01A-11R-2315-07	ATP5C1|509	3506.8781
TCGA-KL-8340-01A-11R-2315-07	ATP5D|513	3685.8133
TCGA-KL-8340-01A-11R-2315-07	ATP5EP2|432369	53.3445
TCGA-KL-8340-01A-11R-2315-07	ATP5E|514	7962.1968
TCGA-KL-8340-01A-11R-2315-07	ATP5F1|515	3248.4847
TCGA-KL-8340-01A-11R-2315-07	ATP5G1|516	1542.3711
TCGA-KL-8340-01A-11R-2315-07	ATP5G2|517	6705.87
TCGA-KL-8340-01A-11R-2315-07	ATP5G3|518	6286.6744
TCGA-KL-8340-01A-11R-2315-07	ATP5H|10476	3334.6634
TCGA-KL-8340-01A-11R-2315-07	ATP5I|521	3479.4035
TCGA-KL-8340-01A-11R-2315-07	ATP5J2|9551	2660.3507
TCGA-KL-8340-01A-11R-2315-07	ATP5J|522	2366.1787
TCGA-KL-8340-01A-11R-2315-07	ATP5L2|267020	1.2601
TCGA-KL-8340-01A-11R-2315-07	ATP5L|10632	8138.6118
TCGA-KL-8340-01A-11R-2315-07	ATP5O|539	3754.6991
TCGA-KL-8340-01A-11R-2315-07	ATP5SL|55101	1707.0251
TCGA-KL-8340-01A-11R-2315-07	ATP5S|27109	321.3273
TCGA-KL-8340-01A-11R-2315-07	ATP6AP1L|92270	45.7839
TCGA-KL-8340-01A-11R-2315-07	ATP6AP1|537	12740.1029
TCGA-KL-8340-01A-11R-2315-07	ATP6AP2|10159	41258.427
TCGA-KL-8340-01A-11R-2315-07	ATP6V0A1|535	1026.1472
TCGA-KL-8340-01A-11R-2315-07	ATP6V0A2|23545	532.6053
TCGA-KL-8340-01A-11R-2315-07	ATP6V0A4|50617	25591.2171
TCGA-KL-8340-01A-11R-2315-07	ATP6V0B|533	7946.2354
TCGA-KL-8340-01A-11R-2315-07	ATP6V0C|527	24794.2455
TCGA-KL-8340-01A-11R-2315-07	ATP6V0D1|9114	5029.5075
TCGA-KL-8340-01A-11R-2315-07	ATP6V0D2|245972	29525.9897
TCGA-KL-8340-01A-11R-2315-07	ATP6V0E1|8992	7135.1465
TCGA-KL-8340-01A-11R-2315-07	ATP6V0E2|155066	2266.2858
TCGA-KL-8340-01A-11R-2315-07	ATP6V1A|523	21924.1836
TCGA-KL-8340-01A-11R-2315-07	ATP6V1B1|525	10413.1051
TCGA-KL-8340-01A-11R-2315-07	ATP6V1B2|526	2157.7234
TCGA-KL-8340-01A-11R-2315-07	ATP6V1C1|528	2379.9223
TCGA-KL-8340-01A-11R-2315-07	ATP6V1C2|245973	3688.2831
TCGA-KL-8340-01A-11R-2315-07	ATP6V1D|51382	6520.2142
TCGA-KL-8340-01A-11R-2315-07	ATP6V1E1|529	9221.8839
TCGA-KL-8340-01A-11R-2315-07	ATP6V1E2|90423	38.6433
TCGA-KL-8340-01A-11R-2315-07	ATP6V1F|9296	10055.5833
TCGA-KL-8340-01A-11R-2315-07	ATP6V1G1|9550	4178.9352
TCGA-KL-8340-01A-11R-2315-07	ATP6V1G2|534	12.181
TCGA-KL-8340-01A-11R-2315-07	ATP6V1G3|127124	1660.4011
TCGA-KL-8340-01A-11R-2315-07	ATP6V1H|51606	4580.4893
TCGA-KL-8340-01A-11R-2315-07	ATP7A|538	777.0661
TCGA-KL-8340-01A-11R-2315-07	ATP7B|540	202.8772
TCGA-KL-8340-01A-11R-2315-07	ATP8A1|10396	1034.968
TCGA-KL-8340-01A-11R-2315-07	ATP8A2|51761	4.6204
TCGA-KL-8340-01A-11R-2315-07	ATP8B1|5205	1411.5132
TCGA-KL-8340-01A-11R-2315-07	ATP8B2|57198	173.0547
TCGA-KL-8340-01A-11R-2315-07	ATP8B3|148229	7.1406
TCGA-KL-8340-01A-11R-2315-07	ATP8B4|79895	1300.4305
TCGA-KL-8340-01A-11R-2315-07	ATP8B5P|158381	29.8225
TCGA-KL-8340-01A-11R-2315-07	ATP9A|10079	4151.2129
TCGA-KL-8340-01A-11R-2315-07	ATP9B|374868	998.8449
TCGA-KL-8340-01A-11R-2315-07	ATPAF1|64756	3411.6518
TCGA-KL-8340-01A-11R-2315-07	ATPAF2|91647	295.2851
TCGA-KL-8340-01A-11R-2315-07	ATPBD4|89978	376.352
TCGA-KL-8340-01A-11R-2315-07	ATPIF1|93974	1051.3494
TCGA-KL-8340-01A-11R-2315-07	ATRIP|84126	231.4313
TCGA-KL-8340-01A-11R-2315-07	ATRNL1|26033	145.3324
TCGA-KL-8340-01A-11R-2315-07	ATRN|8455	2869.2639
TCGA-KL-8340-01A-11R-2315-07	ATRX|546	1863.6984
TCGA-KL-8340-01A-11R-2315-07	ATR|545	831.6707
TCGA-KL-8340-01A-11R-2315-07	ATXN10|25814	1080.7519
TCGA-KL-8340-01A-11R-2315-07	ATXN1L|342371	1037.2236
TCGA-KL-8340-01A-11R-2315-07	ATXN1|6310	337.2887
TCGA-KL-8340-01A-11R-2315-07	ATXN2L|11273	2528.1949
TCGA-KL-8340-01A-11R-2315-07	ATXN2|6311	1034.1279
TCGA-KL-8340-01A-11R-2315-07	ATXN3L|92552	0
TCGA-KL-8340-01A-11R-2315-07	ATXN3|4287	192.3764
TCGA-KL-8340-01A-11R-2315-07	ATXN7L1|222255	148.2726
TCGA-KL-8340-01A-11R-2315-07	ATXN7L2|127002	51.2444
TCGA-KL-8340-01A-11R-2315-07	ATXN7L3B|552889	4432.6368
TCGA-KL-8340-01A-11R-2315-07	ATXN7L3|56970	831.6707
TCGA-KL-8340-01A-11R-2315-07	ATXN7|6314	731.7022
TCGA-KL-8340-01A-11R-2315-07	ATXN8OS|6315	0
TCGA-KL-8340-01A-11R-2315-07	AUH|549	2308.5162
TCGA-KL-8340-01A-11R-2315-07	AUP1|550	1349.5243
TCGA-KL-8340-01A-11R-2315-07	AURKAIP1|54998	1924.1836
TCGA-KL-8340-01A-11R-2315-07	AURKAPS1|6791	17.2215
TCGA-KL-8340-01A-11R-2315-07	AURKA|6790	212.5381
TCGA-KL-8340-01A-11R-2315-07	AURKB|9212	7.1406
TCGA-KL-8340-01A-11R-2315-07	AURKC|6795	61.7452
TCGA-KL-8340-01A-11R-2315-07	AUTS2|26053	1113.0946
TCGA-KL-8340-01A-11R-2315-07	AVEN|57099	109.6293
TCGA-KL-8340-01A-11R-2315-07	AVIL|10677	33.1828
TCGA-KL-8340-01A-11R-2315-07	AVL9|23080	409.1148
TCGA-KL-8340-01A-11R-2315-07	AVPI1|60370	121.8104
TCGA-KL-8340-01A-11R-2315-07	AVPR1A|552	1355.0352
TCGA-KL-8340-01A-11R-2315-07	AVPR1B|553	0
TCGA-KL-8340-01A-11R-2315-07	AVPR2|554	21.4218
TCGA-KL-8340-01A-11R-2315-07	AVP|551	.8401
TCGA-KL-8340-01A-11R-2315-07	AWAT1|158833	0
TCGA-KL-8340-01A-11R-2315-07	AWAT2|158835	0
TCGA-KL-8340-01A-11R-2315-07	AXIN1|8312	881.6549
TCGA-KL-8340-01A-11R-2315-07	AXIN2|8313	93.668
TCGA-KL-8340-01A-11R-2315-07	AXL|558	302.4257
TCGA-KL-8340-01A-11R-2315-07	AZGP1|563	1641.0795
TCGA-KL-8340-01A-11R-2315-07	AZI1|22994	227.2393
TCGA-KL-8340-01A-11R-2315-07	AZI2|64343	952.641
TCGA-KL-8340-01A-11R-2315-07	AZIN1|51582	2734.8525
TCGA-KL-8340-01A-11R-2315-07	AZU1|566	1.2601
TCGA-KL-8340-01A-11R-2315-07	B2M|567	107155.0394
TCGA-KL-8340-01A-11R-2315-07	B3GALNT1|8706	559.0675
TCGA-KL-8340-01A-11R-2315-07	B3GALNT2|148789	347.6762
TCGA-KL-8340-01A-11R-2315-07	B3GALT1|8708	.8401
TCGA-KL-8340-01A-11R-2315-07	B3GALT2|8707	2.1002
TCGA-KL-8340-01A-11R-2315-07	B3GALT4|8705	156.6733
TCGA-KL-8340-01A-11R-2315-07	B3GALT5|10317	.42
TCGA-KL-8340-01A-11R-2315-07	B3GALT6|126792	407.4346
TCGA-KL-8340-01A-11R-2315-07	B3GALTL|145173	451.1183
TCGA-KL-8340-01A-11R-2315-07	B3GAT1|27087	1.2601
TCGA-KL-8340-01A-11R-2315-07	B3GAT2|135152	6.1955
TCGA-KL-8340-01A-11R-2315-07	B3GAT3|26229	1220.6238
TCGA-KL-8340-01A-11R-2315-07	B3GNT1|11041	863.5934
TCGA-KL-8340-01A-11R-2315-07	B3GNT2|10678	761.5247
TCGA-KL-8340-01A-11R-2315-07	B3GNT3|10331	0
TCGA-KL-8340-01A-11R-2315-07	B3GNT4|79369	2.1002
TCGA-KL-8340-01A-11R-2315-07	B3GNT5|84002	457.8389
TCGA-KL-8340-01A-11R-2315-07	B3GNT6|192134	0
TCGA-KL-8340-01A-11R-2315-07	B3GNT7|93010	30.6626
TCGA-KL-8340-01A-11R-2315-07	B3GNT8|374907	507.8232
TCGA-KL-8340-01A-11R-2315-07	B3GNT9|84752	122.0792
TCGA-KL-8340-01A-11R-2315-07	B3GNTL1|146712	26.5043
TCGA-KL-8340-01A-11R-2315-07	B4GALNT1|2583	36.4339
TCGA-KL-8340-01A-11R-2315-07	B4GALNT2|124872	48.7241
TCGA-KL-8340-01A-11R-2315-07	B4GALNT3|283358	3011.236
TCGA-KL-8340-01A-11R-2315-07	B4GALNT4|338707	.42
TCGA-KL-8340-01A-11R-2315-07	B4GALT1|2683	3636.2491
TCGA-KL-8340-01A-11R-2315-07	B4GALT2|8704	1089.5726
TCGA-KL-8340-01A-11R-2315-07	B4GALT3|8703	718.6811
TCGA-KL-8340-01A-11R-2315-07	B4GALT4|8702	454.8987
TCGA-KL-8340-01A-11R-2315-07	B4GALT5|9334	1381.4974
TCGA-KL-8340-01A-11R-2315-07	B4GALT6|9331	1403.7593
TCGA-KL-8340-01A-11R-2315-07	B4GALT7|11285	1368.8964
TCGA-KL-8340-01A-11R-2315-07	B9D1|27077	111.07
TCGA-KL-8340-01A-11R-2315-07	B9D2|80776	93.668
TCGA-KL-8340-01A-11R-2315-07	BAALC|79870	3615.2473
TCGA-KL-8340-01A-11R-2315-07	BAAT|570	0
TCGA-KL-8340-01A-11R-2315-07	BACE1|23621	1194.5815
TCGA-KL-8340-01A-11R-2315-07	BACE2|25825	7255.2767
TCGA-KL-8340-01A-11R-2315-07	BACH1|571	720.7813
TCGA-KL-8340-01A-11R-2315-07	BACH2|60468	115.9299
TCGA-KL-8340-01A-11R-2315-07	BAD|572	1185.6054
TCGA-KL-8340-01A-11R-2315-07	BAG1|573	5680.1218
TCGA-KL-8340-01A-11R-2315-07	BAG2|9532	136.0916
TCGA-KL-8340-01A-11R-2315-07	BAG3|9531	1550.3518
TCGA-KL-8340-01A-11R-2315-07	BAG4|9530	124.7506
TCGA-KL-8340-01A-11R-2315-07	BAG5|9529	1999.79
TCGA-KL-8340-01A-11R-2315-07	BAGE2|85319	39.9034
TCGA-KL-8340-01A-11R-2315-07	BAGE|574	1.2601
TCGA-KL-8340-01A-11R-2315-07	BAHCC1|57597	771.1856
TCGA-KL-8340-01A-11R-2315-07	BAHD1|22893	2313.9767
TCGA-KL-8340-01A-11R-2315-07	BAI1|575	1.2601
TCGA-KL-8340-01A-11R-2315-07	BAI2|576	14.7012
TCGA-KL-8340-01A-11R-2315-07	BAI3|577	1.6801
TCGA-KL-8340-01A-11R-2315-07	BAIAP2L1|55971	2581.1194
TCGA-KL-8340-01A-11R-2315-07	BAIAP2L2|80115	3.7803
TCGA-KL-8340-01A-11R-2315-07	BAIAP2|10458	279.7438
TCGA-KL-8340-01A-11R-2315-07	BAIAP3|8938	543.375
TCGA-KL-8340-01A-11R-2315-07	BAK1|578	304.5259
TCGA-KL-8340-01A-11R-2315-07	BAMBI|25805	298.2253
TCGA-KL-8340-01A-11R-2315-07	BANF1|8815	3216.2134
TCGA-KL-8340-01A-11R-2315-07	BANF2|140836	0
TCGA-KL-8340-01A-11R-2315-07	BANK1|55024	192.3764
TCGA-KL-8340-01A-11R-2315-07	BANP|54971	147.4325
TCGA-KL-8340-01A-11R-2315-07	BAP1|8314	3945.8154
TCGA-KL-8340-01A-11R-2315-07	BARD1|580	3.3603
TCGA-KL-8340-01A-11R-2315-07	BARHL1|56751	0
TCGA-KL-8340-01A-11R-2315-07	BARHL2|343472	0
TCGA-KL-8340-01A-11R-2315-07	BARX1|56033	.8401
TCGA-KL-8340-01A-11R-2315-07	BARX2|8538	349.8897
TCGA-KL-8340-01A-11R-2315-07	BASE|317716	0
TCGA-KL-8340-01A-11R-2315-07	BASP1|10409	247.401
TCGA-KL-8340-01A-11R-2315-07	BAT1|7919	2229.9695
TCGA-KL-8340-01A-11R-2315-07	BAT2L1|84726	8631.9437
TCGA-KL-8340-01A-11R-2315-07	BAT2L2|23215	1664.6015
TCGA-KL-8340-01A-11R-2315-07	BAT2|7916	4154.5731
TCGA-KL-8340-01A-11R-2315-07	BAT3|7917	3135.5665
TCGA-KL-8340-01A-11R-2315-07	BAT4|7918	269.6629
TCGA-KL-8340-01A-11R-2315-07	BAT5|7920	646.855
TCGA-KL-8340-01A-11R-2315-07	BATF2|116071	29.8225
TCGA-KL-8340-01A-11R-2315-07	BATF3|55509	7.9807
TCGA-KL-8340-01A-11R-2315-07	BATF|10538	8.8207
TCGA-KL-8340-01A-11R-2315-07	BAX|581	588.47
TCGA-KL-8340-01A-11R-2315-07	BAZ1A|11177	175.1549
TCGA-KL-8340-01A-11R-2315-07	BAZ1B|9031	2040.1134
TCGA-KL-8340-01A-11R-2315-07	BAZ2A|11176	2571.6182
TCGA-KL-8340-01A-11R-2315-07	BAZ2B|29994	152.4898
TCGA-KL-8340-01A-11R-2315-07	BBC3|27113	176.835
TCGA-KL-8340-01A-11R-2315-07	BBOX1|8424	3.7803
TCGA-KL-8340-01A-11R-2315-07	BBS10|79738	396.5137
TCGA-KL-8340-01A-11R-2315-07	BBS12|166379	126.8508
TCGA-KL-8340-01A-11R-2315-07	BBS1|582	1301.2706
TCGA-KL-8340-01A-11R-2315-07	BBS2|583	1008.9258
TCGA-KL-8340-01A-11R-2315-07	BBS4|585	367.1112
TCGA-KL-8340-01A-11R-2315-07	BBS5|129880	176.415
TCGA-KL-8340-01A-11R-2315-07	BBS7|55212	239.4204
TCGA-KL-8340-01A-11R-2315-07	BBS9|27241	253.2815
TCGA-KL-8340-01A-11R-2315-07	BBX|56987	2342.9592
TCGA-KL-8340-01A-11R-2315-07	BCAM|4059	18873.0442
TCGA-KL-8340-01A-11R-2315-07	BCAN|63827	0
TCGA-KL-8340-01A-11R-2315-07	BCAP29|55973	2504.6729
TCGA-KL-8340-01A-11R-2315-07	BCAP31|10134	8024.7821
TCGA-KL-8340-01A-11R-2315-07	BCAR1|9564	4382.6525
TCGA-KL-8340-01A-11R-2315-07	BCAR3|8412	551.9269
TCGA-KL-8340-01A-11R-2315-07	BCAR4|400500	0
TCGA-KL-8340-01A-11R-2315-07	BCAS1|8537	3.7803
TCGA-KL-8340-01A-11R-2315-07	BCAS2|10286	462.5517
TCGA-KL-8340-01A-11R-2315-07	BCAS3|54828	708.6002
TCGA-KL-8340-01A-11R-2315-07	BCAS4|55653	1616.7174
TCGA-KL-8340-01A-11R-2315-07	BCAT1|586	1882.6
TCGA-KL-8340-01A-11R-2315-07	BCAT2|587	1471.8051
TCGA-KL-8340-01A-11R-2315-07	BCCIP|56647	705.66
TCGA-KL-8340-01A-11R-2315-07	BCDIN3D|144233	253.7352
TCGA-KL-8340-01A-11R-2315-07	BCHE|590	2.5202
TCGA-KL-8340-01A-11R-2315-07	BCKDHA|593	4182.2955
TCGA-KL-8340-01A-11R-2315-07	BCKDHB|594	415.4153
TCGA-KL-8340-01A-11R-2315-07	BCKDK|10295	936.6796
TCGA-KL-8340-01A-11R-2315-07	BCL10|8915	184.8157
TCGA-KL-8340-01A-11R-2315-07	BCL11A|53335	1.2601
TCGA-KL-8340-01A-11R-2315-07	BCL11B|64919	17.2215
TCGA-KL-8340-01A-11R-2315-07	BCL2A1|597	5.8805
TCGA-KL-8340-01A-11R-2315-07	BCL2L10|10017	27.7224
TCGA-KL-8340-01A-11R-2315-07	BCL2L11|10018	909.7973
TCGA-KL-8340-01A-11R-2315-07	BCL2L12|83596	166.4223
TCGA-KL-8340-01A-11R-2315-07	BCL2L13|23786	3675.7324
TCGA-KL-8340-01A-11R-2315-07	BCL2L14|79370	2.1002
TCGA-KL-8340-01A-11R-2315-07	BCL2L15|440603	1.6801
TCGA-KL-8340-01A-11R-2315-07	BCL2L1|598	7898.7714
TCGA-KL-8340-01A-11R-2315-07	BCL2L2|599	3790.3518
TCGA-KL-8340-01A-11R-2315-07	BCL2|596	2899.9265
TCGA-KL-8340-01A-11R-2315-07	BCL3|602	126.8508
TCGA-KL-8340-01A-11R-2315-07	BCL6B|255877	339.3888
TCGA-KL-8340-01A-11R-2315-07	BCL6|604	306.206
TCGA-KL-8340-01A-11R-2315-07	BCL7A|605	1024.8871
TCGA-KL-8340-01A-11R-2315-07	BCL7B|9275	1519.2691
TCGA-KL-8340-01A-11R-2315-07	BCL7C|9274	706.0674
TCGA-KL-8340-01A-11R-2315-07	BCL8|606	5.4605
TCGA-KL-8340-01A-11R-2315-07	BCL9L|283149	885.8553
TCGA-KL-8340-01A-11R-2315-07	BCL9|607	743.8832
TCGA-KL-8340-01A-11R-2315-07	BCLAF1|9774	1736.4276
TCGA-KL-8340-01A-11R-2315-07	BCMO1|53630	.42
TCGA-KL-8340-01A-11R-2315-07	BCO2|83875	125.1706
TCGA-KL-8340-01A-11R-2315-07	BCORL1|63035	227.6594
TCGA-KL-8340-01A-11R-2315-07	BCORL2|286554	0
TCGA-KL-8340-01A-11R-2315-07	BCOR|54880	666.1766
TCGA-KL-8340-01A-11R-2315-07	BCR|613	5862.0183
TCGA-KL-8340-01A-11R-2315-07	BCS1L|617	256.331
TCGA-KL-8340-01A-11R-2315-07	BCYRN1|618	0
TCGA-KL-8340-01A-11R-2315-07	BDH1|622	1987.6089
TCGA-KL-8340-01A-11R-2315-07	BDH2|56898	1263.8874
TCGA-KL-8340-01A-11R-2315-07	BDKRB1|623	240.2604
TCGA-KL-8340-01A-11R-2315-07	BDKRB2|624	1000.105
TCGA-KL-8340-01A-11R-2315-07	BDNFOS|497258	116.7027
TCGA-KL-8340-01A-11R-2315-07	BDNF|627	.9073
TCGA-KL-8340-01A-11R-2315-07	BDP1|55814	869.4739
TCGA-KL-8340-01A-11R-2315-07	BEAN|146227	6.7206
TCGA-KL-8340-01A-11R-2315-07	BECN1|8678	906.416
TCGA-KL-8340-01A-11R-2315-07	BEGAIN|57596	9.6608
TCGA-KL-8340-01A-11R-2315-07	BEND2|139105	0
TCGA-KL-8340-01A-11R-2315-07	BEND3|57673	96.6082
TCGA-KL-8340-01A-11R-2315-07	BEND4|389206	0
TCGA-KL-8340-01A-11R-2315-07	BEND5|79656	114.2497
TCGA-KL-8340-01A-11R-2315-07	BEND6|221336	8.4007
TCGA-KL-8340-01A-11R-2315-07	BEND7|222389	360.8107
TCGA-KL-8340-01A-11R-2315-07	BEST1|7439	33.1828
TCGA-KL-8340-01A-11R-2315-07	BEST2|54831	0
TCGA-KL-8340-01A-11R-2315-07	BEST3|144453	.42
TCGA-KL-8340-01A-11R-2315-07	BEST4|266675	5.0404
TCGA-KL-8340-01A-11R-2315-07	BET1L|51272	3342.6441
TCGA-KL-8340-01A-11R-2315-07	BET1|10282	1285.7293
TCGA-KL-8340-01A-11R-2315-07	BET3L|100128327	.42
TCGA-KL-8340-01A-11R-2315-07	BEX1|55859	27.3023
TCGA-KL-8340-01A-11R-2315-07	BEX2|84707	1017.3265
TCGA-KL-8340-01A-11R-2315-07	BEX4|56271	2203.0873
TCGA-KL-8340-01A-11R-2315-07	BEX5|340542	170.1145
TCGA-KL-8340-01A-11R-2315-07	BEYLA|497634	0
TCGA-KL-8340-01A-11R-2315-07	BFAR|51283	1872.9392
TCGA-KL-8340-01A-11R-2315-07	BFSP1|631	5.4605
TCGA-KL-8340-01A-11R-2315-07	BFSP2|8419	91.5678
TCGA-KL-8340-01A-11R-2315-07	BGLAP|632	37.1606
TCGA-KL-8340-01A-11R-2315-07	BGN|633	3681.6129
TCGA-KL-8340-01A-11R-2315-07	BHLHA15|168620	.8401
TCGA-KL-8340-01A-11R-2315-07	BHLHB9|80823	88.6275
TCGA-KL-8340-01A-11R-2315-07	BHLHE22|27319	.8401
TCGA-KL-8340-01A-11R-2315-07	BHLHE23|128408	0
TCGA-KL-8340-01A-11R-2315-07	BHLHE40|8553	4344.4293
TCGA-KL-8340-01A-11R-2315-07	BHLHE41|79365	56.2848
TCGA-KL-8340-01A-11R-2315-07	BHMT2|23743	330.1481
TCGA-KL-8340-01A-11R-2315-07	BHMT|635	23.942
TCGA-KL-8340-01A-11R-2315-07	BICC1|80114	2.1002
TCGA-KL-8340-01A-11R-2315-07	BICD1|636	19.3216
TCGA-KL-8340-01A-11R-2315-07	BICD2|23299	1567.9933
TCGA-KL-8340-01A-11R-2315-07	BID|637	170.4631
TCGA-KL-8340-01A-11R-2315-07	BIK|638	24.7821
TCGA-KL-8340-01A-11R-2315-07	BIN1|274	221.3588
TCGA-KL-8340-01A-11R-2315-07	BIN2|51411	385.1727
TCGA-KL-8340-01A-11R-2315-07	BIN3|55909	491.8618
TCGA-KL-8340-01A-11R-2315-07	BIRC2|329	969.0224
TCGA-KL-8340-01A-11R-2315-07	BIRC3|330	162.5538
TCGA-KL-8340-01A-11R-2315-07	BIRC5|332	17.2593
TCGA-KL-8340-01A-11R-2315-07	BIRC6|57448	1187.4409
TCGA-KL-8340-01A-11R-2315-07	BIRC7|79444	10.9209
TCGA-KL-8340-01A-11R-2315-07	BIRC8|112401	0
TCGA-KL-8340-01A-11R-2315-07	BIVM|54841	303.6858
TCGA-KL-8340-01A-11R-2315-07	BLCAP|10904	5273.5483
TCGA-KL-8340-01A-11R-2315-07	BLID|414899	.42
TCGA-KL-8340-01A-11R-2315-07	BLK|640	0
TCGA-KL-8340-01A-11R-2315-07	BLMH|642	239.0003
TCGA-KL-8340-01A-11R-2315-07	BLM|641	15.9614
TCGA-KL-8340-01A-11R-2315-07	BLNK|29760	869.0539
TCGA-KL-8340-01A-11R-2315-07	BLOC1S1|2647	2569.7448
TCGA-KL-8340-01A-11R-2315-07	BLOC1S2|282991	335.6085
TCGA-KL-8340-01A-11R-2315-07	BLOC1S3|388552	263.3624
TCGA-KL-8340-01A-11R-2315-07	BLVRA|644	538.0657
TCGA-KL-8340-01A-11R-2315-07	BLVRB|645	1204.2424
TCGA-KL-8340-01A-11R-2315-07	BLZF1|8548	333.5083
TCGA-KL-8340-01A-11R-2315-07	BMF|90427	537.2257
TCGA-KL-8340-01A-11R-2315-07	BMI1|648	915.409
TCGA-KL-8340-01A-11R-2315-07	BMP10|27302	0
TCGA-KL-8340-01A-11R-2315-07	BMP15|9210	0
TCGA-KL-8340-01A-11R-2315-07	BMP1|649	271.7631
TCGA-KL-8340-01A-11R-2315-07	BMP2K|55589	446.918
TCGA-KL-8340-01A-11R-2315-07	BMP2|650	170.9545
TCGA-KL-8340-01A-11R-2315-07	BMP3|651	2.1002
TCGA-KL-8340-01A-11R-2315-07	BMP4|652	18.9016
TCGA-KL-8340-01A-11R-2315-07	BMP5|653	0
TCGA-KL-8340-01A-11R-2315-07	BMP6|654	61.2202
TCGA-KL-8340-01A-11R-2315-07	BMP7|655	13.4411
TCGA-KL-8340-01A-11R-2315-07	BMP8A|353500	67.2057
TCGA-KL-8340-01A-11R-2315-07	BMP8B|656	4.6204
TCGA-KL-8340-01A-11R-2315-07	BMPER|168667	10.0809
TCGA-KL-8340-01A-11R-2315-07	BMPR1A|657	210.4379
TCGA-KL-8340-01A-11R-2315-07	BMPR1B|658	2405.9645
TCGA-KL-8340-01A-11R-2315-07	BMPR2|659	1319.3321
TCGA-KL-8340-01A-11R-2315-07	BMS1P4|729096	5.2588
TCGA-KL-8340-01A-11R-2315-07	BMS1P5|399761	25.2021
TCGA-KL-8340-01A-11R-2315-07	BMS1|9790	724.5616
TCGA-KL-8340-01A-11R-2315-07	BMX|660	15.5413
TCGA-KL-8340-01A-11R-2315-07	BNC1|646	45.3639
TCGA-KL-8340-01A-11R-2315-07	BNC2|54796	355.3502
TCGA-KL-8340-01A-11R-2315-07	BNIP1|662	240.6805
TCGA-KL-8340-01A-11R-2315-07	BNIP2|663	337.2887
TCGA-KL-8340-01A-11R-2315-07	BNIP3L|665	569.5684
TCGA-KL-8340-01A-11R-2315-07	BNIP3|664	683.8181
TCGA-KL-8340-01A-11R-2315-07	BNIPL|149428	3.3603
TCGA-KL-8340-01A-11R-2315-07	BOC|91653	78.1266
TCGA-KL-8340-01A-11R-2315-07	BOD1L|259282	1926.7038
TCGA-KL-8340-01A-11R-2315-07	BOD1|91272	1020.6868
TCGA-KL-8340-01A-11R-2315-07	BOK|666	2778.9562
TCGA-KL-8340-01A-11R-2315-07	BOLA1|51027	198.2569
TCGA-KL-8340-01A-11R-2315-07	BOLA2|552900	1099.4267
TCGA-KL-8340-01A-11R-2315-07	BOLA3|388962	290.2447
TCGA-KL-8340-01A-11R-2315-07	BOLL|66037	.42
TCGA-KL-8340-01A-11R-2315-07	BOP1|23246	198.2569
TCGA-KL-8340-01A-11R-2315-07	BPESC1|60467	0
TCGA-KL-8340-01A-11R-2315-07	BPGM|669	2694.529
TCGA-KL-8340-01A-11R-2315-07	BPHL|670	265.4626
TCGA-KL-8340-01A-11R-2315-07	BPIL1|80341	11.761
TCGA-KL-8340-01A-11R-2315-07	BPIL2|254240	0
TCGA-KL-8340-01A-11R-2315-07	BPIL3|128859	0
TCGA-KL-8340-01A-11R-2315-07	BPI|671	0
TCGA-KL-8340-01A-11R-2315-07	BPNT1|10380	308.7262
TCGA-KL-8340-01A-11R-2315-07	BPTF|2186	872.8342
TCGA-KL-8340-01A-11R-2315-07	BPY2|9083	0
TCGA-KL-8340-01A-11R-2315-07	BRAF|673	194.0565
TCGA-KL-8340-01A-11R-2315-07	BRAP|8315	594.7706
TCGA-KL-8340-01A-11R-2315-07	BRCA1|672	36.5431
TCGA-KL-8340-01A-11R-2315-07	BRCA2|675	11.761
TCGA-KL-8340-01A-11R-2315-07	BRCC3|79184	443.9777
TCGA-KL-8340-01A-11R-2315-07	BRD1|23774	624.5931
TCGA-KL-8340-01A-11R-2315-07	BRD2|6046	4001.2601
TCGA-KL-8340-01A-11R-2315-07	BRD3|8019	1230.6752
TCGA-KL-8340-01A-11R-2315-07	BRD4|23476	2077.4966
TCGA-KL-8340-01A-11R-2315-07	BRD7P3|23629	0
TCGA-KL-8340-01A-11R-2315-07	BRD7|29117	1691.0637
TCGA-KL-8340-01A-11R-2315-07	BRD8|10902	543.9462
TCGA-KL-8340-01A-11R-2315-07	BRD9|65980	1101.3336
TCGA-KL-8340-01A-11R-2315-07	BRDT|676	0
TCGA-KL-8340-01A-11R-2315-07	BREA2|286076	2.5202
TCGA-KL-8340-01A-11R-2315-07	BRE|9577	337.7087
TCGA-KL-8340-01A-11R-2315-07	BRF1|2972	1087.3254
TCGA-KL-8340-01A-11R-2315-07	BRF2|55290	479.2607
TCGA-KL-8340-01A-11R-2315-07	BRI3BP|140707	300.7456
TCGA-KL-8340-01A-11R-2315-07	BRI3|25798	3482.516
TCGA-KL-8340-01A-11R-2315-07	BRIP1|83990	10.0809
TCGA-KL-8340-01A-11R-2315-07	BRIX1|55299	380.5523
TCGA-KL-8340-01A-11R-2315-07	BRMS1L|84312	310.8264
TCGA-KL-8340-01A-11R-2315-07	BRMS1|25855	1206.3425
TCGA-KL-8340-01A-11R-2315-07	BRP44L|51660	2442.0876
TCGA-KL-8340-01A-11R-2315-07	BRP44|25874	1180.7204
TCGA-KL-8340-01A-11R-2315-07	BRPF1|7862	719.9412
TCGA-KL-8340-01A-11R-2315-07	BRPF3|27154	1481.0459
TCGA-KL-8340-01A-11R-2315-07	BRS3|680	0
TCGA-KL-8340-01A-11R-2315-07	BRSK1|84446	7.9807
TCGA-KL-8340-01A-11R-2315-07	BRSK2|9024	3.7803
TCGA-KL-8340-01A-11R-2315-07	BRWD1|54014	531.3452
TCGA-KL-8340-01A-11R-2315-07	BRWD3|254065	227.2393
TCGA-KL-8340-01A-11R-2315-07	BSCL2|26580	2042.0666
TCGA-KL-8340-01A-11R-2315-07	BSDC1|55108	2216.9484
TCGA-KL-8340-01A-11R-2315-07	BSG|682	84078.9667
TCGA-KL-8340-01A-11R-2315-07	BSND|7809	1286.5694
TCGA-KL-8340-01A-11R-2315-07	BSN|8927	207.4976
TCGA-KL-8340-01A-11R-2315-07	BSPH1|100131137	0
TCGA-KL-8340-01A-11R-2315-07	BSPRY|54836	1024.8871
TCGA-KL-8340-01A-11R-2315-07	BST1|683	10.9209
TCGA-KL-8340-01A-11R-2315-07	BST2|684	338.5488
TCGA-KL-8340-01A-11R-2315-07	BSX|390259	0
TCGA-KL-8340-01A-11R-2315-07	BTAF1|9044	428.8565
TCGA-KL-8340-01A-11R-2315-07	BTBD10|84280	460.3591
TCGA-KL-8340-01A-11R-2315-07	BTBD11|121551	27.3023
TCGA-KL-8340-01A-11R-2315-07	BTBD12|84464	376.352
TCGA-KL-8340-01A-11R-2315-07	BTBD16|118663	0
TCGA-KL-8340-01A-11R-2315-07	BTBD17|388419	0
TCGA-KL-8340-01A-11R-2315-07	BTBD18|643376	2.1002
TCGA-KL-8340-01A-11R-2315-07	BTBD19|149478	4.6204
TCGA-KL-8340-01A-11R-2315-07	BTBD1|53339	2184.6057
TCGA-KL-8340-01A-11R-2315-07	BTBD2|55643	2844.0617
TCGA-KL-8340-01A-11R-2315-07	BTBD3|22903	855.1927
TCGA-KL-8340-01A-11R-2315-07	BTBD6|90135	1522.6294
TCGA-KL-8340-01A-11R-2315-07	BTBD7|55727	901.3966
TCGA-KL-8340-01A-11R-2315-07	BTBD8|284697	3.3603
TCGA-KL-8340-01A-11R-2315-07	BTBD9|114781	927.4388
TCGA-KL-8340-01A-11R-2315-07	BTC|685	69.3059
TCGA-KL-8340-01A-11R-2315-07	BTD|686	590.5702
TCGA-KL-8340-01A-11R-2315-07	BTF3L1|690	.42
TCGA-KL-8340-01A-11R-2315-07	BTF3L4|91408	416.2554
TCGA-KL-8340-01A-11R-2315-07	BTF3|689	7111.6245
TCGA-KL-8340-01A-11R-2315-07	BTG1|694	3414.0502
TCGA-KL-8340-01A-11R-2315-07	BTG2|7832	1258.427
TCGA-KL-8340-01A-11R-2315-07	BTG3|10950	438.0972
TCGA-KL-8340-01A-11R-2315-07	BTG4|54766	0
TCGA-KL-8340-01A-11R-2315-07	BTK|695	50.4043
TCGA-KL-8340-01A-11R-2315-07	BTLA|151888	11.341
TCGA-KL-8340-01A-11R-2315-07	BTN1A1|696	.42
TCGA-KL-8340-01A-11R-2315-07	BTN2A1|11120	396.0937
TCGA-KL-8340-01A-11R-2315-07	BTN2A2|10385	201.1971
TCGA-KL-8340-01A-11R-2315-07	BTN2A3|54718	10.5009
TCGA-KL-8340-01A-11R-2315-07	BTN3A1|11119	445.2378
TCGA-KL-8340-01A-11R-2315-07	BTN3A2|11118	608.6317
TCGA-KL-8340-01A-11R-2315-07	BTN3A3|10384	421.7158
TCGA-KL-8340-01A-11R-2315-07	BTNL2|56244	0
TCGA-KL-8340-01A-11R-2315-07	BTNL3|10917	.8401
TCGA-KL-8340-01A-11R-2315-07	BTNL8|79908	3.7803
TCGA-KL-8340-01A-11R-2315-07	BTNL9|153579	657.3559
TCGA-KL-8340-01A-11R-2315-07	BTRC|8945	345.2693
TCGA-KL-8340-01A-11R-2315-07	BUB1B|701	28.1424
TCGA-KL-8340-01A-11R-2315-07	BUB1|699	64.2655
TCGA-KL-8340-01A-11R-2315-07	BUB3|9184	531.7652
TCGA-KL-8340-01A-11R-2315-07	BUD13|84811	338.5488
TCGA-KL-8340-01A-11R-2315-07	BUD31|8896	1603.0747
TCGA-KL-8340-01A-11R-2315-07	BVES|11149	31.9227
TCGA-KL-8340-01A-11R-2315-07	BYSL|705	165.9141
TCGA-KL-8340-01A-11R-2315-07	BZRAP1|9256	224.2991
TCGA-KL-8340-01A-11R-2315-07	BZW1|9689	1673.4222
TCGA-KL-8340-01A-11R-2315-07	BZW2|28969	747.2435
TCGA-KL-8340-01A-11R-2315-07	C10orf105|414152	2.5202
TCGA-KL-8340-01A-11R-2315-07	C10orf107|219621	.8401
TCGA-KL-8340-01A-11R-2315-07	C10orf108|414235	13.0211
TCGA-KL-8340-01A-11R-2315-07	C10orf10|11067	1736.0076
TCGA-KL-8340-01A-11R-2315-07	C10orf110|55853	4.1542
TCGA-KL-8340-01A-11R-2315-07	C10orf111|221060	2.9402
TCGA-KL-8340-01A-11R-2315-07	C10orf113|387638	0
TCGA-KL-8340-01A-11R-2315-07	C10orf114|399726	9.6608
TCGA-KL-8340-01A-11R-2315-07	C10orf116|10974	353.6365
TCGA-KL-8340-01A-11R-2315-07	C10orf118|55088	545.6264
TCGA-KL-8340-01A-11R-2315-07	C10orf119|79892	598.1308
TCGA-KL-8340-01A-11R-2315-07	C10orf11|83938	143.6522
TCGA-KL-8340-01A-11R-2315-07	C10orf120|399814	0
TCGA-KL-8340-01A-11R-2315-07	C10orf122|387718	0
TCGA-KL-8340-01A-11R-2315-07	C10orf125|282969	33.6029
TCGA-KL-8340-01A-11R-2315-07	C10orf128|170371	5.4605
TCGA-KL-8340-01A-11R-2315-07	C10orf129|142827	0
TCGA-KL-8340-01A-11R-2315-07	C10orf12|26148	39.748
TCGA-KL-8340-01A-11R-2315-07	C10orf131|100127889	.8401
TCGA-KL-8340-01A-11R-2315-07	C10orf137|26098	115.9299
TCGA-KL-8340-01A-11R-2315-07	C10orf140|387640	2.5202
TCGA-KL-8340-01A-11R-2315-07	C10orf18|54906	734.2224
TCGA-KL-8340-01A-11R-2315-07	C10orf25|220979	52.5045
TCGA-KL-8340-01A-11R-2315-07	C10orf26|54838	4508.2726
TCGA-KL-8340-01A-11R-2315-07	C10orf27|219793	57.5449
TCGA-KL-8340-01A-11R-2315-07	C10orf28|27291	892.1558
TCGA-KL-8340-01A-11R-2315-07	C10orf2|56652	151.2129
TCGA-KL-8340-01A-11R-2315-07	C10orf32|119032	601.0711
TCGA-KL-8340-01A-11R-2315-07	C10orf35|219738	107.1091
TCGA-KL-8340-01A-11R-2315-07	C10orf40|283025	0
TCGA-KL-8340-01A-11R-2315-07	C10orf41|100131213	153.1576
TCGA-KL-8340-01A-11R-2315-07	C10orf46|143384	783.7866
TCGA-KL-8340-01A-11R-2315-07	C10orf47|254427	66.7857
TCGA-KL-8340-01A-11R-2315-07	C10orf4|118924	129.791
TCGA-KL-8340-01A-11R-2315-07	C10orf50|645528	.42
TCGA-KL-8340-01A-11R-2315-07	C10orf53|282966	.42
TCGA-KL-8340-01A-11R-2315-07	C10orf54|64115	338.5488
TCGA-KL-8340-01A-11R-2315-07	C10orf55|414236	2.5202
TCGA-KL-8340-01A-11R-2315-07	C10orf57|80195	458.4186
TCGA-KL-8340-01A-11R-2315-07	C10orf58|84293	1848.5771
TCGA-KL-8340-01A-11R-2315-07	C10orf62|414157	.42
TCGA-KL-8340-01A-11R-2315-07	C10orf67|256815	11.341
TCGA-KL-8340-01A-11R-2315-07	C10orf68|79741	1.6801
TCGA-KL-8340-01A-11R-2315-07	C10orf71|118461	.42
TCGA-KL-8340-01A-11R-2315-07	C10orf72|196740	1155.0982
TCGA-KL-8340-01A-11R-2315-07	C10orf75|90271	509.9233
TCGA-KL-8340-01A-11R-2315-07	C10orf76|79591	517.484
TCGA-KL-8340-01A-11R-2315-07	C10orf78|119392	30.2426
TCGA-KL-8340-01A-11R-2315-07	C10orf79|80217	0
TCGA-KL-8340-01A-11R-2315-07	C10orf81|79949	0
TCGA-KL-8340-01A-11R-2315-07	C10orf82|143379	1.6801
TCGA-KL-8340-01A-11R-2315-07	C10orf84|63877	323.4275
TCGA-KL-8340-01A-11R-2315-07	C10orf88|80007	110.8894
TCGA-KL-8340-01A-11R-2315-07	C10orf90|118611	0
TCGA-KL-8340-01A-11R-2315-07	C10orf91|170393	.42
TCGA-KL-8340-01A-11R-2315-07	C10orf93|255352	11.341
TCGA-KL-8340-01A-11R-2315-07	C10orf95|79946	7.8127
TCGA-KL-8340-01A-11R-2315-07	C10orf96|374355	0
TCGA-KL-8340-01A-11R-2315-07	C10orf99|387695	0
TCGA-KL-8340-01A-11R-2315-07	C11orf10|746	1292.8699
TCGA-KL-8340-01A-11R-2315-07	C11orf16|56673	2.5202
TCGA-KL-8340-01A-11R-2315-07	C11orf17|56672	394.4135
TCGA-KL-8340-01A-11R-2315-07	C11orf1|64776	418.3262
TCGA-KL-8340-01A-11R-2315-07	C11orf20|25858	1.6801
TCGA-KL-8340-01A-11R-2315-07	C11orf21|29125	2.5202
TCGA-KL-8340-01A-11R-2315-07	C11orf24|53838	506.5631
TCGA-KL-8340-01A-11R-2315-07	C11orf2|738	4023.522
TCGA-KL-8340-01A-11R-2315-07	C11orf30|56946	399.0339
TCGA-KL-8340-01A-11R-2315-07	C11orf31|280636	1623.438
TCGA-KL-8340-01A-11R-2315-07	C11orf34|349633	0
TCGA-KL-8340-01A-11R-2315-07	C11orf35|256329	89.7616
TCGA-KL-8340-01A-11R-2315-07	C11orf36|283303	0
TCGA-KL-8340-01A-11R-2315-07	C11orf40|143501	0
TCGA-KL-8340-01A-11R-2315-07	C11orf41|25758	63.8454
TCGA-KL-8340-01A-11R-2315-07	C11orf42|160298	1.6801
TCGA-KL-8340-01A-11R-2315-07	C11orf45|219833	22.2619
TCGA-KL-8340-01A-11R-2315-07	C11orf46|120534	886.6954
TCGA-KL-8340-01A-11R-2315-07	C11orf48|79081	401.0753
TCGA-KL-8340-01A-11R-2315-07	C11orf49|79096	532.6053
TCGA-KL-8340-01A-11R-2315-07	C11orf51|25906	1256.4528
TCGA-KL-8340-01A-11R-2315-07	C11orf52|91894	453.2185
TCGA-KL-8340-01A-11R-2315-07	C11orf53|341032	6.7206
TCGA-KL-8340-01A-11R-2315-07	C11orf54|28970	1479.7858
TCGA-KL-8340-01A-11R-2315-07	C11orf57|55216	660.7162
TCGA-KL-8340-01A-11R-2315-07	C11orf58|10944	2984.7737
TCGA-KL-8340-01A-11R-2315-07	C11orf59|55004	3361.5457
TCGA-KL-8340-01A-11R-2315-07	C11orf61|79684	136.5116
TCGA-KL-8340-01A-11R-2315-07	C11orf63|79864	80.6469
TCGA-KL-8340-01A-11R-2315-07	C11orf64|283197	0
TCGA-KL-8340-01A-11R-2315-07	C11orf65|160140	9.6608
TCGA-KL-8340-01A-11R-2315-07	C11orf66|220004	28.5624
TCGA-KL-8340-01A-11R-2315-07	C11orf67|28971	265.2567
TCGA-KL-8340-01A-11R-2315-07	C11orf68|83638	1370.9965
TCGA-KL-8340-01A-11R-2315-07	C11orf70|85016	6.3005
TCGA-KL-8340-01A-11R-2315-07	C11orf71|54494	488.5015
TCGA-KL-8340-01A-11R-2315-07	C11orf73|51501	368.7913
TCGA-KL-8340-01A-11R-2315-07	C11orf74|119710	159.6136
TCGA-KL-8340-01A-11R-2315-07	C11orf75|56935	445.2378
TCGA-KL-8340-01A-11R-2315-07	C11orf80|79703	386.0128
TCGA-KL-8340-01A-11R-2315-07	C11orf82|220042	10.5009
TCGA-KL-8340-01A-11R-2315-07	C11orf83|790955	685.0782
TCGA-KL-8340-01A-11R-2315-07	C11orf84|144097	418.7756
TCGA-KL-8340-01A-11R-2315-07	C11orf85|283129	0
TCGA-KL-8340-01A-11R-2315-07	C11orf86|254439	0
TCGA-KL-8340-01A-11R-2315-07	C11orf87|399947	4.6204
TCGA-KL-8340-01A-11R-2315-07	C11orf88|399949	0
TCGA-KL-8340-01A-11R-2315-07	C11orf90|387804	0
TCGA-KL-8340-01A-11R-2315-07	C11orf92|399948	1584.7023
TCGA-KL-8340-01A-11R-2315-07	C11orf93|120376	603.2637
TCGA-KL-8340-01A-11R-2315-07	C11orf94|143678	.42
TCGA-KL-8340-01A-11R-2315-07	C11orf95|65998	1790.6122
TCGA-KL-8340-01A-11R-2315-07	C11orf9|745	91.1477
TCGA-KL-8340-01A-11R-2315-07	C12orf10|60314	963.9819
TCGA-KL-8340-01A-11R-2315-07	C12orf11|55726	356.1903
TCGA-KL-8340-01A-11R-2315-07	C12orf12|196477	0
TCGA-KL-8340-01A-11R-2315-07	C12orf23|90488	2710.4904
TCGA-KL-8340-01A-11R-2315-07	C12orf24|29902	27.3023
TCGA-KL-8340-01A-11R-2315-07	C12orf26|84190	65.9456
TCGA-KL-8340-01A-11R-2315-07	C12orf27|283460	.42
TCGA-KL-8340-01A-11R-2315-07	C12orf29|91298	523.5997
TCGA-KL-8340-01A-11R-2315-07	C12orf32|83695	383.9126
TCGA-KL-8340-01A-11R-2315-07	C12orf34|84915	935.8395
TCGA-KL-8340-01A-11R-2315-07	C12orf35|55196	316.7069
TCGA-KL-8340-01A-11R-2315-07	C12orf36|283422	0
TCGA-KL-8340-01A-11R-2315-07	C12orf39|80763	233.9599
TCGA-KL-8340-01A-11R-2315-07	C12orf40|283461	0
TCGA-KL-8340-01A-11R-2315-07	C12orf41|54934	601.0711
TCGA-KL-8340-01A-11R-2315-07	C12orf42|374470	4.2004
TCGA-KL-8340-01A-11R-2315-07	C12orf43|64897	373.8318
TCGA-KL-8340-01A-11R-2315-07	C12orf44|60673	1705.765
TCGA-KL-8340-01A-11R-2315-07	C12orf45|121053	105.849
TCGA-KL-8340-01A-11R-2315-07	C12orf47|51275	356.0223
TCGA-KL-8340-01A-11R-2315-07	C12orf48|55010	82.6672
TCGA-KL-8340-01A-11R-2315-07	C12orf49|79794	1740.628
TCGA-KL-8340-01A-11R-2315-07	C12orf4|57102	311.2465
TCGA-KL-8340-01A-11R-2315-07	C12orf50|160419	0
TCGA-KL-8340-01A-11R-2315-07	C12orf51|283450	1822.955
TCGA-KL-8340-01A-11R-2315-07	C12orf52|84934	524.6246
TCGA-KL-8340-01A-11R-2315-07	C12orf53|196500	5.0404
TCGA-KL-8340-01A-11R-2315-07	C12orf54|121273	0
TCGA-KL-8340-01A-11R-2315-07	C12orf56|115749	0
TCGA-KL-8340-01A-11R-2315-07	C12orf57|113246	773.2857
TCGA-KL-8340-01A-11R-2315-07	C12orf59|120939	2501.7326
TCGA-KL-8340-01A-11R-2315-07	C12orf5|57103	344.8493
TCGA-KL-8340-01A-11R-2315-07	C12orf60|144608	38.6433
TCGA-KL-8340-01A-11R-2315-07	C12orf61|283416	31.9227
TCGA-KL-8340-01A-11R-2315-07	C12orf62|84987	1177.3601
TCGA-KL-8340-01A-11R-2315-07	C12orf63|374467	.42
TCGA-KL-8340-01A-11R-2315-07	C12orf65|91574	488.9216
TCGA-KL-8340-01A-11R-2315-07	C12orf66|144577	126.8508
TCGA-KL-8340-01A-11R-2315-07	C12orf68|387856	10.5009
TCGA-KL-8340-01A-11R-2315-07	C12orf69|440087	19.3216
TCGA-KL-8340-01A-11R-2315-07	C12orf70|341346	0
TCGA-KL-8340-01A-11R-2315-07	C12orf71|728858	.42
TCGA-KL-8340-01A-11R-2315-07	C12orf72|254013	82.327
TCGA-KL-8340-01A-11R-2315-07	C12orf73|728568	193.2164
TCGA-KL-8340-01A-11R-2315-07	C12orf74|338809	1.2601
TCGA-KL-8340-01A-11R-2315-07	C12orf75|387882	8843.4317
TCGA-KL-8340-01A-11R-2315-07	C12orf76|400073	113.8297
TCGA-KL-8340-01A-11R-2315-07	C12orf77|196415	46.624
TCGA-KL-8340-01A-11R-2315-07	C13orf15|28984	569.1484
TCGA-KL-8340-01A-11R-2315-07	C13orf16|121793	0
TCGA-KL-8340-01A-11R-2315-07	C13orf18|80183	9.6608
TCGA-KL-8340-01A-11R-2315-07	C13orf1|57213	291.9248
TCGA-KL-8340-01A-11R-2315-07	C13orf23|80209	724.1416
TCGA-KL-8340-01A-11R-2315-07	C13orf26|122046	0
TCGA-KL-8340-01A-11R-2315-07	C13orf27|93081	52.0844
TCGA-KL-8340-01A-11R-2315-07	C13orf28|122258	0
TCGA-KL-8340-01A-11R-2315-07	C13orf29|283487	37.8032
TCGA-KL-8340-01A-11R-2315-07	C13orf30|144809	0
TCGA-KL-8340-01A-11R-2315-07	C13orf31|144811	60.9052
TCGA-KL-8340-01A-11R-2315-07	C13orf33|84935	57.1249
TCGA-KL-8340-01A-11R-2315-07	C13orf34|79866	9.4802
TCGA-KL-8340-01A-11R-2315-07	C13orf35|400165	0
TCGA-KL-8340-01A-11R-2315-07	C13orf36|400120	0
TCGA-KL-8340-01A-11R-2315-07	C13orf37|440145	196.5767
TCGA-KL-8340-01A-11R-2315-07	C13orf38|728591	7.1406
TCGA-KL-8340-01A-11R-2315-07	C13orf39|196541	1.2601
TCGA-KL-8340-01A-11R-2315-07	C14orf101|54916	659.8761
TCGA-KL-8340-01A-11R-2315-07	C14orf102|55051	313.7667
TCGA-KL-8340-01A-11R-2315-07	C14orf104|55172	277.2236
TCGA-KL-8340-01A-11R-2315-07	C14orf105|55195	1421.4008
TCGA-KL-8340-01A-11R-2315-07	C14orf106|55320	272.6032
TCGA-KL-8340-01A-11R-2315-07	C14orf109|26175	542.2661
TCGA-KL-8340-01A-11R-2315-07	C14orf115|55237	0
TCGA-KL-8340-01A-11R-2315-07	C14orf118|55668	474.2203
TCGA-KL-8340-01A-11R-2315-07	C14orf119|55017	1116.4549
TCGA-KL-8340-01A-11R-2315-07	C14orf126|112487	213.0001
TCGA-KL-8340-01A-11R-2315-07	C14orf128|84837	136.0916
TCGA-KL-8340-01A-11R-2315-07	C14orf129|51527	430.1166
TCGA-KL-8340-01A-11R-2315-07	C14orf132|56967	690.1187
TCGA-KL-8340-01A-11R-2315-07	C14orf135|64430	3781.5814
TCGA-KL-8340-01A-11R-2315-07	C14orf138|79609	88.6275
TCGA-KL-8340-01A-11R-2315-07	C14orf139|79686	41.5835
TCGA-KL-8340-01A-11R-2315-07	C14orf142|84520	236.9001
TCGA-KL-8340-01A-11R-2315-07	C14orf143|90141	42.0036
TCGA-KL-8340-01A-11R-2315-07	C14orf145|145508	25.6222
TCGA-KL-8340-01A-11R-2315-07	C14orf147|171546	1998.9499
TCGA-KL-8340-01A-11R-2315-07	C14orf148|122945	2.1002
TCGA-KL-8340-01A-11R-2315-07	C14orf149|112849	84.8472
TCGA-KL-8340-01A-11R-2315-07	C14orf153|84334	708.8397
TCGA-KL-8340-01A-11R-2315-07	C14orf156|81892	711.9605
TCGA-KL-8340-01A-11R-2315-07	C14orf159|80017	5144.5973
TCGA-KL-8340-01A-11R-2315-07	C14orf162|56936	0
TCGA-KL-8340-01A-11R-2315-07	C14orf165|414767	0
TCGA-KL-8340-01A-11R-2315-07	C14orf166B|145497	0
TCGA-KL-8340-01A-11R-2315-07	C14orf166|51637	2210.2279
TCGA-KL-8340-01A-11R-2315-07	C14orf167|55449	1014.7391
TCGA-KL-8340-01A-11R-2315-07	C14orf169|79697	245.3009
TCGA-KL-8340-01A-11R-2315-07	C14orf174|161394	13.4411
TCGA-KL-8340-01A-11R-2315-07	C14orf176|643382	11.761
TCGA-KL-8340-01A-11R-2315-07	C14orf177|283598	0
TCGA-KL-8340-01A-11R-2315-07	C14orf178|283579	2.9402
TCGA-KL-8340-01A-11R-2315-07	C14orf179|112752	341.9091
TCGA-KL-8340-01A-11R-2315-07	C14orf180|400258	0
TCGA-KL-8340-01A-11R-2315-07	C14orf181|400223	45.7839
TCGA-KL-8340-01A-11R-2315-07	C14orf182|283551	0
TCGA-KL-8340-01A-11R-2315-07	C14orf183|196913	0
TCGA-KL-8340-01A-11R-2315-07	C14orf184|650662	0
TCGA-KL-8340-01A-11R-2315-07	C14orf19|280655	3.3603
TCGA-KL-8340-01A-11R-2315-07	C14orf1|11161	1862.8583
TCGA-KL-8340-01A-11R-2315-07	C14orf21|161424	365.4311
TCGA-KL-8340-01A-11R-2315-07	C14orf23|387978	0
TCGA-KL-8340-01A-11R-2315-07	C14orf28|122525	136.0916
TCGA-KL-8340-01A-11R-2315-07	C14orf2|9556	2201.8272
TCGA-KL-8340-01A-11R-2315-07	C14orf33|100129075	65.5256
TCGA-KL-8340-01A-11R-2315-07	C14orf34|645687	0
TCGA-KL-8340-01A-11R-2315-07	C14orf37|145407	440.6175
TCGA-KL-8340-01A-11R-2315-07	C14orf39|317761	.42
TCGA-KL-8340-01A-11R-2315-07	C14orf43|91748	2503.8328
TCGA-KL-8340-01A-11R-2315-07	C14orf45|80127	67.0713
TCGA-KL-8340-01A-11R-2315-07	C14orf48|256369	0
TCGA-KL-8340-01A-11R-2315-07	C14orf49|161176	13.0211
TCGA-KL-8340-01A-11R-2315-07	C14orf4|64207	2361.0207
TCGA-KL-8340-01A-11R-2315-07	C14orf50|145376	2.9402
TCGA-KL-8340-01A-11R-2315-07	C14orf53|440184	2.1002
TCGA-KL-8340-01A-11R-2315-07	C14orf64|388011	0
TCGA-KL-8340-01A-11R-2315-07	C14orf68|283600	.42
TCGA-KL-8340-01A-11R-2315-07	C14orf70|283601	0
TCGA-KL-8340-01A-11R-2315-07	C14orf72|145200	55.4447
TCGA-KL-8340-01A-11R-2315-07	C14orf73|91828	.8401
TCGA-KL-8340-01A-11R-2315-07	C14orf79|122616	176.835
TCGA-KL-8340-01A-11R-2315-07	C14orf80|283643	76.8665
TCGA-KL-8340-01A-11R-2315-07	C14orf86|283592	0
TCGA-KL-8340-01A-11R-2315-07	C14orf93|60686	180.1953
TCGA-KL-8340-01A-11R-2315-07	C15orf17|57184	1399.979
TCGA-KL-8340-01A-11R-2315-07	C15orf21|283651	12.6011
TCGA-KL-8340-01A-11R-2315-07	C15orf23|90417	270.503
TCGA-KL-8340-01A-11R-2315-07	C15orf24|56851	1933.0043
TCGA-KL-8340-01A-11R-2315-07	C15orf26|161502	.42
TCGA-KL-8340-01A-11R-2315-07	C15orf27|123591	22.6819
TCGA-KL-8340-01A-11R-2315-07	C15orf28|80035	1.2601
TCGA-KL-8340-01A-11R-2315-07	C15orf29|79768	251.1814
TCGA-KL-8340-01A-11R-2315-07	C15orf2|23742	0
TCGA-KL-8340-01A-11R-2315-07	C15orf32|145858	0
TCGA-KL-8340-01A-11R-2315-07	C15orf33|196951	26.0716
TCGA-KL-8340-01A-11R-2315-07	C15orf34|80072	33.6029
TCGA-KL-8340-01A-11R-2315-07	C15orf37|283687	176.058
TCGA-KL-8340-01A-11R-2315-07	C15orf38|348110	189.3899
TCGA-KL-8340-01A-11R-2315-07	C15orf39|56905	703.1398
TCGA-KL-8340-01A-11R-2315-07	C15orf40|123207	429.6965
TCGA-KL-8340-01A-11R-2315-07	C15orf41|84529	47.044
TCGA-KL-8340-01A-11R-2315-07	C15orf42|90381	14.7475
TCGA-KL-8340-01A-11R-2315-07	C15orf43|145645	0
TCGA-KL-8340-01A-11R-2315-07	C15orf44|81556	1053.8696
TCGA-KL-8340-01A-11R-2315-07	C15orf48|84419	1.2601
TCGA-KL-8340-01A-11R-2315-07	C15orf50|414926	0
TCGA-KL-8340-01A-11R-2315-07	C15orf51|196968	1.2601
TCGA-KL-8340-01A-11R-2315-07	C15orf52|388115	1959.8866
TCGA-KL-8340-01A-11R-2315-07	C15orf53|400359	0
TCGA-KL-8340-01A-11R-2315-07	C15orf54|400360	1.6801
TCGA-KL-8340-01A-11R-2315-07	C15orf55|256646	3.3603
TCGA-KL-8340-01A-11R-2315-07	C15orf56|644809	121.3903
TCGA-KL-8340-01A-11R-2315-07	C15orf57|90416	416.8224
TCGA-KL-8340-01A-11R-2315-07	C15orf58|390637	44.1037
TCGA-KL-8340-01A-11R-2315-07	C15orf59|388135	4397.7738
TCGA-KL-8340-01A-11R-2315-07	C15orf5|81698	0
TCGA-KL-8340-01A-11R-2315-07	C15orf60|283677	0
TCGA-KL-8340-01A-11R-2315-07	C15orf61|145853	252.4415
TCGA-KL-8340-01A-11R-2315-07	C15orf62|643338	16.8014
TCGA-KL-8340-01A-11R-2315-07	C15orf63|25764	685.4983
TCGA-KL-8340-01A-11R-2315-07	C16orf11|146325	1.2601
TCGA-KL-8340-01A-11R-2315-07	C16orf13|84326	519.5842
TCGA-KL-8340-01A-11R-2315-07	C16orf3|750	5.4605
TCGA-KL-8340-01A-11R-2315-07	C16orf42|115939	1329.5642
TCGA-KL-8340-01A-11R-2315-07	C16orf45|89927	214.6382
TCGA-KL-8340-01A-11R-2315-07	C16orf46|123775	39.0633
TCGA-KL-8340-01A-11R-2315-07	C16orf48|84080	199.517
TCGA-KL-8340-01A-11R-2315-07	C16orf52|730094	424.6561
TCGA-KL-8340-01A-11R-2315-07	C16orf53|79447	1037.085
TCGA-KL-8340-01A-11R-2315-07	C16orf54|283897	21.0018
TCGA-KL-8340-01A-11R-2315-07	C16orf55|124045	55.4447
TCGA-KL-8340-01A-11R-2315-07	C16orf57|79650	692.6389
TCGA-KL-8340-01A-11R-2315-07	C16orf58|64755	3124.6456
TCGA-KL-8340-01A-11R-2315-07	C16orf59|80178	23.942
TCGA-KL-8340-01A-11R-2315-07	C16orf5|29965	5019.4267
TCGA-KL-8340-01A-11R-2315-07	C16orf61|56942	827.6005
TCGA-KL-8340-01A-11R-2315-07	C16orf62|57020	1361.3357
TCGA-KL-8340-01A-11R-2315-07	C16orf63|123811	685.4983
TCGA-KL-8340-01A-11R-2315-07	C16orf68|79091	186.4959
TCGA-KL-8340-01A-11R-2315-07	C16orf70|80262	385.303
TCGA-KL-8340-01A-11R-2315-07	C16orf71|146562	15.1213
TCGA-KL-8340-01A-11R-2315-07	C16orf72|29035	738.4228
TCGA-KL-8340-01A-11R-2315-07	C16orf73|254528	0
TCGA-KL-8340-01A-11R-2315-07	C16orf74|404550	85.2672
TCGA-KL-8340-01A-11R-2315-07	C16orf75|116028	306.206
TCGA-KL-8340-01A-11R-2315-07	C16orf78|123970	0
TCGA-KL-8340-01A-11R-2315-07	C16orf79|283870	33.9767
TCGA-KL-8340-01A-11R-2315-07	C16orf7|9605	1015.4909
TCGA-KL-8340-01A-11R-2315-07	C16orf80|29105	816.5494
TCGA-KL-8340-01A-11R-2315-07	C16orf81|283860	.42
TCGA-KL-8340-01A-11R-2315-07	C16orf82|162083	0
TCGA-KL-8340-01A-11R-2315-07	C16orf86|388284	47.464
TCGA-KL-8340-01A-11R-2315-07	C16orf87|388272	77.2866
TCGA-KL-8340-01A-11R-2315-07	C16orf88|400506	403.6543
TCGA-KL-8340-01A-11R-2315-07	C16orf89|146556	424.6561
TCGA-KL-8340-01A-11R-2315-07	C16orf90|646174	.42
TCGA-KL-8340-01A-11R-2315-07	C16orf91|283951	330.5681
TCGA-KL-8340-01A-11R-2315-07	C16orf92|146378	0
TCGA-KL-8340-01A-11R-2315-07	C16orf93|90835	7.1406
TCGA-KL-8340-01A-11R-2315-07	C17orf100|388327	24.3621
TCGA-KL-8340-01A-11R-2315-07	C17orf101|79701	525.0446
[truncated: 18,532 more rows]
