# Supplementary material for: Dysfunctional miRNA-Mediated Regulation in Chromophobe Renal Cell Carcinoma
Source: PLoS One. 2016 Jun 3;11(6):e0156324. doi: 10.1371/journal.pone.0156324 (PMC4892590; doi:10.1371/journal.pone.0156324)
Supplement: S2 File — (ZIP) [file pone.0156324.s002.zip › S2_File mRNA expression profile downloaded from TCGA/case/unc.edu__IlluminaHiSeq_RNASeqV2__TCGA-KL-8341-01A-11R-2315-07__expression_rsem_gene_normalized.txt]

barcode	gene_id	normalized_count
TCGA-KL-8341-01A-11R-2315-07	?|100130426	.2887
TCGA-KL-8341-01A-11R-2315-07	?|100133144	15.9047
TCGA-KL-8341-01A-11R-2315-07	?|100134869	12.4064
TCGA-KL-8341-01A-11R-2315-07	?|10357	54.2341
TCGA-KL-8341-01A-11R-2315-07	?|10431	929.2221
TCGA-KL-8341-01A-11R-2315-07	?|136542	0
TCGA-KL-8341-01A-11R-2315-07	?|155060	41.2053
TCGA-KL-8341-01A-11R-2315-07	?|26823	.5606
TCGA-KL-8341-01A-11R-2315-07	?|280660	0
TCGA-KL-8341-01A-11R-2315-07	?|317712	0
TCGA-KL-8341-01A-11R-2315-07	?|340602	0
TCGA-KL-8341-01A-11R-2315-07	?|388795	.2803
TCGA-KL-8341-01A-11R-2315-07	?|390284	7.8486
TCGA-KL-8341-01A-11R-2315-07	?|391343	0
TCGA-KL-8341-01A-11R-2315-07	?|391714	.8409
TCGA-KL-8341-01A-11R-2315-07	?|404770	0
TCGA-KL-8341-01A-11R-2315-07	?|441362	0
TCGA-KL-8341-01A-11R-2315-07	?|442388	0
TCGA-KL-8341-01A-11R-2315-07	?|553137	75.9636
TCGA-KL-8341-01A-11R-2315-07	?|57714	463.3497
TCGA-KL-8341-01A-11R-2315-07	?|645851	4.2046
TCGA-KL-8341-01A-11R-2315-07	?|652919	0
TCGA-KL-8341-01A-11R-2315-07	?|653553	426.9096
TCGA-KL-8341-01A-11R-2315-07	?|728045	0
TCGA-KL-8341-01A-11R-2315-07	?|728603	0
TCGA-KL-8341-01A-11R-2315-07	?|728788	1.1212
TCGA-KL-8341-01A-11R-2315-07	?|729884	52.1374
TCGA-KL-8341-01A-11R-2315-07	?|8225	45.9706
TCGA-KL-8341-01A-11R-2315-07	?|90288	.2803
TCGA-KL-8341-01A-11R-2315-07	A1BG|1	1.466
TCGA-KL-8341-01A-11R-2315-07	A1CF|29974	0
TCGA-KL-8341-01A-11R-2315-07	A2BP1|54715	2.8031
TCGA-KL-8341-01A-11R-2315-07	A2LD1|87769	9.5753
TCGA-KL-8341-01A-11R-2315-07	A2ML1|144568	.2803
TCGA-KL-8341-01A-11R-2315-07	A2M|2	4188.5999
TCGA-KL-8341-01A-11R-2315-07	A4GALT|53947	53.5389
TCGA-KL-8341-01A-11R-2315-07	A4GNT|51146	0
TCGA-KL-8341-01A-11R-2315-07	AAA1|404744	0
TCGA-KL-8341-01A-11R-2315-07	AAAS|8086	885.7744
TCGA-KL-8341-01A-11R-2315-07	AACSL|729522	0
TCGA-KL-8341-01A-11R-2315-07	AACS|65985	1610.6517
TCGA-KL-8341-01A-11R-2315-07	AADACL2|344752	.8409
TCGA-KL-8341-01A-11R-2315-07	AADACL3|126767	.2803
TCGA-KL-8341-01A-11R-2315-07	AADACL4|343066	0
TCGA-KL-8341-01A-11R-2315-07	AADAC|13	0
TCGA-KL-8341-01A-11R-2315-07	AADAT|51166	33.637
TCGA-KL-8341-01A-11R-2315-07	AAGAB|79719	3083.672
TCGA-KL-8341-01A-11R-2315-07	AAK1|22848	1995.5151
TCGA-KL-8341-01A-11R-2315-07	AAMP|14	1481.7099
TCGA-KL-8341-01A-11R-2315-07	AANAT|15	0
TCGA-KL-8341-01A-11R-2315-07	AARS2|57505	478.1668
TCGA-KL-8341-01A-11R-2315-07	AARSD1|80755	243.8683
TCGA-KL-8341-01A-11R-2315-07	AARS|16	12837.281
TCGA-KL-8341-01A-11R-2315-07	AASDHPPT|60496	1540.7821
TCGA-KL-8341-01A-11R-2315-07	AASDH|132949	433.637
TCGA-KL-8341-01A-11R-2315-07	AASS|10157	41.2053
TCGA-KL-8341-01A-11R-2315-07	AATF|26574	606.3069
TCGA-KL-8341-01A-11R-2315-07	AATK|9625	8.4093
TCGA-KL-8341-01A-11R-2315-07	ABAT|18	171.5487
TCGA-KL-8341-01A-11R-2315-07	ABCA10|10349	3.0834
TCGA-KL-8341-01A-11R-2315-07	ABCA11P|79963	115.3104
TCGA-KL-8341-01A-11R-2315-07	ABCA12|26154	14.576
TCGA-KL-8341-01A-11R-2315-07	ABCA13|154664	2.8031
TCGA-KL-8341-01A-11R-2315-07	ABCA17P|650655	14.2957
TCGA-KL-8341-01A-11R-2315-07	ABCA1|19	2402.4947
TCGA-KL-8341-01A-11R-2315-07	ABCA2|20	3586.2649
TCGA-KL-8341-01A-11R-2315-07	ABCA3|21	1065.452
TCGA-KL-8341-01A-11R-2315-07	ABCA4|24	.5606
TCGA-KL-8341-01A-11R-2315-07	ABCA5|23461	1008.8297
TCGA-KL-8341-01A-11R-2315-07	ABCA6|23460	.5606
TCGA-KL-8341-01A-11R-2315-07	ABCA7|10347	417.0988
TCGA-KL-8341-01A-11R-2315-07	ABCA8|10351	.5606
TCGA-KL-8341-01A-11R-2315-07	ABCA9|10350	.5606
TCGA-KL-8341-01A-11R-2315-07	ABCB10|23456	262.9292
TCGA-KL-8341-01A-11R-2315-07	ABCB11|8647	0
TCGA-KL-8341-01A-11R-2315-07	ABCB1|5243	7.0077
TCGA-KL-8341-01A-11R-2315-07	ABCB4|5244	1.9622
TCGA-KL-8341-01A-11R-2315-07	ABCB5|340273	.2803
TCGA-KL-8341-01A-11R-2315-07	ABCB6|10058	121.6594
TCGA-KL-8341-01A-11R-2315-07	ABCB7|22	1141.4156
TCGA-KL-8341-01A-11R-2315-07	ABCB8|11194	812.0533
TCGA-KL-8341-01A-11R-2315-07	ABCB9|23457	437.9453
TCGA-KL-8341-01A-11R-2315-07	ABCC10|89845	148.5634
TCGA-KL-8341-01A-11R-2315-07	ABCC11|85320	7.8486
TCGA-KL-8341-01A-11R-2315-07	ABCC12|94160	0
TCGA-KL-8341-01A-11R-2315-07	ABCC13|150000	.2803
TCGA-KL-8341-01A-11R-2315-07	ABCC1|4363	2519.972
TCGA-KL-8341-01A-11R-2315-07	ABCC2|1244	1.9622
TCGA-KL-8341-01A-11R-2315-07	ABCC3|8714	8.6896
TCGA-KL-8341-01A-11R-2315-07	ABCC4|10257	3622.4247
TCGA-KL-8341-01A-11R-2315-07	ABCC5|10057	2000.8409
TCGA-KL-8341-01A-11R-2315-07	ABCC6P1|653190	21.5837
TCGA-KL-8341-01A-11R-2315-07	ABCC6P2|730013	13.1745
TCGA-KL-8341-01A-11R-2315-07	ABCC6|368	59.7057
TCGA-KL-8341-01A-11R-2315-07	ABCC8|6833	3.3637
TCGA-KL-8341-01A-11R-2315-07	ABCC9|10060	216.6783
TCGA-KL-8341-01A-11R-2315-07	ABCD1|215	648.3532
TCGA-KL-8341-01A-11R-2315-07	ABCD2|225	17.0988
TCGA-KL-8341-01A-11R-2315-07	ABCD3|5825	1465.7323
TCGA-KL-8341-01A-11R-2315-07	ABCD4|5826	599.8598
TCGA-KL-8341-01A-11R-2315-07	ABCE1|6059	1496.5662
TCGA-KL-8341-01A-11R-2315-07	ABCF1|23	1009.11
TCGA-KL-8341-01A-11R-2315-07	ABCF2|10061	2142.3966
TCGA-KL-8341-01A-11R-2315-07	ABCF3|55324	1230.5536
TCGA-KL-8341-01A-11R-2315-07	ABCG1|9619	7041.9061
TCGA-KL-8341-01A-11R-2315-07	ABCG2|9429	46.2509
TCGA-KL-8341-01A-11R-2315-07	ABCG4|64137	98.9488
TCGA-KL-8341-01A-11R-2315-07	ABCG5|64240	.8409
TCGA-KL-8341-01A-11R-2315-07	ABCG8|64241	0
TCGA-KL-8341-01A-11R-2315-07	ABHD10|55347	1921.5137
TCGA-KL-8341-01A-11R-2315-07	ABHD11|83451	1672.5999
TCGA-KL-8341-01A-11R-2315-07	ABHD12B|145447	.2803
TCGA-KL-8341-01A-11R-2315-07	ABHD12|26090	3594.9544
TCGA-KL-8341-01A-11R-2315-07	ABHD13|84945	223.9664
TCGA-KL-8341-01A-11R-2315-07	ABHD14A|25864	130.0631
TCGA-KL-8341-01A-11R-2315-07	ABHD14B|84836	771.6889
TCGA-KL-8341-01A-11R-2315-07	ABHD15|116236	182.761
TCGA-KL-8341-01A-11R-2315-07	ABHD1|84696	.5606
TCGA-KL-8341-01A-11R-2315-07	ABHD2|11057	15721.0932
TCGA-KL-8341-01A-11R-2315-07	ABHD3|171586	3557.9537
TCGA-KL-8341-01A-11R-2315-07	ABHD4|63874	1513.3847
TCGA-KL-8341-01A-11R-2315-07	ABHD5|51099	1002.3826
TCGA-KL-8341-01A-11R-2315-07	ABHD6|57406	938.4723
TCGA-KL-8341-01A-11R-2315-07	ABHD8|79575	502.0322
TCGA-KL-8341-01A-11R-2315-07	ABI1|10006	688.8774
TCGA-KL-8341-01A-11R-2315-07	ABI2|10152	812.0533
TCGA-KL-8341-01A-11R-2315-07	ABI3BP|25890	63.63
TCGA-KL-8341-01A-11R-2315-07	ABI3|51225	42.8872
TCGA-KL-8341-01A-11R-2315-07	ABL1|25	1184.8633
TCGA-KL-8341-01A-11R-2315-07	ABL2|27	300.7708
TCGA-KL-8341-01A-11R-2315-07	ABLIM1|3983	4321.5137
TCGA-KL-8341-01A-11R-2315-07	ABLIM2|84448	8.9699
TCGA-KL-8341-01A-11R-2315-07	ABLIM3|22885	166.7835
TCGA-KL-8341-01A-11R-2315-07	ABO|28	.8409
TCGA-KL-8341-01A-11R-2315-07	ABP1|26	2.2425
TCGA-KL-8341-01A-11R-2315-07	ABRA|137735	4.4849
TCGA-KL-8341-01A-11R-2315-07	ABR|29	422.9853
TCGA-KL-8341-01A-11R-2315-07	ABT1|29777	269.6566
TCGA-KL-8341-01A-11R-2315-07	ABTB1|80325	236.5802
TCGA-KL-8341-01A-11R-2315-07	ABTB2|25841	1473.3006
TCGA-KL-8341-01A-11R-2315-07	ACAA1|30	4283.3917
TCGA-KL-8341-01A-11R-2315-07	ACAA2|10449	2172.1093
TCGA-KL-8341-01A-11R-2315-07	ACACA|31	4617.5193
TCGA-KL-8341-01A-11R-2315-07	ACACB|32	4191.1703
TCGA-KL-8341-01A-11R-2315-07	ACAD10|80724	4743.9383
TCGA-KL-8341-01A-11R-2315-07	ACAD11|84129	353.9734
TCGA-KL-8341-01A-11R-2315-07	ACAD8|27034	1295.5851
TCGA-KL-8341-01A-11R-2315-07	ACAD9|28976	1314.0799
TCGA-KL-8341-01A-11R-2315-07	ACADL|33	1177.5753
TCGA-KL-8341-01A-11R-2315-07	ACADM|34	1349.6847
TCGA-KL-8341-01A-11R-2315-07	ACADSB|36	1388.0869
TCGA-KL-8341-01A-11R-2315-07	ACADS|35	3129.082
TCGA-KL-8341-01A-11R-2315-07	ACADVL|37	4528.5158
TCGA-KL-8341-01A-11R-2315-07	ACAN|176	60.2663
TCGA-KL-8341-01A-11R-2315-07	ACAP1|9744	12.0533
TCGA-KL-8341-01A-11R-2315-07	ACAP2|23527	1246.5312
TCGA-KL-8341-01A-11R-2315-07	ACAP3|116983	237.9902
TCGA-KL-8341-01A-11R-2315-07	ACAT1|38	16661.2474
TCGA-KL-8341-01A-11R-2315-07	ACAT2|39	496.8521
TCGA-KL-8341-01A-11R-2315-07	ACBD3|64746	1046.391
TCGA-KL-8341-01A-11R-2315-07	ACBD4|79777	157.5333
TCGA-KL-8341-01A-11R-2315-07	ACBD5|91452	1161.5978
TCGA-KL-8341-01A-11R-2315-07	ACBD6|84320	192.0112
TCGA-KL-8341-01A-11R-2315-07	ACBD7|414149	50.1752
TCGA-KL-8341-01A-11R-2315-07	ACCN1|40	5.8865
TCGA-KL-8341-01A-11R-2315-07	ACCN2|41	16.2579
TCGA-KL-8341-01A-11R-2315-07	ACCN3|9311	5.6062
TCGA-KL-8341-01A-11R-2315-07	ACCN4|55515	.5606
TCGA-KL-8341-01A-11R-2315-07	ACCN5|51802	1.6819
TCGA-KL-8341-01A-11R-2315-07	ACCSL|390110	.2803
TCGA-KL-8341-01A-11R-2315-07	ACCS|84680	228.171
TCGA-KL-8341-01A-11R-2315-07	ACD|65057	259.8458
TCGA-KL-8341-01A-11R-2315-07	ACE2|59272	3.9243
TCGA-KL-8341-01A-11R-2315-07	ACER1|125981	.2803
TCGA-KL-8341-01A-11R-2315-07	ACER2|340485	26.0687
TCGA-KL-8341-01A-11R-2315-07	ACER3|55331	628.171
TCGA-KL-8341-01A-11R-2315-07	ACE|1636	359.3553
TCGA-KL-8341-01A-11R-2315-07	ACHE|43	16.2579
TCGA-KL-8341-01A-11R-2315-07	ACIN1|22985	2605.466
TCGA-KL-8341-01A-11R-2315-07	ACLY|47	1393.9734
TCGA-KL-8341-01A-11R-2315-07	ACMSD|130013	.2803
TCGA-KL-8341-01A-11R-2315-07	ACN9|57001	270.2172
TCGA-KL-8341-01A-11R-2315-07	ACO1|48	4409.2502
TCGA-KL-8341-01A-11R-2315-07	ACO2|50	22550.9741
TCGA-KL-8341-01A-11R-2315-07	ACOT11|26027	1530.6517
TCGA-KL-8341-01A-11R-2315-07	ACOT12|134526	0
TCGA-KL-8341-01A-11R-2315-07	ACOT13|55856	606.3574
TCGA-KL-8341-01A-11R-2315-07	ACOT1|641371	1982.9012
TCGA-KL-8341-01A-11R-2315-07	ACOT2|10965	830.2733
TCGA-KL-8341-01A-11R-2315-07	ACOT4|122970	257.6034
TCGA-KL-8341-01A-11R-2315-07	ACOT6|641372	32.2355
TCGA-KL-8341-01A-11R-2315-07	ACOT7|11332	456.0617
TCGA-KL-8341-01A-11R-2315-07	ACOT8|10005	823.7421
TCGA-KL-8341-01A-11R-2315-07	ACOT9|23597	341.4156
TCGA-KL-8341-01A-11R-2315-07	ACOX1|51	1722.6797
TCGA-KL-8341-01A-11R-2315-07	ACOX2|8309	42.3266
TCGA-KL-8341-01A-11R-2315-07	ACOX3|8310	620.6027
TCGA-KL-8341-01A-11R-2315-07	ACOXL|55289	1.6819
TCGA-KL-8341-01A-11R-2315-07	ACP1|52	1349.965
TCGA-KL-8341-01A-11R-2315-07	ACP2|53	805.6062
TCGA-KL-8341-01A-11R-2315-07	ACP5|54	117.1689
TCGA-KL-8341-01A-11R-2315-07	ACP6|51205	218.3602
TCGA-KL-8341-01A-11R-2315-07	ACPL2|92370	110.4415
TCGA-KL-8341-01A-11R-2315-07	ACPP|55	362.1584
TCGA-KL-8341-01A-11R-2315-07	ACPT|93650	0
TCGA-KL-8341-01A-11R-2315-07	ACRBP|84519	.8409
TCGA-KL-8341-01A-11R-2315-07	ACRC|93953	3.9243
TCGA-KL-8341-01A-11R-2315-07	ACRV1|56	8.6896
TCGA-KL-8341-01A-11R-2315-07	ACR|49	.2803
TCGA-KL-8341-01A-11R-2315-07	ACSBG1|23205	6.4471
TCGA-KL-8341-01A-11R-2315-07	ACSBG2|81616	5.8865
TCGA-KL-8341-01A-11R-2315-07	ACSF2|80221	351.2263
TCGA-KL-8341-01A-11R-2315-07	ACSF3|197322	442.3266
TCGA-KL-8341-01A-11R-2315-07	ACSL1|2180	50325.1577
TCGA-KL-8341-01A-11R-2315-07	ACSL3|2181	6699.3693
TCGA-KL-8341-01A-11R-2315-07	ACSL4|2182	704.4149
TCGA-KL-8341-01A-11R-2315-07	ACSL5|51703	127.5403
TCGA-KL-8341-01A-11R-2315-07	ACSL6|23305	19.6216
TCGA-KL-8341-01A-11R-2315-07	ACSM1|116285	10.932
TCGA-KL-8341-01A-11R-2315-07	ACSM2A|123876	1.6819
TCGA-KL-8341-01A-11R-2315-07	ACSM2B|348158	.5606
TCGA-KL-8341-01A-11R-2315-07	ACSM3|6296	98.4135
TCGA-KL-8341-01A-11R-2315-07	ACSM4|341392	0
TCGA-KL-8341-01A-11R-2315-07	ACSM5|54988	3.9243
TCGA-KL-8341-01A-11R-2315-07	ACSS1|84532	4161.1773
TCGA-KL-8341-01A-11R-2315-07	ACSS2|55902	2077.0848
TCGA-KL-8341-01A-11R-2315-07	ACSS3|79611	9388.9278
TCGA-KL-8341-01A-11R-2315-07	ACTA1|58	.2803
TCGA-KL-8341-01A-11R-2315-07	ACTA2|59	631.0329
TCGA-KL-8341-01A-11R-2315-07	ACTBL2|345651	1.4015
TCGA-KL-8341-01A-11R-2315-07	ACTB|60	65754.4499
TCGA-KL-8341-01A-11R-2315-07	ACTC1|70	93.9033
TCGA-KL-8341-01A-11R-2315-07	ACTG1|71	19683.2516
TCGA-KL-8341-01A-11R-2315-07	ACTG2|72	52.1374
TCGA-KL-8341-01A-11R-2315-07	ACTL6A|86	454.0995
TCGA-KL-8341-01A-11R-2315-07	ACTL6B|51412	0
TCGA-KL-8341-01A-11R-2315-07	ACTL7A|10881	0
TCGA-KL-8341-01A-11R-2315-07	ACTL7B|10880	0
TCGA-KL-8341-01A-11R-2315-07	ACTL8|81569	0
TCGA-KL-8341-01A-11R-2315-07	ACTL9|284382	0
TCGA-KL-8341-01A-11R-2315-07	ACTN1|87	754.59
TCGA-KL-8341-01A-11R-2315-07	ACTN2|88	1.4015
TCGA-KL-8341-01A-11R-2315-07	ACTN3|89	.2803
TCGA-KL-8341-01A-11R-2315-07	ACTN4|81	8778.7162
TCGA-KL-8341-01A-11R-2315-07	ACTR10|55860	1534.9685
TCGA-KL-8341-01A-11R-2315-07	ACTR1A|10121	1897.6875
TCGA-KL-8341-01A-11R-2315-07	ACTR1B|10120	899.5095
TCGA-KL-8341-01A-11R-2315-07	ACTR2|10097	3197.1969
TCGA-KL-8341-01A-11R-2315-07	ACTR3B|57180	199.8598
TCGA-KL-8341-01A-11R-2315-07	ACTR3C|653857	252.2775
TCGA-KL-8341-01A-11R-2315-07	ACTR3|10096	2303.0133
TCGA-KL-8341-01A-11R-2315-07	ACTR5|79913	194.8143
TCGA-KL-8341-01A-11R-2315-07	ACTR6|64431	703.5739
TCGA-KL-8341-01A-11R-2315-07	ACTR8|93973	535.1086
TCGA-KL-8341-01A-11R-2315-07	ACTRT1|139741	0
TCGA-KL-8341-01A-11R-2315-07	ACTRT2|140625	0
TCGA-KL-8341-01A-11R-2315-07	ACVR1B|91	2171.2684
TCGA-KL-8341-01A-11R-2315-07	ACVR1C|130399	285.3539
TCGA-KL-8341-01A-11R-2315-07	ACVR1|90	779.2572
TCGA-KL-8341-01A-11R-2315-07	ACVR2A|92	276.6643
TCGA-KL-8341-01A-11R-2315-07	ACVR2B|93	445.41
TCGA-KL-8341-01A-11R-2315-07	ACVRL1|94	209.3903
TCGA-KL-8341-01A-11R-2315-07	ACY1|95	1110.5816
TCGA-KL-8341-01A-11R-2315-07	ACY3|91703	.2803
TCGA-KL-8341-01A-11R-2315-07	ACYP1|97	88.0168
TCGA-KL-8341-01A-11R-2315-07	ACYP2|98	239.3833
TCGA-KL-8341-01A-11R-2315-07	ADAD1|132612	0
TCGA-KL-8341-01A-11R-2315-07	ADAD2|161931	.5606
TCGA-KL-8341-01A-11R-2315-07	ADAL|161823	542.9573
TCGA-KL-8341-01A-11R-2315-07	ADAM10|102	1846.9516
TCGA-KL-8341-01A-11R-2315-07	ADAM11|4185	1.9622
TCGA-KL-8341-01A-11R-2315-07	ADAM12|8038	49.054
TCGA-KL-8341-01A-11R-2315-07	ADAM15|8751	451.3104
TCGA-KL-8341-01A-11R-2315-07	ADAM17|6868	380.3784
TCGA-KL-8341-01A-11R-2315-07	ADAM18|8749	0
TCGA-KL-8341-01A-11R-2315-07	ADAM19|8728	45.9706
TCGA-KL-8341-01A-11R-2315-07	ADAM20|8748	2.5228
TCGA-KL-8341-01A-11R-2315-07	ADAM21P1|145241	1.9622
TCGA-KL-8341-01A-11R-2315-07	ADAM21|8747	3.644
TCGA-KL-8341-01A-11R-2315-07	ADAM22|53616	713.9453
TCGA-KL-8341-01A-11R-2315-07	ADAM23|8745	1.1212
TCGA-KL-8341-01A-11R-2315-07	ADAM28|10863	13.4548
TCGA-KL-8341-01A-11R-2315-07	ADAM29|11086	0
TCGA-KL-8341-01A-11R-2315-07	ADAM2|2515	500.911
TCGA-KL-8341-01A-11R-2315-07	ADAM30|11085	0
TCGA-KL-8341-01A-11R-2315-07	ADAM32|203102	.8409
TCGA-KL-8341-01A-11R-2315-07	ADAM33|80332	.2803
TCGA-KL-8341-01A-11R-2315-07	ADAM3A|1587	0
TCGA-KL-8341-01A-11R-2315-07	ADAM5P|255926	0
TCGA-KL-8341-01A-11R-2315-07	ADAM6|8755	36.7568
TCGA-KL-8341-01A-11R-2315-07	ADAM7|8756	.2803
TCGA-KL-8341-01A-11R-2315-07	ADAM8|101	78.4863
TCGA-KL-8341-01A-11R-2315-07	ADAM9|8754	2560.0561
TCGA-KL-8341-01A-11R-2315-07	ADAMDEC1|27299	15.417
TCGA-KL-8341-01A-11R-2315-07	ADAMTS10|81794	11.773
TCGA-KL-8341-01A-11R-2315-07	ADAMTS12|81792	10.6517
TCGA-KL-8341-01A-11R-2315-07	ADAMTS13|11093	241.0652
TCGA-KL-8341-01A-11R-2315-07	ADAMTS14|140766	3.9243
TCGA-KL-8341-01A-11R-2315-07	ADAMTS15|170689	3.0834
TCGA-KL-8341-01A-11R-2315-07	ADAMTS16|170690	1.6819
TCGA-KL-8341-01A-11R-2315-07	ADAMTS17|170691	149.4043
TCGA-KL-8341-01A-11R-2315-07	ADAMTS18|170692	13.1745
TCGA-KL-8341-01A-11R-2315-07	ADAMTS19|171019	8.4093
TCGA-KL-8341-01A-11R-2315-07	ADAMTS1|9510	287.5964
TCGA-KL-8341-01A-11R-2315-07	ADAMTS20|80070	0
TCGA-KL-8341-01A-11R-2315-07	ADAMTS2|9509	10.932
TCGA-KL-8341-01A-11R-2315-07	ADAMTS3|9508	47.9327
TCGA-KL-8341-01A-11R-2315-07	ADAMTS4|9507	315.9075
TCGA-KL-8341-01A-11R-2315-07	ADAMTS5|11096	215.8374
TCGA-KL-8341-01A-11R-2315-07	ADAMTS6|11174	5.3259
TCGA-KL-8341-01A-11R-2315-07	ADAMTS7|11173	63.63
TCGA-KL-8341-01A-11R-2315-07	ADAMTS8|11095	4.2046
TCGA-KL-8341-01A-11R-2315-07	ADAMTS9|56999	115.7673
TCGA-KL-8341-01A-11R-2315-07	ADAMTSL1|92949	12202.1023
TCGA-KL-8341-01A-11R-2315-07	ADAMTSL2|9719	469.7968
TCGA-KL-8341-01A-11R-2315-07	ADAMTSL3|57188	32.7961
TCGA-KL-8341-01A-11R-2315-07	ADAMTSL4|54507	15.6973
TCGA-KL-8341-01A-11R-2315-07	ADAMTSL5|339366	11.2123
TCGA-KL-8341-01A-11R-2315-07	ADAP1|11033	1158.2873
TCGA-KL-8341-01A-11R-2315-07	ADAP2|55803	47.0918
TCGA-KL-8341-01A-11R-2315-07	ADARB1|104	126.9797
TCGA-KL-8341-01A-11R-2315-07	ADARB2|105	134.2677
TCGA-KL-8341-01A-11R-2315-07	ADAR|103	3881.7099
TCGA-KL-8341-01A-11R-2315-07	ADAT1|23536	517.7295
TCGA-KL-8341-01A-11R-2315-07	ADAT2|134637	17.0988
TCGA-KL-8341-01A-11R-2315-07	ADAT3|113179	57.1829
TCGA-KL-8341-01A-11R-2315-07	ADA|100	14.576
TCGA-KL-8341-01A-11R-2315-07	ADCK1|57143	660.4064
TCGA-KL-8341-01A-11R-2315-07	ADCK2|90956	785.9846
TCGA-KL-8341-01A-11R-2315-07	ADCK4|79934	292.0813
TCGA-KL-8341-01A-11R-2315-07	ADCK5|203054	80.1682
TCGA-KL-8341-01A-11R-2315-07	ADCY10|55811	0
TCGA-KL-8341-01A-11R-2315-07	ADCY1|107	34.7582
TCGA-KL-8341-01A-11R-2315-07	ADCY2|108	.2803
TCGA-KL-8341-01A-11R-2315-07	ADCY3|109	179.958
TCGA-KL-8341-01A-11R-2315-07	ADCY4|196883	38.4022
TCGA-KL-8341-01A-11R-2315-07	ADCY5|111	36.4401
TCGA-KL-8341-01A-11R-2315-07	ADCY6|112	1667.274
TCGA-KL-8341-01A-11R-2315-07	ADCY7|113	113.8052
TCGA-KL-8341-01A-11R-2315-07	ADCY8|114	.5606
TCGA-KL-8341-01A-11R-2315-07	ADCY9|115	316.4681
TCGA-KL-8341-01A-11R-2315-07	ADCYAP1R1|117	.2803
TCGA-KL-8341-01A-11R-2315-07	ADCYAP1|116	169.8669
TCGA-KL-8341-01A-11R-2315-07	ADC|113451	7.288
TCGA-KL-8341-01A-11R-2315-07	ADD1|118	4515.487
TCGA-KL-8341-01A-11R-2315-07	ADD2|119	.8409
TCGA-KL-8341-01A-11R-2315-07	ADD3|120	2227.8907
TCGA-KL-8341-01A-11R-2315-07	ADH1A|124	0
TCGA-KL-8341-01A-11R-2315-07	ADH1B|125	2.2425
TCGA-KL-8341-01A-11R-2315-07	ADH1C|126	14.2957
TCGA-KL-8341-01A-11R-2315-07	ADH4|127	.2803
TCGA-KL-8341-01A-11R-2315-07	ADH5|128	2715.9075
TCGA-KL-8341-01A-11R-2315-07	ADH6|130	.8409
TCGA-KL-8341-01A-11R-2315-07	ADH7|131	.5606
TCGA-KL-8341-01A-11R-2315-07	ADHFE1|137872	76.5242
TCGA-KL-8341-01A-11R-2315-07	ADI1|55256	2767.7645
TCGA-KL-8341-01A-11R-2315-07	ADIG|149685	0
TCGA-KL-8341-01A-11R-2315-07	ADIPOQ|9370	0
TCGA-KL-8341-01A-11R-2315-07	ADIPOR1|51094	1967.7645
TCGA-KL-8341-01A-11R-2315-07	ADIPOR2|79602	4276.6643
TCGA-KL-8341-01A-11R-2315-07	ADK|132	427.4702
TCGA-KL-8341-01A-11R-2315-07	ADM2|79924	768.8858
TCGA-KL-8341-01A-11R-2315-07	ADM|133	3413.8753
TCGA-KL-8341-01A-11R-2315-07	ADNP2|22850	818.5004
TCGA-KL-8341-01A-11R-2315-07	ADNP|23394	3014.7162
TCGA-KL-8341-01A-11R-2315-07	ADORA1|134	8.1289
TCGA-KL-8341-01A-11R-2315-07	ADORA2A|135	52.1374
TCGA-KL-8341-01A-11R-2315-07	ADORA2B|136	4.2046
TCGA-KL-8341-01A-11R-2315-07	ADORA3|140	15.6973
TCGA-KL-8341-01A-11R-2315-07	ADO|84890	379.2572
TCGA-KL-8341-01A-11R-2315-07	ADPGK|83440	641.0652
TCGA-KL-8341-01A-11R-2315-07	ADPRHL1|113622	38.1219
TCGA-KL-8341-01A-11R-2315-07	ADPRHL2|54936	385.1437
TCGA-KL-8341-01A-11R-2315-07	ADPRH|141	110.1612
TCGA-KL-8341-01A-11R-2315-07	ADRA1A|148	1.1212
TCGA-KL-8341-01A-11R-2315-07	ADRA1B|147	13.7351
TCGA-KL-8341-01A-11R-2315-07	ADRA1D|146	2.2425
TCGA-KL-8341-01A-11R-2315-07	ADRA2A|150	2.5228
TCGA-KL-8341-01A-11R-2315-07	ADRA2B|151	27.4702
TCGA-KL-8341-01A-11R-2315-07	ADRA2C|152	.5606
TCGA-KL-8341-01A-11R-2315-07	ADRB1|153	536.7905
TCGA-KL-8341-01A-11R-2315-07	ADRB2|154	339.7337
TCGA-KL-8341-01A-11R-2315-07	ADRB3|155	0
TCGA-KL-8341-01A-11R-2315-07	ADRBK1|156	1482.5508
TCGA-KL-8341-01A-11R-2315-07	ADRBK2|157	388.7877
TCGA-KL-8341-01A-11R-2315-07	ADRM1|11047	1549.2642
TCGA-KL-8341-01A-11R-2315-07	ADSL|158	734.4078
TCGA-KL-8341-01A-11R-2315-07	ADSSL1|122622	262.9292
TCGA-KL-8341-01A-11R-2315-07	ADSS|159	826.6293
TCGA-KL-8341-01A-11R-2315-07	AEBP1|165	136.5102
TCGA-KL-8341-01A-11R-2315-07	AEBP2|121536	742.2565
TCGA-KL-8341-01A-11R-2315-07	AEN|64782	114.6461
TCGA-KL-8341-01A-11R-2315-07	AES|166	13382.2004
TCGA-KL-8341-01A-11R-2315-07	AFAP1L1|134265	406.7274
TCGA-KL-8341-01A-11R-2315-07	AFAP1L2|84632	116.6083
TCGA-KL-8341-01A-11R-2315-07	AFAP1|60312	110.1584
TCGA-KL-8341-01A-11R-2315-07	AFARP1|246182	2.5228
TCGA-KL-8341-01A-11R-2315-07	AFF1|4299	4670.7779
TCGA-KL-8341-01A-11R-2315-07	AFF2|2334	3.0834
TCGA-KL-8341-01A-11R-2315-07	AFF3|3899	94.7442
TCGA-KL-8341-01A-11R-2315-07	AFF4|27125	5792.0112
TCGA-KL-8341-01A-11R-2315-07	AFG3L1|172	303.0133
TCGA-KL-8341-01A-11R-2315-07	AFG3L2|10939	6812.911
TCGA-KL-8341-01A-11R-2315-07	AFMID|125061	51.2964
TCGA-KL-8341-01A-11R-2315-07	AFM|173	0
TCGA-KL-8341-01A-11R-2315-07	AFP|174	0
TCGA-KL-8341-01A-11R-2315-07	AFTPH|54812	1141.4156
TCGA-KL-8341-01A-11R-2315-07	AG2|387763	82.691
TCGA-KL-8341-01A-11R-2315-07	AGAP11|119385	3.3693
TCGA-KL-8341-01A-11R-2315-07	AGAP1|116987	257.8837
TCGA-KL-8341-01A-11R-2315-07	AGAP2|116986	32.9699
TCGA-KL-8341-01A-11R-2315-07	AGAP3|116988	1280.7288
TCGA-KL-8341-01A-11R-2315-07	AGAP4|119016	64.7512
TCGA-KL-8341-01A-11R-2315-07	AGAP5|729092	17.1072
TCGA-KL-8341-01A-11R-2315-07	AGAP6|414189	28.0308
TCGA-KL-8341-01A-11R-2315-07	AGAP7|653268	2.8031
TCGA-KL-8341-01A-11R-2315-07	AGAP8|728404	15.1367
TCGA-KL-8341-01A-11R-2315-07	AGA|175	490.8199
TCGA-KL-8341-01A-11R-2315-07	AGBL1|123624	.2803
TCGA-KL-8341-01A-11R-2315-07	AGBL2|79841	3.3637
TCGA-KL-8341-01A-11R-2315-07	AGBL3|340351	8.4093
TCGA-KL-8341-01A-11R-2315-07	AGBL4|84871	2.2425
TCGA-KL-8341-01A-11R-2315-07	AGBL5|60509	529.5109
TCGA-KL-8341-01A-11R-2315-07	AGER|177	6.7274
TCGA-KL-8341-01A-11R-2315-07	AGFG1|3267	1188.227
TCGA-KL-8341-01A-11R-2315-07	AGFG2|3268	843.1675
TCGA-KL-8341-01A-11R-2315-07	AGGF1|55109	786.2649
TCGA-KL-8341-01A-11R-2315-07	AGK|55750	454.9404
TCGA-KL-8341-01A-11R-2315-07	AGL|178	3024.8073
TCGA-KL-8341-01A-11R-2315-07	AGMAT|79814	53.5389
TCGA-KL-8341-01A-11R-2315-07	AGPAT1|10554	1106.5929
TCGA-KL-8341-01A-11R-2315-07	AGPAT2|10555	1206.1668
TCGA-KL-8341-01A-11R-2315-07	AGPAT3|56894	4470.918
TCGA-KL-8341-01A-11R-2315-07	AGPAT4|56895	11.773
TCGA-KL-8341-01A-11R-2315-07	AGPAT5|55326	1961.3174
TCGA-KL-8341-01A-11R-2315-07	AGPAT6|137964	2875.1226
TCGA-KL-8341-01A-11R-2315-07	AGPAT9|84803	1515.6272
TCGA-KL-8341-01A-11R-2315-07	AGPHD1|123688	40.0841
TCGA-KL-8341-01A-11R-2315-07	AGPS|8540	813.4548
TCGA-KL-8341-01A-11R-2315-07	AGR2|10551	0
TCGA-KL-8341-01A-11R-2315-07	AGR3|155465	.5606
TCGA-KL-8341-01A-11R-2315-07	AGRN|375790	1692.5018
TCGA-KL-8341-01A-11R-2315-07	AGRP|181	.5606
TCGA-KL-8341-01A-11R-2315-07	AGTPBP1|23287	433.9173
TCGA-KL-8341-01A-11R-2315-07	AGTR1|185	1.6819
TCGA-KL-8341-01A-11R-2315-07	AGTR2|186	0
TCGA-KL-8341-01A-11R-2315-07	AGTRAP|57085	333.0063
TCGA-KL-8341-01A-11R-2315-07	AGT|183	3.9243
TCGA-KL-8341-01A-11R-2315-07	AGXT2L1|64850	1.6819
TCGA-KL-8341-01A-11R-2315-07	AGXT2L2|85007	329.5053
TCGA-KL-8341-01A-11R-2315-07	AGXT2|64902	.2803
TCGA-KL-8341-01A-11R-2315-07	AGXT|189	.2803
TCGA-KL-8341-01A-11R-2315-07	AHCTF1|25909	2011.773
TCGA-KL-8341-01A-11R-2315-07	AHCYL1|10768	5019.4814
TCGA-KL-8341-01A-11R-2315-07	AHCYL2|23382	6080.4485
TCGA-KL-8341-01A-11R-2315-07	AHCY|191	2298.2481
TCGA-KL-8341-01A-11R-2315-07	AHDC1|27245	497.267
TCGA-KL-8341-01A-11R-2315-07	AHI1|54806	177.9958
TCGA-KL-8341-01A-11R-2315-07	AHNAK2|113146	89.979
TCGA-KL-8341-01A-11R-2315-07	AHNAK|79026	34456.9026
TCGA-KL-8341-01A-11R-2315-07	AHRR|57491	17.6594
TCGA-KL-8341-01A-11R-2315-07	AHR|196	702.4527
TCGA-KL-8341-01A-11R-2315-07	AHSA1|10598	3051.4366
TCGA-KL-8341-01A-11R-2315-07	AHSA2|130872	176.5943
TCGA-KL-8341-01A-11R-2315-07	AHSG|197	0
TCGA-KL-8341-01A-11R-2315-07	AHSP|51327	0
TCGA-KL-8341-01A-11R-2315-07	AICDA|57379	0
TCGA-KL-8341-01A-11R-2315-07	AIDA|64853	296.3224
TCGA-KL-8341-01A-11R-2315-07	AIF1L|83543	360.1962
TCGA-KL-8341-01A-11R-2315-07	AIF1|199	20.7428
TCGA-KL-8341-01A-11R-2315-07	AIFM1|9131	4390.1892
TCGA-KL-8341-01A-11R-2315-07	AIFM2|84883	738.6125
TCGA-KL-8341-01A-11R-2315-07	AIFM3|150209	67.2684
TCGA-KL-8341-01A-11R-2315-07	AIG1|51390	876.5242
TCGA-KL-8341-01A-11R-2315-07	AIM1L|55057	1.1212
TCGA-KL-8341-01A-11R-2315-07	AIM1|202	1635.0385
TCGA-KL-8341-01A-11R-2315-07	AIM2|9447	0
TCGA-KL-8341-01A-11R-2315-07	AIMP1|9255	1308.3588
TCGA-KL-8341-01A-11R-2315-07	AIMP2|7965	1731.5599
TCGA-KL-8341-01A-11R-2315-07	AIPL1|23746	0
TCGA-KL-8341-01A-11R-2315-07	AIP|9049	1091.801
TCGA-KL-8341-01A-11R-2315-07	AIRE|326	0
TCGA-KL-8341-01A-11R-2315-07	AJAP1|55966	3.0834
TCGA-KL-8341-01A-11R-2315-07	AK1|203	1518.4303
TCGA-KL-8341-01A-11R-2315-07	AK2|204	2045.6903
TCGA-KL-8341-01A-11R-2315-07	AK3L1|205	135.3889
TCGA-KL-8341-01A-11R-2315-07	AK3|50808	1929.6426
TCGA-KL-8341-01A-11R-2315-07	AK5|26289	1.1212
TCGA-KL-8341-01A-11R-2315-07	AK7|122481	52.1374
TCGA-KL-8341-01A-11R-2315-07	AKAP10|11216	452.1374
TCGA-KL-8341-01A-11R-2315-07	AKAP11|11215	1469.9369
TCGA-KL-8341-01A-11R-2315-07	AKAP12|9590	166.7835
TCGA-KL-8341-01A-11R-2315-07	AKAP13|11214	1422.8451
TCGA-KL-8341-01A-11R-2315-07	AKAP14|158798	1.6819
TCGA-KL-8341-01A-11R-2315-07	AKAP1|8165	2191.4506
TCGA-KL-8341-01A-11R-2315-07	AKAP2|11217	5546.3826
TCGA-KL-8341-01A-11R-2315-07	AKAP3|10566	110.1612
TCGA-KL-8341-01A-11R-2315-07	AKAP4|8852	0
TCGA-KL-8341-01A-11R-2315-07	AKAP5|9495	12.0533
TCGA-KL-8341-01A-11R-2315-07	AKAP6|9472	1364.8213
TCGA-KL-8341-01A-11R-2315-07	AKAP7|9465	302.1724
TCGA-KL-8341-01A-11R-2315-07	AKAP8L|26993	785.1437
TCGA-KL-8341-01A-11R-2315-07	AKAP8|10270	713.1044
TCGA-KL-8341-01A-11R-2315-07	AKAP9|10142	5970.8479
TCGA-KL-8341-01A-11R-2315-07	AKD1|221264	271.6188
TCGA-KL-8341-01A-11R-2315-07	AKIRIN1|79647	967.9047
TCGA-KL-8341-01A-11R-2315-07	AKIRIN2|55122	795.7954
TCGA-KL-8341-01A-11R-2315-07	AKNAD1|254268	12.6195
TCGA-KL-8341-01A-11R-2315-07	AKNA|80709	493.9033
TCGA-KL-8341-01A-11R-2315-07	AKR1A1|10327	546.0406
TCGA-KL-8341-01A-11R-2315-07	AKR1B10|57016	.5606
TCGA-KL-8341-01A-11R-2315-07	AKR1B15|441282	0
TCGA-KL-8341-01A-11R-2315-07	AKR1B1|231	3122.6349
TCGA-KL-8341-01A-11R-2315-07	AKR1C1|1645	1521.5137
TCGA-KL-8341-01A-11R-2315-07	AKR1C2|1646	31.1142
TCGA-KL-8341-01A-11R-2315-07	AKR1C3|8644	206.0266
TCGA-KL-8341-01A-11R-2315-07	AKR1C4|1109	0
TCGA-KL-8341-01A-11R-2315-07	AKR1CL1|340811	0
TCGA-KL-8341-01A-11R-2315-07	AKR1D1|6718	.2803
TCGA-KL-8341-01A-11R-2315-07	AKR1E2|83592	1.9622
TCGA-KL-8341-01A-11R-2315-07	AKR7A2|8574	562.0182
TCGA-KL-8341-01A-11R-2315-07	AKR7A3|22977	863.3497
TCGA-KL-8341-01A-11R-2315-07	AKR7L|246181	22.1444
TCGA-KL-8341-01A-11R-2315-07	AKT1S1|84335	617.239
TCGA-KL-8341-01A-11R-2315-07	AKT1|207	4851.0161
TCGA-KL-8341-01A-11R-2315-07	AKT2|208	1811.6328
TCGA-KL-8341-01A-11R-2315-07	AKT3|10000	1630.5536
TCGA-KL-8341-01A-11R-2315-07	AKTIP|64400	2016.6811
TCGA-KL-8341-01A-11R-2315-07	ALAD|210	718.15
TCGA-KL-8341-01A-11R-2315-07	ALAS1|211	2499.7898
TCGA-KL-8341-01A-11R-2315-07	ALAS2|212	.5606
TCGA-KL-8341-01A-11R-2315-07	ALB|213	4.2046
TCGA-KL-8341-01A-11R-2315-07	ALCAM|214	5717.7295
TCGA-KL-8341-01A-11R-2315-07	ALDH16A1|126133	338.3322
TCGA-KL-8341-01A-11R-2315-07	ALDH18A1|5832	717.309
TCGA-KL-8341-01A-11R-2315-07	ALDH1A1|216	2410.6517
TCGA-KL-8341-01A-11R-2315-07	ALDH1A2|8854	2923.3357
TCGA-KL-8341-01A-11R-2315-07	ALDH1A3|220	1299.8963
TCGA-KL-8341-01A-11R-2315-07	ALDH1B1|219	434.7582
TCGA-KL-8341-01A-11R-2315-07	ALDH1L1|10840	3929.9229
TCGA-KL-8341-01A-11R-2315-07	ALDH1L2|160428	396.9166
TCGA-KL-8341-01A-11R-2315-07	ALDH2|217	410.3714
TCGA-KL-8341-01A-11R-2315-07	ALDH3A1|218	.2803
TCGA-KL-8341-01A-11R-2315-07	ALDH3A2|224	989.4884
TCGA-KL-8341-01A-11R-2315-07	ALDH3B1|221	18.5004
TCGA-KL-8341-01A-11R-2315-07	ALDH3B2|222	257.8837
TCGA-KL-8341-01A-11R-2315-07	ALDH4A1|8659	523.3357
TCGA-KL-8341-01A-11R-2315-07	ALDH5A1|7915	672.74
TCGA-KL-8341-01A-11R-2315-07	ALDH6A1|4329	1257.4352
TCGA-KL-8341-01A-11R-2315-07	ALDH7A1|501	1354.4499
TCGA-KL-8341-01A-11R-2315-07	ALDH8A1|64577	2.8031
TCGA-KL-8341-01A-11R-2315-07	ALDH9A1|223	1570.2873
TCGA-KL-8341-01A-11R-2315-07	ALDOA|226	83192.1514
TCGA-KL-8341-01A-11R-2315-07	ALDOB|229	59.4254
TCGA-KL-8341-01A-11R-2315-07	ALDOC|230	2034.7582
TCGA-KL-8341-01A-11R-2315-07	ALG10B|144245	442.6069
TCGA-KL-8341-01A-11R-2315-07	ALG10|84920	183.602
TCGA-KL-8341-01A-11R-2315-07	ALG11|440138	12.6139
TCGA-KL-8341-01A-11R-2315-07	ALG12|79087	1494.3238
TCGA-KL-8341-01A-11R-2315-07	ALG13|79868	666.5732
TCGA-KL-8341-01A-11R-2315-07	ALG14|199857	170.9881
TCGA-KL-8341-01A-11R-2315-07	ALG1L2|644974	0
TCGA-KL-8341-01A-11R-2315-07	ALG1L|200810	21.8332
TCGA-KL-8341-01A-11R-2315-07	ALG1|56052	875.8486
TCGA-KL-8341-01A-11R-2315-07	ALG2|85365	1970.5676
TCGA-KL-8341-01A-11R-2315-07	ALG3|10195	497.5473
TCGA-KL-8341-01A-11R-2315-07	ALG5|29880	528.6615
TCGA-KL-8341-01A-11R-2315-07	ALG6|29929	170.9881
TCGA-KL-8341-01A-11R-2315-07	ALG8|79053	727.9608
TCGA-KL-8341-01A-11R-2315-07	ALG9|79796	648.6335
TCGA-KL-8341-01A-11R-2315-07	ALKBH1|8846	307.7786
TCGA-KL-8341-01A-11R-2315-07	ALKBH2|121642	93.623
TCGA-KL-8341-01A-11R-2315-07	ALKBH3|221120	554.7302
TCGA-KL-8341-01A-11R-2315-07	ALKBH4|54784	435.0189
TCGA-KL-8341-01A-11R-2315-07	ALKBH5|54890	1863.8823
TCGA-KL-8341-01A-11R-2315-07	ALKBH6|84964	76.8045
TCGA-KL-8341-01A-11R-2315-07	ALKBH7|84266	1552.6279
TCGA-KL-8341-01A-11R-2315-07	ALKBH8|91801	207.1479
TCGA-KL-8341-01A-11R-2315-07	ALK|238	.5606
TCGA-KL-8341-01A-11R-2315-07	ALLC|55821	0
TCGA-KL-8341-01A-11R-2315-07	ALMS1P|200420	4.2046
TCGA-KL-8341-01A-11R-2315-07	ALMS1|7840	481.2894
TCGA-KL-8341-01A-11R-2315-07	ALOX12B|242	0
TCGA-KL-8341-01A-11R-2315-07	ALOX12P2|245	0
TCGA-KL-8341-01A-11R-2315-07	ALOX12|239	4.2102
TCGA-KL-8341-01A-11R-2315-07	ALOX15B|247	.8409
TCGA-KL-8341-01A-11R-2315-07	ALOX15|246	0
TCGA-KL-8341-01A-11R-2315-07	ALOX5AP|241	67.5543
TCGA-KL-8341-01A-11R-2315-07	ALOX5|240	19.3413
TCGA-KL-8341-01A-11R-2315-07	ALOXE3|59344	1.4015
TCGA-KL-8341-01A-11R-2315-07	ALPI|248	0
TCGA-KL-8341-01A-11R-2315-07	ALPK1|80216	424.3868
TCGA-KL-8341-01A-11R-2315-07	ALPK2|115701	0
TCGA-KL-8341-01A-11R-2315-07	ALPK3|57538	2701.3315
TCGA-KL-8341-01A-11R-2315-07	ALPL|249	21.0231
TCGA-KL-8341-01A-11R-2315-07	ALPPL2|251	0
TCGA-KL-8341-01A-11R-2315-07	ALPP|250	0
TCGA-KL-8341-01A-11R-2315-07	ALS2CL|259173	445.41
TCGA-KL-8341-01A-11R-2315-07	ALS2CR11|151254	0
TCGA-KL-8341-01A-11R-2315-07	ALS2CR12|130540	3.0834
TCGA-KL-8341-01A-11R-2315-07	ALS2CR4|65062	73.7211
TCGA-KL-8341-01A-11R-2315-07	ALS2CR8|79800	230.6938
TCGA-KL-8341-01A-11R-2315-07	ALS2|57679	388.7877
TCGA-KL-8341-01A-11R-2315-07	ALX1|8092	1.6819
TCGA-KL-8341-01A-11R-2315-07	ALX3|257	10.0911
TCGA-KL-8341-01A-11R-2315-07	ALX4|60529	0
TCGA-KL-8341-01A-11R-2315-07	AMAC1L2|83650	.5606
TCGA-KL-8341-01A-11R-2315-07	AMAC1L3|643664	0
TCGA-KL-8341-01A-11R-2315-07	AMAC1|146861	.2803
TCGA-KL-8341-01A-11R-2315-07	AMACR|23600	10359.3553
TCGA-KL-8341-01A-11R-2315-07	AMBN|258	.8409
TCGA-KL-8341-01A-11R-2315-07	AMBP|259	.2803
TCGA-KL-8341-01A-11R-2315-07	AMBRA1|55626	1416.6783
TCGA-KL-8341-01A-11R-2315-07	AMD1|262	1070.8255
TCGA-KL-8341-01A-11R-2315-07	AMDHD1|144193	1.4015
TCGA-KL-8341-01A-11R-2315-07	AMDHD2|51005	592.1121
TCGA-KL-8341-01A-11R-2315-07	AMELX|265	0
TCGA-KL-8341-01A-11R-2315-07	AMELY|266	0
TCGA-KL-8341-01A-11R-2315-07	AMFR|267	7835.7393
TCGA-KL-8341-01A-11R-2315-07	AMHR2|269	0
TCGA-KL-8341-01A-11R-2315-07	AMH|268	16.5382
TCGA-KL-8341-01A-11R-2315-07	AMICA1|120425	3.0834
TCGA-KL-8341-01A-11R-2315-07	AMIGO1|57463	70.0771
TCGA-KL-8341-01A-11R-2315-07	AMIGO2|347902	75.6833
TCGA-KL-8341-01A-11R-2315-07	AMIGO3|386724	71.4786
TCGA-KL-8341-01A-11R-2315-07	AMMECR1L|83607	408.9699
TCGA-KL-8341-01A-11R-2315-07	AMMECR1|9949	407.8486
TCGA-KL-8341-01A-11R-2315-07	AMN1|196394	259.2852
TCGA-KL-8341-01A-11R-2315-07	AMN|81693	1.9622
TCGA-KL-8341-01A-11R-2315-07	AMOTL1|154810	2612.4737
TCGA-KL-8341-01A-11R-2315-07	AMOTL2|51421	1013.3146
TCGA-KL-8341-01A-11R-2315-07	AMOT|154796	837.0007
TCGA-KL-8341-01A-11R-2315-07	AMPD1|270	0
TCGA-KL-8341-01A-11R-2315-07	AMPD2|271	159.4954
TCGA-KL-8341-01A-11R-2315-07	AMPD3|272	3643.4478
TCGA-KL-8341-01A-11R-2315-07	AMPH|273	2.5228
TCGA-KL-8341-01A-11R-2315-07	AMTN|401138	2.2425
TCGA-KL-8341-01A-11R-2315-07	AMT|275	502.3266
TCGA-KL-8341-01A-11R-2315-07	AMY1A|276	1.4015
TCGA-KL-8341-01A-11R-2315-07	AMY2A|279	3.0834
TCGA-KL-8341-01A-11R-2315-07	AMY2B|280	207.6524
TCGA-KL-8341-01A-11R-2315-07	AMZ1|155185	4.2046
TCGA-KL-8341-01A-11R-2315-07	AMZ2P1|201283	193.4128
TCGA-KL-8341-01A-11R-2315-07	AMZ2|51321	1080.028
TCGA-KL-8341-01A-11R-2315-07	ANAPC10|10393	141.836
TCGA-KL-8341-01A-11R-2315-07	ANAPC11|51529	847.6524
TCGA-KL-8341-01A-11R-2315-07	ANAPC13|25847	1899.8935
TCGA-KL-8341-01A-11R-2315-07	ANAPC16|119504	2326.5592
TCGA-KL-8341-01A-11R-2315-07	ANAPC1|64682	447.0918
TCGA-KL-8341-01A-11R-2315-07	ANAPC2|29882	861.3875
TCGA-KL-8341-01A-11R-2315-07	ANAPC4|29945	324.5971
TCGA-KL-8341-01A-11R-2315-07	ANAPC5|51433	2800.8409
TCGA-KL-8341-01A-11R-2315-07	ANAPC7|51434	950.5256
TCGA-KL-8341-01A-11R-2315-07	ANGEL1|23357	1974.7722
TCGA-KL-8341-01A-11R-2315-07	ANGEL2|90806	368.6055
TCGA-KL-8341-01A-11R-2315-07	ANGPT1|284	8234.8984
TCGA-KL-8341-01A-11R-2315-07	ANGPT2|285	600.1402
TCGA-KL-8341-01A-11R-2315-07	ANGPT4|51378	1.6819
TCGA-KL-8341-01A-11R-2315-07	ANGPTL1|9068	1077.5053
TCGA-KL-8341-01A-11R-2315-07	ANGPTL2|23452	251.1563
TCGA-KL-8341-01A-11R-2315-07	ANGPTL3|27329	1.1212
TCGA-KL-8341-01A-11R-2315-07	ANGPTL4|51129	46.5312
TCGA-KL-8341-01A-11R-2315-07	ANGPTL5|253935	0
TCGA-KL-8341-01A-11R-2315-07	ANGPTL6|83854	1.3259
TCGA-KL-8341-01A-11R-2315-07	ANGPTL7|10218	0
TCGA-KL-8341-01A-11R-2315-07	ANG|283	7.0806
TCGA-KL-8341-01A-11R-2315-07	ANK1|286	3.0834
TCGA-KL-8341-01A-11R-2315-07	ANK2|287	42.6069
TCGA-KL-8341-01A-11R-2315-07	ANK3|288	1125.438
TCGA-KL-8341-01A-11R-2315-07	ANKAR|150709	42.3266
TCGA-KL-8341-01A-11R-2315-07	ANKDD1A|348094	57.4632
TCGA-KL-8341-01A-11R-2315-07	ANKFN1|162282	0
TCGA-KL-8341-01A-11R-2315-07	ANKFY1|51479	1375.1927
TCGA-KL-8341-01A-11R-2315-07	ANKHD1-EIF4EBP3|404734	883.6496
TCGA-KL-8341-01A-11R-2315-07	ANKHD1|54882	2139.9187
TCGA-KL-8341-01A-11R-2315-07	ANKH|56172	114.9264
TCGA-KL-8341-01A-11R-2315-07	ANKIB1|54467	1636.4401
TCGA-KL-8341-01A-11R-2315-07	ANKK1|255239	1.1212
TCGA-KL-8341-01A-11R-2315-07	ANKLE1|126549	.8409
TCGA-KL-8341-01A-11R-2315-07	ANKLE2|23141	1478.3462
TCGA-KL-8341-01A-11R-2315-07	ANKMY1|51281	121.9341
TCGA-KL-8341-01A-11R-2315-07	ANKMY2|57037	1422.2845
TCGA-KL-8341-01A-11R-2315-07	ANKRA2|57763	196.4961
TCGA-KL-8341-01A-11R-2315-07	ANKRD10|55608	532.5971
TCGA-KL-8341-01A-11R-2315-07	ANKRD11|29123	3972.4989
TCGA-KL-8341-01A-11R-2315-07	ANKRD12|23253	1823.9664
TCGA-KL-8341-01A-11R-2315-07	ANKRD13A|88455	3344.0785
TCGA-KL-8341-01A-11R-2315-07	ANKRD13B|124930	3.9243
TCGA-KL-8341-01A-11R-2315-07	ANKRD13C|81573	567.3441
TCGA-KL-8341-01A-11R-2315-07	ANKRD13D|338692	309.7407
TCGA-KL-8341-01A-11R-2315-07	ANKRD16|54522	134.548
TCGA-KL-8341-01A-11R-2315-07	ANKRD17|26057	3827.0498
TCGA-KL-8341-01A-11R-2315-07	ANKRD19|138649	24.9474
TCGA-KL-8341-01A-11R-2315-07	ANKRD1|27063	.8409
TCGA-KL-8341-01A-11R-2315-07	ANKRD20A3|441425	68.1149
TCGA-KL-8341-01A-11R-2315-07	ANKRD20A4|728747	4.4849
TCGA-KL-8341-01A-11R-2315-07	ANKRD20B|729171	18.22
TCGA-KL-8341-01A-11R-2315-07	ANKRD22|118932	9.2502
TCGA-KL-8341-01A-11R-2315-07	ANKRD23|200539	11.4926
TCGA-KL-8341-01A-11R-2315-07	ANKRD24|170961	47.0918
TCGA-KL-8341-01A-11R-2315-07	ANKRD26P1|124149	52.698
TCGA-KL-8341-01A-11R-2315-07	ANKRD26|22852	310.3013
TCGA-KL-8341-01A-11R-2315-07	ANKRD27|84079	280.028
TCGA-KL-8341-01A-11R-2315-07	ANKRD28|23243	2343.658
TCGA-KL-8341-01A-11R-2315-07	ANKRD29|147463	556.9727
TCGA-KL-8341-01A-11R-2315-07	ANKRD2|26287	.2803
TCGA-KL-8341-01A-11R-2315-07	ANKRD30A|91074	6.7274
TCGA-KL-8341-01A-11R-2315-07	ANKRD30B|374860	.5606
TCGA-KL-8341-01A-11R-2315-07	ANKRD31|256006	13.1745
TCGA-KL-8341-01A-11R-2315-07	ANKRD32|84250	58.0238
TCGA-KL-8341-01A-11R-2315-07	ANKRD33|341405	0
TCGA-KL-8341-01A-11R-2315-07	ANKRD34A|284615	2.5228
TCGA-KL-8341-01A-11R-2315-07	ANKRD34B|340120	2.8031
TCGA-KL-8341-01A-11R-2315-07	ANKRD34C|390616	.5606
TCGA-KL-8341-01A-11R-2315-07	ANKRD35|148741	1.1212
TCGA-KL-8341-01A-11R-2315-07	ANKRD36BP1|84832	88.2971
TCGA-KL-8341-01A-11R-2315-07	ANKRD36B|57730	16.5382
TCGA-KL-8341-01A-11R-2315-07	ANKRD36|375248	52.1374
TCGA-KL-8341-01A-11R-2315-07	ANKRD37|353322	486.8367
TCGA-KL-8341-01A-11R-2315-07	ANKRD39|51239	85.2137
TCGA-KL-8341-01A-11R-2315-07	ANKRD40|91369	689.5585
TCGA-KL-8341-01A-11R-2315-07	ANKRD42|338699	285.9145
TCGA-KL-8341-01A-11R-2315-07	ANKRD43|134548	37.5613
TCGA-KL-8341-01A-11R-2315-07	ANKRD44|91526	91.9411
TCGA-KL-8341-01A-11R-2315-07	ANKRD45|339416	25.5081
TCGA-KL-8341-01A-11R-2315-07	ANKRD46|157567	2355.644
TCGA-KL-8341-01A-11R-2315-07	ANKRD49|54851	352.0673
TCGA-KL-8341-01A-11R-2315-07	ANKRD50|57182	810.6517
TCGA-KL-8341-01A-11R-2315-07	ANKRD52|283373	2009.5305
TCGA-KL-8341-01A-11R-2315-07	ANKRD53|79998	.2803
TCGA-KL-8341-01A-11R-2315-07	ANKRD54|129138	654.2397
TCGA-KL-8341-01A-11R-2315-07	ANKRD55|79722	0
TCGA-KL-8341-01A-11R-2315-07	ANKRD56|345079	570.4275
TCGA-KL-8341-01A-11R-2315-07	ANKRD57|65124	445.41
TCGA-KL-8341-01A-11R-2315-07	ANKRD58|347454	21.3034
TCGA-KL-8341-01A-11R-2315-07	ANKRD5|63926	303.0133
TCGA-KL-8341-01A-11R-2315-07	ANKRD6|22881	146.9376
TCGA-KL-8341-01A-11R-2315-07	ANKRD7|56311	72.3196
TCGA-KL-8341-01A-11R-2315-07	ANKRD9|122416	720.953
TCGA-KL-8341-01A-11R-2315-07	ANKS1A|23294	1373.2306
TCGA-KL-8341-01A-11R-2315-07	ANKS1B|56899	23.2656
TCGA-KL-8341-01A-11R-2315-07	ANKS3|124401	330.7638
TCGA-KL-8341-01A-11R-2315-07	ANKS4B|257629	0
TCGA-KL-8341-01A-11R-2315-07	ANKS6|203286	342.8171
TCGA-KL-8341-01A-11R-2315-07	ANKZF1|55139	264.6111
TCGA-KL-8341-01A-11R-2315-07	ANLN|54443	741.1352
TCGA-KL-8341-01A-11R-2315-07	ANO10|55129	5883.9523
TCGA-KL-8341-01A-11R-2315-07	ANO1|55107	239.103
TCGA-KL-8341-01A-11R-2315-07	ANO2|57101	15.9776
TCGA-KL-8341-01A-11R-2315-07	ANO3|63982	1.4015
TCGA-KL-8341-01A-11R-2315-07	ANO4|121601	1070.7779
TCGA-KL-8341-01A-11R-2315-07	ANO5|203859	2009.5305
TCGA-KL-8341-01A-11R-2315-07	ANO6|196527	4972.9502
TCGA-KL-8341-01A-11R-2315-07	ANO7|50636	41.4856
TCGA-KL-8341-01A-11R-2315-07	ANO8|57719	173.5109
TCGA-KL-8341-01A-11R-2315-07	ANO9|338440	23.5459
TCGA-KL-8341-01A-11R-2315-07	ANP32A|8125	4496.7064
TCGA-KL-8341-01A-11R-2315-07	ANP32B|10541	2477.0848
TCGA-KL-8341-01A-11R-2315-07	ANP32C|23520	2.8031
TCGA-KL-8341-01A-11R-2315-07	ANP32D|23519	0
TCGA-KL-8341-01A-11R-2315-07	ANP32E|81611	479.047
TCGA-KL-8341-01A-11R-2315-07	ANPEP|290	26.6293
TCGA-KL-8341-01A-11R-2315-07	ANTXR1|84168	445.6903
TCGA-KL-8341-01A-11R-2315-07	ANTXR2|118429	279.1871
TCGA-KL-8341-01A-11R-2315-07	ANTXRL|195977	0
TCGA-KL-8341-01A-11R-2315-07	ANUBL1|93550	77.3651
TCGA-KL-8341-01A-11R-2315-07	ANXA10|11199	0
TCGA-KL-8341-01A-11R-2315-07	ANXA11|311	5141.1352
TCGA-KL-8341-01A-11R-2315-07	ANXA13|312	0
TCGA-KL-8341-01A-11R-2315-07	ANXA1|301	296.2859
TCGA-KL-8341-01A-11R-2315-07	ANXA2P1|303	22.1444
TCGA-KL-8341-01A-11R-2315-07	ANXA2P2|304	1085.3539
TCGA-KL-8341-01A-11R-2315-07	ANXA2P3|305	1.6819
TCGA-KL-8341-01A-11R-2315-07	ANXA2|302	2975.1927
TCGA-KL-8341-01A-11R-2315-07	ANXA3|306	37.5613
TCGA-KL-8341-01A-11R-2315-07	ANXA4|307	2402.8031
TCGA-KL-8341-01A-11R-2315-07	ANXA5|308	5663.3497
TCGA-KL-8341-01A-11R-2315-07	ANXA6|309	623.6861
TCGA-KL-8341-01A-11R-2315-07	ANXA7|310	2560.0561
TCGA-KL-8341-01A-11R-2315-07	ANXA8L1|728113	0
TCGA-KL-8341-01A-11R-2315-07	ANXA8L2|244	.2803
TCGA-KL-8341-01A-11R-2315-07	ANXA8|653145	0
TCGA-KL-8341-01A-11R-2315-07	ANXA9|8416	55.2207
TCGA-KL-8341-01A-11R-2315-07	AOAH|313	13.1745
TCGA-KL-8341-01A-11R-2315-07	AOC2|314	10.932
TCGA-KL-8341-01A-11R-2315-07	AOC3|8639	133.9874
TCGA-KL-8341-01A-11R-2315-07	AOX1|316	67.5543
TCGA-KL-8341-01A-11R-2315-07	AOX2P|344454	0
TCGA-KL-8341-01A-11R-2315-07	AP1AR|55435	993.4128
TCGA-KL-8341-01A-11R-2315-07	AP1B1|162	5637.5613
TCGA-KL-8341-01A-11R-2315-07	AP1G1|164	4486.8956
TCGA-KL-8341-01A-11R-2315-07	AP1G2|8906	432.698
TCGA-KL-8341-01A-11R-2315-07	AP1M1|8907	1297.267
TCGA-KL-8341-01A-11R-2315-07	AP1M2|10053	3175.0526
TCGA-KL-8341-01A-11R-2315-07	AP1S1|1174	931.4646
TCGA-KL-8341-01A-11R-2315-07	AP1S2|8905	226.4891
TCGA-KL-8341-01A-11R-2315-07	AP1S3|130340	321.5137
TCGA-KL-8341-01A-11R-2315-07	AP2A1|160	714.8311
TCGA-KL-8341-01A-11R-2315-07	AP2A2|161	2760.7568
TCGA-KL-8341-01A-11R-2315-07	AP2B1|163	6222.8451
TCGA-KL-8341-01A-11R-2315-07	AP2M1|1173	5524.8774
TCGA-KL-8341-01A-11R-2315-07	AP2S1|1175	640.2242
TCGA-KL-8341-01A-11R-2315-07	AP3B1|8546	2732.4457
TCGA-KL-8341-01A-11R-2315-07	AP3B2|8120	9.5305
TCGA-KL-8341-01A-11R-2315-07	AP3D1|8943	6086.8956
TCGA-KL-8341-01A-11R-2315-07	AP3M1|26985	749.2642
TCGA-KL-8341-01A-11R-2315-07	AP3M2|10947	492.7821
TCGA-KL-8341-01A-11R-2315-07	AP3S1|1176	375.3329
TCGA-KL-8341-01A-11R-2315-07	AP3S2|10239	1319.5992
TCGA-KL-8341-01A-11R-2315-07	AP4B1|10717	96.1486
TCGA-KL-8341-01A-11R-2315-07	AP4E1|23431	633.4968
TCGA-KL-8341-01A-11R-2315-07	AP4M1|9179	198.2313
TCGA-KL-8341-01A-11R-2315-07	AP4S1|11154	119.972
TCGA-KL-8341-01A-11R-2315-07	APAF1|317	371.9692
TCGA-KL-8341-01A-11R-2315-07	APBA1|320	79.6076
TCGA-KL-8341-01A-11R-2315-07	APBA2|321	4.2046
TCGA-KL-8341-01A-11R-2315-07	APBA3|9546	291.2404
TCGA-KL-8341-01A-11R-2315-07	APBB1IP|54518	17.0988
TCGA-KL-8341-01A-11R-2315-07	APBB1|322	543.5179
TCGA-KL-8341-01A-11R-2315-07	APBB2|323	1675.6833
TCGA-KL-8341-01A-11R-2315-07	APBB3|10307	244.4289
TCGA-KL-8341-01A-11R-2315-07	APC2|10297	11.0918
TCGA-KL-8341-01A-11R-2315-07	APCDD1L|164284	.2803
TCGA-KL-8341-01A-11R-2315-07	APCDD1|147495	144.3588
TCGA-KL-8341-01A-11R-2315-07	APCS|325	0
TCGA-KL-8341-01A-11R-2315-07	APC|324	801.9622
TCGA-KL-8341-01A-11R-2315-07	APEH|327	5949.5445
TCGA-KL-8341-01A-11R-2315-07	APEX1|328	2137.3511
TCGA-KL-8341-01A-11R-2315-07	APEX2|27301	598.178
TCGA-KL-8341-01A-11R-2315-07	APH1A|51107	1997.7575
TCGA-KL-8341-01A-11R-2315-07	APH1B|83464	1237.5613
TCGA-KL-8341-01A-11R-2315-07	API5|8539	3839.3833
TCGA-KL-8341-01A-11R-2315-07	APIP|51074	507.3945
TCGA-KL-8341-01A-11R-2315-07	APITD1|378708	221.0876
TCGA-KL-8341-01A-11R-2315-07	APLF|200558	49.6146
TCGA-KL-8341-01A-11R-2315-07	APLNR|187	165.9425
TCGA-KL-8341-01A-11R-2315-07	APLN|8862	1549.8248
TCGA-KL-8341-01A-11R-2315-07	APLP1|333	44.0084
TCGA-KL-8341-01A-11R-2315-07	APLP2|334	74775.8935
TCGA-KL-8341-01A-11R-2315-07	APOA1BP|128240	2319.8318
TCGA-KL-8341-01A-11R-2315-07	APOA1|335	.5606
TCGA-KL-8341-01A-11R-2315-07	APOA2|336	0
TCGA-KL-8341-01A-11R-2315-07	APOA4|337	0
TCGA-KL-8341-01A-11R-2315-07	APOA5|116519	0
TCGA-KL-8341-01A-11R-2315-07	APOB48R|55911	108.7596
TCGA-KL-8341-01A-11R-2315-07	APOBEC1|339	0
TCGA-KL-8341-01A-11R-2315-07	APOBEC2|10930	1.4015
TCGA-KL-8341-01A-11R-2315-07	APOBEC3A|200315	9.1465
TCGA-KL-8341-01A-11R-2315-07	APOBEC3B|9582	245.9341
TCGA-KL-8341-01A-11R-2315-07	APOBEC3C|27350	12.6139
TCGA-KL-8341-01A-11R-2315-07	APOBEC3D|140564	4.7652
TCGA-KL-8341-01A-11R-2315-07	APOBEC3F|200316	72.3196
TCGA-KL-8341-01A-11R-2315-07	APOBEC3G|60489	44.2887
TCGA-KL-8341-01A-11R-2315-07	APOBEC3H|164668	.8409
TCGA-KL-8341-01A-11R-2315-07	APOBEC4|403314	.5606
TCGA-KL-8341-01A-11R-2315-07	APOB|338	8.9699
TCGA-KL-8341-01A-11R-2315-07	APOC1P1|342	0
TCGA-KL-8341-01A-11R-2315-07	APOC1|341	132.5858
TCGA-KL-8341-01A-11R-2315-07	APOC2|344	12.8942
TCGA-KL-8341-01A-11R-2315-07	APOC3|345	0
TCGA-KL-8341-01A-11R-2315-07	APOC4|346	14.0154
TCGA-KL-8341-01A-11R-2315-07	APOD|347	13.4548
TCGA-KL-8341-01A-11R-2315-07	APOE|348	4339.4534
TCGA-KL-8341-01A-11R-2315-07	APOF|319	0
TCGA-KL-8341-01A-11R-2315-07	APOH|350	0
TCGA-KL-8341-01A-11R-2315-07	APOL1|8542	2367.4842
TCGA-KL-8341-01A-11R-2315-07	APOL2|23780	1767.6244
TCGA-KL-8341-01A-11R-2315-07	APOL3|80833	68.1149
TCGA-KL-8341-01A-11R-2315-07	APOL4|80832	761.8781
TCGA-KL-8341-01A-11R-2315-07	APOL5|80831	1.6819
TCGA-KL-8341-01A-11R-2315-07	APOL6|80830	2519.4114
TCGA-KL-8341-01A-11R-2315-07	APOLD1|81575	639.5992
TCGA-KL-8341-01A-11R-2315-07	APOM|55937	26.349
TCGA-KL-8341-01A-11R-2315-07	APOOL|139322	891.9411
TCGA-KL-8341-01A-11R-2315-07	APOO|79135	1390.0491
TCGA-KL-8341-01A-11R-2315-07	APPBP2|10513	592.5718
TCGA-KL-8341-01A-11R-2315-07	APPL1|26060	1417.239
TCGA-KL-8341-01A-11R-2315-07	APPL2|55198	818.22
TCGA-KL-8341-01A-11R-2315-07	APP|351	4815.6973
TCGA-KL-8341-01A-11R-2315-07	APRT|353	2970.4275
TCGA-KL-8341-01A-11R-2315-07	APTX|54840	937.0708
TCGA-KL-8341-01A-11R-2315-07	AQP10|89872	0
TCGA-KL-8341-01A-11R-2315-07	AQP11|282679	24.1065
TCGA-KL-8341-01A-11R-2315-07	AQP12A|375318	0
TCGA-KL-8341-01A-11R-2315-07	AQP12B|653437	1.1212
TCGA-KL-8341-01A-11R-2315-07	AQP1|358	484.8129
TCGA-KL-8341-01A-11R-2315-07	AQP2|359	1.1212
TCGA-KL-8341-01A-11R-2315-07	AQP3|360	918.5704
TCGA-KL-8341-01A-11R-2315-07	AQP4|361	5.8865
TCGA-KL-8341-01A-11R-2315-07	AQP5|362	.2803
TCGA-KL-8341-01A-11R-2315-07	AQP6|363	10.6517
TCGA-KL-8341-01A-11R-2315-07	AQP7P1|375719	.2803
TCGA-KL-8341-01A-11R-2315-07	AQP7P3|441432	0
TCGA-KL-8341-01A-11R-2315-07	AQP7|364	10.3714
TCGA-KL-8341-01A-11R-2315-07	AQP8|343	.8409
TCGA-KL-8341-01A-11R-2315-07	AQP9|366	6.7274
TCGA-KL-8341-01A-11R-2315-07	AQPEP|206338	.8409
TCGA-KL-8341-01A-11R-2315-07	AQR|9716	1592.4317
TCGA-KL-8341-01A-11R-2315-07	ARAF|369	1868.5354
TCGA-KL-8341-01A-11R-2315-07	ARAP1|116985	6786.7779
TCGA-KL-8341-01A-11R-2315-07	ARAP2|116984	538.192
TCGA-KL-8341-01A-11R-2315-07	ARAP3|64411	117.7295
TCGA-KL-8341-01A-11R-2315-07	ARCN1|372	8113.2446
TCGA-KL-8341-01A-11R-2315-07	ARC|23237	2.2425
TCGA-KL-8341-01A-11R-2315-07	AREG|374	37.0007
TCGA-KL-8341-01A-11R-2315-07	ARF1|375	6999.2992
TCGA-KL-8341-01A-11R-2315-07	ARF3|377	7031.2544
TCGA-KL-8341-01A-11R-2315-07	ARF4|378	2751.2263
TCGA-KL-8341-01A-11R-2315-07	ARF5|381	3224.0505
TCGA-KL-8341-01A-11R-2315-07	ARF6|382	2446.8115
TCGA-KL-8341-01A-11R-2315-07	ARFGAP1|55738	1345.48
TCGA-KL-8341-01A-11R-2315-07	ARFGAP2|84364	2599.8598
TCGA-KL-8341-01A-11R-2315-07	ARFGAP3|26286	1252.4177
TCGA-KL-8341-01A-11R-2315-07	ARFGEF1|10565	4291.3104
TCGA-KL-8341-01A-11R-2315-07	ARFGEF2|10564	9442.4667
TCGA-KL-8341-01A-11R-2315-07	ARFIP1|27236	2053.5389
TCGA-KL-8341-01A-11R-2315-07	ARFIP2|23647	1298.6685
TCGA-KL-8341-01A-11R-2315-07	ARFRP1|10139	748.9839
TCGA-KL-8341-01A-11R-2315-07	ARG1|383	0
TCGA-KL-8341-01A-11R-2315-07	ARG2|384	2387.0189
TCGA-KL-8341-01A-11R-2315-07	ARGFXP2|503640	0
TCGA-KL-8341-01A-11R-2315-07	ARGFX|503582	1.9622
TCGA-KL-8341-01A-11R-2315-07	ARGLU1|55082	559.2151
TCGA-KL-8341-01A-11R-2315-07	ARHGAP10|79658	13.4548
TCGA-KL-8341-01A-11R-2315-07	ARHGAP11A|9824	1042.1864
TCGA-KL-8341-01A-11R-2315-07	ARHGAP11B|89839	68.9559
TCGA-KL-8341-01A-11R-2315-07	ARHGAP12|94134	2763.8402
TCGA-KL-8341-01A-11R-2315-07	ARHGAP15|55843	6.4471
TCGA-KL-8341-01A-11R-2315-07	ARHGAP17|55114	1141.6959
TCGA-KL-8341-01A-11R-2315-07	ARHGAP18|93663	5019.7617
TCGA-KL-8341-01A-11R-2315-07	ARHGAP19|84986	236.5802
TCGA-KL-8341-01A-11R-2315-07	ARHGAP1|392	2093.623
TCGA-KL-8341-01A-11R-2315-07	ARHGAP20|57569	4.4849
TCGA-KL-8341-01A-11R-2315-07	ARHGAP21|57584	4762.4387
TCGA-KL-8341-01A-11R-2315-07	ARHGAP22|58504	16.2579
TCGA-KL-8341-01A-11R-2315-07	ARHGAP23|57636	114.3658
TCGA-KL-8341-01A-11R-2315-07	ARHGAP24|83478	1022.8451
TCGA-KL-8341-01A-11R-2315-07	ARHGAP25|9938	64.4709
TCGA-KL-8341-01A-11R-2315-07	ARHGAP26|23092	140.7148
TCGA-KL-8341-01A-11R-2315-07	ARHGAP27|201176	687.0357
TCGA-KL-8341-01A-11R-2315-07	ARHGAP28|79822	740.5746
TCGA-KL-8341-01A-11R-2315-07	ARHGAP29|9411	293.2025
TCGA-KL-8341-01A-11R-2315-07	ARHGAP30|257106	45.6903
TCGA-KL-8341-01A-11R-2315-07	ARHGAP31|57514	992.0112
TCGA-KL-8341-01A-11R-2315-07	ARHGAP32|9743	370.007
TCGA-KL-8341-01A-11R-2315-07	ARHGAP33|115703	104.555
TCGA-KL-8341-01A-11R-2315-07	ARHGAP36|158763	0
TCGA-KL-8341-01A-11R-2315-07	ARHGAP39|80728	137.6314
TCGA-KL-8341-01A-11R-2315-07	ARHGAP42|143872	162.8591
TCGA-KL-8341-01A-11R-2315-07	ARHGAP4|393	1260.5466
TCGA-KL-8341-01A-11R-2315-07	ARHGAP5|394	5075.8234
TCGA-KL-8341-01A-11R-2315-07	ARHGAP6|395	2561.4576
TCGA-KL-8341-01A-11R-2315-07	ARHGAP8|23779	487.0105
TCGA-KL-8341-01A-11R-2315-07	ARHGAP9|64333	7.288
TCGA-KL-8341-01A-11R-2315-07	ARHGDIA|396	3061.5277
TCGA-KL-8341-01A-11R-2315-07	ARHGDIB|397	421.5837
TCGA-KL-8341-01A-11R-2315-07	ARHGDIG|398	0
TCGA-KL-8341-01A-11R-2315-07	ARHGEF10L|55160	627.0498
TCGA-KL-8341-01A-11R-2315-07	ARHGEF10|9639	241.0652
TCGA-KL-8341-01A-11R-2315-07	ARHGEF11|9826	1008.5494
TCGA-KL-8341-01A-11R-2315-07	ARHGEF12|23365	15819.7617
TCGA-KL-8341-01A-11R-2315-07	ARHGEF15|22899	113.5249
TCGA-KL-8341-01A-11R-2315-07	ARHGEF16|27237	609.6706
TCGA-KL-8341-01A-11R-2315-07	ARHGEF17|9828	1822.0042
TCGA-KL-8341-01A-11R-2315-07	ARHGEF18|23370	1822.0042
TCGA-KL-8341-01A-11R-2315-07	ARHGEF19|128272	21.8641
TCGA-KL-8341-01A-11R-2315-07	ARHGEF1|9138	255.9215
TCGA-KL-8341-01A-11R-2315-07	ARHGEF2|9181	919.972
TCGA-KL-8341-01A-11R-2315-07	ARHGEF33|100271715	.5606
TCGA-KL-8341-01A-11R-2315-07	ARHGEF35|445328	453.2586
TCGA-KL-8341-01A-11R-2315-07	ARHGEF37|389337	985.5641
TCGA-KL-8341-01A-11R-2315-07	ARHGEF38|54848	84.0925
TCGA-KL-8341-01A-11R-2315-07	ARHGEF3|50650	432.2355
TCGA-KL-8341-01A-11R-2315-07	ARHGEF4|50649	5.6062
TCGA-KL-8341-01A-11R-2315-07	ARHGEF5|7984	306.0967
TCGA-KL-8341-01A-11R-2315-07	ARHGEF6|9459	2524.7372
TCGA-KL-8341-01A-11R-2315-07	ARHGEF7|8874	1454.2397
TCGA-KL-8341-01A-11R-2315-07	ARHGEF9|23229	764.6811
TCGA-KL-8341-01A-11R-2315-07	ARID1A|8289	1732.5858
TCGA-KL-8341-01A-11R-2315-07	ARID1B|57492	1607.0077
TCGA-KL-8341-01A-11R-2315-07	ARID2|196528	1071.0582
TCGA-KL-8341-01A-11R-2315-07	ARID3A|1820	323.4758
TCGA-KL-8341-01A-11R-2315-07	ARID3B|10620	14.8563
TCGA-KL-8341-01A-11R-2315-07	ARID3C|138715	.2803
TCGA-KL-8341-01A-11R-2315-07	ARID4A|5926	499.2292
TCGA-KL-8341-01A-11R-2315-07	ARID4B|51742	885.1633
TCGA-KL-8341-01A-11R-2315-07	ARID5A|10865	49.8949
TCGA-KL-8341-01A-11R-2315-07	ARID5B|84159	864.4709
TCGA-KL-8341-01A-11R-2315-07	ARIH1|25820	1467.9748
TCGA-KL-8341-01A-11R-2315-07	ARIH2|10425	3446.7414
TCGA-KL-8341-01A-11R-2315-07	ARL10|285598	5.8865
TCGA-KL-8341-01A-11R-2315-07	ARL11|115761	6.4471
TCGA-KL-8341-01A-11R-2315-07	ARL13A|392509	0
TCGA-KL-8341-01A-11R-2315-07	ARL13B|200894	135.3889
TCGA-KL-8341-01A-11R-2315-07	ARL14|80117	5.8865
TCGA-KL-8341-01A-11R-2315-07	ARL15|54622	327.6804
TCGA-KL-8341-01A-11R-2315-07	ARL16|339231	307.7786
TCGA-KL-8341-01A-11R-2315-07	ARL17A|51326	86.7554
TCGA-KL-8341-01A-11R-2315-07	ARL17B|641522	1.822
TCGA-KL-8341-01A-11R-2315-07	ARL1|400	4323.1955
TCGA-KL-8341-01A-11R-2315-07	ARL2BP|23568	1762.5788
TCGA-KL-8341-01A-11R-2315-07	ARL2|402	898.9488
TCGA-KL-8341-01A-11R-2315-07	ARL3|403	192.2915
TCGA-KL-8341-01A-11R-2315-07	ARL4A|10124	225.9285
TCGA-KL-8341-01A-11R-2315-07	ARL4C|10123	56.6223
TCGA-KL-8341-01A-11R-2315-07	ARL4D|379	939.0329
TCGA-KL-8341-01A-11R-2315-07	ARL5A|26225	3142.5368
TCGA-KL-8341-01A-11R-2315-07	ARL5B|221079	201.5417
TCGA-KL-8341-01A-11R-2315-07	ARL5C|390790	0
TCGA-KL-8341-01A-11R-2315-07	ARL6IP1|23204	23592.4317
TCGA-KL-8341-01A-11R-2315-07	ARL6IP4|51329	2055.7814
TCGA-KL-8341-01A-11R-2315-07	ARL6IP5|10550	2552.4877
TCGA-KL-8341-01A-11R-2315-07	ARL6IP6|151188	113.8052
TCGA-KL-8341-01A-11R-2315-07	ARL6|84100	1575.0526
TCGA-KL-8341-01A-11R-2315-07	ARL8A|127829	655.3609
TCGA-KL-8341-01A-11R-2315-07	ARL8B|55207	4662.9292
TCGA-KL-8341-01A-11R-2315-07	ARL9|132946	.2803
TCGA-KL-8341-01A-11R-2315-07	ARMC10|83787	801.6706
TCGA-KL-8341-01A-11R-2315-07	ARMC1|55156	998.4583
TCGA-KL-8341-01A-11R-2315-07	ARMC2|84071	11.773
TCGA-KL-8341-01A-11R-2315-07	ARMC3|219681	.8409
TCGA-KL-8341-01A-11R-2315-07	ARMC4|55130	16.5382
TCGA-KL-8341-01A-11R-2315-07	ARMC5|79798	463.9103
TCGA-KL-8341-01A-11R-2315-07	ARMC6|93436	656.1822
TCGA-KL-8341-01A-11R-2315-07	ARMC7|79637	303.5739
TCGA-KL-8341-01A-11R-2315-07	ARMC8|25852	699.3693
TCGA-KL-8341-01A-11R-2315-07	ARMC9|80210	35.8795
TCGA-KL-8341-01A-11R-2315-07	ARMCX1|51309	81.5697
TCGA-KL-8341-01A-11R-2315-07	ARMCX2|9823	4409.5305
TCGA-KL-8341-01A-11R-2315-07	ARMCX3|51566	3453.679
TCGA-KL-8341-01A-11R-2315-07	ARMCX5|64860	292.9222
TCGA-KL-8341-01A-11R-2315-07	ARMCX6|54470	353.1885
TCGA-KL-8341-01A-11R-2315-07	ARMS2|387715	.2803
TCGA-KL-8341-01A-11R-2315-07	ARNT2|9915	11.773
TCGA-KL-8341-01A-11R-2315-07	ARNTL2|56938	20.1822
TCGA-KL-8341-01A-11R-2315-07	ARNTL|406	265.1717
TCGA-KL-8341-01A-11R-2315-07	ARNT|405	456.6223
TCGA-KL-8341-01A-11R-2315-07	ARPC1A|10552	7054.506
TCGA-KL-8341-01A-11R-2315-07	ARPC1B|10095	939.047
TCGA-KL-8341-01A-11R-2315-07	ARPC2|10109	1389.4884
TCGA-KL-8341-01A-11R-2315-07	ARPC3|10094	3748.0028
TCGA-KL-8341-01A-11R-2315-07	ARPC4|10093	3156.8662
TCGA-KL-8341-01A-11R-2315-07	ARPC5L|81873	974.9124
TCGA-KL-8341-01A-11R-2315-07	ARPC5|10092	1143.658
TCGA-KL-8341-01A-11R-2315-07	ARPM1|84517	1.1212
TCGA-KL-8341-01A-11R-2315-07	ARPP19|10776	3575.0526
TCGA-KL-8341-01A-11R-2315-07	ARPP21|10777	0
TCGA-KL-8341-01A-11R-2315-07	ARR3|407	0
TCGA-KL-8341-01A-11R-2315-07	ARRB1|408	47.6524
TCGA-KL-8341-01A-11R-2315-07	ARRB2|409	1096.8465
TCGA-KL-8341-01A-11R-2315-07	ARRDC1|92714	828.3111
TCGA-KL-8341-01A-11R-2315-07	ARRDC2|27106	216.9587
TCGA-KL-8341-01A-11R-2315-07	ARRDC3|57561	669.3763
TCGA-KL-8341-01A-11R-2315-07	ARRDC4|91947	147.4422
TCGA-KL-8341-01A-11R-2315-07	ARRDC5|645432	.5606
TCGA-KL-8341-01A-11R-2315-07	ARSA|410	382.6209
TCGA-KL-8341-01A-11R-2315-07	ARSB|411	210.2313
TCGA-KL-8341-01A-11R-2315-07	ARSD|414	2481.0091
TCGA-KL-8341-01A-11R-2315-07	ARSE|415	1.6819
TCGA-KL-8341-01A-11R-2315-07	ARSF|416	0
TCGA-KL-8341-01A-11R-2315-07	ARSG|22901	37.8416
TCGA-KL-8341-01A-11R-2315-07	ARSH|347527	1.1212
TCGA-KL-8341-01A-11R-2315-07	ARSI|340075	.2803
TCGA-KL-8341-01A-11R-2315-07	ARSJ|79642	228.4513
TCGA-KL-8341-01A-11R-2315-07	ARSK|153642	405.8865
TCGA-KL-8341-01A-11R-2315-07	ART1|417	0
TCGA-KL-8341-01A-11R-2315-07	ART3|419	1.6819
TCGA-KL-8341-01A-11R-2315-07	ART4|420	1.1212
TCGA-KL-8341-01A-11R-2315-07	ART5|116969	120.8129
TCGA-KL-8341-01A-11R-2315-07	ARTN|9048	33.637
TCGA-KL-8341-01A-11R-2315-07	ARV1|64801	376.4541
TCGA-KL-8341-01A-11R-2315-07	ARVCF|421	127.8206
TCGA-KL-8341-01A-11R-2315-07	ARX|170302	0
TCGA-KL-8341-01A-11R-2315-07	AR|367	961.4576
TCGA-KL-8341-01A-11R-2315-07	AS3MT|57412	310.021
TCGA-KL-8341-01A-11R-2315-07	ASAH1|427	7896.0056
TCGA-KL-8341-01A-11R-2315-07	ASAH2B|653308	4.4849
TCGA-KL-8341-01A-11R-2315-07	ASAH2|56624	19.061
TCGA-KL-8341-01A-11R-2315-07	ASAM|79827	.5606
TCGA-KL-8341-01A-11R-2315-07	ASAP1IT1|29065	0
TCGA-KL-8341-01A-11R-2315-07	ASAP1|50807	426.9096
TCGA-KL-8341-01A-11R-2315-07	ASAP2|8853	1364.8213
TCGA-KL-8341-01A-11R-2315-07	ASAP3|55616	1618.22
TCGA-KL-8341-01A-11R-2315-07	ASB10|136371	0
TCGA-KL-8341-01A-11R-2315-07	ASB11|140456	5.8865
TCGA-KL-8341-01A-11R-2315-07	ASB12|142689	.5606
TCGA-KL-8341-01A-11R-2315-07	ASB13|79754	333.5669
TCGA-KL-8341-01A-11R-2315-07	ASB14|142686	6.1668
TCGA-KL-8341-01A-11R-2315-07	ASB15|142685	105.1156
TCGA-KL-8341-01A-11R-2315-07	ASB16|92591	102.6461
TCGA-KL-8341-01A-11R-2315-07	ASB17|127247	0
TCGA-KL-8341-01A-11R-2315-07	ASB18|401036	0
TCGA-KL-8341-01A-11R-2315-07	ASB1|51665	522.6349
TCGA-KL-8341-01A-11R-2315-07	ASB2|51676	2.5228
TCGA-KL-8341-01A-11R-2315-07	ASB3|51130	296.8465
TCGA-KL-8341-01A-11R-2315-07	ASB4|51666	0
TCGA-KL-8341-01A-11R-2315-07	ASB5|140458	127.5403
TCGA-KL-8341-01A-11R-2315-07	ASB6|140459	914.7722
TCGA-KL-8341-01A-11R-2315-07	ASB7|140460	637.9818
TCGA-KL-8341-01A-11R-2315-07	ASB8|140461	1225.2278
TCGA-KL-8341-01A-11R-2315-07	ASB9|140462	33.637
TCGA-KL-8341-01A-11R-2315-07	ASCC1|51008	394.1135
TCGA-KL-8341-01A-11R-2315-07	ASCC2|84164	1693.9033
TCGA-KL-8341-01A-11R-2315-07	ASCC3|10973	734.4078
TCGA-KL-8341-01A-11R-2315-07	ASCL1|429	1.1212
TCGA-KL-8341-01A-11R-2315-07	ASCL2|430	.5606
TCGA-KL-8341-01A-11R-2315-07	ASCL3|56676	563.7001
TCGA-KL-8341-01A-11R-2315-07	ASCL4|121549	7.8486
TCGA-KL-8341-01A-11R-2315-07	ASF1A|25842	332.1654
TCGA-KL-8341-01A-11R-2315-07	ASF1B|55723	270.4975
TCGA-KL-8341-01A-11R-2315-07	ASFMR1|100126270	6.1724
TCGA-KL-8341-01A-11R-2315-07	ASGR1|432	6.4471
TCGA-KL-8341-01A-11R-2315-07	ASGR2|433	0
TCGA-KL-8341-01A-11R-2315-07	ASH1L|55870	1389.2614
TCGA-KL-8341-01A-11R-2315-07	ASH2L|9070	1057.8837
TCGA-KL-8341-01A-11R-2315-07	ASIP|434	0
TCGA-KL-8341-01A-11R-2315-07	ASL|435	631.815
TCGA-KL-8341-01A-11R-2315-07	ASMTL|8623	36.1598
TCGA-KL-8341-01A-11R-2315-07	ASMT|438	0
TCGA-KL-8341-01A-11R-2315-07	ASNA1|439	2588.3672
TCGA-KL-8341-01A-11R-2315-07	ASNSD1|54529	603.7842
TCGA-KL-8341-01A-11R-2315-07	ASNS|440	5531.0441
TCGA-KL-8341-01A-11R-2315-07	ASPA|443	35.8795
TCGA-KL-8341-01A-11R-2315-07	ASPDH|554235	2.2425
TCGA-KL-8341-01A-11R-2315-07	ASPG|374569	22.4247
TCGA-KL-8341-01A-11R-2315-07	ASPHD1|253982	1.1212
TCGA-KL-8341-01A-11R-2315-07	ASPHD2|57168	282.8311
TCGA-KL-8341-01A-11R-2315-07	ASPH|444	1929.7884
TCGA-KL-8341-01A-11R-2315-07	ASPM|259266	375.0526
TCGA-KL-8341-01A-11R-2315-07	ASPN|54829	63.63
TCGA-KL-8341-01A-11R-2315-07	ASPRV1|151516	14.9348
TCGA-KL-8341-01A-11R-2315-07	ASPSCR1|79058	244.1486
TCGA-KL-8341-01A-11R-2315-07	ASRGL1|80150	684.7933
TCGA-KL-8341-01A-11R-2315-07	ASS1|445	120.2523
TCGA-KL-8341-01A-11R-2315-07	ASTE1|28990	88.3952
TCGA-KL-8341-01A-11R-2315-07	ASTL|431705	.5606
TCGA-KL-8341-01A-11R-2315-07	ASTN1|460	0
TCGA-KL-8341-01A-11R-2315-07	ASTN2|23245	4762.4387
TCGA-KL-8341-01A-11R-2315-07	ASXL1|171023	2072.5999
TCGA-KL-8341-01A-11R-2315-07	ASXL2|55252	1379.117
TCGA-KL-8341-01A-11R-2315-07	ASXL3|80816	235.1787
TCGA-KL-8341-01A-11R-2315-07	ASZ1|136991	1.6819
TCGA-KL-8341-01A-11R-2315-07	ATAD1|84896	2148.2831
TCGA-KL-8341-01A-11R-2315-07	ATAD2B|54454	187.246
TCGA-KL-8341-01A-11R-2315-07	ATAD2|29028	1035.459
TCGA-KL-8341-01A-11R-2315-07	ATAD3A|55210	520.8129
TCGA-KL-8341-01A-11R-2315-07	ATAD3B|83858	96.4261
TCGA-KL-8341-01A-11R-2315-07	ATAD3C|219293	24.1065
TCGA-KL-8341-01A-11R-2315-07	ATAD5|79915	22.705
TCGA-KL-8341-01A-11R-2315-07	ATCAY|85300	.2803
TCGA-KL-8341-01A-11R-2315-07	ATE1|11101	293.7631
TCGA-KL-8341-01A-11R-2315-07	ATF1|466	435.8795
TCGA-KL-8341-01A-11R-2315-07	ATF2|1386	478.4863
TCGA-KL-8341-01A-11R-2315-07	ATF3|467	1208.9699
TCGA-KL-8341-01A-11R-2315-07	ATF4|468	8154.1696
TCGA-KL-8341-01A-11R-2315-07	ATF5|22809	714.506
TCGA-KL-8341-01A-11R-2315-07	ATF6B|1388	974.3518
TCGA-KL-8341-01A-11R-2315-07	ATF6|22926	1330.0631
TCGA-KL-8341-01A-11R-2315-07	ATF7IP2|80063	129.2221
TCGA-KL-8341-01A-11R-2315-07	ATF7IP|55729	1690.2593
TCGA-KL-8341-01A-11R-2315-07	ATF7|11016	1022.6769
TCGA-KL-8341-01A-11R-2315-07	ATG10|83734	179.6776
TCGA-KL-8341-01A-11R-2315-07	ATG12|9140	357.1128
TCGA-KL-8341-01A-11R-2315-07	ATG16L1|55054	431.1142
TCGA-KL-8341-01A-11R-2315-07	ATG16L2|89849	109.4968
TCGA-KL-8341-01A-11R-2315-07	ATG2A|23130	1408.2691
TCGA-KL-8341-01A-11R-2315-07	ATG2B|55102	1523.7561
TCGA-KL-8341-01A-11R-2315-07	ATG3|64422	1277.6454
TCGA-KL-8341-01A-11R-2315-07	ATG4A|115201	863.3497
TCGA-KL-8341-01A-11R-2315-07	ATG4B|23192	833.3567
TCGA-KL-8341-01A-11R-2315-07	ATG4C|84938	105.9566
TCGA-KL-8341-01A-11R-2315-07	ATG4D|84971	1924.7737
TCGA-KL-8341-01A-11R-2315-07	ATG5|9474	1038.8227
TCGA-KL-8341-01A-11R-2315-07	ATG7|10533	876.1794
TCGA-KL-8341-01A-11R-2315-07	ATG9A|79065	815.972
TCGA-KL-8341-01A-11R-2315-07	ATG9B|285973	23.6917
TCGA-KL-8341-01A-11R-2315-07	ATHL1|80162	12.6139
TCGA-KL-8341-01A-11R-2315-07	ATIC|471	355.7113
TCGA-KL-8341-01A-11R-2315-07	ATL1|51062	173.2306
TCGA-KL-8341-01A-11R-2315-07	ATL2|64225	728.2411
TCGA-KL-8341-01A-11R-2315-07	ATL3|25923	920.8129
TCGA-KL-8341-01A-11R-2315-07	ATMIN|23300	2170.7078
TCGA-KL-8341-01A-11R-2315-07	ATM|472	1190.4695
TCGA-KL-8341-01A-11R-2315-07	ATN1|1822	4325.9986
TCGA-KL-8341-01A-11R-2315-07	ATOH1|474	0
TCGA-KL-8341-01A-11R-2315-07	ATOH7|220202	0
TCGA-KL-8341-01A-11R-2315-07	ATOH8|84913	26.349
TCGA-KL-8341-01A-11R-2315-07	ATOX1|475	660.1261
TCGA-KL-8341-01A-11R-2315-07	ATP10A|57194	8.1289
TCGA-KL-8341-01A-11R-2315-07	ATP10B|23120	7.288
TCGA-KL-8341-01A-11R-2315-07	ATP10D|57205	3242.6069
TCGA-KL-8341-01A-11R-2315-07	ATP11A|23250	235.1787
TCGA-KL-8341-01A-11R-2315-07	ATP11B|23200	1612.8942
TCGA-KL-8341-01A-11R-2315-07	ATP11C|286410	1212.3336
TCGA-KL-8341-01A-11R-2315-07	ATP12A|479	0
TCGA-KL-8341-01A-11R-2315-07	ATP13A1|57130	2202.1023
TCGA-KL-8341-01A-11R-2315-07	ATP13A2|23400	386.8255
TCGA-KL-8341-01A-11R-2315-07	ATP13A3|79572	2243.5879
TCGA-KL-8341-01A-11R-2315-07	ATP13A4|84239	.2803
TCGA-KL-8341-01A-11R-2315-07	ATP13A5|344905	91.9411
TCGA-KL-8341-01A-11R-2315-07	ATP1A1|476	28163.1198
TCGA-KL-8341-01A-11R-2315-07	ATP1A2|477	67.274
TCGA-KL-8341-01A-11R-2315-07	ATP1A3|478	6.7274
TCGA-KL-8341-01A-11R-2315-07	ATP1A4|480	1.1212
TCGA-KL-8341-01A-11R-2315-07	ATP1B1|481	35971.3749
TCGA-KL-8341-01A-11R-2315-07	ATP1B2|482	56.0617
TCGA-KL-8341-01A-11R-2315-07	ATP1B3|483	2096.1458
TCGA-KL-8341-01A-11R-2315-07	ATP1B4|23439	0
TCGA-KL-8341-01A-11R-2315-07	ATP2A1|487	18.5004
TCGA-KL-8341-01A-11R-2315-07	ATP2A2|488	9210.0911
TCGA-KL-8341-01A-11R-2315-07	ATP2A3|489	40.6447
TCGA-KL-8341-01A-11R-2315-07	ATP2B1|490	1786.9657
TCGA-KL-8341-01A-11R-2315-07	ATP2B2|491	2262.0883
TCGA-KL-8341-01A-11R-2315-07	ATP2B3|492	0
TCGA-KL-8341-01A-11R-2315-07	ATP2B4|493	1292.7821
TCGA-KL-8341-01A-11R-2315-07	ATP2C1|27032	2542.5788
TCGA-KL-8341-01A-11R-2315-07	ATP2C2|9914	753.4688
TCGA-KL-8341-01A-11R-2315-07	ATP4A|495	.8409
TCGA-KL-8341-01A-11R-2315-07	ATP4B|496	8.4093
TCGA-KL-8341-01A-11R-2315-07	ATP5A1|498	42292.9222
TCGA-KL-8341-01A-11R-2315-07	ATP5B|506	61252.698
TCGA-KL-8341-01A-11R-2315-07	ATP5C1|509	5203.3637
TCGA-KL-8341-01A-11R-2315-07	ATP5D|513	3288.2971
TCGA-KL-8341-01A-11R-2315-07	ATP5EP2|432369	47.9327
TCGA-KL-8341-01A-11R-2315-07	ATP5E|514	6148.5634
TCGA-KL-8341-01A-11R-2315-07	ATP5F1|515	4788.5074
TCGA-KL-8341-01A-11R-2315-07	ATP5G1|516	1115.6272
TCGA-KL-8341-01A-11R-2315-07	ATP5G2|517	4820.4625
TCGA-KL-8341-01A-11R-2315-07	ATP5G3|518	7322.2144
TCGA-KL-8341-01A-11R-2315-07	ATP5H|10476	4290.6797
TCGA-KL-8341-01A-11R-2315-07	ATP5I|521	2775.1563
TCGA-KL-8341-01A-11R-2315-07	ATP5J2|9551	3288.6783
TCGA-KL-8341-01A-11R-2315-07	ATP5J|522	3447.1899
TCGA-KL-8341-01A-11R-2315-07	ATP5L2|267020	1.1212
TCGA-KL-8341-01A-11R-2315-07	ATP5L|10632	7674.0014
TCGA-KL-8341-01A-11R-2315-07	ATP5O|539	6535.3889
TCGA-KL-8341-01A-11R-2315-07	ATP5SL|55101	852.1374
TCGA-KL-8341-01A-11R-2315-07	ATP5S|27109	308.8998
TCGA-KL-8341-01A-11R-2315-07	ATP6AP1L|92270	110.4415
TCGA-KL-8341-01A-11R-2315-07	ATP6AP1|537	11982.6209
TCGA-KL-8341-01A-11R-2315-07	ATP6AP2|10159	22136.7905
TCGA-KL-8341-01A-11R-2315-07	ATP6V0A1|535	563.1395
TCGA-KL-8341-01A-11R-2315-07	ATP6V0A2|23545	695.445
TCGA-KL-8341-01A-11R-2315-07	ATP6V0A4|50617	25112.3672
TCGA-KL-8341-01A-11R-2315-07	ATP6V0B|533	7486.7554
TCGA-KL-8341-01A-11R-2315-07	ATP6V0C|527	17583.9299
TCGA-KL-8341-01A-11R-2315-07	ATP6V0D1|9114	4615.8374
TCGA-KL-8341-01A-11R-2315-07	ATP6V0D2|245972	16415.417
TCGA-KL-8341-01A-11R-2315-07	ATP6V0E1|8992	6005.6062
TCGA-KL-8341-01A-11R-2315-07	ATP6V0E2|155066	1574.9629
TCGA-KL-8341-01A-11R-2315-07	ATP6V1A|523	23315.7673
TCGA-KL-8341-01A-11R-2315-07	ATP6V1B1|525	12137.6314
TCGA-KL-8341-01A-11R-2315-07	ATP6V1B2|526	1849.7547
TCGA-KL-8341-01A-11R-2315-07	ATP6V1C1|528	20237.1409
TCGA-KL-8341-01A-11R-2315-07	ATP6V1C2|245973	4361.3651
TCGA-KL-8341-01A-11R-2315-07	ATP6V1D|51382	5508.6195
TCGA-KL-8341-01A-11R-2315-07	ATP6V1E1|529	10324.0364
TCGA-KL-8341-01A-11R-2315-07	ATP6V1E2|90423	122.7751
TCGA-KL-8341-01A-11R-2315-07	ATP6V1F|9296	4849.8584
TCGA-KL-8341-01A-11R-2315-07	ATP6V1G1|9550	3657.7435
TCGA-KL-8341-01A-11R-2315-07	ATP6V1G2|534	6.7274
TCGA-KL-8341-01A-11R-2315-07	ATP6V1G3|127124	461.6678
TCGA-KL-8341-01A-11R-2315-07	ATP6V1H|51606	4233.7772
TCGA-KL-8341-01A-11R-2315-07	ATP7A|538	2039.2432
TCGA-KL-8341-01A-11R-2315-07	ATP7B|540	238.2621
TCGA-KL-8341-01A-11R-2315-07	ATP8A1|10396	2928.1009
TCGA-KL-8341-01A-11R-2315-07	ATP8A2|51761	51.2964
TCGA-KL-8341-01A-11R-2315-07	ATP8B1|5205	722.9292
TCGA-KL-8341-01A-11R-2315-07	ATP8B2|57198	46.8115
TCGA-KL-8341-01A-11R-2315-07	ATP8B3|148229	13.7351
TCGA-KL-8341-01A-11R-2315-07	ATP8B4|79895	1451.9972
TCGA-KL-8341-01A-11R-2315-07	ATP8B5P|158381	16.2579
TCGA-KL-8341-01A-11R-2315-07	ATP9A|10079	778.4163
TCGA-KL-8341-01A-11R-2315-07	ATP9B|374868	891.1002
TCGA-KL-8341-01A-11R-2315-07	ATPAF1|64756	1565.4996
TCGA-KL-8341-01A-11R-2315-07	ATPAF2|91647	297.8781
TCGA-KL-8341-01A-11R-2315-07	ATPBD4|89978	362.9993
TCGA-KL-8341-01A-11R-2315-07	ATPIF1|93974	1298.6685
TCGA-KL-8341-01A-11R-2315-07	ATRIP|84126	356.6587
TCGA-KL-8341-01A-11R-2315-07	ATRNL1|26033	1199.4394
TCGA-KL-8341-01A-11R-2315-07	ATRN|8455	3692.5018
TCGA-KL-8341-01A-11R-2315-07	ATRX|546	2666.2929
TCGA-KL-8341-01A-11R-2315-07	ATR|545	1198.0378
TCGA-KL-8341-01A-11R-2315-07	ATXN10|25814	2212.754
TCGA-KL-8341-01A-11R-2315-07	ATXN1L|342371	867.3217
TCGA-KL-8341-01A-11R-2315-07	ATXN1|6310	311.7029
TCGA-KL-8341-01A-11R-2315-07	ATXN2L|11273	3509.1801
TCGA-KL-8341-01A-11R-2315-07	ATXN2|6311	1067.1338
TCGA-KL-8341-01A-11R-2315-07	ATXN3L|92552	0
TCGA-KL-8341-01A-11R-2315-07	ATXN3|4287	385.1437
TCGA-KL-8341-01A-11R-2315-07	ATXN7L1|222255	229.2922
TCGA-KL-8341-01A-11R-2315-07	ATXN7L2|127002	31.9552
TCGA-KL-8341-01A-11R-2315-07	ATXN7L3B|552889	3286.335
TCGA-KL-8341-01A-11R-2315-07	ATXN7L3|56970	495.0245
TCGA-KL-8341-01A-11R-2315-07	ATXN7|6314	622.5648
TCGA-KL-8341-01A-11R-2315-07	ATXN8OS|6315	0
TCGA-KL-8341-01A-11R-2315-07	AUH|549	2010.3714
TCGA-KL-8341-01A-11R-2315-07	AUP1|550	1125.7015
TCGA-KL-8341-01A-11R-2315-07	AURKAIP1|54998	1439.9439
TCGA-KL-8341-01A-11R-2315-07	AURKAPS1|6791	6.4471
TCGA-KL-8341-01A-11R-2315-07	AURKA|6790	776.7344
TCGA-KL-8341-01A-11R-2315-07	AURKB|9212	74.8423
TCGA-KL-8341-01A-11R-2315-07	AURKC|6795	3.9243
TCGA-KL-8341-01A-11R-2315-07	AUTS2|26053	985.5641
TCGA-KL-8341-01A-11R-2315-07	AVEN|57099	108.4793
TCGA-KL-8341-01A-11R-2315-07	AVIL|10677	13.7351
TCGA-KL-8341-01A-11R-2315-07	AVL9|23080	785.9846
TCGA-KL-8341-01A-11R-2315-07	AVPI1|60370	134.8283
TCGA-KL-8341-01A-11R-2315-07	AVPR1A|552	124.4569
TCGA-KL-8341-01A-11R-2315-07	AVPR1B|553	0
TCGA-KL-8341-01A-11R-2315-07	AVPR2|554	3.644
TCGA-KL-8341-01A-11R-2315-07	AVP|551	0
TCGA-KL-8341-01A-11R-2315-07	AWAT1|158833	0
TCGA-KL-8341-01A-11R-2315-07	AWAT2|158835	0
TCGA-KL-8341-01A-11R-2315-07	AXIN1|8312	766.0827
TCGA-KL-8341-01A-11R-2315-07	AXIN2|8313	66.4331
TCGA-KL-8341-01A-11R-2315-07	AXL|558	108.7596
TCGA-KL-8341-01A-11R-2315-07	AZGP1|563	256.7624
TCGA-KL-8341-01A-11R-2315-07	AZI1|22994	155.5711
TCGA-KL-8341-01A-11R-2315-07	AZI2|64343	1025.0876
TCGA-KL-8341-01A-11R-2315-07	AZIN1|51582	22862.2285
TCGA-KL-8341-01A-11R-2315-07	AZU1|566	0
TCGA-KL-8341-01A-11R-2315-07	B2M|567	30501.1913
TCGA-KL-8341-01A-11R-2315-07	B3GALNT1|8706	1430.6938
TCGA-KL-8341-01A-11R-2315-07	B3GALNT2|148789	483.8234
TCGA-KL-8341-01A-11R-2315-07	B3GALT1|8708	.5606
TCGA-KL-8341-01A-11R-2315-07	B3GALT2|8707	1.4015
TCGA-KL-8341-01A-11R-2315-07	B3GALT4|8705	125.5781
TCGA-KL-8341-01A-11R-2315-07	B3GALT5|10317	.2803
TCGA-KL-8341-01A-11R-2315-07	B3GALT6|126792	189.7687
TCGA-KL-8341-01A-11R-2315-07	B3GALTL|145173	378.9769
TCGA-KL-8341-01A-11R-2315-07	B3GAT1|27087	114.9264
TCGA-KL-8341-01A-11R-2315-07	B3GAT2|135152	5.466
TCGA-KL-8341-01A-11R-2315-07	B3GAT3|26229	840.0841
TCGA-KL-8341-01A-11R-2315-07	B3GNT1|11041	688.157
TCGA-KL-8341-01A-11R-2315-07	B3GNT2|10678	689.8388
TCGA-KL-8341-01A-11R-2315-07	B3GNT3|10331	5.8865
TCGA-KL-8341-01A-11R-2315-07	B3GNT4|79369	3.3637
TCGA-KL-8341-01A-11R-2315-07	B3GNT5|84002	180.5186
TCGA-KL-8341-01A-11R-2315-07	B3GNT6|192134	.5606
TCGA-KL-8341-01A-11R-2315-07	B3GNT7|93010	14.2957
TCGA-KL-8341-01A-11R-2315-07	B3GNT8|374907	123.0554
TCGA-KL-8341-01A-11R-2315-07	B3GNT9|84752	53.2502
TCGA-KL-8341-01A-11R-2315-07	B3GNTL1|146712	20.2158
TCGA-KL-8341-01A-11R-2315-07	B4GALNT1|2583	18.7751
TCGA-KL-8341-01A-11R-2315-07	B4GALNT2|124872	1029.5725
TCGA-KL-8341-01A-11R-2315-07	B4GALNT3|283358	2125.5781
TCGA-KL-8341-01A-11R-2315-07	B4GALNT4|338707	0
TCGA-KL-8341-01A-11R-2315-07	B4GALT1|2683	4175.1927
TCGA-KL-8341-01A-11R-2315-07	B4GALT2|8704	474.2817
TCGA-KL-8341-01A-11R-2315-07	B4GALT3|8703	646.1107
TCGA-KL-8341-01A-11R-2315-07	B4GALT4|8702	368.6055
TCGA-KL-8341-01A-11R-2315-07	B4GALT5|9334	4009.8108
TCGA-KL-8341-01A-11R-2315-07	B4GALT6|9331	1060.4064
TCGA-KL-8341-01A-11R-2315-07	B4GALT7|11285	771.6889
TCGA-KL-8341-01A-11R-2315-07	B9D1|27077	81.665
TCGA-KL-8341-01A-11R-2315-07	B9D2|80776	38.1219
TCGA-KL-8341-01A-11R-2315-07	BAALC|79870	10135.3889
TCGA-KL-8341-01A-11R-2315-07	BAAT|570	3.0834
TCGA-KL-8341-01A-11R-2315-07	BACE1|23621	1570.8479
TCGA-KL-8341-01A-11R-2315-07	BACE2|25825	8613.3146
TCGA-KL-8341-01A-11R-2315-07	BACH1|571	539.3132
TCGA-KL-8341-01A-11R-2315-07	BACH2|60468	29.7127
TCGA-KL-8341-01A-11R-2315-07	BAD|572	790.8451
TCGA-KL-8341-01A-11R-2315-07	BAG1|573	4580.3139
TCGA-KL-8341-01A-11R-2315-07	BAG2|9532	84.9334
TCGA-KL-8341-01A-11R-2315-07	BAG3|9531	1720.5326
TCGA-KL-8341-01A-11R-2315-07	BAG4|9530	192.0112
TCGA-KL-8341-01A-11R-2315-07	BAG5|9529	2046.8115
TCGA-KL-8341-01A-11R-2315-07	BAGE2|85319	7.8655
TCGA-KL-8341-01A-11R-2315-07	BAGE|574	0
TCGA-KL-8341-01A-11R-2315-07	BAHCC1|57597	429.4324
TCGA-KL-8341-01A-11R-2315-07	BAHD1|22893	1946.4611
TCGA-KL-8341-01A-11R-2315-07	BAI1|575	.2803
TCGA-KL-8341-01A-11R-2315-07	BAI2|576	21.5837
TCGA-KL-8341-01A-11R-2315-07	BAI3|577	.2803
TCGA-KL-8341-01A-11R-2315-07	BAIAP2L1|55971	2598.1051
TCGA-KL-8341-01A-11R-2315-07	BAIAP2L2|80115	5.6062
TCGA-KL-8341-01A-11R-2315-07	BAIAP2|10458	135.9495
TCGA-KL-8341-01A-11R-2315-07	BAIAP3|8938	1217.9509
TCGA-KL-8341-01A-11R-2315-07	BAK1|578	244.1486
TCGA-KL-8341-01A-11R-2315-07	BAMBI|25805	468.6755
TCGA-KL-8341-01A-11R-2315-07	BANF1|8815	2797.1969
TCGA-KL-8341-01A-11R-2315-07	BANF2|140836	0
TCGA-KL-8341-01A-11R-2315-07	BANK1|55024	95.5851
TCGA-KL-8341-01A-11R-2315-07	BANP|54971	182.4807
TCGA-KL-8341-01A-11R-2315-07	BAP1|8314	1299.7898
TCGA-KL-8341-01A-11R-2315-07	BARD1|580	46.2509
TCGA-KL-8341-01A-11R-2315-07	BARHL1|56751	0
TCGA-KL-8341-01A-11R-2315-07	BARHL2|343472	0
TCGA-KL-8341-01A-11R-2315-07	BARX1|56033	2.8031
TCGA-KL-8341-01A-11R-2315-07	BARX2|8538	259.5655
TCGA-KL-8341-01A-11R-2315-07	BASE|317716	.2803
TCGA-KL-8341-01A-11R-2315-07	BASP1|10409	19.9019
TCGA-KL-8341-01A-11R-2315-07	BAT1|7919	2304.1345
TCGA-KL-8341-01A-11R-2315-07	BAT2L1|84726	9964.1906
TCGA-KL-8341-01A-11R-2315-07	BAT2L2|23215	2381.2193
TCGA-KL-8341-01A-11R-2315-07	BAT2|7916	4707.7786
TCGA-KL-8341-01A-11R-2315-07	BAT3|7917	3510.021
TCGA-KL-8341-01A-11R-2315-07	BAT4|7918	314.2256
TCGA-KL-8341-01A-11R-2315-07	BAT5|7920	474.0014
TCGA-KL-8341-01A-11R-2315-07	BATF2|116071	36.1598
TCGA-KL-8341-01A-11R-2315-07	BATF3|55509	1.1212
TCGA-KL-8341-01A-11R-2315-07	BATF|10538	1.9622
TCGA-KL-8341-01A-11R-2315-07	BAX|581	209.3903
TCGA-KL-8341-01A-11R-2315-07	BAZ1A|11177	272.74
TCGA-KL-8341-01A-11R-2315-07	BAZ1B|9031	3860.9671
TCGA-KL-8341-01A-11R-2315-07	BAZ2A|11176	3013.0315
TCGA-KL-8341-01A-11R-2315-07	BAZ2B|29994	823.26
TCGA-KL-8341-01A-11R-2315-07	BBC3|27113	82.691
TCGA-KL-8341-01A-11R-2315-07	BBOX1|8424	10.3714
TCGA-KL-8341-01A-11R-2315-07	BBS10|79738	493.623
TCGA-KL-8341-01A-11R-2315-07	BBS12|166379	94.7442
TCGA-KL-8341-01A-11R-2315-07	BBS1|582	1024.939
TCGA-KL-8341-01A-11R-2315-07	BBS2|583	1188.227
TCGA-KL-8341-01A-11R-2315-07	BBS4|585	241.6258
TCGA-KL-8341-01A-11R-2315-07	BBS5|129880	138.918
TCGA-KL-8341-01A-11R-2315-07	BBS7|55212	237.7015
TCGA-KL-8341-01A-11R-2315-07	BBS9|27241	190.6097
TCGA-KL-8341-01A-11R-2315-07	BBX|56987	2583.0413
TCGA-KL-8341-01A-11R-2315-07	BCAM|4059	2014.576
TCGA-KL-8341-01A-11R-2315-07	BCAN|63827	4.4849
TCGA-KL-8341-01A-11R-2315-07	BCAP29|55973	1905.8164
TCGA-KL-8341-01A-11R-2315-07	BCAP31|10134	5536.37
TCGA-KL-8341-01A-11R-2315-07	BCAR1|9564	3475.5431
TCGA-KL-8341-01A-11R-2315-07	BCAR3|8412	363.8402
TCGA-KL-8341-01A-11R-2315-07	BCAR4|400500	0
TCGA-KL-8341-01A-11R-2315-07	BCAS1|8537	0
TCGA-KL-8341-01A-11R-2315-07	BCAS2|10286	679.8907
TCGA-KL-8341-01A-11R-2315-07	BCAS3|54828	290.9601
TCGA-KL-8341-01A-11R-2315-07	BCAS4|55653	784.0224
TCGA-KL-8341-01A-11R-2315-07	BCAT1|586	267.1338
TCGA-KL-8341-01A-11R-2315-07	BCAT2|587	396.6363
TCGA-KL-8341-01A-11R-2315-07	BCCIP|56647	979.1955
TCGA-KL-8341-01A-11R-2315-07	BCDIN3D|144233	291.7533
TCGA-KL-8341-01A-11R-2315-07	BCHE|590	3.644
TCGA-KL-8341-01A-11R-2315-07	BCKDHA|593	1869.9369
TCGA-KL-8341-01A-11R-2315-07	BCKDHB|594	1721.3735
TCGA-KL-8341-01A-11R-2315-07	BCKDK|10295	1132.1654
TCGA-KL-8341-01A-11R-2315-07	BCL10|8915	211.6328
TCGA-KL-8341-01A-11R-2315-07	BCL11A|53335	.5606
TCGA-KL-8341-01A-11R-2315-07	BCL11B|64919	1.1212
TCGA-KL-8341-01A-11R-2315-07	BCL2A1|597	8.1289
TCGA-KL-8341-01A-11R-2315-07	BCL2L10|10017	1.4015
TCGA-KL-8341-01A-11R-2315-07	BCL2L11|10018	896.9867
TCGA-KL-8341-01A-11R-2315-07	BCL2L12|83596	60.7232
TCGA-KL-8341-01A-11R-2315-07	BCL2L13|23786	3450.035
TCGA-KL-8341-01A-11R-2315-07	BCL2L14|79370	.8409
TCGA-KL-8341-01A-11R-2315-07	BCL2L15|440603	.8409
TCGA-KL-8341-01A-11R-2315-07	BCL2L1|598	6084.3728
TCGA-KL-8341-01A-11R-2315-07	BCL2L2|599	2538.6489
TCGA-KL-8341-01A-11R-2315-07	BCL2|596	2180.7989
TCGA-KL-8341-01A-11R-2315-07	BCL3|602	119.4114
TCGA-KL-8341-01A-11R-2315-07	BCL6B|255877	172.1093
TCGA-KL-8341-01A-11R-2315-07	BCL6|604	632.3756
TCGA-KL-8341-01A-11R-2315-07	BCL7A|605	856.9026
TCGA-KL-8341-01A-11R-2315-07	BCL7B|9275	1869.096
TCGA-KL-8341-01A-11R-2315-07	BCL7C|9274	461.9369
TCGA-KL-8341-01A-11R-2315-07	BCL8|606	3.0834
TCGA-KL-8341-01A-11R-2315-07	BCL9L|283149	1014.1556
TCGA-KL-8341-01A-11R-2315-07	BCL9|607	387.6664
TCGA-KL-8341-01A-11R-2315-07	BCLAF1|9774	2186.6854
TCGA-KL-8341-01A-11R-2315-07	BCMO1|53630	0
TCGA-KL-8341-01A-11R-2315-07	BCO2|83875	419.6216
TCGA-KL-8341-01A-11R-2315-07	BCORL1|63035	208.2691
TCGA-KL-8341-01A-11R-2315-07	BCORL2|286554	0
TCGA-KL-8341-01A-11R-2315-07	BCOR|54880	1197.4772
TCGA-KL-8341-01A-11R-2315-07	BCR|613	5747.1619
TCGA-KL-8341-01A-11R-2315-07	BCS1L|617	311.7029
TCGA-KL-8341-01A-11R-2315-07	BCYRN1|618	0
TCGA-KL-8341-01A-11R-2315-07	BDH1|622	1996.6363
TCGA-KL-8341-01A-11R-2315-07	BDH2|56898	3707.6384
TCGA-KL-8341-01A-11R-2315-07	BDKRB1|623	30.8339
TCGA-KL-8341-01A-11R-2315-07	BDKRB2|624	293.4828
TCGA-KL-8341-01A-11R-2315-07	BDNFOS|497258	151.2488
TCGA-KL-8341-01A-11R-2315-07	BDNF|627	7.4057
TCGA-KL-8341-01A-11R-2315-07	BDP1|55814	1274.8423
TCGA-KL-8341-01A-11R-2315-07	BEAN|146227	1.9622
TCGA-KL-8341-01A-11R-2315-07	BECN1|8678	1145.11
TCGA-KL-8341-01A-11R-2315-07	BEGAIN|57596	16.5382
TCGA-KL-8341-01A-11R-2315-07	BEND2|139105	0
TCGA-KL-8341-01A-11R-2315-07	BEND3|57673	82.1303
TCGA-KL-8341-01A-11R-2315-07	BEND4|389206	0
TCGA-KL-8341-01A-11R-2315-07	BEND5|79656	24.1065
TCGA-KL-8341-01A-11R-2315-07	BEND6|221336	26.9096
TCGA-KL-8341-01A-11R-2315-07	BEND7|222389	523.8963
TCGA-KL-8341-01A-11R-2315-07	BEST1|7439	722.3938
TCGA-KL-8341-01A-11R-2315-07	BEST2|54831	0
TCGA-KL-8341-01A-11R-2315-07	BEST3|144453	.2803
TCGA-KL-8341-01A-11R-2315-07	BEST4|266675	1.6819
TCGA-KL-8341-01A-11R-2315-07	BET1L|51272	2733.0063
TCGA-KL-8341-01A-11R-2315-07	BET1|10282	757.6734
TCGA-KL-8341-01A-11R-2315-07	BET3L|100128327	.2803
TCGA-KL-8341-01A-11R-2315-07	BEX1|55859	4.4849
TCGA-KL-8341-01A-11R-2315-07	BEX2|84707	638.5424
TCGA-KL-8341-01A-11R-2315-07	BEX4|56271	460.2663
TCGA-KL-8341-01A-11R-2315-07	BEX5|340542	464.7512
TCGA-KL-8341-01A-11R-2315-07	BEYLA|497634	0
TCGA-KL-8341-01A-11R-2315-07	BFAR|51283	1980.0981
TCGA-KL-8341-01A-11R-2315-07	BFSP1|631	4.7652
TCGA-KL-8341-01A-11R-2315-07	BFSP2|8419	5.0456
TCGA-KL-8341-01A-11R-2315-07	BGLAP|632	39.1899
TCGA-KL-8341-01A-11R-2315-07	BGN|633	816.2579
TCGA-KL-8341-01A-11R-2315-07	BHLHA15|168620	11.4926
TCGA-KL-8341-01A-11R-2315-07	BHLHB9|80823	133.9874
TCGA-KL-8341-01A-11R-2315-07	BHLHE22|27319	1.6819
TCGA-KL-8341-01A-11R-2315-07	BHLHE23|128408	0
TCGA-KL-8341-01A-11R-2315-07	BHLHE40|8553	13735.3889
TCGA-KL-8341-01A-11R-2315-07	BHLHE41|79365	87.7365
TCGA-KL-8341-01A-11R-2315-07	BHMT2|23743	61.3875
TCGA-KL-8341-01A-11R-2315-07	BHMT|635	27.7505
TCGA-KL-8341-01A-11R-2315-07	BICC1|80114	4.4849
TCGA-KL-8341-01A-11R-2315-07	BICD1|636	900.911
TCGA-KL-8341-01A-11R-2315-07	BICD2|23299	1238.9629
TCGA-KL-8341-01A-11R-2315-07	BID|637	42.6573
TCGA-KL-8341-01A-11R-2315-07	BIK|638	171.5487
TCGA-KL-8341-01A-11R-2315-07	BIN1|274	57.1829
TCGA-KL-8341-01A-11R-2315-07	BIN2|51411	7.8486
TCGA-KL-8341-01A-11R-2315-07	BIN3|55909	301.8921
TCGA-KL-8341-01A-11R-2315-07	BIRC2|329	912.9643
TCGA-KL-8341-01A-11R-2315-07	BIRC3|330	30.2733
TCGA-KL-8341-01A-11R-2315-07	BIRC5|332	155.1226
TCGA-KL-8341-01A-11R-2315-07	BIRC6|57448	2322.6349
TCGA-KL-8341-01A-11R-2315-07	BIRC7|79444	3.0834
TCGA-KL-8341-01A-11R-2315-07	BIRC8|112401	0
TCGA-KL-8341-01A-11R-2315-07	BIVM|54841	400.5606
TCGA-KL-8341-01A-11R-2315-07	BLCAP|10904	2914.9264
TCGA-KL-8341-01A-11R-2315-07	BLID|414899	0
TCGA-KL-8341-01A-11R-2315-07	BLK|640	0
TCGA-KL-8341-01A-11R-2315-07	BLMH|642	176.3139
TCGA-KL-8341-01A-11R-2315-07	BLM|641	35.5992
TCGA-KL-8341-01A-11R-2315-07	BLNK|29760	1395.0946
TCGA-KL-8341-01A-11R-2315-07	BLOC1S1|2647	1290.2593
TCGA-KL-8341-01A-11R-2315-07	BLOC1S2|282991	816.2579
TCGA-KL-8341-01A-11R-2315-07	BLOC1S3|388552	127.26
TCGA-KL-8341-01A-11R-2315-07	BLVRA|644	149.4043
TCGA-KL-8341-01A-11R-2315-07	BLVRB|645	789.068
TCGA-KL-8341-01A-11R-2315-07	BLZF1|8548	378.6966
TCGA-KL-8341-01A-11R-2315-07	BMF|90427	280.5886
TCGA-KL-8341-01A-11R-2315-07	BMI1|648	1073.0848
TCGA-KL-8341-01A-11R-2315-07	BMP10|27302	.2803
TCGA-KL-8341-01A-11R-2315-07	BMP15|9210	0
TCGA-KL-8341-01A-11R-2315-07	BMP1|649	119.972
TCGA-KL-8341-01A-11R-2315-07	BMP2K|55589	620.3224
TCGA-KL-8341-01A-11R-2315-07	BMP2|650	48.4933
TCGA-KL-8341-01A-11R-2315-07	BMP3|651	0
TCGA-KL-8341-01A-11R-2315-07	BMP4|652	29.993
TCGA-KL-8341-01A-11R-2315-07	BMP5|653	.2803
TCGA-KL-8341-01A-11R-2315-07	BMP6|654	18.321
TCGA-KL-8341-01A-11R-2315-07	BMP7|655	1.4015
TCGA-KL-8341-01A-11R-2315-07	BMP8A|353500	76.8045
TCGA-KL-8341-01A-11R-2315-07	BMP8B|656	2.8031
TCGA-KL-8341-01A-11R-2315-07	BMPER|168667	1.9622
TCGA-KL-8341-01A-11R-2315-07	BMPR1A|657	306.9376
TCGA-KL-8341-01A-11R-2315-07	BMPR1B|658	3850.3153
TCGA-KL-8341-01A-11R-2315-07	BMPR2|659	2257.0427
TCGA-KL-8341-01A-11R-2315-07	BMS1P4|729096	12.8858
TCGA-KL-8341-01A-11R-2315-07	BMS1P5|399761	39.2432
TCGA-KL-8341-01A-11R-2315-07	BMS1|9790	989.4884
TCGA-KL-8341-01A-11R-2315-07	BMX|660	3.0834
TCGA-KL-8341-01A-11R-2315-07	BNC1|646	.8409
TCGA-KL-8341-01A-11R-2315-07	BNC2|54796	14.576
TCGA-KL-8341-01A-11R-2315-07	BNIP1|662	275.2628
TCGA-KL-8341-01A-11R-2315-07	BNIP2|663	318.7106
TCGA-KL-8341-01A-11R-2315-07	BNIP3L|665	1867.1338
TCGA-KL-8341-01A-11R-2315-07	BNIP3|664	2357.3931
TCGA-KL-8341-01A-11R-2315-07	BNIPL|149428	1.6819
TCGA-KL-8341-01A-11R-2315-07	BOC|91653	46.2509
TCGA-KL-8341-01A-11R-2315-07	BOD1L|259282	2409.2502
TCGA-KL-8341-01A-11R-2315-07	BOD1|91272	710.8619
TCGA-KL-8341-01A-11R-2315-07	BOK|666	1825.6482
TCGA-KL-8341-01A-11R-2315-07	BOLA1|51027	164.8213
TCGA-KL-8341-01A-11R-2315-07	BOLA2|552900	1284.0028
TCGA-KL-8341-01A-11R-2315-07	BOLA3|388962	386.5452
TCGA-KL-8341-01A-11R-2315-07	BOLL|66037	.2803
TCGA-KL-8341-01A-11R-2315-07	BOP1|23246	196.4961
TCGA-KL-8341-01A-11R-2315-07	BPESC1|60467	.2803
TCGA-KL-8341-01A-11R-2315-07	BPGM|669	1335.1086
TCGA-KL-8341-01A-11R-2315-07	BPHL|670	256.2018
TCGA-KL-8341-01A-11R-2315-07	BPIL1|80341	.5606
TCGA-KL-8341-01A-11R-2315-07	BPIL2|254240	0
TCGA-KL-8341-01A-11R-2315-07	BPIL3|128859	0
TCGA-KL-8341-01A-11R-2315-07	BPI|671	0
TCGA-KL-8341-01A-11R-2315-07	BPNT1|10380	456.6223
TCGA-KL-8341-01A-11R-2315-07	BPTF|2186	1303.9944
TCGA-KL-8341-01A-11R-2315-07	BPY2|9083	0
TCGA-KL-8341-01A-11R-2315-07	BRAF|673	301.6118
TCGA-KL-8341-01A-11R-2315-07	BRAP|8315	742.2565
TCGA-KL-8341-01A-11R-2315-07	BRCA1|672	134.8283
TCGA-KL-8341-01A-11R-2315-07	BRCA2|675	95.0245
TCGA-KL-8341-01A-11R-2315-07	BRCC3|79184	965.1016
TCGA-KL-8341-01A-11R-2315-07	BRD1|23774	722.3546
TCGA-KL-8341-01A-11R-2315-07	BRD2|6046	3540.014
TCGA-KL-8341-01A-11R-2315-07	BRD3|8019	740.8493
TCGA-KL-8341-01A-11R-2315-07	BRD4|23476	2894.1836
TCGA-KL-8341-01A-11R-2315-07	BRD7P3|23629	.2803
TCGA-KL-8341-01A-11R-2315-07	BRD7|29117	2146.0406
TCGA-KL-8341-01A-11R-2315-07	BRD8|10902	725.1577
TCGA-KL-8341-01A-11R-2315-07	BRD9|65980	660.1261
TCGA-KL-8341-01A-11R-2315-07	BRDT|676	0
TCGA-KL-8341-01A-11R-2315-07	BREA2|286076	.8409
TCGA-KL-8341-01A-11R-2315-07	BRE|9577	382.6209
TCGA-KL-8341-01A-11R-2315-07	BRF1|2972	818.7807
TCGA-KL-8341-01A-11R-2315-07	BRF2|55290	298.2481
TCGA-KL-8341-01A-11R-2315-07	BRI3BP|140707	299.9299
TCGA-KL-8341-01A-11R-2315-07	BRI3|25798	3607.9215
TCGA-KL-8341-01A-11R-2315-07	BRIP1|83990	28.0308
TCGA-KL-8341-01A-11R-2315-07	BRIX1|55299	412.3336
TCGA-KL-8341-01A-11R-2315-07	BRMS1L|84312	419.6216
TCGA-KL-8341-01A-11R-2315-07	BRMS1|25855	1163.2796
TCGA-KL-8341-01A-11R-2315-07	BRP44L|51660	2331.8851
TCGA-KL-8341-01A-11R-2315-07	BRP44|25874	1510.021
TCGA-KL-8341-01A-11R-2315-07	BRPF1|7862	612.1934
TCGA-KL-8341-01A-11R-2315-07	BRPF3|27154	1270.918
TCGA-KL-8341-01A-11R-2315-07	BRS3|680	0
TCGA-KL-8341-01A-11R-2315-07	BRSK1|84446	2.2425
TCGA-KL-8341-01A-11R-2315-07	BRSK2|9024	1.9622
TCGA-KL-8341-01A-11R-2315-07	BRWD1|54014	841.4856
TCGA-KL-8341-01A-11R-2315-07	BRWD3|254065	608.8297
TCGA-KL-8341-01A-11R-2315-07	BSCL2|26580	2331.4842
TCGA-KL-8341-01A-11R-2315-07	BSDC1|55108	1758.3742
TCGA-KL-8341-01A-11R-2315-07	BSG|682	50100.0701
TCGA-KL-8341-01A-11R-2315-07	BSND|7809	1702.3125
TCGA-KL-8341-01A-11R-2315-07	BSN|8927	107.6384
TCGA-KL-8341-01A-11R-2315-07	BSPH1|100131137	0
TCGA-KL-8341-01A-11R-2315-07	BSPRY|54836	441.4856
TCGA-KL-8341-01A-11R-2315-07	BST1|683	5.0456
TCGA-KL-8341-01A-11R-2315-07	BST2|684	1951.2263
TCGA-KL-8341-01A-11R-2315-07	BSX|390259	0
TCGA-KL-8341-01A-11R-2315-07	BTAF1|9044	718.7106
TCGA-KL-8341-01A-11R-2315-07	BTBD10|84280	985.0035
TCGA-KL-8341-01A-11R-2315-07	BTBD11|121551	4.7652
TCGA-KL-8341-01A-11R-2315-07	BTBD12|84464	288.9979
TCGA-KL-8341-01A-11R-2315-07	BTBD16|118663	0
TCGA-KL-8341-01A-11R-2315-07	BTBD17|388419	0
TCGA-KL-8341-01A-11R-2315-07	BTBD18|643376	1.4015
TCGA-KL-8341-01A-11R-2315-07	BTBD19|149478	3.644
TCGA-KL-8341-01A-11R-2315-07	BTBD1|53339	2708.6195
TCGA-KL-8341-01A-11R-2315-07	BTBD2|55643	1859.8458
TCGA-KL-8341-01A-11R-2315-07	BTBD3|22903	1429.5725
TCGA-KL-8341-01A-11R-2315-07	BTBD6|90135	1051.7169
TCGA-KL-8341-01A-11R-2315-07	BTBD7|55727	881.2894
TCGA-KL-8341-01A-11R-2315-07	BTBD8|284697	16.8185
TCGA-KL-8341-01A-11R-2315-07	BTBD9|114781	664.6111
TCGA-KL-8341-01A-11R-2315-07	BTC|685	68.3952
TCGA-KL-8341-01A-11R-2315-07	BTD|686	805.0456
TCGA-KL-8341-01A-11R-2315-07	BTF3L1|690	.2803
TCGA-KL-8341-01A-11R-2315-07	BTF3L4|91408	606.0266
TCGA-KL-8341-01A-11R-2315-07	BTF3|689	4995.3749
TCGA-KL-8341-01A-11R-2315-07	BTG1|694	2587.246
TCGA-KL-8341-01A-11R-2315-07	BTG2|7832	418.5004
TCGA-KL-8341-01A-11R-2315-07	BTG3|10950	819.061
TCGA-KL-8341-01A-11R-2315-07	BTG4|54766	0
TCGA-KL-8341-01A-11R-2315-07	BTK|695	28.0308
TCGA-KL-8341-01A-11R-2315-07	BTLA|151888	1.6819
TCGA-KL-8341-01A-11R-2315-07	BTN1A1|696	1.1212
TCGA-KL-8341-01A-11R-2315-07	BTN2A1|11120	313.665
TCGA-KL-8341-01A-11R-2315-07	BTN2A2|10385	31.9552
TCGA-KL-8341-01A-11R-2315-07	BTN2A3|54718	5.0456
TCGA-KL-8341-01A-11R-2315-07	BTN3A1|11119	161.7379
TCGA-KL-8341-01A-11R-2315-07	BTN3A2|11118	515.2067
TCGA-KL-8341-01A-11R-2315-07	BTN3A3|10384	172.1093
TCGA-KL-8341-01A-11R-2315-07	BTNL2|56244	0
TCGA-KL-8341-01A-11R-2315-07	BTNL3|10917	0
TCGA-KL-8341-01A-11R-2315-07	BTNL8|79908	.8409
TCGA-KL-8341-01A-11R-2315-07	BTNL9|153579	175.473
TCGA-KL-8341-01A-11R-2315-07	BTRC|8945	342.5368
TCGA-KL-8341-01A-11R-2315-07	BUB1B|701	401.9005
TCGA-KL-8341-01A-11R-2315-07	BUB1|699	424.3868
TCGA-KL-8341-01A-11R-2315-07	BUB3|9184	717.309
TCGA-KL-8341-01A-11R-2315-07	BUD13|84811	389.3483
TCGA-KL-8341-01A-11R-2315-07	BUD31|8896	2668.1878
TCGA-KL-8341-01A-11R-2315-07	BVES|11149	10.0911
TCGA-KL-8341-01A-11R-2315-07	BYSL|705	138.192
TCGA-KL-8341-01A-11R-2315-07	BZRAP1|9256	43.4478
TCGA-KL-8341-01A-11R-2315-07	BZW1|9689	1690.2593
TCGA-KL-8341-01A-11R-2315-07	BZW2|28969	860.2663
TCGA-KL-8341-01A-11R-2315-07	C10orf105|414152	1.6819
TCGA-KL-8341-01A-11R-2315-07	C10orf107|219621	.5606
TCGA-KL-8341-01A-11R-2315-07	C10orf108|414235	10.0911
TCGA-KL-8341-01A-11R-2315-07	C10orf10|11067	705.5361
TCGA-KL-8341-01A-11R-2315-07	C10orf110|55853	6.6601
TCGA-KL-8341-01A-11R-2315-07	C10orf111|221060	2.5256
TCGA-KL-8341-01A-11R-2315-07	C10orf113|387638	0
TCGA-KL-8341-01A-11R-2315-07	C10orf114|399726	4.2046
TCGA-KL-8341-01A-11R-2315-07	C10orf116|10974	56.7428
TCGA-KL-8341-01A-11R-2315-07	C10orf118|55088	1154.0294
TCGA-KL-8341-01A-11R-2315-07	C10orf119|79892	851.2964
TCGA-KL-8341-01A-11R-2315-07	C10orf11|83938	79.8879
TCGA-KL-8341-01A-11R-2315-07	C10orf120|399814	0
TCGA-KL-8341-01A-11R-2315-07	C10orf122|387718	0
TCGA-KL-8341-01A-11R-2315-07	C10orf125|282969	3.9243
TCGA-KL-8341-01A-11R-2315-07	C10orf128|170371	1.9622
TCGA-KL-8341-01A-11R-2315-07	C10orf129|142827	0
TCGA-KL-8341-01A-11R-2315-07	C10orf12|26148	161.6678
TCGA-KL-8341-01A-11R-2315-07	C10orf131|100127889	.5606
TCGA-KL-8341-01A-11R-2315-07	C10orf137|26098	239.9439
TCGA-KL-8341-01A-11R-2315-07	C10orf140|387640	1.8809
TCGA-KL-8341-01A-11R-2315-07	C10orf18|54906	1251.857
TCGA-KL-8341-01A-11R-2315-07	C10orf25|220979	57.1829
TCGA-KL-8341-01A-11R-2315-07	C10orf26|54838	2274.4078
TCGA-KL-8341-01A-11R-2315-07	C10orf27|219793	2.5228
TCGA-KL-8341-01A-11R-2315-07	C10orf28|27291	1281.85
TCGA-KL-8341-01A-11R-2315-07	C10orf2|56652	121.6538
TCGA-KL-8341-01A-11R-2315-07	C10orf32|119032	709.1801
TCGA-KL-8341-01A-11R-2315-07	C10orf35|219738	89.1381
TCGA-KL-8341-01A-11R-2315-07	C10orf40|283025	0
TCGA-KL-8341-01A-11R-2315-07	C10orf41|100131213	136.9418
TCGA-KL-8341-01A-11R-2315-07	C10orf46|143384	1220.4625
TCGA-KL-8341-01A-11R-2315-07	C10orf47|254427	132.5858
TCGA-KL-8341-01A-11R-2315-07	C10orf4|118924	170.7078
TCGA-KL-8341-01A-11R-2315-07	C10orf50|645528	0
TCGA-KL-8341-01A-11R-2315-07	C10orf53|282966	0
TCGA-KL-8341-01A-11R-2315-07	C10orf54|64115	273.3006
TCGA-KL-8341-01A-11R-2315-07	C10orf55|414236	.2803
TCGA-KL-8341-01A-11R-2315-07	C10orf57|80195	608.7933
TCGA-KL-8341-01A-11R-2315-07	C10orf58|84293	2648.9138
TCGA-KL-8341-01A-11R-2315-07	C10orf62|414157	.2803
TCGA-KL-8341-01A-11R-2315-07	C10orf67|256815	0
TCGA-KL-8341-01A-11R-2315-07	C10orf68|79741	.2803
TCGA-KL-8341-01A-11R-2315-07	C10orf71|118461	188.3672
TCGA-KL-8341-01A-11R-2315-07	C10orf72|196740	1435.459
TCGA-KL-8341-01A-11R-2315-07	C10orf75|90271	1192.9923
TCGA-KL-8341-01A-11R-2315-07	C10orf76|79591	683.672
TCGA-KL-8341-01A-11R-2315-07	C10orf78|119392	66.7134
TCGA-KL-8341-01A-11R-2315-07	C10orf79|80217	7.8486
TCGA-KL-8341-01A-11R-2315-07	C10orf81|79949	.2803
TCGA-KL-8341-01A-11R-2315-07	C10orf82|143379	.2803
TCGA-KL-8341-01A-11R-2315-07	C10orf84|63877	416.2579
TCGA-KL-8341-01A-11R-2315-07	C10orf88|80007	115.487
TCGA-KL-8341-01A-11R-2315-07	C10orf90|118611	3.0834
TCGA-KL-8341-01A-11R-2315-07	C10orf91|170393	.2803
TCGA-KL-8341-01A-11R-2315-07	C10orf93|255352	6.7274
TCGA-KL-8341-01A-11R-2315-07	C10orf95|79946	4.569
TCGA-KL-8341-01A-11R-2315-07	C10orf96|374355	0
TCGA-KL-8341-01A-11R-2315-07	C10orf99|387695	0
TCGA-KL-8341-01A-11R-2315-07	C11orf10|746	1059.8458
TCGA-KL-8341-01A-11R-2315-07	C11orf16|56673	12.3336
TCGA-KL-8341-01A-11R-2315-07	C11orf17|56672	389.068
TCGA-KL-8341-01A-11R-2315-07	C11orf1|64776	517.5865
TCGA-KL-8341-01A-11R-2315-07	C11orf20|25858	4.7652
TCGA-KL-8341-01A-11R-2315-07	C11orf21|29125	.5606
TCGA-KL-8341-01A-11R-2315-07	C11orf24|53838	458.3041
TCGA-KL-8341-01A-11R-2315-07	C11orf2|738	2784.8633
TCGA-KL-8341-01A-11R-2315-07	C11orf30|56946	726.2789
TCGA-KL-8341-01A-11R-2315-07	C11orf31|280636	1482.5508
TCGA-KL-8341-01A-11R-2315-07	C11orf34|349633	0
TCGA-KL-8341-01A-11R-2315-07	C11orf35|256329	153.8781
TCGA-KL-8341-01A-11R-2315-07	C11orf36|283303	.2803
TCGA-KL-8341-01A-11R-2315-07	C11orf40|143501	0
TCGA-KL-8341-01A-11R-2315-07	C11orf41|25758	128.1009
TCGA-KL-8341-01A-11R-2315-07	C11orf42|160298	.5606
TCGA-KL-8341-01A-11R-2315-07	C11orf45|219833	37.0007
TCGA-KL-8341-01A-11R-2315-07	C11orf46|120534	829.7127
TCGA-KL-8341-01A-11R-2315-07	C11orf48|79081	400.8409
TCGA-KL-8341-01A-11R-2315-07	C11orf49|79096	414.0154
TCGA-KL-8341-01A-11R-2315-07	C11orf51|25906	632.1542
TCGA-KL-8341-01A-11R-2315-07	C11orf52|91894	291.5627
TCGA-KL-8341-01A-11R-2315-07	C11orf53|341032	459.1451
TCGA-KL-8341-01A-11R-2315-07	C11orf54|28970	1317.7295
TCGA-KL-8341-01A-11R-2315-07	C11orf57|55216	882.1303
TCGA-KL-8341-01A-11R-2315-07	C11orf58|10944	4325.7183
TCGA-KL-8341-01A-11R-2315-07	C11orf59|55004	3397.0568
TCGA-KL-8341-01A-11R-2315-07	C11orf61|79684	107.3581
TCGA-KL-8341-01A-11R-2315-07	C11orf63|79864	93.0624
TCGA-KL-8341-01A-11R-2315-07	C11orf64|283197	0
TCGA-KL-8341-01A-11R-2315-07	C11orf65|160140	31.6748
TCGA-KL-8341-01A-11R-2315-07	C11orf66|220004	20.1822
TCGA-KL-8341-01A-11R-2315-07	C11orf67|28971	158.9348
TCGA-KL-8341-01A-11R-2315-07	C11orf68|83638	839.5235
TCGA-KL-8341-01A-11R-2315-07	C11orf70|85016	.8409
TCGA-KL-8341-01A-11R-2315-07	C11orf71|54494	1000.1402
TCGA-KL-8341-01A-11R-2315-07	C11orf73|51501	535.6692
TCGA-KL-8341-01A-11R-2315-07	C11orf74|119710	248.6335
TCGA-KL-8341-01A-11R-2315-07	C11orf75|56935	336.37
TCGA-KL-8341-01A-11R-2315-07	C11orf80|79703	324.3167
TCGA-KL-8341-01A-11R-2315-07	C11orf82|220042	58.5844
TCGA-KL-8341-01A-11R-2315-07	C11orf83|790955	585.2838
TCGA-KL-8341-01A-11R-2315-07	C11orf84|144097	350.3854
TCGA-KL-8341-01A-11R-2315-07	C11orf85|283129	11.2123
TCGA-KL-8341-01A-11R-2315-07	C11orf86|254439	0
TCGA-KL-8341-01A-11R-2315-07	C11orf87|399947	24.9474
TCGA-KL-8341-01A-11R-2315-07	C11orf88|399949	0
TCGA-KL-8341-01A-11R-2315-07	C11orf90|387804	0
TCGA-KL-8341-01A-11R-2315-07	C11orf92|399948	1962.3434
TCGA-KL-8341-01A-11R-2315-07	C11orf93|120376	728.897
TCGA-KL-8341-01A-11R-2315-07	C11orf94|143678	0
TCGA-KL-8341-01A-11R-2315-07	C11orf95|65998	843.7281
TCGA-KL-8341-01A-11R-2315-07	C11orf9|745	75.1226
TCGA-KL-8341-01A-11R-2315-07	C12orf10|60314	945.7603
TCGA-KL-8341-01A-11R-2315-07	C12orf11|55726	640.7849
TCGA-KL-8341-01A-11R-2315-07	C12orf12|196477	0
TCGA-KL-8341-01A-11R-2315-07	C12orf23|90488	1864.8914
TCGA-KL-8341-01A-11R-2315-07	C12orf24|29902	81.5697
TCGA-KL-8341-01A-11R-2315-07	C12orf26|84190	145.48
TCGA-KL-8341-01A-11R-2315-07	C12orf27|283460	0
TCGA-KL-8341-01A-11R-2315-07	C12orf29|91298	632.7961
TCGA-KL-8341-01A-11R-2315-07	C12orf32|83695	422.705
TCGA-KL-8341-01A-11R-2315-07	C12orf34|84915	751.787
TCGA-KL-8341-01A-11R-2315-07	C12orf35|55196	587.246
TCGA-KL-8341-01A-11R-2315-07	C12orf36|283422	0
TCGA-KL-8341-01A-11R-2315-07	C12orf39|80763	199.5795
TCGA-KL-8341-01A-11R-2315-07	C12orf40|283461	0
TCGA-KL-8341-01A-11R-2315-07	C12orf41|54934	975.1927
TCGA-KL-8341-01A-11R-2315-07	C12orf42|374470	2.5228
TCGA-KL-8341-01A-11R-2315-07	C12orf43|64897	375.6132
TCGA-KL-8341-01A-11R-2315-07	C12orf44|60673	1640.3644
TCGA-KL-8341-01A-11R-2315-07	C12orf45|121053	96.4261
TCGA-KL-8341-01A-11R-2315-07	C12orf47|51275	343.0245
TCGA-KL-8341-01A-11R-2315-07	C12orf48|55010	203.6636
TCGA-KL-8341-01A-11R-2315-07	C12orf49|79794	2133.4268
TCGA-KL-8341-01A-11R-2315-07	C12orf4|57102	565.9425
TCGA-KL-8341-01A-11R-2315-07	C12orf50|160419	0
TCGA-KL-8341-01A-11R-2315-07	C12orf51|283450	2336.9306
TCGA-KL-8341-01A-11R-2315-07	C12orf52|84934	456.0617
TCGA-KL-8341-01A-11R-2315-07	C12orf53|196500	5.0456
TCGA-KL-8341-01A-11R-2315-07	C12orf54|121273	.2803
TCGA-KL-8341-01A-11R-2315-07	C12orf56|115749	0
TCGA-KL-8341-01A-11R-2315-07	C12orf57|113246	864.1906
TCGA-KL-8341-01A-11R-2315-07	C12orf59|120939	18.22
TCGA-KL-8341-01A-11R-2315-07	C12orf5|57103	288.4373
TCGA-KL-8341-01A-11R-2315-07	C12orf60|144608	26.9096
TCGA-KL-8341-01A-11R-2315-07	C12orf61|283416	31.1142
TCGA-KL-8341-01A-11R-2315-07	C12orf62|84987	1407.1479
TCGA-KL-8341-01A-11R-2315-07	C12orf63|374467	.5606
TCGA-KL-8341-01A-11R-2315-07	C12orf65|91574	570.1472
TCGA-KL-8341-01A-11R-2315-07	C12orf66|144577	307.4982
TCGA-KL-8341-01A-11R-2315-07	C12orf68|387856	.5606
TCGA-KL-8341-01A-11R-2315-07	C12orf69|440087	1.9622
TCGA-KL-8341-01A-11R-2315-07	C12orf70|341346	0
TCGA-KL-8341-01A-11R-2315-07	C12orf71|728858	0
TCGA-KL-8341-01A-11R-2315-07	C12orf72|254013	111.5627
TCGA-KL-8341-01A-11R-2315-07	C12orf73|728568	247.5123
TCGA-KL-8341-01A-11R-2315-07	C12orf74|338809	0
TCGA-KL-8341-01A-11R-2315-07	C12orf75|387882	4209.3903
TCGA-KL-8341-01A-11R-2315-07	C12orf76|400073	79.047
TCGA-KL-8341-01A-11R-2315-07	C12orf77|196415	24.6671
TCGA-KL-8341-01A-11R-2315-07	C13orf15|28984	207.9888
TCGA-KL-8341-01A-11R-2315-07	C13orf16|121793	.5606
TCGA-KL-8341-01A-11R-2315-07	C13orf18|80183	5.0456
TCGA-KL-8341-01A-11R-2315-07	C13orf1|57213	163.7001
TCGA-KL-8341-01A-11R-2315-07	C13orf23|80209	979.6776
TCGA-KL-8341-01A-11R-2315-07	C13orf26|122046	0
TCGA-KL-8341-01A-11R-2315-07	C13orf27|93081	112.4036
TCGA-KL-8341-01A-11R-2315-07	C13orf28|122258	0
TCGA-KL-8341-01A-11R-2315-07	C13orf29|283487	38.1219
TCGA-KL-8341-01A-11R-2315-07	C13orf30|144809	7.288
TCGA-KL-8341-01A-11R-2315-07	C13orf31|144811	99.2292
TCGA-KL-8341-01A-11R-2315-07	C13orf33|84935	27.1899
TCGA-KL-8341-01A-11R-2315-07	C13orf34|79866	62.3966
TCGA-KL-8341-01A-11R-2315-07	C13orf35|400165	0
TCGA-KL-8341-01A-11R-2315-07	C13orf36|400120	0
TCGA-KL-8341-01A-11R-2315-07	C13orf37|440145	225.9285
TCGA-KL-8341-01A-11R-2315-07	C13orf38|728591	8.4289
TCGA-KL-8341-01A-11R-2315-07	C13orf39|196541	.2803
TCGA-KL-8341-01A-11R-2315-07	C14orf101|54916	1015.5571
TCGA-KL-8341-01A-11R-2315-07	C14orf102|55051	293.2025
TCGA-KL-8341-01A-11R-2315-07	C14orf104|55172	326.8395
TCGA-KL-8341-01A-11R-2315-07	C14orf105|55195	.5606
TCGA-KL-8341-01A-11R-2315-07	C14orf106|55320	514.3658
TCGA-KL-8341-01A-11R-2315-07	C14orf109|26175	554.1696
TCGA-KL-8341-01A-11R-2315-07	C14orf115|55237	.8409
TCGA-KL-8341-01A-11R-2315-07	C14orf118|55668	605.1857
TCGA-KL-8341-01A-11R-2315-07	C14orf119|55017	962.5788
TCGA-KL-8341-01A-11R-2315-07	C14orf126|112487	205.8108
TCGA-KL-8341-01A-11R-2315-07	C14orf128|84837	116.8886
TCGA-KL-8341-01A-11R-2315-07	C14orf129|51527	546.6013
TCGA-KL-8341-01A-11R-2315-07	C14orf132|56967	1485.6342
TCGA-KL-8341-01A-11R-2315-07	C14orf135|64430	1752.2074
TCGA-KL-8341-01A-11R-2315-07	C14orf138|79609	50.1752
TCGA-KL-8341-01A-11R-2315-07	C14orf139|79686	6.4471
TCGA-KL-8341-01A-11R-2315-07	C14orf142|84520	237.9818
TCGA-KL-8341-01A-11R-2315-07	C14orf143|90141	105.1156
TCGA-KL-8341-01A-11R-2315-07	C14orf145|145508	304.1345
TCGA-KL-8341-01A-11R-2315-07	C14orf147|171546	1845.2698
TCGA-KL-8341-01A-11R-2315-07	C14orf148|122945	7.8486
TCGA-KL-8341-01A-11R-2315-07	C14orf149|112849	43.7281
TCGA-KL-8341-01A-11R-2315-07	C14orf153|84334	696.8521
TCGA-KL-8341-01A-11R-2315-07	C14orf156|81892	621.7239
TCGA-KL-8341-01A-11R-2315-07	C14orf159|80017	3373.7912
TCGA-KL-8341-01A-11R-2315-07	C14orf162|56936	0
TCGA-KL-8341-01A-11R-2315-07	C14orf165|414767	.2803
TCGA-KL-8341-01A-11R-2315-07	C14orf166B|145497	0
TCGA-KL-8341-01A-11R-2315-07	C14orf166|51637	2447.0918
TCGA-KL-8341-01A-11R-2315-07	C14orf167|55449	830.7975
TCGA-KL-8341-01A-11R-2315-07	C14orf169|79697	310.5816
TCGA-KL-8341-01A-11R-2315-07	C14orf174|161394	16.2579
TCGA-KL-8341-01A-11R-2315-07	C14orf176|643382	55.2207
TCGA-KL-8341-01A-11R-2315-07	C14orf177|283598	0
TCGA-KL-8341-01A-11R-2315-07	C14orf178|283579	1.1212
TCGA-KL-8341-01A-11R-2315-07	C14orf179|112752	299.9299
TCGA-KL-8341-01A-11R-2315-07	C14orf180|400258	0
TCGA-KL-8341-01A-11R-2315-07	C14orf181|400223	17.0988
TCGA-KL-8341-01A-11R-2315-07	C14orf182|283551	.8409
TCGA-KL-8341-01A-11R-2315-07	C14orf183|196913	0
TCGA-KL-8341-01A-11R-2315-07	C14orf184|650662	0
TCGA-KL-8341-01A-11R-2315-07	C14orf19|280655	2.5228
TCGA-KL-8341-01A-11R-2315-07	C14orf1|11161	1513.1044
TCGA-KL-8341-01A-11R-2315-07	C14orf21|161424	389.068
TCGA-KL-8341-01A-11R-2315-07	C14orf23|387978	0
TCGA-KL-8341-01A-11R-2315-07	C14orf28|122525	93.3427
TCGA-KL-8341-01A-11R-2315-07	C14orf2|9556	2262.9292
TCGA-KL-8341-01A-11R-2315-07	C14orf33|100129075	77.9257
TCGA-KL-8341-01A-11R-2315-07	C14orf34|645687	1.4015
TCGA-KL-8341-01A-11R-2315-07	C14orf37|145407	279.7253
TCGA-KL-8341-01A-11R-2315-07	C14orf39|317761	8.4093
TCGA-KL-8341-01A-11R-2315-07	C14orf43|91748	1466.0126
TCGA-KL-8341-01A-11R-2315-07	C14orf45|80127	75.431
TCGA-KL-8341-01A-11R-2315-07	C14orf48|256369	0
TCGA-KL-8341-01A-11R-2315-07	C14orf49|161176	8.1289
TCGA-KL-8341-01A-11R-2315-07	C14orf4|64207	2713.1044
TCGA-KL-8341-01A-11R-2315-07	C14orf50|145376	1.9622
TCGA-KL-8341-01A-11R-2315-07	C14orf53|440184	0
TCGA-KL-8341-01A-11R-2315-07	C14orf64|388011	0
TCGA-KL-8341-01A-11R-2315-07	C14orf68|283600	0
TCGA-KL-8341-01A-11R-2315-07	C14orf70|283601	0
TCGA-KL-8341-01A-11R-2315-07	C14orf72|145200	29.993
TCGA-KL-8341-01A-11R-2315-07	C14orf73|91828	.2803
TCGA-KL-8341-01A-11R-2315-07	C14orf79|122616	220.042
TCGA-KL-8341-01A-11R-2315-07	C14orf80|283643	94.1836
TCGA-KL-8341-01A-11R-2315-07	C14orf86|283592	0
TCGA-KL-8341-01A-11R-2315-07	C14orf93|60686	105.6762
TCGA-KL-8341-01A-11R-2315-07	C15orf17|57184	579.117
TCGA-KL-8341-01A-11R-2315-07	C15orf21|283651	22.9853
TCGA-KL-8341-01A-11R-2315-07	C15orf23|90417	482.691
TCGA-KL-8341-01A-11R-2315-07	C15orf24|56851	2453.5389
TCGA-KL-8341-01A-11R-2315-07	C15orf26|161502	0
TCGA-KL-8341-01A-11R-2315-07	C15orf27|123591	24.3868
TCGA-KL-8341-01A-11R-2315-07	C15orf28|80035	3.9243
TCGA-KL-8341-01A-11R-2315-07	C15orf29|79768	320.1121
TCGA-KL-8341-01A-11R-2315-07	C15orf2|23742	0
TCGA-KL-8341-01A-11R-2315-07	C15orf32|145858	0
TCGA-KL-8341-01A-11R-2315-07	C15orf33|196951	74.2172
TCGA-KL-8341-01A-11R-2315-07	C15orf34|80072	49.3343
TCGA-KL-8341-01A-11R-2315-07	C15orf37|283687	69.679
TCGA-KL-8341-01A-11R-2315-07	C15orf38|348110	187.6188
TCGA-KL-8341-01A-11R-2315-07	C15orf39|56905	238.2621
TCGA-KL-8341-01A-11R-2315-07	C15orf40|123207	216.6924
TCGA-KL-8341-01A-11R-2315-07	C15orf41|84529	84.3728
TCGA-KL-8341-01A-11R-2315-07	C15orf42|90381	18.8676
TCGA-KL-8341-01A-11R-2315-07	C15orf43|145645	0
TCGA-KL-8341-01A-11R-2315-07	C15orf44|81556	3375.7533
TCGA-KL-8341-01A-11R-2315-07	C15orf48|84419	10.932
TCGA-KL-8341-01A-11R-2315-07	C15orf50|414926	0
TCGA-KL-8341-01A-11R-2315-07	C15orf51|196968	.5606
TCGA-KL-8341-01A-11R-2315-07	C15orf52|388115	625.9285
TCGA-KL-8341-01A-11R-2315-07	C15orf53|400359	0
TCGA-KL-8341-01A-11R-2315-07	C15orf54|400360	1.4015
TCGA-KL-8341-01A-11R-2315-07	C15orf55|256646	.2803
TCGA-KL-8341-01A-11R-2315-07	C15orf56|644809	29.993
TCGA-KL-8341-01A-11R-2315-07	C15orf57|90416	295.1479
TCGA-KL-8341-01A-11R-2315-07	C15orf58|390637	99.5095
TCGA-KL-8341-01A-11R-2315-07	C15orf59|388135	1011.9131
TCGA-KL-8341-01A-11R-2315-07	C15orf5|81698	0
TCGA-KL-8341-01A-11R-2315-07	C15orf60|283677	0
TCGA-KL-8341-01A-11R-2315-07	C15orf61|145853	375.8935
TCGA-KL-8341-01A-11R-2315-07	C15orf62|643338	12.8942
TCGA-KL-8341-01A-11R-2315-07	C15orf63|25764	659.0778
TCGA-KL-8341-01A-11R-2315-07	C16orf11|146325	.2803
TCGA-KL-8341-01A-11R-2315-07	C16orf13|84326	405.8865
TCGA-KL-8341-01A-11R-2315-07	C16orf3|750	.5606
TCGA-KL-8341-01A-11R-2315-07	C16orf42|115939	1089.5473
TCGA-KL-8341-01A-11R-2315-07	C16orf45|89927	94.7442
TCGA-KL-8341-01A-11R-2315-07	C16orf46|123775	53.2586
TCGA-KL-8341-01A-11R-2315-07	C16orf48|84080	173.7912
TCGA-KL-8341-01A-11R-2315-07	C16orf52|730094	513.8052
TCGA-KL-8341-01A-11R-2315-07	C16orf53|79447	1029.3847
TCGA-KL-8341-01A-11R-2315-07	C16orf54|283897	45.9706
TCGA-KL-8341-01A-11R-2315-07	C16orf55|124045	96.1458
TCGA-KL-8341-01A-11R-2315-07	C16orf57|79650	634.0575
TCGA-KL-8341-01A-11R-2315-07	C16orf58|64755	2745.7996
TCGA-KL-8341-01A-11R-2315-07	C16orf59|80178	37.8416
TCGA-KL-8341-01A-11R-2315-07	C16orf5|29965	1391.1703
TCGA-KL-8341-01A-11R-2315-07	C16orf61|56942	1006.3658
TCGA-KL-8341-01A-11R-2315-07	C16orf62|57020	1541.9762
TCGA-KL-8341-01A-11R-2315-07	C16orf63|123811	924.1766
TCGA-KL-8341-01A-11R-2315-07	C16orf68|79091	165.9425
TCGA-KL-8341-01A-11R-2315-07	C16orf70|80262	536.7989
TCGA-KL-8341-01A-11R-2315-07	C16orf71|146562	35.8795
TCGA-KL-8341-01A-11R-2315-07	C16orf72|29035	939.0329
TCGA-KL-8341-01A-11R-2315-07	C16orf73|254528	.2831
TCGA-KL-8341-01A-11R-2315-07	C16orf74|404550	28.8718
TCGA-KL-8341-01A-11R-2315-07	C16orf75|116028	159.4954
TCGA-KL-8341-01A-11R-2315-07	C16orf78|123970	0
TCGA-KL-8341-01A-11R-2315-07	C16orf79|283870	5.6454
TCGA-KL-8341-01A-11R-2315-07	C16orf7|9605	1235.2151
TCGA-KL-8341-01A-11R-2315-07	C16orf80|29105	578.2761
TCGA-KL-8341-01A-11R-2315-07	C16orf81|283860	.5606
TCGA-KL-8341-01A-11R-2315-07	C16orf82|162083	0
TCGA-KL-8341-01A-11R-2315-07	C16orf86|388284	18.7807
TCGA-KL-8341-01A-11R-2315-07	C16orf87|388272	92.5018
TCGA-KL-8341-01A-11R-2315-07	C16orf88|400506	408.9699
TCGA-KL-8341-01A-11R-2315-07	C16orf89|146556	1409.11
TCGA-KL-8341-01A-11R-2315-07	C16orf90|646174	0
TCGA-KL-8341-01A-11R-2315-07	C16orf91|283951	260.9671
TCGA-KL-8341-01A-11R-2315-07	C16orf92|146378	0
TCGA-KL-8341-01A-11R-2315-07	C16orf93|90835	12.6139
TCGA-KL-8341-01A-11R-2315-07	C17orf100|388327	26.0687
TCGA-KL-8341-01A-11R-2315-07	C17orf101|79701	343.3581
[truncated: 18,532 more rows]
