# Supplementary material for: Dysfunctional miRNA-Mediated Regulation in Chromophobe Renal Cell Carcinoma
Source: PLoS One. 2016 Jun 3;11(6):e0156324. doi: 10.1371/journal.pone.0156324 (PMC4892590; doi:10.1371/journal.pone.0156324)
Supplement: S2 File — (ZIP) [file pone.0156324.s002.zip › S2_File mRNA expression profile downloaded from TCGA/case/unc.edu__IlluminaHiSeq_RNASeqV2__TCGA-KL-8342-01A-11R-2315-07__expression_rsem_gene_normalized.txt]

barcode	gene_id	normalized_count
TCGA-KL-8342-01A-11R-2315-07	?|100130426	0
TCGA-KL-8342-01A-11R-2315-07	?|100133144	1.0328
TCGA-KL-8342-01A-11R-2315-07	?|100134869	3.0085
TCGA-KL-8342-01A-11R-2315-07	?|10357	87.0633
TCGA-KL-8342-01A-11R-2315-07	?|10431	812.3035
TCGA-KL-8342-01A-11R-2315-07	?|136542	0
TCGA-KL-8342-01A-11R-2315-07	?|155060	61.9668
TCGA-KL-8342-01A-11R-2315-07	?|26823	.449
TCGA-KL-8342-01A-11R-2315-07	?|280660	0
TCGA-KL-8342-01A-11R-2315-07	?|317712	0
TCGA-KL-8342-01A-11R-2315-07	?|340602	0
TCGA-KL-8342-01A-11R-2315-07	?|388795	0
TCGA-KL-8342-01A-11R-2315-07	?|390284	12.573
TCGA-KL-8342-01A-11R-2315-07	?|391343	0
TCGA-KL-8342-01A-11R-2315-07	?|391714	0
TCGA-KL-8342-01A-11R-2315-07	?|404770	0
TCGA-KL-8342-01A-11R-2315-07	?|441362	0
TCGA-KL-8342-01A-11R-2315-07	?|442388	0
TCGA-KL-8342-01A-11R-2315-07	?|553137	31.4324
TCGA-KL-8342-01A-11R-2315-07	?|57714	114.0548
TCGA-KL-8342-01A-11R-2315-07	?|645851	1.7961
TCGA-KL-8342-01A-11R-2315-07	?|652919	7.6336
TCGA-KL-8342-01A-11R-2315-07	?|653553	619.6677
TCGA-KL-8342-01A-11R-2315-07	?|728045	0
TCGA-KL-8342-01A-11R-2315-07	?|728603	0
TCGA-KL-8342-01A-11R-2315-07	?|728788	1.7961
TCGA-KL-8342-01A-11R-2315-07	?|729884	36.3718
TCGA-KL-8342-01A-11R-2315-07	?|8225	811.8545
TCGA-KL-8342-01A-11R-2315-07	?|90288	.8981
TCGA-KL-8342-01A-11R-2315-07	A1BG|1	21.0912
TCGA-KL-8342-01A-11R-2315-07	A1CF|29974	0
TCGA-KL-8342-01A-11R-2315-07	A2BP1|54715	.449
TCGA-KL-8342-01A-11R-2315-07	A2LD1|87769	91.3336
TCGA-KL-8342-01A-11R-2315-07	A2ML1|144568	0
TCGA-KL-8342-01A-11R-2315-07	A2M|2	14412.1015
TCGA-KL-8342-01A-11R-2315-07	A4GALT|53947	629.5465
TCGA-KL-8342-01A-11R-2315-07	A4GNT|51146	0
TCGA-KL-8342-01A-11R-2315-07	AAA1|404744	0
TCGA-KL-8342-01A-11R-2315-07	AAAS|8086	1049.3938
TCGA-KL-8342-01A-11R-2315-07	AACSL|729522	0
TCGA-KL-8342-01A-11R-2315-07	AACS|65985	682.5326
TCGA-KL-8342-01A-11R-2315-07	AADACL2|344752	0
TCGA-KL-8342-01A-11R-2315-07	AADACL3|126767	0
TCGA-KL-8342-01A-11R-2315-07	AADACL4|343066	0
TCGA-KL-8342-01A-11R-2315-07	AADAC|13	0
TCGA-KL-8342-01A-11R-2315-07	AADAT|51166	27.3911
TCGA-KL-8342-01A-11R-2315-07	AAGAB|79719	1834.3062
TCGA-KL-8342-01A-11R-2315-07	AAK1|22848	751.2348
TCGA-KL-8342-01A-11R-2315-07	AAMP|14	1378.0871
TCGA-KL-8342-01A-11R-2315-07	AANAT|15	0
TCGA-KL-8342-01A-11R-2315-07	AARS2|57505	463.8482
TCGA-KL-8342-01A-11R-2315-07	AARSD1|80755	295.9138
TCGA-KL-8342-01A-11R-2315-07	AARS|16	3726.987
TCGA-KL-8342-01A-11R-2315-07	AASDHPPT|60496	982.9367
TCGA-KL-8342-01A-11R-2315-07	AASDH|132949	244.7238
TCGA-KL-8342-01A-11R-2315-07	AASS|10157	91.6031
TCGA-KL-8342-01A-11R-2315-07	AATF|26574	522.6762
TCGA-KL-8342-01A-11R-2315-07	AATK|9625	38.1679
TCGA-KL-8342-01A-11R-2315-07	ABAT|18	240.6825
TCGA-KL-8342-01A-11R-2315-07	ABCA10|10349	8.0826
TCGA-KL-8342-01A-11R-2315-07	ABCA11P|79963	47.4719
TCGA-KL-8342-01A-11R-2315-07	ABCA12|26154	1.3471
TCGA-KL-8342-01A-11R-2315-07	ABCA13|154664	.8981
TCGA-KL-8342-01A-11R-2315-07	ABCA17P|650655	6.2865
TCGA-KL-8342-01A-11R-2315-07	ABCA1|19	1582.3934
TCGA-KL-8342-01A-11R-2315-07	ABCA2|20	4416.2551
TCGA-KL-8342-01A-11R-2315-07	ABCA3|21	580.1527
TCGA-KL-8342-01A-11R-2315-07	ABCA4|24	8.0826
TCGA-KL-8342-01A-11R-2315-07	ABCA5|23461	900.7634
TCGA-KL-8342-01A-11R-2315-07	ABCA6|23460	1.3471
TCGA-KL-8342-01A-11R-2315-07	ABCA7|10347	462.9546
TCGA-KL-8342-01A-11R-2315-07	ABCA8|10351	5.3884
TCGA-KL-8342-01A-11R-2315-07	ABCA9|10350	2.2452
TCGA-KL-8342-01A-11R-2315-07	ABCB10|23456	189.4926
TCGA-KL-8342-01A-11R-2315-07	ABCB11|8647	0
TCGA-KL-8342-01A-11R-2315-07	ABCB1|5243	27.3911
TCGA-KL-8342-01A-11R-2315-07	ABCB4|5244	3.1432
TCGA-KL-8342-01A-11R-2315-07	ABCB5|340273	.449
TCGA-KL-8342-01A-11R-2315-07	ABCB6|10058	57.454
TCGA-KL-8342-01A-11R-2315-07	ABCB7|22	598.5631
TCGA-KL-8342-01A-11R-2315-07	ABCB8|11194	875.1684
TCGA-KL-8342-01A-11R-2315-07	ABCB9|23457	382.0027
TCGA-KL-8342-01A-11R-2315-07	ABCC10|89845	241.1316
TCGA-KL-8342-01A-11R-2315-07	ABCC11|85320	4.4903
TCGA-KL-8342-01A-11R-2315-07	ABCC12|94160	0
TCGA-KL-8342-01A-11R-2315-07	ABCC13|150000	.449
TCGA-KL-8342-01A-11R-2315-07	ABCC1|4363	609.789
TCGA-KL-8342-01A-11R-2315-07	ABCC2|1244	1.3471
TCGA-KL-8342-01A-11R-2315-07	ABCC3|8714	51.1899
TCGA-KL-8342-01A-11R-2315-07	ABCC4|10257	1765.1549
TCGA-KL-8342-01A-11R-2315-07	ABCC5|10057	1923.6641
TCGA-KL-8342-01A-11R-2315-07	ABCC6P1|653190	0
TCGA-KL-8342-01A-11R-2315-07	ABCC6P2|730013	4.4903
TCGA-KL-8342-01A-11R-2315-07	ABCC6|368	14.3691
TCGA-KL-8342-01A-11R-2315-07	ABCC8|6833	0
TCGA-KL-8342-01A-11R-2315-07	ABCC9|10060	248.3161
TCGA-KL-8342-01A-11R-2315-07	ABCD1|215	663.2241
TCGA-KL-8342-01A-11R-2315-07	ABCD2|225	11.6749
TCGA-KL-8342-01A-11R-2315-07	ABCD3|5825	1064.2119
TCGA-KL-8342-01A-11R-2315-07	ABCD4|5826	855.4109
TCGA-KL-8342-01A-11R-2315-07	ABCE1|6059	897.6201
TCGA-KL-8342-01A-11R-2315-07	ABCF1|23	852.7167
TCGA-KL-8342-01A-11R-2315-07	ABCF2|10061	1859.9012
TCGA-KL-8342-01A-11R-2315-07	ABCF3|55324	1547.8222
TCGA-KL-8342-01A-11R-2315-07	ABCG1|9619	4348.4508
TCGA-KL-8342-01A-11R-2315-07	ABCG2|9429	387.9659
TCGA-KL-8342-01A-11R-2315-07	ABCG4|64137	9.8788
TCGA-KL-8342-01A-11R-2315-07	ABCG5|64240	.449
TCGA-KL-8342-01A-11R-2315-07	ABCG8|64241	0
TCGA-KL-8342-01A-11R-2315-07	ABHD10|55347	3674.4499
TCGA-KL-8342-01A-11R-2315-07	ABHD11|83451	1685.2268
TCGA-KL-8342-01A-11R-2315-07	ABHD12B|145447	0
TCGA-KL-8342-01A-11R-2315-07	ABHD12|26090	5068.7023
TCGA-KL-8342-01A-11R-2315-07	ABHD13|84945	575.6623
TCGA-KL-8342-01A-11R-2315-07	ABHD14A|25864	710.018
TCGA-KL-8342-01A-11R-2315-07	ABHD14B|84836	3772.3395
TCGA-KL-8342-01A-11R-2315-07	ABHD15|116236	277.9524
TCGA-KL-8342-01A-11R-2315-07	ABHD1|84696	3.1432
TCGA-KL-8342-01A-11R-2315-07	ABHD2|11057	15340.8172
TCGA-KL-8342-01A-11R-2315-07	ABHD3|171586	2171.5312
TCGA-KL-8342-01A-11R-2315-07	ABHD4|63874	1107.7683
TCGA-KL-8342-01A-11R-2315-07	ABHD5|51099	478.2218
TCGA-KL-8342-01A-11R-2315-07	ABHD6|57406	1303.0983
TCGA-KL-8342-01A-11R-2315-07	ABHD8|79575	542.4338
TCGA-KL-8342-01A-11R-2315-07	ABI1|10006	556.1428
TCGA-KL-8342-01A-11R-2315-07	ABI2|10152	611.5851
TCGA-KL-8342-01A-11R-2315-07	ABI3BP|25890	216.4347
TCGA-KL-8342-01A-11R-2315-07	ABI3|51225	224.5173
TCGA-KL-8342-01A-11R-2315-07	ABL1|25	1611.1361
TCGA-KL-8342-01A-11R-2315-07	ABL2|27	297.2609
TCGA-KL-8342-01A-11R-2315-07	ABLIM1|3983	2006.7355
TCGA-KL-8342-01A-11R-2315-07	ABLIM2|84448	21.5537
TCGA-KL-8342-01A-11R-2315-07	ABLIM3|22885	133.8123
TCGA-KL-8342-01A-11R-2315-07	ABO|28	4.0413
TCGA-KL-8342-01A-11R-2315-07	ABP1|26	9.4297
TCGA-KL-8342-01A-11R-2315-07	ABRA|137735	1.7961
TCGA-KL-8342-01A-11R-2315-07	ABR|29	1527.6156
TCGA-KL-8342-01A-11R-2315-07	ABT1|29777	370.0045
TCGA-KL-8342-01A-11R-2315-07	ABTB1|80325	387.0678
TCGA-KL-8342-01A-11R-2315-07	ABTB2|25841	2001.7961
TCGA-KL-8342-01A-11R-2315-07	ACAA1|30	2031.4324
TCGA-KL-8342-01A-11R-2315-07	ACAA2|10449	2392.0072
TCGA-KL-8342-01A-11R-2315-07	ACACA|31	978.8954
TCGA-KL-8342-01A-11R-2315-07	ACACB|32	4621.0148
TCGA-KL-8342-01A-11R-2315-07	ACAD10|80724	3626.8523
TCGA-KL-8342-01A-11R-2315-07	ACAD11|84129	277.0543
TCGA-KL-8342-01A-11R-2315-07	ACAD8|27034	1153.1208
TCGA-KL-8342-01A-11R-2315-07	ACAD9|28976	1131.1181
TCGA-KL-8342-01A-11R-2315-07	ACADL|33	947.463
TCGA-KL-8342-01A-11R-2315-07	ACADM|34	657.3866
TCGA-KL-8342-01A-11R-2315-07	ACADSB|36	729.2322
TCGA-KL-8342-01A-11R-2315-07	ACADS|35	3217.3327
TCGA-KL-8342-01A-11R-2315-07	ACADVL|37	6188.123
TCGA-KL-8342-01A-11R-2315-07	ACAN|176	87.1127
TCGA-KL-8342-01A-11R-2315-07	ACAP1|9744	46.6996
TCGA-KL-8342-01A-11R-2315-07	ACAP2|23527	755.2762
TCGA-KL-8342-01A-11R-2315-07	ACAP3|116983	311.6524
TCGA-KL-8342-01A-11R-2315-07	ACAT1|38	6274.8092
TCGA-KL-8342-01A-11R-2315-07	ACAT2|39	113.6147
TCGA-KL-8342-01A-11R-2315-07	ACBD3|64746	564.8855
TCGA-KL-8342-01A-11R-2315-07	ACBD4|79777	189.0436
TCGA-KL-8342-01A-11R-2315-07	ACBD5|91452	441.85
TCGA-KL-8342-01A-11R-2315-07	ACBD6|84320	234.8451
TCGA-KL-8342-01A-11R-2315-07	ACBD7|414149	3.5923
TCGA-KL-8342-01A-11R-2315-07	ACCN1|40	6.2865
TCGA-KL-8342-01A-11R-2315-07	ACCN2|41	101.9308
TCGA-KL-8342-01A-11R-2315-07	ACCN3|9311	.8981
TCGA-KL-8342-01A-11R-2315-07	ACCN4|55515	0
TCGA-KL-8342-01A-11R-2315-07	ACCN5|51802	.449
TCGA-KL-8342-01A-11R-2315-07	ACCSL|390110	0
TCGA-KL-8342-01A-11R-2315-07	ACCS|84680	303.0983
TCGA-KL-8342-01A-11R-2315-07	ACD|65057	331.3875
TCGA-KL-8342-01A-11R-2315-07	ACE2|59272	2.2452
TCGA-KL-8342-01A-11R-2315-07	ACER1|125981	.449
TCGA-KL-8342-01A-11R-2315-07	ACER2|340485	44.4544
TCGA-KL-8342-01A-11R-2315-07	ACER3|55331	203.8617
TCGA-KL-8342-01A-11R-2315-07	ACE|1636	836.1024
TCGA-KL-8342-01A-11R-2315-07	ACHE|43	18.4104
TCGA-KL-8342-01A-11R-2315-07	ACIN1|22985	2339.9192
TCGA-KL-8342-01A-11R-2315-07	ACLY|47	1132.9142
TCGA-KL-8342-01A-11R-2315-07	ACMSD|130013	1.7961
TCGA-KL-8342-01A-11R-2315-07	ACN9|57001	92.5011
TCGA-KL-8342-01A-11R-2315-07	ACO1|48	2372.6987
TCGA-KL-8342-01A-11R-2315-07	ACO2|50	15837.656
TCGA-KL-8342-01A-11R-2315-07	ACOT11|26027	1494.7194
TCGA-KL-8342-01A-11R-2315-07	ACOT12|134526	.8981
TCGA-KL-8342-01A-11R-2315-07	ACOT13|55856	460.8038
TCGA-KL-8342-01A-11R-2315-07	ACOT1|641371	2649.304
TCGA-KL-8342-01A-11R-2315-07	ACOT2|10965	1392.9053
TCGA-KL-8342-01A-11R-2315-07	ACOT4|122970	471.4863
TCGA-KL-8342-01A-11R-2315-07	ACOT6|641372	25.1459
TCGA-KL-8342-01A-11R-2315-07	ACOT7|11332	177.3687
TCGA-KL-8342-01A-11R-2315-07	ACOT8|10005	513.9829
TCGA-KL-8342-01A-11R-2315-07	ACOT9|23597	271.6659
TCGA-KL-8342-01A-11R-2315-07	ACOX1|51	1145.9362
TCGA-KL-8342-01A-11R-2315-07	ACOX2|8309	8.5317
TCGA-KL-8342-01A-11R-2315-07	ACOX3|8310	429.2771
TCGA-KL-8342-01A-11R-2315-07	ACOXL|55289	7.6336
TCGA-KL-8342-01A-11R-2315-07	ACP1|52	1153.5698
TCGA-KL-8342-01A-11R-2315-07	ACP2|53	930.3996
TCGA-KL-8342-01A-11R-2315-07	ACP5|54	1851.3696
TCGA-KL-8342-01A-11R-2315-07	ACP6|51205	92.5011
TCGA-KL-8342-01A-11R-2315-07	ACPL2|92370	174.2254
TCGA-KL-8342-01A-11R-2315-07	ACPP|55	31.8815
TCGA-KL-8342-01A-11R-2315-07	ACPT|93650	3.1432
TCGA-KL-8342-01A-11R-2315-07	ACRBP|84519	14.3691
TCGA-KL-8342-01A-11R-2315-07	ACRC|93953	3.5923
TCGA-KL-8342-01A-11R-2315-07	ACRV1|56	0
TCGA-KL-8342-01A-11R-2315-07	ACR|49	2.6942
TCGA-KL-8342-01A-11R-2315-07	ACSBG1|23205	4.9394
TCGA-KL-8342-01A-11R-2315-07	ACSBG2|81616	0
TCGA-KL-8342-01A-11R-2315-07	ACSF2|80221	503.8168
TCGA-KL-8342-01A-11R-2315-07	ACSF3|197322	487.2025
TCGA-KL-8342-01A-11R-2315-07	ACSL1|2180	11335.8779
TCGA-KL-8342-01A-11R-2315-07	ACSL3|2181	1685.6758
TCGA-KL-8342-01A-11R-2315-07	ACSL4|2182	674.4499
TCGA-KL-8342-01A-11R-2315-07	ACSL5|51703	829.8159
TCGA-KL-8342-01A-11R-2315-07	ACSL6|23305	3.5923
TCGA-KL-8342-01A-11R-2315-07	ACSM1|116285	14.3691
TCGA-KL-8342-01A-11R-2315-07	ACSM2A|123876	.449
TCGA-KL-8342-01A-11R-2315-07	ACSM2B|348158	1.3471
TCGA-KL-8342-01A-11R-2315-07	ACSM3|6296	640.5613
TCGA-KL-8342-01A-11R-2315-07	ACSM4|341392	0
TCGA-KL-8342-01A-11R-2315-07	ACSM5|54988	9.8788
TCGA-KL-8342-01A-11R-2315-07	ACSS1|84532	4645.2627
TCGA-KL-8342-01A-11R-2315-07	ACSS2|55902	1020.6556
TCGA-KL-8342-01A-11R-2315-07	ACSS3|79611	2585.0921
TCGA-KL-8342-01A-11R-2315-07	ACTA1|58	.8981
TCGA-KL-8342-01A-11R-2315-07	ACTA2|59	3012.8424
TCGA-KL-8342-01A-11R-2315-07	ACTBL2|345651	20.6556
TCGA-KL-8342-01A-11R-2315-07	ACTB|60	83132.9142
TCGA-KL-8342-01A-11R-2315-07	ACTC1|70	80.3772
TCGA-KL-8342-01A-11R-2315-07	ACTG1|71	31639.4252
TCGA-KL-8342-01A-11R-2315-07	ACTG2|72	411.7647
TCGA-KL-8342-01A-11R-2315-07	ACTL6A|86	532.555
TCGA-KL-8342-01A-11R-2315-07	ACTL6B|51412	0
TCGA-KL-8342-01A-11R-2315-07	ACTL7A|10881	0
TCGA-KL-8342-01A-11R-2315-07	ACTL7B|10880	0
TCGA-KL-8342-01A-11R-2315-07	ACTL8|81569	0
TCGA-KL-8342-01A-11R-2315-07	ACTL9|284382	0
TCGA-KL-8342-01A-11R-2315-07	ACTN1|87	858.1051
TCGA-KL-8342-01A-11R-2315-07	ACTN2|88	4.0413
TCGA-KL-8342-01A-11R-2315-07	ACTN3|89	.8981
TCGA-KL-8342-01A-11R-2315-07	ACTN4|81	16128.3655
TCGA-KL-8342-01A-11R-2315-07	ACTR10|55860	1048.0467
TCGA-KL-8342-01A-11R-2315-07	ACTR1A|10121	1728.7831
TCGA-KL-8342-01A-11R-2315-07	ACTR1B|10120	2144.5891
TCGA-KL-8342-01A-11R-2315-07	ACTR2|10097	2603.9515
TCGA-KL-8342-01A-11R-2315-07	ACTR3B|57180	203.4127
TCGA-KL-8342-01A-11R-2315-07	ACTR3C|653857	248.7652
TCGA-KL-8342-01A-11R-2315-07	ACTR3|10096	1777.2789
TCGA-KL-8342-01A-11R-2315-07	ACTR5|79913	158.5092
TCGA-KL-8342-01A-11R-2315-07	ACTR6|64431	392.4562
TCGA-KL-8342-01A-11R-2315-07	ACTR8|93973	480.467
TCGA-KL-8342-01A-11R-2315-07	ACTRT1|139741	0
TCGA-KL-8342-01A-11R-2315-07	ACTRT2|140625	0
TCGA-KL-8342-01A-11R-2315-07	ACVR1B|91	2389.313
TCGA-KL-8342-01A-11R-2315-07	ACVR1C|130399	900.7634
TCGA-KL-8342-01A-11R-2315-07	ACVR1|90	733.2735
TCGA-KL-8342-01A-11R-2315-07	ACVR2A|92	211.9443
TCGA-KL-8342-01A-11R-2315-07	ACVR2B|93	231.7018
TCGA-KL-8342-01A-11R-2315-07	ACVRL1|94	734.6206
TCGA-KL-8342-01A-11R-2315-07	ACY1|95	1200.1751
TCGA-KL-8342-01A-11R-2315-07	ACY3|91703	4.9394
TCGA-KL-8342-01A-11R-2315-07	ACYP1|97	58.3745
TCGA-KL-8342-01A-11R-2315-07	ACYP2|98	236.1922
TCGA-KL-8342-01A-11R-2315-07	ADAD1|132612	.449
TCGA-KL-8342-01A-11R-2315-07	ADAD2|161931	.449
TCGA-KL-8342-01A-11R-2315-07	ADAL|161823	185.9003
TCGA-KL-8342-01A-11R-2315-07	ADAM10|102	1391.5581
TCGA-KL-8342-01A-11R-2315-07	ADAM11|4185	.8981
TCGA-KL-8342-01A-11R-2315-07	ADAM12|8038	85.7656
TCGA-KL-8342-01A-11R-2315-07	ADAM15|8751	842.3889
TCGA-KL-8342-01A-11R-2315-07	ADAM17|6868	226.3134
TCGA-KL-8342-01A-11R-2315-07	ADAM18|8749	0
TCGA-KL-8342-01A-11R-2315-07	ADAM19|8728	160.3053
TCGA-KL-8342-01A-11R-2315-07	ADAM20|8748	2.2452
TCGA-KL-8342-01A-11R-2315-07	ADAM21P1|145241	0
TCGA-KL-8342-01A-11R-2315-07	ADAM21|8747	2.2452
TCGA-KL-8342-01A-11R-2315-07	ADAM22|53616	140.9969
TCGA-KL-8342-01A-11R-2315-07	ADAM23|8745	5.8374
TCGA-KL-8342-01A-11R-2315-07	ADAM28|10863	59.2726
TCGA-KL-8342-01A-11R-2315-07	ADAM29|11086	0
TCGA-KL-8342-01A-11R-2315-07	ADAM2|2515	87.5617
TCGA-KL-8342-01A-11R-2315-07	ADAM30|11085	0
TCGA-KL-8342-01A-11R-2315-07	ADAM32|203102	8.9807
TCGA-KL-8342-01A-11R-2315-07	ADAM33|80332	1.7961
TCGA-KL-8342-01A-11R-2315-07	ADAM3A|1587	0
TCGA-KL-8342-01A-11R-2315-07	ADAM5P|255926	0
TCGA-KL-8342-01A-11R-2315-07	ADAM6|8755	750.9699
TCGA-KL-8342-01A-11R-2315-07	ADAM7|8756	0
TCGA-KL-8342-01A-11R-2315-07	ADAM8|101	90.2559
TCGA-KL-8342-01A-11R-2315-07	ADAM9|8754	2043.5564
TCGA-KL-8342-01A-11R-2315-07	ADAMDEC1|27299	149.5285
TCGA-KL-8342-01A-11R-2315-07	ADAMTS10|81794	22.0027
TCGA-KL-8342-01A-11R-2315-07	ADAMTS12|81792	16.6143
TCGA-KL-8342-01A-11R-2315-07	ADAMTS13|11093	113.6057
TCGA-KL-8342-01A-11R-2315-07	ADAMTS14|140766	20.6556
TCGA-KL-8342-01A-11R-2315-07	ADAMTS15|170689	17.9614
TCGA-KL-8342-01A-11R-2315-07	ADAMTS16|170690	502.0207
TCGA-KL-8342-01A-11R-2315-07	ADAMTS17|170691	63.3139
TCGA-KL-8342-01A-11R-2315-07	ADAMTS18|170692	119.8922
TCGA-KL-8342-01A-11R-2315-07	ADAMTS19|171019	78.132
TCGA-KL-8342-01A-11R-2315-07	ADAMTS1|9510	736.8657
TCGA-KL-8342-01A-11R-2315-07	ADAMTS20|80070	.449
TCGA-KL-8342-01A-11R-2315-07	ADAMTS2|9509	58.8235
TCGA-KL-8342-01A-11R-2315-07	ADAMTS3|9508	308.0377
TCGA-KL-8342-01A-11R-2315-07	ADAMTS4|9507	976.6502
TCGA-KL-8342-01A-11R-2315-07	ADAMTS5|11096	155.815
TCGA-KL-8342-01A-11R-2315-07	ADAMTS6|11174	2.6942
TCGA-KL-8342-01A-11R-2315-07	ADAMTS7|11173	277.5034
TCGA-KL-8342-01A-11R-2315-07	ADAMTS8|11095	4.4903
TCGA-KL-8342-01A-11R-2315-07	ADAMTS9|56999	254.1536
TCGA-KL-8342-01A-11R-2315-07	ADAMTSL1|92949	455.7701
TCGA-KL-8342-01A-11R-2315-07	ADAMTSL2|9719	85.7656
TCGA-KL-8342-01A-11R-2315-07	ADAMTSL3|57188	50.7409
TCGA-KL-8342-01A-11R-2315-07	ADAMTSL4|54507	41.7602
TCGA-KL-8342-01A-11R-2315-07	ADAMTSL5|339366	11.6749
TCGA-KL-8342-01A-11R-2315-07	ADAP1|11033	1714.6026
TCGA-KL-8342-01A-11R-2315-07	ADAP2|55803	181.41
TCGA-KL-8342-01A-11R-2315-07	ADARB1|104	227.2115
TCGA-KL-8342-01A-11R-2315-07	ADARB2|105	.449
TCGA-KL-8342-01A-11R-2315-07	ADAR|103	3924.5622
TCGA-KL-8342-01A-11R-2315-07	ADAT1|23536	220.925
TCGA-KL-8342-01A-11R-2315-07	ADAT2|134637	22.0027
TCGA-KL-8342-01A-11R-2315-07	ADAT3|113179	76.3359
TCGA-KL-8342-01A-11R-2315-07	ADA|100	82.6224
TCGA-KL-8342-01A-11R-2315-07	ADCK1|57143	464.3018
TCGA-KL-8342-01A-11R-2315-07	ADCK2|90956	1645.7297
TCGA-KL-8342-01A-11R-2315-07	ADCK4|79934	819.9371
TCGA-KL-8342-01A-11R-2315-07	ADCK5|203054	158.0602
TCGA-KL-8342-01A-11R-2315-07	ADCY10|55811	0
TCGA-KL-8342-01A-11R-2315-07	ADCY1|107	115.8509
TCGA-KL-8342-01A-11R-2315-07	ADCY2|108	0
TCGA-KL-8342-01A-11R-2315-07	ADCY3|109	318.6484
TCGA-KL-8342-01A-11R-2315-07	ADCY4|196883	170.6331
TCGA-KL-8342-01A-11R-2315-07	ADCY5|111	63.7629
TCGA-KL-8342-01A-11R-2315-07	ADCY6|112	1945.6668
TCGA-KL-8342-01A-11R-2315-07	ADCY7|113	168.837
TCGA-KL-8342-01A-11R-2315-07	ADCY8|114	0
TCGA-KL-8342-01A-11R-2315-07	ADCY9|115	446.7894
TCGA-KL-8342-01A-11R-2315-07	ADCYAP1R1|117	0
TCGA-KL-8342-01A-11R-2315-07	ADCYAP1|116	9.4297
TCGA-KL-8342-01A-11R-2315-07	ADC|113451	27.3911
TCGA-KL-8342-01A-11R-2315-07	ADD1|118	5373.5968
TCGA-KL-8342-01A-11R-2315-07	ADD2|119	3.5923
TCGA-KL-8342-01A-11R-2315-07	ADD3|120	1426.1338
TCGA-KL-8342-01A-11R-2315-07	ADH1A|124	0
TCGA-KL-8342-01A-11R-2315-07	ADH1B|125	12.573
TCGA-KL-8342-01A-11R-2315-07	ADH1C|126	27.8401
TCGA-KL-8342-01A-11R-2315-07	ADH4|127	0
TCGA-KL-8342-01A-11R-2315-07	ADH5|128	2497.5303
TCGA-KL-8342-01A-11R-2315-07	ADH6|130	.8981
TCGA-KL-8342-01A-11R-2315-07	ADH7|131	1.3471
TCGA-KL-8342-01A-11R-2315-07	ADHFE1|137872	175.5725
TCGA-KL-8342-01A-11R-2315-07	ADI1|55256	2235.2941
TCGA-KL-8342-01A-11R-2315-07	ADIG|149685	0
TCGA-KL-8342-01A-11R-2315-07	ADIPOQ|9370	3.5923
TCGA-KL-8342-01A-11R-2315-07	ADIPOR1|51094	1648.855
TCGA-KL-8342-01A-11R-2315-07	ADIPOR2|79602	4844.634
TCGA-KL-8342-01A-11R-2315-07	ADK|132	185.4513
TCGA-KL-8342-01A-11R-2315-07	ADM2|79924	184.1042
TCGA-KL-8342-01A-11R-2315-07	ADM|133	1379.4342
TCGA-KL-8342-01A-11R-2315-07	ADNP2|22850	899.8653
TCGA-KL-8342-01A-11R-2315-07	ADNP|23394	2261.3381
TCGA-KL-8342-01A-11R-2315-07	ADORA1|134	8.5317
TCGA-KL-8342-01A-11R-2315-07	ADORA2A|135	116.291
TCGA-KL-8342-01A-11R-2315-07	ADORA2B|136	10.7768
TCGA-KL-8342-01A-11R-2315-07	ADORA3|140	66.4571
TCGA-KL-8342-01A-11R-2315-07	ADO|84890	357.4315
TCGA-KL-8342-01A-11R-2315-07	ADPGK|83440	1319.2277
TCGA-KL-8342-01A-11R-2315-07	ADPRHL1|113622	71.8455
TCGA-KL-8342-01A-11R-2315-07	ADPRHL2|54936	443.1971
TCGA-KL-8342-01A-11R-2315-07	ADPRH|141	258.6439
TCGA-KL-8342-01A-11R-2315-07	ADRA1A|148	1.3471
TCGA-KL-8342-01A-11R-2315-07	ADRA1B|147	30.0853
TCGA-KL-8342-01A-11R-2315-07	ADRA1D|146	14.8181
TCGA-KL-8342-01A-11R-2315-07	ADRA2A|150	21.5537
TCGA-KL-8342-01A-11R-2315-07	ADRA2B|151	79.4791
TCGA-KL-8342-01A-11R-2315-07	ADRA2C|152	13.022
TCGA-KL-8342-01A-11R-2315-07	ADRB1|153	66.9062
TCGA-KL-8342-01A-11R-2315-07	ADRB2|154	408.6215
TCGA-KL-8342-01A-11R-2315-07	ADRB3|155	2.2452
TCGA-KL-8342-01A-11R-2315-07	ADRBK1|156	2073.6417
TCGA-KL-8342-01A-11R-2315-07	ADRBK2|157	258.6439
TCGA-KL-8342-01A-11R-2315-07	ADRM1|11047	1838.3476
TCGA-KL-8342-01A-11R-2315-07	ADSL|158	599.4612
TCGA-KL-8342-01A-11R-2315-07	ADSSL1|122622	237.5393
TCGA-KL-8342-01A-11R-2315-07	ADSS|159	1053.8841
TCGA-KL-8342-01A-11R-2315-07	AEBP1|165	471.4863
TCGA-KL-8342-01A-11R-2315-07	AEBP2|121536	868.8819
TCGA-KL-8342-01A-11R-2315-07	AEN|64782	1367.3103
TCGA-KL-8342-01A-11R-2315-07	AES|166	20352.0431
TCGA-KL-8342-01A-11R-2315-07	AFAP1L1|134265	788.9537
TCGA-KL-8342-01A-11R-2315-07	AFAP1L2|84632	245.1729
TCGA-KL-8342-01A-11R-2315-07	AFAP1|60312	196.2191
TCGA-KL-8342-01A-11R-2315-07	AFARP1|246182	.449
TCGA-KL-8342-01A-11R-2315-07	AFF1|4299	2915.1325
TCGA-KL-8342-01A-11R-2315-07	AFF2|2334	5.3884
TCGA-KL-8342-01A-11R-2315-07	AFF3|3899	3.5923
TCGA-KL-8342-01A-11R-2315-07	AFF4|27125	2193.0849
TCGA-KL-8342-01A-11R-2315-07	AFG3L1|172	211.0463
TCGA-KL-8342-01A-11R-2315-07	AFG3L2|10939	5643.9874
TCGA-KL-8342-01A-11R-2315-07	AFMID|125061	82.1733
TCGA-KL-8342-01A-11R-2315-07	AFM|173	0
TCGA-KL-8342-01A-11R-2315-07	AFP|174	0
TCGA-KL-8342-01A-11R-2315-07	AFTPH|54812	959.5869
TCGA-KL-8342-01A-11R-2315-07	AG2|387763	302.2003
TCGA-KL-8342-01A-11R-2315-07	AGAP11|119385	8.0826
TCGA-KL-8342-01A-11R-2315-07	AGAP1|116987	106.4212
TCGA-KL-8342-01A-11R-2315-07	AGAP2|116986	73.1837
TCGA-KL-8342-01A-11R-2315-07	AGAP3|116988	1006.2865
TCGA-KL-8342-01A-11R-2315-07	AGAP4|119016	77.683
TCGA-KL-8342-01A-11R-2315-07	AGAP5|729092	12.1239
TCGA-KL-8342-01A-11R-2315-07	AGAP6|414189	35.4737
TCGA-KL-8342-01A-11R-2315-07	AGAP7|653268	4.0413
TCGA-KL-8342-01A-11R-2315-07	AGAP8|728404	13.471
TCGA-KL-8342-01A-11R-2315-07	AGA|175	281.5447
TCGA-KL-8342-01A-11R-2315-07	AGBL1|123624	0
TCGA-KL-8342-01A-11R-2315-07	AGBL2|79841	4.9394
TCGA-KL-8342-01A-11R-2315-07	AGBL3|340351	3.1432
TCGA-KL-8342-01A-11R-2315-07	AGBL4|84871	1.7961
TCGA-KL-8342-01A-11R-2315-07	AGBL5|60509	355.6399
TCGA-KL-8342-01A-11R-2315-07	AGER|177	27.3911
TCGA-KL-8342-01A-11R-2315-07	AGFG1|3267	1342.6134
TCGA-KL-8342-01A-11R-2315-07	AGFG2|3268	1244.7238
TCGA-KL-8342-01A-11R-2315-07	AGGF1|55109	832.9591
TCGA-KL-8342-01A-11R-2315-07	AGK|55750	825.7746
TCGA-KL-8342-01A-11R-2315-07	AGL|178	1272.115
TCGA-KL-8342-01A-11R-2315-07	AGMAT|79814	32.7795
TCGA-KL-8342-01A-11R-2315-07	AGPAT1|10554	1273.26
TCGA-KL-8342-01A-11R-2315-07	AGPAT2|10555	5531.6569
TCGA-KL-8342-01A-11R-2315-07	AGPAT3|56894	4530.3098
TCGA-KL-8342-01A-11R-2315-07	AGPAT4|56895	48.0467
TCGA-KL-8342-01A-11R-2315-07	AGPAT5|55326	1041.7602
TCGA-KL-8342-01A-11R-2315-07	AGPAT6|137964	5403.233
TCGA-KL-8342-01A-11R-2315-07	AGPAT9|84803	1649.753
TCGA-KL-8342-01A-11R-2315-07	AGPHD1|123688	17.9614
TCGA-KL-8342-01A-11R-2315-07	AGPS|8540	499.7755
TCGA-KL-8342-01A-11R-2315-07	AGR2|10551	18.8595
TCGA-KL-8342-01A-11R-2315-07	AGR3|155465	0
TCGA-KL-8342-01A-11R-2315-07	AGRN|375790	6332.7346
TCGA-KL-8342-01A-11R-2315-07	AGRP|181	0
TCGA-KL-8342-01A-11R-2315-07	AGTPBP1|23287	114.0548
TCGA-KL-8342-01A-11R-2315-07	AGTR1|185	46.2506
TCGA-KL-8342-01A-11R-2315-07	AGTR2|186	0
TCGA-KL-8342-01A-11R-2315-07	AGTRAP|57085	297.2609
TCGA-KL-8342-01A-11R-2315-07	AGT|183	26.493
TCGA-KL-8342-01A-11R-2315-07	AGXT2L1|64850	0
TCGA-KL-8342-01A-11R-2315-07	AGXT2L2|85007	467.7054
TCGA-KL-8342-01A-11R-2315-07	AGXT2|64902	3.1432
TCGA-KL-8342-01A-11R-2315-07	AGXT|189	0
TCGA-KL-8342-01A-11R-2315-07	AHCTF1|25909	626.4032
TCGA-KL-8342-01A-11R-2315-07	AHCYL1|10768	2594.9708
TCGA-KL-8342-01A-11R-2315-07	AHCYL2|23382	3314.3242
TCGA-KL-8342-01A-11R-2315-07	AHCY|191	2167.0409
TCGA-KL-8342-01A-11R-2315-07	AHDC1|27245	299.9551
TCGA-KL-8342-01A-11R-2315-07	AHI1|54806	93.8482
TCGA-KL-8342-01A-11R-2315-07	AHNAK2|113146	330.9385
TCGA-KL-8342-01A-11R-2315-07	AHNAK|79026	19884.5981
TCGA-KL-8342-01A-11R-2315-07	AHRR|57491	37.7189
TCGA-KL-8342-01A-11R-2315-07	AHR|196	778.1769
TCGA-KL-8342-01A-11R-2315-07	AHSA1|10598	2368.6574
TCGA-KL-8342-01A-11R-2315-07	AHSA2|130872	164.7957
TCGA-KL-8342-01A-11R-2315-07	AHSG|197	0
TCGA-KL-8342-01A-11R-2315-07	AHSP|51327	0
TCGA-KL-8342-01A-11R-2315-07	AICDA|57379	0
TCGA-KL-8342-01A-11R-2315-07	AIDA|64853	409.0705
TCGA-KL-8342-01A-11R-2315-07	AIF1L|83543	1187.6965
TCGA-KL-8342-01A-11R-2315-07	AIF1|199	276.1563
TCGA-KL-8342-01A-11R-2315-07	AIFM1|9131	3048.4957
TCGA-KL-8342-01A-11R-2315-07	AIFM2|84883	869.78
TCGA-KL-8342-01A-11R-2315-07	AIFM3|150209	124.1087
TCGA-KL-8342-01A-11R-2315-07	AIG1|51390	594.9708
TCGA-KL-8342-01A-11R-2315-07	AIM1L|55057	2.6942
TCGA-KL-8342-01A-11R-2315-07	AIM1|202	1182.308
TCGA-KL-8342-01A-11R-2315-07	AIM2|9447	2.6942
TCGA-KL-8342-01A-11R-2315-07	AIMP1|9255	1036.5155
TCGA-KL-8342-01A-11R-2315-07	AIMP2|7965	988.1814
TCGA-KL-8342-01A-11R-2315-07	AIPL1|23746	0
TCGA-KL-8342-01A-11R-2315-07	AIP|9049	1502.9187
TCGA-KL-8342-01A-11R-2315-07	AIRE|326	0
TCGA-KL-8342-01A-11R-2315-07	AJAP1|55966	7.1846
TCGA-KL-8342-01A-11R-2315-07	AK1|203	780.8711
TCGA-KL-8342-01A-11R-2315-07	AK2|204	1739.5599
TCGA-KL-8342-01A-11R-2315-07	AK3L1|205	14.3691
TCGA-KL-8342-01A-11R-2315-07	AK3|50808	2265.8285
TCGA-KL-8342-01A-11R-2315-07	AK5|26289	1.7961
TCGA-KL-8342-01A-11R-2315-07	AK7|122481	8.0826
TCGA-KL-8342-01A-11R-2315-07	AKAP10|11216	350.696
TCGA-KL-8342-01A-11R-2315-07	AKAP11|11215	1147.2833
TCGA-KL-8342-01A-11R-2315-07	AKAP12|9590	214.1895
TCGA-KL-8342-01A-11R-2315-07	AKAP13|11214	2634.0368
TCGA-KL-8342-01A-11R-2315-07	AKAP14|158798	0
TCGA-KL-8342-01A-11R-2315-07	AKAP1|8165	1762.9097
TCGA-KL-8342-01A-11R-2315-07	AKAP2|11217	3676.8837
TCGA-KL-8342-01A-11R-2315-07	AKAP3|10566	45.8015
TCGA-KL-8342-01A-11R-2315-07	AKAP4|8852	.449
TCGA-KL-8342-01A-11R-2315-07	AKAP5|9495	22.0027
TCGA-KL-8342-01A-11R-2315-07	AKAP6|9472	494.8361
TCGA-KL-8342-01A-11R-2315-07	AKAP7|9465	151.7737
TCGA-KL-8342-01A-11R-2315-07	AKAP8L|26993	773.2375
TCGA-KL-8342-01A-11R-2315-07	AKAP8|10270	629.9955
TCGA-KL-8342-01A-11R-2315-07	AKAP9|10142	1645.2627
TCGA-KL-8342-01A-11R-2315-07	AKD1|221264	98.7876
TCGA-KL-8342-01A-11R-2315-07	AKIRIN1|79647	917.3776
TCGA-KL-8342-01A-11R-2315-07	AKIRIN2|55122	605.2986
TCGA-KL-8342-01A-11R-2315-07	AKNAD1|254268	.449
TCGA-KL-8342-01A-11R-2315-07	AKNA|80709	651.5492
TCGA-KL-8342-01A-11R-2315-07	AKR1A1|10327	1142.793
TCGA-KL-8342-01A-11R-2315-07	AKR1B10|57016	0
TCGA-KL-8342-01A-11R-2315-07	AKR1B15|441282	0
TCGA-KL-8342-01A-11R-2315-07	AKR1B1|231	2288.2802
TCGA-KL-8342-01A-11R-2315-07	AKR1C1|1645	2052.9861
TCGA-KL-8342-01A-11R-2315-07	AKR1C2|1646	171.0822
TCGA-KL-8342-01A-11R-2315-07	AKR1C3|8644	76.7849
TCGA-KL-8342-01A-11R-2315-07	AKR1C4|1109	0
TCGA-KL-8342-01A-11R-2315-07	AKR1CL1|340811	0
TCGA-KL-8342-01A-11R-2315-07	AKR1D1|6718	.449
TCGA-KL-8342-01A-11R-2315-07	AKR1E2|83592	4.4903
TCGA-KL-8342-01A-11R-2315-07	AKR7A2|8574	693.7584
TCGA-KL-8342-01A-11R-2315-07	AKR7A3|22977	17.0633
TCGA-KL-8342-01A-11R-2315-07	AKR7L|246181	4.9394
TCGA-KL-8342-01A-11R-2315-07	AKT1S1|84335	1131.1181
TCGA-KL-8342-01A-11R-2315-07	AKT1|207	5510.1033
TCGA-KL-8342-01A-11R-2315-07	AKT2|208	5133.8123
TCGA-KL-8342-01A-11R-2315-07	AKT3|10000	518.6349
TCGA-KL-8342-01A-11R-2315-07	AKTIP|64400	1174.8361
TCGA-KL-8342-01A-11R-2315-07	ALAD|210	1053.8841
TCGA-KL-8342-01A-11R-2315-07	ALAS1|211	4550.9654
TCGA-KL-8342-01A-11R-2315-07	ALAS2|212	1.3471
TCGA-KL-8342-01A-11R-2315-07	ALB|213	3.1432
TCGA-KL-8342-01A-11R-2315-07	ALCAM|214	2700.0449
TCGA-KL-8342-01A-11R-2315-07	ALDH16A1|126133	768.7472
TCGA-KL-8342-01A-11R-2315-07	ALDH18A1|5832	742.2542
TCGA-KL-8342-01A-11R-2315-07	ALDH1A1|216	488.1006
TCGA-KL-8342-01A-11R-2315-07	ALDH1A2|8854	1368.2084
TCGA-KL-8342-01A-11R-2315-07	ALDH1A3|220	399.6677
TCGA-KL-8342-01A-11R-2315-07	ALDH1B1|219	354.2883
TCGA-KL-8342-01A-11R-2315-07	ALDH1L1|10840	3436.4616
TCGA-KL-8342-01A-11R-2315-07	ALDH1L2|160428	21.5537
TCGA-KL-8342-01A-11R-2315-07	ALDH2|217	4007.6336
TCGA-KL-8342-01A-11R-2315-07	ALDH3A1|218	.8981
TCGA-KL-8342-01A-11R-2315-07	ALDH3A2|224	1027.8401
TCGA-KL-8342-01A-11R-2315-07	ALDH3B1|221	138.3026
TCGA-KL-8342-01A-11R-2315-07	ALDH3B2|222	44.4544
TCGA-KL-8342-01A-11R-2315-07	ALDH4A1|8659	733.2735
TCGA-KL-8342-01A-11R-2315-07	ALDH5A1|7915	346.6547
TCGA-KL-8342-01A-11R-2315-07	ALDH6A1|4329	657.5393
TCGA-KL-8342-01A-11R-2315-07	ALDH7A1|501	3372.2497
TCGA-KL-8342-01A-11R-2315-07	ALDH8A1|64577	13.471
TCGA-KL-8342-01A-11R-2315-07	ALDH9A1|223	929.0525
TCGA-KL-8342-01A-11R-2315-07	ALDOA|226	66750.3368
TCGA-KL-8342-01A-11R-2315-07	ALDOB|229	151.7737
TCGA-KL-8342-01A-11R-2315-07	ALDOC|230	255.5007
TCGA-KL-8342-01A-11R-2315-07	ALG10B|144245	336.7759
TCGA-KL-8342-01A-11R-2315-07	ALG10|84920	73.6417
TCGA-KL-8342-01A-11R-2315-07	ALG11|440138	29.6363
TCGA-KL-8342-01A-11R-2315-07	ALG12|79087	1322.8559
TCGA-KL-8342-01A-11R-2315-07	ALG13|79868	630.8936
TCGA-KL-8342-01A-11R-2315-07	ALG14|199857	193.9829
TCGA-KL-8342-01A-11R-2315-07	ALG1L2|644974	0
TCGA-KL-8342-01A-11R-2315-07	ALG1L|200810	17.6381
TCGA-KL-8342-01A-11R-2315-07	ALG1|56052	1037.7997
TCGA-KL-8342-01A-11R-2315-07	ALG2|85365	1958.2398
TCGA-KL-8342-01A-11R-2315-07	ALG3|10195	868.8819
TCGA-KL-8342-01A-11R-2315-07	ALG5|29880	1079.0301
TCGA-KL-8342-01A-11R-2315-07	ALG6|29929	126.6278
TCGA-KL-8342-01A-11R-2315-07	ALG8|79053	804.2209
TCGA-KL-8342-01A-11R-2315-07	ALG9|79796	618.3206
TCGA-KL-8342-01A-11R-2315-07	ALKBH1|8846	248.3161
TCGA-KL-8342-01A-11R-2315-07	ALKBH2|121642	113.6057
TCGA-KL-8342-01A-11R-2315-07	ALKBH3|221120	368.2084
TCGA-KL-8342-01A-11R-2315-07	ALKBH4|54784	403.4172
TCGA-KL-8342-01A-11R-2315-07	ALKBH5|54890	1996.7939
TCGA-KL-8342-01A-11R-2315-07	ALKBH6|84964	188.5945
TCGA-KL-8342-01A-11R-2315-07	ALKBH7|84266	2136.5065
TCGA-KL-8342-01A-11R-2315-07	ALKBH8|91801	196.6771
TCGA-KL-8342-01A-11R-2315-07	ALK|238	6.7355
TCGA-KL-8342-01A-11R-2315-07	ALLC|55821	0
TCGA-KL-8342-01A-11R-2315-07	ALMS1P|200420	.8981
TCGA-KL-8342-01A-11R-2315-07	ALMS1|7840	199.3714
TCGA-KL-8342-01A-11R-2315-07	ALOX12B|242	0
TCGA-KL-8342-01A-11R-2315-07	ALOX12P2|245	33.2286
TCGA-KL-8342-01A-11R-2315-07	ALOX12|239	1.8051
TCGA-KL-8342-01A-11R-2315-07	ALOX15B|247	23.3498
TCGA-KL-8342-01A-11R-2315-07	ALOX15|246	.449
TCGA-KL-8342-01A-11R-2315-07	ALOX5AP|241	135.1594
TCGA-KL-8342-01A-11R-2315-07	ALOX5|240	137.4046
TCGA-KL-8342-01A-11R-2315-07	ALOXE3|59344	0
TCGA-KL-8342-01A-11R-2315-07	ALPI|248	0
TCGA-KL-8342-01A-11R-2315-07	ALPK1|80216	259.991
TCGA-KL-8342-01A-11R-2315-07	ALPK2|115701	1.3471
TCGA-KL-8342-01A-11R-2315-07	ALPK3|57538	2080.3772
TCGA-KL-8342-01A-11R-2315-07	ALPL|249	174.2254
TCGA-KL-8342-01A-11R-2315-07	ALPPL2|251	0
TCGA-KL-8342-01A-11R-2315-07	ALPP|250	0
TCGA-KL-8342-01A-11R-2315-07	ALS2CL|259173	816.3449
TCGA-KL-8342-01A-11R-2315-07	ALS2CR11|151254	.8981
TCGA-KL-8342-01A-11R-2315-07	ALS2CR12|130540	.449
TCGA-KL-8342-01A-11R-2315-07	ALS2CR4|65062	124.3826
TCGA-KL-8342-01A-11R-2315-07	ALS2CR8|79800	119.8922
TCGA-KL-8342-01A-11R-2315-07	ALS2|57679	263.1343
TCGA-KL-8342-01A-11R-2315-07	ALX1|8092	4.9394
TCGA-KL-8342-01A-11R-2315-07	ALX3|257	25.595
TCGA-KL-8342-01A-11R-2315-07	ALX4|60529	.449
TCGA-KL-8342-01A-11R-2315-07	AMAC1L2|83650	1.3471
TCGA-KL-8342-01A-11R-2315-07	AMAC1L3|643664	0
TCGA-KL-8342-01A-11R-2315-07	AMAC1|146861	0
TCGA-KL-8342-01A-11R-2315-07	AMACR|23600	6848.6753
TCGA-KL-8342-01A-11R-2315-07	AMBN|258	0
TCGA-KL-8342-01A-11R-2315-07	AMBP|259	4.0413
TCGA-KL-8342-01A-11R-2315-07	AMBRA1|55626	1384.8226
TCGA-KL-8342-01A-11R-2315-07	AMD1|262	1189.4926
TCGA-KL-8342-01A-11R-2315-07	AMDHD1|144193	3.1432
TCGA-KL-8342-01A-11R-2315-07	AMDHD2|51005	310.2425
TCGA-KL-8342-01A-11R-2315-07	AMELX|265	0
TCGA-KL-8342-01A-11R-2315-07	AMELY|266	0
TCGA-KL-8342-01A-11R-2315-07	AMFR|267	9364.167
TCGA-KL-8342-01A-11R-2315-07	AMHR2|269	0
TCGA-KL-8342-01A-11R-2315-07	AMH|268	38.617
TCGA-KL-8342-01A-11R-2315-07	AMICA1|120425	83.0714
TCGA-KL-8342-01A-11R-2315-07	AMIGO1|57463	102.3799
TCGA-KL-8342-01A-11R-2315-07	AMIGO2|347902	722.4966
TCGA-KL-8342-01A-11R-2315-07	AMIGO3|386724	118.0961
TCGA-KL-8342-01A-11R-2315-07	AMMECR1L|83607	339.4701
TCGA-KL-8342-01A-11R-2315-07	AMMECR1|9949	176.4706
TCGA-KL-8342-01A-11R-2315-07	AMN1|196394	325.5501
TCGA-KL-8342-01A-11R-2315-07	AMN|81693	3.5923
TCGA-KL-8342-01A-11R-2315-07	AMOTL1|154810	1013.471
TCGA-KL-8342-01A-11R-2315-07	AMOTL2|51421	2850.4715
TCGA-KL-8342-01A-11R-2315-07	AMOT|154796	149.0795
TCGA-KL-8342-01A-11R-2315-07	AMPD1|270	0
TCGA-KL-8342-01A-11R-2315-07	AMPD2|271	242.9277
TCGA-KL-8342-01A-11R-2315-07	AMPD3|272	2215.5366
TCGA-KL-8342-01A-11R-2315-07	AMPH|273	1.3471
TCGA-KL-8342-01A-11R-2315-07	AMTN|401138	5.3884
TCGA-KL-8342-01A-11R-2315-07	AMT|275	431.877
TCGA-KL-8342-01A-11R-2315-07	AMY1A|276	4.9394
TCGA-KL-8342-01A-11R-2315-07	AMY2A|279	.8981
TCGA-KL-8342-01A-11R-2315-07	AMY2B|280	196.1293
TCGA-KL-8342-01A-11R-2315-07	AMZ1|155185	4.0413
TCGA-KL-8342-01A-11R-2315-07	AMZ2P1|201283	134.2613
TCGA-KL-8342-01A-11R-2315-07	AMZ2|51321	715.3121
TCGA-KL-8342-01A-11R-2315-07	ANAPC10|10393	99.6857
TCGA-KL-8342-01A-11R-2315-07	ANAPC11|51529	1213.7405
TCGA-KL-8342-01A-11R-2315-07	ANAPC13|25847	1912.7661
TCGA-KL-8342-01A-11R-2315-07	ANAPC16|119504	1913.3363
TCGA-KL-8342-01A-11R-2315-07	ANAPC1|64682	253.7045
TCGA-KL-8342-01A-11R-2315-07	ANAPC2|29882	1004.4903
TCGA-KL-8342-01A-11R-2315-07	ANAPC4|29945	273.013
TCGA-KL-8342-01A-11R-2315-07	ANAPC5|51433	2235.2941
TCGA-KL-8342-01A-11R-2315-07	ANAPC7|51434	738.6619
TCGA-KL-8342-01A-11R-2315-07	ANGEL1|23357	960.934
TCGA-KL-8342-01A-11R-2315-07	ANGEL2|90806	378.9852
TCGA-KL-8342-01A-11R-2315-07	ANGPT1|284	2068.2533
TCGA-KL-8342-01A-11R-2315-07	ANGPT2|285	1107.7683
TCGA-KL-8342-01A-11R-2315-07	ANGPT4|51378	2.2452
TCGA-KL-8342-01A-11R-2315-07	ANGPTL1|9068	571.621
TCGA-KL-8342-01A-11R-2315-07	ANGPTL2|23452	1176.0216
TCGA-KL-8342-01A-11R-2315-07	ANGPTL3|27329	.449
TCGA-KL-8342-01A-11R-2315-07	ANGPTL4|51129	103.727
TCGA-KL-8342-01A-11R-2315-07	ANGPTL5|253935	0
TCGA-KL-8342-01A-11R-2315-07	ANGPTL6|83854	.5658
TCGA-KL-8342-01A-11R-2315-07	ANGPTL7|10218	.8981
TCGA-KL-8342-01A-11R-2315-07	ANG|283	17.5258
TCGA-KL-8342-01A-11R-2315-07	ANK1|286	24.2479
TCGA-KL-8342-01A-11R-2315-07	ANK2|287	35.9228
TCGA-KL-8342-01A-11R-2315-07	ANK3|288	551.8635
TCGA-KL-8342-01A-11R-2315-07	ANKAR|150709	10.7768
TCGA-KL-8342-01A-11R-2315-07	ANKDD1A|348094	31.4324
TCGA-KL-8342-01A-11R-2315-07	ANKFN1|162282	1.3471
TCGA-KL-8342-01A-11R-2315-07	ANKFY1|51479	1415.357
TCGA-KL-8342-01A-11R-2315-07	ANKHD1-EIF4EBP3|404734	753.4486
TCGA-KL-8342-01A-11R-2315-07	ANKHD1|54882	1574.3556
TCGA-KL-8342-01A-11R-2315-07	ANKH|56172	3235.2941
TCGA-KL-8342-01A-11R-2315-07	ANKIB1|54467	556.8029
TCGA-KL-8342-01A-11R-2315-07	ANKK1|255239	1.7961
TCGA-KL-8342-01A-11R-2315-07	ANKLE1|126549	3.5923
TCGA-KL-8342-01A-11R-2315-07	ANKLE2|23141	1068.2533
TCGA-KL-8342-01A-11R-2315-07	ANKMY1|51281	182.7571
TCGA-KL-8342-01A-11R-2315-07	ANKMY2|57037	835.2043
TCGA-KL-8342-01A-11R-2315-07	ANKRA2|57763	285.586
TCGA-KL-8342-01A-11R-2315-07	ANKRD10|55608	1262.6852
TCGA-KL-8342-01A-11R-2315-07	ANKRD11|29123	2939.8249
TCGA-KL-8342-01A-11R-2315-07	ANKRD12|23253	1186.3493
TCGA-KL-8342-01A-11R-2315-07	ANKRD13A|88455	3670.8577
TCGA-KL-8342-01A-11R-2315-07	ANKRD13B|124930	18.8595
TCGA-KL-8342-01A-11R-2315-07	ANKRD13C|81573	346.6547
TCGA-KL-8342-01A-11R-2315-07	ANKRD13D|338692	411.3157
TCGA-KL-8342-01A-11R-2315-07	ANKRD16|54522	77.6201
TCGA-KL-8342-01A-11R-2315-07	ANKRD17|26057	2085.3166
TCGA-KL-8342-01A-11R-2315-07	ANKRD19|138649	36.3718
TCGA-KL-8342-01A-11R-2315-07	ANKRD1|27063	1.7961
TCGA-KL-8342-01A-11R-2315-07	ANKRD20A3|441425	8.0826
TCGA-KL-8342-01A-11R-2315-07	ANKRD20A4|728747	4.0413
TCGA-KL-8342-01A-11R-2315-07	ANKRD20B|729171	5.8374
TCGA-KL-8342-01A-11R-2315-07	ANKRD22|118932	476.8747
TCGA-KL-8342-01A-11R-2315-07	ANKRD23|200539	7.1846
TCGA-KL-8342-01A-11R-2315-07	ANKRD24|170961	10.3278
TCGA-KL-8342-01A-11R-2315-07	ANKRD26P1|124149	0
TCGA-KL-8342-01A-11R-2315-07	ANKRD26|22852	103.278
TCGA-KL-8342-01A-11R-2315-07	ANKRD27|84079	777.7279
TCGA-KL-8342-01A-11R-2315-07	ANKRD28|23243	1582.3978
TCGA-KL-8342-01A-11R-2315-07	ANKRD29|147463	431.0732
TCGA-KL-8342-01A-11R-2315-07	ANKRD2|26287	1.3471
TCGA-KL-8342-01A-11R-2315-07	ANKRD30A|91074	.449
TCGA-KL-8342-01A-11R-2315-07	ANKRD30B|374860	.449
TCGA-KL-8342-01A-11R-2315-07	ANKRD31|256006	.8981
TCGA-KL-8342-01A-11R-2315-07	ANKRD32|84250	52.088
TCGA-KL-8342-01A-11R-2315-07	ANKRD33|341405	1.3471
TCGA-KL-8342-01A-11R-2315-07	ANKRD34A|284615	5.8374
TCGA-KL-8342-01A-11R-2315-07	ANKRD34B|340120	.449
TCGA-KL-8342-01A-11R-2315-07	ANKRD34C|390616	0
TCGA-KL-8342-01A-11R-2315-07	ANKRD35|148741	3.5923
TCGA-KL-8342-01A-11R-2315-07	ANKRD36BP1|84832	34.5757
TCGA-KL-8342-01A-11R-2315-07	ANKRD36B|57730	8.0826
TCGA-KL-8342-01A-11R-2315-07	ANKRD36|375248	29.6363
TCGA-KL-8342-01A-11R-2315-07	ANKRD37|353322	192.4338
TCGA-KL-8342-01A-11R-2315-07	ANKRD39|51239	61.9668
TCGA-KL-8342-01A-11R-2315-07	ANKRD40|91369	695.5546
TCGA-KL-8342-01A-11R-2315-07	ANKRD42|338699	236.1922
TCGA-KL-8342-01A-11R-2315-07	ANKRD43|134548	147.2833
TCGA-KL-8342-01A-11R-2315-07	ANKRD44|91526	58.3745
TCGA-KL-8342-01A-11R-2315-07	ANKRD45|339416	5.8374
TCGA-KL-8342-01A-11R-2315-07	ANKRD46|157567	626.5559
TCGA-KL-8342-01A-11R-2315-07	ANKRD49|54851	281.5447
TCGA-KL-8342-01A-11R-2315-07	ANKRD50|57182	220.0269
TCGA-KL-8342-01A-11R-2315-07	ANKRD52|283373	984.7328
TCGA-KL-8342-01A-11R-2315-07	ANKRD53|79998	3.5923
TCGA-KL-8342-01A-11R-2315-07	ANKRD54|129138	644.8137
TCGA-KL-8342-01A-11R-2315-07	ANKRD55|79722	.449
TCGA-KL-8342-01A-11R-2315-07	ANKRD56|345079	882.3529
TCGA-KL-8342-01A-11R-2315-07	ANKRD57|65124	368.2084
TCGA-KL-8342-01A-11R-2315-07	ANKRD58|347454	33.2286
TCGA-KL-8342-01A-11R-2315-07	ANKRD5|63926	123.9335
TCGA-KL-8342-01A-11R-2315-07	ANKRD6|22881	71.5806
TCGA-KL-8342-01A-11R-2315-07	ANKRD7|56311	8.0826
TCGA-KL-8342-01A-11R-2315-07	ANKRD9|122416	885.9452
TCGA-KL-8342-01A-11R-2315-07	ANKS1A|23294	2062.8648
TCGA-KL-8342-01A-11R-2315-07	ANKS1B|56899	26.044
TCGA-KL-8342-01A-11R-2315-07	ANKS3|124401	488.1006
TCGA-KL-8342-01A-11R-2315-07	ANKS4B|257629	.8981
TCGA-KL-8342-01A-11R-2315-07	ANKS6|203286	304.8945
TCGA-KL-8342-01A-11R-2315-07	ANKZF1|55139	172.4293
TCGA-KL-8342-01A-11R-2315-07	ANLN|54443	39.066
TCGA-KL-8342-01A-11R-2315-07	ANO10|55129	2832.5101
TCGA-KL-8342-01A-11R-2315-07	ANO1|55107	299.5061
TCGA-KL-8342-01A-11R-2315-07	ANO2|57101	29.1872
TCGA-KL-8342-01A-11R-2315-07	ANO3|63982	1.7961
TCGA-KL-8342-01A-11R-2315-07	ANO4|121601	1220.0269
TCGA-KL-8342-01A-11R-2315-07	ANO5|203859	313.8752
TCGA-KL-8342-01A-11R-2315-07	ANO6|196527	3008.5317
TCGA-KL-8342-01A-11R-2315-07	ANO7|50636	27.8401
TCGA-KL-8342-01A-11R-2315-07	ANO8|57719	140.9969
TCGA-KL-8342-01A-11R-2315-07	ANO9|338440	246.52
TCGA-KL-8342-01A-11R-2315-07	ANP32A|8125	3943.4216
TCGA-KL-8342-01A-11R-2315-07	ANP32B|10541	2165.2447
TCGA-KL-8342-01A-11R-2315-07	ANP32C|23520	4.0413
TCGA-KL-8342-01A-11R-2315-07	ANP32D|23519	0
TCGA-KL-8342-01A-11R-2315-07	ANP32E|81611	494.8361
TCGA-KL-8342-01A-11R-2315-07	ANPEP|290	37.7189
TCGA-KL-8342-01A-11R-2315-07	ANTXR1|84168	431.5222
TCGA-KL-8342-01A-11R-2315-07	ANTXR2|118429	195.7791
TCGA-KL-8342-01A-11R-2315-07	ANTXRL|195977	0
TCGA-KL-8342-01A-11R-2315-07	ANUBL1|93550	41.3112
TCGA-KL-8342-01A-11R-2315-07	ANXA10|11199	0
TCGA-KL-8342-01A-11R-2315-07	ANXA11|311	7109.5644
TCGA-KL-8342-01A-11R-2315-07	ANXA13|312	0
TCGA-KL-8342-01A-11R-2315-07	ANXA1|301	886.8433
TCGA-KL-8342-01A-11R-2315-07	ANXA2P1|303	44.9035
TCGA-KL-8342-01A-11R-2315-07	ANXA2P2|304	3083.5204
TCGA-KL-8342-01A-11R-2315-07	ANXA2P3|305	3.5923
TCGA-KL-8342-01A-11R-2315-07	ANXA2|302	9407.2744
TCGA-KL-8342-01A-11R-2315-07	ANXA3|306	35.0247
TCGA-KL-8342-01A-11R-2315-07	ANXA4|307	3015.2672
TCGA-KL-8342-01A-11R-2315-07	ANXA5|308	10201.6165
TCGA-KL-8342-01A-11R-2315-07	ANXA6|309	1365.5141
TCGA-KL-8342-01A-11R-2315-07	ANXA7|310	2075.8868
TCGA-KL-8342-01A-11R-2315-07	ANXA8L1|728113	0
TCGA-KL-8342-01A-11R-2315-07	ANXA8L2|244	0
TCGA-KL-8342-01A-11R-2315-07	ANXA8|653145	0
TCGA-KL-8342-01A-11R-2315-07	ANXA9|8416	105.5231
TCGA-KL-8342-01A-11R-2315-07	AOAH|313	86.2146
TCGA-KL-8342-01A-11R-2315-07	AOC2|314	26.493
TCGA-KL-8342-01A-11R-2315-07	AOC3|8639	603.9515
TCGA-KL-8342-01A-11R-2315-07	AOX1|316	6.2865
TCGA-KL-8342-01A-11R-2315-07	AOX2P|344454	0
TCGA-KL-8342-01A-11R-2315-07	AP1AR|55435	1083.5204
TCGA-KL-8342-01A-11R-2315-07	AP1B1|162	6282.8918
TCGA-KL-8342-01A-11R-2315-07	AP1G1|164	2851.8186
TCGA-KL-8342-01A-11R-2315-07	AP1G2|8906	1022.5595
TCGA-KL-8342-01A-11R-2315-07	AP1M1|8907	2125.7297
TCGA-KL-8342-01A-11R-2315-07	AP1M2|10053	3315.2223
TCGA-KL-8342-01A-11R-2315-07	AP1S1|1174	1109.5644
TCGA-KL-8342-01A-11R-2315-07	AP1S2|8905	335.8779
TCGA-KL-8342-01A-11R-2315-07	AP1S3|130340	93.3992
TCGA-KL-8342-01A-11R-2315-07	AP2A1|160	1452.8334
TCGA-KL-8342-01A-11R-2315-07	AP2A2|161	1808.7113
TCGA-KL-8342-01A-11R-2315-07	AP2B1|163	4621.9129
TCGA-KL-8342-01A-11R-2315-07	AP2M1|1173	7115.8509
TCGA-KL-8342-01A-11R-2315-07	AP2S1|1175	1498.4284
TCGA-KL-8342-01A-11R-2315-07	AP3B1|8546	1956.4436
TCGA-KL-8342-01A-11R-2315-07	AP3B2|8120	7.1846
TCGA-KL-8342-01A-11R-2315-07	AP3D1|8943	5304.8945
TCGA-KL-8342-01A-11R-2315-07	AP3M1|26985	575.6623
TCGA-KL-8342-01A-11R-2315-07	AP3M2|10947	353.8392
TCGA-KL-8342-01A-11R-2315-07	AP3S1|1176	467.894
TCGA-KL-8342-01A-11R-2315-07	AP3S2|10239	3171.172
TCGA-KL-8342-01A-11R-2315-07	AP4B1|10717	117.5662
TCGA-KL-8342-01A-11R-2315-07	AP4E1|23431	320.1617
TCGA-KL-8342-01A-11R-2315-07	AP4M1|9179	216.0665
TCGA-KL-8342-01A-11R-2315-07	AP4S1|11154	61.0687
TCGA-KL-8342-01A-11R-2315-07	APAF1|317	318.3655
TCGA-KL-8342-01A-11R-2315-07	APBA1|320	86.6637
TCGA-KL-8342-01A-11R-2315-07	APBA2|321	21.1046
TCGA-KL-8342-01A-11R-2315-07	APBA3|9546	381.6794
TCGA-KL-8342-01A-11R-2315-07	APBB1IP|54518	116.749
TCGA-KL-8342-01A-11R-2315-07	APBB1|322	696.4526
TCGA-KL-8342-01A-11R-2315-07	APBB2|323	2532.555
TCGA-KL-8342-01A-11R-2315-07	APBB3|10307	243.8258
TCGA-KL-8342-01A-11R-2315-07	APC2|10297	9.515
TCGA-KL-8342-01A-11R-2315-07	APCDD1L|164284	5.8374
TCGA-KL-8342-01A-11R-2315-07	APCDD1|147495	401.8859
TCGA-KL-8342-01A-11R-2315-07	APCS|325	0
TCGA-KL-8342-01A-11R-2315-07	APC|324	488.5496
TCGA-KL-8342-01A-11R-2315-07	APEH|327	5660.9789
TCGA-KL-8342-01A-11R-2315-07	APEX1|328	1962.7301
TCGA-KL-8342-01A-11R-2315-07	APEX2|27301	718.9044
TCGA-KL-8342-01A-11R-2315-07	APH1A|51107	3920.9699
TCGA-KL-8342-01A-11R-2315-07	APH1B|83464	967.2205
TCGA-KL-8342-01A-11R-2315-07	API5|8539	2394.2524
TCGA-KL-8342-01A-11R-2315-07	APIP|51074	403.7584
TCGA-KL-8342-01A-11R-2315-07	APITD1|378708	105.5231
TCGA-KL-8342-01A-11R-2315-07	APLF|200558	22.4517
TCGA-KL-8342-01A-11R-2315-07	APLNR|187	760.2155
TCGA-KL-8342-01A-11R-2315-07	APLN|8862	2037.2699
TCGA-KL-8342-01A-11R-2315-07	APLP1|333	22.0027
TCGA-KL-8342-01A-11R-2315-07	APLP2|334	75888.1904
TCGA-KL-8342-01A-11R-2315-07	APOA1BP|128240	2291.4234
TCGA-KL-8342-01A-11R-2315-07	APOA1|335	0
TCGA-KL-8342-01A-11R-2315-07	APOA2|336	0
TCGA-KL-8342-01A-11R-2315-07	APOA4|337	0
TCGA-KL-8342-01A-11R-2315-07	APOA5|116519	0
TCGA-KL-8342-01A-11R-2315-07	APOB48R|55911	258.6439
TCGA-KL-8342-01A-11R-2315-07	APOBEC1|339	0
TCGA-KL-8342-01A-11R-2315-07	APOBEC2|10930	4.4903
TCGA-KL-8342-01A-11R-2315-07	APOBEC3A|200315	17.0319
TCGA-KL-8342-01A-11R-2315-07	APOBEC3B|9582	257.7773
TCGA-KL-8342-01A-11R-2315-07	APOBEC3C|27350	63.7629
TCGA-KL-8342-01A-11R-2315-07	APOBEC3D|140564	127.5258
TCGA-KL-8342-01A-11R-2315-07	APOBEC3F|200316	122.5864
TCGA-KL-8342-01A-11R-2315-07	APOBEC3G|60489	157.1621
TCGA-KL-8342-01A-11R-2315-07	APOBEC3H|164668	7.6336
TCGA-KL-8342-01A-11R-2315-07	APOBEC4|403314	.449
TCGA-KL-8342-01A-11R-2315-07	APOB|338	0
TCGA-KL-8342-01A-11R-2315-07	APOC1P1|342	0
TCGA-KL-8342-01A-11R-2315-07	APOC1|341	850.4715
TCGA-KL-8342-01A-11R-2315-07	APOC2|344	25.1459
TCGA-KL-8342-01A-11R-2315-07	APOC3|345	0
TCGA-KL-8342-01A-11R-2315-07	APOC4|346	4.0413
TCGA-KL-8342-01A-11R-2315-07	APOD|347	399.1917
TCGA-KL-8342-01A-11R-2315-07	APOE|348	4441.401
TCGA-KL-8342-01A-11R-2315-07	APOF|319	0
TCGA-KL-8342-01A-11R-2315-07	APOH|350	0
TCGA-KL-8342-01A-11R-2315-07	APOL1|8542	5570.7229
TCGA-KL-8342-01A-11R-2315-07	APOL2|23780	1510.1033
TCGA-KL-8342-01A-11R-2315-07	APOL3|80833	343.0624
TCGA-KL-8342-01A-11R-2315-07	APOL4|80832	258.1949
TCGA-KL-8342-01A-11R-2315-07	APOL5|80831	1.7961
TCGA-KL-8342-01A-11R-2315-07	APOL6|80830	2299.057
TCGA-KL-8342-01A-11R-2315-07	APOLD1|81575	1443.6462
TCGA-KL-8342-01A-11R-2315-07	APOM|55937	90.705
TCGA-KL-8342-01A-11R-2315-07	APOOL|139322	220.925
TCGA-KL-8342-01A-11R-2315-07	APOO|79135	955.9946
TCGA-KL-8342-01A-11R-2315-07	APPBP2|10513	365.5141
TCGA-KL-8342-01A-11R-2315-07	APPL1|26060	822.6313
TCGA-KL-8342-01A-11R-2315-07	APPL2|55198	653.3453
TCGA-KL-8342-01A-11R-2315-07	APP|351	15022.9008
TCGA-KL-8342-01A-11R-2315-07	APRT|353	3893.1298
TCGA-KL-8342-01A-11R-2315-07	APTX|54840	623.26
TCGA-KL-8342-01A-11R-2315-07	AQP10|89872	0
TCGA-KL-8342-01A-11R-2315-07	AQP11|282679	8.5317
TCGA-KL-8342-01A-11R-2315-07	AQP12A|375318	0
TCGA-KL-8342-01A-11R-2315-07	AQP12B|653437	.449
TCGA-KL-8342-01A-11R-2315-07	AQP1|358	5997.8357
TCGA-KL-8342-01A-11R-2315-07	AQP2|359	4.4903
TCGA-KL-8342-01A-11R-2315-07	AQP3|360	3180.0629
TCGA-KL-8342-01A-11R-2315-07	AQP4|361	.449
TCGA-KL-8342-01A-11R-2315-07	AQP5|362	3.1432
TCGA-KL-8342-01A-11R-2315-07	AQP6|363	532.555
TCGA-KL-8342-01A-11R-2315-07	AQP7P1|375719	.8981
TCGA-KL-8342-01A-11R-2315-07	AQP7P3|441432	0
TCGA-KL-8342-01A-11R-2315-07	AQP7|364	757.5213
TCGA-KL-8342-01A-11R-2315-07	AQP8|343	1.3471
TCGA-KL-8342-01A-11R-2315-07	AQP9|366	12.573
TCGA-KL-8342-01A-11R-2315-07	AQPEP|206338	1.7961
TCGA-KL-8342-01A-11R-2315-07	AQR|9716	1081.7243
TCGA-KL-8342-01A-11R-2315-07	ARAF|369	2245.6219
TCGA-KL-8342-01A-11R-2315-07	ARAP1|116985	9435.9811
TCGA-KL-8342-01A-11R-2315-07	ARAP2|116984	233.498
TCGA-KL-8342-01A-11R-2315-07	ARAP3|64411	411.3157
TCGA-KL-8342-01A-11R-2315-07	ARCN1|372	5242.4787
TCGA-KL-8342-01A-11R-2315-07	ARC|23237	23.7988
TCGA-KL-8342-01A-11R-2315-07	AREG|374	3.1432
TCGA-KL-8342-01A-11R-2315-07	ARF1|375	12379.8833
TCGA-KL-8342-01A-11R-2315-07	ARF3|377	6519.982
TCGA-KL-8342-01A-11R-2315-07	ARF4|378	3476.8747
TCGA-KL-8342-01A-11R-2315-07	ARF5|381	4283.2914
TCGA-KL-8342-01A-11R-2315-07	ARF6|382	2392.0072
TCGA-KL-8342-01A-11R-2315-07	ARFGAP1|55738	2240.2335
TCGA-KL-8342-01A-11R-2315-07	ARFGAP2|84364	3031.8815
TCGA-KL-8342-01A-11R-2315-07	ARFGAP3|26286	1059.2726
TCGA-KL-8342-01A-11R-2315-07	ARFGEF1|10565	3560.8442
TCGA-KL-8342-01A-11R-2315-07	ARFGEF2|10564	3404.5802
TCGA-KL-8342-01A-11R-2315-07	ARFIP1|27236	1512.3485
TCGA-KL-8342-01A-11R-2315-07	ARFIP2|23647	1022.0027
TCGA-KL-8342-01A-11R-2315-07	ARFRP1|10139	1378.9852
TCGA-KL-8342-01A-11R-2315-07	ARG1|383	0
TCGA-KL-8342-01A-11R-2315-07	ARG2|384	1101.8366
TCGA-KL-8342-01A-11R-2315-07	ARGFXP2|503640	.449
TCGA-KL-8342-01A-11R-2315-07	ARGFX|503582	0
TCGA-KL-8342-01A-11R-2315-07	ARGLU1|55082	745.8464
TCGA-KL-8342-01A-11R-2315-07	ARHGAP10|79658	49.3938
TCGA-KL-8342-01A-11R-2315-07	ARHGAP11A|9824	33.2286
TCGA-KL-8342-01A-11R-2315-07	ARHGAP11B|89839	5.8374
TCGA-KL-8342-01A-11R-2315-07	ARHGAP12|94134	1246.969
TCGA-KL-8342-01A-11R-2315-07	ARHGAP15|55843	34.5757
TCGA-KL-8342-01A-11R-2315-07	ARHGAP17|55114	1178.2667
TCGA-KL-8342-01A-11R-2315-07	ARHGAP18|93663	2573.8662
TCGA-KL-8342-01A-11R-2315-07	ARHGAP19|84986	137.8536
TCGA-KL-8342-01A-11R-2315-07	ARHGAP1|392	2966.7714
TCGA-KL-8342-01A-11R-2315-07	ARHGAP20|57569	20.2066
TCGA-KL-8342-01A-11R-2315-07	ARHGAP21|57584	1486.3044
TCGA-KL-8342-01A-11R-2315-07	ARHGAP22|58504	29.1872
TCGA-KL-8342-01A-11R-2315-07	ARHGAP23|57636	412.6628
TCGA-KL-8342-01A-11R-2315-07	ARHGAP24|83478	1482.2631
TCGA-KL-8342-01A-11R-2315-07	ARHGAP25|9938	350.247
TCGA-KL-8342-01A-11R-2315-07	ARHGAP26|23092	186.7984
TCGA-KL-8342-01A-11R-2315-07	ARHGAP27|201176	743.1522
TCGA-KL-8342-01A-11R-2315-07	ARHGAP28|79822	1144.5891
TCGA-KL-8342-01A-11R-2315-07	ARHGAP29|9411	985.1819
TCGA-KL-8342-01A-11R-2315-07	ARHGAP30|257106	286.035
TCGA-KL-8342-01A-11R-2315-07	ARHGAP31|57514	883.251
TCGA-KL-8342-01A-11R-2315-07	ARHGAP32|9743	126.6278
TCGA-KL-8342-01A-11R-2315-07	ARHGAP33|115703	61.9668
TCGA-KL-8342-01A-11R-2315-07	ARHGAP36|158763	0
TCGA-KL-8342-01A-11R-2315-07	ARHGAP39|80728	108.2173
TCGA-KL-8342-01A-11R-2315-07	ARHGAP42|143872	52.537
TCGA-KL-8342-01A-11R-2315-07	ARHGAP4|393	1252.8065
TCGA-KL-8342-01A-11R-2315-07	ARHGAP5|394	3754.8271
TCGA-KL-8342-01A-11R-2315-07	ARHGAP6|395	2203.4127
TCGA-KL-8342-01A-11R-2315-07	ARHGAP8|23779	626.9106
TCGA-KL-8342-01A-11R-2315-07	ARHGAP9|64333	103.278
TCGA-KL-8342-01A-11R-2315-07	ARHGDIA|396	5133.8123
TCGA-KL-8342-01A-11R-2315-07	ARHGDIB|397	1817.2429
TCGA-KL-8342-01A-11R-2315-07	ARHGDIG|398	0
TCGA-KL-8342-01A-11R-2315-07	ARHGEF10L|55160	1128.4239
TCGA-KL-8342-01A-11R-2315-07	ARHGEF10|9639	330.9385
TCGA-KL-8342-01A-11R-2315-07	ARHGEF11|9826	1053.8841
TCGA-KL-8342-01A-11R-2315-07	ARHGEF12|23365	8294.5667
TCGA-KL-8342-01A-11R-2315-07	ARHGEF15|22899	493.489
TCGA-KL-8342-01A-11R-2315-07	ARHGEF16|27237	383.0265
TCGA-KL-8342-01A-11R-2315-07	ARHGEF17|9828	3236.1922
TCGA-KL-8342-01A-11R-2315-07	ARHGEF18|23370	2049.3938
TCGA-KL-8342-01A-11R-2315-07	ARHGEF19|128272	112.2586
TCGA-KL-8342-01A-11R-2315-07	ARHGEF1|9138	1006.2865
TCGA-KL-8342-01A-11R-2315-07	ARHGEF2|9181	568.0287
TCGA-KL-8342-01A-11R-2315-07	ARHGEF33|100271715	4.0413
TCGA-KL-8342-01A-11R-2315-07	ARHGEF35|445328	612.9322
TCGA-KL-8342-01A-11R-2315-07	ARHGEF37|389337	1709.0256
TCGA-KL-8342-01A-11R-2315-07	ARHGEF38|54848	22.4517
TCGA-KL-8342-01A-11R-2315-07	ARHGEF3|50650	612.4832
TCGA-KL-8342-01A-11R-2315-07	ARHGEF4|50649	8.0826
TCGA-KL-8342-01A-11R-2315-07	ARHGEF5|7984	586.8882
TCGA-KL-8342-01A-11R-2315-07	ARHGEF6|9459	1211.0463
TCGA-KL-8342-01A-11R-2315-07	ARHGEF7|8874	2652.8963
TCGA-KL-8342-01A-11R-2315-07	ARHGEF9|23229	381.6794
TCGA-KL-8342-01A-11R-2315-07	ARID1A|8289	1397.3956
TCGA-KL-8342-01A-11R-2315-07	ARID1B|57492	937.1352
TCGA-KL-8342-01A-11R-2315-07	ARID2|196528	703.6372
TCGA-KL-8342-01A-11R-2315-07	ARID3A|1820	270.3188
TCGA-KL-8342-01A-11R-2315-07	ARID3B|10620	99.6857
TCGA-KL-8342-01A-11R-2315-07	ARID3C|138715	0
TCGA-KL-8342-01A-11R-2315-07	ARID4A|5926	466.0979
TCGA-KL-8342-01A-11R-2315-07	ARID4B|51742	736.4751
TCGA-KL-8342-01A-11R-2315-07	ARID5A|10865	276.6053
TCGA-KL-8342-01A-11R-2315-07	ARID5B|84159	448.1365
TCGA-KL-8342-01A-11R-2315-07	ARIH1|25820	1333.1837
TCGA-KL-8342-01A-11R-2315-07	ARIH2|10425	1899.4163
TCGA-KL-8342-01A-11R-2315-07	ARL10|285598	3.1432
TCGA-KL-8342-01A-11R-2315-07	ARL11|115761	31.8815
TCGA-KL-8342-01A-11R-2315-07	ARL13A|392509	.449
TCGA-KL-8342-01A-11R-2315-07	ARL13B|200894	157.6111
TCGA-KL-8342-01A-11R-2315-07	ARL14|80117	16.1652
TCGA-KL-8342-01A-11R-2315-07	ARL15|54622	768.2982
TCGA-KL-8342-01A-11R-2315-07	ARL16|339231	143.6911
TCGA-KL-8342-01A-11R-2315-07	ARL17A|51326	29.9012
TCGA-KL-8342-01A-11R-2315-07	ARL17B|641522	.9699
TCGA-KL-8342-01A-11R-2315-07	ARL1|400	2831.612
TCGA-KL-8342-01A-11R-2315-07	ARL2BP|23568	1148.6304
TCGA-KL-8342-01A-11R-2315-07	ARL2|402	1262.2362
TCGA-KL-8342-01A-11R-2315-07	ARL3|403	321.0597
TCGA-KL-8342-01A-11R-2315-07	ARL4A|10124	187.6965
TCGA-KL-8342-01A-11R-2315-07	ARL4C|10123	378.9852
TCGA-KL-8342-01A-11R-2315-07	ARL4D|379	1151.3247
TCGA-KL-8342-01A-11R-2315-07	ARL5A|26225	788.0557
TCGA-KL-8342-01A-11R-2315-07	ARL5B|221079	90.2559
TCGA-KL-8342-01A-11R-2315-07	ARL5C|390790	0
TCGA-KL-8342-01A-11R-2315-07	ARL6IP1|23204	10880.5568
TCGA-KL-8342-01A-11R-2315-07	ARL6IP4|51329	3859.4522
TCGA-KL-8342-01A-11R-2315-07	ARL6IP5|10550	8555.0067
TCGA-KL-8342-01A-11R-2315-07	ARL6IP6|151188	138.3026
TCGA-KL-8342-01A-11R-2315-07	ARL6|84100	409.0705
TCGA-KL-8342-01A-11R-2315-07	ARL8A|127829	743.6013
TCGA-KL-8342-01A-11R-2315-07	ARL8B|55207	3137.4046
TCGA-KL-8342-01A-11R-2315-07	ARL9|132946	1.7961
TCGA-KL-8342-01A-11R-2315-07	ARMC10|83787	526.0979
TCGA-KL-8342-01A-11R-2315-07	ARMC1|55156	599.9102
TCGA-KL-8342-01A-11R-2315-07	ARMC2|84071	11.6749
TCGA-KL-8342-01A-11R-2315-07	ARMC3|219681	0
TCGA-KL-8342-01A-11R-2315-07	ARMC4|55130	25.1459
TCGA-KL-8342-01A-11R-2315-07	ARMC5|79798	591.8276
TCGA-KL-8342-01A-11R-2315-07	ARMC6|93436	1085.3166
TCGA-KL-8342-01A-11R-2315-07	ARMC7|79637	220.476
TCGA-KL-8342-01A-11R-2315-07	ARMC8|25852	674.0009
TCGA-KL-8342-01A-11R-2315-07	ARMC9|80210	41.3112
TCGA-KL-8342-01A-11R-2315-07	ARMCX1|51309	108.2173
TCGA-KL-8342-01A-11R-2315-07	ARMCX2|9823	886.8433
TCGA-KL-8342-01A-11R-2315-07	ARMCX3|51566	1659.1828
TCGA-KL-8342-01A-11R-2315-07	ARMCX5|64860	263.5833
TCGA-KL-8342-01A-11R-2315-07	ARMCX6|54470	176.0216
TCGA-KL-8342-01A-11R-2315-07	ARMS2|387715	0
TCGA-KL-8342-01A-11R-2315-07	ARNT2|9915	803.7719
TCGA-KL-8342-01A-11R-2315-07	ARNTL2|56938	4.9394
TCGA-KL-8342-01A-11R-2315-07	ARNTL|406	237.9883
TCGA-KL-8342-01A-11R-2315-07	ARNT|405	412.2137
TCGA-KL-8342-01A-11R-2315-07	ARPC1A|10552	4840.3233
TCGA-KL-8342-01A-11R-2315-07	ARPC1B|10095	1631.612
TCGA-KL-8342-01A-11R-2315-07	ARPC2|10109	2080.3772
TCGA-KL-8342-01A-11R-2315-07	ARPC3|10094	4189.9416
TCGA-KL-8342-01A-11R-2315-07	ARPC4|10093	5356.1652
TCGA-KL-8342-01A-11R-2315-07	ARPC5L|81873	901.2124
TCGA-KL-8342-01A-11R-2315-07	ARPC5|10092	1846.8792
TCGA-KL-8342-01A-11R-2315-07	ARPM1|84517	48.0467
TCGA-KL-8342-01A-11R-2315-07	ARPP19|10776	3477.3238
TCGA-KL-8342-01A-11R-2315-07	ARPP21|10777	1.3471
TCGA-KL-8342-01A-11R-2315-07	ARR3|407	0
TCGA-KL-8342-01A-11R-2315-07	ARRB1|408	161.6524
TCGA-KL-8342-01A-11R-2315-07	ARRB2|409	1576.1114
TCGA-KL-8342-01A-11R-2315-07	ARRDC1|92714	1239.3354
TCGA-KL-8342-01A-11R-2315-07	ARRDC2|27106	671.3067
TCGA-KL-8342-01A-11R-2315-07	ARRDC3|57561	1251.0103
TCGA-KL-8342-01A-11R-2315-07	ARRDC4|91947	405.9273
TCGA-KL-8342-01A-11R-2315-07	ARRDC5|645432	3.1432
TCGA-KL-8342-01A-11R-2315-07	ARSA|410	1047.1486
TCGA-KL-8342-01A-11R-2315-07	ARSB|411	158.0602
TCGA-KL-8342-01A-11R-2315-07	ARSD|414	1896.273
TCGA-KL-8342-01A-11R-2315-07	ARSE|415	232.5999
TCGA-KL-8342-01A-11R-2315-07	ARSF|416	0
TCGA-KL-8342-01A-11R-2315-07	ARSG|22901	197.5752
TCGA-KL-8342-01A-11R-2315-07	ARSH|347527	0
TCGA-KL-8342-01A-11R-2315-07	ARSI|340075	1.3471
TCGA-KL-8342-01A-11R-2315-07	ARSJ|79642	1037.2699
TCGA-KL-8342-01A-11R-2315-07	ARSK|153642	330.9385
TCGA-KL-8342-01A-11R-2315-07	ART1|417	0
TCGA-KL-8342-01A-11R-2315-07	ART3|419	23.3498
TCGA-KL-8342-01A-11R-2315-07	ART4|420	6.2865
TCGA-KL-8342-01A-11R-2315-07	ART5|116969	180.5119
TCGA-KL-8342-01A-11R-2315-07	ARTN|9048	43.1073
TCGA-KL-8342-01A-11R-2315-07	ARV1|64801	334.9798
TCGA-KL-8342-01A-11R-2315-07	ARVCF|421	161.2034
TCGA-KL-8342-01A-11R-2315-07	ARX|170302	0
TCGA-KL-8342-01A-11R-2315-07	AR|367	131.5671
TCGA-KL-8342-01A-11R-2315-07	AS3MT|57412	533.9021
TCGA-KL-8342-01A-11R-2315-07	ASAH1|427	5869.78
TCGA-KL-8342-01A-11R-2315-07	ASAH2B|653308	.8981
TCGA-KL-8342-01A-11R-2315-07	ASAH2|56624	0
TCGA-KL-8342-01A-11R-2315-07	ASAM|79827	.449
TCGA-KL-8342-01A-11R-2315-07	ASAP1IT1|29065	0
TCGA-KL-8342-01A-11R-2315-07	ASAP1|50807	700.4939
TCGA-KL-8342-01A-11R-2315-07	ASAP2|8853	1253.2555
TCGA-KL-8342-01A-11R-2315-07	ASAP3|55616	1288.2802
TCGA-KL-8342-01A-11R-2315-07	ASB10|136371	0
TCGA-KL-8342-01A-11R-2315-07	ASB11|140456	3.5923
TCGA-KL-8342-01A-11R-2315-07	ASB12|142689	3.1432
TCGA-KL-8342-01A-11R-2315-07	ASB13|79754	970.8128
TCGA-KL-8342-01A-11R-2315-07	ASB14|142686	9.4297
TCGA-KL-8342-01A-11R-2315-07	ASB15|142685	0
TCGA-KL-8342-01A-11R-2315-07	ASB16|92591	106.6682
TCGA-KL-8342-01A-11R-2315-07	ASB17|127247	0
TCGA-KL-8342-01A-11R-2315-07	ASB18|401036	0
TCGA-KL-8342-01A-11R-2315-07	ASB1|51665	296.6592
TCGA-KL-8342-01A-11R-2315-07	ASB2|51676	22.4517
TCGA-KL-8342-01A-11R-2315-07	ASB3|51130	300.8532
TCGA-KL-8342-01A-11R-2315-07	ASB4|51666	0
TCGA-KL-8342-01A-11R-2315-07	ASB5|140458	79.9282
TCGA-KL-8342-01A-11R-2315-07	ASB6|140459	1174.2119
TCGA-KL-8342-01A-11R-2315-07	ASB7|140460	386.6188
TCGA-KL-8342-01A-11R-2315-07	ASB8|140461	1417.1531
TCGA-KL-8342-01A-11R-2315-07	ASB9|140462	83.5204
TCGA-KL-8342-01A-11R-2315-07	ASCC1|51008	230.3547
TCGA-KL-8342-01A-11R-2315-07	ASCC2|84164	1480.018
TCGA-KL-8342-01A-11R-2315-07	ASCC3|10973	414.9079
TCGA-KL-8342-01A-11R-2315-07	ASCL1|429	3.5923
TCGA-KL-8342-01A-11R-2315-07	ASCL2|430	10.7768
TCGA-KL-8342-01A-11R-2315-07	ASCL3|56676	4.9394
TCGA-KL-8342-01A-11R-2315-07	ASCL4|121549	252.3574
TCGA-KL-8342-01A-11R-2315-07	ASF1A|25842	298.608
TCGA-KL-8342-01A-11R-2315-07	ASF1B|55723	78.132
TCGA-KL-8342-01A-11R-2315-07	ASFMR1|100126270	.449
TCGA-KL-8342-01A-11R-2315-07	ASGR1|432	15.7162
TCGA-KL-8342-01A-11R-2315-07	ASGR2|433	5.8374
TCGA-KL-8342-01A-11R-2315-07	ASH1L|55870	813.3812
TCGA-KL-8342-01A-11R-2315-07	ASH2L|9070	796.5873
TCGA-KL-8342-01A-11R-2315-07	ASIP|434	0
TCGA-KL-8342-01A-11R-2315-07	ASL|435	800.1796
TCGA-KL-8342-01A-11R-2315-07	ASMTL|8623	468.3431
TCGA-KL-8342-01A-11R-2315-07	ASMT|438	0
TCGA-KL-8342-01A-11R-2315-07	ASNA1|439	2454.423
TCGA-KL-8342-01A-11R-2315-07	ASNSD1|54529	352.4921
TCGA-KL-8342-01A-11R-2315-07	ASNS|440	541.5357
TCGA-KL-8342-01A-11R-2315-07	ASPA|443	33.6776
TCGA-KL-8342-01A-11R-2315-07	ASPDH|554235	2.6942
TCGA-KL-8342-01A-11R-2315-07	ASPG|374569	51.639
TCGA-KL-8342-01A-11R-2315-07	ASPHD1|253982	1.7961
TCGA-KL-8342-01A-11R-2315-07	ASPHD2|57168	1195.33
TCGA-KL-8342-01A-11R-2315-07	ASPH|444	2991.2348
TCGA-KL-8342-01A-11R-2315-07	ASPM|259266	19.7575
TCGA-KL-8342-01A-11R-2315-07	ASPN|54829	94.7463
TCGA-KL-8342-01A-11R-2315-07	ASPRV1|151516	37.3462
TCGA-KL-8342-01A-11R-2315-07	ASPSCR1|79058	373.5968
TCGA-KL-8342-01A-11R-2315-07	ASRGL1|80150	96.0934
TCGA-KL-8342-01A-11R-2315-07	ASS1|445	132.4652
TCGA-KL-8342-01A-11R-2315-07	ASTE1|28990	90.4894
TCGA-KL-8342-01A-11R-2315-07	ASTL|431705	1.7961
TCGA-KL-8342-01A-11R-2315-07	ASTN1|460	10.7768
TCGA-KL-8342-01A-11R-2315-07	ASTN2|23245	2070.0494
TCGA-KL-8342-01A-11R-2315-07	ASXL1|171023	2572.5191
TCGA-KL-8342-01A-11R-2315-07	ASXL2|55252	234.396
TCGA-KL-8342-01A-11R-2315-07	ASXL3|80816	79.0301
TCGA-KL-8342-01A-11R-2315-07	ASZ1|136991	4.0413
TCGA-KL-8342-01A-11R-2315-07	ATAD1|84896	1286.9331
TCGA-KL-8342-01A-11R-2315-07	ATAD2B|54454	158.0602
TCGA-KL-8342-01A-11R-2315-07	ATAD2|29028	393.3543
TCGA-KL-8342-01A-11R-2315-07	ATAD3A|55210	554.1087
TCGA-KL-8342-01A-11R-2315-07	ATAD3B|83858	144.1401
TCGA-KL-8342-01A-11R-2315-07	ATAD3C|219293	156.264
TCGA-KL-8342-01A-11R-2315-07	ATAD5|79915	10.7768
TCGA-KL-8342-01A-11R-2315-07	ATCAY|85300	0
TCGA-KL-8342-01A-11R-2315-07	ATE1|11101	97.8895
TCGA-KL-8342-01A-11R-2315-07	ATF1|466	459.8114
TCGA-KL-8342-01A-11R-2315-07	ATF2|1386	193.5339
TCGA-KL-8342-01A-11R-2315-07	ATF3|467	931.7467
TCGA-KL-8342-01A-11R-2315-07	ATF4|468	5509.2052
TCGA-KL-8342-01A-11R-2315-07	ATF5|22809	1588.6843
TCGA-KL-8342-01A-11R-2315-07	ATF6B|1388	1675.797
TCGA-KL-8342-01A-11R-2315-07	ATF6|22926	728.7831
TCGA-KL-8342-01A-11R-2315-07	ATF7IP2|80063	115.4019
TCGA-KL-8342-01A-11R-2315-07	ATF7IP|55729	622.3619
TCGA-KL-8342-01A-11R-2315-07	ATF7|11016	802.811
TCGA-KL-8342-01A-11R-2315-07	ATG10|83734	119.4432
TCGA-KL-8342-01A-11R-2315-07	ATG12|9140	267.6246
TCGA-KL-8342-01A-11R-2315-07	ATG16L1|55054	307.1396
TCGA-KL-8342-01A-11R-2315-07	ATG16L2|89849	112.2586
TCGA-KL-8342-01A-11R-2315-07	ATG2A|23130	1223.6192
TCGA-KL-8342-01A-11R-2315-07	ATG2B|55102	929.0525
TCGA-KL-8342-01A-11R-2315-07	ATG3|64422	979.7934
TCGA-KL-8342-01A-11R-2315-07	ATG4A|115201	711.7198
TCGA-KL-8342-01A-11R-2315-07	ATG4B|23192	920.5209
TCGA-KL-8342-01A-11R-2315-07	ATG4C|84938	81.7243
TCGA-KL-8342-01A-11R-2315-07	ATG4D|84971	1669.313
TCGA-KL-8342-01A-11R-2315-07	ATG5|9474	670.4086
TCGA-KL-8342-01A-11R-2315-07	ATG7|10533	902.5999
TCGA-KL-8342-01A-11R-2315-07	ATG9A|79065	1054.8047
TCGA-KL-8342-01A-11R-2315-07	ATG9B|285973	6.6098
TCGA-KL-8342-01A-11R-2315-07	ATHL1|80162	997.7548
TCGA-KL-8342-01A-11R-2315-07	ATIC|471	475.9767
TCGA-KL-8342-01A-11R-2315-07	ATL1|51062	70.4984
TCGA-KL-8342-01A-11R-2315-07	ATL2|64225	1547.8222
TCGA-KL-8342-01A-11R-2315-07	ATL3|25923	289.6273
TCGA-KL-8342-01A-11R-2315-07	ATMIN|23300	2542.8828
TCGA-KL-8342-01A-11R-2315-07	ATM|472	630.8936
TCGA-KL-8342-01A-11R-2315-07	ATN1|1822	6835.2043
TCGA-KL-8342-01A-11R-2315-07	ATOH1|474	0
TCGA-KL-8342-01A-11R-2315-07	ATOH7|220202	1.3471
TCGA-KL-8342-01A-11R-2315-07	ATOH8|84913	59.7216
TCGA-KL-8342-01A-11R-2315-07	ATOX1|475	1456.6682
TCGA-KL-8342-01A-11R-2315-07	ATP10A|57194	21.5537
TCGA-KL-8342-01A-11R-2315-07	ATP10B|23120	28.2892
TCGA-KL-8342-01A-11R-2315-07	ATP10D|57205	3967.6695
TCGA-KL-8342-01A-11R-2315-07	ATP11A|23250	819.9371
TCGA-KL-8342-01A-11R-2315-07	ATP11B|23200	928.1545
TCGA-KL-8342-01A-11R-2315-07	ATP11C|286410	456.2191
TCGA-KL-8342-01A-11R-2315-07	ATP12A|479	0
TCGA-KL-8342-01A-11R-2315-07	ATP13A1|57130	3405.9273
TCGA-KL-8342-01A-11R-2315-07	ATP13A2|23400	692.4113
TCGA-KL-8342-01A-11R-2315-07	ATP13A3|79572	1128.4239
TCGA-KL-8342-01A-11R-2315-07	ATP13A4|84239	.449
TCGA-KL-8342-01A-11R-2315-07	ATP13A5|344905	120.7903
TCGA-KL-8342-01A-11R-2315-07	ATP1A1|476	33902.0745
TCGA-KL-8342-01A-11R-2315-07	ATP1A2|477	27.3911
TCGA-KL-8342-01A-11R-2315-07	ATP1A3|478	13.471
TCGA-KL-8342-01A-11R-2315-07	ATP1A4|480	65.11
TCGA-KL-8342-01A-11R-2315-07	ATP1B1|481	26945.4513
TCGA-KL-8342-01A-11R-2315-07	ATP1B2|482	87.5617
TCGA-KL-8342-01A-11R-2315-07	ATP1B3|483	1509.6542
TCGA-KL-8342-01A-11R-2315-07	ATP1B4|23439	0
TCGA-KL-8342-01A-11R-2315-07	ATP2A1|487	3.5923
TCGA-KL-8342-01A-11R-2315-07	ATP2A2|488	8731.9264
TCGA-KL-8342-01A-11R-2315-07	ATP2A3|489	430.1751
TCGA-KL-8342-01A-11R-2315-07	ATP2B1|490	1163.4486
TCGA-KL-8342-01A-11R-2315-07	ATP2B2|491	415.806
TCGA-KL-8342-01A-11R-2315-07	ATP2B3|492	.449
TCGA-KL-8342-01A-11R-2315-07	ATP2B4|493	1143.6911
TCGA-KL-8342-01A-11R-2315-07	ATP2C1|27032	4269.6363
TCGA-KL-8342-01A-11R-2315-07	ATP2C2|9914	30.9834
TCGA-KL-8342-01A-11R-2315-07	ATP4A|495	0
TCGA-KL-8342-01A-11R-2315-07	ATP4B|496	4.0413
TCGA-KL-8342-01A-11R-2315-07	ATP5A1|498	40244.2748
TCGA-KL-8342-01A-11R-2315-07	ATP5B|506	36446.7894
TCGA-KL-8342-01A-11R-2315-07	ATP5C1|509	4190.8397
TCGA-KL-8342-01A-11R-2315-07	ATP5D|513	5343.9605
TCGA-KL-8342-01A-11R-2315-07	ATP5EP2|432369	62.4158
TCGA-KL-8342-01A-11R-2315-07	ATP5E|514	7091.154
TCGA-KL-8342-01A-11R-2315-07	ATP5F1|515	3846.4302
TCGA-KL-8342-01A-11R-2315-07	ATP5G1|516	1655.1414
TCGA-KL-8342-01A-11R-2315-07	ATP5G2|517	6602.6044
TCGA-KL-8342-01A-11R-2315-07	ATP5G3|518	5720.2515
TCGA-KL-8342-01A-11R-2315-07	ATP5H|10476	3344.4095
TCGA-KL-8342-01A-11R-2315-07	ATP5I|521	3104.4365
TCGA-KL-8342-01A-11R-2315-07	ATP5J2|9551	2871.0238
TCGA-KL-8342-01A-11R-2315-07	ATP5J|522	3760.22
TCGA-KL-8342-01A-11R-2315-07	ATP5L2|267020	1.3471
TCGA-KL-8342-01A-11R-2315-07	ATP5L|10632	7067.3552
TCGA-KL-8342-01A-11R-2315-07	ATP5O|539	8616.9735
TCGA-KL-8342-01A-11R-2315-07	ATP5SL|55101	1726.0889
TCGA-KL-8342-01A-11R-2315-07	ATP5S|27109	296.3628
TCGA-KL-8342-01A-11R-2315-07	ATP6AP1L|92270	77.2339
TCGA-KL-8342-01A-11R-2315-07	ATP6AP1|537	14441.85
TCGA-KL-8342-01A-11R-2315-07	ATP6AP2|10159	20127.9749
TCGA-KL-8342-01A-11R-2315-07	ATP6V0A1|535	1084.8675
TCGA-KL-8342-01A-11R-2315-07	ATP6V0A2|23545	563.9874
TCGA-KL-8342-01A-11R-2315-07	ATP6V0A4|50617	16147.1576
TCGA-KL-8342-01A-11R-2315-07	ATP6V0B|533	10065.559
TCGA-KL-8342-01A-11R-2315-07	ATP6V0C|527	23648.1455
TCGA-KL-8342-01A-11R-2315-07	ATP6V0D1|9114	4816.7939
TCGA-KL-8342-01A-11R-2315-07	ATP6V0D2|245972	40282.4427
TCGA-KL-8342-01A-11R-2315-07	ATP6V0E1|8992	7722.9457
TCGA-KL-8342-01A-11R-2315-07	ATP6V0E2|155066	3429.8563
TCGA-KL-8342-01A-11R-2315-07	ATP6V1A|523	19848.6753
TCGA-KL-8342-01A-11R-2315-07	ATP6V1B1|525	27744.9484
TCGA-KL-8342-01A-11R-2315-07	ATP6V1B2|526	2193.5339
TCGA-KL-8342-01A-11R-2315-07	ATP6V1C1|528	2400.9879
TCGA-KL-8342-01A-11R-2315-07	ATP6V1C2|245973	3756.4885
TCGA-KL-8342-01A-11R-2315-07	ATP6V1D|51382	5214.1895
TCGA-KL-8342-01A-11R-2315-07	ATP6V1E1|529	7709.4746
TCGA-KL-8342-01A-11R-2315-07	ATP6V1E2|90423	42.2093
TCGA-KL-8342-01A-11R-2315-07	ATP6V1F|9296	7032.2991
TCGA-KL-8342-01A-11R-2315-07	ATP6V1G1|9550	3398.2937
TCGA-KL-8342-01A-11R-2315-07	ATP6V1G2|534	1.7961
TCGA-KL-8342-01A-11R-2315-07	ATP6V1G3|127124	1446.3404
TCGA-KL-8342-01A-11R-2315-07	ATP6V1H|51606	4671.7557
TCGA-KL-8342-01A-11R-2315-07	ATP7A|538	1052.537
TCGA-KL-8342-01A-11R-2315-07	ATP7B|540	596.767
TCGA-KL-8342-01A-11R-2315-07	ATP8A1|10396	441.401
TCGA-KL-8342-01A-11R-2315-07	ATP8A2|51761	92.0521
TCGA-KL-8342-01A-11R-2315-07	ATP8B1|5205	1284.1266
TCGA-KL-8342-01A-11R-2315-07	ATP8B2|57198	123.4845
TCGA-KL-8342-01A-11R-2315-07	ATP8B3|148229	6.7355
TCGA-KL-8342-01A-11R-2315-07	ATP8B4|79895	1719.3534
TCGA-KL-8342-01A-11R-2315-07	ATP8B5P|158381	39.515
TCGA-KL-8342-01A-11R-2315-07	ATP9A|10079	978.8954
TCGA-KL-8342-01A-11R-2315-07	ATP9B|374868	986.978
TCGA-KL-8342-01A-11R-2315-07	ATPAF1|64756	2846.3493
TCGA-KL-8342-01A-11R-2315-07	ATPAF2|91647	370.4535
TCGA-KL-8342-01A-11R-2315-07	ATPBD4|89978	303.0983
TCGA-KL-8342-01A-11R-2315-07	ATPIF1|93974	1741.3561
TCGA-KL-8342-01A-11R-2315-07	ATRIP|84126	260.2649
TCGA-KL-8342-01A-11R-2315-07	ATRNL1|26033	1214.6385
TCGA-KL-8342-01A-11R-2315-07	ATRN|8455	2705.8824
TCGA-KL-8342-01A-11R-2315-07	ATRX|546	1421.6435
TCGA-KL-8342-01A-11R-2315-07	ATR|545	636.731
TCGA-KL-8342-01A-11R-2315-07	ATXN10|25814	883.7
TCGA-KL-8342-01A-11R-2315-07	ATXN1L|342371	911.5402
TCGA-KL-8342-01A-11R-2315-07	ATXN1|6310	270.7678
TCGA-KL-8342-01A-11R-2315-07	ATXN2L|11273	2632.2407
TCGA-KL-8342-01A-11R-2315-07	ATXN2|6311	1014.8181
TCGA-KL-8342-01A-11R-2315-07	ATXN3L|92552	0
TCGA-KL-8342-01A-11R-2315-07	ATXN3|4287	211.4953
TCGA-KL-8342-01A-11R-2315-07	ATXN7L1|222255	112.7077
TCGA-KL-8342-01A-11R-2315-07	ATXN7L2|127002	64.2119
TCGA-KL-8342-01A-11R-2315-07	ATXN7L3B|552889	4204.3107
TCGA-KL-8342-01A-11R-2315-07	ATXN7L3|56970	1000.449
TCGA-KL-8342-01A-11R-2315-07	ATXN7|6314	671.7557
TCGA-KL-8342-01A-11R-2315-07	ATXN8OS|6315	0
TCGA-KL-8342-01A-11R-2315-07	AUH|549	1445.8913
TCGA-KL-8342-01A-11R-2315-07	AUP1|550	1937.8132
TCGA-KL-8342-01A-11R-2315-07	AURKAIP1|54998	2188.1455
TCGA-KL-8342-01A-11R-2315-07	AURKAPS1|6791	10.3278
TCGA-KL-8342-01A-11R-2315-07	AURKA|6790	183.2061
TCGA-KL-8342-01A-11R-2315-07	AURKB|9212	8.5317
TCGA-KL-8342-01A-11R-2315-07	AURKC|6795	12.573
TCGA-KL-8342-01A-11R-2315-07	AUTS2|26053	1027.3911
TCGA-KL-8342-01A-11R-2315-07	AVEN|57099	95.6444
TCGA-KL-8342-01A-11R-2315-07	AVIL|10677	53.8841
TCGA-KL-8342-01A-11R-2315-07	AVL9|23080	281.9937
TCGA-KL-8342-01A-11R-2315-07	AVPI1|60370	197.1262
TCGA-KL-8342-01A-11R-2315-07	AVPR1A|552	412.2137
TCGA-KL-8342-01A-11R-2315-07	AVPR1B|553	0
TCGA-KL-8342-01A-11R-2315-07	AVPR2|554	80.8262
TCGA-KL-8342-01A-11R-2315-07	AVP|551	2.2452
TCGA-KL-8342-01A-11R-2315-07	AWAT1|158833	0
TCGA-KL-8342-01A-11R-2315-07	AWAT2|158835	.449
TCGA-KL-8342-01A-11R-2315-07	AXIN1|8312	660.5299
TCGA-KL-8342-01A-11R-2315-07	AXIN2|8313	41.7602
TCGA-KL-8342-01A-11R-2315-07	AXL|558	331.3875
TCGA-KL-8342-01A-11R-2315-07	AZGP1|563	3034.5757
TCGA-KL-8342-01A-11R-2315-07	AZI1|22994	186.7984
TCGA-KL-8342-01A-11R-2315-07	AZI2|64343	750.3368
TCGA-KL-8342-01A-11R-2315-07	AZIN1|51582	2534.3511
TCGA-KL-8342-01A-11R-2315-07	AZU1|566	0
TCGA-KL-8342-01A-11R-2315-07	B2M|567	80014.3691
TCGA-KL-8342-01A-11R-2315-07	B3GALNT1|8706	415.806
TCGA-KL-8342-01A-11R-2315-07	B3GALNT2|148789	174.8406
TCGA-KL-8342-01A-11R-2315-07	B3GALT1|8708	0
TCGA-KL-8342-01A-11R-2315-07	B3GALT2|8707	5.3884
TCGA-KL-8342-01A-11R-2315-07	B3GALT4|8705	312.5281
TCGA-KL-8342-01A-11R-2315-07	B3GALT5|10317	0
TCGA-KL-8342-01A-11R-2315-07	B3GALT6|126792	478.2218
TCGA-KL-8342-01A-11R-2315-07	B3GALTL|145173	669.5106
TCGA-KL-8342-01A-11R-2315-07	B3GAT1|27087	2.6942
TCGA-KL-8342-01A-11R-2315-07	B3GAT2|135152	11.5357
TCGA-KL-8342-01A-11R-2315-07	B3GAT3|26229	1420.7454
TCGA-KL-8342-01A-11R-2315-07	B3GNT1|11041	670.8577
TCGA-KL-8342-01A-11R-2315-07	B3GNT2|10678	1303.9964
TCGA-KL-8342-01A-11R-2315-07	B3GNT3|10331	18.4104
TCGA-KL-8342-01A-11R-2315-07	B3GNT4|79369	.8981
TCGA-KL-8342-01A-11R-2315-07	B3GNT5|84002	349.3489
TCGA-KL-8342-01A-11R-2315-07	B3GNT6|192134	0
TCGA-KL-8342-01A-11R-2315-07	B3GNT7|93010	59.7216
TCGA-KL-8342-01A-11R-2315-07	B3GNT8|374907	950.6062
TCGA-KL-8342-01A-11R-2315-07	B3GNT9|84752	186.493
TCGA-KL-8342-01A-11R-2315-07	B3GNTL1|146712	30.1167
TCGA-KL-8342-01A-11R-2315-07	B4GALNT1|2583	65.5007
TCGA-KL-8342-01A-11R-2315-07	B4GALNT2|124872	380.3323
TCGA-KL-8342-01A-11R-2315-07	B4GALNT3|283358	1446.7894
TCGA-KL-8342-01A-11R-2315-07	B4GALNT4|338707	.449
TCGA-KL-8342-01A-11R-2315-07	B4GALT1|2683	3763.8078
TCGA-KL-8342-01A-11R-2315-07	B4GALT2|8704	955.5456
TCGA-KL-8342-01A-11R-2315-07	B4GALT3|8703	789.4028
TCGA-KL-8342-01A-11R-2315-07	B4GALT4|8702	418.5002
TCGA-KL-8342-01A-11R-2315-07	B4GALT5|9334	1761.1136
TCGA-KL-8342-01A-11R-2315-07	B4GALT6|9331	553.2106
TCGA-KL-8342-01A-11R-2315-07	B4GALT7|11285	1760.6646
TCGA-KL-8342-01A-11R-2315-07	B9D1|27077	68.855
TCGA-KL-8342-01A-11R-2315-07	B9D2|80776	162.5505
TCGA-KL-8342-01A-11R-2315-07	BAALC|79870	428.379
TCGA-KL-8342-01A-11R-2315-07	BAAT|570	0
TCGA-KL-8342-01A-11R-2315-07	BACE1|23621	841.9398
TCGA-KL-8342-01A-11R-2315-07	BACE2|25825	16883.251
TCGA-KL-8342-01A-11R-2315-07	BACH1|571	1426.1338
TCGA-KL-8342-01A-11R-2315-07	BACH2|60468	22.0027
TCGA-KL-8342-01A-11R-2315-07	BAD|572	1562.546
TCGA-KL-8342-01A-11R-2315-07	BAG1|573	7921.5312
TCGA-KL-8342-01A-11R-2315-07	BAG2|9532	24.2479
TCGA-KL-8342-01A-11R-2315-07	BAG3|9531	1230.3547
TCGA-KL-8342-01A-11R-2315-07	BAG4|9530	98.7876
TCGA-KL-8342-01A-11R-2315-07	BAG5|9529	1586.4392
TCGA-KL-8342-01A-11R-2315-07	BAGE2|85319	.8307
TCGA-KL-8342-01A-11R-2315-07	BAGE|574	0
TCGA-KL-8342-01A-11R-2315-07	BAHCC1|57597	372.2497
TCGA-KL-8342-01A-11R-2315-07	BAHD1|22893	2511.8994
TCGA-KL-8342-01A-11R-2315-07	BAI1|575	4.0413
TCGA-KL-8342-01A-11R-2315-07	BAI2|576	45.3525
TCGA-KL-8342-01A-11R-2315-07	BAI3|577	.449
TCGA-KL-8342-01A-11R-2315-07	BAIAP2L1|55971	1787.6066
TCGA-KL-8342-01A-11R-2315-07	BAIAP2L2|80115	4.9394
TCGA-KL-8342-01A-11R-2315-07	BAIAP2|10458	345.7566
TCGA-KL-8342-01A-11R-2315-07	BAIAP3|8938	765.4243
TCGA-KL-8342-01A-11R-2315-07	BAK1|578	288.7292
TCGA-KL-8342-01A-11R-2315-07	BAMBI|25805	761.5626
TCGA-KL-8342-01A-11R-2315-07	BANF1|8815	3247.8671
TCGA-KL-8342-01A-11R-2315-07	BANF2|140836	0
TCGA-KL-8342-01A-11R-2315-07	BANK1|55024	6.2865
TCGA-KL-8342-01A-11R-2315-07	BANP|54971	201.6165
TCGA-KL-8342-01A-11R-2315-07	BAP1|8314	2748.5406
TCGA-KL-8342-01A-11R-2315-07	BARD1|580	6.7355
TCGA-KL-8342-01A-11R-2315-07	BARHL1|56751	0
TCGA-KL-8342-01A-11R-2315-07	BARHL2|343472	0
TCGA-KL-8342-01A-11R-2315-07	BARX1|56033	0
TCGA-KL-8342-01A-11R-2315-07	BARX2|8538	404.5802
TCGA-KL-8342-01A-11R-2315-07	BASE|317716	0
TCGA-KL-8342-01A-11R-2315-07	BASP1|10409	372.2497
TCGA-KL-8342-01A-11R-2315-07	BAT1|7919	2521.3291
TCGA-KL-8342-01A-11R-2315-07	BAT2L1|84726	6399.6183
TCGA-KL-8342-01A-11R-2315-07	BAT2L2|23215	1641.6704
TCGA-KL-8342-01A-11R-2315-07	BAT2|7916	4773.2375
TCGA-KL-8342-01A-11R-2315-07	BAT3|7917	3077.683
TCGA-KL-8342-01A-11R-2315-07	BAT4|7918	283.7899
TCGA-KL-8342-01A-11R-2315-07	BAT5|7920	705.4333
TCGA-KL-8342-01A-11R-2315-07	BATF2|116071	125.7297
TCGA-KL-8342-01A-11R-2315-07	BATF3|55509	10.7768
TCGA-KL-8342-01A-11R-2315-07	BATF|10538	101.4818
TCGA-KL-8342-01A-11R-2315-07	BAX|581	705.4333
TCGA-KL-8342-01A-11R-2315-07	BAZ1A|11177	303.9964
TCGA-KL-8342-01A-11R-2315-07	BAZ1B|9031	1736.8657
TCGA-KL-8342-01A-11R-2315-07	BAZ2A|11176	2260.934
TCGA-KL-8342-01A-11R-2315-07	BAZ2B|29994	583.4665
TCGA-KL-8342-01A-11R-2315-07	BBC3|27113	390.6601
TCGA-KL-8342-01A-11R-2315-07	BBOX1|8424	5.8374
TCGA-KL-8342-01A-11R-2315-07	BBS10|79738	373.1477
TCGA-KL-8342-01A-11R-2315-07	BBS12|166379	116.3
TCGA-KL-8342-01A-11R-2315-07	BBS1|582	1175.3615
TCGA-KL-8342-01A-11R-2315-07	BBS2|583	935.7881
TCGA-KL-8342-01A-11R-2315-07	BBS4|585	281.9937
TCGA-KL-8342-01A-11R-2315-07	BBS5|129880	145.9362
TCGA-KL-8342-01A-11R-2315-07	BBS7|55212	127.5258
TCGA-KL-8342-01A-11R-2315-07	BBS9|27241	230.3547
TCGA-KL-8342-01A-11R-2315-07	BBX|56987	1991.9174
TCGA-KL-8342-01A-11R-2315-07	BCAM|4059	13816.3449
TCGA-KL-8342-01A-11R-2315-07	BCAN|63827	8.0826
TCGA-KL-8342-01A-11R-2315-07	BCAP29|55973	3013.471
TCGA-KL-8342-01A-11R-2315-07	BCAP31|10134	7217.7818
TCGA-KL-8342-01A-11R-2315-07	BCAR1|9564	5670.8577
TCGA-KL-8342-01A-11R-2315-07	BCAR3|8412	726.0889
TCGA-KL-8342-01A-11R-2315-07	BCAR4|400500	0
TCGA-KL-8342-01A-11R-2315-07	BCAS1|8537	.8981
TCGA-KL-8342-01A-11R-2315-07	BCAS2|10286	460.0314
TCGA-KL-8342-01A-11R-2315-07	BCAS3|54828	437.8087
TCGA-KL-8342-01A-11R-2315-07	BCAS4|55653	1808.2622
TCGA-KL-8342-01A-11R-2315-07	BCAT1|586	4848.6753
TCGA-KL-8342-01A-11R-2315-07	BCAT2|587	1836.1024
TCGA-KL-8342-01A-11R-2315-07	BCCIP|56647	769.1468
TCGA-KL-8342-01A-11R-2315-07	BCDIN3D|144233	217.9479
TCGA-KL-8342-01A-11R-2315-07	BCHE|590	11.2259
TCGA-KL-8342-01A-11R-2315-07	BCKDHA|593	5334.9798
TCGA-KL-8342-01A-11R-2315-07	BCKDHB|594	854.9618
TCGA-KL-8342-01A-11R-2315-07	BCKDK|10295	1108.2173
TCGA-KL-8342-01A-11R-2315-07	BCL10|8915	280.1976
TCGA-KL-8342-01A-11R-2315-07	BCL11A|53335	2.6942
TCGA-KL-8342-01A-11R-2315-07	BCL11B|64919	30.0853
TCGA-KL-8342-01A-11R-2315-07	BCL2A1|597	22.9008
TCGA-KL-8342-01A-11R-2315-07	BCL2L10|10017	8.0826
TCGA-KL-8342-01A-11R-2315-07	BCL2L11|10018	597.216
TCGA-KL-8342-01A-11R-2315-07	BCL2L12|83596	159.6722
TCGA-KL-8342-01A-11R-2315-07	BCL2L13|23786	3414.4589
TCGA-KL-8342-01A-11R-2315-07	BCL2L14|79370	4.0413
TCGA-KL-8342-01A-11R-2315-07	BCL2L15|440603	4.9394
TCGA-KL-8342-01A-11R-2315-07	BCL2L1|598	10706.3314
TCGA-KL-8342-01A-11R-2315-07	BCL2L2|599	2472.2003
TCGA-KL-8342-01A-11R-2315-07	BCL2|596	3001.3471
TCGA-KL-8342-01A-11R-2315-07	BCL3|602	467.894
TCGA-KL-8342-01A-11R-2315-07	BCL6B|255877	779.075
TCGA-KL-8342-01A-11R-2315-07	BCL6|604	370.4535
TCGA-KL-8342-01A-11R-2315-07	BCL7A|605	1436.4616
TCGA-KL-8342-01A-11R-2315-07	BCL7B|9275	1731.0283
TCGA-KL-8342-01A-11R-2315-07	BCL7C|9274	668.1634
TCGA-KL-8342-01A-11R-2315-07	BCL8|606	.449
TCGA-KL-8342-01A-11R-2315-07	BCL9L|283149	925.9093
TCGA-KL-8342-01A-11R-2315-07	BCL9|607	445.4423
TCGA-KL-8342-01A-11R-2315-07	BCLAF1|9774	1693.7584
TCGA-KL-8342-01A-11R-2315-07	BCMO1|53630	3.1432
TCGA-KL-8342-01A-11R-2315-07	BCO2|83875	113.1567
TCGA-KL-8342-01A-11R-2315-07	BCORL1|63035	165.6938
TCGA-KL-8342-01A-11R-2315-07	BCORL2|286554	0
TCGA-KL-8342-01A-11R-2315-07	BCOR|54880	852.2676
TCGA-KL-8342-01A-11R-2315-07	BCR|613	5548.2712
TCGA-KL-8342-01A-11R-2315-07	BCS1L|617	268.5227
TCGA-KL-8342-01A-11R-2315-07	BCYRN1|618	0
TCGA-KL-8342-01A-11R-2315-07	BDH1|622	1682.0835
TCGA-KL-8342-01A-11R-2315-07	BDH2|56898	5235.2941
TCGA-KL-8342-01A-11R-2315-07	BDKRB1|623	64.661
TCGA-KL-8342-01A-11R-2315-07	BDKRB2|624	533.9021
TCGA-KL-8342-01A-11R-2315-07	BDNFOS|497258	129.78
TCGA-KL-8342-01A-11R-2315-07	BDNF|627	395.1414
TCGA-KL-8342-01A-11R-2315-07	BDP1|55814	660.0808
TCGA-KL-8342-01A-11R-2315-07	BEAN|146227	8.9807
TCGA-KL-8342-01A-11R-2315-07	BECN1|8678	903.8078
TCGA-KL-8342-01A-11R-2315-07	BEGAIN|57596	8.5317
TCGA-KL-8342-01A-11R-2315-07	BEND2|139105	0
TCGA-KL-8342-01A-11R-2315-07	BEND3|57673	76.7849
TCGA-KL-8342-01A-11R-2315-07	BEND4|389206	0
TCGA-KL-8342-01A-11R-2315-07	BEND5|79656	26.044
TCGA-KL-8342-01A-11R-2315-07	BEND6|221336	4.9394
TCGA-KL-8342-01A-11R-2315-07	BEND7|222389	471.0373
TCGA-KL-8342-01A-11R-2315-07	BEST1|7439	11.6749
TCGA-KL-8342-01A-11R-2315-07	BEST2|54831	.449
TCGA-KL-8342-01A-11R-2315-07	BEST3|144453	.449
TCGA-KL-8342-01A-11R-2315-07	BEST4|266675	.8981
TCGA-KL-8342-01A-11R-2315-07	BET1L|51272	3193.9829
TCGA-KL-8342-01A-11R-2315-07	BET1|10282	1038.617
TCGA-KL-8342-01A-11R-2315-07	BET3L|100128327	.449
TCGA-KL-8342-01A-11R-2315-07	BEX1|55859	11.6749
TCGA-KL-8342-01A-11R-2315-07	BEX2|84707	749.4387
TCGA-KL-8342-01A-11R-2315-07	BEX4|56271	2757.0723
TCGA-KL-8342-01A-11R-2315-07	BEX5|340542	90.2559
TCGA-KL-8342-01A-11R-2315-07	BEYLA|497634	0
TCGA-KL-8342-01A-11R-2315-07	BFAR|51283	1506.96
TCGA-KL-8342-01A-11R-2315-07	BFSP1|631	7.1846
TCGA-KL-8342-01A-11R-2315-07	BFSP2|8419	.8981
TCGA-KL-8342-01A-11R-2315-07	BGLAP|632	29.4432
TCGA-KL-8342-01A-11R-2315-07	BGN|633	3509.2052
TCGA-KL-8342-01A-11R-2315-07	BHLHA15|168620	4.9394
TCGA-KL-8342-01A-11R-2315-07	BHLHB9|80823	77.2339
TCGA-KL-8342-01A-11R-2315-07	BHLHE22|27319	1.7961
TCGA-KL-8342-01A-11R-2315-07	BHLHE23|128408	0
TCGA-KL-8342-01A-11R-2315-07	BHLHE40|8553	15692.8604
TCGA-KL-8342-01A-11R-2315-07	BHLHE41|79365	152.2227
TCGA-KL-8342-01A-11R-2315-07	BHMT2|23743	52.537
TCGA-KL-8342-01A-11R-2315-07	BHMT|635	17.5123
TCGA-KL-8342-01A-11R-2315-07	BICC1|80114	1.3471
TCGA-KL-8342-01A-11R-2315-07	BICD1|636	115.4019
TCGA-KL-8342-01A-11R-2315-07	BICD2|23299	1086.6637
TCGA-KL-8342-01A-11R-2315-07	BID|637	225.2986
TCGA-KL-8342-01A-11R-2315-07	BIK|638	81.7243
TCGA-KL-8342-01A-11R-2315-07	BIN1|274	671.3067
TCGA-KL-8342-01A-11R-2315-07	BIN2|51411	101.9308
TCGA-KL-8342-01A-11R-2315-07	BIN3|55909	480.916
TCGA-KL-8342-01A-11R-2315-07	BIRC2|329	827.1217
TCGA-KL-8342-01A-11R-2315-07	BIRC3|330	155.815
TCGA-KL-8342-01A-11R-2315-07	BIRC5|332	12.8873
TCGA-KL-8342-01A-11R-2315-07	BIRC6|57448	997.3058
TCGA-KL-8342-01A-11R-2315-07	BIRC7|79444	18.8595
TCGA-KL-8342-01A-11R-2315-07	BIRC8|112401	0
TCGA-KL-8342-01A-11R-2315-07	BIVM|54841	619.2187
TCGA-KL-8342-01A-11R-2315-07	BLCAP|10904	4837.0004
TCGA-KL-8342-01A-11R-2315-07	BLID|414899	.449
TCGA-KL-8342-01A-11R-2315-07	BLK|640	.449
TCGA-KL-8342-01A-11R-2315-07	BLMH|642	312.079
TCGA-KL-8342-01A-11R-2315-07	BLM|641	26.044
TCGA-KL-8342-01A-11R-2315-07	BLNK|29760	614.7283
TCGA-KL-8342-01A-11R-2315-07	BLOC1S1|2647	2760.2739
TCGA-KL-8342-01A-11R-2315-07	BLOC1S2|282991	475.5276
TCGA-KL-8342-01A-11R-2315-07	BLOC1S3|388552	366.4122
TCGA-KL-8342-01A-11R-2315-07	BLVRA|644	433.3184
TCGA-KL-8342-01A-11R-2315-07	BLVRB|645	1912.4383
TCGA-KL-8342-01A-11R-2315-07	BLZF1|8548	221.374
TCGA-KL-8342-01A-11R-2315-07	BMF|90427	1037.7189
TCGA-KL-8342-01A-11R-2315-07	BMI1|648	989.4522
TCGA-KL-8342-01A-11R-2315-07	BMP10|27302	0
TCGA-KL-8342-01A-11R-2315-07	BMP15|9210	0
TCGA-KL-8342-01A-11R-2315-07	BMP1|649	271.6659
TCGA-KL-8342-01A-11R-2315-07	BMP2K|55589	246.0709
TCGA-KL-8342-01A-11R-2315-07	BMP2|650	337.674
TCGA-KL-8342-01A-11R-2315-07	BMP3|651	62.4158
TCGA-KL-8342-01A-11R-2315-07	BMP4|652	80.3772
TCGA-KL-8342-01A-11R-2315-07	BMP5|653	0
TCGA-KL-8342-01A-11R-2315-07	BMP6|654	223.956
TCGA-KL-8342-01A-11R-2315-07	BMP7|655	1.7961
TCGA-KL-8342-01A-11R-2315-07	BMP8A|353500	69.6004
TCGA-KL-8342-01A-11R-2315-07	BMP8B|656	3.1432
TCGA-KL-8342-01A-11R-2315-07	BMPER|168667	9.4297
TCGA-KL-8342-01A-11R-2315-07	BMPR1A|657	196.6771
TCGA-KL-8342-01A-11R-2315-07	BMPR1B|658	9330.4894
TCGA-KL-8342-01A-11R-2315-07	BMPR2|659	1432.4203
TCGA-KL-8342-01A-11R-2315-07	BMS1P4|729096	14.8181
TCGA-KL-8342-01A-11R-2315-07	BMS1P5|399761	19.3085
TCGA-KL-8342-01A-11R-2315-07	BMS1|9790	642.1194
TCGA-KL-8342-01A-11R-2315-07	BMX|660	50.7409
TCGA-KL-8342-01A-11R-2315-07	BNC1|646	26.9421
TCGA-KL-8342-01A-11R-2315-07	BNC2|54796	477.3238
TCGA-KL-8342-01A-11R-2315-07	BNIP1|662	324.652
TCGA-KL-8342-01A-11R-2315-07	BNIP2|663	333.1837
TCGA-KL-8342-01A-11R-2315-07	BNIP3L|665	559.048
TCGA-KL-8342-01A-11R-2315-07	BNIP3|664	536.5963
TCGA-KL-8342-01A-11R-2315-07	BNIPL|149428	6.2865
TCGA-KL-8342-01A-11R-2315-07	BOC|91653	132.0162
TCGA-KL-8342-01A-11R-2315-07	BOD1L|259282	1575.2133
TCGA-KL-8342-01A-11R-2315-07	BOD1|91272	754.3781
TCGA-KL-8342-01A-11R-2315-07	BOK|666	4536.5963
TCGA-KL-8342-01A-11R-2315-07	BOLA1|51027	201.6165
TCGA-KL-8342-01A-11R-2315-07	BOLA2|552900	820.3592
TCGA-KL-8342-01A-11R-2315-07	BOLA3|388962	206.1069
TCGA-KL-8342-01A-11R-2315-07	BOLL|66037	0
TCGA-KL-8342-01A-11R-2315-07	BOP1|23246	336.3269
TCGA-KL-8342-01A-11R-2315-07	BPESC1|60467	0
TCGA-KL-8342-01A-11R-2315-07	BPGM|669	2254.1536
TCGA-KL-8342-01A-11R-2315-07	BPHL|670	213.2914
TCGA-KL-8342-01A-11R-2315-07	BPIL1|80341	11.6749
TCGA-KL-8342-01A-11R-2315-07	BPIL2|254240	0
TCGA-KL-8342-01A-11R-2315-07	BPIL3|128859	0
TCGA-KL-8342-01A-11R-2315-07	BPI|671	0
TCGA-KL-8342-01A-11R-2315-07	BPNT1|10380	341.7153
TCGA-KL-8342-01A-11R-2315-07	BPTF|2186	735.9677
TCGA-KL-8342-01A-11R-2315-07	BPY2|9083	0
TCGA-KL-8342-01A-11R-2315-07	BRAF|673	162.1015
TCGA-KL-8342-01A-11R-2315-07	BRAP|8315	721.5986
TCGA-KL-8342-01A-11R-2315-07	BRCA1|672	26.9421
TCGA-KL-8342-01A-11R-2315-07	BRCA2|675	9.4297
TCGA-KL-8342-01A-11R-2315-07	BRCC3|79184	551.4145
TCGA-KL-8342-01A-11R-2315-07	BRD1|23774	923.2151
TCGA-KL-8342-01A-11R-2315-07	BRD2|6046	4565.3345
TCGA-KL-8342-01A-11R-2315-07	BRD3|8019	1201.9353
TCGA-KL-8342-01A-11R-2315-07	BRD4|23476	2030.0853
TCGA-KL-8342-01A-11R-2315-07	BRD7P3|23629	.449
TCGA-KL-8342-01A-11R-2315-07	BRD7|29117	1432.8693
TCGA-KL-8342-01A-11R-2315-07	BRD8|10902	557.7009
TCGA-KL-8342-01A-11R-2315-07	BRD9|65980	974.8541
TCGA-KL-8342-01A-11R-2315-07	BRDT|676	0
TCGA-KL-8342-01A-11R-2315-07	BREA2|286076	4.4903
TCGA-KL-8342-01A-11R-2315-07	BRE|9577	336.7759
TCGA-KL-8342-01A-11R-2315-07	BRF1|2972	1338.1904
TCGA-KL-8342-01A-11R-2315-07	BRF2|55290	477.3238
TCGA-KL-8342-01A-11R-2315-07	BRI3BP|140707	160.3053
TCGA-KL-8342-01A-11R-2315-07	BRI3|25798	3649.304
TCGA-KL-8342-01A-11R-2315-07	BRIP1|83990	5.3884
TCGA-KL-8342-01A-11R-2315-07	BRIX1|55299	416.2551
TCGA-KL-8342-01A-11R-2315-07	BRMS1L|84312	260.4401
TCGA-KL-8342-01A-11R-2315-07	BRMS1|25855	1485.8554
TCGA-KL-8342-01A-11R-2315-07	BRP44L|51660	1767.4001
TCGA-KL-8342-01A-11R-2315-07	BRP44|25874	956.4436
TCGA-KL-8342-01A-11R-2315-07	BRPF1|7862	540.6376
TCGA-KL-8342-01A-11R-2315-07	BRPF3|27154	951.9533
TCGA-KL-8342-01A-11R-2315-07	BRS3|680	0
TCGA-KL-8342-01A-11R-2315-07	BRSK1|84446	3.1432
TCGA-KL-8342-01A-11R-2315-07	BRSK2|9024	.8981
TCGA-KL-8342-01A-11R-2315-07	BRWD1|54014	922.317
TCGA-KL-8342-01A-11R-2315-07	BRWD3|254065	220.476
TCGA-KL-8342-01A-11R-2315-07	BSCL2|26580	2552.7616
TCGA-KL-8342-01A-11R-2315-07	BSDC1|55108	1900.3143
TCGA-KL-8342-01A-11R-2315-07	BSG|682	171101.9308
TCGA-KL-8342-01A-11R-2315-07	BSND|7809	1024.6969
TCGA-KL-8342-01A-11R-2315-07	BSN|8927	328.6933
TCGA-KL-8342-01A-11R-2315-07	BSPH1|100131137	0
TCGA-KL-8342-01A-11R-2315-07	BSPRY|54836	604.4005
TCGA-KL-8342-01A-11R-2315-07	BST1|683	22.4517
TCGA-KL-8342-01A-11R-2315-07	BST2|684	885.0471
TCGA-KL-8342-01A-11R-2315-07	BSX|390259	0
TCGA-KL-8342-01A-11R-2315-07	BTAF1|9044	474.6295
TCGA-KL-8342-01A-11R-2315-07	BTBD10|84280	432.4203
TCGA-KL-8342-01A-11R-2315-07	BTBD11|121551	2.6942
TCGA-KL-8342-01A-11R-2315-07	BTBD12|84464	280.1976
TCGA-KL-8342-01A-11R-2315-07	BTBD16|118663	0
TCGA-KL-8342-01A-11R-2315-07	BTBD17|388419	.449
TCGA-KL-8342-01A-11R-2315-07	BTBD18|643376	3.5923
TCGA-KL-8342-01A-11R-2315-07	BTBD19|149478	4.4903
TCGA-KL-8342-01A-11R-2315-07	BTBD1|53339	1922.317
TCGA-KL-8342-01A-11R-2315-07	BTBD2|55643	2645.7117
TCGA-KL-8342-01A-11R-2315-07	BTBD3|22903	1689.7171
TCGA-KL-8342-01A-11R-2315-07	BTBD6|90135	1358.7113
TCGA-KL-8342-01A-11R-2315-07	BTBD7|55727	1004.9394
TCGA-KL-8342-01A-11R-2315-07	BTBD8|284697	1.3471
TCGA-KL-8342-01A-11R-2315-07	BTBD9|114781	830.714
TCGA-KL-8342-01A-11R-2315-07	BTC|685	24.2479
TCGA-KL-8342-01A-11R-2315-07	BTD|686	911.5402
TCGA-KL-8342-01A-11R-2315-07	BTF3L1|690	0
TCGA-KL-8342-01A-11R-2315-07	BTF3L4|91408	384.8226
TCGA-KL-8342-01A-11R-2315-07	BTF3|689	5679.8383
TCGA-KL-8342-01A-11R-2315-07	BTG1|694	4103.278
TCGA-KL-8342-01A-11R-2315-07	BTG2|7832	1797.4854
TCGA-KL-8342-01A-11R-2315-07	BTG3|10950	1738.6619
TCGA-KL-8342-01A-11R-2315-07	BTG4|54766	0
TCGA-KL-8342-01A-11R-2315-07	BTK|695	45.3525
TCGA-KL-8342-01A-11R-2315-07	BTLA|151888	3.1432
TCGA-KL-8342-01A-11R-2315-07	BTN1A1|696	0
TCGA-KL-8342-01A-11R-2315-07	BTN2A1|11120	272.115
TCGA-KL-8342-01A-11R-2315-07	BTN2A2|10385	142.344
TCGA-KL-8342-01A-11R-2315-07	BTN2A3|54718	7.6336
TCGA-KL-8342-01A-11R-2315-07	BTN3A1|11119	401.4369
TCGA-KL-8342-01A-11R-2315-07	BTN3A2|11118	616.9735
TCGA-KL-8342-01A-11R-2315-07	BTN3A3|10384	355.6354
TCGA-KL-8342-01A-11R-2315-07	BTNL2|56244	0
TCGA-KL-8342-01A-11R-2315-07	BTNL3|10917	3.5923
TCGA-KL-8342-01A-11R-2315-07	BTNL8|79908	.449
TCGA-KL-8342-01A-11R-2315-07	BTNL9|153579	1374.4948
TCGA-KL-8342-01A-11R-2315-07	BTRC|8945	284.6879
TCGA-KL-8342-01A-11R-2315-07	BUB1B|701	20.2066
TCGA-KL-8342-01A-11R-2315-07	BUB1|699	62.4158
TCGA-KL-8342-01A-11R-2315-07	BUB3|9184	597.216
TCGA-KL-8342-01A-11R-2315-07	BUD13|84811	290.0763
TCGA-KL-8342-01A-11R-2315-07	BUD31|8896	1589.753
TCGA-KL-8342-01A-11R-2315-07	BVES|11149	17.0633
TCGA-KL-8342-01A-11R-2315-07	BYSL|705	135.1594
TCGA-KL-8342-01A-11R-2315-07	BZRAP1|9256	169.7351
TCGA-KL-8342-01A-11R-2315-07	BZW1|9689	1501.5716
TCGA-KL-8342-01A-11R-2315-07	BZW2|28969	665.9183
TCGA-KL-8342-01A-11R-2315-07	C10orf105|414152	2.6942
TCGA-KL-8342-01A-11R-2315-07	C10orf107|219621	.449
TCGA-KL-8342-01A-11R-2315-07	C10orf108|414235	27.8401
TCGA-KL-8342-01A-11R-2315-07	C10orf10|11067	2330.0404
TCGA-KL-8342-01A-11R-2315-07	C10orf110|55853	1.8321
TCGA-KL-8342-01A-11R-2315-07	C10orf111|221060	2.6942
TCGA-KL-8342-01A-11R-2315-07	C10orf113|387638	0
TCGA-KL-8342-01A-11R-2315-07	C10orf114|399726	38.1679
TCGA-KL-8342-01A-11R-2315-07	C10orf116|10974	273.5159
TCGA-KL-8342-01A-11R-2315-07	C10orf118|55088	363.718
TCGA-KL-8342-01A-11R-2315-07	C10orf119|79892	490.7948
TCGA-KL-8342-01A-11R-2315-07	C10orf11|83938	119.8922
TCGA-KL-8342-01A-11R-2315-07	C10orf120|399814	0
TCGA-KL-8342-01A-11R-2315-07	C10orf122|387718	0
TCGA-KL-8342-01A-11R-2315-07	C10orf125|282969	29.1872
TCGA-KL-8342-01A-11R-2315-07	C10orf128|170371	15.7162
TCGA-KL-8342-01A-11R-2315-07	C10orf129|142827	2.6942
TCGA-KL-8342-01A-11R-2315-07	C10orf12|26148	41.9174
TCGA-KL-8342-01A-11R-2315-07	C10orf131|100127889	0
TCGA-KL-8342-01A-11R-2315-07	C10orf137|26098	139.2007
TCGA-KL-8342-01A-11R-2315-07	C10orf140|387640	5.8374
TCGA-KL-8342-01A-11R-2315-07	C10orf18|54906	670.8577
TCGA-KL-8342-01A-11R-2315-07	C10orf25|220979	37.7189
TCGA-KL-8342-01A-11R-2315-07	C10orf26|54838	3248.6709
TCGA-KL-8342-01A-11R-2315-07	C10orf27|219793	3.5923
TCGA-KL-8342-01A-11R-2315-07	C10orf28|27291	485.8554
TCGA-KL-8342-01A-11R-2315-07	C10orf2|56652	159.4073
TCGA-KL-8342-01A-11R-2315-07	C10orf32|119032	834.7553
TCGA-KL-8342-01A-11R-2315-07	C10orf35|219738	51.639
TCGA-KL-8342-01A-11R-2315-07	C10orf40|283025	0
TCGA-KL-8342-01A-11R-2315-07	C10orf41|100131213	136.6233
TCGA-KL-8342-01A-11R-2315-07	C10orf46|143384	915.1325
TCGA-KL-8342-01A-11R-2315-07	C10orf47|254427	83.5204
TCGA-KL-8342-01A-11R-2315-07	C10orf4|118924	149.9775
TCGA-KL-8342-01A-11R-2315-07	C10orf50|645528	0
TCGA-KL-8342-01A-11R-2315-07	C10orf53|282966	0
TCGA-KL-8342-01A-11R-2315-07	C10orf54|64115	822.6313
TCGA-KL-8342-01A-11R-2315-07	C10orf55|414236	2.5191
TCGA-KL-8342-01A-11R-2315-07	C10orf57|80195	362.8199
TCGA-KL-8342-01A-11R-2315-07	C10orf58|84293	2017.9614
TCGA-KL-8342-01A-11R-2315-07	C10orf62|414157	0
TCGA-KL-8342-01A-11R-2315-07	C10orf67|256815	.449
TCGA-KL-8342-01A-11R-2315-07	C10orf68|79741	.8981
TCGA-KL-8342-01A-11R-2315-07	C10orf71|118461	.449
TCGA-KL-8342-01A-11R-2315-07	C10orf72|196740	1171.0822
TCGA-KL-8342-01A-11R-2315-07	C10orf75|90271	318.3655
TCGA-KL-8342-01A-11R-2315-07	C10orf76|79591	495.2851
TCGA-KL-8342-01A-11R-2315-07	C10orf78|119392	36.8208
TCGA-KL-8342-01A-11R-2315-07	C10orf79|80217	2.6942
TCGA-KL-8342-01A-11R-2315-07	C10orf81|79949	.449
TCGA-KL-8342-01A-11R-2315-07	C10orf82|143379	0
TCGA-KL-8342-01A-11R-2315-07	C10orf84|63877	348.4508
TCGA-KL-8342-01A-11R-2315-07	C10orf88|80007	91.154
TCGA-KL-8342-01A-11R-2315-07	C10orf90|118611	0
TCGA-KL-8342-01A-11R-2315-07	C10orf91|170393	0
TCGA-KL-8342-01A-11R-2315-07	C10orf93|255352	0
TCGA-KL-8342-01A-11R-2315-07	C10orf95|79946	6.4616
TCGA-KL-8342-01A-11R-2315-07	C10orf96|374355	0
TCGA-KL-8342-01A-11R-2315-07	C10orf99|387695	0
TCGA-KL-8342-01A-11R-2315-07	C11orf10|746	1125.2806
TCGA-KL-8342-01A-11R-2315-07	C11orf16|56673	0
TCGA-KL-8342-01A-11R-2315-07	C11orf17|56672	303.5474
TCGA-KL-8342-01A-11R-2315-07	C11orf1|64776	531.1899
TCGA-KL-8342-01A-11R-2315-07	C11orf20|25858	.8981
TCGA-KL-8342-01A-11R-2315-07	C11orf21|29125	4.0413
TCGA-KL-8342-01A-11R-2315-07	C11orf24|53838	476.8747
TCGA-KL-8342-01A-11R-2315-07	C11orf2|738	3579.2546
TCGA-KL-8342-01A-11R-2315-07	C11orf30|56946	380.7813
TCGA-KL-8342-01A-11R-2315-07	C11orf31|280636	2568.9268
TCGA-KL-8342-01A-11R-2315-07	C11orf34|349633	0
TCGA-KL-8342-01A-11R-2315-07	C11orf35|256329	160.4805
TCGA-KL-8342-01A-11R-2315-07	C11orf36|283303	0
TCGA-KL-8342-01A-11R-2315-07	C11orf40|143501	0
TCGA-KL-8342-01A-11R-2315-07	C11orf41|25758	132.0162
TCGA-KL-8342-01A-11R-2315-07	C11orf42|160298	0
TCGA-KL-8342-01A-11R-2315-07	C11orf45|219833	10.7768
TCGA-KL-8342-01A-11R-2315-07	C11orf46|120534	856.3089
TCGA-KL-8342-01A-11R-2315-07	C11orf48|79081	477.9524
TCGA-KL-8342-01A-11R-2315-07	C11orf49|79096	476.4257
TCGA-KL-8342-01A-11R-2315-07	C11orf51|25906	1176.9466
TCGA-KL-8342-01A-11R-2315-07	C11orf52|91894	410.8801
TCGA-KL-8342-01A-11R-2315-07	C11orf53|341032	681.1855
TCGA-KL-8342-01A-11R-2315-07	C11orf54|28970	885.4962
TCGA-KL-8342-01A-11R-2315-07	C11orf57|55216	658.7337
TCGA-KL-8342-01A-11R-2315-07	C11orf58|10944	2832.5101
TCGA-KL-8342-01A-11R-2315-07	C11orf59|55004	3726.0889
TCGA-KL-8342-01A-11R-2315-07	C11orf61|79684	125.7297
TCGA-KL-8342-01A-11R-2315-07	C11orf63|79864	68.2533
TCGA-KL-8342-01A-11R-2315-07	C11orf64|283197	0
TCGA-KL-8342-01A-11R-2315-07	C11orf65|160140	7.6336
TCGA-KL-8342-01A-11R-2315-07	C11orf66|220004	25.595
TCGA-KL-8342-01A-11R-2315-07	C11orf67|28971	189.4926
TCGA-KL-8342-01A-11R-2315-07	C11orf68|83638	1310.7319
TCGA-KL-8342-01A-11R-2315-07	C11orf70|85016	.8981
TCGA-KL-8342-01A-11R-2315-07	C11orf71|54494	584.643
TCGA-KL-8342-01A-11R-2315-07	C11orf73|51501	299.5061
TCGA-KL-8342-01A-11R-2315-07	C11orf74|119710	186.7984
TCGA-KL-8342-01A-11R-2315-07	C11orf75|56935	263.1343
TCGA-KL-8342-01A-11R-2315-07	C11orf80|79703	237.9883
TCGA-KL-8342-01A-11R-2315-07	C11orf82|220042	11.2259
TCGA-KL-8342-01A-11R-2315-07	C11orf83|790955	617.6426
TCGA-KL-8342-01A-11R-2315-07	C11orf84|144097	180.0629
TCGA-KL-8342-01A-11R-2315-07	C11orf85|283129	0
TCGA-KL-8342-01A-11R-2315-07	C11orf86|254439	0
TCGA-KL-8342-01A-11R-2315-07	C11orf87|399947	8.9807
TCGA-KL-8342-01A-11R-2315-07	C11orf88|399949	.8981
TCGA-KL-8342-01A-11R-2315-07	C11orf90|387804	0
TCGA-KL-8342-01A-11R-2315-07	C11orf92|399948	2574.4499
TCGA-KL-8342-01A-11R-2315-07	C11orf93|120376	908.2622
TCGA-KL-8342-01A-11R-2315-07	C11orf94|143678	0
TCGA-KL-8342-01A-11R-2315-07	C11orf95|65998	1585.9901
TCGA-KL-8342-01A-11R-2315-07	C11orf9|745	4.4903
TCGA-KL-8342-01A-11R-2315-07	C12orf10|60314	1229.9057
TCGA-KL-8342-01A-11R-2315-07	C12orf11|55726	370.4535
TCGA-KL-8342-01A-11R-2315-07	C12orf12|196477	0
TCGA-KL-8342-01A-11R-2315-07	C12orf23|90488	2048.4957
TCGA-KL-8342-01A-11R-2315-07	C12orf24|29902	29.6363
TCGA-KL-8342-01A-11R-2315-07	C12orf26|84190	83.0714
TCGA-KL-8342-01A-11R-2315-07	C12orf27|283460	1.3471
TCGA-KL-8342-01A-11R-2315-07	C12orf29|91298	389.0166
TCGA-KL-8342-01A-11R-2315-07	C12orf32|83695	318.3655
TCGA-KL-8342-01A-11R-2315-07	C12orf34|84915	580.6017
TCGA-KL-8342-01A-11R-2315-07	C12orf35|55196	486.3044
TCGA-KL-8342-01A-11R-2315-07	C12orf36|283422	0
TCGA-KL-8342-01A-11R-2315-07	C12orf39|80763	139.6498
TCGA-KL-8342-01A-11R-2315-07	C12orf40|283461	0
TCGA-KL-8342-01A-11R-2315-07	C12orf41|54934	648.855
TCGA-KL-8342-01A-11R-2315-07	C12orf42|374470	1.3471
TCGA-KL-8342-01A-11R-2315-07	C12orf43|64897	332.7346
TCGA-KL-8342-01A-11R-2315-07	C12orf44|60673	1310.2829
TCGA-KL-8342-01A-11R-2315-07	C12orf45|121053	90.2559
TCGA-KL-8342-01A-11R-2315-07	C12orf47|51275	320.3233
TCGA-KL-8342-01A-11R-2315-07	C12orf48|55010	38.9268
TCGA-KL-8342-01A-11R-2315-07	C12orf49|79794	1003.5923
TCGA-KL-8342-01A-11R-2315-07	C12orf4|57102	296.8119
TCGA-KL-8342-01A-11R-2315-07	C12orf50|160419	1.3471
TCGA-KL-8342-01A-11R-2315-07	C12orf51|283450	1257.2968
TCGA-KL-8342-01A-11R-2315-07	C12orf52|84934	546.026
TCGA-KL-8342-01A-11R-2315-07	C12orf53|196500	3.5923
TCGA-KL-8342-01A-11R-2315-07	C12orf54|121273	0
TCGA-KL-8342-01A-11R-2315-07	C12orf56|115749	0
TCGA-KL-8342-01A-11R-2315-07	C12orf57|113246	761.1136
TCGA-KL-8342-01A-11R-2315-07	C12orf59|120939	12.573
TCGA-KL-8342-01A-11R-2315-07	C12orf5|57103	240.6825
TCGA-KL-8342-01A-11R-2315-07	C12orf60|144608	31.8815
TCGA-KL-8342-01A-11R-2315-07	C12orf61|283416	22.0027
TCGA-KL-8342-01A-11R-2315-07	C12orf62|84987	1404.1311
TCGA-KL-8342-01A-11R-2315-07	C12orf63|374467	1.3471
TCGA-KL-8342-01A-11R-2315-07	C12orf65|91574	418.9493
TCGA-KL-8342-01A-11R-2315-07	C12orf66|144577	119.4432
TCGA-KL-8342-01A-11R-2315-07	C12orf68|387856	7.6336
TCGA-KL-8342-01A-11R-2315-07	C12orf69|440087	8.9807
TCGA-KL-8342-01A-11R-2315-07	C12orf70|341346	.449
TCGA-KL-8342-01A-11R-2315-07	C12orf71|728858	.449
TCGA-KL-8342-01A-11R-2315-07	C12orf72|254013	80.8262
TCGA-KL-8342-01A-11R-2315-07	C12orf73|728568	190.3907
TCGA-KL-8342-01A-11R-2315-07	C12orf74|338809	.449
TCGA-KL-8342-01A-11R-2315-07	C12orf75|387882	4056.1293
TCGA-KL-8342-01A-11R-2315-07	C12orf76|400073	139.2007
TCGA-KL-8342-01A-11R-2315-07	C12orf77|196415	26.9421
TCGA-KL-8342-01A-11R-2315-07	C13orf15|28984	355.1863
TCGA-KL-8342-01A-11R-2315-07	C13orf16|121793	2.2452
TCGA-KL-8342-01A-11R-2315-07	C13orf18|80183	28.2892
TCGA-KL-8342-01A-11R-2315-07	C13orf1|57213	331.3875
TCGA-KL-8342-01A-11R-2315-07	C13orf23|80209	1150.8756
TCGA-KL-8342-01A-11R-2315-07	C13orf26|122046	0
TCGA-KL-8342-01A-11R-2315-07	C13orf27|93081	239.3354
TCGA-KL-8342-01A-11R-2315-07	C13orf28|122258	0
TCGA-KL-8342-01A-11R-2315-07	C13orf29|283487	35.4737
TCGA-KL-8342-01A-11R-2315-07	C13orf30|144809	0
TCGA-KL-8342-01A-11R-2315-07	C13orf31|144811	186.7984
TCGA-KL-8342-01A-11R-2315-07	C13orf33|84935	83.5204
TCGA-KL-8342-01A-11R-2315-07	C13orf34|79866	79.6183
TCGA-KL-8342-01A-11R-2315-07	C13orf35|400165	0
TCGA-KL-8342-01A-11R-2315-07	C13orf36|400120	22.0027
TCGA-KL-8342-01A-11R-2315-07	C13orf37|440145	405.9273
TCGA-KL-8342-01A-11R-2315-07	C13orf38|728591	11.6749
TCGA-KL-8342-01A-11R-2315-07	C13orf39|196541	0
TCGA-KL-8342-01A-11R-2315-07	C14orf101|54916	858.5541
TCGA-KL-8342-01A-11R-2315-07	C14orf102|55051	297.7099
TCGA-KL-8342-01A-11R-2315-07	C14orf104|55172	251.4594
TCGA-KL-8342-01A-11R-2315-07	C14orf105|55195	417.1531
TCGA-KL-8342-01A-11R-2315-07	C14orf106|55320	257.2968
TCGA-KL-8342-01A-11R-2315-07	C14orf109|26175	562.6403
TCGA-KL-8342-01A-11R-2315-07	C14orf115|55237	0
TCGA-KL-8342-01A-11R-2315-07	C14orf118|55668	255.9497
TCGA-KL-8342-01A-11R-2315-07	C14orf119|55017	1034.5757
TCGA-KL-8342-01A-11R-2315-07	C14orf126|112487	240.3233
TCGA-KL-8342-01A-11R-2315-07	C14orf128|84837	111.3606
TCGA-KL-8342-01A-11R-2315-07	C14orf129|51527	559.4971
TCGA-KL-8342-01A-11R-2315-07	C14orf132|56967	2312.9771
TCGA-KL-8342-01A-11R-2315-07	C14orf135|64430	3277.5034
TCGA-KL-8342-01A-11R-2315-07	C14orf138|79609	77.2339
TCGA-KL-8342-01A-11R-2315-07	C14orf139|79686	12.1239
TCGA-KL-8342-01A-11R-2315-07	C14orf142|84520	238.8864
TCGA-KL-8342-01A-11R-2315-07	C14orf143|90141	49.3938
TCGA-KL-8342-01A-11R-2315-07	C14orf145|145508	529.4118
TCGA-KL-8342-01A-11R-2315-07	C14orf147|171546	1101.4818
TCGA-KL-8342-01A-11R-2315-07	C14orf148|122945	1.7961
TCGA-KL-8342-01A-11R-2315-07	C14orf149|112849	36.8208
TCGA-KL-8342-01A-11R-2315-07	C14orf153|84334	891.3336
TCGA-KL-8342-01A-11R-2315-07	C14orf156|81892	676.6951
TCGA-KL-8342-01A-11R-2315-07	C14orf159|80017	5983.8348
TCGA-KL-8342-01A-11R-2315-07	C14orf162|56936	0
TCGA-KL-8342-01A-11R-2315-07	C14orf165|414767	0
TCGA-KL-8342-01A-11R-2315-07	C14orf166B|145497	0
TCGA-KL-8342-01A-11R-2315-07	C14orf166|51637	1911.9892
TCGA-KL-8342-01A-11R-2315-07	C14orf167|55449	918.37
TCGA-KL-8342-01A-11R-2315-07	C14orf169|79697	317.4674
TCGA-KL-8342-01A-11R-2315-07	C14orf174|161394	6.7355
TCGA-KL-8342-01A-11R-2315-07	C14orf176|643382	13.9201
TCGA-KL-8342-01A-11R-2315-07	C14orf177|283598	0
TCGA-KL-8342-01A-11R-2315-07	C14orf178|283579	.8981
TCGA-KL-8342-01A-11R-2315-07	C14orf179|112752	288.2802
TCGA-KL-8342-01A-11R-2315-07	C14orf180|400258	3.5923
TCGA-KL-8342-01A-11R-2315-07	C14orf181|400223	35.0247
TCGA-KL-8342-01A-11R-2315-07	C14orf182|283551	0
TCGA-KL-8342-01A-11R-2315-07	C14orf183|196913	0
TCGA-KL-8342-01A-11R-2315-07	C14orf184|650662	.449
TCGA-KL-8342-01A-11R-2315-07	C14orf19|280655	3.5923
TCGA-KL-8342-01A-11R-2315-07	C14orf1|11161	1703.6372
TCGA-KL-8342-01A-11R-2315-07	C14orf21|161424	211.9443
TCGA-KL-8342-01A-11R-2315-07	C14orf23|387978	0
TCGA-KL-8342-01A-11R-2315-07	C14orf28|122525	124.3826
TCGA-KL-8342-01A-11R-2315-07	C14orf2|9556	2477.3238
TCGA-KL-8342-01A-11R-2315-07	C14orf33|100129075	134.7104
TCGA-KL-8342-01A-11R-2315-07	C14orf34|645687	0
TCGA-KL-8342-01A-11R-2315-07	C14orf37|145407	375.8419
TCGA-KL-8342-01A-11R-2315-07	C14orf39|317761	4.9394
TCGA-KL-8342-01A-11R-2315-07	C14orf43|91748	1855.8599
TCGA-KL-8342-01A-11R-2315-07	C14orf45|80127	71.6929
TCGA-KL-8342-01A-11R-2315-07	C14orf48|256369	0
TCGA-KL-8342-01A-11R-2315-07	C14orf49|161176	1.7961
TCGA-KL-8342-01A-11R-2315-07	C14orf4|64207	2065.559
TCGA-KL-8342-01A-11R-2315-07	C14orf50|145376	46.2506
TCGA-KL-8342-01A-11R-2315-07	C14orf53|440184	0
TCGA-KL-8342-01A-11R-2315-07	C14orf64|388011	.449
TCGA-KL-8342-01A-11R-2315-07	C14orf68|283600	0
TCGA-KL-8342-01A-11R-2315-07	C14orf70|283601	0
TCGA-KL-8342-01A-11R-2315-07	C14orf72|145200	48.4957
TCGA-KL-8342-01A-11R-2315-07	C14orf73|91828	1.7961
TCGA-KL-8342-01A-11R-2315-07	C14orf79|122616	205.6578
TCGA-KL-8342-01A-11R-2315-07	C14orf80|283643	61.5177
TCGA-KL-8342-01A-11R-2315-07	C14orf86|283592	0
TCGA-KL-8342-01A-11R-2315-07	C14orf93|60686	240.6825
TCGA-KL-8342-01A-11R-2315-07	C15orf17|57184	1046.6996
TCGA-KL-8342-01A-11R-2315-07	C15orf21|283651	13.022
TCGA-KL-8342-01A-11R-2315-07	C15orf23|90417	207.903
TCGA-KL-8342-01A-11R-2315-07	C15orf24|56851	1664.1221
TCGA-KL-8342-01A-11R-2315-07	C15orf26|161502	.449
TCGA-KL-8342-01A-11R-2315-07	C15orf27|123591	96.0934
TCGA-KL-8342-01A-11R-2315-07	C15orf28|80035	3.5923
TCGA-KL-8342-01A-11R-2315-07	C15orf29|79768	273.013
TCGA-KL-8342-01A-11R-2315-07	C15orf2|23742	0
TCGA-KL-8342-01A-11R-2315-07	C15orf32|145858	0
TCGA-KL-8342-01A-11R-2315-07	C15orf33|196951	17.9883
TCGA-KL-8342-01A-11R-2315-07	C15orf34|80072	33.2286
TCGA-KL-8342-01A-11R-2315-07	C15orf37|283687	72.3305
TCGA-KL-8342-01A-11R-2315-07	C15orf38|348110	191.648
TCGA-KL-8342-01A-11R-2315-07	C15orf39|56905	653.7943
TCGA-KL-8342-01A-11R-2315-07	C15orf40|123207	401.4369
TCGA-KL-8342-01A-11R-2315-07	C15orf41|84529	22.4517
TCGA-KL-8342-01A-11R-2315-07	C15orf42|90381	26.2865
TCGA-KL-8342-01A-11R-2315-07	C15orf43|145645	0
TCGA-KL-8342-01A-11R-2315-07	C15orf44|81556	1234.396
TCGA-KL-8342-01A-11R-2315-07	C15orf48|84419	87.5617
TCGA-KL-8342-01A-11R-2315-07	C15orf50|414926	0
TCGA-KL-8342-01A-11R-2315-07	C15orf51|196968	1.3471
TCGA-KL-8342-01A-11R-2315-07	C15orf52|388115	957.7907
TCGA-KL-8342-01A-11R-2315-07	C15orf53|400359	.449
TCGA-KL-8342-01A-11R-2315-07	C15orf54|400360	1.7961
TCGA-KL-8342-01A-11R-2315-07	C15orf55|256646	.8981
TCGA-KL-8342-01A-11R-2315-07	C15orf56|644809	66.4571
TCGA-KL-8342-01A-11R-2315-07	C15orf57|90416	466.3808
TCGA-KL-8342-01A-11R-2315-07	C15orf58|390637	52.537
TCGA-KL-8342-01A-11R-2315-07	C15orf59|388135	6632.2407
TCGA-KL-8342-01A-11R-2315-07	C15orf5|81698	0
TCGA-KL-8342-01A-11R-2315-07	C15orf60|283677	0
TCGA-KL-8342-01A-11R-2315-07	C15orf61|145853	212.8424
TCGA-KL-8342-01A-11R-2315-07	C15orf62|643338	13.471
TCGA-KL-8342-01A-11R-2315-07	C15orf63|25764	572.07
TCGA-KL-8342-01A-11R-2315-07	C16orf11|146325	68.2533
TCGA-KL-8342-01A-11R-2315-07	C16orf13|84326	526.2685
TCGA-KL-8342-01A-11R-2315-07	C16orf3|750	3.1432
TCGA-KL-8342-01A-11R-2315-07	C16orf42|115939	1371.0822
TCGA-KL-8342-01A-11R-2315-07	C16orf45|89927	191.7378
TCGA-KL-8342-01A-11R-2315-07	C16orf46|123775	68.2533
TCGA-KL-8342-01A-11R-2315-07	C16orf48|84080	240.6825
TCGA-KL-8342-01A-11R-2315-07	C16orf52|730094	374.9439
TCGA-KL-8342-01A-11R-2315-07	C16orf53|79447	1169.4926
TCGA-KL-8342-01A-11R-2315-07	C16orf54|283897	78.5811
TCGA-KL-8342-01A-11R-2315-07	C16orf55|124045	50.2919
TCGA-KL-8342-01A-11R-2315-07	C16orf57|79650	704.0862
TCGA-KL-8342-01A-11R-2315-07	C16orf58|64755	4198.9223
TCGA-KL-8342-01A-11R-2315-07	C16orf59|80178	23.7988
TCGA-KL-8342-01A-11R-2315-07	C16orf5|29965	5225.8644
TCGA-KL-8342-01A-11R-2315-07	C16orf61|56942	819.0256
TCGA-KL-8342-01A-11R-2315-07	C16orf62|57020	1230.3547
TCGA-KL-8342-01A-11R-2315-07	C16orf63|123811	655.5905
TCGA-KL-8342-01A-11R-2315-07	C16orf68|79091	193.9829
TCGA-KL-8342-01A-11R-2315-07	C16orf70|80262	414.8316
TCGA-KL-8342-01A-11R-2315-07	C16orf71|146562	9.4297
TCGA-KL-8342-01A-11R-2315-07	C16orf72|29035	718.4553
TCGA-KL-8342-01A-11R-2315-07	C16orf73|254528	.449
TCGA-KL-8342-01A-11R-2315-07	C16orf74|404550	13.471
TCGA-KL-8342-01A-11R-2315-07	C16orf75|116028	176.4706
TCGA-KL-8342-01A-11R-2315-07	C16orf78|123970	0
TCGA-KL-8342-01A-11R-2315-07	C16orf79|283870	21.7602
TCGA-KL-8342-01A-11R-2315-07	C16orf7|9605	1034.4993
TCGA-KL-8342-01A-11R-2315-07	C16orf80|29105	606.6457
TCGA-KL-8342-01A-11R-2315-07	C16orf81|283860	0
TCGA-KL-8342-01A-11R-2315-07	C16orf82|162083	0
TCGA-KL-8342-01A-11R-2315-07	C16orf86|388284	38.617
TCGA-KL-8342-01A-11R-2315-07	C16orf87|388272	69.1513
TCGA-KL-8342-01A-11R-2315-07	C16orf88|400506	306.6906
TCGA-KL-8342-01A-11R-2315-07	C16orf89|146556	3459.3624
TCGA-KL-8342-01A-11R-2315-07	C16orf90|646174	.8981
TCGA-KL-8342-01A-11R-2315-07	C16orf91|283951	367.7593
TCGA-KL-8342-01A-11R-2315-07	C16orf92|146378	0
TCGA-KL-8342-01A-11R-2315-07	C16orf93|90835	3.5923
TCGA-KL-8342-01A-11R-2315-07	C17orf100|388327	35.0247
TCGA-KL-8342-01A-11R-2315-07	C17orf101|79701	552.7616
[truncated: 18,532 more rows]
