# Supplementary material for: Dysfunctional miRNA-Mediated Regulation in Chromophobe Renal Cell Carcinoma
Source: PLoS One. 2016 Jun 3;11(6):e0156324. doi: 10.1371/journal.pone.0156324 (PMC4892590; doi:10.1371/journal.pone.0156324)
Supplement: S2 File — (ZIP) [file pone.0156324.s002.zip › S2_File mRNA expression profile downloaded from TCGA/case/unc.edu__IlluminaHiSeq_RNASeqV2__TCGA-KL-8343-01A-11R-2315-07__expression_rsem_gene_normalized.txt]

barcode	gene_id	normalized_count
TCGA-KL-8343-01A-11R-2315-07	?|100130426	0
TCGA-KL-8343-01A-11R-2315-07	?|100133144	8.2147
TCGA-KL-8343-01A-11R-2315-07	?|100134869	8.9723
TCGA-KL-8343-01A-11R-2315-07	?|10357	80.2455
TCGA-KL-8343-01A-11R-2315-07	?|10431	559.1021
TCGA-KL-8343-01A-11R-2315-07	?|136542	0
TCGA-KL-8343-01A-11R-2315-07	?|155060	131.8835
TCGA-KL-8343-01A-11R-2315-07	?|26823	0
TCGA-KL-8343-01A-11R-2315-07	?|280660	0
TCGA-KL-8343-01A-11R-2315-07	?|317712	0
TCGA-KL-8343-01A-11R-2315-07	?|340602	.3508
TCGA-KL-8343-01A-11R-2315-07	?|388795	0
TCGA-KL-8343-01A-11R-2315-07	?|390284	5.6121
TCGA-KL-8343-01A-11R-2315-07	?|391343	0
TCGA-KL-8343-01A-11R-2315-07	?|391714	.3508
TCGA-KL-8343-01A-11R-2315-07	?|404770	0
TCGA-KL-8343-01A-11R-2315-07	?|441362	0
TCGA-KL-8343-01A-11R-2315-07	?|442388	0
TCGA-KL-8343-01A-11R-2315-07	?|553137	30.1649
TCGA-KL-8343-01A-11R-2315-07	?|57714	599.4388
TCGA-KL-8343-01A-11R-2315-07	?|645851	3.8583
TCGA-KL-8343-01A-11R-2315-07	?|652919	0
TCGA-KL-8343-01A-11R-2315-07	?|653553	306.5591
TCGA-KL-8343-01A-11R-2315-07	?|728045	0
TCGA-KL-8343-01A-11R-2315-07	?|728603	0
TCGA-KL-8343-01A-11R-2315-07	?|728788	.7015
TCGA-KL-8343-01A-11R-2315-07	?|729884	7.0151
TCGA-KL-8343-01A-11R-2315-07	?|8225	830.235
TCGA-KL-8343-01A-11R-2315-07	?|90288	2.806
TCGA-KL-8343-01A-11R-2315-07	A1BG|1	100.7822
TCGA-KL-8343-01A-11R-2315-07	A1CF|29974	1.403
TCGA-KL-8343-01A-11R-2315-07	A2BP1|54715	.7015
TCGA-KL-8343-01A-11R-2315-07	A2LD1|87769	56.0119
TCGA-KL-8343-01A-11R-2315-07	A2ML1|144568	.3508
TCGA-KL-8343-01A-11R-2315-07	A2M|2	6981.3188
TCGA-KL-8343-01A-11R-2315-07	A4GALT|53947	507.5412
TCGA-KL-8343-01A-11R-2315-07	A4GNT|51146	.3508
TCGA-KL-8343-01A-11R-2315-07	AAA1|404744	.3508
TCGA-KL-8343-01A-11R-2315-07	AAAS|8086	771.3083
TCGA-KL-8343-01A-11R-2315-07	AACSL|729522	0
TCGA-KL-8343-01A-11R-2315-07	AACS|65985	861.8029
TCGA-KL-8343-01A-11R-2315-07	AADACL2|344752	0
TCGA-KL-8343-01A-11R-2315-07	AADACL3|126767	0
TCGA-KL-8343-01A-11R-2315-07	AADACL4|343066	.3508
TCGA-KL-8343-01A-11R-2315-07	AADAC|13	0
TCGA-KL-8343-01A-11R-2315-07	AADAT|51166	273.2375
TCGA-KL-8343-01A-11R-2315-07	AAGAB|79719	1378.4637
TCGA-KL-8343-01A-11R-2315-07	AAK1|22848	2178.1831
TCGA-KL-8343-01A-11R-2315-07	AAMP|14	2507.1905
TCGA-KL-8343-01A-11R-2315-07	AANAT|15	.3508
TCGA-KL-8343-01A-11R-2315-07	AARS2|57505	602.2238
TCGA-KL-8343-01A-11R-2315-07	AARSD1|80755	501.2276
TCGA-KL-8343-01A-11R-2315-07	AARS|16	4134.3388
TCGA-KL-8343-01A-11R-2315-07	AASDHPPT|60496	1242.3115
TCGA-KL-8343-01A-11R-2315-07	AASDH|132949	326.2013
TCGA-KL-8343-01A-11R-2315-07	AASS|10157	475.9733
TCGA-KL-8343-01A-11R-2315-07	AATF|26574	783.234
TCGA-KL-8343-01A-11R-2315-07	AATK|9625	22.4483
TCGA-KL-8343-01A-11R-2315-07	ABAT|18	467.5552
TCGA-KL-8343-01A-11R-2315-07	ABCA10|10349	5.6121
TCGA-KL-8343-01A-11R-2315-07	ABCA11P|79963	135.5875
TCGA-KL-8343-01A-11R-2315-07	ABCA12|26154	3.1568
TCGA-KL-8343-01A-11R-2315-07	ABCA13|154664	2.1045
TCGA-KL-8343-01A-11R-2315-07	ABCA17P|650655	29.8141
TCGA-KL-8343-01A-11R-2315-07	ABCA1|19	338.1165
TCGA-KL-8343-01A-11R-2315-07	ABCA2|20	1096.8081
TCGA-KL-8343-01A-11R-2315-07	ABCA3|21	821.1154
TCGA-KL-8343-01A-11R-2315-07	ABCA4|24	1.0523
TCGA-KL-8343-01A-11R-2315-07	ABCA5|23461	1458.7864
TCGA-KL-8343-01A-11R-2315-07	ABCA6|23460	64.188
TCGA-KL-8343-01A-11R-2315-07	ABCA7|10347	237.8113
TCGA-KL-8343-01A-11R-2315-07	ABCA8|10351	780.0772
TCGA-KL-8343-01A-11R-2315-07	ABCA9|10350	34.0231
TCGA-KL-8343-01A-11R-2315-07	ABCB10|23456	334.6194
TCGA-KL-8343-01A-11R-2315-07	ABCB11|8647	0
TCGA-KL-8343-01A-11R-2315-07	ABCB1|5243	12.9779
TCGA-KL-8343-01A-11R-2315-07	ABCB4|5244	2.4553
TCGA-KL-8343-01A-11R-2315-07	ABCB5|340273	.3508
TCGA-KL-8343-01A-11R-2315-07	ABCB6|10058	63.3462
TCGA-KL-8343-01A-11R-2315-07	ABCB7|22	619.4318
TCGA-KL-8343-01A-11R-2315-07	ABCB8|11194	1542.2659
TCGA-KL-8343-01A-11R-2315-07	ABCB9|23457	246.7099
TCGA-KL-8343-01A-11R-2315-07	ABCC10|89845	266.9239
TCGA-KL-8343-01A-11R-2315-07	ABCC11|85320	2.4553
TCGA-KL-8343-01A-11R-2315-07	ABCC12|94160	0
TCGA-KL-8343-01A-11R-2315-07	ABCC13|150000	0
TCGA-KL-8343-01A-11R-2315-07	ABCC1|4363	759.3827
TCGA-KL-8343-01A-11R-2315-07	ABCC2|1244	2.4553
TCGA-KL-8343-01A-11R-2315-07	ABCC3|8714	19.6422
TCGA-KL-8343-01A-11R-2315-07	ABCC4|10257	5651.7012
TCGA-KL-8343-01A-11R-2315-07	ABCC5|10057	4359.1722
TCGA-KL-8343-01A-11R-2315-07	ABCC6P1|653190	1.403
TCGA-KL-8343-01A-11R-2315-07	ABCC6P2|730013	34.0231
TCGA-KL-8343-01A-11R-2315-07	ABCC6|368	149.0705
TCGA-KL-8343-01A-11R-2315-07	ABCC8|6833	2.1045
TCGA-KL-8343-01A-11R-2315-07	ABCC9|10060	257.4535
TCGA-KL-8343-01A-11R-2315-07	ABCD1|215	403.3672
TCGA-KL-8343-01A-11R-2315-07	ABCD2|225	20.3437
TCGA-KL-8343-01A-11R-2315-07	ABCD3|5825	985.9698
TCGA-KL-8343-01A-11R-2315-07	ABCD4|5826	521.9221
TCGA-KL-8343-01A-11R-2315-07	ABCE1|6059	1200.9821
TCGA-KL-8343-01A-11R-2315-07	ABCF1|23	1697.2992
TCGA-KL-8343-01A-11R-2315-07	ABCF2|10061	2189.758
TCGA-KL-8343-01A-11R-2315-07	ABCF3|55324	1573.483
TCGA-KL-8343-01A-11R-2315-07	ABCG1|9619	1052.2624
TCGA-KL-8343-01A-11R-2315-07	ABCG2|9429	232.55
TCGA-KL-8343-01A-11R-2315-07	ABCG4|64137	3.5075
TCGA-KL-8343-01A-11R-2315-07	ABCG5|64240	.3508
TCGA-KL-8343-01A-11R-2315-07	ABCG8|64241	.3508
TCGA-KL-8343-01A-11R-2315-07	ABHD10|55347	1878.2883
TCGA-KL-8343-01A-11R-2315-07	ABHD11|83451	1376.7099
TCGA-KL-8343-01A-11R-2315-07	ABHD12B|145447	.7015
TCGA-KL-8343-01A-11R-2315-07	ABHD12|26090	1959.6633
TCGA-KL-8343-01A-11R-2315-07	ABHD13|84945	420.9049
TCGA-KL-8343-01A-11R-2315-07	ABHD14A|25864	392.8657
TCGA-KL-8343-01A-11R-2315-07	ABHD14B|84836	2976.1487
TCGA-KL-8343-01A-11R-2315-07	ABHD15|116236	567.1694
TCGA-KL-8343-01A-11R-2315-07	ABHD1|84696	2.806
TCGA-KL-8343-01A-11R-2315-07	ABHD2|11057	20893.7215
TCGA-KL-8343-01A-11R-2315-07	ABHD3|171586	1759.0319
TCGA-KL-8343-01A-11R-2315-07	ABHD4|63874	455.2788
TCGA-KL-8343-01A-11R-2315-07	ABHD5|51099	473.8688
TCGA-KL-8343-01A-11R-2315-07	ABHD6|57406	767.0993
TCGA-KL-8343-01A-11R-2315-07	ABHD8|79575	353.5602
TCGA-KL-8343-01A-11R-2315-07	ABI1|10006	636.1663
TCGA-KL-8343-01A-11R-2315-07	ABI2|10152	1268.3269
TCGA-KL-8343-01A-11R-2315-07	ABI3BP|25890	210.1017
TCGA-KL-8343-01A-11R-2315-07	ABI3|51225	105.9277
TCGA-KL-8343-01A-11R-2315-07	ABL1|25	861.1014
TCGA-KL-8343-01A-11R-2315-07	ABL2|27	291.1259
TCGA-KL-8343-01A-11R-2315-07	ABLIM1|3983	822.8692
TCGA-KL-8343-01A-11R-2315-07	ABLIM2|84448	13.6794
TCGA-KL-8343-01A-11R-2315-07	ABLIM3|22885	58.9267
TCGA-KL-8343-01A-11R-2315-07	ABO|28	3.1568
TCGA-KL-8343-01A-11R-2315-07	ABP1|26	100.6664
TCGA-KL-8343-01A-11R-2315-07	ABRA|137735	0
TCGA-KL-8343-01A-11R-2315-07	ABR|29	2558.4006
TCGA-KL-8343-01A-11R-2315-07	ABT1|29777	432.4798
TCGA-KL-8343-01A-11R-2315-07	ABTB1|80325	635.5665
TCGA-KL-8343-01A-11R-2315-07	ABTB2|25841	2378.4637
TCGA-KL-8343-01A-11R-2315-07	ACAA1|30	1705.7173
TCGA-KL-8343-01A-11R-2315-07	ACAA2|10449	5899.3336
TCGA-KL-8343-01A-11R-2315-07	ACACA|31	1659.067
TCGA-KL-8343-01A-11R-2315-07	ACACB|32	3989.4774
TCGA-KL-8343-01A-11R-2315-07	ACAD10|80724	2229.3932
TCGA-KL-8343-01A-11R-2315-07	ACAD11|84129	789.6633
TCGA-KL-8343-01A-11R-2315-07	ACAD8|27034	1289.3722
TCGA-KL-8343-01A-11R-2315-07	ACAD9|28976	1400.5542
TCGA-KL-8343-01A-11R-2315-07	ACADL|33	1158.5409
TCGA-KL-8343-01A-11R-2315-07	ACADM|34	2242.7219
TCGA-KL-8343-01A-11R-2315-07	ACADSB|36	5625.7454
TCGA-KL-8343-01A-11R-2315-07	ACADS|35	8708.8741
TCGA-KL-8343-01A-11R-2315-07	ACADVL|37	4252.5044
TCGA-KL-8343-01A-11R-2315-07	ACAN|176	68.3971
TCGA-KL-8343-01A-11R-2315-07	ACAP1|9744	2.806
TCGA-KL-8343-01A-11R-2315-07	ACAP2|23527	1006.3136
TCGA-KL-8343-01A-11R-2315-07	ACAP3|116983	218.8706
TCGA-KL-8343-01A-11R-2315-07	ACAT1|38	15624.3423
TCGA-KL-8343-01A-11R-2315-07	ACAT2|39	161.1014
TCGA-KL-8343-01A-11R-2315-07	ACBD3|64746	674.8509
TCGA-KL-8343-01A-11R-2315-07	ACBD4|79777	198.5268
TCGA-KL-8343-01A-11R-2315-07	ACBD5|91452	1377.7622
TCGA-KL-8343-01A-11R-2315-07	ACBD6|84320	182.0414
TCGA-KL-8343-01A-11R-2315-07	ACBD7|414149	3.8583
TCGA-KL-8343-01A-11R-2315-07	ACCN1|40	45.9488
TCGA-KL-8343-01A-11R-2315-07	ACCN2|41	2462.6447
TCGA-KL-8343-01A-11R-2315-07	ACCN3|9311	1.403
TCGA-KL-8343-01A-11R-2315-07	ACCN4|55515	0
TCGA-KL-8343-01A-11R-2315-07	ACCN5|51802	0
TCGA-KL-8343-01A-11R-2315-07	ACCSL|390110	0
TCGA-KL-8343-01A-11R-2315-07	ACCS|84680	283.0586
TCGA-KL-8343-01A-11R-2315-07	ACD|65057	266.9239
TCGA-KL-8343-01A-11R-2315-07	ACE2|59272	18.2392
TCGA-KL-8343-01A-11R-2315-07	ACER1|125981	0
TCGA-KL-8343-01A-11R-2315-07	ACER2|340485	25.2543
TCGA-KL-8343-01A-11R-2315-07	ACER3|55331	346.8958
TCGA-KL-8343-01A-11R-2315-07	ACE|1636	219.2213
TCGA-KL-8343-01A-11R-2315-07	ACHE|43	6.6643
TCGA-KL-8343-01A-11R-2315-07	ACIN1|22985	1953.3497
TCGA-KL-8343-01A-11R-2315-07	ACLY|47	2363.3813
TCGA-KL-8343-01A-11R-2315-07	ACMSD|130013	1.403
TCGA-KL-8343-01A-11R-2315-07	ACN9|57001	275.6927
TCGA-KL-8343-01A-11R-2315-07	ACO1|48	1184.4967
TCGA-KL-8343-01A-11R-2315-07	ACO2|50	17611.6941
TCGA-KL-8343-01A-11R-2315-07	ACOT11|26027	1028.7899
TCGA-KL-8343-01A-11R-2315-07	ACOT12|134526	171.168
TCGA-KL-8343-01A-11R-2315-07	ACOT13|55856	899.9579
TCGA-KL-8343-01A-11R-2315-07	ACOT1|641371	914.0652
TCGA-KL-8343-01A-11R-2315-07	ACOT2|10965	754.1214
TCGA-KL-8343-01A-11R-2315-07	ACOT4|122970	55.7699
TCGA-KL-8343-01A-11R-2315-07	ACOT6|641372	12.9779
TCGA-KL-8343-01A-11R-2315-07	ACOT7|11332	261.3118
TCGA-KL-8343-01A-11R-2315-07	ACOT8|10005	899.288
TCGA-KL-8343-01A-11R-2315-07	ACOT9|23597	322.6938
TCGA-KL-8343-01A-11R-2315-07	ACOX1|51	2197.7306
TCGA-KL-8343-01A-11R-2315-07	ACOX2|8309	1616.9765
TCGA-KL-8343-01A-11R-2315-07	ACOX3|8310	326.2013
TCGA-KL-8343-01A-11R-2315-07	ACOXL|55289	19.6422
TCGA-KL-8343-01A-11R-2315-07	ACP1|52	2647.4921
TCGA-KL-8343-01A-11R-2315-07	ACP2|53	641.5293
TCGA-KL-8343-01A-11R-2315-07	ACP5|54	99.9649
TCGA-KL-8343-01A-11R-2315-07	ACP6|51205	543.6689
TCGA-KL-8343-01A-11R-2315-07	ACPL2|92370	222.7289
TCGA-KL-8343-01A-11R-2315-07	ACPP|55	139.9509
TCGA-KL-8343-01A-11R-2315-07	ACPT|93650	.3508
TCGA-KL-8343-01A-11R-2315-07	ACRBP|84519	7.3658
TCGA-KL-8343-01A-11R-2315-07	ACRC|93953	3.5075
TCGA-KL-8343-01A-11R-2315-07	ACRV1|56	.3508
TCGA-KL-8343-01A-11R-2315-07	ACR|49	2.1045
TCGA-KL-8343-01A-11R-2315-07	ACSBG1|23205	1.403
TCGA-KL-8343-01A-11R-2315-07	ACSBG2|81616	.3508
TCGA-KL-8343-01A-11R-2315-07	ACSF2|80221	468.2568
TCGA-KL-8343-01A-11R-2315-07	ACSF3|197322	427.92
TCGA-KL-8343-01A-11R-2315-07	ACSL1|2180	10614.1705
TCGA-KL-8343-01A-11R-2315-07	ACSL3|2181	4544.3704
TCGA-KL-8343-01A-11R-2315-07	ACSL4|2182	1923.8864
TCGA-KL-8343-01A-11R-2315-07	ACSL5|51703	178.1831
TCGA-KL-8343-01A-11R-2315-07	ACSL6|23305	316.3802
TCGA-KL-8343-01A-11R-2315-07	ACSM1|116285	.3508
TCGA-KL-8343-01A-11R-2315-07	ACSM2A|123876	5.2613
TCGA-KL-8343-01A-11R-2315-07	ACSM2B|348158	3.5075
TCGA-KL-8343-01A-11R-2315-07	ACSM3|6296	985.3841
TCGA-KL-8343-01A-11R-2315-07	ACSM4|341392	0
TCGA-KL-8343-01A-11R-2315-07	ACSM5|54988	9.1196
TCGA-KL-8343-01A-11R-2315-07	ACSS1|84532	5062.4342
TCGA-KL-8343-01A-11R-2315-07	ACSS2|55902	1250.0877
TCGA-KL-8343-01A-11R-2315-07	ACSS3|79611	5827.0782
TCGA-KL-8343-01A-11R-2315-07	ACTA1|58	2.1045
TCGA-KL-8343-01A-11R-2315-07	ACTA2|59	1907.4395
TCGA-KL-8343-01A-11R-2315-07	ACTBL2|345651	.3508
TCGA-KL-8343-01A-11R-2315-07	ACTB|60	81952.2974
TCGA-KL-8343-01A-11R-2315-07	ACTC1|70	184.4967
TCGA-KL-8343-01A-11R-2315-07	ACTG1|71	35419.5019
TCGA-KL-8343-01A-11R-2315-07	ACTG2|72	21.7468
TCGA-KL-8343-01A-11R-2315-07	ACTL6A|86	506.489
TCGA-KL-8343-01A-11R-2315-07	ACTL6B|51412	0
TCGA-KL-8343-01A-11R-2315-07	ACTL7A|10881	0
TCGA-KL-8343-01A-11R-2315-07	ACTL7B|10880	0
TCGA-KL-8343-01A-11R-2315-07	ACTL8|81569	0
TCGA-KL-8343-01A-11R-2315-07	ACTL9|284382	0
TCGA-KL-8343-01A-11R-2315-07	ACTN1|87	595.2297
TCGA-KL-8343-01A-11R-2315-07	ACTN2|88	14.7317
TCGA-KL-8343-01A-11R-2315-07	ACTN3|89	0
TCGA-KL-8343-01A-11R-2315-07	ACTN4|81	12456.8292
TCGA-KL-8343-01A-11R-2315-07	ACTR10|55860	1528.9372
TCGA-KL-8343-01A-11R-2315-07	ACTR1A|10121	1356.7169
TCGA-KL-8343-01A-11R-2315-07	ACTR1B|10120	1674.5002
TCGA-KL-8343-01A-11R-2315-07	ACTR2|10097	4760.4349
TCGA-KL-8343-01A-11R-2315-07	ACTR3B|57180	408.2778
TCGA-KL-8343-01A-11R-2315-07	ACTR3C|653857	451.4206
TCGA-KL-8343-01A-11R-2315-07	ACTR3|10096	3577.3413
TCGA-KL-8343-01A-11R-2315-07	ACTR5|79913	95.7559
TCGA-KL-8343-01A-11R-2315-07	ACTR6|64431	668.8881
TCGA-KL-8343-01A-11R-2315-07	ACTR8|93973	996.8432
TCGA-KL-8343-01A-11R-2315-07	ACTRT1|139741	0
TCGA-KL-8343-01A-11R-2315-07	ACTRT2|140625	0
TCGA-KL-8343-01A-11R-2315-07	ACVR1B|91	3652.7534
TCGA-KL-8343-01A-11R-2315-07	ACVR1C|130399	305.8576
TCGA-KL-8343-01A-11R-2315-07	ACVR1|90	812.3465
TCGA-KL-8343-01A-11R-2315-07	ACVR2A|92	303.4023
TCGA-KL-8343-01A-11R-2315-07	ACVR2B|93	158.8916
TCGA-KL-8343-01A-11R-2315-07	ACVRL1|94	495.2648
TCGA-KL-8343-01A-11R-2315-07	ACY1|95	960.3437
TCGA-KL-8343-01A-11R-2315-07	ACY3|91703	3.1568
TCGA-KL-8343-01A-11R-2315-07	ACYP1|97	33.6724
TCGA-KL-8343-01A-11R-2315-07	ACYP2|98	256.4013
TCGA-KL-8343-01A-11R-2315-07	ADAD1|132612	0
TCGA-KL-8343-01A-11R-2315-07	ADAD2|161931	.3508
TCGA-KL-8343-01A-11R-2315-07	ADAL|161823	419.5019
TCGA-KL-8343-01A-11R-2315-07	ADAM10|102	1926.6924
TCGA-KL-8343-01A-11R-2315-07	ADAM11|4185	.7015
TCGA-KL-8343-01A-11R-2315-07	ADAM12|8038	6.3136
TCGA-KL-8343-01A-11R-2315-07	ADAM15|8751	842.543
TCGA-KL-8343-01A-11R-2315-07	ADAM17|6868	291.8274
TCGA-KL-8343-01A-11R-2315-07	ADAM18|8749	0
TCGA-KL-8343-01A-11R-2315-07	ADAM19|8728	36.4784
TCGA-KL-8343-01A-11R-2315-07	ADAM20|8748	.3508
TCGA-KL-8343-01A-11R-2315-07	ADAM21P1|145241	.3508
TCGA-KL-8343-01A-11R-2315-07	ADAM21|8747	1.0523
TCGA-KL-8343-01A-11R-2315-07	ADAM22|53616	44.5458
TCGA-KL-8343-01A-11R-2315-07	ADAM23|8745	.3508
TCGA-KL-8343-01A-11R-2315-07	ADAM28|10863	19.993
TCGA-KL-8343-01A-11R-2315-07	ADAM29|11086	0
TCGA-KL-8343-01A-11R-2315-07	ADAM2|2515	.3508
TCGA-KL-8343-01A-11R-2315-07	ADAM30|11085	0
TCGA-KL-8343-01A-11R-2315-07	ADAM32|203102	.7015
TCGA-KL-8343-01A-11R-2315-07	ADAM33|80332	3.8583
TCGA-KL-8343-01A-11R-2315-07	ADAM3A|1587	0
TCGA-KL-8343-01A-11R-2315-07	ADAM5P|255926	0
TCGA-KL-8343-01A-11R-2315-07	ADAM6|8755	319.1301
TCGA-KL-8343-01A-11R-2315-07	ADAM7|8756	0
TCGA-KL-8343-01A-11R-2315-07	ADAM8|101	15.7839
TCGA-KL-8343-01A-11R-2315-07	ADAM9|8754	3995.791
TCGA-KL-8343-01A-11R-2315-07	ADAMDEC1|27299	4.209
TCGA-KL-8343-01A-11R-2315-07	ADAMTS10|81794	38.2322
TCGA-KL-8343-01A-11R-2315-07	ADAMTS12|81792	9.4704
TCGA-KL-8343-01A-11R-2315-07	ADAMTS13|11093	10.8734
TCGA-KL-8343-01A-11R-2315-07	ADAMTS14|140766	1.403
TCGA-KL-8343-01A-11R-2315-07	ADAMTS15|170689	6.6643
TCGA-KL-8343-01A-11R-2315-07	ADAMTS16|170690	28.0603
TCGA-KL-8343-01A-11R-2315-07	ADAMTS17|170691	21.396
TCGA-KL-8343-01A-11R-2315-07	ADAMTS18|170692	.3508
TCGA-KL-8343-01A-11R-2315-07	ADAMTS19|171019	0
TCGA-KL-8343-01A-11R-2315-07	ADAMTS1|9510	642.5816
TCGA-KL-8343-01A-11R-2315-07	ADAMTS20|80070	0
TCGA-KL-8343-01A-11R-2315-07	ADAMTS2|9509	17.5377
TCGA-KL-8343-01A-11R-2315-07	ADAMTS3|9508	64.188
TCGA-KL-8343-01A-11R-2315-07	ADAMTS4|9507	210.4525
TCGA-KL-8343-01A-11R-2315-07	ADAMTS5|11096	855.8401
TCGA-KL-8343-01A-11R-2315-07	ADAMTS6|11174	7.0151
TCGA-KL-8343-01A-11R-2315-07	ADAMTS7|11173	44.8965
TCGA-KL-8343-01A-11R-2315-07	ADAMTS8|11095	3.1568
TCGA-KL-8343-01A-11R-2315-07	ADAMTS9|56999	73.3076
TCGA-KL-8343-01A-11R-2315-07	ADAMTSL1|92949	69.8001
TCGA-KL-8343-01A-11R-2315-07	ADAMTSL2|9719	300.947
TCGA-KL-8343-01A-11R-2315-07	ADAMTSL3|57188	185.8997
TCGA-KL-8343-01A-11R-2315-07	ADAMTSL4|54507	336.3732
TCGA-KL-8343-01A-11R-2315-07	ADAMTSL5|339366	9.8211
TCGA-KL-8343-01A-11R-2315-07	ADAP1|11033	450.3613
TCGA-KL-8343-01A-11R-2315-07	ADAP2|55803	125.2192
TCGA-KL-8343-01A-11R-2315-07	ADARB1|104	207.6464
TCGA-KL-8343-01A-11R-2315-07	ADARB2|105	1.0523
TCGA-KL-8343-01A-11R-2315-07	ADAR|103	6920.0281
TCGA-KL-8343-01A-11R-2315-07	ADAT1|23536	607.8569
TCGA-KL-8343-01A-11R-2315-07	ADAT2|134637	63.1357
TCGA-KL-8343-01A-11R-2315-07	ADAT3|113179	17.8885
TCGA-KL-8343-01A-11R-2315-07	ADA|100	12.2764
TCGA-KL-8343-01A-11R-2315-07	ADCK1|57143	306.9099
TCGA-KL-8343-01A-11R-2315-07	ADCK2|90956	1207.9972
TCGA-KL-8343-01A-11R-2315-07	ADCK4|79934	521.5714
TCGA-KL-8343-01A-11R-2315-07	ADCK5|203054	105.2262
TCGA-KL-8343-01A-11R-2315-07	ADCY10|55811	.3508
TCGA-KL-8343-01A-11R-2315-07	ADCY1|107	358.12
TCGA-KL-8343-01A-11R-2315-07	ADCY2|108	1.0523
TCGA-KL-8343-01A-11R-2315-07	ADCY3|109	529.8737
TCGA-KL-8343-01A-11R-2315-07	ADCY4|196883	117.1519
TCGA-KL-8343-01A-11R-2315-07	ADCY5|111	2086.2855
TCGA-KL-8343-01A-11R-2315-07	ADCY6|112	1364.0828
TCGA-KL-8343-01A-11R-2315-07	ADCY7|113	119.6072
TCGA-KL-8343-01A-11R-2315-07	ADCY8|114	0
TCGA-KL-8343-01A-11R-2315-07	ADCY9|115	774.4651
TCGA-KL-8343-01A-11R-2315-07	ADCYAP1R1|117	0
TCGA-KL-8343-01A-11R-2315-07	ADCYAP1|116	64.5388
TCGA-KL-8343-01A-11R-2315-07	ADC|113451	58.9267
TCGA-KL-8343-01A-11R-2315-07	ADD1|118	4280.6033
TCGA-KL-8343-01A-11R-2315-07	ADD2|119	9.4704
TCGA-KL-8343-01A-11R-2315-07	ADD3|120	981.0593
TCGA-KL-8343-01A-11R-2315-07	ADH1A|124	1.7538
TCGA-KL-8343-01A-11R-2315-07	ADH1B|125	298.8425
TCGA-KL-8343-01A-11R-2315-07	ADH1C|126	8.4181
TCGA-KL-8343-01A-11R-2315-07	ADH4|127	89.0915
TCGA-KL-8343-01A-11R-2315-07	ADH5|128	3602.2448
TCGA-KL-8343-01A-11R-2315-07	ADH6|130	52.9639
TCGA-KL-8343-01A-11R-2315-07	ADH7|131	0
TCGA-KL-8343-01A-11R-2315-07	ADHFE1|137872	237.8113
TCGA-KL-8343-01A-11R-2315-07	ADI1|55256	4313.5742
TCGA-KL-8343-01A-11R-2315-07	ADIG|149685	0
TCGA-KL-8343-01A-11R-2315-07	ADIPOQ|9370	0
TCGA-KL-8343-01A-11R-2315-07	ADIPOR1|51094	1696.5977
TCGA-KL-8343-01A-11R-2315-07	ADIPOR2|79602	6198.1761
TCGA-KL-8343-01A-11R-2315-07	ADK|132	271.1329
TCGA-KL-8343-01A-11R-2315-07	ADM2|79924	285.1631
TCGA-KL-8343-01A-11R-2315-07	ADM|133	3213.96
TCGA-KL-8343-01A-11R-2315-07	ADNP2|22850	523.6759
TCGA-KL-8343-01A-11R-2315-07	ADNP|23394	2243.0726
TCGA-KL-8343-01A-11R-2315-07	ADORA1|134	50.8593
TCGA-KL-8343-01A-11R-2315-07	ADORA2A|135	53.3146
TCGA-KL-8343-01A-11R-2315-07	ADORA2B|136	11.5749
TCGA-KL-8343-01A-11R-2315-07	ADORA3|140	28.4111
TCGA-KL-8343-01A-11R-2315-07	ADO|84890	327.2536
TCGA-KL-8343-01A-11R-2315-07	ADPGK|83440	1000
TCGA-KL-8343-01A-11R-2315-07	ADPRHL1|113622	50.1578
TCGA-KL-8343-01A-11R-2315-07	ADPRHL2|54936	277.7973
TCGA-KL-8343-01A-11R-2315-07	ADPRH|141	331.8134
TCGA-KL-8343-01A-11R-2315-07	ADRA1A|148	.7015
TCGA-KL-8343-01A-11R-2315-07	ADRA1B|147	25.9558
TCGA-KL-8343-01A-11R-2315-07	ADRA1D|146	.3508
TCGA-KL-8343-01A-11R-2315-07	ADRA2A|150	33.3216
TCGA-KL-8343-01A-11R-2315-07	ADRA2B|151	427.5693
TCGA-KL-8343-01A-11R-2315-07	ADRA2C|152	11.2241
TCGA-KL-8343-01A-11R-2315-07	ADRB1|153	431.4276
TCGA-KL-8343-01A-11R-2315-07	ADRB2|154	286.9169
TCGA-KL-8343-01A-11R-2315-07	ADRB3|155	0
TCGA-KL-8343-01A-11R-2315-07	ADRBK1|156	801.1224
TCGA-KL-8343-01A-11R-2315-07	ADRBK2|157	386.1803
TCGA-KL-8343-01A-11R-2315-07	ADRM1|11047	1634.865
TCGA-KL-8343-01A-11R-2315-07	ADSL|158	652.4027
TCGA-KL-8343-01A-11R-2315-07	ADSSL1|122622	564.7141
TCGA-KL-8343-01A-11R-2315-07	ADSS|159	467.906
TCGA-KL-8343-01A-11R-2315-07	AEBP1|165	1154.6826
TCGA-KL-8343-01A-11R-2315-07	AEBP2|121536	982.4623
TCGA-KL-8343-01A-11R-2315-07	AEN|64782	964.2231
TCGA-KL-8343-01A-11R-2315-07	AES|166	13429.6738
TCGA-KL-8343-01A-11R-2315-07	AFAP1L1|134265	618.7303
TCGA-KL-8343-01A-11R-2315-07	AFAP1L2|84632	155.0333
TCGA-KL-8343-01A-11R-2315-07	AFAP1|60312	174.5879
TCGA-KL-8343-01A-11R-2315-07	AFARP1|246182	1.0523
TCGA-KL-8343-01A-11R-2315-07	AFF1|4299	4066.6433
TCGA-KL-8343-01A-11R-2315-07	AFF2|2334	2.806
TCGA-KL-8343-01A-11R-2315-07	AFF3|3899	24.202
TCGA-KL-8343-01A-11R-2315-07	AFF4|27125	3773.4128
TCGA-KL-8343-01A-11R-2315-07	AFG3L1|172	262.3641
TCGA-KL-8343-01A-11R-2315-07	AFG3L2|10939	4845.5349
TCGA-KL-8343-01A-11R-2315-07	AFMID|125061	62.785
TCGA-KL-8343-01A-11R-2315-07	AFM|173	.7015
TCGA-KL-8343-01A-11R-2315-07	AFP|174	3.1568
TCGA-KL-8343-01A-11R-2315-07	AFTPH|54812	2310.4174
TCGA-KL-8343-01A-11R-2315-07	AG2|387763	151.5258
TCGA-KL-8343-01A-11R-2315-07	AGAP11|119385	16.496
TCGA-KL-8343-01A-11R-2315-07	AGAP1|116987	277.4465
TCGA-KL-8343-01A-11R-2315-07	AGAP2|116986	89.5125
TCGA-KL-8343-01A-11R-2315-07	AGAP3|116988	1378.4637
TCGA-KL-8343-01A-11R-2315-07	AGAP4|119016	42.792
TCGA-KL-8343-01A-11R-2315-07	AGAP5|729092	8.4321
TCGA-KL-8343-01A-11R-2315-07	AGAP6|414189	29.4633
TCGA-KL-8343-01A-11R-2315-07	AGAP7|653268	3.5075
TCGA-KL-8343-01A-11R-2315-07	AGAP8|728404	2.1045
TCGA-KL-8343-01A-11R-2315-07	AGA|175	242.3711
TCGA-KL-8343-01A-11R-2315-07	AGBL1|123624	.3508
TCGA-KL-8343-01A-11R-2315-07	AGBL2|79841	8.0673
TCGA-KL-8343-01A-11R-2315-07	AGBL3|340351	.7015
TCGA-KL-8343-01A-11R-2315-07	AGBL4|84871	8.7689
TCGA-KL-8343-01A-11R-2315-07	AGBL5|60509	1150.1298
TCGA-KL-8343-01A-11R-2315-07	AGER|177	5.9628
TCGA-KL-8343-01A-11R-2315-07	AGFG1|3267	2251.14
TCGA-KL-8343-01A-11R-2315-07	AGFG2|3268	575.2368
TCGA-KL-8343-01A-11R-2315-07	AGGF1|55109	982.4623
TCGA-KL-8343-01A-11R-2315-07	AGK|55750	1427.5693
TCGA-KL-8343-01A-11R-2315-07	AGL|178	1950.8944
TCGA-KL-8343-01A-11R-2315-07	AGMAT|79814	9.1196
TCGA-KL-8343-01A-11R-2315-07	AGPAT1|10554	1868.3339
TCGA-KL-8343-01A-11R-2315-07	AGPAT2|10555	774.8159
TCGA-KL-8343-01A-11R-2315-07	AGPAT3|56894	1347.9481
TCGA-KL-8343-01A-11R-2315-07	AGPAT4|56895	28.4111
TCGA-KL-8343-01A-11R-2315-07	AGPAT5|55326	1303.4023
TCGA-KL-8343-01A-11R-2315-07	AGPAT6|137964	1557.6991
TCGA-KL-8343-01A-11R-2315-07	AGPAT9|84803	2488.6005
TCGA-KL-8343-01A-11R-2315-07	AGPHD1|123688	36.4784
TCGA-KL-8343-01A-11R-2315-07	AGPS|8540	1037.1799
TCGA-KL-8343-01A-11R-2315-07	AGR2|10551	7.3658
TCGA-KL-8343-01A-11R-2315-07	AGR3|155465	0
TCGA-KL-8343-01A-11R-2315-07	AGRN|375790	2272.1852
TCGA-KL-8343-01A-11R-2315-07	AGRP|181	1.0523
TCGA-KL-8343-01A-11R-2315-07	AGTPBP1|23287	143.8092
TCGA-KL-8343-01A-11R-2315-07	AGTR1|185	153.2796
TCGA-KL-8343-01A-11R-2315-07	AGTR2|186	.7015
TCGA-KL-8343-01A-11R-2315-07	AGTRAP|57085	183.7952
TCGA-KL-8343-01A-11R-2315-07	AGT|183	89.0915
TCGA-KL-8343-01A-11R-2315-07	AGXT2L1|64850	.3508
TCGA-KL-8343-01A-11R-2315-07	AGXT2L2|85007	334.3809
TCGA-KL-8343-01A-11R-2315-07	AGXT2|64902	2.1045
TCGA-KL-8343-01A-11R-2315-07	AGXT|189	.7015
TCGA-KL-8343-01A-11R-2315-07	AHCTF1|25909	739.7404
TCGA-KL-8343-01A-11R-2315-07	AHCYL1|10768	4490.705
TCGA-KL-8343-01A-11R-2315-07	AHCYL2|23382	12194.3178
TCGA-KL-8343-01A-11R-2315-07	AHCY|191	1292.8797
TCGA-KL-8343-01A-11R-2315-07	AHDC1|27245	244.8264
TCGA-KL-8343-01A-11R-2315-07	AHI1|54806	242.3711
TCGA-KL-8343-01A-11R-2315-07	AHNAK2|113146	59.2774
TCGA-KL-8343-01A-11R-2315-07	AHNAK|79026	20162.7499
TCGA-KL-8343-01A-11R-2315-07	AHRR|57491	12.6271
TCGA-KL-8343-01A-11R-2315-07	AHR|196	1001.7538
TCGA-KL-8343-01A-11R-2315-07	AHSA1|10598	3085.9348
TCGA-KL-8343-01A-11R-2315-07	AHSA2|130872	245.5279
TCGA-KL-8343-01A-11R-2315-07	AHSG|197	0
TCGA-KL-8343-01A-11R-2315-07	AHSP|51327	0
TCGA-KL-8343-01A-11R-2315-07	AICDA|57379	0
TCGA-KL-8343-01A-11R-2315-07	AIDA|64853	222.3957
TCGA-KL-8343-01A-11R-2315-07	AIF1L|83543	391.0908
TCGA-KL-8343-01A-11R-2315-07	AIF1|199	92.5991
TCGA-KL-8343-01A-11R-2315-07	AIFM1|9131	3980.007
TCGA-KL-8343-01A-11R-2315-07	AIFM2|84883	309.3651
TCGA-KL-8343-01A-11R-2315-07	AIFM3|150209	16.5837
TCGA-KL-8343-01A-11R-2315-07	AIG1|51390	1474.2196
TCGA-KL-8343-01A-11R-2315-07	AIM1L|55057	.7015
TCGA-KL-8343-01A-11R-2315-07	AIM1|202	1120.3087
TCGA-KL-8343-01A-11R-2315-07	AIM2|9447	1.403
TCGA-KL-8343-01A-11R-2315-07	AIMP1|9255	1039.8843
TCGA-KL-8343-01A-11R-2315-07	AIMP2|7965	907.5728
TCGA-KL-8343-01A-11R-2315-07	AIPL1|23746	0
TCGA-KL-8343-01A-11R-2315-07	AIP|9049	1139.2494
TCGA-KL-8343-01A-11R-2315-07	AIRE|326	0
TCGA-KL-8343-01A-11R-2315-07	AJAP1|55966	10.8734
TCGA-KL-8343-01A-11R-2315-07	AK1|203	865.3104
TCGA-KL-8343-01A-11R-2315-07	AK2|204	1240.6173
TCGA-KL-8343-01A-11R-2315-07	AK3L1|205	14.7317
TCGA-KL-8343-01A-11R-2315-07	AK3|50808	2917.5728
TCGA-KL-8343-01A-11R-2315-07	AK5|26289	3.1568
TCGA-KL-8343-01A-11R-2315-07	AK7|122481	50.8593
TCGA-KL-8343-01A-11R-2315-07	AKAP10|11216	745.0018
TCGA-KL-8343-01A-11R-2315-07	AKAP11|11215	2299.544
TCGA-KL-8343-01A-11R-2315-07	AKAP12|9590	276.3942
TCGA-KL-8343-01A-11R-2315-07	AKAP13|11214	2505.0859
TCGA-KL-8343-01A-11R-2315-07	AKAP14|158798	0
TCGA-KL-8343-01A-11R-2315-07	AKAP1|8165	3705.7173
TCGA-KL-8343-01A-11R-2315-07	AKAP2|11217	3882.3921
TCGA-KL-8343-01A-11R-2315-07	AKAP3|10566	14.0302
TCGA-KL-8343-01A-11R-2315-07	AKAP4|8852	8.4181
TCGA-KL-8343-01A-11R-2315-07	AKAP5|9495	5.2613
TCGA-KL-8343-01A-11R-2315-07	AKAP6|9472	944.5808
TCGA-KL-8343-01A-11R-2315-07	AKAP7|9465	959.3125
TCGA-KL-8343-01A-11R-2315-07	AKAP8L|26993	783.5847
TCGA-KL-8343-01A-11R-2315-07	AKAP8|10270	450.0175
TCGA-KL-8343-01A-11R-2315-07	AKAP9|10142	5413.5391
TCGA-KL-8343-01A-11R-2315-07	AKD1|221264	157.1378
TCGA-KL-8343-01A-11R-2315-07	AKIRIN1|79647	1304.1038
TCGA-KL-8343-01A-11R-2315-07	AKIRIN2|55122	920.3788
TCGA-KL-8343-01A-11R-2315-07	AKNAD1|254268	2.813
TCGA-KL-8343-01A-11R-2315-07	AKNA|80709	251.8415
TCGA-KL-8343-01A-11R-2315-07	AKR1A1|10327	500.1754
TCGA-KL-8343-01A-11R-2315-07	AKR1B10|57016	.3508
TCGA-KL-8343-01A-11R-2315-07	AKR1B15|441282	0
TCGA-KL-8343-01A-11R-2315-07	AKR1B1|231	3488.2497
TCGA-KL-8343-01A-11R-2315-07	AKR1C1|1645	681.5153
TCGA-KL-8343-01A-11R-2315-07	AKR1C2|1646	26.3066
TCGA-KL-8343-01A-11R-2315-07	AKR1C3|8644	88.0393
TCGA-KL-8343-01A-11R-2315-07	AKR1C4|1109	0
TCGA-KL-8343-01A-11R-2315-07	AKR1CL1|340811	0
TCGA-KL-8343-01A-11R-2315-07	AKR1D1|6718	.3508
TCGA-KL-8343-01A-11R-2315-07	AKR1E2|83592	1.0523
TCGA-KL-8343-01A-11R-2315-07	AKR7A2|8574	635.2157
TCGA-KL-8343-01A-11R-2315-07	AKR7A3|22977	256.752
TCGA-KL-8343-01A-11R-2315-07	AKR7L|246181	10.5226
TCGA-KL-8343-01A-11R-2315-07	AKT1S1|84335	688.1796
TCGA-KL-8343-01A-11R-2315-07	AKT1|207	4752.0168
TCGA-KL-8343-01A-11R-2315-07	AKT2|208	2680.463
TCGA-KL-8343-01A-11R-2315-07	AKT3|10000	670.6419
TCGA-KL-8343-01A-11R-2315-07	AKTIP|64400	1564.9
TCGA-KL-8343-01A-11R-2315-07	ALAD|210	530.691
TCGA-KL-8343-01A-11R-2315-07	ALAS1|211	3926.6924
TCGA-KL-8343-01A-11R-2315-07	ALAS2|212	.3508
TCGA-KL-8343-01A-11R-2315-07	ALB|213	10.8734
TCGA-KL-8343-01A-11R-2315-07	ALCAM|214	3542.6166
TCGA-KL-8343-01A-11R-2315-07	ALDH16A1|126133	279.551
TCGA-KL-8343-01A-11R-2315-07	ALDH18A1|5832	996.4925
TCGA-KL-8343-01A-11R-2315-07	ALDH1A1|216	4017.8885
TCGA-KL-8343-01A-11R-2315-07	ALDH1A2|8854	12.2764
TCGA-KL-8343-01A-11R-2315-07	ALDH1A3|220	1282.9007
TCGA-KL-8343-01A-11R-2315-07	ALDH1B1|219	698.0007
TCGA-KL-8343-01A-11R-2315-07	ALDH1L1|10840	7964.9246
TCGA-KL-8343-01A-11R-2315-07	ALDH1L2|160428	225.5349
TCGA-KL-8343-01A-11R-2315-07	ALDH2|217	3455.9804
TCGA-KL-8343-01A-11R-2315-07	ALDH3A1|218	20.3437
TCGA-KL-8343-01A-11R-2315-07	ALDH3A2|224	2993.3357
TCGA-KL-8343-01A-11R-2315-07	ALDH3B1|221	56.4714
TCGA-KL-8343-01A-11R-2315-07	ALDH3B2|222	0
TCGA-KL-8343-01A-11R-2315-07	ALDH4A1|8659	690.9856
TCGA-KL-8343-01A-11R-2315-07	ALDH5A1|7915	2907.4009
TCGA-KL-8343-01A-11R-2315-07	ALDH6A1|4329	3040.8488
TCGA-KL-8343-01A-11R-2315-07	ALDH7A1|501	1310.7682
TCGA-KL-8343-01A-11R-2315-07	ALDH8A1|64577	9.4704
TCGA-KL-8343-01A-11R-2315-07	ALDH9A1|223	2373.2024
TCGA-KL-8343-01A-11R-2315-07	ALDOA|226	37290.7892
TCGA-KL-8343-01A-11R-2315-07	ALDOB|229	137.4956
TCGA-KL-8343-01A-11R-2315-07	ALDOC|230	69.4493
TCGA-KL-8343-01A-11R-2315-07	ALG10B|144245	579.7966
TCGA-KL-8343-01A-11R-2315-07	ALG10|84920	139.2494
TCGA-KL-8343-01A-11R-2315-07	ALG11|440138	20.6945
TCGA-KL-8343-01A-11R-2315-07	ALG12|79087	1107.6815
TCGA-KL-8343-01A-11R-2315-07	ALG13|79868	975.0965
TCGA-KL-8343-01A-11R-2315-07	ALG14|199857	198.8776
TCGA-KL-8343-01A-11R-2315-07	ALG1L2|644974	0
TCGA-KL-8343-01A-11R-2315-07	ALG1L|200810	22.3395
TCGA-KL-8343-01A-11R-2315-07	ALG1|56052	809.4633
TCGA-KL-8343-01A-11R-2315-07	ALG2|85365	833.041
TCGA-KL-8343-01A-11R-2315-07	ALG3|10195	544.0196
TCGA-KL-8343-01A-11R-2315-07	ALG5|29880	511.0488
TCGA-KL-8343-01A-11R-2315-07	ALG6|29929	148.0182
TCGA-KL-8343-01A-11R-2315-07	ALG8|79053	750.9646
TCGA-KL-8343-01A-11R-2315-07	ALG9|79796	514.5563
TCGA-KL-8343-01A-11R-2315-07	ALKBH1|8846	325.1491
TCGA-KL-8343-01A-11R-2315-07	ALKBH2|121642	166.2575
TCGA-KL-8343-01A-11R-2315-07	ALKBH3|221120	385.128
TCGA-KL-8343-01A-11R-2315-07	ALKBH4|54784	444.5458
TCGA-KL-8343-01A-11R-2315-07	ALKBH5|54890	2253.1848
TCGA-KL-8343-01A-11R-2315-07	ALKBH6|84964	139.9509
TCGA-KL-8343-01A-11R-2315-07	ALKBH7|84266	1206.5942
TCGA-KL-8343-01A-11R-2315-07	ALKBH8|91801	274.2897
TCGA-KL-8343-01A-11R-2315-07	ALK|238	.7015
TCGA-KL-8343-01A-11R-2315-07	ALLC|55821	0
TCGA-KL-8343-01A-11R-2315-07	ALMS1P|200420	4.5598
TCGA-KL-8343-01A-11R-2315-07	ALMS1|7840	1009.4704
TCGA-KL-8343-01A-11R-2315-07	ALOX12B|242	0
TCGA-KL-8343-01A-11R-2315-07	ALOX12P2|245	43.4935
TCGA-KL-8343-01A-11R-2315-07	ALOX12|239	3.8653
TCGA-KL-8343-01A-11R-2315-07	ALOX15B|247	1.403
TCGA-KL-8343-01A-11R-2315-07	ALOX15|246	0
TCGA-KL-8343-01A-11R-2315-07	ALOX5AP|241	441.9502
TCGA-KL-8343-01A-11R-2315-07	ALOX5|240	55.4192
TCGA-KL-8343-01A-11R-2315-07	ALOXE3|59344	1.0523
TCGA-KL-8343-01A-11R-2315-07	ALPI|248	0
TCGA-KL-8343-01A-11R-2315-07	ALPK1|80216	327.2536
TCGA-KL-8343-01A-11R-2315-07	ALPK2|115701	1.7538
TCGA-KL-8343-01A-11R-2315-07	ALPK3|57538	2176.7801
TCGA-KL-8343-01A-11R-2315-07	ALPL|249	89.0915
TCGA-KL-8343-01A-11R-2315-07	ALPPL2|251	0
TCGA-KL-8343-01A-11R-2315-07	ALPP|250	0
TCGA-KL-8343-01A-11R-2315-07	ALS2CL|259173	1520.8699
TCGA-KL-8343-01A-11R-2315-07	ALS2CR11|151254	1.403
TCGA-KL-8343-01A-11R-2315-07	ALS2CR12|130540	2.4553
TCGA-KL-8343-01A-11R-2315-07	ALS2CR4|65062	335.6717
TCGA-KL-8343-01A-11R-2315-07	ALS2CR8|79800	142.0554
TCGA-KL-8343-01A-11R-2315-07	ALS2|57679	712.0309
TCGA-KL-8343-01A-11R-2315-07	ALX1|8092	0
TCGA-KL-8343-01A-11R-2315-07	ALX3|257	9.8211
TCGA-KL-8343-01A-11R-2315-07	ALX4|60529	.7015
TCGA-KL-8343-01A-11R-2315-07	AMAC1L2|83650	1.403
TCGA-KL-8343-01A-11R-2315-07	AMAC1L3|643664	0
TCGA-KL-8343-01A-11R-2315-07	AMAC1|146861	0
TCGA-KL-8343-01A-11R-2315-07	AMACR|23600	983.1638
TCGA-KL-8343-01A-11R-2315-07	AMBN|258	.3508
TCGA-KL-8343-01A-11R-2315-07	AMBP|259	2.806
TCGA-KL-8343-01A-11R-2315-07	AMBRA1|55626	1313.2234
TCGA-KL-8343-01A-11R-2315-07	AMD1|262	2913.7145
TCGA-KL-8343-01A-11R-2315-07	AMDHD1|144193	4.209
TCGA-KL-8343-01A-11R-2315-07	AMDHD2|51005	233.8758
TCGA-KL-8343-01A-11R-2315-07	AMELX|265	0
TCGA-KL-8343-01A-11R-2315-07	AMELY|266	0
TCGA-KL-8343-01A-11R-2315-07	AMFR|267	8217.4676
TCGA-KL-8343-01A-11R-2315-07	AMHR2|269	0
TCGA-KL-8343-01A-11R-2315-07	AMH|268	.3508
TCGA-KL-8343-01A-11R-2315-07	AMICA1|120425	23.5005
TCGA-KL-8343-01A-11R-2315-07	AMIGO1|57463	154.3318
TCGA-KL-8343-01A-11R-2315-07	AMIGO2|347902	974.3879
TCGA-KL-8343-01A-11R-2315-07	AMIGO3|386724	71.5538
TCGA-KL-8343-01A-11R-2315-07	AMMECR1L|83607	550.3332
TCGA-KL-8343-01A-11R-2315-07	AMMECR1|9949	183.7952
TCGA-KL-8343-01A-11R-2315-07	AMN1|196394	403.0165
TCGA-KL-8343-01A-11R-2315-07	AMN|81693	3.5075
TCGA-KL-8343-01A-11R-2315-07	AMOTL1|154810	1350.0526
TCGA-KL-8343-01A-11R-2315-07	AMOTL2|51421	1630.3052
TCGA-KL-8343-01A-11R-2315-07	AMOT|154796	949.8422
TCGA-KL-8343-01A-11R-2315-07	AMPD1|270	0
TCGA-KL-8343-01A-11R-2315-07	AMPD2|271	79.6212
TCGA-KL-8343-01A-11R-2315-07	AMPD3|272	5514.9071
TCGA-KL-8343-01A-11R-2315-07	AMPH|273	3.5075
TCGA-KL-8343-01A-11R-2315-07	AMTN|401138	.3508
TCGA-KL-8343-01A-11R-2315-07	AMT|275	800.6454
TCGA-KL-8343-01A-11R-2315-07	AMY1A|276	2.4553
TCGA-KL-8343-01A-11R-2315-07	AMY2A|279	1.403
TCGA-KL-8343-01A-11R-2315-07	AMY2B|280	194.3774
TCGA-KL-8343-01A-11R-2315-07	AMZ1|155185	2.806
TCGA-KL-8343-01A-11R-2315-07	AMZ2P1|201283	314.6264
TCGA-KL-8343-01A-11R-2315-07	AMZ2|51321	2158.1901
TCGA-KL-8343-01A-11R-2315-07	ANAPC10|10393	146.966
TCGA-KL-8343-01A-11R-2315-07	ANAPC11|51529	1663.9776
TCGA-KL-8343-01A-11R-2315-07	ANAPC13|25847	2212.4939
TCGA-KL-8343-01A-11R-2315-07	ANAPC16|119504	1536.6538
TCGA-KL-8343-01A-11R-2315-07	ANAPC1|64682	707.4711
TCGA-KL-8343-01A-11R-2315-07	ANAPC2|29882	393.8969
TCGA-KL-8343-01A-11R-2315-07	ANAPC4|29945	357.0677
TCGA-KL-8343-01A-11R-2315-07	ANAPC5|51433	3361.6275
TCGA-KL-8343-01A-11R-2315-07	ANAPC7|51434	1251.4907
TCGA-KL-8343-01A-11R-2315-07	ANGEL1|23357	1063.1357
TCGA-KL-8343-01A-11R-2315-07	ANGEL2|90806	310.0666
TCGA-KL-8343-01A-11R-2315-07	ANGPT1|284	2465.8015
TCGA-KL-8343-01A-11R-2315-07	ANGPT2|285	434.5844
TCGA-KL-8343-01A-11R-2315-07	ANGPT4|51378	3.8583
TCGA-KL-8343-01A-11R-2315-07	ANGPTL1|9068	632.4097
TCGA-KL-8343-01A-11R-2315-07	ANGPTL2|23452	183.7952
TCGA-KL-8343-01A-11R-2315-07	ANGPTL3|27329	2.4553
TCGA-KL-8343-01A-11R-2315-07	ANGPTL4|51129	7.3658
TCGA-KL-8343-01A-11R-2315-07	ANGPTL5|253935	0
TCGA-KL-8343-01A-11R-2315-07	ANGPTL6|83854	0
TCGA-KL-8343-01A-11R-2315-07	ANGPTL7|10218	.3508
TCGA-KL-8343-01A-11R-2315-07	ANG|283	17.8078
TCGA-KL-8343-01A-11R-2315-07	ANK1|286	2.4553
TCGA-KL-8343-01A-11R-2315-07	ANK2|287	81.7257
TCGA-KL-8343-01A-11R-2315-07	ANK3|288	2003.8583
TCGA-KL-8343-01A-11R-2315-07	ANKAR|150709	45.9488
TCGA-KL-8343-01A-11R-2315-07	ANKDD1A|348094	17.187
TCGA-KL-8343-01A-11R-2315-07	ANKFN1|162282	0
TCGA-KL-8343-01A-11R-2315-07	ANKFY1|51479	2980.007
TCGA-KL-8343-01A-11R-2315-07	ANKHD1-EIF4EBP3|404734	563.7917
TCGA-KL-8343-01A-11R-2315-07	ANKHD1|54882	2483.0235
TCGA-KL-8343-01A-11R-2315-07	ANKH|56172	4605.7524
TCGA-KL-8343-01A-11R-2315-07	ANKIB1|54467	854.437
TCGA-KL-8343-01A-11R-2315-07	ANKK1|255239	1.7538
TCGA-KL-8343-01A-11R-2315-07	ANKLE1|126549	.3508
TCGA-KL-8343-01A-11R-2315-07	ANKLE2|23141	1844.6159
TCGA-KL-8343-01A-11R-2315-07	ANKMY1|51281	152.2273
TCGA-KL-8343-01A-11R-2315-07	ANKMY2|57037	1986.3206
TCGA-KL-8343-01A-11R-2315-07	ANKRA2|57763	284.8123
TCGA-KL-8343-01A-11R-2315-07	ANKRD10|55608	467.6885
TCGA-KL-8343-01A-11R-2315-07	ANKRD11|29123	2576.6468
TCGA-KL-8343-01A-11R-2315-07	ANKRD12|23253	1671.6941
TCGA-KL-8343-01A-11R-2315-07	ANKRD13A|88455	2343.3883
TCGA-KL-8343-01A-11R-2315-07	ANKRD13B|124930	8.0673
TCGA-KL-8343-01A-11R-2315-07	ANKRD13C|81573	389.3371
TCGA-KL-8343-01A-11R-2315-07	ANKRD13D|338692	355.6647
TCGA-KL-8343-01A-11R-2315-07	ANKRD16|54522	96.4188
TCGA-KL-8343-01A-11R-2315-07	ANKRD17|26057	3430.3753
TCGA-KL-8343-01A-11R-2315-07	ANKRD19|138649	28.4111
TCGA-KL-8343-01A-11R-2315-07	ANKRD1|27063	3.5075
TCGA-KL-8343-01A-11R-2315-07	ANKRD20A3|441425	3.1568
TCGA-KL-8343-01A-11R-2315-07	ANKRD20A4|728747	1.7538
TCGA-KL-8343-01A-11R-2315-07	ANKRD20B|729171	3.1568
TCGA-KL-8343-01A-11R-2315-07	ANKRD22|118932	47.3132
TCGA-KL-8343-01A-11R-2315-07	ANKRD23|200539	26.6573
TCGA-KL-8343-01A-11R-2315-07	ANKRD24|170961	2.806
TCGA-KL-8343-01A-11R-2315-07	ANKRD26P1|124149	0
TCGA-KL-8343-01A-11R-2315-07	ANKRD26|22852	199.9298
TCGA-KL-8343-01A-11R-2315-07	ANKRD27|84079	514.5563
TCGA-KL-8343-01A-11R-2315-07	ANKRD28|23243	1629.9544
TCGA-KL-8343-01A-11R-2315-07	ANKRD29|147463	1625.0438
TCGA-KL-8343-01A-11R-2315-07	ANKRD2|26287	12.2764
TCGA-KL-8343-01A-11R-2315-07	ANKRD30A|91074	4.209
TCGA-KL-8343-01A-11R-2315-07	ANKRD30B|374860	0
TCGA-KL-8343-01A-11R-2315-07	ANKRD31|256006	4.5598
TCGA-KL-8343-01A-11R-2315-07	ANKRD32|84250	82.778
TCGA-KL-8343-01A-11R-2315-07	ANKRD33|341405	0
TCGA-KL-8343-01A-11R-2315-07	ANKRD34A|284615	7.0151
TCGA-KL-8343-01A-11R-2315-07	ANKRD34B|340120	1.403
TCGA-KL-8343-01A-11R-2315-07	ANKRD34C|390616	0
TCGA-KL-8343-01A-11R-2315-07	ANKRD35|148741	7.0151
TCGA-KL-8343-01A-11R-2315-07	ANKRD36BP1|84832	102.0694
TCGA-KL-8343-01A-11R-2315-07	ANKRD36B|57730	21.396
TCGA-KL-8343-01A-11R-2315-07	ANKRD36|375248	103.4725
TCGA-KL-8343-01A-11R-2315-07	ANKRD37|353322	27.3097
TCGA-KL-8343-01A-11R-2315-07	ANKRD39|51239	216.4153
TCGA-KL-8343-01A-11R-2315-07	ANKRD40|91369	1925.9909
TCGA-KL-8343-01A-11R-2315-07	ANKRD42|338699	437.3904
TCGA-KL-8343-01A-11R-2315-07	ANKRD43|134548	670.6419
TCGA-KL-8343-01A-11R-2315-07	ANKRD44|91526	260.6103
TCGA-KL-8343-01A-11R-2315-07	ANKRD45|339416	136.7941
TCGA-KL-8343-01A-11R-2315-07	ANKRD46|157567	831.8099
TCGA-KL-8343-01A-11R-2315-07	ANKRD49|54851	194.6685
TCGA-KL-8343-01A-11R-2315-07	ANKRD50|57182	771.3083
TCGA-KL-8343-01A-11R-2315-07	ANKRD52|283373	1021.396
TCGA-KL-8343-01A-11R-2315-07	ANKRD53|79998	9.1196
TCGA-KL-8343-01A-11R-2315-07	ANKRD54|129138	363.3813
TCGA-KL-8343-01A-11R-2315-07	ANKRD55|79722	1.0523
TCGA-KL-8343-01A-11R-2315-07	ANKRD56|345079	457.7341
TCGA-KL-8343-01A-11R-2315-07	ANKRD57|65124	481.2347
TCGA-KL-8343-01A-11R-2315-07	ANKRD58|347454	1.7538
TCGA-KL-8343-01A-11R-2315-07	ANKRD5|63926	195.37
TCGA-KL-8343-01A-11R-2315-07	ANKRD6|22881	428.2918
TCGA-KL-8343-01A-11R-2315-07	ANKRD7|56311	38.2322
TCGA-KL-8343-01A-11R-2315-07	ANKRD9|122416	399.1582
TCGA-KL-8343-01A-11R-2315-07	ANKS1A|23294	1861.1014
TCGA-KL-8343-01A-11R-2315-07	ANKS1B|56899	16.8362
TCGA-KL-8343-01A-11R-2315-07	ANKS3|124401	393.1954
TCGA-KL-8343-01A-11R-2315-07	ANKS4B|257629	.3508
TCGA-KL-8343-01A-11R-2315-07	ANKS6|203286	184.4967
TCGA-KL-8343-01A-11R-2315-07	ANKZF1|55139	256.752
TCGA-KL-8343-01A-11R-2315-07	ANLN|54443	57.5237
TCGA-KL-8343-01A-11R-2315-07	ANO10|55129	1063.1357
TCGA-KL-8343-01A-11R-2315-07	ANO1|55107	406.1733
TCGA-KL-8343-01A-11R-2315-07	ANO2|57101	9.4704
TCGA-KL-8343-01A-11R-2315-07	ANO3|63982	59.979
TCGA-KL-8343-01A-11R-2315-07	ANO4|121601	278.4988
TCGA-KL-8343-01A-11R-2315-07	ANO5|203859	1802.5254
TCGA-KL-8343-01A-11R-2315-07	ANO6|196527	3369.3441
TCGA-KL-8343-01A-11R-2315-07	ANO7|50636	31.9186
TCGA-KL-8343-01A-11R-2315-07	ANO8|57719	173.6233
TCGA-KL-8343-01A-11R-2315-07	ANO9|338440	14.7317
TCGA-KL-8343-01A-11R-2315-07	ANP32A|8125	2071.2031
TCGA-KL-8343-01A-11R-2315-07	ANP32B|10541	1033.3216
TCGA-KL-8343-01A-11R-2315-07	ANP32C|23520	1.0523
TCGA-KL-8343-01A-11R-2315-07	ANP32D|23519	0
TCGA-KL-8343-01A-11R-2315-07	ANP32E|81611	911.9607
TCGA-KL-8343-01A-11R-2315-07	ANPEP|290	92.9498
TCGA-KL-8343-01A-11R-2315-07	ANTXR1|84168	454.9281
TCGA-KL-8343-01A-11R-2315-07	ANTXR2|118429	619.7825
TCGA-KL-8343-01A-11R-2315-07	ANTXRL|195977	0
TCGA-KL-8343-01A-11R-2315-07	ANUBL1|93550	227.6394
TCGA-KL-8343-01A-11R-2315-07	ANXA10|11199	.7015
TCGA-KL-8343-01A-11R-2315-07	ANXA11|311	4204.4897
TCGA-KL-8343-01A-11R-2315-07	ANXA13|312	1.0523
TCGA-KL-8343-01A-11R-2315-07	ANXA1|301	529.6387
TCGA-KL-8343-01A-11R-2315-07	ANXA2P1|303	18.59
TCGA-KL-8343-01A-11R-2315-07	ANXA2P2|304	740.0912
TCGA-KL-8343-01A-11R-2315-07	ANXA2P3|305	1.0523
TCGA-KL-8343-01A-11R-2315-07	ANXA2|302	1921.7818
TCGA-KL-8343-01A-11R-2315-07	ANXA3|306	315.6787
TCGA-KL-8343-01A-11R-2315-07	ANXA4|307	3950.5437
TCGA-KL-8343-01A-11R-2315-07	ANXA5|308	5071.5538
TCGA-KL-8343-01A-11R-2315-07	ANXA6|309	2494.2126
TCGA-KL-8343-01A-11R-2315-07	ANXA7|310	2174.3248
TCGA-KL-8343-01A-11R-2315-07	ANXA8L1|728113	0
TCGA-KL-8343-01A-11R-2315-07	ANXA8L2|244	0
TCGA-KL-8343-01A-11R-2315-07	ANXA8|653145	0
TCGA-KL-8343-01A-11R-2315-07	ANXA9|8416	116.4504
TCGA-KL-8343-01A-11R-2315-07	AOAH|313	45.9488
TCGA-KL-8343-01A-11R-2315-07	AOC2|314	12.2764
TCGA-KL-8343-01A-11R-2315-07	AOC3|8639	501.2276
TCGA-KL-8343-01A-11R-2315-07	AOX1|316	13.6794
TCGA-KL-8343-01A-11R-2315-07	AOX2P|344454	0
TCGA-KL-8343-01A-11R-2315-07	AP1AR|55435	823.2199
TCGA-KL-8343-01A-11R-2315-07	AP1B1|162	5741.1435
TCGA-KL-8343-01A-11R-2315-07	AP1G1|164	3136.7941
TCGA-KL-8343-01A-11R-2315-07	AP1G2|8906	390.6454
TCGA-KL-8343-01A-11R-2315-07	AP1M1|8907	1195.0193
TCGA-KL-8343-01A-11R-2315-07	AP1M2|10053	219.2213
TCGA-KL-8343-01A-11R-2315-07	AP1S1|1174	1172.9218
TCGA-KL-8343-01A-11R-2315-07	AP1S2|8905	399.1582
TCGA-KL-8343-01A-11R-2315-07	AP1S3|130340	1537.7061
TCGA-KL-8343-01A-11R-2315-07	AP2A1|160	847.5132
TCGA-KL-8343-01A-11R-2315-07	AP2A2|161	1779.3757
TCGA-KL-8343-01A-11R-2315-07	AP2B1|163	8507.1905
TCGA-KL-8343-01A-11R-2315-07	AP2M1|1173	3879.6913
TCGA-KL-8343-01A-11R-2315-07	AP2S1|1175	1059.6282
TCGA-KL-8343-01A-11R-2315-07	AP3B1|8546	1868.4672
TCGA-KL-8343-01A-11R-2315-07	AP3B2|8120	81.0242
TCGA-KL-8343-01A-11R-2315-07	AP3D1|8943	5386.1803
TCGA-KL-8343-01A-11R-2315-07	AP3M1|26985	564.0126
TCGA-KL-8343-01A-11R-2315-07	AP3M2|10947	506.489
TCGA-KL-8343-01A-11R-2315-07	AP3S1|1176	336.0224
TCGA-KL-8343-01A-11R-2315-07	AP3S2|10239	1854.5633
TCGA-KL-8343-01A-11R-2315-07	AP4B1|10717	122.8867
TCGA-KL-8343-01A-11R-2315-07	AP4E1|23431	285.5139
TCGA-KL-8343-01A-11R-2315-07	AP4M1|9179	348.0077
TCGA-KL-8343-01A-11R-2315-07	AP4S1|11154	86.987
TCGA-KL-8343-01A-11R-2315-07	APAF1|317	445.107
TCGA-KL-8343-01A-11R-2315-07	APBA1|320	25.2543
TCGA-KL-8343-01A-11R-2315-07	APBA2|321	5.6121
TCGA-KL-8343-01A-11R-2315-07	APBA3|9546	273.2375
TCGA-KL-8343-01A-11R-2315-07	APBB1IP|54518	38.9337
TCGA-KL-8343-01A-11R-2315-07	APBB1|322	961.417
TCGA-KL-8343-01A-11R-2315-07	APBB2|323	1492.4588
TCGA-KL-8343-01A-11R-2315-07	APBB3|10307	109.4353
TCGA-KL-8343-01A-11R-2315-07	APC2|10297	9.9193
TCGA-KL-8343-01A-11R-2315-07	APCDD1L|164284	3.1568
TCGA-KL-8343-01A-11R-2315-07	APCDD1|147495	479.1301
TCGA-KL-8343-01A-11R-2315-07	APCS|325	0
TCGA-KL-8343-01A-11R-2315-07	APC|324	889.8632
TCGA-KL-8343-01A-11R-2315-07	APEH|327	5322.6938
TCGA-KL-8343-01A-11R-2315-07	APEX1|328	1613.469
TCGA-KL-8343-01A-11R-2315-07	APEX2|27301	487.5482
TCGA-KL-8343-01A-11R-2315-07	APH1A|51107	3638.7233
TCGA-KL-8343-01A-11R-2315-07	APH1B|83464	1223.4304
TCGA-KL-8343-01A-11R-2315-07	API5|8539	2861.4521
TCGA-KL-8343-01A-11R-2315-07	APIP|51074	844.5353
TCGA-KL-8343-01A-11R-2315-07	APITD1|378708	277.7166
TCGA-KL-8343-01A-11R-2315-07	APLF|200558	63.4865
TCGA-KL-8343-01A-11R-2315-07	APLNR|187	788.846
TCGA-KL-8343-01A-11R-2315-07	APLN|8862	377.0607
TCGA-KL-8343-01A-11R-2315-07	APLP1|333	14.0302
TCGA-KL-8343-01A-11R-2315-07	APLP2|334	64574.886
TCGA-KL-8343-01A-11R-2315-07	APOA1BP|128240	4179.2354
TCGA-KL-8343-01A-11R-2315-07	APOA1|335	0
TCGA-KL-8343-01A-11R-2315-07	APOA2|336	0
TCGA-KL-8343-01A-11R-2315-07	APOA4|337	0
TCGA-KL-8343-01A-11R-2315-07	APOA5|116519	0
TCGA-KL-8343-01A-11R-2315-07	APOB48R|55911	40.6875
TCGA-KL-8343-01A-11R-2315-07	APOBEC1|339	0
TCGA-KL-8343-01A-11R-2315-07	APOBEC2|10930	1.0523
TCGA-KL-8343-01A-11R-2315-07	APOBEC3A|200315	5.9628
TCGA-KL-8343-01A-11R-2315-07	APOBEC3B|9582	31.2171
TCGA-KL-8343-01A-11R-2315-07	APOBEC3C|27350	23.8513
TCGA-KL-8343-01A-11R-2315-07	APOBEC3D|140564	8.0673
TCGA-KL-8343-01A-11R-2315-07	APOBEC3F|200316	56.4714
TCGA-KL-8343-01A-11R-2315-07	APOBEC3G|60489	38.583
TCGA-KL-8343-01A-11R-2315-07	APOBEC3H|164668	.7015
TCGA-KL-8343-01A-11R-2315-07	APOBEC4|403314	.3508
TCGA-KL-8343-01A-11R-2315-07	APOB|338	30.5156
TCGA-KL-8343-01A-11R-2315-07	APOC1P1|342	0
TCGA-KL-8343-01A-11R-2315-07	APOC1|341	122.7639
TCGA-KL-8343-01A-11R-2315-07	APOC2|344	7.0151
TCGA-KL-8343-01A-11R-2315-07	APOC3|345	0
TCGA-KL-8343-01A-11R-2315-07	APOC4|346	.7015
TCGA-KL-8343-01A-11R-2315-07	APOD|347	44.195
TCGA-KL-8343-01A-11R-2315-07	APOE|348	2932.3045
TCGA-KL-8343-01A-11R-2315-07	APOF|319	.3508
TCGA-KL-8343-01A-11R-2315-07	APOH|350	0
TCGA-KL-8343-01A-11R-2315-07	APOL1|8542	1600.4911
TCGA-KL-8343-01A-11R-2315-07	APOL2|23780	1448.9653
TCGA-KL-8343-01A-11R-2315-07	APOL3|80833	208.3479
TCGA-KL-8343-01A-11R-2315-07	APOL4|80832	43.1428
TCGA-KL-8343-01A-11R-2315-07	APOL5|80831	0
TCGA-KL-8343-01A-11R-2315-07	APOL6|80830	1374.2546
TCGA-KL-8343-01A-11R-2315-07	APOLD1|81575	1682.2168
TCGA-KL-8343-01A-11R-2315-07	APOM|55937	44.2582
TCGA-KL-8343-01A-11R-2315-07	APOOL|139322	1035.7769
TCGA-KL-8343-01A-11R-2315-07	APOO|79135	1079.6212
TCGA-KL-8343-01A-11R-2315-07	APPBP2|10513	1387.5833
TCGA-KL-8343-01A-11R-2315-07	APPL1|26060	1826.7275
TCGA-KL-8343-01A-11R-2315-07	APPL2|55198	1675.2017
TCGA-KL-8343-01A-11R-2315-07	APP|351	37935.812
TCGA-KL-8343-01A-11R-2315-07	APRT|353	1574.886
TCGA-KL-8343-01A-11R-2315-07	APTX|54840	297.0887
TCGA-KL-8343-01A-11R-2315-07	AQP10|89872	0
TCGA-KL-8343-01A-11R-2315-07	AQP11|282679	62.785
TCGA-KL-8343-01A-11R-2315-07	AQP12A|375318	0
TCGA-KL-8343-01A-11R-2315-07	AQP12B|653437	.3508
TCGA-KL-8343-01A-11R-2315-07	AQP1|358	931.6275
TCGA-KL-8343-01A-11R-2315-07	AQP2|359	29.1126
TCGA-KL-8343-01A-11R-2315-07	AQP3|360	185.5489
TCGA-KL-8343-01A-11R-2315-07	AQP4|361	0
TCGA-KL-8343-01A-11R-2315-07	AQP5|362	9.8211
TCGA-KL-8343-01A-11R-2315-07	AQP6|363	11224.8334
TCGA-KL-8343-01A-11R-2315-07	AQP7P1|375719	1.7538
TCGA-KL-8343-01A-11R-2315-07	AQP7P3|441432	.3508
TCGA-KL-8343-01A-11R-2315-07	AQP7|364	124.167
TCGA-KL-8343-01A-11R-2315-07	AQP8|343	.3508
TCGA-KL-8343-01A-11R-2315-07	AQP9|366	4.5598
TCGA-KL-8343-01A-11R-2315-07	AQPEP|206338	.7015
TCGA-KL-8343-01A-11R-2315-07	AQR|9716	1150.8243
TCGA-KL-8343-01A-11R-2315-07	ARAF|369	2260.2596
TCGA-KL-8343-01A-11R-2315-07	ARAP1|116985	10795.4297
TCGA-KL-8343-01A-11R-2315-07	ARAP2|116984	433.1813
TCGA-KL-8343-01A-11R-2315-07	ARAP3|64411	303.0516
TCGA-KL-8343-01A-11R-2315-07	ARCN1|372	4756.5766
TCGA-KL-8343-01A-11R-2315-07	ARC|23237	21.7468
TCGA-KL-8343-01A-11R-2315-07	AREG|374	134.3388
TCGA-KL-8343-01A-11R-2315-07	ARF1|375	5082.0765
TCGA-KL-8343-01A-11R-2315-07	ARF3|377	9228.3409
TCGA-KL-8343-01A-11R-2315-07	ARF4|378	2752.7183
TCGA-KL-8343-01A-11R-2315-07	ARF5|381	3037.8394
TCGA-KL-8343-01A-11R-2315-07	ARF6|382	1617.3273
TCGA-KL-8343-01A-11R-2315-07	ARFGAP1|55738	1050.5086
TCGA-KL-8343-01A-11R-2315-07	ARFGAP2|84364	1947.0361
TCGA-KL-8343-01A-11R-2315-07	ARFGAP3|26286	2125.9207
TCGA-KL-8343-01A-11R-2315-07	ARFGEF1|10565	3764.644
TCGA-KL-8343-01A-11R-2315-07	ARFGEF2|10564	5280.2525
TCGA-KL-8343-01A-11R-2315-07	ARFIP1|27236	1037.1799
TCGA-KL-8343-01A-11R-2315-07	ARFIP2|23647	613.469
TCGA-KL-8343-01A-11R-2315-07	ARFRP1|10139	759.3827
TCGA-KL-8343-01A-11R-2315-07	ARG1|383	.3508
TCGA-KL-8343-01A-11R-2315-07	ARG2|384	2259.3441
TCGA-KL-8343-01A-11R-2315-07	ARGFXP2|503640	.7015
TCGA-KL-8343-01A-11R-2315-07	ARGFX|503582	.3508
TCGA-KL-8343-01A-11R-2315-07	ARGLU1|55082	605.7524
TCGA-KL-8343-01A-11R-2315-07	ARHGAP10|79658	132.2343
TCGA-KL-8343-01A-11R-2315-07	ARHGAP11A|9824	83.1287
TCGA-KL-8343-01A-11R-2315-07	ARHGAP11B|89839	5.9628
TCGA-KL-8343-01A-11R-2315-07	ARHGAP12|94134	2336.3732
TCGA-KL-8343-01A-11R-2315-07	ARHGAP15|55843	26.3066
TCGA-KL-8343-01A-11R-2315-07	ARHGAP17|55114	1199.2283
TCGA-KL-8343-01A-11R-2315-07	ARHGAP18|93663	8831.2873
TCGA-KL-8343-01A-11R-2315-07	ARHGAP19|84986	134.1705
TCGA-KL-8343-01A-11R-2315-07	ARHGAP1|392	1528.2357
TCGA-KL-8343-01A-11R-2315-07	ARHGAP20|57569	17.187
TCGA-KL-8343-01A-11R-2315-07	ARHGAP21|57584	1820.7646
TCGA-KL-8343-01A-11R-2315-07	ARHGAP22|58504	23.8513
TCGA-KL-8343-01A-11R-2315-07	ARHGAP23|57636	228.3409
TCGA-KL-8343-01A-11R-2315-07	ARHGAP24|83478	1705.3665
TCGA-KL-8343-01A-11R-2315-07	ARHGAP25|9938	330.0596
TCGA-KL-8343-01A-11R-2315-07	ARHGAP26|23092	192.564
TCGA-KL-8343-01A-11R-2315-07	ARHGAP27|201176	920.3788
TCGA-KL-8343-01A-11R-2315-07	ARHGAP28|79822	129.779
TCGA-KL-8343-01A-11R-2315-07	ARHGAP29|9411	1019.6422
TCGA-KL-8343-01A-11R-2315-07	ARHGAP30|257106	91.8976
TCGA-KL-8343-01A-11R-2315-07	ARHGAP31|57514	787.7938
TCGA-KL-8343-01A-11R-2315-07	ARHGAP32|9743	1006.6643
TCGA-KL-8343-01A-11R-2315-07	ARHGAP33|115703	64.8895
TCGA-KL-8343-01A-11R-2315-07	ARHGAP36|158763	0
TCGA-KL-8343-01A-11R-2315-07	ARHGAP39|80728	155.3841
TCGA-KL-8343-01A-11R-2315-07	ARHGAP42|143872	562.2027
TCGA-KL-8343-01A-11R-2315-07	ARHGAP4|393	917.5728
TCGA-KL-8343-01A-11R-2315-07	ARHGAP5|394	4638.0217
TCGA-KL-8343-01A-11R-2315-07	ARHGAP6|395	2356.7169
TCGA-KL-8343-01A-11R-2315-07	ARHGAP8|23779	470.1193
TCGA-KL-8343-01A-11R-2315-07	ARHGAP9|64333	18.59
TCGA-KL-8343-01A-11R-2315-07	ARHGDIA|396	5891.2662
TCGA-KL-8343-01A-11R-2315-07	ARHGDIB|397	1216.4153
TCGA-KL-8343-01A-11R-2315-07	ARHGDIG|398	0
TCGA-KL-8343-01A-11R-2315-07	ARHGEF10L|55160	850.5787
TCGA-KL-8343-01A-11R-2315-07	ARHGEF10|9639	282.7078
TCGA-KL-8343-01A-11R-2315-07	ARHGEF11|9826	1481.9362
TCGA-KL-8343-01A-11R-2315-07	ARHGEF12|23365	10764.2932
TCGA-KL-8343-01A-11R-2315-07	ARHGEF15|22899	316.3802
TCGA-KL-8343-01A-11R-2315-07	ARHGEF16|27237	288.3199
TCGA-KL-8343-01A-11R-2315-07	ARHGEF17|9828	3111.8906
TCGA-KL-8343-01A-11R-2315-07	ARHGEF18|23370	1239.5651
TCGA-KL-8343-01A-11R-2315-07	ARHGEF19|128272	5.6121
TCGA-KL-8343-01A-11R-2315-07	ARHGEF1|9138	664.6791
TCGA-KL-8343-01A-11R-2315-07	ARHGEF2|9181	697.6499
TCGA-KL-8343-01A-11R-2315-07	ARHGEF33|100271715	3.8583
TCGA-KL-8343-01A-11R-2315-07	ARHGEF35|445328	1132.2343
TCGA-KL-8343-01A-11R-2315-07	ARHGEF37|389337	900.7366
TCGA-KL-8343-01A-11R-2315-07	ARHGEF38|54848	41.0382
TCGA-KL-8343-01A-11R-2315-07	ARHGEF3|50650	1423.3602
TCGA-KL-8343-01A-11R-2315-07	ARHGEF4|50649	5.9628
TCGA-KL-8343-01A-11R-2315-07	ARHGEF5|7984	844.6159
TCGA-KL-8343-01A-11R-2315-07	ARHGEF6|9459	490.705
TCGA-KL-8343-01A-11R-2315-07	ARHGEF7|8874	1432.1291
TCGA-KL-8343-01A-11R-2315-07	ARHGEF9|23229	857.2431
TCGA-KL-8343-01A-11R-2315-07	ARID1A|8289	1518.7653
TCGA-KL-8343-01A-11R-2315-07	ARID1B|57492	1736.2329
TCGA-KL-8343-01A-11R-2315-07	ARID2|196528	813.0481
TCGA-KL-8343-01A-11R-2315-07	ARID3A|1820	100.6664
TCGA-KL-8343-01A-11R-2315-07	ARID3B|10620	69.8001
TCGA-KL-8343-01A-11R-2315-07	ARID3C|138715	0
TCGA-KL-8343-01A-11R-2315-07	ARID4A|5926	388.6356
TCGA-KL-8343-01A-11R-2315-07	ARID4B|51742	603.2059
TCGA-KL-8343-01A-11R-2315-07	ARID5A|10865	89.0915
TCGA-KL-8343-01A-11R-2315-07	ARID5B|84159	279.551
TCGA-KL-8343-01A-11R-2315-07	ARIH1|25820	2185.1982
TCGA-KL-8343-01A-11R-2315-07	ARIH2|10425	1849.1231
TCGA-KL-8343-01A-11R-2315-07	ARL10|285598	24.202
TCGA-KL-8343-01A-11R-2315-07	ARL11|115761	11.9256
TCGA-KL-8343-01A-11R-2315-07	ARL13A|392509	0
TCGA-KL-8343-01A-11R-2315-07	ARL13B|200894	215.363
TCGA-KL-8343-01A-11R-2315-07	ARL14|80117	1.7538
TCGA-KL-8343-01A-11R-2315-07	ARL15|54622	685.7243
TCGA-KL-8343-01A-11R-2315-07	ARL16|339231	479.4809
TCGA-KL-8343-01A-11R-2315-07	ARL17A|51326	51.8871
TCGA-KL-8343-01A-11R-2315-07	ARL17B|641522	.4455
TCGA-KL-8343-01A-11R-2315-07	ARL1|400	4988.4251
TCGA-KL-8343-01A-11R-2315-07	ARL2BP|23568	2561.9081
TCGA-KL-8343-01A-11R-2315-07	ARL2|402	1572.7815
TCGA-KL-8343-01A-11R-2315-07	ARL3|403	344.7913
TCGA-KL-8343-01A-11R-2315-07	ARL4A|10124	338.8285
TCGA-KL-8343-01A-11R-2315-07	ARL4C|10123	91.1961
TCGA-KL-8343-01A-11R-2315-07	ARL4D|379	1537.7061
TCGA-KL-8343-01A-11R-2315-07	ARL5A|26225	3524.0267
TCGA-KL-8343-01A-11R-2315-07	ARL5B|221079	138.8986
TCGA-KL-8343-01A-11R-2315-07	ARL5C|390790	1.0523
TCGA-KL-8343-01A-11R-2315-07	ARL6IP1|23204	3398.1059
TCGA-KL-8343-01A-11R-2315-07	ARL6IP4|51329	3759.7334
TCGA-KL-8343-01A-11R-2315-07	ARL6IP5|10550	7218.5198
TCGA-KL-8343-01A-11R-2315-07	ARL6IP6|151188	82.4272
TCGA-KL-8343-01A-11R-2315-07	ARL6|84100	334.9702
TCGA-KL-8343-01A-11R-2315-07	ARL8A|127829	671.6941
TCGA-KL-8343-01A-11R-2315-07	ARL8B|55207	3034.3739
TCGA-KL-8343-01A-11R-2315-07	ARL9|132946	0
TCGA-KL-8343-01A-11R-2315-07	ARMC10|83787	830.6559
TCGA-KL-8343-01A-11R-2315-07	ARMC1|55156	859.3476
TCGA-KL-8343-01A-11R-2315-07	ARMC2|84071	53.6654
TCGA-KL-8343-01A-11R-2315-07	ARMC3|219681	.3508
TCGA-KL-8343-01A-11R-2315-07	ARMC4|55130	8.7689
TCGA-KL-8343-01A-11R-2315-07	ARMC5|79798	284.4616
TCGA-KL-8343-01A-11R-2315-07	ARMC6|93436	666.3837
TCGA-KL-8343-01A-11R-2315-07	ARMC7|79637	426.517
TCGA-KL-8343-01A-11R-2315-07	ARMC8|25852	1061.7327
TCGA-KL-8343-01A-11R-2315-07	ARMC9|80210	247.2817
TCGA-KL-8343-01A-11R-2315-07	ARMCX1|51309	470.0105
TCGA-KL-8343-01A-11R-2315-07	ARMCX2|9823	3653.8057
TCGA-KL-8343-01A-11R-2315-07	ARMCX3|51566	4499.4739
TCGA-KL-8343-01A-11R-2315-07	ARMCX5|64860	390.0386
TCGA-KL-8343-01A-11R-2315-07	ARMCX6|54470	399.1582
TCGA-KL-8343-01A-11R-2315-07	ARMS2|387715	1.0523
TCGA-KL-8343-01A-11R-2315-07	ARNT2|9915	3222.0274
TCGA-KL-8343-01A-11R-2315-07	ARNTL2|56938	4.9106
TCGA-KL-8343-01A-11R-2315-07	ARNTL|406	317.4325
TCGA-KL-8343-01A-11R-2315-07	ARNT|405	806.7345
TCGA-KL-8343-01A-11R-2315-07	ARPC1A|10552	6661.2627
TCGA-KL-8343-01A-11R-2315-07	ARPC1B|10095	1368.9021
TCGA-KL-8343-01A-11R-2315-07	ARPC2|10109	2317.0817
TCGA-KL-8343-01A-11R-2315-07	ARPC3|10094	3075.0614
TCGA-KL-8343-01A-11R-2315-07	ARPC4|10093	2601.4626
TCGA-KL-8343-01A-11R-2315-07	ARPC5L|81873	387.9341
TCGA-KL-8343-01A-11R-2315-07	ARPC5|10092	1166.6082
TCGA-KL-8343-01A-11R-2315-07	ARPM1|84517	16.1347
TCGA-KL-8343-01A-11R-2315-07	ARPP19|10776	4082.778
TCGA-KL-8343-01A-11R-2315-07	ARPP21|10777	.3508
TCGA-KL-8343-01A-11R-2315-07	ARR3|407	0
TCGA-KL-8343-01A-11R-2315-07	ARRB1|408	114.3458
TCGA-KL-8343-01A-11R-2315-07	ARRB2|409	2518.7653
TCGA-KL-8343-01A-11R-2315-07	ARRDC1|92714	462.9954
TCGA-KL-8343-01A-11R-2315-07	ARRDC2|27106	165.5559
TCGA-KL-8343-01A-11R-2315-07	ARRDC3|57561	579.7966
TCGA-KL-8343-01A-11R-2315-07	ARRDC4|91947	559.8036
TCGA-KL-8343-01A-11R-2315-07	ARRDC5|645432	.3508
TCGA-KL-8343-01A-11R-2315-07	ARSA|410	1252.1922
TCGA-KL-8343-01A-11R-2315-07	ARSB|411	327.2536
TCGA-KL-8343-01A-11R-2315-07	ARSD|414	2830.9365
TCGA-KL-8343-01A-11R-2315-07	ARSE|415	2467.906
TCGA-KL-8343-01A-11R-2315-07	ARSF|416	0
TCGA-KL-8343-01A-11R-2315-07	ARSG|22901	176.0786
TCGA-KL-8343-01A-11R-2315-07	ARSH|347527	0
TCGA-KL-8343-01A-11R-2315-07	ARSI|340075	0
TCGA-KL-8343-01A-11R-2315-07	ARSJ|79642	657.664
TCGA-KL-8343-01A-11R-2315-07	ARSK|153642	316.3802
TCGA-KL-8343-01A-11R-2315-07	ART1|417	.3508
TCGA-KL-8343-01A-11R-2315-07	ART3|419	169.0635
TCGA-KL-8343-01A-11R-2315-07	ART4|420	13.3287
TCGA-KL-8343-01A-11R-2315-07	ART5|116969	60.3297
TCGA-KL-8343-01A-11R-2315-07	ARTN|9048	23.1498
TCGA-KL-8343-01A-11R-2315-07	ARV1|64801	356.7169
TCGA-KL-8343-01A-11R-2315-07	ARVCF|421	197.4746
TCGA-KL-8343-01A-11R-2315-07	ARX|170302	.7015
TCGA-KL-8343-01A-11R-2315-07	AR|367	41.0382
TCGA-KL-8343-01A-11R-2315-07	AS3MT|57412	485.7945
TCGA-KL-8343-01A-11R-2315-07	ASAH1|427	12134.3388
TCGA-KL-8343-01A-11R-2315-07	ASAH2B|653308	4.9106
TCGA-KL-8343-01A-11R-2315-07	ASAH2|56624	19.993
TCGA-KL-8343-01A-11R-2315-07	ASAM|79827	1.7538
TCGA-KL-8343-01A-11R-2315-07	ASAP1IT1|29065	0
TCGA-KL-8343-01A-11R-2315-07	ASAP1|50807	702.2098
TCGA-KL-8343-01A-11R-2315-07	ASAP2|8853	2423.711
TCGA-KL-8343-01A-11R-2315-07	ASAP3|55616	666.0821
TCGA-KL-8343-01A-11R-2315-07	ASB10|136371	0
TCGA-KL-8343-01A-11R-2315-07	ASB11|140456	2.4553
TCGA-KL-8343-01A-11R-2315-07	ASB12|142689	2.3676
TCGA-KL-8343-01A-11R-2315-07	ASB13|79754	461.2417
TCGA-KL-8343-01A-11R-2315-07	ASB14|142686	37.8814
TCGA-KL-8343-01A-11R-2315-07	ASB15|142685	0
TCGA-KL-8343-01A-11R-2315-07	ASB16|92591	211.1364
TCGA-KL-8343-01A-11R-2315-07	ASB17|127247	0
TCGA-KL-8343-01A-11R-2315-07	ASB18|401036	0
TCGA-KL-8343-01A-11R-2315-07	ASB1|51665	835.7208
TCGA-KL-8343-01A-11R-2315-07	ASB2|51676	7.3658
TCGA-KL-8343-01A-11R-2315-07	ASB3|51130	384.1424
TCGA-KL-8343-01A-11R-2315-07	ASB4|51666	.3508
TCGA-KL-8343-01A-11R-2315-07	ASB5|140458	388.2848
TCGA-KL-8343-01A-11R-2315-07	ASB6|140459	376.724
TCGA-KL-8343-01A-11R-2315-07	ASB7|140460	418.0989
TCGA-KL-8343-01A-11R-2315-07	ASB8|140461	1708.1726
TCGA-KL-8343-01A-11R-2315-07	ASB9|140462	620.484
TCGA-KL-8343-01A-11R-2315-07	ASCC1|51008	162.0484
TCGA-KL-8343-01A-11R-2315-07	ASCC2|84164	1322.6938
TCGA-KL-8343-01A-11R-2315-07	ASCC3|10973	1086.987
TCGA-KL-8343-01A-11R-2315-07	ASCL1|429	1.0523
TCGA-KL-8343-01A-11R-2315-07	ASCL2|430	3.5075
TCGA-KL-8343-01A-11R-2315-07	ASCL3|56676	0
TCGA-KL-8343-01A-11R-2315-07	ASCL4|121549	100.6664
TCGA-KL-8343-01A-11R-2315-07	ASF1A|25842	381.6205
TCGA-KL-8343-01A-11R-2315-07	ASF1B|55723	43.1428
TCGA-KL-8343-01A-11R-2315-07	ASFMR1|100126270	0
TCGA-KL-8343-01A-11R-2315-07	ASGR1|432	1.0523
TCGA-KL-8343-01A-11R-2315-07	ASGR2|433	1.0523
TCGA-KL-8343-01A-11R-2315-07	ASH1L|55870	2011.3223
TCGA-KL-8343-01A-11R-2315-07	ASH2L|9070	929.1477
TCGA-KL-8343-01A-11R-2315-07	ASIP|434	.7015
TCGA-KL-8343-01A-11R-2315-07	ASL|435	1220.6243
TCGA-KL-8343-01A-11R-2315-07	ASMTL|8623	555.563
TCGA-KL-8343-01A-11R-2315-07	ASMT|438	.3508
TCGA-KL-8343-01A-11R-2315-07	ASNA1|439	1823.2199
TCGA-KL-8343-01A-11R-2315-07	ASNSD1|54529	837.6008
TCGA-KL-8343-01A-11R-2315-07	ASNS|440	838.6531
TCGA-KL-8343-01A-11R-2315-07	ASPA|443	4.5598
TCGA-KL-8343-01A-11R-2315-07	ASPDH|554235	2.1045
TCGA-KL-8343-01A-11R-2315-07	ASPG|374569	.7015
TCGA-KL-8343-01A-11R-2315-07	ASPHD1|253982	2.4553
TCGA-KL-8343-01A-11R-2315-07	ASPHD2|57168	165.2052
TCGA-KL-8343-01A-11R-2315-07	ASPH|444	4353.7636
TCGA-KL-8343-01A-11R-2315-07	ASPM|259266	12.6271
TCGA-KL-8343-01A-11R-2315-07	ASPN|54829	88.0393
TCGA-KL-8343-01A-11R-2315-07	ASPRV1|151516	48.832
TCGA-KL-8343-01A-11R-2315-07	ASPSCR1|79058	431.7783
TCGA-KL-8343-01A-11R-2315-07	ASRGL1|80150	92.9498
TCGA-KL-8343-01A-11R-2315-07	ASS1|445	103.4725
TCGA-KL-8343-01A-11R-2315-07	ASTE1|28990	116.4854
TCGA-KL-8343-01A-11R-2315-07	ASTL|431705	0
TCGA-KL-8343-01A-11R-2315-07	ASTN1|460	37.5307
TCGA-KL-8343-01A-11R-2315-07	ASTN2|23245	289.0214
TCGA-KL-8343-01A-11R-2315-07	ASXL1|171023	1180.6384
TCGA-KL-8343-01A-11R-2315-07	ASXL2|55252	1686.4258
TCGA-KL-8343-01A-11R-2315-07	ASXL3|80816	79.2704
TCGA-KL-8343-01A-11R-2315-07	ASZ1|136991	.3508
TCGA-KL-8343-01A-11R-2315-07	ATAD1|84896	1340.5823
TCGA-KL-8343-01A-11R-2315-07	ATAD2B|54454	143.8092
TCGA-KL-8343-01A-11R-2315-07	ATAD2|29028	205.1912
TCGA-KL-8343-01A-11R-2315-07	ATAD3A|55210	410.3823
TCGA-KL-8343-01A-11R-2315-07	ATAD3B|83858	105.2262
TCGA-KL-8343-01A-11R-2315-07	ATAD3C|219293	184.8474
TCGA-KL-8343-01A-11R-2315-07	ATAD5|79915	20.6945
TCGA-KL-8343-01A-11R-2315-07	ATCAY|85300	0
TCGA-KL-8343-01A-11R-2315-07	ATE1|11101	216.4153
TCGA-KL-8343-01A-11R-2315-07	ATF1|466	575.5875
TCGA-KL-8343-01A-11R-2315-07	ATF2|1386	732.0239
TCGA-KL-8343-01A-11R-2315-07	ATF3|467	213.96
TCGA-KL-8343-01A-11R-2315-07	ATF4|468	3721.1505
TCGA-KL-8343-01A-11R-2315-07	ATF5|22809	1153.2796
TCGA-KL-8343-01A-11R-2315-07	ATF6B|1388	1717.2922
TCGA-KL-8343-01A-11R-2315-07	ATF6|22926	1886.0049
TCGA-KL-8343-01A-11R-2315-07	ATF7IP2|80063	60.3297
TCGA-KL-8343-01A-11R-2315-07	ATF7IP|55729	902.4904
TCGA-KL-8343-01A-11R-2315-07	ATF7|11016	1058.6215
TCGA-KL-8343-01A-11R-2315-07	ATG10|83734	126.6222
TCGA-KL-8343-01A-11R-2315-07	ATG12|9140	303.0516
TCGA-KL-8343-01A-11R-2315-07	ATG16L1|55054	517.7131
TCGA-KL-8343-01A-11R-2315-07	ATG16L2|89849	101.9327
TCGA-KL-8343-01A-11R-2315-07	ATG2A|23130	1140.6524
TCGA-KL-8343-01A-11R-2315-07	ATG2B|55102	1186.9519
TCGA-KL-8343-01A-11R-2315-07	ATG3|64422	1212.2062
TCGA-KL-8343-01A-11R-2315-07	ATG4A|115201	1070.1508
TCGA-KL-8343-01A-11R-2315-07	ATG4B|23192	1052.9639
TCGA-KL-8343-01A-11R-2315-07	ATG4C|84938	149.4213
TCGA-KL-8343-01A-11R-2315-07	ATG4D|84971	1040.8874
TCGA-KL-8343-01A-11R-2315-07	ATG5|9474	897.5798
TCGA-KL-8343-01A-11R-2315-07	ATG7|10533	726.3101
TCGA-KL-8343-01A-11R-2315-07	ATG9A|79065	1128.8671
TCGA-KL-8343-01A-11R-2315-07	ATG9B|285973	10.4349
TCGA-KL-8343-01A-11R-2315-07	ATHL1|80162	54.0161
TCGA-KL-8343-01A-11R-2315-07	ATIC|471	1255.6998
TCGA-KL-8343-01A-11R-2315-07	ATL1|51062	189.0565
TCGA-KL-8343-01A-11R-2315-07	ATL2|64225	2438.0919
TCGA-KL-8343-01A-11R-2315-07	ATL3|25923	506.489
TCGA-KL-8343-01A-11R-2315-07	ATMIN|23300	2095.4051
TCGA-KL-8343-01A-11R-2315-07	ATM|472	782.5324
TCGA-KL-8343-01A-11R-2315-07	ATN1|1822	4242.7219
TCGA-KL-8343-01A-11R-2315-07	ATOH1|474	0
TCGA-KL-8343-01A-11R-2315-07	ATOH7|220202	0
TCGA-KL-8343-01A-11R-2315-07	ATOH8|84913	48.4041
TCGA-KL-8343-01A-11R-2315-07	ATOX1|475	761.1364
TCGA-KL-8343-01A-11R-2315-07	ATP10A|57194	22.0975
TCGA-KL-8343-01A-11R-2315-07	ATP10B|23120	13.3287
TCGA-KL-8343-01A-11R-2315-07	ATP10D|57205	5761.838
TCGA-KL-8343-01A-11R-2315-07	ATP11A|23250	2169.765
TCGA-KL-8343-01A-11R-2315-07	ATP11B|23200	1119.2564
TCGA-KL-8343-01A-11R-2315-07	ATP11C|286410	561.5573
TCGA-KL-8343-01A-11R-2315-07	ATP12A|479	1.0523
TCGA-KL-8343-01A-11R-2315-07	ATP13A1|57130	1438.0919
TCGA-KL-8343-01A-11R-2315-07	ATP13A2|23400	735.5314
TCGA-KL-8343-01A-11R-2315-07	ATP13A3|79572	1536.6538
TCGA-KL-8343-01A-11R-2315-07	ATP13A4|84239	23.1498
TCGA-KL-8343-01A-11R-2315-07	ATP13A5|344905	16.8362
TCGA-KL-8343-01A-11R-2315-07	ATP1A1|476	60165.1771
TCGA-KL-8343-01A-11R-2315-07	ATP1A2|477	117.1519
TCGA-KL-8343-01A-11R-2315-07	ATP1A3|478	60.6805
TCGA-KL-8343-01A-11R-2315-07	ATP1A4|480	0
TCGA-KL-8343-01A-11R-2315-07	ATP1B1|481	73959.309
TCGA-KL-8343-01A-11R-2315-07	ATP1B2|482	149.4213
TCGA-KL-8343-01A-11R-2315-07	ATP1B3|483	1752.0168
TCGA-KL-8343-01A-11R-2315-07	ATP1B4|23439	1.403
TCGA-KL-8343-01A-11R-2315-07	ATP2A1|487	5.9628
TCGA-KL-8343-01A-11R-2315-07	ATP2A2|488	6550.3332
TCGA-KL-8343-01A-11R-2315-07	ATP2A3|489	156.7871
TCGA-KL-8343-01A-11R-2315-07	ATP2B1|490	1353.5602
TCGA-KL-8343-01A-11R-2315-07	ATP2B2|491	809.5405
TCGA-KL-8343-01A-11R-2315-07	ATP2B3|492	0
TCGA-KL-8343-01A-11R-2315-07	ATP2B4|493	1202.0344
TCGA-KL-8343-01A-11R-2315-07	ATP2C1|27032	3241.2838
TCGA-KL-8343-01A-11R-2315-07	ATP2C2|9914	12.9779
TCGA-KL-8343-01A-11R-2315-07	ATP4A|495	0
TCGA-KL-8343-01A-11R-2315-07	ATP4B|496	30.8664
TCGA-KL-8343-01A-11R-2315-07	ATP5A1|498	45174.3248
TCGA-KL-8343-01A-11R-2315-07	ATP5B|506	82148.0182
TCGA-KL-8343-01A-11R-2315-07	ATP5C1|509	4007.7166
TCGA-KL-8343-01A-11R-2315-07	ATP5D|513	2812.6973
TCGA-KL-8343-01A-11R-2315-07	ATP5EP2|432369	50.8593
TCGA-KL-8343-01A-11R-2315-07	ATP5E|514	6840.7576
TCGA-KL-8343-01A-11R-2315-07	ATP5F1|515	3724.3073
TCGA-KL-8343-01A-11R-2315-07	ATP5G1|516	2308.3129
TCGA-KL-8343-01A-11R-2315-07	ATP5G2|517	8376.0084
TCGA-KL-8343-01A-11R-2315-07	ATP5G3|518	15600.1403
TCGA-KL-8343-01A-11R-2315-07	ATP5H|10476	5138.8986
TCGA-KL-8343-01A-11R-2315-07	ATP5I|521	2885.0018
TCGA-KL-8343-01A-11R-2315-07	ATP5J2|9551	4013.9705
TCGA-KL-8343-01A-11R-2315-07	ATP5J|522	1894.8018
TCGA-KL-8343-01A-11R-2315-07	ATP5L2|267020	1.403
TCGA-KL-8343-01A-11R-2315-07	ATP5L|10632	7179.9369
TCGA-KL-8343-01A-11R-2315-07	ATP5O|539	4180.9891
TCGA-KL-8343-01A-11R-2315-07	ATP5SL|55101	1256.752
TCGA-KL-8343-01A-11R-2315-07	ATP5S|27109	400.2105
TCGA-KL-8343-01A-11R-2315-07	ATP6AP1L|92270	37.5307
TCGA-KL-8343-01A-11R-2315-07	ATP6AP1|537	11155.7348
TCGA-KL-8343-01A-11R-2315-07	ATP6AP2|10159	26290.0737
TCGA-KL-8343-01A-11R-2315-07	ATP6V0A1|535	1009.8211
TCGA-KL-8343-01A-11R-2315-07	ATP6V0A2|23545	687.1273
TCGA-KL-8343-01A-11R-2315-07	ATP6V0A4|50617	60216.3101
TCGA-KL-8343-01A-11R-2315-07	ATP6V0B|533	6663.276
TCGA-KL-8343-01A-11R-2315-07	ATP6V0C|527	19946.5766
TCGA-KL-8343-01A-11R-2315-07	ATP6V0D1|9114	4305.1561
TCGA-KL-8343-01A-11R-2315-07	ATP6V0D2|245972	35673.4479
TCGA-KL-8343-01A-11R-2315-07	ATP6V0E1|8992	5632.7604
TCGA-KL-8343-01A-11R-2315-07	ATP6V0E2|155066	3636.9555
TCGA-KL-8343-01A-11R-2315-07	ATP6V1A|523	35644.3353
TCGA-KL-8343-01A-11R-2315-07	ATP6V1B1|525	26064.8895
TCGA-KL-8343-01A-11R-2315-07	ATP6V1B2|526	1871.2732
TCGA-KL-8343-01A-11R-2315-07	ATP6V1C1|528	2572.4307
TCGA-KL-8343-01A-11R-2315-07	ATP6V1C2|245973	4290.5086
TCGA-KL-8343-01A-11R-2315-07	ATP6V1D|51382	6238.5128
TCGA-KL-8343-01A-11R-2315-07	ATP6V1E1|529	7822.1677
TCGA-KL-8343-01A-11R-2315-07	ATP6V1E2|90423	81.375
TCGA-KL-8343-01A-11R-2315-07	ATP6V1F|9296	7869.1266
TCGA-KL-8343-01A-11R-2315-07	ATP6V1G1|9550	1651.7012
TCGA-KL-8343-01A-11R-2315-07	ATP6V1G2|534	7.0151
TCGA-KL-8343-01A-11R-2315-07	ATP6V1G3|127124	1690.6349
TCGA-KL-8343-01A-11R-2315-07	ATP6V1H|51606	5578.3935
TCGA-KL-8343-01A-11R-2315-07	ATP7A|538	2387.2325
TCGA-KL-8343-01A-11R-2315-07	ATP7B|540	593.476
TCGA-KL-8343-01A-11R-2315-07	ATP8A1|10396	5668.5374
TCGA-KL-8343-01A-11R-2315-07	ATP8A2|51761	14.7317
TCGA-KL-8343-01A-11R-2315-07	ATP8B1|5205	240.1508
TCGA-KL-8343-01A-11R-2315-07	ATP8B2|57198	142.4062
TCGA-KL-8343-01A-11R-2315-07	ATP8B3|148229	7.3658
TCGA-KL-8343-01A-11R-2315-07	ATP8B4|79895	189.758
TCGA-KL-8343-01A-11R-2315-07	ATP8B5P|158381	49.8071
TCGA-KL-8343-01A-11R-2315-07	ATP9A|10079	3625.3946
TCGA-KL-8343-01A-11R-2315-07	ATP9B|374868	874.0793
TCGA-KL-8343-01A-11R-2315-07	ATPAF1|64756	2681.9853
TCGA-KL-8343-01A-11R-2315-07	ATPAF2|91647	515.9593
TCGA-KL-8343-01A-11R-2315-07	ATPBD4|89978	287.2676
TCGA-KL-8343-01A-11R-2315-07	ATPIF1|93974	879.6913
TCGA-KL-8343-01A-11R-2315-07	ATRIP|84126	192.2764
TCGA-KL-8343-01A-11R-2315-07	ATRNL1|26033	109.0845
TCGA-KL-8343-01A-11R-2315-07	ATRN|8455	3077.8674
TCGA-KL-8343-01A-11R-2315-07	ATRX|546	2485.7945
TCGA-KL-8343-01A-11R-2315-07	ATR|545	887.7587
TCGA-KL-8343-01A-11R-2315-07	ATXN10|25814	2544.0196
TCGA-KL-8343-01A-11R-2315-07	ATXN1L|342371	891.9537
TCGA-KL-8343-01A-11R-2315-07	ATXN1|6310	536.6538
TCGA-KL-8343-01A-11R-2315-07	ATXN2L|11273	1845.6682
TCGA-KL-8343-01A-11R-2315-07	ATXN2|6311	1319.537
TCGA-KL-8343-01A-11R-2315-07	ATXN3L|92552	0
TCGA-KL-8343-01A-11R-2315-07	ATXN3|4287	254.6475
TCGA-KL-8343-01A-11R-2315-07	ATXN7L1|222255	225.8857
TCGA-KL-8343-01A-11R-2315-07	ATXN7L2|127002	25.6051
TCGA-KL-8343-01A-11R-2315-07	ATXN7L3B|552889	4080.3227
TCGA-KL-8343-01A-11R-2315-07	ATXN7L3|56970	932.3045
TCGA-KL-8343-01A-11R-2315-07	ATXN7|6314	842.8622
TCGA-KL-8343-01A-11R-2315-07	ATXN8OS|6315	0
TCGA-KL-8343-01A-11R-2315-07	AUH|549	1017.187
TCGA-KL-8343-01A-11R-2315-07	AUP1|550	1688.5058
TCGA-KL-8343-01A-11R-2315-07	AURKAIP1|54998	1207.2957
TCGA-KL-8343-01A-11R-2315-07	AURKAPS1|6791	1.403
TCGA-KL-8343-01A-11R-2315-07	AURKA|6790	212.557
TCGA-KL-8343-01A-11R-2315-07	AURKB|9212	5.2613
TCGA-KL-8343-01A-11R-2315-07	AURKC|6795	7.0151
TCGA-KL-8343-01A-11R-2315-07	AUTS2|26053	795.8611
TCGA-KL-8343-01A-11R-2315-07	AVEN|57099	101.0172
TCGA-KL-8343-01A-11R-2315-07	AVIL|10677	21.396
TCGA-KL-8343-01A-11R-2315-07	AVL9|23080	758.3304
TCGA-KL-8343-01A-11R-2315-07	AVPI1|60370	123.8162
TCGA-KL-8343-01A-11R-2315-07	AVPR1A|552	1559.4528
TCGA-KL-8343-01A-11R-2315-07	AVPR1B|553	.3508
TCGA-KL-8343-01A-11R-2315-07	AVPR2|554	8.0673
TCGA-KL-8343-01A-11R-2315-07	AVP|551	0
TCGA-KL-8343-01A-11R-2315-07	AWAT1|158833	0
TCGA-KL-8343-01A-11R-2315-07	AWAT2|158835	0
TCGA-KL-8343-01A-11R-2315-07	AXIN1|8312	659.067
TCGA-KL-8343-01A-11R-2315-07	AXIN2|8313	55.0684
TCGA-KL-8343-01A-11R-2315-07	AXL|558	271.4837
TCGA-KL-8343-01A-11R-2315-07	AZGP1|563	3463.6969
TCGA-KL-8343-01A-11R-2315-07	AZI1|22994	328.3059
TCGA-KL-8343-01A-11R-2315-07	AZI2|64343	1521.9221
TCGA-KL-8343-01A-11R-2315-07	AZIN1|51582	2396.0014
TCGA-KL-8343-01A-11R-2315-07	AZU1|566	.3508
TCGA-KL-8343-01A-11R-2315-07	B2M|567	98537.0046
TCGA-KL-8343-01A-11R-2315-07	B3GALNT1|8706	1085.584
TCGA-KL-8343-01A-11R-2315-07	B3GALNT2|148789	393.9179
TCGA-KL-8343-01A-11R-2315-07	B3GALT1|8708	.7015
TCGA-KL-8343-01A-11R-2315-07	B3GALT2|8707	3.1568
TCGA-KL-8343-01A-11R-2315-07	B3GALT4|8705	219.5721
TCGA-KL-8343-01A-11R-2315-07	B3GALT5|10317	1.7538
TCGA-KL-8343-01A-11R-2315-07	B3GALT6|126792	169.4142
TCGA-KL-8343-01A-11R-2315-07	B3GALTL|145173	703.9635
TCGA-KL-8343-01A-11R-2315-07	B3GAT1|27087	.7015
TCGA-KL-8343-01A-11R-2315-07	B3GAT2|135152	3.241
TCGA-KL-8343-01A-11R-2315-07	B3GAT3|26229	1039.986
TCGA-KL-8343-01A-11R-2315-07	B3GNT1|11041	1749.5616
TCGA-KL-8343-01A-11R-2315-07	B3GNT2|10678	1823.9214
TCGA-KL-8343-01A-11R-2315-07	B3GNT3|10331	7.0151
TCGA-KL-8343-01A-11R-2315-07	B3GNT4|79369	1.403
TCGA-KL-8343-01A-11R-2315-07	B3GNT5|84002	178.1831
TCGA-KL-8343-01A-11R-2315-07	B3GNT6|192134	0
TCGA-KL-8343-01A-11R-2315-07	B3GNT7|93010	7.3658
TCGA-KL-8343-01A-11R-2315-07	B3GNT8|374907	181.6906
TCGA-KL-8343-01A-11R-2315-07	B3GNT9|84752	122.3711
TCGA-KL-8343-01A-11R-2315-07	B3GNTL1|146712	93.0621
TCGA-KL-8343-01A-11R-2315-07	B4GALNT1|2583	12.2273
TCGA-KL-8343-01A-11R-2315-07	B4GALNT2|124872	184.4967
TCGA-KL-8343-01A-11R-2315-07	B4GALNT3|283358	1513.504
TCGA-KL-8343-01A-11R-2315-07	B4GALNT4|338707	1.0523
TCGA-KL-8343-01A-11R-2315-07	B4GALT1|2683	1037.5307
TCGA-KL-8343-01A-11R-2315-07	B4GALT2|8704	560.8558
TCGA-KL-8343-01A-11R-2315-07	B4GALT3|8703	914.416
TCGA-KL-8343-01A-11R-2315-07	B4GALT4|8702	458.7864
TCGA-KL-8343-01A-11R-2315-07	B4GALT5|9334	967.0291
TCGA-KL-8343-01A-11R-2315-07	B4GALT6|9331	2209.4002
TCGA-KL-8343-01A-11R-2315-07	B4GALT7|11285	820.4139
TCGA-KL-8343-01A-11R-2315-07	B9D1|27077	137.0396
TCGA-KL-8343-01A-11R-2315-07	B9D2|80776	47.7026
TCGA-KL-8343-01A-11R-2315-07	BAALC|79870	614.5212
TCGA-KL-8343-01A-11R-2315-07	BAAT|570	.3508
TCGA-KL-8343-01A-11R-2315-07	BACE1|23621	2077.1659
TCGA-KL-8343-01A-11R-2315-07	BACE2|25825	8249.0354
TCGA-KL-8343-01A-11R-2315-07	BACH1|571	544.3704
TCGA-KL-8343-01A-11R-2315-07	BACH2|60468	125.9207
TCGA-KL-8343-01A-11R-2315-07	BAD|572	1210.3753
TCGA-KL-8343-01A-11R-2315-07	BAG1|573	2498.7197
TCGA-KL-8343-01A-11R-2315-07	BAG2|9532	253.946
TCGA-KL-8343-01A-11R-2315-07	BAG3|9531	1323.0445
TCGA-KL-8343-01A-11R-2315-07	BAG4|9530	213.2585
TCGA-KL-8343-01A-11R-2315-07	BAG5|9529	1496.6678
TCGA-KL-8343-01A-11R-2315-07	BAGE2|85319	11.7608
TCGA-KL-8343-01A-11R-2315-07	BAGE|574	0
TCGA-KL-8343-01A-11R-2315-07	BAHCC1|57597	411.4346
TCGA-KL-8343-01A-11R-2315-07	BAHD1|22893	1374.9562
TCGA-KL-8343-01A-11R-2315-07	BAI1|575	2.1045
TCGA-KL-8343-01A-11R-2315-07	BAI2|576	9.4704
TCGA-KL-8343-01A-11R-2315-07	BAI3|577	6.3136
TCGA-KL-8343-01A-11R-2315-07	BAIAP2L1|55971	2496.6678
TCGA-KL-8343-01A-11R-2315-07	BAIAP2L2|80115	2.1045
TCGA-KL-8343-01A-11R-2315-07	BAIAP2|10458	116.4504
TCGA-KL-8343-01A-11R-2315-07	BAIAP3|8938	291.382
TCGA-KL-8343-01A-11R-2315-07	BAK1|578	407.5763
TCGA-KL-8343-01A-11R-2315-07	BAMBI|25805	36.1277
TCGA-KL-8343-01A-11R-2315-07	BANF1|8815	1967.3799
TCGA-KL-8343-01A-11R-2315-07	BANF2|140836	0
TCGA-KL-8343-01A-11R-2315-07	BANK1|55024	249.3862
TCGA-KL-8343-01A-11R-2315-07	BANP|54971	144.1599
TCGA-KL-8343-01A-11R-2315-07	BAP1|8314	3486.1452
TCGA-KL-8343-01A-11R-2315-07	BARD1|580	23.1498
TCGA-KL-8343-01A-11R-2315-07	BARHL1|56751	0
TCGA-KL-8343-01A-11R-2315-07	BARHL2|343472	0
TCGA-KL-8343-01A-11R-2315-07	BARX1|56033	0
TCGA-KL-8343-01A-11R-2315-07	BARX2|8538	432.1291
TCGA-KL-8343-01A-11R-2315-07	BASE|317716	0
TCGA-KL-8343-01A-11R-2315-07	BASP1|10409	49.4563
TCGA-KL-8343-01A-11R-2315-07	BAT1|7919	2120.3087
TCGA-KL-8343-01A-11R-2315-07	BAT2L1|84726	2691.5082
TCGA-KL-8343-01A-11R-2315-07	BAT2L2|23215	3287.6184
TCGA-KL-8343-01A-11R-2315-07	BAT2|7916	6110.8383
TCGA-KL-8343-01A-11R-2315-07	BAT3|7917	3915.0544
TCGA-KL-8343-01A-11R-2315-07	BAT4|7918	301.9993
TCGA-KL-8343-01A-11R-2315-07	BAT5|7920	938.618
TCGA-KL-8343-01A-11R-2315-07	BATF2|116071	107.6815
TCGA-KL-8343-01A-11R-2315-07	BATF3|55509	3.1568
TCGA-KL-8343-01A-11R-2315-07	BATF|10538	5.9628
TCGA-KL-8343-01A-11R-2315-07	BAX|581	337.4255
TCGA-KL-8343-01A-11R-2315-07	BAZ1A|11177	236.0575
TCGA-KL-8343-01A-11R-2315-07	BAZ1B|9031	2551.0347
TCGA-KL-8343-01A-11R-2315-07	BAZ2A|11176	3317.443
TCGA-KL-8343-01A-11R-2315-07	BAZ2B|29994	662.1256
TCGA-KL-8343-01A-11R-2315-07	BBC3|27113	55.4192
TCGA-KL-8343-01A-11R-2315-07	BBOX1|8424	47.0011
TCGA-KL-8343-01A-11R-2315-07	BBS10|79738	661.1715
TCGA-KL-8343-01A-11R-2315-07	BBS12|166379	220.9751
TCGA-KL-8343-01A-11R-2315-07	BBS1|582	1545.0719
TCGA-KL-8343-01A-11R-2315-07	BBS2|583	1262.7148
TCGA-KL-8343-01A-11R-2315-07	BBS4|585	357.4184
TCGA-KL-8343-01A-11R-2315-07	BBS5|129880	348.8355
TCGA-KL-8343-01A-11R-2315-07	BBS7|55212	278.8495
TCGA-KL-8343-01A-11R-2315-07	BBS9|27241	394.2476
TCGA-KL-8343-01A-11R-2315-07	BBX|56987	3560.1543
TCGA-KL-8343-01A-11R-2315-07	BCAM|4059	3230.0947
TCGA-KL-8343-01A-11R-2315-07	BCAN|63827	10.8734
TCGA-KL-8343-01A-11R-2315-07	BCAP29|55973	2634.1635
TCGA-KL-8343-01A-11R-2315-07	BCAP31|10134	4809.5405
TCGA-KL-8343-01A-11R-2315-07	BCAR1|9564	3285.8646
TCGA-KL-8343-01A-11R-2315-07	BCAR3|8412	484.9562
TCGA-KL-8343-01A-11R-2315-07	BCAR4|400500	0
TCGA-KL-8343-01A-11R-2315-07	BCAS1|8537	3.5075
TCGA-KL-8343-01A-11R-2315-07	BCAS2|10286	418.4602
TCGA-KL-8343-01A-11R-2315-07	BCAS3|54828	834.0933
TCGA-KL-8343-01A-11R-2315-07	BCAS4|55653	696.5977
TCGA-KL-8343-01A-11R-2315-07	BCAT1|586	2272.536
TCGA-KL-8343-01A-11R-2315-07	BCAT2|587	2428.9723
TCGA-KL-8343-01A-11R-2315-07	BCCIP|56647	559.8071
TCGA-KL-8343-01A-11R-2315-07	BCDIN3D|144233	221.9783
TCGA-KL-8343-01A-11R-2315-07	BCHE|590	2.4553
TCGA-KL-8343-01A-11R-2315-07	BCKDHA|593	1388.6356
TCGA-KL-8343-01A-11R-2315-07	BCKDHB|594	2720.0982
TCGA-KL-8343-01A-11R-2315-07	BCKDK|10295	792.0028
TCGA-KL-8343-01A-11R-2315-07	BCL10|8915	242.7219
TCGA-KL-8343-01A-11R-2315-07	BCL11A|53335	1.7538
TCGA-KL-8343-01A-11R-2315-07	BCL11B|64919	3.1568
TCGA-KL-8343-01A-11R-2315-07	BCL2A1|597	7.7166
TCGA-KL-8343-01A-11R-2315-07	BCL2L10|10017	48.7548
TCGA-KL-8343-01A-11R-2315-07	BCL2L11|10018	2102.0694
TCGA-KL-8343-01A-11R-2315-07	BCL2L12|83596	97.1554
TCGA-KL-8343-01A-11R-2315-07	BCL2L13|23786	3332.5149
TCGA-KL-8343-01A-11R-2315-07	BCL2L14|79370	1.403
TCGA-KL-8343-01A-11R-2315-07	BCL2L15|440603	3.5075
TCGA-KL-8343-01A-11R-2315-07	BCL2L1|598	4358.4707
TCGA-KL-8343-01A-11R-2315-07	BCL2L2|599	3001.0137
TCGA-KL-8343-01A-11R-2315-07	BCL2|596	1249.0354
TCGA-KL-8343-01A-11R-2315-07	BCL3|602	81.375
TCGA-KL-8343-01A-11R-2315-07	BCL6B|255877	166.2575
TCGA-KL-8343-01A-11R-2315-07	BCL6|604	321.6415
TCGA-KL-8343-01A-11R-2315-07	BCL7A|605	728.5163
TCGA-KL-8343-01A-11R-2315-07	BCL7B|9275	1842.1606
TCGA-KL-8343-01A-11R-2315-07	BCL7C|9274	525.7804
TCGA-KL-8343-01A-11R-2315-07	BCL8|606	3.1568
TCGA-KL-8343-01A-11R-2315-07	BCL9L|283149	435.2859
TCGA-KL-8343-01A-11R-2315-07	BCL9|607	789.5475
TCGA-KL-8343-01A-11R-2315-07	BCLAF1|9774	2766.3978
TCGA-KL-8343-01A-11R-2315-07	BCMO1|53630	1.0523
TCGA-KL-8343-01A-11R-2315-07	BCO2|83875	273.5882
TCGA-KL-8343-01A-11R-2315-07	BCORL1|63035	274.6405
TCGA-KL-8343-01A-11R-2315-07	BCORL2|286554	.3508
TCGA-KL-8343-01A-11R-2315-07	BCOR|54880	980.7085
TCGA-KL-8343-01A-11R-2315-07	BCR|613	2739.0389
TCGA-KL-8343-01A-11R-2315-07	BCS1L|617	437.215
TCGA-KL-8343-01A-11R-2315-07	BCYRN1|618	0
TCGA-KL-8343-01A-11R-2315-07	BDH1|622	2108.0323
TCGA-KL-8343-01A-11R-2315-07	BDH2|56898	2870.9225
TCGA-KL-8343-01A-11R-2315-07	BDKRB1|623	189.4072
TCGA-KL-8343-01A-11R-2315-07	BDKRB2|624	1263.0656
TCGA-KL-8343-01A-11R-2315-07	BDNFOS|497258	190.7997
TCGA-KL-8343-01A-11R-2315-07	BDNF|627	1.4135
TCGA-KL-8343-01A-11R-2315-07	BDP1|55814	1325.1491
TCGA-KL-8343-01A-11R-2315-07	BEAN|146227	2.4553
TCGA-KL-8343-01A-11R-2315-07	BECN1|8678	2100.9295
TCGA-KL-8343-01A-11R-2315-07	BEGAIN|57596	3.1568
TCGA-KL-8343-01A-11R-2315-07	BEND2|139105	0
TCGA-KL-8343-01A-11R-2315-07	BEND3|57673	74.3599
TCGA-KL-8343-01A-11R-2315-07	BEND4|389206	0
TCGA-KL-8343-01A-11R-2315-07	BEND5|79656	57.1729
TCGA-KL-8343-01A-11R-2315-07	BEND6|221336	128.0253
TCGA-KL-8343-01A-11R-2315-07	BEND7|222389	654.8579
TCGA-KL-8343-01A-11R-2315-07	BEST1|7439	24.202
TCGA-KL-8343-01A-11R-2315-07	BEST2|54831	0
TCGA-KL-8343-01A-11R-2315-07	BEST3|144453	0
TCGA-KL-8343-01A-11R-2315-07	BEST4|266675	14.7317
TCGA-KL-8343-01A-11R-2315-07	BET1L|51272	2162.7499
TCGA-KL-8343-01A-11R-2315-07	BET1|10282	1054.3669
TCGA-KL-8343-01A-11R-2315-07	BET3L|100128327	1.7538
TCGA-KL-8343-01A-11R-2315-07	BEX1|55859	24.202
TCGA-KL-8343-01A-11R-2315-07	BEX2|84707	526.1312
TCGA-KL-8343-01A-11R-2315-07	BEX4|56271	114.6966
TCGA-KL-8343-01A-11R-2315-07	BEX5|340542	818.6601
TCGA-KL-8343-01A-11R-2315-07	BEYLA|497634	0
TCGA-KL-8343-01A-11R-2315-07	BFAR|51283	1838.6531
TCGA-KL-8343-01A-11R-2315-07	BFSP1|631	5.9628
TCGA-KL-8343-01A-11R-2315-07	BFSP2|8419	17.187
TCGA-KL-8343-01A-11R-2315-07	BGLAP|632	33.3216
TCGA-KL-8343-01A-11R-2315-07	BGN|633	2746.4048
TCGA-KL-8343-01A-11R-2315-07	BHLHA15|168620	0
TCGA-KL-8343-01A-11R-2315-07	BHLHB9|80823	184.4967
TCGA-KL-8343-01A-11R-2315-07	BHLHE22|27319	9.8211
TCGA-KL-8343-01A-11R-2315-07	BHLHE23|128408	0
TCGA-KL-8343-01A-11R-2315-07	BHLHE40|8553	4118.2041
TCGA-KL-8343-01A-11R-2315-07	BHLHE41|79365	178.5338
TCGA-KL-8343-01A-11R-2315-07	BHMT2|23743	919.3266
TCGA-KL-8343-01A-11R-2315-07	BHMT|635	242.3711
TCGA-KL-8343-01A-11R-2315-07	BICC1|80114	217.1168
TCGA-KL-8343-01A-11R-2315-07	BICD1|636	53.3146
TCGA-KL-8343-01A-11R-2315-07	BICD2|23299	746.7555
TCGA-KL-8343-01A-11R-2315-07	BID|637	68.6356
TCGA-KL-8343-01A-11R-2315-07	BIK|638	58.2252
TCGA-KL-8343-01A-11R-2315-07	BIN1|274	504.0337
TCGA-KL-8343-01A-11R-2315-07	BIN2|51411	298.8425
TCGA-KL-8343-01A-11R-2315-07	BIN3|55909	445.4577
TCGA-KL-8343-01A-11R-2315-07	BIRC2|329	836.1978
TCGA-KL-8343-01A-11R-2315-07	BIRC3|330	98.2112
TCGA-KL-8343-01A-11R-2315-07	BIRC5|332	6.51
TCGA-KL-8343-01A-11R-2315-07	BIRC6|57448	2975.0965
TCGA-KL-8343-01A-11R-2315-07	BIRC7|79444	.7015
TCGA-KL-8343-01A-11R-2315-07	BIRC8|112401	0
TCGA-KL-8343-01A-11R-2315-07	BIVM|54841	908.8039
TCGA-KL-8343-01A-11R-2315-07	BLCAP|10904	3991.5819
TCGA-KL-8343-01A-11R-2315-07	BLID|414899	0
TCGA-KL-8343-01A-11R-2315-07	BLK|640	.7015
TCGA-KL-8343-01A-11R-2315-07	BLMH|642	595.2297
TCGA-KL-8343-01A-11R-2315-07	BLM|641	12.9779
TCGA-KL-8343-01A-11R-2315-07	BLNK|29760	788.4953
TCGA-KL-8343-01A-11R-2315-07	BLOC1S1|2647	2502.7359
TCGA-KL-8343-01A-11R-2315-07	BLOC1S2|282991	609.2599
TCGA-KL-8343-01A-11R-2315-07	BLOC1S3|388552	238.162
TCGA-KL-8343-01A-11R-2315-07	BLVRA|644	954.402
TCGA-KL-8343-01A-11R-2315-07	BLVRB|645	1374.9562
TCGA-KL-8343-01A-11R-2315-07	BLZF1|8548	538.0568
TCGA-KL-8343-01A-11R-2315-07	BMF|90427	491.0558
TCGA-KL-8343-01A-11R-2315-07	BMI1|648	1598.7618
TCGA-KL-8343-01A-11R-2315-07	BMP10|27302	0
TCGA-KL-8343-01A-11R-2315-07	BMP15|9210	0
TCGA-KL-8343-01A-11R-2315-07	BMP1|649	129.4283
TCGA-KL-8343-01A-11R-2315-07	BMP2K|55589	561.5573
TCGA-KL-8343-01A-11R-2315-07	BMP2|650	36.8292
TCGA-KL-8343-01A-11R-2315-07	BMP3|651	1.0523
TCGA-KL-8343-01A-11R-2315-07	BMP4|652	106.6293
TCGA-KL-8343-01A-11R-2315-07	BMP5|653	7.7166
TCGA-KL-8343-01A-11R-2315-07	BMP6|654	74.658
TCGA-KL-8343-01A-11R-2315-07	BMP7|655	565.7664
TCGA-KL-8343-01A-11R-2315-07	BMP8A|353500	41.389
TCGA-KL-8343-01A-11R-2315-07	BMP8B|656	2.806
TCGA-KL-8343-01A-11R-2315-07	BMPER|168667	3.8583
TCGA-KL-8343-01A-11R-2315-07	BMPR1A|657	261.6626
TCGA-KL-8343-01A-11R-2315-07	BMPR1B|658	1222.3781
TCGA-KL-8343-01A-11R-2315-07	BMPR2|659	3350.4034
TCGA-KL-8343-01A-11R-2315-07	BMS1P4|729096	7.0011
TCGA-KL-8343-01A-11R-2315-07	BMS1P5|399761	21.0452
TCGA-KL-8343-01A-11R-2315-07	BMS1|9790	921.4311
TCGA-KL-8343-01A-11R-2315-07	BMX|660	1.403
TCGA-KL-8343-01A-11R-2315-07	BNC1|646	42.4412
TCGA-KL-8343-01A-11R-2315-07	BNC2|54796	94.7036
TCGA-KL-8343-01A-11R-2315-07	BNIP1|662	249.0354
TCGA-KL-8343-01A-11R-2315-07	BNIP2|663	388.6356
TCGA-KL-8343-01A-11R-2315-07	BNIP3L|665	578.0428
TCGA-KL-8343-01A-11R-2315-07	BNIP3|664	894.0723
TCGA-KL-8343-01A-11R-2315-07	BNIPL|149428	4.209
TCGA-KL-8343-01A-11R-2315-07	BOC|91653	195.7208
TCGA-KL-8343-01A-11R-2315-07	BOD1L|259282	1485.7945
TCGA-KL-8343-01A-11R-2315-07	BOD1|91272	815.5033
TCGA-KL-8343-01A-11R-2315-07	BOK|666	952.9989
TCGA-KL-8343-01A-11R-2315-07	BOLA1|51027	197.1238
TCGA-KL-8343-01A-11R-2315-07	BOLA2|552900	1479.8281
TCGA-KL-8343-01A-11R-2315-07	BOLA3|388962	937.9165
TCGA-KL-8343-01A-11R-2315-07	BOLL|66037	.7015
TCGA-KL-8343-01A-11R-2315-07	BOP1|23246	164.8544
TCGA-KL-8343-01A-11R-2315-07	BPESC1|60467	0
TCGA-KL-8343-01A-11R-2315-07	BPGM|669	1991.5819
TCGA-KL-8343-01A-11R-2315-07	BPHL|670	585.0579
TCGA-KL-8343-01A-11R-2315-07	BPIL1|80341	0
TCGA-KL-8343-01A-11R-2315-07	BPIL2|254240	0
TCGA-KL-8343-01A-11R-2315-07	BPIL3|128859	0
TCGA-KL-8343-01A-11R-2315-07	BPI|671	0
TCGA-KL-8343-01A-11R-2315-07	BPNT1|10380	269.3792
TCGA-KL-8343-01A-11R-2315-07	BPTF|2186	1653.4549
TCGA-KL-8343-01A-11R-2315-07	BPY2|9083	0
TCGA-KL-8343-01A-11R-2315-07	BRAF|673	358.4707
TCGA-KL-8343-01A-11R-2315-07	BRAP|8315	817.2571
TCGA-KL-8343-01A-11R-2315-07	BRCA1|672	84.5317
TCGA-KL-8343-01A-11R-2315-07	BRCA2|675	18.9407
TCGA-KL-8343-01A-11R-2315-07	BRCC3|79184	712.7324
TCGA-KL-8343-01A-11R-2315-07	BRD1|23774	646.4398
TCGA-KL-8343-01A-11R-2315-07	BRD2|6046	6843.9144
TCGA-KL-8343-01A-11R-2315-07	BRD3|8019	339.9123
TCGA-KL-8343-01A-11R-2315-07	BRD4|23476	1621.1855
TCGA-KL-8343-01A-11R-2315-07	BRD7P3|23629	0
TCGA-KL-8343-01A-11R-2315-07	BRD7|29117	1808.4882
TCGA-KL-8343-01A-11R-2315-07	BRD8|10902	715.1877
TCGA-KL-8343-01A-11R-2315-07	BRD9|65980	714.8369
TCGA-KL-8343-01A-11R-2315-07	BRDT|676	0
TCGA-KL-8343-01A-11R-2315-07	BREA2|286076	0
TCGA-KL-8343-01A-11R-2315-07	BRE|9577	646.3767
TCGA-KL-8343-01A-11R-2315-07	BRF1|2972	652.7534
TCGA-KL-8343-01A-11R-2315-07	BRF2|55290	411.7853
TCGA-KL-8343-01A-11R-2315-07	BRI3BP|140707	297.7902
TCGA-KL-8343-01A-11R-2315-07	BRI3|25798	3982.813
TCGA-KL-8343-01A-11R-2315-07	BRIP1|83990	9.1196
TCGA-KL-8343-01A-11R-2315-07	BRIX1|55299	325.1491
TCGA-KL-8343-01A-11R-2315-07	BRMS1L|84312	340.2315
TCGA-KL-8343-01A-11R-2315-07	BRMS1|25855	973.3427
TCGA-KL-8343-01A-11R-2315-07	BRP44L|51660	7857.5938
TCGA-KL-8343-01A-11R-2315-07	BRP44|25874	1988.4251
TCGA-KL-8343-01A-11R-2315-07	BRPF1|7862	455.6296
TCGA-KL-8343-01A-11R-2315-07	BRPF3|27154	1464.3985
TCGA-KL-8343-01A-11R-2315-07	BRS3|680	0
TCGA-KL-8343-01A-11R-2315-07	BRSK1|84446	5.9628
TCGA-KL-8343-01A-11R-2315-07	BRSK2|9024	.7015
TCGA-KL-8343-01A-11R-2315-07	BRWD1|54014	1390.3893
TCGA-KL-8343-01A-11R-2315-07	BRWD3|254065	206.5942
TCGA-KL-8343-01A-11R-2315-07	BSCL2|26580	1640.8278
TCGA-KL-8343-01A-11R-2315-07	BSDC1|55108	1293.932
TCGA-KL-8343-01A-11R-2315-07	BSG|682	64968.0814
TCGA-KL-8343-01A-11R-2315-07	BSND|7809	1541.9151
TCGA-KL-8343-01A-11R-2315-07	BSN|8927	146.966
TCGA-KL-8343-01A-11R-2315-07	BSPH1|100131137	0
TCGA-KL-8343-01A-11R-2315-07	BSPRY|54836	215.7138
TCGA-KL-8343-01A-11R-2315-07	BST1|683	16.8362
TCGA-KL-8343-01A-11R-2315-07	BST2|684	336.3732
TCGA-KL-8343-01A-11R-2315-07	BSX|390259	0
TCGA-KL-8343-01A-11R-2315-07	BTAF1|9044	468.9583
TCGA-KL-8343-01A-11R-2315-07	BTBD10|84280	418.8004
TCGA-KL-8343-01A-11R-2315-07	BTBD11|121551	49.8071
TCGA-KL-8343-01A-11R-2315-07	BTBD12|84464	236.759
TCGA-KL-8343-01A-11R-2315-07	BTBD16|118663	0
TCGA-KL-8343-01A-11R-2315-07	BTBD17|388419	.3508
TCGA-KL-8343-01A-11R-2315-07	BTBD18|643376	0
TCGA-KL-8343-01A-11R-2315-07	BTBD19|149478	5.2613
TCGA-KL-8343-01A-11R-2315-07	BTBD1|53339	3609.2599
TCGA-KL-8343-01A-11R-2315-07	BTBD2|55643	1588.9162
TCGA-KL-8343-01A-11R-2315-07	BTBD3|22903	1279.551
TCGA-KL-8343-01A-11R-2315-07	BTBD6|90135	1027.7096
TCGA-KL-8343-01A-11R-2315-07	BTBD7|55727	783.9355
TCGA-KL-8343-01A-11R-2315-07	BTBD8|284697	16.1347
TCGA-KL-8343-01A-11R-2315-07	BTBD9|114781	959.3125
TCGA-KL-8343-01A-11R-2315-07	BTC|685	201.3329
TCGA-KL-8343-01A-11R-2315-07	BTD|686	732.7254
TCGA-KL-8343-01A-11R-2315-07	BTF3L1|690	.3508
TCGA-KL-8343-01A-11R-2315-07	BTF3L4|91408	467.2045
TCGA-KL-8343-01A-11R-2315-07	BTF3|689	5502.9814
TCGA-KL-8343-01A-11R-2315-07	BTG1|694	2538.0568
TCGA-KL-8343-01A-11R-2315-07	BTG2|7832	952.9989
TCGA-KL-8343-01A-11R-2315-07	BTG3|10950	807.436
TCGA-KL-8343-01A-11R-2315-07	BTG4|54766	0
TCGA-KL-8343-01A-11R-2315-07	BTK|695	45.598
TCGA-KL-8343-01A-11R-2315-07	BTLA|151888	8.0673
TCGA-KL-8343-01A-11R-2315-07	BTN1A1|696	.3508
TCGA-KL-8343-01A-11R-2315-07	BTN2A1|11120	788.4953
TCGA-KL-8343-01A-11R-2315-07	BTN2A2|10385	398.4567
TCGA-KL-8343-01A-11R-2315-07	BTN2A3|54718	18.59
TCGA-KL-8343-01A-11R-2315-07	BTN3A1|11119	840.4069
TCGA-KL-8343-01A-11R-2315-07	BTN3A2|11118	719.3967
TCGA-KL-8343-01A-11R-2315-07	BTN3A3|10384	673.0972
TCGA-KL-8343-01A-11R-2315-07	BTNL2|56244	0
TCGA-KL-8343-01A-11R-2315-07	BTNL3|10917	1.0523
TCGA-KL-8343-01A-11R-2315-07	BTNL8|79908	2.806
TCGA-KL-8343-01A-11R-2315-07	BTNL9|153579	446.8608
TCGA-KL-8343-01A-11R-2315-07	BTRC|8945	318.134
TCGA-KL-8343-01A-11R-2315-07	BUB1B|701	35.8085
TCGA-KL-8343-01A-11R-2315-07	BUB1|699	93.6514
TCGA-KL-8343-01A-11R-2315-07	BUB3|9184	435.6366
TCGA-KL-8343-01A-11R-2315-07	BUD13|84811	264.1179
TCGA-KL-8343-01A-11R-2315-07	BUD31|8896	1906.5345
TCGA-KL-8343-01A-11R-2315-07	BVES|11149	38.2322
TCGA-KL-8343-01A-11R-2315-07	BYSL|705	257.8043
TCGA-KL-8343-01A-11R-2315-07	BZRAP1|9256	608.2076
TCGA-KL-8343-01A-11R-2315-07	BZW1|9689	3053.6654
TCGA-KL-8343-01A-11R-2315-07	BZW2|28969	1481.9362
TCGA-KL-8343-01A-11R-2315-07	C10orf105|414152	1.0523
TCGA-KL-8343-01A-11R-2315-07	C10orf107|219621	0
TCGA-KL-8343-01A-11R-2315-07	C10orf108|414235	31.9186
TCGA-KL-8343-01A-11R-2315-07	C10orf10|11067	623.2901
TCGA-KL-8343-01A-11R-2315-07	C10orf110|55853	1.8134
TCGA-KL-8343-01A-11R-2315-07	C10orf111|221060	3.5075
TCGA-KL-8343-01A-11R-2315-07	C10orf113|387638	0
TCGA-KL-8343-01A-11R-2315-07	C10orf114|399726	6.6643
TCGA-KL-8343-01A-11R-2315-07	C10orf116|10974	251.8976
TCGA-KL-8343-01A-11R-2315-07	C10orf118|55088	618.7303
TCGA-KL-8343-01A-11R-2315-07	C10orf119|79892	622.9393
TCGA-KL-8343-01A-11R-2315-07	C10orf11|83938	149.0705
TCGA-KL-8343-01A-11R-2315-07	C10orf120|399814	0
TCGA-KL-8343-01A-11R-2315-07	C10orf122|387718	0
TCGA-KL-8343-01A-11R-2315-07	C10orf125|282969	6.6643
TCGA-KL-8343-01A-11R-2315-07	C10orf128|170371	4.9106
TCGA-KL-8343-01A-11R-2315-07	C10orf129|142827	0
TCGA-KL-8343-01A-11R-2315-07	C10orf12|26148	73.6338
TCGA-KL-8343-01A-11R-2315-07	C10orf131|100127889	.7015
TCGA-KL-8343-01A-11R-2315-07	C10orf137|26098	164.1529
TCGA-KL-8343-01A-11R-2315-07	C10orf140|387640	3.8583
TCGA-KL-8343-01A-11R-2315-07	C10orf18|54906	851.2803
TCGA-KL-8343-01A-11R-2315-07	C10orf25|220979	31.5679
TCGA-KL-8343-01A-11R-2315-07	C10orf26|54838	1315.3876
TCGA-KL-8343-01A-11R-2315-07	C10orf27|219793	.3508
TCGA-KL-8343-01A-11R-2315-07	C10orf28|27291	393.5461
TCGA-KL-8343-01A-11R-2315-07	C10orf2|56652	119.2564
TCGA-KL-8343-01A-11R-2315-07	C10orf32|119032	684.3213
TCGA-KL-8343-01A-11R-2315-07	C10orf35|219738	107.6815
TCGA-KL-8343-01A-11R-2315-07	C10orf40|283025	0
TCGA-KL-8343-01A-11R-2315-07	C10orf41|100131213	140.1578
TCGA-KL-8343-01A-11R-2315-07	C10orf46|143384	734.1284
TCGA-KL-8343-01A-11R-2315-07	C10orf47|254427	55.0684
TCGA-KL-8343-01A-11R-2315-07	C10orf4|118924	84.5317
TCGA-KL-8343-01A-11R-2315-07	C10orf50|645528	0
TCGA-KL-8343-01A-11R-2315-07	C10orf53|282966	0
TCGA-KL-8343-01A-11R-2315-07	C10orf54|64115	309.7159
TCGA-KL-8343-01A-11R-2315-07	C10orf55|414236	1.7538
TCGA-KL-8343-01A-11R-2315-07	C10orf57|80195	242.3711
TCGA-KL-8343-01A-11R-2315-07	C10orf58|84293	1860.7506
TCGA-KL-8343-01A-11R-2315-07	C10orf62|414157	0
TCGA-KL-8343-01A-11R-2315-07	C10orf67|256815	10.8734
TCGA-KL-8343-01A-11R-2315-07	C10orf68|79741	0
TCGA-KL-8343-01A-11R-2315-07	C10orf71|118461	223.4304
TCGA-KL-8343-01A-11R-2315-07	C10orf72|196740	992.2834
TCGA-KL-8343-01A-11R-2315-07	C10orf75|90271	101.0172
TCGA-KL-8343-01A-11R-2315-07	C10orf76|79591	461.2417
TCGA-KL-8343-01A-11R-2315-07	C10orf78|119392	35.4262
TCGA-KL-8343-01A-11R-2315-07	C10orf79|80217	6.6643
TCGA-KL-8343-01A-11R-2315-07	C10orf81|79949	.7015
TCGA-KL-8343-01A-11R-2315-07	C10orf82|143379	12.6271
TCGA-KL-8343-01A-11R-2315-07	C10orf84|63877	344.7913
TCGA-KL-8343-01A-11R-2315-07	C10orf88|80007	117.5026
TCGA-KL-8343-01A-11R-2315-07	C10orf90|118611	.3508
TCGA-KL-8343-01A-11R-2315-07	C10orf91|170393	0
TCGA-KL-8343-01A-11R-2315-07	C10orf93|255352	.3508
TCGA-KL-8343-01A-11R-2315-07	C10orf95|79946	1.7994
TCGA-KL-8343-01A-11R-2315-07	C10orf96|374355	0
TCGA-KL-8343-01A-11R-2315-07	C10orf99|387695	0
TCGA-KL-8343-01A-11R-2315-07	C11orf10|746	815.5033
TCGA-KL-8343-01A-11R-2315-07	C11orf16|56673	4.9106
TCGA-KL-8343-01A-11R-2315-07	C11orf17|56672	413.5391
TCGA-KL-8343-01A-11R-2315-07	C11orf1|64776	240.912
TCGA-KL-8343-01A-11R-2315-07	C11orf20|25858	.3508
TCGA-KL-8343-01A-11R-2315-07	C11orf21|29125	1.0523
TCGA-KL-8343-01A-11R-2315-07	C11orf24|53838	378.8145
TCGA-KL-8343-01A-11R-2315-07	C11orf2|738	2378.4637
TCGA-KL-8343-01A-11R-2315-07	C11orf30|56946	433.8828
TCGA-KL-8343-01A-11R-2315-07	C11orf31|280636	1294.2827
TCGA-KL-8343-01A-11R-2315-07	C11orf34|349633	0
TCGA-KL-8343-01A-11R-2315-07	C11orf35|256329	76.1557
TCGA-KL-8343-01A-11R-2315-07	C11orf36|283303	0
TCGA-KL-8343-01A-11R-2315-07	C11orf40|143501	0
TCGA-KL-8343-01A-11R-2315-07	C11orf41|25758	24.5528
TCGA-KL-8343-01A-11R-2315-07	C11orf42|160298	.3508
TCGA-KL-8343-01A-11R-2315-07	C11orf45|219833	7.7166
TCGA-KL-8343-01A-11R-2315-07	C11orf46|120534	745.7033
TCGA-KL-8343-01A-11R-2315-07	C11orf48|79081	334.9667
TCGA-KL-8343-01A-11R-2315-07	C11orf49|79096	573.483
TCGA-KL-8343-01A-11R-2315-07	C11orf51|25906	627.7061
TCGA-KL-8343-01A-11R-2315-07	C11orf52|91894	252.9218
TCGA-KL-8343-01A-11R-2315-07	C11orf53|341032	20.3437
TCGA-KL-8343-01A-11R-2315-07	C11orf54|28970	1570.677
TCGA-KL-8343-01A-11R-2315-07	C11orf57|55216	858.2953
TCGA-KL-8343-01A-11R-2315-07	C11orf58|10944	3113.6443
TCGA-KL-8343-01A-11R-2315-07	C11orf59|55004	3132.2343
TCGA-KL-8343-01A-11R-2315-07	C11orf61|79684	105.2262
TCGA-KL-8343-01A-11R-2315-07	C11orf63|79864	155.3841
TCGA-KL-8343-01A-11R-2315-07	C11orf64|283197	0
TCGA-KL-8343-01A-11R-2315-07	C11orf65|160140	17.5377
TCGA-KL-8343-01A-11R-2315-07	C11orf66|220004	17.8885
TCGA-KL-8343-01A-11R-2315-07	C11orf67|28971	262.5745
TCGA-KL-8343-01A-11R-2315-07	C11orf68|83638	784.2862
TCGA-KL-8343-01A-11R-2315-07	C11orf70|85016	2.1045
TCGA-KL-8343-01A-11R-2315-07	C11orf71|54494	257.1028
TCGA-KL-8343-01A-11R-2315-07	C11orf73|51501	238.5128
TCGA-KL-8343-01A-11R-2315-07	C11orf74|119710	216.4153
TCGA-KL-8343-01A-11R-2315-07	C11orf75|56935	1031.5679
TCGA-KL-8343-01A-11R-2315-07	C11orf80|79703	270.7822
TCGA-KL-8343-01A-11R-2315-07	C11orf82|220042	19.6422
TCGA-KL-8343-01A-11R-2315-07	C11orf83|790955	603.9986
TCGA-KL-8343-01A-11R-2315-07	C11orf84|144097	403.3672
TCGA-KL-8343-01A-11R-2315-07	C11orf85|283129	0
TCGA-KL-8343-01A-11R-2315-07	C11orf86|254439	0
TCGA-KL-8343-01A-11R-2315-07	C11orf87|399947	.7015
TCGA-KL-8343-01A-11R-2315-07	C11orf88|399949	.3508
TCGA-KL-8343-01A-11R-2315-07	C11orf90|387804	.3508
TCGA-KL-8343-01A-11R-2315-07	C11orf92|399948	662.7639
TCGA-KL-8343-01A-11R-2315-07	C11orf93|120376	115.5595
TCGA-KL-8343-01A-11R-2315-07	C11orf94|143678	0
TCGA-KL-8343-01A-11R-2315-07	C11orf95|65998	730.6208
TCGA-KL-8343-01A-11R-2315-07	C11orf9|745	78.2182
TCGA-KL-8343-01A-11R-2315-07	C12orf10|60314	1091.5468
TCGA-KL-8343-01A-11R-2315-07	C12orf11|55726	532.7955
TCGA-KL-8343-01A-11R-2315-07	C12orf12|196477	0
TCGA-KL-8343-01A-11R-2315-07	C12orf23|90488	2829.1827
TCGA-KL-8343-01A-11R-2315-07	C12orf24|29902	33.3216
TCGA-KL-8343-01A-11R-2315-07	C12orf26|84190	117.8534
TCGA-KL-8343-01A-11R-2315-07	C12orf27|283460	32.6201
TCGA-KL-8343-01A-11R-2315-07	C12orf29|91298	646.6117
TCGA-KL-8343-01A-11R-2315-07	C12orf32|83695	583.6549
TCGA-KL-8343-01A-11R-2315-07	C12orf34|84915	1009.8211
TCGA-KL-8343-01A-11R-2315-07	C12orf35|55196	562.2589
TCGA-KL-8343-01A-11R-2315-07	C12orf36|283422	.3508
TCGA-KL-8343-01A-11R-2315-07	C12orf39|80763	195.0193
TCGA-KL-8343-01A-11R-2315-07	C12orf40|283461	0
TCGA-KL-8343-01A-11R-2315-07	C12orf41|54934	766.047
TCGA-KL-8343-01A-11R-2315-07	C12orf42|374470	0
TCGA-KL-8343-01A-11R-2315-07	C12orf43|64897	422.308
TCGA-KL-8343-01A-11R-2315-07	C12orf44|60673	1348.6496
TCGA-KL-8343-01A-11R-2315-07	C12orf45|121053	121.0102
TCGA-KL-8343-01A-11R-2315-07	C12orf47|51275	407.6394
TCGA-KL-8343-01A-11R-2315-07	C12orf48|55010	73.1989
TCGA-KL-8343-01A-11R-2315-07	C12orf49|79794	1618.7303
TCGA-KL-8343-01A-11R-2315-07	C12orf4|57102	365.8365
TCGA-KL-8343-01A-11R-2315-07	C12orf50|160419	.3508
TCGA-KL-8343-01A-11R-2315-07	C12orf51|283450	1861.8029
TCGA-KL-8343-01A-11R-2315-07	C12orf52|84934	760.4349
TCGA-KL-8343-01A-11R-2315-07	C12orf53|196500	2.1045
TCGA-KL-8343-01A-11R-2315-07	C12orf54|121273	0
TCGA-KL-8343-01A-11R-2315-07	C12orf56|115749	0
TCGA-KL-8343-01A-11R-2315-07	C12orf57|113246	643.6338
TCGA-KL-8343-01A-11R-2315-07	C12orf59|120939	7004.5598
TCGA-KL-8343-01A-11R-2315-07	C12orf5|57103	414.9421
TCGA-KL-8343-01A-11R-2315-07	C12orf60|144608	44.5458
TCGA-KL-8343-01A-11R-2315-07	C12orf61|283416	16.8362
TCGA-KL-8343-01A-11R-2315-07	C12orf62|84987	1549.9825
TCGA-KL-8343-01A-11R-2315-07	C12orf63|374467	0
TCGA-KL-8343-01A-11R-2315-07	C12orf65|91574	366.1873
TCGA-KL-8343-01A-11R-2315-07	C12orf66|144577	239.5651
TCGA-KL-8343-01A-11R-2315-07	C12orf68|387856	8.4181
TCGA-KL-8343-01A-11R-2315-07	C12orf69|440087	5.6121
TCGA-KL-8343-01A-11R-2315-07	C12orf70|341346	0
TCGA-KL-8343-01A-11R-2315-07	C12orf71|728858	0
TCGA-KL-8343-01A-11R-2315-07	C12orf72|254013	78.9197
TCGA-KL-8343-01A-11R-2315-07	C12orf73|728568	246.2294
TCGA-KL-8343-01A-11R-2315-07	C12orf74|338809	4.209
TCGA-KL-8343-01A-11R-2315-07	C12orf75|387882	9075.4121
TCGA-KL-8343-01A-11R-2315-07	C12orf76|400073	122.4132
TCGA-KL-8343-01A-11R-2315-07	C12orf77|196415	6.3136
TCGA-KL-8343-01A-11R-2315-07	C13orf15|28984	1173.6233
TCGA-KL-8343-01A-11R-2315-07	C13orf16|121793	.7015
TCGA-KL-8343-01A-11R-2315-07	C13orf18|80183	10.5226
TCGA-KL-8343-01A-11R-2315-07	C13orf1|57213	503.6829
TCGA-KL-8343-01A-11R-2315-07	C13orf23|80209	1577.3413
TCGA-KL-8343-01A-11R-2315-07	C13orf26|122046	0
TCGA-KL-8343-01A-11R-2315-07	C13orf27|93081	82.0765
TCGA-KL-8343-01A-11R-2315-07	C13orf28|122258	0
TCGA-KL-8343-01A-11R-2315-07	C13orf29|283487	17.8885
TCGA-KL-8343-01A-11R-2315-07	C13orf30|144809	0
TCGA-KL-8343-01A-11R-2315-07	C13orf31|144811	225.1841
TCGA-KL-8343-01A-11R-2315-07	C13orf33|84935	9.4704
TCGA-KL-8343-01A-11R-2315-07	C13orf34|79866	58.4286
TCGA-KL-8343-01A-11R-2315-07	C13orf35|400165	0
TCGA-KL-8343-01A-11R-2315-07	C13orf36|400120	.3508
TCGA-KL-8343-01A-11R-2315-07	C13orf37|440145	451.0698
TCGA-KL-8343-01A-11R-2315-07	C13orf38|728591	27.2536
TCGA-KL-8343-01A-11R-2315-07	C13orf39|196541	3.1568
TCGA-KL-8343-01A-11R-2315-07	C14orf101|54916	632.7604
TCGA-KL-8343-01A-11R-2315-07	C14orf102|55051	374.9562
TCGA-KL-8343-01A-11R-2315-07	C14orf104|55172	273.939
TCGA-KL-8343-01A-11R-2315-07	C14orf105|55195	711.6801
TCGA-KL-8343-01A-11R-2315-07	C14orf106|55320	300.947
TCGA-KL-8343-01A-11R-2315-07	C14orf109|26175	557.6991
TCGA-KL-8343-01A-11R-2315-07	C14orf115|55237	0
TCGA-KL-8343-01A-11R-2315-07	C14orf118|55668	433.5321
TCGA-KL-8343-01A-11R-2315-07	C14orf119|55017	934.7597
TCGA-KL-8343-01A-11R-2315-07	C14orf126|112487	302.9288
TCGA-KL-8343-01A-11R-2315-07	C14orf128|84837	65.9418
TCGA-KL-8343-01A-11R-2315-07	C14orf129|51527	1157.1378
TCGA-KL-8343-01A-11R-2315-07	C14orf132|56967	552.087
TCGA-KL-8343-01A-11R-2315-07	C14orf135|64430	6358.12
TCGA-KL-8343-01A-11R-2315-07	C14orf138|79609	61.382
TCGA-KL-8343-01A-11R-2315-07	C14orf139|79686	6.6643
TCGA-KL-8343-01A-11R-2315-07	C14orf142|84520	208.3479
TCGA-KL-8343-01A-11R-2315-07	C14orf143|90141	39.6352
TCGA-KL-8343-01A-11R-2315-07	C14orf145|145508	59.6282
TCGA-KL-8343-01A-11R-2315-07	C14orf147|171546	1045.598
TCGA-KL-8343-01A-11R-2315-07	C14orf148|122945	4.5598
TCGA-KL-8343-01A-11R-2315-07	C14orf149|112849	77.5167
TCGA-KL-8343-01A-11R-2315-07	C14orf153|84334	624.5563
TCGA-KL-8343-01A-11R-2315-07	C14orf156|81892	760.0842
TCGA-KL-8343-01A-11R-2315-07	C14orf159|80017	3108.383
TCGA-KL-8343-01A-11R-2315-07	C14orf162|56936	.3508
TCGA-KL-8343-01A-11R-2315-07	C14orf165|414767	0
TCGA-KL-8343-01A-11R-2315-07	C14orf166B|145497	0
TCGA-KL-8343-01A-11R-2315-07	C14orf166|51637	1810.5928
TCGA-KL-8343-01A-11R-2315-07	C14orf167|55449	936.6854
TCGA-KL-8343-01A-11R-2315-07	C14orf169|79697	209.0495
TCGA-KL-8343-01A-11R-2315-07	C14orf174|161394	36.8292
TCGA-KL-8343-01A-11R-2315-07	C14orf176|643382	1.7538
TCGA-KL-8343-01A-11R-2315-07	C14orf177|283598	0
TCGA-KL-8343-01A-11R-2315-07	C14orf178|283579	.7015
TCGA-KL-8343-01A-11R-2315-07	C14orf179|112752	273.2375
TCGA-KL-8343-01A-11R-2315-07	C14orf180|400258	.3508
TCGA-KL-8343-01A-11R-2315-07	C14orf181|400223	9.4704
TCGA-KL-8343-01A-11R-2315-07	C14orf182|283551	0
TCGA-KL-8343-01A-11R-2315-07	C14orf183|196913	0
TCGA-KL-8343-01A-11R-2315-07	C14orf184|650662	0
TCGA-KL-8343-01A-11R-2315-07	C14orf19|280655	2.1045
TCGA-KL-8343-01A-11R-2315-07	C14orf1|11161	756.9274
TCGA-KL-8343-01A-11R-2315-07	C14orf21|161424	356.7169
TCGA-KL-8343-01A-11R-2315-07	C14orf23|387978	0
TCGA-KL-8343-01A-11R-2315-07	C14orf28|122525	65.591
TCGA-KL-8343-01A-11R-2315-07	C14orf2|9556	2012.6271
TCGA-KL-8343-01A-11R-2315-07	C14orf33|100129075	166.2575
TCGA-KL-8343-01A-11R-2315-07	C14orf34|645687	0
TCGA-KL-8343-01A-11R-2315-07	C14orf37|145407	481.2347
TCGA-KL-8343-01A-11R-2315-07	C14orf39|317761	2.1045
TCGA-KL-8343-01A-11R-2315-07	C14orf43|91748	998.597
TCGA-KL-8343-01A-11R-2315-07	C14orf45|80127	123.3041
TCGA-KL-8343-01A-11R-2315-07	C14orf48|256369	0
TCGA-KL-8343-01A-11R-2315-07	C14orf49|161176	12.6271
TCGA-KL-8343-01A-11R-2315-07	C14orf4|64207	1346.5451
TCGA-KL-8343-01A-11R-2315-07	C14orf50|145376	153.6303
TCGA-KL-8343-01A-11R-2315-07	C14orf53|440184	10.1719
TCGA-KL-8343-01A-11R-2315-07	C14orf64|388011	.7015
TCGA-KL-8343-01A-11R-2315-07	C14orf68|283600	0
TCGA-KL-8343-01A-11R-2315-07	C14orf70|283601	0
TCGA-KL-8343-01A-11R-2315-07	C14orf72|145200	50.5086
TCGA-KL-8343-01A-11R-2315-07	C14orf73|91828	.3508
TCGA-KL-8343-01A-11R-2315-07	C14orf79|122616	179.5861
TCGA-KL-8343-01A-11R-2315-07	C14orf80|283643	20.6945
TCGA-KL-8343-01A-11R-2315-07	C14orf86|283592	0
TCGA-KL-8343-01A-11R-2315-07	C14orf93|60686	128.0253
TCGA-KL-8343-01A-11R-2315-07	C15orf17|57184	1034.0231
TCGA-KL-8343-01A-11R-2315-07	C15orf21|283651	11.2241
TCGA-KL-8343-01A-11R-2315-07	C15orf23|90417	182.3921
TCGA-KL-8343-01A-11R-2315-07	C15orf24|56851	1809.1898
TCGA-KL-8343-01A-11R-2315-07	C15orf26|161502	1.0523
TCGA-KL-8343-01A-11R-2315-07	C15orf27|123591	63.8373
TCGA-KL-8343-01A-11R-2315-07	C15orf28|80035	0
TCGA-KL-8343-01A-11R-2315-07	C15orf29|79768	296.3872
TCGA-KL-8343-01A-11R-2315-07	C15orf2|23742	0
TCGA-KL-8343-01A-11R-2315-07	C15orf32|145858	0
TCGA-KL-8343-01A-11R-2315-07	C15orf33|196951	27.0958
TCGA-KL-8343-01A-11R-2315-07	C15orf34|80072	28.7618
TCGA-KL-8343-01A-11R-2315-07	C15orf37|283687	88.1901
TCGA-KL-8343-01A-11R-2315-07	C15orf38|348110	246.1031
TCGA-KL-8343-01A-11R-2315-07	C15orf39|56905	626.7976
TCGA-KL-8343-01A-11R-2315-07	C15orf40|123207	591.0207
TCGA-KL-8343-01A-11R-2315-07	C15orf41|84529	159.2424
TCGA-KL-8343-01A-11R-2315-07	C15orf42|90381	4.5668
TCGA-KL-8343-01A-11R-2315-07	C15orf43|145645	0
TCGA-KL-8343-01A-11R-2315-07	C15orf44|81556	931.2522
TCGA-KL-8343-01A-11R-2315-07	C15orf48|84419	4.9106
TCGA-KL-8343-01A-11R-2315-07	C15orf50|414926	0
TCGA-KL-8343-01A-11R-2315-07	C15orf51|196968	1.403
TCGA-KL-8343-01A-11R-2315-07	C15orf52|388115	965.9769
TCGA-KL-8343-01A-11R-2315-07	C15orf53|400359	0
TCGA-KL-8343-01A-11R-2315-07	C15orf54|400360	0
TCGA-KL-8343-01A-11R-2315-07	C15orf55|256646	1.7538
TCGA-KL-8343-01A-11R-2315-07	C15orf56|644809	43.8443
TCGA-KL-8343-01A-11R-2315-07	C15orf57|90416	521.2767
TCGA-KL-8343-01A-11R-2315-07	C15orf58|390637	51.9116
TCGA-KL-8343-01A-11R-2315-07	C15orf59|388135	2469.6598
TCGA-KL-8343-01A-11R-2315-07	C15orf5|81698	0
TCGA-KL-8343-01A-11R-2315-07	C15orf60|283677	0
TCGA-KL-8343-01A-11R-2315-07	C15orf61|145853	290.0737
TCGA-KL-8343-01A-11R-2315-07	C15orf62|643338	21.396
TCGA-KL-8343-01A-11R-2315-07	C15orf63|25764	632.1606
TCGA-KL-8343-01A-11R-2315-07	C16orf11|146325	8.4181
TCGA-KL-8343-01A-11R-2315-07	C16orf13|84326	497.3693
TCGA-KL-8343-01A-11R-2315-07	C16orf3|750	.3508
TCGA-KL-8343-01A-11R-2315-07	C16orf42|115939	1094.0968
TCGA-KL-8343-01A-11R-2315-07	C16orf45|89927	618.0288
TCGA-KL-8343-01A-11R-2315-07	C16orf46|123775	41.389
TCGA-KL-8343-01A-11R-2315-07	C16orf48|84080	150.4735
TCGA-KL-8343-01A-11R-2315-07	C16orf52|730094	534.9
TCGA-KL-8343-01A-11R-2315-07	C16orf53|79447	511.5047
TCGA-KL-8343-01A-11R-2315-07	C16orf54|283897	11.2241
TCGA-KL-8343-01A-11R-2315-07	C16orf55|124045	56.8222
TCGA-KL-8343-01A-11R-2315-07	C16orf57|79650	816.9063
TCGA-KL-8343-01A-11R-2315-07	C16orf58|64755	2482.5254
TCGA-KL-8343-01A-11R-2315-07	C16orf59|80178	18.9407
TCGA-KL-8343-01A-11R-2315-07	C16orf5|29965	2271.1329
TCGA-KL-8343-01A-11R-2315-07	C16orf61|56942	737.1414
TCGA-KL-8343-01A-11R-2315-07	C16orf62|57020	1201.3329
TCGA-KL-8343-01A-11R-2315-07	C16orf63|123811	767.8008
TCGA-KL-8343-01A-11R-2315-07	C16orf68|79091	180.2876
TCGA-KL-8343-01A-11R-2315-07	C16orf70|80262	376.7345
TCGA-KL-8343-01A-11R-2315-07	C16orf71|146562	1.7538
TCGA-KL-8343-01A-11R-2315-07	C16orf72|29035	962.1186
TCGA-KL-8343-01A-11R-2315-07	C16orf73|254528	.3543
TCGA-KL-8343-01A-11R-2315-07	C16orf74|404550	3.1568
TCGA-KL-8343-01A-11R-2315-07	C16orf75|116028	170.1157
TCGA-KL-8343-01A-11R-2315-07	C16orf78|123970	0
TCGA-KL-8343-01A-11R-2315-07	C16orf79|283870	7.4184
TCGA-KL-8343-01A-11R-2315-07	C16orf7|9605	859.9895
TCGA-KL-8343-01A-11R-2315-07	C16orf80|29105	635.5665
TCGA-KL-8343-01A-11R-2315-07	C16orf81|283860	0
TCGA-KL-8343-01A-11R-2315-07	C16orf82|162083	0
TCGA-KL-8343-01A-11R-2315-07	C16orf86|388284	16.8362
TCGA-KL-8343-01A-11R-2315-07	C16orf87|388272	67.3448
TCGA-KL-8343-01A-11R-2315-07	C16orf88|400506	411.4346
TCGA-KL-8343-01A-11R-2315-07	C16orf89|146556	5893.3707
TCGA-KL-8343-01A-11R-2315-07	C16orf90|646174	0
TCGA-KL-8343-01A-11R-2315-07	C16orf91|283951	237.4605
TCGA-KL-8343-01A-11R-2315-07	C16orf92|146378	0
TCGA-KL-8343-01A-11R-2315-07	C16orf93|90835	7.3658
TCGA-KL-8343-01A-11R-2315-07	C17orf100|388327	69.0986
TCGA-KL-8343-01A-11R-2315-07	C17orf101|79701	1068.0463
[truncated: 18,532 more rows]
