# Supplementary material for: Dysfunctional miRNA-Mediated Regulation in Chromophobe Renal Cell Carcinoma
Source: PLoS One. 2016 Jun 3;11(6):e0156324. doi: 10.1371/journal.pone.0156324 (PMC4892590; doi:10.1371/journal.pone.0156324)
Supplement: S2 File — (ZIP) [file pone.0156324.s002.zip › S2_File mRNA expression profile downloaded from TCGA/case/unc.edu__IlluminaHiSeq_RNASeqV2__TCGA-KL-8344-01A-11R-2315-07__expression_rsem_gene_normalized.txt]

barcode	gene_id	normalized_count
TCGA-KL-8344-01A-11R-2315-07	?|100130426	0
TCGA-KL-8344-01A-11R-2315-07	?|100133144	8.5501
TCGA-KL-8344-01A-11R-2315-07	?|100134869	6.9538
TCGA-KL-8344-01A-11R-2315-07	?|10357	92.2739
TCGA-KL-8344-01A-11R-2315-07	?|10431	880.2756
TCGA-KL-8344-01A-11R-2315-07	?|136542	0
TCGA-KL-8344-01A-11R-2315-07	?|155060	90.7264
TCGA-KL-8344-01A-11R-2315-07	?|26823	0
TCGA-KL-8344-01A-11R-2315-07	?|280660	0
TCGA-KL-8344-01A-11R-2315-07	?|317712	0
TCGA-KL-8344-01A-11R-2315-07	?|340602	0
TCGA-KL-8344-01A-11R-2315-07	?|388795	.2871
TCGA-KL-8344-01A-11R-2315-07	?|390284	10.0488
TCGA-KL-8344-01A-11R-2315-07	?|391343	0
TCGA-KL-8344-01A-11R-2315-07	?|391714	0
TCGA-KL-8344-01A-11R-2315-07	?|404770	0
TCGA-KL-8344-01A-11R-2315-07	?|441362	0
TCGA-KL-8344-01A-11R-2315-07	?|442388	0
TCGA-KL-8344-01A-11R-2315-07	?|553137	223.9449
TCGA-KL-8344-01A-11R-2315-07	?|57714	1026.414
TCGA-KL-8344-01A-11R-2315-07	?|645851	1.4355
TCGA-KL-8344-01A-11R-2315-07	?|652919	13.0807
TCGA-KL-8344-01A-11R-2315-07	?|653553	223.9449
TCGA-KL-8344-01A-11R-2315-07	?|728045	0
TCGA-KL-8344-01A-11R-2315-07	?|728603	0
TCGA-KL-8344-01A-11R-2315-07	?|728788	2.584
TCGA-KL-8344-01A-11R-2315-07	?|729884	0
TCGA-KL-8344-01A-11R-2315-07	?|8225	446.4542
TCGA-KL-8344-01A-11R-2315-07	?|90288	22.1074
TCGA-KL-8344-01A-11R-2315-07	A1BG|1	88.5099
TCGA-KL-8344-01A-11R-2315-07	A1CF|29974	.5742
TCGA-KL-8344-01A-11R-2315-07	A2BP1|54715	0
TCGA-KL-8344-01A-11R-2315-07	A2LD1|87769	78.6047
TCGA-KL-8344-01A-11R-2315-07	A2ML1|144568	.2871
TCGA-KL-8344-01A-11R-2315-07	A2M|2	19813.0146
TCGA-KL-8344-01A-11R-2315-07	A4GALT|53947	1493.8272
TCGA-KL-8344-01A-11R-2315-07	A4GNT|51146	2.2969
TCGA-KL-8344-01A-11R-2315-07	AAA1|404744	0
TCGA-KL-8344-01A-11R-2315-07	AAAS|8086	657.1921
TCGA-KL-8344-01A-11R-2315-07	AACSL|729522	0
TCGA-KL-8344-01A-11R-2315-07	AACS|65985	422.9113
TCGA-KL-8344-01A-11R-2315-07	AADACL2|344752	0
TCGA-KL-8344-01A-11R-2315-07	AADACL3|126767	0
TCGA-KL-8344-01A-11R-2315-07	AADACL4|343066	0
TCGA-KL-8344-01A-11R-2315-07	AADAC|13	0
TCGA-KL-8344-01A-11R-2315-07	AADAT|51166	507.0342
TCGA-KL-8344-01A-11R-2315-07	AAGAB|79719	1238.8745
TCGA-KL-8344-01A-11R-2315-07	AAK1|22848	2179.7301
TCGA-KL-8344-01A-11R-2315-07	AAMP|14	2073.2127
TCGA-KL-8344-01A-11R-2315-07	AANAT|15	1.1484
TCGA-KL-8344-01A-11R-2315-07	AARS2|57505	503.2903
TCGA-KL-8344-01A-11R-2315-07	AARSD1|80755	442.4347
TCGA-KL-8344-01A-11R-2315-07	AARS|16	3279.0698
TCGA-KL-8344-01A-11R-2315-07	AASDHPPT|60496	1119.7244
TCGA-KL-8344-01A-11R-2315-07	AASDH|132949	273.9018
TCGA-KL-8344-01A-11R-2315-07	AASS|10157	489.5205
TCGA-KL-8344-01A-11R-2315-07	AATF|26574	752.2251
TCGA-KL-8344-01A-11R-2315-07	AATK|9625	105.3689
TCGA-KL-8344-01A-11R-2315-07	ABAT|18	796.727
TCGA-KL-8344-01A-11R-2315-07	ABCA10|10349	1.1484
TCGA-KL-8344-01A-11R-2315-07	ABCA11P|79963	133.7927
TCGA-KL-8344-01A-11R-2315-07	ABCA12|26154	4.3066
TCGA-KL-8344-01A-11R-2315-07	ABCA13|154664	1.4355
TCGA-KL-8344-01A-11R-2315-07	ABCA17P|650655	6.8906
TCGA-KL-8344-01A-11R-2315-07	ABCA1|19	999.3511
TCGA-KL-8344-01A-11R-2315-07	ABCA2|20	2758.8286
TCGA-KL-8344-01A-11R-2315-07	ABCA3|21	1099.9139
TCGA-KL-8344-01A-11R-2315-07	ABCA4|24	8.3262
TCGA-KL-8344-01A-11R-2315-07	ABCA5|23461	691.9322
TCGA-KL-8344-01A-11R-2315-07	ABCA6|23460	1.4355
TCGA-KL-8344-01A-11R-2315-07	ABCA7|10347	335.3431
TCGA-KL-8344-01A-11R-2315-07	ABCA8|10351	2132.3572
TCGA-KL-8344-01A-11R-2315-07	ABCA9|10350	10.623
TCGA-KL-8344-01A-11R-2315-07	ABCB10|23456	257.5366
TCGA-KL-8344-01A-11R-2315-07	ABCB11|8647	0
TCGA-KL-8344-01A-11R-2315-07	ABCB1|5243	49.6698
TCGA-KL-8344-01A-11R-2315-07	ABCB4|5244	7.4648
TCGA-KL-8344-01A-11R-2315-07	ABCB5|340273	0
TCGA-KL-8344-01A-11R-2315-07	ABCB6|10058	133.0462
TCGA-KL-8344-01A-11R-2315-07	ABCB7|22	582.2567
TCGA-KL-8344-01A-11R-2315-07	ABCB8|11194	822.5668
TCGA-KL-8344-01A-11R-2315-07	ABCB9|23457	106.9538
TCGA-KL-8344-01A-11R-2315-07	ABCC10|89845	412.8625
TCGA-KL-8344-01A-11R-2315-07	ABCC11|85320	.5742
TCGA-KL-8344-01A-11R-2315-07	ABCC12|94160	0
TCGA-KL-8344-01A-11R-2315-07	ABCC13|150000	0
TCGA-KL-8344-01A-11R-2315-07	ABCC1|4363	1150.1579
TCGA-KL-8344-01A-11R-2315-07	ABCC2|1244	4.5937
TCGA-KL-8344-01A-11R-2315-07	ABCC3|8714	512.7763
TCGA-KL-8344-01A-11R-2315-07	ABCC4|10257	4985.9317
TCGA-KL-8344-01A-11R-2315-07	ABCC5|10057	2731.2661
TCGA-KL-8344-01A-11R-2315-07	ABCC6P1|653190	4.8808
TCGA-KL-8344-01A-11R-2315-07	ABCC6P2|730013	8.9004
TCGA-KL-8344-01A-11R-2315-07	ABCC6|368	53.1151
TCGA-KL-8344-01A-11R-2315-07	ABCC8|6833	1.7227
TCGA-KL-8344-01A-11R-2315-07	ABCC9|10060	287.1088
TCGA-KL-8344-01A-11R-2315-07	ABCD1|215	324.433
TCGA-KL-8344-01A-11R-2315-07	ABCD2|225	5.7422
TCGA-KL-8344-01A-11R-2315-07	ABCD3|5825	728.6822
TCGA-KL-8344-01A-11R-2315-07	ABCD4|5826	406.5461
TCGA-KL-8344-01A-11R-2315-07	ABCE1|6059	1146.1384
TCGA-KL-8344-01A-11R-2315-07	ABCF1|23	1447.3155
TCGA-KL-8344-01A-11R-2315-07	ABCF2|10061	1527.9931
TCGA-KL-8344-01A-11R-2315-07	ABCF3|55324	1130.6345
TCGA-KL-8344-01A-11R-2315-07	ABCG1|9619	1448.7511
TCGA-KL-8344-01A-11R-2315-07	ABCG2|9429	234.855
TCGA-KL-8344-01A-11R-2315-07	ABCG4|64137	29.5722
TCGA-KL-8344-01A-11R-2315-07	ABCG5|64240	.5742
TCGA-KL-8344-01A-11R-2315-07	ABCG8|64241	.2871
TCGA-KL-8344-01A-11R-2315-07	ABHD10|55347	2040.4823
TCGA-KL-8344-01A-11R-2315-07	ABHD11|83451	771.7485
TCGA-KL-8344-01A-11R-2315-07	ABHD12B|145447	.2871
TCGA-KL-8344-01A-11R-2315-07	ABHD12|26090	995.1192
TCGA-KL-8344-01A-11R-2315-07	ABHD13|84945	486.6494
TCGA-KL-8344-01A-11R-2315-07	ABHD14A|25864	227.9759
TCGA-KL-8344-01A-11R-2315-07	ABHD14B|84836	3096.1815
TCGA-KL-8344-01A-11R-2315-07	ABHD15|116236	368.9348
TCGA-KL-8344-01A-11R-2315-07	ABHD1|84696	1.7227
TCGA-KL-8344-01A-11R-2315-07	ABHD2|11057	8786.1039
TCGA-KL-8344-01A-11R-2315-07	ABHD3|171586	1460.5225
TCGA-KL-8344-01A-11R-2315-07	ABHD4|63874	663.5085
TCGA-KL-8344-01A-11R-2315-07	ABHD5|51099	325.5814
TCGA-KL-8344-01A-11R-2315-07	ABHD6|57406	372.9543
TCGA-KL-8344-01A-11R-2315-07	ABHD8|79575	332.1849
TCGA-KL-8344-01A-11R-2315-07	ABI1|10006	1215.4005
TCGA-KL-8344-01A-11R-2315-07	ABI2|10152	1869.3655
TCGA-KL-8344-01A-11R-2315-07	ABI3BP|25890	120.8728
TCGA-KL-8344-01A-11R-2315-07	ABI3|51225	329.3138
TCGA-KL-8344-01A-11R-2315-07	ABL1|25	2091.0135
TCGA-KL-8344-01A-11R-2315-07	ABL2|27	772.3227
TCGA-KL-8344-01A-11R-2315-07	ABLIM1|3983	5204.4215
TCGA-KL-8344-01A-11R-2315-07	ABLIM2|84448	23.2558
TCGA-KL-8344-01A-11R-2315-07	ABLIM3|22885	163.652
TCGA-KL-8344-01A-11R-2315-07	ABO|28	77.5194
TCGA-KL-8344-01A-11R-2315-07	ABP1|26	561.0106
TCGA-KL-8344-01A-11R-2315-07	ABRA|137735	0
TCGA-KL-8344-01A-11R-2315-07	ABR|29	5827.1605
TCGA-KL-8344-01A-11R-2315-07	ABT1|29777	385.8742
TCGA-KL-8344-01A-11R-2315-07	ABTB1|80325	822.2796
TCGA-KL-8344-01A-11R-2315-07	ABTB2|25841	810.7953
TCGA-KL-8344-01A-11R-2315-07	ACAA1|30	895.4924
TCGA-KL-8344-01A-11R-2315-07	ACAA2|10449	2831.4671
TCGA-KL-8344-01A-11R-2315-07	ACACA|31	1248.062
TCGA-KL-8344-01A-11R-2315-07	ACACB|32	2565.8915
TCGA-KL-8344-01A-11R-2315-07	ACAD10|80724	1546.3681
TCGA-KL-8344-01A-11R-2315-07	ACAD11|84129	375.0962
TCGA-KL-8344-01A-11R-2315-07	ACAD8|27034	913.8674
TCGA-KL-8344-01A-11R-2315-07	ACAD9|28976	1242.4261
TCGA-KL-8344-01A-11R-2315-07	ACADL|33	569.0497
TCGA-KL-8344-01A-11R-2315-07	ACADM|34	996.5547
TCGA-KL-8344-01A-11R-2315-07	ACADSB|36	3048.5214
TCGA-KL-8344-01A-11R-2315-07	ACADS|35	3254.9526
TCGA-KL-8344-01A-11R-2315-07	ACADVL|37	4600.0431
TCGA-KL-8344-01A-11R-2315-07	ACAN|176	1063.1639
TCGA-KL-8344-01A-11R-2315-07	ACAP1|9744	9.7617
TCGA-KL-8344-01A-11R-2315-07	ACAP2|23527	967.2696
TCGA-KL-8344-01A-11R-2315-07	ACAP3|116983	315.8628
TCGA-KL-8344-01A-11R-2315-07	ACAT1|38	8948.6075
TCGA-KL-8344-01A-11R-2315-07	ACAT2|39	246.994
TCGA-KL-8344-01A-11R-2315-07	ACBD3|64746	679.8737
TCGA-KL-8344-01A-11R-2315-07	ACBD4|79777	353.431
TCGA-KL-8344-01A-11R-2315-07	ACBD5|91452	1871.6624
TCGA-KL-8344-01A-11R-2315-07	ACBD6|84320	268.7339
TCGA-KL-8344-01A-11R-2315-07	ACBD7|414149	9.7617
TCGA-KL-8344-01A-11R-2315-07	ACCN1|40	258.3979
TCGA-KL-8344-01A-11R-2315-07	ACCN2|41	745.6216
TCGA-KL-8344-01A-11R-2315-07	ACCN3|9311	2.2969
TCGA-KL-8344-01A-11R-2315-07	ACCN4|55515	0
TCGA-KL-8344-01A-11R-2315-07	ACCN5|51802	0
TCGA-KL-8344-01A-11R-2315-07	ACCSL|390110	0
TCGA-KL-8344-01A-11R-2315-07	ACCS|84680	241.1714
TCGA-KL-8344-01A-11R-2315-07	ACD|65057	325.2943
TCGA-KL-8344-01A-11R-2315-07	ACE2|59272	4.5937
TCGA-KL-8344-01A-11R-2315-07	ACER1|125981	0
TCGA-KL-8344-01A-11R-2315-07	ACER2|340485	84.9842
TCGA-KL-8344-01A-11R-2315-07	ACER3|55331	261.5561
TCGA-KL-8344-01A-11R-2315-07	ACE|1636	1544.0712
TCGA-KL-8344-01A-11R-2315-07	ACHE|43	40.1952
TCGA-KL-8344-01A-11R-2315-07	ACIN1|22985	1572.495
TCGA-KL-8344-01A-11R-2315-07	ACLY|47	3310.6517
TCGA-KL-8344-01A-11R-2315-07	ACMSD|130013	12.0586
TCGA-KL-8344-01A-11R-2315-07	ACN9|57001	184.8981
TCGA-KL-8344-01A-11R-2315-07	ACO1|48	1826.0121
TCGA-KL-8344-01A-11R-2315-07	ACO2|50	11990.402
TCGA-KL-8344-01A-11R-2315-07	ACOT11|26027	637.2093
TCGA-KL-8344-01A-11R-2315-07	ACOT12|134526	.8613
TCGA-KL-8344-01A-11R-2315-07	ACOT13|55856	680.1665
TCGA-KL-8344-01A-11R-2315-07	ACOT1|641371	299.4545
TCGA-KL-8344-01A-11R-2315-07	ACOT2|10965	254.3784
TCGA-KL-8344-01A-11R-2315-07	ACOT4|122970	42.4921
TCGA-KL-8344-01A-11R-2315-07	ACOT6|641372	3.4453
TCGA-KL-8344-01A-11R-2315-07	ACOT7|11332	363.1927
TCGA-KL-8344-01A-11R-2315-07	ACOT8|10005	648.6879
TCGA-KL-8344-01A-11R-2315-07	ACOT9|23597	518.5185
TCGA-KL-8344-01A-11R-2315-07	ACOX1|51	1660.824
TCGA-KL-8344-01A-11R-2315-07	ACOX2|8309	296.5834
TCGA-KL-8344-01A-11R-2315-07	ACOX3|8310	259.5464
TCGA-KL-8344-01A-11R-2315-07	ACOXL|55289	1.1484
TCGA-KL-8344-01A-11R-2315-07	ACP1|52	1594.6024
TCGA-KL-8344-01A-11R-2315-07	ACP2|53	597.4734
TCGA-KL-8344-01A-11R-2315-07	ACP5|54	117.7146
TCGA-KL-8344-01A-11R-2315-07	ACP6|51205	116.5662
TCGA-KL-8344-01A-11R-2315-07	ACPL2|92370	185.7594
TCGA-KL-8344-01A-11R-2315-07	ACPP|55	4.0195
TCGA-KL-8344-01A-11R-2315-07	ACPT|93650	0
TCGA-KL-8344-01A-11R-2315-07	ACRBP|84519	16.3652
TCGA-KL-8344-01A-11R-2315-07	ACRC|93953	4.0195
TCGA-KL-8344-01A-11R-2315-07	ACRV1|56	.8613
TCGA-KL-8344-01A-11R-2315-07	ACR|49	3.4453
TCGA-KL-8344-01A-11R-2315-07	ACSBG1|23205	7.4648
TCGA-KL-8344-01A-11R-2315-07	ACSBG2|81616	.2871
TCGA-KL-8344-01A-11R-2315-07	ACSF2|80221	265.5757
TCGA-KL-8344-01A-11R-2315-07	ACSF3|197322	494.6885
TCGA-KL-8344-01A-11R-2315-07	ACSL1|2180	15174.8493
TCGA-KL-8344-01A-11R-2315-07	ACSL3|2181	2424.0597
TCGA-KL-8344-01A-11R-2315-07	ACSL4|2182	6826.0121
TCGA-KL-8344-01A-11R-2315-07	ACSL5|51703	317.2552
TCGA-KL-8344-01A-11R-2315-07	ACSL6|23305	12.0586
TCGA-KL-8344-01A-11R-2315-07	ACSM1|116285	2.2969
TCGA-KL-8344-01A-11R-2315-07	ACSM2A|123876	6.8906
TCGA-KL-8344-01A-11R-2315-07	ACSM2B|348158	7.7519
TCGA-KL-8344-01A-11R-2315-07	ACSM3|6296	669.4832
TCGA-KL-8344-01A-11R-2315-07	ACSM4|341392	0
TCGA-KL-8344-01A-11R-2315-07	ACSM5|54988	15.791
TCGA-KL-8344-01A-11R-2315-07	ACSS1|84532	2350.2728
TCGA-KL-8344-01A-11R-2315-07	ACSS2|55902	984.7832
TCGA-KL-8344-01A-11R-2315-07	ACSS3|79611	1738.4439
TCGA-KL-8344-01A-11R-2315-07	ACTA1|58	.5742
TCGA-KL-8344-01A-11R-2315-07	ACTA2|59	6402.7993
TCGA-KL-8344-01A-11R-2315-07	ACTBL2|345651	.5742
TCGA-KL-8344-01A-11R-2315-07	ACTB|60	52765.4321
TCGA-KL-8344-01A-11R-2315-07	ACTC1|70	78.3807
TCGA-KL-8344-01A-11R-2315-07	ACTG1|71	48486.9365
TCGA-KL-8344-01A-11R-2315-07	ACTG2|72	423.1984
TCGA-KL-8344-01A-11R-2315-07	ACTL6A|86	789.2621
TCGA-KL-8344-01A-11R-2315-07	ACTL6B|51412	0
TCGA-KL-8344-01A-11R-2315-07	ACTL7A|10881	.2871
TCGA-KL-8344-01A-11R-2315-07	ACTL7B|10880	0
TCGA-KL-8344-01A-11R-2315-07	ACTL8|81569	0
TCGA-KL-8344-01A-11R-2315-07	ACTL9|284382	0
TCGA-KL-8344-01A-11R-2315-07	ACTN1|87	2277.6342
TCGA-KL-8344-01A-11R-2315-07	ACTN2|88	1.1484
TCGA-KL-8344-01A-11R-2315-07	ACTN3|89	.5742
TCGA-KL-8344-01A-11R-2315-07	ACTN4|81	19284.2004
TCGA-KL-8344-01A-11R-2315-07	ACTR10|55860	940.2814
TCGA-KL-8344-01A-11R-2315-07	ACTR1A|10121	3269.021
TCGA-KL-8344-01A-11R-2315-07	ACTR1B|10120	1318.6908
TCGA-KL-8344-01A-11R-2315-07	ACTR2|10097	5910.1349
TCGA-KL-8344-01A-11R-2315-07	ACTR3B|57180	259.2593
TCGA-KL-8344-01A-11R-2315-07	ACTR3C|653857	120.0115
TCGA-KL-8344-01A-11R-2315-07	ACTR3|10096	4855.01
TCGA-KL-8344-01A-11R-2315-07	ACTR5|79913	140.1091
TCGA-KL-8344-01A-11R-2315-07	ACTR6|64431	503.0146
TCGA-KL-8344-01A-11R-2315-07	ACTR8|93973	687.9127
TCGA-KL-8344-01A-11R-2315-07	ACTRT1|139741	0
TCGA-KL-8344-01A-11R-2315-07	ACTRT2|140625	0
TCGA-KL-8344-01A-11R-2315-07	ACVR1B|91	2720.356
TCGA-KL-8344-01A-11R-2315-07	ACVR1C|130399	1042.205
TCGA-KL-8344-01A-11R-2315-07	ACVR1|90	1588.5731
TCGA-KL-8344-01A-11R-2315-07	ACVR2A|92	249.2105
TCGA-KL-8344-01A-11R-2315-07	ACVR2B|93	274.476
TCGA-KL-8344-01A-11R-2315-07	ACVRL1|94	1358.5989
TCGA-KL-8344-01A-11R-2315-07	ACY1|95	821.9811
TCGA-KL-8344-01A-11R-2315-07	ACY3|91703	3.1582
TCGA-KL-8344-01A-11R-2315-07	ACYP1|97	48.2343
TCGA-KL-8344-01A-11R-2315-07	ACYP2|98	265.5757
TCGA-KL-8344-01A-11R-2315-07	ADAD1|132612	0
TCGA-KL-8344-01A-11R-2315-07	ADAD2|161931	0
TCGA-KL-8344-01A-11R-2315-07	ADAL|161823	485.2139
TCGA-KL-8344-01A-11R-2315-07	ADAM10|102	2126.0408
TCGA-KL-8344-01A-11R-2315-07	ADAM11|4185	6.0293
TCGA-KL-8344-01A-11R-2315-07	ADAM12|8038	600.3445
TCGA-KL-8344-01A-11R-2315-07	ADAM15|8751	1250.6977
TCGA-KL-8344-01A-11R-2315-07	ADAM17|6868	594.6024
TCGA-KL-8344-01A-11R-2315-07	ADAM18|8749	0
TCGA-KL-8344-01A-11R-2315-07	ADAM19|8728	253.5171
TCGA-KL-8344-01A-11R-2315-07	ADAM20|8748	1.4355
TCGA-KL-8344-01A-11R-2315-07	ADAM21P1|145241	.2871
TCGA-KL-8344-01A-11R-2315-07	ADAM21|8747	1.4355
TCGA-KL-8344-01A-11R-2315-07	ADAM22|53616	78.6678
TCGA-KL-8344-01A-11R-2315-07	ADAM23|8745	19.2363
TCGA-KL-8344-01A-11R-2315-07	ADAM28|10863	57.996
TCGA-KL-8344-01A-11R-2315-07	ADAM29|11086	0
TCGA-KL-8344-01A-11R-2315-07	ADAM2|2515	0
TCGA-KL-8344-01A-11R-2315-07	ADAM30|11085	0
TCGA-KL-8344-01A-11R-2315-07	ADAM32|203102	32.1562
TCGA-KL-8344-01A-11R-2315-07	ADAM33|80332	16.3652
TCGA-KL-8344-01A-11R-2315-07	ADAM3A|1587	0
TCGA-KL-8344-01A-11R-2315-07	ADAM5P|255926	0
TCGA-KL-8344-01A-11R-2315-07	ADAM6|8755	625.1995
TCGA-KL-8344-01A-11R-2315-07	ADAM7|8756	0
TCGA-KL-8344-01A-11R-2315-07	ADAM8|101	15.2168
TCGA-KL-8344-01A-11R-2315-07	ADAM9|8754	3417.7433
TCGA-KL-8344-01A-11R-2315-07	ADAMDEC1|27299	31.2949
TCGA-KL-8344-01A-11R-2315-07	ADAMTS10|81794	136.9509
TCGA-KL-8344-01A-11R-2315-07	ADAMTS12|81792	144.4157
TCGA-KL-8344-01A-11R-2315-07	ADAMTS13|11093	91.8748
TCGA-KL-8344-01A-11R-2315-07	ADAMTS14|140766	39.0468
TCGA-KL-8344-01A-11R-2315-07	ADAMTS15|170689	37.037
TCGA-KL-8344-01A-11R-2315-07	ADAMTS16|170690	78.6678
TCGA-KL-8344-01A-11R-2315-07	ADAMTS17|170691	15.2168
TCGA-KL-8344-01A-11R-2315-07	ADAMTS18|170692	61.4413
TCGA-KL-8344-01A-11R-2315-07	ADAMTS19|171019	0
TCGA-KL-8344-01A-11R-2315-07	ADAMTS1|9510	1343.9564
TCGA-KL-8344-01A-11R-2315-07	ADAMTS20|80070	0
TCGA-KL-8344-01A-11R-2315-07	ADAMTS2|9509	294.2865
TCGA-KL-8344-01A-11R-2315-07	ADAMTS3|9508	64.8866
TCGA-KL-8344-01A-11R-2315-07	ADAMTS4|9507	1180.5914
TCGA-KL-8344-01A-11R-2315-07	ADAMTS5|11096	692.5065
TCGA-KL-8344-01A-11R-2315-07	ADAMTS6|11174	16.9394
TCGA-KL-8344-01A-11R-2315-07	ADAMTS7|11173	663.5085
TCGA-KL-8344-01A-11R-2315-07	ADAMTS8|11095	14.9297
TCGA-KL-8344-01A-11R-2315-07	ADAMTS9|56999	1134.654
TCGA-KL-8344-01A-11R-2315-07	ADAMTSL1|92949	484.3526
TCGA-KL-8344-01A-11R-2315-07	ADAMTSL2|9719	553.8329
TCGA-KL-8344-01A-11R-2315-07	ADAMTSL3|57188	284.5248
TCGA-KL-8344-01A-11R-2315-07	ADAMTSL4|54507	205.857
TCGA-KL-8344-01A-11R-2315-07	ADAMTSL5|339366	22.3945
TCGA-KL-8344-01A-11R-2315-07	ADAP1|11033	73.6463
TCGA-KL-8344-01A-11R-2315-07	ADAP2|55803	329.6009
TCGA-KL-8344-01A-11R-2315-07	ADARB1|104	602.0672
TCGA-KL-8344-01A-11R-2315-07	ADARB2|105	1.4355
TCGA-KL-8344-01A-11R-2315-07	ADAR|103	3870.801
TCGA-KL-8344-01A-11R-2315-07	ADAT1|23536	567.327
TCGA-KL-8344-01A-11R-2315-07	ADAT2|134637	66.8964
TCGA-KL-8344-01A-11R-2315-07	ADAT3|113179	36.7499
TCGA-KL-8344-01A-11R-2315-07	ADA|100	123.1697
TCGA-KL-8344-01A-11R-2315-07	ADCK1|57143	87.2811
TCGA-KL-8344-01A-11R-2315-07	ADCK2|90956	523.9736
TCGA-KL-8344-01A-11R-2315-07	ADCK4|79934	479.1846
TCGA-KL-8344-01A-11R-2315-07	ADCK5|203054	108.8142
TCGA-KL-8344-01A-11R-2315-07	ADCY10|55811	.8613
TCGA-KL-8344-01A-11R-2315-07	ADCY1|107	753.6606
TCGA-KL-8344-01A-11R-2315-07	ADCY2|108	2.2969
TCGA-KL-8344-01A-11R-2315-07	ADCY3|109	955.2168
TCGA-KL-8344-01A-11R-2315-07	ADCY4|196883	420.3273
TCGA-KL-8344-01A-11R-2315-07	ADCY5|111	1366.9251
TCGA-KL-8344-01A-11R-2315-07	ADCY6|112	2508.7568
TCGA-KL-8344-01A-11R-2315-07	ADCY7|113	258.685
TCGA-KL-8344-01A-11R-2315-07	ADCY8|114	0
TCGA-KL-8344-01A-11R-2315-07	ADCY9|115	975.3086
TCGA-KL-8344-01A-11R-2315-07	ADCYAP1R1|117	5.7422
TCGA-KL-8344-01A-11R-2315-07	ADCYAP1|116	9.1875
TCGA-KL-8344-01A-11R-2315-07	ADC|113451	92.449
TCGA-KL-8344-01A-11R-2315-07	ADD1|118	5059.4315
TCGA-KL-8344-01A-11R-2315-07	ADD2|119	9.1875
TCGA-KL-8344-01A-11R-2315-07	ADD3|120	1964.3985
TCGA-KL-8344-01A-11R-2315-07	ADH1A|124	.5742
TCGA-KL-8344-01A-11R-2315-07	ADH1B|125	54.8378
TCGA-KL-8344-01A-11R-2315-07	ADH1C|126	2.2969
TCGA-KL-8344-01A-11R-2315-07	ADH4|127	0
TCGA-KL-8344-01A-11R-2315-07	ADH5|128	3206.1441
TCGA-KL-8344-01A-11R-2315-07	ADH6|130	5.168
TCGA-KL-8344-01A-11R-2315-07	ADH7|131	0
TCGA-KL-8344-01A-11R-2315-07	ADHFE1|137872	272.1792
TCGA-KL-8344-01A-11R-2315-07	ADI1|55256	3196.0953
TCGA-KL-8344-01A-11R-2315-07	ADIG|149685	0
TCGA-KL-8344-01A-11R-2315-07	ADIPOQ|9370	0
TCGA-KL-8344-01A-11R-2315-07	ADIPOR1|51094	1923.3419
TCGA-KL-8344-01A-11R-2315-07	ADIPOR2|79602	3588.8602
TCGA-KL-8344-01A-11R-2315-07	ADK|132	635.6589
TCGA-KL-8344-01A-11R-2315-07	ADM2|79924	77.8065
TCGA-KL-8344-01A-11R-2315-07	ADM|133	1263.853
TCGA-KL-8344-01A-11R-2315-07	ADNP2|22850	675.567
TCGA-KL-8344-01A-11R-2315-07	ADNP|23394	2263.5659
TCGA-KL-8344-01A-11R-2315-07	ADORA1|134	22.1074
TCGA-KL-8344-01A-11R-2315-07	ADORA2A|135	171.849
TCGA-KL-8344-01A-11R-2315-07	ADORA2B|136	28.1367
TCGA-KL-8344-01A-11R-2315-07	ADORA3|140	47.0858
TCGA-KL-8344-01A-11R-2315-07	ADO|84890	615.2742
TCGA-KL-8344-01A-11R-2315-07	ADPGK|83440	861.157
TCGA-KL-8344-01A-11R-2315-07	ADPRHL1|113622	22.1074
TCGA-KL-8344-01A-11R-2315-07	ADPRHL2|54936	271.3178
TCGA-KL-8344-01A-11R-2315-07	ADPRH|141	331.3236
TCGA-KL-8344-01A-11R-2315-07	ADRA1A|148	13.4941
TCGA-KL-8344-01A-11R-2315-07	ADRA1B|147	133.5056
TCGA-KL-8344-01A-11R-2315-07	ADRA1D|146	12.0586
TCGA-KL-8344-01A-11R-2315-07	ADRA2A|150	19.5234
TCGA-KL-8344-01A-11R-2315-07	ADRA2B|151	66.035
TCGA-KL-8344-01A-11R-2315-07	ADRA2C|152	9.7617
TCGA-KL-8344-01A-11R-2315-07	ADRB1|153	1071.4901
TCGA-KL-8344-01A-11R-2315-07	ADRB2|154	51.9667
TCGA-KL-8344-01A-11R-2315-07	ADRB3|155	2.584
TCGA-KL-8344-01A-11R-2315-07	ADRBK1|156	1420.0402
TCGA-KL-8344-01A-11R-2315-07	ADRBK2|157	268.4467
TCGA-KL-8344-01A-11R-2315-07	ADRM1|11047	1339.9368
TCGA-KL-8344-01A-11R-2315-07	ADSL|158	590.2957
TCGA-KL-8344-01A-11R-2315-07	ADSSL1|122622	158.7712
TCGA-KL-8344-01A-11R-2315-07	ADSS|159	664.944
TCGA-KL-8344-01A-11R-2315-07	AEBP1|165	2246.3394
TCGA-KL-8344-01A-11R-2315-07	AEBP2|121536	868.7913
TCGA-KL-8344-01A-11R-2315-07	AEN|64782	540.0517
TCGA-KL-8344-01A-11R-2315-07	AES|166	17311.8002
TCGA-KL-8344-01A-11R-2315-07	AFAP1L1|134265	1314.6713
TCGA-KL-8344-01A-11R-2315-07	AFAP1L2|84632	675.8541
TCGA-KL-8344-01A-11R-2315-07	AFAP1|60312	817.9615
TCGA-KL-8344-01A-11R-2315-07	AFARP1|246182	.5742
TCGA-KL-8344-01A-11R-2315-07	AFF1|4299	3908.6994
TCGA-KL-8344-01A-11R-2315-07	AFF2|2334	16.6523
TCGA-KL-8344-01A-11R-2315-07	AFF3|3899	14.0683
TCGA-KL-8344-01A-11R-2315-07	AFF4|27125	4101.0623
TCGA-KL-8344-01A-11R-2315-07	AFG3L1|172	241.1714
TCGA-KL-8344-01A-11R-2315-07	AFG3L2|10939	2800.5828
TCGA-KL-8344-01A-11R-2315-07	AFMID|125061	143.5544
TCGA-KL-8344-01A-11R-2315-07	AFM|173	.5742
TCGA-KL-8344-01A-11R-2315-07	AFP|174	5.168
TCGA-KL-8344-01A-11R-2315-07	AFTPH|54812	1544.9325
TCGA-KL-8344-01A-11R-2315-07	AG2|387763	789.2621
TCGA-KL-8344-01A-11R-2315-07	AGAP11|119385	64.0339
TCGA-KL-8344-01A-11R-2315-07	AGAP1|116987	487.7979
TCGA-KL-8344-01A-11R-2315-07	AGAP2|116986	116.8447
TCGA-KL-8344-01A-11R-2315-07	AGAP3|116988	1226.5289
TCGA-KL-8344-01A-11R-2315-07	AGAP4|119016	83.2616
TCGA-KL-8344-01A-11R-2315-07	AGAP5|729092	29.3368
TCGA-KL-8344-01A-11R-2315-07	AGAP6|414189	38.7597
TCGA-KL-8344-01A-11R-2315-07	AGAP7|653268	3.4453
TCGA-KL-8344-01A-11R-2315-07	AGAP8|728404	18.375
TCGA-KL-8344-01A-11R-2315-07	AGA|175	536.3193
TCGA-KL-8344-01A-11R-2315-07	AGBL1|123624	0
TCGA-KL-8344-01A-11R-2315-07	AGBL2|79841	14.3554
TCGA-KL-8344-01A-11R-2315-07	AGBL3|340351	3.1582
TCGA-KL-8344-01A-11R-2315-07	AGBL4|84871	3.7324
TCGA-KL-8344-01A-11R-2315-07	AGBL5|60509	1796.4571
TCGA-KL-8344-01A-11R-2315-07	AGER|177	16.3652
TCGA-KL-8344-01A-11R-2315-07	AGFG1|3267	2699.6842
TCGA-KL-8344-01A-11R-2315-07	AGFG2|3268	728.108
TCGA-KL-8344-01A-11R-2315-07	AGGF1|55109	1090.4393
TCGA-KL-8344-01A-11R-2315-07	AGK|55750	798.1625
TCGA-KL-8344-01A-11R-2315-07	AGL|178	800.7465
TCGA-KL-8344-01A-11R-2315-07	AGMAT|79814	17.8007
TCGA-KL-8344-01A-11R-2315-07	AGPAT1|10554	2361.0738
TCGA-KL-8344-01A-11R-2315-07	AGPAT2|10555	1169.1071
TCGA-KL-8344-01A-11R-2315-07	AGPAT3|56894	1499.8564
TCGA-KL-8344-01A-11R-2315-07	AGPAT4|56895	124.6052
TCGA-KL-8344-01A-11R-2315-07	AGPAT5|55326	1811.3695
TCGA-KL-8344-01A-11R-2315-07	AGPAT6|137964	1956.9337
TCGA-KL-8344-01A-11R-2315-07	AGPAT9|84803	2822.8539
TCGA-KL-8344-01A-11R-2315-07	AGPHD1|123688	49.0956
TCGA-KL-8344-01A-11R-2315-07	AGPS|8540	898.0764
TCGA-KL-8344-01A-11R-2315-07	AGR2|10551	0
TCGA-KL-8344-01A-11R-2315-07	AGR3|155465	0
TCGA-KL-8344-01A-11R-2315-07	AGRN|375790	9781.5102
TCGA-KL-8344-01A-11R-2315-07	AGRP|181	.5742
TCGA-KL-8344-01A-11R-2315-07	AGTPBP1|23287	444.7316
TCGA-KL-8344-01A-11R-2315-07	AGTR1|185	37.6113
TCGA-KL-8344-01A-11R-2315-07	AGTR2|186	0
TCGA-KL-8344-01A-11R-2315-07	AGTRAP|57085	311.5131
TCGA-KL-8344-01A-11R-2315-07	AGT|183	47.9472
TCGA-KL-8344-01A-11R-2315-07	AGXT2L1|64850	.8613
TCGA-KL-8344-01A-11R-2315-07	AGXT2L2|85007	428.0046
TCGA-KL-8344-01A-11R-2315-07	AGXT2|64902	5.168
TCGA-KL-8344-01A-11R-2315-07	AGXT|189	.8613
TCGA-KL-8344-01A-11R-2315-07	AHCTF1|25909	1127.1892
TCGA-KL-8344-01A-11R-2315-07	AHCYL1|10768	3424.3468
TCGA-KL-8344-01A-11R-2315-07	AHCYL2|23382	3172.8395
TCGA-KL-8344-01A-11R-2315-07	AHCY|191	1693.942
TCGA-KL-8344-01A-11R-2315-07	AHDC1|27245	659.7761
TCGA-KL-8344-01A-11R-2315-07	AHI1|54806	380.9934
TCGA-KL-8344-01A-11R-2315-07	AHNAK2|113146	248.3491
TCGA-KL-8344-01A-11R-2315-07	AHNAK|79026	41221.9351
TCGA-KL-8344-01A-11R-2315-07	AHRR|57491	19.2363
TCGA-KL-8344-01A-11R-2315-07	AHR|196	1171.1169
TCGA-KL-8344-01A-11R-2315-07	AHSA1|10598	1189.4918
TCGA-KL-8344-01A-11R-2315-07	AHSA2|130872	276.7729
TCGA-KL-8344-01A-11R-2315-07	AHSG|197	0
TCGA-KL-8344-01A-11R-2315-07	AHSP|51327	0
TCGA-KL-8344-01A-11R-2315-07	AICDA|57379	1.7227
TCGA-KL-8344-01A-11R-2315-07	AIDA|64853	513.3821
TCGA-KL-8344-01A-11R-2315-07	AIF1L|83543	1426.0695
TCGA-KL-8344-01A-11R-2315-07	AIF1|199	146.1384
TCGA-KL-8344-01A-11R-2315-07	AIFM1|9131	2305.1967
TCGA-KL-8344-01A-11R-2315-07	AIFM2|84883	642.8366
TCGA-KL-8344-01A-11R-2315-07	AIFM3|150209	11.1915
TCGA-KL-8344-01A-11R-2315-07	AIG1|51390	1104.5076
TCGA-KL-8344-01A-11R-2315-07	AIM1L|55057	.5742
TCGA-KL-8344-01A-11R-2315-07	AIM1|202	109.6756
TCGA-KL-8344-01A-11R-2315-07	AIM2|9447	1.4355
TCGA-KL-8344-01A-11R-2315-07	AIMP1|9255	1044.0568
TCGA-KL-8344-01A-11R-2315-07	AIMP2|7965	485.6962
TCGA-KL-8344-01A-11R-2315-07	AIPL1|23746	0
TCGA-KL-8344-01A-11R-2315-07	AIP|9049	1468.8487
TCGA-KL-8344-01A-11R-2315-07	AIRE|326	.2871
TCGA-KL-8344-01A-11R-2315-07	AJAP1|55966	78.0936
TCGA-KL-8344-01A-11R-2315-07	AK1|203	1042.4921
TCGA-KL-8344-01A-11R-2315-07	AK2|204	1459.9483
TCGA-KL-8344-01A-11R-2315-07	AK3L1|205	22.1074
TCGA-KL-8344-01A-11R-2315-07	AK3|50808	4141.8318
TCGA-KL-8344-01A-11R-2315-07	AK5|26289	13.4941
TCGA-KL-8344-01A-11R-2315-07	AK7|122481	108.5271
TCGA-KL-8344-01A-11R-2315-07	AKAP10|11216	648.8659
TCGA-KL-8344-01A-11R-2315-07	AKAP11|11215	2265.2885
TCGA-KL-8344-01A-11R-2315-07	AKAP12|9590	825.4378
TCGA-KL-8344-01A-11R-2315-07	AKAP13|11214	3645.1335
TCGA-KL-8344-01A-11R-2315-07	AKAP14|158798	0
TCGA-KL-8344-01A-11R-2315-07	AKAP1|8165	1747.0571
TCGA-KL-8344-01A-11R-2315-07	AKAP2|11217	1173.4539
TCGA-KL-8344-01A-11R-2315-07	AKAP3|10566	11.7715
TCGA-KL-8344-01A-11R-2315-07	AKAP4|8852	.2871
TCGA-KL-8344-01A-11R-2315-07	AKAP5|9495	29.8593
TCGA-KL-8344-01A-11R-2315-07	AKAP6|9472	422.9113
TCGA-KL-8344-01A-11R-2315-07	AKAP7|9465	122.8826
TCGA-KL-8344-01A-11R-2315-07	AKAP8L|26993	778.352
TCGA-KL-8344-01A-11R-2315-07	AKAP8|10270	556.704
TCGA-KL-8344-01A-11R-2315-07	AKAP9|10142	2999.7129
TCGA-KL-8344-01A-11R-2315-07	AKD1|221264	201.8375
TCGA-KL-8344-01A-11R-2315-07	AKIRIN1|79647	1221.9351
TCGA-KL-8344-01A-11R-2315-07	AKIRIN2|55122	574.2176
TCGA-KL-8344-01A-11R-2315-07	AKNAD1|254268	.2871
TCGA-KL-8344-01A-11R-2315-07	AKNA|80709	501.5791
TCGA-KL-8344-01A-11R-2315-07	AKR1A1|10327	691.0709
TCGA-KL-8344-01A-11R-2315-07	AKR1B10|57016	1.1484
TCGA-KL-8344-01A-11R-2315-07	AKR1B15|441282	0
TCGA-KL-8344-01A-11R-2315-07	AKR1B1|231	6266.1499
TCGA-KL-8344-01A-11R-2315-07	AKR1C1|1645	5192.9371
TCGA-KL-8344-01A-11R-2315-07	AKR1C2|1646	416.5949
TCGA-KL-8344-01A-11R-2315-07	AKR1C3|8644	423.1984
TCGA-KL-8344-01A-11R-2315-07	AKR1C4|1109	.2871
TCGA-KL-8344-01A-11R-2315-07	AKR1CL1|340811	0
TCGA-KL-8344-01A-11R-2315-07	AKR1D1|6718	0
TCGA-KL-8344-01A-11R-2315-07	AKR1E2|83592	13.4941
TCGA-KL-8344-01A-11R-2315-07	AKR7A2|8574	686.4772
TCGA-KL-8344-01A-11R-2315-07	AKR7A3|22977	162.7907
TCGA-KL-8344-01A-11R-2315-07	AKR7L|246181	5.168
TCGA-KL-8344-01A-11R-2315-07	AKT1S1|84335	840.0804
TCGA-KL-8344-01A-11R-2315-07	AKT1|207	2223.9449
TCGA-KL-8344-01A-11R-2315-07	AKT2|208	2360.6087
TCGA-KL-8344-01A-11R-2315-07	AKT3|10000	1129.199
TCGA-KL-8344-01A-11R-2315-07	AKTIP|64400	967.6601
TCGA-KL-8344-01A-11R-2315-07	ALAD|210	1335.9173
TCGA-KL-8344-01A-11R-2315-07	ALAS1|211	2178.8688
TCGA-KL-8344-01A-11R-2315-07	ALAS2|212	2.0098
TCGA-KL-8344-01A-11R-2315-07	ALB|213	24.9785
TCGA-KL-8344-01A-11R-2315-07	ALCAM|214	748.2056
TCGA-KL-8344-01A-11R-2315-07	ALDH16A1|126133	791.8461
TCGA-KL-8344-01A-11R-2315-07	ALDH18A1|5832	1182.6012
TCGA-KL-8344-01A-11R-2315-07	ALDH1A1|216	6263.2788
TCGA-KL-8344-01A-11R-2315-07	ALDH1A2|8854	1429.5148
TCGA-KL-8344-01A-11R-2315-07	ALDH1A3|220	243.4568
TCGA-KL-8344-01A-11R-2315-07	ALDH1B1|219	841.5159
TCGA-KL-8344-01A-11R-2315-07	ALDH1L1|10840	5001.4355
TCGA-KL-8344-01A-11R-2315-07	ALDH1L2|160428	240.3101
TCGA-KL-8344-01A-11R-2315-07	ALDH2|217	5215.9058
TCGA-KL-8344-01A-11R-2315-07	ALDH3A1|218	11.7715
TCGA-KL-8344-01A-11R-2315-07	ALDH3A2|224	2660.0632
TCGA-KL-8344-01A-11R-2315-07	ALDH3B1|221	52.828
TCGA-KL-8344-01A-11R-2315-07	ALDH3B2|222	0
TCGA-KL-8344-01A-11R-2315-07	ALDH4A1|8659	540.913
TCGA-KL-8344-01A-11R-2315-07	ALDH5A1|7915	1375.2512
TCGA-KL-8344-01A-11R-2315-07	ALDH6A1|4329	1482.6644
TCGA-KL-8344-01A-11R-2315-07	ALDH7A1|501	1524.5478
TCGA-KL-8344-01A-11R-2315-07	ALDH8A1|64577	6.6035
TCGA-KL-8344-01A-11R-2315-07	ALDH9A1|223	1610.1062
TCGA-KL-8344-01A-11R-2315-07	ALDOA|226	29575.3661
TCGA-KL-8344-01A-11R-2315-07	ALDOB|229	232.5581
TCGA-KL-8344-01A-11R-2315-07	ALDOC|230	147.861
TCGA-KL-8344-01A-11R-2315-07	ALG10B|144245	403.9621
TCGA-KL-8344-01A-11R-2315-07	ALG10|84920	91.0135
TCGA-KL-8344-01A-11R-2315-07	ALG11|440138	21.2461
TCGA-KL-8344-01A-11R-2315-07	ALG12|79087	877.6916
TCGA-KL-8344-01A-11R-2315-07	ALG13|79868	587.9989
TCGA-KL-8344-01A-11R-2315-07	ALG14|199857	144.1286
TCGA-KL-8344-01A-11R-2315-07	ALG1L2|644974	0
TCGA-KL-8344-01A-11R-2315-07	ALG1L|200810	13.0233
TCGA-KL-8344-01A-11R-2315-07	ALG1|56052	574.2865
TCGA-KL-8344-01A-11R-2315-07	ALG2|85365	1281.0795
TCGA-KL-8344-01A-11R-2315-07	ALG3|10195	567.0399
TCGA-KL-8344-01A-11R-2315-07	ALG5|29880	650.5886
TCGA-KL-8344-01A-11R-2315-07	ALG6|29929	124.3181
TCGA-KL-8344-01A-11R-2315-07	ALG8|79053	768.5903
TCGA-KL-8344-01A-11R-2315-07	ALG9|79796	595.4637
TCGA-KL-8344-01A-11R-2315-07	ALKBH1|8846	170.2555
TCGA-KL-8344-01A-11R-2315-07	ALKBH2|121642	163.3649
TCGA-KL-8344-01A-11R-2315-07	ALKBH3|221120	321.849
TCGA-KL-8344-01A-11R-2315-07	ALKBH4|54784	242.4404
TCGA-KL-8344-01A-11R-2315-07	ALKBH5|54890	2134.6138
TCGA-KL-8344-01A-11R-2315-07	ALKBH6|84964	138.9607
TCGA-KL-8344-01A-11R-2315-07	ALKBH7|84266	1310.9388
TCGA-KL-8344-01A-11R-2315-07	ALKBH8|91801	262.1303
TCGA-KL-8344-01A-11R-2315-07	ALK|238	.2871
TCGA-KL-8344-01A-11R-2315-07	ALLC|55821	.2871
TCGA-KL-8344-01A-11R-2315-07	ALMS1P|200420	2.8711
TCGA-KL-8344-01A-11R-2315-07	ALMS1|7840	1121.447
TCGA-KL-8344-01A-11R-2315-07	ALOX12B|242	.2871
TCGA-KL-8344-01A-11R-2315-07	ALOX12P2|245	9.7617
TCGA-KL-8344-01A-11R-2315-07	ALOX12|239	6.6035
TCGA-KL-8344-01A-11R-2315-07	ALOX15B|247	.2871
TCGA-KL-8344-01A-11R-2315-07	ALOX15|246	0
TCGA-KL-8344-01A-11R-2315-07	ALOX5AP|241	192.0758
TCGA-KL-8344-01A-11R-2315-07	ALOX5|240	144.99
TCGA-KL-8344-01A-11R-2315-07	ALOXE3|59344	0
TCGA-KL-8344-01A-11R-2315-07	ALPI|248	0
TCGA-KL-8344-01A-11R-2315-07	ALPK1|80216	356.0149
TCGA-KL-8344-01A-11R-2315-07	ALPK2|115701	.5742
TCGA-KL-8344-01A-11R-2315-07	ALPK3|57538	2933.6779
TCGA-KL-8344-01A-11R-2315-07	ALPL|249	133.2185
TCGA-KL-8344-01A-11R-2315-07	ALPPL2|251	0
TCGA-KL-8344-01A-11R-2315-07	ALPP|250	0
TCGA-KL-8344-01A-11R-2315-07	ALS2CL|259173	1035.8886
TCGA-KL-8344-01A-11R-2315-07	ALS2CR11|151254	1.4355
TCGA-KL-8344-01A-11R-2315-07	ALS2CR12|130540	2.8711
TCGA-KL-8344-01A-11R-2315-07	ALS2CR4|65062	528.2802
TCGA-KL-8344-01A-11R-2315-07	ALS2CR8|79800	258.685
TCGA-KL-8344-01A-11R-2315-07	ALS2|57679	827.4476
TCGA-KL-8344-01A-11R-2315-07	ALX1|8092	.2871
TCGA-KL-8344-01A-11R-2315-07	ALX3|257	9.1875
TCGA-KL-8344-01A-11R-2315-07	ALX4|60529	.5742
TCGA-KL-8344-01A-11R-2315-07	AMAC1L2|83650	.2871
TCGA-KL-8344-01A-11R-2315-07	AMAC1L3|643664	0
TCGA-KL-8344-01A-11R-2315-07	AMAC1|146861	0
TCGA-KL-8344-01A-11R-2315-07	AMACR|23600	579.9598
TCGA-KL-8344-01A-11R-2315-07	AMBN|258	0
TCGA-KL-8344-01A-11R-2315-07	AMBP|259	12.9199
TCGA-KL-8344-01A-11R-2315-07	AMBRA1|55626	1165.9489
TCGA-KL-8344-01A-11R-2315-07	AMD1|262	3173.2845
TCGA-KL-8344-01A-11R-2315-07	AMDHD1|144193	7.1777
TCGA-KL-8344-01A-11R-2315-07	AMDHD2|51005	218.2113
TCGA-KL-8344-01A-11R-2315-07	AMELX|265	0
TCGA-KL-8344-01A-11R-2315-07	AMELY|266	0
TCGA-KL-8344-01A-11R-2315-07	AMFR|267	7696.2389
TCGA-KL-8344-01A-11R-2315-07	AMHR2|269	0
TCGA-KL-8344-01A-11R-2315-07	AMH|268	5.7422
TCGA-KL-8344-01A-11R-2315-07	AMICA1|120425	47.6601
TCGA-KL-8344-01A-11R-2315-07	AMIGO1|57463	167.6715
TCGA-KL-8344-01A-11R-2315-07	AMIGO2|347902	3476.5863
TCGA-KL-8344-01A-11R-2315-07	AMIGO3|386724	40.4823
TCGA-KL-8344-01A-11R-2315-07	AMMECR1L|83607	627.3328
TCGA-KL-8344-01A-11R-2315-07	AMMECR1|9949	255.5268
TCGA-KL-8344-01A-11R-2315-07	AMN1|196394	338.7884
TCGA-KL-8344-01A-11R-2315-07	AMN|81693	310.0775
TCGA-KL-8344-01A-11R-2315-07	AMOTL1|154810	1934.8263
TCGA-KL-8344-01A-11R-2315-07	AMOTL2|51421	2094.1717
TCGA-KL-8344-01A-11R-2315-07	AMOT|154796	871.9495
TCGA-KL-8344-01A-11R-2315-07	AMPD1|270	0
TCGA-KL-8344-01A-11R-2315-07	AMPD2|271	320.9877
TCGA-KL-8344-01A-11R-2315-07	AMPD3|272	2910.1349
TCGA-KL-8344-01A-11R-2315-07	AMPH|273	9.7617
TCGA-KL-8344-01A-11R-2315-07	AMTN|401138	.2871
TCGA-KL-8344-01A-11R-2315-07	AMT|275	499.7588
TCGA-KL-8344-01A-11R-2315-07	AMY1A|276	1.1484
TCGA-KL-8344-01A-11R-2315-07	AMY2A|279	0
TCGA-KL-8344-01A-11R-2315-07	AMY2B|280	44.9498
TCGA-KL-8344-01A-11R-2315-07	AMZ1|155185	2.584
TCGA-KL-8344-01A-11R-2315-07	AMZ2P1|201283	156.1872
TCGA-KL-8344-01A-11R-2315-07	AMZ2|51321	1565.8915
TCGA-KL-8344-01A-11R-2315-07	ANAPC10|10393	166.8102
TCGA-KL-8344-01A-11R-2315-07	ANAPC11|51529	1042.7792
TCGA-KL-8344-01A-11R-2315-07	ANAPC13|25847	2001.6796
TCGA-KL-8344-01A-11R-2315-07	ANAPC16|119504	2557.5653
TCGA-KL-8344-01A-11R-2315-07	ANAPC1|64682	788.975
TCGA-KL-8344-01A-11R-2315-07	ANAPC2|29882	531.7255
TCGA-KL-8344-01A-11R-2315-07	ANAPC4|29945	407.6945
TCGA-KL-8344-01A-11R-2315-07	ANAPC5|51433	2471.4327
TCGA-KL-8344-01A-11R-2315-07	ANAPC7|51434	877.9788
TCGA-KL-8344-01A-11R-2315-07	ANGEL1|23357	470.8585
TCGA-KL-8344-01A-11R-2315-07	ANGEL2|90806	290.8412
TCGA-KL-8344-01A-11R-2315-07	ANGPT1|284	245.478
TCGA-KL-8344-01A-11R-2315-07	ANGPT2|285	2822.2796
TCGA-KL-8344-01A-11R-2315-07	ANGPT4|51378	9.7617
TCGA-KL-8344-01A-11R-2315-07	ANGPTL1|9068	458.5128
TCGA-KL-8344-01A-11R-2315-07	ANGPTL2|23452	1615.2742
TCGA-KL-8344-01A-11R-2315-07	ANGPTL3|27329	4.3066
TCGA-KL-8344-01A-11R-2315-07	ANGPTL4|51129	66.8964
TCGA-KL-8344-01A-11R-2315-07	ANGPTL5|253935	0
TCGA-KL-8344-01A-11R-2315-07	ANGPTL6|83854	1.0537
TCGA-KL-8344-01A-11R-2315-07	ANGPTL7|10218	0
TCGA-KL-8344-01A-11R-2315-07	ANG|283	15.7163
TCGA-KL-8344-01A-11R-2315-07	ANK1|286	8.6133
TCGA-KL-8344-01A-11R-2315-07	ANK2|287	298.5932
TCGA-KL-8344-01A-11R-2315-07	ANK3|288	1057.4218
TCGA-KL-8344-01A-11R-2315-07	ANKAR|150709	73.4999
TCGA-KL-8344-01A-11R-2315-07	ANKDD1A|348094	45.6503
TCGA-KL-8344-01A-11R-2315-07	ANKFN1|162282	.2871
TCGA-KL-8344-01A-11R-2315-07	ANKFY1|51479	1840.3675
TCGA-KL-8344-01A-11R-2315-07	ANKHD1-EIF4EBP3|404734	726.1125
TCGA-KL-8344-01A-11R-2315-07	ANKHD1|54882	2055.613
TCGA-KL-8344-01A-11R-2315-07	ANKH|56172	1058.8573
TCGA-KL-8344-01A-11R-2315-07	ANKIB1|54467	1350.5599
TCGA-KL-8344-01A-11R-2315-07	ANKK1|255239	2.584
TCGA-KL-8344-01A-11R-2315-07	ANKLE1|126549	2.8711
TCGA-KL-8344-01A-11R-2315-07	ANKLE2|23141	1420.0402
TCGA-KL-8344-01A-11R-2315-07	ANKMY1|51281	175.1364
TCGA-KL-8344-01A-11R-2315-07	ANKMY2|57037	443.5831
TCGA-KL-8344-01A-11R-2315-07	ANKRA2|57763	221.9351
TCGA-KL-8344-01A-11R-2315-07	ANKRD10|55608	952.9142
TCGA-KL-8344-01A-11R-2315-07	ANKRD11|29123	2715.478
TCGA-KL-8344-01A-11R-2315-07	ANKRD12|23253	2242.3198
TCGA-KL-8344-01A-11R-2315-07	ANKRD13A|88455	1440.1378
TCGA-KL-8344-01A-11R-2315-07	ANKRD13B|124930	42.4921
TCGA-KL-8344-01A-11R-2315-07	ANKRD13C|81573	376.9739
TCGA-KL-8344-01A-11R-2315-07	ANKRD13D|338692	378.9836
TCGA-KL-8344-01A-11R-2315-07	ANKRD16|54522	97.8754
TCGA-KL-8344-01A-11R-2315-07	ANKRD17|26057	3100.7752
TCGA-KL-8344-01A-11R-2315-07	ANKRD19|138649	39.3339
TCGA-KL-8344-01A-11R-2315-07	ANKRD1|27063	22.6816
TCGA-KL-8344-01A-11R-2315-07	ANKRD20A3|441425	15.791
TCGA-KL-8344-01A-11R-2315-07	ANKRD20A4|728747	3.1582
TCGA-KL-8344-01A-11R-2315-07	ANKRD20B|729171	8.3262
TCGA-KL-8344-01A-11R-2315-07	ANKRD22|118932	1283.9506
TCGA-KL-8344-01A-11R-2315-07	ANKRD23|200539	21.2461
TCGA-KL-8344-01A-11R-2315-07	ANKRD24|170961	13.4941
TCGA-KL-8344-01A-11R-2315-07	ANKRD26P1|124149	.2871
TCGA-KL-8344-01A-11R-2315-07	ANKRD26|22852	384.1516
TCGA-KL-8344-01A-11R-2315-07	ANKRD27|84079	832.9027
TCGA-KL-8344-01A-11R-2315-07	ANKRD28|23243	1594.3152
TCGA-KL-8344-01A-11R-2315-07	ANKRD29|147463	798.7367
TCGA-KL-8344-01A-11R-2315-07	ANKRD2|26287	2.2969
TCGA-KL-8344-01A-11R-2315-07	ANKRD30A|91074	6.0293
TCGA-KL-8344-01A-11R-2315-07	ANKRD30B|374860	0
TCGA-KL-8344-01A-11R-2315-07	ANKRD31|256006	1.4355
TCGA-KL-8344-01A-11R-2315-07	ANKRD32|84250	92.1619
TCGA-KL-8344-01A-11R-2315-07	ANKRD33|341405	0
TCGA-KL-8344-01A-11R-2315-07	ANKRD34A|284615	10.0488
TCGA-KL-8344-01A-11R-2315-07	ANKRD34B|340120	7.1777
TCGA-KL-8344-01A-11R-2315-07	ANKRD34C|390616	0
TCGA-KL-8344-01A-11R-2315-07	ANKRD35|148741	3.1582
TCGA-KL-8344-01A-11R-2315-07	ANKRD36BP1|84832	58.2831
TCGA-KL-8344-01A-11R-2315-07	ANKRD36B|57730	18.0879
TCGA-KL-8344-01A-11R-2315-07	ANKRD36|375248	59.1444
TCGA-KL-8344-01A-11R-2315-07	ANKRD37|353322	176.1958
TCGA-KL-8344-01A-11R-2315-07	ANKRD39|51239	159.9196
TCGA-KL-8344-01A-11R-2315-07	ANKRD40|91369	1825.7249
TCGA-KL-8344-01A-11R-2315-07	ANKRD42|338699	579.3856
TCGA-KL-8344-01A-11R-2315-07	ANKRD43|134548	62.3026
TCGA-KL-8344-01A-11R-2315-07	ANKRD44|91526	95.033
TCGA-KL-8344-01A-11R-2315-07	ANKRD45|339416	32.1562
TCGA-KL-8344-01A-11R-2315-07	ANKRD46|157567	641.7112
TCGA-KL-8344-01A-11R-2315-07	ANKRD49|54851	219.3511
TCGA-KL-8344-01A-11R-2315-07	ANKRD50|57182	1191.7887
TCGA-KL-8344-01A-11R-2315-07	ANKRD52|283373	1197.818
TCGA-KL-8344-01A-11R-2315-07	ANKRD53|79998	3.7324
TCGA-KL-8344-01A-11R-2315-07	ANKRD54|129138	375.5383
TCGA-KL-8344-01A-11R-2315-07	ANKRD55|79722	.8613
TCGA-KL-8344-01A-11R-2315-07	ANKRD56|345079	103.3592
TCGA-KL-8344-01A-11R-2315-07	ANKRD57|65124	343.6693
TCGA-KL-8344-01A-11R-2315-07	ANKRD58|347454	4.0195
TCGA-KL-8344-01A-11R-2315-07	ANKRD5|63926	175.1364
TCGA-KL-8344-01A-11R-2315-07	ANKRD6|22881	365.8197
TCGA-KL-8344-01A-11R-2315-07	ANKRD7|56311	6.6035
TCGA-KL-8344-01A-11R-2315-07	ANKRD9|122416	269.3081
TCGA-KL-8344-01A-11R-2315-07	ANKS1A|23294	1725.8111
TCGA-KL-8344-01A-11R-2315-07	ANKS1B|56899	86.994
TCGA-KL-8344-01A-11R-2315-07	ANKS3|124401	320.4134
TCGA-KL-8344-01A-11R-2315-07	ANKS4B|257629	.2871
TCGA-KL-8344-01A-11R-2315-07	ANKS6|203286	434.1085
TCGA-KL-8344-01A-11R-2315-07	ANKZF1|55139	356.8763
TCGA-KL-8344-01A-11R-2315-07	ANLN|54443	131.2087
TCGA-KL-8344-01A-11R-2315-07	ANO10|55129	675.567
TCGA-KL-8344-01A-11R-2315-07	ANO1|55107	1615.8484
TCGA-KL-8344-01A-11R-2315-07	ANO2|57101	29.5722
TCGA-KL-8344-01A-11R-2315-07	ANO3|63982	24.4042
TCGA-KL-8344-01A-11R-2315-07	ANO4|121601	.8613
TCGA-KL-8344-01A-11R-2315-07	ANO5|203859	586.2762
TCGA-KL-8344-01A-11R-2315-07	ANO6|196527	1889.7502
TCGA-KL-8344-01A-11R-2315-07	ANO7|50636	22.9687
TCGA-KL-8344-01A-11R-2315-07	ANO8|57719	186.9078
TCGA-KL-8344-01A-11R-2315-07	ANO9|338440	12.3457
TCGA-KL-8344-01A-11R-2315-07	ANP32A|8125	2365.4895
TCGA-KL-8344-01A-11R-2315-07	ANP32B|10541	1697.6744
TCGA-KL-8344-01A-11R-2315-07	ANP32C|23520	2.2969
TCGA-KL-8344-01A-11R-2315-07	ANP32D|23519	0
TCGA-KL-8344-01A-11R-2315-07	ANP32E|81611	646.569
TCGA-KL-8344-01A-11R-2315-07	ANPEP|290	269.5952
TCGA-KL-8344-01A-11R-2315-07	ANTXR1|84168	1904.967
TCGA-KL-8344-01A-11R-2315-07	ANTXR2|118429	445.5929
TCGA-KL-8344-01A-11R-2315-07	ANTXRL|195977	0
TCGA-KL-8344-01A-11R-2315-07	ANUBL1|93550	90.4393
TCGA-KL-8344-01A-11R-2315-07	ANXA10|11199	0
TCGA-KL-8344-01A-11R-2315-07	ANXA11|311	6144.4157
TCGA-KL-8344-01A-11R-2315-07	ANXA13|312	.5742
TCGA-KL-8344-01A-11R-2315-07	ANXA1|301	1884.2951
TCGA-KL-8344-01A-11R-2315-07	ANXA2P1|303	33.3046
TCGA-KL-8344-01A-11R-2315-07	ANXA2P2|304	1506.4599
TCGA-KL-8344-01A-11R-2315-07	ANXA2P3|305	.5742
TCGA-KL-8344-01A-11R-2315-07	ANXA2|302	4349.1243
TCGA-KL-8344-01A-11R-2315-07	ANXA3|306	578.5243
TCGA-KL-8344-01A-11R-2315-07	ANXA4|307	5607.2351
TCGA-KL-8344-01A-11R-2315-07	ANXA5|308	5839.2191
TCGA-KL-8344-01A-11R-2315-07	ANXA6|309	4217.3414
TCGA-KL-8344-01A-11R-2315-07	ANXA7|310	4126.615
TCGA-KL-8344-01A-11R-2315-07	ANXA8L1|728113	0
TCGA-KL-8344-01A-11R-2315-07	ANXA8L2|244	0
TCGA-KL-8344-01A-11R-2315-07	ANXA8|653145	0
TCGA-KL-8344-01A-11R-2315-07	ANXA9|8416	102.4978
TCGA-KL-8344-01A-11R-2315-07	AOAH|313	74.9354
TCGA-KL-8344-01A-11R-2315-07	AOC2|314	25.5527
TCGA-KL-8344-01A-11R-2315-07	AOC3|8639	1165.9489
TCGA-KL-8344-01A-11R-2315-07	AOX1|316	31.2949
TCGA-KL-8344-01A-11R-2315-07	AOX2P|344454	0
TCGA-KL-8344-01A-11R-2315-07	AP1AR|55435	614.4129
TCGA-KL-8344-01A-11R-2315-07	AP1B1|162	2933.6779
TCGA-KL-8344-01A-11R-2315-07	AP1G1|164	2652.3112
TCGA-KL-8344-01A-11R-2315-07	AP1G2|8906	231.6222
TCGA-KL-8344-01A-11R-2315-07	AP1M1|8907	1507.6084
TCGA-KL-8344-01A-11R-2315-07	AP1M2|10053	64.0253
TCGA-KL-8344-01A-11R-2315-07	AP1S1|1174	608.3836
TCGA-KL-8344-01A-11R-2315-07	AP1S2|8905	728.6822
TCGA-KL-8344-01A-11R-2315-07	AP1S3|130340	276.4858
TCGA-KL-8344-01A-11R-2315-07	AP2A1|160	1498.2831
TCGA-KL-8344-01A-11R-2315-07	AP2A2|161	1838.3577
TCGA-KL-8344-01A-11R-2315-07	AP2B1|163	11724.3755
TCGA-KL-8344-01A-11R-2315-07	AP2M1|1173	4532.5869
TCGA-KL-8344-01A-11R-2315-07	AP2S1|1175	929.0841
TCGA-KL-8344-01A-11R-2315-07	AP3B1|8546	2813.3793
TCGA-KL-8344-01A-11R-2315-07	AP3B2|8120	60.0057
TCGA-KL-8344-01A-11R-2315-07	AP3D1|8943	4148.7224
TCGA-KL-8344-01A-11R-2315-07	AP3M1|26985	1521.6767
TCGA-KL-8344-01A-11R-2315-07	AP3M2|10947	801.6078
TCGA-KL-8344-01A-11R-2315-07	AP3S1|1176	605.2254
TCGA-KL-8344-01A-11R-2315-07	AP3S2|10239	2494.4732
TCGA-KL-8344-01A-11R-2315-07	AP4B1|10717	175.1881
TCGA-KL-8344-01A-11R-2315-07	AP4E1|23431	459.6612
TCGA-KL-8344-01A-11R-2315-07	AP4M1|9179	351.9954
TCGA-KL-8344-01A-11R-2315-07	AP4S1|11154	39.9081
TCGA-KL-8344-01A-11R-2315-07	APAF1|317	380.7063
TCGA-KL-8344-01A-11R-2315-07	APBA1|320	91.3006
TCGA-KL-8344-01A-11R-2315-07	APBA2|321	7.4648
TCGA-KL-8344-01A-11R-2315-07	APBA3|9546	291.1283
TCGA-KL-8344-01A-11R-2315-07	APBB1IP|54518	78.3807
TCGA-KL-8344-01A-11R-2315-07	APBB1|322	1320.4134
TCGA-KL-8344-01A-11R-2315-07	APBB2|323	1994.2578
TCGA-KL-8344-01A-11R-2315-07	APBB3|10307	192.9371
TCGA-KL-8344-01A-11R-2315-07	APC2|10297	6.4054
TCGA-KL-8344-01A-11R-2315-07	APCDD1L|164284	.8613
TCGA-KL-8344-01A-11R-2315-07	APCDD1|147495	639.9655
TCGA-KL-8344-01A-11R-2315-07	APCS|325	.2871
TCGA-KL-8344-01A-11R-2315-07	APC|324	1364.6282
TCGA-KL-8344-01A-11R-2315-07	APEH|327	3100.7752
TCGA-KL-8344-01A-11R-2315-07	APEX1|328	1062.5897
TCGA-KL-8344-01A-11R-2315-07	APEX2|27301	479.7588
TCGA-KL-8344-01A-11R-2315-07	APH1A|51107	2137.238
TCGA-KL-8344-01A-11R-2315-07	APH1B|83464	1130.9216
TCGA-KL-8344-01A-11R-2315-07	API5|8539	2635.946
TCGA-KL-8344-01A-11R-2315-07	APIP|51074	626.3767
TCGA-KL-8344-01A-11R-2315-07	APITD1|378708	174.8493
TCGA-KL-8344-01A-11R-2315-07	APLF|200558	101.6365
TCGA-KL-8344-01A-11R-2315-07	APLNR|187	1635.946
TCGA-KL-8344-01A-11R-2315-07	APLN|8862	2560.4364
TCGA-KL-8344-01A-11R-2315-07	APLP1|333	28.998
TCGA-KL-8344-01A-11R-2315-07	APLP2|334	68473.4424
TCGA-KL-8344-01A-11R-2315-07	APOA1BP|128240	1135.5154
TCGA-KL-8344-01A-11R-2315-07	APOA1|335	0
TCGA-KL-8344-01A-11R-2315-07	APOA2|336	0
TCGA-KL-8344-01A-11R-2315-07	APOA4|337	0
TCGA-KL-8344-01A-11R-2315-07	APOA5|116519	0
TCGA-KL-8344-01A-11R-2315-07	APOB48R|55911	58.8573
TCGA-KL-8344-01A-11R-2315-07	APOBEC1|339	0
TCGA-KL-8344-01A-11R-2315-07	APOBEC2|10930	.5742
TCGA-KL-8344-01A-11R-2315-07	APOBEC3A|200315	6.0293
TCGA-KL-8344-01A-11R-2315-07	APOBEC3B|9582	68.3319
TCGA-KL-8344-01A-11R-2315-07	APOBEC3C|27350	99.6268
TCGA-KL-8344-01A-11R-2315-07	APOBEC3D|140564	18.6621
TCGA-KL-8344-01A-11R-2315-07	APOBEC3F|200316	71.203
TCGA-KL-8344-01A-11R-2315-07	APOBEC3G|60489	82.4002
TCGA-KL-8344-01A-11R-2315-07	APOBEC3H|164668	3.1582
TCGA-KL-8344-01A-11R-2315-07	APOBEC4|403314	0
TCGA-KL-8344-01A-11R-2315-07	APOB|338	.5742
TCGA-KL-8344-01A-11R-2315-07	APOC1P1|342	0
TCGA-KL-8344-01A-11R-2315-07	APOC1|341	111.6853
TCGA-KL-8344-01A-11R-2315-07	APOC2|344	11.7715
TCGA-KL-8344-01A-11R-2315-07	APOC3|345	0
TCGA-KL-8344-01A-11R-2315-07	APOC4|346	.8613
TCGA-KL-8344-01A-11R-2315-07	APOD|347	56.5604
TCGA-KL-8344-01A-11R-2315-07	APOE|348	7366.0637
TCGA-KL-8344-01A-11R-2315-07	APOF|319	0
TCGA-KL-8344-01A-11R-2315-07	APOH|350	.5742
TCGA-KL-8344-01A-11R-2315-07	APOL1|8542	1111.9724
TCGA-KL-8344-01A-11R-2315-07	APOL2|23780	1042.7792
TCGA-KL-8344-01A-11R-2315-07	APOL3|80833	293.7123
TCGA-KL-8344-01A-11R-2315-07	APOL4|80832	111.6853
TCGA-KL-8344-01A-11R-2315-07	APOL5|80831	5.4551
TCGA-KL-8344-01A-11R-2315-07	APOL6|80830	560.4364
TCGA-KL-8344-01A-11R-2315-07	APOLD1|81575	4269.3081
TCGA-KL-8344-01A-11R-2315-07	APOM|55937	26.7155
TCGA-KL-8344-01A-11R-2315-07	APOOL|139322	510.7666
TCGA-KL-8344-01A-11R-2315-07	APOO|79135	943.1525
TCGA-KL-8344-01A-11R-2315-07	APPBP2|10513	1159.3454
TCGA-KL-8344-01A-11R-2315-07	APPL1|26060	1694.5162
TCGA-KL-8344-01A-11R-2315-07	APPL2|55198	666.3796
TCGA-KL-8344-01A-11R-2315-07	APP|351	34868.7913
TCGA-KL-8344-01A-11R-2315-07	APRT|353	1690.4967
TCGA-KL-8344-01A-11R-2315-07	APTX|54840	565.3173
TCGA-KL-8344-01A-11R-2315-07	AQP10|89872	.2871
TCGA-KL-8344-01A-11R-2315-07	AQP11|282679	28.7109
TCGA-KL-8344-01A-11R-2315-07	AQP12A|375318	0
TCGA-KL-8344-01A-11R-2315-07	AQP12B|653437	.2871
TCGA-KL-8344-01A-11R-2315-07	AQP1|358	8045.9374
TCGA-KL-8344-01A-11R-2315-07	AQP2|359	3.7324
TCGA-KL-8344-01A-11R-2315-07	AQP3|360	197.818
TCGA-KL-8344-01A-11R-2315-07	AQP4|361	2.0098
TCGA-KL-8344-01A-11R-2315-07	AQP5|362	25.2656
TCGA-KL-8344-01A-11R-2315-07	AQP6|363	116589.4344
TCGA-KL-8344-01A-11R-2315-07	AQP7P1|375719	1.1484
TCGA-KL-8344-01A-11R-2315-07	AQP7P3|441432	.2871
TCGA-KL-8344-01A-11R-2315-07	AQP7|364	39.3339
TCGA-KL-8344-01A-11R-2315-07	AQP8|343	.2871
TCGA-KL-8344-01A-11R-2315-07	AQP9|366	4.8808
TCGA-KL-8344-01A-11R-2315-07	AQPEP|206338	2.2969
TCGA-KL-8344-01A-11R-2315-07	AQR|9716	1247.2007
TCGA-KL-8344-01A-11R-2315-07	ARAF|369	1670.6862
TCGA-KL-8344-01A-11R-2315-07	ARAP1|116985	8962.0385
TCGA-KL-8344-01A-11R-2315-07	ARAP2|116984	436.9796
TCGA-KL-8344-01A-11R-2315-07	ARAP3|64411	928.2228
TCGA-KL-8344-01A-11R-2315-07	ARCN1|372	4134.0798
TCGA-KL-8344-01A-11R-2315-07	ARC|23237	26.1269
TCGA-KL-8344-01A-11R-2315-07	AREG|374	25.5527
TCGA-KL-8344-01A-11R-2315-07	ARF1|375	6226.2417
TCGA-KL-8344-01A-11R-2315-07	ARF3|377	7069.1932
TCGA-KL-8344-01A-11R-2315-07	ARF4|378	2819.4086
TCGA-KL-8344-01A-11R-2315-07	ARF5|381	1947.4419
TCGA-KL-8344-01A-11R-2315-07	ARF6|382	1223.9449
TCGA-KL-8344-01A-11R-2315-07	ARFGAP1|55738	933.1036
TCGA-KL-8344-01A-11R-2315-07	ARFGAP2|84364	1659.4889
TCGA-KL-8344-01A-11R-2315-07	ARFGAP3|26286	2528.8544
TCGA-KL-8344-01A-11R-2315-07	ARFGEF1|10565	4227.8697
TCGA-KL-8344-01A-11R-2315-07	ARFGEF2|10564	3341.6595
TCGA-KL-8344-01A-11R-2315-07	ARFIP1|27236	1201.8375
TCGA-KL-8344-01A-11R-2315-07	ARFIP2|23647	650.0144
TCGA-KL-8344-01A-11R-2315-07	ARFRP1|10139	670.9733
TCGA-KL-8344-01A-11R-2315-07	ARG1|383	.8613
TCGA-KL-8344-01A-11R-2315-07	ARG2|384	622.4577
TCGA-KL-8344-01A-11R-2315-07	ARGFXP2|503640	0
TCGA-KL-8344-01A-11R-2315-07	ARGFX|503582	0
TCGA-KL-8344-01A-11R-2315-07	ARGLU1|55082	1035.8886
TCGA-KL-8344-01A-11R-2315-07	ARHGAP10|79658	220.2125
TCGA-KL-8344-01A-11R-2315-07	ARHGAP11A|9824	75.2225
TCGA-KL-8344-01A-11R-2315-07	ARHGAP11B|89839	10.3359
TCGA-KL-8344-01A-11R-2315-07	ARHGAP12|94134	1590.2957
TCGA-KL-8344-01A-11R-2315-07	ARHGAP15|55843	43.6405
TCGA-KL-8344-01A-11R-2315-07	ARHGAP17|55114	1126.3279
TCGA-KL-8344-01A-11R-2315-07	ARHGAP18|93663	9440.712
TCGA-KL-8344-01A-11R-2315-07	ARHGAP19|84986	323.1927
TCGA-KL-8344-01A-11R-2315-07	ARHGAP1|392	2766.0063
TCGA-KL-8344-01A-11R-2315-07	ARHGAP20|57569	28.998
TCGA-KL-8344-01A-11R-2315-07	ARHGAP21|57584	2984.209
TCGA-KL-8344-01A-11R-2315-07	ARHGAP22|58504	22.1074
TCGA-KL-8344-01A-11R-2315-07	ARHGAP23|57636	965.5469
TCGA-KL-8344-01A-11R-2315-07	ARHGAP24|83478	1958.9434
TCGA-KL-8344-01A-11R-2315-07	ARHGAP25|9938	215.6187
TCGA-KL-8344-01A-11R-2315-07	ARHGAP26|23092	765.7192
TCGA-KL-8344-01A-11R-2315-07	ARHGAP27|201176	687.3299
TCGA-KL-8344-01A-11R-2315-07	ARHGAP28|79822	175.1364
TCGA-KL-8344-01A-11R-2315-07	ARHGAP29|9411	2010.9101
TCGA-KL-8344-01A-11R-2315-07	ARHGAP30|257106	128.3376
TCGA-KL-8344-01A-11R-2315-07	ARHGAP31|57514	1218.7769
TCGA-KL-8344-01A-11R-2315-07	ARHGAP32|9743	342.5208
TCGA-KL-8344-01A-11R-2315-07	ARHGAP33|115703	123.1697
TCGA-KL-8344-01A-11R-2315-07	ARHGAP36|158763	0
TCGA-KL-8344-01A-11R-2315-07	ARHGAP39|80728	144.4157
TCGA-KL-8344-01A-11R-2315-07	ARHGAP42|143872	481.4241
TCGA-KL-8344-01A-11R-2315-07	ARHGAP4|393	264.7143
TCGA-KL-8344-01A-11R-2315-07	ARHGAP5|394	2025.8398
TCGA-KL-8344-01A-11R-2315-07	ARHGAP6|395	1550.1005
TCGA-KL-8344-01A-11R-2315-07	ARHGAP8|23779	545.6187
TCGA-KL-8344-01A-11R-2315-07	ARHGAP9|64333	33.5917
TCGA-KL-8344-01A-11R-2315-07	ARHGDIA|396	6586.8504
TCGA-KL-8344-01A-11R-2315-07	ARHGDIB|397	2547.8036
TCGA-KL-8344-01A-11R-2315-07	ARHGDIG|398	.5742
TCGA-KL-8344-01A-11R-2315-07	ARHGEF10L|55160	538.9032
TCGA-KL-8344-01A-11R-2315-07	ARHGEF10|9639	942.004
TCGA-KL-8344-01A-11R-2315-07	ARHGEF11|9826	960.379
TCGA-KL-8344-01A-11R-2315-07	ARHGEF12|23365	13311.226
TCGA-KL-8344-01A-11R-2315-07	ARHGEF15|22899	1011.1972
TCGA-KL-8344-01A-11R-2315-07	ARHGEF16|27237	84.1229
TCGA-KL-8344-01A-11R-2315-07	ARHGEF17|9828	4596.6121
TCGA-KL-8344-01A-11R-2315-07	ARHGEF18|23370	1492.9658
TCGA-KL-8344-01A-11R-2315-07	ARHGEF19|128272	52.2538
TCGA-KL-8344-01A-11R-2315-07	ARHGEF1|9138	1158.4841
TCGA-KL-8344-01A-11R-2315-07	ARHGEF2|9181	1290.8412
TCGA-KL-8344-01A-11R-2315-07	ARHGEF33|100271715	6.3164
TCGA-KL-8344-01A-11R-2315-07	ARHGEF35|445328	823.7152
TCGA-KL-8344-01A-11R-2315-07	ARHGEF37|389337	430.089
TCGA-KL-8344-01A-11R-2315-07	ARHGEF38|54848	10.0488
TCGA-KL-8344-01A-11R-2315-07	ARHGEF3|50650	1409.1301
TCGA-KL-8344-01A-11R-2315-07	ARHGEF4|50649	.8613
TCGA-KL-8344-01A-11R-2315-07	ARHGEF5|7984	612.116
TCGA-KL-8344-01A-11R-2315-07	ARHGEF6|9459	590.5828
TCGA-KL-8344-01A-11R-2315-07	ARHGEF7|8874	2090.4393
TCGA-KL-8344-01A-11R-2315-07	ARHGEF9|23229	917.5998
TCGA-KL-8344-01A-11R-2315-07	ARID1A|8289	1859.6038
TCGA-KL-8344-01A-11R-2315-07	ARID1B|57492	1706.2877
TCGA-KL-8344-01A-11R-2315-07	ARID2|196528	693.942
TCGA-KL-8344-01A-11R-2315-07	ARID3A|1820	158.197
TCGA-KL-8344-01A-11R-2315-07	ARID3B|10620	77.8065
TCGA-KL-8344-01A-11R-2315-07	ARID3C|138715	.5742
TCGA-KL-8344-01A-11R-2315-07	ARID4A|5926	460.8096
TCGA-KL-8344-01A-11R-2315-07	ARID4B|51742	900.4134
TCGA-KL-8344-01A-11R-2315-07	ARID5A|10865	376.1125
TCGA-KL-8344-01A-11R-2315-07	ARID5B|84159	2118.863
TCGA-KL-8344-01A-11R-2315-07	ARIH1|25820	2287.3959
TCGA-KL-8344-01A-11R-2315-07	ARIH2|10425	1485.6245
TCGA-KL-8344-01A-11R-2315-07	ARL10|285598	46.5116
TCGA-KL-8344-01A-11R-2315-07	ARL11|115761	25.5527
TCGA-KL-8344-01A-11R-2315-07	ARL13A|392509	1.1484
TCGA-KL-8344-01A-11R-2315-07	ARL13B|200894	348.5501
TCGA-KL-8344-01A-11R-2315-07	ARL14|80117	4.5937
TCGA-KL-8344-01A-11R-2315-07	ARL15|54622	2264.4272
TCGA-KL-8344-01A-11R-2315-07	ARL16|339231	268.4467
TCGA-KL-8344-01A-11R-2315-07	ARL17A|51326	120.4508
TCGA-KL-8344-01A-11R-2315-07	ARL17B|641522	.9503
TCGA-KL-8344-01A-11R-2315-07	ARL1|400	3080.1034
TCGA-KL-8344-01A-11R-2315-07	ARL2BP|23568	2624.7488
TCGA-KL-8344-01A-11R-2315-07	ARL2|402	2726.0982
TCGA-KL-8344-01A-11R-2315-07	ARL3|403	769.7387
TCGA-KL-8344-01A-11R-2315-07	ARL4A|10124	274.1889
TCGA-KL-8344-01A-11R-2315-07	ARL4C|10123	693.942
TCGA-KL-8344-01A-11R-2315-07	ARL4D|379	1269.021
TCGA-KL-8344-01A-11R-2315-07	ARL5A|26225	1597.1863
TCGA-KL-8344-01A-11R-2315-07	ARL5B|221079	229.3999
TCGA-KL-8344-01A-11R-2315-07	ARL5C|390790	.2871
TCGA-KL-8344-01A-11R-2315-07	ARL6IP1|23204	3993.3965
TCGA-KL-8344-01A-11R-2315-07	ARL6IP4|51329	2169.6813
TCGA-KL-8344-01A-11R-2315-07	ARL6IP5|10550	4308.0678
TCGA-KL-8344-01A-11R-2315-07	ARL6IP6|151188	193.5113
TCGA-KL-8344-01A-11R-2315-07	ARL6|84100	521.6767
TCGA-KL-8344-01A-11R-2315-07	ARL8A|127829	738.1568
TCGA-KL-8344-01A-11R-2315-07	ARL8B|55207	2798.7367
TCGA-KL-8344-01A-11R-2315-07	ARL9|132946	4.5937
TCGA-KL-8344-01A-11R-2315-07	ARMC10|83787	764.9411
TCGA-KL-8344-01A-11R-2315-07	ARMC1|55156	927.6486
TCGA-KL-8344-01A-11R-2315-07	ARMC2|84071	57.1347
TCGA-KL-8344-01A-11R-2315-07	ARMC3|219681	.2871
TCGA-KL-8344-01A-11R-2315-07	ARMC4|55130	2.2969
TCGA-KL-8344-01A-11R-2315-07	ARMC5|79798	380.9934
TCGA-KL-8344-01A-11R-2315-07	ARMC6|93436	596.0034
TCGA-KL-8344-01A-11R-2315-07	ARMC7|79637	834.0511
TCGA-KL-8344-01A-11R-2315-07	ARMC8|25852	862.762
TCGA-KL-8344-01A-11R-2315-07	ARMC9|80210	359.4602
TCGA-KL-8344-01A-11R-2315-07	ARMCX1|51309	478.8975
TCGA-KL-8344-01A-11R-2315-07	ARMCX2|9823	3412.2883
TCGA-KL-8344-01A-11R-2315-07	ARMCX3|51566	4372.093
TCGA-KL-8344-01A-11R-2315-07	ARMCX5|64860	345.679
TCGA-KL-8344-01A-11R-2315-07	ARMCX6|54470	233.7066
TCGA-KL-8344-01A-11R-2315-07	ARMS2|387715	.5742
TCGA-KL-8344-01A-11R-2315-07	ARNT2|9915	7826.8734
TCGA-KL-8344-01A-11R-2315-07	ARNTL2|56938	33.0175
TCGA-KL-8344-01A-11R-2315-07	ARNTL|406	86.1326
TCGA-KL-8344-01A-11R-2315-07	ARNT|405	721.2173
TCGA-KL-8344-01A-11R-2315-07	ARPC1A|10552	2855.1938
TCGA-KL-8344-01A-11R-2315-07	ARPC1B|10095	1713.5688
TCGA-KL-8344-01A-11R-2315-07	ARPC2|10109	3505.0244
TCGA-KL-8344-01A-11R-2315-07	ARPC3|10094	2852.139
TCGA-KL-8344-01A-11R-2315-07	ARPC4|10093	2753.8185
TCGA-KL-8344-01A-11R-2315-07	ARPC5L|81873	559.288
TCGA-KL-8344-01A-11R-2315-07	ARPC5|10092	1750.5024
TCGA-KL-8344-01A-11R-2315-07	ARPM1|84517	17.8007
TCGA-KL-8344-01A-11R-2315-07	ARPP19|10776	4897.7893
TCGA-KL-8344-01A-11R-2315-07	ARPP21|10777	1.4355
TCGA-KL-8344-01A-11R-2315-07	ARR3|407	0
TCGA-KL-8344-01A-11R-2315-07	ARRB1|408	381.8547
TCGA-KL-8344-01A-11R-2315-07	ARRB2|409	946.8849
TCGA-KL-8344-01A-11R-2315-07	ARRDC1|92714	563.0204
TCGA-KL-8344-01A-11R-2315-07	ARRDC2|27106	567.9012
TCGA-KL-8344-01A-11R-2315-07	ARRDC3|57561	1394.4875
TCGA-KL-8344-01A-11R-2315-07	ARRDC4|91947	374.1028
TCGA-KL-8344-01A-11R-2315-07	ARRDC5|645432	0
TCGA-KL-8344-01A-11R-2315-07	ARSA|410	666.3796
TCGA-KL-8344-01A-11R-2315-07	ARSB|411	393.052
TCGA-KL-8344-01A-11R-2315-07	ARSD|414	1788.975
TCGA-KL-8344-01A-11R-2315-07	ARSE|415	1267.8725
TCGA-KL-8344-01A-11R-2315-07	ARSF|416	1.1484
TCGA-KL-8344-01A-11R-2315-07	ARSG|22901	326.1556
TCGA-KL-8344-01A-11R-2315-07	ARSH|347527	0
TCGA-KL-8344-01A-11R-2315-07	ARSI|340075	1.4355
TCGA-KL-8344-01A-11R-2315-07	ARSJ|79642	1325.8685
TCGA-KL-8344-01A-11R-2315-07	ARSK|153642	219.6382
TCGA-KL-8344-01A-11R-2315-07	ART1|417	.5742
TCGA-KL-8344-01A-11R-2315-07	ART3|419	.8613
TCGA-KL-8344-01A-11R-2315-07	ART4|420	6.0293
TCGA-KL-8344-01A-11R-2315-07	ART5|116969	12.3457
TCGA-KL-8344-01A-11R-2315-07	ARTN|9048	2.584
TCGA-KL-8344-01A-11R-2315-07	ARV1|64801	333.6204
TCGA-KL-8344-01A-11R-2315-07	ARVCF|421	320.4134
TCGA-KL-8344-01A-11R-2315-07	ARX|170302	0
TCGA-KL-8344-01A-11R-2315-07	AR|367	90.4393
TCGA-KL-8344-01A-11R-2315-07	AS3MT|57412	638.53
TCGA-KL-8344-01A-11R-2315-07	ASAH1|427	3803.0434
TCGA-KL-8344-01A-11R-2315-07	ASAH2B|653308	14.9297
TCGA-KL-8344-01A-11R-2315-07	ASAH2|56624	13.7812
TCGA-KL-8344-01A-11R-2315-07	ASAM|79827	.5742
TCGA-KL-8344-01A-11R-2315-07	ASAP1IT1|29065	0
TCGA-KL-8344-01A-11R-2315-07	ASAP1|50807	1514.7861
TCGA-KL-8344-01A-11R-2315-07	ASAP2|8853	2263.5659
TCGA-KL-8344-01A-11R-2315-07	ASAP3|55616	392.7649
TCGA-KL-8344-01A-11R-2315-07	ASB10|136371	0
TCGA-KL-8344-01A-11R-2315-07	ASB11|140456	.2871
TCGA-KL-8344-01A-11R-2315-07	ASB12|142689	3.1582
TCGA-KL-8344-01A-11R-2315-07	ASB13|79754	665.5182
TCGA-KL-8344-01A-11R-2315-07	ASB14|142686	17.5136
TCGA-KL-8344-01A-11R-2315-07	ASB15|142685	.8613
TCGA-KL-8344-01A-11R-2315-07	ASB16|92591	88.6104
TCGA-KL-8344-01A-11R-2315-07	ASB17|127247	0
TCGA-KL-8344-01A-11R-2315-07	ASB18|401036	0
TCGA-KL-8344-01A-11R-2315-07	ASB1|51665	3253.3735
TCGA-KL-8344-01A-11R-2315-07	ASB2|51676	10.9101
TCGA-KL-8344-01A-11R-2315-07	ASB3|51130	316.3939
TCGA-KL-8344-01A-11R-2315-07	ASB4|51666	0
TCGA-KL-8344-01A-11R-2315-07	ASB5|140458	178.8688
TCGA-KL-8344-01A-11R-2315-07	ASB6|140459	736.4312
TCGA-KL-8344-01A-11R-2315-07	ASB7|140460	397.6457
TCGA-KL-8344-01A-11R-2315-07	ASB8|140461	976.7442
TCGA-KL-8344-01A-11R-2315-07	ASB9|140462	48.5214
TCGA-KL-8344-01A-11R-2315-07	ASCC1|51008	410.5656
TCGA-KL-8344-01A-11R-2315-07	ASCC2|84164	1266.437
TCGA-KL-8344-01A-11R-2315-07	ASCC3|10973	1031.2949
TCGA-KL-8344-01A-11R-2315-07	ASCL1|429	8.039
TCGA-KL-8344-01A-11R-2315-07	ASCL2|430	3.4453
TCGA-KL-8344-01A-11R-2315-07	ASCL3|56676	.2871
TCGA-KL-8344-01A-11R-2315-07	ASCL4|121549	2.0098
TCGA-KL-8344-01A-11R-2315-07	ASF1A|25842	412.8625
TCGA-KL-8344-01A-11R-2315-07	ASF1B|55723	49.9569
TCGA-KL-8344-01A-11R-2315-07	ASFMR1|100126270	1.4384
TCGA-KL-8344-01A-11R-2315-07	ASGR1|432	14.0683
TCGA-KL-8344-01A-11R-2315-07	ASGR2|433	1.1484
TCGA-KL-8344-01A-11R-2315-07	ASH1L|55870	1388.6161
TCGA-KL-8344-01A-11R-2315-07	ASH2L|9070	923.0548
TCGA-KL-8344-01A-11R-2315-07	ASIP|434	0
TCGA-KL-8344-01A-11R-2315-07	ASL|435	658.3405
TCGA-KL-8344-01A-11R-2315-07	ASMTL|8623	404.8091
TCGA-KL-8344-01A-11R-2315-07	ASMT|438	0
TCGA-KL-8344-01A-11R-2315-07	ASNA1|439	1917.8869
TCGA-KL-8344-01A-11R-2315-07	ASNSD1|54529	920.1837
TCGA-KL-8344-01A-11R-2315-07	ASNS|440	455.3546
TCGA-KL-8344-01A-11R-2315-07	ASPA|443	12.3457
TCGA-KL-8344-01A-11R-2315-07	ASPDH|554235	.8613
TCGA-KL-8344-01A-11R-2315-07	ASPG|374569	.2871
TCGA-KL-8344-01A-11R-2315-07	ASPHD1|253982	29.5722
TCGA-KL-8344-01A-11R-2315-07	ASPHD2|57168	76.3709
TCGA-KL-8344-01A-11R-2315-07	ASPH|444	2006.5576
TCGA-KL-8344-01A-11R-2315-07	ASPM|259266	58.8573
TCGA-KL-8344-01A-11R-2315-07	ASPN|54829	144.7028
TCGA-KL-8344-01A-11R-2315-07	ASPRV1|151516	41.3982
TCGA-KL-8344-01A-11R-2315-07	ASPSCR1|79058	411.4269
TCGA-KL-8344-01A-11R-2315-07	ASRGL1|80150	111.6853
TCGA-KL-8344-01A-11R-2315-07	ASS1|445	248.6362
TCGA-KL-8344-01A-11R-2315-07	ASTE1|28990	113.4855
TCGA-KL-8344-01A-11R-2315-07	ASTL|431705	0
TCGA-KL-8344-01A-11R-2315-07	ASTN1|460	2.0098
TCGA-KL-8344-01A-11R-2315-07	ASTN2|23245	1240.8843
TCGA-KL-8344-01A-11R-2315-07	ASXL1|171023	2305.1967
TCGA-KL-8344-01A-11R-2315-07	ASXL2|55252	2134.3669
TCGA-KL-8344-01A-11R-2315-07	ASXL3|80816	27.2753
TCGA-KL-8344-01A-11R-2315-07	ASZ1|136991	0
TCGA-KL-8344-01A-11R-2315-07	ATAD1|84896	2280.2182
TCGA-KL-8344-01A-11R-2315-07	ATAD2B|54454	225.0933
TCGA-KL-8344-01A-11R-2315-07	ATAD2|29028	260.4077
TCGA-KL-8344-01A-11R-2315-07	ATAD3A|55210	328.4525
TCGA-KL-8344-01A-11R-2315-07	ATAD3B|83858	98.7654
TCGA-KL-8344-01A-11R-2315-07	ATAD3C|219293	26.7011
TCGA-KL-8344-01A-11R-2315-07	ATAD5|79915	30.1464
TCGA-KL-8344-01A-11R-2315-07	ATCAY|85300	.8613
TCGA-KL-8344-01A-11R-2315-07	ATE1|11101	566.7528
TCGA-KL-8344-01A-11R-2315-07	ATF1|466	399.6555
TCGA-KL-8344-01A-11R-2315-07	ATF2|1386	830.8929
TCGA-KL-8344-01A-11R-2315-07	ATF3|467	212.4605
TCGA-KL-8344-01A-11R-2315-07	ATF4|468	5013.207
TCGA-KL-8344-01A-11R-2315-07	ATF5|22809	734.9986
TCGA-KL-8344-01A-11R-2315-07	ATF6B|1388	1972.6644
TCGA-KL-8344-01A-11R-2315-07	ATF6|22926	1449.0382
TCGA-KL-8344-01A-11R-2315-07	ATF7IP2|80063	93.3104
TCGA-KL-8344-01A-11R-2315-07	ATF7IP|55729	1157.6227
TCGA-KL-8344-01A-11R-2315-07	ATF7|11016	1938.6649
TCGA-KL-8344-01A-11R-2315-07	ATG10|83734	105.3689
TCGA-KL-8344-01A-11R-2315-07	ATG12|9140	360.0345
TCGA-KL-8344-01A-11R-2315-07	ATG16L1|55054	614.7
TCGA-KL-8344-01A-11R-2315-07	ATG16L2|89849	156.8188
TCGA-KL-8344-01A-11R-2315-07	ATG2A|23130	1111.1111
TCGA-KL-8344-01A-11R-2315-07	ATG2B|55102	842.3773
TCGA-KL-8344-01A-11R-2315-07	ATG3|64422	1062.0155
TCGA-KL-8344-01A-11R-2315-07	ATG4A|115201	601.2059
TCGA-KL-8344-01A-11R-2315-07	ATG4B|23192	937.4103
TCGA-KL-8344-01A-11R-2315-07	ATG4C|84938	171.9782
TCGA-KL-8344-01A-11R-2315-07	ATG4D|84971	834.0339
TCGA-KL-8344-01A-11R-2315-07	ATG5|9474	850.4163
TCGA-KL-8344-01A-11R-2315-07	ATG7|10533	869.3253
TCGA-KL-8344-01A-11R-2315-07	ATG9A|79065	1959.6899
TCGA-KL-8344-01A-11R-2315-07	ATG9B|285973	4.6598
TCGA-KL-8344-01A-11R-2315-07	ATHL1|80162	230.5484
TCGA-KL-8344-01A-11R-2315-07	ATIC|471	970.7149
TCGA-KL-8344-01A-11R-2315-07	ATL1|51062	74.6483
TCGA-KL-8344-01A-11R-2315-07	ATL2|64225	1955.7852
TCGA-KL-8344-01A-11R-2315-07	ATL3|25923	420.3273
TCGA-KL-8344-01A-11R-2315-07	ATMIN|23300	1957.2208
TCGA-KL-8344-01A-11R-2315-07	ATM|472	1811.3695
TCGA-KL-8344-01A-11R-2315-07	ATN1|1822	5226.2417
TCGA-KL-8344-01A-11R-2315-07	ATOH1|474	0
TCGA-KL-8344-01A-11R-2315-07	ATOH7|220202	.8613
TCGA-KL-8344-01A-11R-2315-07	ATOH8|84913	300.0287
TCGA-KL-8344-01A-11R-2315-07	ATOX1|475	663.2214
TCGA-KL-8344-01A-11R-2315-07	ATP10A|57194	130.3474
TCGA-KL-8344-01A-11R-2315-07	ATP10B|23120	5.4551
TCGA-KL-8344-01A-11R-2315-07	ATP10D|57205	2119.7244
TCGA-KL-8344-01A-11R-2315-07	ATP11A|23250	3303.7611
TCGA-KL-8344-01A-11R-2315-07	ATP11B|23200	1344.2435
TCGA-KL-8344-01A-11R-2315-07	ATP11C|286410	457.3643
TCGA-KL-8344-01A-11R-2315-07	ATP12A|479	0
TCGA-KL-8344-01A-11R-2315-07	ATP13A1|57130	1511.0537
TCGA-KL-8344-01A-11R-2315-07	ATP13A2|23400	746.1958
TCGA-KL-8344-01A-11R-2315-07	ATP13A3|79572	1029.8593
TCGA-KL-8344-01A-11R-2315-07	ATP13A4|84239	2.584
TCGA-KL-8344-01A-11R-2315-07	ATP13A5|344905	1.1484
TCGA-KL-8344-01A-11R-2315-07	ATP1A1|476	75062.5696
TCGA-KL-8344-01A-11R-2315-07	ATP1A2|477	251.7944
TCGA-KL-8344-01A-11R-2315-07	ATP1A3|478	19.8105
TCGA-KL-8344-01A-11R-2315-07	ATP1A4|480	0
TCGA-KL-8344-01A-11R-2315-07	ATP1B1|481	23863.141
TCGA-KL-8344-01A-11R-2315-07	ATP1B2|482	347.1146
TCGA-KL-8344-01A-11R-2315-07	ATP1B3|483	1764.5708
TCGA-KL-8344-01A-11R-2315-07	ATP1B4|23439	4.5937
TCGA-KL-8344-01A-11R-2315-07	ATP2A1|487	3.1582
TCGA-KL-8344-01A-11R-2315-07	ATP2A2|488	5566.7528
TCGA-KL-8344-01A-11R-2315-07	ATP2A3|489	556.1298
TCGA-KL-8344-01A-11R-2315-07	ATP2B1|490	1161.068
TCGA-KL-8344-01A-11R-2315-07	ATP2B2|491	929.6583
TCGA-KL-8344-01A-11R-2315-07	ATP2B3|492	0
TCGA-KL-8344-01A-11R-2315-07	ATP2B4|493	1936.549
TCGA-KL-8344-01A-11R-2315-07	ATP2C1|27032	2449.5349
TCGA-KL-8344-01A-11R-2315-07	ATP2C2|9914	1.1484
TCGA-KL-8344-01A-11R-2315-07	ATP4A|495	0
TCGA-KL-8344-01A-11R-2315-07	ATP4B|496	1.7227
TCGA-KL-8344-01A-11R-2315-07	ATP5A1|498	27653.4597
TCGA-KL-8344-01A-11R-2315-07	ATP5B|506	39939.42
TCGA-KL-8344-01A-11R-2315-07	ATP5C1|509	6032.4433
TCGA-KL-8344-01A-11R-2315-07	ATP5D|513	2485.2139
TCGA-KL-8344-01A-11R-2315-07	ATP5EP2|432369	37.3241
TCGA-KL-8344-01A-11R-2315-07	ATP5E|514	4424.3468
TCGA-KL-8344-01A-11R-2315-07	ATP5F1|515	3011.1972
TCGA-KL-8344-01A-11R-2315-07	ATP5G1|516	1747.3442
TCGA-KL-8344-01A-11R-2315-07	ATP5G2|517	5770.6001
TCGA-KL-8344-01A-11R-2315-07	ATP5G3|518	3013.7812
TCGA-KL-8344-01A-11R-2315-07	ATP5H|10476	3913.8674
TCGA-KL-8344-01A-11R-2315-07	ATP5I|521	1594.3554
TCGA-KL-8344-01A-11R-2315-07	ATP5J2|9551	1825.9604
TCGA-KL-8344-01A-11R-2315-07	ATP5J|522	1467.4505
TCGA-KL-8344-01A-11R-2315-07	ATP5L2|267020	1.4355
TCGA-KL-8344-01A-11R-2315-07	ATP5L|10632	4455.9288
TCGA-KL-8344-01A-11R-2315-07	ATP5O|539	3588.286
TCGA-KL-8344-01A-11R-2315-07	ATP5SL|55101	1482.3428
TCGA-KL-8344-01A-11R-2315-07	ATP5S|27109	146.4255
TCGA-KL-8344-01A-11R-2315-07	ATP6AP1L|92270	25.5527
TCGA-KL-8344-01A-11R-2315-07	ATP6AP1|537	7652.8854
TCGA-KL-8344-01A-11R-2315-07	ATP6AP2|10159	25403.9621
TCGA-KL-8344-01A-11R-2315-07	ATP6V0A1|535	672.4088
TCGA-KL-8344-01A-11R-2315-07	ATP6V0A2|23545	598.3348
TCGA-KL-8344-01A-11R-2315-07	ATP6V0A4|50617	49389.6038
TCGA-KL-8344-01A-11R-2315-07	ATP6V0B|533	4690.7838
TCGA-KL-8344-01A-11R-2315-07	ATP6V0C|527	13867.3127
TCGA-KL-8344-01A-11R-2315-07	ATP6V0D1|9114	2297.4447
TCGA-KL-8344-01A-11R-2315-07	ATP6V0D2|245972	16566.1786
TCGA-KL-8344-01A-11R-2315-07	ATP6V0E1|8992	5412.5754
TCGA-KL-8344-01A-11R-2315-07	ATP6V0E2|155066	915.992
TCGA-KL-8344-01A-11R-2315-07	ATP6V1A|523	39511.0537
TCGA-KL-8344-01A-11R-2315-07	ATP6V1B1|525	5187.7692
TCGA-KL-8344-01A-11R-2315-07	ATP6V1B2|526	1606.6609
TCGA-KL-8344-01A-11R-2315-07	ATP6V1C1|528	2514.2119
TCGA-KL-8344-01A-11R-2315-07	ATP6V1C2|245973	19.8019
TCGA-KL-8344-01A-11R-2315-07	ATP6V1D|51382	2488.6592
TCGA-KL-8344-01A-11R-2315-07	ATP6V1E1|529	6099.0525
TCGA-KL-8344-01A-11R-2315-07	ATP6V1E2|90423	24.9785
TCGA-KL-8344-01A-11R-2315-07	ATP6V1F|9296	2858.9693
TCGA-KL-8344-01A-11R-2315-07	ATP6V1G1|9550	3545.2196
TCGA-KL-8344-01A-11R-2315-07	ATP6V1G2|534	15.5039
TCGA-KL-8344-01A-11R-2315-07	ATP6V1G3|127124	1794.143
TCGA-KL-8344-01A-11R-2315-07	ATP6V1H|51606	2616.4226
TCGA-KL-8344-01A-11R-2315-07	ATP7A|538	1565.3173
TCGA-KL-8344-01A-11R-2315-07	ATP7B|540	373.8157
TCGA-KL-8344-01A-11R-2315-07	ATP8A1|10396	1313.2357
TCGA-KL-8344-01A-11R-2315-07	ATP8A2|51761	24.6914
TCGA-KL-8344-01A-11R-2315-07	ATP8B1|5205	1136.9021
TCGA-KL-8344-01A-11R-2315-07	ATP8B2|57198	541.7743
TCGA-KL-8344-01A-11R-2315-07	ATP8B3|148229	30.4335
TCGA-KL-8344-01A-11R-2315-07	ATP8B4|79895	68.619
TCGA-KL-8344-01A-11R-2315-07	ATP8B5P|158381	32.4433
TCGA-KL-8344-01A-11R-2315-07	ATP9A|10079	4559.288
TCGA-KL-8344-01A-11R-2315-07	ATP9B|374868	782.0844
TCGA-KL-8344-01A-11R-2315-07	ATPAF1|64756	1821.2719
TCGA-KL-8344-01A-11R-2315-07	ATPAF2|91647	401.3781
TCGA-KL-8344-01A-11R-2315-07	ATPBD4|89978	305.1967
TCGA-KL-8344-01A-11R-2315-07	ATPIF1|93974	1198.3922
TCGA-KL-8344-01A-11R-2315-07	ATRIP|84126	204.0597
TCGA-KL-8344-01A-11R-2315-07	ATRNL1|26033	359.1731
TCGA-KL-8344-01A-11R-2315-07	ATRN|8455	2988.8028
TCGA-KL-8344-01A-11R-2315-07	ATRX|546	2811.0824
TCGA-KL-8344-01A-11R-2315-07	ATR|545	845.2483
TCGA-KL-8344-01A-11R-2315-07	ATXN10|25814	1870.801
TCGA-KL-8344-01A-11R-2315-07	ATXN1L|342371	1506.0465
TCGA-KL-8344-01A-11R-2315-07	ATXN1|6310	814.2406
TCGA-KL-8344-01A-11R-2315-07	ATXN2L|11273	2340.7982
TCGA-KL-8344-01A-11R-2315-07	ATXN2|6311	916.1642
TCGA-KL-8344-01A-11R-2315-07	ATXN3L|92552	0
TCGA-KL-8344-01A-11R-2315-07	ATXN3|4287	248.3491
TCGA-KL-8344-01A-11R-2315-07	ATXN7L1|222255	155.613
TCGA-KL-8344-01A-11R-2315-07	ATXN7L2|127002	36.1757
TCGA-KL-8344-01A-11R-2315-07	ATXN7L3B|552889	3194.0856
TCGA-KL-8344-01A-11R-2315-07	ATXN7L3|56970	1270.7436
TCGA-KL-8344-01A-11R-2315-07	ATXN7|6314	690.2096
TCGA-KL-8344-01A-11R-2315-07	ATXN8OS|6315	0
TCGA-KL-8344-01A-11R-2315-07	AUH|549	1654.0339
TCGA-KL-8344-01A-11R-2315-07	AUP1|550	1919.9885
TCGA-KL-8344-01A-11R-2315-07	AURKAIP1|54998	965.2598
TCGA-KL-8344-01A-11R-2315-07	AURKAPS1|6791	1.7227
TCGA-KL-8344-01A-11R-2315-07	AURKA|6790	153.029
TCGA-KL-8344-01A-11R-2315-07	AURKB|9212	17.2265
TCGA-KL-8344-01A-11R-2315-07	AURKC|6795	149.0095
TCGA-KL-8344-01A-11R-2315-07	AUTS2|26053	143.5544
TCGA-KL-8344-01A-11R-2315-07	AVEN|57099	134.0798
TCGA-KL-8344-01A-11R-2315-07	AVIL|10677	35.3144
TCGA-KL-8344-01A-11R-2315-07	AVL9|23080	327.304
TCGA-KL-8344-01A-11R-2315-07	AVPI1|60370	130.9216
TCGA-KL-8344-01A-11R-2315-07	AVPR1A|552	2109.1013
TCGA-KL-8344-01A-11R-2315-07	AVPR1B|553	0
TCGA-KL-8344-01A-11R-2315-07	AVPR2|554	19.8105
TCGA-KL-8344-01A-11R-2315-07	AVP|551	0
TCGA-KL-8344-01A-11R-2315-07	AWAT1|158833	0
TCGA-KL-8344-01A-11R-2315-07	AWAT2|158835	0
TCGA-KL-8344-01A-11R-2315-07	AXIN1|8312	622.739
TCGA-KL-8344-01A-11R-2315-07	AXIN2|8313	120.5857
TCGA-KL-8344-01A-11R-2315-07	AXL|558	1949.756
TCGA-KL-8344-01A-11R-2315-07	AZGP1|563	61.4413
TCGA-KL-8344-01A-11R-2315-07	AZI1|22994	313.2357
TCGA-KL-8344-01A-11R-2315-07	AZI2|64343	1296.2963
TCGA-KL-8344-01A-11R-2315-07	AZIN1|51582	2186.3336
TCGA-KL-8344-01A-11R-2315-07	AZU1|566	2.2969
TCGA-KL-8344-01A-11R-2315-07	B2M|567	120783.2328
TCGA-KL-8344-01A-11R-2315-07	B3GALNT1|8706	708.8717
TCGA-KL-8344-01A-11R-2315-07	B3GALNT2|148789	279.911
TCGA-KL-8344-01A-11R-2315-07	B3GALT1|8708	1.4355
TCGA-KL-8344-01A-11R-2315-07	B3GALT2|8707	4.8808
TCGA-KL-8344-01A-11R-2315-07	B3GALT4|8705	237.439
TCGA-KL-8344-01A-11R-2315-07	B3GALT5|10317	.5742
TCGA-KL-8344-01A-11R-2315-07	B3GALT6|126792	248.3491
TCGA-KL-8344-01A-11R-2315-07	B3GALTL|145173	603.7898
TCGA-KL-8344-01A-11R-2315-07	B3GAT1|27087	3.1582
TCGA-KL-8344-01A-11R-2315-07	B3GAT2|135152	3.9391
TCGA-KL-8344-01A-11R-2315-07	B3GAT3|26229	984.209
TCGA-KL-8344-01A-11R-2315-07	B3GNT1|11041	1159.3454
TCGA-KL-8344-01A-11R-2315-07	B3GNT2|10678	1804.4789
TCGA-KL-8344-01A-11R-2315-07	B3GNT3|10331	15.5039
TCGA-KL-8344-01A-11R-2315-07	B3GNT4|79369	2.8711
TCGA-KL-8344-01A-11R-2315-07	B3GNT5|84002	221.0738
TCGA-KL-8344-01A-11R-2315-07	B3GNT6|192134	0
TCGA-KL-8344-01A-11R-2315-07	B3GNT7|93010	40.7695
TCGA-KL-8344-01A-11R-2315-07	B3GNT8|374907	121.7341
TCGA-KL-8344-01A-11R-2315-07	B3GNT9|84752	502.5208
TCGA-KL-8344-01A-11R-2315-07	B3GNTL1|146712	93.7209
TCGA-KL-8344-01A-11R-2315-07	B4GALNT1|2583	97.8955
TCGA-KL-8344-01A-11R-2315-07	B4GALNT2|124872	192.0758
TCGA-KL-8344-01A-11R-2315-07	B4GALNT3|283358	728.9693
TCGA-KL-8344-01A-11R-2315-07	B4GALNT4|338707	.8613
TCGA-KL-8344-01A-11R-2315-07	B4GALT1|2683	4363.1927
TCGA-KL-8344-01A-11R-2315-07	B4GALT2|8704	680.735
TCGA-KL-8344-01A-11R-2315-07	B4GALT3|8703	601.493
TCGA-KL-8344-01A-11R-2315-07	B4GALT4|8702	326.1556
TCGA-KL-8344-01A-11R-2315-07	B4GALT5|9334	1589.4344
TCGA-KL-8344-01A-11R-2315-07	B4GALT6|9331	671.2604
TCGA-KL-8344-01A-11R-2315-07	B4GALT7|11285	462.2452
TCGA-KL-8344-01A-11R-2315-07	B9D1|27077	186.5116
TCGA-KL-8344-01A-11R-2315-07	B9D2|80776	158.4841
TCGA-KL-8344-01A-11R-2315-07	BAALC|79870	1621.5906
TCGA-KL-8344-01A-11R-2315-07	BAAT|570	1.1484
TCGA-KL-8344-01A-11R-2315-07	BACE1|23621	1511.6279
TCGA-KL-8344-01A-11R-2315-07	BACE2|25825	7056.8475
TCGA-KL-8344-01A-11R-2315-07	BACH1|571	761.4126
TCGA-KL-8344-01A-11R-2315-07	BACH2|60468	235.4292
TCGA-KL-8344-01A-11R-2315-07	BAD|572	1018.0907
TCGA-KL-8344-01A-11R-2315-07	BAG1|573	3603.1209
TCGA-KL-8344-01A-11R-2315-07	BAG2|9532	167.9587
TCGA-KL-8344-01A-11R-2315-07	BAG3|9531	1841.2288
TCGA-KL-8344-01A-11R-2315-07	BAG4|9530	188.0563
TCGA-KL-8344-01A-11R-2315-07	BAG5|9529	1045.0761
TCGA-KL-8344-01A-11R-2315-07	BAGE2|85319	9.9368
TCGA-KL-8344-01A-11R-2315-07	BAGE|574	0
TCGA-KL-8344-01A-11R-2315-07	BAHCC1|57597	724.9498
TCGA-KL-8344-01A-11R-2315-07	BAHD1|22893	1026.7011
TCGA-KL-8344-01A-11R-2315-07	BAI1|575	2.584
TCGA-KL-8344-01A-11R-2315-07	BAI2|576	5.4551
TCGA-KL-8344-01A-11R-2315-07	BAI3|577	1.1484
TCGA-KL-8344-01A-11R-2315-07	BAIAP2L1|55971	753.6606
TCGA-KL-8344-01A-11R-2315-07	BAIAP2L2|80115	10.9101
TCGA-KL-8344-01A-11R-2315-07	BAIAP2|10458	156.7614
TCGA-KL-8344-01A-11R-2315-07	BAIAP3|8938	84.5191
TCGA-KL-8344-01A-11R-2315-07	BAK1|578	331.6107
TCGA-KL-8344-01A-11R-2315-07	BAMBI|25805	28.1367
TCGA-KL-8344-01A-11R-2315-07	BANF1|8815	1803.9047
TCGA-KL-8344-01A-11R-2315-07	BANF2|140836	0
TCGA-KL-8344-01A-11R-2315-07	BANK1|55024	60.8671
TCGA-KL-8344-01A-11R-2315-07	BANP|54971	173.9879
TCGA-KL-8344-01A-11R-2315-07	BAP1|8314	3707.149
TCGA-KL-8344-01A-11R-2315-07	BARD1|580	22.9687
TCGA-KL-8344-01A-11R-2315-07	BARHL1|56751	0
TCGA-KL-8344-01A-11R-2315-07	BARHL2|343472	0
TCGA-KL-8344-01A-11R-2315-07	BARX1|56033	3.1582
TCGA-KL-8344-01A-11R-2315-07	BARX2|8538	102.2107
TCGA-KL-8344-01A-11R-2315-07	BASE|317716	0
TCGA-KL-8344-01A-11R-2315-07	BASP1|10409	44.789
TCGA-KL-8344-01A-11R-2315-07	BAT1|7919	2714.9009
TCGA-KL-8344-01A-11R-2315-07	BAT2L1|84726	7528.685
TCGA-KL-8344-01A-11R-2315-07	BAT2L2|23215	2341.3724
TCGA-KL-8344-01A-11R-2315-07	BAT2|7916	8120.5857
TCGA-KL-8344-01A-11R-2315-07	BAT3|7917	4681.8691
TCGA-KL-8344-01A-11R-2315-07	BAT4|7918	360.6115
TCGA-KL-8344-01A-11R-2315-07	BAT5|7920	1100.4881
TCGA-KL-8344-01A-11R-2315-07	BATF2|116071	38.7597
TCGA-KL-8344-01A-11R-2315-07	BATF3|55509	17.5136
TCGA-KL-8344-01A-11R-2315-07	BATF|10538	4.0195
TCGA-KL-8344-01A-11R-2315-07	BAX|581	638.2429
TCGA-KL-8344-01A-11R-2315-07	BAZ1A|11177	346.8274
TCGA-KL-8344-01A-11R-2315-07	BAZ1B|9031	2023.5429
TCGA-KL-8344-01A-11R-2315-07	BAZ2A|11176	2652.1964
TCGA-KL-8344-01A-11R-2315-07	BAZ2B|29994	990.5455
TCGA-KL-8344-01A-11R-2315-07	BBC3|27113	184.611
TCGA-KL-8344-01A-11R-2315-07	BBOX1|8424	10.623
TCGA-KL-8344-01A-11R-2315-07	BBS10|79738	493.5401
TCGA-KL-8344-01A-11R-2315-07	BBS12|166379	351.4212
TCGA-KL-8344-01A-11R-2315-07	BBS1|582	1655.7565
TCGA-KL-8344-01A-11R-2315-07	BBS2|583	1499.2822
TCGA-KL-8344-01A-11R-2315-07	BBS4|585	348.263
TCGA-KL-8344-01A-11R-2315-07	BBS5|129880	395.9231
TCGA-KL-8344-01A-11R-2315-07	BBS7|55212	328.4525
TCGA-KL-8344-01A-11R-2315-07	BBS9|27241	333.3333
TCGA-KL-8344-01A-11R-2315-07	BBX|56987	4638.2429
TCGA-KL-8344-01A-11R-2315-07	BCAM|4059	5446.7413
TCGA-KL-8344-01A-11R-2315-07	BCAN|63827	1.1484
TCGA-KL-8344-01A-11R-2315-07	BCAP29|55973	1292.2768
TCGA-KL-8344-01A-11R-2315-07	BCAP31|10134	5656.6179
TCGA-KL-8344-01A-11R-2315-07	BCAR1|9564	2503.876
TCGA-KL-8344-01A-11R-2315-07	BCAR3|8412	358.5386
TCGA-KL-8344-01A-11R-2315-07	BCAR4|400500	0
TCGA-KL-8344-01A-11R-2315-07	BCAS1|8537	6.6035
TCGA-KL-8344-01A-11R-2315-07	BCAS2|10286	443.6693
TCGA-KL-8344-01A-11R-2315-07	BCAS3|54828	1140.1091
TCGA-KL-8344-01A-11R-2315-07	BCAS4|55653	790.4106
TCGA-KL-8344-01A-11R-2315-07	BCAT1|586	237.7261
TCGA-KL-8344-01A-11R-2315-07	BCAT2|587	1771.7485
TCGA-KL-8344-01A-11R-2315-07	BCCIP|56647	1253.9018
TCGA-KL-8344-01A-11R-2315-07	BCDIN3D|144233	123.8444
TCGA-KL-8344-01A-11R-2315-07	BCHE|590	3.7324
TCGA-KL-8344-01A-11R-2315-07	BCKDHA|593	2577.6629
TCGA-KL-8344-01A-11R-2315-07	BCKDHB|594	2776.0551
TCGA-KL-8344-01A-11R-2315-07	BCKDK|10295	1070.0546
TCGA-KL-8344-01A-11R-2315-07	BCL10|8915	285.3862
TCGA-KL-8344-01A-11R-2315-07	BCL11A|53335	1.1484
TCGA-KL-8344-01A-11R-2315-07	BCL11B|64919	7.1777
TCGA-KL-8344-01A-11R-2315-07	BCL2A1|597	4.8808
TCGA-KL-8344-01A-11R-2315-07	BCL2L10|10017	36.7499
TCGA-KL-8344-01A-11R-2315-07	BCL2L11|10018	583.9793
TCGA-KL-8344-01A-11R-2315-07	BCL2L12|83596	188.5587
TCGA-KL-8344-01A-11R-2315-07	BCL2L13|23786	2527.706
TCGA-KL-8344-01A-11R-2315-07	BCL2L14|79370	.5742
TCGA-KL-8344-01A-11R-2315-07	BCL2L15|440603	1.4355
TCGA-KL-8344-01A-11R-2315-07	BCL2L1|598	3024.9785
TCGA-KL-8344-01A-11R-2315-07	BCL2L2|599	1570.9647
TCGA-KL-8344-01A-11R-2315-07	BCL2|596	715.7623
TCGA-KL-8344-01A-11R-2315-07	BCL3|602	351.7083
TCGA-KL-8344-01A-11R-2315-07	BCL6B|255877	1100.7752
TCGA-KL-8344-01A-11R-2315-07	BCL6|604	562.4462
TCGA-KL-8344-01A-11R-2315-07	BCL7A|605	674.4186
TCGA-KL-8344-01A-11R-2315-07	BCL7B|9275	1233.1324
TCGA-KL-8344-01A-11R-2315-07	BCL7C|9274	444.4444
TCGA-KL-8344-01A-11R-2315-07	BCL8|606	1.1484
TCGA-KL-8344-01A-11R-2315-07	BCL9L|283149	762.561
TCGA-KL-8344-01A-11R-2315-07	BCL9|607	620.4421
TCGA-KL-8344-01A-11R-2315-07	BCLAF1|9774	2757.3931
TCGA-KL-8344-01A-11R-2315-07	BCMO1|53630	12.0586
TCGA-KL-8344-01A-11R-2315-07	BCO2|83875	303.474
TCGA-KL-8344-01A-11R-2315-07	BCORL1|63035	544.3583
TCGA-KL-8344-01A-11R-2315-07	BCORL2|286554	0
TCGA-KL-8344-01A-11R-2315-07	BCOR|54880	964.1114
TCGA-KL-8344-01A-11R-2315-07	BCR|613	2553.8329
TCGA-KL-8344-01A-11R-2315-07	BCS1L|617	437.0744
TCGA-KL-8344-01A-11R-2315-07	BCYRN1|618	0
TCGA-KL-8344-01A-11R-2315-07	BDH1|622	749.0669
TCGA-KL-8344-01A-11R-2315-07	BDH2|56898	2420.3273
TCGA-KL-8344-01A-11R-2315-07	BDKRB1|623	135.8025
TCGA-KL-8344-01A-11R-2315-07	BDKRB2|624	4406.5461
TCGA-KL-8344-01A-11R-2315-07	BDNFOS|497258	88.8602
TCGA-KL-8344-01A-11R-2315-07	BDNF|627	10.4795
TCGA-KL-8344-01A-11R-2315-07	BDP1|55814	1296.0092
TCGA-KL-8344-01A-11R-2315-07	BEAN|146227	26.1269
TCGA-KL-8344-01A-11R-2315-07	BECN1|8678	1459.4315
TCGA-KL-8344-01A-11R-2315-07	BEGAIN|57596	4.0195
TCGA-KL-8344-01A-11R-2315-07	BEND2|139105	0
TCGA-KL-8344-01A-11R-2315-07	BEND3|57673	64.5995
TCGA-KL-8344-01A-11R-2315-07	BEND4|389206	1.1484
TCGA-KL-8344-01A-11R-2315-07	BEND5|79656	117.4275
TCGA-KL-8344-01A-11R-2315-07	BEND6|221336	6.0293
TCGA-KL-8344-01A-11R-2315-07	BEND7|222389	845.5355
TCGA-KL-8344-01A-11R-2315-07	BEST1|7439	13.7812
TCGA-KL-8344-01A-11R-2315-07	BEST2|54831	0
TCGA-KL-8344-01A-11R-2315-07	BEST3|144453	.5742
TCGA-KL-8344-01A-11R-2315-07	BEST4|266675	12.0586
TCGA-KL-8344-01A-11R-2315-07	BET1L|51272	1927.9357
TCGA-KL-8344-01A-11R-2315-07	BET1|10282	550.3876
TCGA-KL-8344-01A-11R-2315-07	BET3L|100128327	.8613
TCGA-KL-8344-01A-11R-2315-07	BEX1|55859	17.5136
TCGA-KL-8344-01A-11R-2315-07	BEX2|84707	202.6988
TCGA-KL-8344-01A-11R-2315-07	BEX4|56271	1313.2357
TCGA-KL-8344-01A-11R-2315-07	BEX5|340542	110.5369
TCGA-KL-8344-01A-11R-2315-07	BEYLA|497634	0
TCGA-KL-8344-01A-11R-2315-07	BFAR|51283	2517.6572
TCGA-KL-8344-01A-11R-2315-07	BFSP1|631	14.9297
TCGA-KL-8344-01A-11R-2315-07	BFSP2|8419	1.1484
TCGA-KL-8344-01A-11R-2315-07	BGLAP|632	14.3554
TCGA-KL-8344-01A-11R-2315-07	BGN|633	6853.8616
TCGA-KL-8344-01A-11R-2315-07	BHLHA15|168620	.8613
TCGA-KL-8344-01A-11R-2315-07	BHLHB9|80823	163.652
TCGA-KL-8344-01A-11R-2315-07	BHLHE22|27319	1.7227
TCGA-KL-8344-01A-11R-2315-07	BHLHE23|128408	0
TCGA-KL-8344-01A-11R-2315-07	BHLHE40|8553	3987.9414
TCGA-KL-8344-01A-11R-2315-07	BHLHE41|79365	310.6517
TCGA-KL-8344-01A-11R-2315-07	BHMT2|23743	554.12
TCGA-KL-8344-01A-11R-2315-07	BHMT|635	43.3534
TCGA-KL-8344-01A-11R-2315-07	BICC1|80114	380.1321
TCGA-KL-8344-01A-11R-2315-07	BICD1|636	221.648
TCGA-KL-8344-01A-11R-2315-07	BICD2|23299	1376.6868
TCGA-KL-8344-01A-11R-2315-07	BID|637	239.3081
TCGA-KL-8344-01A-11R-2315-07	BIK|638	17.2265
TCGA-KL-8344-01A-11R-2315-07	BIN1|274	426.3566
TCGA-KL-8344-01A-11R-2315-07	BIN2|51411	453.6319
TCGA-KL-8344-01A-11R-2315-07	BIN3|55909	396.7844
TCGA-KL-8344-01A-11R-2315-07	BIRC2|329	1128.3376
TCGA-KL-8344-01A-11R-2315-07	BIRC3|330	80.3905
TCGA-KL-8344-01A-11R-2315-07	BIRC5|332	16.4169
TCGA-KL-8344-01A-11R-2315-07	BIRC6|57448	3138.9607
TCGA-KL-8344-01A-11R-2315-07	BIRC7|79444	1.1484
TCGA-KL-8344-01A-11R-2315-07	BIRC8|112401	0
TCGA-KL-8344-01A-11R-2315-07	BIVM|54841	662.36
TCGA-KL-8344-01A-11R-2315-07	BLCAP|10904	1801.0336
TCGA-KL-8344-01A-11R-2315-07	BLID|414899	0
TCGA-KL-8344-01A-11R-2315-07	BLK|640	2.2969
TCGA-KL-8344-01A-11R-2315-07	BLMH|642	776.0551
TCGA-KL-8344-01A-11R-2315-07	BLM|641	43.6405
TCGA-KL-8344-01A-11R-2315-07	BLNK|29760	2266.7241
TCGA-KL-8344-01A-11R-2315-07	BLOC1S1|2647	1202.9256
TCGA-KL-8344-01A-11R-2315-07	BLOC1S2|282991	947.7462
TCGA-KL-8344-01A-11R-2315-07	BLOC1S3|388552	248.062
TCGA-KL-8344-01A-11R-2315-07	BLVRA|644	920.1837
TCGA-KL-8344-01A-11R-2315-07	BLVRB|645	644.2722
TCGA-KL-8344-01A-11R-2315-07	BLZF1|8548	374.1028
TCGA-KL-8344-01A-11R-2315-07	BMF|90427	632.5007
TCGA-KL-8344-01A-11R-2315-07	BMI1|648	2234.4674
TCGA-KL-8344-01A-11R-2315-07	BMP10|27302	0
TCGA-KL-8344-01A-11R-2315-07	BMP15|9210	0
TCGA-KL-8344-01A-11R-2315-07	BMP1|649	774.3325
TCGA-KL-8344-01A-11R-2315-07	BMP2K|55589	316.681
TCGA-KL-8344-01A-11R-2315-07	BMP2|650	60.2929
TCGA-KL-8344-01A-11R-2315-07	BMP3|651	0
TCGA-KL-8344-01A-11R-2315-07	BMP4|652	130.3474
TCGA-KL-8344-01A-11R-2315-07	BMP5|653	.2871
TCGA-KL-8344-01A-11R-2315-07	BMP6|654	153.1984
TCGA-KL-8344-01A-11R-2315-07	BMP7|655	9.7617
TCGA-KL-8344-01A-11R-2315-07	BMP8A|353500	248.6362
TCGA-KL-8344-01A-11R-2315-07	BMP8B|656	38.1855
TCGA-KL-8344-01A-11R-2315-07	BMPER|168667	2.2969
TCGA-KL-8344-01A-11R-2315-07	BMPR1A|657	472.5811
TCGA-KL-8344-01A-11R-2315-07	BMPR1B|658	18.375
TCGA-KL-8344-01A-11R-2315-07	BMPR2|659	4436.1183
TCGA-KL-8344-01A-11R-2315-07	BMS1P4|729096	18.8975
TCGA-KL-8344-01A-11R-2315-07	BMS1P5|399761	69.7674
TCGA-KL-8344-01A-11R-2315-07	BMS1|9790	1339.0755
TCGA-KL-8344-01A-11R-2315-07	BMX|660	45.6503
TCGA-KL-8344-01A-11R-2315-07	BNC1|646	26.1269
TCGA-KL-8344-01A-11R-2315-07	BNC2|54796	97.9041
TCGA-KL-8344-01A-11R-2315-07	BNIP1|662	183.4625
TCGA-KL-8344-01A-11R-2315-07	BNIP2|663	821.9925
TCGA-KL-8344-01A-11R-2315-07	BNIP3L|665	1086.7069
TCGA-KL-8344-01A-11R-2315-07	BNIP3|664	1562.1591
TCGA-KL-8344-01A-11R-2315-07	BNIPL|149428	7.1777
TCGA-KL-8344-01A-11R-2315-07	BOC|91653	165.9489
TCGA-KL-8344-01A-11R-2315-07	BOD1L|259282	1940.8556
TCGA-KL-8344-01A-11R-2315-07	BOD1|91272	770.3129
TCGA-KL-8344-01A-11R-2315-07	BOK|666	2056.5604
TCGA-KL-8344-01A-11R-2315-07	BOLA1|51027	145.8513
TCGA-KL-8344-01A-11R-2315-07	BOLA2|552900	1377.2466
TCGA-KL-8344-01A-11R-2315-07	BOLA3|388962	574.7918
TCGA-KL-8344-01A-11R-2315-07	BOLL|66037	1.1484
TCGA-KL-8344-01A-11R-2315-07	BOP1|23246	149.8708
TCGA-KL-8344-01A-11R-2315-07	BPESC1|60467	0
TCGA-KL-8344-01A-11R-2315-07	BPGM|669	4637.0945
TCGA-KL-8344-01A-11R-2315-07	BPHL|670	461.9581
TCGA-KL-8344-01A-11R-2315-07	BPIL1|80341	0
TCGA-KL-8344-01A-11R-2315-07	BPIL2|254240	0
TCGA-KL-8344-01A-11R-2315-07	BPIL3|128859	0
TCGA-KL-8344-01A-11R-2315-07	BPI|671	.8613
TCGA-KL-8344-01A-11R-2315-07	BPNT1|10380	370.3704
TCGA-KL-8344-01A-11R-2315-07	BPTF|2186	2035.0273
TCGA-KL-8344-01A-11R-2315-07	BPY2|9083	0
TCGA-KL-8344-01A-11R-2315-07	BRAF|673	345.9661
TCGA-KL-8344-01A-11R-2315-07	BRAP|8315	620.4421
TCGA-KL-8344-01A-11R-2315-07	BRCA1|672	161.9294
TCGA-KL-8344-01A-11R-2315-07	BRCA2|675	39.621
TCGA-KL-8344-01A-11R-2315-07	BRCC3|79184	532.874
TCGA-KL-8344-01A-11R-2315-07	BRD1|23774	724.0884
TCGA-KL-8344-01A-11R-2315-07	BRD2|6046	5509.331
TCGA-KL-8344-01A-11R-2315-07	BRD3|8019	926.3767
TCGA-KL-8344-01A-11R-2315-07	BRD4|23476	1732.4146
TCGA-KL-8344-01A-11R-2315-07	BRD7P3|23629	0
TCGA-KL-8344-01A-11R-2315-07	BRD7|29117	1476.3135
TCGA-KL-8344-01A-11R-2315-07	BRD8|10902	1121.1599
TCGA-KL-8344-01A-11R-2315-07	BRD9|65980	694.8033
TCGA-KL-8344-01A-11R-2315-07	BRDT|676	0
TCGA-KL-8344-01A-11R-2315-07	BREA2|286076	.5742
TCGA-KL-8344-01A-11R-2315-07	BRE|9577	795.6072
TCGA-KL-8344-01A-11R-2315-07	BRF1|2972	315.8197
TCGA-KL-8344-01A-11R-2315-07	BRF2|55290	291.1283
TCGA-KL-8344-01A-11R-2315-07	BRI3BP|140707	131.7829
TCGA-KL-8344-01A-11R-2315-07	BRI3|25798	1727.5337
TCGA-KL-8344-01A-11R-2315-07	BRIP1|83990	29.2851
TCGA-KL-8344-01A-11R-2315-07	BRIX1|55299	441.8605
TCGA-KL-8344-01A-11R-2315-07	BRMS1L|84312	173.9879
TCGA-KL-8344-01A-11R-2315-07	BRMS1|25855	884.008
TCGA-KL-8344-01A-11R-2315-07	BRP44L|51660	3659.4889
TCGA-KL-8344-01A-11R-2315-07	BRP44|25874	784.3813
TCGA-KL-8344-01A-11R-2315-07	BRPF1|7862	598.0477
TCGA-KL-8344-01A-11R-2315-07	BRPF3|27154	1409.7043
TCGA-KL-8344-01A-11R-2315-07	BRS3|680	0
TCGA-KL-8344-01A-11R-2315-07	BRSK1|84446	18.6621
TCGA-KL-8344-01A-11R-2315-07	BRSK2|9024	2.0098
TCGA-KL-8344-01A-11R-2315-07	BRWD1|54014	811.9437
TCGA-KL-8344-01A-11R-2315-07	BRWD3|254065	338.7884
TCGA-KL-8344-01A-11R-2315-07	BSCL2|26580	1878.1252
TCGA-KL-8344-01A-11R-2315-07	BSDC1|55108	1426.3566
TCGA-KL-8344-01A-11R-2315-07	BSG|682	35340.2239
TCGA-KL-8344-01A-11R-2315-07	BSND|7809	1496.4111
TCGA-KL-8344-01A-11R-2315-07	BSN|8927	69.1932
TCGA-KL-8344-01A-11R-2315-07	BSPH1|100131137	0
TCGA-KL-8344-01A-11R-2315-07	BSPRY|54836	24.4042
TCGA-KL-8344-01A-11R-2315-07	BST1|683	26.7011
TCGA-KL-8344-01A-11R-2315-07	BST2|684	280.5053
TCGA-KL-8344-01A-11R-2315-07	BSX|390259	0
TCGA-KL-8344-01A-11R-2315-07	BTAF1|9044	891.1858
TCGA-KL-8344-01A-11R-2315-07	BTBD10|84280	585.4149
TCGA-KL-8344-01A-11R-2315-07	BTBD11|121551	61.7284
TCGA-KL-8344-01A-11R-2315-07	BTBD12|84464	314.9584
TCGA-KL-8344-01A-11R-2315-07	BTBD16|118663	1.4355
TCGA-KL-8344-01A-11R-2315-07	BTBD17|388419	0
TCGA-KL-8344-01A-11R-2315-07	BTBD18|643376	.5742
TCGA-KL-8344-01A-11R-2315-07	BTBD19|149478	18.9492
TCGA-KL-8344-01A-11R-2315-07	BTBD1|53339	1858.4554
TCGA-KL-8344-01A-11R-2315-07	BTBD2|55643	1864.1975
TCGA-KL-8344-01A-11R-2315-07	BTBD3|22903	1250.646
TCGA-KL-8344-01A-11R-2315-07	BTBD6|90135	479.1846
TCGA-KL-8344-01A-11R-2315-07	BTBD7|55727	473.1553
TCGA-KL-8344-01A-11R-2315-07	BTBD8|284697	12.0586
TCGA-KL-8344-01A-11R-2315-07	BTBD9|114781	748.4927
TCGA-KL-8344-01A-11R-2315-07	BTC|685	50.244
TCGA-KL-8344-01A-11R-2315-07	BTD|686	623.0261
TCGA-KL-8344-01A-11R-2315-07	BTF3L1|690	.2871
TCGA-KL-8344-01A-11R-2315-07	BTF3L4|91408	695.6647
TCGA-KL-8344-01A-11R-2315-07	BTF3|689	6150.445
TCGA-KL-8344-01A-11R-2315-07	BTG1|694	1959.2305
TCGA-KL-8344-01A-11R-2315-07	BTG2|7832	1004.5937
TCGA-KL-8344-01A-11R-2315-07	BTG3|10950	378.4094
TCGA-KL-8344-01A-11R-2315-07	BTG4|54766	0
TCGA-KL-8344-01A-11R-2315-07	BTK|695	37.6113
TCGA-KL-8344-01A-11R-2315-07	BTLA|151888	1.4355
TCGA-KL-8344-01A-11R-2315-07	BTN1A1|696	.8613
TCGA-KL-8344-01A-11R-2315-07	BTN2A1|11120	989.6641
TCGA-KL-8344-01A-11R-2315-07	BTN2A2|10385	492.9658
TCGA-KL-8344-01A-11R-2315-07	BTN2A3|54718	46.2245
TCGA-KL-8344-01A-11R-2315-07	BTN3A1|11119	1220.4996
TCGA-KL-8344-01A-11R-2315-07	BTN3A2|11118	2193.5113
TCGA-KL-8344-01A-11R-2315-07	BTN3A3|10384	805.0531
TCGA-KL-8344-01A-11R-2315-07	BTNL2|56244	0
TCGA-KL-8344-01A-11R-2315-07	BTNL3|10917	1.1484
TCGA-KL-8344-01A-11R-2315-07	BTNL8|79908	.5742
TCGA-KL-8344-01A-11R-2315-07	BTNL9|153579	373.8157
TCGA-KL-8344-01A-11R-2315-07	BTRC|8945	591.157
TCGA-KL-8344-01A-11R-2315-07	BUB1B|701	84.41
TCGA-KL-8344-01A-11R-2315-07	BUB1|699	23.83
TCGA-KL-8344-01A-11R-2315-07	BUB3|9184	927.0744
TCGA-KL-8344-01A-11R-2315-07	BUD13|84811	397.3586
TCGA-KL-8344-01A-11R-2315-07	BUD31|8896	958.7941
TCGA-KL-8344-01A-11R-2315-07	BVES|11149	77.5194
TCGA-KL-8344-01A-11R-2315-07	BYSL|705	306.9193
TCGA-KL-8344-01A-11R-2315-07	BZRAP1|9256	316.1068
TCGA-KL-8344-01A-11R-2315-07	BZW1|9689	2835.1995
TCGA-KL-8344-01A-11R-2315-07	BZW2|28969	366.638
TCGA-KL-8344-01A-11R-2315-07	C10orf105|414152	4.8808
TCGA-KL-8344-01A-11R-2315-07	C10orf107|219621	1.1484
TCGA-KL-8344-01A-11R-2315-07	C10orf108|414235	105.3689
TCGA-KL-8344-01A-11R-2315-07	C10orf10|11067	12713.7525
TCGA-KL-8344-01A-11R-2315-07	C10orf110|55853	2.5294
TCGA-KL-8344-01A-11R-2315-07	C10orf111|221060	3.1582
TCGA-KL-8344-01A-11R-2315-07	C10orf113|387638	0
TCGA-KL-8344-01A-11R-2315-07	C10orf114|399726	37.3241
TCGA-KL-8344-01A-11R-2315-07	C10orf116|10974	360.5656
TCGA-KL-8344-01A-11R-2315-07	C10orf118|55088	1054.2636
TCGA-KL-8344-01A-11R-2315-07	C10orf119|79892	1351.7083
TCGA-KL-8344-01A-11R-2315-07	C10orf11|83938	157.3356
TCGA-KL-8344-01A-11R-2315-07	C10orf120|399814	0
TCGA-KL-8344-01A-11R-2315-07	C10orf122|387718	0
TCGA-KL-8344-01A-11R-2315-07	C10orf125|282969	10.9101
TCGA-KL-8344-01A-11R-2315-07	C10orf128|170371	18.9492
TCGA-KL-8344-01A-11R-2315-07	C10orf129|142827	0
TCGA-KL-8344-01A-11R-2315-07	C10orf12|26148	107.729
TCGA-KL-8344-01A-11R-2315-07	C10orf131|100127889	1.1484
TCGA-KL-8344-01A-11R-2315-07	C10orf137|26098	250.0718
TCGA-KL-8344-01A-11R-2315-07	C10orf140|387640	15.4981
TCGA-KL-8344-01A-11R-2315-07	C10orf18|54906	1345.3919
TCGA-KL-8344-01A-11R-2315-07	C10orf25|220979	58.8573
TCGA-KL-8344-01A-11R-2315-07	C10orf26|54838	2985.5785
TCGA-KL-8344-01A-11R-2315-07	C10orf27|219793	0
TCGA-KL-8344-01A-11R-2315-07	C10orf28|27291	581.1082
TCGA-KL-8344-01A-11R-2315-07	C10orf2|56652	290.267
TCGA-KL-8344-01A-11R-2315-07	C10orf32|119032	1004.3066
TCGA-KL-8344-01A-11R-2315-07	C10orf35|219738	138.9607
TCGA-KL-8344-01A-11R-2315-07	C10orf40|283025	0
TCGA-KL-8344-01A-11R-2315-07	C10orf41|100131213	428.5932
TCGA-KL-8344-01A-11R-2315-07	C10orf46|143384	1379.2707
TCGA-KL-8344-01A-11R-2315-07	C10orf47|254427	293.4252
TCGA-KL-8344-01A-11R-2315-07	C10orf4|118924	282.8022
TCGA-KL-8344-01A-11R-2315-07	C10orf50|645528	0
TCGA-KL-8344-01A-11R-2315-07	C10orf53|282966	0
TCGA-KL-8344-01A-11R-2315-07	C10orf54|64115	663.2214
TCGA-KL-8344-01A-11R-2315-07	C10orf55|414236	4.0741
TCGA-KL-8344-01A-11R-2315-07	C10orf57|80195	262.4175
TCGA-KL-8344-01A-11R-2315-07	C10orf58|84293	814.8148
TCGA-KL-8344-01A-11R-2315-07	C10orf62|414157	0
TCGA-KL-8344-01A-11R-2315-07	C10orf67|256815	5.168
TCGA-KL-8344-01A-11R-2315-07	C10orf68|79741	1.1484
TCGA-KL-8344-01A-11R-2315-07	C10orf71|118461	6.8906
TCGA-KL-8344-01A-11R-2315-07	C10orf72|196740	1165.3747
TCGA-KL-8344-01A-11R-2315-07	C10orf75|90271	157.9098
TCGA-KL-8344-01A-11R-2315-07	C10orf76|79591	685.0416
TCGA-KL-8344-01A-11R-2315-07	C10orf78|119392	104.5076
TCGA-KL-8344-01A-11R-2315-07	C10orf79|80217	48.5214
TCGA-KL-8344-01A-11R-2315-07	C10orf81|79949	80.1034
TCGA-KL-8344-01A-11R-2315-07	C10orf82|143379	58.2831
TCGA-KL-8344-01A-11R-2315-07	C10orf84|63877	772.0356
TCGA-KL-8344-01A-11R-2315-07	C10orf88|80007	199.5406
TCGA-KL-8344-01A-11R-2315-07	C10orf90|118611	0
TCGA-KL-8344-01A-11R-2315-07	C10orf91|170393	0
TCGA-KL-8344-01A-11R-2315-07	C10orf93|255352	18.375
TCGA-KL-8344-01A-11R-2315-07	C10orf95|79946	4.1602
TCGA-KL-8344-01A-11R-2315-07	C10orf96|374355	0
TCGA-KL-8344-01A-11R-2315-07	C10orf99|387695	0
TCGA-KL-8344-01A-11R-2315-07	C11orf10|746	842.9515
TCGA-KL-8344-01A-11R-2315-07	C11orf16|56673	10.0488
TCGA-KL-8344-01A-11R-2315-07	C11orf17|56672	854.4358
TCGA-KL-8344-01A-11R-2315-07	C11orf1|64776	475.7278
TCGA-KL-8344-01A-11R-2315-07	C11orf20|25858	.2871
TCGA-KL-8344-01A-11R-2315-07	C11orf21|29125	3.1582
TCGA-KL-8344-01A-11R-2315-07	C11orf24|53838	476.6006
TCGA-KL-8344-01A-11R-2315-07	C11orf2|738	2883.4338
TCGA-KL-8344-01A-11R-2315-07	C11orf30|56946	558.1395
TCGA-KL-8344-01A-11R-2315-07	C11orf31|280636	763.1352
TCGA-KL-8344-01A-11R-2315-07	C11orf34|349633	0
TCGA-KL-8344-01A-11R-2315-07	C11orf35|256329	52.0873
TCGA-KL-8344-01A-11R-2315-07	C11orf36|283303	0
TCGA-KL-8344-01A-11R-2315-07	C11orf40|143501	0
TCGA-KL-8344-01A-11R-2315-07	C11orf41|25758	130.3474
TCGA-KL-8344-01A-11R-2315-07	C11orf42|160298	2.2969
TCGA-KL-8344-01A-11R-2315-07	C11orf45|219833	16.0781
TCGA-KL-8344-01A-11R-2315-07	C11orf46|120534	734.7115
TCGA-KL-8344-01A-11R-2315-07	C11orf48|79081	385.1823
TCGA-KL-8344-01A-11R-2315-07	C11orf49|79096	627.6199
TCGA-KL-8344-01A-11R-2315-07	C11orf51|25906	680.6259
TCGA-KL-8344-01A-11R-2315-07	C11orf52|91894	77.8065
TCGA-KL-8344-01A-11R-2315-07	C11orf53|341032	4.5937
TCGA-KL-8344-01A-11R-2315-07	C11orf54|28970	1791.8461
TCGA-KL-8344-01A-11R-2315-07	C11orf57|55216	885.7307
TCGA-KL-8344-01A-11R-2315-07	C11orf58|10944	3455.6417
TCGA-KL-8344-01A-11R-2315-07	C11orf59|55004	2489.8076
TCGA-KL-8344-01A-11R-2315-07	C11orf61|79684	123.1697
TCGA-KL-8344-01A-11R-2315-07	C11orf63|79864	161.3552
TCGA-KL-8344-01A-11R-2315-07	C11orf64|283197	0
TCGA-KL-8344-01A-11R-2315-07	C11orf65|160140	6.0293
TCGA-KL-8344-01A-11R-2315-07	C11orf66|220004	22.9687
TCGA-KL-8344-01A-11R-2315-07	C11orf67|28971	246.1413
TCGA-KL-8344-01A-11R-2315-07	C11orf68|83638	903.5314
TCGA-KL-8344-01A-11R-2315-07	C11orf70|85016	14.3554
TCGA-KL-8344-01A-11R-2315-07	C11orf71|54494	276.1987
TCGA-KL-8344-01A-11R-2315-07	C11orf73|51501	364.054
TCGA-KL-8344-01A-11R-2315-07	C11orf74|119710	191.5016
TCGA-KL-8344-01A-11R-2315-07	C11orf75|56935	141.2575
TCGA-KL-8344-01A-11R-2315-07	C11orf80|79703	408.2687
TCGA-KL-8344-01A-11R-2315-07	C11orf82|220042	40.1952
TCGA-KL-8344-01A-11R-2315-07	C11orf83|790955	274.7631
TCGA-KL-8344-01A-11R-2315-07	C11orf84|144097	467.126
TCGA-KL-8344-01A-11R-2315-07	C11orf85|283129	0
TCGA-KL-8344-01A-11R-2315-07	C11orf86|254439	0
TCGA-KL-8344-01A-11R-2315-07	C11orf87|399947	0
TCGA-KL-8344-01A-11R-2315-07	C11orf88|399949	.5742
TCGA-KL-8344-01A-11R-2315-07	C11orf90|387804	.2871
TCGA-KL-8344-01A-11R-2315-07	C11orf92|399948	157.6227
TCGA-KL-8344-01A-11R-2315-07	C11orf93|120376	88.1424
TCGA-KL-8344-01A-11R-2315-07	C11orf94|143678	0
TCGA-KL-8344-01A-11R-2315-07	C11orf95|65998	1145.5642
TCGA-KL-8344-01A-11R-2315-07	C11orf9|745	80.9647
TCGA-KL-8344-01A-11R-2315-07	C12orf10|60314	914.1545
TCGA-KL-8344-01A-11R-2315-07	C12orf11|55726	493.2529
TCGA-KL-8344-01A-11R-2315-07	C12orf12|196477	0
TCGA-KL-8344-01A-11R-2315-07	C12orf23|90488	2165.3747
TCGA-KL-8344-01A-11R-2315-07	C12orf24|29902	60.0057
TCGA-KL-8344-01A-11R-2315-07	C12orf26|84190	66.035
TCGA-KL-8344-01A-11R-2315-07	C12orf27|283460	35.8886
TCGA-KL-8344-01A-11R-2315-07	C12orf29|91298	485.056
TCGA-KL-8344-01A-11R-2315-07	C12orf32|83695	348.5501
TCGA-KL-8344-01A-11R-2315-07	C12orf34|84915	182.8883
TCGA-KL-8344-01A-11R-2315-07	C12orf35|55196	887.4533
TCGA-KL-8344-01A-11R-2315-07	C12orf36|283422	0
TCGA-KL-8344-01A-11R-2315-07	C12orf39|80763	305.4838
TCGA-KL-8344-01A-11R-2315-07	C12orf40|283461	0
TCGA-KL-8344-01A-11R-2315-07	C12orf41|54934	484.0655
TCGA-KL-8344-01A-11R-2315-07	C12orf42|374470	0
TCGA-KL-8344-01A-11R-2315-07	C12orf43|64897	395.6359
TCGA-KL-8344-01A-11R-2315-07	C12orf44|60673	968.9922
TCGA-KL-8344-01A-11R-2315-07	C12orf45|121053	88.4295
TCGA-KL-8344-01A-11R-2315-07	C12orf47|51275	308.4467
TCGA-KL-8344-01A-11R-2315-07	C12orf48|55010	107.0514
TCGA-KL-8344-01A-11R-2315-07	C12orf49|79794	1076.0838
TCGA-KL-8344-01A-11R-2315-07	C12orf4|57102	372.3801
TCGA-KL-8344-01A-11R-2315-07	C12orf50|160419	.5742
TCGA-KL-8344-01A-11R-2315-07	C12orf51|283450	1962.6759
TCGA-KL-8344-01A-11R-2315-07	C12orf52|84934	528.2802
TCGA-KL-8344-01A-11R-2315-07	C12orf53|196500	20.3847
TCGA-KL-8344-01A-11R-2315-07	C12orf54|121273	0
TCGA-KL-8344-01A-11R-2315-07	C12orf56|115749	0
TCGA-KL-8344-01A-11R-2315-07	C12orf57|113246	761.9868
TCGA-KL-8344-01A-11R-2315-07	C12orf59|120939	1349.4114
TCGA-KL-8344-01A-11R-2315-07	C12orf5|57103	428.6535
TCGA-KL-8344-01A-11R-2315-07	C12orf60|144608	55.1249
TCGA-KL-8344-01A-11R-2315-07	C12orf61|283416	12.9199
TCGA-KL-8344-01A-11R-2315-07	C12orf62|84987	827.7347
TCGA-KL-8344-01A-11R-2315-07	C12orf63|374467	.2871
TCGA-KL-8344-01A-11R-2315-07	C12orf65|91574	378.4094
TCGA-KL-8344-01A-11R-2315-07	C12orf66|144577	109.6756
TCGA-KL-8344-01A-11R-2315-07	C12orf68|387856	11.4844
TCGA-KL-8344-01A-11R-2315-07	C12orf69|440087	46.2245
TCGA-KL-8344-01A-11R-2315-07	C12orf70|341346	.5742
TCGA-KL-8344-01A-11R-2315-07	C12orf71|728858	0
TCGA-KL-8344-01A-11R-2315-07	C12orf72|254013	63.451
TCGA-KL-8344-01A-11R-2315-07	C12orf73|728568	143.2673
TCGA-KL-8344-01A-11R-2315-07	C12orf74|338809	.8613
TCGA-KL-8344-01A-11R-2315-07	C12orf75|387882	8694.5162
TCGA-KL-8344-01A-11R-2315-07	C12orf76|400073	141.8318
TCGA-KL-8344-01A-11R-2315-07	C12orf77|196415	0
TCGA-KL-8344-01A-11R-2315-07	C13orf15|28984	3570.7723
TCGA-KL-8344-01A-11R-2315-07	C13orf16|121793	1.4355
TCGA-KL-8344-01A-11R-2315-07	C13orf18|80183	34.4531
TCGA-KL-8344-01A-11R-2315-07	C13orf1|57213	417.4562
TCGA-KL-8344-01A-11R-2315-07	C13orf23|80209	774.0454
TCGA-KL-8344-01A-11R-2315-07	C13orf26|122046	0
TCGA-KL-8344-01A-11R-2315-07	C13orf27|93081	102.785
TCGA-KL-8344-01A-11R-2315-07	C13orf28|122258	0
TCGA-KL-8344-01A-11R-2315-07	C13orf29|283487	96.1815
TCGA-KL-8344-01A-11R-2315-07	C13orf30|144809	0
TCGA-KL-8344-01A-11R-2315-07	C13orf31|144811	206.1441
TCGA-KL-8344-01A-11R-2315-07	C13orf33|84935	107.6658
TCGA-KL-8344-01A-11R-2315-07	C13orf34|79866	65.3517
TCGA-KL-8344-01A-11R-2315-07	C13orf35|400165	.2871
TCGA-KL-8344-01A-11R-2315-07	C13orf36|400120	0
TCGA-KL-8344-01A-11R-2315-07	C13orf37|440145	313.8099
TCGA-KL-8344-01A-11R-2315-07	C13orf38|728591	4.5047
TCGA-KL-8344-01A-11R-2315-07	C13orf39|196541	0
TCGA-KL-8344-01A-11R-2315-07	C14orf101|54916	320.7005
TCGA-KL-8344-01A-11R-2315-07	C14orf102|55051	235.7163
TCGA-KL-8344-01A-11R-2315-07	C14orf104|55172	165.6618
TCGA-KL-8344-01A-11R-2315-07	C14orf105|55195	455.9288
TCGA-KL-8344-01A-11R-2315-07	C14orf106|55320	271.6049
TCGA-KL-8344-01A-11R-2315-07	C14orf109|26175	222.7964
TCGA-KL-8344-01A-11R-2315-07	C14orf115|55237	0
TCGA-KL-8344-01A-11R-2315-07	C14orf118|55668	172.8395
TCGA-KL-8344-01A-11R-2315-07	C14orf119|55017	559.288
TCGA-KL-8344-01A-11R-2315-07	C14orf126|112487	117.6141
TCGA-KL-8344-01A-11R-2315-07	C14orf128|84837	38.7597
TCGA-KL-8344-01A-11R-2315-07	C14orf129|51527	433.2472
TCGA-KL-8344-01A-11R-2315-07	C14orf132|56967	579.3856
TCGA-KL-8344-01A-11R-2315-07	C14orf135|64430	1788.4008
TCGA-KL-8344-01A-11R-2315-07	C14orf138|79609	39.9081
TCGA-KL-8344-01A-11R-2315-07	C14orf139|79686	41.6308
TCGA-KL-8344-01A-11R-2315-07	C14orf142|84520	137.5251
TCGA-KL-8344-01A-11R-2315-07	C14orf143|90141	31.2949
TCGA-KL-8344-01A-11R-2315-07	C14orf145|145508	55.9862
TCGA-KL-8344-01A-11R-2315-07	C14orf147|171546	487.5108
TCGA-KL-8344-01A-11R-2315-07	C14orf148|122945	2.8711
TCGA-KL-8344-01A-11R-2315-07	C14orf149|112849	85.2713
TCGA-KL-8344-01A-11R-2315-07	C14orf153|84334	267.3816
TCGA-KL-8344-01A-11R-2315-07	C14orf156|81892	321.5619
TCGA-KL-8344-01A-11R-2315-07	C14orf159|80017	1141.2575
TCGA-KL-8344-01A-11R-2315-07	C14orf162|56936	0
TCGA-KL-8344-01A-11R-2315-07	C14orf165|414767	0
TCGA-KL-8344-01A-11R-2315-07	C14orf166B|145497	0
TCGA-KL-8344-01A-11R-2315-07	C14orf166|51637	1141.2575
TCGA-KL-8344-01A-11R-2315-07	C14orf167|55449	308.108
TCGA-KL-8344-01A-11R-2315-07	C14orf169|79697	119.7244
TCGA-KL-8344-01A-11R-2315-07	C14orf174|161394	36.4628
TCGA-KL-8344-01A-11R-2315-07	C14orf176|643382	5.168
TCGA-KL-8344-01A-11R-2315-07	C14orf177|283598	0
TCGA-KL-8344-01A-11R-2315-07	C14orf178|283579	0
TCGA-KL-8344-01A-11R-2315-07	C14orf179|112752	144.99
TCGA-KL-8344-01A-11R-2315-07	C14orf180|400258	0
TCGA-KL-8344-01A-11R-2315-07	C14orf181|400223	10.9101
TCGA-KL-8344-01A-11R-2315-07	C14orf182|283551	.2871
TCGA-KL-8344-01A-11R-2315-07	C14orf183|196913	0
TCGA-KL-8344-01A-11R-2315-07	C14orf184|650662	0
TCGA-KL-8344-01A-11R-2315-07	C14orf19|280655	2.2969
TCGA-KL-8344-01A-11R-2315-07	C14orf1|11161	452.7706
TCGA-KL-8344-01A-11R-2315-07	C14orf21|161424	186.0465
TCGA-KL-8344-01A-11R-2315-07	C14orf23|387978	0
TCGA-KL-8344-01A-11R-2315-07	C14orf28|122525	47.373
TCGA-KL-8344-01A-11R-2315-07	C14orf2|9556	563.3075
TCGA-KL-8344-01A-11R-2315-07	C14orf33|100129075	35.8886
TCGA-KL-8344-01A-11R-2315-07	C14orf34|645687	0
TCGA-KL-8344-01A-11R-2315-07	C14orf37|145407	184.611
TCGA-KL-8344-01A-11R-2315-07	C14orf39|317761	0
TCGA-KL-8344-01A-11R-2315-07	C14orf43|91748	694.2291
TCGA-KL-8344-01A-11R-2315-07	C14orf45|80127	88.3951
TCGA-KL-8344-01A-11R-2315-07	C14orf48|256369	0
TCGA-KL-8344-01A-11R-2315-07	C14orf49|161176	42.7792
TCGA-KL-8344-01A-11R-2315-07	C14orf4|64207	1143.2673
TCGA-KL-8344-01A-11R-2315-07	C14orf50|145376	45.6503
TCGA-KL-8344-01A-11R-2315-07	C14orf53|440184	1.7227
TCGA-KL-8344-01A-11R-2315-07	C14orf64|388011	0
TCGA-KL-8344-01A-11R-2315-07	C14orf68|283600	.2871
TCGA-KL-8344-01A-11R-2315-07	C14orf70|283601	0
TCGA-KL-8344-01A-11R-2315-07	C14orf72|145200	3.7324
TCGA-KL-8344-01A-11R-2315-07	C14orf73|91828	3.4453
TCGA-KL-8344-01A-11R-2315-07	C14orf79|122616	103.6463
TCGA-KL-8344-01A-11R-2315-07	C14orf80|283643	45.3632
TCGA-KL-8344-01A-11R-2315-07	C14orf86|283592	0
TCGA-KL-8344-01A-11R-2315-07	C14orf93|60686	127.4763
TCGA-KL-8344-01A-11R-2315-07	C15orf17|57184	1484.3526
TCGA-KL-8344-01A-11R-2315-07	C15orf21|283651	16.0781
TCGA-KL-8344-01A-11R-2315-07	C15orf23|90417	141.2575
TCGA-KL-8344-01A-11R-2315-07	C15orf24|56851	1575.6532
TCGA-KL-8344-01A-11R-2315-07	C15orf26|161502	2.584
TCGA-KL-8344-01A-11R-2315-07	C15orf27|123591	22.9687
TCGA-KL-8344-01A-11R-2315-07	C15orf28|80035	2.2969
TCGA-KL-8344-01A-11R-2315-07	C15orf29|79768	271.892
TCGA-KL-8344-01A-11R-2315-07	C15orf2|23742	.2871
TCGA-KL-8344-01A-11R-2315-07	C15orf32|145858	0
TCGA-KL-8344-01A-11R-2315-07	C15orf33|196951	27.0887
TCGA-KL-8344-01A-11R-2315-07	C15orf34|80072	15.5039
TCGA-KL-8344-01A-11R-2315-07	C15orf37|283687	67.5194
TCGA-KL-8344-01A-11R-2315-07	C15orf38|348110	315.4608
TCGA-KL-8344-01A-11R-2315-07	C15orf39|56905	935.9747
TCGA-KL-8344-01A-11R-2315-07	C15orf40|123207	192.7677
TCGA-KL-8344-01A-11R-2315-07	C15orf41|84529	71.4901
TCGA-KL-8344-01A-11R-2315-07	C15orf42|90381	12.3945
TCGA-KL-8344-01A-11R-2315-07	C15orf43|145645	0
TCGA-KL-8344-01A-11R-2315-07	C15orf44|81556	942.5782
TCGA-KL-8344-01A-11R-2315-07	C15orf48|84419	12.6328
TCGA-KL-8344-01A-11R-2315-07	C15orf50|414926	0
TCGA-KL-8344-01A-11R-2315-07	C15orf51|196968	5.4551
TCGA-KL-8344-01A-11R-2315-07	C15orf52|388115	297.1576
TCGA-KL-8344-01A-11R-2315-07	C15orf53|400359	0
TCGA-KL-8344-01A-11R-2315-07	C15orf54|400360	3.1582
TCGA-KL-8344-01A-11R-2315-07	C15orf55|256646	0
TCGA-KL-8344-01A-11R-2315-07	C15orf56|644809	26.1269
TCGA-KL-8344-01A-11R-2315-07	C15orf57|90416	564.4818
TCGA-KL-8344-01A-11R-2315-07	C15orf58|390637	43.6405
TCGA-KL-8344-01A-11R-2315-07	C15orf59|388135	330.4622
TCGA-KL-8344-01A-11R-2315-07	C15orf5|81698	.2871
TCGA-KL-8344-01A-11R-2315-07	C15orf60|283677	0
TCGA-KL-8344-01A-11R-2315-07	C15orf61|145853	181.7399
TCGA-KL-8344-01A-11R-2315-07	C15orf62|643338	10.0488
TCGA-KL-8344-01A-11R-2315-07	C15orf63|25764	559.5751
TCGA-KL-8344-01A-11R-2315-07	C16orf11|146325	.8613
TCGA-KL-8344-01A-11R-2315-07	C16orf13|84326	482.0557
TCGA-KL-8344-01A-11R-2315-07	C16orf3|750	1.1484
TCGA-KL-8344-01A-11R-2315-07	C16orf42|115939	867.5337
TCGA-KL-8344-01A-11R-2315-07	C16orf45|89927	1048.5214
TCGA-KL-8344-01A-11R-2315-07	C16orf46|123775	42.7792
TCGA-KL-8344-01A-11R-2315-07	C16orf48|84080	406.259
TCGA-KL-8344-01A-11R-2315-07	C16orf52|730094	463.9678
TCGA-KL-8344-01A-11R-2315-07	C16orf53|79447	556.6035
TCGA-KL-8344-01A-11R-2315-07	C16orf54|283897	8.3262
TCGA-KL-8344-01A-11R-2315-07	C16orf55|124045	102.785
TCGA-KL-8344-01A-11R-2315-07	C16orf57|79650	773.4711
TCGA-KL-8344-01A-11R-2315-07	C16orf58|64755	2314.255
TCGA-KL-8344-01A-11R-2315-07	C16orf59|80178	21.5332
TCGA-KL-8344-01A-11R-2315-07	C16orf5|29965	2409.1301
TCGA-KL-8344-01A-11R-2315-07	C16orf61|56942	604.1315
TCGA-KL-8344-01A-11R-2315-07	C16orf62|57020	1219.3511
TCGA-KL-8344-01A-11R-2315-07	C16orf63|123811	862.4749
TCGA-KL-8344-01A-11R-2315-07	C16orf68|79091	172.5524
TCGA-KL-8344-01A-11R-2315-07	C16orf70|80262	383.2989
TCGA-KL-8344-01A-11R-2315-07	C16orf71|146562	7.4648
TCGA-KL-8344-01A-11R-2315-07	C16orf72|29035	1002.0098
TCGA-KL-8344-01A-11R-2315-07	C16orf73|254528	0
TCGA-KL-8344-01A-11R-2315-07	C16orf74|404550	20.0976
TCGA-KL-8344-01A-11R-2315-07	C16orf75|116028	46.7987
TCGA-KL-8344-01A-11R-2315-07	C16orf78|123970	0
TCGA-KL-8344-01A-11R-2315-07	C16orf79|283870	11.9409
TCGA-KL-8344-01A-11R-2315-07	C16orf7|9605	423.4625
TCGA-KL-8344-01A-11R-2315-07	C16orf80|29105	631.9265
TCGA-KL-8344-01A-11R-2315-07	C16orf81|283860	.5742
TCGA-KL-8344-01A-11R-2315-07	C16orf82|162083	0
TCGA-KL-8344-01A-11R-2315-07	C16orf86|388284	75.7967
TCGA-KL-8344-01A-11R-2315-07	C16orf87|388272	86.994
TCGA-KL-8344-01A-11R-2315-07	C16orf88|400506	353.431
TCGA-KL-8344-01A-11R-2315-07	C16orf89|146556	397.3586
TCGA-KL-8344-01A-11R-2315-07	C16orf90|646174	.8613
TCGA-KL-8344-01A-11R-2315-07	C16orf91|283951	181.4528
TCGA-KL-8344-01A-11R-2315-07	C16orf92|146378	.1665
TCGA-KL-8344-01A-11R-2315-07	C16orf93|90835	30.1464
TCGA-KL-8344-01A-11R-2315-07	C17orf100|388327	76.3709
TCGA-KL-8344-01A-11R-2315-07	C17orf101|79701	529.6727
[truncated: 18,532 more rows]
