# Supplementary material for: Dysfunctional miRNA-Mediated Regulation in Chromophobe Renal Cell Carcinoma
Source: PLoS One. 2016 Jun 3;11(6):e0156324. doi: 10.1371/journal.pone.0156324 (PMC4892590; doi:10.1371/journal.pone.0156324)
Supplement: S2 File — (ZIP) [file pone.0156324.s002.zip › S2_File mRNA expression profile downloaded from TCGA/case/unc.edu__IlluminaHiSeq_RNASeqV2__TCGA-KL-8345-01A-11R-2315-07__expression_rsem_gene_normalized.txt]

barcode	gene_id	normalized_count
TCGA-KL-8345-01A-11R-2315-07	?|100130426	0
TCGA-KL-8345-01A-11R-2315-07	?|100133144	3.3798
TCGA-KL-8345-01A-11R-2315-07	?|100134869	5.5349
TCGA-KL-8345-01A-11R-2315-07	?|10357	75.3295
TCGA-KL-8345-01A-11R-2315-07	?|10431	711.2403
TCGA-KL-8345-01A-11R-2315-07	?|136542	0
TCGA-KL-8345-01A-11R-2315-07	?|155060	62.7907
TCGA-KL-8345-01A-11R-2315-07	?|26823	1.5504
TCGA-KL-8345-01A-11R-2315-07	?|280660	0
TCGA-KL-8345-01A-11R-2315-07	?|317712	0
TCGA-KL-8345-01A-11R-2315-07	?|340602	0
TCGA-KL-8345-01A-11R-2315-07	?|388795	0
TCGA-KL-8345-01A-11R-2315-07	?|390284	8.5271
TCGA-KL-8345-01A-11R-2315-07	?|391343	0
TCGA-KL-8345-01A-11R-2315-07	?|391714	.7752
TCGA-KL-8345-01A-11R-2315-07	?|404770	0
TCGA-KL-8345-01A-11R-2315-07	?|441362	0
TCGA-KL-8345-01A-11R-2315-07	?|442388	0
TCGA-KL-8345-01A-11R-2315-07	?|553137	54.2636
TCGA-KL-8345-01A-11R-2315-07	?|57714	309.3023
TCGA-KL-8345-01A-11R-2315-07	?|645851	3.1008
TCGA-KL-8345-01A-11R-2315-07	?|652919	169.0426
TCGA-KL-8345-01A-11R-2315-07	?|653553	715.1163
TCGA-KL-8345-01A-11R-2315-07	?|728045	0
TCGA-KL-8345-01A-11R-2315-07	?|728603	0
TCGA-KL-8345-01A-11R-2315-07	?|728788	3.876
TCGA-KL-8345-01A-11R-2315-07	?|729884	14.3411
TCGA-KL-8345-01A-11R-2315-07	?|8225	609.3023
TCGA-KL-8345-01A-11R-2315-07	?|90288	1.1628
TCGA-KL-8345-01A-11R-2315-07	A1BG|1	8.5271
TCGA-KL-8345-01A-11R-2315-07	A1CF|29974	0
TCGA-KL-8345-01A-11R-2315-07	A2BP1|54715	110.4651
TCGA-KL-8345-01A-11R-2315-07	A2LD1|87769	53.3023
TCGA-KL-8345-01A-11R-2315-07	A2ML1|144568	.3876
TCGA-KL-8345-01A-11R-2315-07	A2M|2	8155.2868
TCGA-KL-8345-01A-11R-2315-07	A4GALT|53947	267.8295
TCGA-KL-8345-01A-11R-2315-07	A4GNT|51146	0
TCGA-KL-8345-01A-11R-2315-07	AAA1|404744	0
TCGA-KL-8345-01A-11R-2315-07	AAAS|8086	877.1318
TCGA-KL-8345-01A-11R-2315-07	AACSL|729522	2.7132
TCGA-KL-8345-01A-11R-2315-07	AACS|65985	724.031
TCGA-KL-8345-01A-11R-2315-07	AADACL2|344752	0
TCGA-KL-8345-01A-11R-2315-07	AADACL3|126767	0
TCGA-KL-8345-01A-11R-2315-07	AADACL4|343066	0
TCGA-KL-8345-01A-11R-2315-07	AADAC|13	0
TCGA-KL-8345-01A-11R-2315-07	AADAT|51166	36.0465
TCGA-KL-8345-01A-11R-2315-07	AAGAB|79719	2034.8837
TCGA-KL-8345-01A-11R-2315-07	AAK1|22848	1357.3643
TCGA-KL-8345-01A-11R-2315-07	AAMP|14	1340.6977
TCGA-KL-8345-01A-11R-2315-07	AANAT|15	0
TCGA-KL-8345-01A-11R-2315-07	AARS2|57505	610.4457
TCGA-KL-8345-01A-11R-2315-07	AARSD1|80755	237.9845
TCGA-KL-8345-01A-11R-2315-07	AARS|16	2992.2481
TCGA-KL-8345-01A-11R-2315-07	AASDHPPT|60496	569.2016
TCGA-KL-8345-01A-11R-2315-07	AASDH|132949	455.0388
TCGA-KL-8345-01A-11R-2315-07	AASS|10157	256.5891
TCGA-KL-8345-01A-11R-2315-07	AATF|26574	343.7984
TCGA-KL-8345-01A-11R-2315-07	AATK|9625	15.1163
TCGA-KL-8345-01A-11R-2315-07	ABAT|18	1053.4884
TCGA-KL-8345-01A-11R-2315-07	ABCA10|10349	3.1008
TCGA-KL-8345-01A-11R-2315-07	ABCA11P|79963	84.5271
TCGA-KL-8345-01A-11R-2315-07	ABCA12|26154	5.4264
TCGA-KL-8345-01A-11R-2315-07	ABCA13|154664	209.6899
TCGA-KL-8345-01A-11R-2315-07	ABCA17P|650655	26.3566
TCGA-KL-8345-01A-11R-2315-07	ABCA1|19	1726.3062
TCGA-KL-8345-01A-11R-2315-07	ABCA2|20	5954.2636
TCGA-KL-8345-01A-11R-2315-07	ABCA3|21	1218.9922
TCGA-KL-8345-01A-11R-2315-07	ABCA4|24	1.5504
TCGA-KL-8345-01A-11R-2315-07	ABCA5|23461	927.5194
TCGA-KL-8345-01A-11R-2315-07	ABCA6|23460	2.3256
TCGA-KL-8345-01A-11R-2315-07	ABCA7|10347	494.186
TCGA-KL-8345-01A-11R-2315-07	ABCA8|10351	48.062
TCGA-KL-8345-01A-11R-2315-07	ABCA9|10350	3.1008
TCGA-KL-8345-01A-11R-2315-07	ABCB10|23456	202.7132
TCGA-KL-8345-01A-11R-2315-07	ABCB11|8647	0
TCGA-KL-8345-01A-11R-2315-07	ABCB1|5243	10.4651
TCGA-KL-8345-01A-11R-2315-07	ABCB4|5244	5.0388
TCGA-KL-8345-01A-11R-2315-07	ABCB5|340273	.7752
TCGA-KL-8345-01A-11R-2315-07	ABCB6|10058	81.1395
TCGA-KL-8345-01A-11R-2315-07	ABCB7|22	801.5504
TCGA-KL-8345-01A-11R-2315-07	ABCB8|11194	1053.1008
TCGA-KL-8345-01A-11R-2315-07	ABCB9|23457	532.4729
TCGA-KL-8345-01A-11R-2315-07	ABCC10|89845	213.5659
TCGA-KL-8345-01A-11R-2315-07	ABCC11|85320	2.3256
TCGA-KL-8345-01A-11R-2315-07	ABCC12|94160	0
TCGA-KL-8345-01A-11R-2315-07	ABCC13|150000	.7752
TCGA-KL-8345-01A-11R-2315-07	ABCC1|4363	2531.0078
TCGA-KL-8345-01A-11R-2315-07	ABCC2|1244	1.1628
TCGA-KL-8345-01A-11R-2315-07	ABCC3|8714	16.2791
TCGA-KL-8345-01A-11R-2315-07	ABCC4|10257	6563.1783
TCGA-KL-8345-01A-11R-2315-07	ABCC5|10057	2859.6899
TCGA-KL-8345-01A-11R-2315-07	ABCC6P1|653190	0
TCGA-KL-8345-01A-11R-2315-07	ABCC6P2|730013	1.1628
TCGA-KL-8345-01A-11R-2315-07	ABCC6|368	3.4884
TCGA-KL-8345-01A-11R-2315-07	ABCC8|6833	10.8527
TCGA-KL-8345-01A-11R-2315-07	ABCC9|10060	194.186
TCGA-KL-8345-01A-11R-2315-07	ABCD1|215	438.7597
TCGA-KL-8345-01A-11R-2315-07	ABCD2|225	13.5659
TCGA-KL-8345-01A-11R-2315-07	ABCD3|5825	1121.3178
TCGA-KL-8345-01A-11R-2315-07	ABCD4|5826	763.9535
TCGA-KL-8345-01A-11R-2315-07	ABCE1|6059	991.8605
TCGA-KL-8345-01A-11R-2315-07	ABCF1|23	1005.0388
TCGA-KL-8345-01A-11R-2315-07	ABCF2|10061	1809.6899
TCGA-KL-8345-01A-11R-2315-07	ABCF3|55324	1591.0853
TCGA-KL-8345-01A-11R-2315-07	ABCG1|9619	5239.1473
TCGA-KL-8345-01A-11R-2315-07	ABCG2|9429	155.814
TCGA-KL-8345-01A-11R-2315-07	ABCG4|64137	5.0388
TCGA-KL-8345-01A-11R-2315-07	ABCG5|64240	0
TCGA-KL-8345-01A-11R-2315-07	ABCG8|64241	0
TCGA-KL-8345-01A-11R-2315-07	ABHD10|55347	2679.845
TCGA-KL-8345-01A-11R-2315-07	ABHD11|83451	1473.2558
TCGA-KL-8345-01A-11R-2315-07	ABHD12B|145447	0
TCGA-KL-8345-01A-11R-2315-07	ABHD12|26090	2332.1705
TCGA-KL-8345-01A-11R-2315-07	ABHD13|84945	618.6047
TCGA-KL-8345-01A-11R-2315-07	ABHD14A|25864	563.1783
TCGA-KL-8345-01A-11R-2315-07	ABHD14B|84836	2934.1085
TCGA-KL-8345-01A-11R-2315-07	ABHD15|116236	176.3566
TCGA-KL-8345-01A-11R-2315-07	ABHD1|84696	.3876
TCGA-KL-8345-01A-11R-2315-07	ABHD2|11057	38548.062
TCGA-KL-8345-01A-11R-2315-07	ABHD3|171586	2186.8217
TCGA-KL-8345-01A-11R-2315-07	ABHD4|63874	872.8682
TCGA-KL-8345-01A-11R-2315-07	ABHD5|51099	456.9767
TCGA-KL-8345-01A-11R-2315-07	ABHD6|57406	1991.4729
TCGA-KL-8345-01A-11R-2315-07	ABHD8|79575	484.1085
TCGA-KL-8345-01A-11R-2315-07	ABI1|10006	606.2016
TCGA-KL-8345-01A-11R-2315-07	ABI2|10152	680.6202
TCGA-KL-8345-01A-11R-2315-07	ABI3BP|25890	196.5116
TCGA-KL-8345-01A-11R-2315-07	ABI3|51225	83.7209
TCGA-KL-8345-01A-11R-2315-07	ABL1|25	1076.7442
TCGA-KL-8345-01A-11R-2315-07	ABL2|27	312.0155
TCGA-KL-8345-01A-11R-2315-07	ABLIM1|3983	263.9535
TCGA-KL-8345-01A-11R-2315-07	ABLIM2|84448	13.1783
TCGA-KL-8345-01A-11R-2315-07	ABLIM3|22885	122.8682
TCGA-KL-8345-01A-11R-2315-07	ABO|28	8.5271
TCGA-KL-8345-01A-11R-2315-07	ABP1|26	1.5504
TCGA-KL-8345-01A-11R-2315-07	ABRA|137735	.3876
TCGA-KL-8345-01A-11R-2315-07	ABR|29	3397.2868
TCGA-KL-8345-01A-11R-2315-07	ABT1|29777	302.3256
TCGA-KL-8345-01A-11R-2315-07	ABTB1|80325	181.0078
TCGA-KL-8345-01A-11R-2315-07	ABTB2|25841	999.2248
TCGA-KL-8345-01A-11R-2315-07	ACAA1|30	1535.2713
TCGA-KL-8345-01A-11R-2315-07	ACAA2|10449	4776.7442
TCGA-KL-8345-01A-11R-2315-07	ACACA|31	2839.5349
TCGA-KL-8345-01A-11R-2315-07	ACACB|32	3334.8837
TCGA-KL-8345-01A-11R-2315-07	ACAD10|80724	2339.5349
TCGA-KL-8345-01A-11R-2315-07	ACAD11|84129	600.3876
TCGA-KL-8345-01A-11R-2315-07	ACAD8|27034	819.3798
TCGA-KL-8345-01A-11R-2315-07	ACAD9|28976	1241.4729
TCGA-KL-8345-01A-11R-2315-07	ACADL|33	1161.2403
TCGA-KL-8345-01A-11R-2315-07	ACADM|34	989.1473
TCGA-KL-8345-01A-11R-2315-07	ACADSB|36	1869.3798
TCGA-KL-8345-01A-11R-2315-07	ACADS|35	1605.814
TCGA-KL-8345-01A-11R-2315-07	ACADVL|37	5254.5698
TCGA-KL-8345-01A-11R-2315-07	ACAN|176	115.8915
TCGA-KL-8345-01A-11R-2315-07	ACAP1|9744	3.876
TCGA-KL-8345-01A-11R-2315-07	ACAP2|23527	1337.2093
TCGA-KL-8345-01A-11R-2315-07	ACAP3|116983	212.1008
TCGA-KL-8345-01A-11R-2315-07	ACAT1|38	7824.8062
TCGA-KL-8345-01A-11R-2315-07	ACAT2|39	72.9612
TCGA-KL-8345-01A-11R-2315-07	ACBD3|64746	723.6434
TCGA-KL-8345-01A-11R-2315-07	ACBD4|79777	189.9225
TCGA-KL-8345-01A-11R-2315-07	ACBD5|91452	617.8295
TCGA-KL-8345-01A-11R-2315-07	ACBD6|84320	271.3178
TCGA-KL-8345-01A-11R-2315-07	ACBD7|414149	12.0155
TCGA-KL-8345-01A-11R-2315-07	ACCN1|40	4.2636
TCGA-KL-8345-01A-11R-2315-07	ACCN2|41	161.2403
TCGA-KL-8345-01A-11R-2315-07	ACCN3|9311	.7752
TCGA-KL-8345-01A-11R-2315-07	ACCN4|55515	0
TCGA-KL-8345-01A-11R-2315-07	ACCN5|51802	0
TCGA-KL-8345-01A-11R-2315-07	ACCSL|390110	0
TCGA-KL-8345-01A-11R-2315-07	ACCS|84680	82.1705
TCGA-KL-8345-01A-11R-2315-07	ACD|65057	182.9457
TCGA-KL-8345-01A-11R-2315-07	ACE2|59272	1.5504
TCGA-KL-8345-01A-11R-2315-07	ACER1|125981	.7752
TCGA-KL-8345-01A-11R-2315-07	ACER2|340485	54.6512
TCGA-KL-8345-01A-11R-2315-07	ACER3|55331	268.6047
TCGA-KL-8345-01A-11R-2315-07	ACE|1636	140.6977
TCGA-KL-8345-01A-11R-2315-07	ACHE|43	10.4651
TCGA-KL-8345-01A-11R-2315-07	ACIN1|22985	2371.7054
TCGA-KL-8345-01A-11R-2315-07	ACLY|47	1305.4264
TCGA-KL-8345-01A-11R-2315-07	ACMSD|130013	0
TCGA-KL-8345-01A-11R-2315-07	ACN9|57001	183.3333
TCGA-KL-8345-01A-11R-2315-07	ACO1|48	2356.9767
TCGA-KL-8345-01A-11R-2315-07	ACO2|50	25062.8721
TCGA-KL-8345-01A-11R-2315-07	ACOT11|26027	2054.9419
TCGA-KL-8345-01A-11R-2315-07	ACOT12|134526	.3876
TCGA-KL-8345-01A-11R-2315-07	ACOT13|55856	495.907
TCGA-KL-8345-01A-11R-2315-07	ACOT1|641371	2990.6977
TCGA-KL-8345-01A-11R-2315-07	ACOT2|10965	1310.0775
TCGA-KL-8345-01A-11R-2315-07	ACOT4|122970	445.7364
TCGA-KL-8345-01A-11R-2315-07	ACOT6|641372	18.9922
TCGA-KL-8345-01A-11R-2315-07	ACOT7|11332	242.6357
TCGA-KL-8345-01A-11R-2315-07	ACOT8|10005	758.4341
TCGA-KL-8345-01A-11R-2315-07	ACOT9|23597	213.5659
TCGA-KL-8345-01A-11R-2315-07	ACOX1|51	1107.1473
TCGA-KL-8345-01A-11R-2315-07	ACOX2|8309	14.7287
TCGA-KL-8345-01A-11R-2315-07	ACOX3|8310	391.0853
TCGA-KL-8345-01A-11R-2315-07	ACOXL|55289	16.6667
TCGA-KL-8345-01A-11R-2315-07	ACP1|52	1222.093
TCGA-KL-8345-01A-11R-2315-07	ACP2|53	441.8605
TCGA-KL-8345-01A-11R-2315-07	ACP5|54	1706.9767
TCGA-KL-8345-01A-11R-2315-07	ACP6|51205	263.5659
TCGA-KL-8345-01A-11R-2315-07	ACPL2|92370	139.1473
TCGA-KL-8345-01A-11R-2315-07	ACPP|55	65.1163
TCGA-KL-8345-01A-11R-2315-07	ACPT|93650	0
TCGA-KL-8345-01A-11R-2315-07	ACRBP|84519	7.3643
TCGA-KL-8345-01A-11R-2315-07	ACRC|93953	5.0388
TCGA-KL-8345-01A-11R-2315-07	ACRV1|56	.3876
TCGA-KL-8345-01A-11R-2315-07	ACR|49	.3876
TCGA-KL-8345-01A-11R-2315-07	ACSBG1|23205	14.7287
TCGA-KL-8345-01A-11R-2315-07	ACSBG2|81616	2.7132
TCGA-KL-8345-01A-11R-2315-07	ACSF2|80221	103.1008
TCGA-KL-8345-01A-11R-2315-07	ACSF3|197322	635.6589
TCGA-KL-8345-01A-11R-2315-07	ACSL1|2180	13479.845
TCGA-KL-8345-01A-11R-2315-07	ACSL3|2181	4900.7752
TCGA-KL-8345-01A-11R-2315-07	ACSL4|2182	765.1163
TCGA-KL-8345-01A-11R-2315-07	ACSL5|51703	484.4961
TCGA-KL-8345-01A-11R-2315-07	ACSL6|23305	3.4884
TCGA-KL-8345-01A-11R-2315-07	ACSM1|116285	20.5426
TCGA-KL-8345-01A-11R-2315-07	ACSM2A|123876	0
TCGA-KL-8345-01A-11R-2315-07	ACSM2B|348158	0
TCGA-KL-8345-01A-11R-2315-07	ACSM3|6296	849.1899
TCGA-KL-8345-01A-11R-2315-07	ACSM4|341392	0
TCGA-KL-8345-01A-11R-2315-07	ACSM5|54988	3.4884
TCGA-KL-8345-01A-11R-2315-07	ACSS1|84532	8650.3876
TCGA-KL-8345-01A-11R-2315-07	ACSS2|55902	872.4806
TCGA-KL-8345-01A-11R-2315-07	ACSS3|79611	5855.4264
TCGA-KL-8345-01A-11R-2315-07	ACTA1|58	0
TCGA-KL-8345-01A-11R-2315-07	ACTA2|59	2781.9884
TCGA-KL-8345-01A-11R-2315-07	ACTBL2|345651	.3876
TCGA-KL-8345-01A-11R-2315-07	ACTB|60	62944.5736
TCGA-KL-8345-01A-11R-2315-07	ACTC1|70	214.3411
TCGA-KL-8345-01A-11R-2315-07	ACTG1|71	23120.9302
TCGA-KL-8345-01A-11R-2315-07	ACTG2|72	58.9147
TCGA-KL-8345-01A-11R-2315-07	ACTL6A|86	432.9457
TCGA-KL-8345-01A-11R-2315-07	ACTL6B|51412	0
TCGA-KL-8345-01A-11R-2315-07	ACTL7A|10881	0
TCGA-KL-8345-01A-11R-2315-07	ACTL7B|10880	.3876
TCGA-KL-8345-01A-11R-2315-07	ACTL8|81569	0
TCGA-KL-8345-01A-11R-2315-07	ACTL9|284382	0
TCGA-KL-8345-01A-11R-2315-07	ACTN1|87	1053.876
TCGA-KL-8345-01A-11R-2315-07	ACTN2|88	2.3256
TCGA-KL-8345-01A-11R-2315-07	ACTN3|89	.7752
TCGA-KL-8345-01A-11R-2315-07	ACTN4|81	10928.5271
TCGA-KL-8345-01A-11R-2315-07	ACTR10|55860	1208.1395
TCGA-KL-8345-01A-11R-2315-07	ACTR1A|10121	1319.7674
TCGA-KL-8345-01A-11R-2315-07	ACTR1B|10120	969.3798
TCGA-KL-8345-01A-11R-2315-07	ACTR2|10097	3239.1473
TCGA-KL-8345-01A-11R-2315-07	ACTR3B|57180	260.8527
TCGA-KL-8345-01A-11R-2315-07	ACTR3C|653857	159.6899
TCGA-KL-8345-01A-11R-2315-07	ACTR3|10096	2062.7907
TCGA-KL-8345-01A-11R-2315-07	ACTR5|79913	153.876
TCGA-KL-8345-01A-11R-2315-07	ACTR6|64431	541.0853
TCGA-KL-8345-01A-11R-2315-07	ACTR8|93973	841.8605
TCGA-KL-8345-01A-11R-2315-07	ACTRT1|139741	0
TCGA-KL-8345-01A-11R-2315-07	ACTRT2|140625	0
TCGA-KL-8345-01A-11R-2315-07	ACVR1B|91	2536.4341
TCGA-KL-8345-01A-11R-2315-07	ACVR1C|130399	18.2171
TCGA-KL-8345-01A-11R-2315-07	ACVR1|90	529.0698
TCGA-KL-8345-01A-11R-2315-07	ACVR2A|92	206.9767
TCGA-KL-8345-01A-11R-2315-07	ACVR2B|93	151.1628
TCGA-KL-8345-01A-11R-2315-07	ACVRL1|94	300.7752
TCGA-KL-8345-01A-11R-2315-07	ACY1|95	1426.3566
TCGA-KL-8345-01A-11R-2315-07	ACY3|91703	.3876
TCGA-KL-8345-01A-11R-2315-07	ACYP1|97	25.5814
TCGA-KL-8345-01A-11R-2315-07	ACYP2|98	196.5116
TCGA-KL-8345-01A-11R-2315-07	ADAD1|132612	0
TCGA-KL-8345-01A-11R-2315-07	ADAD2|161931	.7752
TCGA-KL-8345-01A-11R-2315-07	ADAL|161823	379.845
TCGA-KL-8345-01A-11R-2315-07	ADAM10|102	2377.1318
TCGA-KL-8345-01A-11R-2315-07	ADAM11|4185	.7752
TCGA-KL-8345-01A-11R-2315-07	ADAM12|8038	24.031
TCGA-KL-8345-01A-11R-2315-07	ADAM15|8751	721.3178
TCGA-KL-8345-01A-11R-2315-07	ADAM17|6868	408.9147
TCGA-KL-8345-01A-11R-2315-07	ADAM18|8749	0
TCGA-KL-8345-01A-11R-2315-07	ADAM19|8728	60.8527
TCGA-KL-8345-01A-11R-2315-07	ADAM20|8748	.3876
TCGA-KL-8345-01A-11R-2315-07	ADAM21P1|145241	.7752
TCGA-KL-8345-01A-11R-2315-07	ADAM21|8747	1.938
TCGA-KL-8345-01A-11R-2315-07	ADAM22|53616	913.5659
TCGA-KL-8345-01A-11R-2315-07	ADAM23|8745	1.938
TCGA-KL-8345-01A-11R-2315-07	ADAM28|10863	2.7132
TCGA-KL-8345-01A-11R-2315-07	ADAM29|11086	.3876
TCGA-KL-8345-01A-11R-2315-07	ADAM2|2515	22.093
TCGA-KL-8345-01A-11R-2315-07	ADAM30|11085	0
TCGA-KL-8345-01A-11R-2315-07	ADAM32|203102	78.2946
TCGA-KL-8345-01A-11R-2315-07	ADAM33|80332	.7752
TCGA-KL-8345-01A-11R-2315-07	ADAM3A|1587	0
TCGA-KL-8345-01A-11R-2315-07	ADAM5P|255926	0
TCGA-KL-8345-01A-11R-2315-07	ADAM6|8755	374.2093
TCGA-KL-8345-01A-11R-2315-07	ADAM7|8756	0
TCGA-KL-8345-01A-11R-2315-07	ADAM8|101	15.8915
TCGA-KL-8345-01A-11R-2315-07	ADAM9|8754	2779.0698
TCGA-KL-8345-01A-11R-2315-07	ADAMDEC1|27299	3.4884
TCGA-KL-8345-01A-11R-2315-07	ADAMTS10|81794	22.4806
TCGA-KL-8345-01A-11R-2315-07	ADAMTS12|81792	51.1628
TCGA-KL-8345-01A-11R-2315-07	ADAMTS13|11093	90.6977
TCGA-KL-8345-01A-11R-2315-07	ADAMTS14|140766	6.5891
TCGA-KL-8345-01A-11R-2315-07	ADAMTS15|170689	14.3411
TCGA-KL-8345-01A-11R-2315-07	ADAMTS16|170690	341.0853
TCGA-KL-8345-01A-11R-2315-07	ADAMTS17|170691	16.2791
TCGA-KL-8345-01A-11R-2315-07	ADAMTS18|170692	24.031
TCGA-KL-8345-01A-11R-2315-07	ADAMTS19|171019	8.1395
TCGA-KL-8345-01A-11R-2315-07	ADAMTS1|9510	694.9612
TCGA-KL-8345-01A-11R-2315-07	ADAMTS20|80070	0
TCGA-KL-8345-01A-11R-2315-07	ADAMTS2|9509	39.9225
TCGA-KL-8345-01A-11R-2315-07	ADAMTS3|9508	621.3178
TCGA-KL-8345-01A-11R-2315-07	ADAMTS4|9507	325.1938
TCGA-KL-8345-01A-11R-2315-07	ADAMTS5|11096	277.5194
TCGA-KL-8345-01A-11R-2315-07	ADAMTS6|11174	3.1008
TCGA-KL-8345-01A-11R-2315-07	ADAMTS7|11173	108.1395
TCGA-KL-8345-01A-11R-2315-07	ADAMTS8|11095	4.2636
TCGA-KL-8345-01A-11R-2315-07	ADAMTS9|56999	138.7597
TCGA-KL-8345-01A-11R-2315-07	ADAMTSL1|92949	73.2558
TCGA-KL-8345-01A-11R-2315-07	ADAMTSL2|9719	117.0543
TCGA-KL-8345-01A-11R-2315-07	ADAMTSL3|57188	384.1085
TCGA-KL-8345-01A-11R-2315-07	ADAMTSL4|54507	27.907
TCGA-KL-8345-01A-11R-2315-07	ADAMTSL5|339366	7.3643
TCGA-KL-8345-01A-11R-2315-07	ADAP1|11033	1471.5116
TCGA-KL-8345-01A-11R-2315-07	ADAP2|55803	86.8217
TCGA-KL-8345-01A-11R-2315-07	ADARB1|104	214.3411
TCGA-KL-8345-01A-11R-2315-07	ADARB2|105	0
TCGA-KL-8345-01A-11R-2315-07	ADAR|103	3815.8915
TCGA-KL-8345-01A-11R-2315-07	ADAT1|23536	474.8062
TCGA-KL-8345-01A-11R-2315-07	ADAT2|134637	50.7752
TCGA-KL-8345-01A-11R-2315-07	ADAT3|113179	67.8295
TCGA-KL-8345-01A-11R-2315-07	ADA|100	14.7287
TCGA-KL-8345-01A-11R-2315-07	ADCK1|57143	444.5736
TCGA-KL-8345-01A-11R-2315-07	ADCK2|90956	1014.3411
TCGA-KL-8345-01A-11R-2315-07	ADCK4|79934	735.6589
TCGA-KL-8345-01A-11R-2315-07	ADCK5|203054	107.7519
TCGA-KL-8345-01A-11R-2315-07	ADCY10|55811	.7752
TCGA-KL-8345-01A-11R-2315-07	ADCY1|107	2504.6512
TCGA-KL-8345-01A-11R-2315-07	ADCY2|108	11.6279
TCGA-KL-8345-01A-11R-2315-07	ADCY3|109	295.3256
TCGA-KL-8345-01A-11R-2315-07	ADCY4|196883	102.7132
TCGA-KL-8345-01A-11R-2315-07	ADCY5|111	450
TCGA-KL-8345-01A-11R-2315-07	ADCY6|112	2677.1318
TCGA-KL-8345-01A-11R-2315-07	ADCY7|113	238.7597
TCGA-KL-8345-01A-11R-2315-07	ADCY8|114	0
TCGA-KL-8345-01A-11R-2315-07	ADCY9|115	819.7674
TCGA-KL-8345-01A-11R-2315-07	ADCYAP1R1|117	40.6977
TCGA-KL-8345-01A-11R-2315-07	ADCYAP1|116	27.5194
TCGA-KL-8345-01A-11R-2315-07	ADC|113451	14.7287
TCGA-KL-8345-01A-11R-2315-07	ADD1|118	5940.3101
TCGA-KL-8345-01A-11R-2315-07	ADD2|119	1.938
TCGA-KL-8345-01A-11R-2315-07	ADD3|120	1312.7907
TCGA-KL-8345-01A-11R-2315-07	ADH1A|124	.3876
TCGA-KL-8345-01A-11R-2315-07	ADH1B|125	8.5271
TCGA-KL-8345-01A-11R-2315-07	ADH1C|126	44.5736
TCGA-KL-8345-01A-11R-2315-07	ADH4|127	.7752
TCGA-KL-8345-01A-11R-2315-07	ADH5|128	3419.7674
TCGA-KL-8345-01A-11R-2315-07	ADH6|130	1.938
TCGA-KL-8345-01A-11R-2315-07	ADH7|131	.3876
TCGA-KL-8345-01A-11R-2315-07	ADHFE1|137872	319.7674
TCGA-KL-8345-01A-11R-2315-07	ADI1|55256	2863.1783
TCGA-KL-8345-01A-11R-2315-07	ADIG|149685	0
TCGA-KL-8345-01A-11R-2315-07	ADIPOQ|9370	0
TCGA-KL-8345-01A-11R-2315-07	ADIPOR1|51094	1309.3023
TCGA-KL-8345-01A-11R-2315-07	ADIPOR2|79602	3771.7054
TCGA-KL-8345-01A-11R-2315-07	ADK|132	353.876
TCGA-KL-8345-01A-11R-2315-07	ADM2|79924	219.3798
TCGA-KL-8345-01A-11R-2315-07	ADM|133	418.6047
TCGA-KL-8345-01A-11R-2315-07	ADNP2|22850	787.9845
TCGA-KL-8345-01A-11R-2315-07	ADNP|23394	2596.8992
TCGA-KL-8345-01A-11R-2315-07	ADORA1|134	10.4651
TCGA-KL-8345-01A-11R-2315-07	ADORA2A|135	140.2984
TCGA-KL-8345-01A-11R-2315-07	ADORA2B|136	5.814
TCGA-KL-8345-01A-11R-2315-07	ADORA3|140	12.4031
TCGA-KL-8345-01A-11R-2315-07	ADO|84890	495.3488
TCGA-KL-8345-01A-11R-2315-07	ADPGK|83440	1448.6202
TCGA-KL-8345-01A-11R-2315-07	ADPRHL1|113622	40.6977
TCGA-KL-8345-01A-11R-2315-07	ADPRHL2|54936	460.4651
TCGA-KL-8345-01A-11R-2315-07	ADPRH|141	154.6512
TCGA-KL-8345-01A-11R-2315-07	ADRA1A|148	4.2636
TCGA-KL-8345-01A-11R-2315-07	ADRA1B|147	55.814
TCGA-KL-8345-01A-11R-2315-07	ADRA1D|146	2.7132
TCGA-KL-8345-01A-11R-2315-07	ADRA2A|150	17.0543
TCGA-KL-8345-01A-11R-2315-07	ADRA2B|151	74.8062
TCGA-KL-8345-01A-11R-2315-07	ADRA2C|152	12.4031
TCGA-KL-8345-01A-11R-2315-07	ADRB1|153	133.3333
TCGA-KL-8345-01A-11R-2315-07	ADRB2|154	295.7364
TCGA-KL-8345-01A-11R-2315-07	ADRB3|155	0
TCGA-KL-8345-01A-11R-2315-07	ADRBK1|156	974.031
TCGA-KL-8345-01A-11R-2315-07	ADRBK2|157	215.1163
TCGA-KL-8345-01A-11R-2315-07	ADRM1|11047	1351.1628
TCGA-KL-8345-01A-11R-2315-07	ADSL|158	695.3488
TCGA-KL-8345-01A-11R-2315-07	ADSSL1|122622	168.6047
TCGA-KL-8345-01A-11R-2315-07	ADSS|159	793.4109
TCGA-KL-8345-01A-11R-2315-07	AEBP1|165	350.3876
TCGA-KL-8345-01A-11R-2315-07	AEBP2|121536	762.7907
TCGA-KL-8345-01A-11R-2315-07	AEN|64782	1248.4496
TCGA-KL-8345-01A-11R-2315-07	AES|166	14600
TCGA-KL-8345-01A-11R-2315-07	AFAP1L1|134265	1389.5349
TCGA-KL-8345-01A-11R-2315-07	AFAP1L2|84632	176.7442
TCGA-KL-8345-01A-11R-2315-07	AFAP1|60312	148.8372
TCGA-KL-8345-01A-11R-2315-07	AFARP1|246182	.3876
TCGA-KL-8345-01A-11R-2315-07	AFF1|4299	4084.8837
TCGA-KL-8345-01A-11R-2315-07	AFF2|2334	8.5271
TCGA-KL-8345-01A-11R-2315-07	AFF3|3899	11.2403
TCGA-KL-8345-01A-11R-2315-07	AFF4|27125	4388.3721
TCGA-KL-8345-01A-11R-2315-07	AFG3L1|172	155.0388
TCGA-KL-8345-01A-11R-2315-07	AFG3L2|10939	7420.2636
TCGA-KL-8345-01A-11R-2315-07	AFMID|125061	81.0078
TCGA-KL-8345-01A-11R-2315-07	AFM|173	0
TCGA-KL-8345-01A-11R-2315-07	AFP|174	.7752
TCGA-KL-8345-01A-11R-2315-07	AFTPH|54812	981.7829
TCGA-KL-8345-01A-11R-2315-07	AG2|387763	86.4341
TCGA-KL-8345-01A-11R-2315-07	AGAP11|119385	7.3643
TCGA-KL-8345-01A-11R-2315-07	AGAP1|116987	186.8217
TCGA-KL-8345-01A-11R-2315-07	AGAP2|116986	133.3101
TCGA-KL-8345-01A-11R-2315-07	AGAP3|116988	393.0233
TCGA-KL-8345-01A-11R-2315-07	AGAP4|119016	68.9922
TCGA-KL-8345-01A-11R-2315-07	AGAP5|729092	7.7519
TCGA-KL-8345-01A-11R-2315-07	AGAP6|414189	26.7442
TCGA-KL-8345-01A-11R-2315-07	AGAP7|653268	1.5504
TCGA-KL-8345-01A-11R-2315-07	AGAP8|728404	8.1395
TCGA-KL-8345-01A-11R-2315-07	AGA|175	327.5194
TCGA-KL-8345-01A-11R-2315-07	AGBL1|123624	.3876
TCGA-KL-8345-01A-11R-2315-07	AGBL2|79841	1.5504
TCGA-KL-8345-01A-11R-2315-07	AGBL3|340351	2.7132
TCGA-KL-8345-01A-11R-2315-07	AGBL4|84871	9.3023
TCGA-KL-8345-01A-11R-2315-07	AGBL5|60509	319.3837
TCGA-KL-8345-01A-11R-2315-07	AGER|177	4.6512
TCGA-KL-8345-01A-11R-2315-07	AGFG1|3267	1068.6047
TCGA-KL-8345-01A-11R-2315-07	AGFG2|3268	1253.1008
TCGA-KL-8345-01A-11R-2315-07	AGGF1|55109	1041.8605
TCGA-KL-8345-01A-11R-2315-07	AGK|55750	1006.5891
TCGA-KL-8345-01A-11R-2315-07	AGL|178	1689.5349
TCGA-KL-8345-01A-11R-2315-07	AGMAT|79814	20.155
TCGA-KL-8345-01A-11R-2315-07	AGPAT1|10554	1253.9341
TCGA-KL-8345-01A-11R-2315-07	AGPAT2|10555	2760.0775
TCGA-KL-8345-01A-11R-2315-07	AGPAT3|56894	4060.4651
TCGA-KL-8345-01A-11R-2315-07	AGPAT4|56895	24.8062
TCGA-KL-8345-01A-11R-2315-07	AGPAT5|55326	1098.8372
TCGA-KL-8345-01A-11R-2315-07	AGPAT6|137964	3513.9535
TCGA-KL-8345-01A-11R-2315-07	AGPAT9|84803	2124.8062
TCGA-KL-8345-01A-11R-2315-07	AGPHD1|123688	30.2326
TCGA-KL-8345-01A-11R-2315-07	AGPS|8540	645.3488
TCGA-KL-8345-01A-11R-2315-07	AGR2|10551	1.5504
TCGA-KL-8345-01A-11R-2315-07	AGR3|155465	12.4031
TCGA-KL-8345-01A-11R-2315-07	AGRN|375790	5456.2016
TCGA-KL-8345-01A-11R-2315-07	AGRP|181	1.5504
TCGA-KL-8345-01A-11R-2315-07	AGTPBP1|23287	166.6667
TCGA-KL-8345-01A-11R-2315-07	AGTR1|185	83.7209
TCGA-KL-8345-01A-11R-2315-07	AGTR2|186	.3876
TCGA-KL-8345-01A-11R-2315-07	AGTRAP|57085	500
TCGA-KL-8345-01A-11R-2315-07	AGT|183	43.7984
TCGA-KL-8345-01A-11R-2315-07	AGXT2L1|64850	0
TCGA-KL-8345-01A-11R-2315-07	AGXT2L2|85007	367.3333
TCGA-KL-8345-01A-11R-2315-07	AGXT2|64902	0
TCGA-KL-8345-01A-11R-2315-07	AGXT|189	0
TCGA-KL-8345-01A-11R-2315-07	AHCTF1|25909	686.8217
TCGA-KL-8345-01A-11R-2315-07	AHCYL1|10768	5465.5039
TCGA-KL-8345-01A-11R-2315-07	AHCYL2|23382	7037.9845
TCGA-KL-8345-01A-11R-2315-07	AHCY|191	2312.0155
TCGA-KL-8345-01A-11R-2315-07	AHDC1|27245	243.0233
TCGA-KL-8345-01A-11R-2315-07	AHI1|54806	109.6899
TCGA-KL-8345-01A-11R-2315-07	AHNAK2|113146	10.8527
TCGA-KL-8345-01A-11R-2315-07	AHNAK|79026	11072.4806
TCGA-KL-8345-01A-11R-2315-07	AHRR|57491	17.8295
TCGA-KL-8345-01A-11R-2315-07	AHR|196	1326.7442
TCGA-KL-8345-01A-11R-2315-07	AHSA1|10598	4527.907
TCGA-KL-8345-01A-11R-2315-07	AHSA2|130872	174.8062
TCGA-KL-8345-01A-11R-2315-07	AHSG|197	0
TCGA-KL-8345-01A-11R-2315-07	AHSP|51327	0
TCGA-KL-8345-01A-11R-2315-07	AICDA|57379	0
TCGA-KL-8345-01A-11R-2315-07	AIDA|64853	239.5388
TCGA-KL-8345-01A-11R-2315-07	AIF1L|83543	218.2171
TCGA-KL-8345-01A-11R-2315-07	AIF1|199	57.3643
TCGA-KL-8345-01A-11R-2315-07	AIFM1|9131	4701.1628
TCGA-KL-8345-01A-11R-2315-07	AIFM2|84883	624.4186
TCGA-KL-8345-01A-11R-2315-07	AIFM3|150209	71.8837
TCGA-KL-8345-01A-11R-2315-07	AIG1|51390	418.6047
TCGA-KL-8345-01A-11R-2315-07	AIM1L|55057	.3876
TCGA-KL-8345-01A-11R-2315-07	AIM1|202	1222.093
TCGA-KL-8345-01A-11R-2315-07	AIM2|9447	0
TCGA-KL-8345-01A-11R-2315-07	AIMP1|9255	928.7636
TCGA-KL-8345-01A-11R-2315-07	AIMP2|7965	811.845
TCGA-KL-8345-01A-11R-2315-07	AIPL1|23746	.3876
TCGA-KL-8345-01A-11R-2315-07	AIP|9049	729.845
TCGA-KL-8345-01A-11R-2315-07	AIRE|326	.3876
TCGA-KL-8345-01A-11R-2315-07	AJAP1|55966	1.1628
TCGA-KL-8345-01A-11R-2315-07	AK1|203	857.7519
TCGA-KL-8345-01A-11R-2315-07	AK2|204	1530.6202
TCGA-KL-8345-01A-11R-2315-07	AK3L1|205	28.2946
TCGA-KL-8345-01A-11R-2315-07	AK3|50808	4686.4341
TCGA-KL-8345-01A-11R-2315-07	AK5|26289	1.1628
TCGA-KL-8345-01A-11R-2315-07	AK7|122481	34.8837
TCGA-KL-8345-01A-11R-2315-07	AKAP10|11216	429.0698
TCGA-KL-8345-01A-11R-2315-07	AKAP11|11215	2261.2403
TCGA-KL-8345-01A-11R-2315-07	AKAP12|9590	361.2403
TCGA-KL-8345-01A-11R-2315-07	AKAP13|11214	2789.9225
TCGA-KL-8345-01A-11R-2315-07	AKAP14|158798	.7752
TCGA-KL-8345-01A-11R-2315-07	AKAP1|8165	2012.7907
TCGA-KL-8345-01A-11R-2315-07	AKAP2|11217	8342.3062
TCGA-KL-8345-01A-11R-2315-07	AKAP3|10566	39.5349
TCGA-KL-8345-01A-11R-2315-07	AKAP4|8852	0
TCGA-KL-8345-01A-11R-2315-07	AKAP5|9495	5.0388
TCGA-KL-8345-01A-11R-2315-07	AKAP6|9472	906.2016
TCGA-KL-8345-01A-11R-2315-07	AKAP7|9465	143.4109
TCGA-KL-8345-01A-11R-2315-07	AKAP8L|26993	901.5504
TCGA-KL-8345-01A-11R-2315-07	AKAP8|10270	544.5736
TCGA-KL-8345-01A-11R-2315-07	AKAP9|10142	2556.5891
TCGA-KL-8345-01A-11R-2315-07	AKD1|221264	167.8295
TCGA-KL-8345-01A-11R-2315-07	AKIRIN1|79647	1060.0775
TCGA-KL-8345-01A-11R-2315-07	AKIRIN2|55122	491.4729
TCGA-KL-8345-01A-11R-2315-07	AKNAD1|254268	2.7248
TCGA-KL-8345-01A-11R-2315-07	AKNA|80709	258.5271
TCGA-KL-8345-01A-11R-2315-07	AKR1A1|10327	761.2403
TCGA-KL-8345-01A-11R-2315-07	AKR1B10|57016	0
TCGA-KL-8345-01A-11R-2315-07	AKR1B15|441282	0
TCGA-KL-8345-01A-11R-2315-07	AKR1B1|231	1432.9457
TCGA-KL-8345-01A-11R-2315-07	AKR1C1|1645	1443.7984
TCGA-KL-8345-01A-11R-2315-07	AKR1C2|1646	18.6047
TCGA-KL-8345-01A-11R-2315-07	AKR1C3|8644	45.3488
TCGA-KL-8345-01A-11R-2315-07	AKR1C4|1109	0
TCGA-KL-8345-01A-11R-2315-07	AKR1CL1|340811	0
TCGA-KL-8345-01A-11R-2315-07	AKR1D1|6718	0
TCGA-KL-8345-01A-11R-2315-07	AKR1E2|83592	1.5504
TCGA-KL-8345-01A-11R-2315-07	AKR7A2|8574	652.3256
TCGA-KL-8345-01A-11R-2315-07	AKR7A3|22977	25.5814
TCGA-KL-8345-01A-11R-2315-07	AKR7L|246181	1.5504
TCGA-KL-8345-01A-11R-2315-07	AKT1S1|84335	1092.2481
TCGA-KL-8345-01A-11R-2315-07	AKT1|207	4450.7752
TCGA-KL-8345-01A-11R-2315-07	AKT2|208	4657.7519
TCGA-KL-8345-01A-11R-2315-07	AKT3|10000	388.3721
TCGA-KL-8345-01A-11R-2315-07	AKTIP|64400	2235.8101
TCGA-KL-8345-01A-11R-2315-07	ALAD|210	999.2248
TCGA-KL-8345-01A-11R-2315-07	ALAS1|211	5238.7597
TCGA-KL-8345-01A-11R-2315-07	ALAS2|212	1.5504
TCGA-KL-8345-01A-11R-2315-07	ALB|213	1.1628
TCGA-KL-8345-01A-11R-2315-07	ALCAM|214	8263.5659
TCGA-KL-8345-01A-11R-2315-07	ALDH16A1|126133	657.7519
TCGA-KL-8345-01A-11R-2315-07	ALDH18A1|5832	575.5814
TCGA-KL-8345-01A-11R-2315-07	ALDH1A1|216	9473.2558
TCGA-KL-8345-01A-11R-2315-07	ALDH1A2|8854	1325.969
TCGA-KL-8345-01A-11R-2315-07	ALDH1A3|220	2328.2054
TCGA-KL-8345-01A-11R-2315-07	ALDH1B1|219	1028.2946
TCGA-KL-8345-01A-11R-2315-07	ALDH1L1|10840	4177.5194
TCGA-KL-8345-01A-11R-2315-07	ALDH1L2|160428	37.5969
TCGA-KL-8345-01A-11R-2315-07	ALDH2|217	5233.7209
TCGA-KL-8345-01A-11R-2315-07	ALDH3A1|218	1.5504
TCGA-KL-8345-01A-11R-2315-07	ALDH3A2|224	620.9302
TCGA-KL-8345-01A-11R-2315-07	ALDH3B1|221	24.031
TCGA-KL-8345-01A-11R-2315-07	ALDH3B2|222	3.876
TCGA-KL-8345-01A-11R-2315-07	ALDH4A1|8659	2609.6899
TCGA-KL-8345-01A-11R-2315-07	ALDH5A1|7915	835.6589
TCGA-KL-8345-01A-11R-2315-07	ALDH6A1|4329	2770.7093
TCGA-KL-8345-01A-11R-2315-07	ALDH7A1|501	3073.6434
TCGA-KL-8345-01A-11R-2315-07	ALDH8A1|64577	2.7132
TCGA-KL-8345-01A-11R-2315-07	ALDH9A1|223	1708.1395
TCGA-KL-8345-01A-11R-2315-07	ALDOA|226	57439.5349
TCGA-KL-8345-01A-11R-2315-07	ALDOB|229	20.155
TCGA-KL-8345-01A-11R-2315-07	ALDOC|230	89.1473
TCGA-KL-8345-01A-11R-2315-07	ALG10B|144245	376.3566
TCGA-KL-8345-01A-11R-2315-07	ALG10|84920	139.1473
TCGA-KL-8345-01A-11R-2315-07	ALG11|440138	56.9767
TCGA-KL-8345-01A-11R-2315-07	ALG12|79087	1139.5349
TCGA-KL-8345-01A-11R-2315-07	ALG13|79868	693.7984
TCGA-KL-8345-01A-11R-2315-07	ALG14|199857	166.2791
TCGA-KL-8345-01A-11R-2315-07	ALG1L2|644974	0
TCGA-KL-8345-01A-11R-2315-07	ALG1L|200810	4.6279
TCGA-KL-8345-01A-11R-2315-07	ALG1|56052	890.8721
TCGA-KL-8345-01A-11R-2315-07	ALG2|85365	1905.814
TCGA-KL-8345-01A-11R-2315-07	ALG3|10195	690.3101
TCGA-KL-8345-01A-11R-2315-07	ALG5|29880	939.5349
TCGA-KL-8345-01A-11R-2315-07	ALG6|29929	110.0775
TCGA-KL-8345-01A-11R-2315-07	ALG8|79053	410.4651
TCGA-KL-8345-01A-11R-2315-07	ALG9|79796	299.2248
TCGA-KL-8345-01A-11R-2315-07	ALKBH1|8846	281.7829
TCGA-KL-8345-01A-11R-2315-07	ALKBH2|121642	91.4729
TCGA-KL-8345-01A-11R-2315-07	ALKBH3|221120	212.7907
TCGA-KL-8345-01A-11R-2315-07	ALKBH4|54784	342.0504
TCGA-KL-8345-01A-11R-2315-07	ALKBH5|54890	1971.7054
TCGA-KL-8345-01A-11R-2315-07	ALKBH6|84964	184.8837
TCGA-KL-8345-01A-11R-2315-07	ALKBH7|84266	1529.845
TCGA-KL-8345-01A-11R-2315-07	ALKBH8|91801	131.3953
TCGA-KL-8345-01A-11R-2315-07	ALK|238	1.938
TCGA-KL-8345-01A-11R-2315-07	ALLC|55821	0
TCGA-KL-8345-01A-11R-2315-07	ALMS1P|200420	.7752
TCGA-KL-8345-01A-11R-2315-07	ALMS1|7840	336.8217
TCGA-KL-8345-01A-11R-2315-07	ALOX12B|242	0
TCGA-KL-8345-01A-11R-2315-07	ALOX12P2|245	0
TCGA-KL-8345-01A-11R-2315-07	ALOX12|239	1.6202
TCGA-KL-8345-01A-11R-2315-07	ALOX15B|247	10.4651
TCGA-KL-8345-01A-11R-2315-07	ALOX15|246	0
TCGA-KL-8345-01A-11R-2315-07	ALOX5AP|241	191.0853
TCGA-KL-8345-01A-11R-2315-07	ALOX5|240	28.2946
TCGA-KL-8345-01A-11R-2315-07	ALOXE3|59344	1.938
TCGA-KL-8345-01A-11R-2315-07	ALPI|248	0
TCGA-KL-8345-01A-11R-2315-07	ALPK1|80216	306.5891
TCGA-KL-8345-01A-11R-2315-07	ALPK2|115701	0
TCGA-KL-8345-01A-11R-2315-07	ALPK3|57538	1005.0388
TCGA-KL-8345-01A-11R-2315-07	ALPL|249	72.8682
TCGA-KL-8345-01A-11R-2315-07	ALPPL2|251	0
TCGA-KL-8345-01A-11R-2315-07	ALPP|250	0
TCGA-KL-8345-01A-11R-2315-07	ALS2CL|259173	537.2093
TCGA-KL-8345-01A-11R-2315-07	ALS2CR11|151254	1.1628
TCGA-KL-8345-01A-11R-2315-07	ALS2CR12|130540	.7752
TCGA-KL-8345-01A-11R-2315-07	ALS2CR4|65062	177.1318
TCGA-KL-8345-01A-11R-2315-07	ALS2CR8|79800	140.3101
TCGA-KL-8345-01A-11R-2315-07	ALS2|57679	416.6667
TCGA-KL-8345-01A-11R-2315-07	ALX1|8092	0
TCGA-KL-8345-01A-11R-2315-07	ALX3|257	16.2791
TCGA-KL-8345-01A-11R-2315-07	ALX4|60529	.3876
TCGA-KL-8345-01A-11R-2315-07	AMAC1L2|83650	0
TCGA-KL-8345-01A-11R-2315-07	AMAC1L3|643664	.3876
TCGA-KL-8345-01A-11R-2315-07	AMAC1|146861	0
TCGA-KL-8345-01A-11R-2315-07	AMACR|23600	694.5736
TCGA-KL-8345-01A-11R-2315-07	AMBN|258	.7752
TCGA-KL-8345-01A-11R-2315-07	AMBP|259	2.3256
TCGA-KL-8345-01A-11R-2315-07	AMBRA1|55626	912.7907
TCGA-KL-8345-01A-11R-2315-07	AMD1|262	2181.7829
TCGA-KL-8345-01A-11R-2315-07	AMDHD1|144193	.3876
TCGA-KL-8345-01A-11R-2315-07	AMDHD2|51005	191.0853
TCGA-KL-8345-01A-11R-2315-07	AMELX|265	0
TCGA-KL-8345-01A-11R-2315-07	AMELY|266	0
TCGA-KL-8345-01A-11R-2315-07	AMFR|267	9577.5194
TCGA-KL-8345-01A-11R-2315-07	AMHR2|269	0
TCGA-KL-8345-01A-11R-2315-07	AMH|268	61.6279
TCGA-KL-8345-01A-11R-2315-07	AMICA1|120425	24.8062
TCGA-KL-8345-01A-11R-2315-07	AMIGO1|57463	105.0388
TCGA-KL-8345-01A-11R-2315-07	AMIGO2|347902	1463.9496
TCGA-KL-8345-01A-11R-2315-07	AMIGO3|386724	68.2171
TCGA-KL-8345-01A-11R-2315-07	AMMECR1L|83607	381.0078
TCGA-KL-8345-01A-11R-2315-07	AMMECR1|9949	311.2403
TCGA-KL-8345-01A-11R-2315-07	AMN1|196394	327.5194
TCGA-KL-8345-01A-11R-2315-07	AMN|81693	3.4884
TCGA-KL-8345-01A-11R-2315-07	AMOTL1|154810	2337.5969
TCGA-KL-8345-01A-11R-2315-07	AMOTL2|51421	1943.4109
TCGA-KL-8345-01A-11R-2315-07	AMOT|154796	819.3798
TCGA-KL-8345-01A-11R-2315-07	AMPD1|270	0
TCGA-KL-8345-01A-11R-2315-07	AMPD2|271	218.6047
TCGA-KL-8345-01A-11R-2315-07	AMPD3|272	1163.9535
TCGA-KL-8345-01A-11R-2315-07	AMPH|273	6.5891
TCGA-KL-8345-01A-11R-2315-07	AMTN|401138	0
TCGA-KL-8345-01A-11R-2315-07	AMT|275	437.7907
TCGA-KL-8345-01A-11R-2315-07	AMY1A|276	1.1628
TCGA-KL-8345-01A-11R-2315-07	AMY2A|279	0
TCGA-KL-8345-01A-11R-2315-07	AMY2B|280	59.2829
TCGA-KL-8345-01A-11R-2315-07	AMZ1|155185	.7752
TCGA-KL-8345-01A-11R-2315-07	AMZ2P1|201283	74.4186
TCGA-KL-8345-01A-11R-2315-07	AMZ2|51321	972.8682
TCGA-KL-8345-01A-11R-2315-07	ANAPC10|10393	145.7364
TCGA-KL-8345-01A-11R-2315-07	ANAPC11|51529	1049.6124
TCGA-KL-8345-01A-11R-2315-07	ANAPC13|25847	1940.6085
TCGA-KL-8345-01A-11R-2315-07	ANAPC16|119504	1539.5349
TCGA-KL-8345-01A-11R-2315-07	ANAPC1|64682	465.8915
TCGA-KL-8345-01A-11R-2315-07	ANAPC2|29882	1074.031
TCGA-KL-8345-01A-11R-2315-07	ANAPC4|29945	336.4341
TCGA-KL-8345-01A-11R-2315-07	ANAPC5|51433	2435.2713
TCGA-KL-8345-01A-11R-2315-07	ANAPC7|51434	749.2248
TCGA-KL-8345-01A-11R-2315-07	ANGEL1|23357	2369.3798
TCGA-KL-8345-01A-11R-2315-07	ANGEL2|90806	374.031
TCGA-KL-8345-01A-11R-2315-07	ANGPT1|284	2646.124
TCGA-KL-8345-01A-11R-2315-07	ANGPT2|285	279.4574
TCGA-KL-8345-01A-11R-2315-07	ANGPT4|51378	2.3256
TCGA-KL-8345-01A-11R-2315-07	ANGPTL1|9068	503.876
TCGA-KL-8345-01A-11R-2315-07	ANGPTL2|23452	181.3953
TCGA-KL-8345-01A-11R-2315-07	ANGPTL3|27329	3.4884
TCGA-KL-8345-01A-11R-2315-07	ANGPTL4|51129	34.1085
TCGA-KL-8345-01A-11R-2315-07	ANGPTL5|253935	.3876
TCGA-KL-8345-01A-11R-2315-07	ANGPTL6|83854	.469
TCGA-KL-8345-01A-11R-2315-07	ANGPTL7|10218	0
TCGA-KL-8345-01A-11R-2315-07	ANG|283	10.8682
TCGA-KL-8345-01A-11R-2315-07	ANK1|286	47.2868
TCGA-KL-8345-01A-11R-2315-07	ANK2|287	164.7287
TCGA-KL-8345-01A-11R-2315-07	ANK3|288	1274.4186
TCGA-KL-8345-01A-11R-2315-07	ANKAR|150709	26.3566
TCGA-KL-8345-01A-11R-2315-07	ANKDD1A|348094	15.5039
TCGA-KL-8345-01A-11R-2315-07	ANKFN1|162282	.7752
TCGA-KL-8345-01A-11R-2315-07	ANKFY1|51479	1243.4109
TCGA-KL-8345-01A-11R-2315-07	ANKHD1-EIF4EBP3|404734	1353.0039
TCGA-KL-8345-01A-11R-2315-07	ANKHD1|54882	1912.1163
TCGA-KL-8345-01A-11R-2315-07	ANKH|56172	951.1628
TCGA-KL-8345-01A-11R-2315-07	ANKIB1|54467	770.9302
TCGA-KL-8345-01A-11R-2315-07	ANKK1|255239	0
TCGA-KL-8345-01A-11R-2315-07	ANKLE1|126549	2.7132
TCGA-KL-8345-01A-11R-2315-07	ANKLE2|23141	1067.4419
TCGA-KL-8345-01A-11R-2315-07	ANKMY1|51281	105.4264
TCGA-KL-8345-01A-11R-2315-07	ANKMY2|57037	1268.6047
TCGA-KL-8345-01A-11R-2315-07	ANKRA2|57763	236.0465
TCGA-KL-8345-01A-11R-2315-07	ANKRD10|55608	829.314
TCGA-KL-8345-01A-11R-2315-07	ANKRD11|29123	2617.062
TCGA-KL-8345-01A-11R-2315-07	ANKRD12|23253	1545.7364
TCGA-KL-8345-01A-11R-2315-07	ANKRD13A|88455	5056.9767
TCGA-KL-8345-01A-11R-2315-07	ANKRD13B|124930	11.2403
TCGA-KL-8345-01A-11R-2315-07	ANKRD13C|81573	390.6977
TCGA-KL-8345-01A-11R-2315-07	ANKRD13D|338692	103.876
TCGA-KL-8345-01A-11R-2315-07	ANKRD16|54522	60.4651
TCGA-KL-8345-01A-11R-2315-07	ANKRD17|26057	3777.907
TCGA-KL-8345-01A-11R-2315-07	ANKRD19|138649	21.3178
TCGA-KL-8345-01A-11R-2315-07	ANKRD1|27063	.3876
TCGA-KL-8345-01A-11R-2315-07	ANKRD20A3|441425	41.8605
TCGA-KL-8345-01A-11R-2315-07	ANKRD20A4|728747	23.2558
TCGA-KL-8345-01A-11R-2315-07	ANKRD20B|729171	42.6357
TCGA-KL-8345-01A-11R-2315-07	ANKRD22|118932	1212.4031
TCGA-KL-8345-01A-11R-2315-07	ANKRD23|200539	11.2403
TCGA-KL-8345-01A-11R-2315-07	ANKRD24|170961	28.2946
TCGA-KL-8345-01A-11R-2315-07	ANKRD26P1|124149	.3876
TCGA-KL-8345-01A-11R-2315-07	ANKRD26|22852	153.876
TCGA-KL-8345-01A-11R-2315-07	ANKRD27|84079	679.0698
TCGA-KL-8345-01A-11R-2315-07	ANKRD28|23243	2037.5969
TCGA-KL-8345-01A-11R-2315-07	ANKRD29|147463	1156.2016
TCGA-KL-8345-01A-11R-2315-07	ANKRD2|26287	65.8915
TCGA-KL-8345-01A-11R-2315-07	ANKRD30A|91074	5.0388
TCGA-KL-8345-01A-11R-2315-07	ANKRD30B|374860	0
TCGA-KL-8345-01A-11R-2315-07	ANKRD31|256006	2.7132
TCGA-KL-8345-01A-11R-2315-07	ANKRD32|84250	50
TCGA-KL-8345-01A-11R-2315-07	ANKRD33|341405	.3876
TCGA-KL-8345-01A-11R-2315-07	ANKRD34A|284615	6.9767
TCGA-KL-8345-01A-11R-2315-07	ANKRD34B|340120	.3876
TCGA-KL-8345-01A-11R-2315-07	ANKRD34C|390616	0
TCGA-KL-8345-01A-11R-2315-07	ANKRD35|148741	11.2403
TCGA-KL-8345-01A-11R-2315-07	ANKRD36BP1|84832	77.5194
TCGA-KL-8345-01A-11R-2315-07	ANKRD36B|57730	17.0543
TCGA-KL-8345-01A-11R-2315-07	ANKRD36|375248	62.7907
TCGA-KL-8345-01A-11R-2315-07	ANKRD37|353322	168.8023
TCGA-KL-8345-01A-11R-2315-07	ANKRD39|51239	76.3566
TCGA-KL-8345-01A-11R-2315-07	ANKRD40|91369	805.0388
TCGA-KL-8345-01A-11R-2315-07	ANKRD42|338699	139.9225
TCGA-KL-8345-01A-11R-2315-07	ANKRD43|134548	56.5891
TCGA-KL-8345-01A-11R-2315-07	ANKRD44|91526	154.2636
TCGA-KL-8345-01A-11R-2315-07	ANKRD45|339416	7.7519
TCGA-KL-8345-01A-11R-2315-07	ANKRD46|157567	573.0698
TCGA-KL-8345-01A-11R-2315-07	ANKRD49|54851	126.7442
TCGA-KL-8345-01A-11R-2315-07	ANKRD50|57182	1046.8992
TCGA-KL-8345-01A-11R-2315-07	ANKRD52|283373	1185.6589
TCGA-KL-8345-01A-11R-2315-07	ANKRD53|79998	1.1628
TCGA-KL-8345-01A-11R-2315-07	ANKRD54|129138	391.4729
TCGA-KL-8345-01A-11R-2315-07	ANKRD55|79722	.3876
TCGA-KL-8345-01A-11R-2315-07	ANKRD56|345079	1096.124
TCGA-KL-8345-01A-11R-2315-07	ANKRD57|65124	672.4806
TCGA-KL-8345-01A-11R-2315-07	ANKRD58|347454	44.186
TCGA-KL-8345-01A-11R-2315-07	ANKRD5|63926	320.155
TCGA-KL-8345-01A-11R-2315-07	ANKRD6|22881	105.3798
TCGA-KL-8345-01A-11R-2315-07	ANKRD7|56311	10.8527
TCGA-KL-8345-01A-11R-2315-07	ANKRD9|122416	748.8372
TCGA-KL-8345-01A-11R-2315-07	ANKS1A|23294	2781.7829
TCGA-KL-8345-01A-11R-2315-07	ANKS1B|56899	11.6279
TCGA-KL-8345-01A-11R-2315-07	ANKS3|124401	447.2868
TCGA-KL-8345-01A-11R-2315-07	ANKS4B|257629	.3876
TCGA-KL-8345-01A-11R-2315-07	ANKS6|203286	339.1473
TCGA-KL-8345-01A-11R-2315-07	ANKZF1|55139	218.9922
TCGA-KL-8345-01A-11R-2315-07	ANLN|54443	129.4574
TCGA-KL-8345-01A-11R-2315-07	ANO10|55129	1737.5969
TCGA-KL-8345-01A-11R-2315-07	ANO1|55107	281.3953
TCGA-KL-8345-01A-11R-2315-07	ANO2|57101	17.8295
TCGA-KL-8345-01A-11R-2315-07	ANO3|63982	30.6202
TCGA-KL-8345-01A-11R-2315-07	ANO4|121601	75.5814
TCGA-KL-8345-01A-11R-2315-07	ANO5|203859	748.8372
TCGA-KL-8345-01A-11R-2315-07	ANO6|196527	3046.5116
TCGA-KL-8345-01A-11R-2315-07	ANO7|50636	10.4651
TCGA-KL-8345-01A-11R-2315-07	ANO8|57719	59.3023
TCGA-KL-8345-01A-11R-2315-07	ANO9|338440	46.5116
TCGA-KL-8345-01A-11R-2315-07	ANP32A|8125	4170.155
TCGA-KL-8345-01A-11R-2315-07	ANP32B|10541	1583.3333
TCGA-KL-8345-01A-11R-2315-07	ANP32C|23520	3.876
TCGA-KL-8345-01A-11R-2315-07	ANP32D|23519	0
TCGA-KL-8345-01A-11R-2315-07	ANP32E|81611	453.876
TCGA-KL-8345-01A-11R-2315-07	ANPEP|290	39.9225
TCGA-KL-8345-01A-11R-2315-07	ANTXR1|84168	598.8372
TCGA-KL-8345-01A-11R-2315-07	ANTXR2|118429	185.6589
TCGA-KL-8345-01A-11R-2315-07	ANTXRL|195977	0
TCGA-KL-8345-01A-11R-2315-07	ANUBL1|93550	51.1628
TCGA-KL-8345-01A-11R-2315-07	ANXA10|11199	0
TCGA-KL-8345-01A-11R-2315-07	ANXA11|311	5154.6512
TCGA-KL-8345-01A-11R-2315-07	ANXA13|312	0
TCGA-KL-8345-01A-11R-2315-07	ANXA1|301	366.2791
TCGA-KL-8345-01A-11R-2315-07	ANXA2P1|303	43.7984
TCGA-KL-8345-01A-11R-2315-07	ANXA2P2|304	1831.3953
TCGA-KL-8345-01A-11R-2315-07	ANXA2P3|305	1.1628
TCGA-KL-8345-01A-11R-2315-07	ANXA2|302	5236.0465
TCGA-KL-8345-01A-11R-2315-07	ANXA3|306	151.938
TCGA-KL-8345-01A-11R-2315-07	ANXA4|307	3244.5736
TCGA-KL-8345-01A-11R-2315-07	ANXA5|308	1856.2016
TCGA-KL-8345-01A-11R-2315-07	ANXA6|309	2512.7907
TCGA-KL-8345-01A-11R-2315-07	ANXA7|310	2290.3101
TCGA-KL-8345-01A-11R-2315-07	ANXA8L1|728113	0
TCGA-KL-8345-01A-11R-2315-07	ANXA8L2|244	.3876
TCGA-KL-8345-01A-11R-2315-07	ANXA8|653145	0
TCGA-KL-8345-01A-11R-2315-07	ANXA9|8416	165.8915
TCGA-KL-8345-01A-11R-2315-07	AOAH|313	29.845
TCGA-KL-8345-01A-11R-2315-07	AOC2|314	14.7287
TCGA-KL-8345-01A-11R-2315-07	AOC3|8639	453.1008
TCGA-KL-8345-01A-11R-2315-07	AOX1|316	4.2636
TCGA-KL-8345-01A-11R-2315-07	AOX2P|344454	0
TCGA-KL-8345-01A-11R-2315-07	AP1AR|55435	1222.093
TCGA-KL-8345-01A-11R-2315-07	AP1B1|162	6872.8682
TCGA-KL-8345-01A-11R-2315-07	AP1G1|164	4098.8372
TCGA-KL-8345-01A-11R-2315-07	AP1G2|8906	1022.9845
TCGA-KL-8345-01A-11R-2315-07	AP1M1|8907	1221.3178
TCGA-KL-8345-01A-11R-2315-07	AP1M2|10053	2591.0853
TCGA-KL-8345-01A-11R-2315-07	AP1S1|1174	1049.2248
TCGA-KL-8345-01A-11R-2315-07	AP1S2|8905	261.6279
TCGA-KL-8345-01A-11R-2315-07	AP1S3|130340	329.4574
TCGA-KL-8345-01A-11R-2315-07	AP2A1|160	1150.7829
TCGA-KL-8345-01A-11R-2315-07	AP2A2|161	1239.5349
TCGA-KL-8345-01A-11R-2315-07	AP2B1|163	5845.3488
TCGA-KL-8345-01A-11R-2315-07	AP2M1|1173	6235.6589
TCGA-KL-8345-01A-11R-2315-07	AP2S1|1175	1180.6202
TCGA-KL-8345-01A-11R-2315-07	AP3B1|8546	2069.7674
TCGA-KL-8345-01A-11R-2315-07	AP3B2|8120	15.8915
TCGA-KL-8345-01A-11R-2315-07	AP3D1|8943	5176.7442
TCGA-KL-8345-01A-11R-2315-07	AP3M1|26985	622.8682
TCGA-KL-8345-01A-11R-2315-07	AP3M2|10947	602.3256
TCGA-KL-8345-01A-11R-2315-07	AP3S1|1176	318.2171
TCGA-KL-8345-01A-11R-2315-07	AP3S2|10239	2676.0039
TCGA-KL-8345-01A-11R-2315-07	AP4B1|10717	163.4225
TCGA-KL-8345-01A-11R-2315-07	AP4E1|23431	307.3643
TCGA-KL-8345-01A-11R-2315-07	AP4M1|9179	179.6047
TCGA-KL-8345-01A-11R-2315-07	AP4S1|11154	120.155
TCGA-KL-8345-01A-11R-2315-07	APAF1|317	313.9535
TCGA-KL-8345-01A-11R-2315-07	APBA1|320	64.7287
TCGA-KL-8345-01A-11R-2315-07	APBA2|321	13.1783
TCGA-KL-8345-01A-11R-2315-07	APBA3|9546	296.8992
TCGA-KL-8345-01A-11R-2315-07	APBB1IP|54518	19.7674
TCGA-KL-8345-01A-11R-2315-07	APBB1|322	316.2791
TCGA-KL-8345-01A-11R-2315-07	APBB2|323	1896.8992
TCGA-KL-8345-01A-11R-2315-07	APBB3|10307	275.1938
TCGA-KL-8345-01A-11R-2315-07	APC2|10297	9.8101
TCGA-KL-8345-01A-11R-2315-07	APCDD1L|164284	.7752
TCGA-KL-8345-01A-11R-2315-07	APCDD1|147495	234.1085
TCGA-KL-8345-01A-11R-2315-07	APCS|325	0
TCGA-KL-8345-01A-11R-2315-07	APC|324	905.814
TCGA-KL-8345-01A-11R-2315-07	APEH|327	7180.6202
TCGA-KL-8345-01A-11R-2315-07	APEX1|328	2367.8295
TCGA-KL-8345-01A-11R-2315-07	APEX2|27301	812.0155
TCGA-KL-8345-01A-11R-2315-07	APH1A|51107	2976.3566
TCGA-KL-8345-01A-11R-2315-07	APH1B|83464	937.2093
TCGA-KL-8345-01A-11R-2315-07	API5|8539	1724.4186
TCGA-KL-8345-01A-11R-2315-07	APIP|51074	272.4031
TCGA-KL-8345-01A-11R-2315-07	APITD1|378708	119.3798
TCGA-KL-8345-01A-11R-2315-07	APLF|200558	17.8295
TCGA-KL-8345-01A-11R-2315-07	APLNR|187	575.1938
TCGA-KL-8345-01A-11R-2315-07	APLN|8862	286.4341
TCGA-KL-8345-01A-11R-2315-07	APLP1|333	64.3411
TCGA-KL-8345-01A-11R-2315-07	APLP2|334	32778.6822
TCGA-KL-8345-01A-11R-2315-07	APOA1BP|128240	1923.6434
TCGA-KL-8345-01A-11R-2315-07	APOA1|335	0
TCGA-KL-8345-01A-11R-2315-07	APOA2|336	0
TCGA-KL-8345-01A-11R-2315-07	APOA4|337	0
TCGA-KL-8345-01A-11R-2315-07	APOA5|116519	0
TCGA-KL-8345-01A-11R-2315-07	APOB48R|55911	35.2713
TCGA-KL-8345-01A-11R-2315-07	APOBEC1|339	0
TCGA-KL-8345-01A-11R-2315-07	APOBEC2|10930	3.4884
TCGA-KL-8345-01A-11R-2315-07	APOBEC3A|200315	7.3333
TCGA-KL-8345-01A-11R-2315-07	APOBEC3B|9582	136.8527
TCGA-KL-8345-01A-11R-2315-07	APOBEC3C|27350	22.093
TCGA-KL-8345-01A-11R-2315-07	APOBEC3D|140564	41.8605
TCGA-KL-8345-01A-11R-2315-07	APOBEC3F|200316	55.0388
TCGA-KL-8345-01A-11R-2315-07	APOBEC3G|60489	28.2946
TCGA-KL-8345-01A-11R-2315-07	APOBEC3H|164668	3.1008
TCGA-KL-8345-01A-11R-2315-07	APOBEC4|403314	0
TCGA-KL-8345-01A-11R-2315-07	APOB|338	38.7597
TCGA-KL-8345-01A-11R-2315-07	APOC1P1|342	0
TCGA-KL-8345-01A-11R-2315-07	APOC1|341	101.5504
TCGA-KL-8345-01A-11R-2315-07	APOC2|344	7.3643
TCGA-KL-8345-01A-11R-2315-07	APOC3|345	0
TCGA-KL-8345-01A-11R-2315-07	APOC4|346	3.1008
TCGA-KL-8345-01A-11R-2315-07	APOD|347	51.5504
TCGA-KL-8345-01A-11R-2315-07	APOE|348	1101.938
TCGA-KL-8345-01A-11R-2315-07	APOF|319	0
TCGA-KL-8345-01A-11R-2315-07	APOH|350	0
TCGA-KL-8345-01A-11R-2315-07	APOL1|8542	2911.2403
TCGA-KL-8345-01A-11R-2315-07	APOL2|23780	1577.1318
TCGA-KL-8345-01A-11R-2315-07	APOL3|80833	198.8372
TCGA-KL-8345-01A-11R-2315-07	APOL4|80832	213.1783
TCGA-KL-8345-01A-11R-2315-07	APOL5|80831	3.4884
TCGA-KL-8345-01A-11R-2315-07	APOL6|80830	1723.2558
TCGA-KL-8345-01A-11R-2315-07	APOLD1|81575	2403.4884
TCGA-KL-8345-01A-11R-2315-07	APOM|55937	30.6202
TCGA-KL-8345-01A-11R-2315-07	APOOL|139322	851.938
TCGA-KL-8345-01A-11R-2315-07	APOO|79135	1104.6512
TCGA-KL-8345-01A-11R-2315-07	APPBP2|10513	664.7287
TCGA-KL-8345-01A-11R-2315-07	APPL1|26060	1310.0698
TCGA-KL-8345-01A-11R-2315-07	APPL2|55198	646.8992
TCGA-KL-8345-01A-11R-2315-07	APP|351	19719.3798
TCGA-KL-8345-01A-11R-2315-07	APRT|353	2878.6822
TCGA-KL-8345-01A-11R-2315-07	APTX|54840	605.814
TCGA-KL-8345-01A-11R-2315-07	AQP10|89872	.3876
TCGA-KL-8345-01A-11R-2315-07	AQP11|282679	6.9767
TCGA-KL-8345-01A-11R-2315-07	AQP12A|375318	0
TCGA-KL-8345-01A-11R-2315-07	AQP12B|653437	0
TCGA-KL-8345-01A-11R-2315-07	AQP1|358	1060.0775
TCGA-KL-8345-01A-11R-2315-07	AQP2|359	11.6279
TCGA-KL-8345-01A-11R-2315-07	AQP3|360	1806.2016
TCGA-KL-8345-01A-11R-2315-07	AQP4|361	.3876
TCGA-KL-8345-01A-11R-2315-07	AQP5|362	.7752
TCGA-KL-8345-01A-11R-2315-07	AQP6|363	184.1085
TCGA-KL-8345-01A-11R-2315-07	AQP7P1|375719	.7752
TCGA-KL-8345-01A-11R-2315-07	AQP7P3|441432	0
TCGA-KL-8345-01A-11R-2315-07	AQP7|364	347.2868
TCGA-KL-8345-01A-11R-2315-07	AQP8|343	.3876
TCGA-KL-8345-01A-11R-2315-07	AQP9|366	9.3023
TCGA-KL-8345-01A-11R-2315-07	AQPEP|206338	0
TCGA-KL-8345-01A-11R-2315-07	AQR|9716	1431.0078
TCGA-KL-8345-01A-11R-2315-07	ARAF|369	2505.0388
TCGA-KL-8345-01A-11R-2315-07	ARAP1|116985	3374.3876
TCGA-KL-8345-01A-11R-2315-07	ARAP2|116984	146.8992
TCGA-KL-8345-01A-11R-2315-07	ARAP3|64411	233.3333
TCGA-KL-8345-01A-11R-2315-07	ARCN1|372	2514.7287
TCGA-KL-8345-01A-11R-2315-07	ARC|23237	17.0543
TCGA-KL-8345-01A-11R-2315-07	AREG|374	7.7519
TCGA-KL-8345-01A-11R-2315-07	ARF1|375	8283.7209
TCGA-KL-8345-01A-11R-2315-07	ARF3|377	9935.6589
TCGA-KL-8345-01A-11R-2315-07	ARF4|378	2475.969
TCGA-KL-8345-01A-11R-2315-07	ARF5|381	2568.9922
TCGA-KL-8345-01A-11R-2315-07	ARF6|382	3354.2636
TCGA-KL-8345-01A-11R-2315-07	ARFGAP1|55738	1458.1395
TCGA-KL-8345-01A-11R-2315-07	ARFGAP2|84364	1303.876
TCGA-KL-8345-01A-11R-2315-07	ARFGAP3|26286	808.5271
TCGA-KL-8345-01A-11R-2315-07	ARFGEF1|10565	5394.5543
TCGA-KL-8345-01A-11R-2315-07	ARFGEF2|10564	5053.1008
TCGA-KL-8345-01A-11R-2315-07	ARFIP1|27236	1423.2558
TCGA-KL-8345-01A-11R-2315-07	ARFIP2|23647	377.907
TCGA-KL-8345-01A-11R-2315-07	ARFRP1|10139	851.1628
TCGA-KL-8345-01A-11R-2315-07	ARG1|383	.3876
TCGA-KL-8345-01A-11R-2315-07	ARG2|384	2606.1357
TCGA-KL-8345-01A-11R-2315-07	ARGFXP2|503640	0
TCGA-KL-8345-01A-11R-2315-07	ARGFX|503582	0
TCGA-KL-8345-01A-11R-2315-07	ARGLU1|55082	1019.3798
TCGA-KL-8345-01A-11R-2315-07	ARHGAP10|79658	34.1085
TCGA-KL-8345-01A-11R-2315-07	ARHGAP11A|9824	174.031
TCGA-KL-8345-01A-11R-2315-07	ARHGAP11B|89839	15.8915
TCGA-KL-8345-01A-11R-2315-07	ARHGAP12|94134	1830.6202
TCGA-KL-8345-01A-11R-2315-07	ARHGAP15|55843	18.2171
TCGA-KL-8345-01A-11R-2315-07	ARHGAP17|55114	1388.3721
TCGA-KL-8345-01A-11R-2315-07	ARHGAP18|93663	3763.1783
TCGA-KL-8345-01A-11R-2315-07	ARHGAP19|84986	198.4496
TCGA-KL-8345-01A-11R-2315-07	ARHGAP1|392	1246.8992
TCGA-KL-8345-01A-11R-2315-07	ARHGAP20|57569	3.876
TCGA-KL-8345-01A-11R-2315-07	ARHGAP21|57584	2023.6434
TCGA-KL-8345-01A-11R-2315-07	ARHGAP22|58504	5.4264
TCGA-KL-8345-01A-11R-2315-07	ARHGAP23|57636	244.9612
TCGA-KL-8345-01A-11R-2315-07	ARHGAP24|83478	1643.0233
TCGA-KL-8345-01A-11R-2315-07	ARHGAP25|9938	107.7519
TCGA-KL-8345-01A-11R-2315-07	ARHGAP26|23092	201.1628
TCGA-KL-8345-01A-11R-2315-07	ARHGAP27|201176	1130.2326
TCGA-KL-8345-01A-11R-2315-07	ARHGAP28|79822	463.1783
TCGA-KL-8345-01A-11R-2315-07	ARHGAP29|9411	846.124
TCGA-KL-8345-01A-11R-2315-07	ARHGAP30|257106	80.2326
TCGA-KL-8345-01A-11R-2315-07	ARHGAP31|57514	2460.4651
TCGA-KL-8345-01A-11R-2315-07	ARHGAP32|9743	739.9225
TCGA-KL-8345-01A-11R-2315-07	ARHGAP33|115703	81.0078
TCGA-KL-8345-01A-11R-2315-07	ARHGAP36|158763	0
TCGA-KL-8345-01A-11R-2315-07	ARHGAP39|80728	162.7907
TCGA-KL-8345-01A-11R-2315-07	ARHGAP42|143872	91.8605
TCGA-KL-8345-01A-11R-2315-07	ARHGAP4|393	1128.2946
TCGA-KL-8345-01A-11R-2315-07	ARHGAP5|394	5098.4496
TCGA-KL-8345-01A-11R-2315-07	ARHGAP6|395	2986.8217
TCGA-KL-8345-01A-11R-2315-07	ARHGAP8|23779	1000.0388
TCGA-KL-8345-01A-11R-2315-07	ARHGAP9|64333	7.7519
TCGA-KL-8345-01A-11R-2315-07	ARHGDIA|396	3188.7597
TCGA-KL-8345-01A-11R-2315-07	ARHGDIB|397	802.7132
TCGA-KL-8345-01A-11R-2315-07	ARHGDIG|398	1.1628
TCGA-KL-8345-01A-11R-2315-07	ARHGEF10L|55160	2125.1938
TCGA-KL-8345-01A-11R-2315-07	ARHGEF10|9639	441.0853
TCGA-KL-8345-01A-11R-2315-07	ARHGEF11|9826	940.6977
TCGA-KL-8345-01A-11R-2315-07	ARHGEF12|23365	4983.7209
TCGA-KL-8345-01A-11R-2315-07	ARHGEF15|22899	270.155
TCGA-KL-8345-01A-11R-2315-07	ARHGEF16|27237	257.3643
TCGA-KL-8345-01A-11R-2315-07	ARHGEF17|9828	2368.2171
TCGA-KL-8345-01A-11R-2315-07	ARHGEF18|23370	1572.8682
TCGA-KL-8345-01A-11R-2315-07	ARHGEF19|128272	6.9767
TCGA-KL-8345-01A-11R-2315-07	ARHGEF1|9138	628.6822
TCGA-KL-8345-01A-11R-2315-07	ARHGEF2|9181	714.7287
TCGA-KL-8345-01A-11R-2315-07	ARHGEF33|100271715	3.1008
TCGA-KL-8345-01A-11R-2315-07	ARHGEF35|445328	845.3488
TCGA-KL-8345-01A-11R-2315-07	ARHGEF37|389337	2561.2403
TCGA-KL-8345-01A-11R-2315-07	ARHGEF38|54848	69.7674
TCGA-KL-8345-01A-11R-2315-07	ARHGEF3|50650	1121.7054
TCGA-KL-8345-01A-11R-2315-07	ARHGEF4|50649	8.9147
TCGA-KL-8345-01A-11R-2315-07	ARHGEF5|7984	582.1705
TCGA-KL-8345-01A-11R-2315-07	ARHGEF6|9459	1269.7674
TCGA-KL-8345-01A-11R-2315-07	ARHGEF7|8874	1707.3643
TCGA-KL-8345-01A-11R-2315-07	ARHGEF9|23229	565.8915
TCGA-KL-8345-01A-11R-2315-07	ARID1A|8289	1665.1163
TCGA-KL-8345-01A-11R-2315-07	ARID1B|57492	1223.2558
TCGA-KL-8345-01A-11R-2315-07	ARID2|196528	742.2481
TCGA-KL-8345-01A-11R-2315-07	ARID3A|1820	167.8295
TCGA-KL-8345-01A-11R-2315-07	ARID3B|10620	68.9922
TCGA-KL-8345-01A-11R-2315-07	ARID3C|138715	1.1628
TCGA-KL-8345-01A-11R-2315-07	ARID4A|5926	497.2868
TCGA-KL-8345-01A-11R-2315-07	ARID4B|51742	529.9496
TCGA-KL-8345-01A-11R-2315-07	ARID5A|10865	177.907
TCGA-KL-8345-01A-11R-2315-07	ARID5B|84159	741.8605
TCGA-KL-8345-01A-11R-2315-07	ARIH1|25820	2061.6279
TCGA-KL-8345-01A-11R-2315-07	ARIH2|10425	2327.0969
TCGA-KL-8345-01A-11R-2315-07	ARL10|285598	13.1783
TCGA-KL-8345-01A-11R-2315-07	ARL11|115761	11.6279
TCGA-KL-8345-01A-11R-2315-07	ARL13A|392509	0
TCGA-KL-8345-01A-11R-2315-07	ARL13B|200894	166.6667
TCGA-KL-8345-01A-11R-2315-07	ARL14|80117	1.5504
TCGA-KL-8345-01A-11R-2315-07	ARL15|54622	1317.0543
TCGA-KL-8345-01A-11R-2315-07	ARL16|339231	212.7907
TCGA-KL-8345-01A-11R-2315-07	ARL17A|51326	51.3411
TCGA-KL-8345-01A-11R-2315-07	ARL17B|641522	.4341
TCGA-KL-8345-01A-11R-2315-07	ARL1|400	3555.0388
TCGA-KL-8345-01A-11R-2315-07	ARL2BP|23568	944.186
TCGA-KL-8345-01A-11R-2315-07	ARL2|402	356.9767
TCGA-KL-8345-01A-11R-2315-07	ARL3|403	324.031
TCGA-KL-8345-01A-11R-2315-07	ARL4A|10124	322.8682
TCGA-KL-8345-01A-11R-2315-07	ARL4C|10123	101.938
TCGA-KL-8345-01A-11R-2315-07	ARL4D|379	1387.2093
TCGA-KL-8345-01A-11R-2315-07	ARL5A|26225	1099.6124
TCGA-KL-8345-01A-11R-2315-07	ARL5B|221079	158.1395
TCGA-KL-8345-01A-11R-2315-07	ARL5C|390790	0
TCGA-KL-8345-01A-11R-2315-07	ARL6IP1|23204	12050.3876
TCGA-KL-8345-01A-11R-2315-07	ARL6IP4|51329	2935.2713
TCGA-KL-8345-01A-11R-2315-07	ARL6IP5|10550	6195.3488
TCGA-KL-8345-01A-11R-2315-07	ARL6IP6|151188	77.5194
TCGA-KL-8345-01A-11R-2315-07	ARL6|84100	878.6822
TCGA-KL-8345-01A-11R-2315-07	ARL8A|127829	736.0465
TCGA-KL-8345-01A-11R-2315-07	ARL8B|55207	3481.0078
TCGA-KL-8345-01A-11R-2315-07	ARL9|132946	4.6512
TCGA-KL-8345-01A-11R-2315-07	ARMC10|83787	449.3101
TCGA-KL-8345-01A-11R-2315-07	ARMC1|55156	935.2713
TCGA-KL-8345-01A-11R-2315-07	ARMC2|84071	24.031
TCGA-KL-8345-01A-11R-2315-07	ARMC3|219681	0
TCGA-KL-8345-01A-11R-2315-07	ARMC4|55130	15.8915
TCGA-KL-8345-01A-11R-2315-07	ARMC5|79798	541.4729
TCGA-KL-8345-01A-11R-2315-07	ARMC6|93436	827.8411
TCGA-KL-8345-01A-11R-2315-07	ARMC7|79637	278.2946
TCGA-KL-8345-01A-11R-2315-07	ARMC8|25852	991.4729
TCGA-KL-8345-01A-11R-2315-07	ARMC9|80210	13.5659
TCGA-KL-8345-01A-11R-2315-07	ARMCX1|51309	242.2481
TCGA-KL-8345-01A-11R-2315-07	ARMCX2|9823	3587.5969
TCGA-KL-8345-01A-11R-2315-07	ARMCX3|51566	4113.9535
TCGA-KL-8345-01A-11R-2315-07	ARMCX5|64860	260.4651
TCGA-KL-8345-01A-11R-2315-07	ARMCX6|54470	460.8527
TCGA-KL-8345-01A-11R-2315-07	ARMS2|387715	.3876
TCGA-KL-8345-01A-11R-2315-07	ARNT2|9915	1889.1473
TCGA-KL-8345-01A-11R-2315-07	ARNTL2|56938	15.1163
TCGA-KL-8345-01A-11R-2315-07	ARNTL|406	96.8992
TCGA-KL-8345-01A-11R-2315-07	ARNT|405	405.4264
TCGA-KL-8345-01A-11R-2315-07	ARPC1A|10552	4247.1357
TCGA-KL-8345-01A-11R-2315-07	ARPC1B|10095	663.7171
TCGA-KL-8345-01A-11R-2315-07	ARPC2|10109	1734.4961
TCGA-KL-8345-01A-11R-2315-07	ARPC3|10094	3120.5426
TCGA-KL-8345-01A-11R-2315-07	ARPC4|10093	3038.6744
TCGA-KL-8345-01A-11R-2315-07	ARPC5L|81873	851.5504
TCGA-KL-8345-01A-11R-2315-07	ARPC5|10092	986.4341
TCGA-KL-8345-01A-11R-2315-07	ARPM1|84517	62.4031
TCGA-KL-8345-01A-11R-2315-07	ARPP19|10776	6093.0233
TCGA-KL-8345-01A-11R-2315-07	ARPP21|10777	0
TCGA-KL-8345-01A-11R-2315-07	ARR3|407	0
TCGA-KL-8345-01A-11R-2315-07	ARRB1|408	103.876
TCGA-KL-8345-01A-11R-2315-07	ARRB2|409	1537.5969
TCGA-KL-8345-01A-11R-2315-07	ARRDC1|92714	933.3333
TCGA-KL-8345-01A-11R-2315-07	ARRDC2|27106	408.5271
TCGA-KL-8345-01A-11R-2315-07	ARRDC3|57561	515.1163
TCGA-KL-8345-01A-11R-2315-07	ARRDC4|91947	512.4031
TCGA-KL-8345-01A-11R-2315-07	ARRDC5|645432	0
TCGA-KL-8345-01A-11R-2315-07	ARSA|410	917.8295
TCGA-KL-8345-01A-11R-2315-07	ARSB|411	129.4574
TCGA-KL-8345-01A-11R-2315-07	ARSD|414	2377.5194
TCGA-KL-8345-01A-11R-2315-07	ARSE|415	231.0078
TCGA-KL-8345-01A-11R-2315-07	ARSF|416	0
TCGA-KL-8345-01A-11R-2315-07	ARSG|22901	356.9767
TCGA-KL-8345-01A-11R-2315-07	ARSH|347527	0
TCGA-KL-8345-01A-11R-2315-07	ARSI|340075	.3876
TCGA-KL-8345-01A-11R-2315-07	ARSJ|79642	1002.3256
TCGA-KL-8345-01A-11R-2315-07	ARSK|153642	489.5349
TCGA-KL-8345-01A-11R-2315-07	ART1|417	0
TCGA-KL-8345-01A-11R-2315-07	ART3|419	27.1318
TCGA-KL-8345-01A-11R-2315-07	ART4|420	1.938
TCGA-KL-8345-01A-11R-2315-07	ART5|116969	41.8605
TCGA-KL-8345-01A-11R-2315-07	ARTN|9048	30.2326
TCGA-KL-8345-01A-11R-2315-07	ARV1|64801	317.8295
TCGA-KL-8345-01A-11R-2315-07	ARVCF|421	91.0853
TCGA-KL-8345-01A-11R-2315-07	ARX|170302	0
TCGA-KL-8345-01A-11R-2315-07	AR|367	790.3101
TCGA-KL-8345-01A-11R-2315-07	AS3MT|57412	424.031
TCGA-KL-8345-01A-11R-2315-07	ASAH1|427	12057.7519
TCGA-KL-8345-01A-11R-2315-07	ASAH2B|653308	1.1628
TCGA-KL-8345-01A-11R-2315-07	ASAH2|56624	11.2403
TCGA-KL-8345-01A-11R-2315-07	ASAM|79827	1.1628
TCGA-KL-8345-01A-11R-2315-07	ASAP1IT1|29065	0
TCGA-KL-8345-01A-11R-2315-07	ASAP1|50807	460.8527
TCGA-KL-8345-01A-11R-2315-07	ASAP2|8853	1309.3023
TCGA-KL-8345-01A-11R-2315-07	ASAP3|55616	881.7829
TCGA-KL-8345-01A-11R-2315-07	ASB10|136371	0
TCGA-KL-8345-01A-11R-2315-07	ASB11|140456	1.5504
TCGA-KL-8345-01A-11R-2315-07	ASB12|142689	4.6512
TCGA-KL-8345-01A-11R-2315-07	ASB13|79754	664.7287
TCGA-KL-8345-01A-11R-2315-07	ASB14|142686	11.6357
TCGA-KL-8345-01A-11R-2315-07	ASB15|142685	0
TCGA-KL-8345-01A-11R-2315-07	ASB16|92591	98.2946
TCGA-KL-8345-01A-11R-2315-07	ASB17|127247	0
TCGA-KL-8345-01A-11R-2315-07	ASB18|401036	0
TCGA-KL-8345-01A-11R-2315-07	ASB1|51665	437.0736
TCGA-KL-8345-01A-11R-2315-07	ASB2|51676	8.9147
TCGA-KL-8345-01A-11R-2315-07	ASB3|51130	203.876
TCGA-KL-8345-01A-11R-2315-07	ASB4|51666	0
TCGA-KL-8345-01A-11R-2315-07	ASB5|140458	55.4264
TCGA-KL-8345-01A-11R-2315-07	ASB6|140459	1198.845
TCGA-KL-8345-01A-11R-2315-07	ASB7|140460	625.969
TCGA-KL-8345-01A-11R-2315-07	ASB8|140461	1573.6434
TCGA-KL-8345-01A-11R-2315-07	ASB9|140462	43.4109
TCGA-KL-8345-01A-11R-2315-07	ASCC1|51008	281.0078
TCGA-KL-8345-01A-11R-2315-07	ASCC2|84164	1230.6202
TCGA-KL-8345-01A-11R-2315-07	ASCC3|10973	552.7132
TCGA-KL-8345-01A-11R-2315-07	ASCL1|429	0
TCGA-KL-8345-01A-11R-2315-07	ASCL2|430	1.1628
TCGA-KL-8345-01A-11R-2315-07	ASCL3|56676	3.4884
TCGA-KL-8345-01A-11R-2315-07	ASCL4|121549	207.3643
TCGA-KL-8345-01A-11R-2315-07	ASF1A|25842	320.155
TCGA-KL-8345-01A-11R-2315-07	ASF1B|55723	147.6744
TCGA-KL-8345-01A-11R-2315-07	ASFMR1|100126270	1.5543
TCGA-KL-8345-01A-11R-2315-07	ASGR1|432	1.938
TCGA-KL-8345-01A-11R-2315-07	ASGR2|433	2.7132
TCGA-KL-8345-01A-11R-2315-07	ASH1L|55870	1236.1085
TCGA-KL-8345-01A-11R-2315-07	ASH2L|9070	931.3953
TCGA-KL-8345-01A-11R-2315-07	ASIP|434	1.5504
TCGA-KL-8345-01A-11R-2315-07	ASL|435	1040.6977
TCGA-KL-8345-01A-11R-2315-07	ASMTL|8623	702.7132
TCGA-KL-8345-01A-11R-2315-07	ASMT|438	0
TCGA-KL-8345-01A-11R-2315-07	ASNA1|439	2100.7752
TCGA-KL-8345-01A-11R-2315-07	ASNSD1|54529	619.3798
TCGA-KL-8345-01A-11R-2315-07	ASNS|440	503.1008
TCGA-KL-8345-01A-11R-2315-07	ASPA|443	24.4186
TCGA-KL-8345-01A-11R-2315-07	ASPDH|554235	1.1628
TCGA-KL-8345-01A-11R-2315-07	ASPG|374569	.7752
TCGA-KL-8345-01A-11R-2315-07	ASPHD1|253982	4.2636
TCGA-KL-8345-01A-11R-2315-07	ASPHD2|57168	860.0775
TCGA-KL-8345-01A-11R-2315-07	ASPH|444	2589.0814
TCGA-KL-8345-01A-11R-2315-07	ASPM|259266	48.4496
TCGA-KL-8345-01A-11R-2315-07	ASPN|54829	37.5969
TCGA-KL-8345-01A-11R-2315-07	ASPRV1|151516	29.0698
TCGA-KL-8345-01A-11R-2315-07	ASPSCR1|79058	222.8682
TCGA-KL-8345-01A-11R-2315-07	ASRGL1|80150	48.062
TCGA-KL-8345-01A-11R-2315-07	ASS1|445	47.2868
TCGA-KL-8345-01A-11R-2315-07	ASTE1|28990	116.2946
TCGA-KL-8345-01A-11R-2315-07	ASTL|431705	.3876
TCGA-KL-8345-01A-11R-2315-07	ASTN1|460	6.5891
TCGA-KL-8345-01A-11R-2315-07	ASTN2|23245	5805.814
TCGA-KL-8345-01A-11R-2315-07	ASXL1|171023	1877.907
TCGA-KL-8345-01A-11R-2315-07	ASXL2|55252	1018.2171
TCGA-KL-8345-01A-11R-2315-07	ASXL3|80816	127.907
TCGA-KL-8345-01A-11R-2315-07	ASZ1|136991	.7752
TCGA-KL-8345-01A-11R-2315-07	ATAD1|84896	1700.3876
TCGA-KL-8345-01A-11R-2315-07	ATAD2B|54454	145.7364
TCGA-KL-8345-01A-11R-2315-07	ATAD2|29028	556.5891
TCGA-KL-8345-01A-11R-2315-07	ATAD3A|55210	407.3643
TCGA-KL-8345-01A-11R-2315-07	ATAD3B|83858	108.5271
TCGA-KL-8345-01A-11R-2315-07	ATAD3C|219293	93.4109
TCGA-KL-8345-01A-11R-2315-07	ATAD5|79915	12.7907
TCGA-KL-8345-01A-11R-2315-07	ATCAY|85300	0
TCGA-KL-8345-01A-11R-2315-07	ATE1|11101	169.7674
TCGA-KL-8345-01A-11R-2315-07	ATF1|466	436.8217
TCGA-KL-8345-01A-11R-2315-07	ATF2|1386	382.1705
TCGA-KL-8345-01A-11R-2315-07	ATF3|467	697.2868
TCGA-KL-8345-01A-11R-2315-07	ATF4|468	3063.5659
TCGA-KL-8345-01A-11R-2315-07	ATF5|22809	1743.7984
TCGA-KL-8345-01A-11R-2315-07	ATF6B|1388	1655.4264
TCGA-KL-8345-01A-11R-2315-07	ATF6|22926	1171.7054
TCGA-KL-8345-01A-11R-2315-07	ATF7IP2|80063	49.2248
TCGA-KL-8345-01A-11R-2315-07	ATF7IP|55729	1644.5736
TCGA-KL-8345-01A-11R-2315-07	ATF7|11016	813.2519
TCGA-KL-8345-01A-11R-2315-07	ATG10|83734	75.1938
TCGA-KL-8345-01A-11R-2315-07	ATG12|9140	331.3953
TCGA-KL-8345-01A-11R-2315-07	ATG16L1|55054	318.6047
TCGA-KL-8345-01A-11R-2315-07	ATG16L2|89849	60.8953
TCGA-KL-8345-01A-11R-2315-07	ATG2A|23130	878.6822
TCGA-KL-8345-01A-11R-2315-07	ATG2B|55102	1141.0853
TCGA-KL-8345-01A-11R-2315-07	ATG3|64422	1160.4651
TCGA-KL-8345-01A-11R-2315-07	ATG4A|115201	911.6279
TCGA-KL-8345-01A-11R-2315-07	ATG4B|23192	766.2791
TCGA-KL-8345-01A-11R-2315-07	ATG4C|84938	108.9147
TCGA-KL-8345-01A-11R-2315-07	ATG4D|84971	1494.1512
TCGA-KL-8345-01A-11R-2315-07	ATG5|9474	583.7209
TCGA-KL-8345-01A-11R-2315-07	ATG7|10533	862.8527
TCGA-KL-8345-01A-11R-2315-07	ATG9A|79065	780.4884
TCGA-KL-8345-01A-11R-2315-07	ATG9B|285973	1.2868
TCGA-KL-8345-01A-11R-2315-07	ATHL1|80162	28.6822
TCGA-KL-8345-01A-11R-2315-07	ATIC|471	543.0233
TCGA-KL-8345-01A-11R-2315-07	ATL1|51062	96.5116
TCGA-KL-8345-01A-11R-2315-07	ATL2|64225	856.5891
TCGA-KL-8345-01A-11R-2315-07	ATL3|25923	432.1705
TCGA-KL-8345-01A-11R-2315-07	ATMIN|23300	1667.4419
TCGA-KL-8345-01A-11R-2315-07	ATM|472	523.2558
TCGA-KL-8345-01A-11R-2315-07	ATN1|1822	4867.8295
TCGA-KL-8345-01A-11R-2315-07	ATOH1|474	0
TCGA-KL-8345-01A-11R-2315-07	ATOH7|220202	0
TCGA-KL-8345-01A-11R-2315-07	ATOH8|84913	41.8605
TCGA-KL-8345-01A-11R-2315-07	ATOX1|475	1194.5736
TCGA-KL-8345-01A-11R-2315-07	ATP10A|57194	10.0775
TCGA-KL-8345-01A-11R-2315-07	ATP10B|23120	1.5504
TCGA-KL-8345-01A-11R-2315-07	ATP10D|57205	7112.4031
TCGA-KL-8345-01A-11R-2315-07	ATP11A|23250	775.5814
TCGA-KL-8345-01A-11R-2315-07	ATP11B|23200	1664.7287
TCGA-KL-8345-01A-11R-2315-07	ATP11C|286410	509.3023
TCGA-KL-8345-01A-11R-2315-07	ATP12A|479	.7752
TCGA-KL-8345-01A-11R-2315-07	ATP13A1|57130	2502.3256
TCGA-KL-8345-01A-11R-2315-07	ATP13A2|23400	505.4264
TCGA-KL-8345-01A-11R-2315-07	ATP13A3|79572	1095.7364
TCGA-KL-8345-01A-11R-2315-07	ATP13A4|84239	10.8527
TCGA-KL-8345-01A-11R-2315-07	ATP13A5|344905	386.4341
TCGA-KL-8345-01A-11R-2315-07	ATP1A1|476	41398.0543
TCGA-KL-8345-01A-11R-2315-07	ATP1A2|477	42.6357
TCGA-KL-8345-01A-11R-2315-07	ATP1A3|478	25.1938
TCGA-KL-8345-01A-11R-2315-07	ATP1A4|480	.3876
TCGA-KL-8345-01A-11R-2315-07	ATP1B1|481	28545.8333
TCGA-KL-8345-01A-11R-2315-07	ATP1B2|482	101.938
TCGA-KL-8345-01A-11R-2315-07	ATP1B3|483	2160.0775
TCGA-KL-8345-01A-11R-2315-07	ATP1B4|23439	.7752
TCGA-KL-8345-01A-11R-2315-07	ATP2A1|487	6.5891
TCGA-KL-8345-01A-11R-2315-07	ATP2A2|488	13809.3023
TCGA-KL-8345-01A-11R-2315-07	ATP2A3|489	102.3256
TCGA-KL-8345-01A-11R-2315-07	ATP2B1|490	1586.0465
TCGA-KL-8345-01A-11R-2315-07	ATP2B2|491	2368.6047
TCGA-KL-8345-01A-11R-2315-07	ATP2B3|492	0
TCGA-KL-8345-01A-11R-2315-07	ATP2B4|493	1885.6589
TCGA-KL-8345-01A-11R-2315-07	ATP2C1|27032	5571.6899
TCGA-KL-8345-01A-11R-2315-07	ATP2C2|9914	10.4651
TCGA-KL-8345-01A-11R-2315-07	ATP4A|495	.3876
TCGA-KL-8345-01A-11R-2315-07	ATP4B|496	5.4264
TCGA-KL-8345-01A-11R-2315-07	ATP5A1|498	46820.9302
TCGA-KL-8345-01A-11R-2315-07	ATP5B|506	52928.6822
TCGA-KL-8345-01A-11R-2315-07	ATP5C1|509	4750
TCGA-KL-8345-01A-11R-2315-07	ATP5D|513	3572.4806
TCGA-KL-8345-01A-11R-2315-07	ATP5EP2|432369	55.814
TCGA-KL-8345-01A-11R-2315-07	ATP5E|514	7781.3953
TCGA-KL-8345-01A-11R-2315-07	ATP5F1|515	4692.2481
TCGA-KL-8345-01A-11R-2315-07	ATP5G1|516	1343.0233
TCGA-KL-8345-01A-11R-2315-07	ATP5G2|517	5384.8837
TCGA-KL-8345-01A-11R-2315-07	ATP5G3|518	7737.5969
TCGA-KL-8345-01A-11R-2315-07	ATP5H|10476	3823.2558
TCGA-KL-8345-01A-11R-2315-07	ATP5I|521	3340.686
TCGA-KL-8345-01A-11R-2315-07	ATP5J2|9551	3079.0659
TCGA-KL-8345-01A-11R-2315-07	ATP5J|522	5007.2829
TCGA-KL-8345-01A-11R-2315-07	ATP5L2|267020	0
TCGA-KL-8345-01A-11R-2315-07	ATP5L|10632	3933.3333
TCGA-KL-8345-01A-11R-2315-07	ATP5O|539	8229.845
TCGA-KL-8345-01A-11R-2315-07	ATP5SL|55101	1284.8837
TCGA-KL-8345-01A-11R-2315-07	ATP5S|27109	404.2636
TCGA-KL-8345-01A-11R-2315-07	ATP6AP1L|92270	34.1085
TCGA-KL-8345-01A-11R-2315-07	ATP6AP1|537	21171.7054
TCGA-KL-8345-01A-11R-2315-07	ATP6AP2|10159	33637.5969
TCGA-KL-8345-01A-11R-2315-07	ATP6V0A1|535	796.8992
TCGA-KL-8345-01A-11R-2315-07	ATP6V0A2|23545	532.1705
TCGA-KL-8345-01A-11R-2315-07	ATP6V0A4|50617	27370.0233
TCGA-KL-8345-01A-11R-2315-07	ATP6V0B|533	7874.031
TCGA-KL-8345-01A-11R-2315-07	ATP6V0C|527	24301.1085
TCGA-KL-8345-01A-11R-2315-07	ATP6V0D1|9114	3929.0698
TCGA-KL-8345-01A-11R-2315-07	ATP6V0D2|245972	50378.6822
TCGA-KL-8345-01A-11R-2315-07	ATP6V0E1|8992	7437.2093
TCGA-KL-8345-01A-11R-2315-07	ATP6V0E2|155066	2325.7984
TCGA-KL-8345-01A-11R-2315-07	ATP6V1A|523	38495.3488
TCGA-KL-8345-01A-11R-2315-07	ATP6V1B1|525	18256.5891
TCGA-KL-8345-01A-11R-2315-07	ATP6V1B2|526	2777.5194
TCGA-KL-8345-01A-11R-2315-07	ATP6V1C1|528	3600
TCGA-KL-8345-01A-11R-2315-07	ATP6V1C2|245973	4607.9341
TCGA-KL-8345-01A-11R-2315-07	ATP6V1D|51382	5277.907
TCGA-KL-8345-01A-11R-2315-07	ATP6V1E1|529	8839.9225
TCGA-KL-8345-01A-11R-2315-07	ATP6V1E2|90423	38.3721
TCGA-KL-8345-01A-11R-2315-07	ATP6V1F|9296	5582.5349
TCGA-KL-8345-01A-11R-2315-07	ATP6V1G1|9550	3485.2713
TCGA-KL-8345-01A-11R-2315-07	ATP6V1G2|534	4.0388
TCGA-KL-8345-01A-11R-2315-07	ATP6V1G3|127124	2964.3411
TCGA-KL-8345-01A-11R-2315-07	ATP6V1H|51606	6098.062
TCGA-KL-8345-01A-11R-2315-07	ATP7A|538	1611.2403
TCGA-KL-8345-01A-11R-2315-07	ATP7B|540	596.124
TCGA-KL-8345-01A-11R-2315-07	ATP8A1|10396	2374.031
TCGA-KL-8345-01A-11R-2315-07	ATP8A2|51761	12.0155
TCGA-KL-8345-01A-11R-2315-07	ATP8B1|5205	531.8721
TCGA-KL-8345-01A-11R-2315-07	ATP8B2|57198	128.6822
TCGA-KL-8345-01A-11R-2315-07	ATP8B3|148229	12.0155
TCGA-KL-8345-01A-11R-2315-07	ATP8B4|79895	452.3256
TCGA-KL-8345-01A-11R-2315-07	ATP8B5P|158381	31.7829
TCGA-KL-8345-01A-11R-2315-07	ATP9A|10079	2973.6434
TCGA-KL-8345-01A-11R-2315-07	ATP9B|374868	1024.4186
TCGA-KL-8345-01A-11R-2315-07	ATPAF1|64756	3422.7713
TCGA-KL-8345-01A-11R-2315-07	ATPAF2|91647	394.9612
TCGA-KL-8345-01A-11R-2315-07	ATPBD4|89978	313.9535
TCGA-KL-8345-01A-11R-2315-07	ATPIF1|93974	1404.6512
TCGA-KL-8345-01A-11R-2315-07	ATRIP|84126	326.3682
TCGA-KL-8345-01A-11R-2315-07	ATRNL1|26033	1308.1395
TCGA-KL-8345-01A-11R-2315-07	ATRN|8455	5350.7752
TCGA-KL-8345-01A-11R-2315-07	ATRX|546	1976.3566
TCGA-KL-8345-01A-11R-2315-07	ATR|545	1112.0155
TCGA-KL-8345-01A-11R-2315-07	ATXN10|25814	1632.9457
TCGA-KL-8345-01A-11R-2315-07	ATXN1L|342371	1242.6357
TCGA-KL-8345-01A-11R-2315-07	ATXN1|6310	280.2326
TCGA-KL-8345-01A-11R-2315-07	ATXN2L|11273	2477.5194
TCGA-KL-8345-01A-11R-2315-07	ATXN2|6311	1302.7132
TCGA-KL-8345-01A-11R-2315-07	ATXN3L|92552	0
TCGA-KL-8345-01A-11R-2315-07	ATXN3|4287	214.3411
TCGA-KL-8345-01A-11R-2315-07	ATXN7L1|222255	130.6202
TCGA-KL-8345-01A-11R-2315-07	ATXN7L2|127002	51.938
TCGA-KL-8345-01A-11R-2315-07	ATXN7L3B|552889	4916.6667
TCGA-KL-8345-01A-11R-2315-07	ATXN7L3|56970	675.969
TCGA-KL-8345-01A-11R-2315-07	ATXN7|6314	1064.3411
TCGA-KL-8345-01A-11R-2315-07	ATXN8OS|6315	0
TCGA-KL-8345-01A-11R-2315-07	AUH|549	2053.4884
TCGA-KL-8345-01A-11R-2315-07	AUP1|550	1129.2248
TCGA-KL-8345-01A-11R-2315-07	AURKAIP1|54998	1795.3488
TCGA-KL-8345-01A-11R-2315-07	AURKAPS1|6791	3.4884
TCGA-KL-8345-01A-11R-2315-07	AURKA|6790	331.0078
TCGA-KL-8345-01A-11R-2315-07	AURKB|9212	9.6899
TCGA-KL-8345-01A-11R-2315-07	AURKC|6795	10.0775
TCGA-KL-8345-01A-11R-2315-07	AUTS2|26053	1131.7829
TCGA-KL-8345-01A-11R-2315-07	AVEN|57099	57.7519
TCGA-KL-8345-01A-11R-2315-07	AVIL|10677	27.907
TCGA-KL-8345-01A-11R-2315-07	AVL9|23080	505.4264
TCGA-KL-8345-01A-11R-2315-07	AVPI1|60370	198.8372
TCGA-KL-8345-01A-11R-2315-07	AVPR1A|552	1451.5504
TCGA-KL-8345-01A-11R-2315-07	AVPR1B|553	0
TCGA-KL-8345-01A-11R-2315-07	AVPR2|554	8.1395
TCGA-KL-8345-01A-11R-2315-07	AVP|551	.3876
TCGA-KL-8345-01A-11R-2315-07	AWAT1|158833	0
TCGA-KL-8345-01A-11R-2315-07	AWAT2|158835	0
TCGA-KL-8345-01A-11R-2315-07	AXIN1|8312	531.3953
TCGA-KL-8345-01A-11R-2315-07	AXIN2|8313	32.1705
TCGA-KL-8345-01A-11R-2315-07	AXL|558	161.6279
TCGA-KL-8345-01A-11R-2315-07	AZGP1|563	4371.7054
TCGA-KL-8345-01A-11R-2315-07	AZI1|22994	155.814
TCGA-KL-8345-01A-11R-2315-07	AZI2|64343	1022.4806
TCGA-KL-8345-01A-11R-2315-07	AZIN1|51582	3286.0465
TCGA-KL-8345-01A-11R-2315-07	AZU1|566	0
TCGA-KL-8345-01A-11R-2315-07	B2M|567	77109.3023
TCGA-KL-8345-01A-11R-2315-07	B3GALNT1|8706	488.7597
TCGA-KL-8345-01A-11R-2315-07	B3GALNT2|148789	268.0969
TCGA-KL-8345-01A-11R-2315-07	B3GALT1|8708	2.3256
TCGA-KL-8345-01A-11R-2315-07	B3GALT2|8707	1.1628
TCGA-KL-8345-01A-11R-2315-07	B3GALT4|8705	85.2713
TCGA-KL-8345-01A-11R-2315-07	B3GALT5|10317	.3876
TCGA-KL-8345-01A-11R-2315-07	B3GALT6|126792	297.6744
TCGA-KL-8345-01A-11R-2315-07	B3GALTL|145173	609.3023
TCGA-KL-8345-01A-11R-2315-07	B3GAT1|27087	12.7907
TCGA-KL-8345-01A-11R-2315-07	B3GAT2|135152	4.0853
TCGA-KL-8345-01A-11R-2315-07	B3GAT3|26229	463.5659
TCGA-KL-8345-01A-11R-2315-07	B3GNT1|11041	441.0853
TCGA-KL-8345-01A-11R-2315-07	B3GNT2|10678	1375.969
TCGA-KL-8345-01A-11R-2315-07	B3GNT3|10331	1.1628
TCGA-KL-8345-01A-11R-2315-07	B3GNT4|79369	.3876
TCGA-KL-8345-01A-11R-2315-07	B3GNT5|84002	282.9457
TCGA-KL-8345-01A-11R-2315-07	B3GNT6|192134	0
TCGA-KL-8345-01A-11R-2315-07	B3GNT7|93010	7.7519
TCGA-KL-8345-01A-11R-2315-07	B3GNT8|374907	636.8217
TCGA-KL-8345-01A-11R-2315-07	B3GNT9|84752	123.9612
TCGA-KL-8345-01A-11R-2315-07	B3GNTL1|146712	20.5891
TCGA-KL-8345-01A-11R-2315-07	B4GALNT1|2583	28.624
TCGA-KL-8345-01A-11R-2315-07	B4GALNT2|124872	71.7054
TCGA-KL-8345-01A-11R-2315-07	B4GALNT3|283358	3510.0775
TCGA-KL-8345-01A-11R-2315-07	B4GALNT4|338707	.3876
TCGA-KL-8345-01A-11R-2315-07	B4GALT1|2683	4509.6899
TCGA-KL-8345-01A-11R-2315-07	B4GALT2|8704	473.6434
TCGA-KL-8345-01A-11R-2315-07	B4GALT3|8703	776.3566
TCGA-KL-8345-01A-11R-2315-07	B4GALT4|8702	483.3333
TCGA-KL-8345-01A-11R-2315-07	B4GALT5|9334	3982.9457
TCGA-KL-8345-01A-11R-2315-07	B4GALT6|9331	320.9302
TCGA-KL-8345-01A-11R-2315-07	B4GALT7|11285	1367.8295
TCGA-KL-8345-01A-11R-2315-07	B9D1|27077	81.6395
TCGA-KL-8345-01A-11R-2315-07	B9D2|80776	91.438
TCGA-KL-8345-01A-11R-2315-07	BAALC|79870	1416.2791
TCGA-KL-8345-01A-11R-2315-07	BAAT|570	1.5504
TCGA-KL-8345-01A-11R-2315-07	BACE1|23621	512.0155
TCGA-KL-8345-01A-11R-2315-07	BACE2|25825	17486.8217
TCGA-KL-8345-01A-11R-2315-07	BACH1|571	1881.3953
TCGA-KL-8345-01A-11R-2315-07	BACH2|60468	29.4574
TCGA-KL-8345-01A-11R-2315-07	BAD|572	587.686
TCGA-KL-8345-01A-11R-2315-07	BAG1|573	4838.7946
TCGA-KL-8345-01A-11R-2315-07	BAG2|9532	110.0775
TCGA-KL-8345-01A-11R-2315-07	BAG3|9531	1507.7519
TCGA-KL-8345-01A-11R-2315-07	BAG4|9530	264.7287
TCGA-KL-8345-01A-11R-2315-07	BAG5|9529	2195.3488
TCGA-KL-8345-01A-11R-2315-07	BAGE2|85319	14.8566
TCGA-KL-8345-01A-11R-2315-07	BAGE|574	2.8643
TCGA-KL-8345-01A-11R-2315-07	BAHCC1|57597	303.1008
TCGA-KL-8345-01A-11R-2315-07	BAHD1|22893	2897.6744
TCGA-KL-8345-01A-11R-2315-07	BAI1|575	.7752
TCGA-KL-8345-01A-11R-2315-07	BAI2|576	172.4806
TCGA-KL-8345-01A-11R-2315-07	BAI3|577	4.6512
TCGA-KL-8345-01A-11R-2315-07	BAIAP2L1|55971	1141.4729
TCGA-KL-8345-01A-11R-2315-07	BAIAP2L2|80115	3.4884
TCGA-KL-8345-01A-11R-2315-07	BAIAP2|10458	164.3411
TCGA-KL-8345-01A-11R-2315-07	BAIAP3|8938	735.6628
TCGA-KL-8345-01A-11R-2315-07	BAK1|578	439.1473
TCGA-KL-8345-01A-11R-2315-07	BAMBI|25805	1057.7519
TCGA-KL-8345-01A-11R-2315-07	BANF1|8815	1638.3721
TCGA-KL-8345-01A-11R-2315-07	BANF2|140836	0
TCGA-KL-8345-01A-11R-2315-07	BANK1|55024	87.2093
TCGA-KL-8345-01A-11R-2315-07	BANP|54971	161.2403
TCGA-KL-8345-01A-11R-2315-07	BAP1|8314	2651.1628
TCGA-KL-8345-01A-11R-2315-07	BARD1|580	10.8527
TCGA-KL-8345-01A-11R-2315-07	BARHL1|56751	0
TCGA-KL-8345-01A-11R-2315-07	BARHL2|343472	0
TCGA-KL-8345-01A-11R-2315-07	BARX1|56033	0
TCGA-KL-8345-01A-11R-2315-07	BARX2|8538	127.907
TCGA-KL-8345-01A-11R-2315-07	BASE|317716	.3876
TCGA-KL-8345-01A-11R-2315-07	BASP1|10409	137.2093
TCGA-KL-8345-01A-11R-2315-07	BAT1|7919	2819.2171
TCGA-KL-8345-01A-11R-2315-07	BAT2L1|84726	7857.5465
TCGA-KL-8345-01A-11R-2315-07	BAT2L2|23215	1930.6202
TCGA-KL-8345-01A-11R-2315-07	BAT2|7916	4683.3333
TCGA-KL-8345-01A-11R-2315-07	BAT3|7917	2881.3953
TCGA-KL-8345-01A-11R-2315-07	BAT4|7918	198.8372
TCGA-KL-8345-01A-11R-2315-07	BAT5|7920	737.5969
TCGA-KL-8345-01A-11R-2315-07	BATF2|116071	26.7442
TCGA-KL-8345-01A-11R-2315-07	BATF3|55509	4.2636
TCGA-KL-8345-01A-11R-2315-07	BATF|10538	2.7132
TCGA-KL-8345-01A-11R-2315-07	BAX|581	716.6667
TCGA-KL-8345-01A-11R-2315-07	BAZ1A|11177	171.7054
TCGA-KL-8345-01A-11R-2315-07	BAZ1B|9031	2181.3953
TCGA-KL-8345-01A-11R-2315-07	BAZ2A|11176	3184.407
TCGA-KL-8345-01A-11R-2315-07	BAZ2B|29994	207.1124
TCGA-KL-8345-01A-11R-2315-07	BBC3|27113	208.9147
TCGA-KL-8345-01A-11R-2315-07	BBOX1|8424	.3876
TCGA-KL-8345-01A-11R-2315-07	BBS10|79738	329.845
TCGA-KL-8345-01A-11R-2315-07	BBS12|166379	358.1395
TCGA-KL-8345-01A-11R-2315-07	BBS1|582	624.4186
TCGA-KL-8345-01A-11R-2315-07	BBS2|583	1622.093
TCGA-KL-8345-01A-11R-2315-07	BBS4|585	403.4884
TCGA-KL-8345-01A-11R-2315-07	BBS5|129880	228.9225
TCGA-KL-8345-01A-11R-2315-07	BBS7|55212	139.9225
TCGA-KL-8345-01A-11R-2315-07	BBS9|27241	201.5504
TCGA-KL-8345-01A-11R-2315-07	BBX|56987	3983.7209
TCGA-KL-8345-01A-11R-2315-07	BCAM|4059	7710.8527
TCGA-KL-8345-01A-11R-2315-07	BCAN|63827	83.7209
TCGA-KL-8345-01A-11R-2315-07	BCAP29|55973	1534.1085
TCGA-KL-8345-01A-11R-2315-07	BCAP31|10134	5557.3643
TCGA-KL-8345-01A-11R-2315-07	BCAR1|9564	6925.5814
TCGA-KL-8345-01A-11R-2315-07	BCAR3|8412	868.562
TCGA-KL-8345-01A-11R-2315-07	BCAR4|400500	0
TCGA-KL-8345-01A-11R-2315-07	BCAS1|8537	.7752
TCGA-KL-8345-01A-11R-2315-07	BCAS2|10286	611.2558
TCGA-KL-8345-01A-11R-2315-07	BCAS3|54828	407.3643
TCGA-KL-8345-01A-11R-2315-07	BCAS4|55653	1374.8062
TCGA-KL-8345-01A-11R-2315-07	BCAT1|586	108.5271
TCGA-KL-8345-01A-11R-2315-07	BCAT2|587	2140.6977
TCGA-KL-8345-01A-11R-2315-07	BCCIP|56647	600.8101
TCGA-KL-8345-01A-11R-2315-07	BCDIN3D|144233	234.7674
TCGA-KL-8345-01A-11R-2315-07	BCHE|590	.7752
TCGA-KL-8345-01A-11R-2315-07	BCKDHA|593	6572.4806
TCGA-KL-8345-01A-11R-2315-07	BCKDHB|594	1840.3101
TCGA-KL-8345-01A-11R-2315-07	BCKDK|10295	1223.6434
TCGA-KL-8345-01A-11R-2315-07	BCL10|8915	227.5194
TCGA-KL-8345-01A-11R-2315-07	BCL11A|53335	0
TCGA-KL-8345-01A-11R-2315-07	BCL11B|64919	18.2171
TCGA-KL-8345-01A-11R-2315-07	BCL2A1|597	5.814
TCGA-KL-8345-01A-11R-2315-07	BCL2L10|10017	1.1628
TCGA-KL-8345-01A-11R-2315-07	BCL2L11|10018	716.2791
TCGA-KL-8345-01A-11R-2315-07	BCL2L12|83596	149.3217
TCGA-KL-8345-01A-11R-2315-07	BCL2L13|23786	3953.4884
TCGA-KL-8345-01A-11R-2315-07	BCL2L14|79370	3.1008
TCGA-KL-8345-01A-11R-2315-07	BCL2L15|440603	1.1628
TCGA-KL-8345-01A-11R-2315-07	BCL2L1|598	8028.6822
TCGA-KL-8345-01A-11R-2315-07	BCL2L2|599	3095.1395
TCGA-KL-8345-01A-11R-2315-07	BCL2|596	2620.5426
TCGA-KL-8345-01A-11R-2315-07	BCL3|602	118.9922
TCGA-KL-8345-01A-11R-2315-07	BCL6B|255877	258.5271
TCGA-KL-8345-01A-11R-2315-07	BCL6|604	274.031
TCGA-KL-8345-01A-11R-2315-07	BCL7A|605	799.6124
TCGA-KL-8345-01A-11R-2315-07	BCL7B|9275	1403.1008
TCGA-KL-8345-01A-11R-2315-07	BCL7C|9274	695.7132
TCGA-KL-8345-01A-11R-2315-07	BCL8|606	2.7132
TCGA-KL-8345-01A-11R-2315-07	BCL9L|283149	601.5504
TCGA-KL-8345-01A-11R-2315-07	BCL9|607	451.938
TCGA-KL-8345-01A-11R-2315-07	BCLAF1|9774	2109.6899
TCGA-KL-8345-01A-11R-2315-07	BCMO1|53630	0
TCGA-KL-8345-01A-11R-2315-07	BCO2|83875	318.9922
TCGA-KL-8345-01A-11R-2315-07	BCORL1|63035	315.8915
TCGA-KL-8345-01A-11R-2315-07	BCORL2|286554	0
TCGA-KL-8345-01A-11R-2315-07	BCOR|54880	1056.9767
TCGA-KL-8345-01A-11R-2315-07	BCR|613	4913.1783
TCGA-KL-8345-01A-11R-2315-07	BCS1L|617	246.5543
TCGA-KL-8345-01A-11R-2315-07	BCYRN1|618	0
TCGA-KL-8345-01A-11R-2315-07	BDH1|622	3579.845
TCGA-KL-8345-01A-11R-2315-07	BDH2|56898	5026.7442
TCGA-KL-8345-01A-11R-2315-07	BDKRB1|623	27.1318
TCGA-KL-8345-01A-11R-2315-07	BDKRB2|624	333.7209
TCGA-KL-8345-01A-11R-2315-07	BDNFOS|497258	50.3876
TCGA-KL-8345-01A-11R-2315-07	BDNF|627	43.7984
TCGA-KL-8345-01A-11R-2315-07	BDP1|55814	987.2093
TCGA-KL-8345-01A-11R-2315-07	BEAN|146227	2.7132
TCGA-KL-8345-01A-11R-2315-07	BECN1|8678	1131.0891
TCGA-KL-8345-01A-11R-2315-07	BEGAIN|57596	2.7132
TCGA-KL-8345-01A-11R-2315-07	BEND2|139105	0
TCGA-KL-8345-01A-11R-2315-07	BEND3|57673	82.5581
TCGA-KL-8345-01A-11R-2315-07	BEND4|389206	.7752
TCGA-KL-8345-01A-11R-2315-07	BEND5|79656	64.7287
TCGA-KL-8345-01A-11R-2315-07	BEND6|221336	10.8527
TCGA-KL-8345-01A-11R-2315-07	BEND7|222389	451.938
TCGA-KL-8345-01A-11R-2315-07	BEST1|7439	21.3178
TCGA-KL-8345-01A-11R-2315-07	BEST2|54831	0
TCGA-KL-8345-01A-11R-2315-07	BEST3|144453	.3876
TCGA-KL-8345-01A-11R-2315-07	BEST4|266675	3.876
TCGA-KL-8345-01A-11R-2315-07	BET1L|51272	1379.0698
TCGA-KL-8345-01A-11R-2315-07	BET1|10282	590.3101
TCGA-KL-8345-01A-11R-2315-07	BET3L|100128327	1.1628
TCGA-KL-8345-01A-11R-2315-07	BEX1|55859	64.7287
TCGA-KL-8345-01A-11R-2315-07	BEX2|84707	1230.6202
TCGA-KL-8345-01A-11R-2315-07	BEX4|56271	2408.9147
TCGA-KL-8345-01A-11R-2315-07	BEX5|340542	390.3101
TCGA-KL-8345-01A-11R-2315-07	BEYLA|497634	0
TCGA-KL-8345-01A-11R-2315-07	BFAR|51283	1994.186
TCGA-KL-8345-01A-11R-2315-07	BFSP1|631	13.9535
TCGA-KL-8345-01A-11R-2315-07	BFSP2|8419	1.5504
TCGA-KL-8345-01A-11R-2315-07	BGLAP|632	19.2558
TCGA-KL-8345-01A-11R-2315-07	BGN|633	1030.2326
TCGA-KL-8345-01A-11R-2315-07	BHLHA15|168620	.7752
TCGA-KL-8345-01A-11R-2315-07	BHLHB9|80823	124.031
TCGA-KL-8345-01A-11R-2315-07	BHLHE22|27319	1.5504
TCGA-KL-8345-01A-11R-2315-07	BHLHE23|128408	.3876
TCGA-KL-8345-01A-11R-2315-07	BHLHE40|8553	8018.2171
TCGA-KL-8345-01A-11R-2315-07	BHLHE41|79365	36.8217
TCGA-KL-8345-01A-11R-2315-07	BHMT2|23743	21.7054
TCGA-KL-8345-01A-11R-2315-07	BHMT|635	10.4651
TCGA-KL-8345-01A-11R-2315-07	BICC1|80114	5.814
TCGA-KL-8345-01A-11R-2315-07	BICD1|636	125.5814
TCGA-KL-8345-01A-11R-2315-07	BICD2|23299	1397.2868
TCGA-KL-8345-01A-11R-2315-07	BID|637	74.9884
TCGA-KL-8345-01A-11R-2315-07	BIK|638	61.6279
TCGA-KL-8345-01A-11R-2315-07	BIN1|274	332.1705
TCGA-KL-8345-01A-11R-2315-07	BIN2|51411	38.7597
TCGA-KL-8345-01A-11R-2315-07	BIN3|55909	408.5271
TCGA-KL-8345-01A-11R-2315-07	BIRC2|329	532.5581
TCGA-KL-8345-01A-11R-2315-07	BIRC3|330	32.5581
TCGA-KL-8345-01A-11R-2315-07	BIRC5|332	38.8411
TCGA-KL-8345-01A-11R-2315-07	BIRC6|57448	1387.9845
TCGA-KL-8345-01A-11R-2315-07	BIRC7|79444	1.1628
TCGA-KL-8345-01A-11R-2315-07	BIRC8|112401	0
TCGA-KL-8345-01A-11R-2315-07	BIVM|54841	643.4109
TCGA-KL-8345-01A-11R-2315-07	BLCAP|10904	5686.8217
TCGA-KL-8345-01A-11R-2315-07	BLID|414899	0
TCGA-KL-8345-01A-11R-2315-07	BLK|640	1.5504
TCGA-KL-8345-01A-11R-2315-07	BLMH|642	279.845
TCGA-KL-8345-01A-11R-2315-07	BLM|641	29.4574
TCGA-KL-8345-01A-11R-2315-07	BLNK|29760	824.031
TCGA-KL-8345-01A-11R-2315-07	BLOC1S1|2647	1801.938
TCGA-KL-8345-01A-11R-2315-07	BLOC1S2|282991	666.2791
TCGA-KL-8345-01A-11R-2315-07	BLOC1S3|388552	287.9845
TCGA-KL-8345-01A-11R-2315-07	BLVRA|644	275.5814
TCGA-KL-8345-01A-11R-2315-07	BLVRB|645	1669.7674
TCGA-KL-8345-01A-11R-2315-07	BLZF1|8548	250.3876
TCGA-KL-8345-01A-11R-2315-07	BMF|90427	438.3721
TCGA-KL-8345-01A-11R-2315-07	BMI1|648	1133.4419
TCGA-KL-8345-01A-11R-2315-07	BMP10|27302	0
TCGA-KL-8345-01A-11R-2315-07	BMP15|9210	0
TCGA-KL-8345-01A-11R-2315-07	BMP1|649	128.6822
TCGA-KL-8345-01A-11R-2315-07	BMP2K|55589	878.2946
TCGA-KL-8345-01A-11R-2315-07	BMP2|650	136.8217
TCGA-KL-8345-01A-11R-2315-07	BMP3|651	3.4884
TCGA-KL-8345-01A-11R-2315-07	BMP4|652	12.4031
TCGA-KL-8345-01A-11R-2315-07	BMP5|653	2.3256
TCGA-KL-8345-01A-11R-2315-07	BMP6|654	8.2132
TCGA-KL-8345-01A-11R-2315-07	BMP7|655	2858.9147
TCGA-KL-8345-01A-11R-2315-07	BMP8A|353500	55.814
TCGA-KL-8345-01A-11R-2315-07	BMP8B|656	25.1938
TCGA-KL-8345-01A-11R-2315-07	BMPER|168667	4.2636
TCGA-KL-8345-01A-11R-2315-07	BMPR1A|657	266.6667
TCGA-KL-8345-01A-11R-2315-07	BMPR1B|658	5570.5426
TCGA-KL-8345-01A-11R-2315-07	BMPR2|659	1686.4341
TCGA-KL-8345-01A-11R-2315-07	BMS1P4|729096	11.6279
TCGA-KL-8345-01A-11R-2315-07	BMS1P5|399761	52.7132
TCGA-KL-8345-01A-11R-2315-07	BMS1|9790	826.7442
TCGA-KL-8345-01A-11R-2315-07	BMX|660	4.6512
TCGA-KL-8345-01A-11R-2315-07	BNC1|646	10.0775
TCGA-KL-8345-01A-11R-2315-07	BNC2|54796	641.8605
TCGA-KL-8345-01A-11R-2315-07	BNIP1|662	265.1163
TCGA-KL-8345-01A-11R-2315-07	BNIP2|663	265.8915
TCGA-KL-8345-01A-11R-2315-07	BNIP3L|665	459.3023
TCGA-KL-8345-01A-11R-2315-07	BNIP3|664	594.9612
TCGA-KL-8345-01A-11R-2315-07	BNIPL|149428	3.876
TCGA-KL-8345-01A-11R-2315-07	BOC|91653	134.1085
TCGA-KL-8345-01A-11R-2315-07	BOD1L|259282	2308.1395
TCGA-KL-8345-01A-11R-2315-07	BOD1|91272	827.1318
TCGA-KL-8345-01A-11R-2315-07	BOK|666	253.1008
TCGA-KL-8345-01A-11R-2315-07	BOLA1|51027	156.5891
TCGA-KL-8345-01A-11R-2315-07	BOLA2|552900	1075.6783
TCGA-KL-8345-01A-11R-2315-07	BOLA3|388962	370.155
TCGA-KL-8345-01A-11R-2315-07	BOLL|66037	0
TCGA-KL-8345-01A-11R-2315-07	BOP1|23246	158.5271
TCGA-KL-8345-01A-11R-2315-07	BPESC1|60467	0
TCGA-KL-8345-01A-11R-2315-07	BPGM|669	2557.3643
TCGA-KL-8345-01A-11R-2315-07	BPHL|670	223.2558
TCGA-KL-8345-01A-11R-2315-07	BPIL1|80341	0
TCGA-KL-8345-01A-11R-2315-07	BPIL2|254240	0
TCGA-KL-8345-01A-11R-2315-07	BPIL3|128859	0
TCGA-KL-8345-01A-11R-2315-07	BPI|671	0
TCGA-KL-8345-01A-11R-2315-07	BPNT1|10380	369.7674
TCGA-KL-8345-01A-11R-2315-07	BPTF|2186	1116.2791
TCGA-KL-8345-01A-11R-2315-07	BPY2|9083	0
TCGA-KL-8345-01A-11R-2315-07	BRAF|673	280.6202
TCGA-KL-8345-01A-11R-2315-07	BRAP|8315	717.4419
TCGA-KL-8345-01A-11R-2315-07	BRCA1|672	50.3876
TCGA-KL-8345-01A-11R-2315-07	BRCA2|675	46.124
TCGA-KL-8345-01A-11R-2315-07	BRCC3|79184	1218.6047
TCGA-KL-8345-01A-11R-2315-07	BRD1|23774	770.9302
TCGA-KL-8345-01A-11R-2315-07	BRD2|6046	3106.2016
TCGA-KL-8345-01A-11R-2315-07	BRD3|8019	1163.5659
TCGA-KL-8345-01A-11R-2315-07	BRD4|23476	2220.5426
TCGA-KL-8345-01A-11R-2315-07	BRD7P3|23629	0
TCGA-KL-8345-01A-11R-2315-07	BRD7|29117	1599.6124
TCGA-KL-8345-01A-11R-2315-07	BRD8|10902	720.5426
TCGA-KL-8345-01A-11R-2315-07	BRD9|65980	779.4574
TCGA-KL-8345-01A-11R-2315-07	BRDT|676	0
TCGA-KL-8345-01A-11R-2315-07	BREA2|286076	1.1628
TCGA-KL-8345-01A-11R-2315-07	BRE|9577	353.0349
TCGA-KL-8345-01A-11R-2315-07	BRF1|2972	834.1085
TCGA-KL-8345-01A-11R-2315-07	BRF2|55290	329.0698
TCGA-KL-8345-01A-11R-2315-07	BRI3BP|140707	323.2558
TCGA-KL-8345-01A-11R-2315-07	BRI3|25798	2832.1705
TCGA-KL-8345-01A-11R-2315-07	BRIP1|83990	18.9922
TCGA-KL-8345-01A-11R-2315-07	BRIX1|55299	349.6124
TCGA-KL-8345-01A-11R-2315-07	BRMS1L|84312	265.5039
TCGA-KL-8345-01A-11R-2315-07	BRMS1|25855	489.5349
TCGA-KL-8345-01A-11R-2315-07	BRP44L|51660	2594.186
TCGA-KL-8345-01A-11R-2315-07	BRP44|25874	1332.5581
TCGA-KL-8345-01A-11R-2315-07	BRPF1|7862	616.2791
TCGA-KL-8345-01A-11R-2315-07	BRPF3|27154	2741.4729
TCGA-KL-8345-01A-11R-2315-07	BRS3|680	.3876
TCGA-KL-8345-01A-11R-2315-07	BRSK1|84446	5.4264
TCGA-KL-8345-01A-11R-2315-07	BRSK2|9024	2.7132
TCGA-KL-8345-01A-11R-2315-07	BRWD1|54014	925.969
TCGA-KL-8345-01A-11R-2315-07	BRWD3|254065	662.4031
TCGA-KL-8345-01A-11R-2315-07	BSCL2|26580	899.2248
TCGA-KL-8345-01A-11R-2315-07	BSDC1|55108	1654.2636
TCGA-KL-8345-01A-11R-2315-07	BSG|682	76900.3876
TCGA-KL-8345-01A-11R-2315-07	BSND|7809	1301.5504
TCGA-KL-8345-01A-11R-2315-07	BSN|8927	498.062
TCGA-KL-8345-01A-11R-2315-07	BSPH1|100131137	0
TCGA-KL-8345-01A-11R-2315-07	BSPRY|54836	418.2171
TCGA-KL-8345-01A-11R-2315-07	BST1|683	17.0543
TCGA-KL-8345-01A-11R-2315-07	BST2|684	169.7674
TCGA-KL-8345-01A-11R-2315-07	BSX|390259	0
TCGA-KL-8345-01A-11R-2315-07	BTAF1|9044	507.7519
TCGA-KL-8345-01A-11R-2315-07	BTBD10|84280	362.4031
TCGA-KL-8345-01A-11R-2315-07	BTBD11|121551	3.1008
TCGA-KL-8345-01A-11R-2315-07	BTBD12|84464	220.5426
TCGA-KL-8345-01A-11R-2315-07	BTBD16|118663	0
TCGA-KL-8345-01A-11R-2315-07	BTBD17|388419	0
TCGA-KL-8345-01A-11R-2315-07	BTBD18|643376	.3876
TCGA-KL-8345-01A-11R-2315-07	BTBD19|149478	4.6512
TCGA-KL-8345-01A-11R-2315-07	BTBD1|53339	2963.9535
TCGA-KL-8345-01A-11R-2315-07	BTBD2|55643	1818.9922
TCGA-KL-8345-01A-11R-2315-07	BTBD3|22903	2795.7364
TCGA-KL-8345-01A-11R-2315-07	BTBD6|90135	1342.2481
TCGA-KL-8345-01A-11R-2315-07	BTBD7|55727	696.5116
TCGA-KL-8345-01A-11R-2315-07	BTBD8|284697	15.5039
TCGA-KL-8345-01A-11R-2315-07	BTBD9|114781	755.4264
TCGA-KL-8345-01A-11R-2315-07	BTC|685	113.1783
TCGA-KL-8345-01A-11R-2315-07	BTD|686	1306.9767
TCGA-KL-8345-01A-11R-2315-07	BTF3L1|690	.3876
TCGA-KL-8345-01A-11R-2315-07	BTF3L4|91408	470.9302
TCGA-KL-8345-01A-11R-2315-07	BTF3|689	5282.5581
TCGA-KL-8345-01A-11R-2315-07	BTG1|694	2780.6202
TCGA-KL-8345-01A-11R-2315-07	BTG2|7832	2494.5736
TCGA-KL-8345-01A-11R-2315-07	BTG3|10950	1678.6822
TCGA-KL-8345-01A-11R-2315-07	BTG4|54766	0
TCGA-KL-8345-01A-11R-2315-07	BTK|695	23.2558
TCGA-KL-8345-01A-11R-2315-07	BTLA|151888	3.876
TCGA-KL-8345-01A-11R-2315-07	BTN1A1|696	0
TCGA-KL-8345-01A-11R-2315-07	BTN2A1|11120	403.1008
TCGA-KL-8345-01A-11R-2315-07	BTN2A2|10385	318.2171
TCGA-KL-8345-01A-11R-2315-07	BTN2A3|54718	20.5426
TCGA-KL-8345-01A-11R-2315-07	BTN3A1|11119	344.186
TCGA-KL-8345-01A-11R-2315-07	BTN3A2|11118	791.4729
TCGA-KL-8345-01A-11R-2315-07	BTN3A3|10384	263.9535
TCGA-KL-8345-01A-11R-2315-07	BTNL2|56244	.3876
TCGA-KL-8345-01A-11R-2315-07	BTNL3|10917	0
TCGA-KL-8345-01A-11R-2315-07	BTNL8|79908	0
TCGA-KL-8345-01A-11R-2315-07	BTNL9|153579	431.0078
TCGA-KL-8345-01A-11R-2315-07	BTRC|8945	293.7984
TCGA-KL-8345-01A-11R-2315-07	BUB1B|701	90.4845
TCGA-KL-8345-01A-11R-2315-07	BUB1|699	132.1705
TCGA-KL-8345-01A-11R-2315-07	BUB3|9184	446.5116
TCGA-KL-8345-01A-11R-2315-07	BUD13|84811	181.3953
TCGA-KL-8345-01A-11R-2315-07	BUD31|8896	1427.4922
TCGA-KL-8345-01A-11R-2315-07	BVES|11149	25.969
TCGA-KL-8345-01A-11R-2315-07	BYSL|705	163.1783
TCGA-KL-8345-01A-11R-2315-07	BZRAP1|9256	40.6977
TCGA-KL-8345-01A-11R-2315-07	BZW1|9689	1465.8915
TCGA-KL-8345-01A-11R-2315-07	BZW2|28969	763.1783
TCGA-KL-8345-01A-11R-2315-07	C10orf105|414152	1.5504
TCGA-KL-8345-01A-11R-2315-07	C10orf107|219621	1.1628
TCGA-KL-8345-01A-11R-2315-07	C10orf108|414235	60.4651
TCGA-KL-8345-01A-11R-2315-07	C10orf10|11067	649.6124
TCGA-KL-8345-01A-11R-2315-07	C10orf110|55853	5.376
TCGA-KL-8345-01A-11R-2315-07	C10orf111|221060	.7752
TCGA-KL-8345-01A-11R-2315-07	C10orf113|387638	0
TCGA-KL-8345-01A-11R-2315-07	C10orf114|399726	8.1395
TCGA-KL-8345-01A-11R-2315-07	C10orf116|10974	146.0078
TCGA-KL-8345-01A-11R-2315-07	C10orf118|55088	600
TCGA-KL-8345-01A-11R-2315-07	C10orf119|79892	582.1705
TCGA-KL-8345-01A-11R-2315-07	C10orf11|83938	166.2791
TCGA-KL-8345-01A-11R-2315-07	C10orf120|399814	0
TCGA-KL-8345-01A-11R-2315-07	C10orf122|387718	0
TCGA-KL-8345-01A-11R-2315-07	C10orf125|282969	6.5891
TCGA-KL-8345-01A-11R-2315-07	C10orf128|170371	7.3643
TCGA-KL-8345-01A-11R-2315-07	C10orf129|142827	1.5504
TCGA-KL-8345-01A-11R-2315-07	C10orf12|26148	113.0039
TCGA-KL-8345-01A-11R-2315-07	C10orf131|100127889	4.2636
TCGA-KL-8345-01A-11R-2315-07	C10orf137|26098	227.907
TCGA-KL-8345-01A-11R-2315-07	C10orf140|387640	7.7519
TCGA-KL-8345-01A-11R-2315-07	C10orf18|54906	984.4961
TCGA-KL-8345-01A-11R-2315-07	C10orf25|220979	23.655
TCGA-KL-8345-01A-11R-2315-07	C10orf26|54838	2869.1008
TCGA-KL-8345-01A-11R-2315-07	C10orf27|219793	0
TCGA-KL-8345-01A-11R-2315-07	C10orf28|27291	510.0775
TCGA-KL-8345-01A-11R-2315-07	C10orf2|56652	144.186
TCGA-KL-8345-01A-11R-2315-07	C10orf32|119032	755.814
TCGA-KL-8345-01A-11R-2315-07	C10orf35|219738	103.4884
TCGA-KL-8345-01A-11R-2315-07	C10orf40|283025	0
TCGA-KL-8345-01A-11R-2315-07	C10orf41|100131213	281.2984
TCGA-KL-8345-01A-11R-2315-07	C10orf46|143384	1100.3876
TCGA-KL-8345-01A-11R-2315-07	C10orf47|254427	36.4341
TCGA-KL-8345-01A-11R-2315-07	C10orf4|118924	167.0543
TCGA-KL-8345-01A-11R-2315-07	C10orf50|645528	0
TCGA-KL-8345-01A-11R-2315-07	C10orf53|282966	0
TCGA-KL-8345-01A-11R-2315-07	C10orf54|64115	223.6434
TCGA-KL-8345-01A-11R-2315-07	C10orf55|414236	.4264
TCGA-KL-8345-01A-11R-2315-07	C10orf57|80195	433.0775
TCGA-KL-8345-01A-11R-2315-07	C10orf58|84293	2798.4496
TCGA-KL-8345-01A-11R-2315-07	C10orf62|414157	0
TCGA-KL-8345-01A-11R-2315-07	C10orf67|256815	.7752
TCGA-KL-8345-01A-11R-2315-07	C10orf68|79741	1.938
TCGA-KL-8345-01A-11R-2315-07	C10orf71|118461	0
TCGA-KL-8345-01A-11R-2315-07	C10orf72|196740	560.4651
TCGA-KL-8345-01A-11R-2315-07	C10orf75|90271	138.3721
TCGA-KL-8345-01A-11R-2315-07	C10orf76|79591	427.1318
TCGA-KL-8345-01A-11R-2315-07	C10orf78|119392	22.4806
TCGA-KL-8345-01A-11R-2315-07	C10orf79|80217	15.1163
TCGA-KL-8345-01A-11R-2315-07	C10orf81|79949	0
TCGA-KL-8345-01A-11R-2315-07	C10orf82|143379	.7752
TCGA-KL-8345-01A-11R-2315-07	C10orf84|63877	313.1783
TCGA-KL-8345-01A-11R-2315-07	C10orf88|80007	118.9922
TCGA-KL-8345-01A-11R-2315-07	C10orf90|118611	0
TCGA-KL-8345-01A-11R-2315-07	C10orf91|170393	0
TCGA-KL-8345-01A-11R-2315-07	C10orf93|255352	20.9302
TCGA-KL-8345-01A-11R-2315-07	C10orf95|79946	1.9767
TCGA-KL-8345-01A-11R-2315-07	C10orf96|374355	0
TCGA-KL-8345-01A-11R-2315-07	C10orf99|387695	0
TCGA-KL-8345-01A-11R-2315-07	C11orf10|746	569.7674
TCGA-KL-8345-01A-11R-2315-07	C11orf16|56673	3.1008
TCGA-KL-8345-01A-11R-2315-07	C11orf17|56672	168.6047
TCGA-KL-8345-01A-11R-2315-07	C11orf1|64776	183.7209
TCGA-KL-8345-01A-11R-2315-07	C11orf20|25858	.3876
TCGA-KL-8345-01A-11R-2315-07	C11orf21|29125	2.7132
TCGA-KL-8345-01A-11R-2315-07	C11orf24|53838	241.4729
TCGA-KL-8345-01A-11R-2315-07	C11orf2|738	1291.0853
TCGA-KL-8345-01A-11R-2315-07	C11orf30|56946	335.2713
TCGA-KL-8345-01A-11R-2315-07	C11orf31|280636	724.031
TCGA-KL-8345-01A-11R-2315-07	C11orf34|349633	0
TCGA-KL-8345-01A-11R-2315-07	C11orf35|256329	53.9264
TCGA-KL-8345-01A-11R-2315-07	C11orf36|283303	0
TCGA-KL-8345-01A-11R-2315-07	C11orf40|143501	0
TCGA-KL-8345-01A-11R-2315-07	C11orf41|25758	31.7829
TCGA-KL-8345-01A-11R-2315-07	C11orf42|160298	1.5504
TCGA-KL-8345-01A-11R-2315-07	C11orf45|219833	17.0543
TCGA-KL-8345-01A-11R-2315-07	C11orf46|120534	490.3101
TCGA-KL-8345-01A-11R-2315-07	C11orf48|79081	185.3527
TCGA-KL-8345-01A-11R-2315-07	C11orf49|79096	180.6202
TCGA-KL-8345-01A-11R-2315-07	C11orf51|25906	526.6124
TCGA-KL-8345-01A-11R-2315-07	C11orf52|91894	200
TCGA-KL-8345-01A-11R-2315-07	C11orf53|341032	26.3566
TCGA-KL-8345-01A-11R-2315-07	C11orf54|28970	595.3488
TCGA-KL-8345-01A-11R-2315-07	C11orf57|55216	388.7597
TCGA-KL-8345-01A-11R-2315-07	C11orf58|10944	1725.5814
TCGA-KL-8345-01A-11R-2315-07	C11orf59|55004	1523.6434
TCGA-KL-8345-01A-11R-2315-07	C11orf61|79684	77.5194
TCGA-KL-8345-01A-11R-2315-07	C11orf63|79864	55.0388
TCGA-KL-8345-01A-11R-2315-07	C11orf64|283197	0
TCGA-KL-8345-01A-11R-2315-07	C11orf65|160140	6.5891
TCGA-KL-8345-01A-11R-2315-07	C11orf66|220004	12.4031
TCGA-KL-8345-01A-11R-2315-07	C11orf67|28971	77.907
TCGA-KL-8345-01A-11R-2315-07	C11orf68|83638	563.5659
TCGA-KL-8345-01A-11R-2315-07	C11orf70|85016	3.1008
TCGA-KL-8345-01A-11R-2315-07	C11orf71|54494	188.7597
TCGA-KL-8345-01A-11R-2315-07	C11orf73|51501	205.4264
TCGA-KL-8345-01A-11R-2315-07	C11orf74|119710	153.876
TCGA-KL-8345-01A-11R-2315-07	C11orf75|56935	29.4574
TCGA-KL-8345-01A-11R-2315-07	C11orf80|79703	93.7984
TCGA-KL-8345-01A-11R-2315-07	C11orf82|220042	17.0543
TCGA-KL-8345-01A-11R-2315-07	C11orf83|790955	296.0426
TCGA-KL-8345-01A-11R-2315-07	C11orf84|144097	106.5891
TCGA-KL-8345-01A-11R-2315-07	C11orf85|283129	0
TCGA-KL-8345-01A-11R-2315-07	C11orf86|254439	0
TCGA-KL-8345-01A-11R-2315-07	C11orf87|399947	.7752
TCGA-KL-8345-01A-11R-2315-07	C11orf88|399949	0
TCGA-KL-8345-01A-11R-2315-07	C11orf90|387804	0
TCGA-KL-8345-01A-11R-2315-07	C11orf92|399948	882.5271
TCGA-KL-8345-01A-11R-2315-07	C11orf93|120376	211.6589
TCGA-KL-8345-01A-11R-2315-07	C11orf94|143678	0
TCGA-KL-8345-01A-11R-2315-07	C11orf95|65998	317.4419
TCGA-KL-8345-01A-11R-2315-07	C11orf9|745	49.6124
TCGA-KL-8345-01A-11R-2315-07	C12orf10|60314	913.9535
TCGA-KL-8345-01A-11R-2315-07	C12orf11|55726	467.0543
TCGA-KL-8345-01A-11R-2315-07	C12orf12|196477	0
TCGA-KL-8345-01A-11R-2315-07	C12orf23|90488	2139.9225
TCGA-KL-8345-01A-11R-2315-07	C12orf24|29902	37.5969
TCGA-KL-8345-01A-11R-2315-07	C12orf26|84190	153.876
TCGA-KL-8345-01A-11R-2315-07	C12orf27|283460	5.4264
TCGA-KL-8345-01A-11R-2315-07	C12orf29|91298	484.7132
TCGA-KL-8345-01A-11R-2315-07	C12orf32|83695	267.0543
TCGA-KL-8345-01A-11R-2315-07	C12orf34|84915	1471.3178
TCGA-KL-8345-01A-11R-2315-07	C12orf35|55196	637.2093
TCGA-KL-8345-01A-11R-2315-07	C12orf36|283422	0
TCGA-KL-8345-01A-11R-2315-07	C12orf39|80763	308.9147
TCGA-KL-8345-01A-11R-2315-07	C12orf40|283461	0
TCGA-KL-8345-01A-11R-2315-07	C12orf41|54934	626.7442
TCGA-KL-8345-01A-11R-2315-07	C12orf42|374470	0
TCGA-KL-8345-01A-11R-2315-07	C12orf43|64897	437.9845
TCGA-KL-8345-01A-11R-2315-07	C12orf44|60673	1994.9612
TCGA-KL-8345-01A-11R-2315-07	C12orf45|121053	77.5194
TCGA-KL-8345-01A-11R-2315-07	C12orf47|51275	261.2636
TCGA-KL-8345-01A-11R-2315-07	C12orf48|55010	164.8953
TCGA-KL-8345-01A-11R-2315-07	C12orf49|79794	1088.3721
TCGA-KL-8345-01A-11R-2315-07	C12orf4|57102	527.5194
TCGA-KL-8345-01A-11R-2315-07	C12orf50|160419	0
TCGA-KL-8345-01A-11R-2315-07	C12orf51|283450	1494.9612
TCGA-KL-8345-01A-11R-2315-07	C12orf52|84934	569.7674
TCGA-KL-8345-01A-11R-2315-07	C12orf53|196500	4.2636
TCGA-KL-8345-01A-11R-2315-07	C12orf54|121273	0
TCGA-KL-8345-01A-11R-2315-07	C12orf56|115749	0
TCGA-KL-8345-01A-11R-2315-07	C12orf57|113246	481.3953
TCGA-KL-8345-01A-11R-2315-07	C12orf59|120939	82.9457
TCGA-KL-8345-01A-11R-2315-07	C12orf5|57103	553.1008
TCGA-KL-8345-01A-11R-2315-07	C12orf60|144608	50.3876
TCGA-KL-8345-01A-11R-2315-07	C12orf61|283416	8.5271
TCGA-KL-8345-01A-11R-2315-07	C12orf62|84987	1244.9612
TCGA-KL-8345-01A-11R-2315-07	C12orf63|374467	.3876
TCGA-KL-8345-01A-11R-2315-07	C12orf65|91574	421.7054
TCGA-KL-8345-01A-11R-2315-07	C12orf66|144577	242.2481
TCGA-KL-8345-01A-11R-2315-07	C12orf68|387856	5.0388
TCGA-KL-8345-01A-11R-2315-07	C12orf69|440087	6.5891
TCGA-KL-8345-01A-11R-2315-07	C12orf70|341346	0
TCGA-KL-8345-01A-11R-2315-07	C12orf71|728858	.3876
TCGA-KL-8345-01A-11R-2315-07	C12orf72|254013	76.3566
TCGA-KL-8345-01A-11R-2315-07	C12orf73|728568	201.5504
TCGA-KL-8345-01A-11R-2315-07	C12orf74|338809	4.2636
TCGA-KL-8345-01A-11R-2315-07	C12orf75|387882	6644.186
TCGA-KL-8345-01A-11R-2315-07	C12orf76|400073	84.8837
TCGA-KL-8345-01A-11R-2315-07	C12orf77|196415	19.7674
TCGA-KL-8345-01A-11R-2315-07	C13orf15|28984	2329.845
TCGA-KL-8345-01A-11R-2315-07	C13orf16|121793	0
TCGA-KL-8345-01A-11R-2315-07	C13orf18|80183	13.5659
TCGA-KL-8345-01A-11R-2315-07	C13orf1|57213	323.2558
TCGA-KL-8345-01A-11R-2315-07	C13orf23|80209	1262.4031
TCGA-KL-8345-01A-11R-2315-07	C13orf26|122046	0
TCGA-KL-8345-01A-11R-2315-07	C13orf27|93081	107.3643
TCGA-KL-8345-01A-11R-2315-07	C13orf28|122258	0
TCGA-KL-8345-01A-11R-2315-07	C13orf29|283487	14.3411
TCGA-KL-8345-01A-11R-2315-07	C13orf30|144809	.3876
TCGA-KL-8345-01A-11R-2315-07	C13orf31|144811	197.2868
TCGA-KL-8345-01A-11R-2315-07	C13orf33|84935	14.7287
TCGA-KL-8345-01A-11R-2315-07	C13orf34|79866	72.3605
TCGA-KL-8345-01A-11R-2315-07	C13orf35|400165	0
TCGA-KL-8345-01A-11R-2315-07	C13orf36|400120	5.0388
TCGA-KL-8345-01A-11R-2315-07	C13orf37|440145	350.7752
TCGA-KL-8345-01A-11R-2315-07	C13orf38|728591	1.5504
TCGA-KL-8345-01A-11R-2315-07	C13orf39|196541	0
TCGA-KL-8345-01A-11R-2315-07	C14orf101|54916	955.4264
TCGA-KL-8345-01A-11R-2315-07	C14orf102|55051	496.124
TCGA-KL-8345-01A-11R-2315-07	C14orf104|55172	298.062
TCGA-KL-8345-01A-11R-2315-07	C14orf105|55195	779.845
TCGA-KL-8345-01A-11R-2315-07	C14orf106|55320	395.3488
TCGA-KL-8345-01A-11R-2315-07	C14orf109|26175	360.0775
TCGA-KL-8345-01A-11R-2315-07	C14orf115|55237	0
TCGA-KL-8345-01A-11R-2315-07	C14orf118|55668	659.3023
TCGA-KL-8345-01A-11R-2315-07	C14orf119|55017	1161.2403
TCGA-KL-8345-01A-11R-2315-07	C14orf126|112487	217.8372
TCGA-KL-8345-01A-11R-2315-07	C14orf128|84837	62.0155
TCGA-KL-8345-01A-11R-2315-07	C14orf129|51527	469.3798
TCGA-KL-8345-01A-11R-2315-07	C14orf132|56967	1078.2946
TCGA-KL-8345-01A-11R-2315-07	C14orf135|64430	2572.093
TCGA-KL-8345-01A-11R-2315-07	C14orf138|79609	86.0465
TCGA-KL-8345-01A-11R-2315-07	C14orf139|79686	6.5891
TCGA-KL-8345-01A-11R-2315-07	C14orf142|84520	234.1085
TCGA-KL-8345-01A-11R-2315-07	C14orf143|90141	106.2016
TCGA-KL-8345-01A-11R-2315-07	C14orf145|145508	50.7752
TCGA-KL-8345-01A-11R-2315-07	C14orf147|171546	844.9612
TCGA-KL-8345-01A-11R-2315-07	C14orf148|122945	3.1008
TCGA-KL-8345-01A-11R-2315-07	C14orf149|112849	41.4729
TCGA-KL-8345-01A-11R-2315-07	C14orf153|84334	868.4264
TCGA-KL-8345-01A-11R-2315-07	C14orf156|81892	785.6589
TCGA-KL-8345-01A-11R-2315-07	C14orf159|80017	5237.9845
TCGA-KL-8345-01A-11R-2315-07	C14orf162|56936	.3876
TCGA-KL-8345-01A-11R-2315-07	C14orf165|414767	0
TCGA-KL-8345-01A-11R-2315-07	C14orf166B|145497	0
TCGA-KL-8345-01A-11R-2315-07	C14orf166|51637	1796.124
TCGA-KL-8345-01A-11R-2315-07	C14orf167|55449	1172.1822
TCGA-KL-8345-01A-11R-2315-07	C14orf169|79697	405.4264
TCGA-KL-8345-01A-11R-2315-07	C14orf174|161394	15.1163
TCGA-KL-8345-01A-11R-2315-07	C14orf176|643382	8.1395
TCGA-KL-8345-01A-11R-2315-07	C14orf177|283598	0
TCGA-KL-8345-01A-11R-2315-07	C14orf178|283579	.3876
TCGA-KL-8345-01A-11R-2315-07	C14orf179|112752	292.2481
TCGA-KL-8345-01A-11R-2315-07	C14orf180|400258	8.1395
TCGA-KL-8345-01A-11R-2315-07	C14orf181|400223	12.4031
TCGA-KL-8345-01A-11R-2315-07	C14orf182|283551	2.3256
TCGA-KL-8345-01A-11R-2315-07	C14orf183|196913	.3876
TCGA-KL-8345-01A-11R-2315-07	C14orf184|650662	.7752
TCGA-KL-8345-01A-11R-2315-07	C14orf19|280655	4.2636
TCGA-KL-8345-01A-11R-2315-07	C14orf1|11161	1307.7519
TCGA-KL-8345-01A-11R-2315-07	C14orf21|161424	384.4961
TCGA-KL-8345-01A-11R-2315-07	C14orf23|387978	0
TCGA-KL-8345-01A-11R-2315-07	C14orf28|122525	87.5969
TCGA-KL-8345-01A-11R-2315-07	C14orf2|9556	2483.3333
TCGA-KL-8345-01A-11R-2315-07	C14orf33|100129075	134.8837
TCGA-KL-8345-01A-11R-2315-07	C14orf34|645687	.3876
TCGA-KL-8345-01A-11R-2315-07	C14orf37|145407	497.0659
TCGA-KL-8345-01A-11R-2315-07	C14orf39|317761	22.8682
TCGA-KL-8345-01A-11R-2315-07	C14orf43|91748	1705.814
TCGA-KL-8345-01A-11R-2315-07	C14orf45|80127	73.4767
TCGA-KL-8345-01A-11R-2315-07	C14orf48|256369	0
TCGA-KL-8345-01A-11R-2315-07	C14orf49|161176	5.814
TCGA-KL-8345-01A-11R-2315-07	C14orf4|64207	2789.5349
TCGA-KL-8345-01A-11R-2315-07	C14orf50|145376	62.0155
TCGA-KL-8345-01A-11R-2315-07	C14orf53|440184	60.4651
TCGA-KL-8345-01A-11R-2315-07	C14orf64|388011	2.7132
TCGA-KL-8345-01A-11R-2315-07	C14orf68|283600	0
TCGA-KL-8345-01A-11R-2315-07	C14orf70|283601	0
TCGA-KL-8345-01A-11R-2315-07	C14orf72|145200	48.4496
TCGA-KL-8345-01A-11R-2315-07	C14orf73|91828	1.1628
TCGA-KL-8345-01A-11R-2315-07	C14orf79|122616	122.8682
TCGA-KL-8345-01A-11R-2315-07	C14orf80|283643	50
TCGA-KL-8345-01A-11R-2315-07	C14orf86|283592	0
TCGA-KL-8345-01A-11R-2315-07	C14orf93|60686	208.9147
TCGA-KL-8345-01A-11R-2315-07	C15orf17|57184	785.6589
TCGA-KL-8345-01A-11R-2315-07	C15orf21|283651	17.4419
TCGA-KL-8345-01A-11R-2315-07	C15orf23|90417	169.3798
TCGA-KL-8345-01A-11R-2315-07	C15orf24|56851	1873.6434
TCGA-KL-8345-01A-11R-2315-07	C15orf26|161502	0
TCGA-KL-8345-01A-11R-2315-07	C15orf27|123591	94.9612
TCGA-KL-8345-01A-11R-2315-07	C15orf28|80035	3.1008
TCGA-KL-8345-01A-11R-2315-07	C15orf29|79768	247.2868
TCGA-KL-8345-01A-11R-2315-07	C15orf2|23742	0
TCGA-KL-8345-01A-11R-2315-07	C15orf32|145858	0
TCGA-KL-8345-01A-11R-2315-07	C15orf33|196951	67.2209
TCGA-KL-8345-01A-11R-2315-07	C15orf34|80072	23.2558
TCGA-KL-8345-01A-11R-2315-07	C15orf37|283687	102.8527
TCGA-KL-8345-01A-11R-2315-07	C15orf38|348110	251.1279
TCGA-KL-8345-01A-11R-2315-07	C15orf39|56905	571.3178
TCGA-KL-8345-01A-11R-2315-07	C15orf40|123207	492.3527
TCGA-KL-8345-01A-11R-2315-07	C15orf41|84529	36.8217
TCGA-KL-8345-01A-11R-2315-07	C15orf42|90381	9.7326
TCGA-KL-8345-01A-11R-2315-07	C15orf43|145645	0
TCGA-KL-8345-01A-11R-2315-07	C15orf44|81556	1250
TCGA-KL-8345-01A-11R-2315-07	C15orf48|84419	2.7132
TCGA-KL-8345-01A-11R-2315-07	C15orf50|414926	0
TCGA-KL-8345-01A-11R-2315-07	C15orf51|196968	1.938
TCGA-KL-8345-01A-11R-2315-07	C15orf52|388115	1710.8527
TCGA-KL-8345-01A-11R-2315-07	C15orf53|400359	.3876
TCGA-KL-8345-01A-11R-2315-07	C15orf54|400360	.3876
TCGA-KL-8345-01A-11R-2315-07	C15orf55|256646	.3876
TCGA-KL-8345-01A-11R-2315-07	C15orf56|644809	37.2093
TCGA-KL-8345-01A-11R-2315-07	C15orf57|90416	424.0969
TCGA-KL-8345-01A-11R-2315-07	C15orf58|390637	67.8295
TCGA-KL-8345-01A-11R-2315-07	C15orf59|388135	4081.7829
TCGA-KL-8345-01A-11R-2315-07	C15orf5|81698	0
TCGA-KL-8345-01A-11R-2315-07	C15orf60|283677	0
TCGA-KL-8345-01A-11R-2315-07	C15orf61|145853	302.3256
TCGA-KL-8345-01A-11R-2315-07	C15orf62|643338	8.5271
TCGA-KL-8345-01A-11R-2315-07	C15orf63|25764	483.624
TCGA-KL-8345-01A-11R-2315-07	C16orf11|146325	247.2868
TCGA-KL-8345-01A-11R-2315-07	C16orf13|84326	344.186
TCGA-KL-8345-01A-11R-2315-07	C16orf3|750	1.1628
TCGA-KL-8345-01A-11R-2315-07	C16orf42|115939	1048.8333
TCGA-KL-8345-01A-11R-2315-07	C16orf45|89927	441.8605
TCGA-KL-8345-01A-11R-2315-07	C16orf46|123775	46.8992
TCGA-KL-8345-01A-11R-2315-07	C16orf48|84080	154.6512
TCGA-KL-8345-01A-11R-2315-07	C16orf52|730094	406.5891
TCGA-KL-8345-01A-11R-2315-07	C16orf53|79447	785.5698
TCGA-KL-8345-01A-11R-2315-07	C16orf54|283897	8.9147
TCGA-KL-8345-01A-11R-2315-07	C16orf55|124045	54.6512
TCGA-KL-8345-01A-11R-2315-07	C16orf57|79650	464.7287
TCGA-KL-8345-01A-11R-2315-07	C16orf58|64755	3307.3643
TCGA-KL-8345-01A-11R-2315-07	C16orf59|80178	26.7442
TCGA-KL-8345-01A-11R-2315-07	C16orf5|29965	2337.9845
TCGA-KL-8345-01A-11R-2315-07	C16orf61|56942	1016.2171
TCGA-KL-8345-01A-11R-2315-07	C16orf62|57020	1356.2016
TCGA-KL-8345-01A-11R-2315-07	C16orf63|123811	984.1085
TCGA-KL-8345-01A-11R-2315-07	C16orf68|79091	225.1938
TCGA-KL-8345-01A-11R-2315-07	C16orf70|80262	436.9341
TCGA-KL-8345-01A-11R-2315-07	C16orf71|146562	12.0155
TCGA-KL-8345-01A-11R-2315-07	C16orf72|29035	1114.7287
TCGA-KL-8345-01A-11R-2315-07	C16orf73|254528	.3953
TCGA-KL-8345-01A-11R-2315-07	C16orf74|404550	27.5194
TCGA-KL-8345-01A-11R-2315-07	C16orf75|116028	229.4574
TCGA-KL-8345-01A-11R-2315-07	C16orf78|123970	0
TCGA-KL-8345-01A-11R-2315-07	C16orf79|283870	30.2752
TCGA-KL-8345-01A-11R-2315-07	C16orf7|9605	1051.0891
TCGA-KL-8345-01A-11R-2315-07	C16orf80|29105	687.2093
TCGA-KL-8345-01A-11R-2315-07	C16orf81|283860	0
TCGA-KL-8345-01A-11R-2315-07	C16orf82|162083	0
TCGA-KL-8345-01A-11R-2315-07	C16orf86|388284	41.4729
TCGA-KL-8345-01A-11R-2315-07	C16orf87|388272	44.5736
TCGA-KL-8345-01A-11R-2315-07	C16orf88|400506	414.3411
TCGA-KL-8345-01A-11R-2315-07	C16orf89|146556	171.7054
TCGA-KL-8345-01A-11R-2315-07	C16orf90|646174	.3876
TCGA-KL-8345-01A-11R-2315-07	C16orf91|283951	418.2171
TCGA-KL-8345-01A-11R-2315-07	C16orf92|146378	0
TCGA-KL-8345-01A-11R-2315-07	C16orf93|90835	10.8527
TCGA-KL-8345-01A-11R-2315-07	C17orf100|388327	24.4186
TCGA-KL-8345-01A-11R-2315-07	C17orf101|79701	318.9922
[truncated: 18,532 more rows]
