# Supplementary material for: Dysfunctional miRNA-Mediated Regulation in Chromophobe Renal Cell Carcinoma
Source: PLoS One. 2016 Jun 3;11(6):e0156324. doi: 10.1371/journal.pone.0156324 (PMC4892590; doi:10.1371/journal.pone.0156324)
Supplement: S2 File — (ZIP) [file pone.0156324.s002.zip › S2_File mRNA expression profile downloaded from TCGA/case/unc.edu__IlluminaHiSeq_RNASeqV2__TCGA-KL-8346-01A-11R-2315-07__expression_rsem_gene_normalized.txt]

barcode	gene_id	normalized_count
TCGA-KL-8346-01A-11R-2315-07	?|100130426	0
TCGA-KL-8346-01A-11R-2315-07	?|100133144	.8599
TCGA-KL-8346-01A-11R-2315-07	?|100134869	24.936
TCGA-KL-8346-01A-11R-2315-07	?|10357	52.4947
TCGA-KL-8346-01A-11R-2315-07	?|10431	764.8488
TCGA-KL-8346-01A-11R-2315-07	?|136542	0
TCGA-KL-8346-01A-11R-2315-07	?|155060	126.8299
TCGA-KL-8346-01A-11R-2315-07	?|26823	4.2993
TCGA-KL-8346-01A-11R-2315-07	?|280660	0
TCGA-KL-8346-01A-11R-2315-07	?|317712	0
TCGA-KL-8346-01A-11R-2315-07	?|340602	0
TCGA-KL-8346-01A-11R-2315-07	?|388795	.4299
TCGA-KL-8346-01A-11R-2315-07	?|390284	4.2993
TCGA-KL-8346-01A-11R-2315-07	?|391343	0
TCGA-KL-8346-01A-11R-2315-07	?|391714	.8599
TCGA-KL-8346-01A-11R-2315-07	?|404770	0
TCGA-KL-8346-01A-11R-2315-07	?|441362	0
TCGA-KL-8346-01A-11R-2315-07	?|442388	0
TCGA-KL-8346-01A-11R-2315-07	?|553137	48.1524
TCGA-KL-8346-01A-11R-2315-07	?|57714	74.8081
TCGA-KL-8346-01A-11R-2315-07	?|645851	2.1497
TCGA-KL-8346-01A-11R-2315-07	?|652919	8.5127
TCGA-KL-8346-01A-11R-2315-07	?|653553	1573.5506
TCGA-KL-8346-01A-11R-2315-07	?|728045	0
TCGA-KL-8346-01A-11R-2315-07	?|728603	0
TCGA-KL-8346-01A-11R-2315-07	?|728788	.8599
TCGA-KL-8346-01A-11R-2315-07	?|729884	3709.0221
TCGA-KL-8346-01A-11R-2315-07	?|8225	1710.2689
TCGA-KL-8346-01A-11R-2315-07	?|90288	.4299
TCGA-KL-8346-01A-11R-2315-07	A1BG|1	9.4585
TCGA-KL-8346-01A-11R-2315-07	A1CF|29974	0
TCGA-KL-8346-01A-11R-2315-07	A2BP1|54715	5.5891
TCGA-KL-8346-01A-11R-2315-07	A2LD1|87769	95.1138
TCGA-KL-8346-01A-11R-2315-07	A2ML1|144568	1.7197
TCGA-KL-8346-01A-11R-2315-07	A2M|2	4234.8632
TCGA-KL-8346-01A-11R-2315-07	A4GALT|53947	93.7251
TCGA-KL-8346-01A-11R-2315-07	A4GNT|51146	0
TCGA-KL-8346-01A-11R-2315-07	AAA1|404744	0
TCGA-KL-8346-01A-11R-2315-07	AAAS|8086	1076.9793
TCGA-KL-8346-01A-11R-2315-07	AACSL|729522	0
TCGA-KL-8346-01A-11R-2315-07	AACS|65985	1589.0281
TCGA-KL-8346-01A-11R-2315-07	AADACL2|344752	0
TCGA-KL-8346-01A-11R-2315-07	AADACL3|126767	0
TCGA-KL-8346-01A-11R-2315-07	AADACL4|343066	0
TCGA-KL-8346-01A-11R-2315-07	AADAC|13	0
TCGA-KL-8346-01A-11R-2315-07	AADAT|51166	93.2952
TCGA-KL-8346-01A-11R-2315-07	AAGAB|79719	2099.3573
TCGA-KL-8346-01A-11R-2315-07	AAK1|22848	917.9045
TCGA-KL-8346-01A-11R-2315-07	AAMP|14	1730.9057
TCGA-KL-8346-01A-11R-2315-07	AANAT|15	2.5796
TCGA-KL-8346-01A-11R-2315-07	AARS2|57505	655.2118
TCGA-KL-8346-01A-11R-2315-07	AARSD1|80755	307.8312
TCGA-KL-8346-01A-11R-2315-07	AARS|16	4134.2247
TCGA-KL-8346-01A-11R-2315-07	AASDHPPT|60496	408.4353
TCGA-KL-8346-01A-11R-2315-07	AASDH|132949	223.1346
TCGA-KL-8346-01A-11R-2315-07	AASS|10157	57.6109
TCGA-KL-8346-01A-11R-2315-07	AATF|26574	539.5645
TCGA-KL-8346-01A-11R-2315-07	AATK|9625	18.5043
TCGA-KL-8346-01A-11R-2315-07	ABAT|18	282.4652
TCGA-KL-8346-01A-11R-2315-07	ABCA10|10349	25.366
TCGA-KL-8346-01A-11R-2315-07	ABCA11P|79963	70.5819
TCGA-KL-8346-01A-11R-2315-07	ABCA12|26154	.8599
TCGA-KL-8346-01A-11R-2315-07	ABCA13|154664	145.317
TCGA-KL-8346-01A-11R-2315-07	ABCA17P|650655	6.8789
TCGA-KL-8346-01A-11R-2315-07	ABCA1|19	325.0285
TCGA-KL-8346-01A-11R-2315-07	ABCA2|20	8601.2167
TCGA-KL-8346-01A-11R-2315-07	ABCA3|21	1790.2362
TCGA-KL-8346-01A-11R-2315-07	ABCA4|24	1.2898
TCGA-KL-8346-01A-11R-2315-07	ABCA5|23461	546.0135
TCGA-KL-8346-01A-11R-2315-07	ABCA6|23460	1.7197
TCGA-KL-8346-01A-11R-2315-07	ABCA7|10347	402.4162
TCGA-KL-8346-01A-11R-2315-07	ABCA8|10351	4.2993
TCGA-KL-8346-01A-11R-2315-07	ABCA9|10350	7.3088
TCGA-KL-8346-01A-11R-2315-07	ABCB10|23456	203.7877
TCGA-KL-8346-01A-11R-2315-07	ABCB11|8647	.8599
TCGA-KL-8346-01A-11R-2315-07	ABCB1|5243	12.468
TCGA-KL-8346-01A-11R-2315-07	ABCB4|5244	5.1592
TCGA-KL-8346-01A-11R-2315-07	ABCB5|340273	0
TCGA-KL-8346-01A-11R-2315-07	ABCB6|10058	112.3799
TCGA-KL-8346-01A-11R-2315-07	ABCB7|22	440.2502
TCGA-KL-8346-01A-11R-2315-07	ABCB8|11194	1075.2596
TCGA-KL-8346-01A-11R-2315-07	ABCB9|23457	872.293
TCGA-KL-8346-01A-11R-2315-07	ABCC10|89845	254.9496
TCGA-KL-8346-01A-11R-2315-07	ABCC11|85320	2.5796
TCGA-KL-8346-01A-11R-2315-07	ABCC12|94160	0
TCGA-KL-8346-01A-11R-2315-07	ABCC13|150000	0
TCGA-KL-8346-01A-11R-2315-07	ABCC1|4363	868.8923
TCGA-KL-8346-01A-11R-2315-07	ABCC2|1244	1.7197
TCGA-KL-8346-01A-11R-2315-07	ABCC3|8714	6.019
TCGA-KL-8346-01A-11R-2315-07	ABCC4|10257	1189.6214
TCGA-KL-8346-01A-11R-2315-07	ABCC5|10057	2657.8387
TCGA-KL-8346-01A-11R-2315-07	ABCC6P1|653190	2.5796
TCGA-KL-8346-01A-11R-2315-07	ABCC6P2|730013	23.6463
TCGA-KL-8346-01A-11R-2315-07	ABCC6|368	105.3333
TCGA-KL-8346-01A-11R-2315-07	ABCC8|6833	.4299
TCGA-KL-8346-01A-11R-2315-07	ABCC9|10060	64.9197
TCGA-KL-8346-01A-11R-2315-07	ABCD1|215	1009.9099
TCGA-KL-8346-01A-11R-2315-07	ABCD2|225	1.2898
TCGA-KL-8346-01A-11R-2315-07	ABCD3|5825	1113.5235
TCGA-KL-8346-01A-11R-2315-07	ABCD4|5826	678.4325
TCGA-KL-8346-01A-11R-2315-07	ABCE1|6059	624.2611
TCGA-KL-8346-01A-11R-2315-07	ABCF1|23	818.1603
TCGA-KL-8346-01A-11R-2315-07	ABCF2|10061	1803.1342
TCGA-KL-8346-01A-11R-2315-07	ABCF3|55324	2204.6906
TCGA-KL-8346-01A-11R-2315-07	ABCG1|9619	2047.7654
TCGA-KL-8346-01A-11R-2315-07	ABCG2|9429	47.2925
TCGA-KL-8346-01A-11R-2315-07	ABCG4|64137	18.0571
TCGA-KL-8346-01A-11R-2315-07	ABCG5|64240	2.5796
TCGA-KL-8346-01A-11R-2315-07	ABCG8|64241	4.7293
TCGA-KL-8346-01A-11R-2315-07	ABHD10|55347	2594.6387
TCGA-KL-8346-01A-11R-2315-07	ABHD11|83451	2073.5613
TCGA-KL-8346-01A-11R-2315-07	ABHD12B|145447	0
TCGA-KL-8346-01A-11R-2315-07	ABHD12|26090	4806.6381
TCGA-KL-8346-01A-11R-2315-07	ABHD13|84945	239.0421
TCGA-KL-8346-01A-11R-2315-07	ABHD14A|25864	726.3355
TCGA-KL-8346-01A-11R-2315-07	ABHD14B|84836	2182.764
TCGA-KL-8346-01A-11R-2315-07	ABHD15|116236	280.3156
TCGA-KL-8346-01A-11R-2315-07	ABHD1|84696	.4299
TCGA-KL-8346-01A-11R-2315-07	ABHD2|11057	24336.7226
TCGA-KL-8346-01A-11R-2315-07	ABHD3|171586	1246.3724
TCGA-KL-8346-01A-11R-2315-07	ABHD4|63874	1205.5289
TCGA-KL-8346-01A-11R-2315-07	ABHD5|51099	510.759
TCGA-KL-8346-01A-11R-2315-07	ABHD6|57406	500.0107
TCGA-KL-8346-01A-11R-2315-07	ABHD8|79575	1066.231
TCGA-KL-8346-01A-11R-2315-07	ABI1|10006	663.1011
TCGA-KL-8346-01A-11R-2315-07	ABI2|10152	618.6719
TCGA-KL-8346-01A-11R-2315-07	ABI3BP|25890	17.6272
TCGA-KL-8346-01A-11R-2315-07	ABI3|51225	77.3877
TCGA-KL-8346-01A-11R-2315-07	ABL1|25	2340.979
TCGA-KL-8346-01A-11R-2315-07	ABL2|27	239.472
TCGA-KL-8346-01A-11R-2315-07	ABLIM1|3983	76.0979
TCGA-KL-8346-01A-11R-2315-07	ABLIM2|84448	24.5061
TCGA-KL-8346-01A-11R-2315-07	ABLIM3|22885	16.3374
TCGA-KL-8346-01A-11R-2315-07	ABO|28	3.4395
TCGA-KL-8346-01A-11R-2315-07	ABP1|26	2.5796
TCGA-KL-8346-01A-11R-2315-07	ABRA|137735	.8599
TCGA-KL-8346-01A-11R-2315-07	ABR|29	5933.9195
TCGA-KL-8346-01A-11R-2315-07	ABT1|29777	434.2312
TCGA-KL-8346-01A-11R-2315-07	ABTB1|80325	464.3264
TCGA-KL-8346-01A-11R-2315-07	ABTB2|25841	1514.6499
TCGA-KL-8346-01A-11R-2315-07	ACAA1|30	2269.6103
TCGA-KL-8346-01A-11R-2315-07	ACAA2|10449	4289.0002
TCGA-KL-8346-01A-11R-2315-07	ACACA|31	2012.9409
TCGA-KL-8346-01A-11R-2315-07	ACACB|32	3800.1677
TCGA-KL-8346-01A-11R-2315-07	ACAD10|80724	1952.7505
TCGA-KL-8346-01A-11R-2315-07	ACAD11|84129	556.2888
TCGA-KL-8346-01A-11R-2315-07	ACAD8|27034	676.7127
TCGA-KL-8346-01A-11R-2315-07	ACAD9|28976	1200.7739
TCGA-KL-8346-01A-11R-2315-07	ACADL|33	1198.65
TCGA-KL-8346-01A-11R-2315-07	ACADM|34	408.4353
TCGA-KL-8346-01A-11R-2315-07	ACADSB|36	912.7453
TCGA-KL-8346-01A-11R-2315-07	ACADS|35	3565.8548
TCGA-KL-8346-01A-11R-2315-07	ACADVL|37	4007.799
TCGA-KL-8346-01A-11R-2315-07	ACAN|176	79.5374
TCGA-KL-8346-01A-11R-2315-07	ACAP1|9744	15.0476
TCGA-KL-8346-01A-11R-2315-07	ACAP2|23527	469.9155
TCGA-KL-8346-01A-11R-2315-07	ACAP3|116983	470.3884
TCGA-KL-8346-01A-11R-2315-07	ACAT1|38	3312.195
TCGA-KL-8346-01A-11R-2315-07	ACAT2|39	193.4349
TCGA-KL-8346-01A-11R-2315-07	ACBD3|64746	475.5046
TCGA-KL-8346-01A-11R-2315-07	ACBD4|79777	199.4884
TCGA-KL-8346-01A-11R-2315-07	ACBD5|91452	730.8842
TCGA-KL-8346-01A-11R-2315-07	ACBD6|84320	406.7155
TCGA-KL-8346-01A-11R-2315-07	ACBD7|414149	9.0286
TCGA-KL-8346-01A-11R-2315-07	ACCN1|40	.8599
TCGA-KL-8346-01A-11R-2315-07	ACCN2|41	789.7848
TCGA-KL-8346-01A-11R-2315-07	ACCN3|9311	1.7197
TCGA-KL-8346-01A-11R-2315-07	ACCN4|55515	0
TCGA-KL-8346-01A-11R-2315-07	ACCN5|51802	0
TCGA-KL-8346-01A-11R-2315-07	ACCSL|390110	0
TCGA-KL-8346-01A-11R-2315-07	ACCS|84680	229.1537
TCGA-KL-8346-01A-11R-2315-07	ACD|65057	684.8814
TCGA-KL-8346-01A-11R-2315-07	ACE2|59272	.8599
TCGA-KL-8346-01A-11R-2315-07	ACER1|125981	0
TCGA-KL-8346-01A-11R-2315-07	ACER2|340485	21.4966
TCGA-KL-8346-01A-11R-2315-07	ACER3|55331	128.5496
TCGA-KL-8346-01A-11R-2315-07	ACE|1636	275.5863
TCGA-KL-8346-01A-11R-2315-07	ACHE|43	13.7578
TCGA-KL-8346-01A-11R-2315-07	ACIN1|22985	2661.2782
TCGA-KL-8346-01A-11R-2315-07	ACLY|47	1194.3507
TCGA-KL-8346-01A-11R-2315-07	ACMSD|130013	.4299
TCGA-KL-8346-01A-11R-2315-07	ACN9|57001	65.7796
TCGA-KL-8346-01A-11R-2315-07	ACO1|48	1702.9601
TCGA-KL-8346-01A-11R-2315-07	ACO2|50	17250.891
TCGA-KL-8346-01A-11R-2315-07	ACOT11|26027	1272.3618
TCGA-KL-8346-01A-11R-2315-07	ACOT12|134526	0
TCGA-KL-8346-01A-11R-2315-07	ACOT13|55856	421.5224
TCGA-KL-8346-01A-11R-2315-07	ACOT1|641371	2546.4864
TCGA-KL-8346-01A-11R-2315-07	ACOT2|10965	1227.0255
TCGA-KL-8346-01A-11R-2315-07	ACOT4|122970	233.0231
TCGA-KL-8346-01A-11R-2315-07	ACOT6|641372	20.2068
TCGA-KL-8346-01A-11R-2315-07	ACOT7|11332	846.5358
TCGA-KL-8346-01A-11R-2315-07	ACOT8|10005	1222.1071
TCGA-KL-8346-01A-11R-2315-07	ACOT9|23597	278.5958
TCGA-KL-8346-01A-11R-2315-07	ACOX1|51	912.5777
TCGA-KL-8346-01A-11R-2315-07	ACOX2|8309	328.4679
TCGA-KL-8346-01A-11R-2315-07	ACOX3|8310	616.9522
TCGA-KL-8346-01A-11R-2315-07	ACOXL|55289	1.7197
TCGA-KL-8346-01A-11R-2315-07	ACP1|52	937.2514
TCGA-KL-8346-01A-11R-2315-07	ACP2|53	876.1968
TCGA-KL-8346-01A-11R-2315-07	ACP5|54	44.283
TCGA-KL-8346-01A-11R-2315-07	ACP6|51205	226.1442
TCGA-KL-8346-01A-11R-2315-07	ACPL2|92370	290.6339
TCGA-KL-8346-01A-11R-2315-07	ACPP|55	85.9864
TCGA-KL-8346-01A-11R-2315-07	ACPT|93650	.4299
TCGA-KL-8346-01A-11R-2315-07	ACRBP|84519	2.1497
TCGA-KL-8346-01A-11R-2315-07	ACRC|93953	12.898
TCGA-KL-8346-01A-11R-2315-07	ACRV1|56	1.7197
TCGA-KL-8346-01A-11R-2315-07	ACR|49	2.1497
TCGA-KL-8346-01A-11R-2315-07	ACSBG1|23205	4117.8873
TCGA-KL-8346-01A-11R-2315-07	ACSBG2|81616	4.2993
TCGA-KL-8346-01A-11R-2315-07	ACSF2|80221	482.3835
TCGA-KL-8346-01A-11R-2315-07	ACSF3|197322	816.0107
TCGA-KL-8346-01A-11R-2315-07	ACSL1|2180	11202.7344
TCGA-KL-8346-01A-11R-2315-07	ACSL3|2181	2250.6933
TCGA-KL-8346-01A-11R-2315-07	ACSL4|2182	814.2909
TCGA-KL-8346-01A-11R-2315-07	ACSL5|51703	378.77
TCGA-KL-8346-01A-11R-2315-07	ACSL6|23305	2.5796
TCGA-KL-8346-01A-11R-2315-07	ACSM1|116285	6.8789
TCGA-KL-8346-01A-11R-2315-07	ACSM2A|123876	1.7197
TCGA-KL-8346-01A-11R-2315-07	ACSM2B|348158	0
TCGA-KL-8346-01A-11R-2315-07	ACSM3|6296	362.1574
TCGA-KL-8346-01A-11R-2315-07	ACSM4|341392	0
TCGA-KL-8346-01A-11R-2315-07	ACSM5|54988	.8599
TCGA-KL-8346-01A-11R-2315-07	ACSS1|84532	5987.231
TCGA-KL-8346-01A-11R-2315-07	ACSS2|55902	1615.6839
TCGA-KL-8346-01A-11R-2315-07	ACSS3|79611	2147.0797
TCGA-KL-8346-01A-11R-2315-07	ACTA1|58	.4299
TCGA-KL-8346-01A-11R-2315-07	ACTA2|59	2171.1559
TCGA-KL-8346-01A-11R-2315-07	ACTBL2|345651	1.2898
TCGA-KL-8346-01A-11R-2315-07	ACTB|60	108658.3976
TCGA-KL-8346-01A-11R-2315-07	ACTC1|70	380.9196
TCGA-KL-8346-01A-11R-2315-07	ACTG1|71	40937.2514
TCGA-KL-8346-01A-11R-2315-07	ACTG2|72	329.7577
TCGA-KL-8346-01A-11R-2315-07	ACTL6A|86	365.872
TCGA-KL-8346-01A-11R-2315-07	ACTL6B|51412	0
TCGA-KL-8346-01A-11R-2315-07	ACTL7A|10881	0
TCGA-KL-8346-01A-11R-2315-07	ACTL7B|10880	.4299
TCGA-KL-8346-01A-11R-2315-07	ACTL8|81569	0
TCGA-KL-8346-01A-11R-2315-07	ACTL9|284382	0
TCGA-KL-8346-01A-11R-2315-07	ACTN1|87	629.8502
TCGA-KL-8346-01A-11R-2315-07	ACTN2|88	29.2354
TCGA-KL-8346-01A-11R-2315-07	ACTN3|89	0
TCGA-KL-8346-01A-11R-2315-07	ACTN4|81	15268.3721
TCGA-KL-8346-01A-11R-2315-07	ACTR10|55860	789.7848
TCGA-KL-8346-01A-11R-2315-07	ACTR1A|10121	2340.549
TCGA-KL-8346-01A-11R-2315-07	ACTR1B|10120	2134.6117
TCGA-KL-8346-01A-11R-2315-07	ACTR2|10097	1045.1643
TCGA-KL-8346-01A-11R-2315-07	ACTR3B|57180	1306.9928
TCGA-KL-8346-01A-11R-2315-07	ACTR3C|653857	184.4408
TCGA-KL-8346-01A-11R-2315-07	ACTR3|10096	1330.6391
TCGA-KL-8346-01A-11R-2315-07	ACTR5|79913	174.5523
TCGA-KL-8346-01A-11R-2315-07	ACTR6|64431	439.3904
TCGA-KL-8346-01A-11R-2315-07	ACTR8|93973	572.6692
TCGA-KL-8346-01A-11R-2315-07	ACTRT1|139741	0
TCGA-KL-8346-01A-11R-2315-07	ACTRT2|140625	0
TCGA-KL-8346-01A-11R-2315-07	ACVR1B|91	3793.7187
TCGA-KL-8346-01A-11R-2315-07	ACVR1C|130399	61.0503
TCGA-KL-8346-01A-11R-2315-07	ACVR1|90	1121.6922
TCGA-KL-8346-01A-11R-2315-07	ACVR2A|92	200.3482
TCGA-KL-8346-01A-11R-2315-07	ACVR2B|93	166.8136
TCGA-KL-8346-01A-11R-2315-07	ACVRL1|94	328.038
TCGA-KL-8346-01A-11R-2315-07	ACY1|95	1597.0163
TCGA-KL-8346-01A-11R-2315-07	ACY3|91703	4.2993
TCGA-KL-8346-01A-11R-2315-07	ACYP1|97	35.2544
TCGA-KL-8346-01A-11R-2315-07	ACYP2|98	245.4911
TCGA-KL-8346-01A-11R-2315-07	ADAD1|132612	0
TCGA-KL-8346-01A-11R-2315-07	ADAD2|161931	.8599
TCGA-KL-8346-01A-11R-2315-07	ADAL|161823	243.3414
TCGA-KL-8346-01A-11R-2315-07	ADAM10|102	869.7521
TCGA-KL-8346-01A-11R-2315-07	ADAM11|4185	1.2898
TCGA-KL-8346-01A-11R-2315-07	ADAM12|8038	79.1075
TCGA-KL-8346-01A-11R-2315-07	ADAM15|8751	753.2922
TCGA-KL-8346-01A-11R-2315-07	ADAM17|6868	158.6449
TCGA-KL-8346-01A-11R-2315-07	ADAM18|8749	0
TCGA-KL-8346-01A-11R-2315-07	ADAM19|8728	59.7605
TCGA-KL-8346-01A-11R-2315-07	ADAM20|8748	2.5796
TCGA-KL-8346-01A-11R-2315-07	ADAM21P1|145241	.4299
TCGA-KL-8346-01A-11R-2315-07	ADAM21|8747	.4299
TCGA-KL-8346-01A-11R-2315-07	ADAM22|53616	21.4966
TCGA-KL-8346-01A-11R-2315-07	ADAM23|8745	.4299
TCGA-KL-8346-01A-11R-2315-07	ADAM28|10863	1.7197
TCGA-KL-8346-01A-11R-2315-07	ADAM29|11086	.4299
TCGA-KL-8346-01A-11R-2315-07	ADAM2|2515	49.0122
TCGA-KL-8346-01A-11R-2315-07	ADAM30|11085	0
TCGA-KL-8346-01A-11R-2315-07	ADAM32|203102	7.3088
TCGA-KL-8346-01A-11R-2315-07	ADAM33|80332	0
TCGA-KL-8346-01A-11R-2315-07	ADAM3A|1587	0
TCGA-KL-8346-01A-11R-2315-07	ADAM5P|255926	0
TCGA-KL-8346-01A-11R-2315-07	ADAM6|8755	23.6248
TCGA-KL-8346-01A-11R-2315-07	ADAM7|8756	0
TCGA-KL-8346-01A-11R-2315-07	ADAM8|101	13.7578
TCGA-KL-8346-01A-11R-2315-07	ADAM9|8754	1882.6716
TCGA-KL-8346-01A-11R-2315-07	ADAMDEC1|27299	.8599
TCGA-KL-8346-01A-11R-2315-07	ADAMTS10|81794	9.8884
TCGA-KL-8346-01A-11R-2315-07	ADAMTS12|81792	45.1428
TCGA-KL-8346-01A-11R-2315-07	ADAMTS13|11093	33.9646
TCGA-KL-8346-01A-11R-2315-07	ADAMTS14|140766	19.7769
TCGA-KL-8346-01A-11R-2315-07	ADAMTS15|170689	6.449
TCGA-KL-8346-01A-11R-2315-07	ADAMTS16|170690	2.1497
TCGA-KL-8346-01A-11R-2315-07	ADAMTS17|170691	130.6993
TCGA-KL-8346-01A-11R-2315-07	ADAMTS18|170692	179.7115
TCGA-KL-8346-01A-11R-2315-07	ADAMTS19|171019	0
TCGA-KL-8346-01A-11R-2315-07	ADAMTS1|9510	166.8136
TCGA-KL-8346-01A-11R-2315-07	ADAMTS20|80070	0
TCGA-KL-8346-01A-11R-2315-07	ADAMTS2|9509	88.136
TCGA-KL-8346-01A-11R-2315-07	ADAMTS3|9508	30.9551
TCGA-KL-8346-01A-11R-2315-07	ADAMTS4|9507	519.3577
TCGA-KL-8346-01A-11R-2315-07	ADAMTS5|11096	413.5944
TCGA-KL-8346-01A-11R-2315-07	ADAMTS6|11174	3.8694
TCGA-KL-8346-01A-11R-2315-07	ADAMTS7|11173	61.9102
TCGA-KL-8346-01A-11R-2315-07	ADAMTS8|11095	1.7197
TCGA-KL-8346-01A-11R-2315-07	ADAMTS9|56999	233.453
TCGA-KL-8346-01A-11R-2315-07	ADAMTSL1|92949	3202.5624
TCGA-KL-8346-01A-11R-2315-07	ADAMTSL2|9719	164.6639
TCGA-KL-8346-01A-11R-2315-07	ADAMTSL3|57188	26.2258
TCGA-KL-8346-01A-11R-2315-07	ADAMTSL4|54507	42.5633
TCGA-KL-8346-01A-11R-2315-07	ADAMTSL5|339366	59.3306
TCGA-KL-8346-01A-11R-2315-07	ADAP1|11033	2543.0039
TCGA-KL-8346-01A-11R-2315-07	ADAP2|55803	36.1143
TCGA-KL-8346-01A-11R-2315-07	ADARB1|104	175.8421
TCGA-KL-8346-01A-11R-2315-07	ADARB2|105	1.2898
TCGA-KL-8346-01A-11R-2315-07	ADAR|103	4622.6273
TCGA-KL-8346-01A-11R-2315-07	ADAT1|23536	134.1387
TCGA-KL-8346-01A-11R-2315-07	ADAT2|134637	20.2068
TCGA-KL-8346-01A-11R-2315-07	ADAT3|113179	110.4925
TCGA-KL-8346-01A-11R-2315-07	ADA|100	24.0762
TCGA-KL-8346-01A-11R-2315-07	ADCK1|57143	527.5264
TCGA-KL-8346-01A-11R-2315-07	ADCK2|90956	2522.8401
TCGA-KL-8346-01A-11R-2315-07	ADCK4|79934	989.2732
TCGA-KL-8346-01A-11R-2315-07	ADCK5|203054	237.3224
TCGA-KL-8346-01A-11R-2315-07	ADCY10|55811	3.0095
TCGA-KL-8346-01A-11R-2315-07	ADCY1|107	113.9319
TCGA-KL-8346-01A-11R-2315-07	ADCY2|108	0
TCGA-KL-8346-01A-11R-2315-07	ADCY3|109	385.5199
TCGA-KL-8346-01A-11R-2315-07	ADCY4|196883	64.9197
TCGA-KL-8346-01A-11R-2315-07	ADCY5|111	3453.2127
TCGA-KL-8346-01A-11R-2315-07	ADCY6|112	3445.044
TCGA-KL-8346-01A-11R-2315-07	ADCY7|113	625.1209
TCGA-KL-8346-01A-11R-2315-07	ADCY8|114	0
TCGA-KL-8346-01A-11R-2315-07	ADCY9|115	661.2352
TCGA-KL-8346-01A-11R-2315-07	ADCYAP1R1|117	.4299
TCGA-KL-8346-01A-11R-2315-07	ADCYAP1|116	1694.3614
TCGA-KL-8346-01A-11R-2315-07	ADC|113451	14.1878
TCGA-KL-8346-01A-11R-2315-07	ADD1|118	10157.1401
TCGA-KL-8346-01A-11R-2315-07	ADD2|119	.8599
TCGA-KL-8346-01A-11R-2315-07	ADD3|120	1066.6609
TCGA-KL-8346-01A-11R-2315-07	ADH1A|124	0
TCGA-KL-8346-01A-11R-2315-07	ADH1B|125	3.4395
TCGA-KL-8346-01A-11R-2315-07	ADH1C|126	10.7483
TCGA-KL-8346-01A-11R-2315-07	ADH4|127	0
TCGA-KL-8346-01A-11R-2315-07	ADH5|128	2070.1219
TCGA-KL-8346-01A-11R-2315-07	ADH6|130	5.1592
TCGA-KL-8346-01A-11R-2315-07	ADH7|131	0
TCGA-KL-8346-01A-11R-2315-07	ADHFE1|137872	236.0326
TCGA-KL-8346-01A-11R-2315-07	ADI1|55256	1807.4335
TCGA-KL-8346-01A-11R-2315-07	ADIG|149685	.4299
TCGA-KL-8346-01A-11R-2315-07	ADIPOQ|9370	0
TCGA-KL-8346-01A-11R-2315-07	ADIPOR1|51094	1843.5478
TCGA-KL-8346-01A-11R-2315-07	ADIPOR2|79602	8481.2657
TCGA-KL-8346-01A-11R-2315-07	ADK|132	209.3768
TCGA-KL-8346-01A-11R-2315-07	ADM2|79924	968.2065
TCGA-KL-8346-01A-11R-2315-07	ADM|133	1100.1956
TCGA-KL-8346-01A-11R-2315-07	ADNP2|22850	1040.0052
TCGA-KL-8346-01A-11R-2315-07	ADNP|23394	2899.8904
TCGA-KL-8346-01A-11R-2315-07	ADORA1|134	13.3279
TCGA-KL-8346-01A-11R-2315-07	ADORA2A|135	57.1809
TCGA-KL-8346-01A-11R-2315-07	ADORA2B|136	17.6272
TCGA-KL-8346-01A-11R-2315-07	ADORA3|140	8.5986
TCGA-KL-8346-01A-11R-2315-07	ADO|84890	354.6938
TCGA-KL-8346-01A-11R-2315-07	ADPGK|83440	1331.9289
TCGA-KL-8346-01A-11R-2315-07	ADPRHL1|113622	33.5347
TCGA-KL-8346-01A-11R-2315-07	ADPRHL2|54936	543.8638
TCGA-KL-8346-01A-11R-2315-07	ADPRH|141	159.9347
TCGA-KL-8346-01A-11R-2315-07	ADRA1A|148	0
TCGA-KL-8346-01A-11R-2315-07	ADRA1B|147	30.0952
TCGA-KL-8346-01A-11R-2315-07	ADRA1D|146	2.1497
TCGA-KL-8346-01A-11R-2315-07	ADRA2A|150	3.8694
TCGA-KL-8346-01A-11R-2315-07	ADRA2B|151	50.732
TCGA-KL-8346-01A-11R-2315-07	ADRA2C|152	8.5986
TCGA-KL-8346-01A-11R-2315-07	ADRB1|153	5.5891
TCGA-KL-8346-01A-11R-2315-07	ADRB2|154	166.3836
TCGA-KL-8346-01A-11R-2315-07	ADRB3|155	0
TCGA-KL-8346-01A-11R-2315-07	ADRBK1|156	4072.7445
TCGA-KL-8346-01A-11R-2315-07	ADRBK2|157	168.5333
TCGA-KL-8346-01A-11R-2315-07	ADRM1|11047	1987.575
TCGA-KL-8346-01A-11R-2315-07	ADSL|158	816.0107
TCGA-KL-8346-01A-11R-2315-07	ADSSL1|122622	578.6883
TCGA-KL-8346-01A-11R-2315-07	ADSS|159	875.3413
TCGA-KL-8346-01A-11R-2315-07	AEBP1|165	325.8883
TCGA-KL-8346-01A-11R-2315-07	AEBP2|121536	604.0543
TCGA-KL-8346-01A-11R-2315-07	AEN|64782	945.4202
TCGA-KL-8346-01A-11R-2315-07	AES|166	39084.6751
TCGA-KL-8346-01A-11R-2315-07	AFAP1L1|134265	257.0992
TCGA-KL-8346-01A-11R-2315-07	AFAP1L2|84632	97.5945
TCGA-KL-8346-01A-11R-2315-07	AFAP1|60312	128.5367
TCGA-KL-8346-01A-11R-2315-07	AFARP1|246182	.4299
TCGA-KL-8346-01A-11R-2315-07	AFF1|4299	3537.9092
TCGA-KL-8346-01A-11R-2315-07	AFF2|2334	0
TCGA-KL-8346-01A-11R-2315-07	AFF3|3899	1.7197
TCGA-KL-8346-01A-11R-2315-07	AFF4|27125	1179.733
TCGA-KL-8346-01A-11R-2315-07	AFG3L1|172	288.9142
TCGA-KL-8346-01A-11R-2315-07	AFG3L2|10939	5027.0169
TCGA-KL-8346-01A-11R-2315-07	AFMID|125061	83.4068
TCGA-KL-8346-01A-11R-2315-07	AFM|173	0
TCGA-KL-8346-01A-11R-2315-07	AFP|174	0
TCGA-KL-8346-01A-11R-2315-07	AFTPH|54812	819.4501
TCGA-KL-8346-01A-11R-2315-07	AG2|387763	97.1646
TCGA-KL-8346-01A-11R-2315-07	AGAP11|119385	12.898
TCGA-KL-8346-01A-11R-2315-07	AGAP1|116987	164.234
TCGA-KL-8346-01A-11R-2315-07	AGAP2|116986	27.851
TCGA-KL-8346-01A-11R-2315-07	AGAP3|116988	2742.1054
TCGA-KL-8346-01A-11R-2315-07	AGAP4|119016	79.1075
TCGA-KL-8346-01A-11R-2315-07	AGAP5|729092	6.019
TCGA-KL-8346-01A-11R-2315-07	AGAP6|414189	55.4612
TCGA-KL-8346-01A-11R-2315-07	AGAP7|653268	5.1592
TCGA-KL-8346-01A-11R-2315-07	AGAP8|728404	4.7293
TCGA-KL-8346-01A-11R-2315-07	AGA|175	306.9713
TCGA-KL-8346-01A-11R-2315-07	AGBL1|123624	.4299
TCGA-KL-8346-01A-11R-2315-07	AGBL2|79841	2.5796
TCGA-KL-8346-01A-11R-2315-07	AGBL3|340351	1.2898
TCGA-KL-8346-01A-11R-2315-07	AGBL4|84871	1.7197
TCGA-KL-8346-01A-11R-2315-07	AGBL5|60509	680.5993
TCGA-KL-8346-01A-11R-2315-07	AGER|177	11.6082
TCGA-KL-8346-01A-11R-2315-07	AGFG1|3267	1149.2079
TCGA-KL-8346-01A-11R-2315-07	AGFG2|3268	1393.8391
TCGA-KL-8346-01A-11R-2315-07	AGGF1|55109	350.3945
TCGA-KL-8346-01A-11R-2315-07	AGK|55750	930.8025
TCGA-KL-8346-01A-11R-2315-07	AGL|178	794.944
TCGA-KL-8346-01A-11R-2315-07	AGMAT|79814	35.6843
TCGA-KL-8346-01A-11R-2315-07	AGPAT1|10554	1684.3741
TCGA-KL-8346-01A-11R-2315-07	AGPAT2|10555	2020.6797
TCGA-KL-8346-01A-11R-2315-07	AGPAT3|56894	4068.4452
TCGA-KL-8346-01A-11R-2315-07	AGPAT4|56895	15.0476
TCGA-KL-8346-01A-11R-2315-07	AGPAT5|55326	2330.2307
TCGA-KL-8346-01A-11R-2315-07	AGPAT6|137964	4872.4177
TCGA-KL-8346-01A-11R-2315-07	AGPAT9|84803	2374.0837
TCGA-KL-8346-01A-11R-2315-07	AGPHD1|123688	26.2258
TCGA-KL-8346-01A-11R-2315-07	AGPS|8540	558.9114
TCGA-KL-8346-01A-11R-2315-07	AGR2|10551	0
TCGA-KL-8346-01A-11R-2315-07	AGR3|155465	0
TCGA-KL-8346-01A-11R-2315-07	AGRN|375790	4891.7647
TCGA-KL-8346-01A-11R-2315-07	AGRP|181	1.7197
TCGA-KL-8346-01A-11R-2315-07	AGTPBP1|23287	50.732
TCGA-KL-8346-01A-11R-2315-07	AGTR1|185	24.936
TCGA-KL-8346-01A-11R-2315-07	AGTR2|186	0
TCGA-KL-8346-01A-11R-2315-07	AGTRAP|57085	458.7373
TCGA-KL-8346-01A-11R-2315-07	AGT|183	55.0313
TCGA-KL-8346-01A-11R-2315-07	AGXT2L1|64850	0
TCGA-KL-8346-01A-11R-2315-07	AGXT2L2|85007	270.0316
TCGA-KL-8346-01A-11R-2315-07	AGXT2|64902	1.7197
TCGA-KL-8346-01A-11R-2315-07	AGXT|189	24.5061
TCGA-KL-8346-01A-11R-2315-07	AHCTF1|25909	818.5903
TCGA-KL-8346-01A-11R-2315-07	AHCYL1|10768	1911.477
TCGA-KL-8346-01A-11R-2315-07	AHCYL2|23382	5749.4787
TCGA-KL-8346-01A-11R-2315-07	AHCY|191	3341.0005
TCGA-KL-8346-01A-11R-2315-07	AHDC1|27245	570.5196
TCGA-KL-8346-01A-11R-2315-07	AHI1|54806	44.7129
TCGA-KL-8346-01A-11R-2315-07	AHNAK2|113146	3141.5121
TCGA-KL-8346-01A-11R-2315-07	AHNAK|79026	17348.6102
TCGA-KL-8346-01A-11R-2315-07	AHRR|57491	44.283
TCGA-KL-8346-01A-11R-2315-07	AHR|196	576.1087
TCGA-KL-8346-01A-11R-2315-07	AHSA1|10598	5404.6734
TCGA-KL-8346-01A-11R-2315-07	AHSA2|130872	192.6095
TCGA-KL-8346-01A-11R-2315-07	AHSG|197	0
TCGA-KL-8346-01A-11R-2315-07	AHSP|51327	.4299
TCGA-KL-8346-01A-11R-2315-07	AICDA|57379	0
TCGA-KL-8346-01A-11R-2315-07	AIDA|64853	356.4221
TCGA-KL-8346-01A-11R-2315-07	AIF1L|83543	67.0694
TCGA-KL-8346-01A-11R-2315-07	AIF1|199	10.7483
TCGA-KL-8346-01A-11R-2315-07	AIFM1|9131	3384.4236
TCGA-KL-8346-01A-11R-2315-07	AIFM2|84883	697.3495
TCGA-KL-8346-01A-11R-2315-07	AIFM3|150209	77.8349
TCGA-KL-8346-01A-11R-2315-07	AIG1|51390	447.5591
TCGA-KL-8346-01A-11R-2315-07	AIM1L|55057	1.7197
TCGA-KL-8346-01A-11R-2315-07	AIM1|202	321.589
TCGA-KL-8346-01A-11R-2315-07	AIM2|9447	0
TCGA-KL-8346-01A-11R-2315-07	AIMP1|9255	754.2853
TCGA-KL-8346-01A-11R-2315-07	AIMP2|7965	706.593
TCGA-KL-8346-01A-11R-2315-07	AIPL1|23746	0
TCGA-KL-8346-01A-11R-2315-07	AIP|9049	1966.0784
TCGA-KL-8346-01A-11R-2315-07	AIRE|326	0
TCGA-KL-8346-01A-11R-2315-07	AJAP1|55966	.4299
TCGA-KL-8346-01A-11R-2315-07	AK1|203	560.2012
TCGA-KL-8346-01A-11R-2315-07	AK2|204	1472.9422
TCGA-KL-8346-01A-11R-2315-07	AK3L1|205	52.0218
TCGA-KL-8346-01A-11R-2315-07	AK3|50808	978.5249
TCGA-KL-8346-01A-11R-2315-07	AK5|26289	1.2898
TCGA-KL-8346-01A-11R-2315-07	AK7|122481	11.6082
TCGA-KL-8346-01A-11R-2315-07	AKAP10|11216	323.3088
TCGA-KL-8346-01A-11R-2315-07	AKAP11|11215	494.4216
TCGA-KL-8346-01A-11R-2315-07	AKAP12|9590	98.8843
TCGA-KL-8346-01A-11R-2315-07	AKAP13|11214	4427.0083
TCGA-KL-8346-01A-11R-2315-07	AKAP14|158798	.4299
TCGA-KL-8346-01A-11R-2315-07	AKAP1|8165	2202.9708
TCGA-KL-8346-01A-11R-2315-07	AKAP2|11217	2327.4017
TCGA-KL-8346-01A-11R-2315-07	AKAP3|10566	27.5156
TCGA-KL-8346-01A-11R-2315-07	AKAP4|8852	.4299
TCGA-KL-8346-01A-11R-2315-07	AKAP5|9495	7.3088
TCGA-KL-8346-01A-11R-2315-07	AKAP6|9472	239.472
TCGA-KL-8346-01A-11R-2315-07	AKAP7|9465	184.0108
TCGA-KL-8346-01A-11R-2315-07	AKAP8L|26993	1189.1915
TCGA-KL-8346-01A-11R-2315-07	AKAP8|10270	885.6596
TCGA-KL-8346-01A-11R-2315-07	AKAP9|10142	2350.0075
TCGA-KL-8346-01A-11R-2315-07	AKD1|221264	45.1428
TCGA-KL-8346-01A-11R-2315-07	AKIRIN1|79647	1052.9031
TCGA-KL-8346-01A-11R-2315-07	AKIRIN2|55122	434.6611
TCGA-KL-8346-01A-11R-2315-07	AKNAD1|254268	7.7646
TCGA-KL-8346-01A-11R-2315-07	AKNA|80709	688.7508
TCGA-KL-8346-01A-11R-2315-07	AKR1A1|10327	1181.0228
TCGA-KL-8346-01A-11R-2315-07	AKR1B10|57016	.8599
TCGA-KL-8346-01A-11R-2315-07	AKR1B15|441282	0
TCGA-KL-8346-01A-11R-2315-07	AKR1B1|231	3311.3352
TCGA-KL-8346-01A-11R-2315-07	AKR1C1|1645	457.4475
TCGA-KL-8346-01A-11R-2315-07	AKR1C2|1646	6.449
TCGA-KL-8346-01A-11R-2315-07	AKR1C3|8644	27.9456
TCGA-KL-8346-01A-11R-2315-07	AKR1C4|1109	0
TCGA-KL-8346-01A-11R-2315-07	AKR1CL1|340811	0
TCGA-KL-8346-01A-11R-2315-07	AKR1D1|6718	0
TCGA-KL-8346-01A-11R-2315-07	AKR1E2|83592	.4299
TCGA-KL-8346-01A-11R-2315-07	AKR7A2|8574	968.2065
TCGA-KL-8346-01A-11R-2315-07	AKR7A3|22977	368.0217
TCGA-KL-8346-01A-11R-2315-07	AKR7L|246181	18.4871
TCGA-KL-8346-01A-11R-2315-07	AKT1S1|84335	1684.473
TCGA-KL-8346-01A-11R-2315-07	AKT1|207	10496.3563
TCGA-KL-8346-01A-11R-2315-07	AKT2|208	12658.4836
TCGA-KL-8346-01A-11R-2315-07	AKT3|10000	508.1795
TCGA-KL-8346-01A-11R-2315-07	AKTIP|64400	1326.3054
TCGA-KL-8346-01A-11R-2315-07	ALAD|210	595.0257
TCGA-KL-8346-01A-11R-2315-07	ALAS1|211	3387.4331
TCGA-KL-8346-01A-11R-2315-07	ALAS2|212	0
TCGA-KL-8346-01A-11R-2315-07	ALB|213	8.5986
TCGA-KL-8346-01A-11R-2315-07	ALCAM|214	15679.6148
TCGA-KL-8346-01A-11R-2315-07	ALDH16A1|126133	648.3372
TCGA-KL-8346-01A-11R-2315-07	ALDH18A1|5832	1117.3929
TCGA-KL-8346-01A-11R-2315-07	ALDH1A1|216	1374.9221
TCGA-KL-8346-01A-11R-2315-07	ALDH1A2|8854	8.1687
TCGA-KL-8346-01A-11R-2315-07	ALDH1A3|220	2070.8485
TCGA-KL-8346-01A-11R-2315-07	ALDH1B1|219	325.4584
TCGA-KL-8346-01A-11R-2315-07	ALDH1L1|10840	2883.553
TCGA-KL-8346-01A-11R-2315-07	ALDH1L2|160428	396.8271
TCGA-KL-8346-01A-11R-2315-07	ALDH2|217	702.5087
TCGA-KL-8346-01A-11R-2315-07	ALDH3A1|218	17.1973
TCGA-KL-8346-01A-11R-2315-07	ALDH3A2|224	1831.5097
TCGA-KL-8346-01A-11R-2315-07	ALDH3B1|221	114.7918
TCGA-KL-8346-01A-11R-2315-07	ALDH3B2|222	33.1048
TCGA-KL-8346-01A-11R-2315-07	ALDH4A1|8659	1042.5848
TCGA-KL-8346-01A-11R-2315-07	ALDH5A1|7915	912.7453
TCGA-KL-8346-01A-11R-2315-07	ALDH6A1|4329	392.3171
TCGA-KL-8346-01A-11R-2315-07	ALDH7A1|501	966.9167
TCGA-KL-8346-01A-11R-2315-07	ALDH8A1|64577	12.0381
TCGA-KL-8346-01A-11R-2315-07	ALDH9A1|223	1598.0567
TCGA-KL-8346-01A-11R-2315-07	ALDOA|226	64028.8914
TCGA-KL-8346-01A-11R-2315-07	ALDOB|229	222.7047
TCGA-KL-8346-01A-11R-2315-07	ALDOC|230	322.8788
TCGA-KL-8346-01A-11R-2315-07	ALG10B|144245	255.8095
TCGA-KL-8346-01A-11R-2315-07	ALG10|84920	64.9197
TCGA-KL-8346-01A-11R-2315-07	ALG11|440138	33.9646
TCGA-KL-8346-01A-11R-2315-07	ALG12|79087	1805.7138
TCGA-KL-8346-01A-11R-2315-07	ALG13|79868	815.5807
TCGA-KL-8346-01A-11R-2315-07	ALG14|199857	131.5591
TCGA-KL-8346-01A-11R-2315-07	ALG1L2|644974	0
TCGA-KL-8346-01A-11R-2315-07	ALG1L|200810	69.2706
TCGA-KL-8346-01A-11R-2315-07	ALG1|56052	1089.8128
TCGA-KL-8346-01A-11R-2315-07	ALG2|85365	618.6719
TCGA-KL-8346-01A-11R-2315-07	ALG3|10195	1095.0364
TCGA-KL-8346-01A-11R-2315-07	ALG5|29880	387.7985
TCGA-KL-8346-01A-11R-2315-07	ALG6|29929	98.0245
TCGA-KL-8346-01A-11R-2315-07	ALG8|79053	592.4461
TCGA-KL-8346-01A-11R-2315-07	ALG9|79796	310.4108
TCGA-KL-8346-01A-11R-2315-07	ALKBH1|8846	271.7169
TCGA-KL-8346-01A-11R-2315-07	ALKBH2|121642	242.4816
TCGA-KL-8346-01A-11R-2315-07	ALKBH3|221120	328.4679
TCGA-KL-8346-01A-11R-2315-07	ALKBH4|54784	638.6939
TCGA-KL-8346-01A-11R-2315-07	ALKBH5|54890	2717.9776
TCGA-KL-8346-01A-11R-2315-07	ALKBH6|84964	325.8883
TCGA-KL-8346-01A-11R-2315-07	ALKBH7|84266	3391.7324
TCGA-KL-8346-01A-11R-2315-07	ALKBH8|91801	59.7605
TCGA-KL-8346-01A-11R-2315-07	ALK|238	1.2898
TCGA-KL-8346-01A-11R-2315-07	ALLC|55821	0
TCGA-KL-8346-01A-11R-2315-07	ALMS1P|200420	1.7197
TCGA-KL-8346-01A-11R-2315-07	ALMS1|7840	240.3319
TCGA-KL-8346-01A-11R-2315-07	ALOX12B|242	0
TCGA-KL-8346-01A-11R-2315-07	ALOX12P2|245	15.0476
TCGA-KL-8346-01A-11R-2315-07	ALOX12|239	5.1592
TCGA-KL-8346-01A-11R-2315-07	ALOX15B|247	2.1497
TCGA-KL-8346-01A-11R-2315-07	ALOX15|246	0
TCGA-KL-8346-01A-11R-2315-07	ALOX5AP|241	165.9537
TCGA-KL-8346-01A-11R-2315-07	ALOX5|240	1.7197
TCGA-KL-8346-01A-11R-2315-07	ALOXE3|59344	1.2898
TCGA-KL-8346-01A-11R-2315-07	ALPI|248	0
TCGA-KL-8346-01A-11R-2315-07	ALPK1|80216	205.9374
TCGA-KL-8346-01A-11R-2315-07	ALPK2|115701	.4299
TCGA-KL-8346-01A-11R-2315-07	ALPK3|57538	2449.3218
TCGA-KL-8346-01A-11R-2315-07	ALPL|249	33.5347
TCGA-KL-8346-01A-11R-2315-07	ALPPL2|251	0
TCGA-KL-8346-01A-11R-2315-07	ALPP|250	0
TCGA-KL-8346-01A-11R-2315-07	ALS2CL|259173	1935.1233
TCGA-KL-8346-01A-11R-2315-07	ALS2CR11|151254	10.7483
TCGA-KL-8346-01A-11R-2315-07	ALS2CR12|130540	0
TCGA-KL-8346-01A-11R-2315-07	ALS2CR4|65062	181.8612
TCGA-KL-8346-01A-11R-2315-07	ALS2CR8|79800	51.1619
TCGA-KL-8346-01A-11R-2315-07	ALS2|57679	279.8856
TCGA-KL-8346-01A-11R-2315-07	ALX1|8092	0
TCGA-KL-8346-01A-11R-2315-07	ALX3|257	26.2258
TCGA-KL-8346-01A-11R-2315-07	ALX4|60529	0
TCGA-KL-8346-01A-11R-2315-07	AMAC1L2|83650	6.449
TCGA-KL-8346-01A-11R-2315-07	AMAC1L3|643664	0
TCGA-KL-8346-01A-11R-2315-07	AMAC1|146861	0
TCGA-KL-8346-01A-11R-2315-07	AMACR|23600	120.8109
TCGA-KL-8346-01A-11R-2315-07	AMBN|258	.4299
TCGA-KL-8346-01A-11R-2315-07	AMBP|259	3.8694
TCGA-KL-8346-01A-11R-2315-07	AMBRA1|55626	1969.0879
TCGA-KL-8346-01A-11R-2315-07	AMD1|262	647.7783
TCGA-KL-8346-01A-11R-2315-07	AMDHD1|144193	0
TCGA-KL-8346-01A-11R-2315-07	AMDHD2|51005	199.9183
TCGA-KL-8346-01A-11R-2315-07	AMELX|265	0
TCGA-KL-8346-01A-11R-2315-07	AMELY|266	0
TCGA-KL-8346-01A-11R-2315-07	AMFR|267	9816.6341
TCGA-KL-8346-01A-11R-2315-07	AMHR2|269	0
TCGA-KL-8346-01A-11R-2315-07	AMH|268	10.3184
TCGA-KL-8346-01A-11R-2315-07	AMICA1|120425	3.4395
TCGA-KL-8346-01A-11R-2315-07	AMIGO1|57463	73.0884
TCGA-KL-8346-01A-11R-2315-07	AMIGO2|347902	396.3972
TCGA-KL-8346-01A-11R-2315-07	AMIGO3|386724	178.8517
TCGA-KL-8346-01A-11R-2315-07	AMMECR1L|83607	468.6257
TCGA-KL-8346-01A-11R-2315-07	AMMECR1|9949	377.4802
TCGA-KL-8346-01A-11R-2315-07	AMN1|196394	204.2176
TCGA-KL-8346-01A-11R-2315-07	AMN|81693	23.2163
TCGA-KL-8346-01A-11R-2315-07	AMOTL1|154810	1608.805
TCGA-KL-8346-01A-11R-2315-07	AMOTL2|51421	3053.806
TCGA-KL-8346-01A-11R-2315-07	AMOT|154796	866.7426
TCGA-KL-8346-01A-11R-2315-07	AMPD1|270	0
TCGA-KL-8346-01A-11R-2315-07	AMPD2|271	324.5986
TCGA-KL-8346-01A-11R-2315-07	AMPD3|272	1638.0404
TCGA-KL-8346-01A-11R-2315-07	AMPH|273	.8599
TCGA-KL-8346-01A-11R-2315-07	AMTN|401138	34.8245
TCGA-KL-8346-01A-11R-2315-07	AMT|275	1120.3422
TCGA-KL-8346-01A-11R-2315-07	AMY1A|276	2.1497
TCGA-KL-8346-01A-11R-2315-07	AMY2A|279	.8599
TCGA-KL-8346-01A-11R-2315-07	AMY2B|280	97.7235
TCGA-KL-8346-01A-11R-2315-07	AMZ1|155185	1.2898
TCGA-KL-8346-01A-11R-2315-07	AMZ2P1|201283	147.0367
TCGA-KL-8346-01A-11R-2315-07	AMZ2|51321	1118.2528
TCGA-KL-8346-01A-11R-2315-07	ANAPC10|10393	71.3687
TCGA-KL-8346-01A-11R-2315-07	ANAPC11|51529	1994.8838
TCGA-KL-8346-01A-11R-2315-07	ANAPC13|25847	1541.5895
TCGA-KL-8346-01A-11R-2315-07	ANAPC16|119504	1902.4485
TCGA-KL-8346-01A-11R-2315-07	ANAPC1|64682	199.0584
TCGA-KL-8346-01A-11R-2315-07	ANAPC2|29882	625.5509
TCGA-KL-8346-01A-11R-2315-07	ANAPC4|29945	331.0475
TCGA-KL-8346-01A-11R-2315-07	ANAPC5|51433	3292.8481
TCGA-KL-8346-01A-11R-2315-07	ANAPC7|51434	816.8705
TCGA-KL-8346-01A-11R-2315-07	ANGEL1|23357	1929.5342
TCGA-KL-8346-01A-11R-2315-07	ANGEL2|90806	469.0557
TCGA-KL-8346-01A-11R-2315-07	ANGPT1|284	713.2569
TCGA-KL-8346-01A-11R-2315-07	ANGPT2|285	659.9454
TCGA-KL-8346-01A-11R-2315-07	ANGPT4|51378	0
TCGA-KL-8346-01A-11R-2315-07	ANGPTL1|9068	659.9454
TCGA-KL-8346-01A-11R-2315-07	ANGPTL2|23452	346.5251
TCGA-KL-8346-01A-11R-2315-07	ANGPTL3|27329	1.2898
TCGA-KL-8346-01A-11R-2315-07	ANGPTL4|51129	115.2217
TCGA-KL-8346-01A-11R-2315-07	ANGPTL5|253935	0
TCGA-KL-8346-01A-11R-2315-07	ANGPTL6|83854	0
TCGA-KL-8346-01A-11R-2315-07	ANGPTL7|10218	1.7197
TCGA-KL-8346-01A-11R-2315-07	ANG|283	13.3881
TCGA-KL-8346-01A-11R-2315-07	ANK1|286	3.4395
TCGA-KL-8346-01A-11R-2315-07	ANK2|287	20.2068
TCGA-KL-8346-01A-11R-2315-07	ANK3|288	783.7658
TCGA-KL-8346-01A-11R-2315-07	ANKAR|150709	12.0381
TCGA-KL-8346-01A-11R-2315-07	ANKDD1A|348094	41.7034
TCGA-KL-8346-01A-11R-2315-07	ANKFN1|162282	0
TCGA-KL-8346-01A-11R-2315-07	ANKFY1|51479	1301.4037
TCGA-KL-8346-01A-11R-2315-07	ANKHD1-EIF4EBP3|404734	437.1289
TCGA-KL-8346-01A-11R-2315-07	ANKHD1|54882	615.2841
TCGA-KL-8346-01A-11R-2315-07	ANKH|56172	191.7496
TCGA-KL-8346-01A-11R-2315-07	ANKIB1|54467	521.0774
TCGA-KL-8346-01A-11R-2315-07	ANKK1|255239	2.1497
TCGA-KL-8346-01A-11R-2315-07	ANKLE1|126549	2.5796
TCGA-KL-8346-01A-11R-2315-07	ANKLE2|23141	1905.8879
TCGA-KL-8346-01A-11R-2315-07	ANKMY1|51281	159.9347
TCGA-KL-8346-01A-11R-2315-07	ANKMY2|57037	719.276
TCGA-KL-8346-01A-11R-2315-07	ANKRA2|57763	166.3836
TCGA-KL-8346-01A-11R-2315-07	ANKRD10|55608	561.663
TCGA-KL-8346-01A-11R-2315-07	ANKRD11|29123	5302.3238
TCGA-KL-8346-01A-11R-2315-07	ANKRD12|23253	973.3657
TCGA-KL-8346-01A-11R-2315-07	ANKRD13A|88455	3127.3243
TCGA-KL-8346-01A-11R-2315-07	ANKRD13B|124930	10.7483
TCGA-KL-8346-01A-11R-2315-07	ANKRD13C|81573	297.9428
TCGA-KL-8346-01A-11R-2315-07	ANKRD13D|338692	626.8406
TCGA-KL-8346-01A-11R-2315-07	ANKRD16|54522	191.1606
TCGA-KL-8346-01A-11R-2315-07	ANKRD17|26057	1981.126
TCGA-KL-8346-01A-11R-2315-07	ANKRD19|138649	74.3782
TCGA-KL-8346-01A-11R-2315-07	ANKRD1|27063	8.5986
TCGA-KL-8346-01A-11R-2315-07	ANKRD20A3|441425	6.449
TCGA-KL-8346-01A-11R-2315-07	ANKRD20A4|728747	0
TCGA-KL-8346-01A-11R-2315-07	ANKRD20B|729171	2.5796
TCGA-KL-8346-01A-11R-2315-07	ANKRD22|118932	7.3088
TCGA-KL-8346-01A-11R-2315-07	ANKRD23|200539	14.6177
TCGA-KL-8346-01A-11R-2315-07	ANKRD24|170961	11.6082
TCGA-KL-8346-01A-11R-2315-07	ANKRD26P1|124149	0
TCGA-KL-8346-01A-11R-2315-07	ANKRD26|22852	125.5401
TCGA-KL-8346-01A-11R-2315-07	ANKRD27|84079	1070.5303
TCGA-KL-8346-01A-11R-2315-07	ANKRD28|23243	1627.2921
TCGA-KL-8346-01A-11R-2315-07	ANKRD29|147463	378.77
TCGA-KL-8346-01A-11R-2315-07	ANKRD2|26287	10.7483
TCGA-KL-8346-01A-11R-2315-07	ANKRD30A|91074	3.8694
TCGA-KL-8346-01A-11R-2315-07	ANKRD30B|374860	.4299
TCGA-KL-8346-01A-11R-2315-07	ANKRD31|256006	.4299
TCGA-KL-8346-01A-11R-2315-07	ANKRD32|84250	16.7673
TCGA-KL-8346-01A-11R-2315-07	ANKRD33|341405	3.8694
TCGA-KL-8346-01A-11R-2315-07	ANKRD34A|284615	6.019
TCGA-KL-8346-01A-11R-2315-07	ANKRD34B|340120	0
TCGA-KL-8346-01A-11R-2315-07	ANKRD34C|390616	0
TCGA-KL-8346-01A-11R-2315-07	ANKRD35|148741	0
TCGA-KL-8346-01A-11R-2315-07	ANKRD36BP1|84832	20.6367
TCGA-KL-8346-01A-11R-2315-07	ANKRD36B|57730	8.1687
TCGA-KL-8346-01A-11R-2315-07	ANKRD36|375248	43.4231
TCGA-KL-8346-01A-11R-2315-07	ANKRD37|353322	59.5542
TCGA-KL-8346-01A-11R-2315-07	ANKRD39|51239	136.7183
TCGA-KL-8346-01A-11R-2315-07	ANKRD40|91369	716.6964
TCGA-KL-8346-01A-11R-2315-07	ANKRD42|338699	98.8843
TCGA-KL-8346-01A-11R-2315-07	ANKRD43|134548	248.0707
TCGA-KL-8346-01A-11R-2315-07	ANKRD44|91526	44.7129
TCGA-KL-8346-01A-11R-2315-07	ANKRD45|339416	6.019
TCGA-KL-8346-01A-11R-2315-07	ANKRD46|157567	609.5445
TCGA-KL-8346-01A-11R-2315-07	ANKRD49|54851	153.4857
TCGA-KL-8346-01A-11R-2315-07	ANKRD50|57182	386.5087
TCGA-KL-8346-01A-11R-2315-07	ANKRD52|283373	2385.2619
TCGA-KL-8346-01A-11R-2315-07	ANKRD53|79998	0
TCGA-KL-8346-01A-11R-2315-07	ANKRD54|129138	1197.7902
TCGA-KL-8346-01A-11R-2315-07	ANKRD55|79722	.4299
TCGA-KL-8346-01A-11R-2315-07	ANKRD56|345079	864.593
TCGA-KL-8346-01A-11R-2315-07	ANKRD57|65124	354.6938
TCGA-KL-8346-01A-11R-2315-07	ANKRD58|347454	15.0476
TCGA-KL-8346-01A-11R-2315-07	ANKRD5|63926	125.97
TCGA-KL-8346-01A-11R-2315-07	ANKRD6|22881	112.2638
TCGA-KL-8346-01A-11R-2315-07	ANKRD7|56311	3.4395
TCGA-KL-8346-01A-11R-2315-07	ANKRD9|122416	1202.5194
TCGA-KL-8346-01A-11R-2315-07	ANKS1A|23294	2337.5395
TCGA-KL-8346-01A-11R-2315-07	ANKS1B|56899	14.1878
TCGA-KL-8346-01A-11R-2315-07	ANKS3|124401	716.2665
TCGA-KL-8346-01A-11R-2315-07	ANKS4B|257629	.4299
TCGA-KL-8346-01A-11R-2315-07	ANKS6|203286	441.1101
TCGA-KL-8346-01A-11R-2315-07	ANKZF1|55139	202.4979
TCGA-KL-8346-01A-11R-2315-07	ANLN|54443	102.3238
TCGA-KL-8346-01A-11R-2315-07	ANO10|55129	3781.6806
TCGA-KL-8346-01A-11R-2315-07	ANO1|55107	108.3428
TCGA-KL-8346-01A-11R-2315-07	ANO2|57101	18.0571
TCGA-KL-8346-01A-11R-2315-07	ANO3|63982	.8599
TCGA-KL-8346-01A-11R-2315-07	ANO4|121601	5.1592
TCGA-KL-8346-01A-11R-2315-07	ANO5|203859	349.1047
TCGA-KL-8346-01A-11R-2315-07	ANO6|196527	1881.8117
TCGA-KL-8346-01A-11R-2315-07	ANO7|50636	36.1143
TCGA-KL-8346-01A-11R-2315-07	ANO8|57719	175.8421
TCGA-KL-8346-01A-11R-2315-07	ANO9|338440	49.8721
TCGA-KL-8346-01A-11R-2315-07	ANP32A|8125	4524.6029
TCGA-KL-8346-01A-11R-2315-07	ANP32B|10541	1197.3602
TCGA-KL-8346-01A-11R-2315-07	ANP32C|23520	2.5796
TCGA-KL-8346-01A-11R-2315-07	ANP32D|23519	0
TCGA-KL-8346-01A-11R-2315-07	ANP32E|81611	404.5659
TCGA-KL-8346-01A-11R-2315-07	ANPEP|290	43.853
TCGA-KL-8346-01A-11R-2315-07	ANTXR1|84168	431.2217
TCGA-KL-8346-01A-11R-2315-07	ANTXR2|118429	62.3401
TCGA-KL-8346-01A-11R-2315-07	ANTXRL|195977	0
TCGA-KL-8346-01A-11R-2315-07	ANUBL1|93550	56.751
TCGA-KL-8346-01A-11R-2315-07	ANXA10|11199	0
TCGA-KL-8346-01A-11R-2315-07	ANXA11|311	7822.6101
TCGA-KL-8346-01A-11R-2315-07	ANXA13|312	0
TCGA-KL-8346-01A-11R-2315-07	ANXA1|301	282.0353
TCGA-KL-8346-01A-11R-2315-07	ANXA2P1|303	30.0952
TCGA-KL-8346-01A-11R-2315-07	ANXA2P2|304	1231.7548
TCGA-KL-8346-01A-11R-2315-07	ANXA2P3|305	0
TCGA-KL-8346-01A-11R-2315-07	ANXA2|302	4305.3376
TCGA-KL-8346-01A-11R-2315-07	ANXA3|306	15.9075
TCGA-KL-8346-01A-11R-2315-07	ANXA4|307	2709.4306
TCGA-KL-8346-01A-11R-2315-07	ANXA5|308	2914.5081
TCGA-KL-8346-01A-11R-2315-07	ANXA6|309	1221.0065
TCGA-KL-8346-01A-11R-2315-07	ANXA7|310	1622.5628
TCGA-KL-8346-01A-11R-2315-07	ANXA8L1|728113	0
TCGA-KL-8346-01A-11R-2315-07	ANXA8L2|244	0
TCGA-KL-8346-01A-11R-2315-07	ANXA8|653145	0
TCGA-KL-8346-01A-11R-2315-07	ANXA9|8416	320.7292
TCGA-KL-8346-01A-11R-2315-07	AOAH|313	.4299
TCGA-KL-8346-01A-11R-2315-07	AOC2|314	21.4966
TCGA-KL-8346-01A-11R-2315-07	AOC3|8639	293.2135
TCGA-KL-8346-01A-11R-2315-07	AOX1|316	3.8694
TCGA-KL-8346-01A-11R-2315-07	AOX2P|344454	0
TCGA-KL-8346-01A-11R-2315-07	AP1AR|55435	559.7713
TCGA-KL-8346-01A-11R-2315-07	AP1B1|162	10176.487
TCGA-KL-8346-01A-11R-2315-07	AP1G1|164	2945.4631
TCGA-KL-8346-01A-11R-2315-07	AP1G2|8906	1218.242
TCGA-KL-8346-01A-11R-2315-07	AP1M1|8907	2219.7382
TCGA-KL-8346-01A-11R-2315-07	AP1M2|10053	3525.0113
TCGA-KL-8346-01A-11R-2315-07	AP1S1|1174	1867.194
TCGA-KL-8346-01A-11R-2315-07	AP1S2|8905	91.5755
TCGA-KL-8346-01A-11R-2315-07	AP1S3|130340	199.0584
TCGA-KL-8346-01A-11R-2315-07	AP2A1|160	1843.5822
TCGA-KL-8346-01A-11R-2315-07	AP2A2|161	1284.6364
TCGA-KL-8346-01A-11R-2315-07	AP2B1|163	5460.5645
TCGA-KL-8346-01A-11R-2315-07	AP2M1|1173	10040.1986
TCGA-KL-8346-01A-11R-2315-07	AP2S1|1175	2258.862
TCGA-KL-8346-01A-11R-2315-07	AP3B1|8546	746.3617
TCGA-KL-8346-01A-11R-2315-07	AP3B2|8120	33.1048
TCGA-KL-8346-01A-11R-2315-07	AP3D1|8943	9590.06
TCGA-KL-8346-01A-11R-2315-07	AP3M1|26985	494.8516
TCGA-KL-8346-01A-11R-2315-07	AP3M2|10947	478.5142
TCGA-KL-8346-01A-11R-2315-07	AP3S1|1176	179.2816
TCGA-KL-8346-01A-11R-2315-07	AP3S2|10239	2524.2073
TCGA-KL-8346-01A-11R-2315-07	AP4B1|10717	136.1207
TCGA-KL-8346-01A-11R-2315-07	AP4E1|23431	306.5414
TCGA-KL-8346-01A-11R-2315-07	AP4M1|9179	336.0519
TCGA-KL-8346-01A-11R-2315-07	AP4S1|11154	115.2217
TCGA-KL-8346-01A-11R-2315-07	APAF1|317	366.7319
TCGA-KL-8346-01A-11R-2315-07	APBA1|320	22.3565
TCGA-KL-8346-01A-11R-2315-07	APBA2|321	7.7388
TCGA-KL-8346-01A-11R-2315-07	APBA3|9546	540.4243
TCGA-KL-8346-01A-11R-2315-07	APBB1IP|54518	3.0095
TCGA-KL-8346-01A-11R-2315-07	APBB1|322	780.7563
TCGA-KL-8346-01A-11R-2315-07	APBB2|323	1873.643
TCGA-KL-8346-01A-11R-2315-07	APBB3|10307	122.1006
TCGA-KL-8346-01A-11R-2315-07	APC2|10297	35.5511
TCGA-KL-8346-01A-11R-2315-07	APCDD1L|164284	4.7293
TCGA-KL-8346-01A-11R-2315-07	APCDD1|147495	61.0503
TCGA-KL-8346-01A-11R-2315-07	APCS|325	0
TCGA-KL-8346-01A-11R-2315-07	APC|324	255.3795
TCGA-KL-8346-01A-11R-2315-07	APEH|327	6108.4718
TCGA-KL-8346-01A-11R-2315-07	APEX1|328	2236.9354
TCGA-KL-8346-01A-11R-2315-07	APEX2|27301	892.1086
TCGA-KL-8346-01A-11R-2315-07	APH1A|51107	4218.4914
TCGA-KL-8346-01A-11R-2315-07	APH1B|83464	718.8461
TCGA-KL-8346-01A-11R-2315-07	API5|8539	1425.654
TCGA-KL-8346-01A-11R-2315-07	APIP|51074	225.6153
TCGA-KL-8346-01A-11R-2315-07	APITD1|378708	79.2192
TCGA-KL-8346-01A-11R-2315-07	APLF|200558	15.9075
TCGA-KL-8346-01A-11R-2315-07	APLNR|187	244.2013
TCGA-KL-8346-01A-11R-2315-07	APLN|8862	770.008
TCGA-KL-8346-01A-11R-2315-07	APLP1|333	257.9591
TCGA-KL-8346-01A-11R-2315-07	APLP2|334	49167.6906
TCGA-KL-8346-01A-11R-2315-07	APOA1BP|128240	3243.8359
TCGA-KL-8346-01A-11R-2315-07	APOA1|335	.4299
TCGA-KL-8346-01A-11R-2315-07	APOA2|336	0
TCGA-KL-8346-01A-11R-2315-07	APOA4|337	.4299
TCGA-KL-8346-01A-11R-2315-07	APOA5|116519	0
TCGA-KL-8346-01A-11R-2315-07	APOB48R|55911	60.6204
TCGA-KL-8346-01A-11R-2315-07	APOBEC1|339	0
TCGA-KL-8346-01A-11R-2315-07	APOBEC2|10930	2.1497
TCGA-KL-8346-01A-11R-2315-07	APOBEC3A|200315	2.8118
TCGA-KL-8346-01A-11R-2315-07	APOBEC3B|9582	41.9012
TCGA-KL-8346-01A-11R-2315-07	APOBEC3C|27350	6.8789
TCGA-KL-8346-01A-11R-2315-07	APOBEC3D|140564	35.6843
TCGA-KL-8346-01A-11R-2315-07	APOBEC3F|200316	91.1456
TCGA-KL-8346-01A-11R-2315-07	APOBEC3G|60489	16.7673
TCGA-KL-8346-01A-11R-2315-07	APOBEC3H|164668	0
TCGA-KL-8346-01A-11R-2315-07	APOBEC4|403314	0
TCGA-KL-8346-01A-11R-2315-07	APOB|338	1.2898
TCGA-KL-8346-01A-11R-2315-07	APOC1P1|342	0
TCGA-KL-8346-01A-11R-2315-07	APOC1|341	98.8843
TCGA-KL-8346-01A-11R-2315-07	APOC2|344	1.7197
TCGA-KL-8346-01A-11R-2315-07	APOC3|345	0
TCGA-KL-8346-01A-11R-2315-07	APOC4|346	5.1592
TCGA-KL-8346-01A-11R-2315-07	APOD|347	3.0095
TCGA-KL-8346-01A-11R-2315-07	APOE|348	410.5849
TCGA-KL-8346-01A-11R-2315-07	APOF|319	.8599
TCGA-KL-8346-01A-11R-2315-07	APOH|350	0
TCGA-KL-8346-01A-11R-2315-07	APOL1|8542	1780.7777
TCGA-KL-8346-01A-11R-2315-07	APOL2|23780	1094.1766
TCGA-KL-8346-01A-11R-2315-07	APOL3|80833	82.117
TCGA-KL-8346-01A-11R-2315-07	APOL4|80832	24.0762
TCGA-KL-8346-01A-11R-2315-07	APOL5|80831	.4299
TCGA-KL-8346-01A-11R-2315-07	APOL6|80830	1354.7153
TCGA-KL-8346-01A-11R-2315-07	APOLD1|81575	950.0118
TCGA-KL-8346-01A-11R-2315-07	APOM|55937	44.7129
TCGA-KL-8346-01A-11R-2315-07	APOOL|139322	92.8653
TCGA-KL-8346-01A-11R-2315-07	APOO|79135	1170.7044
TCGA-KL-8346-01A-11R-2315-07	APPBP2|10513	332.3373
TCGA-KL-8346-01A-11R-2315-07	APPL1|26060	944.5603
TCGA-KL-8346-01A-11R-2315-07	APPL2|55198	731.3141
TCGA-KL-8346-01A-11R-2315-07	APP|351	44964.4231
TCGA-KL-8346-01A-11R-2315-07	APRT|353	5350.9319
TCGA-KL-8346-01A-11R-2315-07	APTX|54840	334.0571
TCGA-KL-8346-01A-11R-2315-07	AQP10|89872	0
TCGA-KL-8346-01A-11R-2315-07	AQP11|282679	34.3945
TCGA-KL-8346-01A-11R-2315-07	AQP12A|375318	0
TCGA-KL-8346-01A-11R-2315-07	AQP12B|653437	0
TCGA-KL-8346-01A-11R-2315-07	AQP1|358	2003.9683
TCGA-KL-8346-01A-11R-2315-07	AQP2|359	7.7388
TCGA-KL-8346-01A-11R-2315-07	AQP3|360	230.4435
TCGA-KL-8346-01A-11R-2315-07	AQP4|361	.8599
TCGA-KL-8346-01A-11R-2315-07	AQP5|362	26.2258
TCGA-KL-8346-01A-11R-2315-07	AQP6|363	21617.8336
TCGA-KL-8346-01A-11R-2315-07	AQP7P1|375719	1.2898
TCGA-KL-8346-01A-11R-2315-07	AQP7P3|441432	.4299
TCGA-KL-8346-01A-11R-2315-07	AQP7|364	42.9932
TCGA-KL-8346-01A-11R-2315-07	AQP8|343	1.2898
TCGA-KL-8346-01A-11R-2315-07	AQP9|366	1.2898
TCGA-KL-8346-01A-11R-2315-07	AQPEP|206338	1.2898
TCGA-KL-8346-01A-11R-2315-07	AQR|9716	871.0419
TCGA-KL-8346-01A-11R-2315-07	ARAF|369	2999.6346
TCGA-KL-8346-01A-11R-2315-07	ARAP1|116985	12909.5079
TCGA-KL-8346-01A-11R-2315-07	ARAP2|116984	244.6312
TCGA-KL-8346-01A-11R-2315-07	ARAP3|64411	166.3836
TCGA-KL-8346-01A-11R-2315-07	ARCN1|372	3190.0944
TCGA-KL-8346-01A-11R-2315-07	ARC|23237	9.4585
TCGA-KL-8346-01A-11R-2315-07	AREG|374	7.7388
TCGA-KL-8346-01A-11R-2315-07	ARF1|375	15599.2175
TCGA-KL-8346-01A-11R-2315-07	ARF3|377	8529.848
TCGA-KL-8346-01A-11R-2315-07	ARF4|378	2372.7939
TCGA-KL-8346-01A-11R-2315-07	ARF5|381	5687.8695
TCGA-KL-8346-01A-11R-2315-07	ARF6|382	2779.9394
TCGA-KL-8346-01A-11R-2315-07	ARFGAP1|55738	3309.6154
TCGA-KL-8346-01A-11R-2315-07	ARFGAP2|84364	3889.5935
TCGA-KL-8346-01A-11R-2315-07	ARFGAP3|26286	1426.084
TCGA-KL-8346-01A-11R-2315-07	ARFGEF1|10565	3729.9383
TCGA-KL-8346-01A-11R-2315-07	ARFGEF2|10564	2801.436
TCGA-KL-8346-01A-11R-2315-07	ARFIP1|27236	1112.6636
TCGA-KL-8346-01A-11R-2315-07	ARFIP2|23647	701.6488
TCGA-KL-8346-01A-11R-2315-07	ARFRP1|10139	1527.118
TCGA-KL-8346-01A-11R-2315-07	ARG1|383	0
TCGA-KL-8346-01A-11R-2315-07	ARG2|384	497.0872
TCGA-KL-8346-01A-11R-2315-07	ARGFXP2|503640	.4299
TCGA-KL-8346-01A-11R-2315-07	ARGFX|503582	0
TCGA-KL-8346-01A-11R-2315-07	ARGLU1|55082	409.2951
TCGA-KL-8346-01A-11R-2315-07	ARHGAP10|79658	54.6013
TCGA-KL-8346-01A-11R-2315-07	ARHGAP11A|9824	139.7279
TCGA-KL-8346-01A-11R-2315-07	ARHGAP11B|89839	3.964
TCGA-KL-8346-01A-11R-2315-07	ARHGAP12|94134	859.0038
TCGA-KL-8346-01A-11R-2315-07	ARHGAP15|55843	15.4775
TCGA-KL-8346-01A-11R-2315-07	ARHGAP17|55114	1426.5139
TCGA-KL-8346-01A-11R-2315-07	ARHGAP18|93663	2591.6292
TCGA-KL-8346-01A-11R-2315-07	ARHGAP19|84986	177.5619
TCGA-KL-8346-01A-11R-2315-07	ARHGAP1|392	3488.0371
TCGA-KL-8346-01A-11R-2315-07	ARHGAP20|57569	5.1592
TCGA-KL-8346-01A-11R-2315-07	ARHGAP21|57584	1712.4186
TCGA-KL-8346-01A-11R-2315-07	ARHGAP22|58504	8.1687
TCGA-KL-8346-01A-11R-2315-07	ARHGAP23|57636	330.1877
TCGA-KL-8346-01A-11R-2315-07	ARHGAP24|83478	2218.0184
TCGA-KL-8346-01A-11R-2315-07	ARHGAP25|9938	66.6394
TCGA-KL-8346-01A-11R-2315-07	ARHGAP26|23092	415.3142
TCGA-KL-8346-01A-11R-2315-07	ARHGAP27|201176	1054.1929
TCGA-KL-8346-01A-11R-2315-07	ARHGAP28|79822	236.4625
TCGA-KL-8346-01A-11R-2315-07	ARHGAP29|9411	239.902
TCGA-KL-8346-01A-11R-2315-07	ARHGAP30|257106	13.3279
TCGA-KL-8346-01A-11R-2315-07	ARHGAP31|57514	2176.745
TCGA-KL-8346-01A-11R-2315-07	ARHGAP32|9743	183.151
TCGA-KL-8346-01A-11R-2315-07	ARHGAP33|115703	194.7591
TCGA-KL-8346-01A-11R-2315-07	ARHGAP36|158763	0
TCGA-KL-8346-01A-11R-2315-07	ARHGAP39|80728	377.4802
TCGA-KL-8346-01A-11R-2315-07	ARHGAP42|143872	74.8081
TCGA-KL-8346-01A-11R-2315-07	ARHGAP4|393	2178.4647
TCGA-KL-8346-01A-11R-2315-07	ARHGAP5|394	3053.806
TCGA-KL-8346-01A-11R-2315-07	ARHGAP6|395	1374.9221
TCGA-KL-8346-01A-11R-2315-07	ARHGAP8|23779	1071.6438
TCGA-KL-8346-01A-11R-2315-07	ARHGAP9|64333	1.7197
TCGA-KL-8346-01A-11R-2315-07	ARHGDIA|396	6091.7045
TCGA-KL-8346-01A-11R-2315-07	ARHGDIB|397	670.2638
TCGA-KL-8346-01A-11R-2315-07	ARHGDIG|398	0
TCGA-KL-8346-01A-11R-2315-07	ARHGEF10L|55160	1816.892
TCGA-KL-8346-01A-11R-2315-07	ARHGEF10|9639	436.8108
TCGA-KL-8346-01A-11R-2315-07	ARHGEF11|9826	1760.141
TCGA-KL-8346-01A-11R-2315-07	ARHGEF12|23365	3451.4929
TCGA-KL-8346-01A-11R-2315-07	ARHGEF15|22899	174.1224
TCGA-KL-8346-01A-11R-2315-07	ARHGEF16|27237	741.6325
TCGA-KL-8346-01A-11R-2315-07	ARHGEF17|9828	4162.1703
TCGA-KL-8346-01A-11R-2315-07	ARHGEF18|23370	4535.3511
TCGA-KL-8346-01A-11R-2315-07	ARHGEF19|128272	57.1809
TCGA-KL-8346-01A-11R-2315-07	ARHGEF1|9138	841.8066
TCGA-KL-8346-01A-11R-2315-07	ARHGEF2|9181	977.665
TCGA-KL-8346-01A-11R-2315-07	ARHGEF33|100271715	2.1497
TCGA-KL-8346-01A-11R-2315-07	ARHGEF35|445328	273.4367
TCGA-KL-8346-01A-11R-2315-07	ARHGEF37|389337	268.2775
TCGA-KL-8346-01A-11R-2315-07	ARHGEF38|54848	28.8054
TCGA-KL-8346-01A-11R-2315-07	ARHGEF3|50650	584.7073
TCGA-KL-8346-01A-11R-2315-07	ARHGEF4|50649	1.2898
TCGA-KL-8346-01A-11R-2315-07	ARHGEF5|7984	595.8856
TCGA-KL-8346-01A-11R-2315-07	ARHGEF6|9459	493.9917
TCGA-KL-8346-01A-11R-2315-07	ARHGEF7|8874	1870.6335
TCGA-KL-8346-01A-11R-2315-07	ARHGEF9|23229	715.8365
TCGA-KL-8346-01A-11R-2315-07	ARID1A|8289	1890.8403
TCGA-KL-8346-01A-11R-2315-07	ARID1B|57492	921.344
TCGA-KL-8346-01A-11R-2315-07	ARID2|196528	856.4243
TCGA-KL-8346-01A-11R-2315-07	ARID3A|1820	341.7958
TCGA-KL-8346-01A-11R-2315-07	ARID3B|10620	109.6326
TCGA-KL-8346-01A-11R-2315-07	ARID3C|138715	.8599
TCGA-KL-8346-01A-11R-2315-07	ARID4A|5926	365.872
TCGA-KL-8346-01A-11R-2315-07	ARID4B|51742	568.774
TCGA-KL-8346-01A-11R-2315-07	ARID5A|10865	98.8843
TCGA-KL-8346-01A-11R-2315-07	ARID5B|84159	75.668
TCGA-KL-8346-01A-11R-2315-07	ARIH1|25820	1417.4853
TCGA-KL-8346-01A-11R-2315-07	ARIH2|10425	2679.4772
TCGA-KL-8346-01A-11R-2315-07	ARL10|285598	6.449
TCGA-KL-8346-01A-11R-2315-07	ARL11|115761	5.1592
TCGA-KL-8346-01A-11R-2315-07	ARL13A|392509	0
TCGA-KL-8346-01A-11R-2315-07	ARL13B|200894	90.2857
TCGA-KL-8346-01A-11R-2315-07	ARL14|80117	3.8694
TCGA-KL-8346-01A-11R-2315-07	ARL15|54622	267.4176
TCGA-KL-8346-01A-11R-2315-07	ARL16|339231	307.8312
TCGA-KL-8346-01A-11R-2315-07	ARL17A|51326	17.3778
TCGA-KL-8346-01A-11R-2315-07	ARL17B|641522	.4471
TCGA-KL-8346-01A-11R-2315-07	ARL1|400	3224.4889
TCGA-KL-8346-01A-11R-2315-07	ARL2BP|23568	2298.4157
TCGA-KL-8346-01A-11R-2315-07	ARL2|402	2092.9083
TCGA-KL-8346-01A-11R-2315-07	ARL3|403	426.4924
TCGA-KL-8346-01A-11R-2315-07	ARL4A|10124	160.7945
TCGA-KL-8346-01A-11R-2315-07	ARL4C|10123	18.0571
TCGA-KL-8346-01A-11R-2315-07	ARL4D|379	1208.5384
TCGA-KL-8346-01A-11R-2315-07	ARL5A|26225	886.5195
TCGA-KL-8346-01A-11R-2315-07	ARL5B|221079	49.4422
TCGA-KL-8346-01A-11R-2315-07	ARL5C|390790	0
TCGA-KL-8346-01A-11R-2315-07	ARL6IP1|23204	7031.5355
TCGA-KL-8346-01A-11R-2315-07	ARL6IP4|51329	5419.721
TCGA-KL-8346-01A-11R-2315-07	ARL6IP5|10550	5945.9576
TCGA-KL-8346-01A-11R-2315-07	ARL6IP6|151188	107.053
TCGA-KL-8346-01A-11R-2315-07	ARL6|84100	349.1047
TCGA-KL-8346-01A-11R-2315-07	ARL8A|127829	1246.3724
TCGA-KL-8346-01A-11R-2315-07	ARL8B|55207	2982.4373
TCGA-KL-8346-01A-11R-2315-07	ARL9|132946	8.1687
TCGA-KL-8346-01A-11R-2315-07	ARMC10|83787	531.5677
TCGA-KL-8346-01A-11R-2315-07	ARMC1|55156	386.5087
TCGA-KL-8346-01A-11R-2315-07	ARMC2|84071	26.2258
TCGA-KL-8346-01A-11R-2315-07	ARMC3|219681	0
TCGA-KL-8346-01A-11R-2315-07	ARMC4|55130	23.2163
TCGA-KL-8346-01A-11R-2315-07	ARMC5|79798	744.212
TCGA-KL-8346-01A-11R-2315-07	ARMC6|93436	1746.323
TCGA-KL-8346-01A-11R-2315-07	ARMC7|79637	818.5903
TCGA-KL-8346-01A-11R-2315-07	ARMC8|25852	707.6678
TCGA-KL-8346-01A-11R-2315-07	ARMC9|80210	104.0435
TCGA-KL-8346-01A-11R-2315-07	ARMCX1|51309	185.3006
TCGA-KL-8346-01A-11R-2315-07	ARMCX2|9823	778.6066
TCGA-KL-8346-01A-11R-2315-07	ARMCX3|51566	1515.0799
TCGA-KL-8346-01A-11R-2315-07	ARMCX5|64860	271.287
TCGA-KL-8346-01A-11R-2315-07	ARMCX6|54470	244.2013
TCGA-KL-8346-01A-11R-2315-07	ARMS2|387715	0
TCGA-KL-8346-01A-11R-2315-07	ARNT2|9915	1414.9057
TCGA-KL-8346-01A-11R-2315-07	ARNTL2|56938	1.7197
TCGA-KL-8346-01A-11R-2315-07	ARNTL|406	141.4476
TCGA-KL-8346-01A-11R-2315-07	ARNT|405	286.7645
TCGA-KL-8346-01A-11R-2315-07	ARPC1A|10552	6361.2717
TCGA-KL-8346-01A-11R-2315-07	ARPC1B|10095	917.9045
TCGA-KL-8346-01A-11R-2315-07	ARPC2|10109	1633.3111
TCGA-KL-8346-01A-11R-2315-07	ARPC3|10094	3954.9431
TCGA-KL-8346-01A-11R-2315-07	ARPC4|10093	4859.5198
TCGA-KL-8346-01A-11R-2315-07	ARPC5L|81873	633.2896
TCGA-KL-8346-01A-11R-2315-07	ARPC5|10092	1777.3383
TCGA-KL-8346-01A-11R-2315-07	ARPM1|84517	30.5252
TCGA-KL-8346-01A-11R-2315-07	ARPP19|10776	3788.5595
TCGA-KL-8346-01A-11R-2315-07	ARPP21|10777	.4299
TCGA-KL-8346-01A-11R-2315-07	ARR3|407	0
TCGA-KL-8346-01A-11R-2315-07	ARRB1|408	26.2258
TCGA-KL-8346-01A-11R-2315-07	ARRB2|409	663.3849
TCGA-KL-8346-01A-11R-2315-07	ARRDC1|92714	1261.85
TCGA-KL-8346-01A-11R-2315-07	ARRDC2|27106	212.3863
TCGA-KL-8346-01A-11R-2315-07	ARRDC3|57561	1012.0596
TCGA-KL-8346-01A-11R-2315-07	ARRDC4|91947	579.9781
TCGA-KL-8346-01A-11R-2315-07	ARRDC5|645432	.4299
TCGA-KL-8346-01A-11R-2315-07	ARSA|410	1462.6282
TCGA-KL-8346-01A-11R-2315-07	ARSB|411	114.3619
TCGA-KL-8346-01A-11R-2315-07	ARSD|414	2847.0087
TCGA-KL-8346-01A-11R-2315-07	ARSE|415	1158.2364
TCGA-KL-8346-01A-11R-2315-07	ARSF|416	.4299
TCGA-KL-8346-01A-11R-2315-07	ARSG|22901	194.7591
TCGA-KL-8346-01A-11R-2315-07	ARSH|347527	0
TCGA-KL-8346-01A-11R-2315-07	ARSI|340075	0
TCGA-KL-8346-01A-11R-2315-07	ARSJ|79642	2688.3639
TCGA-KL-8346-01A-11R-2315-07	ARSK|153642	199.9183
TCGA-KL-8346-01A-11R-2315-07	ART1|417	0
TCGA-KL-8346-01A-11R-2315-07	ART3|419	44.283
TCGA-KL-8346-01A-11R-2315-07	ART4|420	0
TCGA-KL-8346-01A-11R-2315-07	ART5|116969	46.4326
TCGA-KL-8346-01A-11R-2315-07	ARTN|9048	88.566
TCGA-KL-8346-01A-11R-2315-07	ARV1|64801	223.9945
TCGA-KL-8346-01A-11R-2315-07	ARVCF|421	540.8543
TCGA-KL-8346-01A-11R-2315-07	ARX|170302	0
TCGA-KL-8346-01A-11R-2315-07	AR|367	81.2571
TCGA-KL-8346-01A-11R-2315-07	AS3MT|57412	628.1304
TCGA-KL-8346-01A-11R-2315-07	ASAH1|427	5687.1386
TCGA-KL-8346-01A-11R-2315-07	ASAH2B|653308	.8599
TCGA-KL-8346-01A-11R-2315-07	ASAH2|56624	3.0095
TCGA-KL-8346-01A-11R-2315-07	ASAM|79827	0
TCGA-KL-8346-01A-11R-2315-07	ASAP1IT1|29065	0
TCGA-KL-8346-01A-11R-2315-07	ASAP1|50807	367.5917
TCGA-KL-8346-01A-11R-2315-07	ASAP2|8853	853.8447
TCGA-KL-8346-01A-11R-2315-07	ASAP3|55616	1595.0472
TCGA-KL-8346-01A-11R-2315-07	ASB10|136371	0
TCGA-KL-8346-01A-11R-2315-07	ASB11|140456	0
TCGA-KL-8346-01A-11R-2315-07	ASB12|142689	8.1687
TCGA-KL-8346-01A-11R-2315-07	ASB13|79754	831.0583
TCGA-KL-8346-01A-11R-2315-07	ASB14|142686	11.1782
TCGA-KL-8346-01A-11R-2315-07	ASB15|142685	.8599
TCGA-KL-8346-01A-11R-2315-07	ASB16|92591	175.1327
TCGA-KL-8346-01A-11R-2315-07	ASB17|127247	0
TCGA-KL-8346-01A-11R-2315-07	ASB18|401036	0
TCGA-KL-8346-01A-11R-2315-07	ASB1|51665	708.5664
TCGA-KL-8346-01A-11R-2315-07	ASB2|51676	3.8694
TCGA-KL-8346-01A-11R-2315-07	ASB3|51130	183.5809
TCGA-KL-8346-01A-11R-2315-07	ASB4|51666	0
TCGA-KL-8346-01A-11R-2315-07	ASB5|140458	101.034
TCGA-KL-8346-01A-11R-2315-07	ASB6|140459	805.6751
TCGA-KL-8346-01A-11R-2315-07	ASB7|140460	377.4802
TCGA-KL-8346-01A-11R-2315-07	ASB8|140461	1459.6187
TCGA-KL-8346-01A-11R-2315-07	ASB9|140462	80.3973
TCGA-KL-8346-01A-11R-2315-07	ASCC1|51008	251.0802
TCGA-KL-8346-01A-11R-2315-07	ASCC2|84164	1975.5369
TCGA-KL-8346-01A-11R-2315-07	ASCC3|10973	379.1999
TCGA-KL-8346-01A-11R-2315-07	ASCL1|429	.8599
TCGA-KL-8346-01A-11R-2315-07	ASCL2|430	.4299
TCGA-KL-8346-01A-11R-2315-07	ASCL3|56676	1.2898
TCGA-KL-8346-01A-11R-2315-07	ASCL4|121549	305.2516
TCGA-KL-8346-01A-11R-2315-07	ASF1A|25842	217.9755
TCGA-KL-8346-01A-11R-2315-07	ASF1B|55723	223.5646
TCGA-KL-8346-01A-11R-2315-07	ASFMR1|100126270	1.7197
TCGA-KL-8346-01A-11R-2315-07	ASGR1|432	2.1497
TCGA-KL-8346-01A-11R-2315-07	ASGR2|433	0
TCGA-KL-8346-01A-11R-2315-07	ASH1L|55870	962.9915
TCGA-KL-8346-01A-11R-2315-07	ASH2L|9070	972.0759
TCGA-KL-8346-01A-11R-2315-07	ASIP|434	.4299
TCGA-KL-8346-01A-11R-2315-07	ASL|435	1024.9575
TCGA-KL-8346-01A-11R-2315-07	ASMTL|8623	1149.9559
TCGA-KL-8346-01A-11R-2315-07	ASMT|438	2.1497
TCGA-KL-8346-01A-11R-2315-07	ASNA1|439	2600.2279
TCGA-KL-8346-01A-11R-2315-07	ASNSD1|54529	367.1618
TCGA-KL-8346-01A-11R-2315-07	ASNS|440	715.4066
TCGA-KL-8346-01A-11R-2315-07	ASPA|443	4.2993
TCGA-KL-8346-01A-11R-2315-07	ASPDH|554235	2.1497
TCGA-KL-8346-01A-11R-2315-07	ASPG|374569	241.6217
TCGA-KL-8346-01A-11R-2315-07	ASPHD1|253982	18.0571
TCGA-KL-8346-01A-11R-2315-07	ASPHD2|57168	705.0882
TCGA-KL-8346-01A-11R-2315-07	ASPH|444	1725.3939
TCGA-KL-8346-01A-11R-2315-07	ASPM|259266	35.6843
TCGA-KL-8346-01A-11R-2315-07	ASPN|54829	38.2639
TCGA-KL-8346-01A-11R-2315-07	ASPRV1|151516	81.6871
TCGA-KL-8346-01A-11R-2315-07	ASPSCR1|79058	414.4543
TCGA-KL-8346-01A-11R-2315-07	ASRGL1|80150	288.9142
TCGA-KL-8346-01A-11R-2315-07	ASS1|445	52.4517
TCGA-KL-8346-01A-11R-2315-07	ASTE1|28990	130.9744
TCGA-KL-8346-01A-11R-2315-07	ASTL|431705	2.1497
TCGA-KL-8346-01A-11R-2315-07	ASTN1|460	1.2898
TCGA-KL-8346-01A-11R-2315-07	ASTN2|23245	1450.5901
TCGA-KL-8346-01A-11R-2315-07	ASXL1|171023	5235.2802
TCGA-KL-8346-01A-11R-2315-07	ASXL2|55252	196.0489
TCGA-KL-8346-01A-11R-2315-07	ASXL3|80816	116.0816
TCGA-KL-8346-01A-11R-2315-07	ASZ1|136991	1.2898
TCGA-KL-8346-01A-11R-2315-07	ATAD1|84896	814.7209
TCGA-KL-8346-01A-11R-2315-07	ATAD2B|54454	168.1034
TCGA-KL-8346-01A-11R-2315-07	ATAD2|29028	211.9564
TCGA-KL-8346-01A-11R-2315-07	ATAD3A|55210	715.4066
TCGA-KL-8346-01A-11R-2315-07	ATAD3B|83858	149.6163
TCGA-KL-8346-01A-11R-2315-07	ATAD3C|219293	303.5319
TCGA-KL-8346-01A-11R-2315-07	ATAD5|79915	7.3088
TCGA-KL-8346-01A-11R-2315-07	ATCAY|85300	0
TCGA-KL-8346-01A-11R-2315-07	ATE1|11101	28.3755
TCGA-KL-8346-01A-11R-2315-07	ATF1|466	308.2611
TCGA-KL-8346-01A-11R-2315-07	ATF2|1386	127.2598
TCGA-KL-8346-01A-11R-2315-07	ATF3|467	200.7782
TCGA-KL-8346-01A-11R-2315-07	ATF4|468	5241.2993
TCGA-KL-8346-01A-11R-2315-07	ATF5|22809	3143.2318
TCGA-KL-8346-01A-11R-2315-07	ATF6B|1388	1104.4949
TCGA-KL-8346-01A-11R-2315-07	ATF6|22926	584.2774
TCGA-KL-8346-01A-11R-2315-07	ATF7IP2|80063	142.3074
TCGA-KL-8346-01A-11R-2315-07	ATF7IP|55729	461.3169
TCGA-KL-8346-01A-11R-2315-07	ATF7|11016	943.2705
TCGA-KL-8346-01A-11R-2315-07	ATG10|83734	112.2122
TCGA-KL-8346-01A-11R-2315-07	ATG12|9140	192.1795
TCGA-KL-8346-01A-11R-2315-07	ATG16L1|55054	453.1482
TCGA-KL-8346-01A-11R-2315-07	ATG16L2|89849	128.3562
TCGA-KL-8346-01A-11R-2315-07	ATG2A|23130	2423.9558
TCGA-KL-8346-01A-11R-2315-07	ATG2B|55102	1016.3589
TCGA-KL-8346-01A-11R-2315-07	ATG3|64422	779.4665
TCGA-KL-8346-01A-11R-2315-07	ATG4A|115201	727.4447
TCGA-KL-8346-01A-11R-2315-07	ATG4B|23192	1110.514
TCGA-KL-8346-01A-11R-2315-07	ATG4C|84938	60.1905
TCGA-KL-8346-01A-11R-2315-07	ATG4D|84971	2418.6375
TCGA-KL-8346-01A-11R-2315-07	ATG5|9474	705.0882
TCGA-KL-8346-01A-11R-2315-07	ATG7|10533	727.9821
TCGA-KL-8346-01A-11R-2315-07	ATG9A|79065	1793.938
TCGA-KL-8346-01A-11R-2315-07	ATG9B|285973	29.0634
TCGA-KL-8346-01A-11R-2315-07	ATHL1|80162	1714.1383
TCGA-KL-8346-01A-11R-2315-07	ATIC|471	512.9087
TCGA-KL-8346-01A-11R-2315-07	ATL1|51062	77.3877
TCGA-KL-8346-01A-11R-2315-07	ATL2|64225	611.793
TCGA-KL-8346-01A-11R-2315-07	ATL3|25923	251.5101
TCGA-KL-8346-01A-11R-2315-07	ATMIN|23300	1994.4539
TCGA-KL-8346-01A-11R-2315-07	ATM|472	229.5836
TCGA-KL-8346-01A-11R-2315-07	ATN1|1822	8256.8413
TCGA-KL-8346-01A-11R-2315-07	ATOH1|474	0
TCGA-KL-8346-01A-11R-2315-07	ATOH7|220202	1.2898
TCGA-KL-8346-01A-11R-2315-07	ATOH8|84913	36.9741
TCGA-KL-8346-01A-11R-2315-07	ATOX1|475	841.8066
TCGA-KL-8346-01A-11R-2315-07	ATP10A|57194	4.7293
TCGA-KL-8346-01A-11R-2315-07	ATP10B|23120	5.5891
TCGA-KL-8346-01A-11R-2315-07	ATP10D|57205	4691.4164
TCGA-KL-8346-01A-11R-2315-07	ATP11A|23250	488.4026
TCGA-KL-8346-01A-11R-2315-07	ATP11B|23200	754.9603
TCGA-KL-8346-01A-11R-2315-07	ATP11C|286410	450.9985
TCGA-KL-8346-01A-11R-2315-07	ATP12A|479	0
TCGA-KL-8346-01A-11R-2315-07	ATP13A1|57130	2574.002
TCGA-KL-8346-01A-11R-2315-07	ATP13A2|23400	1563.6622
TCGA-KL-8346-01A-11R-2315-07	ATP13A3|79572	1334.5085
TCGA-KL-8346-01A-11R-2315-07	ATP13A4|84239	0
TCGA-KL-8346-01A-11R-2315-07	ATP13A5|344905	72.2286
TCGA-KL-8346-01A-11R-2315-07	ATP1A1|476	31720.7593
TCGA-KL-8346-01A-11R-2315-07	ATP1A2|477	20.2068
TCGA-KL-8346-01A-11R-2315-07	ATP1A3|478	4.7293
TCGA-KL-8346-01A-11R-2315-07	ATP1A4|480	.8599
TCGA-KL-8346-01A-11R-2315-07	ATP1B1|481	24144.7925
TCGA-KL-8346-01A-11R-2315-07	ATP1B2|482	36.5442
TCGA-KL-8346-01A-11R-2315-07	ATP1B3|483	1010.7698
TCGA-KL-8346-01A-11R-2315-07	ATP1B4|23439	0
TCGA-KL-8346-01A-11R-2315-07	ATP2A1|487	30.5252
TCGA-KL-8346-01A-11R-2315-07	ATP2A2|488	6947.6988
TCGA-KL-8346-01A-11R-2315-07	ATP2A3|489	342.2258
TCGA-KL-8346-01A-11R-2315-07	ATP2B1|490	2016.3804
TCGA-KL-8346-01A-11R-2315-07	ATP2B2|491	2456.2007
TCGA-KL-8346-01A-11R-2315-07	ATP2B3|492	0
TCGA-KL-8346-01A-11R-2315-07	ATP2B4|493	770.008
TCGA-KL-8346-01A-11R-2315-07	ATP2C1|27032	3969.7156
TCGA-KL-8346-01A-11R-2315-07	ATP2C2|9914	1.2898
TCGA-KL-8346-01A-11R-2315-07	ATP4A|495	5.1592
TCGA-KL-8346-01A-11R-2315-07	ATP4B|496	6.8789
TCGA-KL-8346-01A-11R-2315-07	ATP5A1|498	36701.5628
TCGA-KL-8346-01A-11R-2315-07	ATP5B|506	34241.0628
TCGA-KL-8346-01A-11R-2315-07	ATP5C1|509	3614.867
TCGA-KL-8346-01A-11R-2315-07	ATP5D|513	6501.4295
TCGA-KL-8346-01A-11R-2315-07	ATP5EP2|432369	73.5183
TCGA-KL-8346-01A-11R-2315-07	ATP5E|514	7727.5952
TCGA-KL-8346-01A-11R-2315-07	ATP5F1|515	2543.4769
TCGA-KL-8346-01A-11R-2315-07	ATP5G1|516	1336.2282
TCGA-KL-8346-01A-11R-2315-07	ATP5G2|517	8862.6153
TCGA-KL-8346-01A-11R-2315-07	ATP5G3|518	5936.0691
TCGA-KL-8346-01A-11R-2315-07	ATP5H|10476	3153.9801
TCGA-KL-8346-01A-11R-2315-07	ATP5I|521	4353.7393
TCGA-KL-8346-01A-11R-2315-07	ATP5J2|9551	3963.5418
TCGA-KL-8346-01A-11R-2315-07	ATP5J|522	2153.7823
TCGA-KL-8346-01A-11R-2315-07	ATP5L2|267020	0
TCGA-KL-8346-01A-11R-2315-07	ATP5L|10632	4377.9961
TCGA-KL-8346-01A-11R-2315-07	ATP5O|539	3480.7283
TCGA-KL-8346-01A-11R-2315-07	ATP5SL|55101	2172.8756
TCGA-KL-8346-01A-11R-2315-07	ATP5S|27109	191.3197
TCGA-KL-8346-01A-11R-2315-07	ATP6AP1L|92270	56.751
TCGA-KL-8346-01A-11R-2315-07	ATP6AP1|537	15876.0936
TCGA-KL-8346-01A-11R-2315-07	ATP6AP2|10159	28074.9801
TCGA-KL-8346-01A-11R-2315-07	ATP6V0A1|535	1149.2079
TCGA-KL-8346-01A-11R-2315-07	ATP6V0A2|23545	434.2312
TCGA-KL-8346-01A-11R-2315-07	ATP6V0A4|50617	23164.9692
TCGA-KL-8346-01A-11R-2315-07	ATP6V0B|533	7714.2673
TCGA-KL-8346-01A-11R-2315-07	ATP6V0C|527	29929.2504
TCGA-KL-8346-01A-11R-2315-07	ATP6V0D1|9114	6866.4417
TCGA-KL-8346-01A-11R-2315-07	ATP6V0D2|245972	28944.3023
TCGA-KL-8346-01A-11R-2315-07	ATP6V0E1|8992	5044.8204
TCGA-KL-8346-01A-11R-2315-07	ATP6V0E2|155066	5073.4453
TCGA-KL-8346-01A-11R-2315-07	ATP6V1A|523	21846.1274
TCGA-KL-8346-01A-11R-2315-07	ATP6V1B1|525	40081.2571
TCGA-KL-8346-01A-11R-2315-07	ATP6V1B2|526	1789.8063
TCGA-KL-8346-01A-11R-2315-07	ATP6V1C1|528	2225.7572
TCGA-KL-8346-01A-11R-2315-07	ATP6V1C2|245973	3614.5188
TCGA-KL-8346-01A-11R-2315-07	ATP6V1D|51382	3809.6262
TCGA-KL-8346-01A-11R-2315-07	ATP6V1E1|529	6663.5138
TCGA-KL-8346-01A-11R-2315-07	ATP6V1E2|90423	41.2735
TCGA-KL-8346-01A-11R-2315-07	ATP6V1F|9296	12257.6582
TCGA-KL-8346-01A-11R-2315-07	ATP6V1G1|9550	1592.4676
TCGA-KL-8346-01A-11R-2315-07	ATP6V1G2|534	6.019
TCGA-KL-8346-01A-11R-2315-07	ATP6V1G3|127124	2482.8565
TCGA-KL-8346-01A-11R-2315-07	ATP6V1H|51606	5494.959
TCGA-KL-8346-01A-11R-2315-07	ATP7A|538	533.5454
TCGA-KL-8346-01A-11R-2315-07	ATP7B|540	969.9263
TCGA-KL-8346-01A-11R-2315-07	ATP8A1|10396	578.2583
TCGA-KL-8346-01A-11R-2315-07	ATP8A2|51761	33.9646
TCGA-KL-8346-01A-11R-2315-07	ATP8B1|5205	969.7414
TCGA-KL-8346-01A-11R-2315-07	ATP8B2|57198	61.0503
TCGA-KL-8346-01A-11R-2315-07	ATP8B3|148229	5.5891
TCGA-KL-8346-01A-11R-2315-07	ATP8B4|79895	554.1822
TCGA-KL-8346-01A-11R-2315-07	ATP8B5P|158381	39.5537
TCGA-KL-8346-01A-11R-2315-07	ATP9A|10079	4904.6626
TCGA-KL-8346-01A-11R-2315-07	ATP9B|374868	1018.5086
TCGA-KL-8346-01A-11R-2315-07	ATPAF1|64756	2301.8165
TCGA-KL-8346-01A-11R-2315-07	ATPAF2|91647	389.5183
TCGA-KL-8346-01A-11R-2315-07	ATPBD4|89978	210.6666
TCGA-KL-8346-01A-11R-2315-07	ATPIF1|93974	1814.3124
TCGA-KL-8346-01A-11R-2315-07	ATRIP|84126	338.4982
TCGA-KL-8346-01A-11R-2315-07	ATRNL1|26033	12.468
TCGA-KL-8346-01A-11R-2315-07	ATRN|8455	3654.4208
TCGA-KL-8346-01A-11R-2315-07	ATRX|546	1344.8268
TCGA-KL-8346-01A-11R-2315-07	ATR|545	788.0651
TCGA-KL-8346-01A-11R-2315-07	ATXN10|25814	1661.6866
TCGA-KL-8346-01A-11R-2315-07	ATXN1L|342371	1217.9969
TCGA-KL-8346-01A-11R-2315-07	ATXN1|6310	548.1631
TCGA-KL-8346-01A-11R-2315-07	ATXN2L|11273	3537.9092
TCGA-KL-8346-01A-11R-2315-07	ATXN2|6311	1261.85
TCGA-KL-8346-01A-11R-2315-07	ATXN3L|92552	0
TCGA-KL-8346-01A-11R-2315-07	ATXN3|4287	182.721
TCGA-KL-8346-01A-11R-2315-07	ATXN7L1|222255	186.5904
TCGA-KL-8346-01A-11R-2315-07	ATXN7L2|127002	74.3782
TCGA-KL-8346-01A-11R-2315-07	ATXN7L3B|552889	5008.7061
TCGA-KL-8346-01A-11R-2315-07	ATXN7L3|56970	1080.4188
TCGA-KL-8346-01A-11R-2315-07	ATXN7|6314	656.9359
TCGA-KL-8346-01A-11R-2315-07	ATXN8OS|6315	0
TCGA-KL-8346-01A-11R-2315-07	AUH|549	762.2692
TCGA-KL-8346-01A-11R-2315-07	AUP1|550	1480.1737
TCGA-KL-8346-01A-11R-2315-07	AURKAIP1|54998	2709.4306
TCGA-KL-8346-01A-11R-2315-07	AURKAPS1|6791	6.019
TCGA-KL-8346-01A-11R-2315-07	AURKA|6790	291.0639
TCGA-KL-8346-01A-11R-2315-07	AURKB|9212	22.3565
TCGA-KL-8346-01A-11R-2315-07	AURKC|6795	21.0667
TCGA-KL-8346-01A-11R-2315-07	AUTS2|26053	3301.0168
TCGA-KL-8346-01A-11R-2315-07	AVEN|57099	133.2789
TCGA-KL-8346-01A-11R-2315-07	AVIL|10677	37.4041
TCGA-KL-8346-01A-11R-2315-07	AVL9|23080	272.5768
TCGA-KL-8346-01A-11R-2315-07	AVPI1|60370	185.3006
TCGA-KL-8346-01A-11R-2315-07	AVPR1A|552	159.9347
TCGA-KL-8346-01A-11R-2315-07	AVPR1B|553	0
TCGA-KL-8346-01A-11R-2315-07	AVPR2|554	13.3279
TCGA-KL-8346-01A-11R-2315-07	AVP|551	0
TCGA-KL-8346-01A-11R-2315-07	AWAT1|158833	0
TCGA-KL-8346-01A-11R-2315-07	AWAT2|158835	0
TCGA-KL-8346-01A-11R-2315-07	AXIN1|8312	2258.432
TCGA-KL-8346-01A-11R-2315-07	AXIN2|8313	55.8911
TCGA-KL-8346-01A-11R-2315-07	AXL|558	82.9768
TCGA-KL-8346-01A-11R-2315-07	AZGP1|563	492.7019
TCGA-KL-8346-01A-11R-2315-07	AZI1|22994	321.1591
TCGA-KL-8346-01A-11R-2315-07	AZI2|64343	574.389
TCGA-KL-8346-01A-11R-2315-07	AZIN1|51582	2285.5177
TCGA-KL-8346-01A-11R-2315-07	AZU1|566	.4299
TCGA-KL-8346-01A-11R-2315-07	B2M|567	23868.1012
TCGA-KL-8346-01A-11R-2315-07	B3GALNT1|8706	416.604
TCGA-KL-8346-01A-11R-2315-07	B3GALNT2|148789	229.0591
TCGA-KL-8346-01A-11R-2315-07	B3GALT1|8708	0
TCGA-KL-8346-01A-11R-2315-07	B3GALT2|8707	1.2898
TCGA-KL-8346-01A-11R-2315-07	B3GALT4|8705	270.8571
TCGA-KL-8346-01A-11R-2315-07	B3GALT5|10317	0
TCGA-KL-8346-01A-11R-2315-07	B3GALT6|126792	699.4991
TCGA-KL-8346-01A-11R-2315-07	B3GALTL|145173	297.0829
TCGA-KL-8346-01A-11R-2315-07	B3GAT1|27087	0
TCGA-KL-8346-01A-11R-2315-07	B3GAT2|135152	8.59
TCGA-KL-8346-01A-11R-2315-07	B3GAT3|26229	1810.443
TCGA-KL-8346-01A-11R-2315-07	B3GNT1|11041	1021.948
TCGA-KL-8346-01A-11R-2315-07	B3GNT2|10678	876.6311
TCGA-KL-8346-01A-11R-2315-07	B3GNT3|10331	1.7197
TCGA-KL-8346-01A-11R-2315-07	B3GNT4|79369	18.917
TCGA-KL-8346-01A-11R-2315-07	B3GNT5|84002	431.2217
TCGA-KL-8346-01A-11R-2315-07	B3GNT6|192134	.4299
TCGA-KL-8346-01A-11R-2315-07	B3GNT7|93010	7.7388
TCGA-KL-8346-01A-11R-2315-07	B3GNT8|374907	1249.382
TCGA-KL-8346-01A-11R-2315-07	B3GNT9|84752	245.8092
TCGA-KL-8346-01A-11R-2315-07	B3GNTL1|146712	46.2822
TCGA-KL-8346-01A-11R-2315-07	B4GALNT1|2583	10.3528
TCGA-KL-8346-01A-11R-2315-07	B4GALNT2|124872	176.2721
TCGA-KL-8346-01A-11R-2315-07	B4GALNT3|283358	956.5984
TCGA-KL-8346-01A-11R-2315-07	B4GALNT4|338707	6.449
TCGA-KL-8346-01A-11R-2315-07	B4GALT1|2683	2370.2143
TCGA-KL-8346-01A-11R-2315-07	B4GALT2|8704	2061.0933
TCGA-KL-8346-01A-11R-2315-07	B4GALT3|8703	837.5073
TCGA-KL-8346-01A-11R-2315-07	B4GALT4|8702	489.2625
TCGA-KL-8346-01A-11R-2315-07	B4GALT5|9334	1689.2023
TCGA-KL-8346-01A-11R-2315-07	B4GALT6|9331	681.0121
TCGA-KL-8346-01A-11R-2315-07	B4GALT7|11285	952.2991
TCGA-KL-8346-01A-11R-2315-07	B9D1|27077	62.8517
TCGA-KL-8346-01A-11R-2315-07	B9D2|80776	87.7061
TCGA-KL-8346-01A-11R-2315-07	BAALC|79870	6682.4308
TCGA-KL-8346-01A-11R-2315-07	BAAT|570	0
TCGA-KL-8346-01A-11R-2315-07	BACE1|23621	1150.9276
TCGA-KL-8346-01A-11R-2315-07	BACE2|25825	17405.7912
TCGA-KL-8346-01A-11R-2315-07	BACH1|571	405.8557
TCGA-KL-8346-01A-11R-2315-07	BACH2|60468	67.0694
TCGA-KL-8346-01A-11R-2315-07	BAD|572	3600.4428
TCGA-KL-8346-01A-11R-2315-07	BAG1|573	1820.0477
TCGA-KL-8346-01A-11R-2315-07	BAG2|9532	92.0054
TCGA-KL-8346-01A-11R-2315-07	BAG3|9531	1867.194
TCGA-KL-8346-01A-11R-2315-07	BAG4|9530	84.2666
TCGA-KL-8346-01A-11R-2315-07	BAG5|9529	1643.1996
TCGA-KL-8346-01A-11R-2315-07	BAGE2|85319	.8599
TCGA-KL-8346-01A-11R-2315-07	BAGE|574	0
TCGA-KL-8346-01A-11R-2315-07	BAHCC1|57597	938.9712
TCGA-KL-8346-01A-11R-2315-07	BAHD1|22893	5378.4475
TCGA-KL-8346-01A-11R-2315-07	BAI1|575	1.2898
TCGA-KL-8346-01A-11R-2315-07	BAI2|576	1040.4351
TCGA-KL-8346-01A-11R-2315-07	BAI3|577	.4299
TCGA-KL-8346-01A-11R-2315-07	BAIAP2L1|55971	2885.7026
TCGA-KL-8346-01A-11R-2315-07	BAIAP2L2|80115	4.7293
TCGA-KL-8346-01A-11R-2315-07	BAIAP2|10458	435.0738
TCGA-KL-8346-01A-11R-2315-07	BAIAP3|8938	1426.6429
TCGA-KL-8346-01A-11R-2315-07	BAK1|578	529.676
TCGA-KL-8346-01A-11R-2315-07	BAMBI|25805	114.3619
TCGA-KL-8346-01A-11R-2315-07	BANF1|8815	5446.8067
TCGA-KL-8346-01A-11R-2315-07	BANF2|140836	0
TCGA-KL-8346-01A-11R-2315-07	BANK1|55024	177.9918
TCGA-KL-8346-01A-11R-2315-07	BANP|54971	298.3727
TCGA-KL-8346-01A-11R-2315-07	BAP1|8314	6036.6732
TCGA-KL-8346-01A-11R-2315-07	BARD1|580	9.0286
TCGA-KL-8346-01A-11R-2315-07	BARHL1|56751	0
TCGA-KL-8346-01A-11R-2315-07	BARHL2|343472	0
TCGA-KL-8346-01A-11R-2315-07	BARX1|56033	.4299
TCGA-KL-8346-01A-11R-2315-07	BARX2|8538	377.9101
TCGA-KL-8346-01A-11R-2315-07	BASE|317716	0
TCGA-KL-8346-01A-11R-2315-07	BASP1|10409	16.7673
TCGA-KL-8346-01A-11R-2315-07	BAT1|7919	2886.1325
TCGA-KL-8346-01A-11R-2315-07	BAT2L1|84726	7017.5068
TCGA-KL-8346-01A-11R-2315-07	BAT2L2|23215	1515.0799
TCGA-KL-8346-01A-11R-2315-07	BAT2|7916	5584.8148
TCGA-KL-8346-01A-11R-2315-07	BAT3|7917	3240.8263
TCGA-KL-8346-01A-11R-2315-07	BAT4|7918	245.4954
TCGA-KL-8346-01A-11R-2315-07	BAT5|7920	813.0011
TCGA-KL-8346-01A-11R-2315-07	BATF2|116071	121.6707
TCGA-KL-8346-01A-11R-2315-07	BATF3|55509	4.2993
TCGA-KL-8346-01A-11R-2315-07	BATF|10538	0
TCGA-KL-8346-01A-11R-2315-07	BAX|581	653.9264
TCGA-KL-8346-01A-11R-2315-07	BAZ1A|11177	198.1986
TCGA-KL-8346-01A-11R-2315-07	BAZ1B|9031	2595.9285
TCGA-KL-8346-01A-11R-2315-07	BAZ2A|11176	2995.4384
TCGA-KL-8346-01A-11R-2315-07	BAZ2B|29994	272.8863
TCGA-KL-8346-01A-11R-2315-07	BBC3|27113	479.804
TCGA-KL-8346-01A-11R-2315-07	BBOX1|8424	6.449
TCGA-KL-8346-01A-11R-2315-07	BBS10|79738	342.2258
TCGA-KL-8346-01A-11R-2315-07	BBS12|166379	162.9442
TCGA-KL-8346-01A-11R-2315-07	BBS1|582	904.8561
TCGA-KL-8346-01A-11R-2315-07	BBS2|583	727.8746
TCGA-KL-8346-01A-11R-2315-07	BBS4|585	340.936
TCGA-KL-8346-01A-11R-2315-07	BBS5|129880	247.6407
TCGA-KL-8346-01A-11R-2315-07	BBS7|55212	129.4095
TCGA-KL-8346-01A-11R-2315-07	BBS9|27241	103.1836
TCGA-KL-8346-01A-11R-2315-07	BBX|56987	1807.0036
TCGA-KL-8346-01A-11R-2315-07	BCAM|4059	62899.8904
TCGA-KL-8346-01A-11R-2315-07	BCAN|63827	109.2027
TCGA-KL-8346-01A-11R-2315-07	BCAP29|55973	1638.9002
TCGA-KL-8346-01A-11R-2315-07	BCAP31|10134	8560.8031
TCGA-KL-8346-01A-11R-2315-07	BCAR1|9564	7971.7965
TCGA-KL-8346-01A-11R-2315-07	BCAR3|8412	333.5325
TCGA-KL-8346-01A-11R-2315-07	BCAR4|400500	.4299
TCGA-KL-8346-01A-11R-2315-07	BCAS1|8537	3.4395
TCGA-KL-8346-01A-11R-2315-07	BCAS2|10286	298.88
TCGA-KL-8346-01A-11R-2315-07	BCAS3|54828	487.5427
TCGA-KL-8346-01A-11R-2315-07	BCAS4|55653	2998.3448
TCGA-KL-8346-01A-11R-2315-07	BCAT1|586	59.7605
TCGA-KL-8346-01A-11R-2315-07	BCAT2|587	3043.0577
TCGA-KL-8346-01A-11R-2315-07	BCCIP|56647	513.4246
TCGA-KL-8346-01A-11R-2315-07	BCDIN3D|144233	268.0109
TCGA-KL-8346-01A-11R-2315-07	BCHE|590	0
TCGA-KL-8346-01A-11R-2315-07	BCKDHA|593	2817.7734
TCGA-KL-8346-01A-11R-2315-07	BCKDHB|594	290.204
TCGA-KL-8346-01A-11R-2315-07	BCKDK|10295	2402.8891
TCGA-KL-8346-01A-11R-2315-07	BCL10|8915	168.5333
TCGA-KL-8346-01A-11R-2315-07	BCL11A|53335	.4299
TCGA-KL-8346-01A-11R-2315-07	BCL11B|64919	1.7197
TCGA-KL-8346-01A-11R-2315-07	BCL2A1|597	1.7197
TCGA-KL-8346-01A-11R-2315-07	BCL2L10|10017	11.1782
TCGA-KL-8346-01A-11R-2315-07	BCL2L11|10018	1310.8622
TCGA-KL-8346-01A-11R-2315-07	BCL2L12|83596	329.4482
TCGA-KL-8346-01A-11R-2315-07	BCL2L13|23786	3544.3582
TCGA-KL-8346-01A-11R-2315-07	BCL2L14|79370	.8599
TCGA-KL-8346-01A-11R-2315-07	BCL2L15|440603	.4299
TCGA-KL-8346-01A-11R-2315-07	BCL2L1|598	12204.9055
TCGA-KL-8346-01A-11R-2315-07	BCL2L2|599	2058.4277
TCGA-KL-8346-01A-11R-2315-07	BCL2|596	4310.9267
TCGA-KL-8346-01A-11R-2315-07	BCL3|602	309.9809
TCGA-KL-8346-01A-11R-2315-07	BCL6B|255877	193.8993
TCGA-KL-8346-01A-11R-2315-07	BCL6|604	647.0474
TCGA-KL-8346-01A-11R-2315-07	BCL7A|605	1900.7287
TCGA-KL-8346-01A-11R-2315-07	BCL7B|9275	2016.8103
TCGA-KL-8346-01A-11R-2315-07	BCL7C|9274	1647.9288
TCGA-KL-8346-01A-11R-2315-07	BCL8|606	6.449
TCGA-KL-8346-01A-11R-2315-07	BCL9L|283149	825.8991
TCGA-KL-8346-01A-11R-2315-07	BCL9|607	751.091
TCGA-KL-8346-01A-11R-2315-07	BCLAF1|9774	1003.8909
TCGA-KL-8346-01A-11R-2315-07	BCMO1|53630	.4299
TCGA-KL-8346-01A-11R-2315-07	BCO2|83875	28.8054
TCGA-KL-8346-01A-11R-2315-07	BCORL1|63035	331.4775
TCGA-KL-8346-01A-11R-2315-07	BCORL2|286554	0
TCGA-KL-8346-01A-11R-2315-07	BCOR|54880	1119.1126
TCGA-KL-8346-01A-11R-2315-07	BCR|613	6887.0784
TCGA-KL-8346-01A-11R-2315-07	BCS1L|617	347.3849
TCGA-KL-8346-01A-11R-2315-07	BCYRN1|618	0
TCGA-KL-8346-01A-11R-2315-07	BDH1|622	2483.2864
TCGA-KL-8346-01A-11R-2315-07	BDH2|56898	1928.2444
TCGA-KL-8346-01A-11R-2315-07	BDKRB1|623	382.6394
TCGA-KL-8346-01A-11R-2315-07	BDKRB2|624	1021.948
TCGA-KL-8346-01A-11R-2315-07	BDNFOS|497258	49.2831
TCGA-KL-8346-01A-11R-2315-07	BDNF|627	3.1686
TCGA-KL-8346-01A-11R-2315-07	BDP1|55814	364.5822
TCGA-KL-8346-01A-11R-2315-07	BEAN|146227	3.4395
TCGA-KL-8346-01A-11R-2315-07	BECN1|8678	691.4164
TCGA-KL-8346-01A-11R-2315-07	BEGAIN|57596	11.6082
TCGA-KL-8346-01A-11R-2315-07	BEND2|139105	0
TCGA-KL-8346-01A-11R-2315-07	BEND3|57673	138.0081
TCGA-KL-8346-01A-11R-2315-07	BEND4|389206	0
TCGA-KL-8346-01A-11R-2315-07	BEND5|79656	157.3551
TCGA-KL-8346-01A-11R-2315-07	BEND6|221336	7.7388
TCGA-KL-8346-01A-11R-2315-07	BEND7|222389	527.5264
TCGA-KL-8346-01A-11R-2315-07	BEST1|7439	81.6914
TCGA-KL-8346-01A-11R-2315-07	BEST2|54831	.8599
TCGA-KL-8346-01A-11R-2315-07	BEST3|144453	0
TCGA-KL-8346-01A-11R-2315-07	BEST4|266675	13.7578
TCGA-KL-8346-01A-11R-2315-07	BET1L|51272	2536.168
TCGA-KL-8346-01A-11R-2315-07	BET1|10282	630.71
TCGA-KL-8346-01A-11R-2315-07	BET3L|100128327	.4299
TCGA-KL-8346-01A-11R-2315-07	BEX1|55859	321.589
TCGA-KL-8346-01A-11R-2315-07	BEX2|84707	897.6977
TCGA-KL-8346-01A-11R-2315-07	BEX4|56271	1596.337
TCGA-KL-8346-01A-11R-2315-07	BEX5|340542	318.1496
TCGA-KL-8346-01A-11R-2315-07	BEYLA|497634	0
TCGA-KL-8346-01A-11R-2315-07	BFAR|51283	2254.5627
TCGA-KL-8346-01A-11R-2315-07	BFSP1|631	18.0571
TCGA-KL-8346-01A-11R-2315-07	BFSP2|8419	7.3088
TCGA-KL-8346-01A-11R-2315-07	BGLAP|632	36.3765
TCGA-KL-8346-01A-11R-2315-07	BGN|633	1560.2227
TCGA-KL-8346-01A-11R-2315-07	BHLHA15|168620	1.7197
TCGA-KL-8346-01A-11R-2315-07	BHLHB9|80823	99.3143
TCGA-KL-8346-01A-11R-2315-07	BHLHE22|27319	.8599
TCGA-KL-8346-01A-11R-2315-07	BHLHE23|128408	0
TCGA-KL-8346-01A-11R-2315-07	BHLHE40|8553	4763.645
TCGA-KL-8346-01A-11R-2315-07	BHLHE41|79365	111.7823
TCGA-KL-8346-01A-11R-2315-07	BHMT2|23743	78.2476
TCGA-KL-8346-01A-11R-2315-07	BHMT|635	16.7673
TCGA-KL-8346-01A-11R-2315-07	BICC1|80114	.8599
TCGA-KL-8346-01A-11R-2315-07	BICD1|636	20.6367
TCGA-KL-8346-01A-11R-2315-07	BICD2|23299	1032.6963
TCGA-KL-8346-01A-11R-2315-07	BID|637	220.4046
TCGA-KL-8346-01A-11R-2315-07	BIK|638	11.6082
TCGA-KL-8346-01A-11R-2315-07	BIN1|274	563.6407
TCGA-KL-8346-01A-11R-2315-07	BIN2|51411	117.8013
TCGA-KL-8346-01A-11R-2315-07	BIN3|55909	681.8719
TCGA-KL-8346-01A-11R-2315-07	BIRC2|329	450.9985
TCGA-KL-8346-01A-11R-2315-07	BIRC3|330	31.815
TCGA-KL-8346-01A-11R-2315-07	BIRC5|332	57.7785
TCGA-KL-8346-01A-11R-2315-07	BIRC6|57448	1217.9969
TCGA-KL-8346-01A-11R-2315-07	BIRC7|79444	100.1741
TCGA-KL-8346-01A-11R-2315-07	BIRC8|112401	0
TCGA-KL-8346-01A-11R-2315-07	BIVM|54841	267.8475
TCGA-KL-8346-01A-11R-2315-07	BLCAP|10904	6478.6431
TCGA-KL-8346-01A-11R-2315-07	BLID|414899	0
TCGA-KL-8346-01A-11R-2315-07	BLK|640	0
TCGA-KL-8346-01A-11R-2315-07	BLMH|642	273.8666
TCGA-KL-8346-01A-11R-2315-07	BLM|641	38.6939
TCGA-KL-8346-01A-11R-2315-07	BLNK|29760	476.7944
TCGA-KL-8346-01A-11R-2315-07	BLOC1S1|2647	2958.877
TCGA-KL-8346-01A-11R-2315-07	BLOC1S2|282991	511.189
TCGA-KL-8346-01A-11R-2315-07	BLOC1S3|388552	583.4175
TCGA-KL-8346-01A-11R-2315-07	BLVRA|644	381.3496
TCGA-KL-8346-01A-11R-2315-07	BLVRB|645	1420.4949
TCGA-KL-8346-01A-11R-2315-07	BLZF1|8548	155.2054
TCGA-KL-8346-01A-11R-2315-07	BMF|90427	1432.103
TCGA-KL-8346-01A-11R-2315-07	BMI1|648	736.3056
TCGA-KL-8346-01A-11R-2315-07	BMP10|27302	0
TCGA-KL-8346-01A-11R-2315-07	BMP15|9210	0
TCGA-KL-8346-01A-11R-2315-07	BMP1|649	418.3237
TCGA-KL-8346-01A-11R-2315-07	BMP2K|55589	209.3768
TCGA-KL-8346-01A-11R-2315-07	BMP2|650	15.9075
TCGA-KL-8346-01A-11R-2315-07	BMP3|651	40.8435
TCGA-KL-8346-01A-11R-2315-07	BMP4|652	24.936
TCGA-KL-8346-01A-11R-2315-07	BMP5|653	0
TCGA-KL-8346-01A-11R-2315-07	BMP6|654	26.4752
TCGA-KL-8346-01A-11R-2315-07	BMP7|655	28.8054
TCGA-KL-8346-01A-11R-2315-07	BMP8A|353500	40.8435
TCGA-KL-8346-01A-11R-2315-07	BMP8B|656	3.4395
TCGA-KL-8346-01A-11R-2315-07	BMPER|168667	3.0095
TCGA-KL-8346-01A-11R-2315-07	BMPR1A|657	237.7523
TCGA-KL-8346-01A-11R-2315-07	BMPR1B|658	8061.6522
TCGA-KL-8346-01A-11R-2315-07	BMPR2|659	1235.1942
TCGA-KL-8346-01A-11R-2315-07	BMS1P4|729096	4.2993
TCGA-KL-8346-01A-11R-2315-07	BMS1P5|399761	9.8884
TCGA-KL-8346-01A-11R-2315-07	BMS1|9790	484.1033
TCGA-KL-8346-01A-11R-2315-07	BMX|660	4.2993
TCGA-KL-8346-01A-11R-2315-07	BNC1|646	3.4395
TCGA-KL-8346-01A-11R-2315-07	BNC2|54796	411.4448
TCGA-KL-8346-01A-11R-2315-07	BNIP1|662	156.4952
TCGA-KL-8346-01A-11R-2315-07	BNIP2|663	301.8122
TCGA-KL-8346-01A-11R-2315-07	BNIP3L|665	916.1848
TCGA-KL-8346-01A-11R-2315-07	BNIP3|664	964.7671
TCGA-KL-8346-01A-11R-2315-07	BNIPL|149428	4.2993
TCGA-KL-8346-01A-11R-2315-07	BOC|91653	223.9945
TCGA-KL-8346-01A-11R-2315-07	BOD1L|259282	1407.5969
TCGA-KL-8346-01A-11R-2315-07	BOD1|91272	527.0965
TCGA-KL-8346-01A-11R-2315-07	BOK|666	5167.7809
TCGA-KL-8346-01A-11R-2315-07	BOLA1|51027	298.8026
TCGA-KL-8346-01A-11R-2315-07	BOLA2|552900	1681.356
TCGA-KL-8346-01A-11R-2315-07	BOLA3|388962	337.9264
TCGA-KL-8346-01A-11R-2315-07	BOLL|66037	0
TCGA-KL-8346-01A-11R-2315-07	BOP1|23246	122.9605
TCGA-KL-8346-01A-11R-2315-07	BPESC1|60467	0
TCGA-KL-8346-01A-11R-2315-07	BPGM|669	1816.892
TCGA-KL-8346-01A-11R-2315-07	BPHL|670	248.9305
TCGA-KL-8346-01A-11R-2315-07	BPIL1|80341	11.1782
TCGA-KL-8346-01A-11R-2315-07	BPIL2|254240	0
TCGA-KL-8346-01A-11R-2315-07	BPIL3|128859	0
TCGA-KL-8346-01A-11R-2315-07	BPI|671	.8599
TCGA-KL-8346-01A-11R-2315-07	BPNT1|10380	293.2135
TCGA-KL-8346-01A-11R-2315-07	BPTF|2186	632.4298
TCGA-KL-8346-01A-11R-2315-07	BPY2|9083	0
TCGA-KL-8346-01A-11R-2315-07	BRAF|673	98.0245
TCGA-KL-8346-01A-11R-2315-07	BRAP|8315	567.0801
TCGA-KL-8346-01A-11R-2315-07	BRCA1|672	35.6843
TCGA-KL-8346-01A-11R-2315-07	BRCA2|675	5.5891
TCGA-KL-8346-01A-11R-2315-07	BRCC3|79184	343.9455
TCGA-KL-8346-01A-11R-2315-07	BRD1|23774	1225.3058
TCGA-KL-8346-01A-11R-2315-07	BRD2|6046	4187.1063
TCGA-KL-8346-01A-11R-2315-07	BRD3|8019	1413.4397
TCGA-KL-8346-01A-11R-2315-07	BRD4|23476	2992.3257
TCGA-KL-8346-01A-11R-2315-07	BRD7P3|23629	0
TCGA-KL-8346-01A-11R-2315-07	BRD7|29117	1629.0118
TCGA-KL-8346-01A-11R-2315-07	BRD8|10902	335.3468
TCGA-KL-8346-01A-11R-2315-07	BRD9|65980	751.9508
TCGA-KL-8346-01A-11R-2315-07	BRDT|676	0
TCGA-KL-8346-01A-11R-2315-07	BREA2|286076	3.4395
TCGA-KL-8346-01A-11R-2315-07	BRE|9577	298.3727
TCGA-KL-8346-01A-11R-2315-07	BRF1|2972	2196.0274
TCGA-KL-8346-01A-11R-2315-07	BRF2|55290	601.9046
TCGA-KL-8346-01A-11R-2315-07	BRI3BP|140707	235.1727
TCGA-KL-8346-01A-11R-2315-07	BRI3|25798	4525.4627
TCGA-KL-8346-01A-11R-2315-07	BRIP1|83990	3.8694
TCGA-KL-8346-01A-11R-2315-07	BRIX1|55299	165.9537
TCGA-KL-8346-01A-11R-2315-07	BRMS1L|84312	272.1469
TCGA-KL-8346-01A-11R-2315-07	BRMS1|25855	1561.5125
TCGA-KL-8346-01A-11R-2315-07	BRP44L|51660	1135.0201
TCGA-KL-8346-01A-11R-2315-07	BRP44|25874	967.3467
TCGA-KL-8346-01A-11R-2315-07	BRPF1|7862	824.1794
TCGA-KL-8346-01A-11R-2315-07	BRPF3|27154	1311.7221
TCGA-KL-8346-01A-11R-2315-07	BRS3|680	0
TCGA-KL-8346-01A-11R-2315-07	BRSK1|84446	.8599
TCGA-KL-8346-01A-11R-2315-07	BRSK2|9024	1.7197
TCGA-KL-8346-01A-11R-2315-07	BRWD1|54014	607.4937
TCGA-KL-8346-01A-11R-2315-07	BRWD3|254065	103.6136
TCGA-KL-8346-01A-11R-2315-07	BSCL2|26580	3052.9805
TCGA-KL-8346-01A-11R-2315-07	BSDC1|55108	2372.364
TCGA-KL-8346-01A-11R-2315-07	BSG|682	101653.8877
TCGA-KL-8346-01A-11R-2315-07	BSND|7809	1454.4595
TCGA-KL-8346-01A-11R-2315-07	BSN|8927	248.9305
TCGA-KL-8346-01A-11R-2315-07	BSPH1|100131137	0
TCGA-KL-8346-01A-11R-2315-07	BSPRY|54836	626.8406
TCGA-KL-8346-01A-11R-2315-07	BST1|683	4.2993
TCGA-KL-8346-01A-11R-2315-07	BST2|684	166.8136
TCGA-KL-8346-01A-11R-2315-07	BSX|390259	0
TCGA-KL-8346-01A-11R-2315-07	BTAF1|9044	454.8679
TCGA-KL-8346-01A-11R-2315-07	BTBD10|84280	250.6503
TCGA-KL-8346-01A-11R-2315-07	BTBD11|121551	14.1878
TCGA-KL-8346-01A-11R-2315-07	BTBD12|84464	571.3794
TCGA-KL-8346-01A-11R-2315-07	BTBD16|118663	0
TCGA-KL-8346-01A-11R-2315-07	BTBD17|388419	0
TCGA-KL-8346-01A-11R-2315-07	BTBD18|643376	3.0095
TCGA-KL-8346-01A-11R-2315-07	BTBD19|149478	3.4395
TCGA-KL-8346-01A-11R-2315-07	BTBD1|53339	1551.6241
TCGA-KL-8346-01A-11R-2315-07	BTBD2|55643	6091.2745
TCGA-KL-8346-01A-11R-2315-07	BTBD3|22903	2087.3192
TCGA-KL-8346-01A-11R-2315-07	BTBD6|90135	2139.7064
TCGA-KL-8346-01A-11R-2315-07	BTBD7|55727	1092.4568
TCGA-KL-8346-01A-11R-2315-07	BTBD8|284697	0
TCGA-KL-8346-01A-11R-2315-07	BTBD9|114781	1362.0241
TCGA-KL-8346-01A-11R-2315-07	BTC|685	8.1687
TCGA-KL-8346-01A-11R-2315-07	BTD|686	500.8706
TCGA-KL-8346-01A-11R-2315-07	BTF3L1|690	0
TCGA-KL-8346-01A-11R-2315-07	BTF3L4|91408	276.4462
TCGA-KL-8346-01A-11R-2315-07	BTF3|689	2783.8088
TCGA-KL-8346-01A-11R-2315-07	BTG1|694	3067.1339
TCGA-KL-8346-01A-11R-2315-07	BTG2|7832	2095.0579
TCGA-KL-8346-01A-11R-2315-07	BTG3|10950	184.8707
TCGA-KL-8346-01A-11R-2315-07	BTG4|54766	0
TCGA-KL-8346-01A-11R-2315-07	BTK|695	6.019
TCGA-KL-8346-01A-11R-2315-07	BTLA|151888	1.2898
TCGA-KL-8346-01A-11R-2315-07	BTN1A1|696	0
TCGA-KL-8346-01A-11R-2315-07	BTN2A1|11120	296.653
TCGA-KL-8346-01A-11R-2315-07	BTN2A2|10385	86.8462
TCGA-KL-8346-01A-11R-2315-07	BTN2A3|54718	8.1687
TCGA-KL-8346-01A-11R-2315-07	BTN3A1|11119	163.3741
TCGA-KL-8346-01A-11R-2315-07	BTN3A2|11118	179.2816
TCGA-KL-8346-01A-11R-2315-07	BTN3A3|10384	93.7251
TCGA-KL-8346-01A-11R-2315-07	BTNL2|56244	0
TCGA-KL-8346-01A-11R-2315-07	BTNL3|10917	.4299
TCGA-KL-8346-01A-11R-2315-07	BTNL8|79908	.8599
TCGA-KL-8346-01A-11R-2315-07	BTNL9|153579	65.3496
TCGA-KL-8346-01A-11R-2315-07	BTRC|8945	429.9319
TCGA-KL-8346-01A-11R-2315-07	BUB1B|701	117.1693
TCGA-KL-8346-01A-11R-2315-07	BUB1|699	34.8245
TCGA-KL-8346-01A-11R-2315-07	BUB3|9184	392.5278
TCGA-KL-8346-01A-11R-2315-07	BUD13|84811	198.1986
TCGA-KL-8346-01A-11R-2315-07	BUD31|8896	2256.9617
TCGA-KL-8346-01A-11R-2315-07	BVES|11149	18.0571
TCGA-KL-8346-01A-11R-2315-07	BYSL|705	168.5333
TCGA-KL-8346-01A-11R-2315-07	BZRAP1|9256	167.6734
TCGA-KL-8346-01A-11R-2315-07	BZW1|9689	1117.3929
TCGA-KL-8346-01A-11R-2315-07	BZW2|28969	432.0815
TCGA-KL-8346-01A-11R-2315-07	C10orf105|414152	.4299
TCGA-KL-8346-01A-11R-2315-07	C10orf107|219621	.4299
TCGA-KL-8346-01A-11R-2315-07	C10orf108|414235	3.8694
TCGA-KL-8346-01A-11R-2315-07	C10orf10|11067	1522.3887
TCGA-KL-8346-01A-11R-2315-07	C10orf110|55853	5.3183
TCGA-KL-8346-01A-11R-2315-07	C10orf111|221060	3.0095
TCGA-KL-8346-01A-11R-2315-07	C10orf113|387638	0
TCGA-KL-8346-01A-11R-2315-07	C10orf114|399726	28.3755
TCGA-KL-8346-01A-11R-2315-07	C10orf116|10974	104.0951
TCGA-KL-8346-01A-11R-2315-07	C10orf118|55088	226.5741
TCGA-KL-8346-01A-11R-2315-07	C10orf119|79892	469.4856
TCGA-KL-8346-01A-11R-2315-07	C10orf11|83938	150.9061
TCGA-KL-8346-01A-11R-2315-07	C10orf120|399814	0
TCGA-KL-8346-01A-11R-2315-07	C10orf122|387718	0
TCGA-KL-8346-01A-11R-2315-07	C10orf125|282969	48.1524
TCGA-KL-8346-01A-11R-2315-07	C10orf128|170371	1.2898
TCGA-KL-8346-01A-11R-2315-07	C10orf129|142827	0
TCGA-KL-8346-01A-11R-2315-07	C10orf12|26148	52.2797
TCGA-KL-8346-01A-11R-2315-07	C10orf131|100127889	0
TCGA-KL-8346-01A-11R-2315-07	C10orf137|26098	115.2217
TCGA-KL-8346-01A-11R-2315-07	C10orf140|387640	5.1592
TCGA-KL-8346-01A-11R-2315-07	C10orf18|54906	567.0801
TCGA-KL-8346-01A-11R-2315-07	C10orf25|220979	39.9837
TCGA-KL-8346-01A-11R-2315-07	C10orf26|54838	5080.8616
TCGA-KL-8346-01A-11R-2315-07	C10orf27|219793	4.7293
TCGA-KL-8346-01A-11R-2315-07	C10orf28|27291	722.7154
TCGA-KL-8346-01A-11R-2315-07	C10orf2|56652	210.6666
TCGA-KL-8346-01A-11R-2315-07	C10orf32|119032	490.1223
TCGA-KL-8346-01A-11R-2315-07	C10orf35|219738	129.4095
TCGA-KL-8346-01A-11R-2315-07	C10orf40|283025	0
TCGA-KL-8346-01A-11R-2315-07	C10orf41|100131213	248.7758
TCGA-KL-8346-01A-11R-2315-07	C10orf46|143384	671.1236
TCGA-KL-8346-01A-11R-2315-07	C10orf47|254427	97.5945
TCGA-KL-8346-01A-11R-2315-07	C10orf4|118924	123.3904
TCGA-KL-8346-01A-11R-2315-07	C10orf50|645528	0
TCGA-KL-8346-01A-11R-2315-07	C10orf53|282966	0
TCGA-KL-8346-01A-11R-2315-07	C10orf54|64115	115.2217
TCGA-KL-8346-01A-11R-2315-07	C10orf55|414236	1.2898
TCGA-KL-8346-01A-11R-2315-07	C10orf57|80195	786.3454
TCGA-KL-8346-01A-11R-2315-07	C10orf58|84293	1676.7342
TCGA-KL-8346-01A-11R-2315-07	C10orf62|414157	0
TCGA-KL-8346-01A-11R-2315-07	C10orf67|256815	0
TCGA-KL-8346-01A-11R-2315-07	C10orf68|79741	0
TCGA-KL-8346-01A-11R-2315-07	C10orf71|118461	.4299
TCGA-KL-8346-01A-11R-2315-07	C10orf72|196740	413.1645
TCGA-KL-8346-01A-11R-2315-07	C10orf75|90271	254.0897
TCGA-KL-8346-01A-11R-2315-07	C10orf76|79591	641.8883
TCGA-KL-8346-01A-11R-2315-07	C10orf78|119392	20.6367
TCGA-KL-8346-01A-11R-2315-07	C10orf79|80217	2.5796
TCGA-KL-8346-01A-11R-2315-07	C10orf81|79949	2.1497
TCGA-KL-8346-01A-11R-2315-07	C10orf82|143379	9.0286
TCGA-KL-8346-01A-11R-2315-07	C10orf84|63877	298.3727
TCGA-KL-8346-01A-11R-2315-07	C10orf88|80007	79.9673
TCGA-KL-8346-01A-11R-2315-07	C10orf90|118611	0
TCGA-KL-8346-01A-11R-2315-07	C10orf91|170393	0
TCGA-KL-8346-01A-11R-2315-07	C10orf93|255352	0
TCGA-KL-8346-01A-11R-2315-07	C10orf95|79946	4.3939
TCGA-KL-8346-01A-11R-2315-07	C10orf96|374355	0
TCGA-KL-8346-01A-11R-2315-07	C10orf99|387695	.8599
TCGA-KL-8346-01A-11R-2315-07	C11orf10|746	1623.4227
TCGA-KL-8346-01A-11R-2315-07	C11orf16|56673	0
TCGA-KL-8346-01A-11R-2315-07	C11orf17|56672	236.0326
TCGA-KL-8346-01A-11R-2315-07	C11orf1|64776	154.3455
TCGA-KL-8346-01A-11R-2315-07	C11orf20|25858	16.0881
TCGA-KL-8346-01A-11R-2315-07	C11orf21|29125	0
TCGA-KL-8346-01A-11R-2315-07	C11orf24|53838	1069.2405
TCGA-KL-8346-01A-11R-2315-07	C11orf2|738	5515.5958
TCGA-KL-8346-01A-11R-2315-07	C11orf30|56946	303.9618
TCGA-KL-8346-01A-11R-2315-07	C11orf31|280636	2504.3531
TCGA-KL-8346-01A-11R-2315-07	C11orf34|349633	0
TCGA-KL-8346-01A-11R-2315-07	C11orf35|256329	87.9426
TCGA-KL-8346-01A-11R-2315-07	C11orf36|283303	0
TCGA-KL-8346-01A-11R-2315-07	C11orf40|143501	0
TCGA-KL-8346-01A-11R-2315-07	C11orf41|25758	27.9456
TCGA-KL-8346-01A-11R-2315-07	C11orf42|160298	0
TCGA-KL-8346-01A-11R-2315-07	C11orf45|219833	9.0286
TCGA-KL-8346-01A-11R-2315-07	C11orf46|120534	331.9074
TCGA-KL-8346-01A-11R-2315-07	C11orf48|79081	450.5041
TCGA-KL-8346-01A-11R-2315-07	C11orf49|79096	825.8991
TCGA-KL-8346-01A-11R-2315-07	C11orf51|25906	1798.6285
TCGA-KL-8346-01A-11R-2315-07	C11orf52|91894	208.087
TCGA-KL-8346-01A-11R-2315-07	C11orf53|341032	99.7442
TCGA-KL-8346-01A-11R-2315-07	C11orf54|28970	427.7822
TCGA-KL-8346-01A-11R-2315-07	C11orf57|55216	303.9618
TCGA-KL-8346-01A-11R-2315-07	C11orf58|10944	955.3086
TCGA-KL-8346-01A-11R-2315-07	C11orf59|55004	4633.3756
TCGA-KL-8346-01A-11R-2315-07	C11orf61|79684	187.4503
TCGA-KL-8346-01A-11R-2315-07	C11orf63|79864	42.5633
TCGA-KL-8346-01A-11R-2315-07	C11orf64|283197	0
TCGA-KL-8346-01A-11R-2315-07	C11orf65|160140	1.7197
TCGA-KL-8346-01A-11R-2315-07	C11orf66|220004	25.366
TCGA-KL-8346-01A-11R-2315-07	C11orf67|28971	210.6666
TCGA-KL-8346-01A-11R-2315-07	C11orf68|83638	1816.0322
TCGA-KL-8346-01A-11R-2315-07	C11orf70|85016	1.7197
TCGA-KL-8346-01A-11R-2315-07	C11orf71|54494	309.5509
TCGA-KL-8346-01A-11R-2315-07	C11orf73|51501	214.9659
TCGA-KL-8346-01A-11R-2315-07	C11orf74|119710	136.2884
TCGA-KL-8346-01A-11R-2315-07	C11orf75|56935	374.0407
TCGA-KL-8346-01A-11R-2315-07	C11orf80|79703	289.3441
TCGA-KL-8346-01A-11R-2315-07	C11orf82|220042	13.7578
TCGA-KL-8346-01A-11R-2315-07	C11orf83|790955	1067.0909
TCGA-KL-8346-01A-11R-2315-07	C11orf84|144097	795.3739
TCGA-KL-8346-01A-11R-2315-07	C11orf85|283129	0
TCGA-KL-8346-01A-11R-2315-07	C11orf86|254439	0
TCGA-KL-8346-01A-11R-2315-07	C11orf87|399947	4.2993
TCGA-KL-8346-01A-11R-2315-07	C11orf88|399949	.8599
TCGA-KL-8346-01A-11R-2315-07	C11orf90|387804	.8599
TCGA-KL-8346-01A-11R-2315-07	C11orf92|399948	597.257
TCGA-KL-8346-01A-11R-2315-07	C11orf93|120376	477.1427
TCGA-KL-8346-01A-11R-2315-07	C11orf94|143678	0
TCGA-KL-8346-01A-11R-2315-07	C11orf95|65998	2574.8619
TCGA-KL-8346-01A-11R-2315-07	C11orf9|745	70.9388
TCGA-KL-8346-01A-11R-2315-07	C12orf10|60314	1116.963
TCGA-KL-8346-01A-11R-2315-07	C12orf11|55726	301.3822
TCGA-KL-8346-01A-11R-2315-07	C12orf12|196477	0
TCGA-KL-8346-01A-11R-2315-07	C12orf23|90488	2057.2239
TCGA-KL-8346-01A-11R-2315-07	C12orf24|29902	36.9741
TCGA-KL-8346-01A-11R-2315-07	C12orf26|84190	56.751
TCGA-KL-8346-01A-11R-2315-07	C12orf27|283460	.4299
TCGA-KL-8346-01A-11R-2315-07	C12orf29|91298	389.6171
TCGA-KL-8346-01A-11R-2315-07	C12orf32|83695	536.125
TCGA-KL-8346-01A-11R-2315-07	C12orf34|84915	612.6529
TCGA-KL-8346-01A-11R-2315-07	C12orf35|55196	247.6407
TCGA-KL-8346-01A-11R-2315-07	C12orf36|283422	.4299
TCGA-KL-8346-01A-11R-2315-07	C12orf39|80763	217.9755
TCGA-KL-8346-01A-11R-2315-07	C12orf40|283461	0
TCGA-KL-8346-01A-11R-2315-07	C12orf41|54934	873.6215
TCGA-KL-8346-01A-11R-2315-07	C12orf42|374470	.4299
TCGA-KL-8346-01A-11R-2315-07	C12orf43|64897	423.0529
TCGA-KL-8346-01A-11R-2315-07	C12orf44|60673	2100.2171
TCGA-KL-8346-01A-11R-2315-07	C12orf45|121053	79.1075
TCGA-KL-8346-01A-11R-2315-07	C12orf47|51275	401.3457
TCGA-KL-8346-01A-11R-2315-07	C12orf48|55010	62.1252
TCGA-KL-8346-01A-11R-2315-07	C12orf49|79794	859.0038
TCGA-KL-8346-01A-11R-2315-07	C12orf4|57102	289.3441
TCGA-KL-8346-01A-11R-2315-07	C12orf50|160419	0
TCGA-KL-8346-01A-11R-2315-07	C12orf51|283450	1696.0812
TCGA-KL-8346-01A-11R-2315-07	C12orf52|84934	1287.216
TCGA-KL-8346-01A-11R-2315-07	C12orf53|196500	3.8694
TCGA-KL-8346-01A-11R-2315-07	C12orf54|121273	.4299
TCGA-KL-8346-01A-11R-2315-07	C12orf56|115749	0
TCGA-KL-8346-01A-11R-2315-07	C12orf57|113246	1330.2092
TCGA-KL-8346-01A-11R-2315-07	C12orf59|120939	6.8789
TCGA-KL-8346-01A-11R-2315-07	C12orf5|57103	178.4217
TCGA-KL-8346-01A-11R-2315-07	C12orf60|144608	44.7129
TCGA-KL-8346-01A-11R-2315-07	C12orf61|283416	23.2163
TCGA-KL-8346-01A-11R-2315-07	C12orf62|84987	1695.2213
TCGA-KL-8346-01A-11R-2315-07	C12orf63|374467	0
TCGA-KL-8346-01A-11R-2315-07	C12orf65|91574	444.1196
TCGA-KL-8346-01A-11R-2315-07	C12orf66|144577	86.4163
TCGA-KL-8346-01A-11R-2315-07	C12orf68|387856	7.3088
TCGA-KL-8346-01A-11R-2315-07	C12orf69|440087	12.0381
TCGA-KL-8346-01A-11R-2315-07	C12orf70|341346	.4299
TCGA-KL-8346-01A-11R-2315-07	C12orf71|728858	0
TCGA-KL-8346-01A-11R-2315-07	C12orf72|254013	67.0694
TCGA-KL-8346-01A-11R-2315-07	C12orf73|728568	277.306
TCGA-KL-8346-01A-11R-2315-07	C12orf74|338809	.8599
TCGA-KL-8346-01A-11R-2315-07	C12orf75|387882	5633.3971
TCGA-KL-8346-01A-11R-2315-07	C12orf76|400073	171.5428
TCGA-KL-8346-01A-11R-2315-07	C12orf77|196415	0
TCGA-KL-8346-01A-11R-2315-07	C13orf15|28984	385.6489
TCGA-KL-8346-01A-11R-2315-07	C13orf16|121793	.4299
TCGA-KL-8346-01A-11R-2315-07	C13orf18|80183	2.5796
TCGA-KL-8346-01A-11R-2315-07	C13orf1|57213	176.702
TCGA-KL-8346-01A-11R-2315-07	C13orf23|80209	692.6202
TCGA-KL-8346-01A-11R-2315-07	C13orf26|122046	0
TCGA-KL-8346-01A-11R-2315-07	C13orf27|93081	100.1741
TCGA-KL-8346-01A-11R-2315-07	C13orf28|122258	0
TCGA-KL-8346-01A-11R-2315-07	C13orf29|283487	27.9456
TCGA-KL-8346-01A-11R-2315-07	C13orf30|144809	0
TCGA-KL-8346-01A-11R-2315-07	C13orf31|144811	80.3973
TCGA-KL-8346-01A-11R-2315-07	C13orf33|84935	34.8245
TCGA-KL-8346-01A-11R-2315-07	C13orf34|79866	35.3533
TCGA-KL-8346-01A-11R-2315-07	C13orf35|400165	0
TCGA-KL-8346-01A-11R-2315-07	C13orf36|400120	0
TCGA-KL-8346-01A-11R-2315-07	C13orf37|440145	213.6761
TCGA-KL-8346-01A-11R-2315-07	C13orf38|728591	3.8694
TCGA-KL-8346-01A-11R-2315-07	C13orf39|196541	0
TCGA-KL-8346-01A-11R-2315-07	C14orf101|54916	880.0705
TCGA-KL-8346-01A-11R-2315-07	C14orf102|55051	333.6271
TCGA-KL-8346-01A-11R-2315-07	C14orf104|55172	199.9183
TCGA-KL-8346-01A-11R-2315-07	C14orf105|55195	192.1795
TCGA-KL-8346-01A-11R-2315-07	C14orf106|55320	157.785
TCGA-KL-8346-01A-11R-2315-07	C14orf109|26175	696.4896
TCGA-KL-8346-01A-11R-2315-07	C14orf115|55237	.4299
TCGA-KL-8346-01A-11R-2315-07	C14orf118|55668	349.1047
TCGA-KL-8346-01A-11R-2315-07	C14orf119|55017	1143.6187
TCGA-KL-8346-01A-11R-2315-07	C14orf126|112487	226.3204
TCGA-KL-8346-01A-11R-2315-07	C14orf128|84837	131.1292
TCGA-KL-8346-01A-11R-2315-07	C14orf129|51527	421.7632
TCGA-KL-8346-01A-11R-2315-07	C14orf132|56967	871.4719
TCGA-KL-8346-01A-11R-2315-07	C14orf135|64430	4020.2928
TCGA-KL-8346-01A-11R-2315-07	C14orf138|79609	95.4449
TCGA-KL-8346-01A-11R-2315-07	C14orf139|79686	10.7483
TCGA-KL-8346-01A-11R-2315-07	C14orf142|84520	185.3006
TCGA-KL-8346-01A-11R-2315-07	C14orf143|90141	40.4136
TCGA-KL-8346-01A-11R-2315-07	C14orf145|145508	31.385
TCGA-KL-8346-01A-11R-2315-07	C14orf147|171546	1371.0527
TCGA-KL-8346-01A-11R-2315-07	C14orf148|122945	2.1497
TCGA-KL-8346-01A-11R-2315-07	C14orf149|112849	44.283
TCGA-KL-8346-01A-11R-2315-07	C14orf153|84334	1380.6617
TCGA-KL-8346-01A-11R-2315-07	C14orf156|81892	886.0896
TCGA-KL-8346-01A-11R-2315-07	C14orf159|80017	7524.2374
TCGA-KL-8346-01A-11R-2315-07	C14orf162|56936	0
TCGA-KL-8346-01A-11R-2315-07	C14orf165|414767	0
TCGA-KL-8346-01A-11R-2315-07	C14orf166B|145497	0
TCGA-KL-8346-01A-11R-2315-07	C14orf166|51637	1956.1899
TCGA-KL-8346-01A-11R-2315-07	C14orf167|55449	1348.0857
TCGA-KL-8346-01A-11R-2315-07	C14orf169|79697	485.3931
TCGA-KL-8346-01A-11R-2315-07	C14orf174|161394	9.8884
TCGA-KL-8346-01A-11R-2315-07	C14orf176|643382	49.0122
TCGA-KL-8346-01A-11R-2315-07	C14orf177|283598	0
TCGA-KL-8346-01A-11R-2315-07	C14orf178|283579	1.2898
TCGA-KL-8346-01A-11R-2315-07	C14orf179|112752	487.5427
TCGA-KL-8346-01A-11R-2315-07	C14orf180|400258	.4299
TCGA-KL-8346-01A-11R-2315-07	C14orf181|400223	85.5564
TCGA-KL-8346-01A-11R-2315-07	C14orf182|283551	1.2898
TCGA-KL-8346-01A-11R-2315-07	C14orf183|196913	0
TCGA-KL-8346-01A-11R-2315-07	C14orf184|650662	.8599
TCGA-KL-8346-01A-11R-2315-07	C14orf19|280655	1.2898
TCGA-KL-8346-01A-11R-2315-07	C14orf1|11161	2755.0033
TCGA-KL-8346-01A-11R-2315-07	C14orf21|161424	265.268
TCGA-KL-8346-01A-11R-2315-07	C14orf23|387978	0
TCGA-KL-8346-01A-11R-2315-07	C14orf28|122525	103.6136
TCGA-KL-8346-01A-11R-2315-07	C14orf2|9556	2686.6442
TCGA-KL-8346-01A-11R-2315-07	C14orf33|100129075	55.8911
TCGA-KL-8346-01A-11R-2315-07	C14orf34|645687	0
TCGA-KL-8346-01A-11R-2315-07	C14orf37|145407	278.5958
TCGA-KL-8346-01A-11R-2315-07	C14orf39|317761	0
TCGA-KL-8346-01A-11R-2315-07	C14orf43|91748	2133.3219
TCGA-KL-8346-01A-11R-2315-07	C14orf45|80127	48.793
TCGA-KL-8346-01A-11R-2315-07	C14orf48|256369	0
TCGA-KL-8346-01A-11R-2315-07	C14orf49|161176	6.8789
TCGA-KL-8346-01A-11R-2315-07	C14orf4|64207	3780.8207
TCGA-KL-8346-01A-11R-2315-07	C14orf50|145376	10.3184
TCGA-KL-8346-01A-11R-2315-07	C14orf53|440184	0
TCGA-KL-8346-01A-11R-2315-07	C14orf64|388011	1.2898
TCGA-KL-8346-01A-11R-2315-07	C14orf68|283600	.8599
TCGA-KL-8346-01A-11R-2315-07	C14orf70|283601	0
TCGA-KL-8346-01A-11R-2315-07	C14orf72|145200	19.3469
TCGA-KL-8346-01A-11R-2315-07	C14orf73|91828	0
TCGA-KL-8346-01A-11R-2315-07	C14orf79|122616	300.9523
TCGA-KL-8346-01A-11R-2315-07	C14orf80|283643	145.7469
TCGA-KL-8346-01A-11R-2315-07	C14orf86|283592	0
TCGA-KL-8346-01A-11R-2315-07	C14orf93|60686	178.8517
TCGA-KL-8346-01A-11R-2315-07	C15orf17|57184	2376.2334
TCGA-KL-8346-01A-11R-2315-07	C15orf21|283651	12.468
TCGA-KL-8346-01A-11R-2315-07	C15orf23|90417	211.9564
TCGA-KL-8346-01A-11R-2315-07	C15orf24|56851	1715.858
TCGA-KL-8346-01A-11R-2315-07	C15orf26|161502	0
TCGA-KL-8346-01A-11R-2315-07	C15orf27|123591	126.4
TCGA-KL-8346-01A-11R-2315-07	C15orf28|80035	2.5796
TCGA-KL-8346-01A-11R-2315-07	C15orf29|79768	295.3632
TCGA-KL-8346-01A-11R-2315-07	C15orf2|23742	0
TCGA-KL-8346-01A-11R-2315-07	C15orf32|145858	0
TCGA-KL-8346-01A-11R-2315-07	C15orf33|196951	7.8248
TCGA-KL-8346-01A-11R-2315-07	C15orf34|80072	14.6177
TCGA-KL-8346-01A-11R-2315-07	C15orf37|283687	110.5527
TCGA-KL-8346-01A-11R-2315-07	C15orf38|348110	244.1239
TCGA-KL-8346-01A-11R-2315-07	C15orf39|56905	878.7807
TCGA-KL-8346-01A-11R-2315-07	C15orf40|123207	236.8925
TCGA-KL-8346-01A-11R-2315-07	C15orf41|84529	49.0122
TCGA-KL-8346-01A-11R-2315-07	C15orf42|90381	30.594
TCGA-KL-8346-01A-11R-2315-07	C15orf43|145645	0
TCGA-KL-8346-01A-11R-2315-07	C15orf44|81556	1482.835
TCGA-KL-8346-01A-11R-2315-07	C15orf48|84419	3.8694
TCGA-KL-8346-01A-11R-2315-07	C15orf50|414926	0
TCGA-KL-8346-01A-11R-2315-07	C15orf51|196968	.4299
TCGA-KL-8346-01A-11R-2315-07	C15orf52|388115	2781.2292
TCGA-KL-8346-01A-11R-2315-07	C15orf53|400359	0
TCGA-KL-8346-01A-11R-2315-07	C15orf54|400360	.4299
TCGA-KL-8346-01A-11R-2315-07	C15orf55|256646	0
TCGA-KL-8346-01A-11R-2315-07	C15orf56|644809	239.472
TCGA-KL-8346-01A-11R-2315-07	C15orf57|90416	428.9215
TCGA-KL-8346-01A-11R-2315-07	C15orf58|390637	60.1905
TCGA-KL-8346-01A-11R-2315-07	C15orf59|388135	10019.5619
TCGA-KL-8346-01A-11R-2315-07	C15orf5|81698	0
TCGA-KL-8346-01A-11R-2315-07	C15orf60|283677	0
TCGA-KL-8346-01A-11R-2315-07	C15orf61|145853	300.9523
TCGA-KL-8346-01A-11R-2315-07	C15orf62|643338	42.1333
TCGA-KL-8346-01A-11R-2315-07	C15orf63|25764	763.129
TCGA-KL-8346-01A-11R-2315-07	C16orf11|146325	313.8503
TCGA-KL-8346-01A-11R-2315-07	C16orf13|84326	1422.6445
TCGA-KL-8346-01A-11R-2315-07	C16orf3|750	5.1592
TCGA-KL-8346-01A-11R-2315-07	C16orf42|115939	2062.6841
TCGA-KL-8346-01A-11R-2315-07	C16orf45|89927	72.6585
TCGA-KL-8346-01A-11R-2315-07	C16orf46|123775	49.4422
TCGA-KL-8346-01A-11R-2315-07	C16orf48|84080	389.5183
TCGA-KL-8346-01A-11R-2315-07	C16orf52|730094	280.7455
TCGA-KL-8346-01A-11R-2315-07	C16orf53|79447	2195.9887
TCGA-KL-8346-01A-11R-2315-07	C16orf54|283897	29.2354
TCGA-KL-8346-01A-11R-2315-07	C16orf55|124045	95.0149
TCGA-KL-8346-01A-11R-2315-07	C16orf57|79650	963.4773
TCGA-KL-8346-01A-11R-2315-07	C16orf58|64755	4258.0451
TCGA-KL-8346-01A-11R-2315-07	C16orf59|80178	82.9768
TCGA-KL-8346-01A-11R-2315-07	C16orf5|29965	7695.3503
TCGA-KL-8346-01A-11R-2315-07	C16orf61|56942	814.3468
TCGA-KL-8346-01A-11R-2315-07	C16orf62|57020	1568.8213
TCGA-KL-8346-01A-11R-2315-07	C16orf63|123811	554.6121
TCGA-KL-8346-01A-11R-2315-07	C16orf68|79091	245.921
TCGA-KL-8346-01A-11R-2315-07	C16orf70|80262	715.7721
TCGA-KL-8346-01A-11R-2315-07	C16orf71|146562	9.4585
TCGA-KL-8346-01A-11R-2315-07	C16orf72|29035	820.31
TCGA-KL-8346-01A-11R-2315-07	C16orf73|254528	0
TCGA-KL-8346-01A-11R-2315-07	C16orf74|404550	818.5903
TCGA-KL-8346-01A-11R-2315-07	C16orf75|116028	188.7401
TCGA-KL-8346-01A-11R-2315-07	C16orf78|123970	0
TCGA-KL-8346-01A-11R-2315-07	C16orf79|283870	42.3139
TCGA-KL-8346-01A-11R-2315-07	C16orf7|9605	2130.278
TCGA-KL-8346-01A-11R-2315-07	C16orf80|29105	743.7821
TCGA-KL-8346-01A-11R-2315-07	C16orf81|283860	.4299
TCGA-KL-8346-01A-11R-2315-07	C16orf82|162083	0
TCGA-KL-8346-01A-11R-2315-07	C16orf86|388284	26.6558
TCGA-KL-8346-01A-11R-2315-07	C16orf87|388272	88.9959
TCGA-KL-8346-01A-11R-2315-07	C16orf88|400506	411.4448
TCGA-KL-8346-01A-11R-2315-07	C16orf89|146556	7833.7883
TCGA-KL-8346-01A-11R-2315-07	C16orf90|646174	2.5796
TCGA-KL-8346-01A-11R-2315-07	C16orf91|283951	360.2829
TCGA-KL-8346-01A-11R-2315-07	C16orf92|146378	0
TCGA-KL-8346-01A-11R-2315-07	C16orf93|90835	11.1782
TCGA-KL-8346-01A-11R-2315-07	C17orf100|388327	46.8626
TCGA-KL-8346-01A-11R-2315-07	C17orf101|79701	615.6538
[truncated: 18,532 more rows]
