# Supplementary material for: Dysfunctional miRNA-Mediated Regulation in Chromophobe Renal Cell Carcinoma
Source: PLoS One. 2016 Jun 3;11(6):e0156324. doi: 10.1371/journal.pone.0156324 (PMC4892590; doi:10.1371/journal.pone.0156324)
Supplement: S2 File — (ZIP) [file pone.0156324.s002.zip › S2_File mRNA expression profile downloaded from TCGA/case/unc.edu__IlluminaHiSeq_RNASeqV2__TCGA-KM-8438-01A-11R-2315-07__expression_rsem_gene_normalized.txt]

barcode	gene_id	normalized_count
TCGA-KM-8438-01A-11R-2315-07	?|100130426	0
TCGA-KM-8438-01A-11R-2315-07	?|100133144	2.5567
TCGA-KM-8438-01A-11R-2315-07	?|100134869	11.5125
TCGA-KM-8438-01A-11R-2315-07	?|10357	57.3395
TCGA-KM-8438-01A-11R-2315-07	?|10431	1234.2145
TCGA-KM-8438-01A-11R-2315-07	?|136542	0
TCGA-KM-8438-01A-11R-2315-07	?|155060	99.9403
TCGA-KM-8438-01A-11R-2315-07	?|26823	2.4257
TCGA-KM-8438-01A-11R-2315-07	?|280660	0
TCGA-KM-8438-01A-11R-2315-07	?|317712	0
TCGA-KM-8438-01A-11R-2315-07	?|340602	0
TCGA-KM-8438-01A-11R-2315-07	?|388795	0
TCGA-KM-8438-01A-11R-2315-07	?|390284	11.1584
TCGA-KM-8438-01A-11R-2315-07	?|391343	0
TCGA-KM-8438-01A-11R-2315-07	?|391714	1.4554
TCGA-KM-8438-01A-11R-2315-07	?|404770	0
TCGA-KM-8438-01A-11R-2315-07	?|441362	0
TCGA-KM-8438-01A-11R-2315-07	?|442388	0
TCGA-KM-8438-01A-11R-2315-07	?|553137	1.9406
TCGA-KM-8438-01A-11R-2315-07	?|57714	130.5046
TCGA-KM-8438-01A-11R-2315-07	?|645851	1.9406
TCGA-KM-8438-01A-11R-2315-07	?|652919	11.9492
TCGA-KM-8438-01A-11R-2315-07	?|653553	1152.2246
TCGA-KM-8438-01A-11R-2315-07	?|728045	0
TCGA-KM-8438-01A-11R-2315-07	?|728603	0
TCGA-KM-8438-01A-11R-2315-07	?|728788	3.8812
TCGA-KM-8438-01A-11R-2315-07	?|729884	.9703
TCGA-KM-8438-01A-11R-2315-07	?|8225	680.1764
TCGA-KM-8438-01A-11R-2315-07	?|90288	.4851
TCGA-KM-8438-01A-11R-2315-07	A1BG|1	20.3762
TCGA-KM-8438-01A-11R-2315-07	A1CF|29974	0
TCGA-KM-8438-01A-11R-2315-07	A2BP1|54715	0
TCGA-KM-8438-01A-11R-2315-07	A2LD1|87769	69.1723
TCGA-KM-8438-01A-11R-2315-07	A2ML1|144568	1.4554
TCGA-KM-8438-01A-11R-2315-07	A2M|2	17206.6582
TCGA-KM-8438-01A-11R-2315-07	A4GALT|53947	679.6913
TCGA-KM-8438-01A-11R-2315-07	A4GNT|51146	0
TCGA-KM-8438-01A-11R-2315-07	AAA1|404744	0
TCGA-KM-8438-01A-11R-2315-07	AAAS|8086	947.0074
TCGA-KM-8438-01A-11R-2315-07	AACSL|729522	0
TCGA-KM-8438-01A-11R-2315-07	AACS|65985	2342.7759
TCGA-KM-8438-01A-11R-2315-07	AADACL2|344752	0
TCGA-KM-8438-01A-11R-2315-07	AADACL3|126767	0
TCGA-KM-8438-01A-11R-2315-07	AADACL4|343066	0
TCGA-KM-8438-01A-11R-2315-07	AADAC|13	.4851
TCGA-KM-8438-01A-11R-2315-07	AADAT|51166	105.7621
TCGA-KM-8438-01A-11R-2315-07	AAGAB|79719	1202.1948
TCGA-KM-8438-01A-11R-2315-07	AAK1|22848	935.849
TCGA-KM-8438-01A-11R-2315-07	AAMP|14	1229.3631
TCGA-KM-8438-01A-11R-2315-07	AANAT|15	.9703
TCGA-KM-8438-01A-11R-2315-07	AARS2|57505	710.2361
TCGA-KM-8438-01A-11R-2315-07	AARSD1|80755	313.8902
TCGA-KM-8438-01A-11R-2315-07	AARS|16	8308.1461
TCGA-KM-8438-01A-11R-2315-07	AASDHPPT|60496	945.974
TCGA-KM-8438-01A-11R-2315-07	AASDH|132949	208.1282
TCGA-KM-8438-01A-11R-2315-07	AASS|10157	78.1087
TCGA-KM-8438-01A-11R-2315-07	AATF|26574	535.6025
TCGA-KM-8438-01A-11R-2315-07	AATK|9625	34.9306
TCGA-KM-8438-01A-11R-2315-07	ABAT|18	194.0589
TCGA-KM-8438-01A-11R-2315-07	ABCA10|10349	5.8266
TCGA-KM-8438-01A-11R-2315-07	ABCA11P|79963	78.7831
TCGA-KM-8438-01A-11R-2315-07	ABCA12|26154	1.9406
TCGA-KM-8438-01A-11R-2315-07	ABCA13|154664	1.4554
TCGA-KM-8438-01A-11R-2315-07	ABCA17P|650655	14.5544
TCGA-KM-8438-01A-11R-2315-07	ABCA1|19	305.1576
TCGA-KM-8438-01A-11R-2315-07	ABCA2|20	10270.5666
TCGA-KM-8438-01A-11R-2315-07	ABCA3|21	1643.1936
TCGA-KM-8438-01A-11R-2315-07	ABCA4|24	6.3069
TCGA-KM-8438-01A-11R-2315-07	ABCA5|23461	510.8552
TCGA-KM-8438-01A-11R-2315-07	ABCA6|23460	1.9406
TCGA-KM-8438-01A-11R-2315-07	ABCA7|10347	210.5539
TCGA-KM-8438-01A-11R-2315-07	ABCA8|10351	1.4554
TCGA-KM-8438-01A-11R-2315-07	ABCA9|10350	1.9406
TCGA-KM-8438-01A-11R-2315-07	ABCB10|23456	185.3262
TCGA-KM-8438-01A-11R-2315-07	ABCB11|8647	0
TCGA-KM-8438-01A-11R-2315-07	ABCB1|5243	17.9504
TCGA-KM-8438-01A-11R-2315-07	ABCB4|5244	9.2178
TCGA-KM-8438-01A-11R-2315-07	ABCB5|340273	0
TCGA-KM-8438-01A-11R-2315-07	ABCB6|10058	96.9373
TCGA-KM-8438-01A-11R-2315-07	ABCB7|22	543.3649
TCGA-KM-8438-01A-11R-2315-07	ABCB8|11194	925.1757
TCGA-KM-8438-01A-11R-2315-07	ABCB9|23457	265.196
TCGA-KM-8438-01A-11R-2315-07	ABCC10|89845	299.821
TCGA-KM-8438-01A-11R-2315-07	ABCC11|85320	.4851
TCGA-KM-8438-01A-11R-2315-07	ABCC12|94160	0
TCGA-KM-8438-01A-11R-2315-07	ABCC13|150000	0
TCGA-KM-8438-01A-11R-2315-07	ABCC1|4363	467.6819
TCGA-KM-8438-01A-11R-2315-07	ABCC2|1244	.4851
TCGA-KM-8438-01A-11R-2315-07	ABCC3|8714	20.3762
TCGA-KM-8438-01A-11R-2315-07	ABCC4|10257	1192.4919
TCGA-KM-8438-01A-11R-2315-07	ABCC5|10057	1296.7985
TCGA-KM-8438-01A-11R-2315-07	ABCC6P1|653190	4.8515
TCGA-KM-8438-01A-11R-2315-07	ABCC6P2|730013	30.5643
TCGA-KM-8438-01A-11R-2315-07	ABCC6|368	79.5641
TCGA-KM-8438-01A-11R-2315-07	ABCC8|6833	1.4554
TCGA-KM-8438-01A-11R-2315-07	ABCC9|10060	489.5135
TCGA-KM-8438-01A-11R-2315-07	ABCD1|215	432.2662
TCGA-KM-8438-01A-11R-2315-07	ABCD2|225	12.1287
TCGA-KM-8438-01A-11R-2315-07	ABCD3|5825	812.1364
TCGA-KM-8438-01A-11R-2315-07	ABCD4|5826	1017.8389
TCGA-KM-8438-01A-11R-2315-07	ABCE1|6059	987.2746
TCGA-KM-8438-01A-11R-2315-07	ABCF1|23	766.0475
TCGA-KM-8438-01A-11R-2315-07	ABCF2|10061	1317.6598
TCGA-KM-8438-01A-11R-2315-07	ABCF3|55324	1604.3818
TCGA-KM-8438-01A-11R-2315-07	ABCG1|9619	1579.6393
TCGA-KM-8438-01A-11R-2315-07	ABCG2|9429	262.9498
TCGA-KM-8438-01A-11R-2315-07	ABCG4|64137	36.386
TCGA-KM-8438-01A-11R-2315-07	ABCG5|64240	.9703
TCGA-KM-8438-01A-11R-2315-07	ABCG8|64241	2.4257
TCGA-KM-8438-01A-11R-2315-07	ABHD10|55347	2915.7348
TCGA-KM-8438-01A-11R-2315-07	ABHD11|83451	1794.5596
TCGA-KM-8438-01A-11R-2315-07	ABHD12B|145447	0
TCGA-KM-8438-01A-11R-2315-07	ABHD12|26090	4207.1967
TCGA-KM-8438-01A-11R-2315-07	ABHD13|84945	277.5042
TCGA-KM-8438-01A-11R-2315-07	ABHD14A|25864	438.2141
TCGA-KM-8438-01A-11R-2315-07	ABHD14B|84836	3743.8811
TCGA-KM-8438-01A-11R-2315-07	ABHD15|116236	315.8308
TCGA-KM-8438-01A-11R-2315-07	ABHD1|84696	67.4355
TCGA-KM-8438-01A-11R-2315-07	ABHD2|11057	16500.8272
TCGA-KM-8438-01A-11R-2315-07	ABHD3|171586	1970.668
TCGA-KM-8438-01A-11R-2315-07	ABHD4|63874	1547.1345
TCGA-KM-8438-01A-11R-2315-07	ABHD5|51099	329.9001
TCGA-KM-8438-01A-11R-2315-07	ABHD6|57406	1657.2629
TCGA-KM-8438-01A-11R-2315-07	ABHD8|79575	603.5231
TCGA-KM-8438-01A-11R-2315-07	ABI1|10006	845.3884
TCGA-KM-8438-01A-11R-2315-07	ABI2|10152	764.1069
TCGA-KM-8438-01A-11R-2315-07	ABI3BP|25890	24.2574
TCGA-KM-8438-01A-11R-2315-07	ABI3|51225	327.9595
TCGA-KM-8438-01A-11R-2315-07	ABL1|25	3126.7738
TCGA-KM-8438-01A-11R-2315-07	ABL2|27	450.7018
TCGA-KM-8438-01A-11R-2315-07	ABLIM1|3983	5727.6481
TCGA-KM-8438-01A-11R-2315-07	ABLIM2|84448	13.099
TCGA-KM-8438-01A-11R-2315-07	ABLIM3|22885	93.6334
TCGA-KM-8438-01A-11R-2315-07	ABO|28	16.0099
TCGA-KM-8438-01A-11R-2315-07	ABP1|26	1.4554
TCGA-KM-8438-01A-11R-2315-07	ABRA|137735	.4851
TCGA-KM-8438-01A-11R-2315-07	ABR|29	1499.5901
TCGA-KM-8438-01A-11R-2315-07	ABT1|29777	413.8306
TCGA-KM-8438-01A-11R-2315-07	ABTB1|80325	651.5527
TCGA-KM-8438-01A-11R-2315-07	ABTB2|25841	2150.6576
TCGA-KM-8438-01A-11R-2315-07	ACAA1|30	1396.2537
TCGA-KM-8438-01A-11R-2315-07	ACAA2|10449	4095.1277
TCGA-KM-8438-01A-11R-2315-07	ACACA|31	652.523
TCGA-KM-8438-01A-11R-2315-07	ACACB|32	3199.5459
TCGA-KM-8438-01A-11R-2315-07	ACAD10|80724	1855.6881
TCGA-KM-8438-01A-11R-2315-07	ACAD11|84129	176.5936
TCGA-KM-8438-01A-11R-2315-07	ACAD8|27034	982.9083
TCGA-KM-8438-01A-11R-2315-07	ACAD9|28976	979.9877
TCGA-KM-8438-01A-11R-2315-07	ACADL|33	827.176
TCGA-KM-8438-01A-11R-2315-07	ACADM|34	782.0573
TCGA-KM-8438-01A-11R-2315-07	ACADSB|36	1245.3729
TCGA-KM-8438-01A-11R-2315-07	ACADS|35	6546.0914
TCGA-KM-8438-01A-11R-2315-07	ACADVL|37	8737.9768
TCGA-KM-8438-01A-11R-2315-07	ACAN|176	173.6827
TCGA-KM-8438-01A-11R-2315-07	ACAP1|9744	21.3465
TCGA-KM-8438-01A-11R-2315-07	ACAP2|23527	677.2655
TCGA-KM-8438-01A-11R-2315-07	ACAP3|116983	318.7417
TCGA-KM-8438-01A-11R-2315-07	ACAT1|38	9346.3612
TCGA-KM-8438-01A-11R-2315-07	ACAT2|39	85.0415
TCGA-KM-8438-01A-11R-2315-07	ACBD3|64746	632.1468
TCGA-KM-8438-01A-11R-2315-07	ACBD4|79777	216.3757
TCGA-KM-8438-01A-11R-2315-07	ACBD5|91452	1415.1744
TCGA-KM-8438-01A-11R-2315-07	ACBD6|84320	318.2566
TCGA-KM-8438-01A-11R-2315-07	ACBD7|414149	4.8515
TCGA-KM-8438-01A-11R-2315-07	ACCN1|40	36.386
TCGA-KM-8438-01A-11R-2315-07	ACCN2|41	9.2178
TCGA-KM-8438-01A-11R-2315-07	ACCN3|9311	3.8812
TCGA-KM-8438-01A-11R-2315-07	ACCN4|55515	0
TCGA-KM-8438-01A-11R-2315-07	ACCN5|51802	0
TCGA-KM-8438-01A-11R-2315-07	ACCSL|390110	0
TCGA-KM-8438-01A-11R-2315-07	ACCS|84680	183.8708
TCGA-KM-8438-01A-11R-2315-07	ACD|65057	495.3353
TCGA-KM-8438-01A-11R-2315-07	ACE2|59272	.9703
TCGA-KM-8438-01A-11R-2315-07	ACER1|125981	0
TCGA-KM-8438-01A-11R-2315-07	ACER2|340485	46.5741
TCGA-KM-8438-01A-11R-2315-07	ACER3|55331	231.9004
TCGA-KM-8438-01A-11R-2315-07	ACE|1636	351.2466
TCGA-KM-8438-01A-11R-2315-07	ACHE|43	30.0791
TCGA-KM-8438-01A-11R-2315-07	ACIN1|22985	2171.5189
TCGA-KM-8438-01A-11R-2315-07	ACLY|47	1299.7094
TCGA-KM-8438-01A-11R-2315-07	ACMSD|130013	0
TCGA-KM-8438-01A-11R-2315-07	ACN9|57001	176.1084
TCGA-KM-8438-01A-11R-2315-07	ACO1|48	2767.2797
TCGA-KM-8438-01A-11R-2315-07	ACO2|50	10540.5656
TCGA-KM-8438-01A-11R-2315-07	ACOT11|26027	962.5272
TCGA-KM-8438-01A-11R-2315-07	ACOT12|134526	0
TCGA-KM-8438-01A-11R-2315-07	ACOT13|55856	425.9981
TCGA-KM-8438-01A-11R-2315-07	ACOT1|641371	2635.8048
TCGA-KM-8438-01A-11R-2315-07	ACOT2|10965	1273.0263
TCGA-KM-8438-01A-11R-2315-07	ACOT4|122970	412.8603
TCGA-KM-8438-01A-11R-2315-07	ACOT6|641372	52.881
TCGA-KM-8438-01A-11R-2315-07	ACOT7|11332	606.434
TCGA-KM-8438-01A-11R-2315-07	ACOT8|10005	1480.0192
TCGA-KM-8438-01A-11R-2315-07	ACOT9|23597	292.0586
TCGA-KM-8438-01A-11R-2315-07	ACOX1|51	844.8063
TCGA-KM-8438-01A-11R-2315-07	ACOX2|8309	254.7023
TCGA-KM-8438-01A-11R-2315-07	ACOX3|8310	514.7412
TCGA-KM-8438-01A-11R-2315-07	ACOXL|55289	.9703
TCGA-KM-8438-01A-11R-2315-07	ACP1|52	1357.4419
TCGA-KM-8438-01A-11R-2315-07	ACP2|53	964.9578
TCGA-KM-8438-01A-11R-2315-07	ACP5|54	40.7524
TCGA-KM-8438-01A-11R-2315-07	ACP6|51205	192.6034
TCGA-KM-8438-01A-11R-2315-07	ACPL2|92370	139.7224
TCGA-KM-8438-01A-11R-2315-07	ACPP|55	10.6732
TCGA-KM-8438-01A-11R-2315-07	ACPT|93650	0
TCGA-KM-8438-01A-11R-2315-07	ACRBP|84519	16.0099
TCGA-KM-8438-01A-11R-2315-07	ACRC|93953	1.4554
TCGA-KM-8438-01A-11R-2315-07	ACRV1|56	.9703
TCGA-KM-8438-01A-11R-2315-07	ACR|49	0
TCGA-KM-8438-01A-11R-2315-07	ACSBG1|23205	1097.8882
TCGA-KM-8438-01A-11R-2315-07	ACSBG2|81616	0
TCGA-KM-8438-01A-11R-2315-07	ACSF2|80221	220.2568
TCGA-KM-8438-01A-11R-2315-07	ACSF3|197322	549.1867
TCGA-KM-8438-01A-11R-2315-07	ACSL1|2180	9410.8857
TCGA-KM-8438-01A-11R-2315-07	ACSL3|2181	2034.7074
TCGA-KM-8438-01A-11R-2315-07	ACSL4|2182	1311.8381
TCGA-KM-8438-01A-11R-2315-07	ACSL5|51703	222.1974
TCGA-KM-8438-01A-11R-2315-07	ACSL6|23305	17.4653
TCGA-KM-8438-01A-11R-2315-07	ACSM1|116285	1.4554
TCGA-KM-8438-01A-11R-2315-07	ACSM2A|123876	0
TCGA-KM-8438-01A-11R-2315-07	ACSM2B|348158	0
TCGA-KM-8438-01A-11R-2315-07	ACSM3|6296	126.051
TCGA-KM-8438-01A-11R-2315-07	ACSM4|341392	0
TCGA-KM-8438-01A-11R-2315-07	ACSM5|54988	4.8515
TCGA-KM-8438-01A-11R-2315-07	ACSS1|84532	5551.0545
TCGA-KM-8438-01A-11R-2315-07	ACSS2|55902	2503.3596
TCGA-KM-8438-01A-11R-2315-07	ACSS3|79611	3718.1683
TCGA-KM-8438-01A-11R-2315-07	ACTA1|58	0
TCGA-KM-8438-01A-11R-2315-07	ACTA2|59	1757.6787
TCGA-KM-8438-01A-11R-2315-07	ACTBL2|345651	0
TCGA-KM-8438-01A-11R-2315-07	ACTB|60	85711.9293
TCGA-KM-8438-01A-11R-2315-07	ACTC1|70	28.6237
TCGA-KM-8438-01A-11R-2315-07	ACTG1|71	37951.1263
TCGA-KM-8438-01A-11R-2315-07	ACTG2|72	131.96
TCGA-KM-8438-01A-11R-2315-07	ACTL6A|86	410.4345
TCGA-KM-8438-01A-11R-2315-07	ACTL6B|51412	0
TCGA-KM-8438-01A-11R-2315-07	ACTL7A|10881	0
TCGA-KM-8438-01A-11R-2315-07	ACTL7B|10880	0
TCGA-KM-8438-01A-11R-2315-07	ACTL8|81569	0
TCGA-KM-8438-01A-11R-2315-07	ACTL9|284382	0
TCGA-KM-8438-01A-11R-2315-07	ACTN1|87	653.4933
TCGA-KM-8438-01A-11R-2315-07	ACTN2|88	.9703
TCGA-KM-8438-01A-11R-2315-07	ACTN3|89	0
TCGA-KM-8438-01A-11R-2315-07	ACTN4|81	12303.9641
TCGA-KM-8438-01A-11R-2315-07	ACTR10|55860	1297.7688
TCGA-KM-8438-01A-11R-2315-07	ACTR1A|10121	2943.8733
TCGA-KM-8438-01A-11R-2315-07	ACTR1B|10120	1445.2536
TCGA-KM-8438-01A-11R-2315-07	ACTR2|10097	2262.7266
TCGA-KM-8438-01A-11R-2315-07	ACTR3B|57180	304.6725
TCGA-KM-8438-01A-11R-2315-07	ACTR3C|653857	118.8611
TCGA-KM-8438-01A-11R-2315-07	ACTR3|10096	1898.8662
TCGA-KM-8438-01A-11R-2315-07	ACTR5|79913	128.564
TCGA-KM-8438-01A-11R-2315-07	ACTR6|64431	460.4047
TCGA-KM-8438-01A-11R-2315-07	ACTR8|93973	466.2265
TCGA-KM-8438-01A-11R-2315-07	ACTRT1|139741	0
TCGA-KM-8438-01A-11R-2315-07	ACTRT2|140625	0
TCGA-KM-8438-01A-11R-2315-07	ACVR1B|91	2452.9043
TCGA-KM-8438-01A-11R-2315-07	ACVR1C|130399	13.099
TCGA-KM-8438-01A-11R-2315-07	ACVR1|90	723.3545
TCGA-KM-8438-01A-11R-2315-07	ACVR2A|92	235.2964
TCGA-KM-8438-01A-11R-2315-07	ACVR2B|93	163.9798
TCGA-KM-8438-01A-11R-2315-07	ACVRL1|94	631.6617
TCGA-KM-8438-01A-11R-2315-07	ACY1|95	1417.9592
TCGA-KM-8438-01A-11R-2315-07	ACY3|91703	0
TCGA-KM-8438-01A-11R-2315-07	ACYP1|97	53.3662
TCGA-KM-8438-01A-11R-2315-07	ACYP2|98	246.4548
TCGA-KM-8438-01A-11R-2315-07	ADAD1|132612	0
TCGA-KM-8438-01A-11R-2315-07	ADAD2|161931	.4851
TCGA-KM-8438-01A-11R-2315-07	ADAL|161823	260.0389
TCGA-KM-8438-01A-11R-2315-07	ADAM10|102	1440.8872
TCGA-KM-8438-01A-11R-2315-07	ADAM11|4185	1.4554
TCGA-KM-8438-01A-11R-2315-07	ADAM12|8038	58.2177
TCGA-KM-8438-01A-11R-2315-07	ADAM15|8751	1217.7195
TCGA-KM-8438-01A-11R-2315-07	ADAM17|6868	284.2963
TCGA-KM-8438-01A-11R-2315-07	ADAM18|8749	0
TCGA-KM-8438-01A-11R-2315-07	ADAM19|8728	88.2968
TCGA-KM-8438-01A-11R-2315-07	ADAM20|8748	.9703
TCGA-KM-8438-01A-11R-2315-07	ADAM21P1|145241	.4851
TCGA-KM-8438-01A-11R-2315-07	ADAM21|8747	.9703
TCGA-KM-8438-01A-11R-2315-07	ADAM22|53616	31.5346
TCGA-KM-8438-01A-11R-2315-07	ADAM23|8745	.4851
TCGA-KM-8438-01A-11R-2315-07	ADAM28|10863	20.8613
TCGA-KM-8438-01A-11R-2315-07	ADAM29|11086	.4851
TCGA-KM-8438-01A-11R-2315-07	ADAM2|2515	30.5643
TCGA-KM-8438-01A-11R-2315-07	ADAM30|11085	0
TCGA-KM-8438-01A-11R-2315-07	ADAM32|203102	14.0693
TCGA-KM-8438-01A-11R-2315-07	ADAM33|80332	3.8812
TCGA-KM-8438-01A-11R-2315-07	ADAM3A|1587	0
TCGA-KM-8438-01A-11R-2315-07	ADAM5P|255926	0
TCGA-KM-8438-01A-11R-2315-07	ADAM6|8755	313.0655
TCGA-KM-8438-01A-11R-2315-07	ADAM7|8756	0
TCGA-KM-8438-01A-11R-2315-07	ADAM8|101	45.1187
TCGA-KM-8438-01A-11R-2315-07	ADAM9|8754	2036.648
TCGA-KM-8438-01A-11R-2315-07	ADAMDEC1|27299	2.4257
TCGA-KM-8438-01A-11R-2315-07	ADAMTS10|81794	29.1088
TCGA-KM-8438-01A-11R-2315-07	ADAMTS12|81792	38.8118
TCGA-KM-8438-01A-11R-2315-07	ADAMTS13|11093	181.9302
TCGA-KM-8438-01A-11R-2315-07	ADAMTS14|140766	41.2375
TCGA-KM-8438-01A-11R-2315-07	ADAMTS15|170689	43.6632
TCGA-KM-8438-01A-11R-2315-07	ADAMTS16|170690	2.9109
TCGA-KM-8438-01A-11R-2315-07	ADAMTS17|170691	165.4352
TCGA-KM-8438-01A-11R-2315-07	ADAMTS18|170692	3.396
TCGA-KM-8438-01A-11R-2315-07	ADAMTS19|171019	.4851
TCGA-KM-8438-01A-11R-2315-07	ADAMTS1|9510	2883.2299
TCGA-KM-8438-01A-11R-2315-07	ADAMTS20|80070	.4851
TCGA-KM-8438-01A-11R-2315-07	ADAMTS2|9509	96.0591
TCGA-KM-8438-01A-11R-2315-07	ADAMTS3|9508	6.3069
TCGA-KM-8438-01A-11R-2315-07	ADAMTS4|9507	2553.815
TCGA-KM-8438-01A-11R-2315-07	ADAMTS5|11096	420.6226
TCGA-KM-8438-01A-11R-2315-07	ADAMTS6|11174	16.9802
TCGA-KM-8438-01A-11R-2315-07	ADAMTS7|11173	217.346
TCGA-KM-8438-01A-11R-2315-07	ADAMTS8|11095	7.7624
TCGA-KM-8438-01A-11R-2315-07	ADAMTS9|56999	539.9689
TCGA-KM-8438-01A-11R-2315-07	ADAMTSL1|92949	5080.9468
TCGA-KM-8438-01A-11R-2315-07	ADAMTSL2|9719	311.9497
TCGA-KM-8438-01A-11R-2315-07	ADAMTSL3|57188	45.6038
TCGA-KM-8438-01A-11R-2315-07	ADAMTSL4|54507	83.9305
TCGA-KM-8438-01A-11R-2315-07	ADAMTSL5|339366	80.0493
TCGA-KM-8438-01A-11R-2315-07	ADAP1|11033	2238.3577
TCGA-KM-8438-01A-11R-2315-07	ADAP2|55803	140.2075
TCGA-KM-8438-01A-11R-2315-07	ADARB1|104	387.6326
TCGA-KM-8438-01A-11R-2315-07	ADARB2|105	.4851
TCGA-KM-8438-01A-11R-2315-07	ADAR|103	3731.7524
TCGA-KM-8438-01A-11R-2315-07	ADAT1|23536	221.2271
TCGA-KM-8438-01A-11R-2315-07	ADAT2|134637	39.7821
TCGA-KM-8438-01A-11R-2315-07	ADAT3|113179	71.8018
TCGA-KM-8438-01A-11R-2315-07	ADA|100	63.0691
TCGA-KM-8438-01A-11R-2315-07	ADCK1|57143	525.4144
TCGA-KM-8438-01A-11R-2315-07	ADCK2|90956	2719.2502
TCGA-KM-8438-01A-11R-2315-07	ADCK4|79934	827.176
TCGA-KM-8438-01A-11R-2315-07	ADCK5|203054	249.8508
TCGA-KM-8438-01A-11R-2315-07	ADCY10|55811	0
TCGA-KM-8438-01A-11R-2315-07	ADCY1|107	8808.3329
TCGA-KM-8438-01A-11R-2315-07	ADCY2|108	0
TCGA-KM-8438-01A-11R-2315-07	ADCY3|109	392.3871
TCGA-KM-8438-01A-11R-2315-07	ADCY4|196883	299.3358
TCGA-KM-8438-01A-11R-2315-07	ADCY5|111	307.5833
TCGA-KM-8438-01A-11R-2315-07	ADCY6|112	1469.9961
TCGA-KM-8438-01A-11R-2315-07	ADCY7|113	748.097
TCGA-KM-8438-01A-11R-2315-07	ADCY8|114	0
TCGA-KM-8438-01A-11R-2315-07	ADCY9|115	453.1275
TCGA-KM-8438-01A-11R-2315-07	ADCYAP1R1|117	16.495
TCGA-KM-8438-01A-11R-2315-07	ADCYAP1|116	0
TCGA-KM-8438-01A-11R-2315-07	ADC|113451	21.8316
TCGA-KM-8438-01A-11R-2315-07	ADD1|118	5151.2932
TCGA-KM-8438-01A-11R-2315-07	ADD2|119	20.3762
TCGA-KM-8438-01A-11R-2315-07	ADD3|120	1426.3328
TCGA-KM-8438-01A-11R-2315-07	ADH1A|124	0
TCGA-KM-8438-01A-11R-2315-07	ADH1B|125	2.4257
TCGA-KM-8438-01A-11R-2315-07	ADH1C|126	52.881
TCGA-KM-8438-01A-11R-2315-07	ADH4|127	1.4554
TCGA-KM-8438-01A-11R-2315-07	ADH5|128	2429.6173
TCGA-KM-8438-01A-11R-2315-07	ADH6|130	.9703
TCGA-KM-8438-01A-11R-2315-07	ADH7|131	0
TCGA-KM-8438-01A-11R-2315-07	ADHFE1|137872	360.4644
TCGA-KM-8438-01A-11R-2315-07	ADI1|55256	1910.0246
TCGA-KM-8438-01A-11R-2315-07	ADIG|149685	1.4554
TCGA-KM-8438-01A-11R-2315-07	ADIPOQ|9370	0
TCGA-KM-8438-01A-11R-2315-07	ADIPOR1|51094	1899.8365
TCGA-KM-8438-01A-11R-2315-07	ADIPOR2|79602	4843.2247
TCGA-KM-8438-01A-11R-2315-07	ADK|132	423.5335
TCGA-KM-8438-01A-11R-2315-07	ADM2|79924	52.3959
TCGA-KM-8438-01A-11R-2315-07	ADM|133	6745.9721
TCGA-KM-8438-01A-11R-2315-07	ADNP2|22850	1037.7299
TCGA-KM-8438-01A-11R-2315-07	ADNP|23394	1710.6291
TCGA-KM-8438-01A-11R-2315-07	ADORA1|134	5.8218
TCGA-KM-8438-01A-11R-2315-07	ADORA2A|135	238.2073
TCGA-KM-8438-01A-11R-2315-07	ADORA2B|136	9.2178
TCGA-KM-8438-01A-11R-2315-07	ADORA3|140	24.2574
TCGA-KM-8438-01A-11R-2315-07	ADO|84890	354.6426
TCGA-KM-8438-01A-11R-2315-07	ADPGK|83440	1262.6684
TCGA-KM-8438-01A-11R-2315-07	ADPRHL1|113622	17.4653
TCGA-KM-8438-01A-11R-2315-07	ADPRHL2|54936	483.6918
TCGA-KM-8438-01A-11R-2315-07	ADPRH|141	203.2767
TCGA-KM-8438-01A-11R-2315-07	ADRA1A|148	2.9109
TCGA-KM-8438-01A-11R-2315-07	ADRA1B|147	41.7227
TCGA-KM-8438-01A-11R-2315-07	ADRA1D|146	1.4554
TCGA-KM-8438-01A-11R-2315-07	ADRA2A|150	6.3069
TCGA-KM-8438-01A-11R-2315-07	ADRA2B|151	211.5242
TCGA-KM-8438-01A-11R-2315-07	ADRA2C|152	24.2574
TCGA-KM-8438-01A-11R-2315-07	ADRB1|153	24.7425
TCGA-KM-8438-01A-11R-2315-07	ADRB2|154	14.5544
TCGA-KM-8438-01A-11R-2315-07	ADRB3|155	.4851
TCGA-KM-8438-01A-11R-2315-07	ADRBK1|156	2090.0142
TCGA-KM-8438-01A-11R-2315-07	ADRBK2|157	137.2967
TCGA-KM-8438-01A-11R-2315-07	ADRM1|11047	2189.9545
TCGA-KM-8438-01A-11R-2315-07	ADSL|158	482.2363
TCGA-KM-8438-01A-11R-2315-07	ADSSL1|122622	364.3456
TCGA-KM-8438-01A-11R-2315-07	ADSS|159	869.3838
TCGA-KM-8438-01A-11R-2315-07	AEBP1|165	401.7019
TCGA-KM-8438-01A-11R-2315-07	AEBP2|121536	839.7898
TCGA-KM-8438-01A-11R-2315-07	AEN|64782	555.4936
TCGA-KM-8438-01A-11R-2315-07	AES|166	29469.2975
TCGA-KM-8438-01A-11R-2315-07	AFAP1L1|134265	678.2358
TCGA-KM-8438-01A-11R-2315-07	AFAP1L2|84632	201.3361
TCGA-KM-8438-01A-11R-2315-07	AFAP1|60312	244.0048
TCGA-KM-8438-01A-11R-2315-07	AFARP1|246182	.9703
TCGA-KM-8438-01A-11R-2315-07	AFF1|4299	2123.0042
TCGA-KM-8438-01A-11R-2315-07	AFF2|2334	3.8812
TCGA-KM-8438-01A-11R-2315-07	AFF3|3899	5.3366
TCGA-KM-8438-01A-11R-2315-07	AFF4|27125	1465.6297
TCGA-KM-8438-01A-11R-2315-07	AFG3L1|172	313.4051
TCGA-KM-8438-01A-11R-2315-07	AFG3L2|10939	4740.5384
TCGA-KM-8438-01A-11R-2315-07	AFMID|125061	158.158
TCGA-KM-8438-01A-11R-2315-07	AFM|173	0
TCGA-KM-8438-01A-11R-2315-07	AFP|174	0
TCGA-KM-8438-01A-11R-2315-07	AFTPH|54812	883.9382
TCGA-KM-8438-01A-11R-2315-07	AG2|387763	761.196
TCGA-KM-8438-01A-11R-2315-07	AGAP11|119385	30.5788
TCGA-KM-8438-01A-11R-2315-07	AGAP1|116987	167.3758
TCGA-KM-8438-01A-11R-2315-07	AGAP2|116986	162.4273
TCGA-KM-8438-01A-11R-2315-07	AGAP3|116988	1855.6881
TCGA-KM-8438-01A-11R-2315-07	AGAP4|119016	129.0492
TCGA-KM-8438-01A-11R-2315-07	AGAP5|729092	13.0019
TCGA-KM-8438-01A-11R-2315-07	AGAP6|414189	52.3959
TCGA-KM-8438-01A-11R-2315-07	AGAP7|653268	7.7624
TCGA-KM-8438-01A-11R-2315-07	AGAP8|728404	6.7921
TCGA-KM-8438-01A-11R-2315-07	AGA|175	187.2668
TCGA-KM-8438-01A-11R-2315-07	AGBL1|123624	0
TCGA-KM-8438-01A-11R-2315-07	AGBL2|79841	8.7326
TCGA-KM-8438-01A-11R-2315-07	AGBL3|340351	2.9109
TCGA-KM-8438-01A-11R-2315-07	AGBL4|84871	2.9109
TCGA-KM-8438-01A-11R-2315-07	AGBL5|60509	616.1418
TCGA-KM-8438-01A-11R-2315-07	AGER|177	19.891
TCGA-KM-8438-01A-11R-2315-07	AGFG1|3267	973.6905
TCGA-KM-8438-01A-11R-2315-07	AGFG2|3268	851.9185
TCGA-KM-8438-01A-11R-2315-07	AGGF1|55109	408.494
TCGA-KM-8438-01A-11R-2315-07	AGK|55750	973.6905
TCGA-KM-8438-01A-11R-2315-07	AGL|178	1128.9376
TCGA-KM-8438-01A-11R-2315-07	AGMAT|79814	173.6827
TCGA-KM-8438-01A-11R-2315-07	AGPAT1|10554	1721.7147
TCGA-KM-8438-01A-11R-2315-07	AGPAT2|10555	3632.2972
TCGA-KM-8438-01A-11R-2315-07	AGPAT3|56894	5804.3013
TCGA-KM-8438-01A-11R-2315-07	AGPAT4|56895	48.9999
TCGA-KM-8438-01A-11R-2315-07	AGPAT5|55326	1538.887
TCGA-KM-8438-01A-11R-2315-07	AGPAT6|137964	3127.7441
TCGA-KM-8438-01A-11R-2315-07	AGPAT9|84803	826.2057
TCGA-KM-8438-01A-11R-2315-07	AGPHD1|123688	34.9306
TCGA-KM-8438-01A-11R-2315-07	AGPS|8540	542.8797
TCGA-KM-8438-01A-11R-2315-07	AGR2|10551	0
TCGA-KM-8438-01A-11R-2315-07	AGR3|155465	0
TCGA-KM-8438-01A-11R-2315-07	AGRN|375790	4159.6522
TCGA-KM-8438-01A-11R-2315-07	AGRP|181	13.099
TCGA-KM-8438-01A-11R-2315-07	AGTPBP1|23287	137.7818
TCGA-KM-8438-01A-11R-2315-07	AGTR1|185	47.0593
TCGA-KM-8438-01A-11R-2315-07	AGTR2|186	0
TCGA-KM-8438-01A-11R-2315-07	AGTRAP|57085	409.9494
TCGA-KM-8438-01A-11R-2315-07	AGT|183	42.2078
TCGA-KM-8438-01A-11R-2315-07	AGXT2L1|64850	0
TCGA-KM-8438-01A-11R-2315-07	AGXT2L2|85007	178.1849
TCGA-KM-8438-01A-11R-2315-07	AGXT2|64902	0
TCGA-KM-8438-01A-11R-2315-07	AGXT|189	0
TCGA-KM-8438-01A-11R-2315-07	AHCTF1|25909	605.9489
TCGA-KM-8438-01A-11R-2315-07	AHCYL1|10768	3643.4556
TCGA-KM-8438-01A-11R-2315-07	AHCYL2|23382	3762.8018
TCGA-KM-8438-01A-11R-2315-07	AHCY|191	2982.6851
TCGA-KM-8438-01A-11R-2315-07	AHDC1|27245	763.1366
TCGA-KM-8438-01A-11R-2315-07	AHI1|54806	64.0394
TCGA-KM-8438-01A-11R-2315-07	AHNAK2|113146	1141.5514
TCGA-KM-8438-01A-11R-2315-07	AHNAK|79026	14883.3464
TCGA-KM-8438-01A-11R-2315-07	AHRR|57491	15.5247
TCGA-KM-8438-01A-11R-2315-07	AHR|196	683.0873
TCGA-KM-8438-01A-11R-2315-07	AHSA1|10598	2856.5468
TCGA-KM-8438-01A-11R-2315-07	AHSA2|130872	130.0195
TCGA-KM-8438-01A-11R-2315-07	AHSG|197	0
TCGA-KM-8438-01A-11R-2315-07	AHSP|51327	0
TCGA-KM-8438-01A-11R-2315-07	AICDA|57379	0
TCGA-KM-8438-01A-11R-2315-07	AIDA|64853	444.88
TCGA-KM-8438-01A-11R-2315-07	AIF1L|83543	618.0776
TCGA-KM-8438-01A-11R-2315-07	AIF1|199	160.5837
TCGA-KM-8438-01A-11R-2315-07	AIFM1|9131	3416.4067
TCGA-KM-8438-01A-11R-2315-07	AIFM2|84883	1360.3528
TCGA-KM-8438-01A-11R-2315-07	AIFM3|150209	100.6875
TCGA-KM-8438-01A-11R-2315-07	AIG1|51390	503.0977
TCGA-KM-8438-01A-11R-2315-07	AIM1L|55057	2.4257
TCGA-KM-8438-01A-11R-2315-07	AIM1|202	349.7911
TCGA-KM-8438-01A-11R-2315-07	AIM2|9447	0
TCGA-KM-8438-01A-11R-2315-07	AIMP1|9255	1387.4386
TCGA-KM-8438-01A-11R-2315-07	AIMP2|7965	878.5871
TCGA-KM-8438-01A-11R-2315-07	AIPL1|23746	0
TCGA-KM-8438-01A-11R-2315-07	AIP|9049	1692.6786
TCGA-KM-8438-01A-11R-2315-07	AIRE|326	0
TCGA-KM-8438-01A-11R-2315-07	AJAP1|55966	4.8515
TCGA-KM-8438-01A-11R-2315-07	AK1|203	3544.0004
TCGA-KM-8438-01A-11R-2315-07	AK2|204	1875.094
TCGA-KM-8438-01A-11R-2315-07	AK3L1|205	18.4356
TCGA-KM-8438-01A-11R-2315-07	AK3|50808	2911.3685
TCGA-KM-8438-01A-11R-2315-07	AK5|26289	0
TCGA-KM-8438-01A-11R-2315-07	AK7|122481	21.3465
TCGA-KM-8438-01A-11R-2315-07	AKAP10|11216	292.5438
TCGA-KM-8438-01A-11R-2315-07	AKAP11|11215	732.0872
TCGA-KM-8438-01A-11R-2315-07	AKAP12|9590	1114.3832
TCGA-KM-8438-01A-11R-2315-07	AKAP13|11214	2730.8937
TCGA-KM-8438-01A-11R-2315-07	AKAP14|158798	.9703
TCGA-KM-8438-01A-11R-2315-07	AKAP1|8165	2938.5367
TCGA-KM-8438-01A-11R-2315-07	AKAP2|11217	2695.0268
TCGA-KM-8438-01A-11R-2315-07	AKAP3|10566	6.7921
TCGA-KM-8438-01A-11R-2315-07	AKAP4|8852	0
TCGA-KM-8438-01A-11R-2315-07	AKAP5|9495	12.1287
TCGA-KM-8438-01A-11R-2315-07	AKAP6|9472	743.7307
TCGA-KM-8438-01A-11R-2315-07	AKAP7|9465	222.6826
TCGA-KM-8438-01A-11R-2315-07	AKAP8L|26993	884.9085
TCGA-KM-8438-01A-11R-2315-07	AKAP8|10270	526.8699
TCGA-KM-8438-01A-11R-2315-07	AKAP9|10142	2097.7766
TCGA-KM-8438-01A-11R-2315-07	AKD1|221264	55.3068
TCGA-KM-8438-01A-11R-2315-07	AKIRIN1|79647	740.3347
TCGA-KM-8438-01A-11R-2315-07	AKIRIN2|55122	755.3742
TCGA-KM-8438-01A-11R-2315-07	AKNAD1|254268	1.9406
TCGA-KM-8438-01A-11R-2315-07	AKNA|80709	1024.1458
TCGA-KM-8438-01A-11R-2315-07	AKR1A1|10327	1010.0765
TCGA-KM-8438-01A-11R-2315-07	AKR1B10|57016	0
TCGA-KM-8438-01A-11R-2315-07	AKR1B15|441282	0
TCGA-KM-8438-01A-11R-2315-07	AKR1B1|231	2075.4598
TCGA-KM-8438-01A-11R-2315-07	AKR1C1|1645	363.3753
TCGA-KM-8438-01A-11R-2315-07	AKR1C2|1646	5.3366
TCGA-KM-8438-01A-11R-2315-07	AKR1C3|8644	77.1384
TCGA-KM-8438-01A-11R-2315-07	AKR1C4|1109	0
TCGA-KM-8438-01A-11R-2315-07	AKR1CL1|340811	0
TCGA-KM-8438-01A-11R-2315-07	AKR1D1|6718	0
TCGA-KM-8438-01A-11R-2315-07	AKR1E2|83592	3.8812
TCGA-KM-8438-01A-11R-2315-07	AKR7A2|8574	678.2358
TCGA-KM-8438-01A-11R-2315-07	AKR7A3|22977	861.6215
TCGA-KM-8438-01A-11R-2315-07	AKR7L|246181	36.8712
TCGA-KM-8438-01A-11R-2315-07	AKT1S1|84335	982.4231
TCGA-KM-8438-01A-11R-2315-07	AKT1|207	8816.0952
TCGA-KM-8438-01A-11R-2315-07	AKT2|208	3823.4452
TCGA-KM-8438-01A-11R-2315-07	AKT3|10000	938.2747
TCGA-KM-8438-01A-11R-2315-07	AKTIP|64400	1508.5119
TCGA-KM-8438-01A-11R-2315-07	ALAD|210	685.9982
TCGA-KM-8438-01A-11R-2315-07	ALAS1|211	2877.4081
TCGA-KM-8438-01A-11R-2315-07	ALAS2|212	41.2375
TCGA-KM-8438-01A-11R-2315-07	ALB|213	.4851
TCGA-KM-8438-01A-11R-2315-07	ALCAM|214	476.8997
TCGA-KM-8438-01A-11R-2315-07	ALDH16A1|126133	554.0381
TCGA-KM-8438-01A-11R-2315-07	ALDH18A1|5832	886.8491
TCGA-KM-8438-01A-11R-2315-07	ALDH1A1|216	164.9501
TCGA-KM-8438-01A-11R-2315-07	ALDH1A2|8854	11.1584
TCGA-KM-8438-01A-11R-2315-07	ALDH1A3|220	43.7215
TCGA-KM-8438-01A-11R-2315-07	ALDH1B1|219	560.345
TCGA-KM-8438-01A-11R-2315-07	ALDH1L1|10840	5696.1135
TCGA-KM-8438-01A-11R-2315-07	ALDH1L2|160428	70.3463
TCGA-KM-8438-01A-11R-2315-07	ALDH2|217	2129.3111
TCGA-KM-8438-01A-11R-2315-07	ALDH3A1|218	.4851
TCGA-KM-8438-01A-11R-2315-07	ALDH3A2|224	1075.0862
TCGA-KM-8438-01A-11R-2315-07	ALDH3B1|221	50.9405
TCGA-KM-8438-01A-11R-2315-07	ALDH3B2|222	0
TCGA-KM-8438-01A-11R-2315-07	ALDH4A1|8659	413.3454
TCGA-KM-8438-01A-11R-2315-07	ALDH5A1|7915	625.3548
TCGA-KM-8438-01A-11R-2315-07	ALDH6A1|4329	463.4854
TCGA-KM-8438-01A-11R-2315-07	ALDH7A1|501	863.562
TCGA-KM-8438-01A-11R-2315-07	ALDH8A1|64577	.4851
TCGA-KM-8438-01A-11R-2315-07	ALDH9A1|223	982.9083
TCGA-KM-8438-01A-11R-2315-07	ALDOA|226	89605.2357
TCGA-KM-8438-01A-11R-2315-07	ALDOB|229	1.4554
TCGA-KM-8438-01A-11R-2315-07	ALDOC|230	190.6629
TCGA-KM-8438-01A-11R-2315-07	ALG10B|144245	308.5536
TCGA-KM-8438-01A-11R-2315-07	ALG10|84920	60.6434
TCGA-KM-8438-01A-11R-2315-07	ALG11|440138	14.5544
TCGA-KM-8438-01A-11R-2315-07	ALG12|79087	702.008
TCGA-KM-8438-01A-11R-2315-07	ALG13|79868	489.5135
TCGA-KM-8438-01A-11R-2315-07	ALG14|199857	172.2273
TCGA-KM-8438-01A-11R-2315-07	ALG1L2|644974	.9703
TCGA-KM-8438-01A-11R-2315-07	ALG1L|200810	22.7049
TCGA-KM-8438-01A-11R-2315-07	ALG1|56052	981.3849
TCGA-KM-8438-01A-11R-2315-07	ALG2|85365	1513.1742
TCGA-KM-8438-01A-11R-2315-07	ALG3|10195	723.3545
TCGA-KM-8438-01A-11R-2315-07	ALG5|29880	597.7014
TCGA-KM-8438-01A-11R-2315-07	ALG6|29929	137.2967
TCGA-KM-8438-01A-11R-2315-07	ALG8|79053	760.7108
TCGA-KM-8438-01A-11R-2315-07	ALG9|79796	604.9786
TCGA-KM-8438-01A-11R-2315-07	ALKBH1|8846	268.7716
TCGA-KM-8438-01A-11R-2315-07	ALKBH2|121642	212.4945
TCGA-KM-8438-01A-11R-2315-07	ALKBH3|221120	412.3751
TCGA-KM-8438-01A-11R-2315-07	ALKBH4|54784	422.3449
TCGA-KM-8438-01A-11R-2315-07	ALKBH5|54890	1672.1812
TCGA-KM-8438-01A-11R-2315-07	ALKBH6|84964	268.2864
TCGA-KM-8438-01A-11R-2315-07	ALKBH7|84266	2612.0326
TCGA-KM-8438-01A-11R-2315-07	ALKBH8|91801	136.3264
TCGA-KM-8438-01A-11R-2315-07	ALK|238	.4851
TCGA-KM-8438-01A-11R-2315-07	ALLC|55821	0
TCGA-KM-8438-01A-11R-2315-07	ALMS1P|200420	.4851
TCGA-KM-8438-01A-11R-2315-07	ALMS1|7840	428.8701
TCGA-KM-8438-01A-11R-2315-07	ALOX12B|242	0
TCGA-KM-8438-01A-11R-2315-07	ALOX12P2|245	14.5544
TCGA-KM-8438-01A-11R-2315-07	ALOX12|239	3.8812
TCGA-KM-8438-01A-11R-2315-07	ALOX15B|247	5.8218
TCGA-KM-8438-01A-11R-2315-07	ALOX15|246	0
TCGA-KM-8438-01A-11R-2315-07	ALOX5AP|241	161.554
TCGA-KM-8438-01A-11R-2315-07	ALOX5|240	58.7028
TCGA-KM-8438-01A-11R-2315-07	ALOXE3|59344	1.9406
TCGA-KM-8438-01A-11R-2315-07	ALPI|248	0
TCGA-KM-8438-01A-11R-2315-07	ALPK1|80216	279.4448
TCGA-KM-8438-01A-11R-2315-07	ALPK2|115701	3.8812
TCGA-KM-8438-01A-11R-2315-07	ALPK3|57538	4377.4833
TCGA-KM-8438-01A-11R-2315-07	ALPL|249	458.4641
TCGA-KM-8438-01A-11R-2315-07	ALPPL2|251	0
TCGA-KM-8438-01A-11R-2315-07	ALPP|250	0
TCGA-KM-8438-01A-11R-2315-07	ALS2CL|259173	1111.4723
TCGA-KM-8438-01A-11R-2315-07	ALS2CR11|151254	.4851
TCGA-KM-8438-01A-11R-2315-07	ALS2CR12|130540	4.3663
TCGA-KM-8438-01A-11R-2315-07	ALS2CR4|65062	143.1184
TCGA-KM-8438-01A-11R-2315-07	ALS2CR8|79800	135.8412
TCGA-KM-8438-01A-11R-2315-07	ALS2|57679	308.0685
TCGA-KM-8438-01A-11R-2315-07	ALX1|8092	.4851
TCGA-KM-8438-01A-11R-2315-07	ALX3|257	36.386
TCGA-KM-8438-01A-11R-2315-07	ALX4|60529	.4851
TCGA-KM-8438-01A-11R-2315-07	AMAC1L2|83650	0
TCGA-KM-8438-01A-11R-2315-07	AMAC1L3|643664	0
TCGA-KM-8438-01A-11R-2315-07	AMAC1|146861	.4851
TCGA-KM-8438-01A-11R-2315-07	AMACR|23600	130.9897
TCGA-KM-8438-01A-11R-2315-07	AMBN|258	0
TCGA-KM-8438-01A-11R-2315-07	AMBP|259	0
TCGA-KM-8438-01A-11R-2315-07	AMBRA1|55626	1477.7584
TCGA-KM-8438-01A-11R-2315-07	AMD1|262	555.0084
TCGA-KM-8438-01A-11R-2315-07	AMDHD1|144193	4.8515
TCGA-KM-8438-01A-11R-2315-07	AMDHD2|51005	441.484
TCGA-KM-8438-01A-11R-2315-07	AMELX|265	0
TCGA-KM-8438-01A-11R-2315-07	AMELY|266	0
TCGA-KM-8438-01A-11R-2315-07	AMFR|267	7635.7321
TCGA-KM-8438-01A-11R-2315-07	AMHR2|269	0
TCGA-KM-8438-01A-11R-2315-07	AMH|268	34.4455
TCGA-KM-8438-01A-11R-2315-07	AMICA1|120425	29.1088
TCGA-KM-8438-01A-11R-2315-07	AMIGO1|57463	122.2571
TCGA-KM-8438-01A-11R-2315-07	AMIGO2|347902	84.9008
TCGA-KM-8438-01A-11R-2315-07	AMIGO3|386724	88.2968
TCGA-KM-8438-01A-11R-2315-07	AMMECR1L|83607	379.3851
TCGA-KM-8438-01A-11R-2315-07	AMMECR1|9949	199.3955
TCGA-KM-8438-01A-11R-2315-07	AMN1|196394	312.4348
TCGA-KM-8438-01A-11R-2315-07	AMN|81693	.9703
TCGA-KM-8438-01A-11R-2315-07	AMOTL1|154810	319.712
TCGA-KM-8438-01A-11R-2315-07	AMOTL2|51421	968.839
TCGA-KM-8438-01A-11R-2315-07	AMOT|154796	652.523
TCGA-KM-8438-01A-11R-2315-07	AMPD1|270	0
TCGA-KM-8438-01A-11R-2315-07	AMPD2|271	169.8015
TCGA-KM-8438-01A-11R-2315-07	AMPD3|272	2515.9735
TCGA-KM-8438-01A-11R-2315-07	AMPH|273	3.396
TCGA-KM-8438-01A-11R-2315-07	AMTN|401138	0
TCGA-KM-8438-01A-11R-2315-07	AMT|275	671.2351
TCGA-KM-8438-01A-11R-2315-07	AMY1A|276	0
TCGA-KM-8438-01A-11R-2315-07	AMY2A|279	.9703
TCGA-KM-8438-01A-11R-2315-07	AMY2B|280	75.4452
TCGA-KM-8438-01A-11R-2315-07	AMZ1|155185	2.9109
TCGA-KM-8438-01A-11R-2315-07	AMZ2P1|201283	101.3958
TCGA-KM-8438-01A-11R-2315-07	AMZ2|51321	1100.799
TCGA-KM-8438-01A-11R-2315-07	ANAPC10|10393	175.1381
TCGA-KM-8438-01A-11R-2315-07	ANAPC11|51529	1545.679
TCGA-KM-8438-01A-11R-2315-07	ANAPC13|25847	1943.068
TCGA-KM-8438-01A-11R-2315-07	ANAPC16|119504	3403.7929
TCGA-KM-8438-01A-11R-2315-07	ANAPC1|64682	286.2369
TCGA-KM-8438-01A-11R-2315-07	ANAPC2|29882	618.5627
TCGA-KM-8438-01A-11R-2315-07	ANAPC4|29945	246.9399
TCGA-KM-8438-01A-11R-2315-07	ANAPC5|51433	3083.1106
TCGA-KM-8438-01A-11R-2315-07	ANAPC7|51434	762.6514
TCGA-KM-8438-01A-11R-2315-07	ANGEL1|23357	890.7303
TCGA-KM-8438-01A-11R-2315-07	ANGEL2|90806	335.7219
TCGA-KM-8438-01A-11R-2315-07	ANGPT1|284	2803.6658
TCGA-KM-8438-01A-11R-2315-07	ANGPT2|285	570.5331
TCGA-KM-8438-01A-11R-2315-07	ANGPT4|51378	.9703
TCGA-KM-8438-01A-11R-2315-07	ANGPTL1|9068	188.2371
TCGA-KM-8438-01A-11R-2315-07	ANGPTL2|23452	885.3937
TCGA-KM-8438-01A-11R-2315-07	ANGPTL3|27329	0
TCGA-KM-8438-01A-11R-2315-07	ANGPTL4|51129	431.781
TCGA-KM-8438-01A-11R-2315-07	ANGPTL5|253935	0
TCGA-KM-8438-01A-11R-2315-07	ANGPTL6|83854	0
TCGA-KM-8438-01A-11R-2315-07	ANGPTL7|10218	0
TCGA-KM-8438-01A-11R-2315-07	ANG|283	9.6302
TCGA-KM-8438-01A-11R-2315-07	ANK1|286	1.9406
TCGA-KM-8438-01A-11R-2315-07	ANK2|287	127.1086
TCGA-KM-8438-01A-11R-2315-07	ANK3|288	936.8193
TCGA-KM-8438-01A-11R-2315-07	ANKAR|150709	19.4059
TCGA-KM-8438-01A-11R-2315-07	ANKDD1A|348094	47.0593
TCGA-KM-8438-01A-11R-2315-07	ANKFN1|162282	0
TCGA-KM-8438-01A-11R-2315-07	ANKFY1|51479	1011.5319
TCGA-KM-8438-01A-11R-2315-07	ANKHD1-EIF4EBP3|404734	267.0687
TCGA-KM-8438-01A-11R-2315-07	ANKHD1|54882	925.9568
TCGA-KM-8438-01A-11R-2315-07	ANKH|56172	158.6431
TCGA-KM-8438-01A-11R-2315-07	ANKIB1|54467	435.1771
TCGA-KM-8438-01A-11R-2315-07	ANKK1|255239	1.4554
TCGA-KM-8438-01A-11R-2315-07	ANKLE1|126549	.9703
TCGA-KM-8438-01A-11R-2315-07	ANKLE2|23141	1317.1747
TCGA-KM-8438-01A-11R-2315-07	ANKMY1|51281	193.0886
TCGA-KM-8438-01A-11R-2315-07	ANKMY2|57037	767.0178
TCGA-KM-8438-01A-11R-2315-07	ANKRA2|57763	130.0195
TCGA-KM-8438-01A-11R-2315-07	ANKRD10|55608	364.6949
TCGA-KM-8438-01A-11R-2315-07	ANKRD11|29123	3525.3271
TCGA-KM-8438-01A-11R-2315-07	ANKRD12|23253	1077.0268
TCGA-KM-8438-01A-11R-2315-07	ANKRD13A|88455	2216.6376
TCGA-KM-8438-01A-11R-2315-07	ANKRD13B|124930	21.8316
TCGA-KM-8438-01A-11R-2315-07	ANKRD13C|81573	316.316
TCGA-KM-8438-01A-11R-2315-07	ANKRD13D|338692	447.7909
TCGA-KM-8438-01A-11R-2315-07	ANKRD16|54522	138.7521
TCGA-KM-8438-01A-11R-2315-07	ANKRD17|26057	1633.4907
TCGA-KM-8438-01A-11R-2315-07	ANKRD19|138649	46.089
TCGA-KM-8438-01A-11R-2315-07	ANKRD1|27063	.4851
TCGA-KM-8438-01A-11R-2315-07	ANKRD20A3|441425	13.099
TCGA-KM-8438-01A-11R-2315-07	ANKRD20A4|728747	8.2475
TCGA-KM-8438-01A-11R-2315-07	ANKRD20B|729171	7.7624
TCGA-KM-8438-01A-11R-2315-07	ANKRD22|118932	17.4653
TCGA-KM-8438-01A-11R-2315-07	ANKRD23|200539	13.099
TCGA-KM-8438-01A-11R-2315-07	ANKRD24|170961	99.9403
TCGA-KM-8438-01A-11R-2315-07	ANKRD26P1|124149	0
TCGA-KM-8438-01A-11R-2315-07	ANKRD26|22852	335.7219
TCGA-KM-8438-01A-11R-2315-07	ANKRD27|84079	694.7308
TCGA-KM-8438-01A-11R-2315-07	ANKRD28|23243	1053.2546
TCGA-KM-8438-01A-11R-2315-07	ANKRD29|147463	989.7003
TCGA-KM-8438-01A-11R-2315-07	ANKRD2|26287	18.9207
TCGA-KM-8438-01A-11R-2315-07	ANKRD30A|91074	11.6435
TCGA-KM-8438-01A-11R-2315-07	ANKRD30B|374860	0
TCGA-KM-8438-01A-11R-2315-07	ANKRD31|256006	2.4257
TCGA-KM-8438-01A-11R-2315-07	ANKRD32|84250	28.1385
TCGA-KM-8438-01A-11R-2315-07	ANKRD33|341405	.4851
TCGA-KM-8438-01A-11R-2315-07	ANKRD34A|284615	7.2772
TCGA-KM-8438-01A-11R-2315-07	ANKRD34B|340120	6.7921
TCGA-KM-8438-01A-11R-2315-07	ANKRD34C|390616	0
TCGA-KM-8438-01A-11R-2315-07	ANKRD35|148741	3.396
TCGA-KM-8438-01A-11R-2315-07	ANKRD36BP1|84832	18.4356
TCGA-KM-8438-01A-11R-2315-07	ANKRD36B|57730	1.4554
TCGA-KM-8438-01A-11R-2315-07	ANKRD36|375248	32.99
TCGA-KM-8438-01A-11R-2315-07	ANKRD37|353322	187.9897
TCGA-KM-8438-01A-11R-2315-07	ANKRD39|51239	130.9897
TCGA-KM-8438-01A-11R-2315-07	ANKRD40|91369	774.7801
TCGA-KM-8438-01A-11R-2315-07	ANKRD42|338699	202.7915
TCGA-KM-8438-01A-11R-2315-07	ANKRD43|134548	565.6817
TCGA-KM-8438-01A-11R-2315-07	ANKRD44|91526	16.495
TCGA-KM-8438-01A-11R-2315-07	ANKRD45|339416	4.8515
TCGA-KM-8438-01A-11R-2315-07	ANKRD46|157567	751.2165
TCGA-KM-8438-01A-11R-2315-07	ANKRD49|54851	272.6527
TCGA-KM-8438-01A-11R-2315-07	ANKRD50|57182	402.187
TCGA-KM-8438-01A-11R-2315-07	ANKRD52|283373	810.1959
TCGA-KM-8438-01A-11R-2315-07	ANKRD53|79998	3.396
TCGA-KM-8438-01A-11R-2315-07	ANKRD54|129138	355.1278
TCGA-KM-8438-01A-11R-2315-07	ANKRD55|79722	.9703
TCGA-KM-8438-01A-11R-2315-07	ANKRD56|345079	408.494
TCGA-KM-8438-01A-11R-2315-07	ANKRD57|65124	244.0291
TCGA-KM-8438-01A-11R-2315-07	ANKRD58|347454	39.7821
TCGA-KM-8438-01A-11R-2315-07	ANKRD5|63926	201.3361
TCGA-KM-8438-01A-11R-2315-07	ANKRD6|22881	74.8388
TCGA-KM-8438-01A-11R-2315-07	ANKRD7|56311	19.891
TCGA-KM-8438-01A-11R-2315-07	ANKRD9|122416	1814.4506
TCGA-KM-8438-01A-11R-2315-07	ANKS1A|23294	844.1562
TCGA-KM-8438-01A-11R-2315-07	ANKS1B|56899	24.2574
TCGA-KM-8438-01A-11R-2315-07	ANKS3|124401	295.4547
TCGA-KM-8438-01A-11R-2315-07	ANKS4B|257629	0
TCGA-KM-8438-01A-11R-2315-07	ANKS6|203286	375.9891
TCGA-KM-8438-01A-11R-2315-07	ANKZF1|55139	189.6926
TCGA-KM-8438-01A-11R-2315-07	ANLN|54443	19.891
TCGA-KM-8438-01A-11R-2315-07	ANO10|55129	3555.644
TCGA-KM-8438-01A-11R-2315-07	ANO1|55107	410.4345
TCGA-KM-8438-01A-11R-2315-07	ANO2|57101	18.4356
TCGA-KM-8438-01A-11R-2315-07	ANO3|63982	10.6732
TCGA-KM-8438-01A-11R-2315-07	ANO4|121601	931.9678
TCGA-KM-8438-01A-11R-2315-07	ANO5|203859	581.6915
TCGA-KM-8438-01A-11R-2315-07	ANO6|196527	1812.9952
TCGA-KM-8438-01A-11R-2315-07	ANO7|50636	31.5346
TCGA-KM-8438-01A-11R-2315-07	ANO8|57719	255.6726
TCGA-KM-8438-01A-11R-2315-07	ANO9|338440	106.2472
TCGA-KM-8438-01A-11R-2315-07	ANP32A|8125	3111.2491
TCGA-KM-8438-01A-11R-2315-07	ANP32B|10541	2615.4287
TCGA-KM-8438-01A-11R-2315-07	ANP32C|23520	2.4257
TCGA-KM-8438-01A-11R-2315-07	ANP32D|23519	0
TCGA-KM-8438-01A-11R-2315-07	ANP32E|81611	635.5429
TCGA-KM-8438-01A-11R-2315-07	ANPEP|290	49.9702
TCGA-KM-8438-01A-11R-2315-07	ANTXR1|84168	321.6526
TCGA-KM-8438-01A-11R-2315-07	ANTXR2|118429	347.8506
TCGA-KM-8438-01A-11R-2315-07	ANTXRL|195977	0
TCGA-KM-8438-01A-11R-2315-07	ANUBL1|93550	59.6731
TCGA-KM-8438-01A-11R-2315-07	ANXA10|11199	0
TCGA-KM-8438-01A-11R-2315-07	ANXA11|311	9104.7578
TCGA-KM-8438-01A-11R-2315-07	ANXA13|312	0
TCGA-KM-8438-01A-11R-2315-07	ANXA1|301	200.8509
TCGA-KM-8438-01A-11R-2315-07	ANXA2P1|303	22.8019
TCGA-KM-8438-01A-11R-2315-07	ANXA2P2|304	1388.0062
TCGA-KM-8438-01A-11R-2315-07	ANXA2P3|305	.9703
TCGA-KM-8438-01A-11R-2315-07	ANXA2|302	4619.5718
TCGA-KM-8438-01A-11R-2315-07	ANXA3|306	15.5247
TCGA-KM-8438-01A-11R-2315-07	ANXA4|307	3293.6645
TCGA-KM-8438-01A-11R-2315-07	ANXA5|308	3513.4362
TCGA-KM-8438-01A-11R-2315-07	ANXA6|309	2670.2503
TCGA-KM-8438-01A-11R-2315-07	ANXA7|310	2798.3292
TCGA-KM-8438-01A-11R-2315-07	ANXA8L1|728113	0
TCGA-KM-8438-01A-11R-2315-07	ANXA8L2|244	.4851
TCGA-KM-8438-01A-11R-2315-07	ANXA8|653145	0
TCGA-KM-8438-01A-11R-2315-07	ANXA9|8416	85.8711
TCGA-KM-8438-01A-11R-2315-07	AOAH|313	32.99
TCGA-KM-8438-01A-11R-2315-07	AOC2|314	31.5346
TCGA-KM-8438-01A-11R-2315-07	AOC3|8639	853.8591
TCGA-KM-8438-01A-11R-2315-07	AOX1|316	.4851
TCGA-KM-8438-01A-11R-2315-07	AOX2P|344454	0
TCGA-KM-8438-01A-11R-2315-07	AP1AR|55435	732.0872
TCGA-KM-8438-01A-11R-2315-07	AP1B1|162	4998.9569
TCGA-KM-8438-01A-11R-2315-07	AP1G1|164	2045.8658
TCGA-KM-8438-01A-11R-2315-07	AP1G2|8906	1067.4743
TCGA-KM-8438-01A-11R-2315-07	AP1M1|8907	1771.7576
TCGA-KM-8438-01A-11R-2315-07	AP1M2|10053	2464.5479
TCGA-KM-8438-01A-11R-2315-07	AP1S1|1174	1555.8671
TCGA-KM-8438-01A-11R-2315-07	AP1S2|8905	244.0291
TCGA-KM-8438-01A-11R-2315-07	AP1S3|130340	199.8807
TCGA-KM-8438-01A-11R-2315-07	AP2A1|160	1692.7272
TCGA-KM-8438-01A-11R-2315-07	AP2A2|161	2000.262
TCGA-KM-8438-01A-11R-2315-07	AP2B1|163	4763.1754
TCGA-KM-8438-01A-11R-2315-07	AP2M1|1173	6297.2109
TCGA-KM-8438-01A-11R-2315-07	AP2S1|1175	1730.5201
TCGA-KM-8438-01A-11R-2315-07	AP3B1|8546	820.3839
TCGA-KM-8438-01A-11R-2315-07	AP3B2|8120	26.1979
TCGA-KM-8438-01A-11R-2315-07	AP3D1|8943	6075.4986
TCGA-KM-8438-01A-11R-2315-07	AP3M1|26985	586.543
TCGA-KM-8438-01A-11R-2315-07	AP3M2|10947	495.3353
TCGA-KM-8438-01A-11R-2315-07	AP3S1|1176	294.4844
TCGA-KM-8438-01A-11R-2315-07	AP3S2|10239	2484.5359
TCGA-KM-8438-01A-11R-2315-07	AP4B1|10717	118.2983
TCGA-KM-8438-01A-11R-2315-07	AP4E1|23431	392.4841
TCGA-KM-8438-01A-11R-2315-07	AP4M1|9179	182.5172
TCGA-KM-8438-01A-11R-2315-07	AP4S1|11154	70.8315
TCGA-KM-8438-01A-11R-2315-07	APAF1|317	226.0786
TCGA-KM-8438-01A-11R-2315-07	APBA1|320	20.3762
TCGA-KM-8438-01A-11R-2315-07	APBA2|321	11.1584
TCGA-KM-8438-01A-11R-2315-07	APBA3|9546	371.6228
TCGA-KM-8438-01A-11R-2315-07	APBB1IP|54518	48.9999
TCGA-KM-8438-01A-11R-2315-07	APBB1|322	1149.7989
TCGA-KM-8438-01A-11R-2315-07	APBB2|323	987.7597
TCGA-KM-8438-01A-11R-2315-07	APBB3|10307	141.663
TCGA-KM-8438-01A-11R-2315-07	APC2|10297	25.4751
TCGA-KM-8438-01A-11R-2315-07	APCDD1L|164284	1.9406
TCGA-KM-8438-01A-11R-2315-07	APCDD1|147495	103.3364
TCGA-KM-8438-01A-11R-2315-07	APCS|325	0
TCGA-KM-8438-01A-11R-2315-07	APC|324	265.3755
TCGA-KM-8438-01A-11R-2315-07	APEH|327	5721.3411
TCGA-KM-8438-01A-11R-2315-07	APEX1|328	2278.2513
TCGA-KM-8438-01A-11R-2315-07	APEX2|27301	701.0377
TCGA-KM-8438-01A-11R-2315-07	APH1A|51107	4151.4047
TCGA-KM-8438-01A-11R-2315-07	APH1B|83464	1260.4125
TCGA-KM-8438-01A-11R-2315-07	API5|8539	2300.083
TCGA-KM-8438-01A-11R-2315-07	APIP|51074	426.2795
TCGA-KM-8438-01A-11R-2315-07	APITD1|378708	100.1683
TCGA-KM-8438-01A-11R-2315-07	APLF|200558	20.8613
TCGA-KM-8438-01A-11R-2315-07	APLNR|187	640.8795
TCGA-KM-8438-01A-11R-2315-07	APLN|8862	751.9782
TCGA-KM-8438-01A-11R-2315-07	APLP1|333	66.9503
TCGA-KM-8438-01A-11R-2315-07	APLP2|334	42675.4899
TCGA-KM-8438-01A-11R-2315-07	APOA1BP|128240	3481.9016
TCGA-KM-8438-01A-11R-2315-07	APOA1|335	.4851
TCGA-KM-8438-01A-11R-2315-07	APOA2|336	0
TCGA-KM-8438-01A-11R-2315-07	APOA4|337	0
TCGA-KM-8438-01A-11R-2315-07	APOA5|116519	0
TCGA-KM-8438-01A-11R-2315-07	APOB48R|55911	93.1483
TCGA-KM-8438-01A-11R-2315-07	APOBEC1|339	0
TCGA-KM-8438-01A-11R-2315-07	APOBEC2|10930	3.396
TCGA-KM-8438-01A-11R-2315-07	APOBEC3A|200315	7.7624
TCGA-KM-8438-01A-11R-2315-07	APOBEC3B|9582	37.8415
TCGA-KM-8438-01A-11R-2315-07	APOBEC3C|27350	32.0197
TCGA-KM-8438-01A-11R-2315-07	APOBEC3D|140564	18.9207
TCGA-KM-8438-01A-11R-2315-07	APOBEC3F|200316	37.8415
TCGA-KM-8438-01A-11R-2315-07	APOBEC3G|60489	49.9702
TCGA-KM-8438-01A-11R-2315-07	APOBEC3H|164668	2.9109
TCGA-KM-8438-01A-11R-2315-07	APOBEC4|403314	0
TCGA-KM-8438-01A-11R-2315-07	APOB|338	0
TCGA-KM-8438-01A-11R-2315-07	APOC1P1|342	0
TCGA-KM-8438-01A-11R-2315-07	APOC1|341	162.0392
TCGA-KM-8438-01A-11R-2315-07	APOC2|344	12.1287
TCGA-KM-8438-01A-11R-2315-07	APOC3|345	0
TCGA-KM-8438-01A-11R-2315-07	APOC4|346	1.9406
TCGA-KM-8438-01A-11R-2315-07	APOD|347	53.3662
TCGA-KM-8438-01A-11R-2315-07	APOE|348	27787.2921
TCGA-KM-8438-01A-11R-2315-07	APOF|319	0
TCGA-KM-8438-01A-11R-2315-07	APOH|350	0
TCGA-KM-8438-01A-11R-2315-07	APOL1|8542	1399.6497
TCGA-KM-8438-01A-11R-2315-07	APOL2|23780	929.5421
TCGA-KM-8438-01A-11R-2315-07	APOL3|80833	394.4247
TCGA-KM-8438-01A-11R-2315-07	APOL4|80832	111.5839
TCGA-KM-8438-01A-11R-2315-07	APOL5|80831	1.4554
TCGA-KM-8438-01A-11R-2315-07	APOL6|80830	315.3457
TCGA-KM-8438-01A-11R-2315-07	APOLD1|81575	3345.0901
TCGA-KM-8438-01A-11R-2315-07	APOM|55937	56.2771
TCGA-KM-8438-01A-11R-2315-07	APOOL|139322	223.6529
TCGA-KM-8438-01A-11R-2315-07	APOO|79135	1136.6999
TCGA-KM-8438-01A-11R-2315-07	APPBP2|10513	353.6723
TCGA-KM-8438-01A-11R-2315-07	APPL1|26060	1139.6108
TCGA-KM-8438-01A-11R-2315-07	APPL2|55198	498.7313
TCGA-KM-8438-01A-11R-2315-07	APP|351	46101.5995
TCGA-KM-8438-01A-11R-2315-07	APRT|353	4743.2843
TCGA-KM-8438-01A-11R-2315-07	APTX|54840	817.9582
TCGA-KM-8438-01A-11R-2315-07	AQP10|89872	.4851
TCGA-KM-8438-01A-11R-2315-07	AQP11|282679	16.9802
TCGA-KM-8438-01A-11R-2315-07	AQP12A|375318	0
TCGA-KM-8438-01A-11R-2315-07	AQP12B|653437	0
TCGA-KM-8438-01A-11R-2315-07	AQP1|358	5984.7761
TCGA-KM-8438-01A-11R-2315-07	AQP2|359	1.4554
TCGA-KM-8438-01A-11R-2315-07	AQP3|360	200.8509
TCGA-KM-8438-01A-11R-2315-07	AQP4|361	.4851
TCGA-KM-8438-01A-11R-2315-07	AQP5|362	1.4554
TCGA-KM-8438-01A-11R-2315-07	AQP6|363	8.7326
TCGA-KM-8438-01A-11R-2315-07	AQP7P1|375719	14.0693
TCGA-KM-8438-01A-11R-2315-07	AQP7P3|441432	0
TCGA-KM-8438-01A-11R-2315-07	AQP7|364	121.772
TCGA-KM-8438-01A-11R-2315-07	AQP8|343	0
TCGA-KM-8438-01A-11R-2315-07	AQP9|366	10.6732
TCGA-KM-8438-01A-11R-2315-07	AQPEP|206338	0
TCGA-KM-8438-01A-11R-2315-07	AQR|9716	851.9185
TCGA-KM-8438-01A-11R-2315-07	ARAF|369	2320.4591
TCGA-KM-8438-01A-11R-2315-07	ARAP1|116985	12949.5156
TCGA-KM-8438-01A-11R-2315-07	ARAP2|116984	86.8414
TCGA-KM-8438-01A-11R-2315-07	ARAP3|64411	510.3749
TCGA-KM-8438-01A-11R-2315-07	ARCN1|372	4828.6703
TCGA-KM-8438-01A-11R-2315-07	ARC|23237	33.4752
TCGA-KM-8438-01A-11R-2315-07	AREG|374	11.6435
TCGA-KM-8438-01A-11R-2315-07	ARF1|375	11151.594
TCGA-KM-8438-01A-11R-2315-07	ARF3|377	5159.5407
TCGA-KM-8438-01A-11R-2315-07	ARF4|378	2367.0333
TCGA-KM-8438-01A-11R-2315-07	ARF5|381	4677.7895
TCGA-KM-8438-01A-11R-2315-07	ARF6|382	2148.717
TCGA-KM-8438-01A-11R-2315-07	ARFGAP1|55738	1579.6393
TCGA-KM-8438-01A-11R-2315-07	ARFGAP2|84364	3211.6746
TCGA-KM-8438-01A-11R-2315-07	ARFGAP3|26286	983.3934
TCGA-KM-8438-01A-11R-2315-07	ARFGEF1|10565	1834.3416
TCGA-KM-8438-01A-11R-2315-07	ARFGEF2|10564	4614.2352
TCGA-KM-8438-01A-11R-2315-07	ARFIP1|27236	1292.9173
TCGA-KM-8438-01A-11R-2315-07	ARFIP2|23647	916.9282
TCGA-KM-8438-01A-11R-2315-07	ARFRP1|10139	1318.145
TCGA-KM-8438-01A-11R-2315-07	ARG1|383	.4851
TCGA-KM-8438-01A-11R-2315-07	ARG2|384	903.4217
TCGA-KM-8438-01A-11R-2315-07	ARGFXP2|503640	0
TCGA-KM-8438-01A-11R-2315-07	ARGFX|503582	0
TCGA-KM-8438-01A-11R-2315-07	ARGLU1|55082	380.3554
TCGA-KM-8438-01A-11R-2315-07	ARHGAP10|79658	31.0494
TCGA-KM-8438-01A-11R-2315-07	ARHGAP11A|9824	42.2078
TCGA-KM-8438-01A-11R-2315-07	ARHGAP11B|89839	.4851
TCGA-KM-8438-01A-11R-2315-07	ARHGAP12|94134	1456.8971
TCGA-KM-8438-01A-11R-2315-07	ARHGAP15|55843	23.7722
TCGA-KM-8438-01A-11R-2315-07	ARHGAP17|55114	1023.6606
TCGA-KM-8438-01A-11R-2315-07	ARHGAP18|93663	2408.7559
TCGA-KM-8438-01A-11R-2315-07	ARHGAP19|84986	193.0886
TCGA-KM-8438-01A-11R-2315-07	ARHGAP1|392	2638.7157
TCGA-KM-8438-01A-11R-2315-07	ARHGAP20|57569	10.6732
TCGA-KM-8438-01A-11R-2315-07	ARHGAP21|57584	2356.36
TCGA-KM-8438-01A-11R-2315-07	ARHGAP22|58504	70.3463
TCGA-KM-8438-01A-11R-2315-07	ARHGAP23|57636	357.0684
TCGA-KM-8438-01A-11R-2315-07	ARHGAP24|83478	981.4528
TCGA-KM-8438-01A-11R-2315-07	ARHGAP25|9938	173.6827
TCGA-KM-8438-01A-11R-2315-07	ARHGAP26|23092	277.5042
TCGA-KM-8438-01A-11R-2315-07	ARHGAP27|201176	1006.1953
TCGA-KM-8438-01A-11R-2315-07	ARHGAP28|79822	36.386
TCGA-KM-8438-01A-11R-2315-07	ARHGAP29|9411	1265.7491
TCGA-KM-8438-01A-11R-2315-07	ARHGAP30|257106	83.9305
TCGA-KM-8438-01A-11R-2315-07	ARHGAP31|57514	1079.4526
TCGA-KM-8438-01A-11R-2315-07	ARHGAP32|9743	95.574
TCGA-KM-8438-01A-11R-2315-07	ARHGAP33|115703	84.4156
TCGA-KM-8438-01A-11R-2315-07	ARHGAP36|158763	0
TCGA-KM-8438-01A-11R-2315-07	ARHGAP39|80728	172.2273
TCGA-KM-8438-01A-11R-2315-07	ARHGAP42|143872	219.175
TCGA-KM-8438-01A-11R-2315-07	ARHGAP4|393	2697.9037
TCGA-KM-8438-01A-11R-2315-07	ARHGAP5|394	3318.8921
TCGA-KM-8438-01A-11R-2315-07	ARHGAP6|395	1896.4405
TCGA-KM-8438-01A-11R-2315-07	ARHGAP8|23779	354.924
TCGA-KM-8438-01A-11R-2315-07	ARHGAP9|64333	32.0197
TCGA-KM-8438-01A-11R-2315-07	ARHGDIA|396	5893.5684
TCGA-KM-8438-01A-11R-2315-07	ARHGDIB|397	1460.7783
TCGA-KM-8438-01A-11R-2315-07	ARHGDIG|398	0
TCGA-KM-8438-01A-11R-2315-07	ARHGEF10L|55160	724.8099
TCGA-KM-8438-01A-11R-2315-07	ARHGEF10|9639	341.5436
TCGA-KM-8438-01A-11R-2315-07	ARHGEF11|9826	1100.3139
TCGA-KM-8438-01A-11R-2315-07	ARHGEF12|23365	6525.2301
TCGA-KM-8438-01A-11R-2315-07	ARHGEF15|22899	793.7008
TCGA-KM-8438-01A-11R-2315-07	ARHGEF16|27237	706.8595
TCGA-KM-8438-01A-11R-2315-07	ARHGEF17|9828	3048.6651
TCGA-KM-8438-01A-11R-2315-07	ARHGEF18|23370	2966.1901
TCGA-KM-8438-01A-11R-2315-07	ARHGEF19|128272	82.9602
TCGA-KM-8438-01A-11R-2315-07	ARHGEF1|9138	1001.829
TCGA-KM-8438-01A-11R-2315-07	ARHGEF2|9181	1337.5509
TCGA-KM-8438-01A-11R-2315-07	ARHGEF33|100271715	1.4554
TCGA-KM-8438-01A-11R-2315-07	ARHGEF35|445328	462.8304
TCGA-KM-8438-01A-11R-2315-07	ARHGEF37|389337	155.2471
TCGA-KM-8438-01A-11R-2315-07	ARHGEF38|54848	21.8316
TCGA-KM-8438-01A-11R-2315-07	ARHGEF3|50650	802.9186
TCGA-KM-8438-01A-11R-2315-07	ARHGEF4|50649	4.8515
TCGA-KM-8438-01A-11R-2315-07	ARHGEF5|7984	471.0779
TCGA-KM-8438-01A-11R-2315-07	ARHGEF6|9459	749.0673
TCGA-KM-8438-01A-11R-2315-07	ARHGEF7|8874	779.1464
TCGA-KM-8438-01A-11R-2315-07	ARHGEF9|23229	830.0869
TCGA-KM-8438-01A-11R-2315-07	ARID1A|8289	1350.1647
TCGA-KM-8438-01A-11R-2315-07	ARID1B|57492	863.0769
TCGA-KM-8438-01A-11R-2315-07	ARID2|196528	490.4838
TCGA-KM-8438-01A-11R-2315-07	ARID3A|1820	196.4846
TCGA-KM-8438-01A-11R-2315-07	ARID3B|10620	71.3166
TCGA-KM-8438-01A-11R-2315-07	ARID3C|138715	1.4554
TCGA-KM-8438-01A-11R-2315-07	ARID4A|5926	312.4348
TCGA-KM-8438-01A-11R-2315-07	ARID4B|51742	545.7906
TCGA-KM-8438-01A-11R-2315-07	ARID5A|10865	363.8604
TCGA-KM-8438-01A-11R-2315-07	ARID5B|84159	124.6828
TCGA-KM-8438-01A-11R-2315-07	ARIH1|25820	1646.1045
TCGA-KM-8438-01A-11R-2315-07	ARIH2|10425	1461.6127
TCGA-KM-8438-01A-11R-2315-07	ARL10|285598	32.5049
TCGA-KM-8438-01A-11R-2315-07	ARL11|115761	16.9802
TCGA-KM-8438-01A-11R-2315-07	ARL13A|392509	.4851
TCGA-KM-8438-01A-11R-2315-07	ARL13B|200894	195.5143
TCGA-KM-8438-01A-11R-2315-07	ARL14|80117	0
TCGA-KM-8438-01A-11R-2315-07	ARL15|54622	674.8398
TCGA-KM-8438-01A-11R-2315-07	ARL16|339231	333.2961
TCGA-KM-8438-01A-11R-2315-07	ARL17A|51326	21.5454
TCGA-KM-8438-01A-11R-2315-07	ARL17B|641522	0
TCGA-KM-8438-01A-11R-2315-07	ARL1|400	3968.9894
TCGA-KM-8438-01A-11R-2315-07	ARL2BP|23568	1724.6984
TCGA-KM-8438-01A-11R-2315-07	ARL2|402	2042.9549
TCGA-KM-8438-01A-11R-2315-07	ARL3|403	627.2954
TCGA-KM-8438-01A-11R-2315-07	ARL4A|10124	195.0292
TCGA-KM-8438-01A-11R-2315-07	ARL4C|10123	272.1676
TCGA-KM-8438-01A-11R-2315-07	ARL4D|379	1017.3537
TCGA-KM-8438-01A-11R-2315-07	ARL5A|26225	967.3836
TCGA-KM-8438-01A-11R-2315-07	ARL5B|221079	169.8015
TCGA-KM-8438-01A-11R-2315-07	ARL5C|390790	0
TCGA-KM-8438-01A-11R-2315-07	ARL6IP1|23204	6056.5779
TCGA-KM-8438-01A-11R-2315-07	ARL6IP4|51329	4520.6018
TCGA-KM-8438-01A-11R-2315-07	ARL6IP5|10550	3931.6331
TCGA-KM-8438-01A-11R-2315-07	ARL6IP6|151188	227.534
TCGA-KM-8438-01A-11R-2315-07	ARL6|84100	195.0292
TCGA-KM-8438-01A-11R-2315-07	ARL8A|127829	1269.1451
TCGA-KM-8438-01A-11R-2315-07	ARL8B|55207	2290.8652
TCGA-KM-8438-01A-11R-2315-07	ARL9|132946	1.4554
TCGA-KM-8438-01A-11R-2315-07	ARMC10|83787	539.2945
TCGA-KM-8438-01A-11R-2315-07	ARMC1|55156	702.9783
TCGA-KM-8438-01A-11R-2315-07	ARMC2|84071	10.1881
TCGA-KM-8438-01A-11R-2315-07	ARMC3|219681	.4851
TCGA-KM-8438-01A-11R-2315-07	ARMC4|55130	6.7921
TCGA-KM-8438-01A-11R-2315-07	ARMC5|79798	469.6225
TCGA-KM-8438-01A-11R-2315-07	ARMC6|93436	1348.2096
TCGA-KM-8438-01A-11R-2315-07	ARMC7|79637	269.2567
TCGA-KM-8438-01A-11R-2315-07	ARMC8|25852	621.9587
TCGA-KM-8438-01A-11R-2315-07	ARMC9|80210	79.5641
TCGA-KM-8438-01A-11R-2315-07	ARMCX1|51309	146.5145
TCGA-KM-8438-01A-11R-2315-07	ARMCX2|9823	779.1464
TCGA-KM-8438-01A-11R-2315-07	ARMCX3|51566	2364.1224
TCGA-KM-8438-01A-11R-2315-07	ARMCX5|64860	245.9696
TCGA-KM-8438-01A-11R-2315-07	ARMCX6|54470	204.247
TCGA-KM-8438-01A-11R-2315-07	ARMS2|387715	0
TCGA-KM-8438-01A-11R-2315-07	ARNT2|9915	5162.9367
TCGA-KM-8438-01A-11R-2315-07	ARNTL2|56938	3.396
TCGA-KM-8438-01A-11R-2315-07	ARNTL|406	103.3364
TCGA-KM-8438-01A-11R-2315-07	ARNT|405	285.2666
TCGA-KM-8438-01A-11R-2315-07	ARPC1A|10552	3374.5385
TCGA-KM-8438-01A-11R-2315-07	ARPC1B|10095	939.3906
TCGA-KM-8438-01A-11R-2315-07	ARPC2|10109	1851.8069
TCGA-KM-8438-01A-11R-2315-07	ARPC3|10094	4118.4147
TCGA-KM-8438-01A-11R-2315-07	ARPC4|10093	3672.4626
TCGA-KM-8438-01A-11R-2315-07	ARPC5L|81873	1388.0062
TCGA-KM-8438-01A-11R-2315-07	ARPC5|10092	1579.1542
TCGA-KM-8438-01A-11R-2315-07	ARPM1|84517	15.0396
TCGA-KM-8438-01A-11R-2315-07	ARPP19|10776	4573.4828
TCGA-KM-8438-01A-11R-2315-07	ARPP21|10777	0
TCGA-KM-8438-01A-11R-2315-07	ARR3|407	0
TCGA-KM-8438-01A-11R-2315-07	ARRB1|408	146.5145
TCGA-KM-8438-01A-11R-2315-07	ARRB2|409	1508.8078
TCGA-KM-8438-01A-11R-2315-07	ARRDC1|92714	2592.6267
TCGA-KM-8438-01A-11R-2315-07	ARRDC2|27106	622.929
TCGA-KM-8438-01A-11R-2315-07	ARRDC3|57561	2510.6369
TCGA-KM-8438-01A-11R-2315-07	ARRDC4|91947	398.791
TCGA-KM-8438-01A-11R-2315-07	ARRDC5|645432	.4851
TCGA-KM-8438-01A-11R-2315-07	ARSA|410	701.5229
TCGA-KM-8438-01A-11R-2315-07	ARSB|411	147.9699
TCGA-KM-8438-01A-11R-2315-07	ARSD|414	2577.5872
TCGA-KM-8438-01A-11R-2315-07	ARSE|415	296.9101
TCGA-KM-8438-01A-11R-2315-07	ARSF|416	.9703
TCGA-KM-8438-01A-11R-2315-07	ARSG|22901	217.8311
TCGA-KM-8438-01A-11R-2315-07	ARSH|347527	0
TCGA-KM-8438-01A-11R-2315-07	ARSI|340075	.4851
TCGA-KM-8438-01A-11R-2315-07	ARSJ|79642	1671.3322
TCGA-KM-8438-01A-11R-2315-07	ARSK|153642	33.9603
TCGA-KM-8438-01A-11R-2315-07	ART1|417	0
TCGA-KM-8438-01A-11R-2315-07	ART3|419	0
TCGA-KM-8438-01A-11R-2315-07	ART4|420	.4851
TCGA-KM-8438-01A-11R-2315-07	ART5|116969	81.9899
TCGA-KM-8438-01A-11R-2315-07	ARTN|9048	73.2572
TCGA-KM-8438-01A-11R-2315-07	ARV1|64801	349.7911
TCGA-KM-8438-01A-11R-2315-07	ARVCF|421	207.1579
TCGA-KM-8438-01A-11R-2315-07	ARX|170302	0
TCGA-KM-8438-01A-11R-2315-07	AR|367	4.3663
TCGA-KM-8438-01A-11R-2315-07	AS3MT|57412	941.1856
TCGA-KM-8438-01A-11R-2315-07	ASAH1|427	7284.4855
TCGA-KM-8438-01A-11R-2315-07	ASAH2B|653308	6.3069
TCGA-KM-8438-01A-11R-2315-07	ASAH2|56624	1.9406
TCGA-KM-8438-01A-11R-2315-07	ASAM|79827	0
TCGA-KM-8438-01A-11R-2315-07	ASAP1IT1|29065	0
TCGA-KM-8438-01A-11R-2315-07	ASAP1|50807	653.0082
TCGA-KM-8438-01A-11R-2315-07	ASAP2|8853	992.6112
TCGA-KM-8438-01A-11R-2315-07	ASAP3|55616	1381.2141
TCGA-KM-8438-01A-11R-2315-07	ASB10|136371	0
TCGA-KM-8438-01A-11R-2315-07	ASB11|140456	.4851
TCGA-KM-8438-01A-11R-2315-07	ASB12|142689	1.4554
TCGA-KM-8438-01A-11R-2315-07	ASB13|79754	284.7814
TCGA-KM-8438-01A-11R-2315-07	ASB14|142686	8.2475
TCGA-KM-8438-01A-11R-2315-07	ASB15|142685	0
TCGA-KM-8438-01A-11R-2315-07	ASB16|92591	105.3982
TCGA-KM-8438-01A-11R-2315-07	ASB17|127247	0
TCGA-KM-8438-01A-11R-2315-07	ASB18|401036	0
TCGA-KM-8438-01A-11R-2315-07	ASB1|51665	292.6214
TCGA-KM-8438-01A-11R-2315-07	ASB2|51676	2.4257
TCGA-KM-8438-01A-11R-2315-07	ASB3|51130	172.2273
TCGA-KM-8438-01A-11R-2315-07	ASB4|51666	0
TCGA-KM-8438-01A-11R-2315-07	ASB5|140458	33.9603
TCGA-KM-8438-01A-11R-2315-07	ASB6|140459	1378.3566
TCGA-KM-8438-01A-11R-2315-07	ASB7|140460	374.0485
TCGA-KM-8438-01A-11R-2315-07	ASB8|140461	1028.027
TCGA-KM-8438-01A-11R-2315-07	ASB9|140462	104.3067
TCGA-KM-8438-01A-11R-2315-07	ASCC1|51008	325.0486
TCGA-KM-8438-01A-11R-2315-07	ASCC2|84164	1166.2939
TCGA-KM-8438-01A-11R-2315-07	ASCC3|10973	433.7216
TCGA-KM-8438-01A-11R-2315-07	ASCL1|429	.4851
TCGA-KM-8438-01A-11R-2315-07	ASCL2|430	2.4257
TCGA-KM-8438-01A-11R-2315-07	ASCL3|56676	0
TCGA-KM-8438-01A-11R-2315-07	ASCL4|121549	2.4257
TCGA-KM-8438-01A-11R-2315-07	ASF1A|25842	345.91
TCGA-KM-8438-01A-11R-2315-07	ASF1B|55723	69.8612
TCGA-KM-8438-01A-11R-2315-07	ASFMR1|100126270	1.4554
TCGA-KM-8438-01A-11R-2315-07	ASGR1|432	31.0494
TCGA-KM-8438-01A-11R-2315-07	ASGR2|433	1.9406
TCGA-KM-8438-01A-11R-2315-07	ASH1L|55870	636.3579
TCGA-KM-8438-01A-11R-2315-07	ASH2L|9070	873.265
TCGA-KM-8438-01A-11R-2315-07	ASIP|434	.4851
TCGA-KM-8438-01A-11R-2315-07	ASL|435	636.5131
TCGA-KM-8438-01A-11R-2315-07	ASMTL|8623	314.3754
TCGA-KM-8438-01A-11R-2315-07	ASMT|438	0
TCGA-KM-8438-01A-11R-2315-07	ASNA1|439	2452.4192
TCGA-KM-8438-01A-11R-2315-07	ASNSD1|54529	477.87
TCGA-KM-8438-01A-11R-2315-07	ASNS|440	1485.5208
TCGA-KM-8438-01A-11R-2315-07	ASPA|443	13.099
TCGA-KM-8438-01A-11R-2315-07	ASPDH|554235	9.2178
TCGA-KM-8438-01A-11R-2315-07	ASPG|374569	25.7128
TCGA-KM-8438-01A-11R-2315-07	ASPHD1|253982	11.1584
TCGA-KM-8438-01A-11R-2315-07	ASPHD2|57168	316.316
TCGA-KM-8438-01A-11R-2315-07	ASPH|444	1324.1075
TCGA-KM-8438-01A-11R-2315-07	ASPM|259266	5.3366
TCGA-KM-8438-01A-11R-2315-07	ASPN|54829	74.2275
TCGA-KM-8438-01A-11R-2315-07	ASPRV1|151516	17.5526
TCGA-KM-8438-01A-11R-2315-07	ASPSCR1|79058	407.5237
TCGA-KM-8438-01A-11R-2315-07	ASRGL1|80150	203.7618
TCGA-KM-8438-01A-11R-2315-07	ASS1|445	93.1483
TCGA-KM-8438-01A-11R-2315-07	ASTE1|28990	71.7533
TCGA-KM-8438-01A-11R-2315-07	ASTL|431705	.9703
TCGA-KM-8438-01A-11R-2315-07	ASTN1|460	22.8019
TCGA-KM-8438-01A-11R-2315-07	ASTN2|23245	2615.9138
TCGA-KM-8438-01A-11R-2315-07	ASXL1|171023	2221.9743
TCGA-KM-8438-01A-11R-2315-07	ASXL2|55252	280.9002
TCGA-KM-8438-01A-11R-2315-07	ASXL3|80816	62.0988
TCGA-KM-8438-01A-11R-2315-07	ASZ1|136991	0
TCGA-KM-8438-01A-11R-2315-07	ATAD1|84896	2225.3703
TCGA-KM-8438-01A-11R-2315-07	ATAD2B|54454	106.7324
TCGA-KM-8438-01A-11R-2315-07	ATAD2|29028	114.4947
TCGA-KM-8438-01A-11R-2315-07	ATAD3A|55210	621.9587
TCGA-KM-8438-01A-11R-2315-07	ATAD3B|83858	136.3264
TCGA-KM-8438-01A-11R-2315-07	ATAD3C|219293	124.6828
TCGA-KM-8438-01A-11R-2315-07	ATAD5|79915	6.3069
TCGA-KM-8438-01A-11R-2315-07	ATCAY|85300	.4851
TCGA-KM-8438-01A-11R-2315-07	ATE1|11101	180.4748
TCGA-KM-8438-01A-11R-2315-07	ATF1|466	478.3552
TCGA-KM-8438-01A-11R-2315-07	ATF2|1386	250.8211
TCGA-KM-8438-01A-11R-2315-07	ATF3|467	1089.1555
TCGA-KM-8438-01A-11R-2315-07	ATF4|468	7130.6938
TCGA-KM-8438-01A-11R-2315-07	ATF5|22809	3556.6143
TCGA-KM-8438-01A-11R-2315-07	ATF6B|1388	1341.9172
TCGA-KM-8438-01A-11R-2315-07	ATF6|22926	720.4436
TCGA-KM-8438-01A-11R-2315-07	ATF7IP2|80063	10.6732
TCGA-KM-8438-01A-11R-2315-07	ATF7IP|55729	448.7612
TCGA-KM-8438-01A-11R-2315-07	ATF7|11016	886.364
TCGA-KM-8438-01A-11R-2315-07	ATG10|83734	48.9999
TCGA-KM-8438-01A-11R-2315-07	ATG12|9140	152.8214
TCGA-KM-8438-01A-11R-2315-07	ATG16L1|55054	377.9297
TCGA-KM-8438-01A-11R-2315-07	ATG16L2|89849	140.0038
TCGA-KM-8438-01A-11R-2315-07	ATG2A|23130	1458.3525
TCGA-KM-8438-01A-11R-2315-07	ATG2B|55102	692.3051
TCGA-KM-8438-01A-11R-2315-07	ATG3|64422	1077.0268
TCGA-KM-8438-01A-11R-2315-07	ATG4A|115201	1255.561
TCGA-KM-8438-01A-11R-2315-07	ATG4B|23192	968.839
TCGA-KM-8438-01A-11R-2315-07	ATG4C|84938	84.4156
TCGA-KM-8438-01A-11R-2315-07	ATG4D|84971	2360.9447
TCGA-KM-8438-01A-11R-2315-07	ATG5|9474	522.5036
TCGA-KM-8438-01A-11R-2315-07	ATG7|10533	616.069
TCGA-KM-8438-01A-11R-2315-07	ATG9A|79065	1094.5843
TCGA-KM-8438-01A-11R-2315-07	ATG9B|285973	5.2493
TCGA-KM-8438-01A-11R-2315-07	ATHL1|80162	67.4355
TCGA-KM-8438-01A-11R-2315-07	ATIC|471	645.2458
TCGA-KM-8438-01A-11R-2315-07	ATL1|51062	130.9897
TCGA-KM-8438-01A-11R-2315-07	ATL2|64225	795.1563
TCGA-KM-8438-01A-11R-2315-07	ATL3|25923	330.8704
TCGA-KM-8438-01A-11R-2315-07	ATMIN|23300	1357.9271
TCGA-KM-8438-01A-11R-2315-07	ATM|472	537.5431
TCGA-KM-8438-01A-11R-2315-07	ATN1|1822	7925.365
TCGA-KM-8438-01A-11R-2315-07	ATOH1|474	0
TCGA-KM-8438-01A-11R-2315-07	ATOH7|220202	0
TCGA-KM-8438-01A-11R-2315-07	ATOH8|84913	59.6731
TCGA-KM-8438-01A-11R-2315-07	ATOX1|475	692.3051
TCGA-KM-8438-01A-11R-2315-07	ATP10A|57194	6.7921
TCGA-KM-8438-01A-11R-2315-07	ATP10B|23120	5.3366
TCGA-KM-8438-01A-11R-2315-07	ATP10D|57205	1238.5808
TCGA-KM-8438-01A-11R-2315-07	ATP11A|23250	603.038
TCGA-KM-8438-01A-11R-2315-07	ATP11B|23200	807.285
TCGA-KM-8438-01A-11R-2315-07	ATP11C|286410	328.4447
TCGA-KM-8438-01A-11R-2315-07	ATP12A|479	0
TCGA-KM-8438-01A-11R-2315-07	ATP13A1|57130	2884.2002
TCGA-KM-8438-01A-11R-2315-07	ATP13A2|23400	545.7906
TCGA-KM-8438-01A-11R-2315-07	ATP13A3|79572	1057.6209
TCGA-KM-8438-01A-11R-2315-07	ATP13A4|84239	0
TCGA-KM-8438-01A-11R-2315-07	ATP13A5|344905	0
TCGA-KM-8438-01A-11R-2315-07	ATP1A1|476	23148.295
TCGA-KM-8438-01A-11R-2315-07	ATP1A2|477	61.1285
TCGA-KM-8438-01A-11R-2315-07	ATP1A3|478	25707.9511
TCGA-KM-8438-01A-11R-2315-07	ATP1A4|480	0
TCGA-KM-8438-01A-11R-2315-07	ATP1B1|481	31965.9815
TCGA-KM-8438-01A-11R-2315-07	ATP1B2|482	118.3759
TCGA-KM-8438-01A-11R-2315-07	ATP1B3|483	660.2854
TCGA-KM-8438-01A-11R-2315-07	ATP1B4|23439	.4851
TCGA-KM-8438-01A-11R-2315-07	ATP2A1|487	320.6823
TCGA-KM-8438-01A-11R-2315-07	ATP2A2|488	4472.5722
TCGA-KM-8438-01A-11R-2315-07	ATP2A3|489	267.3161
TCGA-KM-8438-01A-11R-2315-07	ATP2B1|490	754.4039
TCGA-KM-8438-01A-11R-2315-07	ATP2B2|491	966.8984
TCGA-KM-8438-01A-11R-2315-07	ATP2B3|492	.4851
TCGA-KM-8438-01A-11R-2315-07	ATP2B4|493	1300.6797
TCGA-KM-8438-01A-11R-2315-07	ATP2C1|27032	2526.6952
TCGA-KM-8438-01A-11R-2315-07	ATP2C2|9914	3.8812
TCGA-KM-8438-01A-11R-2315-07	ATP4A|495	.9703
TCGA-KM-8438-01A-11R-2315-07	ATP4B|496	2.4257
TCGA-KM-8438-01A-11R-2315-07	ATP5A1|498	39802.4481
TCGA-KM-8438-01A-11R-2315-07	ATP5B|506	47068.4979
TCGA-KM-8438-01A-11R-2315-07	ATP5C1|509	7362.5942
TCGA-KM-8438-01A-11R-2315-07	ATP5D|513	8051.9884
TCGA-KM-8438-01A-11R-2315-07	ATP5EP2|432369	79.079
TCGA-KM-8438-01A-11R-2315-07	ATP5E|514	9978.0228
TCGA-KM-8438-01A-11R-2315-07	ATP5F1|515	3865.1679
TCGA-KM-8438-01A-11R-2315-07	ATP5G1|516	2456.3004
TCGA-KM-8438-01A-11R-2315-07	ATP5G2|517	10069.2305
TCGA-KM-8438-01A-11R-2315-07	ATP5G3|518	8618.1552
TCGA-KM-8438-01A-11R-2315-07	ATP5H|10476	4069.9
TCGA-KM-8438-01A-11R-2315-07	ATP5I|521	5928.7173
TCGA-KM-8438-01A-11R-2315-07	ATP5J2|9551	4083.4841
TCGA-KM-8438-01A-11R-2315-07	ATP5J|522	5713.603
TCGA-KM-8438-01A-11R-2315-07	ATP5L2|267020	.9703
TCGA-KM-8438-01A-11R-2315-07	ATP5L|10632	10224.4776
TCGA-KM-8438-01A-11R-2315-07	ATP5O|539	10013.4386
TCGA-KM-8438-01A-11R-2315-07	ATP5SL|55101	2068.1826
TCGA-KM-8438-01A-11R-2315-07	ATP5S|27109	295.4547
TCGA-KM-8438-01A-11R-2315-07	ATP6AP1L|92270	58.7028
TCGA-KM-8438-01A-11R-2315-07	ATP6AP1|537	14990.0787
TCGA-KM-8438-01A-11R-2315-07	ATP6AP2|10159	13774.2998
TCGA-KM-8438-01A-11R-2315-07	ATP6V0A1|535	804.8592
TCGA-KM-8438-01A-11R-2315-07	ATP6V0A2|23545	471.0779
TCGA-KM-8438-01A-11R-2315-07	ATP6V0A4|50617	17124.1249
TCGA-KM-8438-01A-11R-2315-07	ATP6V0B|533	12782.6589
TCGA-KM-8438-01A-11R-2315-07	ATP6V0C|527	28069.672
TCGA-KM-8438-01A-11R-2315-07	ATP6V0D1|9114	3976.7517
TCGA-KM-8438-01A-11R-2315-07	ATP6V0D2|245972	26977.5813
TCGA-KM-8438-01A-11R-2315-07	ATP6V0E1|8992	4084.4544
TCGA-KM-8438-01A-11R-2315-07	ATP6V0E2|155066	8083.6927
TCGA-KM-8438-01A-11R-2315-07	ATP6V1A|523	8089.3447
TCGA-KM-8438-01A-11R-2315-07	ATP6V1B1|525	24156.9354
TCGA-KM-8438-01A-11R-2315-07	ATP6V1B2|526	1172.1157
TCGA-KM-8438-01A-11R-2315-07	ATP6V1C1|528	2166.6675
TCGA-KM-8438-01A-11R-2315-07	ATP6V1C2|245973	2023.8062
TCGA-KM-8438-01A-11R-2315-07	ATP6V1D|51382	6205.0329
TCGA-KM-8438-01A-11R-2315-07	ATP6V1E1|529	4409.9882
TCGA-KM-8438-01A-11R-2315-07	ATP6V1E2|90423	48.9999
TCGA-KM-8438-01A-11R-2315-07	ATP6V1F|9296	13487.4953
TCGA-KM-8438-01A-11R-2315-07	ATP6V1G1|9550	4870.3929
TCGA-KM-8438-01A-11R-2315-07	ATP6V1G2|534	4.3663
TCGA-KM-8438-01A-11R-2315-07	ATP6V1G3|127124	1922.6384
TCGA-KM-8438-01A-11R-2315-07	ATP6V1H|51606	4661.2945
TCGA-KM-8438-01A-11R-2315-07	ATP7A|538	872.2947
TCGA-KM-8438-01A-11R-2315-07	ATP7B|540	207.643
TCGA-KM-8438-01A-11R-2315-07	ATP8A1|10396	364.8307
TCGA-KM-8438-01A-11R-2315-07	ATP8A2|51761	2.4257
TCGA-KM-8438-01A-11R-2315-07	ATP8B1|5205	780.0828
TCGA-KM-8438-01A-11R-2315-07	ATP8B2|57198	141.1778
TCGA-KM-8438-01A-11R-2315-07	ATP8B3|148229	7.7624
TCGA-KM-8438-01A-11R-2315-07	ATP8B4|79895	20.3762
TCGA-KM-8438-01A-11R-2315-07	ATP8B5P|158381	43.1781
TCGA-KM-8438-01A-11R-2315-07	ATP9A|10079	1687.8272
TCGA-KM-8438-01A-11R-2315-07	ATP9B|374868	951.3737
TCGA-KM-8438-01A-11R-2315-07	ATPAF1|64756	2317.2426
TCGA-KM-8438-01A-11R-2315-07	ATPAF2|91647	331.3555
TCGA-KM-8438-01A-11R-2315-07	ATPBD4|89978	436.1473
TCGA-KM-8438-01A-11R-2315-07	ATPIF1|93974	1367.1449
TCGA-KM-8438-01A-11R-2315-07	ATRIP|84126	199.4974
TCGA-KM-8438-01A-11R-2315-07	ATRNL1|26033	48.9999
TCGA-KM-8438-01A-11R-2315-07	ATRN|8455	2096.8063
TCGA-KM-8438-01A-11R-2315-07	ATRX|546	1228.3928
TCGA-KM-8438-01A-11R-2315-07	ATR|545	467.6819
TCGA-KM-8438-01A-11R-2315-07	ATXN10|25814	837.3641
TCGA-KM-8438-01A-11R-2315-07	ATXN1L|342371	770.2585
TCGA-KM-8438-01A-11R-2315-07	ATXN1|6310	382.7812
TCGA-KM-8438-01A-11R-2315-07	ATXN2L|11273	4335.2755
TCGA-KM-8438-01A-11R-2315-07	ATXN2|6311	927.6015
TCGA-KM-8438-01A-11R-2315-07	ATXN3L|92552	0
TCGA-KM-8438-01A-11R-2315-07	ATXN3|4287	240.633
TCGA-KM-8438-01A-11R-2315-07	ATXN7L1|222255	133.4155
TCGA-KM-8438-01A-11R-2315-07	ATXN7L2|127002	123.2274
TCGA-KM-8438-01A-11R-2315-07	ATXN7L3B|552889	2415.0629
TCGA-KM-8438-01A-11R-2315-07	ATXN7L3|56970	797.582
TCGA-KM-8438-01A-11R-2315-07	ATXN7|6314	433.7216
TCGA-KM-8438-01A-11R-2315-07	ATXN8OS|6315	0
TCGA-KM-8438-01A-11R-2315-07	AUH|549	3611.4359
TCGA-KM-8438-01A-11R-2315-07	AUP1|550	1789.5043
TCGA-KM-8438-01A-11R-2315-07	AURKAIP1|54998	2736.2303
TCGA-KM-8438-01A-11R-2315-07	AURKAPS1|6791	6.7921
TCGA-KM-8438-01A-11R-2315-07	AURKA|6790	614.6815
TCGA-KM-8438-01A-11R-2315-07	AURKB|9212	3.396
TCGA-KM-8438-01A-11R-2315-07	AURKC|6795	451.1869
TCGA-KM-8438-01A-11R-2315-07	AUTS2|26053	944.5816
TCGA-KM-8438-01A-11R-2315-07	AVEN|57099	102.8512
TCGA-KM-8438-01A-11R-2315-07	AVIL|10677	11.6435
TCGA-KM-8438-01A-11R-2315-07	AVL9|23080	256.6429
TCGA-KM-8438-01A-11R-2315-07	AVPI1|60370	284.2963
TCGA-KM-8438-01A-11R-2315-07	AVPR1A|552	744.701
TCGA-KM-8438-01A-11R-2315-07	AVPR1B|553	0
TCGA-KM-8438-01A-11R-2315-07	AVPR2|554	68.8909
TCGA-KM-8438-01A-11R-2315-07	AVP|551	5.3366
TCGA-KM-8438-01A-11R-2315-07	AWAT1|158833	0
TCGA-KM-8438-01A-11R-2315-07	AWAT2|158835	0
TCGA-KM-8438-01A-11R-2315-07	AXIN1|8312	1629.6095
TCGA-KM-8438-01A-11R-2315-07	AXIN2|8313	16.0099
TCGA-KM-8438-01A-11R-2315-07	AXL|558	233.841
TCGA-KM-8438-01A-11R-2315-07	AZGP1|563	59.188
TCGA-KM-8438-01A-11R-2315-07	AZI1|22994	534.6322
TCGA-KM-8438-01A-11R-2315-07	AZI2|64343	552.0975
TCGA-KM-8438-01A-11R-2315-07	AZIN1|51582	2973.4673
TCGA-KM-8438-01A-11R-2315-07	AZU1|566	0
TCGA-KM-8438-01A-11R-2315-07	B2M|567	72159.8269
TCGA-KM-8438-01A-11R-2315-07	B3GALNT1|8706	310.0091
TCGA-KM-8438-01A-11R-2315-07	B3GALNT2|148789	221.7365
TCGA-KM-8438-01A-11R-2315-07	B3GALT1|8708	.9703
TCGA-KM-8438-01A-11R-2315-07	B3GALT2|8707	1.9406
TCGA-KM-8438-01A-11R-2315-07	B3GALT4|8705	192.6034
TCGA-KM-8438-01A-11R-2315-07	B3GALT5|10317	1.4554
TCGA-KM-8438-01A-11R-2315-07	B3GALT6|126792	461.8602
TCGA-KM-8438-01A-11R-2315-07	B3GALTL|145173	368.7119
TCGA-KM-8438-01A-11R-2315-07	B3GAT1|27087	.4851
TCGA-KM-8438-01A-11R-2315-07	B3GAT2|135152	.9994
TCGA-KM-8438-01A-11R-2315-07	B3GAT3|26229	1856.6584
TCGA-KM-8438-01A-11R-2315-07	B3GNT1|11041	540.9391
TCGA-KM-8438-01A-11R-2315-07	B3GNT2|10678	765.5623
TCGA-KM-8438-01A-11R-2315-07	B3GNT3|10331	0
TCGA-KM-8438-01A-11R-2315-07	B3GNT4|79369	15.0396
TCGA-KM-8438-01A-11R-2315-07	B3GNT5|84002	466.2265
TCGA-KM-8438-01A-11R-2315-07	B3GNT6|192134	0
TCGA-KM-8438-01A-11R-2315-07	B3GNT7|93010	15.5247
TCGA-KM-8438-01A-11R-2315-07	B3GNT8|374907	1170.6602
TCGA-KM-8438-01A-11R-2315-07	B3GNT9|84752	358.6354
TCGA-KM-8438-01A-11R-2315-07	B3GNTL1|146712	41.3297
TCGA-KM-8438-01A-11R-2315-07	B4GALNT1|2583	23.2871
TCGA-KM-8438-01A-11R-2315-07	B4GALNT2|124872	113.0393
TCGA-KM-8438-01A-11R-2315-07	B4GALNT3|283358	900.4332
TCGA-KM-8438-01A-11R-2315-07	B4GALNT4|338707	2.4257
TCGA-KM-8438-01A-11R-2315-07	B4GALT1|2683	2702.27
TCGA-KM-8438-01A-11R-2315-07	B4GALT2|8704	944.5816
TCGA-KM-8438-01A-11R-2315-07	B4GALT3|8703	815.5325
TCGA-KM-8438-01A-11R-2315-07	B4GALT4|8702	260.0389
TCGA-KM-8438-01A-11R-2315-07	B4GALT5|9334	1237.1254
TCGA-KM-8438-01A-11R-2315-07	B4GALT6|9331	1011.0468
TCGA-KM-8438-01A-11R-2315-07	B4GALT7|11285	1075.0862
TCGA-KM-8438-01A-11R-2315-07	B9D1|27077	40.4855
TCGA-KM-8438-01A-11R-2315-07	B9D2|80776	81.0196
TCGA-KM-8438-01A-11R-2315-07	BAALC|79870	1791.1635
TCGA-KM-8438-01A-11R-2315-07	BAAT|570	.4851
TCGA-KM-8438-01A-11R-2315-07	BACE1|23621	1786.7972
TCGA-KM-8438-01A-11R-2315-07	BACE2|25825	10258.4379
TCGA-KM-8438-01A-11R-2315-07	BACH1|571	791.7603
TCGA-KM-8438-01A-11R-2315-07	BACH2|60468	16.495
TCGA-KM-8438-01A-11R-2315-07	BAD|572	1525.1816
TCGA-KM-8438-01A-11R-2315-07	BAG1|573	6821.1747
TCGA-KM-8438-01A-11R-2315-07	BAG2|9532	64.5246
TCGA-KM-8438-01A-11R-2315-07	BAG3|9531	2584.3792
TCGA-KM-8438-01A-11R-2315-07	BAG4|9530	120.3165
TCGA-KM-8438-01A-11R-2315-07	BAG5|9529	1637.3719
TCGA-KM-8438-01A-11R-2315-07	BAGE2|85319	1.2226
TCGA-KM-8438-01A-11R-2315-07	BAGE|574	0
TCGA-KM-8438-01A-11R-2315-07	BAHCC1|57597	357.5535
TCGA-KM-8438-01A-11R-2315-07	BAHD1|22893	2891.4774
TCGA-KM-8438-01A-11R-2315-07	BAI1|575	4.8515
TCGA-KM-8438-01A-11R-2315-07	BAI2|576	21.8316
TCGA-KM-8438-01A-11R-2315-07	BAI3|577	1.9406
TCGA-KM-8438-01A-11R-2315-07	BAIAP2L1|55971	2918.1605
TCGA-KM-8438-01A-11R-2315-07	BAIAP2L2|80115	.9703
TCGA-KM-8438-01A-11R-2315-07	BAIAP2|10458	525.4144
TCGA-KM-8438-01A-11R-2315-07	BAIAP3|8938	4054.5694
TCGA-KM-8438-01A-11R-2315-07	BAK1|578	703.4635
TCGA-KM-8438-01A-11R-2315-07	BAMBI|25805	58.2177
TCGA-KM-8438-01A-11R-2315-07	BANF1|8815	5124.1249
TCGA-KM-8438-01A-11R-2315-07	BANF2|140836	0
TCGA-KM-8438-01A-11R-2315-07	BANK1|55024	12.6138
TCGA-KM-8438-01A-11R-2315-07	BANP|54971	214.4351
TCGA-KM-8438-01A-11R-2315-07	BAP1|8314	3568.7429
TCGA-KM-8438-01A-11R-2315-07	BARD1|580	7.7624
TCGA-KM-8438-01A-11R-2315-07	BARHL1|56751	0
TCGA-KM-8438-01A-11R-2315-07	BARHL2|343472	0
TCGA-KM-8438-01A-11R-2315-07	BARX1|56033	1.4554
TCGA-KM-8438-01A-11R-2315-07	BARX2|8538	523.4738
TCGA-KM-8438-01A-11R-2315-07	BASE|317716	0
TCGA-KM-8438-01A-11R-2315-07	BASP1|10409	57.7325
TCGA-KM-8438-01A-11R-2315-07	BAT1|7919	2232.6475
TCGA-KM-8438-01A-11R-2315-07	BAT2L1|84726	5252.1989
TCGA-KM-8438-01A-11R-2315-07	BAT2L2|23215	1441.8575
TCGA-KM-8438-01A-11R-2315-07	BAT2|7916	4688.9479
TCGA-KM-8438-01A-11R-2315-07	BAT3|7917	3403.7929
TCGA-KM-8438-01A-11R-2315-07	BAT4|7918	344.9397
TCGA-KM-8438-01A-11R-2315-07	BAT5|7920	597.2162
TCGA-KM-8438-01A-11R-2315-07	BATF2|116071	78.1087
TCGA-KM-8438-01A-11R-2315-07	BATF3|55509	5.8218
TCGA-KM-8438-01A-11R-2315-07	BATF|10538	3.8812
TCGA-KM-8438-01A-11R-2315-07	BAX|581	865.5026
TCGA-KM-8438-01A-11R-2315-07	BAZ1A|11177	274.5933
TCGA-KM-8438-01A-11R-2315-07	BAZ1B|9031	2046.351
TCGA-KM-8438-01A-11R-2315-07	BAZ2A|11176	2620.6246
TCGA-KM-8438-01A-11R-2315-07	BAZ2B|29994	428.5354
TCGA-KM-8438-01A-11R-2315-07	BBC3|27113	426.9296
TCGA-KM-8438-01A-11R-2315-07	BBOX1|8424	0
TCGA-KM-8438-01A-11R-2315-07	BBS10|79738	344.9397
TCGA-KM-8438-01A-11R-2315-07	BBS12|166379	52.3959
TCGA-KM-8438-01A-11R-2315-07	BBS1|582	862.5918
TCGA-KM-8438-01A-11R-2315-07	BBS2|583	825.7206
TCGA-KM-8438-01A-11R-2315-07	BBS4|585	176.5936
TCGA-KM-8438-01A-11R-2315-07	BBS5|129880	217.346
TCGA-KM-8438-01A-11R-2315-07	BBS7|55212	199.8807
TCGA-KM-8438-01A-11R-2315-07	BBS9|27241	172.2273
TCGA-KM-8438-01A-11R-2315-07	BBX|56987	1572.8473
TCGA-KM-8438-01A-11R-2315-07	BCAM|4059	8903.9069
TCGA-KM-8438-01A-11R-2315-07	BCAN|63827	3.8812
TCGA-KM-8438-01A-11R-2315-07	BCAP29|55973	1627.1838
TCGA-KM-8438-01A-11R-2315-07	BCAP31|10134	10199.7351
TCGA-KM-8438-01A-11R-2315-07	BCAR1|9564	7390.2476
TCGA-KM-8438-01A-11R-2315-07	BCAR3|8412	436.0115
TCGA-KM-8438-01A-11R-2315-07	BCAR4|400500	0
TCGA-KM-8438-01A-11R-2315-07	BCAS1|8537	0
TCGA-KM-8438-01A-11R-2315-07	BCAS2|10286	404.5255
TCGA-KM-8438-01A-11R-2315-07	BCAS3|54828	443.9097
TCGA-KM-8438-01A-11R-2315-07	BCAS4|55653	1945.4403
TCGA-KM-8438-01A-11R-2315-07	BCAT1|586	1137.1851
TCGA-KM-8438-01A-11R-2315-07	BCAT2|587	1738.7676
TCGA-KM-8438-01A-11R-2315-07	BCCIP|56647	909.8354
TCGA-KM-8438-01A-11R-2315-07	BCDIN3D|144233	156.7511
TCGA-KM-8438-01A-11R-2315-07	BCHE|590	5.3366
TCGA-KM-8438-01A-11R-2315-07	BCKDHA|593	3475.1095
TCGA-KM-8438-01A-11R-2315-07	BCKDHB|594	1223.5413
TCGA-KM-8438-01A-11R-2315-07	BCKDK|10295	1576.2433
TCGA-KM-8438-01A-11R-2315-07	BCL10|8915	300.7913
TCGA-KM-8438-01A-11R-2315-07	BCL11A|53335	1.9406
TCGA-KM-8438-01A-11R-2315-07	BCL11B|64919	7.7624
TCGA-KM-8438-01A-11R-2315-07	BCL2A1|597	14.0693
TCGA-KM-8438-01A-11R-2315-07	BCL2L10|10017	13.5841
TCGA-KM-8438-01A-11R-2315-07	BCL2L11|10018	266.3458
TCGA-KM-8438-01A-11R-2315-07	BCL2L12|83596	286.4794
TCGA-KM-8438-01A-11R-2315-07	BCL2L13|23786	1774.6685
TCGA-KM-8438-01A-11R-2315-07	BCL2L14|79370	0
TCGA-KM-8438-01A-11R-2315-07	BCL2L15|440603	.4851
TCGA-KM-8438-01A-11R-2315-07	BCL2L1|598	11170.0295
TCGA-KM-8438-01A-11R-2315-07	BCL2L2|599	1694.726
TCGA-KM-8438-01A-11R-2315-07	BCL2|596	1706.2628
TCGA-KM-8438-01A-11R-2315-07	BCL3|602	717.0476
TCGA-KM-8438-01A-11R-2315-07	BCL6B|255877	943.1262
TCGA-KM-8438-01A-11R-2315-07	BCL6|604	545.7906
TCGA-KM-8438-01A-11R-2315-07	BCL7A|605	1691.2232
TCGA-KM-8438-01A-11R-2315-07	BCL7B|9275	1582.0651
TCGA-KM-8438-01A-11R-2315-07	BCL7C|9274	1054.7003
TCGA-KM-8438-01A-11R-2315-07	BCL8|606	0
TCGA-KM-8438-01A-11R-2315-07	BCL9L|283149	598.1865
TCGA-KM-8438-01A-11R-2315-07	BCL9|607	507.464
TCGA-KM-8438-01A-11R-2315-07	BCLAF1|9774	1310.3826
TCGA-KM-8438-01A-11R-2315-07	BCMO1|53630	0
TCGA-KM-8438-01A-11R-2315-07	BCO2|83875	473.9888
TCGA-KM-8438-01A-11R-2315-07	BCORL1|63035	213.4648
TCGA-KM-8438-01A-11R-2315-07	BCORL2|286554	0
TCGA-KM-8438-01A-11R-2315-07	BCOR|54880	963.9875
TCGA-KM-8438-01A-11R-2315-07	BCR|613	2594.5673
TCGA-KM-8438-01A-11R-2315-07	BCS1L|617	315.8308
TCGA-KM-8438-01A-11R-2315-07	BCYRN1|618	0
TCGA-KM-8438-01A-11R-2315-07	BDH1|622	1793.1041
TCGA-KM-8438-01A-11R-2315-07	BDH2|56898	1257.0164
TCGA-KM-8438-01A-11R-2315-07	BDKRB1|623	279.9299
TCGA-KM-8438-01A-11R-2315-07	BDKRB2|624	779.1464
TCGA-KM-8438-01A-11R-2315-07	BDNFOS|497258	146.1457
TCGA-KM-8438-01A-11R-2315-07	BDNF|627	6.1905
TCGA-KM-8438-01A-11R-2315-07	BDP1|55814	406.5534
TCGA-KM-8438-01A-11R-2315-07	BEAN|146227	2.9109
TCGA-KM-8438-01A-11R-2315-07	BECN1|8678	900.4672
TCGA-KM-8438-01A-11R-2315-07	BEGAIN|57596	8.2475
TCGA-KM-8438-01A-11R-2315-07	BEND2|139105	.4851
TCGA-KM-8438-01A-11R-2315-07	BEND3|57673	55.7919
TCGA-KM-8438-01A-11R-2315-07	BEND4|389206	0
TCGA-KM-8438-01A-11R-2315-07	BEND5|79656	52.3959
TCGA-KM-8438-01A-11R-2315-07	BEND6|221336	2.9109
TCGA-KM-8438-01A-11R-2315-07	BEND7|222389	456.0384
TCGA-KM-8438-01A-11R-2315-07	BEST1|7439	36.8809
TCGA-KM-8438-01A-11R-2315-07	BEST2|54831	.4851
TCGA-KM-8438-01A-11R-2315-07	BEST3|144453	0
TCGA-KM-8438-01A-11R-2315-07	BEST4|266675	19.891
TCGA-KM-8438-01A-11R-2315-07	BET1L|51272	3619.6834
TCGA-KM-8438-01A-11R-2315-07	BET1|10282	657.8596
TCGA-KM-8438-01A-11R-2315-07	BET3L|100128327	.4851
TCGA-KM-8438-01A-11R-2315-07	BEX1|55859	2.4257
TCGA-KM-8438-01A-11R-2315-07	BEX2|84707	185.8114
TCGA-KM-8438-01A-11R-2315-07	BEX4|56271	1081.8783
TCGA-KM-8438-01A-11R-2315-07	BEX5|340542	45.1187
TCGA-KM-8438-01A-11R-2315-07	BEYLA|497634	0
TCGA-KM-8438-01A-11R-2315-07	BFAR|51283	1823.6684
TCGA-KM-8438-01A-11R-2315-07	BFSP1|631	29.594
TCGA-KM-8438-01A-11R-2315-07	BFSP2|8419	.9703
TCGA-KM-8438-01A-11R-2315-07	BGLAP|632	41.1308
TCGA-KM-8438-01A-11R-2315-07	BGN|633	2440.2905
TCGA-KM-8438-01A-11R-2315-07	BHLHA15|168620	2.9109
TCGA-KM-8438-01A-11R-2315-07	BHLHB9|80823	94.1186
TCGA-KM-8438-01A-11R-2315-07	BHLHE22|27319	0
TCGA-KM-8438-01A-11R-2315-07	BHLHE23|128408	.4851
TCGA-KM-8438-01A-11R-2315-07	BHLHE40|8553	12883.5695
TCGA-KM-8438-01A-11R-2315-07	BHLHE41|79365	110.6136
TCGA-KM-8438-01A-11R-2315-07	BHMT2|23743	7.2772
TCGA-KM-8438-01A-11R-2315-07	BHMT|635	.9703
TCGA-KM-8438-01A-11R-2315-07	BICC1|80114	5.3366
TCGA-KM-8438-01A-11R-2315-07	BICD1|636	128.0789
TCGA-KM-8438-01A-11R-2315-07	BICD2|23299	1209.472
TCGA-KM-8438-01A-11R-2315-07	BID|637	216.1428
TCGA-KM-8438-01A-11R-2315-07	BIK|638	68.8909
TCGA-KM-8438-01A-11R-2315-07	BIN1|274	911.5916
TCGA-KM-8438-01A-11R-2315-07	BIN2|51411	95.0889
TCGA-KM-8438-01A-11R-2315-07	BIN3|55909	617.1073
TCGA-KM-8438-01A-11R-2315-07	BIRC2|329	807.285
TCGA-KM-8438-01A-11R-2315-07	BIRC3|330	63.5543
TCGA-KM-8438-01A-11R-2315-07	BIRC5|332	12.7788
TCGA-KM-8438-01A-11R-2315-07	BIRC6|57448	857.7403
TCGA-KM-8438-01A-11R-2315-07	BIRC7|79444	12.6138
TCGA-KM-8438-01A-11R-2315-07	BIRC8|112401	0
TCGA-KM-8438-01A-11R-2315-07	BIVM|54841	286.722
TCGA-KM-8438-01A-11R-2315-07	BLCAP|10904	5185.2535
TCGA-KM-8438-01A-11R-2315-07	BLID|414899	0
TCGA-KM-8438-01A-11R-2315-07	BLK|640	.4851
TCGA-KM-8438-01A-11R-2315-07	BLMH|642	349.7911
TCGA-KM-8438-01A-11R-2315-07	BLM|641	10.1881
TCGA-KM-8438-01A-11R-2315-07	BLNK|29760	979.0271
TCGA-KM-8438-01A-11R-2315-07	BLOC1S1|2647	2816.0564
TCGA-KM-8438-01A-11R-2315-07	BLOC1S2|282991	919.354
TCGA-KM-8438-01A-11R-2315-07	BLOC1S3|388552	429.3553
TCGA-KM-8438-01A-11R-2315-07	BLVRA|644	437.1176
TCGA-KM-8438-01A-11R-2315-07	BLVRB|645	2336.469
TCGA-KM-8438-01A-11R-2315-07	BLZF1|8548	221.7123
TCGA-KM-8438-01A-11R-2315-07	BMF|90427	267.8013
TCGA-KM-8438-01A-11R-2315-07	BMI1|648	1296.1727
TCGA-KM-8438-01A-11R-2315-07	BMP10|27302	0
TCGA-KM-8438-01A-11R-2315-07	BMP15|9210	0
TCGA-KM-8438-01A-11R-2315-07	BMP1|649	284.7814
TCGA-KM-8438-01A-11R-2315-07	BMP2K|55589	375.5039
TCGA-KM-8438-01A-11R-2315-07	BMP2|650	213.4648
TCGA-KM-8438-01A-11R-2315-07	BMP3|651	.4851
TCGA-KM-8438-01A-11R-2315-07	BMP4|652	50.4553
TCGA-KM-8438-01A-11R-2315-07	BMP5|653	0
TCGA-KM-8438-01A-11R-2315-07	BMP6|654	111.0599
TCGA-KM-8438-01A-11R-2315-07	BMP7|655	0
TCGA-KM-8438-01A-11R-2315-07	BMP8A|353500	51.9108
TCGA-KM-8438-01A-11R-2315-07	BMP8B|656	1.9406
TCGA-KM-8438-01A-11R-2315-07	BMPER|168667	3.396
TCGA-KM-8438-01A-11R-2315-07	BMPR1A|657	323.5932
TCGA-KM-8438-01A-11R-2315-07	BMPR1B|658	773.3247
TCGA-KM-8438-01A-11R-2315-07	BMPR2|659	1734.4013
TCGA-KM-8438-01A-11R-2315-07	BMS1P4|729096	8.3445
TCGA-KM-8438-01A-11R-2315-07	BMS1P5|399761	29.1088
TCGA-KM-8438-01A-11R-2315-07	BMS1|9790	788.3642
TCGA-KM-8438-01A-11R-2315-07	BMX|660	7.7624
TCGA-KM-8438-01A-11R-2315-07	BNC1|646	.9703
TCGA-KM-8438-01A-11R-2315-07	BNC2|54796	131.96
TCGA-KM-8438-01A-11R-2315-07	BNIP1|662	224.6232
TCGA-KM-8438-01A-11R-2315-07	BNIP2|663	471.5631
TCGA-KM-8438-01A-11R-2315-07	BNIP3L|665	675.3249
TCGA-KM-8438-01A-11R-2315-07	BNIP3|664	1748.4706
TCGA-KM-8438-01A-11R-2315-07	BNIPL|149428	1.4554
TCGA-KM-8438-01A-11R-2315-07	BOC|91653	168.3461
TCGA-KM-8438-01A-11R-2315-07	BOD1L|259282	1525.788
TCGA-KM-8438-01A-11R-2315-07	BOD1|91272	533.6619
TCGA-KM-8438-01A-11R-2315-07	BOK|666	3632.2972
TCGA-KM-8438-01A-11R-2315-07	BOLA1|51027	268.2864
TCGA-KM-8438-01A-11R-2315-07	BOLA2|552900	1662.158
TCGA-KM-8438-01A-11R-2315-07	BOLA3|388962	595.7608
TCGA-KM-8438-01A-11R-2315-07	BOLL|66037	.4851
TCGA-KM-8438-01A-11R-2315-07	BOP1|23246	336.207
TCGA-KM-8438-01A-11R-2315-07	BPESC1|60467	0
TCGA-KM-8438-01A-11R-2315-07	BPGM|669	981.4528
TCGA-KM-8438-01A-11R-2315-07	BPHL|670	286.722
TCGA-KM-8438-01A-11R-2315-07	BPIL1|80341	0
TCGA-KM-8438-01A-11R-2315-07	BPIL2|254240	0
TCGA-KM-8438-01A-11R-2315-07	BPIL3|128859	0
TCGA-KM-8438-01A-11R-2315-07	BPI|671	1.4554
TCGA-KM-8438-01A-11R-2315-07	BPNT1|10380	292.0586
TCGA-KM-8438-01A-11R-2315-07	BPTF|2186	635.5429
TCGA-KM-8438-01A-11R-2315-07	BPY2|9083	0
TCGA-KM-8438-01A-11R-2315-07	BRAF|673	163.9798
TCGA-KM-8438-01A-11R-2315-07	BRAP|8315	655.919
TCGA-KM-8438-01A-11R-2315-07	BRCA1|672	17.4653
TCGA-KM-8438-01A-11R-2315-07	BRCA2|675	6.3069
TCGA-KM-8438-01A-11R-2315-07	BRCC3|79184	328.4447
TCGA-KM-8438-01A-11R-2315-07	BRD1|23774	456.5235
TCGA-KM-8438-01A-11R-2315-07	BRD2|6046	3706.0396
TCGA-KM-8438-01A-11R-2315-07	BRD3|8019	1225.2247
TCGA-KM-8438-01A-11R-2315-07	BRD4|23476	2578.5575
TCGA-KM-8438-01A-11R-2315-07	BRD7P3|23629	0
TCGA-KM-8438-01A-11R-2315-07	BRD7|29117	1642.2233
TCGA-KM-8438-01A-11R-2315-07	BRD8|10902	265.3755
TCGA-KM-8438-01A-11R-2315-07	BRD9|65980	649.127
TCGA-KM-8438-01A-11R-2315-07	BRDT|676	0
TCGA-KM-8438-01A-11R-2315-07	BREA2|286076	6.3069
TCGA-KM-8438-01A-11R-2315-07	BRE|9577	259.0686
TCGA-KM-8438-01A-11R-2315-07	BRF1|2972	1251.4955
TCGA-KM-8438-01A-11R-2315-07	BRF2|55290	589.4539
TCGA-KM-8438-01A-11R-2315-07	BRI3BP|140707	200.3658
TCGA-KM-8438-01A-11R-2315-07	BRI3|25798	6131.2905
TCGA-KM-8438-01A-11R-2315-07	BRIP1|83990	1.4554
TCGA-KM-8438-01A-11R-2315-07	BRIX1|55299	346.3951
TCGA-KM-8438-01A-11R-2315-07	BRMS1L|84312	306.1279
TCGA-KM-8438-01A-11R-2315-07	BRMS1|25855	1421.9665
TCGA-KM-8438-01A-11R-2315-07	BRP44L|51660	3080.6848
TCGA-KM-8438-01A-11R-2315-07	BRP44|25874	1256.0461
TCGA-KM-8438-01A-11R-2315-07	BRPF1|7862	597.2162
TCGA-KM-8438-01A-11R-2315-07	BRPF3|27154	493.8799
TCGA-KM-8438-01A-11R-2315-07	BRS3|680	0
TCGA-KM-8438-01A-11R-2315-07	BRSK1|84446	4.8515
TCGA-KM-8438-01A-11R-2315-07	BRSK2|9024	.9703
TCGA-KM-8438-01A-11R-2315-07	BRWD1|54014	1142.5217
TCGA-KM-8438-01A-11R-2315-07	BRWD3|254065	128.564
TCGA-KM-8438-01A-11R-2315-07	BSCL2|26580	3402.939
TCGA-KM-8438-01A-11R-2315-07	BSDC1|55108	1941.074
TCGA-KM-8438-01A-11R-2315-07	BSG|682	111027.8814
TCGA-KM-8438-01A-11R-2315-07	BSND|7809	2120.5785
TCGA-KM-8438-01A-11R-2315-07	BSN|8927	240.633
TCGA-KM-8438-01A-11R-2315-07	BSPH1|100131137	0
TCGA-KM-8438-01A-11R-2315-07	BSPRY|54836	936.3341
TCGA-KM-8438-01A-11R-2315-07	BST1|683	18.4356
TCGA-KM-8438-01A-11R-2315-07	BST2|684	1038.215
TCGA-KM-8438-01A-11R-2315-07	BSX|390259	0
TCGA-KM-8438-01A-11R-2315-07	BTAF1|9044	450.2166
TCGA-KM-8438-01A-11R-2315-07	BTBD10|84280	404.6128
TCGA-KM-8438-01A-11R-2315-07	BTBD11|121551	2.4257
TCGA-KM-8438-01A-11R-2315-07	BTBD12|84464	332.3258
TCGA-KM-8438-01A-11R-2315-07	BTBD16|118663	0
TCGA-KM-8438-01A-11R-2315-07	BTBD17|388419	0
TCGA-KM-8438-01A-11R-2315-07	BTBD18|643376	.9703
TCGA-KM-8438-01A-11R-2315-07	BTBD19|149478	9.2178
TCGA-KM-8438-01A-11R-2315-07	BTBD1|53339	2518.8844
TCGA-KM-8438-01A-11R-2315-07	BTBD2|55643	3833.1482
TCGA-KM-8438-01A-11R-2315-07	BTBD3|22903	653.0082
TCGA-KM-8438-01A-11R-2315-07	BTBD6|90135	1421.9665
TCGA-KM-8438-01A-11R-2315-07	BTBD7|55727	621.4736
TCGA-KM-8438-01A-11R-2315-07	BTBD8|284697	2.4257
TCGA-KM-8438-01A-11R-2315-07	BTBD9|114781	1028.027
TCGA-KM-8438-01A-11R-2315-07	BTC|685	3.396
TCGA-KM-8438-01A-11R-2315-07	BTD|686	428.8701
TCGA-KM-8438-01A-11R-2315-07	BTF3L1|690	0
TCGA-KM-8438-01A-11R-2315-07	BTF3L4|91408	474.474
TCGA-KM-8438-01A-11R-2315-07	BTF3|689	3295.6051
TCGA-KM-8438-01A-11R-2315-07	BTG1|694	2182.1922
TCGA-KM-8438-01A-11R-2315-07	BTG2|7832	1066.3536
TCGA-KM-8438-01A-11R-2315-07	BTG3|10950	761.6811
TCGA-KM-8438-01A-11R-2315-07	BTG4|54766	0
TCGA-KM-8438-01A-11R-2315-07	BTK|695	32.99
TCGA-KM-8438-01A-11R-2315-07	BTLA|151888	2.9109
TCGA-KM-8438-01A-11R-2315-07	BTN1A1|696	0
TCGA-KM-8438-01A-11R-2315-07	BTN2A1|11120	464.2859
TCGA-KM-8438-01A-11R-2315-07	BTN2A2|10385	148.9402
TCGA-KM-8438-01A-11R-2315-07	BTN2A3|54718	9.2178
TCGA-KM-8438-01A-11R-2315-07	BTN3A1|11119	428.385
TCGA-KM-8438-01A-11R-2315-07	BTN3A2|11118	814.5622
TCGA-KM-8438-01A-11R-2315-07	BTN3A3|10384	241.1182
TCGA-KM-8438-01A-11R-2315-07	BTNL2|56244	0
TCGA-KM-8438-01A-11R-2315-07	BTNL3|10917	1.9406
TCGA-KM-8438-01A-11R-2315-07	BTNL8|79908	.9703
TCGA-KM-8438-01A-11R-2315-07	BTNL9|153579	1467.0852
TCGA-KM-8438-01A-11R-2315-07	BTRC|8945	305.1576
TCGA-KM-8438-01A-11R-2315-07	BUB1B|701	24.7425
TCGA-KM-8438-01A-11R-2315-07	BUB1|699	14.5544
TCGA-KM-8438-01A-11R-2315-07	BUB3|9184	841.7304
TCGA-KM-8438-01A-11R-2315-07	BUD13|84811	362.8901
TCGA-KM-8438-01A-11R-2315-07	BUD31|8896	2277.8293
TCGA-KM-8438-01A-11R-2315-07	BVES|11149	15.0396
TCGA-KM-8438-01A-11R-2315-07	BYSL|705	170.2867
TCGA-KM-8438-01A-11R-2315-07	BZRAP1|9256	166.8906
TCGA-KM-8438-01A-11R-2315-07	BZW1|9689	1341.9172
TCGA-KM-8438-01A-11R-2315-07	BZW2|28969	676.2952
TCGA-KM-8438-01A-11R-2315-07	C10orf105|414152	1.4554
TCGA-KM-8438-01A-11R-2315-07	C10orf107|219621	.4851
TCGA-KM-8438-01A-11R-2315-07	C10orf108|414235	35.4157
TCGA-KM-8438-01A-11R-2315-07	C10orf10|11067	4984.4025
TCGA-KM-8438-01A-11R-2315-07	C10orf110|55853	3.5222
TCGA-KM-8438-01A-11R-2315-07	C10orf111|221060	3.396
TCGA-KM-8438-01A-11R-2315-07	C10orf113|387638	0
TCGA-KM-8438-01A-11R-2315-07	C10orf114|399726	17.9504
TCGA-KM-8438-01A-11R-2315-07	C10orf116|10974	341.7911
TCGA-KM-8438-01A-11R-2315-07	C10orf118|55088	314.8605
TCGA-KM-8438-01A-11R-2315-07	C10orf119|79892	920.3243
TCGA-KM-8438-01A-11R-2315-07	C10orf11|83938	168.3461
TCGA-KM-8438-01A-11R-2315-07	C10orf120|399814	0
TCGA-KM-8438-01A-11R-2315-07	C10orf122|387718	0
TCGA-KM-8438-01A-11R-2315-07	C10orf125|282969	16.9802
TCGA-KM-8438-01A-11R-2315-07	C10orf128|170371	16.0099
TCGA-KM-8438-01A-11R-2315-07	C10orf129|142827	0
TCGA-KM-8438-01A-11R-2315-07	C10orf12|26148	118.7398
TCGA-KM-8438-01A-11R-2315-07	C10orf131|100127889	1.9406
TCGA-KM-8438-01A-11R-2315-07	C10orf137|26098	175.1381
TCGA-KM-8438-01A-11R-2315-07	C10orf140|387640	9.4264
TCGA-KM-8438-01A-11R-2315-07	C10orf18|54906	775.2653
TCGA-KM-8438-01A-11R-2315-07	C10orf25|220979	59.188
TCGA-KM-8438-01A-11R-2315-07	C10orf26|54838	2996.6331
TCGA-KM-8438-01A-11R-2315-07	C10orf27|219793	485.1472
TCGA-KM-8438-01A-11R-2315-07	C10orf28|27291	780.1167
TCGA-KM-8438-01A-11R-2315-07	C10orf2|56652	230.4449
TCGA-KM-8438-01A-11R-2315-07	C10orf32|119032	1086.2446
TCGA-KM-8438-01A-11R-2315-07	C10orf35|219738	240.1479
TCGA-KM-8438-01A-11R-2315-07	C10orf40|283025	0
TCGA-KM-8438-01A-11R-2315-07	C10orf41|100131213	557.2449
TCGA-KM-8438-01A-11R-2315-07	C10orf46|143384	1002.3142
TCGA-KM-8438-01A-11R-2315-07	C10orf47|254427	46.089
TCGA-KM-8438-01A-11R-2315-07	C10orf4|118924	249.8508
TCGA-KM-8438-01A-11R-2315-07	C10orf50|645528	0
TCGA-KM-8438-01A-11R-2315-07	C10orf53|282966	0
TCGA-KM-8438-01A-11R-2315-07	C10orf54|64115	713.1664
TCGA-KM-8438-01A-11R-2315-07	C10orf55|414236	2.7217
TCGA-KM-8438-01A-11R-2315-07	C10orf57|80195	478.3552
TCGA-KM-8438-01A-11R-2315-07	C10orf58|84293	396.3653
TCGA-KM-8438-01A-11R-2315-07	C10orf62|414157	.9703
TCGA-KM-8438-01A-11R-2315-07	C10orf67|256815	4.3663
TCGA-KM-8438-01A-11R-2315-07	C10orf68|79741	0
TCGA-KM-8438-01A-11R-2315-07	C10orf71|118461	1.4554
TCGA-KM-8438-01A-11R-2315-07	C10orf72|196740	227.534
TCGA-KM-8438-01A-11R-2315-07	C10orf75|90271	229.9598
TCGA-KM-8438-01A-11R-2315-07	C10orf76|79591	892.6709
TCGA-KM-8438-01A-11R-2315-07	C10orf78|119392	67.4355
TCGA-KM-8438-01A-11R-2315-07	C10orf79|80217	5.8218
TCGA-KM-8438-01A-11R-2315-07	C10orf81|79949	0
TCGA-KM-8438-01A-11R-2315-07	C10orf82|143379	.9703
TCGA-KM-8438-01A-11R-2315-07	C10orf84|63877	563.7411
TCGA-KM-8438-01A-11R-2315-07	C10orf88|80007	155.7323
TCGA-KM-8438-01A-11R-2315-07	C10orf90|118611	0
TCGA-KM-8438-01A-11R-2315-07	C10orf91|170393	0
TCGA-KM-8438-01A-11R-2315-07	C10orf93|255352	.9703
TCGA-KM-8438-01A-11R-2315-07	C10orf95|79946	28.9536
TCGA-KM-8438-01A-11R-2315-07	C10orf96|374355	0
TCGA-KM-8438-01A-11R-2315-07	C10orf99|387695	0
TCGA-KM-8438-01A-11R-2315-07	C11orf10|746	1289.5213
TCGA-KM-8438-01A-11R-2315-07	C11orf16|56673	.4851
TCGA-KM-8438-01A-11R-2315-07	C11orf17|56672	442.4543
TCGA-KM-8438-01A-11R-2315-07	C11orf1|64776	584.1027
TCGA-KM-8438-01A-11R-2315-07	C11orf20|25858	7.7138
TCGA-KM-8438-01A-11R-2315-07	C11orf21|29125	4.3663
TCGA-KM-8438-01A-11R-2315-07	C11orf24|53838	586.543
TCGA-KM-8438-01A-11R-2315-07	C11orf2|738	3601.7329
TCGA-KM-8438-01A-11R-2315-07	C11orf30|56946	372.1079
TCGA-KM-8438-01A-11R-2315-07	C11orf31|280636	3141.8134
TCGA-KM-8438-01A-11R-2315-07	C11orf34|349633	0
TCGA-KM-8438-01A-11R-2315-07	C11orf35|256329	202.6751
TCGA-KM-8438-01A-11R-2315-07	C11orf36|283303	0
TCGA-KM-8438-01A-11R-2315-07	C11orf40|143501	0
TCGA-KM-8438-01A-11R-2315-07	C11orf41|25758	8.7326
TCGA-KM-8438-01A-11R-2315-07	C11orf42|160298	0
TCGA-KM-8438-01A-11R-2315-07	C11orf45|219833	1.9406
TCGA-KM-8438-01A-11R-2315-07	C11orf46|120534	850.9482
TCGA-KM-8438-01A-11R-2315-07	C11orf48|79081	574.7976
TCGA-KM-8438-01A-11R-2315-07	C11orf49|79096	712.1961
TCGA-KM-8438-01A-11R-2315-07	C11orf51|25906	1126.7835
TCGA-KM-8438-01A-11R-2315-07	C11orf52|91894	98.97
TCGA-KM-8438-01A-11R-2315-07	C11orf53|341032	39.7821
TCGA-KM-8438-01A-11R-2315-07	C11orf54|28970	796.6117
TCGA-KM-8438-01A-11R-2315-07	C11orf57|55216	734.5129
TCGA-KM-8438-01A-11R-2315-07	C11orf58|10944	3279.11
TCGA-KM-8438-01A-11R-2315-07	C11orf59|55004	4282.3945
TCGA-KM-8438-01A-11R-2315-07	C11orf61|79684	149.9105
TCGA-KM-8438-01A-11R-2315-07	C11orf63|79864	12.6138
TCGA-KM-8438-01A-11R-2315-07	C11orf64|283197	0
TCGA-KM-8438-01A-11R-2315-07	C11orf65|160140	11.6435
TCGA-KM-8438-01A-11R-2315-07	C11orf66|220004	89.2671
TCGA-KM-8438-01A-11R-2315-07	C11orf67|28971	231.9004
TCGA-KM-8438-01A-11R-2315-07	C11orf68|83638	1341.9172
TCGA-KM-8438-01A-11R-2315-07	C11orf70|85016	.9703
TCGA-KM-8438-01A-11R-2315-07	C11orf71|54494	657.3745
TCGA-KM-8438-01A-11R-2315-07	C11orf73|51501	328.4447
TCGA-KM-8438-01A-11R-2315-07	C11orf74|119710	266.831
TCGA-KM-8438-01A-11R-2315-07	C11orf75|56935	181.4451
TCGA-KM-8438-01A-11R-2315-07	C11orf80|79703	332.811
TCGA-KM-8438-01A-11R-2315-07	C11orf82|220042	10.1881
TCGA-KM-8438-01A-11R-2315-07	C11orf83|790955	898.9778
TCGA-KM-8438-01A-11R-2315-07	C11orf84|144097	895.5818
TCGA-KM-8438-01A-11R-2315-07	C11orf85|283129	0
TCGA-KM-8438-01A-11R-2315-07	C11orf86|254439	0
TCGA-KM-8438-01A-11R-2315-07	C11orf87|399947	.9703
TCGA-KM-8438-01A-11R-2315-07	C11orf88|399949	1.4554
TCGA-KM-8438-01A-11R-2315-07	C11orf90|387804	0
TCGA-KM-8438-01A-11R-2315-07	C11orf92|399948	1383.3633
TCGA-KM-8438-01A-11R-2315-07	C11orf93|120376	308.345
TCGA-KM-8438-01A-11R-2315-07	C11orf94|143678	.4851
TCGA-KM-8438-01A-11R-2315-07	C11orf95|65998	1794.5596
TCGA-KM-8438-01A-11R-2315-07	C11orf9|745	359.4941
TCGA-KM-8438-01A-11R-2315-07	C12orf10|60314	1237.1254
TCGA-KM-8438-01A-11R-2315-07	C12orf11|55726	355.6129
TCGA-KM-8438-01A-11R-2315-07	C12orf12|196477	0
TCGA-KM-8438-01A-11R-2315-07	C12orf23|90488	1503.4712
TCGA-KM-8438-01A-11R-2315-07	C12orf24|29902	25.2277
TCGA-KM-8438-01A-11R-2315-07	C12orf26|84190	51.4256
TCGA-KM-8438-01A-11R-2315-07	C12orf27|283460	0
TCGA-KM-8438-01A-11R-2315-07	C12orf29|91298	456.5284
TCGA-KM-8438-01A-11R-2315-07	C12orf32|83695	434.6919
TCGA-KM-8438-01A-11R-2315-07	C12orf34|84915	1336.0954
TCGA-KM-8438-01A-11R-2315-07	C12orf35|55196	359.4941
TCGA-KM-8438-01A-11R-2315-07	C12orf36|283422	0
TCGA-KM-8438-01A-11R-2315-07	C12orf39|80763	99.4552
TCGA-KM-8438-01A-11R-2315-07	C12orf40|283461	0
TCGA-KM-8438-01A-11R-2315-07	C12orf41|54934	841.2453
TCGA-KM-8438-01A-11R-2315-07	C12orf42|374470	0
TCGA-KM-8438-01A-11R-2315-07	C12orf43|64897	300.3061
TCGA-KM-8438-01A-11R-2315-07	C12orf44|60673	2300.083
TCGA-KM-8438-01A-11R-2315-07	C12orf45|121053	135.3561
TCGA-KM-8438-01A-11R-2315-07	C12orf47|51275	413.6705
TCGA-KM-8438-01A-11R-2315-07	C12orf48|55010	41.7227
TCGA-KM-8438-01A-11R-2315-07	C12orf49|79794	777.691
TCGA-KM-8438-01A-11R-2315-07	C12orf4|57102	389.5732
TCGA-KM-8438-01A-11R-2315-07	C12orf50|160419	0
TCGA-KM-8438-01A-11R-2315-07	C12orf51|283450	1085.7595
TCGA-KM-8438-01A-11R-2315-07	C12orf52|84934	616.137
TCGA-KM-8438-01A-11R-2315-07	C12orf53|196500	5.8218
TCGA-KM-8438-01A-11R-2315-07	C12orf54|121273	.9703
TCGA-KM-8438-01A-11R-2315-07	C12orf56|115749	0
TCGA-KM-8438-01A-11R-2315-07	C12orf57|113246	779.1464
TCGA-KM-8438-01A-11R-2315-07	C12orf59|120939	3305.308
TCGA-KM-8438-01A-11R-2315-07	C12orf5|57103	148.455
TCGA-KM-8438-01A-11R-2315-07	C12orf60|144608	32.5049
TCGA-KM-8438-01A-11R-2315-07	C12orf61|283416	14.5544
TCGA-KM-8438-01A-11R-2315-07	C12orf62|84987	1629.6095
TCGA-KM-8438-01A-11R-2315-07	C12orf63|374467	.4851
TCGA-KM-8438-01A-11R-2315-07	C12orf65|91574	725.7802
TCGA-KM-8438-01A-11R-2315-07	C12orf66|144577	133.4155
TCGA-KM-8438-01A-11R-2315-07	C12orf68|387856	8.7326
TCGA-KM-8438-01A-11R-2315-07	C12orf69|440087	4.3663
TCGA-KM-8438-01A-11R-2315-07	C12orf70|341346	0
TCGA-KM-8438-01A-11R-2315-07	C12orf71|728858	0
TCGA-KM-8438-01A-11R-2315-07	C12orf72|254013	65.4949
TCGA-KM-8438-01A-11R-2315-07	C12orf73|728568	297.3952
TCGA-KM-8438-01A-11R-2315-07	C12orf74|338809	.4851
TCGA-KM-8438-01A-11R-2315-07	C12orf75|387882	7287.8815
TCGA-KM-8438-01A-11R-2315-07	C12orf76|400073	124.6828
TCGA-KM-8438-01A-11R-2315-07	C12orf77|196415	0
TCGA-KM-8438-01A-11R-2315-07	C13orf15|28984	1048.8883
TCGA-KM-8438-01A-11R-2315-07	C13orf16|121793	0
TCGA-KM-8438-01A-11R-2315-07	C13orf18|80183	16.9802
TCGA-KM-8438-01A-11R-2315-07	C13orf1|57213	309.0388
TCGA-KM-8438-01A-11R-2315-07	C13orf23|80209	725.7802
TCGA-KM-8438-01A-11R-2315-07	C13orf26|122046	0
TCGA-KM-8438-01A-11R-2315-07	C13orf27|93081	59.6731
TCGA-KM-8438-01A-11R-2315-07	C13orf28|122258	0
TCGA-KM-8438-01A-11R-2315-07	C13orf29|283487	28.6237
TCGA-KM-8438-01A-11R-2315-07	C13orf30|144809	0
TCGA-KM-8438-01A-11R-2315-07	C13orf31|144811	91.6928
TCGA-KM-8438-01A-11R-2315-07	C13orf33|84935	50.9405
TCGA-KM-8438-01A-11R-2315-07	C13orf34|79866	28.3763
TCGA-KM-8438-01A-11R-2315-07	C13orf35|400165	0
TCGA-KM-8438-01A-11R-2315-07	C13orf36|400120	0
TCGA-KM-8438-01A-11R-2315-07	C13orf37|440145	260.0389
TCGA-KM-8438-01A-11R-2315-07	C13orf38|728591	2.9109
TCGA-KM-8438-01A-11R-2315-07	C13orf39|196541	0
TCGA-KM-8438-01A-11R-2315-07	C14orf101|54916	643.3052
TCGA-KM-8438-01A-11R-2315-07	C14orf102|55051	316.316
TCGA-KM-8438-01A-11R-2315-07	C14orf104|55172	353.6723
TCGA-KM-8438-01A-11R-2315-07	C14orf105|55195	136.8115
TCGA-KM-8438-01A-11R-2315-07	C14orf106|55320	202.3064
TCGA-KM-8438-01A-11R-2315-07	C14orf109|26175	497.761
TCGA-KM-8438-01A-11R-2315-07	C14orf115|55237	0
TCGA-KM-8438-01A-11R-2315-07	C14orf118|55668	234.8113
TCGA-KM-8438-01A-11R-2315-07	C14orf119|55017	946.5222
TCGA-KM-8438-01A-11R-2315-07	C14orf126|112487	181.4402
TCGA-KM-8438-01A-11R-2315-07	C14orf128|84837	118.8611
TCGA-KM-8438-01A-11R-2315-07	C14orf129|51527	550.1569
TCGA-KM-8438-01A-11R-2315-07	C14orf132|56967	180.4748
TCGA-KM-8438-01A-11R-2315-07	C14orf135|64430	3612.4062
TCGA-KM-8438-01A-11R-2315-07	C14orf138|79609	73.2572
TCGA-KM-8438-01A-11R-2315-07	C14orf139|79686	5.3366
TCGA-KM-8438-01A-11R-2315-07	C14orf142|84520	212.9796
TCGA-KM-8438-01A-11R-2315-07	C14orf143|90141	63.0691
TCGA-KM-8438-01A-11R-2315-07	C14orf145|145508	23.7722
TCGA-KM-8438-01A-11R-2315-07	C14orf147|171546	1729.0647
TCGA-KM-8438-01A-11R-2315-07	C14orf148|122945	3.396
TCGA-KM-8438-01A-11R-2315-07	C14orf149|112849	44.1484
TCGA-KM-8438-01A-11R-2315-07	C14orf153|84334	865.4347
TCGA-KM-8438-01A-11R-2315-07	C14orf156|81892	893.156
TCGA-KM-8438-01A-11R-2315-07	C14orf159|80017	5328.857
TCGA-KM-8438-01A-11R-2315-07	C14orf162|56936	0
TCGA-KM-8438-01A-11R-2315-07	C14orf165|414767	0
TCGA-KM-8438-01A-11R-2315-07	C14orf166B|145497	0
TCGA-KM-8438-01A-11R-2315-07	C14orf166|51637	2078.8558
TCGA-KM-8438-01A-11R-2315-07	C14orf167|55449	943.6841
TCGA-KM-8438-01A-11R-2315-07	C14orf169|79697	275.5636
TCGA-KM-8438-01A-11R-2315-07	C14orf174|161394	6.7921
TCGA-KM-8438-01A-11R-2315-07	C14orf176|643382	22.8019
TCGA-KM-8438-01A-11R-2315-07	C14orf177|283598	0
TCGA-KM-8438-01A-11R-2315-07	C14orf178|283579	.4851
TCGA-KM-8438-01A-11R-2315-07	C14orf179|112752	422.0781
TCGA-KM-8438-01A-11R-2315-07	C14orf180|400258	0
TCGA-KM-8438-01A-11R-2315-07	C14orf181|400223	41.2375
TCGA-KM-8438-01A-11R-2315-07	C14orf182|283551	.9703
TCGA-KM-8438-01A-11R-2315-07	C14orf183|196913	0
TCGA-KM-8438-01A-11R-2315-07	C14orf184|650662	0
TCGA-KM-8438-01A-11R-2315-07	C14orf19|280655	3.396
TCGA-KM-8438-01A-11R-2315-07	C14orf1|11161	1826.0941
TCGA-KM-8438-01A-11R-2315-07	C14orf21|161424	172.2273
TCGA-KM-8438-01A-11R-2315-07	C14orf23|387978	0
TCGA-KM-8438-01A-11R-2315-07	C14orf28|122525	91.6928
TCGA-KM-8438-01A-11R-2315-07	C14orf2|9556	2803.6658
TCGA-KM-8438-01A-11R-2315-07	C14orf33|100129075	77.1384
TCGA-KM-8438-01A-11R-2315-07	C14orf34|645687	0
TCGA-KM-8438-01A-11R-2315-07	C14orf37|145407	217.346
TCGA-KM-8438-01A-11R-2315-07	C14orf39|317761	0
TCGA-KM-8438-01A-11R-2315-07	C14orf43|91748	1660.6589
TCGA-KM-8438-01A-11R-2315-07	C14orf45|80127	67.7508
TCGA-KM-8438-01A-11R-2315-07	C14orf48|256369	0
TCGA-KM-8438-01A-11R-2315-07	C14orf49|161176	6.3069
TCGA-KM-8438-01A-11R-2315-07	C14orf4|64207	1633.9758
TCGA-KM-8438-01A-11R-2315-07	C14orf50|145376	29.594
TCGA-KM-8438-01A-11R-2315-07	C14orf53|440184	0
TCGA-KM-8438-01A-11R-2315-07	C14orf64|388011	.4851
TCGA-KM-8438-01A-11R-2315-07	C14orf68|283600	0
TCGA-KM-8438-01A-11R-2315-07	C14orf70|283601	0
TCGA-KM-8438-01A-11R-2315-07	C14orf72|145200	15.5247
TCGA-KM-8438-01A-11R-2315-07	C14orf73|91828	1.9406
TCGA-KM-8438-01A-11R-2315-07	C14orf79|122616	305.6427
TCGA-KM-8438-01A-11R-2315-07	C14orf80|283643	70.3463
TCGA-KM-8438-01A-11R-2315-07	C14orf86|283592	0
TCGA-KM-8438-01A-11R-2315-07	C14orf93|60686	361.4347
TCGA-KM-8438-01A-11R-2315-07	C15orf17|57184	1766.9062
TCGA-KM-8438-01A-11R-2315-07	C15orf21|283651	10.6732
TCGA-KM-8438-01A-11R-2315-07	C15orf23|90417	154.762
TCGA-KM-8438-01A-11R-2315-07	C15orf24|56851	2375.7659
TCGA-KM-8438-01A-11R-2315-07	C15orf26|161502	.4851
TCGA-KM-8438-01A-11R-2315-07	C15orf27|123591	110.6136
TCGA-KM-8438-01A-11R-2315-07	C15orf28|80035	2.9109
TCGA-KM-8438-01A-11R-2315-07	C15orf29|79768	315.3457
TCGA-KM-8438-01A-11R-2315-07	C15orf2|23742	0
TCGA-KM-8438-01A-11R-2315-07	C15orf32|145858	0
TCGA-KM-8438-01A-11R-2315-07	C15orf33|196951	12.1723
TCGA-KM-8438-01A-11R-2315-07	C15orf34|80072	16.9802
TCGA-KM-8438-01A-11R-2315-07	C15orf37|283687	80.7139
TCGA-KM-8438-01A-11R-2315-07	C15orf38|348110	106.6354
TCGA-KM-8438-01A-11R-2315-07	C15orf39|56905	857.2551
TCGA-KM-8438-01A-11R-2315-07	C15orf40|123207	279.4836
TCGA-KM-8438-01A-11R-2315-07	C15orf41|84529	80.5344
TCGA-KM-8438-01A-11R-2315-07	C15orf42|90381	11.1584
TCGA-KM-8438-01A-11R-2315-07	C15orf43|145645	0
TCGA-KM-8438-01A-11R-2315-07	C15orf44|81556	1418.5705
TCGA-KM-8438-01A-11R-2315-07	C15orf48|84419	9.2178
TCGA-KM-8438-01A-11R-2315-07	C15orf50|414926	0
TCGA-KM-8438-01A-11R-2315-07	C15orf51|196968	2.4257
TCGA-KM-8438-01A-11R-2315-07	C15orf52|388115	779.1464
TCGA-KM-8438-01A-11R-2315-07	C15orf53|400359	0
TCGA-KM-8438-01A-11R-2315-07	C15orf54|400360	.4851
TCGA-KM-8438-01A-11R-2315-07	C15orf55|256646	1.9406
TCGA-KM-8438-01A-11R-2315-07	C15orf56|644809	128.564
TCGA-KM-8438-01A-11R-2315-07	C15orf57|90416	526.4187
TCGA-KM-8438-01A-11R-2315-07	C15orf58|390637	35.4157
TCGA-KM-8438-01A-11R-2315-07	C15orf59|388135	8355.6905
TCGA-KM-8438-01A-11R-2315-07	C15orf5|81698	0
TCGA-KM-8438-01A-11R-2315-07	C15orf60|283677	0
TCGA-KM-8438-01A-11R-2315-07	C15orf61|145853	316.8011
TCGA-KM-8438-01A-11R-2315-07	C15orf62|643338	21.8316
TCGA-KM-8438-01A-11R-2315-07	C15orf63|25764	962.6582
TCGA-KM-8438-01A-11R-2315-07	C16orf11|146325	.4851
TCGA-KM-8438-01A-11R-2315-07	C16orf13|84326	1303.1054
TCGA-KM-8438-01A-11R-2315-07	C16orf3|750	1.4554
TCGA-KM-8438-01A-11R-2315-07	C16orf42|115939	1612.4353
TCGA-KM-8438-01A-11R-2315-07	C16orf45|89927	248.8805
TCGA-KM-8438-01A-11R-2315-07	C16orf46|123775	25.7128
TCGA-KM-8438-01A-11R-2315-07	C16orf48|84080	522.0184
TCGA-KM-8438-01A-11R-2315-07	C16orf52|730094	365.3159
TCGA-KM-8438-01A-11R-2315-07	C16orf53|79447	1444.6665
TCGA-KM-8438-01A-11R-2315-07	C16orf54|283897	9.7029
TCGA-KM-8438-01A-11R-2315-07	C16orf55|124045	35.4157
TCGA-KM-8438-01A-11R-2315-07	C16orf57|79650	1601.9561
TCGA-KM-8438-01A-11R-2315-07	C16orf58|64755	4076.1002
TCGA-KM-8438-01A-11R-2315-07	C16orf59|80178	34.9306
TCGA-KM-8438-01A-11R-2315-07	C16orf5|29965	7136.5156
TCGA-KM-8438-01A-11R-2315-07	C16orf61|56942	1038.8991
TCGA-KM-8438-01A-11R-2315-07	C16orf62|57020	1534.5207
TCGA-KM-8438-01A-11R-2315-07	C16orf63|123811	723.8396
TCGA-KM-8438-01A-11R-2315-07	C16orf68|79091	176.1084
TCGA-KM-8438-01A-11R-2315-07	C16orf70|80262	461.9184
TCGA-KM-8438-01A-11R-2315-07	C16orf71|146562	4.8515
TCGA-KM-8438-01A-11R-2315-07	C16orf72|29035	899.9481
TCGA-KM-8438-01A-11R-2315-07	C16orf73|254528	0
TCGA-KM-8438-01A-11R-2315-07	C16orf74|404550	53.3662
TCGA-KM-8438-01A-11R-2315-07	C16orf75|116028	91.6928
TCGA-KM-8438-01A-11R-2315-07	C16orf78|123970	0
TCGA-KM-8438-01A-11R-2315-07	C16orf79|283870	35.4934
TCGA-KM-8438-01A-11R-2315-07	C16orf7|9605	1626.9849
TCGA-KM-8438-01A-11R-2315-07	C16orf80|29105	948.4628
TCGA-KM-8438-01A-11R-2315-07	C16orf81|283860	0
TCGA-KM-8438-01A-11R-2315-07	C16orf82|162083	0
TCGA-KM-8438-01A-11R-2315-07	C16orf86|388284	74.2275
TCGA-KM-8438-01A-11R-2315-07	C16orf87|388272	79.079
TCGA-KM-8438-01A-11R-2315-07	C16orf88|400506	442.9394
TCGA-KM-8438-01A-11R-2315-07	C16orf89|146556	4789.3733
TCGA-KM-8438-01A-11R-2315-07	C16orf90|646174	0
TCGA-KM-8438-01A-11R-2315-07	C16orf91|283951	419.6523
TCGA-KM-8438-01A-11R-2315-07	C16orf92|146378	0
TCGA-KM-8438-01A-11R-2315-07	C16orf93|90835	6.7921
TCGA-KM-8438-01A-11R-2315-07	C17orf100|388327	27.1682
TCGA-KM-8438-01A-11R-2315-07	C17orf101|79701	517.1669
[truncated: 18,532 more rows]
