# Supplementary material for: Dysfunctional miRNA-Mediated Regulation in Chromophobe Renal Cell Carcinoma
Source: PLoS One. 2016 Jun 3;11(6):e0156324. doi: 10.1371/journal.pone.0156324 (PMC4892590; doi:10.1371/journal.pone.0156324)
Supplement: S2 File — (ZIP) [file pone.0156324.s002.zip › S2_File mRNA expression profile downloaded from TCGA/case/unc.edu__IlluminaHiSeq_RNASeqV2__TCGA-KM-8439-01A-11R-2315-07__expression_rsem_gene_normalized.txt]

barcode	gene_id	normalized_count
TCGA-KM-8439-01A-11R-2315-07	?|100130426	0
TCGA-KM-8439-01A-11R-2315-07	?|100133144	.9789
TCGA-KM-8439-01A-11R-2315-07	?|100134869	7.3244
TCGA-KM-8439-01A-11R-2315-07	?|10357	72.7674
TCGA-KM-8439-01A-11R-2315-07	?|10431	1053.2066
TCGA-KM-8439-01A-11R-2315-07	?|136542	0
TCGA-KM-8439-01A-11R-2315-07	?|155060	91.7732
TCGA-KM-8439-01A-11R-2315-07	?|26823	0
TCGA-KM-8439-01A-11R-2315-07	?|280660	0
TCGA-KM-8439-01A-11R-2315-07	?|317712	0
TCGA-KM-8439-01A-11R-2315-07	?|340602	0
TCGA-KM-8439-01A-11R-2315-07	?|388795	6.5552
TCGA-KM-8439-01A-11R-2315-07	?|390284	5.6812
TCGA-KM-8439-01A-11R-2315-07	?|391343	0
TCGA-KM-8439-01A-11R-2315-07	?|391714	0
TCGA-KM-8439-01A-11R-2315-07	?|404770	0
TCGA-KM-8439-01A-11R-2315-07	?|441362	0
TCGA-KM-8439-01A-11R-2315-07	?|442388	0
TCGA-KM-8439-01A-11R-2315-07	?|553137	132.8526
TCGA-KM-8439-01A-11R-2315-07	?|57714	140.2819
TCGA-KM-8439-01A-11R-2315-07	?|645851	4.8072
TCGA-KM-8439-01A-11R-2315-07	?|652919	1.311
TCGA-KM-8439-01A-11R-2315-07	?|653553	365.7817
TCGA-KM-8439-01A-11R-2315-07	?|728045	0
TCGA-KM-8439-01A-11R-2315-07	?|728603	0
TCGA-KM-8439-01A-11R-2315-07	?|728788	.437
TCGA-KM-8439-01A-11R-2315-07	?|729884	.437
TCGA-KM-8439-01A-11R-2315-07	?|8225	966.6776
TCGA-KM-8439-01A-11R-2315-07	?|90288	1.7481
TCGA-KM-8439-01A-11R-2315-07	A1BG|1	15.2955
TCGA-KM-8439-01A-11R-2315-07	A1CF|29974	.437
TCGA-KM-8439-01A-11R-2315-07	A2BP1|54715	0
TCGA-KM-8439-01A-11R-2315-07	A2LD1|87769	106.4569
TCGA-KM-8439-01A-11R-2315-07	A2ML1|144568	3.4961
TCGA-KM-8439-01A-11R-2315-07	A2M|2	5728.2246
TCGA-KM-8439-01A-11R-2315-07	A4GALT|53947	1535.6714
TCGA-KM-8439-01A-11R-2315-07	A4GNT|51146	.437
TCGA-KM-8439-01A-11R-2315-07	AAA1|404744	0
TCGA-KM-8439-01A-11R-2315-07	AAAS|8086	866.6011
TCGA-KM-8439-01A-11R-2315-07	AACSL|729522	1.7481
TCGA-KM-8439-01A-11R-2315-07	AACS|65985	725.8822
TCGA-KM-8439-01A-11R-2315-07	AADACL2|344752	0
TCGA-KM-8439-01A-11R-2315-07	AADACL3|126767	0
TCGA-KM-8439-01A-11R-2315-07	AADACL4|343066	0
TCGA-KM-8439-01A-11R-2315-07	AADAC|13	0
TCGA-KM-8439-01A-11R-2315-07	AADAT|51166	158.1995
TCGA-KM-8439-01A-11R-2315-07	AAGAB|79719	1153.2831
TCGA-KM-8439-01A-11R-2315-07	AAK1|22848	1082.0496
TCGA-KM-8439-01A-11R-2315-07	AAMP|14	2785.5348
TCGA-KM-8439-01A-11R-2315-07	AANAT|15	0
TCGA-KM-8439-01A-11R-2315-07	AARS2|57505	761.7
TCGA-KM-8439-01A-11R-2315-07	AARSD1|80755	661.641
TCGA-KM-8439-01A-11R-2315-07	AARS|16	5948.6507
TCGA-KM-8439-01A-11R-2315-07	AASDHPPT|60496	1035.289
TCGA-KM-8439-01A-11R-2315-07	AASDH|132949	166.0658
TCGA-KM-8439-01A-11R-2315-07	AASS|10157	366.2187
TCGA-KM-8439-01A-11R-2315-07	AATF|26574	1845.5151
TCGA-KM-8439-01A-11R-2315-07	AATK|9625	20.1027
TCGA-KM-8439-01A-11R-2315-07	ABAT|18	1123.129
TCGA-KM-8439-01A-11R-2315-07	ABCA10|10349	27.532
TCGA-KM-8439-01A-11R-2315-07	ABCA11P|79963	112.5052
TCGA-KM-8439-01A-11R-2315-07	ABCA12|26154	1.311
TCGA-KM-8439-01A-11R-2315-07	ABCA13|154664	.437
TCGA-KM-8439-01A-11R-2315-07	ABCA17P|650655	7.8663
TCGA-KM-8439-01A-11R-2315-07	ABCA1|19	303.7256
TCGA-KM-8439-01A-11R-2315-07	ABCA2|20	2485.3054
TCGA-KM-8439-01A-11R-2315-07	ABCA3|21	578.1711
TCGA-KM-8439-01A-11R-2315-07	ABCA4|24	2.1851
TCGA-KM-8439-01A-11R-2315-07	ABCA5|23461	463.2361
TCGA-KM-8439-01A-11R-2315-07	ABCA6|23460	17.9176
TCGA-KM-8439-01A-11R-2315-07	ABCA7|10347	533.1585
TCGA-KM-8439-01A-11R-2315-07	ABCA8|10351	93.5212
TCGA-KM-8439-01A-11R-2315-07	ABCA9|10350	27.969
TCGA-KM-8439-01A-11R-2315-07	ABCB10|23456	335.6277
TCGA-KM-8439-01A-11R-2315-07	ABCB11|8647	0
TCGA-KM-8439-01A-11R-2315-07	ABCB1|5243	1656.7246
TCGA-KM-8439-01A-11R-2315-07	ABCB4|5244	24.9099
TCGA-KM-8439-01A-11R-2315-07	ABCB5|340273	0
TCGA-KM-8439-01A-11R-2315-07	ABCB6|10058	83.2427
TCGA-KM-8439-01A-11R-2315-07	ABCB7|22	552.8242
TCGA-KM-8439-01A-11R-2315-07	ABCB8|11194	1248.5524
TCGA-KM-8439-01A-11R-2315-07	ABCB9|23457	339.6657
TCGA-KM-8439-01A-11R-2315-07	ABCC10|89845	292.8002
TCGA-KM-8439-01A-11R-2315-07	ABCC11|85320	.874
TCGA-KM-8439-01A-11R-2315-07	ABCC12|94160	0
TCGA-KM-8439-01A-11R-2315-07	ABCC13|150000	0
TCGA-KM-8439-01A-11R-2315-07	ABCC1|4363	516.552
TCGA-KM-8439-01A-11R-2315-07	ABCC2|1244	3.4961
TCGA-KM-8439-01A-11R-2315-07	ABCC3|8714	27.969
TCGA-KM-8439-01A-11R-2315-07	ABCC4|10257	425.6528
TCGA-KM-8439-01A-11R-2315-07	ABCC5|10057	1325.03
TCGA-KM-8439-01A-11R-2315-07	ABCC6P1|653190	5.6812
TCGA-KM-8439-01A-11R-2315-07	ABCC6P2|730013	55.0639
TCGA-KM-8439-01A-11R-2315-07	ABCC6|368	73.4186
TCGA-KM-8439-01A-11R-2315-07	ABCC8|6833	1.7481
TCGA-KM-8439-01A-11R-2315-07	ABCC9|10060	33.2132
TCGA-KM-8439-01A-11R-2315-07	ABCD1|215	521.7961
TCGA-KM-8439-01A-11R-2315-07	ABCD2|225	1.311
TCGA-KM-8439-01A-11R-2315-07	ABCD3|5825	1575.8768
TCGA-KM-8439-01A-11R-2315-07	ABCD4|5826	872.7193
TCGA-KM-8439-01A-11R-2315-07	ABCE1|6059	750.7921
TCGA-KM-8439-01A-11R-2315-07	ABCF1|23	1194.3625
TCGA-KM-8439-01A-11R-2315-07	ABCF2|10061	1064.569
TCGA-KM-8439-01A-11R-2315-07	ABCF3|55324	1375.2868
TCGA-KM-8439-01A-11R-2315-07	ABCG1|9619	1548.7818
TCGA-KM-8439-01A-11R-2315-07	ABCG2|9429	115.809
TCGA-KM-8439-01A-11R-2315-07	ABCG4|64137	130.6675
TCGA-KM-8439-01A-11R-2315-07	ABCG5|64240	4.8072
TCGA-KM-8439-01A-11R-2315-07	ABCG8|64241	4.3702
TCGA-KM-8439-01A-11R-2315-07	ABHD10|55347	898.0662
TCGA-KM-8439-01A-11R-2315-07	ABHD11|83451	1177.3189
TCGA-KM-8439-01A-11R-2315-07	ABHD12B|145447	1.311
TCGA-KM-8439-01A-11R-2315-07	ABHD12|26090	2079.7553
TCGA-KM-8439-01A-11R-2315-07	ABHD13|84945	395.0617
TCGA-KM-8439-01A-11R-2315-07	ABHD14A|25864	739.9541
TCGA-KM-8439-01A-11R-2315-07	ABHD14B|84836	5414.6182
TCGA-KM-8439-01A-11R-2315-07	ABHD15|116236	670.8183
TCGA-KM-8439-01A-11R-2315-07	ABHD1|84696	47.1976
TCGA-KM-8439-01A-11R-2315-07	ABHD2|11057	970.6107
TCGA-KM-8439-01A-11R-2315-07	ABHD3|171586	3867.5844
TCGA-KM-8439-01A-11R-2315-07	ABHD4|63874	2212.6079
TCGA-KM-8439-01A-11R-2315-07	ABHD5|51099	860.9199
TCGA-KM-8439-01A-11R-2315-07	ABHD6|57406	505.6266
TCGA-KM-8439-01A-11R-2315-07	ABHD8|79575	686.9879
TCGA-KM-8439-01A-11R-2315-07	ABI1|10006	1041.4684
TCGA-KM-8439-01A-11R-2315-07	ABI2|10152	1262.0999
TCGA-KM-8439-01A-11R-2315-07	ABI3BP|25890	7.8663
TCGA-KM-8439-01A-11R-2315-07	ABI3|51225	152.0813
TCGA-KM-8439-01A-11R-2315-07	ABL1|25	4756.4733
TCGA-KM-8439-01A-11R-2315-07	ABL2|27	437.8892
TCGA-KM-8439-01A-11R-2315-07	ABLIM1|3983	4646.7825
TCGA-KM-8439-01A-11R-2315-07	ABLIM2|84448	42.3905
TCGA-KM-8439-01A-11R-2315-07	ABLIM3|22885	96.5804
TCGA-KM-8439-01A-11R-2315-07	ABO|28	657.2708
TCGA-KM-8439-01A-11R-2315-07	ABP1|26	321.2062
TCGA-KM-8439-01A-11R-2315-07	ABRA|137735	.874
TCGA-KM-8439-01A-11R-2315-07	ABR|29	2651.3711
TCGA-KM-8439-01A-11R-2315-07	ABT1|29777	669.0703
TCGA-KM-8439-01A-11R-2315-07	ABTB1|80325	441.8224
TCGA-KM-8439-01A-11R-2315-07	ABTB2|25841	1313.6676
TCGA-KM-8439-01A-11R-2315-07	ACAA1|30	2524.1997
TCGA-KM-8439-01A-11R-2315-07	ACAA2|10449	4106.6317
TCGA-KM-8439-01A-11R-2315-07	ACACA|31	452.3107
TCGA-KM-8439-01A-11R-2315-07	ACACB|32	1839.3969
TCGA-KM-8439-01A-11R-2315-07	ACAD10|80724	2210.8598
TCGA-KM-8439-01A-11R-2315-07	ACAD11|84129	4416.4536
TCGA-KM-8439-01A-11R-2315-07	ACAD8|27034	1165.5195
TCGA-KM-8439-01A-11R-2315-07	ACAD9|28976	1051.8868
TCGA-KM-8439-01A-11R-2315-07	ACADL|33	309.8438
TCGA-KM-8439-01A-11R-2315-07	ACADM|34	1594.2314
TCGA-KM-8439-01A-11R-2315-07	ACADSB|36	5022.1785
TCGA-KM-8439-01A-11R-2315-07	ACADS|35	2578.8266
TCGA-KM-8439-01A-11R-2315-07	ACADVL|37	10108.9828
TCGA-KM-8439-01A-11R-2315-07	ACAN|176	.437
TCGA-KM-8439-01A-11R-2315-07	ACAP1|9744	28.843
TCGA-KM-8439-01A-11R-2315-07	ACAP2|23527	687.4249
TCGA-KM-8439-01A-11R-2315-07	ACAP3|116983	574.6925
TCGA-KM-8439-01A-11R-2315-07	ACAT1|38	4965.3665
TCGA-KM-8439-01A-11R-2315-07	ACAT2|39	336.222
TCGA-KM-8439-01A-11R-2315-07	ACBD3|64746	633.672
TCGA-KM-8439-01A-11R-2315-07	ACBD4|79777	460.614
TCGA-KM-8439-01A-11R-2315-07	ACBD5|91452	1174.2598
TCGA-KM-8439-01A-11R-2315-07	ACBD6|84320	648.5305
TCGA-KM-8439-01A-11R-2315-07	ACBD7|414149	120.1792
TCGA-KM-8439-01A-11R-2315-07	ACCN1|40	315.0879
TCGA-KM-8439-01A-11R-2315-07	ACCN2|41	12.6734
TCGA-KM-8439-01A-11R-2315-07	ACCN3|9311	4.8072
TCGA-KM-8439-01A-11R-2315-07	ACCN4|55515	0
TCGA-KM-8439-01A-11R-2315-07	ACCN5|51802	0
TCGA-KM-8439-01A-11R-2315-07	ACCSL|390110	0
TCGA-KM-8439-01A-11R-2315-07	ACCS|84680	431.771
TCGA-KM-8439-01A-11R-2315-07	ACD|65057	343.0569
TCGA-KM-8439-01A-11R-2315-07	ACE2|59272	3.4961
TCGA-KM-8439-01A-11R-2315-07	ACER1|125981	0
TCGA-KM-8439-01A-11R-2315-07	ACER2|340485	6.5552
TCGA-KM-8439-01A-11R-2315-07	ACER3|55331	225.4998
TCGA-KM-8439-01A-11R-2315-07	ACE|1636	14.4215
TCGA-KM-8439-01A-11R-2315-07	ACHE|43	6.1182
TCGA-KM-8439-01A-11R-2315-07	ACIN1|22985	2938.9271
TCGA-KM-8439-01A-11R-2315-07	ACLY|47	945.2638
TCGA-KM-8439-01A-11R-2315-07	ACMSD|130013	.437
TCGA-KM-8439-01A-11R-2315-07	ACN9|57001	274.0085
TCGA-KM-8439-01A-11R-2315-07	ACO1|48	2640.4458
TCGA-KM-8439-01A-11R-2315-07	ACO2|50	13368.2552
TCGA-KM-8439-01A-11R-2315-07	ACOT11|26027	4688.5305
TCGA-KM-8439-01A-11R-2315-07	ACOT12|134526	24.0358
TCGA-KM-8439-01A-11R-2315-07	ACOT13|55856	818.4158
TCGA-KM-8439-01A-11R-2315-07	ACOT1|641371	6620.7801
TCGA-KM-8439-01A-11R-2315-07	ACOT2|10965	4171.31
TCGA-KM-8439-01A-11R-2315-07	ACOT4|122970	298.4814
TCGA-KM-8439-01A-11R-2315-07	ACOT6|641372	46.7606
TCGA-KM-8439-01A-11R-2315-07	ACOT7|11332	886.2668
TCGA-KM-8439-01A-11R-2315-07	ACOT8|10005	561.0314
TCGA-KM-8439-01A-11R-2315-07	ACOT9|23597	201.027
TCGA-KM-8439-01A-11R-2315-07	ACOX1|51	1378.3459
TCGA-KM-8439-01A-11R-2315-07	ACOX2|8309	934.3385
TCGA-KM-8439-01A-11R-2315-07	ACOX3|8310	298.0444
TCGA-KM-8439-01A-11R-2315-07	ACOXL|55289	19.2287
TCGA-KM-8439-01A-11R-2315-07	ACP1|52	1553.152
TCGA-KM-8439-01A-11R-2315-07	ACP2|53	1592.9204
TCGA-KM-8439-01A-11R-2315-07	ACP5|54	33.2132
TCGA-KM-8439-01A-11R-2315-07	ACP6|51205	211.9524
TCGA-KM-8439-01A-11R-2315-07	ACPL2|92370	131.9786
TCGA-KM-8439-01A-11R-2315-07	ACPP|55	20.9767
TCGA-KM-8439-01A-11R-2315-07	ACPT|93650	0
TCGA-KM-8439-01A-11R-2315-07	ACRBP|84519	10.4884
TCGA-KM-8439-01A-11R-2315-07	ACRC|93953	42.8275
TCGA-KM-8439-01A-11R-2315-07	ACRV1|56	1.311
TCGA-KM-8439-01A-11R-2315-07	ACR|49	.437
TCGA-KM-8439-01A-11R-2315-07	ACSBG1|23205	3.0591
TCGA-KM-8439-01A-11R-2315-07	ACSBG2|81616	.437
TCGA-KM-8439-01A-11R-2315-07	ACSF2|80221	483.7758
TCGA-KM-8439-01A-11R-2315-07	ACSF3|197322	807.6041
TCGA-KM-8439-01A-11R-2315-07	ACSL1|2180	9947.3397
TCGA-KM-8439-01A-11R-2315-07	ACSL3|2181	1815.7981
TCGA-KM-8439-01A-11R-2315-07	ACSL4|2182	3695.4004
TCGA-KM-8439-01A-11R-2315-07	ACSL5|51703	72.5445
TCGA-KM-8439-01A-11R-2315-07	ACSL6|23305	2.6221
TCGA-KM-8439-01A-11R-2315-07	ACSM1|116285	3.4961
TCGA-KM-8439-01A-11R-2315-07	ACSM2A|123876	.437
TCGA-KM-8439-01A-11R-2315-07	ACSM2B|348158	0
TCGA-KM-8439-01A-11R-2315-07	ACSM3|6296	2307.0949
TCGA-KM-8439-01A-11R-2315-07	ACSM4|341392	0
TCGA-KM-8439-01A-11R-2315-07	ACSM5|54988	19.6657
TCGA-KM-8439-01A-11R-2315-07	ACSS1|84532	14917.0764
TCGA-KM-8439-01A-11R-2315-07	ACSS2|55902	1855.1295
TCGA-KM-8439-01A-11R-2315-07	ACSS3|79611	941.7677
TCGA-KM-8439-01A-11R-2315-07	ACTA1|58	1.311
TCGA-KM-8439-01A-11R-2315-07	ACTA2|59	495.2824
TCGA-KM-8439-01A-11R-2315-07	ACTBL2|345651	0
TCGA-KM-8439-01A-11R-2315-07	ACTB|60	70795.1491
TCGA-KM-8439-01A-11R-2315-07	ACTC1|70	3.0591
TCGA-KM-8439-01A-11R-2315-07	ACTG1|71	38485.7424
TCGA-KM-8439-01A-11R-2315-07	ACTG2|72	18.7917
TCGA-KM-8439-01A-11R-2315-07	ACTL6A|86	476.7836
TCGA-KM-8439-01A-11R-2315-07	ACTL6B|51412	0
TCGA-KM-8439-01A-11R-2315-07	ACTL7A|10881	0
TCGA-KM-8439-01A-11R-2315-07	ACTL7B|10880	0
TCGA-KM-8439-01A-11R-2315-07	ACTL8|81569	0
TCGA-KM-8439-01A-11R-2315-07	ACTL9|284382	0
TCGA-KM-8439-01A-11R-2315-07	ACTN1|87	628.4278
TCGA-KM-8439-01A-11R-2315-07	ACTN2|88	27.0949
TCGA-KM-8439-01A-11R-2315-07	ACTN3|89	0
TCGA-KM-8439-01A-11R-2315-07	ACTN4|81	10852.3151
TCGA-KM-8439-01A-11R-2315-07	ACTR10|55860	1197.8586
TCGA-KM-8439-01A-11R-2315-07	ACTR1A|10121	3185.8407
TCGA-KM-8439-01A-11R-2315-07	ACTR1B|10120	2527.2588
TCGA-KM-8439-01A-11R-2315-07	ACTR2|10097	3326.5596
TCGA-KM-8439-01A-11R-2315-07	ACTR3B|57180	285.8079
TCGA-KM-8439-01A-11R-2315-07	ACTR3C|653857	381.9513
TCGA-KM-8439-01A-11R-2315-07	ACTR3|10096	2890.4184
TCGA-KM-8439-01A-11R-2315-07	ACTR5|79913	134.1637
TCGA-KM-8439-01A-11R-2315-07	ACTR6|64431	360.1005
TCGA-KM-8439-01A-11R-2315-07	ACTR8|93973	514.3669
TCGA-KM-8439-01A-11R-2315-07	ACTRT1|139741	0
TCGA-KM-8439-01A-11R-2315-07	ACTRT2|140625	0
TCGA-KM-8439-01A-11R-2315-07	ACVR1B|91	4067.3003
TCGA-KM-8439-01A-11R-2315-07	ACVR1C|130399	8.3033
TCGA-KM-8439-01A-11R-2315-07	ACVR1|90	1251.6115
TCGA-KM-8439-01A-11R-2315-07	ACVR2A|92	383.2623
TCGA-KM-8439-01A-11R-2315-07	ACVR2B|93	145.5261
TCGA-KM-8439-01A-11R-2315-07	ACVRL1|94	245.6025
TCGA-KM-8439-01A-11R-2315-07	ACY1|95	2757.4784
TCGA-KM-8439-01A-11R-2315-07	ACY3|91703	6.1182
TCGA-KM-8439-01A-11R-2315-07	ACYP1|97	198.4049
TCGA-KM-8439-01A-11R-2315-07	ACYP2|98	248.6616
TCGA-KM-8439-01A-11R-2315-07	ADAD1|132612	0
TCGA-KM-8439-01A-11R-2315-07	ADAD2|161931	1.2979
TCGA-KM-8439-01A-11R-2315-07	ADAL|161823	592.1556
TCGA-KM-8439-01A-11R-2315-07	ADAM10|102	747.296
TCGA-KM-8439-01A-11R-2315-07	ADAM11|4185	2.1851
TCGA-KM-8439-01A-11R-2315-07	ADAM12|8038	10.0513
TCGA-KM-8439-01A-11R-2315-07	ADAM15|8751	369.7148
TCGA-KM-8439-01A-11R-2315-07	ADAM17|6868	391.5656
TCGA-KM-8439-01A-11R-2315-07	ADAM18|8749	0
TCGA-KM-8439-01A-11R-2315-07	ADAM19|8728	33.2132
TCGA-KM-8439-01A-11R-2315-07	ADAM20|8748	1.311
TCGA-KM-8439-01A-11R-2315-07	ADAM21P1|145241	1.311
TCGA-KM-8439-01A-11R-2315-07	ADAM21|8747	3.9331
TCGA-KM-8439-01A-11R-2315-07	ADAM22|53616	23.1618
TCGA-KM-8439-01A-11R-2315-07	ADAM23|8745	0
TCGA-KM-8439-01A-11R-2315-07	ADAM28|10863	57.686
TCGA-KM-8439-01A-11R-2315-07	ADAM29|11086	0
TCGA-KM-8439-01A-11R-2315-07	ADAM2|2515	0
TCGA-KM-8439-01A-11R-2315-07	ADAM30|11085	0
TCGA-KM-8439-01A-11R-2315-07	ADAM32|203102	.874
TCGA-KM-8439-01A-11R-2315-07	ADAM33|80332	1.311
TCGA-KM-8439-01A-11R-2315-07	ADAM3A|1587	0
TCGA-KM-8439-01A-11R-2315-07	ADAM5P|255926	0
TCGA-KM-8439-01A-11R-2315-07	ADAM6|8755	475.9882
TCGA-KM-8439-01A-11R-2315-07	ADAM7|8756	0
TCGA-KM-8439-01A-11R-2315-07	ADAM8|101	58.9971
TCGA-KM-8439-01A-11R-2315-07	ADAM9|8754	726.7563
TCGA-KM-8439-01A-11R-2315-07	ADAMDEC1|27299	2.1851
TCGA-KM-8439-01A-11R-2315-07	ADAMTS10|81794	17.0436
TCGA-KM-8439-01A-11R-2315-07	ADAMTS12|81792	1.311
TCGA-KM-8439-01A-11R-2315-07	ADAMTS13|11093	191.8497
TCGA-KM-8439-01A-11R-2315-07	ADAMTS14|140766	7.4293
TCGA-KM-8439-01A-11R-2315-07	ADAMTS15|170689	11.3624
TCGA-KM-8439-01A-11R-2315-07	ADAMTS16|170690	1391.8934
TCGA-KM-8439-01A-11R-2315-07	ADAMTS17|170691	6.1182
TCGA-KM-8439-01A-11R-2315-07	ADAMTS18|170692	0
TCGA-KM-8439-01A-11R-2315-07	ADAMTS19|171019	0
TCGA-KM-8439-01A-11R-2315-07	ADAMTS1|9510	673.8774
TCGA-KM-8439-01A-11R-2315-07	ADAMTS20|80070	0
TCGA-KM-8439-01A-11R-2315-07	ADAMTS2|9509	3.0591
TCGA-KM-8439-01A-11R-2315-07	ADAMTS3|9508	66.8633
TCGA-KM-8439-01A-11R-2315-07	ADAMTS4|9507	500.8194
TCGA-KM-8439-01A-11R-2315-07	ADAMTS5|11096	56.375
TCGA-KM-8439-01A-11R-2315-07	ADAMTS6|11174	.874
TCGA-KM-8439-01A-11R-2315-07	ADAMTS7|11173	19.2287
TCGA-KM-8439-01A-11R-2315-07	ADAMTS8|11095	6.1182
TCGA-KM-8439-01A-11R-2315-07	ADAMTS9|56999	945.2638
TCGA-KM-8439-01A-11R-2315-07	ADAMTSL1|92949	7.8663
TCGA-KM-8439-01A-11R-2315-07	ADAMTSL2|9719	655.0858
TCGA-KM-8439-01A-11R-2315-07	ADAMTSL3|57188	3063.0394
TCGA-KM-8439-01A-11R-2315-07	ADAMTSL4|54507	47.1976
TCGA-KM-8439-01A-11R-2315-07	ADAMTSL5|339366	62.9302
TCGA-KM-8439-01A-11R-2315-07	ADAP1|11033	953.4535
TCGA-KM-8439-01A-11R-2315-07	ADAP2|55803	109.6908
TCGA-KM-8439-01A-11R-2315-07	ADARB1|104	281.0008
TCGA-KM-8439-01A-11R-2315-07	ADARB2|105	1.311
TCGA-KM-8439-01A-11R-2315-07	ADAR|103	3663.4983
TCGA-KM-8439-01A-11R-2315-07	ADAT1|23536	138.9708
TCGA-KM-8439-01A-11R-2315-07	ADAT2|134637	132.4156
TCGA-KM-8439-01A-11R-2315-07	ADAT3|113179	78.6627
TCGA-KM-8439-01A-11R-2315-07	ADA|100	61.1821
TCGA-KM-8439-01A-11R-2315-07	ADCK1|57143	364.4707
TCGA-KM-8439-01A-11R-2315-07	ADCK2|90956	1038.3481
TCGA-KM-8439-01A-11R-2315-07	ADCK4|79934	978.914
TCGA-KM-8439-01A-11R-2315-07	ADCK5|203054	103.1356
TCGA-KM-8439-01A-11R-2315-07	ADCY10|55811	.874
TCGA-KM-8439-01A-11R-2315-07	ADCY1|107	1060.6359
TCGA-KM-8439-01A-11R-2315-07	ADCY2|108	1.311
TCGA-KM-8439-01A-11R-2315-07	ADCY3|109	142.5412
TCGA-KM-8439-01A-11R-2315-07	ADCY4|196883	79.9738
TCGA-KM-8439-01A-11R-2315-07	ADCY5|111	567.6827
TCGA-KM-8439-01A-11R-2315-07	ADCY6|112	1491.0958
TCGA-KM-8439-01A-11R-2315-07	ADCY7|113	147.7111
TCGA-KM-8439-01A-11R-2315-07	ADCY8|114	0
TCGA-KM-8439-01A-11R-2315-07	ADCY9|115	561.5645
TCGA-KM-8439-01A-11R-2315-07	ADCYAP1R1|117	0
TCGA-KM-8439-01A-11R-2315-07	ADCYAP1|116	20.1027
TCGA-KM-8439-01A-11R-2315-07	ADC|113451	218.0706
TCGA-KM-8439-01A-11R-2315-07	ADD1|118	4084.7809
TCGA-KM-8439-01A-11R-2315-07	ADD2|119	4.3702
TCGA-KM-8439-01A-11R-2315-07	ADD3|120	1272.5882
TCGA-KM-8439-01A-11R-2315-07	ADH1A|124	1.311
TCGA-KM-8439-01A-11R-2315-07	ADH1B|125	38.4573
TCGA-KM-8439-01A-11R-2315-07	ADH1C|126	20.5397
TCGA-KM-8439-01A-11R-2315-07	ADH4|127	0
TCGA-KM-8439-01A-11R-2315-07	ADH5|128	4457.1179
TCGA-KM-8439-01A-11R-2315-07	ADH6|130	3.9331
TCGA-KM-8439-01A-11R-2315-07	ADH7|131	0
TCGA-KM-8439-01A-11R-2315-07	ADHFE1|137872	629.3019
TCGA-KM-8439-01A-11R-2315-07	ADI1|55256	3943.188
TCGA-KM-8439-01A-11R-2315-07	ADIG|149685	0
TCGA-KM-8439-01A-11R-2315-07	ADIPOQ|9370	0
TCGA-KM-8439-01A-11R-2315-07	ADIPOR1|51094	2750.5736
TCGA-KM-8439-01A-11R-2315-07	ADIPOR2|79602	2140.5004
TCGA-KM-8439-01A-11R-2315-07	ADK|132	559.3794
TCGA-KM-8439-01A-11R-2315-07	ADM2|79924	1598.1645
TCGA-KM-8439-01A-11R-2315-07	ADM|133	4002.1851
TCGA-KM-8439-01A-11R-2315-07	ADNP2|22850	400.3059
TCGA-KM-8439-01A-11R-2315-07	ADNP|23394	1517.7537
TCGA-KM-8439-01A-11R-2315-07	ADORA1|134	6.5552
TCGA-KM-8439-01A-11R-2315-07	ADORA2A|135	140.7189
TCGA-KM-8439-01A-11R-2315-07	ADORA2B|136	4.3702
TCGA-KM-8439-01A-11R-2315-07	ADORA3|140	95.7063
TCGA-KM-8439-01A-11R-2315-07	ADO|84890	646.7825
TCGA-KM-8439-01A-11R-2315-07	ADPGK|83440	663.424
TCGA-KM-8439-01A-11R-2315-07	ADPRHL1|113622	56.375
TCGA-KM-8439-01A-11R-2315-07	ADPRHL2|54936	1081.1756
TCGA-KM-8439-01A-11R-2315-07	ADPRH|141	159.5105
TCGA-KM-8439-01A-11R-2315-07	ADRA1A|148	0
TCGA-KM-8439-01A-11R-2315-07	ADRA1B|147	38.4573
TCGA-KM-8439-01A-11R-2315-07	ADRA1D|146	0
TCGA-KM-8439-01A-11R-2315-07	ADRA2A|150	13.9845
TCGA-KM-8439-01A-11R-2315-07	ADRA2B|151	1155.9052
TCGA-KM-8439-01A-11R-2315-07	ADRA2C|152	568.9938
TCGA-KM-8439-01A-11R-2315-07	ADRB1|153	3.4961
TCGA-KM-8439-01A-11R-2315-07	ADRB2|154	11.7994
TCGA-KM-8439-01A-11R-2315-07	ADRB3|155	0
TCGA-KM-8439-01A-11R-2315-07	ADRBK1|156	1448.2683
TCGA-KM-8439-01A-11R-2315-07	ADRBK2|157	258.713
TCGA-KM-8439-01A-11R-2315-07	ADRM1|11047	2532.066
TCGA-KM-8439-01A-11R-2315-07	ADSL|158	688.2989
TCGA-KM-8439-01A-11R-2315-07	ADSSL1|122622	156.4514
TCGA-KM-8439-01A-11R-2315-07	ADSS|159	672.5664
TCGA-KM-8439-01A-11R-2315-07	AEBP1|165	450.5627
TCGA-KM-8439-01A-11R-2315-07	AEBP2|121536	757.7843
TCGA-KM-8439-01A-11R-2315-07	AEN|64782	2515.4594
TCGA-KM-8439-01A-11R-2315-07	AES|166	12940.8937
TCGA-KM-8439-01A-11R-2315-07	AFAP1L1|134265	154.7034
TCGA-KM-8439-01A-11R-2315-07	AFAP1L2|84632	197.9679
TCGA-KM-8439-01A-11R-2315-07	AFAP1|60312	83.0329
TCGA-KM-8439-01A-11R-2315-07	AFARP1|246182	4.8072
TCGA-KM-8439-01A-11R-2315-07	AFF1|4299	1866.4919
TCGA-KM-8439-01A-11R-2315-07	AFF2|2334	0
TCGA-KM-8439-01A-11R-2315-07	AFF3|3899	7.4293
TCGA-KM-8439-01A-11R-2315-07	AFF4|27125	1560.1442
TCGA-KM-8439-01A-11R-2315-07	AFG3L1|172	167.3768
TCGA-KM-8439-01A-11R-2315-07	AFG3L2|10939	4044.3439
TCGA-KM-8439-01A-11R-2315-07	AFMID|125061	1737.1354
TCGA-KM-8439-01A-11R-2315-07	AFM|173	0
TCGA-KM-8439-01A-11R-2315-07	AFP|174	2.6221
TCGA-KM-8439-01A-11R-2315-07	AFTPH|54812	1758.5491
TCGA-KM-8439-01A-11R-2315-07	AG2|387763	933.0274
TCGA-KM-8439-01A-11R-2315-07	AGAP11|119385	10.9341
TCGA-KM-8439-01A-11R-2315-07	AGAP1|116987	711.0237
TCGA-KM-8439-01A-11R-2315-07	AGAP2|116986	20.767
TCGA-KM-8439-01A-11R-2315-07	AGAP3|116988	765.2136
TCGA-KM-8439-01A-11R-2315-07	AGAP4|119016	144.215
TCGA-KM-8439-01A-11R-2315-07	AGAP5|729092	17.9176
TCGA-KM-8439-01A-11R-2315-07	AGAP6|414189	86.092
TCGA-KM-8439-01A-11R-2315-07	AGAP7|653268	3.0591
TCGA-KM-8439-01A-11R-2315-07	AGAP8|728404	32.3391
TCGA-KM-8439-01A-11R-2315-07	AGA|175	292.3632
TCGA-KM-8439-01A-11R-2315-07	AGBL1|123624	0
TCGA-KM-8439-01A-11R-2315-07	AGBL2|79841	15.7325
TCGA-KM-8439-01A-11R-2315-07	AGBL3|340351	4.3702
TCGA-KM-8439-01A-11R-2315-07	AGBL4|84871	51.1308
TCGA-KM-8439-01A-11R-2315-07	AGBL5|60509	1206.1794
TCGA-KM-8439-01A-11R-2315-07	AGER|177	46.3236
TCGA-KM-8439-01A-11R-2315-07	AGFG1|3267	1380.531
TCGA-KM-8439-01A-11R-2315-07	AGFG2|3268	351.7972
TCGA-KM-8439-01A-11R-2315-07	AGGF1|55109	850.4316
TCGA-KM-8439-01A-11R-2315-07	AGK|55750	984.5952
TCGA-KM-8439-01A-11R-2315-07	AGL|178	1360.4283
TCGA-KM-8439-01A-11R-2315-07	AGMAT|79814	58.123
TCGA-KM-8439-01A-11R-2315-07	AGPAT1|10554	1649.8066
TCGA-KM-8439-01A-11R-2315-07	AGPAT2|10555	1711.3515
TCGA-KM-8439-01A-11R-2315-07	AGPAT3|56894	2519.8296
TCGA-KM-8439-01A-11R-2315-07	AGPAT4|56895	287.119
TCGA-KM-8439-01A-11R-2315-07	AGPAT5|55326	503.8785
TCGA-KM-8439-01A-11R-2315-07	AGPAT6|137964	6951.6006
TCGA-KM-8439-01A-11R-2315-07	AGPAT9|84803	1873.9211
TCGA-KM-8439-01A-11R-2315-07	AGPHD1|123688	107.9428
TCGA-KM-8439-01A-11R-2315-07	AGPS|8540	546.706
TCGA-KM-8439-01A-11R-2315-07	AGR2|10551	0
TCGA-KM-8439-01A-11R-2315-07	AGR3|155465	0
TCGA-KM-8439-01A-11R-2315-07	AGRN|375790	6881.2411
TCGA-KM-8439-01A-11R-2315-07	AGRP|181	88.2771
TCGA-KM-8439-01A-11R-2315-07	AGTPBP1|23287	336.0647
TCGA-KM-8439-01A-11R-2315-07	AGTR1|185	50.2567
TCGA-KM-8439-01A-11R-2315-07	AGTR2|186	0
TCGA-KM-8439-01A-11R-2315-07	AGTRAP|57085	1368.7316
TCGA-KM-8439-01A-11R-2315-07	AGT|183	9.6143
TCGA-KM-8439-01A-11R-2315-07	AGXT2L1|64850	.437
TCGA-KM-8439-01A-11R-2315-07	AGXT2L2|85007	432.1599
TCGA-KM-8439-01A-11R-2315-07	AGXT2|64902	0
TCGA-KM-8439-01A-11R-2315-07	AGXT|189	0
TCGA-KM-8439-01A-11R-2315-07	AHCTF1|25909	1085.5457
TCGA-KM-8439-01A-11R-2315-07	AHCYL1|10768	6515.4594
TCGA-KM-8439-01A-11R-2315-07	AHCYL2|23382	2129.138
TCGA-KM-8439-01A-11R-2315-07	AHCY|191	1440.4021
TCGA-KM-8439-01A-11R-2315-07	AHDC1|27245	847.3724
TCGA-KM-8439-01A-11R-2315-07	AHI1|54806	175.2431
TCGA-KM-8439-01A-11R-2315-07	AHNAK2|113146	3.9331
TCGA-KM-8439-01A-11R-2315-07	AHNAK|79026	9339.0145
TCGA-KM-8439-01A-11R-2315-07	AHRR|57491	14.8585
TCGA-KM-8439-01A-11R-2315-07	AHR|196	248.6616
TCGA-KM-8439-01A-11R-2315-07	AHSA1|10598	1374.4128
TCGA-KM-8439-01A-11R-2315-07	AHSA2|130872	395.9358
TCGA-KM-8439-01A-11R-2315-07	AHSG|197	3.9331
TCGA-KM-8439-01A-11R-2315-07	AHSP|51327	.437
TCGA-KM-8439-01A-11R-2315-07	AICDA|57379	2.6221
TCGA-KM-8439-01A-11R-2315-07	AIDA|64853	702.7641
TCGA-KM-8439-01A-11R-2315-07	AIF1L|83543	12559.8165
TCGA-KM-8439-01A-11R-2315-07	AIF1|199	392.4396
TCGA-KM-8439-01A-11R-2315-07	AIFM1|9131	4457.5549
TCGA-KM-8439-01A-11R-2315-07	AIFM2|84883	722.8231
TCGA-KM-8439-01A-11R-2315-07	AIFM3|150209	46.4984
TCGA-KM-8439-01A-11R-2315-07	AIG1|51390	1680.7604
TCGA-KM-8439-01A-11R-2315-07	AIM1L|55057	1.311
TCGA-KM-8439-01A-11R-2315-07	AIM1|202	1706.1073
TCGA-KM-8439-01A-11R-2315-07	AIM2|9447	3.0591
TCGA-KM-8439-01A-11R-2315-07	AIMP1|9255	910.7484
TCGA-KM-8439-01A-11R-2315-07	AIMP2|7965	968.9763
TCGA-KM-8439-01A-11R-2315-07	AIPL1|23746	0
TCGA-KM-8439-01A-11R-2315-07	AIP|9049	1429.0397
TCGA-KM-8439-01A-11R-2315-07	AIRE|326	0
TCGA-KM-8439-01A-11R-2315-07	AJAP1|55966	12.2364
TCGA-KM-8439-01A-11R-2315-07	AK1|203	1581.558
TCGA-KM-8439-01A-11R-2315-07	AK2|204	3864.0883
TCGA-KM-8439-01A-11R-2315-07	AK3L1|205	4.8072
TCGA-KM-8439-01A-11R-2315-07	AK3|50808	2986.1248
TCGA-KM-8439-01A-11R-2315-07	AK5|26289	.874
TCGA-KM-8439-01A-11R-2315-07	AK7|122481	20.1027
TCGA-KM-8439-01A-11R-2315-07	AKAP10|11216	255.6539
TCGA-KM-8439-01A-11R-2315-07	AKAP11|11215	756.0363
TCGA-KM-8439-01A-11R-2315-07	AKAP12|9590	182.2353
TCGA-KM-8439-01A-11R-2315-07	AKAP13|11214	1032.6669
TCGA-KM-8439-01A-11R-2315-07	AKAP14|158798	.874
TCGA-KM-8439-01A-11R-2315-07	AKAP1|8165	2042.172
TCGA-KM-8439-01A-11R-2315-07	AKAP2|11217	163.0897
TCGA-KM-8439-01A-11R-2315-07	AKAP3|10566	40.2054
TCGA-KM-8439-01A-11R-2315-07	AKAP4|8852	19.2287
TCGA-KM-8439-01A-11R-2315-07	AKAP5|9495	6.9922
TCGA-KM-8439-01A-11R-2315-07	AKAP6|9472	288.867
TCGA-KM-8439-01A-11R-2315-07	AKAP7|9465	180.0503
TCGA-KM-8439-01A-11R-2315-07	AKAP8L|26993	1292.2539
TCGA-KM-8439-01A-11R-2315-07	AKAP8|10270	489.02
TCGA-KM-8439-01A-11R-2315-07	AKAP9|10142	1023.0526
TCGA-KM-8439-01A-11R-2315-07	AKD1|221264	173.058
TCGA-KM-8439-01A-11R-2315-07	AKIRIN1|79647	2580.5747
TCGA-KM-8439-01A-11R-2315-07	AKIRIN2|55122	962.3074
TCGA-KM-8439-01A-11R-2315-07	AKNAD1|254268	0
TCGA-KM-8439-01A-11R-2315-07	AKNA|80709	604.829
TCGA-KM-8439-01A-11R-2315-07	AKR1A1|10327	1346.8808
TCGA-KM-8439-01A-11R-2315-07	AKR1B10|57016	0
TCGA-KM-8439-01A-11R-2315-07	AKR1B15|441282	0
TCGA-KM-8439-01A-11R-2315-07	AKR1B1|231	2236.2067
TCGA-KM-8439-01A-11R-2315-07	AKR1C1|1645	.874
TCGA-KM-8439-01A-11R-2315-07	AKR1C2|1646	.874
TCGA-KM-8439-01A-11R-2315-07	AKR1C3|8644	8.7403
TCGA-KM-8439-01A-11R-2315-07	AKR1C4|1109	0
TCGA-KM-8439-01A-11R-2315-07	AKR1CL1|340811	0
TCGA-KM-8439-01A-11R-2315-07	AKR1D1|6718	0
TCGA-KM-8439-01A-11R-2315-07	AKR1E2|83592	.437
TCGA-KM-8439-01A-11R-2315-07	AKR7A2|8574	1975.7457
TCGA-KM-8439-01A-11R-2315-07	AKR7A3|22977	2111.6574
TCGA-KM-8439-01A-11R-2315-07	AKR7L|246181	158.6365
TCGA-KM-8439-01A-11R-2315-07	AKT1S1|84335	1244.1822
TCGA-KM-8439-01A-11R-2315-07	AKT1|207	3420.5179
TCGA-KM-8439-01A-11R-2315-07	AKT2|208	4262.6461
TCGA-KM-8439-01A-11R-2315-07	AKT3|10000	72.1075
TCGA-KM-8439-01A-11R-2315-07	AKTIP|64400	1083.9768
TCGA-KM-8439-01A-11R-2315-07	ALAD|210	1569.3215
TCGA-KM-8439-01A-11R-2315-07	ALAS1|211	5129.2472
TCGA-KM-8439-01A-11R-2315-07	ALAS2|212	1.7481
TCGA-KM-8439-01A-11R-2315-07	ALB|213	293.6742
TCGA-KM-8439-01A-11R-2315-07	ALCAM|214	152.0813
TCGA-KM-8439-01A-11R-2315-07	ALDH16A1|126133	547.58
TCGA-KM-8439-01A-11R-2315-07	ALDH18A1|5832	1611.275
TCGA-KM-8439-01A-11R-2315-07	ALDH1A1|216	9647.9843
TCGA-KM-8439-01A-11R-2315-07	ALDH1A2|8854	17.0436
TCGA-KM-8439-01A-11R-2315-07	ALDH1A3|220	16.7726
TCGA-KM-8439-01A-11R-2315-07	ALDH1B1|219	2895.2256
TCGA-KM-8439-01A-11R-2315-07	ALDH1L1|10840	5606.4678
TCGA-KM-8439-01A-11R-2315-07	ALDH1L2|160428	114.935
TCGA-KM-8439-01A-11R-2315-07	ALDH2|217	12606.1401
TCGA-KM-8439-01A-11R-2315-07	ALDH3A1|218	.437
TCGA-KM-8439-01A-11R-2315-07	ALDH3A2|224	1695.6189
TCGA-KM-8439-01A-11R-2315-07	ALDH3B1|221	263.9572
TCGA-KM-8439-01A-11R-2315-07	ALDH3B2|222	99.2024
TCGA-KM-8439-01A-11R-2315-07	ALDH4A1|8659	1260.3518
TCGA-KM-8439-01A-11R-2315-07	ALDH5A1|7915	1994.9743
TCGA-KM-8439-01A-11R-2315-07	ALDH6A1|4329	969.1467
TCGA-KM-8439-01A-11R-2315-07	ALDH7A1|501	2446.848
TCGA-KM-8439-01A-11R-2315-07	ALDH8A1|64577	54.6269
TCGA-KM-8439-01A-11R-2315-07	ALDH9A1|223	3343.1662
TCGA-KM-8439-01A-11R-2315-07	ALDOA|226	31699.3336
TCGA-KM-8439-01A-11R-2315-07	ALDOB|229	.437
TCGA-KM-8439-01A-11R-2315-07	ALDOC|230	24.0358
TCGA-KM-8439-01A-11R-2315-07	ALG10B|144245	203.6491
TCGA-KM-8439-01A-11R-2315-07	ALG10|84920	44.5755
TCGA-KM-8439-01A-11R-2315-07	ALG11|440138	14.8585
TCGA-KM-8439-01A-11R-2315-07	ALG12|79087	1370.9166
TCGA-KM-8439-01A-11R-2315-07	ALG13|79868	378.4552
TCGA-KM-8439-01A-11R-2315-07	ALG14|199857	189.2276
TCGA-KM-8439-01A-11R-2315-07	ALG1L2|644974	.437
TCGA-KM-8439-01A-11R-2315-07	ALG1L|200810	5.0082
TCGA-KM-8439-01A-11R-2315-07	ALG1|56052	694.7842
TCGA-KM-8439-01A-11R-2315-07	ALG2|85365	1428.6026
TCGA-KM-8439-01A-11R-2315-07	ALG3|10195	530.9735
TCGA-KM-8439-01A-11R-2315-07	ALG5|29880	655.0858
TCGA-KM-8439-01A-11R-2315-07	ALG6|29929	209.3303
TCGA-KM-8439-01A-11R-2315-07	ALG8|79053	320.7691
TCGA-KM-8439-01A-11R-2315-07	ALG9|79796	503.0045
TCGA-KM-8439-01A-11R-2315-07	ALKBH1|8846	348.7381
TCGA-KM-8439-01A-11R-2315-07	ALKBH2|121642	236.8622
TCGA-KM-8439-01A-11R-2315-07	ALKBH3|221120	395.0617
TCGA-KM-8439-01A-11R-2315-07	ALKBH4|54784	618.0225
TCGA-KM-8439-01A-11R-2315-07	ALKBH5|54890	3349.9443
TCGA-KM-8439-01A-11R-2315-07	ALKBH6|84964	152.9553
TCGA-KM-8439-01A-11R-2315-07	ALKBH7|84266	1223.2055
TCGA-KM-8439-01A-11R-2315-07	ALKBH8|91801	156.0144
TCGA-KM-8439-01A-11R-2315-07	ALK|238	3.9331
TCGA-KM-8439-01A-11R-2315-07	ALLC|55821	0
TCGA-KM-8439-01A-11R-2315-07	ALMS1P|200420	6.5552
TCGA-KM-8439-01A-11R-2315-07	ALMS1|7840	464.5471
TCGA-KM-8439-01A-11R-2315-07	ALOX12B|242	.874
TCGA-KM-8439-01A-11R-2315-07	ALOX12P2|245	45.4496
TCGA-KM-8439-01A-11R-2315-07	ALOX12|239	10.0513
TCGA-KM-8439-01A-11R-2315-07	ALOX15B|247	4.3702
TCGA-KM-8439-01A-11R-2315-07	ALOX15|246	0
TCGA-KM-8439-01A-11R-2315-07	ALOX5AP|241	46.7606
TCGA-KM-8439-01A-11R-2315-07	ALOX5|240	139.4078
TCGA-KM-8439-01A-11R-2315-07	ALOXE3|59344	0
TCGA-KM-8439-01A-11R-2315-07	ALPI|248	0
TCGA-KM-8439-01A-11R-2315-07	ALPK1|80216	377.5811
TCGA-KM-8439-01A-11R-2315-07	ALPK2|115701	.437
TCGA-KM-8439-01A-11R-2315-07	ALPK3|57538	1453.9495
TCGA-KM-8439-01A-11R-2315-07	ALPL|249	60.7451
TCGA-KM-8439-01A-11R-2315-07	ALPPL2|251	0
TCGA-KM-8439-01A-11R-2315-07	ALPP|250	0
TCGA-KM-8439-01A-11R-2315-07	ALS2CL|259173	66.4263
TCGA-KM-8439-01A-11R-2315-07	ALS2CR11|151254	1.7481
TCGA-KM-8439-01A-11R-2315-07	ALS2CR12|130540	2.6221
TCGA-KM-8439-01A-11R-2315-07	ALS2CR4|65062	280.5637
TCGA-KM-8439-01A-11R-2315-07	ALS2CR8|79800	225.9369
TCGA-KM-8439-01A-11R-2315-07	ALS2|57679	533.5955
TCGA-KM-8439-01A-11R-2315-07	ALX1|8092	.437
TCGA-KM-8439-01A-11R-2315-07	ALX3|257	44.1385
TCGA-KM-8439-01A-11R-2315-07	ALX4|60529	0
TCGA-KM-8439-01A-11R-2315-07	AMAC1L2|83650	.874
TCGA-KM-8439-01A-11R-2315-07	AMAC1L3|643664	0
TCGA-KM-8439-01A-11R-2315-07	AMAC1|146861	0
TCGA-KM-8439-01A-11R-2315-07	AMACR|23600	416.0385
TCGA-KM-8439-01A-11R-2315-07	AMBN|258	0
TCGA-KM-8439-01A-11R-2315-07	AMBP|259	17.4806
TCGA-KM-8439-01A-11R-2315-07	AMBRA1|55626	1078.1165
TCGA-KM-8439-01A-11R-2315-07	AMD1|262	1168.4737
TCGA-KM-8439-01A-11R-2315-07	AMDHD1|144193	3.4961
TCGA-KM-8439-01A-11R-2315-07	AMDHD2|51005	531.3187
TCGA-KM-8439-01A-11R-2315-07	AMELX|265	0
TCGA-KM-8439-01A-11R-2315-07	AMELY|266	6.1182
TCGA-KM-8439-01A-11R-2315-07	AMFR|267	4314.2139
TCGA-KM-8439-01A-11R-2315-07	AMHR2|269	3.0591
TCGA-KM-8439-01A-11R-2315-07	AMH|268	16.1696
TCGA-KM-8439-01A-11R-2315-07	AMICA1|120425	129.7935
TCGA-KM-8439-01A-11R-2315-07	AMIGO1|57463	86.092
TCGA-KM-8439-01A-11R-2315-07	AMIGO2|347902	49.8197
TCGA-KM-8439-01A-11R-2315-07	AMIGO3|386724	114.935
TCGA-KM-8439-01A-11R-2315-07	AMMECR1L|83607	654.2117
TCGA-KM-8439-01A-11R-2315-07	AMMECR1|9949	174.8061
TCGA-KM-8439-01A-11R-2315-07	AMN1|196394	389.8175
TCGA-KM-8439-01A-11R-2315-07	AMN|81693	31.0281
TCGA-KM-8439-01A-11R-2315-07	AMOTL1|154810	591.2815
TCGA-KM-8439-01A-11R-2315-07	AMOTL2|51421	1436.4689
TCGA-KM-8439-01A-11R-2315-07	AMOT|154796	822.4626
TCGA-KM-8439-01A-11R-2315-07	AMPD1|270	0
TCGA-KM-8439-01A-11R-2315-07	AMPD2|271	697.0392
TCGA-KM-8439-01A-11R-2315-07	AMPD3|272	714.0828
TCGA-KM-8439-01A-11R-2315-07	AMPH|273	43.2645
TCGA-KM-8439-01A-11R-2315-07	AMTN|401138	0
TCGA-KM-8439-01A-11R-2315-07	AMT|275	400.1923
TCGA-KM-8439-01A-11R-2315-07	AMY1A|276	3.4961
TCGA-KM-8439-01A-11R-2315-07	AMY2A|279	.437
TCGA-KM-8439-01A-11R-2315-07	AMY2B|280	304.2849
TCGA-KM-8439-01A-11R-2315-07	AMZ1|155185	.874
TCGA-KM-8439-01A-11R-2315-07	AMZ2P1|201283	230.307
TCGA-KM-8439-01A-11R-2315-07	AMZ2|51321	2238.3918
TCGA-KM-8439-01A-11R-2315-07	ANAPC10|10393	173.495
TCGA-KM-8439-01A-11R-2315-07	ANAPC11|51529	1447.8313
TCGA-KM-8439-01A-11R-2315-07	ANAPC13|25847	1147.497
TCGA-KM-8439-01A-11R-2315-07	ANAPC16|119504	3492.1884
TCGA-KM-8439-01A-11R-2315-07	ANAPC1|64682	188.7906
TCGA-KM-8439-01A-11R-2315-07	ANAPC2|29882	847.3724
TCGA-KM-8439-01A-11R-2315-07	ANAPC4|29945	244.2915
TCGA-KM-8439-01A-11R-2315-07	ANAPC5|51433	1377.4719
TCGA-KM-8439-01A-11R-2315-07	ANAPC7|51434	974.5439
TCGA-KM-8439-01A-11R-2315-07	ANGEL1|23357	381.5143
TCGA-KM-8439-01A-11R-2315-07	ANGEL2|90806	405.5501
TCGA-KM-8439-01A-11R-2315-07	ANGPT1|284	258.713
TCGA-KM-8439-01A-11R-2315-07	ANGPT2|285	104.4466
TCGA-KM-8439-01A-11R-2315-07	ANGPT4|51378	.874
TCGA-KM-8439-01A-11R-2315-07	ANGPTL1|9068	96.1433
TCGA-KM-8439-01A-11R-2315-07	ANGPTL2|23452	659.0189
TCGA-KM-8439-01A-11R-2315-07	ANGPTL3|27329	3.0591
TCGA-KM-8439-01A-11R-2315-07	ANGPTL4|51129	205.8342
TCGA-KM-8439-01A-11R-2315-07	ANGPTL5|253935	0
TCGA-KM-8439-01A-11R-2315-07	ANGPTL6|83854	12.8745
TCGA-KM-8439-01A-11R-2315-07	ANGPTL7|10218	.437
TCGA-KM-8439-01A-11R-2315-07	ANG|283	15.8549
TCGA-KM-8439-01A-11R-2315-07	ANK1|286	0
TCGA-KM-8439-01A-11R-2315-07	ANK2|287	1741.5055
TCGA-KM-8439-01A-11R-2315-07	ANK3|288	1709.6034
TCGA-KM-8439-01A-11R-2315-07	ANKAR|150709	41.5164
TCGA-KM-8439-01A-11R-2315-07	ANKDD1A|348094	32.3391
TCGA-KM-8439-01A-11R-2315-07	ANKFN1|162282	0
TCGA-KM-8439-01A-11R-2315-07	ANKFY1|51479	1651.9174
TCGA-KM-8439-01A-11R-2315-07	ANKHD1-EIF4EBP3|404734	600.4938
TCGA-KM-8439-01A-11R-2315-07	ANKHD1|54882	901.1253
TCGA-KM-8439-01A-11R-2315-07	ANKH|56172	462.3621
TCGA-KM-8439-01A-11R-2315-07	ANKIB1|54467	1181.252
TCGA-KM-8439-01A-11R-2315-07	ANKK1|255239	.437
TCGA-KM-8439-01A-11R-2315-07	ANKLE1|126549	7.4293
TCGA-KM-8439-01A-11R-2315-07	ANKLE2|23141	1058.8878
TCGA-KM-8439-01A-11R-2315-07	ANKMY1|51281	156.8885
TCGA-KM-8439-01A-11R-2315-07	ANKMY2|57037	1621.7634
TCGA-KM-8439-01A-11R-2315-07	ANKRA2|57763	189.6646
TCGA-KM-8439-01A-11R-2315-07	ANKRD10|55608	1435.9751
TCGA-KM-8439-01A-11R-2315-07	ANKRD11|29123	2169.7673
TCGA-KM-8439-01A-11R-2315-07	ANKRD12|23253	705.7795
TCGA-KM-8439-01A-11R-2315-07	ANKRD13A|88455	1776.9037
TCGA-KM-8439-01A-11R-2315-07	ANKRD13B|124930	52.0048
TCGA-KM-8439-01A-11R-2315-07	ANKRD13C|81573	551.0761
TCGA-KM-8439-01A-11R-2315-07	ANKRD13D|338692	350.4862
TCGA-KM-8439-01A-11R-2315-07	ANKRD16|54522	197.4697
TCGA-KM-8439-01A-11R-2315-07	ANKRD17|26057	1764.2303
TCGA-KM-8439-01A-11R-2315-07	ANKRD19|138649	38.8944
TCGA-KM-8439-01A-11R-2315-07	ANKRD1|27063	0
TCGA-KM-8439-01A-11R-2315-07	ANKRD20A3|441425	5.6812
TCGA-KM-8439-01A-11R-2315-07	ANKRD20A4|728747	3.9331
TCGA-KM-8439-01A-11R-2315-07	ANKRD20B|729171	6.5552
TCGA-KM-8439-01A-11R-2315-07	ANKRD22|118932	16.1696
TCGA-KM-8439-01A-11R-2315-07	ANKRD23|200539	24.4729
TCGA-KM-8439-01A-11R-2315-07	ANKRD24|170961	124.1123
TCGA-KM-8439-01A-11R-2315-07	ANKRD26P1|124149	34.0872
TCGA-KM-8439-01A-11R-2315-07	ANKRD26|22852	113.1869
TCGA-KM-8439-01A-11R-2315-07	ANKRD27|84079	597.8368
TCGA-KM-8439-01A-11R-2315-07	ANKRD28|23243	1237.19
TCGA-KM-8439-01A-11R-2315-07	ANKRD29|147463	90.4621
TCGA-KM-8439-01A-11R-2315-07	ANKRD2|26287	41.0794
TCGA-KM-8439-01A-11R-2315-07	ANKRD30A|91074	0
TCGA-KM-8439-01A-11R-2315-07	ANKRD30B|374860	0
TCGA-KM-8439-01A-11R-2315-07	ANKRD31|256006	1.311
TCGA-KM-8439-01A-11R-2315-07	ANKRD32|84250	44.5755
TCGA-KM-8439-01A-11R-2315-07	ANKRD33|341405	.437
TCGA-KM-8439-01A-11R-2315-07	ANKRD34A|284615	33.6502
TCGA-KM-8439-01A-11R-2315-07	ANKRD34B|340120	131.5416
TCGA-KM-8439-01A-11R-2315-07	ANKRD34C|390616	0
TCGA-KM-8439-01A-11R-2315-07	ANKRD35|148741	4.3702
TCGA-KM-8439-01A-11R-2315-07	ANKRD36BP1|84832	13.1105
TCGA-KM-8439-01A-11R-2315-07	ANKRD36B|57730	6.1182
TCGA-KM-8439-01A-11R-2315-07	ANKRD36|375248	47.6347
TCGA-KM-8439-01A-11R-2315-07	ANKRD37|353322	98.276
TCGA-KM-8439-01A-11R-2315-07	ANKRD39|51239	131.9786
TCGA-KM-8439-01A-11R-2315-07	ANKRD40|91369	952.6931
TCGA-KM-8439-01A-11R-2315-07	ANKRD42|338699	330.8205
TCGA-KM-8439-01A-11R-2315-07	ANKRD43|134548	342.6199
TCGA-KM-8439-01A-11R-2315-07	ANKRD44|91526	25.3469
TCGA-KM-8439-01A-11R-2315-07	ANKRD45|339416	16.1696
TCGA-KM-8439-01A-11R-2315-07	ANKRD46|157567	675.2409
TCGA-KM-8439-01A-11R-2315-07	ANKRD49|54851	226.3739
TCGA-KM-8439-01A-11R-2315-07	ANKRD50|57182	257.839
TCGA-KM-8439-01A-11R-2315-07	ANKRD52|283373	904.1844
TCGA-KM-8439-01A-11R-2315-07	ANKRD53|79998	0
TCGA-KM-8439-01A-11R-2315-07	ANKRD54|129138	904.6214
TCGA-KM-8439-01A-11R-2315-07	ANKRD55|79722	.874
TCGA-KM-8439-01A-11R-2315-07	ANKRD56|345079	291.0521
TCGA-KM-8439-01A-11R-2315-07	ANKRD57|65124	2075.3851
TCGA-KM-8439-01A-11R-2315-07	ANKRD58|347454	22.7248
TCGA-KM-8439-01A-11R-2315-07	ANKRD5|63926	161.2586
TCGA-KM-8439-01A-11R-2315-07	ANKRD6|22881	495.1644
TCGA-KM-8439-01A-11R-2315-07	ANKRD7|56311	24.4729
TCGA-KM-8439-01A-11R-2315-07	ANKRD9|122416	582.5412
TCGA-KM-8439-01A-11R-2315-07	ANKS1A|23294	891.074
TCGA-KM-8439-01A-11R-2315-07	ANKS1B|56899	10.9254
TCGA-KM-8439-01A-11R-2315-07	ANKS3|124401	652.4637
TCGA-KM-8439-01A-11R-2315-07	ANKS4B|257629	.437
TCGA-KM-8439-01A-11R-2315-07	ANKS6|203286	1471.8671
TCGA-KM-8439-01A-11R-2315-07	ANKZF1|55139	295.8593
TCGA-KM-8439-01A-11R-2315-07	ANLN|54443	19.2287
TCGA-KM-8439-01A-11R-2315-07	ANO10|55129	1414.6182
TCGA-KM-8439-01A-11R-2315-07	ANO1|55107	52.0048
TCGA-KM-8439-01A-11R-2315-07	ANO2|57101	14.8585
TCGA-KM-8439-01A-11R-2315-07	ANO3|63982	14.4215
TCGA-KM-8439-01A-11R-2315-07	ANO4|121601	.437
TCGA-KM-8439-01A-11R-2315-07	ANO5|203859	359.6635
TCGA-KM-8439-01A-11R-2315-07	ANO6|196527	1905.8232
TCGA-KM-8439-01A-11R-2315-07	ANO7|50636	16.1696
TCGA-KM-8439-01A-11R-2315-07	ANO8|57719	288.43
TCGA-KM-8439-01A-11R-2315-07	ANO9|338440	15.7325
TCGA-KM-8439-01A-11R-2315-07	ANP32A|8125	2989.6209
TCGA-KM-8439-01A-11R-2315-07	ANP32B|10541	2075.8221
TCGA-KM-8439-01A-11R-2315-07	ANP32C|23520	2.1851
TCGA-KM-8439-01A-11R-2315-07	ANP32D|23519	0
TCGA-KM-8439-01A-11R-2315-07	ANP32E|81611	943.0788
TCGA-KM-8439-01A-11R-2315-07	ANPEP|290	87.8401
TCGA-KM-8439-01A-11R-2315-07	ANTXR1|84168	447.5036
TCGA-KM-8439-01A-11R-2315-07	ANTXR2|118429	62.9302
TCGA-KM-8439-01A-11R-2315-07	ANTXRL|195977	0
TCGA-KM-8439-01A-11R-2315-07	ANUBL1|93550	118.4311
TCGA-KM-8439-01A-11R-2315-07	ANXA10|11199	0
TCGA-KM-8439-01A-11R-2315-07	ANXA11|311	6540.8063
TCGA-KM-8439-01A-11R-2315-07	ANXA13|312	0
TCGA-KM-8439-01A-11R-2315-07	ANXA1|301	621.4356
TCGA-KM-8439-01A-11R-2315-07	ANXA2P1|303	4.8072
TCGA-KM-8439-01A-11R-2315-07	ANXA2P2|304	514.8039
TCGA-KM-8439-01A-11R-2315-07	ANXA2P3|305	0
TCGA-KM-8439-01A-11R-2315-07	ANXA2|302	1641.8661
TCGA-KM-8439-01A-11R-2315-07	ANXA3|306	96.1433
TCGA-KM-8439-01A-11R-2315-07	ANXA4|307	2045.2311
TCGA-KM-8439-01A-11R-2315-07	ANXA5|308	7380.7495
TCGA-KM-8439-01A-11R-2315-07	ANXA6|309	9682.5085
TCGA-KM-8439-01A-11R-2315-07	ANXA7|310	3601.0051
TCGA-KM-8439-01A-11R-2315-07	ANXA8L1|728113	0
TCGA-KM-8439-01A-11R-2315-07	ANXA8L2|244	.437
TCGA-KM-8439-01A-11R-2315-07	ANXA8|653145	.437
TCGA-KM-8439-01A-11R-2315-07	ANXA9|8416	144.215
TCGA-KM-8439-01A-11R-2315-07	AOAH|313	81.2848
TCGA-KM-8439-01A-11R-2315-07	AOC2|314	14.8585
TCGA-KM-8439-01A-11R-2315-07	AOC3|8639	223.7518
TCGA-KM-8439-01A-11R-2315-07	AOX1|316	2.1851
TCGA-KM-8439-01A-11R-2315-07	AOX2P|344454	0
TCGA-KM-8439-01A-11R-2315-07	AP1AR|55435	430.0229
TCGA-KM-8439-01A-11R-2315-07	AP1B1|162	3576.5323
TCGA-KM-8439-01A-11R-2315-07	AP1G1|164	2577.0786
TCGA-KM-8439-01A-11R-2315-07	AP1G2|8906	379.2855
TCGA-KM-8439-01A-11R-2315-07	AP1M1|8907	1202.6658
TCGA-KM-8439-01A-11R-2315-07	AP1M2|10053	3049.492
TCGA-KM-8439-01A-11R-2315-07	AP1S1|1174	723.6971
TCGA-KM-8439-01A-11R-2315-07	AP1S2|8905	187.9165
TCGA-KM-8439-01A-11R-2315-07	AP1S3|130340	233.8031
TCGA-KM-8439-01A-11R-2315-07	AP2A1|160	1068.8911
TCGA-KM-8439-01A-11R-2315-07	AP2A2|161	2914.8913
TCGA-KM-8439-01A-11R-2315-07	AP2B1|163	4007.8663
TCGA-KM-8439-01A-11R-2315-07	AP2M1|1173	7818.2017
TCGA-KM-8439-01A-11R-2315-07	AP2S1|1175	1800.5026
TCGA-KM-8439-01A-11R-2315-07	AP3B1|8546	1593.7944
TCGA-KM-8439-01A-11R-2315-07	AP3B2|8120	1.311
TCGA-KM-8439-01A-11R-2315-07	AP3D1|8943	3468.1525
TCGA-KM-8439-01A-11R-2315-07	AP3M1|26985	638.0422
TCGA-KM-8439-01A-11R-2315-07	AP3M2|10947	624.0577
TCGA-KM-8439-01A-11R-2315-07	AP3S1|1176	412.5423
TCGA-KM-8439-01A-11R-2315-07	AP3S2|10239	2232.8198
TCGA-KM-8439-01A-11R-2315-07	AP4B1|10717	246.0264
TCGA-KM-8439-01A-11R-2315-07	AP4E1|23431	138.0968
TCGA-KM-8439-01A-11R-2315-07	AP4M1|9179	265.1196
TCGA-KM-8439-01A-11R-2315-07	AP4S1|11154	43.7015
TCGA-KM-8439-01A-11R-2315-07	APAF1|317	274.0085
TCGA-KM-8439-01A-11R-2315-07	APBA1|320	24.9099
TCGA-KM-8439-01A-11R-2315-07	APBA2|321	13.5475
TCGA-KM-8439-01A-11R-2315-07	APBA3|9546	363.5966
TCGA-KM-8439-01A-11R-2315-07	APBB1IP|54518	79.9738
TCGA-KM-8439-01A-11R-2315-07	APBB1|322	1206.5989
TCGA-KM-8439-01A-11R-2315-07	APBB2|323	1174.6968
TCGA-KM-8439-01A-11R-2315-07	APBB3|10307	258.713
TCGA-KM-8439-01A-11R-2315-07	APC2|10297	1.3242
TCGA-KM-8439-01A-11R-2315-07	APCDD1L|164284	216.7595
TCGA-KM-8439-01A-11R-2315-07	APCDD1|147495	5.6812
TCGA-KM-8439-01A-11R-2315-07	APCS|325	0
TCGA-KM-8439-01A-11R-2315-07	APC|324	640.6643
TCGA-KM-8439-01A-11R-2315-07	APEH|327	2293.4557
TCGA-KM-8439-01A-11R-2315-07	APEX1|328	2133.9452
TCGA-KM-8439-01A-11R-2315-07	APEX2|27301	1400.1967
TCGA-KM-8439-01A-11R-2315-07	APH1A|51107	5088.1678
TCGA-KM-8439-01A-11R-2315-07	APH1B|83464	243.4175
TCGA-KM-8439-01A-11R-2315-07	API5|8539	1842.019
TCGA-KM-8439-01A-11R-2315-07	APIP|51074	629.5641
TCGA-KM-8439-01A-11R-2315-07	APITD1|378708	670.508
TCGA-KM-8439-01A-11R-2315-07	APLF|200558	100.9505
TCGA-KM-8439-01A-11R-2315-07	APLNR|187	185.2944
TCGA-KM-8439-01A-11R-2315-07	APLN|8862	199.2789
TCGA-KM-8439-01A-11R-2315-07	APLP1|333	1.311
TCGA-KM-8439-01A-11R-2315-07	APLP2|334	30201.2455
TCGA-KM-8439-01A-11R-2315-07	APOA1BP|128240	3425.325
TCGA-KM-8439-01A-11R-2315-07	APOA1|335	.874
TCGA-KM-8439-01A-11R-2315-07	APOA2|336	0
TCGA-KM-8439-01A-11R-2315-07	APOA4|337	0
TCGA-KM-8439-01A-11R-2315-07	APOA5|116519	0
TCGA-KM-8439-01A-11R-2315-07	APOB48R|55911	203.6491
TCGA-KM-8439-01A-11R-2315-07	APOBEC1|339	0
TCGA-KM-8439-01A-11R-2315-07	APOBEC2|10930	2.1851
TCGA-KM-8439-01A-11R-2315-07	APOBEC3A|200315	16.1696
TCGA-KM-8439-01A-11R-2315-07	APOBEC3B|9582	13.9845
TCGA-KM-8439-01A-11R-2315-07	APOBEC3C|27350	15.7325
TCGA-KM-8439-01A-11R-2315-07	APOBEC3D|140564	27.969
TCGA-KM-8439-01A-11R-2315-07	APOBEC3F|200316	86.529
TCGA-KM-8439-01A-11R-2315-07	APOBEC3G|60489	40.2054
TCGA-KM-8439-01A-11R-2315-07	APOBEC3H|164668	.874
TCGA-KM-8439-01A-11R-2315-07	APOBEC4|403314	0
TCGA-KM-8439-01A-11R-2315-07	APOB|338	0
TCGA-KM-8439-01A-11R-2315-07	APOC1P1|342	0
TCGA-KM-8439-01A-11R-2315-07	APOC1|341	302.8515
TCGA-KM-8439-01A-11R-2315-07	APOC2|344	37.5833
TCGA-KM-8439-01A-11R-2315-07	APOC3|345	0
TCGA-KM-8439-01A-11R-2315-07	APOC4|346	.437
TCGA-KM-8439-01A-11R-2315-07	APOD|347	48.5087
TCGA-KM-8439-01A-11R-2315-07	APOE|348	37005.1349
TCGA-KM-8439-01A-11R-2315-07	APOF|319	.437
TCGA-KM-8439-01A-11R-2315-07	APOH|350	0
TCGA-KM-8439-01A-11R-2315-07	APOL1|8542	1832.8417
TCGA-KM-8439-01A-11R-2315-07	APOL2|23780	1512.9466
TCGA-KM-8439-01A-11R-2315-07	APOL3|80833	225.0628
TCGA-KM-8439-01A-11R-2315-07	APOL4|80832	38.8944
TCGA-KM-8439-01A-11R-2315-07	APOL5|80831	0
TCGA-KM-8439-01A-11R-2315-07	APOL6|80830	385.8844
TCGA-KM-8439-01A-11R-2315-07	APOLD1|81575	203.2121
TCGA-KM-8439-01A-11R-2315-07	APOM|55937	71.8016
TCGA-KM-8439-01A-11R-2315-07	APOOL|139322	137.2228
TCGA-KM-8439-01A-11R-2315-07	APOO|79135	1456.1346
TCGA-KM-8439-01A-11R-2315-07	APPBP2|10513	928.2203
TCGA-KM-8439-01A-11R-2315-07	APPL1|26060	1056.7027
TCGA-KM-8439-01A-11R-2315-07	APPL2|55198	974.9809
TCGA-KM-8439-01A-11R-2315-07	APP|351	30907.899
TCGA-KM-8439-01A-11R-2315-07	APRT|353	1529.5532
TCGA-KM-8439-01A-11R-2315-07	APTX|54840	655.0858
TCGA-KM-8439-01A-11R-2315-07	AQP10|89872	0
TCGA-KM-8439-01A-11R-2315-07	AQP11|282679	49.3827
TCGA-KM-8439-01A-11R-2315-07	AQP12A|375318	0
TCGA-KM-8439-01A-11R-2315-07	AQP12B|653437	0
TCGA-KM-8439-01A-11R-2315-07	AQP1|358	237.6969
TCGA-KM-8439-01A-11R-2315-07	AQP2|359	85.218
TCGA-KM-8439-01A-11R-2315-07	AQP3|360	16.1696
TCGA-KM-8439-01A-11R-2315-07	AQP4|361	4.3702
TCGA-KM-8439-01A-11R-2315-07	AQP5|362	.874
TCGA-KM-8439-01A-11R-2315-07	AQP6|363	2.6221
TCGA-KM-8439-01A-11R-2315-07	AQP7P1|375719	0
TCGA-KM-8439-01A-11R-2315-07	AQP7P3|441432	0
TCGA-KM-8439-01A-11R-2315-07	AQP7|364	53.3159
TCGA-KM-8439-01A-11R-2315-07	AQP8|343	.874
TCGA-KM-8439-01A-11R-2315-07	AQP9|366	27.969
TCGA-KM-8439-01A-11R-2315-07	AQPEP|206338	.874
TCGA-KM-8439-01A-11R-2315-07	AQR|9716	641.1013
TCGA-KM-8439-01A-11R-2315-07	ARAF|369	1325.03
TCGA-KM-8439-01A-11R-2315-07	ARAP1|116985	3173.5693
TCGA-KM-8439-01A-11R-2315-07	ARAP2|116984	147.7111
TCGA-KM-8439-01A-11R-2315-07	ARAP3|64411	169.5619
TCGA-KM-8439-01A-11R-2315-07	ARCN1|372	2338.0312
TCGA-KM-8439-01A-11R-2315-07	ARC|23237	9.6143
TCGA-KM-8439-01A-11R-2315-07	AREG|374	.437
TCGA-KM-8439-01A-11R-2315-07	ARF1|375	9998.0334
TCGA-KM-8439-01A-11R-2315-07	ARF3|377	6449.4701
TCGA-KM-8439-01A-11R-2315-07	ARF4|378	2229.2145
TCGA-KM-8439-01A-11R-2315-07	ARF5|381	3867.5494
TCGA-KM-8439-01A-11R-2315-07	ARF6|382	1928.985
TCGA-KM-8439-01A-11R-2315-07	ARFGAP1|55738	1285.6987
TCGA-KM-8439-01A-11R-2315-07	ARFGAP2|84364	2243.636
TCGA-KM-8439-01A-11R-2315-07	ARFGAP3|26286	1978.3677
TCGA-KM-8439-01A-11R-2315-07	ARFGEF1|10565	1830.1934
TCGA-KM-8439-01A-11R-2315-07	ARFGEF2|10564	1850.7593
TCGA-KM-8439-01A-11R-2315-07	ARFIP1|27236	793.1826
TCGA-KM-8439-01A-11R-2315-07	ARFIP2|23647	1078.1165
TCGA-KM-8439-01A-11R-2315-07	ARFRP1|10139	1017.3714
TCGA-KM-8439-01A-11R-2315-07	ARG1|383	0
TCGA-KM-8439-01A-11R-2315-07	ARG2|384	4620.4173
TCGA-KM-8439-01A-11R-2315-07	ARGFXP2|503640	.874
TCGA-KM-8439-01A-11R-2315-07	ARGFX|503582	0
TCGA-KM-8439-01A-11R-2315-07	ARGLU1|55082	1037.4741
TCGA-KM-8439-01A-11R-2315-07	ARHGAP10|79658	19.2287
TCGA-KM-8439-01A-11R-2315-07	ARHGAP11A|9824	34.9612
TCGA-KM-8439-01A-11R-2315-07	ARHGAP11B|89839	.9483
TCGA-KM-8439-01A-11R-2315-07	ARHGAP12|94134	726.3192
TCGA-KM-8439-01A-11R-2315-07	ARHGAP15|55843	41.0794
TCGA-KM-8439-01A-11R-2315-07	ARHGAP17|55114	902.8734
TCGA-KM-8439-01A-11R-2315-07	ARHGAP18|93663	841.6912
TCGA-KM-8439-01A-11R-2315-07	ARHGAP19|84986	139.4078
TCGA-KM-8439-01A-11R-2315-07	ARHGAP1|392	2215.23
TCGA-KM-8439-01A-11R-2315-07	ARHGAP20|57569	3.0591
TCGA-KM-8439-01A-11R-2315-07	ARHGAP21|57584	1093.412
TCGA-KM-8439-01A-11R-2315-07	ARHGAP22|58504	29.28
TCGA-KM-8439-01A-11R-2315-07	ARHGAP23|57636	64.6782
TCGA-KM-8439-01A-11R-2315-07	ARHGAP24|83478	2844.9689
TCGA-KM-8439-01A-11R-2315-07	ARHGAP25|9938	191.8497
TCGA-KM-8439-01A-11R-2315-07	ARHGAP26|23092	165.1917
TCGA-KM-8439-01A-11R-2315-07	ARHGAP27|201176	858.2978
TCGA-KM-8439-01A-11R-2315-07	ARHGAP28|79822	161.6956
TCGA-KM-8439-01A-11R-2315-07	ARHGAP29|9411	904.6214
TCGA-KM-8439-01A-11R-2315-07	ARHGAP30|257106	222.8777
TCGA-KM-8439-01A-11R-2315-07	ARHGAP31|57514	150.7702
TCGA-KM-8439-01A-11R-2315-07	ARHGAP32|9743	454.9328
TCGA-KM-8439-01A-11R-2315-07	ARHGAP33|115703	52.0048
TCGA-KM-8439-01A-11R-2315-07	ARHGAP36|158763	0
TCGA-KM-8439-01A-11R-2315-07	ARHGAP39|80728	311.5918
TCGA-KM-8439-01A-11R-2315-07	ARHGAP42|143872	448.8146
TCGA-KM-8439-01A-11R-2315-07	ARHGAP4|393	2973.4513
TCGA-KM-8439-01A-11R-2315-07	ARHGAP5|394	1879.6023
TCGA-KM-8439-01A-11R-2315-07	ARHGAP6|395	886.7038
TCGA-KM-8439-01A-11R-2315-07	ARHGAP8|23779	802.5784
TCGA-KM-8439-01A-11R-2315-07	ARHGAP9|64333	98.3284
TCGA-KM-8439-01A-11R-2315-07	ARHGDIA|396	4081.2848
TCGA-KM-8439-01A-11R-2315-07	ARHGDIB|397	892.822
TCGA-KM-8439-01A-11R-2315-07	ARHGDIG|398	.437
TCGA-KM-8439-01A-11R-2315-07	ARHGEF10L|55160	6933.6829
TCGA-KM-8439-01A-11R-2315-07	ARHGEF10|9639	865.2901
TCGA-KM-8439-01A-11R-2315-07	ARHGEF11|9826	1558.8332
TCGA-KM-8439-01A-11R-2315-07	ARHGEF12|23365	4098.7654
TCGA-KM-8439-01A-11R-2315-07	ARHGEF15|22899	79.5368
TCGA-KM-8439-01A-11R-2315-07	ARHGEF16|27237	1300.5572
TCGA-KM-8439-01A-11R-2315-07	ARHGEF17|9828	735.9336
TCGA-KM-8439-01A-11R-2315-07	ARHGEF18|23370	3243.9637
TCGA-KM-8439-01A-11R-2315-07	ARHGEF19|128272	218.5076
TCGA-KM-8439-01A-11R-2315-07	ARHGEF1|9138	1235.4419
TCGA-KM-8439-01A-11R-2315-07	ARHGEF2|9181	1144.1058
TCGA-KM-8439-01A-11R-2315-07	ARHGEF33|100271715	6.5552
TCGA-KM-8439-01A-11R-2315-07	ARHGEF35|445328	546.706
TCGA-KM-8439-01A-11R-2315-07	ARHGEF37|389337	198.8419
TCGA-KM-8439-01A-11R-2315-07	ARHGEF38|54848	17.0436
TCGA-KM-8439-01A-11R-2315-07	ARHGEF3|50650	2097.2359
TCGA-KM-8439-01A-11R-2315-07	ARHGEF4|50649	4.3702
TCGA-KM-8439-01A-11R-2315-07	ARHGEF5|7984	291.9261
TCGA-KM-8439-01A-11R-2315-07	ARHGEF6|9459	231.618
TCGA-KM-8439-01A-11R-2315-07	ARHGEF7|8874	1272.5882
TCGA-KM-8439-01A-11R-2315-07	ARHGEF9|23229	958.3743
TCGA-KM-8439-01A-11R-2315-07	ARID1A|8289	1544.8487
TCGA-KM-8439-01A-11R-2315-07	ARID1B|57492	1721.4028
TCGA-KM-8439-01A-11R-2315-07	ARID2|196528	360.9745
TCGA-KM-8439-01A-11R-2315-07	ARID3A|1820	76.9147
TCGA-KM-8439-01A-11R-2315-07	ARID3B|10620	118.4311
TCGA-KM-8439-01A-11R-2315-07	ARID3C|138715	.874
TCGA-KM-8439-01A-11R-2315-07	ARID4A|5926	266.5793
TCGA-KM-8439-01A-11R-2315-07	ARID4B|51742	405.9871
TCGA-KM-8439-01A-11R-2315-07	ARID5A|10865	374.085
TCGA-KM-8439-01A-11R-2315-07	ARID5B|84159	421.7197
TCGA-KM-8439-01A-11R-2315-07	ARIH1|25820	1220.1464
TCGA-KM-8439-01A-11R-2315-07	ARIH2|10425	1213.5912
TCGA-KM-8439-01A-11R-2315-07	ARL10|285598	13.5475
TCGA-KM-8439-01A-11R-2315-07	ARL11|115761	17.9176
TCGA-KM-8439-01A-11R-2315-07	ARL13A|392509	0
TCGA-KM-8439-01A-11R-2315-07	ARL13B|200894	222.0037
TCGA-KM-8439-01A-11R-2315-07	ARL14|80117	0
TCGA-KM-8439-01A-11R-2315-07	ARL15|54622	766.9617
TCGA-KM-8439-01A-11R-2315-07	ARL16|339231	526.1663
TCGA-KM-8439-01A-11R-2315-07	ARL17A|51326	56.2613
TCGA-KM-8439-01A-11R-2315-07	ARL17B|641522	2.6134
TCGA-KM-8439-01A-11R-2315-07	ARL1|400	2646.127
TCGA-KM-8439-01A-11R-2315-07	ARL2BP|23568	1776.0297
TCGA-KM-8439-01A-11R-2315-07	ARL2|402	1746.7497
TCGA-KM-8439-01A-11R-2315-07	ARL3|403	593.9036
TCGA-KM-8439-01A-11R-2315-07	ARL4A|10124	630.6129
TCGA-KM-8439-01A-11R-2315-07	ARL4C|10123	145.9631
TCGA-KM-8439-01A-11R-2315-07	ARL4D|379	3126.4066
TCGA-KM-8439-01A-11R-2315-07	ARL5A|26225	668.1962
TCGA-KM-8439-01A-11R-2315-07	ARL5B|221079	107.9428
TCGA-KM-8439-01A-11R-2315-07	ARL5C|390790	0
TCGA-KM-8439-01A-11R-2315-07	ARL6IP1|23204	4691.358
TCGA-KM-8439-01A-11R-2315-07	ARL6IP4|51329	2697.6947
TCGA-KM-8439-01A-11R-2315-07	ARL6IP5|10550	3107.615
TCGA-KM-8439-01A-11R-2315-07	ARL6IP6|151188	100.5135
TCGA-KM-8439-01A-11R-2315-07	ARL6|84100	121.4902
TCGA-KM-8439-01A-11R-2315-07	ARL8A|127829	1779.9629
TCGA-KM-8439-01A-11R-2315-07	ARL8B|55207	2293.4557
TCGA-KM-8439-01A-11R-2315-07	ARL9|132946	.437
TCGA-KM-8439-01A-11R-2315-07	ARMC10|83787	574.876
TCGA-KM-8439-01A-11R-2315-07	ARMC1|55156	485.0869
TCGA-KM-8439-01A-11R-2315-07	ARMC2|84071	49.8197
TCGA-KM-8439-01A-11R-2315-07	ARMC3|219681	.874
TCGA-KM-8439-01A-11R-2315-07	ARMC4|55130	0
TCGA-KM-8439-01A-11R-2315-07	ARMC5|79798	361.4116
TCGA-KM-8439-01A-11R-2315-07	ARMC6|93436	609.9727
TCGA-KM-8439-01A-11R-2315-07	ARMC7|79637	1019.9934
TCGA-KM-8439-01A-11R-2315-07	ARMC8|25852	595.2147
TCGA-KM-8439-01A-11R-2315-07	ARMC9|80210	135.0377
TCGA-KM-8439-01A-11R-2315-07	ARMCX1|51309	485.9609
TCGA-KM-8439-01A-11R-2315-07	ARMCX2|9823	704.0315
TCGA-KM-8439-01A-11R-2315-07	ARMCX3|51566	1731.0172
TCGA-KM-8439-01A-11R-2315-07	ARMCX5|64860	233.8031
TCGA-KM-8439-01A-11R-2315-07	ARMCX6|54470	319.8951
TCGA-KM-8439-01A-11R-2315-07	ARMS2|387715	0
TCGA-KM-8439-01A-11R-2315-07	ARNT2|9915	2546.9245
TCGA-KM-8439-01A-11R-2315-07	ARNTL2|56938	5.2442
TCGA-KM-8439-01A-11R-2315-07	ARNTL|406	377.5811
TCGA-KM-8439-01A-11R-2315-07	ARNT|405	950.508
TCGA-KM-8439-01A-11R-2315-07	ARPC1A|10552	2099.421
TCGA-KM-8439-01A-11R-2315-07	ARPC1B|10095	923.8501
TCGA-KM-8439-01A-11R-2315-07	ARPC2|10109	2410.1388
TCGA-KM-8439-01A-11R-2315-07	ARPC3|10094	3062.6024
TCGA-KM-8439-01A-11R-2315-07	ARPC4|10093	3338.595
TCGA-KM-8439-01A-11R-2315-07	ARPC5L|81873	1170.7637
TCGA-KM-8439-01A-11R-2315-07	ARPC5|10092	1748.0607
TCGA-KM-8439-01A-11R-2315-07	ARPM1|84517	44.1385
TCGA-KM-8439-01A-11R-2315-07	ARPP19|10776	2439.8558
TCGA-KM-8439-01A-11R-2315-07	ARPP21|10777	0
TCGA-KM-8439-01A-11R-2315-07	ARR3|407	0
TCGA-KM-8439-01A-11R-2315-07	ARRB1|408	421.7197
TCGA-KM-8439-01A-11R-2315-07	ARRB2|409	635.4201
TCGA-KM-8439-01A-11R-2315-07	ARRDC1|92714	977.166
TCGA-KM-8439-01A-11R-2315-07	ARRDC2|27106	283.1858
TCGA-KM-8439-01A-11R-2315-07	ARRDC3|57561	1065.88
TCGA-KM-8439-01A-11R-2315-07	ARRDC4|91947	190.1016
TCGA-KM-8439-01A-11R-2315-07	ARRDC5|645432	1.7481
TCGA-KM-8439-01A-11R-2315-07	ARSA|410	574.238
TCGA-KM-8439-01A-11R-2315-07	ARSB|411	179.1762
TCGA-KM-8439-01A-11R-2315-07	ARSD|414	3778.4333
TCGA-KM-8439-01A-11R-2315-07	ARSE|415	1071.1242
TCGA-KM-8439-01A-11R-2315-07	ARSF|416	0
TCGA-KM-8439-01A-11R-2315-07	ARSG|22901	168.6879
TCGA-KM-8439-01A-11R-2315-07	ARSH|347527	0
TCGA-KM-8439-01A-11R-2315-07	ARSI|340075	.874
TCGA-KM-8439-01A-11R-2315-07	ARSJ|79642	38.8944
TCGA-KM-8439-01A-11R-2315-07	ARSK|153642	254.3428
TCGA-KM-8439-01A-11R-2315-07	ART1|417	0
TCGA-KM-8439-01A-11R-2315-07	ART3|419	0
TCGA-KM-8439-01A-11R-2315-07	ART4|420	1.7481
TCGA-KM-8439-01A-11R-2315-07	ART5|116969	1.311
TCGA-KM-8439-01A-11R-2315-07	ARTN|9048	128.4825
TCGA-KM-8439-01A-11R-2315-07	ARV1|64801	1278.7064
TCGA-KM-8439-01A-11R-2315-07	ARVCF|421	134.6007
TCGA-KM-8439-01A-11R-2315-07	ARX|170302	0
TCGA-KM-8439-01A-11R-2315-07	AR|367	1.7481
TCGA-KM-8439-01A-11R-2315-07	AS3MT|57412	1153.7201
TCGA-KM-8439-01A-11R-2315-07	ASAH1|427	10184.2019
TCGA-KM-8439-01A-11R-2315-07	ASAH2B|653308	14.4215
TCGA-KM-8439-01A-11R-2315-07	ASAH2|56624	3.0591
TCGA-KM-8439-01A-11R-2315-07	ASAM|79827	.874
TCGA-KM-8439-01A-11R-2315-07	ASAP1IT1|29065	0
TCGA-KM-8439-01A-11R-2315-07	ASAP1|50807	366.6557
TCGA-KM-8439-01A-11R-2315-07	ASAP2|8853	3440.1835
TCGA-KM-8439-01A-11R-2315-07	ASAP3|55616	2440.2928
TCGA-KM-8439-01A-11R-2315-07	ASB10|136371	0
TCGA-KM-8439-01A-11R-2315-07	ASB11|140456	0
TCGA-KM-8439-01A-11R-2315-07	ASB12|142689	9.9858
TCGA-KM-8439-01A-11R-2315-07	ASB13|79754	383.2623
TCGA-KM-8439-01A-11R-2315-07	ASB14|142686	6.1182
TCGA-KM-8439-01A-11R-2315-07	ASB15|142685	0
TCGA-KM-8439-01A-11R-2315-07	ASB16|92591	109.0222
TCGA-KM-8439-01A-11R-2315-07	ASB17|127247	0
TCGA-KM-8439-01A-11R-2315-07	ASB18|401036	0
TCGA-KM-8439-01A-11R-2315-07	ASB1|51665	270.307
TCGA-KM-8439-01A-11R-2315-07	ASB2|51676	7.8663
TCGA-KM-8439-01A-11R-2315-07	ASB3|51130	145.5261
TCGA-KM-8439-01A-11R-2315-07	ASB4|51666	0
TCGA-KM-8439-01A-11R-2315-07	ASB5|140458	.874
TCGA-KM-8439-01A-11R-2315-07	ASB6|140459	1782.9914
TCGA-KM-8439-01A-11R-2315-07	ASB7|140460	395.0617
TCGA-KM-8439-01A-11R-2315-07	ASB8|140461	1210.5321
TCGA-KM-8439-01A-11R-2315-07	ASB9|140462	38.4573
TCGA-KM-8439-01A-11R-2315-07	ASCC1|51008	509.1227
TCGA-KM-8439-01A-11R-2315-07	ASCC2|84164	1736.2613
TCGA-KM-8439-01A-11R-2315-07	ASCC3|10973	541.4618
TCGA-KM-8439-01A-11R-2315-07	ASCL1|429	0
TCGA-KM-8439-01A-11R-2315-07	ASCL2|430	13.5475
TCGA-KM-8439-01A-11R-2315-07	ASCL3|56676	0
TCGA-KM-8439-01A-11R-2315-07	ASCL4|121549	0
TCGA-KM-8439-01A-11R-2315-07	ASF1A|25842	492.5161
TCGA-KM-8439-01A-11R-2315-07	ASF1B|55723	48.0717
TCGA-KM-8439-01A-11R-2315-07	ASFMR1|100126270	.874
TCGA-KM-8439-01A-11R-2315-07	ASGR1|432	30.154
TCGA-KM-8439-01A-11R-2315-07	ASGR2|433	7.4293
TCGA-KM-8439-01A-11R-2315-07	ASH1L|55870	1040.7167
TCGA-KM-8439-01A-11R-2315-07	ASH2L|9070	913.7988
TCGA-KM-8439-01A-11R-2315-07	ASIP|434	0
TCGA-KM-8439-01A-11R-2315-07	ASL|435	1041.8442
TCGA-KM-8439-01A-11R-2315-07	ASMTL|8623	510.4337
TCGA-KM-8439-01A-11R-2315-07	ASMT|438	.437
TCGA-KM-8439-01A-11R-2315-07	ASNA1|439	1997.1594
TCGA-KM-8439-01A-11R-2315-07	ASNSD1|54529	1105.2114
TCGA-KM-8439-01A-11R-2315-07	ASNS|440	1226.2646
TCGA-KM-8439-01A-11R-2315-07	ASPA|443	177.4282
TCGA-KM-8439-01A-11R-2315-07	ASPDH|554235	0
TCGA-KM-8439-01A-11R-2315-07	ASPG|374569	.874
TCGA-KM-8439-01A-11R-2315-07	ASPHD1|253982	2.6221
TCGA-KM-8439-01A-11R-2315-07	ASPHD2|57168	96.5804
TCGA-KM-8439-01A-11R-2315-07	ASPH|444	1204.6018
TCGA-KM-8439-01A-11R-2315-07	ASPM|259266	5.6812
TCGA-KM-8439-01A-11R-2315-07	ASPN|54829	36.7093
TCGA-KM-8439-01A-11R-2315-07	ASPRV1|151516	64.6433
TCGA-KM-8439-01A-11R-2315-07	ASPSCR1|79058	892.385
TCGA-KM-8439-01A-11R-2315-07	ASRGL1|80150	566.3717
TCGA-KM-8439-01A-11R-2315-07	ASS1|445	1849.0113
TCGA-KM-8439-01A-11R-2315-07	ASTE1|28990	151.4913
TCGA-KM-8439-01A-11R-2315-07	ASTL|431705	.874
TCGA-KM-8439-01A-11R-2315-07	ASTN1|460	19.6657
TCGA-KM-8439-01A-11R-2315-07	ASTN2|23245	159.9476
TCGA-KM-8439-01A-11R-2315-07	ASXL1|171023	751.6661
TCGA-KM-8439-01A-11R-2315-07	ASXL2|55252	234.2401
TCGA-KM-8439-01A-11R-2315-07	ASXL3|80816	42.3905
TCGA-KM-8439-01A-11R-2315-07	ASZ1|136991	0
TCGA-KM-8439-01A-11R-2315-07	ATAD1|84896	1604.7198
TCGA-KM-8439-01A-11R-2315-07	ATAD2B|54454	175.6801
TCGA-KM-8439-01A-11R-2315-07	ATAD2|29028	81.2848
TCGA-KM-8439-01A-11R-2315-07	ATAD3A|55210	889.7629
TCGA-KM-8439-01A-11R-2315-07	ATAD3B|83858	286.2449
TCGA-KM-8439-01A-11R-2315-07	ATAD3C|219293	748.17
TCGA-KM-8439-01A-11R-2315-07	ATAD5|79915	8.7403
TCGA-KM-8439-01A-11R-2315-07	ATCAY|85300	.437
TCGA-KM-8439-01A-11R-2315-07	ATE1|11101	117.1201
TCGA-KM-8439-01A-11R-2315-07	ATF1|466	423.9047
TCGA-KM-8439-01A-11R-2315-07	ATF2|1386	305.9106
TCGA-KM-8439-01A-11R-2315-07	ATF3|467	409.9202
TCGA-KM-8439-01A-11R-2315-07	ATF4|468	12562.0015
TCGA-KM-8439-01A-11R-2315-07	ATF5|22809	442.2594
TCGA-KM-8439-01A-11R-2315-07	ATF6B|1388	1654.9765
TCGA-KM-8439-01A-11R-2315-07	ATF6|22926	821.5886
TCGA-KM-8439-01A-11R-2315-07	ATF7IP2|80063	79.0997
TCGA-KM-8439-01A-11R-2315-07	ATF7IP|55729	396.3728
TCGA-KM-8439-01A-11R-2315-07	ATF7|11016	725.0082
TCGA-KM-8439-01A-11R-2315-07	ATG10|83734	128.0454
TCGA-KM-8439-01A-11R-2315-07	ATG12|9140	194.9088
TCGA-KM-8439-01A-11R-2315-07	ATG16L1|55054	510.4337
TCGA-KM-8439-01A-11R-2315-07	ATG16L2|89849	352.6975
TCGA-KM-8439-01A-11R-2315-07	ATG2A|23130	568.9938
TCGA-KM-8439-01A-11R-2315-07	ATG2B|55102	567.6827
TCGA-KM-8439-01A-11R-2315-07	ATG3|64422	1208.347
TCGA-KM-8439-01A-11R-2315-07	ATG4A|115201	541.4618
TCGA-KM-8439-01A-11R-2315-07	ATG4B|23192	1306.6754
TCGA-KM-8439-01A-11R-2315-07	ATG4C|84938	257.839
TCGA-KM-8439-01A-11R-2315-07	ATG4D|84971	1184.1189
TCGA-KM-8439-01A-11R-2315-07	ATG5|9474	680.4326
TCGA-KM-8439-01A-11R-2315-07	ATG7|10533	912.1206
TCGA-KM-8439-01A-11R-2315-07	ATG9A|79065	1463.7911
TCGA-KM-8439-01A-11R-2315-07	ATG9B|285973	2.4648
TCGA-KM-8439-01A-11R-2315-07	ATHL1|80162	90.8992
TCGA-KM-8439-01A-11R-2315-07	ATIC|471	1380.094
TCGA-KM-8439-01A-11R-2315-07	ATL1|51062	110.1278
TCGA-KM-8439-01A-11R-2315-07	ATL2|64225	1096.9081
TCGA-KM-8439-01A-11R-2315-07	ATL3|25923	159.0735
TCGA-KM-8439-01A-11R-2315-07	ATMIN|23300	1305.3644
TCGA-KM-8439-01A-11R-2315-07	ATM|472	560.6905
TCGA-KM-8439-01A-11R-2315-07	ATN1|1822	3802.0321
TCGA-KM-8439-01A-11R-2315-07	ATOH1|474	0
TCGA-KM-8439-01A-11R-2315-07	ATOH7|220202	3.9331
TCGA-KM-8439-01A-11R-2315-07	ATOH8|84913	580.7932
TCGA-KM-8439-01A-11R-2315-07	ATOX1|475	1417.2402
TCGA-KM-8439-01A-11R-2315-07	ATP10A|57194	8.3033
TCGA-KM-8439-01A-11R-2315-07	ATP10B|23120	9.6143
TCGA-KM-8439-01A-11R-2315-07	ATP10D|57205	440.5113
TCGA-KM-8439-01A-11R-2315-07	ATP11A|23250	115.809
TCGA-KM-8439-01A-11R-2315-07	ATP11B|23200	758.2213
TCGA-KM-8439-01A-11R-2315-07	ATP11C|286410	149.8962
TCGA-KM-8439-01A-11R-2315-07	ATP12A|479	59.8711
TCGA-KM-8439-01A-11R-2315-07	ATP13A1|57130	1429.0397
TCGA-KM-8439-01A-11R-2315-07	ATP13A2|23400	1163.3344
TCGA-KM-8439-01A-11R-2315-07	ATP13A3|79572	1548.7818
TCGA-KM-8439-01A-11R-2315-07	ATP13A4|84239	1.7481
TCGA-KM-8439-01A-11R-2315-07	ATP13A5|344905	0
TCGA-KM-8439-01A-11R-2315-07	ATP1A1|476	26839.6853
TCGA-KM-8439-01A-11R-2315-07	ATP1A2|477	4.8072
TCGA-KM-8439-01A-11R-2315-07	ATP1A3|478	1.311
TCGA-KM-8439-01A-11R-2315-07	ATP1A4|480	0
TCGA-KM-8439-01A-11R-2315-07	ATP1B1|481	117408.8758
TCGA-KM-8439-01A-11R-2315-07	ATP1B2|482	824.6477
TCGA-KM-8439-01A-11R-2315-07	ATP1B3|483	2034.3057
TCGA-KM-8439-01A-11R-2315-07	ATP1B4|23439	0
TCGA-KM-8439-01A-11R-2315-07	ATP2A1|487	13.5475
TCGA-KM-8439-01A-11R-2315-07	ATP2A2|488	2902.6549
TCGA-KM-8439-01A-11R-2315-07	ATP2A3|489	118.8681
TCGA-KM-8439-01A-11R-2315-07	ATP2B1|490	520.4851
TCGA-KM-8439-01A-11R-2315-07	ATP2B2|491	4.8072
TCGA-KM-8439-01A-11R-2315-07	ATP2B3|492	0
TCGA-KM-8439-01A-11R-2315-07	ATP2B4|493	1980.9898
TCGA-KM-8439-01A-11R-2315-07	ATP2C1|27032	3897.4544
TCGA-KM-8439-01A-11R-2315-07	ATP2C2|9914	446.6295
TCGA-KM-8439-01A-11R-2315-07	ATP4A|495	0
TCGA-KM-8439-01A-11R-2315-07	ATP4B|496	0
TCGA-KM-8439-01A-11R-2315-07	ATP5A1|498	35172.7303
TCGA-KM-8439-01A-11R-2315-07	ATP5B|506	35945.8101
TCGA-KM-8439-01A-11R-2315-07	ATP5C1|509	10200.3715
TCGA-KM-8439-01A-11R-2315-07	ATP5D|513	3691.0303
TCGA-KM-8439-01A-11R-2315-07	ATP5EP2|432369	38.0203
TCGA-KM-8439-01A-11R-2315-07	ATP5E|514	5207.473
TCGA-KM-8439-01A-11R-2315-07	ATP5F1|515	7452.857
TCGA-KM-8439-01A-11R-2315-07	ATP5G1|516	4625.8057
TCGA-KM-8439-01A-11R-2315-07	ATP5G2|517	6628.6463
TCGA-KM-8439-01A-11R-2315-07	ATP5G3|518	13277.8324
TCGA-KM-8439-01A-11R-2315-07	ATP5H|10476	7746.9682
TCGA-KM-8439-01A-11R-2315-07	ATP5I|521	3687.0622
TCGA-KM-8439-01A-11R-2315-07	ATP5J2|9551	3377.2534
TCGA-KM-8439-01A-11R-2315-07	ATP5J|522	4828.878
TCGA-KM-8439-01A-11R-2315-07	ATP5L2|267020	2.1851
TCGA-KM-8439-01A-11R-2315-07	ATP5L|10632	6939.8012
TCGA-KM-8439-01A-11R-2315-07	ATP5O|539	9159.4013
TCGA-KM-8439-01A-11R-2315-07	ATP5SL|55101	1509.4505
TCGA-KM-8439-01A-11R-2315-07	ATP5S|27109	169.5619
TCGA-KM-8439-01A-11R-2315-07	ATP6AP1L|92270	73.8556
TCGA-KM-8439-01A-11R-2315-07	ATP6AP1|537	6451.6552
TCGA-KM-8439-01A-11R-2315-07	ATP6AP2|10159	3371.1351
TCGA-KM-8439-01A-11R-2315-07	ATP6V0A1|535	1511.6355
TCGA-KM-8439-01A-11R-2315-07	ATP6V0A2|23545	406.8611
TCGA-KM-8439-01A-11R-2315-07	ATP6V0A4|50617	3932.8351
TCGA-KM-8439-01A-11R-2315-07	ATP6V0B|533	6166.7213
TCGA-KM-8439-01A-11R-2315-07	ATP6V0C|527	6860.8107
TCGA-KM-8439-01A-11R-2315-07	ATP6V0D1|9114	3956.2985
TCGA-KM-8439-01A-11R-2315-07	ATP6V0D2|245972	4310.2808
TCGA-KM-8439-01A-11R-2315-07	ATP6V0E1|8992	4433.5191
TCGA-KM-8439-01A-11R-2315-07	ATP6V0E2|155066	3578.7261
TCGA-KM-8439-01A-11R-2315-07	ATP6V1A|523	5101.2783
TCGA-KM-8439-01A-11R-2315-07	ATP6V1B1|525	4487.2719
TCGA-KM-8439-01A-11R-2315-07	ATP6V1B2|526	2296.5148
TCGA-KM-8439-01A-11R-2315-07	ATP6V1C1|528	2545.1764
TCGA-KM-8439-01A-11R-2315-07	ATP6V1C2|245973	22.3533
TCGA-KM-8439-01A-11R-2315-07	ATP6V1D|51382	2650.9341
TCGA-KM-8439-01A-11R-2315-07	ATP6V1E1|529	4639.7902
TCGA-KM-8439-01A-11R-2315-07	ATP6V1E2|90423	75.1666
TCGA-KM-8439-01A-11R-2315-07	ATP6V1F|9296	7230.1409
TCGA-KM-8439-01A-11R-2315-07	ATP6V1G1|9550	4221.1297
TCGA-KM-8439-01A-11R-2315-07	ATP6V1G2|534	46.7169
TCGA-KM-8439-01A-11R-2315-07	ATP6V1G3|127124	.874
TCGA-KM-8439-01A-11R-2315-07	ATP6V1H|51606	3377.2534
TCGA-KM-8439-01A-11R-2315-07	ATP7A|538	173.495
TCGA-KM-8439-01A-11R-2315-07	ATP7B|540	304.1626
TCGA-KM-8439-01A-11R-2315-07	ATP8A1|10396	995.0836
TCGA-KM-8439-01A-11R-2315-07	ATP8A2|51761	0
TCGA-KM-8439-01A-11R-2315-07	ATP8B1|5205	434.5242
TCGA-KM-8439-01A-11R-2315-07	ATP8B2|57198	240.3584
TCGA-KM-8439-01A-11R-2315-07	ATP8B3|148229	1.7481
TCGA-KM-8439-01A-11R-2315-07	ATP8B4|79895	13.1105
TCGA-KM-8439-01A-11R-2315-07	ATP8B5P|158381	24.0358
TCGA-KM-8439-01A-11R-2315-07	ATP9A|10079	879.7116
TCGA-KM-8439-01A-11R-2315-07	ATP9B|374868	676.9365
TCGA-KM-8439-01A-11R-2315-07	ATPAF1|64756	2983.2142
TCGA-KM-8439-01A-11R-2315-07	ATPAF2|91647	714.9568
TCGA-KM-8439-01A-11R-2315-07	ATPBD4|89978	97.8914
TCGA-KM-8439-01A-11R-2315-07	ATPIF1|93974	5794.3844
TCGA-KM-8439-01A-11R-2315-07	ATRIP|84126	238.5622
TCGA-KM-8439-01A-11R-2315-07	ATRNL1|26033	76.9147
TCGA-KM-8439-01A-11R-2315-07	ATRN|8455	2199.4974
TCGA-KM-8439-01A-11R-2315-07	ATRX|546	1013.4382
TCGA-KM-8439-01A-11R-2315-07	ATR|545	360.1005
TCGA-KM-8439-01A-11R-2315-07	ATXN10|25814	1420.7364
TCGA-KM-8439-01A-11R-2315-07	ATXN1L|342371	979.351
TCGA-KM-8439-01A-11R-2315-07	ATXN1|6310	488.146
TCGA-KM-8439-01A-11R-2315-07	ATXN2L|11273	3085.3272
TCGA-KM-8439-01A-11R-2315-07	ATXN2|6311	1059.3248
TCGA-KM-8439-01A-11R-2315-07	ATXN3L|92552	0
TCGA-KM-8439-01A-11R-2315-07	ATXN3|4287	249.5357
TCGA-KM-8439-01A-11R-2315-07	ATXN7L1|222255	128.9195
TCGA-KM-8439-01A-11R-2315-07	ATXN7L2|127002	151.6443
TCGA-KM-8439-01A-11R-2315-07	ATXN7L3B|552889	1797.8805
TCGA-KM-8439-01A-11R-2315-07	ATXN7L3|56970	1262.9739
TCGA-KM-8439-01A-11R-2315-07	ATXN7|6314	508.2487
TCGA-KM-8439-01A-11R-2315-07	ATXN8OS|6315	0
TCGA-KM-8439-01A-11R-2315-07	AUH|549	1716.5957
TCGA-KM-8439-01A-11R-2315-07	AUP1|550	2416.1521
TCGA-KM-8439-01A-11R-2315-07	AURKAIP1|54998	2898.7217
TCGA-KM-8439-01A-11R-2315-07	AURKAPS1|6791	7.8663
TCGA-KM-8439-01A-11R-2315-07	AURKA|6790	255.6539
TCGA-KM-8439-01A-11R-2315-07	AURKB|9212	8.7403
TCGA-KM-8439-01A-11R-2315-07	AURKC|6795	4.8072
TCGA-KM-8439-01A-11R-2315-07	AUTS2|26053	125.4234
TCGA-KM-8439-01A-11R-2315-07	AVEN|57099	101.3875
TCGA-KM-8439-01A-11R-2315-07	AVIL|10677	97.0174
TCGA-KM-8439-01A-11R-2315-07	AVL9|23080	105.3207
TCGA-KM-8439-01A-11R-2315-07	AVPI1|60370	551.9502
TCGA-KM-8439-01A-11R-2315-07	AVPR1A|552	52.4418
TCGA-KM-8439-01A-11R-2315-07	AVPR1B|553	.437
TCGA-KM-8439-01A-11R-2315-07	AVPR2|554	300.2294
TCGA-KM-8439-01A-11R-2315-07	AVP|551	0
TCGA-KM-8439-01A-11R-2315-07	AWAT1|158833	0
TCGA-KM-8439-01A-11R-2315-07	AWAT2|158835	0
TCGA-KM-8439-01A-11R-2315-07	AXIN1|8312	928.2203
TCGA-KM-8439-01A-11R-2315-07	AXIN2|8313	103.1356
TCGA-KM-8439-01A-11R-2315-07	AXL|558	481.5907
TCGA-KM-8439-01A-11R-2315-07	AZGP1|563	0
TCGA-KM-8439-01A-11R-2315-07	AZI1|22994	767.3987
TCGA-KM-8439-01A-11R-2315-07	AZI2|64343	1040.9702
TCGA-KM-8439-01A-11R-2315-07	AZIN1|51582	1527.8051
TCGA-KM-8439-01A-11R-2315-07	AZU1|566	0
TCGA-KM-8439-01A-11R-2315-07	B2M|567	29614.7711
TCGA-KM-8439-01A-11R-2315-07	B3GALNT1|8706	659.8929
TCGA-KM-8439-01A-11R-2315-07	B3GALNT2|148789	586.5268
TCGA-KM-8439-01A-11R-2315-07	B3GALT1|8708	.437
TCGA-KM-8439-01A-11R-2315-07	B3GALT2|8707	1.311
TCGA-KM-8439-01A-11R-2315-07	B3GALT4|8705	39.3314
TCGA-KM-8439-01A-11R-2315-07	B3GALT5|10317	0
TCGA-KM-8439-01A-11R-2315-07	B3GALT6|126792	573.3639
TCGA-KM-8439-01A-11R-2315-07	B3GALTL|145173	402.054
TCGA-KM-8439-01A-11R-2315-07	B3GAT1|27087	332.5686
TCGA-KM-8439-01A-11R-2315-07	B3GAT2|135152	2.2506
TCGA-KM-8439-01A-11R-2315-07	B3GAT3|26229	1769.0375
TCGA-KM-8439-01A-11R-2315-07	B3GNT1|11041	1045.3403
TCGA-KM-8439-01A-11R-2315-07	B3GNT2|10678	1155.9052
TCGA-KM-8439-01A-11R-2315-07	B3GNT3|10331	0
TCGA-KM-8439-01A-11R-2315-07	B3GNT4|79369	0
TCGA-KM-8439-01A-11R-2315-07	B3GNT5|84002	163.8807
TCGA-KM-8439-01A-11R-2315-07	B3GNT6|192134	0
TCGA-KM-8439-01A-11R-2315-07	B3GNT7|93010	12.6734
TCGA-KM-8439-01A-11R-2315-07	B3GNT8|374907	57.249
TCGA-KM-8439-01A-11R-2315-07	B3GNT9|84752	766.2318
TCGA-KM-8439-01A-11R-2315-07	B3GNTL1|146712	72.8548
TCGA-KM-8439-01A-11R-2315-07	B4GALNT1|2583	6.9922
TCGA-KM-8439-01A-11R-2315-07	B4GALNT2|124872	2.1851
TCGA-KM-8439-01A-11R-2315-07	B4GALNT3|283358	1563.2033
TCGA-KM-8439-01A-11R-2315-07	B4GALNT4|338707	0
TCGA-KM-8439-01A-11R-2315-07	B4GALT1|2683	3422.7029
TCGA-KM-8439-01A-11R-2315-07	B4GALT2|8704	648.0935
TCGA-KM-8439-01A-11R-2315-07	B4GALT3|8703	1196.5476
TCGA-KM-8439-01A-11R-2315-07	B4GALT4|8702	431.771
TCGA-KM-8439-01A-11R-2315-07	B4GALT5|9334	795.3676
TCGA-KM-8439-01A-11R-2315-07	B4GALT6|9331	312.4659
TCGA-KM-8439-01A-11R-2315-07	B4GALT7|11285	1666.7759
TCGA-KM-8439-01A-11R-2315-07	B9D1|27077	300.2513
TCGA-KM-8439-01A-11R-2315-07	B9D2|80776	124.5493
TCGA-KM-8439-01A-11R-2315-07	BAALC|79870	58.123
TCGA-KM-8439-01A-11R-2315-07	BAAT|570	3.4961
TCGA-KM-8439-01A-11R-2315-07	BACE1|23621	1123.566
TCGA-KM-8439-01A-11R-2315-07	BACE2|25825	2913.5802
TCGA-KM-8439-01A-11R-2315-07	BACH1|571	666.0111
TCGA-KM-8439-01A-11R-2315-07	BACH2|60468	17.4806
TCGA-KM-8439-01A-11R-2315-07	BAD|572	1853.0536
TCGA-KM-8439-01A-11R-2315-07	BAG1|573	5645.9478
TCGA-KM-8439-01A-11R-2315-07	BAG2|9532	95.7063
TCGA-KM-8439-01A-11R-2315-07	BAG3|9531	2414.9459
TCGA-KM-8439-01A-11R-2315-07	BAG4|9530	114.061
TCGA-KM-8439-01A-11R-2315-07	BAG5|9529	1411.9961
TCGA-KM-8439-01A-11R-2315-07	BAGE2|85319	.437
TCGA-KM-8439-01A-11R-2315-07	BAGE|574	0
TCGA-KM-8439-01A-11R-2315-07	BAHCC1|57597	177.4282
TCGA-KM-8439-01A-11R-2315-07	BAHD1|22893	1140.1726
TCGA-KM-8439-01A-11R-2315-07	BAI1|575	.437
TCGA-KM-8439-01A-11R-2315-07	BAI2|576	18.7917
TCGA-KM-8439-01A-11R-2315-07	BAI3|577	7.4293
TCGA-KM-8439-01A-11R-2315-07	BAIAP2L1|55971	1806.6208
TCGA-KM-8439-01A-11R-2315-07	BAIAP2L2|80115	13.1105
TCGA-KM-8439-01A-11R-2315-07	BAIAP2|10458	1908.4453
TCGA-KM-8439-01A-11R-2315-07	BAIAP3|8938	1753.9867
TCGA-KM-8439-01A-11R-2315-07	BAK1|578	1431.6618
TCGA-KM-8439-01A-11R-2315-07	BAMBI|25805	39.7684
TCGA-KM-8439-01A-11R-2315-07	BANF1|8815	2134.3822
TCGA-KM-8439-01A-11R-2315-07	BANF2|140836	0
TCGA-KM-8439-01A-11R-2315-07	BANK1|55024	11.3624
TCGA-KM-8439-01A-11R-2315-07	BANP|54971	301.9775
TCGA-KM-8439-01A-11R-2315-07	BAP1|8314	2290.3966
TCGA-KM-8439-01A-11R-2315-07	BARD1|580	5.2442
TCGA-KM-8439-01A-11R-2315-07	BARHL1|56751	0
TCGA-KM-8439-01A-11R-2315-07	BARHL2|343472	0
TCGA-KM-8439-01A-11R-2315-07	BARX1|56033	0
TCGA-KM-8439-01A-11R-2315-07	BARX2|8538	839.0692
TCGA-KM-8439-01A-11R-2315-07	BASE|317716	0
TCGA-KM-8439-01A-11R-2315-07	BASP1|10409	687.8619
TCGA-KM-8439-01A-11R-2315-07	BAT1|7919	2345.5042
TCGA-KM-8439-01A-11R-2315-07	BAT2L1|84726	2372.5336
TCGA-KM-8439-01A-11R-2315-07	BAT2L2|23215	1492.4069
TCGA-KM-8439-01A-11R-2315-07	BAT2|7916	4990.7134
TCGA-KM-8439-01A-11R-2315-07	BAT3|7917	3148.5633
TCGA-KM-8439-01A-11R-2315-07	BAT4|7918	547.58
TCGA-KM-8439-01A-11R-2315-07	BAT5|7920	1216.6503
TCGA-KM-8439-01A-11R-2315-07	BATF2|116071	137.6598
TCGA-KM-8439-01A-11R-2315-07	BATF3|55509	28.843
TCGA-KM-8439-01A-11R-2315-07	BATF|10538	66.8633
TCGA-KM-8439-01A-11R-2315-07	BAX|581	871.8453
TCGA-KM-8439-01A-11R-2315-07	BAZ1A|11177	163.0067
TCGA-KM-8439-01A-11R-2315-07	BAZ1B|9031	1162.8974
TCGA-KM-8439-01A-11R-2315-07	BAZ2A|11176	1241.5383
TCGA-KM-8439-01A-11R-2315-07	BAZ2B|29994	472.1731
TCGA-KM-8439-01A-11R-2315-07	BBC3|27113	270.9494
TCGA-KM-8439-01A-11R-2315-07	BBOX1|8424	0
TCGA-KM-8439-01A-11R-2315-07	BBS10|79738	274.0085
TCGA-KM-8439-01A-11R-2315-07	BBS12|166379	214.5745
TCGA-KM-8439-01A-11R-2315-07	BBS1|582	1551.8409
TCGA-KM-8439-01A-11R-2315-07	BBS2|583	1335.5184
TCGA-KM-8439-01A-11R-2315-07	BBS4|585	505.6266
TCGA-KM-8439-01A-11R-2315-07	BBS5|129880	370.5889
TCGA-KM-8439-01A-11R-2315-07	BBS7|55212	229.433
TCGA-KM-8439-01A-11R-2315-07	BBS9|27241	489.894
TCGA-KM-8439-01A-11R-2315-07	BBX|56987	995.9576
TCGA-KM-8439-01A-11R-2315-07	BCAM|4059	6762.373
TCGA-KM-8439-01A-11R-2315-07	BCAN|63827	3.0591
TCGA-KM-8439-01A-11R-2315-07	BCAP29|55973	550.6391
TCGA-KM-8439-01A-11R-2315-07	BCAP31|10134	4368.8408
TCGA-KM-8439-01A-11R-2315-07	BCAR1|9564	4841.2542
TCGA-KM-8439-01A-11R-2315-07	BCAR3|8412	3299.4603
TCGA-KM-8439-01A-11R-2315-07	BCAR4|400500	0
TCGA-KM-8439-01A-11R-2315-07	BCAS1|8537	.437
TCGA-KM-8439-01A-11R-2315-07	BCAS2|10286	643.0547
TCGA-KM-8439-01A-11R-2315-07	BCAS3|54828	927.7832
TCGA-KM-8439-01A-11R-2315-07	BCAS4|55653	2080.6293
TCGA-KM-8439-01A-11R-2315-07	BCAT1|586	49.8197
TCGA-KM-8439-01A-11R-2315-07	BCAT2|587	1710.4774
TCGA-KM-8439-01A-11R-2315-07	BCCIP|56647	1374.9372
TCGA-KM-8439-01A-11R-2315-07	BCDIN3D|144233	180.4567
TCGA-KM-8439-01A-11R-2315-07	BCHE|590	1.7481
TCGA-KM-8439-01A-11R-2315-07	BCKDHA|593	1937.2883
TCGA-KM-8439-01A-11R-2315-07	BCKDHB|594	900.2513
TCGA-KM-8439-01A-11R-2315-07	BCKDK|10295	1804.4357
TCGA-KM-8439-01A-11R-2315-07	BCL10|8915	757.3473
TCGA-KM-8439-01A-11R-2315-07	BCL11A|53335	4.3702
TCGA-KM-8439-01A-11R-2315-07	BCL11B|64919	11.3624
TCGA-KM-8439-01A-11R-2315-07	BCL2A1|597	26.6579
TCGA-KM-8439-01A-11R-2315-07	BCL2L10|10017	38.0203
TCGA-KM-8439-01A-11R-2315-07	BCL2L11|10018	635.8571
TCGA-KM-8439-01A-11R-2315-07	BCL2L12|83596	85.7948
TCGA-KM-8439-01A-11R-2315-07	BCL2L13|23786	2242.7619
TCGA-KM-8439-01A-11R-2315-07	BCL2L14|79370	2.6221
TCGA-KM-8439-01A-11R-2315-07	BCL2L15|440603	4.3702
TCGA-KM-8439-01A-11R-2315-07	BCL2L1|598	13533.4863
TCGA-KM-8439-01A-11R-2315-07	BCL2L2|599	2174.3559
TCGA-KM-8439-01A-11R-2315-07	BCL2|596	704.9055
TCGA-KM-8439-01A-11R-2315-07	BCL3|602	1000.7648
TCGA-KM-8439-01A-11R-2315-07	BCL6B|255877	200.153
TCGA-KM-8439-01A-11R-2315-07	BCL6|604	396.8098
TCGA-KM-8439-01A-11R-2315-07	BCL7A|605	1203.9768
TCGA-KM-8439-01A-11R-2315-07	BCL7B|9275	1721.4028
TCGA-KM-8439-01A-11R-2315-07	BCL7C|9274	1635.7478
TCGA-KM-8439-01A-11R-2315-07	BCL8|606	4.3702
TCGA-KM-8439-01A-11R-2315-07	BCL9L|283149	625.8057
TCGA-KM-8439-01A-11R-2315-07	BCL9|607	589.5335
TCGA-KM-8439-01A-11R-2315-07	BCLAF1|9774	1176.8819
TCGA-KM-8439-01A-11R-2315-07	BCMO1|53630	23.1618
TCGA-KM-8439-01A-11R-2315-07	BCO2|83875	24.4729
TCGA-KM-8439-01A-11R-2315-07	BCORL1|63035	182.2353
TCGA-KM-8439-01A-11R-2315-07	BCORL2|286554	0
TCGA-KM-8439-01A-11R-2315-07	BCOR|54880	361.4116
TCGA-KM-8439-01A-11R-2315-07	BCR|613	5088.1678
TCGA-KM-8439-01A-11R-2315-07	BCS1L|617	758.6584
TCGA-KM-8439-01A-11R-2315-07	BCYRN1|618	0
TCGA-KM-8439-01A-11R-2315-07	BDH1|622	1476.6743
TCGA-KM-8439-01A-11R-2315-07	BDH2|56898	3674.4237
TCGA-KM-8439-01A-11R-2315-07	BDKRB1|623	.437
TCGA-KM-8439-01A-11R-2315-07	BDKRB2|624	35.8352
TCGA-KM-8439-01A-11R-2315-07	BDNFOS|497258	187.0206
TCGA-KM-8439-01A-11R-2315-07	BDNF|627	3.955
TCGA-KM-8439-01A-11R-2315-07	BDP1|55814	361.8486
TCGA-KM-8439-01A-11R-2315-07	BEAN|146227	0
TCGA-KM-8439-01A-11R-2315-07	BECN1|8678	1574.9634
TCGA-KM-8439-01A-11R-2315-07	BEGAIN|57596	.874
TCGA-KM-8439-01A-11R-2315-07	BEND2|139105	.437
TCGA-KM-8439-01A-11R-2315-07	BEND3|57673	118.8681
TCGA-KM-8439-01A-11R-2315-07	BEND4|389206	.437
TCGA-KM-8439-01A-11R-2315-07	BEND5|79656	586.0374
TCGA-KM-8439-01A-11R-2315-07	BEND6|221336	2.6221
TCGA-KM-8439-01A-11R-2315-07	BEND7|222389	506.5006
TCGA-KM-8439-01A-11R-2315-07	BEST1|7439	16.1696
TCGA-KM-8439-01A-11R-2315-07	BEST2|54831	.437
TCGA-KM-8439-01A-11R-2315-07	BEST3|144453	.437
TCGA-KM-8439-01A-11R-2315-07	BEST4|266675	3.4961
TCGA-KM-8439-01A-11R-2315-07	BET1L|51272	1431.2247
TCGA-KM-8439-01A-11R-2315-07	BET1|10282	488.146
TCGA-KM-8439-01A-11R-2315-07	BET3L|100128327	.437
TCGA-KM-8439-01A-11R-2315-07	BEX1|55859	3.9331
TCGA-KM-8439-01A-11R-2315-07	BEX2|84707	846.0614
TCGA-KM-8439-01A-11R-2315-07	BEX4|56271	1850.3223
TCGA-KM-8439-01A-11R-2315-07	BEX5|340542	382.8253
TCGA-KM-8439-01A-11R-2315-07	BEYLA|497634	0
TCGA-KM-8439-01A-11R-2315-07	BFAR|51283	1491.0958
TCGA-KM-8439-01A-11R-2315-07	BFSP1|631	24.0358
TCGA-KM-8439-01A-11R-2315-07	BFSP2|8419	97.0174
TCGA-KM-8439-01A-11R-2315-07	BGLAP|632	25.7839
TCGA-KM-8439-01A-11R-2315-07	BGN|633	1840.2709
TCGA-KM-8439-01A-11R-2315-07	BHLHA15|168620	0
TCGA-KM-8439-01A-11R-2315-07	BHLHB9|80823	233.3661
TCGA-KM-8439-01A-11R-2315-07	BHLHE22|27319	5.2442
TCGA-KM-8439-01A-11R-2315-07	BHLHE23|128408	0
TCGA-KM-8439-01A-11R-2315-07	BHLHE40|8553	18529.0069
TCGA-KM-8439-01A-11R-2315-07	BHLHE41|79365	394.6247
TCGA-KM-8439-01A-11R-2315-07	BHMT2|23743	1668.087
TCGA-KM-8439-01A-11R-2315-07	BHMT|635	3.9331
TCGA-KM-8439-01A-11R-2315-07	BICC1|80114	146.4001
TCGA-KM-8439-01A-11R-2315-07	BICD1|636	110.5648
TCGA-KM-8439-01A-11R-2315-07	BICD2|23299	740.7407
TCGA-KM-8439-01A-11R-2315-07	BID|637	153.5802
TCGA-KM-8439-01A-11R-2315-07	BIK|638	48.0717
TCGA-KM-8439-01A-11R-2315-07	BIN1|274	1075.4944
TCGA-KM-8439-01A-11R-2315-07	BIN2|51411	88.2771
TCGA-KM-8439-01A-11R-2315-07	BIN3|55909	770.8948
TCGA-KM-8439-01A-11R-2315-07	BIRC2|329	785.7533
TCGA-KM-8439-01A-11R-2315-07	BIRC3|330	111.8759
TCGA-KM-8439-01A-11R-2315-07	BIRC5|332	8.4431
TCGA-KM-8439-01A-11R-2315-07	BIRC6|57448	1278.2694
TCGA-KM-8439-01A-11R-2315-07	BIRC7|79444	6.5552
TCGA-KM-8439-01A-11R-2315-07	BIRC8|112401	0
TCGA-KM-8439-01A-11R-2315-07	BIVM|54841	769.103
TCGA-KM-8439-01A-11R-2315-07	BLCAP|10904	4442.6964
TCGA-KM-8439-01A-11R-2315-07	BLID|414899	0
TCGA-KM-8439-01A-11R-2315-07	BLK|640	.437
TCGA-KM-8439-01A-11R-2315-07	BLMH|642	1085.9827
TCGA-KM-8439-01A-11R-2315-07	BLM|641	9.6143
TCGA-KM-8439-01A-11R-2315-07	BLNK|29760	3155.6867
TCGA-KM-8439-01A-11R-2315-07	BLOC1S1|2647	1845.1655
TCGA-KM-8439-01A-11R-2315-07	BLOC1S2|282991	926.4722
TCGA-KM-8439-01A-11R-2315-07	BLOC1S3|388552	310.7178
TCGA-KM-8439-01A-11R-2315-07	BLVRA|644	785.7533
TCGA-KM-8439-01A-11R-2315-07	BLVRB|645	2037.8018
TCGA-KM-8439-01A-11R-2315-07	BLZF1|8548	604.829
TCGA-KM-8439-01A-11R-2315-07	BMF|90427	120.6162
TCGA-KM-8439-01A-11R-2315-07	BMI1|648	1563.1378
TCGA-KM-8439-01A-11R-2315-07	BMP10|27302	0
TCGA-KM-8439-01A-11R-2315-07	BMP15|9210	0
TCGA-KM-8439-01A-11R-2315-07	BMP1|649	242.1064
TCGA-KM-8439-01A-11R-2315-07	BMP2K|55589	131.5416
TCGA-KM-8439-01A-11R-2315-07	BMP2|650	15.7325
TCGA-KM-8439-01A-11R-2315-07	BMP3|651	.437
TCGA-KM-8439-01A-11R-2315-07	BMP4|652	233.8031
TCGA-KM-8439-01A-11R-2315-07	BMP5|653	11.3624
TCGA-KM-8439-01A-11R-2315-07	BMP6|654	15.4616
TCGA-KM-8439-01A-11R-2315-07	BMP7|655	0
TCGA-KM-8439-01A-11R-2315-07	BMP8A|353500	17.4806
TCGA-KM-8439-01A-11R-2315-07	BMP8B|656	3.4961
TCGA-KM-8439-01A-11R-2315-07	BMPER|168667	10.0513
TCGA-KM-8439-01A-11R-2315-07	BMPR1A|657	328.1984
TCGA-KM-8439-01A-11R-2315-07	BMPR1B|658	3.9331
TCGA-KM-8439-01A-11R-2315-07	BMPR2|659	1083.7977
TCGA-KM-8439-01A-11R-2315-07	BMS1P4|729096	11.7994
TCGA-KM-8439-01A-11R-2315-07	BMS1P5|399761	42.8275
TCGA-KM-8439-01A-11R-2315-07	BMS1|9790	911.6137
TCGA-KM-8439-01A-11R-2315-07	BMX|660	1.7481
TCGA-KM-8439-01A-11R-2315-07	BNC1|646	1.7481
TCGA-KM-8439-01A-11R-2315-07	BNC2|54796	69.0484
TCGA-KM-8439-01A-11R-2315-07	BNIP1|662	381.5143
TCGA-KM-8439-01A-11R-2315-07	BNIP2|663	247.3506
TCGA-KM-8439-01A-11R-2315-07	BNIP3L|665	786.1903
TCGA-KM-8439-01A-11R-2315-07	BNIP3|664	1378.3459
TCGA-KM-8439-01A-11R-2315-07	BNIPL|149428	7.4293
TCGA-KM-8439-01A-11R-2315-07	BOC|91653	215.0115
TCGA-KM-8439-01A-11R-2315-07	BOD1L|259282	853.4907
TCGA-KM-8439-01A-11R-2315-07	BOD1|91272	917.7319
TCGA-KM-8439-01A-11R-2315-07	BOK|666	260.8981
TCGA-KM-8439-01A-11R-2315-07	BOLA1|51027	628.4278
TCGA-KM-8439-01A-11R-2315-07	BOLA2|552900	1227.7199
TCGA-KM-8439-01A-11R-2315-07	BOLA3|388962	1167.2676
TCGA-KM-8439-01A-11R-2315-07	BOLL|66037	0
TCGA-KM-8439-01A-11R-2315-07	BOP1|23246	82.5959
TCGA-KM-8439-01A-11R-2315-07	BPESC1|60467	0
TCGA-KM-8439-01A-11R-2315-07	BPGM|669	2842.7838
TCGA-KM-8439-01A-11R-2315-07	BPHL|670	752.9772
TCGA-KM-8439-01A-11R-2315-07	BPIL1|80341	0
TCGA-KM-8439-01A-11R-2315-07	BPIL2|254240	0
TCGA-KM-8439-01A-11R-2315-07	BPIL3|128859	0
TCGA-KM-8439-01A-11R-2315-07	BPI|671	0
TCGA-KM-8439-01A-11R-2315-07	BPNT1|10380	805.856
TCGA-KM-8439-01A-11R-2315-07	BPTF|2186	749.481
TCGA-KM-8439-01A-11R-2315-07	BPY2|9083	0
TCGA-KM-8439-01A-11R-2315-07	BRAF|673	197.9679
TCGA-KM-8439-01A-11R-2315-07	BRAP|8315	707.5276
TCGA-KM-8439-01A-11R-2315-07	BRCA1|672	36.7093
TCGA-KM-8439-01A-11R-2315-07	BRCA2|675	11.3624
TCGA-KM-8439-01A-11R-2315-07	BRCC3|79184	472.8504
TCGA-KM-8439-01A-11R-2315-07	BRD1|23774	703.5944
TCGA-KM-8439-01A-11R-2315-07	BRD2|6046	4405.1131
TCGA-KM-8439-01A-11R-2315-07	BRD3|8019	594.1309
TCGA-KM-8439-01A-11R-2315-07	BRD4|23476	1695.6189
TCGA-KM-8439-01A-11R-2315-07	BRD7P3|23629	0
TCGA-KM-8439-01A-11R-2315-07	BRD7|29117	1290.5058
TCGA-KM-8439-01A-11R-2315-07	BRD8|10902	769.5837
TCGA-KM-8439-01A-11R-2315-07	BRD9|65980	401.1799
TCGA-KM-8439-01A-11R-2315-07	BRDT|676	0
TCGA-KM-8439-01A-11R-2315-07	BREA2|286076	3.0591
TCGA-KM-8439-01A-11R-2315-07	BRE|9577	1262.0999
TCGA-KM-8439-01A-11R-2315-07	BRF1|2972	1394.9525
TCGA-KM-8439-01A-11R-2315-07	BRF2|55290	645.9084
TCGA-KM-8439-01A-11R-2315-07	BRI3BP|140707	111.0019
TCGA-KM-8439-01A-11R-2315-07	BRI3|25798	4127.6084
TCGA-KM-8439-01A-11R-2315-07	BRIP1|83990	3.0591
TCGA-KM-8439-01A-11R-2315-07	BRIX1|55299	375.8331
TCGA-KM-8439-01A-11R-2315-07	BRMS1L|84312	234.2401
TCGA-KM-8439-01A-11R-2315-07	BRMS1|25855	1174.6968
TCGA-KM-8439-01A-11R-2315-07	BRP44L|51660	6653.9932
TCGA-KM-8439-01A-11R-2315-07	BRP44|25874	2572.2714
TCGA-KM-8439-01A-11R-2315-07	BRPF1|7862	564.6236
TCGA-KM-8439-01A-11R-2315-07	BRPF3|27154	772.2058
TCGA-KM-8439-01A-11R-2315-07	BRS3|680	0
TCGA-KM-8439-01A-11R-2315-07	BRSK1|84446	3.9331
TCGA-KM-8439-01A-11R-2315-07	BRSK2|9024	1.7481
TCGA-KM-8439-01A-11R-2315-07	BRWD1|54014	600.0219
TCGA-KM-8439-01A-11R-2315-07	BRWD3|254065	34.9612
TCGA-KM-8439-01A-11R-2315-07	BSCL2|26580	2570.6238
TCGA-KM-8439-01A-11R-2315-07	BSDC1|55108	1418.1143
TCGA-KM-8439-01A-11R-2315-07	BSG|682	44344.805
TCGA-KM-8439-01A-11R-2315-07	BSND|7809	1513.3836
TCGA-KM-8439-01A-11R-2315-07	BSN|8927	41.0794
TCGA-KM-8439-01A-11R-2315-07	BSPH1|100131137	0
TCGA-KM-8439-01A-11R-2315-07	BSPRY|54836	1071.9983
TCGA-KM-8439-01A-11R-2315-07	BST1|683	29.717
TCGA-KM-8439-01A-11R-2315-07	BST2|684	403.802
TCGA-KM-8439-01A-11R-2315-07	BSX|390259	0
TCGA-KM-8439-01A-11R-2315-07	BTAF1|9044	446.6295
TCGA-KM-8439-01A-11R-2315-07	BTBD10|84280	483.3388
TCGA-KM-8439-01A-11R-2315-07	BTBD11|121551	4151.2073
TCGA-KM-8439-01A-11R-2315-07	BTBD12|84464	254.7799
TCGA-KM-8439-01A-11R-2315-07	BTBD16|118663	.874
TCGA-KM-8439-01A-11R-2315-07	BTBD17|388419	0
TCGA-KM-8439-01A-11R-2315-07	BTBD18|643376	1.7481
TCGA-KM-8439-01A-11R-2315-07	BTBD19|149478	1.7481
TCGA-KM-8439-01A-11R-2315-07	BTBD1|53339	1580.6839
TCGA-KM-8439-01A-11R-2315-07	BTBD2|55643	1327.2151
TCGA-KM-8439-01A-11R-2315-07	BTBD3|22903	652.9007
TCGA-KM-8439-01A-11R-2315-07	BTBD6|90135	2217.4151
TCGA-KM-8439-01A-11R-2315-07	BTBD7|55727	756.9103
TCGA-KM-8439-01A-11R-2315-07	BTBD8|284697	1.311
TCGA-KM-8439-01A-11R-2315-07	BTBD9|114781	1037.4741
TCGA-KM-8439-01A-11R-2315-07	BTC|685	72.1075
TCGA-KM-8439-01A-11R-2315-07	BTD|686	450.1256
TCGA-KM-8439-01A-11R-2315-07	BTF3L1|690	0
TCGA-KM-8439-01A-11R-2315-07	BTF3L4|91408	898.0662
TCGA-KM-8439-01A-11R-2315-07	BTF3|689	2974.7624
TCGA-KM-8439-01A-11R-2315-07	BTG1|694	1118.3219
TCGA-KM-8439-01A-11R-2315-07	BTG2|7832	3215.9948
TCGA-KM-8439-01A-11R-2315-07	BTG3|10950	679.1216
TCGA-KM-8439-01A-11R-2315-07	BTG4|54766	0
TCGA-KM-8439-01A-11R-2315-07	BTK|695	66.8633
TCGA-KM-8439-01A-11R-2315-07	BTLA|151888	.874
TCGA-KM-8439-01A-11R-2315-07	BTN1A1|696	0
TCGA-KM-8439-01A-11R-2315-07	BTN2A1|11120	700.9724
TCGA-KM-8439-01A-11R-2315-07	BTN2A2|10385	322.5172
TCGA-KM-8439-01A-11R-2315-07	BTN2A3|54718	7.4293
TCGA-KM-8439-01A-11R-2315-07	BTN3A1|11119	377.5811
TCGA-KM-8439-01A-11R-2315-07	BTN3A2|11118	734.1855
TCGA-KM-8439-01A-11R-2315-07	BTN3A3|10384	301.5405
TCGA-KM-8439-01A-11R-2315-07	BTNL2|56244	0
TCGA-KM-8439-01A-11R-2315-07	BTNL3|10917	0
TCGA-KM-8439-01A-11R-2315-07	BTNL8|79908	1.7481
TCGA-KM-8439-01A-11R-2315-07	BTNL9|153579	118.8681
TCGA-KM-8439-01A-11R-2315-07	BTRC|8945	562.8756
TCGA-KM-8439-01A-11R-2315-07	BUB1B|701	26.6973
TCGA-KM-8439-01A-11R-2315-07	BUB1|699	24.0358
TCGA-KM-8439-01A-11R-2315-07	BUB3|9184	988.9654
TCGA-KM-8439-01A-11R-2315-07	BUD13|84811	315.962
TCGA-KM-8439-01A-11R-2315-07	BUD31|8896	2335.23
TCGA-KM-8439-01A-11R-2315-07	BVES|11149	12.2364
TCGA-KM-8439-01A-11R-2315-07	BYSL|705	218.5076
TCGA-KM-8439-01A-11R-2315-07	BZRAP1|9256	575.549
TCGA-KM-8439-01A-11R-2315-07	BZW1|9689	2272.042
TCGA-KM-8439-01A-11R-2315-07	BZW2|28969	4222.4407
TCGA-KM-8439-01A-11R-2315-07	C10orf105|414152	5.2442
TCGA-KM-8439-01A-11R-2315-07	C10orf107|219621	0
TCGA-KM-8439-01A-11R-2315-07	C10orf108|414235	2.6221
TCGA-KM-8439-01A-11R-2315-07	C10orf10|11067	1381.842
TCGA-KM-8439-01A-11R-2315-07	C10orf110|55853	1.7918
TCGA-KM-8439-01A-11R-2315-07	C10orf111|221060	5.2442
TCGA-KM-8439-01A-11R-2315-07	C10orf113|387638	0
TCGA-KM-8439-01A-11R-2315-07	C10orf114|399726	46.7606
TCGA-KM-8439-01A-11R-2315-07	C10orf116|10974	100.4173
TCGA-KM-8439-01A-11R-2315-07	C10orf118|55088	188.3535
TCGA-KM-8439-01A-11R-2315-07	C10orf119|79892	1051.4585
TCGA-KM-8439-01A-11R-2315-07	C10orf11|83938	398.5578
TCGA-KM-8439-01A-11R-2315-07	C10orf120|399814	0
TCGA-KM-8439-01A-11R-2315-07	C10orf122|387718	0
TCGA-KM-8439-01A-11R-2315-07	C10orf125|282969	14.8585
TCGA-KM-8439-01A-11R-2315-07	C10orf128|170371	3.9331
TCGA-KM-8439-01A-11R-2315-07	C10orf129|142827	0
TCGA-KM-8439-01A-11R-2315-07	C10orf12|26148	33.9036
TCGA-KM-8439-01A-11R-2315-07	C10orf131|100127889	.874
TCGA-KM-8439-01A-11R-2315-07	C10orf137|26098	210.6413
TCGA-KM-8439-01A-11R-2315-07	C10orf140|387640	22.2266
TCGA-KM-8439-01A-11R-2315-07	C10orf18|54906	531.8475
TCGA-KM-8439-01A-11R-2315-07	C10orf25|220979	19.6657
TCGA-KM-8439-01A-11R-2315-07	C10orf26|54838	1379.2636
TCGA-KM-8439-01A-11R-2315-07	C10orf27|219793	0
TCGA-KM-8439-01A-11R-2315-07	C10orf28|27291	237.2992
TCGA-KM-8439-01A-11R-2315-07	C10orf2|56652	216.3225
TCGA-KM-8439-01A-11R-2315-07	C10orf32|119032	841.2542
TCGA-KM-8439-01A-11R-2315-07	C10orf35|219738	349.1751
TCGA-KM-8439-01A-11R-2315-07	C10orf40|283025	0
TCGA-KM-8439-01A-11R-2315-07	C10orf41|100131213	526.7038
TCGA-KM-8439-01A-11R-2315-07	C10orf46|143384	923.8501
TCGA-KM-8439-01A-11R-2315-07	C10orf47|254427	8.3033
TCGA-KM-8439-01A-11R-2315-07	C10orf4|118924	409.0462
TCGA-KM-8439-01A-11R-2315-07	C10orf50|645528	.437
TCGA-KM-8439-01A-11R-2315-07	C10orf53|282966	0
TCGA-KM-8439-01A-11R-2315-07	C10orf54|64115	274.0085
TCGA-KM-8439-01A-11R-2315-07	C10orf55|414236	12.2452
TCGA-KM-8439-01A-11R-2315-07	C10orf57|80195	796.2417
TCGA-KM-8439-01A-11R-2315-07	C10orf58|84293	2887.3593
TCGA-KM-8439-01A-11R-2315-07	C10orf62|414157	4.8072
TCGA-KM-8439-01A-11R-2315-07	C10orf67|256815	32.3391
TCGA-KM-8439-01A-11R-2315-07	C10orf68|79741	7.5429
TCGA-KM-8439-01A-11R-2315-07	C10orf71|118461	0
TCGA-KM-8439-01A-11R-2315-07	C10orf72|196740	58.56
TCGA-KM-8439-01A-11R-2315-07	C10orf75|90271	71.6705
TCGA-KM-8439-01A-11R-2315-07	C10orf76|79591	642.4123
TCGA-KM-8439-01A-11R-2315-07	C10orf78|119392	109.6908
TCGA-KM-8439-01A-11R-2315-07	C10orf79|80217	14.8585
TCGA-KM-8439-01A-11R-2315-07	C10orf81|79949	0
TCGA-KM-8439-01A-11R-2315-07	C10orf82|143379	.437
TCGA-KM-8439-01A-11R-2315-07	C10orf84|63877	932.1534
TCGA-KM-8439-01A-11R-2315-07	C10orf88|80007	136.7858
TCGA-KM-8439-01A-11R-2315-07	C10orf90|118611	0
TCGA-KM-8439-01A-11R-2315-07	C10orf91|170393	2.1851
TCGA-KM-8439-01A-11R-2315-07	C10orf93|255352	5.2442
TCGA-KM-8439-01A-11R-2315-07	C10orf95|79946	8.111
TCGA-KM-8439-01A-11R-2315-07	C10orf96|374355	0
TCGA-KM-8439-01A-11R-2315-07	C10orf99|387695	0
TCGA-KM-8439-01A-11R-2315-07	C11orf10|746	1097.7821
TCGA-KM-8439-01A-11R-2315-07	C11orf16|56673	.437
TCGA-KM-8439-01A-11R-2315-07	C11orf17|56672	673.8774
TCGA-KM-8439-01A-11R-2315-07	C11orf1|64776	804.9164
TCGA-KM-8439-01A-11R-2315-07	C11orf20|25858	12.2364
TCGA-KM-8439-01A-11R-2315-07	C11orf21|29125	7.8663
TCGA-KM-8439-01A-11R-2315-07	C11orf24|53838	645.4714
TCGA-KM-8439-01A-11R-2315-07	C11orf2|738	1560.5812
TCGA-KM-8439-01A-11R-2315-07	C11orf30|56946	231.618
TCGA-KM-8439-01A-11R-2315-07	C11orf31|280636	889.7629
TCGA-KM-8439-01A-11R-2315-07	C11orf34|349633	0
TCGA-KM-8439-01A-11R-2315-07	C11orf35|256329	130.0076
TCGA-KM-8439-01A-11R-2315-07	C11orf36|283303	0
TCGA-KM-8439-01A-11R-2315-07	C11orf40|143501	0
TCGA-KM-8439-01A-11R-2315-07	C11orf41|25758	495.1382
TCGA-KM-8439-01A-11R-2315-07	C11orf42|160298	.874
TCGA-KM-8439-01A-11R-2315-07	C11orf45|219833	95.7063
TCGA-KM-8439-01A-11R-2315-07	C11orf46|120534	595.6517
TCGA-KM-8439-01A-11R-2315-07	C11orf48|79081	698.3284
TCGA-KM-8439-01A-11R-2315-07	C11orf49|79096	890.1999
TCGA-KM-8439-01A-11R-2315-07	C11orf51|25906	900.0153
TCGA-KM-8439-01A-11R-2315-07	C11orf52|91894	676.0625
TCGA-KM-8439-01A-11R-2315-07	C11orf53|341032	.874
TCGA-KM-8439-01A-11R-2315-07	C11orf54|28970	843.0023
TCGA-KM-8439-01A-11R-2315-07	C11orf57|55216	901.5623
TCGA-KM-8439-01A-11R-2315-07	C11orf58|10944	2461.2695
TCGA-KM-8439-01A-11R-2315-07	C11orf59|55004	3267.5625
TCGA-KM-8439-01A-11R-2315-07	C11orf61|79684	182.6723
TCGA-KM-8439-01A-11R-2315-07	C11orf63|79864	155.1404
TCGA-KM-8439-01A-11R-2315-07	C11orf64|283197	0
TCGA-KM-8439-01A-11R-2315-07	C11orf65|160140	11.7994
TCGA-KM-8439-01A-11R-2315-07	C11orf66|220004	57.249
TCGA-KM-8439-01A-11R-2315-07	C11orf67|28971	406.8786
TCGA-KM-8439-01A-11R-2315-07	C11orf68|83638	1409.374
TCGA-KM-8439-01A-11R-2315-07	C11orf70|85016	7.4293
TCGA-KM-8439-01A-11R-2315-07	C11orf71|54494	735.0595
TCGA-KM-8439-01A-11R-2315-07	C11orf73|51501	365.7817
TCGA-KM-8439-01A-11R-2315-07	C11orf74|119710	322.5172
TCGA-KM-8439-01A-11R-2315-07	C11orf75|56935	294.9853
TCGA-KM-8439-01A-11R-2315-07	C11orf80|79703	812.8482
TCGA-KM-8439-01A-11R-2315-07	C11orf82|220042	11.7994
TCGA-KM-8439-01A-11R-2315-07	C11orf83|790955	555.4463
TCGA-KM-8439-01A-11R-2315-07	C11orf84|144097	453.6218
TCGA-KM-8439-01A-11R-2315-07	C11orf85|283129	0
TCGA-KM-8439-01A-11R-2315-07	C11orf86|254439	0
TCGA-KM-8439-01A-11R-2315-07	C11orf87|399947	0
TCGA-KM-8439-01A-11R-2315-07	C11orf88|399949	0
TCGA-KM-8439-01A-11R-2315-07	C11orf90|387804	0
TCGA-KM-8439-01A-11R-2315-07	C11orf92|399948	1134.9634
TCGA-KM-8439-01A-11R-2315-07	C11orf93|120376	196.6219
TCGA-KM-8439-01A-11R-2315-07	C11orf94|143678	.437
TCGA-KM-8439-01A-11R-2315-07	C11orf95|65998	152.5183
TCGA-KM-8439-01A-11R-2315-07	C11orf9|745	88.2771
TCGA-KM-8439-01A-11R-2315-07	C12orf10|60314	1244.1822
TCGA-KM-8439-01A-11R-2315-07	C12orf11|55726	703.1574
TCGA-KM-8439-01A-11R-2315-07	C12orf12|196477	0
TCGA-KM-8439-01A-11R-2315-07	C12orf23|90488	1475.8003
TCGA-KM-8439-01A-11R-2315-07	C12orf24|29902	75.1666
TCGA-KM-8439-01A-11R-2315-07	C12orf26|84190	80.8478
TCGA-KM-8439-01A-11R-2315-07	C12orf27|283460	31.9021
TCGA-KM-8439-01A-11R-2315-07	C12orf29|91298	276.7268
TCGA-KM-8439-01A-11R-2315-07	C12orf32|83695	733.7485
TCGA-KM-8439-01A-11R-2315-07	C12orf34|84915	1702.1742
TCGA-KM-8439-01A-11R-2315-07	C12orf35|55196	437.8892
TCGA-KM-8439-01A-11R-2315-07	C12orf36|283422	0
TCGA-KM-8439-01A-11R-2315-07	C12orf39|80763	39.3314
TCGA-KM-8439-01A-11R-2315-07	C12orf40|283461	0
TCGA-KM-8439-01A-11R-2315-07	C12orf41|54934	718.89
TCGA-KM-8439-01A-11R-2315-07	C12orf42|374470	0
TCGA-KM-8439-01A-11R-2315-07	C12orf43|64897	291.0521
TCGA-KM-8439-01A-11R-2315-07	C12orf44|60673	1293.565
TCGA-KM-8439-01A-11R-2315-07	C12orf45|121053	100.0765
TCGA-KM-8439-01A-11R-2315-07	C12orf47|51275	379.1719
TCGA-KM-8439-01A-11R-2315-07	C12orf48|55010	26.6579
TCGA-KM-8439-01A-11R-2315-07	C12orf49|79794	677.8106
TCGA-KM-8439-01A-11R-2315-07	C12orf4|57102	259.587
TCGA-KM-8439-01A-11R-2315-07	C12orf50|160419	0
TCGA-KM-8439-01A-11R-2315-07	C12orf51|283450	697.0392
TCGA-KM-8439-01A-11R-2315-07	C12orf52|84934	738.5557
TCGA-KM-8439-01A-11R-2315-07	C12orf53|196500	1.311
TCGA-KM-8439-01A-11R-2315-07	C12orf54|121273	.874
TCGA-KM-8439-01A-11R-2315-07	C12orf56|115749	6.5552
TCGA-KM-8439-01A-11R-2315-07	C12orf57|113246	1644.0511
TCGA-KM-8439-01A-11R-2315-07	C12orf59|120939	21460.9418
TCGA-KM-8439-01A-11R-2315-07	C12orf5|57103	380.6402
TCGA-KM-8439-01A-11R-2315-07	C12orf60|144608	72.9815
TCGA-KM-8439-01A-11R-2315-07	C12orf61|283416	18.3546
TCGA-KM-8439-01A-11R-2315-07	C12orf62|84987	1158.9643
TCGA-KM-8439-01A-11R-2315-07	C12orf63|374467	0
TCGA-KM-8439-01A-11R-2315-07	C12orf65|91574	826.8327
TCGA-KM-8439-01A-11R-2315-07	C12orf66|144577	88.7141
TCGA-KM-8439-01A-11R-2315-07	C12orf68|387856	11.3624
TCGA-KM-8439-01A-11R-2315-07	C12orf69|440087	2.6221
TCGA-KM-8439-01A-11R-2315-07	C12orf70|341346	0
TCGA-KM-8439-01A-11R-2315-07	C12orf71|728858	.437
TCGA-KM-8439-01A-11R-2315-07	C12orf72|254013	122.8013
TCGA-KM-8439-01A-11R-2315-07	C12orf73|728568	250.8467
TCGA-KM-8439-01A-11R-2315-07	C12orf74|338809	1.311
TCGA-KM-8439-01A-11R-2315-07	C12orf75|387882	31.0281
TCGA-KM-8439-01A-11R-2315-07	C12orf76|400073	116.246
TCGA-KM-8439-01A-11R-2315-07	C12orf77|196415	0
TCGA-KM-8439-01A-11R-2315-07	C13orf15|28984	67.7374
TCGA-KM-8439-01A-11R-2315-07	C13orf16|121793	5.2442
TCGA-KM-8439-01A-11R-2315-07	C13orf18|80183	34.9612
TCGA-KM-8439-01A-11R-2315-07	C13orf1|57213	411.6683
TCGA-KM-8439-01A-11R-2315-07	C13orf23|80209	1683.3825
TCGA-KM-8439-01A-11R-2315-07	C13orf26|122046	0
TCGA-KM-8439-01A-11R-2315-07	C13orf27|93081	149.0222
TCGA-KM-8439-01A-11R-2315-07	C13orf28|122258	0
TCGA-KM-8439-01A-11R-2315-07	C13orf29|283487	23.1618
TCGA-KM-8439-01A-11R-2315-07	C13orf30|144809	0
TCGA-KM-8439-01A-11R-2315-07	C13orf31|144811	123.6753
TCGA-KM-8439-01A-11R-2315-07	C13orf33|84935	13.1105
TCGA-KM-8439-01A-11R-2315-07	C13orf34|79866	36.3946
TCGA-KM-8439-01A-11R-2315-07	C13orf35|400165	0
TCGA-KM-8439-01A-11R-2315-07	C13orf36|400120	0
TCGA-KM-8439-01A-11R-2315-07	C13orf37|440145	255.6539
TCGA-KM-8439-01A-11R-2315-07	C13orf38|728591	14.6619
TCGA-KM-8439-01A-11R-2315-07	C13orf39|196541	3.4961
TCGA-KM-8439-01A-11R-2315-07	C14orf101|54916	379.7662
TCGA-KM-8439-01A-11R-2315-07	C14orf102|55051	306.7847
TCGA-KM-8439-01A-11R-2315-07	C14orf104|55172	515.2409
TCGA-KM-8439-01A-11R-2315-07	C14orf105|55195	1323.719
TCGA-KM-8439-01A-11R-2315-07	C14orf106|55320	93.0842
TCGA-KM-8439-01A-11R-2315-07	C14orf109|26175	768.2727
TCGA-KM-8439-01A-11R-2315-07	C14orf115|55237	0
TCGA-KM-8439-01A-11R-2315-07	C14orf118|55668	121.0532
TCGA-KM-8439-01A-11R-2315-07	C14orf119|55017	957.0633
TCGA-KM-8439-01A-11R-2315-07	C14orf126|112487	179.3161
TCGA-KM-8439-01A-11R-2315-07	C14orf128|84837	176.1171
TCGA-KM-8439-01A-11R-2315-07	C14orf129|51527	466.7322
TCGA-KM-8439-01A-11R-2315-07	C14orf132|56967	64.2412
TCGA-KM-8439-01A-11R-2315-07	C14orf135|64430	601.3329
TCGA-KM-8439-01A-11R-2315-07	C14orf138|79609	52.0048
TCGA-KM-8439-01A-11R-2315-07	C14orf139|79686	6.9922
TCGA-KM-8439-01A-11R-2315-07	C14orf142|84520	288.867
TCGA-KM-8439-01A-11R-2315-07	C14orf143|90141	64.2412
TCGA-KM-8439-01A-11R-2315-07	C14orf145|145508	28.406
TCGA-KM-8439-01A-11R-2315-07	C14orf147|171546	1140.1726
TCGA-KM-8439-01A-11R-2315-07	C14orf148|122945	5.2442
TCGA-KM-8439-01A-11R-2315-07	C14orf149|112849	55.5009
TCGA-KM-8439-01A-11R-2315-07	C14orf153|84334	892.7477
TCGA-KM-8439-01A-11R-2315-07	C14orf156|81892	832.9509
TCGA-KM-8439-01A-11R-2315-07	C14orf159|80017	4061.1821
TCGA-KM-8439-01A-11R-2315-07	C14orf162|56936	0
TCGA-KM-8439-01A-11R-2315-07	C14orf165|414767	0
TCGA-KM-8439-01A-11R-2315-07	C14orf166B|145497	0
TCGA-KM-8439-01A-11R-2315-07	C14orf166|51637	1893.1498
TCGA-KM-8439-01A-11R-2315-07	C14orf167|55449	969.4483
TCGA-KM-8439-01A-11R-2315-07	C14orf169|79697	432.645
TCGA-KM-8439-01A-11R-2315-07	C14orf174|161394	22.7248
TCGA-KM-8439-01A-11R-2315-07	C14orf176|643382	12.6734
TCGA-KM-8439-01A-11R-2315-07	C14orf177|283598	0
TCGA-KM-8439-01A-11R-2315-07	C14orf178|283579	2.6221
TCGA-KM-8439-01A-11R-2315-07	C14orf179|112752	421.7197
TCGA-KM-8439-01A-11R-2315-07	C14orf180|400258	2.1851
TCGA-KM-8439-01A-11R-2315-07	C14orf181|400223	55.0639
TCGA-KM-8439-01A-11R-2315-07	C14orf182|283551	1.7481
TCGA-KM-8439-01A-11R-2315-07	C14orf183|196913	0
TCGA-KM-8439-01A-11R-2315-07	C14orf184|650662	.437
TCGA-KM-8439-01A-11R-2315-07	C14orf19|280655	2.1851
TCGA-KM-8439-01A-11R-2315-07	C14orf1|11161	1311.0456
TCGA-KM-8439-01A-11R-2315-07	C14orf21|161424	81.7218
TCGA-KM-8439-01A-11R-2315-07	C14orf23|387978	0
TCGA-KM-8439-01A-11R-2315-07	C14orf28|122525	63.3672
TCGA-KM-8439-01A-11R-2315-07	C14orf2|9556	1465.3119
TCGA-KM-8439-01A-11R-2315-07	C14orf33|100129075	60.3081
TCGA-KM-8439-01A-11R-2315-07	C14orf34|645687	0
TCGA-KM-8439-01A-11R-2315-07	C14orf37|145407	92.2452
TCGA-KM-8439-01A-11R-2315-07	C14orf39|317761	0
TCGA-KM-8439-01A-11R-2315-07	C14orf43|91748	536.6546
TCGA-KM-8439-01A-11R-2315-07	C14orf45|80127	160.1005
TCGA-KM-8439-01A-11R-2315-07	C14orf48|256369	0
TCGA-KM-8439-01A-11R-2315-07	C14orf49|161176	.437
TCGA-KM-8439-01A-11R-2315-07	C14orf4|64207	572.0529
TCGA-KM-8439-01A-11R-2315-07	C14orf50|145376	45.4496
TCGA-KM-8439-01A-11R-2315-07	C14orf53|440184	.874
TCGA-KM-8439-01A-11R-2315-07	C14orf64|388011	8.7403
TCGA-KM-8439-01A-11R-2315-07	C14orf68|283600	.437
TCGA-KM-8439-01A-11R-2315-07	C14orf70|283601	0
TCGA-KM-8439-01A-11R-2315-07	C14orf72|145200	.437
TCGA-KM-8439-01A-11R-2315-07	C14orf73|91828	.874
TCGA-KM-8439-01A-11R-2315-07	C14orf79|122616	339.1238
TCGA-KM-8439-01A-11R-2315-07	C14orf80|283643	173.932
TCGA-KM-8439-01A-11R-2315-07	C14orf86|283592	0
TCGA-KM-8439-01A-11R-2315-07	C14orf93|60686	264.8312
TCGA-KM-8439-01A-11R-2315-07	C15orf17|57184	1210.9691
TCGA-KM-8439-01A-11R-2315-07	C15orf21|283651	14.8585
TCGA-KM-8439-01A-11R-2315-07	C15orf23|90417	167.8138
TCGA-KM-8439-01A-11R-2315-07	C15orf24|56851	2001.9666
TCGA-KM-8439-01A-11R-2315-07	C15orf26|161502	0
TCGA-KM-8439-01A-11R-2315-07	C15orf27|123591	193.1607
TCGA-KM-8439-01A-11R-2315-07	C15orf28|80035	1.7481
TCGA-KM-8439-01A-11R-2315-07	C15orf29|79768	367.9668
TCGA-KM-8439-01A-11R-2315-07	C15orf2|23742	0
TCGA-KM-8439-01A-11R-2315-07	C15orf32|145858	0
TCGA-KM-8439-01A-11R-2315-07	C15orf33|196951	62.3096
TCGA-KM-8439-01A-11R-2315-07	C15orf34|80072	41.0794
TCGA-KM-8439-01A-11R-2315-07	C15orf37|283687	49.4046
TCGA-KM-8439-01A-11R-2315-07	C15orf38|348110	217.0873
TCGA-KM-8439-01A-11R-2315-07	C15orf39|56905	327.7614
TCGA-KM-8439-01A-11R-2315-07	C15orf40|123207	350.7833
TCGA-KM-8439-01A-11R-2315-07	C15orf41|84529	239.0473
TCGA-KM-8439-01A-11R-2315-07	C15orf42|90381	6.21
TCGA-KM-8439-01A-11R-2315-07	C15orf43|145645	0
TCGA-KM-8439-01A-11R-2315-07	C15orf44|81556	854.8017
TCGA-KM-8439-01A-11R-2315-07	C15orf48|84419	179.6132
TCGA-KM-8439-01A-11R-2315-07	C15orf50|414926	0
TCGA-KM-8439-01A-11R-2315-07	C15orf51|196968	0
TCGA-KM-8439-01A-11R-2315-07	C15orf52|388115	440.5113
TCGA-KM-8439-01A-11R-2315-07	C15orf53|400359	0
TCGA-KM-8439-01A-11R-2315-07	C15orf54|400360	1.311
TCGA-KM-8439-01A-11R-2315-07	C15orf55|256646	0
TCGA-KM-8439-01A-11R-2315-07	C15orf56|644809	45.4496
TCGA-KM-8439-01A-11R-2315-07	C15orf57|90416	606.7694
TCGA-KM-8439-01A-11R-2315-07	C15orf58|390637	71.6705
TCGA-KM-8439-01A-11R-2315-07	C15orf59|388135	659.4559
TCGA-KM-8439-01A-11R-2315-07	C15orf5|81698	0
TCGA-KM-8439-01A-11R-2315-07	C15orf60|283677	0
TCGA-KM-8439-01A-11R-2315-07	C15orf61|145853	307.2217
TCGA-KM-8439-01A-11R-2315-07	C15orf62|643338	11.7994
TCGA-KM-8439-01A-11R-2315-07	C15orf63|25764	527.7352
TCGA-KM-8439-01A-11R-2315-07	C16orf11|146325	123.2383
TCGA-KM-8439-01A-11R-2315-07	C16orf13|84326	557.6314
TCGA-KM-8439-01A-11R-2315-07	C16orf3|750	0
TCGA-KM-8439-01A-11R-2315-07	C16orf42|115939	1149.5422
TCGA-KM-8439-01A-11R-2315-07	C16orf45|89927	1230.1977
TCGA-KM-8439-01A-11R-2315-07	C16orf46|123775	37.5833
TCGA-KM-8439-01A-11R-2315-07	C16orf48|84080	473.2874
TCGA-KM-8439-01A-11R-2315-07	C16orf52|730094	357.9154
TCGA-KM-8439-01A-11R-2315-07	C16orf53|79447	1471.0761
TCGA-KM-8439-01A-11R-2315-07	C16orf54|283897	19.2287
TCGA-KM-8439-01A-11R-2315-07	C16orf55|124045	147.2741
TCGA-KM-8439-01A-11R-2315-07	C16orf57|79650	862.231
TCGA-KM-8439-01A-11R-2315-07	C16orf58|64755	2988.1219
TCGA-KM-8439-01A-11R-2315-07	C16orf59|80178	37.5833
TCGA-KM-8439-01A-11R-2315-07	C16orf5|29965	3023.7081
TCGA-KM-8439-01A-11R-2315-07	C16orf61|56942	1000.5463
TCGA-KM-8439-01A-11R-2315-07	C16orf62|57020	1720.5288
TCGA-KM-8439-01A-11R-2315-07	C16orf63|123811	638.0422
TCGA-KM-8439-01A-11R-2315-07	C16orf68|79091	138.5338
TCGA-KM-8439-01A-11R-2315-07	C16orf70|80262	577.568
TCGA-KM-8439-01A-11R-2315-07	C16orf71|146562	20.9767
TCGA-KM-8439-01A-11R-2315-07	C16orf72|29035	1331.5853
TCGA-KM-8439-01A-11R-2315-07	C16orf73|254528	0
TCGA-KM-8439-01A-11R-2315-07	C16orf74|404550	85.655
TCGA-KM-8439-01A-11R-2315-07	C16orf75|116028	223.7518
TCGA-KM-8439-01A-11R-2315-07	C16orf78|123970	0
TCGA-KM-8439-01A-11R-2315-07	C16orf79|283870	43.5617
TCGA-KM-8439-01A-11R-2315-07	C16orf7|9605	1047.4467
TCGA-KM-8439-01A-11R-2315-07	C16orf80|29105	601.7699
TCGA-KM-8439-01A-11R-2315-07	C16orf81|283860	0
TCGA-KM-8439-01A-11R-2315-07	C16orf82|162083	0
TCGA-KM-8439-01A-11R-2315-07	C16orf86|388284	43.7015
TCGA-KM-8439-01A-11R-2315-07	C16orf87|388272	118.4311
TCGA-KM-8439-01A-11R-2315-07	C16orf88|400506	249.0987
TCGA-KM-8439-01A-11R-2315-07	C16orf89|146556	5080.7386
TCGA-KM-8439-01A-11R-2315-07	C16orf90|646174	0
TCGA-KM-8439-01A-11R-2315-07	C16orf91|283951	249.0987
TCGA-KM-8439-01A-11R-2315-07	C16orf92|146378	.3365
TCGA-KM-8439-01A-11R-2315-07	C16orf93|90835	34.9612
TCGA-KM-8439-01A-11R-2315-07	C17orf100|388327	132.8526
TCGA-KM-8439-01A-11R-2315-07	C17orf101|79701	300.2294
[truncated: 18,532 more rows]
