# Supplementary material for: Dysfunctional miRNA-Mediated Regulation in Chromophobe Renal Cell Carcinoma
Source: PLoS One. 2016 Jun 3;11(6):e0156324. doi: 10.1371/journal.pone.0156324 (PMC4892590; doi:10.1371/journal.pone.0156324)
Supplement: S2 File — (ZIP) [file pone.0156324.s002.zip › S2_File mRNA expression profile downloaded from TCGA/case/unc.edu__IlluminaHiSeq_RNASeqV2__TCGA-KM-8440-01A-11R-2315-07__expression_rsem_gene_normalized.txt]

barcode	gene_id	normalized_count
TCGA-KM-8440-01A-11R-2315-07	?|100130426	0
TCGA-KM-8440-01A-11R-2315-07	?|100133144	3.7978
TCGA-KM-8440-01A-11R-2315-07	?|100134869	4.5657
TCGA-KM-8440-01A-11R-2315-07	?|10357	60.2433
TCGA-KM-8440-01A-11R-2315-07	?|10431	742.8246
TCGA-KM-8440-01A-11R-2315-07	?|136542	0
TCGA-KM-8440-01A-11R-2315-07	?|155060	112.5261
TCGA-KM-8440-01A-11R-2315-07	?|26823	1.5206
TCGA-KM-8440-01A-11R-2315-07	?|280660	0
TCGA-KM-8440-01A-11R-2315-07	?|317712	0
TCGA-KM-8440-01A-11R-2315-07	?|340602	0
TCGA-KM-8440-01A-11R-2315-07	?|388795	0
TCGA-KM-8440-01A-11R-2315-07	?|390284	10.2642
TCGA-KM-8440-01A-11R-2315-07	?|391343	0
TCGA-KM-8440-01A-11R-2315-07	?|391714	0
TCGA-KM-8440-01A-11R-2315-07	?|404770	0
TCGA-KM-8440-01A-11R-2315-07	?|441362	0
TCGA-KM-8440-01A-11R-2315-07	?|442388	0
TCGA-KM-8440-01A-11R-2315-07	?|553137	23.5697
TCGA-KM-8440-01A-11R-2315-07	?|57714	202.2429
TCGA-KM-8440-01A-11R-2315-07	?|645851	1.5206
TCGA-KM-8440-01A-11R-2315-07	?|652919	48.7436
TCGA-KM-8440-01A-11R-2315-07	?|653553	590.0019
TCGA-KM-8440-01A-11R-2315-07	?|728045	0
TCGA-KM-8440-01A-11R-2315-07	?|728603	0
TCGA-KM-8440-01A-11R-2315-07	?|728788	3.0412
TCGA-KM-8440-01A-11R-2315-07	?|729884	11.0245
TCGA-KM-8440-01A-11R-2315-07	?|8225	580.1178
TCGA-KM-8440-01A-11R-2315-07	?|90288	1.5206
TCGA-KM-8440-01A-11R-2315-07	A1BG|1	25.1283
TCGA-KM-8440-01A-11R-2315-07	A1CF|29974	.3802
TCGA-KM-8440-01A-11R-2315-07	A2BP1|54715	0
TCGA-KM-8440-01A-11R-2315-07	A2LD1|87769	18.0688
TCGA-KM-8440-01A-11R-2315-07	A2ML1|144568	.7603
TCGA-KM-8440-01A-11R-2315-07	A2M|2	4184.6645
TCGA-KM-8440-01A-11R-2315-07	A4GALT|53947	80.2129
TCGA-KM-8440-01A-11R-2315-07	A4GNT|51146	0
TCGA-KM-8440-01A-11R-2315-07	AAA1|404744	0
TCGA-KM-8440-01A-11R-2315-07	AAAS|8086	935.1834
TCGA-KM-8440-01A-11R-2315-07	AACSL|729522	0
TCGA-KM-8440-01A-11R-2315-07	AACS|65985	964.4554
TCGA-KM-8440-01A-11R-2315-07	AADACL2|344752	0
TCGA-KM-8440-01A-11R-2315-07	AADACL3|126767	0
TCGA-KM-8440-01A-11R-2315-07	AADACL4|343066	0
TCGA-KM-8440-01A-11R-2315-07	AADAC|13	0
TCGA-KM-8440-01A-11R-2315-07	AADAT|51166	78.6923
TCGA-KM-8440-01A-11R-2315-07	AAGAB|79719	1521.7639
TCGA-KM-8440-01A-11R-2315-07	AAK1|22848	1085.345
TCGA-KM-8440-01A-11R-2315-07	AAMP|14	1457.8977
TCGA-KM-8440-01A-11R-2315-07	AANAT|15	0
TCGA-KM-8440-01A-11R-2315-07	AARS2|57505	626.4893
TCGA-KM-8440-01A-11R-2315-07	AARSD1|80755	270.2908
TCGA-KM-8440-01A-11R-2315-07	AARS|16	2966.7364
TCGA-KM-8440-01A-11R-2315-07	AASDHPPT|60496	1161.3343
TCGA-KM-8440-01A-11R-2315-07	AASDH|132949	365.7099
TCGA-KM-8440-01A-11R-2315-07	AASS|10157	100.7413
TCGA-KM-8440-01A-11R-2315-07	AATF|26574	325.0333
TCGA-KM-8440-01A-11R-2315-07	AATK|9625	22.8094
TCGA-KM-8440-01A-11R-2315-07	ABAT|18	259.2663
TCGA-KM-8440-01A-11R-2315-07	ABCA10|10349	19.0116
TCGA-KM-8440-01A-11R-2315-07	ABCA11P|79963	96.7269
TCGA-KM-8440-01A-11R-2315-07	ABCA12|26154	.3802
TCGA-KM-8440-01A-11R-2315-07	ABCA13|154664	23.1895
TCGA-KM-8440-01A-11R-2315-07	ABCA17P|650655	8.3634
TCGA-KM-8440-01A-11R-2315-07	ABCA1|19	1650.2452
TCGA-KM-8440-01A-11R-2315-07	ABCA2|20	9650.6368
TCGA-KM-8440-01A-11R-2315-07	ABCA3|21	813.1534
TCGA-KM-8440-01A-11R-2315-07	ABCA4|24	1.5206
TCGA-KM-8440-01A-11R-2315-07	ABCA5|23461	1243.8662
TCGA-KM-8440-01A-11R-2315-07	ABCA6|23460	3.0412
TCGA-KM-8440-01A-11R-2315-07	ABCA7|10347	285.8772
TCGA-KM-8440-01A-11R-2315-07	ABCA8|10351	32.6934
TCGA-KM-8440-01A-11R-2315-07	ABCA9|10350	1.5206
TCGA-KM-8440-01A-11R-2315-07	ABCB10|23456	202.6231
TCGA-KM-8440-01A-11R-2315-07	ABCB11|8647	0
TCGA-KM-8440-01A-11R-2315-07	ABCB1|5243	12.9253
TCGA-KM-8440-01A-11R-2315-07	ABCB4|5244	11.4047
TCGA-KM-8440-01A-11R-2315-07	ABCB5|340273	.7603
TCGA-KM-8440-01A-11R-2315-07	ABCB6|10058	29.2568
TCGA-KM-8440-01A-11R-2315-07	ABCB7|22	754.2292
TCGA-KM-8440-01A-11R-2315-07	ABCB8|11194	784.6417
TCGA-KM-8440-01A-11R-2315-07	ABCB9|23457	307.0291
TCGA-KM-8440-01A-11R-2315-07	ABCC10|89845	170.69
TCGA-KM-8440-01A-11R-2315-07	ABCC11|85320	1.9008
TCGA-KM-8440-01A-11R-2315-07	ABCC12|94160	0
TCGA-KM-8440-01A-11R-2315-07	ABCC13|150000	0
TCGA-KM-8440-01A-11R-2315-07	ABCC1|4363	413.9897
TCGA-KM-8440-01A-11R-2315-07	ABCC2|1244	1.5206
TCGA-KM-8440-01A-11R-2315-07	ABCC3|8714	4.942
TCGA-KM-8440-01A-11R-2315-07	ABCC4|10257	2391.5605
TCGA-KM-8440-01A-11R-2315-07	ABCC5|10057	4143.3188
TCGA-KM-8440-01A-11R-2315-07	ABCC6P1|653190	.3802
TCGA-KM-8440-01A-11R-2315-07	ABCC6P2|730013	4.942
TCGA-KM-8440-01A-11R-2315-07	ABCC6|368	14.4459
TCGA-KM-8440-01A-11R-2315-07	ABCC8|6833	1.1405
TCGA-KM-8440-01A-11R-2315-07	ABCC9|10060	128.4927
TCGA-KM-8440-01A-11R-2315-07	ABCD1|215	455.4267
TCGA-KM-8440-01A-11R-2315-07	ABCD2|225	134.195
TCGA-KM-8440-01A-11R-2315-07	ABCD3|5825	1303.5545
TCGA-KM-8440-01A-11R-2315-07	ABCD4|5826	637.9015
TCGA-KM-8440-01A-11R-2315-07	ABCE1|6059	1009.694
TCGA-KM-8440-01A-11R-2315-07	ABCF1|23	856.4912
TCGA-KM-8440-01A-11R-2315-07	ABCF2|10061	1789.3937
TCGA-KM-8440-01A-11R-2315-07	ABCF3|55324	1527.4663
TCGA-KM-8440-01A-11R-2315-07	ABCG1|9619	5306.5957
TCGA-KM-8440-01A-11R-2315-07	ABCG2|9429	208.7056
TCGA-KM-8440-01A-11R-2315-07	ABCG4|64137	21.2887
TCGA-KM-8440-01A-11R-2315-07	ABCG5|64240	0
TCGA-KM-8440-01A-11R-2315-07	ABCG8|64241	0
TCGA-KM-8440-01A-11R-2315-07	ABHD10|55347	3002.8512
TCGA-KM-8440-01A-11R-2315-07	ABHD11|83451	1521.0036
TCGA-KM-8440-01A-11R-2315-07	ABHD12B|145447	0
TCGA-KM-8440-01A-11R-2315-07	ABHD12|26090	2195.4001
TCGA-KM-8440-01A-11R-2315-07	ABHD13|84945	268.0099
TCGA-KM-8440-01A-11R-2315-07	ABHD14A|25864	409.2302
TCGA-KM-8440-01A-11R-2315-07	ABHD14B|84836	2077.932
TCGA-KM-8440-01A-11R-2315-07	ABHD15|116236	133.8149
TCGA-KM-8440-01A-11R-2315-07	ABHD1|84696	7.223
TCGA-KM-8440-01A-11R-2315-07	ABHD2|11057	28613.5716
TCGA-KM-8440-01A-11R-2315-07	ABHD3|171586	2035.3545
TCGA-KM-8440-01A-11R-2315-07	ABHD4|63874	838.2437
TCGA-KM-8440-01A-11R-2315-07	ABHD5|51099	401.4446
TCGA-KM-8440-01A-11R-2315-07	ABHD6|57406	2104.1627
TCGA-KM-8440-01A-11R-2315-07	ABHD8|79575	339.8593
TCGA-KM-8440-01A-11R-2315-07	ABI1|10006	543.2427
TCGA-KM-8440-01A-11R-2315-07	ABI2|10152	786.5425
TCGA-KM-8440-01A-11R-2315-07	ABI3BP|25890	27.3712
TCGA-KM-8440-01A-11R-2315-07	ABI3|51225	58.9242
TCGA-KM-8440-01A-11R-2315-07	ABL1|25	3236.647
TCGA-KM-8440-01A-11R-2315-07	ABL2|27	263.0679
TCGA-KM-8440-01A-11R-2315-07	ABLIM1|3983	3522.5242
TCGA-KM-8440-01A-11R-2315-07	ABLIM2|84448	12.9253
TCGA-KM-8440-01A-11R-2315-07	ABLIM3|22885	29.6522
TCGA-KM-8440-01A-11R-2315-07	ABO|28	8.7436
TCGA-KM-8440-01A-11R-2315-07	ABP1|26	2.6611
TCGA-KM-8440-01A-11R-2315-07	ABRA|137735	1.1405
TCGA-KM-8440-01A-11R-2315-07	ABR|29	1613.3815
TCGA-KM-8440-01A-11R-2315-07	ABT1|29777	351.264
TCGA-KM-8440-01A-11R-2315-07	ABTB1|80325	461.5092
TCGA-KM-8440-01A-11R-2315-07	ABTB2|25841	1936.8941
TCGA-KM-8440-01A-11R-2315-07	ACAA1|30	1427.8654
TCGA-KM-8440-01A-11R-2315-07	ACAA2|10449	4373.3131
TCGA-KM-8440-01A-11R-2315-07	ACACA|31	1168.9793
TCGA-KM-8440-01A-11R-2315-07	ACACB|32	4992.2068
TCGA-KM-8440-01A-11R-2315-07	ACAD10|80724	1986.3144
TCGA-KM-8440-01A-11R-2315-07	ACAD11|84129	368.3064
TCGA-KM-8440-01A-11R-2315-07	ACAD8|27034	1683.3302
TCGA-KM-8440-01A-11R-2315-07	ACAD9|28976	1152.6288
TCGA-KM-8440-01A-11R-2315-07	ACADL|33	1035.1644
TCGA-KM-8440-01A-11R-2315-07	ACADM|34	761.072
TCGA-KM-8440-01A-11R-2315-07	ACADSB|36	1482.988
TCGA-KM-8440-01A-11R-2315-07	ACADS|35	3371.2222
TCGA-KM-8440-01A-11R-2315-07	ACADVL|37	3848.2684
TCGA-KM-8440-01A-11R-2315-07	ACAN|176	3.4214
TCGA-KM-8440-01A-11R-2315-07	ACAP1|9744	6.0825
TCGA-KM-8440-01A-11R-2315-07	ACAP2|23527	1124.501
TCGA-KM-8440-01A-11R-2315-07	ACAP3|116983	203.0298
TCGA-KM-8440-01A-11R-2315-07	ACAT1|38	24768.295
TCGA-KM-8440-01A-11R-2315-07	ACAT2|39	190.9713
TCGA-KM-8440-01A-11R-2315-07	ACBD3|64746	696.4455
TCGA-KM-8440-01A-11R-2315-07	ACBD4|79777	178.2931
TCGA-KM-8440-01A-11R-2315-07	ACBD5|91452	1223.7217
TCGA-KM-8440-01A-11R-2315-07	ACBD6|84320	216.6888
TCGA-KM-8440-01A-11R-2315-07	ACBD7|414149	8.7436
TCGA-KM-8440-01A-11R-2315-07	ACCN1|40	28.1315
TCGA-KM-8440-01A-11R-2315-07	ACCN2|41	401.8247
TCGA-KM-8440-01A-11R-2315-07	ACCN3|9311	4.5619
TCGA-KM-8440-01A-11R-2315-07	ACCN4|55515	0
TCGA-KM-8440-01A-11R-2315-07	ACCN5|51802	0
TCGA-KM-8440-01A-11R-2315-07	ACCSL|390110	0
TCGA-KM-8440-01A-11R-2315-07	ACCS|84680	220.8706
TCGA-KM-8440-01A-11R-2315-07	ACD|65057	224.6721
TCGA-KM-8440-01A-11R-2315-07	ACE2|59272	6.8428
TCGA-KM-8440-01A-11R-2315-07	ACER1|125981	0
TCGA-KM-8440-01A-11R-2315-07	ACER2|340485	27.3712
TCGA-KM-8440-01A-11R-2315-07	ACER3|55331	264.9686
TCGA-KM-8440-01A-11R-2315-07	ACE|1636	23.9498
TCGA-KM-8440-01A-11R-2315-07	ACHE|43	7.6031
TCGA-KM-8440-01A-11R-2315-07	ACIN1|22985	1971.8685
TCGA-KM-8440-01A-11R-2315-07	ACLY|47	1118.0384
TCGA-KM-8440-01A-11R-2315-07	ACMSD|130013	.3802
TCGA-KM-8440-01A-11R-2315-07	ACN9|57001	233.4157
TCGA-KM-8440-01A-11R-2315-07	ACO1|48	2645.8848
TCGA-KM-8440-01A-11R-2315-07	ACO2|50	14499.7529
TCGA-KM-8440-01A-11R-2315-07	ACOT11|26027	828.5839
TCGA-KM-8440-01A-11R-2315-07	ACOT12|134526	0
TCGA-KM-8440-01A-11R-2315-07	ACOT13|55856	483.7978
TCGA-KM-8440-01A-11R-2315-07	ACOT1|641371	1436.609
TCGA-KM-8440-01A-11R-2315-07	ACOT2|10965	622.6953
TCGA-KM-8440-01A-11R-2315-07	ACOT4|122970	217.8293
TCGA-KM-8440-01A-11R-2315-07	ACOT6|641372	23.5697
TCGA-KM-8440-01A-11R-2315-07	ACOT7|11332	257.3655
TCGA-KM-8440-01A-11R-2315-07	ACOT8|10005	913.8719
TCGA-KM-8440-01A-11R-2315-07	ACOT9|23597	224.6721
TCGA-KM-8440-01A-11R-2315-07	ACOX1|51	864.5885
TCGA-KM-8440-01A-11R-2315-07	ACOX2|8309	292.3399
TCGA-KM-8440-01A-11R-2315-07	ACOX3|8310	289.6788
TCGA-KM-8440-01A-11R-2315-07	ACOXL|55289	3.8016
TCGA-KM-8440-01A-11R-2315-07	ACP1|52	1330.1654
TCGA-KM-8440-01A-11R-2315-07	ACP2|53	563.0108
TCGA-KM-8440-01A-11R-2315-07	ACP5|54	84.0144
TCGA-KM-8440-01A-11R-2315-07	ACP6|51205	99.2207
TCGA-KM-8440-01A-11R-2315-07	ACPL2|92370	162.7067
TCGA-KM-8440-01A-11R-2315-07	ACPP|55	47.1393
TCGA-KM-8440-01A-11R-2315-07	ACPT|93650	1.1405
TCGA-KM-8440-01A-11R-2315-07	ACRBP|84519	5.3222
TCGA-KM-8440-01A-11R-2315-07	ACRC|93953	3.8016
TCGA-KM-8440-01A-11R-2315-07	ACRV1|56	.3802
TCGA-KM-8440-01A-11R-2315-07	ACR|49	0
TCGA-KM-8440-01A-11R-2315-07	ACSBG1|23205	52.0814
TCGA-KM-8440-01A-11R-2315-07	ACSBG2|81616	1.1405
TCGA-KM-8440-01A-11R-2315-07	ACSF2|80221	289.6788
TCGA-KM-8440-01A-11R-2315-07	ACSF3|197322	429.196
TCGA-KM-8440-01A-11R-2315-07	ACSL1|2180	20524.9952
TCGA-KM-8440-01A-11R-2315-07	ACSL3|2181	3719.445
TCGA-KM-8440-01A-11R-2315-07	ACSL4|2182	1821.7069
TCGA-KM-8440-01A-11R-2315-07	ACSL5|51703	244.0601
TCGA-KM-8440-01A-11R-2315-07	ACSL6|23305	58.9242
TCGA-KM-8440-01A-11R-2315-07	ACSM1|116285	1.9008
TCGA-KM-8440-01A-11R-2315-07	ACSM2A|123876	.7603
TCGA-KM-8440-01A-11R-2315-07	ACSM2B|348158	.7603
TCGA-KM-8440-01A-11R-2315-07	ACSM3|6296	699.9886
TCGA-KM-8440-01A-11R-2315-07	ACSM4|341392	0
TCGA-KM-8440-01A-11R-2315-07	ACSM5|54988	6.4626
TCGA-KM-8440-01A-11R-2315-07	ACSS1|84532	5039.7263
TCGA-KM-8440-01A-11R-2315-07	ACSS2|55902	1890.5151
TCGA-KM-8440-01A-11R-2315-07	ACSS3|79611	5446.8732
TCGA-KM-8440-01A-11R-2315-07	ACTA1|58	0
TCGA-KM-8440-01A-11R-2315-07	ACTA2|59	816.5862
TCGA-KM-8440-01A-11R-2315-07	ACTBL2|345651	1.5206
TCGA-KM-8440-01A-11R-2315-07	ACTB|60	55760.1216
TCGA-KM-8440-01A-11R-2315-07	ACTC1|70	889.5647
TCGA-KM-8440-01A-11R-2315-07	ACTG1|71	22339.8593
TCGA-KM-8440-01A-11R-2315-07	ACTG2|72	6.0825
TCGA-KM-8440-01A-11R-2315-07	ACTL6A|86	469.4925
TCGA-KM-8440-01A-11R-2315-07	ACTL6B|51412	0
TCGA-KM-8440-01A-11R-2315-07	ACTL7A|10881	.7603
TCGA-KM-8440-01A-11R-2315-07	ACTL7B|10880	0
TCGA-KM-8440-01A-11R-2315-07	ACTL8|81569	0
TCGA-KM-8440-01A-11R-2315-07	ACTL9|284382	0
TCGA-KM-8440-01A-11R-2315-07	ACTN1|87	295.001
TCGA-KM-8440-01A-11R-2315-07	ACTN2|88	2.6611
TCGA-KM-8440-01A-11R-2315-07	ACTN3|89	.3802
TCGA-KM-8440-01A-11R-2315-07	ACTN4|81	10080.3041
TCGA-KM-8440-01A-11R-2315-07	ACTR10|55860	1352.2144
TCGA-KM-8440-01A-11R-2315-07	ACTR1A|10121	1406.1965
TCGA-KM-8440-01A-11R-2315-07	ACTR1B|10120	1783.3112
TCGA-KM-8440-01A-11R-2315-07	ACTR2|10097	1978.7113
TCGA-KM-8440-01A-11R-2315-07	ACTR3B|57180	394.2216
TCGA-KM-8440-01A-11R-2315-07	ACTR3C|653857	242.5394
TCGA-KM-8440-01A-11R-2315-07	ACTR3|10096	1772.6668
TCGA-KM-8440-01A-11R-2315-07	ACTR5|79913	130.7736
TCGA-KM-8440-01A-11R-2315-07	ACTR6|64431	618.1334
TCGA-KM-8440-01A-11R-2315-07	ACTR8|93973	797.567
TCGA-KM-8440-01A-11R-2315-07	ACTRT1|139741	0
TCGA-KM-8440-01A-11R-2315-07	ACTRT2|140625	0
TCGA-KM-8440-01A-11R-2315-07	ACVR1B|91	3257.1754
TCGA-KM-8440-01A-11R-2315-07	ACVR1C|130399	2326.1737
TCGA-KM-8440-01A-11R-2315-07	ACVR1|90	1045.4286
TCGA-KM-8440-01A-11R-2315-07	ACVR2A|92	234.176
TCGA-KM-8440-01A-11R-2315-07	ACVR2B|93	227.3332
TCGA-KM-8440-01A-11R-2315-07	ACVRL1|94	218.9698
TCGA-KM-8440-01A-11R-2315-07	ACY1|95	1352.7922
TCGA-KM-8440-01A-11R-2315-07	ACY3|91703	.3802
TCGA-KM-8440-01A-11R-2315-07	ACYP1|97	48.66
TCGA-KM-8440-01A-11R-2315-07	ACYP2|98	232.6554
TCGA-KM-8440-01A-11R-2315-07	ADAD1|132612	0
TCGA-KM-8440-01A-11R-2315-07	ADAD2|161931	1.5206
TCGA-KM-8440-01A-11R-2315-07	ADAL|161823	379.7757
TCGA-KM-8440-01A-11R-2315-07	ADAM10|102	2252.0433
TCGA-KM-8440-01A-11R-2315-07	ADAM11|4185	1.1405
TCGA-KM-8440-01A-11R-2315-07	ADAM12|8038	5.7023
TCGA-KM-8440-01A-11R-2315-07	ADAM15|8751	409.4279
TCGA-KM-8440-01A-11R-2315-07	ADAM17|6868	187.4168
TCGA-KM-8440-01A-11R-2315-07	ADAM18|8749	0
TCGA-KM-8440-01A-11R-2315-07	ADAM19|8728	21.2887
TCGA-KM-8440-01A-11R-2315-07	ADAM20|8748	2.6611
TCGA-KM-8440-01A-11R-2315-07	ADAM21P1|145241	1.1405
TCGA-KM-8440-01A-11R-2315-07	ADAM21|8747	.3802
TCGA-KM-8440-01A-11R-2315-07	ADAM22|53616	66.1471
TCGA-KM-8440-01A-11R-2315-07	ADAM23|8745	1.1405
TCGA-KM-8440-01A-11R-2315-07	ADAM28|10863	10.6444
TCGA-KM-8440-01A-11R-2315-07	ADAM29|11086	0
TCGA-KM-8440-01A-11R-2315-07	ADAM2|2515	6.8428
TCGA-KM-8440-01A-11R-2315-07	ADAM30|11085	0
TCGA-KM-8440-01A-11R-2315-07	ADAM32|203102	55.1226
TCGA-KM-8440-01A-11R-2315-07	ADAM33|80332	.7603
TCGA-KM-8440-01A-11R-2315-07	ADAM3A|1587	0
TCGA-KM-8440-01A-11R-2315-07	ADAM5P|255926	0
TCGA-KM-8440-01A-11R-2315-07	ADAM6|8755	43.4442
TCGA-KM-8440-01A-11R-2315-07	ADAM7|8756	0
TCGA-KM-8440-01A-11R-2315-07	ADAM8|101	17.8673
TCGA-KM-8440-01A-11R-2315-07	ADAM9|8754	2808.2114
TCGA-KM-8440-01A-11R-2315-07	ADAMDEC1|27299	8.7436
TCGA-KM-8440-01A-11R-2315-07	ADAMTS10|81794	11.7848
TCGA-KM-8440-01A-11R-2315-07	ADAMTS12|81792	60.0646
TCGA-KM-8440-01A-11R-2315-07	ADAMTS13|11093	203.0032
TCGA-KM-8440-01A-11R-2315-07	ADAMTS14|140766	2.6611
TCGA-KM-8440-01A-11R-2315-07	ADAMTS15|170689	6.4626
TCGA-KM-8440-01A-11R-2315-07	ADAMTS16|170690	3.8016
TCGA-KM-8440-01A-11R-2315-07	ADAMTS17|170691	56.6432
TCGA-KM-8440-01A-11R-2315-07	ADAMTS18|170692	11.7848
TCGA-KM-8440-01A-11R-2315-07	ADAMTS19|171019	0
TCGA-KM-8440-01A-11R-2315-07	ADAMTS1|9510	168.409
TCGA-KM-8440-01A-11R-2315-07	ADAMTS20|80070	0
TCGA-KM-8440-01A-11R-2315-07	ADAMTS2|9509	9.8841
TCGA-KM-8440-01A-11R-2315-07	ADAMTS3|9508	559.2093
TCGA-KM-8440-01A-11R-2315-07	ADAMTS4|9507	95.039
TCGA-KM-8440-01A-11R-2315-07	ADAMTS5|11096	883.8624
TCGA-KM-8440-01A-11R-2315-07	ADAMTS6|11174	1.9008
TCGA-KM-8440-01A-11R-2315-07	ADAMTS7|11173	25.4704
TCGA-KM-8440-01A-11R-2315-07	ADAMTS8|11095	6.4626
TCGA-KM-8440-01A-11R-2315-07	ADAMTS9|56999	32.3132
TCGA-KM-8440-01A-11R-2315-07	ADAMTSL1|92949	2245.2005
TCGA-KM-8440-01A-11R-2315-07	ADAMTSL2|9719	48.2798
TCGA-KM-8440-01A-11R-2315-07	ADAMTSL3|57188	91.9977
TCGA-KM-8440-01A-11R-2315-07	ADAMTSL4|54507	13.3055
TCGA-KM-8440-01A-11R-2315-07	ADAMTSL5|339366	12.5451
TCGA-KM-8440-01A-11R-2315-07	ADAP1|11033	1134.5904
TCGA-KM-8440-01A-11R-2315-07	ADAP2|55803	53.2218
TCGA-KM-8440-01A-11R-2315-07	ADARB1|104	180.574
TCGA-KM-8440-01A-11R-2315-07	ADARB2|105	1.5206
TCGA-KM-8440-01A-11R-2315-07	ADAR|103	4364.1893
TCGA-KM-8440-01A-11R-2315-07	ADAT1|23536	418.5516
TCGA-KM-8440-01A-11R-2315-07	ADAT2|134637	42.1973
TCGA-KM-8440-01A-11R-2315-07	ADAT3|113179	44.8584
TCGA-KM-8440-01A-11R-2315-07	ADA|100	11.0245
TCGA-KM-8440-01A-11R-2315-07	ADCK1|57143	563.391
TCGA-KM-8440-01A-11R-2315-07	ADCK2|90956	1274.6626
TCGA-KM-8440-01A-11R-2315-07	ADCK4|79934	691.1234
TCGA-KM-8440-01A-11R-2315-07	ADCK5|203054	151.302
TCGA-KM-8440-01A-11R-2315-07	ADCY10|55811	.7603
TCGA-KM-8440-01A-11R-2315-07	ADCY1|107	4452.7656
TCGA-KM-8440-01A-11R-2315-07	ADCY2|108	0
TCGA-KM-8440-01A-11R-2315-07	ADCY3|109	151.3819
TCGA-KM-8440-01A-11R-2315-07	ADCY4|196883	44.8584
TCGA-KM-8440-01A-11R-2315-07	ADCY5|111	2195.02
TCGA-KM-8440-01A-11R-2315-07	ADCY6|112	1865.805
TCGA-KM-8440-01A-11R-2315-07	ADCY7|113	221.2507
TCGA-KM-8440-01A-11R-2315-07	ADCY8|114	.3802
TCGA-KM-8440-01A-11R-2315-07	ADCY9|115	370.652
TCGA-KM-8440-01A-11R-2315-07	ADCYAP1R1|117	1.5206
TCGA-KM-8440-01A-11R-2315-07	ADCYAP1|116	228.0935
TCGA-KM-8440-01A-11R-2315-07	ADC|113451	16.7269
TCGA-KM-8440-01A-11R-2315-07	ADD1|118	4871.3172
TCGA-KM-8440-01A-11R-2315-07	ADD2|119	1.1405
TCGA-KM-8440-01A-11R-2315-07	ADD3|120	1217.2591
TCGA-KM-8440-01A-11R-2315-07	ADH1A|124	1.9008
TCGA-KM-8440-01A-11R-2315-07	ADH1B|125	45.2385
TCGA-KM-8440-01A-11R-2315-07	ADH1C|126	74.1304
TCGA-KM-8440-01A-11R-2315-07	ADH4|127	5.3222
TCGA-KM-8440-01A-11R-2315-07	ADH5|128	3143.1287
TCGA-KM-8440-01A-11R-2315-07	ADH6|130	2.2809
TCGA-KM-8440-01A-11R-2315-07	ADH7|131	.3802
TCGA-KM-8440-01A-11R-2315-07	ADHFE1|137872	243.6799
TCGA-KM-8440-01A-11R-2315-07	ADI1|55256	2451.245
TCGA-KM-8440-01A-11R-2315-07	ADIG|149685	2.6611
TCGA-KM-8440-01A-11R-2315-07	ADIPOQ|9370	0
TCGA-KM-8440-01A-11R-2315-07	ADIPOR1|51094	1917.126
TCGA-KM-8440-01A-11R-2315-07	ADIPOR2|79602	6064.2463
TCGA-KM-8440-01A-11R-2315-07	ADK|132	217.069
TCGA-KM-8440-01A-11R-2315-07	ADM2|79924	198.0612
TCGA-KM-8440-01A-11R-2315-07	ADM|133	2493.0622
TCGA-KM-8440-01A-11R-2315-07	ADNP2|22850	1163.6571
TCGA-KM-8440-01A-11R-2315-07	ADNP|23394	2880.8211
TCGA-KM-8440-01A-11R-2315-07	ADORA1|134	7.9833
TCGA-KM-8440-01A-11R-2315-07	ADORA2A|135	38.0156
TCGA-KM-8440-01A-11R-2315-07	ADORA2B|136	2.2809
TCGA-KM-8440-01A-11R-2315-07	ADORA3|140	26.2308
TCGA-KM-8440-01A-11R-2315-07	ADO|84890	348.9831
TCGA-KM-8440-01A-11R-2315-07	ADPGK|83440	1234.8565
TCGA-KM-8440-01A-11R-2315-07	ADPRHL1|113622	33.8339
TCGA-KM-8440-01A-11R-2315-07	ADPRHL2|54936	382.0566
TCGA-KM-8440-01A-11R-2315-07	ADPRH|141	114.4269
TCGA-KM-8440-01A-11R-2315-07	ADRA1A|148	1.5206
TCGA-KM-8440-01A-11R-2315-07	ADRA1B|147	6.0825
TCGA-KM-8440-01A-11R-2315-07	ADRA1D|146	1.1405
TCGA-KM-8440-01A-11R-2315-07	ADRA2A|150	7.6031
TCGA-KM-8440-01A-11R-2315-07	ADRA2B|151	365.7099
TCGA-KM-8440-01A-11R-2315-07	ADRA2C|152	1.5206
TCGA-KM-8440-01A-11R-2315-07	ADRB1|153	134.195
TCGA-KM-8440-01A-11R-2315-07	ADRB2|154	336.4379
TCGA-KM-8440-01A-11R-2315-07	ADRB3|155	0
TCGA-KM-8440-01A-11R-2315-07	ADRBK1|156	1567.3826
TCGA-KM-8440-01A-11R-2315-07	ADRBK2|157	398.4033
TCGA-KM-8440-01A-11R-2315-07	ADRM1|11047	1182.2847
TCGA-KM-8440-01A-11R-2315-07	ADSL|158	577.4568
TCGA-KM-8440-01A-11R-2315-07	ADSSL1|122622	110.6254
TCGA-KM-8440-01A-11R-2315-07	ADSS|159	1449.5343
TCGA-KM-8440-01A-11R-2315-07	AEBP1|165	195.02
TCGA-KM-8440-01A-11R-2315-07	AEBP2|121536	1136.666
TCGA-KM-8440-01A-11R-2315-07	AEN|64782	1067.0975
TCGA-KM-8440-01A-11R-2315-07	AES|166	17430.5265
TCGA-KM-8440-01A-11R-2315-07	AFAP1L1|134265	244.8204
TCGA-KM-8440-01A-11R-2315-07	AFAP1L2|84632	86.2954
TCGA-KM-8440-01A-11R-2315-07	AFAP1|60312	61.5852
TCGA-KM-8440-01A-11R-2315-07	AFARP1|246182	0
TCGA-KM-8440-01A-11R-2315-07	AFF1|4299	2991.4465
TCGA-KM-8440-01A-11R-2315-07	AFF2|2334	6.0825
TCGA-KM-8440-01A-11R-2315-07	AFF3|3899	3.8016
TCGA-KM-8440-01A-11R-2315-07	AFF4|27125	3703.4784
TCGA-KM-8440-01A-11R-2315-07	AFG3L1|172	220.4904
TCGA-KM-8440-01A-11R-2315-07	AFG3L2|10939	6630.2946
TCGA-KM-8440-01A-11R-2315-07	AFMID|125061	33.0736
TCGA-KM-8440-01A-11R-2315-07	AFM|173	.3802
TCGA-KM-8440-01A-11R-2315-07	AFP|174	0
TCGA-KM-8440-01A-11R-2315-07	AFTPH|54812	952.6706
TCGA-KM-8440-01A-11R-2315-07	AG2|387763	59.3043
TCGA-KM-8440-01A-11R-2315-07	AGAP11|119385	8.7474
TCGA-KM-8440-01A-11R-2315-07	AGAP1|116987	141.418
TCGA-KM-8440-01A-11R-2315-07	AGAP2|116986	75.229
TCGA-KM-8440-01A-11R-2315-07	AGAP3|116988	523.4746
TCGA-KM-8440-01A-11R-2315-07	AGAP4|119016	50.5607
TCGA-KM-8440-01A-11R-2315-07	AGAP5|729092	7.223
TCGA-KM-8440-01A-11R-2315-07	AGAP6|414189	24.33
TCGA-KM-8440-01A-11R-2315-07	AGAP7|653268	3.0412
TCGA-KM-8440-01A-11R-2315-07	AGAP8|728404	9.1237
TCGA-KM-8440-01A-11R-2315-07	AGA|175	319.7111
TCGA-KM-8440-01A-11R-2315-07	AGBL1|123624	0
TCGA-KM-8440-01A-11R-2315-07	AGBL2|79841	6.4626
TCGA-KM-8440-01A-11R-2315-07	AGBL3|340351	1.9008
TCGA-KM-8440-01A-11R-2315-07	AGBL4|84871	4.942
TCGA-KM-8440-01A-11R-2315-07	AGBL5|60509	468.3558
TCGA-KM-8440-01A-11R-2315-07	AGER|177	7.223
TCGA-KM-8440-01A-11R-2315-07	AGFG1|3267	1043.1477
TCGA-KM-8440-01A-11R-2315-07	AGFG2|3268	623.0755
TCGA-KM-8440-01A-11R-2315-07	AGGF1|55109	923.7787
TCGA-KM-8440-01A-11R-2315-07	AGK|55750	973.9593
TCGA-KM-8440-01A-11R-2315-07	AGL|178	1710.3212
TCGA-KM-8440-01A-11R-2315-07	AGMAT|79814	15.9665
TCGA-KM-8440-01A-11R-2315-07	AGPAT1|10554	1406.1281
TCGA-KM-8440-01A-11R-2315-07	AGPAT2|10555	2101.1215
TCGA-KM-8440-01A-11R-2315-07	AGPAT3|56894	4594.5638
TCGA-KM-8440-01A-11R-2315-07	AGPAT4|56895	14.0658
TCGA-KM-8440-01A-11R-2315-07	AGPAT5|55326	1268.5801
TCGA-KM-8440-01A-11R-2315-07	AGPAT6|137964	2375.594
TCGA-KM-8440-01A-11R-2315-07	AGPAT9|84803	3524.0449
TCGA-KM-8440-01A-11R-2315-07	AGPHD1|123688	30.0323
TCGA-KM-8440-01A-11R-2315-07	AGPS|8540	577.0766
TCGA-KM-8440-01A-11R-2315-07	AGR2|10551	0
TCGA-KM-8440-01A-11R-2315-07	AGR3|155465	0
TCGA-KM-8440-01A-11R-2315-07	AGRN|375790	2731.4199
TCGA-KM-8440-01A-11R-2315-07	AGRP|181	0
TCGA-KM-8440-01A-11R-2315-07	AGTPBP1|23287	106.8238
TCGA-KM-8440-01A-11R-2315-07	AGTR1|185	121.2697
TCGA-KM-8440-01A-11R-2315-07	AGTR2|186	0
TCGA-KM-8440-01A-11R-2315-07	AGTRAP|57085	96.5596
TCGA-KM-8440-01A-11R-2315-07	AGT|183	9.8841
TCGA-KM-8440-01A-11R-2315-07	AGXT2L1|64850	0
TCGA-KM-8440-01A-11R-2315-07	AGXT2L2|85007	478.7531
TCGA-KM-8440-01A-11R-2315-07	AGXT2|64902	.7603
TCGA-KM-8440-01A-11R-2315-07	AGXT|189	0
TCGA-KM-8440-01A-11R-2315-07	AHCTF1|25909	645.8848
TCGA-KM-8440-01A-11R-2315-07	AHCYL1|10768	3856.3011
TCGA-KM-8440-01A-11R-2315-07	AHCYL2|23382	8745.1055
TCGA-KM-8440-01A-11R-2315-07	AHCY|191	1941.8362
TCGA-KM-8440-01A-11R-2315-07	AHDC1|27245	426.1547
TCGA-KM-8440-01A-11R-2315-07	AHI1|54806	111.0055
TCGA-KM-8440-01A-11R-2315-07	AHNAK2|113146	177.1526
TCGA-KM-8440-01A-11R-2315-07	AHNAK|79026	14818.8557
TCGA-KM-8440-01A-11R-2315-07	AHRR|57491	34.5942
TCGA-KM-8440-01A-11R-2315-07	AHR|196	731.8
TCGA-KM-8440-01A-11R-2315-07	AHSA1|10598	3117.2781
TCGA-KM-8440-01A-11R-2315-07	AHSA2|130872	156.2441
TCGA-KM-8440-01A-11R-2315-07	AHSG|197	0
TCGA-KM-8440-01A-11R-2315-07	AHSP|51327	0
TCGA-KM-8440-01A-11R-2315-07	AICDA|57379	0
TCGA-KM-8440-01A-11R-2315-07	AIDA|64853	222.7713
TCGA-KM-8440-01A-11R-2315-07	AIF1L|83543	1093.7084
TCGA-KM-8440-01A-11R-2315-07	AIF1|199	71.0891
TCGA-KM-8440-01A-11R-2315-07	AIFM1|9131	3356.7763
TCGA-KM-8440-01A-11R-2315-07	AIFM2|84883	485.459
TCGA-KM-8440-01A-11R-2315-07	AIFM3|150209	27.3104
TCGA-KM-8440-01A-11R-2315-07	AIG1|51390	585.44
TCGA-KM-8440-01A-11R-2315-07	AIM1L|55057	.7603
TCGA-KM-8440-01A-11R-2315-07	AIM1|202	481.6575
TCGA-KM-8440-01A-11R-2315-07	AIM2|9447	0
TCGA-KM-8440-01A-11R-2315-07	AIMP1|9255	1330.4239
TCGA-KM-8440-01A-11R-2315-07	AIMP2|7965	725.6643
TCGA-KM-8440-01A-11R-2315-07	AIPL1|23746	0
TCGA-KM-8440-01A-11R-2315-07	AIP|9049	1202.433
TCGA-KM-8440-01A-11R-2315-07	AIRE|326	0
TCGA-KM-8440-01A-11R-2315-07	AJAP1|55966	2.6611
TCGA-KM-8440-01A-11R-2315-07	AK1|203	963.315
TCGA-KM-8440-01A-11R-2315-07	AK2|204	1457.8977
TCGA-KM-8440-01A-11R-2315-07	AK3L1|205	3.4214
TCGA-KM-8440-01A-11R-2315-07	AK3|50808	2034.9743
TCGA-KM-8440-01A-11R-2315-07	AK5|26289	.7603
TCGA-KM-8440-01A-11R-2315-07	AK7|122481	28.5117
TCGA-KM-8440-01A-11R-2315-07	AKAP10|11216	405.2462
TCGA-KM-8440-01A-11R-2315-07	AKAP11|11215	1313.8187
TCGA-KM-8440-01A-11R-2315-07	AKAP12|9590	108.7246
TCGA-KM-8440-01A-11R-2315-07	AKAP13|11214	4674.3965
TCGA-KM-8440-01A-11R-2315-07	AKAP14|158798	0
TCGA-KM-8440-01A-11R-2315-07	AKAP1|8165	2743.2047
TCGA-KM-8440-01A-11R-2315-07	AKAP2|11217	5809.1389
TCGA-KM-8440-01A-11R-2315-07	AKAP3|10566	30.4125
TCGA-KM-8440-01A-11R-2315-07	AKAP4|8852	.7603
TCGA-KM-8440-01A-11R-2315-07	AKAP5|9495	8.3634
TCGA-KM-8440-01A-11R-2315-07	AKAP6|9472	1217.6392
TCGA-KM-8440-01A-11R-2315-07	AKAP7|9465	196.5406
TCGA-KM-8440-01A-11R-2315-07	AKAP8L|26993	709.751
TCGA-KM-8440-01A-11R-2315-07	AKAP8|10270	599.886
TCGA-KM-8440-01A-11R-2315-07	AKAP9|10142	3950.9599
TCGA-KM-8440-01A-11R-2315-07	AKD1|221264	109.4849
TCGA-KM-8440-01A-11R-2315-07	AKIRIN1|79647	1353.3549
TCGA-KM-8440-01A-11R-2315-07	AKIRIN2|55122	796.0464
TCGA-KM-8440-01A-11R-2315-07	AKNAD1|254268	7.6031
TCGA-KM-8440-01A-11R-2315-07	AKNA|80709	455.4267
TCGA-KM-8440-01A-11R-2315-07	AKR1A1|10327	968.6371
TCGA-KM-8440-01A-11R-2315-07	AKR1B10|57016	0
TCGA-KM-8440-01A-11R-2315-07	AKR1B15|441282	0
TCGA-KM-8440-01A-11R-2315-07	AKR1B1|231	1296.7117
TCGA-KM-8440-01A-11R-2315-07	AKR1C1|1645	1170.8801
TCGA-KM-8440-01A-11R-2315-07	AKR1C2|1646	49.4203
TCGA-KM-8440-01A-11R-2315-07	AKR1C3|8644	16.3467
TCGA-KM-8440-01A-11R-2315-07	AKR1C4|1109	0
TCGA-KM-8440-01A-11R-2315-07	AKR1CL1|340811	0
TCGA-KM-8440-01A-11R-2315-07	AKR1D1|6718	.3802
TCGA-KM-8440-01A-11R-2315-07	AKR1E2|83592	2.6611
TCGA-KM-8440-01A-11R-2315-07	AKR7A2|8574	242.5394
TCGA-KM-8440-01A-11R-2315-07	AKR7A3|22977	6.4626
TCGA-KM-8440-01A-11R-2315-07	AKR7L|246181	6.0825
TCGA-KM-8440-01A-11R-2315-07	AKT1S1|84335	999.0496
TCGA-KM-8440-01A-11R-2315-07	AKT1|207	5809.1618
TCGA-KM-8440-01A-11R-2315-07	AKT2|208	4821.1367
TCGA-KM-8440-01A-11R-2315-07	AKT3|10000	1053.4119
TCGA-KM-8440-01A-11R-2315-07	AKTIP|64400	2052.8683
TCGA-KM-8440-01A-11R-2315-07	ALAD|210	1022.9994
TCGA-KM-8440-01A-11R-2315-07	ALAS1|211	3222.2011
TCGA-KM-8440-01A-11R-2315-07	ALAS2|212	7.223
TCGA-KM-8440-01A-11R-2315-07	ALB|213	3.8016
TCGA-KM-8440-01A-11R-2315-07	ALCAM|214	16003.4214
TCGA-KM-8440-01A-11R-2315-07	ALDH16A1|126133	563.391
TCGA-KM-8440-01A-11R-2315-07	ALDH18A1|5832	834.4421
TCGA-KM-8440-01A-11R-2315-07	ALDH1A1|216	10168.7892
TCGA-KM-8440-01A-11R-2315-07	ALDH1A2|8854	3620.6044
TCGA-KM-8440-01A-11R-2315-07	ALDH1A3|220	7.6031
TCGA-KM-8440-01A-11R-2315-07	ALDH1B1|219	655.3887
TCGA-KM-8440-01A-11R-2315-07	ALDH1L1|10840	4982.7029
TCGA-KM-8440-01A-11R-2315-07	ALDH1L2|160428	338.7189
TCGA-KM-8440-01A-11R-2315-07	ALDH2|217	252.0433
TCGA-KM-8440-01A-11R-2315-07	ALDH3A1|218	.3802
TCGA-KM-8440-01A-11R-2315-07	ALDH3A2|224	1582.5889
TCGA-KM-8440-01A-11R-2315-07	ALDH3B1|221	31.1728
TCGA-KM-8440-01A-11R-2315-07	ALDH3B2|222	9.5039
TCGA-KM-8440-01A-11R-2315-07	ALDH4A1|8659	572.8949
TCGA-KM-8440-01A-11R-2315-07	ALDH5A1|7915	587.3408
TCGA-KM-8440-01A-11R-2315-07	ALDH6A1|4329	1236.8485
TCGA-KM-8440-01A-11R-2315-07	ALDH7A1|501	1508.8386
TCGA-KM-8440-01A-11R-2315-07	ALDH8A1|64577	3.4214
TCGA-KM-8440-01A-11R-2315-07	ALDH9A1|223	823.7978
TCGA-KM-8440-01A-11R-2315-07	ALDOA|226	52460.3688
TCGA-KM-8440-01A-11R-2315-07	ALDOB|229	113.6666
TCGA-KM-8440-01A-11R-2315-07	ALDOC|230	464.9306
TCGA-KM-8440-01A-11R-2315-07	ALG10B|144245	510.1692
TCGA-KM-8440-01A-11R-2315-07	ALG10|84920	111.0055
TCGA-KM-8440-01A-11R-2315-07	ALG11|440138	22.8094
TCGA-KM-8440-01A-11R-2315-07	ALG12|79087	1125.2614
TCGA-KM-8440-01A-11R-2315-07	ALG13|79868	695.3051
TCGA-KM-8440-01A-11R-2315-07	ALG14|199857	149.7814
TCGA-KM-8440-01A-11R-2315-07	ALG1L2|644974	0
TCGA-KM-8440-01A-11R-2315-07	ALG1L|200810	40.6082
TCGA-KM-8440-01A-11R-2315-07	ALG1|56052	1049.6636
TCGA-KM-8440-01A-11R-2315-07	ALG2|85365	2022.4292
TCGA-KM-8440-01A-11R-2315-07	ALG3|10195	787.683
TCGA-KM-8440-01A-11R-2315-07	ALG5|29880	487.3598
TCGA-KM-8440-01A-11R-2315-07	ALG6|29929	126.5919
TCGA-KM-8440-01A-11R-2315-07	ALG8|79053	987.6449
TCGA-KM-8440-01A-11R-2315-07	ALG9|79796	568.7132
TCGA-KM-8440-01A-11R-2315-07	ALKBH1|8846	287.0177
TCGA-KM-8440-01A-11R-2315-07	ALKBH2|121642	123.9308
TCGA-KM-8440-01A-11R-2315-07	ALKBH3|221120	369.1313
TCGA-KM-8440-01A-11R-2315-07	ALKBH4|54784	399.9392
TCGA-KM-8440-01A-11R-2315-07	ALKBH5|54890	1812.9633
TCGA-KM-8440-01A-11R-2315-07	ALKBH6|84964	166.5083
TCGA-KM-8440-01A-11R-2315-07	ALKBH7|84266	1582.2087
TCGA-KM-8440-01A-11R-2315-07	ALKBH8|91801	226.5729
TCGA-KM-8440-01A-11R-2315-07	ALK|238	.3802
TCGA-KM-8440-01A-11R-2315-07	ALLC|55821	0
TCGA-KM-8440-01A-11R-2315-07	ALMS1P|200420	5.3222
TCGA-KM-8440-01A-11R-2315-07	ALMS1|7840	321.992
TCGA-KM-8440-01A-11R-2315-07	ALOX12B|242	0
TCGA-KM-8440-01A-11R-2315-07	ALOX12P2|245	22.4292
TCGA-KM-8440-01A-11R-2315-07	ALOX12|239	3.4214
TCGA-KM-8440-01A-11R-2315-07	ALOX15B|247	0
TCGA-KM-8440-01A-11R-2315-07	ALOX15|246	0
TCGA-KM-8440-01A-11R-2315-07	ALOX5AP|241	227.3332
TCGA-KM-8440-01A-11R-2315-07	ALOX5|240	19.7681
TCGA-KM-8440-01A-11R-2315-07	ALOXE3|59344	.7603
TCGA-KM-8440-01A-11R-2315-07	ALPI|248	0
TCGA-KM-8440-01A-11R-2315-07	ALPK1|80216	350.5037
TCGA-KM-8440-01A-11R-2315-07	ALPK2|115701	1.5206
TCGA-KM-8440-01A-11R-2315-07	ALPK3|57538	4745.4856
TCGA-KM-8440-01A-11R-2315-07	ALPL|249	134.5752
TCGA-KM-8440-01A-11R-2315-07	ALPPL2|251	0
TCGA-KM-8440-01A-11R-2315-07	ALPP|250	0
TCGA-KM-8440-01A-11R-2315-07	ALS2CL|259173	1715.2633
TCGA-KM-8440-01A-11R-2315-07	ALS2CR11|151254	1.9008
TCGA-KM-8440-01A-11R-2315-07	ALS2CR12|130540	3.0412
TCGA-KM-8440-01A-11R-2315-07	ALS2CR4|65062	198.0612
TCGA-KM-8440-01A-11R-2315-07	ALS2CR8|79800	129.253
TCGA-KM-8440-01A-11R-2315-07	ALS2|57679	358.1068
TCGA-KM-8440-01A-11R-2315-07	ALX1|8092	0
TCGA-KM-8440-01A-11R-2315-07	ALX3|257	26.2308
TCGA-KM-8440-01A-11R-2315-07	ALX4|60529	1.5206
TCGA-KM-8440-01A-11R-2315-07	AMAC1L2|83650	.3802
TCGA-KM-8440-01A-11R-2315-07	AMAC1L3|643664	.3802
TCGA-KM-8440-01A-11R-2315-07	AMAC1|146861	0
TCGA-KM-8440-01A-11R-2315-07	AMACR|23600	320.4714
TCGA-KM-8440-01A-11R-2315-07	AMBN|258	.3802
TCGA-KM-8440-01A-11R-2315-07	AMBP|259	1.9008
TCGA-KM-8440-01A-11R-2315-07	AMBRA1|55626	1429.7662
TCGA-KM-8440-01A-11R-2315-07	AMD1|262	1927.0101
TCGA-KM-8440-01A-11R-2315-07	AMDHD1|144193	3.0412
TCGA-KM-8440-01A-11R-2315-07	AMDHD2|51005	255.8449
TCGA-KM-8440-01A-11R-2315-07	AMELX|265	0
TCGA-KM-8440-01A-11R-2315-07	AMELY|266	0
TCGA-KM-8440-01A-11R-2315-07	AMFR|267	12825.3184
TCGA-KM-8440-01A-11R-2315-07	AMHR2|269	0
TCGA-KM-8440-01A-11R-2315-07	AMH|268	60.8249
TCGA-KM-8440-01A-11R-2315-07	AMICA1|120425	27.7514
TCGA-KM-8440-01A-11R-2315-07	AMIGO1|57463	161.5662
TCGA-KM-8440-01A-11R-2315-07	AMIGO2|347902	268.39
TCGA-KM-8440-01A-11R-2315-07	AMIGO3|386724	75.651
TCGA-KM-8440-01A-11R-2315-07	AMMECR1L|83607	362.2885
TCGA-KM-8440-01A-11R-2315-07	AMMECR1|9949	227.7134
TCGA-KM-8440-01A-11R-2315-07	AMN1|196394	342.9006
TCGA-KM-8440-01A-11R-2315-07	AMN|81693	3.0412
TCGA-KM-8440-01A-11R-2315-07	AMOTL1|154810	1351.4541
TCGA-KM-8440-01A-11R-2315-07	AMOTL2|51421	1929.6712
TCGA-KM-8440-01A-11R-2315-07	AMOT|154796	1151.112
TCGA-KM-8440-01A-11R-2315-07	AMPD1|270	0
TCGA-KM-8440-01A-11R-2315-07	AMPD2|271	81.7335
TCGA-KM-8440-01A-11R-2315-07	AMPD3|272	4370.2718
TCGA-KM-8440-01A-11R-2315-07	AMPH|273	2.6611
TCGA-KM-8440-01A-11R-2315-07	AMTN|401138	0
TCGA-KM-8440-01A-11R-2315-07	AMT|275	986.7934
TCGA-KM-8440-01A-11R-2315-07	AMY1A|276	.3802
TCGA-KM-8440-01A-11R-2315-07	AMY2A|279	1.9008
TCGA-KM-8440-01A-11R-2315-07	AMY2B|280	93.4157
TCGA-KM-8440-01A-11R-2315-07	AMZ1|155185	.3802
TCGA-KM-8440-01A-11R-2315-07	AMZ2P1|201283	110.2452
TCGA-KM-8440-01A-11R-2315-07	AMZ2|51321	773.9973
TCGA-KM-8440-01A-11R-2315-07	ANAPC10|10393	132.6744
TCGA-KM-8440-01A-11R-2315-07	ANAPC11|51529	846.227
TCGA-KM-8440-01A-11R-2315-07	ANAPC13|25847	1865.1891
TCGA-KM-8440-01A-11R-2315-07	ANAPC16|119504	1704.2387
TCGA-KM-8440-01A-11R-2315-07	ANAPC1|64682	403.7255
TCGA-KM-8440-01A-11R-2315-07	ANAPC2|29882	929.4811
TCGA-KM-8440-01A-11R-2315-07	ANAPC4|29945	274.8527
TCGA-KM-8440-01A-11R-2315-07	ANAPC5|51433	2564.9116
TCGA-KM-8440-01A-11R-2315-07	ANAPC7|51434	765.6339
TCGA-KM-8440-01A-11R-2315-07	ANGEL1|23357	1923.2085
TCGA-KM-8440-01A-11R-2315-07	ANGEL2|90806	469.4925
TCGA-KM-8440-01A-11R-2315-07	ANGPT1|284	3478.8063
TCGA-KM-8440-01A-11R-2315-07	ANGPT2|285	99.981
TCGA-KM-8440-01A-11R-2315-07	ANGPT4|51378	1.9008
TCGA-KM-8440-01A-11R-2315-07	ANGPTL1|9068	681.9996
TCGA-KM-8440-01A-11R-2315-07	ANGPTL2|23452	64.6265
TCGA-KM-8440-01A-11R-2315-07	ANGPTL3|27329	1.5206
TCGA-KM-8440-01A-11R-2315-07	ANGPTL4|51129	8.7436
TCGA-KM-8440-01A-11R-2315-07	ANGPTL5|253935	0
TCGA-KM-8440-01A-11R-2315-07	ANGPTL6|83854	.901
TCGA-KM-8440-01A-11R-2315-07	ANGPTL7|10218	0
TCGA-KM-8440-01A-11R-2315-07	ANG|283	7.4473
TCGA-KM-8440-01A-11R-2315-07	ANK1|286	2.6611
TCGA-KM-8440-01A-11R-2315-07	ANK2|287	39.1561
TCGA-KM-8440-01A-11R-2315-07	ANK3|288	1961.9844
TCGA-KM-8440-01A-11R-2315-07	ANKAR|150709	35.3545
TCGA-KM-8440-01A-11R-2315-07	ANKDD1A|348094	28.1315
TCGA-KM-8440-01A-11R-2315-07	ANKFN1|162282	0
TCGA-KM-8440-01A-11R-2315-07	ANKFY1|51479	2164.9876
TCGA-KM-8440-01A-11R-2315-07	ANKHD1-EIF4EBP3|404734	1185.1321
TCGA-KM-8440-01A-11R-2315-07	ANKHD1|54882	1589.8346
TCGA-KM-8440-01A-11R-2315-07	ANKH|56172	95.039
TCGA-KM-8440-01A-11R-2315-07	ANKIB1|54467	560.7299
TCGA-KM-8440-01A-11R-2315-07	ANKK1|255239	.7603
TCGA-KM-8440-01A-11R-2315-07	ANKLE1|126549	5.3222
TCGA-KM-8440-01A-11R-2315-07	ANKLE2|23141	1443.0717
TCGA-KM-8440-01A-11R-2315-07	ANKMY1|51281	125.0713
TCGA-KM-8440-01A-11R-2315-07	ANKMY2|57037	1371.6024
TCGA-KM-8440-01A-11R-2315-07	ANKRA2|57763	254.7044
TCGA-KM-8440-01A-11R-2315-07	ANKRD10|55608	531.8381
TCGA-KM-8440-01A-11R-2315-07	ANKRD11|29123	2872.5033
TCGA-KM-8440-01A-11R-2315-07	ANKRD12|23253	1679.5286
TCGA-KM-8440-01A-11R-2315-07	ANKRD13A|88455	3185.326
TCGA-KM-8440-01A-11R-2315-07	ANKRD13B|124930	4.1817
TCGA-KM-8440-01A-11R-2315-07	ANKRD13C|81573	355.4457
TCGA-KM-8440-01A-11R-2315-07	ANKRD13D|338692	194.2596
TCGA-KM-8440-01A-11R-2315-07	ANKRD16|54522	78.6923
TCGA-KM-8440-01A-11R-2315-07	ANKRD17|26057	2678.1981
TCGA-KM-8440-01A-11R-2315-07	ANKRD19|138649	30.0323
TCGA-KM-8440-01A-11R-2315-07	ANKRD1|27063	1.1405
TCGA-KM-8440-01A-11R-2315-07	ANKRD20A3|441425	50.5607
TCGA-KM-8440-01A-11R-2315-07	ANKRD20A4|728747	2.6611
TCGA-KM-8440-01A-11R-2315-07	ANKRD20B|729171	12.5451
TCGA-KM-8440-01A-11R-2315-07	ANKRD22|118932	8.3634
TCGA-KM-8440-01A-11R-2315-07	ANKRD23|200539	7.9833
TCGA-KM-8440-01A-11R-2315-07	ANKRD24|170961	16.7269
TCGA-KM-8440-01A-11R-2315-07	ANKRD26P1|124149	0
TCGA-KM-8440-01A-11R-2315-07	ANKRD26|22852	251.6632
TCGA-KM-8440-01A-11R-2315-07	ANKRD27|84079	607.1089
TCGA-KM-8440-01A-11R-2315-07	ANKRD28|23243	2573.6552
TCGA-KM-8440-01A-11R-2315-07	ANKRD29|147463	1416.0806
TCGA-KM-8440-01A-11R-2315-07	ANKRD2|26287	11.4047
TCGA-KM-8440-01A-11R-2315-07	ANKRD30A|91074	42.9576
TCGA-KM-8440-01A-11R-2315-07	ANKRD30B|374860	0
TCGA-KM-8440-01A-11R-2315-07	ANKRD31|256006	5.3222
TCGA-KM-8440-01A-11R-2315-07	ANKRD32|84250	68.0479
TCGA-KM-8440-01A-11R-2315-07	ANKRD33|341405	0
TCGA-KM-8440-01A-11R-2315-07	ANKRD34A|284615	5.3222
TCGA-KM-8440-01A-11R-2315-07	ANKRD34B|340120	2.2809
TCGA-KM-8440-01A-11R-2315-07	ANKRD34C|390616	0
TCGA-KM-8440-01A-11R-2315-07	ANKRD35|148741	3.8016
TCGA-KM-8440-01A-11R-2315-07	ANKRD36BP1|84832	56.6432
TCGA-KM-8440-01A-11R-2315-07	ANKRD36B|57730	23.5697
TCGA-KM-8440-01A-11R-2315-07	ANKRD36|375248	51.321
TCGA-KM-8440-01A-11R-2315-07	ANKRD37|353322	97.4377
TCGA-KM-8440-01A-11R-2315-07	ANKRD39|51239	38.7759
TCGA-KM-8440-01A-11R-2315-07	ANKRD40|91369	780.0798
TCGA-KM-8440-01A-11R-2315-07	ANKRD42|338699	242.5394
TCGA-KM-8440-01A-11R-2315-07	ANKRD43|134548	886.1433
TCGA-KM-8440-01A-11R-2315-07	ANKRD44|91526	120.8896
TCGA-KM-8440-01A-11R-2315-07	ANKRD45|339416	31.9331
TCGA-KM-8440-01A-11R-2315-07	ANKRD46|157567	854.5334
TCGA-KM-8440-01A-11R-2315-07	ANKRD49|54851	293.4803
TCGA-KM-8440-01A-11R-2315-07	ANKRD50|57182	573.275
TCGA-KM-8440-01A-11R-2315-07	ANKRD52|283373	1236.2669
TCGA-KM-8440-01A-11R-2315-07	ANKRD53|79998	0
TCGA-KM-8440-01A-11R-2315-07	ANKRD54|129138	390.4201
TCGA-KM-8440-01A-11R-2315-07	ANKRD55|79722	.3802
TCGA-KM-8440-01A-11R-2315-07	ANKRD56|345079	589.2416
TCGA-KM-8440-01A-11R-2315-07	ANKRD57|65124	517.7723
TCGA-KM-8440-01A-11R-2315-07	ANKRD58|347454	10.6444
TCGA-KM-8440-01A-11R-2315-07	ANKRD5|63926	246.341
TCGA-KM-8440-01A-11R-2315-07	ANKRD6|22881	117.1678
TCGA-KM-8440-01A-11R-2315-07	ANKRD7|56311	17.4872
TCGA-KM-8440-01A-11R-2315-07	ANKRD9|122416	888.8044
TCGA-KM-8440-01A-11R-2315-07	ANKS1A|23294	1057.9738
TCGA-KM-8440-01A-11R-2315-07	ANKS1B|56899	17.107
TCGA-KM-8440-01A-11R-2315-07	ANKS3|124401	491.9217
TCGA-KM-8440-01A-11R-2315-07	ANKS4B|257629	0
TCGA-KM-8440-01A-11R-2315-07	ANKS6|203286	606.3486
TCGA-KM-8440-01A-11R-2315-07	ANKZF1|55139	127.7324
TCGA-KM-8440-01A-11R-2315-07	ANLN|54443	32.3132
TCGA-KM-8440-01A-11R-2315-07	ANO10|55129	3233.2256
TCGA-KM-8440-01A-11R-2315-07	ANO1|55107	162.3266
TCGA-KM-8440-01A-11R-2315-07	ANO2|57101	5.3222
TCGA-KM-8440-01A-11R-2315-07	ANO3|63982	11.4047
TCGA-KM-8440-01A-11R-2315-07	ANO4|121601	572.1346
TCGA-KM-8440-01A-11R-2315-07	ANO5|203859	1920.5474
TCGA-KM-8440-01A-11R-2315-07	ANO6|196527	1898.1182
TCGA-KM-8440-01A-11R-2315-07	ANO7|50636	8.3634
TCGA-KM-8440-01A-11R-2315-07	ANO8|57719	118.9888
TCGA-KM-8440-01A-11R-2315-07	ANO9|338440	43.3378
TCGA-KM-8440-01A-11R-2315-07	ANP32A|8125	2524.9952
TCGA-KM-8440-01A-11R-2315-07	ANP32B|10541	1872.2676
TCGA-KM-8440-01A-11R-2315-07	ANP32C|23520	.3802
TCGA-KM-8440-01A-11R-2315-07	ANP32D|23519	0
TCGA-KM-8440-01A-11R-2315-07	ANP32E|81611	563.7711
TCGA-KM-8440-01A-11R-2315-07	ANPEP|290	9.1237
TCGA-KM-8440-01A-11R-2315-07	ANTXR1|84168	585.0599
TCGA-KM-8440-01A-11R-2315-07	ANTXR2|118429	488.1201
TCGA-KM-8440-01A-11R-2315-07	ANTXRL|195977	0
TCGA-KM-8440-01A-11R-2315-07	ANUBL1|93550	60.8249
TCGA-KM-8440-01A-11R-2315-07	ANXA10|11199	0
TCGA-KM-8440-01A-11R-2315-07	ANXA11|311	6364.5695
TCGA-KM-8440-01A-11R-2315-07	ANXA13|312	.3802
TCGA-KM-8440-01A-11R-2315-07	ANXA1|301	557.6887
TCGA-KM-8440-01A-11R-2315-07	ANXA2P1|303	25.0903
TCGA-KM-8440-01A-11R-2315-07	ANXA2P2|304	1163.6571
TCGA-KM-8440-01A-11R-2315-07	ANXA2P3|305	.3802
TCGA-KM-8440-01A-11R-2315-07	ANXA2|302	3177.3427
TCGA-KM-8440-01A-11R-2315-07	ANXA3|306	190.4581
TCGA-KM-8440-01A-11R-2315-07	ANXA4|307	3280.7451
TCGA-KM-8440-01A-11R-2315-07	ANXA5|308	3896.5976
TCGA-KM-8440-01A-11R-2315-07	ANXA6|309	3643.0336
TCGA-KM-8440-01A-11R-2315-07	ANXA7|310	2156.2441
TCGA-KM-8440-01A-11R-2315-07	ANXA8L1|728113	0
TCGA-KM-8440-01A-11R-2315-07	ANXA8L2|244	0
TCGA-KM-8440-01A-11R-2315-07	ANXA8|653145	0
TCGA-KM-8440-01A-11R-2315-07	ANXA9|8416	139.137
TCGA-KM-8440-01A-11R-2315-07	AOAH|313	16.3467
TCGA-KM-8440-01A-11R-2315-07	AOC2|314	25.0903
TCGA-KM-8440-01A-11R-2315-07	AOC3|8639	164.6075
TCGA-KM-8440-01A-11R-2315-07	AOX1|316	1.5206
TCGA-KM-8440-01A-11R-2315-07	AOX2P|344454	0
TCGA-KM-8440-01A-11R-2315-07	AP1AR|55435	951.9103
TCGA-KM-8440-01A-11R-2315-07	AP1B1|162	8439.4602
TCGA-KM-8440-01A-11R-2315-07	AP1G1|164	3272.0015
TCGA-KM-8440-01A-11R-2315-07	AP1G2|8906	820.901
TCGA-KM-8440-01A-11R-2315-07	AP1M1|8907	1206.9949
TCGA-KM-8440-01A-11R-2315-07	AP1M2|10053	2458.468
TCGA-KM-8440-01A-11R-2315-07	AP1S1|1174	1335.8677
TCGA-KM-8440-01A-11R-2315-07	AP1S2|8905	310.2072
TCGA-KM-8440-01A-11R-2315-07	AP1S3|130340	166.1281
TCGA-KM-8440-01A-11R-2315-07	AP2A1|160	929.7092
TCGA-KM-8440-01A-11R-2315-07	AP2A2|161	1352.2144
TCGA-KM-8440-01A-11R-2315-07	AP2B1|163	5292.5299
TCGA-KM-8440-01A-11R-2315-07	AP2M1|1173	6609.77
TCGA-KM-8440-01A-11R-2315-07	AP2S1|1175	1206.2346
TCGA-KM-8440-01A-11R-2315-07	AP3B1|8546	2231.1348
TCGA-KM-8440-01A-11R-2315-07	AP3B2|8120	47.5195
TCGA-KM-8440-01A-11R-2315-07	AP3D1|8943	5000.1901
TCGA-KM-8440-01A-11R-2315-07	AP3M1|26985	610.5303
TCGA-KM-8440-01A-11R-2315-07	AP3M2|10947	631.4389
TCGA-KM-8440-01A-11R-2315-07	AP3S1|1176	317.05
TCGA-KM-8440-01A-11R-2315-07	AP3S2|10239	2598.6847
TCGA-KM-8440-01A-11R-2315-07	AP4B1|10717	100.7755
TCGA-KM-8440-01A-11R-2315-07	AP4E1|23431	334.157
TCGA-KM-8440-01A-11R-2315-07	AP4M1|9179	120.2357
TCGA-KM-8440-01A-11R-2315-07	AP4S1|11154	157.7647
TCGA-KM-8440-01A-11R-2315-07	APAF1|317	314.3889
TCGA-KM-8440-01A-11R-2315-07	APBA1|320	25.8506
TCGA-KM-8440-01A-11R-2315-07	APBA2|321	5.3222
TCGA-KM-8440-01A-11R-2315-07	APBA3|9546	256.6052
TCGA-KM-8440-01A-11R-2315-07	APBB1IP|54518	18.6276
TCGA-KM-8440-01A-11R-2315-07	APBB1|322	927.9605
TCGA-KM-8440-01A-11R-2315-07	APBB2|323	1283.026
TCGA-KM-8440-01A-11R-2315-07	APBB3|10307	319.3309
TCGA-KM-8440-01A-11R-2315-07	APC2|10297	14.5714
TCGA-KM-8440-01A-11R-2315-07	APCDD1L|164284	.3802
TCGA-KM-8440-01A-11R-2315-07	APCDD1|147495	309.0667
TCGA-KM-8440-01A-11R-2315-07	APCS|325	0
TCGA-KM-8440-01A-11R-2315-07	APC|324	697.586
TCGA-KM-8440-01A-11R-2315-07	APEH|327	5403.5354
TCGA-KM-8440-01A-11R-2315-07	APEX1|328	2144.8394
TCGA-KM-8440-01A-11R-2315-07	APEX2|27301	709.3708
TCGA-KM-8440-01A-11R-2315-07	APH1A|51107	4140.2775
TCGA-KM-8440-01A-11R-2315-07	APH1B|83464	1311.5377
TCGA-KM-8440-01A-11R-2315-07	API5|8539	3415.3203
TCGA-KM-8440-01A-11R-2315-07	APIP|51074	489.0135
TCGA-KM-8440-01A-11R-2315-07	APITD1|378708	123.1705
TCGA-KM-8440-01A-11R-2315-07	APLF|200558	17.8673
TCGA-KM-8440-01A-11R-2315-07	APLNR|187	277.1336
TCGA-KM-8440-01A-11R-2315-07	APLN|8862	136.8561
TCGA-KM-8440-01A-11R-2315-07	APLP1|333	26.9911
TCGA-KM-8440-01A-11R-2315-07	APLP2|334	66649.3062
TCGA-KM-8440-01A-11R-2315-07	APOA1BP|128240	2120.1293
TCGA-KM-8440-01A-11R-2315-07	APOA1|335	0
TCGA-KM-8440-01A-11R-2315-07	APOA2|336	0
TCGA-KM-8440-01A-11R-2315-07	APOA4|337	0
TCGA-KM-8440-01A-11R-2315-07	APOA5|116519	0
TCGA-KM-8440-01A-11R-2315-07	APOB48R|55911	78.3121
TCGA-KM-8440-01A-11R-2315-07	APOBEC1|339	0
TCGA-KM-8440-01A-11R-2315-07	APOBEC2|10930	3.4214
TCGA-KM-8440-01A-11R-2315-07	APOBEC3A|200315	5.3222
TCGA-KM-8440-01A-11R-2315-07	APOBEC3B|9582	87.816
TCGA-KM-8440-01A-11R-2315-07	APOBEC3C|27350	12.5451
TCGA-KM-8440-01A-11R-2315-07	APOBEC3D|140564	7.223
TCGA-KM-8440-01A-11R-2315-07	APOBEC3F|200316	63.8662
TCGA-KM-8440-01A-11R-2315-07	APOBEC3G|60489	31.9331
TCGA-KM-8440-01A-11R-2315-07	APOBEC3H|164668	1.5206
TCGA-KM-8440-01A-11R-2315-07	APOBEC4|403314	0
TCGA-KM-8440-01A-11R-2315-07	APOB|338	14.8261
TCGA-KM-8440-01A-11R-2315-07	APOC1P1|342	0
TCGA-KM-8440-01A-11R-2315-07	APOC1|341	423.1135
TCGA-KM-8440-01A-11R-2315-07	APOC2|344	16.7269
TCGA-KM-8440-01A-11R-2315-07	APOC3|345	.3802
TCGA-KM-8440-01A-11R-2315-07	APOC4|346	2.2809
TCGA-KM-8440-01A-11R-2315-07	APOD|347	12.9253
TCGA-KM-8440-01A-11R-2315-07	APOE|348	4115.9475
TCGA-KM-8440-01A-11R-2315-07	APOF|319	0
TCGA-KM-8440-01A-11R-2315-07	APOH|350	0
TCGA-KM-8440-01A-11R-2315-07	APOL1|8542	2911.2336
TCGA-KM-8440-01A-11R-2315-07	APOL2|23780	1862.7637
TCGA-KM-8440-01A-11R-2315-07	APOL3|80833	158.525
TCGA-KM-8440-01A-11R-2315-07	APOL4|80832	96.9397
TCGA-KM-8440-01A-11R-2315-07	APOL5|80831	0
TCGA-KM-8440-01A-11R-2315-07	APOL6|80830	2141.418
TCGA-KM-8440-01A-11R-2315-07	APOLD1|81575	1107.0139
TCGA-KM-8440-01A-11R-2315-07	APOM|55937	38.0156
TCGA-KM-8440-01A-11R-2315-07	APOOL|139322	670.5949
TCGA-KM-8440-01A-11R-2315-07	APOO|79135	1224.482
TCGA-KM-8440-01A-11R-2315-07	APPBP2|10513	474.8147
TCGA-KM-8440-01A-11R-2315-07	APPL1|26060	1440.4106
TCGA-KM-8440-01A-11R-2315-07	APPL2|55198	886.1433
TCGA-KM-8440-01A-11R-2315-07	APP|351	49293.6704
TCGA-KM-8440-01A-11R-2315-07	APRT|353	2873.218
TCGA-KM-8440-01A-11R-2315-07	APTX|54840	683.1401
TCGA-KM-8440-01A-11R-2315-07	AQP10|89872	0
TCGA-KM-8440-01A-11R-2315-07	AQP11|282679	16.7269
TCGA-KM-8440-01A-11R-2315-07	AQP12A|375318	0
TCGA-KM-8440-01A-11R-2315-07	AQP12B|653437	.3802
TCGA-KM-8440-01A-11R-2315-07	AQP1|358	898.3083
TCGA-KM-8440-01A-11R-2315-07	AQP2|359	.3802
TCGA-KM-8440-01A-11R-2315-07	AQP3|360	255.0846
TCGA-KM-8440-01A-11R-2315-07	AQP4|361	0
TCGA-KM-8440-01A-11R-2315-07	AQP5|362	1.5206
TCGA-KM-8440-01A-11R-2315-07	AQP6|363	158.9052
TCGA-KM-8440-01A-11R-2315-07	AQP7P1|375719	0
TCGA-KM-8440-01A-11R-2315-07	AQP7P3|441432	0
TCGA-KM-8440-01A-11R-2315-07	AQP7|364	58.1638
TCGA-KM-8440-01A-11R-2315-07	AQP8|343	1.1405
TCGA-KM-8440-01A-11R-2315-07	AQP9|366	36.1148
TCGA-KM-8440-01A-11R-2315-07	AQPEP|206338	0
TCGA-KM-8440-01A-11R-2315-07	AQR|9716	1175.4419
TCGA-KM-8440-01A-11R-2315-07	ARAF|369	2158.525
TCGA-KM-8440-01A-11R-2315-07	ARAP1|116985	10114.3927
TCGA-KM-8440-01A-11R-2315-07	ARAP2|116984	135.7156
TCGA-KM-8440-01A-11R-2315-07	ARAP3|64411	111.0055
TCGA-KM-8440-01A-11R-2315-07	ARCN1|372	5871.8875
TCGA-KM-8440-01A-11R-2315-07	ARC|23237	22.049
TCGA-KM-8440-01A-11R-2315-07	AREG|374	1.1405
TCGA-KM-8440-01A-11R-2315-07	ARF1|375	9676.1072
TCGA-KM-8440-01A-11R-2315-07	ARF3|377	8303.7445
TCGA-KM-8440-01A-11R-2315-07	ARF4|378	2932.9025
TCGA-KM-8440-01A-11R-2315-07	ARF5|381	2810.8382
TCGA-KM-8440-01A-11R-2315-07	ARF6|382	2048.66
TCGA-KM-8440-01A-11R-2315-07	ARFGAP1|55738	1741.1139
TCGA-KM-8440-01A-11R-2315-07	ARFGAP2|84364	2899.0686
TCGA-KM-8440-01A-11R-2315-07	ARFGAP3|26286	1486.7896
TCGA-KM-8440-01A-11R-2315-07	ARFGEF1|10565	4466.3904
TCGA-KM-8440-01A-11R-2315-07	ARFGEF2|10564	6367.6107
TCGA-KM-8440-01A-11R-2315-07	ARFIP1|27236	1367.8008
TCGA-KM-8440-01A-11R-2315-07	ARFIP2|23647	967.8768
TCGA-KM-8440-01A-11R-2315-07	ARFRP1|10139	1009.3138
TCGA-KM-8440-01A-11R-2315-07	ARG1|383	0
TCGA-KM-8440-01A-11R-2315-07	ARG2|384	470.5189
TCGA-KM-8440-01A-11R-2315-07	ARGFXP2|503640	0
TCGA-KM-8440-01A-11R-2315-07	ARGFX|503582	.7603
TCGA-KM-8440-01A-11R-2315-07	ARGLU1|55082	541.342
TCGA-KM-8440-01A-11R-2315-07	ARHGAP10|79658	22.049
TCGA-KM-8440-01A-11R-2315-07	ARHGAP11A|9824	72.6098
TCGA-KM-8440-01A-11R-2315-07	ARHGAP11B|89839	2.6611
TCGA-KM-8440-01A-11R-2315-07	ARHGAP12|94134	1930.4315
TCGA-KM-8440-01A-11R-2315-07	ARHGAP15|55843	7.9833
TCGA-KM-8440-01A-11R-2315-07	ARHGAP17|55114	834.4421
TCGA-KM-8440-01A-11R-2315-07	ARHGAP18|93663	4381.6765
TCGA-KM-8440-01A-11R-2315-07	ARHGAP19|84986	153.2028
TCGA-KM-8440-01A-11R-2315-07	ARHGAP1|392	2122.03
TCGA-KM-8440-01A-11R-2315-07	ARHGAP20|57569	3.4214
TCGA-KM-8440-01A-11R-2315-07	ARHGAP21|57584	1611.1006
TCGA-KM-8440-01A-11R-2315-07	ARHGAP22|58504	2.2809
TCGA-KM-8440-01A-11R-2315-07	ARHGAP23|57636	76.0312
TCGA-KM-8440-01A-11R-2315-07	ARHGAP24|83478	2277.5138
TCGA-KM-8440-01A-11R-2315-07	ARHGAP25|9938	72.9899
TCGA-KM-8440-01A-11R-2315-07	ARHGAP26|23092	99.6008
TCGA-KM-8440-01A-11R-2315-07	ARHGAP27|201176	510.9295
TCGA-KM-8440-01A-11R-2315-07	ARHGAP28|79822	428.8158
TCGA-KM-8440-01A-11R-2315-07	ARHGAP29|9411	680.0988
TCGA-KM-8440-01A-11R-2315-07	ARHGAP30|257106	107.5841
TCGA-KM-8440-01A-11R-2315-07	ARHGAP31|57514	2091.9977
TCGA-KM-8440-01A-11R-2315-07	ARHGAP32|9743	170.69
TCGA-KM-8440-01A-11R-2315-07	ARHGAP33|115703	64.2463
TCGA-KM-8440-01A-11R-2315-07	ARHGAP36|158763	0
TCGA-KM-8440-01A-11R-2315-07	ARHGAP39|80728	225.0523
TCGA-KM-8440-01A-11R-2315-07	ARHGAP42|143872	285.8772
TCGA-KM-8440-01A-11R-2315-07	ARHGAP4|393	727.6183
TCGA-KM-8440-01A-11R-2315-07	ARHGAP5|394	4958.3729
TCGA-KM-8440-01A-11R-2315-07	ARHGAP6|395	2350.8839
TCGA-KM-8440-01A-11R-2315-07	ARHGAP8|23779	832.3475
TCGA-KM-8440-01A-11R-2315-07	ARHGAP9|64333	16.7269
TCGA-KM-8440-01A-11R-2315-07	ARHGDIA|396	3367.0405
TCGA-KM-8440-01A-11R-2315-07	ARHGDIB|397	524.9952
TCGA-KM-8440-01A-11R-2315-07	ARHGDIG|398	4.1817
TCGA-KM-8440-01A-11R-2315-07	ARHGEF10L|55160	1599.6959
TCGA-KM-8440-01A-11R-2315-07	ARHGEF10|9639	168.409
TCGA-KM-8440-01A-11R-2315-07	ARHGEF11|9826	1328.2646
TCGA-KM-8440-01A-11R-2315-07	ARHGEF12|23365	7834.252
TCGA-KM-8440-01A-11R-2315-07	ARHGEF15|22899	126.5919
TCGA-KM-8440-01A-11R-2315-07	ARHGEF16|27237	502.9462
TCGA-KM-8440-01A-11R-2315-07	ARHGEF17|9828	3783.3112
TCGA-KM-8440-01A-11R-2315-07	ARHGEF18|23370	1892.0357
TCGA-KM-8440-01A-11R-2315-07	ARHGEF19|128272	5.3222
TCGA-KM-8440-01A-11R-2315-07	ARHGEF1|9138	519.6731
TCGA-KM-8440-01A-11R-2315-07	ARHGEF2|9181	229.6141
TCGA-KM-8440-01A-11R-2315-07	ARHGEF33|100271715	2.6611
TCGA-KM-8440-01A-11R-2315-07	ARHGEF35|445328	590.3821
TCGA-KM-8440-01A-11R-2315-07	ARHGEF37|389337	707.0899
TCGA-KM-8440-01A-11R-2315-07	ARHGEF38|54848	70.3288
TCGA-KM-8440-01A-11R-2315-07	ARHGEF3|50650	1503.5164
TCGA-KM-8440-01A-11R-2315-07	ARHGEF4|50649	3.4214
TCGA-KM-8440-01A-11R-2315-07	ARHGEF5|7984	478.2361
TCGA-KM-8440-01A-11R-2315-07	ARHGEF6|9459	1097.1298
TCGA-KM-8440-01A-11R-2315-07	ARHGEF7|8874	833.3017
TCGA-KM-8440-01A-11R-2315-07	ARHGEF9|23229	1437.7495
TCGA-KM-8440-01A-11R-2315-07	ARID1A|8289	1571.1842
TCGA-KM-8440-01A-11R-2315-07	ARID1B|57492	1116.8979
TCGA-KM-8440-01A-11R-2315-07	ARID2|196528	843.5659
TCGA-KM-8440-01A-11R-2315-07	ARID3A|1820	227.7134
TCGA-KM-8440-01A-11R-2315-07	ARID3B|10620	67.6677
TCGA-KM-8440-01A-11R-2315-07	ARID3C|138715	.3802
TCGA-KM-8440-01A-11R-2315-07	ARID4A|5926	360.7679
TCGA-KM-8440-01A-11R-2315-07	ARID4B|51742	544.406
TCGA-KM-8440-01A-11R-2315-07	ARID5A|10865	82.4938
TCGA-KM-8440-01A-11R-2315-07	ARID5B|84159	57.7837
TCGA-KM-8440-01A-11R-2315-07	ARIH1|25820	1700.4372
TCGA-KM-8440-01A-11R-2315-07	ARIH2|10425	2274.731
TCGA-KM-8440-01A-11R-2315-07	ARL10|285598	37.2553
TCGA-KM-8440-01A-11R-2315-07	ARL11|115761	8.3634
TCGA-KM-8440-01A-11R-2315-07	ARL13A|392509	0
TCGA-KM-8440-01A-11R-2315-07	ARL13B|200894	173.7312
TCGA-KM-8440-01A-11R-2315-07	ARL14|80117	15.2062
TCGA-KM-8440-01A-11R-2315-07	ARL15|54622	677.8179
TCGA-KM-8440-01A-11R-2315-07	ARL16|339231	122.7903
TCGA-KM-8440-01A-11R-2315-07	ARL17A|51326	26.7059
TCGA-KM-8440-01A-11R-2315-07	ARL17B|641522	.3992
TCGA-KM-8440-01A-11R-2315-07	ARL1|400	5057.5936
TCGA-KM-8440-01A-11R-2315-07	ARL2BP|23568	1744.9154
TCGA-KM-8440-01A-11R-2315-07	ARL2|402	899.8289
TCGA-KM-8440-01A-11R-2315-07	ARL3|403	326.1737
TCGA-KM-8440-01A-11R-2315-07	ARL4A|10124	271.0511
TCGA-KM-8440-01A-11R-2315-07	ARL4C|10123	88.5763
TCGA-KM-8440-01A-11R-2315-07	ARL4D|379	1266.6793
TCGA-KM-8440-01A-11R-2315-07	ARL5A|26225	1654.8185
TCGA-KM-8440-01A-11R-2315-07	ARL5B|221079	116.7079
TCGA-KM-8440-01A-11R-2315-07	ARL5C|390790	0
TCGA-KM-8440-01A-11R-2315-07	ARL6IP1|23204	6482.4178
TCGA-KM-8440-01A-11R-2315-07	ARL6IP4|51329	2851.5491
TCGA-KM-8440-01A-11R-2315-07	ARL6IP5|10550	3876.0692
TCGA-KM-8440-01A-11R-2315-07	ARL6IP6|151188	135.7156
TCGA-KM-8440-01A-11R-2315-07	ARL6|84100	532.2182
TCGA-KM-8440-01A-11R-2315-07	ARL8A|127829	750.8078
TCGA-KM-8440-01A-11R-2315-07	ARL8B|55207	4444.022
TCGA-KM-8440-01A-11R-2315-07	ARL9|132946	.7603
TCGA-KM-8440-01A-11R-2315-07	ARMC10|83787	566.5843
TCGA-KM-8440-01A-11R-2315-07	ARMC1|55156	879.6807
TCGA-KM-8440-01A-11R-2315-07	ARMC2|84071	19.0078
TCGA-KM-8440-01A-11R-2315-07	ARMC3|219681	0
TCGA-KM-8440-01A-11R-2315-07	ARMC4|55130	66.1471
TCGA-KM-8440-01A-11R-2315-07	ARMC5|79798	503.7065
TCGA-KM-8440-01A-11R-2315-07	ARMC6|93436	1056.3581
TCGA-KM-8440-01A-11R-2315-07	ARMC7|79637	164.6075
TCGA-KM-8440-01A-11R-2315-07	ARMC8|25852	855.7308
TCGA-KM-8440-01A-11R-2315-07	ARMC9|80210	28.5117
TCGA-KM-8440-01A-11R-2315-07	ARMCX1|51309	167.6487
TCGA-KM-8440-01A-11R-2315-07	ARMCX2|9823	2038.3957
TCGA-KM-8440-01A-11R-2315-07	ARMCX3|51566	3243.4898
TCGA-KM-8440-01A-11R-2315-07	ARMCX5|64860	308.6866
TCGA-KM-8440-01A-11R-2315-07	ARMCX6|54470	385.478
TCGA-KM-8440-01A-11R-2315-07	ARMS2|387715	.7603
TCGA-KM-8440-01A-11R-2315-07	ARNT2|9915	10032.3132
TCGA-KM-8440-01A-11R-2315-07	ARNTL2|56938	2.2809
TCGA-KM-8440-01A-11R-2315-07	ARNTL|406	179.0534
TCGA-KM-8440-01A-11R-2315-07	ARNT|405	232.2752
TCGA-KM-8440-01A-11R-2315-07	ARPC1A|10552	3681.1633
TCGA-KM-8440-01A-11R-2315-07	ARPC1B|10095	494.0886
TCGA-KM-8440-01A-11R-2315-07	ARPC2|10109	1551.7962
TCGA-KM-8440-01A-11R-2315-07	ARPC3|10094	3102.0718
TCGA-KM-8440-01A-11R-2315-07	ARPC4|10093	3007.9871
TCGA-KM-8440-01A-11R-2315-07	ARPC5L|81873	681.6195
TCGA-KM-8440-01A-11R-2315-07	ARPC5|10092	975.0998
TCGA-KM-8440-01A-11R-2315-07	ARPM1|84517	5.7023
TCGA-KM-8440-01A-11R-2315-07	ARPP19|10776	5442.6915
TCGA-KM-8440-01A-11R-2315-07	ARPP21|10777	2.2809
TCGA-KM-8440-01A-11R-2315-07	ARR3|407	0
TCGA-KM-8440-01A-11R-2315-07	ARRB1|408	57.4035
TCGA-KM-8440-01A-11R-2315-07	ARRB2|409	1965.4058
TCGA-KM-8440-01A-11R-2315-07	ARRDC1|92714	1159.4754
TCGA-KM-8440-01A-11R-2315-07	ARRDC2|27106	186.2764
TCGA-KM-8440-01A-11R-2315-07	ARRDC3|57561	833.6818
TCGA-KM-8440-01A-11R-2315-07	ARRDC4|91947	564.1513
TCGA-KM-8440-01A-11R-2315-07	ARRDC5|645432	.7603
TCGA-KM-8440-01A-11R-2315-07	ARSA|410	632.1992
TCGA-KM-8440-01A-11R-2315-07	ARSB|411	107.9643
TCGA-KM-8440-01A-11R-2315-07	ARSD|414	1767.3446
TCGA-KM-8440-01A-11R-2315-07	ARSE|415	510.1692
TCGA-KM-8440-01A-11R-2315-07	ARSF|416	0
TCGA-KM-8440-01A-11R-2315-07	ARSG|22901	132.2942
TCGA-KM-8440-01A-11R-2315-07	ARSH|347527	0
TCGA-KM-8440-01A-11R-2315-07	ARSI|340075	.3802
TCGA-KM-8440-01A-11R-2315-07	ARSJ|79642	2440.6006
TCGA-KM-8440-01A-11R-2315-07	ARSK|153642	332.6364
TCGA-KM-8440-01A-11R-2315-07	ART1|417	.7603
TCGA-KM-8440-01A-11R-2315-07	ART3|419	0
TCGA-KM-8440-01A-11R-2315-07	ART4|420	1.9008
TCGA-KM-8440-01A-11R-2315-07	ART5|116969	326.934
TCGA-KM-8440-01A-11R-2315-07	ARTN|9048	32.3132
TCGA-KM-8440-01A-11R-2315-07	ARV1|64801	488.8804
TCGA-KM-8440-01A-11R-2315-07	ARVCF|421	123.5507
TCGA-KM-8440-01A-11R-2315-07	ARX|170302	0
TCGA-KM-8440-01A-11R-2315-07	AR|367	19.0078
TCGA-KM-8440-01A-11R-2315-07	AS3MT|57412	701.0074
TCGA-KM-8440-01A-11R-2315-07	ASAH1|427	8477.0956
TCGA-KM-8440-01A-11R-2315-07	ASAH2B|653308	3.4214
TCGA-KM-8440-01A-11R-2315-07	ASAH2|56624	12.165
TCGA-KM-8440-01A-11R-2315-07	ASAM|79827	.3802
TCGA-KM-8440-01A-11R-2315-07	ASAP1IT1|29065	0
TCGA-KM-8440-01A-11R-2315-07	ASAP1|50807	299.943
TCGA-KM-8440-01A-11R-2315-07	ASAP2|8853	1185.326
TCGA-KM-8440-01A-11R-2315-07	ASAP3|55616	1434.3281
TCGA-KM-8440-01A-11R-2315-07	ASB10|136371	0
TCGA-KM-8440-01A-11R-2315-07	ASB11|140456	4.5619
TCGA-KM-8440-01A-11R-2315-07	ASB12|142689	3.4214
TCGA-KM-8440-01A-11R-2315-07	ASB13|79754	402.2049
TCGA-KM-8440-01A-11R-2315-07	ASB14|142686	12.5451
TCGA-KM-8440-01A-11R-2315-07	ASB15|142685	0
TCGA-KM-8440-01A-11R-2315-07	ASB16|92591	183.7483
TCGA-KM-8440-01A-11R-2315-07	ASB17|127247	0
TCGA-KM-8440-01A-11R-2315-07	ASB18|401036	0
TCGA-KM-8440-01A-11R-2315-07	ASB1|51665	658.9812
TCGA-KM-8440-01A-11R-2315-07	ASB2|51676	4.1817
TCGA-KM-8440-01A-11R-2315-07	ASB3|51130	169.1694
TCGA-KM-8440-01A-11R-2315-07	ASB4|51666	0
TCGA-KM-8440-01A-11R-2315-07	ASB5|140458	1008.9337
TCGA-KM-8440-01A-11R-2315-07	ASB6|140459	1066.8086
TCGA-KM-8440-01A-11R-2315-07	ASB7|140460	526.1357
TCGA-KM-8440-01A-11R-2315-07	ASB8|140461	1441.1709
TCGA-KM-8440-01A-11R-2315-07	ASB9|140462	65.3868
TCGA-KM-8440-01A-11R-2315-07	ASCC1|51008	222.7713
TCGA-KM-8440-01A-11R-2315-07	ASCC2|84164	1466.6413
TCGA-KM-8440-01A-11R-2315-07	ASCC3|10973	611.6708
TCGA-KM-8440-01A-11R-2315-07	ASCL1|429	26.6109
TCGA-KM-8440-01A-11R-2315-07	ASCL2|430	3.4214
TCGA-KM-8440-01A-11R-2315-07	ASCL3|56676	0
TCGA-KM-8440-01A-11R-2315-07	ASCL4|121549	140.2775
TCGA-KM-8440-01A-11R-2315-07	ASF1A|25842	339.099
TCGA-KM-8440-01A-11R-2315-07	ASF1B|55723	91.6176
TCGA-KM-8440-01A-11R-2315-07	ASFMR1|100126270	4.5657
TCGA-KM-8440-01A-11R-2315-07	ASGR1|432	2.2809
TCGA-KM-8440-01A-11R-2315-07	ASGR2|433	.3802
TCGA-KM-8440-01A-11R-2315-07	ASH1L|55870	1196.9359
TCGA-KM-8440-01A-11R-2315-07	ASH2L|9070	910.0931
TCGA-KM-8440-01A-11R-2315-07	ASIP|434	.3802
TCGA-KM-8440-01A-11R-2315-07	ASL|435	512.8303
TCGA-KM-8440-01A-11R-2315-07	ASMTL|8623	680.8592
TCGA-KM-8440-01A-11R-2315-07	ASMT|438	1.1405
TCGA-KM-8440-01A-11R-2315-07	ASNA1|439	1787.1127
TCGA-KM-8440-01A-11R-2315-07	ASNSD1|54529	371.7924
TCGA-KM-8440-01A-11R-2315-07	ASNS|440	379.0154
TCGA-KM-8440-01A-11R-2315-07	ASPA|443	1.1405
TCGA-KM-8440-01A-11R-2315-07	ASPDH|554235	1.1405
TCGA-KM-8440-01A-11R-2315-07	ASPG|374569	1.5206
TCGA-KM-8440-01A-11R-2315-07	ASPHD1|253982	1.5206
TCGA-KM-8440-01A-11R-2315-07	ASPHD2|57168	1372.3627
TCGA-KM-8440-01A-11R-2315-07	ASPH|444	3372.4501
TCGA-KM-8440-01A-11R-2315-07	ASPM|259266	11.0245
TCGA-KM-8440-01A-11R-2315-07	ASPN|54829	34.214
TCGA-KM-8440-01A-11R-2315-07	ASPRV1|151516	37.7609
TCGA-KM-8440-01A-11R-2315-07	ASPSCR1|79058	271.0511
TCGA-KM-8440-01A-11R-2315-07	ASRGL1|80150	40.6767
TCGA-KM-8440-01A-11R-2315-07	ASS1|445	45.9989
TCGA-KM-8440-01A-11R-2315-07	ASTE1|28990	102.8398
TCGA-KM-8440-01A-11R-2315-07	ASTL|431705	.3802
TCGA-KM-8440-01A-11R-2315-07	ASTN1|460	.7603
TCGA-KM-8440-01A-11R-2315-07	ASTN2|23245	3958.563
TCGA-KM-8440-01A-11R-2315-07	ASXL1|171023	2877.3997
TCGA-KM-8440-01A-11R-2315-07	ASXL2|55252	698.3463
TCGA-KM-8440-01A-11R-2315-07	ASXL3|80816	150.1616
TCGA-KM-8440-01A-11R-2315-07	ASZ1|136991	1.1405
TCGA-KM-8440-01A-11R-2315-07	ATAD1|84896	1682.95
TCGA-KM-8440-01A-11R-2315-07	ATAD2B|54454	111.0055
TCGA-KM-8440-01A-11R-2315-07	ATAD2|29028	271.4313
TCGA-KM-8440-01A-11R-2315-07	ATAD3A|55210	394.9819
TCGA-KM-8440-01A-11R-2315-07	ATAD3B|83858	126.2117
TCGA-KM-8440-01A-11R-2315-07	ATAD3C|219293	11.7848
TCGA-KM-8440-01A-11R-2315-07	ATAD5|79915	14.0658
TCGA-KM-8440-01A-11R-2315-07	ATCAY|85300	0
TCGA-KM-8440-01A-11R-2315-07	ATE1|11101	145.5997
TCGA-KM-8440-01A-11R-2315-07	ATF1|466	577.4568
TCGA-KM-8440-01A-11R-2315-07	ATF2|1386	299.1827
TCGA-KM-8440-01A-11R-2315-07	ATF3|467	199.962
TCGA-KM-8440-01A-11R-2315-07	ATF4|468	3319.1408
TCGA-KM-8440-01A-11R-2315-07	ATF5|22809	1481.0872
TCGA-KM-8440-01A-11R-2315-07	ATF6B|1388	1018.8177
TCGA-KM-8440-01A-11R-2315-07	ATF6|22926	1006.2726
TCGA-KM-8440-01A-11R-2315-07	ATF7IP2|80063	3.4214
TCGA-KM-8440-01A-11R-2315-07	ATF7IP|55729	901.3496
TCGA-KM-8440-01A-11R-2315-07	ATF7|11016	645.2766
TCGA-KM-8440-01A-11R-2315-07	ATG10|83734	126.5919
TCGA-KM-8440-01A-11R-2315-07	ATG12|9140	296.5216
TCGA-KM-8440-01A-11R-2315-07	ATG16L1|55054	250.1426
TCGA-KM-8440-01A-11R-2315-07	ATG16L2|89849	90.6976
TCGA-KM-8440-01A-11R-2315-07	ATG2A|23130	1251.0929
TCGA-KM-8440-01A-11R-2315-07	ATG2B|55102	1337.7685
TCGA-KM-8440-01A-11R-2315-07	ATG3|64422	1193.3093
TCGA-KM-8440-01A-11R-2315-07	ATG4A|115201	808.2114
TCGA-KM-8440-01A-11R-2315-07	ATG4B|23192	789.5837
TCGA-KM-8440-01A-11R-2315-07	ATG4C|84938	147.5005
TCGA-KM-8440-01A-11R-2315-07	ATG4D|84971	1608.3026
TCGA-KM-8440-01A-11R-2315-07	ATG5|9474	483.1781
TCGA-KM-8440-01A-11R-2315-07	ATG7|10533	709.7054
TCGA-KM-8440-01A-11R-2315-07	ATG9A|79065	729.5343
TCGA-KM-8440-01A-11R-2315-07	ATG9B|285973	6.7212
TCGA-KM-8440-01A-11R-2315-07	ATHL1|80162	25.4704
TCGA-KM-8440-01A-11R-2315-07	ATIC|471	534.119
TCGA-KM-8440-01A-11R-2315-07	ATL1|51062	102.6421
TCGA-KM-8440-01A-11R-2315-07	ATL2|64225	1546.0939
TCGA-KM-8440-01A-11R-2315-07	ATL3|25923	374.4535
TCGA-KM-8440-01A-11R-2315-07	ATMIN|23300	1744.9154
TCGA-KM-8440-01A-11R-2315-07	ATM|472	1242.3494
TCGA-KM-8440-01A-11R-2315-07	ATN1|1822	4069.5685
TCGA-KM-8440-01A-11R-2315-07	ATOH1|474	0
TCGA-KM-8440-01A-11R-2315-07	ATOH7|220202	.3802
TCGA-KM-8440-01A-11R-2315-07	ATOH8|84913	15.9665
TCGA-KM-8440-01A-11R-2315-07	ATOX1|475	1006.6527
TCGA-KM-8440-01A-11R-2315-07	ATP10A|57194	4.5619
TCGA-KM-8440-01A-11R-2315-07	ATP10B|23120	3.4214
TCGA-KM-8440-01A-11R-2315-07	ATP10D|57205	5359.4374
TCGA-KM-8440-01A-11R-2315-07	ATP11A|23250	386.6185
TCGA-KM-8440-01A-11R-2315-07	ATP11B|23200	1273.142
TCGA-KM-8440-01A-11R-2315-07	ATP11C|286410	468.7322
TCGA-KM-8440-01A-11R-2315-07	ATP12A|479	0
TCGA-KM-8440-01A-11R-2315-07	ATP13A1|57130	1674.5866
TCGA-KM-8440-01A-11R-2315-07	ATP13A2|23400	383.1971
TCGA-KM-8440-01A-11R-2315-07	ATP13A3|79572	1083.4442
TCGA-KM-8440-01A-11R-2315-07	ATP13A4|84239	2.2809
TCGA-KM-8440-01A-11R-2315-07	ATP13A5|344905	6.0825
TCGA-KM-8440-01A-11R-2315-07	ATP1A1|476	61400.8439
TCGA-KM-8440-01A-11R-2315-07	ATP1A2|477	17.4872
TCGA-KM-8440-01A-11R-2315-07	ATP1A3|478	1.1405
TCGA-KM-8440-01A-11R-2315-07	ATP1A4|480	.3802
TCGA-KM-8440-01A-11R-2315-07	ATP1B1|481	33063.6229
TCGA-KM-8440-01A-11R-2315-07	ATP1B2|482	79.0724
TCGA-KM-8440-01A-11R-2315-07	ATP1B3|483	1495.9133
TCGA-KM-8440-01A-11R-2315-07	ATP1B4|23439	10.6444
TCGA-KM-8440-01A-11R-2315-07	ATP2A1|487	111.0055
TCGA-KM-8440-01A-11R-2315-07	ATP2A2|488	4855.3507
TCGA-KM-8440-01A-11R-2315-07	ATP2A3|489	114.8071
TCGA-KM-8440-01A-11R-2315-07	ATP2B1|490	1394.0316
TCGA-KM-8440-01A-11R-2315-07	ATP2B2|491	2133.0546
TCGA-KM-8440-01A-11R-2315-07	ATP2B3|492	0
TCGA-KM-8440-01A-11R-2315-07	ATP2B4|493	2911.2336
TCGA-KM-8440-01A-11R-2315-07	ATP2C1|27032	5892.2182
TCGA-KM-8440-01A-11R-2315-07	ATP2C2|9914	13.3055
TCGA-KM-8440-01A-11R-2315-07	ATP4A|495	.7603
TCGA-KM-8440-01A-11R-2315-07	ATP4B|496	.3802
TCGA-KM-8440-01A-11R-2315-07	ATP5A1|498	48298.4224
TCGA-KM-8440-01A-11R-2315-07	ATP5B|506	47842.9956
TCGA-KM-8440-01A-11R-2315-07	ATP5C1|509	4347.4625
TCGA-KM-8440-01A-11R-2315-07	ATP5D|513	3526.3258
TCGA-KM-8440-01A-11R-2315-07	ATP5EP2|432369	52.8417
TCGA-KM-8440-01A-11R-2315-07	ATP5E|514	6098.4604
TCGA-KM-8440-01A-11R-2315-07	ATP5F1|515	3963.1249
TCGA-KM-8440-01A-11R-2315-07	ATP5G1|516	1656.3391
TCGA-KM-8440-01A-11R-2315-07	ATP5G2|517	6915.0352
TCGA-KM-8440-01A-11R-2315-07	ATP5G3|518	8018.6276
TCGA-KM-8440-01A-11R-2315-07	ATP5H|10476	3380.7261
TCGA-KM-8440-01A-11R-2315-07	ATP5I|521	2609.3556
TCGA-KM-8440-01A-11R-2315-07	ATP5J2|9551	1858.2019
TCGA-KM-8440-01A-11R-2315-07	ATP5J|522	4362.1441
TCGA-KM-8440-01A-11R-2315-07	ATP5L2|267020	1.5206
TCGA-KM-8440-01A-11R-2315-07	ATP5L|10632	7709.5609
TCGA-KM-8440-01A-11R-2315-07	ATP5O|539	8277.1336
TCGA-KM-8440-01A-11R-2315-07	ATP5SL|55101	1820.9466
TCGA-KM-8440-01A-11R-2315-07	ATP5S|27109	379.0154
TCGA-KM-8440-01A-11R-2315-07	ATP6AP1L|92270	106.8238
TCGA-KM-8440-01A-11R-2315-07	ATP6AP1|537	20777.0386
TCGA-KM-8440-01A-11R-2315-07	ATP6AP2|10159	47071.2792
TCGA-KM-8440-01A-11R-2315-07	ATP6V0A1|535	562.6307
TCGA-KM-8440-01A-11R-2315-07	ATP6V0A2|23545	464.1703
TCGA-KM-8440-01A-11R-2315-07	ATP6V0A4|50617	27915.0086
TCGA-KM-8440-01A-11R-2315-07	ATP6V0B|533	7122.2201
TCGA-KM-8440-01A-11R-2315-07	ATP6V0C|527	18004.1133
TCGA-KM-8440-01A-11R-2315-07	ATP6V0D1|9114	3557.8787
TCGA-KM-8440-01A-11R-2315-07	ATP6V0D2|245972	40117.088
TCGA-KM-8440-01A-11R-2315-07	ATP6V0E1|8992	5337.7685
TCGA-KM-8440-01A-11R-2315-07	ATP6V0E2|155066	2390.1083
TCGA-KM-8440-01A-11R-2315-07	ATP6V1A|523	31168.5991
TCGA-KM-8440-01A-11R-2315-07	ATP6V1B1|525	25173.5412
TCGA-KM-8440-01A-11R-2315-07	ATP6V1B2|526	2134.195
TCGA-KM-8440-01A-11R-2315-07	ATP6V1C1|528	3201.2925
TCGA-KM-8440-01A-11R-2315-07	ATP6V1C2|245973	4224.0867
TCGA-KM-8440-01A-11R-2315-07	ATP6V1D|51382	8769.4355
TCGA-KM-8440-01A-11R-2315-07	ATP6V1E1|529	9133.6248
TCGA-KM-8440-01A-11R-2315-07	ATP6V1E2|90423	64.6265
TCGA-KM-8440-01A-11R-2315-07	ATP6V1F|9296	7865.383
TCGA-KM-8440-01A-11R-2315-07	ATP6V1G1|9550	3922.068
TCGA-KM-8440-01A-11R-2315-07	ATP6V1G2|534	6.4626
TCGA-KM-8440-01A-11R-2315-07	ATP6V1G3|127124	2034.9743
TCGA-KM-8440-01A-11R-2315-07	ATP6V1H|51606	5853.2598
TCGA-KM-8440-01A-11R-2315-07	ATP7A|538	2284.3566
TCGA-KM-8440-01A-11R-2315-07	ATP7B|540	231.1348
TCGA-KM-8440-01A-11R-2315-07	ATP8A1|10396	3999.6198
TCGA-KM-8440-01A-11R-2315-07	ATP8A2|51761	.7603
TCGA-KM-8440-01A-11R-2315-07	ATP8B1|5205	693.8909
TCGA-KM-8440-01A-11R-2315-07	ATP8B2|57198	44.8584
TCGA-KM-8440-01A-11R-2315-07	ATP8B3|148229	6.8428
TCGA-KM-8440-01A-11R-2315-07	ATP8B4|79895	105.6833
TCGA-KM-8440-01A-11R-2315-07	ATP8B5P|158381	34.214
TCGA-KM-8440-01A-11R-2315-07	ATP9A|10079	6150.1616
TCGA-KM-8440-01A-11R-2315-07	ATP9B|374868	1211.1766
TCGA-KM-8440-01A-11R-2315-07	ATPAF1|64756	4250.3783
TCGA-KM-8440-01A-11R-2315-07	ATPAF2|91647	258.8861
TCGA-KM-8440-01A-11R-2315-07	ATPBD4|89978	390.8002
TCGA-KM-8440-01A-11R-2315-07	ATPIF1|93974	966.3562
TCGA-KM-8440-01A-11R-2315-07	ATRIP|84126	193.237
TCGA-KM-8440-01A-11R-2315-07	ATRNL1|26033	91.9977
TCGA-KM-8440-01A-11R-2315-07	ATRN|8455	3419.8822
TCGA-KM-8440-01A-11R-2315-07	ATRX|546	2476.7155
TCGA-KM-8440-01A-11R-2315-07	ATR|545	1153.0127
TCGA-KM-8440-01A-11R-2315-07	ATXN10|25814	1118.0384
TCGA-KM-8440-01A-11R-2315-07	ATXN1L|342371	1083.6419
TCGA-KM-8440-01A-11R-2315-07	ATXN1|6310	261.1671
TCGA-KM-8440-01A-11R-2315-07	ATXN2L|11273	2324.273
TCGA-KM-8440-01A-11R-2315-07	ATXN2|6311	1042.0072
TCGA-KM-8440-01A-11R-2315-07	ATXN3L|92552	0
TCGA-KM-8440-01A-11R-2315-07	ATXN3|4287	231.1348
TCGA-KM-8440-01A-11R-2315-07	ATXN7L1|222255	160.0456
TCGA-KM-8440-01A-11R-2315-07	ATXN7L2|127002	49.4203
TCGA-KM-8440-01A-11R-2315-07	ATXN7L3B|552889	5929.291
TCGA-KM-8440-01A-11R-2315-07	ATXN7L3|56970	825.6985
TCGA-KM-8440-01A-11R-2315-07	ATXN7|6314	857.6316
TCGA-KM-8440-01A-11R-2315-07	ATXN8OS|6315	0
TCGA-KM-8440-01A-11R-2315-07	AUH|549	2526.5159
TCGA-KM-8440-01A-11R-2315-07	AUP1|550	1104.0829
TCGA-KM-8440-01A-11R-2315-07	AURKAIP1|54998	1726.2878
TCGA-KM-8440-01A-11R-2315-07	AURKAPS1|6791	7.6031
TCGA-KM-8440-01A-11R-2315-07	AURKA|6790	348.9831
TCGA-KM-8440-01A-11R-2315-07	AURKB|9212	4.5619
TCGA-KM-8440-01A-11R-2315-07	AURKC|6795	5.3222
TCGA-KM-8440-01A-11R-2315-07	AUTS2|26053	843.946
TCGA-KM-8440-01A-11R-2315-07	AVEN|57099	73.3701
TCGA-KM-8440-01A-11R-2315-07	AVIL|10677	20.5284
TCGA-KM-8440-01A-11R-2315-07	AVL9|23080	475.575
TCGA-KM-8440-01A-11R-2315-07	AVPI1|60370	135.3355
TCGA-KM-8440-01A-11R-2315-07	AVPR1A|552	2907.0519
TCGA-KM-8440-01A-11R-2315-07	AVPR1B|553	0
TCGA-KM-8440-01A-11R-2315-07	AVPR2|554	32.6934
TCGA-KM-8440-01A-11R-2315-07	AVP|551	0
TCGA-KM-8440-01A-11R-2315-07	AWAT1|158833	0
TCGA-KM-8440-01A-11R-2315-07	AWAT2|158835	0
TCGA-KM-8440-01A-11R-2315-07	AXIN1|8312	723.0565
TCGA-KM-8440-01A-11R-2315-07	AXIN2|8313	43.3378
TCGA-KM-8440-01A-11R-2315-07	AXL|558	89.3366
TCGA-KM-8440-01A-11R-2315-07	AZGP1|563	1121.84
TCGA-KM-8440-01A-11R-2315-07	AZI1|22994	170.69
TCGA-KM-8440-01A-11R-2315-07	AZI2|64343	1014.636
TCGA-KM-8440-01A-11R-2315-07	AZIN1|51582	2718.4946
TCGA-KM-8440-01A-11R-2315-07	AZU1|566	0
TCGA-KM-8440-01A-11R-2315-07	B2M|567	48398.6352
TCGA-KM-8440-01A-11R-2315-07	B3GALNT1|8706	518.5326
TCGA-KM-8440-01A-11R-2315-07	B3GALNT2|148789	262.5584
TCGA-KM-8440-01A-11R-2315-07	B3GALT1|8708	.3802
TCGA-KM-8440-01A-11R-2315-07	B3GALT2|8707	2.6611
TCGA-KM-8440-01A-11R-2315-07	B3GALT4|8705	101.5016
TCGA-KM-8440-01A-11R-2315-07	B3GALT5|10317	.3802
TCGA-KM-8440-01A-11R-2315-07	B3GALT6|126792	344.4212
TCGA-KM-8440-01A-11R-2315-07	B3GALTL|145173	611.2906
TCGA-KM-8440-01A-11R-2315-07	B3GAT1|27087	3.4214
TCGA-KM-8440-01A-11R-2315-07	B3GAT2|135152	3.1287
TCGA-KM-8440-01A-11R-2315-07	B3GAT3|26229	908.5725
TCGA-KM-8440-01A-11R-2315-07	B3GNT1|11041	775.1378
TCGA-KM-8440-01A-11R-2315-07	B3GNT2|10678	1264.3984
TCGA-KM-8440-01A-11R-2315-07	B3GNT3|10331	0
TCGA-KM-8440-01A-11R-2315-07	B3GNT4|79369	1.9008
TCGA-KM-8440-01A-11R-2315-07	B3GNT5|84002	295.001
TCGA-KM-8440-01A-11R-2315-07	B3GNT6|192134	.3802
TCGA-KM-8440-01A-11R-2315-07	B3GNT7|93010	14.4459
TCGA-KM-8440-01A-11R-2315-07	B3GNT8|374907	349.7434
TCGA-KM-8440-01A-11R-2315-07	B3GNT9|84752	167.7742
TCGA-KM-8440-01A-11R-2315-07	B3GNTL1|146712	32.3475
TCGA-KM-8440-01A-11R-2315-07	B4GALNT1|2583	23.7864
TCGA-KM-8440-01A-11R-2315-07	B4GALNT2|124872	123.5507
TCGA-KM-8440-01A-11R-2315-07	B4GALNT3|283358	3021.0987
TCGA-KM-8440-01A-11R-2315-07	B4GALNT4|338707	.3802
TCGA-KM-8440-01A-11R-2315-07	B4GALT1|2683	3833.1116
TCGA-KM-8440-01A-11R-2315-07	B4GALT2|8704	901.7297
TCGA-KM-8440-01A-11R-2315-07	B4GALT3|8703	672.1156
TCGA-KM-8440-01A-11R-2315-07	B4GALT4|8702	456.9473
TCGA-KM-8440-01A-11R-2315-07	B4GALT5|9334	1953.2408
TCGA-KM-8440-01A-11R-2315-07	B4GALT6|9331	1554.8375
TCGA-KM-8440-01A-11R-2315-07	B4GALT7|11285	1506.1775
TCGA-KM-8440-01A-11R-2315-07	B9D1|27077	52.9063
TCGA-KM-8440-01A-11R-2315-07	B9D2|80776	63.3948
TCGA-KM-8440-01A-11R-2315-07	BAALC|79870	3535.4495
TCGA-KM-8440-01A-11R-2315-07	BAAT|570	.3802
TCGA-KM-8440-01A-11R-2315-07	BACE1|23621	1403.9156
TCGA-KM-8440-01A-11R-2315-07	BACE2|25825	11075.8411
TCGA-KM-8440-01A-11R-2315-07	BACH1|571	1142.3684
TCGA-KM-8440-01A-11R-2315-07	BACH2|60468	106.0635
TCGA-KM-8440-01A-11R-2315-07	BAD|572	961.3381
TCGA-KM-8440-01A-11R-2315-07	BAG1|573	5525.8354
TCGA-KM-8440-01A-11R-2315-07	BAG2|9532	18.2475
TCGA-KM-8440-01A-11R-2315-07	BAG3|9531	1154.5334
TCGA-KM-8440-01A-11R-2315-07	BAG4|9530	272.5718
TCGA-KM-8440-01A-11R-2315-07	BAG5|9529	1990.1159
TCGA-KM-8440-01A-11R-2315-07	BAGE2|85319	6.4398
TCGA-KM-8440-01A-11R-2315-07	BAGE|574	0
TCGA-KM-8440-01A-11R-2315-07	BAHCC1|57597	559.2093
TCGA-KM-8440-01A-11R-2315-07	BAHD1|22893	1965.0257
TCGA-KM-8440-01A-11R-2315-07	BAI1|575	.7603
TCGA-KM-8440-01A-11R-2315-07	BAI2|576	101.1215
TCGA-KM-8440-01A-11R-2315-07	BAI3|577	4.5619
TCGA-KM-8440-01A-11R-2315-07	BAIAP2L1|55971	2951.9103
TCGA-KM-8440-01A-11R-2315-07	BAIAP2L2|80115	3.4214
TCGA-KM-8440-01A-11R-2315-07	BAIAP2|10458	177.1526
TCGA-KM-8440-01A-11R-2315-07	BAIAP3|8938	713.7198
TCGA-KM-8440-01A-11R-2315-07	BAK1|578	346.322
TCGA-KM-8440-01A-11R-2315-07	BAMBI|25805	308.6866
TCGA-KM-8440-01A-11R-2315-07	BANF1|8815	2806.6907
TCGA-KM-8440-01A-11R-2315-07	BANF2|140836	0
TCGA-KM-8440-01A-11R-2315-07	BANK1|55024	244.4402
TCGA-KM-8440-01A-11R-2315-07	BANP|54971	123.1705
TCGA-KM-8440-01A-11R-2315-07	BAP1|8314	4071.4693
TCGA-KM-8440-01A-11R-2315-07	BARD1|580	6.8428
TCGA-KM-8440-01A-11R-2315-07	BARHL1|56751	0
TCGA-KM-8440-01A-11R-2315-07	BARHL2|343472	0
TCGA-KM-8440-01A-11R-2315-07	BARX1|56033	0
TCGA-KM-8440-01A-11R-2315-07	BARX2|8538	249.7624
TCGA-KM-8440-01A-11R-2315-07	BASE|317716	0
TCGA-KM-8440-01A-11R-2315-07	BASP1|10409	180.574
TCGA-KM-8440-01A-11R-2315-07	BAT1|7919	1940.3155
TCGA-KM-8440-01A-11R-2315-07	BAT2L1|84726	8660.3764
TCGA-KM-8440-01A-11R-2315-07	BAT2L2|23215	1690.9333
TCGA-KM-8440-01A-11R-2315-07	BAT2|7916	4059.3043
TCGA-KM-8440-01A-11R-2315-07	BAT3|7917	2802.509
TCGA-KM-8440-01A-11R-2315-07	BAT4|7918	233.0355
TCGA-KM-8440-01A-11R-2315-07	BAT5|7920	491.5415
TCGA-KM-8440-01A-11R-2315-07	BATF2|116071	45.6187
TCGA-KM-8440-01A-11R-2315-07	BATF3|55509	1.9008
TCGA-KM-8440-01A-11R-2315-07	BATF|10538	3.4214
TCGA-KM-8440-01A-11R-2315-07	BAX|581	547.4244
TCGA-KM-8440-01A-11R-2315-07	BAZ1A|11177	92.758
TCGA-KM-8440-01A-11R-2315-07	BAZ1B|9031	2012.9253
TCGA-KM-8440-01A-11R-2315-07	BAZ2A|11176	3035.7689
TCGA-KM-8440-01A-11R-2315-07	BAZ2B|29994	190.7736
TCGA-KM-8440-01A-11R-2315-07	BBC3|27113	268.0099
TCGA-KM-8440-01A-11R-2315-07	BBOX1|8424	.7603
TCGA-KM-8440-01A-11R-2315-07	BBS10|79738	558.0688
TCGA-KM-8440-01A-11R-2315-07	BBS12|166379	117.4682
TCGA-KM-8440-01A-11R-2315-07	BBS1|582	1327.1241
TCGA-KM-8440-01A-11R-2315-07	BBS2|583	1371.9825
TCGA-KM-8440-01A-11R-2315-07	BBS4|585	299.5628
TCGA-KM-8440-01A-11R-2315-07	BBS5|129880	236.4379
TCGA-KM-8440-01A-11R-2315-07	BBS7|55212	155.4837
TCGA-KM-8440-01A-11R-2315-07	BBS9|27241	263.8282
TCGA-KM-8440-01A-11R-2315-07	BBX|56987	4012.9253
TCGA-KM-8440-01A-11R-2315-07	BCAM|4059	5310.7774
TCGA-KM-8440-01A-11R-2315-07	BCAN|63827	17.107
TCGA-KM-8440-01A-11R-2315-07	BCAP29|55973	797.1868
TCGA-KM-8440-01A-11R-2315-07	BCAP31|10134	5640.3726
TCGA-KM-8440-01A-11R-2315-07	BCAR1|9564	4094.6588
TCGA-KM-8440-01A-11R-2315-07	BCAR3|8412	411.3286
TCGA-KM-8440-01A-11R-2315-07	BCAR4|400500	.3802
TCGA-KM-8440-01A-11R-2315-07	BCAS1|8537	.3802
TCGA-KM-8440-01A-11R-2315-07	BCAS2|10286	527.1773
TCGA-KM-8440-01A-11R-2315-07	BCAS3|54828	323.8928
TCGA-KM-8440-01A-11R-2315-07	BCAS4|55653	1236.2669
TCGA-KM-8440-01A-11R-2315-07	BCAT1|586	238.7379
TCGA-KM-8440-01A-11R-2315-07	BCAT2|587	1377.3047
TCGA-KM-8440-01A-11R-2315-07	BCCIP|56647	678.9774
TCGA-KM-8440-01A-11R-2315-07	BCDIN3D|144233	276.8295
TCGA-KM-8440-01A-11R-2315-07	BCHE|590	1.1405
TCGA-KM-8440-01A-11R-2315-07	BCKDHA|593	4733.9631
TCGA-KM-8440-01A-11R-2315-07	BCKDHB|594	1050.7508
TCGA-KM-8440-01A-11R-2315-07	BCKDK|10295	847.7476
TCGA-KM-8440-01A-11R-2315-07	BCL10|8915	205.2842
TCGA-KM-8440-01A-11R-2315-07	BCL11A|53335	32.3132
TCGA-KM-8440-01A-11R-2315-07	BCL11B|64919	32.3132
TCGA-KM-8440-01A-11R-2315-07	BCL2A1|597	7.223
TCGA-KM-8440-01A-11R-2315-07	BCL2L10|10017	7.9833
TCGA-KM-8440-01A-11R-2315-07	BCL2L11|10018	762.9728
TCGA-KM-8440-01A-11R-2315-07	BCL2L12|83596	157.9282
TCGA-KM-8440-01A-11R-2315-07	BCL2L13|23786	3982.893
TCGA-KM-8440-01A-11R-2315-07	BCL2L14|79370	1.5206
TCGA-KM-8440-01A-11R-2315-07	BCL2L15|440603	0
TCGA-KM-8440-01A-11R-2315-07	BCL2L1|598	9000.9504
TCGA-KM-8440-01A-11R-2315-07	BCL2L2|599	3922.7333
TCGA-KM-8440-01A-11R-2315-07	BCL2|596	2658.43
TCGA-KM-8440-01A-11R-2315-07	BCL3|602	63.8662
TCGA-KM-8440-01A-11R-2315-07	BCL6B|255877	123.5507
TCGA-KM-8440-01A-11R-2315-07	BCL6|604	191.2184
TCGA-KM-8440-01A-11R-2315-07	BCL7A|605	1067.0975
TCGA-KM-8440-01A-11R-2315-07	BCL7B|9275	1457.8977
TCGA-KM-8440-01A-11R-2315-07	BCL7C|9274	560.3497
TCGA-KM-8440-01A-11R-2315-07	BCL8|606	3.0412
TCGA-KM-8440-01A-11R-2315-07	BCL9L|283149	597.605
TCGA-KM-8440-01A-11R-2315-07	BCL9|607	824.1779
TCGA-KM-8440-01A-11R-2315-07	BCLAF1|9774	1981.3724
TCGA-KM-8440-01A-11R-2315-07	BCMO1|53630	.3802
TCGA-KM-8440-01A-11R-2315-07	BCO2|83875	229.234
TCGA-KM-8440-01A-11R-2315-07	BCORL1|63035	191.9787
TCGA-KM-8440-01A-11R-2315-07	BCORL2|286554	.3802
TCGA-KM-8440-01A-11R-2315-07	BCOR|54880	878.9204
TCGA-KM-8440-01A-11R-2315-07	BCR|613	6571.7544
TCGA-KM-8440-01A-11R-2315-07	BCS1L|617	247.4815
TCGA-KM-8440-01A-11R-2315-07	BCYRN1|618	0
TCGA-KM-8440-01A-11R-2315-07	BDH1|622	1723.2465
TCGA-KM-8440-01A-11R-2315-07	BDH2|56898	1378.4452
TCGA-KM-8440-01A-11R-2315-07	BDKRB1|623	79.0724
TCGA-KM-8440-01A-11R-2315-07	BDKRB2|624	650.4467
TCGA-KM-8440-01A-11R-2315-07	BDNFOS|497258	188.8234
TCGA-KM-8440-01A-11R-2315-07	BDNF|627	42.6915
TCGA-KM-8440-01A-11R-2315-07	BDP1|55814	1120.6995
TCGA-KM-8440-01A-11R-2315-07	BEAN|146227	3.8016
TCGA-KM-8440-01A-11R-2315-07	BECN1|8678	926.9416
TCGA-KM-8440-01A-11R-2315-07	BEGAIN|57596	2.2809
TCGA-KM-8440-01A-11R-2315-07	BEND2|139105	0
TCGA-KM-8440-01A-11R-2315-07	BEND3|57673	75.651
TCGA-KM-8440-01A-11R-2315-07	BEND4|389206	.3802
TCGA-KM-8440-01A-11R-2315-07	BEND5|79656	62.3456
TCGA-KM-8440-01A-11R-2315-07	BEND6|221336	3.0412
TCGA-KM-8440-01A-11R-2315-07	BEND7|222389	339.8593
TCGA-KM-8440-01A-11R-2315-07	BEST1|7439	19.7719
TCGA-KM-8440-01A-11R-2315-07	BEST2|54831	.3802
TCGA-KM-8440-01A-11R-2315-07	BEST3|144453	1.1405
TCGA-KM-8440-01A-11R-2315-07	BEST4|266675	.7603
TCGA-KM-8440-01A-11R-2315-07	BET1L|51272	3376.1642
TCGA-KM-8440-01A-11R-2315-07	BET1|10282	1528.6067
TCGA-KM-8440-01A-11R-2315-07	BET3L|100128327	0
TCGA-KM-8440-01A-11R-2315-07	BEX1|55859	13.3055
TCGA-KM-8440-01A-11R-2315-07	BEX2|84707	935.1834
TCGA-KM-8440-01A-11R-2315-07	BEX4|56271	1971.4883
TCGA-KM-8440-01A-11R-2315-07	BEX5|340542	150.5417
TCGA-KM-8440-01A-11R-2315-07	BEYLA|497634	0
TCGA-KM-8440-01A-11R-2315-07	BFAR|51283	1668.8842
TCGA-KM-8440-01A-11R-2315-07	BFSP1|631	9.1237
TCGA-KM-8440-01A-11R-2315-07	BFSP2|8419	11.0245
TCGA-KM-8440-01A-11R-2315-07	BGLAP|632	28.5953
TCGA-KM-8440-01A-11R-2315-07	BGN|633	836.7231
TCGA-KM-8440-01A-11R-2315-07	BHLHA15|168620	.3802
TCGA-KM-8440-01A-11R-2315-07	BHLHB9|80823	132.2942
TCGA-KM-8440-01A-11R-2315-07	BHLHE22|27319	.3802
TCGA-KM-8440-01A-11R-2315-07	BHLHE23|128408	0
TCGA-KM-8440-01A-11R-2315-07	BHLHE40|8553	8759.1713
TCGA-KM-8440-01A-11R-2315-07	BHLHE41|79365	77.5518
TCGA-KM-8440-01A-11R-2315-07	BHMT2|23743	122.7903
TCGA-KM-8440-01A-11R-2315-07	BHMT|635	16.7269
TCGA-KM-8440-01A-11R-2315-07	BICC1|80114	.7603
TCGA-KM-8440-01A-11R-2315-07	BICD1|636	35.3545
TCGA-KM-8440-01A-11R-2315-07	BICD2|23299	1403.5354
TCGA-KM-8440-01A-11R-2315-07	BID|637	77.0006
TCGA-KM-8440-01A-11R-2315-07	BIK|638	22.8094
TCGA-KM-8440-01A-11R-2315-07	BIN1|274	343.2807
TCGA-KM-8440-01A-11R-2315-07	BIN2|51411	554.2672
TCGA-KM-8440-01A-11R-2315-07	BIN3|55909	457.7077
TCGA-KM-8440-01A-11R-2315-07	BIRC2|329	1149.2112
TCGA-KM-8440-01A-11R-2315-07	BIRC3|330	74.8907
TCGA-KM-8440-01A-11R-2315-07	BIRC5|332	10.0627
TCGA-KM-8440-01A-11R-2315-07	BIRC6|57448	1536.9702
TCGA-KM-8440-01A-11R-2315-07	BIRC7|79444	4.1817
TCGA-KM-8440-01A-11R-2315-07	BIRC8|112401	0
TCGA-KM-8440-01A-11R-2315-07	BIVM|54841	327.6944
TCGA-KM-8440-01A-11R-2315-07	BLCAP|10904	5663.5621
TCGA-KM-8440-01A-11R-2315-07	BLID|414899	.3802
TCGA-KM-8440-01A-11R-2315-07	BLK|640	.3802
TCGA-KM-8440-01A-11R-2315-07	BLMH|642	183.9954
TCGA-KM-8440-01A-11R-2315-07	BLM|641	19.0078
TCGA-KM-8440-01A-11R-2315-07	BLNK|29760	1102.8322
TCGA-KM-8440-01A-11R-2315-07	BLOC1S1|2647	1976.8637
TCGA-KM-8440-01A-11R-2315-07	BLOC1S2|282991	606.3486
TCGA-KM-8440-01A-11R-2315-07	BLOC1S3|388552	235.6966
TCGA-KM-8440-01A-11R-2315-07	BLVRA|644	216.3087
TCGA-KM-8440-01A-11R-2315-07	BLVRB|645	1396.6926
TCGA-KM-8440-01A-11R-2315-07	BLZF1|8548	379.0154
TCGA-KM-8440-01A-11R-2315-07	BMF|90427	872.4577
TCGA-KM-8440-01A-11R-2315-07	BMI1|648	1174.655
TCGA-KM-8440-01A-11R-2315-07	BMP10|27302	0
TCGA-KM-8440-01A-11R-2315-07	BMP15|9210	0
TCGA-KM-8440-01A-11R-2315-07	BMP1|649	66.1471
TCGA-KM-8440-01A-11R-2315-07	BMP2K|55589	402.2049
TCGA-KM-8440-01A-11R-2315-07	BMP2|650	712.0319
TCGA-KM-8440-01A-11R-2315-07	BMP3|651	0
TCGA-KM-8440-01A-11R-2315-07	BMP4|652	4.942
TCGA-KM-8440-01A-11R-2315-07	BMP5|653	3.4214
TCGA-KM-8440-01A-11R-2315-07	BMP6|654	24.368
TCGA-KM-8440-01A-11R-2315-07	BMP7|655	1.5206
TCGA-KM-8440-01A-11R-2315-07	BMP8A|353500	26.9911
TCGA-KM-8440-01A-11R-2315-07	BMP8B|656	.7603
TCGA-KM-8440-01A-11R-2315-07	BMPER|168667	7.223
TCGA-KM-8440-01A-11R-2315-07	BMPR1A|657	331.1158
TCGA-KM-8440-01A-11R-2315-07	BMPR1B|658	2726.858
TCGA-KM-8440-01A-11R-2315-07	BMPR2|659	1417.9814
TCGA-KM-8440-01A-11R-2315-07	BMS1P4|729096	4.1817
TCGA-KM-8440-01A-11R-2315-07	BMS1P5|399761	31.1728
TCGA-KM-8440-01A-11R-2315-07	BMS1|9790	776.2783
TCGA-KM-8440-01A-11R-2315-07	BMX|660	2.2809
TCGA-KM-8440-01A-11R-2315-07	BNC1|646	0
TCGA-KM-8440-01A-11R-2315-07	BNC2|54796	231.5149
TCGA-KM-8440-01A-11R-2315-07	BNIP1|662	209.846
TCGA-KM-8440-01A-11R-2315-07	BNIP2|663	346.322
TCGA-KM-8440-01A-11R-2315-07	BNIP3L|665	507.5081
TCGA-KM-8440-01A-11R-2315-07	BNIP3|664	639.042
TCGA-KM-8440-01A-11R-2315-07	BNIPL|149428	1.9008
TCGA-KM-8440-01A-11R-2315-07	BOC|91653	114.8071
TCGA-KM-8440-01A-11R-2315-07	BOD1L|259282	2335.6776
TCGA-KM-8440-01A-11R-2315-07	BOD1|91272	895.2671
TCGA-KM-8440-01A-11R-2315-07	BOK|666	2371.4123
TCGA-KM-8440-01A-11R-2315-07	BOLA1|51027	176.7725
TCGA-KM-8440-01A-11R-2315-07	BOLA2|552900	1191.7202
TCGA-KM-8440-01A-11R-2315-07	BOLA3|388962	349.7434
TCGA-KM-8440-01A-11R-2315-07	BOLL|66037	1.1405
TCGA-KM-8440-01A-11R-2315-07	BOP1|23246	109.4849
TCGA-KM-8440-01A-11R-2315-07	BPESC1|60467	0
TCGA-KM-8440-01A-11R-2315-07	BPGM|669	2953.8111
TCGA-KM-8440-01A-11R-2315-07	BPHL|670	393.0812
TCGA-KM-8440-01A-11R-2315-07	BPIL1|80341	0
TCGA-KM-8440-01A-11R-2315-07	BPIL2|254240	0
TCGA-KM-8440-01A-11R-2315-07	BPIL3|128859	0
TCGA-KM-8440-01A-11R-2315-07	BPI|671	0
TCGA-KM-8440-01A-11R-2315-07	BPNT1|10380	452.0053
TCGA-KM-8440-01A-11R-2315-07	BPTF|2186	1121.4598
TCGA-KM-8440-01A-11R-2315-07	BPY2|9083	0
TCGA-KM-8440-01A-11R-2315-07	BRAF|673	174.4915
TCGA-KM-8440-01A-11R-2315-07	BRAP|8315	655.0086
TCGA-KM-8440-01A-11R-2315-07	BRCA1|672	45.9989
TCGA-KM-8440-01A-11R-2315-07	BRCA2|675	7.6031
TCGA-KM-8440-01A-11R-2315-07	BRCC3|79184	576.3163
TCGA-KM-8440-01A-11R-2315-07	BRD1|23774	321.6119
TCGA-KM-8440-01A-11R-2315-07	BRD2|6046	4199.5818
TCGA-KM-8440-01A-11R-2315-07	BRD3|8019	1256.1908
TCGA-KM-8440-01A-11R-2315-07	BRD4|23476	1759.7415
TCGA-KM-8440-01A-11R-2315-07	BRD7P3|23629	0
TCGA-KM-8440-01A-11R-2315-07	BRD7|29117	1746.0559
TCGA-KM-8440-01A-11R-2315-07	BRD8|10902	564.1513
TCGA-KM-8440-01A-11R-2315-07	BRD9|65980	783.5012
TCGA-KM-8440-01A-11R-2315-07	BRDT|676	0
TCGA-KM-8440-01A-11R-2315-07	BREA2|286076	2.2809
TCGA-KM-8440-01A-11R-2315-07	BRE|9577	304.5048
TCGA-KM-8440-01A-11R-2315-07	BRF1|2972	932.1422
TCGA-KM-8440-01A-11R-2315-07	BRF2|55290	529.8688
TCGA-KM-8440-01A-11R-2315-07	BRI3BP|140707	340.2395
TCGA-KM-8440-01A-11R-2315-07	BRI3|25798	3519.8631
TCGA-KM-8440-01A-11R-2315-07	BRIP1|83990	10.6444
TCGA-KM-8440-01A-11R-2315-07	BRIX1|55299	375.594
TCGA-KM-8440-01A-11R-2315-07	BRMS1L|84312	318.1905
TCGA-KM-8440-01A-11R-2315-07	BRMS1|25855	1002.471
TCGA-KM-8440-01A-11R-2315-07	BRP44L|51660	2512.8303
TCGA-KM-8440-01A-11R-2315-07	BRP44|25874	1169.3594
TCGA-KM-8440-01A-11R-2315-07	BRPF1|7862	501.4256
TCGA-KM-8440-01A-11R-2315-07	BRPF3|27154	1350.6938
TCGA-KM-8440-01A-11R-2315-07	BRS3|680	.3802
TCGA-KM-8440-01A-11R-2315-07	BRSK1|84446	2.2809
TCGA-KM-8440-01A-11R-2315-07	BRSK2|9024	1.1405
TCGA-KM-8440-01A-11R-2315-07	BRWD1|54014	1516.8219
TCGA-KM-8440-01A-11R-2315-07	BRWD3|254065	329.9753
TCGA-KM-8440-01A-11R-2315-07	BSCL2|26580	1813.1648
TCGA-KM-8440-01A-11R-2315-07	BSDC1|55108	1999.6198
TCGA-KM-8440-01A-11R-2315-07	BSG|682	54602.547
TCGA-KM-8440-01A-11R-2315-07	BSND|7809	1899.2587
TCGA-KM-8440-01A-11R-2315-07	BSN|8927	110.2452
TCGA-KM-8440-01A-11R-2315-07	BSPH1|100131137	0
TCGA-KM-8440-01A-11R-2315-07	BSPRY|54836	991.0663
TCGA-KM-8440-01A-11R-2315-07	BST1|683	6.0825
TCGA-KM-8440-01A-11R-2315-07	BST2|684	117.8483
TCGA-KM-8440-01A-11R-2315-07	BSX|390259	0
TCGA-KM-8440-01A-11R-2315-07	BTAF1|9044	605.2081
TCGA-KM-8440-01A-11R-2315-07	BTBD10|84280	404.4858
TCGA-KM-8440-01A-11R-2315-07	BTBD11|121551	36.8751
TCGA-KM-8440-01A-11R-2315-07	BTBD12|84464	323.5126
TCGA-KM-8440-01A-11R-2315-07	BTBD16|118663	.3802
TCGA-KM-8440-01A-11R-2315-07	BTBD17|388419	.3802
TCGA-KM-8440-01A-11R-2315-07	BTBD18|643376	.7603
TCGA-KM-8440-01A-11R-2315-07	BTBD19|149478	2.2809
TCGA-KM-8440-01A-11R-2315-07	BTBD1|53339	3135.9057
TCGA-KM-8440-01A-11R-2315-07	BTBD2|55643	2356.5862
TCGA-KM-8440-01A-11R-2315-07	BTBD3|22903	867.1355
TCGA-KM-8440-01A-11R-2315-07	BTBD6|90135	1364.3794
TCGA-KM-8440-01A-11R-2315-07	BTBD7|55727	1037.0652
TCGA-KM-8440-01A-11R-2315-07	BTBD8|284697	9.5039
TCGA-KM-8440-01A-11R-2315-07	BTBD9|114781	1138.5668
TCGA-KM-8440-01A-11R-2315-07	BTC|685	36.495
TCGA-KM-8440-01A-11R-2315-07	BTD|686	840.1445
TCGA-KM-8440-01A-11R-2315-07	BTF3L1|690	0
TCGA-KM-8440-01A-11R-2315-07	BTF3L4|91408	497.2439
TCGA-KM-8440-01A-11R-2315-07	BTF3|689	6586.9607
TCGA-KM-8440-01A-11R-2315-07	BTG1|694	2457.7077
TCGA-KM-8440-01A-11R-2315-07	BTG2|7832	621.5548
TCGA-KM-8440-01A-11R-2315-07	BTG3|10950	600.2661
TCGA-KM-8440-01A-11R-2315-07	BTG4|54766	.3802
TCGA-KM-8440-01A-11R-2315-07	BTK|695	65.767
TCGA-KM-8440-01A-11R-2315-07	BTLA|151888	19.0078
TCGA-KM-8440-01A-11R-2315-07	BTN1A1|696	.7603
TCGA-KM-8440-01A-11R-2315-07	BTN2A1|11120	275.613
TCGA-KM-8440-01A-11R-2315-07	BTN2A2|10385	97.7001
TCGA-KM-8440-01A-11R-2315-07	BTN2A3|54718	1.1405
TCGA-KM-8440-01A-11R-2315-07	BTN3A1|11119	292.3399
TCGA-KM-8440-01A-11R-2315-07	BTN3A2|11118	402.9652
TCGA-KM-8440-01A-11R-2315-07	BTN3A3|10384	212.127
TCGA-KM-8440-01A-11R-2315-07	BTNL2|56244	.3802
TCGA-KM-8440-01A-11R-2315-07	BTNL3|10917	0
TCGA-KM-8440-01A-11R-2315-07	BTNL8|79908	2.2809
TCGA-KM-8440-01A-11R-2315-07	BTNL9|153579	664.1323
TCGA-KM-8440-01A-11R-2315-07	BTRC|8945	343.6609
TCGA-KM-8440-01A-11R-2315-07	BUB1B|701	52.4615
TCGA-KM-8440-01A-11R-2315-07	BUB1|699	73.3701
TCGA-KM-8440-01A-11R-2315-07	BUB3|9184	543.6229
TCGA-KM-8440-01A-11R-2315-07	BUD13|84811	315.1492
TCGA-KM-8440-01A-11R-2315-07	BUD31|8896	1476.8599
TCGA-KM-8440-01A-11R-2315-07	BVES|11149	11.0245
TCGA-KM-8440-01A-11R-2315-07	BYSL|705	120.8896
TCGA-KM-8440-01A-11R-2315-07	BZRAP1|9256	79.4526
TCGA-KM-8440-01A-11R-2315-07	BZW1|9689	1500.8554
TCGA-KM-8440-01A-11R-2315-07	BZW2|28969	576.3163
TCGA-KM-8440-01A-11R-2315-07	C10orf105|414152	.7603
TCGA-KM-8440-01A-11R-2315-07	C10orf107|219621	3.8016
TCGA-KM-8440-01A-11R-2315-07	C10orf108|414235	23.9498
TCGA-KM-8440-01A-11R-2315-07	C10orf10|11067	683.1401
TCGA-KM-8440-01A-11R-2315-07	C10orf110|55853	4.463
TCGA-KM-8440-01A-11R-2315-07	C10orf111|221060	2.6687
TCGA-KM-8440-01A-11R-2315-07	C10orf113|387638	0
TCGA-KM-8440-01A-11R-2315-07	C10orf114|399726	6.0825
TCGA-KM-8440-01A-11R-2315-07	C10orf116|10974	139.5856
TCGA-KM-8440-01A-11R-2315-07	C10orf118|55088	696.0654
TCGA-KM-8440-01A-11R-2315-07	C10orf119|79892	527.2762
TCGA-KM-8440-01A-11R-2315-07	C10orf11|83938	98.8405
TCGA-KM-8440-01A-11R-2315-07	C10orf120|399814	0
TCGA-KM-8440-01A-11R-2315-07	C10orf122|387718	0
TCGA-KM-8440-01A-11R-2315-07	C10orf125|282969	71.0891
TCGA-KM-8440-01A-11R-2315-07	C10orf128|170371	3.4214
TCGA-KM-8440-01A-11R-2315-07	C10orf129|142827	0
TCGA-KM-8440-01A-11R-2315-07	C10orf12|26148	55.1112
TCGA-KM-8440-01A-11R-2315-07	C10orf131|100127889	0
TCGA-KM-8440-01A-11R-2315-07	C10orf137|26098	155.8639
TCGA-KM-8440-01A-11R-2315-07	C10orf140|387640	4.942
TCGA-KM-8440-01A-11R-2315-07	C10orf18|54906	930.2414
TCGA-KM-8440-01A-11R-2315-07	C10orf25|220979	35.3545
TCGA-KM-8440-01A-11R-2315-07	C10orf26|54838	2626.1471
TCGA-KM-8440-01A-11R-2315-07	C10orf27|219793	101.1215
TCGA-KM-8440-01A-11R-2315-07	C10orf28|27291	852.3094
TCGA-KM-8440-01A-11R-2315-07	C10orf2|56652	170.69
TCGA-KM-8440-01A-11R-2315-07	C10orf32|119032	980.0418
TCGA-KM-8440-01A-11R-2315-07	C10orf35|219738	101.8818
TCGA-KM-8440-01A-11R-2315-07	C10orf40|283025	0
TCGA-KM-8440-01A-11R-2315-07	C10orf41|100131213	366.0521
TCGA-KM-8440-01A-11R-2315-07	C10orf46|143384	870.1768
TCGA-KM-8440-01A-11R-2315-07	C10orf47|254427	29.6522
TCGA-KM-8440-01A-11R-2315-07	C10orf4|118924	134.195
TCGA-KM-8440-01A-11R-2315-07	C10orf50|645528	0
TCGA-KM-8440-01A-11R-2315-07	C10orf53|282966	.3802
TCGA-KM-8440-01A-11R-2315-07	C10orf54|64115	177.1526
TCGA-KM-8440-01A-11R-2315-07	C10orf55|414236	.4638
TCGA-KM-8440-01A-11R-2315-07	C10orf57|80195	383.5773
TCGA-KM-8440-01A-11R-2315-07	C10orf58|84293	643.984
TCGA-KM-8440-01A-11R-2315-07	C10orf62|414157	.3802
TCGA-KM-8440-01A-11R-2315-07	C10orf67|256815	19.3879
TCGA-KM-8440-01A-11R-2315-07	C10orf68|79741	.7603
TCGA-KM-8440-01A-11R-2315-07	C10orf71|118461	181.3343
TCGA-KM-8440-01A-11R-2315-07	C10orf72|196740	867.5157
TCGA-KM-8440-01A-11R-2315-07	C10orf75|90271	441.7411
TCGA-KM-8440-01A-11R-2315-07	C10orf76|79591	537.9205
TCGA-KM-8440-01A-11R-2315-07	C10orf78|119392	29.6522
TCGA-KM-8440-01A-11R-2315-07	C10orf79|80217	9.1237
TCGA-KM-8440-01A-11R-2315-07	C10orf81|79949	.3802
TCGA-KM-8440-01A-11R-2315-07	C10orf82|143379	9.8841
TCGA-KM-8440-01A-11R-2315-07	C10orf84|63877	401.8247
TCGA-KM-8440-01A-11R-2315-07	C10orf88|80007	98.8405
TCGA-KM-8440-01A-11R-2315-07	C10orf90|118611	0
TCGA-KM-8440-01A-11R-2315-07	C10orf91|170393	0
TCGA-KM-8440-01A-11R-2315-07	C10orf93|255352	9.5039
TCGA-KM-8440-01A-11R-2315-07	C10orf95|79946	3.4822
TCGA-KM-8440-01A-11R-2315-07	C10orf96|374355	0
TCGA-KM-8440-01A-11R-2315-07	C10orf99|387695	0
TCGA-KM-8440-01A-11R-2315-07	C11orf10|746	963.315
TCGA-KM-8440-01A-11R-2315-07	C11orf16|56673	.7603
TCGA-KM-8440-01A-11R-2315-07	C11orf17|56672	266.4893
TCGA-KM-8440-01A-11R-2315-07	C11orf1|64776	510.4581
TCGA-KM-8440-01A-11R-2315-07	C11orf20|25858	1.5206
TCGA-KM-8440-01A-11R-2315-07	C11orf21|29125	2.2809
TCGA-KM-8440-01A-11R-2315-07	C11orf24|53838	368.7512
TCGA-KM-8440-01A-11R-2315-07	C11orf2|738	3222.9614
TCGA-KM-8440-01A-11R-2315-07	C11orf30|56946	598.3653
TCGA-KM-8440-01A-11R-2315-07	C11orf31|280636	1333.9669
TCGA-KM-8440-01A-11R-2315-07	C11orf34|349633	0
TCGA-KM-8440-01A-11R-2315-07	C11orf35|256329	98.0802
TCGA-KM-8440-01A-11R-2315-07	C11orf36|283303	0
TCGA-KM-8440-01A-11R-2315-07	C11orf40|143501	0
TCGA-KM-8440-01A-11R-2315-07	C11orf41|25758	46.379
TCGA-KM-8440-01A-11R-2315-07	C11orf42|160298	.3802
TCGA-KM-8440-01A-11R-2315-07	C11orf45|219833	2.2809
TCGA-KM-8440-01A-11R-2315-07	C11orf46|120534	1018.8177
TCGA-KM-8440-01A-11R-2315-07	C11orf48|79081	334.8755
TCGA-KM-8440-01A-11R-2315-07	C11orf49|79096	615.8525
TCGA-KM-8440-01A-11R-2315-07	C11orf51|25906	1012.5413
TCGA-KM-8440-01A-11R-2315-07	C11orf52|91894	265.7746
TCGA-KM-8440-01A-11R-2315-07	C11orf53|341032	28.5117
TCGA-KM-8440-01A-11R-2315-07	C11orf54|28970	1542.6725
TCGA-KM-8440-01A-11R-2315-07	C11orf57|55216	796.8067
TCGA-KM-8440-01A-11R-2315-07	C11orf58|10944	3609.1998
TCGA-KM-8440-01A-11R-2315-07	C11orf59|55004	2927.5803
TCGA-KM-8440-01A-11R-2315-07	C11orf61|79684	150.5417
TCGA-KM-8440-01A-11R-2315-07	C11orf63|79864	53.2218
TCGA-KM-8440-01A-11R-2315-07	C11orf64|283197	0
TCGA-KM-8440-01A-11R-2315-07	C11orf65|160140	21.6689
TCGA-KM-8440-01A-11R-2315-07	C11orf66|220004	34.5942
TCGA-KM-8440-01A-11R-2315-07	C11orf67|28971	241.399
TCGA-KM-8440-01A-11R-2315-07	C11orf68|83638	1205.0941
TCGA-KM-8440-01A-11R-2315-07	C11orf70|85016	1.1405
TCGA-KM-8440-01A-11R-2315-07	C11orf71|54494	600.2661
TCGA-KM-8440-01A-11R-2315-07	C11orf73|51501	331.8761
TCGA-KM-8440-01A-11R-2315-07	C11orf74|119710	204.1437
TCGA-KM-8440-01A-11R-2315-07	C11orf75|56935	49.0401
TCGA-KM-8440-01A-11R-2315-07	C11orf80|79703	354.3053
TCGA-KM-8440-01A-11R-2315-07	C11orf82|220042	12.9253
TCGA-KM-8440-01A-11R-2315-07	C11orf83|790955	463.0298
TCGA-KM-8440-01A-11R-2315-07	C11orf84|144097	371.7924
TCGA-KM-8440-01A-11R-2315-07	C11orf85|283129	0
TCGA-KM-8440-01A-11R-2315-07	C11orf86|254439	0
TCGA-KM-8440-01A-11R-2315-07	C11orf87|399947	0
TCGA-KM-8440-01A-11R-2315-07	C11orf88|399949	.3802
TCGA-KM-8440-01A-11R-2315-07	C11orf90|387804	0
TCGA-KM-8440-01A-11R-2315-07	C11orf92|399948	1538.5706
TCGA-KM-8440-01A-11R-2315-07	C11orf93|120376	446.9835
TCGA-KM-8440-01A-11R-2315-07	C11orf94|143678	0
TCGA-KM-8440-01A-11R-2315-07	C11orf95|65998	2704.0487
TCGA-KM-8440-01A-11R-2315-07	C11orf9|745	306.7858
TCGA-KM-8440-01A-11R-2315-07	C12orf10|60314	1020.3383
TCGA-KM-8440-01A-11R-2315-07	C12orf11|55726	382.817
TCGA-KM-8440-01A-11R-2315-07	C12orf12|196477	0
TCGA-KM-8440-01A-11R-2315-07	C12orf23|90488	2866.7554
TCGA-KM-8440-01A-11R-2315-07	C12orf24|29902	39.5362
TCGA-KM-8440-01A-11R-2315-07	C12orf26|84190	106.4436
TCGA-KM-8440-01A-11R-2315-07	C12orf27|283460	1.9008
TCGA-KM-8440-01A-11R-2315-07	C12orf29|91298	461.7373
TCGA-KM-8440-01A-11R-2315-07	C12orf32|83695	341.38
TCGA-KM-8440-01A-11R-2315-07	C12orf34|84915	2608.2494
TCGA-KM-8440-01A-11R-2315-07	C12orf35|55196	314.3889
TCGA-KM-8440-01A-11R-2315-07	C12orf36|283422	0
TCGA-KM-8440-01A-11R-2315-07	C12orf39|80763	85.9152
TCGA-KM-8440-01A-11R-2315-07	C12orf40|283461	0
TCGA-KM-8440-01A-11R-2315-07	C12orf41|54934	637.1412
TCGA-KM-8440-01A-11R-2315-07	C12orf42|374470	2.2809
TCGA-KM-8440-01A-11R-2315-07	C12orf43|64897	388.5193
TCGA-KM-8440-01A-11R-2315-07	C12orf44|60673	1277.3237
TCGA-KM-8440-01A-11R-2315-07	C12orf45|121053	103.7826
TCGA-KM-8440-01A-11R-2315-07	C12orf47|51275	338.3995
TCGA-KM-8440-01A-11R-2315-07	C12orf48|55010	137.0994
TCGA-KM-8440-01A-11R-2315-07	C12orf49|79794	1597.0348
TCGA-KM-8440-01A-11R-2315-07	C12orf4|57102	401.0644
TCGA-KM-8440-01A-11R-2315-07	C12orf50|160419	0
TCGA-KM-8440-01A-11R-2315-07	C12orf51|283450	1693.5944
TCGA-KM-8440-01A-11R-2315-07	C12orf52|84934	279.4146
TCGA-KM-8440-01A-11R-2315-07	C12orf53|196500	5.3222
TCGA-KM-8440-01A-11R-2315-07	C12orf54|121273	0
TCGA-KM-8440-01A-11R-2315-07	C12orf56|115749	0
TCGA-KM-8440-01A-11R-2315-07	C12orf57|113246	894.8869
TCGA-KM-8440-01A-11R-2315-07	C12orf59|120939	5283.026
TCGA-KM-8440-01A-11R-2315-07	C12orf5|57103	226.5729
TCGA-KM-8440-01A-11R-2315-07	C12orf60|144608	48.2798
TCGA-KM-8440-01A-11R-2315-07	C12orf61|283416	21.6689
TCGA-KM-8440-01A-11R-2315-07	C12orf62|84987	1016.9169
TCGA-KM-8440-01A-11R-2315-07	C12orf63|374467	.3802
TCGA-KM-8440-01A-11R-2315-07	C12orf65|91574	473.2941
TCGA-KM-8440-01A-11R-2315-07	C12orf66|144577	176.7725
TCGA-KM-8440-01A-11R-2315-07	C12orf68|387856	1.9008
TCGA-KM-8440-01A-11R-2315-07	C12orf69|440087	12.165
TCGA-KM-8440-01A-11R-2315-07	C12orf70|341346	0
TCGA-KM-8440-01A-11R-2315-07	C12orf71|728858	.3802
TCGA-KM-8440-01A-11R-2315-07	C12orf72|254013	75.651
TCGA-KM-8440-01A-11R-2315-07	C12orf73|728568	188.1772
TCGA-KM-8440-01A-11R-2315-07	C12orf74|338809	1.5206
TCGA-KM-8440-01A-11R-2315-07	C12orf75|387882	13011.2146
TCGA-KM-8440-01A-11R-2315-07	C12orf76|400073	116.3277
TCGA-KM-8440-01A-11R-2315-07	C12orf77|196415	8.3634
TCGA-KM-8440-01A-11R-2315-07	C13orf15|28984	247.1013
TCGA-KM-8440-01A-11R-2315-07	C13orf16|121793	.7603
TCGA-KM-8440-01A-11R-2315-07	C13orf18|80183	9.1237
TCGA-KM-8440-01A-11R-2315-07	C13orf1|57213	224.6721
TCGA-KM-8440-01A-11R-2315-07	C13orf23|80209	1088.3862
TCGA-KM-8440-01A-11R-2315-07	C13orf26|122046	0
TCGA-KM-8440-01A-11R-2315-07	C13orf27|93081	35.7347
TCGA-KM-8440-01A-11R-2315-07	C13orf28|122258	0
TCGA-KM-8440-01A-11R-2315-07	C13orf29|283487	12.9253
TCGA-KM-8440-01A-11R-2315-07	C13orf30|144809	0
TCGA-KM-8440-01A-11R-2315-07	C13orf31|144811	87.816
TCGA-KM-8440-01A-11R-2315-07	C13orf33|84935	23.9498
TCGA-KM-8440-01A-11R-2315-07	C13orf34|79866	30.1844
TCGA-KM-8440-01A-11R-2315-07	C13orf35|400165	0
TCGA-KM-8440-01A-11R-2315-07	C13orf36|400120	0
TCGA-KM-8440-01A-11R-2315-07	C13orf37|440145	274.4725
TCGA-KM-8440-01A-11R-2315-07	C13orf38|728591	2.6079
TCGA-KM-8440-01A-11R-2315-07	C13orf39|196541	0
TCGA-KM-8440-01A-11R-2315-07	C14orf101|54916	854.2102
TCGA-KM-8440-01A-11R-2315-07	C14orf102|55051	420.0722
TCGA-KM-8440-01A-11R-2315-07	C14orf104|55172	326.5539
TCGA-KM-8440-01A-11R-2315-07	C14orf105|55195	1189.1275
TCGA-KM-8440-01A-11R-2315-07	C14orf106|55320	333.0165
TCGA-KM-8440-01A-11R-2315-07	C14orf109|26175	542.8626
TCGA-KM-8440-01A-11R-2315-07	C14orf115|55237	.3802
TCGA-KM-8440-01A-11R-2315-07	C14orf118|55668	450.4847
TCGA-KM-8440-01A-11R-2315-07	C14orf119|55017	1172.7808
TCGA-KM-8440-01A-11R-2315-07	C14orf126|112487	225.3564
TCGA-KM-8440-01A-11R-2315-07	C14orf128|84837	145.2195
TCGA-KM-8440-01A-11R-2315-07	C14orf129|51527	607.8692
TCGA-KM-8440-01A-11R-2315-07	C14orf132|56967	372.9329
TCGA-KM-8440-01A-11R-2315-07	C14orf135|64430	8243.6799
TCGA-KM-8440-01A-11R-2315-07	C14orf138|79609	75.2709
TCGA-KM-8440-01A-11R-2315-07	C14orf139|79686	6.8428
TCGA-KM-8440-01A-11R-2315-07	C14orf142|84520	261.9274
TCGA-KM-8440-01A-11R-2315-07	C14orf143|90141	89.7168
TCGA-KM-8440-01A-11R-2315-07	C14orf145|145508	44.4782
TCGA-KM-8440-01A-11R-2315-07	C14orf147|171546	1668.1239
TCGA-KM-8440-01A-11R-2315-07	C14orf148|122945	6.0825
TCGA-KM-8440-01A-11R-2315-07	C14orf149|112849	68.0479
TCGA-KM-8440-01A-11R-2315-07	C14orf153|84334	669.5533
TCGA-KM-8440-01A-11R-2315-07	C14orf156|81892	721.916
TCGA-KM-8440-01A-11R-2315-07	C14orf159|80017	5449.5343
TCGA-KM-8440-01A-11R-2315-07	C14orf162|56936	0
TCGA-KM-8440-01A-11R-2315-07	C14orf165|414767	0
TCGA-KM-8440-01A-11R-2315-07	C14orf166B|145497	0
TCGA-KM-8440-01A-11R-2315-07	C14orf166|51637	1857.0614
TCGA-KM-8440-01A-11R-2315-07	C14orf167|55449	1030.3897
TCGA-KM-8440-01A-11R-2315-07	C14orf169|79697	219.3499
TCGA-KM-8440-01A-11R-2315-07	C14orf174|161394	12.9253
TCGA-KM-8440-01A-11R-2315-07	C14orf176|643382	12.165
TCGA-KM-8440-01A-11R-2315-07	C14orf177|283598	0
TCGA-KM-8440-01A-11R-2315-07	C14orf178|283579	2.2809
TCGA-KM-8440-01A-11R-2315-07	C14orf179|112752	396.1224
TCGA-KM-8440-01A-11R-2315-07	C14orf180|400258	0
TCGA-KM-8440-01A-11R-2315-07	C14orf181|400223	20.9086
TCGA-KM-8440-01A-11R-2315-07	C14orf182|283551	.3802
TCGA-KM-8440-01A-11R-2315-07	C14orf183|196913	0
TCGA-KM-8440-01A-11R-2315-07	C14orf184|650662	0
TCGA-KM-8440-01A-11R-2315-07	C14orf19|280655	3.0412
TCGA-KM-8440-01A-11R-2315-07	C14orf1|11161	1749.4773
TCGA-KM-8440-01A-11R-2315-07	C14orf21|161424	321.6119
TCGA-KM-8440-01A-11R-2315-07	C14orf23|387978	0
TCGA-KM-8440-01A-11R-2315-07	C14orf28|122525	95.4191
TCGA-KM-8440-01A-11R-2315-07	C14orf2|9556	2031.5529
TCGA-KM-8440-01A-11R-2315-07	C14orf33|100129075	145.2195
TCGA-KM-8440-01A-11R-2315-07	C14orf34|645687	0
TCGA-KM-8440-01A-11R-2315-07	C14orf37|145407	618.8937
TCGA-KM-8440-01A-11R-2315-07	C14orf39|317761	2.2809
TCGA-KM-8440-01A-11R-2315-07	C14orf43|91748	1726.2878
TCGA-KM-8440-01A-11R-2315-07	C14orf45|80127	116.1262
TCGA-KM-8440-01A-11R-2315-07	C14orf48|256369	0
TCGA-KM-8440-01A-11R-2315-07	C14orf49|161176	1.9008
TCGA-KM-8440-01A-11R-2315-07	C14orf4|64207	2214.4079
TCGA-KM-8440-01A-11R-2315-07	C14orf50|145376	2.2809
TCGA-KM-8440-01A-11R-2315-07	C14orf53|440184	34.5942
TCGA-KM-8440-01A-11R-2315-07	C14orf64|388011	.3802
TCGA-KM-8440-01A-11R-2315-07	C14orf68|283600	0
TCGA-KM-8440-01A-11R-2315-07	C14orf70|283601	0
TCGA-KM-8440-01A-11R-2315-07	C14orf72|145200	68.8082
TCGA-KM-8440-01A-11R-2315-07	C14orf73|91828	1.9008
TCGA-KM-8440-01A-11R-2315-07	C14orf79|122616	283.5963
TCGA-KM-8440-01A-11R-2315-07	C14orf80|283643	44.4782
TCGA-KM-8440-01A-11R-2315-07	C14orf86|283592	0
TCGA-KM-8440-01A-11R-2315-07	C14orf93|60686	220.8706
TCGA-KM-8440-01A-11R-2315-07	C15orf17|57184	1748.717
TCGA-KM-8440-01A-11R-2315-07	C15orf21|283651	12.165
TCGA-KM-8440-01A-11R-2315-07	C15orf23|90417	172.9709
TCGA-KM-8440-01A-11R-2315-07	C15orf24|56851	1893.5564
TCGA-KM-8440-01A-11R-2315-07	C15orf26|161502	.3802
TCGA-KM-8440-01A-11R-2315-07	C15orf27|123591	133.8149
TCGA-KM-8440-01A-11R-2315-07	C15orf28|80035	2.2809
TCGA-KM-8440-01A-11R-2315-07	C15orf29|79768	296.5216
TCGA-KM-8440-01A-11R-2315-07	C15orf2|23742	.3802
TCGA-KM-8440-01A-11R-2315-07	C15orf32|145858	0
TCGA-KM-8440-01A-11R-2315-07	C15orf33|196951	62.1669
TCGA-KM-8440-01A-11R-2315-07	C15orf34|80072	59.3043
TCGA-KM-8440-01A-11R-2315-07	C15orf37|283687	121.1139
TCGA-KM-8440-01A-11R-2315-07	C15orf38|348110	123.2313
TCGA-KM-8440-01A-11R-2315-07	C15orf39|56905	411.7088
TCGA-KM-8440-01A-11R-2315-07	C15orf40|123207	480.5854
TCGA-KM-8440-01A-11R-2315-07	C15orf41|84529	51.321
TCGA-KM-8440-01A-11R-2315-07	C15orf42|90381	17.8977
TCGA-KM-8440-01A-11R-2315-07	C15orf43|145645	0
TCGA-KM-8440-01A-11R-2315-07	C15orf44|81556	1359.8175
TCGA-KM-8440-01A-11R-2315-07	C15orf48|84419	.7603
TCGA-KM-8440-01A-11R-2315-07	C15orf50|414926	0
TCGA-KM-8440-01A-11R-2315-07	C15orf51|196968	2.2809
TCGA-KM-8440-01A-11R-2315-07	C15orf52|388115	1959.3233
TCGA-KM-8440-01A-11R-2315-07	C15orf53|400359	0
TCGA-KM-8440-01A-11R-2315-07	C15orf54|400360	.3802
TCGA-KM-8440-01A-11R-2315-07	C15orf55|256646	2.2809
TCGA-KM-8440-01A-11R-2315-07	C15orf56|644809	66.9074
TCGA-KM-8440-01A-11R-2315-07	C15orf57|90416	609.5723
TCGA-KM-8440-01A-11R-2315-07	C15orf58|390637	55.5028
TCGA-KM-8440-01A-11R-2315-07	C15orf59|388135	6963.315
TCGA-KM-8440-01A-11R-2315-07	C15orf5|81698	0
TCGA-KM-8440-01A-11R-2315-07	C15orf60|283677	0
TCGA-KM-8440-01A-11R-2315-07	C15orf61|145853	259.2663
TCGA-KM-8440-01A-11R-2315-07	C15orf62|643338	22.8094
TCGA-KM-8440-01A-11R-2315-07	C15orf63|25764	492.7048
TCGA-KM-8440-01A-11R-2315-07	C16orf11|146325	3.4214
TCGA-KM-8440-01A-11R-2315-07	C16orf13|84326	389.6598
TCGA-KM-8440-01A-11R-2315-07	C16orf3|750	2.6611
TCGA-KM-8440-01A-11R-2315-07	C16orf42|115939	1109.5077
TCGA-KM-8440-01A-11R-2315-07	C16orf45|89927	258.506
TCGA-KM-8440-01A-11R-2315-07	C16orf46|123775	31.5529
TCGA-KM-8440-01A-11R-2315-07	C16orf48|84080	148.2608
TCGA-KM-8440-01A-11R-2315-07	C16orf52|730094	554.6474
TCGA-KM-8440-01A-11R-2315-07	C16orf53|79447	1144.6493
TCGA-KM-8440-01A-11R-2315-07	C16orf54|283897	34.5942
TCGA-KM-8440-01A-11R-2315-07	C16orf55|124045	51.321
TCGA-KM-8440-01A-11R-2315-07	C16orf57|79650	587.721
TCGA-KM-8440-01A-11R-2315-07	C16orf58|64755	2960.6539
TCGA-KM-8440-01A-11R-2315-07	C16orf59|80178	17.8673
TCGA-KM-8440-01A-11R-2315-07	C16orf5|29965	4450.8649
TCGA-KM-8440-01A-11R-2315-07	C16orf61|56942	815.6472
TCGA-KM-8440-01A-11R-2315-07	C16orf62|57020	1306.5957
TCGA-KM-8440-01A-11R-2315-07	C16orf63|123811	959.1332
TCGA-KM-8440-01A-11R-2315-07	C16orf68|79091	157.7647
TCGA-KM-8440-01A-11R-2315-07	C16orf70|80262	416.5064
TCGA-KM-8440-01A-11R-2315-07	C16orf71|146562	14.4459
TCGA-KM-8440-01A-11R-2315-07	C16orf72|29035	830.6406
TCGA-KM-8440-01A-11R-2315-07	C16orf73|254528	.384
TCGA-KM-8440-01A-11R-2315-07	C16orf74|404550	198.4414
TCGA-KM-8440-01A-11R-2315-07	C16orf75|116028	279.7947
TCGA-KM-8440-01A-11R-2315-07	C16orf78|123970	0
TCGA-KM-8440-01A-11R-2315-07	C16orf79|283870	30.23
TCGA-KM-8440-01A-11R-2315-07	C16orf7|9605	1282.1745
TCGA-KM-8440-01A-11R-2315-07	C16orf80|29105	810.8725
TCGA-KM-8440-01A-11R-2315-07	C16orf81|283860	.7603
TCGA-KM-8440-01A-11R-2315-07	C16orf82|162083	0
TCGA-KM-8440-01A-11R-2315-07	C16orf86|388284	12.9253
TCGA-KM-8440-01A-11R-2315-07	C16orf87|388272	53.9821
TCGA-KM-8440-01A-11R-2315-07	C16orf88|400506	406.7668
TCGA-KM-8440-01A-11R-2315-07	C16orf89|146556	3628.9679
TCGA-KM-8440-01A-11R-2315-07	C16orf90|646174	.3802
TCGA-KM-8440-01A-11R-2315-07	C16orf91|283951	304.885
TCGA-KM-8440-01A-11R-2315-07	C16orf92|146378	0
TCGA-KM-8440-01A-11R-2315-07	C16orf93|90835	4.1817
TCGA-KM-8440-01A-11R-2315-07	C17orf100|388327	27.7514
TCGA-KM-8440-01A-11R-2315-07	C17orf101|79701	447.4435
[truncated: 18,532 more rows]
