# Supplementary material for: Dysfunctional miRNA-Mediated Regulation in Chromophobe Renal Cell Carcinoma
Source: PLoS One. 2016 Jun 3;11(6):e0156324. doi: 10.1371/journal.pone.0156324 (PMC4892590; doi:10.1371/journal.pone.0156324)
Supplement: S2 File — (ZIP) [file pone.0156324.s002.zip › S2_File mRNA expression profile downloaded from TCGA/case/unc.edu__IlluminaHiSeq_RNASeqV2__TCGA-KM-8441-01A-11R-2315-07__expression_rsem_gene_normalized.txt]

barcode	gene_id	normalized_count
TCGA-KM-8441-01A-11R-2315-07	?|100130426	0
TCGA-KM-8441-01A-11R-2315-07	?|100133144	0
TCGA-KM-8441-01A-11R-2315-07	?|100134869	13.1443
TCGA-KM-8441-01A-11R-2315-07	?|10357	55.0371
TCGA-KM-8441-01A-11R-2315-07	?|10431	1042.1557
TCGA-KM-8441-01A-11R-2315-07	?|136542	0
TCGA-KM-8441-01A-11R-2315-07	?|155060	49.5728
TCGA-KM-8441-01A-11R-2315-07	?|26823	1.1267
TCGA-KM-8441-01A-11R-2315-07	?|280660	0
TCGA-KM-8441-01A-11R-2315-07	?|317712	0
TCGA-KM-8441-01A-11R-2315-07	?|340602	0
TCGA-KM-8441-01A-11R-2315-07	?|388795	.7511
TCGA-KM-8441-01A-11R-2315-07	?|390284	3.7555
TCGA-KM-8441-01A-11R-2315-07	?|391343	.3756
TCGA-KM-8441-01A-11R-2315-07	?|391714	0
TCGA-KM-8441-01A-11R-2315-07	?|404770	0
TCGA-KM-8441-01A-11R-2315-07	?|441362	0
TCGA-KM-8441-01A-11R-2315-07	?|442388	0
TCGA-KM-8441-01A-11R-2315-07	?|553137	111.1633
TCGA-KM-8441-01A-11R-2315-07	?|57714	339.4986
TCGA-KM-8441-01A-11R-2315-07	?|645851	2.6289
TCGA-KM-8441-01A-11R-2315-07	?|652919	42.5124
TCGA-KM-8441-01A-11R-2315-07	?|653553	281.6637
TCGA-KM-8441-01A-11R-2315-07	?|728045	0
TCGA-KM-8441-01A-11R-2315-07	?|728603	0
TCGA-KM-8441-01A-11R-2315-07	?|728788	.3756
TCGA-KM-8441-01A-11R-2315-07	?|729884	.3756
TCGA-KM-8441-01A-11R-2315-07	?|8225	895.315
TCGA-KM-8441-01A-11R-2315-07	?|90288	1.5022
TCGA-KM-8441-01A-11R-2315-07	A1BG|1	13.1443
TCGA-KM-8441-01A-11R-2315-07	A1CF|29974	0
TCGA-KM-8441-01A-11R-2315-07	A2BP1|54715	0
TCGA-KM-8441-01A-11R-2315-07	A2LD1|87769	80.0714
TCGA-KM-8441-01A-11R-2315-07	A2ML1|144568	1.8778
TCGA-KM-8441-01A-11R-2315-07	A2M|2	12338.6499
TCGA-KM-8441-01A-11R-2315-07	A4GALT|53947	743.2166
TCGA-KM-8441-01A-11R-2315-07	A4GNT|51146	.7511
TCGA-KM-8441-01A-11R-2315-07	AAA1|404744	0
TCGA-KM-8441-01A-11R-2315-07	AAAS|8086	567.0829
TCGA-KM-8441-01A-11R-2315-07	AACSL|729522	0
TCGA-KM-8441-01A-11R-2315-07	AACS|65985	664.3508
TCGA-KM-8441-01A-11R-2315-07	AADACL2|344752	0
TCGA-KM-8441-01A-11R-2315-07	AADACL3|126767	0
TCGA-KM-8441-01A-11R-2315-07	AADACL4|343066	.7511
TCGA-KM-8441-01A-11R-2315-07	AADAC|13	0
TCGA-KM-8441-01A-11R-2315-07	AADAT|51166	164.4916
TCGA-KM-8441-01A-11R-2315-07	AAGAB|79719	1385.4098
TCGA-KM-8441-01A-11R-2315-07	AAK1|22848	2450.0986
TCGA-KM-8441-01A-11R-2315-07	AAMP|14	1947.9861
TCGA-KM-8441-01A-11R-2315-07	AANAT|15	0
TCGA-KM-8441-01A-11R-2315-07	AARS2|57505	626.405
TCGA-KM-8441-01A-11R-2315-07	AARSD1|80755	477.3261
TCGA-KM-8441-01A-11R-2315-07	AARS|16	4880.2929
TCGA-KM-8441-01A-11R-2315-07	AASDHPPT|60496	1131.1389
TCGA-KM-8441-01A-11R-2315-07	AASDH|132949	298.188
TCGA-KM-8441-01A-11R-2315-07	AASS|10157	334.992
TCGA-KM-8441-01A-11R-2315-07	AATF|26574	1163.4588
TCGA-KM-8441-01A-11R-2315-07	AATK|9625	35.6774
TCGA-KM-8441-01A-11R-2315-07	ABAT|18	480.706
TCGA-KM-8441-01A-11R-2315-07	ABCA10|10349	17.6509
TCGA-KM-8441-01A-11R-2315-07	ABCA11P|79963	112.0308
TCGA-KM-8441-01A-11R-2315-07	ABCA12|26154	240.353
TCGA-KM-8441-01A-11R-2315-07	ABCA13|154664	0
TCGA-KM-8441-01A-11R-2315-07	ABCA17P|650655	6.7599
TCGA-KM-8441-01A-11R-2315-07	ABCA1|19	523.8832
TCGA-KM-8441-01A-11R-2315-07	ABCA2|20	2055.3939
TCGA-KM-8441-01A-11R-2315-07	ABCA3|21	559.1963
TCGA-KM-8441-01A-11R-2315-07	ABCA4|24	2.6289
TCGA-KM-8441-01A-11R-2315-07	ABCA5|23461	749.9765
TCGA-KM-8441-01A-11R-2315-07	ABCA6|23460	49.9484
TCGA-KM-8441-01A-11R-2315-07	ABCA7|10347	408.6001
TCGA-KM-8441-01A-11R-2315-07	ABCA8|10351	295.9347
TCGA-KM-8441-01A-11R-2315-07	ABCA9|10350	60.8394
TCGA-KM-8441-01A-11R-2315-07	ABCB10|23456	483.3349
TCGA-KM-8441-01A-11R-2315-07	ABCB11|8647	0
TCGA-KM-8441-01A-11R-2315-07	ABCB1|5243	1108.2527
TCGA-KM-8441-01A-11R-2315-07	ABCB4|5244	10.1399
TCGA-KM-8441-01A-11R-2315-07	ABCB5|340273	.3756
TCGA-KM-8441-01A-11R-2315-07	ABCB6|10058	248.4499
TCGA-KM-8441-01A-11R-2315-07	ABCB7|22	848.371
TCGA-KM-8441-01A-11R-2315-07	ABCB8|11194	1311.8017
TCGA-KM-8441-01A-11R-2315-07	ABCB9|23457	177.6997
TCGA-KM-8441-01A-11R-2315-07	ABCC10|89845	277.9082
TCGA-KM-8441-01A-11R-2315-07	ABCC11|85320	4.8822
TCGA-KM-8441-01A-11R-2315-07	ABCC12|94160	0
TCGA-KM-8441-01A-11R-2315-07	ABCC13|150000	6.3844
TCGA-KM-8441-01A-11R-2315-07	ABCC1|4363	745.4699
TCGA-KM-8441-01A-11R-2315-07	ABCC2|1244	2.6289
TCGA-KM-8441-01A-11R-2315-07	ABCC3|8714	58.9616
TCGA-KM-8441-01A-11R-2315-07	ABCC4|10257	433.3865
TCGA-KM-8441-01A-11R-2315-07	ABCC5|10057	1220.5427
TCGA-KM-8441-01A-11R-2315-07	ABCC6P1|653190	4.1311
TCGA-KM-8441-01A-11R-2315-07	ABCC6P2|730013	18.0265
TCGA-KM-8441-01A-11R-2315-07	ABCC6|368	67.9748
TCGA-KM-8441-01A-11R-2315-07	ABCC8|6833	3.38
TCGA-KM-8441-01A-11R-2315-07	ABCC9|10060	81.1191
TCGA-KM-8441-01A-11R-2315-07	ABCD1|215	424.3733
TCGA-KM-8441-01A-11R-2315-07	ABCD2|225	1.8778
TCGA-KM-8441-01A-11R-2315-07	ABCD3|5825	1721.904
TCGA-KM-8441-01A-11R-2315-07	ABCD4|5826	654.962
TCGA-KM-8441-01A-11R-2315-07	ABCE1|6059	1053.7978
TCGA-KM-8441-01A-11R-2315-07	ABCF1|23	1465.4023
TCGA-KM-8441-01A-11R-2315-07	ABCF2|10061	1034.6446
TCGA-KM-8441-01A-11R-2315-07	ABCF3|55324	1099.6151
TCGA-KM-8441-01A-11R-2315-07	ABCG1|9619	1081.213
TCGA-KM-8441-01A-11R-2315-07	ABCG2|9429	218.571
TCGA-KM-8441-01A-11R-2315-07	ABCG4|64137	132.5697
TCGA-KM-8441-01A-11R-2315-07	ABCG5|64240	2.2533
TCGA-KM-8441-01A-11R-2315-07	ABCG8|64241	1.1267
TCGA-KM-8441-01A-11R-2315-07	ABHD10|55347	823.2091
TCGA-KM-8441-01A-11R-2315-07	ABHD11|83451	1369.6367
TCGA-KM-8441-01A-11R-2315-07	ABHD12B|145447	.3756
TCGA-KM-8441-01A-11R-2315-07	ABHD12|26090	1726.4107
TCGA-KM-8441-01A-11R-2315-07	ABHD13|84945	488.5926
TCGA-KM-8441-01A-11R-2315-07	ABHD14A|25864	307.2838
TCGA-KM-8441-01A-11R-2315-07	ABHD14B|84836	4227.5843
TCGA-KM-8441-01A-11R-2315-07	ABHD15|116236	579.4761
TCGA-KM-8441-01A-11R-2315-07	ABHD1|84696	21.4064
TCGA-KM-8441-01A-11R-2315-07	ABHD2|11057	2364.8484
TCGA-KM-8441-01A-11R-2315-07	ABHD3|171586	2249.554
TCGA-KM-8441-01A-11R-2315-07	ABHD4|63874	2428.6921
TCGA-KM-8441-01A-11R-2315-07	ABHD5|51099	1436.4848
TCGA-KM-8441-01A-11R-2315-07	ABHD6|57406	453.6663
TCGA-KM-8441-01A-11R-2315-07	ABHD8|79575	502.8636
TCGA-KM-8441-01A-11R-2315-07	ABI1|10006	1031.52
TCGA-KM-8441-01A-11R-2315-07	ABI2|10152	1409.8207
TCGA-KM-8441-01A-11R-2315-07	ABI3BP|25890	21.782
TCGA-KM-8441-01A-11R-2315-07	ABI3|51225	172.0026
TCGA-KM-8441-01A-11R-2315-07	ABL1|25	2385.5037
TCGA-KM-8441-01A-11R-2315-07	ABL2|27	572.7162
TCGA-KM-8441-01A-11R-2315-07	ABLIM1|3983	6844.4278
TCGA-KM-8441-01A-11R-2315-07	ABLIM2|84448	90.5079
TCGA-KM-8441-01A-11R-2315-07	ABLIM3|22885	306.4501
TCGA-KM-8441-01A-11R-2315-07	ABO|28	703.0326
TCGA-KM-8441-01A-11R-2315-07	ABP1|26	547.5542
TCGA-KM-8441-01A-11R-2315-07	ABRA|137735	0
TCGA-KM-8441-01A-11R-2315-07	ABR|29	1821.0497
TCGA-KM-8441-01A-11R-2315-07	ABT1|29777	509.248
TCGA-KM-8441-01A-11R-2315-07	ABTB1|80325	245.9863
TCGA-KM-8441-01A-11R-2315-07	ABTB2|25841	1103.7461
TCGA-KM-8441-01A-11R-2315-07	ACAA1|30	2432.0721
TCGA-KM-8441-01A-11R-2315-07	ACAA2|10449	5858.6048
TCGA-KM-8441-01A-11R-2315-07	ACACA|31	595.2493
TCGA-KM-8441-01A-11R-2315-07	ACACB|32	2142.8974
TCGA-KM-8441-01A-11R-2315-07	ACAD10|80724	2371.9839
TCGA-KM-8441-01A-11R-2315-07	ACAD11|84129	3172.2054
TCGA-KM-8441-01A-11R-2315-07	ACAD8|27034	1141.3013
TCGA-KM-8441-01A-11R-2315-07	ACAD9|28976	1255.0258
TCGA-KM-8441-01A-11R-2315-07	ACADL|33	597.5026
TCGA-KM-8441-01A-11R-2315-07	ACADM|34	3238.3814
TCGA-KM-8441-01A-11R-2315-07	ACADSB|36	7754.3893
TCGA-KM-8441-01A-11R-2315-07	ACADS|35	2026.8519
TCGA-KM-8441-01A-11R-2315-07	ACADVL|37	18515.9741
TCGA-KM-8441-01A-11R-2315-07	ACAN|176	9.3888
TCGA-KM-8441-01A-11R-2315-07	ACAP1|9744	42.8129
TCGA-KM-8441-01A-11R-2315-07	ACAP2|23527	1296.4041
TCGA-KM-8441-01A-11R-2315-07	ACAP3|116983	598.6443
TCGA-KM-8441-01A-11R-2315-07	ACAT1|38	5282.8842
TCGA-KM-8441-01A-11R-2315-07	ACAT2|39	249.1484
TCGA-KM-8441-01A-11R-2315-07	ACBD3|64746	1123.6504
TCGA-KM-8441-01A-11R-2315-07	ACBD4|79777	276.406
TCGA-KM-8441-01A-11R-2315-07	ACBD5|91452	1600.2253
TCGA-KM-8441-01A-11R-2315-07	ACBD6|84320	526.8989
TCGA-KM-8441-01A-11R-2315-07	ACBD7|414149	30.4197
TCGA-KM-8441-01A-11R-2315-07	ACCN1|40	72.857
TCGA-KM-8441-01A-11R-2315-07	ACCN2|41	6.7599
TCGA-KM-8441-01A-11R-2315-07	ACCN3|9311	1.5022
TCGA-KM-8441-01A-11R-2315-07	ACCN4|55515	0
TCGA-KM-8441-01A-11R-2315-07	ACCN5|51802	0
TCGA-KM-8441-01A-11R-2315-07	ACCSL|390110	0
TCGA-KM-8441-01A-11R-2315-07	ACCS|84680	125.8098
TCGA-KM-8441-01A-11R-2315-07	ACD|65057	223.8287
TCGA-KM-8441-01A-11R-2315-07	ACE2|59272	4.1311
TCGA-KM-8441-01A-11R-2315-07	ACER1|125981	0
TCGA-KM-8441-01A-11R-2315-07	ACER2|340485	28.1664
TCGA-KM-8441-01A-11R-2315-07	ACER3|55331	444.6531
TCGA-KM-8441-01A-11R-2315-07	ACE|1636	24.0353
TCGA-KM-8441-01A-11R-2315-07	ACHE|43	31.1708
TCGA-KM-8441-01A-11R-2315-07	ACIN1|22985	1705.3798
TCGA-KM-8441-01A-11R-2315-07	ACLY|47	1393.2964
TCGA-KM-8441-01A-11R-2315-07	ACMSD|130013	40.9351
TCGA-KM-8441-01A-11R-2315-07	ACN9|57001	105.9055
TCGA-KM-8441-01A-11R-2315-07	ACO1|48	2846.6811
TCGA-KM-8441-01A-11R-2315-07	ACO2|50	19983.9639
TCGA-KM-8441-01A-11R-2315-07	ACOT11|26027	3438.648
TCGA-KM-8441-01A-11R-2315-07	ACOT12|134526	18.402
TCGA-KM-8441-01A-11R-2315-07	ACOT13|55856	589.3907
TCGA-KM-8441-01A-11R-2315-07	ACOT1|641371	2875.223
TCGA-KM-8441-01A-11R-2315-07	ACOT2|10965	2174.8193
TCGA-KM-8441-01A-11R-2315-07	ACOT4|122970	282.0392
TCGA-KM-8441-01A-11R-2315-07	ACOT6|641372	34.5507
TCGA-KM-8441-01A-11R-2315-07	ACOT7|11332	818.7025
TCGA-KM-8441-01A-11R-2315-07	ACOT8|10005	329.1297
TCGA-KM-8441-01A-11R-2315-07	ACOT9|23597	312.4589
TCGA-KM-8441-01A-11R-2315-07	ACOX1|51	1584.009
TCGA-KM-8441-01A-11R-2315-07	ACOX2|8309	716.5524
TCGA-KM-8441-01A-11R-2315-07	ACOX3|8310	296.6858
TCGA-KM-8441-01A-11R-2315-07	ACOXL|55289	9.7643
TCGA-KM-8441-01A-11R-2315-07	ACP1|52	1712.1397
TCGA-KM-8441-01A-11R-2315-07	ACP2|53	1193.503
TCGA-KM-8441-01A-11R-2315-07	ACP5|54	84.4991
TCGA-KM-8441-01A-11R-2315-07	ACP6|51205	160.7361
TCGA-KM-8441-01A-11R-2315-07	ACPL2|92370	100.2723
TCGA-KM-8441-01A-11R-2315-07	ACPP|55	12.0177
TCGA-KM-8441-01A-11R-2315-07	ACPT|93650	0
TCGA-KM-8441-01A-11R-2315-07	ACRBP|84519	12.7688
TCGA-KM-8441-01A-11R-2315-07	ACRC|93953	18.0265
TCGA-KM-8441-01A-11R-2315-07	ACRV1|56	.7511
TCGA-KM-8441-01A-11R-2315-07	ACR|49	.7511
TCGA-KM-8441-01A-11R-2315-07	ACSBG1|23205	1.8778
TCGA-KM-8441-01A-11R-2315-07	ACSBG2|81616	0
TCGA-KM-8441-01A-11R-2315-07	ACSF2|80221	423.6222
TCGA-KM-8441-01A-11R-2315-07	ACSF3|197322	703.0326
TCGA-KM-8441-01A-11R-2315-07	ACSL1|2180	12815.3225
TCGA-KM-8441-01A-11R-2315-07	ACSL3|2181	2167.3082
TCGA-KM-8441-01A-11R-2315-07	ACSL4|2182	3228.617
TCGA-KM-8441-01A-11R-2315-07	ACSL5|51703	163.7405
TCGA-KM-8441-01A-11R-2315-07	ACSL6|23305	62.7171
TCGA-KM-8441-01A-11R-2315-07	ACSM1|116285	11.6421
TCGA-KM-8441-01A-11R-2315-07	ACSM2A|123876	0
TCGA-KM-8441-01A-11R-2315-07	ACSM2B|348158	.7511
TCGA-KM-8441-01A-11R-2315-07	ACSM3|6296	2211.0487
TCGA-KM-8441-01A-11R-2315-07	ACSM4|341392	0
TCGA-KM-8441-01A-11R-2315-07	ACSM5|54988	24.0353
TCGA-KM-8441-01A-11R-2315-07	ACSS1|84532	12383.0626
TCGA-KM-8441-01A-11R-2315-07	ACSS2|55902	1446.6247
TCGA-KM-8441-01A-11R-2315-07	ACSS3|79611	1330.2037
TCGA-KM-8441-01A-11R-2315-07	ACTA1|58	7.8866
TCGA-KM-8441-01A-11R-2315-07	ACTA2|59	2480.7549
TCGA-KM-8441-01A-11R-2315-07	ACTBL2|345651	0
TCGA-KM-8441-01A-11R-2315-07	ACTB|60	115992.8645
TCGA-KM-8441-01A-11R-2315-07	ACTC1|70	24.7864
TCGA-KM-8441-01A-11R-2315-07	ACTG1|71	65686.6022
TCGA-KM-8441-01A-11R-2315-07	ACTG2|72	15.0221
TCGA-KM-8441-01A-11R-2315-07	ACTL6A|86	385.6915
TCGA-KM-8441-01A-11R-2315-07	ACTL6B|51412	0
TCGA-KM-8441-01A-11R-2315-07	ACTL7A|10881	0
TCGA-KM-8441-01A-11R-2315-07	ACTL7B|10880	0
TCGA-KM-8441-01A-11R-2315-07	ACTL8|81569	0
TCGA-KM-8441-01A-11R-2315-07	ACTL9|284382	0
TCGA-KM-8441-01A-11R-2315-07	ACTN1|87	1077.4575
TCGA-KM-8441-01A-11R-2315-07	ACTN2|88	8.2621
TCGA-KM-8441-01A-11R-2315-07	ACTN3|89	.7511
TCGA-KM-8441-01A-11R-2315-07	ACTN4|81	10989.7437
TCGA-KM-8441-01A-11R-2315-07	ACTR10|55860	1407.1918
TCGA-KM-8441-01A-11R-2315-07	ACTR1A|10121	2689.3249
TCGA-KM-8441-01A-11R-2315-07	ACTR1B|10120	1740.6816
TCGA-KM-8441-01A-11R-2315-07	ACTR2|10097	5019.9981
TCGA-KM-8441-01A-11R-2315-07	ACTR3B|57180	151.3473
TCGA-KM-8441-01A-11R-2315-07	ACTR3C|653857	145.3385
TCGA-KM-8441-01A-11R-2315-07	ACTR3|10096	3948.5494
TCGA-KM-8441-01A-11R-2315-07	ACTR5|79913	127.312
TCGA-KM-8441-01A-11R-2315-07	ACTR6|64431	451.413
TCGA-KM-8441-01A-11R-2315-07	ACTR8|93973	580.9783
TCGA-KM-8441-01A-11R-2315-07	ACTRT1|139741	0
TCGA-KM-8441-01A-11R-2315-07	ACTRT2|140625	0
TCGA-KM-8441-01A-11R-2315-07	ACVR1B|91	2355.4596
TCGA-KM-8441-01A-11R-2315-07	ACVR1C|130399	4.8822
TCGA-KM-8441-01A-11R-2315-07	ACVR1|90	1543.8926
TCGA-KM-8441-01A-11R-2315-07	ACVR2A|92	352.6429
TCGA-KM-8441-01A-11R-2315-07	ACVR2B|93	148.3429
TCGA-KM-8441-01A-11R-2315-07	ACVRL1|94	492.3481
TCGA-KM-8441-01A-11R-2315-07	ACY1|95	1456.682
TCGA-KM-8441-01A-11R-2315-07	ACY3|91703	3.38
TCGA-KM-8441-01A-11R-2315-07	ACYP1|97	83.3725
TCGA-KM-8441-01A-11R-2315-07	ACYP2|98	163.3649
TCGA-KM-8441-01A-11R-2315-07	ADAD1|132612	0
TCGA-KM-8441-01A-11R-2315-07	ADAD2|161931	0
TCGA-KM-8441-01A-11R-2315-07	ADAL|161823	375.9271
TCGA-KM-8441-01A-11R-2315-07	ADAM10|102	1656.1825
TCGA-KM-8441-01A-11R-2315-07	ADAM11|4185	48.4462
TCGA-KM-8441-01A-11R-2315-07	ADAM12|8038	11.6421
TCGA-KM-8441-01A-11R-2315-07	ADAM15|8751	870.9041
TCGA-KM-8441-01A-11R-2315-07	ADAM17|6868	569.7118
TCGA-KM-8441-01A-11R-2315-07	ADAM18|8749	0
TCGA-KM-8441-01A-11R-2315-07	ADAM19|8728	119.801
TCGA-KM-8441-01A-11R-2315-07	ADAM20|8748	0
TCGA-KM-8441-01A-11R-2315-07	ADAM21P1|145241	.3756
TCGA-KM-8441-01A-11R-2315-07	ADAM21|8747	1.8778
TCGA-KM-8441-01A-11R-2315-07	ADAM22|53616	80.368
TCGA-KM-8441-01A-11R-2315-07	ADAM23|8745	.7511
TCGA-KM-8441-01A-11R-2315-07	ADAM28|10863	59.7127
TCGA-KM-8441-01A-11R-2315-07	ADAM29|11086	0
TCGA-KM-8441-01A-11R-2315-07	ADAM2|2515	0
TCGA-KM-8441-01A-11R-2315-07	ADAM30|11085	0
TCGA-KM-8441-01A-11R-2315-07	ADAM32|203102	1.1267
TCGA-KM-8441-01A-11R-2315-07	ADAM33|80332	.3756
TCGA-KM-8441-01A-11R-2315-07	ADAM3A|1587	0
TCGA-KM-8441-01A-11R-2315-07	ADAM5P|255926	0
TCGA-KM-8441-01A-11R-2315-07	ADAM6|8755	1396.8341
TCGA-KM-8441-01A-11R-2315-07	ADAM7|8756	.7511
TCGA-KM-8441-01A-11R-2315-07	ADAM8|101	40.184
TCGA-KM-8441-01A-11R-2315-07	ADAM9|8754	1971.6459
TCGA-KM-8441-01A-11R-2315-07	ADAMDEC1|27299	2.6289
TCGA-KM-8441-01A-11R-2315-07	ADAMTS10|81794	36.4285
TCGA-KM-8441-01A-11R-2315-07	ADAMTS12|81792	24.7864
TCGA-KM-8441-01A-11R-2315-07	ADAMTS13|11093	78.4903
TCGA-KM-8441-01A-11R-2315-07	ADAMTS14|140766	5.6333
TCGA-KM-8441-01A-11R-2315-07	ADAMTS15|170689	32.673
TCGA-KM-8441-01A-11R-2315-07	ADAMTS16|170690	1123.6504
TCGA-KM-8441-01A-11R-2315-07	ADAMTS17|170691	15.0221
TCGA-KM-8441-01A-11R-2315-07	ADAMTS18|170692	1.1267
TCGA-KM-8441-01A-11R-2315-07	ADAMTS19|171019	0
TCGA-KM-8441-01A-11R-2315-07	ADAMTS1|9510	2287.1092
TCGA-KM-8441-01A-11R-2315-07	ADAMTS20|80070	0
TCGA-KM-8441-01A-11R-2315-07	ADAMTS2|9509	99.1456
TCGA-KM-8441-01A-11R-2315-07	ADAMTS3|9508	160.3605
TCGA-KM-8441-01A-11R-2315-07	ADAMTS4|9507	2192.0946
TCGA-KM-8441-01A-11R-2315-07	ADAMTS5|11096	196.0379
TCGA-KM-8441-01A-11R-2315-07	ADAMTS6|11174	3.7555
TCGA-KM-8441-01A-11R-2315-07	ADAMTS7|11173	101.3989
TCGA-KM-8441-01A-11R-2315-07	ADAMTS8|11095	10.5154
TCGA-KM-8441-01A-11R-2315-07	ADAMTS9|56999	1730.1662
TCGA-KM-8441-01A-11R-2315-07	ADAMTSL1|92949	43.9395
TCGA-KM-8441-01A-11R-2315-07	ADAMTSL2|9719	1768.0969
TCGA-KM-8441-01A-11R-2315-07	ADAMTSL3|57188	2650.6431
TCGA-KM-8441-01A-11R-2315-07	ADAMTSL4|54507	76.237
TCGA-KM-8441-01A-11R-2315-07	ADAMTSL5|339366	28.1664
TCGA-KM-8441-01A-11R-2315-07	ADAP1|11033	1125.9825
TCGA-KM-8441-01A-11R-2315-07	ADAP2|55803	245.2352
TCGA-KM-8441-01A-11R-2315-07	ADARB1|104	433.011
TCGA-KM-8441-01A-11R-2315-07	ADARB2|105	0
TCGA-KM-8441-01A-11R-2315-07	ADAR|103	4344.0053
TCGA-KM-8441-01A-11R-2315-07	ADAT1|23536	455.5441
TCGA-KM-8441-01A-11R-2315-07	ADAT2|134637	92.3857
TCGA-KM-8441-01A-11R-2315-07	ADAT3|113179	41.3107
TCGA-KM-8441-01A-11R-2315-07	ADA|100	85.2502
TCGA-KM-8441-01A-11R-2315-07	ADCK1|57143	203.549
TCGA-KM-8441-01A-11R-2315-07	ADCK2|90956	1019.247
TCGA-KM-8441-01A-11R-2315-07	ADCK4|79934	663.5997
TCGA-KM-8441-01A-11R-2315-07	ADCK5|203054	60.0883
TCGA-KM-8441-01A-11R-2315-07	ADCY10|55811	1.8778
TCGA-KM-8441-01A-11R-2315-07	ADCY1|107	1313.3039
TCGA-KM-8441-01A-11R-2315-07	ADCY2|108	2.6289
TCGA-KM-8441-01A-11R-2315-07	ADCY3|109	349.984
TCGA-KM-8441-01A-11R-2315-07	ADCY4|196883	93.5123
TCGA-KM-8441-01A-11R-2315-07	ADCY5|111	676.3684
TCGA-KM-8441-01A-11R-2315-07	ADCY6|112	1667.8246
TCGA-KM-8441-01A-11R-2315-07	ADCY7|113	191.1558
TCGA-KM-8441-01A-11R-2315-07	ADCY8|114	0
TCGA-KM-8441-01A-11R-2315-07	ADCY9|115	1294.5263
TCGA-KM-8441-01A-11R-2315-07	ADCYAP1R1|117	0
TCGA-KM-8441-01A-11R-2315-07	ADCYAP1|116	21.4064
TCGA-KM-8441-01A-11R-2315-07	ADC|113451	101.7745
TCGA-KM-8441-01A-11R-2315-07	ADD1|118	3616.9374
TCGA-KM-8441-01A-11R-2315-07	ADD2|119	1.1267
TCGA-KM-8441-01A-11R-2315-07	ADD3|120	1501.4553
TCGA-KM-8441-01A-11R-2315-07	ADH1A|124	1.5022
TCGA-KM-8441-01A-11R-2315-07	ADH1B|125	221.5754
TCGA-KM-8441-01A-11R-2315-07	ADH1C|126	41.3107
TCGA-KM-8441-01A-11R-2315-07	ADH4|127	0
TCGA-KM-8441-01A-11R-2315-07	ADH5|128	3440.4281
TCGA-KM-8441-01A-11R-2315-07	ADH6|130	14.6465
TCGA-KM-8441-01A-11R-2315-07	ADH7|131	0
TCGA-KM-8441-01A-11R-2315-07	ADHFE1|137872	638.0622
TCGA-KM-8441-01A-11R-2315-07	ADI1|55256	2388.8837
TCGA-KM-8441-01A-11R-2315-07	ADIG|149685	0
TCGA-KM-8441-01A-11R-2315-07	ADIPOQ|9370	0
TCGA-KM-8441-01A-11R-2315-07	ADIPOR1|51094	2779.4573
TCGA-KM-8441-01A-11R-2315-07	ADIPOR2|79602	2108.7222
TCGA-KM-8441-01A-11R-2315-07	ADK|132	595.6248
TCGA-KM-8441-01A-11R-2315-07	ADM2|79924	2036.9918
TCGA-KM-8441-01A-11R-2315-07	ADM|133	2634.87
TCGA-KM-8441-01A-11R-2315-07	ADNP2|22850	942.6345
TCGA-KM-8441-01A-11R-2315-07	ADNP|23394	2099.3334
TCGA-KM-8441-01A-11R-2315-07	ADORA1|134	6.0088
TCGA-KM-8441-01A-11R-2315-07	ADORA2A|135	87.1205
TCGA-KM-8441-01A-11R-2315-07	ADORA2B|136	13.5199
TCGA-KM-8441-01A-11R-2315-07	ADORA3|140	34.5507
TCGA-KM-8441-01A-11R-2315-07	ADO|84890	678.9973
TCGA-KM-8441-01A-11R-2315-07	ADPGK|83440	710.123
TCGA-KM-8441-01A-11R-2315-07	ADPRHL1|113622	44.6906
TCGA-KM-8441-01A-11R-2315-07	ADPRHL2|54936	686.1328
TCGA-KM-8441-01A-11R-2315-07	ADPRH|141	243.3574
TCGA-KM-8441-01A-11R-2315-07	ADRA1A|148	.3756
TCGA-KM-8441-01A-11R-2315-07	ADRA1B|147	81.4947
TCGA-KM-8441-01A-11R-2315-07	ADRA1D|146	.3756
TCGA-KM-8441-01A-11R-2315-07	ADRA2A|150	18.402
TCGA-KM-8441-01A-11R-2315-07	ADRA2B|151	52.9528
TCGA-KM-8441-01A-11R-2315-07	ADRA2C|152	181.767
TCGA-KM-8441-01A-11R-2315-07	ADRB1|153	2.6289
TCGA-KM-8441-01A-11R-2315-07	ADRB2|154	24.0353
TCGA-KM-8441-01A-11R-2315-07	ADRB3|155	0
TCGA-KM-8441-01A-11R-2315-07	ADRBK1|156	1438.7381
TCGA-KM-8441-01A-11R-2315-07	ADRBK2|157	216.6933
TCGA-KM-8441-01A-11R-2315-07	ADRM1|11047	1584.4522
TCGA-KM-8441-01A-11R-2315-07	ADSL|158	716.5524
TCGA-KM-8441-01A-11R-2315-07	ADSSL1|122622	43.564
TCGA-KM-8441-01A-11R-2315-07	ADSS|159	1095.484
TCGA-KM-8441-01A-11R-2315-07	AEBP1|165	1586.7055
TCGA-KM-8441-01A-11R-2315-07	AEBP2|121536	1256.2201
TCGA-KM-8441-01A-11R-2315-07	AEN|64782	1857.8537
TCGA-KM-8441-01A-11R-2315-07	AES|166	10666.0407
TCGA-KM-8441-01A-11R-2315-07	AFAP1L1|134265	256.1262
TCGA-KM-8441-01A-11R-2315-07	AFAP1L2|84632	404.0935
TCGA-KM-8441-01A-11R-2315-07	AFAP1|60312	196.789
TCGA-KM-8441-01A-11R-2315-07	AFARP1|246182	2.6289
TCGA-KM-8441-01A-11R-2315-07	AFF1|4299	2788.8461
TCGA-KM-8441-01A-11R-2315-07	AFF2|2334	2.2533
TCGA-KM-8441-01A-11R-2315-07	AFF3|3899	22.1575
TCGA-KM-8441-01A-11R-2315-07	AFF4|27125	3265.7966
TCGA-KM-8441-01A-11R-2315-07	AFG3L1|172	112.6655
TCGA-KM-8441-01A-11R-2315-07	AFG3L2|10939	4120.7286
TCGA-KM-8441-01A-11R-2315-07	AFMID|125061	417.6134
TCGA-KM-8441-01A-11R-2315-07	AFM|173	0
TCGA-KM-8441-01A-11R-2315-07	AFP|174	0
TCGA-KM-8441-01A-11R-2315-07	AFTPH|54812	1866.867
TCGA-KM-8441-01A-11R-2315-07	AG2|387763	1211.905
TCGA-KM-8441-01A-11R-2315-07	AGAP11|119385	14.2747
TCGA-KM-8441-01A-11R-2315-07	AGAP1|116987	1277.6265
TCGA-KM-8441-01A-11R-2315-07	AGAP2|116986	36.2558
TCGA-KM-8441-01A-11R-2315-07	AGAP3|116988	522.3923
TCGA-KM-8441-01A-11R-2315-07	AGAP4|119016	116.0454
TCGA-KM-8441-01A-11R-2315-07	AGAP5|729092	12.5772
TCGA-KM-8441-01A-11R-2315-07	AGAP6|414189	57.4594
TCGA-KM-8441-01A-11R-2315-07	AGAP7|653268	3.7555
TCGA-KM-8441-01A-11R-2315-07	AGAP8|728404	2.2533
TCGA-KM-8441-01A-11R-2315-07	AGA|175	409.3512
TCGA-KM-8441-01A-11R-2315-07	AGBL1|123624	0
TCGA-KM-8441-01A-11R-2315-07	AGBL2|79841	3.7555
TCGA-KM-8441-01A-11R-2315-07	AGBL3|340351	2.2533
TCGA-KM-8441-01A-11R-2315-07	AGBL4|84871	56.7083
TCGA-KM-8441-01A-11R-2315-07	AGBL5|60509	1085.3554
TCGA-KM-8441-01A-11R-2315-07	AGER|177	21.4064
TCGA-KM-8441-01A-11R-2315-07	AGFG1|3267	1955.1216
TCGA-KM-8441-01A-11R-2315-07	AGFG2|3268	408.9757
TCGA-KM-8441-01A-11R-2315-07	AGGF1|55109	807.4359
TCGA-KM-8441-01A-11R-2315-07	AGK|55750	1032.0158
TCGA-KM-8441-01A-11R-2315-07	AGL|178	1940.0995
TCGA-KM-8441-01A-11R-2315-07	AGMAT|79814	86.7524
TCGA-KM-8441-01A-11R-2315-07	AGPAT1|10554	1781.4553
TCGA-KM-8441-01A-11R-2315-07	AGPAT2|10555	644.071
TCGA-KM-8441-01A-11R-2315-07	AGPAT3|56894	2364.0973
TCGA-KM-8441-01A-11R-2315-07	AGPAT4|56895	173.1293
TCGA-KM-8441-01A-11R-2315-07	AGPAT5|55326	771.7585
TCGA-KM-8441-01A-11R-2315-07	AGPAT6|137964	3452.0702
TCGA-KM-8441-01A-11R-2315-07	AGPAT9|84803	1994.179
TCGA-KM-8441-01A-11R-2315-07	AGPHD1|123688	66.8482
TCGA-KM-8441-01A-11R-2315-07	AGPS|8540	813.0692
TCGA-KM-8441-01A-11R-2315-07	AGR2|10551	0
TCGA-KM-8441-01A-11R-2315-07	AGR3|155465	0
TCGA-KM-8441-01A-11R-2315-07	AGRN|375790	6471.8806
TCGA-KM-8441-01A-11R-2315-07	AGRP|181	24.4109
TCGA-KM-8441-01A-11R-2315-07	AGTPBP1|23287	672.9885
TCGA-KM-8441-01A-11R-2315-07	AGTR1|185	54.0794
TCGA-KM-8441-01A-11R-2315-07	AGTR2|186	0
TCGA-KM-8441-01A-11R-2315-07	AGTRAP|57085	544.5498
TCGA-KM-8441-01A-11R-2315-07	AGT|183	13.8954
TCGA-KM-8441-01A-11R-2315-07	AGXT2L1|64850	.7511
TCGA-KM-8441-01A-11R-2315-07	AGXT2L2|85007	449.3249
TCGA-KM-8441-01A-11R-2315-07	AGXT2|64902	0
TCGA-KM-8441-01A-11R-2315-07	AGXT|189	0
TCGA-KM-8441-01A-11R-2315-07	AHCTF1|25909	1084.593
TCGA-KM-8441-01A-11R-2315-07	AHCYL1|10768	7927.5185
TCGA-KM-8441-01A-11R-2315-07	AHCYL2|23382	2072.6692
TCGA-KM-8441-01A-11R-2315-07	AHCY|191	1165.3366
TCGA-KM-8441-01A-11R-2315-07	AHDC1|27245	380.0582
TCGA-KM-8441-01A-11R-2315-07	AHI1|54806	254.9995
TCGA-KM-8441-01A-11R-2315-07	AHNAK2|113146	33.0485
TCGA-KM-8441-01A-11R-2315-07	AHNAK|79026	14982.6307
TCGA-KM-8441-01A-11R-2315-07	AHRR|57491	9.7643
TCGA-KM-8441-01A-11R-2315-07	AHR|196	493.4748
TCGA-KM-8441-01A-11R-2315-07	AHSA1|10598	1093.9818
TCGA-KM-8441-01A-11R-2315-07	AHSA2|130872	157.7317
TCGA-KM-8441-01A-11R-2315-07	AHSG|197	5.2577
TCGA-KM-8441-01A-11R-2315-07	AHSP|51327	0
TCGA-KM-8441-01A-11R-2315-07	AICDA|57379	2.2533
TCGA-KM-8441-01A-11R-2315-07	AIDA|64853	683.5602
TCGA-KM-8441-01A-11R-2315-07	AIF1L|83543	9276.8754
TCGA-KM-8441-01A-11R-2315-07	AIF1|199	371.4205
TCGA-KM-8441-01A-11R-2315-07	AIFM1|9131	4478.4527
TCGA-KM-8441-01A-11R-2315-07	AIFM2|84883	908.8349
TCGA-KM-8441-01A-11R-2315-07	AIFM3|150209	22.9086
TCGA-KM-8441-01A-11R-2315-07	AIG1|51390	1341.4703
TCGA-KM-8441-01A-11R-2315-07	AIM1L|55057	7.1355
TCGA-KM-8441-01A-11R-2315-07	AIM1|202	1823.6785
TCGA-KM-8441-01A-11R-2315-07	AIM2|9447	5.2577
TCGA-KM-8441-01A-11R-2315-07	AIMP1|9255	1056.6557
TCGA-KM-8441-01A-11R-2315-07	AIMP2|7965	1212.2054
TCGA-KM-8441-01A-11R-2315-07	AIPL1|23746	0
TCGA-KM-8441-01A-11R-2315-07	AIP|9049	905.0793
TCGA-KM-8441-01A-11R-2315-07	AIRE|326	0
TCGA-KM-8441-01A-11R-2315-07	AJAP1|55966	12.0177
TCGA-KM-8441-01A-11R-2315-07	AK1|203	1773.3546
TCGA-KM-8441-01A-11R-2315-07	AK2|204	2952.2111
TCGA-KM-8441-01A-11R-2315-07	AK3L1|205	61.966
TCGA-KM-8441-01A-11R-2315-07	AK3|50808	5172.8476
TCGA-KM-8441-01A-11R-2315-07	AK5|26289	2.2533
TCGA-KM-8441-01A-11R-2315-07	AK7|122481	5.2577
TCGA-KM-8441-01A-11R-2315-07	AKAP10|11216	488.5926
TCGA-KM-8441-01A-11R-2315-07	AKAP11|11215	1522.4862
TCGA-KM-8441-01A-11R-2315-07	AKAP12|9590	1223.5471
TCGA-KM-8441-01A-11R-2315-07	AKAP13|11214	1580.3211
TCGA-KM-8441-01A-11R-2315-07	AKAP14|158798	.3756
TCGA-KM-8441-01A-11R-2315-07	AKAP1|8165	2708.8536
TCGA-KM-8441-01A-11R-2315-07	AKAP2|11217	711.4449
TCGA-KM-8441-01A-11R-2315-07	AKAP3|10566	17.6509
TCGA-KM-8441-01A-11R-2315-07	AKAP4|8852	4.1311
TCGA-KM-8441-01A-11R-2315-07	AKAP5|9495	11.6421
TCGA-KM-8441-01A-11R-2315-07	AKAP6|9472	484.8371
TCGA-KM-8441-01A-11R-2315-07	AKAP7|9465	472.4439
TCGA-KM-8441-01A-11R-2315-07	AKAP8L|26993	574.9695
TCGA-KM-8441-01A-11R-2315-07	AKAP8|10270	460.8018
TCGA-KM-8441-01A-11R-2315-07	AKAP9|10142	1794.01
TCGA-KM-8441-01A-11R-2315-07	AKD1|221264	161.4872
TCGA-KM-8441-01A-11R-2315-07	AKIRIN1|79647	3197.4462
TCGA-KM-8441-01A-11R-2315-07	AKIRIN2|55122	1019.6226
TCGA-KM-8441-01A-11R-2315-07	AKNAD1|254268	.3756
TCGA-KM-8441-01A-11R-2315-07	AKNA|80709	1336.5881
TCGA-KM-8441-01A-11R-2315-07	AKR1A1|10327	918.9747
TCGA-KM-8441-01A-11R-2315-07	AKR1B10|57016	0
TCGA-KM-8441-01A-11R-2315-07	AKR1B15|441282	0
TCGA-KM-8441-01A-11R-2315-07	AKR1B1|231	1745.5638
TCGA-KM-8441-01A-11R-2315-07	AKR1C1|1645	162.6138
TCGA-KM-8441-01A-11R-2315-07	AKR1C2|1646	4.1311
TCGA-KM-8441-01A-11R-2315-07	AKR1C3|8644	13.1443
TCGA-KM-8441-01A-11R-2315-07	AKR1C4|1109	0
TCGA-KM-8441-01A-11R-2315-07	AKR1CL1|340811	0
TCGA-KM-8441-01A-11R-2315-07	AKR1D1|6718	0
TCGA-KM-8441-01A-11R-2315-07	AKR1E2|83592	1.5022
TCGA-KM-8441-01A-11R-2315-07	AKR7A2|8574	1038.7757
TCGA-KM-8441-01A-11R-2315-07	AKR7A3|22977	1733.9217
TCGA-KM-8441-01A-11R-2315-07	AKR7L|246181	69.477
TCGA-KM-8441-01A-11R-2315-07	AKT1S1|84335	968.9231
TCGA-KM-8441-01A-11R-2315-07	AKT1|207	3744.2494
TCGA-KM-8441-01A-11R-2315-07	AKT2|208	4644.8221
TCGA-KM-8441-01A-11R-2315-07	AKT3|10000	178.7626
TCGA-KM-8441-01A-11R-2315-07	AKTIP|64400	1320.3305
TCGA-KM-8441-01A-11R-2315-07	ALAD|210	1330.9548
TCGA-KM-8441-01A-11R-2315-07	ALAS1|211	4388.3203
TCGA-KM-8441-01A-11R-2315-07	ALAS2|212	4.1311
TCGA-KM-8441-01A-11R-2315-07	ALB|213	3.0044
TCGA-KM-8441-01A-11R-2315-07	ALCAM|214	276.0304
TCGA-KM-8441-01A-11R-2315-07	ALDH16A1|126133	413.1068
TCGA-KM-8441-01A-11R-2315-07	ALDH18A1|5832	1920.5708
TCGA-KM-8441-01A-11R-2315-07	ALDH1A1|216	5593.4654
TCGA-KM-8441-01A-11R-2315-07	ALDH1A2|8854	68.7259
TCGA-KM-8441-01A-11R-2315-07	ALDH1A3|220	177.0125
TCGA-KM-8441-01A-11R-2315-07	ALDH1B1|219	2903.7649
TCGA-KM-8441-01A-11R-2315-07	ALDH1L1|10840	6546.2398
TCGA-KM-8441-01A-11R-2315-07	ALDH1L2|160428	208.8067
TCGA-KM-8441-01A-11R-2315-07	ALDH2|217	9584.0766
TCGA-KM-8441-01A-11R-2315-07	ALDH3A1|218	1.1267
TCGA-KM-8441-01A-11R-2315-07	ALDH3A2|224	1784.6212
TCGA-KM-8441-01A-11R-2315-07	ALDH3B1|221	157.7317
TCGA-KM-8441-01A-11R-2315-07	ALDH3B2|222	158.4828
TCGA-KM-8441-01A-11R-2315-07	ALDH4A1|8659	3267.6744
TCGA-KM-8441-01A-11R-2315-07	ALDH5A1|7915	2034.363
TCGA-KM-8441-01A-11R-2315-07	ALDH6A1|4329	2126.3694
TCGA-KM-8441-01A-11R-2315-07	ALDH7A1|501	1460.5201
TCGA-KM-8441-01A-11R-2315-07	ALDH8A1|64577	43.1884
TCGA-KM-8441-01A-11R-2315-07	ALDH9A1|223	2839.17
TCGA-KM-8441-01A-11R-2315-07	ALDOA|226	29979.1569
TCGA-KM-8441-01A-11R-2315-07	ALDOB|229	1.5022
TCGA-KM-8441-01A-11R-2315-07	ALDOC|230	19.1531
TCGA-KM-8441-01A-11R-2315-07	ALG10B|144245	277.9082
TCGA-KM-8441-01A-11R-2315-07	ALG10|84920	77.3636
TCGA-KM-8441-01A-11R-2315-07	ALG11|440138	19.1531
TCGA-KM-8441-01A-11R-2315-07	ALG12|79087	1003.4739
TCGA-KM-8441-01A-11R-2315-07	ALG13|79868	349.6385
TCGA-KM-8441-01A-11R-2315-07	ALG14|199857	182.1425
TCGA-KM-8441-01A-11R-2315-07	ALG1L2|644974	0
TCGA-KM-8441-01A-11R-2315-07	ALG1L|200810	8.5476
TCGA-KM-8441-01A-11R-2315-07	ALG1|56052	563.8306
TCGA-KM-8441-01A-11R-2315-07	ALG2|85365	1033.518
TCGA-KM-8441-01A-11R-2315-07	ALG3|10195	383.8137
TCGA-KM-8441-01A-11R-2315-07	ALG5|29880	629.8
TCGA-KM-8441-01A-11R-2315-07	ALG6|29929	221.5754
TCGA-KM-8441-01A-11R-2315-07	ALG8|79053	396.958
TCGA-KM-8441-01A-11R-2315-07	ALG9|79796	522.0167
TCGA-KM-8441-01A-11R-2315-07	ALKBH1|8846	272.2749
TCGA-KM-8441-01A-11R-2315-07	ALKBH2|121642	132.1942
TCGA-KM-8441-01A-11R-2315-07	ALKBH3|221120	446.1553
TCGA-KM-8441-01A-11R-2315-07	ALKBH4|54784	254.0794
TCGA-KM-8441-01A-11R-2315-07	ALKBH5|54890	3064.4484
TCGA-KM-8441-01A-11R-2315-07	ALKBH6|84964	87.8791
TCGA-KM-8441-01A-11R-2315-07	ALKBH7|84266	913.3415
TCGA-KM-8441-01A-11R-2315-07	ALKBH8|91801	211.8111
TCGA-KM-8441-01A-11R-2315-07	ALK|238	1.5022
TCGA-KM-8441-01A-11R-2315-07	ALLC|55821	0
TCGA-KM-8441-01A-11R-2315-07	ALMS1P|200420	.3756
TCGA-KM-8441-01A-11R-2315-07	ALMS1|7840	672.2373
TCGA-KM-8441-01A-11R-2315-07	ALOX12B|242	0
TCGA-KM-8441-01A-11R-2315-07	ALOX12P2|245	38.3063
TCGA-KM-8441-01A-11R-2315-07	ALOX12|239	6.3844
TCGA-KM-8441-01A-11R-2315-07	ALOX15B|247	7.1355
TCGA-KM-8441-01A-11R-2315-07	ALOX15|246	0
TCGA-KM-8441-01A-11R-2315-07	ALOX5AP|241	109.2855
TCGA-KM-8441-01A-11R-2315-07	ALOX5|240	140.8318
TCGA-KM-8441-01A-11R-2315-07	ALOXE3|59344	1.1267
TCGA-KM-8441-01A-11R-2315-07	ALPI|248	0
TCGA-KM-8441-01A-11R-2315-07	ALPK1|80216	380.4338
TCGA-KM-8441-01A-11R-2315-07	ALPK2|115701	1.5022
TCGA-KM-8441-01A-11R-2315-07	ALPK3|57538	2339.3109
TCGA-KM-8441-01A-11R-2315-07	ALPL|249	192.2824
TCGA-KM-8441-01A-11R-2315-07	ALPPL2|251	0
TCGA-KM-8441-01A-11R-2315-07	ALPP|250	0
TCGA-KM-8441-01A-11R-2315-07	ALS2CL|259173	236.9731
TCGA-KM-8441-01A-11R-2315-07	ALS2CR11|151254	1.1267
TCGA-KM-8441-01A-11R-2315-07	ALS2CR12|130540	9.7643
TCGA-KM-8441-01A-11R-2315-07	ALS2CR4|65062	305.3234
TCGA-KM-8441-01A-11R-2315-07	ALS2CR8|79800	270.0216
TCGA-KM-8441-01A-11R-2315-07	ALS2|57679	637.6866
TCGA-KM-8441-01A-11R-2315-07	ALX1|8092	1.5022
TCGA-KM-8441-01A-11R-2315-07	ALX3|257	21.0309
TCGA-KM-8441-01A-11R-2315-07	ALX4|60529	0
TCGA-KM-8441-01A-11R-2315-07	AMAC1L2|83650	.7511
TCGA-KM-8441-01A-11R-2315-07	AMAC1L3|643664	.3756
TCGA-KM-8441-01A-11R-2315-07	AMAC1|146861	0
TCGA-KM-8441-01A-11R-2315-07	AMACR|23600	668.1063
TCGA-KM-8441-01A-11R-2315-07	AMBN|258	0
TCGA-KM-8441-01A-11R-2315-07	AMBP|259	19.9042
TCGA-KM-8441-01A-11R-2315-07	AMBRA1|55626	1041.029
TCGA-KM-8441-01A-11R-2315-07	AMD1|262	1159.3278
TCGA-KM-8441-01A-11R-2315-07	AMDHD1|144193	4.5066
TCGA-KM-8441-01A-11R-2315-07	AMDHD2|51005	533.3171
TCGA-KM-8441-01A-11R-2315-07	AMELX|265	0
TCGA-KM-8441-01A-11R-2315-07	AMELY|266	0
TCGA-KM-8441-01A-11R-2315-07	AMFR|267	3060.7455
TCGA-KM-8441-01A-11R-2315-07	AMHR2|269	0
TCGA-KM-8441-01A-11R-2315-07	AMH|268	.7511
TCGA-KM-8441-01A-11R-2315-07	AMICA1|120425	109.6611
TCGA-KM-8441-01A-11R-2315-07	AMIGO1|57463	76.9881
TCGA-KM-8441-01A-11R-2315-07	AMIGO2|347902	87.128
TCGA-KM-8441-01A-11R-2315-07	AMIGO3|386724	37.5552
TCGA-KM-8441-01A-11R-2315-07	AMMECR1L|83607	721.0591
TCGA-KM-8441-01A-11R-2315-07	AMMECR1|9949	306.4501
TCGA-KM-8441-01A-11R-2315-07	AMN1|196394	379.6827
TCGA-KM-8441-01A-11R-2315-07	AMN|81693	4.8822
TCGA-KM-8441-01A-11R-2315-07	AMOTL1|154810	1557.0369
TCGA-KM-8441-01A-11R-2315-07	AMOTL2|51421	3353.3002
TCGA-KM-8441-01A-11R-2315-07	AMOT|154796	954.6521
TCGA-KM-8441-01A-11R-2315-07	AMPD1|270	0
TCGA-KM-8441-01A-11R-2315-07	AMPD2|271	614.4024
TCGA-KM-8441-01A-11R-2315-07	AMPD3|272	949.0189
TCGA-KM-8441-01A-11R-2315-07	AMPH|273	7.1355
TCGA-KM-8441-01A-11R-2315-07	AMTN|401138	0
TCGA-KM-8441-01A-11R-2315-07	AMT|275	238.3438
TCGA-KM-8441-01A-11R-2315-07	AMY1A|276	1.1267
TCGA-KM-8441-01A-11R-2315-07	AMY2A|279	.7511
TCGA-KM-8441-01A-11R-2315-07	AMY2B|280	160.7924
TCGA-KM-8441-01A-11R-2315-07	AMZ1|155185	1.8778
TCGA-KM-8441-01A-11R-2315-07	AMZ2P1|201283	176.8848
TCGA-KM-8441-01A-11R-2315-07	AMZ2|51321	2231.9031
TCGA-KM-8441-01A-11R-2315-07	ANAPC10|10393	138.9541
TCGA-KM-8441-01A-11R-2315-07	ANAPC11|51529	1017.3693
TCGA-KM-8441-01A-11R-2315-07	ANAPC13|25847	1437.3148
TCGA-KM-8441-01A-11R-2315-07	ANAPC16|119504	2990.1418
TCGA-KM-8441-01A-11R-2315-07	ANAPC1|64682	514.8812
TCGA-KM-8441-01A-11R-2315-07	ANAPC2|29882	564.454
TCGA-KM-8441-01A-11R-2315-07	ANAPC4|29945	365.0361
TCGA-KM-8441-01A-11R-2315-07	ANAPC5|51433	1430.476
TCGA-KM-8441-01A-11R-2315-07	ANAPC7|51434	760.1164
TCGA-KM-8441-01A-11R-2315-07	ANGEL1|23357	352.2674
TCGA-KM-8441-01A-11R-2315-07	ANGEL2|90806	383.8137
TCGA-KM-8441-01A-11R-2315-07	ANGPT1|284	570.0873
TCGA-KM-8441-01A-11R-2315-07	ANGPT2|285	122.0543
TCGA-KM-8441-01A-11R-2315-07	ANGPT4|51378	8.6377
TCGA-KM-8441-01A-11R-2315-07	ANGPTL1|9068	90.1324
TCGA-KM-8441-01A-11R-2315-07	ANGPTL2|23452	858.5109
TCGA-KM-8441-01A-11R-2315-07	ANGPTL3|27329	7.1355
TCGA-KM-8441-01A-11R-2315-07	ANGPTL4|51129	648.9531
TCGA-KM-8441-01A-11R-2315-07	ANGPTL5|253935	.7511
TCGA-KM-8441-01A-11R-2315-07	ANGPTL6|83854	6.3844
TCGA-KM-8441-01A-11R-2315-07	ANGPTL7|10218	1.5022
TCGA-KM-8441-01A-11R-2315-07	ANG|283	20.6591
TCGA-KM-8441-01A-11R-2315-07	ANK1|286	1.8778
TCGA-KM-8441-01A-11R-2315-07	ANK2|287	1135.668
TCGA-KM-8441-01A-11R-2315-07	ANK3|288	1698.9954
TCGA-KM-8441-01A-11R-2315-07	ANKAR|150709	48.0706
TCGA-KM-8441-01A-11R-2315-07	ANKDD1A|348094	42.0618
TCGA-KM-8441-01A-11R-2315-07	ANKFN1|162282	.3756
TCGA-KM-8441-01A-11R-2315-07	ANKFY1|51479	2068.9137
TCGA-KM-8441-01A-11R-2315-07	ANKHD1-EIF4EBP3|404734	627.9335
TCGA-KM-8441-01A-11R-2315-07	ANKHD1|54882	1241.4346
TCGA-KM-8441-01A-11R-2315-07	ANKH|56172	764.9986
TCGA-KM-8441-01A-11R-2315-07	ANKIB1|54467	2034.363
TCGA-KM-8441-01A-11R-2315-07	ANKK1|255239	2.2533
TCGA-KM-8441-01A-11R-2315-07	ANKLE1|126549	3.0044
TCGA-KM-8441-01A-11R-2315-07	ANKLE2|23141	1175.852
TCGA-KM-8441-01A-11R-2315-07	ANKMY1|51281	149.8451
TCGA-KM-8441-01A-11R-2315-07	ANKMY2|57037	1551.4036
TCGA-KM-8441-01A-11R-2315-07	ANKRA2|57763	191.5313
TCGA-KM-8441-01A-11R-2315-07	ANKRD10|55608	902.2364
TCGA-KM-8441-01A-11R-2315-07	ANKRD11|29123	2629.5672
TCGA-KM-8441-01A-11R-2315-07	ANKRD12|23253	1246.8313
TCGA-KM-8441-01A-11R-2315-07	ANKRD13A|88455	2960.8487
TCGA-KM-8441-01A-11R-2315-07	ANKRD13B|124930	44.6906
TCGA-KM-8441-01A-11R-2315-07	ANKRD13C|81573	599.0048
TCGA-KM-8441-01A-11R-2315-07	ANKRD13D|338692	291.8036
TCGA-KM-8441-01A-11R-2315-07	ANKRD16|54522	124.9723
TCGA-KM-8441-01A-11R-2315-07	ANKRD17|26057	2587.1749
TCGA-KM-8441-01A-11R-2315-07	ANKRD19|138649	22.9086
TCGA-KM-8441-01A-11R-2315-07	ANKRD1|27063	92.3857
TCGA-KM-8441-01A-11R-2315-07	ANKRD20A3|441425	14.6465
TCGA-KM-8441-01A-11R-2315-07	ANKRD20A4|728747	2.2533
TCGA-KM-8441-01A-11R-2315-07	ANKRD20B|729171	5.2577
TCGA-KM-8441-01A-11R-2315-07	ANKRD22|118932	38.3063
TCGA-KM-8441-01A-11R-2315-07	ANKRD23|200539	25.162
TCGA-KM-8441-01A-11R-2315-07	ANKRD24|170961	158.4828
TCGA-KM-8441-01A-11R-2315-07	ANKRD26P1|124149	.3756
TCGA-KM-8441-01A-11R-2315-07	ANKRD26|22852	245.9863
TCGA-KM-8441-01A-11R-2315-07	ANKRD27|84079	644.071
TCGA-KM-8441-01A-11R-2315-07	ANKRD28|23243	1829.3118
TCGA-KM-8441-01A-11R-2315-07	ANKRD29|147463	392.4514
TCGA-KM-8441-01A-11R-2315-07	ANKRD2|26287	57.8349
TCGA-KM-8441-01A-11R-2315-07	ANKRD30A|91074	0
TCGA-KM-8441-01A-11R-2315-07	ANKRD30B|374860	0
TCGA-KM-8441-01A-11R-2315-07	ANKRD31|256006	1.5022
TCGA-KM-8441-01A-11R-2315-07	ANKRD32|84250	48.8217
TCGA-KM-8441-01A-11R-2315-07	ANKRD33|341405	0
TCGA-KM-8441-01A-11R-2315-07	ANKRD34A|284615	11.2665
TCGA-KM-8441-01A-11R-2315-07	ANKRD34B|340120	2661.9097
TCGA-KM-8441-01A-11R-2315-07	ANKRD34C|390616	0
TCGA-KM-8441-01A-11R-2315-07	ANKRD35|148741	3.0044
TCGA-KM-8441-01A-11R-2315-07	ANKRD36BP1|84832	59.3372
TCGA-KM-8441-01A-11R-2315-07	ANKRD36B|57730	18.402
TCGA-KM-8441-01A-11R-2315-07	ANKRD36|375248	41.6862
TCGA-KM-8441-01A-11R-2315-07	ANKRD37|353322	35.0089
TCGA-KM-8441-01A-11R-2315-07	ANKRD39|51239	119.0499
TCGA-KM-8441-01A-11R-2315-07	ANKRD40|91369	1327.1993
TCGA-KM-8441-01A-11R-2315-07	ANKRD42|338699	347.3852
TCGA-KM-8441-01A-11R-2315-07	ANKRD43|134548	980.9408
TCGA-KM-8441-01A-11R-2315-07	ANKRD44|91526	67.5993
TCGA-KM-8441-01A-11R-2315-07	ANKRD45|339416	38.3063
TCGA-KM-8441-01A-11R-2315-07	ANKRD46|157567	614.8418
TCGA-KM-8441-01A-11R-2315-07	ANKRD49|54851	187.7758
TCGA-KM-8441-01A-11R-2315-07	ANKRD50|57182	500.6103
TCGA-KM-8441-01A-11R-2315-07	ANKRD52|283373	1164.2099
TCGA-KM-8441-01A-11R-2315-07	ANKRD53|79998	3.38
TCGA-KM-8441-01A-11R-2315-07	ANKRD54|129138	529.5277
TCGA-KM-8441-01A-11R-2315-07	ANKRD55|79722	4.5066
TCGA-KM-8441-01A-11R-2315-07	ANKRD56|345079	164.116
TCGA-KM-8441-01A-11R-2315-07	ANKRD57|65124	6441.4609
TCGA-KM-8441-01A-11R-2315-07	ANKRD58|347454	9.0132
TCGA-KM-8441-01A-11R-2315-07	ANKRD5|63926	197.9157
TCGA-KM-8441-01A-11R-2315-07	ANKRD6|22881	623.5621
TCGA-KM-8441-01A-11R-2315-07	ANKRD7|56311	8.2621
TCGA-KM-8441-01A-11R-2315-07	ANKRD9|122416	465.684
TCGA-KM-8441-01A-11R-2315-07	ANKS1A|23294	945.6389
TCGA-KM-8441-01A-11R-2315-07	ANKS1B|56899	13.8954
TCGA-KM-8441-01A-11R-2315-07	ANKS3|124401	287.6725
TCGA-KM-8441-01A-11R-2315-07	ANKS4B|257629	0
TCGA-KM-8441-01A-11R-2315-07	ANKS6|203286	1004.6005
TCGA-KM-8441-01A-11R-2315-07	ANKZF1|55139	233.5931
TCGA-KM-8441-01A-11R-2315-07	ANLN|54443	50.6995
TCGA-KM-8441-01A-11R-2315-07	ANO10|55129	1383.5321
TCGA-KM-8441-01A-11R-2315-07	ANO1|55107	118.2988
TCGA-KM-8441-01A-11R-2315-07	ANO2|57101	4.1311
TCGA-KM-8441-01A-11R-2315-07	ANO3|63982	26.2886
TCGA-KM-8441-01A-11R-2315-07	ANO4|121601	11.6421
TCGA-KM-8441-01A-11R-2315-07	ANO5|203859	332.7387
TCGA-KM-8441-01A-11R-2315-07	ANO6|196527	2625.4812
TCGA-KM-8441-01A-11R-2315-07	ANO7|50636	11.6421
TCGA-KM-8441-01A-11R-2315-07	ANO8|57719	456.2952
TCGA-KM-8441-01A-11R-2315-07	ANO9|338440	3.38
TCGA-KM-8441-01A-11R-2315-07	ANP32A|8125	1676.4623
TCGA-KM-8441-01A-11R-2315-07	ANP32B|10541	1884.1423
TCGA-KM-8441-01A-11R-2315-07	ANP32C|23520	.7511
TCGA-KM-8441-01A-11R-2315-07	ANP32D|23519	0
TCGA-KM-8441-01A-11R-2315-07	ANP32E|81611	1241.198
TCGA-KM-8441-01A-11R-2315-07	ANPEP|290	65.7215
TCGA-KM-8441-01A-11R-2315-07	ANTXR1|84168	386.8181
TCGA-KM-8441-01A-11R-2315-07	ANTXR2|118429	196.0379
TCGA-KM-8441-01A-11R-2315-07	ANTXRL|195977	0
TCGA-KM-8441-01A-11R-2315-07	ANUBL1|93550	147.2162
TCGA-KM-8441-01A-11R-2315-07	ANXA10|11199	0
TCGA-KM-8441-01A-11R-2315-07	ANXA11|311	6205.99
TCGA-KM-8441-01A-11R-2315-07	ANXA13|312	0
TCGA-KM-8441-01A-11R-2315-07	ANXA1|301	1420.3361
TCGA-KM-8441-01A-11R-2315-07	ANXA2P1|303	21.4064
TCGA-KM-8441-01A-11R-2315-07	ANXA2P2|304	1101.1173
TCGA-KM-8441-01A-11R-2315-07	ANXA2P3|305	1.5022
TCGA-KM-8441-01A-11R-2315-07	ANXA2|302	3313.8672
TCGA-KM-8441-01A-11R-2315-07	ANXA3|306	759.3653
TCGA-KM-8441-01A-11R-2315-07	ANXA4|307	2183.0814
TCGA-KM-8441-01A-11R-2315-07	ANXA5|308	9987.0435
TCGA-KM-8441-01A-11R-2315-07	ANXA6|309	7989.8601
TCGA-KM-8441-01A-11R-2315-07	ANXA7|310	3687.9166
TCGA-KM-8441-01A-11R-2315-07	ANXA8L1|728113	0
TCGA-KM-8441-01A-11R-2315-07	ANXA8L2|244	0
TCGA-KM-8441-01A-11R-2315-07	ANXA8|653145	0
TCGA-KM-8441-01A-11R-2315-07	ANXA9|8416	101.0234
TCGA-KM-8441-01A-11R-2315-07	AOAH|313	109.6611
TCGA-KM-8441-01A-11R-2315-07	AOC2|314	9.0132
TCGA-KM-8441-01A-11R-2315-07	AOC3|8639	838.2312
TCGA-KM-8441-01A-11R-2315-07	AOX1|316	9.0132
TCGA-KM-8441-01A-11R-2315-07	AOX2P|344454	0
TCGA-KM-8441-01A-11R-2315-07	AP1AR|55435	562.2007
TCGA-KM-8441-01A-11R-2315-07	AP1B1|162	3529.8094
TCGA-KM-8441-01A-11R-2315-07	AP1G1|164	3153.1312
TCGA-KM-8441-01A-11R-2315-07	AP1G2|8906	184.1142
TCGA-KM-8441-01A-11R-2315-07	AP1M1|8907	852.8777
TCGA-KM-8441-01A-11R-2315-07	AP1M2|10053	1850.7182
TCGA-KM-8441-01A-11R-2315-07	AP1S1|1174	610.2713
TCGA-KM-8441-01A-11R-2315-07	AP1S2|8905	283.1659
TCGA-KM-8441-01A-11R-2315-07	AP1S3|130340	537.0388
TCGA-KM-8441-01A-11R-2315-07	AP2A1|160	1088.3485
TCGA-KM-8441-01A-11R-2315-07	AP2A2|161	3382.9687
TCGA-KM-8441-01A-11R-2315-07	AP2B1|163	6140.6441
TCGA-KM-8441-01A-11R-2315-07	AP2M1|1173	5912.3087
TCGA-KM-8441-01A-11R-2315-07	AP2S1|1175	1299.7841
TCGA-KM-8441-01A-11R-2315-07	AP3B1|8546	2141.7707
TCGA-KM-8441-01A-11R-2315-07	AP3B2|8120	6.7599
TCGA-KM-8441-01A-11R-2315-07	AP3D1|8943	3867.0547
TCGA-KM-8441-01A-11R-2315-07	AP3M1|26985	802.9293
TCGA-KM-8441-01A-11R-2315-07	AP3M2|10947	666.6041
TCGA-KM-8441-01A-11R-2315-07	AP3S1|1176	456.6707
TCGA-KM-8441-01A-11R-2315-07	AP3S2|10239	1746.2285
TCGA-KM-8441-01A-11R-2315-07	AP4B1|10717	235.7976
TCGA-KM-8441-01A-11R-2315-07	AP4E1|23431	268.1438
TCGA-KM-8441-01A-11R-2315-07	AP4M1|9179	199.3841
TCGA-KM-8441-01A-11R-2315-07	AP4S1|11154	58.586
TCGA-KM-8441-01A-11R-2315-07	APAF1|317	341.0008
TCGA-KM-8441-01A-11R-2315-07	APBA1|320	47.3195
TCGA-KM-8441-01A-11R-2315-07	APBA2|321	10.5154
TCGA-KM-8441-01A-11R-2315-07	APBA3|9546	297.4369
TCGA-KM-8441-01A-11R-2315-07	APBB1IP|54518	119.0499
TCGA-KM-8441-01A-11R-2315-07	APBB1|322	1211.1539
TCGA-KM-8441-01A-11R-2315-07	APBB2|323	1679.0912
TCGA-KM-8441-01A-11R-2315-07	APBB3|10307	133.3208
TCGA-KM-8441-01A-11R-2315-07	APC2|10297	.3756
TCGA-KM-8441-01A-11R-2315-07	APCDD1L|164284	19.9042
TCGA-KM-8441-01A-11R-2315-07	APCDD1|147495	22.9086
TCGA-KM-8441-01A-11R-2315-07	APCS|325	0
TCGA-KM-8441-01A-11R-2315-07	APC|324	978.6874
TCGA-KM-8441-01A-11R-2315-07	APEH|327	2495.1648
TCGA-KM-8441-01A-11R-2315-07	APEX1|328	1721.5285
TCGA-KM-8441-01A-11R-2315-07	APEX2|27301	1199.8873
TCGA-KM-8441-01A-11R-2315-07	APH1A|51107	4760.492
TCGA-KM-8441-01A-11R-2315-07	APH1B|83464	219.6977
TCGA-KM-8441-01A-11R-2315-07	API5|8539	2165.806
TCGA-KM-8441-01A-11R-2315-07	APIP|51074	705.4849
TCGA-KM-8441-01A-11R-2315-07	APITD1|378708	401.7501
TCGA-KM-8441-01A-11R-2315-07	APLF|200558	99.1456
TCGA-KM-8441-01A-11R-2315-07	APLNR|187	516.0079
TCGA-KM-8441-01A-11R-2315-07	APLN|8862	402.2158
TCGA-KM-8441-01A-11R-2315-07	APLP1|333	7.1355
TCGA-KM-8441-01A-11R-2315-07	APLP2|334	23555.7225
TCGA-KM-8441-01A-11R-2315-07	APOA1BP|128240	2882.734
TCGA-KM-8441-01A-11R-2315-07	APOA1|335	.3756
TCGA-KM-8441-01A-11R-2315-07	APOA2|336	.3756
TCGA-KM-8441-01A-11R-2315-07	APOA4|337	0
TCGA-KM-8441-01A-11R-2315-07	APOA5|116519	0
TCGA-KM-8441-01A-11R-2315-07	APOB48R|55911	158.4828
TCGA-KM-8441-01A-11R-2315-07	APOBEC1|339	0
TCGA-KM-8441-01A-11R-2315-07	APOBEC2|10930	.3756
TCGA-KM-8441-01A-11R-2315-07	APOBEC3A|200315	30.7952
TCGA-KM-8441-01A-11R-2315-07	APOBEC3B|9582	24.7864
TCGA-KM-8441-01A-11R-2315-07	APOBEC3C|27350	49.9484
TCGA-KM-8441-01A-11R-2315-07	APOBEC3D|140564	21.0309
TCGA-KM-8441-01A-11R-2315-07	APOBEC3F|200316	44.6906
TCGA-KM-8441-01A-11R-2315-07	APOBEC3G|60489	73.9837
TCGA-KM-8441-01A-11R-2315-07	APOBEC3H|164668	2.2533
TCGA-KM-8441-01A-11R-2315-07	APOBEC4|403314	0
TCGA-KM-8441-01A-11R-2315-07	APOB|338	0
TCGA-KM-8441-01A-11R-2315-07	APOC1P1|342	0
TCGA-KM-8441-01A-11R-2315-07	APOC1|341	365.4117
TCGA-KM-8441-01A-11R-2315-07	APOC2|344	19.9042
TCGA-KM-8441-01A-11R-2315-07	APOC3|345	0
TCGA-KM-8441-01A-11R-2315-07	APOC4|346	.7511
TCGA-KM-8441-01A-11R-2315-07	APOD|347	47.3195
TCGA-KM-8441-01A-11R-2315-07	APOE|348	5518.7306
TCGA-KM-8441-01A-11R-2315-07	APOF|319	0
TCGA-KM-8441-01A-11R-2315-07	APOH|350	0
TCGA-KM-8441-01A-11R-2315-07	APOL1|8542	1570.5568
TCGA-KM-8441-01A-11R-2315-07	APOL2|23780	961.0365
TCGA-KM-8441-01A-11R-2315-07	APOL3|80833	313.9611
TCGA-KM-8441-01A-11R-2315-07	APOL4|80832	65.7215
TCGA-KM-8441-01A-11R-2315-07	APOL5|80831	0
TCGA-KM-8441-01A-11R-2315-07	APOL6|80830	605.0136
TCGA-KM-8441-01A-11R-2315-07	APOLD1|81575	1237.4425
TCGA-KM-8441-01A-11R-2315-07	APOM|55937	40.9351
TCGA-KM-8441-01A-11R-2315-07	APOOL|139322	759.3653
TCGA-KM-8441-01A-11R-2315-07	APOO|79135	1260.3511
TCGA-KM-8441-01A-11R-2315-07	APPBP2|10513	1316.3083
TCGA-KM-8441-01A-11R-2315-07	APPL1|26060	1434.6071
TCGA-KM-8441-01A-11R-2315-07	APPL2|55198	1546.897
TCGA-KM-8441-01A-11R-2315-07	APP|351	34645.761
TCGA-KM-8441-01A-11R-2315-07	APRT|353	1012.1115
TCGA-KM-8441-01A-11R-2315-07	APTX|54840	529.1522
TCGA-KM-8441-01A-11R-2315-07	AQP10|89872	.7511
TCGA-KM-8441-01A-11R-2315-07	AQP11|282679	21.4064
TCGA-KM-8441-01A-11R-2315-07	AQP12A|375318	0
TCGA-KM-8441-01A-11R-2315-07	AQP12B|653437	0
TCGA-KM-8441-01A-11R-2315-07	AQP1|358	665.9807
TCGA-KM-8441-01A-11R-2315-07	AQP2|359	8.6377
TCGA-KM-8441-01A-11R-2315-07	AQP3|360	49.9484
TCGA-KM-8441-01A-11R-2315-07	AQP4|361	3.0044
TCGA-KM-8441-01A-11R-2315-07	AQP5|362	.3756
TCGA-KM-8441-01A-11R-2315-07	AQP6|363	.7511
TCGA-KM-8441-01A-11R-2315-07	AQP7P1|375719	.3756
TCGA-KM-8441-01A-11R-2315-07	AQP7P3|441432	0
TCGA-KM-8441-01A-11R-2315-07	AQP7|364	31.1708
TCGA-KM-8441-01A-11R-2315-07	AQP8|343	0
TCGA-KM-8441-01A-11R-2315-07	AQP9|366	14.271
TCGA-KM-8441-01A-11R-2315-07	AQPEP|206338	.7511
TCGA-KM-8441-01A-11R-2315-07	AQR|9716	802.1782
TCGA-KM-8441-01A-11R-2315-07	ARAF|369	1628.3917
TCGA-KM-8441-01A-11R-2315-07	ARAP1|116985	2165.8023
TCGA-KM-8441-01A-11R-2315-07	ARAP2|116984	362.0317
TCGA-KM-8441-01A-11R-2315-07	ARAP3|64411	267.0172
TCGA-KM-8441-01A-11R-2315-07	ARCN1|372	3201.2018
TCGA-KM-8441-01A-11R-2315-07	ARC|23237	83.748
TCGA-KM-8441-01A-11R-2315-07	AREG|374	7.8866
TCGA-KM-8441-01A-11R-2315-07	ARF1|375	8615.5291
TCGA-KM-8441-01A-11R-2315-07	ARF3|377	5267.8622
TCGA-KM-8441-01A-11R-2315-07	ARF4|378	2689.3249
TCGA-KM-8441-01A-11R-2315-07	ARF5|381	2546.5966
TCGA-KM-8441-01A-11R-2315-07	ARF6|382	2769.693
TCGA-KM-8441-01A-11R-2315-07	ARFGAP1|55738	733.4523
TCGA-KM-8441-01A-11R-2315-07	ARFGAP2|84364	1585.5788
TCGA-KM-8441-01A-11R-2315-07	ARFGAP3|26286	1943.4795
TCGA-KM-8441-01A-11R-2315-07	ARFGEF1|10565	3081.0253
TCGA-KM-8441-01A-11R-2315-07	ARFGEF2|10564	3379.2132
TCGA-KM-8441-01A-11R-2315-07	ARFIP1|27236	908.0837
TCGA-KM-8441-01A-11R-2315-07	ARFIP2|23647	606.8914
TCGA-KM-8441-01A-11R-2315-07	ARFRP1|10139	764.2475
TCGA-KM-8441-01A-11R-2315-07	ARG1|383	0
TCGA-KM-8441-01A-11R-2315-07	ARG2|384	4327.1693
TCGA-KM-8441-01A-11R-2315-07	ARGFXP2|503640	.3756
TCGA-KM-8441-01A-11R-2315-07	ARGFX|503582	0
TCGA-KM-8441-01A-11R-2315-07	ARGLU1|55082	733.8278
TCGA-KM-8441-01A-11R-2315-07	ARHGAP10|79658	36.4285
TCGA-KM-8441-01A-11R-2315-07	ARHGAP11A|9824	40.184
TCGA-KM-8441-01A-11R-2315-07	ARHGAP11B|89839	2.2533
TCGA-KM-8441-01A-11R-2315-07	ARHGAP12|94134	950.1455
TCGA-KM-8441-01A-11R-2315-07	ARHGAP15|55843	61.966
TCGA-KM-8441-01A-11R-2315-07	ARHGAP17|55114	1039.1513
TCGA-KM-8441-01A-11R-2315-07	ARHGAP18|93663	1174.7254
TCGA-KM-8441-01A-11R-2315-07	ARHGAP19|84986	151.7228
TCGA-KM-8441-01A-11R-2315-07	ARHGAP1|392	2127.4998
TCGA-KM-8441-01A-11R-2315-07	ARHGAP20|57569	17.6509
TCGA-KM-8441-01A-11R-2315-07	ARHGAP21|57584	1670.4535
TCGA-KM-8441-01A-11R-2315-07	ARHGAP22|58504	26.2886
TCGA-KM-8441-01A-11R-2315-07	ARHGAP23|57636	388.6959
TCGA-KM-8441-01A-11R-2315-07	ARHGAP24|83478	1641.536
TCGA-KM-8441-01A-11R-2315-07	ARHGAP25|9938	199.7934
TCGA-KM-8441-01A-11R-2315-07	ARHGAP26|23092	269.2705
TCGA-KM-8441-01A-11R-2315-07	ARHGAP27|201176	931.7097
TCGA-KM-8441-01A-11R-2315-07	ARHGAP28|79822	154.7273
TCGA-KM-8441-01A-11R-2315-07	ARHGAP29|9411	1778.6123
TCGA-KM-8441-01A-11R-2315-07	ARHGAP30|257106	296.3102
TCGA-KM-8441-01A-11R-2315-07	ARHGAP31|57514	375.9271
TCGA-KM-8441-01A-11R-2315-07	ARHGAP32|9743	700.4037
TCGA-KM-8441-01A-11R-2315-07	ARHGAP33|115703	41.3107
TCGA-KM-8441-01A-11R-2315-07	ARHGAP36|158763	0
TCGA-KM-8441-01A-11R-2315-07	ARHGAP39|80728	253.8729
TCGA-KM-8441-01A-11R-2315-07	ARHGAP42|143872	577.2228
TCGA-KM-8441-01A-11R-2315-07	ARHGAP4|393	1078.9597
TCGA-KM-8441-01A-11R-2315-07	ARHGAP5|394	2869.5897
TCGA-KM-8441-01A-11R-2315-07	ARHGAP6|395	935.8746
TCGA-KM-8441-01A-11R-2315-07	ARHGAP8|23779	266.5402
TCGA-KM-8441-01A-11R-2315-07	ARHGAP9|64333	93.8879
TCGA-KM-8441-01A-11R-2315-07	ARHGDIA|396	4022.9086
TCGA-KM-8441-01A-11R-2315-07	ARHGDIB|397	1508.9663
TCGA-KM-8441-01A-11R-2315-07	ARHGDIG|398	0
TCGA-KM-8441-01A-11R-2315-07	ARHGEF10L|55160	3976.7158
TCGA-KM-8441-01A-11R-2315-07	ARHGEF10|9639	368.7917
TCGA-KM-8441-01A-11R-2315-07	ARHGEF11|9826	1520.6084
TCGA-KM-8441-01A-11R-2315-07	ARHGEF12|23365	5668.5757
TCGA-KM-8441-01A-11R-2315-07	ARHGEF15|22899	197.1646
TCGA-KM-8441-01A-11R-2315-07	ARHGEF16|27237	650.0798
TCGA-KM-8441-01A-11R-2315-07	ARHGEF17|9828	1171.721
TCGA-KM-8441-01A-11R-2315-07	ARHGEF18|23370	1995.6812
TCGA-KM-8441-01A-11R-2315-07	ARHGEF19|128272	56.7083
TCGA-KM-8441-01A-11R-2315-07	ARHGEF1|9138	994.0851
TCGA-KM-8441-01A-11R-2315-07	ARHGEF2|9181	2294.2447
TCGA-KM-8441-01A-11R-2315-07	ARHGEF33|100271715	1.8778
TCGA-KM-8441-01A-11R-2315-07	ARHGEF35|445328	782.6495
TCGA-KM-8441-01A-11R-2315-07	ARHGEF37|389337	519.7634
TCGA-KM-8441-01A-11R-2315-07	ARHGEF38|54848	44.3151
TCGA-KM-8441-01A-11R-2315-07	ARHGEF3|50650	1628.0161
TCGA-KM-8441-01A-11R-2315-07	ARHGEF4|50649	3.0044
TCGA-KM-8441-01A-11R-2315-07	ARHGEF5|7984	929.1146
TCGA-KM-8441-01A-11R-2315-07	ARHGEF6|9459	704.5348
TCGA-KM-8441-01A-11R-2315-07	ARHGEF7|8874	1486.4332
TCGA-KM-8441-01A-11R-2315-07	ARHGEF9|23229	909.9615
TCGA-KM-8441-01A-11R-2315-07	ARID1A|8289	2004.6944
TCGA-KM-8441-01A-11R-2315-07	ARID1B|57492	1890.1512
TCGA-KM-8441-01A-11R-2315-07	ARID2|196528	446.1553
TCGA-KM-8441-01A-11R-2315-07	ARID3A|1820	49.5728
TCGA-KM-8441-01A-11R-2315-07	ARID3B|10620	110.0366
TCGA-KM-8441-01A-11R-2315-07	ARID3C|138715	0
TCGA-KM-8441-01A-11R-2315-07	ARID4A|5926	440.522
TCGA-KM-8441-01A-11R-2315-07	ARID4B|51742	629.0489
TCGA-KM-8441-01A-11R-2315-07	ARID5A|10865	431.8843
TCGA-KM-8441-01A-11R-2315-07	ARID5B|84159	1075.5798
TCGA-KM-8441-01A-11R-2315-07	ARIH1|25820	1620.1296
TCGA-KM-8441-01A-11R-2315-07	ARIH2|10425	1350.7614
TCGA-KM-8441-01A-11R-2315-07	ARL10|285598	29.6686
TCGA-KM-8441-01A-11R-2315-07	ARL11|115761	18.0265
TCGA-KM-8441-01A-11R-2315-07	ARL13A|392509	0
TCGA-KM-8441-01A-11R-2315-07	ARL13B|200894	272.6505
TCGA-KM-8441-01A-11R-2315-07	ARL14|80117	11.2665
TCGA-KM-8441-01A-11R-2315-07	ARL15|54622	1359.4968
TCGA-KM-8441-01A-11R-2315-07	ARL16|339231	387.1937
TCGA-KM-8441-01A-11R-2315-07	ARL17A|51326	48.4349
TCGA-KM-8441-01A-11R-2315-07	ARL17B|641522	.4056
TCGA-KM-8441-01A-11R-2315-07	ARL1|400	2462.1162
TCGA-KM-8441-01A-11R-2315-07	ARL2BP|23568	2201.4834
TCGA-KM-8441-01A-11R-2315-07	ARL2|402	1179.262
TCGA-KM-8441-01A-11R-2315-07	ARL3|403	509.6235
TCGA-KM-8441-01A-11R-2315-07	ARL4A|10124	706.7881
TCGA-KM-8441-01A-11R-2315-07	ARL4C|10123	544.5498
TCGA-KM-8441-01A-11R-2315-07	ARL4D|379	1215.6605
TCGA-KM-8441-01A-11R-2315-07	ARL5A|26225	770.6319
TCGA-KM-8441-01A-11R-2315-07	ARL5B|221079	344.7564
TCGA-KM-8441-01A-11R-2315-07	ARL5C|390790	0
TCGA-KM-8441-01A-11R-2315-07	ARL6IP1|23204	3768.2847
TCGA-KM-8441-01A-11R-2315-07	ARL6IP4|51329	1557.788
TCGA-KM-8441-01A-11R-2315-07	ARL6IP5|10550	2005.0699
TCGA-KM-8441-01A-11R-2315-07	ARL6IP6|151188	151.7228
TCGA-KM-8441-01A-11R-2315-07	ARL6|84100	128.4386
TCGA-KM-8441-01A-11R-2315-07	ARL8A|127829	1164.961
TCGA-KM-8441-01A-11R-2315-07	ARL8B|55207	2256.6895
TCGA-KM-8441-01A-11R-2315-07	ARL9|132946	.3756
TCGA-KM-8441-01A-11R-2315-07	ARMC10|83787	545.714
TCGA-KM-8441-01A-11R-2315-07	ARMC1|55156	665.4774
TCGA-KM-8441-01A-11R-2315-07	ARMC2|84071	66.4726
TCGA-KM-8441-01A-11R-2315-07	ARMC3|219681	0
TCGA-KM-8441-01A-11R-2315-07	ARMC4|55130	.3756
TCGA-KM-8441-01A-11R-2315-07	ARMC5|79798	226.4576
TCGA-KM-8441-01A-11R-2315-07	ARMC6|93436	518.2199
TCGA-KM-8441-01A-11R-2315-07	ARMC7|79637	696.6482
TCGA-KM-8441-01A-11R-2315-07	ARMC8|25852	752.2298
TCGA-KM-8441-01A-11R-2315-07	ARMC9|80210	152.0984
TCGA-KM-8441-01A-11R-2315-07	ARMCX1|51309	378.1805
TCGA-KM-8441-01A-11R-2315-07	ARMCX2|9823	454.4174
TCGA-KM-8441-01A-11R-2315-07	ARMCX3|51566	1790.2544
TCGA-KM-8441-01A-11R-2315-07	ARMCX5|64860	276.0304
TCGA-KM-8441-01A-11R-2315-07	ARMCX6|54470	183.6447
TCGA-KM-8441-01A-11R-2315-07	ARMS2|387715	.7511
TCGA-KM-8441-01A-11R-2315-07	ARNT2|9915	1738.8039
TCGA-KM-8441-01A-11R-2315-07	ARNTL2|56938	31.5463
TCGA-KM-8441-01A-11R-2315-07	ARNTL|406	227.2087
TCGA-KM-8441-01A-11R-2315-07	ARNT|405	1042.5312
TCGA-KM-8441-01A-11R-2315-07	ARPC1A|10552	1941.6017
TCGA-KM-8441-01A-11R-2315-07	ARPC1B|10095	1172.8476
TCGA-KM-8441-01A-11R-2315-07	ARPC2|10109	3560.6046
TCGA-KM-8441-01A-11R-2315-07	ARPC3|10094	2287.8603
TCGA-KM-8441-01A-11R-2315-07	ARPC4|10093	2997.2172
TCGA-KM-8441-01A-11R-2315-07	ARPC5L|81873	1085.7197
TCGA-KM-8441-01A-11R-2315-07	ARPC5|10092	1739.9305
TCGA-KM-8441-01A-11R-2315-07	ARPM1|84517	49.5728
TCGA-KM-8441-01A-11R-2315-07	ARPP19|10776	3348.0424
TCGA-KM-8441-01A-11R-2315-07	ARPP21|10777	1.5022
TCGA-KM-8441-01A-11R-2315-07	ARR3|407	.3756
TCGA-KM-8441-01A-11R-2315-07	ARRB1|408	284.2926
TCGA-KM-8441-01A-11R-2315-07	ARRB2|409	610.2713
TCGA-KM-8441-01A-11R-2315-07	ARRDC1|92714	686.1328
TCGA-KM-8441-01A-11R-2315-07	ARRDC2|27106	259.1306
TCGA-KM-8441-01A-11R-2315-07	ARRDC3|57561	1581.4478
TCGA-KM-8441-01A-11R-2315-07	ARRDC4|91947	342.8786
TCGA-KM-8441-01A-11R-2315-07	ARRDC5|645432	2.2533
TCGA-KM-8441-01A-11R-2315-07	ARSA|410	1016.6182
TCGA-KM-8441-01A-11R-2315-07	ARSB|411	297.8124
TCGA-KM-8441-01A-11R-2315-07	ARSD|414	5739.555
TCGA-KM-8441-01A-11R-2315-07	ARSE|415	598.2537
TCGA-KM-8441-01A-11R-2315-07	ARSF|416	0
TCGA-KM-8441-01A-11R-2315-07	ARSG|22901	313.9611
TCGA-KM-8441-01A-11R-2315-07	ARSH|347527	0
TCGA-KM-8441-01A-11R-2315-07	ARSI|340075	.7511
TCGA-KM-8441-01A-11R-2315-07	ARSJ|79642	165.6183
TCGA-KM-8441-01A-11R-2315-07	ARSK|153642	306.8257
TCGA-KM-8441-01A-11R-2315-07	ART1|417	.7511
TCGA-KM-8441-01A-11R-2315-07	ART3|419	0
TCGA-KM-8441-01A-11R-2315-07	ART4|420	20.6553
TCGA-KM-8441-01A-11R-2315-07	ART5|116969	1.1267
TCGA-KM-8441-01A-11R-2315-07	ARTN|9048	77.3636
TCGA-KM-8441-01A-11R-2315-07	ARV1|64801	775.514
TCGA-KM-8441-01A-11R-2315-07	ARVCF|421	168.2471
TCGA-KM-8441-01A-11R-2315-07	ARX|170302	0
TCGA-KM-8441-01A-11R-2315-07	AR|367	6.3844
TCGA-KM-8441-01A-11R-2315-07	AS3MT|57412	1231.0581
TCGA-KM-8441-01A-11R-2315-07	ASAH1|427	9103.7461
TCGA-KM-8441-01A-11R-2315-07	ASAH2B|653308	12.3932
TCGA-KM-8441-01A-11R-2315-07	ASAH2|56624	11.2665
TCGA-KM-8441-01A-11R-2315-07	ASAM|79827	10.1399
TCGA-KM-8441-01A-11R-2315-07	ASAP1IT1|29065	.3756
TCGA-KM-8441-01A-11R-2315-07	ASAP1|50807	1130.0347
TCGA-KM-8441-01A-11R-2315-07	ASAP2|8853	4488.2171
TCGA-KM-8441-01A-11R-2315-07	ASAP3|55616	1730.9173
TCGA-KM-8441-01A-11R-2315-07	ASB10|136371	0
TCGA-KM-8441-01A-11R-2315-07	ASB11|140456	0
TCGA-KM-8441-01A-11R-2315-07	ASB12|142689	4.1311
TCGA-KM-8441-01A-11R-2315-07	ASB13|79754	306.4501
TCGA-KM-8441-01A-11R-2315-07	ASB14|142686	6.7599
TCGA-KM-8441-01A-11R-2315-07	ASB15|142685	0
TCGA-KM-8441-01A-11R-2315-07	ASB16|92591	64.8502
TCGA-KM-8441-01A-11R-2315-07	ASB17|127247	0
TCGA-KM-8441-01A-11R-2315-07	ASB18|401036	0
TCGA-KM-8441-01A-11R-2315-07	ASB1|51665	378.1166
TCGA-KM-8441-01A-11R-2315-07	ASB2|51676	7.511
TCGA-KM-8441-01A-11R-2315-07	ASB3|51130	178.0115
TCGA-KM-8441-01A-11R-2315-07	ASB4|51666	0
TCGA-KM-8441-01A-11R-2315-07	ASB5|140458	.7511
TCGA-KM-8441-01A-11R-2315-07	ASB6|140459	1250.185
TCGA-KM-8441-01A-11R-2315-07	ASB7|140460	405.9713
TCGA-KM-8441-01A-11R-2315-07	ASB8|140461	1176.2276
TCGA-KM-8441-01A-11R-2315-07	ASB9|140462	24.7864
TCGA-KM-8441-01A-11R-2315-07	ASCC1|51008	485.2127
TCGA-KM-8441-01A-11R-2315-07	ASCC2|84164	1455.638
TCGA-KM-8441-01A-11R-2315-07	ASCC3|10973	932.119
TCGA-KM-8441-01A-11R-2315-07	ASCL1|429	0
TCGA-KM-8441-01A-11R-2315-07	ASCL2|430	7.511
TCGA-KM-8441-01A-11R-2315-07	ASCL3|56676	0
TCGA-KM-8441-01A-11R-2315-07	ASCL4|121549	0
TCGA-KM-8441-01A-11R-2315-07	ASF1A|25842	448.4086
TCGA-KM-8441-01A-11R-2315-07	ASF1B|55723	34.9263
TCGA-KM-8441-01A-11R-2315-07	ASFMR1|100126270	1.1304
TCGA-KM-8441-01A-11R-2315-07	ASGR1|432	23.2842
TCGA-KM-8441-01A-11R-2315-07	ASGR2|433	8.2621
TCGA-KM-8441-01A-11R-2315-07	ASH1L|55870	1361.1867
TCGA-KM-8441-01A-11R-2315-07	ASH2L|9070	935.1235
TCGA-KM-8441-01A-11R-2315-07	ASIP|434	0
TCGA-KM-8441-01A-11R-2315-07	ASL|435	903.9527
TCGA-KM-8441-01A-11R-2315-07	ASMTL|8623	458.5335
TCGA-KM-8441-01A-11R-2315-07	ASMT|438	0
TCGA-KM-8441-01A-11R-2315-07	ASNA1|439	1600.2253
TCGA-KM-8441-01A-11R-2315-07	ASNSD1|54529	1164.961
TCGA-KM-8441-01A-11R-2315-07	ASNS|440	4217.0688
TCGA-KM-8441-01A-11R-2315-07	ASPA|443	355.2718
TCGA-KM-8441-01A-11R-2315-07	ASPDH|554235	0
TCGA-KM-8441-01A-11R-2315-07	ASPG|374569	.7511
TCGA-KM-8441-01A-11R-2315-07	ASPHD1|253982	2.2533
TCGA-KM-8441-01A-11R-2315-07	ASPHD2|57168	56.3327
TCGA-KM-8441-01A-11R-2315-07	ASPH|444	1885.4192
TCGA-KM-8441-01A-11R-2315-07	ASPM|259266	20.2798
TCGA-KM-8441-01A-11R-2315-07	ASPN|54829	152.0984
TCGA-KM-8441-01A-11R-2315-07	ASPRV1|151516	38.7569
TCGA-KM-8441-01A-11R-2315-07	ASPSCR1|79058	486.3393
TCGA-KM-8441-01A-11R-2315-07	ASRGL1|80150	669.6085
TCGA-KM-8441-01A-11R-2315-07	ASS1|445	795.4183
TCGA-KM-8441-01A-11R-2315-07	ASTE1|28990	100.0507
TCGA-KM-8441-01A-11R-2315-07	ASTL|431705	1.5022
TCGA-KM-8441-01A-11R-2315-07	ASTN1|460	3.38
TCGA-KM-8441-01A-11R-2315-07	ASTN2|23245	163.7405
TCGA-KM-8441-01A-11R-2315-07	ASXL1|171023	892.3106
TCGA-KM-8441-01A-11R-2315-07	ASXL2|55252	911.8393
TCGA-KM-8441-01A-11R-2315-07	ASXL3|80816	56.3327
TCGA-KM-8441-01A-11R-2315-07	ASZ1|136991	0
TCGA-KM-8441-01A-11R-2315-07	ATAD1|84896	2097.4556
TCGA-KM-8441-01A-11R-2315-07	ATAD2B|54454	249.7418
TCGA-KM-8441-01A-11R-2315-07	ATAD2|29028	154.3517
TCGA-KM-8441-01A-11R-2315-07	ATAD3A|55210	631.3022
TCGA-KM-8441-01A-11R-2315-07	ATAD3B|83858	176.1337
TCGA-KM-8441-01A-11R-2315-07	ATAD3C|219293	554.3141
TCGA-KM-8441-01A-11R-2315-07	ATAD5|79915	14.271
TCGA-KM-8441-01A-11R-2315-07	ATCAY|85300	0
TCGA-KM-8441-01A-11R-2315-07	ATE1|11101	324.4766
TCGA-KM-8441-01A-11R-2315-07	ATF1|466	461.5529
TCGA-KM-8441-01A-11R-2315-07	ATF2|1386	598.6292
TCGA-KM-8441-01A-11R-2315-07	ATF3|467	3863.2992
TCGA-KM-8441-01A-11R-2315-07	ATF4|468	12130.3164
TCGA-KM-8441-01A-11R-2315-07	ATF5|22809	436.3909
TCGA-KM-8441-01A-11R-2315-07	ATF6B|1388	1255.469
TCGA-KM-8441-01A-11R-2315-07	ATF6|22926	1697.1176
TCGA-KM-8441-01A-11R-2315-07	ATF7IP2|80063	67.5993
TCGA-KM-8441-01A-11R-2315-07	ATF7IP|55729	745.4699
TCGA-KM-8441-01A-11R-2315-07	ATF7|11016	956.1318
TCGA-KM-8441-01A-11R-2315-07	ATG10|83734	179.1381
TCGA-KM-8441-01A-11R-2315-07	ATG12|9140	312.4589
TCGA-KM-8441-01A-11R-2315-07	ATG16L1|55054	552.4364
TCGA-KM-8441-01A-11R-2315-07	ATG16L2|89849	187.7758
TCGA-KM-8441-01A-11R-2315-07	ATG2A|23130	604.2625
TCGA-KM-8441-01A-11R-2315-07	ATG2B|55102	773.2607
TCGA-KM-8441-01A-11R-2315-07	ATG3|64422	1258.4734
TCGA-KM-8441-01A-11R-2315-07	ATG4A|115201	554.6897
TCGA-KM-8441-01A-11R-2315-07	ATG4B|23192	839.3578
TCGA-KM-8441-01A-11R-2315-07	ATG4C|84938	232.0909
TCGA-KM-8441-01A-11R-2315-07	ATG4D|84971	1004.5367
TCGA-KM-8441-01A-11R-2315-07	ATG5|9474	729.6967
TCGA-KM-8441-01A-11R-2315-07	ATG7|10533	741.966
TCGA-KM-8441-01A-11R-2315-07	ATG9A|79065	1252.2542
TCGA-KM-8441-01A-11R-2315-07	ATG9B|285973	5.7985
TCGA-KM-8441-01A-11R-2315-07	ATHL1|80162	78.8658
TCGA-KM-8441-01A-11R-2315-07	ATIC|471	1537.8838
TCGA-KM-8441-01A-11R-2315-07	ATL1|51062	151.3473
TCGA-KM-8441-01A-11R-2315-07	ATL2|64225	888.5551
TCGA-KM-8441-01A-11R-2315-07	ATL3|25923	305.3234
TCGA-KM-8441-01A-11R-2315-07	ATMIN|23300	1574.3123
TCGA-KM-8441-01A-11R-2315-07	ATM|472	760.492
TCGA-KM-8441-01A-11R-2315-07	ATN1|1822	3340.907
TCGA-KM-8441-01A-11R-2315-07	ATOH1|474	0
TCGA-KM-8441-01A-11R-2315-07	ATOH7|220202	.7511
TCGA-KM-8441-01A-11R-2315-07	ATOH8|84913	52.5772
TCGA-KM-8441-01A-11R-2315-07	ATOX1|475	630.5511
TCGA-KM-8441-01A-11R-2315-07	ATP10A|57194	12.0177
TCGA-KM-8441-01A-11R-2315-07	ATP10B|23120	9.7643
TCGA-KM-8441-01A-11R-2315-07	ATP10D|57205	1020.3737
TCGA-KM-8441-01A-11R-2315-07	ATP11A|23250	355.6474
TCGA-KM-8441-01A-11R-2315-07	ATP11B|23200	1235.5647
TCGA-KM-8441-01A-11R-2315-07	ATP11C|286410	354.1452
TCGA-KM-8441-01A-11R-2315-07	ATP12A|479	83.748
TCGA-KM-8441-01A-11R-2315-07	ATP13A1|57130	1404.9385
TCGA-KM-8441-01A-11R-2315-07	ATP13A2|23400	748.4743
TCGA-KM-8441-01A-11R-2315-07	ATP13A3|79572	1898.0377
TCGA-KM-8441-01A-11R-2315-07	ATP13A4|84239	3.0044
TCGA-KM-8441-01A-11R-2315-07	ATP13A5|344905	0
TCGA-KM-8441-01A-11R-2315-07	ATP1A1|476	31788.5194
TCGA-KM-8441-01A-11R-2315-07	ATP1A2|477	6.7599
TCGA-KM-8441-01A-11R-2315-07	ATP1A3|478	4.5066
TCGA-KM-8441-01A-11R-2315-07	ATP1A4|480	0
TCGA-KM-8441-01A-11R-2315-07	ATP1B1|481	136169.0883
TCGA-KM-8441-01A-11R-2315-07	ATP1B2|482	138.203
TCGA-KM-8441-01A-11R-2315-07	ATP1B3|483	1814.6653
TCGA-KM-8441-01A-11R-2315-07	ATP1B4|23439	0
TCGA-KM-8441-01A-11R-2315-07	ATP2A1|487	5.6333
TCGA-KM-8441-01A-11R-2315-07	ATP2A2|488	5152.5678
TCGA-KM-8441-01A-11R-2315-07	ATP2A3|489	149.094
TCGA-KM-8441-01A-11R-2315-07	ATP2B1|490	925.3591
TCGA-KM-8441-01A-11R-2315-07	ATP2B2|491	71.3548
TCGA-KM-8441-01A-11R-2315-07	ATP2B3|492	.7511
TCGA-KM-8441-01A-11R-2315-07	ATP2B4|493	3879.0724
TCGA-KM-8441-01A-11R-2315-07	ATP2C1|27032	4742.6871
TCGA-KM-8441-01A-11R-2315-07	ATP2C2|9914	324.4766
TCGA-KM-8441-01A-11R-2315-07	ATP4A|495	0
TCGA-KM-8441-01A-11R-2315-07	ATP4B|496	1.1267
TCGA-KM-8441-01A-11R-2315-07	ATP5A1|498	38944.7
TCGA-KM-8441-01A-11R-2315-07	ATP5B|506	63553.4692
TCGA-KM-8441-01A-11R-2315-07	ATP5C1|509	9768.4724
TCGA-KM-8441-01A-11R-2315-07	ATP5D|513	2618.3457
TCGA-KM-8441-01A-11R-2315-07	ATP5EP2|432369	33.4241
TCGA-KM-8441-01A-11R-2315-07	ATP5E|514	3904.6099
TCGA-KM-8441-01A-11R-2315-07	ATP5F1|515	8254.2484
TCGA-KM-8441-01A-11R-2315-07	ATP5G1|516	3531.6872
TCGA-KM-8441-01A-11R-2315-07	ATP5G2|517	4364.285
TCGA-KM-8441-01A-11R-2315-07	ATP5G3|518	13898.0377
TCGA-KM-8441-01A-11R-2315-07	ATP5H|10476	5737.6772
TCGA-KM-8441-01A-11R-2315-07	ATP5I|521	2674.1264
TCGA-KM-8441-01A-11R-2315-07	ATP5J2|9551	2129.0583
TCGA-KM-8441-01A-11R-2315-07	ATP5J|522	3586.7731
TCGA-KM-8441-01A-11R-2315-07	ATP5L2|267020	.7511
TCGA-KM-8441-01A-11R-2315-07	ATP5L|10632	5249.4601
TCGA-KM-8441-01A-11R-2315-07	ATP5O|539	8202.0468
TCGA-KM-8441-01A-11R-2315-07	ATP5SL|55101	1223.5471
TCGA-KM-8441-01A-11R-2315-07	ATP5S|27109	284.6681
TCGA-KM-8441-01A-11R-2315-07	ATP6AP1L|92270	92.3857
TCGA-KM-8441-01A-11R-2315-07	ATP6AP1|537	7064.1254
TCGA-KM-8441-01A-11R-2315-07	ATP6AP2|10159	3425.4061
TCGA-KM-8441-01A-11R-2315-07	ATP6V0A1|535	1538.2593
TCGA-KM-8441-01A-11R-2315-07	ATP6V0A2|23545	505.1169
TCGA-KM-8441-01A-11R-2315-07	ATP6V0A4|50617	2611.2478
TCGA-KM-8441-01A-11R-2315-07	ATP6V0B|533	4811.1914
TCGA-KM-8441-01A-11R-2315-07	ATP6V0C|527	4993.334
TCGA-KM-8441-01A-11R-2315-07	ATP6V0D1|9114	2995.775
TCGA-KM-8441-01A-11R-2315-07	ATP6V0D2|245972	5472.1622
TCGA-KM-8441-01A-11R-2315-07	ATP6V0E1|8992	2644.2588
TCGA-KM-8441-01A-11R-2315-07	ATP6V0E2|155066	3110.4122
TCGA-KM-8441-01A-11R-2315-07	ATP6V1A|523	8471.6928
TCGA-KM-8441-01A-11R-2315-07	ATP6V1B1|525	5704.2531
TCGA-KM-8441-01A-11R-2315-07	ATP6V1B2|526	2772.6974
TCGA-KM-8441-01A-11R-2315-07	ATP6V1C1|528	2629.2367
TCGA-KM-8441-01A-11R-2315-07	ATP6V1C2|245973	20.5652
TCGA-KM-8441-01A-11R-2315-07	ATP6V1D|51382	2258.9428
TCGA-KM-8441-01A-11R-2315-07	ATP6V1E1|529	4147.9673
TCGA-KM-8441-01A-11R-2315-07	ATP6V1E2|90423	77.3636
TCGA-KM-8441-01A-11R-2315-07	ATP6V1F|9296	3722.8542
TCGA-KM-8441-01A-11R-2315-07	ATP6V1G1|9550	3030.7013
TCGA-KM-8441-01A-11R-2315-07	ATP6V1G2|534	13.4072
TCGA-KM-8441-01A-11R-2315-07	ATP6V1G3|127124	1.1267
TCGA-KM-8441-01A-11R-2315-07	ATP6V1H|51606	3568.1157
TCGA-KM-8441-01A-11R-2315-07	ATP7A|538	312.4589
TCGA-KM-8441-01A-11R-2315-07	ATP7B|540	364.6606
TCGA-KM-8441-01A-11R-2315-07	ATP8A1|10396	1168.341
TCGA-KM-8441-01A-11R-2315-07	ATP8A2|51761	0
TCGA-KM-8441-01A-11R-2315-07	ATP8B1|5205	832.9471
TCGA-KM-8441-01A-11R-2315-07	ATP8B2|57198	333.8654
TCGA-KM-8441-01A-11R-2315-07	ATP8B3|148229	6.3844
TCGA-KM-8441-01A-11R-2315-07	ATP8B4|79895	39.8085
TCGA-KM-8441-01A-11R-2315-07	ATP8B5P|158381	19.9042
TCGA-KM-8441-01A-11R-2315-07	ATP9A|10079	1393.2964
TCGA-KM-8441-01A-11R-2315-07	ATP9B|374868	580.9783
TCGA-KM-8441-01A-11R-2315-07	ATPAF1|64756	3291.9125
TCGA-KM-8441-01A-11R-2315-07	ATPAF2|91647	528.0255
TCGA-KM-8441-01A-11R-2315-07	ATPBD4|89978	146.8407
TCGA-KM-8441-01A-11R-2315-07	ATPIF1|93974	3689.7944
TCGA-KM-8441-01A-11R-2315-07	ATRIP|84126	174.44
TCGA-KM-8441-01A-11R-2315-07	ATRNL1|26033	134.0719
TCGA-KM-8441-01A-11R-2315-07	ATRN|8455	2114.3555
TCGA-KM-8441-01A-11R-2315-07	ATRX|546	1429.7249
TCGA-KM-8441-01A-11R-2315-07	ATR|545	531.03
TCGA-KM-8441-01A-11R-2315-07	ATXN10|25814	1546.897
TCGA-KM-8441-01A-11R-2315-07	ATXN1L|342371	1158.2011
TCGA-KM-8441-01A-11R-2315-07	ATXN1|6310	649.7043
TCGA-KM-8441-01A-11R-2315-07	ATXN2L|11273	2530.8422
TCGA-KM-8441-01A-11R-2315-07	ATXN2|6311	897.9439
TCGA-KM-8441-01A-11R-2315-07	ATXN3L|92552	0
TCGA-KM-8441-01A-11R-2315-07	ATXN3|4287	259.5061
TCGA-KM-8441-01A-11R-2315-07	ATXN7L1|222255	180.2648
TCGA-KM-8441-01A-11R-2315-07	ATXN7L2|127002	84.1236
TCGA-KM-8441-01A-11R-2315-07	ATXN7L3B|552889	2386.2548
TCGA-KM-8441-01A-11R-2315-07	ATXN7L3|56970	886.6773
TCGA-KM-8441-01A-11R-2315-07	ATXN7|6314	879.5418
TCGA-KM-8441-01A-11R-2315-07	ATXN8OS|6315	0
TCGA-KM-8441-01A-11R-2315-07	AUH|549	1332.8326
TCGA-KM-8441-01A-11R-2315-07	AUP1|550	1891.3266
TCGA-KM-8441-01A-11R-2315-07	AURKAIP1|54998	2294.9958
TCGA-KM-8441-01A-11R-2315-07	AURKAPS1|6791	7.1355
TCGA-KM-8441-01A-11R-2315-07	AURKA|6790	197.5401
TCGA-KM-8441-01A-11R-2315-07	AURKB|9212	9.0132
TCGA-KM-8441-01A-11R-2315-07	AURKC|6795	2.2533
TCGA-KM-8441-01A-11R-2315-07	AUTS2|26053	254.9995
TCGA-KM-8441-01A-11R-2315-07	AVEN|57099	87.128
TCGA-KM-8441-01A-11R-2315-07	AVIL|10677	15.3976
TCGA-KM-8441-01A-11R-2315-07	AVL9|23080	268.8949
TCGA-KM-8441-01A-11R-2315-07	AVPI1|60370	452.5397
TCGA-KM-8441-01A-11R-2315-07	AVPR1A|552	27.4153
TCGA-KM-8441-01A-11R-2315-07	AVPR1B|553	.3756
TCGA-KM-8441-01A-11R-2315-07	AVPR2|554	48.0706
TCGA-KM-8441-01A-11R-2315-07	AVP|551	0
TCGA-KM-8441-01A-11R-2315-07	AWAT1|158833	0
TCGA-KM-8441-01A-11R-2315-07	AWAT2|158835	0
TCGA-KM-8441-01A-11R-2315-07	AXIN1|8312	641.0666
TCGA-KM-8441-01A-11R-2315-07	AXIN2|8313	40.5596
TCGA-KM-8441-01A-11R-2315-07	AXL|558	641.8177
TCGA-KM-8441-01A-11R-2315-07	AZGP1|563	0
TCGA-KM-8441-01A-11R-2315-07	AZI1|22994	334.992
TCGA-KM-8441-01A-11R-2315-07	AZI2|64343	1124.0259
TCGA-KM-8441-01A-11R-2315-07	AZIN1|51582	1972.0214
TCGA-KM-8441-01A-11R-2315-07	AZU1|566	.3756
TCGA-KM-8441-01A-11R-2315-07	B2M|567	43683.7856
TCGA-KM-8441-01A-11R-2315-07	B3GALNT1|8706	983.5696
TCGA-KM-8441-01A-11R-2315-07	B3GALNT2|148789	676.6726
TCGA-KM-8441-01A-11R-2315-07	B3GALT1|8708	.7511
TCGA-KM-8441-01A-11R-2315-07	B3GALT2|8707	6.0088
TCGA-KM-8441-01A-11R-2315-07	B3GALT4|8705	30.4197
TCGA-KM-8441-01A-11R-2315-07	B3GALT5|10317	1.1267
TCGA-KM-8441-01A-11R-2315-07	B3GALT6|126792	433.011
TCGA-KM-8441-01A-11R-2315-07	B3GALTL|145173	416.8623
TCGA-KM-8441-01A-11R-2315-07	B3GAT1|27087	1.8778
TCGA-KM-8441-01A-11R-2315-07	B3GAT2|135152	3.1208
TCGA-KM-8441-01A-11R-2315-07	B3GAT3|26229	1138.2969
TCGA-KM-8441-01A-11R-2315-07	B3GNT1|11041	825.8379
TCGA-KM-8441-01A-11R-2315-07	B3GNT2|10678	3341.6581
TCGA-KM-8441-01A-11R-2315-07	B3GNT3|10331	2.2533
TCGA-KM-8441-01A-11R-2315-07	B3GNT4|79369	.7511
TCGA-KM-8441-01A-11R-2315-07	B3GNT5|84002	495.3525
TCGA-KM-8441-01A-11R-2315-07	B3GNT6|192134	0
TCGA-KM-8441-01A-11R-2315-07	B3GNT7|93010	48.0706
TCGA-KM-8441-01A-11R-2315-07	B3GNT8|374907	71.3548
TCGA-KM-8441-01A-11R-2315-07	B3GNT9|84752	449.1522
TCGA-KM-8441-01A-11R-2315-07	B3GNTL1|146712	46.268
TCGA-KM-8441-01A-11R-2315-07	B4GALNT1|2583	23.979
TCGA-KM-8441-01A-11R-2315-07	B4GALNT2|124872	.3756
TCGA-KM-8441-01A-11R-2315-07	B4GALNT3|283358	909.586
TCGA-KM-8441-01A-11R-2315-07	B4GALNT4|338707	.7511
TCGA-KM-8441-01A-11R-2315-07	B4GALT1|2683	5032.0158
TCGA-KM-8441-01A-11R-2315-07	B4GALT2|8704	353.0185
TCGA-KM-8441-01A-11R-2315-07	B4GALT3|8703	969.6742
TCGA-KM-8441-01A-11R-2315-07	B4GALT4|8702	373.6738
TCGA-KM-8441-01A-11R-2315-07	B4GALT5|9334	1324.1949
TCGA-KM-8441-01A-11R-2315-07	B4GALT6|9331	255.7506
TCGA-KM-8441-01A-11R-2315-07	B4GALT7|11285	1451.1313
TCGA-KM-8441-01A-11R-2315-07	B9D1|27077	212.7763
TCGA-KM-8441-01A-11R-2315-07	B9D2|80776	67.9523
TCGA-KM-8441-01A-11R-2315-07	BAALC|79870	87.128
TCGA-KM-8441-01A-11R-2315-07	BAAT|570	1.1267
TCGA-KM-8441-01A-11R-2315-07	BACE1|23621	1031.2647
TCGA-KM-8441-01A-11R-2315-07	BACE2|25825	5173.5987
TCGA-KM-8441-01A-11R-2315-07	BACH1|571	1213.7827
TCGA-KM-8441-01A-11R-2315-07	BACH2|60468	28.1664
TCGA-KM-8441-01A-11R-2315-07	BAD|572	1112.0721
TCGA-KM-8441-01A-11R-2315-07	BAG1|573	5009.355
TCGA-KM-8441-01A-11R-2315-07	BAG2|9532	195.6624
TCGA-KM-8441-01A-11R-2315-07	BAG3|9531	2076.8003
TCGA-KM-8441-01A-11R-2315-07	BAG4|9530	186.2736
TCGA-KM-8441-01A-11R-2315-07	BAG5|9529	1738.0528
TCGA-KM-8441-01A-11R-2315-07	BAGE2|85319	2.0505
TCGA-KM-8441-01A-11R-2315-07	BAGE|574	.2028
TCGA-KM-8441-01A-11R-2315-07	BAHCC1|57597	218.9466
TCGA-KM-8441-01A-11R-2315-07	BAHD1|22893	1185.6164
TCGA-KM-8441-01A-11R-2315-07	BAI1|575	.7511
TCGA-KM-8441-01A-11R-2315-07	BAI2|576	17.6509
TCGA-KM-8441-01A-11R-2315-07	BAI3|577	9.0132
TCGA-KM-8441-01A-11R-2315-07	BAIAP2L1|55971	1267.8622
TCGA-KM-8441-01A-11R-2315-07	BAIAP2L2|80115	23.6598
TCGA-KM-8441-01A-11R-2315-07	BAIAP2|10458	957.281
TCGA-KM-8441-01A-11R-2315-07	BAIAP3|8938	1221.1698
TCGA-KM-8441-01A-11R-2315-07	BAK1|578	1110.8816
TCGA-KM-8441-01A-11R-2315-07	BAMBI|25805	46.9439
TCGA-KM-8441-01A-11R-2315-07	BANF1|8815	1335.837
TCGA-KM-8441-01A-11R-2315-07	BANF2|140836	0
TCGA-KM-8441-01A-11R-2315-07	BANK1|55024	51.4506
TCGA-KM-8441-01A-11R-2315-07	BANP|54971	136.3252
TCGA-KM-8441-01A-11R-2315-07	BAP1|8314	2592.8082
TCGA-KM-8441-01A-11R-2315-07	BARD1|580	44.3151
TCGA-KM-8441-01A-11R-2315-07	BARHL1|56751	0
TCGA-KM-8441-01A-11R-2315-07	BARHL2|343472	0
TCGA-KM-8441-01A-11R-2315-07	BARX1|56033	0
TCGA-KM-8441-01A-11R-2315-07	BARX2|8538	421.7444
TCGA-KM-8441-01A-11R-2315-07	BASE|317716	0
TCGA-KM-8441-01A-11R-2315-07	BASP1|10409	1011.3604
TCGA-KM-8441-01A-11R-2315-07	BAT1|7919	2317.6415
TCGA-KM-8441-01A-11R-2315-07	BAT2L1|84726	3717.6303
TCGA-KM-8441-01A-11R-2315-07	BAT2L2|23215	2442.9631
TCGA-KM-8441-01A-11R-2315-07	BAT2|7916	4917.4725
TCGA-KM-8441-01A-11R-2315-07	BAT3|7917	2521.0778
TCGA-KM-8441-01A-11R-2315-07	BAT4|7918	291.8073
TCGA-KM-8441-01A-11R-2315-07	BAT5|7920	1051.92
TCGA-KM-8441-01A-11R-2315-07	BATF2|116071	94.2634
TCGA-KM-8441-01A-11R-2315-07	BATF3|55509	33.4241
TCGA-KM-8441-01A-11R-2315-07	BATF|10538	25.9131
TCGA-KM-8441-01A-11R-2315-07	BAX|581	823.9602
TCGA-KM-8441-01A-11R-2315-07	BAZ1A|11177	315.0878
TCGA-KM-8441-01A-11R-2315-07	BAZ1B|9031	1386.1609
TCGA-KM-8441-01A-11R-2315-07	BAZ2A|11176	1618.5748
TCGA-KM-8441-01A-11R-2315-07	BAZ2B|29994	652.5847
TCGA-KM-8441-01A-11R-2315-07	BBC3|27113	221.1999
TCGA-KM-8441-01A-11R-2315-07	BBOX1|8424	74.7348
TCGA-KM-8441-01A-11R-2315-07	BBS10|79738	278.6593
TCGA-KM-8441-01A-11R-2315-07	BBS12|166379	137.8274
TCGA-KM-8441-01A-11R-2315-07	BBS1|582	1342.9725
TCGA-KM-8441-01A-11R-2315-07	BBS2|583	1878.1335
TCGA-KM-8441-01A-11R-2315-07	BBS4|585	407.0979
TCGA-KM-8441-01A-11R-2315-07	BBS5|129880	342.1087
TCGA-KM-8441-01A-11R-2315-07	BBS7|55212	353.7696
TCGA-KM-8441-01A-11R-2315-07	BBS9|27241	443.902
TCGA-KM-8441-01A-11R-2315-07	BBX|56987	1192.0008
TCGA-KM-8441-01A-11R-2315-07	BCAM|4059	3789.6911
TCGA-KM-8441-01A-11R-2315-07	BCAN|63827	3.38
TCGA-KM-8441-01A-11R-2315-07	BCAP29|55973	722.5613
TCGA-KM-8441-01A-11R-2315-07	BCAP31|10134	3149.0001
TCGA-KM-8441-01A-11R-2315-07	BCAR1|9564	3586.8932
TCGA-KM-8441-01A-11R-2315-07	BCAR3|8412	2169.554
TCGA-KM-8441-01A-11R-2315-07	BCAR4|400500	0
TCGA-KM-8441-01A-11R-2315-07	BCAS1|8537	3.0044
TCGA-KM-8441-01A-11R-2315-07	BCAS2|10286	891.9989
TCGA-KM-8441-01A-11R-2315-07	BCAS3|54828	528.4011
TCGA-KM-8441-01A-11R-2315-07	BCAS4|55653	1337.3392
TCGA-KM-8441-01A-11R-2315-07	BCAT1|586	97.2679
TCGA-KM-8441-01A-11R-2315-07	BCAT2|587	1210.4028
TCGA-KM-8441-01A-11R-2315-07	BCCIP|56647	1012.1115
TCGA-KM-8441-01A-11R-2315-07	BCDIN3D|144233	117.4763
TCGA-KM-8441-01A-11R-2315-07	BCHE|590	3.0044
TCGA-KM-8441-01A-11R-2315-07	BCKDHA|593	1868.3692
TCGA-KM-8441-01A-11R-2315-07	BCKDHB|594	1104.1217
TCGA-KM-8441-01A-11R-2315-07	BCKDK|10295	1360.2479
TCGA-KM-8441-01A-11R-2315-07	BCL10|8915	1024.1292
TCGA-KM-8441-01A-11R-2315-07	BCL11A|53335	3.7555
TCGA-KM-8441-01A-11R-2315-07	BCL11B|64919	16.1487
TCGA-KM-8441-01A-11R-2315-07	BCL2A1|597	76.237
TCGA-KM-8441-01A-11R-2315-07	BCL2L10|10017	9.7643
TCGA-KM-8441-01A-11R-2315-07	BCL2L11|10018	605.7647
TCGA-KM-8441-01A-11R-2315-07	BCL2L12|83596	114.3817
TCGA-KM-8441-01A-11R-2315-07	BCL2L13|23786	2201.4834
TCGA-KM-8441-01A-11R-2315-07	BCL2L14|79370	1.8778
TCGA-KM-8441-01A-11R-2315-07	BCL2L15|440603	29.6686
TCGA-KM-8441-01A-11R-2315-07	BCL2L1|598	11040.4657
TCGA-KM-8441-01A-11R-2315-07	BCL2L2|599	2612.7162
TCGA-KM-8441-01A-11R-2315-07	BCL2|596	1506.713
TCGA-KM-8441-01A-11R-2315-07	BCL3|602	805.9337
TCGA-KM-8441-01A-11R-2315-07	BCL6B|255877	547.5542
TCGA-KM-8441-01A-11R-2315-07	BCL6|604	397.7091
TCGA-KM-8441-01A-11R-2315-07	BCL7A|605	1077.082
TCGA-KM-8441-01A-11R-2315-07	BCL7B|9275	1650.1737
TCGA-KM-8441-01A-11R-2315-07	BCL7C|9274	933.9968
TCGA-KM-8441-01A-11R-2315-07	BCL8|606	.7511
TCGA-KM-8441-01A-11R-2315-07	BCL9L|283149	659.093
TCGA-KM-8441-01A-11R-2315-07	BCL9|607	995.5873
TCGA-KM-8441-01A-11R-2315-07	BCLAF1|9774	1682.4711
TCGA-KM-8441-01A-11R-2315-07	BCMO1|53630	3.7555
TCGA-KM-8441-01A-11R-2315-07	BCO2|83875	10.891
TCGA-KM-8441-01A-11R-2315-07	BCORL1|63035	95.3901
TCGA-KM-8441-01A-11R-2315-07	BCORL2|286554	0
TCGA-KM-8441-01A-11R-2315-07	BCOR|54880	419.8667
TCGA-KM-8441-01A-11R-2315-07	BCR|613	3727.7251
TCGA-KM-8441-01A-11R-2315-07	BCS1L|617	549.8075
TCGA-KM-8441-01A-11R-2315-07	BCYRN1|618	0
TCGA-KM-8441-01A-11R-2315-07	BDH1|622	1510.4685
TCGA-KM-8441-01A-11R-2315-07	BDH2|56898	1899.1644
TCGA-KM-8441-01A-11R-2315-07	BDKRB1|623	5.6333
TCGA-KM-8441-01A-11R-2315-07	BDKRB2|624	193.0335
TCGA-KM-8441-01A-11R-2315-07	BDNFOS|497258	106.206
TCGA-KM-8441-01A-11R-2315-07	BDNF|627	4.2062
TCGA-KM-8441-01A-11R-2315-07	BDP1|55814	716.5524
TCGA-KM-8441-01A-11R-2315-07	BEAN|146227	6.0088
TCGA-KM-8441-01A-11R-2315-07	BECN1|8678	1923.4776
TCGA-KM-8441-01A-11R-2315-07	BEGAIN|57596	4.5066
TCGA-KM-8441-01A-11R-2315-07	BEND2|139105	0
TCGA-KM-8441-01A-11R-2315-07	BEND3|57673	185.1469
TCGA-KM-8441-01A-11R-2315-07	BEND4|389206	0
TCGA-KM-8441-01A-11R-2315-07	BEND5|79656	158.1072
TCGA-KM-8441-01A-11R-2315-07	BEND6|221336	123.5565
TCGA-KM-8441-01A-11R-2315-07	BEND7|222389	579.1006
TCGA-KM-8441-01A-11R-2315-07	BEST1|7439	48.8255
TCGA-KM-8441-01A-11R-2315-07	BEST2|54831	.3756
TCGA-KM-8441-01A-11R-2315-07	BEST3|144453	1.1267
TCGA-KM-8441-01A-11R-2315-07	BEST4|266675	2.6289
TCGA-KM-8441-01A-11R-2315-07	BET1L|51272	1260.7267
TCGA-KM-8441-01A-11R-2315-07	BET1|10282	501.3614
TCGA-KM-8441-01A-11R-2315-07	BET3L|100128327	1.5022
TCGA-KM-8441-01A-11R-2315-07	BEX1|55859	38.6818
TCGA-KM-8441-01A-11R-2315-07	BEX2|84707	1202.1406
TCGA-KM-8441-01A-11R-2315-07	BEX4|56271	1102.995
TCGA-KM-8441-01A-11R-2315-07	BEX5|340542	298.9391
TCGA-KM-8441-01A-11R-2315-07	BEYLA|497634	0
TCGA-KM-8441-01A-11R-2315-07	BFAR|51283	1404.1874
TCGA-KM-8441-01A-11R-2315-07	BFSP1|631	14.271
TCGA-KM-8441-01A-11R-2315-07	BFSP2|8419	27.4153
TCGA-KM-8441-01A-11R-2315-07	BGLAP|632	18.402
TCGA-KM-8441-01A-11R-2315-07	BGN|633	3419.3972
TCGA-KM-8441-01A-11R-2315-07	BHLHA15|168620	.7511
TCGA-KM-8441-01A-11R-2315-07	BHLHB9|80823	155.1028
TCGA-KM-8441-01A-11R-2315-07	BHLHE22|27319	19.1531
TCGA-KM-8441-01A-11R-2315-07	BHLHE23|128408	0
TCGA-KM-8441-01A-11R-2315-07	BHLHE40|8553	26161.2994
TCGA-KM-8441-01A-11R-2315-07	BHLHE41|79365	849.4977
TCGA-KM-8441-01A-11R-2315-07	BHMT2|23743	2409.9146
TCGA-KM-8441-01A-11R-2315-07	BHMT|635	6.7599
TCGA-KM-8441-01A-11R-2315-07	BICC1|80114	665.1019
TCGA-KM-8441-01A-11R-2315-07	BICD1|636	312.8345
TCGA-KM-8441-01A-11R-2315-07	BICD2|23299	1223.1715
TCGA-KM-8441-01A-11R-2315-07	BID|637	114.8024
TCGA-KM-8441-01A-11R-2315-07	BIK|638	10.5154
TCGA-KM-8441-01A-11R-2315-07	BIN1|274	1122.1482
TCGA-KM-8441-01A-11R-2315-07	BIN2|51411	131.4431
TCGA-KM-8441-01A-11R-2315-07	BIN3|55909	409.3512
TCGA-KM-8441-01A-11R-2315-07	BIRC2|329	1321.1905
TCGA-KM-8441-01A-11R-2315-07	BIRC3|330	269.646
TCGA-KM-8441-01A-11R-2315-07	BIRC5|332	13.4109
TCGA-KM-8441-01A-11R-2315-07	BIRC6|57448	1777.8612
TCGA-KM-8441-01A-11R-2315-07	BIRC7|79444	2.6289
TCGA-KM-8441-01A-11R-2315-07	BIRC8|112401	0
TCGA-KM-8441-01A-11R-2315-07	BIVM|54841	1002.043
TCGA-KM-8441-01A-11R-2315-07	BLCAP|10904	3052.1078
TCGA-KM-8441-01A-11R-2315-07	BLID|414899	0
TCGA-KM-8441-01A-11R-2315-07	BLK|640	1.5022
TCGA-KM-8441-01A-11R-2315-07	BLMH|642	976.0586
TCGA-KM-8441-01A-11R-2315-07	BLM|641	15.0221
TCGA-KM-8441-01A-11R-2315-07	BLNK|29760	3013.426
TCGA-KM-8441-01A-11R-2315-07	BLOC1S1|2647	999.0161
TCGA-KM-8441-01A-11R-2315-07	BLOC1S2|282991	950.1455
TCGA-KM-8441-01A-11R-2315-07	BLOC1S3|388552	237.3486
TCGA-KM-8441-01A-11R-2315-07	BLVRA|644	748.8499
TCGA-KM-8441-01A-11R-2315-07	BLVRB|645	2640.1277
TCGA-KM-8441-01A-11R-2315-07	BLZF1|8548	772.1341
TCGA-KM-8441-01A-11R-2315-07	BMF|90427	83.748
TCGA-KM-8441-01A-11R-2315-07	BMI1|648	2109.7287
TCGA-KM-8441-01A-11R-2315-07	BMP10|27302	0
TCGA-KM-8441-01A-11R-2315-07	BMP15|9210	0
TCGA-KM-8441-01A-11R-2315-07	BMP1|649	176.5092
TCGA-KM-8441-01A-11R-2315-07	BMP2K|55589	356.3985
TCGA-KM-8441-01A-11R-2315-07	BMP2|650	54.8305
TCGA-KM-8441-01A-11R-2315-07	BMP3|651	1.5022
TCGA-KM-8441-01A-11R-2315-07	BMP4|652	70.2281
TCGA-KM-8441-01A-11R-2315-07	BMP5|653	14.271
TCGA-KM-8441-01A-11R-2315-07	BMP6|654	26.2022
TCGA-KM-8441-01A-11R-2315-07	BMP7|655	0
TCGA-KM-8441-01A-11R-2315-07	BMP8A|353500	54.455
TCGA-KM-8441-01A-11R-2315-07	BMP8B|656	4.1311
TCGA-KM-8441-01A-11R-2315-07	BMPER|168667	7.1355
TCGA-KM-8441-01A-11R-2315-07	BMPR1A|657	454.793
TCGA-KM-8441-01A-11R-2315-07	BMPR1B|658	1.1267
TCGA-KM-8441-01A-11R-2315-07	BMPR2|659	1896.16
TCGA-KM-8441-01A-11R-2315-07	BMS1P4|729096	21.2224
TCGA-KM-8441-01A-11R-2315-07	BMS1P5|399761	84.4991
TCGA-KM-8441-01A-11R-2315-07	BMS1|9790	1051.5445
TCGA-KM-8441-01A-11R-2315-07	BMX|660	.7511
TCGA-KM-8441-01A-11R-2315-07	BNC1|646	22.5331
TCGA-KM-8441-01A-11R-2315-07	BNC2|54796	18.402
TCGA-KM-8441-01A-11R-2315-07	BNIP1|662	311.3323
TCGA-KM-8441-01A-11R-2315-07	BNIP2|663	485.2127
TCGA-KM-8441-01A-11R-2315-07	BNIP3L|665	883.2973
TCGA-KM-8441-01A-11R-2315-07	BNIP3|664	1210.7783
TCGA-KM-8441-01A-11R-2315-07	BNIPL|149428	3.0044
TCGA-KM-8441-01A-11R-2315-07	BOC|91653	227.2087
TCGA-KM-8441-01A-11R-2315-07	BOD1L|259282	1175.4765
TCGA-KM-8441-01A-11R-2315-07	BOD1|91272	910.3371
TCGA-KM-8441-01A-11R-2315-07	BOK|666	552.8119
TCGA-KM-8441-01A-11R-2315-07	BOLA1|51027	241.4797
TCGA-KM-8441-01A-11R-2315-07	BOLA2|552900	1243.0119
TCGA-KM-8441-01A-11R-2315-07	BOLA3|388962	1137.5458
TCGA-KM-8441-01A-11R-2315-07	BOLL|66037	.7511
TCGA-KM-8441-01A-11R-2315-07	BOP1|23246	181.0159
TCGA-KM-8441-01A-11R-2315-07	BPESC1|60467	0
TCGA-KM-8441-01A-11R-2315-07	BPGM|669	2070.7915
TCGA-KM-8441-01A-11R-2315-07	BPHL|670	690.2638
TCGA-KM-8441-01A-11R-2315-07	BPIL1|80341	0
TCGA-KM-8441-01A-11R-2315-07	BPIL2|254240	0
TCGA-KM-8441-01A-11R-2315-07	BPIL3|128859	0
TCGA-KM-8441-01A-11R-2315-07	BPI|671	0
TCGA-KM-8441-01A-11R-2315-07	BPNT1|10380	642.9443
TCGA-KM-8441-01A-11R-2315-07	BPTF|2186	1091.7285
TCGA-KM-8441-01A-11R-2315-07	BPY2|9083	0
TCGA-KM-8441-01A-11R-2315-07	BRAF|673	297.8124
TCGA-KM-8441-01A-11R-2315-07	BRAP|8315	600.507
TCGA-KM-8441-01A-11R-2315-07	BRCA1|672	77.3636
TCGA-KM-8441-01A-11R-2315-07	BRCA2|675	20.2798
TCGA-KM-8441-01A-11R-2315-07	BRCC3|79184	573.8428
TCGA-KM-8441-01A-11R-2315-07	BRD1|23774	761.6186
TCGA-KM-8441-01A-11R-2315-07	BRD2|6046	4768.3786
TCGA-KM-8441-01A-11R-2315-07	BRD3|8019	516.5261
TCGA-KM-8441-01A-11R-2315-07	BRD4|23476	2156.0417
TCGA-KM-8441-01A-11R-2315-07	BRD7P3|23629	0
TCGA-KM-8441-01A-11R-2315-07	BRD7|29117	1265.6089
TCGA-KM-8441-01A-11R-2315-07	BRD8|10902	564.8296
TCGA-KM-8441-01A-11R-2315-07	BRD9|65980	367.2895
TCGA-KM-8441-01A-11R-2315-07	BRDT|676	0
TCGA-KM-8441-01A-11R-2315-07	BREA2|286076	.7511
TCGA-KM-8441-01A-11R-2315-07	BRE|9577	1268.9888
TCGA-KM-8441-01A-11R-2315-07	BRF1|2972	795.4183
TCGA-KM-8441-01A-11R-2315-07	BRF2|55290	274.1527
TCGA-KM-8441-01A-11R-2315-07	BRI3BP|140707	183.6447
TCGA-KM-8441-01A-11R-2315-07	BRI3|25798	3298.8452
TCGA-KM-8441-01A-11R-2315-07	BRIP1|83990	10.891
TCGA-KM-8441-01A-11R-2315-07	BRIX1|55299	363.5339
TCGA-KM-8441-01A-11R-2315-07	BRMS1L|84312	314.7122
TCGA-KM-8441-01A-11R-2315-07	BRMS1|25855	842.7378
TCGA-KM-8441-01A-11R-2315-07	BRP44L|51660	5819.5475
TCGA-KM-8441-01A-11R-2315-07	BRP44|25874	2499.2958
TCGA-KM-8441-01A-11R-2315-07	BRPF1|7862	519.0123
TCGA-KM-8441-01A-11R-2315-07	BRPF3|27154	988.0762
TCGA-KM-8441-01A-11R-2315-07	BRS3|680	0
TCGA-KM-8441-01A-11R-2315-07	BRSK1|84446	5.2577
TCGA-KM-8441-01A-11R-2315-07	BRSK2|9024	1.1267
TCGA-KM-8441-01A-11R-2315-07	BRWD1|54014	738.71
TCGA-KM-8441-01A-11R-2315-07	BRWD3|254065	69.1015
TCGA-KM-8441-01A-11R-2315-07	BSCL2|26580	1810.2
TCGA-KM-8441-01A-11R-2315-07	BSDC1|55108	1581.0722
TCGA-KM-8441-01A-11R-2315-07	BSG|682	37929.2085
TCGA-KM-8441-01A-11R-2315-07	BSND|7809	1307.6706
TCGA-KM-8441-01A-11R-2315-07	BSN|8927	42.0618
TCGA-KM-8441-01A-11R-2315-07	BSPH1|100131137	0
TCGA-KM-8441-01A-11R-2315-07	BSPRY|54836	887.804
TCGA-KM-8441-01A-11R-2315-07	BST1|683	43.1884
TCGA-KM-8441-01A-11R-2315-07	BST2|684	459.2996
TCGA-KM-8441-01A-11R-2315-07	BSX|390259	0
TCGA-KM-8441-01A-11R-2315-07	BTAF1|9044	745.8455
TCGA-KM-8441-01A-11R-2315-07	BTBD10|84280	547.9298
TCGA-KM-8441-01A-11R-2315-07	BTBD11|121551	2847.0566
TCGA-KM-8441-01A-11R-2315-07	BTBD12|84464	214.44
TCGA-KM-8441-01A-11R-2315-07	BTBD16|118663	0
TCGA-KM-8441-01A-11R-2315-07	BTBD17|388419	.3756
TCGA-KM-8441-01A-11R-2315-07	BTBD18|643376	0
TCGA-KM-8441-01A-11R-2315-07	BTBD19|149478	9.7643
TCGA-KM-8441-01A-11R-2315-07	BTBD1|53339	2651.7698
TCGA-KM-8441-01A-11R-2315-07	BTBD2|55643	1098.864
TCGA-KM-8441-01A-11R-2315-07	BTBD3|22903	743.5922
TCGA-KM-8441-01A-11R-2315-07	BTBD6|90135	1447.7514
TCGA-KM-8441-01A-11R-2315-07	BTBD7|55727	1211.5294
TCGA-KM-8441-01A-11R-2315-07	BTBD8|284697	7.8866
TCGA-KM-8441-01A-11R-2315-07	BTBD9|114781	1095.484
TCGA-KM-8441-01A-11R-2315-07	BTC|685	123.5565
TCGA-KM-8441-01A-11R-2315-07	BTD|686	451.0375
TCGA-KM-8441-01A-11R-2315-07	BTF3L1|690	0
TCGA-KM-8441-01A-11R-2315-07	BTF3L4|91408	940.0056
TCGA-KM-8441-01A-11R-2315-07	BTF3|689	3088.9118
TCGA-KM-8441-01A-11R-2315-07	BTG1|694	1789.5033
TCGA-KM-8441-01A-11R-2315-07	BTG2|7832	8390.5737
TCGA-KM-8441-01A-11R-2315-07	BTG3|10950	838.6067
TCGA-KM-8441-01A-11R-2315-07	BTG4|54766	0
TCGA-KM-8441-01A-11R-2315-07	BTK|695	75.1103
TCGA-KM-8441-01A-11R-2315-07	BTLA|151888	1.8778
TCGA-KM-8441-01A-11R-2315-07	BTN1A1|696	0
TCGA-KM-8441-01A-11R-2315-07	BTN2A1|11120	691.0149
TCGA-KM-8441-01A-11R-2315-07	BTN2A2|10385	348.1363
TCGA-KM-8441-01A-11R-2315-07	BTN2A3|54718	11.2665
TCGA-KM-8441-01A-11R-2315-07	BTN3A1|11119	564.454
TCGA-KM-8441-01A-11R-2315-07	BTN3A2|11118	579.4761
TCGA-KM-8441-01A-11R-2315-07	BTN3A3|10384	526.1478
TCGA-KM-8441-01A-11R-2315-07	BTNL2|56244	0
TCGA-KM-8441-01A-11R-2315-07	BTNL3|10917	0
TCGA-KM-8441-01A-11R-2315-07	BTNL8|79908	.7511
TCGA-KM-8441-01A-11R-2315-07	BTNL9|153579	214.8155
TCGA-KM-8441-01A-11R-2315-07	BTRC|8945	467.1862
TCGA-KM-8441-01A-11R-2315-07	BUB1B|701	43.9395
TCGA-KM-8441-01A-11R-2315-07	BUB1|699	43.1884
TCGA-KM-8441-01A-11R-2315-07	BUB3|9184	876.1619
TCGA-KM-8441-01A-11R-2315-07	BUD13|84811	289.9258
TCGA-KM-8441-01A-11R-2315-07	BUD31|8896	1643.2185
TCGA-KM-8441-01A-11R-2315-07	BVES|11149	14.6465
TCGA-KM-8441-01A-11R-2315-07	BYSL|705	221.5754
TCGA-KM-8441-01A-11R-2315-07	BZRAP1|9256	289.5503
TCGA-KM-8441-01A-11R-2315-07	BZW1|9689	2895.1272
TCGA-KM-8441-01A-11R-2315-07	BZW2|28969	1764.3414
TCGA-KM-8441-01A-11R-2315-07	C10orf105|414152	4.1311
TCGA-KM-8441-01A-11R-2315-07	C10orf107|219621	0
TCGA-KM-8441-01A-11R-2315-07	C10orf108|414235	6.7599
TCGA-KM-8441-01A-11R-2315-07	C10orf10|11067	622.6645
TCGA-KM-8441-01A-11R-2315-07	C10orf110|55853	1.3332
TCGA-KM-8441-01A-11R-2315-07	C10orf111|221060	4.5104
TCGA-KM-8441-01A-11R-2315-07	C10orf113|387638	0
TCGA-KM-8441-01A-11R-2315-07	C10orf114|399726	52.2017
TCGA-KM-8441-01A-11R-2315-07	C10orf116|10974	206.9177
TCGA-KM-8441-01A-11R-2315-07	C10orf118|55088	626.0445
TCGA-KM-8441-01A-11R-2315-07	C10orf119|79892	1271.2421
TCGA-KM-8441-01A-11R-2315-07	C10orf11|83938	136.3252
TCGA-KM-8441-01A-11R-2315-07	C10orf120|399814	0
TCGA-KM-8441-01A-11R-2315-07	C10orf122|387718	0
TCGA-KM-8441-01A-11R-2315-07	C10orf125|282969	21.782
TCGA-KM-8441-01A-11R-2315-07	C10orf128|170371	11.6421
TCGA-KM-8441-01A-11R-2315-07	C10orf129|142827	0
TCGA-KM-8441-01A-11R-2315-07	C10orf12|26148	104.2569
TCGA-KM-8441-01A-11R-2315-07	C10orf131|100127889	1.5022
TCGA-KM-8441-01A-11R-2315-07	C10orf137|26098	302.6946
TCGA-KM-8441-01A-11R-2315-07	C10orf140|387640	13.1443
TCGA-KM-8441-01A-11R-2315-07	C10orf18|54906	878.0396
TCGA-KM-8441-01A-11R-2315-07	C10orf25|220979	26.2886
TCGA-KM-8441-01A-11R-2315-07	C10orf26|54838	1257.7223
TCGA-KM-8441-01A-11R-2315-07	C10orf27|219793	0
TCGA-KM-8441-01A-11R-2315-07	C10orf28|27291	182.8936
TCGA-KM-8441-01A-11R-2315-07	C10orf2|56652	191.1558
TCGA-KM-8441-01A-11R-2315-07	C10orf32|119032	1101.8684
TCGA-KM-8441-01A-11R-2315-07	C10orf35|219738	303.4457
TCGA-KM-8441-01A-11R-2315-07	C10orf40|283025	0
TCGA-KM-8441-01A-11R-2315-07	C10orf41|100131213	275.7826
TCGA-KM-8441-01A-11R-2315-07	C10orf46|143384	1315.1817
TCGA-KM-8441-01A-11R-2315-07	C10orf47|254427	94.2634
TCGA-KM-8441-01A-11R-2315-07	C10orf4|118924	416.8623
TCGA-KM-8441-01A-11R-2315-07	C10orf50|645528	0
TCGA-KM-8441-01A-11R-2315-07	C10orf53|282966	0
TCGA-KM-8441-01A-11R-2315-07	C10orf54|64115	575.7206
TCGA-KM-8441-01A-11R-2315-07	C10orf55|414236	3.5677
TCGA-KM-8441-01A-11R-2315-07	C10orf57|80195	705.8905
TCGA-KM-8441-01A-11R-2315-07	C10orf58|84293	2374.2372
TCGA-KM-8441-01A-11R-2315-07	C10orf62|414157	4.1311
TCGA-KM-8441-01A-11R-2315-07	C10orf67|256815	42.8129
TCGA-KM-8441-01A-11R-2315-07	C10orf68|79741	6.3844
TCGA-KM-8441-01A-11R-2315-07	C10orf71|118461	0
TCGA-KM-8441-01A-11R-2315-07	C10orf72|196740	161.4872
TCGA-KM-8441-01A-11R-2315-07	C10orf75|90271	13.5199
TCGA-KM-8441-01A-11R-2315-07	C10orf76|79591	662.0975
TCGA-KM-8441-01A-11R-2315-07	C10orf78|119392	95.0146
TCGA-KM-8441-01A-11R-2315-07	C10orf79|80217	16.1487
TCGA-KM-8441-01A-11R-2315-07	C10orf81|79949	0
TCGA-KM-8441-01A-11R-2315-07	C10orf82|143379	1.8778
TCGA-KM-8441-01A-11R-2315-07	C10orf84|63877	892.3106
TCGA-KM-8441-01A-11R-2315-07	C10orf88|80007	204.3001
TCGA-KM-8441-01A-11R-2315-07	C10orf90|118611	1.8778
TCGA-KM-8441-01A-11R-2315-07	C10orf91|170393	.7511
TCGA-KM-8441-01A-11R-2315-07	C10orf93|255352	9.0132
TCGA-KM-8441-01A-11R-2315-07	C10orf95|79946	9.6479
TCGA-KM-8441-01A-11R-2315-07	C10orf96|374355	0
TCGA-KM-8441-01A-11R-2315-07	C10orf99|387695	0
TCGA-KM-8441-01A-11R-2315-07	C11orf10|746	648.202
TCGA-KM-8441-01A-11R-2315-07	C11orf16|56673	.3756
TCGA-KM-8441-01A-11R-2315-07	C11orf17|56672	597.8781
TCGA-KM-8441-01A-11R-2315-07	C11orf1|64776	544.8991
TCGA-KM-8441-01A-11R-2315-07	C11orf20|25858	5.2577
TCGA-KM-8441-01A-11R-2315-07	C11orf21|29125	11.2665
TCGA-KM-8441-01A-11R-2315-07	C11orf24|53838	498.7325
TCGA-KM-8441-01A-11R-2315-07	C11orf2|738	1300.9107
TCGA-KM-8441-01A-11R-2315-07	C11orf30|56946	376.3027
TCGA-KM-8441-01A-11R-2315-07	C11orf31|280636	599.7559
TCGA-KM-8441-01A-11R-2315-07	C11orf34|349633	0
TCGA-KM-8441-01A-11R-2315-07	C11orf35|256329	64.7488
TCGA-KM-8441-01A-11R-2315-07	C11orf36|283303	0
TCGA-KM-8441-01A-11R-2315-07	C11orf40|143501	0
TCGA-KM-8441-01A-11R-2315-07	C11orf41|25758	11.6421
TCGA-KM-8441-01A-11R-2315-07	C11orf42|160298	0
TCGA-KM-8441-01A-11R-2315-07	C11orf45|219833	88.6302
TCGA-KM-8441-01A-11R-2315-07	C11orf46|120534	511.1257
TCGA-KM-8441-01A-11R-2315-07	C11orf48|79081	368.7766
TCGA-KM-8441-01A-11R-2315-07	C11orf49|79096	499.4836
TCGA-KM-8441-01A-11R-2315-07	C11orf51|25906	630.5511
TCGA-KM-8441-01A-11R-2315-07	C11orf52|91894	335.7431
TCGA-KM-8441-01A-11R-2315-07	C11orf53|341032	0
TCGA-KM-8441-01A-11R-2315-07	C11orf54|28970	964.4165
TCGA-KM-8441-01A-11R-2315-07	C11orf57|55216	804.4315
TCGA-KM-8441-01A-11R-2315-07	C11orf58|10944	2532.7199
TCGA-KM-8441-01A-11R-2315-07	C11orf59|55004	2357.7129
TCGA-KM-8441-01A-11R-2315-07	C11orf61|79684	114.1677
TCGA-KM-8441-01A-11R-2315-07	C11orf63|79864	213.3133
TCGA-KM-8441-01A-11R-2315-07	C11orf64|283197	0
TCGA-KM-8441-01A-11R-2315-07	C11orf65|160140	5.2577
TCGA-KM-8441-01A-11R-2315-07	C11orf66|220004	20.2798
TCGA-KM-8441-01A-11R-2315-07	C11orf67|28971	198.2912
TCGA-KM-8441-01A-11R-2315-07	C11orf68|83638	913.717
TCGA-KM-8441-01A-11R-2315-07	C11orf70|85016	37.9307
TCGA-KM-8441-01A-11R-2315-07	C11orf71|54494	371.7961
TCGA-KM-8441-01A-11R-2315-07	C11orf73|51501	327.1054
TCGA-KM-8441-01A-11R-2315-07	C11orf74|119710	190.7802
TCGA-KM-8441-01A-11R-2315-07	C11orf75|56935	506.6191
TCGA-KM-8441-01A-11R-2315-07	C11orf80|79703	550.9342
TCGA-KM-8441-01A-11R-2315-07	C11orf82|220042	23.6598
TCGA-KM-8441-01A-11R-2315-07	C11orf83|790955	326.3543
TCGA-KM-8441-01A-11R-2315-07	C11orf84|144097	224.5799
TCGA-KM-8441-01A-11R-2315-07	C11orf85|283129	0
TCGA-KM-8441-01A-11R-2315-07	C11orf86|254439	0
TCGA-KM-8441-01A-11R-2315-07	C11orf87|399947	.3756
TCGA-KM-8441-01A-11R-2315-07	C11orf88|399949	.7511
TCGA-KM-8441-01A-11R-2315-07	C11orf90|387804	0
TCGA-KM-8441-01A-11R-2315-07	C11orf92|399948	816.3402
TCGA-KM-8441-01A-11R-2315-07	C11orf93|120376	91.3679
TCGA-KM-8441-01A-11R-2315-07	C11orf94|143678	0
TCGA-KM-8441-01A-11R-2315-07	C11orf95|65998	303.0701
TCGA-KM-8441-01A-11R-2315-07	C11orf9|745	262.135
TCGA-KM-8441-01A-11R-2315-07	C12orf10|60314	673.7396
TCGA-KM-8441-01A-11R-2315-07	C12orf11|55726	563.7029
TCGA-KM-8441-01A-11R-2315-07	C12orf12|196477	0
TCGA-KM-8441-01A-11R-2315-07	C12orf23|90488	1555.9102
TCGA-KM-8441-01A-11R-2315-07	C12orf24|29902	43.564
TCGA-KM-8441-01A-11R-2315-07	C12orf26|84190	107.0322
TCGA-KM-8441-01A-11R-2315-07	C12orf27|283460	6.7599
TCGA-KM-8441-01A-11R-2315-07	C12orf29|91298	252.8288
TCGA-KM-8441-01A-11R-2315-07	C12orf32|83695	568.9607
TCGA-KM-8441-01A-11R-2315-07	C12orf34|84915	961.7876
TCGA-KM-8441-01A-11R-2315-07	C12orf35|55196	493.8503
TCGA-KM-8441-01A-11R-2315-07	C12orf36|283422	0
TCGA-KM-8441-01A-11R-2315-07	C12orf39|80763	41.6862
TCGA-KM-8441-01A-11R-2315-07	C12orf40|283461	0
TCGA-KM-8441-01A-11R-2315-07	C12orf41|54934	572.7162
TCGA-KM-8441-01A-11R-2315-07	C12orf42|374470	.3756
TCGA-KM-8441-01A-11R-2315-07	C12orf43|64897	313.9611
TCGA-KM-8441-01A-11R-2315-07	C12orf44|60673	1104.1217
TCGA-KM-8441-01A-11R-2315-07	C12orf45|121053	93.8879
TCGA-KM-8441-01A-11R-2315-07	C12orf47|51275	254.7104
TCGA-KM-8441-01A-11R-2315-07	C12orf48|55010	42.4373
TCGA-KM-8441-01A-11R-2315-07	C12orf49|79794	1187.1186
TCGA-KM-8441-01A-11R-2315-07	C12orf4|57102	361.2806
TCGA-KM-8441-01A-11R-2315-07	C12orf50|160419	0
TCGA-KM-8441-01A-11R-2315-07	C12orf51|283450	1035.7713
TCGA-KM-8441-01A-11R-2315-07	C12orf52|84934	613.6513
TCGA-KM-8441-01A-11R-2315-07	C12orf53|196500	.3756
TCGA-KM-8441-01A-11R-2315-07	C12orf54|121273	.3756
TCGA-KM-8441-01A-11R-2315-07	C12orf56|115749	0
TCGA-KM-8441-01A-11R-2315-07	C12orf57|113246	1308.4217
TCGA-KM-8441-01A-11R-2315-07	C12orf59|120939	19849.4038
TCGA-KM-8441-01A-11R-2315-07	C12orf5|57103	535.9121
TCGA-KM-8441-01A-11R-2315-07	C12orf60|144608	28.1664
TCGA-KM-8441-01A-11R-2315-07	C12orf61|283416	18.7776
TCGA-KM-8441-01A-11R-2315-07	C12orf62|84987	791.6628
TCGA-KM-8441-01A-11R-2315-07	C12orf63|374467	0
TCGA-KM-8441-01A-11R-2315-07	C12orf65|91574	388.3203
TCGA-KM-8441-01A-11R-2315-07	C12orf66|144577	120.5521
TCGA-KM-8441-01A-11R-2315-07	C12orf68|387856	25.9131
TCGA-KM-8441-01A-11R-2315-07	C12orf69|440087	4.1311
TCGA-KM-8441-01A-11R-2315-07	C12orf70|341346	0
TCGA-KM-8441-01A-11R-2315-07	C12orf71|728858	0
TCGA-KM-8441-01A-11R-2315-07	C12orf72|254013	109.2855
TCGA-KM-8441-01A-11R-2315-07	C12orf73|728568	150.9717
TCGA-KM-8441-01A-11R-2315-07	C12orf74|338809	4.8822
TCGA-KM-8441-01A-11R-2315-07	C12orf75|387882	185.898
TCGA-KM-8441-01A-11R-2315-07	C12orf76|400073	55.5816
TCGA-KM-8441-01A-11R-2315-07	C12orf77|196415	0
TCGA-KM-8441-01A-11R-2315-07	C13orf15|28984	273.7771
TCGA-KM-8441-01A-11R-2315-07	C13orf16|121793	.3756
TCGA-KM-8441-01A-11R-2315-07	C13orf18|80183	55.2061
TCGA-KM-8441-01A-11R-2315-07	C13orf1|57213	422.8711
TCGA-KM-8441-01A-11R-2315-07	C13orf23|80209	1805.2765
TCGA-KM-8441-01A-11R-2315-07	C13orf26|122046	0
TCGA-KM-8441-01A-11R-2315-07	C13orf27|93081	101.3989
TCGA-KM-8441-01A-11R-2315-07	C13orf28|122258	0
TCGA-KM-8441-01A-11R-2315-07	C13orf29|283487	58.2105
TCGA-KM-8441-01A-11R-2315-07	C13orf30|144809	0
TCGA-KM-8441-01A-11R-2315-07	C13orf31|144811	205.8023
TCGA-KM-8441-01A-11R-2315-07	C13orf33|84935	76.9881
TCGA-KM-8441-01A-11R-2315-07	C13orf34|79866	30.0591
TCGA-KM-8441-01A-11R-2315-07	C13orf35|400165	0
TCGA-KM-8441-01A-11R-2315-07	C13orf36|400120	.3756
TCGA-KM-8441-01A-11R-2315-07	C13orf37|440145	265.515
TCGA-KM-8441-01A-11R-2315-07	C13orf38|728591	8.9869
TCGA-KM-8441-01A-11R-2315-07	C13orf39|196541	.3756
TCGA-KM-8441-01A-11R-2315-07	C14orf101|54916	434.1376
TCGA-KM-8441-01A-11R-2315-07	C14orf102|55051	322.9744
TCGA-KM-8441-01A-11R-2315-07	C14orf104|55172	354.5207
TCGA-KM-8441-01A-11R-2315-07	C14orf105|55195	1036.8979
TCGA-KM-8441-01A-11R-2315-07	C14orf106|55320	138.9541
TCGA-KM-8441-01A-11R-2315-07	C14orf109|26175	550.5586
TCGA-KM-8441-01A-11R-2315-07	C14orf115|55237	0
TCGA-KM-8441-01A-11R-2315-07	C14orf118|55668	179.1381
TCGA-KM-8441-01A-11R-2315-07	C14orf119|55017	723.3124
TCGA-KM-8441-01A-11R-2315-07	C14orf126|112487	254.7742
TCGA-KM-8441-01A-11R-2315-07	C14orf128|84837	101.0234
TCGA-KM-8441-01A-11R-2315-07	C14orf129|51527	589.2404
TCGA-KM-8441-01A-11R-2315-07	C14orf132|56967	55.9572
TCGA-KM-8441-01A-11R-2315-07	C14orf135|64430	772.1341
TCGA-KM-8441-01A-11R-2315-07	C14orf138|79609	51.8261
TCGA-KM-8441-01A-11R-2315-07	C14orf139|79686	22.1575
TCGA-KM-8441-01A-11R-2315-07	C14orf142|84520	226.0821
TCGA-KM-8441-01A-11R-2315-07	C14orf143|90141	70.2281
TCGA-KM-8441-01A-11R-2315-07	C14orf145|145508	45.0662
TCGA-KM-8441-01A-11R-2315-07	C14orf147|171546	1567.1768
TCGA-KM-8441-01A-11R-2315-07	C14orf148|122945	3.38
TCGA-KM-8441-01A-11R-2315-07	C14orf149|112849	95.0146
TCGA-KM-8441-01A-11R-2315-07	C14orf153|84334	633.7921
TCGA-KM-8441-01A-11R-2315-07	C14orf156|81892	521.2656
TCGA-KM-8441-01A-11R-2315-07	C14orf159|80017	3224.1104
TCGA-KM-8441-01A-11R-2315-07	C14orf162|56936	0
TCGA-KM-8441-01A-11R-2315-07	C14orf165|414767	0
TCGA-KM-8441-01A-11R-2315-07	C14orf166B|145497	.3756
TCGA-KM-8441-01A-11R-2315-07	C14orf166|51637	1593.841
TCGA-KM-8441-01A-11R-2315-07	C14orf167|55449	690.3615
TCGA-KM-8441-01A-11R-2315-07	C14orf169|79697	240.7286
TCGA-KM-8441-01A-11R-2315-07	C14orf174|161394	31.1708
TCGA-KM-8441-01A-11R-2315-07	C14orf176|643382	4.1311
TCGA-KM-8441-01A-11R-2315-07	C14orf177|283598	0
TCGA-KM-8441-01A-11R-2315-07	C14orf178|283579	0
TCGA-KM-8441-01A-11R-2315-07	C14orf179|112752	261.7595
TCGA-KM-8441-01A-11R-2315-07	C14orf180|400258	.7511
TCGA-KM-8441-01A-11R-2315-07	C14orf181|400223	26.2886
TCGA-KM-8441-01A-11R-2315-07	C14orf182|283551	.3756
TCGA-KM-8441-01A-11R-2315-07	C14orf183|196913	0
TCGA-KM-8441-01A-11R-2315-07	C14orf184|650662	0
TCGA-KM-8441-01A-11R-2315-07	C14orf19|280655	1.5022
TCGA-KM-8441-01A-11R-2315-07	C14orf1|11161	866.3975
TCGA-KM-8441-01A-11R-2315-07	C14orf21|161424	137.8274
TCGA-KM-8441-01A-11R-2315-07	C14orf23|387978	0
TCGA-KM-8441-01A-11R-2315-07	C14orf28|122525	40.5596
TCGA-KM-8441-01A-11R-2315-07	C14orf2|9556	1226.927
TCGA-KM-8441-01A-11R-2315-07	C14orf33|100129075	31.9219
TCGA-KM-8441-01A-11R-2315-07	C14orf34|645687	0
TCGA-KM-8441-01A-11R-2315-07	C14orf37|145407	184.0203
TCGA-KM-8441-01A-11R-2315-07	C14orf39|317761	0
TCGA-KM-8441-01A-11R-2315-07	C14orf43|91748	4800.676
TCGA-KM-8441-01A-11R-2315-07	C14orf45|80127	178.7663
TCGA-KM-8441-01A-11R-2315-07	C14orf48|256369	0
TCGA-KM-8441-01A-11R-2315-07	C14orf49|161176	7.8866
TCGA-KM-8441-01A-11R-2315-07	C14orf4|64207	1027.1336
TCGA-KM-8441-01A-11R-2315-07	C14orf50|145376	101.0234
TCGA-KM-8441-01A-11R-2315-07	C14orf53|440184	.3756
TCGA-KM-8441-01A-11R-2315-07	C14orf64|388011	17.6509
TCGA-KM-8441-01A-11R-2315-07	C14orf68|283600	.7511
TCGA-KM-8441-01A-11R-2315-07	C14orf70|283601	0
TCGA-KM-8441-01A-11R-2315-07	C14orf72|145200	.3756
TCGA-KM-8441-01A-11R-2315-07	C14orf73|91828	4.5066
TCGA-KM-8441-01A-11R-2315-07	C14orf79|122616	235.0953
TCGA-KM-8441-01A-11R-2315-07	C14orf80|283643	108.5344
TCGA-KM-8441-01A-11R-2315-07	C14orf86|283592	0
TCGA-KM-8441-01A-11R-2315-07	C14orf93|60686	150.9717
TCGA-KM-8441-01A-11R-2315-07	C15orf17|57184	1153.3189
TCGA-KM-8441-01A-11R-2315-07	C15orf21|283651	18.0265
TCGA-KM-8441-01A-11R-2315-07	C15orf23|90417	224.9554
TCGA-KM-8441-01A-11R-2315-07	C15orf24|56851	1638.5316
TCGA-KM-8441-01A-11R-2315-07	C15orf26|161502	0
TCGA-KM-8441-01A-11R-2315-07	C15orf27|123591	159.985
TCGA-KM-8441-01A-11R-2315-07	C15orf28|80035	1.1267
TCGA-KM-8441-01A-11R-2315-07	C15orf29|79768	359.0273
TCGA-KM-8441-01A-11R-2315-07	C15orf2|23742	1.1267
TCGA-KM-8441-01A-11R-2315-07	C15orf32|145858	0
TCGA-KM-8441-01A-11R-2315-07	C15orf33|196951	53.0917
TCGA-KM-8441-01A-11R-2315-07	C15orf34|80072	31.1708
TCGA-KM-8441-01A-11R-2315-07	C15orf37|283687	51.9538
TCGA-KM-8441-01A-11R-2315-07	C15orf38|348110	267.8547
TCGA-KM-8441-01A-11R-2315-07	C15orf39|56905	395.0803
TCGA-KM-8441-01A-11R-2315-07	C15orf40|123207	307.2012
TCGA-KM-8441-01A-11R-2315-07	C15orf41|84529	217.4444
TCGA-KM-8441-01A-11R-2315-07	C15orf42|90381	10.2188
TCGA-KM-8441-01A-11R-2315-07	C15orf43|145645	0
TCGA-KM-8441-01A-11R-2315-07	C15orf44|81556	863.7687
TCGA-KM-8441-01A-11R-2315-07	C15orf48|84419	84.1236
TCGA-KM-8441-01A-11R-2315-07	C15orf50|414926	0
TCGA-KM-8441-01A-11R-2315-07	C15orf51|196968	1.8778
TCGA-KM-8441-01A-11R-2315-07	C15orf52|388115	312.4589
TCGA-KM-8441-01A-11R-2315-07	C15orf53|400359	.3756
TCGA-KM-8441-01A-11R-2315-07	C15orf54|400360	.3756
TCGA-KM-8441-01A-11R-2315-07	C15orf55|256646	0
TCGA-KM-8441-01A-11R-2315-07	C15orf56|644809	22.9086
TCGA-KM-8441-01A-11R-2315-07	C15orf57|90416	427.0435
TCGA-KM-8441-01A-11R-2315-07	C15orf58|390637	44.3151
TCGA-KM-8441-01A-11R-2315-07	C15orf59|388135	413.8579
TCGA-KM-8441-01A-11R-2315-07	C15orf5|81698	0
TCGA-KM-8441-01A-11R-2315-07	C15orf60|283677	0
TCGA-KM-8441-01A-11R-2315-07	C15orf61|145853	230.2131
TCGA-KM-8441-01A-11R-2315-07	C15orf62|643338	6.3844
TCGA-KM-8441-01A-11R-2315-07	C15orf63|25764	455.668
TCGA-KM-8441-01A-11R-2315-07	C16orf11|146325	151.3473
TCGA-KM-8441-01A-11R-2315-07	C16orf13|84326	413.1068
TCGA-KM-8441-01A-11R-2315-07	C16orf3|750	1.1267
TCGA-KM-8441-01A-11R-2315-07	C16orf42|115939	1048.2884
TCGA-KM-8441-01A-11R-2315-07	C16orf45|89927	852.5021
TCGA-KM-8441-01A-11R-2315-07	C16orf46|123775	42.4373
TCGA-KM-8441-01A-11R-2315-07	C16orf48|84080	250.1174
TCGA-KM-8441-01A-11R-2315-07	C16orf52|730094	387.9448
TCGA-KM-8441-01A-11R-2315-07	C16orf53|79447	851.935
TCGA-KM-8441-01A-11R-2315-07	C16orf54|283897	22.9086
TCGA-KM-8441-01A-11R-2315-07	C16orf55|124045	83.748
TCGA-KM-8441-01A-11R-2315-07	C16orf57|79650	894.9394
TCGA-KM-8441-01A-11R-2315-07	C16orf58|64755	2980.3436
TCGA-KM-8441-01A-11R-2315-07	C16orf59|80178	16.1487
TCGA-KM-8441-01A-11R-2315-07	C16orf5|29965	1760.9614
TCGA-KM-8441-01A-11R-2315-07	C16orf61|56942	702.8598
TCGA-KM-8441-01A-11R-2315-07	C16orf62|57020	1709.5108
TCGA-KM-8441-01A-11R-2315-07	C16orf63|123811	678.6217
TCGA-KM-8441-01A-11R-2315-07	C16orf68|79091	159.2339
TCGA-KM-8441-01A-11R-2315-07	C16orf70|80262	394.9376
TCGA-KM-8441-01A-11R-2315-07	C16orf71|146562	8.2621
TCGA-KM-8441-01A-11R-2315-07	C16orf72|29035	2107.9711
TCGA-KM-8441-01A-11R-2315-07	C16orf73|254528	.3831
TCGA-KM-8441-01A-11R-2315-07	C16orf74|404550	16.5243
TCGA-KM-8441-01A-11R-2315-07	C16orf75|116028	104.4033
TCGA-KM-8441-01A-11R-2315-07	C16orf78|123970	0
TCGA-KM-8441-01A-11R-2315-07	C16orf79|283870	7.988
TCGA-KM-8441-01A-11R-2315-07	C16orf7|9605	794.6409
TCGA-KM-8441-01A-11R-2315-07	C16orf80|29105	524.27
TCGA-KM-8441-01A-11R-2315-07	C16orf81|283860	0
TCGA-KM-8441-01A-11R-2315-07	C16orf82|162083	0
TCGA-KM-8441-01A-11R-2315-07	C16orf86|388284	51.8261
TCGA-KM-8441-01A-11R-2315-07	C16orf87|388272	147.2162
TCGA-KM-8441-01A-11R-2315-07	C16orf88|400506	166.3694
TCGA-KM-8441-01A-11R-2315-07	C16orf89|146556	3884.3301
TCGA-KM-8441-01A-11R-2315-07	C16orf90|646174	0
TCGA-KM-8441-01A-11R-2315-07	C16orf91|283951	230.2131
TCGA-KM-8441-01A-11R-2315-07	C16orf92|146378	0
TCGA-KM-8441-01A-11R-2315-07	C16orf93|90835	18.402
TCGA-KM-8441-01A-11R-2315-07	C17orf100|388327	64.5949
TCGA-KM-8441-01A-11R-2315-07	C17orf101|79701	408.9757
[truncated: 18,532 more rows]
