# Supplementary material for: Dysfunctional miRNA-Mediated Regulation in Chromophobe Renal Cell Carcinoma
Source: PLoS One. 2016 Jun 3;11(6):e0156324. doi: 10.1371/journal.pone.0156324 (PMC4892590; doi:10.1371/journal.pone.0156324)
Supplement: S2 File — (ZIP) [file pone.0156324.s002.zip › S2_File mRNA expression profile downloaded from TCGA/case/unc.edu__IlluminaHiSeq_RNASeqV2__TCGA-KM-8442-01A-11R-2315-07__expression_rsem_gene_normalized.txt]

barcode	gene_id	normalized_count
TCGA-KM-8442-01A-11R-2315-07	?|100130426	0
TCGA-KM-8442-01A-11R-2315-07	?|100133144	14.2178
TCGA-KM-8442-01A-11R-2315-07	?|100134869	12.4174
TCGA-KM-8442-01A-11R-2315-07	?|10357	57.1038
TCGA-KM-8442-01A-11R-2315-07	?|10431	730.9508
TCGA-KM-8442-01A-11R-2315-07	?|136542	0
TCGA-KM-8442-01A-11R-2315-07	?|155060	116.6554
TCGA-KM-8442-01A-11R-2315-07	?|26823	0
TCGA-KM-8442-01A-11R-2315-07	?|280660	0
TCGA-KM-8442-01A-11R-2315-07	?|317712	0
TCGA-KM-8442-01A-11R-2315-07	?|340602	0
TCGA-KM-8442-01A-11R-2315-07	?|388795	0
TCGA-KM-8442-01A-11R-2315-07	?|390284	4.383
TCGA-KM-8442-01A-11R-2315-07	?|391343	0
TCGA-KM-8442-01A-11R-2315-07	?|391714	1.0115
TCGA-KM-8442-01A-11R-2315-07	?|404770	0
TCGA-KM-8442-01A-11R-2315-07	?|441362	0
TCGA-KM-8442-01A-11R-2315-07	?|442388	0
TCGA-KM-8442-01A-11R-2315-07	?|553137	87.6601
TCGA-KM-8442-01A-11R-2315-07	?|57714	415.3742
TCGA-KM-8442-01A-11R-2315-07	?|645851	5.3945
TCGA-KM-8442-01A-11R-2315-07	?|652919	0
TCGA-KM-8442-01A-11R-2315-07	?|653553	1530.0067
TCGA-KM-8442-01A-11R-2315-07	?|728045	0
TCGA-KM-8442-01A-11R-2315-07	?|728603	0
TCGA-KM-8442-01A-11R-2315-07	?|728788	.6743
TCGA-KM-8442-01A-11R-2315-07	?|729884	51.9218
TCGA-KM-8442-01A-11R-2315-07	?|8225	1037.7613
TCGA-KM-8442-01A-11R-2315-07	?|90288	1.3486
TCGA-KM-8442-01A-11R-2315-07	A1BG|1	47.7512
TCGA-KM-8442-01A-11R-2315-07	A1CF|29974	0
TCGA-KM-8442-01A-11R-2315-07	A2BP1|54715	0
TCGA-KM-8442-01A-11R-2315-07	A2LD1|87769	69.6932
TCGA-KM-8442-01A-11R-2315-07	A2ML1|144568	.3372
TCGA-KM-8442-01A-11R-2315-07	A2M|2	5178.621
TCGA-KM-8442-01A-11R-2315-07	A4GALT|53947	211.0587
TCGA-KM-8442-01A-11R-2315-07	A4GNT|51146	0
TCGA-KM-8442-01A-11R-2315-07	AAA1|404744	0
TCGA-KM-8442-01A-11R-2315-07	AAAS|8086	821.3082
TCGA-KM-8442-01A-11R-2315-07	AACSL|729522	0
TCGA-KM-8442-01A-11R-2315-07	AACS|65985	559.002
TCGA-KM-8442-01A-11R-2315-07	AADACL2|344752	0
TCGA-KM-8442-01A-11R-2315-07	AADACL3|126767	0
TCGA-KM-8442-01A-11R-2315-07	AADACL4|343066	0
TCGA-KM-8442-01A-11R-2315-07	AADAC|13	0
TCGA-KM-8442-01A-11R-2315-07	AADAT|51166	120.027
TCGA-KM-8442-01A-11R-2315-07	AAGAB|79719	1468.6446
TCGA-KM-8442-01A-11R-2315-07	AAK1|22848	835.1315
TCGA-KM-8442-01A-11R-2315-07	AAMP|14	1259.2717
TCGA-KM-8442-01A-11R-2315-07	AANAT|15	.3372
TCGA-KM-8442-01A-11R-2315-07	AARS2|57505	522.559
TCGA-KM-8442-01A-11R-2315-07	AARSD1|80755	257.9231
TCGA-KM-8442-01A-11R-2315-07	AARS|16	6845.9204
TCGA-KM-8442-01A-11R-2315-07	AASDHPPT|60496	1270.3978
TCGA-KM-8442-01A-11R-2315-07	AASDH|132949	300.4046
TCGA-KM-8442-01A-11R-2315-07	AASS|10157	239.0425
TCGA-KM-8442-01A-11R-2315-07	AATF|26574	494.2684
TCGA-KM-8442-01A-11R-2315-07	AATK|9625	57.6534
TCGA-KM-8442-01A-11R-2315-07	ABAT|18	330.4113
TCGA-KM-8442-01A-11R-2315-07	ABCA10|10349	4.7269
TCGA-KM-8442-01A-11R-2315-07	ABCA11P|79963	109.0391
TCGA-KM-8442-01A-11R-2315-07	ABCA12|26154	7.4174
TCGA-KM-8442-01A-11R-2315-07	ABCA13|154664	5.3945
TCGA-KM-8442-01A-11R-2315-07	ABCA17P|650655	14.4976
TCGA-KM-8442-01A-11R-2315-07	ABCA1|19	1761.9117
TCGA-KM-8442-01A-11R-2315-07	ABCA2|20	7723.8705
TCGA-KM-8442-01A-11R-2315-07	ABCA3|21	1160.4855
TCGA-KM-8442-01A-11R-2315-07	ABCA4|24	15.1719
TCGA-KM-8442-01A-11R-2315-07	ABCA5|23461	762.9737
TCGA-KM-8442-01A-11R-2315-07	ABCA6|23460	4.0459
TCGA-KM-8442-01A-11R-2315-07	ABCA7|10347	217.1274
TCGA-KM-8442-01A-11R-2315-07	ABCA8|10351	8.766
TCGA-KM-8442-01A-11R-2315-07	ABCA9|10350	1.0115
TCGA-KM-8442-01A-11R-2315-07	ABCB10|23456	250.5057
TCGA-KM-8442-01A-11R-2315-07	ABCB11|8647	.6743
TCGA-KM-8442-01A-11R-2315-07	ABCB1|5243	7.0802
TCGA-KM-8442-01A-11R-2315-07	ABCB4|5244	15.8463
TCGA-KM-8442-01A-11R-2315-07	ABCB5|340273	0
TCGA-KM-8442-01A-11R-2315-07	ABCB6|10058	109.3661
TCGA-KM-8442-01A-11R-2315-07	ABCB7|22	597.7748
TCGA-KM-8442-01A-11R-2315-07	ABCB8|11194	619.0155
TCGA-KM-8442-01A-11R-2315-07	ABCB9|23457	240.0101
TCGA-KM-8442-01A-11R-2315-07	ABCC10|89845	269.0492
TCGA-KM-8442-01A-11R-2315-07	ABCC11|85320	1.3486
TCGA-KM-8442-01A-11R-2315-07	ABCC12|94160	0
TCGA-KM-8442-01A-11R-2315-07	ABCC13|150000	2.0229
TCGA-KM-8442-01A-11R-2315-07	ABCC1|4363	674.646
TCGA-KM-8442-01A-11R-2315-07	ABCC2|1244	2.3601
TCGA-KM-8442-01A-11R-2315-07	ABCC3|8714	166.2171
TCGA-KM-8442-01A-11R-2315-07	ABCC4|10257	1266.0148
TCGA-KM-8442-01A-11R-2315-07	ABCC5|10057	1769.3864
TCGA-KM-8442-01A-11R-2315-07	ABCC6P1|653190	1.6858
TCGA-KM-8442-01A-11R-2315-07	ABCC6P2|730013	11.4633
TCGA-KM-8442-01A-11R-2315-07	ABCC6|368	93.0546
TCGA-KM-8442-01A-11R-2315-07	ABCC8|6833	1.0115
TCGA-KM-8442-01A-11R-2315-07	ABCC9|10060	170.9373
TCGA-KM-8442-01A-11R-2315-07	ABCD1|215	624.7471
TCGA-KM-8442-01A-11R-2315-07	ABCD2|225	12.8119
TCGA-KM-8442-01A-11R-2315-07	ABCD3|5825	903.2367
TCGA-KM-8442-01A-11R-2315-07	ABCD4|5826	1019.8921
TCGA-KM-8442-01A-11R-2315-07	ABCE1|6059	1153.4053
TCGA-KM-8442-01A-11R-2315-07	ABCF1|23	1313.8908
TCGA-KM-8442-01A-11R-2315-07	ABCF2|10061	1337.1544
TCGA-KM-8442-01A-11R-2315-07	ABCF3|55324	1453.4727
TCGA-KM-8442-01A-11R-2315-07	ABCG1|9619	4417.3972
TCGA-KM-8442-01A-11R-2315-07	ABCG2|9429	82.94
TCGA-KM-8442-01A-11R-2315-07	ABCG4|64137	34.7269
TCGA-KM-8442-01A-11R-2315-07	ABCG5|64240	3.0344
TCGA-KM-8442-01A-11R-2315-07	ABCG8|64241	6.4059
TCGA-KM-8442-01A-11R-2315-07	ABHD10|55347	1899.1908
TCGA-KM-8442-01A-11R-2315-07	ABHD11|83451	1384.6932
TCGA-KM-8442-01A-11R-2315-07	ABHD12B|145447	0
TCGA-KM-8442-01A-11R-2315-07	ABHD12|26090	2507.0802
TCGA-KM-8442-01A-11R-2315-07	ABHD13|84945	290.9643
TCGA-KM-8442-01A-11R-2315-07	ABHD14A|25864	206.9386
TCGA-KM-8442-01A-11R-2315-07	ABHD14B|84836	1807.4848
TCGA-KM-8442-01A-11R-2315-07	ABHD15|116236	213.7559
TCGA-KM-8442-01A-11R-2315-07	ABHD1|84696	3.3715
TCGA-KM-8442-01A-11R-2315-07	ABHD2|11057	11290.6271
TCGA-KM-8442-01A-11R-2315-07	ABHD3|171586	2100.472
TCGA-KM-8442-01A-11R-2315-07	ABHD4|63874	1961.9016
TCGA-KM-8442-01A-11R-2315-07	ABHD5|51099	621.7127
TCGA-KM-8442-01A-11R-2315-07	ABHD6|57406	929.1976
TCGA-KM-8442-01A-11R-2315-07	ABHD8|79575	466.9589
TCGA-KM-8442-01A-11R-2315-07	ABI1|10006	896.9858
TCGA-KM-8442-01A-11R-2315-07	ABI2|10152	1018.5435
TCGA-KM-8442-01A-11R-2315-07	ABI3BP|25890	19.555
TCGA-KM-8442-01A-11R-2315-07	ABI3|51225	101.1463
TCGA-KM-8442-01A-11R-2315-07	ABL1|25	3837.4916
TCGA-KM-8442-01A-11R-2315-07	ABL2|27	534.7269
TCGA-KM-8442-01A-11R-2315-07	ABLIM1|3983	552.2589
TCGA-KM-8442-01A-11R-2315-07	ABLIM2|84448	39.4471
TCGA-KM-8442-01A-11R-2315-07	ABLIM3|22885	34.0526
TCGA-KM-8442-01A-11R-2315-07	ABO|28	.6743
TCGA-KM-8442-01A-11R-2315-07	ABP1|26	9.4403
TCGA-KM-8442-01A-11R-2315-07	ABRA|137735	.6743
TCGA-KM-8442-01A-11R-2315-07	ABR|29	1602.4949
TCGA-KM-8442-01A-11R-2315-07	ABT1|29777	312.205
TCGA-KM-8442-01A-11R-2315-07	ABTB1|80325	502.6972
TCGA-KM-8442-01A-11R-2315-07	ABTB2|25841	2085.6372
TCGA-KM-8442-01A-11R-2315-07	ACAA1|30	1314.2279
TCGA-KM-8442-01A-11R-2315-07	ACAA2|10449	3119.6898
TCGA-KM-8442-01A-11R-2315-07	ACACA|31	1136.2104
TCGA-KM-8442-01A-11R-2315-07	ACACB|32	4501.6858
TCGA-KM-8442-01A-11R-2315-07	ACAD10|80724	1919.4201
TCGA-KM-8442-01A-11R-2315-07	ACAD11|84129	581.2205
TCGA-KM-8442-01A-11R-2315-07	ACAD8|27034	1176.6689
TCGA-KM-8442-01A-11R-2315-07	ACAD9|28976	1280.3068
TCGA-KM-8442-01A-11R-2315-07	ACADL|33	922.4545
TCGA-KM-8442-01A-11R-2315-07	ACADM|34	840.526
TCGA-KM-8442-01A-11R-2315-07	ACADSB|36	1739.3796
TCGA-KM-8442-01A-11R-2315-07	ACADS|35	2540.4585
TCGA-KM-8442-01A-11R-2315-07	ACADVL|37	4542.1106
TCGA-KM-8442-01A-11R-2315-07	ACAN|176	80.5799
TCGA-KM-8442-01A-11R-2315-07	ACAP1|9744	19.2178
TCGA-KM-8442-01A-11R-2315-07	ACAP2|23527	809.5078
TCGA-KM-8442-01A-11R-2315-07	ACAP3|116983	234.002
TCGA-KM-8442-01A-11R-2315-07	ACAT1|38	9393.7964
TCGA-KM-8442-01A-11R-2315-07	ACAT2|39	166.6082
TCGA-KM-8442-01A-11R-2315-07	ACBD3|64746	1149.0223
TCGA-KM-8442-01A-11R-2315-07	ACBD4|79777	185.4349
TCGA-KM-8442-01A-11R-2315-07	ACBD5|91452	1289.2785
TCGA-KM-8442-01A-11R-2315-07	ACBD6|84320	292.9872
TCGA-KM-8442-01A-11R-2315-07	ACBD7|414149	9.4403
TCGA-KM-8442-01A-11R-2315-07	ACCN1|40	4.383
TCGA-KM-8442-01A-11R-2315-07	ACCN2|41	153.4053
TCGA-KM-8442-01A-11R-2315-07	ACCN3|9311	2.3601
TCGA-KM-8442-01A-11R-2315-07	ACCN4|55515	.3372
TCGA-KM-8442-01A-11R-2315-07	ACCN5|51802	1.3486
TCGA-KM-8442-01A-11R-2315-07	ACCSL|390110	.3372
TCGA-KM-8442-01A-11R-2315-07	ACCS|84680	202.2927
TCGA-KM-8442-01A-11R-2315-07	ACD|65057	315.2394
TCGA-KM-8442-01A-11R-2315-07	ACE2|59272	13.149
TCGA-KM-8442-01A-11R-2315-07	ACER1|125981	.3372
TCGA-KM-8442-01A-11R-2315-07	ACER2|340485	291.6386
TCGA-KM-8442-01A-11R-2315-07	ACER3|55331	241.7397
TCGA-KM-8442-01A-11R-2315-07	ACE|1636	166.8914
TCGA-KM-8442-01A-11R-2315-07	ACHE|43	57.3163
TCGA-KM-8442-01A-11R-2315-07	ACIN1|22985	2400.5394
TCGA-KM-8442-01A-11R-2315-07	ACLY|47	1197.5725
TCGA-KM-8442-01A-11R-2315-07	ACMSD|130013	0
TCGA-KM-8442-01A-11R-2315-07	ACN9|57001	108.2266
TCGA-KM-8442-01A-11R-2315-07	ACO1|48	2933.2434
TCGA-KM-8442-01A-11R-2315-07	ACO2|50	12973.412
TCGA-KM-8442-01A-11R-2315-07	ACOT11|26027	832.9063
TCGA-KM-8442-01A-11R-2315-07	ACOT12|134526	0
TCGA-KM-8442-01A-11R-2315-07	ACOT13|55856	338.584
TCGA-KM-8442-01A-11R-2315-07	ACOT1|641371	1180.0405
TCGA-KM-8442-01A-11R-2315-07	ACOT2|10965	651.0452
TCGA-KM-8442-01A-11R-2315-07	ACOT4|122970	153.7424
TCGA-KM-8442-01A-11R-2315-07	ACOT6|641372	20.9036
TCGA-KM-8442-01A-11R-2315-07	ACOT7|11332	297.7073
TCGA-KM-8442-01A-11R-2315-07	ACOT8|10005	799.9899
TCGA-KM-8442-01A-11R-2315-07	ACOT9|23597	358.3951
TCGA-KM-8442-01A-11R-2315-07	ACOX1|51	616.1059
TCGA-KM-8442-01A-11R-2315-07	ACOX2|8309	389.4134
TCGA-KM-8442-01A-11R-2315-07	ACOX3|8310	347.269
TCGA-KM-8442-01A-11R-2315-07	ACOXL|55289	2.3601
TCGA-KM-8442-01A-11R-2315-07	ACP1|52	1284.8955
TCGA-KM-8442-01A-11R-2315-07	ACP2|53	878.9616
TCGA-KM-8442-01A-11R-2315-07	ACP5|54	333.7829
TCGA-KM-8442-01A-11R-2315-07	ACP6|51205	80.2428
TCGA-KM-8442-01A-11R-2315-07	ACPL2|92370	226.2306
TCGA-KM-8442-01A-11R-2315-07	ACPP|55	469.3189
TCGA-KM-8442-01A-11R-2315-07	ACPT|93650	1.0115
TCGA-KM-8442-01A-11R-2315-07	ACRBP|84519	9.1032
TCGA-KM-8442-01A-11R-2315-07	ACRC|93953	7.0802
TCGA-KM-8442-01A-11R-2315-07	ACRV1|56	1.0115
TCGA-KM-8442-01A-11R-2315-07	ACR|49	2.0229
TCGA-KM-8442-01A-11R-2315-07	ACSBG1|23205	250.1686
TCGA-KM-8442-01A-11R-2315-07	ACSBG2|81616	3.0344
TCGA-KM-8442-01A-11R-2315-07	ACSF2|80221	282.1982
TCGA-KM-8442-01A-11R-2315-07	ACSF3|197322	624.0728
TCGA-KM-8442-01A-11R-2315-07	ACSL1|2180	12266.0148
TCGA-KM-8442-01A-11R-2315-07	ACSL3|2181	1966.2846
TCGA-KM-8442-01A-11R-2315-07	ACSL4|2182	1098.4491
TCGA-KM-8442-01A-11R-2315-07	ACSL5|51703	640.5934
TCGA-KM-8442-01A-11R-2315-07	ACSL6|23305	26.298
TCGA-KM-8442-01A-11R-2315-07	ACSM1|116285	5.0573
TCGA-KM-8442-01A-11R-2315-07	ACSM2A|123876	0
TCGA-KM-8442-01A-11R-2315-07	ACSM2B|348158	.3372
TCGA-KM-8442-01A-11R-2315-07	ACSM3|6296	1513.9514
TCGA-KM-8442-01A-11R-2315-07	ACSM4|341392	0
TCGA-KM-8442-01A-11R-2315-07	ACSM5|54988	8.0917
TCGA-KM-8442-01A-11R-2315-07	ACSS1|84532	2924.1403
TCGA-KM-8442-01A-11R-2315-07	ACSS2|55902	997.6399
TCGA-KM-8442-01A-11R-2315-07	ACSS3|79611	2507.7546
TCGA-KM-8442-01A-11R-2315-07	ACTA1|58	5.3945
TCGA-KM-8442-01A-11R-2315-07	ACTA2|59	1957.1881
TCGA-KM-8442-01A-11R-2315-07	ACTBL2|345651	12.8119
TCGA-KM-8442-01A-11R-2315-07	ACTB|60	104716.4531
TCGA-KM-8442-01A-11R-2315-07	ACTC1|70	152.731
TCGA-KM-8442-01A-11R-2315-07	ACTG1|71	46418.0715
TCGA-KM-8442-01A-11R-2315-07	ACTG2|72	132.1645
TCGA-KM-8442-01A-11R-2315-07	ACTL6A|86	476.7363
TCGA-KM-8442-01A-11R-2315-07	ACTL6B|51412	0
TCGA-KM-8442-01A-11R-2315-07	ACTL7A|10881	0
TCGA-KM-8442-01A-11R-2315-07	ACTL7B|10880	0
TCGA-KM-8442-01A-11R-2315-07	ACTL8|81569	0
TCGA-KM-8442-01A-11R-2315-07	ACTL9|284382	0
TCGA-KM-8442-01A-11R-2315-07	ACTN1|87	1714.4302
TCGA-KM-8442-01A-11R-2315-07	ACTN2|88	9.4403
TCGA-KM-8442-01A-11R-2315-07	ACTN3|89	1.3486
TCGA-KM-8442-01A-11R-2315-07	ACTN4|81	14552.4579
TCGA-KM-8442-01A-11R-2315-07	ACTR10|55860	1291.3014
TCGA-KM-8442-01A-11R-2315-07	ACTR1A|10121	1444.3695
TCGA-KM-8442-01A-11R-2315-07	ACTR1B|10120	1083.6143
TCGA-KM-8442-01A-11R-2315-07	ACTR2|10097	2587.6601
TCGA-KM-8442-01A-11R-2315-07	ACTR3B|57180	159.1369
TCGA-KM-8442-01A-11R-2315-07	ACTR3C|653857	239.7168
TCGA-KM-8442-01A-11R-2315-07	ACTR3|10096	2105.5293
TCGA-KM-8442-01A-11R-2315-07	ACTR5|79913	157.4511
TCGA-KM-8442-01A-11R-2315-07	ACTR6|64431	600.472
TCGA-KM-8442-01A-11R-2315-07	ACTR8|93973	577.8827
TCGA-KM-8442-01A-11R-2315-07	ACTRT1|139741	0
TCGA-KM-8442-01A-11R-2315-07	ACTRT2|140625	0
TCGA-KM-8442-01A-11R-2315-07	ACVR1B|91	3163.857
TCGA-KM-8442-01A-11R-2315-07	ACVR1C|130399	20.2293
TCGA-KM-8442-01A-11R-2315-07	ACVR1|90	1389.4134
TCGA-KM-8442-01A-11R-2315-07	ACVR2A|92	274.1065
TCGA-KM-8442-01A-11R-2315-07	ACVR2B|93	271.7465
TCGA-KM-8442-01A-11R-2315-07	ACVRL1|94	291.3014
TCGA-KM-8442-01A-11R-2315-07	ACY1|95	904.3223
TCGA-KM-8442-01A-11R-2315-07	ACY3|91703	2.3601
TCGA-KM-8442-01A-11R-2315-07	ACYP1|97	41.8071
TCGA-KM-8442-01A-11R-2315-07	ACYP2|98	185.7721
TCGA-KM-8442-01A-11R-2315-07	ADAD1|132612	0
TCGA-KM-8442-01A-11R-2315-07	ADAD2|161931	1.0115
TCGA-KM-8442-01A-11R-2315-07	ADAL|161823	258.2603
TCGA-KM-8442-01A-11R-2315-07	ADAM10|102	2469.6561
TCGA-KM-8442-01A-11R-2315-07	ADAM11|4185	3.0344
TCGA-KM-8442-01A-11R-2315-07	ADAM12|8038	163.5199
TCGA-KM-8442-01A-11R-2315-07	ADAM15|8751	429.5347
TCGA-KM-8442-01A-11R-2315-07	ADAM17|6868	308.1591
TCGA-KM-8442-01A-11R-2315-07	ADAM18|8749	0
TCGA-KM-8442-01A-11R-2315-07	ADAM19|8728	159.474
TCGA-KM-8442-01A-11R-2315-07	ADAM20|8748	5.0573
TCGA-KM-8442-01A-11R-2315-07	ADAM21P1|145241	0
TCGA-KM-8442-01A-11R-2315-07	ADAM21|8747	.6743
TCGA-KM-8442-01A-11R-2315-07	ADAM22|53616	44.8415
TCGA-KM-8442-01A-11R-2315-07	ADAM23|8745	40.4585
TCGA-KM-8442-01A-11R-2315-07	ADAM28|10863	44.8415
TCGA-KM-8442-01A-11R-2315-07	ADAM29|11086	0
TCGA-KM-8442-01A-11R-2315-07	ADAM2|2515	20.5664
TCGA-KM-8442-01A-11R-2315-07	ADAM30|11085	0
TCGA-KM-8442-01A-11R-2315-07	ADAM32|203102	14.4976
TCGA-KM-8442-01A-11R-2315-07	ADAM33|80332	.3372
TCGA-KM-8442-01A-11R-2315-07	ADAM3A|1587	0
TCGA-KM-8442-01A-11R-2315-07	ADAM5P|255926	0
TCGA-KM-8442-01A-11R-2315-07	ADAM6|8755	206.1362
TCGA-KM-8442-01A-11R-2315-07	ADAM7|8756	0
TCGA-KM-8442-01A-11R-2315-07	ADAM8|101	54.9562
TCGA-KM-8442-01A-11R-2315-07	ADAM9|8754	3274.4437
TCGA-KM-8442-01A-11R-2315-07	ADAMDEC1|27299	50.236
TCGA-KM-8442-01A-11R-2315-07	ADAMTS10|81794	25.6237
TCGA-KM-8442-01A-11R-2315-07	ADAMTS12|81792	34.0526
TCGA-KM-8442-01A-11R-2315-07	ADAMTS13|11093	212.4073
TCGA-KM-8442-01A-11R-2315-07	ADAMTS14|140766	7.7546
TCGA-KM-8442-01A-11R-2315-07	ADAMTS15|170689	7.0802
TCGA-KM-8442-01A-11R-2315-07	ADAMTS16|170690	20.9036
TCGA-KM-8442-01A-11R-2315-07	ADAMTS17|170691	57.3163
TCGA-KM-8442-01A-11R-2315-07	ADAMTS18|170692	347.9434
TCGA-KM-8442-01A-11R-2315-07	ADAMTS19|171019	0
TCGA-KM-8442-01A-11R-2315-07	ADAMTS1|9510	2101.1463
TCGA-KM-8442-01A-11R-2315-07	ADAMTS20|80070	0
TCGA-KM-8442-01A-11R-2315-07	ADAMTS2|9509	57.3163
TCGA-KM-8442-01A-11R-2315-07	ADAMTS3|9508	36.4127
TCGA-KM-8442-01A-11R-2315-07	ADAMTS4|9507	1193.5266
TCGA-KM-8442-01A-11R-2315-07	ADAMTS5|11096	1029.3324
TCGA-KM-8442-01A-11R-2315-07	ADAMTS6|11174	21.2407
TCGA-KM-8442-01A-11R-2315-07	ADAMTS7|11173	115.9811
TCGA-KM-8442-01A-11R-2315-07	ADAMTS8|11095	11.1261
TCGA-KM-8442-01A-11R-2315-07	ADAMTS9|56999	267.3635
TCGA-KM-8442-01A-11R-2315-07	ADAMTSL1|92949	3692.8523
TCGA-KM-8442-01A-11R-2315-07	ADAMTSL2|9719	175.9946
TCGA-KM-8442-01A-11R-2315-07	ADAMTSL3|57188	37.7613
TCGA-KM-8442-01A-11R-2315-07	ADAMTSL4|54507	95.7519
TCGA-KM-8442-01A-11R-2315-07	ADAMTSL5|339366	116.9926
TCGA-KM-8442-01A-11R-2315-07	ADAP1|11033	1163.5941
TCGA-KM-8442-01A-11R-2315-07	ADAP2|55803	91.3688
TCGA-KM-8442-01A-11R-2315-07	ADARB1|104	250.5057
TCGA-KM-8442-01A-11R-2315-07	ADARB2|105	0
TCGA-KM-8442-01A-11R-2315-07	ADAR|103	4065.408
TCGA-KM-8442-01A-11R-2315-07	ADAT1|23536	399.8651
TCGA-KM-8442-01A-11R-2315-07	ADAT2|134637	27.9838
TCGA-KM-8442-01A-11R-2315-07	ADAT3|113179	69.1167
TCGA-KM-8442-01A-11R-2315-07	ADA|100	37.7613
TCGA-KM-8442-01A-11R-2315-07	ADCK1|57143	348.6177
TCGA-KM-8442-01A-11R-2315-07	ADCK2|90956	1549.9157
TCGA-KM-8442-01A-11R-2315-07	ADCK4|79934	780.8496
TCGA-KM-8442-01A-11R-2315-07	ADCK5|203054	193.1895
TCGA-KM-8442-01A-11R-2315-07	ADCY10|55811	1.6858
TCGA-KM-8442-01A-11R-2315-07	ADCY1|107	104.855
TCGA-KM-8442-01A-11R-2315-07	ADCY2|108	.3372
TCGA-KM-8442-01A-11R-2315-07	ADCY3|109	176.8409
TCGA-KM-8442-01A-11R-2315-07	ADCY4|196883	82.94
TCGA-KM-8442-01A-11R-2315-07	ADCY5|111	452.7984
TCGA-KM-8442-01A-11R-2315-07	ADCY6|112	2219.1504
TCGA-KM-8442-01A-11R-2315-07	ADCY7|113	358.7323
TCGA-KM-8442-01A-11R-2315-07	ADCY8|114	0
TCGA-KM-8442-01A-11R-2315-07	ADCY9|115	434.592
TCGA-KM-8442-01A-11R-2315-07	ADCYAP1R1|117	.3372
TCGA-KM-8442-01A-11R-2315-07	ADCYAP1|116	3782.5354
TCGA-KM-8442-01A-11R-2315-07	ADC|113451	12.4747
TCGA-KM-8442-01A-11R-2315-07	ADD1|118	6753.5401
TCGA-KM-8442-01A-11R-2315-07	ADD2|119	5.7316
TCGA-KM-8442-01A-11R-2315-07	ADD3|120	1595.4147
TCGA-KM-8442-01A-11R-2315-07	ADH1A|124	0
TCGA-KM-8442-01A-11R-2315-07	ADH1B|125	22.5893
TCGA-KM-8442-01A-11R-2315-07	ADH1C|126	209.3729
TCGA-KM-8442-01A-11R-2315-07	ADH4|127	1.0115
TCGA-KM-8442-01A-11R-2315-07	ADH5|128	2786.2441
TCGA-KM-8442-01A-11R-2315-07	ADH6|130	5.7316
TCGA-KM-8442-01A-11R-2315-07	ADH7|131	.3372
TCGA-KM-8442-01A-11R-2315-07	ADHFE1|137872	295.6844
TCGA-KM-8442-01A-11R-2315-07	ADI1|55256	1326.3655
TCGA-KM-8442-01A-11R-2315-07	ADIG|149685	2.3601
TCGA-KM-8442-01A-11R-2315-07	ADIPOQ|9370	0
TCGA-KM-8442-01A-11R-2315-07	ADIPOR1|51094	1612.9467
TCGA-KM-8442-01A-11R-2315-07	ADIPOR2|79602	5257.2488
TCGA-KM-8442-01A-11R-2315-07	ADK|132	198.584
TCGA-KM-8442-01A-11R-2315-07	ADM2|79924	1531.3554
TCGA-KM-8442-01A-11R-2315-07	ADM|133	3535.7384
TCGA-KM-8442-01A-11R-2315-07	ADNP2|22850	1530.0067
TCGA-KM-8442-01A-11R-2315-07	ADNP|23394	3178.0175
TCGA-KM-8442-01A-11R-2315-07	ADORA1|134	41.47
TCGA-KM-8442-01A-11R-2315-07	ADORA2A|135	59.3257
TCGA-KM-8442-01A-11R-2315-07	ADORA2B|136	2.6972
TCGA-KM-8442-01A-11R-2315-07	ADORA3|140	24.9494
TCGA-KM-8442-01A-11R-2315-07	ADO|84890	414.6999
TCGA-KM-8442-01A-11R-2315-07	ADPGK|83440	1443.3581
TCGA-KM-8442-01A-11R-2315-07	ADPRHL1|113622	16.1834
TCGA-KM-8442-01A-11R-2315-07	ADPRHL2|54936	578.2198
TCGA-KM-8442-01A-11R-2315-07	ADPRH|141	184.4235
TCGA-KM-8442-01A-11R-2315-07	ADRA1A|148	0
TCGA-KM-8442-01A-11R-2315-07	ADRA1B|147	6.0688
TCGA-KM-8442-01A-11R-2315-07	ADRA1D|146	3.0344
TCGA-KM-8442-01A-11R-2315-07	ADRA2A|150	6.7431
TCGA-KM-8442-01A-11R-2315-07	ADRA2B|151	25.9609
TCGA-KM-8442-01A-11R-2315-07	ADRA2C|152	13.149
TCGA-KM-8442-01A-11R-2315-07	ADRB1|153	.3372
TCGA-KM-8442-01A-11R-2315-07	ADRB2|154	91.706
TCGA-KM-8442-01A-11R-2315-07	ADRB3|155	0
TCGA-KM-8442-01A-11R-2315-07	ADRBK1|156	1835.4686
TCGA-KM-8442-01A-11R-2315-07	ADRBK2|157	125.7586
TCGA-KM-8442-01A-11R-2315-07	ADRM1|11047	1342.5489
TCGA-KM-8442-01A-11R-2315-07	ADSL|158	702.967
TCGA-KM-8442-01A-11R-2315-07	ADSSL1|122622	143.2906
TCGA-KM-8442-01A-11R-2315-07	ADSS|159	1071.4767
TCGA-KM-8442-01A-11R-2315-07	AEBP1|165	1039.7842
TCGA-KM-8442-01A-11R-2315-07	AEBP2|121536	1272.4208
TCGA-KM-8442-01A-11R-2315-07	AEN|64782	1383.6817
TCGA-KM-8442-01A-11R-2315-07	AES|166	13658.1254
TCGA-KM-8442-01A-11R-2315-07	AFAP1L1|134265	190.8294
TCGA-KM-8442-01A-11R-2315-07	AFAP1L2|84632	193.1895
TCGA-KM-8442-01A-11R-2315-07	AFAP1|60312	174.6426
TCGA-KM-8442-01A-11R-2315-07	AFARP1|246182	.6743
TCGA-KM-8442-01A-11R-2315-07	AFF1|4299	3755.563
TCGA-KM-8442-01A-11R-2315-07	AFF2|2334	1.6858
TCGA-KM-8442-01A-11R-2315-07	AFF3|3899	10.1146
TCGA-KM-8442-01A-11R-2315-07	AFF4|27125	2500.3372
TCGA-KM-8442-01A-11R-2315-07	AFG3L1|172	228.9278
TCGA-KM-8442-01A-11R-2315-07	AFG3L2|10939	6219.3695
TCGA-KM-8442-01A-11R-2315-07	AFMID|125061	137.559
TCGA-KM-8442-01A-11R-2315-07	AFM|173	0
TCGA-KM-8442-01A-11R-2315-07	AFP|174	.3372
TCGA-KM-8442-01A-11R-2315-07	AFTPH|54812	1028.321
TCGA-KM-8442-01A-11R-2315-07	AG2|387763	1700.2697
TCGA-KM-8442-01A-11R-2315-07	AGAP11|119385	75.5327
TCGA-KM-8442-01A-11R-2315-07	AGAP1|116987	180.3776
TCGA-KM-8442-01A-11R-2315-07	AGAP2|116986	26.4869
TCGA-KM-8442-01A-11R-2315-07	AGAP3|116988	1175.3203
TCGA-KM-8442-01A-11R-2315-07	AGAP4|119016	95.7519
TCGA-KM-8442-01A-11R-2315-07	AGAP5|729092	15.6001
TCGA-KM-8442-01A-11R-2315-07	AGAP6|414189	38.7728
TCGA-KM-8442-01A-11R-2315-07	AGAP7|653268	3.3715
TCGA-KM-8442-01A-11R-2315-07	AGAP8|728404	7.7546
TCGA-KM-8442-01A-11R-2315-07	AGA|175	326.0283
TCGA-KM-8442-01A-11R-2315-07	AGBL1|123624	0
TCGA-KM-8442-01A-11R-2315-07	AGBL2|79841	13.149
TCGA-KM-8442-01A-11R-2315-07	AGBL3|340351	2.6972
TCGA-KM-8442-01A-11R-2315-07	AGBL4|84871	2.6972
TCGA-KM-8442-01A-11R-2315-07	AGBL5|60509	330.7552
TCGA-KM-8442-01A-11R-2315-07	AGER|177	19.555
TCGA-KM-8442-01A-11R-2315-07	AGFG1|3267	1197.5725
TCGA-KM-8442-01A-11R-2315-07	AGFG2|3268	641.2677
TCGA-KM-8442-01A-11R-2315-07	AGGF1|55109	537.7613
TCGA-KM-8442-01A-11R-2315-07	AGK|55750	1073.4997
TCGA-KM-8442-01A-11R-2315-07	AGL|178	1241.0654
TCGA-KM-8442-01A-11R-2315-07	AGMAT|79814	44.1672
TCGA-KM-8442-01A-11R-2315-07	AGPAT1|10554	1150.1753
TCGA-KM-8442-01A-11R-2315-07	AGPAT2|10555	2704.6527
TCGA-KM-8442-01A-11R-2315-07	AGPAT3|56894	3132.8388
TCGA-KM-8442-01A-11R-2315-07	AGPAT4|56895	31.0182
TCGA-KM-8442-01A-11R-2315-07	AGPAT5|55326	1634.8618
TCGA-KM-8442-01A-11R-2315-07	AGPAT6|137964	3884.6932
TCGA-KM-8442-01A-11R-2315-07	AGPAT9|84803	3893.4592
TCGA-KM-8442-01A-11R-2315-07	AGPHD1|123688	28.6581
TCGA-KM-8442-01A-11R-2315-07	AGPS|8540	599.4606
TCGA-KM-8442-01A-11R-2315-07	AGR2|10551	0
TCGA-KM-8442-01A-11R-2315-07	AGR3|155465	.3372
TCGA-KM-8442-01A-11R-2315-07	AGRN|375790	5172.6231
TCGA-KM-8442-01A-11R-2315-07	AGRP|181	3.7087
TCGA-KM-8442-01A-11R-2315-07	AGTPBP1|23287	120.027
TCGA-KM-8442-01A-11R-2315-07	AGTR1|185	20.2293
TCGA-KM-8442-01A-11R-2315-07	AGTR2|186	0
TCGA-KM-8442-01A-11R-2315-07	AGTRAP|57085	185.4349
TCGA-KM-8442-01A-11R-2315-07	AGT|183	15.5091
TCGA-KM-8442-01A-11R-2315-07	AGXT2L1|64850	.3372
TCGA-KM-8442-01A-11R-2315-07	AGXT2L2|85007	229.8045
TCGA-KM-8442-01A-11R-2315-07	AGXT2|64902	0
TCGA-KM-8442-01A-11R-2315-07	AGXT|189	19.2178
TCGA-KM-8442-01A-11R-2315-07	AHCTF1|25909	615.9811
TCGA-KM-8442-01A-11R-2315-07	AHCYL1|10768	3111.5981
TCGA-KM-8442-01A-11R-2315-07	AHCYL2|23382	3592.0432
TCGA-KM-8442-01A-11R-2315-07	AHCY|191	1989.5482
TCGA-KM-8442-01A-11R-2315-07	AHDC1|27245	347.9434
TCGA-KM-8442-01A-11R-2315-07	AHI1|54806	103.1693
TCGA-KM-8442-01A-11R-2315-07	AHNAK2|113146	1957.1814
TCGA-KM-8442-01A-11R-2315-07	AHNAK|79026	31666.2171
TCGA-KM-8442-01A-11R-2315-07	AHRR|57491	40.1214
TCGA-KM-8442-01A-11R-2315-07	AHR|196	893.122
TCGA-KM-8442-01A-11R-2315-07	AHSA1|10598	3721.5105
TCGA-KM-8442-01A-11R-2315-07	AHSA2|130872	219.8247
TCGA-KM-8442-01A-11R-2315-07	AHSG|197	0
TCGA-KM-8442-01A-11R-2315-07	AHSP|51327	0
TCGA-KM-8442-01A-11R-2315-07	AICDA|57379	0
TCGA-KM-8442-01A-11R-2315-07	AIDA|64853	311.0148
TCGA-KM-8442-01A-11R-2315-07	AIF1L|83543	983.1423
TCGA-KM-8442-01A-11R-2315-07	AIF1|199	128.1187
TCGA-KM-8442-01A-11R-2315-07	AIFM1|9131	3080.9171
TCGA-KM-8442-01A-11R-2315-07	AIFM2|84883	554.2819
TCGA-KM-8442-01A-11R-2315-07	AIFM3|150209	48.1288
TCGA-KM-8442-01A-11R-2315-07	AIG1|51390	431.8948
TCGA-KM-8442-01A-11R-2315-07	AIM1L|55057	1.3486
TCGA-KM-8442-01A-11R-2315-07	AIM1|202	910.9912
TCGA-KM-8442-01A-11R-2315-07	AIM2|9447	.3372
TCGA-KM-8442-01A-11R-2315-07	AIMP1|9255	1270.3304
TCGA-KM-8442-01A-11R-2315-07	AIMP2|7965	909.1504
TCGA-KM-8442-01A-11R-2315-07	AIPL1|23746	0
TCGA-KM-8442-01A-11R-2315-07	AIP|9049	1045.1787
TCGA-KM-8442-01A-11R-2315-07	AIRE|326	0
TCGA-KM-8442-01A-11R-2315-07	AJAP1|55966	4.0459
TCGA-KM-8442-01A-11R-2315-07	AK1|203	836.8173
TCGA-KM-8442-01A-11R-2315-07	AK2|204	1225.2192
TCGA-KM-8442-01A-11R-2315-07	AK3L1|205	59.002
TCGA-KM-8442-01A-11R-2315-07	AK3|50808	2059.002
TCGA-KM-8442-01A-11R-2315-07	AK5|26289	1.0115
TCGA-KM-8442-01A-11R-2315-07	AK7|122481	74.174
TCGA-KM-8442-01A-11R-2315-07	AKAP10|11216	398.5165
TCGA-KM-8442-01A-11R-2315-07	AKAP11|11215	953.8098
TCGA-KM-8442-01A-11R-2315-07	AKAP12|9590	264.3291
TCGA-KM-8442-01A-11R-2315-07	AKAP13|11214	3555.9676
TCGA-KM-8442-01A-11R-2315-07	AKAP14|158798	.3372
TCGA-KM-8442-01A-11R-2315-07	AKAP1|8165	2017.8692
TCGA-KM-8442-01A-11R-2315-07	AKAP2|11217	4588.5536
TCGA-KM-8442-01A-11R-2315-07	AKAP3|10566	10.7889
TCGA-KM-8442-01A-11R-2315-07	AKAP4|8852	1.6858
TCGA-KM-8442-01A-11R-2315-07	AKAP5|9495	29.3324
TCGA-KM-8442-01A-11R-2315-07	AKAP6|9472	742.0769
TCGA-KM-8442-01A-11R-2315-07	AKAP7|9465	124.7471
TCGA-KM-8442-01A-11R-2315-07	AKAP8L|26993	785.9069
TCGA-KM-8442-01A-11R-2315-07	AKAP8|10270	746.1227
TCGA-KM-8442-01A-11R-2315-07	AKAP9|10142	5868.1726
TCGA-KM-8442-01A-11R-2315-07	AKD1|221264	57.9906
TCGA-KM-8442-01A-11R-2315-07	AKIRIN1|79647	1070.1281
TCGA-KM-8442-01A-11R-2315-07	AKIRIN2|55122	577.8827
TCGA-KM-8442-01A-11R-2315-07	AKNAD1|254268	.3372
TCGA-KM-8442-01A-11R-2315-07	AKNA|80709	1453.8098
TCGA-KM-8442-01A-11R-2315-07	AKR1A1|10327	968.6446
TCGA-KM-8442-01A-11R-2315-07	AKR1B10|57016	.6743
TCGA-KM-8442-01A-11R-2315-07	AKR1B15|441282	0
TCGA-KM-8442-01A-11R-2315-07	AKR1B1|231	1828.3884
TCGA-KM-8442-01A-11R-2315-07	AKR1C1|1645	839.5145
TCGA-KM-8442-01A-11R-2315-07	AKR1C2|1646	16.1834
TCGA-KM-8442-01A-11R-2315-07	AKR1C3|8644	11.8004
TCGA-KM-8442-01A-11R-2315-07	AKR1C4|1109	.3372
TCGA-KM-8442-01A-11R-2315-07	AKR1CL1|340811	0
TCGA-KM-8442-01A-11R-2315-07	AKR1D1|6718	1.6858
TCGA-KM-8442-01A-11R-2315-07	AKR1E2|83592	18.2063
TCGA-KM-8442-01A-11R-2315-07	AKR7A2|8574	658.4626
TCGA-KM-8442-01A-11R-2315-07	AKR7A3|22977	2.6972
TCGA-KM-8442-01A-11R-2315-07	AKR7L|246181	3.3715
TCGA-KM-8442-01A-11R-2315-07	AKT1S1|84335	824.3425
TCGA-KM-8442-01A-11R-2315-07	AKT1|207	5462.913
TCGA-KM-8442-01A-11R-2315-07	AKT2|208	4477.4107
TCGA-KM-8442-01A-11R-2315-07	AKT3|10000	1250.1686
TCGA-KM-8442-01A-11R-2315-07	AKTIP|64400	1391.9016
TCGA-KM-8442-01A-11R-2315-07	ALAD|210	1182.4005
TCGA-KM-8442-01A-11R-2315-07	ALAS1|211	3053.9447
TCGA-KM-8442-01A-11R-2315-07	ALAS2|212	.3372
TCGA-KM-8442-01A-11R-2315-07	ALB|213	4.383
TCGA-KM-8442-01A-11R-2315-07	ALCAM|214	460.2158
TCGA-KM-8442-01A-11R-2315-07	ALDH16A1|126133	422.4545
TCGA-KM-8442-01A-11R-2315-07	ALDH18A1|5832	1168.9144
TCGA-KM-8442-01A-11R-2315-07	ALDH1A1|216	1109.5752
TCGA-KM-8442-01A-11R-2315-07	ALDH1A2|8854	929.5347
TCGA-KM-8442-01A-11R-2315-07	ALDH1A3|220	109.2043
TCGA-KM-8442-01A-11R-2315-07	ALDH1B1|219	1159.474
TCGA-KM-8442-01A-11R-2315-07	ALDH1L1|10840	3170.6001
TCGA-KM-8442-01A-11R-2315-07	ALDH1L2|160428	667.9029
TCGA-KM-8442-01A-11R-2315-07	ALDH2|217	1956.5071
TCGA-KM-8442-01A-11R-2315-07	ALDH3A1|218	6.4059
TCGA-KM-8442-01A-11R-2315-07	ALDH3A2|224	1249.8314
TCGA-KM-8442-01A-11R-2315-07	ALDH3B1|221	174.3088
TCGA-KM-8442-01A-11R-2315-07	ALDH3B2|222	84.9629
TCGA-KM-8442-01A-11R-2315-07	ALDH4A1|8659	488.8739
TCGA-KM-8442-01A-11R-2315-07	ALDH5A1|7915	703.3041
TCGA-KM-8442-01A-11R-2315-07	ALDH6A1|4329	1587.2657
TCGA-KM-8442-01A-11R-2315-07	ALDH7A1|501	873.5671
TCGA-KM-8442-01A-11R-2315-07	ALDH8A1|64577	1.0115
TCGA-KM-8442-01A-11R-2315-07	ALDH9A1|223	1089.3459
TCGA-KM-8442-01A-11R-2315-07	ALDOA|226	32272.4208
TCGA-KM-8442-01A-11R-2315-07	ALDOB|229	1.3486
TCGA-KM-8442-01A-11R-2315-07	ALDOC|230	106.2036
TCGA-KM-8442-01A-11R-2315-07	ALG10B|144245	392.4477
TCGA-KM-8442-01A-11R-2315-07	ALG10|84920	132.8388
TCGA-KM-8442-01A-11R-2315-07	ALG11|440138	27.9838
TCGA-KM-8442-01A-11R-2315-07	ALG12|79087	1080.5799
TCGA-KM-8442-01A-11R-2315-07	ALG13|79868	627.1072
TCGA-KM-8442-01A-11R-2315-07	ALG14|199857	122.3871
TCGA-KM-8442-01A-11R-2315-07	ALG1L2|644974	0
TCGA-KM-8442-01A-11R-2315-07	ALG1L|200810	9.0459
TCGA-KM-8442-01A-11R-2315-07	ALG1|56052	677.8692
TCGA-KM-8442-01A-11R-2315-07	ALG2|85365	1725.2192
TCGA-KM-8442-01A-11R-2315-07	ALG3|10195	764.6662
TCGA-KM-8442-01A-11R-2315-07	ALG5|29880	385.3675
TCGA-KM-8442-01A-11R-2315-07	ALG6|29929	95.7519
TCGA-KM-8442-01A-11R-2315-07	ALG8|79053	645.6507
TCGA-KM-8442-01A-11R-2315-07	ALG9|79796	519.2178
TCGA-KM-8442-01A-11R-2315-07	ALKBH1|8846	316.2508
TCGA-KM-8442-01A-11R-2315-07	ALKBH2|121642	130.4788
TCGA-KM-8442-01A-11R-2315-07	ALKBH3|221120	475.3877
TCGA-KM-8442-01A-11R-2315-07	ALKBH4|54784	282.7984
TCGA-KM-8442-01A-11R-2315-07	ALKBH5|54890	1517.8287
TCGA-KM-8442-01A-11R-2315-07	ALKBH6|84964	216.7903
TCGA-KM-8442-01A-11R-2315-07	ALKBH7|84266	1053.2704
TCGA-KM-8442-01A-11R-2315-07	ALKBH8|91801	201.6183
TCGA-KM-8442-01A-11R-2315-07	ALK|238	3.3715
TCGA-KM-8442-01A-11R-2315-07	ALLC|55821	0
TCGA-KM-8442-01A-11R-2315-07	ALMS1P|200420	.6743
TCGA-KM-8442-01A-11R-2315-07	ALMS1|7840	365.1382
TCGA-KM-8442-01A-11R-2315-07	ALOX12B|242	.3372
TCGA-KM-8442-01A-11R-2315-07	ALOX12P2|245	25.9609
TCGA-KM-8442-01A-11R-2315-07	ALOX12|239	4.383
TCGA-KM-8442-01A-11R-2315-07	ALOX15B|247	2.6972
TCGA-KM-8442-01A-11R-2315-07	ALOX15|246	0
TCGA-KM-8442-01A-11R-2315-07	ALOX5AP|241	88.3345
TCGA-KM-8442-01A-11R-2315-07	ALOX5|240	165.2057
TCGA-KM-8442-01A-11R-2315-07	ALOXE3|59344	3.3715
TCGA-KM-8442-01A-11R-2315-07	ALPI|248	0
TCGA-KM-8442-01A-11R-2315-07	ALPK1|80216	428.5233
TCGA-KM-8442-01A-11R-2315-07	ALPK2|115701	15.8463
TCGA-KM-8442-01A-11R-2315-07	ALPK3|57538	4273.4322
TCGA-KM-8442-01A-11R-2315-07	ALPL|249	65.7451
TCGA-KM-8442-01A-11R-2315-07	ALPPL2|251	0
TCGA-KM-8442-01A-11R-2315-07	ALPP|250	.3372
TCGA-KM-8442-01A-11R-2315-07	ALS2CL|259173	1876.6015
TCGA-KM-8442-01A-11R-2315-07	ALS2CR11|151254	11.1261
TCGA-KM-8442-01A-11R-2315-07	ALS2CR12|130540	1.3486
TCGA-KM-8442-01A-11R-2315-07	ALS2CR4|65062	135.1989
TCGA-KM-8442-01A-11R-2315-07	ALS2CR8|79800	141.942
TCGA-KM-8442-01A-11R-2315-07	ALS2|57679	480.7822
TCGA-KM-8442-01A-11R-2315-07	ALX1|8092	0
TCGA-KM-8442-01A-11R-2315-07	ALX3|257	26.298
TCGA-KM-8442-01A-11R-2315-07	ALX4|60529	1.6858
TCGA-KM-8442-01A-11R-2315-07	AMAC1L2|83650	1.0115
TCGA-KM-8442-01A-11R-2315-07	AMAC1L3|643664	.3372
TCGA-KM-8442-01A-11R-2315-07	AMAC1|146861	0
TCGA-KM-8442-01A-11R-2315-07	AMACR|23600	84.9629
TCGA-KM-8442-01A-11R-2315-07	AMBN|258	.3372
TCGA-KM-8442-01A-11R-2315-07	AMBP|259	7.0802
TCGA-KM-8442-01A-11R-2315-07	AMBRA1|55626	1757.2488
TCGA-KM-8442-01A-11R-2315-07	AMD1|262	1260.563
TCGA-KM-8442-01A-11R-2315-07	AMDHD1|144193	2.6972
TCGA-KM-8442-01A-11R-2315-07	AMDHD2|51005	306.8847
TCGA-KM-8442-01A-11R-2315-07	AMELX|265	0
TCGA-KM-8442-01A-11R-2315-07	AMELY|266	0
TCGA-KM-8442-01A-11R-2315-07	AMFR|267	7066.7566
TCGA-KM-8442-01A-11R-2315-07	AMHR2|269	0
TCGA-KM-8442-01A-11R-2315-07	AMH|268	4.7202
TCGA-KM-8442-01A-11R-2315-07	AMICA1|120425	20.9036
TCGA-KM-8442-01A-11R-2315-07	AMIGO1|57463	96.089
TCGA-KM-8442-01A-11R-2315-07	AMIGO2|347902	3543.149
TCGA-KM-8442-01A-11R-2315-07	AMIGO3|386724	159.474
TCGA-KM-8442-01A-11R-2315-07	AMMECR1L|83607	520.9036
TCGA-KM-8442-01A-11R-2315-07	AMMECR1|9949	185.7721
TCGA-KM-8442-01A-11R-2315-07	AMN1|196394	273.0951
TCGA-KM-8442-01A-11R-2315-07	AMN|81693	30.3439
TCGA-KM-8442-01A-11R-2315-07	AMOTL1|154810	661.1598
TCGA-KM-8442-01A-11R-2315-07	AMOTL2|51421	6666.2171
TCGA-KM-8442-01A-11R-2315-07	AMOT|154796	1344.2347
TCGA-KM-8442-01A-11R-2315-07	AMPD1|270	0
TCGA-KM-8442-01A-11R-2315-07	AMPD2|271	378.6244
TCGA-KM-8442-01A-11R-2315-07	AMPD3|272	2298.3817
TCGA-KM-8442-01A-11R-2315-07	AMPH|273	.6743
TCGA-KM-8442-01A-11R-2315-07	AMTN|401138	153.7424
TCGA-KM-8442-01A-11R-2315-07	AMT|275	612.4107
TCGA-KM-8442-01A-11R-2315-07	AMY1A|276	1.0115
TCGA-KM-8442-01A-11R-2315-07	AMY2A|279	.6743
TCGA-KM-8442-01A-11R-2315-07	AMY2B|280	27.468
TCGA-KM-8442-01A-11R-2315-07	AMZ1|155185	6.4059
TCGA-KM-8442-01A-11R-2315-07	AMZ2P1|201283	135.8732
TCGA-KM-8442-01A-11R-2315-07	AMZ2|51321	1009.7775
TCGA-KM-8442-01A-11R-2315-07	ANAPC10|10393	162.1713
TCGA-KM-8442-01A-11R-2315-07	ANAPC11|51529	878.6244
TCGA-KM-8442-01A-11R-2315-07	ANAPC13|25847	2354.9292
TCGA-KM-8442-01A-11R-2315-07	ANAPC16|119504	1609.238
TCGA-KM-8442-01A-11R-2315-07	ANAPC1|64682	484.8281
TCGA-KM-8442-01A-11R-2315-07	ANAPC2|29882	1048.2131
TCGA-KM-8442-01A-11R-2315-07	ANAPC4|29945	330.4113
TCGA-KM-8442-01A-11R-2315-07	ANAPC5|51433	2692.178
TCGA-KM-8442-01A-11R-2315-07	ANAPC7|51434	643.2906
TCGA-KM-8442-01A-11R-2315-07	ANGEL1|23357	996.9656
TCGA-KM-8442-01A-11R-2315-07	ANGEL2|90806	404.9225
TCGA-KM-8442-01A-11R-2315-07	ANGPT1|284	1034.0526
TCGA-KM-8442-01A-11R-2315-07	ANGPT2|285	428.1861
TCGA-KM-8442-01A-11R-2315-07	ANGPT4|51378	.6743
TCGA-KM-8442-01A-11R-2315-07	ANGPTL1|9068	950.1011
TCGA-KM-8442-01A-11R-2315-07	ANGPTL2|23452	423.4659
TCGA-KM-8442-01A-11R-2315-07	ANGPTL3|27329	2.0229
TCGA-KM-8442-01A-11R-2315-07	ANGPTL4|51129	171.2744
TCGA-KM-8442-01A-11R-2315-07	ANGPTL5|253935	0
TCGA-KM-8442-01A-11R-2315-07	ANGPTL6|83854	1.6959
TCGA-KM-8442-01A-11R-2315-07	ANGPTL7|10218	12.4747
TCGA-KM-8442-01A-11R-2315-07	ANG|283	29.3594
TCGA-KM-8442-01A-11R-2315-07	ANK1|286	11.8004
TCGA-KM-8442-01A-11R-2315-07	ANK2|287	24.6123
TCGA-KM-8442-01A-11R-2315-07	ANK3|288	1543.8301
TCGA-KM-8442-01A-11R-2315-07	ANKAR|150709	22.5893
TCGA-KM-8442-01A-11R-2315-07	ANKDD1A|348094	70.4653
TCGA-KM-8442-01A-11R-2315-07	ANKFN1|162282	0
TCGA-KM-8442-01A-11R-2315-07	ANKFY1|51479	1283.5469
TCGA-KM-8442-01A-11R-2315-07	ANKHD1-EIF4EBP3|404734	611.1699
TCGA-KM-8442-01A-11R-2315-07	ANKHD1|54882	955.8766
TCGA-KM-8442-01A-11R-2315-07	ANKH|56172	96.7633
TCGA-KM-8442-01A-11R-2315-07	ANKIB1|54467	1084.2886
TCGA-KM-8442-01A-11R-2315-07	ANKK1|255239	2.3601
TCGA-KM-8442-01A-11R-2315-07	ANKLE1|126549	3.122
TCGA-KM-8442-01A-11R-2315-07	ANKLE2|23141	1665.2057
TCGA-KM-8442-01A-11R-2315-07	ANKMY1|51281	140.2562
TCGA-KM-8442-01A-11R-2315-07	ANKMY2|57037	1027.3095
TCGA-KM-8442-01A-11R-2315-07	ANKRA2|57763	249.8314
TCGA-KM-8442-01A-11R-2315-07	ANKRD10|55608	489.292
TCGA-KM-8442-01A-11R-2315-07	ANKRD11|29123	4380.0775
TCGA-KM-8442-01A-11R-2315-07	ANKRD12|23253	1630.8159
TCGA-KM-8442-01A-11R-2315-07	ANKRD13A|88455	3489.2111
TCGA-KM-8442-01A-11R-2315-07	ANKRD13B|124930	8.0917
TCGA-KM-8442-01A-11R-2315-07	ANKRD13C|81573	475.7249
TCGA-KM-8442-01A-11R-2315-07	ANKRD13D|338692	460.5529
TCGA-KM-8442-01A-11R-2315-07	ANKRD16|54522	89.7707
TCGA-KM-8442-01A-11R-2315-07	ANKRD17|26057	3041.47
TCGA-KM-8442-01A-11R-2315-07	ANKRD19|138649	35.0641
TCGA-KM-8442-01A-11R-2315-07	ANKRD1|27063	234.6595
TCGA-KM-8442-01A-11R-2315-07	ANKRD20A3|441425	12.8119
TCGA-KM-8442-01A-11R-2315-07	ANKRD20A4|728747	3.0344
TCGA-KM-8442-01A-11R-2315-07	ANKRD20B|729171	6.0688
TCGA-KM-8442-01A-11R-2315-07	ANKRD22|118932	80.5799
TCGA-KM-8442-01A-11R-2315-07	ANKRD23|200539	13.8233
TCGA-KM-8442-01A-11R-2315-07	ANKRD24|170961	18.5435
TCGA-KM-8442-01A-11R-2315-07	ANKRD26P1|124149	0
TCGA-KM-8442-01A-11R-2315-07	ANKRD26|22852	211.0587
TCGA-KM-8442-01A-11R-2315-07	ANKRD27|84079	1251.18
TCGA-KM-8442-01A-11R-2315-07	ANKRD28|23243	1604.5179
TCGA-KM-8442-01A-11R-2315-07	ANKRD29|147463	939.3122
TCGA-KM-8442-01A-11R-2315-07	ANKRD2|26287	3.7087
TCGA-KM-8442-01A-11R-2315-07	ANKRD30A|91074	17.532
TCGA-KM-8442-01A-11R-2315-07	ANKRD30B|374860	0
TCGA-KM-8442-01A-11R-2315-07	ANKRD31|256006	4.0459
TCGA-KM-8442-01A-11R-2315-07	ANKRD32|84250	22.9265
TCGA-KM-8442-01A-11R-2315-07	ANKRD33|341405	1.6858
TCGA-KM-8442-01A-11R-2315-07	ANKRD34A|284615	4.383
TCGA-KM-8442-01A-11R-2315-07	ANKRD34B|340120	8.766
TCGA-KM-8442-01A-11R-2315-07	ANKRD34C|390616	0
TCGA-KM-8442-01A-11R-2315-07	ANKRD35|148741	7.0802
TCGA-KM-8442-01A-11R-2315-07	ANKRD36BP1|84832	65.7451
TCGA-KM-8442-01A-11R-2315-07	ANKRD36B|57730	8.766
TCGA-KM-8442-01A-11R-2315-07	ANKRD36|375248	44.5044
TCGA-KM-8442-01A-11R-2315-07	ANKRD37|353322	482.2589
TCGA-KM-8442-01A-11R-2315-07	ANKRD39|51239	56.6419
TCGA-KM-8442-01A-11R-2315-07	ANKRD40|91369	1024.9494
TCGA-KM-8442-01A-11R-2315-07	ANKRD42|338699	217.8018
TCGA-KM-8442-01A-11R-2315-07	ANKRD43|134548	438.6379
TCGA-KM-8442-01A-11R-2315-07	ANKRD44|91526	112.6096
TCGA-KM-8442-01A-11R-2315-07	ANKRD45|339416	14.4976
TCGA-KM-8442-01A-11R-2315-07	ANKRD46|157567	668.2873
TCGA-KM-8442-01A-11R-2315-07	ANKRD49|54851	282.8726
TCGA-KM-8442-01A-11R-2315-07	ANKRD50|57182	680.7148
TCGA-KM-8442-01A-11R-2315-07	ANKRD52|283373	1385.0303
TCGA-KM-8442-01A-11R-2315-07	ANKRD53|79998	8.0917
TCGA-KM-8442-01A-11R-2315-07	ANKRD54|129138	533.3783
TCGA-KM-8442-01A-11R-2315-07	ANKRD55|79722	0
TCGA-KM-8442-01A-11R-2315-07	ANKRD56|345079	544.8415
TCGA-KM-8442-01A-11R-2315-07	ANKRD57|65124	863.7896
TCGA-KM-8442-01A-11R-2315-07	ANKRD58|347454	16.5206
TCGA-KM-8442-01A-11R-2315-07	ANKRD5|63926	210.3844
TCGA-KM-8442-01A-11R-2315-07	ANKRD6|22881	106.9791
TCGA-KM-8442-01A-11R-2315-07	ANKRD7|56311	7.0802
TCGA-KM-8442-01A-11R-2315-07	ANKRD9|122416	595.7519
TCGA-KM-8442-01A-11R-2315-07	ANKS1A|23294	918.7458
TCGA-KM-8442-01A-11R-2315-07	ANKS1B|56899	5.7316
TCGA-KM-8442-01A-11R-2315-07	ANKS3|124401	365.8125
TCGA-KM-8442-01A-11R-2315-07	ANKS4B|257629	0
TCGA-KM-8442-01A-11R-2315-07	ANKS6|203286	730.2765
TCGA-KM-8442-01A-11R-2315-07	ANKZF1|55139	206.6757
TCGA-KM-8442-01A-11R-2315-07	ANLN|54443	24.2751
TCGA-KM-8442-01A-11R-2315-07	ANO10|55129	2222.8591
TCGA-KM-8442-01A-11R-2315-07	ANO1|55107	157.4511
TCGA-KM-8442-01A-11R-2315-07	ANO2|57101	26.298
TCGA-KM-8442-01A-11R-2315-07	ANO3|63982	5.0573
TCGA-KM-8442-01A-11R-2315-07	ANO4|121601	3.3715
TCGA-KM-8442-01A-11R-2315-07	ANO5|203859	741.7397
TCGA-KM-8442-01A-11R-2315-07	ANO6|196527	2986.851
TCGA-KM-8442-01A-11R-2315-07	ANO7|50636	25.6237
TCGA-KM-8442-01A-11R-2315-07	ANO8|57719	246.1227
TCGA-KM-8442-01A-11R-2315-07	ANO9|338440	383.6817
TCGA-KM-8442-01A-11R-2315-07	ANP32A|8125	2573.8368
TCGA-KM-8442-01A-11R-2315-07	ANP32B|10541	2434.2549
TCGA-KM-8442-01A-11R-2315-07	ANP32C|23520	2.0229
TCGA-KM-8442-01A-11R-2315-07	ANP32D|23519	0
TCGA-KM-8442-01A-11R-2315-07	ANP32E|81611	607.5523
TCGA-KM-8442-01A-11R-2315-07	ANPEP|290	27.9838
TCGA-KM-8442-01A-11R-2315-07	ANTXR1|84168	1373.5671
TCGA-KM-8442-01A-11R-2315-07	ANTXR2|118429	105.8665
TCGA-KM-8442-01A-11R-2315-07	ANTXRL|195977	0
TCGA-KM-8442-01A-11R-2315-07	ANUBL1|93550	93.7289
TCGA-KM-8442-01A-11R-2315-07	ANXA10|11199	0
TCGA-KM-8442-01A-11R-2315-07	ANXA11|311	5005.0573
TCGA-KM-8442-01A-11R-2315-07	ANXA13|312	0
TCGA-KM-8442-01A-11R-2315-07	ANXA1|301	1002.0229
TCGA-KM-8442-01A-11R-2315-07	ANXA2P1|303	39.4471
TCGA-KM-8442-01A-11R-2315-07	ANXA2P2|304	1852.3264
TCGA-KM-8442-01A-11R-2315-07	ANXA2P3|305	3.3715
TCGA-KM-8442-01A-11R-2315-07	ANXA2|302	5224.2077
TCGA-KM-8442-01A-11R-2315-07	ANXA3|306	1047.2016
TCGA-KM-8442-01A-11R-2315-07	ANXA4|307	3508.4289
TCGA-KM-8442-01A-11R-2315-07	ANXA5|308	2870.5327
TCGA-KM-8442-01A-11R-2315-07	ANXA6|309	1788.6042
TCGA-KM-8442-01A-11R-2315-07	ANXA7|310	1925.826
TCGA-KM-8442-01A-11R-2315-07	ANXA8L1|728113	0
TCGA-KM-8442-01A-11R-2315-07	ANXA8L2|244	14.1605
TCGA-KM-8442-01A-11R-2315-07	ANXA8|653145	19.8921
TCGA-KM-8442-01A-11R-2315-07	ANXA9|8416	189.1436
TCGA-KM-8442-01A-11R-2315-07	AOAH|313	38.7728
TCGA-KM-8442-01A-11R-2315-07	AOC2|314	28.6581
TCGA-KM-8442-01A-11R-2315-07	AOC3|8639	229.6022
TCGA-KM-8442-01A-11R-2315-07	AOX1|316	1.6858
TCGA-KM-8442-01A-11R-2315-07	AOX2P|344454	0
TCGA-KM-8442-01A-11R-2315-07	AP1AR|55435	789.2785
TCGA-KM-8442-01A-11R-2315-07	AP1B1|162	6361.7667
TCGA-KM-8442-01A-11R-2315-07	AP1G1|164	3596.7633
TCGA-KM-8442-01A-11R-2315-07	AP1G2|8906	974.5516
TCGA-KM-8442-01A-11R-2315-07	AP1M1|8907	1156.4396
TCGA-KM-8442-01A-11R-2315-07	AP1M2|10053	2215.7788
TCGA-KM-8442-01A-11R-2315-07	AP1S1|1174	977.4107
TCGA-KM-8442-01A-11R-2315-07	AP1S2|8905	309.1706
TCGA-KM-8442-01A-11R-2315-07	AP1S3|130340	123.7357
TCGA-KM-8442-01A-11R-2315-07	AP2A1|160	1567.0971
TCGA-KM-8442-01A-11R-2315-07	AP2A2|161	2008.0917
TCGA-KM-8442-01A-11R-2315-07	AP2B1|163	4447.4039
TCGA-KM-8442-01A-11R-2315-07	AP2M1|1173	6789.2785
TCGA-KM-8442-01A-11R-2315-07	AP2S1|1175	885.3675
TCGA-KM-8442-01A-11R-2315-07	AP3B1|8546	1144.3021
TCGA-KM-8442-01A-11R-2315-07	AP3B2|8120	55.2933
TCGA-KM-8442-01A-11R-2315-07	AP3D1|8943	5564.3965
TCGA-KM-8442-01A-11R-2315-07	AP3M1|26985	661.1598
TCGA-KM-8442-01A-11R-2315-07	AP3M2|10947	354.0121
TCGA-KM-8442-01A-11R-2315-07	AP3S1|1176	272.4208
TCGA-KM-8442-01A-11R-2315-07	AP3S2|10239	2283.5536
TCGA-KM-8442-01A-11R-2315-07	AP4B1|10717	162.9265
TCGA-KM-8442-01A-11R-2315-07	AP4E1|23431	290.29
TCGA-KM-8442-01A-11R-2315-07	AP4M1|9179	250.9339
TCGA-KM-8442-01A-11R-2315-07	AP4S1|11154	168.5772
TCGA-KM-8442-01A-11R-2315-07	APAF1|317	516.5206
TCGA-KM-8442-01A-11R-2315-07	APBA1|320	60.0135
TCGA-KM-8442-01A-11R-2315-07	APBA2|321	8.0917
TCGA-KM-8442-01A-11R-2315-07	APBA3|9546	328.0512
TCGA-KM-8442-01A-11R-2315-07	APBB1IP|54518	39.7842
TCGA-KM-8442-01A-11R-2315-07	APBB1|322	1013.149
TCGA-KM-8442-01A-11R-2315-07	APBB2|323	2215.7788
TCGA-KM-8442-01A-11R-2315-07	APBB3|10307	188.1322
TCGA-KM-8442-01A-11R-2315-07	APC2|10297	29.6325
TCGA-KM-8442-01A-11R-2315-07	APCDD1L|164284	62.3736
TCGA-KM-8442-01A-11R-2315-07	APCDD1|147495	113.9582
TCGA-KM-8442-01A-11R-2315-07	APCS|325	0
TCGA-KM-8442-01A-11R-2315-07	APC|324	409.6426
TCGA-KM-8442-01A-11R-2315-07	APEH|327	3797.7073
TCGA-KM-8442-01A-11R-2315-07	APEX1|328	2039.1099
TCGA-KM-8442-01A-11R-2315-07	APEX2|27301	568.4423
TCGA-KM-8442-01A-11R-2315-07	APH1A|51107	3015.8463
TCGA-KM-8442-01A-11R-2315-07	APH1B|83464	1089.0088
TCGA-KM-8442-01A-11R-2315-07	API5|8539	2699.2583
TCGA-KM-8442-01A-11R-2315-07	APIP|51074	687.1881
TCGA-KM-8442-01A-11R-2315-07	APITD1|378708	79.8989
TCGA-KM-8442-01A-11R-2315-07	APLF|200558	30.0067
TCGA-KM-8442-01A-11R-2315-07	APLNR|187	197.2353
TCGA-KM-8442-01A-11R-2315-07	APLN|8862	598.7862
TCGA-KM-8442-01A-11R-2315-07	APLP1|333	39.4471
TCGA-KM-8442-01A-11R-2315-07	APLP2|334	64374.2414
TCGA-KM-8442-01A-11R-2315-07	APOA1BP|128240	1288.9413
TCGA-KM-8442-01A-11R-2315-07	APOA1|335	.6743
TCGA-KM-8442-01A-11R-2315-07	APOA2|336	.3372
TCGA-KM-8442-01A-11R-2315-07	APOA4|337	0
TCGA-KM-8442-01A-11R-2315-07	APOA5|116519	0
TCGA-KM-8442-01A-11R-2315-07	APOB48R|55911	169.9258
TCGA-KM-8442-01A-11R-2315-07	APOBEC1|339	0
TCGA-KM-8442-01A-11R-2315-07	APOBEC2|10930	3.3715
TCGA-KM-8442-01A-11R-2315-07	APOBEC3A|200315	8.7593
TCGA-KM-8442-01A-11R-2315-07	APOBEC3B|9582	160.1551
TCGA-KM-8442-01A-11R-2315-07	APOBEC3C|27350	22.5893
TCGA-KM-8442-01A-11R-2315-07	APOBEC3D|140564	79.2313
TCGA-KM-8442-01A-11R-2315-07	APOBEC3F|200316	93.3918
TCGA-KM-8442-01A-11R-2315-07	APOBEC3G|60489	53.2704
TCGA-KM-8442-01A-11R-2315-07	APOBEC3H|164668	1.6858
TCGA-KM-8442-01A-11R-2315-07	APOBEC4|403314	0
TCGA-KM-8442-01A-11R-2315-07	APOB|338	2.0229
TCGA-KM-8442-01A-11R-2315-07	APOC1P1|342	0
TCGA-KM-8442-01A-11R-2315-07	APOC1|341	471.3419
TCGA-KM-8442-01A-11R-2315-07	APOC2|344	51.9218
TCGA-KM-8442-01A-11R-2315-07	APOC3|345	.3372
TCGA-KM-8442-01A-11R-2315-07	APOC4|346	.6743
TCGA-KM-8442-01A-11R-2315-07	APOD|347	25.9609
TCGA-KM-8442-01A-11R-2315-07	APOE|348	5884.356
TCGA-KM-8442-01A-11R-2315-07	APOF|319	0
TCGA-KM-8442-01A-11R-2315-07	APOH|350	0
TCGA-KM-8442-01A-11R-2315-07	APOL1|8542	2435.9407
TCGA-KM-8442-01A-11R-2315-07	APOL2|23780	1092.0432
TCGA-KM-8442-01A-11R-2315-07	APOL3|80833	146.325
TCGA-KM-8442-01A-11R-2315-07	APOL4|80832	219.8247
TCGA-KM-8442-01A-11R-2315-07	APOL5|80831	.3372
TCGA-KM-8442-01A-11R-2315-07	APOL6|80830	2247.4713
TCGA-KM-8442-01A-11R-2315-07	APOLD1|81575	634.8618
TCGA-KM-8442-01A-11R-2315-07	APOM|55937	36.4464
TCGA-KM-8442-01A-11R-2315-07	APOOL|139322	394.1335
TCGA-KM-8442-01A-11R-2315-07	APOO|79135	604.855
TCGA-KM-8442-01A-11R-2315-07	APPBP2|10513	521.915
TCGA-KM-8442-01A-11R-2315-07	APPL1|26060	1177.3432
TCGA-KM-8442-01A-11R-2315-07	APPL2|55198	859.0695
TCGA-KM-8442-01A-11R-2315-07	APP|351	49290.9643
TCGA-KM-8442-01A-11R-2315-07	APRT|353	2430.8833
TCGA-KM-8442-01A-11R-2315-07	APTX|54840	675.3203
TCGA-KM-8442-01A-11R-2315-07	AQP10|89872	0
TCGA-KM-8442-01A-11R-2315-07	AQP11|282679	16.1834
TCGA-KM-8442-01A-11R-2315-07	AQP12A|375318	0
TCGA-KM-8442-01A-11R-2315-07	AQP12B|653437	.3372
TCGA-KM-8442-01A-11R-2315-07	AQP1|358	869.6763
TCGA-KM-8442-01A-11R-2315-07	AQP2|359	3.7087
TCGA-KM-8442-01A-11R-2315-07	AQP3|360	512.1376
TCGA-KM-8442-01A-11R-2315-07	AQP4|361	8.0917
TCGA-KM-8442-01A-11R-2315-07	AQP5|362	15.5091
TCGA-KM-8442-01A-11R-2315-07	AQP6|363	85.6372
TCGA-KM-8442-01A-11R-2315-07	AQP7P1|375719	1.0115
TCGA-KM-8442-01A-11R-2315-07	AQP7P3|441432	0
TCGA-KM-8442-01A-11R-2315-07	AQP7|364	204.3156
TCGA-KM-8442-01A-11R-2315-07	AQP8|343	1.6858
TCGA-KM-8442-01A-11R-2315-07	AQP9|366	8.0917
TCGA-KM-8442-01A-11R-2315-07	AQPEP|206338	0
TCGA-KM-8442-01A-11R-2315-07	AQR|9716	1505.7316
TCGA-KM-8442-01A-11R-2315-07	ARAF|369	2397.5051
TCGA-KM-8442-01A-11R-2315-07	ARAP1|116985	9617.6062
TCGA-KM-8442-01A-11R-2315-07	ARAP2|116984	409.3055
TCGA-KM-8442-01A-11R-2315-07	ARAP3|64411	206.6757
TCGA-KM-8442-01A-11R-2315-07	ARCN1|372	6891.7734
TCGA-KM-8442-01A-11R-2315-07	ARC|23237	19.8921
TCGA-KM-8442-01A-11R-2315-07	AREG|374	6.4059
TCGA-KM-8442-01A-11R-2315-07	ARF1|375	8861.7667
TCGA-KM-8442-01A-11R-2315-07	ARF3|377	6872.2185
TCGA-KM-8442-01A-11R-2315-07	ARF4|378	5305.1247
TCGA-KM-8442-01A-11R-2315-07	ARF5|381	2352.6332
TCGA-KM-8442-01A-11R-2315-07	ARF6|382	2519.2178
TCGA-KM-8442-01A-11R-2315-07	ARFGAP1|55738	2299.3931
TCGA-KM-8442-01A-11R-2315-07	ARFGAP2|84364	2447.7411
TCGA-KM-8442-01A-11R-2315-07	ARFGAP3|26286	1839.5145
TCGA-KM-8442-01A-11R-2315-07	ARFGEF1|10565	3715.499
TCGA-KM-8442-01A-11R-2315-07	ARFGEF2|10564	4246.1227
TCGA-KM-8442-01A-11R-2315-07	ARFIP1|27236	1351.3149
TCGA-KM-8442-01A-11R-2315-07	ARFIP2|23647	919.7572
TCGA-KM-8442-01A-11R-2315-07	ARFRP1|10139	914.3628
TCGA-KM-8442-01A-11R-2315-07	ARG1|383	0
TCGA-KM-8442-01A-11R-2315-07	ARG2|384	1833.3581
TCGA-KM-8442-01A-11R-2315-07	ARGFXP2|503640	0
TCGA-KM-8442-01A-11R-2315-07	ARGFX|503582	.3372
TCGA-KM-8442-01A-11R-2315-07	ARGLU1|55082	734.6595
TCGA-KM-8442-01A-11R-2315-07	ARHGAP10|79658	27.9838
TCGA-KM-8442-01A-11R-2315-07	ARHGAP11A|9824	30.6811
TCGA-KM-8442-01A-11R-2315-07	ARHGAP11B|89839	4.7202
TCGA-KM-8442-01A-11R-2315-07	ARHGAP12|94134	1459.5415
TCGA-KM-8442-01A-11R-2315-07	ARHGAP15|55843	18.2063
TCGA-KM-8442-01A-11R-2315-07	ARHGAP17|55114	1468.6446
TCGA-KM-8442-01A-11R-2315-07	ARHGAP18|93663	4079.2313
TCGA-KM-8442-01A-11R-2315-07	ARHGAP19|84986	127.4444
TCGA-KM-8442-01A-11R-2315-07	ARHGAP1|392	2662.8456
TCGA-KM-8442-01A-11R-2315-07	ARHGAP20|57569	4.7202
TCGA-KM-8442-01A-11R-2315-07	ARHGAP21|57584	2618.004
TCGA-KM-8442-01A-11R-2315-07	ARHGAP22|58504	20.2293
TCGA-KM-8442-01A-11R-2315-07	ARHGAP23|57636	213.4187
TCGA-KM-8442-01A-11R-2315-07	ARHGAP24|83478	1877.2758
TCGA-KM-8442-01A-11R-2315-07	ARHGAP25|9938	86.3115
TCGA-KM-8442-01A-11R-2315-07	ARHGAP26|23092	109.9123
TCGA-KM-8442-01A-11R-2315-07	ARHGAP27|201176	561.6925
TCGA-KM-8442-01A-11R-2315-07	ARHGAP28|79822	130.8159
TCGA-KM-8442-01A-11R-2315-07	ARHGAP29|9411	1285.5698
TCGA-KM-8442-01A-11R-2315-07	ARHGAP30|257106	118.6784
TCGA-KM-8442-01A-11R-2315-07	ARHGAP31|57514	1299.056
TCGA-KM-8442-01A-11R-2315-07	ARHGAP32|9743	419.7572
TCGA-KM-8442-01A-11R-2315-07	ARHGAP33|115703	124.0728
TCGA-KM-8442-01A-11R-2315-07	ARHGAP36|158763	0
TCGA-KM-8442-01A-11R-2315-07	ARHGAP39|80728	106.878
TCGA-KM-8442-01A-11R-2315-07	ARHGAP42|143872	277.7478
TCGA-KM-8442-01A-11R-2315-07	ARHGAP4|393	1461.5644
TCGA-KM-8442-01A-11R-2315-07	ARHGAP5|394	4365.1382
TCGA-KM-8442-01A-11R-2315-07	ARHGAP6|395	2062.7107
TCGA-KM-8442-01A-11R-2315-07	ARHGAP8|23779	739.3527
TCGA-KM-8442-01A-11R-2315-07	ARHGAP9|64333	44.1672
TCGA-KM-8442-01A-11R-2315-07	ARHGDIA|396	4229.9393
TCGA-KM-8442-01A-11R-2315-07	ARHGDIB|397	1326.7026
TCGA-KM-8442-01A-11R-2315-07	ARHGDIG|398	2.0229
TCGA-KM-8442-01A-11R-2315-07	ARHGEF10L|55160	1209.71
TCGA-KM-8442-01A-11R-2315-07	ARHGEF10|9639	398.5165
TCGA-KM-8442-01A-11R-2315-07	ARHGEF11|9826	1242.414
TCGA-KM-8442-01A-11R-2315-07	ARHGEF12|23365	9907.2825
TCGA-KM-8442-01A-11R-2315-07	ARHGEF15|22899	159.1369
TCGA-KM-8442-01A-11R-2315-07	ARHGEF16|27237	434.592
TCGA-KM-8442-01A-11R-2315-07	ARHGEF17|9828	3278.4895
TCGA-KM-8442-01A-11R-2315-07	ARHGEF18|23370	2684.4235
TCGA-KM-8442-01A-11R-2315-07	ARHGEF19|128272	73.4997
TCGA-KM-8442-01A-11R-2315-07	ARHGEF1|9138	831.7599
TCGA-KM-8442-01A-11R-2315-07	ARHGEF2|9181	1219.4875
TCGA-KM-8442-01A-11R-2315-07	ARHGEF33|100271715	2.3601
TCGA-KM-8442-01A-11R-2315-07	ARHGEF35|445328	999.3257
TCGA-KM-8442-01A-11R-2315-07	ARHGEF37|389337	223.5334
TCGA-KM-8442-01A-11R-2315-07	ARHGEF38|54848	102.1578
TCGA-KM-8442-01A-11R-2315-07	ARHGEF3|50650	885.7047
TCGA-KM-8442-01A-11R-2315-07	ARHGEF4|50649	5.7316
TCGA-KM-8442-01A-11R-2315-07	ARHGEF5|7984	723.1962
TCGA-KM-8442-01A-11R-2315-07	ARHGEF6|9459	375.2529
TCGA-KM-8442-01A-11R-2315-07	ARHGEF7|8874	1049.8989
TCGA-KM-8442-01A-11R-2315-07	ARHGEF9|23229	810.5192
TCGA-KM-8442-01A-11R-2315-07	ARID1A|8289	2098.7862
TCGA-KM-8442-01A-11R-2315-07	ARID1B|57492	1368.8469
TCGA-KM-8442-01A-11R-2315-07	ARID2|196528	834.12
TCGA-KM-8442-01A-11R-2315-07	ARID3A|1820	335.8058
TCGA-KM-8442-01A-11R-2315-07	ARID3B|10620	74.5111
TCGA-KM-8442-01A-11R-2315-07	ARID3C|138715	0
TCGA-KM-8442-01A-11R-2315-07	ARID4A|5926	606.5408
TCGA-KM-8442-01A-11R-2315-07	ARID4B|51742	769.2043
TCGA-KM-8442-01A-11R-2315-07	ARID5A|10865	479.0964
TCGA-KM-8442-01A-11R-2315-07	ARID5B|84159	552.2589
TCGA-KM-8442-01A-11R-2315-07	ARIH1|25820	2022.5893
TCGA-KM-8442-01A-11R-2315-07	ARIH2|10425	1840.7788
TCGA-KM-8442-01A-11R-2315-07	ARL10|285598	24.9494
TCGA-KM-8442-01A-11R-2315-07	ARL11|115761	16.5206
TCGA-KM-8442-01A-11R-2315-07	ARL13A|392509	0
TCGA-KM-8442-01A-11R-2315-07	ARL13B|200894	199.2583
TCGA-KM-8442-01A-11R-2315-07	ARL14|80117	363.4525
TCGA-KM-8442-01A-11R-2315-07	ARL15|54622	484.8281
TCGA-KM-8442-01A-11R-2315-07	ARL16|339231	259.2717
TCGA-KM-8442-01A-11R-2315-07	ARL17A|51326	20.408
TCGA-KM-8442-01A-11R-2315-07	ARL17B|641522	.3473
TCGA-KM-8442-01A-11R-2315-07	ARL1|400	3924.1403
TCGA-KM-8442-01A-11R-2315-07	ARL2BP|23568	1677.6804
TCGA-KM-8442-01A-11R-2315-07	ARL2|402	1044.5044
TCGA-KM-8442-01A-11R-2315-07	ARL3|403	363.7896
TCGA-KM-8442-01A-11R-2315-07	ARL4A|10124	329.0627
TCGA-KM-8442-01A-11R-2315-07	ARL4C|10123	444.0324
TCGA-KM-8442-01A-11R-2315-07	ARL4D|379	727.9164
TCGA-KM-8442-01A-11R-2315-07	ARL5A|26225	2026.9724
TCGA-KM-8442-01A-11R-2315-07	ARL5B|221079	378.2873
TCGA-KM-8442-01A-11R-2315-07	ARL5C|390790	0
TCGA-KM-8442-01A-11R-2315-07	ARL6IP1|23204	7128.1187
TCGA-KM-8442-01A-11R-2315-07	ARL6IP4|51329	2338.503
TCGA-KM-8442-01A-11R-2315-07	ARL6IP5|10550	5036.4127
TCGA-KM-8442-01A-11R-2315-07	ARL6IP6|151188	169.9258
TCGA-KM-8442-01A-11R-2315-07	ARL6|84100	495.9541
TCGA-KM-8442-01A-11R-2315-07	ARL8A|127829	1067.768
TCGA-KM-8442-01A-11R-2315-07	ARL8B|55207	3264.6662
TCGA-KM-8442-01A-11R-2315-07	ARL9|132946	3.0344
TCGA-KM-8442-01A-11R-2315-07	ARMC10|83787	748.2569
TCGA-KM-8442-01A-11R-2315-07	ARMC1|55156	861.7667
TCGA-KM-8442-01A-11R-2315-07	ARMC2|84071	22.2522
TCGA-KM-8442-01A-11R-2315-07	ARMC3|219681	0
TCGA-KM-8442-01A-11R-2315-07	ARMC4|55130	25.6237
TCGA-KM-8442-01A-11R-2315-07	ARMC5|79798	695.2124
TCGA-KM-8442-01A-11R-2315-07	ARMC6|93436	911.9218
TCGA-KM-8442-01A-11R-2315-07	ARMC7|79637	229.265
TCGA-KM-8442-01A-11R-2315-07	ARMC8|25852	930.5462
TCGA-KM-8442-01A-11R-2315-07	ARMC9|80210	64.3965
TCGA-KM-8442-01A-11R-2315-07	ARMCX1|51309	520.2293
TCGA-KM-8442-01A-11R-2315-07	ARMCX2|9823	1363.4525
TCGA-KM-8442-01A-11R-2315-07	ARMCX3|51566	3307.822
TCGA-KM-8442-01A-11R-2315-07	ARMCX5|64860	360.0809
TCGA-KM-8442-01A-11R-2315-07	ARMCX6|54470	271.7465
TCGA-KM-8442-01A-11R-2315-07	ARMS2|387715	.6743
TCGA-KM-8442-01A-11R-2315-07	ARNT2|9915	5255.9002
TCGA-KM-8442-01A-11R-2315-07	ARNTL2|56938	46.8645
TCGA-KM-8442-01A-11R-2315-07	ARNTL|406	182.4005
TCGA-KM-8442-01A-11R-2315-07	ARNT|405	419.4201
TCGA-KM-8442-01A-11R-2315-07	ARPC1A|10552	3900.2023
TCGA-KM-8442-01A-11R-2315-07	ARPC1B|10095	1297.033
TCGA-KM-8442-01A-11R-2315-07	ARPC2|10109	1560.0135
TCGA-KM-8442-01A-11R-2315-07	ARPC3|10094	3491.234
TCGA-KM-8442-01A-11R-2315-07	ARPC4|10093	3312.0735
TCGA-KM-8442-01A-11R-2315-07	ARPC5L|81873	795.6844
TCGA-KM-8442-01A-11R-2315-07	ARPC5|10092	1566.7566
TCGA-KM-8442-01A-11R-2315-07	ARPM1|84517	124.41
TCGA-KM-8442-01A-11R-2315-07	ARPP19|10776	4748.82
TCGA-KM-8442-01A-11R-2315-07	ARPP21|10777	.3372
TCGA-KM-8442-01A-11R-2315-07	ARR3|407	0
TCGA-KM-8442-01A-11R-2315-07	ARRB1|408	64.7336
TCGA-KM-8442-01A-11R-2315-07	ARRB2|409	904.5853
TCGA-KM-8442-01A-11R-2315-07	ARRDC1|92714	1459.2043
TCGA-KM-8442-01A-11R-2315-07	ARRDC2|27106	170.6001
TCGA-KM-8442-01A-11R-2315-07	ARRDC3|57561	906.6082
TCGA-KM-8442-01A-11R-2315-07	ARRDC4|91947	504.383
TCGA-KM-8442-01A-11R-2315-07	ARRDC5|645432	.3372
TCGA-KM-8442-01A-11R-2315-07	ARSA|410	790.6271
TCGA-KM-8442-01A-11R-2315-07	ARSB|411	169.2515
TCGA-KM-8442-01A-11R-2315-07	ARSD|414	2477.0735
TCGA-KM-8442-01A-11R-2315-07	ARSE|415	1182.7377
TCGA-KM-8442-01A-11R-2315-07	ARSF|416	0
TCGA-KM-8442-01A-11R-2315-07	ARSG|22901	216.4531
TCGA-KM-8442-01A-11R-2315-07	ARSH|347527	1.0115
TCGA-KM-8442-01A-11R-2315-07	ARSI|340075	4.0459
TCGA-KM-8442-01A-11R-2315-07	ARSJ|79642	4182.4005
TCGA-KM-8442-01A-11R-2315-07	ARSK|153642	151.0452
TCGA-KM-8442-01A-11R-2315-07	ART1|417	.3372
TCGA-KM-8442-01A-11R-2315-07	ART3|419	2.6972
TCGA-KM-8442-01A-11R-2315-07	ART4|420	7.7546
TCGA-KM-8442-01A-11R-2315-07	ART5|116969	145.9879
TCGA-KM-8442-01A-11R-2315-07	ARTN|9048	34.3898
TCGA-KM-8442-01A-11R-2315-07	ARV1|64801	267.7006
TCGA-KM-8442-01A-11R-2315-07	ARVCF|421	395.4821
TCGA-KM-8442-01A-11R-2315-07	ARX|170302	8.766
TCGA-KM-8442-01A-11R-2315-07	AR|367	18.5435
TCGA-KM-8442-01A-11R-2315-07	AS3MT|57412	393.7964
TCGA-KM-8442-01A-11R-2315-07	ASAH1|427	4996.6285
TCGA-KM-8442-01A-11R-2315-07	ASAH2B|653308	.6743
TCGA-KM-8442-01A-11R-2315-07	ASAH2|56624	6.4059
TCGA-KM-8442-01A-11R-2315-07	ASAM|79827	1.0115
TCGA-KM-8442-01A-11R-2315-07	ASAP1IT1|29065	0
TCGA-KM-8442-01A-11R-2315-07	ASAP1|50807	537.7613
TCGA-KM-8442-01A-11R-2315-07	ASAP2|8853	708.0243
TCGA-KM-8442-01A-11R-2315-07	ASAP3|55616	1153.4053
TCGA-KM-8442-01A-11R-2315-07	ASB10|136371	0
TCGA-KM-8442-01A-11R-2315-07	ASB11|140456	20.2293
TCGA-KM-8442-01A-11R-2315-07	ASB12|142689	1.0115
TCGA-KM-8442-01A-11R-2315-07	ASB13|79754	207.6871
TCGA-KM-8442-01A-11R-2315-07	ASB14|142686	8.766
TCGA-KM-8442-01A-11R-2315-07	ASB15|142685	0
TCGA-KM-8442-01A-11R-2315-07	ASB16|92591	75.1686
TCGA-KM-8442-01A-11R-2315-07	ASB17|127247	0
TCGA-KM-8442-01A-11R-2315-07	ASB18|401036	0
TCGA-KM-8442-01A-11R-2315-07	ASB1|51665	386.588
TCGA-KM-8442-01A-11R-2315-07	ASB2|51676	4.383
TCGA-KM-8442-01A-11R-2315-07	ASB3|51130	319.9595
TCGA-KM-8442-01A-11R-2315-07	ASB4|51666	0
TCGA-KM-8442-01A-11R-2315-07	ASB5|140458	96.7633
TCGA-KM-8442-01A-11R-2315-07	ASB6|140459	1010.4248
TCGA-KM-8442-01A-11R-2315-07	ASB7|140460	479.4336
TCGA-KM-8442-01A-11R-2315-07	ASB8|140461	1154.0796
TCGA-KM-8442-01A-11R-2315-07	ASB9|140462	488.8739
TCGA-KM-8442-01A-11R-2315-07	ASCC1|51008	220.8361
TCGA-KM-8442-01A-11R-2315-07	ASCC2|84164	1435.6035
TCGA-KM-8442-01A-11R-2315-07	ASCC3|10973	836.4801
TCGA-KM-8442-01A-11R-2315-07	ASCL1|429	.3372
TCGA-KM-8442-01A-11R-2315-07	ASCL2|430	2.3601
TCGA-KM-8442-01A-11R-2315-07	ASCL3|56676	1.6858
TCGA-KM-8442-01A-11R-2315-07	ASCL4|121549	20.5664
TCGA-KM-8442-01A-11R-2315-07	ASF1A|25842	299.7303
TCGA-KM-8442-01A-11R-2315-07	ASF1B|55723	31.6925
TCGA-KM-8442-01A-11R-2315-07	ASFMR1|100126270	2.0263
TCGA-KM-8442-01A-11R-2315-07	ASGR1|432	4.383
TCGA-KM-8442-01A-11R-2315-07	ASGR2|433	1.3486
TCGA-KM-8442-01A-11R-2315-07	ASH1L|55870	1057.9198
TCGA-KM-8442-01A-11R-2315-07	ASH2L|9070	1038.4356
TCGA-KM-8442-01A-11R-2315-07	ASIP|434	0
TCGA-KM-8442-01A-11R-2315-07	ASL|435	633.5131
TCGA-KM-8442-01A-11R-2315-07	ASMTL|8623	904.4774
TCGA-KM-8442-01A-11R-2315-07	ASMT|438	1.6858
TCGA-KM-8442-01A-11R-2315-07	ASNA1|439	1737.0196
TCGA-KM-8442-01A-11R-2315-07	ASNSD1|54529	437.2893
TCGA-KM-8442-01A-11R-2315-07	ASNS|440	2214.4302
TCGA-KM-8442-01A-11R-2315-07	ASPA|443	15.8463
TCGA-KM-8442-01A-11R-2315-07	ASPDH|554235	52.5961
TCGA-KM-8442-01A-11R-2315-07	ASPG|374569	106.878
TCGA-KM-8442-01A-11R-2315-07	ASPHD1|253982	7.4174
TCGA-KM-8442-01A-11R-2315-07	ASPHD2|57168	1026.6352
TCGA-KM-8442-01A-11R-2315-07	ASPH|444	2328.9885
TCGA-KM-8442-01A-11R-2315-07	ASPM|259266	20.5664
TCGA-KM-8442-01A-11R-2315-07	ASPN|54829	119.6898
TCGA-KM-8442-01A-11R-2315-07	ASPRV1|151516	48.2131
TCGA-KM-8442-01A-11R-2315-07	ASPSCR1|79058	291.9757
TCGA-KM-8442-01A-11R-2315-07	ASRGL1|80150	259.6089
TCGA-KM-8442-01A-11R-2315-07	ASS1|445	67.0937
TCGA-KM-8442-01A-11R-2315-07	ASTE1|28990	157.4208
TCGA-KM-8442-01A-11R-2315-07	ASTL|431705	1.0115
TCGA-KM-8442-01A-11R-2315-07	ASTN1|460	2.3601
TCGA-KM-8442-01A-11R-2315-07	ASTN2|23245	1382.3331
TCGA-KM-8442-01A-11R-2315-07	ASXL1|171023	3126.0958
TCGA-KM-8442-01A-11R-2315-07	ASXL2|55252	871.207
TCGA-KM-8442-01A-11R-2315-07	ASXL3|80816	27.9838
TCGA-KM-8442-01A-11R-2315-07	ASZ1|136991	14.8348
TCGA-KM-8442-01A-11R-2315-07	ATAD1|84896	1474.3763
TCGA-KM-8442-01A-11R-2315-07	ATAD2B|54454	117.3297
TCGA-KM-8442-01A-11R-2315-07	ATAD2|29028	217.4646
TCGA-KM-8442-01A-11R-2315-07	ATAD3A|55210	347.9434
TCGA-KM-8442-01A-11R-2315-07	ATAD3B|83858	154.4167
TCGA-KM-8442-01A-11R-2315-07	ATAD3C|219293	81.2542
TCGA-KM-8442-01A-11R-2315-07	ATAD5|79915	14.1605
TCGA-KM-8442-01A-11R-2315-07	ATCAY|85300	0
TCGA-KM-8442-01A-11R-2315-07	ATE1|11101	170.6001
TCGA-KM-8442-01A-11R-2315-07	ATF1|466	590.6945
TCGA-KM-8442-01A-11R-2315-07	ATF2|1386	355.3608
TCGA-KM-8442-01A-11R-2315-07	ATF3|467	16736.3452
TCGA-KM-8442-01A-11R-2315-07	ATF4|468	12085.9744
TCGA-KM-8442-01A-11R-2315-07	ATF5|22809	4190.8294
TCGA-KM-8442-01A-11R-2315-07	ATF6B|1388	1360.4181
TCGA-KM-8442-01A-11R-2315-07	ATF6|22926	1180.7148
TCGA-KM-8442-01A-11R-2315-07	ATF7IP2|80063	123.3985
TCGA-KM-8442-01A-11R-2315-07	ATF7IP|55729	1063.385
TCGA-KM-8442-01A-11R-2315-07	ATF7|11016	819.4943
TCGA-KM-8442-01A-11R-2315-07	ATG10|83734	80.2428
TCGA-KM-8442-01A-11R-2315-07	ATG12|9140	215.4417
TCGA-KM-8442-01A-11R-2315-07	ATG16L1|55054	348.2805
TCGA-KM-8442-01A-11R-2315-07	ATG16L2|89849	177.3432
TCGA-KM-8442-01A-11R-2315-07	ATG2A|23130	1651.3823
TCGA-KM-8442-01A-11R-2315-07	ATG2B|55102	1859.0695
TCGA-KM-8442-01A-11R-2315-07	ATG3|64422	1204.6527
TCGA-KM-8442-01A-11R-2315-07	ATG4A|115201	673.6345
TCGA-KM-8442-01A-11R-2315-07	ATG4B|23192	918.0715
TCGA-KM-8442-01A-11R-2315-07	ATG4C|84938	98.4491
TCGA-KM-8442-01A-11R-2315-07	ATG4D|84971	963.9717
TCGA-KM-8442-01A-11R-2315-07	ATG5|9474	669.2515
TCGA-KM-8442-01A-11R-2315-07	ATG7|10533	556.9454
TCGA-KM-8442-01A-11R-2315-07	ATG9A|79065	990.0944
TCGA-KM-8442-01A-11R-2315-07	ATG9B|285973	36.9825
TCGA-KM-8442-01A-11R-2315-07	ATHL1|80162	123.7357
TCGA-KM-8442-01A-11R-2315-07	ATIC|471	469.3189
TCGA-KM-8442-01A-11R-2315-07	ATL1|51062	171.9488
TCGA-KM-8442-01A-11R-2315-07	ATL2|64225	1348.2805
TCGA-KM-8442-01A-11R-2315-07	ATL3|25923	449.0897
TCGA-KM-8442-01A-11R-2315-07	ATMIN|23300	1867.1612
TCGA-KM-8442-01A-11R-2315-07	ATM|472	1129.1301
TCGA-KM-8442-01A-11R-2315-07	ATN1|1822	5960.5529
TCGA-KM-8442-01A-11R-2315-07	ATOH1|474	0
TCGA-KM-8442-01A-11R-2315-07	ATOH7|220202	1.0115
TCGA-KM-8442-01A-11R-2315-07	ATOH8|84913	16.5206
TCGA-KM-8442-01A-11R-2315-07	ATOX1|475	453.4727
TCGA-KM-8442-01A-11R-2315-07	ATP10A|57194	17.532
TCGA-KM-8442-01A-11R-2315-07	ATP10B|23120	4.0459
TCGA-KM-8442-01A-11R-2315-07	ATP10D|57205	3677.3432
TCGA-KM-8442-01A-11R-2315-07	ATP11A|23250	387.7276
TCGA-KM-8442-01A-11R-2315-07	ATP11B|23200	1525.9609
TCGA-KM-8442-01A-11R-2315-07	ATP11C|286410	557.3163
TCGA-KM-8442-01A-11R-2315-07	ATP12A|479	0
TCGA-KM-8442-01A-11R-2315-07	ATP13A1|57130	2178.0175
TCGA-KM-8442-01A-11R-2315-07	ATP13A2|23400	538.0984
TCGA-KM-8442-01A-11R-2315-07	ATP13A3|79572	1480.1079
TCGA-KM-8442-01A-11R-2315-07	ATP13A4|84239	.3372
TCGA-KM-8442-01A-11R-2315-07	ATP13A5|344905	23.2637
TCGA-KM-8442-01A-11R-2315-07	ATP1A1|476	35206.3115
TCGA-KM-8442-01A-11R-2315-07	ATP1A2|477	1.3486
TCGA-KM-8442-01A-11R-2315-07	ATP1A3|478	23.2637
TCGA-KM-8442-01A-11R-2315-07	ATP1A4|480	.3372
TCGA-KM-8442-01A-11R-2315-07	ATP1B1|481	23604.5111
TCGA-KM-8442-01A-11R-2315-07	ATP1B2|482	39.1099
TCGA-KM-8442-01A-11R-2315-07	ATP1B3|483	1460.2158
TCGA-KM-8442-01A-11R-2315-07	ATP1B4|23439	0
TCGA-KM-8442-01A-11R-2315-07	ATP2A1|487	57.6534
TCGA-KM-8442-01A-11R-2315-07	ATP2A2|488	5443.3581
TCGA-KM-8442-01A-11R-2315-07	ATP2A3|489	124.7471
TCGA-KM-8442-01A-11R-2315-07	ATP2B1|490	1829.737
TCGA-KM-8442-01A-11R-2315-07	ATP2B2|491	1779.501
TCGA-KM-8442-01A-11R-2315-07	ATP2B3|492	0
TCGA-KM-8442-01A-11R-2315-07	ATP2B4|493	1258.9346
TCGA-KM-8442-01A-11R-2315-07	ATP2C1|27032	4889.7808
TCGA-KM-8442-01A-11R-2315-07	ATP2C2|9914	5.0573
TCGA-KM-8442-01A-11R-2315-07	ATP4A|495	.6743
TCGA-KM-8442-01A-11R-2315-07	ATP4B|496	1.3486
TCGA-KM-8442-01A-11R-2315-07	ATP5A1|498	27473.3648
TCGA-KM-8442-01A-11R-2315-07	ATP5B|506	34709.3729
TCGA-KM-8442-01A-11R-2315-07	ATP5C1|509	3172.6231
TCGA-KM-8442-01A-11R-2315-07	ATP5D|513	2518.5435
TCGA-KM-8442-01A-11R-2315-07	ATP5EP2|432369	42.1443
TCGA-KM-8442-01A-11R-2315-07	ATP5E|514	4634.8618
TCGA-KM-8442-01A-11R-2315-07	ATP5F1|515	2895.8193
TCGA-KM-8442-01A-11R-2315-07	ATP5G1|516	895.4821
TCGA-KM-8442-01A-11R-2315-07	ATP5G2|517	4300.0674
TCGA-KM-8442-01A-11R-2315-07	ATP5G3|518	4049.5617
TCGA-KM-8442-01A-11R-2315-07	ATP5H|10476	2245.1113
TCGA-KM-8442-01A-11R-2315-07	ATP5I|521	2224.0829
TCGA-KM-8442-01A-11R-2315-07	ATP5J2|9551	1781.5239
TCGA-KM-8442-01A-11R-2315-07	ATP5J|522	3166.6116
TCGA-KM-8442-01A-11R-2315-07	ATP5L2|267020	1.3486
TCGA-KM-8442-01A-11R-2315-07	ATP5L|10632	5537.7613
TCGA-KM-8442-01A-11R-2315-07	ATP5O|539	4747.1342
TCGA-KM-8442-01A-11R-2315-07	ATP5SL|55101	1150.0337
TCGA-KM-8442-01A-11R-2315-07	ATP5S|27109	387.3904
TCGA-KM-8442-01A-11R-2315-07	ATP6AP1L|92270	64.0593
TCGA-KM-8442-01A-11R-2315-07	ATP6AP1|537	9519.555
TCGA-KM-8442-01A-11R-2315-07	ATP6AP2|10159	29409.6426
TCGA-KM-8442-01A-11R-2315-07	ATP6V0A1|535	872.8928
TCGA-KM-8442-01A-11R-2315-07	ATP6V0A2|23545	827.3769
TCGA-KM-8442-01A-11R-2315-07	ATP6V0A4|50617	15913.8705
TCGA-KM-8442-01A-11R-2315-07	ATP6V0B|533	4378.6244
TCGA-KM-8442-01A-11R-2315-07	ATP6V0C|527	15401.1497
TCGA-KM-8442-01A-11R-2315-07	ATP6V0D1|9114	3317.2623
TCGA-KM-8442-01A-11R-2315-07	ATP6V0D2|245972	24327.3769
TCGA-KM-8442-01A-11R-2315-07	ATP6V0E1|8992	3162.8456
TCGA-KM-8442-01A-11R-2315-07	ATP6V0E2|155066	1541.5273
TCGA-KM-8442-01A-11R-2315-07	ATP6V1A|523	22134.5246
TCGA-KM-8442-01A-11R-2315-07	ATP6V1B1|525	11539.4471
TCGA-KM-8442-01A-11R-2315-07	ATP6V1B2|526	2149.3594
TCGA-KM-8442-01A-11R-2315-07	ATP6V1C1|528	2761.6318
TCGA-KM-8442-01A-11R-2315-07	ATP6V1C2|245973	2163.1288
TCGA-KM-8442-01A-11R-2315-07	ATP6V1D|51382	3780.8496
TCGA-KM-8442-01A-11R-2315-07	ATP6V1E1|529	5343.8975
TCGA-KM-8442-01A-11R-2315-07	ATP6V1E2|90423	50.5732
TCGA-KM-8442-01A-11R-2315-07	ATP6V1F|9296	6096.3318
TCGA-KM-8442-01A-11R-2315-07	ATP6V1G1|9550	3436.615
TCGA-KM-8442-01A-11R-2315-07	ATP6V1G2|534	3.0344
TCGA-KM-8442-01A-11R-2315-07	ATP6V1G3|127124	1520.5664
TCGA-KM-8442-01A-11R-2315-07	ATP6V1H|51606	4405.9339
TCGA-KM-8442-01A-11R-2315-07	ATP7A|538	1134.5246
TCGA-KM-8442-01A-11R-2315-07	ATP7B|540	526.6352
TCGA-KM-8442-01A-11R-2315-07	ATP8A1|10396	1984.4909
TCGA-KM-8442-01A-11R-2315-07	ATP8A2|51761	8.766
TCGA-KM-8442-01A-11R-2315-07	ATP8B1|5205	1582.2825
TCGA-KM-8442-01A-11R-2315-07	ATP8B2|57198	123.0614
TCGA-KM-8442-01A-11R-2315-07	ATP8B3|148229	12.4747
TCGA-KM-8442-01A-11R-2315-07	ATP8B4|79895	757.9231
TCGA-KM-8442-01A-11R-2315-07	ATP8B5P|158381	36.0755
TCGA-KM-8442-01A-11R-2315-07	ATP9A|10079	4513.8233
TCGA-KM-8442-01A-11R-2315-07	ATP9B|374868	963.5873
TCGA-KM-8442-01A-11R-2315-07	ATPAF1|64756	2482.1409
TCGA-KM-8442-01A-11R-2315-07	ATPAF2|91647	233.648
TCGA-KM-8442-01A-11R-2315-07	ATPBD4|89978	325.354
TCGA-KM-8442-01A-11R-2315-07	ATPIF1|93974	1029.3324
TCGA-KM-8442-01A-11R-2315-07	ATRIP|84126	169.2178
TCGA-KM-8442-01A-11R-2315-07	ATRNL1|26033	122.7242
TCGA-KM-8442-01A-11R-2315-07	ATRN|8455	1889.4134
TCGA-KM-8442-01A-11R-2315-07	ATRX|546	2246.4599
TCGA-KM-8442-01A-11R-2315-07	ATR|545	853.3378
TCGA-KM-8442-01A-11R-2315-07	ATXN10|25814	2200.944
TCGA-KM-8442-01A-11R-2315-07	ATXN1L|342371	1458.7761
TCGA-KM-8442-01A-11R-2315-07	ATXN1|6310	300.0674
TCGA-KM-8442-01A-11R-2315-07	ATXN2L|11273	3579.9056
TCGA-KM-8442-01A-11R-2315-07	ATXN2|6311	1486.5138
TCGA-KM-8442-01A-11R-2315-07	ATXN3L|92552	0
TCGA-KM-8442-01A-11R-2315-07	ATXN3|4287	348.2805
TCGA-KM-8442-01A-11R-2315-07	ATXN7L1|222255	148.3479
TCGA-KM-8442-01A-11R-2315-07	ATXN7L2|127002	71.4767
TCGA-KM-8442-01A-11R-2315-07	ATXN7L3B|552889	3986.5138
TCGA-KM-8442-01A-11R-2315-07	ATXN7L3|56970	925.4889
TCGA-KM-8442-01A-11R-2315-07	ATXN7|6314	971.0047
TCGA-KM-8442-01A-11R-2315-07	ATXN8OS|6315	0
TCGA-KM-8442-01A-11R-2315-07	AUH|549	2002.3601
TCGA-KM-8442-01A-11R-2315-07	AUP1|550	1196.8712
TCGA-KM-8442-01A-11R-2315-07	AURKAIP1|54998	1329.3999
TCGA-KM-8442-01A-11R-2315-07	AURKAPS1|6791	15.1719
TCGA-KM-8442-01A-11R-2315-07	AURKA|6790	133.5131
TCGA-KM-8442-01A-11R-2315-07	AURKB|9212	2.3601
TCGA-KM-8442-01A-11R-2315-07	AURKC|6795	17.8692
TCGA-KM-8442-01A-11R-2315-07	AUTS2|26053	762.6433
TCGA-KM-8442-01A-11R-2315-07	AVEN|57099	89.6831
TCGA-KM-8442-01A-11R-2315-07	AVIL|10677	56.6419
TCGA-KM-8442-01A-11R-2315-07	AVL9|23080	437.6264
TCGA-KM-8442-01A-11R-2315-07	AVPI1|60370	146.6622
TCGA-KM-8442-01A-11R-2315-07	AVPR1A|552	1783.2097
TCGA-KM-8442-01A-11R-2315-07	AVPR1B|553	.3372
TCGA-KM-8442-01A-11R-2315-07	AVPR2|554	76.5341
TCGA-KM-8442-01A-11R-2315-07	AVP|551	0
TCGA-KM-8442-01A-11R-2315-07	AWAT1|158833	0
TCGA-KM-8442-01A-11R-2315-07	AWAT2|158835	0
TCGA-KM-8442-01A-11R-2315-07	AXIN1|8312	1175.3203
TCGA-KM-8442-01A-11R-2315-07	AXIN2|8313	31.0587
TCGA-KM-8442-01A-11R-2315-07	AXL|558	366.1497
TCGA-KM-8442-01A-11R-2315-07	AZGP1|563	1617.6669
TCGA-KM-8442-01A-11R-2315-07	AZI1|22994	240.7283
TCGA-KM-8442-01A-11R-2315-07	AZI2|64343	1126.4329
TCGA-KM-8442-01A-11R-2315-07	AZIN1|51582	5517.1949
TCGA-KM-8442-01A-11R-2315-07	AZU1|566	0
TCGA-KM-8442-01A-11R-2315-07	B2M|567	45114.9697
TCGA-KM-8442-01A-11R-2315-07	B3GALNT1|8706	592.0432
TCGA-KM-8442-01A-11R-2315-07	B3GALNT2|148789	219.6595
TCGA-KM-8442-01A-11R-2315-07	B3GALT1|8708	1.0115
TCGA-KM-8442-01A-11R-2315-07	B3GALT2|8707	1.3486
TCGA-KM-8442-01A-11R-2315-07	B3GALT4|8705	135.5361
TCGA-KM-8442-01A-11R-2315-07	B3GALT5|10317	1.0115
TCGA-KM-8442-01A-11R-2315-07	B3GALT6|126792	618.3412
TCGA-KM-8442-01A-11R-2315-07	B3GALTL|145173	308.8334
TCGA-KM-8442-01A-11R-2315-07	B3GAT1|27087	.6743
TCGA-KM-8442-01A-11R-2315-07	B3GAT2|135152	4.1133
TCGA-KM-8442-01A-11R-2315-07	B3GAT3|26229	983.4794
TCGA-KM-8442-01A-11R-2315-07	B3GNT1|11041	458.53
TCGA-KM-8442-01A-11R-2315-07	B3GNT2|10678	1209.3729
TCGA-KM-8442-01A-11R-2315-07	B3GNT3|10331	7.0802
TCGA-KM-8442-01A-11R-2315-07	B3GNT4|79369	10.4518
TCGA-KM-8442-01A-11R-2315-07	B3GNT5|84002	500
TCGA-KM-8442-01A-11R-2315-07	B3GNT6|192134	0
TCGA-KM-8442-01A-11R-2315-07	B3GNT7|93010	57.9906
TCGA-KM-8442-01A-11R-2315-07	B3GNT8|374907	515.5091
TCGA-KM-8442-01A-11R-2315-07	B3GNT9|84752	386.6993
TCGA-KM-8442-01A-11R-2315-07	B3GNTL1|146712	27.4376
TCGA-KM-8442-01A-11R-2315-07	B4GALNT1|2583	7.4174
TCGA-KM-8442-01A-11R-2315-07	B4GALNT2|124872	541.1328
TCGA-KM-8442-01A-11R-2315-07	B4GALNT3|283358	1359.0695
TCGA-KM-8442-01A-11R-2315-07	B4GALNT4|338707	12.1376
TCGA-KM-8442-01A-11R-2315-07	B4GALT1|2683	4745.1113
TCGA-KM-8442-01A-11R-2315-07	B4GALT2|8704	789.2785
TCGA-KM-8442-01A-11R-2315-07	B4GALT3|8703	594.4032
TCGA-KM-8442-01A-11R-2315-07	B4GALT4|8702	751.18
TCGA-KM-8442-01A-11R-2315-07	B4GALT5|9334	2182.7377
TCGA-KM-8442-01A-11R-2315-07	B4GALT6|9331	774.7808
TCGA-KM-8442-01A-11R-2315-07	B4GALT7|11285	576.1969
TCGA-KM-8442-01A-11R-2315-07	B9D1|27077	47.94
TCGA-KM-8442-01A-11R-2315-07	B9D2|80776	68.0445
TCGA-KM-8442-01A-11R-2315-07	BAALC|79870	2503.0344
TCGA-KM-8442-01A-11R-2315-07	BAAT|570	.3372
TCGA-KM-8442-01A-11R-2315-07	BACE1|23621	1539.7842
TCGA-KM-8442-01A-11R-2315-07	BACE2|25825	15663.857
TCGA-KM-8442-01A-11R-2315-07	BACH1|571	1993.9312
TCGA-KM-8442-01A-11R-2315-07	BACH2|60468	78.2198
TCGA-KM-8442-01A-11R-2315-07	BAD|572	1029.6527
TCGA-KM-8442-01A-11R-2315-07	BAG1|573	3231.3554
TCGA-KM-8442-01A-11R-2315-07	BAG2|9532	67.0937
TCGA-KM-8442-01A-11R-2315-07	BAG3|9531	2058.6649
TCGA-KM-8442-01A-11R-2315-07	BAG4|9530	278.4895
TCGA-KM-8442-01A-11R-2315-07	BAG5|9529	1936.9521
TCGA-KM-8442-01A-11R-2315-07	BAGE2|85319	3.0378
TCGA-KM-8442-01A-11R-2315-07	BAGE|574	0
TCGA-KM-8442-01A-11R-2315-07	BAHCC1|57597	930.5462
TCGA-KM-8442-01A-11R-2315-07	BAHD1|22893	3086.9858
TCGA-KM-8442-01A-11R-2315-07	BAI1|575	15.5091
TCGA-KM-8442-01A-11R-2315-07	BAI2|576	51.9218
TCGA-KM-8442-01A-11R-2315-07	BAI3|577	.6743
TCGA-KM-8442-01A-11R-2315-07	BAIAP2L1|55971	2153.4053
TCGA-KM-8442-01A-11R-2315-07	BAIAP2L2|80115	6.4059
TCGA-KM-8442-01A-11R-2315-07	BAIAP2|10458	314.9022
TCGA-KM-8442-01A-11R-2315-07	BAIAP3|8938	1148.9953
TCGA-KM-8442-01A-11R-2315-07	BAK1|578	237.0196
TCGA-KM-8442-01A-11R-2315-07	BAMBI|25805	81.9285
TCGA-KM-8442-01A-11R-2315-07	BANF1|8815	3047.5388
TCGA-KM-8442-01A-11R-2315-07	BANF2|140836	0
TCGA-KM-8442-01A-11R-2315-07	BANK1|55024	165.5428
TCGA-KM-8442-01A-11R-2315-07	BANP|54971	191.8409
TCGA-KM-8442-01A-11R-2315-07	BAP1|8314	3437.2893
TCGA-KM-8442-01A-11R-2315-07	BARD1|580	13.149
TCGA-KM-8442-01A-11R-2315-07	BARHL1|56751	0
TCGA-KM-8442-01A-11R-2315-07	BARHL2|343472	0
TCGA-KM-8442-01A-11R-2315-07	BARX1|56033	.3372
TCGA-KM-8442-01A-11R-2315-07	BARX2|8538	86.6487
TCGA-KM-8442-01A-11R-2315-07	BASE|317716	0
TCGA-KM-8442-01A-11R-2315-07	BASP1|10409	82.6028
TCGA-KM-8442-01A-11R-2315-07	BAT1|7919	2524.9494
TCGA-KM-8442-01A-11R-2315-07	BAT2L1|84726	8820.5664
TCGA-KM-8442-01A-11R-2315-07	BAT2L2|23215	2381.3216
TCGA-KM-8442-01A-11R-2315-07	BAT2|7916	4338.503
TCGA-KM-8442-01A-11R-2315-07	BAT3|7917	2963.2165
TCGA-KM-8442-01A-11R-2315-07	BAT4|7918	265.3439
TCGA-KM-8442-01A-11R-2315-07	BAT5|7920	577.8827
TCGA-KM-8442-01A-11R-2315-07	BATF2|116071	156.4396
TCGA-KM-8442-01A-11R-2315-07	BATF3|55509	8.4289
TCGA-KM-8442-01A-11R-2315-07	BATF|10538	10.4518
TCGA-KM-8442-01A-11R-2315-07	BAX|581	909.6426
TCGA-KM-8442-01A-11R-2315-07	BAZ1A|11177	312.5421
TCGA-KM-8442-01A-11R-2315-07	BAZ1B|9031	2274.4437
TCGA-KM-8442-01A-11R-2315-07	BAZ2A|11176	2897.731
TCGA-KM-8442-01A-11R-2315-07	BAZ2B|29994	439.9899
TCGA-KM-8442-01A-11R-2315-07	BBC3|27113	1226.9049
TCGA-KM-8442-01A-11R-2315-07	BBOX1|8424	4.7202
TCGA-KM-8442-01A-11R-2315-07	BBS10|79738	376.9386
TCGA-KM-8442-01A-11R-2315-07	BBS12|166379	154.7539
TCGA-KM-8442-01A-11R-2315-07	BBS1|582	995.8058
TCGA-KM-8442-01A-11R-2315-07	BBS2|583	1039.7842
TCGA-KM-8442-01A-11R-2315-07	BBS4|585	293.9987
TCGA-KM-8442-01A-11R-2315-07	BBS5|129880	185.4349
TCGA-KM-8442-01A-11R-2315-07	BBS7|55212	241.7397
TCGA-KM-8442-01A-11R-2315-07	BBS9|27241	210.3844
TCGA-KM-8442-01A-11R-2315-07	BBX|56987	3818.2738
TCGA-KM-8442-01A-11R-2315-07	BCAM|4059	30686.7835
TCGA-KM-8442-01A-11R-2315-07	BCAN|63827	1.0115
TCGA-KM-8442-01A-11R-2315-07	BCAP29|55973	1069.1167
TCGA-KM-8442-01A-11R-2315-07	BCAP31|10134	4672.2859
TCGA-KM-8442-01A-11R-2315-07	BCAR1|9564	5216.4531
TCGA-KM-8442-01A-11R-2315-07	BCAR3|8412	369.4437
TCGA-KM-8442-01A-11R-2315-07	BCAR4|400500	0
TCGA-KM-8442-01A-11R-2315-07	BCAS1|8537	31.3554
TCGA-KM-8442-01A-11R-2315-07	BCAS2|10286	688.5469
TCGA-KM-8442-01A-11R-2315-07	BCAS3|54828	480.7822
TCGA-KM-8442-01A-11R-2315-07	BCAS4|55653	1493.9312
TCGA-KM-8442-01A-11R-2315-07	BCAT1|586	303.7761
TCGA-KM-8442-01A-11R-2315-07	BCAT2|587	1545.1787
TCGA-KM-8442-01A-11R-2315-07	BCCIP|56647	581.7667
TCGA-KM-8442-01A-11R-2315-07	BCDIN3D|144233	276.5813
TCGA-KM-8442-01A-11R-2315-07	BCHE|590	.3372
TCGA-KM-8442-01A-11R-2315-07	BCKDHA|593	3607.8894
TCGA-KM-8442-01A-11R-2315-07	BCKDHB|594	1042.1443
TCGA-KM-8442-01A-11R-2315-07	BCKDK|10295	1008.766
TCGA-KM-8442-01A-11R-2315-07	BCL10|8915	603.5064
TCGA-KM-8442-01A-11R-2315-07	BCL11A|53335	3.0344
TCGA-KM-8442-01A-11R-2315-07	BCL11B|64919	26.298
TCGA-KM-8442-01A-11R-2315-07	BCL2A1|597	22.2522
TCGA-KM-8442-01A-11R-2315-07	BCL2L10|10017	46.8645
TCGA-KM-8442-01A-11R-2315-07	BCL2L11|10018	487.1881
TCGA-KM-8442-01A-11R-2315-07	BCL2L12|83596	220.2192
TCGA-KM-8442-01A-11R-2315-07	BCL2L13|23786	3615.3068
TCGA-KM-8442-01A-11R-2315-07	BCL2L14|79370	13.4862
TCGA-KM-8442-01A-11R-2315-07	BCL2L15|440603	2.6972
TCGA-KM-8442-01A-11R-2315-07	BCL2L1|598	6989.5482
TCGA-KM-8442-01A-11R-2315-07	BCL2L2|599	2259.5988
TCGA-KM-8442-01A-11R-2315-07	BCL2|596	3737.3567
TCGA-KM-8442-01A-11R-2315-07	BCL3|602	691.5037
TCGA-KM-8442-01A-11R-2315-07	BCL6B|255877	305.1247
TCGA-KM-8442-01A-11R-2315-07	BCL6|604	806.8105
TCGA-KM-8442-01A-11R-2315-07	BCL7A|605	1256.9117
TCGA-KM-8442-01A-11R-2315-07	BCL7B|9275	1736.0081
TCGA-KM-8442-01A-11R-2315-07	BCL7C|9274	498.9885
TCGA-KM-8442-01A-11R-2315-07	BCL8|606	2.3601
TCGA-KM-8442-01A-11R-2315-07	BCL9L|283149	1177.0061
TCGA-KM-8442-01A-11R-2315-07	BCL9|607	981.4565
TCGA-KM-8442-01A-11R-2315-07	BCLAF1|9774	1836.8173
TCGA-KM-8442-01A-11R-2315-07	BCMO1|53630	4.383
TCGA-KM-8442-01A-11R-2315-07	BCO2|83875	178.0175
TCGA-KM-8442-01A-11R-2315-07	BCORL1|63035	257.2488
TCGA-KM-8442-01A-11R-2315-07	BCORL2|286554	1.0115
TCGA-KM-8442-01A-11R-2315-07	BCOR|54880	1159.1369
TCGA-KM-8442-01A-11R-2315-07	BCR|613	5844.909
TCGA-KM-8442-01A-11R-2315-07	BCS1L|617	218.6042
TCGA-KM-8442-01A-11R-2315-07	BCYRN1|618	0
TCGA-KM-8442-01A-11R-2315-07	BDH1|622	1725.5563
TCGA-KM-8442-01A-11R-2315-07	BDH2|56898	2846.9319
TCGA-KM-8442-01A-11R-2315-07	BDKRB1|623	85.9744
TCGA-KM-8442-01A-11R-2315-07	BDKRB2|624	1335.8058
TCGA-KM-8442-01A-11R-2315-07	BDNFOS|497258	134.3088
TCGA-KM-8442-01A-11R-2315-07	BDNF|627	43.0344
TCGA-KM-8442-01A-11R-2315-07	BDP1|55814	648.3479
TCGA-KM-8442-01A-11R-2315-07	BEAN|146227	4.383
TCGA-KM-8442-01A-11R-2315-07	BECN1|8678	1134.3088
TCGA-KM-8442-01A-11R-2315-07	BEGAIN|57596	1.6858
TCGA-KM-8442-01A-11R-2315-07	BEND2|139105	0
TCGA-KM-8442-01A-11R-2315-07	BEND3|57673	96.7633
TCGA-KM-8442-01A-11R-2315-07	BEND4|389206	.3372
TCGA-KM-8442-01A-11R-2315-07	BEND5|79656	121.3756
TCGA-KM-8442-01A-11R-2315-07	BEND6|221336	19.8921
TCGA-KM-8442-01A-11R-2315-07	BEND7|222389	506.4059
TCGA-KM-8442-01A-11R-2315-07	BEST1|7439	156.1126
TCGA-KM-8442-01A-11R-2315-07	BEST2|54831	.3372
TCGA-KM-8442-01A-11R-2315-07	BEST3|144453	2.0229
TCGA-KM-8442-01A-11R-2315-07	BEST4|266675	9.4403
TCGA-KM-8442-01A-11R-2315-07	BET1L|51272	3416.0486
TCGA-KM-8442-01A-11R-2315-07	BET1|10282	930.209
TCGA-KM-8442-01A-11R-2315-07	BET3L|100128327	0
TCGA-KM-8442-01A-11R-2315-07	BEX1|55859	129.1301
TCGA-KM-8442-01A-11R-2315-07	BEX2|84707	1113.9582
TCGA-KM-8442-01A-11R-2315-07	BEX4|56271	1851.9892
TCGA-KM-8442-01A-11R-2315-07	BEX5|340542	155.4282
TCGA-KM-8442-01A-11R-2315-07	BEYLA|497634	0
TCGA-KM-8442-01A-11R-2315-07	BFAR|51283	1935.6035
TCGA-KM-8442-01A-11R-2315-07	BFSP1|631	21.915
TCGA-KM-8442-01A-11R-2315-07	BFSP2|8419	1.3486
TCGA-KM-8442-01A-11R-2315-07	BGLAP|632	49.2987
TCGA-KM-8442-01A-11R-2315-07	BGN|633	1473.0276
TCGA-KM-8442-01A-11R-2315-07	BHLHA15|168620	4.383
TCGA-KM-8442-01A-11R-2315-07	BHLHB9|80823	137.8962
TCGA-KM-8442-01A-11R-2315-07	BHLHE22|27319	2.6972
TCGA-KM-8442-01A-11R-2315-07	BHLHE23|128408	0
TCGA-KM-8442-01A-11R-2315-07	BHLHE40|8553	21868.5098
TCGA-KM-8442-01A-11R-2315-07	BHLHE41|79365	130.1416
TCGA-KM-8442-01A-11R-2315-07	BHMT2|23743	131.4902
TCGA-KM-8442-01A-11R-2315-07	BHMT|635	2.0229
TCGA-KM-8442-01A-11R-2315-07	BICC1|80114	32.704
TCGA-KM-8442-01A-11R-2315-07	BICD1|636	277.1409
TCGA-KM-8442-01A-11R-2315-07	BICD2|23299	1506.0688
TCGA-KM-8442-01A-11R-2315-07	BID|637	149.1504
TCGA-KM-8442-01A-11R-2315-07	BIK|638	55.2933
TCGA-KM-8442-01A-11R-2315-07	BIN1|274	297.7073
TCGA-KM-8442-01A-11R-2315-07	BIN2|51411	216.4531
TCGA-KM-8442-01A-11R-2315-07	BIN3|55909	520.5664
TCGA-KM-8442-01A-11R-2315-07	BIRC2|329	1552.5961
TCGA-KM-8442-01A-11R-2315-07	BIRC3|330	403.2367
TCGA-KM-8442-01A-11R-2315-07	BIRC5|332	7.3297
TCGA-KM-8442-01A-11R-2315-07	BIRC6|57448	1550.236
TCGA-KM-8442-01A-11R-2315-07	BIRC7|79444	82.2657
TCGA-KM-8442-01A-11R-2315-07	BIRC8|112401	0
TCGA-KM-8442-01A-11R-2315-07	BIVM|54841	313.8908
TCGA-KM-8442-01A-11R-2315-07	BLCAP|10904	3198.2468
TCGA-KM-8442-01A-11R-2315-07	BLID|414899	0
TCGA-KM-8442-01A-11R-2315-07	BLK|640	0
TCGA-KM-8442-01A-11R-2315-07	BLMH|642	203.6413
TCGA-KM-8442-01A-11R-2315-07	BLM|641	19.555
TCGA-KM-8442-01A-11R-2315-07	BLNK|29760	759.9461
TCGA-KM-8442-01A-11R-2315-07	BLOC1S1|2647	1335.6912
TCGA-KM-8442-01A-11R-2315-07	BLOC1S2|282991	620.3641
TCGA-KM-8442-01A-11R-2315-07	BLOC1S3|388552	349.6291
TCGA-KM-8442-01A-11R-2315-07	BLVRA|644	315.9137
TCGA-KM-8442-01A-11R-2315-07	BLVRB|645	1208.0243
TCGA-KM-8442-01A-11R-2315-07	BLZF1|8548	317.9366
TCGA-KM-8442-01A-11R-2315-07	BMF|90427	1650.0337
TCGA-KM-8442-01A-11R-2315-07	BMI1|648	1356.1699
TCGA-KM-8442-01A-11R-2315-07	BMP10|27302	0
TCGA-KM-8442-01A-11R-2315-07	BMP15|9210	0
TCGA-KM-8442-01A-11R-2315-07	BMP1|649	264.3291
TCGA-KM-8442-01A-11R-2315-07	BMP2K|55589	383.3446
TCGA-KM-8442-01A-11R-2315-07	BMP2|650	561.3621
TCGA-KM-8442-01A-11R-2315-07	BMP3|651	17.532
TCGA-KM-8442-01A-11R-2315-07	BMP4|652	43.8301
TCGA-KM-8442-01A-11R-2315-07	BMP5|653	2.3601
TCGA-KM-8442-01A-11R-2315-07	BMP6|654	35.8227
TCGA-KM-8442-01A-11R-2315-07	BMP7|655	.6743
TCGA-KM-8442-01A-11R-2315-07	BMP8A|353500	39.4471
TCGA-KM-8442-01A-11R-2315-07	BMP8B|656	6.4059
TCGA-KM-8442-01A-11R-2315-07	BMPER|168667	1.3486
TCGA-KM-8442-01A-11R-2315-07	BMPR1A|657	310.8564
TCGA-KM-8442-01A-11R-2315-07	BMPR1B|658	4369.1841
TCGA-KM-8442-01A-11R-2315-07	BMPR2|659	2139.2448
TCGA-KM-8442-01A-11R-2315-07	BMS1P4|729096	6.3149
TCGA-KM-8442-01A-11R-2315-07	BMS1P5|399761	43.8301
TCGA-KM-8442-01A-11R-2315-07	BMS1|9790	634.8618
TCGA-KM-8442-01A-11R-2315-07	BMX|660	5.7316
TCGA-KM-8442-01A-11R-2315-07	BNC1|646	42.4815
TCGA-KM-8442-01A-11R-2315-07	BNC2|54796	400.2023
TCGA-KM-8442-01A-11R-2315-07	BNIP1|662	150.0337
TCGA-KM-8442-01A-11R-2315-07	BNIP2|663	465.9474
TCGA-KM-8442-01A-11R-2315-07	BNIP3L|665	1120.027
TCGA-KM-8442-01A-11R-2315-07	BNIP3|664	811.5307
TCGA-KM-8442-01A-11R-2315-07	BNIPL|149428	3.3715
TCGA-KM-8442-01A-11R-2315-07	BOC|91653	122.7242
TCGA-KM-8442-01A-11R-2315-07	BOD1L|259282	2901.2138
TCGA-KM-8442-01A-11R-2315-07	BOD1|91272	516.8577
TCGA-KM-8442-01A-11R-2315-07	BOK|666	2513.4862
TCGA-KM-8442-01A-11R-2315-07	BOLA1|51027	147.3365
TCGA-KM-8442-01A-11R-2315-07	BOLA2|552900	1006.0823
TCGA-KM-8442-01A-11R-2315-07	BOLA3|388962	241.4026
TCGA-KM-8442-01A-11R-2315-07	BOLL|66037	0
TCGA-KM-8442-01A-11R-2315-07	BOP1|23246	284.2212
TCGA-KM-8442-01A-11R-2315-07	BPESC1|60467	0
TCGA-KM-8442-01A-11R-2315-07	BPGM|669	6525.6237
TCGA-KM-8442-01A-11R-2315-07	BPHL|670	298.3817
TCGA-KM-8442-01A-11R-2315-07	BPIL1|80341	0
TCGA-KM-8442-01A-11R-2315-07	BPIL2|254240	0
TCGA-KM-8442-01A-11R-2315-07	BPIL3|128859	0
TCGA-KM-8442-01A-11R-2315-07	BPI|671	0
TCGA-KM-8442-01A-11R-2315-07	BPNT1|10380	388.739
TCGA-KM-8442-01A-11R-2315-07	BPTF|2186	1420.0944
TCGA-KM-8442-01A-11R-2315-07	BPY2|9083	0
TCGA-KM-8442-01A-11R-2315-07	BRAF|673	235.3338
TCGA-KM-8442-01A-11R-2315-07	BRAP|8315	818.9481
TCGA-KM-8442-01A-11R-2315-07	BRCA1|672	24.2751
TCGA-KM-8442-01A-11R-2315-07	BRCA2|675	8.4289
TCGA-KM-8442-01A-11R-2315-07	BRCC3|79184	524.6123
TCGA-KM-8442-01A-11R-2315-07	BRD1|23774	1367.4983
TCGA-KM-8442-01A-11R-2315-07	BRD2|6046	4891.0991
TCGA-KM-8442-01A-11R-2315-07	BRD3|8019	1723.2569
TCGA-KM-8442-01A-11R-2315-07	BRD4|23476	2814.5651
TCGA-KM-8442-01A-11R-2315-07	BRD7P3|23629	.3372
TCGA-KM-8442-01A-11R-2315-07	BRD7|29117	2027.3095
TCGA-KM-8442-01A-11R-2315-07	BRD8|10902	380.3102
TCGA-KM-8442-01A-11R-2315-07	BRD9|65980	480.445
TCGA-KM-8442-01A-11R-2315-07	BRDT|676	0
TCGA-KM-8442-01A-11R-2315-07	BREA2|286076	4.0459
TCGA-KM-8442-01A-11R-2315-07	BRE|9577	285.9069
TCGA-KM-8442-01A-11R-2315-07	BRF1|2972	1072.532
TCGA-KM-8442-01A-11R-2315-07	BRF2|55290	342.5489
TCGA-KM-8442-01A-11R-2315-07	BRI3BP|140707	159.8112
TCGA-KM-8442-01A-11R-2315-07	BRI3|25798	2766.0148
TCGA-KM-8442-01A-11R-2315-07	BRIP1|83990	4.383
TCGA-KM-8442-01A-11R-2315-07	BRIX1|55299	251.8543
TCGA-KM-8442-01A-11R-2315-07	BRMS1L|84312	415.0371
TCGA-KM-8442-01A-11R-2315-07	BRMS1|25855	948.4154
TCGA-KM-8442-01A-11R-2315-07	BRP44L|51660	1468.9818
TCGA-KM-8442-01A-11R-2315-07	BRP44|25874	576.1969
TCGA-KM-8442-01A-11R-2315-07	BRPF1|7862	1006.0688
TCGA-KM-8442-01A-11R-2315-07	BRPF3|27154	1219.4875
TCGA-KM-8442-01A-11R-2315-07	BRS3|680	.3372
TCGA-KM-8442-01A-11R-2315-07	BRSK1|84446	11.8004
TCGA-KM-8442-01A-11R-2315-07	BRSK2|9024	1.3486
TCGA-KM-8442-01A-11R-2315-07	BRWD1|54014	1653.4053
TCGA-KM-8442-01A-11R-2315-07	BRWD3|254065	278.1524
TCGA-KM-8442-01A-11R-2315-07	BSCL2|26580	1781.5239
TCGA-KM-8442-01A-11R-2315-07	BSDC1|55108	1829.737
TCGA-KM-8442-01A-11R-2315-07	BSG|682	33280.8496
TCGA-KM-8442-01A-11R-2315-07	BSND|7809	830.7485
TCGA-KM-8442-01A-11R-2315-07	BSN|8927	56.6419
TCGA-KM-8442-01A-11R-2315-07	BSPH1|100131137	0
TCGA-KM-8442-01A-11R-2315-07	BSPRY|54836	1083.9514
TCGA-KM-8442-01A-11R-2315-07	BST1|683	12.4747
TCGA-KM-8442-01A-11R-2315-07	BST2|684	3957.5185
TCGA-KM-8442-01A-11R-2315-07	BSX|390259	0
TCGA-KM-8442-01A-11R-2315-07	BTAF1|9044	608.9009
TCGA-KM-8442-01A-11R-2315-07	BTBD10|84280	673.2974
TCGA-KM-8442-01A-11R-2315-07	BTBD11|121551	8.0917
TCGA-KM-8442-01A-11R-2315-07	BTBD12|84464	400.8766
TCGA-KM-8442-01A-11R-2315-07	BTBD16|118663	.6743
TCGA-KM-8442-01A-11R-2315-07	BTBD17|388419	0
TCGA-KM-8442-01A-11R-2315-07	BTBD18|643376	1.3486
TCGA-KM-8442-01A-11R-2315-07	BTBD19|149478	5.0573
TCGA-KM-8442-01A-11R-2315-07	BTBD1|53339	2203.6413
TCGA-KM-8442-01A-11R-2315-07	BTBD2|55643	2989.2111
TCGA-KM-8442-01A-11R-2315-07	BTBD3|22903	742.0769
TCGA-KM-8442-01A-11R-2315-07	BTBD6|90135	1109.1942
TCGA-KM-8442-01A-11R-2315-07	BTBD7|55727	1015.5091
TCGA-KM-8442-01A-11R-2315-07	BTBD8|284697	5.7316
TCGA-KM-8442-01A-11R-2315-07	BTBD9|114781	809.1706
TCGA-KM-8442-01A-11R-2315-07	BTC|685	39.7842
TCGA-KM-8442-01A-11R-2315-07	BTD|686	583.6143
TCGA-KM-8442-01A-11R-2315-07	BTF3L1|690	0
TCGA-KM-8442-01A-11R-2315-07	BTF3L4|91408	555.9676
TCGA-KM-8442-01A-11R-2315-07	BTF3|689	2966.6217
TCGA-KM-8442-01A-11R-2315-07	BTG1|694	4955.1585
TCGA-KM-8442-01A-11R-2315-07	BTG2|7832	3959.2043
TCGA-KM-8442-01A-11R-2315-07	BTG3|10950	1630.8159
TCGA-KM-8442-01A-11R-2315-07	BTG4|54766	0
TCGA-KM-8442-01A-11R-2315-07	BTK|695	29.3324
TCGA-KM-8442-01A-11R-2315-07	BTLA|151888	1.0115
TCGA-KM-8442-01A-11R-2315-07	BTN1A1|696	0
TCGA-KM-8442-01A-11R-2315-07	BTN2A1|11120	390.762
TCGA-KM-8442-01A-11R-2315-07	BTN2A2|10385	208.0243
TCGA-KM-8442-01A-11R-2315-07	BTN2A3|54718	13.8233
TCGA-KM-8442-01A-11R-2315-07	BTN3A1|11119	230.6136
TCGA-KM-8442-01A-11R-2315-07	BTN3A2|11118	264.6662
TCGA-KM-8442-01A-11R-2315-07	BTN3A3|10384	148.6851
TCGA-KM-8442-01A-11R-2315-07	BTNL2|56244	0
TCGA-KM-8442-01A-11R-2315-07	BTNL3|10917	0
TCGA-KM-8442-01A-11R-2315-07	BTNL8|79908	0
TCGA-KM-8442-01A-11R-2315-07	BTNL9|153579	77.8827
TCGA-KM-8442-01A-11R-2315-07	BTRC|8945	281.8611
TCGA-KM-8442-01A-11R-2315-07	BUB1B|701	29.0357
TCGA-KM-8442-01A-11R-2315-07	BUB1|699	16.1834
TCGA-KM-8442-01A-11R-2315-07	BUB3|9184	479.7707
TCGA-KM-8442-01A-11R-2315-07	BUD13|84811	494.6055
TCGA-KM-8442-01A-11R-2315-07	BUD31|8896	1758.9548
TCGA-KM-8442-01A-11R-2315-07	BVES|11149	55.9676
TCGA-KM-8442-01A-11R-2315-07	BYSL|705	181.3891
TCGA-KM-8442-01A-11R-2315-07	BZRAP1|9256	222.5219
TCGA-KM-8442-01A-11R-2315-07	BZW1|9689	1939.9865
TCGA-KM-8442-01A-11R-2315-07	BZW2|28969	599.1234
TCGA-KM-8442-01A-11R-2315-07	C10orf105|414152	2.0229
TCGA-KM-8442-01A-11R-2315-07	C10orf107|219621	0
TCGA-KM-8442-01A-11R-2315-07	C10orf108|414235	52.9332
TCGA-KM-8442-01A-11R-2315-07	C10orf10|11067	2912.3399
TCGA-KM-8442-01A-11R-2315-07	C10orf110|55853	7.5657
TCGA-KM-8442-01A-11R-2315-07	C10orf111|221060	4.0459
TCGA-KM-8442-01A-11R-2315-07	C10orf113|387638	0
TCGA-KM-8442-01A-11R-2315-07	C10orf114|399726	23.6008
TCGA-KM-8442-01A-11R-2315-07	C10orf116|10974	1010.9777
TCGA-KM-8442-01A-11R-2315-07	C10orf118|55088	863.1153
TCGA-KM-8442-01A-11R-2315-07	C10orf119|79892	770.3978
TCGA-KM-8442-01A-11R-2315-07	C10orf11|83938	72.151
TCGA-KM-8442-01A-11R-2315-07	C10orf120|399814	0
TCGA-KM-8442-01A-11R-2315-07	C10orf122|387718	0
TCGA-KM-8442-01A-11R-2315-07	C10orf125|282969	102.1578
TCGA-KM-8442-01A-11R-2315-07	C10orf128|170371	8.766
TCGA-KM-8442-01A-11R-2315-07	C10orf129|142827	0
TCGA-KM-8442-01A-11R-2315-07	C10orf12|26148	106.3452
TCGA-KM-8442-01A-11R-2315-07	C10orf131|100127889	2.0229
TCGA-KM-8442-01A-11R-2315-07	C10orf137|26098	163.857
TCGA-KM-8442-01A-11R-2315-07	C10orf140|387640	3.7087
TCGA-KM-8442-01A-11R-2315-07	C10orf18|54906	1032.704
TCGA-KM-8442-01A-11R-2315-07	C10orf25|220979	53.6076
TCGA-KM-8442-01A-11R-2315-07	C10orf26|54838	2134.1875
TCGA-KM-8442-01A-11R-2315-07	C10orf27|219793	4.7202
TCGA-KM-8442-01A-11R-2315-07	C10orf28|27291	854.6864
TCGA-KM-8442-01A-11R-2315-07	C10orf2|56652	214.4302
TCGA-KM-8442-01A-11R-2315-07	C10orf32|119032	788.9413
TCGA-KM-8442-01A-11R-2315-07	C10orf35|219738	104.1807
TCGA-KM-8442-01A-11R-2315-07	C10orf40|283025	0
TCGA-KM-8442-01A-11R-2315-07	C10orf41|100131213	122.8624
TCGA-KM-8442-01A-11R-2315-07	C10orf46|143384	1206.0013
TCGA-KM-8442-01A-11R-2315-07	C10orf47|254427	218.4761
TCGA-KM-8442-01A-11R-2315-07	C10orf4|118924	201.6183
TCGA-KM-8442-01A-11R-2315-07	C10orf50|645528	0
TCGA-KM-8442-01A-11R-2315-07	C10orf53|282966	.3372
TCGA-KM-8442-01A-11R-2315-07	C10orf54|64115	211.733
TCGA-KM-8442-01A-11R-2315-07	C10orf55|414236	2.5051
TCGA-KM-8442-01A-11R-2315-07	C10orf57|80195	563.675
TCGA-KM-8442-01A-11R-2315-07	C10orf58|84293	2005.0573
TCGA-KM-8442-01A-11R-2315-07	C10orf62|414157	0
TCGA-KM-8442-01A-11R-2315-07	C10orf67|256815	2.6972
TCGA-KM-8442-01A-11R-2315-07	C10orf68|79741	1.4464
TCGA-KM-8442-01A-11R-2315-07	C10orf71|118461	0
TCGA-KM-8442-01A-11R-2315-07	C10orf72|196740	362.1038
TCGA-KM-8442-01A-11R-2315-07	C10orf75|90271	209.71
TCGA-KM-8442-01A-11R-2315-07	C10orf76|79591	430.8833
TCGA-KM-8442-01A-11R-2315-07	C10orf78|119392	44.8415
TCGA-KM-8442-01A-11R-2315-07	C10orf79|80217	8.4289
TCGA-KM-8442-01A-11R-2315-07	C10orf81|79949	4.0459
TCGA-KM-8442-01A-11R-2315-07	C10orf82|143379	6.4059
TCGA-KM-8442-01A-11R-2315-07	C10orf84|63877	378.2873
TCGA-KM-8442-01A-11R-2315-07	C10orf88|80007	118.004
TCGA-KM-8442-01A-11R-2315-07	C10orf90|118611	0
TCGA-KM-8442-01A-11R-2315-07	C10orf91|170393	0
TCGA-KM-8442-01A-11R-2315-07	C10orf93|255352	0
TCGA-KM-8442-01A-11R-2315-07	C10orf95|79946	2.4309
TCGA-KM-8442-01A-11R-2315-07	C10orf96|374355	0
TCGA-KM-8442-01A-11R-2315-07	C10orf99|387695	0
TCGA-KM-8442-01A-11R-2315-07	C11orf10|746	1213.7559
TCGA-KM-8442-01A-11R-2315-07	C11orf16|56673	1.3486
TCGA-KM-8442-01A-11R-2315-07	C11orf17|56672	287.2556
TCGA-KM-8442-01A-11R-2315-07	C11orf1|64776	281.8071
TCGA-KM-8442-01A-11R-2315-07	C11orf20|25858	1.6858
TCGA-KM-8442-01A-11R-2315-07	C11orf21|29125	.6743
TCGA-KM-8442-01A-11R-2315-07	C11orf24|53838	733.9852
TCGA-KM-8442-01A-11R-2315-07	C11orf2|738	2574.174
TCGA-KM-8442-01A-11R-2315-07	C11orf30|56946	452.7984
TCGA-KM-8442-01A-11R-2315-07	C11orf31|280636	1273.4322
TCGA-KM-8442-01A-11R-2315-07	C11orf34|349633	.3372
TCGA-KM-8442-01A-11R-2315-07	C11orf35|256329	190.1011
TCGA-KM-8442-01A-11R-2315-07	C11orf36|283303	0
TCGA-KM-8442-01A-11R-2315-07	C11orf40|143501	0
TCGA-KM-8442-01A-11R-2315-07	C11orf41|25758	42.8186
TCGA-KM-8442-01A-11R-2315-07	C11orf42|160298	.3372
TCGA-KM-8442-01A-11R-2315-07	C11orf45|219833	6.4059
TCGA-KM-8442-01A-11R-2315-07	C11orf46|120534	791.6386
TCGA-KM-8442-01A-11R-2315-07	C11orf48|79081	379.5516
TCGA-KM-8442-01A-11R-2315-07	C11orf49|79096	521.2407
TCGA-KM-8442-01A-11R-2315-07	C11orf51|25906	653.5974
TCGA-KM-8442-01A-11R-2315-07	C11orf52|91894	349.9663
TCGA-KM-8442-01A-11R-2315-07	C11orf53|341032	244.7741
TCGA-KM-8442-01A-11R-2315-07	C11orf54|28970	775.4552
TCGA-KM-8442-01A-11R-2315-07	C11orf57|55216	666.8914
TCGA-KM-8442-01A-11R-2315-07	C11orf58|10944	3567.4309
TCGA-KM-8442-01A-11R-2315-07	C11orf59|55004	2229.265
TCGA-KM-8442-01A-11R-2315-07	C11orf61|79684	174.646
TCGA-KM-8442-01A-11R-2315-07	C11orf63|79864	145.9879
TCGA-KM-8442-01A-11R-2315-07	C11orf64|283197	0
TCGA-KM-8442-01A-11R-2315-07	C11orf65|160140	17.1949
TCGA-KM-8442-01A-11R-2315-07	C11orf66|220004	53.9447
TCGA-KM-8442-01A-11R-2315-07	C11orf67|28971	201.6015
TCGA-KM-8442-01A-11R-2315-07	C11orf68|83638	1100.472
TCGA-KM-8442-01A-11R-2315-07	C11orf70|85016	3.7087
TCGA-KM-8442-01A-11R-2315-07	C11orf71|54494	377.2758
TCGA-KM-8442-01A-11R-2315-07	C11orf73|51501	327.0398
TCGA-KM-8442-01A-11R-2315-07	C11orf74|119710	219.4875
TCGA-KM-8442-01A-11R-2315-07	C11orf75|56935	361.7667
TCGA-KM-8442-01A-11R-2315-07	C11orf80|79703	417.06
TCGA-KM-8442-01A-11R-2315-07	C11orf82|220042	14.1605
TCGA-KM-8442-01A-11R-2315-07	C11orf83|790955	474.7134
TCGA-KM-8442-01A-11R-2315-07	C11orf84|144097	570.1281
TCGA-KM-8442-01A-11R-2315-07	C11orf85|283129	0
TCGA-KM-8442-01A-11R-2315-07	C11orf86|254439	0
TCGA-KM-8442-01A-11R-2315-07	C11orf87|399947	3.7087
TCGA-KM-8442-01A-11R-2315-07	C11orf88|399949	1.0115
TCGA-KM-8442-01A-11R-2315-07	C11orf90|387804	0
TCGA-KM-8442-01A-11R-2315-07	C11orf92|399948	1767.8591
TCGA-KM-8442-01A-11R-2315-07	C11orf93|120376	739.5583
TCGA-KM-8442-01A-11R-2315-07	C11orf94|143678	0
TCGA-KM-8442-01A-11R-2315-07	C11orf95|65998	1892.1106
TCGA-KM-8442-01A-11R-2315-07	C11orf9|745	181.0519
TCGA-KM-8442-01A-11R-2315-07	C12orf10|60314	654.4167
TCGA-KM-8442-01A-11R-2315-07	C12orf11|55726	556.3048
TCGA-KM-8442-01A-11R-2315-07	C12orf12|196477	0
TCGA-KM-8442-01A-11R-2315-07	C12orf23|90488	4044.1672
TCGA-KM-8442-01A-11R-2315-07	C12orf24|29902	52.2589
TCGA-KM-8442-01A-11R-2315-07	C12orf26|84190	90.6945
TCGA-KM-8442-01A-11R-2315-07	C12orf27|283460	4.383
TCGA-KM-8442-01A-11R-2315-07	C12orf29|91298	385.3574
TCGA-KM-8442-01A-11R-2315-07	C12orf32|83695	334.7943
TCGA-KM-8442-01A-11R-2315-07	C12orf34|84915	343.5604
TCGA-KM-8442-01A-11R-2315-07	C12orf35|55196	490.2225
TCGA-KM-8442-01A-11R-2315-07	C12orf36|283422	3.7087
TCGA-KM-8442-01A-11R-2315-07	C12orf39|80763	366.1497
TCGA-KM-8442-01A-11R-2315-07	C12orf40|283461	0
TCGA-KM-8442-01A-11R-2315-07	C12orf41|54934	822.3196
TCGA-KM-8442-01A-11R-2315-07	C12orf42|374470	.3372
TCGA-KM-8442-01A-11R-2315-07	C12orf43|64897	417.3972
TCGA-KM-8442-01A-11R-2315-07	C12orf44|60673	1487.5253
TCGA-KM-8442-01A-11R-2315-07	C12orf45|121053	74.8483
TCGA-KM-8442-01A-11R-2315-07	C12orf47|51275	288.0243
TCGA-KM-8442-01A-11R-2315-07	C12orf48|55010	49.1706
TCGA-KM-8442-01A-11R-2315-07	C12orf49|79794	809.5078
TCGA-KM-8442-01A-11R-2315-07	C12orf4|57102	478.7593
TCGA-KM-8442-01A-11R-2315-07	C12orf50|160419	0
TCGA-KM-8442-01A-11R-2315-07	C12orf51|283450	1955.8328
TCGA-KM-8442-01A-11R-2315-07	C12orf52|84934	317.9366
TCGA-KM-8442-01A-11R-2315-07	C12orf53|196500	18.8806
TCGA-KM-8442-01A-11R-2315-07	C12orf54|121273	0
TCGA-KM-8442-01A-11R-2315-07	C12orf56|115749	2.6972
TCGA-KM-8442-01A-11R-2315-07	C12orf57|113246	688.1322
TCGA-KM-8442-01A-11R-2315-07	C12orf59|120939	322.9939
TCGA-KM-8442-01A-11R-2315-07	C12orf5|57103	389.0762
TCGA-KM-8442-01A-11R-2315-07	C12orf60|144608	35.7384
TCGA-KM-8442-01A-11R-2315-07	C12orf61|283416	33.0411
TCGA-KM-8442-01A-11R-2315-07	C12orf62|84987	933.5806
TCGA-KM-8442-01A-11R-2315-07	C12orf63|374467	.6743
TCGA-KM-8442-01A-11R-2315-07	C12orf65|91574	515.1719
TCGA-KM-8442-01A-11R-2315-07	C12orf66|144577	122.7242
TCGA-KM-8442-01A-11R-2315-07	C12orf68|387856	8.766
TCGA-KM-8442-01A-11R-2315-07	C12orf69|440087	150.708
TCGA-KM-8442-01A-11R-2315-07	C12orf70|341346	0
TCGA-KM-8442-01A-11R-2315-07	C12orf71|728858	.6743
TCGA-KM-8442-01A-11R-2315-07	C12orf72|254013	79.2313
TCGA-KM-8442-01A-11R-2315-07	C12orf73|728568	183.7492
TCGA-KM-8442-01A-11R-2315-07	C12orf74|338809	2.6972
TCGA-KM-8442-01A-11R-2315-07	C12orf75|387882	5142.9535
TCGA-KM-8442-01A-11R-2315-07	C12orf76|400073	128.793
TCGA-KM-8442-01A-11R-2315-07	C12orf77|196415	1.3486
TCGA-KM-8442-01A-11R-2315-07	C13orf15|28984	178.0175
TCGA-KM-8442-01A-11R-2315-07	C13orf16|121793	0
TCGA-KM-8442-01A-11R-2315-07	C13orf18|80183	20.9036
TCGA-KM-8442-01A-11R-2315-07	C13orf1|57213	196.561
TCGA-KM-8442-01A-11R-2315-07	C13orf23|80209	761.6318
TCGA-KM-8442-01A-11R-2315-07	C13orf26|122046	0
TCGA-KM-8442-01A-11R-2315-07	C13orf27|93081	44.5044
TCGA-KM-8442-01A-11R-2315-07	C13orf28|122258	0
TCGA-KM-8442-01A-11R-2315-07	C13orf29|283487	76.1969
TCGA-KM-8442-01A-11R-2315-07	C13orf30|144809	2.3601
TCGA-KM-8442-01A-11R-2315-07	C13orf31|144811	245.7856
TCGA-KM-8442-01A-11R-2315-07	C13orf33|84935	116.9926
TCGA-KM-8442-01A-11R-2315-07	C13orf34|79866	23.1996
TCGA-KM-8442-01A-11R-2315-07	C13orf35|400165	0
TCGA-KM-8442-01A-11R-2315-07	C13orf36|400120	0
TCGA-KM-8442-01A-11R-2315-07	C13orf37|440145	181.3891
TCGA-KM-8442-01A-11R-2315-07	C13orf38|728591	0
TCGA-KM-8442-01A-11R-2315-07	C13orf39|196541	.6743
TCGA-KM-8442-01A-11R-2315-07	C14orf101|54916	931.8948
TCGA-KM-8442-01A-11R-2315-07	C14orf102|55051	410.9912
TCGA-KM-8442-01A-11R-2315-07	C14orf104|55172	222.1848
TCGA-KM-8442-01A-11R-2315-07	C14orf105|55195	267.7006
TCGA-KM-8442-01A-11R-2315-07	C14orf106|55320	267.7006
TCGA-KM-8442-01A-11R-2315-07	C14orf109|26175	580.9171
TCGA-KM-8442-01A-11R-2315-07	C14orf115|55237	0
TCGA-KM-8442-01A-11R-2315-07	C14orf118|55668	421.443
TCGA-KM-8442-01A-11R-2315-07	C14orf119|55017	1112.6096
TCGA-KM-8442-01A-11R-2315-07	C14orf126|112487	264.0324
TCGA-KM-8442-01A-11R-2315-07	C14orf128|84837	107.2151
TCGA-KM-8442-01A-11R-2315-07	C14orf129|51527	624.7471
TCGA-KM-8442-01A-11R-2315-07	C14orf132|56967	802.4275
TCGA-KM-8442-01A-11R-2315-07	C14orf135|64430	5301.0789
TCGA-KM-8442-01A-11R-2315-07	C14orf138|79609	89.0088
TCGA-KM-8442-01A-11R-2315-07	C14orf139|79686	18.8806
TCGA-KM-8442-01A-11R-2315-07	C14orf142|84520	240.3911
TCGA-KM-8442-01A-11R-2315-07	C14orf143|90141	31.0182
TCGA-KM-8442-01A-11R-2315-07	C14orf145|145508	44.8415
TCGA-KM-8442-01A-11R-2315-07	C14orf147|171546	1400.5394
TCGA-KM-8442-01A-11R-2315-07	C14orf148|122945	4.0459
TCGA-KM-8442-01A-11R-2315-07	C14orf149|112849	50.236
TCGA-KM-8442-01A-11R-2315-07	C14orf153|84334	762.704
TCGA-KM-8442-01A-11R-2315-07	C14orf156|81892	658.7997
TCGA-KM-8442-01A-11R-2315-07	C14orf159|80017	5201.6183
TCGA-KM-8442-01A-11R-2315-07	C14orf162|56936	0
TCGA-KM-8442-01A-11R-2315-07	C14orf165|414767	0
TCGA-KM-8442-01A-11R-2315-07	C14orf166B|145497	0
TCGA-KM-8442-01A-11R-2315-07	C14orf166|51637	1707.6871
TCGA-KM-8442-01A-11R-2315-07	C14orf167|55449	830.118
TCGA-KM-8442-01A-11R-2315-07	C14orf169|79697	321.6453
TCGA-KM-8442-01A-11R-2315-07	C14orf174|161394	14.4976
TCGA-KM-8442-01A-11R-2315-07	C14orf176|643382	27.3095
TCGA-KM-8442-01A-11R-2315-07	C14orf177|283598	0
TCGA-KM-8442-01A-11R-2315-07	C14orf178|283579	.3372
TCGA-KM-8442-01A-11R-2315-07	C14orf179|112752	334.4572
TCGA-KM-8442-01A-11R-2315-07	C14orf180|400258	0
TCGA-KM-8442-01A-11R-2315-07	C14orf181|400223	41.1328
TCGA-KM-8442-01A-11R-2315-07	C14orf182|283551	1.0115
TCGA-KM-8442-01A-11R-2315-07	C14orf183|196913	0
TCGA-KM-8442-01A-11R-2315-07	C14orf184|650662	0
TCGA-KM-8442-01A-11R-2315-07	C14orf19|280655	2.0229
TCGA-KM-8442-01A-11R-2315-07	C14orf1|11161	1535.0641
TCGA-KM-8442-01A-11R-2315-07	C14orf21|161424	300.0674
TCGA-KM-8442-01A-11R-2315-07	C14orf23|387978	0
TCGA-KM-8442-01A-11R-2315-07	C14orf28|122525	112.6096
TCGA-KM-8442-01A-11R-2315-07	C14orf2|9556	1483.1423
TCGA-KM-8442-01A-11R-2315-07	C14orf33|100129075	211.0587
TCGA-KM-8442-01A-11R-2315-07	C14orf34|645687	.6743
TCGA-KM-8442-01A-11R-2315-07	C14orf37|145407	322.6568
TCGA-KM-8442-01A-11R-2315-07	C14orf39|317761	99.4606
TCGA-KM-8442-01A-11R-2315-07	C14orf43|91748	5496.9656
TCGA-KM-8442-01A-11R-2315-07	C14orf45|80127	67.4882
TCGA-KM-8442-01A-11R-2315-07	C14orf48|256369	0
TCGA-KM-8442-01A-11R-2315-07	C14orf49|161176	15.1719
TCGA-KM-8442-01A-11R-2315-07	C14orf4|64207	1819.6224
TCGA-KM-8442-01A-11R-2315-07	C14orf50|145376	33.3783
TCGA-KM-8442-01A-11R-2315-07	C14orf53|440184	0
TCGA-KM-8442-01A-11R-2315-07	C14orf64|388011	14.8348
TCGA-KM-8442-01A-11R-2315-07	C14orf68|283600	0
TCGA-KM-8442-01A-11R-2315-07	C14orf70|283601	0
TCGA-KM-8442-01A-11R-2315-07	C14orf72|145200	10.7889
TCGA-KM-8442-01A-11R-2315-07	C14orf73|91828	1.6858
TCGA-KM-8442-01A-11R-2315-07	C14orf79|122616	204.6527
TCGA-KM-8442-01A-11R-2315-07	C14orf80|283643	76.8712
TCGA-KM-8442-01A-11R-2315-07	C14orf86|283592	0
TCGA-KM-8442-01A-11R-2315-07	C14orf93|60686	178.6918
TCGA-KM-8442-01A-11R-2315-07	C15orf17|57184	1367.1612
TCGA-KM-8442-01A-11R-2315-07	C15orf21|283651	26.298
TCGA-KM-8442-01A-11R-2315-07	C15orf23|90417	132.8388
TCGA-KM-8442-01A-11R-2315-07	C15orf24|56851	1568.4423
TCGA-KM-8442-01A-11R-2315-07	C15orf26|161502	1.0115
TCGA-KM-8442-01A-11R-2315-07	C15orf27|123591	40.1214
TCGA-KM-8442-01A-11R-2315-07	C15orf28|80035	4.0459
TCGA-KM-8442-01A-11R-2315-07	C15orf29|79768	402.5624
TCGA-KM-8442-01A-11R-2315-07	C15orf2|23742	1.6858
TCGA-KM-8442-01A-11R-2315-07	C15orf32|145858	0
TCGA-KM-8442-01A-11R-2315-07	C15orf33|196951	30.7249
TCGA-KM-8442-01A-11R-2315-07	C15orf34|80072	31.3554
TCGA-KM-8442-01A-11R-2315-07	C15orf37|283687	100.8496
TCGA-KM-8442-01A-11R-2315-07	C15orf38|348110	283.203
TCGA-KM-8442-01A-11R-2315-07	C15orf39|56905	952.4612
TCGA-KM-8442-01A-11R-2315-07	C15orf40|123207	252.9501
TCGA-KM-8442-01A-11R-2315-07	C15orf41|84529	74.5111
TCGA-KM-8442-01A-11R-2315-07	C15orf42|90381	13.5502
TCGA-KM-8442-01A-11R-2315-07	C15orf43|145645	0
TCGA-KM-8442-01A-11R-2315-07	C15orf44|81556	1482.1308
TCGA-KM-8442-01A-11R-2315-07	C15orf48|84419	94.4032
TCGA-KM-8442-01A-11R-2315-07	C15orf50|414926	0
TCGA-KM-8442-01A-11R-2315-07	C15orf51|196968	3.3715
TCGA-KM-8442-01A-11R-2315-07	C15orf52|388115	1496.9656
TCGA-KM-8442-01A-11R-2315-07	C15orf53|400359	.3372
TCGA-KM-8442-01A-11R-2315-07	C15orf54|400360	.6743
TCGA-KM-8442-01A-11R-2315-07	C15orf55|256646	2.6972
TCGA-KM-8442-01A-11R-2315-07	C15orf56|644809	178.3547
TCGA-KM-8442-01A-11R-2315-07	C15orf57|90416	401.497
TCGA-KM-8442-01A-11R-2315-07	C15orf58|390637	48.2131
TCGA-KM-8442-01A-11R-2315-07	C15orf59|388135	2831.7599
TCGA-KM-8442-01A-11R-2315-07	C15orf5|81698	.3372
TCGA-KM-8442-01A-11R-2315-07	C15orf60|283677	.3372
TCGA-KM-8442-01A-11R-2315-07	C15orf61|145853	204.6527
TCGA-KM-8442-01A-11R-2315-07	C15orf62|643338	29.3324
TCGA-KM-8442-01A-11R-2315-07	C15orf63|25764	617.1848
TCGA-KM-8442-01A-11R-2315-07	C16orf11|146325	155.091
TCGA-KM-8442-01A-11R-2315-07	C16orf13|84326	526.6352
TCGA-KM-8442-01A-11R-2315-07	C16orf3|750	2.6972
TCGA-KM-8442-01A-11R-2315-07	C16orf42|115939	1078.9211
TCGA-KM-8442-01A-11R-2315-07	C16orf45|89927	1184.0863
TCGA-KM-8442-01A-11R-2315-07	C16orf46|123775	44.8415
TCGA-KM-8442-01A-11R-2315-07	C16orf48|84080	282.1982
TCGA-KM-8442-01A-11R-2315-07	C16orf52|730094	677.3432
TCGA-KM-8442-01A-11R-2315-07	C16orf53|79447	1226.4734
TCGA-KM-8442-01A-11R-2315-07	C16orf54|283897	67.0937
TCGA-KM-8442-01A-11R-2315-07	C16orf55|124045	43.4929
TCGA-KM-8442-01A-11R-2315-07	C16orf57|79650	771.0722
TCGA-KM-8442-01A-11R-2315-07	C16orf58|64755	3786.1868
TCGA-KM-8442-01A-11R-2315-07	C16orf59|80178	10.1146
TCGA-KM-8442-01A-11R-2315-07	C16orf5|29965	4910.9912
TCGA-KM-8442-01A-11R-2315-07	C16orf61|56942	695.1146
TCGA-KM-8442-01A-11R-2315-07	C16orf62|57020	1545.1787
TCGA-KM-8442-01A-11R-2315-07	C16orf63|123811	790.9643
TCGA-KM-8442-01A-11R-2315-07	C16orf68|79091	170.6001
TCGA-KM-8442-01A-11R-2315-07	C16orf70|80262	450.1922
TCGA-KM-8442-01A-11R-2315-07	C16orf71|146562	13.4862
TCGA-KM-8442-01A-11R-2315-07	C16orf72|29035	1535.7384
TCGA-KM-8442-01A-11R-2315-07	C16orf73|254528	1.0115
TCGA-KM-8442-01A-11R-2315-07	C16orf74|404550	44.5044
TCGA-KM-8442-01A-11R-2315-07	C16orf75|116028	272.0836
TCGA-KM-8442-01A-11R-2315-07	C16orf78|123970	0
TCGA-KM-8442-01A-11R-2315-07	C16orf79|283870	16.6824
TCGA-KM-8442-01A-11R-2315-07	C16orf7|9605	944.2178
TCGA-KM-8442-01A-11R-2315-07	C16orf80|29105	788.267
TCGA-KM-8442-01A-11R-2315-07	C16orf81|283860	.3372
TCGA-KM-8442-01A-11R-2315-07	C16orf82|162083	0
TCGA-KM-8442-01A-11R-2315-07	C16orf86|388284	53.9447
TCGA-KM-8442-01A-11R-2315-07	C16orf87|388272	157.7883
TCGA-KM-8442-01A-11R-2315-07	C16orf88|400506	237.3567
TCGA-KM-8442-01A-11R-2315-07	C16orf89|146556	1878.9616
TCGA-KM-8442-01A-11R-2315-07	C16orf90|646174	2.3601
TCGA-KM-8442-01A-11R-2315-07	C16orf91|283951	331.0856
TCGA-KM-8442-01A-11R-2315-07	C16orf92|146378	0
TCGA-KM-8442-01A-11R-2315-07	C16orf93|90835	5.0573
TCGA-KM-8442-01A-11R-2315-07	C17orf100|388327	42.8186
TCGA-KM-8442-01A-11R-2315-07	C17orf101|79701	376.9386
[truncated: 18,532 more rows]
