# Supplementary material for: Dysfunctional miRNA-Mediated Regulation in Chromophobe Renal Cell Carcinoma
Source: PLoS One. 2016 Jun 3;11(6):e0156324. doi: 10.1371/journal.pone.0156324 (PMC4892590; doi:10.1371/journal.pone.0156324)
Supplement: S2 File — (ZIP) [file pone.0156324.s002.zip › S2_File mRNA expression profile downloaded from TCGA/case/unc.edu__IlluminaHiSeq_RNASeqV2__TCGA-KM-8443-01A-11R-2315-07__expression_rsem_gene_normalized.txt]

barcode	gene_id	normalized_count
TCGA-KM-8443-01A-11R-2315-07	?|100130426	0
TCGA-KM-8443-01A-11R-2315-07	?|100133144	7.3859
TCGA-KM-8443-01A-11R-2315-07	?|100134869	7.1369
TCGA-KM-8443-01A-11R-2315-07	?|10357	51.7759
TCGA-KM-8443-01A-11R-2315-07	?|10431	711.6183
TCGA-KM-8443-01A-11R-2315-07	?|136542	0
TCGA-KM-8443-01A-11R-2315-07	?|155060	197.0954
TCGA-KM-8443-01A-11R-2315-07	?|26823	2.4896
TCGA-KM-8443-01A-11R-2315-07	?|280660	0
TCGA-KM-8443-01A-11R-2315-07	?|317712	0
TCGA-KM-8443-01A-11R-2315-07	?|340602	0
TCGA-KM-8443-01A-11R-2315-07	?|388795	0
TCGA-KM-8443-01A-11R-2315-07	?|390284	10.7884
TCGA-KM-8443-01A-11R-2315-07	?|391343	0
TCGA-KM-8443-01A-11R-2315-07	?|391714	.4149
TCGA-KM-8443-01A-11R-2315-07	?|404770	0
TCGA-KM-8443-01A-11R-2315-07	?|441362	0
TCGA-KM-8443-01A-11R-2315-07	?|442388	0
TCGA-KM-8443-01A-11R-2315-07	?|553137	2.9046
TCGA-KM-8443-01A-11R-2315-07	?|57714	139.834
TCGA-KM-8443-01A-11R-2315-07	?|645851	2.0747
TCGA-KM-8443-01A-11R-2315-07	?|652919	2.4938
TCGA-KM-8443-01A-11R-2315-07	?|653553	936.9295
TCGA-KM-8443-01A-11R-2315-07	?|728045	0
TCGA-KM-8443-01A-11R-2315-07	?|728603	0
TCGA-KM-8443-01A-11R-2315-07	?|728788	6.639
TCGA-KM-8443-01A-11R-2315-07	?|729884	.4149
TCGA-KM-8443-01A-11R-2315-07	?|8225	778.4232
TCGA-KM-8443-01A-11R-2315-07	?|90288	.8299
TCGA-KM-8443-01A-11R-2315-07	A1BG|1	61.8465
TCGA-KM-8443-01A-11R-2315-07	A1CF|29974	0
TCGA-KM-8443-01A-11R-2315-07	A2BP1|54715	0
TCGA-KM-8443-01A-11R-2315-07	A2LD1|87769	43.473
TCGA-KM-8443-01A-11R-2315-07	A2ML1|144568	0
TCGA-KM-8443-01A-11R-2315-07	A2M|2	2475.8714
TCGA-KM-8443-01A-11R-2315-07	A4GALT|53947	92.9461
TCGA-KM-8443-01A-11R-2315-07	A4GNT|51146	0
TCGA-KM-8443-01A-11R-2315-07	AAA1|404744	0
TCGA-KM-8443-01A-11R-2315-07	AAAS|8086	1196.6805
TCGA-KM-8443-01A-11R-2315-07	AACSL|729522	0
TCGA-KM-8443-01A-11R-2315-07	AACS|65985	985.8921
TCGA-KM-8443-01A-11R-2315-07	AADACL2|344752	0
TCGA-KM-8443-01A-11R-2315-07	AADACL3|126767	0
TCGA-KM-8443-01A-11R-2315-07	AADACL4|343066	0
TCGA-KM-8443-01A-11R-2315-07	AADAC|13	0
TCGA-KM-8443-01A-11R-2315-07	AADAT|51166	52.6971
TCGA-KM-8443-01A-11R-2315-07	AAGAB|79719	1701.2448
TCGA-KM-8443-01A-11R-2315-07	AAK1|22848	901.2448
TCGA-KM-8443-01A-11R-2315-07	AAMP|14	1481.7427
TCGA-KM-8443-01A-11R-2315-07	AANAT|15	1.2448
TCGA-KM-8443-01A-11R-2315-07	AARS2|57505	552.6598
TCGA-KM-8443-01A-11R-2315-07	AARSD1|80755	282.1577
TCGA-KM-8443-01A-11R-2315-07	AARS|16	2888.3817
TCGA-KM-8443-01A-11R-2315-07	AASDHPPT|60496	471.3693
TCGA-KM-8443-01A-11R-2315-07	AASDH|132949	357.2614
TCGA-KM-8443-01A-11R-2315-07	AASS|10157	444.3983
TCGA-KM-8443-01A-11R-2315-07	AATF|26574	367.6349
TCGA-KM-8443-01A-11R-2315-07	AATK|9625	11.2033
TCGA-KM-8443-01A-11R-2315-07	ABAT|18	1292.9461
TCGA-KM-8443-01A-11R-2315-07	ABCA10|10349	12.8631
TCGA-KM-8443-01A-11R-2315-07	ABCA11P|79963	100.2448
TCGA-KM-8443-01A-11R-2315-07	ABCA12|26154	.8299
TCGA-KM-8443-01A-11R-2315-07	ABCA13|154664	88.3817
TCGA-KM-8443-01A-11R-2315-07	ABCA17P|650655	21.9917
TCGA-KM-8443-01A-11R-2315-07	ABCA1|19	1148.5394
TCGA-KM-8443-01A-11R-2315-07	ABCA2|20	3882.9876
TCGA-KM-8443-01A-11R-2315-07	ABCA3|21	1610.3734
TCGA-KM-8443-01A-11R-2315-07	ABCA4|24	.8299
TCGA-KM-8443-01A-11R-2315-07	ABCA5|23461	756.0166
TCGA-KM-8443-01A-11R-2315-07	ABCA6|23460	.8299
TCGA-KM-8443-01A-11R-2315-07	ABCA7|10347	347.7178
TCGA-KM-8443-01A-11R-2315-07	ABCA8|10351	1.6598
TCGA-KM-8443-01A-11R-2315-07	ABCA9|10350	.4149
TCGA-KM-8443-01A-11R-2315-07	ABCB10|23456	219.5021
TCGA-KM-8443-01A-11R-2315-07	ABCB11|8647	0
TCGA-KM-8443-01A-11R-2315-07	ABCB1|5243	6.2241
TCGA-KM-8443-01A-11R-2315-07	ABCB4|5244	1.2448
TCGA-KM-8443-01A-11R-2315-07	ABCB5|340273	0
TCGA-KM-8443-01A-11R-2315-07	ABCB6|10058	89.8257
TCGA-KM-8443-01A-11R-2315-07	ABCB7|22	602.4896
TCGA-KM-8443-01A-11R-2315-07	ABCB8|11194	1112.4481
TCGA-KM-8443-01A-11R-2315-07	ABCB9|23457	405.8133
TCGA-KM-8443-01A-11R-2315-07	ABCC10|89845	281.3278
TCGA-KM-8443-01A-11R-2315-07	ABCC11|85320	2.4896
TCGA-KM-8443-01A-11R-2315-07	ABCC12|94160	0
TCGA-KM-8443-01A-11R-2315-07	ABCC13|150000	0
TCGA-KM-8443-01A-11R-2315-07	ABCC1|4363	1847.7178
TCGA-KM-8443-01A-11R-2315-07	ABCC2|1244	1.2448
TCGA-KM-8443-01A-11R-2315-07	ABCC3|8714	9.5436
TCGA-KM-8443-01A-11R-2315-07	ABCC4|10257	727.3859
TCGA-KM-8443-01A-11R-2315-07	ABCC5|10057	4073.444
TCGA-KM-8443-01A-11R-2315-07	ABCC6P1|653190	4.1494
TCGA-KM-8443-01A-11R-2315-07	ABCC6P2|730013	15.3527
TCGA-KM-8443-01A-11R-2315-07	ABCC6|368	49.7925
TCGA-KM-8443-01A-11R-2315-07	ABCC8|6833	.4149
TCGA-KM-8443-01A-11R-2315-07	ABCC9|10060	24.4813
TCGA-KM-8443-01A-11R-2315-07	ABCD1|215	585.4772
TCGA-KM-8443-01A-11R-2315-07	ABCD2|225	4.1494
TCGA-KM-8443-01A-11R-2315-07	ABCD3|5825	943.1535
TCGA-KM-8443-01A-11R-2315-07	ABCD4|5826	954.7718
TCGA-KM-8443-01A-11R-2315-07	ABCE1|6059	783.4025
TCGA-KM-8443-01A-11R-2315-07	ABCF1|23	1080.083
TCGA-KM-8443-01A-11R-2315-07	ABCF2|10061	2041.9087
TCGA-KM-8443-01A-11R-2315-07	ABCF3|55324	1835.6846
TCGA-KM-8443-01A-11R-2315-07	ABCG1|9619	2695.0207
TCGA-KM-8443-01A-11R-2315-07	ABCG2|9429	111.6183
TCGA-KM-8443-01A-11R-2315-07	ABCG4|64137	5.8091
TCGA-KM-8443-01A-11R-2315-07	ABCG5|64240	.8299
TCGA-KM-8443-01A-11R-2315-07	ABCG8|64241	0
TCGA-KM-8443-01A-11R-2315-07	ABHD10|55347	2518.6722
TCGA-KM-8443-01A-11R-2315-07	ABHD11|83451	1673.8589
TCGA-KM-8443-01A-11R-2315-07	ABHD12B|145447	0
TCGA-KM-8443-01A-11R-2315-07	ABHD12|26090	2851.4523
TCGA-KM-8443-01A-11R-2315-07	ABHD13|84945	336.5145
TCGA-KM-8443-01A-11R-2315-07	ABHD14A|25864	614.1411
TCGA-KM-8443-01A-11R-2315-07	ABHD14B|84836	3344.3983
TCGA-KM-8443-01A-11R-2315-07	ABHD15|116236	364.3154
TCGA-KM-8443-01A-11R-2315-07	ABHD1|84696	.8299
TCGA-KM-8443-01A-11R-2315-07	ABHD2|11057	14965.5602
TCGA-KM-8443-01A-11R-2315-07	ABHD3|171586	1003.7344
TCGA-KM-8443-01A-11R-2315-07	ABHD4|63874	1340.249
TCGA-KM-8443-01A-11R-2315-07	ABHD5|51099	424.4813
TCGA-KM-8443-01A-11R-2315-07	ABHD6|57406	1606.639
TCGA-KM-8443-01A-11R-2315-07	ABHD8|79575	601.6598
TCGA-KM-8443-01A-11R-2315-07	ABI1|10006	619.5021
TCGA-KM-8443-01A-11R-2315-07	ABI2|10152	678.8382
TCGA-KM-8443-01A-11R-2315-07	ABI3BP|25890	48.1328
TCGA-KM-8443-01A-11R-2315-07	ABI3|51225	68.8797
TCGA-KM-8443-01A-11R-2315-07	ABL1|25	1790.8714
TCGA-KM-8443-01A-11R-2315-07	ABL2|27	318.2573
TCGA-KM-8443-01A-11R-2315-07	ABLIM1|3983	277.1784
TCGA-KM-8443-01A-11R-2315-07	ABLIM2|84448	13.6929
TCGA-KM-8443-01A-11R-2315-07	ABLIM3|22885	46.0581
TCGA-KM-8443-01A-11R-2315-07	ABO|28	106.639
TCGA-KM-8443-01A-11R-2315-07	ABP1|26	1.6598
TCGA-KM-8443-01A-11R-2315-07	ABRA|137735	.4149
TCGA-KM-8443-01A-11R-2315-07	ABR|29	1194.1909
TCGA-KM-8443-01A-11R-2315-07	ABT1|29777	378.0083
TCGA-KM-8443-01A-11R-2315-07	ABTB1|80325	299.1701
TCGA-KM-8443-01A-11R-2315-07	ABTB2|25841	1420.7469
TCGA-KM-8443-01A-11R-2315-07	ACAA1|30	1836.5145
TCGA-KM-8443-01A-11R-2315-07	ACAA2|10449	2689.6266
TCGA-KM-8443-01A-11R-2315-07	ACACA|31	2216.1826
TCGA-KM-8443-01A-11R-2315-07	ACACB|32	3763.4855
TCGA-KM-8443-01A-11R-2315-07	ACAD10|80724	1614.1079
TCGA-KM-8443-01A-11R-2315-07	ACAD11|84129	365.9751
TCGA-KM-8443-01A-11R-2315-07	ACAD8|27034	744.3983
TCGA-KM-8443-01A-11R-2315-07	ACAD9|28976	1509.1203
TCGA-KM-8443-01A-11R-2315-07	ACADL|33	1513.278
TCGA-KM-8443-01A-11R-2315-07	ACADM|34	440.249
TCGA-KM-8443-01A-11R-2315-07	ACADSB|36	1298.7552
TCGA-KM-8443-01A-11R-2315-07	ACADS|35	2858.5062
TCGA-KM-8443-01A-11R-2315-07	ACADVL|37	5881.6763
TCGA-KM-8443-01A-11R-2315-07	ACAN|176	13.6929
TCGA-KM-8443-01A-11R-2315-07	ACAP1|9744	13.278
TCGA-KM-8443-01A-11R-2315-07	ACAP2|23527	582.5726
TCGA-KM-8443-01A-11R-2315-07	ACAP3|116983	438.2199
TCGA-KM-8443-01A-11R-2315-07	ACAT1|38	9669.7095
TCGA-KM-8443-01A-11R-2315-07	ACAT2|39	150.834
TCGA-KM-8443-01A-11R-2315-07	ACBD3|64746	610.3734
TCGA-KM-8443-01A-11R-2315-07	ACBD4|79777	286.3071
TCGA-KM-8443-01A-11R-2315-07	ACBD5|91452	640.249
TCGA-KM-8443-01A-11R-2315-07	ACBD6|84320	265.5602
TCGA-KM-8443-01A-11R-2315-07	ACBD7|414149	14.5228
TCGA-KM-8443-01A-11R-2315-07	ACCN1|40	21.1618
TCGA-KM-8443-01A-11R-2315-07	ACCN2|41	188.7967
TCGA-KM-8443-01A-11R-2315-07	ACCN3|9311	3.3195
TCGA-KM-8443-01A-11R-2315-07	ACCN4|55515	0
TCGA-KM-8443-01A-11R-2315-07	ACCN5|51802	0
TCGA-KM-8443-01A-11R-2315-07	ACCSL|390110	0
TCGA-KM-8443-01A-11R-2315-07	ACCS|84680	404.1494
TCGA-KM-8443-01A-11R-2315-07	ACD|65057	280.9129
TCGA-KM-8443-01A-11R-2315-07	ACE2|59272	3.3195
TCGA-KM-8443-01A-11R-2315-07	ACER1|125981	0
TCGA-KM-8443-01A-11R-2315-07	ACER2|340485	9.1286
TCGA-KM-8443-01A-11R-2315-07	ACER3|55331	197.9253
TCGA-KM-8443-01A-11R-2315-07	ACE|1636	167.2199
TCGA-KM-8443-01A-11R-2315-07	ACHE|43	47.7178
TCGA-KM-8443-01A-11R-2315-07	ACIN1|22985	2745.2282
TCGA-KM-8443-01A-11R-2315-07	ACLY|47	1240.249
TCGA-KM-8443-01A-11R-2315-07	ACMSD|130013	0
TCGA-KM-8443-01A-11R-2315-07	ACN9|57001	185.8921
TCGA-KM-8443-01A-11R-2315-07	ACO1|48	2029.4606
TCGA-KM-8443-01A-11R-2315-07	ACO2|50	22670.4896
TCGA-KM-8443-01A-11R-2315-07	ACOT11|26027	1006.7427
TCGA-KM-8443-01A-11R-2315-07	ACOT12|134526	.4149
TCGA-KM-8443-01A-11R-2315-07	ACOT13|55856	479.7967
TCGA-KM-8443-01A-11R-2315-07	ACOT1|641371	1762.6556
TCGA-KM-8443-01A-11R-2315-07	ACOT2|10965	1106.2241
TCGA-KM-8443-01A-11R-2315-07	ACOT4|122970	231.1203
TCGA-KM-8443-01A-11R-2315-07	ACOT6|641372	26.971
TCGA-KM-8443-01A-11R-2315-07	ACOT7|11332	467.6349
TCGA-KM-8443-01A-11R-2315-07	ACOT8|10005	978.8797
TCGA-KM-8443-01A-11R-2315-07	ACOT9|23597	258.5062
TCGA-KM-8443-01A-11R-2315-07	ACOX1|51	959.3361
TCGA-KM-8443-01A-11R-2315-07	ACOX2|8309	324.4813
TCGA-KM-8443-01A-11R-2315-07	ACOX3|8310	341.9087
TCGA-KM-8443-01A-11R-2315-07	ACOXL|55289	2.4896
TCGA-KM-8443-01A-11R-2315-07	ACP1|52	1250.2075
TCGA-KM-8443-01A-11R-2315-07	ACP2|53	456.0166
TCGA-KM-8443-01A-11R-2315-07	ACP5|54	24.4813
TCGA-KM-8443-01A-11R-2315-07	ACP6|51205	203.7344
TCGA-KM-8443-01A-11R-2315-07	ACPL2|92370	186.3071
TCGA-KM-8443-01A-11R-2315-07	ACPP|55	64.7303
TCGA-KM-8443-01A-11R-2315-07	ACPT|93650	0
TCGA-KM-8443-01A-11R-2315-07	ACRBP|84519	9.5436
TCGA-KM-8443-01A-11R-2315-07	ACRC|93953	8.2988
TCGA-KM-8443-01A-11R-2315-07	ACRV1|56	.4149
TCGA-KM-8443-01A-11R-2315-07	ACR|49	.8299
TCGA-KM-8443-01A-11R-2315-07	ACSBG1|23205	39.834
TCGA-KM-8443-01A-11R-2315-07	ACSBG2|81616	.8299
TCGA-KM-8443-01A-11R-2315-07	ACSF2|80221	167.2199
TCGA-KM-8443-01A-11R-2315-07	ACSF3|197322	651.4523
TCGA-KM-8443-01A-11R-2315-07	ACSL1|2180	24814.5228
TCGA-KM-8443-01A-11R-2315-07	ACSL3|2181	4036.0996
TCGA-KM-8443-01A-11R-2315-07	ACSL4|2182	730.2905
TCGA-KM-8443-01A-11R-2315-07	ACSL5|51703	432.7801
TCGA-KM-8443-01A-11R-2315-07	ACSL6|23305	17.0124
TCGA-KM-8443-01A-11R-2315-07	ACSM1|116285	10.3734
TCGA-KM-8443-01A-11R-2315-07	ACSM2A|123876	.4149
TCGA-KM-8443-01A-11R-2315-07	ACSM2B|348158	0
TCGA-KM-8443-01A-11R-2315-07	ACSM3|6296	811.7593
TCGA-KM-8443-01A-11R-2315-07	ACSM4|341392	0
TCGA-KM-8443-01A-11R-2315-07	ACSM5|54988	1.6598
TCGA-KM-8443-01A-11R-2315-07	ACSS1|84532	5505.8091
TCGA-KM-8443-01A-11R-2315-07	ACSS2|55902	1202.4896
TCGA-KM-8443-01A-11R-2315-07	ACSS3|79611	4076.7635
TCGA-KM-8443-01A-11R-2315-07	ACTA1|58	.4149
TCGA-KM-8443-01A-11R-2315-07	ACTA2|59	439.5187
TCGA-KM-8443-01A-11R-2315-07	ACTBL2|345651	0
TCGA-KM-8443-01A-11R-2315-07	ACTB|60	96265.1452
TCGA-KM-8443-01A-11R-2315-07	ACTC1|70	338.5892
TCGA-KM-8443-01A-11R-2315-07	ACTG1|71	30992.9461
TCGA-KM-8443-01A-11R-2315-07	ACTG2|72	36.9295
TCGA-KM-8443-01A-11R-2315-07	ACTL6A|86	397.5104
TCGA-KM-8443-01A-11R-2315-07	ACTL6B|51412	0
TCGA-KM-8443-01A-11R-2315-07	ACTL7A|10881	0
TCGA-KM-8443-01A-11R-2315-07	ACTL7B|10880	.4149
TCGA-KM-8443-01A-11R-2315-07	ACTL8|81569	0
TCGA-KM-8443-01A-11R-2315-07	ACTL9|284382	0
TCGA-KM-8443-01A-11R-2315-07	ACTN1|87	927.3859
TCGA-KM-8443-01A-11R-2315-07	ACTN2|88	2.0747
TCGA-KM-8443-01A-11R-2315-07	ACTN3|89	.4149
TCGA-KM-8443-01A-11R-2315-07	ACTN4|81	16031.0913
TCGA-KM-8443-01A-11R-2315-07	ACTR10|55860	1130.2905
TCGA-KM-8443-01A-11R-2315-07	ACTR1A|10121	1669.2946
TCGA-KM-8443-01A-11R-2315-07	ACTR1B|10120	1150.2075
TCGA-KM-8443-01A-11R-2315-07	ACTR2|10097	1770.5394
TCGA-KM-8443-01A-11R-2315-07	ACTR3B|57180	235.2697
TCGA-KM-8443-01A-11R-2315-07	ACTR3C|653857	240.249
TCGA-KM-8443-01A-11R-2315-07	ACTR3|10096	1962.2407
TCGA-KM-8443-01A-11R-2315-07	ACTR5|79913	178.8382
TCGA-KM-8443-01A-11R-2315-07	ACTR6|64431	471.3693
TCGA-KM-8443-01A-11R-2315-07	ACTR8|93973	649.3776
TCGA-KM-8443-01A-11R-2315-07	ACTRT1|139741	0
TCGA-KM-8443-01A-11R-2315-07	ACTRT2|140625	0
TCGA-KM-8443-01A-11R-2315-07	ACVR1B|91	3328.2158
TCGA-KM-8443-01A-11R-2315-07	ACVR1C|130399	18.6722
TCGA-KM-8443-01A-11R-2315-07	ACVR1|90	829.0456
TCGA-KM-8443-01A-11R-2315-07	ACVR2A|92	225.7261
TCGA-KM-8443-01A-11R-2315-07	ACVR2B|93	238.1743
TCGA-KM-8443-01A-11R-2315-07	ACVRL1|94	274.2739
TCGA-KM-8443-01A-11R-2315-07	ACY1|95	1673.8257
TCGA-KM-8443-01A-11R-2315-07	ACY3|91703	.4149
TCGA-KM-8443-01A-11R-2315-07	ACYP1|97	58.9212
TCGA-KM-8443-01A-11R-2315-07	ACYP2|98	162.2407
TCGA-KM-8443-01A-11R-2315-07	ADAD1|132612	0
TCGA-KM-8443-01A-11R-2315-07	ADAD2|161931	.4149
TCGA-KM-8443-01A-11R-2315-07	ADAL|161823	331.5353
TCGA-KM-8443-01A-11R-2315-07	ADAM10|102	1251.8672
TCGA-KM-8443-01A-11R-2315-07	ADAM11|4185	.8299
TCGA-KM-8443-01A-11R-2315-07	ADAM12|8038	10.3734
TCGA-KM-8443-01A-11R-2315-07	ADAM15|8751	599.5851
TCGA-KM-8443-01A-11R-2315-07	ADAM17|6868	192.1162
TCGA-KM-8443-01A-11R-2315-07	ADAM18|8749	0
TCGA-KM-8443-01A-11R-2315-07	ADAM19|8728	24.0664
TCGA-KM-8443-01A-11R-2315-07	ADAM20|8748	4.1494
TCGA-KM-8443-01A-11R-2315-07	ADAM21P1|145241	1.6598
TCGA-KM-8443-01A-11R-2315-07	ADAM21|8747	2.4896
TCGA-KM-8443-01A-11R-2315-07	ADAM22|53616	107.0539
TCGA-KM-8443-01A-11R-2315-07	ADAM23|8745	2.9046
TCGA-KM-8443-01A-11R-2315-07	ADAM28|10863	3.3195
TCGA-KM-8443-01A-11R-2315-07	ADAM29|11086	0
TCGA-KM-8443-01A-11R-2315-07	ADAM2|2515	18.6722
TCGA-KM-8443-01A-11R-2315-07	ADAM30|11085	0
TCGA-KM-8443-01A-11R-2315-07	ADAM32|203102	8.7137
TCGA-KM-8443-01A-11R-2315-07	ADAM33|80332	2.4896
TCGA-KM-8443-01A-11R-2315-07	ADAM3A|1587	0
TCGA-KM-8443-01A-11R-2315-07	ADAM5P|255926	0
TCGA-KM-8443-01A-11R-2315-07	ADAM6|8755	3.4979
TCGA-KM-8443-01A-11R-2315-07	ADAM7|8756	0
TCGA-KM-8443-01A-11R-2315-07	ADAM8|101	20.332
TCGA-KM-8443-01A-11R-2315-07	ADAM9|8754	1923.6515
TCGA-KM-8443-01A-11R-2315-07	ADAMDEC1|27299	.8299
TCGA-KM-8443-01A-11R-2315-07	ADAMTS10|81794	7.8838
TCGA-KM-8443-01A-11R-2315-07	ADAMTS12|81792	4.5643
TCGA-KM-8443-01A-11R-2315-07	ADAMTS13|11093	98.7552
TCGA-KM-8443-01A-11R-2315-07	ADAMTS14|140766	2.4896
TCGA-KM-8443-01A-11R-2315-07	ADAMTS15|170689	2.9046
TCGA-KM-8443-01A-11R-2315-07	ADAMTS16|170690	49.3776
TCGA-KM-8443-01A-11R-2315-07	ADAMTS17|170691	36.0996
TCGA-KM-8443-01A-11R-2315-07	ADAMTS18|170692	68.8797
TCGA-KM-8443-01A-11R-2315-07	ADAMTS19|171019	1.2448
TCGA-KM-8443-01A-11R-2315-07	ADAMTS1|9510	324.4813
TCGA-KM-8443-01A-11R-2315-07	ADAMTS20|80070	0
TCGA-KM-8443-01A-11R-2315-07	ADAMTS2|9509	13.6929
TCGA-KM-8443-01A-11R-2315-07	ADAMTS3|9508	294.1909
TCGA-KM-8443-01A-11R-2315-07	ADAMTS4|9507	119.917
TCGA-KM-8443-01A-11R-2315-07	ADAMTS5|11096	921.1618
TCGA-KM-8443-01A-11R-2315-07	ADAMTS6|11174	.8299
TCGA-KM-8443-01A-11R-2315-07	ADAMTS7|11173	55.6017
TCGA-KM-8443-01A-11R-2315-07	ADAMTS8|11095	1.2448
TCGA-KM-8443-01A-11R-2315-07	ADAMTS9|56999	39.4191
TCGA-KM-8443-01A-11R-2315-07	ADAMTSL1|92949	2070.5394
TCGA-KM-8443-01A-11R-2315-07	ADAMTSL2|9719	62.2407
TCGA-KM-8443-01A-11R-2315-07	ADAMTSL3|57188	34.0249
TCGA-KM-8443-01A-11R-2315-07	ADAMTSL4|54507	92.1162
TCGA-KM-8443-01A-11R-2315-07	ADAMTSL5|339366	34.4398
TCGA-KM-8443-01A-11R-2315-07	ADAP1|11033	1888.5062
TCGA-KM-8443-01A-11R-2315-07	ADAP2|55803	27.8008
TCGA-KM-8443-01A-11R-2315-07	ADARB1|104	87.9668
TCGA-KM-8443-01A-11R-2315-07	ADARB2|105	59.3361
TCGA-KM-8443-01A-11R-2315-07	ADAR|103	4147.3029
TCGA-KM-8443-01A-11R-2315-07	ADAT1|23536	319.5021
TCGA-KM-8443-01A-11R-2315-07	ADAT2|134637	46.473
TCGA-KM-8443-01A-11R-2315-07	ADAT3|113179	114.1079
TCGA-KM-8443-01A-11R-2315-07	ADA|100	12.0332
TCGA-KM-8443-01A-11R-2315-07	ADCK1|57143	502.4896
TCGA-KM-8443-01A-11R-2315-07	ADCK2|90956	1550.2075
TCGA-KM-8443-01A-11R-2315-07	ADCK4|79934	742.3237
TCGA-KM-8443-01A-11R-2315-07	ADCK5|203054	182.5726
TCGA-KM-8443-01A-11R-2315-07	ADCY10|55811	1.2448
TCGA-KM-8443-01A-11R-2315-07	ADCY1|107	2218.6722
TCGA-KM-8443-01A-11R-2315-07	ADCY2|108	.4149
TCGA-KM-8443-01A-11R-2315-07	ADCY3|109	128.0705
TCGA-KM-8443-01A-11R-2315-07	ADCY4|196883	71.3693
TCGA-KM-8443-01A-11R-2315-07	ADCY5|111	134.8548
TCGA-KM-8443-01A-11R-2315-07	ADCY6|112	3358.5062
TCGA-KM-8443-01A-11R-2315-07	ADCY7|113	285.4772
TCGA-KM-8443-01A-11R-2315-07	ADCY8|114	0
TCGA-KM-8443-01A-11R-2315-07	ADCY9|115	982.1577
TCGA-KM-8443-01A-11R-2315-07	ADCYAP1R1|117	.4149
TCGA-KM-8443-01A-11R-2315-07	ADCYAP1|116	94.1909
TCGA-KM-8443-01A-11R-2315-07	ADC|113451	20.332
TCGA-KM-8443-01A-11R-2315-07	ADD1|118	5507.8838
TCGA-KM-8443-01A-11R-2315-07	ADD2|119	2.0747
TCGA-KM-8443-01A-11R-2315-07	ADD3|120	1019.5021
TCGA-KM-8443-01A-11R-2315-07	ADH1A|124	.4149
TCGA-KM-8443-01A-11R-2315-07	ADH1B|125	.4149
TCGA-KM-8443-01A-11R-2315-07	ADH1C|126	7.0539
TCGA-KM-8443-01A-11R-2315-07	ADH4|127	0
TCGA-KM-8443-01A-11R-2315-07	ADH5|128	2983.8174
TCGA-KM-8443-01A-11R-2315-07	ADH6|130	2.0747
TCGA-KM-8443-01A-11R-2315-07	ADH7|131	0
TCGA-KM-8443-01A-11R-2315-07	ADHFE1|137872	395.8506
TCGA-KM-8443-01A-11R-2315-07	ADI1|55256	3162.6556
TCGA-KM-8443-01A-11R-2315-07	ADIG|149685	0
TCGA-KM-8443-01A-11R-2315-07	ADIPOQ|9370	0
TCGA-KM-8443-01A-11R-2315-07	ADIPOR1|51094	1605.3942
TCGA-KM-8443-01A-11R-2315-07	ADIPOR2|79602	4581.3278
TCGA-KM-8443-01A-11R-2315-07	ADK|132	221.1618
TCGA-KM-8443-01A-11R-2315-07	ADM2|79924	85.0622
TCGA-KM-8443-01A-11R-2315-07	ADM|133	1414.1079
TCGA-KM-8443-01A-11R-2315-07	ADNP2|22850	746.888
TCGA-KM-8443-01A-11R-2315-07	ADNP|23394	2732.7801
TCGA-KM-8443-01A-11R-2315-07	ADORA1|134	12.0332
TCGA-KM-8443-01A-11R-2315-07	ADORA2A|135	39.0041
TCGA-KM-8443-01A-11R-2315-07	ADORA2B|136	.8299
TCGA-KM-8443-01A-11R-2315-07	ADORA3|140	5.3942
TCGA-KM-8443-01A-11R-2315-07	ADO|84890	408.7137
TCGA-KM-8443-01A-11R-2315-07	ADPGK|83440	1719.5021
TCGA-KM-8443-01A-11R-2315-07	ADPRHL1|113622	29.4606
TCGA-KM-8443-01A-11R-2315-07	ADPRHL2|54936	431.5353
TCGA-KM-8443-01A-11R-2315-07	ADPRH|141	82.9876
TCGA-KM-8443-01A-11R-2315-07	ADRA1A|148	0
TCGA-KM-8443-01A-11R-2315-07	ADRA1B|147	6.639
TCGA-KM-8443-01A-11R-2315-07	ADRA1D|146	2.0747
TCGA-KM-8443-01A-11R-2315-07	ADRA2A|150	1.6598
TCGA-KM-8443-01A-11R-2315-07	ADRA2B|151	43.9834
TCGA-KM-8443-01A-11R-2315-07	ADRA2C|152	54.3568
TCGA-KM-8443-01A-11R-2315-07	ADRB1|153	546.0581
TCGA-KM-8443-01A-11R-2315-07	ADRB2|154	175.9336
TCGA-KM-8443-01A-11R-2315-07	ADRB3|155	0
TCGA-KM-8443-01A-11R-2315-07	ADRBK1|156	1073.8589
TCGA-KM-8443-01A-11R-2315-07	ADRBK2|157	240.249
TCGA-KM-8443-01A-11R-2315-07	ADRM1|11047	1668.8797
TCGA-KM-8443-01A-11R-2315-07	ADSL|158	753.9419
TCGA-KM-8443-01A-11R-2315-07	ADSSL1|122622	378.8382
TCGA-KM-8443-01A-11R-2315-07	ADSS|159	768.0498
TCGA-KM-8443-01A-11R-2315-07	AEBP1|165	43.1535
TCGA-KM-8443-01A-11R-2315-07	AEBP2|121536	819.5021
TCGA-KM-8443-01A-11R-2315-07	AEN|64782	1557.6763
TCGA-KM-8443-01A-11R-2315-07	AES|166	21078.4232
TCGA-KM-8443-01A-11R-2315-07	AFAP1L1|134265	379.668
TCGA-KM-8443-01A-11R-2315-07	AFAP1L2|84632	38.5892
TCGA-KM-8443-01A-11R-2315-07	AFAP1|60312	81.3278
TCGA-KM-8443-01A-11R-2315-07	AFARP1|246182	1.2448
TCGA-KM-8443-01A-11R-2315-07	AFF1|4299	3287.1369
TCGA-KM-8443-01A-11R-2315-07	AFF2|2334	1.6598
TCGA-KM-8443-01A-11R-2315-07	AFF3|3899	1.2448
TCGA-KM-8443-01A-11R-2315-07	AFF4|27125	2428.2158
TCGA-KM-8443-01A-11R-2315-07	AFG3L1|172	314.5228
TCGA-KM-8443-01A-11R-2315-07	AFG3L2|10939	4505
TCGA-KM-8443-01A-11R-2315-07	AFMID|125061	76.7635
TCGA-KM-8443-01A-11R-2315-07	AFM|173	0
TCGA-KM-8443-01A-11R-2315-07	AFP|174	0
TCGA-KM-8443-01A-11R-2315-07	AFTPH|54812	690.0415
TCGA-KM-8443-01A-11R-2315-07	AG2|387763	55.1867
TCGA-KM-8443-01A-11R-2315-07	AGAP11|119385	7.473
TCGA-KM-8443-01A-11R-2315-07	AGAP1|116987	145.6432
TCGA-KM-8443-01A-11R-2315-07	AGAP2|116986	5.668
TCGA-KM-8443-01A-11R-2315-07	AGAP3|116988	622.4066
TCGA-KM-8443-01A-11R-2315-07	AGAP4|119016	109.1286
TCGA-KM-8443-01A-11R-2315-07	AGAP5|729092	13.6929
TCGA-KM-8443-01A-11R-2315-07	AGAP6|414189	48.5477
TCGA-KM-8443-01A-11R-2315-07	AGAP7|653268	5.8091
TCGA-KM-8443-01A-11R-2315-07	AGAP8|728404	4.5643
TCGA-KM-8443-01A-11R-2315-07	AGA|175	321.9917
TCGA-KM-8443-01A-11R-2315-07	AGBL1|123624	0
TCGA-KM-8443-01A-11R-2315-07	AGBL2|79841	1.6598
TCGA-KM-8443-01A-11R-2315-07	AGBL3|340351	3.7344
TCGA-KM-8443-01A-11R-2315-07	AGBL4|84871	8.2988
TCGA-KM-8443-01A-11R-2315-07	AGBL5|60509	482.166
TCGA-KM-8443-01A-11R-2315-07	AGER|177	23.6515
TCGA-KM-8443-01A-11R-2315-07	AGFG1|3267	1104.1494
TCGA-KM-8443-01A-11R-2315-07	AGFG2|3268	1257.6763
TCGA-KM-8443-01A-11R-2315-07	AGGF1|55109	593.361
TCGA-KM-8443-01A-11R-2315-07	AGK|55750	983.4025
TCGA-KM-8443-01A-11R-2315-07	AGL|178	1139.0041
TCGA-KM-8443-01A-11R-2315-07	AGMAT|79814	28.6307
TCGA-KM-8443-01A-11R-2315-07	AGPAT1|10554	1581.4606
TCGA-KM-8443-01A-11R-2315-07	AGPAT2|10555	2491.2863
TCGA-KM-8443-01A-11R-2315-07	AGPAT3|56894	2371.7842
TCGA-KM-8443-01A-11R-2315-07	AGPAT4|56895	24.0664
TCGA-KM-8443-01A-11R-2315-07	AGPAT5|55326	780.9129
TCGA-KM-8443-01A-11R-2315-07	AGPAT6|137964	3298.7552
TCGA-KM-8443-01A-11R-2315-07	AGPAT9|84803	4829.4606
TCGA-KM-8443-01A-11R-2315-07	AGPHD1|123688	19.917
TCGA-KM-8443-01A-11R-2315-07	AGPS|8540	482.1577
TCGA-KM-8443-01A-11R-2315-07	AGR2|10551	0
TCGA-KM-8443-01A-11R-2315-07	AGR3|155465	0
TCGA-KM-8443-01A-11R-2315-07	AGRN|375790	3757.2614
TCGA-KM-8443-01A-11R-2315-07	AGRP|181	1.2448
TCGA-KM-8443-01A-11R-2315-07	AGTPBP1|23287	95.0207
TCGA-KM-8443-01A-11R-2315-07	AGTR1|185	17.8423
TCGA-KM-8443-01A-11R-2315-07	AGTR2|186	0
TCGA-KM-8443-01A-11R-2315-07	AGTRAP|57085	346.0581
TCGA-KM-8443-01A-11R-2315-07	AGT|183	.8299
TCGA-KM-8443-01A-11R-2315-07	AGXT2L1|64850	0
TCGA-KM-8443-01A-11R-2315-07	AGXT2L2|85007	479.4025
TCGA-KM-8443-01A-11R-2315-07	AGXT2|64902	0
TCGA-KM-8443-01A-11R-2315-07	AGXT|189	2.4896
TCGA-KM-8443-01A-11R-2315-07	AHCTF1|25909	673.029
TCGA-KM-8443-01A-11R-2315-07	AHCYL1|10768	3318.6722
TCGA-KM-8443-01A-11R-2315-07	AHCYL2|23382	6432.3651
TCGA-KM-8443-01A-11R-2315-07	AHCY|191	2554.7718
TCGA-KM-8443-01A-11R-2315-07	AHDC1|27245	297.5104
TCGA-KM-8443-01A-11R-2315-07	AHI1|54806	105.3942
TCGA-KM-8443-01A-11R-2315-07	AHNAK2|113146	52.6971
TCGA-KM-8443-01A-11R-2315-07	AHNAK|79026	17506.2241
TCGA-KM-8443-01A-11R-2315-07	AHRR|57491	18.2573
TCGA-KM-8443-01A-11R-2315-07	AHR|196	714.5228
TCGA-KM-8443-01A-11R-2315-07	AHSA1|10598	4483.8174
TCGA-KM-8443-01A-11R-2315-07	AHSA2|130872	226.971
TCGA-KM-8443-01A-11R-2315-07	AHSG|197	0
TCGA-KM-8443-01A-11R-2315-07	AHSP|51327	.4149
TCGA-KM-8443-01A-11R-2315-07	AICDA|57379	0
TCGA-KM-8443-01A-11R-2315-07	AIDA|64853	262.668
TCGA-KM-8443-01A-11R-2315-07	AIF1L|83543	3363.0705
TCGA-KM-8443-01A-11R-2315-07	AIF1|199	27.3859
TCGA-KM-8443-01A-11R-2315-07	AIFM1|9131	3642.3237
TCGA-KM-8443-01A-11R-2315-07	AIFM2|84883	594.6058
TCGA-KM-8443-01A-11R-2315-07	AIFM3|150209	43.6805
TCGA-KM-8443-01A-11R-2315-07	AIG1|51390	446.473
TCGA-KM-8443-01A-11R-2315-07	AIM1L|55057	1.2448
TCGA-KM-8443-01A-11R-2315-07	AIM1|202	1205.8091
TCGA-KM-8443-01A-11R-2315-07	AIM2|9447	.4149
TCGA-KM-8443-01A-11R-2315-07	AIMP1|9255	943.7801
TCGA-KM-8443-01A-11R-2315-07	AIMP2|7965	470.5394
TCGA-KM-8443-01A-11R-2315-07	AIPL1|23746	0
TCGA-KM-8443-01A-11R-2315-07	AIP|9049	844.3983
TCGA-KM-8443-01A-11R-2315-07	AIRE|326	0
TCGA-KM-8443-01A-11R-2315-07	AJAP1|55966	.8299
TCGA-KM-8443-01A-11R-2315-07	AK1|203	830.2905
TCGA-KM-8443-01A-11R-2315-07	AK2|204	1628.2158
TCGA-KM-8443-01A-11R-2315-07	AK3L1|205	25.7261
TCGA-KM-8443-01A-11R-2315-07	AK3|50808	2585.8921
TCGA-KM-8443-01A-11R-2315-07	AK5|26289	0
TCGA-KM-8443-01A-11R-2315-07	AK7|122481	17.0124
TCGA-KM-8443-01A-11R-2315-07	AKAP10|11216	324.0664
TCGA-KM-8443-01A-11R-2315-07	AKAP11|11215	1144.3983
TCGA-KM-8443-01A-11R-2315-07	AKAP12|9590	75.5187
TCGA-KM-8443-01A-11R-2315-07	AKAP13|11214	2749.7925
TCGA-KM-8443-01A-11R-2315-07	AKAP14|158798	.4149
TCGA-KM-8443-01A-11R-2315-07	AKAP1|8165	1817.4274
TCGA-KM-8443-01A-11R-2315-07	AKAP2|11217	4706.0041
TCGA-KM-8443-01A-11R-2315-07	AKAP3|10566	42.7386
TCGA-KM-8443-01A-11R-2315-07	AKAP4|8852	0
TCGA-KM-8443-01A-11R-2315-07	AKAP5|9495	2.9046
TCGA-KM-8443-01A-11R-2315-07	AKAP6|9472	531.1203
TCGA-KM-8443-01A-11R-2315-07	AKAP7|9465	142.7386
TCGA-KM-8443-01A-11R-2315-07	AKAP8L|26993	1092.9461
TCGA-KM-8443-01A-11R-2315-07	AKAP8|10270	716.1826
TCGA-KM-8443-01A-11R-2315-07	AKAP9|10142	2565.9751
TCGA-KM-8443-01A-11R-2315-07	AKD1|221264	78.4232
TCGA-KM-8443-01A-11R-2315-07	AKIRIN1|79647	1067.2199
TCGA-KM-8443-01A-11R-2315-07	AKIRIN2|55122	503.7344
TCGA-KM-8443-01A-11R-2315-07	AKNAD1|254268	2.0788
TCGA-KM-8443-01A-11R-2315-07	AKNA|80709	192.1162
TCGA-KM-8443-01A-11R-2315-07	AKR1A1|10327	1199.1701
TCGA-KM-8443-01A-11R-2315-07	AKR1B10|57016	0
TCGA-KM-8443-01A-11R-2315-07	AKR1B15|441282	0
TCGA-KM-8443-01A-11R-2315-07	AKR1B1|231	2015.7676
TCGA-KM-8443-01A-11R-2315-07	AKR1C1|1645	1727.3859
TCGA-KM-8443-01A-11R-2315-07	AKR1C2|1646	32.7801
TCGA-KM-8443-01A-11R-2315-07	AKR1C3|8644	112.4481
TCGA-KM-8443-01A-11R-2315-07	AKR1C4|1109	0
TCGA-KM-8443-01A-11R-2315-07	AKR1CL1|340811	0
TCGA-KM-8443-01A-11R-2315-07	AKR1D1|6718	0
TCGA-KM-8443-01A-11R-2315-07	AKR1E2|83592	33.61
TCGA-KM-8443-01A-11R-2315-07	AKR7A2|8574	748.5477
TCGA-KM-8443-01A-11R-2315-07	AKR7A3|22977	49.3776
TCGA-KM-8443-01A-11R-2315-07	AKR7L|246181	4.5643
TCGA-KM-8443-01A-11R-2315-07	AKT1S1|84335	1226.971
TCGA-KM-8443-01A-11R-2315-07	AKT1|207	5169.7095
TCGA-KM-8443-01A-11R-2315-07	AKT2|208	5004.5643
TCGA-KM-8443-01A-11R-2315-07	AKT3|10000	461.4108
TCGA-KM-8443-01A-11R-2315-07	AKTIP|64400	1224.6763
TCGA-KM-8443-01A-11R-2315-07	ALAD|210	1045.6432
TCGA-KM-8443-01A-11R-2315-07	ALAS1|211	4276.7635
TCGA-KM-8443-01A-11R-2315-07	ALAS2|212	0
TCGA-KM-8443-01A-11R-2315-07	ALB|213	2.9046
TCGA-KM-8443-01A-11R-2315-07	ALCAM|214	667.2199
TCGA-KM-8443-01A-11R-2315-07	ALDH16A1|126133	663.0705
TCGA-KM-8443-01A-11R-2315-07	ALDH18A1|5832	910.7884
TCGA-KM-8443-01A-11R-2315-07	ALDH1A1|216	10978.8382
TCGA-KM-8443-01A-11R-2315-07	ALDH1A2|8854	3486.3071
TCGA-KM-8443-01A-11R-2315-07	ALDH1A3|220	714.5394
TCGA-KM-8443-01A-11R-2315-07	ALDH1B1|219	999.1701
TCGA-KM-8443-01A-11R-2315-07	ALDH1L1|10840	5668.4647
TCGA-KM-8443-01A-11R-2315-07	ALDH1L2|160428	96.6805
TCGA-KM-8443-01A-11R-2315-07	ALDH2|217	5170.1245
TCGA-KM-8443-01A-11R-2315-07	ALDH3A1|218	3.3195
TCGA-KM-8443-01A-11R-2315-07	ALDH3A2|224	824.8963
TCGA-KM-8443-01A-11R-2315-07	ALDH3B1|221	12.8631
TCGA-KM-8443-01A-11R-2315-07	ALDH3B2|222	3.7344
TCGA-KM-8443-01A-11R-2315-07	ALDH4A1|8659	1344.3983
TCGA-KM-8443-01A-11R-2315-07	ALDH5A1|7915	986.3071
TCGA-KM-8443-01A-11R-2315-07	ALDH6A1|4329	2439.6763
TCGA-KM-8443-01A-11R-2315-07	ALDH7A1|501	1352.2822
TCGA-KM-8443-01A-11R-2315-07	ALDH8A1|64577	.4149
TCGA-KM-8443-01A-11R-2315-07	ALDH9A1|223	990.8714
TCGA-KM-8443-01A-11R-2315-07	ALDOA|226	54760.5809
TCGA-KM-8443-01A-11R-2315-07	ALDOB|229	.4149
TCGA-KM-8443-01A-11R-2315-07	ALDOC|230	314.1079
TCGA-KM-8443-01A-11R-2315-07	ALG10B|144245	367.2199
TCGA-KM-8443-01A-11R-2315-07	ALG10|84920	117.4274
TCGA-KM-8443-01A-11R-2315-07	ALG11|440138	53.112
TCGA-KM-8443-01A-11R-2315-07	ALG12|79087	1461.8257
TCGA-KM-8443-01A-11R-2315-07	ALG13|79868	708.2988
TCGA-KM-8443-01A-11R-2315-07	ALG14|199857	155.6017
TCGA-KM-8443-01A-11R-2315-07	ALG1L2|644974	0
TCGA-KM-8443-01A-11R-2315-07	ALG1L|200810	25.6058
TCGA-KM-8443-01A-11R-2315-07	ALG1|56052	1255.0622
TCGA-KM-8443-01A-11R-2315-07	ALG2|85365	1964.3154
TCGA-KM-8443-01A-11R-2315-07	ALG3|10195	989.2116
TCGA-KM-8443-01A-11R-2315-07	ALG5|29880	528.2158
TCGA-KM-8443-01A-11R-2315-07	ALG6|29929	108.2988
TCGA-KM-8443-01A-11R-2315-07	ALG8|79053	393.361
TCGA-KM-8443-01A-11R-2315-07	ALG9|79796	291.7012
TCGA-KM-8443-01A-11R-2315-07	ALKBH1|8846	227.3859
TCGA-KM-8443-01A-11R-2315-07	ALKBH2|121642	119.5021
TCGA-KM-8443-01A-11R-2315-07	ALKBH3|221120	246.473
TCGA-KM-8443-01A-11R-2315-07	ALKBH4|54784	461.8382
TCGA-KM-8443-01A-11R-2315-07	ALKBH5|54890	2079.4813
TCGA-KM-8443-01A-11R-2315-07	ALKBH6|84964	329.0456
TCGA-KM-8443-01A-11R-2315-07	ALKBH7|84266	2229.0456
TCGA-KM-8443-01A-11R-2315-07	ALKBH8|91801	75.9336
TCGA-KM-8443-01A-11R-2315-07	ALK|238	0
TCGA-KM-8443-01A-11R-2315-07	ALLC|55821	0
TCGA-KM-8443-01A-11R-2315-07	ALMS1P|200420	.8299
TCGA-KM-8443-01A-11R-2315-07	ALMS1|7840	208.7137
TCGA-KM-8443-01A-11R-2315-07	ALOX12B|242	.4149
TCGA-KM-8443-01A-11R-2315-07	ALOX12P2|245	45.2282
TCGA-KM-8443-01A-11R-2315-07	ALOX12|239	3.3195
TCGA-KM-8443-01A-11R-2315-07	ALOX15B|247	5.8091
TCGA-KM-8443-01A-11R-2315-07	ALOX15|246	.4149
TCGA-KM-8443-01A-11R-2315-07	ALOX5AP|241	151.4523
TCGA-KM-8443-01A-11R-2315-07	ALOX5|240	9.9585
TCGA-KM-8443-01A-11R-2315-07	ALOXE3|59344	4.1494
TCGA-KM-8443-01A-11R-2315-07	ALPI|248	0
TCGA-KM-8443-01A-11R-2315-07	ALPK1|80216	250.2075
TCGA-KM-8443-01A-11R-2315-07	ALPK2|115701	0
TCGA-KM-8443-01A-11R-2315-07	ALPK3|57538	5560.5809
TCGA-KM-8443-01A-11R-2315-07	ALPL|249	95.0207
TCGA-KM-8443-01A-11R-2315-07	ALPPL2|251	0
TCGA-KM-8443-01A-11R-2315-07	ALPP|250	0
TCGA-KM-8443-01A-11R-2315-07	ALS2CL|259173	1902.9046
TCGA-KM-8443-01A-11R-2315-07	ALS2CR11|151254	1.2448
TCGA-KM-8443-01A-11R-2315-07	ALS2CR12|130540	0
TCGA-KM-8443-01A-11R-2315-07	ALS2CR4|65062	275.9336
TCGA-KM-8443-01A-11R-2315-07	ALS2CR8|79800	100
TCGA-KM-8443-01A-11R-2315-07	ALS2|57679	418.2573
TCGA-KM-8443-01A-11R-2315-07	ALX1|8092	0
TCGA-KM-8443-01A-11R-2315-07	ALX3|257	24.4813
TCGA-KM-8443-01A-11R-2315-07	ALX4|60529	0
TCGA-KM-8443-01A-11R-2315-07	AMAC1L2|83650	2.0747
TCGA-KM-8443-01A-11R-2315-07	AMAC1L3|643664	.4149
TCGA-KM-8443-01A-11R-2315-07	AMAC1|146861	.4149
TCGA-KM-8443-01A-11R-2315-07	AMACR|23600	437.7593
TCGA-KM-8443-01A-11R-2315-07	AMBN|258	.4149
TCGA-KM-8443-01A-11R-2315-07	AMBP|259	8.7137
TCGA-KM-8443-01A-11R-2315-07	AMBRA1|55626	910.7884
TCGA-KM-8443-01A-11R-2315-07	AMD1|262	1537.7635
TCGA-KM-8443-01A-11R-2315-07	AMDHD1|144193	1.6598
TCGA-KM-8443-01A-11R-2315-07	AMDHD2|51005	149.7925
TCGA-KM-8443-01A-11R-2315-07	AMELX|265	0
TCGA-KM-8443-01A-11R-2315-07	AMELY|266	0
TCGA-KM-8443-01A-11R-2315-07	AMFR|267	16617.8423
TCGA-KM-8443-01A-11R-2315-07	AMHR2|269	0
TCGA-KM-8443-01A-11R-2315-07	AMH|268	194.6058
TCGA-KM-8443-01A-11R-2315-07	AMICA1|120425	8.2988
TCGA-KM-8443-01A-11R-2315-07	AMIGO1|57463	100.8299
TCGA-KM-8443-01A-11R-2315-07	AMIGO2|347902	1950.61
TCGA-KM-8443-01A-11R-2315-07	AMIGO3|386724	164.7303
TCGA-KM-8443-01A-11R-2315-07	AMMECR1L|83607	419.5021
TCGA-KM-8443-01A-11R-2315-07	AMMECR1|9949	235.2697
TCGA-KM-8443-01A-11R-2315-07	AMN1|196394	231.9502
TCGA-KM-8443-01A-11R-2315-07	AMN|81693	90.0415
TCGA-KM-8443-01A-11R-2315-07	AMOTL1|154810	1651.4523
TCGA-KM-8443-01A-11R-2315-07	AMOTL2|51421	4392.9461
TCGA-KM-8443-01A-11R-2315-07	AMOT|154796	764.7303
TCGA-KM-8443-01A-11R-2315-07	AMPD1|270	0
TCGA-KM-8443-01A-11R-2315-07	AMPD2|271	325.7261
TCGA-KM-8443-01A-11R-2315-07	AMPD3|272	1453.9419
TCGA-KM-8443-01A-11R-2315-07	AMPH|273	.4149
TCGA-KM-8443-01A-11R-2315-07	AMTN|401138	1.6598
TCGA-KM-8443-01A-11R-2315-07	AMT|275	481.7054
TCGA-KM-8443-01A-11R-2315-07	AMY1A|276	.8299
TCGA-KM-8443-01A-11R-2315-07	AMY2A|279	1.6598
TCGA-KM-8443-01A-11R-2315-07	AMY2B|280	175.3237
TCGA-KM-8443-01A-11R-2315-07	AMZ1|155185	2.4896
TCGA-KM-8443-01A-11R-2315-07	AMZ2P1|201283	84.2324
TCGA-KM-8443-01A-11R-2315-07	AMZ2|51321	793.7759
TCGA-KM-8443-01A-11R-2315-07	ANAPC10|10393	123.2365
TCGA-KM-8443-01A-11R-2315-07	ANAPC11|51529	1018.6722
TCGA-KM-8443-01A-11R-2315-07	ANAPC13|25847	1978.8631
TCGA-KM-8443-01A-11R-2315-07	ANAPC16|119504	1762.2407
TCGA-KM-8443-01A-11R-2315-07	ANAPC1|64682	421.1618
TCGA-KM-8443-01A-11R-2315-07	ANAPC2|29882	1391.7012
TCGA-KM-8443-01A-11R-2315-07	ANAPC4|29945	331.1203
TCGA-KM-8443-01A-11R-2315-07	ANAPC5|51433	3271.3693
TCGA-KM-8443-01A-11R-2315-07	ANAPC7|51434	834.0249
TCGA-KM-8443-01A-11R-2315-07	ANGEL1|23357	2281.3278
TCGA-KM-8443-01A-11R-2315-07	ANGEL2|90806	384.2324
TCGA-KM-8443-01A-11R-2315-07	ANGPT1|284	1154.3568
TCGA-KM-8443-01A-11R-2315-07	ANGPT2|285	113.278
TCGA-KM-8443-01A-11R-2315-07	ANGPT4|51378	0
TCGA-KM-8443-01A-11R-2315-07	ANGPTL1|9068	813.278
TCGA-KM-8443-01A-11R-2315-07	ANGPTL2|23452	190.0415
TCGA-KM-8443-01A-11R-2315-07	ANGPTL3|27329	2.9046
TCGA-KM-8443-01A-11R-2315-07	ANGPTL4|51129	15.7676
TCGA-KM-8443-01A-11R-2315-07	ANGPTL5|253935	0
TCGA-KM-8443-01A-11R-2315-07	ANGPTL6|83854	0
TCGA-KM-8443-01A-11R-2315-07	ANGPTL7|10218	0
TCGA-KM-8443-01A-11R-2315-07	ANG|283	12
TCGA-KM-8443-01A-11R-2315-07	ANK1|286	2.9046
TCGA-KM-8443-01A-11R-2315-07	ANK2|287	12.4481
TCGA-KM-8443-01A-11R-2315-07	ANK3|288	1453.527
TCGA-KM-8443-01A-11R-2315-07	ANKAR|150709	14.9378
TCGA-KM-8443-01A-11R-2315-07	ANKDD1A|348094	43.5685
TCGA-KM-8443-01A-11R-2315-07	ANKFN1|162282	0
TCGA-KM-8443-01A-11R-2315-07	ANKFY1|51479	1004.5643
TCGA-KM-8443-01A-11R-2315-07	ANKHD1-EIF4EBP3|404734	847.0415
TCGA-KM-8443-01A-11R-2315-07	ANKHD1|54882	1178.2739
TCGA-KM-8443-01A-11R-2315-07	ANKH|56172	498.3402
TCGA-KM-8443-01A-11R-2315-07	ANKIB1|54467	483.4025
TCGA-KM-8443-01A-11R-2315-07	ANKK1|255239	.4149
TCGA-KM-8443-01A-11R-2315-07	ANKLE1|126549	3.3195
TCGA-KM-8443-01A-11R-2315-07	ANKLE2|23141	1458.9212
TCGA-KM-8443-01A-11R-2315-07	ANKMY1|51281	169.2946
TCGA-KM-8443-01A-11R-2315-07	ANKMY2|57037	686.722
TCGA-KM-8443-01A-11R-2315-07	ANKRA2|57763	215.7676
TCGA-KM-8443-01A-11R-2315-07	ANKRD10|55608	605.4066
TCGA-KM-8443-01A-11R-2315-07	ANKRD11|29123	3611.2905
TCGA-KM-8443-01A-11R-2315-07	ANKRD12|23253	846.0581
TCGA-KM-8443-01A-11R-2315-07	ANKRD13A|88455	3556.4315
TCGA-KM-8443-01A-11R-2315-07	ANKRD13B|124930	8.7137
TCGA-KM-8443-01A-11R-2315-07	ANKRD13C|81573	282.9876
TCGA-KM-8443-01A-11R-2315-07	ANKRD13D|338692	180.4979
TCGA-KM-8443-01A-11R-2315-07	ANKRD16|54522	104.5643
TCGA-KM-8443-01A-11R-2315-07	ANKRD17|26057	2415.7676
TCGA-KM-8443-01A-11R-2315-07	ANKRD19|138649	36.5145
TCGA-KM-8443-01A-11R-2315-07	ANKRD1|27063	.8299
TCGA-KM-8443-01A-11R-2315-07	ANKRD20A3|441425	38.1743
TCGA-KM-8443-01A-11R-2315-07	ANKRD20A4|728747	33.61
TCGA-KM-8443-01A-11R-2315-07	ANKRD20B|729171	78.0083
TCGA-KM-8443-01A-11R-2315-07	ANKRD22|118932	1631.1203
TCGA-KM-8443-01A-11R-2315-07	ANKRD23|200539	9.5436
TCGA-KM-8443-01A-11R-2315-07	ANKRD24|170961	134.0249
TCGA-KM-8443-01A-11R-2315-07	ANKRD26P1|124149	0
TCGA-KM-8443-01A-11R-2315-07	ANKRD26|22852	101.6598
TCGA-KM-8443-01A-11R-2315-07	ANKRD27|84079	588.3817
TCGA-KM-8443-01A-11R-2315-07	ANKRD28|23243	1631.5353
TCGA-KM-8443-01A-11R-2315-07	ANKRD29|147463	586.3071
TCGA-KM-8443-01A-11R-2315-07	ANKRD2|26287	0
TCGA-KM-8443-01A-11R-2315-07	ANKRD30A|91074	34.4398
TCGA-KM-8443-01A-11R-2315-07	ANKRD30B|374860	.4149
TCGA-KM-8443-01A-11R-2315-07	ANKRD31|256006	4.1494
TCGA-KM-8443-01A-11R-2315-07	ANKRD32|84250	31.5353
TCGA-KM-8443-01A-11R-2315-07	ANKRD33|341405	.4149
TCGA-KM-8443-01A-11R-2315-07	ANKRD34A|284615	1.6598
TCGA-KM-8443-01A-11R-2315-07	ANKRD34B|340120	0
TCGA-KM-8443-01A-11R-2315-07	ANKRD34C|390616	0
TCGA-KM-8443-01A-11R-2315-07	ANKRD35|148741	2.0747
TCGA-KM-8443-01A-11R-2315-07	ANKRD36BP1|84832	64.7303
TCGA-KM-8443-01A-11R-2315-07	ANKRD36B|57730	26.556
TCGA-KM-8443-01A-11R-2315-07	ANKRD36|375248	95.0207
TCGA-KM-8443-01A-11R-2315-07	ANKRD37|353322	261.8299
TCGA-KM-8443-01A-11R-2315-07	ANKRD39|51239	96.2656
TCGA-KM-8443-01A-11R-2315-07	ANKRD40|91369	867.6349
TCGA-KM-8443-01A-11R-2315-07	ANKRD42|338699	195.0207
TCGA-KM-8443-01A-11R-2315-07	ANKRD43|134548	251.0373
TCGA-KM-8443-01A-11R-2315-07	ANKRD44|91526	116.1826
TCGA-KM-8443-01A-11R-2315-07	ANKRD45|339416	5.3942
TCGA-KM-8443-01A-11R-2315-07	ANKRD46|157567	652.8174
TCGA-KM-8443-01A-11R-2315-07	ANKRD49|54851	138.5892
TCGA-KM-8443-01A-11R-2315-07	ANKRD50|57182	519.0871
TCGA-KM-8443-01A-11R-2315-07	ANKRD52|283373	1645.6432
TCGA-KM-8443-01A-11R-2315-07	ANKRD53|79998	.4149
TCGA-KM-8443-01A-11R-2315-07	ANKRD54|129138	634.4398
TCGA-KM-8443-01A-11R-2315-07	ANKRD55|79722	0
TCGA-KM-8443-01A-11R-2315-07	ANKRD56|345079	1333.195
TCGA-KM-8443-01A-11R-2315-07	ANKRD57|65124	527.8008
TCGA-KM-8443-01A-11R-2315-07	ANKRD58|347454	42.3237
TCGA-KM-8443-01A-11R-2315-07	ANKRD5|63926	227.8008
TCGA-KM-8443-01A-11R-2315-07	ANKRD6|22881	150.7925
TCGA-KM-8443-01A-11R-2315-07	ANKRD7|56311	11.2033
TCGA-KM-8443-01A-11R-2315-07	ANKRD9|122416	1241.9087
TCGA-KM-8443-01A-11R-2315-07	ANKS1A|23294	1972.1992
TCGA-KM-8443-01A-11R-2315-07	ANKS1B|56899	9.5436
TCGA-KM-8443-01A-11R-2315-07	ANKS3|124401	654.7718
TCGA-KM-8443-01A-11R-2315-07	ANKS4B|257629	.4149
TCGA-KM-8443-01A-11R-2315-07	ANKS6|203286	1059.3361
TCGA-KM-8443-01A-11R-2315-07	ANKZF1|55139	219.917
TCGA-KM-8443-01A-11R-2315-07	ANLN|54443	168.0498
TCGA-KM-8443-01A-11R-2315-07	ANO10|55129	2240.249
TCGA-KM-8443-01A-11R-2315-07	ANO1|55107	24.8963
TCGA-KM-8443-01A-11R-2315-07	ANO2|57101	22.8216
TCGA-KM-8443-01A-11R-2315-07	ANO3|63982	1.2448
TCGA-KM-8443-01A-11R-2315-07	ANO4|121601	807.8838
TCGA-KM-8443-01A-11R-2315-07	ANO5|203859	325.3112
TCGA-KM-8443-01A-11R-2315-07	ANO6|196527	1993.7759
TCGA-KM-8443-01A-11R-2315-07	ANO7|50636	24.0664
TCGA-KM-8443-01A-11R-2315-07	ANO8|57719	304.9793
TCGA-KM-8443-01A-11R-2315-07	ANO9|338440	65.5602
TCGA-KM-8443-01A-11R-2315-07	ANP32A|8125	4094.1909
TCGA-KM-8443-01A-11R-2315-07	ANP32B|10541	1813.6929
TCGA-KM-8443-01A-11R-2315-07	ANP32C|23520	2.9046
TCGA-KM-8443-01A-11R-2315-07	ANP32D|23519	0
TCGA-KM-8443-01A-11R-2315-07	ANP32E|81611	736.5145
TCGA-KM-8443-01A-11R-2315-07	ANPEP|290	7.0539
TCGA-KM-8443-01A-11R-2315-07	ANTXR1|84168	381.3278
TCGA-KM-8443-01A-11R-2315-07	ANTXR2|118429	58.0913
TCGA-KM-8443-01A-11R-2315-07	ANTXRL|195977	0
TCGA-KM-8443-01A-11R-2315-07	ANUBL1|93550	37.7593
TCGA-KM-8443-01A-11R-2315-07	ANXA10|11199	0
TCGA-KM-8443-01A-11R-2315-07	ANXA11|311	7579.2531
TCGA-KM-8443-01A-11R-2315-07	ANXA13|312	0
TCGA-KM-8443-01A-11R-2315-07	ANXA1|301	697.0954
TCGA-KM-8443-01A-11R-2315-07	ANXA2P1|303	46.0581
TCGA-KM-8443-01A-11R-2315-07	ANXA2P2|304	2529.8755
TCGA-KM-8443-01A-11R-2315-07	ANXA2P3|305	1.6598
TCGA-KM-8443-01A-11R-2315-07	ANXA2|302	7459.3361
TCGA-KM-8443-01A-11R-2315-07	ANXA3|306	515.7676
TCGA-KM-8443-01A-11R-2315-07	ANXA4|307	3929.4606
TCGA-KM-8443-01A-11R-2315-07	ANXA5|308	3758.0913
TCGA-KM-8443-01A-11R-2315-07	ANXA6|309	2745.2282
TCGA-KM-8443-01A-11R-2315-07	ANXA7|310	2220.332
TCGA-KM-8443-01A-11R-2315-07	ANXA8L1|728113	0
TCGA-KM-8443-01A-11R-2315-07	ANXA8L2|244	0
TCGA-KM-8443-01A-11R-2315-07	ANXA8|653145	0
TCGA-KM-8443-01A-11R-2315-07	ANXA9|8416	332.3651
TCGA-KM-8443-01A-11R-2315-07	AOAH|313	7.8838
TCGA-KM-8443-01A-11R-2315-07	AOC2|314	48.5477
TCGA-KM-8443-01A-11R-2315-07	AOC3|8639	114.5228
TCGA-KM-8443-01A-11R-2315-07	AOX1|316	2.9046
TCGA-KM-8443-01A-11R-2315-07	AOX2P|344454	0
TCGA-KM-8443-01A-11R-2315-07	AP1AR|55435	746.888
TCGA-KM-8443-01A-11R-2315-07	AP1B1|162	3962.2407
TCGA-KM-8443-01A-11R-2315-07	AP1G1|164	3271.3693
TCGA-KM-8443-01A-11R-2315-07	AP1G2|8906	1719.1909
TCGA-KM-8443-01A-11R-2315-07	AP1M1|8907	1765.9751
TCGA-KM-8443-01A-11R-2315-07	AP1M2|10053	3077.5934
TCGA-KM-8443-01A-11R-2315-07	AP1S1|1174	1156.0166
TCGA-KM-8443-01A-11R-2315-07	AP1S2|8905	104.5643
TCGA-KM-8443-01A-11R-2315-07	AP1S3|130340	268.8797
TCGA-KM-8443-01A-11R-2315-07	AP2A1|160	1452.0207
TCGA-KM-8443-01A-11R-2315-07	AP2A2|161	1059.3361
TCGA-KM-8443-01A-11R-2315-07	AP2B1|163	5607.8838
TCGA-KM-8443-01A-11R-2315-07	AP2M1|1173	7289.6266
TCGA-KM-8443-01A-11R-2315-07	AP2S1|1175	1443.5685
TCGA-KM-8443-01A-11R-2315-07	AP3B1|8546	1475.9336
TCGA-KM-8443-01A-11R-2315-07	AP3B2|8120	51.8672
TCGA-KM-8443-01A-11R-2315-07	AP3D1|8943	6839.834
TCGA-KM-8443-01A-11R-2315-07	AP3M1|26985	471.7842
TCGA-KM-8443-01A-11R-2315-07	AP3M2|10947	548.5477
TCGA-KM-8443-01A-11R-2315-07	AP3S1|1176	259.751
TCGA-KM-8443-01A-11R-2315-07	AP3S2|10239	3244.9793
TCGA-KM-8443-01A-11R-2315-07	AP4B1|10717	125.2282
TCGA-KM-8443-01A-11R-2315-07	AP4E1|23431	316.5975
TCGA-KM-8443-01A-11R-2315-07	AP4M1|9179	285.6473
TCGA-KM-8443-01A-11R-2315-07	AP4S1|11154	159.3361
TCGA-KM-8443-01A-11R-2315-07	APAF1|317	407.0539
TCGA-KM-8443-01A-11R-2315-07	APBA1|320	31.9502
TCGA-KM-8443-01A-11R-2315-07	APBA2|321	2.9046
TCGA-KM-8443-01A-11R-2315-07	APBA3|9546	414.9378
TCGA-KM-8443-01A-11R-2315-07	APBB1IP|54518	9.9585
TCGA-KM-8443-01A-11R-2315-07	APBB1|322	505.3942
TCGA-KM-8443-01A-11R-2315-07	APBB2|323	838.1743
TCGA-KM-8443-01A-11R-2315-07	APBB3|10307	367.2199
TCGA-KM-8443-01A-11R-2315-07	APC2|10297	19.2531
TCGA-KM-8443-01A-11R-2315-07	APCDD1L|164284	2.0747
TCGA-KM-8443-01A-11R-2315-07	APCDD1|147495	319.0871
TCGA-KM-8443-01A-11R-2315-07	APCS|325	0
TCGA-KM-8443-01A-11R-2315-07	APC|324	495.0207
TCGA-KM-8443-01A-11R-2315-07	APEH|327	6442.3237
TCGA-KM-8443-01A-11R-2315-07	APEX1|328	2636.5145
TCGA-KM-8443-01A-11R-2315-07	APEX2|27301	769.7095
TCGA-KM-8443-01A-11R-2315-07	APH1A|51107	3956.4315
TCGA-KM-8443-01A-11R-2315-07	APH1B|83464	1173.8589
TCGA-KM-8443-01A-11R-2315-07	API5|8539	1444.8133
TCGA-KM-8443-01A-11R-2315-07	APIP|51074	278.3361
TCGA-KM-8443-01A-11R-2315-07	APITD1|378708	141.4564
TCGA-KM-8443-01A-11R-2315-07	APLF|200558	12.4481
TCGA-KM-8443-01A-11R-2315-07	APLNR|187	347.7178
TCGA-KM-8443-01A-11R-2315-07	APLN|8862	467.2199
TCGA-KM-8443-01A-11R-2315-07	APLP1|333	135.2697
TCGA-KM-8443-01A-11R-2315-07	APLP2|334	29693.361
TCGA-KM-8443-01A-11R-2315-07	APOA1BP|128240	2265.5602
TCGA-KM-8443-01A-11R-2315-07	APOA1|335	.4149
TCGA-KM-8443-01A-11R-2315-07	APOA2|336	.4149
TCGA-KM-8443-01A-11R-2315-07	APOA4|337	0
TCGA-KM-8443-01A-11R-2315-07	APOA5|116519	0
TCGA-KM-8443-01A-11R-2315-07	APOB48R|55911	36.9295
TCGA-KM-8443-01A-11R-2315-07	APOBEC1|339	0
TCGA-KM-8443-01A-11R-2315-07	APOBEC2|10930	3.3195
TCGA-KM-8443-01A-11R-2315-07	APOBEC3A|200315	5.9959
TCGA-KM-8443-01A-11R-2315-07	APOBEC3B|9582	159.1494
TCGA-KM-8443-01A-11R-2315-07	APOBEC3C|27350	5.8091
TCGA-KM-8443-01A-11R-2315-07	APOBEC3D|140564	77.1784
TCGA-KM-8443-01A-11R-2315-07	APOBEC3F|200316	69.7095
TCGA-KM-8443-01A-11R-2315-07	APOBEC3G|60489	23.2365
TCGA-KM-8443-01A-11R-2315-07	APOBEC3H|164668	.4149
TCGA-KM-8443-01A-11R-2315-07	APOBEC4|403314	0
TCGA-KM-8443-01A-11R-2315-07	APOB|338	48.9627
TCGA-KM-8443-01A-11R-2315-07	APOC1P1|342	0
TCGA-KM-8443-01A-11R-2315-07	APOC1|341	58.9212
TCGA-KM-8443-01A-11R-2315-07	APOC2|344	8.2988
TCGA-KM-8443-01A-11R-2315-07	APOC3|345	0
TCGA-KM-8443-01A-11R-2315-07	APOC4|346	2.4896
TCGA-KM-8443-01A-11R-2315-07	APOD|347	48.1328
TCGA-KM-8443-01A-11R-2315-07	APOE|348	896.2656
TCGA-KM-8443-01A-11R-2315-07	APOF|319	0
TCGA-KM-8443-01A-11R-2315-07	APOH|350	0
TCGA-KM-8443-01A-11R-2315-07	APOL1|8542	3517.8423
TCGA-KM-8443-01A-11R-2315-07	APOL2|23780	1321.5768
TCGA-KM-8443-01A-11R-2315-07	APOL3|80833	121.1618
TCGA-KM-8443-01A-11R-2315-07	APOL4|80832	83.8174
TCGA-KM-8443-01A-11R-2315-07	APOL5|80831	.4149
TCGA-KM-8443-01A-11R-2315-07	APOL6|80830	1509.5436
TCGA-KM-8443-01A-11R-2315-07	APOLD1|81575	556.195
TCGA-KM-8443-01A-11R-2315-07	APOM|55937	34.4398
TCGA-KM-8443-01A-11R-2315-07	APOOL|139322	351.0373
TCGA-KM-8443-01A-11R-2315-07	APOO|79135	865.9751
TCGA-KM-8443-01A-11R-2315-07	APPBP2|10513	426.971
TCGA-KM-8443-01A-11R-2315-07	APPL1|26060	962.2407
TCGA-KM-8443-01A-11R-2315-07	APPL2|55198	597.5104
TCGA-KM-8443-01A-11R-2315-07	APP|351	2363.4855
TCGA-KM-8443-01A-11R-2315-07	APRT|353	3008.7137
TCGA-KM-8443-01A-11R-2315-07	APTX|54840	725.3112
TCGA-KM-8443-01A-11R-2315-07	AQP10|89872	0
TCGA-KM-8443-01A-11R-2315-07	AQP11|282679	12.4481
TCGA-KM-8443-01A-11R-2315-07	AQP12A|375318	0
TCGA-KM-8443-01A-11R-2315-07	AQP12B|653437	0
TCGA-KM-8443-01A-11R-2315-07	AQP1|358	1948.4398
TCGA-KM-8443-01A-11R-2315-07	AQP2|359	2.0747
TCGA-KM-8443-01A-11R-2315-07	AQP3|360	1349.7925
TCGA-KM-8443-01A-11R-2315-07	AQP4|361	.4149
TCGA-KM-8443-01A-11R-2315-07	AQP5|362	4.5643
TCGA-KM-8443-01A-11R-2315-07	AQP6|363	183.4025
TCGA-KM-8443-01A-11R-2315-07	AQP7P1|375719	2.0747
TCGA-KM-8443-01A-11R-2315-07	AQP7P3|441432	0
TCGA-KM-8443-01A-11R-2315-07	AQP7|364	190.8714
TCGA-KM-8443-01A-11R-2315-07	AQP8|343	1.6598
TCGA-KM-8443-01A-11R-2315-07	AQP9|366	2.9046
TCGA-KM-8443-01A-11R-2315-07	AQPEP|206338	0
TCGA-KM-8443-01A-11R-2315-07	AQR|9716	1109.1286
TCGA-KM-8443-01A-11R-2315-07	ARAF|369	3368.8797
TCGA-KM-8443-01A-11R-2315-07	ARAP1|116985	5022.7676
TCGA-KM-8443-01A-11R-2315-07	ARAP2|116984	237.7593
TCGA-KM-8443-01A-11R-2315-07	ARAP3|64411	150.6224
TCGA-KM-8443-01A-11R-2315-07	ARCN1|372	3019.5021
TCGA-KM-8443-01A-11R-2315-07	ARC|23237	2.9046
TCGA-KM-8443-01A-11R-2315-07	AREG|374	2.9046
TCGA-KM-8443-01A-11R-2315-07	ARF1|375	11308.2988
TCGA-KM-8443-01A-11R-2315-07	ARF3|377	8854.7718
TCGA-KM-8443-01A-11R-2315-07	ARF4|378	3619.5021
TCGA-KM-8443-01A-11R-2315-07	ARF5|381	3141.0373
TCGA-KM-8443-01A-11R-2315-07	ARF6|382	2614.5228
TCGA-KM-8443-01A-11R-2315-07	ARFGAP1|55738	2728.2158
TCGA-KM-8443-01A-11R-2315-07	ARFGAP2|84364	1693.361
TCGA-KM-8443-01A-11R-2315-07	ARFGAP3|26286	1448.9627
TCGA-KM-8443-01A-11R-2315-07	ARFGEF1|10565	3703.6971
TCGA-KM-8443-01A-11R-2315-07	ARFGEF2|10564	4638.1743
TCGA-KM-8443-01A-11R-2315-07	ARFIP1|27236	1111.6183
TCGA-KM-8443-01A-11R-2315-07	ARFIP2|23647	674.2739
TCGA-KM-8443-01A-11R-2315-07	ARFRP1|10139	1141.4938
TCGA-KM-8443-01A-11R-2315-07	ARG1|383	.4149
TCGA-KM-8443-01A-11R-2315-07	ARG2|384	2541.0332
TCGA-KM-8443-01A-11R-2315-07	ARGFXP2|503640	.4149
TCGA-KM-8443-01A-11R-2315-07	ARGFX|503582	.8299
TCGA-KM-8443-01A-11R-2315-07	ARGLU1|55082	555.6017
TCGA-KM-8443-01A-11R-2315-07	ARHGAP10|79658	7.4689
TCGA-KM-8443-01A-11R-2315-07	ARHGAP11A|9824	243.5685
TCGA-KM-8443-01A-11R-2315-07	ARHGAP11B|89839	11.2033
TCGA-KM-8443-01A-11R-2315-07	ARHGAP12|94134	992.1162
TCGA-KM-8443-01A-11R-2315-07	ARHGAP15|55843	3.7344
TCGA-KM-8443-01A-11R-2315-07	ARHGAP17|55114	909.1286
TCGA-KM-8443-01A-11R-2315-07	ARHGAP18|93663	3769.2946
TCGA-KM-8443-01A-11R-2315-07	ARHGAP19|84986	144.3983
TCGA-KM-8443-01A-11R-2315-07	ARHGAP1|392	1797.5104
TCGA-KM-8443-01A-11R-2315-07	ARHGAP20|57569	3.7344
TCGA-KM-8443-01A-11R-2315-07	ARHGAP21|57584	1733.61
TCGA-KM-8443-01A-11R-2315-07	ARHGAP22|58504	11.6183
TCGA-KM-8443-01A-11R-2315-07	ARHGAP23|57636	230.7054
TCGA-KM-8443-01A-11R-2315-07	ARHGAP24|83478	2370.9544
TCGA-KM-8443-01A-11R-2315-07	ARHGAP25|9938	41.0788
TCGA-KM-8443-01A-11R-2315-07	ARHGAP26|23092	82.5726
TCGA-KM-8443-01A-11R-2315-07	ARHGAP27|201176	560.5809
TCGA-KM-8443-01A-11R-2315-07	ARHGAP28|79822	113.278
TCGA-KM-8443-01A-11R-2315-07	ARHGAP29|9411	321.1618
TCGA-KM-8443-01A-11R-2315-07	ARHGAP30|257106	42.3237
TCGA-KM-8443-01A-11R-2315-07	ARHGAP31|57514	1205.3942
TCGA-KM-8443-01A-11R-2315-07	ARHGAP32|9743	392.9461
TCGA-KM-8443-01A-11R-2315-07	ARHGAP33|115703	218.6722
TCGA-KM-8443-01A-11R-2315-07	ARHGAP36|158763	0
TCGA-KM-8443-01A-11R-2315-07	ARHGAP39|80728	249.3776
TCGA-KM-8443-01A-11R-2315-07	ARHGAP42|143872	7.4689
TCGA-KM-8443-01A-11R-2315-07	ARHGAP4|393	1869.7095
TCGA-KM-8443-01A-11R-2315-07	ARHGAP5|394	3226.1411
TCGA-KM-8443-01A-11R-2315-07	ARHGAP6|395	3985.8921
TCGA-KM-8443-01A-11R-2315-07	ARHGAP8|23779	1591.4066
TCGA-KM-8443-01A-11R-2315-07	ARHGAP9|64333	7.4689
TCGA-KM-8443-01A-11R-2315-07	ARHGDIA|396	4244.3983
TCGA-KM-8443-01A-11R-2315-07	ARHGDIB|397	526.1411
TCGA-KM-8443-01A-11R-2315-07	ARHGDIG|398	.083
TCGA-KM-8443-01A-11R-2315-07	ARHGEF10L|55160	1540.6639
TCGA-KM-8443-01A-11R-2315-07	ARHGEF10|9639	310.3734
TCGA-KM-8443-01A-11R-2315-07	ARHGEF11|9826	1395.0207
TCGA-KM-8443-01A-11R-2315-07	ARHGEF12|23365	3025.7261
TCGA-KM-8443-01A-11R-2315-07	ARHGEF15|22899	182.9876
TCGA-KM-8443-01A-11R-2315-07	ARHGEF16|27237	584.2324
TCGA-KM-8443-01A-11R-2315-07	ARHGEF17|9828	2538.1743
TCGA-KM-8443-01A-11R-2315-07	ARHGEF18|23370	2213.6929
TCGA-KM-8443-01A-11R-2315-07	ARHGEF19|128272	13.6929
TCGA-KM-8443-01A-11R-2315-07	ARHGEF1|9138	858.5062
TCGA-KM-8443-01A-11R-2315-07	ARHGEF2|9181	848.9627
TCGA-KM-8443-01A-11R-2315-07	ARHGEF33|100271715	.8299
TCGA-KM-8443-01A-11R-2315-07	ARHGEF35|445328	587.1369
TCGA-KM-8443-01A-11R-2315-07	ARHGEF37|389337	1498.3402
TCGA-KM-8443-01A-11R-2315-07	ARHGEF38|54848	50.6224
TCGA-KM-8443-01A-11R-2315-07	ARHGEF3|50650	736.9295
TCGA-KM-8443-01A-11R-2315-07	ARHGEF4|50649	45.6432
TCGA-KM-8443-01A-11R-2315-07	ARHGEF5|7984	563.0705
TCGA-KM-8443-01A-11R-2315-07	ARHGEF6|9459	690.0415
TCGA-KM-8443-01A-11R-2315-07	ARHGEF7|8874	1553.9419
TCGA-KM-8443-01A-11R-2315-07	ARHGEF9|23229	584.6473
TCGA-KM-8443-01A-11R-2315-07	ARID1A|8289	1721.5768
TCGA-KM-8443-01A-11R-2315-07	ARID1B|57492	1116.5975
TCGA-KM-8443-01A-11R-2315-07	ARID2|196528	828.6307
TCGA-KM-8443-01A-11R-2315-07	ARID3A|1820	309.1286
TCGA-KM-8443-01A-11R-2315-07	ARID3B|10620	85.4772
TCGA-KM-8443-01A-11R-2315-07	ARID3C|138715	.8299
TCGA-KM-8443-01A-11R-2315-07	ARID4A|5926	416.5975
TCGA-KM-8443-01A-11R-2315-07	ARID4B|51742	483.6639
TCGA-KM-8443-01A-11R-2315-07	ARID5A|10865	43.5685
TCGA-KM-8443-01A-11R-2315-07	ARID5B|84159	31.1203
TCGA-KM-8443-01A-11R-2315-07	ARIH1|25820	1666.39
TCGA-KM-8443-01A-11R-2315-07	ARIH2|10425	2640.5353
TCGA-KM-8443-01A-11R-2315-07	ARL10|285598	6.639
TCGA-KM-8443-01A-11R-2315-07	ARL11|115761	4.1494
TCGA-KM-8443-01A-11R-2315-07	ARL13A|392509	.4149
TCGA-KM-8443-01A-11R-2315-07	ARL13B|200894	145.6432
TCGA-KM-8443-01A-11R-2315-07	ARL14|80117	7.8838
TCGA-KM-8443-01A-11R-2315-07	ARL15|54622	637.7593
TCGA-KM-8443-01A-11R-2315-07	ARL16|339231	284.6473
TCGA-KM-8443-01A-11R-2315-07	ARL17A|51326	27.3983
TCGA-KM-8443-01A-11R-2315-07	ARL17B|641522	0
TCGA-KM-8443-01A-11R-2315-07	ARL1|400	3977.5934
TCGA-KM-8443-01A-11R-2315-07	ARL2BP|23568	2345.2282
TCGA-KM-8443-01A-11R-2315-07	ARL2|402	618.6722
TCGA-KM-8443-01A-11R-2315-07	ARL3|403	295.0207
TCGA-KM-8443-01A-11R-2315-07	ARL4A|10124	261.8257
TCGA-KM-8443-01A-11R-2315-07	ARL4C|10123	45.2282
TCGA-KM-8443-01A-11R-2315-07	ARL4D|379	2795.0207
TCGA-KM-8443-01A-11R-2315-07	ARL5A|26225	1165.9751
TCGA-KM-8443-01A-11R-2315-07	ARL5B|221079	107.0539
TCGA-KM-8443-01A-11R-2315-07	ARL5C|390790	0
TCGA-KM-8443-01A-11R-2315-07	ARL6IP1|23204	9323.2365
TCGA-KM-8443-01A-11R-2315-07	ARL6IP4|51329	3397.0954
TCGA-KM-8443-01A-11R-2315-07	ARL6IP5|10550	3904.9793
TCGA-KM-8443-01A-11R-2315-07	ARL6IP6|151188	50.2075
TCGA-KM-8443-01A-11R-2315-07	ARL6|84100	523.6515
TCGA-KM-8443-01A-11R-2315-07	ARL8A|127829	970.1245
TCGA-KM-8443-01A-11R-2315-07	ARL8B|55207	3290.4564
TCGA-KM-8443-01A-11R-2315-07	ARL9|132946	4.9793
TCGA-KM-8443-01A-11R-2315-07	ARMC10|83787	477.0124
TCGA-KM-8443-01A-11R-2315-07	ARMC1|55156	648.5477
TCGA-KM-8443-01A-11R-2315-07	ARMC2|84071	12.4481
TCGA-KM-8443-01A-11R-2315-07	ARMC3|219681	0
TCGA-KM-8443-01A-11R-2315-07	ARMC4|55130	39.4191
TCGA-KM-8443-01A-11R-2315-07	ARMC5|79798	621.9917
TCGA-KM-8443-01A-11R-2315-07	ARMC6|93436	1216.473
TCGA-KM-8443-01A-11R-2315-07	ARMC7|79637	439.0041
TCGA-KM-8443-01A-11R-2315-07	ARMC8|25852	771.3693
TCGA-KM-8443-01A-11R-2315-07	ARMC9|80210	49.7925
TCGA-KM-8443-01A-11R-2315-07	ARMCX1|51309	309.5436
TCGA-KM-8443-01A-11R-2315-07	ARMCX2|9823	4377.5934
TCGA-KM-8443-01A-11R-2315-07	ARMCX3|51566	4429.0456
TCGA-KM-8443-01A-11R-2315-07	ARMCX5|64860	408.7137
TCGA-KM-8443-01A-11R-2315-07	ARMCX6|54470	578.0083
TCGA-KM-8443-01A-11R-2315-07	ARMS2|387715	0
TCGA-KM-8443-01A-11R-2315-07	ARNT2|9915	7037.7593
TCGA-KM-8443-01A-11R-2315-07	ARNTL2|56938	7.0539
TCGA-KM-8443-01A-11R-2315-07	ARNTL|406	94.6058
TCGA-KM-8443-01A-11R-2315-07	ARNT|405	342.7386
TCGA-KM-8443-01A-11R-2315-07	ARPC1A|10552	5056.5934
TCGA-KM-8443-01A-11R-2315-07	ARPC1B|10095	868.3029
TCGA-KM-8443-01A-11R-2315-07	ARPC2|10109	1478.8382
TCGA-KM-8443-01A-11R-2315-07	ARPC3|10094	3145.6432
TCGA-KM-8443-01A-11R-2315-07	ARPC4|10093	3472.8257
TCGA-KM-8443-01A-11R-2315-07	ARPC5L|81873	916.5975
TCGA-KM-8443-01A-11R-2315-07	ARPC5|10092	1263.9004
TCGA-KM-8443-01A-11R-2315-07	ARPM1|84517	6.2241
TCGA-KM-8443-01A-11R-2315-07	ARPP19|10776	3530.7054
TCGA-KM-8443-01A-11R-2315-07	ARPP21|10777	0
TCGA-KM-8443-01A-11R-2315-07	ARR3|407	.4149
TCGA-KM-8443-01A-11R-2315-07	ARRB1|408	88.3817
TCGA-KM-8443-01A-11R-2315-07	ARRB2|409	1417.4274
TCGA-KM-8443-01A-11R-2315-07	ARRDC1|92714	1517.0124
TCGA-KM-8443-01A-11R-2315-07	ARRDC2|27106	559.3361
TCGA-KM-8443-01A-11R-2315-07	ARRDC3|57561	629.0456
TCGA-KM-8443-01A-11R-2315-07	ARRDC4|91947	279.2531
TCGA-KM-8443-01A-11R-2315-07	ARRDC5|645432	0
TCGA-KM-8443-01A-11R-2315-07	ARSA|410	1018.6722
TCGA-KM-8443-01A-11R-2315-07	ARSB|411	134.0249
TCGA-KM-8443-01A-11R-2315-07	ARSD|414	3020.332
TCGA-KM-8443-01A-11R-2315-07	ARSE|415	246.473
TCGA-KM-8443-01A-11R-2315-07	ARSF|416	0
TCGA-KM-8443-01A-11R-2315-07	ARSG|22901	320.332
TCGA-KM-8443-01A-11R-2315-07	ARSH|347527	.8299
TCGA-KM-8443-01A-11R-2315-07	ARSI|340075	0
TCGA-KM-8443-01A-11R-2315-07	ARSJ|79642	1402.0747
TCGA-KM-8443-01A-11R-2315-07	ARSK|153642	156.4315
TCGA-KM-8443-01A-11R-2315-07	ART1|417	0
TCGA-KM-8443-01A-11R-2315-07	ART3|419	0
TCGA-KM-8443-01A-11R-2315-07	ART4|420	0
TCGA-KM-8443-01A-11R-2315-07	ART5|116969	12.0332
TCGA-KM-8443-01A-11R-2315-07	ARTN|9048	70.1245
TCGA-KM-8443-01A-11R-2315-07	ARV1|64801	306.639
TCGA-KM-8443-01A-11R-2315-07	ARVCF|421	270.1245
TCGA-KM-8443-01A-11R-2315-07	ARX|170302	0
TCGA-KM-8443-01A-11R-2315-07	AR|367	158.9212
TCGA-KM-8443-01A-11R-2315-07	AS3MT|57412	376.3485
TCGA-KM-8443-01A-11R-2315-07	ASAH1|427	5337.7593
TCGA-KM-8443-01A-11R-2315-07	ASAH2B|653308	1.6598
TCGA-KM-8443-01A-11R-2315-07	ASAH2|56624	3.3195
TCGA-KM-8443-01A-11R-2315-07	ASAM|79827	.4149
TCGA-KM-8443-01A-11R-2315-07	ASAP1IT1|29065	0
TCGA-KM-8443-01A-11R-2315-07	ASAP1|50807	259.3361
TCGA-KM-8443-01A-11R-2315-07	ASAP2|8853	1331.5353
TCGA-KM-8443-01A-11R-2315-07	ASAP3|55616	1571.7842
TCGA-KM-8443-01A-11R-2315-07	ASB10|136371	0
TCGA-KM-8443-01A-11R-2315-07	ASB11|140456	.4149
TCGA-KM-8443-01A-11R-2315-07	ASB12|142689	0
TCGA-KM-8443-01A-11R-2315-07	ASB13|79754	1502.9046
TCGA-KM-8443-01A-11R-2315-07	ASB14|142686	10.3734
TCGA-KM-8443-01A-11R-2315-07	ASB15|142685	0
TCGA-KM-8443-01A-11R-2315-07	ASB16|92591	147.4149
TCGA-KM-8443-01A-11R-2315-07	ASB17|127247	0
TCGA-KM-8443-01A-11R-2315-07	ASB18|401036	0
TCGA-KM-8443-01A-11R-2315-07	ASB1|51665	567.6183
TCGA-KM-8443-01A-11R-2315-07	ASB2|51676	.4149
TCGA-KM-8443-01A-11R-2315-07	ASB3|51130	225.3112
TCGA-KM-8443-01A-11R-2315-07	ASB4|51666	0
TCGA-KM-8443-01A-11R-2315-07	ASB5|140458	81.7427
TCGA-KM-8443-01A-11R-2315-07	ASB6|140459	1333.0871
TCGA-KM-8443-01A-11R-2315-07	ASB7|140460	502.9046
TCGA-KM-8443-01A-11R-2315-07	ASB8|140461	1553.527
TCGA-KM-8443-01A-11R-2315-07	ASB9|140462	66.39
TCGA-KM-8443-01A-11R-2315-07	ASCC1|51008	200.4149
TCGA-KM-8443-01A-11R-2315-07	ASCC2|84164	1647.7178
TCGA-KM-8443-01A-11R-2315-07	ASCC3|10973	414.9378
TCGA-KM-8443-01A-11R-2315-07	ASCL1|429	.4149
TCGA-KM-8443-01A-11R-2315-07	ASCL2|430	1.2448
TCGA-KM-8443-01A-11R-2315-07	ASCL3|56676	.4149
TCGA-KM-8443-01A-11R-2315-07	ASCL4|121549	122.4066
TCGA-KM-8443-01A-11R-2315-07	ASF1A|25842	310.7884
TCGA-KM-8443-01A-11R-2315-07	ASF1B|55723	192.1162
TCGA-KM-8443-01A-11R-2315-07	ASFMR1|100126270	2.0788
TCGA-KM-8443-01A-11R-2315-07	ASGR1|432	5.8091
TCGA-KM-8443-01A-11R-2315-07	ASGR2|433	0
TCGA-KM-8443-01A-11R-2315-07	ASH1L|55870	1019.9585
TCGA-KM-8443-01A-11R-2315-07	ASH2L|9070	882.5726
TCGA-KM-8443-01A-11R-2315-07	ASIP|434	0
TCGA-KM-8443-01A-11R-2315-07	ASL|435	1515.3527
TCGA-KM-8443-01A-11R-2315-07	ASMTL|8623	585.8921
TCGA-KM-8443-01A-11R-2315-07	ASMT|438	.4149
TCGA-KM-8443-01A-11R-2315-07	ASNA1|439	1835.2697
TCGA-KM-8443-01A-11R-2315-07	ASNSD1|54529	302.4896
TCGA-KM-8443-01A-11R-2315-07	ASNS|440	344.3983
TCGA-KM-8443-01A-11R-2315-07	ASPA|443	2.4896
TCGA-KM-8443-01A-11R-2315-07	ASPDH|554235	2.9046
TCGA-KM-8443-01A-11R-2315-07	ASPG|374569	76.7635
TCGA-KM-8443-01A-11R-2315-07	ASPHD1|253982	22.8216
TCGA-KM-8443-01A-11R-2315-07	ASPHD2|57168	912.0332
TCGA-KM-8443-01A-11R-2315-07	ASPH|444	1481.3278
TCGA-KM-8443-01A-11R-2315-07	ASPM|259266	76.3485
TCGA-KM-8443-01A-11R-2315-07	ASPN|54829	5.8091
TCGA-KM-8443-01A-11R-2315-07	ASPRV1|151516	33.195
TCGA-KM-8443-01A-11R-2315-07	ASPSCR1|79058	377.1784
TCGA-KM-8443-01A-11R-2315-07	ASRGL1|80150	120.332
TCGA-KM-8443-01A-11R-2315-07	ASS1|445	91.7012
TCGA-KM-8443-01A-11R-2315-07	ASTE1|28990	133.3112
TCGA-KM-8443-01A-11R-2315-07	ASTL|431705	2.4896
TCGA-KM-8443-01A-11R-2315-07	ASTN1|460	.8299
TCGA-KM-8443-01A-11R-2315-07	ASTN2|23245	3021.5768
TCGA-KM-8443-01A-11R-2315-07	ASXL1|171023	2810.3734
TCGA-KM-8443-01A-11R-2315-07	ASXL2|55252	506.639
TCGA-KM-8443-01A-11R-2315-07	ASXL3|80816	85.0622
TCGA-KM-8443-01A-11R-2315-07	ASZ1|136991	.8299
TCGA-KM-8443-01A-11R-2315-07	ATAD1|84896	1198.3402
TCGA-KM-8443-01A-11R-2315-07	ATAD2B|54454	118.2573
TCGA-KM-8443-01A-11R-2315-07	ATAD2|29028	482.1577
TCGA-KM-8443-01A-11R-2315-07	ATAD3A|55210	545.6432
TCGA-KM-8443-01A-11R-2315-07	ATAD3B|83858	197.5104
TCGA-KM-8443-01A-11R-2315-07	ATAD3C|219293	22.4066
TCGA-KM-8443-01A-11R-2315-07	ATAD5|79915	15.7676
TCGA-KM-8443-01A-11R-2315-07	ATCAY|85300	.4149
TCGA-KM-8443-01A-11R-2315-07	ATE1|11101	104.5643
TCGA-KM-8443-01A-11R-2315-07	ATF1|466	357.2614
TCGA-KM-8443-01A-11R-2315-07	ATF2|1386	236.5145
TCGA-KM-8443-01A-11R-2315-07	ATF3|467	502.4896
TCGA-KM-8443-01A-11R-2315-07	ATF4|468	3455.1867
TCGA-KM-8443-01A-11R-2315-07	ATF5|22809	1423.5353
TCGA-KM-8443-01A-11R-2315-07	ATF6B|1388	1735.6846
TCGA-KM-8443-01A-11R-2315-07	ATF6|22926	770.5394
TCGA-KM-8443-01A-11R-2315-07	ATF7IP2|80063	147.7178
TCGA-KM-8443-01A-11R-2315-07	ATF7IP|55729	836.0996
TCGA-KM-8443-01A-11R-2315-07	ATF7|11016	756.4149
TCGA-KM-8443-01A-11R-2315-07	ATG10|83734	63.9004
TCGA-KM-8443-01A-11R-2315-07	ATG12|9140	187.9668
TCGA-KM-8443-01A-11R-2315-07	ATG16L1|55054	329.0456
TCGA-KM-8443-01A-11R-2315-07	ATG16L2|89849	129.9585
TCGA-KM-8443-01A-11R-2315-07	ATG2A|23130	1129.4606
TCGA-KM-8443-01A-11R-2315-07	ATG2B|55102	1131.5353
TCGA-KM-8443-01A-11R-2315-07	ATG3|64422	948.1328
TCGA-KM-8443-01A-11R-2315-07	ATG4A|115201	584.2324
TCGA-KM-8443-01A-11R-2315-07	ATG4B|23192	1040.6639
TCGA-KM-8443-01A-11R-2315-07	ATG4C|84938	87.5519
TCGA-KM-8443-01A-11R-2315-07	ATG4D|84971	1585.5892
TCGA-KM-8443-01A-11R-2315-07	ATG5|9474	452.6971
TCGA-KM-8443-01A-11R-2315-07	ATG7|10533	852.4979
TCGA-KM-8443-01A-11R-2315-07	ATG9A|79065	1067.8506
TCGA-KM-8443-01A-11R-2315-07	ATG9B|285973	12.7635
TCGA-KM-8443-01A-11R-2315-07	ATHL1|80162	34.8548
TCGA-KM-8443-01A-11R-2315-07	ATIC|471	614.5228
TCGA-KM-8443-01A-11R-2315-07	ATL1|51062	87.5519
TCGA-KM-8443-01A-11R-2315-07	ATL2|64225	900.4149
TCGA-KM-8443-01A-11R-2315-07	ATL3|25923	189.2116
TCGA-KM-8443-01A-11R-2315-07	ATMIN|23300	1922.4066
TCGA-KM-8443-01A-11R-2315-07	ATM|472	473.444
TCGA-KM-8443-01A-11R-2315-07	ATN1|1822	6654.7718
TCGA-KM-8443-01A-11R-2315-07	ATOH1|474	0
TCGA-KM-8443-01A-11R-2315-07	ATOH7|220202	.4149
TCGA-KM-8443-01A-11R-2315-07	ATOH8|84913	68.0498
TCGA-KM-8443-01A-11R-2315-07	ATOX1|475	1043.9834
TCGA-KM-8443-01A-11R-2315-07	ATP10A|57194	.8299
TCGA-KM-8443-01A-11R-2315-07	ATP10B|23120	.4149
TCGA-KM-8443-01A-11R-2315-07	ATP10D|57205	4880.4979
TCGA-KM-8443-01A-11R-2315-07	ATP11A|23250	329.8755
TCGA-KM-8443-01A-11R-2315-07	ATP11B|23200	1138.1743
TCGA-KM-8443-01A-11R-2315-07	ATP11C|286410	363.9004
TCGA-KM-8443-01A-11R-2315-07	ATP12A|479	.4149
TCGA-KM-8443-01A-11R-2315-07	ATP13A1|57130	2392.5311
TCGA-KM-8443-01A-11R-2315-07	ATP13A2|23400	668.8797
TCGA-KM-8443-01A-11R-2315-07	ATP13A3|79572	715.7676
TCGA-KM-8443-01A-11R-2315-07	ATP13A4|84239	8.2988
TCGA-KM-8443-01A-11R-2315-07	ATP13A5|344905	329.0456
TCGA-KM-8443-01A-11R-2315-07	ATP1A1|476	26829.8548
TCGA-KM-8443-01A-11R-2315-07	ATP1A2|477	2.4896
TCGA-KM-8443-01A-11R-2315-07	ATP1A3|478	4.1494
TCGA-KM-8443-01A-11R-2315-07	ATP1A4|480	0
TCGA-KM-8443-01A-11R-2315-07	ATP1B1|481	35812.9544
TCGA-KM-8443-01A-11R-2315-07	ATP1B2|482	43.1535
TCGA-KM-8443-01A-11R-2315-07	ATP1B3|483	2238.1743
TCGA-KM-8443-01A-11R-2315-07	ATP1B4|23439	0
TCGA-KM-8443-01A-11R-2315-07	ATP2A1|487	6.2241
TCGA-KM-8443-01A-11R-2315-07	ATP2A2|488	7435.6846
TCGA-KM-8443-01A-11R-2315-07	ATP2A3|489	93.361
TCGA-KM-8443-01A-11R-2315-07	ATP2B1|490	1278.8382
TCGA-KM-8443-01A-11R-2315-07	ATP2B2|491	1476.3485
TCGA-KM-8443-01A-11R-2315-07	ATP2B3|492	.4149
TCGA-KM-8443-01A-11R-2315-07	ATP2B4|493	2631.9502
TCGA-KM-8443-01A-11R-2315-07	ATP2C1|27032	4480.7967
TCGA-KM-8443-01A-11R-2315-07	ATP2C2|9914	17.0124
TCGA-KM-8443-01A-11R-2315-07	ATP4A|495	1.2448
TCGA-KM-8443-01A-11R-2315-07	ATP4B|496	8.2988
TCGA-KM-8443-01A-11R-2315-07	ATP5A1|498	33900.8299
TCGA-KM-8443-01A-11R-2315-07	ATP5B|506	42799.1701
TCGA-KM-8443-01A-11R-2315-07	ATP5C1|509	3653.112
TCGA-KM-8443-01A-11R-2315-07	ATP5D|513	3834.4398
TCGA-KM-8443-01A-11R-2315-07	ATP5EP2|432369	58.0913
TCGA-KM-8443-01A-11R-2315-07	ATP5E|514	6865.1452
TCGA-KM-8443-01A-11R-2315-07	ATP5F1|515	3594.1909
TCGA-KM-8443-01A-11R-2315-07	ATP5G1|516	1084.2324
TCGA-KM-8443-01A-11R-2315-07	ATP5G2|517	6717.4274
TCGA-KM-8443-01A-11R-2315-07	ATP5G3|518	7192.1162
TCGA-KM-8443-01A-11R-2315-07	ATP5H|10476	2484.2324
TCGA-KM-8443-01A-11R-2315-07	ATP5I|521	3076.2946
TCGA-KM-8443-01A-11R-2315-07	ATP5J2|9551	3172.0747
TCGA-KM-8443-01A-11R-2315-07	ATP5J|522	2156.5394
TCGA-KM-8443-01A-11R-2315-07	ATP5L2|267020	0
TCGA-KM-8443-01A-11R-2315-07	ATP5L|10632	3457.2614
TCGA-KM-8443-01A-11R-2315-07	ATP5O|539	2994.6058
TCGA-KM-8443-01A-11R-2315-07	ATP5SL|55101	1631.5353
TCGA-KM-8443-01A-11R-2315-07	ATP5S|27109	233.61
TCGA-KM-8443-01A-11R-2315-07	ATP6AP1L|92270	43.9834
TCGA-KM-8443-01A-11R-2315-07	ATP6AP1|537	18657.2614
TCGA-KM-8443-01A-11R-2315-07	ATP6AP2|10159	31560.9959
TCGA-KM-8443-01A-11R-2315-07	ATP6V0A1|535	624.4813
TCGA-KM-8443-01A-11R-2315-07	ATP6V0A2|23545	508.7137
TCGA-KM-8443-01A-11R-2315-07	ATP6V0A4|50617	26209.7676
TCGA-KM-8443-01A-11R-2315-07	ATP6V0B|533	9724.8963
TCGA-KM-8443-01A-11R-2315-07	ATP6V0C|527	31944.8091
TCGA-KM-8443-01A-11R-2315-07	ATP6V0D1|9114	3740.6639
TCGA-KM-8443-01A-11R-2315-07	ATP6V0D2|245972	58988.7967
TCGA-KM-8443-01A-11R-2315-07	ATP6V0E1|8992	7604.9793
TCGA-KM-8443-01A-11R-2315-07	ATP6V0E2|155066	2497.1328
TCGA-KM-8443-01A-11R-2315-07	ATP6V1A|523	39451.8672
TCGA-KM-8443-01A-11R-2315-07	ATP6V1B1|525	19382.1577
TCGA-KM-8443-01A-11R-2315-07	ATP6V1B2|526	1661.8257
TCGA-KM-8443-01A-11R-2315-07	ATP6V1C1|528	2709.5436
TCGA-KM-8443-01A-11R-2315-07	ATP6V1C2|245973	3855.0705
TCGA-KM-8443-01A-11R-2315-07	ATP6V1D|51382	3751.4523
TCGA-KM-8443-01A-11R-2315-07	ATP6V1E1|529	8597.5104
TCGA-KM-8443-01A-11R-2315-07	ATP6V1E2|90423	28.6307
TCGA-KM-8443-01A-11R-2315-07	ATP6V1F|9296	8078.3693
TCGA-KM-8443-01A-11R-2315-07	ATP6V1G1|9550	3758.0913
TCGA-KM-8443-01A-11R-2315-07	ATP6V1G2|534	1.9046
TCGA-KM-8443-01A-11R-2315-07	ATP6V1G3|127124	2892.9461
TCGA-KM-8443-01A-11R-2315-07	ATP6V1H|51606	6420.7469
TCGA-KM-8443-01A-11R-2315-07	ATP7A|538	915.3527
TCGA-KM-8443-01A-11R-2315-07	ATP7B|540	463.9004
TCGA-KM-8443-01A-11R-2315-07	ATP8A1|10396	1478.8382
TCGA-KM-8443-01A-11R-2315-07	ATP8A2|51761	2.9046
TCGA-KM-8443-01A-11R-2315-07	ATP8B1|5205	716.0498
TCGA-KM-8443-01A-11R-2315-07	ATP8B2|57198	80.9129
TCGA-KM-8443-01A-11R-2315-07	ATP8B3|148229	19.0871
TCGA-KM-8443-01A-11R-2315-07	ATP8B4|79895	344.3983
TCGA-KM-8443-01A-11R-2315-07	ATP8B5P|158381	41.0788
TCGA-KM-8443-01A-11R-2315-07	ATP9A|10079	5421.1618
TCGA-KM-8443-01A-11R-2315-07	ATP9B|374868	943.1535
TCGA-KM-8443-01A-11R-2315-07	ATPAF1|64756	3167.6639
TCGA-KM-8443-01A-11R-2315-07	ATPAF2|91647	385.4772
TCGA-KM-8443-01A-11R-2315-07	ATPBD4|89978	273.444
TCGA-KM-8443-01A-11R-2315-07	ATPIF1|93974	1857.6763
TCGA-KM-8443-01A-11R-2315-07	ATRIP|84126	392.3195
TCGA-KM-8443-01A-11R-2315-07	ATRNL1|26033	137.3444
TCGA-KM-8443-01A-11R-2315-07	ATRN|8455	3036.9295
TCGA-KM-8443-01A-11R-2315-07	ATRX|546	1785.8921
TCGA-KM-8443-01A-11R-2315-07	ATR|545	991.2863
TCGA-KM-8443-01A-11R-2315-07	ATXN10|25814	1450.6224
TCGA-KM-8443-01A-11R-2315-07	ATXN1L|342371	957.6763
TCGA-KM-8443-01A-11R-2315-07	ATXN1|6310	289.6266
TCGA-KM-8443-01A-11R-2315-07	ATXN2L|11273	3314.5228
TCGA-KM-8443-01A-11R-2315-07	ATXN2|6311	1487.9668
TCGA-KM-8443-01A-11R-2315-07	ATXN3L|92552	0
TCGA-KM-8443-01A-11R-2315-07	ATXN3|4287	178.0083
TCGA-KM-8443-01A-11R-2315-07	ATXN7L1|222255	158.5062
TCGA-KM-8443-01A-11R-2315-07	ATXN7L2|127002	59.3361
TCGA-KM-8443-01A-11R-2315-07	ATXN7L3B|552889	4379.668
TCGA-KM-8443-01A-11R-2315-07	ATXN7L3|56970	828.2158
TCGA-KM-8443-01A-11R-2315-07	ATXN7|6314	750.6224
TCGA-KM-8443-01A-11R-2315-07	ATXN8OS|6315	.8299
TCGA-KM-8443-01A-11R-2315-07	AUH|549	1528.6307
TCGA-KM-8443-01A-11R-2315-07	AUP1|550	978.8257
TCGA-KM-8443-01A-11R-2315-07	AURKAIP1|54998	1725.3112
TCGA-KM-8443-01A-11R-2315-07	AURKAPS1|6791	4.5643
TCGA-KM-8443-01A-11R-2315-07	AURKA|6790	345.2282
TCGA-KM-8443-01A-11R-2315-07	AURKB|9212	18.2573
TCGA-KM-8443-01A-11R-2315-07	AURKC|6795	31.1203
TCGA-KM-8443-01A-11R-2315-07	AUTS2|26053	2760.5809
TCGA-KM-8443-01A-11R-2315-07	AVEN|57099	70.9544
TCGA-KM-8443-01A-11R-2315-07	AVIL|10677	41.0788
TCGA-KM-8443-01A-11R-2315-07	AVL9|23080	316.5975
TCGA-KM-8443-01A-11R-2315-07	AVPI1|60370	241.0788
TCGA-KM-8443-01A-11R-2315-07	AVPR1A|552	628.2158
TCGA-KM-8443-01A-11R-2315-07	AVPR1B|553	0
TCGA-KM-8443-01A-11R-2315-07	AVPR2|554	21.9917
TCGA-KM-8443-01A-11R-2315-07	AVP|551	.4149
TCGA-KM-8443-01A-11R-2315-07	AWAT1|158833	0
TCGA-KM-8443-01A-11R-2315-07	AWAT2|158835	0
TCGA-KM-8443-01A-11R-2315-07	AXIN1|8312	1061.8257
TCGA-KM-8443-01A-11R-2315-07	AXIN2|8313	63.9004
TCGA-KM-8443-01A-11R-2315-07	AXL|558	162.2407
TCGA-KM-8443-01A-11R-2315-07	AZGP1|563	9681.3278
TCGA-KM-8443-01A-11R-2315-07	AZI1|22994	231.9502
TCGA-KM-8443-01A-11R-2315-07	AZI2|64343	695.4357
TCGA-KM-8443-01A-11R-2315-07	AZIN1|51582	3209.9585
TCGA-KM-8443-01A-11R-2315-07	AZU1|566	0
TCGA-KM-8443-01A-11R-2315-07	B2M|567	34005.3942
TCGA-KM-8443-01A-11R-2315-07	B3GALNT1|8706	275.9336
TCGA-KM-8443-01A-11R-2315-07	B3GALNT2|148789	299.4274
TCGA-KM-8443-01A-11R-2315-07	B3GALT1|8708	0
TCGA-KM-8443-01A-11R-2315-07	B3GALT2|8707	0
TCGA-KM-8443-01A-11R-2315-07	B3GALT4|8705	102.9046
TCGA-KM-8443-01A-11R-2315-07	B3GALT5|10317	0
TCGA-KM-8443-01A-11R-2315-07	B3GALT6|126792	526.1411
TCGA-KM-8443-01A-11R-2315-07	B3GALTL|145173	461.4108
TCGA-KM-8443-01A-11R-2315-07	B3GAT1|27087	1.2448
TCGA-KM-8443-01A-11R-2315-07	B3GAT2|135152	7.7635
TCGA-KM-8443-01A-11R-2315-07	B3GAT3|26229	543.5685
TCGA-KM-8443-01A-11R-2315-07	B3GNT1|11041	750.6224
TCGA-KM-8443-01A-11R-2315-07	B3GNT2|10678	1443.5685
TCGA-KM-8443-01A-11R-2315-07	B3GNT3|10331	0
TCGA-KM-8443-01A-11R-2315-07	B3GNT4|79369	4.5643
TCGA-KM-8443-01A-11R-2315-07	B3GNT5|84002	597.9253
TCGA-KM-8443-01A-11R-2315-07	B3GNT6|192134	0
TCGA-KM-8443-01A-11R-2315-07	B3GNT7|93010	17.4274
TCGA-KM-8443-01A-11R-2315-07	B3GNT8|374907	723.2365
TCGA-KM-8443-01A-11R-2315-07	B3GNT9|84752	217.2531
TCGA-KM-8443-01A-11R-2315-07	B3GNTL1|146712	27.9585
TCGA-KM-8443-01A-11R-2315-07	B4GALNT1|2583	25.7261
TCGA-KM-8443-01A-11R-2315-07	B4GALNT2|124872	135.6846
TCGA-KM-8443-01A-11R-2315-07	B4GALNT3|283358	2961.8257
TCGA-KM-8443-01A-11R-2315-07	B4GALNT4|338707	2.0747
TCGA-KM-8443-01A-11R-2315-07	B4GALT1|2683	3896.2656
TCGA-KM-8443-01A-11R-2315-07	B4GALT2|8704	979.668
TCGA-KM-8443-01A-11R-2315-07	B4GALT3|8703	811.2033
TCGA-KM-8443-01A-11R-2315-07	B4GALT4|8702	414.1079
TCGA-KM-8443-01A-11R-2315-07	B4GALT5|9334	1950.6224
TCGA-KM-8443-01A-11R-2315-07	B4GALT6|9331	303.7344
TCGA-KM-8443-01A-11R-2315-07	B4GALT7|11285	1377.5934
TCGA-KM-8443-01A-11R-2315-07	B9D1|27077	138.8382
TCGA-KM-8443-01A-11R-2315-07	B9D2|80776	131.9502
TCGA-KM-8443-01A-11R-2315-07	BAALC|79870	1194.1909
TCGA-KM-8443-01A-11R-2315-07	BAAT|570	0
TCGA-KM-8443-01A-11R-2315-07	BACE1|23621	651.8672
TCGA-KM-8443-01A-11R-2315-07	BACE2|25825	7724.4813
TCGA-KM-8443-01A-11R-2315-07	BACH1|571	512.0332
TCGA-KM-8443-01A-11R-2315-07	BACH2|60468	18.2573
TCGA-KM-8443-01A-11R-2315-07	BAD|572	780.3776
TCGA-KM-8443-01A-11R-2315-07	BAG1|573	4412.4813
TCGA-KM-8443-01A-11R-2315-07	BAG2|9532	32.3651
TCGA-KM-8443-01A-11R-2315-07	BAG3|9531	1780.4979
TCGA-KM-8443-01A-11R-2315-07	BAG4|9530	168.4647
TCGA-KM-8443-01A-11R-2315-07	BAG5|9529	1904.5643
TCGA-KM-8443-01A-11R-2315-07	BAGE2|85319	102.3402
TCGA-KM-8443-01A-11R-2315-07	BAGE|574	.4689
TCGA-KM-8443-01A-11R-2315-07	BAHCC1|57597	537.7593
TCGA-KM-8443-01A-11R-2315-07	BAHD1|22893	4022.8216
TCGA-KM-8443-01A-11R-2315-07	BAI1|575	12.4481
TCGA-KM-8443-01A-11R-2315-07	BAI2|576	143.5685
TCGA-KM-8443-01A-11R-2315-07	BAI3|577	0
TCGA-KM-8443-01A-11R-2315-07	BAIAP2L1|55971	2278.8382
TCGA-KM-8443-01A-11R-2315-07	BAIAP2L2|80115	1.6598
TCGA-KM-8443-01A-11R-2315-07	BAIAP2|10458	34.0249
TCGA-KM-8443-01A-11R-2315-07	BAIAP3|8938	498.8091
TCGA-KM-8443-01A-11R-2315-07	BAK1|578	432.7801
TCGA-KM-8443-01A-11R-2315-07	BAMBI|25805	899.1701
TCGA-KM-8443-01A-11R-2315-07	BANF1|8815	2158.5062
TCGA-KM-8443-01A-11R-2315-07	BANF2|140836	0
TCGA-KM-8443-01A-11R-2315-07	BANK1|55024	68.8797
TCGA-KM-8443-01A-11R-2315-07	BANP|54971	220.7469
TCGA-KM-8443-01A-11R-2315-07	BAP1|8314	4295.0207
TCGA-KM-8443-01A-11R-2315-07	BARD1|580	13.278
TCGA-KM-8443-01A-11R-2315-07	BARHL1|56751	.4149
TCGA-KM-8443-01A-11R-2315-07	BARHL2|343472	0
TCGA-KM-8443-01A-11R-2315-07	BARX1|56033	0
TCGA-KM-8443-01A-11R-2315-07	BARX2|8538	15.7676
TCGA-KM-8443-01A-11R-2315-07	BASE|317716	0
TCGA-KM-8443-01A-11R-2315-07	BASP1|10409	31.9502
TCGA-KM-8443-01A-11R-2315-07	BAT1|7919	3060.3361
TCGA-KM-8443-01A-11R-2315-07	BAT2L1|84726	12507.2573
TCGA-KM-8443-01A-11R-2315-07	BAT2L2|23215	1694.6058
TCGA-KM-8443-01A-11R-2315-07	BAT2|7916	6459.751
TCGA-KM-8443-01A-11R-2315-07	BAT3|7917	3533.195
TCGA-KM-8443-01A-11R-2315-07	BAT4|7918	239.0041
TCGA-KM-8443-01A-11R-2315-07	BAT5|7920	741.4938
TCGA-KM-8443-01A-11R-2315-07	BATF2|116071	39.0041
TCGA-KM-8443-01A-11R-2315-07	BATF3|55509	.8299
TCGA-KM-8443-01A-11R-2315-07	BATF|10538	1.6598
TCGA-KM-8443-01A-11R-2315-07	BAX|581	616.5975
TCGA-KM-8443-01A-11R-2315-07	BAZ1A|11177	156.4315
TCGA-KM-8443-01A-11R-2315-07	BAZ1B|9031	2020.332
TCGA-KM-8443-01A-11R-2315-07	BAZ2A|11176	3367.7676
TCGA-KM-8443-01A-11R-2315-07	BAZ2B|29994	116.8465
TCGA-KM-8443-01A-11R-2315-07	BBC3|27113	288.3817
TCGA-KM-8443-01A-11R-2315-07	BBOX1|8424	0
TCGA-KM-8443-01A-11R-2315-07	BBS10|79738	332.7801
TCGA-KM-8443-01A-11R-2315-07	BBS12|166379	197.9253
TCGA-KM-8443-01A-11R-2315-07	BBS1|582	675.5187
TCGA-KM-8443-01A-11R-2315-07	BBS2|583	1352.6971
TCGA-KM-8443-01A-11R-2315-07	BBS4|585	357.2614
TCGA-KM-8443-01A-11R-2315-07	BBS5|129880	298.3402
TCGA-KM-8443-01A-11R-2315-07	BBS7|55212	114.1079
TCGA-KM-8443-01A-11R-2315-07	BBS9|27241	98.3402
TCGA-KM-8443-01A-11R-2315-07	BBX|56987	2320.332
TCGA-KM-8443-01A-11R-2315-07	BCAM|4059	11561.8257
TCGA-KM-8443-01A-11R-2315-07	BCAN|63827	1.2448
TCGA-KM-8443-01A-11R-2315-07	BCAP29|55973	1727.3859
TCGA-KM-8443-01A-11R-2315-07	BCAP31|10134	6847.7178
TCGA-KM-8443-01A-11R-2315-07	BCAR1|9564	6521.5768
TCGA-KM-8443-01A-11R-2315-07	BCAR3|8412	778.9834
TCGA-KM-8443-01A-11R-2315-07	BCAR4|400500	0
TCGA-KM-8443-01A-11R-2315-07	BCAS1|8537	.8299
TCGA-KM-8443-01A-11R-2315-07	BCAS2|10286	514.2033
TCGA-KM-8443-01A-11R-2315-07	BCAS3|54828	402.9046
TCGA-KM-8443-01A-11R-2315-07	BCAS4|55653	1690.8714
TCGA-KM-8443-01A-11R-2315-07	BCAT1|586	37.3444
TCGA-KM-8443-01A-11R-2315-07	BCAT2|587	2485.8921
TCGA-KM-8443-01A-11R-2315-07	BCCIP|56647	665.0871
TCGA-KM-8443-01A-11R-2315-07	BCDIN3D|144233	285.5892
TCGA-KM-8443-01A-11R-2315-07	BCHE|590	.4149
TCGA-KM-8443-01A-11R-2315-07	BCKDHA|593	5759.751
TCGA-KM-8443-01A-11R-2315-07	BCKDHB|594	580.4979
TCGA-KM-8443-01A-11R-2315-07	BCKDK|10295	1429.0456
TCGA-KM-8443-01A-11R-2315-07	BCL10|8915	190.0415
TCGA-KM-8443-01A-11R-2315-07	BCL11A|53335	.8299
TCGA-KM-8443-01A-11R-2315-07	BCL11B|64919	13.278
TCGA-KM-8443-01A-11R-2315-07	BCL2A1|597	8.7137
TCGA-KM-8443-01A-11R-2315-07	BCL2L10|10017	26.556
TCGA-KM-8443-01A-11R-2315-07	BCL2L11|10018	341.0788
TCGA-KM-8443-01A-11R-2315-07	BCL2L12|83596	214.0539
TCGA-KM-8443-01A-11R-2315-07	BCL2L13|23786	3983.8174
TCGA-KM-8443-01A-11R-2315-07	BCL2L14|79370	.8299
TCGA-KM-8443-01A-11R-2315-07	BCL2L15|440603	1.2448
TCGA-KM-8443-01A-11R-2315-07	BCL2L1|598	13746.473
TCGA-KM-8443-01A-11R-2315-07	BCL2L2|599	2907.5934
TCGA-KM-8443-01A-11R-2315-07	BCL2|596	2403.3195
TCGA-KM-8443-01A-11R-2315-07	BCL3|602	201.6598
TCGA-KM-8443-01A-11R-2315-07	BCL6B|255877	164.3154
TCGA-KM-8443-01A-11R-2315-07	BCL6|604	294.6058
TCGA-KM-8443-01A-11R-2315-07	BCL7A|605	1285.8921
TCGA-KM-8443-01A-11R-2315-07	BCL7B|9275	1527.3859
TCGA-KM-8443-01A-11R-2315-07	BCL7C|9274	1000
TCGA-KM-8443-01A-11R-2315-07	BCL8|606	1.6598
TCGA-KM-8443-01A-11R-2315-07	BCL9L|283149	555.6017
TCGA-KM-8443-01A-11R-2315-07	BCL9|607	636.9295
TCGA-KM-8443-01A-11R-2315-07	BCLAF1|9774	1440.249
TCGA-KM-8443-01A-11R-2315-07	BCMO1|53630	0
TCGA-KM-8443-01A-11R-2315-07	BCO2|83875	163.0705
TCGA-KM-8443-01A-11R-2315-07	BCORL1|63035	415.3527
TCGA-KM-8443-01A-11R-2315-07	BCORL2|286554	.8299
TCGA-KM-8443-01A-11R-2315-07	BCOR|54880	1429.4606
TCGA-KM-8443-01A-11R-2315-07	BCR|613	7465.1452
TCGA-KM-8443-01A-11R-2315-07	BCS1L|617	276.4191
TCGA-KM-8443-01A-11R-2315-07	BCYRN1|618	0
TCGA-KM-8443-01A-11R-2315-07	BDH1|622	3508.2988
TCGA-KM-8443-01A-11R-2315-07	BDH2|56898	1780.9129
TCGA-KM-8443-01A-11R-2315-07	BDKRB1|623	121.5768
TCGA-KM-8443-01A-11R-2315-07	BDKRB2|624	929.8755
TCGA-KM-8443-01A-11R-2315-07	BDNFOS|497258	39.7469
TCGA-KM-8443-01A-11R-2315-07	BDNF|627	2.9917
TCGA-KM-8443-01A-11R-2315-07	BDP1|55814	629.0456
TCGA-KM-8443-01A-11R-2315-07	BEAN|146227	7.0539
TCGA-KM-8443-01A-11R-2315-07	BECN1|8678	960.5934
TCGA-KM-8443-01A-11R-2315-07	BEGAIN|57596	3.7344
TCGA-KM-8443-01A-11R-2315-07	BEND2|139105	0
TCGA-KM-8443-01A-11R-2315-07	BEND3|57673	134.4398
TCGA-KM-8443-01A-11R-2315-07	BEND4|389206	0
TCGA-KM-8443-01A-11R-2315-07	BEND5|79656	107.8838
TCGA-KM-8443-01A-11R-2315-07	BEND6|221336	.4149
TCGA-KM-8443-01A-11R-2315-07	BEND7|222389	590.4564
TCGA-KM-8443-01A-11R-2315-07	BEST1|7439	21.5768
TCGA-KM-8443-01A-11R-2315-07	BEST2|54831	0
TCGA-KM-8443-01A-11R-2315-07	BEST3|144453	.4149
TCGA-KM-8443-01A-11R-2315-07	BEST4|266675	4.1494
TCGA-KM-8443-01A-11R-2315-07	BET1L|51272	1930.7054
TCGA-KM-8443-01A-11R-2315-07	BET1|10282	856.8465
TCGA-KM-8443-01A-11R-2315-07	BET3L|100128327	0
TCGA-KM-8443-01A-11R-2315-07	BEX1|55859	498.3402
TCGA-KM-8443-01A-11R-2315-07	BEX2|84707	2265.5602
TCGA-KM-8443-01A-11R-2315-07	BEX4|56271	3002.0747
TCGA-KM-8443-01A-11R-2315-07	BEX5|340542	380.083
TCGA-KM-8443-01A-11R-2315-07	BEYLA|497634	0
TCGA-KM-8443-01A-11R-2315-07	BFAR|51283	1946.888
TCGA-KM-8443-01A-11R-2315-07	BFSP1|631	26.971
TCGA-KM-8443-01A-11R-2315-07	BFSP2|8419	3.7344
TCGA-KM-8443-01A-11R-2315-07	BGLAP|632	29.6349
TCGA-KM-8443-01A-11R-2315-07	BGN|633	495.0207
TCGA-KM-8443-01A-11R-2315-07	BHLHA15|168620	2.9046
TCGA-KM-8443-01A-11R-2315-07	BHLHB9|80823	139.834
TCGA-KM-8443-01A-11R-2315-07	BHLHE22|27319	0
TCGA-KM-8443-01A-11R-2315-07	BHLHE23|128408	0
TCGA-KM-8443-01A-11R-2315-07	BHLHE40|8553	15970.5394
TCGA-KM-8443-01A-11R-2315-07	BHLHE41|79365	18.6722
TCGA-KM-8443-01A-11R-2315-07	BHMT2|23743	213.278
TCGA-KM-8443-01A-11R-2315-07	BHMT|635	8.7137
TCGA-KM-8443-01A-11R-2315-07	BICC1|80114	0
TCGA-KM-8443-01A-11R-2315-07	BICD1|636	136.0996
TCGA-KM-8443-01A-11R-2315-07	BICD2|23299	1694.1909
TCGA-KM-8443-01A-11R-2315-07	BID|637	177.4315
TCGA-KM-8443-01A-11R-2315-07	BIK|638	47.3029
TCGA-KM-8443-01A-11R-2315-07	BIN1|274	385.4772
TCGA-KM-8443-01A-11R-2315-07	BIN2|51411	175.5187
TCGA-KM-8443-01A-11R-2315-07	BIN3|55909	580.083
TCGA-KM-8443-01A-11R-2315-07	BIRC2|329	497.5104
TCGA-KM-8443-01A-11R-2315-07	BIRC3|330	19.917
TCGA-KM-8443-01A-11R-2315-07	BIRC5|332	66.2448
TCGA-KM-8443-01A-11R-2315-07	BIRC6|57448	1312.4481
TCGA-KM-8443-01A-11R-2315-07	BIRC7|79444	.4149
TCGA-KM-8443-01A-11R-2315-07	BIRC8|112401	0
TCGA-KM-8443-01A-11R-2315-07	BIVM|54841	284.6473
TCGA-KM-8443-01A-11R-2315-07	BLCAP|10904	5338.5892
TCGA-KM-8443-01A-11R-2315-07	BLID|414899	0
TCGA-KM-8443-01A-11R-2315-07	BLK|640	0
TCGA-KM-8443-01A-11R-2315-07	BLMH|642	250.6224
TCGA-KM-8443-01A-11R-2315-07	BLM|641	20.332
TCGA-KM-8443-01A-11R-2315-07	BLNK|29760	616.5975
TCGA-KM-8443-01A-11R-2315-07	BLOC1S1|2647	1904.6141
TCGA-KM-8443-01A-11R-2315-07	BLOC1S2|282991	733.195
TCGA-KM-8443-01A-11R-2315-07	BLOC1S3|388552	354.7718
TCGA-KM-8443-01A-11R-2315-07	BLVRA|644	454.3568
TCGA-KM-8443-01A-11R-2315-07	BLVRB|645	1668.0498
TCGA-KM-8443-01A-11R-2315-07	BLZF1|8548	241.0788
TCGA-KM-8443-01A-11R-2315-07	BMF|90427	875.1037
TCGA-KM-8443-01A-11R-2315-07	BMI1|648	900.0124
TCGA-KM-8443-01A-11R-2315-07	BMP10|27302	0
TCGA-KM-8443-01A-11R-2315-07	BMP15|9210	0
TCGA-KM-8443-01A-11R-2315-07	BMP1|649	119.0871
TCGA-KM-8443-01A-11R-2315-07	BMP2K|55589	361.8257
TCGA-KM-8443-01A-11R-2315-07	BMP2|650	713.6929
TCGA-KM-8443-01A-11R-2315-07	BMP3|651	.4149
TCGA-KM-8443-01A-11R-2315-07	BMP4|652	6.2241
TCGA-KM-8443-01A-11R-2315-07	BMP5|653	0
TCGA-KM-8443-01A-11R-2315-07	BMP6|654	34.3402
TCGA-KM-8443-01A-11R-2315-07	BMP7|655	1646.888
TCGA-KM-8443-01A-11R-2315-07	BMP8A|353500	9.9585
TCGA-KM-8443-01A-11R-2315-07	BMP8B|656	1.2448
TCGA-KM-8443-01A-11R-2315-07	BMPER|168667	2.0747
TCGA-KM-8443-01A-11R-2315-07	BMPR1A|657	215.7676
TCGA-KM-8443-01A-11R-2315-07	BMPR1B|658	4419.5021
TCGA-KM-8443-01A-11R-2315-07	BMPR2|659	1537.7593
TCGA-KM-8443-01A-11R-2315-07	BMS1P4|729096	12.8631
TCGA-KM-8443-01A-11R-2315-07	BMS1P5|399761	32.7801
TCGA-KM-8443-01A-11R-2315-07	BMS1|9790	765.1452
TCGA-KM-8443-01A-11R-2315-07	BMX|660	8.7137
TCGA-KM-8443-01A-11R-2315-07	BNC1|646	0
TCGA-KM-8443-01A-11R-2315-07	BNC2|54796	731.9502
TCGA-KM-8443-01A-11R-2315-07	BNIP1|662	177.5934
TCGA-KM-8443-01A-11R-2315-07	BNIP2|663	392.1162
TCGA-KM-8443-01A-11R-2315-07	BNIP3L|665	376.3485
TCGA-KM-8443-01A-11R-2315-07	BNIP3|664	627.3859
TCGA-KM-8443-01A-11R-2315-07	BNIPL|149428	10.7884
TCGA-KM-8443-01A-11R-2315-07	BOC|91653	150.6224
TCGA-KM-8443-01A-11R-2315-07	BOD1L|259282	1895.8506
TCGA-KM-8443-01A-11R-2315-07	BOD1|91272	724.4813
TCGA-KM-8443-01A-11R-2315-07	BOK|666	2803.3195
TCGA-KM-8443-01A-11R-2315-07	BOLA1|51027	243.1535
TCGA-KM-8443-01A-11R-2315-07	BOLA2|552900	1014.5726
TCGA-KM-8443-01A-11R-2315-07	BOLA3|388962	349.7925
TCGA-KM-8443-01A-11R-2315-07	BOLL|66037	2.0747
TCGA-KM-8443-01A-11R-2315-07	BOP1|23246	346.0581
TCGA-KM-8443-01A-11R-2315-07	BPESC1|60467	0
TCGA-KM-8443-01A-11R-2315-07	BPGM|669	3192.1162
TCGA-KM-8443-01A-11R-2315-07	BPHL|670	187.9668
TCGA-KM-8443-01A-11R-2315-07	BPIL1|80341	0
TCGA-KM-8443-01A-11R-2315-07	BPIL2|254240	.4149
TCGA-KM-8443-01A-11R-2315-07	BPIL3|128859	0
TCGA-KM-8443-01A-11R-2315-07	BPI|671	0
TCGA-KM-8443-01A-11R-2315-07	BPNT1|10380	353.112
TCGA-KM-8443-01A-11R-2315-07	BPTF|2186	953.527
TCGA-KM-8443-01A-11R-2315-07	BPY2|9083	0
TCGA-KM-8443-01A-11R-2315-07	BRAF|673	208.7137
TCGA-KM-8443-01A-11R-2315-07	BRAP|8315	680.083
TCGA-KM-8443-01A-11R-2315-07	BRCA1|672	29.0456
TCGA-KM-8443-01A-11R-2315-07	BRCA2|675	13.6929
TCGA-KM-8443-01A-11R-2315-07	BRCC3|79184	574.2739
TCGA-KM-8443-01A-11R-2315-07	BRD1|23774	1070.1245
TCGA-KM-8443-01A-11R-2315-07	BRD2|6046	3782.9876
TCGA-KM-8443-01A-11R-2315-07	BRD3|8019	1579.3237
TCGA-KM-8443-01A-11R-2315-07	BRD4|23476	3422.4066
TCGA-KM-8443-01A-11R-2315-07	BRD7P3|23629	0
TCGA-KM-8443-01A-11R-2315-07	BRD7|29117	1650.6224
TCGA-KM-8443-01A-11R-2315-07	BRD8|10902	554.7718
TCGA-KM-8443-01A-11R-2315-07	BRD9|65980	876.7635
TCGA-KM-8443-01A-11R-2315-07	BRDT|676	0
TCGA-KM-8443-01A-11R-2315-07	BREA2|286076	4.5643
TCGA-KM-8443-01A-11R-2315-07	BRE|9577	335.4523
TCGA-KM-8443-01A-11R-2315-07	BRF1|2972	1143.1535
TCGA-KM-8443-01A-11R-2315-07	BRF2|55290	509.1286
TCGA-KM-8443-01A-11R-2315-07	BRI3BP|140707	245.2282
TCGA-KM-8443-01A-11R-2315-07	BRI3|25798	2829.0456
TCGA-KM-8443-01A-11R-2315-07	BRIP1|83990	13.6929
TCGA-KM-8443-01A-11R-2315-07	BRIX1|55299	291.7012
TCGA-KM-8443-01A-11R-2315-07	BRMS1L|84312	261.8257
TCGA-KM-8443-01A-11R-2315-07	BRMS1|25855	631.5353
TCGA-KM-8443-01A-11R-2315-07	BRP44L|51660	2274.2739
TCGA-KM-8443-01A-11R-2315-07	BRP44|25874	909.9585
TCGA-KM-8443-01A-11R-2315-07	BRPF1|7862	826.556
TCGA-KM-8443-01A-11R-2315-07	BRPF3|27154	1951.0373
TCGA-KM-8443-01A-11R-2315-07	BRS3|680	0
TCGA-KM-8443-01A-11R-2315-07	BRSK1|84446	0
TCGA-KM-8443-01A-11R-2315-07	BRSK2|9024	2.9046
TCGA-KM-8443-01A-11R-2315-07	BRWD1|54014	549.3776
TCGA-KM-8443-01A-11R-2315-07	BRWD3|254065	252.2822
TCGA-KM-8443-01A-11R-2315-07	BSCL2|26580	1252.5519
TCGA-KM-8443-01A-11R-2315-07	BSDC1|55108	1908.7137
TCGA-KM-8443-01A-11R-2315-07	BSG|682	78310.7884
TCGA-KM-8443-01A-11R-2315-07	BSND|7809	1310.3734
TCGA-KM-8443-01A-11R-2315-07	BSN|8927	1098.3402
TCGA-KM-8443-01A-11R-2315-07	BSPH1|100131137	0
TCGA-KM-8443-01A-11R-2315-07	BSPRY|54836	704.1494
TCGA-KM-8443-01A-11R-2315-07	BST1|683	1.2448
TCGA-KM-8443-01A-11R-2315-07	BST2|684	1697.9253
TCGA-KM-8443-01A-11R-2315-07	BSX|390259	0
TCGA-KM-8443-01A-11R-2315-07	BTAF1|9044	458.9212
TCGA-KM-8443-01A-11R-2315-07	BTBD10|84280	227.8008
TCGA-KM-8443-01A-11R-2315-07	BTBD11|121551	68.8797
TCGA-KM-8443-01A-11R-2315-07	BTBD12|84464	380.4979
TCGA-KM-8443-01A-11R-2315-07	BTBD16|118663	0
TCGA-KM-8443-01A-11R-2315-07	BTBD17|388419	0
TCGA-KM-8443-01A-11R-2315-07	BTBD18|643376	2.0747
TCGA-KM-8443-01A-11R-2315-07	BTBD19|149478	4.1494
TCGA-KM-8443-01A-11R-2315-07	BTBD1|53339	2034.0249
TCGA-KM-8443-01A-11R-2315-07	BTBD2|55643	3710.7884
TCGA-KM-8443-01A-11R-2315-07	BTBD3|22903	1173.8589
TCGA-KM-8443-01A-11R-2315-07	BTBD6|90135	1577.5934
TCGA-KM-8443-01A-11R-2315-07	BTBD7|55727	771.3693
TCGA-KM-8443-01A-11R-2315-07	BTBD8|284697	.4149
TCGA-KM-8443-01A-11R-2315-07	BTBD9|114781	674.2739
TCGA-KM-8443-01A-11R-2315-07	BTC|685	46.473
TCGA-KM-8443-01A-11R-2315-07	BTD|686	612.4481
TCGA-KM-8443-01A-11R-2315-07	BTF3L1|690	0
TCGA-KM-8443-01A-11R-2315-07	BTF3L4|91408	473.444
TCGA-KM-8443-01A-11R-2315-07	BTF3|689	4534.4398
TCGA-KM-8443-01A-11R-2315-07	BTG1|694	2929.4606
TCGA-KM-8443-01A-11R-2315-07	BTG2|7832	2297.5104
TCGA-KM-8443-01A-11R-2315-07	BTG3|10950	585.4772
TCGA-KM-8443-01A-11R-2315-07	BTG4|54766	0
TCGA-KM-8443-01A-11R-2315-07	BTK|695	7.8838
TCGA-KM-8443-01A-11R-2315-07	BTLA|151888	1.6598
TCGA-KM-8443-01A-11R-2315-07	BTN1A1|696	0
TCGA-KM-8443-01A-11R-2315-07	BTN2A1|11120	353.9419
TCGA-KM-8443-01A-11R-2315-07	BTN2A2|10385	217.8423
TCGA-KM-8443-01A-11R-2315-07	BTN2A3|54718	20.332
TCGA-KM-8443-01A-11R-2315-07	BTN3A1|11119	235.2697
TCGA-KM-8443-01A-11R-2315-07	BTN3A2|11118	222.4066
TCGA-KM-8443-01A-11R-2315-07	BTN3A3|10384	155.1867
TCGA-KM-8443-01A-11R-2315-07	BTNL2|56244	.4149
TCGA-KM-8443-01A-11R-2315-07	BTNL3|10917	0
TCGA-KM-8443-01A-11R-2315-07	BTNL8|79908	.4149
TCGA-KM-8443-01A-11R-2315-07	BTNL9|153579	361.8257
TCGA-KM-8443-01A-11R-2315-07	BTRC|8945	302.0747
TCGA-KM-8443-01A-11R-2315-07	BUB1B|701	145.8797
TCGA-KM-8443-01A-11R-2315-07	BUB1|699	86.722
TCGA-KM-8443-01A-11R-2315-07	BUB3|9184	419.917
TCGA-KM-8443-01A-11R-2315-07	BUD13|84811	181.7427
TCGA-KM-8443-01A-11R-2315-07	BUD31|8896	1760.2116
TCGA-KM-8443-01A-11R-2315-07	BVES|11149	1.6598
TCGA-KM-8443-01A-11R-2315-07	BYSL|705	169.2946
TCGA-KM-8443-01A-11R-2315-07	BZRAP1|9256	171.3693
TCGA-KM-8443-01A-11R-2315-07	BZW1|9689	1331.9502
TCGA-KM-8443-01A-11R-2315-07	BZW2|28969	311.2033
TCGA-KM-8443-01A-11R-2315-07	C10orf105|414152	2.4896
TCGA-KM-8443-01A-11R-2315-07	C10orf107|219621	0
TCGA-KM-8443-01A-11R-2315-07	C10orf108|414235	86.722
TCGA-KM-8443-01A-11R-2315-07	C10orf10|11067	312.0332
TCGA-KM-8443-01A-11R-2315-07	C10orf110|55853	7.5851
TCGA-KM-8443-01A-11R-2315-07	C10orf111|221060	2.4896
TCGA-KM-8443-01A-11R-2315-07	C10orf113|387638	0
TCGA-KM-8443-01A-11R-2315-07	C10orf114|399726	10.3734
TCGA-KM-8443-01A-11R-2315-07	C10orf116|10974	378.556
TCGA-KM-8443-01A-11R-2315-07	C10orf118|55088	469.7095
TCGA-KM-8443-01A-11R-2315-07	C10orf119|79892	645.2282
TCGA-KM-8443-01A-11R-2315-07	C10orf11|83938	188.3817
TCGA-KM-8443-01A-11R-2315-07	C10orf120|399814	0
TCGA-KM-8443-01A-11R-2315-07	C10orf122|387718	0
TCGA-KM-8443-01A-11R-2315-07	C10orf125|282969	51.8672
TCGA-KM-8443-01A-11R-2315-07	C10orf128|170371	1.2448
TCGA-KM-8443-01A-11R-2315-07	C10orf129|142827	0
TCGA-KM-8443-01A-11R-2315-07	C10orf12|26148	72.8382
TCGA-KM-8443-01A-11R-2315-07	C10orf131|100127889	.4149
TCGA-KM-8443-01A-11R-2315-07	C10orf137|26098	144.8133
TCGA-KM-8443-01A-11R-2315-07	C10orf140|387640	4.1494
TCGA-KM-8443-01A-11R-2315-07	C10orf18|54906	829.8755
TCGA-KM-8443-01A-11R-2315-07	C10orf25|220979	43.6846
TCGA-KM-8443-01A-11R-2315-07	C10orf26|54838	3278.5477
TCGA-KM-8443-01A-11R-2315-07	C10orf27|219793	8.2988
TCGA-KM-8443-01A-11R-2315-07	C10orf28|27291	632.3651
TCGA-KM-8443-01A-11R-2315-07	C10orf2|56652	136.5145
TCGA-KM-8443-01A-11R-2315-07	C10orf32|119032	660.5809
TCGA-KM-8443-01A-11R-2315-07	C10orf35|219738	168.4647
TCGA-KM-8443-01A-11R-2315-07	C10orf40|283025	0
TCGA-KM-8443-01A-11R-2315-07	C10orf41|100131213	403.4813
TCGA-KM-8443-01A-11R-2315-07	C10orf46|143384	734.8548
TCGA-KM-8443-01A-11R-2315-07	C10orf47|254427	95.8506
TCGA-KM-8443-01A-11R-2315-07	C10orf4|118924	111.6183
TCGA-KM-8443-01A-11R-2315-07	C10orf50|645528	0
TCGA-KM-8443-01A-11R-2315-07	C10orf53|282966	0
TCGA-KM-8443-01A-11R-2315-07	C10orf54|64115	163.9004
TCGA-KM-8443-01A-11R-2315-07	C10orf55|414236	0
TCGA-KM-8443-01A-11R-2315-07	C10orf57|80195	522.668
TCGA-KM-8443-01A-11R-2315-07	C10orf58|84293	1167.2199
TCGA-KM-8443-01A-11R-2315-07	C10orf62|414157	.4149
TCGA-KM-8443-01A-11R-2315-07	C10orf67|256815	.8299
TCGA-KM-8443-01A-11R-2315-07	C10orf68|79741	0
TCGA-KM-8443-01A-11R-2315-07	C10orf71|118461	3.3195
TCGA-KM-8443-01A-11R-2315-07	C10orf72|196740	1265.5602
TCGA-KM-8443-01A-11R-2315-07	C10orf75|90271	292.5311
TCGA-KM-8443-01A-11R-2315-07	C10orf76|79591	443.5685
TCGA-KM-8443-01A-11R-2315-07	C10orf78|119392	21.9917
TCGA-KM-8443-01A-11R-2315-07	C10orf79|80217	4.9793
TCGA-KM-8443-01A-11R-2315-07	C10orf81|79949	0
TCGA-KM-8443-01A-11R-2315-07	C10orf82|143379	21.1618
TCGA-KM-8443-01A-11R-2315-07	C10orf84|63877	314.9378
TCGA-KM-8443-01A-11R-2315-07	C10orf88|80007	81.7427
TCGA-KM-8443-01A-11R-2315-07	C10orf90|118611	2.0747
TCGA-KM-8443-01A-11R-2315-07	C10orf91|170393	0
TCGA-KM-8443-01A-11R-2315-07	C10orf93|255352	14.1079
TCGA-KM-8443-01A-11R-2315-07	C10orf95|79946	5.8008
TCGA-KM-8443-01A-11R-2315-07	C10orf96|374355	0
TCGA-KM-8443-01A-11R-2315-07	C10orf99|387695	0
TCGA-KM-8443-01A-11R-2315-07	C11orf10|746	610.3734
TCGA-KM-8443-01A-11R-2315-07	C11orf16|56673	1.2448
TCGA-KM-8443-01A-11R-2315-07	C11orf17|56672	189.2116
TCGA-KM-8443-01A-11R-2315-07	C11orf1|64776	218.6722
TCGA-KM-8443-01A-11R-2315-07	C11orf20|25858	.8299
TCGA-KM-8443-01A-11R-2315-07	C11orf21|29125	.8299
TCGA-KM-8443-01A-11R-2315-07	C11orf24|53838	320.7469
TCGA-KM-8443-01A-11R-2315-07	C11orf2|738	2231.9502
TCGA-KM-8443-01A-11R-2315-07	C11orf30|56946	236.0996
TCGA-KM-8443-01A-11R-2315-07	C11orf31|280636	1250.2075
TCGA-KM-8443-01A-11R-2315-07	C11orf34|349633	0
TCGA-KM-8443-01A-11R-2315-07	C11orf35|256329	107.1701
TCGA-KM-8443-01A-11R-2315-07	C11orf36|283303	0
TCGA-KM-8443-01A-11R-2315-07	C11orf40|143501	0
TCGA-KM-8443-01A-11R-2315-07	C11orf41|25758	41.9087
TCGA-KM-8443-01A-11R-2315-07	C11orf42|160298	0
TCGA-KM-8443-01A-11R-2315-07	C11orf45|219833	27.3859
TCGA-KM-8443-01A-11R-2315-07	C11orf46|120534	433.61
TCGA-KM-8443-01A-11R-2315-07	C11orf48|79081	222.0332
TCGA-KM-8443-01A-11R-2315-07	C11orf49|79096	319.5021
TCGA-KM-8443-01A-11R-2315-07	C11orf51|25906	753.9419
TCGA-KM-8443-01A-11R-2315-07	C11orf52|91894	135.6846
TCGA-KM-8443-01A-11R-2315-07	C11orf53|341032	60.5809
TCGA-KM-8443-01A-11R-2315-07	C11orf54|28970	631.1203
TCGA-KM-8443-01A-11R-2315-07	C11orf57|55216	401.6598
TCGA-KM-8443-01A-11R-2315-07	C11orf58|10944	1672.1992
TCGA-KM-8443-01A-11R-2315-07	C11orf59|55004	1799.5851
TCGA-KM-8443-01A-11R-2315-07	C11orf61|79684	128.2158
TCGA-KM-8443-01A-11R-2315-07	C11orf63|79864	58.0913
TCGA-KM-8443-01A-11R-2315-07	C11orf64|283197	0
TCGA-KM-8443-01A-11R-2315-07	C11orf65|160140	4.9793
TCGA-KM-8443-01A-11R-2315-07	C11orf66|220004	16.5975
TCGA-KM-8443-01A-11R-2315-07	C11orf67|28971	129.3734
TCGA-KM-8443-01A-11R-2315-07	C11orf68|83638	898.3402
TCGA-KM-8443-01A-11R-2315-07	C11orf70|85016	0
TCGA-KM-8443-01A-11R-2315-07	C11orf71|54494	288.3817
TCGA-KM-8443-01A-11R-2315-07	C11orf73|51501	217.4274
TCGA-KM-8443-01A-11R-2315-07	C11orf74|119710	114.1079
TCGA-KM-8443-01A-11R-2315-07	C11orf75|56935	195.4357
TCGA-KM-8443-01A-11R-2315-07	C11orf80|79703	261.4108
TCGA-KM-8443-01A-11R-2315-07	C11orf82|220042	13.6929
TCGA-KM-8443-01A-11R-2315-07	C11orf83|790955	328.9544
TCGA-KM-8443-01A-11R-2315-07	C11orf84|144097	262.2407
TCGA-KM-8443-01A-11R-2315-07	C11orf85|283129	0
TCGA-KM-8443-01A-11R-2315-07	C11orf86|254439	0
TCGA-KM-8443-01A-11R-2315-07	C11orf87|399947	1.6598
TCGA-KM-8443-01A-11R-2315-07	C11orf88|399949	.4149
TCGA-KM-8443-01A-11R-2315-07	C11orf90|387804	0
TCGA-KM-8443-01A-11R-2315-07	C11orf92|399948	1517.4274
TCGA-KM-8443-01A-11R-2315-07	C11orf93|120376	431.9502
TCGA-KM-8443-01A-11R-2315-07	C11orf94|143678	0
TCGA-KM-8443-01A-11R-2315-07	C11orf95|65998	970.9544
TCGA-KM-8443-01A-11R-2315-07	C11orf9|745	75.5187
TCGA-KM-8443-01A-11R-2315-07	C12orf10|60314	1033.195
TCGA-KM-8443-01A-11R-2315-07	C12orf11|55726	304.1494
TCGA-KM-8443-01A-11R-2315-07	C12orf12|196477	0
TCGA-KM-8443-01A-11R-2315-07	C12orf23|90488	3122.4066
TCGA-KM-8443-01A-11R-2315-07	C12orf24|29902	38.5892
TCGA-KM-8443-01A-11R-2315-07	C12orf26|84190	139.834
TCGA-KM-8443-01A-11R-2315-07	C12orf27|283460	16.1826
TCGA-KM-8443-01A-11R-2315-07	C12orf29|91298	333.3776
TCGA-KM-8443-01A-11R-2315-07	C12orf32|83695	316.1826
TCGA-KM-8443-01A-11R-2315-07	C12orf34|84915	2369.2946
TCGA-KM-8443-01A-11R-2315-07	C12orf35|55196	352.2822
TCGA-KM-8443-01A-11R-2315-07	C12orf36|283422	0
TCGA-KM-8443-01A-11R-2315-07	C12orf39|80763	262.6556
TCGA-KM-8443-01A-11R-2315-07	C12orf40|283461	0
TCGA-KM-8443-01A-11R-2315-07	C12orf41|54934	773.8589
TCGA-KM-8443-01A-11R-2315-07	C12orf42|374470	0
TCGA-KM-8443-01A-11R-2315-07	C12orf43|64897	478.4232
TCGA-KM-8443-01A-11R-2315-07	C12orf44|60673	1939.4191
TCGA-KM-8443-01A-11R-2315-07	C12orf45|121053	79.2531
TCGA-KM-8443-01A-11R-2315-07	C12orf47|51275	386.7635
TCGA-KM-8443-01A-11R-2315-07	C12orf48|55010	119.0166
TCGA-KM-8443-01A-11R-2315-07	C12orf49|79794	1051.0373
TCGA-KM-8443-01A-11R-2315-07	C12orf4|57102	443.5685
TCGA-KM-8443-01A-11R-2315-07	C12orf50|160419	0
TCGA-KM-8443-01A-11R-2315-07	C12orf51|283450	1908.2988
TCGA-KM-8443-01A-11R-2315-07	C12orf52|84934	659.751
TCGA-KM-8443-01A-11R-2315-07	C12orf53|196500	10.7884
TCGA-KM-8443-01A-11R-2315-07	C12orf54|121273	0
TCGA-KM-8443-01A-11R-2315-07	C12orf56|115749	144.8133
TCGA-KM-8443-01A-11R-2315-07	C12orf57|113246	824.0664
TCGA-KM-8443-01A-11R-2315-07	C12orf59|120939	3380.4979
TCGA-KM-8443-01A-11R-2315-07	C12orf5|57103	232.7801
TCGA-KM-8443-01A-11R-2315-07	C12orf60|144608	57.6763
TCGA-KM-8443-01A-11R-2315-07	C12orf61|283416	16.5975
TCGA-KM-8443-01A-11R-2315-07	C12orf62|84987	1340.6639
TCGA-KM-8443-01A-11R-2315-07	C12orf63|374467	.8299
TCGA-KM-8443-01A-11R-2315-07	C12orf65|91574	518.6722
TCGA-KM-8443-01A-11R-2315-07	C12orf66|144577	219.5021
TCGA-KM-8443-01A-11R-2315-07	C12orf68|387856	1.6598
TCGA-KM-8443-01A-11R-2315-07	C12orf69|440087	10.7884
TCGA-KM-8443-01A-11R-2315-07	C12orf70|341346	0
TCGA-KM-8443-01A-11R-2315-07	C12orf71|728858	.4149
TCGA-KM-8443-01A-11R-2315-07	C12orf72|254013	67.6349
TCGA-KM-8443-01A-11R-2315-07	C12orf73|728568	202.0747
TCGA-KM-8443-01A-11R-2315-07	C12orf74|338809	2.4896
TCGA-KM-8443-01A-11R-2315-07	C12orf75|387882	10708.2988
TCGA-KM-8443-01A-11R-2315-07	C12orf76|400073	143.1535
TCGA-KM-8443-01A-11R-2315-07	C12orf77|196415	0
TCGA-KM-8443-01A-11R-2315-07	C13orf15|28984	459.3361
TCGA-KM-8443-01A-11R-2315-07	C13orf16|121793	.4149
TCGA-KM-8443-01A-11R-2315-07	C13orf18|80183	3.7344
TCGA-KM-8443-01A-11R-2315-07	C13orf1|57213	199.5851
TCGA-KM-8443-01A-11R-2315-07	C13orf23|80209	603.7344
TCGA-KM-8443-01A-11R-2315-07	C13orf26|122046	0
TCGA-KM-8443-01A-11R-2315-07	C13orf27|93081	57.6763
TCGA-KM-8443-01A-11R-2315-07	C13orf28|122258	0
TCGA-KM-8443-01A-11R-2315-07	C13orf29|283487	22.8216
TCGA-KM-8443-01A-11R-2315-07	C13orf30|144809	0
TCGA-KM-8443-01A-11R-2315-07	C13orf31|144811	68.8797
TCGA-KM-8443-01A-11R-2315-07	C13orf33|84935	23.6515
TCGA-KM-8443-01A-11R-2315-07	C13orf34|79866	41.61
TCGA-KM-8443-01A-11R-2315-07	C13orf35|400165	.4149
TCGA-KM-8443-01A-11R-2315-07	C13orf36|400120	1.2448
TCGA-KM-8443-01A-11R-2315-07	C13orf37|440145	272.6141
TCGA-KM-8443-01A-11R-2315-07	C13orf38|728591	5.8091
TCGA-KM-8443-01A-11R-2315-07	C13orf39|196541	0
TCGA-KM-8443-01A-11R-2315-07	C14orf101|54916	873.444
TCGA-KM-8443-01A-11R-2315-07	C14orf102|55051	440.6639
TCGA-KM-8443-01A-11R-2315-07	C14orf104|55172	285.0622
TCGA-KM-8443-01A-11R-2315-07	C14orf105|55195	919.0871
TCGA-KM-8443-01A-11R-2315-07	C14orf106|55320	202.4896
TCGA-KM-8443-01A-11R-2315-07	C14orf109|26175	545.2282
TCGA-KM-8443-01A-11R-2315-07	C14orf115|55237	2.9046
TCGA-KM-8443-01A-11R-2315-07	C14orf118|55668	384.6473
TCGA-KM-8443-01A-11R-2315-07	C14orf119|55017	1229.4606
TCGA-KM-8443-01A-11R-2315-07	C14orf126|112487	192.9668
TCGA-KM-8443-01A-11R-2315-07	C14orf128|84837	87.1369
TCGA-KM-8443-01A-11R-2315-07	C14orf129|51527	452.6971
TCGA-KM-8443-01A-11R-2315-07	C14orf132|56967	1089.6266
TCGA-KM-8443-01A-11R-2315-07	C14orf135|64430	4329.8755
TCGA-KM-8443-01A-11R-2315-07	C14orf138|79609	110.3734
TCGA-KM-8443-01A-11R-2315-07	C14orf139|79686	7.0539
TCGA-KM-8443-01A-11R-2315-07	C14orf142|84520	226.971
TCGA-KM-8443-01A-11R-2315-07	C14orf143|90141	90.4564
TCGA-KM-8443-01A-11R-2315-07	C14orf145|145508	27.8008
TCGA-KM-8443-01A-11R-2315-07	C14orf147|171546	521.5768
TCGA-KM-8443-01A-11R-2315-07	C14orf148|122945	4.9793
TCGA-KM-8443-01A-11R-2315-07	C14orf149|112849	107.8838
TCGA-KM-8443-01A-11R-2315-07	C14orf153|84334	859.2407
TCGA-KM-8443-01A-11R-2315-07	C14orf156|81892	629.4606
TCGA-KM-8443-01A-11R-2315-07	C14orf159|80017	5836.9295
TCGA-KM-8443-01A-11R-2315-07	C14orf162|56936	.4149
TCGA-KM-8443-01A-11R-2315-07	C14orf165|414767	0
TCGA-KM-8443-01A-11R-2315-07	C14orf166B|145497	0
TCGA-KM-8443-01A-11R-2315-07	C14orf166|51637	2110.3734
TCGA-KM-8443-01A-11R-2315-07	C14orf167|55449	1229.1535
TCGA-KM-8443-01A-11R-2315-07	C14orf169|79697	459.3361
TCGA-KM-8443-01A-11R-2315-07	C14orf174|161394	21.1618
TCGA-KM-8443-01A-11R-2315-07	C14orf176|643382	16.1826
TCGA-KM-8443-01A-11R-2315-07	C14orf177|283598	0
TCGA-KM-8443-01A-11R-2315-07	C14orf178|283579	1.2448
TCGA-KM-8443-01A-11R-2315-07	C14orf179|112752	462.2407
TCGA-KM-8443-01A-11R-2315-07	C14orf180|400258	0
TCGA-KM-8443-01A-11R-2315-07	C14orf181|400223	58.0913
TCGA-KM-8443-01A-11R-2315-07	C14orf182|283551	.8299
TCGA-KM-8443-01A-11R-2315-07	C14orf183|196913	0
TCGA-KM-8443-01A-11R-2315-07	C14orf184|650662	0
TCGA-KM-8443-01A-11R-2315-07	C14orf19|280655	2.9046
TCGA-KM-8443-01A-11R-2315-07	C14orf1|11161	1991.2863
TCGA-KM-8443-01A-11R-2315-07	C14orf21|161424	381.7427
TCGA-KM-8443-01A-11R-2315-07	C14orf23|387978	0
TCGA-KM-8443-01A-11R-2315-07	C14orf28|122525	113.278
TCGA-KM-8443-01A-11R-2315-07	C14orf2|9556	2216.5975
TCGA-KM-8443-01A-11R-2315-07	C14orf33|100129075	112.4481
TCGA-KM-8443-01A-11R-2315-07	C14orf34|645687	0
TCGA-KM-8443-01A-11R-2315-07	C14orf37|145407	390.0415
TCGA-KM-8443-01A-11R-2315-07	C14orf39|317761	13.278
TCGA-KM-8443-01A-11R-2315-07	C14orf43|91748	1979.2531
TCGA-KM-8443-01A-11R-2315-07	C14orf45|80127	85.6349
TCGA-KM-8443-01A-11R-2315-07	C14orf48|256369	0
TCGA-KM-8443-01A-11R-2315-07	C14orf49|161176	6.639
TCGA-KM-8443-01A-11R-2315-07	C14orf4|64207	4357.2614
TCGA-KM-8443-01A-11R-2315-07	C14orf50|145376	9.9585
TCGA-KM-8443-01A-11R-2315-07	C14orf53|440184	1.2448
TCGA-KM-8443-01A-11R-2315-07	C14orf64|388011	4.1494
TCGA-KM-8443-01A-11R-2315-07	C14orf68|283600	0
TCGA-KM-8443-01A-11R-2315-07	C14orf70|283601	0
TCGA-KM-8443-01A-11R-2315-07	C14orf72|145200	48.1328
TCGA-KM-8443-01A-11R-2315-07	C14orf73|91828	.4149
TCGA-KM-8443-01A-11R-2315-07	C14orf79|122616	327.8008
TCGA-KM-8443-01A-11R-2315-07	C14orf80|283643	82.1577
TCGA-KM-8443-01A-11R-2315-07	C14orf86|283592	0
TCGA-KM-8443-01A-11R-2315-07	C14orf93|60686	178.8382
TCGA-KM-8443-01A-11R-2315-07	C15orf17|57184	1199.5851
TCGA-KM-8443-01A-11R-2315-07	C15orf21|283651	16.1826
TCGA-KM-8443-01A-11R-2315-07	C15orf23|90417	233.61
TCGA-KM-8443-01A-11R-2315-07	C15orf24|56851	2055.1867
TCGA-KM-8443-01A-11R-2315-07	C15orf26|161502	0
TCGA-KM-8443-01A-11R-2315-07	C15orf27|123591	102.9046
TCGA-KM-8443-01A-11R-2315-07	C15orf28|80035	4.1494
TCGA-KM-8443-01A-11R-2315-07	C15orf29|79768	285.4772
TCGA-KM-8443-01A-11R-2315-07	C15orf2|23742	.8299
TCGA-KM-8443-01A-11R-2315-07	C15orf32|145858	0
TCGA-KM-8443-01A-11R-2315-07	C15orf33|196951	41.9585
TCGA-KM-8443-01A-11R-2315-07	C15orf34|80072	25.3112
TCGA-KM-8443-01A-11R-2315-07	C15orf37|283687	157.9046
TCGA-KM-8443-01A-11R-2315-07	C15orf38|348110	184.4813
TCGA-KM-8443-01A-11R-2315-07	C15orf39|56905	681.7427
TCGA-KM-8443-01A-11R-2315-07	C15orf40|123207	548.9627
TCGA-KM-8443-01A-11R-2315-07	C15orf41|84529	36.9295
TCGA-KM-8443-01A-11R-2315-07	C15orf42|90381	33.3195
TCGA-KM-8443-01A-11R-2315-07	C15orf43|145645	0
TCGA-KM-8443-01A-11R-2315-07	C15orf44|81556	1261.4108
TCGA-KM-8443-01A-11R-2315-07	C15orf48|84419	.4149
TCGA-KM-8443-01A-11R-2315-07	C15orf50|414926	0
TCGA-KM-8443-01A-11R-2315-07	C15orf51|196968	1.2448
TCGA-KM-8443-01A-11R-2315-07	C15orf52|388115	1160.166
TCGA-KM-8443-01A-11R-2315-07	C15orf53|400359	0
TCGA-KM-8443-01A-11R-2315-07	C15orf54|400360	.4149
TCGA-KM-8443-01A-11R-2315-07	C15orf55|256646	1.6598
TCGA-KM-8443-01A-11R-2315-07	C15orf56|644809	160.5809
TCGA-KM-8443-01A-11R-2315-07	C15orf57|90416	635.2407
TCGA-KM-8443-01A-11R-2315-07	C15orf58|390637	82.5726
TCGA-KM-8443-01A-11R-2315-07	C15orf59|388135	8412.4481
TCGA-KM-8443-01A-11R-2315-07	C15orf5|81698	0
TCGA-KM-8443-01A-11R-2315-07	C15orf60|283677	0
TCGA-KM-8443-01A-11R-2315-07	C15orf61|145853	331.473
TCGA-KM-8443-01A-11R-2315-07	C15orf62|643338	30.2905
TCGA-KM-8443-01A-11R-2315-07	C15orf63|25764	653.61
TCGA-KM-8443-01A-11R-2315-07	C16orf11|146325	198.3402
TCGA-KM-8443-01A-11R-2315-07	C16orf13|84326	585.0622
TCGA-KM-8443-01A-11R-2315-07	C16orf3|750	4.1494
TCGA-KM-8443-01A-11R-2315-07	C16orf42|115939	1363.0166
TCGA-KM-8443-01A-11R-2315-07	C16orf45|89927	441.9087
TCGA-KM-8443-01A-11R-2315-07	C16orf46|123775	62.6556
TCGA-KM-8443-01A-11R-2315-07	C16orf48|84080	241.0788
TCGA-KM-8443-01A-11R-2315-07	C16orf52|730094	377.1784
TCGA-KM-8443-01A-11R-2315-07	C16orf53|79447	1161.7925
TCGA-KM-8443-01A-11R-2315-07	C16orf54|283897	24.4813
TCGA-KM-8443-01A-11R-2315-07	C16orf55|124045	85.8921
TCGA-KM-8443-01A-11R-2315-07	C16orf57|79650	504.9793
TCGA-KM-8443-01A-11R-2315-07	C16orf58|64755	3426.8921
TCGA-KM-8443-01A-11R-2315-07	C16orf59|80178	45.2282
TCGA-KM-8443-01A-11R-2315-07	C16orf5|29965	2510.7884
TCGA-KM-8443-01A-11R-2315-07	C16orf61|56942	936.9793
TCGA-KM-8443-01A-11R-2315-07	C16orf62|57020	1667.2199
TCGA-KM-8443-01A-11R-2315-07	C16orf63|123811	850.2075
TCGA-KM-8443-01A-11R-2315-07	C16orf68|79091	342.3237
TCGA-KM-8443-01A-11R-2315-07	C16orf70|80262	471.2573
TCGA-KM-8443-01A-11R-2315-07	C16orf71|146562	18.6722
TCGA-KM-8443-01A-11R-2315-07	C16orf72|29035	924.0664
TCGA-KM-8443-01A-11R-2315-07	C16orf73|254528	.8506
TCGA-KM-8443-01A-11R-2315-07	C16orf74|404550	46.473
TCGA-KM-8443-01A-11R-2315-07	C16orf75|116028	271.7842
TCGA-KM-8443-01A-11R-2315-07	C16orf78|123970	0
TCGA-KM-8443-01A-11R-2315-07	C16orf79|283870	64.4357
TCGA-KM-8443-01A-11R-2315-07	C16orf7|9605	1491.9253
TCGA-KM-8443-01A-11R-2315-07	C16orf80|29105	688.7967
TCGA-KM-8443-01A-11R-2315-07	C16orf81|283860	0
TCGA-KM-8443-01A-11R-2315-07	C16orf82|162083	0
TCGA-KM-8443-01A-11R-2315-07	C16orf86|388284	25.7261
TCGA-KM-8443-01A-11R-2315-07	C16orf87|388272	76.7635
TCGA-KM-8443-01A-11R-2315-07	C16orf88|400506	667.2199
TCGA-KM-8443-01A-11R-2315-07	C16orf89|146556	3610.7884
TCGA-KM-8443-01A-11R-2315-07	C16orf90|646174	1.6598
TCGA-KM-8443-01A-11R-2315-07	C16orf91|283951	368.4647
TCGA-KM-8443-01A-11R-2315-07	C16orf92|146378	0
TCGA-KM-8443-01A-11R-2315-07	C16orf93|90835	8.2988
TCGA-KM-8443-01A-11R-2315-07	C17orf100|388327	34.4398
TCGA-KM-8443-01A-11R-2315-07	C17orf101|79701	469.6307
[truncated: 18,532 more rows]
