# Supplementary material for: Dysfunctional miRNA-Mediated Regulation in Chromophobe Renal Cell Carcinoma
Source: PLoS One. 2016 Jun 3;11(6):e0156324. doi: 10.1371/journal.pone.0156324 (PMC4892590; doi:10.1371/journal.pone.0156324)
Supplement: S2 File — (ZIP) [file pone.0156324.s002.zip › S2_File mRNA expression profile downloaded from TCGA/case/unc.edu__IlluminaHiSeq_RNASeqV2__TCGA-KM-8476-01A-11R-2315-07__expression_rsem_gene_normalized.txt]

barcode	gene_id	normalized_count
TCGA-KM-8476-01A-11R-2315-07	?|100130426	0
TCGA-KM-8476-01A-11R-2315-07	?|100133144	2.741
TCGA-KM-8476-01A-11R-2315-07	?|100134869	2.1042
TCGA-KM-8476-01A-11R-2315-07	?|10357	51.5799
TCGA-KM-8476-01A-11R-2315-07	?|10431	1376.0166
TCGA-KM-8476-01A-11R-2315-07	?|136542	0
TCGA-KM-8476-01A-11R-2315-07	?|155060	222.1838
TCGA-KM-8476-01A-11R-2315-07	?|26823	.6922
TCGA-KM-8476-01A-11R-2315-07	?|280660	0
TCGA-KM-8476-01A-11R-2315-07	?|317712	0
TCGA-KM-8476-01A-11R-2315-07	?|340602	2.0765
TCGA-KM-8476-01A-11R-2315-07	?|388795	2.7686
TCGA-KM-8476-01A-11R-2315-07	?|390284	12.4589
TCGA-KM-8476-01A-11R-2315-07	?|391343	0
TCGA-KM-8476-01A-11R-2315-07	?|391714	0
TCGA-KM-8476-01A-11R-2315-07	?|404770	0
TCGA-KM-8476-01A-11R-2315-07	?|441362	0
TCGA-KM-8476-01A-11R-2315-07	?|442388	0
TCGA-KM-8476-01A-11R-2315-07	?|553137	53.9886
TCGA-KM-8476-01A-11R-2315-07	?|57714	176.5011
TCGA-KM-8476-01A-11R-2315-07	?|645851	2.7686
TCGA-KM-8476-01A-11R-2315-07	?|652919	0
TCGA-KM-8476-01A-11R-2315-07	?|653553	1162.8309
TCGA-KM-8476-01A-11R-2315-07	?|728045	0
TCGA-KM-8476-01A-11R-2315-07	?|728603	0
TCGA-KM-8476-01A-11R-2315-07	?|728788	.6922
TCGA-KM-8476-01A-11R-2315-07	?|729884	84.4437
TCGA-KM-8476-01A-11R-2315-07	?|8225	1297.8024
TCGA-KM-8476-01A-11R-2315-07	?|90288	0
TCGA-KM-8476-01A-11R-2315-07	A1BG|1	37.3767
TCGA-KM-8476-01A-11R-2315-07	A1CF|29974	0
TCGA-KM-8476-01A-11R-2315-07	A2BP1|54715	204.1876
TCGA-KM-8476-01A-11R-2315-07	A2LD1|87769	37.8197
TCGA-KM-8476-01A-11R-2315-07	A2ML1|144568	0
TCGA-KM-8476-01A-11R-2315-07	A2M|2	10031.2926
TCGA-KM-8476-01A-11R-2315-07	A4GALT|53947	181.3463
TCGA-KM-8476-01A-11R-2315-07	A4GNT|51146	0
TCGA-KM-8476-01A-11R-2315-07	AAA1|404744	0
TCGA-KM-8476-01A-11R-2315-07	AAAS|8086	1573.2826
TCGA-KM-8476-01A-11R-2315-07	AACSL|729522	0
TCGA-KM-8476-01A-11R-2315-07	AACS|65985	698.3907
TCGA-KM-8476-01A-11R-2315-07	AADACL2|344752	0
TCGA-KM-8476-01A-11R-2315-07	AADACL3|126767	0
TCGA-KM-8476-01A-11R-2315-07	AADACL4|343066	0
TCGA-KM-8476-01A-11R-2315-07	AADAC|13	0
TCGA-KM-8476-01A-11R-2315-07	AADAT|51166	31.1473
TCGA-KM-8476-01A-11R-2315-07	AAGAB|79719	1414.7776
TCGA-KM-8476-01A-11R-2315-07	AAK1|22848	1005.7103
TCGA-KM-8476-01A-11R-2315-07	AAMP|14	1508.9116
TCGA-KM-8476-01A-11R-2315-07	AANAT|15	2.0765
TCGA-KM-8476-01A-11R-2315-07	AARS2|57505	484.5129
TCGA-KM-8476-01A-11R-2315-07	AARSD1|80755	626.406
TCGA-KM-8476-01A-11R-2315-07	AARS|16	4073.3691
TCGA-KM-8476-01A-11R-2315-07	AASDHPPT|60496	828.517
TCGA-KM-8476-01A-11R-2315-07	AASDH|132949	143.9695
TCGA-KM-8476-01A-11R-2315-07	AASS|10157	725.385
TCGA-KM-8476-01A-11R-2315-07	AATF|26574	645.7865
TCGA-KM-8476-01A-11R-2315-07	AATK|9625	205.5719
TCGA-KM-8476-01A-11R-2315-07	ABAT|18	403.53
TCGA-KM-8476-01A-11R-2315-07	ABCA10|10349	16.6119
TCGA-KM-8476-01A-11R-2315-07	ABCA11P|79963	90.2094
TCGA-KM-8476-01A-11R-2315-07	ABCA12|26154	3.4608
TCGA-KM-8476-01A-11R-2315-07	ABCA13|154664	14.5354
TCGA-KM-8476-01A-11R-2315-07	ABCA17P|650655	4.8451
TCGA-KM-8476-01A-11R-2315-07	ABCA1|19	701.8515
TCGA-KM-8476-01A-11R-2315-07	ABCA2|20	4317.702
TCGA-KM-8476-01A-11R-2315-07	ABCA3|21	921.2667
TCGA-KM-8476-01A-11R-2315-07	ABCA4|24	0
TCGA-KM-8476-01A-11R-2315-07	ABCA5|23461	927.4961
TCGA-KM-8476-01A-11R-2315-07	ABCA6|23460	2.0765
TCGA-KM-8476-01A-11R-2315-07	ABCA7|10347	230.4897
TCGA-KM-8476-01A-11R-2315-07	ABCA8|10351	26.9943
TCGA-KM-8476-01A-11R-2315-07	ABCA9|10350	4.8451
TCGA-KM-8476-01A-11R-2315-07	ABCB10|23456	110.0536
TCGA-KM-8476-01A-11R-2315-07	ABCB11|8647	0
TCGA-KM-8476-01A-11R-2315-07	ABCB1|5243	17.304
TCGA-KM-8476-01A-11R-2315-07	ABCB4|5244	1.3843
TCGA-KM-8476-01A-11R-2315-07	ABCB5|340273	.6922
TCGA-KM-8476-01A-11R-2315-07	ABCB6|10058	69.1815
TCGA-KM-8476-01A-11R-2315-07	ABCB7|22	547.4996
TCGA-KM-8476-01A-11R-2315-07	ABCB8|11194	1312.3378
TCGA-KM-8476-01A-11R-2315-07	ABCB9|23457	346.399
TCGA-KM-8476-01A-11R-2315-07	ABCC10|89845	308.0118
TCGA-KM-8476-01A-11R-2315-07	ABCC11|85320	0
TCGA-KM-8476-01A-11R-2315-07	ABCC12|94160	0
TCGA-KM-8476-01A-11R-2315-07	ABCC13|150000	.6922
TCGA-KM-8476-01A-11R-2315-07	ABCC1|4363	887.3508
TCGA-KM-8476-01A-11R-2315-07	ABCC2|1244	2.0765
TCGA-KM-8476-01A-11R-2315-07	ABCC3|8714	63.6788
TCGA-KM-8476-01A-11R-2315-07	ABCC4|10257	144.6617
TCGA-KM-8476-01A-11R-2315-07	ABCC5|10057	8554.4212
TCGA-KM-8476-01A-11R-2315-07	ABCC6P1|653190	0
TCGA-KM-8476-01A-11R-2315-07	ABCC6P2|730013	5.5373
TCGA-KM-8476-01A-11R-2315-07	ABCC6|368	8.3059
TCGA-KM-8476-01A-11R-2315-07	ABCC8|6833	2.7686
TCGA-KM-8476-01A-11R-2315-07	ABCC9|10060	74.0613
TCGA-KM-8476-01A-11R-2315-07	ABCD1|215	594.5665
TCGA-KM-8476-01A-11R-2315-07	ABCD2|225	4.153
TCGA-KM-8476-01A-11R-2315-07	ABCD3|5825	664.4748
TCGA-KM-8476-01A-11R-2315-07	ABCD4|5826	500.4326
TCGA-KM-8476-01A-11R-2315-07	ABCE1|6059	648.5551
TCGA-KM-8476-01A-11R-2315-07	ABCF1|23	744.7655
TCGA-KM-8476-01A-11R-2315-07	ABCF2|10061	1519.294
TCGA-KM-8476-01A-11R-2315-07	ABCF3|55324	1861.2217
TCGA-KM-8476-01A-11R-2315-07	ABCG1|9619	1497.837
TCGA-KM-8476-01A-11R-2315-07	ABCG2|9429	213.8778
TCGA-KM-8476-01A-11R-2315-07	ABCG4|64137	29.0708
TCGA-KM-8476-01A-11R-2315-07	ABCG5|64240	.6922
TCGA-KM-8476-01A-11R-2315-07	ABCG8|64241	0
TCGA-KM-8476-01A-11R-2315-07	ABHD10|55347	4006.9216
TCGA-KM-8476-01A-11R-2315-07	ABHD11|83451	3254.5423
TCGA-KM-8476-01A-11R-2315-07	ABHD12B|145447	0
TCGA-KM-8476-01A-11R-2315-07	ABHD12|26090	5576.0512
TCGA-KM-8476-01A-11R-2315-07	ABHD13|84945	195.8816
TCGA-KM-8476-01A-11R-2315-07	ABHD14A|25864	775.2206
TCGA-KM-8476-01A-11R-2315-07	ABHD14B|84836	4376.5357
TCGA-KM-8476-01A-11R-2315-07	ABHD15|116236	114.2066
TCGA-KM-8476-01A-11R-2315-07	ABHD1|84696	10.3824
TCGA-KM-8476-01A-11R-2315-07	ABHD2|11057	3587.4719
TCGA-KM-8476-01A-11R-2315-07	ABHD3|171586	1992.7323
TCGA-KM-8476-01A-11R-2315-07	ABHD4|63874	1207.1293
TCGA-KM-8476-01A-11R-2315-07	ABHD5|51099	564.8036
TCGA-KM-8476-01A-11R-2315-07	ABHD6|57406	699.0829
TCGA-KM-8476-01A-11R-2315-07	ABHD8|79575	972.4866
TCGA-KM-8476-01A-11R-2315-07	ABI1|10006	424.8001
TCGA-KM-8476-01A-11R-2315-07	ABI2|10152	519.121
TCGA-KM-8476-01A-11R-2315-07	ABI3BP|25890	247.1016
TCGA-KM-8476-01A-11R-2315-07	ABI3|51225	159.8893
TCGA-KM-8476-01A-11R-2315-07	ABL1|25	1753.9367
TCGA-KM-8476-01A-11R-2315-07	ABL2|27	229.7975
TCGA-KM-8476-01A-11R-2315-07	ABLIM1|3983	317.702
TCGA-KM-8476-01A-11R-2315-07	ABLIM2|84448	31.1473
TCGA-KM-8476-01A-11R-2315-07	ABLIM3|22885	54.6807
TCGA-KM-8476-01A-11R-2315-07	ABO|28	7.6138
TCGA-KM-8476-01A-11R-2315-07	ABP1|26	8.3059
TCGA-KM-8476-01A-11R-2315-07	ABRA|137735	1.3843
TCGA-KM-8476-01A-11R-2315-07	ABR|29	963.4885
TCGA-KM-8476-01A-11R-2315-07	ABT1|29777	568.2644
TCGA-KM-8476-01A-11R-2315-07	ABTB1|80325	1162.8309
TCGA-KM-8476-01A-11R-2315-07	ABTB2|25841	1758.7818
TCGA-KM-8476-01A-11R-2315-07	ACAA1|30	2700.8133
TCGA-KM-8476-01A-11R-2315-07	ACAA2|10449	3307.8387
TCGA-KM-8476-01A-11R-2315-07	ACACA|31	514.968
TCGA-KM-8476-01A-11R-2315-07	ACACB|32	6915.3833
TCGA-KM-8476-01A-11R-2315-07	ACAD10|80724	2304.897
TCGA-KM-8476-01A-11R-2315-07	ACAD11|84129	409.7595
TCGA-KM-8476-01A-11R-2315-07	ACAD8|27034	880.4291
TCGA-KM-8476-01A-11R-2315-07	ACAD9|28976	1483.5093
TCGA-KM-8476-01A-11R-2315-07	ACADL|33	1450.0779
TCGA-KM-8476-01A-11R-2315-07	ACADM|34	620.1765
TCGA-KM-8476-01A-11R-2315-07	ACADSB|36	867.9702
TCGA-KM-8476-01A-11R-2315-07	ACADS|35	5921.4397
TCGA-KM-8476-01A-11R-2315-07	ACADVL|37	7047.5792
TCGA-KM-8476-01A-11R-2315-07	ACAN|176	88.5966
TCGA-KM-8476-01A-11R-2315-07	ACAP1|9744	17.9962
TCGA-KM-8476-01A-11R-2315-07	ACAP2|23527	788.3717
TCGA-KM-8476-01A-11R-2315-07	ACAP3|116983	672.0886
TCGA-KM-8476-01A-11R-2315-07	ACAT1|38	25234.8157
TCGA-KM-8476-01A-11R-2315-07	ACAT2|39	205.8972
TCGA-KM-8476-01A-11R-2315-07	ACBD3|64746	293.4764
TCGA-KM-8476-01A-11R-2315-07	ACBD4|79777	449.9048
TCGA-KM-8476-01A-11R-2315-07	ACBD5|91452	528.8112
TCGA-KM-8476-01A-11R-2315-07	ACBD6|84320	332.2374
TCGA-KM-8476-01A-11R-2315-07	ACBD7|414149	15.9197
TCGA-KM-8476-01A-11R-2315-07	ACCN1|40	65.7553
TCGA-KM-8476-01A-11R-2315-07	ACCN2|41	188.96
TCGA-KM-8476-01A-11R-2315-07	ACCN3|9311	20.7648
TCGA-KM-8476-01A-11R-2315-07	ACCN4|55515	0
TCGA-KM-8476-01A-11R-2315-07	ACCN5|51802	0
TCGA-KM-8476-01A-11R-2315-07	ACCSL|390110	0
TCGA-KM-8476-01A-11R-2315-07	ACCS|84680	519.121
TCGA-KM-8476-01A-11R-2315-07	ACD|65057	535.0407
TCGA-KM-8476-01A-11R-2315-07	ACE2|59272	3.4608
TCGA-KM-8476-01A-11R-2315-07	ACER1|125981	0
TCGA-KM-8476-01A-11R-2315-07	ACER2|340485	11.7667
TCGA-KM-8476-01A-11R-2315-07	ACER3|55331	185.4992
TCGA-KM-8476-01A-11R-2315-07	ACE|1636	406.9908
TCGA-KM-8476-01A-11R-2315-07	ACHE|43	13.1511
TCGA-KM-8476-01A-11R-2315-07	ACIN1|22985	2491.0884
TCGA-KM-8476-01A-11R-2315-07	ACLY|47	567.5722
TCGA-KM-8476-01A-11R-2315-07	ACMSD|130013	.6922
TCGA-KM-8476-01A-11R-2315-07	ACN9|57001	117.6674
TCGA-KM-8476-01A-11R-2315-07	ACO1|48	1551.8256
TCGA-KM-8476-01A-11R-2315-07	ACO2|50	15044.0976
TCGA-KM-8476-01A-11R-2315-07	ACOT11|26027	1868.6139
TCGA-KM-8476-01A-11R-2315-07	ACOT12|134526	0
TCGA-KM-8476-01A-11R-2315-07	ACOT13|55856	943.7827
TCGA-KM-8476-01A-11R-2315-07	ACOT1|641371	1298.4945
TCGA-KM-8476-01A-11R-2315-07	ACOT2|10965	505.2777
TCGA-KM-8476-01A-11R-2315-07	ACOT4|122970	565.4958
TCGA-KM-8476-01A-11R-2315-07	ACOT6|641372	61.6024
TCGA-KM-8476-01A-11R-2315-07	ACOT7|11332	367.5376
TCGA-KM-8476-01A-11R-2315-07	ACOT8|10005	1560.1661
TCGA-KM-8476-01A-11R-2315-07	ACOT9|23597	445.0597
TCGA-KM-8476-01A-11R-2315-07	ACOX1|51	816.7503
TCGA-KM-8476-01A-11R-2315-07	ACOX2|8309	11.0746
TCGA-KM-8476-01A-11R-2315-07	ACOX3|8310	303.8588
TCGA-KM-8476-01A-11R-2315-07	ACOXL|55289	1.3843
TCGA-KM-8476-01A-11R-2315-07	ACP1|52	1380.8617
TCGA-KM-8476-01A-11R-2315-07	ACP2|53	926.1049
TCGA-KM-8476-01A-11R-2315-07	ACP5|54	666.5513
TCGA-KM-8476-01A-11R-2315-07	ACP6|51205	445.0597
TCGA-KM-8476-01A-11R-2315-07	ACPL2|92370	131.5106
TCGA-KM-8476-01A-11R-2315-07	ACPP|55	10.3824
TCGA-KM-8476-01A-11R-2315-07	ACPT|93650	.6922
TCGA-KM-8476-01A-11R-2315-07	ACRBP|84519	8.3059
TCGA-KM-8476-01A-11R-2315-07	ACRC|93953	12.4589
TCGA-KM-8476-01A-11R-2315-07	ACRV1|56	1.3843
TCGA-KM-8476-01A-11R-2315-07	ACR|49	6.2295
TCGA-KM-8476-01A-11R-2315-07	ACSBG1|23205	10.3824
TCGA-KM-8476-01A-11R-2315-07	ACSBG2|81616	2.0765
TCGA-KM-8476-01A-11R-2315-07	ACSF2|80221	128.742
TCGA-KM-8476-01A-11R-2315-07	ACSF3|197322	533.6563
TCGA-KM-8476-01A-11R-2315-07	ACSL1|2180	11795.1203
TCGA-KM-8476-01A-11R-2315-07	ACSL3|2181	1335.8713
TCGA-KM-8476-01A-11R-2315-07	ACSL4|2182	1517.2175
TCGA-KM-8476-01A-11R-2315-07	ACSL5|51703	127.3577
TCGA-KM-8476-01A-11R-2315-07	ACSL6|23305	26.9943
TCGA-KM-8476-01A-11R-2315-07	ACSM1|116285	4.8451
TCGA-KM-8476-01A-11R-2315-07	ACSM2A|123876	.6922
TCGA-KM-8476-01A-11R-2315-07	ACSM2B|348158	0
TCGA-KM-8476-01A-11R-2315-07	ACSM3|6296	226.0668
TCGA-KM-8476-01A-11R-2315-07	ACSM4|341392	.6922
TCGA-KM-8476-01A-11R-2315-07	ACSM5|54988	13.8432
TCGA-KM-8476-01A-11R-2315-07	ACSS1|84532	6268.2125
TCGA-KM-8476-01A-11R-2315-07	ACSS2|55902	2003.8069
TCGA-KM-8476-01A-11R-2315-07	ACSS3|79611	1943.5889
TCGA-KM-8476-01A-11R-2315-07	ACTA1|58	.6922
TCGA-KM-8476-01A-11R-2315-07	ACTA2|59	3841.7789
TCGA-KM-8476-01A-11R-2315-07	ACTBL2|345651	7.6138
TCGA-KM-8476-01A-11R-2315-07	ACTB|60	109215.4352
TCGA-KM-8476-01A-11R-2315-07	ACTC1|70	49.8356
TCGA-KM-8476-01A-11R-2315-07	ACTG1|71	31495.4144
TCGA-KM-8476-01A-11R-2315-07	ACTG2|72	122.5125
TCGA-KM-8476-01A-11R-2315-07	ACTL6A|86	415.2968
TCGA-KM-8476-01A-11R-2315-07	ACTL6B|51412	0
TCGA-KM-8476-01A-11R-2315-07	ACTL7A|10881	0
TCGA-KM-8476-01A-11R-2315-07	ACTL7B|10880	1.3843
TCGA-KM-8476-01A-11R-2315-07	ACTL8|81569	0
TCGA-KM-8476-01A-11R-2315-07	ACTL9|284382	.6922
TCGA-KM-8476-01A-11R-2315-07	ACTN1|87	514.968
TCGA-KM-8476-01A-11R-2315-07	ACTN2|88	35.9924
TCGA-KM-8476-01A-11R-2315-07	ACTN3|89	.6922
TCGA-KM-8476-01A-11R-2315-07	ACTN4|81	12457.0964
TCGA-KM-8476-01A-11R-2315-07	ACTR10|55860	1097.0756
TCGA-KM-8476-01A-11R-2315-07	ACTR1A|10121	2163.6961
TCGA-KM-8476-01A-11R-2315-07	ACTR1B|10120	1449.3857
TCGA-KM-8476-01A-11R-2315-07	ACTR2|10097	1688.8735
TCGA-KM-8476-01A-11R-2315-07	ACTR3B|57180	306.6274
TCGA-KM-8476-01A-11R-2315-07	ACTR3C|653857	167.503
TCGA-KM-8476-01A-11R-2315-07	ACTR3|10096	1825.9214
TCGA-KM-8476-01A-11R-2315-07	ACTR5|79913	163.3501
TCGA-KM-8476-01A-11R-2315-07	ACTR6|64431	364.769
TCGA-KM-8476-01A-11R-2315-07	ACTR8|93973	632.6354
TCGA-KM-8476-01A-11R-2315-07	ACTRT1|139741	.6922
TCGA-KM-8476-01A-11R-2315-07	ACTRT2|140625	0
TCGA-KM-8476-01A-11R-2315-07	ACVR1B|91	3046.8939
TCGA-KM-8476-01A-11R-2315-07	ACVR1C|130399	34.6081
TCGA-KM-8476-01A-11R-2315-07	ACVR1|90	586.2606
TCGA-KM-8476-01A-11R-2315-07	ACVR2A|92	213.1857
TCGA-KM-8476-01A-11R-2315-07	ACVR2B|93	220.7994
TCGA-KM-8476-01A-11R-2315-07	ACVRL1|94	497.664
TCGA-KM-8476-01A-11R-2315-07	ACY1|95	2436.4077
TCGA-KM-8476-01A-11R-2315-07	ACY3|91703	2.0765
TCGA-KM-8476-01A-11R-2315-07	ACYP1|97	150.8912
TCGA-KM-8476-01A-11R-2315-07	ACYP2|98	275.4802
TCGA-KM-8476-01A-11R-2315-07	ADAD1|132612	0
TCGA-KM-8476-01A-11R-2315-07	ADAD2|161931	2.0765
TCGA-KM-8476-01A-11R-2315-07	ADAL|161823	532.9642
TCGA-KM-8476-01A-11R-2315-07	ADAM10|102	397.3006
TCGA-KM-8476-01A-11R-2315-07	ADAM11|4185	2.0765
TCGA-KM-8476-01A-11R-2315-07	ADAM12|8038	2.0765
TCGA-KM-8476-01A-11R-2315-07	ADAM15|8751	858.28
TCGA-KM-8476-01A-11R-2315-07	ADAM17|6868	125.9734
TCGA-KM-8476-01A-11R-2315-07	ADAM18|8749	0
TCGA-KM-8476-01A-11R-2315-07	ADAM19|8728	27.6865
TCGA-KM-8476-01A-11R-2315-07	ADAM20|8748	2.7686
TCGA-KM-8476-01A-11R-2315-07	ADAM21P1|145241	.6922
TCGA-KM-8476-01A-11R-2315-07	ADAM21|8747	2.7686
TCGA-KM-8476-01A-11R-2315-07	ADAM22|53616	124.589
TCGA-KM-8476-01A-11R-2315-07	ADAM23|8745	.6922
TCGA-KM-8476-01A-11R-2315-07	ADAM28|10863	11.0746
TCGA-KM-8476-01A-11R-2315-07	ADAM29|11086	0
TCGA-KM-8476-01A-11R-2315-07	ADAM2|2515	0
TCGA-KM-8476-01A-11R-2315-07	ADAM30|11085	0
TCGA-KM-8476-01A-11R-2315-07	ADAM32|203102	64.371
TCGA-KM-8476-01A-11R-2315-07	ADAM33|80332	4.153
TCGA-KM-8476-01A-11R-2315-07	ADAM3A|1587	0
TCGA-KM-8476-01A-11R-2315-07	ADAM5P|255926	0
TCGA-KM-8476-01A-11R-2315-07	ADAM6|8755	214.7638
TCGA-KM-8476-01A-11R-2315-07	ADAM7|8756	0
TCGA-KM-8476-01A-11R-2315-07	ADAM8|101	49.8356
TCGA-KM-8476-01A-11R-2315-07	ADAM9|8754	421.5262
TCGA-KM-8476-01A-11R-2315-07	ADAMDEC1|27299	16.6119
TCGA-KM-8476-01A-11R-2315-07	ADAMTS10|81794	44.9905
TCGA-KM-8476-01A-11R-2315-07	ADAMTS12|81792	.6922
TCGA-KM-8476-01A-11R-2315-07	ADAMTS13|11093	276.8645
TCGA-KM-8476-01A-11R-2315-07	ADAMTS14|140766	36.6845
TCGA-KM-8476-01A-11R-2315-07	ADAMTS15|170689	2.7686
TCGA-KM-8476-01A-11R-2315-07	ADAMTS16|170690	12.4589
TCGA-KM-8476-01A-11R-2315-07	ADAMTS17|170691	520.5053
TCGA-KM-8476-01A-11R-2315-07	ADAMTS18|170692	13.1511
TCGA-KM-8476-01A-11R-2315-07	ADAMTS19|171019	.6922
TCGA-KM-8476-01A-11R-2315-07	ADAMTS1|9510	536.425
TCGA-KM-8476-01A-11R-2315-07	ADAMTS20|80070	0
TCGA-KM-8476-01A-11R-2315-07	ADAMTS2|9509	6.2295
TCGA-KM-8476-01A-11R-2315-07	ADAMTS3|9508	59.5259
TCGA-KM-8476-01A-11R-2315-07	ADAMTS4|9507	269.9429
TCGA-KM-8476-01A-11R-2315-07	ADAMTS5|11096	183.4227
TCGA-KM-8476-01A-11R-2315-07	ADAMTS6|11174	4.153
TCGA-KM-8476-01A-11R-2315-07	ADAMTS7|11173	30.4551
TCGA-KM-8476-01A-11R-2315-07	ADAMTS8|11095	6.2295
TCGA-KM-8476-01A-11R-2315-07	ADAMTS9|56999	67.1396
TCGA-KM-8476-01A-11R-2315-07	ADAMTSL1|92949	1355.2518
TCGA-KM-8476-01A-11R-2315-07	ADAMTSL2|9719	585.5684
TCGA-KM-8476-01A-11R-2315-07	ADAMTSL3|57188	25.61
TCGA-KM-8476-01A-11R-2315-07	ADAMTSL4|54507	74.7534
TCGA-KM-8476-01A-11R-2315-07	ADAMTSL5|339366	17.304
TCGA-KM-8476-01A-11R-2315-07	ADAP1|11033	1699.3944
TCGA-KM-8476-01A-11R-2315-07	ADAP2|55803	66.4475
TCGA-KM-8476-01A-11R-2315-07	ADARB1|104	151.5833
TCGA-KM-8476-01A-11R-2315-07	ADARB2|105	2.0765
TCGA-KM-8476-01A-11R-2315-07	ADAR|103	2484.1668
TCGA-KM-8476-01A-11R-2315-07	ADAT1|23536	96.9026
TCGA-KM-8476-01A-11R-2315-07	ADAT2|134637	60.218
TCGA-KM-8476-01A-11R-2315-07	ADAT3|113179	97.5947
TCGA-KM-8476-01A-11R-2315-07	ADA|100	28.3786
TCGA-KM-8476-01A-11R-2315-07	ADCK1|57143	552.3447
TCGA-KM-8476-01A-11R-2315-07	ADCK2|90956	1713.7913
TCGA-KM-8476-01A-11R-2315-07	ADCK4|79934	625.7138
TCGA-KM-8476-01A-11R-2315-07	ADCK5|203054	141.2009
TCGA-KM-8476-01A-11R-2315-07	ADCY10|55811	2.0765
TCGA-KM-8476-01A-11R-2315-07	ADCY1|107	2680.7406
TCGA-KM-8476-01A-11R-2315-07	ADCY2|108	2.0765
TCGA-KM-8476-01A-11R-2315-07	ADCY3|109	376.5911
TCGA-KM-8476-01A-11R-2315-07	ADCY4|196883	204.1876
TCGA-KM-8476-01A-11R-2315-07	ADCY5|111	30.4551
TCGA-KM-8476-01A-11R-2315-07	ADCY6|112	2184.461
TCGA-KM-8476-01A-11R-2315-07	ADCY7|113	143.9695
TCGA-KM-8476-01A-11R-2315-07	ADCY8|114	.6922
TCGA-KM-8476-01A-11R-2315-07	ADCY9|115	625.7138
TCGA-KM-8476-01A-11R-2315-07	ADCYAP1R1|117	0
TCGA-KM-8476-01A-11R-2315-07	ADCYAP1|116	229.7975
TCGA-KM-8476-01A-11R-2315-07	ADC|113451	29.7629
TCGA-KM-8476-01A-11R-2315-07	ADD1|118	3974.39
TCGA-KM-8476-01A-11R-2315-07	ADD2|119	.6922
TCGA-KM-8476-01A-11R-2315-07	ADD3|120	514.968
TCGA-KM-8476-01A-11R-2315-07	ADH1A|124	1.3843
TCGA-KM-8476-01A-11R-2315-07	ADH1B|125	102.4399
TCGA-KM-8476-01A-11R-2315-07	ADH1C|126	121.1282
TCGA-KM-8476-01A-11R-2315-07	ADH4|127	15.2275
TCGA-KM-8476-01A-11R-2315-07	ADH5|128	2672.4347
TCGA-KM-8476-01A-11R-2315-07	ADH6|130	0
TCGA-KM-8476-01A-11R-2315-07	ADH7|131	.6922
TCGA-KM-8476-01A-11R-2315-07	ADHFE1|137872	288.6313
TCGA-KM-8476-01A-11R-2315-07	ADI1|55256	1867.4511
TCGA-KM-8476-01A-11R-2315-07	ADIG|149685	0
TCGA-KM-8476-01A-11R-2315-07	ADIPOQ|9370	0
TCGA-KM-8476-01A-11R-2315-07	ADIPOR1|51094	1997.5774
TCGA-KM-8476-01A-11R-2315-07	ADIPOR2|79602	5026.4752
TCGA-KM-8476-01A-11R-2315-07	ADK|132	337.7747
TCGA-KM-8476-01A-11R-2315-07	ADM2|79924	535.0407
TCGA-KM-8476-01A-11R-2315-07	ADM|133	5493.684
TCGA-KM-8476-01A-11R-2315-07	ADNP2|22850	745.4577
TCGA-KM-8476-01A-11R-2315-07	ADNP|23394	1192.5939
TCGA-KM-8476-01A-11R-2315-07	ADORA1|134	11.0746
TCGA-KM-8476-01A-11R-2315-07	ADORA2A|135	75.4456
TCGA-KM-8476-01A-11R-2315-07	ADORA2B|136	8.9981
TCGA-KM-8476-01A-11R-2315-07	ADORA3|140	35.3002
TCGA-KM-8476-01A-11R-2315-07	ADO|84890	276.1723
TCGA-KM-8476-01A-11R-2315-07	ADPGK|83440	1496.4319
TCGA-KM-8476-01A-11R-2315-07	ADPRHL1|113622	15.2275
TCGA-KM-8476-01A-11R-2315-07	ADPRHL2|54936	634.7119
TCGA-KM-8476-01A-11R-2315-07	ADPRH|141	191.0365
TCGA-KM-8476-01A-11R-2315-07	ADRA1A|148	1.3843
TCGA-KM-8476-01A-11R-2315-07	ADRA1B|147	17.9962
TCGA-KM-8476-01A-11R-2315-07	ADRA1D|146	.6922
TCGA-KM-8476-01A-11R-2315-07	ADRA2A|150	42.914
TCGA-KM-8476-01A-11R-2315-07	ADRA2B|151	108.6693
TCGA-KM-8476-01A-11R-2315-07	ADRA2C|152	25.61
TCGA-KM-8476-01A-11R-2315-07	ADRB1|153	62.2945
TCGA-KM-8476-01A-11R-2315-07	ADRB2|154	462.3637
TCGA-KM-8476-01A-11R-2315-07	ADRB3|155	.6922
TCGA-KM-8476-01A-11R-2315-07	ADRBK1|156	1741.4778
TCGA-KM-8476-01A-11R-2315-07	ADRBK2|157	225.6446
TCGA-KM-8476-01A-11R-2315-07	ADRM1|11047	3302.3014
TCGA-KM-8476-01A-11R-2315-07	ADSL|158	584.8763
TCGA-KM-8476-01A-11R-2315-07	ADSSL1|122622	478.2834
TCGA-KM-8476-01A-11R-2315-07	ADSS|159	570.3409
TCGA-KM-8476-01A-11R-2315-07	AEBP1|165	728.8458
TCGA-KM-8476-01A-11R-2315-07	AEBP2|121536	791.1403
TCGA-KM-8476-01A-11R-2315-07	AEN|64782	1047.9322
TCGA-KM-8476-01A-11R-2315-07	AES|166	42695.276
TCGA-KM-8476-01A-11R-2315-07	AFAP1L1|134265	1000.173
TCGA-KM-8476-01A-11R-2315-07	AFAP1L2|84632	98.2869
TCGA-KM-8476-01A-11R-2315-07	AFAP1|60312	103.132
TCGA-KM-8476-01A-11R-2315-07	AFARP1|246182	0
TCGA-KM-8476-01A-11R-2315-07	AFF1|4299	2926.4579
TCGA-KM-8476-01A-11R-2315-07	AFF2|2334	8.3059
TCGA-KM-8476-01A-11R-2315-07	AFF3|3899	6.9216
TCGA-KM-8476-01A-11R-2315-07	AFF4|27125	2300.0519
TCGA-KM-8476-01A-11R-2315-07	AFG3L1|172	438.1381
TCGA-KM-8476-01A-11R-2315-07	AFG3L2|10939	3660.0865
TCGA-KM-8476-01A-11R-2315-07	AFMID|125061	85.1358
TCGA-KM-8476-01A-11R-2315-07	AFM|173	0
TCGA-KM-8476-01A-11R-2315-07	AFP|174	6.2295
TCGA-KM-8476-01A-11R-2315-07	AFTPH|54812	1068.0048
TCGA-KM-8476-01A-11R-2315-07	AG2|387763	438.1381
TCGA-KM-8476-01A-11R-2315-07	AGAP11|119385	45.6896
TCGA-KM-8476-01A-11R-2315-07	AGAP1|116987	105.9007
TCGA-KM-8476-01A-11R-2315-07	AGAP2|116986	69.2853
TCGA-KM-8476-01A-11R-2315-07	AGAP3|116988	708.7731
TCGA-KM-8476-01A-11R-2315-07	AGAP4|119016	222.8759
TCGA-KM-8476-01A-11R-2315-07	AGAP5|729092	20.0727
TCGA-KM-8476-01A-11R-2315-07	AGAP6|414189	102.4399
TCGA-KM-8476-01A-11R-2315-07	AGAP7|653268	7.6138
TCGA-KM-8476-01A-11R-2315-07	AGAP8|728404	15.9197
TCGA-KM-8476-01A-11R-2315-07	AGA|175	224.2603
TCGA-KM-8476-01A-11R-2315-07	AGBL1|123624	0
TCGA-KM-8476-01A-11R-2315-07	AGBL2|79841	3.4608
TCGA-KM-8476-01A-11R-2315-07	AGBL3|340351	2.0765
TCGA-KM-8476-01A-11R-2315-07	AGBL4|84871	2.7686
TCGA-KM-8476-01A-11R-2315-07	AGBL5|60509	350.2474
TCGA-KM-8476-01A-11R-2315-07	AGER|177	26.3021
TCGA-KM-8476-01A-11R-2315-07	AGFG1|3267	795.9855
TCGA-KM-8476-01A-11R-2315-07	AGFG2|3268	394.5319
TCGA-KM-8476-01A-11R-2315-07	AGGF1|55109	591.1057
TCGA-KM-8476-01A-11R-2315-07	AGK|55750	867.9702
TCGA-KM-8476-01A-11R-2315-07	AGL|178	885.9664
TCGA-KM-8476-01A-11R-2315-07	AGMAT|79814	2.7686
TCGA-KM-8476-01A-11R-2315-07	AGPAT1|10554	1653.5802
TCGA-KM-8476-01A-11R-2315-07	AGPAT2|10555	7736.9787
TCGA-KM-8476-01A-11R-2315-07	AGPAT3|56894	1921.4397
TCGA-KM-8476-01A-11R-2315-07	AGPAT4|56895	42.914
TCGA-KM-8476-01A-11R-2315-07	AGPAT5|55326	775.2206
TCGA-KM-8476-01A-11R-2315-07	AGPAT6|137964	1929.0535
TCGA-KM-8476-01A-11R-2315-07	AGPAT9|84803	2041.1836
TCGA-KM-8476-01A-11R-2315-07	AGPHD1|123688	42.2218
TCGA-KM-8476-01A-11R-2315-07	AGPS|8540	273.4037
TCGA-KM-8476-01A-11R-2315-07	AGR2|10551	.6922
TCGA-KM-8476-01A-11R-2315-07	AGR3|155465	0
TCGA-KM-8476-01A-11R-2315-07	AGRN|375790	2889.7733
TCGA-KM-8476-01A-11R-2315-07	AGRP|181	2.0765
TCGA-KM-8476-01A-11R-2315-07	AGTPBP1|23287	196.5738
TCGA-KM-8476-01A-11R-2315-07	AGTR1|185	119.7439
TCGA-KM-8476-01A-11R-2315-07	AGTR2|186	0
TCGA-KM-8476-01A-11R-2315-07	AGTRAP|57085	323.2393
TCGA-KM-8476-01A-11R-2315-07	AGT|183	114.8988
TCGA-KM-8476-01A-11R-2315-07	AGXT2L1|64850	0
TCGA-KM-8476-01A-11R-2315-07	AGXT2L2|85007	840.6576
TCGA-KM-8476-01A-11R-2315-07	AGXT2|64902	0
TCGA-KM-8476-01A-11R-2315-07	AGXT|189	17.304
TCGA-KM-8476-01A-11R-2315-07	AHCTF1|25909	593.1822
TCGA-KM-8476-01A-11R-2315-07	AHCYL1|10768	2491.7806
TCGA-KM-8476-01A-11R-2315-07	AHCYL2|23382	2522.9278
TCGA-KM-8476-01A-11R-2315-07	AHCY|191	2037.0306
TCGA-KM-8476-01A-11R-2315-07	AHDC1|27245	449.2127
TCGA-KM-8476-01A-11R-2315-07	AHI1|54806	114.8988
TCGA-KM-8476-01A-11R-2315-07	AHNAK2|113146	57.4494
TCGA-KM-8476-01A-11R-2315-07	AHNAK|79026	10171.3099
TCGA-KM-8476-01A-11R-2315-07	AHRR|57491	24.2256
TCGA-KM-8476-01A-11R-2315-07	AHR|196	717.7712
TCGA-KM-8476-01A-11R-2315-07	AHSA1|10598	2368.5759
TCGA-KM-8476-01A-11R-2315-07	AHSA2|130872	690.0848
TCGA-KM-8476-01A-11R-2315-07	AHSG|197	0
TCGA-KM-8476-01A-11R-2315-07	AHSP|51327	0
TCGA-KM-8476-01A-11R-2315-07	AICDA|57379	0
TCGA-KM-8476-01A-11R-2315-07	AIDA|64853	497.8785
TCGA-KM-8476-01A-11R-2315-07	AIF1L|83543	3218.5499
TCGA-KM-8476-01A-11R-2315-07	AIF1|199	182.7306
TCGA-KM-8476-01A-11R-2315-07	AIFM1|9131	3157.6397
TCGA-KM-8476-01A-11R-2315-07	AIFM2|84883	1549.0569
TCGA-KM-8476-01A-11R-2315-07	AIFM3|150209	320.4222
TCGA-KM-8476-01A-11R-2315-07	AIG1|51390	953.7982
TCGA-KM-8476-01A-11R-2315-07	AIM1L|55057	4.153
TCGA-KM-8476-01A-11R-2315-07	AIM1|202	134.9714
TCGA-KM-8476-01A-11R-2315-07	AIM2|9447	1.3843
TCGA-KM-8476-01A-11R-2315-07	AIMP1|9255	1201.0382
TCGA-KM-8476-01A-11R-2315-07	AIMP2|7965	828.2679
TCGA-KM-8476-01A-11R-2315-07	AIPL1|23746	0
TCGA-KM-8476-01A-11R-2315-07	AIP|9049	3355.5979
TCGA-KM-8476-01A-11R-2315-07	AIRE|326	0
TCGA-KM-8476-01A-11R-2315-07	AJAP1|55966	4.153
TCGA-KM-8476-01A-11R-2315-07	AK1|203	2591.4518
TCGA-KM-8476-01A-11R-2315-07	AK2|204	2435.7155
TCGA-KM-8476-01A-11R-2315-07	AK3L1|205	8.9981
TCGA-KM-8476-01A-11R-2315-07	AK3|50808	2508.3925
TCGA-KM-8476-01A-11R-2315-07	AK5|26289	2.7686
TCGA-KM-8476-01A-11R-2315-07	AK7|122481	12.4589
TCGA-KM-8476-01A-11R-2315-07	AKAP10|11216	132.895
TCGA-KM-8476-01A-11R-2315-07	AKAP11|11215	436.7538
TCGA-KM-8476-01A-11R-2315-07	AKAP12|9590	159.8893
TCGA-KM-8476-01A-11R-2315-07	AKAP13|11214	1758.0896
TCGA-KM-8476-01A-11R-2315-07	AKAP14|158798	0
TCGA-KM-8476-01A-11R-2315-07	AKAP1|8165	1779.5466
TCGA-KM-8476-01A-11R-2315-07	AKAP2|11217	273.1476
TCGA-KM-8476-01A-11R-2315-07	AKAP3|10566	17.304
TCGA-KM-8476-01A-11R-2315-07	AKAP4|8852	0
TCGA-KM-8476-01A-11R-2315-07	AKAP5|9495	8.3059
TCGA-KM-8476-01A-11R-2315-07	AKAP6|9472	649.9394
TCGA-KM-8476-01A-11R-2315-07	AKAP7|9465	45.6826
TCGA-KM-8476-01A-11R-2315-07	AKAP8L|26993	1299.8789
TCGA-KM-8476-01A-11R-2315-07	AKAP8|10270	623.6373
TCGA-KM-8476-01A-11R-2315-07	AKAP9|10142	1093.6148
TCGA-KM-8476-01A-11R-2315-07	AKD1|221264	131.5106
TCGA-KM-8476-01A-11R-2315-07	AKIRIN1|79647	796.6776
TCGA-KM-8476-01A-11R-2315-07	AKIRIN2|55122	645.0943
TCGA-KM-8476-01A-11R-2315-07	AKNAD1|254268	69.9083
TCGA-KM-8476-01A-11R-2315-07	AKNA|80709	765.5304
TCGA-KM-8476-01A-11R-2315-07	AKR1A1|10327	1488.1467
TCGA-KM-8476-01A-11R-2315-07	AKR1B10|57016	40.1454
TCGA-KM-8476-01A-11R-2315-07	AKR1B15|441282	0
TCGA-KM-8476-01A-11R-2315-07	AKR1B1|231	2924.3814
TCGA-KM-8476-01A-11R-2315-07	AKR1C1|1645	2105.5546
TCGA-KM-8476-01A-11R-2315-07	AKR1C2|1646	203.4954
TCGA-KM-8476-01A-11R-2315-07	AKR1C3|8644	137.7401
TCGA-KM-8476-01A-11R-2315-07	AKR1C4|1109	0
TCGA-KM-8476-01A-11R-2315-07	AKR1CL1|340811	0
TCGA-KM-8476-01A-11R-2315-07	AKR1D1|6718	0
TCGA-KM-8476-01A-11R-2315-07	AKR1E2|83592	4.8451
TCGA-KM-8476-01A-11R-2315-07	AKR7A2|8574	683.1632
TCGA-KM-8476-01A-11R-2315-07	AKR7A3|22977	55.3729
TCGA-KM-8476-01A-11R-2315-07	AKR7L|246181	6.2295
TCGA-KM-8476-01A-11R-2315-07	AKT1S1|84335	1911.0573
TCGA-KM-8476-01A-11R-2315-07	AKT1|207	8168.8874
TCGA-KM-8476-01A-11R-2315-07	AKT2|208	5722.7894
TCGA-KM-8476-01A-11R-2315-07	AKT3|10000	964.8728
TCGA-KM-8476-01A-11R-2315-07	AKTIP|64400	1243.2255
TCGA-KM-8476-01A-11R-2315-07	ALAD|210	548.8839
TCGA-KM-8476-01A-11R-2315-07	ALAS1|211	1291.5729
TCGA-KM-8476-01A-11R-2315-07	ALAS2|212	2.7686
TCGA-KM-8476-01A-11R-2315-07	ALB|213	3.4608
TCGA-KM-8476-01A-11R-2315-07	ALCAM|214	2315.9716
TCGA-KM-8476-01A-11R-2315-07	ALDH16A1|126133	701.8515
TCGA-KM-8476-01A-11R-2315-07	ALDH18A1|5832	597.3352
TCGA-KM-8476-01A-11R-2315-07	ALDH1A1|216	665.167
TCGA-KM-8476-01A-11R-2315-07	ALDH1A2|8854	2205.2258
TCGA-KM-8476-01A-11R-2315-07	ALDH1A3|220	12.2789
TCGA-KM-8476-01A-11R-2315-07	ALDH1B1|219	406.2987
TCGA-KM-8476-01A-11R-2315-07	ALDH1L1|10840	4496.2796
TCGA-KM-8476-01A-11R-2315-07	ALDH1L2|160428	19.3805
TCGA-KM-8476-01A-11R-2315-07	ALDH2|217	5733.864
TCGA-KM-8476-01A-11R-2315-07	ALDH3A1|218	31.1473
TCGA-KM-8476-01A-11R-2315-07	ALDH3A2|224	1032.7046
TCGA-KM-8476-01A-11R-2315-07	ALDH3B1|221	109.3615
TCGA-KM-8476-01A-11R-2315-07	ALDH3B2|222	2.0765
TCGA-KM-8476-01A-11R-2315-07	ALDH4A1|8659	530.8877
TCGA-KM-8476-01A-11R-2315-07	ALDH5A1|7915	374.4592
TCGA-KM-8476-01A-11R-2315-07	ALDH6A1|4329	582.696
TCGA-KM-8476-01A-11R-2315-07	ALDH7A1|501	1567.7453
TCGA-KM-8476-01A-11R-2315-07	ALDH8A1|64577	38.761
TCGA-KM-8476-01A-11R-2315-07	ALDH9A1|223	1075.6186
TCGA-KM-8476-01A-11R-2315-07	ALDOA|226	94144.3156
TCGA-KM-8476-01A-11R-2315-07	ALDOB|229	.6922
TCGA-KM-8476-01A-11R-2315-07	ALDOC|230	506.6621
TCGA-KM-8476-01A-11R-2315-07	ALG10B|144245	314.9334
TCGA-KM-8476-01A-11R-2315-07	ALG10|84920	47.7591
TCGA-KM-8476-01A-11R-2315-07	ALG11|440138	14.5354
TCGA-KM-8476-01A-11R-2315-07	ALG12|79087	2255.7536
TCGA-KM-8476-01A-11R-2315-07	ALG13|79868	934.4177
TCGA-KM-8476-01A-11R-2315-07	ALG14|199857	233.2583
TCGA-KM-8476-01A-11R-2315-07	ALG1L2|644974	0
TCGA-KM-8476-01A-11R-2315-07	ALG1L|200810	22.8621
TCGA-KM-8476-01A-11R-2315-07	ALG1|56052	762.298
TCGA-KM-8476-01A-11R-2315-07	ALG2|85365	1902.7513
TCGA-KM-8476-01A-11R-2315-07	ALG3|10195	1481.9173
TCGA-KM-8476-01A-11R-2315-07	ALG5|29880	557.1898
TCGA-KM-8476-01A-11R-2315-07	ALG6|29929	74.0613
TCGA-KM-8476-01A-11R-2315-07	ALG8|79053	733.6909
TCGA-KM-8476-01A-11R-2315-07	ALG9|79796	930.9569
TCGA-KM-8476-01A-11R-2315-07	ALKBH1|8846	299.0137
TCGA-KM-8476-01A-11R-2315-07	ALKBH2|121642	346.0806
TCGA-KM-8476-01A-11R-2315-07	ALKBH3|221120	492.1267
TCGA-KM-8476-01A-11R-2315-07	ALKBH4|54784	662.1768
TCGA-KM-8476-01A-11R-2315-07	ALKBH5|54890	2405.9526
TCGA-KM-8476-01A-11R-2315-07	ALKBH6|84964	501.8169
TCGA-KM-8476-01A-11R-2315-07	ALKBH7|84266	4040.1454
TCGA-KM-8476-01A-11R-2315-07	ALKBH8|91801	120.4361
TCGA-KM-8476-01A-11R-2315-07	ALK|238	2.7686
TCGA-KM-8476-01A-11R-2315-07	ALLC|55821	0
TCGA-KM-8476-01A-11R-2315-07	ALMS1P|200420	4.8451
TCGA-KM-8476-01A-11R-2315-07	ALMS1|7840	378.6122
TCGA-KM-8476-01A-11R-2315-07	ALOX12B|242	0
TCGA-KM-8476-01A-11R-2315-07	ALOX12P2|245	78.9064
TCGA-KM-8476-01A-11R-2315-07	ALOX12|239	4.153
TCGA-KM-8476-01A-11R-2315-07	ALOX15B|247	25.61
TCGA-KM-8476-01A-11R-2315-07	ALOX15|246	0
TCGA-KM-8476-01A-11R-2315-07	ALOX5AP|241	101.0555
TCGA-KM-8476-01A-11R-2315-07	ALOX5|240	33.2237
TCGA-KM-8476-01A-11R-2315-07	ALOXE3|59344	3.4608
TCGA-KM-8476-01A-11R-2315-07	ALPI|248	0
TCGA-KM-8476-01A-11R-2315-07	ALPK1|80216	378.6122
TCGA-KM-8476-01A-11R-2315-07	ALPK2|115701	.6922
TCGA-KM-8476-01A-11R-2315-07	ALPK3|57538	3555.6325
TCGA-KM-8476-01A-11R-2315-07	ALPL|249	429.14
TCGA-KM-8476-01A-11R-2315-07	ALPPL2|251	0
TCGA-KM-8476-01A-11R-2315-07	ALPP|250	0
TCGA-KM-8476-01A-11R-2315-07	ALS2CL|259173	4004.153
TCGA-KM-8476-01A-11R-2315-07	ALS2CR11|151254	1.3843
TCGA-KM-8476-01A-11R-2315-07	ALS2CR12|130540	3.4608
TCGA-KM-8476-01A-11R-2315-07	ALS2CR4|65062	121.1282
TCGA-KM-8476-01A-11R-2315-07	ALS2CR8|79800	155.0441
TCGA-KM-8476-01A-11R-2315-07	ALS2|57679	380.6887
TCGA-KM-8476-01A-11R-2315-07	ALX1|8092	0
TCGA-KM-8476-01A-11R-2315-07	ALX3|257	17.304
TCGA-KM-8476-01A-11R-2315-07	ALX4|60529	0
TCGA-KM-8476-01A-11R-2315-07	AMAC1L2|83650	.6922
TCGA-KM-8476-01A-11R-2315-07	AMAC1L3|643664	0
TCGA-KM-8476-01A-11R-2315-07	AMAC1|146861	0
TCGA-KM-8476-01A-11R-2315-07	AMACR|23600	860.3565
TCGA-KM-8476-01A-11R-2315-07	AMBN|258	1.3843
TCGA-KM-8476-01A-11R-2315-07	AMBP|259	7.6138
TCGA-KM-8476-01A-11R-2315-07	AMBRA1|55626	1317.1829
TCGA-KM-8476-01A-11R-2315-07	AMD1|262	1272.1924
TCGA-KM-8476-01A-11R-2315-07	AMDHD1|144193	21.457
TCGA-KM-8476-01A-11R-2315-07	AMDHD2|51005	879.6401
TCGA-KM-8476-01A-11R-2315-07	AMELX|265	0
TCGA-KM-8476-01A-11R-2315-07	AMELY|266	0
TCGA-KM-8476-01A-11R-2315-07	AMFR|267	8461.6716
TCGA-KM-8476-01A-11R-2315-07	AMHR2|269	.6922
TCGA-KM-8476-01A-11R-2315-07	AMH|268	18.6884
TCGA-KM-8476-01A-11R-2315-07	AMICA1|120425	53.9886
TCGA-KM-8476-01A-11R-2315-07	AMIGO1|57463	34.6081
TCGA-KM-8476-01A-11R-2315-07	AMIGO2|347902	1680.5676
TCGA-KM-8476-01A-11R-2315-07	AMIGO3|386724	91.3653
TCGA-KM-8476-01A-11R-2315-07	AMMECR1L|83607	293.4764
TCGA-KM-8476-01A-11R-2315-07	AMMECR1|9949	193.113
TCGA-KM-8476-01A-11R-2315-07	AMN1|196394	337.0825
TCGA-KM-8476-01A-11R-2315-07	AMN|81693	4.8451
TCGA-KM-8476-01A-11R-2315-07	AMOTL1|154810	818.8268
TCGA-KM-8476-01A-11R-2315-07	AMOTL2|51421	1468.7662
TCGA-KM-8476-01A-11R-2315-07	AMOT|154796	222.1838
TCGA-KM-8476-01A-11R-2315-07	AMPD1|270	0
TCGA-KM-8476-01A-11R-2315-07	AMPD2|271	137.7401
TCGA-KM-8476-01A-11R-2315-07	AMPD3|272	2689.7387
TCGA-KM-8476-01A-11R-2315-07	AMPH|273	2.7686
TCGA-KM-8476-01A-11R-2315-07	AMTN|401138	0
TCGA-KM-8476-01A-11R-2315-07	AMT|275	677.6051
TCGA-KM-8476-01A-11R-2315-07	AMY1A|276	8.3059
TCGA-KM-8476-01A-11R-2315-07	AMY2A|279	6.2295
TCGA-KM-8476-01A-11R-2315-07	AMY2B|280	878.7887
TCGA-KM-8476-01A-11R-2315-07	AMZ1|155185	0
TCGA-KM-8476-01A-11R-2315-07	AMZ2P1|201283	128.742
TCGA-KM-8476-01A-11R-2315-07	AMZ2|51321	1232.0471
TCGA-KM-8476-01A-11R-2315-07	ANAPC10|10393	131.5106
TCGA-KM-8476-01A-11R-2315-07	ANAPC11|51529	1859.1452
TCGA-KM-8476-01A-11R-2315-07	ANAPC13|25847	2911.3964
TCGA-KM-8476-01A-11R-2315-07	ANAPC16|119504	1858.453
TCGA-KM-8476-01A-11R-2315-07	ANAPC1|64682	191.0365
TCGA-KM-8476-01A-11R-2315-07	ANAPC2|29882	1410.6247
TCGA-KM-8476-01A-11R-2315-07	ANAPC4|29945	373.7671
TCGA-KM-8476-01A-11R-2315-07	ANAPC5|51433	2046.0287
TCGA-KM-8476-01A-11R-2315-07	ANAPC7|51434	772.452
TCGA-KM-8476-01A-11R-2315-07	ANGEL1|23357	905.3469
TCGA-KM-8476-01A-11R-2315-07	ANGEL2|90806	370.3063
TCGA-KM-8476-01A-11R-2315-07	ANGPT1|284	581.4155
TCGA-KM-8476-01A-11R-2315-07	ANGPT2|285	418.7576
TCGA-KM-8476-01A-11R-2315-07	ANGPT4|51378	9.6903
TCGA-KM-8476-01A-11R-2315-07	ANGPTL1|9068	206.9562
TCGA-KM-8476-01A-11R-2315-07	ANGPTL2|23452	186.1914
TCGA-KM-8476-01A-11R-2315-07	ANGPTL3|27329	0
TCGA-KM-8476-01A-11R-2315-07	ANGPTL4|51129	24.9178
TCGA-KM-8476-01A-11R-2315-07	ANGPTL5|253935	0
TCGA-KM-8476-01A-11R-2315-07	ANGPTL6|83854	.9413
TCGA-KM-8476-01A-11R-2315-07	ANGPTL7|10218	1.3843
TCGA-KM-8476-01A-11R-2315-07	ANG|283	20.2111
TCGA-KM-8476-01A-11R-2315-07	ANK1|286	2.0765
TCGA-KM-8476-01A-11R-2315-07	ANK2|287	38.0689
TCGA-KM-8476-01A-11R-2315-07	ANK3|288	405.6065
TCGA-KM-8476-01A-11R-2315-07	ANKAR|150709	29.0708
TCGA-KM-8476-01A-11R-2315-07	ANKDD1A|348094	72.6769
TCGA-KM-8476-01A-11R-2315-07	ANKFN1|162282	.6922
TCGA-KM-8476-01A-11R-2315-07	ANKFY1|51479	694.9299
TCGA-KM-8476-01A-11R-2315-07	ANKHD1-EIF4EBP3|404734	639.8408
TCGA-KM-8476-01A-11R-2315-07	ANKHD1|54882	1545.167
TCGA-KM-8476-01A-11R-2315-07	ANKH|56172	335.0061
TCGA-KM-8476-01A-11R-2315-07	ANKIB1|54467	529.5034
TCGA-KM-8476-01A-11R-2315-07	ANKK1|255239	11.0746
TCGA-KM-8476-01A-11R-2315-07	ANKLE1|126549	4.153
TCGA-KM-8476-01A-11R-2315-07	ANKLE2|23141	1287.42
TCGA-KM-8476-01A-11R-2315-07	ANKMY1|51281	180.6541
TCGA-KM-8476-01A-11R-2315-07	ANKMY2|57037	803.5992
TCGA-KM-8476-01A-11R-2315-07	ANKRA2|57763	281.0175
TCGA-KM-8476-01A-11R-2315-07	ANKRD10|55608	1112.9953
TCGA-KM-8476-01A-11R-2315-07	ANKRD11|29123	3024.7725
TCGA-KM-8476-01A-11R-2315-07	ANKRD12|23253	1324.1045
TCGA-KM-8476-01A-11R-2315-07	ANKRD13A|88455	2661.3601
TCGA-KM-8476-01A-11R-2315-07	ANKRD13B|124930	9.6903
TCGA-KM-8476-01A-11R-2315-07	ANKRD13C|81573	267.1743
TCGA-KM-8476-01A-11R-2315-07	ANKRD13D|338692	709.4653
TCGA-KM-8476-01A-11R-2315-07	ANKRD16|54522	111.438
TCGA-KM-8476-01A-11R-2315-07	ANKRD17|26057	1889.6003
TCGA-KM-8476-01A-11R-2315-07	ANKRD19|138649	73.3691
TCGA-KM-8476-01A-11R-2315-07	ANKRD1|27063	.6922
TCGA-KM-8476-01A-11R-2315-07	ANKRD20A3|441425	6.9216
TCGA-KM-8476-01A-11R-2315-07	ANKRD20A4|728747	8.3059
TCGA-KM-8476-01A-11R-2315-07	ANKRD20B|729171	32.5316
TCGA-KM-8476-01A-11R-2315-07	ANKRD22|118932	217.2902
TCGA-KM-8476-01A-11R-2315-07	ANKRD23|200539	25.61
TCGA-KM-8476-01A-11R-2315-07	ANKRD24|170961	53.9886
TCGA-KM-8476-01A-11R-2315-07	ANKRD26P1|124149	0
TCGA-KM-8476-01A-11R-2315-07	ANKRD26|22852	105.2085
TCGA-KM-8476-01A-11R-2315-07	ANKRD27|84079	568.2644
TCGA-KM-8476-01A-11R-2315-07	ANKRD28|23243	1225.1255
TCGA-KM-8476-01A-11R-2315-07	ANKRD29|147463	1099.8443
TCGA-KM-8476-01A-11R-2315-07	ANKRD2|26287	10.3824
TCGA-KM-8476-01A-11R-2315-07	ANKRD30A|91074	4.8451
TCGA-KM-8476-01A-11R-2315-07	ANKRD30B|374860	2.0765
TCGA-KM-8476-01A-11R-2315-07	ANKRD31|256006	.6922
TCGA-KM-8476-01A-11R-2315-07	ANKRD32|84250	35.3002
TCGA-KM-8476-01A-11R-2315-07	ANKRD33|341405	12.4589
TCGA-KM-8476-01A-11R-2315-07	ANKRD34A|284615	11.7667
TCGA-KM-8476-01A-11R-2315-07	ANKRD34B|340120	2.7686
TCGA-KM-8476-01A-11R-2315-07	ANKRD34C|390616	0
TCGA-KM-8476-01A-11R-2315-07	ANKRD35|148741	.6922
TCGA-KM-8476-01A-11R-2315-07	ANKRD36BP1|84832	6.2295
TCGA-KM-8476-01A-11R-2315-07	ANKRD36B|57730	29.7629
TCGA-KM-8476-01A-11R-2315-07	ANKRD36|375248	125.2812
TCGA-KM-8476-01A-11R-2315-07	ANKRD37|353322	252.3482
TCGA-KM-8476-01A-11R-2315-07	ANKRD39|51239	193.8052
TCGA-KM-8476-01A-11R-2315-07	ANKRD40|91369	577.2625
TCGA-KM-8476-01A-11R-2315-07	ANKRD42|338699	346.7728
TCGA-KM-8476-01A-11R-2315-07	ANKRD43|134548	278.2488
TCGA-KM-8476-01A-11R-2315-07	ANKRD44|91526	41.5297
TCGA-KM-8476-01A-11R-2315-07	ANKRD45|339416	0
TCGA-KM-8476-01A-11R-2315-07	ANKRD46|157567	286.5548
TCGA-KM-8476-01A-11R-2315-07	ANKRD49|54851	634.7119
TCGA-KM-8476-01A-11R-2315-07	ANKRD50|57182	406.2987
TCGA-KM-8476-01A-11R-2315-07	ANKRD52|283373	853.4349
TCGA-KM-8476-01A-11R-2315-07	ANKRD53|79998	14.5354
TCGA-KM-8476-01A-11R-2315-07	ANKRD54|129138	559.9585
TCGA-KM-8476-01A-11R-2315-07	ANKRD55|79722	0
TCGA-KM-8476-01A-11R-2315-07	ANKRD56|345079	310.0883
TCGA-KM-8476-01A-11R-2315-07	ANKRD57|65124	310.0883
TCGA-KM-8476-01A-11R-2315-07	ANKRD58|347454	47.067
TCGA-KM-8476-01A-11R-2315-07	ANKRD5|63926	143.2774
TCGA-KM-8476-01A-11R-2315-07	ANKRD6|22881	62.9382
TCGA-KM-8476-01A-11R-2315-07	ANKRD7|56311	8.9981
TCGA-KM-8476-01A-11R-2315-07	ANKRD9|122416	2304.897
TCGA-KM-8476-01A-11R-2315-07	ANKS1A|23294	578.6468
TCGA-KM-8476-01A-11R-2315-07	ANKS1B|56899	8.9981
TCGA-KM-8476-01A-11R-2315-07	ANKS3|124401	643.0178
TCGA-KM-8476-01A-11R-2315-07	ANKS4B|257629	0
TCGA-KM-8476-01A-11R-2315-07	ANKS6|203286	616.7157
TCGA-KM-8476-01A-11R-2315-07	ANKZF1|55139	336.3904
TCGA-KM-8476-01A-11R-2315-07	ANLN|54443	24.9178
TCGA-KM-8476-01A-11R-2315-07	ANO10|55129	4532.9642
TCGA-KM-8476-01A-11R-2315-07	ANO1|55107	274.788
TCGA-KM-8476-01A-11R-2315-07	ANO2|57101	39.4532
TCGA-KM-8476-01A-11R-2315-07	ANO3|63982	14.5354
TCGA-KM-8476-01A-11R-2315-07	ANO4|121601	557.1898
TCGA-KM-8476-01A-11R-2315-07	ANO5|203859	681.7789
TCGA-KM-8476-01A-11R-2315-07	ANO6|196527	867.2781
TCGA-KM-8476-01A-11R-2315-07	ANO7|50636	26.9943
TCGA-KM-8476-01A-11R-2315-07	ANO8|57719	196.5738
TCGA-KM-8476-01A-11R-2315-07	ANO9|338440	72.6769
TCGA-KM-8476-01A-11R-2315-07	ANP32A|8125	3593.0092
TCGA-KM-8476-01A-11R-2315-07	ANP32B|10541	2657.8993
TCGA-KM-8476-01A-11R-2315-07	ANP32C|23520	2.7686
TCGA-KM-8476-01A-11R-2315-07	ANP32D|23519	0
TCGA-KM-8476-01A-11R-2315-07	ANP32E|81611	438.8302
TCGA-KM-8476-01A-11R-2315-07	ANPEP|290	31.8394
TCGA-KM-8476-01A-11R-2315-07	ANTXR1|84168	594.5665
TCGA-KM-8476-01A-11R-2315-07	ANTXR2|118429	99.6712
TCGA-KM-8476-01A-11R-2315-07	ANTXRL|195977	.6922
TCGA-KM-8476-01A-11R-2315-07	ANUBL1|93550	40.1454
TCGA-KM-8476-01A-11R-2315-07	ANXA10|11199	0
TCGA-KM-8476-01A-11R-2315-07	ANXA11|311	6093.7879
TCGA-KM-8476-01A-11R-2315-07	ANXA13|312	0
TCGA-KM-8476-01A-11R-2315-07	ANXA1|301	1720.0208
TCGA-KM-8476-01A-11R-2315-07	ANXA2P1|303	33.9159
TCGA-KM-8476-01A-11R-2315-07	ANXA2P2|304	1686.1049
TCGA-KM-8476-01A-11R-2315-07	ANXA2P3|305	1.3843
TCGA-KM-8476-01A-11R-2315-07	ANXA2|302	7587.4719
TCGA-KM-8476-01A-11R-2315-07	ANXA3|306	171.656
TCGA-KM-8476-01A-11R-2315-07	ANXA4|307	2281.3636
TCGA-KM-8476-01A-11R-2315-07	ANXA5|308	3351.4449
TCGA-KM-8476-01A-11R-2315-07	ANXA6|309	1808.6174
TCGA-KM-8476-01A-11R-2315-07	ANXA7|310	2300.0519
TCGA-KM-8476-01A-11R-2315-07	ANXA8L1|728113	0
TCGA-KM-8476-01A-11R-2315-07	ANXA8L2|244	.6922
TCGA-KM-8476-01A-11R-2315-07	ANXA8|653145	0
TCGA-KM-8476-01A-11R-2315-07	ANXA9|8416	44.2983
TCGA-KM-8476-01A-11R-2315-07	AOAH|313	11.0746
TCGA-KM-8476-01A-11R-2315-07	AOC2|314	44.2983
TCGA-KM-8476-01A-11R-2315-07	AOC3|8639	564.8036
TCGA-KM-8476-01A-11R-2315-07	AOX1|316	13.1511
TCGA-KM-8476-01A-11R-2315-07	AOX2P|344454	0
TCGA-KM-8476-01A-11R-2315-07	AP1AR|55435	972.4866
TCGA-KM-8476-01A-11R-2315-07	AP1B1|162	5810.0017
TCGA-KM-8476-01A-11R-2315-07	AP1G1|164	2234.2966
TCGA-KM-8476-01A-11R-2315-07	AP1G2|8906	1309.2646
TCGA-KM-8476-01A-11R-2315-07	AP1M1|8907	1371.1715
TCGA-KM-8476-01A-11R-2315-07	AP1M2|10053	3086.3471
TCGA-KM-8476-01A-11R-2315-07	AP1S1|1174	820.2111
TCGA-KM-8476-01A-11R-2315-07	AP1S2|8905	216.6465
TCGA-KM-8476-01A-11R-2315-07	AP1S3|130340	341.2355
TCGA-KM-8476-01A-11R-2315-07	AP2A1|160	1241.8827
TCGA-KM-8476-01A-11R-2315-07	AP2A2|161	1471.5349
TCGA-KM-8476-01A-11R-2315-07	AP2B1|163	2630.2128
TCGA-KM-8476-01A-11R-2315-07	AP2M1|1173	7668.4547
TCGA-KM-8476-01A-11R-2315-07	AP2S1|1175	2090.327
TCGA-KM-8476-01A-11R-2315-07	AP3B1|8546	1830.7666
TCGA-KM-8476-01A-11R-2315-07	AP3B2|8120	146.046
TCGA-KM-8476-01A-11R-2315-07	AP3D1|8943	4874.1997
TCGA-KM-8476-01A-11R-2315-07	AP3M1|26985	346.0806
TCGA-KM-8476-01A-11R-2315-07	AP3M2|10947	234.6427
TCGA-KM-8476-01A-11R-2315-07	AP3S1|1176	717.0791
TCGA-KM-8476-01A-11R-2315-07	AP3S2|10239	3200.4222
TCGA-KM-8476-01A-11R-2315-07	AP4B1|10717	143.5473
TCGA-KM-8476-01A-11R-2315-07	AP4E1|23431	192.4208
TCGA-KM-8476-01A-11R-2315-07	AP4M1|9179	296.3558
TCGA-KM-8476-01A-11R-2315-07	AP4S1|11154	138.4323
TCGA-KM-8476-01A-11R-2315-07	APAF1|317	179.2698
TCGA-KM-8476-01A-11R-2315-07	APBA1|320	53.2964
TCGA-KM-8476-01A-11R-2315-07	APBA2|321	4.153
TCGA-KM-8476-01A-11R-2315-07	APBA3|9546	417.3732
TCGA-KM-8476-01A-11R-2315-07	APBB1IP|54518	33.2237
TCGA-KM-8476-01A-11R-2315-07	APBB1|322	1485.3781
TCGA-KM-8476-01A-11R-2315-07	APBB2|323	1587.1258
TCGA-KM-8476-01A-11R-2315-07	APBB3|10307	719.8477
TCGA-KM-8476-01A-11R-2315-07	APC2|10297	13.2757
TCGA-KM-8476-01A-11R-2315-07	APCDD1L|164284	.6922
TCGA-KM-8476-01A-11R-2315-07	APCDD1|147495	148.1225
TCGA-KM-8476-01A-11R-2315-07	APCS|325	0
TCGA-KM-8476-01A-11R-2315-07	APC|324	311.4726
TCGA-KM-8476-01A-11R-2315-07	APEH|327	5986.5029
TCGA-KM-8476-01A-11R-2315-07	APEX1|328	1854.9922
TCGA-KM-8476-01A-11R-2315-07	APEX2|27301	938.5707
TCGA-KM-8476-01A-11R-2315-07	APH1A|51107	3736.2866
TCGA-KM-8476-01A-11R-2315-07	APH1B|83464	1273.5767
TCGA-KM-8476-01A-11R-2315-07	API5|8539	2331.1992
TCGA-KM-8476-01A-11R-2315-07	APIP|51074	617.7539
TCGA-KM-8476-01A-11R-2315-07	APITD1|378708	113.5144
TCGA-KM-8476-01A-11R-2315-07	APLF|200558	19.3805
TCGA-KM-8476-01A-11R-2315-07	APLNR|187	345.3885
TCGA-KM-8476-01A-11R-2315-07	APLN|8862	173.7325
TCGA-KM-8476-01A-11R-2315-07	APLP1|333	39.4532
TCGA-KM-8476-01A-11R-2315-07	APLP2|334	25135.1445
TCGA-KM-8476-01A-11R-2315-07	APOA1BP|128240	3880.2561
TCGA-KM-8476-01A-11R-2315-07	APOA1|335	1.3843
TCGA-KM-8476-01A-11R-2315-07	APOA2|336	0
TCGA-KM-8476-01A-11R-2315-07	APOA4|337	0
TCGA-KM-8476-01A-11R-2315-07	APOA5|116519	0
TCGA-KM-8476-01A-11R-2315-07	APOB48R|55911	109.3615
TCGA-KM-8476-01A-11R-2315-07	APOBEC1|339	0
TCGA-KM-8476-01A-11R-2315-07	APOBEC2|10930	3.4608
TCGA-KM-8476-01A-11R-2315-07	APOBEC3A|200315	9.6903
TCGA-KM-8476-01A-11R-2315-07	APOBEC3B|9582	114.8988
TCGA-KM-8476-01A-11R-2315-07	APOBEC3C|27350	18.6884
TCGA-KM-8476-01A-11R-2315-07	APOBEC3D|140564	13.8432
TCGA-KM-8476-01A-11R-2315-07	APOBEC3F|200316	130.8185
TCGA-KM-8476-01A-11R-2315-07	APOBEC3G|60489	47.067
TCGA-KM-8476-01A-11R-2315-07	APOBEC3H|164668	4.8451
TCGA-KM-8476-01A-11R-2315-07	APOBEC4|403314	0
TCGA-KM-8476-01A-11R-2315-07	APOB|338	11.7667
TCGA-KM-8476-01A-11R-2315-07	APOC1P1|342	.6922
TCGA-KM-8476-01A-11R-2315-07	APOC1|341	934.4177
TCGA-KM-8476-01A-11R-2315-07	APOC2|344	159.1971
TCGA-KM-8476-01A-11R-2315-07	APOC3|345	0
TCGA-KM-8476-01A-11R-2315-07	APOC4|346	10.3824
TCGA-KM-8476-01A-11R-2315-07	APOD|347	110.7458
TCGA-KM-8476-01A-11R-2315-07	APOE|348	27907.2504
TCGA-KM-8476-01A-11R-2315-07	APOF|319	0
TCGA-KM-8476-01A-11R-2315-07	APOH|350	0
TCGA-KM-8476-01A-11R-2315-07	APOL1|8542	314.2412
TCGA-KM-8476-01A-11R-2315-07	APOL2|23780	3315.4525
TCGA-KM-8476-01A-11R-2315-07	APOL3|80833	216.6465
TCGA-KM-8476-01A-11R-2315-07	APOL4|80832	36.6845
TCGA-KM-8476-01A-11R-2315-07	APOL5|80831	.6922
TCGA-KM-8476-01A-11R-2315-07	APOL6|80830	1003.6338
TCGA-KM-8476-01A-11R-2315-07	APOLD1|81575	975.9474
TCGA-KM-8476-01A-11R-2315-07	APOM|55937	134.2793
TCGA-KM-8476-01A-11R-2315-07	APOOL|139322	129.4342
TCGA-KM-8476-01A-11R-2315-07	APOO|79135	1723.4816
TCGA-KM-8476-01A-11R-2315-07	APPBP2|10513	354.3866
TCGA-KM-8476-01A-11R-2315-07	APPL1|26060	775.2206
TCGA-KM-8476-01A-11R-2315-07	APPL2|55198	310.7804
TCGA-KM-8476-01A-11R-2315-07	APP|351	17823.845
TCGA-KM-8476-01A-11R-2315-07	APRT|353	5390.552
TCGA-KM-8476-01A-11R-2315-07	APTX|54840	798.0619
TCGA-KM-8476-01A-11R-2315-07	AQP10|89872	0
TCGA-KM-8476-01A-11R-2315-07	AQP11|282679	38.0689
TCGA-KM-8476-01A-11R-2315-07	AQP12A|375318	0
TCGA-KM-8476-01A-11R-2315-07	AQP12B|653437	0
TCGA-KM-8476-01A-11R-2315-07	AQP1|358	1453.5387
TCGA-KM-8476-01A-11R-2315-07	AQP2|359	9.6903
TCGA-KM-8476-01A-11R-2315-07	AQP3|360	129.4342
TCGA-KM-8476-01A-11R-2315-07	AQP4|361	13.8432
TCGA-KM-8476-01A-11R-2315-07	AQP5|362	9.6903
TCGA-KM-8476-01A-11R-2315-07	AQP6|363	4389.6868
TCGA-KM-8476-01A-11R-2315-07	AQP7P1|375719	1.3843
TCGA-KM-8476-01A-11R-2315-07	AQP7P3|441432	0
TCGA-KM-8476-01A-11R-2315-07	AQP7|364	177.1933
TCGA-KM-8476-01A-11R-2315-07	AQP8|343	.6922
TCGA-KM-8476-01A-11R-2315-07	AQP9|366	105.2085
TCGA-KM-8476-01A-11R-2315-07	AQPEP|206338	0
TCGA-KM-8476-01A-11R-2315-07	AQR|9716	892.888
TCGA-KM-8476-01A-11R-2315-07	ARAF|369	2047.413
TCGA-KM-8476-01A-11R-2315-07	ARAP1|116985	25086.4371
TCGA-KM-8476-01A-11R-2315-07	ARAP2|116984	164.0422
TCGA-KM-8476-01A-11R-2315-07	ARAP3|64411	312.1647
TCGA-KM-8476-01A-11R-2315-07	ARCN1|372	3430.3513
TCGA-KM-8476-01A-11R-2315-07	ARC|23237	22.8413
TCGA-KM-8476-01A-11R-2315-07	AREG|374	8.3059
TCGA-KM-8476-01A-11R-2315-07	ARF1|375	13925.5927
TCGA-KM-8476-01A-11R-2315-07	ARF3|377	6434.3312
TCGA-KM-8476-01A-11R-2315-07	ARF4|378	2954.8365
TCGA-KM-8476-01A-11R-2315-07	ARF5|381	7692.6458
TCGA-KM-8476-01A-11R-2315-07	ARF6|382	1973.3518
TCGA-KM-8476-01A-11R-2315-07	ARFGAP1|55738	2719.5016
TCGA-KM-8476-01A-11R-2315-07	ARFGAP2|84364	3660.1488
TCGA-KM-8476-01A-11R-2315-07	ARFGAP3|26286	1188.4409
TCGA-KM-8476-01A-11R-2315-07	ARFGEF1|10565	1294.3416
TCGA-KM-8476-01A-11R-2315-07	ARFGEF2|10564	2333.2757
TCGA-KM-8476-01A-11R-2315-07	ARFIP1|27236	831.9779
TCGA-KM-8476-01A-11R-2315-07	ARFIP2|23647	1680.5676
TCGA-KM-8476-01A-11R-2315-07	ARFRP1|10139	2121.4743
TCGA-KM-8476-01A-11R-2315-07	ARG1|383	0
TCGA-KM-8476-01A-11R-2315-07	ARG2|384	1111.791
TCGA-KM-8476-01A-11R-2315-07	ARGFXP2|503640	1.3843
TCGA-KM-8476-01A-11R-2315-07	ARGFX|503582	0
TCGA-KM-8476-01A-11R-2315-07	ARGLU1|55082	1098.4599
TCGA-KM-8476-01A-11R-2315-07	ARHGAP10|79658	133.5871
TCGA-KM-8476-01A-11R-2315-07	ARHGAP11A|9824	53.9886
TCGA-KM-8476-01A-11R-2315-07	ARHGAP11B|89839	3.4608
TCGA-KM-8476-01A-11R-2315-07	ARHGAP12|94134	960.7198
TCGA-KM-8476-01A-11R-2315-07	ARHGAP15|55843	34.6081
TCGA-KM-8476-01A-11R-2315-07	ARHGAP17|55114	1152.4485
TCGA-KM-8476-01A-11R-2315-07	ARHGAP18|93663	2635.058
TCGA-KM-8476-01A-11R-2315-07	ARHGAP19|84986	101.0555
TCGA-KM-8476-01A-11R-2315-07	ARHGAP1|392	2411.4899
TCGA-KM-8476-01A-11R-2315-07	ARHGAP20|57569	3.4608
TCGA-KM-8476-01A-11R-2315-07	ARHGAP21|57584	2136.7019
TCGA-KM-8476-01A-11R-2315-07	ARHGAP22|58504	25.61
TCGA-KM-8476-01A-11R-2315-07	ARHGAP23|57636	124.589
TCGA-KM-8476-01A-11R-2315-07	ARHGAP24|83478	562.035
TCGA-KM-8476-01A-11R-2315-07	ARHGAP25|9938	191.0365
TCGA-KM-8476-01A-11R-2315-07	ARHGAP26|23092	115.5909
TCGA-KM-8476-01A-11R-2315-07	ARHGAP27|201176	993.2514
TCGA-KM-8476-01A-11R-2315-07	ARHGAP28|79822	417.3732
TCGA-KM-8476-01A-11R-2315-07	ARHGAP29|9411	737.1518
TCGA-KM-8476-01A-11R-2315-07	ARHGAP30|257106	102.4399
TCGA-KM-8476-01A-11R-2315-07	ARHGAP31|57514	654.0924
TCGA-KM-8476-01A-11R-2315-07	ARHGAP32|9743	283.094
TCGA-KM-8476-01A-11R-2315-07	ARHGAP33|115703	370.9984
TCGA-KM-8476-01A-11R-2315-07	ARHGAP36|158763	0
TCGA-KM-8476-01A-11R-2315-07	ARHGAP39|80728	47.067
TCGA-KM-8476-01A-11R-2315-07	ARHGAP42|143872	138.6607
TCGA-KM-8476-01A-11R-2315-07	ARHGAP4|393	2651.6698
TCGA-KM-8476-01A-11R-2315-07	ARHGAP5|394	3251.0815
TCGA-KM-8476-01A-11R-2315-07	ARHGAP6|395	3224.0872
TCGA-KM-8476-01A-11R-2315-07	ARHGAP8|23779	631.9363
TCGA-KM-8476-01A-11R-2315-07	ARHGAP9|64333	42.2218
TCGA-KM-8476-01A-11R-2315-07	ARHGDIA|396	8893.5802
TCGA-KM-8476-01A-11R-2315-07	ARHGDIB|397	2131.1646
TCGA-KM-8476-01A-11R-2315-07	ARHGDIG|398	0
TCGA-KM-8476-01A-11R-2315-07	ARHGEF10L|55160	1730.4032
TCGA-KM-8476-01A-11R-2315-07	ARHGEF10|9639	634.7119
TCGA-KM-8476-01A-11R-2315-07	ARHGEF11|9826	1115.0718
TCGA-KM-8476-01A-11R-2315-07	ARHGEF12|23365	4960.0277
TCGA-KM-8476-01A-11R-2315-07	ARHGEF15|22899	232.5662
TCGA-KM-8476-01A-11R-2315-07	ARHGEF16|27237	874.8918
TCGA-KM-8476-01A-11R-2315-07	ARHGEF17|9828	2997.0583
TCGA-KM-8476-01A-11R-2315-07	ARHGEF18|23370	1257.657
TCGA-KM-8476-01A-11R-2315-07	ARHGEF19|128272	10.3824
TCGA-KM-8476-01A-11R-2315-07	ARHGEF1|9138	898.4253
TCGA-KM-8476-01A-11R-2315-07	ARHGEF2|9181	348.8493
TCGA-KM-8476-01A-11R-2315-07	ARHGEF33|100271715	1.3843
TCGA-KM-8476-01A-11R-2315-07	ARHGEF35|445328	452.6735
TCGA-KM-8476-01A-11R-2315-07	ARHGEF37|389337	654.7846
TCGA-KM-8476-01A-11R-2315-07	ARHGEF38|54848	26.9943
TCGA-KM-8476-01A-11R-2315-07	ARHGEF3|50650	643.71
TCGA-KM-8476-01A-11R-2315-07	ARHGEF4|50649	6.2295
TCGA-KM-8476-01A-11R-2315-07	ARHGEF5|7984	777.9893
TCGA-KM-8476-01A-11R-2315-07	ARHGEF6|9459	541.2701
TCGA-KM-8476-01A-11R-2315-07	ARHGEF7|8874	793.909
TCGA-KM-8476-01A-11R-2315-07	ARHGEF9|23229	451.2892
TCGA-KM-8476-01A-11R-2315-07	ARID1A|8289	792.5247
TCGA-KM-8476-01A-11R-2315-07	ARID1B|57492	804.9836
TCGA-KM-8476-01A-11R-2315-07	ARID2|196528	452.6735
TCGA-KM-8476-01A-11R-2315-07	ARID3A|1820	125.2812
TCGA-KM-8476-01A-11R-2315-07	ARID3B|10620	62.9867
TCGA-KM-8476-01A-11R-2315-07	ARID3C|138715	0
TCGA-KM-8476-01A-11R-2315-07	ARID4A|5926	269.9429
TCGA-KM-8476-01A-11R-2315-07	ARID4B|51742	427.0635
TCGA-KM-8476-01A-11R-2315-07	ARID5A|10865	305.2431
TCGA-KM-8476-01A-11R-2315-07	ARID5B|84159	134.2793
TCGA-KM-8476-01A-11R-2315-07	ARIH1|25820	1112.9953
TCGA-KM-8476-01A-11R-2315-07	ARIH2|10425	2384.4956
TCGA-KM-8476-01A-11R-2315-07	ARL10|285598	22.1492
TCGA-KM-8476-01A-11R-2315-07	ARL11|115761	14.5354
TCGA-KM-8476-01A-11R-2315-07	ARL13A|392509	0
TCGA-KM-8476-01A-11R-2315-07	ARL13B|200894	179.2698
TCGA-KM-8476-01A-11R-2315-07	ARL14|80117	0
TCGA-KM-8476-01A-11R-2315-07	ARL15|54622	416.6811
TCGA-KM-8476-01A-11R-2315-07	ARL16|339231	189.6522
TCGA-KM-8476-01A-11R-2315-07	ARL17A|51326	62.0938
TCGA-KM-8476-01A-11R-2315-07	ARL17B|641522	1.4812
TCGA-KM-8476-01A-11R-2315-07	ARL1|400	2929.2265
TCGA-KM-8476-01A-11R-2315-07	ARL2BP|23568	1910.3651
TCGA-KM-8476-01A-11R-2315-07	ARL2|402	2943.0697
TCGA-KM-8476-01A-11R-2315-07	ARL3|403	330.1609
TCGA-KM-8476-01A-11R-2315-07	ARL4A|10124	618.7922
TCGA-KM-8476-01A-11R-2315-07	ARL4C|10123	181.3463
TCGA-KM-8476-01A-11R-2315-07	ARL4D|379	4371.6906
TCGA-KM-8476-01A-11R-2315-07	ARL5A|26225	765.5304
TCGA-KM-8476-01A-11R-2315-07	ARL5B|221079	93.4418
TCGA-KM-8476-01A-11R-2315-07	ARL5C|390790	0
TCGA-KM-8476-01A-11R-2315-07	ARL6IP1|23204	5969.1988
TCGA-KM-8476-01A-11R-2315-07	ARL6IP4|51329	7289.8425
TCGA-KM-8476-01A-11R-2315-07	ARL6IP5|10550	4953.7982
TCGA-KM-8476-01A-11R-2315-07	ARL6IP6|151188	125.9734
TCGA-KM-8476-01A-11R-2315-07	ARL6|84100	609.1019
TCGA-KM-8476-01A-11R-2315-07	ARL8A|127829	1153.8328
TCGA-KM-8476-01A-11R-2315-07	ARL8B|55207	2274.4419
TCGA-KM-8476-01A-11R-2315-07	ARL9|132946	2.7686
TCGA-KM-8476-01A-11R-2315-07	ARMC10|83787	549.3269
TCGA-KM-8476-01A-11R-2315-07	ARMC1|55156	255.4075
TCGA-KM-8476-01A-11R-2315-07	ARMC2|84071	10.3824
TCGA-KM-8476-01A-11R-2315-07	ARMC3|219681	0
TCGA-KM-8476-01A-11R-2315-07	ARMC4|55130	16.6119
TCGA-KM-8476-01A-11R-2315-07	ARMC5|79798	1080.4637
TCGA-KM-8476-01A-11R-2315-07	ARMC6|93436	1302.6475
TCGA-KM-8476-01A-11R-2315-07	ARMC7|79637	186.1914
TCGA-KM-8476-01A-11R-2315-07	ARMC8|25852	566.1879
TCGA-KM-8476-01A-11R-2315-07	ARMC9|80210	17.9962
TCGA-KM-8476-01A-11R-2315-07	ARMCX1|51309	231.1819
TCGA-KM-8476-01A-11R-2315-07	ARMCX2|9823	3630.3859
TCGA-KM-8476-01A-11R-2315-07	ARMCX3|51566	2664.1287
TCGA-KM-8476-01A-11R-2315-07	ARMCX5|64860	320.4707
TCGA-KM-8476-01A-11R-2315-07	ARMCX6|54470	296.245
TCGA-KM-8476-01A-11R-2315-07	ARMS2|387715	3.4608
TCGA-KM-8476-01A-11R-2315-07	ARNT2|9915	3689.2196
TCGA-KM-8476-01A-11R-2315-07	ARNTL2|56938	2.7686
TCGA-KM-8476-01A-11R-2315-07	ARNTL|406	76.1377
TCGA-KM-8476-01A-11R-2315-07	ARNT|405	548.8839
TCGA-KM-8476-01A-11R-2315-07	ARPC1A|10552	4451.2892
TCGA-KM-8476-01A-11R-2315-07	ARPC1B|10095	1333.7948
TCGA-KM-8476-01A-11R-2315-07	ARPC2|10109	1905.52
TCGA-KM-8476-01A-11R-2315-07	ARPC3|10094	5287.42
TCGA-KM-8476-01A-11R-2315-07	ARPC4|10093	6029.5691
TCGA-KM-8476-01A-11R-2315-07	ARPC5L|81873	1117.8405
TCGA-KM-8476-01A-11R-2315-07	ARPC5|10092	968.3336
TCGA-KM-8476-01A-11R-2315-07	ARPM1|84517	23.5335
TCGA-KM-8476-01A-11R-2315-07	ARPP19|10776	3300.225
TCGA-KM-8476-01A-11R-2315-07	ARPP21|10777	6.9216
TCGA-KM-8476-01A-11R-2315-07	ARR3|407	0
TCGA-KM-8476-01A-11R-2315-07	ARRB1|408	89.2888
TCGA-KM-8476-01A-11R-2315-07	ARRB2|409	1676.4146
TCGA-KM-8476-01A-11R-2315-07	ARRDC1|92714	2311.8187
TCGA-KM-8476-01A-11R-2315-07	ARRDC2|27106	465.1324
TCGA-KM-8476-01A-11R-2315-07	ARRDC3|57561	1479.8408
TCGA-KM-8476-01A-11R-2315-07	ARRDC4|91947	440.9067
TCGA-KM-8476-01A-11R-2315-07	ARRDC5|645432	.6922
TCGA-KM-8476-01A-11R-2315-07	ARSA|410	1375.3245
TCGA-KM-8476-01A-11R-2315-07	ARSB|411	114.8988
TCGA-KM-8476-01A-11R-2315-07	ARSD|414	1751.168
TCGA-KM-8476-01A-11R-2315-07	ARSE|415	247.7937
TCGA-KM-8476-01A-11R-2315-07	ARSF|416	0
TCGA-KM-8476-01A-11R-2315-07	ARSG|22901	132.895
TCGA-KM-8476-01A-11R-2315-07	ARSH|347527	0
TCGA-KM-8476-01A-11R-2315-07	ARSI|340075	0
TCGA-KM-8476-01A-11R-2315-07	ARSJ|79642	225.6446
TCGA-KM-8476-01A-11R-2315-07	ARSK|153642	119.7439
TCGA-KM-8476-01A-11R-2315-07	ART1|417	1.3843
TCGA-KM-8476-01A-11R-2315-07	ART3|419	.6922
TCGA-KM-8476-01A-11R-2315-07	ART4|420	2.7686
TCGA-KM-8476-01A-11R-2315-07	ART5|116969	463.0559
TCGA-KM-8476-01A-11R-2315-07	ARTN|9048	239.4878
TCGA-KM-8476-01A-11R-2315-07	ARV1|64801	698.3907
TCGA-KM-8476-01A-11R-2315-07	ARVCF|421	326.008
TCGA-KM-8476-01A-11R-2315-07	ARX|170302	0
TCGA-KM-8476-01A-11R-2315-07	AR|367	7.6138
TCGA-KM-8476-01A-11R-2315-07	AS3MT|57412	485.8972
TCGA-KM-8476-01A-11R-2315-07	ASAH1|427	2525.0043
TCGA-KM-8476-01A-11R-2315-07	ASAH2B|653308	0
TCGA-KM-8476-01A-11R-2315-07	ASAH2|56624	2.0765
TCGA-KM-8476-01A-11R-2315-07	ASAM|79827	.6922
TCGA-KM-8476-01A-11R-2315-07	ASAP1IT1|29065	0
TCGA-KM-8476-01A-11R-2315-07	ASAP1|50807	248.4859
TCGA-KM-8476-01A-11R-2315-07	ASAP2|8853	829.9014
TCGA-KM-8476-01A-11R-2315-07	ASAP3|55616	973.1788
TCGA-KM-8476-01A-11R-2315-07	ASB10|136371	0
TCGA-KM-8476-01A-11R-2315-07	ASB11|140456	1.3843
TCGA-KM-8476-01A-11R-2315-07	ASB12|142689	4.8451
TCGA-KM-8476-01A-11R-2315-07	ASB13|79754	382.073
TCGA-KM-8476-01A-11R-2315-07	ASB14|142686	19.3805
TCGA-KM-8476-01A-11R-2315-07	ASB15|142685	0
TCGA-KM-8476-01A-11R-2315-07	ASB16|92591	56.1827
TCGA-KM-8476-01A-11R-2315-07	ASB17|127247	0
TCGA-KM-8476-01A-11R-2315-07	ASB18|401036	0
TCGA-KM-8476-01A-11R-2315-07	ASB1|51665	276.3454
TCGA-KM-8476-01A-11R-2315-07	ASB2|51676	10.3824
TCGA-KM-8476-01A-11R-2315-07	ASB3|51130	125.2812
TCGA-KM-8476-01A-11R-2315-07	ASB4|51666	0
TCGA-KM-8476-01A-11R-2315-07	ASB5|140458	50.5278
TCGA-KM-8476-01A-11R-2315-07	ASB6|140459	1535.9336
TCGA-KM-8476-01A-11R-2315-07	ASB7|140460	483.1286
TCGA-KM-8476-01A-11R-2315-07	ASB8|140461	1042.3949
TCGA-KM-8476-01A-11R-2315-07	ASB9|140462	101.7477
TCGA-KM-8476-01A-11R-2315-07	ASCC1|51008	146.046
TCGA-KM-8476-01A-11R-2315-07	ASCC2|84164	2439.1763
TCGA-KM-8476-01A-11R-2315-07	ASCC3|10973	376.5357
TCGA-KM-8476-01A-11R-2315-07	ASCL1|429	0
TCGA-KM-8476-01A-11R-2315-07	ASCL2|430	11.0746
TCGA-KM-8476-01A-11R-2315-07	ASCL3|56676	.6922
TCGA-KM-8476-01A-11R-2315-07	ASCL4|121549	12.4589
TCGA-KM-8476-01A-11R-2315-07	ASF1A|25842	379.9965
TCGA-KM-8476-01A-11R-2315-07	ASF1B|55723	103.8242
TCGA-KM-8476-01A-11R-2315-07	ASFMR1|100126270	4.1599
TCGA-KM-8476-01A-11R-2315-07	ASGR1|432	7.6138
TCGA-KM-8476-01A-11R-2315-07	ASGR2|433	6.2295
TCGA-KM-8476-01A-11R-2315-07	ASH1L|55870	418.8129
TCGA-KM-8476-01A-11R-2315-07	ASH2L|9070	312.8569
TCGA-KM-8476-01A-11R-2315-07	ASIP|434	0
TCGA-KM-8476-01A-11R-2315-07	ASL|435	1370.4793
TCGA-KM-8476-01A-11R-2315-07	ASMTL|8623	685.9318
TCGA-KM-8476-01A-11R-2315-07	ASMT|438	0
TCGA-KM-8476-01A-11R-2315-07	ASNA1|439	2875.2379
TCGA-KM-8476-01A-11R-2315-07	ASNSD1|54529	477.5913
TCGA-KM-8476-01A-11R-2315-07	ASNS|440	1237.5844
TCGA-KM-8476-01A-11R-2315-07	ASPA|443	18.6884
TCGA-KM-8476-01A-11R-2315-07	ASPDH|554235	409.0673
TCGA-KM-8476-01A-11R-2315-07	ASPG|374569	33.9159
TCGA-KM-8476-01A-11R-2315-07	ASPHD1|253982	9.6903
TCGA-KM-8476-01A-11R-2315-07	ASPHD2|57168	795.2933
TCGA-KM-8476-01A-11R-2315-07	ASPH|444	944.4264
TCGA-KM-8476-01A-11R-2315-07	ASPM|259266	11.0746
TCGA-KM-8476-01A-11R-2315-07	ASPN|54829	155.0441
TCGA-KM-8476-01A-11R-2315-07	ASPRV1|151516	58.8337
TCGA-KM-8476-01A-11R-2315-07	ASPSCR1|79058	724.6929
TCGA-KM-8476-01A-11R-2315-07	ASRGL1|80150	79.5985
TCGA-KM-8476-01A-11R-2315-07	ASS1|445	447.8283
TCGA-KM-8476-01A-11R-2315-07	ASTE1|28990	134.0163
TCGA-KM-8476-01A-11R-2315-07	ASTL|431705	0
TCGA-KM-8476-01A-11R-2315-07	ASTN1|460	3.4608
TCGA-KM-8476-01A-11R-2315-07	ASTN2|23245	2416.335
TCGA-KM-8476-01A-11R-2315-07	ASXL1|171023	1786.4682
TCGA-KM-8476-01A-11R-2315-07	ASXL2|55252	70.6004
TCGA-KM-8476-01A-11R-2315-07	ASXL3|80816	38.0689
TCGA-KM-8476-01A-11R-2315-07	ASZ1|136991	0
TCGA-KM-8476-01A-11R-2315-07	ATAD1|84896	1056.2381
TCGA-KM-8476-01A-11R-2315-07	ATAD2B|54454	121.8204
TCGA-KM-8476-01A-11R-2315-07	ATAD2|29028	121.8204
TCGA-KM-8476-01A-11R-2315-07	ATAD3A|55210	766.2225
TCGA-KM-8476-01A-11R-2315-07	ATAD3B|83858	381.3809
TCGA-KM-8476-01A-11R-2315-07	ATAD3C|219293	150.8912
TCGA-KM-8476-01A-11R-2315-07	ATAD5|79915	10.3824
TCGA-KM-8476-01A-11R-2315-07	ATCAY|85300	0
TCGA-KM-8476-01A-11R-2315-07	ATE1|11101	20.0727
TCGA-KM-8476-01A-11R-2315-07	ATF1|466	381.3809
TCGA-KM-8476-01A-11R-2315-07	ATF2|1386	88.5966
TCGA-KM-8476-01A-11R-2315-07	ATF3|467	837.5151
TCGA-KM-8476-01A-11R-2315-07	ATF4|468	10821.9415
TCGA-KM-8476-01A-11R-2315-07	ATF5|22809	1753.9367
TCGA-KM-8476-01A-11R-2315-07	ATF6B|1388	1655.6498
TCGA-KM-8476-01A-11R-2315-07	ATF6|22926	411.1438
TCGA-KM-8476-01A-11R-2315-07	ATF7IP2|80063	26.3021
TCGA-KM-8476-01A-11R-2315-07	ATF7IP|55729	491.4345
TCGA-KM-8476-01A-11R-2315-07	ATF7|11016	525.302
TCGA-KM-8476-01A-11R-2315-07	ATG10|83734	177.1933
TCGA-KM-8476-01A-11R-2315-07	ATG12|9140	382.073
TCGA-KM-8476-01A-11R-2315-07	ATG16L1|55054	267.1743
TCGA-KM-8476-01A-11R-2315-07	ATG16L2|89849	485.5304
TCGA-KM-8476-01A-11R-2315-07	ATG2A|23130	1709.6383
TCGA-KM-8476-01A-11R-2315-07	ATG2B|55102	1053.4695
TCGA-KM-8476-01A-11R-2315-07	ATG3|64422	1342.1007
TCGA-KM-8476-01A-11R-2315-07	ATG4A|115201	979.4082
TCGA-KM-8476-01A-11R-2315-07	ATG4B|23192	1044.4714
TCGA-KM-8476-01A-11R-2315-07	ATG4C|84938	59.5259
TCGA-KM-8476-01A-11R-2315-07	ATG4D|84971	4423.222
TCGA-KM-8476-01A-11R-2315-07	ATG5|9474	333.6217
TCGA-KM-8476-01A-11R-2315-07	ATG7|10533	1379.4774
TCGA-KM-8476-01A-11R-2315-07	ATG9A|79065	1337.2902
TCGA-KM-8476-01A-11R-2315-07	ATG9B|285973	14.9438
TCGA-KM-8476-01A-11R-2315-07	ATHL1|80162	2757.5705
TCGA-KM-8476-01A-11R-2315-07	ATIC|471	463.0559
TCGA-KM-8476-01A-11R-2315-07	ATL1|51062	42.914
TCGA-KM-8476-01A-11R-2315-07	ATL2|64225	1395.3971
TCGA-KM-8476-01A-11R-2315-07	ATL3|25923	528.1191
TCGA-KM-8476-01A-11R-2315-07	ATMIN|23300	1575.3591
TCGA-KM-8476-01A-11R-2315-07	ATM|472	593.8744
TCGA-KM-8476-01A-11R-2315-07	ATN1|1822	8053.2964
TCGA-KM-8476-01A-11R-2315-07	ATOH1|474	0
TCGA-KM-8476-01A-11R-2315-07	ATOH7|220202	0
TCGA-KM-8476-01A-11R-2315-07	ATOH8|84913	112.1301
TCGA-KM-8476-01A-11R-2315-07	ATOX1|475	1988.5793
TCGA-KM-8476-01A-11R-2315-07	ATP10A|57194	14.5354
TCGA-KM-8476-01A-11R-2315-07	ATP10B|23120	29.0708
TCGA-KM-8476-01A-11R-2315-07	ATP10D|57205	2189.3061
TCGA-KM-8476-01A-11R-2315-07	ATP11A|23250	188.96
TCGA-KM-8476-01A-11R-2315-07	ATP11B|23200	628.4824
TCGA-KM-8476-01A-11R-2315-07	ATP11C|286410	403.53
TCGA-KM-8476-01A-11R-2315-07	ATP12A|479	0
TCGA-KM-8476-01A-11R-2315-07	ATP13A1|57130	3180.4811
TCGA-KM-8476-01A-11R-2315-07	ATP13A2|23400	604.2568
TCGA-KM-8476-01A-11R-2315-07	ATP13A3|79572	716.3869
TCGA-KM-8476-01A-11R-2315-07	ATP13A4|84239	.6922
TCGA-KM-8476-01A-11R-2315-07	ATP13A5|344905	9.6903
TCGA-KM-8476-01A-11R-2315-07	ATP1A1|476	20569.621
TCGA-KM-8476-01A-11R-2315-07	ATP1A2|477	22.1492
TCGA-KM-8476-01A-11R-2315-07	ATP1A3|478	99.6712
TCGA-KM-8476-01A-11R-2315-07	ATP1A4|480	.6922
TCGA-KM-8476-01A-11R-2315-07	ATP1B1|481	50420.4118
TCGA-KM-8476-01A-11R-2315-07	ATP1B2|482	128.0498
TCGA-KM-8476-01A-11R-2315-07	ATP1B3|483	1119.9169
TCGA-KM-8476-01A-11R-2315-07	ATP1B4|23439	2.7686
TCGA-KM-8476-01A-11R-2315-07	ATP2A1|487	8.3059
TCGA-KM-8476-01A-11R-2315-07	ATP2A2|488	2365.1151
TCGA-KM-8476-01A-11R-2315-07	ATP2A3|489	169.5795
TCGA-KM-8476-01A-11R-2315-07	ATP2B1|490	1117.1483
TCGA-KM-8476-01A-11R-2315-07	ATP2B2|491	3156.9476
TCGA-KM-8476-01A-11R-2315-07	ATP2B3|492	0
TCGA-KM-8476-01A-11R-2315-07	ATP2B4|493	1832.8431
TCGA-KM-8476-01A-11R-2315-07	ATP2C1|27032	2541.8792
TCGA-KM-8476-01A-11R-2315-07	ATP2C2|9914	11.0746
TCGA-KM-8476-01A-11R-2315-07	ATP4A|495	.6922
TCGA-KM-8476-01A-11R-2315-07	ATP4B|496	11.0746
TCGA-KM-8476-01A-11R-2315-07	ATP5A1|498	29189.1331
TCGA-KM-8476-01A-11R-2315-07	ATP5B|506	39383.2843
TCGA-KM-8476-01A-11R-2315-07	ATP5C1|509	6160.2353
TCGA-KM-8476-01A-11R-2315-07	ATP5D|513	14466.1706
TCGA-KM-8476-01A-11R-2315-07	ATP5EP2|432369	128.0498
TCGA-KM-8476-01A-11R-2315-07	ATP5E|514	14682.8171
TCGA-KM-8476-01A-11R-2315-07	ATP5F1|515	3001.9034
TCGA-KM-8476-01A-11R-2315-07	ATP5G1|516	3117.4944
TCGA-KM-8476-01A-11R-2315-07	ATP5G2|517	13499.2213
TCGA-KM-8476-01A-11R-2315-07	ATP5G3|518	6673.819
TCGA-KM-8476-01A-11R-2315-07	ATP5H|10476	7633.1545
TCGA-KM-8476-01A-11R-2315-07	ATP5I|521	9538.363
TCGA-KM-8476-01A-11R-2315-07	ATP5J2|9551	7197.0929
TCGA-KM-8476-01A-11R-2315-07	ATP5J|522	2942.1146
TCGA-KM-8476-01A-11R-2315-07	ATP5L2|267020	2.0765
TCGA-KM-8476-01A-11R-2315-07	ATP5L|10632	14495.2414
TCGA-KM-8476-01A-11R-2315-07	ATP5O|539	9672.9538
TCGA-KM-8476-01A-11R-2315-07	ATP5SL|55101	2264.0595
TCGA-KM-8476-01A-11R-2315-07	ATP5S|27109	402.8379
TCGA-KM-8476-01A-11R-2315-07	ATP6AP1L|92270	71.2926
TCGA-KM-8476-01A-11R-2315-07	ATP6AP1|537	11614.4662
TCGA-KM-8476-01A-11R-2315-07	ATP6AP2|10159	7192.2478
TCGA-KM-8476-01A-11R-2315-07	ATP6V0A1|535	715.6948
TCGA-KM-8476-01A-11R-2315-07	ATP6V0A2|23545	415.9889
TCGA-KM-8476-01A-11R-2315-07	ATP6V0A4|50617	17346.8351
TCGA-KM-8476-01A-11R-2315-07	ATP6V0B|533	18600.4499
TCGA-KM-8476-01A-11R-2315-07	ATP6V0C|527	28300.2042
TCGA-KM-8476-01A-11R-2315-07	ATP6V0D1|9114	4239.4878
TCGA-KM-8476-01A-11R-2315-07	ATP6V0D2|245972	21797.5428
TCGA-KM-8476-01A-11R-2315-07	ATP6V0E1|8992	9623.8103
TCGA-KM-8476-01A-11R-2315-07	ATP6V0E2|155066	6911.0296
TCGA-KM-8476-01A-11R-2315-07	ATP6V1A|523	17165.5996
TCGA-KM-8476-01A-11R-2315-07	ATP6V1B1|525	13483.9938
TCGA-KM-8476-01A-11R-2315-07	ATP6V1B2|526	1107.458
TCGA-KM-8476-01A-11R-2315-07	ATP6V1C1|528	1070.0813
TCGA-KM-8476-01A-11R-2315-07	ATP6V1C2|245973	31.0642
TCGA-KM-8476-01A-11R-2315-07	ATP6V1D|51382	6604.6029
TCGA-KM-8476-01A-11R-2315-07	ATP6V1E1|529	10394.878
TCGA-KM-8476-01A-11R-2315-07	ATP6V1E2|90423	80.2907
TCGA-KM-8476-01A-11R-2315-07	ATP6V1F|9296	13049.2888
TCGA-KM-8476-01A-11R-2315-07	ATP6V1G1|9550	4548.8839
TCGA-KM-8476-01A-11R-2315-07	ATP6V1G2|534	6.2295
TCGA-KM-8476-01A-11R-2315-07	ATP6V1G3|127124	5690.2578
TCGA-KM-8476-01A-11R-2315-07	ATP6V1H|51606	1957.4321
TCGA-KM-8476-01A-11R-2315-07	ATP7A|538	692.1613
TCGA-KM-8476-01A-11R-2315-07	ATP7B|540	81.675
TCGA-KM-8476-01A-11R-2315-07	ATP8A1|10396	889.4272
TCGA-KM-8476-01A-11R-2315-07	ATP8A2|51761	0
TCGA-KM-8476-01A-11R-2315-07	ATP8B1|5205	490.6247
TCGA-KM-8476-01A-11R-2315-07	ATP8B2|57198	60.9102
TCGA-KM-8476-01A-11R-2315-07	ATP8B3|148229	8.3059
TCGA-KM-8476-01A-11R-2315-07	ATP8B4|79895	56.0651
TCGA-KM-8476-01A-11R-2315-07	ATP8B5P|158381	67.1396
TCGA-KM-8476-01A-11R-2315-07	ATP9A|10079	2011.4207
TCGA-KM-8476-01A-11R-2315-07	ATP9B|374868	712.234
TCGA-KM-8476-01A-11R-2315-07	ATPAF1|64756	2668.9739
TCGA-KM-8476-01A-11R-2315-07	ATPAF2|91647	523.2739
TCGA-KM-8476-01A-11R-2315-07	ATPBD4|89978	454.75
TCGA-KM-8476-01A-11R-2315-07	ATPIF1|93974	2504.9316
TCGA-KM-8476-01A-11R-2315-07	ATRIP|84126	396.0478
TCGA-KM-8476-01A-11R-2315-07	ATRNL1|26033	23.5335
TCGA-KM-8476-01A-11R-2315-07	ATRN|8455	1763.6269
TCGA-KM-8476-01A-11R-2315-07	ATRX|546	1256.2727
TCGA-KM-8476-01A-11R-2315-07	ATR|545	570.3409
TCGA-KM-8476-01A-11R-2315-07	ATXN10|25814	804.2914
TCGA-KM-8476-01A-11R-2315-07	ATXN1L|342371	760.6852
TCGA-KM-8476-01A-11R-2315-07	ATXN1|6310	282.4018
TCGA-KM-8476-01A-11R-2315-07	ATXN2L|11273	3808.9635
TCGA-KM-8476-01A-11R-2315-07	ATXN2|6311	962.7963
TCGA-KM-8476-01A-11R-2315-07	ATXN3L|92552	0
TCGA-KM-8476-01A-11R-2315-07	ATXN3|4287	218.723
TCGA-KM-8476-01A-11R-2315-07	ATXN7L1|222255	157.1206
TCGA-KM-8476-01A-11R-2315-07	ATXN7L2|127002	127.3577
TCGA-KM-8476-01A-11R-2315-07	ATXN7L3B|552889	3473.2653
TCGA-KM-8476-01A-11R-2315-07	ATXN7L3|56970	1118.5326
TCGA-KM-8476-01A-11R-2315-07	ATXN7|6314	738.5361
TCGA-KM-8476-01A-11R-2315-07	ATXN8OS|6315	0
TCGA-KM-8476-01A-11R-2315-07	AUH|549	2079.2525
TCGA-KM-8476-01A-11R-2315-07	AUP1|550	2877.4667
TCGA-KM-8476-01A-11R-2315-07	AURKAIP1|54998	4010.3824
TCGA-KM-8476-01A-11R-2315-07	AURKAPS1|6791	4.8451
TCGA-KM-8476-01A-11R-2315-07	AURKA|6790	226.3367
TCGA-KM-8476-01A-11R-2315-07	AURKB|9212	8.9981
TCGA-KM-8476-01A-11R-2315-07	AURKC|6795	30.4551
TCGA-KM-8476-01A-11R-2315-07	AUTS2|26053	521.1974
TCGA-KM-8476-01A-11R-2315-07	AVEN|57099	121.1282
TCGA-KM-8476-01A-11R-2315-07	AVIL|10677	65.7553
TCGA-KM-8476-01A-11R-2315-07	AVL9|23080	242.2564
TCGA-KM-8476-01A-11R-2315-07	AVPI1|60370	378.6122
TCGA-KM-8476-01A-11R-2315-07	AVPR1A|552	137.0479
TCGA-KM-8476-01A-11R-2315-07	AVPR1B|553	0
TCGA-KM-8476-01A-11R-2315-07	AVPR2|554	13.1511
TCGA-KM-8476-01A-11R-2315-07	AVP|551	6.9216
TCGA-KM-8476-01A-11R-2315-07	AWAT1|158833	0
TCGA-KM-8476-01A-11R-2315-07	AWAT2|158835	0
TCGA-KM-8476-01A-11R-2315-07	AXIN1|8312	1094.307
TCGA-KM-8476-01A-11R-2315-07	AXIN2|8313	30.4551
TCGA-KM-8476-01A-11R-2315-07	AXL|558	188.96
TCGA-KM-8476-01A-11R-2315-07	AZGP1|563	1431.3895
TCGA-KM-8476-01A-11R-2315-07	AZI1|22994	367.5376
TCGA-KM-8476-01A-11R-2315-07	AZI2|64343	882.5056
TCGA-KM-8476-01A-11R-2315-07	AZIN1|51582	858.28
TCGA-KM-8476-01A-11R-2315-07	AZU1|566	0
TCGA-KM-8476-01A-11R-2315-07	B2M|567	52537.8093
TCGA-KM-8476-01A-11R-2315-07	B3GALNT1|8706	212.4935
TCGA-KM-8476-01A-11R-2315-07	B3GALNT2|148789	245.1981
TCGA-KM-8476-01A-11R-2315-07	B3GALT1|8708	0
TCGA-KM-8476-01A-11R-2315-07	B3GALT2|8707	.6922
TCGA-KM-8476-01A-11R-2315-07	B3GALT4|8705	466.5167
TCGA-KM-8476-01A-11R-2315-07	B3GALT5|10317	.6922
TCGA-KM-8476-01A-11R-2315-07	B3GALT6|126792	544.7309
TCGA-KM-8476-01A-11R-2315-07	B3GALTL|145173	421.5262
TCGA-KM-8476-01A-11R-2315-07	B3GAT1|27087	8.9981
TCGA-KM-8476-01A-11R-2315-07	B3GAT2|135152	9.3788
TCGA-KM-8476-01A-11R-2315-07	B3GAT3|26229	2938.9168
TCGA-KM-8476-01A-11R-2315-07	B3GNT1|11041	566.1879
TCGA-KM-8476-01A-11R-2315-07	B3GNT2|10678	713.6183
TCGA-KM-8476-01A-11R-2315-07	B3GNT3|10331	.6922
TCGA-KM-8476-01A-11R-2315-07	B3GNT4|79369	2.7686
TCGA-KM-8476-01A-11R-2315-07	B3GNT5|84002	225.6446
TCGA-KM-8476-01A-11R-2315-07	B3GNT6|192134	0
TCGA-KM-8476-01A-11R-2315-07	B3GNT7|93010	44.2983
TCGA-KM-8476-01A-11R-2315-07	B3GNT8|374907	179.2698
TCGA-KM-8476-01A-11R-2315-07	B3GNT9|84752	454.9438
TCGA-KM-8476-01A-11R-2315-07	B3GNTL1|146712	46.5478
TCGA-KM-8476-01A-11R-2315-07	B4GALNT1|2583	8.9981
TCGA-KM-8476-01A-11R-2315-07	B4GALNT2|124872	44.2983
TCGA-KM-8476-01A-11R-2315-07	B4GALNT3|283358	471.3618
TCGA-KM-8476-01A-11R-2315-07	B4GALNT4|338707	0
TCGA-KM-8476-01A-11R-2315-07	B4GALT1|2683	2453.7117
TCGA-KM-8476-01A-11R-2315-07	B4GALT2|8704	1242.4295
TCGA-KM-8476-01A-11R-2315-07	B4GALT3|8703	762.0696
TCGA-KM-8476-01A-11R-2315-07	B4GALT4|8702	456.1343
TCGA-KM-8476-01A-11R-2315-07	B4GALT5|9334	377.2279
TCGA-KM-8476-01A-11R-2315-07	B4GALT6|9331	692.1613
TCGA-KM-8476-01A-11R-2315-07	B4GALT7|11285	2522.9278
TCGA-KM-8476-01A-11R-2315-07	B9D1|27077	175.1168
TCGA-KM-8476-01A-11R-2315-07	B9D2|80776	112.8223
TCGA-KM-8476-01A-11R-2315-07	BAALC|79870	64.371
TCGA-KM-8476-01A-11R-2315-07	BAAT|570	5.5373
TCGA-KM-8476-01A-11R-2315-07	BACE1|23621	1097.0756
TCGA-KM-8476-01A-11R-2315-07	BACE2|25825	9390.552
TCGA-KM-8476-01A-11R-2315-07	BACH1|571	699.775
TCGA-KM-8476-01A-11R-2315-07	BACH2|60468	58.1415
TCGA-KM-8476-01A-11R-2315-07	BAD|572	1867.811
TCGA-KM-8476-01A-11R-2315-07	BAG1|573	9437.5013
TCGA-KM-8476-01A-11R-2315-07	BAG2|9532	44.2983
TCGA-KM-8476-01A-11R-2315-07	BAG3|9531	1115.0718
TCGA-KM-8476-01A-11R-2315-07	BAG4|9530	30.4551
TCGA-KM-8476-01A-11R-2315-07	BAG5|9529	1488.8389
TCGA-KM-8476-01A-11R-2315-07	BAGE2|85319	2.5748
TCGA-KM-8476-01A-11R-2315-07	BAGE|574	.6922
TCGA-KM-8476-01A-11R-2315-07	BAHCC1|57597	573.8017
TCGA-KM-8476-01A-11R-2315-07	BAHD1|22893	1614.8123
TCGA-KM-8476-01A-11R-2315-07	BAI1|575	3.4608
TCGA-KM-8476-01A-11R-2315-07	BAI2|576	27.6865
TCGA-KM-8476-01A-11R-2315-07	BAI3|577	6.2295
TCGA-KM-8476-01A-11R-2315-07	BAIAP2L1|55971	2818.4807
TCGA-KM-8476-01A-11R-2315-07	BAIAP2L2|80115	19.3805
TCGA-KM-8476-01A-11R-2315-07	BAIAP2|10458	159.8893
TCGA-KM-8476-01A-11R-2315-07	BAIAP3|8938	668.7801
TCGA-KM-8476-01A-11R-2315-07	BAK1|578	902.5783
TCGA-KM-8476-01A-11R-2315-07	BAMBI|25805	33.2237
TCGA-KM-8476-01A-11R-2315-07	BANF1|8815	4634.7119
TCGA-KM-8476-01A-11R-2315-07	BANF2|140836	0
TCGA-KM-8476-01A-11R-2315-07	BANK1|55024	48.4513
TCGA-KM-8476-01A-11R-2315-07	BANP|54971	126.6655
TCGA-KM-8476-01A-11R-2315-07	BAP1|8314	5160.7545
TCGA-KM-8476-01A-11R-2315-07	BARD1|580	0
TCGA-KM-8476-01A-11R-2315-07	BARHL1|56751	0
TCGA-KM-8476-01A-11R-2315-07	BARHL2|343472	0
TCGA-KM-8476-01A-11R-2315-07	BARX1|56033	1.3843
TCGA-KM-8476-01A-11R-2315-07	BARX2|8538	230.4897
TCGA-KM-8476-01A-11R-2315-07	BASE|317716	.6922
TCGA-KM-8476-01A-11R-2315-07	BASP1|10409	544.7309
TCGA-KM-8476-01A-11R-2315-07	BAT1|7919	3355.5979
TCGA-KM-8476-01A-11R-2315-07	BAT2L1|84726	3577.5463
TCGA-KM-8476-01A-11R-2315-07	BAT2L2|23215	1081.1559
TCGA-KM-8476-01A-11R-2315-07	BAT2|7916	4038.761
TCGA-KM-8476-01A-11R-2315-07	BAT3|7917	4519.8131
TCGA-KM-8476-01A-11R-2315-07	BAT4|7918	510.815
TCGA-KM-8476-01A-11R-2315-07	BAT5|7920	773.1441
TCGA-KM-8476-01A-11R-2315-07	BATF2|116071	74.7534
TCGA-KM-8476-01A-11R-2315-07	BATF3|55509	13.8432
TCGA-KM-8476-01A-11R-2315-07	BATF|10538	15.2275
TCGA-KM-8476-01A-11R-2315-07	BAX|581	604.2568
TCGA-KM-8476-01A-11R-2315-07	BAZ1A|11177	198.6503
TCGA-KM-8476-01A-11R-2315-07	BAZ1B|9031	1424.4679
TCGA-KM-8476-01A-11R-2315-07	BAZ2A|11176	2000.7683
TCGA-KM-8476-01A-11R-2315-07	BAZ2B|29994	365.9387
TCGA-KM-8476-01A-11R-2315-07	BBC3|27113	779.3736
TCGA-KM-8476-01A-11R-2315-07	BBOX1|8424	1.3843
TCGA-KM-8476-01A-11R-2315-07	BBS10|79738	233.9505
TCGA-KM-8476-01A-11R-2315-07	BBS12|166379	118.3596
TCGA-KM-8476-01A-11R-2315-07	BBS1|582	1182.2115
TCGA-KM-8476-01A-11R-2315-07	BBS2|583	933.7256
TCGA-KM-8476-01A-11R-2315-07	BBS4|585	302.4745
TCGA-KM-8476-01A-11R-2315-07	BBS5|129880	173.7325
TCGA-KM-8476-01A-11R-2315-07	BBS7|55212	277.5567
TCGA-KM-8476-01A-11R-2315-07	BBS9|27241	146.7382
TCGA-KM-8476-01A-11R-2315-07	BBX|56987	2025.2639
TCGA-KM-8476-01A-11R-2315-07	BCAM|4059	6005.1912
TCGA-KM-8476-01A-11R-2315-07	BCAN|63827	7.6138
TCGA-KM-8476-01A-11R-2315-07	BCAP29|55973	719.1556
TCGA-KM-8476-01A-11R-2315-07	BCAP31|10134	8692.8534
TCGA-KM-8476-01A-11R-2315-07	BCAR1|9564	7262.1561
TCGA-KM-8476-01A-11R-2315-07	BCAR3|8412	975.2552
TCGA-KM-8476-01A-11R-2315-07	BCAR4|400500	0
TCGA-KM-8476-01A-11R-2315-07	BCAS1|8537	2.7686
TCGA-KM-8476-01A-11R-2315-07	BCAS2|10286	438.5049
TCGA-KM-8476-01A-11R-2315-07	BCAS3|54828	344.6963
TCGA-KM-8476-01A-11R-2315-07	BCAS4|55653	1551.8256
TCGA-KM-8476-01A-11R-2315-07	BCAT1|586	573.1095
TCGA-KM-8476-01A-11R-2315-07	BCAT2|587	1982.3499
TCGA-KM-8476-01A-11R-2315-07	BCCIP|56647	823.3951
TCGA-KM-8476-01A-11R-2315-07	BCDIN3D|144233	215.629
TCGA-KM-8476-01A-11R-2315-07	BCHE|590	7.6138
TCGA-KM-8476-01A-11R-2315-07	BCKDHA|593	2716.733
TCGA-KM-8476-01A-11R-2315-07	BCKDHB|594	843.7446
TCGA-KM-8476-01A-11R-2315-07	BCKDK|10295	1061.0832
TCGA-KM-8476-01A-11R-2315-07	BCL10|8915	277.5567
TCGA-KM-8476-01A-11R-2315-07	BCL11A|53335	5.5373
TCGA-KM-8476-01A-11R-2315-07	BCL11B|64919	2.0765
TCGA-KM-8476-01A-11R-2315-07	BCL2A1|597	39.4532
TCGA-KM-8476-01A-11R-2315-07	BCL2L10|10017	58.1415
TCGA-KM-8476-01A-11R-2315-07	BCL2L11|10018	234.6427
TCGA-KM-8476-01A-11R-2315-07	BCL2L12|83596	204.7413
TCGA-KM-8476-01A-11R-2315-07	BCL2L13|23786	3336.9095
TCGA-KM-8476-01A-11R-2315-07	BCL2L14|79370	.6922
TCGA-KM-8476-01A-11R-2315-07	BCL2L15|440603	0
TCGA-KM-8476-01A-11R-2315-07	BCL2L1|598	11716.906
TCGA-KM-8476-01A-11R-2315-07	BCL2L2|599	3023.2843
TCGA-KM-8476-01A-11R-2315-07	BCL2|596	2209.3788
TCGA-KM-8476-01A-11R-2315-07	BCL3|602	424.2949
TCGA-KM-8476-01A-11R-2315-07	BCL6B|255877	204.1876
TCGA-KM-8476-01A-11R-2315-07	BCL6|604	685.2397
TCGA-KM-8476-01A-11R-2315-07	BCL7A|605	1247.9668
TCGA-KM-8476-01A-11R-2315-07	BCL7B|9275	2713.2722
TCGA-KM-8476-01A-11R-2315-07	BCL7C|9274	1481.2251
TCGA-KM-8476-01A-11R-2315-07	BCL8|606	4.153
TCGA-KM-8476-01A-11R-2315-07	BCL9L|283149	892.888
TCGA-KM-8476-01A-11R-2315-07	BCL9|607	517.7366
TCGA-KM-8476-01A-11R-2315-07	BCLAF1|9774	1392.6285
TCGA-KM-8476-01A-11R-2315-07	BCMO1|53630	.6922
TCGA-KM-8476-01A-11R-2315-07	BCO2|83875	402.1457
TCGA-KM-8476-01A-11R-2315-07	BCORL1|63035	193.113
TCGA-KM-8476-01A-11R-2315-07	BCORL2|286554	0
TCGA-KM-8476-01A-11R-2315-07	BCOR|54880	421.5262
TCGA-KM-8476-01A-11R-2315-07	BCR|613	3579.8581
TCGA-KM-8476-01A-11R-2315-07	BCS1L|617	475.5148
TCGA-KM-8476-01A-11R-2315-07	BCYRN1|618	0
TCGA-KM-8476-01A-11R-2315-07	BDH1|622	2002.4226
TCGA-KM-8476-01A-11R-2315-07	BDH2|56898	1596.1239
TCGA-KM-8476-01A-11R-2315-07	BDKRB1|623	944.8001
TCGA-KM-8476-01A-11R-2315-07	BDKRB2|624	3024.0526
TCGA-KM-8476-01A-11R-2315-07	BDNFOS|497258	103.8934
TCGA-KM-8476-01A-11R-2315-07	BDNF|627	13.0818
TCGA-KM-8476-01A-11R-2315-07	BDP1|55814	591.1057
TCGA-KM-8476-01A-11R-2315-07	BEAN|146227	23.5335
TCGA-KM-8476-01A-11R-2315-07	BECN1|8678	772.1613
TCGA-KM-8476-01A-11R-2315-07	BEGAIN|57596	15.2275
TCGA-KM-8476-01A-11R-2315-07	BEND2|139105	0
TCGA-KM-8476-01A-11R-2315-07	BEND3|57673	49.8356
TCGA-KM-8476-01A-11R-2315-07	BEND4|389206	.6922
TCGA-KM-8476-01A-11R-2315-07	BEND5|79656	84.4437
TCGA-KM-8476-01A-11R-2315-07	BEND6|221336	6.9216
TCGA-KM-8476-01A-11R-2315-07	BEND7|222389	231.874
TCGA-KM-8476-01A-11R-2315-07	BEST1|7439	78.2281
TCGA-KM-8476-01A-11R-2315-07	BEST2|54831	1.3843
TCGA-KM-8476-01A-11R-2315-07	BEST3|144453	1.3843
TCGA-KM-8476-01A-11R-2315-07	BEST4|266675	0
TCGA-KM-8476-01A-11R-2315-07	BET1L|51272	3045.5096
TCGA-KM-8476-01A-11R-2315-07	BET1|10282	980.7925
TCGA-KM-8476-01A-11R-2315-07	BET3L|100128327	0
TCGA-KM-8476-01A-11R-2315-07	BEX1|55859	204.1876
TCGA-KM-8476-01A-11R-2315-07	BEX2|84707	1810.0017
TCGA-KM-8476-01A-11R-2315-07	BEX4|56271	3793.0438
TCGA-KM-8476-01A-11R-2315-07	BEX5|340542	888.0429
TCGA-KM-8476-01A-11R-2315-07	BEYLA|497634	0
TCGA-KM-8476-01A-11R-2315-07	BFAR|51283	2171.3099
TCGA-KM-8476-01A-11R-2315-07	BFSP1|631	8.3059
TCGA-KM-8476-01A-11R-2315-07	BFSP2|8419	36.6845
TCGA-KM-8476-01A-11R-2315-07	BGLAP|632	110.8289
TCGA-KM-8476-01A-11R-2315-07	BGN|633	3159.0241
TCGA-KM-8476-01A-11R-2315-07	BHLHA15|168620	0
TCGA-KM-8476-01A-11R-2315-07	BHLHB9|80823	92.0574
TCGA-KM-8476-01A-11R-2315-07	BHLHE22|27319	6.2295
TCGA-KM-8476-01A-11R-2315-07	BHLHE23|128408	0
TCGA-KM-8476-01A-11R-2315-07	BHLHE40|8553	7017.8232
TCGA-KM-8476-01A-11R-2315-07	BHLHE41|79365	91.3653
TCGA-KM-8476-01A-11R-2315-07	BHMT2|23743	134.2793
TCGA-KM-8476-01A-11R-2315-07	BHMT|635	3.4608
TCGA-KM-8476-01A-11R-2315-07	BICC1|80114	2.0765
TCGA-KM-8476-01A-11R-2315-07	BICD1|636	24.9178
TCGA-KM-8476-01A-11R-2315-07	BICD2|23299	653.4002
TCGA-KM-8476-01A-11R-2315-07	BID|637	413.2203
TCGA-KM-8476-01A-11R-2315-07	BIK|638	34.6081
TCGA-KM-8476-01A-11R-2315-07	BIN1|274	273.4037
TCGA-KM-8476-01A-11R-2315-07	BIN2|51411	200.7268
TCGA-KM-8476-01A-11R-2315-07	BIN3|55909	538.5015
TCGA-KM-8476-01A-11R-2315-07	BIRC2|329	717.7712
TCGA-KM-8476-01A-11R-2315-07	BIRC3|330	87.9045
TCGA-KM-8476-01A-11R-2315-07	BIRC5|332	17.7955
TCGA-KM-8476-01A-11R-2315-07	BIRC6|57448	668.6278
TCGA-KM-8476-01A-11R-2315-07	BIRC7|79444	11.7667
TCGA-KM-8476-01A-11R-2315-07	BIRC8|112401	0
TCGA-KM-8476-01A-11R-2315-07	BIVM|54841	264.4056
TCGA-KM-8476-01A-11R-2315-07	BLCAP|10904	6735.4214
TCGA-KM-8476-01A-11R-2315-07	BLID|414899	0
TCGA-KM-8476-01A-11R-2315-07	BLK|640	0
TCGA-KM-8476-01A-11R-2315-07	BLMH|642	255.4075
TCGA-KM-8476-01A-11R-2315-07	BLM|641	7.6138
TCGA-KM-8476-01A-11R-2315-07	BLNK|29760	926.1118
TCGA-KM-8476-01A-11R-2315-07	BLOC1S1|2647	8465.8038
TCGA-KM-8476-01A-11R-2315-07	BLOC1S2|282991	561.3428
TCGA-KM-8476-01A-11R-2315-07	BLOC1S3|388552	485.8972
TCGA-KM-8476-01A-11R-2315-07	BLVRA|644	626.406
TCGA-KM-8476-01A-11R-2315-07	BLVRB|645	2746.4959
TCGA-KM-8476-01A-11R-2315-07	BLZF1|8548	186.1914
TCGA-KM-8476-01A-11R-2315-07	BMF|90427	1644.5752
TCGA-KM-8476-01A-11R-2315-07	BMI1|648	829.5207
TCGA-KM-8476-01A-11R-2315-07	BMP10|27302	0
TCGA-KM-8476-01A-11R-2315-07	BMP15|9210	0
TCGA-KM-8476-01A-11R-2315-07	BMP1|649	179.2698
TCGA-KM-8476-01A-11R-2315-07	BMP2K|55589	290.7077
TCGA-KM-8476-01A-11R-2315-07	BMP2|650	421.5262
TCGA-KM-8476-01A-11R-2315-07	BMP3|651	0
TCGA-KM-8476-01A-11R-2315-07	BMP4|652	72.6769
TCGA-KM-8476-01A-11R-2315-07	BMP5|653	0
TCGA-KM-8476-01A-11R-2315-07	BMP6|654	76.2693
TCGA-KM-8476-01A-11R-2315-07	BMP7|655	0
TCGA-KM-8476-01A-11R-2315-07	BMP8A|353500	37.3767
TCGA-KM-8476-01A-11R-2315-07	BMP8B|656	4.153
TCGA-KM-8476-01A-11R-2315-07	BMPER|168667	3.4608
TCGA-KM-8476-01A-11R-2315-07	BMPR1A|657	212.4935
TCGA-KM-8476-01A-11R-2315-07	BMPR1B|658	4124.589
TCGA-KM-8476-01A-11R-2315-07	BMPR2|659	1007.7868
TCGA-KM-8476-01A-11R-2315-07	BMS1P4|729096	6.9216
TCGA-KM-8476-01A-11R-2315-07	BMS1P5|399761	32.5316
TCGA-KM-8476-01A-11R-2315-07	BMS1|9790	631.2511
TCGA-KM-8476-01A-11R-2315-07	BMX|660	10.3824
TCGA-KM-8476-01A-11R-2315-07	BNC1|646	1.3843
TCGA-KM-8476-01A-11R-2315-07	BNC2|54796	92.0574
TCGA-KM-8476-01A-11R-2315-07	BNIP1|662	433.9851
TCGA-KM-8476-01A-11R-2315-07	BNIP2|663	415.9889
TCGA-KM-8476-01A-11R-2315-07	BNIP3L|665	473.4383
TCGA-KM-8476-01A-11R-2315-07	BNIP3|664	679.0102
TCGA-KM-8476-01A-11R-2315-07	BNIPL|149428	7.6138
TCGA-KM-8476-01A-11R-2315-07	BOC|91653	159.1971
TCGA-KM-8476-01A-11R-2315-07	BOD1L|259282	996.7122
TCGA-KM-8476-01A-11R-2315-07	BOD1|91272	948.9531
TCGA-KM-8476-01A-11R-2315-07	BOK|666	38.761
TCGA-KM-8476-01A-11R-2315-07	BOLA1|51027	581.4155
TCGA-KM-8476-01A-11R-2315-07	BOLA2|552900	1956.7538
TCGA-KM-8476-01A-11R-2315-07	BOLA3|388962	629.1746
TCGA-KM-8476-01A-11R-2315-07	BOLL|66037	0
TCGA-KM-8476-01A-11R-2315-07	BOP1|23246	45.6826
TCGA-KM-8476-01A-11R-2315-07	BPESC1|60467	0
TCGA-KM-8476-01A-11R-2315-07	BPGM|669	2722.9625
TCGA-KM-8476-01A-11R-2315-07	BPHL|670	156.4284
TCGA-KM-8476-01A-11R-2315-07	BPIL1|80341	0
TCGA-KM-8476-01A-11R-2315-07	BPIL2|254240	0
TCGA-KM-8476-01A-11R-2315-07	BPIL3|128859	0
TCGA-KM-8476-01A-11R-2315-07	BPI|671	.6922
TCGA-KM-8476-01A-11R-2315-07	BPNT1|10380	204.1876
TCGA-KM-8476-01A-11R-2315-07	BPTF|2186	490.7423
TCGA-KM-8476-01A-11R-2315-07	BPY2|9083	0
TCGA-KM-8476-01A-11R-2315-07	BRAF|673	179.2698
TCGA-KM-8476-01A-11R-2315-07	BRAP|8315	712.234
TCGA-KM-8476-01A-11R-2315-07	BRCA1|672	18.6884
TCGA-KM-8476-01A-11R-2315-07	BRCA2|675	3.4608
TCGA-KM-8476-01A-11R-2315-07	BRCC3|79184	370.9984
TCGA-KM-8476-01A-11R-2315-07	BRD1|23774	834.7465
TCGA-KM-8476-01A-11R-2315-07	BRD2|6046	3602.6994
TCGA-KM-8476-01A-11R-2315-07	BRD3|8019	843.5369
TCGA-KM-8476-01A-11R-2315-07	BRD4|23476	1906.2121
TCGA-KM-8476-01A-11R-2315-07	BRD7P3|23629	0
TCGA-KM-8476-01A-11R-2315-07	BRD7|29117	1324.7967
TCGA-KM-8476-01A-11R-2315-07	BRD8|10902	465.1324
TCGA-KM-8476-01A-11R-2315-07	BRD9|65980	1130.2994
TCGA-KM-8476-01A-11R-2315-07	BRDT|676	0
TCGA-KM-8476-01A-11R-2315-07	BREA2|286076	1.3843
TCGA-KM-8476-01A-11R-2315-07	BRE|9577	523.9661
TCGA-KM-8476-01A-11R-2315-07	BRF1|2972	1235.5079
TCGA-KM-8476-01A-11R-2315-07	BRF2|55290	267.1743
TCGA-KM-8476-01A-11R-2315-07	BRI3BP|140707	274.788
TCGA-KM-8476-01A-11R-2315-07	BRI3|25798	6619.8304
TCGA-KM-8476-01A-11R-2315-07	BRIP1|83990	.6922
TCGA-KM-8476-01A-11R-2315-07	BRIX1|55299	568.2644
TCGA-KM-8476-01A-11R-2315-07	BRMS1L|84312	143.9695
TCGA-KM-8476-01A-11R-2315-07	BRMS1|25855	2169.9256
TCGA-KM-8476-01A-11R-2315-07	BRP44L|51660	5038.2419
TCGA-KM-8476-01A-11R-2315-07	BRP44|25874	1189.8252
TCGA-KM-8476-01A-11R-2315-07	BRPF1|7862	626.406
TCGA-KM-8476-01A-11R-2315-07	BRPF3|27154	1027.8595
TCGA-KM-8476-01A-11R-2315-07	BRS3|680	0
TCGA-KM-8476-01A-11R-2315-07	BRSK1|84446	3.4608
TCGA-KM-8476-01A-11R-2315-07	BRSK2|9024	6.2295
TCGA-KM-8476-01A-11R-2315-07	BRWD1|54014	373.7671
TCGA-KM-8476-01A-11R-2315-07	BRWD3|254065	391.0711
TCGA-KM-8476-01A-11R-2315-07	BSCL2|26580	3035.5079
TCGA-KM-8476-01A-11R-2315-07	BSDC1|55108	1827.9979
TCGA-KM-8476-01A-11R-2315-07	BSG|682	115988.9254
TCGA-KM-8476-01A-11R-2315-07	BSND|7809	2326.354
TCGA-KM-8476-01A-11R-2315-07	BSN|8927	688.0083
TCGA-KM-8476-01A-11R-2315-07	BSPH1|100131137	0
TCGA-KM-8476-01A-11R-2315-07	BSPRY|54836	870.0467
TCGA-KM-8476-01A-11R-2315-07	BST1|683	20.7648
TCGA-KM-8476-01A-11R-2315-07	BST2|684	381.3809
TCGA-KM-8476-01A-11R-2315-07	BSX|390259	0
TCGA-KM-8476-01A-11R-2315-07	BTAF1|9044	840.2838
TCGA-KM-8476-01A-11R-2315-07	BTBD10|84280	355.7709
TCGA-KM-8476-01A-11R-2315-07	BTBD11|121551	8.3059
TCGA-KM-8476-01A-11R-2315-07	BTBD12|84464	289.3234
TCGA-KM-8476-01A-11R-2315-07	BTBD16|118663	0
TCGA-KM-8476-01A-11R-2315-07	BTBD17|388419	0
TCGA-KM-8476-01A-11R-2315-07	BTBD18|643376	2.7686
TCGA-KM-8476-01A-11R-2315-07	BTBD19|149478	3.4608
TCGA-KM-8476-01A-11R-2315-07	BTBD1|53339	1767.7799
TCGA-KM-8476-01A-11R-2315-07	BTBD2|55643	3103.6512
TCGA-KM-8476-01A-11R-2315-07	BTBD3|22903	1409.9325
TCGA-KM-8476-01A-11R-2315-07	BTBD6|90135	5033.3968
TCGA-KM-8476-01A-11R-2315-07	BTBD7|55727	722.6164
TCGA-KM-8476-01A-11R-2315-07	BTBD8|284697	0
TCGA-KM-8476-01A-11R-2315-07	BTBD9|114781	908.8078
TCGA-KM-8476-01A-11R-2315-07	BTC|685	20.0727
TCGA-KM-8476-01A-11R-2315-07	BTD|686	304.551
TCGA-KM-8476-01A-11R-2315-07	BTF3L1|690	0
TCGA-KM-8476-01A-11R-2315-07	BTF3L4|91408	541.9623
TCGA-KM-8476-01A-11R-2315-07	BTF3|689	9338.6399
TCGA-KM-8476-01A-11R-2315-07	BTG1|694	2129.0881
TCGA-KM-8476-01A-11R-2315-07	BTG2|7832	723.3085
TCGA-KM-8476-01A-11R-2315-07	BTG3|10950	2890.4655
TCGA-KM-8476-01A-11R-2315-07	BTG4|54766	0
TCGA-KM-8476-01A-11R-2315-07	BTK|695	36.6845
TCGA-KM-8476-01A-11R-2315-07	BTLA|151888	.6922
TCGA-KM-8476-01A-11R-2315-07	BTN1A1|696	0
TCGA-KM-8476-01A-11R-2315-07	BTN2A1|11120	305.9353
TCGA-KM-8476-01A-11R-2315-07	BTN2A2|10385	134.9714
TCGA-KM-8476-01A-11R-2315-07	BTN2A3|54718	14.5354
TCGA-KM-8476-01A-11R-2315-07	BTN3A1|11119	235.3348
TCGA-KM-8476-01A-11R-2315-07	BTN3A2|11118	470.6697
TCGA-KM-8476-01A-11R-2315-07	BTN3A3|10384	215.9543
TCGA-KM-8476-01A-11R-2315-07	BTNL2|56244	0
TCGA-KM-8476-01A-11R-2315-07	BTNL3|10917	0
TCGA-KM-8476-01A-11R-2315-07	BTNL8|79908	3.4608
TCGA-KM-8476-01A-11R-2315-07	BTNL9|153579	357.1552
TCGA-KM-8476-01A-11R-2315-07	BTRC|8945	274.0959
TCGA-KM-8476-01A-11R-2315-07	BUB1B|701	21.457
TCGA-KM-8476-01A-11R-2315-07	BUB1|699	17.304
TCGA-KM-8476-01A-11R-2315-07	BUB3|9184	690.777
TCGA-KM-8476-01A-11R-2315-07	BUD13|84811	339.159
TCGA-KM-8476-01A-11R-2315-07	BUD31|8896	2829.9152
TCGA-KM-8476-01A-11R-2315-07	BVES|11149	15.9197
TCGA-KM-8476-01A-11R-2315-07	BYSL|705	139.8166
TCGA-KM-8476-01A-11R-2315-07	BZRAP1|9256	135.6636
TCGA-KM-8476-01A-11R-2315-07	BZW1|9689	1290.8808
TCGA-KM-8476-01A-11R-2315-07	BZW2|28969	659.6297
TCGA-KM-8476-01A-11R-2315-07	C10orf105|414152	2.0765
TCGA-KM-8476-01A-11R-2315-07	C10orf107|219621	3.4608
TCGA-KM-8476-01A-11R-2315-07	C10orf108|414235	190.3444
TCGA-KM-8476-01A-11R-2315-07	C10orf10|11067	1610.6593
TCGA-KM-8476-01A-11R-2315-07	C10orf110|55853	8.2506
TCGA-KM-8476-01A-11R-2315-07	C10orf111|221060	5.5373
TCGA-KM-8476-01A-11R-2315-07	C10orf113|387638	0
TCGA-KM-8476-01A-11R-2315-07	C10orf114|399726	14.5354
TCGA-KM-8476-01A-11R-2315-07	C10orf116|10974	894.6254
TCGA-KM-8476-01A-11R-2315-07	C10orf118|55088	174.4246
TCGA-KM-8476-01A-11R-2315-07	C10orf119|79892	337.7747
TCGA-KM-8476-01A-11R-2315-07	C10orf11|83938	407.683
TCGA-KM-8476-01A-11R-2315-07	C10orf120|399814	0
TCGA-KM-8476-01A-11R-2315-07	C10orf122|387718	0
TCGA-KM-8476-01A-11R-2315-07	C10orf125|282969	43.6062
TCGA-KM-8476-01A-11R-2315-07	C10orf128|170371	4.8451
TCGA-KM-8476-01A-11R-2315-07	C10orf129|142827	15.2275
TCGA-KM-8476-01A-11R-2315-07	C10orf12|26148	22.3222
TCGA-KM-8476-01A-11R-2315-07	C10orf131|100127889	0
TCGA-KM-8476-01A-11R-2315-07	C10orf137|26098	120.4361
TCGA-KM-8476-01A-11R-2315-07	C10orf140|387640	4.153
TCGA-KM-8476-01A-11R-2315-07	C10orf18|54906	467.901
TCGA-KM-8476-01A-11R-2315-07	C10orf25|220979	35.3002
TCGA-KM-8476-01A-11R-2315-07	C10orf26|54838	2626.9389
TCGA-KM-8476-01A-11R-2315-07	C10orf27|219793	4.8451
TCGA-KM-8476-01A-11R-2315-07	C10orf28|27291	634.0197
TCGA-KM-8476-01A-11R-2315-07	C10orf2|56652	96.9026
TCGA-KM-8476-01A-11R-2315-07	C10orf32|119032	542.6544
TCGA-KM-8476-01A-11R-2315-07	C10orf35|219738	166.1187
TCGA-KM-8476-01A-11R-2315-07	C10orf40|283025	0
TCGA-KM-8476-01A-11R-2315-07	C10orf41|100131213	601.4881
TCGA-KM-8476-01A-11R-2315-07	C10orf46|143384	885.2743
TCGA-KM-8476-01A-11R-2315-07	C10orf47|254427	24.9178
TCGA-KM-8476-01A-11R-2315-07	C10orf4|118924	205.5719
TCGA-KM-8476-01A-11R-2315-07	C10orf50|645528	0
TCGA-KM-8476-01A-11R-2315-07	C10orf53|282966	0
TCGA-KM-8476-01A-11R-2315-07	C10orf54|64115	283.7861
TCGA-KM-8476-01A-11R-2315-07	C10orf55|414236	2.4779
TCGA-KM-8476-01A-11R-2315-07	C10orf57|80195	224.2603
TCGA-KM-8476-01A-11R-2315-07	C10orf58|84293	1979.5812
TCGA-KM-8476-01A-11R-2315-07	C10orf62|414157	2.0765
TCGA-KM-8476-01A-11R-2315-07	C10orf67|256815	1.3843
TCGA-KM-8476-01A-11R-2315-07	C10orf68|79741	6.2295
TCGA-KM-8476-01A-11R-2315-07	C10orf71|118461	0
TCGA-KM-8476-01A-11R-2315-07	C10orf72|196740	133.5871
TCGA-KM-8476-01A-11R-2315-07	C10orf75|90271	434.6773
TCGA-KM-8476-01A-11R-2315-07	C10orf76|79591	384.8417
TCGA-KM-8476-01A-11R-2315-07	C10orf78|119392	60.218
TCGA-KM-8476-01A-11R-2315-07	C10orf79|80217	6.9216
TCGA-KM-8476-01A-11R-2315-07	C10orf81|79949	1.3843
TCGA-KM-8476-01A-11R-2315-07	C10orf82|143379	4.153
TCGA-KM-8476-01A-11R-2315-07	C10orf84|63877	431.9086
TCGA-KM-8476-01A-11R-2315-07	C10orf88|80007	137.0479
TCGA-KM-8476-01A-11R-2315-07	C10orf90|118611	0
TCGA-KM-8476-01A-11R-2315-07	C10orf91|170393	.6922
TCGA-KM-8476-01A-11R-2315-07	C10orf93|255352	0
TCGA-KM-8476-01A-11R-2315-07	C10orf95|79946	28.0741
TCGA-KM-8476-01A-11R-2315-07	C10orf96|374355	0
TCGA-KM-8476-01A-11R-2315-07	C10orf99|387695	0
TCGA-KM-8476-01A-11R-2315-07	C11orf10|746	2071.6387
TCGA-KM-8476-01A-11R-2315-07	C11orf16|56673	1.3843
TCGA-KM-8476-01A-11R-2315-07	C11orf17|56672	514.968
TCGA-KM-8476-01A-11R-2315-07	C11orf1|64776	868.6347
TCGA-KM-8476-01A-11R-2315-07	C11orf20|25858	15.9197
TCGA-KM-8476-01A-11R-2315-07	C11orf21|29125	1.3843
TCGA-KM-8476-01A-11R-2315-07	C11orf24|53838	709.4653
TCGA-KM-8476-01A-11R-2315-07	C11orf2|738	5830.0744
TCGA-KM-8476-01A-11R-2315-07	C11orf30|56946	188.2679
TCGA-KM-8476-01A-11R-2315-07	C11orf31|280636	2753.4175
TCGA-KM-8476-01A-11R-2315-07	C11orf34|349633	1.3843
TCGA-KM-8476-01A-11R-2315-07	C11orf35|256329	414.8745
TCGA-KM-8476-01A-11R-2315-07	C11orf36|283303	0
TCGA-KM-8476-01A-11R-2315-07	C11orf40|143501	0
TCGA-KM-8476-01A-11R-2315-07	C11orf41|25758	179.2698
TCGA-KM-8476-01A-11R-2315-07	C11orf42|160298	1.3843
TCGA-KM-8476-01A-11R-2315-07	C11orf45|219833	2.0765
TCGA-KM-8476-01A-11R-2315-07	C11orf46|120534	876.2762
TCGA-KM-8476-01A-11R-2315-07	C11orf48|79081	777.9339
TCGA-KM-8476-01A-11R-2315-07	C11orf49|79096	684.5475
TCGA-KM-8476-01A-11R-2315-07	C11orf51|25906	2171.8706
TCGA-KM-8476-01A-11R-2315-07	C11orf52|91894	429.8322
TCGA-KM-8476-01A-11R-2315-07	C11orf53|341032	2.7686
TCGA-KM-8476-01A-11R-2315-07	C11orf54|28970	1038.2419
TCGA-KM-8476-01A-11R-2315-07	C11orf57|55216	793.2168
TCGA-KM-8476-01A-11R-2315-07	C11orf58|10944	3136.1827
TCGA-KM-8476-01A-11R-2315-07	C11orf59|55004	5355.9439
TCGA-KM-8476-01A-11R-2315-07	C11orf61|79684	260.2526
TCGA-KM-8476-01A-11R-2315-07	C11orf63|79864	70.6004
TCGA-KM-8476-01A-11R-2315-07	C11orf64|283197	0
TCGA-KM-8476-01A-11R-2315-07	C11orf65|160140	13.1511
TCGA-KM-8476-01A-11R-2315-07	C11orf66|220004	78.9064
TCGA-KM-8476-01A-11R-2315-07	C11orf67|28971	793.909
TCGA-KM-8476-01A-11R-2315-07	C11orf68|83638	2261.2909
TCGA-KM-8476-01A-11R-2315-07	C11orf70|85016	3.4608
TCGA-KM-8476-01A-11R-2315-07	C11orf71|54494	956.5669
TCGA-KM-8476-01A-11R-2315-07	C11orf73|51501	608.4098
TCGA-KM-8476-01A-11R-2315-07	C11orf74|119710	245.0251
TCGA-KM-8476-01A-11R-2315-07	C11orf75|56935	358.5395
TCGA-KM-8476-01A-11R-2315-07	C11orf80|79703	829.2092
TCGA-KM-8476-01A-11R-2315-07	C11orf82|220042	10.3824
TCGA-KM-8476-01A-11R-2315-07	C11orf83|790955	1796.8507
TCGA-KM-8476-01A-11R-2315-07	C11orf84|144097	353.6944
TCGA-KM-8476-01A-11R-2315-07	C11orf85|283129	2.7686
TCGA-KM-8476-01A-11R-2315-07	C11orf86|254439	0
TCGA-KM-8476-01A-11R-2315-07	C11orf87|399947	1.3843
TCGA-KM-8476-01A-11R-2315-07	C11orf88|399949	3.4608
TCGA-KM-8476-01A-11R-2315-07	C11orf90|387804	0
TCGA-KM-8476-01A-11R-2315-07	C11orf92|399948	2025.167
TCGA-KM-8476-01A-11R-2315-07	C11orf93|120376	990.5797
TCGA-KM-8476-01A-11R-2315-07	C11orf94|143678	1.3843
TCGA-KM-8476-01A-11R-2315-07	C11orf95|65998	568.2644
TCGA-KM-8476-01A-11R-2315-07	C11orf9|745	20.0727
TCGA-KM-8476-01A-11R-2315-07	C12orf10|60314	2417.7193
TCGA-KM-8476-01A-11R-2315-07	C12orf11|55726	418.7576
TCGA-KM-8476-01A-11R-2315-07	C12orf12|196477	0
TCGA-KM-8476-01A-11R-2315-07	C12orf23|90488	1074.2343
TCGA-KM-8476-01A-11R-2315-07	C12orf24|29902	31.8394
TCGA-KM-8476-01A-11R-2315-07	C12orf26|84190	58.8337
TCGA-KM-8476-01A-11R-2315-07	C12orf27|283460	26.3021
TCGA-KM-8476-01A-11R-2315-07	C12orf29|91298	375.2068
TCGA-KM-8476-01A-11R-2315-07	C12orf32|83695	393.1476
TCGA-KM-8476-01A-11R-2315-07	C12orf34|84915	1840.4568
TCGA-KM-8476-01A-11R-2315-07	C12orf35|55196	321.855
TCGA-KM-8476-01A-11R-2315-07	C12orf36|283422	0
TCGA-KM-8476-01A-11R-2315-07	C12orf39|80763	85.1358
TCGA-KM-8476-01A-11R-2315-07	C12orf40|283461	0
TCGA-KM-8476-01A-11R-2315-07	C12orf41|54934	421.5262
TCGA-KM-8476-01A-11R-2315-07	C12orf42|374470	.6922
TCGA-KM-8476-01A-11R-2315-07	C12orf43|64897	337.0825
TCGA-KM-8476-01A-11R-2315-07	C12orf44|60673	2175.4629
TCGA-KM-8476-01A-11R-2315-07	C12orf45|121053	177.1933
TCGA-KM-8476-01A-11R-2315-07	C12orf47|51275	478.6157
TCGA-KM-8476-01A-11R-2315-07	C12orf48|55010	97.6916
TCGA-KM-8476-01A-11R-2315-07	C12orf49|79794	806.3679
TCGA-KM-8476-01A-11R-2315-07	C12orf4|57102	323.9315
TCGA-KM-8476-01A-11R-2315-07	C12orf50|160419	0
TCGA-KM-8476-01A-11R-2315-07	C12orf51|283450	887.3508
TCGA-KM-8476-01A-11R-2315-07	C12orf52|84934	568.2644
TCGA-KM-8476-01A-11R-2315-07	C12orf53|196500	14.5354
TCGA-KM-8476-01A-11R-2315-07	C12orf54|121273	0
TCGA-KM-8476-01A-11R-2315-07	C12orf56|115749	0
TCGA-KM-8476-01A-11R-2315-07	C12orf57|113246	1345.5615
TCGA-KM-8476-01A-11R-2315-07	C12orf59|120939	44.9905
TCGA-KM-8476-01A-11R-2315-07	C12orf5|57103	180.6541
TCGA-KM-8476-01A-11R-2315-07	C12orf60|144608	106.5928
TCGA-KM-8476-01A-11R-2315-07	C12orf61|283416	69.9083
TCGA-KM-8476-01A-11R-2315-07	C12orf62|84987	2907.7695
TCGA-KM-8476-01A-11R-2315-07	C12orf63|374467	0
TCGA-KM-8476-01A-11R-2315-07	C12orf65|91574	1070.7735
TCGA-KM-8476-01A-11R-2315-07	C12orf66|144577	124.589
TCGA-KM-8476-01A-11R-2315-07	C12orf68|387856	20.0727
TCGA-KM-8476-01A-11R-2315-07	C12orf69|440087	12.4589
TCGA-KM-8476-01A-11R-2315-07	C12orf70|341346	0
TCGA-KM-8476-01A-11R-2315-07	C12orf71|728858	.6922
TCGA-KM-8476-01A-11R-2315-07	C12orf72|254013	107.285
TCGA-KM-8476-01A-11R-2315-07	C12orf73|728568	355.7709
TCGA-KM-8476-01A-11R-2315-07	C12orf74|338809	0
TCGA-KM-8476-01A-11R-2315-07	C12orf75|387882	8253.331
TCGA-KM-8476-01A-11R-2315-07	C12orf76|400073	132.895
TCGA-KM-8476-01A-11R-2315-07	C12orf77|196415	2.7686
TCGA-KM-8476-01A-11R-2315-07	C13orf15|28984	2142.9313
TCGA-KM-8476-01A-11R-2315-07	C13orf16|121793	2.0765
TCGA-KM-8476-01A-11R-2315-07	C13orf18|80183	6.9216
TCGA-KM-8476-01A-11R-2315-07	C13orf1|57213	308.7039
TCGA-KM-8476-01A-11R-2315-07	C13orf23|80209	465.1324
TCGA-KM-8476-01A-11R-2315-07	C13orf26|122046	0
TCGA-KM-8476-01A-11R-2315-07	C13orf27|93081	83.0594
TCGA-KM-8476-01A-11R-2315-07	C13orf28|122258	0
TCGA-KM-8476-01A-11R-2315-07	C13orf29|283487	17.9962
TCGA-KM-8476-01A-11R-2315-07	C13orf30|144809	0
TCGA-KM-8476-01A-11R-2315-07	C13orf31|144811	88.5966
TCGA-KM-8476-01A-11R-2315-07	C13orf33|84935	31.8394
TCGA-KM-8476-01A-11R-2315-07	C13orf34|79866	12.7358
TCGA-KM-8476-01A-11R-2315-07	C13orf35|400165	0
TCGA-KM-8476-01A-11R-2315-07	C13orf36|400120	0
TCGA-KM-8476-01A-11R-2315-07	C13orf37|440145	242.2564
TCGA-KM-8476-01A-11R-2315-07	C13orf38|728591	4.8451
TCGA-KM-8476-01A-11R-2315-07	C13orf39|196541	1.3843
TCGA-KM-8476-01A-11R-2315-07	C14orf101|54916	616.7157
TCGA-KM-8476-01A-11R-2315-07	C14orf102|55051	331.5453
TCGA-KM-8476-01A-11R-2315-07	C14orf104|55172	230.4897
TCGA-KM-8476-01A-11R-2315-07	C14orf105|55195	134.2793
TCGA-KM-8476-01A-11R-2315-07	C14orf106|55320	129.4342
TCGA-KM-8476-01A-11R-2315-07	C14orf109|26175	674.1651
TCGA-KM-8476-01A-11R-2315-07	C14orf115|55237	0
TCGA-KM-8476-01A-11R-2315-07	C14orf118|55668	416.6811
TCGA-KM-8476-01A-11R-2315-07	C14orf119|55017	1627.2712
TCGA-KM-8476-01A-11R-2315-07	C14orf126|112487	102.9244
TCGA-KM-8476-01A-11R-2315-07	C14orf128|84837	130.8185
TCGA-KM-8476-01A-11R-2315-07	C14orf129|51527	339.8512
TCGA-KM-8476-01A-11R-2315-07	C14orf132|56967	779.3736
TCGA-KM-8476-01A-11R-2315-07	C14orf135|64430	2115.2449
TCGA-KM-8476-01A-11R-2315-07	C14orf138|79609	139.1244
TCGA-KM-8476-01A-11R-2315-07	C14orf139|79686	28.3786
TCGA-KM-8476-01A-11R-2315-07	C14orf142|84520	247.1016
TCGA-KM-8476-01A-11R-2315-07	C14orf143|90141	41.5297
TCGA-KM-8476-01A-11R-2315-07	C14orf145|145508	35.3002
TCGA-KM-8476-01A-11R-2315-07	C14orf147|171546	1081.1559
TCGA-KM-8476-01A-11R-2315-07	C14orf148|122945	8.9981
TCGA-KM-8476-01A-11R-2315-07	C14orf149|112849	60.9102
TCGA-KM-8476-01A-11R-2315-07	C14orf153|84334	1074.9265
TCGA-KM-8476-01A-11R-2315-07	C14orf156|81892	2417.0272
TCGA-KM-8476-01A-11R-2315-07	C14orf159|80017	5157.9858
TCGA-KM-8476-01A-11R-2315-07	C14orf162|56936	1.3843
TCGA-KM-8476-01A-11R-2315-07	C14orf165|414767	0
TCGA-KM-8476-01A-11R-2315-07	C14orf166B|145497	.6922
TCGA-KM-8476-01A-11R-2315-07	C14orf166|51637	3155.5632
TCGA-KM-8476-01A-11R-2315-07	C14orf167|55449	781.8723
TCGA-KM-8476-01A-11R-2315-07	C14orf169|79697	299.0137
TCGA-KM-8476-01A-11R-2315-07	C14orf174|161394	3.4608
TCGA-KM-8476-01A-11R-2315-07	C14orf176|643382	21.457
TCGA-KM-8476-01A-11R-2315-07	C14orf177|283598	0
TCGA-KM-8476-01A-11R-2315-07	C14orf178|283579	0
TCGA-KM-8476-01A-11R-2315-07	C14orf179|112752	721.9242
TCGA-KM-8476-01A-11R-2315-07	C14orf180|400258	.6922
TCGA-KM-8476-01A-11R-2315-07	C14orf181|400223	118.3596
TCGA-KM-8476-01A-11R-2315-07	C14orf182|283551	.6922
TCGA-KM-8476-01A-11R-2315-07	C14orf183|196913	.6922
TCGA-KM-8476-01A-11R-2315-07	C14orf184|650662	0
TCGA-KM-8476-01A-11R-2315-07	C14orf19|280655	6.2295
TCGA-KM-8476-01A-11R-2315-07	C14orf1|11161	2696.6603
TCGA-KM-8476-01A-11R-2315-07	C14orf21|161424	148.8147
TCGA-KM-8476-01A-11R-2315-07	C14orf23|387978	0
TCGA-KM-8476-01A-11R-2315-07	C14orf28|122525	193.113
TCGA-KM-8476-01A-11R-2315-07	C14orf2|9556	5058.3146
TCGA-KM-8476-01A-11R-2315-07	C14orf33|100129075	40.8375
TCGA-KM-8476-01A-11R-2315-07	C14orf34|645687	2.0765
TCGA-KM-8476-01A-11R-2315-07	C14orf37|145407	163.3501
TCGA-KM-8476-01A-11R-2315-07	C14orf39|317761	2.7686
TCGA-KM-8476-01A-11R-2315-07	C14orf43|91748	962.1042
TCGA-KM-8476-01A-11R-2315-07	C14orf45|80127	58.9375
TCGA-KM-8476-01A-11R-2315-07	C14orf48|256369	.6922
TCGA-KM-8476-01A-11R-2315-07	C14orf49|161176	3.4608
TCGA-KM-8476-01A-11R-2315-07	C14orf4|64207	1378.7853
TCGA-KM-8476-01A-11R-2315-07	C14orf50|145376	80.9829
TCGA-KM-8476-01A-11R-2315-07	C14orf53|440184	6.9216
TCGA-KM-8476-01A-11R-2315-07	C14orf64|388011	0
TCGA-KM-8476-01A-11R-2315-07	C14orf68|283600	.6922
TCGA-KM-8476-01A-11R-2315-07	C14orf70|283601	0
TCGA-KM-8476-01A-11R-2315-07	C14orf72|145200	12.4589
TCGA-KM-8476-01A-11R-2315-07	C14orf73|91828	1.3843
TCGA-KM-8476-01A-11R-2315-07	C14orf79|122616	240.18
TCGA-KM-8476-01A-11R-2315-07	C14orf80|283643	92.0574
TCGA-KM-8476-01A-11R-2315-07	C14orf86|283592	0
TCGA-KM-8476-01A-11R-2315-07	C14orf93|60686	374.4592
TCGA-KM-8476-01A-11R-2315-07	C15orf17|57184	2169.9256
TCGA-KM-8476-01A-11R-2315-07	C15orf21|283651	11.0746
TCGA-KM-8476-01A-11R-2315-07	C15orf23|90417	176.5011
TCGA-KM-8476-01A-11R-2315-07	C15orf24|56851	2198.3042
TCGA-KM-8476-01A-11R-2315-07	C15orf26|161502	2.7686
TCGA-KM-8476-01A-11R-2315-07	C15orf27|123591	53.2964
TCGA-KM-8476-01A-11R-2315-07	C15orf28|80035	6.9216
TCGA-KM-8476-01A-11R-2315-07	C15orf29|79768	355.0787
TCGA-KM-8476-01A-11R-2315-07	C15orf2|23742	0
TCGA-KM-8476-01A-11R-2315-07	C15orf32|145858	0
TCGA-KM-8476-01A-11R-2315-07	C15orf33|196951	9.0881
TCGA-KM-8476-01A-11R-2315-07	C15orf34|80072	65.0632
TCGA-KM-8476-01A-11R-2315-07	C15orf37|283687	54.3416
TCGA-KM-8476-01A-11R-2315-07	C15orf38|348110	167.6345
TCGA-KM-8476-01A-11R-2315-07	C15orf39|56905	832.67
TCGA-KM-8476-01A-11R-2315-07	C15orf40|123207	686.624
TCGA-KM-8476-01A-11R-2315-07	C15orf41|84529	74.7534
TCGA-KM-8476-01A-11R-2315-07	C15orf42|90381	10.3824
TCGA-KM-8476-01A-11R-2315-07	C15orf43|145645	0
TCGA-KM-8476-01A-11R-2315-07	C15orf44|81556	1073.5421
TCGA-KM-8476-01A-11R-2315-07	C15orf48|84419	16.6119
TCGA-KM-8476-01A-11R-2315-07	C15orf50|414926	0
TCGA-KM-8476-01A-11R-2315-07	C15orf51|196968	5.5373
TCGA-KM-8476-01A-11R-2315-07	C15orf52|388115	1306.8005
TCGA-KM-8476-01A-11R-2315-07	C15orf53|400359	0
TCGA-KM-8476-01A-11R-2315-07	C15orf54|400360	.6922
TCGA-KM-8476-01A-11R-2315-07	C15orf55|256646	0
TCGA-KM-8476-01A-11R-2315-07	C15orf56|644809	121.1282
TCGA-KM-8476-01A-11R-2315-07	C15orf57|90416	991.0919
TCGA-KM-8476-01A-11R-2315-07	C15orf58|390637	48.4513
TCGA-KM-8476-01A-11R-2315-07	C15orf59|388135	6884.9282
TCGA-KM-8476-01A-11R-2315-07	C15orf5|81698	0
TCGA-KM-8476-01A-11R-2315-07	C15orf60|283677	0
TCGA-KM-8476-01A-11R-2315-07	C15orf61|145853	582.7998
TCGA-KM-8476-01A-11R-2315-07	C15orf62|643338	13.1511
TCGA-KM-8476-01A-11R-2315-07	C15orf63|25764	1228.5863
TCGA-KM-8476-01A-11R-2315-07	C16orf11|146325	3.4608
TCGA-KM-8476-01A-11R-2315-07	C16orf13|84326	1607.1985
TCGA-KM-8476-01A-11R-2315-07	C16orf3|750	5.5373
TCGA-KM-8476-01A-11R-2315-07	C16orf42|115939	2539.3874
TCGA-KM-8476-01A-11R-2315-07	C16orf45|89927	428.4478
TCGA-KM-8476-01A-11R-2315-07	C16orf46|123775	21.457
TCGA-KM-8476-01A-11R-2315-07	C16orf48|84080	454.0578
TCGA-KM-8476-01A-11R-2315-07	C16orf52|730094	397.3006
TCGA-KM-8476-01A-11R-2315-07	C16orf53|79447	1790.0398
TCGA-KM-8476-01A-11R-2315-07	C16orf54|283897	14.5354
TCGA-KM-8476-01A-11R-2315-07	C16orf55|124045	76.1377
TCGA-KM-8476-01A-11R-2315-07	C16orf57|79650	574.4939
TCGA-KM-8476-01A-11R-2315-07	C16orf58|64755	3670.5312
TCGA-KM-8476-01A-11R-2315-07	C16orf59|80178	25.61
TCGA-KM-8476-01A-11R-2315-07	C16orf5|29965	4456.1343
TCGA-KM-8476-01A-11R-2315-07	C16orf61|56942	1510.4689
TCGA-KM-8476-01A-11R-2315-07	C16orf62|57020	1339.3321
TCGA-KM-8476-01A-11R-2315-07	C16orf63|123811	699.0829
TCGA-KM-8476-01A-11R-2315-07	C16orf68|79091	285.8626
TCGA-KM-8476-01A-11R-2315-07	C16orf70|80262	359.7301
TCGA-KM-8476-01A-11R-2315-07	C16orf71|146562	13.8432
TCGA-KM-8476-01A-11R-2315-07	C16orf72|29035	863.1251
TCGA-KM-8476-01A-11R-2315-07	C16orf73|254528	1.3843
TCGA-KM-8476-01A-11R-2315-07	C16orf74|404550	1.3843
TCGA-KM-8476-01A-11R-2315-07	C16orf75|116028	374.4592
TCGA-KM-8476-01A-11R-2315-07	C16orf78|123970	0
TCGA-KM-8476-01A-11R-2315-07	C16orf79|283870	113.6806
TCGA-KM-8476-01A-11R-2315-07	C16orf7|9605	2414.7707
TCGA-KM-8476-01A-11R-2315-07	C16orf80|29105	713.6183
TCGA-KM-8476-01A-11R-2315-07	C16orf81|283860	0
TCGA-KM-8476-01A-11R-2315-07	C16orf82|162083	0
TCGA-KM-8476-01A-11R-2315-07	C16orf86|388284	48.4513
TCGA-KM-8476-01A-11R-2315-07	C16orf87|388272	50.5278
TCGA-KM-8476-01A-11R-2315-07	C16orf88|400506	270.6351
TCGA-KM-8476-01A-11R-2315-07	C16orf89|146556	43.6062
TCGA-KM-8476-01A-11R-2315-07	C16orf90|646174	0
TCGA-KM-8476-01A-11R-2315-07	C16orf91|283951	571.7252
TCGA-KM-8476-01A-11R-2315-07	C16orf92|146378	.3807
TCGA-KM-8476-01A-11R-2315-07	C16orf93|90835	6.2295
TCGA-KM-8476-01A-11R-2315-07	C17orf100|388327	31.1473
TCGA-KM-8476-01A-11R-2315-07	C17orf101|79701	592.4901
[truncated: 18,532 more rows]
