# Supplementary material for: Dysfunctional miRNA-Mediated Regulation in Chromophobe Renal Cell Carcinoma
Source: PLoS One. 2016 Jun 3;11(6):e0156324. doi: 10.1371/journal.pone.0156324 (PMC4892590; doi:10.1371/journal.pone.0156324)
Supplement: S2 File — (ZIP) [file pone.0156324.s002.zip › S2_File mRNA expression profile downloaded from TCGA/case/unc.edu__IlluminaHiSeq_RNASeqV2__TCGA-KM-8477-01A-11R-2315-07__expression_rsem_gene_normalized.txt]

barcode	gene_id	normalized_count
TCGA-KM-8477-01A-11R-2315-07	?|100130426	0
TCGA-KM-8477-01A-11R-2315-07	?|100133144	8.296
TCGA-KM-8477-01A-11R-2315-07	?|100134869	3.8511
TCGA-KM-8477-01A-11R-2315-07	?|10357	66.0398
TCGA-KM-8477-01A-11R-2315-07	?|10431	1110.3363
TCGA-KM-8477-01A-11R-2315-07	?|136542	0
TCGA-KM-8477-01A-11R-2315-07	?|155060	44.9893
TCGA-KM-8477-01A-11R-2315-07	?|26823	0
TCGA-KM-8477-01A-11R-2315-07	?|280660	0
TCGA-KM-8477-01A-11R-2315-07	?|317712	0
TCGA-KM-8477-01A-11R-2315-07	?|340602	0
TCGA-KM-8477-01A-11R-2315-07	?|388795	.4499
TCGA-KM-8477-01A-11R-2315-07	?|390284	4.9488
TCGA-KM-8477-01A-11R-2315-07	?|391343	0
TCGA-KM-8477-01A-11R-2315-07	?|391714	0
TCGA-KM-8477-01A-11R-2315-07	?|404770	0
TCGA-KM-8477-01A-11R-2315-07	?|441362	0
TCGA-KM-8477-01A-11R-2315-07	?|442388	0
TCGA-KM-8477-01A-11R-2315-07	?|553137	50.8379
TCGA-KM-8477-01A-11R-2315-07	?|57714	832.3023
TCGA-KM-8477-01A-11R-2315-07	?|645851	4.049
TCGA-KM-8477-01A-11R-2315-07	?|652919	96.3581
TCGA-KM-8477-01A-11R-2315-07	?|653553	273.535
TCGA-KM-8477-01A-11R-2315-07	?|728045	0
TCGA-KM-8477-01A-11R-2315-07	?|728603	0
TCGA-KM-8477-01A-11R-2315-07	?|728788	.8998
TCGA-KM-8477-01A-11R-2315-07	?|729884	.8998
TCGA-KM-8477-01A-11R-2315-07	?|8225	848.4985
TCGA-KM-8477-01A-11R-2315-07	?|90288	.4499
TCGA-KM-8477-01A-11R-2315-07	A1BG|1	14.797
TCGA-KM-8477-01A-11R-2315-07	A1CF|29974	0
TCGA-KM-8477-01A-11R-2315-07	A2BP1|54715	0
TCGA-KM-8477-01A-11R-2315-07	A2LD1|87769	138.783
TCGA-KM-8477-01A-11R-2315-07	A2ML1|144568	.4499
TCGA-KM-8477-01A-11R-2315-07	A2M|2	7559.9955
TCGA-KM-8477-01A-11R-2315-07	A4GALT|53947	684.7374
TCGA-KM-8477-01A-11R-2315-07	A4GNT|51146	0
TCGA-KM-8477-01A-11R-2315-07	AAA1|404744	0
TCGA-KM-8477-01A-11R-2315-07	AAAS|8086	622.2022
TCGA-KM-8477-01A-11R-2315-07	AACSL|729522	0
TCGA-KM-8477-01A-11R-2315-07	AACS|65985	1028.4557
TCGA-KM-8477-01A-11R-2315-07	AADACL2|344752	0
TCGA-KM-8477-01A-11R-2315-07	AADACL3|126767	0
TCGA-KM-8477-01A-11R-2315-07	AADACL4|343066	0
TCGA-KM-8477-01A-11R-2315-07	AADAC|13	0
TCGA-KM-8477-01A-11R-2315-07	AADAT|51166	91.3283
TCGA-KM-8477-01A-11R-2315-07	AAGAB|79719	1219.2104
TCGA-KM-8477-01A-11R-2315-07	AAK1|22848	1532.3361
TCGA-KM-8477-01A-11R-2315-07	AAMP|14	1812.6195
TCGA-KM-8477-01A-11R-2315-07	AANAT|15	0
TCGA-KM-8477-01A-11R-2315-07	AARS2|57505	567.2838
TCGA-KM-8477-01A-11R-2315-07	AARSD1|80755	487.6842
TCGA-KM-8477-01A-11R-2315-07	AARS|16	2737.1499
TCGA-KM-8477-01A-11R-2315-07	AASDHPPT|60496	927.2298
TCGA-KM-8477-01A-11R-2315-07	AASDH|132949	331.5713
TCGA-KM-8477-01A-11R-2315-07	AASS|10157	35.5416
TCGA-KM-8477-01A-11R-2315-07	AATF|26574	812.0571
TCGA-KM-8477-01A-11R-2315-07	AATK|9625	46.339
TCGA-KM-8477-01A-11R-2315-07	ABAT|18	134.0682
TCGA-KM-8477-01A-11R-2315-07	ABCA10|10349	5.8486
TCGA-KM-8477-01A-11R-2315-07	ABCA11P|79963	86.7934
TCGA-KM-8477-01A-11R-2315-07	ABCA12|26154	1.3497
TCGA-KM-8477-01A-11R-2315-07	ABCA13|154664	0
TCGA-KM-8477-01A-11R-2315-07	ABCA17P|650655	.4499
TCGA-KM-8477-01A-11R-2315-07	ABCA1|19	1211.9897
TCGA-KM-8477-01A-11R-2315-07	ABCA2|20	4436.3964
TCGA-KM-8477-01A-11R-2315-07	ABCA3|21	656.3941
TCGA-KM-8477-01A-11R-2315-07	ABCA4|24	4.049
TCGA-KM-8477-01A-11R-2315-07	ABCA5|23461	1064.4472
TCGA-KM-8477-01A-11R-2315-07	ABCA6|23460	26.5437
TCGA-KM-8477-01A-11R-2315-07	ABCA7|10347	644.247
TCGA-KM-8477-01A-11R-2315-07	ABCA8|10351	51.7377
TCGA-KM-8477-01A-11R-2315-07	ABCA9|10350	4.4989
TCGA-KM-8477-01A-11R-2315-07	ABCB10|23456	428.2983
TCGA-KM-8477-01A-11R-2315-07	ABCB11|8647	0
TCGA-KM-8477-01A-11R-2315-07	ABCB1|5243	12.597
TCGA-KM-8477-01A-11R-2315-07	ABCB4|5244	5.3987
TCGA-KM-8477-01A-11R-2315-07	ABCB5|340273	0
TCGA-KM-8477-01A-11R-2315-07	ABCB6|10058	78.2364
TCGA-KM-8477-01A-11R-2315-07	ABCB7|22	1011.8097
TCGA-KM-8477-01A-11R-2315-07	ABCB8|11194	1249.8032
TCGA-KM-8477-01A-11R-2315-07	ABCB9|23457	71.6365
TCGA-KM-8477-01A-11R-2315-07	ABCC10|89845	313.1256
TCGA-KM-8477-01A-11R-2315-07	ABCC11|85320	1.7996
TCGA-KM-8477-01A-11R-2315-07	ABCC12|94160	0
TCGA-KM-8477-01A-11R-2315-07	ABCC13|150000	0
TCGA-KM-8477-01A-11R-2315-07	ABCC1|4363	1404.5664
TCGA-KM-8477-01A-11R-2315-07	ABCC2|1244	.8998
TCGA-KM-8477-01A-11R-2315-07	ABCC3|8714	740.974
TCGA-KM-8477-01A-11R-2315-07	ABCC4|10257	6396.5808
TCGA-KM-8477-01A-11R-2315-07	ABCC5|10057	4330.6715
TCGA-KM-8477-01A-11R-2315-07	ABCC6P1|653190	0
TCGA-KM-8477-01A-11R-2315-07	ABCC6P2|730013	3.5991
TCGA-KM-8477-01A-11R-2315-07	ABCC6|368	9.8976
TCGA-KM-8477-01A-11R-2315-07	ABCC8|6833	.4499
TCGA-KM-8477-01A-11R-2315-07	ABCC9|10060	165.5607
TCGA-KM-8477-01A-11R-2315-07	ABCD1|215	421.1
TCGA-KM-8477-01A-11R-2315-07	ABCD2|225	8.0981
TCGA-KM-8477-01A-11R-2315-07	ABCD3|5825	1248.0036
TCGA-KM-8477-01A-11R-2315-07	ABCD4|5826	610.505
TCGA-KM-8477-01A-11R-2315-07	ABCE1|6059	872.3428
TCGA-KM-8477-01A-11R-2315-07	ABCF1|23	1715.8925
TCGA-KM-8477-01A-11R-2315-07	ABCF2|10061	1011.3598
TCGA-KM-8477-01A-11R-2315-07	ABCF3|55324	1202.1145
TCGA-KM-8477-01A-11R-2315-07	ABCG1|9619	3389.495
TCGA-KM-8477-01A-11R-2315-07	ABCG2|9429	114.2729
TCGA-KM-8477-01A-11R-2315-07	ABCG4|64137	4.9488
TCGA-KM-8477-01A-11R-2315-07	ABCG5|64240	.4499
TCGA-KM-8477-01A-11R-2315-07	ABCG8|64241	.8998
TCGA-KM-8477-01A-11R-2315-07	ABHD10|55347	1881.4532
TCGA-KM-8477-01A-11R-2315-07	ABHD11|83451	1410.8649
TCGA-KM-8477-01A-11R-2315-07	ABHD12B|145447	0
TCGA-KM-8477-01A-11R-2315-07	ABHD12|26090	1876.0544
TCGA-KM-8477-01A-11R-2315-07	ABHD13|84945	329.7717
TCGA-KM-8477-01A-11R-2315-07	ABHD14A|25864	267.2365
TCGA-KM-8477-01A-11R-2315-07	ABHD14B|84836	3446.1815
TCGA-KM-8477-01A-11R-2315-07	ABHD15|116236	364.8633
TCGA-KM-8477-01A-11R-2315-07	ABHD1|84696	1.3497
TCGA-KM-8477-01A-11R-2315-07	ABHD2|11057	5919.6941
TCGA-KM-8477-01A-11R-2315-07	ABHD3|171586	4379.2599
TCGA-KM-8477-01A-11R-2315-07	ABHD4|63874	1378.0227
TCGA-KM-8477-01A-11R-2315-07	ABHD5|51099	464.2897
TCGA-KM-8477-01A-11R-2315-07	ABHD6|57406	725.6777
TCGA-KM-8477-01A-11R-2315-07	ABHD8|79575	193.0042
TCGA-KM-8477-01A-11R-2315-07	ABI1|10006	1309.5265
TCGA-KM-8477-01A-11R-2315-07	ABI2|10152	907.4345
TCGA-KM-8477-01A-11R-2315-07	ABI3BP|25890	6.7484
TCGA-KM-8477-01A-11R-2315-07	ABI3|51225	139.017
TCGA-KM-8477-01A-11R-2315-07	ABL1|25	1366.7754
TCGA-KM-8477-01A-11R-2315-07	ABL2|27	398.1554
TCGA-KM-8477-01A-11R-2315-07	ABLIM1|3983	4527.7247
TCGA-KM-8477-01A-11R-2315-07	ABLIM2|84448	25.194
TCGA-KM-8477-01A-11R-2315-07	ABLIM3|22885	38.6908
TCGA-KM-8477-01A-11R-2315-07	ABO|28	40.4904
TCGA-KM-8477-01A-11R-2315-07	ABP1|26	154.7632
TCGA-KM-8477-01A-11R-2315-07	ABRA|137735	.4499
TCGA-KM-8477-01A-11R-2315-07	ABR|29	9682.6004
TCGA-KM-8477-01A-11R-2315-07	ABT1|29777	369.3623
TCGA-KM-8477-01A-11R-2315-07	ABTB1|80325	526.8249
TCGA-KM-8477-01A-11R-2315-07	ABTB2|25841	480.9358
TCGA-KM-8477-01A-11R-2315-07	ACAA1|30	2798.7853
TCGA-KM-8477-01A-11R-2315-07	ACAA2|10449	3564.5034
TCGA-KM-8477-01A-11R-2315-07	ACACA|31	1237.6561
TCGA-KM-8477-01A-11R-2315-07	ACACB|32	4664.4922
TCGA-KM-8477-01A-11R-2315-07	ACAD10|80724	2305.2525
TCGA-KM-8477-01A-11R-2315-07	ACAD11|84129	323.0233
TCGA-KM-8477-01A-11R-2315-07	ACAD8|27034	924.9803
TCGA-KM-8477-01A-11R-2315-07	ACAD9|28976	937.1274
TCGA-KM-8477-01A-11R-2315-07	ACADL|33	732.8759
TCGA-KM-8477-01A-11R-2315-07	ACADM|34	7024.1818
TCGA-KM-8477-01A-11R-2315-07	ACADSB|36	6564.391
TCGA-KM-8477-01A-11R-2315-07	ACADS|35	6926.1051
TCGA-KM-8477-01A-11R-2315-07	ACADVL|37	15226.1748
TCGA-KM-8477-01A-11R-2315-07	ACAN|176	260.0382
TCGA-KM-8477-01A-11R-2315-07	ACAP1|9744	14.8465
TCGA-KM-8477-01A-11R-2315-07	ACAP2|23527	2179.2824
TCGA-KM-8477-01A-11R-2315-07	ACAP3|116983	677.1792
TCGA-KM-8477-01A-11R-2315-07	ACAT1|38	15677.4266
TCGA-KM-8477-01A-11R-2315-07	ACAT2|39	245.0748
TCGA-KM-8477-01A-11R-2315-07	ACBD3|64746	1327.1848
TCGA-KM-8477-01A-11R-2315-07	ACBD4|79777	198.8528
TCGA-KM-8477-01A-11R-2315-07	ACBD5|91452	3317.962
TCGA-KM-8477-01A-11R-2315-07	ACBD6|84320	321.6736
TCGA-KM-8477-01A-11R-2315-07	ACBD7|414149	7.6482
TCGA-KM-8477-01A-11R-2315-07	ACCN1|40	1.3497
TCGA-KM-8477-01A-11R-2315-07	ACCN2|41	10.3475
TCGA-KM-8477-01A-11R-2315-07	ACCN3|9311	8.9979
TCGA-KM-8477-01A-11R-2315-07	ACCN4|55515	.8998
TCGA-KM-8477-01A-11R-2315-07	ACCN5|51802	0
TCGA-KM-8477-01A-11R-2315-07	ACCSL|390110	0
TCGA-KM-8477-01A-11R-2315-07	ACCS|84680	178.1577
TCGA-KM-8477-01A-11R-2315-07	ACD|65057	190.3048
TCGA-KM-8477-01A-11R-2315-07	ACE2|59272	10.7974
TCGA-KM-8477-01A-11R-2315-07	ACER1|125981	0
TCGA-KM-8477-01A-11R-2315-07	ACER2|340485	54.887
TCGA-KM-8477-01A-11R-2315-07	ACER3|55331	164.211
TCGA-KM-8477-01A-11R-2315-07	ACE|1636	152.9637
TCGA-KM-8477-01A-11R-2315-07	ACHE|43	14.3966
TCGA-KM-8477-01A-11R-2315-07	ACIN1|22985	1377.5728
TCGA-KM-8477-01A-11R-2315-07	ACLY|47	2239.1182
TCGA-KM-8477-01A-11R-2315-07	ACMSD|130013	.8998
TCGA-KM-8477-01A-11R-2315-07	ACN9|57001	158.3624
TCGA-KM-8477-01A-11R-2315-07	ACO1|48	1752.7837
TCGA-KM-8477-01A-11R-2315-07	ACO2|50	18436.2029
TCGA-KM-8477-01A-11R-2315-07	ACOT11|26027	2558.7133
TCGA-KM-8477-01A-11R-2315-07	ACOT12|134526	17.9957
TCGA-KM-8477-01A-11R-2315-07	ACOT13|55856	764.229
TCGA-KM-8477-01A-11R-2315-07	ACOT1|641371	4104.3752
TCGA-KM-8477-01A-11R-2315-07	ACOT2|10965	2179.2824
TCGA-KM-8477-01A-11R-2315-07	ACOT4|122970	648.296
TCGA-KM-8477-01A-11R-2315-07	ACOT6|641372	10.7974
TCGA-KM-8477-01A-11R-2315-07	ACOT7|11332	377.4604
TCGA-KM-8477-01A-11R-2315-07	ACOT8|10005	766.7484
TCGA-KM-8477-01A-11R-2315-07	ACOT9|23597	391.407
TCGA-KM-8477-01A-11R-2315-07	ACOX1|51	1982.3597
TCGA-KM-8477-01A-11R-2315-07	ACOX2|8309	4.9488
TCGA-KM-8477-01A-11R-2315-07	ACOX3|8310	596.1084
TCGA-KM-8477-01A-11R-2315-07	ACOXL|55289	34.1919
TCGA-KM-8477-01A-11R-2315-07	ACP1|52	1680.3509
TCGA-KM-8477-01A-11R-2315-07	ACP2|53	660.4431
TCGA-KM-8477-01A-11R-2315-07	ACP5|54	498.0317
TCGA-KM-8477-01A-11R-2315-07	ACP6|51205	377.4604
TCGA-KM-8477-01A-11R-2315-07	ACPL2|92370	160.6119
TCGA-KM-8477-01A-11R-2315-07	ACPP|55	597.0082
TCGA-KM-8477-01A-11R-2315-07	ACPT|93650	0
TCGA-KM-8477-01A-11R-2315-07	ACRBP|84519	2.6994
TCGA-KM-8477-01A-11R-2315-07	ACRC|93953	2.2495
TCGA-KM-8477-01A-11R-2315-07	ACRV1|56	.4499
TCGA-KM-8477-01A-11R-2315-07	ACR|49	.8998
TCGA-KM-8477-01A-11R-2315-07	ACSBG1|23205	5.3987
TCGA-KM-8477-01A-11R-2315-07	ACSBG2|81616	0
TCGA-KM-8477-01A-11R-2315-07	ACSF2|80221	450.7929
TCGA-KM-8477-01A-11R-2315-07	ACSF3|197322	691.9357
TCGA-KM-8477-01A-11R-2315-07	ACSL1|2180	35905.9723
TCGA-KM-8477-01A-11R-2315-07	ACSL3|2181	4164.211
TCGA-KM-8477-01A-11R-2315-07	ACSL4|2182	1247.1038
TCGA-KM-8477-01A-11R-2315-07	ACSL5|51703	651.8952
TCGA-KM-8477-01A-11R-2315-07	ACSL6|23305	6.2985
TCGA-KM-8477-01A-11R-2315-07	ACSM1|116285	9.4478
TCGA-KM-8477-01A-11R-2315-07	ACSM2A|123876	.4499
TCGA-KM-8477-01A-11R-2315-07	ACSM2B|348158	0
TCGA-KM-8477-01A-11R-2315-07	ACSM3|6296	452.2011
TCGA-KM-8477-01A-11R-2315-07	ACSM4|341392	0
TCGA-KM-8477-01A-11R-2315-07	ACSM5|54988	11.2473
TCGA-KM-8477-01A-11R-2315-07	ACSS1|84532	8558.3174
TCGA-KM-8477-01A-11R-2315-07	ACSS2|55902	1758.6323
TCGA-KM-8477-01A-11R-2315-07	ACSS3|79611	1678.5513
TCGA-KM-8477-01A-11R-2315-07	ACTA1|58	.4499
TCGA-KM-8477-01A-11R-2315-07	ACTA2|59	1780.2992
TCGA-KM-8477-01A-11R-2315-07	ACTBL2|345651	2.2495
TCGA-KM-8477-01A-11R-2315-07	ACTB|60	48974.9185
TCGA-KM-8477-01A-11R-2315-07	ACTC1|70	47.2388
TCGA-KM-8477-01A-11R-2315-07	ACTG1|71	39688.224
TCGA-KM-8477-01A-11R-2315-07	ACTG2|72	215.9487
TCGA-KM-8477-01A-11R-2315-07	ACTL6A|86	427.3985
TCGA-KM-8477-01A-11R-2315-07	ACTL6B|51412	0
TCGA-KM-8477-01A-11R-2315-07	ACTL7A|10881	0
TCGA-KM-8477-01A-11R-2315-07	ACTL7B|10880	0
TCGA-KM-8477-01A-11R-2315-07	ACTL8|81569	0
TCGA-KM-8477-01A-11R-2315-07	ACTL9|284382	.4499
TCGA-KM-8477-01A-11R-2315-07	ACTN1|87	869.1936
TCGA-KM-8477-01A-11R-2315-07	ACTN2|88	1.3497
TCGA-KM-8477-01A-11R-2315-07	ACTN3|89	.4499
TCGA-KM-8477-01A-11R-2315-07	ACTN4|81	12010.8289
TCGA-KM-8477-01A-11R-2315-07	ACTR10|55860	1495.8947
TCGA-KM-8477-01A-11R-2315-07	ACTR1A|10121	2811.3823
TCGA-KM-8477-01A-11R-2315-07	ACTR1B|10120	1151.7265
TCGA-KM-8477-01A-11R-2315-07	ACTR2|10097	4945.6754
TCGA-KM-8477-01A-11R-2315-07	ACTR3B|57180	158.3624
TCGA-KM-8477-01A-11R-2315-07	ACTR3C|653857	144.4157
TCGA-KM-8477-01A-11R-2315-07	ACTR3|10096	4559.2172
TCGA-KM-8477-01A-11R-2315-07	ACTR5|79913	101.6759
TCGA-KM-8477-01A-11R-2315-07	ACTR6|64431	404.004
TCGA-KM-8477-01A-11R-2315-07	ACTR8|93973	792.2618
TCGA-KM-8477-01A-11R-2315-07	ACTRT1|139741	0
TCGA-KM-8477-01A-11R-2315-07	ACTRT2|140625	0
TCGA-KM-8477-01A-11R-2315-07	ACVR1B|91	1675.4021
TCGA-KM-8477-01A-11R-2315-07	ACVR1C|130399	110.2238
TCGA-KM-8477-01A-11R-2315-07	ACVR1|90	720.7288
TCGA-KM-8477-01A-11R-2315-07	ACVR2A|92	216.3986
TCGA-KM-8477-01A-11R-2315-07	ACVR2B|93	158.3624
TCGA-KM-8477-01A-11R-2315-07	ACVRL1|94	290.1811
TCGA-KM-8477-01A-11R-2315-07	ACY1|95	1357.7775
TCGA-KM-8477-01A-11R-2315-07	ACY3|91703	.8998
TCGA-KM-8477-01A-11R-2315-07	ACYP1|97	40.4904
TCGA-KM-8477-01A-11R-2315-07	ACYP2|98	274.8847
TCGA-KM-8477-01A-11R-2315-07	ADAD1|132612	0
TCGA-KM-8477-01A-11R-2315-07	ADAD2|161931	.4499
TCGA-KM-8477-01A-11R-2315-07	ADAL|161823	370.712
TCGA-KM-8477-01A-11R-2315-07	ADAM10|102	2020.92
TCGA-KM-8477-01A-11R-2315-07	ADAM11|4185	.4499
TCGA-KM-8477-01A-11R-2315-07	ADAM12|8038	143.9658
TCGA-KM-8477-01A-11R-2315-07	ADAM15|8751	318.0745
TCGA-KM-8477-01A-11R-2315-07	ADAM17|6868	553.8185
TCGA-KM-8477-01A-11R-2315-07	ADAM18|8749	0
TCGA-KM-8477-01A-11R-2315-07	ADAM19|8728	103.4754
TCGA-KM-8477-01A-11R-2315-07	ADAM20|8748	0
TCGA-KM-8477-01A-11R-2315-07	ADAM21P1|145241	.4499
TCGA-KM-8477-01A-11R-2315-07	ADAM21|8747	4.9488
TCGA-KM-8477-01A-11R-2315-07	ADAM22|53616	139.9168
TCGA-KM-8477-01A-11R-2315-07	ADAM23|8745	2.6994
TCGA-KM-8477-01A-11R-2315-07	ADAM28|10863	50.388
TCGA-KM-8477-01A-11R-2315-07	ADAM29|11086	0
TCGA-KM-8477-01A-11R-2315-07	ADAM2|2515	67.9339
TCGA-KM-8477-01A-11R-2315-07	ADAM30|11085	0
TCGA-KM-8477-01A-11R-2315-07	ADAM32|203102	0
TCGA-KM-8477-01A-11R-2315-07	ADAM33|80332	3.1493
TCGA-KM-8477-01A-11R-2315-07	ADAM3A|1587	0
TCGA-KM-8477-01A-11R-2315-07	ADAM5P|255926	0
TCGA-KM-8477-01A-11R-2315-07	ADAM6|8755	341.1765
TCGA-KM-8477-01A-11R-2315-07	ADAM7|8756	0
TCGA-KM-8477-01A-11R-2315-07	ADAM8|101	127.3198
TCGA-KM-8477-01A-11R-2315-07	ADAM9|8754	3147.4525
TCGA-KM-8477-01A-11R-2315-07	ADAMDEC1|27299	47.6887
TCGA-KM-8477-01A-11R-2315-07	ADAMTS10|81794	40.0405
TCGA-KM-8477-01A-11R-2315-07	ADAMTS12|81792	43.1897
TCGA-KM-8477-01A-11R-2315-07	ADAMTS13|11093	240.2429
TCGA-KM-8477-01A-11R-2315-07	ADAMTS14|140766	22.9446
TCGA-KM-8477-01A-11R-2315-07	ADAMTS15|170689	8.548
TCGA-KM-8477-01A-11R-2315-07	ADAMTS16|170690	12.597
TCGA-KM-8477-01A-11R-2315-07	ADAMTS17|170691	13.4968
TCGA-KM-8477-01A-11R-2315-07	ADAMTS18|170692	2.2495
TCGA-KM-8477-01A-11R-2315-07	ADAMTS19|171019	0
TCGA-KM-8477-01A-11R-2315-07	ADAMTS1|9510	3202.7893
TCGA-KM-8477-01A-11R-2315-07	ADAMTS20|80070	0
TCGA-KM-8477-01A-11R-2315-07	ADAMTS2|9509	103.4754
TCGA-KM-8477-01A-11R-2315-07	ADAMTS3|9508	6.7484
TCGA-KM-8477-01A-11R-2315-07	ADAMTS4|9507	2168.9349
TCGA-KM-8477-01A-11R-2315-07	ADAMTS5|11096	315.3751
TCGA-KM-8477-01A-11R-2315-07	ADAMTS6|11174	6.7484
TCGA-KM-8477-01A-11R-2315-07	ADAMTS7|11173	89.9786
TCGA-KM-8477-01A-11R-2315-07	ADAMTS8|11095	8.548
TCGA-KM-8477-01A-11R-2315-07	ADAMTS9|56999	506.1298
TCGA-KM-8477-01A-11R-2315-07	ADAMTSL1|92949	29.6929
TCGA-KM-8477-01A-11R-2315-07	ADAMTSL2|9719	179.0575
TCGA-KM-8477-01A-11R-2315-07	ADAMTSL3|57188	567.3153
TCGA-KM-8477-01A-11R-2315-07	ADAMTSL4|54507	43.1897
TCGA-KM-8477-01A-11R-2315-07	ADAMTSL5|339366	38.6908
TCGA-KM-8477-01A-11R-2315-07	ADAP1|11033	1300.8076
TCGA-KM-8477-01A-11R-2315-07	ADAP2|55803	90.4285
TCGA-KM-8477-01A-11R-2315-07	ADARB1|104	447.1938
TCGA-KM-8477-01A-11R-2315-07	ADARB2|105	0
TCGA-KM-8477-01A-11R-2315-07	ADAR|103	4688.7864
TCGA-KM-8477-01A-11R-2315-07	ADAT1|23536	408.9529
TCGA-KM-8477-01A-11R-2315-07	ADAT2|134637	38.2409
TCGA-KM-8477-01A-11R-2315-07	ADAT3|113179	81.4307
TCGA-KM-8477-01A-11R-2315-07	ADA|100	17.9957
TCGA-KM-8477-01A-11R-2315-07	ADCK1|57143	215.9487
TCGA-KM-8477-01A-11R-2315-07	ADCK2|90956	774.716
TCGA-KM-8477-01A-11R-2315-07	ADCK4|79934	640.198
TCGA-KM-8477-01A-11R-2315-07	ADCK5|203054	107.9744
TCGA-KM-8477-01A-11R-2315-07	ADCY10|55811	.8998
TCGA-KM-8477-01A-11R-2315-07	ADCY1|107	2478.0115
TCGA-KM-8477-01A-11R-2315-07	ADCY2|108	30.5927
TCGA-KM-8477-01A-11R-2315-07	ADCY3|109	411.4678
TCGA-KM-8477-01A-11R-2315-07	ADCY4|196883	107.5245
TCGA-KM-8477-01A-11R-2315-07	ADCY5|111	1391.5195
TCGA-KM-8477-01A-11R-2315-07	ADCY6|112	1717.692
TCGA-KM-8477-01A-11R-2315-07	ADCY7|113	117.872
TCGA-KM-8477-01A-11R-2315-07	ADCY8|114	0
TCGA-KM-8477-01A-11R-2315-07	ADCY9|115	1136.88
TCGA-KM-8477-01A-11R-2315-07	ADCYAP1R1|117	.8998
TCGA-KM-8477-01A-11R-2315-07	ADCYAP1|116	1.7996
TCGA-KM-8477-01A-11R-2315-07	ADC|113451	17.0959
TCGA-KM-8477-01A-11R-2315-07	ADD1|118	4427.3985
TCGA-KM-8477-01A-11R-2315-07	ADD2|119	2.2495
TCGA-KM-8477-01A-11R-2315-07	ADD3|120	1339.3319
TCGA-KM-8477-01A-11R-2315-07	ADH1A|124	1.7996
TCGA-KM-8477-01A-11R-2315-07	ADH1B|125	40.0405
TCGA-KM-8477-01A-11R-2315-07	ADH1C|126	8.0981
TCGA-KM-8477-01A-11R-2315-07	ADH4|127	0
TCGA-KM-8477-01A-11R-2315-07	ADH5|128	2903.1605
TCGA-KM-8477-01A-11R-2315-07	ADH6|130	6.7484
TCGA-KM-8477-01A-11R-2315-07	ADH7|131	1.7996
TCGA-KM-8477-01A-11R-2315-07	ADHFE1|137872	650.5455
TCGA-KM-8477-01A-11R-2315-07	ADI1|55256	2459.5659
TCGA-KM-8477-01A-11R-2315-07	ADIG|149685	0
TCGA-KM-8477-01A-11R-2315-07	ADIPOQ|9370	0
TCGA-KM-8477-01A-11R-2315-07	ADIPOR1|51094	3503.318
TCGA-KM-8477-01A-11R-2315-07	ADIPOR2|79602	2645.3717
TCGA-KM-8477-01A-11R-2315-07	ADK|132	604.6564
TCGA-KM-8477-01A-11R-2315-07	ADM2|79924	363.0638
TCGA-KM-8477-01A-11R-2315-07	ADM|133	2826.6787
TCGA-KM-8477-01A-11R-2315-07	ADNP2|22850	726.1275
TCGA-KM-8477-01A-11R-2315-07	ADNP|23394	1599.82
TCGA-KM-8477-01A-11R-2315-07	ADORA1|134	30.5927
TCGA-KM-8477-01A-11R-2315-07	ADORA2A|135	99.8763
TCGA-KM-8477-01A-11R-2315-07	ADORA2B|136	5.3987
TCGA-KM-8477-01A-11R-2315-07	ADORA3|140	29.2431
TCGA-KM-8477-01A-11R-2315-07	ADO|84890	356.3154
TCGA-KM-8477-01A-11R-2315-07	ADPGK|83440	937.2849
TCGA-KM-8477-01A-11R-2315-07	ADPRHL1|113622	23.3944
TCGA-KM-8477-01A-11R-2315-07	ADPRHL2|54936	597.4581
TCGA-KM-8477-01A-11R-2315-07	ADPRH|141	58.4861
TCGA-KM-8477-01A-11R-2315-07	ADRA1A|148	.8998
TCGA-KM-8477-01A-11R-2315-07	ADRA1B|147	22.4947
TCGA-KM-8477-01A-11R-2315-07	ADRA1D|146	.8998
TCGA-KM-8477-01A-11R-2315-07	ADRA2A|150	15.2964
TCGA-KM-8477-01A-11R-2315-07	ADRA2B|151	70.1833
TCGA-KM-8477-01A-11R-2315-07	ADRA2C|152	2.6994
TCGA-KM-8477-01A-11R-2315-07	ADRB1|153	76.0319
TCGA-KM-8477-01A-11R-2315-07	ADRB2|154	229.4455
TCGA-KM-8477-01A-11R-2315-07	ADRB3|155	0
TCGA-KM-8477-01A-11R-2315-07	ADRBK1|156	1114.8352
TCGA-KM-8477-01A-11R-2315-07	ADRBK2|157	54.4371
TCGA-KM-8477-01A-11R-2315-07	ADRM1|11047	1835.1142
TCGA-KM-8477-01A-11R-2315-07	ADSL|158	615.0039
TCGA-KM-8477-01A-11R-2315-07	ADSSL1|122622	198.4029
TCGA-KM-8477-01A-11R-2315-07	ADSS|159	1724.8903
TCGA-KM-8477-01A-11R-2315-07	AEBP1|165	793.6115
TCGA-KM-8477-01A-11R-2315-07	AEBP2|121536	598.8078
TCGA-KM-8477-01A-11R-2315-07	AEN|64782	205.1513
TCGA-KM-8477-01A-11R-2315-07	AES|166	15343.6059
TCGA-KM-8477-01A-11R-2315-07	AFAP1L1|134265	248.341
TCGA-KM-8477-01A-11R-2315-07	AFAP1L2|84632	104.3752
TCGA-KM-8477-01A-11R-2315-07	AFAP1|60312	189.405
TCGA-KM-8477-01A-11R-2315-07	AFARP1|246182	3.5991
TCGA-KM-8477-01A-11R-2315-07	AFF1|4299	3240.5804
TCGA-KM-8477-01A-11R-2315-07	AFF2|2334	5.8486
TCGA-KM-8477-01A-11R-2315-07	AFF3|3899	11.2473
TCGA-KM-8477-01A-11R-2315-07	AFF4|27125	3278.8213
TCGA-KM-8477-01A-11R-2315-07	AFG3L1|172	117.872
TCGA-KM-8477-01A-11R-2315-07	AFG3L2|10939	4790.8672
TCGA-KM-8477-01A-11R-2315-07	AFMID|125061	86.3795
TCGA-KM-8477-01A-11R-2315-07	AFM|173	0
TCGA-KM-8477-01A-11R-2315-07	AFP|174	.4499
TCGA-KM-8477-01A-11R-2315-07	AFTPH|54812	1397.818
TCGA-KM-8477-01A-11R-2315-07	AG2|387763	454.842
TCGA-KM-8477-01A-11R-2315-07	AGAP11|119385	10.7974
TCGA-KM-8477-01A-11R-2315-07	AGAP1|116987	397.2557
TCGA-KM-8477-01A-11R-2315-07	AGAP2|116986	110.7277
TCGA-KM-8477-01A-11R-2315-07	AGAP3|116988	994.7138
TCGA-KM-8477-01A-11R-2315-07	AGAP4|119016	55.3369
TCGA-KM-8477-01A-11R-2315-07	AGAP5|729092	10.3475
TCGA-KM-8477-01A-11R-2315-07	AGAP6|414189	26.0938
TCGA-KM-8477-01A-11R-2315-07	AGAP7|653268	1.7996
TCGA-KM-8477-01A-11R-2315-07	AGAP8|728404	13.9467
TCGA-KM-8477-01A-11R-2315-07	AGA|175	545.7204
TCGA-KM-8477-01A-11R-2315-07	AGBL1|123624	0
TCGA-KM-8477-01A-11R-2315-07	AGBL2|79841	7.6482
TCGA-KM-8477-01A-11R-2315-07	AGBL3|340351	.8998
TCGA-KM-8477-01A-11R-2315-07	AGBL4|84871	5.8486
TCGA-KM-8477-01A-11R-2315-07	AGBL5|60509	829.6075
TCGA-KM-8477-01A-11R-2315-07	AGER|177	4.4989
TCGA-KM-8477-01A-11R-2315-07	AGFG1|3267	1656.5066
TCGA-KM-8477-01A-11R-2315-07	AGFG2|3268	324.8229
TCGA-KM-8477-01A-11R-2315-07	AGGF1|55109	785.0635
TCGA-KM-8477-01A-11R-2315-07	AGK|55750	805.3087
TCGA-KM-8477-01A-11R-2315-07	AGL|178	1729.3893
TCGA-KM-8477-01A-11R-2315-07	AGMAT|79814	9.4478
TCGA-KM-8477-01A-11R-2315-07	AGPAT1|10554	2078.9158
TCGA-KM-8477-01A-11R-2315-07	AGPAT2|10555	1670.4533
TCGA-KM-8477-01A-11R-2315-07	AGPAT3|56894	3422.3372
TCGA-KM-8477-01A-11R-2315-07	AGPAT4|56895	21.145
TCGA-KM-8477-01A-11R-2315-07	AGPAT5|55326	1461.7028
TCGA-KM-8477-01A-11R-2315-07	AGPAT6|137964	1761.7816
TCGA-KM-8477-01A-11R-2315-07	AGPAT9|84803	5453.6048
TCGA-KM-8477-01A-11R-2315-07	AGPHD1|123688	58.936
TCGA-KM-8477-01A-11R-2315-07	AGPS|8540	815.6563
TCGA-KM-8477-01A-11R-2315-07	AGR2|10551	12.597
TCGA-KM-8477-01A-11R-2315-07	AGR3|155465	.4499
TCGA-KM-8477-01A-11R-2315-07	AGRN|375790	6655.2694
TCGA-KM-8477-01A-11R-2315-07	AGRP|181	0
TCGA-KM-8477-01A-11R-2315-07	AGTPBP1|23287	396.3559
TCGA-KM-8477-01A-11R-2315-07	AGTR1|185	22.4947
TCGA-KM-8477-01A-11R-2315-07	AGTR2|186	0
TCGA-KM-8477-01A-11R-2315-07	AGTRAP|57085	362.164
TCGA-KM-8477-01A-11R-2315-07	AGT|183	49.4882
TCGA-KM-8477-01A-11R-2315-07	AGXT2L1|64850	0
TCGA-KM-8477-01A-11R-2315-07	AGXT2L2|85007	277.2512
TCGA-KM-8477-01A-11R-2315-07	AGXT2|64902	.4499
TCGA-KM-8477-01A-11R-2315-07	AGXT|189	0
TCGA-KM-8477-01A-11R-2315-07	AHCTF1|25909	732.8759
TCGA-KM-8477-01A-11R-2315-07	AHCYL1|10768	7366.1006
TCGA-KM-8477-01A-11R-2315-07	AHCYL2|23382	5009.5602
TCGA-KM-8477-01A-11R-2315-07	AHCY|191	1450.0056
TCGA-KM-8477-01A-11R-2315-07	AHDC1|27245	520.5264
TCGA-KM-8477-01A-11R-2315-07	AHI1|54806	238.4434
TCGA-KM-8477-01A-11R-2315-07	AHNAK2|113146	2422.6746
TCGA-KM-8477-01A-11R-2315-07	AHNAK|79026	26922.9558
TCGA-KM-8477-01A-11R-2315-07	AHRR|57491	12.597
TCGA-KM-8477-01A-11R-2315-07	AHR|196	609.1553
TCGA-KM-8477-01A-11R-2315-07	AHSA1|10598	1182.3192
TCGA-KM-8477-01A-11R-2315-07	AHSA2|130872	139.4669
TCGA-KM-8477-01A-11R-2315-07	AHSG|197	0
TCGA-KM-8477-01A-11R-2315-07	AHSP|51327	0
TCGA-KM-8477-01A-11R-2315-07	AICDA|57379	0
TCGA-KM-8477-01A-11R-2315-07	AIDA|64853	479.1632
TCGA-KM-8477-01A-11R-2315-07	AIF1L|83543	495.3324
TCGA-KM-8477-01A-11R-2315-07	AIF1|199	144.8656
TCGA-KM-8477-01A-11R-2315-07	AIFM1|9131	4293.7802
TCGA-KM-8477-01A-11R-2315-07	AIFM2|84883	1682.1505
TCGA-KM-8477-01A-11R-2315-07	AIFM3|150209	33.6655
TCGA-KM-8477-01A-11R-2315-07	AIG1|51390	902.0358
TCGA-KM-8477-01A-11R-2315-07	AIM1L|55057	.8998
TCGA-KM-8477-01A-11R-2315-07	AIM1|202	252.3901
TCGA-KM-8477-01A-11R-2315-07	AIM2|9447	.4499
TCGA-KM-8477-01A-11R-2315-07	AIMP1|9255	913.1121
TCGA-KM-8477-01A-11R-2315-07	AIMP2|7965	617.9192
TCGA-KM-8477-01A-11R-2315-07	AIPL1|23746	0
TCGA-KM-8477-01A-11R-2315-07	AIP|9049	929.9291
TCGA-KM-8477-01A-11R-2315-07	AIRE|326	0
TCGA-KM-8477-01A-11R-2315-07	AJAP1|55966	6.7484
TCGA-KM-8477-01A-11R-2315-07	AK1|203	1274.5473
TCGA-KM-8477-01A-11R-2315-07	AK2|204	2849.6232
TCGA-KM-8477-01A-11R-2315-07	AK3L1|205	26.0938
TCGA-KM-8477-01A-11R-2315-07	AK3|50808	3070.9706
TCGA-KM-8477-01A-11R-2315-07	AK5|26289	8.0981
TCGA-KM-8477-01A-11R-2315-07	AK7|122481	22.4947
TCGA-KM-8477-01A-11R-2315-07	AKAP10|11216	616.8035
TCGA-KM-8477-01A-11R-2315-07	AKAP11|11215	1369.0249
TCGA-KM-8477-01A-11R-2315-07	AKAP12|9590	411.2023
TCGA-KM-8477-01A-11R-2315-07	AKAP13|11214	3252.2776
TCGA-KM-8477-01A-11R-2315-07	AKAP14|158798	0
TCGA-KM-8477-01A-11R-2315-07	AKAP1|8165	4385.1085
TCGA-KM-8477-01A-11R-2315-07	AKAP2|11217	2277.1207
TCGA-KM-8477-01A-11R-2315-07	AKAP3|10566	3.5991
TCGA-KM-8477-01A-11R-2315-07	AKAP4|8852	1.3497
TCGA-KM-8477-01A-11R-2315-07	AKAP5|9495	17.0959
TCGA-KM-8477-01A-11R-2315-07	AKAP6|9472	618.6031
TCGA-KM-8477-01A-11R-2315-07	AKAP7|9465	127.3198
TCGA-KM-8477-01A-11R-2315-07	AKAP8L|26993	596.1084
TCGA-KM-8477-01A-11R-2315-07	AKAP8|10270	341.9188
TCGA-KM-8477-01A-11R-2315-07	AKAP9|10142	3111.461
TCGA-KM-8477-01A-11R-2315-07	AKD1|221264	168.7099
TCGA-KM-8477-01A-11R-2315-07	AKIRIN1|79647	1248.4535
TCGA-KM-8477-01A-11R-2315-07	AKIRIN2|55122	1176.0207
TCGA-KM-8477-01A-11R-2315-07	AKNAD1|254268	.4499
TCGA-KM-8477-01A-11R-2315-07	AKNA|80709	424.2492
TCGA-KM-8477-01A-11R-2315-07	AKR1A1|10327	1189.9674
TCGA-KM-8477-01A-11R-2315-07	AKR1B10|57016	14.3966
TCGA-KM-8477-01A-11R-2315-07	AKR1B15|441282	0
TCGA-KM-8477-01A-11R-2315-07	AKR1B1|231	769.7672
TCGA-KM-8477-01A-11R-2315-07	AKR1C1|1645	6940.5016
TCGA-KM-8477-01A-11R-2315-07	AKR1C2|1646	505.6799
TCGA-KM-8477-01A-11R-2315-07	AKR1C3|8644	236.1939
TCGA-KM-8477-01A-11R-2315-07	AKR1C4|1109	0
TCGA-KM-8477-01A-11R-2315-07	AKR1CL1|340811	0
TCGA-KM-8477-01A-11R-2315-07	AKR1D1|6718	0
TCGA-KM-8477-01A-11R-2315-07	AKR1E2|83592	3.1493
TCGA-KM-8477-01A-11R-2315-07	AKR7A2|8574	954.6733
TCGA-KM-8477-01A-11R-2315-07	AKR7A3|22977	1174.671
TCGA-KM-8477-01A-11R-2315-07	AKR7L|246181	32.8422
TCGA-KM-8477-01A-11R-2315-07	AKT1S1|84335	713.9804
TCGA-KM-8477-01A-11R-2315-07	AKT1|207	3900.5736
TCGA-KM-8477-01A-11R-2315-07	AKT2|208	3603.6441
TCGA-KM-8477-01A-11R-2315-07	AKT3|10000	453.0424
TCGA-KM-8477-01A-11R-2315-07	AKTIP|64400	805.4752
TCGA-KM-8477-01A-11R-2315-07	ALAD|210	855.6968
TCGA-KM-8477-01A-11R-2315-07	ALAS1|211	4397.2557
TCGA-KM-8477-01A-11R-2315-07	ALAS2|212	.4499
TCGA-KM-8477-01A-11R-2315-07	ALB|213	1.3497
TCGA-KM-8477-01A-11R-2315-07	ALCAM|214	352.2663
TCGA-KM-8477-01A-11R-2315-07	ALDH16A1|126133	592.5093
TCGA-KM-8477-01A-11R-2315-07	ALDH18A1|5832	1052.3001
TCGA-KM-8477-01A-11R-2315-07	ALDH1A1|216	2698.909
TCGA-KM-8477-01A-11R-2315-07	ALDH1A2|8854	1526.4875
TCGA-KM-8477-01A-11R-2315-07	ALDH1A3|220	39.0417
TCGA-KM-8477-01A-11R-2315-07	ALDH1B1|219	628.9506
TCGA-KM-8477-01A-11R-2315-07	ALDH1L1|10840	4606.0061
TCGA-KM-8477-01A-11R-2315-07	ALDH1L2|160428	132.2686
TCGA-KM-8477-01A-11R-2315-07	ALDH2|217	1820.7176
TCGA-KM-8477-01A-11R-2315-07	ALDH3A1|218	5.8486
TCGA-KM-8477-01A-11R-2315-07	ALDH3A2|224	1827.9159
TCGA-KM-8477-01A-11R-2315-07	ALDH3B1|221	93.5778
TCGA-KM-8477-01A-11R-2315-07	ALDH3B2|222	2.6994
TCGA-KM-8477-01A-11R-2315-07	ALDH4A1|8659	1092.3406
TCGA-KM-8477-01A-11R-2315-07	ALDH5A1|7915	1994.3763
TCGA-KM-8477-01A-11R-2315-07	ALDH6A1|4329	790.9526
TCGA-KM-8477-01A-11R-2315-07	ALDH7A1|501	1200.3149
TCGA-KM-8477-01A-11R-2315-07	ALDH8A1|64577	1.3497
TCGA-KM-8477-01A-11R-2315-07	ALDH9A1|223	1634.4618
TCGA-KM-8477-01A-11R-2315-07	ALDOA|226	50913.9579
TCGA-KM-8477-01A-11R-2315-07	ALDOB|229	1.7996
TCGA-KM-8477-01A-11R-2315-07	ALDOC|230	35.9915
TCGA-KM-8477-01A-11R-2315-07	ALG10B|144245	164.211
TCGA-KM-8477-01A-11R-2315-07	ALG10|84920	67.9339
TCGA-KM-8477-01A-11R-2315-07	ALG11|440138	12.597
TCGA-KM-8477-01A-11R-2315-07	ALG12|79087	1122.0335
TCGA-KM-8477-01A-11R-2315-07	ALG13|79868	454.3921
TCGA-KM-8477-01A-11R-2315-07	ALG14|199857	255.9892
TCGA-KM-8477-01A-11R-2315-07	ALG1L2|644974	0
TCGA-KM-8477-01A-11R-2315-07	ALG1L|200810	3.3202
TCGA-KM-8477-01A-11R-2315-07	ALG1|56052	549.3825
TCGA-KM-8477-01A-11R-2315-07	ALG2|85365	697.3344
TCGA-KM-8477-01A-11R-2315-07	ALG3|10195	348.6672
TCGA-KM-8477-01A-11R-2315-07	ALG5|29880	645.5967
TCGA-KM-8477-01A-11R-2315-07	ALG6|29929	204.2515
TCGA-KM-8477-01A-11R-2315-07	ALG8|79053	568.215
TCGA-KM-8477-01A-11R-2315-07	ALG9|79796	670.3408
TCGA-KM-8477-01A-11R-2315-07	ALKBH1|8846	201.5521
TCGA-KM-8477-01A-11R-2315-07	ALKBH2|121642	55.7868
TCGA-KM-8477-01A-11R-2315-07	ALKBH3|221120	358.5648
TCGA-KM-8477-01A-11R-2315-07	ALKBH4|54784	240.8323
TCGA-KM-8477-01A-11R-2315-07	ALKBH5|54890	1580.4746
TCGA-KM-8477-01A-11R-2315-07	ALKBH6|84964	149.3645
TCGA-KM-8477-01A-11R-2315-07	ALKBH7|84266	1491.8457
TCGA-KM-8477-01A-11R-2315-07	ALKBH8|91801	147.565
TCGA-KM-8477-01A-11R-2315-07	ALK|238	.8998
TCGA-KM-8477-01A-11R-2315-07	ALLC|55821	0
TCGA-KM-8477-01A-11R-2315-07	ALMS1P|200420	.4499
TCGA-KM-8477-01A-11R-2315-07	ALMS1|7840	1244.8543
TCGA-KM-8477-01A-11R-2315-07	ALOX12B|242	0
TCGA-KM-8477-01A-11R-2315-07	ALOX12P2|245	46.339
TCGA-KM-8477-01A-11R-2315-07	ALOX12|239	6.2985
TCGA-KM-8477-01A-11R-2315-07	ALOX15B|247	5.3987
TCGA-KM-8477-01A-11R-2315-07	ALOX15|246	.4499
TCGA-KM-8477-01A-11R-2315-07	ALOX5AP|241	225.3965
TCGA-KM-8477-01A-11R-2315-07	ALOX5|240	128.6694
TCGA-KM-8477-01A-11R-2315-07	ALOXE3|59344	0
TCGA-KM-8477-01A-11R-2315-07	ALPI|248	0
TCGA-KM-8477-01A-11R-2315-07	ALPK1|80216	371.1618
TCGA-KM-8477-01A-11R-2315-07	ALPK2|115701	20.2452
TCGA-KM-8477-01A-11R-2315-07	ALPK3|57538	4904.2852
TCGA-KM-8477-01A-11R-2315-07	ALPL|249	113.823
TCGA-KM-8477-01A-11R-2315-07	ALPPL2|251	0
TCGA-KM-8477-01A-11R-2315-07	ALPP|250	0
TCGA-KM-8477-01A-11R-2315-07	ALS2CL|259173	1087.3917
TCGA-KM-8477-01A-11R-2315-07	ALS2CR11|151254	.4499
TCGA-KM-8477-01A-11R-2315-07	ALS2CR12|130540	1.7996
TCGA-KM-8477-01A-11R-2315-07	ALS2CR4|65062	197.0532
TCGA-KM-8477-01A-11R-2315-07	ALS2CR8|79800	198.4029
TCGA-KM-8477-01A-11R-2315-07	ALS2|57679	650.0956
TCGA-KM-8477-01A-11R-2315-07	ALX1|8092	0
TCGA-KM-8477-01A-11R-2315-07	ALX3|257	31.0426
TCGA-KM-8477-01A-11R-2315-07	ALX4|60529	0
TCGA-KM-8477-01A-11R-2315-07	AMAC1L2|83650	.4499
TCGA-KM-8477-01A-11R-2315-07	AMAC1L3|643664	.4499
TCGA-KM-8477-01A-11R-2315-07	AMAC1|146861	0
TCGA-KM-8477-01A-11R-2315-07	AMACR|23600	294.68
TCGA-KM-8477-01A-11R-2315-07	AMBN|258	1.3497
TCGA-KM-8477-01A-11R-2315-07	AMBP|259	1.7996
TCGA-KM-8477-01A-11R-2315-07	AMBRA1|55626	1309.639
TCGA-KM-8477-01A-11R-2315-07	AMD1|262	499.8313
TCGA-KM-8477-01A-11R-2315-07	AMDHD1|144193	1.3497
TCGA-KM-8477-01A-11R-2315-07	AMDHD2|51005	437.5571
TCGA-KM-8477-01A-11R-2315-07	AMELX|265	0
TCGA-KM-8477-01A-11R-2315-07	AMELY|266	0
TCGA-KM-8477-01A-11R-2315-07	AMFR|267	6111.3486
TCGA-KM-8477-01A-11R-2315-07	AMHR2|269	0
TCGA-KM-8477-01A-11R-2315-07	AMH|268	1.7996
TCGA-KM-8477-01A-11R-2315-07	AMICA1|120425	38.6908
TCGA-KM-8477-01A-11R-2315-07	AMIGO1|57463	125.9701
TCGA-KM-8477-01A-11R-2315-07	AMIGO2|347902	511.9649
TCGA-KM-8477-01A-11R-2315-07	AMIGO3|386724	21.145
TCGA-KM-8477-01A-11R-2315-07	AMMECR1L|83607	479.1362
TCGA-KM-8477-01A-11R-2315-07	AMMECR1|9949	193.9039
TCGA-KM-8477-01A-11R-2315-07	AMN1|196394	210.1001
TCGA-KM-8477-01A-11R-2315-07	AMN|81693	4.049
TCGA-KM-8477-01A-11R-2315-07	AMOTL1|154810	319.874
TCGA-KM-8477-01A-11R-2315-07	AMOTL2|51421	928.5795
TCGA-KM-8477-01A-11R-2315-07	AMOT|154796	809.3578
TCGA-KM-8477-01A-11R-2315-07	AMPD1|270	.4499
TCGA-KM-8477-01A-11R-2315-07	AMPD2|271	238.4434
TCGA-KM-8477-01A-11R-2315-07	AMPD3|272	2235.969
TCGA-KM-8477-01A-11R-2315-07	AMPH|273	3.1493
TCGA-KM-8477-01A-11R-2315-07	AMTN|401138	0
TCGA-KM-8477-01A-11R-2315-07	AMT|275	550.8987
TCGA-KM-8477-01A-11R-2315-07	AMY1A|276	.8998
TCGA-KM-8477-01A-11R-2315-07	AMY2A|279	.4499
TCGA-KM-8477-01A-11R-2315-07	AMY2B|280	59.3859
TCGA-KM-8477-01A-11R-2315-07	AMZ1|155185	8.0981
TCGA-KM-8477-01A-11R-2315-07	AMZ2P1|201283	113.3731
TCGA-KM-8477-01A-11R-2315-07	AMZ2|51321	1936.3401
TCGA-KM-8477-01A-11R-2315-07	ANAPC10|10393	155.2131
TCGA-KM-8477-01A-11R-2315-07	ANAPC11|51529	1353.2786
TCGA-KM-8477-01A-11R-2315-07	ANAPC13|25847	1743.8938
TCGA-KM-8477-01A-11R-2315-07	ANAPC16|119504	2309.7514
TCGA-KM-8477-01A-11R-2315-07	ANAPC1|64682	586.6607
TCGA-KM-8477-01A-11R-2315-07	ANAPC2|29882	398.1554
TCGA-KM-8477-01A-11R-2315-07	ANAPC4|29945	468.7887
TCGA-KM-8477-01A-11R-2315-07	ANAPC5|51433	2096.0522
TCGA-KM-8477-01A-11R-2315-07	ANAPC7|51434	574.9634
TCGA-KM-8477-01A-11R-2315-07	ANGEL1|23357	536.7225
TCGA-KM-8477-01A-11R-2315-07	ANGEL2|90806	327.0723
TCGA-KM-8477-01A-11R-2315-07	ANGPT1|284	244.292
TCGA-KM-8477-01A-11R-2315-07	ANGPT2|285	320.3239
TCGA-KM-8477-01A-11R-2315-07	ANGPT4|51378	.4499
TCGA-KM-8477-01A-11R-2315-07	ANGPTL1|9068	972.2191
TCGA-KM-8477-01A-11R-2315-07	ANGPTL2|23452	251.9402
TCGA-KM-8477-01A-11R-2315-07	ANGPTL3|27329	1.3497
TCGA-KM-8477-01A-11R-2315-07	ANGPTL4|51129	832.7522
TCGA-KM-8477-01A-11R-2315-07	ANGPTL5|253935	0
TCGA-KM-8477-01A-11R-2315-07	ANGPTL6|83854	1.0797
TCGA-KM-8477-01A-11R-2315-07	ANGPTL7|10218	1.7996
TCGA-KM-8477-01A-11R-2315-07	ANG|283	13.5373
TCGA-KM-8477-01A-11R-2315-07	ANK1|286	2.6994
TCGA-KM-8477-01A-11R-2315-07	ANK2|287	152.5138
TCGA-KM-8477-01A-11R-2315-07	ANK3|288	2983.2415
TCGA-KM-8477-01A-11R-2315-07	ANKAR|150709	57.5863
TCGA-KM-8477-01A-11R-2315-07	ANKDD1A|348094	17.9957
TCGA-KM-8477-01A-11R-2315-07	ANKFN1|162282	0
TCGA-KM-8477-01A-11R-2315-07	ANKFY1|51479	4207.8506
TCGA-KM-8477-01A-11R-2315-07	ANKHD1-EIF4EBP3|404734	1326.8564
TCGA-KM-8477-01A-11R-2315-07	ANKHD1|54882	2048.4985
TCGA-KM-8477-01A-11R-2315-07	ANKH|56172	1190.4173
TCGA-KM-8477-01A-11R-2315-07	ANKIB1|54467	1028.0058
TCGA-KM-8477-01A-11R-2315-07	ANKK1|255239	1.3497
TCGA-KM-8477-01A-11R-2315-07	ANKLE1|126549	.4499
TCGA-KM-8477-01A-11R-2315-07	ANKLE2|23141	749.522
TCGA-KM-8477-01A-11R-2315-07	ANKMY1|51281	199.7526
TCGA-KM-8477-01A-11R-2315-07	ANKMY2|57037	942.976
TCGA-KM-8477-01A-11R-2315-07	ANKRA2|57763	253.2898
TCGA-KM-8477-01A-11R-2315-07	ANKRD10|55608	736.4751
TCGA-KM-8477-01A-11R-2315-07	ANKRD11|29123	1797.6696
TCGA-KM-8477-01A-11R-2315-07	ANKRD12|23253	2044.3145
TCGA-KM-8477-01A-11R-2315-07	ANKRD13A|88455	3519.5141
TCGA-KM-8477-01A-11R-2315-07	ANKRD13B|124930	5.8486
TCGA-KM-8477-01A-11R-2315-07	ANKRD13C|81573	488.1341
TCGA-KM-8477-01A-11R-2315-07	ANKRD13D|338692	254.1896
TCGA-KM-8477-01A-11R-2315-07	ANKRD16|54522	37.944
TCGA-KM-8477-01A-11R-2315-07	ANKRD17|26057	2904.9601
TCGA-KM-8477-01A-11R-2315-07	ANKRD19|138649	19.7953
TCGA-KM-8477-01A-11R-2315-07	ANKRD1|27063	3.5991
TCGA-KM-8477-01A-11R-2315-07	ANKRD20A3|441425	4.9488
TCGA-KM-8477-01A-11R-2315-07	ANKRD20A4|728747	3.5991
TCGA-KM-8477-01A-11R-2315-07	ANKRD20B|729171	2.6994
TCGA-KM-8477-01A-11R-2315-07	ANKRD22|118932	160.162
TCGA-KM-8477-01A-11R-2315-07	ANKRD23|200539	12.597
TCGA-KM-8477-01A-11R-2315-07	ANKRD24|170961	38.2409
TCGA-KM-8477-01A-11R-2315-07	ANKRD26P1|124149	0
TCGA-KM-8477-01A-11R-2315-07	ANKRD26|22852	397.7055
TCGA-KM-8477-01A-11R-2315-07	ANKRD27|84079	1108.0868
TCGA-KM-8477-01A-11R-2315-07	ANKRD28|23243	1893.6003
TCGA-KM-8477-01A-11R-2315-07	ANKRD29|147463	1180.9695
TCGA-KM-8477-01A-11R-2315-07	ANKRD2|26287	.4499
TCGA-KM-8477-01A-11R-2315-07	ANKRD30A|91074	3.1493
TCGA-KM-8477-01A-11R-2315-07	ANKRD30B|374860	0
TCGA-KM-8477-01A-11R-2315-07	ANKRD31|256006	2.6994
TCGA-KM-8477-01A-11R-2315-07	ANKRD32|84250	41.3902
TCGA-KM-8477-01A-11R-2315-07	ANKRD33|341405	0
TCGA-KM-8477-01A-11R-2315-07	ANKRD34A|284615	4.049
TCGA-KM-8477-01A-11R-2315-07	ANKRD34B|340120	3.5991
TCGA-KM-8477-01A-11R-2315-07	ANKRD34C|390616	0
TCGA-KM-8477-01A-11R-2315-07	ANKRD35|148741	2.6994
TCGA-KM-8477-01A-11R-2315-07	ANKRD36BP1|84832	50.388
TCGA-KM-8477-01A-11R-2315-07	ANKRD36B|57730	13.0469
TCGA-KM-8477-01A-11R-2315-07	ANKRD36|375248	32.8422
TCGA-KM-8477-01A-11R-2315-07	ANKRD37|353322	180.2272
TCGA-KM-8477-01A-11R-2315-07	ANKRD39|51239	132.7185
TCGA-KM-8477-01A-11R-2315-07	ANKRD40|91369	1300.6411
TCGA-KM-8477-01A-11R-2315-07	ANKRD42|338699	200.6523
TCGA-KM-8477-01A-11R-2315-07	ANKRD43|134548	1054.9994
TCGA-KM-8477-01A-11R-2315-07	ANKRD44|91526	276.6843
TCGA-KM-8477-01A-11R-2315-07	ANKRD45|339416	4.049
TCGA-KM-8477-01A-11R-2315-07	ANKRD46|157567	413.1549
TCGA-KM-8477-01A-11R-2315-07	ANKRD49|54851	146.2153
TCGA-KM-8477-01A-11R-2315-07	ANKRD50|57182	454.842
TCGA-KM-8477-01A-11R-2315-07	ANKRD52|283373	777.8653
TCGA-KM-8477-01A-11R-2315-07	ANKRD53|79998	1.7996
TCGA-KM-8477-01A-11R-2315-07	ANKRD54|129138	182.2067
TCGA-KM-8477-01A-11R-2315-07	ANKRD55|79722	3.1493
TCGA-KM-8477-01A-11R-2315-07	ANKRD56|345079	340.1192
TCGA-KM-8477-01A-11R-2315-07	ANKRD57|65124	498.9315
TCGA-KM-8477-01A-11R-2315-07	ANKRD58|347454	8.548
TCGA-KM-8477-01A-11R-2315-07	ANKRD5|63926	196.6033
TCGA-KM-8477-01A-11R-2315-07	ANKRD6|22881	148.8966
TCGA-KM-8477-01A-11R-2315-07	ANKRD7|56311	9.4478
TCGA-KM-8477-01A-11R-2315-07	ANKRD9|122416	715.78
TCGA-KM-8477-01A-11R-2315-07	ANKS1A|23294	1463.0525
TCGA-KM-8477-01A-11R-2315-07	ANKS1B|56899	7.6482
TCGA-KM-8477-01A-11R-2315-07	ANKS3|124401	150.2643
TCGA-KM-8477-01A-11R-2315-07	ANKS4B|257629	0
TCGA-KM-8477-01A-11R-2315-07	ANKS6|203286	145.3155
TCGA-KM-8477-01A-11R-2315-07	ANKZF1|55139	287.4817
TCGA-KM-8477-01A-11R-2315-07	ANLN|54443	49.4882
TCGA-KM-8477-01A-11R-2315-07	ANO10|55129	1278.1464
TCGA-KM-8477-01A-11R-2315-07	ANO1|55107	273.9849
TCGA-KM-8477-01A-11R-2315-07	ANO2|57101	3.1493
TCGA-KM-8477-01A-11R-2315-07	ANO3|63982	3.1493
TCGA-KM-8477-01A-11R-2315-07	ANO4|121601	8.0981
TCGA-KM-8477-01A-11R-2315-07	ANO5|203859	674.3898
TCGA-KM-8477-01A-11R-2315-07	ANO6|196527	1779.7773
TCGA-KM-8477-01A-11R-2315-07	ANO7|50636	15.7463
TCGA-KM-8477-01A-11R-2315-07	ANO8|57719	308.1768
TCGA-KM-8477-01A-11R-2315-07	ANO9|338440	157.4626
TCGA-KM-8477-01A-11R-2315-07	ANP32A|8125	2349.7919
TCGA-KM-8477-01A-11R-2315-07	ANP32B|10541	1955.2356
TCGA-KM-8477-01A-11R-2315-07	ANP32C|23520	.8998
TCGA-KM-8477-01A-11R-2315-07	ANP32D|23519	0
TCGA-KM-8477-01A-11R-2315-07	ANP32E|81611	722.0785
TCGA-KM-8477-01A-11R-2315-07	ANPEP|290	102.1257
TCGA-KM-8477-01A-11R-2315-07	ANTXR1|84168	651.8952
TCGA-KM-8477-01A-11R-2315-07	ANTXR2|118429	596.5583
TCGA-KM-8477-01A-11R-2315-07	ANTXRL|195977	0
TCGA-KM-8477-01A-11R-2315-07	ANUBL1|93550	17.5458
TCGA-KM-8477-01A-11R-2315-07	ANXA10|11199	0
TCGA-KM-8477-01A-11R-2315-07	ANXA11|311	10834.7767
TCGA-KM-8477-01A-11R-2315-07	ANXA13|312	0
TCGA-KM-8477-01A-11R-2315-07	ANXA1|301	1691.1484
TCGA-KM-8477-01A-11R-2315-07	ANXA2P1|303	29.2431
TCGA-KM-8477-01A-11R-2315-07	ANXA2P2|304	1253.8522
TCGA-KM-8477-01A-11R-2315-07	ANXA2P3|305	.4499
TCGA-KM-8477-01A-11R-2315-07	ANXA2|302	3514.1154
TCGA-KM-8477-01A-11R-2315-07	ANXA3|306	314.0254
TCGA-KM-8477-01A-11R-2315-07	ANXA4|307	5247.1038
TCGA-KM-8477-01A-11R-2315-07	ANXA5|308	5095.0399
TCGA-KM-8477-01A-11R-2315-07	ANXA6|309	3824.5417
TCGA-KM-8477-01A-11R-2315-07	ANXA7|310	3788.1003
TCGA-KM-8477-01A-11R-2315-07	ANXA8L1|728113	0
TCGA-KM-8477-01A-11R-2315-07	ANXA8L2|244	.4499
TCGA-KM-8477-01A-11R-2315-07	ANXA8|653145	2.6994
TCGA-KM-8477-01A-11R-2315-07	ANXA9|8416	189.405
TCGA-KM-8477-01A-11R-2315-07	AOAH|313	44.0895
TCGA-KM-8477-01A-11R-2315-07	AOC2|314	10.7974
TCGA-KM-8477-01A-11R-2315-07	AOC3|8639	370.2621
TCGA-KM-8477-01A-11R-2315-07	AOX1|316	.4499
TCGA-KM-8477-01A-11R-2315-07	AOX2P|344454	0
TCGA-KM-8477-01A-11R-2315-07	AP1AR|55435	746.8226
TCGA-KM-8477-01A-11R-2315-07	AP1B1|162	6120.3464
TCGA-KM-8477-01A-11R-2315-07	AP1G1|164	3589.6974
TCGA-KM-8477-01A-11R-2315-07	AP1G2|8906	686.177
TCGA-KM-8477-01A-11R-2315-07	AP1M1|8907	1102.6881
TCGA-KM-8477-01A-11R-2315-07	AP1M2|10053	1777.0779
TCGA-KM-8477-01A-11R-2315-07	AP1S1|1174	743.2235
TCGA-KM-8477-01A-11R-2315-07	AP1S2|8905	338.7695
TCGA-KM-8477-01A-11R-2315-07	AP1S3|130340	1645.2593
TCGA-KM-8477-01A-11R-2315-07	AP2A1|160	1418.2972
TCGA-KM-8477-01A-11R-2315-07	AP2A2|161	1683.9501
TCGA-KM-8477-01A-11R-2315-07	AP2B1|163	9651.5578
TCGA-KM-8477-01A-11R-2315-07	AP2M1|1173	5695.6473
TCGA-KM-8477-01A-11R-2315-07	AP2S1|1175	1046.9014
TCGA-KM-8477-01A-11R-2315-07	AP3B1|8546	2716.0049
TCGA-KM-8477-01A-11R-2315-07	AP3B2|8120	2.2495
TCGA-KM-8477-01A-11R-2315-07	AP3D1|8943	4596.1084
TCGA-KM-8477-01A-11R-2315-07	AP3M1|26985	624.4517
TCGA-KM-8477-01A-11R-2315-07	AP3M2|10947	270.3858
TCGA-KM-8477-01A-11R-2315-07	AP3S1|1176	386.9081
TCGA-KM-8477-01A-11R-2315-07	AP3S2|10239	1931.4093
TCGA-KM-8477-01A-11R-2315-07	AP4B1|10717	198.8303
TCGA-KM-8477-01A-11R-2315-07	AP4E1|23431	414.8015
TCGA-KM-8477-01A-11R-2315-07	AP4M1|9179	218.4321
TCGA-KM-8477-01A-11R-2315-07	AP4S1|11154	47.2388
TCGA-KM-8477-01A-11R-2315-07	APAF1|317	325.7226
TCGA-KM-8477-01A-11R-2315-07	APBA1|320	22.9446
TCGA-KM-8477-01A-11R-2315-07	APBA2|321	1.3497
TCGA-KM-8477-01A-11R-2315-07	APBA3|9546	268.5862
TCGA-KM-8477-01A-11R-2315-07	APBB1IP|54518	58.4861
TCGA-KM-8477-01A-11R-2315-07	APBB1|322	758.07
TCGA-KM-8477-01A-11R-2315-07	APBB2|323	1867.5065
TCGA-KM-8477-01A-11R-2315-07	APBB3|10307	251.4903
TCGA-KM-8477-01A-11R-2315-07	APC2|10297	2.2855
TCGA-KM-8477-01A-11R-2315-07	APCDD1L|164284	4.9488
TCGA-KM-8477-01A-11R-2315-07	APCDD1|147495	169.6097
TCGA-KM-8477-01A-11R-2315-07	APCS|325	0
TCGA-KM-8477-01A-11R-2315-07	APC|324	570.4645
TCGA-KM-8477-01A-11R-2315-07	APEH|327	4993.3641
TCGA-KM-8477-01A-11R-2315-07	APEX1|328	1449.5557
TCGA-KM-8477-01A-11R-2315-07	APEX2|27301	365.3132
TCGA-KM-8477-01A-11R-2315-07	APH1A|51107	4618.6031
TCGA-KM-8477-01A-11R-2315-07	APH1B|83464	878.6413
TCGA-KM-8477-01A-11R-2315-07	API5|8539	2180.6321
TCGA-KM-8477-01A-11R-2315-07	APIP|51074	843.8106
TCGA-KM-8477-01A-11R-2315-07	APITD1|378708	191.7535
TCGA-KM-8477-01A-11R-2315-07	APLF|200558	53.0874
TCGA-KM-8477-01A-11R-2315-07	APLNR|187	666.7416
TCGA-KM-8477-01A-11R-2315-07	APLN|8862	190.3048
TCGA-KM-8477-01A-11R-2315-07	APLP1|333	4.4989
TCGA-KM-8477-01A-11R-2315-07	APLP2|334	26482.0605
TCGA-KM-8477-01A-11R-2315-07	APOA1BP|128240	3086.7169
TCGA-KM-8477-01A-11R-2315-07	APOA1|335	0
TCGA-KM-8477-01A-11R-2315-07	APOA2|336	.8998
TCGA-KM-8477-01A-11R-2315-07	APOA4|337	0
TCGA-KM-8477-01A-11R-2315-07	APOA5|116519	0
TCGA-KM-8477-01A-11R-2315-07	APOB48R|55911	122.3709
TCGA-KM-8477-01A-11R-2315-07	APOBEC1|339	0
TCGA-KM-8477-01A-11R-2315-07	APOBEC2|10930	2.2495
TCGA-KM-8477-01A-11R-2315-07	APOBEC3A|200315	4.9488
TCGA-KM-8477-01A-11R-2315-07	APOBEC3B|9582	121.4712
TCGA-KM-8477-01A-11R-2315-07	APOBEC3C|27350	31.9424
TCGA-KM-8477-01A-11R-2315-07	APOBEC3D|140564	10.7974
TCGA-KM-8477-01A-11R-2315-07	APOBEC3F|200316	17.9957
TCGA-KM-8477-01A-11R-2315-07	APOBEC3G|60489	40.0405
TCGA-KM-8477-01A-11R-2315-07	APOBEC3H|164668	0
TCGA-KM-8477-01A-11R-2315-07	APOBEC4|403314	0
TCGA-KM-8477-01A-11R-2315-07	APOB|338	0
TCGA-KM-8477-01A-11R-2315-07	APOC1P1|342	0
TCGA-KM-8477-01A-11R-2315-07	APOC1|341	209.2003
TCGA-KM-8477-01A-11R-2315-07	APOC2|344	43.1897
TCGA-KM-8477-01A-11R-2315-07	APOC3|345	0
TCGA-KM-8477-01A-11R-2315-07	APOC4|346	.4499
TCGA-KM-8477-01A-11R-2315-07	APOD|347	17.0959
TCGA-KM-8477-01A-11R-2315-07	APOE|348	2608.0306
TCGA-KM-8477-01A-11R-2315-07	APOF|319	.4499
TCGA-KM-8477-01A-11R-2315-07	APOH|350	0
TCGA-KM-8477-01A-11R-2315-07	APOL1|8542	4478.2364
TCGA-KM-8477-01A-11R-2315-07	APOL2|23780	1749.1846
TCGA-KM-8477-01A-11R-2315-07	APOL3|80833	146.6652
TCGA-KM-8477-01A-11R-2315-07	APOL4|80832	97.6268
TCGA-KM-8477-01A-11R-2315-07	APOL5|80831	.4499
TCGA-KM-8477-01A-11R-2315-07	APOL6|80830	721.1787
TCGA-KM-8477-01A-11R-2315-07	APOLD1|81575	1989.8774
TCGA-KM-8477-01A-11R-2315-07	APOM|55937	38.2409
TCGA-KM-8477-01A-11R-2315-07	APOOL|139322	920.9313
TCGA-KM-8477-01A-11R-2315-07	APOO|79135	1382.5217
TCGA-KM-8477-01A-11R-2315-07	APPBP2|10513	1099.089
TCGA-KM-8477-01A-11R-2315-07	APPL1|26060	1834.2144
TCGA-KM-8477-01A-11R-2315-07	APPL2|55198	947.475
TCGA-KM-8477-01A-11R-2315-07	APP|351	32338.7695
TCGA-KM-8477-01A-11R-2315-07	APRT|353	1647.0588
TCGA-KM-8477-01A-11R-2315-07	APTX|54840	446.294
TCGA-KM-8477-01A-11R-2315-07	AQP10|89872	.8998
TCGA-KM-8477-01A-11R-2315-07	AQP11|282679	17.0959
TCGA-KM-8477-01A-11R-2315-07	AQP12A|375318	0
TCGA-KM-8477-01A-11R-2315-07	AQP12B|653437	0
TCGA-KM-8477-01A-11R-2315-07	AQP1|358	1792.8152
TCGA-KM-8477-01A-11R-2315-07	AQP2|359	89.0788
TCGA-KM-8477-01A-11R-2315-07	AQP3|360	920.9313
TCGA-KM-8477-01A-11R-2315-07	AQP4|361	0
TCGA-KM-8477-01A-11R-2315-07	AQP5|362	2.6994
TCGA-KM-8477-01A-11R-2315-07	AQP6|363	24544.3707
TCGA-KM-8477-01A-11R-2315-07	AQP7P1|375719	0
TCGA-KM-8477-01A-11R-2315-07	AQP7P3|441432	0
TCGA-KM-8477-01A-11R-2315-07	AQP7|364	229.8954
TCGA-KM-8477-01A-11R-2315-07	AQP8|343	0
TCGA-KM-8477-01A-11R-2315-07	AQP9|366	29.6929
TCGA-KM-8477-01A-11R-2315-07	AQPEP|206338	0
TCGA-KM-8477-01A-11R-2315-07	AQR|9716	952.8737
TCGA-KM-8477-01A-11R-2315-07	ARAF|369	2304.8026
TCGA-KM-8477-01A-11R-2315-07	ARAP1|116985	11268.3388
TCGA-KM-8477-01A-11R-2315-07	ARAP2|116984	682.9378
TCGA-KM-8477-01A-11R-2315-07	ARAP3|64411	209.6502
TCGA-KM-8477-01A-11R-2315-07	ARCN1|372	4482.2855
TCGA-KM-8477-01A-11R-2315-07	ARC|23237	7.1983
TCGA-KM-8477-01A-11R-2315-07	AREG|374	24.2942
TCGA-KM-8477-01A-11R-2315-07	ARF1|375	10060.0607
TCGA-KM-8477-01A-11R-2315-07	ARF3|377	5484.6474
TCGA-KM-8477-01A-11R-2315-07	ARF4|378	2208.9754
TCGA-KM-8477-01A-11R-2315-07	ARF5|381	2181.9548
TCGA-KM-8477-01A-11R-2315-07	ARF6|382	1652.4575
TCGA-KM-8477-01A-11R-2315-07	ARFGAP1|55738	732.8759
TCGA-KM-8477-01A-11R-2315-07	ARFGAP2|84364	1639.8605
TCGA-KM-8477-01A-11R-2315-07	ARFGAP3|26286	2241.8176
TCGA-KM-8477-01A-11R-2315-07	ARFGEF1|10565	4095.3773
TCGA-KM-8477-01A-11R-2315-07	ARFGEF2|10564	5553.481
TCGA-KM-8477-01A-11R-2315-07	ARFIP1|27236	1057.2489
TCGA-KM-8477-01A-11R-2315-07	ARFIP2|23647	644.6969
TCGA-KM-8477-01A-11R-2315-07	ARFRP1|10139	637.4986
TCGA-KM-8477-01A-11R-2315-07	ARG1|383	.4499
TCGA-KM-8477-01A-11R-2315-07	ARG2|384	1163.8196
TCGA-KM-8477-01A-11R-2315-07	ARGFXP2|503640	0
TCGA-KM-8477-01A-11R-2315-07	ARGFX|503582	0
TCGA-KM-8477-01A-11R-2315-07	ARGLU1|55082	425.149
TCGA-KM-8477-01A-11R-2315-07	ARHGAP10|79658	33.2921
TCGA-KM-8477-01A-11R-2315-07	ARHGAP11A|9824	46.7889
TCGA-KM-8477-01A-11R-2315-07	ARHGAP11B|89839	2.2495
TCGA-KM-8477-01A-11R-2315-07	ARHGAP12|94134	2108.1993
TCGA-KM-8477-01A-11R-2315-07	ARHGAP15|55843	26.0938
TCGA-KM-8477-01A-11R-2315-07	ARHGAP17|55114	914.6328
TCGA-KM-8477-01A-11R-2315-07	ARHGAP18|93663	6387.1331
TCGA-KM-8477-01A-11R-2315-07	ARHGAP19|84986	222.6971
TCGA-KM-8477-01A-11R-2315-07	ARHGAP1|392	2347.9924
TCGA-KM-8477-01A-11R-2315-07	ARHGAP20|57569	4.049
TCGA-KM-8477-01A-11R-2315-07	ARHGAP21|57584	4683.3877
TCGA-KM-8477-01A-11R-2315-07	ARHGAP22|58504	17.5458
TCGA-KM-8477-01A-11R-2315-07	ARHGAP23|57636	139.4669
TCGA-KM-8477-01A-11R-2315-07	ARHGAP24|83478	1071.1956
TCGA-KM-8477-01A-11R-2315-07	ARHGAP25|9938	108.8741
TCGA-KM-8477-01A-11R-2315-07	ARHGAP26|23092	152.5138
TCGA-KM-8477-01A-11R-2315-07	ARHGAP27|201176	926.7799
TCGA-KM-8477-01A-11R-2315-07	ARHGAP28|79822	24.2942
TCGA-KM-8477-01A-11R-2315-07	ARHGAP29|9411	1013.6093
TCGA-KM-8477-01A-11R-2315-07	ARHGAP30|257106	105.7249
TCGA-KM-8477-01A-11R-2315-07	ARHGAP31|57514	349.1171
TCGA-KM-8477-01A-11R-2315-07	ARHGAP32|9743	448.5435
TCGA-KM-8477-01A-11R-2315-07	ARHGAP33|115703	36.4413
TCGA-KM-8477-01A-11R-2315-07	ARHGAP36|158763	0
TCGA-KM-8477-01A-11R-2315-07	ARHGAP39|80728	157.4626
TCGA-KM-8477-01A-11R-2315-07	ARHGAP42|143872	601.8985
TCGA-KM-8477-01A-11R-2315-07	ARHGAP4|393	1292.0931
TCGA-KM-8477-01A-11R-2315-07	ARHGAP5|394	2420.875
TCGA-KM-8477-01A-11R-2315-07	ARHGAP6|395	857.9462
TCGA-KM-8477-01A-11R-2315-07	ARHGAP8|23779	644.4809
TCGA-KM-8477-01A-11R-2315-07	ARHGAP9|64333	53.5373
TCGA-KM-8477-01A-11R-2315-07	ARHGDIA|396	8110.6737
TCGA-KM-8477-01A-11R-2315-07	ARHGDIB|397	1024.4067
TCGA-KM-8477-01A-11R-2315-07	ARHGDIG|398	0
TCGA-KM-8477-01A-11R-2315-07	ARHGEF10L|55160	1138.2297
TCGA-KM-8477-01A-11R-2315-07	ARHGEF10|9639	588.0103
TCGA-KM-8477-01A-11R-2315-07	ARHGEF11|9826	1260.6006
TCGA-KM-8477-01A-11R-2315-07	ARHGEF12|23365	6361.4891
TCGA-KM-8477-01A-11R-2315-07	ARHGEF15|22899	261.3879
TCGA-KM-8477-01A-11R-2315-07	ARHGEF16|27237	903.3854
TCGA-KM-8477-01A-11R-2315-07	ARHGEF17|9828	2918.9068
TCGA-KM-8477-01A-11R-2315-07	ARHGEF18|23370	2034.8667
TCGA-KM-8477-01A-11R-2315-07	ARHGEF19|128272	9.4478
TCGA-KM-8477-01A-11R-2315-07	ARHGEF1|9138	750.4218
TCGA-KM-8477-01A-11R-2315-07	ARHGEF2|9181	749.9719
TCGA-KM-8477-01A-11R-2315-07	ARHGEF33|100271715	1.3497
TCGA-KM-8477-01A-11R-2315-07	ARHGEF35|445328	905.6349
TCGA-KM-8477-01A-11R-2315-07	ARHGEF37|389337	1065.7969
TCGA-KM-8477-01A-11R-2315-07	ARHGEF38|54848	56.6865
TCGA-KM-8477-01A-11R-2315-07	ARHGEF3|50650	926.33
TCGA-KM-8477-01A-11R-2315-07	ARHGEF4|50649	1.7996
TCGA-KM-8477-01A-11R-2315-07	ARHGEF5|7984	771.5668
TCGA-KM-8477-01A-11R-2315-07	ARHGEF6|9459	208.7504
TCGA-KM-8477-01A-11R-2315-07	ARHGEF7|8874	2356.9902
TCGA-KM-8477-01A-11R-2315-07	ARHGEF9|23229	368.9124
TCGA-KM-8477-01A-11R-2315-07	ARID1A|8289	1745.5854
TCGA-KM-8477-01A-11R-2315-07	ARID1B|57492	1964.2335
TCGA-KM-8477-01A-11R-2315-07	ARID2|196528	965.0208
TCGA-KM-8477-01A-11R-2315-07	ARID3A|1820	149.3645
TCGA-KM-8477-01A-11R-2315-07	ARID3B|10620	59.8358
TCGA-KM-8477-01A-11R-2315-07	ARID3C|138715	0
TCGA-KM-8477-01A-11R-2315-07	ARID4A|5926	453.4923
TCGA-KM-8477-01A-11R-2315-07	ARID4B|51742	974.3381
TCGA-KM-8477-01A-11R-2315-07	ARID5A|10865	188.9551
TCGA-KM-8477-01A-11R-2315-07	ARID5B|84159	298.2792
TCGA-KM-8477-01A-11R-2315-07	ARIH1|25820	2122.5959
TCGA-KM-8477-01A-11R-2315-07	ARIH2|10425	1055.3279
TCGA-KM-8477-01A-11R-2315-07	ARL10|285598	22.0448
TCGA-KM-8477-01A-11R-2315-07	ARL11|115761	17.5458
TCGA-KM-8477-01A-11R-2315-07	ARL13A|392509	.4499
TCGA-KM-8477-01A-11R-2315-07	ARL13B|200894	187.1556
TCGA-KM-8477-01A-11R-2315-07	ARL14|80117	3.5991
TCGA-KM-8477-01A-11R-2315-07	ARL15|54622	1111.686
TCGA-KM-8477-01A-11R-2315-07	ARL16|339231	421.5499
TCGA-KM-8477-01A-11R-2315-07	ARL17A|51326	46.7124
TCGA-KM-8477-01A-11R-2315-07	ARL17B|641522	1.0033
TCGA-KM-8477-01A-11R-2315-07	ARL1|400	2754.6958
TCGA-KM-8477-01A-11R-2315-07	ARL2BP|23568	2370.487
TCGA-KM-8477-01A-11R-2315-07	ARL2|402	1169.2723
TCGA-KM-8477-01A-11R-2315-07	ARL3|403	372.9614
TCGA-KM-8477-01A-11R-2315-07	ARL4A|10124	132.2686
TCGA-KM-8477-01A-11R-2315-07	ARL4C|10123	549.7694
TCGA-KM-8477-01A-11R-2315-07	ARL4D|379	1239.4556
TCGA-KM-8477-01A-11R-2315-07	ARL5A|26225	1834.2144
TCGA-KM-8477-01A-11R-2315-07	ARL5B|221079	287.9316
TCGA-KM-8477-01A-11R-2315-07	ARL5C|390790	.4499
TCGA-KM-8477-01A-11R-2315-07	ARL6IP1|23204	4103.0255
TCGA-KM-8477-01A-11R-2315-07	ARL6IP4|51329	1814.4191
TCGA-KM-8477-01A-11R-2315-07	ARL6IP5|10550	4295.1299
TCGA-KM-8477-01A-11R-2315-07	ARL6IP6|151188	191.6545
TCGA-KM-8477-01A-11R-2315-07	ARL6|84100	266.3367
TCGA-KM-8477-01A-11R-2315-07	ARL8A|127829	1528.287
TCGA-KM-8477-01A-11R-2315-07	ARL8B|55207	2332.696
TCGA-KM-8477-01A-11R-2315-07	ARL9|132946	.4499
TCGA-KM-8477-01A-11R-2315-07	ARMC10|83787	498.0542
TCGA-KM-8477-01A-11R-2315-07	ARMC1|55156	749.522
TCGA-KM-8477-01A-11R-2315-07	ARMC2|84071	35.9915
TCGA-KM-8477-01A-11R-2315-07	ARMC3|219681	0
TCGA-KM-8477-01A-11R-2315-07	ARMC4|55130	1.3497
TCGA-KM-8477-01A-11R-2315-07	ARMC5|79798	196.6033
TCGA-KM-8477-01A-11R-2315-07	ARMC6|93436	547.0431
TCGA-KM-8477-01A-11R-2315-07	ARMC7|79637	167.8101
TCGA-KM-8477-01A-11R-2315-07	ARMC8|25852	733.3258
TCGA-KM-8477-01A-11R-2315-07	ARMC9|80210	186.2558
TCGA-KM-8477-01A-11R-2315-07	ARMCX1|51309	173.2089
TCGA-KM-8477-01A-11R-2315-07	ARMCX2|9823	646.0466
TCGA-KM-8477-01A-11R-2315-07	ARMCX3|51566	2158.5873
TCGA-KM-8477-01A-11R-2315-07	ARMCX5|64860	264.9871
TCGA-KM-8477-01A-11R-2315-07	ARMCX6|54470	112.4733
TCGA-KM-8477-01A-11R-2315-07	ARMS2|387715	.8998
TCGA-KM-8477-01A-11R-2315-07	ARNT2|9915	4559.6671
TCGA-KM-8477-01A-11R-2315-07	ARNTL2|56938	6.7484
TCGA-KM-8477-01A-11R-2315-07	ARNTL|406	242.9423
TCGA-KM-8477-01A-11R-2315-07	ARNT|405	1834.2144
TCGA-KM-8477-01A-11R-2315-07	ARPC1A|10552	3050.2756
TCGA-KM-8477-01A-11R-2315-07	ARPC1B|10095	1910.2463
TCGA-KM-8477-01A-11R-2315-07	ARPC2|10109	3314.8127
TCGA-KM-8477-01A-11R-2315-07	ARPC3|10094	3352.6038
TCGA-KM-8477-01A-11R-2315-07	ARPC4|10093	2830.2238
TCGA-KM-8477-01A-11R-2315-07	ARPC5L|81873	734.6755
TCGA-KM-8477-01A-11R-2315-07	ARPC5|10092	1744.2357
TCGA-KM-8477-01A-11R-2315-07	ARPM1|84517	27.4435
TCGA-KM-8477-01A-11R-2315-07	ARPP19|10776	5553.0312
TCGA-KM-8477-01A-11R-2315-07	ARPP21|10777	0
TCGA-KM-8477-01A-11R-2315-07	ARR3|407	0
TCGA-KM-8477-01A-11R-2315-07	ARRB1|408	94.4776
TCGA-KM-8477-01A-11R-2315-07	ARRB2|409	3813.2943
TCGA-KM-8477-01A-11R-2315-07	ARRDC1|92714	1054.9994
TCGA-KM-8477-01A-11R-2315-07	ARRDC2|27106	390.9571
TCGA-KM-8477-01A-11R-2315-07	ARRDC3|57561	1845.4617
TCGA-KM-8477-01A-11R-2315-07	ARRDC4|91947	425.5989
TCGA-KM-8477-01A-11R-2315-07	ARRDC5|645432	.8998
TCGA-KM-8477-01A-11R-2315-07	ARSA|410	1009.5602
TCGA-KM-8477-01A-11R-2315-07	ARSB|411	156.1129
TCGA-KM-8477-01A-11R-2315-07	ARSD|414	2841.0752
TCGA-KM-8477-01A-11R-2315-07	ARSE|415	935.3279
TCGA-KM-8477-01A-11R-2315-07	ARSF|416	0
TCGA-KM-8477-01A-11R-2315-07	ARSG|22901	309.0766
TCGA-KM-8477-01A-11R-2315-07	ARSH|347527	0
TCGA-KM-8477-01A-11R-2315-07	ARSI|340075	3.1493
TCGA-KM-8477-01A-11R-2315-07	ARSJ|79642	373.8612
TCGA-KM-8477-01A-11R-2315-07	ARSK|153642	43.1897
TCGA-KM-8477-01A-11R-2315-07	ART1|417	.4499
TCGA-KM-8477-01A-11R-2315-07	ART3|419	1.3497
TCGA-KM-8477-01A-11R-2315-07	ART4|420	1.7996
TCGA-KM-8477-01A-11R-2315-07	ART5|116969	18.4456
TCGA-KM-8477-01A-11R-2315-07	ARTN|9048	45.8891
TCGA-KM-8477-01A-11R-2315-07	ARV1|64801	517.827
TCGA-KM-8477-01A-11R-2315-07	ARVCF|421	159.7121
TCGA-KM-8477-01A-11R-2315-07	ARX|170302	0
TCGA-KM-8477-01A-11R-2315-07	AR|367	2.2495
TCGA-KM-8477-01A-11R-2315-07	AS3MT|57412	1710.0439
TCGA-KM-8477-01A-11R-2315-07	ASAH1|427	10860.4207
TCGA-KM-8477-01A-11R-2315-07	ASAH2B|653308	27.4435
TCGA-KM-8477-01A-11R-2315-07	ASAH2|56624	3.5991
TCGA-KM-8477-01A-11R-2315-07	ASAM|79827	1.7996
TCGA-KM-8477-01A-11R-2315-07	ASAP1IT1|29065	0
TCGA-KM-8477-01A-11R-2315-07	ASAP1|50807	388.2578
TCGA-KM-8477-01A-11R-2315-07	ASAP2|8853	1539.9843
TCGA-KM-8477-01A-11R-2315-07	ASAP3|55616	1545.8329
TCGA-KM-8477-01A-11R-2315-07	ASB10|136371	0
TCGA-KM-8477-01A-11R-2315-07	ASB11|140456	80.081
TCGA-KM-8477-01A-11R-2315-07	ASB12|142689	1.4577
TCGA-KM-8477-01A-11R-2315-07	ASB13|79754	267.6864
TCGA-KM-8477-01A-11R-2315-07	ASB14|142686	22.0448
TCGA-KM-8477-01A-11R-2315-07	ASB15|142685	0
TCGA-KM-8477-01A-11R-2315-07	ASB16|92591	280
TCGA-KM-8477-01A-11R-2315-07	ASB17|127247	0
TCGA-KM-8477-01A-11R-2315-07	ASB18|401036	0
TCGA-KM-8477-01A-11R-2315-07	ASB1|51665	1354.8802
TCGA-KM-8477-01A-11R-2315-07	ASB2|51676	4.4989
TCGA-KM-8477-01A-11R-2315-07	ASB3|51130	200.6523
TCGA-KM-8477-01A-11R-2315-07	ASB4|51666	0
TCGA-KM-8477-01A-11R-2315-07	ASB5|140458	957.8225
TCGA-KM-8477-01A-11R-2315-07	ASB6|140459	499.3949
TCGA-KM-8477-01A-11R-2315-07	ASB7|140460	300.9785
TCGA-KM-8477-01A-11R-2315-07	ASB8|140461	1033.4046
TCGA-KM-8477-01A-11R-2315-07	ASB9|140462	2048.3635
TCGA-KM-8477-01A-11R-2315-07	ASCC1|51008	377.0105
TCGA-KM-8477-01A-11R-2315-07	ASCC2|84164	1167.9226
TCGA-KM-8477-01A-11R-2315-07	ASCC3|10973	889.4388
TCGA-KM-8477-01A-11R-2315-07	ASCL1|429	59.3859
TCGA-KM-8477-01A-11R-2315-07	ASCL2|430	2.2495
TCGA-KM-8477-01A-11R-2315-07	ASCL3|56676	0
TCGA-KM-8477-01A-11R-2315-07	ASCL4|121549	.8998
TCGA-KM-8477-01A-11R-2315-07	ASF1A|25842	252.84
TCGA-KM-8477-01A-11R-2315-07	ASF1B|55723	38.2409
TCGA-KM-8477-01A-11R-2315-07	ASFMR1|100126270	2.254
TCGA-KM-8477-01A-11R-2315-07	ASGR1|432	3.1493
TCGA-KM-8477-01A-11R-2315-07	ASGR2|433	7.1983
TCGA-KM-8477-01A-11R-2315-07	ASH1L|55870	1304.3527
TCGA-KM-8477-01A-11R-2315-07	ASH2L|9070	1022.1572
TCGA-KM-8477-01A-11R-2315-07	ASIP|434	0
TCGA-KM-8477-01A-11R-2315-07	ASL|435	952.8737
TCGA-KM-8477-01A-11R-2315-07	ASMTL|8623	393.2066
TCGA-KM-8477-01A-11R-2315-07	ASMT|438	0
TCGA-KM-8477-01A-11R-2315-07	ASNA1|439	1646.159
TCGA-KM-8477-01A-11R-2315-07	ASNSD1|54529	560.5669
TCGA-KM-8477-01A-11R-2315-07	ASNS|440	248.341
TCGA-KM-8477-01A-11R-2315-07	ASPA|443	39.1407
TCGA-KM-8477-01A-11R-2315-07	ASPDH|554235	0
TCGA-KM-8477-01A-11R-2315-07	ASPG|374569	0
TCGA-KM-8477-01A-11R-2315-07	ASPHD1|253982	10.7974
TCGA-KM-8477-01A-11R-2315-07	ASPHD2|57168	643.3472
TCGA-KM-8477-01A-11R-2315-07	ASPH|444	3483.8736
TCGA-KM-8477-01A-11R-2315-07	ASPM|259266	22.0448
TCGA-KM-8477-01A-11R-2315-07	ASPN|54829	117.872
TCGA-KM-8477-01A-11R-2315-07	ASPRV1|151516	23.8533
TCGA-KM-8477-01A-11R-2315-07	ASPSCR1|79058	470.1383
TCGA-KM-8477-01A-11R-2315-07	ASRGL1|80150	73.3326
TCGA-KM-8477-01A-11R-2315-07	ASS1|445	144.4157
TCGA-KM-8477-01A-11R-2315-07	ASTE1|28990	52.9749
TCGA-KM-8477-01A-11R-2315-07	ASTL|431705	0
TCGA-KM-8477-01A-11R-2315-07	ASTN1|460	.4499
TCGA-KM-8477-01A-11R-2315-07	ASTN2|23245	305.4774
TCGA-KM-8477-01A-11R-2315-07	ASXL1|171023	1179.1699
TCGA-KM-8477-01A-11R-2315-07	ASXL2|55252	1548.5322
TCGA-KM-8477-01A-11R-2315-07	ASXL3|80816	90.4285
TCGA-KM-8477-01A-11R-2315-07	ASZ1|136991	0
TCGA-KM-8477-01A-11R-2315-07	ATAD1|84896	2729.9516
TCGA-KM-8477-01A-11R-2315-07	ATAD2B|54454	171.8592
TCGA-KM-8477-01A-11R-2315-07	ATAD2|29028	179.0575
TCGA-KM-8477-01A-11R-2315-07	ATAD3A|55210	662.2427
TCGA-KM-8477-01A-11R-2315-07	ATAD3B|83858	101.6759
TCGA-KM-8477-01A-11R-2315-07	ATAD3C|219293	11.6972
TCGA-KM-8477-01A-11R-2315-07	ATAD5|79915	14.3966
TCGA-KM-8477-01A-11R-2315-07	ATCAY|85300	0
TCGA-KM-8477-01A-11R-2315-07	ATE1|11101	439.5456
TCGA-KM-8477-01A-11R-2315-07	ATF1|466	346.8676
TCGA-KM-8477-01A-11R-2315-07	ATF2|1386	661.7928
TCGA-KM-8477-01A-11R-2315-07	ATF3|467	541.6714
TCGA-KM-8477-01A-11R-2315-07	ATF4|468	3747.16
TCGA-KM-8477-01A-11R-2315-07	ATF5|22809	507.0296
TCGA-KM-8477-01A-11R-2315-07	ATF6B|1388	1607.4682
TCGA-KM-8477-01A-11R-2315-07	ATF6|22926	1756.8328
TCGA-KM-8477-01A-11R-2315-07	ATF7IP2|80063	53.5373
TCGA-KM-8477-01A-11R-2315-07	ATF7IP|55729	568.215
TCGA-KM-8477-01A-11R-2315-07	ATF7|11016	969.0698
TCGA-KM-8477-01A-11R-2315-07	ATG10|83734	139.4669
TCGA-KM-8477-01A-11R-2315-07	ATG12|9140	296.9295
TCGA-KM-8477-01A-11R-2315-07	ATG16L1|55054	492.1831
TCGA-KM-8477-01A-11R-2315-07	ATG16L2|89849	137.8653
TCGA-KM-8477-01A-11R-2315-07	ATG2A|23130	1591.722
TCGA-KM-8477-01A-11R-2315-07	ATG2B|55102	1474.2999
TCGA-KM-8477-01A-11R-2315-07	ATG3|64422	1157.5751
TCGA-KM-8477-01A-11R-2315-07	ATG4A|115201	689.6862
TCGA-KM-8477-01A-11R-2315-07	ATG4B|23192	482.2855
TCGA-KM-8477-01A-11R-2315-07	ATG4C|84938	185.8059
TCGA-KM-8477-01A-11R-2315-07	ATG4D|84971	1270.8627
TCGA-KM-8477-01A-11R-2315-07	ATG5|9474	723.8781
TCGA-KM-8477-01A-11R-2315-07	ATG7|10533	929.7537
TCGA-KM-8477-01A-11R-2315-07	ATG9A|79065	1555.3256
TCGA-KM-8477-01A-11R-2315-07	ATG9B|285973	6.3435
TCGA-KM-8477-01A-11R-2315-07	ATHL1|80162	69.2835
TCGA-KM-8477-01A-11R-2315-07	ATIC|471	835.0017
TCGA-KM-8477-01A-11R-2315-07	ATL1|51062	131.8187
TCGA-KM-8477-01A-11R-2315-07	ATL2|64225	2106.3997
TCGA-KM-8477-01A-11R-2315-07	ATL3|25923	902.0358
TCGA-KM-8477-01A-11R-2315-07	ATMIN|23300	953.7735
TCGA-KM-8477-01A-11R-2315-07	ATM|472	682.9378
TCGA-KM-8477-01A-11R-2315-07	ATN1|1822	3189.2925
TCGA-KM-8477-01A-11R-2315-07	ATOH1|474	0
TCGA-KM-8477-01A-11R-2315-07	ATOH7|220202	0
TCGA-KM-8477-01A-11R-2315-07	ATOH8|84913	12.1471
TCGA-KM-8477-01A-11R-2315-07	ATOX1|475	1094.59
TCGA-KM-8477-01A-11R-2315-07	ATP10A|57194	28.7932
TCGA-KM-8477-01A-11R-2315-07	ATP10B|23120	43.6396
TCGA-KM-8477-01A-11R-2315-07	ATP10D|57205	1785.6259
TCGA-KM-8477-01A-11R-2315-07	ATP11A|23250	3579.3499
TCGA-KM-8477-01A-11R-2315-07	ATP11B|23200	1246.204
TCGA-KM-8477-01A-11R-2315-07	ATP11C|286410	398.6053
TCGA-KM-8477-01A-11R-2315-07	ATP12A|479	.4499
TCGA-KM-8477-01A-11R-2315-07	ATP13A1|57130	1264.6496
TCGA-KM-8477-01A-11R-2315-07	ATP13A2|23400	951.0741
TCGA-KM-8477-01A-11R-2315-07	ATP13A3|79572	913.2831
TCGA-KM-8477-01A-11R-2315-07	ATP13A4|84239	67.484
TCGA-KM-8477-01A-11R-2315-07	ATP13A5|344905	11.6972
TCGA-KM-8477-01A-11R-2315-07	ATP1A1|476	83992.3023
TCGA-KM-8477-01A-11R-2315-07	ATP1A2|477	24.2942
TCGA-KM-8477-01A-11R-2315-07	ATP1A3|478	2.6994
TCGA-KM-8477-01A-11R-2315-07	ATP1A4|480	0
TCGA-KM-8477-01A-11R-2315-07	ATP1B1|481	67678.7763
TCGA-KM-8477-01A-11R-2315-07	ATP1B2|482	55.7868
TCGA-KM-8477-01A-11R-2315-07	ATP1B3|483	2600.3824
TCGA-KM-8477-01A-11R-2315-07	ATP1B4|23439	6.7484
TCGA-KM-8477-01A-11R-2315-07	ATP2A1|487	3.1493
TCGA-KM-8477-01A-11R-2315-07	ATP2A2|488	4119.2217
TCGA-KM-8477-01A-11R-2315-07	ATP2A3|489	163.3112
TCGA-KM-8477-01A-11R-2315-07	ATP2B1|490	997.4131
TCGA-KM-8477-01A-11R-2315-07	ATP2B2|491	.4499
TCGA-KM-8477-01A-11R-2315-07	ATP2B3|492	0
TCGA-KM-8477-01A-11R-2315-07	ATP2B4|493	2242.2675
TCGA-KM-8477-01A-11R-2315-07	ATP2C1|27032	2619.3904
TCGA-KM-8477-01A-11R-2315-07	ATP2C2|9914	20.6951
TCGA-KM-8477-01A-11R-2315-07	ATP4A|495	0
TCGA-KM-8477-01A-11R-2315-07	ATP4B|496	4.4989
TCGA-KM-8477-01A-11R-2315-07	ATP5A1|498	57856.709
TCGA-KM-8477-01A-11R-2315-07	ATP5B|506	79410.64
TCGA-KM-8477-01A-11R-2315-07	ATP5C1|509	11566.303
TCGA-KM-8477-01A-11R-2315-07	ATP5D|513	3614.4416
TCGA-KM-8477-01A-11R-2315-07	ATP5EP2|432369	52.1876
TCGA-KM-8477-01A-11R-2315-07	ATP5E|514	7543.3585
TCGA-KM-8477-01A-11R-2315-07	ATP5F1|515	9143.6284
TCGA-KM-8477-01A-11R-2315-07	ATP5G1|516	3281.0707
TCGA-KM-8477-01A-11R-2315-07	ATP5G2|517	5122.9333
TCGA-KM-8477-01A-11R-2315-07	ATP5G3|518	14248.566
TCGA-KM-8477-01A-11R-2315-07	ATP5H|10476	5971.8817
TCGA-KM-8477-01A-11R-2315-07	ATP5I|521	2930.4375
TCGA-KM-8477-01A-11R-2315-07	ATP5J2|9551	2455.8587
TCGA-KM-8477-01A-11R-2315-07	ATP5J|522	4547.6594
TCGA-KM-8477-01A-11R-2315-07	ATP5L2|267020	.4499
TCGA-KM-8477-01A-11R-2315-07	ATP5L|10632	6357.4401
TCGA-KM-8477-01A-11R-2315-07	ATP5O|539	9315.0377
TCGA-KM-8477-01A-11R-2315-07	ATP5SL|55101	1252.5025
TCGA-KM-8477-01A-11R-2315-07	ATP5S|27109	486.7844
TCGA-KM-8477-01A-11R-2315-07	ATP6AP1L|92270	45.8891
TCGA-KM-8477-01A-11R-2315-07	ATP6AP1|537	13795.0737
TCGA-KM-8477-01A-11R-2315-07	ATP6AP2|10159	26207.1758
TCGA-KM-8477-01A-11R-2315-07	ATP6V0A1|535	1211.1124
TCGA-KM-8477-01A-11R-2315-07	ATP6V0A2|23545	404.004
TCGA-KM-8477-01A-11R-2315-07	ATP6V0A4|50617	26575.0174
TCGA-KM-8477-01A-11R-2315-07	ATP6V0B|533	11838.0385
TCGA-KM-8477-01A-11R-2315-07	ATP6V0C|527	19074.8397
TCGA-KM-8477-01A-11R-2315-07	ATP6V0D1|9114	2432.5723
TCGA-KM-8477-01A-11R-2315-07	ATP6V0D2|245972	30236.8687
TCGA-KM-8477-01A-11R-2315-07	ATP6V0E1|8992	6107.7494
TCGA-KM-8477-01A-11R-2315-07	ATP6V0E2|155066	1736.1737
TCGA-KM-8477-01A-11R-2315-07	ATP6V1A|523	27816.4436
TCGA-KM-8477-01A-11R-2315-07	ATP6V1B1|525	9771.2293
TCGA-KM-8477-01A-11R-2315-07	ATP6V1B2|526	1422.5621
TCGA-KM-8477-01A-11R-2315-07	ATP6V1C1|528	1751.434
TCGA-KM-8477-01A-11R-2315-07	ATP6V1C2|245973	2037.2826
TCGA-KM-8477-01A-11R-2315-07	ATP6V1D|51382	7156.4503
TCGA-KM-8477-01A-11R-2315-07	ATP6V1E1|529	8938.4771
TCGA-KM-8477-01A-11R-2315-07	ATP6V1E2|90423	19.7953
TCGA-KM-8477-01A-11R-2315-07	ATP6V1F|9296	3567.6212
TCGA-KM-8477-01A-11R-2315-07	ATP6V1G1|9550	3181.6444
TCGA-KM-8477-01A-11R-2315-07	ATP6V1G2|534	7.4142
TCGA-KM-8477-01A-11R-2315-07	ATP6V1G3|127124	2562.5914
TCGA-KM-8477-01A-11R-2315-07	ATP6V1H|51606	3657.6313
TCGA-KM-8477-01A-11R-2315-07	ATP7A|538	2698.0092
TCGA-KM-8477-01A-11R-2315-07	ATP7B|540	309.5265
TCGA-KM-8477-01A-11R-2315-07	ATP8A1|10396	1161.6241
TCGA-KM-8477-01A-11R-2315-07	ATP8A2|51761	3.5991
TCGA-KM-8477-01A-11R-2315-07	ATP8B1|5205	1208.1071
TCGA-KM-8477-01A-11R-2315-07	ATP8B2|57198	110.2238
TCGA-KM-8477-01A-11R-2315-07	ATP8B3|148229	3.5991
TCGA-KM-8477-01A-11R-2315-07	ATP8B4|79895	135.4178
TCGA-KM-8477-01A-11R-2315-07	ATP8B5P|158381	24.2942
TCGA-KM-8477-01A-11R-2315-07	ATP9A|10079	5970.0821
TCGA-KM-8477-01A-11R-2315-07	ATP9B|374868	484.5349
TCGA-KM-8477-01A-11R-2315-07	ATPAF1|64756	4282.263
TCGA-KM-8477-01A-11R-2315-07	ATPAF2|91647	489.8257
TCGA-KM-8477-01A-11R-2315-07	ATPBD4|89978	226.2963
TCGA-KM-8477-01A-11R-2315-07	ATPIF1|93974	2359.6896
TCGA-KM-8477-01A-11R-2315-07	ATRIP|84126	129.4478
TCGA-KM-8477-01A-11R-2315-07	ATRNL1|26033	204.2515
TCGA-KM-8477-01A-11R-2315-07	ATRN|8455	1655.6068
TCGA-KM-8477-01A-11R-2315-07	ATRX|546	1189.0676
TCGA-KM-8477-01A-11R-2315-07	ATR|545	628.5007
TCGA-KM-8477-01A-11R-2315-07	ATXN10|25814	1797.3231
TCGA-KM-8477-01A-11R-2315-07	ATXN1L|342371	919.1317
TCGA-KM-8477-01A-11R-2315-07	ATXN1|6310	419.3004
TCGA-KM-8477-01A-11R-2315-07	ATXN2L|11273	2632.7747
TCGA-KM-8477-01A-11R-2315-07	ATXN2|6311	1032.5048
TCGA-KM-8477-01A-11R-2315-07	ATXN3L|92552	0
TCGA-KM-8477-01A-11R-2315-07	ATXN3|4287	266.7866
TCGA-KM-8477-01A-11R-2315-07	ATXN7L1|222255	235.744
TCGA-KM-8477-01A-11R-2315-07	ATXN7L2|127002	44.5394
TCGA-KM-8477-01A-11R-2315-07	ATXN7L3B|552889	1705.095
TCGA-KM-8477-01A-11R-2315-07	ATXN7L3|56970	753.571
TCGA-KM-8477-01A-11R-2315-07	ATXN7|6314	623.5519
TCGA-KM-8477-01A-11R-2315-07	ATXN8OS|6315	0
TCGA-KM-8477-01A-11R-2315-07	AUH|549	2367.3378
TCGA-KM-8477-01A-11R-2315-07	AUP1|550	2382.8591
TCGA-KM-8477-01A-11R-2315-07	AURKAIP1|54998	2663.3675
TCGA-KM-8477-01A-11R-2315-07	AURKAPS1|6791	2.2495
TCGA-KM-8477-01A-11R-2315-07	AURKA|6790	256.889
TCGA-KM-8477-01A-11R-2315-07	AURKB|9212	6.2985
TCGA-KM-8477-01A-11R-2315-07	AURKC|6795	9.8976
TCGA-KM-8477-01A-11R-2315-07	AUTS2|26053	118.3219
TCGA-KM-8477-01A-11R-2315-07	AVEN|57099	62.985
TCGA-KM-8477-01A-11R-2315-07	AVIL|10677	17.9957
TCGA-KM-8477-01A-11R-2315-07	AVL9|23080	581.262
TCGA-KM-8477-01A-11R-2315-07	AVPI1|60370	158.8123
TCGA-KM-8477-01A-11R-2315-07	AVPR1A|552	619.053
TCGA-KM-8477-01A-11R-2315-07	AVPR1B|553	0
TCGA-KM-8477-01A-11R-2315-07	AVPR2|554	14.3966
TCGA-KM-8477-01A-11R-2315-07	AVP|551	0
TCGA-KM-8477-01A-11R-2315-07	AWAT1|158833	.4499
TCGA-KM-8477-01A-11R-2315-07	AWAT2|158835	.4499
TCGA-KM-8477-01A-11R-2315-07	AXIN1|8312	738.7246
TCGA-KM-8477-01A-11R-2315-07	AXIN2|8313	20.2452
TCGA-KM-8477-01A-11R-2315-07	AXL|558	274.8847
TCGA-KM-8477-01A-11R-2315-07	AZGP1|563	1.3497
TCGA-KM-8477-01A-11R-2315-07	AZI1|22994	452.5925
TCGA-KM-8477-01A-11R-2315-07	AZI2|64343	1054.9994
TCGA-KM-8477-01A-11R-2315-07	AZIN1|51582	2042.9648
TCGA-KM-8477-01A-11R-2315-07	AZU1|566	0
TCGA-KM-8477-01A-11R-2315-07	B2M|567	121860.7581
TCGA-KM-8477-01A-11R-2315-07	B3GALNT1|8706	444.4944
TCGA-KM-8477-01A-11R-2315-07	B3GALNT2|148789	336.1197
TCGA-KM-8477-01A-11R-2315-07	B3GALT1|8708	.4499
TCGA-KM-8477-01A-11R-2315-07	B3GALT2|8707	.8998
TCGA-KM-8477-01A-11R-2315-07	B3GALT4|8705	248.7909
TCGA-KM-8477-01A-11R-2315-07	B3GALT5|10317	0
TCGA-KM-8477-01A-11R-2315-07	B3GALT6|126792	314.4753
TCGA-KM-8477-01A-11R-2315-07	B3GALTL|145173	302.3282
TCGA-KM-8477-01A-11R-2315-07	B3GAT1|27087	0
TCGA-KM-8477-01A-11R-2315-07	B3GAT2|135152	1.8356
TCGA-KM-8477-01A-11R-2315-07	B3GAT3|26229	717.1297
TCGA-KM-8477-01A-11R-2315-07	B3GNT1|11041	271.2856
TCGA-KM-8477-01A-11R-2315-07	B3GNT2|10678	1686.6494
TCGA-KM-8477-01A-11R-2315-07	B3GNT3|10331	24.2942
TCGA-KM-8477-01A-11R-2315-07	B3GNT4|79369	1.3497
TCGA-KM-8477-01A-11R-2315-07	B3GNT5|84002	241.1427
TCGA-KM-8477-01A-11R-2315-07	B3GNT6|192134	0
TCGA-KM-8477-01A-11R-2315-07	B3GNT7|93010	33.2921
TCGA-KM-8477-01A-11R-2315-07	B3GNT8|374907	466.9891
TCGA-KM-8477-01A-11R-2315-07	B3GNT9|84752	40.9043
TCGA-KM-8477-01A-11R-2315-07	B3GNTL1|146712	67.6234
TCGA-KM-8477-01A-11R-2315-07	B4GALNT1|2583	18.4456
TCGA-KM-8477-01A-11R-2315-07	B4GALNT2|124872	335.6203
TCGA-KM-8477-01A-11R-2315-07	B4GALNT3|283358	1379.8223
TCGA-KM-8477-01A-11R-2315-07	B4GALNT4|338707	.4499
TCGA-KM-8477-01A-11R-2315-07	B4GALT1|2683	3617.5908
TCGA-KM-8477-01A-11R-2315-07	B4GALT2|8704	749.9719
TCGA-KM-8477-01A-11R-2315-07	B4GALT3|8703	1146.7776
TCGA-KM-8477-01A-11R-2315-07	B4GALT4|8702	238.4434
TCGA-KM-8477-01A-11R-2315-07	B4GALT5|9334	1898.0992
TCGA-KM-8477-01A-11R-2315-07	B4GALT6|9331	1219.2104
TCGA-KM-8477-01A-11R-2315-07	B4GALT7|11285	832.3023
TCGA-KM-8477-01A-11R-2315-07	B9D1|27077	63.363
TCGA-KM-8477-01A-11R-2315-07	B9D2|80776	64.7846
TCGA-KM-8477-01A-11R-2315-07	BAALC|79870	29.2431
TCGA-KM-8477-01A-11R-2315-07	BAAT|570	.4499
TCGA-KM-8477-01A-11R-2315-07	BACE1|23621	1068.9461
TCGA-KM-8477-01A-11R-2315-07	BACE2|25825	35183.8938
TCGA-KM-8477-01A-11R-2315-07	BACH1|571	1309.639
TCGA-KM-8477-01A-11R-2315-07	BACH2|60468	343.2685
TCGA-KM-8477-01A-11R-2315-07	BAD|572	715.4696
TCGA-KM-8477-01A-11R-2315-07	BAG1|573	4973.2988
TCGA-KM-8477-01A-11R-2315-07	BAG2|9532	110.6737
TCGA-KM-8477-01A-11R-2315-07	BAG3|9531	1634.9117
TCGA-KM-8477-01A-11R-2315-07	BAG4|9530	301.8783
TCGA-KM-8477-01A-11R-2315-07	BAG5|9529	1318.6368
TCGA-KM-8477-01A-11R-2315-07	BAGE2|85319	6.1815
TCGA-KM-8477-01A-11R-2315-07	BAGE|574	0
TCGA-KM-8477-01A-11R-2315-07	BAHCC1|57597	291.5308
TCGA-KM-8477-01A-11R-2315-07	BAHD1|22893	1081.0932
TCGA-KM-8477-01A-11R-2315-07	BAI1|575	1.7996
TCGA-KM-8477-01A-11R-2315-07	BAI2|576	11.6972
TCGA-KM-8477-01A-11R-2315-07	BAI3|577	3.5991
TCGA-KM-8477-01A-11R-2315-07	BAIAP2L1|55971	2526.5999
TCGA-KM-8477-01A-11R-2315-07	BAIAP2L2|80115	.4499
TCGA-KM-8477-01A-11R-2315-07	BAIAP2|10458	368.9124
TCGA-KM-8477-01A-11R-2315-07	BAIAP3|8938	938.81
TCGA-KM-8477-01A-11R-2315-07	BAK1|578	319.874
TCGA-KM-8477-01A-11R-2315-07	BAMBI|25805	4.4989
TCGA-KM-8477-01A-11R-2315-07	BANF1|8815	1076.1444
TCGA-KM-8477-01A-11R-2315-07	BANF2|140836	0
TCGA-KM-8477-01A-11R-2315-07	BANK1|55024	182.2067
TCGA-KM-8477-01A-11R-2315-07	BANP|54971	161.0617
TCGA-KM-8477-01A-11R-2315-07	BAP1|8314	2339.8943
TCGA-KM-8477-01A-11R-2315-07	BARD1|580	8.9979
TCGA-KM-8477-01A-11R-2315-07	BARHL1|56751	0
TCGA-KM-8477-01A-11R-2315-07	BARHL2|343472	0
TCGA-KM-8477-01A-11R-2315-07	BARX1|56033	.4499
TCGA-KM-8477-01A-11R-2315-07	BARX2|8538	205.1513
TCGA-KM-8477-01A-11R-2315-07	BASE|317716	0
TCGA-KM-8477-01A-11R-2315-07	BASP1|10409	69.2835
TCGA-KM-8477-01A-11R-2315-07	BAT1|7919	2169.6187
TCGA-KM-8477-01A-11R-2315-07	BAT2L1|84726	2926.0061
TCGA-KM-8477-01A-11R-2315-07	BAT2L2|23215	2248.566
TCGA-KM-8477-01A-11R-2315-07	BAT2|7916	5464.8521
TCGA-KM-8477-01A-11R-2315-07	BAT3|7917	5679.901
TCGA-KM-8477-01A-11R-2315-07	BAT4|7918	309.9764
TCGA-KM-8477-01A-11R-2315-07	BAT5|7920	857.9462
TCGA-KM-8477-01A-11R-2315-07	BATF2|116071	84.13
TCGA-KM-8477-01A-11R-2315-07	BATF3|55509	5.3987
TCGA-KM-8477-01A-11R-2315-07	BATF|10538	5.3987
TCGA-KM-8477-01A-11R-2315-07	BAX|581	443.5946
TCGA-KM-8477-01A-11R-2315-07	BAZ1A|11177	499.3814
TCGA-KM-8477-01A-11R-2315-07	BAZ1B|9031	1333.0334
TCGA-KM-8477-01A-11R-2315-07	BAZ2A|11176	1964.058
TCGA-KM-8477-01A-11R-2315-07	BAZ2B|29994	798.4029
TCGA-KM-8477-01A-11R-2315-07	BBC3|27113	186.2558
TCGA-KM-8477-01A-11R-2315-07	BBOX1|8424	22.4947
TCGA-KM-8477-01A-11R-2315-07	BBS10|79738	219.098
TCGA-KM-8477-01A-11R-2315-07	BBS12|166379	134.9679
TCGA-KM-8477-01A-11R-2315-07	BBS1|582	1278.1464
TCGA-KM-8477-01A-11R-2315-07	BBS2|583	1701.4959
TCGA-KM-8477-01A-11R-2315-07	BBS4|585	371.6117
TCGA-KM-8477-01A-11R-2315-07	BBS5|129880	221.7973
TCGA-KM-8477-01A-11R-2315-07	BBS7|55212	206.501
TCGA-KM-8477-01A-11R-2315-07	BBS9|27241	296.9295
TCGA-KM-8477-01A-11R-2315-07	BBX|56987	1932.741
TCGA-KM-8477-01A-11R-2315-07	BCAM|4059	2537.3974
TCGA-KM-8477-01A-11R-2315-07	BCAN|63827	.8998
TCGA-KM-8477-01A-11R-2315-07	BCAP29|55973	1332.1336
TCGA-KM-8477-01A-11R-2315-07	BCAP31|10134	4674.8397
TCGA-KM-8477-01A-11R-2315-07	BCAR1|9564	4049.4882
TCGA-KM-8477-01A-11R-2315-07	BCAR3|8412	946.4807
TCGA-KM-8477-01A-11R-2315-07	BCAR4|400500	0
TCGA-KM-8477-01A-11R-2315-07	BCAS1|8537	5.3987
TCGA-KM-8477-01A-11R-2315-07	BCAS2|10286	690.8694
TCGA-KM-8477-01A-11R-2315-07	BCAS3|54828	715.3301
TCGA-KM-8477-01A-11R-2315-07	BCAS4|55653	1692.9479
TCGA-KM-8477-01A-11R-2315-07	BCAT1|586	2949.9494
TCGA-KM-8477-01A-11R-2315-07	BCAT2|587	1337.9822
TCGA-KM-8477-01A-11R-2315-07	BCCIP|56647	900.974
TCGA-KM-8477-01A-11R-2315-07	BCDIN3D|144233	112.9637
TCGA-KM-8477-01A-11R-2315-07	BCHE|590	1.7996
TCGA-KM-8477-01A-11R-2315-07	BCKDHA|593	2971.0944
TCGA-KM-8477-01A-11R-2315-07	BCKDHB|594	1348.7797
TCGA-KM-8477-01A-11R-2315-07	BCKDK|10295	1236.7563
TCGA-KM-8477-01A-11R-2315-07	BCL10|8915	577.2129
TCGA-KM-8477-01A-11R-2315-07	BCL11A|53335	4.9488
TCGA-KM-8477-01A-11R-2315-07	BCL11B|64919	2.6994
TCGA-KM-8477-01A-11R-2315-07	BCL2A1|597	19.3454
TCGA-KM-8477-01A-11R-2315-07	BCL2L10|10017	82.3304
TCGA-KM-8477-01A-11R-2315-07	BCL2L11|10018	1873.3551
TCGA-KM-8477-01A-11R-2315-07	BCL2L12|83596	109.8279
TCGA-KM-8477-01A-11R-2315-07	BCL2L13|23786	3249.1283
TCGA-KM-8477-01A-11R-2315-07	BCL2L14|79370	6.7484
TCGA-KM-8477-01A-11R-2315-07	BCL2L15|440603	12.597
TCGA-KM-8477-01A-11R-2315-07	BCL2L1|598	5578.6751
TCGA-KM-8477-01A-11R-2315-07	BCL2L2|599	2501.8558
TCGA-KM-8477-01A-11R-2315-07	BCL2|596	1108.5367
TCGA-KM-8477-01A-11R-2315-07	BCL3|602	413.4518
TCGA-KM-8477-01A-11R-2315-07	BCL6B|255877	394.1064
TCGA-KM-8477-01A-11R-2315-07	BCL6|604	514.2279
TCGA-KM-8477-01A-11R-2315-07	BCL7A|605	1584.0738
TCGA-KM-8477-01A-11R-2315-07	BCL7B|9275	1206.6134
TCGA-KM-8477-01A-11R-2315-07	BCL7C|9274	507.9294
TCGA-KM-8477-01A-11R-2315-07	BCL8|606	.4499
TCGA-KM-8477-01A-11R-2315-07	BCL9L|283149	606.0061
TCGA-KM-8477-01A-11R-2315-07	BCL9|607	905.185
TCGA-KM-8477-01A-11R-2315-07	BCLAF1|9774	2088.404
TCGA-KM-8477-01A-11R-2315-07	BCMO1|53630	.8998
TCGA-KM-8477-01A-11R-2315-07	BCO2|83875	53.9872
TCGA-KM-8477-01A-11R-2315-07	BCORL1|63035	158.8123
TCGA-KM-8477-01A-11R-2315-07	BCORL2|286554	0
TCGA-KM-8477-01A-11R-2315-07	BCOR|54880	699.134
TCGA-KM-8477-01A-11R-2315-07	BCR|613	2930.604
TCGA-KM-8477-01A-11R-2315-07	BCS1L|617	507.5335
TCGA-KM-8477-01A-11R-2315-07	BCYRN1|618	0
TCGA-KM-8477-01A-11R-2315-07	BDH1|622	1351.0291
TCGA-KM-8477-01A-11R-2315-07	BDH2|56898	1343.8308
TCGA-KM-8477-01A-11R-2315-07	BDKRB1|623	158.3624
TCGA-KM-8477-01A-11R-2315-07	BDKRB2|624	1458.1037
TCGA-KM-8477-01A-11R-2315-07	BDNFOS|497258	88.9304
TCGA-KM-8477-01A-11R-2315-07	BDNF|627	5.5472
TCGA-KM-8477-01A-11R-2315-07	BDP1|55814	1014.0592
TCGA-KM-8477-01A-11R-2315-07	BEAN|146227	18.4456
TCGA-KM-8477-01A-11R-2315-07	BECN1|8678	2131.5892
TCGA-KM-8477-01A-11R-2315-07	BEGAIN|57596	2.6994
TCGA-KM-8477-01A-11R-2315-07	BEND2|139105	0
TCGA-KM-8477-01A-11R-2315-07	BEND3|57673	32.3923
TCGA-KM-8477-01A-11R-2315-07	BEND4|389206	0
TCGA-KM-8477-01A-11R-2315-07	BEND5|79656	118.3219
TCGA-KM-8477-01A-11R-2315-07	BEND6|221336	3.1493
TCGA-KM-8477-01A-11R-2315-07	BEND7|222389	507.4795
TCGA-KM-8477-01A-11R-2315-07	BEST1|7439	11.2473
TCGA-KM-8477-01A-11R-2315-07	BEST2|54831	0
TCGA-KM-8477-01A-11R-2315-07	BEST3|144453	0
TCGA-KM-8477-01A-11R-2315-07	BEST4|266675	1.3497
TCGA-KM-8477-01A-11R-2315-07	BET1L|51272	1652.4575
TCGA-KM-8477-01A-11R-2315-07	BET1|10282	339.6693
TCGA-KM-8477-01A-11R-2315-07	BET3L|100128327	0
TCGA-KM-8477-01A-11R-2315-07	BEX1|55859	2.2495
TCGA-KM-8477-01A-11R-2315-07	BEX2|84707	4.4989
TCGA-KM-8477-01A-11R-2315-07	BEX4|56271	60.7356
TCGA-KM-8477-01A-11R-2315-07	BEX5|340542	111.5735
TCGA-KM-8477-01A-11R-2315-07	BEYLA|497634	0
TCGA-KM-8477-01A-11R-2315-07	BFAR|51283	2044.3145
TCGA-KM-8477-01A-11R-2315-07	BFSP1|631	3.5991
TCGA-KM-8477-01A-11R-2315-07	BFSP2|8419	1.3497
TCGA-KM-8477-01A-11R-2315-07	BGLAP|632	16.3536
TCGA-KM-8477-01A-11R-2315-07	BGN|633	2383.9838
TCGA-KM-8477-01A-11R-2315-07	BHLHA15|168620	.8998
TCGA-KM-8477-01A-11R-2315-07	BHLHB9|80823	74.2324
TCGA-KM-8477-01A-11R-2315-07	BHLHE22|27319	.4499
TCGA-KM-8477-01A-11R-2315-07	BHLHE23|128408	0
TCGA-KM-8477-01A-11R-2315-07	BHLHE40|8553	5624.5642
TCGA-KM-8477-01A-11R-2315-07	BHLHE41|79365	119.2217
TCGA-KM-8477-01A-11R-2315-07	BHMT2|23743	26.9936
TCGA-KM-8477-01A-11R-2315-07	BHMT|635	2.6994
TCGA-KM-8477-01A-11R-2315-07	BICC1|80114	32.3923
TCGA-KM-8477-01A-11R-2315-07	BICD1|636	163.3112
TCGA-KM-8477-01A-11R-2315-07	BICD2|23299	1184.1188
TCGA-KM-8477-01A-11R-2315-07	BID|637	97.1094
TCGA-KM-8477-01A-11R-2315-07	BIK|638	215.4988
TCGA-KM-8477-01A-11R-2315-07	BIN1|274	210.55
TCGA-KM-8477-01A-11R-2315-07	BIN2|51411	718.9293
TCGA-KM-8477-01A-11R-2315-07	BIN3|55909	333.8207
TCGA-KM-8477-01A-11R-2315-07	BIRC2|329	1216.0612
TCGA-KM-8477-01A-11R-2315-07	BIRC3|330	282.083
TCGA-KM-8477-01A-11R-2315-07	BIRC5|332	16.817
TCGA-KM-8477-01A-11R-2315-07	BIRC6|57448	1989.8774
TCGA-KM-8477-01A-11R-2315-07	BIRC7|79444	44.9893
TCGA-KM-8477-01A-11R-2315-07	BIRC8|112401	0
TCGA-KM-8477-01A-11R-2315-07	BIVM|54841	484.2875
TCGA-KM-8477-01A-11R-2315-07	BLCAP|10904	2366.8879
TCGA-KM-8477-01A-11R-2315-07	BLID|414899	0
TCGA-KM-8477-01A-11R-2315-07	BLK|640	.4499
TCGA-KM-8477-01A-11R-2315-07	BLMH|642	495.7823
TCGA-KM-8477-01A-11R-2315-07	BLM|641	10.3475
TCGA-KM-8477-01A-11R-2315-07	BLNK|29760	2029.468
TCGA-KM-8477-01A-11R-2315-07	BLOC1S1|2647	1581.3744
TCGA-KM-8477-01A-11R-2315-07	BLOC1S2|282991	913.733
TCGA-KM-8477-01A-11R-2315-07	BLOC1S3|388552	219.9978
TCGA-KM-8477-01A-11R-2315-07	BLVRA|644	761.2192
TCGA-KM-8477-01A-11R-2315-07	BLVRB|645	2028.5682
TCGA-KM-8477-01A-11R-2315-07	BLZF1|8548	428.2983
TCGA-KM-8477-01A-11R-2315-07	BMF|90427	570.0146
TCGA-KM-8477-01A-11R-2315-07	BMI1|648	1278.9113
TCGA-KM-8477-01A-11R-2315-07	BMP10|27302	0
TCGA-KM-8477-01A-11R-2315-07	BMP15|9210	0
TCGA-KM-8477-01A-11R-2315-07	BMP1|649	181.7568
TCGA-KM-8477-01A-11R-2315-07	BMP2K|55589	349.567
TCGA-KM-8477-01A-11R-2315-07	BMP2|650	40.0405
TCGA-KM-8477-01A-11R-2315-07	BMP3|651	1.3497
TCGA-KM-8477-01A-11R-2315-07	BMP4|652	13.4968
TCGA-KM-8477-01A-11R-2315-07	BMP5|653	8.9979
TCGA-KM-8477-01A-11R-2315-07	BMP6|654	31.7939
TCGA-KM-8477-01A-11R-2315-07	BMP7|655	2.6994
TCGA-KM-8477-01A-11R-2315-07	BMP8A|353500	35.5416
TCGA-KM-8477-01A-11R-2315-07	BMP8B|656	3.1493
TCGA-KM-8477-01A-11R-2315-07	BMPER|168667	.8998
TCGA-KM-8477-01A-11R-2315-07	BMPR1A|657	332.471
TCGA-KM-8477-01A-11R-2315-07	BMPR1B|658	2672.3653
TCGA-KM-8477-01A-11R-2315-07	BMPR2|659	2939.6018
TCGA-KM-8477-01A-11R-2315-07	BMS1P4|729096	17.5458
TCGA-KM-8477-01A-11R-2315-07	BMS1P5|399761	22.9446
TCGA-KM-8477-01A-11R-2315-07	BMS1|9790	1108.0868
TCGA-KM-8477-01A-11R-2315-07	BMX|660	5.3987
TCGA-KM-8477-01A-11R-2315-07	BNC1|646	250.5905
TCGA-KM-8477-01A-11R-2315-07	BNC2|54796	49.9381
TCGA-KM-8477-01A-11R-2315-07	BNIP1|662	247.4412
TCGA-KM-8477-01A-11R-2315-07	BNIP2|663	235.2941
TCGA-KM-8477-01A-11R-2315-07	BNIP3L|665	956.0229
TCGA-KM-8477-01A-11R-2315-07	BNIP3|664	1791.4745
TCGA-KM-8477-01A-11R-2315-07	BNIPL|149428	2.6994
TCGA-KM-8477-01A-11R-2315-07	BOC|91653	98.5266
TCGA-KM-8477-01A-11R-2315-07	BOD1L|259282	1695.6473
TCGA-KM-8477-01A-11R-2315-07	BOD1|91272	624.4517
TCGA-KM-8477-01A-11R-2315-07	BOK|666	2053.3123
TCGA-KM-8477-01A-11R-2315-07	BOLA1|51027	171.8592
TCGA-KM-8477-01A-11R-2315-07	BOLA2|552900	1260.4431
TCGA-KM-8477-01A-11R-2315-07	BOLA3|388962	884.9398
TCGA-KM-8477-01A-11R-2315-07	BOLL|66037	0
TCGA-KM-8477-01A-11R-2315-07	BOP1|23246	150.7142
TCGA-KM-8477-01A-11R-2315-07	BPESC1|60467	0
TCGA-KM-8477-01A-11R-2315-07	BPGM|669	4914.6328
TCGA-KM-8477-01A-11R-2315-07	BPHL|670	1106.2873
TCGA-KM-8477-01A-11R-2315-07	BPIL1|80341	0
TCGA-KM-8477-01A-11R-2315-07	BPIL2|254240	0
TCGA-KM-8477-01A-11R-2315-07	BPIL3|128859	0
TCGA-KM-8477-01A-11R-2315-07	BPI|671	.4499
TCGA-KM-8477-01A-11R-2315-07	BPNT1|10380	649.6457
TCGA-KM-8477-01A-11R-2315-07	BPTF|2186	1167.9226
TCGA-KM-8477-01A-11R-2315-07	BPY2|9083	0
TCGA-KM-8477-01A-11R-2315-07	BRAF|673	267.6864
TCGA-KM-8477-01A-11R-2315-07	BRAP|8315	556.9677
TCGA-KM-8477-01A-11R-2315-07	BRCA1|672	57.1364
TCGA-KM-8477-01A-11R-2315-07	BRCA2|675	15.7463
TCGA-KM-8477-01A-11R-2315-07	BRCC3|79184	545.2705
TCGA-KM-8477-01A-11R-2315-07	BRD1|23774	679.7886
TCGA-KM-8477-01A-11R-2315-07	BRD2|6046	3899.6738
TCGA-KM-8477-01A-11R-2315-07	BRD3|8019	699.5659
TCGA-KM-8477-01A-11R-2315-07	BRD4|23476	2073.5575
TCGA-KM-8477-01A-11R-2315-07	BRD7P3|23629	0
TCGA-KM-8477-01A-11R-2315-07	BRD7|29117	1272.2978
TCGA-KM-8477-01A-11R-2315-07	BRD8|10902	508.8292
TCGA-KM-8477-01A-11R-2315-07	BRD9|65980	449.8932
TCGA-KM-8477-01A-11R-2315-07	BRDT|676	0
TCGA-KM-8477-01A-11R-2315-07	BREA2|286076	0
TCGA-KM-8477-01A-11R-2315-07	BRE|9577	947.448
TCGA-KM-8477-01A-11R-2315-07	BRF1|2972	429.1981
TCGA-KM-8477-01A-11R-2315-07	BRF2|55290	421.5499
TCGA-KM-8477-01A-11R-2315-07	BRI3BP|140707	198.8528
TCGA-KM-8477-01A-11R-2315-07	BRI3|25798	3550.1068
TCGA-KM-8477-01A-11R-2315-07	BRIP1|83990	8.9979
TCGA-KM-8477-01A-11R-2315-07	BRIX1|55299	291.5308
TCGA-KM-8477-01A-11R-2315-07	BRMS1L|84312	145.7654
TCGA-KM-8477-01A-11R-2315-07	BRMS1|25855	612.7545
TCGA-KM-8477-01A-11R-2315-07	BRP44L|51660	10099.2014
TCGA-KM-8477-01A-11R-2315-07	BRP44|25874	2535.5978
TCGA-KM-8477-01A-11R-2315-07	BRPF1|7862	402.6544
TCGA-KM-8477-01A-11R-2315-07	BRPF3|27154	889.8887
TCGA-KM-8477-01A-11R-2315-07	BRS3|680	0
TCGA-KM-8477-01A-11R-2315-07	BRSK1|84446	4.049
TCGA-KM-8477-01A-11R-2315-07	BRSK2|9024	1.3497
TCGA-KM-8477-01A-11R-2315-07	BRWD1|54014	1151.2766
TCGA-KM-8477-01A-11R-2315-07	BRWD3|254065	469.2386
TCGA-KM-8477-01A-11R-2315-07	BSCL2|26580	1287.9721
TCGA-KM-8477-01A-11R-2315-07	BSDC1|55108	2692.6105
TCGA-KM-8477-01A-11R-2315-07	BSG|682	74841.0752
TCGA-KM-8477-01A-11R-2315-07	BSND|7809	2709.2566
TCGA-KM-8477-01A-11R-2315-07	BSN|8927	26.5437
TCGA-KM-8477-01A-11R-2315-07	BSPH1|100131137	0
TCGA-KM-8477-01A-11R-2315-07	BSPRY|54836	1066.6967
TCGA-KM-8477-01A-11R-2315-07	BST1|683	17.9957
TCGA-KM-8477-01A-11R-2315-07	BST2|684	212.3496
TCGA-KM-8477-01A-11R-2315-07	BSX|390259	0
TCGA-KM-8477-01A-11R-2315-07	BTAF1|9044	606.0061
TCGA-KM-8477-01A-11R-2315-07	BTBD10|84280	498.0317
TCGA-KM-8477-01A-11R-2315-07	BTBD11|121551	5.3987
TCGA-KM-8477-01A-11R-2315-07	BTBD12|84464	229.8954
TCGA-KM-8477-01A-11R-2315-07	BTBD16|118663	.8998
TCGA-KM-8477-01A-11R-2315-07	BTBD17|388419	0
TCGA-KM-8477-01A-11R-2315-07	BTBD18|643376	.4499
TCGA-KM-8477-01A-11R-2315-07	BTBD19|149478	6.2985
TCGA-KM-8477-01A-11R-2315-07	BTBD1|53339	4592.9592
TCGA-KM-8477-01A-11R-2315-07	BTBD2|55643	1656.5066
TCGA-KM-8477-01A-11R-2315-07	BTBD3|22903	519.1767
TCGA-KM-8477-01A-11R-2315-07	BTBD6|90135	1092.3406
TCGA-KM-8477-01A-11R-2315-07	BTBD7|55727	733.3258
TCGA-KM-8477-01A-11R-2315-07	BTBD8|284697	31.9424
TCGA-KM-8477-01A-11R-2315-07	BTBD9|114781	1290.7434
TCGA-KM-8477-01A-11R-2315-07	BTC|685	98.0767
TCGA-KM-8477-01A-11R-2315-07	BTD|686	990.2148
TCGA-KM-8477-01A-11R-2315-07	BTF3L1|690	0
TCGA-KM-8477-01A-11R-2315-07	BTF3L4|91408	582.1617
TCGA-KM-8477-01A-11R-2315-07	BTF3|689	4813.4068
TCGA-KM-8477-01A-11R-2315-07	BTG1|694	2615.6788
TCGA-KM-8477-01A-11R-2315-07	BTG2|7832	1665.0545
TCGA-KM-8477-01A-11R-2315-07	BTG3|10950	3221.235
TCGA-KM-8477-01A-11R-2315-07	BTG4|54766	0
TCGA-KM-8477-01A-11R-2315-07	BTK|695	40.9403
TCGA-KM-8477-01A-11R-2315-07	BTLA|151888	1.3497
TCGA-KM-8477-01A-11R-2315-07	BTN1A1|696	0
TCGA-KM-8477-01A-11R-2315-07	BTN2A1|11120	448.5435
TCGA-KM-8477-01A-11R-2315-07	BTN2A2|10385	597.908
TCGA-KM-8477-01A-11R-2315-07	BTN2A3|54718	9.8976
TCGA-KM-8477-01A-11R-2315-07	BTN3A1|11119	1664.1548
TCGA-KM-8477-01A-11R-2315-07	BTN3A2|11118	3150.1518
TCGA-KM-8477-01A-11R-2315-07	BTN3A3|10384	1423.9118
TCGA-KM-8477-01A-11R-2315-07	BTNL2|56244	0
TCGA-KM-8477-01A-11R-2315-07	BTNL3|10917	0
TCGA-KM-8477-01A-11R-2315-07	BTNL8|79908	12.1471
TCGA-KM-8477-01A-11R-2315-07	BTNL9|153579	596.1084
TCGA-KM-8477-01A-11R-2315-07	BTRC|8945	489.9336
TCGA-KM-8477-01A-11R-2315-07	BUB1B|701	22.0448
TCGA-KM-8477-01A-11R-2315-07	BUB1|699	194.3538
TCGA-KM-8477-01A-11R-2315-07	BUB3|9184	883.5901
TCGA-KM-8477-01A-11R-2315-07	BUD13|84811	281.6331
TCGA-KM-8477-01A-11R-2315-07	BUD31|8896	1130.4735
TCGA-KM-8477-01A-11R-2315-07	BVES|11149	21.145
TCGA-KM-8477-01A-11R-2315-07	BYSL|705	132.2686
TCGA-KM-8477-01A-11R-2315-07	BZRAP1|9256	152.0639
TCGA-KM-8477-01A-11R-2315-07	BZW1|9689	1849.0608
TCGA-KM-8477-01A-11R-2315-07	BZW2|28969	1037.4536
TCGA-KM-8477-01A-11R-2315-07	C10orf105|414152	2.6994
TCGA-KM-8477-01A-11R-2315-07	C10orf107|219621	1.7996
TCGA-KM-8477-01A-11R-2315-07	C10orf108|414235	13.4968
TCGA-KM-8477-01A-11R-2315-07	C10orf10|11067	12258.2387
TCGA-KM-8477-01A-11R-2315-07	C10orf110|55853	2.7578
TCGA-KM-8477-01A-11R-2315-07	C10orf111|221060	3.5991
TCGA-KM-8477-01A-11R-2315-07	C10orf113|387638	0
TCGA-KM-8477-01A-11R-2315-07	C10orf114|399726	7.6482
TCGA-KM-8477-01A-11R-2315-07	C10orf116|10974	88.7459
TCGA-KM-8477-01A-11R-2315-07	C10orf118|55088	1433.3596
TCGA-KM-8477-01A-11R-2315-07	C10orf119|79892	1094.1401
TCGA-KM-8477-01A-11R-2315-07	C10orf11|83938	226.2963
TCGA-KM-8477-01A-11R-2315-07	C10orf120|399814	0
TCGA-KM-8477-01A-11R-2315-07	C10orf122|387718	0
TCGA-KM-8477-01A-11R-2315-07	C10orf125|282969	21.5949
TCGA-KM-8477-01A-11R-2315-07	C10orf128|170371	4.049
TCGA-KM-8477-01A-11R-2315-07	C10orf129|142827	0
TCGA-KM-8477-01A-11R-2315-07	C10orf12|26148	120.8233
TCGA-KM-8477-01A-11R-2315-07	C10orf131|100127889	.8998
TCGA-KM-8477-01A-11R-2315-07	C10orf137|26098	255.5393
TCGA-KM-8477-01A-11R-2315-07	C10orf140|387640	1.4712
TCGA-KM-8477-01A-11R-2315-07	C10orf18|54906	987.0656
TCGA-KM-8477-01A-11R-2315-07	C10orf25|220979	19.3454
TCGA-KM-8477-01A-11R-2315-07	C10orf26|54838	2613.4878
TCGA-KM-8477-01A-11R-2315-07	C10orf27|219793	10.3475
TCGA-KM-8477-01A-11R-2315-07	C10orf28|27291	767.9676
TCGA-KM-8477-01A-11R-2315-07	C10orf2|56652	71.0831
TCGA-KM-8477-01A-11R-2315-07	C10orf32|119032	1013.1594
TCGA-KM-8477-01A-11R-2315-07	C10orf35|219738	181.7568
TCGA-KM-8477-01A-11R-2315-07	C10orf40|283025	0
TCGA-KM-8477-01A-11R-2315-07	C10orf41|100131213	140.9155
TCGA-KM-8477-01A-11R-2315-07	C10orf46|143384	1646.159
TCGA-KM-8477-01A-11R-2315-07	C10orf47|254427	192.1044
TCGA-KM-8477-01A-11R-2315-07	C10orf4|118924	255.0894
TCGA-KM-8477-01A-11R-2315-07	C10orf50|645528	0
TCGA-KM-8477-01A-11R-2315-07	C10orf53|282966	0
TCGA-KM-8477-01A-11R-2315-07	C10orf54|64115	237.9935
TCGA-KM-8477-01A-11R-2315-07	C10orf55|414236	5.1108
TCGA-KM-8477-01A-11R-2315-07	C10orf57|80195	437.746
TCGA-KM-8477-01A-11R-2315-07	C10orf58|84293	1186.8181
TCGA-KM-8477-01A-11R-2315-07	C10orf62|414157	0
TCGA-KM-8477-01A-11R-2315-07	C10orf67|256815	47.2388
TCGA-KM-8477-01A-11R-2315-07	C10orf68|79741	1.1517
TCGA-KM-8477-01A-11R-2315-07	C10orf71|118461	.4499
TCGA-KM-8477-01A-11R-2315-07	C10orf72|196740	101.226
TCGA-KM-8477-01A-11R-2315-07	C10orf75|90271	330.6715
TCGA-KM-8477-01A-11R-2315-07	C10orf76|79591	742.7736
TCGA-KM-8477-01A-11R-2315-07	C10orf78|119392	73.7825
TCGA-KM-8477-01A-11R-2315-07	C10orf79|80217	6.2985
TCGA-KM-8477-01A-11R-2315-07	C10orf81|79949	4.4989
TCGA-KM-8477-01A-11R-2315-07	C10orf82|143379	0
TCGA-KM-8477-01A-11R-2315-07	C10orf84|63877	559.6671
TCGA-KM-8477-01A-11R-2315-07	C10orf88|80007	137.2174
TCGA-KM-8477-01A-11R-2315-07	C10orf90|118611	0
TCGA-KM-8477-01A-11R-2315-07	C10orf91|170393	.4499
TCGA-KM-8477-01A-11R-2315-07	C10orf93|255352	.8998
TCGA-KM-8477-01A-11R-2315-07	C10orf95|79946	19.4129
TCGA-KM-8477-01A-11R-2315-07	C10orf96|374355	0
TCGA-KM-8477-01A-11R-2315-07	C10orf99|387695	.4499
TCGA-KM-8477-01A-11R-2315-07	C11orf10|746	803.5092
TCGA-KM-8477-01A-11R-2315-07	C11orf16|56673	1.3497
TCGA-KM-8477-01A-11R-2315-07	C11orf17|56672	574.9634
TCGA-KM-8477-01A-11R-2315-07	C11orf1|64776	425.5854
TCGA-KM-8477-01A-11R-2315-07	C11orf20|25858	1.7996
TCGA-KM-8477-01A-11R-2315-07	C11orf21|29125	3.1493
TCGA-KM-8477-01A-11R-2315-07	C11orf24|53838	328.8719
TCGA-KM-8477-01A-11R-2315-07	C11orf2|738	2873.9174
TCGA-KM-8477-01A-11R-2315-07	C11orf30|56946	499.3814
TCGA-KM-8477-01A-11R-2315-07	C11orf31|280636	1387.4705
TCGA-KM-8477-01A-11R-2315-07	C11orf34|349633	0
TCGA-KM-8477-01A-11R-2315-07	C11orf35|256329	69.1036
TCGA-KM-8477-01A-11R-2315-07	C11orf36|283303	0
TCGA-KM-8477-01A-11R-2315-07	C11orf40|143501	0
TCGA-KM-8477-01A-11R-2315-07	C11orf41|25758	154.3134
TCGA-KM-8477-01A-11R-2315-07	C11orf42|160298	0
TCGA-KM-8477-01A-11R-2315-07	C11orf45|219833	6.2985
TCGA-KM-8477-01A-11R-2315-07	C11orf46|120534	555.1681
TCGA-KM-8477-01A-11R-2315-07	C11orf48|79081	269.9044
TCGA-KM-8477-01A-11R-2315-07	C11orf49|79096	399.0552
TCGA-KM-8477-01A-11R-2315-07	C11orf51|25906	747.196
TCGA-KM-8477-01A-11R-2315-07	C11orf52|91894	326.6944
TCGA-KM-8477-01A-11R-2315-07	C11orf53|341032	61.6354
TCGA-KM-8477-01A-11R-2315-07	C11orf54|28970	1334.833
TCGA-KM-8477-01A-11R-2315-07	C11orf57|55216	536.2726
TCGA-KM-8477-01A-11R-2315-07	C11orf58|10944	2748.8471
TCGA-KM-8477-01A-11R-2315-07	C11orf59|55004	2908.5592
TCGA-KM-8477-01A-11R-2315-07	C11orf61|79684	58.4861
TCGA-KM-8477-01A-11R-2315-07	C11orf63|79864	7.6482
TCGA-KM-8477-01A-11R-2315-07	C11orf64|283197	0
TCGA-KM-8477-01A-11R-2315-07	C11orf65|160140	17.5458
TCGA-KM-8477-01A-11R-2315-07	C11orf66|220004	21.145
TCGA-KM-8477-01A-11R-2315-07	C11orf67|28971	203.8016
TCGA-KM-8477-01A-11R-2315-07	C11orf68|83638	757.6201
TCGA-KM-8477-01A-11R-2315-07	C11orf70|85016	1.3497
TCGA-KM-8477-01A-11R-2315-07	C11orf71|54494	300.0787
TCGA-KM-8477-01A-11R-2315-07	C11orf73|51501	200.2025
TCGA-KM-8477-01A-11R-2315-07	C11orf74|119710	168.7099
TCGA-KM-8477-01A-11R-2315-07	C11orf75|56935	48.1386
TCGA-KM-8477-01A-11R-2315-07	C11orf80|79703	1306.0398
TCGA-KM-8477-01A-11R-2315-07	C11orf82|220042	13.4968
TCGA-KM-8477-01A-11R-2315-07	C11orf83|790955	372.9614
TCGA-KM-8477-01A-11R-2315-07	C11orf84|144097	175.0084
TCGA-KM-8477-01A-11R-2315-07	C11orf85|283129	.8998
TCGA-KM-8477-01A-11R-2315-07	C11orf86|254439	0
TCGA-KM-8477-01A-11R-2315-07	C11orf87|399947	.4499
TCGA-KM-8477-01A-11R-2315-07	C11orf88|399949	0
TCGA-KM-8477-01A-11R-2315-07	C11orf90|387804	0
TCGA-KM-8477-01A-11R-2315-07	C11orf92|399948	336.817
TCGA-KM-8477-01A-11R-2315-07	C11orf93|120376	97.7798
TCGA-KM-8477-01A-11R-2315-07	C11orf94|143678	0
TCGA-KM-8477-01A-11R-2315-07	C11orf95|65998	246.5414
TCGA-KM-8477-01A-11R-2315-07	C11orf9|745	194.8037
TCGA-KM-8477-01A-11R-2315-07	C12orf10|60314	686.0871
TCGA-KM-8477-01A-11R-2315-07	C12orf11|55726	273.9849
TCGA-KM-8477-01A-11R-2315-07	C12orf12|196477	0
TCGA-KM-8477-01A-11R-2315-07	C12orf23|90488	2093.3528
TCGA-KM-8477-01A-11R-2315-07	C12orf24|29902	11.6972
TCGA-KM-8477-01A-11R-2315-07	C12orf26|84190	83.2302
TCGA-KM-8477-01A-11R-2315-07	C12orf27|283460	9.8976
TCGA-KM-8477-01A-11R-2315-07	C12orf29|91298	240.3329
TCGA-KM-8477-01A-11R-2315-07	C12orf32|83695	328.422
TCGA-KM-8477-01A-11R-2315-07	C12orf34|84915	296.9295
TCGA-KM-8477-01A-11R-2315-07	C12orf35|55196	359.9145
TCGA-KM-8477-01A-11R-2315-07	C12orf36|283422	.4499
TCGA-KM-8477-01A-11R-2315-07	C12orf39|80763	24.7441
TCGA-KM-8477-01A-11R-2315-07	C12orf40|283461	0
TCGA-KM-8477-01A-11R-2315-07	C12orf41|54934	359.4646
TCGA-KM-8477-01A-11R-2315-07	C12orf42|374470	.8998
TCGA-KM-8477-01A-11R-2315-07	C12orf43|64897	177.7078
TCGA-KM-8477-01A-11R-2315-07	C12orf44|60673	978.5176
TCGA-KM-8477-01A-11R-2315-07	C12orf45|121053	104.3752
TCGA-KM-8477-01A-11R-2315-07	C12orf47|51275	177.4379
TCGA-KM-8477-01A-11R-2315-07	C12orf48|55010	46.6494
TCGA-KM-8477-01A-11R-2315-07	C12orf49|79794	1352.8287
TCGA-KM-8477-01A-11R-2315-07	C12orf4|57102	371.6117
TCGA-KM-8477-01A-11R-2315-07	C12orf50|160419	0
TCGA-KM-8477-01A-11R-2315-07	C12orf51|283450	2024.9691
TCGA-KM-8477-01A-11R-2315-07	C12orf52|84934	313.5755
TCGA-KM-8477-01A-11R-2315-07	C12orf53|196500	0
TCGA-KM-8477-01A-11R-2315-07	C12orf54|121273	0
TCGA-KM-8477-01A-11R-2315-07	C12orf56|115749	0
TCGA-KM-8477-01A-11R-2315-07	C12orf57|113246	691.0359
TCGA-KM-8477-01A-11R-2315-07	C12orf59|120939	2576.0882
TCGA-KM-8477-01A-11R-2315-07	C12orf5|57103	156.1129
TCGA-KM-8477-01A-11R-2315-07	C12orf60|144608	21.145
TCGA-KM-8477-01A-11R-2315-07	C12orf61|283416	5.8486
TCGA-KM-8477-01A-11R-2315-07	C12orf62|84987	976.718
TCGA-KM-8477-01A-11R-2315-07	C12orf63|374467	.8998
TCGA-KM-8477-01A-11R-2315-07	C12orf65|91574	499.3814
TCGA-KM-8477-01A-11R-2315-07	C12orf66|144577	136.7675
TCGA-KM-8477-01A-11R-2315-07	C12orf68|387856	8.548
TCGA-KM-8477-01A-11R-2315-07	C12orf69|440087	1.7996
TCGA-KM-8477-01A-11R-2315-07	C12orf70|341346	0
TCGA-KM-8477-01A-11R-2315-07	C12orf71|728858	0
TCGA-KM-8477-01A-11R-2315-07	C12orf72|254013	67.0341
TCGA-KM-8477-01A-11R-2315-07	C12orf73|728568	157.9125
TCGA-KM-8477-01A-11R-2315-07	C12orf74|338809	4.9488
TCGA-KM-8477-01A-11R-2315-07	C12orf75|387882	3372.8489
TCGA-KM-8477-01A-11R-2315-07	C12orf76|400073	73.3326
TCGA-KM-8477-01A-11R-2315-07	C12orf77|196415	21.5949
TCGA-KM-8477-01A-11R-2315-07	C13orf15|28984	594.7587
TCGA-KM-8477-01A-11R-2315-07	C13orf16|121793	.4499
TCGA-KM-8477-01A-11R-2315-07	C13orf18|80183	14.8465
TCGA-KM-8477-01A-11R-2315-07	C13orf1|57213	358.5648
TCGA-KM-8477-01A-11R-2315-07	C13orf23|80209	639.2982
TCGA-KM-8477-01A-11R-2315-07	C13orf26|122046	0
TCGA-KM-8477-01A-11R-2315-07	C13orf27|93081	67.9339
TCGA-KM-8477-01A-11R-2315-07	C13orf28|122258	0
TCGA-KM-8477-01A-11R-2315-07	C13orf29|283487	49.4882
TCGA-KM-8477-01A-11R-2315-07	C13orf30|144809	0
TCGA-KM-8477-01A-11R-2315-07	C13orf31|144811	234.3943
TCGA-KM-8477-01A-11R-2315-07	C13orf33|84935	53.9872
TCGA-KM-8477-01A-11R-2315-07	C13orf34|79866	37.3141
TCGA-KM-8477-01A-11R-2315-07	C13orf35|400165	.8998
TCGA-KM-8477-01A-11R-2315-07	C13orf36|400120	0
TCGA-KM-8477-01A-11R-2315-07	C13orf37|440145	249.2408
TCGA-KM-8477-01A-11R-2315-07	C13orf38|728591	24.1458
TCGA-KM-8477-01A-11R-2315-07	C13orf39|196541	2.6994
TCGA-KM-8477-01A-11R-2315-07	C14orf101|54916	481.8356
TCGA-KM-8477-01A-11R-2315-07	C14orf102|55051	253.2898
TCGA-KM-8477-01A-11R-2315-07	C14orf104|55172	206.501
TCGA-KM-8477-01A-11R-2315-07	C14orf105|55195	364.8633
TCGA-KM-8477-01A-11R-2315-07	C14orf106|55320	171.4093
TCGA-KM-8477-01A-11R-2315-07	C14orf109|26175	432.7972
TCGA-KM-8477-01A-11R-2315-07	C14orf115|55237	0
TCGA-KM-8477-01A-11R-2315-07	C14orf118|55668	353.1661
TCGA-KM-8477-01A-11R-2315-07	C14orf119|55017	616.3536
TCGA-KM-8477-01A-11R-2315-07	C14orf126|112487	118.2094
TCGA-KM-8477-01A-11R-2315-07	C14orf128|84837	30.5927
TCGA-KM-8477-01A-11R-2315-07	C14orf129|51527	564.6159
TCGA-KM-8477-01A-11R-2315-07	C14orf132|56967	175.4583
TCGA-KM-8477-01A-11R-2315-07	C14orf135|64430	2314.2504
TCGA-KM-8477-01A-11R-2315-07	C14orf138|79609	32.8422
TCGA-KM-8477-01A-11R-2315-07	C14orf139|79686	8.0981
TCGA-KM-8477-01A-11R-2315-07	C14orf142|84520	201.5521
TCGA-KM-8477-01A-11R-2315-07	C14orf143|90141	57.1364
TCGA-KM-8477-01A-11R-2315-07	C14orf145|145508	47.2388
TCGA-KM-8477-01A-11R-2315-07	C14orf147|171546	601.5071
TCGA-KM-8477-01A-11R-2315-07	C14orf148|122945	.4499
TCGA-KM-8477-01A-11R-2315-07	C14orf149|112849	20.2452
TCGA-KM-8477-01A-11R-2315-07	C14orf153|84334	947.8439
TCGA-KM-8477-01A-11R-2315-07	C14orf156|81892	846.249
TCGA-KM-8477-01A-11R-2315-07	C14orf159|80017	2873.4676
TCGA-KM-8477-01A-11R-2315-07	C14orf162|56936	0
TCGA-KM-8477-01A-11R-2315-07	C14orf165|414767	0
TCGA-KM-8477-01A-11R-2315-07	C14orf166B|145497	0
TCGA-KM-8477-01A-11R-2315-07	C14orf166|51637	1506.2423
TCGA-KM-8477-01A-11R-2315-07	C14orf167|55449	722.4519
TCGA-KM-8477-01A-11R-2315-07	C14orf169|79697	131.3688
TCGA-KM-8477-01A-11R-2315-07	C14orf174|161394	6.7484
TCGA-KM-8477-01A-11R-2315-07	C14orf176|643382	3.1493
TCGA-KM-8477-01A-11R-2315-07	C14orf177|283598	0
TCGA-KM-8477-01A-11R-2315-07	C14orf178|283579	0
TCGA-KM-8477-01A-11R-2315-07	C14orf179|112752	191.2046
TCGA-KM-8477-01A-11R-2315-07	C14orf180|400258	0
TCGA-KM-8477-01A-11R-2315-07	C14orf181|400223	14.3966
TCGA-KM-8477-01A-11R-2315-07	C14orf182|283551	.4499
TCGA-KM-8477-01A-11R-2315-07	C14orf183|196913	0
TCGA-KM-8477-01A-11R-2315-07	C14orf184|650662	0
TCGA-KM-8477-01A-11R-2315-07	C14orf19|280655	1.7996
TCGA-KM-8477-01A-11R-2315-07	C14orf1|11161	914.6328
TCGA-KM-8477-01A-11R-2315-07	C14orf21|161424	217.7483
TCGA-KM-8477-01A-11R-2315-07	C14orf23|387978	0
TCGA-KM-8477-01A-11R-2315-07	C14orf28|122525	128.2195
TCGA-KM-8477-01A-11R-2315-07	C14orf2|9556	1789.2251
TCGA-KM-8477-01A-11R-2315-07	C14orf33|100129075	158.3624
TCGA-KM-8477-01A-11R-2315-07	C14orf34|645687	0
TCGA-KM-8477-01A-11R-2315-07	C14orf37|145407	188.5052
TCGA-KM-8477-01A-11R-2315-07	C14orf39|317761	.8998
TCGA-KM-8477-01A-11R-2315-07	C14orf43|91748	1856.709
TCGA-KM-8477-01A-11R-2315-07	C14orf45|80127	105.6844
TCGA-KM-8477-01A-11R-2315-07	C14orf48|256369	0
TCGA-KM-8477-01A-11R-2315-07	C14orf49|161176	2.2495
TCGA-KM-8477-01A-11R-2315-07	C14orf4|64207	610.0551
TCGA-KM-8477-01A-11R-2315-07	C14orf50|145376	340.1192
TCGA-KM-8477-01A-11R-2315-07	C14orf53|440184	66.5842
TCGA-KM-8477-01A-11R-2315-07	C14orf64|388011	.4499
TCGA-KM-8477-01A-11R-2315-07	C14orf68|283600	0
TCGA-KM-8477-01A-11R-2315-07	C14orf70|283601	0
TCGA-KM-8477-01A-11R-2315-07	C14orf72|145200	15.2964
TCGA-KM-8477-01A-11R-2315-07	C14orf73|91828	2.6994
TCGA-KM-8477-01A-11R-2315-07	C14orf79|122616	124.1705
TCGA-KM-8477-01A-11R-2315-07	C14orf80|283643	31.9424
TCGA-KM-8477-01A-11R-2315-07	C14orf86|283592	0
TCGA-KM-8477-01A-11R-2315-07	C14orf93|60686	182.2067
TCGA-KM-8477-01A-11R-2315-07	C15orf17|57184	577.2129
TCGA-KM-8477-01A-11R-2315-07	C15orf21|283651	17.9957
TCGA-KM-8477-01A-11R-2315-07	C15orf23|90417	93.1279
TCGA-KM-8477-01A-11R-2315-07	C15orf24|56851	1385.6709
TCGA-KM-8477-01A-11R-2315-07	C15orf26|161502	0
TCGA-KM-8477-01A-11R-2315-07	C15orf27|123591	16.1962
TCGA-KM-8477-01A-11R-2315-07	C15orf28|80035	.8998
TCGA-KM-8477-01A-11R-2315-07	C15orf29|79768	246.5414
TCGA-KM-8477-01A-11R-2315-07	C15orf2|23742	0
TCGA-KM-8477-01A-11R-2315-07	C15orf32|145858	0
TCGA-KM-8477-01A-11R-2315-07	C15orf33|196951	29.3015
TCGA-KM-8477-01A-11R-2315-07	C15orf34|80072	16.1962
TCGA-KM-8477-01A-11R-2315-07	C15orf37|283687	49.7312
TCGA-KM-8477-01A-11R-2315-07	C15orf38|348110	192.0864
TCGA-KM-8477-01A-11R-2315-07	C15orf39|56905	390.0574
TCGA-KM-8477-01A-11R-2315-07	C15orf40|123207	317.1747
TCGA-KM-8477-01A-11R-2315-07	C15orf41|84529	86.3795
TCGA-KM-8477-01A-11R-2315-07	C15orf42|90381	4.4989
TCGA-KM-8477-01A-11R-2315-07	C15orf43|145645	0
TCGA-KM-8477-01A-11R-2315-07	C15orf44|81556	973.5688
TCGA-KM-8477-01A-11R-2315-07	C15orf48|84419	58.4861
TCGA-KM-8477-01A-11R-2315-07	C15orf50|414926	0
TCGA-KM-8477-01A-11R-2315-07	C15orf51|196968	2.2495
TCGA-KM-8477-01A-11R-2315-07	C15orf52|388115	481.8356
TCGA-KM-8477-01A-11R-2315-07	C15orf53|400359	0
TCGA-KM-8477-01A-11R-2315-07	C15orf54|400360	0
TCGA-KM-8477-01A-11R-2315-07	C15orf55|256646	0
TCGA-KM-8477-01A-11R-2315-07	C15orf56|644809	26.9936
TCGA-KM-8477-01A-11R-2315-07	C15orf57|90416	560.3644
TCGA-KM-8477-01A-11R-2315-07	C15orf58|390637	40.9403
TCGA-KM-8477-01A-11R-2315-07	C15orf59|388135	1892.7005
TCGA-KM-8477-01A-11R-2315-07	C15orf5|81698	0
TCGA-KM-8477-01A-11R-2315-07	C15orf60|283677	0
TCGA-KM-8477-01A-11R-2315-07	C15orf61|145853	328.422
TCGA-KM-8477-01A-11R-2315-07	C15orf62|643338	8.0981
TCGA-KM-8477-01A-11R-2315-07	C15orf63|25764	474.6373
TCGA-KM-8477-01A-11R-2315-07	C16orf11|146325	4.9488
TCGA-KM-8477-01A-11R-2315-07	C16orf13|84326	511.9784
TCGA-KM-8477-01A-11R-2315-07	C16orf3|750	2.2495
TCGA-KM-8477-01A-11R-2315-07	C16orf42|115939	940.8435
TCGA-KM-8477-01A-11R-2315-07	C16orf45|89927	587.1106
TCGA-KM-8477-01A-11R-2315-07	C16orf46|123775	21.145
TCGA-KM-8477-01A-11R-2315-07	C16orf48|84080	205.1513
TCGA-KM-8477-01A-11R-2315-07	C16orf52|730094	257.7888
TCGA-KM-8477-01A-11R-2315-07	C16orf53|79447	379.7053
TCGA-KM-8477-01A-11R-2315-07	C16orf54|283897	8.548
TCGA-KM-8477-01A-11R-2315-07	C16orf55|124045	59.8358
TCGA-KM-8477-01A-11R-2315-07	C16orf57|79650	588.4602
TCGA-KM-8477-01A-11R-2315-07	C16orf58|64755	2621.9773
TCGA-KM-8477-01A-11R-2315-07	C16orf59|80178	13.0469
TCGA-KM-8477-01A-11R-2315-07	C16orf5|29965	2209.4253
TCGA-KM-8477-01A-11R-2315-07	C16orf61|56942	895.7418
TCGA-KM-8477-01A-11R-2315-07	C16orf62|57020	1289.3938
TCGA-KM-8477-01A-11R-2315-07	C16orf63|123811	756.2704
TCGA-KM-8477-01A-11R-2315-07	C16orf68|79091	80.9808
TCGA-KM-8477-01A-11R-2315-07	C16orf70|80262	330.2576
TCGA-KM-8477-01A-11R-2315-07	C16orf71|146562	1.7996
TCGA-KM-8477-01A-11R-2315-07	C16orf72|29035	937.1274
TCGA-KM-8477-01A-11R-2315-07	C16orf73|254528	0
TCGA-KM-8477-01A-11R-2315-07	C16orf74|404550	11.2473
TCGA-KM-8477-01A-11R-2315-07	C16orf75|116028	107.9744
TCGA-KM-8477-01A-11R-2315-07	C16orf78|123970	0
TCGA-KM-8477-01A-11R-2315-07	C16orf79|283870	2.7174
TCGA-KM-8477-01A-11R-2315-07	C16orf7|9605	727.4322
TCGA-KM-8477-01A-11R-2315-07	C16orf80|29105	546.1703
TCGA-KM-8477-01A-11R-2315-07	C16orf81|283860	0
TCGA-KM-8477-01A-11R-2315-07	C16orf82|162083	0
TCGA-KM-8477-01A-11R-2315-07	C16orf86|388284	30.1428
TCGA-KM-8477-01A-11R-2315-07	C16orf87|388272	75.1322
TCGA-KM-8477-01A-11R-2315-07	C16orf88|400506	297.3794
TCGA-KM-8477-01A-11R-2315-07	C16orf89|146556	3610.3925
TCGA-KM-8477-01A-11R-2315-07	C16orf90|646174	0
TCGA-KM-8477-01A-11R-2315-07	C16orf91|283951	126.42
TCGA-KM-8477-01A-11R-2315-07	C16orf92|146378	0
TCGA-KM-8477-01A-11R-2315-07	C16orf93|90835	19.3454
TCGA-KM-8477-01A-11R-2315-07	C17orf100|388327	37.3411
TCGA-KM-8477-01A-11R-2315-07	C17orf101|79701	652.7905
[truncated: 18,532 more rows]
