# Supplementary material for: Dysfunctional miRNA-Mediated Regulation in Chromophobe Renal Cell Carcinoma
Source: PLoS One. 2016 Jun 3;11(6):e0156324. doi: 10.1371/journal.pone.0156324 (PMC4892590; doi:10.1371/journal.pone.0156324)
Supplement: S2 File — (ZIP) [file pone.0156324.s002.zip › S2_File mRNA expression profile downloaded from TCGA/case/unc.edu__IlluminaHiSeq_RNASeqV2__TCGA-KM-8639-01A-11R-2403-07__expression_rsem_gene_normalized.txt]

barcode	gene_id	normalized_count
TCGA-KM-8639-01A-11R-2403-07	?|100130426	0
TCGA-KM-8639-01A-11R-2403-07	?|100133144	2.993
TCGA-KM-8639-01A-11R-2403-07	?|100134869	7.4549
TCGA-KM-8639-01A-11R-2403-07	?|10357	62.7272
TCGA-KM-8639-01A-11R-2403-07	?|10431	1069.6781
TCGA-KM-8639-01A-11R-2403-07	?|136542	0
TCGA-KM-8639-01A-11R-2403-07	?|155060	132.4422
TCGA-KM-8639-01A-11R-2403-07	?|26823	.3073
TCGA-KM-8639-01A-11R-2403-07	?|280660	0
TCGA-KM-8639-01A-11R-2403-07	?|317712	0
TCGA-KM-8639-01A-11R-2403-07	?|340602	1.5365
TCGA-KM-8639-01A-11R-2403-07	?|388795	1.8437
TCGA-KM-8639-01A-11R-2403-07	?|390284	6.4531
TCGA-KM-8639-01A-11R-2403-07	?|391343	0
TCGA-KM-8639-01A-11R-2403-07	?|391714	0
TCGA-KM-8639-01A-11R-2403-07	?|404770	0
TCGA-KM-8639-01A-11R-2403-07	?|441362	0
TCGA-KM-8639-01A-11R-2403-07	?|442388	0
TCGA-KM-8639-01A-11R-2403-07	?|553137	489.2064
TCGA-KM-8639-01A-11R-2403-07	?|57714	248.2907
TCGA-KM-8639-01A-11R-2403-07	?|645851	4.6094
TCGA-KM-8639-01A-11R-2403-07	?|652919	61.5503
TCGA-KM-8639-01A-11R-2403-07	?|653553	506.722
TCGA-KM-8639-01A-11R-2403-07	?|728045	0
TCGA-KM-8639-01A-11R-2403-07	?|728603	0
TCGA-KM-8639-01A-11R-2403-07	?|728788	.3073
TCGA-KM-8639-01A-11R-2403-07	?|729884	0
TCGA-KM-8639-01A-11R-2403-07	?|8225	406.238
TCGA-KM-8639-01A-11R-2403-07	?|90288	1.8437
TCGA-KM-8639-01A-11R-2403-07	A1BG|1	13.7728
TCGA-KM-8639-01A-11R-2403-07	A1CF|29974	.3073
TCGA-KM-8639-01A-11R-2403-07	A2BP1|54715	0
TCGA-KM-8639-01A-11R-2403-07	A2LD1|87769	73.258
TCGA-KM-8639-01A-11R-2403-07	A2ML1|144568	1.5365
TCGA-KM-8639-01A-11R-2403-07	A2M|2	4931.5879
TCGA-KM-8639-01A-11R-2403-07	A4GALT|53947	79.8955
TCGA-KM-8639-01A-11R-2403-07	A4GNT|51146	1.2292
TCGA-KM-8639-01A-11R-2403-07	AAA1|404744	0
TCGA-KM-8639-01A-11R-2403-07	AAAS|8086	554.9666
TCGA-KM-8639-01A-11R-2403-07	AACSL|729522	5.2239
TCGA-KM-8639-01A-11R-2403-07	AACS|65985	610.5862
TCGA-KM-8639-01A-11R-2403-07	AADACL2|344752	0
TCGA-KM-8639-01A-11R-2403-07	AADACL3|126767	0
TCGA-KM-8639-01A-11R-2403-07	AADACL4|343066	0
TCGA-KM-8639-01A-11R-2403-07	AADAC|13	0
TCGA-KM-8639-01A-11R-2403-07	AADAT|51166	2.151
TCGA-KM-8639-01A-11R-2403-07	AAGAB|79719	1519.2441
TCGA-KM-8639-01A-11R-2403-07	AAK1|22848	1496.1973
TCGA-KM-8639-01A-11R-2403-07	AAMP|14	2595.9899
TCGA-KM-8639-01A-11R-2403-07	AANAT|15	.9219
TCGA-KM-8639-01A-11R-2403-07	AARS2|57505	990.6553
TCGA-KM-8639-01A-11R-2403-07	AARSD1|80755	427.1337
TCGA-KM-8639-01A-11R-2403-07	AARS|16	3375.2785
TCGA-KM-8639-01A-11R-2403-07	AASDHPPT|60496	1138.4897
TCGA-KM-8639-01A-11R-2403-07	AASDH|132949	216.3325
TCGA-KM-8639-01A-11R-2403-07	AASS|10157	157.9473
TCGA-KM-8639-01A-11R-2403-07	AATF|26574	1177.8444
TCGA-KM-8639-01A-11R-2403-07	AATK|9625	15.9791
TCGA-KM-8639-01A-11R-2403-07	ABAT|18	301.4519
TCGA-KM-8639-01A-11R-2403-07	ABCA10|10349	37.4987
TCGA-KM-8639-01A-11R-2403-07	ABCA11P|79963	74.2475
TCGA-KM-8639-01A-11R-2403-07	ABCA12|26154	22.1249
TCGA-KM-8639-01A-11R-2403-07	ABCA13|154664	0
TCGA-KM-8639-01A-11R-2403-07	ABCA17P|650655	6.4531
TCGA-KM-8639-01A-11R-2403-07	ABCA1|19	967.3504
TCGA-KM-8639-01A-11R-2403-07	ABCA2|20	5390.1821
TCGA-KM-8639-01A-11R-2403-07	ABCA3|21	1744.488
TCGA-KM-8639-01A-11R-2403-07	ABCA4|24	2.4583
TCGA-KM-8639-01A-11R-2403-07	ABCA5|23461	1344.0793
TCGA-KM-8639-01A-11R-2403-07	ABCA6|23460	29.4999
TCGA-KM-8639-01A-11R-2403-07	ABCA7|10347	839.5176
TCGA-KM-8639-01A-11R-2403-07	ABCA8|10351	81.7393
TCGA-KM-8639-01A-11R-2403-07	ABCA9|10350	70.6768
TCGA-KM-8639-01A-11R-2403-07	ABCB10|23456	317.7383
TCGA-KM-8639-01A-11R-2403-07	ABCB11|8647	.9219
TCGA-KM-8639-01A-11R-2403-07	ABCB1|5243	19.9739
TCGA-KM-8639-01A-11R-2403-07	ABCB4|5244	3.0729
TCGA-KM-8639-01A-11R-2403-07	ABCB5|340273	.3073
TCGA-KM-8639-01A-11R-2403-07	ABCB6|10058	669.4722
TCGA-KM-8639-01A-11R-2403-07	ABCB7|22	557.4249
TCGA-KM-8639-01A-11R-2403-07	ABCB8|11194	1646.155
TCGA-KM-8639-01A-11R-2403-07	ABCB9|23457	379.3593
TCGA-KM-8639-01A-11R-2403-07	ABCC10|89845	559.2686
TCGA-KM-8639-01A-11R-2403-07	ABCC11|85320	3.0729
TCGA-KM-8639-01A-11R-2403-07	ABCC12|94160	0
TCGA-KM-8639-01A-11R-2403-07	ABCC13|150000	0
TCGA-KM-8639-01A-11R-2403-07	ABCC1|4363	593.3779
TCGA-KM-8639-01A-11R-2403-07	ABCC2|1244	2.151
TCGA-KM-8639-01A-11R-2403-07	ABCC3|8714	45.479
TCGA-KM-8639-01A-11R-2403-07	ABCC4|10257	569.1019
TCGA-KM-8639-01A-11R-2403-07	ABCC5|10057	2466.6206
TCGA-KM-8639-01A-11R-2403-07	ABCC6P1|653190	8.9114
TCGA-KM-8639-01A-11R-2403-07	ABCC6P2|730013	80.5101
TCGA-KM-8639-01A-11R-2403-07	ABCC6|368	170.8535
TCGA-KM-8639-01A-11R-2403-07	ABCC8|6833	1.8437
TCGA-KM-8639-01A-11R-2403-07	ABCC9|10060	33.802
TCGA-KM-8639-01A-11R-2403-07	ABCD1|215	1188.9068
TCGA-KM-8639-01A-11R-2403-07	ABCD2|225	3.3802
TCGA-KM-8639-01A-11R-2403-07	ABCD3|5825	1934.0862
TCGA-KM-8639-01A-11R-2403-07	ABCD4|5826	1000.5378
TCGA-KM-8639-01A-11R-2403-07	ABCE1|6059	627.7944
TCGA-KM-8639-01A-11R-2403-07	ABCF1|23	2579.0889
TCGA-KM-8639-01A-11R-2403-07	ABCF2|10061	1204.5786
TCGA-KM-8639-01A-11R-2403-07	ABCF3|55324	1239.6097
TCGA-KM-8639-01A-11R-2403-07	ABCG1|9619	2261.3505
TCGA-KM-8639-01A-11R-2403-07	ABCG2|9429	188.0618
TCGA-KM-8639-01A-11R-2403-07	ABCG4|64137	183.4524
TCGA-KM-8639-01A-11R-2403-07	ABCG5|64240	4.3021
TCGA-KM-8639-01A-11R-2403-07	ABCG8|64241	4.9166
TCGA-KM-8639-01A-11R-2403-07	ABHD10|55347	693.2473
TCGA-KM-8639-01A-11R-2403-07	ABHD11|83451	1242.0681
TCGA-KM-8639-01A-11R-2403-07	ABHD12B|145447	0
TCGA-KM-8639-01A-11R-2403-07	ABHD12|26090	1518.0149
TCGA-KM-8639-01A-11R-2403-07	ABHD13|84945	485.2116
TCGA-KM-8639-01A-11R-2403-07	ABHD14A|25864	386.9709
TCGA-KM-8639-01A-11R-2403-07	ABHD14B|84836	3471.7677
TCGA-KM-8639-01A-11R-2403-07	ABHD15|116236	673.2734
TCGA-KM-8639-01A-11R-2403-07	ABHD1|84696	15.0572
TCGA-KM-8639-01A-11R-2403-07	ABHD2|11057	3570.4079
TCGA-KM-8639-01A-11R-2403-07	ABHD3|171586	5044.4803
TCGA-KM-8639-01A-11R-2403-07	ABHD4|63874	1358.8384
TCGA-KM-8639-01A-11R-2403-07	ABHD5|51099	773.1428
TCGA-KM-8639-01A-11R-2403-07	ABHD6|57406	468.0034
TCGA-KM-8639-01A-11R-2403-07	ABHD8|79575	545.7479
TCGA-KM-8639-01A-11R-2403-07	ABI1|10006	1481.1124
TCGA-KM-8639-01A-11R-2403-07	ABI2|10152	1097.9488
TCGA-KM-8639-01A-11R-2403-07	ABI3BP|25890	16.901
TCGA-KM-8639-01A-11R-2403-07	ABI3|51225	109.7027
TCGA-KM-8639-01A-11R-2403-07	ABL1|25	4728.2784
TCGA-KM-8639-01A-11R-2403-07	ABL2|27	296.8426
TCGA-KM-8639-01A-11R-2403-07	ABLIM1|3983	7353.1536
TCGA-KM-8639-01A-11R-2403-07	ABLIM2|84448	73.1351
TCGA-KM-8639-01A-11R-2403-07	ABLIM3|22885	60.5362
TCGA-KM-8639-01A-11R-2403-07	ABO|28	705.2316
TCGA-KM-8639-01A-11R-2403-07	ABP1|26	5591.4573
TCGA-KM-8639-01A-11R-2403-07	ABRA|137735	2.4583
TCGA-KM-8639-01A-11R-2403-07	ABR|29	3584.236
TCGA-KM-8639-01A-11R-2403-07	ABT1|29777	629.6382
TCGA-KM-8639-01A-11R-2403-07	ABTB1|80325	521.4719
TCGA-KM-8639-01A-11R-2403-07	ABTB2|25841	964.8921
TCGA-KM-8639-01A-11R-2403-07	ACAA1|30	3459.4761
TCGA-KM-8639-01A-11R-2403-07	ACAA2|10449	6419.9124
TCGA-KM-8639-01A-11R-2403-07	ACACA|31	804.7937
TCGA-KM-8639-01A-11R-2403-07	ACACB|32	2960.7436
TCGA-KM-8639-01A-11R-2403-07	ACAD10|80724	1826.5345
TCGA-KM-8639-01A-11R-2403-07	ACAD11|84129	3323.623
TCGA-KM-8639-01A-11R-2403-07	ACAD8|27034	1689.483
TCGA-KM-8639-01A-11R-2403-07	ACAD9|28976	1084.8091
TCGA-KM-8639-01A-11R-2403-07	ACADL|33	119.8433
TCGA-KM-8639-01A-11R-2403-07	ACADM|34	1978.336
TCGA-KM-8639-01A-11R-2403-07	ACADSB|36	6135.3615
TCGA-KM-8639-01A-11R-2403-07	ACADS|35	2212.4914
TCGA-KM-8639-01A-11R-2403-07	ACADVL|37	9260.4655
TCGA-KM-8639-01A-11R-2403-07	ACAN|176	.9219
TCGA-KM-8639-01A-11R-2403-07	ACAP1|9744	39.9478
TCGA-KM-8639-01A-11R-2403-07	ACAP2|23527	883.4601
TCGA-KM-8639-01A-11R-2403-07	ACAP3|116983	1248.091
TCGA-KM-8639-01A-11R-2403-07	ACAT1|38	5870.7844
TCGA-KM-8639-01A-11R-2403-07	ACAT2|39	447.5809
TCGA-KM-8639-01A-11R-2403-07	ACBD3|64746	770.0699
TCGA-KM-8639-01A-11R-2403-07	ACBD4|79777	167.166
TCGA-KM-8639-01A-11R-2403-07	ACBD5|91452	1846.2011
TCGA-KM-8639-01A-11R-2403-07	ACBD6|84320	413.9203
TCGA-KM-8639-01A-11R-2403-07	ACBD7|414149	67.6039
TCGA-KM-8639-01A-11R-2403-07	ACCN1|40	11.677
TCGA-KM-8639-01A-11R-2403-07	ACCN2|41	3.0729
TCGA-KM-8639-01A-11R-2403-07	ACCN3|9311	18.1301
TCGA-KM-8639-01A-11R-2403-07	ACCN4|55515	.9219
TCGA-KM-8639-01A-11R-2403-07	ACCN5|51802	0
TCGA-KM-8639-01A-11R-2403-07	ACCSL|390110	0
TCGA-KM-8639-01A-11R-2403-07	ACCS|84680	204.6555
TCGA-KM-8639-01A-11R-2403-07	ACD|65057	228.9314
TCGA-KM-8639-01A-11R-2403-07	ACE2|59272	6.1458
TCGA-KM-8639-01A-11R-2403-07	ACER1|125981	.3073
TCGA-KM-8639-01A-11R-2403-07	ACER2|340485	22.1249
TCGA-KM-8639-01A-11R-2403-07	ACER3|55331	355.5351
TCGA-KM-8639-01A-11R-2403-07	ACE|1636	17.5156
TCGA-KM-8639-01A-11R-2403-07	ACHE|43	5.2239
TCGA-KM-8639-01A-11R-2403-07	ACIN1|22985	1945.4559
TCGA-KM-8639-01A-11R-2403-07	ACLY|47	1533.994
TCGA-KM-8639-01A-11R-2403-07	ACMSD|130013	229.8533
TCGA-KM-8639-01A-11R-2403-07	ACN9|57001	225.2439
TCGA-KM-8639-01A-11R-2403-07	ACO1|48	1436.5829
TCGA-KM-8639-01A-11R-2403-07	ACO2|50	13809.947
TCGA-KM-8639-01A-11R-2403-07	ACOT11|26027	4978.376
TCGA-KM-8639-01A-11R-2403-07	ACOT12|134526	0
TCGA-KM-8639-01A-11R-2403-07	ACOT13|55856	812.6481
TCGA-KM-8639-01A-11R-2403-07	ACOT1|641371	5487.378
TCGA-KM-8639-01A-11R-2403-07	ACOT2|10965	4553.3379
TCGA-KM-8639-01A-11R-2403-07	ACOT4|122970	296.5353
TCGA-KM-8639-01A-11R-2403-07	ACOT6|641372	18.1301
TCGA-KM-8639-01A-11R-2403-07	ACOT7|11332	678.4973
TCGA-KM-8639-01A-11R-2403-07	ACOT8|10005	510.6492
TCGA-KM-8639-01A-11R-2403-07	ACOT9|23597	481.5242
TCGA-KM-8639-01A-11R-2403-07	ACOX1|51	2307.0231
TCGA-KM-8639-01A-11R-2403-07	ACOX2|8309	691.7108
TCGA-KM-8639-01A-11R-2403-07	ACOX3|8310	302.6811
TCGA-KM-8639-01A-11R-2403-07	ACOXL|55289	142.5828
TCGA-KM-8639-01A-11R-2403-07	ACP1|52	1447.3381
TCGA-KM-8639-01A-11R-2403-07	ACP2|53	1250.0576
TCGA-KM-8639-01A-11R-2403-07	ACP5|54	16.901
TCGA-KM-8639-01A-11R-2403-07	ACP6|51205	398.863
TCGA-KM-8639-01A-11R-2403-07	ACPL2|92370	56.8487
TCGA-KM-8639-01A-11R-2403-07	ACPP|55	4509.4876
TCGA-KM-8639-01A-11R-2403-07	ACPT|93650	.3073
TCGA-KM-8639-01A-11R-2403-07	ACRBP|84519	9.8333
TCGA-KM-8639-01A-11R-2403-07	ACRC|93953	19.3593
TCGA-KM-8639-01A-11R-2403-07	ACRV1|56	0
TCGA-KM-8639-01A-11R-2403-07	ACR|49	2.4583
TCGA-KM-8639-01A-11R-2403-07	ACSBG1|23205	3.6875
TCGA-KM-8639-01A-11R-2403-07	ACSBG2|81616	.3073
TCGA-KM-8639-01A-11R-2403-07	ACSF2|80221	232.9262
TCGA-KM-8639-01A-11R-2403-07	ACSF3|197322	816.4708
TCGA-KM-8639-01A-11R-2403-07	ACSL1|2180	11300.2996
TCGA-KM-8639-01A-11R-2403-07	ACSL3|2181	2634.0939
TCGA-KM-8639-01A-11R-2403-07	ACSL4|2182	7229.6228
TCGA-KM-8639-01A-11R-2403-07	ACSL5|51703	108.4735
TCGA-KM-8639-01A-11R-2403-07	ACSL6|23305	106.6298
TCGA-KM-8639-01A-11R-2403-07	ACSM1|116285	45.1717
TCGA-KM-8639-01A-11R-2403-07	ACSM2A|123876	.6146
TCGA-KM-8639-01A-11R-2403-07	ACSM2B|348158	.3073
TCGA-KM-8639-01A-11R-2403-07	ACSM3|6296	9416.1358
TCGA-KM-8639-01A-11R-2403-07	ACSM4|341392	.3073
TCGA-KM-8639-01A-11R-2403-07	ACSM5|54988	185.6034
TCGA-KM-8639-01A-11R-2403-07	ACSS1|84532	19872.1672
TCGA-KM-8639-01A-11R-2403-07	ACSS2|55902	1601.2906
TCGA-KM-8639-01A-11R-2403-07	ACSS3|79611	1382.1925
TCGA-KM-8639-01A-11R-2403-07	ACTA1|58	0
TCGA-KM-8639-01A-11R-2403-07	ACTA2|59	670.8827
TCGA-KM-8639-01A-11R-2403-07	ACTBL2|345651	0
TCGA-KM-8639-01A-11R-2403-07	ACTB|60	44180.3795
TCGA-KM-8639-01A-11R-2403-07	ACTC1|70	0
TCGA-KM-8639-01A-11R-2403-07	ACTG1|71	20543.2895
TCGA-KM-8639-01A-11R-2403-07	ACTG2|72	1.2292
TCGA-KM-8639-01A-11R-2403-07	ACTL6A|86	452.6389
TCGA-KM-8639-01A-11R-2403-07	ACTL6B|51412	0
TCGA-KM-8639-01A-11R-2403-07	ACTL7A|10881	0
TCGA-KM-8639-01A-11R-2403-07	ACTL7B|10880	.3073
TCGA-KM-8639-01A-11R-2403-07	ACTL8|81569	0
TCGA-KM-8639-01A-11R-2403-07	ACTL9|284382	0
TCGA-KM-8639-01A-11R-2403-07	ACTN1|87	1116.3863
TCGA-KM-8639-01A-11R-2403-07	ACTN2|88	5.2239
TCGA-KM-8639-01A-11R-2403-07	ACTN3|89	0
TCGA-KM-8639-01A-11R-2403-07	ACTN4|81	10379.2948
TCGA-KM-8639-01A-11R-2403-07	ACTR10|55860	1050.0115
TCGA-KM-8639-01A-11R-2403-07	ACTR1A|10121	2958.5926
TCGA-KM-8639-01A-11R-2403-07	ACTR1B|10120	3729.8917
TCGA-KM-8639-01A-11R-2403-07	ACTR2|10097	4184.3743
TCGA-KM-8639-01A-11R-2403-07	ACTR3B|57180	256.2802
TCGA-KM-8639-01A-11R-2403-07	ACTR3C|653857	157.3327
TCGA-KM-8639-01A-11R-2403-07	ACTR3|10096	2745.9476
TCGA-KM-8639-01A-11R-2403-07	ACTR5|79913	137.9734
TCGA-KM-8639-01A-11R-2403-07	ACTR6|64431	384.4204
TCGA-KM-8639-01A-11R-2403-07	ACTR8|93973	569.7165
TCGA-KM-8639-01A-11R-2403-07	ACTRT1|139741	0
TCGA-KM-8639-01A-11R-2403-07	ACTRT2|140625	0
TCGA-KM-8639-01A-11R-2403-07	ACVR1B|91	4696.9348
TCGA-KM-8639-01A-11R-2403-07	ACVR1C|130399	5.2239
TCGA-KM-8639-01A-11R-2403-07	ACVR1|90	1319.8126
TCGA-KM-8639-01A-11R-2403-07	ACVR2A|92	312.8217
TCGA-KM-8639-01A-11R-2403-07	ACVR2B|93	128.4474
TCGA-KM-8639-01A-11R-2403-07	ACVRL1|94	238.4574
TCGA-KM-8639-01A-11R-2403-07	ACY1|95	3010.1252
TCGA-KM-8639-01A-11R-2403-07	ACY3|91703	13.8281
TCGA-KM-8639-01A-11R-2403-07	ACYP1|97	92.8017
TCGA-KM-8639-01A-11R-2403-07	ACYP2|98	264.5771
TCGA-KM-8639-01A-11R-2403-07	ADAD1|132612	0
TCGA-KM-8639-01A-11R-2403-07	ADAD2|161931	1.5365
TCGA-KM-8639-01A-11R-2403-07	ADAL|161823	228.3168
TCGA-KM-8639-01A-11R-2403-07	ADAM10|102	1147.4226
TCGA-KM-8639-01A-11R-2403-07	ADAM11|4185	8.2968
TCGA-KM-8639-01A-11R-2403-07	ADAM12|8038	5.5312
TCGA-KM-8639-01A-11R-2403-07	ADAM15|8751	412.476
TCGA-KM-8639-01A-11R-2403-07	ADAM17|6868	449.2587
TCGA-KM-8639-01A-11R-2403-07	ADAM18|8749	0
TCGA-KM-8639-01A-11R-2403-07	ADAM19|8728	19.9739
TCGA-KM-8639-01A-11R-2403-07	ADAM20|8748	1.2292
TCGA-KM-8639-01A-11R-2403-07	ADAM21P1|145241	3.3802
TCGA-KM-8639-01A-11R-2403-07	ADAM21|8747	9.526
TCGA-KM-8639-01A-11R-2403-07	ADAM22|53616	6.4531
TCGA-KM-8639-01A-11R-2403-07	ADAM23|8745	.9219
TCGA-KM-8639-01A-11R-2403-07	ADAM28|10863	49.7811
TCGA-KM-8639-01A-11R-2403-07	ADAM29|11086	0
TCGA-KM-8639-01A-11R-2403-07	ADAM2|2515	0
TCGA-KM-8639-01A-11R-2403-07	ADAM30|11085	0
TCGA-KM-8639-01A-11R-2403-07	ADAM32|203102	1.5365
TCGA-KM-8639-01A-11R-2403-07	ADAM33|80332	.9219
TCGA-KM-8639-01A-11R-2403-07	ADAM3A|1587	0
TCGA-KM-8639-01A-11R-2403-07	ADAM5P|255926	0
TCGA-KM-8639-01A-11R-2403-07	ADAM6|8755	1552.8954
TCGA-KM-8639-01A-11R-2403-07	ADAM7|8756	0
TCGA-KM-8639-01A-11R-2403-07	ADAM8|101	110.9319
TCGA-KM-8639-01A-11R-2403-07	ADAM9|8754	1952.8309
TCGA-KM-8639-01A-11R-2403-07	ADAMDEC1|27299	.3073
TCGA-KM-8639-01A-11R-2403-07	ADAMTS10|81794	60.5362
TCGA-KM-8639-01A-11R-2403-07	ADAMTS12|81792	.9219
TCGA-KM-8639-01A-11R-2403-07	ADAMTS13|11093	110.01
TCGA-KM-8639-01A-11R-2403-07	ADAMTS14|140766	10.4479
TCGA-KM-8639-01A-11R-2403-07	ADAMTS15|170689	578.6279
TCGA-KM-8639-01A-11R-2403-07	ADAMTS16|170690	2580.6253
TCGA-KM-8639-01A-11R-2403-07	ADAMTS17|170691	81.7393
TCGA-KM-8639-01A-11R-2403-07	ADAMTS18|170692	0
TCGA-KM-8639-01A-11R-2403-07	ADAMTS19|171019	0
TCGA-KM-8639-01A-11R-2403-07	ADAMTS1|9510	548.5135
TCGA-KM-8639-01A-11R-2403-07	ADAMTS20|80070	0
TCGA-KM-8639-01A-11R-2403-07	ADAMTS2|9509	3.9948
TCGA-KM-8639-01A-11R-2403-07	ADAMTS3|9508	8.9114
TCGA-KM-8639-01A-11R-2403-07	ADAMTS4|9507	76.208
TCGA-KM-8639-01A-11R-2403-07	ADAMTS5|11096	48.5519
TCGA-KM-8639-01A-11R-2403-07	ADAMTS6|11174	11.0625
TCGA-KM-8639-01A-11R-2403-07	ADAMTS7|11173	33.1874
TCGA-KM-8639-01A-11R-2403-07	ADAMTS8|11095	5.5312
TCGA-KM-8639-01A-11R-2403-07	ADAMTS9|56999	1033.1105
TCGA-KM-8639-01A-11R-2403-07	ADAMTSL1|92949	2.7656
TCGA-KM-8639-01A-11R-2403-07	ADAMTSL2|9719	538.3729
TCGA-KM-8639-01A-11R-2403-07	ADAMTSL3|57188	242.7595
TCGA-KM-8639-01A-11R-2403-07	ADAMTSL4|54507	55.3123
TCGA-KM-8639-01A-11R-2403-07	ADAMTSL5|339366	2.7656
TCGA-KM-8639-01A-11R-2403-07	ADAP1|11033	1277.9289
TCGA-KM-8639-01A-11R-2403-07	ADAP2|55803	168.7025
TCGA-KM-8639-01A-11R-2403-07	ADARB1|104	873.0122
TCGA-KM-8639-01A-11R-2403-07	ADARB2|105	1.8437
TCGA-KM-8639-01A-11R-2403-07	ADAR|103	5335.4844
TCGA-KM-8639-01A-11R-2403-07	ADAT1|23536	353.9986
TCGA-KM-8639-01A-11R-2403-07	ADAT2|134637	245.2178
TCGA-KM-8639-01A-11R-2403-07	ADAT3|113179	113.0829
TCGA-KM-8639-01A-11R-2403-07	ADA|100	21.8176
TCGA-KM-8639-01A-11R-2403-07	ADCK1|57143	432.665
TCGA-KM-8639-01A-11R-2403-07	ADCK2|90956	940.3088
TCGA-KM-8639-01A-11R-2403-07	ADCK4|79934	1010.6783
TCGA-KM-8639-01A-11R-2403-07	ADCK5|203054	187.7545
TCGA-KM-8639-01A-11R-2403-07	ADCY10|55811	.3073
TCGA-KM-8639-01A-11R-2403-07	ADCY1|107	86.3486
TCGA-KM-8639-01A-11R-2403-07	ADCY2|108	1.2292
TCGA-KM-8639-01A-11R-2403-07	ADCY3|109	119.622
TCGA-KM-8639-01A-11R-2403-07	ADCY4|196883	107.859
TCGA-KM-8639-01A-11R-2403-07	ADCY5|111	858.8769
TCGA-KM-8639-01A-11R-2403-07	ADCY6|112	3123.6076
TCGA-KM-8639-01A-11R-2403-07	ADCY7|113	224.322
TCGA-KM-8639-01A-11R-2403-07	ADCY8|114	0
TCGA-KM-8639-01A-11R-2403-07	ADCY9|115	1559.8064
TCGA-KM-8639-01A-11R-2403-07	ADCYAP1R1|117	0
TCGA-KM-8639-01A-11R-2403-07	ADCYAP1|116	11.677
TCGA-KM-8639-01A-11R-2403-07	ADC|113451	173.6191
TCGA-KM-8639-01A-11R-2403-07	ADD1|118	4833.679
TCGA-KM-8639-01A-11R-2403-07	ADD2|119	6.1458
TCGA-KM-8639-01A-11R-2403-07	ADD3|120	1878.7739
TCGA-KM-8639-01A-11R-2403-07	ADH1A|124	2.4583
TCGA-KM-8639-01A-11R-2403-07	ADH1B|125	143.5046
TCGA-KM-8639-01A-11R-2403-07	ADH1C|126	8.9114
TCGA-KM-8639-01A-11R-2403-07	ADH4|127	.6146
TCGA-KM-8639-01A-11R-2403-07	ADH5|128	5266.6513
TCGA-KM-8639-01A-11R-2403-07	ADH6|130	.3073
TCGA-KM-8639-01A-11R-2403-07	ADH7|131	.3073
TCGA-KM-8639-01A-11R-2403-07	ADHFE1|137872	189.2909
TCGA-KM-8639-01A-11R-2403-07	ADI1|55256	4424.3681
TCGA-KM-8639-01A-11R-2403-07	ADIG|149685	0
TCGA-KM-8639-01A-11R-2403-07	ADIPOQ|9370	.3073
TCGA-KM-8639-01A-11R-2403-07	ADIPOR1|51094	2388.2615
TCGA-KM-8639-01A-11R-2403-07	ADIPOR2|79602	2087.7314
TCGA-KM-8639-01A-11R-2403-07	ADK|132	674.8099
TCGA-KM-8639-01A-11R-2403-07	ADM2|79924	686.4869
TCGA-KM-8639-01A-11R-2403-07	ADM|133	587.2321
TCGA-KM-8639-01A-11R-2403-07	ADNP2|22850	803.5646
TCGA-KM-8639-01A-11R-2403-07	ADNP|23394	2108.3199
TCGA-KM-8639-01A-11R-2403-07	ADORA1|134	4.9166
TCGA-KM-8639-01A-11R-2403-07	ADORA2A|135	55.9176
TCGA-KM-8639-01A-11R-2403-07	ADORA2B|136	6.4531
TCGA-KM-8639-01A-11R-2403-07	ADORA3|140	97.1038
TCGA-KM-8639-01A-11R-2403-07	ADO|84890	495.0449
TCGA-KM-8639-01A-11R-2403-07	ADPGK|83440	641.8868
TCGA-KM-8639-01A-11R-2403-07	ADPRHL1|113622	53.7758
TCGA-KM-8639-01A-11R-2403-07	ADPRHL2|54936	833.3717
TCGA-KM-8639-01A-11R-2403-07	ADPRH|141	283.9364
TCGA-KM-8639-01A-11R-2403-07	ADRA1A|148	0
TCGA-KM-8639-01A-11R-2403-07	ADRA1B|147	125.3745
TCGA-KM-8639-01A-11R-2403-07	ADRA1D|146	2.4583
TCGA-KM-8639-01A-11R-2403-07	ADRA2A|150	27.6561
TCGA-KM-8639-01A-11R-2403-07	ADRA2B|151	109.7027
TCGA-KM-8639-01A-11R-2403-07	ADRA2C|152	111.5464
TCGA-KM-8639-01A-11R-2403-07	ADRB1|153	.9219
TCGA-KM-8639-01A-11R-2403-07	ADRB2|154	28.8853
TCGA-KM-8639-01A-11R-2403-07	ADRB3|155	.3073
TCGA-KM-8639-01A-11R-2403-07	ADRBK1|156	1800.1076
TCGA-KM-8639-01A-11R-2403-07	ADRBK2|157	113.0829
TCGA-KM-8639-01A-11R-2403-07	ADRM1|11047	1757.7015
TCGA-KM-8639-01A-11R-2403-07	ADSL|158	735.9607
TCGA-KM-8639-01A-11R-2403-07	ADSSL1|122622	58.0779
TCGA-KM-8639-01A-11R-2403-07	ADSS|159	1004.2252
TCGA-KM-8639-01A-11R-2403-07	AEBP1|165	361.9882
TCGA-KM-8639-01A-11R-2403-07	AEBP2|121536	1071.2146
TCGA-KM-8639-01A-11R-2403-07	AEN|64782	569.1019
TCGA-KM-8639-01A-11R-2403-07	AES|166	10346.47
TCGA-KM-8639-01A-11R-2403-07	AFAP1L1|134265	148.4213
TCGA-KM-8639-01A-11R-2403-07	AFAP1L2|84632	1666.1289
TCGA-KM-8639-01A-11R-2403-07	AFAP1|60312	433.5623
TCGA-KM-8639-01A-11R-2403-07	AFARP1|246182	1.8437
TCGA-KM-8639-01A-11R-2403-07	AFF1|4299	3544.5955
TCGA-KM-8639-01A-11R-2403-07	AFF2|2334	.9219
TCGA-KM-8639-01A-11R-2403-07	AFF3|3899	12.2916
TCGA-KM-8639-01A-11R-2403-07	AFF4|27125	2968.4259
TCGA-KM-8639-01A-11R-2403-07	AFG3L1|172	212.0304
TCGA-KM-8639-01A-11R-2403-07	AFG3L2|10939	5773.9356
TCGA-KM-8639-01A-11R-2403-07	AFMID|125061	1696.5507
TCGA-KM-8639-01A-11R-2403-07	AFM|173	0
TCGA-KM-8639-01A-11R-2403-07	AFP|174	0
TCGA-KM-8639-01A-11R-2403-07	AFTPH|54812	2127.3719
TCGA-KM-8639-01A-11R-2403-07	AG2|387763	250.4417
TCGA-KM-8639-01A-11R-2403-07	AGAP11|119385	9.8333
TCGA-KM-8639-01A-11R-2403-07	AGAP1|116987	1366.2134
TCGA-KM-8639-01A-11R-2403-07	AGAP2|116986	36.0298
TCGA-KM-8639-01A-11R-2403-07	AGAP3|116988	578.9352
TCGA-KM-8639-01A-11R-2403-07	AGAP4|119016	151.8015
TCGA-KM-8639-01A-11R-2403-07	AGAP5|729092	23.9687
TCGA-KM-8639-01A-11R-2403-07	AGAP6|414189	84.8122
TCGA-KM-8639-01A-11R-2403-07	AGAP7|653268	4.6094
TCGA-KM-8639-01A-11R-2403-07	AGAP8|728404	8.6041
TCGA-KM-8639-01A-11R-2403-07	AGA|175	438.5035
TCGA-KM-8639-01A-11R-2403-07	AGBL1|123624	0
TCGA-KM-8639-01A-11R-2403-07	AGBL2|79841	11.3697
TCGA-KM-8639-01A-11R-2403-07	AGBL3|340351	3.9948
TCGA-KM-8639-01A-11R-2403-07	AGBL4|84871	42.0988
TCGA-KM-8639-01A-11R-2403-07	AGBL5|60509	1466.4055
TCGA-KM-8639-01A-11R-2403-07	AGER|177	40.5623
TCGA-KM-8639-01A-11R-2403-07	AGFG1|3267	1573.0199
TCGA-KM-8639-01A-11R-2403-07	AGFG2|3268	551.5864
TCGA-KM-8639-01A-11R-2403-07	AGGF1|55109	942.4599
TCGA-KM-8639-01A-11R-2403-07	AGK|55750	869.0174
TCGA-KM-8639-01A-11R-2403-07	AGL|178	2595.3753
TCGA-KM-8639-01A-11R-2403-07	AGMAT|79814	18.1301
TCGA-KM-8639-01A-11R-2403-07	AGPAT1|10554	3712.8002
TCGA-KM-8639-01A-11R-2403-07	AGPAT2|10555	2107.7053
TCGA-KM-8639-01A-11R-2403-07	AGPAT3|56894	7626.9494
TCGA-KM-8639-01A-11R-2403-07	AGPAT4|56895	427.1337
TCGA-KM-8639-01A-11R-2403-07	AGPAT5|55326	614.5809
TCGA-KM-8639-01A-11R-2403-07	AGPAT6|137964	2992.0873
TCGA-KM-8639-01A-11R-2403-07	AGPAT9|84803	428.6702
TCGA-KM-8639-01A-11R-2403-07	AGPHD1|123688	316.8165
TCGA-KM-8639-01A-11R-2403-07	AGPS|8540	920.6422
TCGA-KM-8639-01A-11R-2403-07	AGR2|10551	1.8437
TCGA-KM-8639-01A-11R-2403-07	AGR3|155465	0
TCGA-KM-8639-01A-11R-2403-07	AGRN|375790	22414.9958
TCGA-KM-8639-01A-11R-2403-07	AGRP|181	8.6041
TCGA-KM-8639-01A-11R-2403-07	AGTPBP1|23287	666.8203
TCGA-KM-8639-01A-11R-2403-07	AGTR1|185	73.4424
TCGA-KM-8639-01A-11R-2403-07	AGTR2|186	0
TCGA-KM-8639-01A-11R-2403-07	AGTRAP|57085	1047.8605
TCGA-KM-8639-01A-11R-2403-07	AGT|183	2.151
TCGA-KM-8639-01A-11R-2403-07	AGXT2L1|64850	0
TCGA-KM-8639-01A-11R-2403-07	AGXT2L2|85007	403.5584
TCGA-KM-8639-01A-11R-2403-07	AGXT2|64902	0
TCGA-KM-8639-01A-11R-2403-07	AGXT|189	.3073
TCGA-KM-8639-01A-11R-2403-07	AHCTF1|25909	772.5282
TCGA-KM-8639-01A-11R-2403-07	AHCYL1|10768	6655.2969
TCGA-KM-8639-01A-11R-2403-07	AHCYL2|23382	3268.956
TCGA-KM-8639-01A-11R-2403-07	AHCY|191	1850.8105
TCGA-KM-8639-01A-11R-2403-07	AHDC1|27245	963.9702
TCGA-KM-8639-01A-11R-2403-07	AHI1|54806	212.0304
TCGA-KM-8639-01A-11R-2403-07	AHNAK2|113146	23.3541
TCGA-KM-8639-01A-11R-2403-07	AHNAK|79026	12624.4142
TCGA-KM-8639-01A-11R-2403-07	AHRR|57491	29.1926
TCGA-KM-8639-01A-11R-2403-07	AHR|196	377.0454
TCGA-KM-8639-01A-11R-2403-07	AHSA1|10598	1317.0469
TCGA-KM-8639-01A-11R-2403-07	AHSA2|130872	385.6495
TCGA-KM-8639-01A-11R-2403-07	AHSG|197	.3073
TCGA-KM-8639-01A-11R-2403-07	AHSP|51327	.3073
TCGA-KM-8639-01A-11R-2403-07	AICDA|57379	11.0625
TCGA-KM-8639-01A-11R-2403-07	AIDA|64853	706.2856
TCGA-KM-8639-01A-11R-2403-07	AIF1L|83543	18128.9084
TCGA-KM-8639-01A-11R-2403-07	AIF1|199	255.0511
TCGA-KM-8639-01A-11R-2403-07	AIFM1|9131	5578.5511
TCGA-KM-8639-01A-11R-2403-07	AIFM2|84883	577.3988
TCGA-KM-8639-01A-11R-2403-07	AIFM3|150209	19.4085
TCGA-KM-8639-01A-11R-2403-07	AIG1|51390	1477.1453
TCGA-KM-8639-01A-11R-2403-07	AIM1L|55057	1.5365
TCGA-KM-8639-01A-11R-2403-07	AIM1|202	1866.4823
TCGA-KM-8639-01A-11R-2403-07	AIM2|9447	3.3802
TCGA-KM-8639-01A-11R-2403-07	AIMP1|9255	912.92
TCGA-KM-8639-01A-11R-2403-07	AIMP2|7965	717.2375
TCGA-KM-8639-01A-11R-2403-07	AIPL1|23746	0
TCGA-KM-8639-01A-11R-2403-07	AIP|9049	861.0279
TCGA-KM-8639-01A-11R-2403-07	AIRE|326	0
TCGA-KM-8639-01A-11R-2403-07	AJAP1|55966	17.2083
TCGA-KM-8639-01A-11R-2403-07	AK1|203	1425.2132
TCGA-KM-8639-01A-11R-2403-07	AK2|204	3076.8994
TCGA-KM-8639-01A-11R-2403-07	AK3L1|205	59.3071
TCGA-KM-8639-01A-11R-2403-07	AK3|50808	4826.6114
TCGA-KM-8639-01A-11R-2403-07	AK5|26289	6.4531
TCGA-KM-8639-01A-11R-2403-07	AK7|122481	92.4944
TCGA-KM-8639-01A-11R-2403-07	AKAP10|11216	486.1335
TCGA-KM-8639-01A-11R-2403-07	AKAP11|11215	1226.3963
TCGA-KM-8639-01A-11R-2403-07	AKAP12|9590	330.9518
TCGA-KM-8639-01A-11R-2403-07	AKAP13|11214	1373.5884
TCGA-KM-8639-01A-11R-2403-07	AKAP14|158798	.3073
TCGA-KM-8639-01A-11R-2403-07	AKAP1|8165	2253.361
TCGA-KM-8639-01A-11R-2403-07	AKAP2|11217	227.6316
TCGA-KM-8639-01A-11R-2403-07	AKAP3|10566	52.5467
TCGA-KM-8639-01A-11R-2403-07	AKAP4|8852	10.7552
TCGA-KM-8639-01A-11R-2403-07	AKAP5|9495	21.203
TCGA-KM-8639-01A-11R-2403-07	AKAP6|9472	304.8321
TCGA-KM-8639-01A-11R-2403-07	AKAP7|9465	153.9525
TCGA-KM-8639-01A-11R-2403-07	AKAP8L|26993	632.0965
TCGA-KM-8639-01A-11R-2403-07	AKAP8|10270	726.742
TCGA-KM-8639-01A-11R-2403-07	AKAP9|10142	1680.5716
TCGA-KM-8639-01A-11R-2403-07	AKD1|221264	213.2596
TCGA-KM-8639-01A-11R-2403-07	AKIRIN1|79647	2267.1891
TCGA-KM-8639-01A-11R-2403-07	AKIRIN2|55122	900.0538
TCGA-KM-8639-01A-11R-2403-07	AKNAD1|254268	0
TCGA-KM-8639-01A-11R-2403-07	AKNA|80709	480.295
TCGA-KM-8639-01A-11R-2403-07	AKR1A1|10327	1514.6347
TCGA-KM-8639-01A-11R-2403-07	AKR1B10|57016	.6146
TCGA-KM-8639-01A-11R-2403-07	AKR1B15|441282	0
TCGA-KM-8639-01A-11R-2403-07	AKR1B1|231	4153.3379
TCGA-KM-8639-01A-11R-2403-07	AKR1C1|1645	813.7052
TCGA-KM-8639-01A-11R-2403-07	AKR1C2|1646	17.8228
TCGA-KM-8639-01A-11R-2403-07	AKR1C3|8644	18.7447
TCGA-KM-8639-01A-11R-2403-07	AKR1C4|1109	0
TCGA-KM-8639-01A-11R-2403-07	AKR1CL1|340811	.3073
TCGA-KM-8639-01A-11R-2403-07	AKR1D1|6718	0
TCGA-KM-8639-01A-11R-2403-07	AKR1E2|83592	3.0729
TCGA-KM-8639-01A-11R-2403-07	AKR7A2|8574	1336.7135
TCGA-KM-8639-01A-11R-2403-07	AKR7A3|22977	1342.2448
TCGA-KM-8639-01A-11R-2403-07	AKR7L|246181	202.5044
TCGA-KM-8639-01A-11R-2403-07	AKT1S1|84335	1920.2581
TCGA-KM-8639-01A-11R-2403-07	AKT1|207	3161.7116
TCGA-KM-8639-01A-11R-2403-07	AKT2|208	4684.9504
TCGA-KM-8639-01A-11R-2403-07	AKT3|10000	86.0413
TCGA-KM-8639-01A-11R-2403-07	AKTIP|64400	1444.7814
TCGA-KM-8639-01A-11R-2403-07	ALAD|210	1836.9824
TCGA-KM-8639-01A-11R-2403-07	ALAS1|211	2356.6106
TCGA-KM-8639-01A-11R-2403-07	ALAS2|212	2.151
TCGA-KM-8639-01A-11R-2403-07	ALB|213	12.2916
TCGA-KM-8639-01A-11R-2403-07	ALCAM|214	172.39
TCGA-KM-8639-01A-11R-2403-07	ALDH16A1|126133	1150.8028
TCGA-KM-8639-01A-11R-2403-07	ALDH18A1|5832	1863.7167
TCGA-KM-8639-01A-11R-2403-07	ALDH1A1|216	7250.8258
TCGA-KM-8639-01A-11R-2403-07	ALDH1A2|8854	1905.2009
TCGA-KM-8639-01A-11R-2403-07	ALDH1A3|220	8.3153
TCGA-KM-8639-01A-11R-2403-07	ALDH1B1|219	5631.0978
TCGA-KM-8639-01A-11R-2403-07	ALDH1L1|10840	5194.438
TCGA-KM-8639-01A-11R-2403-07	ALDH1L2|160428	337.4049
TCGA-KM-8639-01A-11R-2403-07	ALDH2|217	14431.8968
TCGA-KM-8639-01A-11R-2403-07	ALDH3A1|218	12.5989
TCGA-KM-8639-01A-11R-2403-07	ALDH3A2|224	5254.3597
TCGA-KM-8639-01A-11R-2403-07	ALDH3B1|221	265.499
TCGA-KM-8639-01A-11R-2403-07	ALDH3B2|222	3.0729
TCGA-KM-8639-01A-11R-2403-07	ALDH4A1|8659	3343.013
TCGA-KM-8639-01A-11R-2403-07	ALDH5A1|7915	3262.8102
TCGA-KM-8639-01A-11R-2403-07	ALDH6A1|4329	1410.9979
TCGA-KM-8639-01A-11R-2403-07	ALDH7A1|501	1759.2379
TCGA-KM-8639-01A-11R-2403-07	ALDH8A1|64577	34.7238
TCGA-KM-8639-01A-11R-2403-07	ALDH9A1|223	2913.1136
TCGA-KM-8639-01A-11R-2403-07	ALDOA|226	46080.971
TCGA-KM-8639-01A-11R-2403-07	ALDOB|229	15.9791
TCGA-KM-8639-01A-11R-2403-07	ALDOC|230	25.8124
TCGA-KM-8639-01A-11R-2403-07	ALG10B|144245	263.9625
TCGA-KM-8639-01A-11R-2403-07	ALG10|84920	55.6196
TCGA-KM-8639-01A-11R-2403-07	ALG11|440138	23.9687
TCGA-KM-8639-01A-11R-2403-07	ALG12|79087	1058.0011
TCGA-KM-8639-01A-11R-2403-07	ALG13|79868	493.2012
TCGA-KM-8639-01A-11R-2403-07	ALG14|199857	227.3949
TCGA-KM-8639-01A-11R-2403-07	ALG1L2|644974	0
TCGA-KM-8639-01A-11R-2403-07	ALG1L|200810	5.9461
TCGA-KM-8639-01A-11R-2403-07	ALG1|56052	928.7117
TCGA-KM-8639-01A-11R-2403-07	ALG2|85365	894.2153
TCGA-KM-8639-01A-11R-2403-07	ALG3|10195	632.0965
TCGA-KM-8639-01A-11R-2403-07	ALG5|29880	707.9972
TCGA-KM-8639-01A-11R-2403-07	ALG6|29929	235.6918
TCGA-KM-8639-01A-11R-2403-07	ALG8|79053	409.3109
TCGA-KM-8639-01A-11R-2403-07	ALG9|79796	559.2686
TCGA-KM-8639-01A-11R-2403-07	ALKBH1|8846	252.9001
TCGA-KM-8639-01A-11R-2403-07	ALKBH2|121642	114.9266
TCGA-KM-8639-01A-11R-2403-07	ALKBH3|221120	345.0872
TCGA-KM-8639-01A-11R-2403-07	ALKBH4|54784	386.2641
TCGA-KM-8639-01A-11R-2403-07	ALKBH5|54890	3329.4553
TCGA-KM-8639-01A-11R-2403-07	ALKBH6|84964	115.8485
TCGA-KM-8639-01A-11R-2403-07	ALKBH7|84266	958.1317
TCGA-KM-8639-01A-11R-2403-07	ALKBH8|91801	210.1867
TCGA-KM-8639-01A-11R-2403-07	ALK|238	.6146
TCGA-KM-8639-01A-11R-2403-07	ALLC|55821	0
TCGA-KM-8639-01A-11R-2403-07	ALMS1P|200420	2.4583
TCGA-KM-8639-01A-11R-2403-07	ALMS1|7840	518.7063
TCGA-KM-8639-01A-11R-2403-07	ALOX12B|242	.3073
TCGA-KM-8639-01A-11R-2403-07	ALOX12P2|245	72.8278
TCGA-KM-8639-01A-11R-2403-07	ALOX12|239	6.7665
TCGA-KM-8639-01A-11R-2403-07	ALOX15B|247	3.3802
TCGA-KM-8639-01A-11R-2403-07	ALOX15|246	.3073
TCGA-KM-8639-01A-11R-2403-07	ALOX5AP|241	117.385
TCGA-KM-8639-01A-11R-2403-07	ALOX5|240	191.442
TCGA-KM-8639-01A-11R-2403-07	ALOXE3|59344	.3073
TCGA-KM-8639-01A-11R-2403-07	ALPI|248	.9219
TCGA-KM-8639-01A-11R-2403-07	ALPK1|80216	376.1235
TCGA-KM-8639-01A-11R-2403-07	ALPK2|115701	0
TCGA-KM-8639-01A-11R-2403-07	ALPK3|57538	4322.655
TCGA-KM-8639-01A-11R-2403-07	ALPL|249	260.5823
TCGA-KM-8639-01A-11R-2403-07	ALPPL2|251	.9219
TCGA-KM-8639-01A-11R-2403-07	ALPP|250	1.8437
TCGA-KM-8639-01A-11R-2403-07	ALS2CL|259173	145.0411
TCGA-KM-8639-01A-11R-2403-07	ALS2CR11|151254	.6146
TCGA-KM-8639-01A-11R-2403-07	ALS2CR12|130540	7.6823
TCGA-KM-8639-01A-11R-2403-07	ALS2CR4|65062	393.3318
TCGA-KM-8639-01A-11R-2403-07	ALS2CR8|79800	176.3847
TCGA-KM-8639-01A-11R-2403-07	ALS2|57679	682.1848
TCGA-KM-8639-01A-11R-2403-07	ALX1|8092	.3073
TCGA-KM-8639-01A-11R-2403-07	ALX3|257	43.0207
TCGA-KM-8639-01A-11R-2403-07	ALX4|60529	0
TCGA-KM-8639-01A-11R-2403-07	AMAC1L2|83650	.6146
TCGA-KM-8639-01A-11R-2403-07	AMAC1L3|643664	.3073
TCGA-KM-8639-01A-11R-2403-07	AMAC1|146861	0
TCGA-KM-8639-01A-11R-2403-07	AMACR|23600	587.5394
TCGA-KM-8639-01A-11R-2403-07	AMBN|258	0
TCGA-KM-8639-01A-11R-2403-07	AMBP|259	65.1456
TCGA-KM-8639-01A-11R-2403-07	AMBRA1|55626	1345.3177
TCGA-KM-8639-01A-11R-2403-07	AMD1|262	2751.5096
TCGA-KM-8639-01A-11R-2403-07	AMDHD1|144193	3.0729
TCGA-KM-8639-01A-11R-2403-07	AMDHD2|51005	612.3162
TCGA-KM-8639-01A-11R-2403-07	AMELX|265	0
TCGA-KM-8639-01A-11R-2403-07	AMELY|266	0
TCGA-KM-8639-01A-11R-2403-07	AMFR|267	5869.2479
TCGA-KM-8639-01A-11R-2403-07	AMHR2|269	2.151
TCGA-KM-8639-01A-11R-2403-07	AMH|268	14.7499
TCGA-KM-8639-01A-11R-2403-07	AMICA1|120425	60.8435
TCGA-KM-8639-01A-11R-2403-07	AMIGO1|57463	172.0827
TCGA-KM-8639-01A-11R-2403-07	AMIGO2|347902	41.1769
TCGA-KM-8639-01A-11R-2403-07	AMIGO3|386724	47.9373
TCGA-KM-8639-01A-11R-2403-07	AMMECR1L|83607	501.8053
TCGA-KM-8639-01A-11R-2403-07	AMMECR1|9949	248.2907
TCGA-KM-8639-01A-11R-2403-07	AMN1|196394	395.7901
TCGA-KM-8639-01A-11R-2403-07	AMN|81693	6.4531
TCGA-KM-8639-01A-11R-2403-07	AMOTL1|154810	1069.0635
TCGA-KM-8639-01A-11R-2403-07	AMOTL2|51421	964.5848
TCGA-KM-8639-01A-11R-2403-07	AMOT|154796	1211.6463
TCGA-KM-8639-01A-11R-2403-07	AMPD1|270	0
TCGA-KM-8639-01A-11R-2403-07	AMPD2|271	917.8766
TCGA-KM-8639-01A-11R-2403-07	AMPD3|272	402.2432
TCGA-KM-8639-01A-11R-2403-07	AMPH|273	.9219
TCGA-KM-8639-01A-11R-2403-07	AMTN|401138	0
TCGA-KM-8639-01A-11R-2403-07	AMT|275	358.4605
TCGA-KM-8639-01A-11R-2403-07	AMY1A|276	2.4583
TCGA-KM-8639-01A-11R-2403-07	AMY2A|279	.6146
TCGA-KM-8639-01A-11R-2403-07	AMY2B|280	159.8679
TCGA-KM-8639-01A-11R-2403-07	AMZ1|155185	.3073
TCGA-KM-8639-01A-11R-2403-07	AMZ2P1|201283	97.7184
TCGA-KM-8639-01A-11R-2403-07	AMZ2|51321	1568.7178
TCGA-KM-8639-01A-11R-2403-07	ANAPC10|10393	104.786
TCGA-KM-8639-01A-11R-2403-07	ANAPC11|51529	866.8664
TCGA-KM-8639-01A-11R-2403-07	ANAPC13|25847	1371.803
TCGA-KM-8639-01A-11R-2403-07	ANAPC16|119504	2663.5938
TCGA-KM-8639-01A-11R-2403-07	ANAPC1|64682	314.6654
TCGA-KM-8639-01A-11R-2403-07	ANAPC2|29882	980.2566
TCGA-KM-8639-01A-11R-2403-07	ANAPC4|29945	643.4662
TCGA-KM-8639-01A-11R-2403-07	ANAPC5|51433	2104.6324
TCGA-KM-8639-01A-11R-2403-07	ANAPC7|51434	899.4392
TCGA-KM-8639-01A-11R-2403-07	ANGEL1|23357	589.3831
TCGA-KM-8639-01A-11R-2403-07	ANGEL2|90806	462.7794
TCGA-KM-8639-01A-11R-2403-07	ANGPT1|284	99.2548
TCGA-KM-8639-01A-11R-2403-07	ANGPT2|285	18.4374
TCGA-KM-8639-01A-11R-2403-07	ANGPT4|51378	.3073
TCGA-KM-8639-01A-11R-2403-07	ANGPTL1|9068	12.2916
TCGA-KM-8639-01A-11R-2403-07	ANGPTL2|23452	137.6661
TCGA-KM-8639-01A-11R-2403-07	ANGPTL3|27329	431.1285
TCGA-KM-8639-01A-11R-2403-07	ANGPTL4|51129	453.868
TCGA-KM-8639-01A-11R-2403-07	ANGPTL5|253935	0
TCGA-KM-8639-01A-11R-2403-07	ANGPTL6|83854	13.9264
TCGA-KM-8639-01A-11R-2403-07	ANGPTL7|10218	.3073
TCGA-KM-8639-01A-11R-2403-07	ANG|283	17.9396
TCGA-KM-8639-01A-11R-2403-07	ANK1|286	.9219
TCGA-KM-8639-01A-11R-2403-07	ANK2|287	4927.0953
TCGA-KM-8639-01A-11R-2403-07	ANK3|288	2374.1261
TCGA-KM-8639-01A-11R-2403-07	ANKAR|150709	24.5832
TCGA-KM-8639-01A-11R-2403-07	ANKDD1A|348094	15.9791
TCGA-KM-8639-01A-11R-2403-07	ANKFN1|162282	0
TCGA-KM-8639-01A-11R-2403-07	ANKFY1|51479	2249.3662
TCGA-KM-8639-01A-11R-2403-07	ANKHD1-EIF4EBP3|404734	862.9577
TCGA-KM-8639-01A-11R-2403-07	ANKHD1|54882	1301.4581
TCGA-KM-8639-01A-11R-2403-07	ANKH|56172	405.9307
TCGA-KM-8639-01A-11R-2403-07	ANKIB1|54467	1023.8918
TCGA-KM-8639-01A-11R-2403-07	ANKK1|255239	.6146
TCGA-KM-8639-01A-11R-2403-07	ANKLE1|126549	5.2239
TCGA-KM-8639-01A-11R-2403-07	ANKLE2|23141	981.793
TCGA-KM-8639-01A-11R-2403-07	ANKMY1|51281	172.0827
TCGA-KM-8639-01A-11R-2403-07	ANKMY2|57037	1284.7814
TCGA-KM-8639-01A-11R-2403-07	ANKRA2|57763	131.213
TCGA-KM-8639-01A-11R-2403-07	ANKRD10|55608	1621.7746
TCGA-KM-8639-01A-11R-2403-07	ANKRD11|29123	2726.2134
TCGA-KM-8639-01A-11R-2403-07	ANKRD12|23253	1290.9272
TCGA-KM-8639-01A-11R-2403-07	ANKRD13A|88455	2042.867
TCGA-KM-8639-01A-11R-2403-07	ANKRD13B|124930	19.3593
TCGA-KM-8639-01A-11R-2403-07	ANKRD13C|81573	637.0131
TCGA-KM-8639-01A-11R-2403-07	ANKRD13D|338692	330.9518
TCGA-KM-8639-01A-11R-2403-07	ANKRD16|54522	120.1506
TCGA-KM-8639-01A-11R-2403-07	ANKRD17|26057	1522.0097
TCGA-KM-8639-01A-11R-2403-07	ANKRD19|138649	30.1145
TCGA-KM-8639-01A-11R-2403-07	ANKRD1|27063	1.8437
TCGA-KM-8639-01A-11R-2403-07	ANKRD20A3|441425	9.2187
TCGA-KM-8639-01A-11R-2403-07	ANKRD20A4|728747	2.151
TCGA-KM-8639-01A-11R-2403-07	ANKRD20B|729171	4.3021
TCGA-KM-8639-01A-11R-2403-07	ANKRD22|118932	15.9791
TCGA-KM-8639-01A-11R-2403-07	ANKRD23|200539	16.2864
TCGA-KM-8639-01A-11R-2403-07	ANKRD24|170961	82.9684
TCGA-KM-8639-01A-11R-2403-07	ANKRD26P1|124149	5.5312
TCGA-KM-8639-01A-11R-2403-07	ANKRD26|22852	147.1921
TCGA-KM-8639-01A-11R-2403-07	ANKRD27|84079	743.9502
TCGA-KM-8639-01A-11R-2403-07	ANKRD28|23243	1354.8437
TCGA-KM-8639-01A-11R-2403-07	ANKRD29|147463	6.7604
TCGA-KM-8639-01A-11R-2403-07	ANKRD2|26287	307.905
TCGA-KM-8639-01A-11R-2403-07	ANKRD30A|91074	0
TCGA-KM-8639-01A-11R-2403-07	ANKRD30B|374860	0
TCGA-KM-8639-01A-11R-2403-07	ANKRD31|256006	.6146
TCGA-KM-8639-01A-11R-2403-07	ANKRD32|84250	24.2759
TCGA-KM-8639-01A-11R-2403-07	ANKRD33|341405	0
TCGA-KM-8639-01A-11R-2403-07	ANKRD34A|284615	17.2083
TCGA-KM-8639-01A-11R-2403-07	ANKRD34B|340120	200.3534
TCGA-KM-8639-01A-11R-2403-07	ANKRD34C|390616	0
TCGA-KM-8639-01A-11R-2403-07	ANKRD35|148741	2.4583
TCGA-KM-8639-01A-11R-2403-07	ANKRD36BP1|84832	64.8383
TCGA-KM-8639-01A-11R-2403-07	ANKRD36B|57730	58.3852
TCGA-KM-8639-01A-11R-2403-07	ANKRD36|375248	115.8485
TCGA-KM-8639-01A-11R-2403-07	ANKRD37|353322	102.2355
TCGA-KM-8639-01A-11R-2403-07	ANKRD39|51239	149.3432
TCGA-KM-8639-01A-11R-2403-07	ANKRD40|91369	836.4446
TCGA-KM-8639-01A-11R-2403-07	ANKRD42|338699	337.4049
TCGA-KM-8639-01A-11R-2403-07	ANKRD43|134548	105.7079
TCGA-KM-8639-01A-11R-2403-07	ANKRD44|91526	78.6664
TCGA-KM-8639-01A-11R-2403-07	ANKRD45|339416	31.0363
TCGA-KM-8639-01A-11R-2403-07	ANKRD46|157567	716.2818
TCGA-KM-8639-01A-11R-2403-07	ANKRD49|54851	150.5723
TCGA-KM-8639-01A-11R-2403-07	ANKRD50|57182	509.7949
TCGA-KM-8639-01A-11R-2403-07	ANKRD52|283373	1811.4773
TCGA-KM-8639-01A-11R-2403-07	ANKRD53|79998	1.5365
TCGA-KM-8639-01A-11R-2403-07	ANKRD54|129138	835.8301
TCGA-KM-8639-01A-11R-2403-07	ANKRD55|79722	.3073
TCGA-KM-8639-01A-11R-2403-07	ANKRD56|345079	188.9836
TCGA-KM-8639-01A-11R-2403-07	ANKRD57|65124	210.1867
TCGA-KM-8639-01A-11R-2403-07	ANKRD58|347454	10.4479
TCGA-KM-8639-01A-11R-2403-07	ANKRD5|63926	228.3168
TCGA-KM-8639-01A-11R-2403-07	ANKRD6|22881	802.3754
TCGA-KM-8639-01A-11R-2403-07	ANKRD7|56311	26.1197
TCGA-KM-8639-01A-11R-2403-07	ANKRD9|122416	627.7944
TCGA-KM-8639-01A-11R-2403-07	ANKS1A|23294	2350.7721
TCGA-KM-8639-01A-11R-2403-07	ANKS1B|56899	11.9843
TCGA-KM-8639-01A-11R-2403-07	ANKS3|124401	465.2378
TCGA-KM-8639-01A-11R-2403-07	ANKS4B|257629	0
TCGA-KM-8639-01A-11R-2403-07	ANKS6|203286	477.5294
TCGA-KM-8639-01A-11R-2403-07	ANKZF1|55139	264.5771
TCGA-KM-8639-01A-11R-2403-07	ANLN|54443	24.2759
TCGA-KM-8639-01A-11R-2403-07	ANO10|55129	1162.7871
TCGA-KM-8639-01A-11R-2403-07	ANO1|55107	23.0468
TCGA-KM-8639-01A-11R-2403-07	ANO2|57101	5.8385
TCGA-KM-8639-01A-11R-2403-07	ANO3|63982	3.9948
TCGA-KM-8639-01A-11R-2403-07	ANO4|121601	0
TCGA-KM-8639-01A-11R-2403-07	ANO5|203859	323.8842
TCGA-KM-8639-01A-11R-2403-07	ANO6|196527	2105.8616
TCGA-KM-8639-01A-11R-2403-07	ANO7|50636	11.9843
TCGA-KM-8639-01A-11R-2403-07	ANO8|57719	486.7481
TCGA-KM-8639-01A-11R-2403-07	ANO9|338440	50.0883
TCGA-KM-8639-01A-11R-2403-07	ANP32A|8125	2119.0751
TCGA-KM-8639-01A-11R-2403-07	ANP32B|10541	1092.4176
TCGA-KM-8639-01A-11R-2403-07	ANP32C|23520	2.151
TCGA-KM-8639-01A-11R-2403-07	ANP32D|23519	0
TCGA-KM-8639-01A-11R-2403-07	ANP32E|81611	1015.9023
TCGA-KM-8639-01A-11R-2403-07	ANPEP|290	31.0363
TCGA-KM-8639-01A-11R-2403-07	ANTXR1|84168	119.2287
TCGA-KM-8639-01A-11R-2403-07	ANTXR2|118429	78.0518
TCGA-KM-8639-01A-11R-2403-07	ANTXRL|195977	.3073
TCGA-KM-8639-01A-11R-2403-07	ANUBL1|93550	72.8278
TCGA-KM-8639-01A-11R-2403-07	ANXA10|11199	0
TCGA-KM-8639-01A-11R-2403-07	ANXA11|311	6780.0568
TCGA-KM-8639-01A-11R-2403-07	ANXA13|312	0
TCGA-KM-8639-01A-11R-2403-07	ANXA1|301	831.528
TCGA-KM-8639-01A-11R-2403-07	ANXA2P1|303	24.2759
TCGA-KM-8639-01A-11R-2403-07	ANXA2P2|304	1411.3851
TCGA-KM-8639-01A-11R-2403-07	ANXA2P3|305	.3073
TCGA-KM-8639-01A-11R-2403-07	ANXA2|302	4104.786
TCGA-KM-8639-01A-11R-2403-07	ANXA3|306	805.4083
TCGA-KM-8639-01A-11R-2403-07	ANXA4|307	6491.8184
TCGA-KM-8639-01A-11R-2403-07	ANXA5|308	3790.1206
TCGA-KM-8639-01A-11R-2403-07	ANXA6|309	9486.6713
TCGA-KM-8639-01A-11R-2403-07	ANXA7|310	4522.0865
TCGA-KM-8639-01A-11R-2403-07	ANXA8L1|728113	0
TCGA-KM-8639-01A-11R-2403-07	ANXA8L2|244	.3073
TCGA-KM-8639-01A-11R-2403-07	ANXA8|653145	.9219
TCGA-KM-8639-01A-11R-2403-07	ANXA9|8416	111.2391
TCGA-KM-8639-01A-11R-2403-07	AOAH|313	79.2809
TCGA-KM-8639-01A-11R-2403-07	AOC2|314	10.7552
TCGA-KM-8639-01A-11R-2403-07	AOC3|8639	181.916
TCGA-KM-8639-01A-11R-2403-07	AOX1|316	8.9114
TCGA-KM-8639-01A-11R-2403-07	AOX2P|344454	0
TCGA-KM-8639-01A-11R-2403-07	AP1AR|55435	515.6334
TCGA-KM-8639-01A-11R-2403-07	AP1B1|162	4608.4351
TCGA-KM-8639-01A-11R-2403-07	AP1G1|164	4513.4824
TCGA-KM-8639-01A-11R-2403-07	AP1G2|8906	409.7165
TCGA-KM-8639-01A-11R-2403-07	AP1M1|8907	1181.5318
TCGA-KM-8639-01A-11R-2403-07	AP1M2|10053	3409.0804
TCGA-KM-8639-01A-11R-2403-07	AP1S1|1174	3487.7468
TCGA-KM-8639-01A-11R-2403-07	AP1S2|8905	134.2859
TCGA-KM-8639-01A-11R-2403-07	AP1S3|130340	273.7958
TCGA-KM-8639-01A-11R-2403-07	AP2A1|160	1527.0984
TCGA-KM-8639-01A-11R-2403-07	AP2A2|161	3822.0788
TCGA-KM-8639-01A-11R-2403-07	AP2B1|163	9065.6833
TCGA-KM-8639-01A-11R-2403-07	AP2M1|1173	7456.7105
TCGA-KM-8639-01A-11R-2403-07	AP2S1|1175	1492.2025
TCGA-KM-8639-01A-11R-2403-07	AP3B1|8546	2010.9088
TCGA-KM-8639-01A-11R-2403-07	AP3B2|8120	48.2446
TCGA-KM-8639-01A-11R-2403-07	AP3D1|8943	5388.3383
TCGA-KM-8639-01A-11R-2403-07	AP3M1|26985	969.5014
TCGA-KM-8639-01A-11R-2403-07	AP3M2|10947	469.2325
TCGA-KM-8639-01A-11R-2403-07	AP3S1|1176	416.0713
TCGA-KM-8639-01A-11R-2403-07	AP3S2|10239	2068.7224
TCGA-KM-8639-01A-11R-2403-07	AP4B1|10717	259.8172
TCGA-KM-8639-01A-11R-2403-07	AP4E1|23431	218.7908
TCGA-KM-8639-01A-11R-2403-07	AP4M1|9179	258.3022
TCGA-KM-8639-01A-11R-2403-07	AP4S1|11154	38.104
TCGA-KM-8639-01A-11R-2403-07	APAF1|317	319.5821
TCGA-KM-8639-01A-11R-2403-07	APBA1|320	23.6614
TCGA-KM-8639-01A-11R-2403-07	APBA2|321	15.3645
TCGA-KM-8639-01A-11R-2403-07	APBA3|9546	415.764
TCGA-KM-8639-01A-11R-2403-07	APBB1IP|54518	176.0774
TCGA-KM-8639-01A-11R-2403-07	APBB1|322	1181.8391
TCGA-KM-8639-01A-11R-2403-07	APBB2|323	834.2936
TCGA-KM-8639-01A-11R-2403-07	APBB3|10307	279.0197
TCGA-KM-8639-01A-11R-2403-07	APC2|10297	3.3986
TCGA-KM-8639-01A-11R-2403-07	APCDD1L|164284	0
TCGA-KM-8639-01A-11R-2403-07	APCDD1|147495	9.8333
TCGA-KM-8639-01A-11R-2403-07	APCS|325	0
TCGA-KM-8639-01A-11R-2403-07	APC|324	1004.2252
TCGA-KM-8639-01A-11R-2403-07	APEH|327	3487.4395
TCGA-KM-8639-01A-11R-2403-07	APEX1|328	1948.8361
TCGA-KM-8639-01A-11R-2403-07	APEX2|27301	1160.3288
TCGA-KM-8639-01A-11R-2403-07	APH1A|51107	5226.089
TCGA-KM-8639-01A-11R-2403-07	APH1B|83464	758.0856
TCGA-KM-8639-01A-11R-2403-07	API5|8539	2229.3923
TCGA-KM-8639-01A-11R-2403-07	APIP|51074	624.6508
TCGA-KM-8639-01A-11R-2403-07	APITD1|378708	319.5268
TCGA-KM-8639-01A-11R-2403-07	APLF|200558	81.432
TCGA-KM-8639-01A-11R-2403-07	APLNR|187	472.6127
TCGA-KM-8639-01A-11R-2403-07	APLN|8862	145.0411
TCGA-KM-8639-01A-11R-2403-07	APLP1|333	8.9114
TCGA-KM-8639-01A-11R-2403-07	APLP2|334	30937.6969
TCGA-KM-8639-01A-11R-2403-07	APOA1BP|128240	2440.1936
TCGA-KM-8639-01A-11R-2403-07	APOA1|335	.3073
TCGA-KM-8639-01A-11R-2403-07	APOA2|336	1.8437
TCGA-KM-8639-01A-11R-2403-07	APOA4|337	0
TCGA-KM-8639-01A-11R-2403-07	APOA5|116519	0
TCGA-KM-8639-01A-11R-2403-07	APOB48R|55911	135.8224
TCGA-KM-8639-01A-11R-2403-07	APOBEC1|339	0
TCGA-KM-8639-01A-11R-2403-07	APOBEC2|10930	2.151
TCGA-KM-8639-01A-11R-2403-07	APOBEC3A|200315	3.6875
TCGA-KM-8639-01A-11R-2403-07	APOBEC3B|9582	7.6823
TCGA-KM-8639-01A-11R-2403-07	APOBEC3C|27350	27.3489
TCGA-KM-8639-01A-11R-2403-07	APOBEC3D|140564	13.2135
TCGA-KM-8639-01A-11R-2403-07	APOBEC3F|200316	30.1145
TCGA-KM-8639-01A-11R-2403-07	APOBEC3G|60489	53.1613
TCGA-KM-8639-01A-11R-2403-07	APOBEC3H|164668	1.8437
TCGA-KM-8639-01A-11R-2403-07	APOBEC4|403314	0
TCGA-KM-8639-01A-11R-2403-07	APOB|338	.3073
TCGA-KM-8639-01A-11R-2403-07	APOC1P1|342	0
TCGA-KM-8639-01A-11R-2403-07	APOC1|341	213.5669
TCGA-KM-8639-01A-11R-2403-07	APOC2|344	36.5676
TCGA-KM-8639-01A-11R-2403-07	APOC3|345	0
TCGA-KM-8639-01A-11R-2403-07	APOC4|346	0
TCGA-KM-8639-01A-11R-2403-07	APOD|347	64.8383
TCGA-KM-8639-01A-11R-2403-07	APOE|348	32909.5798
TCGA-KM-8639-01A-11R-2403-07	APOF|319	.6146
TCGA-KM-8639-01A-11R-2403-07	APOH|350	0
TCGA-KM-8639-01A-11R-2403-07	APOL1|8542	990.7045
TCGA-KM-8639-01A-11R-2403-07	APOL2|23780	1355.7655
TCGA-KM-8639-01A-11R-2403-07	APOL3|80833	216.0252
TCGA-KM-8639-01A-11R-2403-07	APOL4|80832	651.4558
TCGA-KM-8639-01A-11R-2403-07	APOL5|80831	0
TCGA-KM-8639-01A-11R-2403-07	APOL6|80830	283.9364
TCGA-KM-8639-01A-11R-2403-07	APOLD1|81575	1031.5741
TCGA-KM-8639-01A-11R-2403-07	APOM|55937	104.2145
TCGA-KM-8639-01A-11R-2403-07	APOOL|139322	404.7015
TCGA-KM-8639-01A-11R-2403-07	APOO|79135	1047.5532
TCGA-KM-8639-01A-11R-2403-07	APPBP2|10513	1138.8185
TCGA-KM-8639-01A-11R-2403-07	APPL1|26060	1441.8069
TCGA-KM-8639-01A-11R-2403-07	APPL2|55198	1286.9325
TCGA-KM-8639-01A-11R-2403-07	APP|351	59112.2378
TCGA-KM-8639-01A-11R-2403-07	APRT|353	924.637
TCGA-KM-8639-01A-11R-2403-07	APTX|54840	456.3263
TCGA-KM-8639-01A-11R-2403-07	AQP10|89872	1.2292
TCGA-KM-8639-01A-11R-2403-07	AQP11|282679	19.6666
TCGA-KM-8639-01A-11R-2403-07	AQP12A|375318	0
TCGA-KM-8639-01A-11R-2403-07	AQP12B|653437	0
TCGA-KM-8639-01A-11R-2403-07	AQP1|358	238.4205
TCGA-KM-8639-01A-11R-2403-07	AQP2|359	.3073
TCGA-KM-8639-01A-11R-2403-07	AQP3|360	5.2239
TCGA-KM-8639-01A-11R-2403-07	AQP4|361	19.6666
TCGA-KM-8639-01A-11R-2403-07	AQP5|362	0
TCGA-KM-8639-01A-11R-2403-07	AQP6|363	1.8437
TCGA-KM-8639-01A-11R-2403-07	AQP7P1|375719	.3073
TCGA-KM-8639-01A-11R-2403-07	AQP7P3|441432	0
TCGA-KM-8639-01A-11R-2403-07	AQP7|364	6.7604
TCGA-KM-8639-01A-11R-2403-07	AQP8|343	.3073
TCGA-KM-8639-01A-11R-2403-07	AQP9|366	6.1458
TCGA-KM-8639-01A-11R-2403-07	AQPEP|206338	.9219
TCGA-KM-8639-01A-11R-2403-07	AQR|9716	696.3202
TCGA-KM-8639-01A-11R-2403-07	ARAF|369	1722.0558
TCGA-KM-8639-01A-11R-2403-07	ARAP1|116985	3006.4685
TCGA-KM-8639-01A-11R-2403-07	ARAP2|116984	314.9727
TCGA-KM-8639-01A-11R-2403-07	ARAP3|64411	178.8431
TCGA-KM-8639-01A-11R-2403-07	ARCN1|372	2606.745
TCGA-KM-8639-01A-11R-2403-07	ARC|23237	14.1354
TCGA-KM-8639-01A-11R-2403-07	AREG|374	10.1406
TCGA-KM-8639-01A-11R-2403-07	ARF1|375	9006.3763
TCGA-KM-8639-01A-11R-2403-07	ARF3|377	7312.8985
TCGA-KM-8639-01A-11R-2403-07	ARF4|378	2590.4586
TCGA-KM-8639-01A-11R-2403-07	ARF5|381	2481.0171
TCGA-KM-8639-01A-11R-2403-07	ARF6|382	2432.204
TCGA-KM-8639-01A-11R-2403-07	ARFGAP1|55738	1236.5368
TCGA-KM-8639-01A-11R-2403-07	ARFGAP2|84364	2104.6324
TCGA-KM-8639-01A-11R-2403-07	ARFGAP3|26286	2153.7989
TCGA-KM-8639-01A-11R-2403-07	ARFGEF1|10565	2634.4995
TCGA-KM-8639-01A-11R-2403-07	ARFGEF2|10564	2935.8531
TCGA-KM-8639-01A-11R-2403-07	ARFIP1|27236	1330.875
TCGA-KM-8639-01A-11R-2403-07	ARFIP2|23647	1063.225
TCGA-KM-8639-01A-11R-2403-07	ARFRP1|10139	750.4033
TCGA-KM-8639-01A-11R-2403-07	ARG1|383	.6146
TCGA-KM-8639-01A-11R-2403-07	ARG2|384	1025.9077
TCGA-KM-8639-01A-11R-2403-07	ARGFXP2|503640	1.2292
TCGA-KM-8639-01A-11R-2403-07	ARGFX|503582	0
TCGA-KM-8639-01A-11R-2403-07	ARGLU1|55082	1063.5323
TCGA-KM-8639-01A-11R-2403-07	ARHGAP10|79658	16.2864
TCGA-KM-8639-01A-11R-2403-07	ARHGAP11A|9824	111.2391
TCGA-KM-8639-01A-11R-2403-07	ARHGAP11B|89839	5.8385
TCGA-KM-8639-01A-11R-2403-07	ARHGAP12|94134	845.3561
TCGA-KM-8639-01A-11R-2403-07	ARHGAP15|55843	42.4061
TCGA-KM-8639-01A-11R-2403-07	ARHGAP17|55114	920.3349
TCGA-KM-8639-01A-11R-2403-07	ARHGAP18|93663	1412.307
TCGA-KM-8639-01A-11R-2403-07	ARHGAP19|84986	149.9577
TCGA-KM-8639-01A-11R-2403-07	ARHGAP1|392	3887.2244
TCGA-KM-8639-01A-11R-2403-07	ARHGAP20|57569	6.4531
TCGA-KM-8639-01A-11R-2403-07	ARHGAP21|57584	962.1265
TCGA-KM-8639-01A-11R-2403-07	ARHGAP22|58504	26.7343
TCGA-KM-8639-01A-11R-2403-07	ARHGAP23|57636	90.6507
TCGA-KM-8639-01A-11R-2403-07	ARHGAP24|83478	3588.5381
TCGA-KM-8639-01A-11R-2403-07	ARHGAP25|9938	152.4161
TCGA-KM-8639-01A-11R-2403-07	ARHGAP26|23092	272.8739
TCGA-KM-8639-01A-11R-2403-07	ARHGAP27|201176	477.514
TCGA-KM-8639-01A-11R-2403-07	ARHGAP28|79822	79.8955
TCGA-KM-8639-01A-11R-2403-07	ARHGAP29|9411	1061.9959
TCGA-KM-8639-01A-11R-2403-07	ARHGAP30|257106	280.2489
TCGA-KM-8639-01A-11R-2403-07	ARHGAP31|57514	149.3432
TCGA-KM-8639-01A-11R-2403-07	ARHGAP32|9743	518.0917
TCGA-KM-8639-01A-11R-2403-07	ARHGAP33|115703	75.2862
TCGA-KM-8639-01A-11R-2403-07	ARHGAP36|158763	0
TCGA-KM-8639-01A-11R-2403-07	ARHGAP39|80728	400.7068
TCGA-KM-8639-01A-11R-2403-07	ARHGAP42|143872	174.4427
TCGA-KM-8639-01A-11R-2403-07	ARHGAP4|393	3294.4611
TCGA-KM-8639-01A-11R-2403-07	ARHGAP5|394	2439.8863
TCGA-KM-8639-01A-11R-2403-07	ARHGAP6|395	855.1894
TCGA-KM-8639-01A-11R-2403-07	ARHGAP8|23779	1111.4881
TCGA-KM-8639-01A-11R-2403-07	ARHGAP9|64333	82.6611
TCGA-KM-8639-01A-11R-2403-07	ARHGDIA|396	6164.2468
TCGA-KM-8639-01A-11R-2403-07	ARHGDIB|397	861.6425
TCGA-KM-8639-01A-11R-2403-07	ARHGDIG|398	0
TCGA-KM-8639-01A-11R-2403-07	ARHGEF10L|55160	4390.8735
TCGA-KM-8639-01A-11R-2403-07	ARHGEF10|9639	527.3104
TCGA-KM-8639-01A-11R-2403-07	ARHGEF11|9826	1881.2322
TCGA-KM-8639-01A-11R-2403-07	ARHGEF12|23365	5170.1621
TCGA-KM-8639-01A-11R-2403-07	ARHGEF15|22899	134.9005
TCGA-KM-8639-01A-11R-2403-07	ARHGEF16|27237	1589.6136
TCGA-KM-8639-01A-11R-2403-07	ARHGEF17|9828	1265.7294
TCGA-KM-8639-01A-11R-2403-07	ARHGEF18|23370	3771.6832
TCGA-KM-8639-01A-11R-2403-07	ARHGEF19|128272	66.682
TCGA-KM-8639-01A-11R-2403-07	ARHGEF1|9138	1414.7653
TCGA-KM-8639-01A-11R-2403-07	ARHGEF2|9181	915.4183
TCGA-KM-8639-01A-11R-2403-07	ARHGEF33|100271715	4.6094
TCGA-KM-8639-01A-11R-2403-07	ARHGEF35|445328	375.8162
TCGA-KM-8639-01A-11R-2403-07	ARHGEF37|389337	1349.6197
TCGA-KM-8639-01A-11R-2403-07	ARHGEF38|54848	47.9373
TCGA-KM-8639-01A-11R-2403-07	ARHGEF3|50650	2133.5177
TCGA-KM-8639-01A-11R-2403-07	ARHGEF4|50649	7.9896
TCGA-KM-8639-01A-11R-2403-07	ARHGEF5|7984	446.8003
TCGA-KM-8639-01A-11R-2403-07	ARHGEF6|9459	298.9936
TCGA-KM-8639-01A-11R-2403-07	ARHGEF7|8874	1827.4564
TCGA-KM-8639-01A-11R-2403-07	ARHGEF9|23229	1130.5216
TCGA-KM-8639-01A-11R-2403-07	ARID1A|8289	2230.9288
TCGA-KM-8639-01A-11R-2403-07	ARID1B|57492	2512.7141
TCGA-KM-8639-01A-11R-2403-07	ARID2|196528	595.8362
TCGA-KM-8639-01A-11R-2403-07	ARID3A|1820	141.6609
TCGA-KM-8639-01A-11R-2403-07	ARID3B|10620	115.5412
TCGA-KM-8639-01A-11R-2403-07	ARID3C|138715	0
TCGA-KM-8639-01A-11R-2403-07	ARID4A|5926	292.8478
TCGA-KM-8639-01A-11R-2403-07	ARID4B|51742	443.7274
TCGA-KM-8639-01A-11R-2403-07	ARID5A|10865	164.0931
TCGA-KM-8639-01A-11R-2403-07	ARID5B|84159	1071.8291
TCGA-KM-8639-01A-11R-2403-07	ARIH1|25820	1012.8294
TCGA-KM-8639-01A-11R-2403-07	ARIH2|10425	1302.6627
TCGA-KM-8639-01A-11R-2403-07	ARL10|285598	39.3332
TCGA-KM-8639-01A-11R-2403-07	ARL11|115761	15.3645
TCGA-KM-8639-01A-11R-2403-07	ARL13A|392509	0
TCGA-KM-8639-01A-11R-2403-07	ARL13B|200894	178.8431
TCGA-KM-8639-01A-11R-2403-07	ARL14|80117	1.8437
TCGA-KM-8639-01A-11R-2403-07	ARL15|54622	160.0983
TCGA-KM-8639-01A-11R-2403-07	ARL16|339231	317.1238
TCGA-KM-8639-01A-11R-2403-07	ARL17A|51326	91.0194
TCGA-KM-8639-01A-11R-2403-07	ARL17B|641522	1.8161
TCGA-KM-8639-01A-11R-2403-07	ARL1|400	2815.7025
TCGA-KM-8639-01A-11R-2403-07	ARL2BP|23568	1355.7655
TCGA-KM-8639-01A-11R-2403-07	ARL2|402	1107.7821
TCGA-KM-8639-01A-11R-2403-07	ARL3|403	554.9666
TCGA-KM-8639-01A-11R-2403-07	ARL4A|10124	111.5464
TCGA-KM-8639-01A-11R-2403-07	ARL4C|10123	226.1658
TCGA-KM-8639-01A-11R-2403-07	ARL4D|379	1617.8843
TCGA-KM-8639-01A-11R-2403-07	ARL5A|26225	1082.8916
TCGA-KM-8639-01A-11R-2403-07	ARL5B|221079	120.1506
TCGA-KM-8639-01A-11R-2403-07	ARL5C|390790	0
TCGA-KM-8639-01A-11R-2403-07	ARL6IP1|23204	4810.325
TCGA-KM-8639-01A-11R-2403-07	ARL6IP4|51329	1777.0608
TCGA-KM-8639-01A-11R-2403-07	ARL6IP5|10550	3792.8862
TCGA-KM-8639-01A-11R-2403-07	ARL6IP6|151188	104.4788
TCGA-KM-8639-01A-11R-2403-07	ARL6|84100	118.6141
TCGA-KM-8639-01A-11R-2403-07	ARL8A|127829	1110.5477
TCGA-KM-8639-01A-11R-2403-07	ARL8B|55207	2461.7039
TCGA-KM-8639-01A-11R-2403-07	ARL9|132946	.3073
TCGA-KM-8639-01A-11R-2403-07	ARMC10|83787	483.6875
TCGA-KM-8639-01A-11R-2403-07	ARMC1|55156	456.6336
TCGA-KM-8639-01A-11R-2403-07	ARMC2|84071	106.9371
TCGA-KM-8639-01A-11R-2403-07	ARMC3|219681	.9219
TCGA-KM-8639-01A-11R-2403-07	ARMC4|55130	.6146
TCGA-KM-8639-01A-11R-2403-07	ARMC5|79798	562.3416
TCGA-KM-8639-01A-11R-2403-07	ARMC6|93436	707.6469
TCGA-KM-8639-01A-11R-2403-07	ARMC7|79637	743.6429
TCGA-KM-8639-01A-11R-2403-07	ARMC8|25852	660.3672
TCGA-KM-8639-01A-11R-2403-07	ARMC9|80210	200.0461
TCGA-KM-8639-01A-11R-2403-07	ARMCX1|51309	791.8875
TCGA-KM-8639-01A-11R-2403-07	ARMCX2|9823	854.2675
TCGA-KM-8639-01A-11R-2403-07	ARMCX3|51566	1565.9522
TCGA-KM-8639-01A-11R-2403-07	ARMCX5|64860	340.1705
TCGA-KM-8639-01A-11R-2403-07	ARMCX6|54470	233.2335
TCGA-KM-8639-01A-11R-2403-07	ARMS2|387715	2.151
TCGA-KM-8639-01A-11R-2403-07	ARNT2|9915	3429.0543
TCGA-KM-8639-01A-11R-2403-07	ARNTL2|56938	1.5365
TCGA-KM-8639-01A-11R-2403-07	ARNTL|406	326.6498
TCGA-KM-8639-01A-11R-2403-07	ARNT|405	978.4128
TCGA-KM-8639-01A-11R-2403-07	ARPC1A|10552	1616.6429
TCGA-KM-8639-01A-11R-2403-07	ARPC1B|10095	890.5401
TCGA-KM-8639-01A-11R-2403-07	ARPC2|10109	3638.0118
TCGA-KM-8639-01A-11R-2403-07	ARPC3|10094	2515.787
TCGA-KM-8639-01A-11R-2403-07	ARPC4|10093	3196.5768
TCGA-KM-8639-01A-11R-2403-07	ARPC5L|81873	917.262
TCGA-KM-8639-01A-11R-2403-07	ARPC5|10092	1990.0131
TCGA-KM-8639-01A-11R-2403-07	ARPM1|84517	70.9841
TCGA-KM-8639-01A-11R-2403-07	ARPP19|10776	4066.9893
TCGA-KM-8639-01A-11R-2403-07	ARPP21|10777	.3073
TCGA-KM-8639-01A-11R-2403-07	ARR3|407	.3073
TCGA-KM-8639-01A-11R-2403-07	ARRB1|408	315.5873
TCGA-KM-8639-01A-11R-2403-07	ARRB2|409	502.4199
TCGA-KM-8639-01A-11R-2403-07	ARRDC1|92714	948.6057
TCGA-KM-8639-01A-11R-2403-07	ARRDC2|27106	384.1131
TCGA-KM-8639-01A-11R-2403-07	ARRDC3|57561	4539.6021
TCGA-KM-8639-01A-11R-2403-07	ARRDC4|91947	559.8832
TCGA-KM-8639-01A-11R-2403-07	ARRDC5|645432	3.6875
TCGA-KM-8639-01A-11R-2403-07	ARSA|410	1140.6622
TCGA-KM-8639-01A-11R-2403-07	ARSB|411	190.8274
TCGA-KM-8639-01A-11R-2403-07	ARSD|414	3649.0743
TCGA-KM-8639-01A-11R-2403-07	ARSE|415	700.9296
TCGA-KM-8639-01A-11R-2403-07	ARSF|416	0
TCGA-KM-8639-01A-11R-2403-07	ARSG|22901	185.2962
TCGA-KM-8639-01A-11R-2403-07	ARSH|347527	0
TCGA-KM-8639-01A-11R-2403-07	ARSI|340075	3.9948
TCGA-KM-8639-01A-11R-2403-07	ARSJ|79642	122.9162
TCGA-KM-8639-01A-11R-2403-07	ARSK|153642	299.3009
TCGA-KM-8639-01A-11R-2403-07	ART1|417	.3073
TCGA-KM-8639-01A-11R-2403-07	ART3|419	.3073
TCGA-KM-8639-01A-11R-2403-07	ART4|420	6.7604
TCGA-KM-8639-01A-11R-2403-07	ART5|116969	0
TCGA-KM-8639-01A-11R-2403-07	ARTN|9048	85.1195
TCGA-KM-8639-01A-11R-2403-07	ARV1|64801	569.7165
TCGA-KM-8639-01A-11R-2403-07	ARVCF|421	277.4833
TCGA-KM-8639-01A-11R-2403-07	ARX|170302	0
TCGA-KM-8639-01A-11R-2403-07	AR|367	11.9843
TCGA-KM-8639-01A-11R-2403-07	AS3MT|57412	159.1765
TCGA-KM-8639-01A-11R-2403-07	ASAH1|427	12599.2164
TCGA-KM-8639-01A-11R-2403-07	ASAH2B|653308	17.5156
TCGA-KM-8639-01A-11R-2403-07	ASAH2|56624	3.3802
TCGA-KM-8639-01A-11R-2403-07	ASAM|79827	6.1458
TCGA-KM-8639-01A-11R-2403-07	ASAP1IT1|29065	0
TCGA-KM-8639-01A-11R-2403-07	ASAP1|50807	310.6707
TCGA-KM-8639-01A-11R-2403-07	ASAP2|8853	3378.3514
TCGA-KM-8639-01A-11R-2403-07	ASAP3|55616	1733.4255
TCGA-KM-8639-01A-11R-2403-07	ASB10|136371	0
TCGA-KM-8639-01A-11R-2403-07	ASB11|140456	0
TCGA-KM-8639-01A-11R-2403-07	ASB12|142689	7.375
TCGA-KM-8639-01A-11R-2403-07	ASB13|79754	696.3202
TCGA-KM-8639-01A-11R-2403-07	ASB14|142686	7.9896
TCGA-KM-8639-01A-11R-2403-07	ASB15|142685	0
TCGA-KM-8639-01A-11R-2403-07	ASB16|92591	137.7583
TCGA-KM-8639-01A-11R-2403-07	ASB17|127247	0
TCGA-KM-8639-01A-11R-2403-07	ASB18|401036	0
TCGA-KM-8639-01A-11R-2403-07	ASB1|51665	679.3578
TCGA-KM-8639-01A-11R-2403-07	ASB2|51676	5.8385
TCGA-KM-8639-01A-11R-2403-07	ASB3|51130	223.7075
TCGA-KM-8639-01A-11R-2403-07	ASB4|51666	1.2292
TCGA-KM-8639-01A-11R-2403-07	ASB5|140458	7.0677
TCGA-KM-8639-01A-11R-2403-07	ASB6|140459	2053.6068
TCGA-KM-8639-01A-11R-2403-07	ASB7|140460	392.1026
TCGA-KM-8639-01A-11R-2403-07	ASB8|140461	1326.8802
TCGA-KM-8639-01A-11R-2403-07	ASB9|140462	6.4531
TCGA-KM-8639-01A-11R-2403-07	ASCC1|51008	448.6441
TCGA-KM-8639-01A-11R-2403-07	ASCC2|84164	1188.9068
TCGA-KM-8639-01A-11R-2403-07	ASCC3|10973	951.064
TCGA-KM-8639-01A-11R-2403-07	ASCL1|429	0
TCGA-KM-8639-01A-11R-2403-07	ASCL2|430	15.9791
TCGA-KM-8639-01A-11R-2403-07	ASCL3|56676	.3073
TCGA-KM-8639-01A-11R-2403-07	ASCL4|121549	.6146
TCGA-KM-8639-01A-11R-2403-07	ASF1A|25842	565.1072
TCGA-KM-8639-01A-11R-2403-07	ASF1B|55723	61.1508
TCGA-KM-8639-01A-11R-2403-07	ASFMR1|100126270	2.7718
TCGA-KM-8639-01A-11R-2403-07	ASGR1|432	3.0729
TCGA-KM-8639-01A-11R-2403-07	ASGR2|433	4.3021
TCGA-KM-8639-01A-11R-2403-07	ASH1L|55870	1266.427
TCGA-KM-8639-01A-11R-2403-07	ASH2L|9070	801.1062
TCGA-KM-8639-01A-11R-2403-07	ASIP|434	0
TCGA-KM-8639-01A-11R-2403-07	ASL|435	1489.7442
TCGA-KM-8639-01A-11R-2403-07	ASMTL|8623	250.749
TCGA-KM-8639-01A-11R-2403-07	ASMT|438	0
TCGA-KM-8639-01A-11R-2403-07	ASNA1|439	1907.3519
TCGA-KM-8639-01A-11R-2403-07	ASNSD1|54529	783.898
TCGA-KM-8639-01A-11R-2403-07	ASNS|440	273.1812
TCGA-KM-8639-01A-11R-2403-07	ASPA|443	2.151
TCGA-KM-8639-01A-11R-2403-07	ASPDH|554235	0
TCGA-KM-8639-01A-11R-2403-07	ASPG|374569	0
TCGA-KM-8639-01A-11R-2403-07	ASPHD1|253982	6.1458
TCGA-KM-8639-01A-11R-2403-07	ASPHD2|57168	185.9107
TCGA-KM-8639-01A-11R-2403-07	ASPH|444	2003.7643
TCGA-KM-8639-01A-11R-2403-07	ASPM|259266	9.526
TCGA-KM-8639-01A-11R-2403-07	ASPN|54829	23.3541
TCGA-KM-8639-01A-11R-2403-07	ASPRV1|151516	148.6303
TCGA-KM-8639-01A-11R-2403-07	ASPSCR1|79058	781.7469
TCGA-KM-8639-01A-11R-2403-07	ASRGL1|80150	693.8619
TCGA-KM-8639-01A-11R-2403-07	ASS1|445	1499.2702
TCGA-KM-8639-01A-11R-2403-07	ASTE1|28990	127.4057
TCGA-KM-8639-01A-11R-2403-07	ASTL|431705	.6146
TCGA-KM-8639-01A-11R-2403-07	ASTN1|460	.6146
TCGA-KM-8639-01A-11R-2403-07	ASTN2|23245	139.5099
TCGA-KM-8639-01A-11R-2403-07	ASXL1|171023	1063.5323
TCGA-KM-8639-01A-11R-2403-07	ASXL2|55252	852.1165
TCGA-KM-8639-01A-11R-2403-07	ASXL3|80816	109.3954
TCGA-KM-8639-01A-11R-2403-07	ASZ1|136991	0
TCGA-KM-8639-01A-11R-2403-07	ATAD1|84896	1461.1662
TCGA-KM-8639-01A-11R-2403-07	ATAD2B|54454	178.2285
TCGA-KM-8639-01A-11R-2403-07	ATAD2|29028	74.3643
TCGA-KM-8639-01A-11R-2403-07	ATAD3A|55210	803.2573
TCGA-KM-8639-01A-11R-2403-07	ATAD3B|83858	267.0354
TCGA-KM-8639-01A-11R-2403-07	ATAD3C|219293	561.4197
TCGA-KM-8639-01A-11R-2403-07	ATAD5|79915	10.1406
TCGA-KM-8639-01A-11R-2403-07	ATCAY|85300	.3073
TCGA-KM-8639-01A-11R-2403-07	ATE1|11101	338.0195
TCGA-KM-8639-01A-11R-2403-07	ATF1|466	292.8478
TCGA-KM-8639-01A-11R-2403-07	ATF2|1386	562.6488
TCGA-KM-8639-01A-11R-2403-07	ATF3|467	322.0404
TCGA-KM-8639-01A-11R-2403-07	ATF4|468	3776.9071
TCGA-KM-8639-01A-11R-2403-07	ATF5|22809	610.5862
TCGA-KM-8639-01A-11R-2403-07	ATF6B|1388	2338.7877
TCGA-KM-8639-01A-11R-2403-07	ATF6|22926	954.1369
TCGA-KM-8639-01A-11R-2403-07	ATF7IP2|80063	58.0779
TCGA-KM-8639-01A-11R-2403-07	ATF7IP|55729	567.8728
TCGA-KM-8639-01A-11R-2403-07	ATF7|11016	984.9243
TCGA-KM-8639-01A-11R-2403-07	ATG10|83734	168.3952
TCGA-KM-8639-01A-11R-2403-07	ATG12|9140	260.8896
TCGA-KM-8639-01A-11R-2403-07	ATG16L1|55054	503.6491
TCGA-KM-8639-01A-11R-2403-07	ATG16L2|89849	317.8643
TCGA-KM-8639-01A-11R-2403-07	ATG2A|23130	1423.984
TCGA-KM-8639-01A-11R-2403-07	ATG2B|55102	877.3143
TCGA-KM-8639-01A-11R-2403-07	ATG3|64422	1115.7717
TCGA-KM-8639-01A-11R-2403-07	ATG4A|115201	726.4347
TCGA-KM-8639-01A-11R-2403-07	ATG4B|23192	1226.3963
TCGA-KM-8639-01A-11R-2403-07	ATG4C|84938	294.3843
TCGA-KM-8639-01A-11R-2403-07	ATG4D|84971	1129.8671
TCGA-KM-8639-01A-11R-2403-07	ATG5|9474	915.111
TCGA-KM-8639-01A-11R-2403-07	ATG7|10533	780.527
TCGA-KM-8639-01A-11R-2403-07	ATG9A|79065	2203.6936
TCGA-KM-8639-01A-11R-2403-07	ATG9B|285973	4.004
TCGA-KM-8639-01A-11R-2403-07	ATHL1|80162	122.9162
TCGA-KM-8639-01A-11R-2403-07	ATIC|471	778.3668
TCGA-KM-8639-01A-11R-2403-07	ATL1|51062	208.9575
TCGA-KM-8639-01A-11R-2403-07	ATL2|64225	1597.9104
TCGA-KM-8639-01A-11R-2403-07	ATL3|25923	363.5246
TCGA-KM-8639-01A-11R-2403-07	ATMIN|23300	1529.6919
TCGA-KM-8639-01A-11R-2403-07	ATM|472	698.4712
TCGA-KM-8639-01A-11R-2403-07	ATN1|1822	5441.1923
TCGA-KM-8639-01A-11R-2403-07	ATOH1|474	0
TCGA-KM-8639-01A-11R-2403-07	ATOH7|220202	4.3021
TCGA-KM-8639-01A-11R-2403-07	ATOH8|84913	94.9528
TCGA-KM-8639-01A-11R-2403-07	ATOX1|475	825.6895
TCGA-KM-8639-01A-11R-2403-07	ATP10A|57194	12.2916
TCGA-KM-8639-01A-11R-2403-07	ATP10B|23120	489.2064
TCGA-KM-8639-01A-11R-2403-07	ATP10D|57205	761.1585
TCGA-KM-8639-01A-11R-2403-07	ATP11A|23250	5247.9066
TCGA-KM-8639-01A-11R-2403-07	ATP11B|23200	825.9968
TCGA-KM-8639-01A-11R-2403-07	ATP11C|286410	82.9684
TCGA-KM-8639-01A-11R-2403-07	ATP12A|479	0
TCGA-KM-8639-01A-11R-2403-07	ATP13A1|57130	1993.3933
TCGA-KM-8639-01A-11R-2403-07	ATP13A2|23400	1685.4882
TCGA-KM-8639-01A-11R-2403-07	ATP13A3|79572	1942.9976
TCGA-KM-8639-01A-11R-2403-07	ATP13A4|84239	2.151
TCGA-KM-8639-01A-11R-2403-07	ATP13A5|344905	.3073
TCGA-KM-8639-01A-11R-2403-07	ATP1A1|476	127555.9315
TCGA-KM-8639-01A-11R-2403-07	ATP1A2|477	5.2239
TCGA-KM-8639-01A-11R-2403-07	ATP1A3|478	3.0729
TCGA-KM-8639-01A-11R-2403-07	ATP1A4|480	0
TCGA-KM-8639-01A-11R-2403-07	ATP1B1|481	98865.9568
TCGA-KM-8639-01A-11R-2403-07	ATP1B2|482	34.7238
TCGA-KM-8639-01A-11R-2403-07	ATP1B3|483	2547.438
TCGA-KM-8639-01A-11R-2403-07	ATP1B4|23439	0
TCGA-KM-8639-01A-11R-2403-07	ATP2A1|487	18.1301
TCGA-KM-8639-01A-11R-2403-07	ATP2A2|488	5973.4194
TCGA-KM-8639-01A-11R-2403-07	ATP2A3|489	111.8537
TCGA-KM-8639-01A-11R-2403-07	ATP2B1|490	710.7628
TCGA-KM-8639-01A-11R-2403-07	ATP2B2|491	3.6875
TCGA-KM-8639-01A-11R-2403-07	ATP2B3|492	.6146
TCGA-KM-8639-01A-11R-2403-07	ATP2B4|493	2369.2095
TCGA-KM-8639-01A-11R-2403-07	ATP2C1|27032	4835.9499
TCGA-KM-8639-01A-11R-2403-07	ATP2C2|9914	247.9834
TCGA-KM-8639-01A-11R-2403-07	ATP4A|495	0
TCGA-KM-8639-01A-11R-2403-07	ATP4B|496	.3073
TCGA-KM-8639-01A-11R-2403-07	ATP5A1|498	55717.9074
TCGA-KM-8639-01A-11R-2403-07	ATP5B|506	50247.2152
TCGA-KM-8639-01A-11R-2403-07	ATP5C1|509	8906.8142
TCGA-KM-8639-01A-11R-2403-07	ATP5D|513	3551.9705
TCGA-KM-8639-01A-11R-2403-07	ATP5EP2|432369	33.1874
TCGA-KM-8639-01A-11R-2403-07	ATP5E|514	4183.1451
TCGA-KM-8639-01A-11R-2403-07	ATP5F1|515	5955.5965
TCGA-KM-8639-01A-11R-2403-07	ATP5G1|516	2944.7645
TCGA-KM-8639-01A-11R-2403-07	ATP5G2|517	3764.0009
TCGA-KM-8639-01A-11R-2403-07	ATP5G3|518	12006.4531
TCGA-KM-8639-01A-11R-2403-07	ATP5H|10476	5047.2459
TCGA-KM-8639-01A-11R-2403-07	ATP5I|521	2025.1917
TCGA-KM-8639-01A-11R-2403-07	ATP5J2|9551	1923.9456
TCGA-KM-8639-01A-11R-2403-07	ATP5J|522	5661.0064
TCGA-KM-8639-01A-11R-2403-07	ATP5L2|267020	.3073
TCGA-KM-8639-01A-11R-2403-07	ATP5L|10632	4423.4463
TCGA-KM-8639-01A-11R-2403-07	ATP5O|539	8577.0915
TCGA-KM-8639-01A-11R-2403-07	ATP5SL|55101	1069.9854
TCGA-KM-8639-01A-11R-2403-07	ATP5S|27109	172.39
TCGA-KM-8639-01A-11R-2403-07	ATP6AP1L|92270	33.1874
TCGA-KM-8639-01A-11R-2403-07	ATP6AP1|537	6343.7044
TCGA-KM-8639-01A-11R-2403-07	ATP6AP2|10159	4403.7797
TCGA-KM-8639-01A-11R-2403-07	ATP6V0A1|535	2108.6272
TCGA-KM-8639-01A-11R-2403-07	ATP6V0A2|23545	403.1651
TCGA-KM-8639-01A-11R-2403-07	ATP6V0A4|50617	4446.5299
TCGA-KM-8639-01A-11R-2403-07	ATP6V0B|533	5488.2077
TCGA-KM-8639-01A-11R-2403-07	ATP6V0C|527	9498.6372
TCGA-KM-8639-01A-11R-2403-07	ATP6V0D1|9114	5648.9206
TCGA-KM-8639-01A-11R-2403-07	ATP6V0D2|245972	5378.1977
TCGA-KM-8639-01A-11R-2403-07	ATP6V0E1|8992	4533.7635
TCGA-KM-8639-01A-11R-2403-07	ATP6V0E2|155066	2793.1566
TCGA-KM-8639-01A-11R-2403-07	ATP6V1A|523	7543.6737
TCGA-KM-8639-01A-11R-2403-07	ATP6V1B1|525	2021.0494
TCGA-KM-8639-01A-11R-2403-07	ATP6V1B2|526	2402.0896
TCGA-KM-8639-01A-11R-2403-07	ATP6V1C1|528	2618.1148
TCGA-KM-8639-01A-11R-2403-07	ATP6V1C2|245973	25.0688
TCGA-KM-8639-01A-11R-2403-07	ATP6V1D|51382	2405.1625
TCGA-KM-8639-01A-11R-2403-07	ATP6V1E1|529	4287.0093
TCGA-KM-8639-01A-11R-2403-07	ATP6V1E2|90423	50.3956
TCGA-KM-8639-01A-11R-2403-07	ATP6V1F|9296	1871.2453
TCGA-KM-8639-01A-11R-2403-07	ATP6V1G1|9550	2348.9283
TCGA-KM-8639-01A-11R-2403-07	ATP6V1G2|534	76.208
TCGA-KM-8639-01A-11R-2403-07	ATP6V1G3|127124	.9219
TCGA-KM-8639-01A-11R-2403-07	ATP6V1H|51606	2972.4207
TCGA-KM-8639-01A-11R-2403-07	ATP7A|538	290.6968
TCGA-KM-8639-01A-11R-2403-07	ATP7B|540	310.6707
TCGA-KM-8639-01A-11R-2403-07	ATP8A1|10396	1387.4165
TCGA-KM-8639-01A-11R-2403-07	ATP8A2|51761	.6146
TCGA-KM-8639-01A-11R-2403-07	ATP8B1|5205	575.5366
TCGA-KM-8639-01A-11R-2403-07	ATP8B2|57198	248.9053
TCGA-KM-8639-01A-11R-2403-07	ATP8B3|148229	7.6823
TCGA-KM-8639-01A-11R-2403-07	ATP8B4|79895	34.7238
TCGA-KM-8639-01A-11R-2403-07	ATP8B5P|158381	24.8905
TCGA-KM-8639-01A-11R-2403-07	ATP9A|10079	1849.8886
TCGA-KM-8639-01A-11R-2403-07	ATP9B|374868	1701.4673
TCGA-KM-8639-01A-11R-2403-07	ATPAF1|64756	1745.3054
TCGA-KM-8639-01A-11R-2403-07	ATPAF2|91647	518.7063
TCGA-KM-8639-01A-11R-2403-07	ATPBD4|89978	41.7915
TCGA-KM-8639-01A-11R-2403-07	ATPIF1|93974	4103.8642
TCGA-KM-8639-01A-11R-2403-07	ATRIP|84126	153.6883
TCGA-KM-8639-01A-11R-2403-07	ATRNL1|26033	16.5937
TCGA-KM-8639-01A-11R-2403-07	ATRN|8455	4400.7068
TCGA-KM-8639-01A-11R-2403-07	ATRX|546	1342.2448
TCGA-KM-8639-01A-11R-2403-07	ATR|545	545.1333
TCGA-KM-8639-01A-11R-2403-07	ATXN10|25814	1113.9279
TCGA-KM-8639-01A-11R-2403-07	ATXN1L|342371	1683.3372
TCGA-KM-8639-01A-11R-2403-07	ATXN1|6310	780.5178
TCGA-KM-8639-01A-11R-2403-07	ATXN2L|11273	2464.4695
TCGA-KM-8639-01A-11R-2403-07	ATXN2|6311	959.6681
TCGA-KM-8639-01A-11R-2403-07	ATXN3L|92552	0
TCGA-KM-8639-01A-11R-2403-07	ATXN3|4287	269.4937
TCGA-KM-8639-01A-11R-2403-07	ATXN7L1|222255	175.1556
TCGA-KM-8639-01A-11R-2403-07	ATXN7L2|127002	76.8226
TCGA-KM-8639-01A-11R-2403-07	ATXN7L3B|552889	2111.0855
TCGA-KM-8639-01A-11R-2403-07	ATXN7L3|56970	1024.5064
TCGA-KM-8639-01A-11R-2403-07	ATXN7|6314	559.8832
TCGA-KM-8639-01A-11R-2403-07	ATXN8OS|6315	0
TCGA-KM-8639-01A-11R-2403-07	AUH|549	1612.9677
TCGA-KM-8639-01A-11R-2403-07	AUP1|550	2139.0305
TCGA-KM-8639-01A-11R-2403-07	AURKAIP1|54998	2400.5531
TCGA-KM-8639-01A-11R-2403-07	AURKAPS1|6791	5.8385
TCGA-KM-8639-01A-11R-2403-07	AURKA|6790	133.9786
TCGA-KM-8639-01A-11R-2403-07	AURKB|9212	4.6094
TCGA-KM-8639-01A-11R-2403-07	AURKC|6795	8.6041
TCGA-KM-8639-01A-11R-2403-07	AUTS2|26053	38.7186
TCGA-KM-8639-01A-11R-2403-07	AVEN|57099	88.4997
TCGA-KM-8639-01A-11R-2403-07	AVIL|10677	31.3436
TCGA-KM-8639-01A-11R-2403-07	AVL9|23080	362.6028
TCGA-KM-8639-01A-11R-2403-07	AVPI1|60370	220.6346
TCGA-KM-8639-01A-11R-2403-07	AVPR1A|552	279.6343
TCGA-KM-8639-01A-11R-2403-07	AVPR1B|553	.6146
TCGA-KM-8639-01A-11R-2403-07	AVPR2|554	30.4218
TCGA-KM-8639-01A-11R-2403-07	AVP|551	0
TCGA-KM-8639-01A-11R-2403-07	AWAT1|158833	0
TCGA-KM-8639-01A-11R-2403-07	AWAT2|158835	0
TCGA-KM-8639-01A-11R-2403-07	AXIN1|8312	655.4506
TCGA-KM-8639-01A-11R-2403-07	AXIN2|8313	82.0466
TCGA-KM-8639-01A-11R-2403-07	AXL|558	198.8169
TCGA-KM-8639-01A-11R-2403-07	AZGP1|563	0
TCGA-KM-8639-01A-11R-2403-07	AZI1|22994	279.9416
TCGA-KM-8639-01A-11R-2403-07	AZI2|64343	1028.8085
TCGA-KM-8639-01A-11R-2403-07	AZIN1|51582	1484.213
TCGA-KM-8639-01A-11R-2403-07	AZU1|566	0
TCGA-KM-8639-01A-11R-2403-07	B2M|567	37116.4047
TCGA-KM-8639-01A-11R-2403-07	B3GALNT1|8706	558.3468
TCGA-KM-8639-01A-11R-2403-07	B3GALNT2|148789	636.0698
TCGA-KM-8639-01A-11R-2403-07	B3GALT1|8708	0
TCGA-KM-8639-01A-11R-2403-07	B3GALT2|8707	3.6875
TCGA-KM-8639-01A-11R-2403-07	B3GALT4|8705	545.1333
TCGA-KM-8639-01A-11R-2403-07	B3GALT5|10317	1.8437
TCGA-KM-8639-01A-11R-2403-07	B3GALT6|126792	591.2269
TCGA-KM-8639-01A-11R-2403-07	B3GALTL|145173	752.5544
TCGA-KM-8639-01A-11R-2403-07	B3GAT1|27087	2.4583
TCGA-KM-8639-01A-11R-2403-07	B3GAT2|135152	5.7156
TCGA-KM-8639-01A-11R-2403-07	B3GAT3|26229	1407.3903
TCGA-KM-8639-01A-11R-2403-07	B3GNT1|11041	679.1119
TCGA-KM-8639-01A-11R-2403-07	B3GNT2|10678	1529.9992
TCGA-KM-8639-01A-11R-2403-07	B3GNT3|10331	2.7656
TCGA-KM-8639-01A-11R-2403-07	B3GNT4|79369	2.4583
TCGA-KM-8639-01A-11R-2403-07	B3GNT5|84002	102.635
TCGA-KM-8639-01A-11R-2403-07	B3GNT6|192134	0
TCGA-KM-8639-01A-11R-2403-07	B3GNT7|93010	5.5312
TCGA-KM-8639-01A-11R-2403-07	B3GNT8|374907	114.9266
TCGA-KM-8639-01A-11R-2403-07	B3GNT9|84752	862.8747
TCGA-KM-8639-01A-11R-2403-07	B3GNTL1|146712	32.5728
TCGA-KM-8639-01A-11R-2403-07	B4GALNT1|2583	1.6348
TCGA-KM-8639-01A-11R-2403-07	B4GALNT2|124872	0
TCGA-KM-8639-01A-11R-2403-07	B4GALNT3|283358	1698.7017
TCGA-KM-8639-01A-11R-2403-07	B4GALNT4|338707	0
TCGA-KM-8639-01A-11R-2403-07	B4GALT1|2683	4546.0552
TCGA-KM-8639-01A-11R-2403-07	B4GALT2|8704	732.2732
TCGA-KM-8639-01A-11R-2403-07	B4GALT3|8703	984.2514
TCGA-KM-8639-01A-11R-2403-07	B4GALT4|8702	519.9355
TCGA-KM-8639-01A-11R-2403-07	B4GALT5|9334	1946.6851
TCGA-KM-8639-01A-11R-2403-07	B4GALT6|9331	697.5494
TCGA-KM-8639-01A-11R-2403-07	B4GALT7|11285	1103.1728
TCGA-KM-8639-01A-11R-2403-07	B9D1|27077	245.184
TCGA-KM-8639-01A-11R-2403-07	B9D2|80776	146.5776
TCGA-KM-8639-01A-11R-2403-07	BAALC|79870	67.2966
TCGA-KM-8639-01A-11R-2403-07	BAAT|570	1.5365
TCGA-KM-8639-01A-11R-2403-07	BACE1|23621	898.21
TCGA-KM-8639-01A-11R-2403-07	BACE2|25825	10127.9865
TCGA-KM-8639-01A-11R-2403-07	BACH1|571	760.2366
TCGA-KM-8639-01A-11R-2403-07	BACH2|60468	47.9373
TCGA-KM-8639-01A-11R-2403-07	BAD|572	1238.8845
TCGA-KM-8639-01A-11R-2403-07	BAG1|573	3896.8364
TCGA-KM-8639-01A-11R-2403-07	BAG2|9532	134.9005
TCGA-KM-8639-01A-11R-2403-07	BAG3|9531	1769.3785
TCGA-KM-8639-01A-11R-2403-07	BAG4|9530	217.8689
TCGA-KM-8639-01A-11R-2403-07	BAG5|9529	1502.3431
TCGA-KM-8639-01A-11R-2403-07	BAGE2|85319	1.3982
TCGA-KM-8639-01A-11R-2403-07	BAGE|574	0
TCGA-KM-8639-01A-11R-2403-07	BAHCC1|57597	287.0093
TCGA-KM-8639-01A-11R-2403-07	BAHD1|22893	1450.1037
TCGA-KM-8639-01A-11R-2403-07	BAI1|575	1.8437
TCGA-KM-8639-01A-11R-2403-07	BAI2|576	9.2187
TCGA-KM-8639-01A-11R-2403-07	BAI3|577	12.5989
TCGA-KM-8639-01A-11R-2403-07	BAIAP2L1|55971	1368.0572
TCGA-KM-8639-01A-11R-2403-07	BAIAP2L2|80115	29.4999
TCGA-KM-8639-01A-11R-2403-07	BAIAP2|10458	1259.2763
TCGA-KM-8639-01A-11R-2403-07	BAIAP3|8938	1976.523
TCGA-KM-8639-01A-11R-2403-07	BAK1|578	2021.0494
TCGA-KM-8639-01A-11R-2403-07	BAMBI|25805	11.0625
TCGA-KM-8639-01A-11R-2403-07	BANF1|8815	1316.1251
TCGA-KM-8639-01A-11R-2403-07	BANF2|140836	0
TCGA-KM-8639-01A-11R-2403-07	BANK1|55024	1.8437
TCGA-KM-8639-01A-11R-2403-07	BANP|54971	161.3275
TCGA-KM-8639-01A-11R-2403-07	BAP1|8314	2279.4807
TCGA-KM-8639-01A-11R-2403-07	BARD1|580	17.2083
TCGA-KM-8639-01A-11R-2403-07	BARHL1|56751	0
TCGA-KM-8639-01A-11R-2403-07	BARHL2|343472	0
TCGA-KM-8639-01A-11R-2403-07	BARX1|56033	0
TCGA-KM-8639-01A-11R-2403-07	BARX2|8538	340.1705
TCGA-KM-8639-01A-11R-2403-07	BASE|317716	0
TCGA-KM-8639-01A-11R-2403-07	BASP1|10409	531.6125
TCGA-KM-8639-01A-11R-2403-07	BAT1|7919	3539.6789
TCGA-KM-8639-01A-11R-2403-07	BAT2L1|84726	6807.2828
TCGA-KM-8639-01A-11R-2403-07	BAT2L2|23215	2273.9495
TCGA-KM-8639-01A-11R-2403-07	BAT2|7916	10231.5434
TCGA-KM-8639-01A-11R-2403-07	BAT3|7917	6765.2639
TCGA-KM-8639-01A-11R-2403-07	BAT4|7918	466.7742
TCGA-KM-8639-01A-11R-2403-07	BAT5|7920	2699.2395
TCGA-KM-8639-01A-11R-2403-07	BATF2|116071	104.786
TCGA-KM-8639-01A-11R-2403-07	BATF3|55509	6.1458
TCGA-KM-8639-01A-11R-2403-07	BATF|10538	12.9062
TCGA-KM-8639-01A-11R-2403-07	BAX|581	537.7583
TCGA-KM-8639-01A-11R-2403-07	BAZ1A|11177	177.3066
TCGA-KM-8639-01A-11R-2403-07	BAZ1B|9031	868.7101
TCGA-KM-8639-01A-11R-2403-07	BAZ2A|11176	1902.7333
TCGA-KM-8639-01A-11R-2403-07	BAZ2B|29994	674.2998
TCGA-KM-8639-01A-11R-2403-07	BBC3|27113	94.3382
TCGA-KM-8639-01A-11R-2403-07	BBOX1|8424	163.4785
TCGA-KM-8639-01A-11R-2403-07	BBS10|79738	287.0093
TCGA-KM-8639-01A-11R-2403-07	BBS12|166379	173.9264
TCGA-KM-8639-01A-11R-2403-07	BBS1|582	2125.5282
TCGA-KM-8639-01A-11R-2403-07	BBS2|583	1661.8268
TCGA-KM-8639-01A-11R-2403-07	BBS4|585	649.3048
TCGA-KM-8639-01A-11R-2403-07	BBS5|129880	334.9466
TCGA-KM-8639-01A-11R-2403-07	BBS7|55212	265.1917
TCGA-KM-8639-01A-11R-2403-07	BBS9|27241	580.779
TCGA-KM-8639-01A-11R-2403-07	BBX|56987	1518.3222
TCGA-KM-8639-01A-11R-2403-07	BCAM|4059	5550.895
TCGA-KM-8639-01A-11R-2403-07	BCAN|63827	8.6041
TCGA-KM-8639-01A-11R-2403-07	BCAP29|55973	590.6123
TCGA-KM-8639-01A-11R-2403-07	BCAP31|10134	6186.679
TCGA-KM-8639-01A-11R-2403-07	BCAR1|9564	3133.4409
TCGA-KM-8639-01A-11R-2403-07	BCAR3|8412	1027.2444
TCGA-KM-8639-01A-11R-2403-07	BCAR4|400500	0
TCGA-KM-8639-01A-11R-2403-07	BCAS1|8537	86.0413
TCGA-KM-8639-01A-11R-2403-07	BCAS2|10286	733.8772
TCGA-KM-8639-01A-11R-2403-07	BCAS3|54828	915.4183
TCGA-KM-8639-01A-11R-2403-07	BCAS4|55653	1081.9697
TCGA-KM-8639-01A-11R-2403-07	BCAT1|586	37.1821
TCGA-KM-8639-01A-11R-2403-07	BCAT2|587	985.4805
TCGA-KM-8639-01A-11R-2403-07	BCCIP|56647	885.0426
TCGA-KM-8639-01A-11R-2403-07	BCDIN3D|144233	148.661
TCGA-KM-8639-01A-11R-2403-07	BCHE|590	284.551
TCGA-KM-8639-01A-11R-2403-07	BCKDHA|593	3270.4924
TCGA-KM-8639-01A-11R-2403-07	BCKDHB|594	1474.3797
TCGA-KM-8639-01A-11R-2403-07	BCKDK|10295	1933.4716
TCGA-KM-8639-01A-11R-2403-07	BCL10|8915	497.196
TCGA-KM-8639-01A-11R-2403-07	BCL11A|53335	28.2707
TCGA-KM-8639-01A-11R-2403-07	BCL11B|64919	20.2812
TCGA-KM-8639-01A-11R-2403-07	BCL2A1|597	13.2135
TCGA-KM-8639-01A-11R-2403-07	BCL2L10|10017	71.2914
TCGA-KM-8639-01A-11R-2403-07	BCL2L11|10018	878.8507
TCGA-KM-8639-01A-11R-2403-07	BCL2L12|83596	89.7196
TCGA-KM-8639-01A-11R-2403-07	BCL2L13|23786	1924.2529
TCGA-KM-8639-01A-11R-2403-07	BCL2L14|79370	1.8437
TCGA-KM-8639-01A-11R-2403-07	BCL2L15|440603	112.4683
TCGA-KM-8639-01A-11R-2403-07	BCL2L1|598	6529.3078
TCGA-KM-8639-01A-11R-2403-07	BCL2L2|599	1797.5447
TCGA-KM-8639-01A-11R-2403-07	BCL2|596	459.092
TCGA-KM-8639-01A-11R-2403-07	BCL3|602	262.7333
TCGA-KM-8639-01A-11R-2403-07	BCL6B|255877	156.1036
TCGA-KM-8639-01A-11R-2403-07	BCL6|604	133.9786
TCGA-KM-8639-01A-11R-2403-07	BCL7A|605	1540.1398
TCGA-KM-8639-01A-11R-2403-07	BCL7B|9275	1333.6406
TCGA-KM-8639-01A-11R-2403-07	BCL7C|9274	1358.8384
TCGA-KM-8639-01A-11R-2403-07	BCL8|606	4.6094
TCGA-KM-8639-01A-11R-2403-07	BCL9L|283149	871.7831
TCGA-KM-8639-01A-11R-2403-07	BCL9|607	1085.6572
TCGA-KM-8639-01A-11R-2403-07	BCLAF1|9774	1954.6747
TCGA-KM-8639-01A-11R-2403-07	BCMO1|53630	91.8798
TCGA-KM-8639-01A-11R-2403-07	BCO2|83875	36.2603
TCGA-KM-8639-01A-11R-2403-07	BCORL1|63035	268.8792
TCGA-KM-8639-01A-11R-2403-07	BCORL2|286554	2.7656
TCGA-KM-8639-01A-11R-2403-07	BCOR|54880	688.0234
TCGA-KM-8639-01A-11R-2403-07	BCR|613	3913.3441
TCGA-KM-8639-01A-11R-2403-07	BCS1L|617	419.2241
TCGA-KM-8639-01A-11R-2403-07	BCYRN1|618	0
TCGA-KM-8639-01A-11R-2403-07	BDH1|622	1902.4353
TCGA-KM-8639-01A-11R-2403-07	BDH2|56898	2403.9333
TCGA-KM-8639-01A-11R-2403-07	BDKRB1|623	82.6611
TCGA-KM-8639-01A-11R-2403-07	BDKRB2|624	896.6736
TCGA-KM-8639-01A-11R-2403-07	BDNFOS|497258	134.9159
TCGA-KM-8639-01A-11R-2403-07	BDNF|627	4.2867
TCGA-KM-8639-01A-11R-2403-07	BDP1|55814	579.5498
TCGA-KM-8639-01A-11R-2403-07	BEAN|146227	4.3021
TCGA-KM-8639-01A-11R-2403-07	BECN1|8678	2786.1412
TCGA-KM-8639-01A-11R-2403-07	BEGAIN|57596	15.3645
TCGA-KM-8639-01A-11R-2403-07	BEND2|139105	.3073
TCGA-KM-8639-01A-11R-2403-07	BEND3|57673	173.6191
TCGA-KM-8639-01A-11R-2403-07	BEND4|389206	0
TCGA-KM-8639-01A-11R-2403-07	BEND5|79656	555.5812
TCGA-KM-8639-01A-11R-2403-07	BEND6|221336	2.7656
TCGA-KM-8639-01A-11R-2403-07	BEND7|222389	430.5139
TCGA-KM-8639-01A-11R-2403-07	BEST1|7439	22.4322
TCGA-KM-8639-01A-11R-2403-07	BEST2|54831	0
TCGA-KM-8639-01A-11R-2403-07	BEST3|144453	35.953
TCGA-KM-8639-01A-11R-2403-07	BEST4|266675	3.3802
TCGA-KM-8639-01A-11R-2403-07	BET1L|51272	1818.8523
TCGA-KM-8639-01A-11R-2403-07	BET1|10282	510.1022
TCGA-KM-8639-01A-11R-2403-07	BET3L|100128327	.6146
TCGA-KM-8639-01A-11R-2403-07	BEX1|55859	25.1978
TCGA-KM-8639-01A-11R-2403-07	BEX2|84707	394.2537
TCGA-KM-8639-01A-11R-2403-07	BEX4|56271	1096.1051
TCGA-KM-8639-01A-11R-2403-07	BEX5|340542	228.0095
TCGA-KM-8639-01A-11R-2403-07	BEYLA|497634	0
TCGA-KM-8639-01A-11R-2403-07	BFAR|51283	1197.5109
TCGA-KM-8639-01A-11R-2403-07	BFSP1|631	71.2914
TCGA-KM-8639-01A-11R-2403-07	BFSP2|8419	72.8278
TCGA-KM-8639-01A-11R-2403-07	BGLAP|632	21.6363
TCGA-KM-8639-01A-11R-2403-07	BGN|633	1211.9536
TCGA-KM-8639-01A-11R-2403-07	BHLHA15|168620	0
TCGA-KM-8639-01A-11R-2403-07	BHLHB9|80823	239.6866
TCGA-KM-8639-01A-11R-2403-07	BHLHE22|27319	6.4531
TCGA-KM-8639-01A-11R-2403-07	BHLHE23|128408	0
TCGA-KM-8639-01A-11R-2403-07	BHLHE40|8553	6869.7857
TCGA-KM-8639-01A-11R-2403-07	BHLHE41|79365	247.3688
TCGA-KM-8639-01A-11R-2403-07	BHMT2|23743	579.8571
TCGA-KM-8639-01A-11R-2403-07	BHMT|635	4.9166
TCGA-KM-8639-01A-11R-2403-07	BICC1|80114	556.1957
TCGA-KM-8639-01A-11R-2403-07	BICD1|636	142.8901
TCGA-KM-8639-01A-11R-2403-07	BICD2|23299	1246.3701
TCGA-KM-8639-01A-11R-2403-07	BID|637	84.6155
TCGA-KM-8639-01A-11R-2403-07	BIK|638	88.1924
TCGA-KM-8639-01A-11R-2403-07	BIN1|274	855.4967
TCGA-KM-8639-01A-11R-2403-07	BIN2|51411	93.7236
TCGA-KM-8639-01A-11R-2403-07	BIN3|55909	424.9827
TCGA-KM-8639-01A-11R-2403-07	BIRC2|329	1100.4072
TCGA-KM-8639-01A-11R-2403-07	BIRC3|330	62.38
TCGA-KM-8639-01A-11R-2403-07	BIRC5|332	20.2351
TCGA-KM-8639-01A-11R-2403-07	BIRC6|57448	1948.2216
TCGA-KM-8639-01A-11R-2403-07	BIRC7|79444	.6146
TCGA-KM-8639-01A-11R-2403-07	BIRC8|112401	0
TCGA-KM-8639-01A-11R-2403-07	BIVM|54841	820.0691
TCGA-KM-8639-01A-11R-2403-07	BLCAP|10904	4330.9518
TCGA-KM-8639-01A-11R-2403-07	BLID|414899	0
TCGA-KM-8639-01A-11R-2403-07	BLK|640	.6146
TCGA-KM-8639-01A-11R-2403-07	BLMH|642	925.5589
TCGA-KM-8639-01A-11R-2403-07	BLM|641	4.9166
TCGA-KM-8639-01A-11R-2403-07	BLNK|29760	548.8208
TCGA-KM-8639-01A-11R-2403-07	BLOC1S1|2647	1139.1258
TCGA-KM-8639-01A-11R-2403-07	BLOC1S2|282991	659.4453
TCGA-KM-8639-01A-11R-2403-07	BLOC1S3|388552	216.9471
TCGA-KM-8639-01A-11R-2403-07	BLVRA|644	977.1837
TCGA-KM-8639-01A-11R-2403-07	BLVRB|645	1039.2564
TCGA-KM-8639-01A-11R-2403-07	BLZF1|8548	593.3779
TCGA-KM-8639-01A-11R-2403-07	BMF|90427	148.7286
TCGA-KM-8639-01A-11R-2403-07	BMI1|648	1472.2809
TCGA-KM-8639-01A-11R-2403-07	BMP10|27302	0
TCGA-KM-8639-01A-11R-2403-07	BMP15|9210	0
TCGA-KM-8639-01A-11R-2403-07	BMP1|649	207.7284
TCGA-KM-8639-01A-11R-2403-07	BMP2K|55589	338.9414
TCGA-KM-8639-01A-11R-2403-07	BMP2|650	360.759
TCGA-KM-8639-01A-11R-2403-07	BMP3|651	.6146
TCGA-KM-8639-01A-11R-2403-07	BMP4|652	244.9105
TCGA-KM-8639-01A-11R-2403-07	BMP5|653	5.2239
TCGA-KM-8639-01A-11R-2403-07	BMP6|654	59.7926
TCGA-KM-8639-01A-11R-2403-07	BMP7|655	.3073
TCGA-KM-8639-01A-11R-2403-07	BMP8A|353500	35.953
TCGA-KM-8639-01A-11R-2403-07	BMP8B|656	72.8278
TCGA-KM-8639-01A-11R-2403-07	BMPER|168667	7.6823
TCGA-KM-8639-01A-11R-2403-07	BMPR1A|657	590.9196
TCGA-KM-8639-01A-11R-2403-07	BMPR1B|658	2.151
TCGA-KM-8639-01A-11R-2403-07	BMPR2|659	1519.8586
TCGA-KM-8639-01A-11R-2403-07	BMS1P4|729096	29.8072
TCGA-KM-8639-01A-11R-2403-07	BMS1P5|399761	96.7965
TCGA-KM-8639-01A-11R-2403-07	BMS1|9790	1052.4698
TCGA-KM-8639-01A-11R-2403-07	BMX|660	0
TCGA-KM-8639-01A-11R-2403-07	BNC1|646	1.8437
TCGA-KM-8639-01A-11R-2403-07	BNC2|54796	266.1135
TCGA-KM-8639-01A-11R-2403-07	BNIP1|662	189.5982
TCGA-KM-8639-01A-11R-2403-07	BNIP2|663	379.811
TCGA-KM-8639-01A-11R-2403-07	BNIP3L|665	1132.9799
TCGA-KM-8639-01A-11R-2403-07	BNIP3|664	1256.5107
TCGA-KM-8639-01A-11R-2403-07	BNIPL|149428	5.8385
TCGA-KM-8639-01A-11R-2403-07	BOC|91653	121.9943
TCGA-KM-8639-01A-11R-2403-07	BOD1L|259282	1336.0989
TCGA-KM-8639-01A-11R-2403-07	BOD1|91272	802.0281
TCGA-KM-8639-01A-11R-2403-07	BOK|666	1073.3656
TCGA-KM-8639-01A-11R-2403-07	BOLA1|51027	309.1342
TCGA-KM-8639-01A-11R-2403-07	BOLA2|552900	969.0589
TCGA-KM-8639-01A-11R-2403-07	BOLA3|388962	416.6859
TCGA-KM-8639-01A-11R-2403-07	BOLL|66037	0
TCGA-KM-8639-01A-11R-2403-07	BOP1|23246	189.2909
TCGA-KM-8639-01A-11R-2403-07	BPESC1|60467	0
TCGA-KM-8639-01A-11R-2403-07	BPGM|669	1779.5191
TCGA-KM-8639-01A-11R-2403-07	BPHL|670	1021.7408
TCGA-KM-8639-01A-11R-2403-07	BPIL1|80341	0
TCGA-KM-8639-01A-11R-2403-07	BPIL2|254240	0
TCGA-KM-8639-01A-11R-2403-07	BPIL3|128859	0
TCGA-KM-8639-01A-11R-2403-07	BPI|671	.6146
TCGA-KM-8639-01A-11R-2403-07	BPNT1|10380	818.3145
TCGA-KM-8639-01A-11R-2403-07	BPTF|2186	1317.3542
TCGA-KM-8639-01A-11R-2403-07	BPY2|9083	0
TCGA-KM-8639-01A-11R-2403-07	BRAF|673	154.5671
TCGA-KM-8639-01A-11R-2403-07	BRAP|8315	519.0136
TCGA-KM-8639-01A-11R-2403-07	BRCA1|672	27.6561
TCGA-KM-8639-01A-11R-2403-07	BRCA2|675	8.6041
TCGA-KM-8639-01A-11R-2403-07	BRCC3|79184	542.3677
TCGA-KM-8639-01A-11R-2403-07	BRD1|23774	642.5444
TCGA-KM-8639-01A-11R-2403-07	BRD2|6046	7857.7245
TCGA-KM-8639-01A-11R-2403-07	BRD3|8019	678.104
TCGA-KM-8639-01A-11R-2403-07	BRD4|23476	1885.5343
TCGA-KM-8639-01A-11R-2403-07	BRD7P3|23629	0
TCGA-KM-8639-01A-11R-2403-07	BRD7|29117	849.3508
TCGA-KM-8639-01A-11R-2403-07	BRD8|10902	1172.6204
TCGA-KM-8639-01A-11R-2403-07	BRD9|65980	394.8682
TCGA-KM-8639-01A-11R-2403-07	BRDT|676	.3073
TCGA-KM-8639-01A-11R-2403-07	BREA2|286076	2.4583
TCGA-KM-8639-01A-11R-2403-07	BRE|9577	1054.7131
TCGA-KM-8639-01A-11R-2403-07	BRF1|2972	1069.7396
TCGA-KM-8639-01A-11R-2403-07	BRF2|55290	361.3736
TCGA-KM-8639-01A-11R-2403-07	BRI3BP|140707	166.5514
TCGA-KM-8639-01A-11R-2403-07	BRI3|25798	3058.7693
TCGA-KM-8639-01A-11R-2403-07	BRIP1|83990	1.5365
TCGA-KM-8639-01A-11R-2403-07	BRIX1|55299	206.1919
TCGA-KM-8639-01A-11R-2403-07	BRMS1L|84312	215.1033
TCGA-KM-8639-01A-11R-2403-07	BRMS1|25855	791.8875
TCGA-KM-8639-01A-11R-2403-07	BRP44L|51660	5683.3372
TCGA-KM-8639-01A-11R-2403-07	BRP44|25874	3858.6464
TCGA-KM-8639-01A-11R-2403-07	BRPF1|7862	479.6804
TCGA-KM-8639-01A-11R-2403-07	BRPF3|27154	1113.0061
TCGA-KM-8639-01A-11R-2403-07	BRS3|680	0
TCGA-KM-8639-01A-11R-2403-07	BRSK1|84446	3.0729
TCGA-KM-8639-01A-11R-2403-07	BRSK2|9024	.3073
TCGA-KM-8639-01A-11R-2403-07	BRWD1|54014	1095.7978
TCGA-KM-8639-01A-11R-2403-07	BRWD3|254065	74.057
TCGA-KM-8639-01A-11R-2403-07	BSCL2|26580	2523.878
TCGA-KM-8639-01A-11R-2403-07	BSDC1|55108	2718.5988
TCGA-KM-8639-01A-11R-2403-07	BSG|682	52610.5862
TCGA-KM-8639-01A-11R-2403-07	BSND|7809	1144.3497
TCGA-KM-8639-01A-11R-2403-07	BSN|8927	10.7552
TCGA-KM-8639-01A-11R-2403-07	BSPH1|100131137	0
TCGA-KM-8639-01A-11R-2403-07	BSPRY|54836	1400.0154
TCGA-KM-8639-01A-11R-2403-07	BST1|683	11.3697
TCGA-KM-8639-01A-11R-2403-07	BST2|684	290.3895
TCGA-KM-8639-01A-11R-2403-07	BSX|390259	0
TCGA-KM-8639-01A-11R-2403-07	BTAF1|9044	495.9668
TCGA-KM-8639-01A-11R-2403-07	BTBD10|84280	388.7224
TCGA-KM-8639-01A-11R-2403-07	BTBD11|121551	3720.9803
TCGA-KM-8639-01A-11R-2403-07	BTBD12|84464	297.7645
TCGA-KM-8639-01A-11R-2403-07	BTBD16|118663	7.0677
TCGA-KM-8639-01A-11R-2403-07	BTBD17|388419	.3073
TCGA-KM-8639-01A-11R-2403-07	BTBD18|643376	.6146
TCGA-KM-8639-01A-11R-2403-07	BTBD19|149478	3.9948
TCGA-KM-8639-01A-11R-2403-07	BTBD1|53339	1965.4298
TCGA-KM-8639-01A-11R-2403-07	BTBD2|55643	1939.0028
TCGA-KM-8639-01A-11R-2403-07	BTBD3|22903	1211.339
TCGA-KM-8639-01A-11R-2403-07	BTBD6|90135	1682.4153
TCGA-KM-8639-01A-11R-2403-07	BTBD7|55727	1161.2507
TCGA-KM-8639-01A-11R-2403-07	BTBD8|284697	5.2239
TCGA-KM-8639-01A-11R-2403-07	BTBD9|114781	2463.2404
TCGA-KM-8639-01A-11R-2403-07	BTC|685	191.7493
TCGA-KM-8639-01A-11R-2403-07	BTD|686	417.3005
TCGA-KM-8639-01A-11R-2403-07	BTF3L1|690	0
TCGA-KM-8639-01A-11R-2403-07	BTF3L4|91408	771.2991
TCGA-KM-8639-01A-11R-2403-07	BTF3|689	2673.4271
TCGA-KM-8639-01A-11R-2403-07	BTG1|694	1337.9427
TCGA-KM-8639-01A-11R-2403-07	BTG2|7832	1026.6574
TCGA-KM-8639-01A-11R-2403-07	BTG3|10950	322.655
TCGA-KM-8639-01A-11R-2403-07	BTG4|54766	0
TCGA-KM-8639-01A-11R-2403-07	BTK|695	85.1195
TCGA-KM-8639-01A-11R-2403-07	BTLA|151888	1.8437
TCGA-KM-8639-01A-11R-2403-07	BTN1A1|696	0
TCGA-KM-8639-01A-11R-2403-07	BTN2A1|11120	671.1224
TCGA-KM-8639-01A-11R-2403-07	BTN2A2|10385	456.9409
TCGA-KM-8639-01A-11R-2403-07	BTN2A3|54718	18.4374
TCGA-KM-8639-01A-11R-2403-07	BTN3A1|11119	713.5285
TCGA-KM-8639-01A-11R-2403-07	BTN3A2|11118	906.8142
TCGA-KM-8639-01A-11R-2403-07	BTN3A3|10384	719.6743
TCGA-KM-8639-01A-11R-2403-07	BTNL2|56244	0
TCGA-KM-8639-01A-11R-2403-07	BTNL3|10917	0
TCGA-KM-8639-01A-11R-2403-07	BTNL8|79908	3.0729
TCGA-KM-8639-01A-11R-2403-07	BTNL9|153579	100.484
TCGA-KM-8639-01A-11R-2403-07	BTRC|8945	416.9932
TCGA-KM-8639-01A-11R-2403-07	BUB1B|701	41.5242
TCGA-KM-8639-01A-11R-2403-07	BUB1|699	95.5673
TCGA-KM-8639-01A-11R-2403-07	BUB3|9184	947.6838
TCGA-KM-8639-01A-11R-2403-07	BUD13|84811	218.4835
TCGA-KM-8639-01A-11R-2403-07	BUD31|8896	1546.3993
TCGA-KM-8639-01A-11R-2403-07	BVES|11149	11.677
TCGA-KM-8639-01A-11R-2403-07	BYSL|705	271.0302
TCGA-KM-8639-01A-11R-2403-07	BZRAP1|9256	486.1335
TCGA-KM-8639-01A-11R-2403-07	BZW1|9689	2412.8447
TCGA-KM-8639-01A-11R-2403-07	BZW2|28969	3382.0389
TCGA-KM-8639-01A-11R-2403-07	C10orf105|414152	2.4583
TCGA-KM-8639-01A-11R-2403-07	C10orf107|219621	.9219
TCGA-KM-8639-01A-11R-2403-07	C10orf108|414235	58.3852
TCGA-KM-8639-01A-11R-2403-07	C10orf10|11067	530.9979
TCGA-KM-8639-01A-11R-2403-07	C10orf110|55853	5.479
TCGA-KM-8639-01A-11R-2403-07	C10orf111|221060	6.1458
TCGA-KM-8639-01A-11R-2403-07	C10orf113|387638	0
TCGA-KM-8639-01A-11R-2403-07	C10orf114|399726	46.0936
TCGA-KM-8639-01A-11R-2403-07	C10orf116|10974	192.7172
TCGA-KM-8639-01A-11R-2403-07	C10orf118|55088	580.779
TCGA-KM-8639-01A-11R-2403-07	C10orf119|79892	716.2941
TCGA-KM-8639-01A-11R-2403-07	C10orf11|83938	162.2494
TCGA-KM-8639-01A-11R-2403-07	C10orf120|399814	0
TCGA-KM-8639-01A-11R-2403-07	C10orf122|387718	0
TCGA-KM-8639-01A-11R-2403-07	C10orf125|282969	17.8228
TCGA-KM-8639-01A-11R-2403-07	C10orf128|170371	4.6094
TCGA-KM-8639-01A-11R-2403-07	C10orf129|142827	1.8437
TCGA-KM-8639-01A-11R-2403-07	C10orf12|26148	86.9325
TCGA-KM-8639-01A-11R-2403-07	C10orf131|100127889	3.6875
TCGA-KM-8639-01A-11R-2403-07	C10orf137|26098	238.1501
TCGA-KM-8639-01A-11R-2403-07	C10orf140|387640	58.6925
TCGA-KM-8639-01A-11R-2403-07	C10orf18|54906	993.1628
TCGA-KM-8639-01A-11R-2403-07	C10orf25|220979	27.3489
TCGA-KM-8639-01A-11R-2403-07	C10orf26|54838	2057.3312
TCGA-KM-8639-01A-11R-2403-07	C10orf27|219793	.3073
TCGA-KM-8639-01A-11R-2403-07	C10orf28|27291	219.7127
TCGA-KM-8639-01A-11R-2403-07	C10orf2|56652	174.541
TCGA-KM-8639-01A-11R-2403-07	C10orf32|119032	1222.0942
TCGA-KM-8639-01A-11R-2403-07	C10orf35|219738	36.2603
TCGA-KM-8639-01A-11R-2403-07	C10orf40|283025	0
TCGA-KM-8639-01A-11R-2403-07	C10orf41|100131213	804.1115
TCGA-KM-8639-01A-11R-2403-07	C10orf46|143384	1145.2716
TCGA-KM-8639-01A-11R-2403-07	C10orf47|254427	133.3641
TCGA-KM-8639-01A-11R-2403-07	C10orf4|118924	212.3377
TCGA-KM-8639-01A-11R-2403-07	C10orf50|645528	.3073
TCGA-KM-8639-01A-11R-2403-07	C10orf53|282966	.3073
TCGA-KM-8639-01A-11R-2403-07	C10orf54|64115	424.0608
TCGA-KM-8639-01A-11R-2403-07	C10orf55|414236	56.5507
TCGA-KM-8639-01A-11R-2403-07	C10orf57|80195	664.3251
TCGA-KM-8639-01A-11R-2403-07	C10orf58|84293	1640.3165
TCGA-KM-8639-01A-11R-2403-07	C10orf62|414157	5.2239
TCGA-KM-8639-01A-11R-2403-07	C10orf67|256815	27.0416
TCGA-KM-8639-01A-11R-2403-07	C10orf68|79741	9.2187
TCGA-KM-8639-01A-11R-2403-07	C10orf71|118461	0
TCGA-KM-8639-01A-11R-2403-07	C10orf72|196740	57.7706
TCGA-KM-8639-01A-11R-2403-07	C10orf75|90271	41.7915
TCGA-KM-8639-01A-11R-2403-07	C10orf76|79591	701.8514
TCGA-KM-8639-01A-11R-2403-07	C10orf78|119392	76.208
TCGA-KM-8639-01A-11R-2403-07	C10orf79|80217	22.7395
TCGA-KM-8639-01A-11R-2403-07	C10orf81|79949	0
TCGA-KM-8639-01A-11R-2403-07	C10orf82|143379	1.2292
TCGA-KM-8639-01A-11R-2403-07	C10orf84|63877	617.9611
TCGA-KM-8639-01A-11R-2403-07	C10orf88|80007	138.2807
TCGA-KM-8639-01A-11R-2403-07	C10orf90|118611	.9219
TCGA-KM-8639-01A-11R-2403-07	C10orf91|170393	.6146
TCGA-KM-8639-01A-11R-2403-07	C10orf93|255352	16.5937
TCGA-KM-8639-01A-11R-2403-07	C10orf95|79946	16.3233
TCGA-KM-8639-01A-11R-2403-07	C10orf96|374355	0
TCGA-KM-8639-01A-11R-2403-07	C10orf99|387695	0
TCGA-KM-8639-01A-11R-2403-07	C11orf10|746	654.2214
TCGA-KM-8639-01A-11R-2403-07	C11orf16|56673	1.2292
TCGA-KM-8639-01A-11R-2403-07	C11orf17|56672	583.2373
TCGA-KM-8639-01A-11R-2403-07	C11orf1|64776	324.1331
TCGA-KM-8639-01A-11R-2403-07	C11orf20|25858	19.6174
TCGA-KM-8639-01A-11R-2403-07	C11orf21|29125	12.2916
TCGA-KM-8639-01A-11R-2403-07	C11orf24|53838	346.3164
TCGA-KM-8639-01A-11R-2403-07	C11orf2|738	1573.6345
TCGA-KM-8639-01A-11R-2403-07	C11orf30|56946	362.2955
TCGA-KM-8639-01A-11R-2403-07	C11orf31|280636	893.6007
TCGA-KM-8639-01A-11R-2403-07	C11orf34|349633	0
TCGA-KM-8639-01A-11R-2403-07	C11orf35|256329	99.3071
TCGA-KM-8639-01A-11R-2403-07	C11orf36|283303	0
TCGA-KM-8639-01A-11R-2403-07	C11orf40|143501	0
TCGA-KM-8639-01A-11R-2403-07	C11orf41|25758	76.5153
TCGA-KM-8639-01A-11R-2403-07	C11orf42|160298	0
TCGA-KM-8639-01A-11R-2403-07	C11orf45|219833	161.3275
TCGA-KM-8639-01A-11R-2403-07	C11orf46|120534	458.7847
TCGA-KM-8639-01A-11R-2403-07	C11orf48|79081	317.6523
TCGA-KM-8639-01A-11R-2403-07	C11orf49|79096	710.4556
TCGA-KM-8639-01A-11R-2403-07	C11orf51|25906	736.5998
TCGA-KM-8639-01A-11R-2403-07	C11orf52|91894	563.9487
TCGA-KM-8639-01A-11R-2403-07	C11orf53|341032	0
TCGA-KM-8639-01A-11R-2403-07	C11orf54|28970	1528.7701
TCGA-KM-8639-01A-11R-2403-07	C11orf57|55216	647.461
TCGA-KM-8639-01A-11R-2403-07	C11orf58|10944	1966.3517
TCGA-KM-8639-01A-11R-2403-07	C11orf59|55004	3101.1754
TCGA-KM-8639-01A-11R-2403-07	C11orf61|79684	156.1036
TCGA-KM-8639-01A-11R-2403-07	C11orf63|79864	134.5932
TCGA-KM-8639-01A-11R-2403-07	C11orf64|283197	0
TCGA-KM-8639-01A-11R-2403-07	C11orf65|160140	8.2968
TCGA-KM-8639-01A-11R-2403-07	C11orf66|220004	22.7395
TCGA-KM-8639-01A-11R-2403-07	C11orf67|28971	349.7027
TCGA-KM-8639-01A-11R-2403-07	C11orf68|83638	1242.9899
TCGA-KM-8639-01A-11R-2403-07	C11orf70|85016	33.802
TCGA-KM-8639-01A-11R-2403-07	C11orf71|54494	591.5341
TCGA-KM-8639-01A-11R-2403-07	C11orf73|51501	215.4106
TCGA-KM-8639-01A-11R-2403-07	C11orf74|119710	167.7806
TCGA-KM-8639-01A-11R-2403-07	C11orf75|56935	405.6234
TCGA-KM-8639-01A-11R-2403-07	C11orf80|79703	435.4306
TCGA-KM-8639-01A-11R-2403-07	C11orf82|220042	14.4427
TCGA-KM-8639-01A-11R-2403-07	C11orf83|790955	328.1862
TCGA-KM-8639-01A-11R-2403-07	C11orf84|144097	222.7856
TCGA-KM-8639-01A-11R-2403-07	C11orf85|283129	0
TCGA-KM-8639-01A-11R-2403-07	C11orf86|254439	0
TCGA-KM-8639-01A-11R-2403-07	C11orf87|399947	0
TCGA-KM-8639-01A-11R-2403-07	C11orf88|399949	.3073
TCGA-KM-8639-01A-11R-2403-07	C11orf90|387804	0
TCGA-KM-8639-01A-11R-2403-07	C11orf92|399948	795.6949
TCGA-KM-8639-01A-11R-2403-07	C11orf93|120376	60.1091
TCGA-KM-8639-01A-11R-2403-07	C11orf94|143678	0
TCGA-KM-8639-01A-11R-2403-07	C11orf95|65998	589.6904
TCGA-KM-8639-01A-11R-2403-07	C11orf9|745	98.6402
TCGA-KM-8639-01A-11R-2403-07	C12orf10|60314	660.6745
TCGA-KM-8639-01A-11R-2403-07	C12orf11|55726	439.4254
TCGA-KM-8639-01A-11R-2403-07	C12orf12|196477	0
TCGA-KM-8639-01A-11R-2403-07	C12orf23|90488	2310.517
TCGA-KM-8639-01A-11R-2403-07	C12orf24|29902	80.8174
TCGA-KM-8639-01A-11R-2403-07	C12orf26|84190	122.6089
TCGA-KM-8639-01A-11R-2403-07	C12orf27|283460	65.4529
TCGA-KM-8639-01A-11R-2403-07	C12orf29|91298	246.9079
TCGA-KM-8639-01A-11R-2403-07	C12orf32|83695	364.7538
TCGA-KM-8639-01A-11R-2403-07	C12orf34|84915	2871.0148
TCGA-KM-8639-01A-11R-2403-07	C12orf35|55196	455.0972
TCGA-KM-8639-01A-11R-2403-07	C12orf36|283422	0
TCGA-KM-8639-01A-11R-2403-07	C12orf39|80763	17.8228
TCGA-KM-8639-01A-11R-2403-07	C12orf40|283461	0
TCGA-KM-8639-01A-11R-2403-07	C12orf41|54934	393.3318
TCGA-KM-8639-01A-11R-2403-07	C12orf42|374470	.3073
TCGA-KM-8639-01A-11R-2403-07	C12orf43|64897	243.6813
TCGA-KM-8639-01A-11R-2403-07	C12orf44|60673	803.5646
TCGA-KM-8639-01A-11R-2403-07	C12orf45|121053	65.7602
TCGA-KM-8639-01A-11R-2403-07	C12orf47|51275	187.2014
TCGA-KM-8639-01A-11R-2403-07	C12orf48|55010	41.6317
TCGA-KM-8639-01A-11R-2403-07	C12orf49|79794	1690.0976
TCGA-KM-8639-01A-11R-2403-07	C12orf4|57102	272.5666
TCGA-KM-8639-01A-11R-2403-07	C12orf50|160419	.3073
TCGA-KM-8639-01A-11R-2403-07	C12orf51|283450	1142.8132
TCGA-KM-8639-01A-11R-2403-07	C12orf52|84934	754.7054
TCGA-KM-8639-01A-11R-2403-07	C12orf53|196500	1.2292
TCGA-KM-8639-01A-11R-2403-07	C12orf54|121273	.3073
TCGA-KM-8639-01A-11R-2403-07	C12orf56|115749	0
TCGA-KM-8639-01A-11R-2403-07	C12orf57|113246	856.4185
TCGA-KM-8639-01A-11R-2403-07	C12orf59|120939	55205.9614
TCGA-KM-8639-01A-11R-2403-07	C12orf5|57103	350.3111
TCGA-KM-8639-01A-11R-2403-07	C12orf60|144608	40.8696
TCGA-KM-8639-01A-11R-2403-07	C12orf61|283416	25.8124
TCGA-KM-8639-01A-11R-2403-07	C12orf62|84987	795.2677
TCGA-KM-8639-01A-11R-2403-07	C12orf63|374467	0
TCGA-KM-8639-01A-11R-2403-07	C12orf65|91574	266.7281
TCGA-KM-8639-01A-11R-2403-07	C12orf66|144577	144.1192
TCGA-KM-8639-01A-11R-2403-07	C12orf68|387856	16.2864
TCGA-KM-8639-01A-11R-2403-07	C12orf69|440087	6.7604
TCGA-KM-8639-01A-11R-2403-07	C12orf70|341346	0
TCGA-KM-8639-01A-11R-2403-07	C12orf71|728858	0
TCGA-KM-8639-01A-11R-2403-07	C12orf72|254013	139.5099
TCGA-KM-8639-01A-11R-2403-07	C12orf73|728568	137.6661
TCGA-KM-8639-01A-11R-2403-07	C12orf74|338809	10.7552
TCGA-KM-8639-01A-11R-2403-07	C12orf75|387882	28.8853
TCGA-KM-8639-01A-11R-2403-07	C12orf76|400073	72.2133
TCGA-KM-8639-01A-11R-2403-07	C12orf77|196415	0
TCGA-KM-8639-01A-11R-2403-07	C13orf15|28984	157.9473
TCGA-KM-8639-01A-11R-2403-07	C13orf16|121793	2.151
TCGA-KM-8639-01A-11R-2403-07	C13orf18|80183	14.4427
TCGA-KM-8639-01A-11R-2403-07	C13orf1|57213	360.759
TCGA-KM-8639-01A-11R-2403-07	C13orf23|80209	1907.6592
TCGA-KM-8639-01A-11R-2403-07	C13orf26|122046	0
TCGA-KM-8639-01A-11R-2403-07	C13orf27|93081	134.5932
TCGA-KM-8639-01A-11R-2403-07	C13orf28|122258	0
TCGA-KM-8639-01A-11R-2403-07	C13orf29|283487	110.6246
TCGA-KM-8639-01A-11R-2403-07	C13orf30|144809	0
TCGA-KM-8639-01A-11R-2403-07	C13orf31|144811	253.5146
TCGA-KM-8639-01A-11R-2403-07	C13orf33|84935	2.7656
TCGA-KM-8639-01A-11R-2403-07	C13orf34|79866	33.5746
TCGA-KM-8639-01A-11R-2403-07	C13orf35|400165	.9219
TCGA-KM-8639-01A-11R-2403-07	C13orf36|400120	0
TCGA-KM-8639-01A-11R-2403-07	C13orf37|440145	240.9157
TCGA-KM-8639-01A-11R-2403-07	C13orf38|728591	8.6041
TCGA-KM-8639-01A-11R-2403-07	C13orf39|196541	0
TCGA-KM-8639-01A-11R-2403-07	C14orf101|54916	255.0511
TCGA-KM-8639-01A-11R-2403-07	C14orf102|55051	363.8319
TCGA-KM-8639-01A-11R-2403-07	C14orf104|55172	390.2589
TCGA-KM-8639-01A-11R-2403-07	C14orf105|55195	742.7211
TCGA-KM-8639-01A-11R-2403-07	C14orf106|55320	174.2337
TCGA-KM-8639-01A-11R-2403-07	C14orf109|26175	544.2114
TCGA-KM-8639-01A-11R-2403-07	C14orf115|55237	0
TCGA-KM-8639-01A-11R-2403-07	C14orf118|55668	300.2228
TCGA-KM-8639-01A-11R-2403-07	C14orf119|55017	819.851
TCGA-KM-8639-01A-11R-2403-07	C14orf126|112487	174.6854
TCGA-KM-8639-01A-11R-2403-07	C14orf128|84837	144.4265
TCGA-KM-8639-01A-11R-2403-07	C14orf129|51527	791.8875
TCGA-KM-8639-01A-11R-2403-07	C14orf132|56967	1710.686
TCGA-KM-8639-01A-11R-2403-07	C14orf135|64430	770.6845
TCGA-KM-8639-01A-11R-2403-07	C14orf138|79609	89.4215
TCGA-KM-8639-01A-11R-2403-07	C14orf139|79686	74.9789
TCGA-KM-8639-01A-11R-2403-07	C14orf142|84520	184.067
TCGA-KM-8639-01A-11R-2403-07	C14orf143|90141	66.682
TCGA-KM-8639-01A-11R-2403-07	C14orf145|145508	25.5051
TCGA-KM-8639-01A-11R-2403-07	C14orf147|171546	1329.6458
TCGA-KM-8639-01A-11R-2403-07	C14orf148|122945	7.0677
TCGA-KM-8639-01A-11R-2403-07	C14orf149|112849	107.859
TCGA-KM-8639-01A-11R-2403-07	C14orf153|84334	467.6961
TCGA-KM-8639-01A-11R-2403-07	C14orf156|81892	539.2948
TCGA-KM-8639-01A-11R-2403-07	C14orf159|80017	2878.3898
TCGA-KM-8639-01A-11R-2403-07	C14orf162|56936	0
TCGA-KM-8639-01A-11R-2403-07	C14orf165|414767	0
TCGA-KM-8639-01A-11R-2403-07	C14orf166B|145497	0
TCGA-KM-8639-01A-11R-2403-07	C14orf166|51637	1247.5993
TCGA-KM-8639-01A-11R-2403-07	C14orf167|55449	698.8338
TCGA-KM-8639-01A-11R-2403-07	C14orf169|79697	495.0449
TCGA-KM-8639-01A-11R-2403-07	C14orf174|161394	46.4009
TCGA-KM-8639-01A-11R-2403-07	C14orf176|643382	6.4531
TCGA-KM-8639-01A-11R-2403-07	C14orf177|283598	0
TCGA-KM-8639-01A-11R-2403-07	C14orf178|283579	1.8437
TCGA-KM-8639-01A-11R-2403-07	C14orf179|112752	296.5353
TCGA-KM-8639-01A-11R-2403-07	C14orf180|400258	.6146
TCGA-KM-8639-01A-11R-2403-07	C14orf181|400223	58.9998
TCGA-KM-8639-01A-11R-2403-07	C14orf182|283551	2.7656
TCGA-KM-8639-01A-11R-2403-07	C14orf183|196913	0
TCGA-KM-8639-01A-11R-2403-07	C14orf184|650662	0
TCGA-KM-8639-01A-11R-2403-07	C14orf19|280655	.9219
TCGA-KM-8639-01A-11R-2403-07	C14orf1|11161	882.5382
TCGA-KM-8639-01A-11R-2403-07	C14orf21|161424	237.8428
TCGA-KM-8639-01A-11R-2403-07	C14orf23|387978	0
TCGA-KM-8639-01A-11R-2403-07	C14orf28|122525	54.3904
TCGA-KM-8639-01A-11R-2403-07	C14orf2|9556	1042.6366
TCGA-KM-8639-01A-11R-2403-07	C14orf33|100129075	27.3489
TCGA-KM-8639-01A-11R-2403-07	C14orf34|645687	0
TCGA-KM-8639-01A-11R-2403-07	C14orf37|145407	274.899
TCGA-KM-8639-01A-11R-2403-07	C14orf39|317761	0
TCGA-KM-8639-01A-11R-2403-07	C14orf43|91748	618.2684
TCGA-KM-8639-01A-11R-2403-07	C14orf45|80127	196.1312
TCGA-KM-8639-01A-11R-2403-07	C14orf48|256369	0
TCGA-KM-8639-01A-11R-2403-07	C14orf49|161176	40.2551
TCGA-KM-8639-01A-11R-2403-07	C14orf4|64207	841.9759
TCGA-KM-8639-01A-11R-2403-07	C14orf50|145376	55.9269
TCGA-KM-8639-01A-11R-2403-07	C14orf53|440184	0
TCGA-KM-8639-01A-11R-2403-07	C14orf64|388011	47.63
TCGA-KM-8639-01A-11R-2403-07	C14orf68|283600	.6146
TCGA-KM-8639-01A-11R-2403-07	C14orf70|283601	0
TCGA-KM-8639-01A-11R-2403-07	C14orf72|145200	0
TCGA-KM-8639-01A-11R-2403-07	C14orf73|91828	2.4583
TCGA-KM-8639-01A-11R-2403-07	C14orf79|122616	335.8685
TCGA-KM-8639-01A-11R-2403-07	C14orf80|283643	74.9789
TCGA-KM-8639-01A-11R-2403-07	C14orf86|283592	0
TCGA-KM-8639-01A-11R-2403-07	C14orf93|60686	174.8483
TCGA-KM-8639-01A-11R-2403-07	C15orf17|57184	1710.686
TCGA-KM-8639-01A-11R-2403-07	C15orf21|283651	13.2135
TCGA-KM-8639-01A-11R-2403-07	C15orf23|90417	131.8276
TCGA-KM-8639-01A-11R-2403-07	C15orf24|56851	1423.6767
TCGA-KM-8639-01A-11R-2403-07	C15orf26|161502	.3073
TCGA-KM-8639-01A-11R-2403-07	C15orf27|123591	406.5453
TCGA-KM-8639-01A-11R-2403-07	C15orf28|80035	1.8437
TCGA-KM-8639-01A-11R-2403-07	C15orf29|79768	222.171
TCGA-KM-8639-01A-11R-2403-07	C15orf2|23742	1.5365
TCGA-KM-8639-01A-11R-2403-07	C15orf32|145858	0
TCGA-KM-8639-01A-11R-2403-07	C15orf33|196951	72.0873
TCGA-KM-8639-01A-11R-2403-07	C15orf34|80072	28.2707
TCGA-KM-8639-01A-11R-2403-07	C15orf37|283687	98.3606
TCGA-KM-8639-01A-11R-2403-07	C15orf38|348110	116.1128
TCGA-KM-8639-01A-11R-2403-07	C15orf39|56905	382.2693
TCGA-KM-8639-01A-11R-2403-07	C15orf40|123207	265.4344
TCGA-KM-8639-01A-11R-2403-07	C15orf41|84529	224.322
TCGA-KM-8639-01A-11R-2403-07	C15orf42|90381	1.2292
TCGA-KM-8639-01A-11R-2403-07	C15orf43|145645	0
TCGA-KM-8639-01A-11R-2403-07	C15orf44|81556	856.4185
TCGA-KM-8639-01A-11R-2403-07	C15orf48|84419	321.1185
TCGA-KM-8639-01A-11R-2403-07	C15orf50|414926	0
TCGA-KM-8639-01A-11R-2403-07	C15orf51|196968	0
TCGA-KM-8639-01A-11R-2403-07	C15orf52|388115	626.258
TCGA-KM-8639-01A-11R-2403-07	C15orf53|400359	0
TCGA-KM-8639-01A-11R-2403-07	C15orf54|400360	0
TCGA-KM-8639-01A-11R-2403-07	C15orf55|256646	0
TCGA-KM-8639-01A-11R-2403-07	C15orf56|644809	46.0936
TCGA-KM-8639-01A-11R-2403-07	C15orf57|90416	306.682
TCGA-KM-8639-01A-11R-2403-07	C15orf58|390637	64.2237
TCGA-KM-8639-01A-11R-2403-07	C15orf59|388135	101.0986
TCGA-KM-8639-01A-11R-2403-07	C15orf5|81698	.3073
TCGA-KM-8639-01A-11R-2403-07	C15orf60|283677	0
TCGA-KM-8639-01A-11R-2403-07	C15orf61|145853	184.3743
TCGA-KM-8639-01A-11R-2403-07	C15orf62|643338	11.677
TCGA-KM-8639-01A-11R-2403-07	C15orf63|25764	428.7347
TCGA-KM-8639-01A-11R-2403-07	C16orf11|146325	1.8437
TCGA-KM-8639-01A-11R-2403-07	C16orf13|84326	668.9713
TCGA-KM-8639-01A-11R-2403-07	C16orf3|750	.6146
TCGA-KM-8639-01A-11R-2403-07	C16orf42|115939	1104.0639
TCGA-KM-8639-01A-11R-2403-07	C16orf45|89927	894.8298
TCGA-KM-8639-01A-11R-2403-07	C16orf46|123775	35.6457
TCGA-KM-8639-01A-11R-2403-07	C16orf48|84080	283.0145
TCGA-KM-8639-01A-11R-2403-07	C16orf52|730094	215.4106
TCGA-KM-8639-01A-11R-2403-07	C16orf53|79447	787.0201
TCGA-KM-8639-01A-11R-2403-07	C16orf54|283897	21.8176
TCGA-KM-8639-01A-11R-2403-07	C16orf55|124045	164.7077
TCGA-KM-8639-01A-11R-2403-07	C16orf57|79650	955.6734
TCGA-KM-8639-01A-11R-2403-07	C16orf58|64755	3463.4309
TCGA-KM-8639-01A-11R-2403-07	C16orf59|80178	31.6509
TCGA-KM-8639-01A-11R-2403-07	C16orf5|29965	4054.0831
TCGA-KM-8639-01A-11R-2403-07	C16orf61|56942	562.2463
TCGA-KM-8639-01A-11R-2403-07	C16orf62|57020	1517.4003
TCGA-KM-8639-01A-11R-2403-07	C16orf63|123811	423.7536
TCGA-KM-8639-01A-11R-2403-07	C16orf68|79091	143.5046
TCGA-KM-8639-01A-11R-2403-07	C16orf70|80262	617.8659
TCGA-KM-8639-01A-11R-2403-07	C16orf71|146562	13.8281
TCGA-KM-8639-01A-11R-2403-07	C16orf72|29035	1053.3917
TCGA-KM-8639-01A-11R-2403-07	C16orf73|254528	.3104
TCGA-KM-8639-01A-11R-2403-07	C16orf74|404550	55.6196
TCGA-KM-8639-01A-11R-2403-07	C16orf75|116028	430.2067
TCGA-KM-8639-01A-11R-2403-07	C16orf78|123970	0
TCGA-KM-8639-01A-11R-2403-07	C16orf79|283870	29.8225
TCGA-KM-8639-01A-11R-2403-07	C16orf7|9605	1018.883
TCGA-KM-8639-01A-11R-2403-07	C16orf80|29105	369.0559
TCGA-KM-8639-01A-11R-2403-07	C16orf81|283860	0
TCGA-KM-8639-01A-11R-2403-07	C16orf82|162083	0
TCGA-KM-8639-01A-11R-2403-07	C16orf86|388284	80.5101
TCGA-KM-8639-01A-11R-2403-07	C16orf87|388272	90.6507
TCGA-KM-8639-01A-11R-2403-07	C16orf88|400506	176.9993
TCGA-KM-8639-01A-11R-2403-07	C16orf89|146556	4140.1245
TCGA-KM-8639-01A-11R-2403-07	C16orf90|646174	0
TCGA-KM-8639-01A-11R-2403-07	C16orf91|283951	207.7284
TCGA-KM-8639-01A-11R-2403-07	C16orf92|146378	0
TCGA-KM-8639-01A-11R-2403-07	C16orf93|90835	47.0154
TCGA-KM-8639-01A-11R-2403-07	C17orf100|388327	47.3227
TCGA-KM-8639-01A-11R-2403-07	C17orf101|79701	417.5985
[truncated: 18,532 more rows]
