# Supplementary material for: Dysfunctional miRNA-Mediated Regulation in Chromophobe Renal Cell Carcinoma
Source: PLoS One. 2016 Jun 3;11(6):e0156324. doi: 10.1371/journal.pone.0156324 (PMC4892590; doi:10.1371/journal.pone.0156324)
Supplement: S2 File — (ZIP) [file pone.0156324.s002.zip › S2_File mRNA expression profile downloaded from TCGA/case/unc.edu__IlluminaHiSeq_RNASeqV2__TCGA-KN-8418-01A-11R-2315-07__expression_rsem_gene_normalized.txt]

barcode	gene_id	normalized_count
TCGA-KN-8418-01A-11R-2315-07	?|100130426	0
TCGA-KN-8418-01A-11R-2315-07	?|100133144	10.8591
TCGA-KN-8418-01A-11R-2315-07	?|100134869	11.5518
TCGA-KN-8418-01A-11R-2315-07	?|10357	59.837
TCGA-KN-8418-01A-11R-2315-07	?|10431	772.4958
TCGA-KN-8418-01A-11R-2315-07	?|136542	0
TCGA-KN-8418-01A-11R-2315-07	?|155060	116.8081
TCGA-KN-8418-01A-11R-2315-07	?|26823	1.6978
TCGA-KN-8418-01A-11R-2315-07	?|280660	0
TCGA-KN-8418-01A-11R-2315-07	?|317712	0
TCGA-KN-8418-01A-11R-2315-07	?|340602	0
TCGA-KN-8418-01A-11R-2315-07	?|388795	0
TCGA-KN-8418-01A-11R-2315-07	?|390284	13.5823
TCGA-KN-8418-01A-11R-2315-07	?|391343	0
TCGA-KN-8418-01A-11R-2315-07	?|391714	.3396
TCGA-KN-8418-01A-11R-2315-07	?|404770	0
TCGA-KN-8418-01A-11R-2315-07	?|441362	0
TCGA-KN-8418-01A-11R-2315-07	?|442388	0
TCGA-KN-8418-01A-11R-2315-07	?|553137	3.056
TCGA-KN-8418-01A-11R-2315-07	?|57714	155.8574
TCGA-KN-8418-01A-11R-2315-07	?|645851	6.1121
TCGA-KN-8418-01A-11R-2315-07	?|652919	65.9117
TCGA-KN-8418-01A-11R-2315-07	?|653553	671.9864
TCGA-KN-8418-01A-11R-2315-07	?|728045	0
TCGA-KN-8418-01A-11R-2315-07	?|728603	0
TCGA-KN-8418-01A-11R-2315-07	?|728788	4.7538
TCGA-KN-8418-01A-11R-2315-07	?|729884	19.6944
TCGA-KN-8418-01A-11R-2315-07	?|8225	503.5654
TCGA-KN-8418-01A-11R-2315-07	?|90288	.6791
TCGA-KN-8418-01A-11R-2315-07	A1BG|1	16.764
TCGA-KN-8418-01A-11R-2315-07	A1CF|29974	0
TCGA-KN-8418-01A-11R-2315-07	A2BP1|54715	296.4346
TCGA-KN-8418-01A-11R-2315-07	A2LD1|87769	19.5586
TCGA-KN-8418-01A-11R-2315-07	A2ML1|144568	1.0187
TCGA-KN-8418-01A-11R-2315-07	A2M|2	5294.652
TCGA-KN-8418-01A-11R-2315-07	A4GALT|53947	136.8421
TCGA-KN-8418-01A-11R-2315-07	A4GNT|51146	0
TCGA-KN-8418-01A-11R-2315-07	AAA1|404744	.3396
TCGA-KN-8418-01A-11R-2315-07	AAAS|8086	984.7199
TCGA-KN-8418-01A-11R-2315-07	AACSL|729522	0
TCGA-KN-8418-01A-11R-2315-07	AACS|65985	859.0832
TCGA-KN-8418-01A-11R-2315-07	AADACL2|344752	0
TCGA-KN-8418-01A-11R-2315-07	AADACL3|126767	0
TCGA-KN-8418-01A-11R-2315-07	AADACL4|343066	0
TCGA-KN-8418-01A-11R-2315-07	AADAC|13	0
TCGA-KN-8418-01A-11R-2315-07	AADAT|51166	99.4907
TCGA-KN-8418-01A-11R-2315-07	AAGAB|79719	1584.3803
TCGA-KN-8418-01A-11R-2315-07	AAK1|22848	1192.8693
TCGA-KN-8418-01A-11R-2315-07	AAMP|14	1607.4703
TCGA-KN-8418-01A-11R-2315-07	AANAT|15	0
TCGA-KN-8418-01A-11R-2315-07	AARS2|57505	526.6384
TCGA-KN-8418-01A-11R-2315-07	AARSD1|80755	343.2937
TCGA-KN-8418-01A-11R-2315-07	AARS|16	8301.528
TCGA-KN-8418-01A-11R-2315-07	AASDHPPT|60496	1127.674
TCGA-KN-8418-01A-11R-2315-07	AASDH|132949	377.5891
TCGA-KN-8418-01A-11R-2315-07	AASS|10157	131.7487
TCGA-KN-8418-01A-11R-2315-07	AATF|26574	564.3463
TCGA-KN-8418-01A-11R-2315-07	AATK|9625	29.5416
TCGA-KN-8418-01A-11R-2315-07	ABAT|18	234.9745
TCGA-KN-8418-01A-11R-2315-07	ABCA10|10349	13.9219
TCGA-KN-8418-01A-11R-2315-07	ABCA11P|79963	96.6553
TCGA-KN-8418-01A-11R-2315-07	ABCA12|26154	4.7538
TCGA-KN-8418-01A-11R-2315-07	ABCA13|154664	16.9779
TCGA-KN-8418-01A-11R-2315-07	ABCA17P|650655	20.034
TCGA-KN-8418-01A-11R-2315-07	ABCA1|19	1331.6978
TCGA-KN-8418-01A-11R-2315-07	ABCA2|20	9776.91
TCGA-KN-8418-01A-11R-2315-07	ABCA3|21	1314.4312
TCGA-KN-8418-01A-11R-2315-07	ABCA4|24	.3396
TCGA-KN-8418-01A-11R-2315-07	ABCA5|23461	1093.039
TCGA-KN-8418-01A-11R-2315-07	ABCA6|23460	1.6978
TCGA-KN-8418-01A-11R-2315-07	ABCA7|10347	268.5908
TCGA-KN-8418-01A-11R-2315-07	ABCA8|10351	6.4516
TCGA-KN-8418-01A-11R-2315-07	ABCA9|10350	2.7165
TCGA-KN-8418-01A-11R-2315-07	ABCB10|23456	211.2054
TCGA-KN-8418-01A-11R-2315-07	ABCB11|8647	.3396
TCGA-KN-8418-01A-11R-2315-07	ABCB1|5243	16.9779
TCGA-KN-8418-01A-11R-2315-07	ABCB4|5244	2.7165
TCGA-KN-8418-01A-11R-2315-07	ABCB5|340273	1.0187
TCGA-KN-8418-01A-11R-2315-07	ABCB6|10058	60.9677
TCGA-KN-8418-01A-11R-2315-07	ABCB7|22	806.7912
TCGA-KN-8418-01A-11R-2315-07	ABCB8|11194	720.2037
TCGA-KN-8418-01A-11R-2315-07	ABCB9|23457	256.2513
TCGA-KN-8418-01A-11R-2315-07	ABCC10|89845	178.2683
TCGA-KN-8418-01A-11R-2315-07	ABCC11|85320	5.0934
TCGA-KN-8418-01A-11R-2315-07	ABCC12|94160	0
TCGA-KN-8418-01A-11R-2315-07	ABCC13|150000	0
TCGA-KN-8418-01A-11R-2315-07	ABCC1|4363	1022.7504
TCGA-KN-8418-01A-11R-2315-07	ABCC2|1244	2.7165
TCGA-KN-8418-01A-11R-2315-07	ABCC3|8714	22.4109
TCGA-KN-8418-01A-11R-2315-07	ABCC4|10257	4530.7301
TCGA-KN-8418-01A-11R-2315-07	ABCC5|10057	3634.2954
TCGA-KN-8418-01A-11R-2315-07	ABCC6P1|653190	.3396
TCGA-KN-8418-01A-11R-2315-07	ABCC6P2|730013	3.056
TCGA-KN-8418-01A-11R-2315-07	ABCC6|368	11.545
TCGA-KN-8418-01A-11R-2315-07	ABCC8|6833	7.4703
TCGA-KN-8418-01A-11R-2315-07	ABCC9|10060	36.6723
TCGA-KN-8418-01A-11R-2315-07	ABCD1|215	543.9728
TCGA-KN-8418-01A-11R-2315-07	ABCD2|225	39.7284
TCGA-KN-8418-01A-11R-2315-07	ABCD3|5825	907.3005
TCGA-KN-8418-01A-11R-2315-07	ABCD4|5826	479.4567
TCGA-KN-8418-01A-11R-2315-07	ABCE1|6059	1193.2088
TCGA-KN-8418-01A-11R-2315-07	ABCF1|23	903.9049
TCGA-KN-8418-01A-11R-2315-07	ABCF2|10061	1671.3073
TCGA-KN-8418-01A-11R-2315-07	ABCF3|55324	1629.8812
TCGA-KN-8418-01A-11R-2315-07	ABCG1|9619	4584.0407
TCGA-KN-8418-01A-11R-2315-07	ABCG2|9429	100.5093
TCGA-KN-8418-01A-11R-2315-07	ABCG4|64137	18.6757
TCGA-KN-8418-01A-11R-2315-07	ABCG5|64240	.6791
TCGA-KN-8418-01A-11R-2315-07	ABCG8|64241	0
TCGA-KN-8418-01A-11R-2315-07	ABHD10|55347	2229.202
TCGA-KN-8418-01A-11R-2315-07	ABHD11|83451	1449.236
TCGA-KN-8418-01A-11R-2315-07	ABHD12B|145447	0
TCGA-KN-8418-01A-11R-2315-07	ABHD12|26090	3008.8285
TCGA-KN-8418-01A-11R-2315-07	ABHD13|84945	247.1986
TCGA-KN-8418-01A-11R-2315-07	ABHD14A|25864	328.6927
TCGA-KN-8418-01A-11R-2315-07	ABHD14B|84836	3528.6927
TCGA-KN-8418-01A-11R-2315-07	ABHD15|116236	140.2377
TCGA-KN-8418-01A-11R-2315-07	ABHD1|84696	12.5637
TCGA-KN-8418-01A-11R-2315-07	ABHD2|11057	31882.5127
TCGA-KN-8418-01A-11R-2315-07	ABHD3|171586	2560.2716
TCGA-KN-8418-01A-11R-2315-07	ABHD4|63874	726.3158
TCGA-KN-8418-01A-11R-2315-07	ABHD5|51099	504.9236
TCGA-KN-8418-01A-11R-2315-07	ABHD6|57406	2058.0645
TCGA-KN-8418-01A-11R-2315-07	ABHD8|79575	411.545
TCGA-KN-8418-01A-11R-2315-07	ABI1|10006	521.3684
TCGA-KN-8418-01A-11R-2315-07	ABI2|10152	948.3871
TCGA-KN-8418-01A-11R-2315-07	ABI3BP|25890	127.674
TCGA-KN-8418-01A-11R-2315-07	ABI3|51225	100.5093
TCGA-KN-8418-01A-11R-2315-07	ABL1|25	2247.5382
TCGA-KN-8418-01A-11R-2315-07	ABL2|27	279.7963
TCGA-KN-8418-01A-11R-2315-07	ABLIM1|3983	4458.0645
TCGA-KN-8418-01A-11R-2315-07	ABLIM2|84448	8.489
TCGA-KN-8418-01A-11R-2315-07	ABLIM3|22885	184.0407
TCGA-KN-8418-01A-11R-2315-07	ABO|28	3.7351
TCGA-KN-8418-01A-11R-2315-07	ABP1|26	3.3956
TCGA-KN-8418-01A-11R-2315-07	ABRA|137735	.3396
TCGA-KN-8418-01A-11R-2315-07	ABR|29	2463.1579
TCGA-KN-8418-01A-11R-2315-07	ABT1|29777	336.163
TCGA-KN-8418-01A-11R-2315-07	ABTB1|80325	562.6486
TCGA-KN-8418-01A-11R-2315-07	ABTB2|25841	1547.0289
TCGA-KN-8418-01A-11R-2315-07	ACAA1|30	1627.8438
TCGA-KN-8418-01A-11R-2315-07	ACAA2|10449	3731.4092
TCGA-KN-8418-01A-11R-2315-07	ACACA|31	754.8387
TCGA-KN-8418-01A-11R-2315-07	ACACB|32	6177.2496
TCGA-KN-8418-01A-11R-2315-07	ACAD10|80724	1608.1494
TCGA-KN-8418-01A-11R-2315-07	ACAD11|84129	373.6842
TCGA-KN-8418-01A-11R-2315-07	ACAD8|27034	1382.343
TCGA-KN-8418-01A-11R-2315-07	ACAD9|28976	1412.3328
TCGA-KN-8418-01A-11R-2315-07	ACADL|33	1452.9711
TCGA-KN-8418-01A-11R-2315-07	ACADM|34	1068.2513
TCGA-KN-8418-01A-11R-2315-07	ACADSB|36	1368.4211
TCGA-KN-8418-01A-11R-2315-07	ACADS|35	2964.0068
TCGA-KN-8418-01A-11R-2315-07	ACADVL|37	3861.7725
TCGA-KN-8418-01A-11R-2315-07	ACAN|176	20.7131
TCGA-KN-8418-01A-11R-2315-07	ACAP1|9744	9.8472
TCGA-KN-8418-01A-11R-2315-07	ACAP2|23527	949.4058
TCGA-KN-8418-01A-11R-2315-07	ACAP3|116983	270.0102
TCGA-KN-8418-01A-11R-2315-07	ACAT1|38	17180.3056
TCGA-KN-8418-01A-11R-2315-07	ACAT2|39	190.4584
TCGA-KN-8418-01A-11R-2315-07	ACBD3|64746	664.1766
TCGA-KN-8418-01A-11R-2315-07	ACBD4|79777	185.0594
TCGA-KN-8418-01A-11R-2315-07	ACBD5|91452	794.5671
TCGA-KN-8418-01A-11R-2315-07	ACBD6|84320	294.7368
TCGA-KN-8418-01A-11R-2315-07	ACBD7|414149	7.1307
TCGA-KN-8418-01A-11R-2315-07	ACCN1|40	34.2954
TCGA-KN-8418-01A-11R-2315-07	ACCN2|41	122.9202
TCGA-KN-8418-01A-11R-2315-07	ACCN3|9311	10.8659
TCGA-KN-8418-01A-11R-2315-07	ACCN4|55515	0
TCGA-KN-8418-01A-11R-2315-07	ACCN5|51802	0
TCGA-KN-8418-01A-11R-2315-07	ACCSL|390110	0
TCGA-KN-8418-01A-11R-2315-07	ACCS|84680	479.7963
TCGA-KN-8418-01A-11R-2315-07	ACD|65057	343.6333
TCGA-KN-8418-01A-11R-2315-07	ACE2|59272	1.6978
TCGA-KN-8418-01A-11R-2315-07	ACER1|125981	0
TCGA-KN-8418-01A-11R-2315-07	ACER2|340485	13.9219
TCGA-KN-8418-01A-11R-2315-07	ACER3|55331	239.3888
TCGA-KN-8418-01A-11R-2315-07	ACE|1636	642.1053
TCGA-KN-8418-01A-11R-2315-07	ACHE|43	18.6757
TCGA-KN-8418-01A-11R-2315-07	ACIN1|22985	2565.7046
TCGA-KN-8418-01A-11R-2315-07	ACLY|47	1179.966
TCGA-KN-8418-01A-11R-2315-07	ACMSD|130013	0
TCGA-KN-8418-01A-11R-2315-07	ACN9|57001	187.4363
TCGA-KN-8418-01A-11R-2315-07	ACO1|48	3417.3175
TCGA-KN-8418-01A-11R-2315-07	ACO2|50	16589.6808
TCGA-KN-8418-01A-11R-2315-07	ACOT11|26027	673.4058
TCGA-KN-8418-01A-11R-2315-07	ACOT12|134526	0
TCGA-KN-8418-01A-11R-2315-07	ACOT13|55856	509.7861
TCGA-KN-8418-01A-11R-2315-07	ACOT1|641371	2365.2326
TCGA-KN-8418-01A-11R-2315-07	ACOT2|10965	1039.1817
TCGA-KN-8418-01A-11R-2315-07	ACOT4|122970	354.1596
TCGA-KN-8418-01A-11R-2315-07	ACOT6|641372	41.7657
TCGA-KN-8418-01A-11R-2315-07	ACOT7|11332	332.7674
TCGA-KN-8418-01A-11R-2315-07	ACOT8|10005	992.3497
TCGA-KN-8418-01A-11R-2315-07	ACOT9|23597	278.7776
TCGA-KN-8418-01A-11R-2315-07	ACOX1|51	888.6248
TCGA-KN-8418-01A-11R-2315-07	ACOX2|8309	450.5942
TCGA-KN-8418-01A-11R-2315-07	ACOX3|8310	350.0849
TCGA-KN-8418-01A-11R-2315-07	ACOXL|55289	14.2615
TCGA-KN-8418-01A-11R-2315-07	ACP1|52	1434.2954
TCGA-KN-8418-01A-11R-2315-07	ACP2|53	548.0475
TCGA-KN-8418-01A-11R-2315-07	ACP5|54	99.4907
TCGA-KN-8418-01A-11R-2315-07	ACP6|51205	315.7895
TCGA-KN-8418-01A-11R-2315-07	ACPL2|92370	133.7861
TCGA-KN-8418-01A-11R-2315-07	ACPP|55	13.2428
TCGA-KN-8418-01A-11R-2315-07	ACPT|93650	.3396
TCGA-KN-8418-01A-11R-2315-07	ACRBP|84519	9.5076
TCGA-KN-8418-01A-11R-2315-07	ACRC|93953	4.4143
TCGA-KN-8418-01A-11R-2315-07	ACRV1|56	1.0187
TCGA-KN-8418-01A-11R-2315-07	ACR|49	1.0187
TCGA-KN-8418-01A-11R-2315-07	ACSBG1|23205	21.0526
TCGA-KN-8418-01A-11R-2315-07	ACSBG2|81616	2.3769
TCGA-KN-8418-01A-11R-2315-07	ACSF2|80221	357.5552
TCGA-KN-8418-01A-11R-2315-07	ACSF3|197322	391.511
TCGA-KN-8418-01A-11R-2315-07	ACSL1|2180	17571.1375
TCGA-KN-8418-01A-11R-2315-07	ACSL3|2181	2673.3447
TCGA-KN-8418-01A-11R-2315-07	ACSL4|2182	1939.5586
TCGA-KN-8418-01A-11R-2315-07	ACSL5|51703	78.0985
TCGA-KN-8418-01A-11R-2315-07	ACSL6|23305	58.4041
TCGA-KN-8418-01A-11R-2315-07	ACSM1|116285	2.3769
TCGA-KN-8418-01A-11R-2315-07	ACSM2A|123876	0
TCGA-KN-8418-01A-11R-2315-07	ACSM2B|348158	0
TCGA-KN-8418-01A-11R-2315-07	ACSM3|6296	464.5942
TCGA-KN-8418-01A-11R-2315-07	ACSM4|341392	0
TCGA-KN-8418-01A-11R-2315-07	ACSM5|54988	3.056
TCGA-KN-8418-01A-11R-2315-07	ACSS1|84532	5941.5959
TCGA-KN-8418-01A-11R-2315-07	ACSS2|55902	1823.7691
TCGA-KN-8418-01A-11R-2315-07	ACSS3|79611	6047.5382
TCGA-KN-8418-01A-11R-2315-07	ACTA1|58	.3396
TCGA-KN-8418-01A-11R-2315-07	ACTA2|59	1214.7301
TCGA-KN-8418-01A-11R-2315-07	ACTBL2|345651	3.056
TCGA-KN-8418-01A-11R-2315-07	ACTB|60	66565.365
TCGA-KN-8418-01A-11R-2315-07	ACTC1|70	1346.6893
TCGA-KN-8418-01A-11R-2315-07	ACTG1|71	29953.82
TCGA-KN-8418-01A-11R-2315-07	ACTG2|72	133.7861
TCGA-KN-8418-01A-11R-2315-07	ACTL6A|86	586.7572
TCGA-KN-8418-01A-11R-2315-07	ACTL6B|51412	0
TCGA-KN-8418-01A-11R-2315-07	ACTL7A|10881	0
TCGA-KN-8418-01A-11R-2315-07	ACTL7B|10880	0
TCGA-KN-8418-01A-11R-2315-07	ACTL8|81569	0
TCGA-KN-8418-01A-11R-2315-07	ACTL9|284382	0
TCGA-KN-8418-01A-11R-2315-07	ACTN1|87	598.6418
TCGA-KN-8418-01A-11R-2315-07	ACTN2|88	5.7725
TCGA-KN-8418-01A-11R-2315-07	ACTN3|89	.6791
TCGA-KN-8418-01A-11R-2315-07	ACTN4|81	13729.4737
TCGA-KN-8418-01A-11R-2315-07	ACTR10|55860	1583.0221
TCGA-KN-8418-01A-11R-2315-07	ACTR1A|10121	1635.3141
TCGA-KN-8418-01A-11R-2315-07	ACTR1B|10120	2493.3786
TCGA-KN-8418-01A-11R-2315-07	ACTR2|10097	2241.4261
TCGA-KN-8418-01A-11R-2315-07	ACTR3B|57180	632.2581
TCGA-KN-8418-01A-11R-2315-07	ACTR3C|653857	211.2054
TCGA-KN-8418-01A-11R-2315-07	ACTR3|10096	1831.5789
TCGA-KN-8418-01A-11R-2315-07	ACTR5|79913	149.7453
TCGA-KN-8418-01A-11R-2315-07	ACTR6|64431	594.5671
TCGA-KN-8418-01A-11R-2315-07	ACTR8|93973	847.5382
TCGA-KN-8418-01A-11R-2315-07	ACTRT1|139741	0
TCGA-KN-8418-01A-11R-2315-07	ACTRT2|140625	0
TCGA-KN-8418-01A-11R-2315-07	ACVR1B|91	2528.0136
TCGA-KN-8418-01A-11R-2315-07	ACVR1C|130399	29.202
TCGA-KN-8418-01A-11R-2315-07	ACVR1|90	723.9389
TCGA-KN-8418-01A-11R-2315-07	ACVR2A|92	217.657
TCGA-KN-8418-01A-11R-2315-07	ACVR2B|93	401.0187
TCGA-KN-8418-01A-11R-2315-07	ACVRL1|94	408.1494
TCGA-KN-8418-01A-11R-2315-07	ACY1|95	1796.2649
TCGA-KN-8418-01A-11R-2315-07	ACY3|91703	0
TCGA-KN-8418-01A-11R-2315-07	ACYP1|97	57.3854
TCGA-KN-8418-01A-11R-2315-07	ACYP2|98	186.7572
TCGA-KN-8418-01A-11R-2315-07	ADAD1|132612	0
TCGA-KN-8418-01A-11R-2315-07	ADAD2|161931	0
TCGA-KN-8418-01A-11R-2315-07	ADAL|161823	426.4856
TCGA-KN-8418-01A-11R-2315-07	ADAM10|102	2608.1494
TCGA-KN-8418-01A-11R-2315-07	ADAM11|4185	2.0374
TCGA-KN-8418-01A-11R-2315-07	ADAM12|8038	32.2581
TCGA-KN-8418-01A-11R-2315-07	ADAM15|8751	589.1783
TCGA-KN-8418-01A-11R-2315-07	ADAM17|6868	238.0306
TCGA-KN-8418-01A-11R-2315-07	ADAM18|8749	0
TCGA-KN-8418-01A-11R-2315-07	ADAM19|8728	25.8065
TCGA-KN-8418-01A-11R-2315-07	ADAM20|8748	1.3582
TCGA-KN-8418-01A-11R-2315-07	ADAM21P1|145241	1.6978
TCGA-KN-8418-01A-11R-2315-07	ADAM21|8747	1.3582
TCGA-KN-8418-01A-11R-2315-07	ADAM22|53616	94.3973
TCGA-KN-8418-01A-11R-2315-07	ADAM23|8745	.6791
TCGA-KN-8418-01A-11R-2315-07	ADAM28|10863	11.8846
TCGA-KN-8418-01A-11R-2315-07	ADAM29|11086	.3396
TCGA-KN-8418-01A-11R-2315-07	ADAM2|2515	198.3022
TCGA-KN-8418-01A-11R-2315-07	ADAM30|11085	0
TCGA-KN-8418-01A-11R-2315-07	ADAM32|203102	97.7929
TCGA-KN-8418-01A-11R-2315-07	ADAM33|80332	1.0187
TCGA-KN-8418-01A-11R-2315-07	ADAM3A|1587	0
TCGA-KN-8418-01A-11R-2315-07	ADAM5P|255926	0
TCGA-KN-8418-01A-11R-2315-07	ADAM6|8755	559.0221
TCGA-KN-8418-01A-11R-2315-07	ADAM7|8756	0
TCGA-KN-8418-01A-11R-2315-07	ADAM8|101	25.1273
TCGA-KN-8418-01A-11R-2315-07	ADAM9|8754	3683.1919
TCGA-KN-8418-01A-11R-2315-07	ADAMDEC1|27299	4.7538
TCGA-KN-8418-01A-11R-2315-07	ADAMTS10|81794	15.9593
TCGA-KN-8418-01A-11R-2315-07	ADAMTS12|81792	18.3362
TCGA-KN-8418-01A-11R-2315-07	ADAMTS13|11093	234.2954
TCGA-KN-8418-01A-11R-2315-07	ADAMTS14|140766	6.7912
TCGA-KN-8418-01A-11R-2315-07	ADAMTS15|170689	67.9117
TCGA-KN-8418-01A-11R-2315-07	ADAMTS16|170690	6.7912
TCGA-KN-8418-01A-11R-2315-07	ADAMTS17|170691	59.0832
TCGA-KN-8418-01A-11R-2315-07	ADAMTS18|170692	6.1121
TCGA-KN-8418-01A-11R-2315-07	ADAMTS19|171019	0
TCGA-KN-8418-01A-11R-2315-07	ADAMTS1|9510	430.2207
TCGA-KN-8418-01A-11R-2315-07	ADAMTS20|80070	0
TCGA-KN-8418-01A-11R-2315-07	ADAMTS2|9509	56.7063
TCGA-KN-8418-01A-11R-2315-07	ADAMTS3|9508	68.9304
TCGA-KN-8418-01A-11R-2315-07	ADAMTS4|9507	240.747
TCGA-KN-8418-01A-11R-2315-07	ADAMTS5|11096	163.3277
TCGA-KN-8418-01A-11R-2315-07	ADAMTS6|11174	2.7165
TCGA-KN-8418-01A-11R-2315-07	ADAMTS7|11173	54.6689
TCGA-KN-8418-01A-11R-2315-07	ADAMTS8|11095	3.056
TCGA-KN-8418-01A-11R-2315-07	ADAMTS9|56999	85.2292
TCGA-KN-8418-01A-11R-2315-07	ADAMTSL1|92949	11057.0458
TCGA-KN-8418-01A-11R-2315-07	ADAMTSL2|9719	248.5569
TCGA-KN-8418-01A-11R-2315-07	ADAMTSL3|57188	23.09
TCGA-KN-8418-01A-11R-2315-07	ADAMTSL4|54507	61.4601
TCGA-KN-8418-01A-11R-2315-07	ADAMTSL5|339366	31.5789
TCGA-KN-8418-01A-11R-2315-07	ADAP1|11033	1231.2903
TCGA-KN-8418-01A-11R-2315-07	ADAP2|55803	53.9898
TCGA-KN-8418-01A-11R-2315-07	ADARB1|104	174.1935
TCGA-KN-8418-01A-11R-2315-07	ADARB2|105	0
TCGA-KN-8418-01A-11R-2315-07	ADAR|103	3588.7946
TCGA-KN-8418-01A-11R-2315-07	ADAT1|23536	390.8319
TCGA-KN-8418-01A-11R-2315-07	ADAT2|134637	32.5976
TCGA-KN-8418-01A-11R-2315-07	ADAT3|113179	38.3701
TCGA-KN-8418-01A-11R-2315-07	ADA|100	24.1087
TCGA-KN-8418-01A-11R-2315-07	ADCK1|57143	343.6333
TCGA-KN-8418-01A-11R-2315-07	ADCK2|90956	1520.5874
TCGA-KN-8418-01A-11R-2315-07	ADCK4|79934	699.8302
TCGA-KN-8418-01A-11R-2315-07	ADCK5|203054	283.1919
TCGA-KN-8418-01A-11R-2315-07	ADCY10|55811	.6791
TCGA-KN-8418-01A-11R-2315-07	ADCY1|107	2499.4907
TCGA-KN-8418-01A-11R-2315-07	ADCY2|108	0
TCGA-KN-8418-01A-11R-2315-07	ADCY3|109	174.8115
TCGA-KN-8418-01A-11R-2315-07	ADCY4|196883	85.5688
TCGA-KN-8418-01A-11R-2315-07	ADCY5|111	34.2954
TCGA-KN-8418-01A-11R-2315-07	ADCY6|112	1845.1613
TCGA-KN-8418-01A-11R-2315-07	ADCY7|113	248.5569
TCGA-KN-8418-01A-11R-2315-07	ADCY8|114	.3396
TCGA-KN-8418-01A-11R-2315-07	ADCY9|115	546.6893
TCGA-KN-8418-01A-11R-2315-07	ADCYAP1R1|117	1.0187
TCGA-KN-8418-01A-11R-2315-07	ADCYAP1|116	116.8081
TCGA-KN-8418-01A-11R-2315-07	ADC|113451	14.9406
TCGA-KN-8418-01A-11R-2315-07	ADD1|118	4828.5229
TCGA-KN-8418-01A-11R-2315-07	ADD2|119	.3396
TCGA-KN-8418-01A-11R-2315-07	ADD3|120	1247.1986
TCGA-KN-8418-01A-11R-2315-07	ADH1A|124	0
TCGA-KN-8418-01A-11R-2315-07	ADH1B|125	17.657
TCGA-KN-8418-01A-11R-2315-07	ADH1C|126	6.1121
TCGA-KN-8418-01A-11R-2315-07	ADH4|127	2.0374
TCGA-KN-8418-01A-11R-2315-07	ADH5|128	3107.6401
TCGA-KN-8418-01A-11R-2315-07	ADH6|130	.3396
TCGA-KN-8418-01A-11R-2315-07	ADH7|131	.3396
TCGA-KN-8418-01A-11R-2315-07	ADHFE1|137872	301.528
TCGA-KN-8418-01A-11R-2315-07	ADI1|55256	1524.2784
TCGA-KN-8418-01A-11R-2315-07	ADIG|149685	.6791
TCGA-KN-8418-01A-11R-2315-07	ADIPOQ|9370	2.0374
TCGA-KN-8418-01A-11R-2315-07	ADIPOR1|51094	1936.5025
TCGA-KN-8418-01A-11R-2315-07	ADIPOR2|79602	7484.5501
TCGA-KN-8418-01A-11R-2315-07	ADK|132	246.5195
TCGA-KN-8418-01A-11R-2315-07	ADM2|79924	829.5416
TCGA-KN-8418-01A-11R-2315-07	ADM|133	3579.966
TCGA-KN-8418-01A-11R-2315-07	ADNP2|22850	887.9457
TCGA-KN-8418-01A-11R-2315-07	ADNP|23394	2551.7827
TCGA-KN-8418-01A-11R-2315-07	ADORA1|134	5.4329
TCGA-KN-8418-01A-11R-2315-07	ADORA2A|135	71.9864
TCGA-KN-8418-01A-11R-2315-07	ADORA2B|136	5.0934
TCGA-KN-8418-01A-11R-2315-07	ADORA3|140	21.3922
TCGA-KN-8418-01A-11R-2315-07	ADO|84890	349.0662
TCGA-KN-8418-01A-11R-2315-07	ADPGK|83440	1269.2801
TCGA-KN-8418-01A-11R-2315-07	ADPRHL1|113622	40.747
TCGA-KN-8418-01A-11R-2315-07	ADPRHL2|54936	360.2716
TCGA-KN-8418-01A-11R-2315-07	ADPRH|141	132.0883
TCGA-KN-8418-01A-11R-2315-07	ADRA1A|148	.6791
TCGA-KN-8418-01A-11R-2315-07	ADRA1B|147	16.9779
TCGA-KN-8418-01A-11R-2315-07	ADRA1D|146	.6791
TCGA-KN-8418-01A-11R-2315-07	ADRA2A|150	10.5263
TCGA-KN-8418-01A-11R-2315-07	ADRA2B|151	48.5569
TCGA-KN-8418-01A-11R-2315-07	ADRA2C|152	1.6978
TCGA-KN-8418-01A-11R-2315-07	ADRB1|153	648.5569
TCGA-KN-8418-01A-11R-2315-07	ADRB2|154	166.7233
TCGA-KN-8418-01A-11R-2315-07	ADRB3|155	.3396
TCGA-KN-8418-01A-11R-2315-07	ADRBK1|156	1372.4958
TCGA-KN-8418-01A-11R-2315-07	ADRBK2|157	331.7487
TCGA-KN-8418-01A-11R-2315-07	ADRM1|11047	1672.6655
TCGA-KN-8418-01A-11R-2315-07	ADSL|158	709.6774
TCGA-KN-8418-01A-11R-2315-07	ADSSL1|122622	218.6757
TCGA-KN-8418-01A-11R-2315-07	ADSS|159	841.7657
TCGA-KN-8418-01A-11R-2315-07	AEBP1|165	458.4041
TCGA-KN-8418-01A-11R-2315-07	AEBP2|121536	972.4958
TCGA-KN-8418-01A-11R-2315-07	AEN|64782	253.9898
TCGA-KN-8418-01A-11R-2315-07	AES|166	16023.09
TCGA-KN-8418-01A-11R-2315-07	AFAP1L1|134265	1164.6859
TCGA-KN-8418-01A-11R-2315-07	AFAP1L2|84632	93.3786
TCGA-KN-8418-01A-11R-2315-07	AFAP1|60312	92.0204
TCGA-KN-8418-01A-11R-2315-07	AFARP1|246182	.6791
TCGA-KN-8418-01A-11R-2315-07	AFF1|4299	2516.4686
TCGA-KN-8418-01A-11R-2315-07	AFF2|2334	2.7165
TCGA-KN-8418-01A-11R-2315-07	AFF3|3899	5.7725
TCGA-KN-8418-01A-11R-2315-07	AFF4|27125	3127.3345
TCGA-KN-8418-01A-11R-2315-07	AFG3L1|172	423.09
TCGA-KN-8418-01A-11R-2315-07	AFG3L2|10939	6380.8761
TCGA-KN-8418-01A-11R-2315-07	AFMID|125061	53.6503
TCGA-KN-8418-01A-11R-2315-07	AFM|173	0
TCGA-KN-8418-01A-11R-2315-07	AFP|174	0
TCGA-KN-8418-01A-11R-2315-07	AFTPH|54812	1111.7148
TCGA-KN-8418-01A-11R-2315-07	AG2|387763	97.4533
TCGA-KN-8418-01A-11R-2315-07	AGAP11|119385	12.91
TCGA-KN-8418-01A-11R-2315-07	AGAP1|116987	206.4516
TCGA-KN-8418-01A-11R-2315-07	AGAP2|116986	30.4278
TCGA-KN-8418-01A-11R-2315-07	AGAP3|116988	1203.056
TCGA-KN-8418-01A-11R-2315-07	AGAP4|119016	60.4414
TCGA-KN-8418-01A-11R-2315-07	AGAP5|729092	17.3175
TCGA-KN-8418-01A-11R-2315-07	AGAP6|414189	39.7284
TCGA-KN-8418-01A-11R-2315-07	AGAP7|653268	19.6944
TCGA-KN-8418-01A-11R-2315-07	AGAP8|728404	6.1121
TCGA-KN-8418-01A-11R-2315-07	AGA|175	247.1986
TCGA-KN-8418-01A-11R-2315-07	AGBL1|123624	0
TCGA-KN-8418-01A-11R-2315-07	AGBL2|79841	4.7538
TCGA-KN-8418-01A-11R-2315-07	AGBL3|340351	3.7351
TCGA-KN-8418-01A-11R-2315-07	AGBL4|84871	4.4143
TCGA-KN-8418-01A-11R-2315-07	AGBL5|60509	577.5959
TCGA-KN-8418-01A-11R-2315-07	AGER|177	15.9593
TCGA-KN-8418-01A-11R-2315-07	AGFG1|3267	942.275
TCGA-KN-8418-01A-11R-2315-07	AGFG2|3268	855.6876
TCGA-KN-8418-01A-11R-2315-07	AGGF1|55109	867.5722
TCGA-KN-8418-01A-11R-2315-07	AGK|55750	984.3803
TCGA-KN-8418-01A-11R-2315-07	AGL|178	1365.7046
TCGA-KN-8418-01A-11R-2315-07	AGMAT|79814	12.2241
TCGA-KN-8418-01A-11R-2315-07	AGPAT1|10554	1353.9083
TCGA-KN-8418-01A-11R-2315-07	AGPAT2|10555	2353.82
TCGA-KN-8418-01A-11R-2315-07	AGPAT3|56894	4435.6537
TCGA-KN-8418-01A-11R-2315-07	AGPAT4|56895	14.601
TCGA-KN-8418-01A-11R-2315-07	AGPAT5|55326	1238.3701
TCGA-KN-8418-01A-11R-2315-07	AGPAT6|137964	2731.0696
TCGA-KN-8418-01A-11R-2315-07	AGPAT9|84803	1986.7572
TCGA-KN-8418-01A-11R-2315-07	AGPHD1|123688	25.4669
TCGA-KN-8418-01A-11R-2315-07	AGPS|8540	487.2666
TCGA-KN-8418-01A-11R-2315-07	AGR2|10551	0
TCGA-KN-8418-01A-11R-2315-07	AGR3|155465	0
TCGA-KN-8418-01A-11R-2315-07	AGRN|375790	3866.2139
TCGA-KN-8418-01A-11R-2315-07	AGRP|181	2.7165
TCGA-KN-8418-01A-11R-2315-07	AGTPBP1|23287	194.9066
TCGA-KN-8418-01A-11R-2315-07	AGTR1|185	12.2241
TCGA-KN-8418-01A-11R-2315-07	AGTR2|186	0
TCGA-KN-8418-01A-11R-2315-07	AGTRAP|57085	251.9525
TCGA-KN-8418-01A-11R-2315-07	AGT|183	29.202
TCGA-KN-8418-01A-11R-2315-07	AGXT2L1|64850	0
TCGA-KN-8418-01A-11R-2315-07	AGXT2L2|85007	460.6486
TCGA-KN-8418-01A-11R-2315-07	AGXT2|64902	0
TCGA-KN-8418-01A-11R-2315-07	AGXT|189	0
TCGA-KN-8418-01A-11R-2315-07	AHCTF1|25909	678.438
TCGA-KN-8418-01A-11R-2315-07	AHCYL1|10768	4661.1205
TCGA-KN-8418-01A-11R-2315-07	AHCYL2|23382	8228.5229
TCGA-KN-8418-01A-11R-2315-07	AHCY|191	2348.0475
TCGA-KN-8418-01A-11R-2315-07	AHDC1|27245	572.8353
TCGA-KN-8418-01A-11R-2315-07	AHI1|54806	109.6774
TCGA-KN-8418-01A-11R-2315-07	AHNAK2|113146	97.4533
TCGA-KN-8418-01A-11R-2315-07	AHNAK|79026	15564.0068
TCGA-KN-8418-01A-11R-2315-07	AHRR|57491	44.4822
TCGA-KN-8418-01A-11R-2315-07	AHR|196	917.8268
TCGA-KN-8418-01A-11R-2315-07	AHSA1|10598	2429.5416
TCGA-KN-8418-01A-11R-2315-07	AHSA2|130872	228.8625
TCGA-KN-8418-01A-11R-2315-07	AHSG|197	0
TCGA-KN-8418-01A-11R-2315-07	AHSP|51327	0
TCGA-KN-8418-01A-11R-2315-07	AICDA|57379	0
TCGA-KN-8418-01A-11R-2315-07	AIDA|64853	264.5161
TCGA-KN-8418-01A-11R-2315-07	AIF1L|83543	1360.9508
TCGA-KN-8418-01A-11R-2315-07	AIF1|199	63.4975
TCGA-KN-8418-01A-11R-2315-07	AIFM1|9131	3492.3599
TCGA-KN-8418-01A-11R-2315-07	AIFM2|84883	727.3345
TCGA-KN-8418-01A-11R-2315-07	AIFM3|150209	87.0153
TCGA-KN-8418-01A-11R-2315-07	AIG1|51390	878.0985
TCGA-KN-8418-01A-11R-2315-07	AIM1L|55057	.6791
TCGA-KN-8418-01A-11R-2315-07	AIM1|202	385.399
TCGA-KN-8418-01A-11R-2315-07	AIM2|9447	1.0187
TCGA-KN-8418-01A-11R-2315-07	AIMP1|9255	1590.7334
TCGA-KN-8418-01A-11R-2315-07	AIMP2|7965	877.4126
TCGA-KN-8418-01A-11R-2315-07	AIPL1|23746	0
TCGA-KN-8418-01A-11R-2315-07	AIP|9049	1379.2869
TCGA-KN-8418-01A-11R-2315-07	AIRE|326	0
TCGA-KN-8418-01A-11R-2315-07	AJAP1|55966	2.0374
TCGA-KN-8418-01A-11R-2315-07	AK1|203	1223.4295
TCGA-KN-8418-01A-11R-2315-07	AK2|204	1888.9643
TCGA-KN-8418-01A-11R-2315-07	AK3L1|205	13.2428
TCGA-KN-8418-01A-11R-2315-07	AK3|50808	2348.7267
TCGA-KN-8418-01A-11R-2315-07	AK5|26289	1.0187
TCGA-KN-8418-01A-11R-2315-07	AK7|122481	30.2207
TCGA-KN-8418-01A-11R-2315-07	AKAP10|11216	362.6486
TCGA-KN-8418-01A-11R-2315-07	AKAP11|11215	1083.5314
TCGA-KN-8418-01A-11R-2315-07	AKAP12|9590	82.1732
TCGA-KN-8418-01A-11R-2315-07	AKAP13|11214	3026.8251
TCGA-KN-8418-01A-11R-2315-07	AKAP14|158798	0
TCGA-KN-8418-01A-11R-2315-07	AKAP1|8165	3336.8421
TCGA-KN-8418-01A-11R-2315-07	AKAP2|11217	2961.1409
TCGA-KN-8418-01A-11R-2315-07	AKAP3|10566	31.2394
TCGA-KN-8418-01A-11R-2315-07	AKAP4|8852	2.7165
TCGA-KN-8418-01A-11R-2315-07	AKAP5|9495	13.9219
TCGA-KN-8418-01A-11R-2315-07	AKAP6|9472	1388.455
TCGA-KN-8418-01A-11R-2315-07	AKAP7|9465	95.7555
TCGA-KN-8418-01A-11R-2315-07	AKAP8L|26993	1002.3769
TCGA-KN-8418-01A-11R-2315-07	AKAP8|10270	679.7963
TCGA-KN-8418-01A-11R-2315-07	AKAP9|10142	3174.5331
TCGA-KN-8418-01A-11R-2315-07	AKD1|221264	112.0543
TCGA-KN-8418-01A-11R-2315-07	AKIRIN1|79647	1013.2428
TCGA-KN-8418-01A-11R-2315-07	AKIRIN2|55122	949.0662
TCGA-KN-8418-01A-11R-2315-07	AKNAD1|254268	8.4924
TCGA-KN-8418-01A-11R-2315-07	AKNA|80709	589.4737
TCGA-KN-8418-01A-11R-2315-07	AKR1A1|10327	889.983
TCGA-KN-8418-01A-11R-2315-07	AKR1B10|57016	.3396
TCGA-KN-8418-01A-11R-2315-07	AKR1B15|441282	.3396
TCGA-KN-8418-01A-11R-2315-07	AKR1B1|231	777.2496
TCGA-KN-8418-01A-11R-2315-07	AKR1C1|1645	1151.1036
TCGA-KN-8418-01A-11R-2315-07	AKR1C2|1646	18.3362
TCGA-KN-8418-01A-11R-2315-07	AKR1C3|8644	27.8438
TCGA-KN-8418-01A-11R-2315-07	AKR1C4|1109	0
TCGA-KN-8418-01A-11R-2315-07	AKR1CL1|340811	0
TCGA-KN-8418-01A-11R-2315-07	AKR1D1|6718	0
TCGA-KN-8418-01A-11R-2315-07	AKR1E2|83592	37.0119
TCGA-KN-8418-01A-11R-2315-07	AKR7A2|8574	538.2003
TCGA-KN-8418-01A-11R-2315-07	AKR7A3|22977	219.6944
TCGA-KN-8418-01A-11R-2315-07	AKR7L|246181	11.8846
TCGA-KN-8418-01A-11R-2315-07	AKT1S1|84335	982.0034
TCGA-KN-8418-01A-11R-2315-07	AKT1|207	5611.8846
TCGA-KN-8418-01A-11R-2315-07	AKT2|208	4823.09
TCGA-KN-8418-01A-11R-2315-07	AKT3|10000	701.1885
TCGA-KN-8418-01A-11R-2315-07	AKTIP|64400	1829.416
TCGA-KN-8418-01A-11R-2315-07	ALAD|210	1412.2241
TCGA-KN-8418-01A-11R-2315-07	ALAS1|211	3096.7742
TCGA-KN-8418-01A-11R-2315-07	ALAS2|212	15.6197
TCGA-KN-8418-01A-11R-2315-07	ALB|213	1.6978
TCGA-KN-8418-01A-11R-2315-07	ALCAM|214	2189.4737
TCGA-KN-8418-01A-11R-2315-07	ALDH16A1|126133	495.416
TCGA-KN-8418-01A-11R-2315-07	ALDH18A1|5832	930.7301
TCGA-KN-8418-01A-11R-2315-07	ALDH1A1|216	288.6248
TCGA-KN-8418-01A-11R-2315-07	ALDH1A2|8854	4624.1087
TCGA-KN-8418-01A-11R-2315-07	ALDH1A3|220	14.2886
TCGA-KN-8418-01A-11R-2315-07	ALDH1B1|219	496.0951
TCGA-KN-8418-01A-11R-2315-07	ALDH1L1|10840	5477.4194
TCGA-KN-8418-01A-11R-2315-07	ALDH1L2|160428	239.0492
TCGA-KN-8418-01A-11R-2315-07	ALDH2|217	1274.7029
TCGA-KN-8418-01A-11R-2315-07	ALDH3A1|218	4.4143
TCGA-KN-8418-01A-11R-2315-07	ALDH3A2|224	1141.2564
TCGA-KN-8418-01A-11R-2315-07	ALDH3B1|221	23.09
TCGA-KN-8418-01A-11R-2315-07	ALDH3B2|222	1.3582
TCGA-KN-8418-01A-11R-2315-07	ALDH4A1|8659	485.2292
TCGA-KN-8418-01A-11R-2315-07	ALDH5A1|7915	467.2326
TCGA-KN-8418-01A-11R-2315-07	ALDH6A1|4329	1006.9576
TCGA-KN-8418-01A-11R-2315-07	ALDH7A1|501	1453.9898
TCGA-KN-8418-01A-11R-2315-07	ALDH8A1|64577	11.2054
TCGA-KN-8418-01A-11R-2315-07	ALDH9A1|223	1189.4737
TCGA-KN-8418-01A-11R-2315-07	ALDOA|226	63456.3667
TCGA-KN-8418-01A-11R-2315-07	ALDOB|229	.6791
TCGA-KN-8418-01A-11R-2315-07	ALDOC|230	183.3616
TCGA-KN-8418-01A-11R-2315-07	ALG10B|144245	453.3107
TCGA-KN-8418-01A-11R-2315-07	ALG10|84920	97.1138
TCGA-KN-8418-01A-11R-2315-07	ALG11|440138	26.4856
TCGA-KN-8418-01A-11R-2315-07	ALG12|79087	1100.8489
TCGA-KN-8418-01A-11R-2315-07	ALG13|79868	600.6791
TCGA-KN-8418-01A-11R-2315-07	ALG14|199857	174.1935
TCGA-KN-8418-01A-11R-2315-07	ALG1L2|644974	0
TCGA-KN-8418-01A-11R-2315-07	ALG1L|200810	2.8048
TCGA-KN-8418-01A-11R-2315-07	ALG1|56052	790.1324
TCGA-KN-8418-01A-11R-2315-07	ALG2|85365	1962.9881
TCGA-KN-8418-01A-11R-2315-07	ALG3|10195	850.5942
TCGA-KN-8418-01A-11R-2315-07	ALG5|29880	559.9321
TCGA-KN-8418-01A-11R-2315-07	ALG6|29929	159.5925
TCGA-KN-8418-01A-11R-2315-07	ALG8|79053	1039.3888
TCGA-KN-8418-01A-11R-2315-07	ALG9|79796	685.5688
TCGA-KN-8418-01A-11R-2315-07	ALKBH1|8846	243.1239
TCGA-KN-8418-01A-11R-2315-07	ALKBH2|121642	158.5739
TCGA-KN-8418-01A-11R-2315-07	ALKBH3|221120	454.3294
TCGA-KN-8418-01A-11R-2315-07	ALKBH4|54784	382.6893
TCGA-KN-8418-01A-11R-2315-07	ALKBH5|54890	1868.8319
TCGA-KN-8418-01A-11R-2315-07	ALKBH6|84964	233.6163
TCGA-KN-8418-01A-11R-2315-07	ALKBH7|84266	2208.8285
TCGA-KN-8418-01A-11R-2315-07	ALKBH8|91801	165.7046
TCGA-KN-8418-01A-11R-2315-07	ALK|238	1.6978
TCGA-KN-8418-01A-11R-2315-07	ALLC|55821	0
TCGA-KN-8418-01A-11R-2315-07	ALMS1P|200420	1.3582
TCGA-KN-8418-01A-11R-2315-07	ALMS1|7840	455.0085
TCGA-KN-8418-01A-11R-2315-07	ALOX12B|242	0
TCGA-KN-8418-01A-11R-2315-07	ALOX12P2|245	20.7131
TCGA-KN-8418-01A-11R-2315-07	ALOX12|239	4.0747
TCGA-KN-8418-01A-11R-2315-07	ALOX15B|247	4.4143
TCGA-KN-8418-01A-11R-2315-07	ALOX15|246	0
TCGA-KN-8418-01A-11R-2315-07	ALOX5AP|241	209.1681
TCGA-KN-8418-01A-11R-2315-07	ALOX5|240	20.034
TCGA-KN-8418-01A-11R-2315-07	ALOXE3|59344	1.3582
TCGA-KN-8418-01A-11R-2315-07	ALPI|248	0
TCGA-KN-8418-01A-11R-2315-07	ALPK1|80216	319.1851
TCGA-KN-8418-01A-11R-2315-07	ALPK2|115701	1.3582
TCGA-KN-8418-01A-11R-2315-07	ALPK3|57538	4748.3871
TCGA-KN-8418-01A-11R-2315-07	ALPL|249	86.2479
TCGA-KN-8418-01A-11R-2315-07	ALPPL2|251	0
TCGA-KN-8418-01A-11R-2315-07	ALPP|250	0
TCGA-KN-8418-01A-11R-2315-07	ALS2CL|259173	1934.8048
TCGA-KN-8418-01A-11R-2315-07	ALS2CR11|151254	2.7165
TCGA-KN-8418-01A-11R-2315-07	ALS2CR12|130540	2.3769
TCGA-KN-8418-01A-11R-2315-07	ALS2CR4|65062	214.9406
TCGA-KN-8418-01A-11R-2315-07	ALS2CR8|79800	152.4618
TCGA-KN-8418-01A-11R-2315-07	ALS2|57679	295.7555
TCGA-KN-8418-01A-11R-2315-07	ALX1|8092	0
TCGA-KN-8418-01A-11R-2315-07	ALX3|257	20.7131
TCGA-KN-8418-01A-11R-2315-07	ALX4|60529	.6791
TCGA-KN-8418-01A-11R-2315-07	AMAC1L2|83650	.6791
TCGA-KN-8418-01A-11R-2315-07	AMAC1L3|643664	0
TCGA-KN-8418-01A-11R-2315-07	AMAC1|146861	0
TCGA-KN-8418-01A-11R-2315-07	AMACR|23600	630.2207
TCGA-KN-8418-01A-11R-2315-07	AMBN|258	.6791
TCGA-KN-8418-01A-11R-2315-07	AMBP|259	2.0374
TCGA-KN-8418-01A-11R-2315-07	AMBRA1|55626	1427.1647
TCGA-KN-8418-01A-11R-2315-07	AMD1|262	1650.5976
TCGA-KN-8418-01A-11R-2315-07	AMDHD1|144193	.3396
TCGA-KN-8418-01A-11R-2315-07	AMDHD2|51005	234.1698
TCGA-KN-8418-01A-11R-2315-07	AMELX|265	0
TCGA-KN-8418-01A-11R-2315-07	AMELY|266	0
TCGA-KN-8418-01A-11R-2315-07	AMFR|267	10269.9491
TCGA-KN-8418-01A-11R-2315-07	AMHR2|269	0
TCGA-KN-8418-01A-11R-2315-07	AMH|268	62.1392
TCGA-KN-8418-01A-11R-2315-07	AMICA1|120425	14.601
TCGA-KN-8418-01A-11R-2315-07	AMIGO1|57463	55.348
TCGA-KN-8418-01A-11R-2315-07	AMIGO2|347902	150.0849
TCGA-KN-8418-01A-11R-2315-07	AMIGO3|386724	68.5908
TCGA-KN-8418-01A-11R-2315-07	AMMECR1L|83607	331.7487
TCGA-KN-8418-01A-11R-2315-07	AMMECR1|9949	678.7776
TCGA-KN-8418-01A-11R-2315-07	AMN1|196394	342.9542
TCGA-KN-8418-01A-11R-2315-07	AMN|81693	5.7725
TCGA-KN-8418-01A-11R-2315-07	AMOTL1|154810	1298.1324
TCGA-KN-8418-01A-11R-2315-07	AMOTL2|51421	2265.8744
TCGA-KN-8418-01A-11R-2315-07	AMOT|154796	645.5008
TCGA-KN-8418-01A-11R-2315-07	AMPD1|270	0
TCGA-KN-8418-01A-11R-2315-07	AMPD2|271	56.7063
TCGA-KN-8418-01A-11R-2315-07	AMPD3|272	4797.6231
TCGA-KN-8418-01A-11R-2315-07	AMPH|273	1.6978
TCGA-KN-8418-01A-11R-2315-07	AMTN|401138	0
TCGA-KN-8418-01A-11R-2315-07	AMT|275	1087.6842
TCGA-KN-8418-01A-11R-2315-07	AMY1A|276	2.0374
TCGA-KN-8418-01A-11R-2315-07	AMY2A|279	2.3769
TCGA-KN-8418-01A-11R-2315-07	AMY2B|280	172.9983
TCGA-KN-8418-01A-11R-2315-07	AMZ1|155185	1.0187
TCGA-KN-8418-01A-11R-2315-07	AMZ2P1|201283	112.7334
TCGA-KN-8418-01A-11R-2315-07	AMZ2|51321	983.3616
TCGA-KN-8418-01A-11R-2315-07	ANAPC10|10393	166.0441
TCGA-KN-8418-01A-11R-2315-07	ANAPC11|51529	909.6774
TCGA-KN-8418-01A-11R-2315-07	ANAPC13|25847	3021.4839
TCGA-KN-8418-01A-11R-2315-07	ANAPC16|119504	2260.4414
TCGA-KN-8418-01A-11R-2315-07	ANAPC1|64682	393.2088
TCGA-KN-8418-01A-11R-2315-07	ANAPC2|29882	959.253
TCGA-KN-8418-01A-11R-2315-07	ANAPC4|29945	310.3565
TCGA-KN-8418-01A-11R-2315-07	ANAPC5|51433	2757.2156
TCGA-KN-8418-01A-11R-2315-07	ANAPC7|51434	830.5603
TCGA-KN-8418-01A-11R-2315-07	ANGEL1|23357	1149.7453
TCGA-KN-8418-01A-11R-2315-07	ANGEL2|90806	353.4805
TCGA-KN-8418-01A-11R-2315-07	ANGPT1|284	3424.7878
TCGA-KN-8418-01A-11R-2315-07	ANGPT2|285	405.0934
TCGA-KN-8418-01A-11R-2315-07	ANGPT4|51378	2.7165
TCGA-KN-8418-01A-11R-2315-07	ANGPTL1|9068	317.1477
TCGA-KN-8418-01A-11R-2315-07	ANGPTL2|23452	415.6197
TCGA-KN-8418-01A-11R-2315-07	ANGPTL3|27329	2.3769
TCGA-KN-8418-01A-11R-2315-07	ANGPTL4|51129	41.0866
TCGA-KN-8418-01A-11R-2315-07	ANGPTL5|253935	.3396
TCGA-KN-8418-01A-11R-2315-07	ANGPTL6|83854	1.2156
TCGA-KN-8418-01A-11R-2315-07	ANGPTL7|10218	0
TCGA-KN-8418-01A-11R-2315-07	ANG|283	9.5823
TCGA-KN-8418-01A-11R-2315-07	ANK1|286	.6791
TCGA-KN-8418-01A-11R-2315-07	ANK2|287	273.3447
TCGA-KN-8418-01A-11R-2315-07	ANK3|288	903.2258
TCGA-KN-8418-01A-11R-2315-07	ANKAR|150709	41.0866
TCGA-KN-8418-01A-11R-2315-07	ANKDD1A|348094	19.3548
TCGA-KN-8418-01A-11R-2315-07	ANKFN1|162282	0
TCGA-KN-8418-01A-11R-2315-07	ANKFY1|51479	913.073
TCGA-KN-8418-01A-11R-2315-07	ANKHD1-EIF4EBP3|404734	1148.5942
TCGA-KN-8418-01A-11R-2315-07	ANKHD1|54882	2168.6248
TCGA-KN-8418-01A-11R-2315-07	ANKH|56172	122.2411
TCGA-KN-8418-01A-11R-2315-07	ANKIB1|54467	544.3124
TCGA-KN-8418-01A-11R-2315-07	ANKK1|255239	3.056
TCGA-KN-8418-01A-11R-2315-07	ANKLE1|126549	4.4143
TCGA-KN-8418-01A-11R-2315-07	ANKLE2|23141	1443.1239
TCGA-KN-8418-01A-11R-2315-07	ANKMY1|51281	154.326
TCGA-KN-8418-01A-11R-2315-07	ANKMY2|57037	1222.7504
TCGA-KN-8418-01A-11R-2315-07	ANKRA2|57763	270.6282
TCGA-KN-8418-01A-11R-2315-07	ANKRD10|55608	424.9779
TCGA-KN-8418-01A-11R-2315-07	ANKRD11|29123	3327.3311
TCGA-KN-8418-01A-11R-2315-07	ANKRD12|23253	1712.3939
TCGA-KN-8418-01A-11R-2315-07	ANKRD13A|88455	2329.0323
TCGA-KN-8418-01A-11R-2315-07	ANKRD13B|124930	8.489
TCGA-KN-8418-01A-11R-2315-07	ANKRD13C|81573	388.1154
TCGA-KN-8418-01A-11R-2315-07	ANKRD13D|338692	196.2649
TCGA-KN-8418-01A-11R-2315-07	ANKRD16|54522	85.2292
TCGA-KN-8418-01A-11R-2315-07	ANKRD17|26057	2545.6706
TCGA-KN-8418-01A-11R-2315-07	ANKRD19|138649	36.6723
TCGA-KN-8418-01A-11R-2315-07	ANKRD1|27063	4.0747
TCGA-KN-8418-01A-11R-2315-07	ANKRD20A3|441425	33.9559
TCGA-KN-8418-01A-11R-2315-07	ANKRD20A4|728747	8.8285
TCGA-KN-8418-01A-11R-2315-07	ANKRD20B|729171	13.5823
TCGA-KN-8418-01A-11R-2315-07	ANKRD22|118932	11.545
TCGA-KN-8418-01A-11R-2315-07	ANKRD23|200539	6.1121
TCGA-KN-8418-01A-11R-2315-07	ANKRD24|170961	69.9491
TCGA-KN-8418-01A-11R-2315-07	ANKRD26P1|124149	1.0187
TCGA-KN-8418-01A-11R-2315-07	ANKRD26|22852	233.2767
TCGA-KN-8418-01A-11R-2315-07	ANKRD27|84079	631.9185
TCGA-KN-8418-01A-11R-2315-07	ANKRD28|23243	1899.8302
TCGA-KN-8418-01A-11R-2315-07	ANKRD29|147463	1593.2088
TCGA-KN-8418-01A-11R-2315-07	ANKRD2|26287	7.1307
TCGA-KN-8418-01A-11R-2315-07	ANKRD30A|91074	33.6163
TCGA-KN-8418-01A-11R-2315-07	ANKRD30B|374860	0
TCGA-KN-8418-01A-11R-2315-07	ANKRD31|256006	7.8098
TCGA-KN-8418-01A-11R-2315-07	ANKRD32|84250	73.3447
TCGA-KN-8418-01A-11R-2315-07	ANKRD33|341405	.3396
TCGA-KN-8418-01A-11R-2315-07	ANKRD34A|284615	4.7538
TCGA-KN-8418-01A-11R-2315-07	ANKRD34B|340120	1.6978
TCGA-KN-8418-01A-11R-2315-07	ANKRD34C|390616	0
TCGA-KN-8418-01A-11R-2315-07	ANKRD35|148741	1.3582
TCGA-KN-8418-01A-11R-2315-07	ANKRD36BP1|84832	47.1986
TCGA-KN-8418-01A-11R-2315-07	ANKRD36B|57730	21.0526
TCGA-KN-8418-01A-11R-2315-07	ANKRD36|375248	60.1019
TCGA-KN-8418-01A-11R-2315-07	ANKRD37|353322	110.0645
TCGA-KN-8418-01A-11R-2315-07	ANKRD39|51239	71.3073
TCGA-KN-8418-01A-11R-2315-07	ANKRD40|91369	810.5263
TCGA-KN-8418-01A-11R-2315-07	ANKRD42|338699	255.0085
TCGA-KN-8418-01A-11R-2315-07	ANKRD43|134548	298.472
TCGA-KN-8418-01A-11R-2315-07	ANKRD44|91526	60.781
TCGA-KN-8418-01A-11R-2315-07	ANKRD45|339416	5.0934
TCGA-KN-8418-01A-11R-2315-07	ANKRD46|157567	692.7131
TCGA-KN-8418-01A-11R-2315-07	ANKRD49|54851	303.5654
TCGA-KN-8418-01A-11R-2315-07	ANKRD50|57182	581.3243
TCGA-KN-8418-01A-11R-2315-07	ANKRD52|283373	1122.5806
TCGA-KN-8418-01A-11R-2315-07	ANKRD53|79998	.6791
TCGA-KN-8418-01A-11R-2315-07	ANKRD54|129138	375.5518
TCGA-KN-8418-01A-11R-2315-07	ANKRD55|79722	0
TCGA-KN-8418-01A-11R-2315-07	ANKRD56|345079	633.6163
TCGA-KN-8418-01A-11R-2315-07	ANKRD57|65124	519.8642
TCGA-KN-8418-01A-11R-2315-07	ANKRD58|347454	12.5637
TCGA-KN-8418-01A-11R-2315-07	ANKRD5|63926	205.4329
TCGA-KN-8418-01A-11R-2315-07	ANKRD6|22881	63.382
TCGA-KN-8418-01A-11R-2315-07	ANKRD7|56311	23.4295
TCGA-KN-8418-01A-11R-2315-07	ANKRD9|122416	1269.6095
TCGA-KN-8418-01A-11R-2315-07	ANKS1A|23294	1059.0832
TCGA-KN-8418-01A-11R-2315-07	ANKS1B|56899	4.7538
TCGA-KN-8418-01A-11R-2315-07	ANKS3|124401	577.2496
TCGA-KN-8418-01A-11R-2315-07	ANKS4B|257629	.6791
TCGA-KN-8418-01A-11R-2315-07	ANKS6|203286	418.6757
TCGA-KN-8418-01A-11R-2315-07	ANKZF1|55139	235.6537
TCGA-KN-8418-01A-11R-2315-07	ANLN|54443	70.6282
TCGA-KN-8418-01A-11R-2315-07	ANO10|55129	2140.2377
TCGA-KN-8418-01A-11R-2315-07	ANO1|55107	191.8506
TCGA-KN-8418-01A-11R-2315-07	ANO2|57101	10.5263
TCGA-KN-8418-01A-11R-2315-07	ANO3|63982	1.6978
TCGA-KN-8418-01A-11R-2315-07	ANO4|121601	655.6876
TCGA-KN-8418-01A-11R-2315-07	ANO5|203859	1448.5569
TCGA-KN-8418-01A-11R-2315-07	ANO6|196527	1960.2716
TCGA-KN-8418-01A-11R-2315-07	ANO7|50636	10.1868
TCGA-KN-8418-01A-11R-2315-07	ANO8|57719	216.6384
TCGA-KN-8418-01A-11R-2315-07	ANO9|338440	19.0153
TCGA-KN-8418-01A-11R-2315-07	ANP32A|8125	3693.3786
TCGA-KN-8418-01A-11R-2315-07	ANP32B|10541	2642.7844
TCGA-KN-8418-01A-11R-2315-07	ANP32C|23520	2.0374
TCGA-KN-8418-01A-11R-2315-07	ANP32D|23519	.3396
TCGA-KN-8418-01A-11R-2315-07	ANP32E|81611	571.8166
TCGA-KN-8418-01A-11R-2315-07	ANPEP|290	15.2801
TCGA-KN-8418-01A-11R-2315-07	ANTXR1|84168	343.9728
TCGA-KN-8418-01A-11R-2315-07	ANTXR2|118429	133.4465
TCGA-KN-8418-01A-11R-2315-07	ANTXRL|195977	0
TCGA-KN-8418-01A-11R-2315-07	ANUBL1|93550	31.5789
TCGA-KN-8418-01A-11R-2315-07	ANXA10|11199	0
TCGA-KN-8418-01A-11R-2315-07	ANXA11|311	5884.2105
TCGA-KN-8418-01A-11R-2315-07	ANXA13|312	1.0187
TCGA-KN-8418-01A-11R-2315-07	ANXA1|301	451.6129
TCGA-KN-8418-01A-11R-2315-07	ANXA2P1|303	21.3922
TCGA-KN-8418-01A-11R-2315-07	ANXA2P2|304	528.0136
TCGA-KN-8418-01A-11R-2315-07	ANXA2P3|305	.3396
TCGA-KN-8418-01A-11R-2315-07	ANXA2|302	1463.4975
TCGA-KN-8418-01A-11R-2315-07	ANXA3|306	94.0577
TCGA-KN-8418-01A-11R-2315-07	ANXA4|307	4012.9032
TCGA-KN-8418-01A-11R-2315-07	ANXA5|308	5280.4754
TCGA-KN-8418-01A-11R-2315-07	ANXA6|309	1795.5857
TCGA-KN-8418-01A-11R-2315-07	ANXA7|310	2695.0764
TCGA-KN-8418-01A-11R-2315-07	ANXA8L1|728113	0
TCGA-KN-8418-01A-11R-2315-07	ANXA8L2|244	0
TCGA-KN-8418-01A-11R-2315-07	ANXA8|653145	.3396
TCGA-KN-8418-01A-11R-2315-07	ANXA9|8416	94.3973
TCGA-KN-8418-01A-11R-2315-07	AOAH|313	24.7878
TCGA-KN-8418-01A-11R-2315-07	AOC2|314	24.7878
TCGA-KN-8418-01A-11R-2315-07	AOC3|8639	266.2139
TCGA-KN-8418-01A-11R-2315-07	AOX1|316	8.8285
TCGA-KN-8418-01A-11R-2315-07	AOX2P|344454	0
TCGA-KN-8418-01A-11R-2315-07	AP1AR|55435	1059.4228
TCGA-KN-8418-01A-11R-2315-07	AP1B1|162	6713.4126
TCGA-KN-8418-01A-11R-2315-07	AP1G1|164	2499.1511
TCGA-KN-8418-01A-11R-2315-07	AP1G2|8906	886.455
TCGA-KN-8418-01A-11R-2315-07	AP1M1|8907	1110.3565
TCGA-KN-8418-01A-11R-2315-07	AP1M2|10053	2324.618
TCGA-KN-8418-01A-11R-2315-07	AP1S1|1174	1540.5772
TCGA-KN-8418-01A-11R-2315-07	AP1S2|8905	332.7674
TCGA-KN-8418-01A-11R-2315-07	AP1S3|130340	80.8149
TCGA-KN-8418-01A-11R-2315-07	AP2A1|160	1076.9915
TCGA-KN-8418-01A-11R-2315-07	AP2A2|161	1705.2632
TCGA-KN-8418-01A-11R-2315-07	AP2B1|163	4560.9508
TCGA-KN-8418-01A-11R-2315-07	AP2M1|1173	6426.146
TCGA-KN-8418-01A-11R-2315-07	AP2S1|1175	1333.4465
TCGA-KN-8418-01A-11R-2315-07	AP3B1|8546	2310.6961
TCGA-KN-8418-01A-11R-2315-07	AP3B2|8120	41.0866
TCGA-KN-8418-01A-11R-2315-07	AP3D1|8943	5541.2564
TCGA-KN-8418-01A-11R-2315-07	AP3M1|26985	514.7708
TCGA-KN-8418-01A-11R-2315-07	AP3M2|10947	794.5671
TCGA-KN-8418-01A-11R-2315-07	AP3S1|1176	431.2394
TCGA-KN-8418-01A-11R-2315-07	AP3S2|10239	2498.6757
TCGA-KN-8418-01A-11R-2315-07	AP4B1|10717	149.7623
TCGA-KN-8418-01A-11R-2315-07	AP4E1|23431	417.9966
TCGA-KN-8418-01A-11R-2315-07	AP4M1|9179	186.8693
TCGA-KN-8418-01A-11R-2315-07	AP4S1|11154	107.6401
TCGA-KN-8418-01A-11R-2315-07	APAF1|317	225.4669
TCGA-KN-8418-01A-11R-2315-07	APBA1|320	23.7691
TCGA-KN-8418-01A-11R-2315-07	APBA2|321	3.3956
TCGA-KN-8418-01A-11R-2315-07	APBA3|9546	296.0951
TCGA-KN-8418-01A-11R-2315-07	APBB1IP|54518	21.3922
TCGA-KN-8418-01A-11R-2315-07	APBB1|322	1008.1494
TCGA-KN-8418-01A-11R-2315-07	APBB2|323	1512.7334
TCGA-KN-8418-01A-11R-2315-07	APBB3|10307	386.4177
TCGA-KN-8418-01A-11R-2315-07	APC2|10297	13.0221
TCGA-KN-8418-01A-11R-2315-07	APCDD1L|164284	1.3582
TCGA-KN-8418-01A-11R-2315-07	APCDD1|147495	151.4431
TCGA-KN-8418-01A-11R-2315-07	APCS|325	0
TCGA-KN-8418-01A-11R-2315-07	APC|324	630.8998
TCGA-KN-8418-01A-11R-2315-07	APEH|327	6429.202
TCGA-KN-8418-01A-11R-2315-07	APEX1|328	2743.9728
TCGA-KN-8418-01A-11R-2315-07	APEX2|27301	691.6808
TCGA-KN-8418-01A-11R-2315-07	APH1A|51107	3666.893
TCGA-KN-8418-01A-11R-2315-07	APH1B|83464	1234.635
TCGA-KN-8418-01A-11R-2315-07	API5|8539	2979.966
TCGA-KN-8418-01A-11R-2315-07	APIP|51074	675.6163
TCGA-KN-8418-01A-11R-2315-07	APITD1|378708	133.09
TCGA-KN-8418-01A-11R-2315-07	APLF|200558	10.8659
TCGA-KN-8418-01A-11R-2315-07	APLNR|187	210.1868
TCGA-KN-8418-01A-11R-2315-07	APLN|8862	365.365
TCGA-KN-8418-01A-11R-2315-07	APLP1|333	67.9117
TCGA-KN-8418-01A-11R-2315-07	APLP2|334	61833.2767
TCGA-KN-8418-01A-11R-2315-07	APOA1BP|128240	2156.1969
TCGA-KN-8418-01A-11R-2315-07	APOA1|335	1.0187
TCGA-KN-8418-01A-11R-2315-07	APOA2|336	.3396
TCGA-KN-8418-01A-11R-2315-07	APOA4|337	0
TCGA-KN-8418-01A-11R-2315-07	APOA5|116519	0
TCGA-KN-8418-01A-11R-2315-07	APOB48R|55911	53.3107
TCGA-KN-8418-01A-11R-2315-07	APOBEC1|339	0
TCGA-KN-8418-01A-11R-2315-07	APOBEC2|10930	2.7165
TCGA-KN-8418-01A-11R-2315-07	APOBEC3A|200315	5.107
TCGA-KN-8418-01A-11R-2315-07	APOBEC3B|9582	104.91
TCGA-KN-8418-01A-11R-2315-07	APOBEC3C|27350	14.601
TCGA-KN-8418-01A-11R-2315-07	APOBEC3D|140564	9.1681
TCGA-KN-8418-01A-11R-2315-07	APOBEC3F|200316	65.8744
TCGA-KN-8418-01A-11R-2315-07	APOBEC3G|60489	27.8438
TCGA-KN-8418-01A-11R-2315-07	APOBEC3H|164668	1.3582
TCGA-KN-8418-01A-11R-2315-07	APOBEC4|403314	.6791
TCGA-KN-8418-01A-11R-2315-07	APOB|338	0
TCGA-KN-8418-01A-11R-2315-07	APOC1P1|342	0
TCGA-KN-8418-01A-11R-2315-07	APOC1|341	84.2105
TCGA-KN-8418-01A-11R-2315-07	APOC2|344	8.1494
TCGA-KN-8418-01A-11R-2315-07	APOC3|345	0
TCGA-KN-8418-01A-11R-2315-07	APOC4|346	1.0187
TCGA-KN-8418-01A-11R-2315-07	APOD|347	15.6197
TCGA-KN-8418-01A-11R-2315-07	APOE|348	5795.2462
TCGA-KN-8418-01A-11R-2315-07	APOF|319	0
TCGA-KN-8418-01A-11R-2315-07	APOH|350	0
TCGA-KN-8418-01A-11R-2315-07	APOL1|8542	2448.8964
TCGA-KN-8418-01A-11R-2315-07	APOL2|23780	1849.9151
TCGA-KN-8418-01A-11R-2315-07	APOL3|80833	135.4839
TCGA-KN-8418-01A-11R-2315-07	APOL4|80832	22.7504
TCGA-KN-8418-01A-11R-2315-07	APOL5|80831	.3396
TCGA-KN-8418-01A-11R-2315-07	APOL6|80830	2004.7538
TCGA-KN-8418-01A-11R-2315-07	APOLD1|81575	697.9932
TCGA-KN-8418-01A-11R-2315-07	APOM|55937	61.4601
TCGA-KN-8418-01A-11R-2315-07	APOOL|139322	642.4448
TCGA-KN-8418-01A-11R-2315-07	APOO|79135	1343.2937
TCGA-KN-8418-01A-11R-2315-07	APPBP2|10513	507.3005
TCGA-KN-8418-01A-11R-2315-07	APPL1|26060	1680.8149
TCGA-KN-8418-01A-11R-2315-07	APPL2|55198	636.3328
TCGA-KN-8418-01A-11R-2315-07	APP|351	46417.3175
TCGA-KN-8418-01A-11R-2315-07	APRT|353	2796.944
TCGA-KN-8418-01A-11R-2315-07	APTX|54840	689.6435
TCGA-KN-8418-01A-11R-2315-07	AQP10|89872	0
TCGA-KN-8418-01A-11R-2315-07	AQP11|282679	30.8998
TCGA-KN-8418-01A-11R-2315-07	AQP12A|375318	0
TCGA-KN-8418-01A-11R-2315-07	AQP12B|653437	0
TCGA-KN-8418-01A-11R-2315-07	AQP1|358	2125.9219
TCGA-KN-8418-01A-11R-2315-07	AQP2|359	2.3769
TCGA-KN-8418-01A-11R-2315-07	AQP3|360	448.5569
TCGA-KN-8418-01A-11R-2315-07	AQP4|361	.3396
TCGA-KN-8418-01A-11R-2315-07	AQP5|362	.6791
TCGA-KN-8418-01A-11R-2315-07	AQP6|363	185.7385
TCGA-KN-8418-01A-11R-2315-07	AQP7P1|375719	.3396
TCGA-KN-8418-01A-11R-2315-07	AQP7P3|441432	0
TCGA-KN-8418-01A-11R-2315-07	AQP7|364	117.1477
TCGA-KN-8418-01A-11R-2315-07	AQP8|343	.3396
TCGA-KN-8418-01A-11R-2315-07	AQP9|366	4.7538
TCGA-KN-8418-01A-11R-2315-07	AQPEP|206338	1.3582
TCGA-KN-8418-01A-11R-2315-07	AQR|9716	1260.4414
TCGA-KN-8418-01A-11R-2315-07	ARAF|369	2050.9338
TCGA-KN-8418-01A-11R-2315-07	ARAP1|116985	11534.0781
TCGA-KN-8418-01A-11R-2315-07	ARAP2|116984	172.4958
TCGA-KN-8418-01A-11R-2315-07	ARAP3|64411	186.7572
TCGA-KN-8418-01A-11R-2315-07	ARCN1|372	5613.5823
TCGA-KN-8418-01A-11R-2315-07	ARC|23237	8.489
TCGA-KN-8418-01A-11R-2315-07	AREG|374	7.1307
TCGA-KN-8418-01A-11R-2315-07	ARF1|375	9308.9983
TCGA-KN-8418-01A-11R-2315-07	ARF3|377	6954.8387
TCGA-KN-8418-01A-11R-2315-07	ARF4|378	3465.8744
TCGA-KN-8418-01A-11R-2315-07	ARF5|381	3037.6061
TCGA-KN-8418-01A-11R-2315-07	ARF6|382	1943.9728
TCGA-KN-8418-01A-11R-2315-07	ARFGAP1|55738	1523.2598
TCGA-KN-8418-01A-11R-2315-07	ARFGAP2|84364	3082.5127
TCGA-KN-8418-01A-11R-2315-07	ARFGAP3|26286	1788.7946
TCGA-KN-8418-01A-11R-2315-07	ARFGEF1|10565	2956.9983
TCGA-KN-8418-01A-11R-2315-07	ARFGEF2|10564	5412.2241
TCGA-KN-8418-01A-11R-2315-07	ARFIP1|27236	1314.4312
TCGA-KN-8418-01A-11R-2315-07	ARFIP2|23647	982.0034
TCGA-KN-8418-01A-11R-2315-07	ARFRP1|10139	1060.1019
TCGA-KN-8418-01A-11R-2315-07	ARG1|383	0
TCGA-KN-8418-01A-11R-2315-07	ARG2|384	1361.3277
TCGA-KN-8418-01A-11R-2315-07	ARGFXP2|503640	.6791
TCGA-KN-8418-01A-11R-2315-07	ARGFX|503582	1.0187
TCGA-KN-8418-01A-11R-2315-07	ARGLU1|55082	715.4499
TCGA-KN-8418-01A-11R-2315-07	ARHGAP10|79658	23.09
TCGA-KN-8418-01A-11R-2315-07	ARHGAP11A|9824	134.8048
TCGA-KN-8418-01A-11R-2315-07	ARHGAP11B|89839	11.2054
TCGA-KN-8418-01A-11R-2315-07	ARHGAP12|94134	1605.4329
TCGA-KN-8418-01A-11R-2315-07	ARHGAP15|55843	13.5823
TCGA-KN-8418-01A-11R-2315-07	ARHGAP17|55114	1042.4448
TCGA-KN-8418-01A-11R-2315-07	ARHGAP18|93663	3384.3803
TCGA-KN-8418-01A-11R-2315-07	ARHGAP19|84986	152.1222
TCGA-KN-8418-01A-11R-2315-07	ARHGAP1|392	1858.0645
TCGA-KN-8418-01A-11R-2315-07	ARHGAP20|57569	9.8472
TCGA-KN-8418-01A-11R-2315-07	ARHGAP21|57584	2390.4924
TCGA-KN-8418-01A-11R-2315-07	ARHGAP22|58504	6.4516
TCGA-KN-8418-01A-11R-2315-07	ARHGAP23|57636	154.4992
TCGA-KN-8418-01A-11R-2315-07	ARHGAP24|83478	2063.837
TCGA-KN-8418-01A-11R-2315-07	ARHGAP25|9938	95.7555
TCGA-KN-8418-01A-11R-2315-07	ARHGAP26|23092	136.5025
TCGA-KN-8418-01A-11R-2315-07	ARHGAP27|201176	547.3684
TCGA-KN-8418-01A-11R-2315-07	ARHGAP28|79822	140.2377
TCGA-KN-8418-01A-11R-2315-07	ARHGAP29|9411	651.9525
TCGA-KN-8418-01A-11R-2315-07	ARHGAP30|257106	85.2292
TCGA-KN-8418-01A-11R-2315-07	ARHGAP31|57514	1626.146
TCGA-KN-8418-01A-11R-2315-07	ARHGAP32|9743	17.9966
TCGA-KN-8418-01A-11R-2315-07	ARHGAP33|115703	90.3226
TCGA-KN-8418-01A-11R-2315-07	ARHGAP36|158763	0
TCGA-KN-8418-01A-11R-2315-07	ARHGAP39|80728	184.7199
TCGA-KN-8418-01A-11R-2315-07	ARHGAP42|143872	336.6621
TCGA-KN-8418-01A-11R-2315-07	ARHGAP4|393	1118.5059
TCGA-KN-8418-01A-11R-2315-07	ARHGAP5|394	4788.1154
TCGA-KN-8418-01A-11R-2315-07	ARHGAP6|395	2650.5942
TCGA-KN-8418-01A-11R-2315-07	ARHGAP8|23779	1201.5518
TCGA-KN-8418-01A-11R-2315-07	ARHGAP9|64333	24.7878
TCGA-KN-8418-01A-11R-2315-07	ARHGDIA|396	3753.1409
TCGA-KN-8418-01A-11R-2315-07	ARHGDIB|397	668.9304
TCGA-KN-8418-01A-11R-2315-07	ARHGDIG|398	1.0187
TCGA-KN-8418-01A-11R-2315-07	ARHGEF10L|55160	776.91
TCGA-KN-8418-01A-11R-2315-07	ARHGEF10|9639	215.6197
TCGA-KN-8418-01A-11R-2315-07	ARHGEF11|9826	1294.3973
TCGA-KN-8418-01A-11R-2315-07	ARHGEF12|23365	7695.0764
TCGA-KN-8418-01A-11R-2315-07	ARHGEF15|22899	167.4024
TCGA-KN-8418-01A-11R-2315-07	ARHGEF16|27237	590.1528
TCGA-KN-8418-01A-11R-2315-07	ARHGEF17|9828	3939.219
TCGA-KN-8418-01A-11R-2315-07	ARHGEF18|23370	1796.2649
TCGA-KN-8418-01A-11R-2315-07	ARHGEF19|128272	.6791
TCGA-KN-8418-01A-11R-2315-07	ARHGEF1|9138	637.0119
TCGA-KN-8418-01A-11R-2315-07	ARHGEF2|9181	732.0883
TCGA-KN-8418-01A-11R-2315-07	ARHGEF33|100271715	2.0374
TCGA-KN-8418-01A-11R-2315-07	ARHGEF35|445328	646.18
TCGA-KN-8418-01A-11R-2315-07	ARHGEF37|389337	748.3871
TCGA-KN-8418-01A-11R-2315-07	ARHGEF38|54848	57.725
TCGA-KN-8418-01A-11R-2315-07	ARHGEF3|50650	1144.652
TCGA-KN-8418-01A-11R-2315-07	ARHGEF4|50649	5.4329
TCGA-KN-8418-01A-11R-2315-07	ARHGEF5|7984	751.4431
TCGA-KN-8418-01A-11R-2315-07	ARHGEF6|9459	1196.944
TCGA-KN-8418-01A-11R-2315-07	ARHGEF7|8874	715.7895
TCGA-KN-8418-01A-11R-2315-07	ARHGEF9|23229	1256.7063
TCGA-KN-8418-01A-11R-2315-07	ARID1A|8289	1597.9626
TCGA-KN-8418-01A-11R-2315-07	ARID1B|57492	1134.8048
TCGA-KN-8418-01A-11R-2315-07	ARID2|196528	775.5518
TCGA-KN-8418-01A-11R-2315-07	ARID3A|1820	255.6876
TCGA-KN-8418-01A-11R-2315-07	ARID3B|10620	86.5874
TCGA-KN-8418-01A-11R-2315-07	ARID3C|138715	.3396
TCGA-KN-8418-01A-11R-2315-07	ARID4A|5926	476.7402
TCGA-KN-8418-01A-11R-2315-07	ARID4B|51742	597.6231
TCGA-KN-8418-01A-11R-2315-07	ARID5A|10865	88.6248
TCGA-KN-8418-01A-11R-2315-07	ARID5B|84159	50.2547
TCGA-KN-8418-01A-11R-2315-07	ARIH1|25820	1896.7742
TCGA-KN-8418-01A-11R-2315-07	ARIH2|10425	2358.4075
TCGA-KN-8418-01A-11R-2315-07	ARL10|285598	64.1766
TCGA-KN-8418-01A-11R-2315-07	ARL11|115761	5.4329
TCGA-KN-8418-01A-11R-2315-07	ARL13A|392509	0
TCGA-KN-8418-01A-11R-2315-07	ARL13B|200894	195.2462
TCGA-KN-8418-01A-11R-2315-07	ARL14|80117	13.2428
TCGA-KN-8418-01A-11R-2315-07	ARL15|54622	516.8081
TCGA-KN-8418-01A-11R-2315-07	ARL16|339231	287.6061
TCGA-KN-8418-01A-11R-2315-07	ARL17A|51326	46.3158
TCGA-KN-8418-01A-11R-2315-07	ARL17B|641522	1.5823
TCGA-KN-8418-01A-11R-2315-07	ARL1|400	4462.8183
TCGA-KN-8418-01A-11R-2315-07	ARL2BP|23568	1790.1528
TCGA-KN-8418-01A-11R-2315-07	ARL2|402	1148.0475
TCGA-KN-8418-01A-11R-2315-07	ARL3|403	521.9015
TCGA-KN-8418-01A-11R-2315-07	ARL4A|10124	223.7691
TCGA-KN-8418-01A-11R-2315-07	ARL4C|10123	77.4194
TCGA-KN-8418-01A-11R-2315-07	ARL4D|379	1276.0611
TCGA-KN-8418-01A-11R-2315-07	ARL5A|26225	783.0221
TCGA-KN-8418-01A-11R-2315-07	ARL5B|221079	108.3192
TCGA-KN-8418-01A-11R-2315-07	ARL5C|390790	0
TCGA-KN-8418-01A-11R-2315-07	ARL6IP1|23204	6408.8285
TCGA-KN-8418-01A-11R-2315-07	ARL6IP4|51329	2164.0068
TCGA-KN-8418-01A-11R-2315-07	ARL6IP5|10550	6032.9372
TCGA-KN-8418-01A-11R-2315-07	ARL6IP6|151188	133.7861
TCGA-KN-8418-01A-11R-2315-07	ARL6|84100	609.1681
TCGA-KN-8418-01A-11R-2315-07	ARL8A|127829	843.8031
TCGA-KN-8418-01A-11R-2315-07	ARL8B|55207	3892.0204
TCGA-KN-8418-01A-11R-2315-07	ARL9|132946	2.0374
TCGA-KN-8418-01A-11R-2315-07	ARMC10|83787	582.4278
TCGA-KN-8418-01A-11R-2315-07	ARMC1|55156	817.657
TCGA-KN-8418-01A-11R-2315-07	ARMC2|84071	28.5229
TCGA-KN-8418-01A-11R-2315-07	ARMC3|219681	0
TCGA-KN-8418-01A-11R-2315-07	ARMC4|55130	16.6384
TCGA-KN-8418-01A-11R-2315-07	ARMC5|79798	580.9847
TCGA-KN-8418-01A-11R-2315-07	ARMC6|93436	1113.3073
TCGA-KN-8418-01A-11R-2315-07	ARMC7|79637	210.5263
TCGA-KN-8418-01A-11R-2315-07	ARMC8|25852	942.275
TCGA-KN-8418-01A-11R-2315-07	ARMC9|80210	68.9304
TCGA-KN-8418-01A-11R-2315-07	ARMCX1|51309	118.8455
TCGA-KN-8418-01A-11R-2315-07	ARMCX2|9823	2881.1545
TCGA-KN-8418-01A-11R-2315-07	ARMCX3|51566	3473.6842
TCGA-KN-8418-01A-11R-2315-07	ARMCX5|64860	318.1664
TCGA-KN-8418-01A-11R-2315-07	ARMCX6|54470	334.8048
TCGA-KN-8418-01A-11R-2315-07	ARMS2|387715	0
TCGA-KN-8418-01A-11R-2315-07	ARNT2|9915	3946.3497
TCGA-KN-8418-01A-11R-2315-07	ARNTL2|56938	2.3769
TCGA-KN-8418-01A-11R-2315-07	ARNTL|406	126.6553
TCGA-KN-8418-01A-11R-2315-07	ARNT|405	334.1256
TCGA-KN-8418-01A-11R-2315-07	ARPC1A|10552	3048.7572
TCGA-KN-8418-01A-11R-2315-07	ARPC1B|10095	416.438
TCGA-KN-8418-01A-11R-2315-07	ARPC2|10109	1785.399
TCGA-KN-8418-01A-11R-2315-07	ARPC3|10094	3296.0951
TCGA-KN-8418-01A-11R-2315-07	ARPC4|10093	3315.5959
TCGA-KN-8418-01A-11R-2315-07	ARPC5L|81873	905.9423
TCGA-KN-8418-01A-11R-2315-07	ARPC5|10092	968.4211
TCGA-KN-8418-01A-11R-2315-07	ARPM1|84517	2.3769
TCGA-KN-8418-01A-11R-2315-07	ARPP19|10776	5770.1188
TCGA-KN-8418-01A-11R-2315-07	ARPP21|10777	.6791
TCGA-KN-8418-01A-11R-2315-07	ARR3|407	0
TCGA-KN-8418-01A-11R-2315-07	ARRB1|408	67.2326
TCGA-KN-8418-01A-11R-2315-07	ARRB2|409	2826.146
TCGA-KN-8418-01A-11R-2315-07	ARRDC1|92714	1198.9813
TCGA-KN-8418-01A-11R-2315-07	ARRDC2|27106	215.6197
TCGA-KN-8418-01A-11R-2315-07	ARRDC3|57561	900.5093
TCGA-KN-8418-01A-11R-2315-07	ARRDC4|91947	612.2241
TCGA-KN-8418-01A-11R-2315-07	ARRDC5|645432	.3396
TCGA-KN-8418-01A-11R-2315-07	ARSA|410	446.18
TCGA-KN-8418-01A-11R-2315-07	ARSB|411	96.7742
TCGA-KN-8418-01A-11R-2315-07	ARSD|414	1915.1104
TCGA-KN-8418-01A-11R-2315-07	ARSE|415	250.5942
TCGA-KN-8418-01A-11R-2315-07	ARSF|416	0
TCGA-KN-8418-01A-11R-2315-07	ARSG|22901	234.2954
TCGA-KN-8418-01A-11R-2315-07	ARSH|347527	0
TCGA-KN-8418-01A-11R-2315-07	ARSI|340075	2.0374
TCGA-KN-8418-01A-11R-2315-07	ARSJ|79642	1702.5467
TCGA-KN-8418-01A-11R-2315-07	ARSK|153642	375.2122
TCGA-KN-8418-01A-11R-2315-07	ART1|417	1.3582
TCGA-KN-8418-01A-11R-2315-07	ART3|419	2.0374
TCGA-KN-8418-01A-11R-2315-07	ART4|420	1.6978
TCGA-KN-8418-01A-11R-2315-07	ART5|116969	315.4499
TCGA-KN-8418-01A-11R-2315-07	ARTN|9048	62.1392
TCGA-KN-8418-01A-11R-2315-07	ARV1|64801	530.3905
TCGA-KN-8418-01A-11R-2315-07	ARVCF|421	315.7895
TCGA-KN-8418-01A-11R-2315-07	ARX|170302	.6791
TCGA-KN-8418-01A-11R-2315-07	AR|367	31.5789
TCGA-KN-8418-01A-11R-2315-07	AS3MT|57412	733.7861
TCGA-KN-8418-01A-11R-2315-07	ASAH1|427	6823.09
TCGA-KN-8418-01A-11R-2315-07	ASAH2B|653308	8.8285
TCGA-KN-8418-01A-11R-2315-07	ASAH2|56624	2.0374
TCGA-KN-8418-01A-11R-2315-07	ASAM|79827	.6791
TCGA-KN-8418-01A-11R-2315-07	ASAP1IT1|29065	0
TCGA-KN-8418-01A-11R-2315-07	ASAP1|50807	350.4244
TCGA-KN-8418-01A-11R-2315-07	ASAP2|8853	1318.8455
TCGA-KN-8418-01A-11R-2315-07	ASAP3|55616	1202.7165
TCGA-KN-8418-01A-11R-2315-07	ASB10|136371	0
TCGA-KN-8418-01A-11R-2315-07	ASB11|140456	6.4516
TCGA-KN-8418-01A-11R-2315-07	ASB12|142689	1.6978
TCGA-KN-8418-01A-11R-2315-07	ASB13|79754	469.6095
TCGA-KN-8418-01A-11R-2315-07	ASB14|142686	33.9559
TCGA-KN-8418-01A-11R-2315-07	ASB15|142685	.3396
TCGA-KN-8418-01A-11R-2315-07	ASB16|92591	232.6621
TCGA-KN-8418-01A-11R-2315-07	ASB17|127247	0
TCGA-KN-8418-01A-11R-2315-07	ASB18|401036	0
TCGA-KN-8418-01A-11R-2315-07	ASB1|51665	615.039
TCGA-KN-8418-01A-11R-2315-07	ASB2|51676	3.3956
TCGA-KN-8418-01A-11R-2315-07	ASB3|51130	200.3396
TCGA-KN-8418-01A-11R-2315-07	ASB4|51666	0
TCGA-KN-8418-01A-11R-2315-07	ASB5|140458	379.6265
TCGA-KN-8418-01A-11R-2315-07	ASB6|140459	960.3565
TCGA-KN-8418-01A-11R-2315-07	ASB7|140460	551.1036
TCGA-KN-8418-01A-11R-2315-07	ASB8|140461	1240.0679
TCGA-KN-8418-01A-11R-2315-07	ASB9|140462	110.017
TCGA-KN-8418-01A-11R-2315-07	ASCC1|51008	298.1324
TCGA-KN-8418-01A-11R-2315-07	ASCC2|84164	1431.2394
TCGA-KN-8418-01A-11R-2315-07	ASCC3|10973	469.6095
TCGA-KN-8418-01A-11R-2315-07	ASCL1|429	51.2733
TCGA-KN-8418-01A-11R-2315-07	ASCL2|430	3.056
TCGA-KN-8418-01A-11R-2315-07	ASCL3|56676	0
TCGA-KN-8418-01A-11R-2315-07	ASCL4|121549	91.6808
TCGA-KN-8418-01A-11R-2315-07	ASF1A|25842	374.8727
TCGA-KN-8418-01A-11R-2315-07	ASF1B|55723	104.2445
TCGA-KN-8418-01A-11R-2315-07	ASFMR1|100126270	2.7233
TCGA-KN-8418-01A-11R-2315-07	ASGR1|432	2.7165
TCGA-KN-8418-01A-11R-2315-07	ASGR2|433	.6791
TCGA-KN-8418-01A-11R-2315-07	ASH1L|55870	1072.8896
TCGA-KN-8418-01A-11R-2315-07	ASH2L|9070	974.1935
TCGA-KN-8418-01A-11R-2315-07	ASIP|434	1.0187
TCGA-KN-8418-01A-11R-2315-07	ASL|435	705.2632
TCGA-KN-8418-01A-11R-2315-07	ASMTL|8623	473.0051
TCGA-KN-8418-01A-11R-2315-07	ASMT|438	0
TCGA-KN-8418-01A-11R-2315-07	ASNA1|439	2108.6587
TCGA-KN-8418-01A-11R-2315-07	ASNSD1|54529	604.0747
TCGA-KN-8418-01A-11R-2315-07	ASNS|440	2449.9151
TCGA-KN-8418-01A-11R-2315-07	ASPA|443	1.6978
TCGA-KN-8418-01A-11R-2315-07	ASPDH|554235	1.0187
TCGA-KN-8418-01A-11R-2315-07	ASPG|374569	8.489
TCGA-KN-8418-01A-11R-2315-07	ASPHD1|253982	7.8098
TCGA-KN-8418-01A-11R-2315-07	ASPHD2|57168	828.1834
TCGA-KN-8418-01A-11R-2315-07	ASPH|444	2448.9949
TCGA-KN-8418-01A-11R-2315-07	ASPM|259266	33.9559
TCGA-KN-8418-01A-11R-2315-07	ASPN|54829	75.0424
TCGA-KN-8418-01A-11R-2315-07	ASPRV1|151516	41.7657
TCGA-KN-8418-01A-11R-2315-07	ASPSCR1|79058	318.8455
TCGA-KN-8418-01A-11R-2315-07	ASRGL1|80150	45.1613
TCGA-KN-8418-01A-11R-2315-07	ASS1|445	75.382
TCGA-KN-8418-01A-11R-2315-07	ASTE1|28990	120.489
TCGA-KN-8418-01A-11R-2315-07	ASTL|431705	1.3582
TCGA-KN-8418-01A-11R-2315-07	ASTN1|460	3.056
TCGA-KN-8418-01A-11R-2315-07	ASTN2|23245	4055.348
TCGA-KN-8418-01A-11R-2315-07	ASXL1|171023	2656.0272
TCGA-KN-8418-01A-11R-2315-07	ASXL2|55252	623.7691
TCGA-KN-8418-01A-11R-2315-07	ASXL3|80816	89.3039
TCGA-KN-8418-01A-11R-2315-07	ASZ1|136991	.3396
TCGA-KN-8418-01A-11R-2315-07	ATAD1|84896	1761.2903
TCGA-KN-8418-01A-11R-2315-07	ATAD2B|54454	134.4652
TCGA-KN-8418-01A-11R-2315-07	ATAD2|29028	201.6978
TCGA-KN-8418-01A-11R-2315-07	ATAD3A|55210	628.8625
TCGA-KN-8418-01A-11R-2315-07	ATAD3B|83858	151.4431
TCGA-KN-8418-01A-11R-2315-07	ATAD3C|219293	1.3582
TCGA-KN-8418-01A-11R-2315-07	ATAD5|79915	15.6197
TCGA-KN-8418-01A-11R-2315-07	ATCAY|85300	.6791
TCGA-KN-8418-01A-11R-2315-07	ATE1|11101	164.3463
TCGA-KN-8418-01A-11R-2315-07	ATF1|466	452.9711
TCGA-KN-8418-01A-11R-2315-07	ATF2|1386	280.8149
TCGA-KN-8418-01A-11R-2315-07	ATF3|467	445.1613
TCGA-KN-8418-01A-11R-2315-07	ATF4|468	8161.6299
TCGA-KN-8418-01A-11R-2315-07	ATF5|22809	1585.7385
TCGA-KN-8418-01A-11R-2315-07	ATF6B|1388	1230.4686
TCGA-KN-8418-01A-11R-2315-07	ATF6|22926	1082.5127
TCGA-KN-8418-01A-11R-2315-07	ATF7IP2|80063	5.4329
TCGA-KN-8418-01A-11R-2315-07	ATF7IP|55729	833.2767
TCGA-KN-8418-01A-11R-2315-07	ATF7|11016	822.2954
TCGA-KN-8418-01A-11R-2315-07	ATG10|83734	80.1358
TCGA-KN-8418-01A-11R-2315-07	ATG12|9140	339.219
TCGA-KN-8418-01A-11R-2315-07	ATG16L1|55054	292.6995
TCGA-KN-8418-01A-11R-2315-07	ATG16L2|89849	131.3786
TCGA-KN-8418-01A-11R-2315-07	ATG2A|23130	1334.8048
TCGA-KN-8418-01A-11R-2315-07	ATG2B|55102	1111.0357
TCGA-KN-8418-01A-11R-2315-07	ATG3|64422	1435.6537
TCGA-KN-8418-01A-11R-2315-07	ATG4A|115201	1137.8608
TCGA-KN-8418-01A-11R-2315-07	ATG4B|23192	1030.8998
TCGA-KN-8418-01A-11R-2315-07	ATG4C|84938	134.8048
TCGA-KN-8418-01A-11R-2315-07	ATG4D|84971	1617.5042
TCGA-KN-8418-01A-11R-2315-07	ATG5|9474	471.3073
TCGA-KN-8418-01A-11R-2315-07	ATG7|10533	789.0662
TCGA-KN-8418-01A-11R-2315-07	ATG9A|79065	893.5314
TCGA-KN-8418-01A-11R-2315-07	ATG9B|285973	17.6197
TCGA-KN-8418-01A-11R-2315-07	ATHL1|80162	28.1834
TCGA-KN-8418-01A-11R-2315-07	ATIC|471	482.8523
TCGA-KN-8418-01A-11R-2315-07	ATL1|51062	93.039
TCGA-KN-8418-01A-11R-2315-07	ATL2|64225	1255.348
TCGA-KN-8418-01A-11R-2315-07	ATL3|25923	380.6452
TCGA-KN-8418-01A-11R-2315-07	ATMIN|23300	1304.9236
TCGA-KN-8418-01A-11R-2315-07	ATM|472	910.3565
TCGA-KN-8418-01A-11R-2315-07	ATN1|1822	6266.5535
TCGA-KN-8418-01A-11R-2315-07	ATOH1|474	0
TCGA-KN-8418-01A-11R-2315-07	ATOH7|220202	0
TCGA-KN-8418-01A-11R-2315-07	ATOH8|84913	43.8031
TCGA-KN-8418-01A-11R-2315-07	ATOX1|475	960.9508
TCGA-KN-8418-01A-11R-2315-07	ATP10A|57194	20.3735
TCGA-KN-8418-01A-11R-2315-07	ATP10B|23120	1.3582
TCGA-KN-8418-01A-11R-2315-07	ATP10D|57205	2796.944
TCGA-KN-8418-01A-11R-2315-07	ATP11A|23250	699.8302
TCGA-KN-8418-01A-11R-2315-07	ATP11B|23200	1252.6316
TCGA-KN-8418-01A-11R-2315-07	ATP11C|286410	331.4092
TCGA-KN-8418-01A-11R-2315-07	ATP12A|479	0
TCGA-KN-8418-01A-11R-2315-07	ATP13A1|57130	2100.1698
TCGA-KN-8418-01A-11R-2315-07	ATP13A2|23400	413.5823
TCGA-KN-8418-01A-11R-2315-07	ATP13A3|79572	1423.7691
TCGA-KN-8418-01A-11R-2315-07	ATP13A4|84239	1.3582
TCGA-KN-8418-01A-11R-2315-07	ATP13A5|344905	.3396
TCGA-KN-8418-01A-11R-2315-07	ATP1A1|476	96812.8727
TCGA-KN-8418-01A-11R-2315-07	ATP1A2|477	17.9966
TCGA-KN-8418-01A-11R-2315-07	ATP1A3|478	775.5518
TCGA-KN-8418-01A-11R-2315-07	ATP1A4|480	0
TCGA-KN-8418-01A-11R-2315-07	ATP1B1|481	41472.798
TCGA-KN-8418-01A-11R-2315-07	ATP1B2|482	70.6282
TCGA-KN-8418-01A-11R-2315-07	ATP1B3|483	1260.781
TCGA-KN-8418-01A-11R-2315-07	ATP1B4|23439	7.4703
TCGA-KN-8418-01A-11R-2315-07	ATP2A1|487	128.0136
TCGA-KN-8418-01A-11R-2315-07	ATP2A2|488	5820.3735
TCGA-KN-8418-01A-11R-2315-07	ATP2A3|489	143.2937
TCGA-KN-8418-01A-11R-2315-07	ATP2B1|490	1161.6299
TCGA-KN-8418-01A-11R-2315-07	ATP2B2|491	1078.438
TCGA-KN-8418-01A-11R-2315-07	ATP2B3|492	1.0187
TCGA-KN-8418-01A-11R-2315-07	ATP2B4|493	1047.1986
TCGA-KN-8418-01A-11R-2315-07	ATP2C1|27032	5356.2513
TCGA-KN-8418-01A-11R-2315-07	ATP2C2|9914	2.0374
TCGA-KN-8418-01A-11R-2315-07	ATP4A|495	.6791
TCGA-KN-8418-01A-11R-2315-07	ATP4B|496	.3396
TCGA-KN-8418-01A-11R-2315-07	ATP5A1|498	49051.9525
TCGA-KN-8418-01A-11R-2315-07	ATP5B|506	59049.2088
TCGA-KN-8418-01A-11R-2315-07	ATP5C1|509	4976.5705
TCGA-KN-8418-01A-11R-2315-07	ATP5D|513	4140.2377
TCGA-KN-8418-01A-11R-2315-07	ATP5EP2|432369	48.2173
TCGA-KN-8418-01A-11R-2315-07	ATP5E|514	7533.7861
TCGA-KN-8418-01A-11R-2315-07	ATP5F1|515	3853.6503
TCGA-KN-8418-01A-11R-2315-07	ATP5G1|516	2264.8557
TCGA-KN-8418-01A-11R-2315-07	ATP5G2|517	7681.4941
TCGA-KN-8418-01A-11R-2315-07	ATP5G3|518	7364.6859
TCGA-KN-8418-01A-11R-2315-07	ATP5H|10476	4176.5705
TCGA-KN-8418-01A-11R-2315-07	ATP5I|521	4031.2733
TCGA-KN-8418-01A-11R-2315-07	ATP5J2|9551	2879.4567
TCGA-KN-8418-01A-11R-2315-07	ATP5J|522	5950.7267
TCGA-KN-8418-01A-11R-2315-07	ATP5L2|267020	1.3582
TCGA-KN-8418-01A-11R-2315-07	ATP5L|10632	9429.202
TCGA-KN-8418-01A-11R-2315-07	ATP5O|539	11838.7097
TCGA-KN-8418-01A-11R-2315-07	ATP5SL|55101	1688.9643
TCGA-KN-8418-01A-11R-2315-07	ATP5S|27109	408.1494
TCGA-KN-8418-01A-11R-2315-07	ATP6AP1L|92270	97.1138
TCGA-KN-8418-01A-11R-2315-07	ATP6AP1|537	15312.0543
TCGA-KN-8418-01A-11R-2315-07	ATP6AP2|10159	30945.6706
TCGA-KN-8418-01A-11R-2315-07	ATP6V0A1|535	931.7487
TCGA-KN-8418-01A-11R-2315-07	ATP6V0A2|23545	588.455
TCGA-KN-8418-01A-11R-2315-07	ATP6V0A4|50617	31436.0747
TCGA-KN-8418-01A-11R-2315-07	ATP6V0B|533	11022.4109
TCGA-KN-8418-01A-11R-2315-07	ATP6V0C|527	25910.7165
TCGA-KN-8418-01A-11R-2315-07	ATP6V0D1|9114	4079.1171
TCGA-KN-8418-01A-11R-2315-07	ATP6V0D2|245972	40194.9066
TCGA-KN-8418-01A-11R-2315-07	ATP6V0E1|8992	5479.4567
TCGA-KN-8418-01A-11R-2315-07	ATP6V0E2|155066	3012.2105
TCGA-KN-8418-01A-11R-2315-07	ATP6V1A|523	17016.2988
TCGA-KN-8418-01A-11R-2315-07	ATP6V1B1|525	14875.382
TCGA-KN-8418-01A-11R-2315-07	ATP6V1B2|526	1625.4669
TCGA-KN-8418-01A-11R-2315-07	ATP6V1C1|528	2650.2547
TCGA-KN-8418-01A-11R-2315-07	ATP6V1C2|245973	3255.1511
TCGA-KN-8418-01A-11R-2315-07	ATP6V1D|51382	9582.0034
TCGA-KN-8418-01A-11R-2315-07	ATP6V1E1|529	10914.7708
TCGA-KN-8418-01A-11R-2315-07	ATP6V1E2|90423	52.9711
TCGA-KN-8418-01A-11R-2315-07	ATP6V1F|9296	10646.4346
TCGA-KN-8418-01A-11R-2315-07	ATP6V1G1|9550	4540.5772
TCGA-KN-8418-01A-11R-2315-07	ATP6V1G2|534	6.4516
TCGA-KN-8418-01A-11R-2315-07	ATP6V1G3|127124	2575.5518
TCGA-KN-8418-01A-11R-2315-07	ATP6V1H|51606	5472.326
TCGA-KN-8418-01A-11R-2315-07	ATP7A|538	1447.1986
TCGA-KN-8418-01A-11R-2315-07	ATP7B|540	129.3718
TCGA-KN-8418-01A-11R-2315-07	ATP8A1|10396	1583.7012
TCGA-KN-8418-01A-11R-2315-07	ATP8A2|51761	1.0187
TCGA-KN-8418-01A-11R-2315-07	ATP8B1|5205	947.4737
TCGA-KN-8418-01A-11R-2315-07	ATP8B2|57198	75.382
TCGA-KN-8418-01A-11R-2315-07	ATP8B3|148229	3.3956
TCGA-KN-8418-01A-11R-2315-07	ATP8B4|79895	74.3633
TCGA-KN-8418-01A-11R-2315-07	ATP8B5P|158381	29.5416
TCGA-KN-8418-01A-11R-2315-07	ATP9A|10079	2528.3531
TCGA-KN-8418-01A-11R-2315-07	ATP9B|374868	1075.7216
TCGA-KN-8418-01A-11R-2315-07	ATPAF1|64756	3304.8285
TCGA-KN-8418-01A-11R-2315-07	ATPAF2|91647	263.1579
TCGA-KN-8418-01A-11R-2315-07	ATPBD4|89978	517.1477
TCGA-KN-8418-01A-11R-2315-07	ATPIF1|93974	1363.6672
TCGA-KN-8418-01A-11R-2315-07	ATRIP|84126	264.2615
TCGA-KN-8418-01A-11R-2315-07	ATRNL1|26033	64.1766
TCGA-KN-8418-01A-11R-2315-07	ATRN|8455	3931.7487
TCGA-KN-8418-01A-11R-2315-07	ATRX|546	2015.2801
TCGA-KN-8418-01A-11R-2315-07	ATR|545	1002.7165
TCGA-KN-8418-01A-11R-2315-07	ATXN10|25814	1287.2666
TCGA-KN-8418-01A-11R-2315-07	ATXN1L|342371	971.6129
TCGA-KN-8418-01A-11R-2315-07	ATXN1|6310	354.1596
TCGA-KN-8418-01A-11R-2315-07	ATXN2L|11273	3774.5331
TCGA-KN-8418-01A-11R-2315-07	ATXN2|6311	1029.5416
TCGA-KN-8418-01A-11R-2315-07	ATXN3L|92552	0
TCGA-KN-8418-01A-11R-2315-07	ATXN3|4287	244.1426
TCGA-KN-8418-01A-11R-2315-07	ATXN7L1|222255	119.8642
TCGA-KN-8418-01A-11R-2315-07	ATXN7L2|127002	61.4601
TCGA-KN-8418-01A-11R-2315-07	ATXN7L3B|552889	4786.7572
TCGA-KN-8418-01A-11R-2315-07	ATXN7L3|56970	665.1952
TCGA-KN-8418-01A-11R-2315-07	ATXN7|6314	931.4092
TCGA-KN-8418-01A-11R-2315-07	ATXN8OS|6315	0
TCGA-KN-8418-01A-11R-2315-07	AUH|549	2455.6876
TCGA-KN-8418-01A-11R-2315-07	AUP1|550	1401.6197
TCGA-KN-8418-01A-11R-2315-07	AURKAIP1|54998	1769.4397
TCGA-KN-8418-01A-11R-2315-07	AURKAPS1|6791	8.8285
TCGA-KN-8418-01A-11R-2315-07	AURKA|6790	369.1002
TCGA-KN-8418-01A-11R-2315-07	AURKB|9212	5.7725
TCGA-KN-8418-01A-11R-2315-07	AURKC|6795	9.8472
TCGA-KN-8418-01A-11R-2315-07	AUTS2|26053	380.6452
TCGA-KN-8418-01A-11R-2315-07	AVEN|57099	68.9304
TCGA-KN-8418-01A-11R-2315-07	AVIL|10677	36.3328
TCGA-KN-8418-01A-11R-2315-07	AVL9|23080	455.0085
TCGA-KN-8418-01A-11R-2315-07	AVPI1|60370	174.5331
TCGA-KN-8418-01A-11R-2315-07	AVPR1A|552	1841.4261
TCGA-KN-8418-01A-11R-2315-07	AVPR1B|553	0
TCGA-KN-8418-01A-11R-2315-07	AVPR2|554	13.2428
TCGA-KN-8418-01A-11R-2315-07	AVP|551	.3396
TCGA-KN-8418-01A-11R-2315-07	AWAT1|158833	0
TCGA-KN-8418-01A-11R-2315-07	AWAT2|158835	0
TCGA-KN-8418-01A-11R-2315-07	AXIN1|8312	747.708
TCGA-KN-8418-01A-11R-2315-07	AXIN2|8313	30.8998
TCGA-KN-8418-01A-11R-2315-07	AXL|558	111.3752
TCGA-KN-8418-01A-11R-2315-07	AZGP1|563	917.8268
TCGA-KN-8418-01A-11R-2315-07	AZI1|22994	265.8744
TCGA-KN-8418-01A-11R-2315-07	AZI2|64343	898.1324
TCGA-KN-8418-01A-11R-2315-07	AZIN1|51582	2499.1511
TCGA-KN-8418-01A-11R-2315-07	AZU1|566	0
TCGA-KN-8418-01A-11R-2315-07	B2M|567	82813.5823
TCGA-KN-8418-01A-11R-2315-07	B3GALNT1|8706	469.9491
TCGA-KN-8418-01A-11R-2315-07	B3GALNT2|148789	310.5501
TCGA-KN-8418-01A-11R-2315-07	B3GALT1|8708	0
TCGA-KN-8418-01A-11R-2315-07	B3GALT2|8707	3.3956
TCGA-KN-8418-01A-11R-2315-07	B3GALT4|8705	127.674
TCGA-KN-8418-01A-11R-2315-07	B3GALT5|10317	.3396
TCGA-KN-8418-01A-11R-2315-07	B3GALT6|126792	283.5314
TCGA-KN-8418-01A-11R-2315-07	B3GALTL|145173	506.961
TCGA-KN-8418-01A-11R-2315-07	B3GAT1|27087	5.4329
TCGA-KN-8418-01A-11R-2315-07	B3GAT2|135152	7.2869
TCGA-KN-8418-01A-11R-2315-07	B3GAT3|26229	1185.7385
TCGA-KN-8418-01A-11R-2315-07	B3GNT1|11041	793.2088
TCGA-KN-8418-01A-11R-2315-07	B3GNT2|10678	877.7589
TCGA-KN-8418-01A-11R-2315-07	B3GNT3|10331	2.0374
TCGA-KN-8418-01A-11R-2315-07	B3GNT4|79369	5.0934
TCGA-KN-8418-01A-11R-2315-07	B3GNT5|84002	201.6978
TCGA-KN-8418-01A-11R-2315-07	B3GNT6|192134	0
TCGA-KN-8418-01A-11R-2315-07	B3GNT7|93010	16.2988
TCGA-KN-8418-01A-11R-2315-07	B3GNT8|374907	391.511
TCGA-KN-8418-01A-11R-2315-07	B3GNT9|84752	318.5637
TCGA-KN-8418-01A-11R-2315-07	B3GNTL1|146712	34.7436
TCGA-KN-8418-01A-11R-2315-07	B4GALNT1|2583	33.1952
TCGA-KN-8418-01A-11R-2315-07	B4GALNT2|124872	701.8676
TCGA-KN-8418-01A-11R-2315-07	B4GALNT3|283358	1043.1239
TCGA-KN-8418-01A-11R-2315-07	B4GALNT4|338707	.3396
TCGA-KN-8418-01A-11R-2315-07	B4GALT1|2683	3690.6621
TCGA-KN-8418-01A-11R-2315-07	B4GALT2|8704	732.4278
TCGA-KN-8418-01A-11R-2315-07	B4GALT3|8703	647.1986
TCGA-KN-8418-01A-11R-2315-07	B4GALT4|8702	455.348
TCGA-KN-8418-01A-11R-2315-07	B4GALT5|9334	2677.4194
TCGA-KN-8418-01A-11R-2315-07	B4GALT6|9331	782.343
TCGA-KN-8418-01A-11R-2315-07	B4GALT7|11285	1368.0815
TCGA-KN-8418-01A-11R-2315-07	B9D1|27077	46.1256
TCGA-KN-8418-01A-11R-2315-07	B9D2|80776	69.2394
TCGA-KN-8418-01A-11R-2315-07	BAALC|79870	2326.3158
TCGA-KN-8418-01A-11R-2315-07	BAAT|570	1.3582
TCGA-KN-8418-01A-11R-2315-07	BACE1|23621	1314.7708
TCGA-KN-8418-01A-11R-2315-07	BACE2|25825	9885.5688
TCGA-KN-8418-01A-11R-2315-07	BACH1|571	1036.3328
TCGA-KN-8418-01A-11R-2315-07	BACH2|60468	25.1273
TCGA-KN-8418-01A-11R-2315-07	BAD|572	913.3616
TCGA-KN-8418-01A-11R-2315-07	BAG1|573	5450.3226
TCGA-KN-8418-01A-11R-2315-07	BAG2|9532	78.0985
TCGA-KN-8418-01A-11R-2315-07	BAG3|9531	1652.6316
TCGA-KN-8418-01A-11R-2315-07	BAG4|9530	160.9508
TCGA-KN-8418-01A-11R-2315-07	BAG5|9529	2067.9117
TCGA-KN-8418-01A-11R-2315-07	BAGE2|85319	3.3548
TCGA-KN-8418-01A-11R-2315-07	BAGE|574	0
TCGA-KN-8418-01A-11R-2315-07	BAHCC1|57597	421.3922
TCGA-KN-8418-01A-11R-2315-07	BAHD1|22893	2128.0136
TCGA-KN-8418-01A-11R-2315-07	BAI1|575	1.3582
TCGA-KN-8418-01A-11R-2315-07	BAI2|576	19.0153
TCGA-KN-8418-01A-11R-2315-07	BAI3|577	0
TCGA-KN-8418-01A-11R-2315-07	BAIAP2L1|55971	2651.6129
TCGA-KN-8418-01A-11R-2315-07	BAIAP2L2|80115	5.7725
TCGA-KN-8418-01A-11R-2315-07	BAIAP2|10458	106.6214
TCGA-KN-8418-01A-11R-2315-07	BAIAP3|8938	1732.6384
TCGA-KN-8418-01A-11R-2315-07	BAK1|578	330.0509
TCGA-KN-8418-01A-11R-2315-07	BAMBI|25805	51.2733
TCGA-KN-8418-01A-11R-2315-07	BANF1|8815	3263.1579
TCGA-KN-8418-01A-11R-2315-07	BANF2|140836	0
TCGA-KN-8418-01A-11R-2315-07	BANK1|55024	16.6384
TCGA-KN-8418-01A-11R-2315-07	BANP|54971	138.8795
TCGA-KN-8418-01A-11R-2315-07	BAP1|8314	3641.0866
TCGA-KN-8418-01A-11R-2315-07	BARD1|580	9.8472
TCGA-KN-8418-01A-11R-2315-07	BARHL1|56751	0
TCGA-KN-8418-01A-11R-2315-07	BARHL2|343472	0
TCGA-KN-8418-01A-11R-2315-07	BARX1|56033	1.0187
TCGA-KN-8418-01A-11R-2315-07	BARX2|8538	177.2496
TCGA-KN-8418-01A-11R-2315-07	BASE|317716	0
TCGA-KN-8418-01A-11R-2315-07	BASP1|10409	363.3277
TCGA-KN-8418-01A-11R-2315-07	BAT1|7919	2516.4686
TCGA-KN-8418-01A-11R-2315-07	BAT2L1|84726	7069.9762
TCGA-KN-8418-01A-11R-2315-07	BAT2L2|23215	1726.6553
TCGA-KN-8418-01A-11R-2315-07	BAT2|7916	4387.7759
TCGA-KN-8418-01A-11R-2315-07	BAT3|7917	2988.1154
TCGA-KN-8418-01A-11R-2315-07	BAT4|7918	427.8472
TCGA-KN-8418-01A-11R-2315-07	BAT5|7920	543.2937
TCGA-KN-8418-01A-11R-2315-07	BATF2|116071	53.3107
TCGA-KN-8418-01A-11R-2315-07	BATF3|55509	2.0374
TCGA-KN-8418-01A-11R-2315-07	BATF|10538	3.3956
TCGA-KN-8418-01A-11R-2315-07	BAX|581	472.6655
TCGA-KN-8418-01A-11R-2315-07	BAZ1A|11177	126.6553
TCGA-KN-8418-01A-11R-2315-07	BAZ1B|9031	2306.6214
TCGA-KN-8418-01A-11R-2315-07	BAZ2A|11176	3479.7114
TCGA-KN-8418-01A-11R-2315-07	BAZ2B|29994	128.2309
TCGA-KN-8418-01A-11R-2315-07	BBC3|27113	189.4737
TCGA-KN-8418-01A-11R-2315-07	BBOX1|8424	4.4143
TCGA-KN-8418-01A-11R-2315-07	BBS10|79738	514.0917
TCGA-KN-8418-01A-11R-2315-07	BBS12|166379	78.438
TCGA-KN-8418-01A-11R-2315-07	BBS1|582	1018.6757
TCGA-KN-8418-01A-11R-2315-07	BBS2|583	1633.6163
TCGA-KN-8418-01A-11R-2315-07	BBS4|585	285.2292
TCGA-KN-8418-01A-11R-2315-07	BBS5|129880	165.0255
TCGA-KN-8418-01A-11R-2315-07	BBS7|55212	175.5518
TCGA-KN-8418-01A-11R-2315-07	BBS9|27241	242.7844
TCGA-KN-8418-01A-11R-2315-07	BBX|56987	3410.8659
TCGA-KN-8418-01A-11R-2315-07	BCAM|4059	8222.7504
TCGA-KN-8418-01A-11R-2315-07	BCAN|63827	103.2258
TCGA-KN-8418-01A-11R-2315-07	BCAP29|55973	1577.2496
TCGA-KN-8418-01A-11R-2315-07	BCAP31|10134	7956.5365
TCGA-KN-8418-01A-11R-2315-07	BCAR1|9564	4201.0187
TCGA-KN-8418-01A-11R-2315-07	BCAR3|8412	547.5586
TCGA-KN-8418-01A-11R-2315-07	BCAR4|400500	0
TCGA-KN-8418-01A-11R-2315-07	BCAS1|8537	3.3956
TCGA-KN-8418-01A-11R-2315-07	BCAS2|10286	517.8642
TCGA-KN-8418-01A-11R-2315-07	BCAS3|54828	335.1443
TCGA-KN-8418-01A-11R-2315-07	BCAS4|55653	1722.5806
TCGA-KN-8418-01A-11R-2315-07	BCAT1|586	2197.9626
TCGA-KN-8418-01A-11R-2315-07	BCAT2|587	1484.2105
TCGA-KN-8418-01A-11R-2315-07	BCCIP|56647	903.3039
TCGA-KN-8418-01A-11R-2315-07	BCDIN3D|144233	270.2479
TCGA-KN-8418-01A-11R-2315-07	BCHE|590	2.0374
TCGA-KN-8418-01A-11R-2315-07	BCKDHA|593	4880.8149
TCGA-KN-8418-01A-11R-2315-07	BCKDHB|594	1159.253
TCGA-KN-8418-01A-11R-2315-07	BCKDK|10295	999.3209
TCGA-KN-8418-01A-11R-2315-07	BCL10|8915	196.944
TCGA-KN-8418-01A-11R-2315-07	BCL11A|53335	1.6978
TCGA-KN-8418-01A-11R-2315-07	BCL11B|64919	7.1307
TCGA-KN-8418-01A-11R-2315-07	BCL2A1|597	3.3956
TCGA-KN-8418-01A-11R-2315-07	BCL2L10|10017	8.489
TCGA-KN-8418-01A-11R-2315-07	BCL2L11|10018	645.8404
TCGA-KN-8418-01A-11R-2315-07	BCL2L12|83596	205.1307
TCGA-KN-8418-01A-11R-2315-07	BCL2L13|23786	3787.7759
TCGA-KN-8418-01A-11R-2315-07	BCL2L14|79370	1.3582
TCGA-KN-8418-01A-11R-2315-07	BCL2L15|440603	2.0374
TCGA-KN-8418-01A-11R-2315-07	BCL2L1|598	10242.1053
TCGA-KN-8418-01A-11R-2315-07	BCL2L2|599	3897.6978
TCGA-KN-8418-01A-11R-2315-07	BCL2|596	2304.584
TCGA-KN-8418-01A-11R-2315-07	BCL3|602	152.4618
TCGA-KN-8418-01A-11R-2315-07	BCL6B|255877	118.8455
TCGA-KN-8418-01A-11R-2315-07	BCL6|604	396.944
TCGA-KN-8418-01A-11R-2315-07	BCL7A|605	1328.3531
TCGA-KN-8418-01A-11R-2315-07	BCL7B|9275	1386.7572
TCGA-KN-8418-01A-11R-2315-07	BCL7C|9274	503.5654
TCGA-KN-8418-01A-11R-2315-07	BCL8|606	11.2054
TCGA-KN-8418-01A-11R-2315-07	BCL9L|283149	539.219
TCGA-KN-8418-01A-11R-2315-07	BCL9|607	614.2615
TCGA-KN-8418-01A-11R-2315-07	BCLAF1|9774	2062.4788
TCGA-KN-8418-01A-11R-2315-07	BCMO1|53630	.3396
TCGA-KN-8418-01A-11R-2315-07	BCO2|83875	441.7657
TCGA-KN-8418-01A-11R-2315-07	BCORL1|63035	224.7878
TCGA-KN-8418-01A-11R-2315-07	BCORL2|286554	0
TCGA-KN-8418-01A-11R-2315-07	BCOR|54880	1151.7827
TCGA-KN-8418-01A-11R-2315-07	BCR|613	5038.7097
TCGA-KN-8418-01A-11R-2315-07	BCS1L|617	289.6435
TCGA-KN-8418-01A-11R-2315-07	BCYRN1|618	0
TCGA-KN-8418-01A-11R-2315-07	BDH1|622	1939.5586
TCGA-KN-8418-01A-11R-2315-07	BDH2|56898	1229.8812
TCGA-KN-8418-01A-11R-2315-07	BDKRB1|623	189.1341
TCGA-KN-8418-01A-11R-2315-07	BDKRB2|624	784.7199
TCGA-KN-8418-01A-11R-2315-07	BDNFOS|497258	172.9813
TCGA-KN-8418-01A-11R-2315-07	BDNF|627	12.0781
TCGA-KN-8418-01A-11R-2315-07	BDP1|55814	883.5314
TCGA-KN-8418-01A-11R-2315-07	BEAN|146227	5.4329
TCGA-KN-8418-01A-11R-2315-07	BECN1|8678	1087.3073
TCGA-KN-8418-01A-11R-2315-07	BEGAIN|57596	5.7725
TCGA-KN-8418-01A-11R-2315-07	BEND2|139105	0
TCGA-KN-8418-01A-11R-2315-07	BEND3|57673	68.9304
TCGA-KN-8418-01A-11R-2315-07	BEND4|389206	.3396
TCGA-KN-8418-01A-11R-2315-07	BEND5|79656	50.5942
TCGA-KN-8418-01A-11R-2315-07	BEND6|221336	7.1307
TCGA-KN-8418-01A-11R-2315-07	BEND7|222389	400.6791
TCGA-KN-8418-01A-11R-2315-07	BEST1|7439	40.7504
TCGA-KN-8418-01A-11R-2315-07	BEST2|54831	0
TCGA-KN-8418-01A-11R-2315-07	BEST3|144453	0
TCGA-KN-8418-01A-11R-2315-07	BEST4|266675	6.1121
TCGA-KN-8418-01A-11R-2315-07	BET1L|51272	2686.2479
TCGA-KN-8418-01A-11R-2315-07	BET1|10282	1080.4754
TCGA-KN-8418-01A-11R-2315-07	BET3L|100128327	0
TCGA-KN-8418-01A-11R-2315-07	BEX1|55859	30.8998
TCGA-KN-8418-01A-11R-2315-07	BEX2|84707	1501.8676
TCGA-KN-8418-01A-11R-2315-07	BEX4|56271	2489.3039
TCGA-KN-8418-01A-11R-2315-07	BEX5|340542	268.9304
TCGA-KN-8418-01A-11R-2315-07	BEYLA|497634	0
TCGA-KN-8418-01A-11R-2315-07	BFAR|51283	2251.2733
TCGA-KN-8418-01A-11R-2315-07	BFSP1|631	25.8065
TCGA-KN-8418-01A-11R-2315-07	BFSP2|8419	4.7538
TCGA-KN-8418-01A-11R-2315-07	BGLAP|632	48.4075
TCGA-KN-8418-01A-11R-2315-07	BGN|633	1169.1002
TCGA-KN-8418-01A-11R-2315-07	BHLHA15|168620	3.056
TCGA-KN-8418-01A-11R-2315-07	BHLHB9|80823	104.9236
TCGA-KN-8418-01A-11R-2315-07	BHLHE22|27319	0
TCGA-KN-8418-01A-11R-2315-07	BHLHE23|128408	0
TCGA-KN-8418-01A-11R-2315-07	BHLHE40|8553	9449.236
TCGA-KN-8418-01A-11R-2315-07	BHLHE41|79365	216.9779
TCGA-KN-8418-01A-11R-2315-07	BHMT2|23743	134.1256
TCGA-KN-8418-01A-11R-2315-07	BHMT|635	7.4703
TCGA-KN-8418-01A-11R-2315-07	BICC1|80114	3.056
TCGA-KN-8418-01A-11R-2315-07	BICD1|636	149.4058
TCGA-KN-8418-01A-11R-2315-07	BICD2|23299	1280.4754
TCGA-KN-8418-01A-11R-2315-07	BID|637	94.6486
TCGA-KN-8418-01A-11R-2315-07	BIK|638	50.2547
TCGA-KN-8418-01A-11R-2315-07	BIN1|274	220.7131
TCGA-KN-8418-01A-11R-2315-07	BIN2|51411	537.1817
TCGA-KN-8418-01A-11R-2315-07	BIN3|55909	482.1732
TCGA-KN-8418-01A-11R-2315-07	BIRC2|329	1003.3956
TCGA-KN-8418-01A-11R-2315-07	BIRC3|330	41.7657
TCGA-KN-8418-01A-11R-2315-07	BIRC5|332	13.7216
TCGA-KN-8418-01A-11R-2315-07	BIRC6|57448	1274.0238
TCGA-KN-8418-01A-11R-2315-07	BIRC7|79444	178.6078
TCGA-KN-8418-01A-11R-2315-07	BIRC8|112401	0
TCGA-KN-8418-01A-11R-2315-07	BIVM|54841	344.9915
TCGA-KN-8418-01A-11R-2315-07	BLCAP|10904	5050.9338
TCGA-KN-8418-01A-11R-2315-07	BLID|414899	0
TCGA-KN-8418-01A-11R-2315-07	BLK|640	0
TCGA-KN-8418-01A-11R-2315-07	BLMH|642	267.2326
TCGA-KN-8418-01A-11R-2315-07	BLM|641	17.3175
TCGA-KN-8418-01A-11R-2315-07	BLNK|29760	1248.8964
TCGA-KN-8418-01A-11R-2315-07	BLOC1S1|2647	2382.1222
TCGA-KN-8418-01A-11R-2315-07	BLOC1S2|282991	1001.0187
TCGA-KN-8418-01A-11R-2315-07	BLOC1S3|388552	241.4261
TCGA-KN-8418-01A-11R-2315-07	BLVRA|644	284.5501
TCGA-KN-8418-01A-11R-2315-07	BLVRB|645	1516.4686
TCGA-KN-8418-01A-11R-2315-07	BLZF1|8548	325.2971
TCGA-KN-8418-01A-11R-2315-07	BMF|90427	700.8489
TCGA-KN-8418-01A-11R-2315-07	BMI1|648	1210.7606
TCGA-KN-8418-01A-11R-2315-07	BMP10|27302	0
TCGA-KN-8418-01A-11R-2315-07	BMP15|9210	0
TCGA-KN-8418-01A-11R-2315-07	BMP1|649	138.5399
TCGA-KN-8418-01A-11R-2315-07	BMP2K|55589	305.9423
TCGA-KN-8418-01A-11R-2315-07	BMP2|650	378.6078
TCGA-KN-8418-01A-11R-2315-07	BMP3|651	0
TCGA-KN-8418-01A-11R-2315-07	BMP4|652	27.1647
TCGA-KN-8418-01A-11R-2315-07	BMP5|653	.3396
TCGA-KN-8418-01A-11R-2315-07	BMP6|654	45.9932
TCGA-KN-8418-01A-11R-2315-07	BMP7|655	1.0187
TCGA-KN-8418-01A-11R-2315-07	BMP8A|353500	50.3701
TCGA-KN-8418-01A-11R-2315-07	BMP8B|656	1.6978
TCGA-KN-8418-01A-11R-2315-07	BMPER|168667	6.7912
TCGA-KN-8418-01A-11R-2315-07	BMPR1A|657	309.6774
TCGA-KN-8418-01A-11R-2315-07	BMPR1B|658	4741.9355
TCGA-KN-8418-01A-11R-2315-07	BMPR2|659	981.3243
TCGA-KN-8418-01A-11R-2315-07	BMS1P4|729096	5.0934
TCGA-KN-8418-01A-11R-2315-07	BMS1P5|399761	22.7504
TCGA-KN-8418-01A-11R-2315-07	BMS1|9790	931.0696
TCGA-KN-8418-01A-11R-2315-07	BMX|660	8.489
TCGA-KN-8418-01A-11R-2315-07	BNC1|646	0
TCGA-KN-8418-01A-11R-2315-07	BNC2|54796	126.6553
TCGA-KN-8418-01A-11R-2315-07	BNIP1|662	212.9032
TCGA-KN-8418-01A-11R-2315-07	BNIP2|663	314.4312
TCGA-KN-8418-01A-11R-2315-07	BNIP3L|665	648.2173
TCGA-KN-8418-01A-11R-2315-07	BNIP3|664	1113.4126
TCGA-KN-8418-01A-11R-2315-07	BNIPL|149428	1.3582
TCGA-KN-8418-01A-11R-2315-07	BOC|91653	95.0764
TCGA-KN-8418-01A-11R-2315-07	BOD1L|259282	2150.764
TCGA-KN-8418-01A-11R-2315-07	BOD1|91272	993.8879
TCGA-KN-8418-01A-11R-2315-07	BOK|666	881.1545
TCGA-KN-8418-01A-11R-2315-07	BOLA1|51027	244.8217
TCGA-KN-8418-01A-11R-2315-07	BOLA2|552900	1249.0458
TCGA-KN-8418-01A-11R-2315-07	BOLA3|388962	414.9406
TCGA-KN-8418-01A-11R-2315-07	BOLL|66037	3.056
TCGA-KN-8418-01A-11R-2315-07	BOP1|23246	108.6587
TCGA-KN-8418-01A-11R-2315-07	BPESC1|60467	0
TCGA-KN-8418-01A-11R-2315-07	BPGM|669	1375.8913
TCGA-KN-8418-01A-11R-2315-07	BPHL|670	212.2241
TCGA-KN-8418-01A-11R-2315-07	BPIL1|80341	0
TCGA-KN-8418-01A-11R-2315-07	BPIL2|254240	0
TCGA-KN-8418-01A-11R-2315-07	BPIL3|128859	0
TCGA-KN-8418-01A-11R-2315-07	BPI|671	0
TCGA-KN-8418-01A-11R-2315-07	BPNT1|10380	364.6859
TCGA-KN-8418-01A-11R-2315-07	BPTF|2186	1029.8812
TCGA-KN-8418-01A-11R-2315-07	BPY2|9083	0
TCGA-KN-8418-01A-11R-2315-07	BRAF|673	242.1053
TCGA-KN-8418-01A-11R-2315-07	BRAP|8315	711.3752
TCGA-KN-8418-01A-11R-2315-07	BRCA1|672	37.0119
TCGA-KN-8418-01A-11R-2315-07	BRCA2|675	6.4516
TCGA-KN-8418-01A-11R-2315-07	BRCC3|79184	555.5178
TCGA-KN-8418-01A-11R-2315-07	BRD1|23774	423.7691
TCGA-KN-8418-01A-11R-2315-07	BRD2|6046	4504.2445
TCGA-KN-8418-01A-11R-2315-07	BRD3|8019	1256.8862
TCGA-KN-8418-01A-11R-2315-07	BRD4|23476	2294.3973
TCGA-KN-8418-01A-11R-2315-07	BRD7P3|23629	0
TCGA-KN-8418-01A-11R-2315-07	BRD7|29117	1952.4618
TCGA-KN-8418-01A-11R-2315-07	BRD8|10902	682.5127
TCGA-KN-8418-01A-11R-2315-07	BRD9|65980	907.6401
TCGA-KN-8418-01A-11R-2315-07	BRDT|676	0
TCGA-KN-8418-01A-11R-2315-07	BREA2|286076	.3396
TCGA-KN-8418-01A-11R-2315-07	BRE|9577	322.5806
TCGA-KN-8418-01A-11R-2315-07	BRF1|2972	897.4058
TCGA-KN-8418-01A-11R-2315-07	BRF2|55290	647.5382
TCGA-KN-8418-01A-11R-2315-07	BRI3BP|140707	278.438
TCGA-KN-8418-01A-11R-2315-07	BRI3|25798	3399.6604
TCGA-KN-8418-01A-11R-2315-07	BRIP1|83990	9.8472
TCGA-KN-8418-01A-11R-2315-07	BRIX1|55299	599.3209
TCGA-KN-8418-01A-11R-2315-07	BRMS1L|84312	366.7233
TCGA-KN-8418-01A-11R-2315-07	BRMS1|25855	1243.8031
TCGA-KN-8418-01A-11R-2315-07	BRP44L|51660	3174.1935
TCGA-KN-8418-01A-11R-2315-07	BRP44|25874	1369.1002
TCGA-KN-8418-01A-11R-2315-07	BRPF1|7862	592.5297
TCGA-KN-8418-01A-11R-2315-07	BRPF3|27154	872.326
TCGA-KN-8418-01A-11R-2315-07	BRS3|680	.6791
TCGA-KN-8418-01A-11R-2315-07	BRSK1|84446	5.7725
TCGA-KN-8418-01A-11R-2315-07	BRSK2|9024	5.7725
TCGA-KN-8418-01A-11R-2315-07	BRWD1|54014	1039.7284
TCGA-KN-8418-01A-11R-2315-07	BRWD3|254065	361.2903
TCGA-KN-8418-01A-11R-2315-07	BSCL2|26580	2127.4975
TCGA-KN-8418-01A-11R-2315-07	BSDC1|55108	1823.4295
TCGA-KN-8418-01A-11R-2315-07	BSG|682	75258.7504
TCGA-KN-8418-01A-11R-2315-07	BSND|7809	3294.0577
TCGA-KN-8418-01A-11R-2315-07	BSN|8927	187.0968
TCGA-KN-8418-01A-11R-2315-07	BSPH1|100131137	0
TCGA-KN-8418-01A-11R-2315-07	BSPRY|54836	1168.4211
TCGA-KN-8418-01A-11R-2315-07	BST1|683	8.1494
TCGA-KN-8418-01A-11R-2315-07	BST2|684	247.8778
TCGA-KN-8418-01A-11R-2315-07	BSX|390259	0
TCGA-KN-8418-01A-11R-2315-07	BTAF1|9044	781.3243
TCGA-KN-8418-01A-11R-2315-07	BTBD10|84280	421.7317
TCGA-KN-8418-01A-11R-2315-07	BTBD11|121551	6.1121
TCGA-KN-8418-01A-11R-2315-07	BTBD12|84464	309.3379
TCGA-KN-8418-01A-11R-2315-07	BTBD16|118663	0
TCGA-KN-8418-01A-11R-2315-07	BTBD17|388419	0
TCGA-KN-8418-01A-11R-2315-07	BTBD18|643376	3.3956
TCGA-KN-8418-01A-11R-2315-07	BTBD19|149478	6.7912
TCGA-KN-8418-01A-11R-2315-07	BTBD1|53339	3005.4329
TCGA-KN-8418-01A-11R-2315-07	BTBD2|55643	2154.4992
TCGA-KN-8418-01A-11R-2315-07	BTBD3|22903	654.6689
TCGA-KN-8418-01A-11R-2315-07	BTBD6|90135	1458.4041
TCGA-KN-8418-01A-11R-2315-07	BTBD7|55727	868.9304
TCGA-KN-8418-01A-11R-2315-07	BTBD8|284697	5.4329
TCGA-KN-8418-01A-11R-2315-07	BTBD9|114781	776.5705
TCGA-KN-8418-01A-11R-2315-07	BTC|685	33.9559
TCGA-KN-8418-01A-11R-2315-07	BTD|686	822.0713
TCGA-KN-8418-01A-11R-2315-07	BTF3L1|690	0
TCGA-KN-8418-01A-11R-2315-07	BTF3L4|91408	537.8608
TCGA-KN-8418-01A-11R-2315-07	BTF3|689	8295.7555
TCGA-KN-8418-01A-11R-2315-07	BTG1|694	2503.9049
TCGA-KN-8418-01A-11R-2315-07	BTG2|7832	659.4228
TCGA-KN-8418-01A-11R-2315-07	BTG3|10950	1385.7385
TCGA-KN-8418-01A-11R-2315-07	BTG4|54766	0
TCGA-KN-8418-01A-11R-2315-07	BTK|695	77.7589
TCGA-KN-8418-01A-11R-2315-07	BTLA|151888	6.1121
TCGA-KN-8418-01A-11R-2315-07	BTN1A1|696	0
TCGA-KN-8418-01A-11R-2315-07	BTN2A1|11120	360.2716
TCGA-KN-8418-01A-11R-2315-07	BTN2A2|10385	149.4058
TCGA-KN-8418-01A-11R-2315-07	BTN2A3|54718	8.489
TCGA-KN-8418-01A-11R-2315-07	BTN3A1|11119	377.2496
TCGA-KN-8418-01A-11R-2315-07	BTN3A2|11118	606.1121
TCGA-KN-8418-01A-11R-2315-07	BTN3A3|10384	343.2937
TCGA-KN-8418-01A-11R-2315-07	BTNL2|56244	0
TCGA-KN-8418-01A-11R-2315-07	BTNL3|10917	0
TCGA-KN-8418-01A-11R-2315-07	BTNL8|79908	17.657
TCGA-KN-8418-01A-11R-2315-07	BTNL9|153579	981.3243
TCGA-KN-8418-01A-11R-2315-07	BTRC|8945	315.1104
TCGA-KN-8418-01A-11R-2315-07	BUB1B|701	54.3701
TCGA-KN-8418-01A-11R-2315-07	BUB1|699	102.8862
TCGA-KN-8418-01A-11R-2315-07	BUB3|9184	756.8761
TCGA-KN-8418-01A-11R-2315-07	BUD13|84811	392.5297
TCGA-KN-8418-01A-11R-2315-07	BUD31|8896	1728.2988
TCGA-KN-8418-01A-11R-2315-07	BVES|11149	2.0374
TCGA-KN-8418-01A-11R-2315-07	BYSL|705	152.8014
TCGA-KN-8418-01A-11R-2315-07	BZRAP1|9256	269.9491
TCGA-KN-8418-01A-11R-2315-07	BZW1|9689	1366.7233
TCGA-KN-8418-01A-11R-2315-07	BZW2|28969	601.0187
TCGA-KN-8418-01A-11R-2315-07	C10orf105|414152	1.3582
TCGA-KN-8418-01A-11R-2315-07	C10orf107|219621	.6791
TCGA-KN-8418-01A-11R-2315-07	C10orf108|414235	21.7317
TCGA-KN-8418-01A-11R-2315-07	C10orf10|11067	1515.4499
TCGA-KN-8418-01A-11R-2315-07	C10orf110|55853	5.6061
TCGA-KN-8418-01A-11R-2315-07	C10orf111|221060	1.7012
TCGA-KN-8418-01A-11R-2315-07	C10orf113|387638	0
TCGA-KN-8418-01A-11R-2315-07	C10orf114|399726	8.1494
TCGA-KN-8418-01A-11R-2315-07	C10orf116|10974	100.5467
TCGA-KN-8418-01A-11R-2315-07	C10orf118|55088	500.8489
TCGA-KN-8418-01A-11R-2315-07	C10orf119|79892	655.0085
TCGA-KN-8418-01A-11R-2315-07	C10orf11|83938	186.7572
TCGA-KN-8418-01A-11R-2315-07	C10orf120|399814	0
TCGA-KN-8418-01A-11R-2315-07	C10orf122|387718	0
TCGA-KN-8418-01A-11R-2315-07	C10orf125|282969	11.2054
TCGA-KN-8418-01A-11R-2315-07	C10orf128|170371	4.4143
TCGA-KN-8418-01A-11R-2315-07	C10orf129|142827	0
TCGA-KN-8418-01A-11R-2315-07	C10orf12|26148	58.3531
TCGA-KN-8418-01A-11R-2315-07	C10orf131|100127889	1.3582
TCGA-KN-8418-01A-11R-2315-07	C10orf137|26098	165.0255
TCGA-KN-8418-01A-11R-2315-07	C10orf140|387640	6.4516
TCGA-KN-8418-01A-11R-2315-07	C10orf18|54906	1033.9559
TCGA-KN-8418-01A-11R-2315-07	C10orf25|220979	82.8523
TCGA-KN-8418-01A-11R-2315-07	C10orf26|54838	2859.3073
TCGA-KN-8418-01A-11R-2315-07	C10orf27|219793	474.3633
TCGA-KN-8418-01A-11R-2315-07	C10orf28|27291	800.3396
TCGA-KN-8418-01A-11R-2315-07	C10orf2|56652	153.1409
TCGA-KN-8418-01A-11R-2315-07	C10orf32|119032	878.7776
TCGA-KN-8418-01A-11R-2315-07	C10orf35|219738	137.1817
TCGA-KN-8418-01A-11R-2315-07	C10orf40|283025	0
TCGA-KN-8418-01A-11R-2315-07	C10orf41|100131213	416.5365
TCGA-KN-8418-01A-11R-2315-07	C10orf46|143384	863.837
TCGA-KN-8418-01A-11R-2315-07	C10orf47|254427	32.2581
TCGA-KN-8418-01A-11R-2315-07	C10orf4|118924	289.6435
TCGA-KN-8418-01A-11R-2315-07	C10orf50|645528	0
TCGA-KN-8418-01A-11R-2315-07	C10orf53|282966	0
TCGA-KN-8418-01A-11R-2315-07	C10orf54|64115	226.146
TCGA-KN-8418-01A-11R-2315-07	C10orf55|414236	1.7012
TCGA-KN-8418-01A-11R-2315-07	C10orf57|80195	411.545
TCGA-KN-8418-01A-11R-2315-07	C10orf58|84293	151.4431
TCGA-KN-8418-01A-11R-2315-07	C10orf62|414157	0
TCGA-KN-8418-01A-11R-2315-07	C10orf67|256815	8.1494
TCGA-KN-8418-01A-11R-2315-07	C10orf68|79741	.3396
TCGA-KN-8418-01A-11R-2315-07	C10orf71|118461	.6791
TCGA-KN-8418-01A-11R-2315-07	C10orf72|196740	160.6112
TCGA-KN-8418-01A-11R-2315-07	C10orf75|90271	404.4143
TCGA-KN-8418-01A-11R-2315-07	C10orf76|79591	536.163
TCGA-KN-8418-01A-11R-2315-07	C10orf78|119392	31.2394
TCGA-KN-8418-01A-11R-2315-07	C10orf79|80217	4.0747
TCGA-KN-8418-01A-11R-2315-07	C10orf81|79949	1.3582
TCGA-KN-8418-01A-11R-2315-07	C10orf82|143379	1.0187
TCGA-KN-8418-01A-11R-2315-07	C10orf84|63877	427.8438
TCGA-KN-8418-01A-11R-2315-07	C10orf88|80007	92.6995
TCGA-KN-8418-01A-11R-2315-07	C10orf90|118611	.3396
TCGA-KN-8418-01A-11R-2315-07	C10orf91|170393	1.0187
TCGA-KN-8418-01A-11R-2315-07	C10orf93|255352	5.7725
TCGA-KN-8418-01A-11R-2315-07	C10orf95|79946	12.0985
TCGA-KN-8418-01A-11R-2315-07	C10orf96|374355	0
TCGA-KN-8418-01A-11R-2315-07	C10orf99|387695	0
TCGA-KN-8418-01A-11R-2315-07	C11orf10|746	1075.0424
TCGA-KN-8418-01A-11R-2315-07	C11orf16|56673	1.0187
TCGA-KN-8418-01A-11R-2315-07	C11orf17|56672	330.0509
TCGA-KN-8418-01A-11R-2315-07	C11orf1|64776	662.4346
TCGA-KN-8418-01A-11R-2315-07	C11orf20|25858	2.0374
TCGA-KN-8418-01A-11R-2315-07	C11orf21|29125	1.0187
TCGA-KN-8418-01A-11R-2315-07	C11orf24|53838	369.7793
TCGA-KN-8418-01A-11R-2315-07	C11orf2|738	3487.2666
TCGA-KN-8418-01A-11R-2315-07	C11orf30|56946	584.3803
TCGA-KN-8418-01A-11R-2315-07	C11orf31|280636	1648.5569
TCGA-KN-8418-01A-11R-2315-07	C11orf34|349633	.3396
TCGA-KN-8418-01A-11R-2315-07	C11orf35|256329	130.326
TCGA-KN-8418-01A-11R-2315-07	C11orf36|283303	.3396
TCGA-KN-8418-01A-11R-2315-07	C11orf40|143501	0
TCGA-KN-8418-01A-11R-2315-07	C11orf41|25758	35.3141
TCGA-KN-8418-01A-11R-2315-07	C11orf42|160298	2.0374
TCGA-KN-8418-01A-11R-2315-07	C11orf45|219833	1.6978
TCGA-KN-8418-01A-11R-2315-07	C11orf46|120534	1060.781
TCGA-KN-8418-01A-11R-2315-07	C11orf48|79081	402.6757
TCGA-KN-8418-01A-11R-2315-07	C11orf49|79096	470.6282
TCGA-KN-8418-01A-11R-2315-07	C11orf51|25906	1046.7776
TCGA-KN-8418-01A-11R-2315-07	C11orf52|91894	325.3311
TCGA-KN-8418-01A-11R-2315-07	C11orf53|341032	.3396
TCGA-KN-8418-01A-11R-2315-07	C11orf54|28970	1109.6774
TCGA-KN-8418-01A-11R-2315-07	C11orf57|55216	953.1409
TCGA-KN-8418-01A-11R-2315-07	C11orf58|10944	4694.7368
TCGA-KN-8418-01A-11R-2315-07	C11orf59|55004	2820.7131
TCGA-KN-8418-01A-11R-2315-07	C11orf61|79684	155.5178
TCGA-KN-8418-01A-11R-2315-07	C11orf63|79864	31.9185
TCGA-KN-8418-01A-11R-2315-07	C11orf64|283197	0
TCGA-KN-8418-01A-11R-2315-07	C11orf65|160140	30.5603
TCGA-KN-8418-01A-11R-2315-07	C11orf66|220004	38.0306
TCGA-KN-8418-01A-11R-2315-07	C11orf67|28971	289.7419
TCGA-KN-8418-01A-11R-2315-07	C11orf68|83638	1158.5739
TCGA-KN-8418-01A-11R-2315-07	C11orf70|85016	.3396
TCGA-KN-8418-01A-11R-2315-07	C11orf71|54494	815.6197
TCGA-KN-8418-01A-11R-2315-07	C11orf73|51501	454.3294
TCGA-KN-8418-01A-11R-2315-07	C11orf74|119710	192.5297
TCGA-KN-8418-01A-11R-2315-07	C11orf75|56935	123.9389
TCGA-KN-8418-01A-11R-2315-07	C11orf80|79703	267.9117
TCGA-KN-8418-01A-11R-2315-07	C11orf82|220042	26.8251
TCGA-KN-8418-01A-11R-2315-07	C11orf83|790955	588.3769
TCGA-KN-8418-01A-11R-2315-07	C11orf84|144097	295.7555
TCGA-KN-8418-01A-11R-2315-07	C11orf85|283129	0
TCGA-KN-8418-01A-11R-2315-07	C11orf86|254439	0
TCGA-KN-8418-01A-11R-2315-07	C11orf87|399947	1.0187
TCGA-KN-8418-01A-11R-2315-07	C11orf88|399949	1.6978
TCGA-KN-8418-01A-11R-2315-07	C11orf90|387804	0
TCGA-KN-8418-01A-11R-2315-07	C11orf92|399948	1647.5925
TCGA-KN-8418-01A-11R-2315-07	C11orf93|120376	495.3616
TCGA-KN-8418-01A-11R-2315-07	C11orf94|143678	0
TCGA-KN-8418-01A-11R-2315-07	C11orf95|65998	1494.7368
TCGA-KN-8418-01A-11R-2315-07	C11orf9|745	98.8115
TCGA-KN-8418-01A-11R-2315-07	C12orf10|60314	1237.691
TCGA-KN-8418-01A-11R-2315-07	C12orf11|55726	500.1698
TCGA-KN-8418-01A-11R-2315-07	C12orf12|196477	0
TCGA-KN-8418-01A-11R-2315-07	C12orf23|90488	2169.4397
TCGA-KN-8418-01A-11R-2315-07	C12orf24|29902	49.236
TCGA-KN-8418-01A-11R-2315-07	C12orf26|84190	76.7402
TCGA-KN-8418-01A-11R-2315-07	C12orf27|283460	.6791
TCGA-KN-8418-01A-11R-2315-07	C12orf29|91298	478.3396
TCGA-KN-8418-01A-11R-2315-07	C12orf32|83695	381.3243
TCGA-KN-8418-01A-11R-2315-07	C12orf34|84915	1528.3531
TCGA-KN-8418-01A-11R-2315-07	C12orf35|55196	369.1002
TCGA-KN-8418-01A-11R-2315-07	C12orf36|283422	0
TCGA-KN-8418-01A-11R-2315-07	C12orf39|80763	176.91
TCGA-KN-8418-01A-11R-2315-07	C12orf40|283461	0
TCGA-KN-8418-01A-11R-2315-07	C12orf41|54934	676.7402
TCGA-KN-8418-01A-11R-2315-07	C12orf42|374470	2.0374
TCGA-KN-8418-01A-11R-2315-07	C12orf43|64897	370.1188
TCGA-KN-8418-01A-11R-2315-07	C12orf44|60673	1834.635
TCGA-KN-8418-01A-11R-2315-07	C12orf45|121053	120.5433
TCGA-KN-8418-01A-11R-2315-07	C12orf47|51275	403.4329
TCGA-KN-8418-01A-11R-2315-07	C12orf48|55010	111.0357
TCGA-KN-8418-01A-11R-2315-07	C12orf49|79794	1466.893
TCGA-KN-8418-01A-11R-2315-07	C12orf4|57102	371.1375
TCGA-KN-8418-01A-11R-2315-07	C12orf50|160419	0
TCGA-KN-8418-01A-11R-2315-07	C12orf51|283450	1447.5382
TCGA-KN-8418-01A-11R-2315-07	C12orf52|84934	468.5908
TCGA-KN-8418-01A-11R-2315-07	C12orf53|196500	11.2054
TCGA-KN-8418-01A-11R-2315-07	C12orf54|121273	.3396
TCGA-KN-8418-01A-11R-2315-07	C12orf56|115749	0
TCGA-KN-8418-01A-11R-2315-07	C12orf57|113246	602.0374
TCGA-KN-8418-01A-11R-2315-07	C12orf59|120939	5523.9389
TCGA-KN-8418-01A-11R-2315-07	C12orf5|57103	213.9219
TCGA-KN-8418-01A-11R-2315-07	C12orf60|144608	62.8183
TCGA-KN-8418-01A-11R-2315-07	C12orf61|283416	29.8812
TCGA-KN-8418-01A-11R-2315-07	C12orf62|84987	1282.8523
TCGA-KN-8418-01A-11R-2315-07	C12orf63|374467	0
TCGA-KN-8418-01A-11R-2315-07	C12orf65|91574	552.8014
TCGA-KN-8418-01A-11R-2315-07	C12orf66|144577	186.4177
TCGA-KN-8418-01A-11R-2315-07	C12orf68|387856	4.4143
TCGA-KN-8418-01A-11R-2315-07	C12orf69|440087	6.7912
TCGA-KN-8418-01A-11R-2315-07	C12orf70|341346	.3396
TCGA-KN-8418-01A-11R-2315-07	C12orf71|728858	0
TCGA-KN-8418-01A-11R-2315-07	C12orf72|254013	84.8896
TCGA-KN-8418-01A-11R-2315-07	C12orf73|728568	222.4109
TCGA-KN-8418-01A-11R-2315-07	C12orf74|338809	0
TCGA-KN-8418-01A-11R-2315-07	C12orf75|387882	10536.8421
TCGA-KN-8418-01A-11R-2315-07	C12orf76|400073	130.7301
TCGA-KN-8418-01A-11R-2315-07	C12orf77|196415	51.9525
TCGA-KN-8418-01A-11R-2315-07	C13orf15|28984	824.7878
TCGA-KN-8418-01A-11R-2315-07	C13orf16|121793	0
TCGA-KN-8418-01A-11R-2315-07	C13orf18|80183	6.4516
TCGA-KN-8418-01A-11R-2315-07	C13orf1|57213	198.9813
TCGA-KN-8418-01A-11R-2315-07	C13orf23|80209	900.5093
TCGA-KN-8418-01A-11R-2315-07	C13orf26|122046	0
TCGA-KN-8418-01A-11R-2315-07	C13orf27|93081	66.5535
TCGA-KN-8418-01A-11R-2315-07	C13orf28|122258	0
TCGA-KN-8418-01A-11R-2315-07	C13orf29|283487	14.2615
TCGA-KN-8418-01A-11R-2315-07	C13orf30|144809	0
TCGA-KN-8418-01A-11R-2315-07	C13orf31|144811	132.0883
TCGA-KN-8418-01A-11R-2315-07	C13orf33|84935	44.1426
TCGA-KN-8418-01A-11R-2315-07	C13orf34|79866	37.5042
TCGA-KN-8418-01A-11R-2315-07	C13orf35|400165	.3396
TCGA-KN-8418-01A-11R-2315-07	C13orf36|400120	0
TCGA-KN-8418-01A-11R-2315-07	C13orf37|440145	321.9015
TCGA-KN-8418-01A-11R-2315-07	C13orf38|728591	5.7725
TCGA-KN-8418-01A-11R-2315-07	C13orf39|196541	0
TCGA-KN-8418-01A-11R-2315-07	C14orf101|54916	750.0849
TCGA-KN-8418-01A-11R-2315-07	C14orf102|55051	384.0407
TCGA-KN-8418-01A-11R-2315-07	C14orf104|55172	403.7351
TCGA-KN-8418-01A-11R-2315-07	C14orf105|55195	1129.7114
TCGA-KN-8418-01A-11R-2315-07	C14orf106|55320	313.073
TCGA-KN-8418-01A-11R-2315-07	C14orf109|26175	595.9253
TCGA-KN-8418-01A-11R-2315-07	C14orf115|55237	.3396
TCGA-KN-8418-01A-11R-2315-07	C14orf118|55668	417.3175
TCGA-KN-8418-01A-11R-2315-07	C14orf119|55017	1034.2954
TCGA-KN-8418-01A-11R-2315-07	C14orf126|112487	267.2326
TCGA-KN-8418-01A-11R-2315-07	C14orf128|84837	198.3022
TCGA-KN-8418-01A-11R-2315-07	C14orf129|51527	542.6146
TCGA-KN-8418-01A-11R-2315-07	C14orf132|56967	131.7487
TCGA-KN-8418-01A-11R-2315-07	C14orf135|64430	8402.3769
TCGA-KN-8418-01A-11R-2315-07	C14orf138|79609	74.0238
TCGA-KN-8418-01A-11R-2315-07	C14orf139|79686	15.9593
TCGA-KN-8418-01A-11R-2315-07	C14orf142|84520	248.8964
TCGA-KN-8418-01A-11R-2315-07	C14orf143|90141	88.6248
TCGA-KN-8418-01A-11R-2315-07	C14orf145|145508	55.0085
TCGA-KN-8418-01A-11R-2315-07	C14orf147|171546	1281.1545
TCGA-KN-8418-01A-11R-2315-07	C14orf148|122945	6.4516
TCGA-KN-8418-01A-11R-2315-07	C14orf149|112849	62.8183
TCGA-KN-8418-01A-11R-2315-07	C14orf153|84334	711.3447
TCGA-KN-8418-01A-11R-2315-07	C14orf156|81892	791.8506
TCGA-KN-8418-01A-11R-2315-07	C14orf159|80017	5956.1969
TCGA-KN-8418-01A-11R-2315-07	C14orf162|56936	0
TCGA-KN-8418-01A-11R-2315-07	C14orf165|414767	0
TCGA-KN-8418-01A-11R-2315-07	C14orf166B|145497	0
TCGA-KN-8418-01A-11R-2315-07	C14orf166|51637	2168.4211
TCGA-KN-8418-01A-11R-2315-07	C14orf167|55449	971.6774
TCGA-KN-8418-01A-11R-2315-07	C14orf169|79697	220.3735
TCGA-KN-8418-01A-11R-2315-07	C14orf174|161394	17.657
TCGA-KN-8418-01A-11R-2315-07	C14orf176|643382	13.5823
TCGA-KN-8418-01A-11R-2315-07	C14orf177|283598	0
TCGA-KN-8418-01A-11R-2315-07	C14orf178|283579	1.3582
TCGA-KN-8418-01A-11R-2315-07	C14orf179|112752	348.3871
TCGA-KN-8418-01A-11R-2315-07	C14orf180|400258	0
TCGA-KN-8418-01A-11R-2315-07	C14orf181|400223	42.4448
TCGA-KN-8418-01A-11R-2315-07	C14orf182|283551	.3396
TCGA-KN-8418-01A-11R-2315-07	C14orf183|196913	0
TCGA-KN-8418-01A-11R-2315-07	C14orf184|650662	0
TCGA-KN-8418-01A-11R-2315-07	C14orf19|280655	4.4143
TCGA-KN-8418-01A-11R-2315-07	C14orf1|11161	1419.3548
TCGA-KN-8418-01A-11R-2315-07	C14orf21|161424	331.4092
TCGA-KN-8418-01A-11R-2315-07	C14orf23|387978	0
TCGA-KN-8418-01A-11R-2315-07	C14orf28|122525	131.0696
TCGA-KN-8418-01A-11R-2315-07	C14orf2|9556	2607.8098
TCGA-KN-8418-01A-11R-2315-07	C14orf33|100129075	189.4737
TCGA-KN-8418-01A-11R-2315-07	C14orf34|645687	0
TCGA-KN-8418-01A-11R-2315-07	C14orf37|145407	470.2886
TCGA-KN-8418-01A-11R-2315-07	C14orf39|317761	0
TCGA-KN-8418-01A-11R-2315-07	C14orf43|91748	1786.7572
TCGA-KN-8418-01A-11R-2315-07	C14orf45|80127	87.7793
TCGA-KN-8418-01A-11R-2315-07	C14orf48|256369	0
TCGA-KN-8418-01A-11R-2315-07	C14orf49|161176	9.5076
TCGA-KN-8418-01A-11R-2315-07	C14orf4|64207	2604.7538
TCGA-KN-8418-01A-11R-2315-07	C14orf50|145376	9.5076
TCGA-KN-8418-01A-11R-2315-07	C14orf53|440184	17.657
TCGA-KN-8418-01A-11R-2315-07	C14orf64|388011	0
TCGA-KN-8418-01A-11R-2315-07	C14orf68|283600	.6791
TCGA-KN-8418-01A-11R-2315-07	C14orf70|283601	0
TCGA-KN-8418-01A-11R-2315-07	C14orf72|145200	61.7997
TCGA-KN-8418-01A-11R-2315-07	C14orf73|91828	0
TCGA-KN-8418-01A-11R-2315-07	C14orf79|122616	244.4822
TCGA-KN-8418-01A-11R-2315-07	C14orf80|283643	61.7997
TCGA-KN-8418-01A-11R-2315-07	C14orf86|283592	0
TCGA-KN-8418-01A-11R-2315-07	C14orf93|60686	275.382
TCGA-KN-8418-01A-11R-2315-07	C15orf17|57184	1772.8353
TCGA-KN-8418-01A-11R-2315-07	C15orf21|283651	12.2241
TCGA-KN-8418-01A-11R-2315-07	C15orf23|90417	221.0526
TCGA-KN-8418-01A-11R-2315-07	C15orf24|56851	2178.2683
TCGA-KN-8418-01A-11R-2315-07	C15orf26|161502	.3396
TCGA-KN-8418-01A-11R-2315-07	C15orf27|123591	95.7555
TCGA-KN-8418-01A-11R-2315-07	C15orf28|80035	2.0374
TCGA-KN-8418-01A-11R-2315-07	C15orf29|79768	319.5246
TCGA-KN-8418-01A-11R-2315-07	C15orf2|23742	0
TCGA-KN-8418-01A-11R-2315-07	C15orf32|145858	0
TCGA-KN-8418-01A-11R-2315-07	C15orf33|196951	42.9168
TCGA-KN-8418-01A-11R-2315-07	C15orf34|80072	49.236
TCGA-KN-8418-01A-11R-2315-07	C15orf37|283687	124.5874
TCGA-KN-8418-01A-11R-2315-07	C15orf38|348110	103.7012
TCGA-KN-8418-01A-11R-2315-07	C15orf39|56905	413.2428
TCGA-KN-8418-01A-11R-2315-07	C15orf40|123207	322.5806
TCGA-KN-8418-01A-11R-2315-07	C15orf41|84529	53.9898
TCGA-KN-8418-01A-11R-2315-07	C15orf42|90381	17.0255
TCGA-KN-8418-01A-11R-2315-07	C15orf43|145645	0
TCGA-KN-8418-01A-11R-2315-07	C15orf44|81556	1121.2224
TCGA-KN-8418-01A-11R-2315-07	C15orf48|84419	5.0934
TCGA-KN-8418-01A-11R-2315-07	C15orf50|414926	0
TCGA-KN-8418-01A-11R-2315-07	C15orf51|196968	1.6978
TCGA-KN-8418-01A-11R-2315-07	C15orf52|388115	1631.9185
TCGA-KN-8418-01A-11R-2315-07	C15orf53|400359	0
TCGA-KN-8418-01A-11R-2315-07	C15orf54|400360	0
TCGA-KN-8418-01A-11R-2315-07	C15orf55|256646	4.0747
TCGA-KN-8418-01A-11R-2315-07	C15orf56|644809	77.0798
TCGA-KN-8418-01A-11R-2315-07	C15orf57|90416	528.5399
TCGA-KN-8418-01A-11R-2315-07	C15orf58|390637	62.8183
TCGA-KN-8418-01A-11R-2315-07	C15orf59|388135	4786.7572
TCGA-KN-8418-01A-11R-2315-07	C15orf5|81698	0
TCGA-KN-8418-01A-11R-2315-07	C15orf60|283677	0
TCGA-KN-8418-01A-11R-2315-07	C15orf61|145853	233.2054
TCGA-KN-8418-01A-11R-2315-07	C15orf62|643338	20.034
TCGA-KN-8418-01A-11R-2315-07	C15orf63|25764	805.0424
TCGA-KN-8418-01A-11R-2315-07	C16orf11|146325	2.7165
TCGA-KN-8418-01A-11R-2315-07	C16orf13|84326	506.6214
TCGA-KN-8418-01A-11R-2315-07	C16orf3|750	4.4143
TCGA-KN-8418-01A-11R-2315-07	C16orf42|115939	1206.2411
TCGA-KN-8418-01A-11R-2315-07	C16orf45|89927	223.09
TCGA-KN-8418-01A-11R-2315-07	C16orf46|123775	21.0526
TCGA-KN-8418-01A-11R-2315-07	C16orf48|84080	285.9083
TCGA-KN-8418-01A-11R-2315-07	C16orf52|730094	510.017
TCGA-KN-8418-01A-11R-2315-07	C16orf53|79447	1160.275
TCGA-KN-8418-01A-11R-2315-07	C16orf54|283897	6.4516
TCGA-KN-8418-01A-11R-2315-07	C16orf55|124045	52.292
TCGA-KN-8418-01A-11R-2315-07	C16orf57|79650	627.8438
TCGA-KN-8418-01A-11R-2315-07	C16orf58|64755	3642.1053
TCGA-KN-8418-01A-11R-2315-07	C16orf59|80178	19.3548
TCGA-KN-8418-01A-11R-2315-07	C16orf5|29965	4217.3175
TCGA-KN-8418-01A-11R-2315-07	C16orf61|56942	996.2207
TCGA-KN-8418-01A-11R-2315-07	C16orf62|57020	1235.3141
TCGA-KN-8418-01A-11R-2315-07	C16orf63|123811	1098.8115
TCGA-KN-8418-01A-11R-2315-07	C16orf68|79091	220.7131
TCGA-KN-8418-01A-11R-2315-07	C16orf70|80262	370.7199
TCGA-KN-8418-01A-11R-2315-07	C16orf71|146562	18.6757
TCGA-KN-8418-01A-11R-2315-07	C16orf72|29035	844.4822
TCGA-KN-8418-01A-11R-2315-07	C16orf73|254528	1.0323
TCGA-KN-8418-01A-11R-2315-07	C16orf74|404550	22.0713
TCGA-KN-8418-01A-11R-2315-07	C16orf75|116028	200.3396
TCGA-KN-8418-01A-11R-2315-07	C16orf78|123970	0
TCGA-KN-8418-01A-11R-2315-07	C16orf79|283870	48.3022
TCGA-KN-8418-01A-11R-2315-07	C16orf7|9605	986.5942
TCGA-KN-8418-01A-11R-2315-07	C16orf80|29105	831.5789
TCGA-KN-8418-01A-11R-2315-07	C16orf81|283860	0
TCGA-KN-8418-01A-11R-2315-07	C16orf82|162083	0
TCGA-KN-8418-01A-11R-2315-07	C16orf86|388284	102.2071
TCGA-KN-8418-01A-11R-2315-07	C16orf87|388272	64.1766
TCGA-KN-8418-01A-11R-2315-07	C16orf88|400506	514.0917
TCGA-KN-8418-01A-11R-2315-07	C16orf89|146556	503.2258
TCGA-KN-8418-01A-11R-2315-07	C16orf90|646174	.6791
TCGA-KN-8418-01A-11R-2315-07	C16orf91|283951	310.6961
TCGA-KN-8418-01A-11R-2315-07	C16orf92|146378	0
TCGA-KN-8418-01A-11R-2315-07	C16orf93|90835	4.4143
TCGA-KN-8418-01A-11R-2315-07	C17orf100|388327	44.1426
TCGA-KN-8418-01A-11R-2315-07	C17orf101|79701	453.3039
[truncated: 18,532 more rows]
