# Supplementary material for: Dysfunctional miRNA-Mediated Regulation in Chromophobe Renal Cell Carcinoma
Source: PLoS One. 2016 Jun 3;11(6):e0156324. doi: 10.1371/journal.pone.0156324 (PMC4892590; doi:10.1371/journal.pone.0156324)
Supplement: S2 File — (ZIP) [file pone.0156324.s002.zip › S2_File mRNA expression profile downloaded from TCGA/case/unc.edu__IlluminaHiSeq_RNASeqV2__TCGA-KN-8419-01A-11R-2315-07__expression_rsem_gene_normalized.txt]

barcode	gene_id	normalized_count
TCGA-KN-8419-01A-11R-2315-07	?|100130426	0
TCGA-KN-8419-01A-11R-2315-07	?|100133144	6.2837
TCGA-KN-8419-01A-11R-2315-07	?|100134869	7.6698
TCGA-KN-8419-01A-11R-2315-07	?|10357	95.3581
TCGA-KN-8419-01A-11R-2315-07	?|10431	949.7674
TCGA-KN-8419-01A-11R-2315-07	?|136542	0
TCGA-KN-8419-01A-11R-2315-07	?|155060	73.4884
TCGA-KN-8419-01A-11R-2315-07	?|26823	0
TCGA-KN-8419-01A-11R-2315-07	?|280660	0
TCGA-KN-8419-01A-11R-2315-07	?|317712	0
TCGA-KN-8419-01A-11R-2315-07	?|340602	0
TCGA-KN-8419-01A-11R-2315-07	?|388795	0
TCGA-KN-8419-01A-11R-2315-07	?|390284	6.0465
TCGA-KN-8419-01A-11R-2315-07	?|391343	.4651
TCGA-KN-8419-01A-11R-2315-07	?|391714	0
TCGA-KN-8419-01A-11R-2315-07	?|404770	0
TCGA-KN-8419-01A-11R-2315-07	?|441362	0
TCGA-KN-8419-01A-11R-2315-07	?|442388	0
TCGA-KN-8419-01A-11R-2315-07	?|553137	45.1163
TCGA-KN-8419-01A-11R-2315-07	?|57714	680.9302
TCGA-KN-8419-01A-11R-2315-07	?|645851	.4651
TCGA-KN-8419-01A-11R-2315-07	?|652919	8.8372
TCGA-KN-8419-01A-11R-2315-07	?|653553	461.3953
TCGA-KN-8419-01A-11R-2315-07	?|728045	0
TCGA-KN-8419-01A-11R-2315-07	?|728603	0
TCGA-KN-8419-01A-11R-2315-07	?|728788	0
TCGA-KN-8419-01A-11R-2315-07	?|729884	9387.907
TCGA-KN-8419-01A-11R-2315-07	?|8225	1043.7209
TCGA-KN-8419-01A-11R-2315-07	?|90288	0
TCGA-KN-8419-01A-11R-2315-07	A1BG|1	11.6279
TCGA-KN-8419-01A-11R-2315-07	A1CF|29974	0
TCGA-KN-8419-01A-11R-2315-07	A2BP1|54715	0
TCGA-KN-8419-01A-11R-2315-07	A2LD1|87769	114.8326
TCGA-KN-8419-01A-11R-2315-07	A2ML1|144568	.4651
TCGA-KN-8419-01A-11R-2315-07	A2M|2	9417.6465
TCGA-KN-8419-01A-11R-2315-07	A4GALT|53947	2849.3023
TCGA-KN-8419-01A-11R-2315-07	A4GNT|51146	0
TCGA-KN-8419-01A-11R-2315-07	AAA1|404744	.4651
TCGA-KN-8419-01A-11R-2315-07	AAAS|8086	552.5581
TCGA-KN-8419-01A-11R-2315-07	AACSL|729522	0
TCGA-KN-8419-01A-11R-2315-07	AACS|65985	693.0233
TCGA-KN-8419-01A-11R-2315-07	AADACL2|344752	0
TCGA-KN-8419-01A-11R-2315-07	AADACL3|126767	0
TCGA-KN-8419-01A-11R-2315-07	AADACL4|343066	0
TCGA-KN-8419-01A-11R-2315-07	AADAC|13	0
TCGA-KN-8419-01A-11R-2315-07	AADAT|51166	35.3488
TCGA-KN-8419-01A-11R-2315-07	AAGAB|79719	1230.2326
TCGA-KN-8419-01A-11R-2315-07	AAK1|22848	1158.1395
TCGA-KN-8419-01A-11R-2315-07	AAMP|14	1259.5349
TCGA-KN-8419-01A-11R-2315-07	AANAT|15	0
TCGA-KN-8419-01A-11R-2315-07	AARS2|57505	381.3953
TCGA-KN-8419-01A-11R-2315-07	AARSD1|80755	364.6512
TCGA-KN-8419-01A-11R-2315-07	AARS|16	3418.1395
TCGA-KN-8419-01A-11R-2315-07	AASDHPPT|60496	1310.6977
TCGA-KN-8419-01A-11R-2315-07	AASDH|132949	260.4651
TCGA-KN-8419-01A-11R-2315-07	AASS|10157	73.4884
TCGA-KN-8419-01A-11R-2315-07	AATF|26574	730.6977
TCGA-KN-8419-01A-11R-2315-07	AATK|9625	66.9767
TCGA-KN-8419-01A-11R-2315-07	ABAT|18	98.6047
TCGA-KN-8419-01A-11R-2315-07	ABCA10|10349	14.4186
TCGA-KN-8419-01A-11R-2315-07	ABCA11P|79963	64.8837
TCGA-KN-8419-01A-11R-2315-07	ABCA12|26154	13.9535
TCGA-KN-8419-01A-11R-2315-07	ABCA13|154664	3.2558
TCGA-KN-8419-01A-11R-2315-07	ABCA17P|650655	2.7907
TCGA-KN-8419-01A-11R-2315-07	ABCA1|19	517.6419
TCGA-KN-8419-01A-11R-2315-07	ABCA2|20	2026.9767
TCGA-KN-8419-01A-11R-2315-07	ABCA3|21	316.2791
TCGA-KN-8419-01A-11R-2315-07	ABCA4|24	2.7907
TCGA-KN-8419-01A-11R-2315-07	ABCA5|23461	2090.2326
TCGA-KN-8419-01A-11R-2315-07	ABCA6|23460	16.2791
TCGA-KN-8419-01A-11R-2315-07	ABCA7|10347	305.1163
TCGA-KN-8419-01A-11R-2315-07	ABCA8|10351	328.3721
TCGA-KN-8419-01A-11R-2315-07	ABCA9|10350	102.3256
TCGA-KN-8419-01A-11R-2315-07	ABCB10|23456	396.2791
TCGA-KN-8419-01A-11R-2315-07	ABCB11|8647	0
TCGA-KN-8419-01A-11R-2315-07	ABCB1|5243	5.5814
TCGA-KN-8419-01A-11R-2315-07	ABCB4|5244	1.8605
TCGA-KN-8419-01A-11R-2315-07	ABCB5|340273	0
TCGA-KN-8419-01A-11R-2315-07	ABCB6|10058	39.6512
TCGA-KN-8419-01A-11R-2315-07	ABCB7|22	1429.3023
TCGA-KN-8419-01A-11R-2315-07	ABCB8|11194	1024.186
TCGA-KN-8419-01A-11R-2315-07	ABCB9|23457	191.5767
TCGA-KN-8419-01A-11R-2315-07	ABCC10|89845	177.6744
TCGA-KN-8419-01A-11R-2315-07	ABCC11|85320	0
TCGA-KN-8419-01A-11R-2315-07	ABCC12|94160	0
TCGA-KN-8419-01A-11R-2315-07	ABCC13|150000	0
TCGA-KN-8419-01A-11R-2315-07	ABCC1|4363	1428.3721
TCGA-KN-8419-01A-11R-2315-07	ABCC2|1244	.9302
TCGA-KN-8419-01A-11R-2315-07	ABCC3|8714	71.6279
TCGA-KN-8419-01A-11R-2315-07	ABCC4|10257	2956.7442
TCGA-KN-8419-01A-11R-2315-07	ABCC5|10057	2113.4884
TCGA-KN-8419-01A-11R-2315-07	ABCC6P1|653190	.4651
TCGA-KN-8419-01A-11R-2315-07	ABCC6P2|730013	3.7209
TCGA-KN-8419-01A-11R-2315-07	ABCC6|368	19.5349
TCGA-KN-8419-01A-11R-2315-07	ABCC8|6833	.4651
TCGA-KN-8419-01A-11R-2315-07	ABCC9|10060	383.7209
TCGA-KN-8419-01A-11R-2315-07	ABCD1|215	484.6512
TCGA-KN-8419-01A-11R-2315-07	ABCD2|225	8.3721
TCGA-KN-8419-01A-11R-2315-07	ABCD3|5825	1345.1163
TCGA-KN-8419-01A-11R-2315-07	ABCD4|5826	740.9302
TCGA-KN-8419-01A-11R-2315-07	ABCE1|6059	885.1163
TCGA-KN-8419-01A-11R-2315-07	ABCF1|23	1488.3721
TCGA-KN-8419-01A-11R-2315-07	ABCF2|10061	1544.186
TCGA-KN-8419-01A-11R-2315-07	ABCF3|55324	802.3256
TCGA-KN-8419-01A-11R-2315-07	ABCG1|9619	2592.5581
TCGA-KN-8419-01A-11R-2315-07	ABCG2|9429	106.9767
TCGA-KN-8419-01A-11R-2315-07	ABCG4|64137	3.2558
TCGA-KN-8419-01A-11R-2315-07	ABCG5|64240	.4651
TCGA-KN-8419-01A-11R-2315-07	ABCG8|64241	1.8605
TCGA-KN-8419-01A-11R-2315-07	ABHD10|55347	1724.186
TCGA-KN-8419-01A-11R-2315-07	ABHD11|83451	2713.0233
TCGA-KN-8419-01A-11R-2315-07	ABHD12B|145447	0
TCGA-KN-8419-01A-11R-2315-07	ABHD12|26090	2352.5581
TCGA-KN-8419-01A-11R-2315-07	ABHD13|84945	389.3023
TCGA-KN-8419-01A-11R-2315-07	ABHD14A|25864	89.7674
TCGA-KN-8419-01A-11R-2315-07	ABHD14B|84836	2253.4884
TCGA-KN-8419-01A-11R-2315-07	ABHD15|116236	323.2558
TCGA-KN-8419-01A-11R-2315-07	ABHD1|84696	.4651
TCGA-KN-8419-01A-11R-2315-07	ABHD2|11057	15029.7674
TCGA-KN-8419-01A-11R-2315-07	ABHD3|171586	3062.7907
TCGA-KN-8419-01A-11R-2315-07	ABHD4|63874	892.093
TCGA-KN-8419-01A-11R-2315-07	ABHD5|51099	426.0465
TCGA-KN-8419-01A-11R-2315-07	ABHD6|57406	373.0233
TCGA-KN-8419-01A-11R-2315-07	ABHD8|79575	141.3953
TCGA-KN-8419-01A-11R-2315-07	ABI1|10006	978.5721
TCGA-KN-8419-01A-11R-2315-07	ABI2|10152	857.6744
TCGA-KN-8419-01A-11R-2315-07	ABI3BP|25890	295.3488
TCGA-KN-8419-01A-11R-2315-07	ABI3|51225	162.3256
TCGA-KN-8419-01A-11R-2315-07	ABL1|25	1058.6047
TCGA-KN-8419-01A-11R-2315-07	ABL2|27	573.0233
TCGA-KN-8419-01A-11R-2315-07	ABLIM1|3983	2126.5116
TCGA-KN-8419-01A-11R-2315-07	ABLIM2|84448	7.907
TCGA-KN-8419-01A-11R-2315-07	ABLIM3|22885	100.4651
TCGA-KN-8419-01A-11R-2315-07	ABO|28	1.8605
TCGA-KN-8419-01A-11R-2315-07	ABP1|26	40
TCGA-KN-8419-01A-11R-2315-07	ABRA|137735	0
TCGA-KN-8419-01A-11R-2315-07	ABR|29	4086.0465
TCGA-KN-8419-01A-11R-2315-07	ABT1|29777	293.9535
TCGA-KN-8419-01A-11R-2315-07	ABTB1|80325	291.6279
TCGA-KN-8419-01A-11R-2315-07	ABTB2|25841	1934.8837
TCGA-KN-8419-01A-11R-2315-07	ACAA1|30	1303.7209
TCGA-KN-8419-01A-11R-2315-07	ACAA2|10449	3095.814
TCGA-KN-8419-01A-11R-2315-07	ACACA|31	1340.4651
TCGA-KN-8419-01A-11R-2315-07	ACACB|32	3893.4884
TCGA-KN-8419-01A-11R-2315-07	ACAD10|80724	2515.3488
TCGA-KN-8419-01A-11R-2315-07	ACAD11|84129	157.2093
TCGA-KN-8419-01A-11R-2315-07	ACAD8|27034	1175.3488
TCGA-KN-8419-01A-11R-2315-07	ACAD9|28976	795.814
TCGA-KN-8419-01A-11R-2315-07	ACADL|33	1269.3023
TCGA-KN-8419-01A-11R-2315-07	ACADM|34	3799.0698
TCGA-KN-8419-01A-11R-2315-07	ACADSB|36	3125.1163
TCGA-KN-8419-01A-11R-2315-07	ACADS|35	3314.8837
TCGA-KN-8419-01A-11R-2315-07	ACADVL|37	9033.9535
TCGA-KN-8419-01A-11R-2315-07	ACAN|176	500.4651
TCGA-KN-8419-01A-11R-2315-07	ACAP1|9744	13.9535
TCGA-KN-8419-01A-11R-2315-07	ACAP2|23527	998.6047
TCGA-KN-8419-01A-11R-2315-07	ACAP3|116983	472.5907
TCGA-KN-8419-01A-11R-2315-07	ACAT1|38	30480.9302
TCGA-KN-8419-01A-11R-2315-07	ACAT2|39	140.7442
TCGA-KN-8419-01A-11R-2315-07	ACBD3|64746	1207.907
TCGA-KN-8419-01A-11R-2315-07	ACBD4|79777	143.7209
TCGA-KN-8419-01A-11R-2315-07	ACBD5|91452	2442.3256
TCGA-KN-8419-01A-11R-2315-07	ACBD6|84320	274.4186
TCGA-KN-8419-01A-11R-2315-07	ACBD7|414149	2.3256
TCGA-KN-8419-01A-11R-2315-07	ACCN1|40	75.814
TCGA-KN-8419-01A-11R-2315-07	ACCN2|41	3.7209
TCGA-KN-8419-01A-11R-2315-07	ACCN3|9311	.4651
TCGA-KN-8419-01A-11R-2315-07	ACCN4|55515	0
TCGA-KN-8419-01A-11R-2315-07	ACCN5|51802	0
TCGA-KN-8419-01A-11R-2315-07	ACCSL|390110	0
TCGA-KN-8419-01A-11R-2315-07	ACCS|84680	309.3023
TCGA-KN-8419-01A-11R-2315-07	ACD|65057	225.1163
TCGA-KN-8419-01A-11R-2315-07	ACE2|59272	13.9535
TCGA-KN-8419-01A-11R-2315-07	ACER1|125981	.9302
TCGA-KN-8419-01A-11R-2315-07	ACER2|340485	88.3721
TCGA-KN-8419-01A-11R-2315-07	ACER3|55331	417.2093
TCGA-KN-8419-01A-11R-2315-07	ACE|1636	216.7442
TCGA-KN-8419-01A-11R-2315-07	ACHE|43	90.6977
TCGA-KN-8419-01A-11R-2315-07	ACIN1|22985	1702.7907
TCGA-KN-8419-01A-11R-2315-07	ACLY|47	2116.2791
TCGA-KN-8419-01A-11R-2315-07	ACMSD|130013	.4651
TCGA-KN-8419-01A-11R-2315-07	ACN9|57001	236.2791
TCGA-KN-8419-01A-11R-2315-07	ACO1|48	1273.4884
TCGA-KN-8419-01A-11R-2315-07	ACO2|50	33116.6698
TCGA-KN-8419-01A-11R-2315-07	ACOT11|26027	1206.2744
TCGA-KN-8419-01A-11R-2315-07	ACOT12|134526	51.6279
TCGA-KN-8419-01A-11R-2315-07	ACOT13|55856	518.9116
TCGA-KN-8419-01A-11R-2315-07	ACOT1|641371	2346.9767
TCGA-KN-8419-01A-11R-2315-07	ACOT2|10965	1627.4419
TCGA-KN-8419-01A-11R-2315-07	ACOT4|122970	165.1163
TCGA-KN-8419-01A-11R-2315-07	ACOT6|641372	20.4651
TCGA-KN-8419-01A-11R-2315-07	ACOT7|11332	271.6279
TCGA-KN-8419-01A-11R-2315-07	ACOT8|10005	338.214
TCGA-KN-8419-01A-11R-2315-07	ACOT9|23597	441.3953
TCGA-KN-8419-01A-11R-2315-07	ACOX1|51	1506.5256
TCGA-KN-8419-01A-11R-2315-07	ACOX2|8309	40.4651
TCGA-KN-8419-01A-11R-2315-07	ACOX3|8310	515.814
TCGA-KN-8419-01A-11R-2315-07	ACOXL|55289	3.7209
TCGA-KN-8419-01A-11R-2315-07	ACP1|52	1680.9302
TCGA-KN-8419-01A-11R-2315-07	ACP2|53	625.1163
TCGA-KN-8419-01A-11R-2315-07	ACP5|54	104.6512
TCGA-KN-8419-01A-11R-2315-07	ACP6|51205	152.093
TCGA-KN-8419-01A-11R-2315-07	ACPL2|92370	207.4419
TCGA-KN-8419-01A-11R-2315-07	ACPP|55	296.7442
TCGA-KN-8419-01A-11R-2315-07	ACPT|93650	.4651
TCGA-KN-8419-01A-11R-2315-07	ACRBP|84519	6.9767
TCGA-KN-8419-01A-11R-2315-07	ACRC|93953	1.8605
TCGA-KN-8419-01A-11R-2315-07	ACRV1|56	0
TCGA-KN-8419-01A-11R-2315-07	ACR|49	2.7907
TCGA-KN-8419-01A-11R-2315-07	ACSBG1|23205	7.4419
TCGA-KN-8419-01A-11R-2315-07	ACSBG2|81616	0
TCGA-KN-8419-01A-11R-2315-07	ACSF2|80221	131.6279
TCGA-KN-8419-01A-11R-2315-07	ACSF3|197322	297.2093
TCGA-KN-8419-01A-11R-2315-07	ACSL1|2180	25873.0233
TCGA-KN-8419-01A-11R-2315-07	ACSL3|2181	3103.2558
TCGA-KN-8419-01A-11R-2315-07	ACSL4|2182	2239.5349
TCGA-KN-8419-01A-11R-2315-07	ACSL5|51703	2088.8372
TCGA-KN-8419-01A-11R-2315-07	ACSL6|23305	1.8605
TCGA-KN-8419-01A-11R-2315-07	ACSM1|116285	2.7907
TCGA-KN-8419-01A-11R-2315-07	ACSM2A|123876	.4651
TCGA-KN-8419-01A-11R-2315-07	ACSM2B|348158	0
TCGA-KN-8419-01A-11R-2315-07	ACSM3|6296	700.9349
TCGA-KN-8419-01A-11R-2315-07	ACSM4|341392	0
TCGA-KN-8419-01A-11R-2315-07	ACSM5|54988	8.3721
TCGA-KN-8419-01A-11R-2315-07	ACSS1|84532	2810.6977
TCGA-KN-8419-01A-11R-2315-07	ACSS2|55902	998.6047
TCGA-KN-8419-01A-11R-2315-07	ACSS3|79611	3800
TCGA-KN-8419-01A-11R-2315-07	ACTA1|58	.9302
TCGA-KN-8419-01A-11R-2315-07	ACTA2|59	985.2744
TCGA-KN-8419-01A-11R-2315-07	ACTBL2|345651	.4651
TCGA-KN-8419-01A-11R-2315-07	ACTB|60	105269.2837
TCGA-KN-8419-01A-11R-2315-07	ACTC1|70	175.3488
TCGA-KN-8419-01A-11R-2315-07	ACTG1|71	37459.0698
TCGA-KN-8419-01A-11R-2315-07	ACTG2|72	94.8837
TCGA-KN-8419-01A-11R-2315-07	ACTL6A|86	383.2558
TCGA-KN-8419-01A-11R-2315-07	ACTL6B|51412	0
TCGA-KN-8419-01A-11R-2315-07	ACTL7A|10881	0
TCGA-KN-8419-01A-11R-2315-07	ACTL7B|10880	0
TCGA-KN-8419-01A-11R-2315-07	ACTL8|81569	0
TCGA-KN-8419-01A-11R-2315-07	ACTL9|284382	0
TCGA-KN-8419-01A-11R-2315-07	ACTN1|87	624.186
TCGA-KN-8419-01A-11R-2315-07	ACTN2|88	.9302
TCGA-KN-8419-01A-11R-2315-07	ACTN3|89	0
TCGA-KN-8419-01A-11R-2315-07	ACTN4|81	9781.9628
TCGA-KN-8419-01A-11R-2315-07	ACTR10|55860	1340
TCGA-KN-8419-01A-11R-2315-07	ACTR1A|10121	2006.9767
TCGA-KN-8419-01A-11R-2315-07	ACTR1B|10120	1520.4651
TCGA-KN-8419-01A-11R-2315-07	ACTR2|10097	4135.814
TCGA-KN-8419-01A-11R-2315-07	ACTR3B|57180	201.3953
TCGA-KN-8419-01A-11R-2315-07	ACTR3C|653857	491.6279
TCGA-KN-8419-01A-11R-2315-07	ACTR3|10096	4224.186
TCGA-KN-8419-01A-11R-2315-07	ACTR5|79913	83.7209
TCGA-KN-8419-01A-11R-2315-07	ACTR6|64431	409.3023
TCGA-KN-8419-01A-11R-2315-07	ACTR8|93973	517.6744
TCGA-KN-8419-01A-11R-2315-07	ACTRT1|139741	0
TCGA-KN-8419-01A-11R-2315-07	ACTRT2|140625	0
TCGA-KN-8419-01A-11R-2315-07	ACVR1B|91	1972.5581
TCGA-KN-8419-01A-11R-2315-07	ACVR1C|130399	330.6977
TCGA-KN-8419-01A-11R-2315-07	ACVR1|90	702.3256
TCGA-KN-8419-01A-11R-2315-07	ACVR2A|92	166.0465
TCGA-KN-8419-01A-11R-2315-07	ACVR2B|93	140
TCGA-KN-8419-01A-11R-2315-07	ACVRL1|94	381.8605
TCGA-KN-8419-01A-11R-2315-07	ACY1|95	741.3953
TCGA-KN-8419-01A-11R-2315-07	ACY3|91703	1.8605
TCGA-KN-8419-01A-11R-2315-07	ACYP1|97	53.9535
TCGA-KN-8419-01A-11R-2315-07	ACYP2|98	225.5814
TCGA-KN-8419-01A-11R-2315-07	ADAD1|132612	0
TCGA-KN-8419-01A-11R-2315-07	ADAD2|161931	0
TCGA-KN-8419-01A-11R-2315-07	ADAL|161823	263.2558
TCGA-KN-8419-01A-11R-2315-07	ADAM10|102	2561.8605
TCGA-KN-8419-01A-11R-2315-07	ADAM11|4185	1.8605
TCGA-KN-8419-01A-11R-2315-07	ADAM12|8038	18.1395
TCGA-KN-8419-01A-11R-2315-07	ADAM15|8751	631.1628
TCGA-KN-8419-01A-11R-2315-07	ADAM17|6868	400.4651
TCGA-KN-8419-01A-11R-2315-07	ADAM18|8749	0
TCGA-KN-8419-01A-11R-2315-07	ADAM19|8728	115.3488
TCGA-KN-8419-01A-11R-2315-07	ADAM20|8748	.9302
TCGA-KN-8419-01A-11R-2315-07	ADAM21P1|145241	0
TCGA-KN-8419-01A-11R-2315-07	ADAM21|8747	0
TCGA-KN-8419-01A-11R-2315-07	ADAM22|53616	182.3256
TCGA-KN-8419-01A-11R-2315-07	ADAM23|8745	2.3256
TCGA-KN-8419-01A-11R-2315-07	ADAM28|10863	119.0698
TCGA-KN-8419-01A-11R-2315-07	ADAM29|11086	0
TCGA-KN-8419-01A-11R-2315-07	ADAM2|2515	89.3023
TCGA-KN-8419-01A-11R-2315-07	ADAM30|11085	0
TCGA-KN-8419-01A-11R-2315-07	ADAM32|203102	.4651
TCGA-KN-8419-01A-11R-2315-07	ADAM33|80332	.4651
TCGA-KN-8419-01A-11R-2315-07	ADAM3A|1587	0
TCGA-KN-8419-01A-11R-2315-07	ADAM5P|255926	0
TCGA-KN-8419-01A-11R-2315-07	ADAM6|8755	1036.9023
TCGA-KN-8419-01A-11R-2315-07	ADAM7|8756	0
TCGA-KN-8419-01A-11R-2315-07	ADAM8|101	53.9535
TCGA-KN-8419-01A-11R-2315-07	ADAM9|8754	4827.907
TCGA-KN-8419-01A-11R-2315-07	ADAMDEC1|27299	21.8605
TCGA-KN-8419-01A-11R-2315-07	ADAMTS10|81794	25.5814
TCGA-KN-8419-01A-11R-2315-07	ADAMTS12|81792	12.5581
TCGA-KN-8419-01A-11R-2315-07	ADAMTS13|11093	10.6977
TCGA-KN-8419-01A-11R-2315-07	ADAMTS14|140766	10.2326
TCGA-KN-8419-01A-11R-2315-07	ADAMTS15|170689	6.0465
TCGA-KN-8419-01A-11R-2315-07	ADAMTS16|170690	31.6279
TCGA-KN-8419-01A-11R-2315-07	ADAMTS17|170691	206.9767
TCGA-KN-8419-01A-11R-2315-07	ADAMTS18|170692	20.9302
TCGA-KN-8419-01A-11R-2315-07	ADAMTS19|171019	7.907
TCGA-KN-8419-01A-11R-2315-07	ADAMTS1|9510	2111.6279
TCGA-KN-8419-01A-11R-2315-07	ADAMTS20|80070	0
TCGA-KN-8419-01A-11R-2315-07	ADAMTS2|9509	48.8372
TCGA-KN-8419-01A-11R-2315-07	ADAMTS3|9508	41.3953
TCGA-KN-8419-01A-11R-2315-07	ADAMTS4|9507	4372.093
TCGA-KN-8419-01A-11R-2315-07	ADAMTS5|11096	232.5581
TCGA-KN-8419-01A-11R-2315-07	ADAMTS6|11174	2.7907
TCGA-KN-8419-01A-11R-2315-07	ADAMTS7|11173	152.5581
TCGA-KN-8419-01A-11R-2315-07	ADAMTS8|11095	10.6977
TCGA-KN-8419-01A-11R-2315-07	ADAMTS9|56999	685.5814
TCGA-KN-8419-01A-11R-2315-07	ADAMTSL1|92949	1710.6977
TCGA-KN-8419-01A-11R-2315-07	ADAMTSL2|9719	133.9535
TCGA-KN-8419-01A-11R-2315-07	ADAMTSL3|57188	89.7674
TCGA-KN-8419-01A-11R-2315-07	ADAMTSL4|54507	104.6512
TCGA-KN-8419-01A-11R-2315-07	ADAMTSL5|339366	8.8372
TCGA-KN-8419-01A-11R-2315-07	ADAP1|11033	1400.8047
TCGA-KN-8419-01A-11R-2315-07	ADAP2|55803	119.0698
TCGA-KN-8419-01A-11R-2315-07	ADARB1|104	176.2791
TCGA-KN-8419-01A-11R-2315-07	ADARB2|105	25.5814
TCGA-KN-8419-01A-11R-2315-07	ADAR|103	3800
TCGA-KN-8419-01A-11R-2315-07	ADAT1|23536	473.0233
TCGA-KN-8419-01A-11R-2315-07	ADAT2|134637	15.814
TCGA-KN-8419-01A-11R-2315-07	ADAT3|113179	37.6744
TCGA-KN-8419-01A-11R-2315-07	ADA|100	90.6977
TCGA-KN-8419-01A-11R-2315-07	ADCK1|57143	393.4884
TCGA-KN-8419-01A-11R-2315-07	ADCK2|90956	1451.1628
TCGA-KN-8419-01A-11R-2315-07	ADCK4|79934	393.0233
TCGA-KN-8419-01A-11R-2315-07	ADCK5|203054	107.907
TCGA-KN-8419-01A-11R-2315-07	ADCY10|55811	2.3256
TCGA-KN-8419-01A-11R-2315-07	ADCY1|107	105.1163
TCGA-KN-8419-01A-11R-2315-07	ADCY2|108	0
TCGA-KN-8419-01A-11R-2315-07	ADCY3|109	337.9302
TCGA-KN-8419-01A-11R-2315-07	ADCY4|196883	161.3953
TCGA-KN-8419-01A-11R-2315-07	ADCY5|111	1302.3256
TCGA-KN-8419-01A-11R-2315-07	ADCY6|112	1398.1395
TCGA-KN-8419-01A-11R-2315-07	ADCY7|113	133.9535
TCGA-KN-8419-01A-11R-2315-07	ADCY8|114	0
TCGA-KN-8419-01A-11R-2315-07	ADCY9|115	1331.1628
TCGA-KN-8419-01A-11R-2315-07	ADCYAP1R1|117	.4651
TCGA-KN-8419-01A-11R-2315-07	ADCYAP1|116	15.3488
TCGA-KN-8419-01A-11R-2315-07	ADC|113451	33.0233
TCGA-KN-8419-01A-11R-2315-07	ADD1|118	5904.6512
TCGA-KN-8419-01A-11R-2315-07	ADD2|119	12.093
TCGA-KN-8419-01A-11R-2315-07	ADD3|120	1689.3023
TCGA-KN-8419-01A-11R-2315-07	ADH1A|124	1.8605
TCGA-KN-8419-01A-11R-2315-07	ADH1B|125	97.6744
TCGA-KN-8419-01A-11R-2315-07	ADH1C|126	33.0233
TCGA-KN-8419-01A-11R-2315-07	ADH4|127	.9302
TCGA-KN-8419-01A-11R-2315-07	ADH5|128	3040
TCGA-KN-8419-01A-11R-2315-07	ADH6|130	.9302
TCGA-KN-8419-01A-11R-2315-07	ADH7|131	.9302
TCGA-KN-8419-01A-11R-2315-07	ADHFE1|137872	316.7442
TCGA-KN-8419-01A-11R-2315-07	ADI1|55256	2883.7209
TCGA-KN-8419-01A-11R-2315-07	ADIG|149685	0
TCGA-KN-8419-01A-11R-2315-07	ADIPOQ|9370	0
TCGA-KN-8419-01A-11R-2315-07	ADIPOR1|51094	2338.1395
TCGA-KN-8419-01A-11R-2315-07	ADIPOR2|79602	2873.0233
TCGA-KN-8419-01A-11R-2315-07	ADK|132	392.093
TCGA-KN-8419-01A-11R-2315-07	ADM2|79924	1853.0233
TCGA-KN-8419-01A-11R-2315-07	ADM|133	2126.9767
TCGA-KN-8419-01A-11R-2315-07	ADNP2|22850	1466.0465
TCGA-KN-8419-01A-11R-2315-07	ADNP|23394	1535.3488
TCGA-KN-8419-01A-11R-2315-07	ADORA1|134	1.8605
TCGA-KN-8419-01A-11R-2315-07	ADORA2A|135	134.8791
TCGA-KN-8419-01A-11R-2315-07	ADORA2B|136	5.5814
TCGA-KN-8419-01A-11R-2315-07	ADORA3|140	21.3953
TCGA-KN-8419-01A-11R-2315-07	ADO|84890	346.5116
TCGA-KN-8419-01A-11R-2315-07	ADPGK|83440	961.2837
TCGA-KN-8419-01A-11R-2315-07	ADPRHL1|113622	37.6744
TCGA-KN-8419-01A-11R-2315-07	ADPRHL2|54936	381.3953
TCGA-KN-8419-01A-11R-2315-07	ADPRH|141	198.6047
TCGA-KN-8419-01A-11R-2315-07	ADRA1A|148	0
TCGA-KN-8419-01A-11R-2315-07	ADRA1B|147	8.8372
TCGA-KN-8419-01A-11R-2315-07	ADRA1D|146	.4651
TCGA-KN-8419-01A-11R-2315-07	ADRA2A|150	3.2558
TCGA-KN-8419-01A-11R-2315-07	ADRA2B|151	57.6744
TCGA-KN-8419-01A-11R-2315-07	ADRA2C|152	21.8605
TCGA-KN-8419-01A-11R-2315-07	ADRB1|153	412.5581
TCGA-KN-8419-01A-11R-2315-07	ADRB2|154	127.907
TCGA-KN-8419-01A-11R-2315-07	ADRB3|155	0
TCGA-KN-8419-01A-11R-2315-07	ADRBK1|156	1612.093
TCGA-KN-8419-01A-11R-2315-07	ADRBK2|157	47.4419
TCGA-KN-8419-01A-11R-2315-07	ADRM1|11047	1355.3488
TCGA-KN-8419-01A-11R-2315-07	ADSL|158	840.9302
TCGA-KN-8419-01A-11R-2315-07	ADSSL1|122622	564.186
TCGA-KN-8419-01A-11R-2315-07	ADSS|159	1053.0233
TCGA-KN-8419-01A-11R-2315-07	AEBP1|165	585.5814
TCGA-KN-8419-01A-11R-2315-07	AEBP2|121536	901.8605
TCGA-KN-8419-01A-11R-2315-07	AEN|64782	938.1395
TCGA-KN-8419-01A-11R-2315-07	AES|166	11654.8837
TCGA-KN-8419-01A-11R-2315-07	AFAP1L1|134265	2117.2093
TCGA-KN-8419-01A-11R-2315-07	AFAP1L2|84632	57.2093
TCGA-KN-8419-01A-11R-2315-07	AFAP1|60312	176.5442
TCGA-KN-8419-01A-11R-2315-07	AFARP1|246182	.4651
TCGA-KN-8419-01A-11R-2315-07	AFF1|4299	3208.8372
TCGA-KN-8419-01A-11R-2315-07	AFF2|2334	8.3721
TCGA-KN-8419-01A-11R-2315-07	AFF3|3899	6.0465
TCGA-KN-8419-01A-11R-2315-07	AFF4|27125	3347.4419
TCGA-KN-8419-01A-11R-2315-07	AFG3L1|172	231.1628
TCGA-KN-8419-01A-11R-2315-07	AFG3L2|10939	7419.893
TCGA-KN-8419-01A-11R-2315-07	AFMID|125061	38.6047
TCGA-KN-8419-01A-11R-2315-07	AFM|173	0
TCGA-KN-8419-01A-11R-2315-07	AFP|174	0
TCGA-KN-8419-01A-11R-2315-07	AFTPH|54812	1434.4186
TCGA-KN-8419-01A-11R-2315-07	AG2|387763	710.6977
TCGA-KN-8419-01A-11R-2315-07	AGAP11|119385	15.3581
TCGA-KN-8419-01A-11R-2315-07	AGAP1|116987	407.907
TCGA-KN-8419-01A-11R-2315-07	AGAP2|116986	56.414
TCGA-KN-8419-01A-11R-2315-07	AGAP3|116988	2136.7442
TCGA-KN-8419-01A-11R-2315-07	AGAP4|119016	32.093
TCGA-KN-8419-01A-11R-2315-07	AGAP5|729092	7.907
TCGA-KN-8419-01A-11R-2315-07	AGAP6|414189	15.814
TCGA-KN-8419-01A-11R-2315-07	AGAP7|653268	2.3256
TCGA-KN-8419-01A-11R-2315-07	AGAP8|728404	7.4419
TCGA-KN-8419-01A-11R-2315-07	AGA|175	981.8605
TCGA-KN-8419-01A-11R-2315-07	AGBL1|123624	69.7674
TCGA-KN-8419-01A-11R-2315-07	AGBL2|79841	2.3256
TCGA-KN-8419-01A-11R-2315-07	AGBL3|340351	3.7209
TCGA-KN-8419-01A-11R-2315-07	AGBL4|84871	1.8605
TCGA-KN-8419-01A-11R-2315-07	AGBL5|60509	386.0465
TCGA-KN-8419-01A-11R-2315-07	AGER|177	6.0465
TCGA-KN-8419-01A-11R-2315-07	AGFG1|3267	1772.5581
TCGA-KN-8419-01A-11R-2315-07	AGFG2|3268	440.4651
TCGA-KN-8419-01A-11R-2315-07	AGGF1|55109	668.3721
TCGA-KN-8419-01A-11R-2315-07	AGK|55750	1539.0698
TCGA-KN-8419-01A-11R-2315-07	AGL|178	1945.1163
TCGA-KN-8419-01A-11R-2315-07	AGMAT|79814	20.4651
TCGA-KN-8419-01A-11R-2315-07	AGPAT1|10554	1015.6419
TCGA-KN-8419-01A-11R-2315-07	AGPAT2|10555	1227.4419
TCGA-KN-8419-01A-11R-2315-07	AGPAT3|56894	3782.3256
TCGA-KN-8419-01A-11R-2315-07	AGPAT4|56895	31.6279
TCGA-KN-8419-01A-11R-2315-07	AGPAT5|55326	2027.907
TCGA-KN-8419-01A-11R-2315-07	AGPAT6|137964	2228.3721
TCGA-KN-8419-01A-11R-2315-07	AGPAT9|84803	2656.7442
TCGA-KN-8419-01A-11R-2315-07	AGPHD1|123688	21.8605
TCGA-KN-8419-01A-11R-2315-07	AGPS|8540	729.7674
TCGA-KN-8419-01A-11R-2315-07	AGR2|10551	0
TCGA-KN-8419-01A-11R-2315-07	AGR3|155465	0
TCGA-KN-8419-01A-11R-2315-07	AGRN|375790	5033.0233
TCGA-KN-8419-01A-11R-2315-07	AGRP|181	.9302
TCGA-KN-8419-01A-11R-2315-07	AGTPBP1|23287	206.5116
TCGA-KN-8419-01A-11R-2315-07	AGTR1|185	12.5581
TCGA-KN-8419-01A-11R-2315-07	AGTR2|186	0
TCGA-KN-8419-01A-11R-2315-07	AGTRAP|57085	187.4419
TCGA-KN-8419-01A-11R-2315-07	AGT|183	124.186
TCGA-KN-8419-01A-11R-2315-07	AGXT2L1|64850	0
TCGA-KN-8419-01A-11R-2315-07	AGXT2L2|85007	255.9488
TCGA-KN-8419-01A-11R-2315-07	AGXT2|64902	0
TCGA-KN-8419-01A-11R-2315-07	AGXT|189	0
TCGA-KN-8419-01A-11R-2315-07	AHCTF1|25909	698.6047
TCGA-KN-8419-01A-11R-2315-07	AHCYL1|10768	5550.6977
TCGA-KN-8419-01A-11R-2315-07	AHCYL2|23382	8132.093
TCGA-KN-8419-01A-11R-2315-07	AHCY|191	807.907
TCGA-KN-8419-01A-11R-2315-07	AHDC1|27245	296.7442
TCGA-KN-8419-01A-11R-2315-07	AHI1|54806	200.4651
TCGA-KN-8419-01A-11R-2315-07	AHNAK2|113146	539.5349
TCGA-KN-8419-01A-11R-2315-07	AHNAK|79026	21797.6744
TCGA-KN-8419-01A-11R-2315-07	AHRR|57491	3.2558
TCGA-KN-8419-01A-11R-2315-07	AHR|196	1585.1163
TCGA-KN-8419-01A-11R-2315-07	AHSA1|10598	2173.4884
TCGA-KN-8419-01A-11R-2315-07	AHSA2|130872	258.6047
TCGA-KN-8419-01A-11R-2315-07	AHSG|197	0
TCGA-KN-8419-01A-11R-2315-07	AHSP|51327	0
TCGA-KN-8419-01A-11R-2315-07	AICDA|57379	0
TCGA-KN-8419-01A-11R-2315-07	AIDA|64853	345.1209
TCGA-KN-8419-01A-11R-2315-07	AIF1L|83543	86.5116
TCGA-KN-8419-01A-11R-2315-07	AIF1|199	212.5581
TCGA-KN-8419-01A-11R-2315-07	AIFM1|9131	7113.9535
TCGA-KN-8419-01A-11R-2315-07	AIFM2|84883	614.8837
TCGA-KN-8419-01A-11R-2315-07	AIFM3|150209	238.6372
TCGA-KN-8419-01A-11R-2315-07	AIG1|51390	611.6279
TCGA-KN-8419-01A-11R-2315-07	AIM1L|55057	.4651
TCGA-KN-8419-01A-11R-2315-07	AIM1|202	435.814
TCGA-KN-8419-01A-11R-2315-07	AIM2|9447	.9302
TCGA-KN-8419-01A-11R-2315-07	AIMP1|9255	1310.293
TCGA-KN-8419-01A-11R-2315-07	AIMP2|7965	1031.2837
TCGA-KN-8419-01A-11R-2315-07	AIPL1|23746	0
TCGA-KN-8419-01A-11R-2315-07	AIP|9049	980.4651
TCGA-KN-8419-01A-11R-2315-07	AIRE|326	0
TCGA-KN-8419-01A-11R-2315-07	AJAP1|55966	17.6744
TCGA-KN-8419-01A-11R-2315-07	AK1|203	2365.1163
TCGA-KN-8419-01A-11R-2315-07	AK2|204	1710.6977
TCGA-KN-8419-01A-11R-2315-07	AK3L1|205	5.5814
TCGA-KN-8419-01A-11R-2315-07	AK3|50808	3362.7907
TCGA-KN-8419-01A-11R-2315-07	AK5|26289	.9302
TCGA-KN-8419-01A-11R-2315-07	AK7|122481	43.7209
TCGA-KN-8419-01A-11R-2315-07	AKAP10|11216	439.0698
TCGA-KN-8419-01A-11R-2315-07	AKAP11|11215	2553.4884
TCGA-KN-8419-01A-11R-2315-07	AKAP12|9590	658.1395
TCGA-KN-8419-01A-11R-2315-07	AKAP13|11214	4643.2558
TCGA-KN-8419-01A-11R-2315-07	AKAP14|158798	0
TCGA-KN-8419-01A-11R-2315-07	AKAP1|8165	2003.2558
TCGA-KN-8419-01A-11R-2315-07	AKAP2|11217	3042.8372
TCGA-KN-8419-01A-11R-2315-07	AKAP3|10566	4.186
TCGA-KN-8419-01A-11R-2315-07	AKAP4|8852	2.3256
TCGA-KN-8419-01A-11R-2315-07	AKAP5|9495	13.4884
TCGA-KN-8419-01A-11R-2315-07	AKAP6|9472	1014.8837
TCGA-KN-8419-01A-11R-2315-07	AKAP7|9465	211.6279
TCGA-KN-8419-01A-11R-2315-07	AKAP8L|26993	649.3023
TCGA-KN-8419-01A-11R-2315-07	AKAP8|10270	367.4419
TCGA-KN-8419-01A-11R-2315-07	AKAP9|10142	8994.4186
TCGA-KN-8419-01A-11R-2315-07	AKD1|221264	130.6977
TCGA-KN-8419-01A-11R-2315-07	AKIRIN1|79647	1235.814
TCGA-KN-8419-01A-11R-2315-07	AKIRIN2|55122	650.2326
TCGA-KN-8419-01A-11R-2315-07	AKNAD1|254268	3.7209
TCGA-KN-8419-01A-11R-2315-07	AKNA|80709	560
TCGA-KN-8419-01A-11R-2315-07	AKR1A1|10327	833.9535
TCGA-KN-8419-01A-11R-2315-07	AKR1B10|57016	0
TCGA-KN-8419-01A-11R-2315-07	AKR1B15|441282	0
TCGA-KN-8419-01A-11R-2315-07	AKR1B1|231	3594.4186
TCGA-KN-8419-01A-11R-2315-07	AKR1C1|1645	2553.0233
TCGA-KN-8419-01A-11R-2315-07	AKR1C2|1646	156.2791
TCGA-KN-8419-01A-11R-2315-07	AKR1C3|8644	224.6512
TCGA-KN-8419-01A-11R-2315-07	AKR1C4|1109	0
TCGA-KN-8419-01A-11R-2315-07	AKR1CL1|340811	0
TCGA-KN-8419-01A-11R-2315-07	AKR1D1|6718	.4651
TCGA-KN-8419-01A-11R-2315-07	AKR1E2|83592	9.7674
TCGA-KN-8419-01A-11R-2315-07	AKR7A2|8574	543.7209
TCGA-KN-8419-01A-11R-2315-07	AKR7A3|22977	661.8605
TCGA-KN-8419-01A-11R-2315-07	AKR7L|246181	13.0233
TCGA-KN-8419-01A-11R-2315-07	AKT1S1|84335	403.7209
TCGA-KN-8419-01A-11R-2315-07	AKT1|207	7252.5581
TCGA-KN-8419-01A-11R-2315-07	AKT2|208	2939.0698
TCGA-KN-8419-01A-11R-2315-07	AKT3|10000	1207.4419
TCGA-KN-8419-01A-11R-2315-07	AKTIP|64400	961.8512
TCGA-KN-8419-01A-11R-2315-07	ALAD|210	574.8837
TCGA-KN-8419-01A-11R-2315-07	ALAS1|211	3349.3023
TCGA-KN-8419-01A-11R-2315-07	ALAS2|212	5.1163
TCGA-KN-8419-01A-11R-2315-07	ALB|213	0
TCGA-KN-8419-01A-11R-2315-07	ALCAM|214	3298.1395
TCGA-KN-8419-01A-11R-2315-07	ALDH16A1|126133	348.8372
TCGA-KN-8419-01A-11R-2315-07	ALDH18A1|5832	866.5116
TCGA-KN-8419-01A-11R-2315-07	ALDH1A1|216	4957.2093
TCGA-KN-8419-01A-11R-2315-07	ALDH1A2|8854	1809.3023
TCGA-KN-8419-01A-11R-2315-07	ALDH1A3|220	92.093
TCGA-KN-8419-01A-11R-2315-07	ALDH1B1|219	1150.6977
TCGA-KN-8419-01A-11R-2315-07	ALDH1L1|10840	3137.2093
TCGA-KN-8419-01A-11R-2315-07	ALDH1L2|160428	17.2093
TCGA-KN-8419-01A-11R-2315-07	ALDH2|217	10275.814
TCGA-KN-8419-01A-11R-2315-07	ALDH3A1|218	28.8372
TCGA-KN-8419-01A-11R-2315-07	ALDH3A2|224	1630.2326
TCGA-KN-8419-01A-11R-2315-07	ALDH3B1|221	192.093
TCGA-KN-8419-01A-11R-2315-07	ALDH3B2|222	2.7907
TCGA-KN-8419-01A-11R-2315-07	ALDH4A1|8659	284.186
TCGA-KN-8419-01A-11R-2315-07	ALDH5A1|7915	1728.3721
TCGA-KN-8419-01A-11R-2315-07	ALDH6A1|4329	951.3535
TCGA-KN-8419-01A-11R-2315-07	ALDH7A1|501	1648.8372
TCGA-KN-8419-01A-11R-2315-07	ALDH8A1|64577	2.7907
TCGA-KN-8419-01A-11R-2315-07	ALDH9A1|223	1368.8372
TCGA-KN-8419-01A-11R-2315-07	ALDOA|226	41961.3953
TCGA-KN-8419-01A-11R-2315-07	ALDOB|229	5.1163
TCGA-KN-8419-01A-11R-2315-07	ALDOC|230	144.6512
TCGA-KN-8419-01A-11R-2315-07	ALG10B|144245	327.907
TCGA-KN-8419-01A-11R-2315-07	ALG10|84920	91.6279
TCGA-KN-8419-01A-11R-2315-07	ALG11|440138	42.3256
TCGA-KN-8419-01A-11R-2315-07	ALG12|79087	1347.907
TCGA-KN-8419-01A-11R-2315-07	ALG13|79868	922.7907
TCGA-KN-8419-01A-11R-2315-07	ALG14|199857	158.1395
TCGA-KN-8419-01A-11R-2315-07	ALG1L2|644974	0
TCGA-KN-8419-01A-11R-2315-07	ALG1L|200810	3.8558
TCGA-KN-8419-01A-11R-2315-07	ALG1|56052	619.0884
TCGA-KN-8419-01A-11R-2315-07	ALG2|85365	781.3953
TCGA-KN-8419-01A-11R-2315-07	ALG3|10195	289.7674
TCGA-KN-8419-01A-11R-2315-07	ALG5|29880	685.1163
TCGA-KN-8419-01A-11R-2315-07	ALG6|29929	179.5349
TCGA-KN-8419-01A-11R-2315-07	ALG8|79053	496.2791
TCGA-KN-8419-01A-11R-2315-07	ALG9|79796	428.2465
TCGA-KN-8419-01A-11R-2315-07	ALKBH1|8846	329.7674
TCGA-KN-8419-01A-11R-2315-07	ALKBH2|121642	60.4651
TCGA-KN-8419-01A-11R-2315-07	ALKBH3|221120	409.3023
TCGA-KN-8419-01A-11R-2315-07	ALKBH4|54784	186.4884
TCGA-KN-8419-01A-11R-2315-07	ALKBH5|54890	1686.4233
TCGA-KN-8419-01A-11R-2315-07	ALKBH6|84964	76.7442
TCGA-KN-8419-01A-11R-2315-07	ALKBH7|84266	718.6047
TCGA-KN-8419-01A-11R-2315-07	ALKBH8|91801	190.2326
TCGA-KN-8419-01A-11R-2315-07	ALK|238	0
TCGA-KN-8419-01A-11R-2315-07	ALLC|55821	0
TCGA-KN-8419-01A-11R-2315-07	ALMS1P|200420	1.8605
TCGA-KN-8419-01A-11R-2315-07	ALMS1|7840	704.186
TCGA-KN-8419-01A-11R-2315-07	ALOX12B|242	0
TCGA-KN-8419-01A-11R-2315-07	ALOX12P2|245	44.6512
TCGA-KN-8419-01A-11R-2315-07	ALOX12|239	1.8605
TCGA-KN-8419-01A-11R-2315-07	ALOX15B|247	2.3256
TCGA-KN-8419-01A-11R-2315-07	ALOX15|246	.9302
TCGA-KN-8419-01A-11R-2315-07	ALOX5AP|241	816.2791
TCGA-KN-8419-01A-11R-2315-07	ALOX5|240	123.2558
TCGA-KN-8419-01A-11R-2315-07	ALOXE3|59344	0
TCGA-KN-8419-01A-11R-2315-07	ALPI|248	0
TCGA-KN-8419-01A-11R-2315-07	ALPK1|80216	463.2558
TCGA-KN-8419-01A-11R-2315-07	ALPK2|115701	2.7907
TCGA-KN-8419-01A-11R-2315-07	ALPK3|57538	5287.907
TCGA-KN-8419-01A-11R-2315-07	ALPL|249	27.4419
TCGA-KN-8419-01A-11R-2315-07	ALPPL2|251	0
TCGA-KN-8419-01A-11R-2315-07	ALPP|250	0
TCGA-KN-8419-01A-11R-2315-07	ALS2CL|259173	1296.2791
TCGA-KN-8419-01A-11R-2315-07	ALS2CR11|151254	0
TCGA-KN-8419-01A-11R-2315-07	ALS2CR12|130540	4.6512
TCGA-KN-8419-01A-11R-2315-07	ALS2CR4|65062	108.3721
TCGA-KN-8419-01A-11R-2315-07	ALS2CR8|79800	172.093
TCGA-KN-8419-01A-11R-2315-07	ALS2|57679	479.5349
TCGA-KN-8419-01A-11R-2315-07	ALX1|8092	0
TCGA-KN-8419-01A-11R-2315-07	ALX3|257	21.8605
TCGA-KN-8419-01A-11R-2315-07	ALX4|60529	0
TCGA-KN-8419-01A-11R-2315-07	AMAC1L2|83650	.9302
TCGA-KN-8419-01A-11R-2315-07	AMAC1L3|643664	0
TCGA-KN-8419-01A-11R-2315-07	AMAC1|146861	0
TCGA-KN-8419-01A-11R-2315-07	AMACR|23600	241.3953
TCGA-KN-8419-01A-11R-2315-07	AMBN|258	0
TCGA-KN-8419-01A-11R-2315-07	AMBP|259	28.8372
TCGA-KN-8419-01A-11R-2315-07	AMBRA1|55626	1570.2326
TCGA-KN-8419-01A-11R-2315-07	AMD1|262	964.6512
TCGA-KN-8419-01A-11R-2315-07	AMDHD1|144193	.4651
TCGA-KN-8419-01A-11R-2315-07	AMDHD2|51005	837.4372
TCGA-KN-8419-01A-11R-2315-07	AMELX|265	0
TCGA-KN-8419-01A-11R-2315-07	AMELY|266	0
TCGA-KN-8419-01A-11R-2315-07	AMFR|267	10746.5116
TCGA-KN-8419-01A-11R-2315-07	AMHR2|269	0
TCGA-KN-8419-01A-11R-2315-07	AMH|268	0
TCGA-KN-8419-01A-11R-2315-07	AMICA1|120425	39.0698
TCGA-KN-8419-01A-11R-2315-07	AMIGO1|57463	47.4419
TCGA-KN-8419-01A-11R-2315-07	AMIGO2|347902	1119.0558
TCGA-KN-8419-01A-11R-2315-07	AMIGO3|386724	35.814
TCGA-KN-8419-01A-11R-2315-07	AMMECR1L|83607	413.0233
TCGA-KN-8419-01A-11R-2315-07	AMMECR1|9949	411.6279
TCGA-KN-8419-01A-11R-2315-07	AMN1|196394	300.4651
TCGA-KN-8419-01A-11R-2315-07	AMN|81693	2.7907
TCGA-KN-8419-01A-11R-2315-07	AMOTL1|154810	2034.4186
TCGA-KN-8419-01A-11R-2315-07	AMOTL2|51421	1438.1395
TCGA-KN-8419-01A-11R-2315-07	AMOT|154796	963.7209
TCGA-KN-8419-01A-11R-2315-07	AMPD1|270	0
TCGA-KN-8419-01A-11R-2315-07	AMPD2|271	408.3721
TCGA-KN-8419-01A-11R-2315-07	AMPD3|272	3371.1628
TCGA-KN-8419-01A-11R-2315-07	AMPH|273	0
TCGA-KN-8419-01A-11R-2315-07	AMTN|401138	40
TCGA-KN-8419-01A-11R-2315-07	AMT|275	346.0465
TCGA-KN-8419-01A-11R-2315-07	AMY1A|276	1.3953
TCGA-KN-8419-01A-11R-2315-07	AMY2A|279	.9302
TCGA-KN-8419-01A-11R-2315-07	AMY2B|280	180.9302
TCGA-KN-8419-01A-11R-2315-07	AMZ1|155185	1.8605
TCGA-KN-8419-01A-11R-2315-07	AMZ2P1|201283	113.0233
TCGA-KN-8419-01A-11R-2315-07	AMZ2|51321	1734.8837
TCGA-KN-8419-01A-11R-2315-07	ANAPC10|10393	151.1628
TCGA-KN-8419-01A-11R-2315-07	ANAPC11|51529	859.5349
TCGA-KN-8419-01A-11R-2315-07	ANAPC13|25847	1801.4419
TCGA-KN-8419-01A-11R-2315-07	ANAPC16|119504	2932.093
TCGA-KN-8419-01A-11R-2315-07	ANAPC1|64682	341.3953
TCGA-KN-8419-01A-11R-2315-07	ANAPC2|29882	407.907
TCGA-KN-8419-01A-11R-2315-07	ANAPC4|29945	414.4186
TCGA-KN-8419-01A-11R-2315-07	ANAPC5|51433	2059.5349
TCGA-KN-8419-01A-11R-2315-07	ANAPC7|51434	709.7674
TCGA-KN-8419-01A-11R-2315-07	ANGEL1|23357	711.1628
TCGA-KN-8419-01A-11R-2315-07	ANGEL2|90806	397.6744
TCGA-KN-8419-01A-11R-2315-07	ANGPT1|284	1757.2093
TCGA-KN-8419-01A-11R-2315-07	ANGPT2|285	903.7209
TCGA-KN-8419-01A-11R-2315-07	ANGPT4|51378	0
TCGA-KN-8419-01A-11R-2315-07	ANGPTL1|9068	896.2791
TCGA-KN-8419-01A-11R-2315-07	ANGPTL2|23452	844.186
TCGA-KN-8419-01A-11R-2315-07	ANGPTL3|27329	.9302
TCGA-KN-8419-01A-11R-2315-07	ANGPTL4|51129	473.4884
TCGA-KN-8419-01A-11R-2315-07	ANGPTL5|253935	.4651
TCGA-KN-8419-01A-11R-2315-07	ANGPTL6|83854	.5395
TCGA-KN-8419-01A-11R-2315-07	ANGPTL7|10218	0
TCGA-KN-8419-01A-11R-2315-07	ANG|283	8.2372
TCGA-KN-8419-01A-11R-2315-07	ANK1|286	2.3256
TCGA-KN-8419-01A-11R-2315-07	ANK2|287	1578.6047
TCGA-KN-8419-01A-11R-2315-07	ANK3|288	2161.8605
TCGA-KN-8419-01A-11R-2315-07	ANKAR|150709	43.2558
TCGA-KN-8419-01A-11R-2315-07	ANKDD1A|348094	23.2558
TCGA-KN-8419-01A-11R-2315-07	ANKFN1|162282	.4651
TCGA-KN-8419-01A-11R-2315-07	ANKFY1|51479	1483.2558
TCGA-KN-8419-01A-11R-2315-07	ANKHD1-EIF4EBP3|404734	575.5349
TCGA-KN-8419-01A-11R-2315-07	ANKHD1|54882	1429.6279
TCGA-KN-8419-01A-11R-2315-07	ANKH|56172	2475.814
TCGA-KN-8419-01A-11R-2315-07	ANKIB1|54467	874.4186
TCGA-KN-8419-01A-11R-2315-07	ANKK1|255239	0
TCGA-KN-8419-01A-11R-2315-07	ANKLE1|126549	.4651
TCGA-KN-8419-01A-11R-2315-07	ANKLE2|23141	1301.8605
TCGA-KN-8419-01A-11R-2315-07	ANKMY1|51281	132.5581
TCGA-KN-8419-01A-11R-2315-07	ANKMY2|57037	2025.1163
TCGA-KN-8419-01A-11R-2315-07	ANKRA2|57763	216.7442
TCGA-KN-8419-01A-11R-2315-07	ANKRD10|55608	869.7674
TCGA-KN-8419-01A-11R-2315-07	ANKRD11|29123	3122.3767
TCGA-KN-8419-01A-11R-2315-07	ANKRD12|23253	2548.3721
TCGA-KN-8419-01A-11R-2315-07	ANKRD13A|88455	2162.3256
TCGA-KN-8419-01A-11R-2315-07	ANKRD13B|124930	6.0465
TCGA-KN-8419-01A-11R-2315-07	ANKRD13C|81573	501.8605
TCGA-KN-8419-01A-11R-2315-07	ANKRD13D|338692	414.4186
TCGA-KN-8419-01A-11R-2315-07	ANKRD16|54522	67.907
TCGA-KN-8419-01A-11R-2315-07	ANKRD17|26057	4008.3721
TCGA-KN-8419-01A-11R-2315-07	ANKRD19|138649	26.5116
TCGA-KN-8419-01A-11R-2315-07	ANKRD1|27063	7.907
TCGA-KN-8419-01A-11R-2315-07	ANKRD20A3|441425	6.9767
TCGA-KN-8419-01A-11R-2315-07	ANKRD20A4|728747	0
TCGA-KN-8419-01A-11R-2315-07	ANKRD20B|729171	1.3953
TCGA-KN-8419-01A-11R-2315-07	ANKRD22|118932	1210.6419
TCGA-KN-8419-01A-11R-2315-07	ANKRD23|200539	11.6279
TCGA-KN-8419-01A-11R-2315-07	ANKRD24|170961	6.9767
TCGA-KN-8419-01A-11R-2315-07	ANKRD26P1|124149	.4651
TCGA-KN-8419-01A-11R-2315-07	ANKRD26|22852	174.8837
TCGA-KN-8419-01A-11R-2315-07	ANKRD27|84079	453.9535
TCGA-KN-8419-01A-11R-2315-07	ANKRD28|23243	1088.8372
TCGA-KN-8419-01A-11R-2315-07	ANKRD29|147463	1943.2558
TCGA-KN-8419-01A-11R-2315-07	ANKRD2|26287	1.3953
TCGA-KN-8419-01A-11R-2315-07	ANKRD30A|91074	151.6279
TCGA-KN-8419-01A-11R-2315-07	ANKRD30B|374860	8.8372
TCGA-KN-8419-01A-11R-2315-07	ANKRD31|256006	1.3953
TCGA-KN-8419-01A-11R-2315-07	ANKRD32|84250	19.5349
TCGA-KN-8419-01A-11R-2315-07	ANKRD33|341405	.9302
TCGA-KN-8419-01A-11R-2315-07	ANKRD34A|284615	6.9767
TCGA-KN-8419-01A-11R-2315-07	ANKRD34B|340120	.9302
TCGA-KN-8419-01A-11R-2315-07	ANKRD34C|390616	0
TCGA-KN-8419-01A-11R-2315-07	ANKRD35|148741	.4651
TCGA-KN-8419-01A-11R-2315-07	ANKRD36BP1|84832	65.1163
TCGA-KN-8419-01A-11R-2315-07	ANKRD36B|57730	16.7442
TCGA-KN-8419-01A-11R-2315-07	ANKRD36|375248	35.3488
TCGA-KN-8419-01A-11R-2315-07	ANKRD37|353322	152.6093
TCGA-KN-8419-01A-11R-2315-07	ANKRD39|51239	116.7442
TCGA-KN-8419-01A-11R-2315-07	ANKRD40|91369	1333.9535
TCGA-KN-8419-01A-11R-2315-07	ANKRD42|338699	218.1395
TCGA-KN-8419-01A-11R-2315-07	ANKRD43|134548	714.8837
TCGA-KN-8419-01A-11R-2315-07	ANKRD44|91526	107.4419
TCGA-KN-8419-01A-11R-2315-07	ANKRD45|339416	6.0465
TCGA-KN-8419-01A-11R-2315-07	ANKRD46|157567	684.3628
TCGA-KN-8419-01A-11R-2315-07	ANKRD49|54851	235.814
TCGA-KN-8419-01A-11R-2315-07	ANKRD50|57182	1026.0465
TCGA-KN-8419-01A-11R-2315-07	ANKRD52|283373	682.7907
TCGA-KN-8419-01A-11R-2315-07	ANKRD53|79998	20.4651
TCGA-KN-8419-01A-11R-2315-07	ANKRD54|129138	263.2558
TCGA-KN-8419-01A-11R-2315-07	ANKRD55|79722	.4651
TCGA-KN-8419-01A-11R-2315-07	ANKRD56|345079	388.3721
TCGA-KN-8419-01A-11R-2315-07	ANKRD57|65124	776.2791
TCGA-KN-8419-01A-11R-2315-07	ANKRD58|347454	27.4419
TCGA-KN-8419-01A-11R-2315-07	ANKRD5|63926	121.8605
TCGA-KN-8419-01A-11R-2315-07	ANKRD6|22881	305.0047
TCGA-KN-8419-01A-11R-2315-07	ANKRD7|56311	6.0465
TCGA-KN-8419-01A-11R-2315-07	ANKRD9|122416	765.1163
TCGA-KN-8419-01A-11R-2315-07	ANKS1A|23294	1172.5581
TCGA-KN-8419-01A-11R-2315-07	ANKS1B|56899	5.1163
TCGA-KN-8419-01A-11R-2315-07	ANKS3|124401	209.3023
TCGA-KN-8419-01A-11R-2315-07	ANKS4B|257629	0
TCGA-KN-8419-01A-11R-2315-07	ANKS6|203286	14.8837
TCGA-KN-8419-01A-11R-2315-07	ANKZF1|55139	173.4884
TCGA-KN-8419-01A-11R-2315-07	ANLN|54443	23.2558
TCGA-KN-8419-01A-11R-2315-07	ANO10|55129	1826.0465
TCGA-KN-8419-01A-11R-2315-07	ANO1|55107	340.4651
TCGA-KN-8419-01A-11R-2315-07	ANO2|57101	24.6512
TCGA-KN-8419-01A-11R-2315-07	ANO3|63982	10.6977
TCGA-KN-8419-01A-11R-2315-07	ANO4|121601	883.7209
TCGA-KN-8419-01A-11R-2315-07	ANO5|203859	1357.2093
TCGA-KN-8419-01A-11R-2315-07	ANO6|196527	2877.2093
TCGA-KN-8419-01A-11R-2315-07	ANO7|50636	13.9535
TCGA-KN-8419-01A-11R-2315-07	ANO8|57719	137.6744
TCGA-KN-8419-01A-11R-2315-07	ANO9|338440	537.6744
TCGA-KN-8419-01A-11R-2315-07	ANP32A|8125	2578.6047
TCGA-KN-8419-01A-11R-2315-07	ANP32B|10541	1437.2093
TCGA-KN-8419-01A-11R-2315-07	ANP32C|23520	1.8605
TCGA-KN-8419-01A-11R-2315-07	ANP32D|23519	0
TCGA-KN-8419-01A-11R-2315-07	ANP32E|81611	991.6279
TCGA-KN-8419-01A-11R-2315-07	ANPEP|290	21.3953
TCGA-KN-8419-01A-11R-2315-07	ANTXR1|84168	362.7907
TCGA-KN-8419-01A-11R-2315-07	ANTXR2|118429	588.3721
TCGA-KN-8419-01A-11R-2315-07	ANTXRL|195977	0
TCGA-KN-8419-01A-11R-2315-07	ANUBL1|93550	45.5814
TCGA-KN-8419-01A-11R-2315-07	ANXA10|11199	0
TCGA-KN-8419-01A-11R-2315-07	ANXA11|311	6136.2791
TCGA-KN-8419-01A-11R-2315-07	ANXA13|312	0
TCGA-KN-8419-01A-11R-2315-07	ANXA1|301	2094.4186
TCGA-KN-8419-01A-11R-2315-07	ANXA2P1|303	18.1395
TCGA-KN-8419-01A-11R-2315-07	ANXA2P2|304	729.7674
TCGA-KN-8419-01A-11R-2315-07	ANXA2P3|305	1.3953
TCGA-KN-8419-01A-11R-2315-07	ANXA2|302	1772.5581
TCGA-KN-8419-01A-11R-2315-07	ANXA3|306	37.6744
TCGA-KN-8419-01A-11R-2315-07	ANXA4|307	4555.814
TCGA-KN-8419-01A-11R-2315-07	ANXA5|308	2540.9302
TCGA-KN-8419-01A-11R-2315-07	ANXA6|309	2414.8837
TCGA-KN-8419-01A-11R-2315-07	ANXA7|310	3288.8372
TCGA-KN-8419-01A-11R-2315-07	ANXA8L1|728113	0
TCGA-KN-8419-01A-11R-2315-07	ANXA8L2|244	0
TCGA-KN-8419-01A-11R-2315-07	ANXA8|653145	0
TCGA-KN-8419-01A-11R-2315-07	ANXA9|8416	79.0698
TCGA-KN-8419-01A-11R-2315-07	AOAH|313	91.6279
TCGA-KN-8419-01A-11R-2315-07	AOC2|314	7.907
TCGA-KN-8419-01A-11R-2315-07	AOC3|8639	497.6744
TCGA-KN-8419-01A-11R-2315-07	AOX1|316	6.9767
TCGA-KN-8419-01A-11R-2315-07	AOX2P|344454	0
TCGA-KN-8419-01A-11R-2315-07	AP1AR|55435	1273.9535
TCGA-KN-8419-01A-11R-2315-07	AP1B1|162	9079.0698
TCGA-KN-8419-01A-11R-2315-07	AP1G1|164	2886.5116
TCGA-KN-8419-01A-11R-2315-07	AP1G2|8906	1043.0977
TCGA-KN-8419-01A-11R-2315-07	AP1M1|8907	562.3256
TCGA-KN-8419-01A-11R-2315-07	AP1M2|10053	1239.0698
TCGA-KN-8419-01A-11R-2315-07	AP1S1|1174	854.4186
TCGA-KN-8419-01A-11R-2315-07	AP1S2|8905	548.3721
TCGA-KN-8419-01A-11R-2315-07	AP1S3|130340	803.7209
TCGA-KN-8419-01A-11R-2315-07	AP2A1|160	720.2233
TCGA-KN-8419-01A-11R-2315-07	AP2A2|161	2137.2093
TCGA-KN-8419-01A-11R-2315-07	AP2B1|163	7235.814
TCGA-KN-8419-01A-11R-2315-07	AP2M1|1173	4024.186
TCGA-KN-8419-01A-11R-2315-07	AP2S1|1175	663.7209
TCGA-KN-8419-01A-11R-2315-07	AP3B1|8546	1156.7442
TCGA-KN-8419-01A-11R-2315-07	AP3B2|8120	.4651
TCGA-KN-8419-01A-11R-2315-07	AP3D1|8943	3650.6977
TCGA-KN-8419-01A-11R-2315-07	AP3M1|26985	534.4186
TCGA-KN-8419-01A-11R-2315-07	AP3M2|10947	398.6047
TCGA-KN-8419-01A-11R-2315-07	AP3S1|1176	524.186
TCGA-KN-8419-01A-11R-2315-07	AP3S2|10239	2191.6279
TCGA-KN-8419-01A-11R-2315-07	AP4B1|10717	93.7628
TCGA-KN-8419-01A-11R-2315-07	AP4E1|23431	299.0698
TCGA-KN-8419-01A-11R-2315-07	AP4M1|9179	337.493
TCGA-KN-8419-01A-11R-2315-07	AP4S1|11154	79.0698
TCGA-KN-8419-01A-11R-2315-07	APAF1|317	424.186
TCGA-KN-8419-01A-11R-2315-07	APBA1|320	23.7209
TCGA-KN-8419-01A-11R-2315-07	APBA2|321	11.1628
TCGA-KN-8419-01A-11R-2315-07	APBA3|9546	247.4419
TCGA-KN-8419-01A-11R-2315-07	APBB1IP|54518	49.7674
TCGA-KN-8419-01A-11R-2315-07	APBB1|322	846.5116
TCGA-KN-8419-01A-11R-2315-07	APBB2|323	1577.2093
TCGA-KN-8419-01A-11R-2315-07	APBB3|10307	161.8605
TCGA-KN-8419-01A-11R-2315-07	APC2|10297	5.1535
TCGA-KN-8419-01A-11R-2315-07	APCDD1L|164284	.9302
TCGA-KN-8419-01A-11R-2315-07	APCDD1|147495	62.7907
TCGA-KN-8419-01A-11R-2315-07	APCS|325	0
TCGA-KN-8419-01A-11R-2315-07	APC|324	391.1628
TCGA-KN-8419-01A-11R-2315-07	APEH|327	3245.1163
TCGA-KN-8419-01A-11R-2315-07	APEX1|328	1564.6512
TCGA-KN-8419-01A-11R-2315-07	APEX2|27301	644.6512
TCGA-KN-8419-01A-11R-2315-07	APH1A|51107	3264.6512
TCGA-KN-8419-01A-11R-2315-07	APH1B|83464	675.3488
TCGA-KN-8419-01A-11R-2315-07	API5|8539	2892.093
TCGA-KN-8419-01A-11R-2315-07	APIP|51074	1499.3953
TCGA-KN-8419-01A-11R-2315-07	APITD1|378708	117.6744
TCGA-KN-8419-01A-11R-2315-07	APLF|200558	66.5116
TCGA-KN-8419-01A-11R-2315-07	APLNR|187	335.3488
TCGA-KN-8419-01A-11R-2315-07	APLN|8862	973.9535
TCGA-KN-8419-01A-11R-2315-07	APLP1|333	0
TCGA-KN-8419-01A-11R-2315-07	APLP2|334	47160.4651
TCGA-KN-8419-01A-11R-2315-07	APOA1BP|128240	2875.3488
TCGA-KN-8419-01A-11R-2315-07	APOA1|335	0
TCGA-KN-8419-01A-11R-2315-07	APOA2|336	0
TCGA-KN-8419-01A-11R-2315-07	APOA4|337	0
TCGA-KN-8419-01A-11R-2315-07	APOA5|116519	0
TCGA-KN-8419-01A-11R-2315-07	APOB48R|55911	224.186
TCGA-KN-8419-01A-11R-2315-07	APOBEC1|339	0
TCGA-KN-8419-01A-11R-2315-07	APOBEC2|10930	2.3256
TCGA-KN-8419-01A-11R-2315-07	APOBEC3A|200315	27.6419
TCGA-KN-8419-01A-11R-2315-07	APOBEC3B|9582	852.3581
TCGA-KN-8419-01A-11R-2315-07	APOBEC3C|27350	22.3256
TCGA-KN-8419-01A-11R-2315-07	APOBEC3D|140564	16.2791
TCGA-KN-8419-01A-11R-2315-07	APOBEC3F|200316	47.4419
TCGA-KN-8419-01A-11R-2315-07	APOBEC3G|60489	28.8372
TCGA-KN-8419-01A-11R-2315-07	APOBEC3H|164668	.9302
TCGA-KN-8419-01A-11R-2315-07	APOBEC4|403314	0
TCGA-KN-8419-01A-11R-2315-07	APOB|338	0
TCGA-KN-8419-01A-11R-2315-07	APOC1P1|342	.4651
TCGA-KN-8419-01A-11R-2315-07	APOC1|341	384.6512
TCGA-KN-8419-01A-11R-2315-07	APOC2|344	29.3023
TCGA-KN-8419-01A-11R-2315-07	APOC3|345	0
TCGA-KN-8419-01A-11R-2315-07	APOC4|346	2.7907
TCGA-KN-8419-01A-11R-2315-07	APOD|347	193.9535
TCGA-KN-8419-01A-11R-2315-07	APOE|348	22067.4419
TCGA-KN-8419-01A-11R-2315-07	APOF|319	.4651
TCGA-KN-8419-01A-11R-2315-07	APOH|350	0
TCGA-KN-8419-01A-11R-2315-07	APOL1|8542	3276.2791
TCGA-KN-8419-01A-11R-2315-07	APOL2|23780	1629.3023
TCGA-KN-8419-01A-11R-2315-07	APOL3|80833	220
TCGA-KN-8419-01A-11R-2315-07	APOL4|80832	108.8372
TCGA-KN-8419-01A-11R-2315-07	APOL5|80831	.4651
TCGA-KN-8419-01A-11R-2315-07	APOL6|80830	2366.0465
TCGA-KN-8419-01A-11R-2315-07	APOLD1|81575	1353.9535
TCGA-KN-8419-01A-11R-2315-07	APOM|55937	38.6047
TCGA-KN-8419-01A-11R-2315-07	APOOL|139322	1184.186
TCGA-KN-8419-01A-11R-2315-07	APOO|79135	1720.4651
TCGA-KN-8419-01A-11R-2315-07	APPBP2|10513	537.2093
TCGA-KN-8419-01A-11R-2315-07	APPL1|26060	1193.014
TCGA-KN-8419-01A-11R-2315-07	APPL2|55198	736.2791
TCGA-KN-8419-01A-11R-2315-07	APP|351	31433.0233
TCGA-KN-8419-01A-11R-2315-07	APRT|353	1150.6977
TCGA-KN-8419-01A-11R-2315-07	APTX|54840	381.3953
TCGA-KN-8419-01A-11R-2315-07	AQP10|89872	0
TCGA-KN-8419-01A-11R-2315-07	AQP11|282679	15.814
TCGA-KN-8419-01A-11R-2315-07	AQP12A|375318	12.5581
TCGA-KN-8419-01A-11R-2315-07	AQP12B|653437	79.5349
TCGA-KN-8419-01A-11R-2315-07	AQP1|358	1361.3953
TCGA-KN-8419-01A-11R-2315-07	AQP2|359	11.1628
TCGA-KN-8419-01A-11R-2315-07	AQP3|360	78.6047
TCGA-KN-8419-01A-11R-2315-07	AQP4|361	0
TCGA-KN-8419-01A-11R-2315-07	AQP5|362	4.6512
TCGA-KN-8419-01A-11R-2315-07	AQP6|363	6431.1628
TCGA-KN-8419-01A-11R-2315-07	AQP7P1|375719	.4651
TCGA-KN-8419-01A-11R-2315-07	AQP7P3|441432	0
TCGA-KN-8419-01A-11R-2315-07	AQP7|364	257.2093
TCGA-KN-8419-01A-11R-2315-07	AQP8|343	0
TCGA-KN-8419-01A-11R-2315-07	AQP9|366	330.6977
TCGA-KN-8419-01A-11R-2315-07	AQPEP|206338	0
TCGA-KN-8419-01A-11R-2315-07	AQR|9716	1420
TCGA-KN-8419-01A-11R-2315-07	ARAF|369	2599.0698
TCGA-KN-8419-01A-11R-2315-07	ARAP1|116985	14768.6419
TCGA-KN-8419-01A-11R-2315-07	ARAP2|116984	853.9535
TCGA-KN-8419-01A-11R-2315-07	ARAP3|64411	262.7907
TCGA-KN-8419-01A-11R-2315-07	ARCN1|372	5519.5349
TCGA-KN-8419-01A-11R-2315-07	ARC|23237	3.7209
TCGA-KN-8419-01A-11R-2315-07	AREG|374	156.7442
TCGA-KN-8419-01A-11R-2315-07	ARF1|375	9754.8837
TCGA-KN-8419-01A-11R-2315-07	ARF3|377	6287.907
TCGA-KN-8419-01A-11R-2315-07	ARF4|378	2292.093
TCGA-KN-8419-01A-11R-2315-07	ARF5|381	3085.5302
TCGA-KN-8419-01A-11R-2315-07	ARF6|382	2004.6512
TCGA-KN-8419-01A-11R-2315-07	ARFGAP1|55738	666.9767
TCGA-KN-8419-01A-11R-2315-07	ARFGAP2|84364	2141.3953
TCGA-KN-8419-01A-11R-2315-07	ARFGAP3|26286	3606.0465
TCGA-KN-8419-01A-11R-2315-07	ARFGEF1|10565	4745.2837
TCGA-KN-8419-01A-11R-2315-07	ARFGEF2|10564	5442.3256
TCGA-KN-8419-01A-11R-2315-07	ARFIP1|27236	2049.3023
TCGA-KN-8419-01A-11R-2315-07	ARFIP2|23647	742.3256
TCGA-KN-8419-01A-11R-2315-07	ARFRP1|10139	533.9535
TCGA-KN-8419-01A-11R-2315-07	ARG1|383	0
TCGA-KN-8419-01A-11R-2315-07	ARG2|384	746.5767
TCGA-KN-8419-01A-11R-2315-07	ARGFXP2|503640	0
TCGA-KN-8419-01A-11R-2315-07	ARGFX|503582	0
TCGA-KN-8419-01A-11R-2315-07	ARGLU1|55082	1118.1395
TCGA-KN-8419-01A-11R-2315-07	ARHGAP10|79658	424.6512
TCGA-KN-8419-01A-11R-2315-07	ARHGAP11A|9824	37.6744
TCGA-KN-8419-01A-11R-2315-07	ARHGAP11B|89839	.9302
TCGA-KN-8419-01A-11R-2315-07	ARHGAP12|94134	1799.0698
TCGA-KN-8419-01A-11R-2315-07	ARHGAP15|55843	43.7209
TCGA-KN-8419-01A-11R-2315-07	ARHGAP17|55114	709.7674
TCGA-KN-8419-01A-11R-2315-07	ARHGAP18|93663	4815.814
TCGA-KN-8419-01A-11R-2315-07	ARHGAP19|84986	119.5349
TCGA-KN-8419-01A-11R-2315-07	ARHGAP1|392	1633.4884
TCGA-KN-8419-01A-11R-2315-07	ARHGAP20|57569	3.2558
TCGA-KN-8419-01A-11R-2315-07	ARHGAP21|57584	3196.2791
TCGA-KN-8419-01A-11R-2315-07	ARHGAP22|58504	77.2093
TCGA-KN-8419-01A-11R-2315-07	ARHGAP23|57636	230.6977
TCGA-KN-8419-01A-11R-2315-07	ARHGAP24|83478	1668.8372
TCGA-KN-8419-01A-11R-2315-07	ARHGAP25|9938	241.3953
TCGA-KN-8419-01A-11R-2315-07	ARHGAP26|23092	144.6512
TCGA-KN-8419-01A-11R-2315-07	ARHGAP27|201176	1095.3488
TCGA-KN-8419-01A-11R-2315-07	ARHGAP28|79822	62.7907
TCGA-KN-8419-01A-11R-2315-07	ARHGAP29|9411	971.1628
TCGA-KN-8419-01A-11R-2315-07	ARHGAP30|257106	174.8837
TCGA-KN-8419-01A-11R-2315-07	ARHGAP31|57514	819.0698
TCGA-KN-8419-01A-11R-2315-07	ARHGAP32|9743	893.4884
TCGA-KN-8419-01A-11R-2315-07	ARHGAP33|115703	24.186
TCGA-KN-8419-01A-11R-2315-07	ARHGAP36|158763	0
TCGA-KN-8419-01A-11R-2315-07	ARHGAP39|80728	61.3953
TCGA-KN-8419-01A-11R-2315-07	ARHGAP42|143872	583.5674
TCGA-KN-8419-01A-11R-2315-07	ARHGAP4|393	1392.5581
TCGA-KN-8419-01A-11R-2315-07	ARHGAP5|394	4077.6744
TCGA-KN-8419-01A-11R-2315-07	ARHGAP6|395	2102.3256
TCGA-KN-8419-01A-11R-2315-07	ARHGAP8|23779	706.7349
TCGA-KN-8419-01A-11R-2315-07	ARHGAP9|64333	78.6047
TCGA-KN-8419-01A-11R-2315-07	ARHGDIA|396	5505.1163
TCGA-KN-8419-01A-11R-2315-07	ARHGDIB|397	1248.3721
TCGA-KN-8419-01A-11R-2315-07	ARHGDIG|398	0
TCGA-KN-8419-01A-11R-2315-07	ARHGEF10L|55160	1112.5581
TCGA-KN-8419-01A-11R-2315-07	ARHGEF10|9639	1117.2093
TCGA-KN-8419-01A-11R-2315-07	ARHGEF11|9826	1248.8372
TCGA-KN-8419-01A-11R-2315-07	ARHGEF12|23365	12110.2326
TCGA-KN-8419-01A-11R-2315-07	ARHGEF15|22899	309.7674
TCGA-KN-8419-01A-11R-2315-07	ARHGEF16|27237	787.4419
TCGA-KN-8419-01A-11R-2315-07	ARHGEF17|9828	1924.186
TCGA-KN-8419-01A-11R-2315-07	ARHGEF18|23370	1507.4419
TCGA-KN-8419-01A-11R-2315-07	ARHGEF19|128272	101.8605
TCGA-KN-8419-01A-11R-2315-07	ARHGEF1|9138	617.6744
TCGA-KN-8419-01A-11R-2315-07	ARHGEF2|9181	785.5814
TCGA-KN-8419-01A-11R-2315-07	ARHGEF33|100271715	2.3256
TCGA-KN-8419-01A-11R-2315-07	ARHGEF35|445328	652.5581
TCGA-KN-8419-01A-11R-2315-07	ARHGEF37|389337	719.0698
TCGA-KN-8419-01A-11R-2315-07	ARHGEF38|54848	210.2326
TCGA-KN-8419-01A-11R-2315-07	ARHGEF3|50650	635.3488
TCGA-KN-8419-01A-11R-2315-07	ARHGEF4|50649	2.3256
TCGA-KN-8419-01A-11R-2315-07	ARHGEF5|7984	884.6512
TCGA-KN-8419-01A-11R-2315-07	ARHGEF6|9459	854.4186
TCGA-KN-8419-01A-11R-2315-07	ARHGEF7|8874	2785.5814
TCGA-KN-8419-01A-11R-2315-07	ARHGEF9|23229	544.186
TCGA-KN-8419-01A-11R-2315-07	ARID1A|8289	1355.3488
TCGA-KN-8419-01A-11R-2315-07	ARID1B|57492	1343.2558
TCGA-KN-8419-01A-11R-2315-07	ARID2|196528	965.1163
TCGA-KN-8419-01A-11R-2315-07	ARID3A|1820	82.3256
TCGA-KN-8419-01A-11R-2315-07	ARID3B|10620	66.9767
TCGA-KN-8419-01A-11R-2315-07	ARID3C|138715	.4651
TCGA-KN-8419-01A-11R-2315-07	ARID4A|5926	588.8372
TCGA-KN-8419-01A-11R-2315-07	ARID4B|51742	861.5302
TCGA-KN-8419-01A-11R-2315-07	ARID5A|10865	487.907
TCGA-KN-8419-01A-11R-2315-07	ARID5B|84159	495.3488
TCGA-KN-8419-01A-11R-2315-07	ARIH1|25820	2206.0465
TCGA-KN-8419-01A-11R-2315-07	ARIH2|10425	1094.4186
TCGA-KN-8419-01A-11R-2315-07	ARL10|285598	32.093
TCGA-KN-8419-01A-11R-2315-07	ARL11|115761	18.1395
TCGA-KN-8419-01A-11R-2315-07	ARL13A|392509	0
TCGA-KN-8419-01A-11R-2315-07	ARL13B|200894	160.4651
TCGA-KN-8419-01A-11R-2315-07	ARL14|80117	15.3488
TCGA-KN-8419-01A-11R-2315-07	ARL15|54622	479.5349
TCGA-KN-8419-01A-11R-2315-07	ARL16|339231	438.1395
TCGA-KN-8419-01A-11R-2315-07	ARL17A|51326	27.3302
TCGA-KN-8419-01A-11R-2315-07	ARL17B|641522	0
TCGA-KN-8419-01A-11R-2315-07	ARL1|400	3826.5116
TCGA-KN-8419-01A-11R-2315-07	ARL2BP|23568	2633.4884
TCGA-KN-8419-01A-11R-2315-07	ARL2|402	1252.093
TCGA-KN-8419-01A-11R-2315-07	ARL3|403	332.093
TCGA-KN-8419-01A-11R-2315-07	ARL4A|10124	233.9535
TCGA-KN-8419-01A-11R-2315-07	ARL4C|10123	803.7209
TCGA-KN-8419-01A-11R-2315-07	ARL4D|379	479.5349
TCGA-KN-8419-01A-11R-2315-07	ARL5A|26225	2794.4186
TCGA-KN-8419-01A-11R-2315-07	ARL5B|221079	542.3256
TCGA-KN-8419-01A-11R-2315-07	ARL5C|390790	0
TCGA-KN-8419-01A-11R-2315-07	ARL6IP1|23204	5445.1163
TCGA-KN-8419-01A-11R-2315-07	ARL6IP4|51329	2099.0698
TCGA-KN-8419-01A-11R-2315-07	ARL6IP5|10550	4593.0233
TCGA-KN-8419-01A-11R-2315-07	ARL6IP6|151188	145.1163
TCGA-KN-8419-01A-11R-2315-07	ARL6|84100	401.3953
TCGA-KN-8419-01A-11R-2315-07	ARL8A|127829	1450.2326
TCGA-KN-8419-01A-11R-2315-07	ARL8B|55207	2768.8372
TCGA-KN-8419-01A-11R-2315-07	ARL9|132946	.4651
TCGA-KN-8419-01A-11R-2315-07	ARMC10|83787	681.0419
TCGA-KN-8419-01A-11R-2315-07	ARMC1|55156	851.6279
TCGA-KN-8419-01A-11R-2315-07	ARMC2|84071	26.5116
TCGA-KN-8419-01A-11R-2315-07	ARMC3|219681	0
TCGA-KN-8419-01A-11R-2315-07	ARMC4|55130	9.3023
TCGA-KN-8419-01A-11R-2315-07	ARMC5|79798	238.1395
TCGA-KN-8419-01A-11R-2315-07	ARMC6|93436	408.8279
TCGA-KN-8419-01A-11R-2315-07	ARMC7|79637	147.907
TCGA-KN-8419-01A-11R-2315-07	ARMC8|25852	709.7674
TCGA-KN-8419-01A-11R-2315-07	ARMC9|80210	51.1628
TCGA-KN-8419-01A-11R-2315-07	ARMCX1|51309	222.3256
TCGA-KN-8419-01A-11R-2315-07	ARMCX2|9823	3810.6977
TCGA-KN-8419-01A-11R-2315-07	ARMCX3|51566	5066.0465
TCGA-KN-8419-01A-11R-2315-07	ARMCX5|64860	459.0698
TCGA-KN-8419-01A-11R-2315-07	ARMCX6|54470	244.6512
TCGA-KN-8419-01A-11R-2315-07	ARMS2|387715	.4651
TCGA-KN-8419-01A-11R-2315-07	ARNT2|9915	6001.3953
TCGA-KN-8419-01A-11R-2315-07	ARNTL2|56938	11.1628
TCGA-KN-8419-01A-11R-2315-07	ARNTL|406	74.4186
TCGA-KN-8419-01A-11R-2315-07	ARNT|405	712.5581
TCGA-KN-8419-01A-11R-2315-07	ARPC1A|10552	5792.2186
TCGA-KN-8419-01A-11R-2315-07	ARPC1B|10095	3350.107
TCGA-KN-8419-01A-11R-2315-07	ARPC2|10109	2162.3256
TCGA-KN-8419-01A-11R-2315-07	ARPC3|10094	2996.2791
TCGA-KN-8419-01A-11R-2315-07	ARPC4|10093	2620.093
TCGA-KN-8419-01A-11R-2315-07	ARPC5L|81873	489.7674
TCGA-KN-8419-01A-11R-2315-07	ARPC5|10092	2044.6512
TCGA-KN-8419-01A-11R-2315-07	ARPM1|84517	30.2326
TCGA-KN-8419-01A-11R-2315-07	ARPP19|10776	5595.3488
TCGA-KN-8419-01A-11R-2315-07	ARPP21|10777	3.7209
TCGA-KN-8419-01A-11R-2315-07	ARR3|407	.4651
TCGA-KN-8419-01A-11R-2315-07	ARRB1|408	120.4651
TCGA-KN-8419-01A-11R-2315-07	ARRB2|409	1991.6279
TCGA-KN-8419-01A-11R-2315-07	ARRDC1|92714	764.186
TCGA-KN-8419-01A-11R-2315-07	ARRDC2|27106	475.814
TCGA-KN-8419-01A-11R-2315-07	ARRDC3|57561	1521.3953
TCGA-KN-8419-01A-11R-2315-07	ARRDC4|91947	998.6047
TCGA-KN-8419-01A-11R-2315-07	ARRDC5|645432	0
TCGA-KN-8419-01A-11R-2315-07	ARSA|410	1535.3488
TCGA-KN-8419-01A-11R-2315-07	ARSB|411	310.2326
TCGA-KN-8419-01A-11R-2315-07	ARSD|414	3724.6512
TCGA-KN-8419-01A-11R-2315-07	ARSE|415	.4651
TCGA-KN-8419-01A-11R-2315-07	ARSF|416	0
TCGA-KN-8419-01A-11R-2315-07	ARSG|22901	187.907
TCGA-KN-8419-01A-11R-2315-07	ARSH|347527	0
TCGA-KN-8419-01A-11R-2315-07	ARSI|340075	.4651
TCGA-KN-8419-01A-11R-2315-07	ARSJ|79642	1301.8605
TCGA-KN-8419-01A-11R-2315-07	ARSK|153642	240
TCGA-KN-8419-01A-11R-2315-07	ART1|417	0
TCGA-KN-8419-01A-11R-2315-07	ART3|419	11.6279
TCGA-KN-8419-01A-11R-2315-07	ART4|420	3.2558
TCGA-KN-8419-01A-11R-2315-07	ART5|116969	72.5581
TCGA-KN-8419-01A-11R-2315-07	ARTN|9048	32.093
TCGA-KN-8419-01A-11R-2315-07	ARV1|64801	355.814
TCGA-KN-8419-01A-11R-2315-07	ARVCF|421	1075.814
TCGA-KN-8419-01A-11R-2315-07	ARX|170302	4.186
TCGA-KN-8419-01A-11R-2315-07	AR|367	10.6977
TCGA-KN-8419-01A-11R-2315-07	AS3MT|57412	103.7209
TCGA-KN-8419-01A-11R-2315-07	ASAH1|427	8506.9767
TCGA-KN-8419-01A-11R-2315-07	ASAH2B|653308	14.8837
TCGA-KN-8419-01A-11R-2315-07	ASAH2|56624	4.186
TCGA-KN-8419-01A-11R-2315-07	ASAM|79827	.4651
TCGA-KN-8419-01A-11R-2315-07	ASAP1IT1|29065	0
TCGA-KN-8419-01A-11R-2315-07	ASAP1|50807	519.5349
TCGA-KN-8419-01A-11R-2315-07	ASAP2|8853	1348.8372
TCGA-KN-8419-01A-11R-2315-07	ASAP3|55616	1001.8605
TCGA-KN-8419-01A-11R-2315-07	ASB10|136371	0
TCGA-KN-8419-01A-11R-2315-07	ASB11|140456	438.1395
TCGA-KN-8419-01A-11R-2315-07	ASB12|142689	1.3953
TCGA-KN-8419-01A-11R-2315-07	ASB13|79754	373.0233
TCGA-KN-8419-01A-11R-2315-07	ASB14|142686	6.986
TCGA-KN-8419-01A-11R-2315-07	ASB15|142685	0
TCGA-KN-8419-01A-11R-2315-07	ASB16|92591	148.9023
TCGA-KN-8419-01A-11R-2315-07	ASB17|127247	0
TCGA-KN-8419-01A-11R-2315-07	ASB18|401036	0
TCGA-KN-8419-01A-11R-2315-07	ASB1|51665	655.1442
TCGA-KN-8419-01A-11R-2315-07	ASB2|51676	3.2558
TCGA-KN-8419-01A-11R-2315-07	ASB3|51130	215.3488
TCGA-KN-8419-01A-11R-2315-07	ASB4|51666	15.3488
TCGA-KN-8419-01A-11R-2315-07	ASB5|140458	93.4884
TCGA-KN-8419-01A-11R-2315-07	ASB6|140459	546.786
TCGA-KN-8419-01A-11R-2315-07	ASB7|140460	318.1395
TCGA-KN-8419-01A-11R-2315-07	ASB8|140461	1260.4651
TCGA-KN-8419-01A-11R-2315-07	ASB9|140462	797.2093
TCGA-KN-8419-01A-11R-2315-07	ASCC1|51008	319.0698
TCGA-KN-8419-01A-11R-2315-07	ASCC2|84164	1730.2326
TCGA-KN-8419-01A-11R-2315-07	ASCC3|10973	893.9535
TCGA-KN-8419-01A-11R-2315-07	ASCL1|429	.4651
TCGA-KN-8419-01A-11R-2315-07	ASCL2|430	1.3953
TCGA-KN-8419-01A-11R-2315-07	ASCL3|56676	0
TCGA-KN-8419-01A-11R-2315-07	ASCL4|121549	83.7209
TCGA-KN-8419-01A-11R-2315-07	ASF1A|25842	196.7442
TCGA-KN-8419-01A-11R-2315-07	ASF1B|55723	15.814
TCGA-KN-8419-01A-11R-2315-07	ASFMR1|100126270	1.3953
TCGA-KN-8419-01A-11R-2315-07	ASGR1|432	5.1163
TCGA-KN-8419-01A-11R-2315-07	ASGR2|433	2.7907
TCGA-KN-8419-01A-11R-2315-07	ASH1L|55870	1343.3581
TCGA-KN-8419-01A-11R-2315-07	ASH2L|9070	1034.8837
TCGA-KN-8419-01A-11R-2315-07	ASIP|434	0
TCGA-KN-8419-01A-11R-2315-07	ASL|435	751.6279
TCGA-KN-8419-01A-11R-2315-07	ASMTL|8623	809.3023
TCGA-KN-8419-01A-11R-2315-07	ASMT|438	0
TCGA-KN-8419-01A-11R-2315-07	ASNA1|439	1278.1395
TCGA-KN-8419-01A-11R-2315-07	ASNSD1|54529	476.2791
TCGA-KN-8419-01A-11R-2315-07	ASNS|440	805.1163
TCGA-KN-8419-01A-11R-2315-07	ASPA|443	6.9767
TCGA-KN-8419-01A-11R-2315-07	ASPDH|554235	52.093
TCGA-KN-8419-01A-11R-2315-07	ASPG|374569	0
TCGA-KN-8419-01A-11R-2315-07	ASPHD1|253982	2.3256
TCGA-KN-8419-01A-11R-2315-07	ASPHD2|57168	596.2791
TCGA-KN-8419-01A-11R-2315-07	ASPH|444	3391.3907
TCGA-KN-8419-01A-11R-2315-07	ASPM|259266	4.186
TCGA-KN-8419-01A-11R-2315-07	ASPN|54829	109.7674
TCGA-KN-8419-01A-11R-2315-07	ASPRV1|151516	75.8977
TCGA-KN-8419-01A-11R-2315-07	ASPSCR1|79058	326.0465
TCGA-KN-8419-01A-11R-2315-07	ASRGL1|80150	315.3488
TCGA-KN-8419-01A-11R-2315-07	ASS1|445	89.3023
TCGA-KN-8419-01A-11R-2315-07	ASTE1|28990	44.7395
TCGA-KN-8419-01A-11R-2315-07	ASTL|431705	0
TCGA-KN-8419-01A-11R-2315-07	ASTN1|460	.4651
TCGA-KN-8419-01A-11R-2315-07	ASTN2|23245	1187.4419
TCGA-KN-8419-01A-11R-2315-07	ASXL1|171023	1283.2558
TCGA-KN-8419-01A-11R-2315-07	ASXL2|55252	1531.1628
TCGA-KN-8419-01A-11R-2315-07	ASXL3|80816	68.3721
TCGA-KN-8419-01A-11R-2315-07	ASZ1|136991	1.8605
TCGA-KN-8419-01A-11R-2315-07	ATAD1|84896	2622.3256
TCGA-KN-8419-01A-11R-2315-07	ATAD2B|54454	199.0698
TCGA-KN-8419-01A-11R-2315-07	ATAD2|29028	122.3256
TCGA-KN-8419-01A-11R-2315-07	ATAD3A|55210	702.3256
TCGA-KN-8419-01A-11R-2315-07	ATAD3B|83858	131.6279
TCGA-KN-8419-01A-11R-2315-07	ATAD3C|219293	25.1163
TCGA-KN-8419-01A-11R-2315-07	ATAD5|79915	13.4884
TCGA-KN-8419-01A-11R-2315-07	ATCAY|85300	0
TCGA-KN-8419-01A-11R-2315-07	ATE1|11101	270.6977
TCGA-KN-8419-01A-11R-2315-07	ATF1|466	507.4419
TCGA-KN-8419-01A-11R-2315-07	ATF2|1386	699.0698
TCGA-KN-8419-01A-11R-2315-07	ATF3|467	6134.8837
TCGA-KN-8419-01A-11R-2315-07	ATF4|468	7980
TCGA-KN-8419-01A-11R-2315-07	ATF5|22809	713.9535
TCGA-KN-8419-01A-11R-2315-07	ATF6B|1388	1046.0465
TCGA-KN-8419-01A-11R-2315-07	ATF6|22926	1198.1395
TCGA-KN-8419-01A-11R-2315-07	ATF7IP2|80063	60.9302
TCGA-KN-8419-01A-11R-2315-07	ATF7IP|55729	781.3953
TCGA-KN-8419-01A-11R-2315-07	ATF7|11016	983.2558
TCGA-KN-8419-01A-11R-2315-07	ATG10|83734	160
TCGA-KN-8419-01A-11R-2315-07	ATG12|9140	305.5814
TCGA-KN-8419-01A-11R-2315-07	ATG16L1|55054	314.8837
TCGA-KN-8419-01A-11R-2315-07	ATG16L2|89849	239.2279
TCGA-KN-8419-01A-11R-2315-07	ATG2A|23130	1279.0698
TCGA-KN-8419-01A-11R-2315-07	ATG2B|55102	1260.4651
TCGA-KN-8419-01A-11R-2315-07	ATG3|64422	1080.4651
TCGA-KN-8419-01A-11R-2315-07	ATG4A|115201	691.6279
TCGA-KN-8419-01A-11R-2315-07	ATG4B|23192	666.5116
TCGA-KN-8419-01A-11R-2315-07	ATG4C|84938	157.6744
TCGA-KN-8419-01A-11R-2315-07	ATG4D|84971	1284.3395
TCGA-KN-8419-01A-11R-2315-07	ATG5|9474	893.4884
TCGA-KN-8419-01A-11R-2315-07	ATG7|10533	542
TCGA-KN-8419-01A-11R-2315-07	ATG9A|79065	893.3721
TCGA-KN-8419-01A-11R-2315-07	ATG9B|285973	49.5628
TCGA-KN-8419-01A-11R-2315-07	ATHL1|80162	3096.2791
TCGA-KN-8419-01A-11R-2315-07	ATIC|471	482.7907
TCGA-KN-8419-01A-11R-2315-07	ATL1|51062	98.1395
TCGA-KN-8419-01A-11R-2315-07	ATL2|64225	1851.6279
TCGA-KN-8419-01A-11R-2315-07	ATL3|25923	902.3256
TCGA-KN-8419-01A-11R-2315-07	ATMIN|23300	2016.2791
TCGA-KN-8419-01A-11R-2315-07	ATM|472	738.6047
TCGA-KN-8419-01A-11R-2315-07	ATN1|1822	5106.9767
TCGA-KN-8419-01A-11R-2315-07	ATOH1|474	0
TCGA-KN-8419-01A-11R-2315-07	ATOH7|220202	.4651
TCGA-KN-8419-01A-11R-2315-07	ATOH8|84913	60.4651
TCGA-KN-8419-01A-11R-2315-07	ATOX1|475	487.907
TCGA-KN-8419-01A-11R-2315-07	ATP10A|57194	12.093
TCGA-KN-8419-01A-11R-2315-07	ATP10B|23120	330.2326
TCGA-KN-8419-01A-11R-2315-07	ATP10D|57205	3873.0233
TCGA-KN-8419-01A-11R-2315-07	ATP11A|23250	1518.1395
TCGA-KN-8419-01A-11R-2315-07	ATP11B|23200	873.0233
TCGA-KN-8419-01A-11R-2315-07	ATP11C|286410	955.814
TCGA-KN-8419-01A-11R-2315-07	ATP12A|479	0
TCGA-KN-8419-01A-11R-2315-07	ATP13A1|57130	1304.186
TCGA-KN-8419-01A-11R-2315-07	ATP13A2|23400	518.6047
TCGA-KN-8419-01A-11R-2315-07	ATP13A3|79572	1137.2093
TCGA-KN-8419-01A-11R-2315-07	ATP13A4|84239	9.7674
TCGA-KN-8419-01A-11R-2315-07	ATP13A5|344905	34.4186
TCGA-KN-8419-01A-11R-2315-07	ATP1A1|476	58188.814
TCGA-KN-8419-01A-11R-2315-07	ATP1A2|477	16.2791
TCGA-KN-8419-01A-11R-2315-07	ATP1A3|478	1.3953
TCGA-KN-8419-01A-11R-2315-07	ATP1A4|480	11.1628
TCGA-KN-8419-01A-11R-2315-07	ATP1B1|481	41042.2465
TCGA-KN-8419-01A-11R-2315-07	ATP1B2|482	35.814
TCGA-KN-8419-01A-11R-2315-07	ATP1B3|483	829.3023
TCGA-KN-8419-01A-11R-2315-07	ATP1B4|23439	3.2558
TCGA-KN-8419-01A-11R-2315-07	ATP2A1|487	15.814
TCGA-KN-8419-01A-11R-2315-07	ATP2A2|488	4165.5814
TCGA-KN-8419-01A-11R-2315-07	ATP2A3|489	138.6047
TCGA-KN-8419-01A-11R-2315-07	ATP2B1|490	1368.3721
TCGA-KN-8419-01A-11R-2315-07	ATP2B2|491	6.0465
TCGA-KN-8419-01A-11R-2315-07	ATP2B3|492	0
TCGA-KN-8419-01A-11R-2315-07	ATP2B4|493	1040
TCGA-KN-8419-01A-11R-2315-07	ATP2C1|27032	3117.1209
TCGA-KN-8419-01A-11R-2315-07	ATP2C2|9914	7.4419
TCGA-KN-8419-01A-11R-2315-07	ATP4A|495	0
TCGA-KN-8419-01A-11R-2315-07	ATP4B|496	1.8605
TCGA-KN-8419-01A-11R-2315-07	ATP5A1|498	50956.7442
TCGA-KN-8419-01A-11R-2315-07	ATP5B|506	82739.0698
TCGA-KN-8419-01A-11R-2315-07	ATP5C1|509	7394.4186
TCGA-KN-8419-01A-11R-2315-07	ATP5D|513	2245.5814
TCGA-KN-8419-01A-11R-2315-07	ATP5EP2|432369	26.9767
TCGA-KN-8419-01A-11R-2315-07	ATP5E|514	4486.5116
TCGA-KN-8419-01A-11R-2315-07	ATP5F1|515	6719.5349
TCGA-KN-8419-01A-11R-2315-07	ATP5G1|516	1833.4884
TCGA-KN-8419-01A-11R-2315-07	ATP5G2|517	4148.8372
TCGA-KN-8419-01A-11R-2315-07	ATP5G3|518	11297.2093
TCGA-KN-8419-01A-11R-2315-07	ATP5H|10476	4656.7442
TCGA-KN-8419-01A-11R-2315-07	ATP5I|521	3453.2047
TCGA-KN-8419-01A-11R-2315-07	ATP5J2|9551	2926.893
TCGA-KN-8419-01A-11R-2315-07	ATP5J|522	3200.7023
TCGA-KN-8419-01A-11R-2315-07	ATP5L2|267020	.9302
TCGA-KN-8419-01A-11R-2315-07	ATP5L|10632	8145.5814
TCGA-KN-8419-01A-11R-2315-07	ATP5O|539	5893.4884
TCGA-KN-8419-01A-11R-2315-07	ATP5SL|55101	793.4884
TCGA-KN-8419-01A-11R-2315-07	ATP5S|27109	445.1163
TCGA-KN-8419-01A-11R-2315-07	ATP6AP1L|92270	30.6977
TCGA-KN-8419-01A-11R-2315-07	ATP6AP1|537	12908.8372
TCGA-KN-8419-01A-11R-2315-07	ATP6AP2|10159	22893.4884
TCGA-KN-8419-01A-11R-2315-07	ATP6V0A1|535	538.6047
TCGA-KN-8419-01A-11R-2315-07	ATP6V0A2|23545	831.6279
TCGA-KN-8419-01A-11R-2315-07	ATP6V0A4|50617	45649.3302
TCGA-KN-8419-01A-11R-2315-07	ATP6V0B|533	11077.2093
TCGA-KN-8419-01A-11R-2315-07	ATP6V0C|527	20343.0372
TCGA-KN-8419-01A-11R-2315-07	ATP6V0D1|9114	4852.5581
TCGA-KN-8419-01A-11R-2315-07	ATP6V0D2|245972	31536.2791
TCGA-KN-8419-01A-11R-2315-07	ATP6V0E1|8992	4414.8837
TCGA-KN-8419-01A-11R-2315-07	ATP6V0E2|155066	3295.1256
TCGA-KN-8419-01A-11R-2315-07	ATP6V1A|523	24254.8837
TCGA-KN-8419-01A-11R-2315-07	ATP6V1B1|525	22381.3953
TCGA-KN-8419-01A-11R-2315-07	ATP6V1B2|526	2616.7442
TCGA-KN-8419-01A-11R-2315-07	ATP6V1C1|528	3386.9767
TCGA-KN-8419-01A-11R-2315-07	ATP6V1C2|245973	1654.0651
TCGA-KN-8419-01A-11R-2315-07	ATP6V1D|51382	6980.4651
TCGA-KN-8419-01A-11R-2315-07	ATP6V1E1|529	9140
TCGA-KN-8419-01A-11R-2315-07	ATP6V1E2|90423	44.186
TCGA-KN-8419-01A-11R-2315-07	ATP6V1F|9296	9026.0186
TCGA-KN-8419-01A-11R-2315-07	ATP6V1G1|9550	2959.0698
TCGA-KN-8419-01A-11R-2315-07	ATP6V1G2|534	2.1535
TCGA-KN-8419-01A-11R-2315-07	ATP6V1G3|127124	3428.3721
TCGA-KN-8419-01A-11R-2315-07	ATP6V1H|51606	5455.814
TCGA-KN-8419-01A-11R-2315-07	ATP7A|538	1778.6047
TCGA-KN-8419-01A-11R-2315-07	ATP7B|540	256.2791
TCGA-KN-8419-01A-11R-2315-07	ATP8A1|10396	2684.6512
TCGA-KN-8419-01A-11R-2315-07	ATP8A2|51761	14.8837
TCGA-KN-8419-01A-11R-2315-07	ATP8B1|5205	1207.3535
TCGA-KN-8419-01A-11R-2315-07	ATP8B2|57198	104.6512
TCGA-KN-8419-01A-11R-2315-07	ATP8B3|148229	3.7209
TCGA-KN-8419-01A-11R-2315-07	ATP8B4|79895	983.7209
TCGA-KN-8419-01A-11R-2315-07	ATP8B5P|158381	25.5814
TCGA-KN-8419-01A-11R-2315-07	ATP9A|10079	2047.4419
TCGA-KN-8419-01A-11R-2315-07	ATP9B|374868	982.7907
TCGA-KN-8419-01A-11R-2315-07	ATPAF1|64756	4243.1256
TCGA-KN-8419-01A-11R-2315-07	ATPAF2|91647	337.6744
TCGA-KN-8419-01A-11R-2315-07	ATPBD4|89978	304.186
TCGA-KN-8419-01A-11R-2315-07	ATPIF1|93974	962.3256
TCGA-KN-8419-01A-11R-2315-07	ATRIP|84126	69.7581
TCGA-KN-8419-01A-11R-2315-07	ATRNL1|26033	830.6977
TCGA-KN-8419-01A-11R-2315-07	ATRN|8455	1122.3256
TCGA-KN-8419-01A-11R-2315-07	ATRX|546	3064.6512
TCGA-KN-8419-01A-11R-2315-07	ATR|545	453.9535
TCGA-KN-8419-01A-11R-2315-07	ATXN10|25814	2295.814
TCGA-KN-8419-01A-11R-2315-07	ATXN1L|342371	899.5349
TCGA-KN-8419-01A-11R-2315-07	ATXN1|6310	474.4186
TCGA-KN-8419-01A-11R-2315-07	ATXN2L|11273	2955.3488
TCGA-KN-8419-01A-11R-2315-07	ATXN2|6311	951.1628
TCGA-KN-8419-01A-11R-2315-07	ATXN3L|92552	0
TCGA-KN-8419-01A-11R-2315-07	ATXN3|4287	236.2791
TCGA-KN-8419-01A-11R-2315-07	ATXN7L1|222255	215.3488
TCGA-KN-8419-01A-11R-2315-07	ATXN7L2|127002	26.5116
TCGA-KN-8419-01A-11R-2315-07	ATXN7L3B|552889	2512.093
TCGA-KN-8419-01A-11R-2315-07	ATXN7L3|56970	840.9302
TCGA-KN-8419-01A-11R-2315-07	ATXN7|6314	565.5814
TCGA-KN-8419-01A-11R-2315-07	ATXN8OS|6315	0
TCGA-KN-8419-01A-11R-2315-07	AUH|549	1150.2326
TCGA-KN-8419-01A-11R-2315-07	AUP1|550	1573.6
TCGA-KN-8419-01A-11R-2315-07	AURKAIP1|54998	1881.3953
TCGA-KN-8419-01A-11R-2315-07	AURKAPS1|6791	4.186
TCGA-KN-8419-01A-11R-2315-07	AURKA|6790	104.186
TCGA-KN-8419-01A-11R-2315-07	AURKB|9212	2.7907
TCGA-KN-8419-01A-11R-2315-07	AURKC|6795	4.6512
TCGA-KN-8419-01A-11R-2315-07	AUTS2|26053	762.7907
TCGA-KN-8419-01A-11R-2315-07	AVEN|57099	78.1395
TCGA-KN-8419-01A-11R-2315-07	AVIL|10677	6.5116
TCGA-KN-8419-01A-11R-2315-07	AVL9|23080	932.093
TCGA-KN-8419-01A-11R-2315-07	AVPI1|60370	158.6047
TCGA-KN-8419-01A-11R-2315-07	AVPR1A|552	993.9535
TCGA-KN-8419-01A-11R-2315-07	AVPR1B|553	0
TCGA-KN-8419-01A-11R-2315-07	AVPR2|554	6.5116
TCGA-KN-8419-01A-11R-2315-07	AVP|551	0
TCGA-KN-8419-01A-11R-2315-07	AWAT1|158833	0
TCGA-KN-8419-01A-11R-2315-07	AWAT2|158835	0
TCGA-KN-8419-01A-11R-2315-07	AXIN1|8312	863.2558
TCGA-KN-8419-01A-11R-2315-07	AXIN2|8313	6.9767
TCGA-KN-8419-01A-11R-2315-07	AXL|558	490.6977
TCGA-KN-8419-01A-11R-2315-07	AZGP1|563	1546.5116
TCGA-KN-8419-01A-11R-2315-07	AZI1|22994	258.1395
TCGA-KN-8419-01A-11R-2315-07	AZI2|64343	780.4651
TCGA-KN-8419-01A-11R-2315-07	AZIN1|51582	4118.1395
TCGA-KN-8419-01A-11R-2315-07	AZU1|566	0
TCGA-KN-8419-01A-11R-2315-07	B2M|567	149825.5814
TCGA-KN-8419-01A-11R-2315-07	B3GALNT1|8706	840.9302
TCGA-KN-8419-01A-11R-2315-07	B3GALNT2|148789	375.2791
TCGA-KN-8419-01A-11R-2315-07	B3GALT1|8708	0
TCGA-KN-8419-01A-11R-2315-07	B3GALT2|8707	0
TCGA-KN-8419-01A-11R-2315-07	B3GALT4|8705	239.5349
TCGA-KN-8419-01A-11R-2315-07	B3GALT5|10317	.4651
TCGA-KN-8419-01A-11R-2315-07	B3GALT6|126792	178.1395
TCGA-KN-8419-01A-11R-2315-07	B3GALTL|145173	642.3256
TCGA-KN-8419-01A-11R-2315-07	B3GAT1|27087	1.8605
TCGA-KN-8419-01A-11R-2315-07	B3GAT2|135152	6.5023
TCGA-KN-8419-01A-11R-2315-07	B3GAT3|26229	1264.6512
TCGA-KN-8419-01A-11R-2315-07	B3GNT1|11041	346.5116
TCGA-KN-8419-01A-11R-2315-07	B3GNT2|10678	1450.6977
TCGA-KN-8419-01A-11R-2315-07	B3GNT3|10331	0
TCGA-KN-8419-01A-11R-2315-07	B3GNT4|79369	0
TCGA-KN-8419-01A-11R-2315-07	B3GNT5|84002	721.3953
TCGA-KN-8419-01A-11R-2315-07	B3GNT6|192134	0
TCGA-KN-8419-01A-11R-2315-07	B3GNT7|93010	22.7907
TCGA-KN-8419-01A-11R-2315-07	B3GNT8|374907	206.0465
TCGA-KN-8419-01A-11R-2315-07	B3GNT9|84752	31.9721
TCGA-KN-8419-01A-11R-2315-07	B3GNTL1|146712	20.986
TCGA-KN-8419-01A-11R-2315-07	B4GALNT1|2583	8.8372
TCGA-KN-8419-01A-11R-2315-07	B4GALNT2|124872	374.8837
TCGA-KN-8419-01A-11R-2315-07	B4GALNT3|283358	955.814
TCGA-KN-8419-01A-11R-2315-07	B4GALNT4|338707	0
TCGA-KN-8419-01A-11R-2315-07	B4GALT1|2683	2378.6047
TCGA-KN-8419-01A-11R-2315-07	B4GALT2|8704	511.6279
TCGA-KN-8419-01A-11R-2315-07	B4GALT3|8703	734.8837
TCGA-KN-8419-01A-11R-2315-07	B4GALT4|8702	289.7674
TCGA-KN-8419-01A-11R-2315-07	B4GALT5|9334	1683.7209
TCGA-KN-8419-01A-11R-2315-07	B4GALT6|9331	1225.1163
TCGA-KN-8419-01A-11R-2315-07	B4GALT7|11285	551.6279
TCGA-KN-8419-01A-11R-2315-07	B9D1|27077	26.5116
TCGA-KN-8419-01A-11R-2315-07	B9D2|80776	29.7674
TCGA-KN-8419-01A-11R-2315-07	BAALC|79870	1897.2093
TCGA-KN-8419-01A-11R-2315-07	BAAT|570	0
TCGA-KN-8419-01A-11R-2315-07	BACE1|23621	1382.7907
TCGA-KN-8419-01A-11R-2315-07	BACE2|25825	21840.9302
TCGA-KN-8419-01A-11R-2315-07	BACH1|571	1485.5814
TCGA-KN-8419-01A-11R-2315-07	BACH2|60468	91.1628
TCGA-KN-8419-01A-11R-2315-07	BAD|572	688.0791
TCGA-KN-8419-01A-11R-2315-07	BAG1|573	3756.4837
TCGA-KN-8419-01A-11R-2315-07	BAG2|9532	52.093
TCGA-KN-8419-01A-11R-2315-07	BAG3|9531	1730.2326
TCGA-KN-8419-01A-11R-2315-07	BAG4|9530	226.0465
TCGA-KN-8419-01A-11R-2315-07	BAG5|9529	1713.4884
TCGA-KN-8419-01A-11R-2315-07	BAGE2|85319	9.7442
TCGA-KN-8419-01A-11R-2315-07	BAGE|574	0
TCGA-KN-8419-01A-11R-2315-07	BAHCC1|57597	267.907
TCGA-KN-8419-01A-11R-2315-07	BAHD1|22893	1866.9767
TCGA-KN-8419-01A-11R-2315-07	BAI1|575	.9302
TCGA-KN-8419-01A-11R-2315-07	BAI2|576	6.9767
TCGA-KN-8419-01A-11R-2315-07	BAI3|577	8.8372
TCGA-KN-8419-01A-11R-2315-07	BAIAP2L1|55971	2303.7209
TCGA-KN-8419-01A-11R-2315-07	BAIAP2L2|80115	35.814
TCGA-KN-8419-01A-11R-2315-07	BAIAP2|10458	484.186
TCGA-KN-8419-01A-11R-2315-07	BAIAP3|8938	714.4744
TCGA-KN-8419-01A-11R-2315-07	BAK1|578	600.4651
TCGA-KN-8419-01A-11R-2315-07	BAMBI|25805	44.6512
TCGA-KN-8419-01A-11R-2315-07	BANF1|8815	2106.5116
TCGA-KN-8419-01A-11R-2315-07	BANF2|140836	0
TCGA-KN-8419-01A-11R-2315-07	BANK1|55024	108.8372
TCGA-KN-8419-01A-11R-2315-07	BANP|54971	127.907
TCGA-KN-8419-01A-11R-2315-07	BAP1|8314	2040.9302
TCGA-KN-8419-01A-11R-2315-07	BARD1|580	18.1395
TCGA-KN-8419-01A-11R-2315-07	BARHL1|56751	0
TCGA-KN-8419-01A-11R-2315-07	BARHL2|343472	0
TCGA-KN-8419-01A-11R-2315-07	BARX1|56033	0
TCGA-KN-8419-01A-11R-2315-07	BARX2|8538	156.2791
TCGA-KN-8419-01A-11R-2315-07	BASE|317716	0
TCGA-KN-8419-01A-11R-2315-07	BASP1|10409	125.1163
TCGA-KN-8419-01A-11R-2315-07	BAT1|7919	2650.4047
TCGA-KN-8419-01A-11R-2315-07	BAT2L1|84726	3833.1349
TCGA-KN-8419-01A-11R-2315-07	BAT2L2|23215	2878.6047
TCGA-KN-8419-01A-11R-2315-07	BAT2|7916	4400
TCGA-KN-8419-01A-11R-2315-07	BAT3|7917	3471.6279
TCGA-KN-8419-01A-11R-2315-07	BAT4|7918	240
TCGA-KN-8419-01A-11R-2315-07	BAT5|7920	726.9767
TCGA-KN-8419-01A-11R-2315-07	BATF2|116071	64.186
TCGA-KN-8419-01A-11R-2315-07	BATF3|55509	10.2326
TCGA-KN-8419-01A-11R-2315-07	BATF|10538	971.6279
TCGA-KN-8419-01A-11R-2315-07	BAX|581	428.8372
TCGA-KN-8419-01A-11R-2315-07	BAZ1A|11177	645.5814
TCGA-KN-8419-01A-11R-2315-07	BAZ1B|9031	2492.5581
TCGA-KN-8419-01A-11R-2315-07	BAZ2A|11176	2683.4233
TCGA-KN-8419-01A-11R-2315-07	BAZ2B|29994	641.986
TCGA-KN-8419-01A-11R-2315-07	BBC3|27113	447.907
TCGA-KN-8419-01A-11R-2315-07	BBOX1|8424	7.907
TCGA-KN-8419-01A-11R-2315-07	BBS10|79738	220.9302
TCGA-KN-8419-01A-11R-2315-07	BBS12|166379	73.0233
TCGA-KN-8419-01A-11R-2315-07	BBS1|582	671.6279
TCGA-KN-8419-01A-11R-2315-07	BBS2|583	1007.4419
TCGA-KN-8419-01A-11R-2315-07	BBS4|585	276.7442
TCGA-KN-8419-01A-11R-2315-07	BBS5|129880	150.6977
TCGA-KN-8419-01A-11R-2315-07	BBS7|55212	293.4884
TCGA-KN-8419-01A-11R-2315-07	BBS9|27241	205.1163
TCGA-KN-8419-01A-11R-2315-07	BBX|56987	2036.2791
TCGA-KN-8419-01A-11R-2315-07	BCAM|4059	2618.1395
TCGA-KN-8419-01A-11R-2315-07	BCAN|63827	8.3721
TCGA-KN-8419-01A-11R-2315-07	BCAP29|55973	1016.7442
TCGA-KN-8419-01A-11R-2315-07	BCAP31|10134	8096.2791
TCGA-KN-8419-01A-11R-2315-07	BCAR1|9564	4792.093
TCGA-KN-8419-01A-11R-2315-07	BCAR3|8412	695.2651
TCGA-KN-8419-01A-11R-2315-07	BCAR4|400500	0
TCGA-KN-8419-01A-11R-2315-07	BCAS1|8537	1.3953
TCGA-KN-8419-01A-11R-2315-07	BCAS2|10286	624.8279
TCGA-KN-8419-01A-11R-2315-07	BCAS3|54828	316.2791
TCGA-KN-8419-01A-11R-2315-07	BCAS4|55653	874.4186
TCGA-KN-8419-01A-11R-2315-07	BCAT1|586	4254.8837
TCGA-KN-8419-01A-11R-2315-07	BCAT2|587	796.7442
TCGA-KN-8419-01A-11R-2315-07	BCCIP|56647	785.293
TCGA-KN-8419-01A-11R-2315-07	BCDIN3D|144233	122.6791
TCGA-KN-8419-01A-11R-2315-07	BCHE|590	3.2558
TCGA-KN-8419-01A-11R-2315-07	BCKDHA|593	1289.7674
TCGA-KN-8419-01A-11R-2315-07	BCKDHB|594	871.1628
TCGA-KN-8419-01A-11R-2315-07	BCKDK|10295	1573.9535
TCGA-KN-8419-01A-11R-2315-07	BCL10|8915	756.2791
TCGA-KN-8419-01A-11R-2315-07	BCL11A|53335	.4651
TCGA-KN-8419-01A-11R-2315-07	BCL11B|64919	11.1628
TCGA-KN-8419-01A-11R-2315-07	BCL2A1|597	39.0698
TCGA-KN-8419-01A-11R-2315-07	BCL2L10|10017	98.1395
TCGA-KN-8419-01A-11R-2315-07	BCL2L11|10018	1490.2326
TCGA-KN-8419-01A-11R-2315-07	BCL2L12|83596	70.5023
TCGA-KN-8419-01A-11R-2315-07	BCL2L13|23786	4806.0465
TCGA-KN-8419-01A-11R-2315-07	BCL2L14|79370	13.0233
TCGA-KN-8419-01A-11R-2315-07	BCL2L15|440603	2.3256
TCGA-KN-8419-01A-11R-2315-07	BCL2L1|598	2879.0698
TCGA-KN-8419-01A-11R-2315-07	BCL2L2|599	3298.5163
TCGA-KN-8419-01A-11R-2315-07	BCL2|596	2874.4186
TCGA-KN-8419-01A-11R-2315-07	BCL3|602	1435.814
TCGA-KN-8419-01A-11R-2315-07	BCL6B|255877	701.8605
TCGA-KN-8419-01A-11R-2315-07	BCL6|604	706.0465
TCGA-KN-8419-01A-11R-2315-07	BCL7A|605	1072.5581
TCGA-KN-8419-01A-11R-2315-07	BCL7B|9275	2351.6279
TCGA-KN-8419-01A-11R-2315-07	BCL7C|9274	508.3721
TCGA-KN-8419-01A-11R-2315-07	BCL8|606	2.7907
TCGA-KN-8419-01A-11R-2315-07	BCL9L|283149	1025.1163
TCGA-KN-8419-01A-11R-2315-07	BCL9|607	375.3488
TCGA-KN-8419-01A-11R-2315-07	BCLAF1|9774	1958.6047
TCGA-KN-8419-01A-11R-2315-07	BCMO1|53630	6.9767
TCGA-KN-8419-01A-11R-2315-07	BCO2|83875	91.1628
TCGA-KN-8419-01A-11R-2315-07	BCORL1|63035	165.5814
TCGA-KN-8419-01A-11R-2315-07	BCORL2|286554	1.3953
TCGA-KN-8419-01A-11R-2315-07	BCOR|54880	871.6279
TCGA-KN-8419-01A-11R-2315-07	BCR|613	3896.2791
TCGA-KN-8419-01A-11R-2315-07	BCS1L|617	312.4791
TCGA-KN-8419-01A-11R-2315-07	BCYRN1|618	0
TCGA-KN-8419-01A-11R-2315-07	BDH1|622	1712.5581
TCGA-KN-8419-01A-11R-2315-07	BDH2|56898	2580
TCGA-KN-8419-01A-11R-2315-07	BDKRB1|623	266.0465
TCGA-KN-8419-01A-11R-2315-07	BDKRB2|624	3299.0698
TCGA-KN-8419-01A-11R-2315-07	BDNFOS|497258	189.4186
TCGA-KN-8419-01A-11R-2315-07	BDNF|627	12.907
TCGA-KN-8419-01A-11R-2315-07	BDP1|55814	786.0465
TCGA-KN-8419-01A-11R-2315-07	BEAN|146227	.4651
TCGA-KN-8419-01A-11R-2315-07	BECN1|8678	1677.307
TCGA-KN-8419-01A-11R-2315-07	BEGAIN|57596	3.2558
TCGA-KN-8419-01A-11R-2315-07	BEND2|139105	0
TCGA-KN-8419-01A-11R-2315-07	BEND3|57673	23.7209
TCGA-KN-8419-01A-11R-2315-07	BEND4|389206	0
TCGA-KN-8419-01A-11R-2315-07	BEND5|79656	47.4419
TCGA-KN-8419-01A-11R-2315-07	BEND6|221336	80
TCGA-KN-8419-01A-11R-2315-07	BEND7|222389	414.4186
TCGA-KN-8419-01A-11R-2315-07	BEST1|7439	50.2326
TCGA-KN-8419-01A-11R-2315-07	BEST2|54831	0
TCGA-KN-8419-01A-11R-2315-07	BEST3|144453	.4651
TCGA-KN-8419-01A-11R-2315-07	BEST4|266675	6.0465
TCGA-KN-8419-01A-11R-2315-07	BET1L|51272	1728.3721
TCGA-KN-8419-01A-11R-2315-07	BET1|10282	880.9302
TCGA-KN-8419-01A-11R-2315-07	BET3L|100128327	.9302
TCGA-KN-8419-01A-11R-2315-07	BEX1|55859	5.5814
TCGA-KN-8419-01A-11R-2315-07	BEX2|84707	563.2558
TCGA-KN-8419-01A-11R-2315-07	BEX4|56271	120.4651
TCGA-KN-8419-01A-11R-2315-07	BEX5|340542	162.3256
TCGA-KN-8419-01A-11R-2315-07	BEYLA|497634	0
TCGA-KN-8419-01A-11R-2315-07	BFAR|51283	1695.814
TCGA-KN-8419-01A-11R-2315-07	BFSP1|631	2.7907
TCGA-KN-8419-01A-11R-2315-07	BFSP2|8419	10.2326
TCGA-KN-8419-01A-11R-2315-07	BGLAP|632	15.7209
TCGA-KN-8419-01A-11R-2315-07	BGN|633	2052.093
TCGA-KN-8419-01A-11R-2315-07	BHLHA15|168620	0
TCGA-KN-8419-01A-11R-2315-07	BHLHB9|80823	155.3488
TCGA-KN-8419-01A-11R-2315-07	BHLHE22|27319	2.3256
TCGA-KN-8419-01A-11R-2315-07	BHLHE23|128408	0
TCGA-KN-8419-01A-11R-2315-07	BHLHE40|8553	18609.7674
TCGA-KN-8419-01A-11R-2315-07	BHLHE41|79365	1360
TCGA-KN-8419-01A-11R-2315-07	BHMT2|23743	626.5116
TCGA-KN-8419-01A-11R-2315-07	BHMT|635	1.8605
TCGA-KN-8419-01A-11R-2315-07	BICC1|80114	4.186
TCGA-KN-8419-01A-11R-2315-07	BICD1|636	40.9302
TCGA-KN-8419-01A-11R-2315-07	BICD2|23299	941.8605
TCGA-KN-8419-01A-11R-2315-07	BID|637	143.5023
TCGA-KN-8419-01A-11R-2315-07	BIK|638	279.5349
TCGA-KN-8419-01A-11R-2315-07	BIN1|274	96.2791
TCGA-KN-8419-01A-11R-2315-07	BIN2|51411	117.2093
TCGA-KN-8419-01A-11R-2315-07	BIN3|55909	306.0465
TCGA-KN-8419-01A-11R-2315-07	BIRC2|329	1102.7907
TCGA-KN-8419-01A-11R-2315-07	BIRC3|330	794.4186
TCGA-KN-8419-01A-11R-2315-07	BIRC5|332	4.1349
TCGA-KN-8419-01A-11R-2315-07	BIRC6|57448	2367.4419
TCGA-KN-8419-01A-11R-2315-07	BIRC7|79444	20.9302
TCGA-KN-8419-01A-11R-2315-07	BIRC8|112401	0
TCGA-KN-8419-01A-11R-2315-07	BIVM|54841	684.707
TCGA-KN-8419-01A-11R-2315-07	BLCAP|10904	1904.6512
TCGA-KN-8419-01A-11R-2315-07	BLID|414899	0
TCGA-KN-8419-01A-11R-2315-07	BLK|640	3.7209
TCGA-KN-8419-01A-11R-2315-07	BLMH|642	270.2326
TCGA-KN-8419-01A-11R-2315-07	BLM|641	9.7674
TCGA-KN-8419-01A-11R-2315-07	BLNK|29760	1059.0698
TCGA-KN-8419-01A-11R-2315-07	BLOC1S1|2647	2074.8279
TCGA-KN-8419-01A-11R-2315-07	BLOC1S2|282991	621.8605
TCGA-KN-8419-01A-11R-2315-07	BLOC1S3|388552	235.814
TCGA-KN-8419-01A-11R-2315-07	BLVRA|644	473.9535
TCGA-KN-8419-01A-11R-2315-07	BLVRB|645	746.5116
TCGA-KN-8419-01A-11R-2315-07	BLZF1|8548	353.0233
TCGA-KN-8419-01A-11R-2315-07	BMF|90427	425.5814
TCGA-KN-8419-01A-11R-2315-07	BMI1|648	1356.3395
TCGA-KN-8419-01A-11R-2315-07	BMP10|27302	0
TCGA-KN-8419-01A-11R-2315-07	BMP15|9210	0
TCGA-KN-8419-01A-11R-2315-07	BMP1|649	229.7674
TCGA-KN-8419-01A-11R-2315-07	BMP2K|55589	418.6047
TCGA-KN-8419-01A-11R-2315-07	BMP2|650	207.4419
TCGA-KN-8419-01A-11R-2315-07	BMP3|651	0
TCGA-KN-8419-01A-11R-2315-07	BMP4|652	89.3023
TCGA-KN-8419-01A-11R-2315-07	BMP5|653	0
TCGA-KN-8419-01A-11R-2315-07	BMP6|654	474.6419
TCGA-KN-8419-01A-11R-2315-07	BMP7|655	.4651
TCGA-KN-8419-01A-11R-2315-07	BMP8A|353500	62.3256
TCGA-KN-8419-01A-11R-2315-07	BMP8B|656	.4651
TCGA-KN-8419-01A-11R-2315-07	BMPER|168667	.9302
TCGA-KN-8419-01A-11R-2315-07	BMPR1A|657	294.8837
TCGA-KN-8419-01A-11R-2315-07	BMPR1B|658	13934.4186
TCGA-KN-8419-01A-11R-2315-07	BMPR2|659	2397.2093
TCGA-KN-8419-01A-11R-2315-07	BMS1P4|729096	9.7674
TCGA-KN-8419-01A-11R-2315-07	BMS1P5|399761	33.0233
TCGA-KN-8419-01A-11R-2315-07	BMS1|9790	850.6977
TCGA-KN-8419-01A-11R-2315-07	BMX|660	6.9767
TCGA-KN-8419-01A-11R-2315-07	BNC1|646	202.7907
TCGA-KN-8419-01A-11R-2315-07	BNC2|54796	37.6744
TCGA-KN-8419-01A-11R-2315-07	BNIP1|662	275.3488
TCGA-KN-8419-01A-11R-2315-07	BNIP2|663	440.9302
TCGA-KN-8419-01A-11R-2315-07	BNIP3L|665	997.6744
TCGA-KN-8419-01A-11R-2315-07	BNIP3|664	1343.2558
TCGA-KN-8419-01A-11R-2315-07	BNIPL|149428	0
TCGA-KN-8419-01A-11R-2315-07	BOC|91653	220.9302
TCGA-KN-8419-01A-11R-2315-07	BOD1L|259282	2681.3953
TCGA-KN-8419-01A-11R-2315-07	BOD1|91272	741.8605
TCGA-KN-8419-01A-11R-2315-07	BOK|666	1694.4186
TCGA-KN-8419-01A-11R-2315-07	BOLA1|51027	158.6047
TCGA-KN-8419-01A-11R-2315-07	BOLA2|552900	1143.5163
TCGA-KN-8419-01A-11R-2315-07	BOLA3|388962	573.4884
TCGA-KN-8419-01A-11R-2315-07	BOLL|66037	0
TCGA-KN-8419-01A-11R-2315-07	BOP1|23246	200.4651
TCGA-KN-8419-01A-11R-2315-07	BPESC1|60467	0
TCGA-KN-8419-01A-11R-2315-07	BPGM|669	8154.8837
TCGA-KN-8419-01A-11R-2315-07	BPHL|670	423.2558
TCGA-KN-8419-01A-11R-2315-07	BPIL1|80341	0
TCGA-KN-8419-01A-11R-2315-07	BPIL2|254240	0
TCGA-KN-8419-01A-11R-2315-07	BPIL3|128859	0
TCGA-KN-8419-01A-11R-2315-07	BPI|671	0
TCGA-KN-8419-01A-11R-2315-07	BPNT1|10380	373.0233
TCGA-KN-8419-01A-11R-2315-07	BPTF|2186	1209.3023
TCGA-KN-8419-01A-11R-2315-07	BPY2|9083	0
TCGA-KN-8419-01A-11R-2315-07	BRAF|673	504.186
TCGA-KN-8419-01A-11R-2315-07	BRAP|8315	655.814
TCGA-KN-8419-01A-11R-2315-07	BRCA1|672	15.814
TCGA-KN-8419-01A-11R-2315-07	BRCA2|675	23.2558
TCGA-KN-8419-01A-11R-2315-07	BRCC3|79184	573.0233
TCGA-KN-8419-01A-11R-2315-07	BRD1|23774	1033.9535
TCGA-KN-8419-01A-11R-2315-07	BRD2|6046	4068.3721
TCGA-KN-8419-01A-11R-2315-07	BRD3|8019	454.8465
TCGA-KN-8419-01A-11R-2315-07	BRD4|23476	1833.9535
TCGA-KN-8419-01A-11R-2315-07	BRD7P3|23629	0
TCGA-KN-8419-01A-11R-2315-07	BRD7|29117	1832.5581
TCGA-KN-8419-01A-11R-2315-07	BRD8|10902	291.1628
TCGA-KN-8419-01A-11R-2315-07	BRD9|65980	426.9767
TCGA-KN-8419-01A-11R-2315-07	BRDT|676	.4651
TCGA-KN-8419-01A-11R-2315-07	BREA2|286076	.9302
TCGA-KN-8419-01A-11R-2315-07	BRE|9577	611.6279
TCGA-KN-8419-01A-11R-2315-07	BRF1|2972	548.3721
TCGA-KN-8419-01A-11R-2315-07	BRF2|55290	289.7674
TCGA-KN-8419-01A-11R-2315-07	BRI3BP|140707	186.0465
TCGA-KN-8419-01A-11R-2315-07	BRI3|25798	5177.6744
TCGA-KN-8419-01A-11R-2315-07	BRIP1|83990	2.3256
TCGA-KN-8419-01A-11R-2315-07	BRIX1|55299	213.9535
TCGA-KN-8419-01A-11R-2315-07	BRMS1L|84312	408.3721
TCGA-KN-8419-01A-11R-2315-07	BRMS1|25855	810.6977
TCGA-KN-8419-01A-11R-2315-07	BRP44L|51660	5209.7674
TCGA-KN-8419-01A-11R-2315-07	BRP44|25874	1472.093
TCGA-KN-8419-01A-11R-2315-07	BRPF1|7862	266.9767
TCGA-KN-8419-01A-11R-2315-07	BRPF3|27154	1228.3721
TCGA-KN-8419-01A-11R-2315-07	BRS3|680	0
TCGA-KN-8419-01A-11R-2315-07	BRSK1|84446	3.7209
TCGA-KN-8419-01A-11R-2315-07	BRSK2|9024	2.7907
TCGA-KN-8419-01A-11R-2315-07	BRWD1|54014	682.7907
TCGA-KN-8419-01A-11R-2315-07	BRWD3|254065	775.814
TCGA-KN-8419-01A-11R-2315-07	BSCL2|26580	900.4651
TCGA-KN-8419-01A-11R-2315-07	BSDC1|55108	2038.1395
TCGA-KN-8419-01A-11R-2315-07	BSG|682	34898.1395
TCGA-KN-8419-01A-11R-2315-07	BSND|7809	1378.1395
TCGA-KN-8419-01A-11R-2315-07	BSN|8927	60.4651
TCGA-KN-8419-01A-11R-2315-07	BSPH1|100131137	0
TCGA-KN-8419-01A-11R-2315-07	BSPRY|54836	763.7209
TCGA-KN-8419-01A-11R-2315-07	BST1|683	6.5116
TCGA-KN-8419-01A-11R-2315-07	BST2|684	211.6279
TCGA-KN-8419-01A-11R-2315-07	BSX|390259	0
TCGA-KN-8419-01A-11R-2315-07	BTAF1|9044	584.6512
TCGA-KN-8419-01A-11R-2315-07	BTBD10|84280	454.4186
TCGA-KN-8419-01A-11R-2315-07	BTBD11|121551	2.7907
TCGA-KN-8419-01A-11R-2315-07	BTBD12|84464	213.4884
TCGA-KN-8419-01A-11R-2315-07	BTBD16|118663	0
TCGA-KN-8419-01A-11R-2315-07	BTBD17|388419	0
TCGA-KN-8419-01A-11R-2315-07	BTBD18|643376	.9302
TCGA-KN-8419-01A-11R-2315-07	BTBD19|149478	8.3721
TCGA-KN-8419-01A-11R-2315-07	BTBD1|53339	4450.6977
TCGA-KN-8419-01A-11R-2315-07	BTBD2|55643	1114.8837
TCGA-KN-8419-01A-11R-2315-07	BTBD3|22903	531.1628
TCGA-KN-8419-01A-11R-2315-07	BTBD6|90135	727.907
TCGA-KN-8419-01A-11R-2315-07	BTBD7|55727	711.1628
TCGA-KN-8419-01A-11R-2315-07	BTBD8|284697	18.1395
TCGA-KN-8419-01A-11R-2315-07	BTBD9|114781	780.9302
TCGA-KN-8419-01A-11R-2315-07	BTC|685	153.9535
TCGA-KN-8419-01A-11R-2315-07	BTD|686	214.4186
TCGA-KN-8419-01A-11R-2315-07	BTF3L1|690	0
TCGA-KN-8419-01A-11R-2315-07	BTF3L4|91408	503.2558
TCGA-KN-8419-01A-11R-2315-07	BTF3|689	3518.1395
TCGA-KN-8419-01A-11R-2315-07	BTG1|694	3040
TCGA-KN-8419-01A-11R-2315-07	BTG2|7832	3659.5349
TCGA-KN-8419-01A-11R-2315-07	BTG3|10950	1760.9302
TCGA-KN-8419-01A-11R-2315-07	BTG4|54766	0
TCGA-KN-8419-01A-11R-2315-07	BTK|695	92.093
TCGA-KN-8419-01A-11R-2315-07	BTLA|151888	2.3256
TCGA-KN-8419-01A-11R-2315-07	BTN1A1|696	.9302
TCGA-KN-8419-01A-11R-2315-07	BTN2A1|11120	534.4186
TCGA-KN-8419-01A-11R-2315-07	BTN2A2|10385	577.2093
TCGA-KN-8419-01A-11R-2315-07	BTN2A3|54718	14.8837
TCGA-KN-8419-01A-11R-2315-07	BTN3A1|11119	678.1395
TCGA-KN-8419-01A-11R-2315-07	BTN3A2|11118	1673.4884
TCGA-KN-8419-01A-11R-2315-07	BTN3A3|10384	503.2558
TCGA-KN-8419-01A-11R-2315-07	BTNL2|56244	0
TCGA-KN-8419-01A-11R-2315-07	BTNL3|10917	0
TCGA-KN-8419-01A-11R-2315-07	BTNL8|79908	.9302
TCGA-KN-8419-01A-11R-2315-07	BTNL9|153579	218.1395
TCGA-KN-8419-01A-11R-2315-07	BTRC|8945	320
TCGA-KN-8419-01A-11R-2315-07	BUB1B|701	10.6977
TCGA-KN-8419-01A-11R-2315-07	BUB1|699	38.6047
TCGA-KN-8419-01A-11R-2315-07	BUB3|9184	731.6279
TCGA-KN-8419-01A-11R-2315-07	BUD13|84811	286.5116
TCGA-KN-8419-01A-11R-2315-07	BUD31|8896	1817.4884
TCGA-KN-8419-01A-11R-2315-07	BVES|11149	22.3256
TCGA-KN-8419-01A-11R-2315-07	BYSL|705	97.2093
TCGA-KN-8419-01A-11R-2315-07	BZRAP1|9256	132.093
TCGA-KN-8419-01A-11R-2315-07	BZW1|9689	2020
TCGA-KN-8419-01A-11R-2315-07	BZW2|28969	1313.0233
TCGA-KN-8419-01A-11R-2315-07	C10orf105|414152	2.7907
TCGA-KN-8419-01A-11R-2315-07	C10orf107|219621	.4651
TCGA-KN-8419-01A-11R-2315-07	C10orf108|414235	35.3488
TCGA-KN-8419-01A-11R-2315-07	C10orf10|11067	7110.6977
TCGA-KN-8419-01A-11R-2315-07	C10orf110|55853	2.5628
TCGA-KN-8419-01A-11R-2315-07	C10orf111|221060	2.3256
TCGA-KN-8419-01A-11R-2315-07	C10orf113|387638	.4651
TCGA-KN-8419-01A-11R-2315-07	C10orf114|399726	6.9767
TCGA-KN-8419-01A-11R-2315-07	C10orf116|10974	191.1163
TCGA-KN-8419-01A-11R-2315-07	C10orf118|55088	932.5581
TCGA-KN-8419-01A-11R-2315-07	C10orf119|79892	836.7442
TCGA-KN-8419-01A-11R-2315-07	C10orf11|83938	174.4186
TCGA-KN-8419-01A-11R-2315-07	C10orf120|399814	0
TCGA-KN-8419-01A-11R-2315-07	C10orf122|387718	0
TCGA-KN-8419-01A-11R-2315-07	C10orf125|282969	44.6512
TCGA-KN-8419-01A-11R-2315-07	C10orf128|170371	6.5116
TCGA-KN-8419-01A-11R-2315-07	C10orf129|142827	2.3256
TCGA-KN-8419-01A-11R-2315-07	C10orf12|26148	203.3395
TCGA-KN-8419-01A-11R-2315-07	C10orf131|100127889	1.3953
TCGA-KN-8419-01A-11R-2315-07	C10orf137|26098	179.5349
TCGA-KN-8419-01A-11R-2315-07	C10orf140|387640	.5116
TCGA-KN-8419-01A-11R-2315-07	C10orf18|54906	1037.2093
TCGA-KN-8419-01A-11R-2315-07	C10orf25|220979	32.5581
TCGA-KN-8419-01A-11R-2315-07	C10orf26|54838	2407.907
TCGA-KN-8419-01A-11R-2315-07	C10orf27|219793	16.2791
TCGA-KN-8419-01A-11R-2315-07	C10orf28|27291	608.3721
TCGA-KN-8419-01A-11R-2315-07	C10orf2|56652	89.3023
TCGA-KN-8419-01A-11R-2315-07	C10orf32|119032	1160
TCGA-KN-8419-01A-11R-2315-07	C10orf35|219738	45.1163
TCGA-KN-8419-01A-11R-2315-07	C10orf40|283025	0
TCGA-KN-8419-01A-11R-2315-07	C10orf41|100131213	66.9767
TCGA-KN-8419-01A-11R-2315-07	C10orf46|143384	1344.6512
TCGA-KN-8419-01A-11R-2315-07	C10orf47|254427	13.0233
TCGA-KN-8419-01A-11R-2315-07	C10orf4|118924	148.3721
TCGA-KN-8419-01A-11R-2315-07	C10orf50|645528	0
TCGA-KN-8419-01A-11R-2315-07	C10orf53|282966	0
TCGA-KN-8419-01A-11R-2315-07	C10orf54|64115	493.4884
TCGA-KN-8419-01A-11R-2315-07	C10orf55|414236	6.414
TCGA-KN-8419-01A-11R-2315-07	C10orf57|80195	253.9535
TCGA-KN-8419-01A-11R-2315-07	C10orf58|84293	3786.5116
TCGA-KN-8419-01A-11R-2315-07	C10orf62|414157	.4651
TCGA-KN-8419-01A-11R-2315-07	C10orf67|256815	21.3953
TCGA-KN-8419-01A-11R-2315-07	C10orf68|79741	.9302
TCGA-KN-8419-01A-11R-2315-07	C10orf71|118461	0
TCGA-KN-8419-01A-11R-2315-07	C10orf72|196740	93.9535
TCGA-KN-8419-01A-11R-2315-07	C10orf75|90271	274.4186
TCGA-KN-8419-01A-11R-2315-07	C10orf76|79591	776.2791
TCGA-KN-8419-01A-11R-2315-07	C10orf78|119392	95.3488
TCGA-KN-8419-01A-11R-2315-07	C10orf79|80217	1.8605
TCGA-KN-8419-01A-11R-2315-07	C10orf81|79949	45.5814
TCGA-KN-8419-01A-11R-2315-07	C10orf82|143379	6.9767
TCGA-KN-8419-01A-11R-2315-07	C10orf84|63877	390.6977
TCGA-KN-8419-01A-11R-2315-07	C10orf88|80007	92.093
TCGA-KN-8419-01A-11R-2315-07	C10orf90|118611	3.2558
TCGA-KN-8419-01A-11R-2315-07	C10orf91|170393	.9302
TCGA-KN-8419-01A-11R-2315-07	C10orf93|255352	0
TCGA-KN-8419-01A-11R-2315-07	C10orf95|79946	5.6372
TCGA-KN-8419-01A-11R-2315-07	C10orf96|374355	0
TCGA-KN-8419-01A-11R-2315-07	C10orf99|387695	0
TCGA-KN-8419-01A-11R-2315-07	C11orf10|746	759.5349
TCGA-KN-8419-01A-11R-2315-07	C11orf16|56673	.9302
TCGA-KN-8419-01A-11R-2315-07	C11orf17|56672	531.6279
TCGA-KN-8419-01A-11R-2315-07	C11orf1|64776	303.2558
TCGA-KN-8419-01A-11R-2315-07	C11orf20|25858	3.2558
TCGA-KN-8419-01A-11R-2315-07	C11orf21|29125	5.1163
TCGA-KN-8419-01A-11R-2315-07	C11orf24|53838	323.2558
TCGA-KN-8419-01A-11R-2315-07	C11orf2|738	2364.6512
TCGA-KN-8419-01A-11R-2315-07	C11orf30|56946	423.2558
TCGA-KN-8419-01A-11R-2315-07	C11orf31|280636	1030.6977
TCGA-KN-8419-01A-11R-2315-07	C11orf34|349633	0
TCGA-KN-8419-01A-11R-2315-07	C11orf35|256329	130.2837
TCGA-KN-8419-01A-11R-2315-07	C11orf36|283303	3.2558
TCGA-KN-8419-01A-11R-2315-07	C11orf40|143501	0
TCGA-KN-8419-01A-11R-2315-07	C11orf41|25758	242.7907
TCGA-KN-8419-01A-11R-2315-07	C11orf42|160298	.4651
TCGA-KN-8419-01A-11R-2315-07	C11orf45|219833	8.8372
TCGA-KN-8419-01A-11R-2315-07	C11orf46|120534	828.8372
TCGA-KN-8419-01A-11R-2315-07	C11orf48|79081	300.4512
TCGA-KN-8419-01A-11R-2315-07	C11orf49|79096	359.5349
TCGA-KN-8419-01A-11R-2315-07	C11orf51|25906	1199.8558
TCGA-KN-8419-01A-11R-2315-07	C11orf52|91894	341.8605
TCGA-KN-8419-01A-11R-2315-07	C11orf53|341032	829.3023
TCGA-KN-8419-01A-11R-2315-07	C11orf54|28970	1506.5116
TCGA-KN-8419-01A-11R-2315-07	C11orf57|55216	525.1163
TCGA-KN-8419-01A-11R-2315-07	C11orf58|10944	3417.2093
TCGA-KN-8419-01A-11R-2315-07	C11orf59|55004	3735.3488
TCGA-KN-8419-01A-11R-2315-07	C11orf61|79684	76.2791
TCGA-KN-8419-01A-11R-2315-07	C11orf63|79864	175.3488
TCGA-KN-8419-01A-11R-2315-07	C11orf64|283197	0
TCGA-KN-8419-01A-11R-2315-07	C11orf65|160140	13.9535
TCGA-KN-8419-01A-11R-2315-07	C11orf66|220004	20
TCGA-KN-8419-01A-11R-2315-07	C11orf67|28971	123.7209
TCGA-KN-8419-01A-11R-2315-07	C11orf68|83638	793.9535
TCGA-KN-8419-01A-11R-2315-07	C11orf70|85016	.4651
TCGA-KN-8419-01A-11R-2315-07	C11orf71|54494	441.8605
TCGA-KN-8419-01A-11R-2315-07	C11orf73|51501	273.4884
TCGA-KN-8419-01A-11R-2315-07	C11orf74|119710	159.5349
TCGA-KN-8419-01A-11R-2315-07	C11orf75|56935	442.7907
TCGA-KN-8419-01A-11R-2315-07	C11orf80|79703	443.2558
TCGA-KN-8419-01A-11R-2315-07	C11orf82|220042	5.1163
TCGA-KN-8419-01A-11R-2315-07	C11orf83|790955	403.2558
TCGA-KN-8419-01A-11R-2315-07	C11orf84|144097	304.6512
TCGA-KN-8419-01A-11R-2315-07	C11orf85|283129	0
TCGA-KN-8419-01A-11R-2315-07	C11orf86|254439	0
TCGA-KN-8419-01A-11R-2315-07	C11orf87|399947	.4651
TCGA-KN-8419-01A-11R-2315-07	C11orf88|399949	.9302
TCGA-KN-8419-01A-11R-2315-07	C11orf90|387804	0
TCGA-KN-8419-01A-11R-2315-07	C11orf92|399948	1065.1116
TCGA-KN-8419-01A-11R-2315-07	C11orf93|120376	430.2372
TCGA-KN-8419-01A-11R-2315-07	C11orf94|143678	0
TCGA-KN-8419-01A-11R-2315-07	C11orf95|65998	360
TCGA-KN-8419-01A-11R-2315-07	C11orf9|745	66.5116
TCGA-KN-8419-01A-11R-2315-07	C12orf10|60314	592.5581
TCGA-KN-8419-01A-11R-2315-07	C12orf11|55726	413.4884
TCGA-KN-8419-01A-11R-2315-07	C12orf12|196477	0
TCGA-KN-8419-01A-11R-2315-07	C12orf23|90488	2072.093
TCGA-KN-8419-01A-11R-2315-07	C12orf24|29902	12.5581
TCGA-KN-8419-01A-11R-2315-07	C12orf26|84190	106.9767
TCGA-KN-8419-01A-11R-2315-07	C12orf27|283460	12.093
TCGA-KN-8419-01A-11R-2315-07	C12orf29|91298	364.9953
TCGA-KN-8419-01A-11R-2315-07	C12orf32|83695	318.6047
TCGA-KN-8419-01A-11R-2315-07	C12orf34|84915	240
TCGA-KN-8419-01A-11R-2315-07	C12orf35|55196	442.3256
TCGA-KN-8419-01A-11R-2315-07	C12orf36|283422	0
TCGA-KN-8419-01A-11R-2315-07	C12orf39|80763	434.8837
TCGA-KN-8419-01A-11R-2315-07	C12orf40|283461	0
TCGA-KN-8419-01A-11R-2315-07	C12orf41|54934	428.3721
TCGA-KN-8419-01A-11R-2315-07	C12orf42|374470	8.8372
TCGA-KN-8419-01A-11R-2315-07	C12orf43|64897	213.9535
TCGA-KN-8419-01A-11R-2315-07	C12orf44|60673	1484.6512
TCGA-KN-8419-01A-11R-2315-07	C12orf45|121053	64.6512
TCGA-KN-8419-01A-11R-2315-07	C12orf47|51275	176.5535
TCGA-KN-8419-01A-11R-2315-07	C12orf48|55010	24.8698
TCGA-KN-8419-01A-11R-2315-07	C12orf49|79794	3195.814
TCGA-KN-8419-01A-11R-2315-07	C12orf4|57102	291.6279
TCGA-KN-8419-01A-11R-2315-07	C12orf50|160419	1.3953
TCGA-KN-8419-01A-11R-2315-07	C12orf51|283450	1178.6047
TCGA-KN-8419-01A-11R-2315-07	C12orf52|84934	335.3488
TCGA-KN-8419-01A-11R-2315-07	C12orf53|196500	.4651
TCGA-KN-8419-01A-11R-2315-07	C12orf54|121273	0
TCGA-KN-8419-01A-11R-2315-07	C12orf56|115749	0
TCGA-KN-8419-01A-11R-2315-07	C12orf57|113246	755.814
TCGA-KN-8419-01A-11R-2315-07	C12orf59|120939	3216.2791
TCGA-KN-8419-01A-11R-2315-07	C12orf5|57103	237.2093
TCGA-KN-8419-01A-11R-2315-07	C12orf60|144608	12.5581
TCGA-KN-8419-01A-11R-2315-07	C12orf61|283416	19.5349
TCGA-KN-8419-01A-11R-2315-07	C12orf62|84987	1126.0465
TCGA-KN-8419-01A-11R-2315-07	C12orf63|374467	.9302
TCGA-KN-8419-01A-11R-2315-07	C12orf65|91574	530.6977
TCGA-KN-8419-01A-11R-2315-07	C12orf66|144577	128.3721
TCGA-KN-8419-01A-11R-2315-07	C12orf68|387856	8.3721
TCGA-KN-8419-01A-11R-2315-07	C12orf69|440087	2.3256
TCGA-KN-8419-01A-11R-2315-07	C12orf70|341346	0
TCGA-KN-8419-01A-11R-2315-07	C12orf71|728858	0
TCGA-KN-8419-01A-11R-2315-07	C12orf72|254013	49.7674
TCGA-KN-8419-01A-11R-2315-07	C12orf73|728568	174.4186
TCGA-KN-8419-01A-11R-2315-07	C12orf74|338809	.9302
TCGA-KN-8419-01A-11R-2315-07	C12orf75|387882	4833.4884
TCGA-KN-8419-01A-11R-2315-07	C12orf76|400073	62.7907
TCGA-KN-8419-01A-11R-2315-07	C12orf77|196415	165.5814
TCGA-KN-8419-01A-11R-2315-07	C13orf15|28984	530.6977
TCGA-KN-8419-01A-11R-2315-07	C13orf16|121793	.4651
TCGA-KN-8419-01A-11R-2315-07	C13orf18|80183	25.1163
TCGA-KN-8419-01A-11R-2315-07	C13orf1|57213	373.4884
TCGA-KN-8419-01A-11R-2315-07	C13orf23|80209	906.5116
TCGA-KN-8419-01A-11R-2315-07	C13orf26|122046	0
TCGA-KN-8419-01A-11R-2315-07	C13orf27|93081	144.6512
TCGA-KN-8419-01A-11R-2315-07	C13orf28|122258	0
TCGA-KN-8419-01A-11R-2315-07	C13orf29|283487	86.5116
TCGA-KN-8419-01A-11R-2315-07	C13orf30|144809	0
TCGA-KN-8419-01A-11R-2315-07	C13orf31|144811	454.8837
TCGA-KN-8419-01A-11R-2315-07	C13orf33|84935	184.6512
TCGA-KN-8419-01A-11R-2315-07	C13orf34|79866	19.4884
TCGA-KN-8419-01A-11R-2315-07	C13orf35|400165	0
TCGA-KN-8419-01A-11R-2315-07	C13orf36|400120	0
TCGA-KN-8419-01A-11R-2315-07	C13orf37|440145	429.3023
TCGA-KN-8419-01A-11R-2315-07	C13orf38|728591	11.6837
TCGA-KN-8419-01A-11R-2315-07	C13orf39|196541	1.3953
TCGA-KN-8419-01A-11R-2315-07	C14orf101|54916	567.907
TCGA-KN-8419-01A-11R-2315-07	C14orf102|55051	321.8605
TCGA-KN-8419-01A-11R-2315-07	C14orf104|55172	151.1628
TCGA-KN-8419-01A-11R-2315-07	C14orf105|55195	635.3488
TCGA-KN-8419-01A-11R-2315-07	C14orf106|55320	199.0698
TCGA-KN-8419-01A-11R-2315-07	C14orf109|26175	700
TCGA-KN-8419-01A-11R-2315-07	C14orf115|55237	0
TCGA-KN-8419-01A-11R-2315-07	C14orf118|55668	390.6977
TCGA-KN-8419-01A-11R-2315-07	C14orf119|55017	829.7674
TCGA-KN-8419-01A-11R-2315-07	C14orf126|112487	266.9116
TCGA-KN-8419-01A-11R-2315-07	C14orf128|84837	47.4419
TCGA-KN-8419-01A-11R-2315-07	C14orf129|51527	702.3256
TCGA-KN-8419-01A-11R-2315-07	C14orf132|56967	202.7907
TCGA-KN-8419-01A-11R-2315-07	C14orf135|64430	1784.6512
TCGA-KN-8419-01A-11R-2315-07	C14orf138|79609	47.4419
TCGA-KN-8419-01A-11R-2315-07	C14orf139|79686	5.5814
TCGA-KN-8419-01A-11R-2315-07	C14orf142|84520	186.0465
TCGA-KN-8419-01A-11R-2315-07	C14orf143|90141	35.3488
TCGA-KN-8419-01A-11R-2315-07	C14orf145|145508	37.2093
TCGA-KN-8419-01A-11R-2315-07	C14orf147|171546	1600
TCGA-KN-8419-01A-11R-2315-07	C14orf148|122945	.9302
TCGA-KN-8419-01A-11R-2315-07	C14orf149|112849	40.9302
TCGA-KN-8419-01A-11R-2315-07	C14orf153|84334	691.0465
TCGA-KN-8419-01A-11R-2315-07	C14orf156|81892	731.6279
TCGA-KN-8419-01A-11R-2315-07	C14orf159|80017	5220
TCGA-KN-8419-01A-11R-2315-07	C14orf162|56936	0
TCGA-KN-8419-01A-11R-2315-07	C14orf165|414767	0
TCGA-KN-8419-01A-11R-2315-07	C14orf166B|145497	0
TCGA-KN-8419-01A-11R-2315-07	C14orf166|51637	1847.4419
TCGA-KN-8419-01A-11R-2315-07	C14orf167|55449	444.1907
TCGA-KN-8419-01A-11R-2315-07	C14orf169|79697	175.3488
TCGA-KN-8419-01A-11R-2315-07	C14orf174|161394	4.186
TCGA-KN-8419-01A-11R-2315-07	C14orf176|643382	6.9767
TCGA-KN-8419-01A-11R-2315-07	C14orf177|283598	0
TCGA-KN-8419-01A-11R-2315-07	C14orf178|283579	0
TCGA-KN-8419-01A-11R-2315-07	C14orf179|112752	139.0698
TCGA-KN-8419-01A-11R-2315-07	C14orf180|400258	0
TCGA-KN-8419-01A-11R-2315-07	C14orf181|400223	16.2791
TCGA-KN-8419-01A-11R-2315-07	C14orf182|283551	1.3953
TCGA-KN-8419-01A-11R-2315-07	C14orf183|196913	0
TCGA-KN-8419-01A-11R-2315-07	C14orf184|650662	0
TCGA-KN-8419-01A-11R-2315-07	C14orf19|280655	3.7209
TCGA-KN-8419-01A-11R-2315-07	C14orf1|11161	1112.5581
TCGA-KN-8419-01A-11R-2315-07	C14orf21|161424	311.6279
TCGA-KN-8419-01A-11R-2315-07	C14orf23|387978	0
TCGA-KN-8419-01A-11R-2315-07	C14orf28|122525	51.6279
TCGA-KN-8419-01A-11R-2315-07	C14orf2|9556	1991.6279
TCGA-KN-8419-01A-11R-2315-07	C14orf33|100129075	84.186
TCGA-KN-8419-01A-11R-2315-07	C14orf34|645687	.4651
TCGA-KN-8419-01A-11R-2315-07	C14orf37|145407	106.5116
TCGA-KN-8419-01A-11R-2315-07	C14orf39|317761	25.1163
TCGA-KN-8419-01A-11R-2315-07	C14orf43|91748	5283.7209
TCGA-KN-8419-01A-11R-2315-07	C14orf45|80127	39.3442
TCGA-KN-8419-01A-11R-2315-07	C14orf48|256369	0
TCGA-KN-8419-01A-11R-2315-07	C14orf49|161176	12.5581
TCGA-KN-8419-01A-11R-2315-07	C14orf4|64207	983.2558
TCGA-KN-8419-01A-11R-2315-07	C14orf50|145376	136.2791
TCGA-KN-8419-01A-11R-2315-07	C14orf53|440184	1.8605
TCGA-KN-8419-01A-11R-2315-07	C14orf64|388011	0
TCGA-KN-8419-01A-11R-2315-07	C14orf68|283600	0
TCGA-KN-8419-01A-11R-2315-07	C14orf70|283601	0
TCGA-KN-8419-01A-11R-2315-07	C14orf72|145200	4.186
TCGA-KN-8419-01A-11R-2315-07	C14orf73|91828	2.7907
TCGA-KN-8419-01A-11R-2315-07	C14orf79|122616	117.6744
TCGA-KN-8419-01A-11R-2315-07	C14orf80|283643	19.0698
TCGA-KN-8419-01A-11R-2315-07	C14orf86|283592	0
TCGA-KN-8419-01A-11R-2315-07	C14orf93|60686	117.6744
TCGA-KN-8419-01A-11R-2315-07	C15orf17|57184	1091.6279
TCGA-KN-8419-01A-11R-2315-07	C15orf21|283651	7.4419
TCGA-KN-8419-01A-11R-2315-07	C15orf23|90417	81.3953
TCGA-KN-8419-01A-11R-2315-07	C15orf24|56851	1710.6977
TCGA-KN-8419-01A-11R-2315-07	C15orf26|161502	0
TCGA-KN-8419-01A-11R-2315-07	C15orf27|123591	33.0233
TCGA-KN-8419-01A-11R-2315-07	C15orf28|80035	2.7907
TCGA-KN-8419-01A-11R-2315-07	C15orf29|79768	313.0233
TCGA-KN-8419-01A-11R-2315-07	C15orf2|23742	0
TCGA-KN-8419-01A-11R-2315-07	C15orf32|145858	0
TCGA-KN-8419-01A-11R-2315-07	C15orf33|196951	38.2047
TCGA-KN-8419-01A-11R-2315-07	C15orf34|80072	47.907
TCGA-KN-8419-01A-11R-2315-07	C15orf37|283687	50.8419
TCGA-KN-8419-01A-11R-2315-07	C15orf38|348110	546.5116
TCGA-KN-8419-01A-11R-2315-07	C15orf39|56905	783.7209
TCGA-KN-8419-01A-11R-2315-07	C15orf40|123207	289.3023
TCGA-KN-8419-01A-11R-2315-07	C15orf41|84529	86.5116
TCGA-KN-8419-01A-11R-2315-07	C15orf42|90381	.4791
TCGA-KN-8419-01A-11R-2315-07	C15orf43|145645	0
TCGA-KN-8419-01A-11R-2315-07	C15orf44|81556	1210.6977
TCGA-KN-8419-01A-11R-2315-07	C15orf48|84419	84.6512
TCGA-KN-8419-01A-11R-2315-07	C15orf50|414926	0
TCGA-KN-8419-01A-11R-2315-07	C15orf51|196968	0
TCGA-KN-8419-01A-11R-2315-07	C15orf52|388115	485.5814
TCGA-KN-8419-01A-11R-2315-07	C15orf53|400359	0
TCGA-KN-8419-01A-11R-2315-07	C15orf54|400360	.9302
TCGA-KN-8419-01A-11R-2315-07	C15orf55|256646	2.7907
TCGA-KN-8419-01A-11R-2315-07	C15orf56|644809	83.2558
TCGA-KN-8419-01A-11R-2315-07	C15orf57|90416	512.8512
TCGA-KN-8419-01A-11R-2315-07	C15orf58|390637	20
TCGA-KN-8419-01A-11R-2315-07	C15orf59|388135	3634.4186
TCGA-KN-8419-01A-11R-2315-07	C15orf5|81698	0
TCGA-KN-8419-01A-11R-2315-07	C15orf60|283677	0
TCGA-KN-8419-01A-11R-2315-07	C15orf61|145853	301.8605
TCGA-KN-8419-01A-11R-2315-07	C15orf62|643338	17.2093
TCGA-KN-8419-01A-11R-2315-07	C15orf63|25764	466.5116
TCGA-KN-8419-01A-11R-2315-07	C16orf11|146325	20
TCGA-KN-8419-01A-11R-2315-07	C16orf13|84326	258.6047
TCGA-KN-8419-01A-11R-2315-07	C16orf3|750	3.2558
TCGA-KN-8419-01A-11R-2315-07	C16orf42|115939	810.6419
TCGA-KN-8419-01A-11R-2315-07	C16orf45|89927	238.6047
TCGA-KN-8419-01A-11R-2315-07	C16orf46|123775	26.5116
TCGA-KN-8419-01A-11R-2315-07	C16orf48|84080	139.0698
TCGA-KN-8419-01A-11R-2315-07	C16orf52|730094	458.1395
TCGA-KN-8419-01A-11R-2315-07	C16orf53|79447	454.1023
TCGA-KN-8419-01A-11R-2315-07	C16orf54|283897	10.6977
TCGA-KN-8419-01A-11R-2315-07	C16orf55|124045	28.8372
TCGA-KN-8419-01A-11R-2315-07	C16orf57|79650	1046.9767
TCGA-KN-8419-01A-11R-2315-07	C16orf58|64755	2682.7907
TCGA-KN-8419-01A-11R-2315-07	C16orf59|80178	3.2558
TCGA-KN-8419-01A-11R-2315-07	C16orf5|29965	2504.186
TCGA-KN-8419-01A-11R-2315-07	C16orf61|56942	1174.2512
TCGA-KN-8419-01A-11R-2315-07	C16orf62|57020	1941.8605
TCGA-KN-8419-01A-11R-2315-07	C16orf63|123811	543.2558
TCGA-KN-8419-01A-11R-2315-07	C16orf68|79091	95.814
TCGA-KN-8419-01A-11R-2315-07	C16orf70|80262	291.9953
TCGA-KN-8419-01A-11R-2315-07	C16orf71|146562	2.7907
TCGA-KN-8419-01A-11R-2315-07	C16orf72|29035	1024.6512
TCGA-KN-8419-01A-11R-2315-07	C16orf73|254528	.4698
TCGA-KN-8419-01A-11R-2315-07	C16orf74|404550	3.7209
TCGA-KN-8419-01A-11R-2315-07	C16orf75|116028	100.4651
TCGA-KN-8419-01A-11R-2315-07	C16orf78|123970	0
TCGA-KN-8419-01A-11R-2315-07	C16orf79|283870	3.2791
TCGA-KN-8419-01A-11R-2315-07	C16orf7|9605	836.214
TCGA-KN-8419-01A-11R-2315-07	C16orf80|29105	517.2093
TCGA-KN-8419-01A-11R-2315-07	C16orf81|283860	0
TCGA-KN-8419-01A-11R-2315-07	C16orf82|162083	0
TCGA-KN-8419-01A-11R-2315-07	C16orf86|388284	16.2791
TCGA-KN-8419-01A-11R-2315-07	C16orf87|388272	143.2558
TCGA-KN-8419-01A-11R-2315-07	C16orf88|400506	360.9302
TCGA-KN-8419-01A-11R-2315-07	C16orf89|146556	2419.0698
TCGA-KN-8419-01A-11R-2315-07	C16orf90|646174	0
TCGA-KN-8419-01A-11R-2315-07	C16orf91|283951	225.1163
TCGA-KN-8419-01A-11R-2315-07	C16orf92|146378	0
TCGA-KN-8419-01A-11R-2315-07	C16orf93|90835	5.5814
TCGA-KN-8419-01A-11R-2315-07	C17orf100|388327	38.6047
TCGA-KN-8419-01A-11R-2315-07	C17orf101|79701	565.5814
[truncated: 18,532 more rows]
