# Supplementary material for: Dysfunctional miRNA-Mediated Regulation in Chromophobe Renal Cell Carcinoma
Source: PLoS One. 2016 Jun 3;11(6):e0156324. doi: 10.1371/journal.pone.0156324 (PMC4892590; doi:10.1371/journal.pone.0156324)
Supplement: S2 File — (ZIP) [file pone.0156324.s002.zip › S2_File mRNA expression profile downloaded from TCGA/case/unc.edu__IlluminaHiSeq_RNASeqV2__TCGA-KN-8421-01A-11R-2315-07__expression_rsem_gene_normalized.txt]

barcode	gene_id	normalized_count
TCGA-KN-8421-01A-11R-2315-07	?|100130426	0
TCGA-KN-8421-01A-11R-2315-07	?|100133144	4.7507
TCGA-KN-8421-01A-11R-2315-07	?|100134869	7.9978
TCGA-KN-8421-01A-11R-2315-07	?|10357	71.9685
TCGA-KN-8421-01A-11R-2315-07	?|10431	1058.1177
TCGA-KN-8421-01A-11R-2315-07	?|136542	0
TCGA-KN-8421-01A-11R-2315-07	?|155060	163.8545
TCGA-KN-8421-01A-11R-2315-07	?|26823	1.1249
TCGA-KN-8421-01A-11R-2315-07	?|280660	0
TCGA-KN-8421-01A-11R-2315-07	?|317712	0
TCGA-KN-8421-01A-11R-2315-07	?|340602	0
TCGA-KN-8421-01A-11R-2315-07	?|388795	.375
TCGA-KN-8421-01A-11R-2315-07	?|390284	6.3742
TCGA-KN-8421-01A-11R-2315-07	?|391343	0
TCGA-KN-8421-01A-11R-2315-07	?|391714	0
TCGA-KN-8421-01A-11R-2315-07	?|404770	0
TCGA-KN-8421-01A-11R-2315-07	?|441362	0
TCGA-KN-8421-01A-11R-2315-07	?|442388	0
TCGA-KN-8421-01A-11R-2315-07	?|553137	0
TCGA-KN-8421-01A-11R-2315-07	?|57714	98.2377
TCGA-KN-8421-01A-11R-2315-07	?|645851	2.2497
TCGA-KN-8421-01A-11R-2315-07	?|652919	0
TCGA-KN-8421-01A-11R-2315-07	?|653553	514.4357
TCGA-KN-8421-01A-11R-2315-07	?|728045	0
TCGA-KN-8421-01A-11R-2315-07	?|728603	0
TCGA-KN-8421-01A-11R-2315-07	?|728788	0
TCGA-KN-8421-01A-11R-2315-07	?|729884	2.6247
TCGA-KN-8421-01A-11R-2315-07	?|8225	621.6723
TCGA-KN-8421-01A-11R-2315-07	?|90288	2.9996
TCGA-KN-8421-01A-11R-2315-07	A1BG|1	424.1582
TCGA-KN-8421-01A-11R-2315-07	A1CF|29974	0
TCGA-KN-8421-01A-11R-2315-07	A2BP1|54715	697.7878
TCGA-KN-8421-01A-11R-2315-07	A2LD1|87769	24.7469
TCGA-KN-8421-01A-11R-2315-07	A2ML1|144568	3.7495
TCGA-KN-8421-01A-11R-2315-07	A2M|2	1024.5144
TCGA-KN-8421-01A-11R-2315-07	A4GALT|53947	2040.4949
TCGA-KN-8421-01A-11R-2315-07	A4GNT|51146	.375
TCGA-KN-8421-01A-11R-2315-07	AAA1|404744	0
TCGA-KN-8421-01A-11R-2315-07	AAAS|8086	1010.1237
TCGA-KN-8421-01A-11R-2315-07	AACSL|729522	0
TCGA-KN-8421-01A-11R-2315-07	AACS|65985	1179.9775
TCGA-KN-8421-01A-11R-2315-07	AADACL2|344752	0
TCGA-KN-8421-01A-11R-2315-07	AADACL3|126767	0
TCGA-KN-8421-01A-11R-2315-07	AADACL4|343066	0
TCGA-KN-8421-01A-11R-2315-07	AADAC|13	0
TCGA-KN-8421-01A-11R-2315-07	AADAT|51166	49.1189
TCGA-KN-8421-01A-11R-2315-07	AAGAB|79719	974.5032
TCGA-KN-8421-01A-11R-2315-07	AAK1|22848	1449.5688
TCGA-KN-8421-01A-11R-2315-07	AAMP|14	2466.8166
TCGA-KN-8421-01A-11R-2315-07	AANAT|15	.375
TCGA-KN-8421-01A-11R-2315-07	AARS2|57505	550.4124
TCGA-KN-8421-01A-11R-2315-07	AARSD1|80755	499.4376
TCGA-KN-8421-01A-11R-2315-07	AARS|16	6500.5624
TCGA-KN-8421-01A-11R-2315-07	AASDHPPT|60496	1120.36
TCGA-KN-8421-01A-11R-2315-07	AASDH|132949	279.715
TCGA-KN-8421-01A-11R-2315-07	AASS|10157	653.1684
TCGA-KN-8421-01A-11R-2315-07	AATF|26574	440.9449
TCGA-KN-8421-01A-11R-2315-07	AATK|9625	16.8729
TCGA-KN-8421-01A-11R-2315-07	ABAT|18	584.5519
TCGA-KN-8421-01A-11R-2315-07	ABCA10|10349	3.7495
TCGA-KN-8421-01A-11R-2315-07	ABCA11P|79963	61.8898
TCGA-KN-8421-01A-11R-2315-07	ABCA12|26154	6.3742
TCGA-KN-8421-01A-11R-2315-07	ABCA13|154664	.7499
TCGA-KN-8421-01A-11R-2315-07	ABCA17P|650655	73.4908
TCGA-KN-8421-01A-11R-2315-07	ABCA1|19	428.1965
TCGA-KN-8421-01A-11R-2315-07	ABCA2|20	4770.9036
TCGA-KN-8421-01A-11R-2315-07	ABCA3|21	1990.6262
TCGA-KN-8421-01A-11R-2315-07	ABCA4|24	0
TCGA-KN-8421-01A-11R-2315-07	ABCA5|23461	256.8429
TCGA-KN-8421-01A-11R-2315-07	ABCA6|23460	1.1249
TCGA-KN-8421-01A-11R-2315-07	ABCA7|10347	697.7878
TCGA-KN-8421-01A-11R-2315-07	ABCA8|10351	.375
TCGA-KN-8421-01A-11R-2315-07	ABCA9|10350	.375
TCGA-KN-8421-01A-11R-2315-07	ABCB10|23456	184.102
TCGA-KN-8421-01A-11R-2315-07	ABCB11|8647	0
TCGA-KN-8421-01A-11R-2315-07	ABCB1|5243	.7499
TCGA-KN-8421-01A-11R-2315-07	ABCB4|5244	1.1249
TCGA-KN-8421-01A-11R-2315-07	ABCB5|340273	.7499
TCGA-KN-8421-01A-11R-2315-07	ABCB6|10058	619.625
TCGA-KN-8421-01A-11R-2315-07	ABCB7|22	394.4507
TCGA-KN-8421-01A-11R-2315-07	ABCB8|11194	1470.5662
TCGA-KN-8421-01A-11R-2315-07	ABCB9|23457	172.171
TCGA-KN-8421-01A-11R-2315-07	ABCC10|89845	211.4736
TCGA-KN-8421-01A-11R-2315-07	ABCC11|85320	1.4998
TCGA-KN-8421-01A-11R-2315-07	ABCC12|94160	0
TCGA-KN-8421-01A-11R-2315-07	ABCC13|150000	0
TCGA-KN-8421-01A-11R-2315-07	ABCC1|4363	2095.988
TCGA-KN-8421-01A-11R-2315-07	ABCC2|1244	5.9993
TCGA-KN-8421-01A-11R-2315-07	ABCC3|8714	489.3138
TCGA-KN-8421-01A-11R-2315-07	ABCC4|10257	1473.9408
TCGA-KN-8421-01A-11R-2315-07	ABCC5|10057	1866.1417
TCGA-KN-8421-01A-11R-2315-07	ABCC6P1|653190	0
TCGA-KN-8421-01A-11R-2315-07	ABCC6P2|730013	4.1245
TCGA-KN-8421-01A-11R-2315-07	ABCC6|368	31.1211
TCGA-KN-8421-01A-11R-2315-07	ABCC8|6833	9.3738
TCGA-KN-8421-01A-11R-2315-07	ABCC9|10060	17.2478
TCGA-KN-8421-01A-11R-2315-07	ABCD1|215	1011.6235
TCGA-KN-8421-01A-11R-2315-07	ABCD2|225	87.3641
TCGA-KN-8421-01A-11R-2315-07	ABCD3|5825	769.4038
TCGA-KN-8421-01A-11R-2315-07	ABCD4|5826	632.9209
TCGA-KN-8421-01A-11R-2315-07	ABCE1|6059	761.1549
TCGA-KN-8421-01A-11R-2315-07	ABCF1|23	936.258
TCGA-KN-8421-01A-11R-2315-07	ABCF2|10061	1758.1552
TCGA-KN-8421-01A-11R-2315-07	ABCF3|55324	769.0289
TCGA-KN-8421-01A-11R-2315-07	ABCG1|9619	1461.9423
TCGA-KN-8421-01A-11R-2315-07	ABCG2|9429	10.8736
TCGA-KN-8421-01A-11R-2315-07	ABCG4|64137	11.2486
TCGA-KN-8421-01A-11R-2315-07	ABCG5|64240	11.9985
TCGA-KN-8421-01A-11R-2315-07	ABCG8|64241	16.123
TCGA-KN-8421-01A-11R-2315-07	ABHD10|55347	1521.9348
TCGA-KN-8421-01A-11R-2315-07	ABHD11|83451	1171.7285
TCGA-KN-8421-01A-11R-2315-07	ABHD12B|145447	0
TCGA-KN-8421-01A-11R-2315-07	ABHD12|26090	4210.3487
TCGA-KN-8421-01A-11R-2315-07	ABHD13|84945	296.9629
TCGA-KN-8421-01A-11R-2315-07	ABHD14A|25864	340.4574
TCGA-KN-8421-01A-11R-2315-07	ABHD14B|84836	1623.5471
TCGA-KN-8421-01A-11R-2315-07	ABHD15|116236	119.61
TCGA-KN-8421-01A-11R-2315-07	ABHD1|84696	22.4972
TCGA-KN-8421-01A-11R-2315-07	ABHD2|11057	9493.0634
TCGA-KN-8421-01A-11R-2315-07	ABHD3|171586	1617.1729
TCGA-KN-8421-01A-11R-2315-07	ABHD4|63874	2100.1125
TCGA-KN-8421-01A-11R-2315-07	ABHD5|51099	286.8391
TCGA-KN-8421-01A-11R-2315-07	ABHD6|57406	425.5718
TCGA-KN-8421-01A-11R-2315-07	ABHD8|79575	788.1515
TCGA-KN-8421-01A-11R-2315-07	ABI1|10006	486.5054
TCGA-KN-8421-01A-11R-2315-07	ABI2|10152	1500.9374
TCGA-KN-8421-01A-11R-2315-07	ABI3BP|25890	13.1234
TCGA-KN-8421-01A-11R-2315-07	ABI3|51225	46.4942
TCGA-KN-8421-01A-11R-2315-07	ABL1|25	2775.778
TCGA-KN-8421-01A-11R-2315-07	ABL2|27	199.1001
TCGA-KN-8421-01A-11R-2315-07	ABLIM1|3983	2035.9955
TCGA-KN-8421-01A-11R-2315-07	ABLIM2|84448	162.3547
TCGA-KN-8421-01A-11R-2315-07	ABLIM3|22885	20.9974
TCGA-KN-8421-01A-11R-2315-07	ABO|28	13.8733
TCGA-KN-8421-01A-11R-2315-07	ABP1|26	10.8736
TCGA-KN-8421-01A-11R-2315-07	ABRA|137735	.375
TCGA-KN-8421-01A-11R-2315-07	ABR|29	629.9213
TCGA-KN-8421-01A-11R-2315-07	ABT1|29777	207.3491
TCGA-KN-8421-01A-11R-2315-07	ABTB1|80325	312.336
TCGA-KN-8421-01A-11R-2315-07	ABTB2|25841	1985.7518
TCGA-KN-8421-01A-11R-2315-07	ACAA1|30	616.048
TCGA-KN-8421-01A-11R-2315-07	ACAA2|10449	3370.0787
TCGA-KN-8421-01A-11R-2315-07	ACACA|31	773.9033
TCGA-KN-8421-01A-11R-2315-07	ACACB|32	4703.787
TCGA-KN-8421-01A-11R-2315-07	ACAD10|80724	1829.7713
TCGA-KN-8421-01A-11R-2315-07	ACAD11|84129	350.5662
TCGA-KN-8421-01A-11R-2315-07	ACAD8|27034	1161.2298
TCGA-KN-8421-01A-11R-2315-07	ACAD9|28976	733.0221
TCGA-KN-8421-01A-11R-2315-07	ACADL|33	52.4934
TCGA-KN-8421-01A-11R-2315-07	ACADM|34	722.5347
TCGA-KN-8421-01A-11R-2315-07	ACADSB|36	1308.5864
TCGA-KN-8421-01A-11R-2315-07	ACADS|35	1757.4053
TCGA-KN-8421-01A-11R-2315-07	ACADVL|37	3365.5756
TCGA-KN-8421-01A-11R-2315-07	ACAN|176	36.7454
TCGA-KN-8421-01A-11R-2315-07	ACAP1|9744	25.8718
TCGA-KN-8421-01A-11R-2315-07	ACAP2|23527	467.1916
TCGA-KN-8421-01A-11R-2315-07	ACAP3|116983	537.7053
TCGA-KN-8421-01A-11R-2315-07	ACAT1|38	14498.6877
TCGA-KN-8421-01A-11R-2315-07	ACAT2|39	288.2752
TCGA-KN-8421-01A-11R-2315-07	ACBD3|64746	439.82
TCGA-KN-8421-01A-11R-2315-07	ACBD4|79777	194.2257
TCGA-KN-8421-01A-11R-2315-07	ACBD5|91452	784.4019
TCGA-KN-8421-01A-11R-2315-07	ACBD6|84320	205.4743
TCGA-KN-8421-01A-11R-2315-07	ACBD7|414149	31.871
TCGA-KN-8421-01A-11R-2315-07	ACCN1|40	36.7454
TCGA-KN-8421-01A-11R-2315-07	ACCN2|41	911.5111
TCGA-KN-8421-01A-11R-2315-07	ACCN3|9311	32.246
TCGA-KN-8421-01A-11R-2315-07	ACCN4|55515	1.1249
TCGA-KN-8421-01A-11R-2315-07	ACCN5|51802	0
TCGA-KN-8421-01A-11R-2315-07	ACCSL|390110	0
TCGA-KN-8421-01A-11R-2315-07	ACCS|84680	268.4664
TCGA-KN-8421-01A-11R-2315-07	ACD|65057	507.3116
TCGA-KN-8421-01A-11R-2315-07	ACE2|59272	5.2493
TCGA-KN-8421-01A-11R-2315-07	ACER1|125981	1.1249
TCGA-KN-8421-01A-11R-2315-07	ACER2|340485	6.7492
TCGA-KN-8421-01A-11R-2315-07	ACER3|55331	128.234
TCGA-KN-8421-01A-11R-2315-07	ACE|1636	12.7484
TCGA-KN-8421-01A-11R-2315-07	ACHE|43	8.6239
TCGA-KN-8421-01A-11R-2315-07	ACIN1|22985	2376.078
TCGA-KN-8421-01A-11R-2315-07	ACLY|47	926.1342
TCGA-KN-8421-01A-11R-2315-07	ACMSD|130013	31.4961
TCGA-KN-8421-01A-11R-2315-07	ACN9|57001	368.5789
TCGA-KN-8421-01A-11R-2315-07	ACO1|48	2018.3727
TCGA-KN-8421-01A-11R-2315-07	ACO2|50	20181.5861
TCGA-KN-8421-01A-11R-2315-07	ACOT11|26027	918.1852
TCGA-KN-8421-01A-11R-2315-07	ACOT12|134526	.375
TCGA-KN-8421-01A-11R-2315-07	ACOT13|55856	754.3795
TCGA-KN-8421-01A-11R-2315-07	ACOT1|641371	1490.4387
TCGA-KN-8421-01A-11R-2315-07	ACOT2|10965	736.033
TCGA-KN-8421-01A-11R-2315-07	ACOT4|122970	147.7315
TCGA-KN-8421-01A-11R-2315-07	ACOT6|641372	28.8714
TCGA-KN-8421-01A-11R-2315-07	ACOT7|11332	1032.6209
TCGA-KN-8421-01A-11R-2315-07	ACOT8|10005	713.787
TCGA-KN-8421-01A-11R-2315-07	ACOT9|23597	469.4413
TCGA-KN-8421-01A-11R-2315-07	ACOX1|51	1037.4953
TCGA-KN-8421-01A-11R-2315-07	ACOX2|8309	353.9558
TCGA-KN-8421-01A-11R-2315-07	ACOX3|8310	286.4642
TCGA-KN-8421-01A-11R-2315-07	ACOXL|55289	2.2497
TCGA-KN-8421-01A-11R-2315-07	ACP1|52	2019.8725
TCGA-KN-8421-01A-11R-2315-07	ACP2|53	1005.9955
TCGA-KN-8421-01A-11R-2315-07	ACP5|54	10.8736
TCGA-KN-8421-01A-11R-2315-07	ACP6|51205	145.1069
TCGA-KN-8421-01A-11R-2315-07	ACPL2|92370	43.1196
TCGA-KN-8421-01A-11R-2315-07	ACPP|55	.375
TCGA-KN-8421-01A-11R-2315-07	ACPT|93650	.375
TCGA-KN-8421-01A-11R-2315-07	ACRBP|84519	5.6243
TCGA-KN-8421-01A-11R-2315-07	ACRC|93953	15.3731
TCGA-KN-8421-01A-11R-2315-07	ACRV1|56	1.1249
TCGA-KN-8421-01A-11R-2315-07	ACR|49	.375
TCGA-KN-8421-01A-11R-2315-07	ACSBG1|23205	25.4968
TCGA-KN-8421-01A-11R-2315-07	ACSBG2|81616	.375
TCGA-KN-8421-01A-11R-2315-07	ACSF2|80221	274.8406
TCGA-KN-8421-01A-11R-2315-07	ACSF3|197322	418.0727
TCGA-KN-8421-01A-11R-2315-07	ACSL1|2180	6207.3491
TCGA-KN-8421-01A-11R-2315-07	ACSL3|2181	3658.4177
TCGA-KN-8421-01A-11R-2315-07	ACSL4|2182	3127.1091
TCGA-KN-8421-01A-11R-2315-07	ACSL5|51703	23.622
TCGA-KN-8421-01A-11R-2315-07	ACSL6|23305	24.7469
TCGA-KN-8421-01A-11R-2315-07	ACSM1|116285	2.9996
TCGA-KN-8421-01A-11R-2315-07	ACSM2A|123876	1.1249
TCGA-KN-8421-01A-11R-2315-07	ACSM2B|348158	1.1249
TCGA-KN-8421-01A-11R-2315-07	ACSM3|6296	843.4608
TCGA-KN-8421-01A-11R-2315-07	ACSM4|341392	0
TCGA-KN-8421-01A-11R-2315-07	ACSM5|54988	81.3648
TCGA-KN-8421-01A-11R-2315-07	ACSS1|84532	4376.4529
TCGA-KN-8421-01A-11R-2315-07	ACSS2|55902	2310.0862
TCGA-KN-8421-01A-11R-2315-07	ACSS3|79611	1161.6048
TCGA-KN-8421-01A-11R-2315-07	ACTA1|58	.7499
TCGA-KN-8421-01A-11R-2315-07	ACTA2|59	377.3378
TCGA-KN-8421-01A-11R-2315-07	ACTBL2|345651	6.3742
TCGA-KN-8421-01A-11R-2315-07	ACTB|60	45731.5336
TCGA-KN-8421-01A-11R-2315-07	ACTC1|70	513.6858
TCGA-KN-8421-01A-11R-2315-07	ACTG1|71	16604.0495
TCGA-KN-8421-01A-11R-2315-07	ACTG2|72	3.7495
TCGA-KN-8421-01A-11R-2315-07	ACTL6A|86	375.3281
TCGA-KN-8421-01A-11R-2315-07	ACTL6B|51412	335.2081
TCGA-KN-8421-01A-11R-2315-07	ACTL7A|10881	0
TCGA-KN-8421-01A-11R-2315-07	ACTL7B|10880	.375
TCGA-KN-8421-01A-11R-2315-07	ACTL8|81569	0
TCGA-KN-8421-01A-11R-2315-07	ACTL9|284382	0
TCGA-KN-8421-01A-11R-2315-07	ACTN1|87	307.0866
TCGA-KN-8421-01A-11R-2315-07	ACTN2|88	44.6194
TCGA-KN-8421-01A-11R-2315-07	ACTN3|89	1.1249
TCGA-KN-8421-01A-11R-2315-07	ACTN4|81	17854.7544
TCGA-KN-8421-01A-11R-2315-07	ACTR10|55860	1288.7139
TCGA-KN-8421-01A-11R-2315-07	ACTR1A|10121	1998.8751
TCGA-KN-8421-01A-11R-2315-07	ACTR1B|10120	2757.4053
TCGA-KN-8421-01A-11R-2315-07	ACTR2|10097	2648.6689
TCGA-KN-8421-01A-11R-2315-07	ACTR3B|57180	499.8125
TCGA-KN-8421-01A-11R-2315-07	ACTR3C|653857	127.1091
TCGA-KN-8421-01A-11R-2315-07	ACTR3|10096	3636.2955
TCGA-KN-8421-01A-11R-2315-07	ACTR5|79913	181.4773
TCGA-KN-8421-01A-11R-2315-07	ACTR6|64431	505.0619
TCGA-KN-8421-01A-11R-2315-07	ACTR8|93973	279.715
TCGA-KN-8421-01A-11R-2315-07	ACTRT1|139741	0
TCGA-KN-8421-01A-11R-2315-07	ACTRT2|140625	0
TCGA-KN-8421-01A-11R-2315-07	ACVR1B|91	3499.0626
TCGA-KN-8421-01A-11R-2315-07	ACVR1C|130399	2759.2801
TCGA-KN-8421-01A-11R-2315-07	ACVR1|90	2331.4586
TCGA-KN-8421-01A-11R-2315-07	ACVR2A|92	541.4323
TCGA-KN-8421-01A-11R-2315-07	ACVR2B|93	115.4856
TCGA-KN-8421-01A-11R-2315-07	ACVRL1|94	109.1114
TCGA-KN-8421-01A-11R-2315-07	ACY1|95	913.7608
TCGA-KN-8421-01A-11R-2315-07	ACY3|91703	.375
TCGA-KN-8421-01A-11R-2315-07	ACYP1|97	103.4871
TCGA-KN-8421-01A-11R-2315-07	ACYP2|98	325.8343
TCGA-KN-8421-01A-11R-2315-07	ADAD1|132612	0
TCGA-KN-8421-01A-11R-2315-07	ADAD2|161931	1.4998
TCGA-KN-8421-01A-11R-2315-07	ADAL|161823	446.5692
TCGA-KN-8421-01A-11R-2315-07	ADAM10|102	1172.1035
TCGA-KN-8421-01A-11R-2315-07	ADAM11|4185	7.4991
TCGA-KN-8421-01A-11R-2315-07	ADAM12|8038	.7499
TCGA-KN-8421-01A-11R-2315-07	ADAM15|8751	399.3251
TCGA-KN-8421-01A-11R-2315-07	ADAM17|6868	282.7147
TCGA-KN-8421-01A-11R-2315-07	ADAM18|8749	0
TCGA-KN-8421-01A-11R-2315-07	ADAM19|8728	5.2493
TCGA-KN-8421-01A-11R-2315-07	ADAM20|8748	1.4998
TCGA-KN-8421-01A-11R-2315-07	ADAM21P1|145241	0
TCGA-KN-8421-01A-11R-2315-07	ADAM21|8747	1.8748
TCGA-KN-8421-01A-11R-2315-07	ADAM22|53616	116.6104
TCGA-KN-8421-01A-11R-2315-07	ADAM23|8745	.375
TCGA-KN-8421-01A-11R-2315-07	ADAM28|10863	2.9996
TCGA-KN-8421-01A-11R-2315-07	ADAM29|11086	.375
TCGA-KN-8421-01A-11R-2315-07	ADAM2|2515	0
TCGA-KN-8421-01A-11R-2315-07	ADAM30|11085	0
TCGA-KN-8421-01A-11R-2315-07	ADAM32|203102	5.6243
TCGA-KN-8421-01A-11R-2315-07	ADAM33|80332	1.4998
TCGA-KN-8421-01A-11R-2315-07	ADAM3A|1587	0
TCGA-KN-8421-01A-11R-2315-07	ADAM5P|255926	0
TCGA-KN-8421-01A-11R-2315-07	ADAM6|8755	16.6892
TCGA-KN-8421-01A-11R-2315-07	ADAM7|8756	0
TCGA-KN-8421-01A-11R-2315-07	ADAM8|101	17.9978
TCGA-KN-8421-01A-11R-2315-07	ADAM9|8754	1976.378
TCGA-KN-8421-01A-11R-2315-07	ADAMDEC1|27299	1.4998
TCGA-KN-8421-01A-11R-2315-07	ADAMTS10|81794	10.4987
TCGA-KN-8421-01A-11R-2315-07	ADAMTS12|81792	0
TCGA-KN-8421-01A-11R-2315-07	ADAMTS13|11093	151.1061
TCGA-KN-8421-01A-11R-2315-07	ADAMTS14|140766	2.2497
TCGA-KN-8421-01A-11R-2315-07	ADAMTS15|170689	86.6142
TCGA-KN-8421-01A-11R-2315-07	ADAMTS16|170690	1.4998
TCGA-KN-8421-01A-11R-2315-07	ADAMTS17|170691	38.2452
TCGA-KN-8421-01A-11R-2315-07	ADAMTS18|170692	7.874
TCGA-KN-8421-01A-11R-2315-07	ADAMTS19|171019	0
TCGA-KN-8421-01A-11R-2315-07	ADAMTS1|9510	385.4518
TCGA-KN-8421-01A-11R-2315-07	ADAMTS20|80070	.375
TCGA-KN-8421-01A-11R-2315-07	ADAMTS2|9509	3.7495
TCGA-KN-8421-01A-11R-2315-07	ADAMTS3|9508	.375
TCGA-KN-8421-01A-11R-2315-07	ADAMTS4|9507	106.4867
TCGA-KN-8421-01A-11R-2315-07	ADAMTS5|11096	497.5628
TCGA-KN-8421-01A-11R-2315-07	ADAMTS6|11174	4.1245
TCGA-KN-8421-01A-11R-2315-07	ADAMTS7|11173	11.6235
TCGA-KN-8421-01A-11R-2315-07	ADAMTS8|11095	935.1331
TCGA-KN-8421-01A-11R-2315-07	ADAMTS9|56999	205.4743
TCGA-KN-8421-01A-11R-2315-07	ADAMTSL1|92949	83.9895
TCGA-KN-8421-01A-11R-2315-07	ADAMTSL2|9719	185.2268
TCGA-KN-8421-01A-11R-2315-07	ADAMTSL3|57188	2.2497
TCGA-KN-8421-01A-11R-2315-07	ADAMTSL4|54507	288.7139
TCGA-KN-8421-01A-11R-2315-07	ADAMTSL5|339366	6.3742
TCGA-KN-8421-01A-11R-2315-07	ADAP1|11033	24.2745
TCGA-KN-8421-01A-11R-2315-07	ADAP2|55803	19.8725
TCGA-KN-8421-01A-11R-2315-07	ADARB1|104	499.4376
TCGA-KN-8421-01A-11R-2315-07	ADARB2|105	.375
TCGA-KN-8421-01A-11R-2315-07	ADAR|103	3853.0184
TCGA-KN-8421-01A-11R-2315-07	ADAT1|23536	173.2283
TCGA-KN-8421-01A-11R-2315-07	ADAT2|134637	28.8714
TCGA-KN-8421-01A-11R-2315-07	ADAT3|113179	96.7379
TCGA-KN-8421-01A-11R-2315-07	ADA|100	9.3738
TCGA-KN-8421-01A-11R-2315-07	ADCK1|57143	220.0975
TCGA-KN-8421-01A-11R-2315-07	ADCK2|90956	1214.0982
TCGA-KN-8421-01A-11R-2315-07	ADCK4|79934	779.1526
TCGA-KN-8421-01A-11R-2315-07	ADCK5|203054	366.3292
TCGA-KN-8421-01A-11R-2315-07	ADCY10|55811	1.8748
TCGA-KN-8421-01A-11R-2315-07	ADCY1|107	1143.2321
TCGA-KN-8421-01A-11R-2315-07	ADCY2|108	3.7495
TCGA-KN-8421-01A-11R-2315-07	ADCY3|109	300.5024
TCGA-KN-8421-01A-11R-2315-07	ADCY4|196883	20.6224
TCGA-KN-8421-01A-11R-2315-07	ADCY5|111	943.0071
TCGA-KN-8421-01A-11R-2315-07	ADCY6|112	2664.4169
TCGA-KN-8421-01A-11R-2315-07	ADCY7|113	153.7308
TCGA-KN-8421-01A-11R-2315-07	ADCY8|114	4.4994
TCGA-KN-8421-01A-11R-2315-07	ADCY9|115	984.6269
TCGA-KN-8421-01A-11R-2315-07	ADCYAP1R1|117	0
TCGA-KN-8421-01A-11R-2315-07	ADCYAP1|116	1.4998
TCGA-KN-8421-01A-11R-2315-07	ADC|113451	108.7364
TCGA-KN-8421-01A-11R-2315-07	ADD1|118	6014.9981
TCGA-KN-8421-01A-11R-2315-07	ADD2|119	3.3746
TCGA-KN-8421-01A-11R-2315-07	ADD3|120	878.1402
TCGA-KN-8421-01A-11R-2315-07	ADH1A|124	0
TCGA-KN-8421-01A-11R-2315-07	ADH1B|125	.375
TCGA-KN-8421-01A-11R-2315-07	ADH1C|126	82.4897
TCGA-KN-8421-01A-11R-2315-07	ADH4|127	1.1249
TCGA-KN-8421-01A-11R-2315-07	ADH5|128	4758.1552
TCGA-KN-8421-01A-11R-2315-07	ADH6|130	1.4998
TCGA-KN-8421-01A-11R-2315-07	ADH7|131	.375
TCGA-KN-8421-01A-11R-2315-07	ADHFE1|137872	344.5819
TCGA-KN-8421-01A-11R-2315-07	ADI1|55256	3613.4233
TCGA-KN-8421-01A-11R-2315-07	ADIG|149685	0
TCGA-KN-8421-01A-11R-2315-07	ADIPOQ|9370	0
TCGA-KN-8421-01A-11R-2315-07	ADIPOR1|51094	2179.2276
TCGA-KN-8421-01A-11R-2315-07	ADIPOR2|79602	3187.1016
TCGA-KN-8421-01A-11R-2315-07	ADK|132	268.8414
TCGA-KN-8421-01A-11R-2315-07	ADM2|79924	87.739
TCGA-KN-8421-01A-11R-2315-07	ADM|133	1466.8166
TCGA-KN-8421-01A-11R-2315-07	ADNP2|22850	1349.8313
TCGA-KN-8421-01A-11R-2315-07	ADNP|23394	1782.5272
TCGA-KN-8421-01A-11R-2315-07	ADORA1|134	53.9933
TCGA-KN-8421-01A-11R-2315-07	ADORA2A|135	102.3622
TCGA-KN-8421-01A-11R-2315-07	ADORA2B|136	7.1241
TCGA-KN-8421-01A-11R-2315-07	ADORA3|140	4.8744
TCGA-KN-8421-01A-11R-2315-07	ADO|84890	347.9565
TCGA-KN-8421-01A-11R-2315-07	ADPGK|83440	1408.324
TCGA-KN-8421-01A-11R-2315-07	ADPRHL1|113622	71.2411
TCGA-KN-8421-01A-11R-2315-07	ADPRHL2|54936	443.9445
TCGA-KN-8421-01A-11R-2315-07	ADPRH|141	31.1211
TCGA-KN-8421-01A-11R-2315-07	ADRA1A|148	.375
TCGA-KN-8421-01A-11R-2315-07	ADRA1B|147	5.6243
TCGA-KN-8421-01A-11R-2315-07	ADRA1D|146	0
TCGA-KN-8421-01A-11R-2315-07	ADRA2A|150	169.4788
TCGA-KN-8421-01A-11R-2315-07	ADRA2B|151	38.9951
TCGA-KN-8421-01A-11R-2315-07	ADRA2C|152	5.6243
TCGA-KN-8421-01A-11R-2315-07	ADRB1|153	77.2403
TCGA-KN-8421-01A-11R-2315-07	ADRB2|154	250.4687
TCGA-KN-8421-01A-11R-2315-07	ADRB3|155	.375
TCGA-KN-8421-01A-11R-2315-07	ADRBK1|156	2257.9678
TCGA-KN-8421-01A-11R-2315-07	ADRBK2|157	204.7244
TCGA-KN-8421-01A-11R-2315-07	ADRM1|11047	1967.754
TCGA-KN-8421-01A-11R-2315-07	ADSL|158	784.7769
TCGA-KN-8421-01A-11R-2315-07	ADSSL1|122622	274.0907
TCGA-KN-8421-01A-11R-2315-07	ADSS|159	510.6862
TCGA-KN-8421-01A-11R-2315-07	AEBP1|165	111.3611
TCGA-KN-8421-01A-11R-2315-07	AEBP2|121536	607.799
TCGA-KN-8421-01A-11R-2315-07	AEN|64782	576.303
TCGA-KN-8421-01A-11R-2315-07	AES|166	22612.6734
TCGA-KN-8421-01A-11R-2315-07	AFAP1L1|134265	156.3555
TCGA-KN-8421-01A-11R-2315-07	AFAP1L2|84632	34.1207
TCGA-KN-8421-01A-11R-2315-07	AFAP1|60312	79.865
TCGA-KN-8421-01A-11R-2315-07	AFARP1|246182	2.6247
TCGA-KN-8421-01A-11R-2315-07	AFF1|4299	3147.7315
TCGA-KN-8421-01A-11R-2315-07	AFF2|2334	0
TCGA-KN-8421-01A-11R-2315-07	AFF3|3899	536.5579
TCGA-KN-8421-01A-11R-2315-07	AFF4|27125	2221.2223
TCGA-KN-8421-01A-11R-2315-07	AFG3L1|172	187.1016
TCGA-KN-8421-01A-11R-2315-07	AFG3L2|10939	4692.5122
TCGA-KN-8421-01A-11R-2315-07	AFMID|125061	396.7004
TCGA-KN-8421-01A-11R-2315-07	AFM|173	0
TCGA-KN-8421-01A-11R-2315-07	AFP|174	0
TCGA-KN-8421-01A-11R-2315-07	AFTPH|54812	1380.5774
TCGA-KN-8421-01A-11R-2315-07	AG2|387763	107.6115
TCGA-KN-8421-01A-11R-2315-07	AGAP11|119385	8.6239
TCGA-KN-8421-01A-11R-2315-07	AGAP1|116987	205.8493
TCGA-KN-8421-01A-11R-2315-07	AGAP2|116986	76.2092
TCGA-KN-8421-01A-11R-2315-07	AGAP3|116988	785.5268
TCGA-KN-8421-01A-11R-2315-07	AGAP4|119016	124.4844
TCGA-KN-8421-01A-11R-2315-07	AGAP5|729092	13.8395
TCGA-KN-8421-01A-11R-2315-07	AGAP6|414189	58.1177
TCGA-KN-8421-01A-11R-2315-07	AGAP7|653268	6.3742
TCGA-KN-8421-01A-11R-2315-07	AGAP8|728404	7.874
TCGA-KN-8421-01A-11R-2315-07	AGA|175	155.6055
TCGA-KN-8421-01A-11R-2315-07	AGBL1|123624	0
TCGA-KN-8421-01A-11R-2315-07	AGBL2|79841	13.4983
TCGA-KN-8421-01A-11R-2315-07	AGBL3|340351	4.1245
TCGA-KN-8421-01A-11R-2315-07	AGBL4|84871	1.4998
TCGA-KN-8421-01A-11R-2315-07	AGBL5|60509	635.1819
TCGA-KN-8421-01A-11R-2315-07	AGER|177	35.9955
TCGA-KN-8421-01A-11R-2315-07	AGFG1|3267	2530.9336
TCGA-KN-8421-01A-11R-2315-07	AGFG2|3268	1287.2141
TCGA-KN-8421-01A-11R-2315-07	AGGF1|55109	715.0356
TCGA-KN-8421-01A-11R-2315-07	AGK|55750	802.3997
TCGA-KN-8421-01A-11R-2315-07	AGL|178	854.8931
TCGA-KN-8421-01A-11R-2315-07	AGMAT|79814	59.9925
TCGA-KN-8421-01A-11R-2315-07	AGPAT1|10554	2860.2212
TCGA-KN-8421-01A-11R-2315-07	AGPAT2|10555	1995.8755
TCGA-KN-8421-01A-11R-2315-07	AGPAT3|56894	3102.3622
TCGA-KN-8421-01A-11R-2315-07	AGPAT4|56895	5.9993
TCGA-KN-8421-01A-11R-2315-07	AGPAT5|55326	2467.5666
TCGA-KN-8421-01A-11R-2315-07	AGPAT6|137964	2703.787
TCGA-KN-8421-01A-11R-2315-07	AGPAT9|84803	4942.6322
TCGA-KN-8421-01A-11R-2315-07	AGPHD1|123688	35.9955
TCGA-KN-8421-01A-11R-2315-07	AGPS|8540	487.4391
TCGA-KN-8421-01A-11R-2315-07	AGR2|10551	0
TCGA-KN-8421-01A-11R-2315-07	AGR3|155465	0
TCGA-KN-8421-01A-11R-2315-07	AGRN|375790	2554.5557
TCGA-KN-8421-01A-11R-2315-07	AGRP|181	.375
TCGA-KN-8421-01A-11R-2315-07	AGTPBP1|23287	400.4499
TCGA-KN-8421-01A-11R-2315-07	AGTR1|185	404.1995
TCGA-KN-8421-01A-11R-2315-07	AGTR2|186	0
TCGA-KN-8421-01A-11R-2315-07	AGTRAP|57085	856.393
TCGA-KN-8421-01A-11R-2315-07	AGT|183	38.9951
TCGA-KN-8421-01A-11R-2315-07	AGXT2L1|64850	4.1245
TCGA-KN-8421-01A-11R-2315-07	AGXT2L2|85007	391.8335
TCGA-KN-8421-01A-11R-2315-07	AGXT2|64902	0
TCGA-KN-8421-01A-11R-2315-07	AGXT|189	.375
TCGA-KN-8421-01A-11R-2315-07	AHCTF1|25909	948.2565
TCGA-KN-8421-01A-11R-2315-07	AHCYL1|10768	3734.5332
TCGA-KN-8421-01A-11R-2315-07	AHCYL2|23382	7456.318
TCGA-KN-8421-01A-11R-2315-07	AHCY|191	3578.1777
TCGA-KN-8421-01A-11R-2315-07	AHDC1|27245	256.4679
TCGA-KN-8421-01A-11R-2315-07	AHI1|54806	160.4799
TCGA-KN-8421-01A-11R-2315-07	AHNAK2|113146	430.8211
TCGA-KN-8421-01A-11R-2315-07	AHNAK|79026	18662.9171
TCGA-KN-8421-01A-11R-2315-07	AHRR|57491	11.9985
TCGA-KN-8421-01A-11R-2315-07	AHR|196	478.0652
TCGA-KN-8421-01A-11R-2315-07	AHSA1|10598	3839.895
TCGA-KN-8421-01A-11R-2315-07	AHSA2|130872	347.2066
TCGA-KN-8421-01A-11R-2315-07	AHSG|197	0
TCGA-KN-8421-01A-11R-2315-07	AHSP|51327	0
TCGA-KN-8421-01A-11R-2315-07	AICDA|57379	.7499
TCGA-KN-8421-01A-11R-2315-07	AIDA|64853	326.9591
TCGA-KN-8421-01A-11R-2315-07	AIF1L|83543	261.7173
TCGA-KN-8421-01A-11R-2315-07	AIF1|199	16.8729
TCGA-KN-8421-01A-11R-2315-07	AIFM1|9131	2818.8976
TCGA-KN-8421-01A-11R-2315-07	AIFM2|84883	671.5411
TCGA-KN-8421-01A-11R-2315-07	AIFM3|150209	10.1237
TCGA-KN-8421-01A-11R-2315-07	AIG1|51390	864.6419
TCGA-KN-8421-01A-11R-2315-07	AIM1L|55057	.375
TCGA-KN-8421-01A-11R-2315-07	AIM1|202	329.9588
TCGA-KN-8421-01A-11R-2315-07	AIM2|9447	0
TCGA-KN-8421-01A-11R-2315-07	AIMP1|9255	1053.6145
TCGA-KN-8421-01A-11R-2315-07	AIMP2|7965	452.2872
TCGA-KN-8421-01A-11R-2315-07	AIPL1|23746	0
TCGA-KN-8421-01A-11R-2315-07	AIP|9049	1455.5681
TCGA-KN-8421-01A-11R-2315-07	AIRE|326	0
TCGA-KN-8421-01A-11R-2315-07	AJAP1|55966	1.4998
TCGA-KN-8421-01A-11R-2315-07	AK1|203	1402.6997
TCGA-KN-8421-01A-11R-2315-07	AK2|204	1900.2625
TCGA-KN-8421-01A-11R-2315-07	AK3L1|205	8.249
TCGA-KN-8421-01A-11R-2315-07	AK3|50808	3735.2831
TCGA-KN-8421-01A-11R-2315-07	AK5|26289	166.4792
TCGA-KN-8421-01A-11R-2315-07	AK7|122481	81.3648
TCGA-KN-8421-01A-11R-2315-07	AKAP10|11216	224.222
TCGA-KN-8421-01A-11R-2315-07	AKAP11|11215	845.5193
TCGA-KN-8421-01A-11R-2315-07	AKAP12|9590	55.1181
TCGA-KN-8421-01A-11R-2315-07	AKAP13|11214	1678.6652
TCGA-KN-8421-01A-11R-2315-07	AKAP14|158798	.375
TCGA-KN-8421-01A-11R-2315-07	AKAP1|8165	1815.5231
TCGA-KN-8421-01A-11R-2315-07	AKAP2|11217	136.228
TCGA-KN-8421-01A-11R-2315-07	AKAP3|10566	34.8706
TCGA-KN-8421-01A-11R-2315-07	AKAP4|8852	.375
TCGA-KN-8421-01A-11R-2315-07	AKAP5|9495	19.1226
TCGA-KN-8421-01A-11R-2315-07	AKAP6|9472	632.9209
TCGA-KN-8421-01A-11R-2315-07	AKAP7|9465	89.2388
TCGA-KN-8421-01A-11R-2315-07	AKAP8L|26993	810.6487
TCGA-KN-8421-01A-11R-2315-07	AKAP8|10270	565.8043
TCGA-KN-8421-01A-11R-2315-07	AKAP9|10142	3743.5321
TCGA-KN-8421-01A-11R-2315-07	AKD1|221264	49.8688
TCGA-KN-8421-01A-11R-2315-07	AKIRIN1|79647	1371.2036
TCGA-KN-8421-01A-11R-2315-07	AKIRIN2|55122	217.8478
TCGA-KN-8421-01A-11R-2315-07	AKNAD1|254268	.375
TCGA-KN-8421-01A-11R-2315-07	AKNA|80709	227.2216
TCGA-KN-8421-01A-11R-2315-07	AKR1A1|10327	1479.94
TCGA-KN-8421-01A-11R-2315-07	AKR1B10|57016	1.4998
TCGA-KN-8421-01A-11R-2315-07	AKR1B15|441282	0
TCGA-KN-8421-01A-11R-2315-07	AKR1B1|231	1763.7795
TCGA-KN-8421-01A-11R-2315-07	AKR1C1|1645	1489.6888
TCGA-KN-8421-01A-11R-2315-07	AKR1C2|1646	37.4953
TCGA-KN-8421-01A-11R-2315-07	AKR1C3|8644	82.8646
TCGA-KN-8421-01A-11R-2315-07	AKR1C4|1109	0
TCGA-KN-8421-01A-11R-2315-07	AKR1CL1|340811	0
TCGA-KN-8421-01A-11R-2315-07	AKR1D1|6718	0
TCGA-KN-8421-01A-11R-2315-07	AKR1E2|83592	1.1249
TCGA-KN-8421-01A-11R-2315-07	AKR7A2|8574	691.7885
TCGA-KN-8421-01A-11R-2315-07	AKR7A3|22977	8.6239
TCGA-KN-8421-01A-11R-2315-07	AKR7L|246181	6.3742
TCGA-KN-8421-01A-11R-2315-07	AKT1S1|84335	1598.4252
TCGA-KN-8421-01A-11R-2315-07	AKT1|207	5253.8433
TCGA-KN-8421-01A-11R-2315-07	AKT2|208	2762.2797
TCGA-KN-8421-01A-11R-2315-07	AKT3|10000	1465.6918
TCGA-KN-8421-01A-11R-2315-07	AKTIP|64400	1500.7274
TCGA-KN-8421-01A-11R-2315-07	ALAD|210	1298.0877
TCGA-KN-8421-01A-11R-2315-07	ALAS1|211	1091.1136
TCGA-KN-8421-01A-11R-2315-07	ALAS2|212	.375
TCGA-KN-8421-01A-11R-2315-07	ALB|213	17.2478
TCGA-KN-8421-01A-11R-2315-07	ALCAM|214	2341.2073
TCGA-KN-8421-01A-11R-2315-07	ALDH16A1|126133	767.904
TCGA-KN-8421-01A-11R-2315-07	ALDH18A1|5832	1242.9696
TCGA-KN-8421-01A-11R-2315-07	ALDH1A1|216	23524.9344
TCGA-KN-8421-01A-11R-2315-07	ALDH1A2|8854	4385.0769
TCGA-KN-8421-01A-11R-2315-07	ALDH1A3|220	33.9483
TCGA-KN-8421-01A-11R-2315-07	ALDH1B1|219	394.8256
TCGA-KN-8421-01A-11R-2315-07	ALDH1L1|10840	7133.4833
TCGA-KN-8421-01A-11R-2315-07	ALDH1L2|160428	378.3277
TCGA-KN-8421-01A-11R-2315-07	ALDH2|217	10732.6584
TCGA-KN-8421-01A-11R-2315-07	ALDH3A1|218	15.748
TCGA-KN-8421-01A-11R-2315-07	ALDH3A2|224	2727.784
TCGA-KN-8421-01A-11R-2315-07	ALDH3B1|221	24.372
TCGA-KN-8421-01A-11R-2315-07	ALDH3B2|222	0
TCGA-KN-8421-01A-11R-2315-07	ALDH4A1|8659	1272.9659
TCGA-KN-8421-01A-11R-2315-07	ALDH5A1|7915	477.3153
TCGA-KN-8421-01A-11R-2315-07	ALDH6A1|4329	1149.4413
TCGA-KN-8421-01A-11R-2315-07	ALDH7A1|501	1876.2655
TCGA-KN-8421-01A-11R-2315-07	ALDH8A1|64577	54.7432
TCGA-KN-8421-01A-11R-2315-07	ALDH9A1|223	1188.6014
TCGA-KN-8421-01A-11R-2315-07	ALDOA|226	72828.2715
TCGA-KN-8421-01A-11R-2315-07	ALDOB|229	5.6243
TCGA-KN-8421-01A-11R-2315-07	ALDOC|230	725.5343
TCGA-KN-8421-01A-11R-2315-07	ALG10B|144245	314.9606
TCGA-KN-8421-01A-11R-2315-07	ALG10|84920	73.4908
TCGA-KN-8421-01A-11R-2315-07	ALG11|440138	7.4991
TCGA-KN-8421-01A-11R-2315-07	ALG12|79087	1470.9411
TCGA-KN-8421-01A-11R-2315-07	ALG13|79868	523.8095
TCGA-KN-8421-01A-11R-2315-07	ALG14|199857	140.9824
TCGA-KN-8421-01A-11R-2315-07	ALG1L2|644974	0
TCGA-KN-8421-01A-11R-2315-07	ALG1L|200810	4.6269
TCGA-KN-8421-01A-11R-2315-07	ALG1|56052	1210.8999
TCGA-KN-8421-01A-11R-2315-07	ALG2|85365	2494.9381
TCGA-KN-8421-01A-11R-2315-07	ALG3|10195	703.4121
TCGA-KN-8421-01A-11R-2315-07	ALG5|29880	582.3022
TCGA-KN-8421-01A-11R-2315-07	ALG6|29929	129.3588
TCGA-KN-8421-01A-11R-2315-07	ALG8|79053	968.8789
TCGA-KN-8421-01A-11R-2315-07	ALG9|79796	682.7897
TCGA-KN-8421-01A-11R-2315-07	ALKBH1|8846	309.7113
TCGA-KN-8421-01A-11R-2315-07	ALKBH2|121642	564.3045
TCGA-KN-8421-01A-11R-2315-07	ALKBH3|221120	310.4612
TCGA-KN-8421-01A-11R-2315-07	ALKBH4|54784	427.3153
TCGA-KN-8421-01A-11R-2315-07	ALKBH5|54890	2103.4233
TCGA-KN-8421-01A-11R-2315-07	ALKBH6|84964	134.6082
TCGA-KN-8421-01A-11R-2315-07	ALKBH7|84266	2278.9651
TCGA-KN-8421-01A-11R-2315-07	ALKBH8|91801	54.3682
TCGA-KN-8421-01A-11R-2315-07	ALK|238	.375
TCGA-KN-8421-01A-11R-2315-07	ALLC|55821	0
TCGA-KN-8421-01A-11R-2315-07	ALMS1P|200420	5.6243
TCGA-KN-8421-01A-11R-2315-07	ALMS1|7840	478.8151
TCGA-KN-8421-01A-11R-2315-07	ALOX12B|242	.375
TCGA-KN-8421-01A-11R-2315-07	ALOX12P2|245	0
TCGA-KN-8421-01A-11R-2315-07	ALOX12|239	8.9989
TCGA-KN-8421-01A-11R-2315-07	ALOX15B|247	.7499
TCGA-KN-8421-01A-11R-2315-07	ALOX15|246	.375
TCGA-KN-8421-01A-11R-2315-07	ALOX5AP|241	16.4979
TCGA-KN-8421-01A-11R-2315-07	ALOX5|240	17.9978
TCGA-KN-8421-01A-11R-2315-07	ALOXE3|59344	.375
TCGA-KN-8421-01A-11R-2315-07	ALPI|248	0
TCGA-KN-8421-01A-11R-2315-07	ALPK1|80216	184.102
TCGA-KN-8421-01A-11R-2315-07	ALPK2|115701	.375
TCGA-KN-8421-01A-11R-2315-07	ALPK3|57538	1841.3948
TCGA-KN-8421-01A-11R-2315-07	ALPL|249	45.7443
TCGA-KN-8421-01A-11R-2315-07	ALPPL2|251	0
TCGA-KN-8421-01A-11R-2315-07	ALPP|250	0
TCGA-KN-8421-01A-11R-2315-07	ALS2CL|259173	314.2107
TCGA-KN-8421-01A-11R-2315-07	ALS2CR11|151254	2.6247
TCGA-KN-8421-01A-11R-2315-07	ALS2CR12|130540	1.1249
TCGA-KN-8421-01A-11R-2315-07	ALS2CR4|65062	646.0442
TCGA-KN-8421-01A-11R-2315-07	ALS2CR8|79800	122.6097
TCGA-KN-8421-01A-11R-2315-07	ALS2|57679	827.5216
TCGA-KN-8421-01A-11R-2315-07	ALX1|8092	.375
TCGA-KN-8421-01A-11R-2315-07	ALX3|257	20.2475
TCGA-KN-8421-01A-11R-2315-07	ALX4|60529	0
TCGA-KN-8421-01A-11R-2315-07	AMAC1L2|83650	1.1249
TCGA-KN-8421-01A-11R-2315-07	AMAC1L3|643664	0
TCGA-KN-8421-01A-11R-2315-07	AMAC1|146861	0
TCGA-KN-8421-01A-11R-2315-07	AMACR|23600	407.949
TCGA-KN-8421-01A-11R-2315-07	AMBN|258	0
TCGA-KN-8421-01A-11R-2315-07	AMBP|259	9.7488
TCGA-KN-8421-01A-11R-2315-07	AMBRA1|55626	1434.5707
TCGA-KN-8421-01A-11R-2315-07	AMD1|262	1355.0806
TCGA-KN-8421-01A-11R-2315-07	AMDHD1|144193	0
TCGA-KN-8421-01A-11R-2315-07	AMDHD2|51005	554.9306
TCGA-KN-8421-01A-11R-2315-07	AMELX|265	.7499
TCGA-KN-8421-01A-11R-2315-07	AMELY|266	0
TCGA-KN-8421-01A-11R-2315-07	AMFR|267	10754.7807
TCGA-KN-8421-01A-11R-2315-07	AMHR2|269	0
TCGA-KN-8421-01A-11R-2315-07	AMH|268	41.9948
TCGA-KN-8421-01A-11R-2315-07	AMICA1|120425	3.7495
TCGA-KN-8421-01A-11R-2315-07	AMIGO1|57463	68.9914
TCGA-KN-8421-01A-11R-2315-07	AMIGO2|347902	2503.5583
TCGA-KN-8421-01A-11R-2315-07	AMIGO3|386724	80.9899
TCGA-KN-8421-01A-11R-2315-07	AMMECR1L|83607	668.1665
TCGA-KN-8421-01A-11R-2315-07	AMMECR1|9949	168.7289
TCGA-KN-8421-01A-11R-2315-07	AMN1|196394	227.5966
TCGA-KN-8421-01A-11R-2315-07	AMN|81693	35.6205
TCGA-KN-8421-01A-11R-2315-07	AMOTL1|154810	1675.2906
TCGA-KN-8421-01A-11R-2315-07	AMOTL2|51421	1775.778
TCGA-KN-8421-01A-11R-2315-07	AMOT|154796	1202.0997
TCGA-KN-8421-01A-11R-2315-07	AMPD1|270	0
TCGA-KN-8421-01A-11R-2315-07	AMPD2|271	160.4799
TCGA-KN-8421-01A-11R-2315-07	AMPD3|272	1083.9895
TCGA-KN-8421-01A-11R-2315-07	AMPH|273	2.9996
TCGA-KN-8421-01A-11R-2315-07	AMTN|401138	0
TCGA-KN-8421-01A-11R-2315-07	AMT|275	200.9749
TCGA-KN-8421-01A-11R-2315-07	AMY1A|276	.7499
TCGA-KN-8421-01A-11R-2315-07	AMY2A|279	.7499
TCGA-KN-8421-01A-11R-2315-07	AMY2B|280	143.5696
TCGA-KN-8421-01A-11R-2315-07	AMZ1|155185	0
TCGA-KN-8421-01A-11R-2315-07	AMZ2P1|201283	88.8639
TCGA-KN-8421-01A-11R-2315-07	AMZ2|51321	752.5309
TCGA-KN-8421-01A-11R-2315-07	ANAPC10|10393	145.4818
TCGA-KN-8421-01A-11R-2315-07	ANAPC11|51529	971.1286
TCGA-KN-8421-01A-11R-2315-07	ANAPC13|25847	1346.2317
TCGA-KN-8421-01A-11R-2315-07	ANAPC16|119504	1961.3798
TCGA-KN-8421-01A-11R-2315-07	ANAPC1|64682	452.9434
TCGA-KN-8421-01A-11R-2315-07	ANAPC2|29882	718.7852
TCGA-KN-8421-01A-11R-2315-07	ANAPC4|29945	284.5894
TCGA-KN-8421-01A-11R-2315-07	ANAPC5|51433	2647.5441
TCGA-KN-8421-01A-11R-2315-07	ANAPC7|51434	883.7645
TCGA-KN-8421-01A-11R-2315-07	ANGEL1|23357	511.4361
TCGA-KN-8421-01A-11R-2315-07	ANGEL2|90806	335.958
TCGA-KN-8421-01A-11R-2315-07	ANGPT1|284	2627.2966
TCGA-KN-8421-01A-11R-2315-07	ANGPT2|285	67.4916
TCGA-KN-8421-01A-11R-2315-07	ANGPT4|51378	55.4931
TCGA-KN-8421-01A-11R-2315-07	ANGPTL1|9068	151.4811
TCGA-KN-8421-01A-11R-2315-07	ANGPTL2|23452	86.6142
TCGA-KN-8421-01A-11R-2315-07	ANGPTL3|27329	0
TCGA-KN-8421-01A-11R-2315-07	ANGPTL4|51129	34.4957
TCGA-KN-8421-01A-11R-2315-07	ANGPTL5|253935	0
TCGA-KN-8421-01A-11R-2315-07	ANGPTL6|83854	.4612
TCGA-KN-8421-01A-11R-2315-07	ANGPTL7|10218	5.2493
TCGA-KN-8421-01A-11R-2315-07	ANG|283	41.1961
TCGA-KN-8421-01A-11R-2315-07	ANK1|286	7.1241
TCGA-KN-8421-01A-11R-2315-07	ANK2|287	3994.7507
TCGA-KN-8421-01A-11R-2315-07	ANK3|288	997.0004
TCGA-KN-8421-01A-11R-2315-07	ANKAR|150709	52.8684
TCGA-KN-8421-01A-11R-2315-07	ANKDD1A|348094	15.748
TCGA-KN-8421-01A-11R-2315-07	ANKFN1|162282	0
TCGA-KN-8421-01A-11R-2315-07	ANKFY1|51479	1263.2171
TCGA-KN-8421-01A-11R-2315-07	ANKHD1-EIF4EBP3|404734	950.5699
TCGA-KN-8421-01A-11R-2315-07	ANKHD1|54882	1415.0919
TCGA-KN-8421-01A-11R-2315-07	ANKH|56172	1034.4957
TCGA-KN-8421-01A-11R-2315-07	ANKIB1|54467	569.1789
TCGA-KN-8421-01A-11R-2315-07	ANKK1|255239	5.2493
TCGA-KN-8421-01A-11R-2315-07	ANKLE1|126549	11.3498
TCGA-KN-8421-01A-11R-2315-07	ANKLE2|23141	1028.1215
TCGA-KN-8421-01A-11R-2315-07	ANKMY1|51281	163.8545
TCGA-KN-8421-01A-11R-2315-07	ANKMY2|57037	742.7822
TCGA-KN-8421-01A-11R-2315-07	ANKRA2|57763	239.2201
TCGA-KN-8421-01A-11R-2315-07	ANKRD10|55608	836.8954
TCGA-KN-8421-01A-11R-2315-07	ANKRD11|29123	3011.6235
TCGA-KN-8421-01A-11R-2315-07	ANKRD12|23253	1532.4334
TCGA-KN-8421-01A-11R-2315-07	ANKRD13A|88455	1886.3892
TCGA-KN-8421-01A-11R-2315-07	ANKRD13B|124930	12.3735
TCGA-KN-8421-01A-11R-2315-07	ANKRD13C|81573	313.0859
TCGA-KN-8421-01A-11R-2315-07	ANKRD13D|338692	316.8354
TCGA-KN-8421-01A-11R-2315-07	ANKRD16|54522	102.7372
TCGA-KN-8421-01A-11R-2315-07	ANKRD17|26057	1954.2557
TCGA-KN-8421-01A-11R-2315-07	ANKRD19|138649	23.2471
TCGA-KN-8421-01A-11R-2315-07	ANKRD1|27063	4.1245
TCGA-KN-8421-01A-11R-2315-07	ANKRD20A3|441425	7.4991
TCGA-KN-8421-01A-11R-2315-07	ANKRD20A4|728747	.375
TCGA-KN-8421-01A-11R-2315-07	ANKRD20B|729171	4.4994
TCGA-KN-8421-01A-11R-2315-07	ANKRD22|118932	8.6239
TCGA-KN-8421-01A-11R-2315-07	ANKRD23|200539	30.3712
TCGA-KN-8421-01A-11R-2315-07	ANKRD24|170961	56.243
TCGA-KN-8421-01A-11R-2315-07	ANKRD26P1|124149	0
TCGA-KN-8421-01A-11R-2315-07	ANKRD26|22852	81.3648
TCGA-KN-8421-01A-11R-2315-07	ANKRD27|84079	565.4293
TCGA-KN-8421-01A-11R-2315-07	ANKRD28|23243	529.4338
TCGA-KN-8421-01A-11R-2315-07	ANKRD29|147463	1283.8395
TCGA-KN-8421-01A-11R-2315-07	ANKRD2|26287	.375
TCGA-KN-8421-01A-11R-2315-07	ANKRD30A|91074	0
TCGA-KN-8421-01A-11R-2315-07	ANKRD30B|374860	0
TCGA-KN-8421-01A-11R-2315-07	ANKRD31|256006	2.2497
TCGA-KN-8421-01A-11R-2315-07	ANKRD32|84250	71.616
TCGA-KN-8421-01A-11R-2315-07	ANKRD33|341405	.7499
TCGA-KN-8421-01A-11R-2315-07	ANKRD34A|284615	10.4987
TCGA-KN-8421-01A-11R-2315-07	ANKRD34B|340120	0
TCGA-KN-8421-01A-11R-2315-07	ANKRD34C|390616	1.4998
TCGA-KN-8421-01A-11R-2315-07	ANKRD35|148741	.375
TCGA-KN-8421-01A-11R-2315-07	ANKRD36BP1|84832	14.6232
TCGA-KN-8421-01A-11R-2315-07	ANKRD36B|57730	8.249
TCGA-KN-8421-01A-11R-2315-07	ANKRD36|375248	115.8605
TCGA-KN-8421-01A-11R-2315-07	ANKRD37|353322	350.8849
TCGA-KN-8421-01A-11R-2315-07	ANKRD39|51239	131.6085
TCGA-KN-8421-01A-11R-2315-07	ANKRD40|91369	796.4004
TCGA-KN-8421-01A-11R-2315-07	ANKRD42|338699	367.4541
TCGA-KN-8421-01A-11R-2315-07	ANKRD43|134548	58.8676
TCGA-KN-8421-01A-11R-2315-07	ANKRD44|91526	23.2471
TCGA-KN-8421-01A-11R-2315-07	ANKRD45|339416	1.1249
TCGA-KN-8421-01A-11R-2315-07	ANKRD46|157567	848.6164
TCGA-KN-8421-01A-11R-2315-07	ANKRD49|54851	201.3498
TCGA-KN-8421-01A-11R-2315-07	ANKRD50|57182	369.3288
TCGA-KN-8421-01A-11R-2315-07	ANKRD52|283373	901.0124
TCGA-KN-8421-01A-11R-2315-07	ANKRD53|79998	5.2493
TCGA-KN-8421-01A-11R-2315-07	ANKRD54|129138	596.1755
TCGA-KN-8421-01A-11R-2315-07	ANKRD55|79722	0
TCGA-KN-8421-01A-11R-2315-07	ANKRD56|345079	53.9933
TCGA-KN-8421-01A-11R-2315-07	ANKRD57|65124	2067.4916
TCGA-KN-8421-01A-11R-2315-07	ANKRD58|347454	1.1249
TCGA-KN-8421-01A-11R-2315-07	ANKRD5|63926	104.6119
TCGA-KN-8421-01A-11R-2315-07	ANKRD6|22881	227.2028
TCGA-KN-8421-01A-11R-2315-07	ANKRD7|56311	2.6247
TCGA-KN-8421-01A-11R-2315-07	ANKRD9|122416	585.3018
TCGA-KN-8421-01A-11R-2315-07	ANKS1A|23294	752.156
TCGA-KN-8421-01A-11R-2315-07	ANKS1B|56899	2097.1129
TCGA-KN-8421-01A-11R-2315-07	ANKS3|124401	955.7555
TCGA-KN-8421-01A-11R-2315-07	ANKS4B|257629	.375
TCGA-KN-8421-01A-11R-2315-07	ANKS6|203286	1170.6037
TCGA-KN-8421-01A-11R-2315-07	ANKZF1|55139	534.6832
TCGA-KN-8421-01A-11R-2315-07	ANLN|54443	162.3547
TCGA-KN-8421-01A-11R-2315-07	ANO10|55129	704.162
TCGA-KN-8421-01A-11R-2315-07	ANO1|55107	68.2415
TCGA-KN-8421-01A-11R-2315-07	ANO2|57101	2.2497
TCGA-KN-8421-01A-11R-2315-07	ANO3|63982	3.7495
TCGA-KN-8421-01A-11R-2315-07	ANO4|121601	2245.2193
TCGA-KN-8421-01A-11R-2315-07	ANO5|203859	2516.3105
TCGA-KN-8421-01A-11R-2315-07	ANO6|196527	6664.4169
TCGA-KN-8421-01A-11R-2315-07	ANO7|50636	82.8646
TCGA-KN-8421-01A-11R-2315-07	ANO8|57719	333.3333
TCGA-KN-8421-01A-11R-2315-07	ANO9|338440	4.1245
TCGA-KN-8421-01A-11R-2315-07	ANP32A|8125	2388.0765
TCGA-KN-8421-01A-11R-2315-07	ANP32B|10541	2382.4522
TCGA-KN-8421-01A-11R-2315-07	ANP32C|23520	2.2497
TCGA-KN-8421-01A-11R-2315-07	ANP32D|23519	0
TCGA-KN-8421-01A-11R-2315-07	ANP32E|81611	694.0382
TCGA-KN-8421-01A-11R-2315-07	ANPEP|290	1.4998
TCGA-KN-8421-01A-11R-2315-07	ANTXR1|84168	138.7327
TCGA-KN-8421-01A-11R-2315-07	ANTXR2|118429	74.9906
TCGA-KN-8421-01A-11R-2315-07	ANTXRL|195977	0
TCGA-KN-8421-01A-11R-2315-07	ANUBL1|93550	98.9876
TCGA-KN-8421-01A-11R-2315-07	ANXA10|11199	0
TCGA-KN-8421-01A-11R-2315-07	ANXA11|311	3099.3626
TCGA-KN-8421-01A-11R-2315-07	ANXA13|312	0
TCGA-KN-8421-01A-11R-2315-07	ANXA1|301	937.3828
TCGA-KN-8421-01A-11R-2315-07	ANXA2P1|303	20.9974
TCGA-KN-8421-01A-11R-2315-07	ANXA2P2|304	1478.0652
TCGA-KN-8421-01A-11R-2315-07	ANXA2P3|305	2.9996
TCGA-KN-8421-01A-11R-2315-07	ANXA2|302	4497.1879
TCGA-KN-8421-01A-11R-2315-07	ANXA3|306	9.3738
TCGA-KN-8421-01A-11R-2315-07	ANXA4|307	4194.6007
TCGA-KN-8421-01A-11R-2315-07	ANXA5|308	5605.9243
TCGA-KN-8421-01A-11R-2315-07	ANXA6|309	4238.8451
TCGA-KN-8421-01A-11R-2315-07	ANXA7|310	2326.2092
TCGA-KN-8421-01A-11R-2315-07	ANXA8L1|728113	0
TCGA-KN-8421-01A-11R-2315-07	ANXA8L2|244	0
TCGA-KN-8421-01A-11R-2315-07	ANXA8|653145	0
TCGA-KN-8421-01A-11R-2315-07	ANXA9|8416	128.9839
TCGA-KN-8421-01A-11R-2315-07	AOAH|313	1.1249
TCGA-KN-8421-01A-11R-2315-07	AOC2|314	110.9861
TCGA-KN-8421-01A-11R-2315-07	AOC3|8639	141.7323
TCGA-KN-8421-01A-11R-2315-07	AOX1|316	58.8676
TCGA-KN-8421-01A-11R-2315-07	AOX2P|344454	0
TCGA-KN-8421-01A-11R-2315-07	AP1AR|55435	575.5531
TCGA-KN-8421-01A-11R-2315-07	AP1B1|162	5853.3933
TCGA-KN-8421-01A-11R-2315-07	AP1G1|164	2707.1616
TCGA-KN-8421-01A-11R-2315-07	AP1G2|8906	174.7732
TCGA-KN-8421-01A-11R-2315-07	AP1M1|8907	2326.9591
TCGA-KN-8421-01A-11R-2315-07	AP1M2|10053	2.2497
TCGA-KN-8421-01A-11R-2315-07	AP1S1|1174	1274.0907
TCGA-KN-8421-01A-11R-2315-07	AP1S2|8905	1032.6209
TCGA-KN-8421-01A-11R-2315-07	AP1S3|130340	422.5722
TCGA-KN-8421-01A-11R-2315-07	AP2A1|160	1660.3337
TCGA-KN-8421-01A-11R-2315-07	AP2A2|161	3003.7495
TCGA-KN-8421-01A-11R-2315-07	AP2B1|163	4812.1485
TCGA-KN-8421-01A-11R-2315-07	AP2M1|1173	4260.5924
TCGA-KN-8421-01A-11R-2315-07	AP2S1|1175	865.0169
TCGA-KN-8421-01A-11R-2315-07	AP3B1|8546	1297.3378
TCGA-KN-8421-01A-11R-2315-07	AP3B2|8120	687.664
TCGA-KN-8421-01A-11R-2315-07	AP3D1|8943	6628.0465
TCGA-KN-8421-01A-11R-2315-07	AP3M1|26985	577.4278
TCGA-KN-8421-01A-11R-2315-07	AP3M2|10947	1359.2051
TCGA-KN-8421-01A-11R-2315-07	AP3S1|1176	614.1732
TCGA-KN-8421-01A-11R-2315-07	AP3S2|10239	2094.4957
TCGA-KN-8421-01A-11R-2315-07	AP4B1|10717	209.0139
TCGA-KN-8421-01A-11R-2315-07	AP4E1|23431	227.5966
TCGA-KN-8421-01A-11R-2315-07	AP4M1|9179	294.2182
TCGA-KN-8421-01A-11R-2315-07	AP4S1|11154	109.8613
TCGA-KN-8421-01A-11R-2315-07	APAF1|317	607.4241
TCGA-KN-8421-01A-11R-2315-07	APBA1|320	383.5771
TCGA-KN-8421-01A-11R-2315-07	APBA2|321	4.4994
TCGA-KN-8421-01A-11R-2315-07	APBA3|9546	488.5639
TCGA-KN-8421-01A-11R-2315-07	APBB1IP|54518	8.9989
TCGA-KN-8421-01A-11R-2315-07	APBB1|322	1382.8271
TCGA-KN-8421-01A-11R-2315-07	APBB2|323	2733.7833
TCGA-KN-8421-01A-11R-2315-07	APBB3|10307	792.6509
TCGA-KN-8421-01A-11R-2315-07	APC2|10297	15.0994
TCGA-KN-8421-01A-11R-2315-07	APCDD1L|164284	1.1249
TCGA-KN-8421-01A-11R-2315-07	APCDD1|147495	433.4458
TCGA-KN-8421-01A-11R-2315-07	APCS|325	0
TCGA-KN-8421-01A-11R-2315-07	APC|324	565.0544
TCGA-KN-8421-01A-11R-2315-07	APEH|327	2439.0701
TCGA-KN-8421-01A-11R-2315-07	APEX1|328	2505.4368
TCGA-KN-8421-01A-11R-2315-07	APEX2|27301	554.9306
TCGA-KN-8421-01A-11R-2315-07	APH1A|51107	3144.357
TCGA-KN-8421-01A-11R-2315-07	APH1B|83464	993.6258
TCGA-KN-8421-01A-11R-2315-07	API5|8539	2161.9798
TCGA-KN-8421-01A-11R-2315-07	APIP|51074	454.9981
TCGA-KN-8421-01A-11R-2315-07	APITD1|378708	137.2891
TCGA-KN-8421-01A-11R-2315-07	APLF|200558	23.997
TCGA-KN-8421-01A-11R-2315-07	APLNR|187	80.24
TCGA-KN-8421-01A-11R-2315-07	APLN|8862	91.4886
TCGA-KN-8421-01A-11R-2315-07	APLP1|333	248.219
TCGA-KN-8421-01A-11R-2315-07	APLP2|334	53767.904
TCGA-KN-8421-01A-11R-2315-07	APOA1BP|128240	1889.7638
TCGA-KN-8421-01A-11R-2315-07	APOA1|335	1.4998
TCGA-KN-8421-01A-11R-2315-07	APOA2|336	0
TCGA-KN-8421-01A-11R-2315-07	APOA4|337	0
TCGA-KN-8421-01A-11R-2315-07	APOA5|116519	0
TCGA-KN-8421-01A-11R-2315-07	APOB48R|55911	30.7462
TCGA-KN-8421-01A-11R-2315-07	APOBEC1|339	0
TCGA-KN-8421-01A-11R-2315-07	APOBEC2|10930	1.1249
TCGA-KN-8421-01A-11R-2315-07	APOBEC3A|200315	4.9381
TCGA-KN-8421-01A-11R-2315-07	APOBEC3B|9582	89.1751
TCGA-KN-8421-01A-11R-2315-07	APOBEC3C|27350	2.9996
TCGA-KN-8421-01A-11R-2315-07	APOBEC3D|140564	61.4923
TCGA-KN-8421-01A-11R-2315-07	APOBEC3F|200316	261.3423
TCGA-KN-8421-01A-11R-2315-07	APOBEC3G|60489	180.3525
TCGA-KN-8421-01A-11R-2315-07	APOBEC3H|164668	.375
TCGA-KN-8421-01A-11R-2315-07	APOBEC4|403314	0
TCGA-KN-8421-01A-11R-2315-07	APOB|338	0
TCGA-KN-8421-01A-11R-2315-07	APOC1P1|342	0
TCGA-KN-8421-01A-11R-2315-07	APOC1|341	13.8733
TCGA-KN-8421-01A-11R-2315-07	APOC2|344	1.8748
TCGA-KN-8421-01A-11R-2315-07	APOC3|345	0
TCGA-KN-8421-01A-11R-2315-07	APOC4|346	0
TCGA-KN-8421-01A-11R-2315-07	APOD|347	3.3746
TCGA-KN-8421-01A-11R-2315-07	APOE|348	4493.8133
TCGA-KN-8421-01A-11R-2315-07	APOF|319	0
TCGA-KN-8421-01A-11R-2315-07	APOH|350	0
TCGA-KN-8421-01A-11R-2315-07	APOL1|8542	1775.4031
TCGA-KN-8421-01A-11R-2315-07	APOL2|23780	2364.0795
TCGA-KN-8421-01A-11R-2315-07	APOL3|80833	82.8646
TCGA-KN-8421-01A-11R-2315-07	APOL4|80832	10.4987
TCGA-KN-8421-01A-11R-2315-07	APOL5|80831	.375
TCGA-KN-8421-01A-11R-2315-07	APOL6|80830	2134.9831
TCGA-KN-8421-01A-11R-2315-07	APOLD1|81575	364.7319
TCGA-KN-8421-01A-11R-2315-07	APOM|55937	23.2471
TCGA-KN-8421-01A-11R-2315-07	APOOL|139322	200.5999
TCGA-KN-8421-01A-11R-2315-07	APOO|79135	1035.2456
TCGA-KN-8421-01A-11R-2315-07	APPBP2|10513	342.3322
TCGA-KN-8421-01A-11R-2315-07	APPL1|26060	627.2966
TCGA-KN-8421-01A-11R-2315-07	APPL2|55198	569.9288
TCGA-KN-8421-01A-11R-2315-07	APP|351	53796.0255
TCGA-KN-8421-01A-11R-2315-07	APRT|353	2299.9625
TCGA-KN-8421-01A-11R-2315-07	APTX|54840	556.8054
TCGA-KN-8421-01A-11R-2315-07	AQP10|89872	0
TCGA-KN-8421-01A-11R-2315-07	AQP11|282679	39.745
TCGA-KN-8421-01A-11R-2315-07	AQP12A|375318	0
TCGA-KN-8421-01A-11R-2315-07	AQP12B|653437	0
TCGA-KN-8421-01A-11R-2315-07	AQP1|358	585.6768
TCGA-KN-8421-01A-11R-2315-07	AQP2|359	.7499
TCGA-KN-8421-01A-11R-2315-07	AQP3|360	33.7458
TCGA-KN-8421-01A-11R-2315-07	AQP4|361	.375
TCGA-KN-8421-01A-11R-2315-07	AQP5|362	2.2497
TCGA-KN-8421-01A-11R-2315-07	AQP6|363	563.9295
TCGA-KN-8421-01A-11R-2315-07	AQP7P1|375719	0
TCGA-KN-8421-01A-11R-2315-07	AQP7P3|441432	0
TCGA-KN-8421-01A-11R-2315-07	AQP7|364	17.2478
TCGA-KN-8421-01A-11R-2315-07	AQP8|343	5.9993
TCGA-KN-8421-01A-11R-2315-07	AQP9|366	2.6247
TCGA-KN-8421-01A-11R-2315-07	AQPEP|206338	1.8748
TCGA-KN-8421-01A-11R-2315-07	AQR|9716	950.1312
TCGA-KN-8421-01A-11R-2315-07	ARAF|369	1763.7795
TCGA-KN-8421-01A-11R-2315-07	ARAP1|116985	7707.8778
TCGA-KN-8421-01A-11R-2315-07	ARAP2|116984	457.4428
TCGA-KN-8421-01A-11R-2315-07	ARAP3|64411	65.2418
TCGA-KN-8421-01A-11R-2315-07	ARCN1|372	4858.2677
TCGA-KN-8421-01A-11R-2315-07	ARC|23237	10.1237
TCGA-KN-8421-01A-11R-2315-07	AREG|374	13.8733
TCGA-KN-8421-01A-11R-2315-07	ARF1|375	9686.1642
TCGA-KN-8421-01A-11R-2315-07	ARF3|377	5995.1256
TCGA-KN-8421-01A-11R-2315-07	ARF4|378	5188.6014
TCGA-KN-8421-01A-11R-2315-07	ARF5|381	2902.8534
TCGA-KN-8421-01A-11R-2315-07	ARF6|382	1644.9194
TCGA-KN-8421-01A-11R-2315-07	ARFGAP1|55738	3149.9813
TCGA-KN-8421-01A-11R-2315-07	ARFGAP2|84364	3128.9839
TCGA-KN-8421-01A-11R-2315-07	ARFGAP3|26286	1855.643
TCGA-KN-8421-01A-11R-2315-07	ARFGEF1|10565	2115.8605
TCGA-KN-8421-01A-11R-2315-07	ARFGEF2|10564	4137.6078
TCGA-KN-8421-01A-11R-2315-07	ARFIP1|27236	862.7672
TCGA-KN-8421-01A-11R-2315-07	ARFIP2|23647	1097.1129
TCGA-KN-8421-01A-11R-2315-07	ARFRP1|10139	1621.6723
TCGA-KN-8421-01A-11R-2315-07	ARG1|383	.7499
TCGA-KN-8421-01A-11R-2315-07	ARG2|384	3103.6033
TCGA-KN-8421-01A-11R-2315-07	ARGFXP2|503640	0
TCGA-KN-8421-01A-11R-2315-07	ARGFX|503582	0
TCGA-KN-8421-01A-11R-2315-07	ARGLU1|55082	493.0634
TCGA-KN-8421-01A-11R-2315-07	ARHGAP10|79658	30.3712
TCGA-KN-8421-01A-11R-2315-07	ARHGAP11A|9824	106.4867
TCGA-KN-8421-01A-11R-2315-07	ARHGAP11B|89839	4.4994
TCGA-KN-8421-01A-11R-2315-07	ARHGAP12|94134	488.189
TCGA-KN-8421-01A-11R-2315-07	ARHGAP15|55843	2.2497
TCGA-KN-8421-01A-11R-2315-07	ARHGAP17|55114	766.4042
TCGA-KN-8421-01A-11R-2315-07	ARHGAP18|93663	1400.075
TCGA-KN-8421-01A-11R-2315-07	ARHGAP19|84986	165.3543
TCGA-KN-8421-01A-11R-2315-07	ARHGAP1|392	3950.5062
TCGA-KN-8421-01A-11R-2315-07	ARHGAP20|57569	.7499
TCGA-KN-8421-01A-11R-2315-07	ARHGAP21|57584	920.5099
TCGA-KN-8421-01A-11R-2315-07	ARHGAP22|58504	2.6247
TCGA-KN-8421-01A-11R-2315-07	ARHGAP23|57636	64.8669
TCGA-KN-8421-01A-11R-2315-07	ARHGAP24|83478	5072.7409
TCGA-KN-8421-01A-11R-2315-07	ARHGAP25|9938	44.2445
TCGA-KN-8421-01A-11R-2315-07	ARHGAP26|23092	46.4942
TCGA-KN-8421-01A-11R-2315-07	ARHGAP27|201176	385.4518
TCGA-KN-8421-01A-11R-2315-07	ARHGAP28|79822	124.8594
TCGA-KN-8421-01A-11R-2315-07	ARHGAP29|9411	363.7045
TCGA-KN-8421-01A-11R-2315-07	ARHGAP30|257106	31.871
TCGA-KN-8421-01A-11R-2315-07	ARHGAP31|57514	225.7218
TCGA-KN-8421-01A-11R-2315-07	ARHGAP32|9743	749.1564
TCGA-KN-8421-01A-11R-2315-07	ARHGAP33|115703	263.967
TCGA-KN-8421-01A-11R-2315-07	ARHGAP36|158763	0
TCGA-KN-8421-01A-11R-2315-07	ARHGAP39|80728	212.9734
TCGA-KN-8421-01A-11R-2315-07	ARHGAP42|143872	213.3483
TCGA-KN-8421-01A-11R-2315-07	ARHGAP4|393	241.8448
TCGA-KN-8421-01A-11R-2315-07	ARHGAP5|394	4028.8714
TCGA-KN-8421-01A-11R-2315-07	ARHGAP6|395	2457.0679
TCGA-KN-8421-01A-11R-2315-07	ARHGAP8|23779	628.7627
TCGA-KN-8421-01A-11R-2315-07	ARHGAP9|64333	22.4972
TCGA-KN-8421-01A-11R-2315-07	ARHGDIA|396	4597.6753
TCGA-KN-8421-01A-11R-2315-07	ARHGDIB|397	302.2122
TCGA-KN-8421-01A-11R-2315-07	ARHGDIG|398	1.4998
TCGA-KN-8421-01A-11R-2315-07	ARHGEF10L|55160	1651.2936
TCGA-KN-8421-01A-11R-2315-07	ARHGEF10|9639	681.6648
TCGA-KN-8421-01A-11R-2315-07	ARHGEF11|9826	1152.9809
TCGA-KN-8421-01A-11R-2315-07	ARHGEF12|23365	4662.1672
TCGA-KN-8421-01A-11R-2315-07	ARHGEF15|22899	65.6168
TCGA-KN-8421-01A-11R-2315-07	ARHGEF16|27237	96.7379
TCGA-KN-8421-01A-11R-2315-07	ARHGEF17|9828	3862.3922
TCGA-KN-8421-01A-11R-2315-07	ARHGEF18|23370	2337.4578
TCGA-KN-8421-01A-11R-2315-07	ARHGEF19|128272	5.6243
TCGA-KN-8421-01A-11R-2315-07	ARHGEF1|9138	1054.3682
TCGA-KN-8421-01A-11R-2315-07	ARHGEF2|9181	145.4818
TCGA-KN-8421-01A-11R-2315-07	ARHGEF33|100271715	10.4987
TCGA-KN-8421-01A-11R-2315-07	ARHGEF35|445328	487.814
TCGA-KN-8421-01A-11R-2315-07	ARHGEF37|389337	1003.3746
TCGA-KN-8421-01A-11R-2315-07	ARHGEF38|54848	5.6243
TCGA-KN-8421-01A-11R-2315-07	ARHGEF3|50650	584.177
TCGA-KN-8421-01A-11R-2315-07	ARHGEF4|50649	18.7477
TCGA-KN-8421-01A-11R-2315-07	ARHGEF5|7984	537.3078
TCGA-KN-8421-01A-11R-2315-07	ARHGEF6|9459	1003.7495
TCGA-KN-8421-01A-11R-2315-07	ARHGEF7|8874	662.1672
TCGA-KN-8421-01A-11R-2315-07	ARHGEF9|23229	352.4559
TCGA-KN-8421-01A-11R-2315-07	ARID1A|8289	963.6295
TCGA-KN-8421-01A-11R-2315-07	ARID1B|57492	668.1665
TCGA-KN-8421-01A-11R-2315-07	ARID2|196528	993.6258
TCGA-KN-8421-01A-11R-2315-07	ARID3A|1820	152.9809
TCGA-KN-8421-01A-11R-2315-07	ARID3B|10620	66.3667
TCGA-KN-8421-01A-11R-2315-07	ARID3C|138715	.375
TCGA-KN-8421-01A-11R-2315-07	ARID4A|5926	484.8144
TCGA-KN-8421-01A-11R-2315-07	ARID4B|51742	536.9329
TCGA-KN-8421-01A-11R-2315-07	ARID5A|10865	91.4886
TCGA-KN-8421-01A-11R-2315-07	ARID5B|84159	33.7458
TCGA-KN-8421-01A-11R-2315-07	ARIH1|25820	1326.2092
TCGA-KN-8421-01A-11R-2315-07	ARIH2|10425	1086.4267
TCGA-KN-8421-01A-11R-2315-07	ARL10|285598	.7499
TCGA-KN-8421-01A-11R-2315-07	ARL11|115761	1.1249
TCGA-KN-8421-01A-11R-2315-07	ARL13A|392509	0
TCGA-KN-8421-01A-11R-2315-07	ARL13B|200894	141.7323
TCGA-KN-8421-01A-11R-2315-07	ARL14|80117	.375
TCGA-KN-8421-01A-11R-2315-07	ARL15|54622	1323.9595
TCGA-KN-8421-01A-11R-2315-07	ARL16|339231	209.5988
TCGA-KN-8421-01A-11R-2315-07	ARL17A|51326	26.8804
TCGA-KN-8421-01A-11R-2315-07	ARL17B|641522	1.2411
TCGA-KN-8421-01A-11R-2315-07	ARL1|400	5179.6025
TCGA-KN-8421-01A-11R-2315-07	ARL2BP|23568	3639.67
TCGA-KN-8421-01A-11R-2315-07	ARL2|402	1838.7702
TCGA-KN-8421-01A-11R-2315-07	ARL3|403	400.075
TCGA-KN-8421-01A-11R-2315-07	ARL4A|10124	186.7267
TCGA-KN-8421-01A-11R-2315-07	ARL4C|10123	368.9539
TCGA-KN-8421-01A-11R-2315-07	ARL4D|379	888.6389
TCGA-KN-8421-01A-11R-2315-07	ARL5A|26225	757.7803
TCGA-KN-8421-01A-11R-2315-07	ARL5B|221079	83.2396
TCGA-KN-8421-01A-11R-2315-07	ARL5C|390790	0
TCGA-KN-8421-01A-11R-2315-07	ARL6IP1|23204	10665.5418
TCGA-KN-8421-01A-11R-2315-07	ARL6IP4|51329	3230.2212
TCGA-KN-8421-01A-11R-2315-07	ARL6IP5|10550	2253.8433
TCGA-KN-8421-01A-11R-2315-07	ARL6IP6|151188	281.5898
TCGA-KN-8421-01A-11R-2315-07	ARL6|84100	127.859
TCGA-KN-8421-01A-11R-2315-07	ARL8A|127829	874.0157
TCGA-KN-8421-01A-11R-2315-07	ARL8B|55207	2535.0581
TCGA-KN-8421-01A-11R-2315-07	ARL9|132946	136.8579
TCGA-KN-8421-01A-11R-2315-07	ARMC10|83787	572.4109
TCGA-KN-8421-01A-11R-2315-07	ARMC1|55156	625.0469
TCGA-KN-8421-01A-11R-2315-07	ARMC2|84071	12.3735
TCGA-KN-8421-01A-11R-2315-07	ARMC3|219681	0
TCGA-KN-8421-01A-11R-2315-07	ARMC4|55130	45.7443
TCGA-KN-8421-01A-11R-2315-07	ARMC5|79798	590.9261
TCGA-KN-8421-01A-11R-2315-07	ARMC6|93436	906.2205
TCGA-KN-8421-01A-11R-2315-07	ARMC7|79637	613.0484
TCGA-KN-8421-01A-11R-2315-07	ARMC8|25852	349.4563
TCGA-KN-8421-01A-11R-2315-07	ARMC9|80210	124.1095
TCGA-KN-8421-01A-11R-2315-07	ARMCX1|51309	673.4158
TCGA-KN-8421-01A-11R-2315-07	ARMCX2|9823	1033.7458
TCGA-KN-8421-01A-11R-2315-07	ARMCX3|51566	2340.8324
TCGA-KN-8421-01A-11R-2315-07	ARMCX5|64860	245.2193
TCGA-KN-8421-01A-11R-2315-07	ARMCX6|54470	235.4706
TCGA-KN-8421-01A-11R-2315-07	ARMS2|387715	1.1249
TCGA-KN-8421-01A-11R-2315-07	ARNT2|9915	7375.3281
TCGA-KN-8421-01A-11R-2315-07	ARNTL2|56938	1.1249
TCGA-KN-8421-01A-11R-2315-07	ARNTL|406	371.9535
TCGA-KN-8421-01A-11R-2315-07	ARNT|405	428.9464
TCGA-KN-8421-01A-11R-2315-07	ARPC1A|10552	3276.4529
TCGA-KN-8421-01A-11R-2315-07	ARPC1B|10095	343.3446
TCGA-KN-8421-01A-11R-2315-07	ARPC2|10109	2367.0791
TCGA-KN-8421-01A-11R-2315-07	ARPC3|10094	3000
TCGA-KN-8421-01A-11R-2315-07	ARPC4|10093	2268.7889
TCGA-KN-8421-01A-11R-2315-07	ARPC5L|81873	812.1485
TCGA-KN-8421-01A-11R-2315-07	ARPC5|10092	598.8001
TCGA-KN-8421-01A-11R-2315-07	ARPM1|84517	0
TCGA-KN-8421-01A-11R-2315-07	ARPP19|10776	3285.7143
TCGA-KN-8421-01A-11R-2315-07	ARPP21|10777	0
TCGA-KN-8421-01A-11R-2315-07	ARR3|407	0
TCGA-KN-8421-01A-11R-2315-07	ARRB1|408	39.3701
TCGA-KN-8421-01A-11R-2315-07	ARRB2|409	270.7162
TCGA-KN-8421-01A-11R-2315-07	ARRDC1|92714	544.4319
TCGA-KN-8421-01A-11R-2315-07	ARRDC2|27106	188.6014
TCGA-KN-8421-01A-11R-2315-07	ARRDC3|57561	679.4151
TCGA-KN-8421-01A-11R-2315-07	ARRDC4|91947	178.4777
TCGA-KN-8421-01A-11R-2315-07	ARRDC5|645432	0
TCGA-KN-8421-01A-11R-2315-07	ARSA|410	1030.7462
TCGA-KN-8421-01A-11R-2315-07	ARSB|411	403.4496
TCGA-KN-8421-01A-11R-2315-07	ARSD|414	2248.5939
TCGA-KN-8421-01A-11R-2315-07	ARSE|415	1274.0907
TCGA-KN-8421-01A-11R-2315-07	ARSF|416	.375
TCGA-KN-8421-01A-11R-2315-07	ARSG|22901	72.366
TCGA-KN-8421-01A-11R-2315-07	ARSH|347527	0
TCGA-KN-8421-01A-11R-2315-07	ARSI|340075	.375
TCGA-KN-8421-01A-11R-2315-07	ARSJ|79642	1355.8305
TCGA-KN-8421-01A-11R-2315-07	ARSK|153642	1155.6055
TCGA-KN-8421-01A-11R-2315-07	ART1|417	0
TCGA-KN-8421-01A-11R-2315-07	ART3|419	1.1249
TCGA-KN-8421-01A-11R-2315-07	ART4|420	0
TCGA-KN-8421-01A-11R-2315-07	ART5|116969	95.988
TCGA-KN-8421-01A-11R-2315-07	ARTN|9048	10.8736
TCGA-KN-8421-01A-11R-2315-07	ARV1|64801	563.5546
TCGA-KN-8421-01A-11R-2315-07	ARVCF|421	140.6074
TCGA-KN-8421-01A-11R-2315-07	ARX|170302	.375
TCGA-KN-8421-01A-11R-2315-07	AR|367	0
TCGA-KN-8421-01A-11R-2315-07	AS3MT|57412	844.0195
TCGA-KN-8421-01A-11R-2315-07	ASAH1|427	3853.0184
TCGA-KN-8421-01A-11R-2315-07	ASAH2B|653308	5.2493
TCGA-KN-8421-01A-11R-2315-07	ASAH2|56624	.7499
TCGA-KN-8421-01A-11R-2315-07	ASAM|79827	.375
TCGA-KN-8421-01A-11R-2315-07	ASAP1IT1|29065	0
TCGA-KN-8421-01A-11R-2315-07	ASAP1|50807	371.5786
TCGA-KN-8421-01A-11R-2315-07	ASAP2|8853	1882.6397
TCGA-KN-8421-01A-11R-2315-07	ASAP3|55616	1120.36
TCGA-KN-8421-01A-11R-2315-07	ASB10|136371	0
TCGA-KN-8421-01A-11R-2315-07	ASB11|140456	.375
TCGA-KN-8421-01A-11R-2315-07	ASB12|142689	1.4998
TCGA-KN-8421-01A-11R-2315-07	ASB13|79754	1307.0866
TCGA-KN-8421-01A-11R-2315-07	ASB14|142686	9.7488
TCGA-KN-8421-01A-11R-2315-07	ASB15|142685	0
TCGA-KN-8421-01A-11R-2315-07	ASB16|92591	90.3675
TCGA-KN-8421-01A-11R-2315-07	ASB17|127247	0
TCGA-KN-8421-01A-11R-2315-07	ASB18|401036	0
TCGA-KN-8421-01A-11R-2315-07	ASB1|51665	934.312
TCGA-KN-8421-01A-11R-2315-07	ASB2|51676	5.2493
TCGA-KN-8421-01A-11R-2315-07	ASB3|51130	976.003
TCGA-KN-8421-01A-11R-2315-07	ASB4|51666	0
TCGA-KN-8421-01A-11R-2315-07	ASB5|140458	73.1159
TCGA-KN-8421-01A-11R-2315-07	ASB6|140459	1619.1526
TCGA-KN-8421-01A-11R-2315-07	ASB7|140460	260.5924
TCGA-KN-8421-01A-11R-2315-07	ASB8|140461	928.7589
TCGA-KN-8421-01A-11R-2315-07	ASB9|140462	24.7469
TCGA-KN-8421-01A-11R-2315-07	ASCC1|51008	429.3213
TCGA-KN-8421-01A-11R-2315-07	ASCC2|84164	2104.237
TCGA-KN-8421-01A-11R-2315-07	ASCC3|10973	286.0892
TCGA-KN-8421-01A-11R-2315-07	ASCL1|429	20.2475
TCGA-KN-8421-01A-11R-2315-07	ASCL2|430	.375
TCGA-KN-8421-01A-11R-2315-07	ASCL3|56676	0
TCGA-KN-8421-01A-11R-2315-07	ASCL4|121549	9.7488
TCGA-KN-8421-01A-11R-2315-07	ASF1A|25842	322.4597
TCGA-KN-8421-01A-11R-2315-07	ASF1B|55723	273.3408
TCGA-KN-8421-01A-11R-2315-07	ASFMR1|100126270	1.8748
TCGA-KN-8421-01A-11R-2315-07	ASGR1|432	.375
TCGA-KN-8421-01A-11R-2315-07	ASGR2|433	0
TCGA-KN-8421-01A-11R-2315-07	ASH1L|55870	830.8249
TCGA-KN-8421-01A-11R-2315-07	ASH2L|9070	927.634
TCGA-KN-8421-01A-11R-2315-07	ASIP|434	.375
TCGA-KN-8421-01A-11R-2315-07	ASL|435	1598.0502
TCGA-KN-8421-01A-11R-2315-07	ASMTL|8623	931.3536
TCGA-KN-8421-01A-11R-2315-07	ASMT|438	.7499
TCGA-KN-8421-01A-11R-2315-07	ASNA1|439	2161.9798
TCGA-KN-8421-01A-11R-2315-07	ASNSD1|54529	763.7795
TCGA-KN-8421-01A-11R-2315-07	ASNS|440	1391.0761
TCGA-KN-8421-01A-11R-2315-07	ASPA|443	0
TCGA-KN-8421-01A-11R-2315-07	ASPDH|554235	.375
TCGA-KN-8421-01A-11R-2315-07	ASPG|374569	.7499
TCGA-KN-8421-01A-11R-2315-07	ASPHD1|253982	1232.4709
TCGA-KN-8421-01A-11R-2315-07	ASPHD2|57168	45.7443
TCGA-KN-8421-01A-11R-2315-07	ASPH|444	6600.0112
TCGA-KN-8421-01A-11R-2315-07	ASPM|259266	116.9854
TCGA-KN-8421-01A-11R-2315-07	ASPN|54829	27.7465
TCGA-KN-8421-01A-11R-2315-07	ASPRV1|151516	67.9978
TCGA-KN-8421-01A-11R-2315-07	ASPSCR1|79058	383.2021
TCGA-KN-8421-01A-11R-2315-07	ASRGL1|80150	473.5658
TCGA-KN-8421-01A-11R-2315-07	ASS1|445	444.3195
TCGA-KN-8421-01A-11R-2315-07	ASTE1|28990	54.4657
TCGA-KN-8421-01A-11R-2315-07	ASTL|431705	.375
TCGA-KN-8421-01A-11R-2315-07	ASTN1|460	2.9996
TCGA-KN-8421-01A-11R-2315-07	ASTN2|23245	3635.5456
TCGA-KN-8421-01A-11R-2315-07	ASXL1|171023	4830.8961
TCGA-KN-8421-01A-11R-2315-07	ASXL2|55252	329.5838
TCGA-KN-8421-01A-11R-2315-07	ASXL3|80816	139.1076
TCGA-KN-8421-01A-11R-2315-07	ASZ1|136991	0
TCGA-KN-8421-01A-11R-2315-07	ATAD1|84896	1222.7222
TCGA-KN-8421-01A-11R-2315-07	ATAD2B|54454	197.6003
TCGA-KN-8421-01A-11R-2315-07	ATAD2|29028	323.5846
TCGA-KN-8421-01A-11R-2315-07	ATAD3A|55210	787.4016
TCGA-KN-8421-01A-11R-2315-07	ATAD3B|83858	301.4623
TCGA-KN-8421-01A-11R-2315-07	ATAD3C|219293	29.2463
TCGA-KN-8421-01A-11R-2315-07	ATAD5|79915	8.6239
TCGA-KN-8421-01A-11R-2315-07	ATCAY|85300	0
TCGA-KN-8421-01A-11R-2315-07	ATE1|11101	80.24
TCGA-KN-8421-01A-11R-2315-07	ATF1|466	389.2013
TCGA-KN-8421-01A-11R-2315-07	ATF2|1386	631.0461
TCGA-KN-8421-01A-11R-2315-07	ATF3|467	983.877
TCGA-KN-8421-01A-11R-2315-07	ATF4|468	9857.5178
TCGA-KN-8421-01A-11R-2315-07	ATF5|22809	1520.06
TCGA-KN-8421-01A-11R-2315-07	ATF6B|1388	1057.7428
TCGA-KN-8421-01A-11R-2315-07	ATF6|22926	476.9404
TCGA-KN-8421-01A-11R-2315-07	ATF7IP2|80063	37.1204
TCGA-KN-8421-01A-11R-2315-07	ATF7IP|55729	659.9175
TCGA-KN-8421-01A-11R-2315-07	ATF7|11016	1185.6018
TCGA-KN-8421-01A-11R-2315-07	ATG10|83734	84.7394
TCGA-KN-8421-01A-11R-2315-07	ATG12|9140	326.2092
TCGA-KN-8421-01A-11R-2315-07	ATG16L1|55054	713.9108
TCGA-KN-8421-01A-11R-2315-07	ATG16L2|89849	149.2838
TCGA-KN-8421-01A-11R-2315-07	ATG2A|23130	1037.4953
TCGA-KN-8421-01A-11R-2315-07	ATG2B|55102	1645.2943
TCGA-KN-8421-01A-11R-2315-07	ATG3|64422	561.3048
TCGA-KN-8421-01A-11R-2315-07	ATG4A|115201	507.6865
TCGA-KN-8421-01A-11R-2315-07	ATG4B|23192	1725.5343
TCGA-KN-8421-01A-11R-2315-07	ATG4C|84938	65.6168
TCGA-KN-8421-01A-11R-2315-07	ATG4D|84971	1189.9775
TCGA-KN-8421-01A-11R-2315-07	ATG5|9474	494.9381
TCGA-KN-8421-01A-11R-2315-07	ATG7|10533	412.4784
TCGA-KN-8421-01A-11R-2315-07	ATG9A|79065	3083.0371
TCGA-KN-8421-01A-11R-2315-07	ATG9B|285973	5.4631
TCGA-KN-8421-01A-11R-2315-07	ATHL1|80162	188.9764
TCGA-KN-8421-01A-11R-2315-07	ATIC|471	1269.9663
TCGA-KN-8421-01A-11R-2315-07	ATL1|51062	154.8556
TCGA-KN-8421-01A-11R-2315-07	ATL2|64225	2013.1234
TCGA-KN-8421-01A-11R-2315-07	ATL3|25923	331.4586
TCGA-KN-8421-01A-11R-2315-07	ATMIN|23300	2401.5748
TCGA-KN-8421-01A-11R-2315-07	ATM|472	1516.3105
TCGA-KN-8421-01A-11R-2315-07	ATN1|1822	5719.5351
TCGA-KN-8421-01A-11R-2315-07	ATOH1|474	0
TCGA-KN-8421-01A-11R-2315-07	ATOH7|220202	3.3746
TCGA-KN-8421-01A-11R-2315-07	ATOH8|84913	213.3483
TCGA-KN-8421-01A-11R-2315-07	ATOX1|475	787.0266
TCGA-KN-8421-01A-11R-2315-07	ATP10A|57194	5.6243
TCGA-KN-8421-01A-11R-2315-07	ATP10B|23120	.7499
TCGA-KN-8421-01A-11R-2315-07	ATP10D|57205	1654.6682
TCGA-KN-8421-01A-11R-2315-07	ATP11A|23250	280.8399
TCGA-KN-8421-01A-11R-2315-07	ATP11B|23200	666.6667
TCGA-KN-8421-01A-11R-2315-07	ATP11C|286410	271.4661
TCGA-KN-8421-01A-11R-2315-07	ATP12A|479	0
TCGA-KN-8421-01A-11R-2315-07	ATP13A1|57130	1904.7619
TCGA-KN-8421-01A-11R-2315-07	ATP13A2|23400	575.1781
TCGA-KN-8421-01A-11R-2315-07	ATP13A3|79572	773.5283
TCGA-KN-8421-01A-11R-2315-07	ATP13A4|84239	23.622
TCGA-KN-8421-01A-11R-2315-07	ATP13A5|344905	0
TCGA-KN-8421-01A-11R-2315-07	ATP1A1|476	60941.4473
TCGA-KN-8421-01A-11R-2315-07	ATP1A2|477	12.7484
TCGA-KN-8421-01A-11R-2315-07	ATP1A3|478	20978.6277
TCGA-KN-8421-01A-11R-2315-07	ATP1A4|480	0
TCGA-KN-8421-01A-11R-2315-07	ATP1B1|481	60118.7814
TCGA-KN-8421-01A-11R-2315-07	ATP1B2|482	74.9906
TCGA-KN-8421-01A-11R-2315-07	ATP1B3|483	1242.2197
TCGA-KN-8421-01A-11R-2315-07	ATP1B4|23439	2.9996
TCGA-KN-8421-01A-11R-2315-07	ATP2A1|487	23.622
TCGA-KN-8421-01A-11R-2315-07	ATP2A2|488	5874.7657
TCGA-KN-8421-01A-11R-2315-07	ATP2A3|489	87.3641
TCGA-KN-8421-01A-11R-2315-07	ATP2B1|490	1510.6862
TCGA-KN-8421-01A-11R-2315-07	ATP2B2|491	866.5167
TCGA-KN-8421-01A-11R-2315-07	ATP2B3|492	0
TCGA-KN-8421-01A-11R-2315-07	ATP2B4|493	684.6644
TCGA-KN-8421-01A-11R-2315-07	ATP2C1|27032	2402.6022
TCGA-KN-8421-01A-11R-2315-07	ATP2C2|9914	1.4998
TCGA-KN-8421-01A-11R-2315-07	ATP4A|495	.375
TCGA-KN-8421-01A-11R-2315-07	ATP4B|496	.375
TCGA-KN-8421-01A-11R-2315-07	ATP5A1|498	37637.7953
TCGA-KN-8421-01A-11R-2315-07	ATP5B|506	41416.198
TCGA-KN-8421-01A-11R-2315-07	ATP5C1|509	2913.3858
TCGA-KN-8421-01A-11R-2315-07	ATP5D|513	5210.3487
TCGA-KN-8421-01A-11R-2315-07	ATP5EP2|432369	63.742
TCGA-KN-8421-01A-11R-2315-07	ATP5E|514	6695.1631
TCGA-KN-8421-01A-11R-2315-07	ATP5F1|515	3585.6768
TCGA-KN-8421-01A-11R-2315-07	ATP5G1|516	1634.4207
TCGA-KN-8421-01A-11R-2315-07	ATP5G2|517	6460.4424
TCGA-KN-8421-01A-11R-2315-07	ATP5G3|518	14467.1916
TCGA-KN-8421-01A-11R-2315-07	ATP5H|10476	4401.5748
TCGA-KN-8421-01A-11R-2315-07	ATP5I|521	3214.0382
TCGA-KN-8421-01A-11R-2315-07	ATP5J2|9551	2056.243
TCGA-KN-8421-01A-11R-2315-07	ATP5J|522	4494.9494
TCGA-KN-8421-01A-11R-2315-07	ATP5L2|267020	.7499
TCGA-KN-8421-01A-11R-2315-07	ATP5L|10632	7119.985
TCGA-KN-8421-01A-11R-2315-07	ATP5O|539	9457.4428
TCGA-KN-8421-01A-11R-2315-07	ATP5SL|55101	2012.7484
TCGA-KN-8421-01A-11R-2315-07	ATP5S|27109	184.8519
TCGA-KN-8421-01A-11R-2315-07	ATP6AP1L|92270	32.246
TCGA-KN-8421-01A-11R-2315-07	ATP6AP1|537	10386.9516
TCGA-KN-8421-01A-11R-2315-07	ATP6AP2|10159	10232.4709
TCGA-KN-8421-01A-11R-2315-07	ATP6V0A1|535	3819.6475
TCGA-KN-8421-01A-11R-2315-07	ATP6V0A2|23545	669.6663
TCGA-KN-8421-01A-11R-2315-07	ATP6V0A4|50617	17763.2321
TCGA-KN-8421-01A-11R-2315-07	ATP6V0B|533	8710.9111
TCGA-KN-8421-01A-11R-2315-07	ATP6V0C|527	23914.5107
TCGA-KN-8421-01A-11R-2315-07	ATP6V0D1|9114	2593.1759
TCGA-KN-8421-01A-11R-2315-07	ATP6V0D2|245972	19207.724
TCGA-KN-8421-01A-11R-2315-07	ATP6V0E1|8992	8533.5583
TCGA-KN-8421-01A-11R-2315-07	ATP6V0E2|155066	2816.138
TCGA-KN-8421-01A-11R-2315-07	ATP6V1A|523	8185.2268
TCGA-KN-8421-01A-11R-2315-07	ATP6V1B1|525	35054.3682
TCGA-KN-8421-01A-11R-2315-07	ATP6V1B2|526	3578.1777
TCGA-KN-8421-01A-11R-2315-07	ATP6V1C1|528	2587.5516
TCGA-KN-8421-01A-11R-2315-07	ATP6V1C2|245973	763.4833
TCGA-KN-8421-01A-11R-2315-07	ATP6V1D|51382	6621.2973
TCGA-KN-8421-01A-11R-2315-07	ATP6V1E1|529	9728.159
TCGA-KN-8421-01A-11R-2315-07	ATP6V1E2|90423	103.1121
TCGA-KN-8421-01A-11R-2315-07	ATP6V1F|9296	3043.4833
TCGA-KN-8421-01A-11R-2315-07	ATP6V1G1|9550	4932.5084
TCGA-KN-8421-01A-11R-2315-07	ATP6V1G2|534	22.1222
TCGA-KN-8421-01A-11R-2315-07	ATP6V1G3|127124	171.3536
TCGA-KN-8421-01A-11R-2315-07	ATP6V1H|51606	3553.4308
TCGA-KN-8421-01A-11R-2315-07	ATP7A|538	2611.9235
TCGA-KN-8421-01A-11R-2315-07	ATP7B|540	176.6029
TCGA-KN-8421-01A-11R-2315-07	ATP8A1|10396	211.0986
TCGA-KN-8421-01A-11R-2315-07	ATP8A2|51761	24.7469
TCGA-KN-8421-01A-11R-2315-07	ATP8B1|5205	74.4394
TCGA-KN-8421-01A-11R-2315-07	ATP8B2|57198	189.7263
TCGA-KN-8421-01A-11R-2315-07	ATP8B3|148229	40.12
TCGA-KN-8421-01A-11R-2315-07	ATP8B4|79895	31.1211
TCGA-KN-8421-01A-11R-2315-07	ATP8B5P|158381	32.246
TCGA-KN-8421-01A-11R-2315-07	ATP9A|10079	1842.1447
TCGA-KN-8421-01A-11R-2315-07	ATP9B|374868	1334.0832
TCGA-KN-8421-01A-11R-2315-07	ATPAF1|64756	2635.1706
TCGA-KN-8421-01A-11R-2315-07	ATPAF2|91647	202.8496
TCGA-KN-8421-01A-11R-2315-07	ATPBD4|89978	88.4889
TCGA-KN-8421-01A-11R-2315-07	ATPIF1|93974	1558.6802
TCGA-KN-8421-01A-11R-2315-07	ATRIP|84126	152.1147
TCGA-KN-8421-01A-11R-2315-07	ATRNL1|26033	1285.7143
TCGA-KN-8421-01A-11R-2315-07	ATRN|8455	2271.0911
TCGA-KN-8421-01A-11R-2315-07	ATRX|546	1494.9381
TCGA-KN-8421-01A-11R-2315-07	ATR|545	377.5778
TCGA-KN-8421-01A-11R-2315-07	ATXN10|25814	1144.7319
TCGA-KN-8421-01A-11R-2315-07	ATXN1L|342371	1085.1669
TCGA-KN-8421-01A-11R-2315-07	ATXN1|6310	403.8245
TCGA-KN-8421-01A-11R-2315-07	ATXN2L|11273	3247.4691
TCGA-KN-8421-01A-11R-2315-07	ATXN2|6311	1238.0952
TCGA-KN-8421-01A-11R-2315-07	ATXN3L|92552	0
TCGA-KN-8421-01A-11R-2315-07	ATXN3|4287	287.964
TCGA-KN-8421-01A-11R-2315-07	ATXN7L1|222255	97.8628
TCGA-KN-8421-01A-11R-2315-07	ATXN7L2|127002	56.9929
TCGA-KN-8421-01A-11R-2315-07	ATXN7L3B|552889	3544.057
TCGA-KN-8421-01A-11R-2315-07	ATXN7L3|56970	911.1361
TCGA-KN-8421-01A-11R-2315-07	ATXN7|6314	479.1901
TCGA-KN-8421-01A-11R-2315-07	ATXN8OS|6315	0
TCGA-KN-8421-01A-11R-2315-07	AUH|549	1749.9063
TCGA-KN-8421-01A-11R-2315-07	AUP1|550	4150.9149
TCGA-KN-8421-01A-11R-2315-07	AURKAIP1|54998	2537.6828
TCGA-KN-8421-01A-11R-2315-07	AURKAPS1|6791	7.4991
TCGA-KN-8421-01A-11R-2315-07	AURKA|6790	234.7207
TCGA-KN-8421-01A-11R-2315-07	AURKB|9212	16.123
TCGA-KN-8421-01A-11R-2315-07	AURKC|6795	9.7488
TCGA-KN-8421-01A-11R-2315-07	AUTS2|26053	664.7919
TCGA-KN-8421-01A-11R-2315-07	AVEN|57099	49.8688
TCGA-KN-8421-01A-11R-2315-07	AVIL|10677	91.8635
TCGA-KN-8421-01A-11R-2315-07	AVL9|23080	129.3588
TCGA-KN-8421-01A-11R-2315-07	AVPI1|60370	217.4728
TCGA-KN-8421-01A-11R-2315-07	AVPR1A|552	194.9756
TCGA-KN-8421-01A-11R-2315-07	AVPR1B|553	0
TCGA-KN-8421-01A-11R-2315-07	AVPR2|554	.375
TCGA-KN-8421-01A-11R-2315-07	AVP|551	0
TCGA-KN-8421-01A-11R-2315-07	AWAT1|158833	0
TCGA-KN-8421-01A-11R-2315-07	AWAT2|158835	0
TCGA-KN-8421-01A-11R-2315-07	AXIN1|8312	902.8871
TCGA-KN-8421-01A-11R-2315-07	AXIN2|8313	27.7465
TCGA-KN-8421-01A-11R-2315-07	AXL|558	395.2006
TCGA-KN-8421-01A-11R-2315-07	AZGP1|563	30.3712
TCGA-KN-8421-01A-11R-2315-07	AZI1|22994	272.216
TCGA-KN-8421-01A-11R-2315-07	AZI2|64343	489.6888
TCGA-KN-8421-01A-11R-2315-07	AZIN1|51582	1983.5021
TCGA-KN-8421-01A-11R-2315-07	AZU1|566	0
TCGA-KN-8421-01A-11R-2315-07	B2M|567	42536.9329
TCGA-KN-8421-01A-11R-2315-07	B3GALNT1|8706	195.7255
TCGA-KN-8421-01A-11R-2315-07	B3GALNT2|148789	248.3802
TCGA-KN-8421-01A-11R-2315-07	B3GALT1|8708	66.3667
TCGA-KN-8421-01A-11R-2315-07	B3GALT2|8707	.375
TCGA-KN-8421-01A-11R-2315-07	B3GALT4|8705	43.4946
TCGA-KN-8421-01A-11R-2315-07	B3GALT5|10317	.375
TCGA-KN-8421-01A-11R-2315-07	B3GALT6|126792	362.9546
TCGA-KN-8421-01A-11R-2315-07	B3GALTL|145173	1110.2362
TCGA-KN-8421-01A-11R-2315-07	B3GAT1|27087	243.7195
TCGA-KN-8421-01A-11R-2315-07	B3GAT2|135152	4.117
TCGA-KN-8421-01A-11R-2315-07	B3GAT3|26229	1802.7747
TCGA-KN-8421-01A-11R-2315-07	B3GNT1|11041	2545.1819
TCGA-KN-8421-01A-11R-2315-07	B3GNT2|10678	652.4184
TCGA-KN-8421-01A-11R-2315-07	B3GNT3|10331	1.8748
TCGA-KN-8421-01A-11R-2315-07	B3GNT4|79369	9.3738
TCGA-KN-8421-01A-11R-2315-07	B3GNT5|84002	22.1222
TCGA-KN-8421-01A-11R-2315-07	B3GNT6|192134	0
TCGA-KN-8421-01A-11R-2315-07	B3GNT7|93010	20.6224
TCGA-KN-8421-01A-11R-2315-07	B3GNT8|374907	113.6108
TCGA-KN-8421-01A-11R-2315-07	B3GNT9|84752	2500.6674
TCGA-KN-8421-01A-11R-2315-07	B3GNTL1|146712	20.345
TCGA-KN-8421-01A-11R-2315-07	B4GALNT1|2583	66.9441
TCGA-KN-8421-01A-11R-2315-07	B4GALNT2|124872	47.2441
TCGA-KN-8421-01A-11R-2315-07	B4GALNT3|283358	127.4841
TCGA-KN-8421-01A-11R-2315-07	B4GALNT4|338707	26.9966
TCGA-KN-8421-01A-11R-2315-07	B4GALT1|2683	1624.6719
TCGA-KN-8421-01A-11R-2315-07	B4GALT2|8704	1055.4931
TCGA-KN-8421-01A-11R-2315-07	B4GALT3|8703	655.4181
TCGA-KN-8421-01A-11R-2315-07	B4GALT4|8702	209.9738
TCGA-KN-8421-01A-11R-2315-07	B4GALT5|9334	1134.6082
TCGA-KN-8421-01A-11R-2315-07	B4GALT6|9331	244.4694
TCGA-KN-8421-01A-11R-2315-07	B4GALT7|11285	995.5006
TCGA-KN-8421-01A-11R-2315-07	B9D1|27077	154.9494
TCGA-KN-8421-01A-11R-2315-07	B9D2|80776	121.8598
TCGA-KN-8421-01A-11R-2315-07	BAALC|79870	4704.162
TCGA-KN-8421-01A-11R-2315-07	BAAT|570	.375
TCGA-KN-8421-01A-11R-2315-07	BACE1|23621	1677.1654
TCGA-KN-8421-01A-11R-2315-07	BACE2|25825	4680.165
TCGA-KN-8421-01A-11R-2315-07	BACH1|571	935.1331
TCGA-KN-8421-01A-11R-2315-07	BACH2|60468	61.4923
TCGA-KN-8421-01A-11R-2315-07	BAD|572	2083.3746
TCGA-KN-8421-01A-11R-2315-07	BAG1|573	5283.5021
TCGA-KN-8421-01A-11R-2315-07	BAG2|9532	71.991
TCGA-KN-8421-01A-11R-2315-07	BAG3|9531	1782.5272
TCGA-KN-8421-01A-11R-2315-07	BAG4|9530	105.7368
TCGA-KN-8421-01A-11R-2315-07	BAG5|9529	1837.2703
TCGA-KN-8421-01A-11R-2315-07	BAGE2|85319	.2212
TCGA-KN-8421-01A-11R-2315-07	BAGE|574	0
TCGA-KN-8421-01A-11R-2315-07	BAHCC1|57597	828.2715
TCGA-KN-8421-01A-11R-2315-07	BAHD1|22893	1080.9899
TCGA-KN-8421-01A-11R-2315-07	BAI1|575	3.3746
TCGA-KN-8421-01A-11R-2315-07	BAI2|576	24.7469
TCGA-KN-8421-01A-11R-2315-07	BAI3|577	0
TCGA-KN-8421-01A-11R-2315-07	BAIAP2L1|55971	486.6892
TCGA-KN-8421-01A-11R-2315-07	BAIAP2L2|80115	13.1234
TCGA-KN-8421-01A-11R-2315-07	BAIAP2|10458	141.7323
TCGA-KN-8421-01A-11R-2315-07	BAIAP3|8938	567.1016
TCGA-KN-8421-01A-11R-2315-07	BAK1|578	151.856
TCGA-KN-8421-01A-11R-2315-07	BAMBI|25805	354.7057
TCGA-KN-8421-01A-11R-2315-07	BANF1|8815	2878.5152
TCGA-KN-8421-01A-11R-2315-07	BANF2|140836	.375
TCGA-KN-8421-01A-11R-2315-07	BANK1|55024	53.2433
TCGA-KN-8421-01A-11R-2315-07	BANP|54971	143.2321
TCGA-KN-8421-01A-11R-2315-07	BAP1|8314	3277.0904
TCGA-KN-8421-01A-11R-2315-07	BARD1|580	13.4983
TCGA-KN-8421-01A-11R-2315-07	BARHL1|56751	0
TCGA-KN-8421-01A-11R-2315-07	BARHL2|343472	0
TCGA-KN-8421-01A-11R-2315-07	BARX1|56033	.375
TCGA-KN-8421-01A-11R-2315-07	BARX2|8538	1.1249
TCGA-KN-8421-01A-11R-2315-07	BASE|317716	.375
TCGA-KN-8421-01A-11R-2315-07	BASP1|10409	4.1245
TCGA-KN-8421-01A-11R-2315-07	BAT1|7919	2653.5433
TCGA-KN-8421-01A-11R-2315-07	BAT2L1|84726	8316.8166
TCGA-KN-8421-01A-11R-2315-07	BAT2L2|23215	1112.4859
TCGA-KN-8421-01A-11R-2315-07	BAT2|7916	4592.8009
TCGA-KN-8421-01A-11R-2315-07	BAT3|7917	2348.3315
TCGA-KN-8421-01A-11R-2315-07	BAT4|7918	375.703
TCGA-KN-8421-01A-11R-2315-07	BAT5|7920	928.7589
TCGA-KN-8421-01A-11R-2315-07	BATF2|116071	134.2332
TCGA-KN-8421-01A-11R-2315-07	BATF3|55509	.7499
TCGA-KN-8421-01A-11R-2315-07	BATF|10538	2.9996
TCGA-KN-8421-01A-11R-2315-07	BAX|581	316.4604
TCGA-KN-8421-01A-11R-2315-07	BAZ1A|11177	83.6145
TCGA-KN-8421-01A-11R-2315-07	BAZ1B|9031	2000.7499
TCGA-KN-8421-01A-11R-2315-07	BAZ2A|11176	2380.0712
TCGA-KN-8421-01A-11R-2315-07	BAZ2B|29994	688.2152
TCGA-KN-8421-01A-11R-2315-07	BBC3|27113	197.2253
TCGA-KN-8421-01A-11R-2315-07	BBOX1|8424	3.3746
TCGA-KN-8421-01A-11R-2315-07	BBS10|79738	554.9306
TCGA-KN-8421-01A-11R-2315-07	BBS12|166379	216.7229
TCGA-KN-8421-01A-11R-2315-07	BBS1|582	2425.5718
TCGA-KN-8421-01A-11R-2315-07	BBS2|583	1226.8466
TCGA-KN-8421-01A-11R-2315-07	BBS4|585	553.4308
TCGA-KN-8421-01A-11R-2315-07	BBS5|129880	347.9565
TCGA-KN-8421-01A-11R-2315-07	BBS7|55212	256.8429
TCGA-KN-8421-01A-11R-2315-07	BBS9|27241	188.6014
TCGA-KN-8421-01A-11R-2315-07	BBX|56987	1286.8391
TCGA-KN-8421-01A-11R-2315-07	BCAM|4059	21028.1215
TCGA-KN-8421-01A-11R-2315-07	BCAN|63827	11667.0416
TCGA-KN-8421-01A-11R-2315-07	BCAP29|55973	1410.1987
TCGA-KN-8421-01A-11R-2315-07	BCAP31|10134	9620.5474
TCGA-KN-8421-01A-11R-2315-07	BCAR1|9564	3653.9183
TCGA-KN-8421-01A-11R-2315-07	BCAR3|8412	719.1601
TCGA-KN-8421-01A-11R-2315-07	BCAR4|400500	0
TCGA-KN-8421-01A-11R-2315-07	BCAS1|8537	1.4998
TCGA-KN-8421-01A-11R-2315-07	BCAS2|10286	382.396
TCGA-KN-8421-01A-11R-2315-07	BCAS3|54828	70.1162
TCGA-KN-8421-01A-11R-2315-07	BCAS4|55653	1038.2452
TCGA-KN-8421-01A-11R-2315-07	BCAT1|586	41.6198
TCGA-KN-8421-01A-11R-2315-07	BCAT2|587	1451.0686
TCGA-KN-8421-01A-11R-2315-07	BCCIP|56647	665.1331
TCGA-KN-8421-01A-11R-2315-07	BCDIN3D|144233	187.5291
TCGA-KN-8421-01A-11R-2315-07	BCHE|590	0
TCGA-KN-8421-01A-11R-2315-07	BCKDHA|593	4569.9288
TCGA-KN-8421-01A-11R-2315-07	BCKDHB|594	589.8013
TCGA-KN-8421-01A-11R-2315-07	BCKDK|10295	1055.1181
TCGA-KN-8421-01A-11R-2315-07	BCL10|8915	206.5992
TCGA-KN-8421-01A-11R-2315-07	BCL11A|53335	1.8748
TCGA-KN-8421-01A-11R-2315-07	BCL11B|64919	5.6243
TCGA-KN-8421-01A-11R-2315-07	BCL2A1|597	.7499
TCGA-KN-8421-01A-11R-2315-07	BCL2L10|10017	18.7477
TCGA-KN-8421-01A-11R-2315-07	BCL2L11|10018	972.2535
TCGA-KN-8421-01A-11R-2315-07	BCL2L12|83596	184.4544
TCGA-KN-8421-01A-11R-2315-07	BCL2L13|23786	3120.36
TCGA-KN-8421-01A-11R-2315-07	BCL2L14|79370	.375
TCGA-KN-8421-01A-11R-2315-07	BCL2L15|440603	2.6247
TCGA-KN-8421-01A-11R-2315-07	BCL2L1|598	4475.4406
TCGA-KN-8421-01A-11R-2315-07	BCL2L2|599	4226.7379
TCGA-KN-8421-01A-11R-2315-07	BCL2|596	2409.0739
TCGA-KN-8421-01A-11R-2315-07	BCL3|602	223.4721
TCGA-KN-8421-01A-11R-2315-07	BCL6B|255877	41.9948
TCGA-KN-8421-01A-11R-2315-07	BCL6|604	1306.7117
TCGA-KN-8421-01A-11R-2315-07	BCL7A|605	1612.2985
TCGA-KN-8421-01A-11R-2315-07	BCL7B|9275	1821.5223
TCGA-KN-8421-01A-11R-2315-07	BCL7C|9274	937.3828
TCGA-KN-8421-01A-11R-2315-07	BCL8|606	4.1245
TCGA-KN-8421-01A-11R-2315-07	BCL9L|283149	1025.4968
TCGA-KN-8421-01A-11R-2315-07	BCL9|607	586.4267
TCGA-KN-8421-01A-11R-2315-07	BCLAF1|9774	1646.7942
TCGA-KN-8421-01A-11R-2315-07	BCMO1|53630	7.874
TCGA-KN-8421-01A-11R-2315-07	BCO2|83875	691.0386
TCGA-KN-8421-01A-11R-2315-07	BCORL1|63035	204.7244
TCGA-KN-8421-01A-11R-2315-07	BCORL2|286554	0
TCGA-KN-8421-01A-11R-2315-07	BCOR|54880	881.5148
TCGA-KN-8421-01A-11R-2315-07	BCR|613	3713.9108
TCGA-KN-8421-01A-11R-2315-07	BCS1L|617	878.5639
TCGA-KN-8421-01A-11R-2315-07	BCYRN1|618	0
TCGA-KN-8421-01A-11R-2315-07	BDH1|622	741.6573
TCGA-KN-8421-01A-11R-2315-07	BDH2|56898	2874.7657
TCGA-KN-8421-01A-11R-2315-07	BDKRB1|623	316.0855
TCGA-KN-8421-01A-11R-2315-07	BDKRB2|624	2128.9839
TCGA-KN-8421-01A-11R-2315-07	BDNFOS|497258	181.9873
TCGA-KN-8421-01A-11R-2315-07	BDNF|627	42.6097
TCGA-KN-8421-01A-11R-2315-07	BDP1|55814	782.1522
TCGA-KN-8421-01A-11R-2315-07	BEAN|146227	1.1249
TCGA-KN-8421-01A-11R-2315-07	BECN1|8678	617.634
TCGA-KN-8421-01A-11R-2315-07	BEGAIN|57596	2.9996
TCGA-KN-8421-01A-11R-2315-07	BEND2|139105	0
TCGA-KN-8421-01A-11R-2315-07	BEND3|57673	38.9951
TCGA-KN-8421-01A-11R-2315-07	BEND4|389206	0
TCGA-KN-8421-01A-11R-2315-07	BEND5|79656	37.1204
TCGA-KN-8421-01A-11R-2315-07	BEND6|221336	1.1249
TCGA-KN-8421-01A-11R-2315-07	BEND7|222389	329.9588
TCGA-KN-8421-01A-11R-2315-07	BEST1|7439	36.7454
TCGA-KN-8421-01A-11R-2315-07	BEST2|54831	0
TCGA-KN-8421-01A-11R-2315-07	BEST3|144453	.375
TCGA-KN-8421-01A-11R-2315-07	BEST4|266675	0
TCGA-KN-8421-01A-11R-2315-07	BET1L|51272	4735.2831
TCGA-KN-8421-01A-11R-2315-07	BET1|10282	1124.1095
TCGA-KN-8421-01A-11R-2315-07	BET3L|100128327	.7499
TCGA-KN-8421-01A-11R-2315-07	BEX1|55859	641.9198
TCGA-KN-8421-01A-11R-2315-07	BEX2|84707	1111.3611
TCGA-KN-8421-01A-11R-2315-07	BEX4|56271	1997.3753
TCGA-KN-8421-01A-11R-2315-07	BEX5|340542	159.3551
TCGA-KN-8421-01A-11R-2315-07	BEYLA|497634	0
TCGA-KN-8421-01A-11R-2315-07	BFAR|51283	2181.4773
TCGA-KN-8421-01A-11R-2315-07	BFSP1|631	5.6243
TCGA-KN-8421-01A-11R-2315-07	BFSP2|8419	0
TCGA-KN-8421-01A-11R-2315-07	BGLAP|632	53.697
TCGA-KN-8421-01A-11R-2315-07	BGN|633	924.2595
TCGA-KN-8421-01A-11R-2315-07	BHLHA15|168620	2.6247
TCGA-KN-8421-01A-11R-2315-07	BHLHB9|80823	91.1136
TCGA-KN-8421-01A-11R-2315-07	BHLHE22|27319	.375
TCGA-KN-8421-01A-11R-2315-07	BHLHE23|128408	0
TCGA-KN-8421-01A-11R-2315-07	BHLHE40|8553	5297.7128
TCGA-KN-8421-01A-11R-2315-07	BHLHE41|79365	341.9573
TCGA-KN-8421-01A-11R-2315-07	BHMT2|23743	347.9565
TCGA-KN-8421-01A-11R-2315-07	BHMT|635	1394.0757
TCGA-KN-8421-01A-11R-2315-07	BICC1|80114	240.345
TCGA-KN-8421-01A-11R-2315-07	BICD1|636	207.724
TCGA-KN-8421-01A-11R-2315-07	BICD2|23299	1332.2085
TCGA-KN-8421-01A-11R-2315-07	BID|637	136.5354
TCGA-KN-8421-01A-11R-2315-07	BIK|638	1.8748
TCGA-KN-8421-01A-11R-2315-07	BIN1|274	401.9498
TCGA-KN-8421-01A-11R-2315-07	BIN2|51411	734.5332
TCGA-KN-8421-01A-11R-2315-07	BIN3|55909	428.9464
TCGA-KN-8421-01A-11R-2315-07	BIRC2|329	1047.619
TCGA-KN-8421-01A-11R-2315-07	BIRC3|330	81.7398
TCGA-KN-8421-01A-11R-2315-07	BIRC5|332	53.1684
TCGA-KN-8421-01A-11R-2315-07	BIRC6|57448	2151.4811
TCGA-KN-8421-01A-11R-2315-07	BIRC7|79444	11.6235
TCGA-KN-8421-01A-11R-2315-07	BIRC8|112401	0
TCGA-KN-8421-01A-11R-2315-07	BIVM|54841	231.796
TCGA-KN-8421-01A-11R-2315-07	BLCAP|10904	5009.3738
TCGA-KN-8421-01A-11R-2315-07	BLID|414899	0
TCGA-KN-8421-01A-11R-2315-07	BLK|640	0
TCGA-KN-8421-01A-11R-2315-07	BLMH|642	335.2081
TCGA-KN-8421-01A-11R-2315-07	BLM|641	12.7484
TCGA-KN-8421-01A-11R-2315-07	BLNK|29760	1289.8388
TCGA-KN-8421-01A-11R-2315-07	BLOC1S1|2647	1762.2085
TCGA-KN-8421-01A-11R-2315-07	BLOC1S2|282991	556.0555
TCGA-KN-8421-01A-11R-2315-07	BLOC1S3|388552	331.0836
TCGA-KN-8421-01A-11R-2315-07	BLVRA|644	856.393
TCGA-KN-8421-01A-11R-2315-07	BLVRB|645	2098.2377
TCGA-KN-8421-01A-11R-2315-07	BLZF1|8548	418.4477
TCGA-KN-8421-01A-11R-2315-07	BMF|90427	1336.7079
TCGA-KN-8421-01A-11R-2315-07	BMI1|648	1049.6475
TCGA-KN-8421-01A-11R-2315-07	BMP10|27302	0
TCGA-KN-8421-01A-11R-2315-07	BMP15|9210	0
TCGA-KN-8421-01A-11R-2315-07	BMP1|649	262.0922
TCGA-KN-8421-01A-11R-2315-07	BMP2K|55589	176.228
TCGA-KN-8421-01A-11R-2315-07	BMP2|650	232.4709
TCGA-KN-8421-01A-11R-2315-07	BMP3|651	.7499
TCGA-KN-8421-01A-11R-2315-07	BMP4|652	56.9929
TCGA-KN-8421-01A-11R-2315-07	BMP5|653	0
TCGA-KN-8421-01A-11R-2315-07	BMP6|654	1087.6303
TCGA-KN-8421-01A-11R-2315-07	BMP7|655	1.4998
TCGA-KN-8421-01A-11R-2315-07	BMP8A|353500	44.9944
TCGA-KN-8421-01A-11R-2315-07	BMP8B|656	2.2497
TCGA-KN-8421-01A-11R-2315-07	BMPER|168667	7.1241
TCGA-KN-8421-01A-11R-2315-07	BMPR1A|657	261.7173
TCGA-KN-8421-01A-11R-2315-07	BMPR1B|658	3333.7083
TCGA-KN-8421-01A-11R-2315-07	BMPR2|659	2412.0735
TCGA-KN-8421-01A-11R-2315-07	BMS1P4|729096	3.4083
TCGA-KN-8421-01A-11R-2315-07	BMS1P5|399761	29.6213
TCGA-KN-8421-01A-11R-2315-07	BMS1|9790	811.7735
TCGA-KN-8421-01A-11R-2315-07	BMX|660	1.1249
TCGA-KN-8421-01A-11R-2315-07	BNC1|646	0
TCGA-KN-8421-01A-11R-2315-07	BNC2|54796	548.9314
TCGA-KN-8421-01A-11R-2315-07	BNIP1|662	352.4559
TCGA-KN-8421-01A-11R-2315-07	BNIP2|663	164.6044
TCGA-KN-8421-01A-11R-2315-07	BNIP3L|665	1325.8343
TCGA-KN-8421-01A-11R-2315-07	BNIP3|664	1702.6622
TCGA-KN-8421-01A-11R-2315-07	BNIPL|149428	10.8736
TCGA-KN-8421-01A-11R-2315-07	BOC|91653	162.3547
TCGA-KN-8421-01A-11R-2315-07	BOD1L|259282	1812.1485
TCGA-KN-8421-01A-11R-2315-07	BOD1|91272	1445.0694
TCGA-KN-8421-01A-11R-2315-07	BOK|666	5444.6944
TCGA-KN-8421-01A-11R-2315-07	BOLA1|51027	148.4814
TCGA-KN-8421-01A-11R-2315-07	BOLA2|552900	941.8523
TCGA-KN-8421-01A-11R-2315-07	BOLA3|388962	704.5369
TCGA-KN-8421-01A-11R-2315-07	BOLL|66037	.7499
TCGA-KN-8421-01A-11R-2315-07	BOP1|23246	390.3262
TCGA-KN-8421-01A-11R-2315-07	BPESC1|60467	0
TCGA-KN-8421-01A-11R-2315-07	BPGM|669	2176.228
TCGA-KN-8421-01A-11R-2315-07	BPHL|670	338.9576
TCGA-KN-8421-01A-11R-2315-07	BPIL1|80341	0
TCGA-KN-8421-01A-11R-2315-07	BPIL2|254240	0
TCGA-KN-8421-01A-11R-2315-07	BPIL3|128859	0
TCGA-KN-8421-01A-11R-2315-07	BPI|671	0
TCGA-KN-8421-01A-11R-2315-07	BPNT1|10380	279.3401
TCGA-KN-8421-01A-11R-2315-07	BPTF|2186	504.312
TCGA-KN-8421-01A-11R-2315-07	BPY2|9083	0
TCGA-KN-8421-01A-11R-2315-07	BRAF|673	117.7353
TCGA-KN-8421-01A-11R-2315-07	BRAP|8315	655.793
TCGA-KN-8421-01A-11R-2315-07	BRCA1|672	97.4878
TCGA-KN-8421-01A-11R-2315-07	BRCA2|675	16.8729
TCGA-KN-8421-01A-11R-2315-07	BRCC3|79184	419.9475
TCGA-KN-8421-01A-11R-2315-07	BRD1|23774	761.9048
TCGA-KN-8421-01A-11R-2315-07	BRD2|6046	3850.7687
TCGA-KN-8421-01A-11R-2315-07	BRD3|8019	841.2073
TCGA-KN-8421-01A-11R-2315-07	BRD4|23476	1836.8954
TCGA-KN-8421-01A-11R-2315-07	BRD7P3|23629	0
TCGA-KN-8421-01A-11R-2315-07	BRD7|29117	1068.6164
TCGA-KN-8421-01A-11R-2315-07	BRD8|10902	827.8965
TCGA-KN-8421-01A-11R-2315-07	BRD9|65980	1086.6142
TCGA-KN-8421-01A-11R-2315-07	BRDT|676	0
TCGA-KN-8421-01A-11R-2315-07	BREA2|286076	1.1249
TCGA-KN-8421-01A-11R-2315-07	BRE|9577	450.3187
TCGA-KN-8421-01A-11R-2315-07	BRF1|2972	1233.5958
TCGA-KN-8421-01A-11R-2315-07	BRF2|55290	690.6637
TCGA-KN-8421-01A-11R-2315-07	BRI3BP|140707	241.8448
TCGA-KN-8421-01A-11R-2315-07	BRI3|25798	2526.4342
TCGA-KN-8421-01A-11R-2315-07	BRIP1|83990	8.6239
TCGA-KN-8421-01A-11R-2315-07	BRIX1|55299	539.9325
TCGA-KN-8421-01A-11R-2315-07	BRMS1L|84312	388.4514
TCGA-KN-8421-01A-11R-2315-07	BRMS1|25855	1340.4574
TCGA-KN-8421-01A-11R-2315-07	BRP44L|51660	3043.4946
TCGA-KN-8421-01A-11R-2315-07	BRP44|25874	1008.6239
TCGA-KN-8421-01A-11R-2315-07	BRPF1|7862	321.7098
TCGA-KN-8421-01A-11R-2315-07	BRPF3|27154	1073.1159
TCGA-KN-8421-01A-11R-2315-07	BRS3|680	.375
TCGA-KN-8421-01A-11R-2315-07	BRSK1|84446	164.2295
TCGA-KN-8421-01A-11R-2315-07	BRSK2|9024	100.4874
TCGA-KN-8421-01A-11R-2315-07	BRWD1|54014	1116.6104
TCGA-KN-8421-01A-11R-2315-07	BRWD3|254065	46.8691
TCGA-KN-8421-01A-11R-2315-07	BSCL2|26580	3404.9756
TCGA-KN-8421-01A-11R-2315-07	BSDC1|55108	1850.3937
TCGA-KN-8421-01A-11R-2315-07	BSG|682	64350.2062
TCGA-KN-8421-01A-11R-2315-07	BSND|7809	1328.084
TCGA-KN-8421-01A-11R-2315-07	BSN|8927	533.9333
TCGA-KN-8421-01A-11R-2315-07	BSPH1|100131137	0
TCGA-KN-8421-01A-11R-2315-07	BSPRY|54836	5.2493
TCGA-KN-8421-01A-11R-2315-07	BST1|683	4.8744
TCGA-KN-8421-01A-11R-2315-07	BST2|684	5733.4083
TCGA-KN-8421-01A-11R-2315-07	BSX|390259	0
TCGA-KN-8421-01A-11R-2315-07	BTAF1|9044	389.5763
TCGA-KN-8421-01A-11R-2315-07	BTBD10|84280	505.8118
TCGA-KN-8421-01A-11R-2315-07	BTBD11|121551	319.835
TCGA-KN-8421-01A-11R-2315-07	BTBD12|84464	404.5744
TCGA-KN-8421-01A-11R-2315-07	BTBD16|118663	1.8748
TCGA-KN-8421-01A-11R-2315-07	BTBD17|388419	0
TCGA-KN-8421-01A-11R-2315-07	BTBD18|643376	1.4998
TCGA-KN-8421-01A-11R-2315-07	BTBD19|149478	1.1249
TCGA-KN-8421-01A-11R-2315-07	BTBD1|53339	2137.2328
TCGA-KN-8421-01A-11R-2315-07	BTBD2|55643	2719.5351
TCGA-KN-8421-01A-11R-2315-07	BTBD3|22903	382.0772
TCGA-KN-8421-01A-11R-2315-07	BTBD6|90135	1654.2932
TCGA-KN-8421-01A-11R-2315-07	BTBD7|55727	942.6322
TCGA-KN-8421-01A-11R-2315-07	BTBD8|284697	0
TCGA-KN-8421-01A-11R-2315-07	BTBD9|114781	457.4428
TCGA-KN-8421-01A-11R-2315-07	BTC|685	22.4972
TCGA-KN-8421-01A-11R-2315-07	BTD|686	126.3592
TCGA-KN-8421-01A-11R-2315-07	BTF3L1|690	0
TCGA-KN-8421-01A-11R-2315-07	BTF3L4|91408	745.0319
TCGA-KN-8421-01A-11R-2315-07	BTF3|689	5444.3195
TCGA-KN-8421-01A-11R-2315-07	BTG1|694	4847.769
TCGA-KN-8421-01A-11R-2315-07	BTG2|7832	580.0525
TCGA-KN-8421-01A-11R-2315-07	BTG3|10950	1416.198
TCGA-KN-8421-01A-11R-2315-07	BTG4|54766	0
TCGA-KN-8421-01A-11R-2315-07	BTK|695	8.9989
TCGA-KN-8421-01A-11R-2315-07	BTLA|151888	1.1249
TCGA-KN-8421-01A-11R-2315-07	BTN1A1|696	.375
TCGA-KN-8421-01A-11R-2315-07	BTN2A1|11120	328.084
TCGA-KN-8421-01A-11R-2315-07	BTN2A2|10385	138.7327
TCGA-KN-8421-01A-11R-2315-07	BTN2A3|54718	8.6239
TCGA-KN-8421-01A-11R-2315-07	BTN3A1|11119	395.2006
TCGA-KN-8421-01A-11R-2315-07	BTN3A2|11118	425.1969
TCGA-KN-8421-01A-11R-2315-07	BTN3A3|10384	371.5786
TCGA-KN-8421-01A-11R-2315-07	BTNL2|56244	0
TCGA-KN-8421-01A-11R-2315-07	BTNL3|10917	2.9996
TCGA-KN-8421-01A-11R-2315-07	BTNL8|79908	8.249
TCGA-KN-8421-01A-11R-2315-07	BTNL9|153579	85.4893
TCGA-KN-8421-01A-11R-2315-07	BTRC|8945	293.5883
TCGA-KN-8421-01A-11R-2315-07	BUB1B|701	79.4901
TCGA-KN-8421-01A-11R-2315-07	BUB1|699	171.3536
TCGA-KN-8421-01A-11R-2315-07	BUB3|9184	784.027
TCGA-KN-8421-01A-11R-2315-07	BUD13|84811	328.8339
TCGA-KN-8421-01A-11R-2315-07	BUD31|8896	1848.0877
TCGA-KN-8421-01A-11R-2315-07	BVES|11149	3.7495
TCGA-KN-8421-01A-11R-2315-07	BYSL|705	128.9839
TCGA-KN-8421-01A-11R-2315-07	BZRAP1|9256	382.8271
TCGA-KN-8421-01A-11R-2315-07	BZW1|9689	2604.0495
TCGA-KN-8421-01A-11R-2315-07	BZW2|28969	282.7147
TCGA-KN-8421-01A-11R-2315-07	C10orf105|414152	0
TCGA-KN-8421-01A-11R-2315-07	C10orf107|219621	0
TCGA-KN-8421-01A-11R-2315-07	C10orf108|414235	9.7488
TCGA-KN-8421-01A-11R-2315-07	C10orf10|11067	861.2673
TCGA-KN-8421-01A-11R-2315-07	C10orf110|55853	7.6978
TCGA-KN-8421-01A-11R-2315-07	C10orf111|221060	2.6247
TCGA-KN-8421-01A-11R-2315-07	C10orf113|387638	0
TCGA-KN-8421-01A-11R-2315-07	C10orf114|399726	44.9944
TCGA-KN-8421-01A-11R-2315-07	C10orf116|10974	103.6483
TCGA-KN-8421-01A-11R-2315-07	C10orf118|55088	273.3408
TCGA-KN-8421-01A-11R-2315-07	C10orf119|79892	394.4507
TCGA-KN-8421-01A-11R-2315-07	C10orf11|83938	26.9966
TCGA-KN-8421-01A-11R-2315-07	C10orf120|399814	0
TCGA-KN-8421-01A-11R-2315-07	C10orf122|387718	0
TCGA-KN-8421-01A-11R-2315-07	C10orf125|282969	8.9989
TCGA-KN-8421-01A-11R-2315-07	C10orf128|170371	1.1249
TCGA-KN-8421-01A-11R-2315-07	C10orf129|142827	0
TCGA-KN-8421-01A-11R-2315-07	C10orf12|26148	23.622
TCGA-KN-8421-01A-11R-2315-07	C10orf131|100127889	.375
TCGA-KN-8421-01A-11R-2315-07	C10orf137|26098	113.2358
TCGA-KN-8421-01A-11R-2315-07	C10orf140|387640	92.9884
TCGA-KN-8421-01A-11R-2315-07	C10orf18|54906	786.6517
TCGA-KN-8421-01A-11R-2315-07	C10orf25|220979	55.4931
TCGA-KN-8421-01A-11R-2315-07	C10orf26|54838	2765.2793
TCGA-KN-8421-01A-11R-2315-07	C10orf27|219793	0
TCGA-KN-8421-01A-11R-2315-07	C10orf28|27291	286.8391
TCGA-KN-8421-01A-11R-2315-07	C10orf2|56652	143.982
TCGA-KN-8421-01A-11R-2315-07	C10orf32|119032	532.0585
TCGA-KN-8421-01A-11R-2315-07	C10orf35|219738	111.3611
TCGA-KN-8421-01A-11R-2315-07	C10orf40|283025	0
TCGA-KN-8421-01A-11R-2315-07	C10orf41|100131213	240.1387
TCGA-KN-8421-01A-11R-2315-07	C10orf46|143384	517.8103
TCGA-KN-8421-01A-11R-2315-07	C10orf47|254427	120.36
TCGA-KN-8421-01A-11R-2315-07	C10orf4|118924	462.6922
TCGA-KN-8421-01A-11R-2315-07	C10orf50|645528	0
TCGA-KN-8421-01A-11R-2315-07	C10orf53|282966	0
TCGA-KN-8421-01A-11R-2315-07	C10orf54|64115	160.8549
TCGA-KN-8421-01A-11R-2315-07	C10orf55|414236	.375
TCGA-KN-8421-01A-11R-2315-07	C10orf57|80195	158.6052
TCGA-KN-8421-01A-11R-2315-07	C10orf58|84293	2312.7109
TCGA-KN-8421-01A-11R-2315-07	C10orf62|414157	.375
TCGA-KN-8421-01A-11R-2315-07	C10orf67|256815	24.372
TCGA-KN-8421-01A-11R-2315-07	C10orf68|79741	.7499
TCGA-KN-8421-01A-11R-2315-07	C10orf71|118461	8.249
TCGA-KN-8421-01A-11R-2315-07	C10orf72|196740	2272.216
TCGA-KN-8421-01A-11R-2315-07	C10orf75|90271	211.8485
TCGA-KN-8421-01A-11R-2315-07	C10orf76|79591	455.943
TCGA-KN-8421-01A-11R-2315-07	C10orf78|119392	71.991
TCGA-KN-8421-01A-11R-2315-07	C10orf79|80217	4.1245
TCGA-KN-8421-01A-11R-2315-07	C10orf81|79949	1.8748
TCGA-KN-8421-01A-11R-2315-07	C10orf82|143379	27.3716
TCGA-KN-8421-01A-11R-2315-07	C10orf84|63877	384.7019
TCGA-KN-8421-01A-11R-2315-07	C10orf88|80007	99.3626
TCGA-KN-8421-01A-11R-2315-07	C10orf90|118611	4.8744
TCGA-KN-8421-01A-11R-2315-07	C10orf91|170393	0
TCGA-KN-8421-01A-11R-2315-07	C10orf93|255352	1.4998
TCGA-KN-8421-01A-11R-2315-07	C10orf95|79946	2.276
TCGA-KN-8421-01A-11R-2315-07	C10orf96|374355	0
TCGA-KN-8421-01A-11R-2315-07	C10orf99|387695	0
TCGA-KN-8421-01A-11R-2315-07	C11orf10|746	1061.4923
TCGA-KN-8421-01A-11R-2315-07	C11orf16|56673	0
TCGA-KN-8421-01A-11R-2315-07	C11orf17|56672	587.9265
TCGA-KN-8421-01A-11R-2315-07	C11orf1|64776	513.6708
TCGA-KN-8421-01A-11R-2315-07	C11orf20|25858	46.4267
TCGA-KN-8421-01A-11R-2315-07	C11orf21|29125	2.2497
TCGA-KN-8421-01A-11R-2315-07	C11orf24|53838	1290.2137
TCGA-KN-8421-01A-11R-2315-07	C11orf2|738	3572.9284
TCGA-KN-8421-01A-11R-2315-07	C11orf30|56946	421.0724
TCGA-KN-8421-01A-11R-2315-07	C11orf31|280636	1166.1042
TCGA-KN-8421-01A-11R-2315-07	C11orf34|349633	0
TCGA-KN-8421-01A-11R-2315-07	C11orf35|256329	45.1894
TCGA-KN-8421-01A-11R-2315-07	C11orf36|283303	0
TCGA-KN-8421-01A-11R-2315-07	C11orf40|143501	0
TCGA-KN-8421-01A-11R-2315-07	C11orf41|25758	150.7312
TCGA-KN-8421-01A-11R-2315-07	C11orf42|160298	.375
TCGA-KN-8421-01A-11R-2315-07	C11orf45|219833	.375
TCGA-KN-8421-01A-11R-2315-07	C11orf46|120534	818.8976
TCGA-KN-8421-01A-11R-2315-07	C11orf48|79081	470.5287
TCGA-KN-8421-01A-11R-2315-07	C11orf49|79096	654.6682
TCGA-KN-8421-01A-11R-2315-07	C11orf51|25906	414.7882
TCGA-KN-8421-01A-11R-2315-07	C11orf52|91894	93.0446
TCGA-KN-8421-01A-11R-2315-07	C11orf53|341032	0
TCGA-KN-8421-01A-11R-2315-07	C11orf54|28970	2405.3243
TCGA-KN-8421-01A-11R-2315-07	C11orf57|55216	745.4068
TCGA-KN-8421-01A-11R-2315-07	C11orf58|10944	2926.8841
TCGA-KN-8421-01A-11R-2315-07	C11orf59|55004	3959.1301
TCGA-KN-8421-01A-11R-2315-07	C11orf61|79684	264.342
TCGA-KN-8421-01A-11R-2315-07	C11orf63|79864	94.4882
TCGA-KN-8421-01A-11R-2315-07	C11orf64|283197	0
TCGA-KN-8421-01A-11R-2315-07	C11orf65|160140	8.249
TCGA-KN-8421-01A-11R-2315-07	C11orf66|220004	29.2463
TCGA-KN-8421-01A-11R-2315-07	C11orf67|28971	476.7904
TCGA-KN-8421-01A-11R-2315-07	C11orf68|83638	1876.2655
TCGA-KN-8421-01A-11R-2315-07	C11orf70|85016	.375
TCGA-KN-8421-01A-11R-2315-07	C11orf71|54494	692.1635
TCGA-KN-8421-01A-11R-2315-07	C11orf73|51501	600.6749
TCGA-KN-8421-01A-11R-2315-07	C11orf74|119710	174.3532
TCGA-KN-8421-01A-11R-2315-07	C11orf75|56935	110.9861
TCGA-KN-8421-01A-11R-2315-07	C11orf80|79703	523.8095
TCGA-KN-8421-01A-11R-2315-07	C11orf82|220042	34.8706
TCGA-KN-8421-01A-11R-2315-07	C11orf83|790955	550.4312
TCGA-KN-8421-01A-11R-2315-07	C11orf84|144097	368.204
TCGA-KN-8421-01A-11R-2315-07	C11orf85|283129	0
TCGA-KN-8421-01A-11R-2315-07	C11orf86|254439	0
TCGA-KN-8421-01A-11R-2315-07	C11orf87|399947	.7499
TCGA-KN-8421-01A-11R-2315-07	C11orf88|399949	0
TCGA-KN-8421-01A-11R-2315-07	C11orf90|387804	0
TCGA-KN-8421-01A-11R-2315-07	C11orf92|399948	930.5362
TCGA-KN-8421-01A-11R-2315-07	C11orf93|120376	283.1871
TCGA-KN-8421-01A-11R-2315-07	C11orf94|143678	0
TCGA-KN-8421-01A-11R-2315-07	C11orf95|65998	943.0071
TCGA-KN-8421-01A-11R-2315-07	C11orf9|745	23.2471
TCGA-KN-8421-01A-11R-2315-07	C12orf10|60314	1047.2441
TCGA-KN-8421-01A-11R-2315-07	C12orf11|55726	361.4548
TCGA-KN-8421-01A-11R-2315-07	C12orf12|196477	0
TCGA-KN-8421-01A-11R-2315-07	C12orf23|90488	3239.2201
TCGA-KN-8421-01A-11R-2315-07	C12orf24|29902	86.9891
TCGA-KN-8421-01A-11R-2315-07	C12orf26|84190	31.871
TCGA-KN-8421-01A-11R-2315-07	C12orf27|283460	59.9925
TCGA-KN-8421-01A-11R-2315-07	C12orf29|91298	482.0997
TCGA-KN-8421-01A-11R-2315-07	C12orf32|83695	309.3363
TCGA-KN-8421-01A-11R-2315-07	C12orf34|84915	1276.3405
TCGA-KN-8421-01A-11R-2315-07	C12orf35|55196	249.3438
TCGA-KN-8421-01A-11R-2315-07	C12orf36|283422	.7499
TCGA-KN-8421-01A-11R-2315-07	C12orf39|80763	256.8429
TCGA-KN-8421-01A-11R-2315-07	C12orf40|283461	0
TCGA-KN-8421-01A-11R-2315-07	C12orf41|54934	648.294
TCGA-KN-8421-01A-11R-2315-07	C12orf42|374470	0
TCGA-KN-8421-01A-11R-2315-07	C12orf43|64897	365.2043
TCGA-KN-8421-01A-11R-2315-07	C12orf44|60673	2300.7124
TCGA-KN-8421-01A-11R-2315-07	C12orf45|121053	101.9873
TCGA-KN-8421-01A-11R-2315-07	C12orf47|51275	337.694
TCGA-KN-8421-01A-11R-2315-07	C12orf48|55010	106.7829
TCGA-KN-8421-01A-11R-2315-07	C12orf49|79794	1787.7765
TCGA-KN-8421-01A-11R-2315-07	C12orf4|57102	382.0772
TCGA-KN-8421-01A-11R-2315-07	C12orf50|160419	0
TCGA-KN-8421-01A-11R-2315-07	C12orf51|283450	2547.8065
TCGA-KN-8421-01A-11R-2315-07	C12orf52|84934	729.2838
TCGA-KN-8421-01A-11R-2315-07	C12orf53|196500	6.3742
TCGA-KN-8421-01A-11R-2315-07	C12orf54|121273	.7499
TCGA-KN-8421-01A-11R-2315-07	C12orf56|115749	.375
TCGA-KN-8421-01A-11R-2315-07	C12orf57|113246	1752.5309
TCGA-KN-8421-01A-11R-2315-07	C12orf59|120939	6197.6003
TCGA-KN-8421-01A-11R-2315-07	C12orf5|57103	311.961
TCGA-KN-8421-01A-11R-2315-07	C12orf60|144608	71.616
TCGA-KN-8421-01A-11R-2315-07	C12orf61|283416	22.8721
TCGA-KN-8421-01A-11R-2315-07	C12orf62|84987	1113.2358
TCGA-KN-8421-01A-11R-2315-07	C12orf63|374467	0
TCGA-KN-8421-01A-11R-2315-07	C12orf65|91574	740.1575
TCGA-KN-8421-01A-11R-2315-07	C12orf66|144577	53.6183
TCGA-KN-8421-01A-11R-2315-07	C12orf68|387856	3.7495
TCGA-KN-8421-01A-11R-2315-07	C12orf69|440087	.7499
TCGA-KN-8421-01A-11R-2315-07	C12orf70|341346	0
TCGA-KN-8421-01A-11R-2315-07	C12orf71|728858	0
TCGA-KN-8421-01A-11R-2315-07	C12orf72|254013	51.3686
TCGA-KN-8421-01A-11R-2315-07	C12orf73|728568	155.9805
TCGA-KN-8421-01A-11R-2315-07	C12orf74|338809	0
TCGA-KN-8421-01A-11R-2315-07	C12orf75|387882	5898.7627
TCGA-KN-8421-01A-11R-2315-07	C12orf76|400073	153.3558
TCGA-KN-8421-01A-11R-2315-07	C12orf77|196415	6.3742
TCGA-KN-8421-01A-11R-2315-07	C13orf15|28984	109.8613
TCGA-KN-8421-01A-11R-2315-07	C13orf16|121793	.7499
TCGA-KN-8421-01A-11R-2315-07	C13orf18|80183	5.2493
TCGA-KN-8421-01A-11R-2315-07	C13orf1|57213	335.958
TCGA-KN-8421-01A-11R-2315-07	C13orf23|80209	697.7878
TCGA-KN-8421-01A-11R-2315-07	C13orf26|122046	0
TCGA-KN-8421-01A-11R-2315-07	C13orf27|93081	131.9835
TCGA-KN-8421-01A-11R-2315-07	C13orf28|122258	0
TCGA-KN-8421-01A-11R-2315-07	C13orf29|283487	23.2471
TCGA-KN-8421-01A-11R-2315-07	C13orf30|144809	0
TCGA-KN-8421-01A-11R-2315-07	C13orf31|144811	34.8706
TCGA-KN-8421-01A-11R-2315-07	C13orf33|84935	10.4987
TCGA-KN-8421-01A-11R-2315-07	C13orf34|79866	48.8076
TCGA-KN-8421-01A-11R-2315-07	C13orf35|400165	0
TCGA-KN-8421-01A-11R-2315-07	C13orf36|400120	.375
TCGA-KN-8421-01A-11R-2315-07	C13orf37|440145	191.976
TCGA-KN-8421-01A-11R-2315-07	C13orf38|728591	4.8744
TCGA-KN-8421-01A-11R-2315-07	C13orf39|196541	0
TCGA-KN-8421-01A-11R-2315-07	C14orf101|54916	764.1545
TCGA-KN-8421-01A-11R-2315-07	C14orf102|55051	182.9771
TCGA-KN-8421-01A-11R-2315-07	C14orf104|55172	391.0761
TCGA-KN-8421-01A-11R-2315-07	C14orf105|55195	1217.8478
TCGA-KN-8421-01A-11R-2315-07	C14orf106|55320	157.8553
TCGA-KN-8421-01A-11R-2315-07	C14orf109|26175	761.5298
TCGA-KN-8421-01A-11R-2315-07	C14orf115|55237	0
TCGA-KN-8421-01A-11R-2315-07	C14orf118|55668	191.601
TCGA-KN-8421-01A-11R-2315-07	C14orf119|55017	1175.4781
TCGA-KN-8421-01A-11R-2315-07	C14orf126|112487	299.2351
TCGA-KN-8421-01A-11R-2315-07	C14orf128|84837	176.6029
TCGA-KN-8421-01A-11R-2315-07	C14orf129|51527	467.9415
TCGA-KN-8421-01A-11R-2315-07	C14orf132|56967	530.1837
TCGA-KN-8421-01A-11R-2315-07	C14orf135|64430	2742.7822
TCGA-KN-8421-01A-11R-2315-07	C14orf138|79609	102.7372
TCGA-KN-8421-01A-11R-2315-07	C14orf139|79686	20.6224
TCGA-KN-8421-01A-11R-2315-07	C14orf142|84520	555.3056
TCGA-KN-8421-01A-11R-2315-07	C14orf143|90141	42.7447
TCGA-KN-8421-01A-11R-2315-07	C14orf145|145508	22.8721
TCGA-KN-8421-01A-11R-2315-07	C14orf147|171546	953.5058
TCGA-KN-8421-01A-11R-2315-07	C14orf148|122945	4.1245
TCGA-KN-8421-01A-11R-2315-07	C14orf149|112849	84.7394
TCGA-KN-8421-01A-11R-2315-07	C14orf153|84334	906.6367
TCGA-KN-8421-01A-11R-2315-07	C14orf156|81892	800.15
TCGA-KN-8421-01A-11R-2315-07	C14orf159|80017	6706.4117
TCGA-KN-8421-01A-11R-2315-07	C14orf162|56936	0
TCGA-KN-8421-01A-11R-2315-07	C14orf165|414767	0
TCGA-KN-8421-01A-11R-2315-07	C14orf166B|145497	0
TCGA-KN-8421-01A-11R-2315-07	C14orf166|51637	2178.4777
TCGA-KN-8421-01A-11R-2315-07	C14orf167|55449	646.8841
TCGA-KN-8421-01A-11R-2315-07	C14orf169|79697	223.4721
TCGA-KN-8421-01A-11R-2315-07	C14orf174|161394	28.1215
TCGA-KN-8421-01A-11R-2315-07	C14orf176|643382	29.6213
TCGA-KN-8421-01A-11R-2315-07	C14orf177|283598	0
TCGA-KN-8421-01A-11R-2315-07	C14orf178|283579	1.8748
TCGA-KN-8421-01A-11R-2315-07	C14orf179|112752	197.2253
TCGA-KN-8421-01A-11R-2315-07	C14orf180|400258	0
TCGA-KN-8421-01A-11R-2315-07	C14orf181|400223	51.3686
TCGA-KN-8421-01A-11R-2315-07	C14orf182|283551	1.1249
TCGA-KN-8421-01A-11R-2315-07	C14orf183|196913	0
TCGA-KN-8421-01A-11R-2315-07	C14orf184|650662	0
TCGA-KN-8421-01A-11R-2315-07	C14orf19|280655	1.8748
TCGA-KN-8421-01A-11R-2315-07	C14orf1|11161	1701.1624
TCGA-KN-8421-01A-11R-2315-07	C14orf21|161424	167.979
TCGA-KN-8421-01A-11R-2315-07	C14orf23|387978	0
TCGA-KN-8421-01A-11R-2315-07	C14orf28|122525	142.8571
TCGA-KN-8421-01A-11R-2315-07	C14orf2|9556	1717.6603
TCGA-KN-8421-01A-11R-2315-07	C14orf33|100129075	86.9891
TCGA-KN-8421-01A-11R-2315-07	C14orf34|645687	0
TCGA-KN-8421-01A-11R-2315-07	C14orf37|145407	497.5628
TCGA-KN-8421-01A-11R-2315-07	C14orf39|317761	0
TCGA-KN-8421-01A-11R-2315-07	C14orf43|91748	1633.6708
TCGA-KN-8421-01A-11R-2315-07	C14orf45|80127	77.7803
TCGA-KN-8421-01A-11R-2315-07	C14orf48|256369	0
TCGA-KN-8421-01A-11R-2315-07	C14orf49|161176	5.9993
TCGA-KN-8421-01A-11R-2315-07	C14orf4|64207	2473.9408
TCGA-KN-8421-01A-11R-2315-07	C14orf50|145376	43.4946
TCGA-KN-8421-01A-11R-2315-07	C14orf53|440184	.375
TCGA-KN-8421-01A-11R-2315-07	C14orf64|388011	1.1249
TCGA-KN-8421-01A-11R-2315-07	C14orf68|283600	0
TCGA-KN-8421-01A-11R-2315-07	C14orf70|283601	0
TCGA-KN-8421-01A-11R-2315-07	C14orf72|145200	14.2482
TCGA-KN-8421-01A-11R-2315-07	C14orf73|91828	0
TCGA-KN-8421-01A-11R-2315-07	C14orf79|122616	334.4582
TCGA-KN-8421-01A-11R-2315-07	C14orf80|283643	83.2396
TCGA-KN-8421-01A-11R-2315-07	C14orf86|283592	0
TCGA-KN-8421-01A-11R-2315-07	C14orf93|60686	233.5958
TCGA-KN-8421-01A-11R-2315-07	C15orf17|57184	2965.5043
TCGA-KN-8421-01A-11R-2315-07	C15orf21|283651	6.7492
TCGA-KN-8421-01A-11R-2315-07	C15orf23|90417	237.3453
TCGA-KN-8421-01A-11R-2315-07	C15orf24|56851	1912.261
TCGA-KN-8421-01A-11R-2315-07	C15orf26|161502	0
TCGA-KN-8421-01A-11R-2315-07	C15orf27|123591	19.4976
TCGA-KN-8421-01A-11R-2315-07	C15orf28|80035	.7499
TCGA-KN-8421-01A-11R-2315-07	C15orf29|79768	223.4721
TCGA-KN-8421-01A-11R-2315-07	C15orf2|23742	0
TCGA-KN-8421-01A-11R-2315-07	C15orf32|145858	0
TCGA-KN-8421-01A-11R-2315-07	C15orf33|196951	24.1057
TCGA-KN-8421-01A-11R-2315-07	C15orf34|80072	23.997
TCGA-KN-8421-01A-11R-2315-07	C15orf37|283687	117.1016
TCGA-KN-8421-01A-11R-2315-07	C15orf38|348110	99.73
TCGA-KN-8421-01A-11R-2315-07	C15orf39|56905	328.4589
TCGA-KN-8421-01A-11R-2315-07	C15orf40|123207	226.1342
TCGA-KN-8421-01A-11R-2315-07	C15orf41|84529	98.6127
TCGA-KN-8421-01A-11R-2315-07	C15orf42|90381	17.2478
TCGA-KN-8421-01A-11R-2315-07	C15orf43|145645	0
TCGA-KN-8421-01A-11R-2315-07	C15orf44|81556	1001.8748
TCGA-KN-8421-01A-11R-2315-07	C15orf48|84419	3.3746
TCGA-KN-8421-01A-11R-2315-07	C15orf50|414926	0
TCGA-KN-8421-01A-11R-2315-07	C15orf51|196968	29.9963
TCGA-KN-8421-01A-11R-2315-07	C15orf52|388115	1104.9869
TCGA-KN-8421-01A-11R-2315-07	C15orf53|400359	0
TCGA-KN-8421-01A-11R-2315-07	C15orf54|400360	.375
TCGA-KN-8421-01A-11R-2315-07	C15orf55|256646	.7499
TCGA-KN-8421-01A-11R-2315-07	C15orf56|644809	14.6232
TCGA-KN-8421-01A-11R-2315-07	C15orf57|90416	367.6453
TCGA-KN-8421-01A-11R-2315-07	C15orf58|390637	60.3675
TCGA-KN-8421-01A-11R-2315-07	C15orf59|388135	3935.883
TCGA-KN-8421-01A-11R-2315-07	C15orf5|81698	0
TCGA-KN-8421-01A-11R-2315-07	C15orf60|283677	0
TCGA-KN-8421-01A-11R-2315-07	C15orf61|145853	269.5913
TCGA-KN-8421-01A-11R-2315-07	C15orf62|643338	33.7458
TCGA-KN-8421-01A-11R-2315-07	C15orf63|25764	909.4526
TCGA-KN-8421-01A-11R-2315-07	C16orf11|146325	3.3746
TCGA-KN-8421-01A-11R-2315-07	C16orf13|84326	1092.6134
TCGA-KN-8421-01A-11R-2315-07	C16orf3|750	.7499
TCGA-KN-8421-01A-11R-2315-07	C16orf42|115939	1375.9055
TCGA-KN-8421-01A-11R-2315-07	C16orf45|89927	724.0345
TCGA-KN-8421-01A-11R-2315-07	C16orf46|123775	48.7439
TCGA-KN-8421-01A-11R-2315-07	C16orf48|84080	539.5576
TCGA-KN-8421-01A-11R-2315-07	C16orf52|730094	649.0439
TCGA-KN-8421-01A-11R-2315-07	C16orf53|79447	1222.5497
TCGA-KN-8421-01A-11R-2315-07	C16orf54|283897	21.7473
TCGA-KN-8421-01A-11R-2315-07	C16orf55|124045	176.6029
TCGA-KN-8421-01A-11R-2315-07	C16orf57|79650	1055.1181
TCGA-KN-8421-01A-11R-2315-07	C16orf58|64755	5057.3678
TCGA-KN-8421-01A-11R-2315-07	C16orf59|80178	80.24
TCGA-KN-8421-01A-11R-2315-07	C16orf5|29965	3169.1039
TCGA-KN-8421-01A-11R-2315-07	C16orf61|56942	1136.6704
TCGA-KN-8421-01A-11R-2315-07	C16orf62|57020	1418.0727
TCGA-KN-8421-01A-11R-2315-07	C16orf63|123811	745.7818
TCGA-KN-8421-01A-11R-2315-07	C16orf68|79091	259.0926
TCGA-KN-8421-01A-11R-2315-07	C16orf70|80262	598.9314
TCGA-KN-8421-01A-11R-2315-07	C16orf71|146562	106.1117
TCGA-KN-8421-01A-11R-2315-07	C16orf72|29035	959.1301
TCGA-KN-8421-01A-11R-2315-07	C16orf73|254528	1.1361
TCGA-KN-8421-01A-11R-2315-07	C16orf74|404550	29.2463
TCGA-KN-8421-01A-11R-2315-07	C16orf75|116028	109.1114
TCGA-KN-8421-01A-11R-2315-07	C16orf78|123970	0
TCGA-KN-8421-01A-11R-2315-07	C16orf79|283870	79.3063
TCGA-KN-8421-01A-11R-2315-07	C16orf7|9605	1246.4829
TCGA-KN-8421-01A-11R-2315-07	C16orf80|29105	1003.7495
TCGA-KN-8421-01A-11R-2315-07	C16orf81|283860	1.1249
TCGA-KN-8421-01A-11R-2315-07	C16orf82|162083	0
TCGA-KN-8421-01A-11R-2315-07	C16orf86|388284	61.4923
TCGA-KN-8421-01A-11R-2315-07	C16orf87|388272	47.2441
TCGA-KN-8421-01A-11R-2315-07	C16orf88|400506	362.2047
TCGA-KN-8421-01A-11R-2315-07	C16orf89|146556	748.0315
TCGA-KN-8421-01A-11R-2315-07	C16orf90|646174	.7499
TCGA-KN-8421-01A-11R-2315-07	C16orf91|283951	326.9591
TCGA-KN-8421-01A-11R-2315-07	C16orf92|146378	0
TCGA-KN-8421-01A-11R-2315-07	C16orf93|90835	8.9989
TCGA-KN-8421-01A-11R-2315-07	C17orf100|388327	42.3697
TCGA-KN-8421-01A-11R-2315-07	C17orf101|79701	194.2257
[truncated: 18,532 more rows]
