# Supplementary material for: Dysfunctional miRNA-Mediated Regulation in Chromophobe Renal Cell Carcinoma
Source: PLoS One. 2016 Jun 3;11(6):e0156324. doi: 10.1371/journal.pone.0156324 (PMC4892590; doi:10.1371/journal.pone.0156324)
Supplement: S2 File — (ZIP) [file pone.0156324.s002.zip › S2_File mRNA expression profile downloaded from TCGA/case/unc.edu__IlluminaHiSeq_RNASeqV2__TCGA-KN-8422-01A-11R-2315-07__expression_rsem_gene_normalized.txt]

barcode	gene_id	normalized_count
TCGA-KN-8422-01A-11R-2315-07	?|100130426	0
TCGA-KN-8422-01A-11R-2315-07	?|100133144	1.7804
TCGA-KN-8422-01A-11R-2315-07	?|100134869	2.7384
TCGA-KN-8422-01A-11R-2315-07	?|10357	53.1225
TCGA-KN-8422-01A-11R-2315-07	?|10431	1171.2607
TCGA-KN-8422-01A-11R-2315-07	?|136542	0
TCGA-KN-8422-01A-11R-2315-07	?|155060	46.995
TCGA-KN-8422-01A-11R-2315-07	?|26823	.9038
TCGA-KN-8422-01A-11R-2315-07	?|280660	0
TCGA-KN-8422-01A-11R-2315-07	?|317712	0
TCGA-KN-8422-01A-11R-2315-07	?|340602	.4519
TCGA-KN-8422-01A-11R-2315-07	?|388795	0
TCGA-KN-8422-01A-11R-2315-07	?|390284	18.075
TCGA-KN-8422-01A-11R-2315-07	?|391343	0
TCGA-KN-8422-01A-11R-2315-07	?|391714	.4519
TCGA-KN-8422-01A-11R-2315-07	?|404770	0
TCGA-KN-8422-01A-11R-2315-07	?|441362	0
TCGA-KN-8422-01A-11R-2315-07	?|442388	0
TCGA-KN-8422-01A-11R-2315-07	?|553137	.9038
TCGA-KN-8422-01A-11R-2315-07	?|57714	142.7926
TCGA-KN-8422-01A-11R-2315-07	?|645851	1.3556
TCGA-KN-8422-01A-11R-2315-07	?|652919	22.0651
TCGA-KN-8422-01A-11R-2315-07	?|653553	905.5581
TCGA-KN-8422-01A-11R-2315-07	?|728045	0
TCGA-KN-8422-01A-11R-2315-07	?|728603	0
TCGA-KN-8422-01A-11R-2315-07	?|728788	.4519
TCGA-KN-8422-01A-11R-2315-07	?|729884	18880.7049
TCGA-KN-8422-01A-11R-2315-07	?|8225	816.0868
TCGA-KN-8422-01A-11R-2315-07	?|90288	0
TCGA-KN-8422-01A-11R-2315-07	A1BG|1	13.5563
TCGA-KN-8422-01A-11R-2315-07	A1CF|29974	0
TCGA-KN-8422-01A-11R-2315-07	A2BP1|54715	.4519
TCGA-KN-8422-01A-11R-2315-07	A2LD1|87769	15.8202
TCGA-KN-8422-01A-11R-2315-07	A2ML1|144568	.4519
TCGA-KN-8422-01A-11R-2315-07	A2M|2	5520.0452
TCGA-KN-8422-01A-11R-2315-07	A4GALT|53947	565.7479
TCGA-KN-8422-01A-11R-2315-07	A4GNT|51146	.4519
TCGA-KN-8422-01A-11R-2315-07	AAA1|404744	0
TCGA-KN-8422-01A-11R-2315-07	AAAS|8086	611.8391
TCGA-KN-8422-01A-11R-2315-07	AACSL|729522	0
TCGA-KN-8422-01A-11R-2315-07	AACS|65985	1835.9693
TCGA-KN-8422-01A-11R-2315-07	AADACL2|344752	0
TCGA-KN-8422-01A-11R-2315-07	AADACL3|126767	0
TCGA-KN-8422-01A-11R-2315-07	AADACL4|343066	0
TCGA-KN-8422-01A-11R-2315-07	AADAC|13	0
TCGA-KN-8422-01A-11R-2315-07	AADAT|51166	36.6019
TCGA-KN-8422-01A-11R-2315-07	AAGAB|79719	1309.9864
TCGA-KN-8422-01A-11R-2315-07	AAK1|22848	2389.0646
TCGA-KN-8422-01A-11R-2315-07	AAMP|14	1961.5906
TCGA-KN-8422-01A-11R-2315-07	AANAT|15	0
TCGA-KN-8422-01A-11R-2315-07	AARS2|57505	345.6801
TCGA-KN-8422-01A-11R-2315-07	AARSD1|80755	238.1383
TCGA-KN-8422-01A-11R-2315-07	AARS|16	6630.366
TCGA-KN-8422-01A-11R-2315-07	AASDHPPT|60496	844.103
TCGA-KN-8422-01A-11R-2315-07	AASDH|132949	230.4564
TCGA-KN-8422-01A-11R-2315-07	AASS|10157	58.2919
TCGA-KN-8422-01A-11R-2315-07	AATF|26574	565.7479
TCGA-KN-8422-01A-11R-2315-07	AATK|9625	17.6231
TCGA-KN-8422-01A-11R-2315-07	ABAT|18	315.4089
TCGA-KN-8422-01A-11R-2315-07	ABCA10|10349	4.0669
TCGA-KN-8422-01A-11R-2315-07	ABCA11P|79963	74.5368
TCGA-KN-8422-01A-11R-2315-07	ABCA12|26154	37.0538
TCGA-KN-8422-01A-11R-2315-07	ABCA13|154664	6.3263
TCGA-KN-8422-01A-11R-2315-07	ABCA17P|650655	1.8075
TCGA-KN-8422-01A-11R-2315-07	ABCA1|19	826.028
TCGA-KN-8422-01A-11R-2315-07	ABCA2|20	9808.8568
TCGA-KN-8422-01A-11R-2315-07	ABCA3|21	1987.3475
TCGA-KN-8422-01A-11R-2315-07	ABCA4|24	.9038
TCGA-KN-8422-01A-11R-2315-07	ABCA5|23461	380.479
TCGA-KN-8422-01A-11R-2315-07	ABCA6|23460	.4519
TCGA-KN-8422-01A-11R-2315-07	ABCA7|10347	472.2097
TCGA-KN-8422-01A-11R-2315-07	ABCA8|10351	3.1631
TCGA-KN-8422-01A-11R-2315-07	ABCA9|10350	4.9706
TCGA-KN-8422-01A-11R-2315-07	ABCB10|23456	215.5445
TCGA-KN-8422-01A-11R-2315-07	ABCB11|8647	0
TCGA-KN-8422-01A-11R-2315-07	ABCB1|5243	24.8531
TCGA-KN-8422-01A-11R-2315-07	ABCB4|5244	10.3931
TCGA-KN-8422-01A-11R-2315-07	ABCB5|340273	0
TCGA-KN-8422-01A-11R-2315-07	ABCB6|10058	107.4108
TCGA-KN-8422-01A-11R-2315-07	ABCB7|22	536.8278
TCGA-KN-8422-01A-11R-2315-07	ABCB8|11194	1272.9327
TCGA-KN-8422-01A-11R-2315-07	ABCB9|23457	573.8319
TCGA-KN-8422-01A-11R-2315-07	ABCC10|89845	303.6602
TCGA-KN-8422-01A-11R-2315-07	ABCC11|85320	1.8075
TCGA-KN-8422-01A-11R-2315-07	ABCC12|94160	0
TCGA-KN-8422-01A-11R-2315-07	ABCC13|150000	0
TCGA-KN-8422-01A-11R-2315-07	ABCC1|4363	478.9878
TCGA-KN-8422-01A-11R-2315-07	ABCC2|1244	2.2594
TCGA-KN-8422-01A-11R-2315-07	ABCC3|8714	30.7275
TCGA-KN-8422-01A-11R-2315-07	ABCC4|10257	1118.8432
TCGA-KN-8422-01A-11R-2315-07	ABCC5|10057	4041.5725
TCGA-KN-8422-01A-11R-2315-07	ABCC6P1|653190	0
TCGA-KN-8422-01A-11R-2315-07	ABCC6P2|730013	6.7781
TCGA-KN-8422-01A-11R-2315-07	ABCC6|368	13.5563
TCGA-KN-8422-01A-11R-2315-07	ABCC8|6833	99.4126
TCGA-KN-8422-01A-11R-2315-07	ABCC9|10060	128.7845
TCGA-KN-8422-01A-11R-2315-07	ABCD1|215	596.0235
TCGA-KN-8422-01A-11R-2315-07	ABCD2|225	13.5563
TCGA-KN-8422-01A-11R-2315-07	ABCD3|5825	1535.4722
TCGA-KN-8422-01A-11R-2315-07	ABCD4|5826	722.5486
TCGA-KN-8422-01A-11R-2315-07	ABCE1|6059	755.9873
TCGA-KN-8422-01A-11R-2315-07	ABCF1|23	635.7885
TCGA-KN-8422-01A-11R-2315-07	ABCF2|10061	938.0931
TCGA-KN-8422-01A-11R-2315-07	ABCF3|55324	1504.2928
TCGA-KN-8422-01A-11R-2315-07	ABCG1|9619	5195.2101
TCGA-KN-8422-01A-11R-2315-07	ABCG2|9429	121.1026
TCGA-KN-8422-01A-11R-2315-07	ABCG4|64137	35.6981
TCGA-KN-8422-01A-11R-2315-07	ABCG5|64240	1.8075
TCGA-KN-8422-01A-11R-2315-07	ABCG8|64241	0
TCGA-KN-8422-01A-11R-2315-07	ABHD10|55347	2246.272
TCGA-KN-8422-01A-11R-2315-07	ABHD11|83451	2194.7582
TCGA-KN-8422-01A-11R-2315-07	ABHD12B|145447	0
TCGA-KN-8422-01A-11R-2315-07	ABHD12|26090	4555.8066
TCGA-KN-8422-01A-11R-2315-07	ABHD13|84945	258.9245
TCGA-KN-8422-01A-11R-2315-07	ABHD14A|25864	209.9367
TCGA-KN-8422-01A-11R-2315-07	ABHD14B|84836	3527.7903
TCGA-KN-8422-01A-11R-2315-07	ABHD15|116236	305.0158
TCGA-KN-8422-01A-11R-2315-07	ABHD1|84696	4.5188
TCGA-KN-8422-01A-11R-2315-07	ABHD2|11057	6079.9819
TCGA-KN-8422-01A-11R-2315-07	ABHD3|171586	5788.9742
TCGA-KN-8422-01A-11R-2315-07	ABHD4|63874	1530.0497
TCGA-KN-8422-01A-11R-2315-07	ABHD5|51099	761.4099
TCGA-KN-8422-01A-11R-2315-07	ABHD6|57406	955.2643
TCGA-KN-8422-01A-11R-2315-07	ABHD8|79575	411.6584
TCGA-KN-8422-01A-11R-2315-07	ABI1|10006	989.2047
TCGA-KN-8422-01A-11R-2315-07	ABI2|10152	1152.7338
TCGA-KN-8422-01A-11R-2315-07	ABI3BP|25890	21.69
TCGA-KN-8422-01A-11R-2315-07	ABI3|51225	126.5251
TCGA-KN-8422-01A-11R-2315-07	ABL1|25	1806.1455
TCGA-KN-8422-01A-11R-2315-07	ABL2|27	138.2738
TCGA-KN-8422-01A-11R-2315-07	ABLIM1|3983	4741.0755
TCGA-KN-8422-01A-11R-2315-07	ABLIM2|84448	36.6019
TCGA-KN-8422-01A-11R-2315-07	ABLIM3|22885	109.3538
TCGA-KN-8422-01A-11R-2315-07	ABO|28	24.8531
TCGA-KN-8422-01A-11R-2315-07	ABP1|26	3.1631
TCGA-KN-8422-01A-11R-2315-07	ABRA|137735	.4519
TCGA-KN-8422-01A-11R-2315-07	ABR|29	2416.1771
TCGA-KN-8422-01A-11R-2315-07	ABT1|29777	368.7302
TCGA-KN-8422-01A-11R-2315-07	ABTB1|80325	541.3466
TCGA-KN-8422-01A-11R-2315-07	ABTB2|25841	2206.507
TCGA-KN-8422-01A-11R-2315-07	ACAA1|30	1976.9544
TCGA-KN-8422-01A-11R-2315-07	ACAA2|10449	3624.9435
TCGA-KN-8422-01A-11R-2315-07	ACACA|31	595.5716
TCGA-KN-8422-01A-11R-2315-07	ACACB|32	2551.2878
TCGA-KN-8422-01A-11R-2315-07	ACAD10|80724	988.7031
TCGA-KN-8422-01A-11R-2315-07	ACAD11|84129	192.047
TCGA-KN-8422-01A-11R-2315-07	ACAD8|27034	910.0768
TCGA-KN-8422-01A-11R-2315-07	ACAD9|28976	1037.5056
TCGA-KN-8422-01A-11R-2315-07	ACADL|33	689.5617
TCGA-KN-8422-01A-11R-2315-07	ACADM|34	1746.9498
TCGA-KN-8422-01A-11R-2315-07	ACADSB|36	1107.0944
TCGA-KN-8422-01A-11R-2315-07	ACADS|35	3465.4315
TCGA-KN-8422-01A-11R-2315-07	ACADVL|37	6989.5933
TCGA-KN-8422-01A-11R-2315-07	ACAN|176	904.2024
TCGA-KN-8422-01A-11R-2315-07	ACAP1|9744	25.305
TCGA-KN-8422-01A-11R-2315-07	ACAP2|23527	976.0506
TCGA-KN-8422-01A-11R-2315-07	ACAP3|116983	646.2585
TCGA-KN-8422-01A-11R-2315-07	ACAT1|38	6192.9507
TCGA-KN-8422-01A-11R-2315-07	ACAT2|39	178.9245
TCGA-KN-8422-01A-11R-2315-07	ACBD3|64746	713.5111
TCGA-KN-8422-01A-11R-2315-07	ACBD4|79777	181.6539
TCGA-KN-8422-01A-11R-2315-07	ACBD5|91452	1591.9566
TCGA-KN-8422-01A-11R-2315-07	ACBD6|84320	326.254
TCGA-KN-8422-01A-11R-2315-07	ACBD7|414149	8.1338
TCGA-KN-8422-01A-11R-2315-07	ACCN1|40	163.5789
TCGA-KN-8422-01A-11R-2315-07	ACCN2|41	2.7113
TCGA-KN-8422-01A-11R-2315-07	ACCN3|9311	2.2594
TCGA-KN-8422-01A-11R-2315-07	ACCN4|55515	0
TCGA-KN-8422-01A-11R-2315-07	ACCN5|51802	0
TCGA-KN-8422-01A-11R-2315-07	ACCSL|390110	0
TCGA-KN-8422-01A-11R-2315-07	ACCS|84680	199.7289
TCGA-KN-8422-01A-11R-2315-07	ACD|65057	429.2815
TCGA-KN-8422-01A-11R-2315-07	ACE2|59272	0
TCGA-KN-8422-01A-11R-2315-07	ACER1|125981	0
TCGA-KN-8422-01A-11R-2315-07	ACER2|340485	12.6525
TCGA-KN-8422-01A-11R-2315-07	ACER3|55331	249.887
TCGA-KN-8422-01A-11R-2315-07	ACE|1636	185.7207
TCGA-KN-8422-01A-11R-2315-07	ACHE|43	198.8251
TCGA-KN-8422-01A-11R-2315-07	ACIN1|22985	1978.7619
TCGA-KN-8422-01A-11R-2315-07	ACLY|47	724.808
TCGA-KN-8422-01A-11R-2315-07	ACMSD|130013	3.615
TCGA-KN-8422-01A-11R-2315-07	ACN9|57001	58.2919
TCGA-KN-8422-01A-11R-2315-07	ACO1|48	1743.3348
TCGA-KN-8422-01A-11R-2315-07	ACO2|50	15337.7858
TCGA-KN-8422-01A-11R-2315-07	ACOT11|26027	1884.3064
TCGA-KN-8422-01A-11R-2315-07	ACOT12|134526	0
TCGA-KN-8422-01A-11R-2315-07	ACOT13|55856	381.3647
TCGA-KN-8422-01A-11R-2315-07	ACOT1|641371	1400.8134
TCGA-KN-8422-01A-11R-2315-07	ACOT2|10965	599.1866
TCGA-KN-8422-01A-11R-2315-07	ACOT4|122970	428.3778
TCGA-KN-8422-01A-11R-2315-07	ACOT6|641372	8.5856
TCGA-KN-8422-01A-11R-2315-07	ACOT7|11332	1075.0113
TCGA-KN-8422-01A-11R-2315-07	ACOT8|10005	622.1419
TCGA-KN-8422-01A-11R-2315-07	ACOT9|23597	471.7578
TCGA-KN-8422-01A-11R-2315-07	ACOX1|51	759.6023
TCGA-KN-8422-01A-11R-2315-07	ACOX2|8309	3.1631
TCGA-KN-8422-01A-11R-2315-07	ACOX3|8310	634.8848
TCGA-KN-8422-01A-11R-2315-07	ACOXL|55289	7.6819
TCGA-KN-8422-01A-11R-2315-07	ACP1|52	1987.7994
TCGA-KN-8422-01A-11R-2315-07	ACP2|53	1215.9964
TCGA-KN-8422-01A-11R-2315-07	ACP5|54	175.3276
TCGA-KN-8422-01A-11R-2315-07	ACP6|51205	196.5657
TCGA-KN-8422-01A-11R-2315-07	ACPL2|92370	126.0732
TCGA-KN-8422-01A-11R-2315-07	ACPP|55	2.2594
TCGA-KN-8422-01A-11R-2315-07	ACPT|93650	0
TCGA-KN-8422-01A-11R-2315-07	ACRBP|84519	6.7781
TCGA-KN-8422-01A-11R-2315-07	ACRC|93953	6.3263
TCGA-KN-8422-01A-11R-2315-07	ACRV1|56	.4519
TCGA-KN-8422-01A-11R-2315-07	ACR|49	45.1875
TCGA-KN-8422-01A-11R-2315-07	ACSBG1|23205	8.1338
TCGA-KN-8422-01A-11R-2315-07	ACSBG2|81616	.4519
TCGA-KN-8422-01A-11R-2315-07	ACSF2|80221	423.4071
TCGA-KN-8422-01A-11R-2315-07	ACSF3|197322	568.911
TCGA-KN-8422-01A-11R-2315-07	ACSL1|2180	21880.2531
TCGA-KN-8422-01A-11R-2315-07	ACSL3|2181	3005.8744
TCGA-KN-8422-01A-11R-2315-07	ACSL4|2182	1431.089
TCGA-KN-8422-01A-11R-2315-07	ACSL5|51703	107.9982
TCGA-KN-8422-01A-11R-2315-07	ACSL6|23305	23.4975
TCGA-KN-8422-01A-11R-2315-07	ACSM1|116285	.9038
TCGA-KN-8422-01A-11R-2315-07	ACSM2A|123876	1.8075
TCGA-KN-8422-01A-11R-2315-07	ACSM2B|348158	1.8075
TCGA-KN-8422-01A-11R-2315-07	ACSM3|6296	129.5617
TCGA-KN-8422-01A-11R-2315-07	ACSM4|341392	0
TCGA-KN-8422-01A-11R-2315-07	ACSM5|54988	10.3931
TCGA-KN-8422-01A-11R-2315-07	ACSS1|84532	4532.761
TCGA-KN-8422-01A-11R-2315-07	ACSS2|55902	2543.606
TCGA-KN-8422-01A-11R-2315-07	ACSS3|79611	18.075
TCGA-KN-8422-01A-11R-2315-07	ACTA1|58	.4519
TCGA-KN-8422-01A-11R-2315-07	ACTA2|59	1319.0691
TCGA-KN-8422-01A-11R-2315-07	ACTBL2|345651	1.3556
TCGA-KN-8422-01A-11R-2315-07	ACTB|60	82462.2142
TCGA-KN-8422-01A-11R-2315-07	ACTC1|70	246.272
TCGA-KN-8422-01A-11R-2315-07	ACTG1|71	37167.1939
TCGA-KN-8422-01A-11R-2315-07	ACTG2|72	143.6963
TCGA-KN-8422-01A-11R-2315-07	ACTL6A|86	372.3452
TCGA-KN-8422-01A-11R-2315-07	ACTL6B|51412	0
TCGA-KN-8422-01A-11R-2315-07	ACTL7A|10881	0
TCGA-KN-8422-01A-11R-2315-07	ACTL7B|10880	0
TCGA-KN-8422-01A-11R-2315-07	ACTL8|81569	0
TCGA-KN-8422-01A-11R-2315-07	ACTL9|284382	0
TCGA-KN-8422-01A-11R-2315-07	ACTN1|87	229.5526
TCGA-KN-8422-01A-11R-2315-07	ACTN2|88	3.1631
TCGA-KN-8422-01A-11R-2315-07	ACTN3|89	.9038
TCGA-KN-8422-01A-11R-2315-07	ACTN4|81	12759.3177
TCGA-KN-8422-01A-11R-2315-07	ACTR10|55860	1264.7989
TCGA-KN-8422-01A-11R-2315-07	ACTR1A|10121	2974.695
TCGA-KN-8422-01A-11R-2315-07	ACTR1B|10120	2335.7433
TCGA-KN-8422-01A-11R-2315-07	ACTR2|10097	3380.9309
TCGA-KN-8422-01A-11R-2315-07	ACTR3B|57180	124.7176
TCGA-KN-8422-01A-11R-2315-07	ACTR3C|653857	265.7027
TCGA-KN-8422-01A-11R-2315-07	ACTR3|10096	3381.3827
TCGA-KN-8422-01A-11R-2315-07	ACTR5|79913	211.9295
TCGA-KN-8422-01A-11R-2315-07	ACTR6|64431	300.4971
TCGA-KN-8422-01A-11R-2315-07	ACTR8|93973	652.9598
TCGA-KN-8422-01A-11R-2315-07	ACTRT1|139741	0
TCGA-KN-8422-01A-11R-2315-07	ACTRT2|140625	0
TCGA-KN-8422-01A-11R-2315-07	ACVR1B|91	2017.1713
TCGA-KN-8422-01A-11R-2315-07	ACVR1C|130399	33.8906
TCGA-KN-8422-01A-11R-2315-07	ACVR1|90	2290.1039
TCGA-KN-8422-01A-11R-2315-07	ACVR2A|92	610.0316
TCGA-KN-8422-01A-11R-2315-07	ACVR2B|93	138.7257
TCGA-KN-8422-01A-11R-2315-07	ACVRL1|94	290.5558
TCGA-KN-8422-01A-11R-2315-07	ACY1|95	2100.5016
TCGA-KN-8422-01A-11R-2315-07	ACY3|91703	1.8075
TCGA-KN-8422-01A-11R-2315-07	ACYP1|97	115.2282
TCGA-KN-8422-01A-11R-2315-07	ACYP2|98	588.3416
TCGA-KN-8422-01A-11R-2315-07	ADAD1|132612	0
TCGA-KN-8422-01A-11R-2315-07	ADAD2|161931	0
TCGA-KN-8422-01A-11R-2315-07	ADAL|161823	282.8739
TCGA-KN-8422-01A-11R-2315-07	ADAM10|102	1481.2472
TCGA-KN-8422-01A-11R-2315-07	ADAM11|4185	0
TCGA-KN-8422-01A-11R-2315-07	ADAM12|8038	12.6525
TCGA-KN-8422-01A-11R-2315-07	ADAM15|8751	1097.1893
TCGA-KN-8422-01A-11R-2315-07	ADAM17|6868	368.2784
TCGA-KN-8422-01A-11R-2315-07	ADAM18|8749	0
TCGA-KN-8422-01A-11R-2315-07	ADAM19|8728	30.7275
TCGA-KN-8422-01A-11R-2315-07	ADAM20|8748	2.2594
TCGA-KN-8422-01A-11R-2315-07	ADAM21P1|145241	0
TCGA-KN-8422-01A-11R-2315-07	ADAM21|8747	1.3556
TCGA-KN-8422-01A-11R-2315-07	ADAM22|53616	91.2788
TCGA-KN-8422-01A-11R-2315-07	ADAM23|8745	.9038
TCGA-KN-8422-01A-11R-2315-07	ADAM28|10863	24.4013
TCGA-KN-8422-01A-11R-2315-07	ADAM29|11086	0
TCGA-KN-8422-01A-11R-2315-07	ADAM2|2515	37.0538
TCGA-KN-8422-01A-11R-2315-07	ADAM30|11085	0
TCGA-KN-8422-01A-11R-2315-07	ADAM32|203102	.9038
TCGA-KN-8422-01A-11R-2315-07	ADAM33|80332	2.2594
TCGA-KN-8422-01A-11R-2315-07	ADAM3A|1587	0
TCGA-KN-8422-01A-11R-2315-07	ADAM5P|255926	0
TCGA-KN-8422-01A-11R-2315-07	ADAM6|8755	28.4953
TCGA-KN-8422-01A-11R-2315-07	ADAM7|8756	0
TCGA-KN-8422-01A-11R-2315-07	ADAM8|101	23.9494
TCGA-KN-8422-01A-11R-2315-07	ADAM9|8754	2062.3588
TCGA-KN-8422-01A-11R-2315-07	ADAMDEC1|27299	9.9413
TCGA-KN-8422-01A-11R-2315-07	ADAMTS10|81794	13.5563
TCGA-KN-8422-01A-11R-2315-07	ADAMTS12|81792	2.2594
TCGA-KN-8422-01A-11R-2315-07	ADAMTS13|11093	51.9657
TCGA-KN-8422-01A-11R-2315-07	ADAMTS14|140766	.9038
TCGA-KN-8422-01A-11R-2315-07	ADAMTS15|170689	4.5188
TCGA-KN-8422-01A-11R-2315-07	ADAMTS16|170690	.9038
TCGA-KN-8422-01A-11R-2315-07	ADAMTS17|170691	144.1482
TCGA-KN-8422-01A-11R-2315-07	ADAMTS18|170692	258.0208
TCGA-KN-8422-01A-11R-2315-07	ADAMTS19|171019	0
TCGA-KN-8422-01A-11R-2315-07	ADAMTS1|9510	718.0298
TCGA-KN-8422-01A-11R-2315-07	ADAMTS20|80070	0
TCGA-KN-8422-01A-11R-2315-07	ADAMTS2|9509	15.8156
TCGA-KN-8422-01A-11R-2315-07	ADAMTS3|9508	164.9345
TCGA-KN-8422-01A-11R-2315-07	ADAMTS4|9507	236.7826
TCGA-KN-8422-01A-11R-2315-07	ADAMTS5|11096	305.4677
TCGA-KN-8422-01A-11R-2315-07	ADAMTS6|11174	6.3263
TCGA-KN-8422-01A-11R-2315-07	ADAMTS7|11173	28.4681
TCGA-KN-8422-01A-11R-2315-07	ADAMTS8|11095	.9038
TCGA-KN-8422-01A-11R-2315-07	ADAMTS9|56999	34.3425
TCGA-KN-8422-01A-11R-2315-07	ADAMTSL1|92949	24.8531
TCGA-KN-8422-01A-11R-2315-07	ADAMTSL2|9719	790.7817
TCGA-KN-8422-01A-11R-2315-07	ADAMTSL3|57188	5.8744
TCGA-KN-8422-01A-11R-2315-07	ADAMTSL4|54507	73.2038
TCGA-KN-8422-01A-11R-2315-07	ADAMTSL5|339366	258.4727
TCGA-KN-8422-01A-11R-2315-07	ADAP1|11033	2318.7347
TCGA-KN-8422-01A-11R-2315-07	ADAP2|55803	90.3751
TCGA-KN-8422-01A-11R-2315-07	ADARB1|104	153.1857
TCGA-KN-8422-01A-11R-2315-07	ADARB2|105	0
TCGA-KN-8422-01A-11R-2315-07	ADAR|103	3381.3827
TCGA-KN-8422-01A-11R-2315-07	ADAT1|23536	233.6195
TCGA-KN-8422-01A-11R-2315-07	ADAT2|134637	18.075
TCGA-KN-8422-01A-11R-2315-07	ADAT3|113179	112.5169
TCGA-KN-8422-01A-11R-2315-07	ADA|100	9.0375
TCGA-KN-8422-01A-11R-2315-07	ADCK1|57143	275.192
TCGA-KN-8422-01A-11R-2315-07	ADCK2|90956	1833.7099
TCGA-KN-8422-01A-11R-2315-07	ADCK4|79934	771.803
TCGA-KN-8422-01A-11R-2315-07	ADCK5|203054	173.972
TCGA-KN-8422-01A-11R-2315-07	ADCY10|55811	.4519
TCGA-KN-8422-01A-11R-2315-07	ADCY1|107	5219.6114
TCGA-KN-8422-01A-11R-2315-07	ADCY2|108	8.1338
TCGA-KN-8422-01A-11R-2315-07	ADCY3|109	191.4415
TCGA-KN-8422-01A-11R-2315-07	ADCY4|196883	93.9901
TCGA-KN-8422-01A-11R-2315-07	ADCY5|111	2.7113
TCGA-KN-8422-01A-11R-2315-07	ADCY6|112	1591.0529
TCGA-KN-8422-01A-11R-2315-07	ADCY7|113	1033.4388
TCGA-KN-8422-01A-11R-2315-07	ADCY8|114	.4519
TCGA-KN-8422-01A-11R-2315-07	ADCY9|115	1814.7311
TCGA-KN-8422-01A-11R-2315-07	ADCYAP1R1|117	0
TCGA-KN-8422-01A-11R-2315-07	ADCYAP1|116	21.2381
TCGA-KN-8422-01A-11R-2315-07	ADC|113451	35.2463
TCGA-KN-8422-01A-11R-2315-07	ADD1|118	5311.3421
TCGA-KN-8422-01A-11R-2315-07	ADD2|119	5.8744
TCGA-KN-8422-01A-11R-2315-07	ADD3|120	761.8617
TCGA-KN-8422-01A-11R-2315-07	ADH1A|124	0
TCGA-KN-8422-01A-11R-2315-07	ADH1B|125	1.3556
TCGA-KN-8422-01A-11R-2315-07	ADH1C|126	0
TCGA-KN-8422-01A-11R-2315-07	ADH4|127	0
TCGA-KN-8422-01A-11R-2315-07	ADH5|128	1951.6493
TCGA-KN-8422-01A-11R-2315-07	ADH6|130	0
TCGA-KN-8422-01A-11R-2315-07	ADH7|131	0
TCGA-KN-8422-01A-11R-2315-07	ADHFE1|137872	321.7352
TCGA-KN-8422-01A-11R-2315-07	ADI1|55256	3989.155
TCGA-KN-8422-01A-11R-2315-07	ADIG|149685	0
TCGA-KN-8422-01A-11R-2315-07	ADIPOQ|9370	0
TCGA-KN-8422-01A-11R-2315-07	ADIPOR1|51094	2507.4559
TCGA-KN-8422-01A-11R-2315-07	ADIPOR2|79602	3383.6421
TCGA-KN-8422-01A-11R-2315-07	ADK|132	403.5246
TCGA-KN-8422-01A-11R-2315-07	ADM2|79924	164.9345
TCGA-KN-8422-01A-11R-2315-07	ADM|133	2426.5703
TCGA-KN-8422-01A-11R-2315-07	ADNP2|22850	698.1473
TCGA-KN-8422-01A-11R-2315-07	ADNP|23394	1321.7352
TCGA-KN-8422-01A-11R-2315-07	ADORA1|134	10.845
TCGA-KN-8422-01A-11R-2315-07	ADORA2A|135	76.3669
TCGA-KN-8422-01A-11R-2315-07	ADORA2B|136	5.4225
TCGA-KN-8422-01A-11R-2315-07	ADORA3|140	60.5513
TCGA-KN-8422-01A-11R-2315-07	ADO|84890	444.1934
TCGA-KN-8422-01A-11R-2315-07	ADPGK|83440	992.883
TCGA-KN-8422-01A-11R-2315-07	ADPRHL1|113622	28.4681
TCGA-KN-8422-01A-11R-2315-07	ADPRHL2|54936	652.5079
TCGA-KN-8422-01A-11R-2315-07	ADPRH|141	102.1238
TCGA-KN-8422-01A-11R-2315-07	ADRA1A|148	0
TCGA-KN-8422-01A-11R-2315-07	ADRA1B|147	7.6819
TCGA-KN-8422-01A-11R-2315-07	ADRA1D|146	0
TCGA-KN-8422-01A-11R-2315-07	ADRA2A|150	11.7488
TCGA-KN-8422-01A-11R-2315-07	ADRA2B|151	74.1075
TCGA-KN-8422-01A-11R-2315-07	ADRA2C|152	9.0375
TCGA-KN-8422-01A-11R-2315-07	ADRB1|153	81.7894
TCGA-KN-8422-01A-11R-2315-07	ADRB2|154	58.2919
TCGA-KN-8422-01A-11R-2315-07	ADRB3|155	0
TCGA-KN-8422-01A-11R-2315-07	ADRBK1|156	2389.9684
TCGA-KN-8422-01A-11R-2315-07	ADRBK2|157	67.7813
TCGA-KN-8422-01A-11R-2315-07	ADRM1|11047	2145.9557
TCGA-KN-8422-01A-11R-2315-07	ADSL|158	454.5865
TCGA-KN-8422-01A-11R-2315-07	ADSSL1|122622	123.8138
TCGA-KN-8422-01A-11R-2315-07	ADSS|159	1277.9033
TCGA-KN-8422-01A-11R-2315-07	AEBP1|165	119.2951
TCGA-KN-8422-01A-11R-2315-07	AEBP2|121536	676.0054
TCGA-KN-8422-01A-11R-2315-07	AEN|64782	721.6448
TCGA-KN-8422-01A-11R-2315-07	AES|166	27833.7099
TCGA-KN-8422-01A-11R-2315-07	AFAP1L1|134265	188.8839
TCGA-KN-8422-01A-11R-2315-07	AFAP1L2|84632	74.5594
TCGA-KN-8422-01A-11R-2315-07	AFAP1|60312	57.84
TCGA-KN-8422-01A-11R-2315-07	AFARP1|246182	1.8075
TCGA-KN-8422-01A-11R-2315-07	AFF1|4299	2971.08
TCGA-KN-8422-01A-11R-2315-07	AFF2|2334	1.3556
TCGA-KN-8422-01A-11R-2315-07	AFF3|3899	1.8075
TCGA-KN-8422-01A-11R-2315-07	AFF4|27125	1982.8287
TCGA-KN-8422-01A-11R-2315-07	AFG3L1|172	197.9214
TCGA-KN-8422-01A-11R-2315-07	AFG3L2|10939	8183.6466
TCGA-KN-8422-01A-11R-2315-07	AFMID|125061	43.38
TCGA-KN-8422-01A-11R-2315-07	AFM|173	0
TCGA-KN-8422-01A-11R-2315-07	AFP|174	0
TCGA-KN-8422-01A-11R-2315-07	AFTPH|54812	1984.1844
TCGA-KN-8422-01A-11R-2315-07	AG2|387763	150.9263
TCGA-KN-8422-01A-11R-2315-07	AGAP11|119385	8.1428
TCGA-KN-8422-01A-11R-2315-07	AGAP1|116987	336.1952
TCGA-KN-8422-01A-11R-2315-07	AGAP2|116986	22.8152
TCGA-KN-8422-01A-11R-2315-07	AGAP3|116988	2272.4808
TCGA-KN-8422-01A-11R-2315-07	AGAP4|119016	91.7307
TCGA-KN-8422-01A-11R-2315-07	AGAP5|729092	12.4763
TCGA-KN-8422-01A-11R-2315-07	AGAP6|414189	32.9869
TCGA-KN-8422-01A-11R-2315-07	AGAP7|653268	1.8075
TCGA-KN-8422-01A-11R-2315-07	AGAP8|728404	9.0375
TCGA-KN-8422-01A-11R-2315-07	AGA|175	727.5192
TCGA-KN-8422-01A-11R-2315-07	AGBL1|123624	0
TCGA-KN-8422-01A-11R-2315-07	AGBL2|79841	5.8744
TCGA-KN-8422-01A-11R-2315-07	AGBL3|340351	2.7113
TCGA-KN-8422-01A-11R-2315-07	AGBL4|84871	.9038
TCGA-KN-8422-01A-11R-2315-07	AGBL5|60509	710.8043
TCGA-KN-8422-01A-11R-2315-07	AGER|177	10.845
TCGA-KN-8422-01A-11R-2315-07	AGFG1|3267	1621.3285
TCGA-KN-8422-01A-11R-2315-07	AGFG2|3268	649.7967
TCGA-KN-8422-01A-11R-2315-07	AGGF1|55109	522.3678
TCGA-KN-8422-01A-11R-2315-07	AGK|55750	599.1866
TCGA-KN-8422-01A-11R-2315-07	AGL|178	1493.8997
TCGA-KN-8422-01A-11R-2315-07	AGMAT|79814	12.2006
TCGA-KN-8422-01A-11R-2315-07	AGPAT1|10554	1048.0931
TCGA-KN-8422-01A-11R-2315-07	AGPAT2|10555	3623.5879
TCGA-KN-8422-01A-11R-2315-07	AGPAT3|56894	4276.0958
TCGA-KN-8422-01A-11R-2315-07	AGPAT4|56895	907.3656
TCGA-KN-8422-01A-11R-2315-07	AGPAT5|55326	15969.7244
TCGA-KN-8422-01A-11R-2315-07	AGPAT6|137964	2382.7384
TCGA-KN-8422-01A-11R-2315-07	AGPAT9|84803	1881.6087
TCGA-KN-8422-01A-11R-2315-07	AGPHD1|123688	23.0456
TCGA-KN-8422-01A-11R-2315-07	AGPS|8540	638.0479
TCGA-KN-8422-01A-11R-2315-07	AGR2|10551	0
TCGA-KN-8422-01A-11R-2315-07	AGR3|155465	0
TCGA-KN-8422-01A-11R-2315-07	AGRN|375790	5684.1392
TCGA-KN-8422-01A-11R-2315-07	AGRP|181	.4519
TCGA-KN-8422-01A-11R-2315-07	AGTPBP1|23287	240.8495
TCGA-KN-8422-01A-11R-2315-07	AGTR1|185	18.075
TCGA-KN-8422-01A-11R-2315-07	AGTR2|186	0
TCGA-KN-8422-01A-11R-2315-07	AGTRAP|57085	295.5264
TCGA-KN-8422-01A-11R-2315-07	AGT|183	16.2675
TCGA-KN-8422-01A-11R-2315-07	AGXT2L1|64850	.4519
TCGA-KN-8422-01A-11R-2315-07	AGXT2L2|85007	284.3561
TCGA-KN-8422-01A-11R-2315-07	AGXT2|64902	1.3556
TCGA-KN-8422-01A-11R-2315-07	AGXT|189	1.8075
TCGA-KN-8422-01A-11R-2315-07	AHCTF1|25909	654.7673
TCGA-KN-8422-01A-11R-2315-07	AHCYL1|10768	5079.0782
TCGA-KN-8422-01A-11R-2315-07	AHCYL2|23382	2343.4252
TCGA-KN-8422-01A-11R-2315-07	AHCY|191	1194.3064
TCGA-KN-8422-01A-11R-2315-07	AHDC1|27245	801.6268
TCGA-KN-8422-01A-11R-2315-07	AHI1|54806	79.53
TCGA-KN-8422-01A-11R-2315-07	AHNAK2|113146	15967.465
TCGA-KN-8422-01A-11R-2315-07	AHNAK|79026	21741.5273
TCGA-KN-8422-01A-11R-2315-07	AHRR|57491	9.0375
TCGA-KN-8422-01A-11R-2315-07	AHR|196	827.3836
TCGA-KN-8422-01A-11R-2315-07	AHSA1|10598	3018.9788
TCGA-KN-8422-01A-11R-2315-07	AHSA2|130872	227.2933
TCGA-KN-8422-01A-11R-2315-07	AHSG|197	0
TCGA-KN-8422-01A-11R-2315-07	AHSP|51327	.4519
TCGA-KN-8422-01A-11R-2315-07	AICDA|57379	0
TCGA-KN-8422-01A-11R-2315-07	AIDA|64853	769.0917
TCGA-KN-8422-01A-11R-2315-07	AIF1L|83543	1062.8107
TCGA-KN-8422-01A-11R-2315-07	AIF1|199	140.5332
TCGA-KN-8422-01A-11R-2315-07	AIFM1|9131	3892.9056
TCGA-KN-8422-01A-11R-2315-07	AIFM2|84883	2111.1613
TCGA-KN-8422-01A-11R-2315-07	AIFM3|150209	13.1044
TCGA-KN-8422-01A-11R-2315-07	AIG1|51390	565.7479
TCGA-KN-8422-01A-11R-2315-07	AIM1L|55057	1.3556
TCGA-KN-8422-01A-11R-2315-07	AIM1|202	511.9747
TCGA-KN-8422-01A-11R-2315-07	AIM2|9447	.9038
TCGA-KN-8422-01A-11R-2315-07	AIMP1|9255	1108.0569
TCGA-KN-8422-01A-11R-2315-07	AIMP2|7965	595.4812
TCGA-KN-8422-01A-11R-2315-07	AIPL1|23746	.4519
TCGA-KN-8422-01A-11R-2315-07	AIP|9049	1272.0289
TCGA-KN-8422-01A-11R-2315-07	AIRE|326	0
TCGA-KN-8422-01A-11R-2315-07	AJAP1|55966	1.3556
TCGA-KN-8422-01A-11R-2315-07	AK1|203	9851.333
TCGA-KN-8422-01A-11R-2315-07	AK2|204	2045.6394
TCGA-KN-8422-01A-11R-2315-07	AK3L1|205	6.7781
TCGA-KN-8422-01A-11R-2315-07	AK3|50808	1514.6859
TCGA-KN-8422-01A-11R-2315-07	AK5|26289	1.3556
TCGA-KN-8422-01A-11R-2315-07	AK7|122481	9.4894
TCGA-KN-8422-01A-11R-2315-07	AKAP10|11216	240.8495
TCGA-KN-8422-01A-11R-2315-07	AKAP11|11215	422.0515
TCGA-KN-8422-01A-11R-2315-07	AKAP12|9590	67.7813
TCGA-KN-8422-01A-11R-2315-07	AKAP13|11214	2811.1161
TCGA-KN-8422-01A-11R-2315-07	AKAP14|158798	0
TCGA-KN-8422-01A-11R-2315-07	AKAP1|8165	1694.0804
TCGA-KN-8422-01A-11R-2315-07	AKAP2|11217	1096.9679
TCGA-KN-8422-01A-11R-2315-07	AKAP3|10566	3.1631
TCGA-KN-8422-01A-11R-2315-07	AKAP4|8852	.4519
TCGA-KN-8422-01A-11R-2315-07	AKAP5|9495	11.7488
TCGA-KN-8422-01A-11R-2315-07	AKAP6|9472	356.9815
TCGA-KN-8422-01A-11R-2315-07	AKAP7|9465	26.2088
TCGA-KN-8422-01A-11R-2315-07	AKAP8L|26993	641.211
TCGA-KN-8422-01A-11R-2315-07	AKAP8|10270	512.4266
TCGA-KN-8422-01A-11R-2315-07	AKAP9|10142	2534.5685
TCGA-KN-8422-01A-11R-2315-07	AKD1|221264	106.1907
TCGA-KN-8422-01A-11R-2315-07	AKIRIN1|79647	1427.474
TCGA-KN-8422-01A-11R-2315-07	AKIRIN2|55122	564.8441
TCGA-KN-8422-01A-11R-2315-07	AKNAD1|254268	0
TCGA-KN-8422-01A-11R-2315-07	AKNA|80709	952.1012
TCGA-KN-8422-01A-11R-2315-07	AKR1A1|10327	1159.9638
TCGA-KN-8422-01A-11R-2315-07	AKR1B10|57016	0
TCGA-KN-8422-01A-11R-2315-07	AKR1B15|441282	0
TCGA-KN-8422-01A-11R-2315-07	AKR1B1|231	2897.8762
TCGA-KN-8422-01A-11R-2315-07	AKR1C1|1645	3364.2115
TCGA-KN-8422-01A-11R-2315-07	AKR1C2|1646	67.3294
TCGA-KN-8422-01A-11R-2315-07	AKR1C3|8644	97.1532
TCGA-KN-8422-01A-11R-2315-07	AKR1C4|1109	0
TCGA-KN-8422-01A-11R-2315-07	AKR1CL1|340811	0
TCGA-KN-8422-01A-11R-2315-07	AKR1D1|6718	6.7781
TCGA-KN-8422-01A-11R-2315-07	AKR1E2|83592	10.845
TCGA-KN-8422-01A-11R-2315-07	AKR7A2|8574	712.1554
TCGA-KN-8422-01A-11R-2315-07	AKR7A3|22977	1728.423
TCGA-KN-8422-01A-11R-2315-07	AKR7L|246181	64.6182
TCGA-KN-8422-01A-11R-2315-07	AKT1S1|84335	985.54
TCGA-KN-8422-01A-11R-2315-07	AKT1|207	7872.1193
TCGA-KN-8422-01A-11R-2315-07	AKT2|208	5733.3936
TCGA-KN-8422-01A-11R-2315-07	AKT3|10000	949.8418
TCGA-KN-8422-01A-11R-2315-07	AKTIP|64400	2013.6512
TCGA-KN-8422-01A-11R-2315-07	ALAD|210	863.0818
TCGA-KN-8422-01A-11R-2315-07	ALAS1|211	2620.4248
TCGA-KN-8422-01A-11R-2315-07	ALAS2|212	0
TCGA-KN-8422-01A-11R-2315-07	ALB|213	0
TCGA-KN-8422-01A-11R-2315-07	ALCAM|214	3722.0967
TCGA-KN-8422-01A-11R-2315-07	ALDH16A1|126133	522.8197
TCGA-KN-8422-01A-11R-2315-07	ALDH18A1|5832	799.8192
TCGA-KN-8422-01A-11R-2315-07	ALDH1A1|216	2532.3091
TCGA-KN-8422-01A-11R-2315-07	ALDH1A2|8854	3873.023
TCGA-KN-8422-01A-11R-2315-07	ALDH1A3|220	380.0316
TCGA-KN-8422-01A-11R-2315-07	ALDH1B1|219	179.8464
TCGA-KN-8422-01A-11R-2315-07	ALDH1L1|10840	3218.7076
TCGA-KN-8422-01A-11R-2315-07	ALDH1L2|160428	5.8744
TCGA-KN-8422-01A-11R-2315-07	ALDH2|217	277.9033
TCGA-KN-8422-01A-11R-2315-07	ALDH3A1|218	.9038
TCGA-KN-8422-01A-11R-2315-07	ALDH3A2|224	1282.4221
TCGA-KN-8422-01A-11R-2315-07	ALDH3B1|221	58.2919
TCGA-KN-8422-01A-11R-2315-07	ALDH3B2|222	.4519
TCGA-KN-8422-01A-11R-2315-07	ALDH4A1|8659	726.6155
TCGA-KN-8422-01A-11R-2315-07	ALDH5A1|7915	417.0809
TCGA-KN-8422-01A-11R-2315-07	ALDH6A1|4329	303.9313
TCGA-KN-8422-01A-11R-2315-07	ALDH7A1|501	824.6724
TCGA-KN-8422-01A-11R-2315-07	ALDH8A1|64577	12.2006
TCGA-KN-8422-01A-11R-2315-07	ALDH9A1|223	865.3412
TCGA-KN-8422-01A-11R-2315-07	ALDOA|226	116484.4103
TCGA-KN-8422-01A-11R-2315-07	ALDOB|229	42.4763
TCGA-KN-8422-01A-11R-2315-07	ALDOC|230	32.9869
TCGA-KN-8422-01A-11R-2315-07	ALG10B|144245	206.0551
TCGA-KN-8422-01A-11R-2315-07	ALG10|84920	71.8482
TCGA-KN-8422-01A-11R-2315-07	ALG11|440138	15.8156
TCGA-KN-8422-01A-11R-2315-07	ALG12|79087	985.9919
TCGA-KN-8422-01A-11R-2315-07	ALG13|79868	340.714
TCGA-KN-8422-01A-11R-2315-07	ALG14|199857	121.5545
TCGA-KN-8422-01A-11R-2315-07	ALG1L2|644974	0
TCGA-KN-8422-01A-11R-2315-07	ALG1L|200810	18.9426
TCGA-KN-8422-01A-11R-2315-07	ALG1|56052	1186.8504
TCGA-KN-8422-01A-11R-2315-07	ALG2|85365	1366.4709
TCGA-KN-8422-01A-11R-2315-07	ALG3|10195	578.8522
TCGA-KN-8422-01A-11R-2315-07	ALG5|29880	365.5671
TCGA-KN-8422-01A-11R-2315-07	ALG6|29929	184.817
TCGA-KN-8422-01A-11R-2315-07	ALG8|79053	410.3028
TCGA-KN-8422-01A-11R-2315-07	ALG9|79796	476.2765
TCGA-KN-8422-01A-11R-2315-07	ALKBH1|8846	212.8333
TCGA-KN-8422-01A-11R-2315-07	ALKBH2|121642	96.7013
TCGA-KN-8422-01A-11R-2315-07	ALKBH3|221120	277.9033
TCGA-KN-8422-01A-11R-2315-07	ALKBH4|54784	301.9024
TCGA-KN-8422-01A-11R-2315-07	ALKBH5|54890	1471.7578
TCGA-KN-8422-01A-11R-2315-07	ALKBH6|84964	145.9557
TCGA-KN-8422-01A-11R-2315-07	ALKBH7|84266	2262.5395
TCGA-KN-8422-01A-11R-2315-07	ALKBH8|91801	112.9688
TCGA-KN-8422-01A-11R-2315-07	ALK|238	3.615
TCGA-KN-8422-01A-11R-2315-07	ALLC|55821	0
TCGA-KN-8422-01A-11R-2315-07	ALMS1P|200420	3.615
TCGA-KN-8422-01A-11R-2315-07	ALMS1|7840	924.085
TCGA-KN-8422-01A-11R-2315-07	ALOX12B|242	0
TCGA-KN-8422-01A-11R-2315-07	ALOX12P2|245	0
TCGA-KN-8422-01A-11R-2315-07	ALOX12|239	3.615
TCGA-KN-8422-01A-11R-2315-07	ALOX15B|247	11.2969
TCGA-KN-8422-01A-11R-2315-07	ALOX15|246	.4519
TCGA-KN-8422-01A-11R-2315-07	ALOX5AP|241	134.207
TCGA-KN-8422-01A-11R-2315-07	ALOX5|240	46.995
TCGA-KN-8422-01A-11R-2315-07	ALOXE3|59344	.9038
TCGA-KN-8422-01A-11R-2315-07	ALPI|248	0
TCGA-KN-8422-01A-11R-2315-07	ALPK1|80216	337.5508
TCGA-KN-8422-01A-11R-2315-07	ALPK2|115701	.4519
TCGA-KN-8422-01A-11R-2315-07	ALPK3|57538	1896.5206
TCGA-KN-8422-01A-11R-2315-07	ALPL|249	161.3195
TCGA-KN-8422-01A-11R-2315-07	ALPPL2|251	0
TCGA-KN-8422-01A-11R-2315-07	ALPP|250	0
TCGA-KN-8422-01A-11R-2315-07	ALS2CL|259173	1208.7664
TCGA-KN-8422-01A-11R-2315-07	ALS2CR11|151254	.4519
TCGA-KN-8422-01A-11R-2315-07	ALS2CR12|130540	2.2594
TCGA-KN-8422-01A-11R-2315-07	ALS2CR4|65062	193.8545
TCGA-KN-8422-01A-11R-2315-07	ALS2CR8|79800	156.8007
TCGA-KN-8422-01A-11R-2315-07	ALS2|57679	507.0041
TCGA-KN-8422-01A-11R-2315-07	ALX1|8092	0
TCGA-KN-8422-01A-11R-2315-07	ALX3|257	14.0081
TCGA-KN-8422-01A-11R-2315-07	ALX4|60529	0
TCGA-KN-8422-01A-11R-2315-07	AMAC1L2|83650	.4519
TCGA-KN-8422-01A-11R-2315-07	AMAC1L3|643664	.9038
TCGA-KN-8422-01A-11R-2315-07	AMAC1|146861	0
TCGA-KN-8422-01A-11R-2315-07	AMACR|23600	433.8003
TCGA-KN-8422-01A-11R-2315-07	AMBN|258	0
TCGA-KN-8422-01A-11R-2315-07	AMBP|259	.4519
TCGA-KN-8422-01A-11R-2315-07	AMBRA1|55626	1112.9688
TCGA-KN-8422-01A-11R-2315-07	AMD1|262	777.6774
TCGA-KN-8422-01A-11R-2315-07	AMDHD1|144193	1.3556
TCGA-KN-8422-01A-11R-2315-07	AMDHD2|51005	435.2011
TCGA-KN-8422-01A-11R-2315-07	AMELX|265	0
TCGA-KN-8422-01A-11R-2315-07	AMELY|266	0
TCGA-KN-8422-01A-11R-2315-07	AMFR|267	14170.357
TCGA-KN-8422-01A-11R-2315-07	AMHR2|269	0
TCGA-KN-8422-01A-11R-2315-07	AMH|268	5.8744
TCGA-KN-8422-01A-11R-2315-07	AMICA1|120425	17.6231
TCGA-KN-8422-01A-11R-2315-07	AMIGO1|57463	16.7194
TCGA-KN-8422-01A-11R-2315-07	AMIGO2|347902	171.7126
TCGA-KN-8422-01A-11R-2315-07	AMIGO3|386724	47.4469
TCGA-KN-8422-01A-11R-2315-07	AMMECR1L|83607	581.5635
TCGA-KN-8422-01A-11R-2315-07	AMMECR1|9949	87.6638
TCGA-KN-8422-01A-11R-2315-07	AMN1|196394	169.4532
TCGA-KN-8422-01A-11R-2315-07	AMN|81693	2.2594
TCGA-KN-8422-01A-11R-2315-07	AMOTL1|154810	427.9259
TCGA-KN-8422-01A-11R-2315-07	AMOTL2|51421	1586.0822
TCGA-KN-8422-01A-11R-2315-07	AMOT|154796	477.1803
TCGA-KN-8422-01A-11R-2315-07	AMPD1|270	0
TCGA-KN-8422-01A-11R-2315-07	AMPD2|271	104.3832
TCGA-KN-8422-01A-11R-2315-07	AMPD3|272	2070.9444
TCGA-KN-8422-01A-11R-2315-07	AMPH|273	2.2594
TCGA-KN-8422-01A-11R-2315-07	AMTN|401138	0
TCGA-KN-8422-01A-11R-2315-07	AMT|275	227.7451
TCGA-KN-8422-01A-11R-2315-07	AMY1A|276	1.8075
TCGA-KN-8422-01A-11R-2315-07	AMY2A|279	1.3556
TCGA-KN-8422-01A-11R-2315-07	AMY2B|280	117.9394
TCGA-KN-8422-01A-11R-2315-07	AMZ1|155185	.4519
TCGA-KN-8422-01A-11R-2315-07	AMZ2P1|201283	88.5676
TCGA-KN-8422-01A-11R-2315-07	AMZ2|51321	1070.9444
TCGA-KN-8422-01A-11R-2315-07	ANAPC10|10393	176.6832
TCGA-KN-8422-01A-11R-2315-07	ANAPC11|51529	948.9381
TCGA-KN-8422-01A-11R-2315-07	ANAPC13|25847	1874.8531
TCGA-KN-8422-01A-11R-2315-07	ANAPC16|119504	2779.033
TCGA-KN-8422-01A-11R-2315-07	ANAPC1|64682	292.3633
TCGA-KN-8422-01A-11R-2315-07	ANAPC2|29882	619.521
TCGA-KN-8422-01A-11R-2315-07	ANAPC4|29945	436.9634
TCGA-KN-8422-01A-11R-2315-07	ANAPC5|51433	2000.4519
TCGA-KN-8422-01A-11R-2315-07	ANAPC7|51434	656.1229
TCGA-KN-8422-01A-11R-2315-07	ANGEL1|23357	378.2196
TCGA-KN-8422-01A-11R-2315-07	ANGEL2|90806	356.5296
TCGA-KN-8422-01A-11R-2315-07	ANGPT1|284	1097.1532
TCGA-KN-8422-01A-11R-2315-07	ANGPT2|285	7550.5197
TCGA-KN-8422-01A-11R-2315-07	ANGPT4|51378	.9038
TCGA-KN-8422-01A-11R-2315-07	ANGPTL1|9068	526.8866
TCGA-KN-8422-01A-11R-2315-07	ANGPTL2|23452	90.8269
TCGA-KN-8422-01A-11R-2315-07	ANGPTL3|27329	.4519
TCGA-KN-8422-01A-11R-2315-07	ANGPTL4|51129	121.5545
TCGA-KN-8422-01A-11R-2315-07	ANGPTL5|253935	0
TCGA-KN-8422-01A-11R-2315-07	ANGPTL6|83854	1.1161
TCGA-KN-8422-01A-11R-2315-07	ANGPTL7|10218	0
TCGA-KN-8422-01A-11R-2315-07	ANG|283	20.9806
TCGA-KN-8422-01A-11R-2315-07	ANK1|286	6.3263
TCGA-KN-8422-01A-11R-2315-07	ANK2|287	18.9788
TCGA-KN-8422-01A-11R-2315-07	ANK3|288	1052.8694
TCGA-KN-8422-01A-11R-2315-07	ANKAR|150709	32.535
TCGA-KN-8422-01A-11R-2315-07	ANKDD1A|348094	23.0456
TCGA-KN-8422-01A-11R-2315-07	ANKFN1|162282	0
TCGA-KN-8422-01A-11R-2315-07	ANKFY1|51479	1676.9092
TCGA-KN-8422-01A-11R-2315-07	ANKHD1-EIF4EBP3|404734	502.0063
TCGA-KN-8422-01A-11R-2315-07	ANKHD1|54882	1001.3285
TCGA-KN-8422-01A-11R-2315-07	ANKH|56172	2007.6819
TCGA-KN-8422-01A-11R-2315-07	ANKIB1|54467	612.291
TCGA-KN-8422-01A-11R-2315-07	ANKK1|255239	.4519
TCGA-KN-8422-01A-11R-2315-07	ANKLE1|126549	2.2594
TCGA-KN-8422-01A-11R-2315-07	ANKLE2|23141	1094.4419
TCGA-KN-8422-01A-11R-2315-07	ANKMY1|51281	153.6376
TCGA-KN-8422-01A-11R-2315-07	ANKMY2|57037	718.4817
TCGA-KN-8422-01A-11R-2315-07	ANKRA2|57763	201.5364
TCGA-KN-8422-01A-11R-2315-07	ANKRD10|55608	729.3267
TCGA-KN-8422-01A-11R-2315-07	ANKRD11|29123	3490.8269
TCGA-KN-8422-01A-11R-2315-07	ANKRD12|23253	1129.2363
TCGA-KN-8422-01A-11R-2315-07	ANKRD13A|88455	2338.9065
TCGA-KN-8422-01A-11R-2315-07	ANKRD13B|124930	7.6819
TCGA-KN-8422-01A-11R-2315-07	ANKRD13C|81573	407.1396
TCGA-KN-8422-01A-11R-2315-07	ANKRD13D|338692	394.0352
TCGA-KN-8422-01A-11R-2315-07	ANKRD16|54522	100.1265
TCGA-KN-8422-01A-11R-2315-07	ANKRD17|26057	2102.1238
TCGA-KN-8422-01A-11R-2315-07	ANKRD19|138649	34.3425
TCGA-KN-8422-01A-11R-2315-07	ANKRD1|27063	.4519
TCGA-KN-8422-01A-11R-2315-07	ANKRD20A3|441425	15.3638
TCGA-KN-8422-01A-11R-2315-07	ANKRD20A4|728747	.4519
TCGA-KN-8422-01A-11R-2315-07	ANKRD20B|729171	7.23
TCGA-KN-8422-01A-11R-2315-07	ANKRD22|118932	200.1808
TCGA-KN-8422-01A-11R-2315-07	ANKRD23|200539	11.7488
TCGA-KN-8422-01A-11R-2315-07	ANKRD24|170961	139.1776
TCGA-KN-8422-01A-11R-2315-07	ANKRD26P1|124149	0
TCGA-KN-8422-01A-11R-2315-07	ANKRD26|22852	206.9589
TCGA-KN-8422-01A-11R-2315-07	ANKRD27|84079	1140.5332
TCGA-KN-8422-01A-11R-2315-07	ANKRD28|23243	1751.4686
TCGA-KN-8422-01A-11R-2315-07	ANKRD29|147463	941.7081
TCGA-KN-8422-01A-11R-2315-07	ANKRD2|26287	2.2594
TCGA-KN-8422-01A-11R-2315-07	ANKRD30A|91074	1.8075
TCGA-KN-8422-01A-11R-2315-07	ANKRD30B|374860	.9038
TCGA-KN-8422-01A-11R-2315-07	ANKRD31|256006	1.3556
TCGA-KN-8422-01A-11R-2315-07	ANKRD32|84250	30.2756
TCGA-KN-8422-01A-11R-2315-07	ANKRD33|341405	131.0438
TCGA-KN-8422-01A-11R-2315-07	ANKRD34A|284615	7.6819
TCGA-KN-8422-01A-11R-2315-07	ANKRD34B|340120	3.615
TCGA-KN-8422-01A-11R-2315-07	ANKRD34C|390616	0
TCGA-KN-8422-01A-11R-2315-07	ANKRD35|148741	0
TCGA-KN-8422-01A-11R-2315-07	ANKRD36BP1|84832	36.6019
TCGA-KN-8422-01A-11R-2315-07	ANKRD36B|57730	9.9413
TCGA-KN-8422-01A-11R-2315-07	ANKRD36|375248	46.5432
TCGA-KN-8422-01A-11R-2315-07	ANKRD37|353322	267.7858
TCGA-KN-8422-01A-11R-2315-07	ANKRD39|51239	240.8495
TCGA-KN-8422-01A-11R-2315-07	ANKRD40|91369	647.5373
TCGA-KN-8422-01A-11R-2315-07	ANKRD42|338699	205.1514
TCGA-KN-8422-01A-11R-2315-07	ANKRD43|134548	266.6064
TCGA-KN-8422-01A-11R-2315-07	ANKRD44|91526	10.845
TCGA-KN-8422-01A-11R-2315-07	ANKRD45|339416	6.7781
TCGA-KN-8422-01A-11R-2315-07	ANKRD46|157567	386.0325
TCGA-KN-8422-01A-11R-2315-07	ANKRD49|54851	242.2052
TCGA-KN-8422-01A-11R-2315-07	ANKRD50|57182	274.2883
TCGA-KN-8422-01A-11R-2315-07	ANKRD52|283373	989.6069
TCGA-KN-8422-01A-11R-2315-07	ANKRD53|79998	5.8744
TCGA-KN-8422-01A-11R-2315-07	ANKRD54|129138	419.3403
TCGA-KN-8422-01A-11R-2315-07	ANKRD55|79722	0
TCGA-KN-8422-01A-11R-2315-07	ANKRD56|345079	1003.1631
TCGA-KN-8422-01A-11R-2315-07	ANKRD57|65124	888.8387
TCGA-KN-8422-01A-11R-2315-07	ANKRD58|347454	19.4306
TCGA-KN-8422-01A-11R-2315-07	ANKRD5|63926	280.6146
TCGA-KN-8422-01A-11R-2315-07	ANKRD6|22881	54.5142
TCGA-KN-8422-01A-11R-2315-07	ANKRD7|56311	2.2594
TCGA-KN-8422-01A-11R-2315-07	ANKRD9|122416	601.8979
TCGA-KN-8422-01A-11R-2315-07	ANKS1A|23294	531.4053
TCGA-KN-8422-01A-11R-2315-07	ANKS1B|56899	8.5856
TCGA-KN-8422-01A-11R-2315-07	ANKS3|124401	370.0859
TCGA-KN-8422-01A-11R-2315-07	ANKS4B|257629	.4519
TCGA-KN-8422-01A-11R-2315-07	ANKS6|203286	162.6751
TCGA-KN-8422-01A-11R-2315-07	ANKZF1|55139	243.5608
TCGA-KN-8422-01A-11R-2315-07	ANLN|54443	42.9282
TCGA-KN-8422-01A-11R-2315-07	ANO10|55129	2622.2323
TCGA-KN-8422-01A-11R-2315-07	ANO1|55107	46.0913
TCGA-KN-8422-01A-11R-2315-07	ANO2|57101	12.6525
TCGA-KN-8422-01A-11R-2315-07	ANO3|63982	2.7113
TCGA-KN-8422-01A-11R-2315-07	ANO4|121601	2407.1396
TCGA-KN-8422-01A-11R-2315-07	ANO5|203859	707.1848
TCGA-KN-8422-01A-11R-2315-07	ANO6|196527	3376.864
TCGA-KN-8422-01A-11R-2315-07	ANO7|50636	46.0913
TCGA-KN-8422-01A-11R-2315-07	ANO8|57719	468.5947
TCGA-KN-8422-01A-11R-2315-07	ANO9|338440	151.3782
TCGA-KN-8422-01A-11R-2315-07	ANP32A|8125	2645.2779
TCGA-KN-8422-01A-11R-2315-07	ANP32B|10541	2780.8405
TCGA-KN-8422-01A-11R-2315-07	ANP32C|23520	1.8075
TCGA-KN-8422-01A-11R-2315-07	ANP32D|23519	0
TCGA-KN-8422-01A-11R-2315-07	ANP32E|81611	540.4428
TCGA-KN-8422-01A-11R-2315-07	ANPEP|290	9.0375
TCGA-KN-8422-01A-11R-2315-07	ANTXR1|84168	158.1563
TCGA-KN-8422-01A-11R-2315-07	ANTXR2|118429	13643.4704
TCGA-KN-8422-01A-11R-2315-07	ANTXRL|195977	0
TCGA-KN-8422-01A-11R-2315-07	ANUBL1|93550	37.9575
TCGA-KN-8422-01A-11R-2315-07	ANXA10|11199	0
TCGA-KN-8422-01A-11R-2315-07	ANXA11|311	11491.1884
TCGA-KN-8422-01A-11R-2315-07	ANXA13|312	0
TCGA-KN-8422-01A-11R-2315-07	ANXA1|301	1754.1798
TCGA-KN-8422-01A-11R-2315-07	ANXA2P1|303	21.2381
TCGA-KN-8422-01A-11R-2315-07	ANXA2P2|304	1282.8739
TCGA-KN-8422-01A-11R-2315-07	ANXA2P3|305	.9038
TCGA-KN-8422-01A-11R-2315-07	ANXA2|302	3874.3787
TCGA-KN-8422-01A-11R-2315-07	ANXA3|306	1069.5888
TCGA-KN-8422-01A-11R-2315-07	ANXA4|307	5758.2467
TCGA-KN-8422-01A-11R-2315-07	ANXA5|308	6922.7293
TCGA-KN-8422-01A-11R-2315-07	ANXA6|309	3539.0872
TCGA-KN-8422-01A-11R-2315-07	ANXA7|310	2757.343
TCGA-KN-8422-01A-11R-2315-07	ANXA8L1|728113	0
TCGA-KN-8422-01A-11R-2315-07	ANXA8L2|244	0
TCGA-KN-8422-01A-11R-2315-07	ANXA8|653145	.4519
TCGA-KN-8422-01A-11R-2315-07	ANXA9|8416	120.1988
TCGA-KN-8422-01A-11R-2315-07	AOAH|313	18.075
TCGA-KN-8422-01A-11R-2315-07	AOC2|314	16.2675
TCGA-KN-8422-01A-11R-2315-07	AOC3|8639	236.3308
TCGA-KN-8422-01A-11R-2315-07	AOX1|316	96.7013
TCGA-KN-8422-01A-11R-2315-07	AOX2P|344454	0
TCGA-KN-8422-01A-11R-2315-07	AP1AR|55435	1206.9589
TCGA-KN-8422-01A-11R-2315-07	AP1B1|162	4863.9855
TCGA-KN-8422-01A-11R-2315-07	AP1G1|164	3169.0014
TCGA-KN-8422-01A-11R-2315-07	AP1G2|8906	843.7054
TCGA-KN-8422-01A-11R-2315-07	AP1M1|8907	1886.5793
TCGA-KN-8422-01A-11R-2315-07	AP1M2|10053	1903.7506
TCGA-KN-8422-01A-11R-2315-07	AP1S1|1174	911.4324
TCGA-KN-8422-01A-11R-2315-07	AP1S2|8905	171.2607
TCGA-KN-8422-01A-11R-2315-07	AP1S3|130340	791.6855
TCGA-KN-8422-01A-11R-2315-07	AP2A1|160	1113.1225
TCGA-KN-8422-01A-11R-2315-07	AP2A2|161	1628.1066
TCGA-KN-8422-01A-11R-2315-07	AP2B1|163	4443.7415
TCGA-KN-8422-01A-11R-2315-07	AP2M1|1173	8497.5147
TCGA-KN-8422-01A-11R-2315-07	AP2S1|1175	1437.4153
TCGA-KN-8422-01A-11R-2315-07	AP3B1|8546	1204.2476
TCGA-KN-8422-01A-11R-2315-07	AP3B2|8120	6.7781
TCGA-KN-8422-01A-11R-2315-07	AP3D1|8943	4124.2657
TCGA-KN-8422-01A-11R-2315-07	AP3M1|26985	597.3791
TCGA-KN-8422-01A-11R-2315-07	AP3M2|10947	462.2684
TCGA-KN-8422-01A-11R-2315-07	AP3S1|1176	442.3859
TCGA-KN-8422-01A-11R-2315-07	AP3S2|10239	1872.0741
TCGA-KN-8422-01A-11R-2315-07	AP4B1|10717	178.676
TCGA-KN-8422-01A-11R-2315-07	AP4E1|23431	352.9146
TCGA-KN-8422-01A-11R-2315-07	AP4M1|9179	273.7189
TCGA-KN-8422-01A-11R-2315-07	AP4S1|11154	69.5888
TCGA-KN-8422-01A-11R-2315-07	APAF1|317	204.6995
TCGA-KN-8422-01A-11R-2315-07	APBA1|320	23.4975
TCGA-KN-8422-01A-11R-2315-07	APBA2|321	4.0669
TCGA-KN-8422-01A-11R-2315-07	APBA3|9546	396.7465
TCGA-KN-8422-01A-11R-2315-07	APBB1IP|54518	86.3082
TCGA-KN-8422-01A-11R-2315-07	APBB1|322	1677.361
TCGA-KN-8422-01A-11R-2315-07	APBB2|323	1426.5703
TCGA-KN-8422-01A-11R-2315-07	APBB3|10307	205.1514
TCGA-KN-8422-01A-11R-2315-07	APC2|10297	26.8143
TCGA-KN-8422-01A-11R-2315-07	APCDD1L|164284	0
TCGA-KN-8422-01A-11R-2315-07	APCDD1|147495	23.9494
TCGA-KN-8422-01A-11R-2315-07	APCS|325	0
TCGA-KN-8422-01A-11R-2315-07	APC|324	520.1085
TCGA-KN-8422-01A-11R-2315-07	APEH|327	4097.6051
TCGA-KN-8422-01A-11R-2315-07	APEX1|328	1493.4478
TCGA-KN-8422-01A-11R-2315-07	APEX2|27301	530.9535
TCGA-KN-8422-01A-11R-2315-07	APH1A|51107	4582.9191
TCGA-KN-8422-01A-11R-2315-07	APH1B|83464	618.1654
TCGA-KN-8422-01A-11R-2315-07	API5|8539	1969.7244
TCGA-KN-8422-01A-11R-2315-07	APIP|51074	698.0343
TCGA-KN-8422-01A-11R-2315-07	APITD1|378708	112.8875
TCGA-KN-8422-01A-11R-2315-07	APLF|200558	41.1207
TCGA-KN-8422-01A-11R-2315-07	APLNR|187	352.0108
TCGA-KN-8422-01A-11R-2315-07	APLN|8862	197.0176
TCGA-KN-8422-01A-11R-2315-07	APLP1|333	80.4338
TCGA-KN-8422-01A-11R-2315-07	APLP2|334	82200.1808
TCGA-KN-8422-01A-11R-2315-07	APOA1BP|128240	3521.0122
TCGA-KN-8422-01A-11R-2315-07	APOA1|335	0
TCGA-KN-8422-01A-11R-2315-07	APOA2|336	.4519
TCGA-KN-8422-01A-11R-2315-07	APOA4|337	0
TCGA-KN-8422-01A-11R-2315-07	APOA5|116519	0
TCGA-KN-8422-01A-11R-2315-07	APOB48R|55911	163.5789
TCGA-KN-8422-01A-11R-2315-07	APOBEC1|339	0
TCGA-KN-8422-01A-11R-2315-07	APOBEC2|10930	1.3556
TCGA-KN-8422-01A-11R-2315-07	APOBEC3A|200315	4.3787
TCGA-KN-8422-01A-11R-2315-07	APOBEC3B|9582	113.5608
TCGA-KN-8422-01A-11R-2315-07	APOBEC3C|27350	14.9119
TCGA-KN-8422-01A-11R-2315-07	APOBEC3D|140564	16.7194
TCGA-KN-8422-01A-11R-2315-07	APOBEC3F|200316	47.4469
TCGA-KN-8422-01A-11R-2315-07	APOBEC3G|60489	68.685
TCGA-KN-8422-01A-11R-2315-07	APOBEC3H|164668	.9038
TCGA-KN-8422-01A-11R-2315-07	APOBEC4|403314	0
TCGA-KN-8422-01A-11R-2315-07	APOB|338	1.8075
TCGA-KN-8422-01A-11R-2315-07	APOC1P1|342	.4519
TCGA-KN-8422-01A-11R-2315-07	APOC1|341	1312.2458
TCGA-KN-8422-01A-11R-2315-07	APOC2|344	214.6408
TCGA-KN-8422-01A-11R-2315-07	APOC3|345	0
TCGA-KN-8422-01A-11R-2315-07	APOC4|346	.9038
TCGA-KN-8422-01A-11R-2315-07	APOD|347	43.38
TCGA-KN-8422-01A-11R-2315-07	APOE|348	18867.6005
TCGA-KN-8422-01A-11R-2315-07	APOF|319	0
TCGA-KN-8422-01A-11R-2315-07	APOH|350	0
TCGA-KN-8422-01A-11R-2315-07	APOL1|8542	3070.4925
TCGA-KN-8422-01A-11R-2315-07	APOL2|23780	1835.0655
TCGA-KN-8422-01A-11R-2315-07	APOL3|80833	128.3326
TCGA-KN-8422-01A-11R-2315-07	APOL4|80832	31.1794
TCGA-KN-8422-01A-11R-2315-07	APOL5|80831	0
TCGA-KN-8422-01A-11R-2315-07	APOL6|80830	971.9837
TCGA-KN-8422-01A-11R-2315-07	APOLD1|81575	1212.8333
TCGA-KN-8422-01A-11R-2315-07	APOM|55937	30.2756
TCGA-KN-8422-01A-11R-2315-07	APOOL|139322	209.6701
TCGA-KN-8422-01A-11R-2315-07	APOO|79135	1941.7081
TCGA-KN-8422-01A-11R-2315-07	APPBP2|10513	202.892
TCGA-KN-8422-01A-11R-2315-07	APPL1|26060	1128.7845
TCGA-KN-8422-01A-11R-2315-07	APPL2|55198	413.014
TCGA-KN-8422-01A-11R-2315-07	APP|351	56326.7058
TCGA-KN-8422-01A-11R-2315-07	APRT|353	4544.9616
TCGA-KN-8422-01A-11R-2315-07	APTX|54840	499.3222
TCGA-KN-8422-01A-11R-2315-07	AQP10|89872	0
TCGA-KN-8422-01A-11R-2315-07	AQP11|282679	50.61
TCGA-KN-8422-01A-11R-2315-07	AQP12A|375318	0
TCGA-KN-8422-01A-11R-2315-07	AQP12B|653437	0
TCGA-KN-8422-01A-11R-2315-07	AQP1|358	1943.5156
TCGA-KN-8422-01A-11R-2315-07	AQP2|359	0
TCGA-KN-8422-01A-11R-2315-07	AQP3|360	51.9657
TCGA-KN-8422-01A-11R-2315-07	AQP4|361	.4519
TCGA-KN-8422-01A-11R-2315-07	AQP5|362	.4519
TCGA-KN-8422-01A-11R-2315-07	AQP6|363	.4519
TCGA-KN-8422-01A-11R-2315-07	AQP7P1|375719	0
TCGA-KN-8422-01A-11R-2315-07	AQP7P3|441432	0
TCGA-KN-8422-01A-11R-2315-07	AQP7|364	69.5888
TCGA-KN-8422-01A-11R-2315-07	AQP8|343	0
TCGA-KN-8422-01A-11R-2315-07	AQP9|366	.9038
TCGA-KN-8422-01A-11R-2315-07	AQPEP|206338	0
TCGA-KN-8422-01A-11R-2315-07	AQR|9716	889.2906
TCGA-KN-8422-01A-11R-2315-07	ARAF|369	1300.0452
TCGA-KN-8422-01A-11R-2315-07	ARAP1|116985	7881.5725
TCGA-KN-8422-01A-11R-2315-07	ARAP2|116984	593.3122
TCGA-KN-8422-01A-11R-2315-07	ARAP3|64411	222.7745
TCGA-KN-8422-01A-11R-2315-07	ARCN1|372	4384.5459
TCGA-KN-8422-01A-11R-2315-07	ARC|23237	8.1338
TCGA-KN-8422-01A-11R-2315-07	AREG|374	5.4225
TCGA-KN-8422-01A-11R-2315-07	ARF1|375	15335.7433
TCGA-KN-8422-01A-11R-2315-07	ARF3|377	5757.7948
TCGA-KN-8422-01A-11R-2315-07	ARF4|378	3086.7601
TCGA-KN-8422-01A-11R-2315-07	ARF5|381	4709.408
TCGA-KN-8422-01A-11R-2315-07	ARF6|382	2686.8504
TCGA-KN-8422-01A-11R-2315-07	ARFGAP1|55738	1482.1509
TCGA-KN-8422-01A-11R-2315-07	ARFGAP2|84364	2418.8884
TCGA-KN-8422-01A-11R-2315-07	ARFGAP3|26286	1156.8007
TCGA-KN-8422-01A-11R-2315-07	ARFGEF1|10565	2107.0944
TCGA-KN-8422-01A-11R-2315-07	ARFGEF2|10564	4374.6046
TCGA-KN-8422-01A-11R-2315-07	ARFIP1|27236	1821.9611
TCGA-KN-8422-01A-11R-2315-07	ARFIP2|23647	850.4293
TCGA-KN-8422-01A-11R-2315-07	ARFRP1|10139	883.8681
TCGA-KN-8422-01A-11R-2315-07	ARG1|383	.4519
TCGA-KN-8422-01A-11R-2315-07	ARG2|384	1366.6606
TCGA-KN-8422-01A-11R-2315-07	ARGFXP2|503640	.4519
TCGA-KN-8422-01A-11R-2315-07	ARGFX|503582	0
TCGA-KN-8422-01A-11R-2315-07	ARGLU1|55082	459.1053
TCGA-KN-8422-01A-11R-2315-07	ARHGAP10|79658	16.2675
TCGA-KN-8422-01A-11R-2315-07	ARHGAP11A|9824	71.3963
TCGA-KN-8422-01A-11R-2315-07	ARHGAP11B|89839	3.1631
TCGA-KN-8422-01A-11R-2315-07	ARHGAP12|94134	1127.8807
TCGA-KN-8422-01A-11R-2315-07	ARHGAP15|55843	13.5563
TCGA-KN-8422-01A-11R-2315-07	ARHGAP17|55114	957.5237
TCGA-KN-8422-01A-11R-2315-07	ARHGAP18|93663	1226.8414
TCGA-KN-8422-01A-11R-2315-07	ARHGAP19|84986	105.7388
TCGA-KN-8422-01A-11R-2315-07	ARHGAP1|392	1983.2806
TCGA-KN-8422-01A-11R-2315-07	ARHGAP20|57569	34.3425
TCGA-KN-8422-01A-11R-2315-07	ARHGAP21|57584	2766.8324
TCGA-KN-8422-01A-11R-2315-07	ARHGAP22|58504	61.0032
TCGA-KN-8422-01A-11R-2315-07	ARHGAP23|57636	162.2232
TCGA-KN-8422-01A-11R-2315-07	ARHGAP24|83478	2106.1907
TCGA-KN-8422-01A-11R-2315-07	ARHGAP25|9938	93.5382
TCGA-KN-8422-01A-11R-2315-07	ARHGAP26|23092	137.3701
TCGA-KN-8422-01A-11R-2315-07	ARHGAP27|201176	757.7813
TCGA-KN-8422-01A-11R-2315-07	ARHGAP28|79822	569.8147
TCGA-KN-8422-01A-11R-2315-07	ARHGAP29|9411	554.9028
TCGA-KN-8422-01A-11R-2315-07	ARHGAP30|257106	134.207
TCGA-KN-8422-01A-11R-2315-07	ARHGAP31|57514	562.1329
TCGA-KN-8422-01A-11R-2315-07	ARHGAP32|9743	239.042
TCGA-KN-8422-01A-11R-2315-07	ARHGAP33|115703	90.8269
TCGA-KN-8422-01A-11R-2315-07	ARHGAP36|158763	0
TCGA-KN-8422-01A-11R-2315-07	ARHGAP39|80728	216.4483
TCGA-KN-8422-01A-11R-2315-07	ARHGAP42|143872	156.8007
TCGA-KN-8422-01A-11R-2315-07	ARHGAP4|393	2071.8482
TCGA-KN-8422-01A-11R-2315-07	ARHGAP5|394	2932.2187
TCGA-KN-8422-01A-11R-2315-07	ARHGAP6|395	980.1175
TCGA-KN-8422-01A-11R-2315-07	ARHGAP8|23779	445.2056
TCGA-KN-8422-01A-11R-2315-07	ARHGAP9|64333	49.7063
TCGA-KN-8422-01A-11R-2315-07	ARHGDIA|396	4857.2074
TCGA-KN-8422-01A-11R-2315-07	ARHGDIB|397	837.7768
TCGA-KN-8422-01A-11R-2315-07	ARHGDIG|398	0
TCGA-KN-8422-01A-11R-2315-07	ARHGEF10L|55160	1640.3073
TCGA-KN-8422-01A-11R-2315-07	ARHGEF10|9639	228.197
TCGA-KN-8422-01A-11R-2315-07	ARHGEF11|9826	1787.1667
TCGA-KN-8422-01A-11R-2315-07	ARHGEF12|23365	7173.5201
TCGA-KN-8422-01A-11R-2315-07	ARHGEF15|22899	221.8708
TCGA-KN-8422-01A-11R-2315-07	ARHGEF16|27237	1248.9833
TCGA-KN-8422-01A-11R-2315-07	ARHGEF17|9828	1178.4907
TCGA-KN-8422-01A-11R-2315-07	ARHGEF18|23370	2105.7388
TCGA-KN-8422-01A-11R-2315-07	ARHGEF19|128272	83.5969
TCGA-KN-8422-01A-11R-2315-07	ARHGEF1|9138	778.1292
TCGA-KN-8422-01A-11R-2315-07	ARHGEF2|9181	608.676
TCGA-KN-8422-01A-11R-2315-07	ARHGEF33|100271715	2.2594
TCGA-KN-8422-01A-11R-2315-07	ARHGEF35|445328	530.9535
TCGA-KN-8422-01A-11R-2315-07	ARHGEF37|389337	427.9259
TCGA-KN-8422-01A-11R-2315-07	ARHGEF38|54848	55.1288
TCGA-KN-8422-01A-11R-2315-07	ARHGEF3|50650	881.6087
TCGA-KN-8422-01A-11R-2315-07	ARHGEF4|50649	16.7194
TCGA-KN-8422-01A-11R-2315-07	ARHGEF5|7984	857.2074
TCGA-KN-8422-01A-11R-2315-07	ARHGEF6|9459	752.3723
TCGA-KN-8422-01A-11R-2315-07	ARHGEF7|8874	800.723
TCGA-KN-8422-01A-11R-2315-07	ARHGEF9|23229	414.3696
TCGA-KN-8422-01A-11R-2315-07	ARID1A|8289	1440.5784
TCGA-KN-8422-01A-11R-2315-07	ARID1B|57492	754.1798
TCGA-KN-8422-01A-11R-2315-07	ARID2|196528	522.3678
TCGA-KN-8422-01A-11R-2315-07	ARID3A|1820	379.1234
TCGA-KN-8422-01A-11R-2315-07	ARID3B|10620	49.7063
TCGA-KN-8422-01A-11R-2315-07	ARID3C|138715	0
TCGA-KN-8422-01A-11R-2315-07	ARID4A|5926	285.1333
TCGA-KN-8422-01A-11R-2315-07	ARID4B|51742	767.2842
TCGA-KN-8422-01A-11R-2315-07	ARID5A|10865	195.662
TCGA-KN-8422-01A-11R-2315-07	ARID5B|84159	71.8482
TCGA-KN-8422-01A-11R-2315-07	ARIH1|25820	1616.3579
TCGA-KN-8422-01A-11R-2315-07	ARIH2|10425	1154.5413
TCGA-KN-8422-01A-11R-2315-07	ARL10|285598	5.8744
TCGA-KN-8422-01A-11R-2315-07	ARL11|115761	9.9413
TCGA-KN-8422-01A-11R-2315-07	ARL13A|392509	0
TCGA-KN-8422-01A-11R-2315-07	ARL13B|200894	212.8333
TCGA-KN-8422-01A-11R-2315-07	ARL14|80117	396.2946
TCGA-KN-8422-01A-11R-2315-07	ARL15|54622	644.3742
TCGA-KN-8422-01A-11R-2315-07	ARL16|339231	255.7614
TCGA-KN-8422-01A-11R-2315-07	ARL17A|51326	20.6281
TCGA-KN-8422-01A-11R-2315-07	ARL17B|641522	1.5138
TCGA-KN-8422-01A-11R-2315-07	ARL1|400	3525.0791
TCGA-KN-8422-01A-11R-2315-07	ARL2BP|23568	3671.0348
TCGA-KN-8422-01A-11R-2315-07	ARL2|402	1038.4094
TCGA-KN-8422-01A-11R-2315-07	ARL3|403	392.2277
TCGA-KN-8422-01A-11R-2315-07	ARL4A|10124	511.5228
TCGA-KN-8422-01A-11R-2315-07	ARL4C|10123	118.3913
TCGA-KN-8422-01A-11R-2315-07	ARL4D|379	480.3434
TCGA-KN-8422-01A-11R-2315-07	ARL5A|26225	1204.2476
TCGA-KN-8422-01A-11R-2315-07	ARL5B|221079	218.2558
TCGA-KN-8422-01A-11R-2315-07	ARL5C|390790	0
TCGA-KN-8422-01A-11R-2315-07	ARL6IP1|23204	8042.9282
TCGA-KN-8422-01A-11R-2315-07	ARL6IP4|51329	3518.3009
TCGA-KN-8422-01A-11R-2315-07	ARL6IP5|10550	5715.3186
TCGA-KN-8422-01A-11R-2315-07	ARL6IP6|151188	240.3977
TCGA-KN-8422-01A-11R-2315-07	ARL6|84100	673.2942
TCGA-KN-8422-01A-11R-2315-07	ARL8A|127829	1474.0172
TCGA-KN-8422-01A-11R-2315-07	ARL8B|55207	3600.5423
TCGA-KN-8422-01A-11R-2315-07	ARL9|132946	15.3638
TCGA-KN-8422-01A-11R-2315-07	ARMC10|83787	519.0149
TCGA-KN-8422-01A-11R-2315-07	ARMC1|55156	649.3448
TCGA-KN-8422-01A-11R-2315-07	ARMC2|84071	13.5563
TCGA-KN-8422-01A-11R-2315-07	ARMC3|219681	0
TCGA-KN-8422-01A-11R-2315-07	ARMC4|55130	26.2088
TCGA-KN-8422-01A-11R-2315-07	ARMC5|79798	656.1229
TCGA-KN-8422-01A-11R-2315-07	ARMC6|93436	900.5648
TCGA-KN-8422-01A-11R-2315-07	ARMC7|79637	445.0972
TCGA-KN-8422-01A-11R-2315-07	ARMC8|25852	734.2973
TCGA-KN-8422-01A-11R-2315-07	ARMC9|80210	268.8658
TCGA-KN-8422-01A-11R-2315-07	ARMCX1|51309	95.7976
TCGA-KN-8422-01A-11R-2315-07	ARMCX2|9823	169.9051
TCGA-KN-8422-01A-11R-2315-07	ARMCX3|51566	1438.319
TCGA-KN-8422-01A-11R-2315-07	ARMCX5|64860	247.6277
TCGA-KN-8422-01A-11R-2315-07	ARMCX6|54470	192.4989
TCGA-KN-8422-01A-11R-2315-07	ARMS2|387715	.9038
TCGA-KN-8422-01A-11R-2315-07	ARNT2|9915	7310.4383
TCGA-KN-8422-01A-11R-2315-07	ARNTL2|56938	2.2594
TCGA-KN-8422-01A-11R-2315-07	ARNTL|406	171.7126
TCGA-KN-8422-01A-11R-2315-07	ARNT|405	457.2978
TCGA-KN-8422-01A-11R-2315-07	ARPC1A|10552	2636.2404
TCGA-KN-8422-01A-11R-2315-07	ARPC1B|10095	1860.8224
TCGA-KN-8422-01A-11R-2315-07	ARPC2|10109	3792.5892
TCGA-KN-8422-01A-11R-2315-07	ARPC3|10094	3911.8843
TCGA-KN-8422-01A-11R-2315-07	ARPC4|10093	3959.9593
TCGA-KN-8422-01A-11R-2315-07	ARPC5L|81873	1444.1934
TCGA-KN-8422-01A-11R-2315-07	ARPC5|10092	1762.3136
TCGA-KN-8422-01A-11R-2315-07	ARPM1|84517	58.2919
TCGA-KN-8422-01A-11R-2315-07	ARPP19|10776	4690.4654
TCGA-KN-8422-01A-11R-2315-07	ARPP21|10777	1.8075
TCGA-KN-8422-01A-11R-2315-07	ARR3|407	0
TCGA-KN-8422-01A-11R-2315-07	ARRB1|408	66.4257
TCGA-KN-8422-01A-11R-2315-07	ARRB2|409	3497.0628
TCGA-KN-8422-01A-11R-2315-07	ARRDC1|92714	1527.3385
TCGA-KN-8422-01A-11R-2315-07	ARRDC2|27106	552.6435
TCGA-KN-8422-01A-11R-2315-07	ARRDC3|57561	518.3009
TCGA-KN-8422-01A-11R-2315-07	ARRDC4|91947	601.446
TCGA-KN-8422-01A-11R-2315-07	ARRDC5|645432	1.8075
TCGA-KN-8422-01A-11R-2315-07	ARSA|410	753.728
TCGA-KN-8422-01A-11R-2315-07	ARSB|411	201.0845
TCGA-KN-8422-01A-11R-2315-07	ARSD|414	1234.9751
TCGA-KN-8422-01A-11R-2315-07	ARSE|415	33.4388
TCGA-KN-8422-01A-11R-2315-07	ARSF|416	0
TCGA-KN-8422-01A-11R-2315-07	ARSG|22901	240.8495
TCGA-KN-8422-01A-11R-2315-07	ARSH|347527	0
TCGA-KN-8422-01A-11R-2315-07	ARSI|340075	.4519
TCGA-KN-8422-01A-11R-2315-07	ARSJ|79642	2962.9462
TCGA-KN-8422-01A-11R-2315-07	ARSK|153642	176.6832
TCGA-KN-8422-01A-11R-2315-07	ART1|417	0
TCGA-KN-8422-01A-11R-2315-07	ART3|419	0
TCGA-KN-8422-01A-11R-2315-07	ART4|420	0
TCGA-KN-8422-01A-11R-2315-07	ART5|116969	30.2756
TCGA-KN-8422-01A-11R-2315-07	ARTN|9048	32.9869
TCGA-KN-8422-01A-11R-2315-07	ARV1|64801	543.606
TCGA-KN-8422-01A-11R-2315-07	ARVCF|421	559.8735
TCGA-KN-8422-01A-11R-2315-07	ARX|170302	3.1631
TCGA-KN-8422-01A-11R-2315-07	AR|367	1.3556
TCGA-KN-8422-01A-11R-2315-07	AS3MT|57412	1478.9878
TCGA-KN-8422-01A-11R-2315-07	ASAH1|427	4735.653
TCGA-KN-8422-01A-11R-2315-07	ASAH2B|653308	0
TCGA-KN-8422-01A-11R-2315-07	ASAH2|56624	2.2594
TCGA-KN-8422-01A-11R-2315-07	ASAM|79827	0
TCGA-KN-8422-01A-11R-2315-07	ASAP1IT1|29065	0
TCGA-KN-8422-01A-11R-2315-07	ASAP1|50807	379.5752
TCGA-KN-8422-01A-11R-2315-07	ASAP2|8853	2317.2164
TCGA-KN-8422-01A-11R-2315-07	ASAP3|55616	1642.5667
TCGA-KN-8422-01A-11R-2315-07	ASB10|136371	0
TCGA-KN-8422-01A-11R-2315-07	ASB11|140456	4.5188
TCGA-KN-8422-01A-11R-2315-07	ASB12|142689	1.8075
TCGA-KN-8422-01A-11R-2315-07	ASB13|79754	221.8708
TCGA-KN-8422-01A-11R-2315-07	ASB14|142686	9.4894
TCGA-KN-8422-01A-11R-2315-07	ASB15|142685	0
TCGA-KN-8422-01A-11R-2315-07	ASB16|92591	95.6394
TCGA-KN-8422-01A-11R-2315-07	ASB17|127247	0
TCGA-KN-8422-01A-11R-2315-07	ASB18|401036	0
TCGA-KN-8422-01A-11R-2315-07	ASB1|51665	673.2987
TCGA-KN-8422-01A-11R-2315-07	ASB2|51676	11.7488
TCGA-KN-8422-01A-11R-2315-07	ASB3|51130	287.3927
TCGA-KN-8422-01A-11R-2315-07	ASB4|51666	0
TCGA-KN-8422-01A-11R-2315-07	ASB5|140458	1044.2838
TCGA-KN-8422-01A-11R-2315-07	ASB6|140459	1009.2137
TCGA-KN-8422-01A-11R-2315-07	ASB7|140460	456.394
TCGA-KN-8422-01A-11R-2315-07	ASB8|140461	1084.5007
TCGA-KN-8422-01A-11R-2315-07	ASB9|140462	64.1663
TCGA-KN-8422-01A-11R-2315-07	ASCC1|51008	491.1884
TCGA-KN-8422-01A-11R-2315-07	ASCC2|84164	1139.6295
TCGA-KN-8422-01A-11R-2315-07	ASCC3|10973	328.0615
TCGA-KN-8422-01A-11R-2315-07	ASCL1|429	2.2594
TCGA-KN-8422-01A-11R-2315-07	ASCL2|430	7.6819
TCGA-KN-8422-01A-11R-2315-07	ASCL3|56676	0
TCGA-KN-8422-01A-11R-2315-07	ASCL4|121549	50.61
TCGA-KN-8422-01A-11R-2315-07	ASF1A|25842	173.5201
TCGA-KN-8422-01A-11R-2315-07	ASF1B|55723	56.9363
TCGA-KN-8422-01A-11R-2315-07	ASFMR1|100126270	.4519
TCGA-KN-8422-01A-11R-2315-07	ASGR1|432	2.2594
TCGA-KN-8422-01A-11R-2315-07	ASGR2|433	4.5188
TCGA-KN-8422-01A-11R-2315-07	ASH1L|55870	774.2567
TCGA-KN-8422-01A-11R-2315-07	ASH2L|9070	702.6661
TCGA-KN-8422-01A-11R-2315-07	ASIP|434	0
TCGA-KN-8422-01A-11R-2315-07	ASL|435	1055.5807
TCGA-KN-8422-01A-11R-2315-07	ASMTL|8623	472.2097
TCGA-KN-8422-01A-11R-2315-07	ASMT|438	2.7113
TCGA-KN-8422-01A-11R-2315-07	ASNA1|439	1979.6656
TCGA-KN-8422-01A-11R-2315-07	ASNSD1|54529	863.0818
TCGA-KN-8422-01A-11R-2315-07	ASNS|440	954.8125
TCGA-KN-8422-01A-11R-2315-07	ASPA|443	4.0669
TCGA-KN-8422-01A-11R-2315-07	ASPDH|554235	2.7113
TCGA-KN-8422-01A-11R-2315-07	ASPG|374569	1.3556
TCGA-KN-8422-01A-11R-2315-07	ASPHD1|253982	51.0619
TCGA-KN-8422-01A-11R-2315-07	ASPHD2|57168	997.7406
TCGA-KN-8422-01A-11R-2315-07	ASPH|444	513.0953
TCGA-KN-8422-01A-11R-2315-07	ASPM|259266	23.9494
TCGA-KN-8422-01A-11R-2315-07	ASPN|54829	140.0813
TCGA-KN-8422-01A-11R-2315-07	ASPRV1|151516	37.0538
TCGA-KN-8422-01A-11R-2315-07	ASPSCR1|79058	354.2702
TCGA-KN-8422-01A-11R-2315-07	ASRGL1|80150	115.6801
TCGA-KN-8422-01A-11R-2315-07	ASS1|445	94.8938
TCGA-KN-8422-01A-11R-2315-07	ASTE1|28990	98.0389
TCGA-KN-8422-01A-11R-2315-07	ASTL|431705	.9038
TCGA-KN-8422-01A-11R-2315-07	ASTN1|460	14.46
TCGA-KN-8422-01A-11R-2315-07	ASTN2|23245	3403.5246
TCGA-KN-8422-01A-11R-2315-07	ASXL1|171023	1694.9842
TCGA-KN-8422-01A-11R-2315-07	ASXL2|55252	382.2865
TCGA-KN-8422-01A-11R-2315-07	ASXL3|80816	77.7225
TCGA-KN-8422-01A-11R-2315-07	ASZ1|136991	0
TCGA-KN-8422-01A-11R-2315-07	ATAD1|84896	2147.3113
TCGA-KN-8422-01A-11R-2315-07	ATAD2B|54454	165.3864
TCGA-KN-8422-01A-11R-2315-07	ATAD2|29028	259.3764
TCGA-KN-8422-01A-11R-2315-07	ATAD3A|55210	949.8418
TCGA-KN-8422-01A-11R-2315-07	ATAD3B|83858	184.3651
TCGA-KN-8422-01A-11R-2315-07	ATAD3C|219293	26.6606
TCGA-KN-8422-01A-11R-2315-07	ATAD5|79915	5.8744
TCGA-KN-8422-01A-11R-2315-07	ATCAY|85300	.9038
TCGA-KN-8422-01A-11R-2315-07	ATE1|11101	117.4876
TCGA-KN-8422-01A-11R-2315-07	ATF1|466	347.4921
TCGA-KN-8422-01A-11R-2315-07	ATF2|1386	401.7171
TCGA-KN-8422-01A-11R-2315-07	ATF3|467	1150.0226
TCGA-KN-8422-01A-11R-2315-07	ATF4|468	7768.188
TCGA-KN-8422-01A-11R-2315-07	ATF5|22809	1238.1383
TCGA-KN-8422-01A-11R-2315-07	ATF6B|1388	1052.4175
TCGA-KN-8422-01A-11R-2315-07	ATF6|22926	835.5174
TCGA-KN-8422-01A-11R-2315-07	ATF7IP2|80063	5.4225
TCGA-KN-8422-01A-11R-2315-07	ATF7IP|55729	637.1441
TCGA-KN-8422-01A-11R-2315-07	ATF7|11016	754.8667
TCGA-KN-8422-01A-11R-2315-07	ATG10|83734	130.1401
TCGA-KN-8422-01A-11R-2315-07	ATG12|9140	265.2508
TCGA-KN-8422-01A-11R-2315-07	ATG16L1|55054	565.296
TCGA-KN-8422-01A-11R-2315-07	ATG16L2|89849	181.5138
TCGA-KN-8422-01A-11R-2315-07	ATG2A|23130	880.2531
TCGA-KN-8422-01A-11R-2315-07	ATG2B|55102	756.8911
TCGA-KN-8422-01A-11R-2315-07	ATG3|64422	1268.8658
TCGA-KN-8422-01A-11R-2315-07	ATG4A|115201	1074.1075
TCGA-KN-8422-01A-11R-2315-07	ATG4B|23192	1319.0239
TCGA-KN-8422-01A-11R-2315-07	ATG4C|84938	87.6638
TCGA-KN-8422-01A-11R-2315-07	ATG4D|84971	2627.5282
TCGA-KN-8422-01A-11R-2315-07	ATG5|9474	515.5897
TCGA-KN-8422-01A-11R-2315-07	ATG7|10533	848.7935
TCGA-KN-8422-01A-11R-2315-07	ATG9A|79065	1979.3493
TCGA-KN-8422-01A-11R-2315-07	ATG9B|285973	375.3412
TCGA-KN-8422-01A-11R-2315-07	ATHL1|80162	1297.7858
TCGA-KN-8422-01A-11R-2315-07	ATIC|471	764.573
TCGA-KN-8422-01A-11R-2315-07	ATL1|51062	49.7063
TCGA-KN-8422-01A-11R-2315-07	ATL2|64225	1268.8658
TCGA-KN-8422-01A-11R-2315-07	ATL3|25923	584.2747
TCGA-KN-8422-01A-11R-2315-07	ATMIN|23300	1903.2987
TCGA-KN-8422-01A-11R-2315-07	ATM|472	516.9453
TCGA-KN-8422-01A-11R-2315-07	ATN1|1822	5675.1017
TCGA-KN-8422-01A-11R-2315-07	ATOH1|474	0
TCGA-KN-8422-01A-11R-2315-07	ATOH7|220202	0
TCGA-KN-8422-01A-11R-2315-07	ATOH8|84913	89.4713
TCGA-KN-8422-01A-11R-2315-07	ATOX1|475	851.333
TCGA-KN-8422-01A-11R-2315-07	ATP10A|57194	6.3263
TCGA-KN-8422-01A-11R-2315-07	ATP10B|23120	31.6313
TCGA-KN-8422-01A-11R-2315-07	ATP10D|57205	640.3073
TCGA-KN-8422-01A-11R-2315-07	ATP11A|23250	276.5477
TCGA-KN-8422-01A-11R-2315-07	ATP11B|23200	1381.3827
TCGA-KN-8422-01A-11R-2315-07	ATP11C|286410	375.0565
TCGA-KN-8422-01A-11R-2315-07	ATP12A|479	0
TCGA-KN-8422-01A-11R-2315-07	ATP13A1|57130	1463.624
TCGA-KN-8422-01A-11R-2315-07	ATP13A2|23400	615.4541
TCGA-KN-8422-01A-11R-2315-07	ATP13A3|79572	1099.4126
TCGA-KN-8422-01A-11R-2315-07	ATP13A4|84239	.4519
TCGA-KN-8422-01A-11R-2315-07	ATP13A5|344905	.4519
TCGA-KN-8422-01A-11R-2315-07	ATP1A1|476	126438.2784
TCGA-KN-8422-01A-11R-2315-07	ATP1A2|477	14.46
TCGA-KN-8422-01A-11R-2315-07	ATP1A3|478	28316.3127
TCGA-KN-8422-01A-11R-2315-07	ATP1A4|480	.9038
TCGA-KN-8422-01A-11R-2315-07	ATP1B1|481	46507.1487
TCGA-KN-8422-01A-11R-2315-07	ATP1B2|482	32.0831
TCGA-KN-8422-01A-11R-2315-07	ATP1B3|483	1800.2711
TCGA-KN-8422-01A-11R-2315-07	ATP1B4|23439	4.9706
TCGA-KN-8422-01A-11R-2315-07	ATP2A1|487	33.4433
TCGA-KN-8422-01A-11R-2315-07	ATP2A2|488	4815.6349
TCGA-KN-8422-01A-11R-2315-07	ATP2A3|489	1121.5545
TCGA-KN-8422-01A-11R-2315-07	ATP2B1|490	1093.5382
TCGA-KN-8422-01A-11R-2315-07	ATP2B2|491	2758.2467
TCGA-KN-8422-01A-11R-2315-07	ATP2B3|492	1.3556
TCGA-KN-8422-01A-11R-2315-07	ATP2B4|493	2375.0565
TCGA-KN-8422-01A-11R-2315-07	ATP2C1|27032	4793.5111
TCGA-KN-8422-01A-11R-2315-07	ATP2C2|9914	1.8075
TCGA-KN-8422-01A-11R-2315-07	ATP4A|495	.4519
TCGA-KN-8422-01A-11R-2315-07	ATP4B|496	1.8075
TCGA-KN-8422-01A-11R-2315-07	ATP5A1|498	65631.2698
TCGA-KN-8422-01A-11R-2315-07	ATP5B|506	49141.437
TCGA-KN-8422-01A-11R-2315-07	ATP5C1|509	10299.1414
TCGA-KN-8422-01A-11R-2315-07	ATP5D|513	4783.0999
TCGA-KN-8422-01A-11R-2315-07	ATP5EP2|432369	89.0194
TCGA-KN-8422-01A-11R-2315-07	ATP5E|514	10290.5558
TCGA-KN-8422-01A-11R-2315-07	ATP5F1|515	5804.7899
TCGA-KN-8422-01A-11R-2315-07	ATP5G1|516	2389.5165
TCGA-KN-8422-01A-11R-2315-07	ATP5G2|517	5453.6828
TCGA-KN-8422-01A-11R-2315-07	ATP5G3|518	19498.4184
TCGA-KN-8422-01A-11R-2315-07	ATP5H|10476	4642.1148
TCGA-KN-8422-01A-11R-2315-07	ATP5I|521	7239.1324
TCGA-KN-8422-01A-11R-2315-07	ATP5J2|9551	3792.5892
TCGA-KN-8422-01A-11R-2315-07	ATP5J|522	4936.4618
TCGA-KN-8422-01A-11R-2315-07	ATP5L2|267020	.9038
TCGA-KN-8422-01A-11R-2315-07	ATP5L|10632	8812.0199
TCGA-KN-8422-01A-11R-2315-07	ATP5O|539	9260.2802
TCGA-KN-8422-01A-11R-2315-07	ATP5SL|55101	1590.1491
TCGA-KN-8422-01A-11R-2315-07	ATP5S|27109	178.0389
TCGA-KN-8422-01A-11R-2315-07	ATP6AP1L|92270	81.7894
TCGA-KN-8422-01A-11R-2315-07	ATP6AP1|537	18308.6308
TCGA-KN-8422-01A-11R-2315-07	ATP6AP2|10159	43544.0578
TCGA-KN-8422-01A-11R-2315-07	ATP6V0A1|535	439.6746
TCGA-KN-8422-01A-11R-2315-07	ATP6V0A2|23545	448.2603
TCGA-KN-8422-01A-11R-2315-07	ATP6V0A4|50617	12396.1907
TCGA-KN-8422-01A-11R-2315-07	ATP6V0B|533	11384.5459
TCGA-KN-8422-01A-11R-2315-07	ATP6V0C|527	33874.0578
TCGA-KN-8422-01A-11R-2315-07	ATP6V0D1|9114	4885.2237
TCGA-KN-8422-01A-11R-2315-07	ATP6V0D2|245972	29128.7845
TCGA-KN-8422-01A-11R-2315-07	ATP6V0E1|8992	6720.2892
TCGA-KN-8422-01A-11R-2315-07	ATP6V0E2|155066	4190.8586
TCGA-KN-8422-01A-11R-2315-07	ATP6V1A|523	14314.5052
TCGA-KN-8422-01A-11R-2315-07	ATP6V1B1|525	42420.6959
TCGA-KN-8422-01A-11R-2315-07	ATP6V1B2|526	2057.84
TCGA-KN-8422-01A-11R-2315-07	ATP6V1C1|528	1654.3154
TCGA-KN-8422-01A-11R-2315-07	ATP6V1C2|245973	3359.6972
TCGA-KN-8422-01A-11R-2315-07	ATP6V1D|51382	8069.5888
TCGA-KN-8422-01A-11R-2315-07	ATP6V1E1|529	5992.77
TCGA-KN-8422-01A-11R-2315-07	ATP6V1E2|90423	43.8319
TCGA-KN-8422-01A-11R-2315-07	ATP6V1F|9296	7834.103
TCGA-KN-8422-01A-11R-2315-07	ATP6V1G1|9550	4705.8292
TCGA-KN-8422-01A-11R-2315-07	ATP6V1G2|534	9.0375
TCGA-KN-8422-01A-11R-2315-07	ATP6V1G3|127124	27.1125
TCGA-KN-8422-01A-11R-2315-07	ATP6V1H|51606	3685.9467
TCGA-KN-8422-01A-11R-2315-07	ATP7A|538	1622.6841
TCGA-KN-8422-01A-11R-2315-07	ATP7B|540	95.7976
TCGA-KN-8422-01A-11R-2315-07	ATP8A1|10396	780.8405
TCGA-KN-8422-01A-11R-2315-07	ATP8A2|51761	5.8744
TCGA-KN-8422-01A-11R-2315-07	ATP8B1|5205	1962.8875
TCGA-KN-8422-01A-11R-2315-07	ATP8B2|57198	58.7438
TCGA-KN-8422-01A-11R-2315-07	ATP8B3|148229	23.4975
TCGA-KN-8422-01A-11R-2315-07	ATP8B4|79895	18.5269
TCGA-KN-8422-01A-11R-2315-07	ATP8B5P|158381	34.7944
TCGA-KN-8422-01A-11R-2315-07	ATP9A|10079	2528.6941
TCGA-KN-8422-01A-11R-2315-07	ATP9B|374868	942.6118
TCGA-KN-8422-01A-11R-2315-07	ATPAF1|64756	3392.3995
TCGA-KN-8422-01A-11R-2315-07	ATPAF2|91647	251.2427
TCGA-KN-8422-01A-11R-2315-07	ATPBD4|89978	295.9783
TCGA-KN-8422-01A-11R-2315-07	ATPIF1|93974	1539.0872
TCGA-KN-8422-01A-11R-2315-07	ATRIP|84126	159.53
TCGA-KN-8422-01A-11R-2315-07	ATRNL1|26033	695.4361
TCGA-KN-8422-01A-11R-2315-07	ATRN|8455	1496.6109
TCGA-KN-8422-01A-11R-2315-07	ATRX|546	908.7212
TCGA-KN-8422-01A-11R-2315-07	ATR|545	525.0791
TCGA-KN-8422-01A-11R-2315-07	ATXN10|25814	925.8925
TCGA-KN-8422-01A-11R-2315-07	ATXN1L|342371	1060.0994
TCGA-KN-8422-01A-11R-2315-07	ATXN1|6310	238.1383
TCGA-KN-8422-01A-11R-2315-07	ATXN2L|11273	3551.2878
TCGA-KN-8422-01A-11R-2315-07	ATXN2|6311	637.1441
TCGA-KN-8422-01A-11R-2315-07	ATXN3L|92552	0
TCGA-KN-8422-01A-11R-2315-07	ATXN3|4287	216.9001
TCGA-KN-8422-01A-11R-2315-07	ATXN7L1|222255	129.2363
TCGA-KN-8422-01A-11R-2315-07	ATXN7L2|127002	66.4257
TCGA-KN-8422-01A-11R-2315-07	ATXN7L3B|552889	3147.3113
TCGA-KN-8422-01A-11R-2315-07	ATXN7L3|56970	920.9218
TCGA-KN-8422-01A-11R-2315-07	ATXN7|6314	509.2634
TCGA-KN-8422-01A-11R-2315-07	ATXN8OS|6315	0
TCGA-KN-8422-01A-11R-2315-07	AUH|549	2102.5757
TCGA-KN-8422-01A-11R-2315-07	AUP1|550	3442.0199
TCGA-KN-8422-01A-11R-2315-07	AURKAIP1|54998	3253.502
TCGA-KN-8422-01A-11R-2315-07	AURKAPS1|6791	9.9413
TCGA-KN-8422-01A-11R-2315-07	AURKA|6790	375.0565
TCGA-KN-8422-01A-11R-2315-07	AURKB|9212	7.6819
TCGA-KN-8422-01A-11R-2315-07	AURKC|6795	11.2969
TCGA-KN-8422-01A-11R-2315-07	AUTS2|26053	300.4971
TCGA-KN-8422-01A-11R-2315-07	AVEN|57099	89.0194
TCGA-KN-8422-01A-11R-2315-07	AVIL|10677	26.2088
TCGA-KN-8422-01A-11R-2315-07	AVL9|23080	171.7126
TCGA-KN-8422-01A-11R-2315-07	AVPI1|60370	179.8464
TCGA-KN-8422-01A-11R-2315-07	AVPR1A|552	290.5558
TCGA-KN-8422-01A-11R-2315-07	AVPR1B|553	0
TCGA-KN-8422-01A-11R-2315-07	AVPR2|554	93.0863
TCGA-KN-8422-01A-11R-2315-07	AVP|551	0
TCGA-KN-8422-01A-11R-2315-07	AWAT1|158833	0
TCGA-KN-8422-01A-11R-2315-07	AWAT2|158835	0
TCGA-KN-8422-01A-11R-2315-07	AXIN1|8312	2594.6679
TCGA-KN-8422-01A-11R-2315-07	AXIN2|8313	7.23
TCGA-KN-8422-01A-11R-2315-07	AXL|558	168.5495
TCGA-KN-8422-01A-11R-2315-07	AZGP1|563	2.2594
TCGA-KN-8422-01A-11R-2315-07	AZI1|22994	512.4266
TCGA-KN-8422-01A-11R-2315-07	AZI2|64343	798.0117
TCGA-KN-8422-01A-11R-2315-07	AZIN1|51582	2083.1451
TCGA-KN-8422-01A-11R-2315-07	AZU1|566	0
TCGA-KN-8422-01A-11R-2315-07	B2M|567	152523.6602
TCGA-KN-8422-01A-11R-2315-07	B3GALNT1|8706	511.0709
TCGA-KN-8422-01A-11R-2315-07	B3GALNT2|148789	499.4352
TCGA-KN-8422-01A-11R-2315-07	B3GALT1|8708	0
TCGA-KN-8422-01A-11R-2315-07	B3GALT2|8707	4.0669
TCGA-KN-8422-01A-11R-2315-07	B3GALT4|8705	275.6439
TCGA-KN-8422-01A-11R-2315-07	B3GALT5|10317	0
TCGA-KN-8422-01A-11R-2315-07	B3GALT6|126792	346.1365
TCGA-KN-8422-01A-11R-2315-07	B3GALTL|145173	627.6548
TCGA-KN-8422-01A-11R-2315-07	B3GAT1|27087	.9038
TCGA-KN-8422-01A-11R-2315-07	B3GAT2|135152	2.3543
TCGA-KN-8422-01A-11R-2315-07	B3GAT3|26229	1451.8753
TCGA-KN-8422-01A-11R-2315-07	B3GNT1|11041	376.4121
TCGA-KN-8422-01A-11R-2315-07	B3GNT2|10678	1352.4627
TCGA-KN-8422-01A-11R-2315-07	B3GNT3|10331	12.6525
TCGA-KN-8422-01A-11R-2315-07	B3GNT4|79369	4.0669
TCGA-KN-8422-01A-11R-2315-07	B3GNT5|84002	295.5264
TCGA-KN-8422-01A-11R-2315-07	B3GNT6|192134	0
TCGA-KN-8422-01A-11R-2315-07	B3GNT7|93010	31.6313
TCGA-KN-8422-01A-11R-2315-07	B3GNT8|374907	930.4112
TCGA-KN-8422-01A-11R-2315-07	B3GNT9|84752	279.2815
TCGA-KN-8422-01A-11R-2315-07	B3GNTL1|146712	77.3656
TCGA-KN-8422-01A-11R-2315-07	B4GALNT1|2583	68.667
TCGA-KN-8422-01A-11R-2315-07	B4GALNT2|124872	247.6277
TCGA-KN-8422-01A-11R-2315-07	B4GALNT3|283358	1584.2747
TCGA-KN-8422-01A-11R-2315-07	B4GALNT4|338707	.4519
TCGA-KN-8422-01A-11R-2315-07	B4GALT1|2683	2010.3931
TCGA-KN-8422-01A-11R-2315-07	B4GALT2|8704	869.408
TCGA-KN-8422-01A-11R-2315-07	B4GALT3|8703	546.7691
TCGA-KN-8422-01A-11R-2315-07	B4GALT4|8702	387.2571
TCGA-KN-8422-01A-11R-2315-07	B4GALT5|9334	924.9887
TCGA-KN-8422-01A-11R-2315-07	B4GALT6|9331	728.423
TCGA-KN-8422-01A-11R-2315-07	B4GALT7|11285	1146.8595
TCGA-KN-8422-01A-11R-2315-07	B9D1|27077	65.9738
TCGA-KN-8422-01A-11R-2315-07	B9D2|80776	98.5043
TCGA-KN-8422-01A-11R-2315-07	BAALC|79870	2216.9001
TCGA-KN-8422-01A-11R-2315-07	BAAT|570	.9038
TCGA-KN-8422-01A-11R-2315-07	BACE1|23621	772.7067
TCGA-KN-8422-01A-11R-2315-07	BACE2|25825	11475.8247
TCGA-KN-8422-01A-11R-2315-07	BACH1|571	524.1753
TCGA-KN-8422-01A-11R-2315-07	BACH2|60468	60.0994
TCGA-KN-8422-01A-11R-2315-07	BAD|572	1384.8531
TCGA-KN-8422-01A-11R-2315-07	BAG1|573	5498.2377
TCGA-KN-8422-01A-11R-2315-07	BAG2|9532	28.92
TCGA-KN-8422-01A-11R-2315-07	BAG3|9531	2615.0023
TCGA-KN-8422-01A-11R-2315-07	BAG4|9530	96.2494
TCGA-KN-8422-01A-11R-2315-07	BAG5|9529	2186.1726
TCGA-KN-8422-01A-11R-2315-07	BAGE2|85319	.7411
TCGA-KN-8422-01A-11R-2315-07	BAGE|574	0
TCGA-KN-8422-01A-11R-2315-07	BAHCC1|57597	359.6927
TCGA-KN-8422-01A-11R-2315-07	BAHD1|22893	1646.1817
TCGA-KN-8422-01A-11R-2315-07	BAI1|575	1.3556
TCGA-KN-8422-01A-11R-2315-07	BAI2|576	15.8156
TCGA-KN-8422-01A-11R-2315-07	BAI3|577	1.8075
TCGA-KN-8422-01A-11R-2315-07	BAIAP2L1|55971	2578.8522
TCGA-KN-8422-01A-11R-2315-07	BAIAP2L2|80115	4.0669
TCGA-KN-8422-01A-11R-2315-07	BAIAP2|10458	240.8495
TCGA-KN-8422-01A-11R-2315-07	BAIAP3|8938	2120.9625
TCGA-KN-8422-01A-11R-2315-07	BAK1|578	1279.2589
TCGA-KN-8422-01A-11R-2315-07	BAMBI|25805	854.4962
TCGA-KN-8422-01A-11R-2315-07	BANF1|8815	2694.0804
TCGA-KN-8422-01A-11R-2315-07	BANF2|140836	0
TCGA-KN-8422-01A-11R-2315-07	BANK1|55024	4.0669
TCGA-KN-8422-01A-11R-2315-07	BANP|54971	192.047
TCGA-KN-8422-01A-11R-2315-07	BAP1|8314	2690.0136
TCGA-KN-8422-01A-11R-2315-07	BARD1|580	5.8744
TCGA-KN-8422-01A-11R-2315-07	BARHL1|56751	0
TCGA-KN-8422-01A-11R-2315-07	BARHL2|343472	.4519
TCGA-KN-8422-01A-11R-2315-07	BARX1|56033	.4519
TCGA-KN-8422-01A-11R-2315-07	BARX2|8538	304.1121
TCGA-KN-8422-01A-11R-2315-07	BASE|317716	0
TCGA-KN-8422-01A-11R-2315-07	BASP1|10409	38.4094
TCGA-KN-8422-01A-11R-2315-07	BAT1|7919	2704.9254
TCGA-KN-8422-01A-11R-2315-07	BAT2L1|84726	4261.6539
TCGA-KN-8422-01A-11R-2315-07	BAT2L2|23215	1572.526
TCGA-KN-8422-01A-11R-2315-07	BAT2|7916	3162.2232
TCGA-KN-8422-01A-11R-2315-07	BAT3|7917	2262.9914
TCGA-KN-8422-01A-11R-2315-07	BAT4|7918	271.1252
TCGA-KN-8422-01A-11R-2315-07	BAT5|7920	433.3484
TCGA-KN-8422-01A-11R-2315-07	BATF2|116071	60.0994
TCGA-KN-8422-01A-11R-2315-07	BATF3|55509	3.615
TCGA-KN-8422-01A-11R-2315-07	BATF|10538	15.3638
TCGA-KN-8422-01A-11R-2315-07	BAX|581	690.0136
TCGA-KN-8422-01A-11R-2315-07	BAZ1A|11177	191.1432
TCGA-KN-8422-01A-11R-2315-07	BAZ1B|9031	1819.2499
TCGA-KN-8422-01A-11R-2315-07	BAZ2A|11176	1928.5992
TCGA-KN-8422-01A-11R-2315-07	BAZ2B|29994	481.0574
TCGA-KN-8422-01A-11R-2315-07	BBC3|27113	429.2815
TCGA-KN-8422-01A-11R-2315-07	BBOX1|8424	1.8075
TCGA-KN-8422-01A-11R-2315-07	BBS10|79738	200.1808
TCGA-KN-8422-01A-11R-2315-07	BBS12|166379	96.2494
TCGA-KN-8422-01A-11R-2315-07	BBS1|582	888.2784
TCGA-KN-8422-01A-11R-2315-07	BBS2|583	1403.0728
TCGA-KN-8422-01A-11R-2315-07	BBS4|585	214.6408
TCGA-KN-8422-01A-11R-2315-07	BBS5|129880	232.7158
TCGA-KN-8422-01A-11R-2315-07	BBS7|55212	295.0746
TCGA-KN-8422-01A-11R-2315-07	BBS9|27241	149.5707
TCGA-KN-8422-01A-11R-2315-07	BBX|56987	1627.2029
TCGA-KN-8422-01A-11R-2315-07	BCAM|4059	6090.8269
TCGA-KN-8422-01A-11R-2315-07	BCAN|63827	14.0081
TCGA-KN-8422-01A-11R-2315-07	BCAP29|55973	951.6493
TCGA-KN-8422-01A-11R-2315-07	BCAP31|10134	8156.8007
TCGA-KN-8422-01A-11R-2315-07	BCAR1|9564	9276.5477
TCGA-KN-8422-01A-11R-2315-07	BCAR3|8412	403.9765
TCGA-KN-8422-01A-11R-2315-07	BCAR4|400500	0
TCGA-KN-8422-01A-11R-2315-07	BCAS1|8537	112.5169
TCGA-KN-8422-01A-11R-2315-07	BCAS2|10286	417.6231
TCGA-KN-8422-01A-11R-2315-07	BCAS3|54828	155.4451
TCGA-KN-8422-01A-11R-2315-07	BCAS4|55653	1985.54
TCGA-KN-8422-01A-11R-2315-07	BCAT1|586	172.6164
TCGA-KN-8422-01A-11R-2315-07	BCAT2|587	1073.2038
TCGA-KN-8422-01A-11R-2315-07	BCCIP|56647	834.1482
TCGA-KN-8422-01A-11R-2315-07	BCDIN3D|144233	120.6191
TCGA-KN-8422-01A-11R-2315-07	BCHE|590	.9038
TCGA-KN-8422-01A-11R-2315-07	BCKDHA|593	2674.1979
TCGA-KN-8422-01A-11R-2315-07	BCKDHB|594	437.8671
TCGA-KN-8422-01A-11R-2315-07	BCKDK|10295	1332.1283
TCGA-KN-8422-01A-11R-2315-07	BCL10|8915	711.2517
TCGA-KN-8422-01A-11R-2315-07	BCL11A|53335	0
TCGA-KN-8422-01A-11R-2315-07	BCL11B|64919	28.0163
TCGA-KN-8422-01A-11R-2315-07	BCL2A1|597	15.8156
TCGA-KN-8422-01A-11R-2315-07	BCL2L10|10017	21.69
TCGA-KN-8422-01A-11R-2315-07	BCL2L11|10018	615.0023
TCGA-KN-8422-01A-11R-2315-07	BCL2L12|83596	148.4275
TCGA-KN-8422-01A-11R-2315-07	BCL2L13|23786	2071.8482
TCGA-KN-8422-01A-11R-2315-07	BCL2L14|79370	.4519
TCGA-KN-8422-01A-11R-2315-07	BCL2L15|440603	.9038
TCGA-KN-8422-01A-11R-2315-07	BCL2L1|598	6320.8315
TCGA-KN-8422-01A-11R-2315-07	BCL2L2|599	2787.4108
TCGA-KN-8422-01A-11R-2315-07	BCL2|596	1556.2585
TCGA-KN-8422-01A-11R-2315-07	BCL3|602	369.634
TCGA-KN-8422-01A-11R-2315-07	BCL6B|255877	187.9801
TCGA-KN-8422-01A-11R-2315-07	BCL6|604	501.5816
TCGA-KN-8422-01A-11R-2315-07	BCL7A|605	1670.131
TCGA-KN-8422-01A-11R-2315-07	BCL7B|9275	1590.601
TCGA-KN-8422-01A-11R-2315-07	BCL7C|9274	1791.2246
TCGA-KN-8422-01A-11R-2315-07	BCL8|606	3.1631
TCGA-KN-8422-01A-11R-2315-07	BCL9L|283149	1616.3579
TCGA-KN-8422-01A-11R-2315-07	BCL9|607	645.7298
TCGA-KN-8422-01A-11R-2315-07	BCLAF1|9774	1210.122
TCGA-KN-8422-01A-11R-2315-07	BCMO1|53630	.4519
TCGA-KN-8422-01A-11R-2315-07	BCO2|83875	280.6146
TCGA-KN-8422-01A-11R-2315-07	BCORL1|63035	121.1026
TCGA-KN-8422-01A-11R-2315-07	BCORL2|286554	0
TCGA-KN-8422-01A-11R-2315-07	BCOR|54880	686.3986
TCGA-KN-8422-01A-11R-2315-07	BCR|613	3803.8861
TCGA-KN-8422-01A-11R-2315-07	BCS1L|617	698.5992
TCGA-KN-8422-01A-11R-2315-07	BCYRN1|618	0
TCGA-KN-8422-01A-11R-2315-07	BDH1|622	2118.3913
TCGA-KN-8422-01A-11R-2315-07	BDH2|56898	1523.2716
TCGA-KN-8422-01A-11R-2315-07	BDKRB1|623	156.8007
TCGA-KN-8422-01A-11R-2315-07	BDKRB2|624	1380.9309
TCGA-KN-8422-01A-11R-2315-07	BDNFOS|497258	51.8572
TCGA-KN-8422-01A-11R-2315-07	BDNF|627	11.4053
TCGA-KN-8422-01A-11R-2315-07	BDP1|55814	819.7018
TCGA-KN-8422-01A-11R-2315-07	BEAN|146227	6.3263
TCGA-KN-8422-01A-11R-2315-07	BECN1|8678	781.8617
TCGA-KN-8422-01A-11R-2315-07	BEGAIN|57596	19.4306
TCGA-KN-8422-01A-11R-2315-07	BEND2|139105	.4519
TCGA-KN-8422-01A-11R-2315-07	BEND3|57673	42.9282
TCGA-KN-8422-01A-11R-2315-07	BEND4|389206	2.2594
TCGA-KN-8422-01A-11R-2315-07	BEND5|79656	45.1875
TCGA-KN-8422-01A-11R-2315-07	BEND6|221336	.4519
TCGA-KN-8422-01A-11R-2315-07	BEND7|222389	271.1252
TCGA-KN-8422-01A-11R-2315-07	BEST1|7439	9.9413
TCGA-KN-8422-01A-11R-2315-07	BEST2|54831	0
TCGA-KN-8422-01A-11R-2315-07	BEST3|144453	0
TCGA-KN-8422-01A-11R-2315-07	BEST4|266675	4.5188
TCGA-KN-8422-01A-11R-2315-07	BET1L|51272	2477.1803
TCGA-KN-8422-01A-11R-2315-07	BET1|10282	526.4347
TCGA-KN-8422-01A-11R-2315-07	BET3L|100128327	0
TCGA-KN-8422-01A-11R-2315-07	BEX1|55859	4.0669
TCGA-KN-8422-01A-11R-2315-07	BEX2|84707	104.3832
TCGA-KN-8422-01A-11R-2315-07	BEX4|56271	112.0651
TCGA-KN-8422-01A-11R-2315-07	BEX5|340542	937.1893
TCGA-KN-8422-01A-11R-2315-07	BEYLA|497634	0
TCGA-KN-8422-01A-11R-2315-07	BFAR|51283	2199.277
TCGA-KN-8422-01A-11R-2315-07	BFSP1|631	4.9706
TCGA-KN-8422-01A-11R-2315-07	BFSP2|8419	2.7113
TCGA-KN-8422-01A-11R-2315-07	BGLAP|632	12.5441
TCGA-KN-8422-01A-11R-2315-07	BGN|633	1073.6557
TCGA-KN-8422-01A-11R-2315-07	BHLHA15|168620	1.3556
TCGA-KN-8422-01A-11R-2315-07	BHLHB9|80823	72.7519
TCGA-KN-8422-01A-11R-2315-07	BHLHE22|27319	1.8075
TCGA-KN-8422-01A-11R-2315-07	BHLHE23|128408	0
TCGA-KN-8422-01A-11R-2315-07	BHLHE40|8553	17905.5581
TCGA-KN-8422-01A-11R-2315-07	BHLHE41|79365	151.8301
TCGA-KN-8422-01A-11R-2315-07	BHMT2|23743	4.5188
TCGA-KN-8422-01A-11R-2315-07	BHMT|635	10.3931
TCGA-KN-8422-01A-11R-2315-07	BICC1|80114	1.8075
TCGA-KN-8422-01A-11R-2315-07	BICD1|636	425.2146
TCGA-KN-8422-01A-11R-2315-07	BICD2|23299	1417.5328
TCGA-KN-8422-01A-11R-2315-07	BID|637	113.1089
TCGA-KN-8422-01A-11R-2315-07	BIK|638	50.1582
TCGA-KN-8422-01A-11R-2315-07	BIN1|274	455.9422
TCGA-KN-8422-01A-11R-2315-07	BIN2|51411	149.1188
TCGA-KN-8422-01A-11R-2315-07	BIN3|55909	452.3272
TCGA-KN-8422-01A-11R-2315-07	BIRC2|329	1222.3226
TCGA-KN-8422-01A-11R-2315-07	BIRC3|330	163.127
TCGA-KN-8422-01A-11R-2315-07	BIRC5|332	21.0574
TCGA-KN-8422-01A-11R-2315-07	BIRC6|57448	1645.2779
TCGA-KN-8422-01A-11R-2315-07	BIRC7|79444	6.3263
TCGA-KN-8422-01A-11R-2315-07	BIRC8|112401	0
TCGA-KN-8422-01A-11R-2315-07	BIVM|54841	295.9783
TCGA-KN-8422-01A-11R-2315-07	BLCAP|10904	5399.0059
TCGA-KN-8422-01A-11R-2315-07	BLID|414899	0
TCGA-KN-8422-01A-11R-2315-07	BLK|640	0
TCGA-KN-8422-01A-11R-2315-07	BLMH|642	360.1446
TCGA-KN-8422-01A-11R-2315-07	BLM|641	9.0375
TCGA-KN-8422-01A-11R-2315-07	BLNK|29760	2058.7438
TCGA-KN-8422-01A-11R-2315-07	BLOC1S1|2647	2564.93
TCGA-KN-8422-01A-11R-2315-07	BLOC1S2|282991	1608.676
TCGA-KN-8422-01A-11R-2315-07	BLOC1S3|388552	274.2883
TCGA-KN-8422-01A-11R-2315-07	BLVRA|644	268.8658
TCGA-KN-8422-01A-11R-2315-07	BLVRB|645	1609.5798
TCGA-KN-8422-01A-11R-2315-07	BLZF1|8548	347.944
TCGA-KN-8422-01A-11R-2315-07	BMF|90427	615.906
TCGA-KN-8422-01A-11R-2315-07	BMI1|648	1156.0596
TCGA-KN-8422-01A-11R-2315-07	BMP10|27302	0
TCGA-KN-8422-01A-11R-2315-07	BMP15|9210	0
TCGA-KN-8422-01A-11R-2315-07	BMP1|649	143.2445
TCGA-KN-8422-01A-11R-2315-07	BMP2K|55589	501.5816
TCGA-KN-8422-01A-11R-2315-07	BMP2|650	671.9385
TCGA-KN-8422-01A-11R-2315-07	BMP3|651	0
TCGA-KN-8422-01A-11R-2315-07	BMP4|652	18.075
TCGA-KN-8422-01A-11R-2315-07	BMP5|653	.4519
TCGA-KN-8422-01A-11R-2315-07	BMP6|654	1653.4207
TCGA-KN-8422-01A-11R-2315-07	BMP7|655	0
TCGA-KN-8422-01A-11R-2315-07	BMP8A|353500	18.5269
TCGA-KN-8422-01A-11R-2315-07	BMP8B|656	14.0081
TCGA-KN-8422-01A-11R-2315-07	BMPER|168667	2.2594
TCGA-KN-8422-01A-11R-2315-07	BMPR1A|657	381.8346
TCGA-KN-8422-01A-11R-2315-07	BMPR1B|658	10292.8152
TCGA-KN-8422-01A-11R-2315-07	BMPR2|659	2923.1812
TCGA-KN-8422-01A-11R-2315-07	BMS1P4|729096	4.695
TCGA-KN-8422-01A-11R-2315-07	BMS1P5|399761	9.4894
TCGA-KN-8422-01A-11R-2315-07	BMS1|9790	741.5273
TCGA-KN-8422-01A-11R-2315-07	BMX|660	5.8744
TCGA-KN-8422-01A-11R-2315-07	BNC1|646	3.615
TCGA-KN-8422-01A-11R-2315-07	BNC2|54796	19.4306
TCGA-KN-8422-01A-11R-2315-07	BNIP1|662	267.5102
TCGA-KN-8422-01A-11R-2315-07	BNIP2|663	244.9164
TCGA-KN-8422-01A-11R-2315-07	BNIP3L|665	387.709
TCGA-KN-8422-01A-11R-2315-07	BNIP3|664	411.6584
TCGA-KN-8422-01A-11R-2315-07	BNIPL|149428	1.8075
TCGA-KN-8422-01A-11R-2315-07	BOC|91653	59.6475
TCGA-KN-8422-01A-11R-2315-07	BOD1L|259282	2446.9047
TCGA-KN-8422-01A-11R-2315-07	BOD1|91272	584.7266
TCGA-KN-8422-01A-11R-2315-07	BOK|666	4110.7094
TCGA-KN-8422-01A-11R-2315-07	BOLA1|51027	294.6227
TCGA-KN-8422-01A-11R-2315-07	BOLA2|552900	1731.925
TCGA-KN-8422-01A-11R-2315-07	BOLA3|388962	1089.9232
TCGA-KN-8422-01A-11R-2315-07	BOLL|66037	1.3556
TCGA-KN-8422-01A-11R-2315-07	BOP1|23246	36.6019
TCGA-KN-8422-01A-11R-2315-07	BPESC1|60467	0
TCGA-KN-8422-01A-11R-2315-07	BPGM|669	4042.9282
TCGA-KN-8422-01A-11R-2315-07	BPHL|670	215.9964
TCGA-KN-8422-01A-11R-2315-07	BPIL1|80341	0
TCGA-KN-8422-01A-11R-2315-07	BPIL2|254240	0
TCGA-KN-8422-01A-11R-2315-07	BPIL3|128859	0
TCGA-KN-8422-01A-11R-2315-07	BPI|671	0
TCGA-KN-8422-01A-11R-2315-07	BPNT1|10380	420.244
TCGA-KN-8422-01A-11R-2315-07	BPTF|2186	502.0334
TCGA-KN-8422-01A-11R-2315-07	BPY2|9083	0
TCGA-KN-8422-01A-11R-2315-07	BRAF|673	276.0958
TCGA-KN-8422-01A-11R-2315-07	BRAP|8315	614.0985
TCGA-KN-8422-01A-11R-2315-07	BRCA1|672	20.3344
TCGA-KN-8422-01A-11R-2315-07	BRCA2|675	3.1631
TCGA-KN-8422-01A-11R-2315-07	BRCC3|79184	415.7253
TCGA-KN-8422-01A-11R-2315-07	BRD1|23774	520.1085
TCGA-KN-8422-01A-11R-2315-07	BRD2|6046	2767.2842
TCGA-KN-8422-01A-11R-2315-07	BRD3|8019	922.9101
TCGA-KN-8422-01A-11R-2315-07	BRD4|23476	1794.3967
TCGA-KN-8422-01A-11R-2315-07	BRD7P3|23629	0
TCGA-KN-8422-01A-11R-2315-07	BRD7|29117	2189.3357
TCGA-KN-8422-01A-11R-2315-07	BRD8|10902	413.4659
TCGA-KN-8422-01A-11R-2315-07	BRD9|65980	830.0949
TCGA-KN-8422-01A-11R-2315-07	BRDT|676	0
TCGA-KN-8422-01A-11R-2315-07	BREA2|286076	1.8075
TCGA-KN-8422-01A-11R-2315-07	BRE|9577	469.0465
TCGA-KN-8422-01A-11R-2315-07	BRF1|2972	811.568
TCGA-KN-8422-01A-11R-2315-07	BRF2|55290	308.1789
TCGA-KN-8422-01A-11R-2315-07	BRI3BP|140707	239.9458
TCGA-KN-8422-01A-11R-2315-07	BRI3|25798	2935.3818
TCGA-KN-8422-01A-11R-2315-07	BRIP1|83990	3.1631
TCGA-KN-8422-01A-11R-2315-07	BRIX1|55299	367.8265
TCGA-KN-8422-01A-11R-2315-07	BRMS1L|84312	196.5657
TCGA-KN-8422-01A-11R-2315-07	BRMS1|25855	1198.3732
TCGA-KN-8422-01A-11R-2315-07	BRP44L|51660	3924.085
TCGA-KN-8422-01A-11R-2315-07	BRP44|25874	1394.0352
TCGA-KN-8422-01A-11R-2315-07	BRPF1|7862	577.9485
TCGA-KN-8422-01A-11R-2315-07	BRPF3|27154	580.6597
TCGA-KN-8422-01A-11R-2315-07	BRS3|680	0
TCGA-KN-8422-01A-11R-2315-07	BRSK1|84446	.4519
TCGA-KN-8422-01A-11R-2315-07	BRSK2|9024	1.3556
TCGA-KN-8422-01A-11R-2315-07	BRWD1|54014	586.0822
TCGA-KN-8422-01A-11R-2315-07	BRWD3|254065	89.0194
TCGA-KN-8422-01A-11R-2315-07	BSCL2|26580	2445.5897
TCGA-KN-8422-01A-11R-2315-07	BSDC1|55108	2074.1075
TCGA-KN-8422-01A-11R-2315-07	BSG|682	95745.1423
TCGA-KN-8422-01A-11R-2315-07	BSND|7809	2187.5282
TCGA-KN-8422-01A-11R-2315-07	BSN|8927	58.2919
TCGA-KN-8422-01A-11R-2315-07	BSPH1|100131137	0
TCGA-KN-8422-01A-11R-2315-07	BSPRY|54836	901.0393
TCGA-KN-8422-01A-11R-2315-07	BST1|683	5.8744
TCGA-KN-8422-01A-11R-2315-07	BST2|684	9836.873
TCGA-KN-8422-01A-11R-2315-07	BSX|390259	0
TCGA-KN-8422-01A-11R-2315-07	BTAF1|9044	364.2115
TCGA-KN-8422-01A-11R-2315-07	BTBD10|84280	629.4623
TCGA-KN-8422-01A-11R-2315-07	BTBD11|121551	70.0407
TCGA-KN-8422-01A-11R-2315-07	BTBD12|84464	343.8771
TCGA-KN-8422-01A-11R-2315-07	BTBD16|118663	0
TCGA-KN-8422-01A-11R-2315-07	BTBD17|388419	0
TCGA-KN-8422-01A-11R-2315-07	BTBD18|643376	2.2594
TCGA-KN-8422-01A-11R-2315-07	BTBD19|149478	4.0669
TCGA-KN-8422-01A-11R-2315-07	BTBD1|53339	2813.3755
TCGA-KN-8422-01A-11R-2315-07	BTBD2|55643	2401.7171
TCGA-KN-8422-01A-11R-2315-07	BTBD3|22903	948.4862
TCGA-KN-8422-01A-11R-2315-07	BTBD6|90135	1875.2824
TCGA-KN-8422-01A-11R-2315-07	BTBD7|55727	1044.7357
TCGA-KN-8422-01A-11R-2315-07	BTBD8|284697	2.7113
TCGA-KN-8422-01A-11R-2315-07	BTBD9|114781	983.2806
TCGA-KN-8422-01A-11R-2315-07	BTC|685	7.6819
TCGA-KN-8422-01A-11R-2315-07	BTD|686	316.3127
TCGA-KN-8422-01A-11R-2315-07	BTF3L1|690	0
TCGA-KN-8422-01A-11R-2315-07	BTF3L4|91408	597.831
TCGA-KN-8422-01A-11R-2315-07	BTF3|689	3693.1767
TCGA-KN-8422-01A-11R-2315-07	BTG1|694	2830.5468
TCGA-KN-8422-01A-11R-2315-07	BTG2|7832	1323.9946
TCGA-KN-8422-01A-11R-2315-07	BTG3|10950	279.2589
TCGA-KN-8422-01A-11R-2315-07	BTG4|54766	0
TCGA-KN-8422-01A-11R-2315-07	BTK|695	22.1419
TCGA-KN-8422-01A-11R-2315-07	BTLA|151888	3.615
TCGA-KN-8422-01A-11R-2315-07	BTN1A1|696	.4519
TCGA-KN-8422-01A-11R-2315-07	BTN2A1|11120	411.2065
TCGA-KN-8422-01A-11R-2315-07	BTN2A2|10385	293.7189
TCGA-KN-8422-01A-11R-2315-07	BTN2A3|54718	5.8744
TCGA-KN-8422-01A-11R-2315-07	BTN3A1|11119	602.8016
TCGA-KN-8422-01A-11R-2315-07	BTN3A2|11118	1038.8613
TCGA-KN-8422-01A-11R-2315-07	BTN3A3|10384	493.8997
TCGA-KN-8422-01A-11R-2315-07	BTNL2|56244	0
TCGA-KN-8422-01A-11R-2315-07	BTNL3|10917	0
TCGA-KN-8422-01A-11R-2315-07	BTNL8|79908	2.7113
TCGA-KN-8422-01A-11R-2315-07	BTNL9|153579	1183.4614
TCGA-KN-8422-01A-11R-2315-07	BTRC|8945	323.9946
TCGA-KN-8422-01A-11R-2315-07	BUB1B|701	27.1758
TCGA-KN-8422-01A-11R-2315-07	BUB1|699	81.7894
TCGA-KN-8422-01A-11R-2315-07	BUB3|9184	745.5942
TCGA-KN-8422-01A-11R-2315-07	BUD13|84811	325.3502
TCGA-KN-8422-01A-11R-2315-07	BUD31|8896	1917.0493
TCGA-KN-8422-01A-11R-2315-07	BVES|11149	6.3263
TCGA-KN-8422-01A-11R-2315-07	BYSL|705	89.4713
TCGA-KN-8422-01A-11R-2315-07	BZRAP1|9256	33.8906
TCGA-KN-8422-01A-11R-2315-07	BZW1|9689	3288.7483
TCGA-KN-8422-01A-11R-2315-07	BZW2|28969	833.7099
TCGA-KN-8422-01A-11R-2315-07	C10orf105|414152	.4519
TCGA-KN-8422-01A-11R-2315-07	C10orf107|219621	0
TCGA-KN-8422-01A-11R-2315-07	C10orf108|414235	6.7781
TCGA-KN-8422-01A-11R-2315-07	C10orf10|11067	892.4537
TCGA-KN-8422-01A-11R-2315-07	C10orf110|55853	5.8111
TCGA-KN-8422-01A-11R-2315-07	C10orf111|221060	.9038
TCGA-KN-8422-01A-11R-2315-07	C10orf113|387638	0
TCGA-KN-8422-01A-11R-2315-07	C10orf114|399726	9.4894
TCGA-KN-8422-01A-11R-2315-07	C10orf116|10974	204.3244
TCGA-KN-8422-01A-11R-2315-07	C10orf118|55088	379.1234
TCGA-KN-8422-01A-11R-2315-07	C10orf119|79892	869.8599
TCGA-KN-8422-01A-11R-2315-07	C10orf11|83938	54.225
TCGA-KN-8422-01A-11R-2315-07	C10orf120|399814	0
TCGA-KN-8422-01A-11R-2315-07	C10orf122|387718	0
TCGA-KN-8422-01A-11R-2315-07	C10orf125|282969	84.9526
TCGA-KN-8422-01A-11R-2315-07	C10orf128|170371	1.3556
TCGA-KN-8422-01A-11R-2315-07	C10orf129|142827	0
TCGA-KN-8422-01A-11R-2315-07	C10orf12|26148	55.8066
TCGA-KN-8422-01A-11R-2315-07	C10orf131|100127889	0
TCGA-KN-8422-01A-11R-2315-07	C10orf137|26098	131.4957
TCGA-KN-8422-01A-11R-2315-07	C10orf140|387640	.9038
TCGA-KN-8422-01A-11R-2315-07	C10orf18|54906	683.2354
TCGA-KN-8422-01A-11R-2315-07	C10orf25|220979	36.15
TCGA-KN-8422-01A-11R-2315-07	C10orf26|54838	1719.8373
TCGA-KN-8422-01A-11R-2315-07	C10orf27|219793	76.8188
TCGA-KN-8422-01A-11R-2315-07	C10orf28|27291	458.6534
TCGA-KN-8422-01A-11R-2315-07	C10orf2|56652	98.5088
TCGA-KN-8422-01A-11R-2315-07	C10orf32|119032	681.4279
TCGA-KN-8422-01A-11R-2315-07	C10orf35|219738	72.3
TCGA-KN-8422-01A-11R-2315-07	C10orf40|283025	0
TCGA-KN-8422-01A-11R-2315-07	C10orf41|100131213	166.4347
TCGA-KN-8422-01A-11R-2315-07	C10orf46|143384	1431.9928
TCGA-KN-8422-01A-11R-2315-07	C10orf47|254427	53.7732
TCGA-KN-8422-01A-11R-2315-07	C10orf4|118924	181.202
TCGA-KN-8422-01A-11R-2315-07	C10orf50|645528	0
TCGA-KN-8422-01A-11R-2315-07	C10orf53|282966	0
TCGA-KN-8422-01A-11R-2315-07	C10orf54|64115	444.1934
TCGA-KN-8422-01A-11R-2315-07	C10orf55|414236	.4519
TCGA-KN-8422-01A-11R-2315-07	C10orf57|80195	363.3077
TCGA-KN-8422-01A-11R-2315-07	C10orf58|84293	443.2897
TCGA-KN-8422-01A-11R-2315-07	C10orf62|414157	0
TCGA-KN-8422-01A-11R-2315-07	C10orf67|256815	28.4681
TCGA-KN-8422-01A-11R-2315-07	C10orf68|79741	.9038
TCGA-KN-8422-01A-11R-2315-07	C10orf71|118461	1.8075
TCGA-KN-8422-01A-11R-2315-07	C10orf72|196740	112.5169
TCGA-KN-8422-01A-11R-2315-07	C10orf75|90271	220.967
TCGA-KN-8422-01A-11R-2315-07	C10orf76|79591	835.0655
TCGA-KN-8422-01A-11R-2315-07	C10orf78|119392	59.1957
TCGA-KN-8422-01A-11R-2315-07	C10orf79|80217	1.3556
TCGA-KN-8422-01A-11R-2315-07	C10orf81|79949	2.2594
TCGA-KN-8422-01A-11R-2315-07	C10orf82|143379	108.9019
TCGA-KN-8422-01A-11R-2315-07	C10orf84|63877	576.141
TCGA-KN-8422-01A-11R-2315-07	C10orf88|80007	112.9688
TCGA-KN-8422-01A-11R-2315-07	C10orf90|118611	0
TCGA-KN-8422-01A-11R-2315-07	C10orf91|170393	.9038
TCGA-KN-8422-01A-11R-2315-07	C10orf93|255352	13.1044
TCGA-KN-8422-01A-11R-2315-07	C10orf95|79946	40.4338
TCGA-KN-8422-01A-11R-2315-07	C10orf96|374355	0
TCGA-KN-8422-01A-11R-2315-07	C10orf99|387695	0
TCGA-KN-8422-01A-11R-2315-07	C11orf10|746	942.6118
TCGA-KN-8422-01A-11R-2315-07	C11orf16|56673	.9038
TCGA-KN-8422-01A-11R-2315-07	C11orf17|56672	378.2196
TCGA-KN-8422-01A-11R-2315-07	C11orf1|64776	277.8581
TCGA-KN-8422-01A-11R-2315-07	C11orf20|25858	2.2594
TCGA-KN-8422-01A-11R-2315-07	C11orf21|29125	.9038
TCGA-KN-8422-01A-11R-2315-07	C11orf24|53838	820.1536
TCGA-KN-8422-01A-11R-2315-07	C11orf2|738	2065.07
TCGA-KN-8422-01A-11R-2315-07	C11orf30|56946	351.559
TCGA-KN-8422-01A-11R-2315-07	C11orf31|280636	948.4862
TCGA-KN-8422-01A-11R-2315-07	C11orf34|349633	0
TCGA-KN-8422-01A-11R-2315-07	C11orf35|256329	153.2806
TCGA-KN-8422-01A-11R-2315-07	C11orf36|283303	0
TCGA-KN-8422-01A-11R-2315-07	C11orf40|143501	0
TCGA-KN-8422-01A-11R-2315-07	C11orf41|25758	32.9869
TCGA-KN-8422-01A-11R-2315-07	C11orf42|160298	.9038
TCGA-KN-8422-01A-11R-2315-07	C11orf45|219833	7.23
TCGA-KN-8422-01A-11R-2315-07	C11orf46|120534	542.7022
TCGA-KN-8422-01A-11R-2315-07	C11orf48|79081	442.2865
TCGA-KN-8422-01A-11R-2315-07	C11orf49|79096	570.7185
TCGA-KN-8422-01A-11R-2315-07	C11orf51|25906	1163.5563
TCGA-KN-8422-01A-11R-2315-07	C11orf52|91894	468.5947
TCGA-KN-8422-01A-11R-2315-07	C11orf53|341032	206.507
TCGA-KN-8422-01A-11R-2315-07	C11orf54|28970	474.469
TCGA-KN-8422-01A-11R-2315-07	C11orf57|55216	561.2291
TCGA-KN-8422-01A-11R-2315-07	C11orf58|10944	2330.7727
TCGA-KN-8422-01A-11R-2315-07	C11orf59|55004	3285.1333
TCGA-KN-8422-01A-11R-2315-07	C11orf61|79684	152.7338
TCGA-KN-8422-01A-11R-2315-07	C11orf63|79864	97.1532
TCGA-KN-8422-01A-11R-2315-07	C11orf64|283197	0
TCGA-KN-8422-01A-11R-2315-07	C11orf65|160140	6.7781
TCGA-KN-8422-01A-11R-2315-07	C11orf66|220004	24.4013
TCGA-KN-8422-01A-11R-2315-07	C11orf67|28971	169.0239
TCGA-KN-8422-01A-11R-2315-07	C11orf68|83638	1333.9358
TCGA-KN-8422-01A-11R-2315-07	C11orf70|85016	.9038
TCGA-KN-8422-01A-11R-2315-07	C11orf71|54494	378.6715
TCGA-KN-8422-01A-11R-2315-07	C11orf73|51501	400.8134
TCGA-KN-8422-01A-11R-2315-07	C11orf74|119710	124.2657
TCGA-KN-8422-01A-11R-2315-07	C11orf75|56935	132.8513
TCGA-KN-8422-01A-11R-2315-07	C11orf80|79703	1018.5269
TCGA-KN-8422-01A-11R-2315-07	C11orf82|220042	10.3931
TCGA-KN-8422-01A-11R-2315-07	C11orf83|790955	574.3335
TCGA-KN-8422-01A-11R-2315-07	C11orf84|144097	451.8753
TCGA-KN-8422-01A-11R-2315-07	C11orf85|283129	0
TCGA-KN-8422-01A-11R-2315-07	C11orf86|254439	0
TCGA-KN-8422-01A-11R-2315-07	C11orf87|399947	0
TCGA-KN-8422-01A-11R-2315-07	C11orf88|399949	0
TCGA-KN-8422-01A-11R-2315-07	C11orf90|387804	0
TCGA-KN-8422-01A-11R-2315-07	C11orf92|399948	1048.5811
TCGA-KN-8422-01A-11R-2315-07	C11orf93|120376	514.0036
TCGA-KN-8422-01A-11R-2315-07	C11orf94|143678	0
TCGA-KN-8422-01A-11R-2315-07	C11orf95|65998	1044.7357
TCGA-KN-8422-01A-11R-2315-07	C11orf9|745	3.615
TCGA-KN-8422-01A-11R-2315-07	C12orf10|60314	828.2874
TCGA-KN-8422-01A-11R-2315-07	C12orf11|55726	434.704
TCGA-KN-8422-01A-11R-2315-07	C12orf12|196477	0
TCGA-KN-8422-01A-11R-2315-07	C12orf23|90488	1479.8915
TCGA-KN-8422-01A-11R-2315-07	C12orf24|29902	18.075
TCGA-KN-8422-01A-11R-2315-07	C12orf26|84190	43.8319
TCGA-KN-8422-01A-11R-2315-07	C12orf27|283460	0
TCGA-KN-8422-01A-11R-2315-07	C12orf29|91298	220.6778
TCGA-KN-8422-01A-11R-2315-07	C12orf32|83695	220.5151
TCGA-KN-8422-01A-11R-2315-07	C12orf34|84915	2129.6882
TCGA-KN-8422-01A-11R-2315-07	C12orf35|55196	355.6258
TCGA-KN-8422-01A-11R-2315-07	C12orf36|283422	.4519
TCGA-KN-8422-01A-11R-2315-07	C12orf39|80763	109.3538
TCGA-KN-8422-01A-11R-2315-07	C12orf40|283461	0
TCGA-KN-8422-01A-11R-2315-07	C12orf41|54934	572.9779
TCGA-KN-8422-01A-11R-2315-07	C12orf42|374470	.9038
TCGA-KN-8422-01A-11R-2315-07	C12orf43|64897	239.9458
TCGA-KN-8422-01A-11R-2315-07	C12orf44|60673	2639.4035
TCGA-KN-8422-01A-11R-2315-07	C12orf45|121053	81.3376
TCGA-KN-8422-01A-11R-2315-07	C12orf47|51275	259.4939
TCGA-KN-8422-01A-11R-2315-07	C12orf48|55010	17.6231
TCGA-KN-8422-01A-11R-2315-07	C12orf49|79794	3094.4419
TCGA-KN-8422-01A-11R-2315-07	C12orf4|57102	301.4008
TCGA-KN-8422-01A-11R-2315-07	C12orf50|160419	.4519
TCGA-KN-8422-01A-11R-2315-07	C12orf51|283450	1251.6945
TCGA-KN-8422-01A-11R-2315-07	C12orf52|84934	455.4903
TCGA-KN-8422-01A-11R-2315-07	C12orf53|196500	1.8075
TCGA-KN-8422-01A-11R-2315-07	C12orf54|121273	0
TCGA-KN-8422-01A-11R-2315-07	C12orf56|115749	0
TCGA-KN-8422-01A-11R-2315-07	C12orf57|113246	1337.099
TCGA-KN-8422-01A-11R-2315-07	C12orf59|120939	6119.7469
TCGA-KN-8422-01A-11R-2315-07	C12orf5|57103	351.559
TCGA-KN-8422-01A-11R-2315-07	C12orf60|144608	19.8825
TCGA-KN-8422-01A-11R-2315-07	C12orf61|283416	23.9494
TCGA-KN-8422-01A-11R-2315-07	C12orf62|84987	981.4731
TCGA-KN-8422-01A-11R-2315-07	C12orf63|374467	0
TCGA-KN-8422-01A-11R-2315-07	C12orf65|91574	429.2815
TCGA-KN-8422-01A-11R-2315-07	C12orf66|144577	42.9282
TCGA-KN-8422-01A-11R-2315-07	C12orf68|387856	6.7781
TCGA-KN-8422-01A-11R-2315-07	C12orf69|440087	1.3556
TCGA-KN-8422-01A-11R-2315-07	C12orf70|341346	0
TCGA-KN-8422-01A-11R-2315-07	C12orf71|728858	0
TCGA-KN-8422-01A-11R-2315-07	C12orf72|254013	59.1957
TCGA-KN-8422-01A-11R-2315-07	C12orf73|728568	229.5526
TCGA-KN-8422-01A-11R-2315-07	C12orf74|338809	.9038
TCGA-KN-8422-01A-11R-2315-07	C12orf75|387882	6180.7501
TCGA-KN-8422-01A-11R-2315-07	C12orf76|400073	75.915
TCGA-KN-8422-01A-11R-2315-07	C12orf77|196415	126.977
TCGA-KN-8422-01A-11R-2315-07	C13orf15|28984	518.7528
TCGA-KN-8422-01A-11R-2315-07	C13orf16|121793	0
TCGA-KN-8422-01A-11R-2315-07	C13orf18|80183	17.6231
TCGA-KN-8422-01A-11R-2315-07	C13orf1|57213	225.9376
TCGA-KN-8422-01A-11R-2315-07	C13orf23|80209	621.7804
TCGA-KN-8422-01A-11R-2315-07	C13orf26|122046	0
TCGA-KN-8422-01A-11R-2315-07	C13orf27|93081	112.0651
TCGA-KN-8422-01A-11R-2315-07	C13orf28|122258	0
TCGA-KN-8422-01A-11R-2315-07	C13orf29|283487	43.8319
TCGA-KN-8422-01A-11R-2315-07	C13orf30|144809	0
TCGA-KN-8422-01A-11R-2315-07	C13orf31|144811	132.3995
TCGA-KN-8422-01A-11R-2315-07	C13orf33|84935	25.7569
TCGA-KN-8422-01A-11R-2315-07	C13orf34|79866	22.4175
TCGA-KN-8422-01A-11R-2315-07	C13orf35|400165	.4519
TCGA-KN-8422-01A-11R-2315-07	C13orf36|400120	0
TCGA-KN-8422-01A-11R-2315-07	C13orf37|440145	142.7926
TCGA-KN-8422-01A-11R-2315-07	C13orf38|728591	.9038
TCGA-KN-8422-01A-11R-2315-07	C13orf39|196541	0
TCGA-KN-8422-01A-11R-2315-07	C14orf101|54916	501.1297
TCGA-KN-8422-01A-11R-2315-07	C14orf102|55051	218.2558
TCGA-KN-8422-01A-11R-2315-07	C14orf104|55172	300.0452
TCGA-KN-8422-01A-11R-2315-07	C14orf105|55195	120.1988
TCGA-KN-8422-01A-11R-2315-07	C14orf106|55320	94.4419
TCGA-KN-8422-01A-11R-2315-07	C14orf109|26175	603.7054
TCGA-KN-8422-01A-11R-2315-07	C14orf115|55237	0
TCGA-KN-8422-01A-11R-2315-07	C14orf118|55668	192.047
TCGA-KN-8422-01A-11R-2315-07	C14orf119|55017	967.9169
TCGA-KN-8422-01A-11R-2315-07	C14orf126|112487	175.5761
TCGA-KN-8422-01A-11R-2315-07	C14orf128|84837	71.8482
TCGA-KN-8422-01A-11R-2315-07	C14orf129|51527	597.831
TCGA-KN-8422-01A-11R-2315-07	C14orf132|56967	223.6783
TCGA-KN-8422-01A-11R-2315-07	C14orf135|64430	3347.0402
TCGA-KN-8422-01A-11R-2315-07	C14orf138|79609	74.1075
TCGA-KN-8422-01A-11R-2315-07	C14orf139|79686	27.5644
TCGA-KN-8422-01A-11R-2315-07	C14orf142|84520	413.014
TCGA-KN-8422-01A-11R-2315-07	C14orf143|90141	60.0994
TCGA-KN-8422-01A-11R-2315-07	C14orf145|145508	253.0502
TCGA-KN-8422-01A-11R-2315-07	C14orf147|171546	1751.9205
TCGA-KN-8422-01A-11R-2315-07	C14orf148|122945	.9038
TCGA-KN-8422-01A-11R-2315-07	C14orf149|112849	32.0831
TCGA-KN-8422-01A-11R-2315-07	C14orf153|84334	897.9304
TCGA-KN-8422-01A-11R-2315-07	C14orf156|81892	975.1469
TCGA-KN-8422-01A-11R-2315-07	C14orf159|80017	5271.577
TCGA-KN-8422-01A-11R-2315-07	C14orf162|56936	0
TCGA-KN-8422-01A-11R-2315-07	C14orf165|414767	0
TCGA-KN-8422-01A-11R-2315-07	C14orf166B|145497	0
TCGA-KN-8422-01A-11R-2315-07	C14orf166|51637	1651.1523
TCGA-KN-8422-01A-11R-2315-07	C14orf167|55449	975.1604
TCGA-KN-8422-01A-11R-2315-07	C14orf169|79697	245.8202
TCGA-KN-8422-01A-11R-2315-07	C14orf174|161394	8.1338
TCGA-KN-8422-01A-11R-2315-07	C14orf176|643382	35.6981
TCGA-KN-8422-01A-11R-2315-07	C14orf177|283598	0
TCGA-KN-8422-01A-11R-2315-07	C14orf178|283579	.4519
TCGA-KN-8422-01A-11R-2315-07	C14orf179|112752	268.4139
TCGA-KN-8422-01A-11R-2315-07	C14orf180|400258	0
TCGA-KN-8422-01A-11R-2315-07	C14orf181|400223	83.5969
TCGA-KN-8422-01A-11R-2315-07	C14orf182|283551	.4519
TCGA-KN-8422-01A-11R-2315-07	C14orf183|196913	0
TCGA-KN-8422-01A-11R-2315-07	C14orf184|650662	0
TCGA-KN-8422-01A-11R-2315-07	C14orf19|280655	2.7113
TCGA-KN-8422-01A-11R-2315-07	C14orf1|11161	1581.5635
TCGA-KN-8422-01A-11R-2315-07	C14orf21|161424	146.8595
TCGA-KN-8422-01A-11R-2315-07	C14orf23|387978	0
TCGA-KN-8422-01A-11R-2315-07	C14orf28|122525	120.6507
TCGA-KN-8422-01A-11R-2315-07	C14orf2|9556	2286.4889
TCGA-KN-8422-01A-11R-2315-07	C14orf33|100129075	80.4338
TCGA-KN-8422-01A-11R-2315-07	C14orf34|645687	.4519
TCGA-KN-8422-01A-11R-2315-07	C14orf37|145407	461.3647
TCGA-KN-8422-01A-11R-2315-07	C14orf39|317761	0
TCGA-KN-8422-01A-11R-2315-07	C14orf43|91748	1853.5924
TCGA-KN-8422-01A-11R-2315-07	C14orf45|80127	55.3095
TCGA-KN-8422-01A-11R-2315-07	C14orf48|256369	0
TCGA-KN-8422-01A-11R-2315-07	C14orf49|161176	13.5563
TCGA-KN-8422-01A-11R-2315-07	C14orf4|64207	1619.521
TCGA-KN-8422-01A-11R-2315-07	C14orf50|145376	61.9069
TCGA-KN-8422-01A-11R-2315-07	C14orf53|440184	3.1631
TCGA-KN-8422-01A-11R-2315-07	C14orf64|388011	.4519
TCGA-KN-8422-01A-11R-2315-07	C14orf68|283600	0
TCGA-KN-8422-01A-11R-2315-07	C14orf70|283601	0
TCGA-KN-8422-01A-11R-2315-07	C14orf72|145200	7.6819
TCGA-KN-8422-01A-11R-2315-07	C14orf73|91828	.4519
TCGA-KN-8422-01A-11R-2315-07	C14orf79|122616	296.4302
TCGA-KN-8422-01A-11R-2315-07	C14orf80|283643	40.6688
TCGA-KN-8422-01A-11R-2315-07	C14orf86|283592	0
TCGA-KN-8422-01A-11R-2315-07	C14orf93|60686	295.5264
TCGA-KN-8422-01A-11R-2315-07	C15orf17|57184	1520.1085
TCGA-KN-8422-01A-11R-2315-07	C15orf21|283651	6.3263
TCGA-KN-8422-01A-11R-2315-07	C15orf23|90417	154.9932
TCGA-KN-8422-01A-11R-2315-07	C15orf24|56851	2589.2454
TCGA-KN-8422-01A-11R-2315-07	C15orf26|161502	0
TCGA-KN-8422-01A-11R-2315-07	C15orf27|123591	12.2006
TCGA-KN-8422-01A-11R-2315-07	C15orf28|80035	1.8075
TCGA-KN-8422-01A-11R-2315-07	C15orf29|79768	341.6177
TCGA-KN-8422-01A-11R-2315-07	C15orf2|23742	0
TCGA-KN-8422-01A-11R-2315-07	C15orf32|145858	0
TCGA-KN-8422-01A-11R-2315-07	C15orf33|196951	14.0669
TCGA-KN-8422-01A-11R-2315-07	C15orf34|80072	42.0244
TCGA-KN-8422-01A-11R-2315-07	C15orf37|283687	140.9038
TCGA-KN-8422-01A-11R-2315-07	C15orf38|348110	106.6878
TCGA-KN-8422-01A-11R-2315-07	C15orf39|56905	590.601
TCGA-KN-8422-01A-11R-2315-07	C15orf40|123207	188.432
TCGA-KN-8422-01A-11R-2315-07	C15orf41|84529	32.9869
TCGA-KN-8422-01A-11R-2315-07	C15orf42|90381	2.7564
TCGA-KN-8422-01A-11R-2315-07	C15orf43|145645	0
TCGA-KN-8422-01A-11R-2315-07	C15orf44|81556	1053.7732
TCGA-KN-8422-01A-11R-2315-07	C15orf48|84419	12.6525
TCGA-KN-8422-01A-11R-2315-07	C15orf50|414926	0
TCGA-KN-8422-01A-11R-2315-07	C15orf51|196968	1.3556
TCGA-KN-8422-01A-11R-2315-07	C15orf52|388115	607.7723
TCGA-KN-8422-01A-11R-2315-07	C15orf53|400359	0
TCGA-KN-8422-01A-11R-2315-07	C15orf54|400360	0
TCGA-KN-8422-01A-11R-2315-07	C15orf55|256646	.4519
TCGA-KN-8422-01A-11R-2315-07	C15orf56|644809	69.5888
TCGA-KN-8422-01A-11R-2315-07	C15orf57|90416	544.9571
TCGA-KN-8422-01A-11R-2315-07	C15orf58|390637	61.0032
TCGA-KN-8422-01A-11R-2315-07	C15orf59|388135	3077.7225
TCGA-KN-8422-01A-11R-2315-07	C15orf5|81698	0
TCGA-KN-8422-01A-11R-2315-07	C15orf60|283677	0
TCGA-KN-8422-01A-11R-2315-07	C15orf61|145853	236.7826
TCGA-KN-8422-01A-11R-2315-07	C15orf62|643338	61.455
TCGA-KN-8422-01A-11R-2315-07	C15orf63|25764	617.0718
TCGA-KN-8422-01A-11R-2315-07	C16orf11|146325	4.9706
TCGA-KN-8422-01A-11R-2315-07	C16orf13|84326	1110.7094
TCGA-KN-8422-01A-11R-2315-07	C16orf3|750	.9038
TCGA-KN-8422-01A-11R-2315-07	C16orf42|115939	1836.1094
TCGA-KN-8422-01A-11R-2315-07	C16orf45|89927	87.2119
TCGA-KN-8422-01A-11R-2315-07	C16orf46|123775	22.5938
TCGA-KN-8422-01A-11R-2315-07	C16orf48|84080	672.8423
TCGA-KN-8422-01A-11R-2315-07	C16orf52|730094	543.606
TCGA-KN-8422-01A-11R-2315-07	C16orf53|79447	1975.9557
TCGA-KN-8422-01A-11R-2315-07	C16orf54|283897	283.7777
TCGA-KN-8422-01A-11R-2315-07	C16orf55|124045	112.5169
TCGA-KN-8422-01A-11R-2315-07	C16orf57|79650	1640.3073
TCGA-KN-8422-01A-11R-2315-07	C16orf58|64755	2959.6882
TCGA-KN-8422-01A-11R-2315-07	C16orf59|80178	7.6819
TCGA-KN-8422-01A-11R-2315-07	C16orf5|29965	7093.5382
TCGA-KN-8422-01A-11R-2315-07	C16orf61|56942	1870.5513
TCGA-KN-8422-01A-11R-2315-07	C16orf62|57020	1708.9923
TCGA-KN-8422-01A-11R-2315-07	C16orf63|123811	658.8342
TCGA-KN-8422-01A-11R-2315-07	C16orf68|79091	181.202
TCGA-KN-8422-01A-11R-2315-07	C16orf70|80262	637.5734
TCGA-KN-8422-01A-11R-2315-07	C16orf71|146562	4.0669
TCGA-KN-8422-01A-11R-2315-07	C16orf72|29035	1156.3488
TCGA-KN-8422-01A-11R-2315-07	C16orf73|254528	.4564
TCGA-KN-8422-01A-11R-2315-07	C16orf74|404550	293.2671
TCGA-KN-8422-01A-11R-2315-07	C16orf75|116028	109.8057
TCGA-KN-8422-01A-11R-2315-07	C16orf78|123970	0
TCGA-KN-8422-01A-11R-2315-07	C16orf79|283870	31.1658
TCGA-KN-8422-01A-11R-2315-07	C16orf7|9605	2397.4876
TCGA-KN-8422-01A-11R-2315-07	C16orf80|29105	1131.4957
TCGA-KN-8422-01A-11R-2315-07	C16orf81|283860	.4519
TCGA-KN-8422-01A-11R-2315-07	C16orf82|162083	0
TCGA-KN-8422-01A-11R-2315-07	C16orf86|388284	37.0538
TCGA-KN-8422-01A-11R-2315-07	C16orf87|388272	121.5545
TCGA-KN-8422-01A-11R-2315-07	C16orf88|400506	522.3678
TCGA-KN-8422-01A-11R-2315-07	C16orf89|146556	4917.3068
TCGA-KN-8422-01A-11R-2315-07	C16orf90|646174	0
TCGA-KN-8422-01A-11R-2315-07	C16orf91|283951	403.0728
TCGA-KN-8422-01A-11R-2315-07	C16orf92|146378	0
TCGA-KN-8422-01A-11R-2315-07	C16orf93|90835	7.6819
TCGA-KN-8422-01A-11R-2315-07	C17orf100|388327	46.995
TCGA-KN-8422-01A-11R-2315-07	C17orf101|79701	231.812
[truncated: 18,532 more rows]
