# Supplementary material for: Dysfunctional miRNA-Mediated Regulation in Chromophobe Renal Cell Carcinoma
Source: PLoS One. 2016 Jun 3;11(6):e0156324. doi: 10.1371/journal.pone.0156324 (PMC4892590; doi:10.1371/journal.pone.0156324)
Supplement: S2 File — (ZIP) [file pone.0156324.s002.zip › S2_File mRNA expression profile downloaded from TCGA/case/unc.edu__IlluminaHiSeq_RNASeqV2__TCGA-KN-8423-01A-11R-2315-07__expression_rsem_gene_normalized.txt]

barcode	gene_id	normalized_count
TCGA-KN-8423-01A-11R-2315-07	?|100130426	0
TCGA-KN-8423-01A-11R-2315-07	?|100133144	0
TCGA-KN-8423-01A-11R-2315-07	?|100134869	6.2098
TCGA-KN-8423-01A-11R-2315-07	?|10357	57.4259
TCGA-KN-8423-01A-11R-2315-07	?|10431	554.7424
TCGA-KN-8423-01A-11R-2315-07	?|136542	0
TCGA-KN-8423-01A-11R-2315-07	?|155060	151.4009
TCGA-KN-8423-01A-11R-2315-07	?|26823	0
TCGA-KN-8423-01A-11R-2315-07	?|280660	0
TCGA-KN-8423-01A-11R-2315-07	?|317712	0
TCGA-KN-8423-01A-11R-2315-07	?|340602	0
TCGA-KN-8423-01A-11R-2315-07	?|388795	.2957
TCGA-KN-8423-01A-11R-2315-07	?|390284	4.4356
TCGA-KN-8423-01A-11R-2315-07	?|391343	0
TCGA-KN-8423-01A-11R-2315-07	?|391714	0
TCGA-KN-8423-01A-11R-2315-07	?|404770	0
TCGA-KN-8423-01A-11R-2315-07	?|441362	0
TCGA-KN-8423-01A-11R-2315-07	?|442388	0
TCGA-KN-8423-01A-11R-2315-07	?|553137	16.2638
TCGA-KN-8423-01A-11R-2315-07	?|57714	647.8894
TCGA-KN-8423-01A-11R-2315-07	?|645851	3.5485
TCGA-KN-8423-01A-11R-2315-07	?|652919	62.3937
TCGA-KN-8423-01A-11R-2315-07	?|653553	801.0645
TCGA-KN-8423-01A-11R-2315-07	?|728045	0
TCGA-KN-8423-01A-11R-2315-07	?|728603	0
TCGA-KN-8423-01A-11R-2315-07	?|728788	0
TCGA-KN-8423-01A-11R-2315-07	?|729884	2951.4305
TCGA-KN-8423-01A-11R-2315-07	?|8225	605.3079
TCGA-KN-8423-01A-11R-2315-07	?|90288	2.957
TCGA-KN-8423-01A-11R-2315-07	A1BG|1	3.3089
TCGA-KN-8423-01A-11R-2315-07	A1CF|29974	0
TCGA-KN-8423-01A-11R-2315-07	A2BP1|54715	.5914
TCGA-KN-8423-01A-11R-2315-07	A2LD1|87769	39.2371
TCGA-KN-8423-01A-11R-2315-07	A2ML1|144568	0
TCGA-KN-8423-01A-11R-2315-07	A2M|2	7768.0994
TCGA-KN-8423-01A-11R-2315-07	A4GALT|53947	535.2258
TCGA-KN-8423-01A-11R-2315-07	A4GNT|51146	0
TCGA-KN-8423-01A-11R-2315-07	AAA1|404744	.8871
TCGA-KN-8423-01A-11R-2315-07	AAAS|8086	762.0315
TCGA-KN-8423-01A-11R-2315-07	AACSL|729522	0
TCGA-KN-8423-01A-11R-2315-07	AACS|65985	880.9049
TCGA-KN-8423-01A-11R-2315-07	AADACL2|344752	0
TCGA-KN-8423-01A-11R-2315-07	AADACL3|126767	0
TCGA-KN-8423-01A-11R-2315-07	AADACL4|343066	0
TCGA-KN-8423-01A-11R-2315-07	AADAC|13	0
TCGA-KN-8423-01A-11R-2315-07	AADAT|51166	239.2253
TCGA-KN-8423-01A-11R-2315-07	AAGAB|79719	838.6191
TCGA-KN-8423-01A-11R-2315-07	AAK1|22848	1114.216
TCGA-KN-8423-01A-11R-2315-07	AAMP|14	1242.2562
TCGA-KN-8423-01A-11R-2315-07	AANAT|15	0
TCGA-KN-8423-01A-11R-2315-07	AARS2|57505	481.0823
TCGA-KN-8423-01A-11R-2315-07	AARSD1|80755	255.7847
TCGA-KN-8423-01A-11R-2315-07	AARS|16	4275.597
TCGA-KN-8423-01A-11R-2315-07	AASDHPPT|60496	1503.0265
TCGA-KN-8423-01A-11R-2315-07	AASDH|132949	463.0739
TCGA-KN-8423-01A-11R-2315-07	AASS|10157	80.136
TCGA-KN-8423-01A-11R-2315-07	AATF|26574	562.135
TCGA-KN-8423-01A-11R-2315-07	AATK|9625	17.1509
TCGA-KN-8423-01A-11R-2315-07	ABAT|18	113.8464
TCGA-KN-8423-01A-11R-2315-07	ABCA10|10349	7.3926
TCGA-KN-8423-01A-11R-2315-07	ABCA11P|79963	129.4182
TCGA-KN-8423-01A-11R-2315-07	ABCA12|26154	1.1828
TCGA-KN-8423-01A-11R-2315-07	ABCA13|154664	37.5545
TCGA-KN-8423-01A-11R-2315-07	ABCA17P|650655	9.7583
TCGA-KN-8423-01A-11R-2315-07	ABCA1|19	1019.8655
TCGA-KN-8423-01A-11R-2315-07	ABCA2|20	5261.7728
TCGA-KN-8423-01A-11R-2315-07	ABCA3|21	1187.5508
TCGA-KN-8423-01A-11R-2315-07	ABCA4|24	2.6613
TCGA-KN-8423-01A-11R-2315-07	ABCA5|23461	1094.4038
TCGA-KN-8423-01A-11R-2315-07	ABCA6|23460	3.8442
TCGA-KN-8423-01A-11R-2315-07	ABCA7|10347	388.5562
TCGA-KN-8423-01A-11R-2315-07	ABCA8|10351	66.2379
TCGA-KN-8423-01A-11R-2315-07	ABCA9|10350	62.098
TCGA-KN-8423-01A-11R-2315-07	ABCB10|23456	509.7952
TCGA-KN-8423-01A-11R-2315-07	ABCB11|8647	1.1828
TCGA-KN-8423-01A-11R-2315-07	ABCB1|5243	55.2968
TCGA-KN-8423-01A-11R-2315-07	ABCB4|5244	13.6024
TCGA-KN-8423-01A-11R-2315-07	ABCB5|340273	.2957
TCGA-KN-8423-01A-11R-2315-07	ABCB6|10058	98.1681
TCGA-KN-8423-01A-11R-2315-07	ABCB7|22	854.2914
TCGA-KN-8423-01A-11R-2315-07	ABCB8|11194	873.8079
TCGA-KN-8423-01A-11R-2315-07	ABCB9|23457	378.4904
TCGA-KN-8423-01A-11R-2315-07	ABCC10|89845	305.1674
TCGA-KN-8423-01A-11R-2315-07	ABCC11|85320	1.4785
TCGA-KN-8423-01A-11R-2315-07	ABCC12|94160	0
TCGA-KN-8423-01A-11R-2315-07	ABCC13|150000	0
TCGA-KN-8423-01A-11R-2315-07	ABCC1|4363	1655.0602
TCGA-KN-8423-01A-11R-2315-07	ABCC2|1244	3.8442
TCGA-KN-8423-01A-11R-2315-07	ABCC3|8714	35.7803
TCGA-KN-8423-01A-11R-2315-07	ABCC4|10257	1463.7392
TCGA-KN-8423-01A-11R-2315-07	ABCC5|10057	1485.9171
TCGA-KN-8423-01A-11R-2315-07	ABCC6P1|653190	8.2797
TCGA-KN-8423-01A-11R-2315-07	ABCC6P2|730013	31.049
TCGA-KN-8423-01A-11R-2315-07	ABCC6|368	304.2803
TCGA-KN-8423-01A-11R-2315-07	ABCC8|6833	.8871
TCGA-KN-8423-01A-11R-2315-07	ABCC9|10060	133.6586
TCGA-KN-8423-01A-11R-2315-07	ABCD1|215	547.9412
TCGA-KN-8423-01A-11R-2315-07	ABCD2|225	13.6024
TCGA-KN-8423-01A-11R-2315-07	ABCD3|5825	1392.4743
TCGA-KN-8423-01A-11R-2315-07	ABCD4|5826	969.6163
TCGA-KN-8423-01A-11R-2315-07	ABCE1|6059	1384.4903
TCGA-KN-8423-01A-11R-2315-07	ABCF1|23	1125.7485
TCGA-KN-8423-01A-11R-2315-07	ABCF2|10061	1589.1181
TCGA-KN-8423-01A-11R-2315-07	ABCF3|55324	977.0089
TCGA-KN-8423-01A-11R-2315-07	ABCG1|9619	1616.0272
TCGA-KN-8423-01A-11R-2315-07	ABCG2|9429	198.7137
TCGA-KN-8423-01A-11R-2315-07	ABCG4|64137	13.3067
TCGA-KN-8423-01A-11R-2315-07	ABCG5|64240	47.3128
TCGA-KN-8423-01A-11R-2315-07	ABCG8|64241	231.5369
TCGA-KN-8423-01A-11R-2315-07	ABHD10|55347	2232.5719
TCGA-KN-8423-01A-11R-2315-07	ABHD11|83451	1679.8995
TCGA-KN-8423-01A-11R-2315-07	ABHD12B|145447	0
TCGA-KN-8423-01A-11R-2315-07	ABHD12|26090	2882.8269
TCGA-KN-8423-01A-11R-2315-07	ABHD13|84945	316.1085
TCGA-KN-8423-01A-11R-2315-07	ABHD14A|25864	161.7772
TCGA-KN-8423-01A-11R-2315-07	ABHD14B|84836	1217.417
TCGA-KN-8423-01A-11R-2315-07	ABHD15|116236	209.0634
TCGA-KN-8423-01A-11R-2315-07	ABHD1|84696	5.3227
TCGA-KN-8423-01A-11R-2315-07	ABHD2|11057	9783.6919
TCGA-KN-8423-01A-11R-2315-07	ABHD3|171586	1570.4887
TCGA-KN-8423-01A-11R-2315-07	ABHD4|63874	889.776
TCGA-KN-8423-01A-11R-2315-07	ABHD5|51099	318.4742
TCGA-KN-8423-01A-11R-2315-07	ABHD6|57406	693.1323
TCGA-KN-8423-01A-11R-2315-07	ABHD8|79575	355.4373
TCGA-KN-8423-01A-11R-2315-07	ABI1|10006	884.5686
TCGA-KN-8423-01A-11R-2315-07	ABI2|10152	1267.0954
TCGA-KN-8423-01A-11R-2315-07	ABI3BP|25890	6.8012
TCGA-KN-8423-01A-11R-2315-07	ABI3|51225	139.277
TCGA-KN-8423-01A-11R-2315-07	ABL1|25	1366.4523
TCGA-KN-8423-01A-11R-2315-07	ABL2|27	578.3988
TCGA-KN-8423-01A-11R-2315-07	ABLIM1|3983	2631.7735
TCGA-KN-8423-01A-11R-2315-07	ABLIM2|84448	17.7423
TCGA-KN-8423-01A-11R-2315-07	ABLIM3|22885	84.5716
TCGA-KN-8423-01A-11R-2315-07	ABO|28	633.9913
TCGA-KN-8423-01A-11R-2315-07	ABP1|26	40.5116
TCGA-KN-8423-01A-11R-2315-07	ABRA|137735	.8871
TCGA-KN-8423-01A-11R-2315-07	ABR|29	1674.2811
TCGA-KN-8423-01A-11R-2315-07	ABT1|29777	272.0485
TCGA-KN-8423-01A-11R-2315-07	ABTB1|80325	210.5419
TCGA-KN-8423-01A-11R-2315-07	ABTB2|25841	2301.1754
TCGA-KN-8423-01A-11R-2315-07	ACAA1|30	726.5469
TCGA-KN-8423-01A-11R-2315-07	ACAA2|10449	4907.5183
TCGA-KN-8423-01A-11R-2315-07	ACACA|31	1727.2122
TCGA-KN-8423-01A-11R-2315-07	ACACB|32	2883.4183
TCGA-KN-8423-01A-11R-2315-07	ACAD10|80724	2543.3577
TCGA-KN-8423-01A-11R-2315-07	ACAD11|84129	341.5776
TCGA-KN-8423-01A-11R-2315-07	ACAD8|27034	1589.7095
TCGA-KN-8423-01A-11R-2315-07	ACAD9|28976	675.0943
TCGA-KN-8423-01A-11R-2315-07	ACADL|33	4041.9901
TCGA-KN-8423-01A-11R-2315-07	ACADM|34	1032.8972
TCGA-KN-8423-01A-11R-2315-07	ACADSB|36	2456.4205
TCGA-KN-8423-01A-11R-2315-07	ACADS|35	2595.6975
TCGA-KN-8423-01A-11R-2315-07	ACADVL|37	8251.9021
TCGA-KN-8423-01A-11R-2315-07	ACAN|176	165.0033
TCGA-KN-8423-01A-11R-2315-07	ACAP1|9744	46.4257
TCGA-KN-8423-01A-11R-2315-07	ACAP2|23527	783.6179
TCGA-KN-8423-01A-11R-2315-07	ACAP3|116983	374.0903
TCGA-KN-8423-01A-11R-2315-07	ACAT1|38	18049.2349
TCGA-KN-8423-01A-11R-2315-07	ACAT2|39	92.8572
TCGA-KN-8423-01A-11R-2315-07	ACBD3|64746	1091.151
TCGA-KN-8423-01A-11R-2315-07	ACBD4|79777	104.6795
TCGA-KN-8423-01A-11R-2315-07	ACBD5|91452	4109.4108
TCGA-KN-8423-01A-11R-2315-07	ACBD6|84320	222.6658
TCGA-KN-8423-01A-11R-2315-07	ACBD7|414149	5.3227
TCGA-KN-8423-01A-11R-2315-07	ACCN1|40	32.8232
TCGA-KN-8423-01A-11R-2315-07	ACCN2|41	249.8706
TCGA-KN-8423-01A-11R-2315-07	ACCN3|9311	1.1828
TCGA-KN-8423-01A-11R-2315-07	ACCN4|55515	0
TCGA-KN-8423-01A-11R-2315-07	ACCN5|51802	0
TCGA-KN-8423-01A-11R-2315-07	ACCSL|390110	.2957
TCGA-KN-8423-01A-11R-2315-07	ACCS|84680	215.8646
TCGA-KN-8423-01A-11R-2315-07	ACD|65057	269.6829
TCGA-KN-8423-01A-11R-2315-07	ACE2|59272	4.7313
TCGA-KN-8423-01A-11R-2315-07	ACER1|125981	0
TCGA-KN-8423-01A-11R-2315-07	ACER2|340485	108.228
TCGA-KN-8423-01A-11R-2315-07	ACER3|55331	399.793
TCGA-KN-8423-01A-11R-2315-07	ACE|1636	266.1344
TCGA-KN-8423-01A-11R-2315-07	ACHE|43	36.3717
TCGA-KN-8423-01A-11R-2315-07	ACIN1|22985	2816.8847
TCGA-KN-8423-01A-11R-2315-07	ACLY|47	2111.0372
TCGA-KN-8423-01A-11R-2315-07	ACMSD|130013	0
TCGA-KN-8423-01A-11R-2315-07	ACN9|57001	182.1542
TCGA-KN-8423-01A-11R-2315-07	ACO1|48	1685.8136
TCGA-KN-8423-01A-11R-2315-07	ACO2|50	15131.0919
TCGA-KN-8423-01A-11R-2315-07	ACOT11|26027	774.596
TCGA-KN-8423-01A-11R-2315-07	ACOT12|134526	18.9251
TCGA-KN-8423-01A-11R-2315-07	ACOT13|55856	437.3032
TCGA-KN-8423-01A-11R-2315-07	ACOT1|641371	1878.6131
TCGA-KN-8423-01A-11R-2315-07	ACOT2|10965	1442.4484
TCGA-KN-8423-01A-11R-2315-07	ACOT4|122970	188.6597
TCGA-KN-8423-01A-11R-2315-07	ACOT6|641372	18.6294
TCGA-KN-8423-01A-11R-2315-07	ACOT7|11332	321.7269
TCGA-KN-8423-01A-11R-2315-07	ACOT8|10005	1154.494
TCGA-KN-8423-01A-11R-2315-07	ACOT9|23597	422.2666
TCGA-KN-8423-01A-11R-2315-07	ACOX1|51	1022.3553
TCGA-KN-8423-01A-11R-2315-07	ACOX2|8309	150.5138
TCGA-KN-8423-01A-11R-2315-07	ACOX3|8310	700.2292
TCGA-KN-8423-01A-11R-2315-07	ACOXL|55289	1.1828
TCGA-KN-8423-01A-11R-2315-07	ACP1|52	1169.2171
TCGA-KN-8423-01A-11R-2315-07	ACP2|53	1013.9721
TCGA-KN-8423-01A-11R-2315-07	ACP5|54	154.6537
TCGA-KN-8423-01A-11R-2315-07	ACP6|51205	466.918
TCGA-KN-8423-01A-11R-2315-07	ACPL2|92370	203.7407
TCGA-KN-8423-01A-11R-2315-07	ACPP|55	127.4488
TCGA-KN-8423-01A-11R-2315-07	ACPT|93650	.2957
TCGA-KN-8423-01A-11R-2315-07	ACRBP|84519	14.7852
TCGA-KN-8423-01A-11R-2315-07	ACRC|93953	7.0969
TCGA-KN-8423-01A-11R-2315-07	ACRV1|56	0
TCGA-KN-8423-01A-11R-2315-07	ACR|49	2.957
TCGA-KN-8423-01A-11R-2315-07	ACSBG1|23205	61.8023
TCGA-KN-8423-01A-11R-2315-07	ACSBG2|81616	.8871
TCGA-KN-8423-01A-11R-2315-07	ACSF2|80221	378.2065
TCGA-KN-8423-01A-11R-2315-07	ACSF3|197322	487.3217
TCGA-KN-8423-01A-11R-2315-07	ACSL1|2180	7721.7417
TCGA-KN-8423-01A-11R-2315-07	ACSL3|2181	3419.2356
TCGA-KN-8423-01A-11R-2315-07	ACSL4|2182	1407.5553
TCGA-KN-8423-01A-11R-2315-07	ACSL5|51703	1182.5238
TCGA-KN-8423-01A-11R-2315-07	ACSL6|23305	10.054
TCGA-KN-8423-01A-11R-2315-07	ACSM1|116285	25.4306
TCGA-KN-8423-01A-11R-2315-07	ACSM2A|123876	0
TCGA-KN-8423-01A-11R-2315-07	ACSM2B|348158	0
TCGA-KN-8423-01A-11R-2315-07	ACSM3|6296	998.7521
TCGA-KN-8423-01A-11R-2315-07	ACSM4|341392	0
TCGA-KN-8423-01A-11R-2315-07	ACSM5|54988	18.3337
TCGA-KN-8423-01A-11R-2315-07	ACSS1|84532	4617.1361
TCGA-KN-8423-01A-11R-2315-07	ACSS2|55902	1744.6588
TCGA-KN-8423-01A-11R-2315-07	ACSS3|79611	2734.3831
TCGA-KN-8423-01A-11R-2315-07	ACTA1|58	.5914
TCGA-KN-8423-01A-11R-2315-07	ACTA2|59	1106.8914
TCGA-KN-8423-01A-11R-2315-07	ACTBL2|345651	18.9251
TCGA-KN-8423-01A-11R-2315-07	ACTB|60	57341.0217
TCGA-KN-8423-01A-11R-2315-07	ACTC1|70	2.957
TCGA-KN-8423-01A-11R-2315-07	ACTG1|71	24753.7518
TCGA-KN-8423-01A-11R-2315-07	ACTG2|72	81.6145
TCGA-KN-8423-01A-11R-2315-07	ACTL6A|86	443.2616
TCGA-KN-8423-01A-11R-2315-07	ACTL6B|51412	0
TCGA-KN-8423-01A-11R-2315-07	ACTL7A|10881	0
TCGA-KN-8423-01A-11R-2315-07	ACTL7B|10880	0
TCGA-KN-8423-01A-11R-2315-07	ACTL8|81569	0
TCGA-KN-8423-01A-11R-2315-07	ACTL9|284382	0
TCGA-KN-8423-01A-11R-2315-07	ACTN1|87	482.2947
TCGA-KN-8423-01A-11R-2315-07	ACTN2|88	1.4785
TCGA-KN-8423-01A-11R-2315-07	ACTN3|89	.5914
TCGA-KN-8423-01A-11R-2315-07	ACTN4|81	14731.636
TCGA-KN-8423-01A-11R-2315-07	ACTR10|55860	1633.7695
TCGA-KN-8423-01A-11R-2315-07	ACTR1A|10121	1681.0823
TCGA-KN-8423-01A-11R-2315-07	ACTR1B|10120	1087.0112
TCGA-KN-8423-01A-11R-2315-07	ACTR2|10097	3286.1684
TCGA-KN-8423-01A-11R-2315-07	ACTR3B|57180	307.2374
TCGA-KN-8423-01A-11R-2315-07	ACTR3C|653857	389.4433
TCGA-KN-8423-01A-11R-2315-07	ACTR3|10096	2532.1209
TCGA-KN-8423-01A-11R-2315-07	ACTR5|79913	202.8536
TCGA-KN-8423-01A-11R-2315-07	ACTR6|64431	447.1058
TCGA-KN-8423-01A-11R-2315-07	ACTR8|93973	549.7154
TCGA-KN-8423-01A-11R-2315-07	ACTRT1|139741	0
TCGA-KN-8423-01A-11R-2315-07	ACTRT2|140625	0
TCGA-KN-8423-01A-11R-2315-07	ACVR1B|91	4201.0793
TCGA-KN-8423-01A-11R-2315-07	ACVR1C|130399	148.7396
TCGA-KN-8423-01A-11R-2315-07	ACVR1|90	847.7859
TCGA-KN-8423-01A-11R-2315-07	ACVR2A|92	273.527
TCGA-KN-8423-01A-11R-2315-07	ACVR2B|93	183.6327
TCGA-KN-8423-01A-11R-2315-07	ACVRL1|94	385.5992
TCGA-KN-8423-01A-11R-2315-07	ACY1|95	615.9267
TCGA-KN-8423-01A-11R-2315-07	ACY3|91703	10.3497
TCGA-KN-8423-01A-11R-2315-07	ACYP1|97	71.5606
TCGA-KN-8423-01A-11R-2315-07	ACYP2|98	162.0463
TCGA-KN-8423-01A-11R-2315-07	ADAD1|132612	0
TCGA-KN-8423-01A-11R-2315-07	ADAD2|161931	.5914
TCGA-KN-8423-01A-11R-2315-07	ADAL|161823	101.4268
TCGA-KN-8423-01A-11R-2315-07	ADAM10|102	2187.329
TCGA-KN-8423-01A-11R-2315-07	ADAM11|4185	1.4785
TCGA-KN-8423-01A-11R-2315-07	ADAM12|8038	11.2368
TCGA-KN-8423-01A-11R-2315-07	ADAM15|8751	1055.9621
TCGA-KN-8423-01A-11R-2315-07	ADAM17|6868	296.8877
TCGA-KN-8423-01A-11R-2315-07	ADAM18|8749	0
TCGA-KN-8423-01A-11R-2315-07	ADAM19|8728	49.087
TCGA-KN-8423-01A-11R-2315-07	ADAM20|8748	.8871
TCGA-KN-8423-01A-11R-2315-07	ADAM21P1|145241	0
TCGA-KN-8423-01A-11R-2315-07	ADAM21|8747	.5914
TCGA-KN-8423-01A-11R-2315-07	ADAM22|53616	385.8949
TCGA-KN-8423-01A-11R-2315-07	ADAM23|8745	3.5485
TCGA-KN-8423-01A-11R-2315-07	ADAM28|10863	73.9262
TCGA-KN-8423-01A-11R-2315-07	ADAM29|11086	0
TCGA-KN-8423-01A-11R-2315-07	ADAM2|2515	.2957
TCGA-KN-8423-01A-11R-2315-07	ADAM30|11085	0
TCGA-KN-8423-01A-11R-2315-07	ADAM32|203102	18.6294
TCGA-KN-8423-01A-11R-2315-07	ADAM33|80332	7.0969
TCGA-KN-8423-01A-11R-2315-07	ADAM3A|1587	0
TCGA-KN-8423-01A-11R-2315-07	ADAM5P|255926	0
TCGA-KN-8423-01A-11R-2315-07	ADAM6|8755	1479.033
TCGA-KN-8423-01A-11R-2315-07	ADAM7|8756	0
TCGA-KN-8423-01A-11R-2315-07	ADAM8|101	34.5975
TCGA-KN-8423-01A-11R-2315-07	ADAM9|8754	5718.6368
TCGA-KN-8423-01A-11R-2315-07	ADAMDEC1|27299	3.8442
TCGA-KN-8423-01A-11R-2315-07	ADAMTS10|81794	41.3987
TCGA-KN-8423-01A-11R-2315-07	ADAMTS12|81792	30.1619
TCGA-KN-8423-01A-11R-2315-07	ADAMTS13|11093	35.7803
TCGA-KN-8423-01A-11R-2315-07	ADAMTS14|140766	9.4626
TCGA-KN-8423-01A-11R-2315-07	ADAMTS15|170689	130.4059
TCGA-KN-8423-01A-11R-2315-07	ADAMTS16|170690	10.3497
TCGA-KN-8423-01A-11R-2315-07	ADAMTS17|170691	128.0402
TCGA-KN-8423-01A-11R-2315-07	ADAMTS18|170692	14.1938
TCGA-KN-8423-01A-11R-2315-07	ADAMTS19|171019	.5914
TCGA-KN-8423-01A-11R-2315-07	ADAMTS1|9510	668.5887
TCGA-KN-8423-01A-11R-2315-07	ADAMTS20|80070	.2957
TCGA-KN-8423-01A-11R-2315-07	ADAMTS2|9509	14.1938
TCGA-KN-8423-01A-11R-2315-07	ADAMTS3|9508	9.4626
TCGA-KN-8423-01A-11R-2315-07	ADAMTS4|9507	229.467
TCGA-KN-8423-01A-11R-2315-07	ADAMTS5|11096	1049.4566
TCGA-KN-8423-01A-11R-2315-07	ADAMTS6|11174	.8871
TCGA-KN-8423-01A-11R-2315-07	ADAMTS7|11173	82.206
TCGA-KN-8423-01A-11R-2315-07	ADAMTS8|11095	4.4356
TCGA-KN-8423-01A-11R-2315-07	ADAMTS9|56999	107.6366
TCGA-KN-8423-01A-11R-2315-07	ADAMTSL1|92949	4796.629
TCGA-KN-8423-01A-11R-2315-07	ADAMTSL2|9719	346.8618
TCGA-KN-8423-01A-11R-2315-07	ADAMTSL3|57188	80.4317
TCGA-KN-8423-01A-11R-2315-07	ADAMTSL4|54507	254.6019
TCGA-KN-8423-01A-11R-2315-07	ADAMTSL5|339366	47.9042
TCGA-KN-8423-01A-11R-2315-07	ADAP1|11033	958.3559
TCGA-KN-8423-01A-11R-2315-07	ADAP2|55803	148.7396
TCGA-KN-8423-01A-11R-2315-07	ADARB1|104	272.0485
TCGA-KN-8423-01A-11R-2315-07	ADARB2|105	4.4356
TCGA-KN-8423-01A-11R-2315-07	ADAR|103	4228.2842
TCGA-KN-8423-01A-11R-2315-07	ADAT1|23536	414.874
TCGA-KN-8423-01A-11R-2315-07	ADAT2|134637	78.6575
TCGA-KN-8423-01A-11R-2315-07	ADAT3|113179	95.5127
TCGA-KN-8423-01A-11R-2315-07	ADA|100	51.7484
TCGA-KN-8423-01A-11R-2315-07	ADCK1|57143	581.9472
TCGA-KN-8423-01A-11R-2315-07	ADCK2|90956	1770.6809
TCGA-KN-8423-01A-11R-2315-07	ADCK4|79934	673.9114
TCGA-KN-8423-01A-11R-2315-07	ADCK5|203054	184.5198
TCGA-KN-8423-01A-11R-2315-07	ADCY10|55811	.5914
TCGA-KN-8423-01A-11R-2315-07	ADCY1|107	4363.1256
TCGA-KN-8423-01A-11R-2315-07	ADCY2|108	0
TCGA-KN-8423-01A-11R-2315-07	ADCY3|109	382.5771
TCGA-KN-8423-01A-11R-2315-07	ADCY4|196883	154.0622
TCGA-KN-8423-01A-11R-2315-07	ADCY5|111	908.4054
TCGA-KN-8423-01A-11R-2315-07	ADCY6|112	2844.0896
TCGA-KN-8423-01A-11R-2315-07	ADCY7|113	777.1124
TCGA-KN-8423-01A-11R-2315-07	ADCY8|114	0
TCGA-KN-8423-01A-11R-2315-07	ADCY9|115	1003.6224
TCGA-KN-8423-01A-11R-2315-07	ADCYAP1R1|117	5.027
TCGA-KN-8423-01A-11R-2315-07	ADCYAP1|116	332.3723
TCGA-KN-8423-01A-11R-2315-07	ADC|113451	34.3018
TCGA-KN-8423-01A-11R-2315-07	ADD1|118	5898.4254
TCGA-KN-8423-01A-11R-2315-07	ADD2|119	17.4466
TCGA-KN-8423-01A-11R-2315-07	ADD3|120	2404.3764
TCGA-KN-8423-01A-11R-2315-07	ADH1A|124	53.2269
TCGA-KN-8423-01A-11R-2315-07	ADH1B|125	54.114
TCGA-KN-8423-01A-11R-2315-07	ADH1C|126	318.7699
TCGA-KN-8423-01A-11R-2315-07	ADH4|127	13485.0299
TCGA-KN-8423-01A-11R-2315-07	ADH5|128	4785.0965
TCGA-KN-8423-01A-11R-2315-07	ADH6|130	5189.9165
TCGA-KN-8423-01A-11R-2315-07	ADH7|131	1.1828
TCGA-KN-8423-01A-11R-2315-07	ADHFE1|137872	123.0132
TCGA-KN-8423-01A-11R-2315-07	ADI1|55256	2650.4029
TCGA-KN-8423-01A-11R-2315-07	ADIG|149685	1.1828
TCGA-KN-8423-01A-11R-2315-07	ADIPOQ|9370	0
TCGA-KN-8423-01A-11R-2315-07	ADIPOR1|51094	1327.7149
TCGA-KN-8423-01A-11R-2315-07	ADIPOR2|79602	5046.2039
TCGA-KN-8423-01A-11R-2315-07	ADK|132	273.527
TCGA-KN-8423-01A-11R-2315-07	ADM2|79924	199.6008
TCGA-KN-8423-01A-11R-2315-07	ADM|133	5292.2304
TCGA-KN-8423-01A-11R-2315-07	ADNP2|22850	1259.7028
TCGA-KN-8423-01A-11R-2315-07	ADNP|23394	3552.5985
TCGA-KN-8423-01A-11R-2315-07	ADORA1|134	4.7313
TCGA-KN-8423-01A-11R-2315-07	ADORA2A|135	65.9422
TCGA-KN-8423-01A-11R-2315-07	ADORA2B|136	5.6184
TCGA-KN-8423-01A-11R-2315-07	ADORA3|140	82.206
TCGA-KN-8423-01A-11R-2315-07	ADO|84890	446.5144
TCGA-KN-8423-01A-11R-2315-07	ADPGK|83440	610.9263
TCGA-KN-8423-01A-11R-2315-07	ADPRHL1|113622	13.011
TCGA-KN-8423-01A-11R-2315-07	ADPRHL2|54936	362.5342
TCGA-KN-8423-01A-11R-2315-07	ADPRH|141	184.8156
TCGA-KN-8423-01A-11R-2315-07	ADRA1A|148	3.2528
TCGA-KN-8423-01A-11R-2315-07	ADRA1B|147	19.2208
TCGA-KN-8423-01A-11R-2315-07	ADRA1D|146	3.5485
TCGA-KN-8423-01A-11R-2315-07	ADRA2A|150	61.8023
TCGA-KN-8423-01A-11R-2315-07	ADRA2B|151	26.3177
TCGA-KN-8423-01A-11R-2315-07	ADRA2C|152	10.6454
TCGA-KN-8423-01A-11R-2315-07	ADRB1|153	6.2098
TCGA-KN-8423-01A-11R-2315-07	ADRB2|154	86.3458
TCGA-KN-8423-01A-11R-2315-07	ADRB3|155	.2957
TCGA-KN-8423-01A-11R-2315-07	ADRBK1|156	2156.28
TCGA-KN-8423-01A-11R-2315-07	ADRBK2|157	239.521
TCGA-KN-8423-01A-11R-2315-07	ADRM1|11047	1352.8499
TCGA-KN-8423-01A-11R-2315-07	ADSL|158	684.5568
TCGA-KN-8423-01A-11R-2315-07	ADSSL1|122622	157.315
TCGA-KN-8423-01A-11R-2315-07	ADSS|159	1184.8895
TCGA-KN-8423-01A-11R-2315-07	AEBP1|165	445.923
TCGA-KN-8423-01A-11R-2315-07	AEBP2|121536	812.3013
TCGA-KN-8423-01A-11R-2315-07	AEN|64782	192.7996
TCGA-KN-8423-01A-11R-2315-07	AES|166	15207.5109
TCGA-KN-8423-01A-11R-2315-07	AFAP1L1|134265	357.8029
TCGA-KN-8423-01A-11R-2315-07	AFAP1L2|84632	333.5551
TCGA-KN-8423-01A-11R-2315-07	AFAP1|60312	613.8538
TCGA-KN-8423-01A-11R-2315-07	AFARP1|246182	.5914
TCGA-KN-8423-01A-11R-2315-07	AFF1|4299	4651.7336
TCGA-KN-8423-01A-11R-2315-07	AFF2|2334	4.4356
TCGA-KN-8423-01A-11R-2315-07	AFF3|3899	14.7852
TCGA-KN-8423-01A-11R-2315-07	AFF4|27125	2496.0449
TCGA-KN-8423-01A-11R-2315-07	AFG3L1|172	411.0298
TCGA-KN-8423-01A-11R-2315-07	AFG3L2|10939	6704.3779
TCGA-KN-8423-01A-11R-2315-07	AFMID|125061	87.8244
TCGA-KN-8423-01A-11R-2315-07	AFM|173	0
TCGA-KN-8423-01A-11R-2315-07	AFP|174	0
TCGA-KN-8423-01A-11R-2315-07	AFTPH|54812	1414.0608
TCGA-KN-8423-01A-11R-2315-07	AG2|387763	128.3359
TCGA-KN-8423-01A-11R-2315-07	AGAP11|119385	81.925
TCGA-KN-8423-01A-11R-2315-07	AGAP1|116987	177.4229
TCGA-KN-8423-01A-11R-2315-07	AGAP2|116986	44.2286
TCGA-KN-8423-01A-11R-2315-07	AGAP3|116988	1176.0183
TCGA-KN-8423-01A-11R-2315-07	AGAP4|119016	80.7274
TCGA-KN-8423-01A-11R-2315-07	AGAP5|729092	15.7936
TCGA-KN-8423-01A-11R-2315-07	AGAP6|414189	39.3287
TCGA-KN-8423-01A-11R-2315-07	AGAP7|653268	.2957
TCGA-KN-8423-01A-11R-2315-07	AGAP8|728404	9.1669
TCGA-KN-8423-01A-11R-2315-07	AGA|175	621.8674
TCGA-KN-8423-01A-11R-2315-07	AGBL1|123624	0
TCGA-KN-8423-01A-11R-2315-07	AGBL2|79841	10.9411
TCGA-KN-8423-01A-11R-2315-07	AGBL3|340351	2.957
TCGA-KN-8423-01A-11R-2315-07	AGBL4|84871	1.7742
TCGA-KN-8423-01A-11R-2315-07	AGBL5|60509	517.1938
TCGA-KN-8423-01A-11R-2315-07	AGER|177	17.1509
TCGA-KN-8423-01A-11R-2315-07	AGFG1|3267	1769.2023
TCGA-KN-8423-01A-11R-2315-07	AGFG2|3268	767.9456
TCGA-KN-8423-01A-11R-2315-07	AGGF1|55109	589.3398
TCGA-KN-8423-01A-11R-2315-07	AGK|55750	1354.6241
TCGA-KN-8423-01A-11R-2315-07	AGL|178	1892.2156
TCGA-KN-8423-01A-11R-2315-07	AGMAT|79814	238.6338
TCGA-KN-8423-01A-11R-2315-07	AGPAT1|10554	1208.6937
TCGA-KN-8423-01A-11R-2315-07	AGPAT2|10555	864.0497
TCGA-KN-8423-01A-11R-2315-07	AGPAT3|56894	2548.9761
TCGA-KN-8423-01A-11R-2315-07	AGPAT4|56895	37.2588
TCGA-KN-8423-01A-11R-2315-07	AGPAT5|55326	5310.5641
TCGA-KN-8423-01A-11R-2315-07	AGPAT6|137964	3390.8479
TCGA-KN-8423-01A-11R-2315-07	AGPAT9|84803	1409.0338
TCGA-KN-8423-01A-11R-2315-07	AGPHD1|123688	27.2048
TCGA-KN-8423-01A-11R-2315-07	AGPS|8540	716.7886
TCGA-KN-8423-01A-11R-2315-07	AGR2|10551	17.7423
TCGA-KN-8423-01A-11R-2315-07	AGR3|155465	.8871
TCGA-KN-8423-01A-11R-2315-07	AGRN|375790	4267.0215
TCGA-KN-8423-01A-11R-2315-07	AGRP|181	.2957
TCGA-KN-8423-01A-11R-2315-07	AGTPBP1|23287	144.5997
TCGA-KN-8423-01A-11R-2315-07	AGTR1|185	218.5259
TCGA-KN-8423-01A-11R-2315-07	AGTR2|186	0
TCGA-KN-8423-01A-11R-2315-07	AGTRAP|57085	282.3982
TCGA-KN-8423-01A-11R-2315-07	AGT|183	37.5545
TCGA-KN-8423-01A-11R-2315-07	AGXT2L1|64850	0
TCGA-KN-8423-01A-11R-2315-07	AGXT2L2|85007	184.0645
TCGA-KN-8423-01A-11R-2315-07	AGXT2|64902	.2957
TCGA-KN-8423-01A-11R-2315-07	AGXT|189	0
TCGA-KN-8423-01A-11R-2315-07	AHCTF1|25909	696.385
TCGA-KN-8423-01A-11R-2315-07	AHCYL1|10768	4464.8481
TCGA-KN-8423-01A-11R-2315-07	AHCYL2|23382	6996.969
TCGA-KN-8423-01A-11R-2315-07	AHCY|191	2565.5356
TCGA-KN-8423-01A-11R-2315-07	AHDC1|27245	605.3079
TCGA-KN-8423-01A-11R-2315-07	AHI1|54806	175.6487
TCGA-KN-8423-01A-11R-2315-07	AHNAK2|113146	457.4555
TCGA-KN-8423-01A-11R-2315-07	AHNAK|79026	13718.6368
TCGA-KN-8423-01A-11R-2315-07	AHRR|57491	23.9521
TCGA-KN-8423-01A-11R-2315-07	AHR|196	1425.889
TCGA-KN-8423-01A-11R-2315-07	AHSA1|10598	3777.0385
TCGA-KN-8423-01A-11R-2315-07	AHSA2|130872	154.6537
TCGA-KN-8423-01A-11R-2315-07	AHSG|197	0
TCGA-KN-8423-01A-11R-2315-07	AHSP|51327	0
TCGA-KN-8423-01A-11R-2315-07	AICDA|57379	0
TCGA-KN-8423-01A-11R-2315-07	AIDA|64853	339.7738
TCGA-KN-8423-01A-11R-2315-07	AIF1L|83543	1303.1714
TCGA-KN-8423-01A-11R-2315-07	AIF1|199	193.6867
TCGA-KN-8423-01A-11R-2315-07	AIFM1|9131	5532.6384
TCGA-KN-8423-01A-11R-2315-07	AIFM2|84883	393.8789
TCGA-KN-8423-01A-11R-2315-07	AIFM3|150209	48.7676
TCGA-KN-8423-01A-11R-2315-07	AIG1|51390	655.8734
TCGA-KN-8423-01A-11R-2315-07	AIM1L|55057	.2957
TCGA-KN-8423-01A-11R-2315-07	AIM1|202	1110.9633
TCGA-KN-8423-01A-11R-2315-07	AIM2|9447	1.7742
TCGA-KN-8423-01A-11R-2315-07	AIMP1|9255	1109.7331
TCGA-KN-8423-01A-11R-2315-07	AIMP2|7965	966.9609
TCGA-KN-8423-01A-11R-2315-07	AIPL1|23746	0
TCGA-KN-8423-01A-11R-2315-07	AIP|9049	1233.3851
TCGA-KN-8423-01A-11R-2315-07	AIRE|326	0
TCGA-KN-8423-01A-11R-2315-07	AJAP1|55966	12.4196
TCGA-KN-8423-01A-11R-2315-07	AK1|203	754.6389
TCGA-KN-8423-01A-11R-2315-07	AK2|204	1405.4853
TCGA-KN-8423-01A-11R-2315-07	AK3L1|205	5.027
TCGA-KN-8423-01A-11R-2315-07	AK3|50808	2111.0372
TCGA-KN-8423-01A-11R-2315-07	AK5|26289	3.2528
TCGA-KN-8423-01A-11R-2315-07	AK7|122481	196.6437
TCGA-KN-8423-01A-11R-2315-07	AKAP10|11216	392.4004
TCGA-KN-8423-01A-11R-2315-07	AKAP11|11215	1586.161
TCGA-KN-8423-01A-11R-2315-07	AKAP12|9590	194.2781
TCGA-KN-8423-01A-11R-2315-07	AKAP13|11214	2437.1997
TCGA-KN-8423-01A-11R-2315-07	AKAP14|158798	0
TCGA-KN-8423-01A-11R-2315-07	AKAP1|8165	2398.4623
TCGA-KN-8423-01A-11R-2315-07	AKAP2|11217	3296.2105
TCGA-KN-8423-01A-11R-2315-07	AKAP3|10566	22.1779
TCGA-KN-8423-01A-11R-2315-07	AKAP4|8852	.5914
TCGA-KN-8423-01A-11R-2315-07	AKAP5|9495	7.984
TCGA-KN-8423-01A-11R-2315-07	AKAP6|9472	1162.1202
TCGA-KN-8423-01A-11R-2315-07	AKAP7|9465	297.1834
TCGA-KN-8423-01A-11R-2315-07	AKAP8L|26993	1101.205
TCGA-KN-8423-01A-11R-2315-07	AKAP8|10270	588.157
TCGA-KN-8423-01A-11R-2315-07	AKAP9|10142	15815.4802
TCGA-KN-8423-01A-11R-2315-07	AKD1|221264	67.4207
TCGA-KN-8423-01A-11R-2315-07	AKIRIN1|79647	1021.069
TCGA-KN-8423-01A-11R-2315-07	AKIRIN2|55122	413.3954
TCGA-KN-8423-01A-11R-2315-07	AKNAD1|254268	4.7372
TCGA-KN-8423-01A-11R-2315-07	AKNA|80709	636.0612
TCGA-KN-8423-01A-11R-2315-07	AKR1A1|10327	797.5161
TCGA-KN-8423-01A-11R-2315-07	AKR1B10|57016	0
TCGA-KN-8423-01A-11R-2315-07	AKR1B15|441282	0
TCGA-KN-8423-01A-11R-2315-07	AKR1B1|231	1991.2767
TCGA-KN-8423-01A-11R-2315-07	AKR1C1|1645	3089.5247
TCGA-KN-8423-01A-11R-2315-07	AKR1C2|1646	58.8453
TCGA-KN-8423-01A-11R-2315-07	AKR1C3|8644	43.7643
TCGA-KN-8423-01A-11R-2315-07	AKR1C4|1109	0
TCGA-KN-8423-01A-11R-2315-07	AKR1CL1|340811	0
TCGA-KN-8423-01A-11R-2315-07	AKR1D1|6718	0
TCGA-KN-8423-01A-11R-2315-07	AKR1E2|83592	2.957
TCGA-KN-8423-01A-11R-2315-07	AKR7A2|8574	542.6185
TCGA-KN-8423-01A-11R-2315-07	AKR7A3|22977	75.7005
TCGA-KN-8423-01A-11R-2315-07	AKR7L|246181	5.9141
TCGA-KN-8423-01A-11R-2315-07	AKT1S1|84335	612.4048
TCGA-KN-8423-01A-11R-2315-07	AKT1|207	8982.0359
TCGA-KN-8423-01A-11R-2315-07	AKT2|208	3551.12
TCGA-KN-8423-01A-11R-2315-07	AKT3|10000	999.7782
TCGA-KN-8423-01A-11R-2315-07	AKTIP|64400	1757.0518
TCGA-KN-8423-01A-11R-2315-07	ALAD|210	989.1328
TCGA-KN-8423-01A-11R-2315-07	ALAS1|211	2087.3808
TCGA-KN-8423-01A-11R-2315-07	ALAS2|212	0
TCGA-KN-8423-01A-11R-2315-07	ALB|213	2.3656
TCGA-KN-8423-01A-11R-2315-07	ALCAM|214	3530.1249
TCGA-KN-8423-01A-11R-2315-07	ALDH16A1|126133	721.8156
TCGA-KN-8423-01A-11R-2315-07	ALDH18A1|5832	1148.8135
TCGA-KN-8423-01A-11R-2315-07	ALDH1A1|216	489.6873
TCGA-KN-8423-01A-11R-2315-07	ALDH1A2|8854	28.9791
TCGA-KN-8423-01A-11R-2315-07	ALDH1A3|220	67.3941
TCGA-KN-8423-01A-11R-2315-07	ALDH1B1|219	473.4235
TCGA-KN-8423-01A-11R-2315-07	ALDH1L1|10840	2221.9265
TCGA-KN-8423-01A-11R-2315-07	ALDH1L2|160428	202.2621
TCGA-KN-8423-01A-11R-2315-07	ALDH2|217	2737.3401
TCGA-KN-8423-01A-11R-2315-07	ALDH3A1|218	40.5116
TCGA-KN-8423-01A-11R-2315-07	ALDH3A2|224	2265.6908
TCGA-KN-8423-01A-11R-2315-07	ALDH3B1|221	69.4906
TCGA-KN-8423-01A-11R-2315-07	ALDH3B2|222	7.984
TCGA-KN-8423-01A-11R-2315-07	ALDH4A1|8659	731.2782
TCGA-KN-8423-01A-11R-2315-07	ALDH5A1|7915	1412.5822
TCGA-KN-8423-01A-11R-2315-07	ALDH6A1|4329	1323.2202
TCGA-KN-8423-01A-11R-2315-07	ALDH7A1|501	913.4324
TCGA-KN-8423-01A-11R-2315-07	ALDH8A1|64577	9.1669
TCGA-KN-8423-01A-11R-2315-07	ALDH9A1|223	2681.1562
TCGA-KN-8423-01A-11R-2315-07	ALDOA|226	50470.91
TCGA-KN-8423-01A-11R-2315-07	ALDOB|229	0
TCGA-KN-8423-01A-11R-2315-07	ALDOC|230	337.695
TCGA-KN-8423-01A-11R-2315-07	ALG10B|144245	690.4709
TCGA-KN-8423-01A-11R-2315-07	ALG10|84920	163.8205
TCGA-KN-8423-01A-11R-2315-07	ALG11|440138	34.5975
TCGA-KN-8423-01A-11R-2315-07	ALG12|79087	1350.1885
TCGA-KN-8423-01A-11R-2315-07	ALG13|79868	701.1163
TCGA-KN-8423-01A-11R-2315-07	ALG14|199857	119.4648
TCGA-KN-8423-01A-11R-2315-07	ALG1L2|644974	.6003
TCGA-KN-8423-01A-11R-2315-07	ALG1L|200810	7.783
TCGA-KN-8423-01A-11R-2315-07	ALG1|56052	875.2658
TCGA-KN-8423-01A-11R-2315-07	ALG2|85365	1086.124
TCGA-KN-8423-01A-11R-2315-07	ALG3|10195	408.0727
TCGA-KN-8423-01A-11R-2315-07	ALG5|29880	484.6603
TCGA-KN-8423-01A-11R-2315-07	ALG6|29929	206.9934
TCGA-KN-8423-01A-11R-2315-07	ALG8|79053	817.3283
TCGA-KN-8423-01A-11R-2315-07	ALG9|79796	665.0403
TCGA-KN-8423-01A-11R-2315-07	ALKBH1|8846	292.4521
TCGA-KN-8423-01A-11R-2315-07	ALKBH2|121642	129.5187
TCGA-KN-8423-01A-11R-2315-07	ALKBH3|221120	302.2104
TCGA-KN-8423-01A-11R-2315-07	ALKBH4|54784	426.4774
TCGA-KN-8423-01A-11R-2315-07	ALKBH5|54890	1412.8779
TCGA-KN-8423-01A-11R-2315-07	ALKBH6|84964	148.7396
TCGA-KN-8423-01A-11R-2315-07	ALKBH7|84266	1528.4986
TCGA-KN-8423-01A-11R-2315-07	ALKBH8|91801	294.5221
TCGA-KN-8423-01A-11R-2315-07	ALK|238	1.4785
TCGA-KN-8423-01A-11R-2315-07	ALLC|55821	0
TCGA-KN-8423-01A-11R-2315-07	ALMS1P|200420	.8871
TCGA-KN-8423-01A-11R-2315-07	ALMS1|7840	521.3277
TCGA-KN-8423-01A-11R-2315-07	ALOX12B|242	0
TCGA-KN-8423-01A-11R-2315-07	ALOX12P2|245	16.2638
TCGA-KN-8423-01A-11R-2315-07	ALOX12|239	4.4356
TCGA-KN-8423-01A-11R-2315-07	ALOX15B|247	8.2797
TCGA-KN-8423-01A-11R-2315-07	ALOX15|246	0
TCGA-KN-8423-01A-11R-2315-07	ALOX5AP|241	124.1961
TCGA-KN-8423-01A-11R-2315-07	ALOX5|240	150.5138
TCGA-KN-8423-01A-11R-2315-07	ALOXE3|59344	0
TCGA-KN-8423-01A-11R-2315-07	ALPI|248	0
TCGA-KN-8423-01A-11R-2315-07	ALPK1|80216	316.4042
TCGA-KN-8423-01A-11R-2315-07	ALPK2|115701	.8871
TCGA-KN-8423-01A-11R-2315-07	ALPK3|57538	1761.8097
TCGA-KN-8423-01A-11R-2315-07	ALPL|249	169.4389
TCGA-KN-8423-01A-11R-2315-07	ALPPL2|251	0
TCGA-KN-8423-01A-11R-2315-07	ALPP|250	0
TCGA-KN-8423-01A-11R-2315-07	ALS2CL|259173	895.3944
TCGA-KN-8423-01A-11R-2315-07	ALS2CR11|151254	.5914
TCGA-KN-8423-01A-11R-2315-07	ALS2CR12|130540	1.1828
TCGA-KN-8423-01A-11R-2315-07	ALS2CR4|65062	197.8266
TCGA-KN-8423-01A-11R-2315-07	ALS2CR8|79800	98.174
TCGA-KN-8423-01A-11R-2315-07	ALS2|57679	528.1289
TCGA-KN-8423-01A-11R-2315-07	ALX1|8092	.2957
TCGA-KN-8423-01A-11R-2315-07	ALX3|257	29.8662
TCGA-KN-8423-01A-11R-2315-07	ALX4|60529	.8871
TCGA-KN-8423-01A-11R-2315-07	AMAC1L2|83650	2.957
TCGA-KN-8423-01A-11R-2315-07	AMAC1L3|643664	.2957
TCGA-KN-8423-01A-11R-2315-07	AMAC1|146861	0
TCGA-KN-8423-01A-11R-2315-07	AMACR|23600	483.4775
TCGA-KN-8423-01A-11R-2315-07	AMBN|258	0
TCGA-KN-8423-01A-11R-2315-07	AMBP|259	5.027
TCGA-KN-8423-01A-11R-2315-07	AMBRA1|55626	1662.1572
TCGA-KN-8423-01A-11R-2315-07	AMD1|262	1317.9064
TCGA-KN-8423-01A-11R-2315-07	AMDHD1|144193	.5914
TCGA-KN-8423-01A-11R-2315-07	AMDHD2|51005	167.0733
TCGA-KN-8423-01A-11R-2315-07	AMELX|265	0
TCGA-KN-8423-01A-11R-2315-07	AMELY|266	0
TCGA-KN-8423-01A-11R-2315-07	AMFR|267	16231.8326
TCGA-KN-8423-01A-11R-2315-07	AMHR2|269	0
TCGA-KN-8423-01A-11R-2315-07	AMH|268	1.1828
TCGA-KN-8423-01A-11R-2315-07	AMICA1|120425	65.3508
TCGA-KN-8423-01A-11R-2315-07	AMIGO1|57463	99.9483
TCGA-KN-8423-01A-11R-2315-07	AMIGO2|347902	1067.4917
TCGA-KN-8423-01A-11R-2315-07	AMIGO3|386724	46.13
TCGA-KN-8423-01A-11R-2315-07	AMMECR1L|83607	608.265
TCGA-KN-8423-01A-11R-2315-07	AMMECR1|9949	371.4053
TCGA-KN-8423-01A-11R-2315-07	AMN1|196394	297.4791
TCGA-KN-8423-01A-11R-2315-07	AMN|81693	1.4785
TCGA-KN-8423-01A-11R-2315-07	AMOTL1|154810	312.8558
TCGA-KN-8423-01A-11R-2315-07	AMOTL2|51421	1532.9341
TCGA-KN-8423-01A-11R-2315-07	AMOT|154796	2960.3016
TCGA-KN-8423-01A-11R-2315-07	AMPD1|270	.8871
TCGA-KN-8423-01A-11R-2315-07	AMPD2|271	278.554
TCGA-KN-8423-01A-11R-2315-07	AMPD3|272	4496.4885
TCGA-KN-8423-01A-11R-2315-07	AMPH|273	2.3656
TCGA-KN-8423-01A-11R-2315-07	AMTN|401138	.2957
TCGA-KN-8423-01A-11R-2315-07	AMT|275	627.4207
TCGA-KN-8423-01A-11R-2315-07	AMY1A|276	4.4356
TCGA-KN-8423-01A-11R-2315-07	AMY2A|279	.2957
TCGA-KN-8423-01A-11R-2315-07	AMY2B|280	90.3645
TCGA-KN-8423-01A-11R-2315-07	AMZ1|155185	1.4785
TCGA-KN-8423-01A-11R-2315-07	AMZ2P1|201283	73.3348
TCGA-KN-8423-01A-11R-2315-07	AMZ2|51321	992.3856
TCGA-KN-8423-01A-11R-2315-07	ANAPC10|10393	131.293
TCGA-KN-8423-01A-11R-2315-07	ANAPC11|51529	820.8768
TCGA-KN-8423-01A-11R-2315-07	ANAPC13|25847	1238.6812
TCGA-KN-8423-01A-11R-2315-07	ANAPC16|119504	1731.3521
TCGA-KN-8423-01A-11R-2315-07	ANAPC1|64682	412.5083
TCGA-KN-8423-01A-11R-2315-07	ANAPC2|29882	455.9769
TCGA-KN-8423-01A-11R-2315-07	ANAPC4|29945	342.4263
TCGA-KN-8423-01A-11R-2315-07	ANAPC5|51433	2313.2993
TCGA-KN-8423-01A-11R-2315-07	ANAPC7|51434	819.6939
TCGA-KN-8423-01A-11R-2315-07	ANGEL1|23357	1037.9242
TCGA-KN-8423-01A-11R-2315-07	ANGEL2|90806	483.7732
TCGA-KN-8423-01A-11R-2315-07	ANGPT1|284	2843.4982
TCGA-KN-8423-01A-11R-2315-07	ANGPT2|285	96.1041
TCGA-KN-8423-01A-11R-2315-07	ANGPT4|51378	2.6613
TCGA-KN-8423-01A-11R-2315-07	ANGPTL1|9068	692.2451
TCGA-KN-8423-01A-11R-2315-07	ANGPTL2|23452	154.358
TCGA-KN-8423-01A-11R-2315-07	ANGPTL3|27329	2.0699
TCGA-KN-8423-01A-11R-2315-07	ANGPTL4|51129	13.3067
TCGA-KN-8423-01A-11R-2315-07	ANGPTL5|253935	0
TCGA-KN-8423-01A-11R-2315-07	ANGPTL6|83854	1.0231
TCGA-KN-8423-01A-11R-2315-07	ANGPTL7|10218	7.6883
TCGA-KN-8423-01A-11R-2315-07	ANG|283	8.0432
TCGA-KN-8423-01A-11R-2315-07	ANK1|286	4.4356
TCGA-KN-8423-01A-11R-2315-07	ANK2|287	313.1515
TCGA-KN-8423-01A-11R-2315-07	ANK3|288	2915.0588
TCGA-KN-8423-01A-11R-2315-07	ANKAR|150709	17.4466
TCGA-KN-8423-01A-11R-2315-07	ANKDD1A|348094	20.1079
TCGA-KN-8423-01A-11R-2315-07	ANKFN1|162282	2.6613
TCGA-KN-8423-01A-11R-2315-07	ANKFY1|51479	2074.0741
TCGA-KN-8423-01A-11R-2315-07	ANKHD1-EIF4EBP3|404734	1045.3848
TCGA-KN-8423-01A-11R-2315-07	ANKHD1|54882	1524.1192
TCGA-KN-8423-01A-11R-2315-07	ANKH|56172	568.6405
TCGA-KN-8423-01A-11R-2315-07	ANKIB1|54467	1948.9909
TCGA-KN-8423-01A-11R-2315-07	ANKK1|255239	2.6613
TCGA-KN-8423-01A-11R-2315-07	ANKLE1|126549	2.957
TCGA-KN-8423-01A-11R-2315-07	ANKLE2|23141	1207.9545
TCGA-KN-8423-01A-11R-2315-07	ANKMY1|51281	107.6366
TCGA-KN-8423-01A-11R-2315-07	ANKMY2|57037	645.8195
TCGA-KN-8423-01A-11R-2315-07	ANKRA2|57763	161.1592
TCGA-KN-8423-01A-11R-2315-07	ANKRD10|55608	481.8541
TCGA-KN-8423-01A-11R-2315-07	ANKRD11|29123	3228.5533
TCGA-KN-8423-01A-11R-2315-07	ANKRD12|23253	2434.5383
TCGA-KN-8423-01A-11R-2315-07	ANKRD13A|88455	1934.5014
TCGA-KN-8423-01A-11R-2315-07	ANKRD13B|124930	15.0809
TCGA-KN-8423-01A-11R-2315-07	ANKRD13C|81573	523.3976
TCGA-KN-8423-01A-11R-2315-07	ANKRD13D|338692	393.5832
TCGA-KN-8423-01A-11R-2315-07	ANKRD16|54522	127.0466
TCGA-KN-8423-01A-11R-2315-07	ANKRD17|26057	4754.0475
TCGA-KN-8423-01A-11R-2315-07	ANKRD19|138649	37.8502
TCGA-KN-8423-01A-11R-2315-07	ANKRD1|27063	.2957
TCGA-KN-8423-01A-11R-2315-07	ANKRD20A3|441425	3.5485
TCGA-KN-8423-01A-11R-2315-07	ANKRD20A4|728747	.2957
TCGA-KN-8423-01A-11R-2315-07	ANKRD20B|729171	.8871
TCGA-KN-8423-01A-11R-2315-07	ANKRD22|118932	611.8134
TCGA-KN-8423-01A-11R-2315-07	ANKRD23|200539	10.6454
TCGA-KN-8423-01A-11R-2315-07	ANKRD24|170961	5.6184
TCGA-KN-8423-01A-11R-2315-07	ANKRD26P1|124149	0
TCGA-KN-8423-01A-11R-2315-07	ANKRD26|22852	258.4461
TCGA-KN-8423-01A-11R-2315-07	ANKRD27|84079	1300.8058
TCGA-KN-8423-01A-11R-2315-07	ANKRD28|23243	1334.5162
TCGA-KN-8423-01A-11R-2315-07	ANKRD29|147463	1916.4634
TCGA-KN-8423-01A-11R-2315-07	ANKRD2|26287	32.2318
TCGA-KN-8423-01A-11R-2315-07	ANKRD30A|91074	13.011
TCGA-KN-8423-01A-11R-2315-07	ANKRD30B|374860	.5914
TCGA-KN-8423-01A-11R-2315-07	ANKRD31|256006	3.8442
TCGA-KN-8423-01A-11R-2315-07	ANKRD32|84250	34.5975
TCGA-KN-8423-01A-11R-2315-07	ANKRD33|341405	.2957
TCGA-KN-8423-01A-11R-2315-07	ANKRD34A|284615	4.4356
TCGA-KN-8423-01A-11R-2315-07	ANKRD34B|340120	.5914
TCGA-KN-8423-01A-11R-2315-07	ANKRD34C|390616	.2957
TCGA-KN-8423-01A-11R-2315-07	ANKRD35|148741	1.1828
TCGA-KN-8423-01A-11R-2315-07	ANKRD36BP1|84832	121.5347
TCGA-KN-8423-01A-11R-2315-07	ANKRD36B|57730	4.4356
TCGA-KN-8423-01A-11R-2315-07	ANKRD36|375248	25.4306
TCGA-KN-8423-01A-11R-2315-07	ANKRD37|353322	28.5296
TCGA-KN-8423-01A-11R-2315-07	ANKRD39|51239	71.8563
TCGA-KN-8423-01A-11R-2315-07	ANKRD40|91369	938.863
TCGA-KN-8423-01A-11R-2315-07	ANKRD42|338699	604.4208
TCGA-KN-8423-01A-11R-2315-07	ANKRD43|134548	1634.0652
TCGA-KN-8423-01A-11R-2315-07	ANKRD44|91526	267.3172
TCGA-KN-8423-01A-11R-2315-07	ANKRD45|339416	9.7583
TCGA-KN-8423-01A-11R-2315-07	ANKRD46|157567	805.4144
TCGA-KN-8423-01A-11R-2315-07	ANKRD49|54851	309.8987
TCGA-KN-8423-01A-11R-2315-07	ANKRD50|57182	1588.8224
TCGA-KN-8423-01A-11R-2315-07	ANKRD52|283373	1290.7518
TCGA-KN-8423-01A-11R-2315-07	ANKRD53|79998	10.054
TCGA-KN-8423-01A-11R-2315-07	ANKRD54|129138	812.597
TCGA-KN-8423-01A-11R-2315-07	ANKRD55|79722	1.4785
TCGA-KN-8423-01A-11R-2315-07	ANKRD56|345079	885.3404
TCGA-KN-8423-01A-11R-2315-07	ANKRD57|65124	861.684
TCGA-KN-8423-01A-11R-2315-07	ANKRD58|347454	31.9361
TCGA-KN-8423-01A-11R-2315-07	ANKRD5|63926	312.5601
TCGA-KN-8423-01A-11R-2315-07	ANKRD6|22881	198.3618
TCGA-KN-8423-01A-11R-2315-07	ANKRD7|56311	11.8282
TCGA-KN-8423-01A-11R-2315-07	ANKRD9|122416	1046.2039
TCGA-KN-8423-01A-11R-2315-07	ANKS1A|23294	1310.8598
TCGA-KN-8423-01A-11R-2315-07	ANKS1B|56899	8.2797
TCGA-KN-8423-01A-11R-2315-07	ANKS3|124401	565.9792
TCGA-KN-8423-01A-11R-2315-07	ANKS4B|257629	.8871
TCGA-KN-8423-01A-11R-2315-07	ANKS6|203286	322.3183
TCGA-KN-8423-01A-11R-2315-07	ANKZF1|55139	246.0265
TCGA-KN-8423-01A-11R-2315-07	ANLN|54443	28.6834
TCGA-KN-8423-01A-11R-2315-07	ANO10|55129	677.1642
TCGA-KN-8423-01A-11R-2315-07	ANO1|55107	177.4229
TCGA-KN-8423-01A-11R-2315-07	ANO2|57101	40.2159
TCGA-KN-8423-01A-11R-2315-07	ANO3|63982	4.7313
TCGA-KN-8423-01A-11R-2315-07	ANO4|121601	2290.2343
TCGA-KN-8423-01A-11R-2315-07	ANO5|203859	1129.5927
TCGA-KN-8423-01A-11R-2315-07	ANO6|196527	5094.6995
TCGA-KN-8423-01A-11R-2315-07	ANO7|50636	14.7852
TCGA-KN-8423-01A-11R-2315-07	ANO8|57719	242.478
TCGA-KN-8423-01A-11R-2315-07	ANO9|338440	457.1598
TCGA-KN-8423-01A-11R-2315-07	ANP32A|8125	3141.8644
TCGA-KN-8423-01A-11R-2315-07	ANP32B|10541	1532.3427
TCGA-KN-8423-01A-11R-2315-07	ANP32C|23520	2.3656
TCGA-KN-8423-01A-11R-2315-07	ANP32D|23519	.2957
TCGA-KN-8423-01A-11R-2315-07	ANP32E|81611	596.1411
TCGA-KN-8423-01A-11R-2315-07	ANPEP|290	115.6206
TCGA-KN-8423-01A-11R-2315-07	ANTXR1|84168	265.8387
TCGA-KN-8423-01A-11R-2315-07	ANTXR2|118429	432.0248
TCGA-KN-8423-01A-11R-2315-07	ANTXRL|195977	0
TCGA-KN-8423-01A-11R-2315-07	ANUBL1|93550	53.5226
TCGA-KN-8423-01A-11R-2315-07	ANXA10|11199	0
TCGA-KN-8423-01A-11R-2315-07	ANXA11|311	3732.3871
TCGA-KN-8423-01A-11R-2315-07	ANXA13|312	0
TCGA-KN-8423-01A-11R-2315-07	ANXA1|301	729.7997
TCGA-KN-8423-01A-11R-2315-07	ANXA2P1|303	18.6294
TCGA-KN-8423-01A-11R-2315-07	ANXA2P2|304	534.3387
TCGA-KN-8423-01A-11R-2315-07	ANXA2P3|305	.8871
TCGA-KN-8423-01A-11R-2315-07	ANXA2|302	1495.0839
TCGA-KN-8423-01A-11R-2315-07	ANXA3|306	39.6245
TCGA-KN-8423-01A-11R-2315-07	ANXA4|307	5775.4121
TCGA-KN-8423-01A-11R-2315-07	ANXA5|308	1382.4203
TCGA-KN-8423-01A-11R-2315-07	ANXA6|309	1932.1357
TCGA-KN-8423-01A-11R-2315-07	ANXA7|310	1876.5432
TCGA-KN-8423-01A-11R-2315-07	ANXA8L1|728113	0
TCGA-KN-8423-01A-11R-2315-07	ANXA8L2|244	.5914
TCGA-KN-8423-01A-11R-2315-07	ANXA8|653145	0
TCGA-KN-8423-01A-11R-2315-07	ANXA9|8416	154.6537
TCGA-KN-8423-01A-11R-2315-07	AOAH|313	68.3078
TCGA-KN-8423-01A-11R-2315-07	AOC2|314	40.2159
TCGA-KN-8423-01A-11R-2315-07	AOC3|8639	637.244
TCGA-KN-8423-01A-11R-2315-07	AOX1|316	4.7313
TCGA-KN-8423-01A-11R-2315-07	AOX2P|344454	0
TCGA-KN-8423-01A-11R-2315-07	AP1AR|55435	995.3426
TCGA-KN-8423-01A-11R-2315-07	AP1B1|162	8238.3381
TCGA-KN-8423-01A-11R-2315-07	AP1G1|164	3871.3684
TCGA-KN-8423-01A-11R-2315-07	AP1G2|8906	1825.6258
TCGA-KN-8423-01A-11R-2315-07	AP1M1|8907	1227.1753
TCGA-KN-8423-01A-11R-2315-07	AP1M2|10053	2341.687
TCGA-KN-8423-01A-11R-2315-07	AP1S1|1174	922.5992
TCGA-KN-8423-01A-11R-2315-07	AP1S2|8905	221.7787
TCGA-KN-8423-01A-11R-2315-07	AP1S3|130340	276.7798
TCGA-KN-8423-01A-11R-2315-07	AP2A1|160	1586.8973
TCGA-KN-8423-01A-11R-2315-07	AP2A2|161	2376.2845
TCGA-KN-8423-01A-11R-2315-07	AP2B1|163	5602.4248
TCGA-KN-8423-01A-11R-2315-07	AP2M1|1173	3130.6276
TCGA-KN-8423-01A-11R-2315-07	AP2S1|1175	992.3856
TCGA-KN-8423-01A-11R-2315-07	AP3B1|8546	1176.314
TCGA-KN-8423-01A-11R-2315-07	AP3B2|8120	1.1828
TCGA-KN-8423-01A-11R-2315-07	AP3D1|8943	5301.6929
TCGA-KN-8423-01A-11R-2315-07	AP3M1|26985	812.597
TCGA-KN-8423-01A-11R-2315-07	AP3M2|10947	652.0293
TCGA-KN-8423-01A-11R-2315-07	AP3S1|1176	237.1553
TCGA-KN-8423-01A-11R-2315-07	AP3S2|10239	971.5532
TCGA-KN-8423-01A-11R-2315-07	AP4B1|10717	154.2012
TCGA-KN-8423-01A-11R-2315-07	AP4E1|23431	177.7186
TCGA-KN-8423-01A-11R-2315-07	AP4M1|9179	303.0147
TCGA-KN-8423-01A-11R-2315-07	AP4S1|11154	126.266
TCGA-KN-8423-01A-11R-2315-07	APAF1|317	559.1779
TCGA-KN-8423-01A-11R-2315-07	APBA1|320	44.3557
TCGA-KN-8423-01A-11R-2315-07	APBA2|321	15.9681
TCGA-KN-8423-01A-11R-2315-07	APBA3|9546	386.1906
TCGA-KN-8423-01A-11R-2315-07	APBB1IP|54518	128.6316
TCGA-KN-8423-01A-11R-2315-07	APBB1|322	1074.0001
TCGA-KN-8423-01A-11R-2315-07	APBB2|323	1716.5669
TCGA-KN-8423-01A-11R-2315-07	APBB3|10307	98.174
TCGA-KN-8423-01A-11R-2315-07	APC2|10297	12.8543
TCGA-KN-8423-01A-11R-2315-07	APCDD1L|164284	.5914
TCGA-KN-8423-01A-11R-2315-07	APCDD1|147495	15.0809
TCGA-KN-8423-01A-11R-2315-07	APCS|325	0
TCGA-KN-8423-01A-11R-2315-07	APC|324	690.1752
TCGA-KN-8423-01A-11R-2315-07	APEH|327	3037.7763
TCGA-KN-8423-01A-11R-2315-07	APEX1|328	2420.6402
TCGA-KN-8423-01A-11R-2315-07	APEX2|27301	629.26
TCGA-KN-8423-01A-11R-2315-07	APH1A|51107	3195.387
TCGA-KN-8423-01A-11R-2315-07	APH1B|83464	491.1658
TCGA-KN-8423-01A-11R-2315-07	API5|8539	3672.0633
TCGA-KN-8423-01A-11R-2315-07	APIP|51074	944.0911
TCGA-KN-8423-01A-11R-2315-07	APITD1|378708	115.1297
TCGA-KN-8423-01A-11R-2315-07	APLF|200558	41.3987
TCGA-KN-8423-01A-11R-2315-07	APLNR|187	1068.3818
TCGA-KN-8423-01A-11R-2315-07	APLN|8862	400.3844
TCGA-KN-8423-01A-11R-2315-07	APLP1|333	24.5435
TCGA-KN-8423-01A-11R-2315-07	APLP2|334	71769.6459
TCGA-KN-8423-01A-11R-2315-07	APOA1BP|128240	2356.1765
TCGA-KN-8423-01A-11R-2315-07	APOA1|335	.5914
TCGA-KN-8423-01A-11R-2315-07	APOA2|336	0
TCGA-KN-8423-01A-11R-2315-07	APOA4|337	0
TCGA-KN-8423-01A-11R-2315-07	APOA5|116519	.2957
TCGA-KN-8423-01A-11R-2315-07	APOB48R|55911	201.6707
TCGA-KN-8423-01A-11R-2315-07	APOBEC1|339	0
TCGA-KN-8423-01A-11R-2315-07	APOBEC2|10930	2.3656
TCGA-KN-8423-01A-11R-2315-07	APOBEC3A|200315	10.7489
TCGA-KN-8423-01A-11R-2315-07	APOBEC3B|9582	192.9918
TCGA-KN-8423-01A-11R-2315-07	APOBEC3C|27350	45.2428
TCGA-KN-8423-01A-11R-2315-07	APOBEC3D|140564	162.9334
TCGA-KN-8423-01A-11R-2315-07	APOBEC3F|200316	88.1201
TCGA-KN-8423-01A-11R-2315-07	APOBEC3G|60489	91.3728
TCGA-KN-8423-01A-11R-2315-07	APOBEC3H|164668	3.2528
TCGA-KN-8423-01A-11R-2315-07	APOBEC4|403314	0
TCGA-KN-8423-01A-11R-2315-07	APOB|338	21.5865
TCGA-KN-8423-01A-11R-2315-07	APOC1P1|342	.5914
TCGA-KN-8423-01A-11R-2315-07	APOC1|341	254.6019
TCGA-KN-8423-01A-11R-2315-07	APOC2|344	34.0061
TCGA-KN-8423-01A-11R-2315-07	APOC3|345	0
TCGA-KN-8423-01A-11R-2315-07	APOC4|346	1.4785
TCGA-KN-8423-01A-11R-2315-07	APOD|347	23.3607
TCGA-KN-8423-01A-11R-2315-07	APOE|348	10253.8626
TCGA-KN-8423-01A-11R-2315-07	APOF|319	.5914
TCGA-KN-8423-01A-11R-2315-07	APOH|350	0
TCGA-KN-8423-01A-11R-2315-07	APOL1|8542	1865.6021
TCGA-KN-8423-01A-11R-2315-07	APOL2|23780	1188.7336
TCGA-KN-8423-01A-11R-2315-07	APOL3|80833	367.2655
TCGA-KN-8423-01A-11R-2315-07	APOL4|80832	55.2968
TCGA-KN-8423-01A-11R-2315-07	APOL5|80831	2.957
TCGA-KN-8423-01A-11R-2315-07	APOL6|80830	3378.1326
TCGA-KN-8423-01A-11R-2315-07	APOLD1|81575	973.7562
TCGA-KN-8423-01A-11R-2315-07	APOM|55937	11.5414
TCGA-KN-8423-01A-11R-2315-07	APOOL|139322	1269.7568
TCGA-KN-8423-01A-11R-2315-07	APOO|79135	943.2986
TCGA-KN-8423-01A-11R-2315-07	APPBP2|10513	652.325
TCGA-KN-8423-01A-11R-2315-07	APPL1|26060	1162.7116
TCGA-KN-8423-01A-11R-2315-07	APPL2|55198	1163.0073
TCGA-KN-8423-01A-11R-2315-07	APP|351	34038.2938
TCGA-KN-8423-01A-11R-2315-07	APRT|353	2873.3644
TCGA-KN-8423-01A-11R-2315-07	APTX|54840	303.3932
TCGA-KN-8423-01A-11R-2315-07	AQP10|89872	0
TCGA-KN-8423-01A-11R-2315-07	AQP11|282679	47.6085
TCGA-KN-8423-01A-11R-2315-07	AQP12A|375318	0
TCGA-KN-8423-01A-11R-2315-07	AQP12B|653437	0
TCGA-KN-8423-01A-11R-2315-07	AQP1|358	2904.7653
TCGA-KN-8423-01A-11R-2315-07	AQP2|359	0
TCGA-KN-8423-01A-11R-2315-07	AQP3|360	109.1151
TCGA-KN-8423-01A-11R-2315-07	AQP4|361	295.1135
TCGA-KN-8423-01A-11R-2315-07	AQP5|362	6.2098
TCGA-KN-8423-01A-11R-2315-07	AQP6|363	104.9752
TCGA-KN-8423-01A-11R-2315-07	AQP7P1|375719	0
TCGA-KN-8423-01A-11R-2315-07	AQP7P3|441432	0
TCGA-KN-8423-01A-11R-2315-07	AQP7|364	93.4427
TCGA-KN-8423-01A-11R-2315-07	AQP8|343	.5914
TCGA-KN-8423-01A-11R-2315-07	AQP9|366	8.5754
TCGA-KN-8423-01A-11R-2315-07	AQPEP|206338	1.4785
TCGA-KN-8423-01A-11R-2315-07	AQR|9716	1021.069
TCGA-KN-8423-01A-11R-2315-07	ARAF|369	2387.2255
TCGA-KN-8423-01A-11R-2315-07	ARAP1|116985	11467.2699
TCGA-KN-8423-01A-11R-2315-07	ARAP2|116984	746.0634
TCGA-KN-8423-01A-11R-2315-07	ARAP3|64411	299.2533
TCGA-KN-8423-01A-11R-2315-07	ARCN1|372	6813.9277
TCGA-KN-8423-01A-11R-2315-07	ARC|23237	3.2528
TCGA-KN-8423-01A-11R-2315-07	AREG|374	7.0969
TCGA-KN-8423-01A-11R-2315-07	ARF1|375	7425.7411
TCGA-KN-8423-01A-11R-2315-07	ARF3|377	6053.079
TCGA-KN-8423-01A-11R-2315-07	ARF4|378	1596.215
TCGA-KN-8423-01A-11R-2315-07	ARF5|381	2590.6321
TCGA-KN-8423-01A-11R-2315-07	ARF6|382	2622.9023
TCGA-KN-8423-01A-11R-2315-07	ARFGAP1|55738	1820.9507
TCGA-KN-8423-01A-11R-2315-07	ARFGAP2|84364	2672.2851
TCGA-KN-8423-01A-11R-2315-07	ARFGAP3|26286	2222.8136
TCGA-KN-8423-01A-11R-2315-07	ARFGEF1|10565	8186.6223
TCGA-KN-8423-01A-11R-2315-07	ARFGEF2|10564	9767.7238
TCGA-KN-8423-01A-11R-2315-07	ARFIP1|27236	1769.498
TCGA-KN-8423-01A-11R-2315-07	ARFIP2|23647	695.7936
TCGA-KN-8423-01A-11R-2315-07	ARFRP1|10139	932.3575
TCGA-KN-8423-01A-11R-2315-07	ARG1|383	0
TCGA-KN-8423-01A-11R-2315-07	ARG2|384	522.8062
TCGA-KN-8423-01A-11R-2315-07	ARGFXP2|503640	0
TCGA-KN-8423-01A-11R-2315-07	ARGFX|503582	0
TCGA-KN-8423-01A-11R-2315-07	ARGLU1|55082	728.3211
TCGA-KN-8423-01A-11R-2315-07	ARHGAP10|79658	52.9312
TCGA-KN-8423-01A-11R-2315-07	ARHGAP11A|9824	34.0061
TCGA-KN-8423-01A-11R-2315-07	ARHGAP11B|89839	4.1399
TCGA-KN-8423-01A-11R-2315-07	ARHGAP12|94134	1534.7084
TCGA-KN-8423-01A-11R-2315-07	ARHGAP15|55843	46.4257
TCGA-KN-8423-01A-11R-2315-07	ARHGAP17|55114	1097.3608
TCGA-KN-8423-01A-11R-2315-07	ARHGAP18|93663	5351.0756
TCGA-KN-8423-01A-11R-2315-07	ARHGAP19|84986	169.1432
TCGA-KN-8423-01A-11R-2315-07	ARHGAP1|392	2192.356
TCGA-KN-8423-01A-11R-2315-07	ARHGAP20|57569	80.7274
TCGA-KN-8423-01A-11R-2315-07	ARHGAP21|57584	2206.8456
TCGA-KN-8423-01A-11R-2315-07	ARHGAP22|58504	39.6245
TCGA-KN-8423-01A-11R-2315-07	ARHGAP23|57636	280.0325
TCGA-KN-8423-01A-11R-2315-07	ARHGAP24|83478	3617.3579
TCGA-KN-8423-01A-11R-2315-07	ARHGAP25|9938	130.4059
TCGA-KN-8423-01A-11R-2315-07	ARHGAP26|23092	318.7699
TCGA-KN-8423-01A-11R-2315-07	ARHGAP27|201176	940.9329
TCGA-KN-8423-01A-11R-2315-07	ARHGAP28|79822	36.6674
TCGA-KN-8423-01A-11R-2315-07	ARHGAP29|9411	750.2033
TCGA-KN-8423-01A-11R-2315-07	ARHGAP30|257106	279.4411
TCGA-KN-8423-01A-11R-2315-07	ARHGAP31|57514	1280.1065
TCGA-KN-8423-01A-11R-2315-07	ARHGAP32|9743	1229.2452
TCGA-KN-8423-01A-11R-2315-07	ARHGAP33|115703	64.4637
TCGA-KN-8423-01A-11R-2315-07	ARHGAP36|158763	.2957
TCGA-KN-8423-01A-11R-2315-07	ARHGAP39|80728	340.9477
TCGA-KN-8423-01A-11R-2315-07	ARHGAP42|143872	522.3775
TCGA-KN-8423-01A-11R-2315-07	ARHGAP4|393	1762.6968
TCGA-KN-8423-01A-11R-2315-07	ARHGAP5|394	6330.1545
TCGA-KN-8423-01A-11R-2315-07	ARHGAP6|395	1254.3801
TCGA-KN-8423-01A-11R-2315-07	ARHGAP8|23779	739.5047
TCGA-KN-8423-01A-11R-2315-07	ARHGAP9|64333	79.8403
TCGA-KN-8423-01A-11R-2315-07	ARHGDIA|396	3738.5969
TCGA-KN-8423-01A-11R-2315-07	ARHGDIB|397	941.8201
TCGA-KN-8423-01A-11R-2315-07	ARHGDIG|398	0
TCGA-KN-8423-01A-11R-2315-07	ARHGEF10L|55160	1383.8989
TCGA-KN-8423-01A-11R-2315-07	ARHGEF10|9639	270.57
TCGA-KN-8423-01A-11R-2315-07	ARHGEF11|9826	1290.1604
TCGA-KN-8423-01A-11R-2315-07	ARHGEF12|23365	13353.1456
TCGA-KN-8423-01A-11R-2315-07	ARHGEF15|22899	327.9367
TCGA-KN-8423-01A-11R-2315-07	ARHGEF16|27237	533.7473
TCGA-KN-8423-01A-11R-2315-07	ARHGEF17|9828	3124.7135
TCGA-KN-8423-01A-11R-2315-07	ARHGEF18|23370	3712.5749
TCGA-KN-8423-01A-11R-2315-07	ARHGEF19|128272	96.1041
TCGA-KN-8423-01A-11R-2315-07	ARHGEF1|9138	832.705
TCGA-KN-8423-01A-11R-2315-07	ARHGEF2|9181	619.206
TCGA-KN-8423-01A-11R-2315-07	ARHGEF33|100271715	3.5485
TCGA-KN-8423-01A-11R-2315-07	ARHGEF35|445328	704.0733
TCGA-KN-8423-01A-11R-2315-07	ARHGEF37|389337	159.9763
TCGA-KN-8423-01A-11R-2315-07	ARHGEF38|54848	71.2649
TCGA-KN-8423-01A-11R-2315-07	ARHGEF3|50650	660.309
TCGA-KN-8423-01A-11R-2315-07	ARHGEF4|50649	.5914
TCGA-KN-8423-01A-11R-2315-07	ARHGEF5|7984	584.3129
TCGA-KN-8423-01A-11R-2315-07	ARHGEF6|9459	1134.6196
TCGA-KN-8423-01A-11R-2315-07	ARHGEF7|8874	1110.9633
TCGA-KN-8423-01A-11R-2315-07	ARHGEF9|23229	1136.3939
TCGA-KN-8423-01A-11R-2315-07	ARID1A|8289	2636.2091
TCGA-KN-8423-01A-11R-2315-07	ARID1B|57492	1768.9066
TCGA-KN-8423-01A-11R-2315-07	ARID2|196528	1408.4424
TCGA-KN-8423-01A-11R-2315-07	ARID3A|1820	165.5947
TCGA-KN-8423-01A-11R-2315-07	ARID3B|10620	62.3937
TCGA-KN-8423-01A-11R-2315-07	ARID3C|138715	.2957
TCGA-KN-8423-01A-11R-2315-07	ARID4A|5926	718.8586
TCGA-KN-8423-01A-11R-2315-07	ARID4B|51742	768.7854
TCGA-KN-8423-01A-11R-2315-07	ARID5A|10865	124.4918
TCGA-KN-8423-01A-11R-2315-07	ARID5B|84159	1275.9666
TCGA-KN-8423-01A-11R-2315-07	ARIH1|25820	1475.8631
TCGA-KN-8423-01A-11R-2315-07	ARIH2|10425	1118.8054
TCGA-KN-8423-01A-11R-2315-07	ARL10|285598	14.1938
TCGA-KN-8423-01A-11R-2315-07	ARL11|115761	25.4306
TCGA-KN-8423-01A-11R-2315-07	ARL13A|392509	.5914
TCGA-KN-8423-01A-11R-2315-07	ARL13B|200894	161.7506
TCGA-KN-8423-01A-11R-2315-07	ARL14|80117	4.4356
TCGA-KN-8423-01A-11R-2315-07	ARL15|54622	442.6702
TCGA-KN-8423-01A-11R-2315-07	ARL16|339231	284.7638
TCGA-KN-8423-01A-11R-2315-07	ARL17A|51326	41.9073
TCGA-KN-8423-01A-11R-2315-07	ARL17B|641522	1.9457
TCGA-KN-8423-01A-11R-2315-07	ARL1|400	4455.6812
TCGA-KN-8423-01A-11R-2315-07	ARL2BP|23568	1724.2552
TCGA-KN-8423-01A-11R-2315-07	ARL2|402	1424.1147
TCGA-KN-8423-01A-11R-2315-07	ARL3|403	382.9378
TCGA-KN-8423-01A-11R-2315-07	ARL4A|10124	240.9995
TCGA-KN-8423-01A-11R-2315-07	ARL4C|10123	196.0523
TCGA-KN-8423-01A-11R-2315-07	ARL4D|379	1190.5079
TCGA-KN-8423-01A-11R-2315-07	ARL5A|26225	1552.7464
TCGA-KN-8423-01A-11R-2315-07	ARL5B|221079	221.1873
TCGA-KN-8423-01A-11R-2315-07	ARL5C|390790	.2957
TCGA-KN-8423-01A-11R-2315-07	ARL6IP1|23204	7368.0787
TCGA-KN-8423-01A-11R-2315-07	ARL6IP4|51329	2339.9128
TCGA-KN-8423-01A-11R-2315-07	ARL6IP5|10550	3090.1161
TCGA-KN-8423-01A-11R-2315-07	ARL6IP6|151188	117.0991
TCGA-KN-8423-01A-11R-2315-07	ARL6|84100	296.2963
TCGA-KN-8423-01A-11R-2315-07	ARL8A|127829	740.445
TCGA-KN-8423-01A-11R-2315-07	ARL8B|55207	1726.6208
TCGA-KN-8423-01A-11R-2315-07	ARL9|132946	3.8442
TCGA-KN-8423-01A-11R-2315-07	ARMC10|83787	729.7109
TCGA-KN-8423-01A-11R-2315-07	ARMC1|55156	925.2606
TCGA-KN-8423-01A-11R-2315-07	ARMC2|84071	26.6134
TCGA-KN-8423-01A-11R-2315-07	ARMC3|219681	2.0699
TCGA-KN-8423-01A-11R-2315-07	ARMC4|55130	4.7313
TCGA-KN-8423-01A-11R-2315-07	ARMC5|79798	541.1399
TCGA-KN-8423-01A-11R-2315-07	ARMC6|93436	844.4119
TCGA-KN-8423-01A-11R-2315-07	ARMC7|79637	317.2913
TCGA-KN-8423-01A-11R-2315-07	ARMC8|25852	628.9643
TCGA-KN-8423-01A-11R-2315-07	ARMC9|80210	110.2979
TCGA-KN-8423-01A-11R-2315-07	ARMCX1|51309	400.9758
TCGA-KN-8423-01A-11R-2315-07	ARMCX2|9823	1191.9864
TCGA-KN-8423-01A-11R-2315-07	ARMCX3|51566	3123.8264
TCGA-KN-8423-01A-11R-2315-07	ARMCX5|64860	489.983
TCGA-KN-8423-01A-11R-2315-07	ARMCX6|54470	250.1663
TCGA-KN-8423-01A-11R-2315-07	ARMS2|387715	0
TCGA-KN-8423-01A-11R-2315-07	ARNT2|9915	3288.534
TCGA-KN-8423-01A-11R-2315-07	ARNTL2|56938	76.8833
TCGA-KN-8423-01A-11R-2315-07	ARNTL|406	186.2941
TCGA-KN-8423-01A-11R-2315-07	ARNT|405	490.8701
TCGA-KN-8423-01A-11R-2315-07	ARPC1A|10552	4461.5953
TCGA-KN-8423-01A-11R-2315-07	ARPC1B|10095	1098.8394
TCGA-KN-8423-01A-11R-2315-07	ARPC2|10109	1756.7827
TCGA-KN-8423-01A-11R-2315-07	ARPC3|10094	2789.0885
TCGA-KN-8423-01A-11R-2315-07	ARPC4|10093	1687.0466
TCGA-KN-8423-01A-11R-2315-07	ARPC5L|81873	400.6801
TCGA-KN-8423-01A-11R-2315-07	ARPC5|10092	1230.428
TCGA-KN-8423-01A-11R-2315-07	ARPM1|84517	33.1189
TCGA-KN-8423-01A-11R-2315-07	ARPP19|10776	2733.2003
TCGA-KN-8423-01A-11R-2315-07	ARPP21|10777	0
TCGA-KN-8423-01A-11R-2315-07	ARR3|407	0
TCGA-KN-8423-01A-11R-2315-07	ARRB1|408	248.6878
TCGA-KN-8423-01A-11R-2315-07	ARRB2|409	382.3464
TCGA-KN-8423-01A-11R-2315-07	ARRDC1|92714	806.6829
TCGA-KN-8423-01A-11R-2315-07	ARRDC2|27106	290.9736
TCGA-KN-8423-01A-11R-2315-07	ARRDC3|57561	1299.0316
TCGA-KN-8423-01A-11R-2315-07	ARRDC4|91947	457.4555
TCGA-KN-8423-01A-11R-2315-07	ARRDC5|645432	.2957
TCGA-KN-8423-01A-11R-2315-07	ARSA|410	1241.9605
TCGA-KN-8423-01A-11R-2315-07	ARSB|411	227.3971
TCGA-KN-8423-01A-11R-2315-07	ARSD|414	3600.7984
TCGA-KN-8423-01A-11R-2315-07	ARSE|415	1811.1924
TCGA-KN-8423-01A-11R-2315-07	ARSF|416	0
TCGA-KN-8423-01A-11R-2315-07	ARSG|22901	225.3271
TCGA-KN-8423-01A-11R-2315-07	ARSH|347527	.2957
TCGA-KN-8423-01A-11R-2315-07	ARSI|340075	0
TCGA-KN-8423-01A-11R-2315-07	ARSJ|79642	5846.9727
TCGA-KN-8423-01A-11R-2315-07	ARSK|153642	233.0155
TCGA-KN-8423-01A-11R-2315-07	ART1|417	.5914
TCGA-KN-8423-01A-11R-2315-07	ART3|419	2.6613
TCGA-KN-8423-01A-11R-2315-07	ART4|420	3.2528
TCGA-KN-8423-01A-11R-2315-07	ART5|116969	51.1569
TCGA-KN-8423-01A-11R-2315-07	ARTN|9048	63.5766
TCGA-KN-8423-01A-11R-2315-07	ARV1|64801	252.532
TCGA-KN-8423-01A-11R-2315-07	ARVCF|421	654.6906
TCGA-KN-8423-01A-11R-2315-07	ARX|170302	6.8012
TCGA-KN-8423-01A-11R-2315-07	AR|367	20.6993
TCGA-KN-8423-01A-11R-2315-07	AS3MT|57412	667.7016
TCGA-KN-8423-01A-11R-2315-07	ASAH1|427	4594.9582
TCGA-KN-8423-01A-11R-2315-07	ASAH2B|653308	2.957
TCGA-KN-8423-01A-11R-2315-07	ASAH2|56624	12.4196
TCGA-KN-8423-01A-11R-2315-07	ASAM|79827	4.1399
TCGA-KN-8423-01A-11R-2315-07	ASAP1IT1|29065	0
TCGA-KN-8423-01A-11R-2315-07	ASAP1|50807	868.781
TCGA-KN-8423-01A-11R-2315-07	ASAP2|8853	1518.7403
TCGA-KN-8423-01A-11R-2315-07	ASAP3|55616	1937.7541
TCGA-KN-8423-01A-11R-2315-07	ASB10|136371	0
TCGA-KN-8423-01A-11R-2315-07	ASB11|140456	62.9851
TCGA-KN-8423-01A-11R-2315-07	ASB12|142689	4.1399
TCGA-KN-8423-01A-11R-2315-07	ASB13|79754	825.0166
TCGA-KN-8423-01A-11R-2315-07	ASB14|142686	5.9141
TCGA-KN-8423-01A-11R-2315-07	ASB15|142685	0
TCGA-KN-8423-01A-11R-2315-07	ASB16|92591	83.9595
TCGA-KN-8423-01A-11R-2315-07	ASB17|127247	0
TCGA-KN-8423-01A-11R-2315-07	ASB18|401036	0
TCGA-KN-8423-01A-11R-2315-07	ASB1|51665	351.4748
TCGA-KN-8423-01A-11R-2315-07	ASB2|51676	16.5595
TCGA-KN-8423-01A-11R-2315-07	ASB3|51130	300.7319
TCGA-KN-8423-01A-11R-2315-07	ASB4|51666	0
TCGA-KN-8423-01A-11R-2315-07	ASB5|140458	19.5165
TCGA-KN-8423-01A-11R-2315-07	ASB6|140459	588.8667
TCGA-KN-8423-01A-11R-2315-07	ASB7|140460	341.5391
TCGA-KN-8423-01A-11R-2315-07	ASB8|140461	1632.291
TCGA-KN-8423-01A-11R-2315-07	ASB9|140462	1073.113
TCGA-KN-8423-01A-11R-2315-07	ASCC1|51008	232.424
TCGA-KN-8423-01A-11R-2315-07	ASCC2|84164	1451.3196
TCGA-KN-8423-01A-11R-2315-07	ASCC3|10973	758.7787
TCGA-KN-8423-01A-11R-2315-07	ASCL1|429	0
TCGA-KN-8423-01A-11R-2315-07	ASCL2|430	6.8012
TCGA-KN-8423-01A-11R-2315-07	ASCL3|56676	1.7742
TCGA-KN-8423-01A-11R-2315-07	ASCL4|121549	109.7065
TCGA-KN-8423-01A-11R-2315-07	ASF1A|25842	348.3404
TCGA-KN-8423-01A-11R-2315-07	ASF1B|55723	22.7693
TCGA-KN-8423-01A-11R-2315-07	ASFMR1|100126270	3.2587
TCGA-KN-8423-01A-11R-2315-07	ASGR1|432	55.8882
TCGA-KN-8423-01A-11R-2315-07	ASGR2|433	2.957
TCGA-KN-8423-01A-11R-2315-07	ASH1L|55870	1893.1973
TCGA-KN-8423-01A-11R-2315-07	ASH2L|9070	1318.5481
TCGA-KN-8423-01A-11R-2315-07	ASIP|434	0
TCGA-KN-8423-01A-11R-2315-07	ASL|435	756.7088
TCGA-KN-8423-01A-11R-2315-07	ASMTL|8623	403.5603
TCGA-KN-8423-01A-11R-2315-07	ASMT|438	.5914
TCGA-KN-8423-01A-11R-2315-07	ASNA1|439	2131.4408
TCGA-KN-8423-01A-11R-2315-07	ASNSD1|54529	712.0574
TCGA-KN-8423-01A-11R-2315-07	ASNS|440	302.2104
TCGA-KN-8423-01A-11R-2315-07	ASPA|443	10.054
TCGA-KN-8423-01A-11R-2315-07	ASPDH|554235	2.0699
TCGA-KN-8423-01A-11R-2315-07	ASPG|374569	213.7946
TCGA-KN-8423-01A-11R-2315-07	ASPHD1|253982	17.7423
TCGA-KN-8423-01A-11R-2315-07	ASPHD2|57168	423.4494
TCGA-KN-8423-01A-11R-2315-07	ASPH|444	6961.9369
TCGA-KN-8423-01A-11R-2315-07	ASPM|259266	16.8552
TCGA-KN-8423-01A-11R-2315-07	ASPN|54829	64.7594
TCGA-KN-8423-01A-11R-2315-07	ASPRV1|151516	86.4552
TCGA-KN-8423-01A-11R-2315-07	ASPSCR1|79058	253.4191
TCGA-KN-8423-01A-11R-2315-07	ASRGL1|80150	283.2853
TCGA-KN-8423-01A-11R-2315-07	ASS1|445	125.6746
TCGA-KN-8423-01A-11R-2315-07	ASTE1|28990	81.6382
TCGA-KN-8423-01A-11R-2315-07	ASTL|431705	.2957
TCGA-KN-8423-01A-11R-2315-07	ASTN1|460	6.5055
TCGA-KN-8423-01A-11R-2315-07	ASTN2|23245	299.8448
TCGA-KN-8423-01A-11R-2315-07	ASXL1|171023	2806.5351
TCGA-KN-8423-01A-11R-2315-07	ASXL2|55252	1076.9572
TCGA-KN-8423-01A-11R-2315-07	ASXL3|80816	189.8425
TCGA-KN-8423-01A-11R-2315-07	ASZ1|136991	.8871
TCGA-KN-8423-01A-11R-2315-07	ATAD1|84896	1963.4804
TCGA-KN-8423-01A-11R-2315-07	ATAD2B|54454	260.2203
TCGA-KN-8423-01A-11R-2315-07	ATAD2|29028	379.9808
TCGA-KN-8423-01A-11R-2315-07	ATAD3A|55210	515.4136
TCGA-KN-8423-01A-11R-2315-07	ATAD3B|83858	168.8475
TCGA-KN-8423-01A-11R-2315-07	ATAD3C|219293	170.9174
TCGA-KN-8423-01A-11R-2315-07	ATAD5|79915	19.2208
TCGA-KN-8423-01A-11R-2315-07	ATCAY|85300	2.0699
TCGA-KN-8423-01A-11R-2315-07	ATE1|11101	291.2693
TCGA-KN-8423-01A-11R-2315-07	ATF1|466	476.6763
TCGA-KN-8423-01A-11R-2315-07	ATF2|1386	586.3828
TCGA-KN-8423-01A-11R-2315-07	ATF3|467	582.8343
TCGA-KN-8423-01A-11R-2315-07	ATF4|468	4398.6102
TCGA-KN-8423-01A-11R-2315-07	ATF5|22809	1652.3989
TCGA-KN-8423-01A-11R-2315-07	ATF6B|1388	1045.9082
TCGA-KN-8423-01A-11R-2315-07	ATF6|22926	1172.7656
TCGA-KN-8423-01A-11R-2315-07	ATF7IP2|80063	124.1961
TCGA-KN-8423-01A-11R-2315-07	ATF7IP|55729	1844.6071
TCGA-KN-8423-01A-11R-2315-07	ATF7|11016	1054.1731
TCGA-KN-8423-01A-11R-2315-07	ATG10|83734	53.8183
TCGA-KN-8423-01A-11R-2315-07	ATG12|9140	176.2401
TCGA-KN-8423-01A-11R-2315-07	ATG16L1|55054	344.2005
TCGA-KN-8423-01A-11R-2315-07	ATG16L2|89849	221.2582
TCGA-KN-8423-01A-11R-2315-07	ATG2A|23130	2045.3907
TCGA-KN-8423-01A-11R-2315-07	ATG2B|55102	1445.4055
TCGA-KN-8423-01A-11R-2315-07	ATG3|64422	656.7606
TCGA-KN-8423-01A-11R-2315-07	ATG4A|115201	511.8652
TCGA-KN-8423-01A-11R-2315-07	ATG4B|23192	772.6769
TCGA-KN-8423-01A-11R-2315-07	ATG4C|84938	218.2302
TCGA-KN-8423-01A-11R-2315-07	ATG4D|84971	1069.4226
TCGA-KN-8423-01A-11R-2315-07	ATG5|9474	1021.6604
TCGA-KN-8423-01A-11R-2315-07	ATG7|10533	408.2029
TCGA-KN-8423-01A-11R-2315-07	ATG9A|79065	955.4284
TCGA-KN-8423-01A-11R-2315-07	ATG9B|285973	5.713
TCGA-KN-8423-01A-11R-2315-07	ATHL1|80162	112.0722
TCGA-KN-8423-01A-11R-2315-07	ATIC|471	688.9924
TCGA-KN-8423-01A-11R-2315-07	ATL1|51062	273.527
TCGA-KN-8423-01A-11R-2315-07	ATL2|64225	2960.0059
TCGA-KN-8423-01A-11R-2315-07	ATL3|25923	788.3492
TCGA-KN-8423-01A-11R-2315-07	ATMIN|23300	3022.3996
TCGA-KN-8423-01A-11R-2315-07	ATM|472	1099.4308
TCGA-KN-8423-01A-11R-2315-07	ATN1|1822	6285.5031
TCGA-KN-8423-01A-11R-2315-07	ATOH1|474	0
TCGA-KN-8423-01A-11R-2315-07	ATOH7|220202	.2957
TCGA-KN-8423-01A-11R-2315-07	ATOH8|84913	40.8073
TCGA-KN-8423-01A-11R-2315-07	ATOX1|475	509.2038
TCGA-KN-8423-01A-11R-2315-07	ATP10A|57194	10.9411
TCGA-KN-8423-01A-11R-2315-07	ATP10B|23120	24.2478
TCGA-KN-8423-01A-11R-2315-07	ATP10D|57205	2678.7906
TCGA-KN-8423-01A-11R-2315-07	ATP11A|23250	1758.8527
TCGA-KN-8423-01A-11R-2315-07	ATP11B|23200	812.597
TCGA-KN-8423-01A-11R-2315-07	ATP11C|286410	1317.9567
TCGA-KN-8423-01A-11R-2315-07	ATP12A|479	2.957
TCGA-KN-8423-01A-11R-2315-07	ATP13A1|57130	2395.2096
TCGA-KN-8423-01A-11R-2315-07	ATP13A2|23400	1035.2628
TCGA-KN-8423-01A-11R-2315-07	ATP13A3|79572	1351.9627
TCGA-KN-8423-01A-11R-2315-07	ATP13A4|84239	44.06
TCGA-KN-8423-01A-11R-2315-07	ATP13A5|344905	0
TCGA-KN-8423-01A-11R-2315-07	ATP1A1|476	76495.2791
TCGA-KN-8423-01A-11R-2315-07	ATP1A2|477	73.6305
TCGA-KN-8423-01A-11R-2315-07	ATP1A3|478	186.2941
TCGA-KN-8423-01A-11R-2315-07	ATP1A4|480	.8871
TCGA-KN-8423-01A-11R-2315-07	ATP1B1|481	57053.8538
TCGA-KN-8423-01A-11R-2315-07	ATP1B2|482	88.7115
TCGA-KN-8423-01A-11R-2315-07	ATP1B3|483	1062.172
TCGA-KN-8423-01A-11R-2315-07	ATP1B4|23439	0
TCGA-KN-8423-01A-11R-2315-07	ATP2A1|487	122.7175
TCGA-KN-8423-01A-11R-2315-07	ATP2A2|488	7494.6403
TCGA-KN-8423-01A-11R-2315-07	ATP2A3|489	1330.3763
TCGA-KN-8423-01A-11R-2315-07	ATP2B1|490	1719.5239
TCGA-KN-8423-01A-11R-2315-07	ATP2B2|491	546.7583
TCGA-KN-8423-01A-11R-2315-07	ATP2B3|492	.5914
TCGA-KN-8423-01A-11R-2315-07	ATP2B4|493	1856.1396
TCGA-KN-8423-01A-11R-2315-07	ATP2C1|27032	3814.2737
TCGA-KN-8423-01A-11R-2315-07	ATP2C2|9914	2.957
TCGA-KN-8423-01A-11R-2315-07	ATP4A|495	.2957
TCGA-KN-8423-01A-11R-2315-07	ATP4B|496	.2957
TCGA-KN-8423-01A-11R-2315-07	ATP5A1|498	51265.1734
TCGA-KN-8423-01A-11R-2315-07	ATP5B|506	64200.4879
TCGA-KN-8423-01A-11R-2315-07	ATP5C1|509	4511.5695
TCGA-KN-8423-01A-11R-2315-07	ATP5D|513	3534.5605
TCGA-KN-8423-01A-11R-2315-07	ATP5EP2|432369	47.0171
TCGA-KN-8423-01A-11R-2315-07	ATP5E|514	5294.596
TCGA-KN-8423-01A-11R-2315-07	ATP5F1|515	4145.7825
TCGA-KN-8423-01A-11R-2315-07	ATP5G1|516	1204.406
TCGA-KN-8423-01A-11R-2315-07	ATP5G2|517	5507.5035
TCGA-KN-8423-01A-11R-2315-07	ATP5G3|518	8541.4356
TCGA-KN-8423-01A-11R-2315-07	ATP5H|10476	2787.61
TCGA-KN-8423-01A-11R-2315-07	ATP5I|521	2248.0846
TCGA-KN-8423-01A-11R-2315-07	ATP5J2|9551	2125.4025
TCGA-KN-8423-01A-11R-2315-07	ATP5J|522	1865.954
TCGA-KN-8423-01A-11R-2315-07	ATP5L2|267020	.8871
TCGA-KN-8423-01A-11R-2315-07	ATP5L|10632	7624.1591
TCGA-KN-8423-01A-11R-2315-07	ATP5O|539	3855.9917
TCGA-KN-8423-01A-11R-2315-07	ATP5SL|55101	1674.5768
TCGA-KN-8423-01A-11R-2315-07	ATP5S|27109	344.4962
TCGA-KN-8423-01A-11R-2315-07	ATP6AP1L|92270	13.8981
TCGA-KN-8423-01A-11R-2315-07	ATP6AP1|537	13077.5486
TCGA-KN-8423-01A-11R-2315-07	ATP6AP2|10159	7445.2576
TCGA-KN-8423-01A-11R-2315-07	ATP6V0A1|535	929.9919
TCGA-KN-8423-01A-11R-2315-07	ATP6V0A2|23545	752.5689
TCGA-KN-8423-01A-11R-2315-07	ATP6V0A4|50617	70133.7887
TCGA-KN-8423-01A-11R-2315-07	ATP6V0B|533	7144.5258
TCGA-KN-8423-01A-11R-2315-07	ATP6V0C|527	22845.3316
TCGA-KN-8423-01A-11R-2315-07	ATP6V0D1|9114	3260.1464
TCGA-KN-8423-01A-11R-2315-07	ATP6V0D2|245972	36663.8575
TCGA-KN-8423-01A-11R-2315-07	ATP6V0E1|8992	3533.6734
TCGA-KN-8423-01A-11R-2315-07	ATP6V0E2|155066	2295.2199
TCGA-KN-8423-01A-11R-2315-07	ATP6V1A|523	11084.202
TCGA-KN-8423-01A-11R-2315-07	ATP6V1B1|525	19512.9741
TCGA-KN-8423-01A-11R-2315-07	ATP6V1B2|526	2016.1159
TCGA-KN-8423-01A-11R-2315-07	ATP6V1C1|528	2511.7173
TCGA-KN-8423-01A-11R-2315-07	ATP6V1C2|245973	57.3963
TCGA-KN-8423-01A-11R-2315-07	ATP6V1D|51382	4660.6047
TCGA-KN-8423-01A-11R-2315-07	ATP6V1E1|529	5541.8053
TCGA-KN-8423-01A-11R-2315-07	ATP6V1E2|90423	47.6085
TCGA-KN-8423-01A-11R-2315-07	ATP6V1F|9296	7190.3305
TCGA-KN-8423-01A-11R-2315-07	ATP6V1G1|9550	1709.1742
TCGA-KN-8423-01A-11R-2315-07	ATP6V1G2|534	3.8442
TCGA-KN-8423-01A-11R-2315-07	ATP6V1G3|127124	659.4219
TCGA-KN-8423-01A-11R-2315-07	ATP6V1H|51606	5734.9006
TCGA-KN-8423-01A-11R-2315-07	ATP7A|538	2846.7509
TCGA-KN-8423-01A-11R-2315-07	ATP7B|540	542.3228
TCGA-KN-8423-01A-11R-2315-07	ATP8A1|10396	2035.9281
TCGA-KN-8423-01A-11R-2315-07	ATP8A2|51761	6.5055
TCGA-KN-8423-01A-11R-2315-07	ATP8B1|5205	1817.1657
TCGA-KN-8423-01A-11R-2315-07	ATP8B2|57198	153.7665
TCGA-KN-8423-01A-11R-2315-07	ATP8B3|148229	5.027
TCGA-KN-8423-01A-11R-2315-07	ATP8B4|79895	334.7379
TCGA-KN-8423-01A-11R-2315-07	ATP8B5P|158381	15.6724
TCGA-KN-8423-01A-11R-2315-07	ATP9A|10079	1280.1065
TCGA-KN-8423-01A-11R-2315-07	ATP9B|374868	1051.8223
TCGA-KN-8423-01A-11R-2315-07	ATPAF1|64756	2500.9862
TCGA-KN-8423-01A-11R-2315-07	ATPAF2|91647	361.3514
TCGA-KN-8423-01A-11R-2315-07	ATPBD4|89978	137.7985
TCGA-KN-8423-01A-11R-2315-07	ATPIF1|93974	1021.3647
TCGA-KN-8423-01A-11R-2315-07	ATRIP|84126	133.9425
TCGA-KN-8423-01A-11R-2315-07	ATRNL1|26033	16.8552
TCGA-KN-8423-01A-11R-2315-07	ATRN|8455	5000.0739
TCGA-KN-8423-01A-11R-2315-07	ATRX|546	3055.2229
TCGA-KN-8423-01A-11R-2315-07	ATR|545	757.8916
TCGA-KN-8423-01A-11R-2315-07	ATXN10|25814	2433.6512
TCGA-KN-8423-01A-11R-2315-07	ATXN1L|342371	1692.3191
TCGA-KN-8423-01A-11R-2315-07	ATXN1|6310	684.8525
TCGA-KN-8423-01A-11R-2315-07	ATXN2L|11273	3354.4762
TCGA-KN-8423-01A-11R-2315-07	ATXN2|6311	1307.0156
TCGA-KN-8423-01A-11R-2315-07	ATXN3L|92552	0
TCGA-KN-8423-01A-11R-2315-07	ATXN3|4287	348.6361
TCGA-KN-8423-01A-11R-2315-07	ATXN7L1|222255	210.5419
TCGA-KN-8423-01A-11R-2315-07	ATXN7L2|127002	61.5066
TCGA-KN-8423-01A-11R-2315-07	ATXN7L3B|552889	4235.6768
TCGA-KN-8423-01A-11R-2315-07	ATXN7L3|56970	739.2622
TCGA-KN-8423-01A-11R-2315-07	ATXN7|6314	630.1471
TCGA-KN-8423-01A-11R-2315-07	ATXN8OS|6315	0
TCGA-KN-8423-01A-11R-2315-07	AUH|549	1231.9066
TCGA-KN-8423-01A-11R-2315-07	AUP1|550	1374.111
TCGA-KN-8423-01A-11R-2315-07	AURKAIP1|54998	1543.2838
TCGA-KN-8423-01A-11R-2315-07	AURKAPS1|6791	6.8012
TCGA-KN-8423-01A-11R-2315-07	AURKA|6790	184.2241
TCGA-KN-8423-01A-11R-2315-07	AURKB|9212	4.1399
TCGA-KN-8423-01A-11R-2315-07	AURKC|6795	13.3067
TCGA-KN-8423-01A-11R-2315-07	AUTS2|26053	1567.5316
TCGA-KN-8423-01A-11R-2315-07	AVEN|57099	44.9471
TCGA-KN-8423-01A-11R-2315-07	AVIL|10677	39.6245
TCGA-KN-8423-01A-11R-2315-07	AVL9|23080	812.0056
TCGA-KN-8423-01A-11R-2315-07	AVPI1|60370	89.8943
TCGA-KN-8423-01A-11R-2315-07	AVPR1A|552	5343.9787
TCGA-KN-8423-01A-11R-2315-07	AVPR1B|553	2.0699
TCGA-KN-8423-01A-11R-2315-07	AVPR2|554	38.1459
TCGA-KN-8423-01A-11R-2315-07	AVP|551	.5914
TCGA-KN-8423-01A-11R-2315-07	AWAT1|158833	0
TCGA-KN-8423-01A-11R-2315-07	AWAT2|158835	0
TCGA-KN-8423-01A-11R-2315-07	AXIN1|8312	956.901
TCGA-KN-8423-01A-11R-2315-07	AXIN2|8313	26.3177
TCGA-KN-8423-01A-11R-2315-07	AXL|558	336.2165
TCGA-KN-8423-01A-11R-2315-07	AZGP1|563	55.8882
TCGA-KN-8423-01A-11R-2315-07	AZI1|22994	279.4411
TCGA-KN-8423-01A-11R-2315-07	AZI2|64343	623.9373
TCGA-KN-8423-01A-11R-2315-07	AZIN1|51582	4501.5155
TCGA-KN-8423-01A-11R-2315-07	AZU1|566	0
TCGA-KN-8423-01A-11R-2315-07	B2M|567	34660.7526
TCGA-KN-8423-01A-11R-2315-07	B3GALNT1|8706	658.2391
TCGA-KN-8423-01A-11R-2315-07	B3GALNT2|148789	657.5471
TCGA-KN-8423-01A-11R-2315-07	B3GALT1|8708	.5914
TCGA-KN-8423-01A-11R-2315-07	B3GALT2|8707	5.027
TCGA-KN-8423-01A-11R-2315-07	B3GALT4|8705	136.6157
TCGA-KN-8423-01A-11R-2315-07	B3GALT5|10317	.8871
TCGA-KN-8423-01A-11R-2315-07	B3GALT6|126792	260.8117
TCGA-KN-8423-01A-11R-2315-07	B3GALTL|145173	282.9896
TCGA-KN-8423-01A-11R-2315-07	B3GAT1|27087	2.957
TCGA-KN-8423-01A-11R-2315-07	B3GAT2|135152	3.3474
TCGA-KN-8423-01A-11R-2315-07	B3GAT3|26229	1158.5717
TCGA-KN-8423-01A-11R-2315-07	B3GNT1|11041	873.2165
TCGA-KN-8423-01A-11R-2315-07	B3GNT2|10678	1056.5536
TCGA-KN-8423-01A-11R-2315-07	B3GNT3|10331	2.957
TCGA-KN-8423-01A-11R-2315-07	B3GNT4|79369	9.1669
TCGA-KN-8423-01A-11R-2315-07	B3GNT5|84002	136.0242
TCGA-KN-8423-01A-11R-2315-07	B3GNT6|192134	0
TCGA-KN-8423-01A-11R-2315-07	B3GNT7|93010	15.0809
TCGA-KN-8423-01A-11R-2315-07	B3GNT8|374907	264.0645
TCGA-KN-8423-01A-11R-2315-07	B3GNT9|84752	96.388
TCGA-KN-8423-01A-11R-2315-07	B3GNTL1|146712	30.8124
TCGA-KN-8423-01A-11R-2315-07	B4GALNT1|2583	12.6562
TCGA-KN-8423-01A-11R-2315-07	B4GALNT2|124872	143.1212
TCGA-KN-8423-01A-11R-2315-07	B4GALNT3|283358	1647.3719
TCGA-KN-8423-01A-11R-2315-07	B4GALNT4|338707	0
TCGA-KN-8423-01A-11R-2315-07	B4GALT1|2683	1919.7161
TCGA-KN-8423-01A-11R-2315-07	B4GALT2|8704	748.7248
TCGA-KN-8423-01A-11R-2315-07	B4GALT3|8703	628.9643
TCGA-KN-8423-01A-11R-2315-07	B4GALT4|8702	156.7236
TCGA-KN-8423-01A-11R-2315-07	B4GALT5|9334	3127.0792
TCGA-KN-8423-01A-11R-2315-07	B4GALT6|9331	1061.5805
TCGA-KN-8423-01A-11R-2315-07	B4GALT7|11285	458.0469
TCGA-KN-8423-01A-11R-2315-07	B9D1|27077	40.4051
TCGA-KN-8423-01A-11R-2315-07	B9D2|80776	94.9094
TCGA-KN-8423-01A-11R-2315-07	BAALC|79870	6267.1694
TCGA-KN-8423-01A-11R-2315-07	BAAT|570	.2957
TCGA-KN-8423-01A-11R-2315-07	BACE1|23621	1446.884
TCGA-KN-8423-01A-11R-2315-07	BACE2|25825	3593.1101
TCGA-KN-8423-01A-11R-2315-07	BACH1|571	702.2991
TCGA-KN-8423-01A-11R-2315-07	BACH2|60468	37.8502
TCGA-KN-8423-01A-11R-2315-07	BAD|572	1166.8278
TCGA-KN-8423-01A-11R-2315-07	BAG1|573	2573.6527
TCGA-KN-8423-01A-11R-2315-07	BAG2|9532	90.19
TCGA-KN-8423-01A-11R-2315-07	BAG3|9531	985.5844
TCGA-KN-8423-01A-11R-2315-07	BAG4|9530	337.1036
TCGA-KN-8423-01A-11R-2315-07	BAG5|9529	2124.6396
TCGA-KN-8423-01A-11R-2315-07	BAGE2|85319	16.66
TCGA-KN-8423-01A-11R-2315-07	BAGE|574	0
TCGA-KN-8423-01A-11R-2315-07	BAHCC1|57597	823.8338
TCGA-KN-8423-01A-11R-2315-07	BAHD1|22893	1125.7485
TCGA-KN-8423-01A-11R-2315-07	BAI1|575	2.3656
TCGA-KN-8423-01A-11R-2315-07	BAI2|576	64.7594
TCGA-KN-8423-01A-11R-2315-07	BAI3|577	5.027
TCGA-KN-8423-01A-11R-2315-07	BAIAP2L1|55971	2345.8269
TCGA-KN-8423-01A-11R-2315-07	BAIAP2L2|80115	1.1828
TCGA-KN-8423-01A-11R-2315-07	BAIAP2|10458	472.2407
TCGA-KN-8423-01A-11R-2315-07	BAIAP3|8938	2575.5896
TCGA-KN-8423-01A-11R-2315-07	BAK1|578	288.3123
TCGA-KN-8423-01A-11R-2315-07	BAMBI|25805	45.8343
TCGA-KN-8423-01A-11R-2315-07	BANF1|8815	3051.6744
TCGA-KN-8423-01A-11R-2315-07	BANF2|140836	0
TCGA-KN-8423-01A-11R-2315-07	BANK1|55024	349.8189
TCGA-KN-8423-01A-11R-2315-07	BANP|54971	180.6757
TCGA-KN-8423-01A-11R-2315-07	BAP1|8314	1942.1897
TCGA-KN-8423-01A-11R-2315-07	BARD1|580	15.6724
TCGA-KN-8423-01A-11R-2315-07	BARHL1|56751	0
TCGA-KN-8423-01A-11R-2315-07	BARHL2|343472	.5914
TCGA-KN-8423-01A-11R-2315-07	BARX1|56033	0
TCGA-KN-8423-01A-11R-2315-07	BARX2|8538	1084.3498
TCGA-KN-8423-01A-11R-2315-07	BASE|317716	0
TCGA-KN-8423-01A-11R-2315-07	BASP1|10409	90.19
TCGA-KN-8423-01A-11R-2315-07	BAT1|7919	2287.8687
TCGA-KN-8423-01A-11R-2315-07	BAT2L1|84726	5310.5138
TCGA-KN-8423-01A-11R-2315-07	BAT2L2|23215	3178.2361
TCGA-KN-8423-01A-11R-2315-07	BAT2|7916	5053.5965
TCGA-KN-8423-01A-11R-2315-07	BAT3|7917	2705.6908
TCGA-KN-8423-01A-11R-2315-07	BAT4|7918	195.1682
TCGA-KN-8423-01A-11R-2315-07	BAT5|7920	591.1141
TCGA-KN-8423-01A-11R-2315-07	BATF2|116071	91.6685
TCGA-KN-8423-01A-11R-2315-07	BATF3|55509	6.8012
TCGA-KN-8423-01A-11R-2315-07	BATF|10538	14.4895
TCGA-KN-8423-01A-11R-2315-07	BAX|581	531.6774
TCGA-KN-8423-01A-11R-2315-07	BAZ1A|11177	503.2897
TCGA-KN-8423-01A-11R-2315-07	BAZ1B|9031	2605.4558
TCGA-KN-8423-01A-11R-2315-07	BAZ2A|11176	4111.6907
TCGA-KN-8423-01A-11R-2315-07	BAZ2B|29994	1110.3866
TCGA-KN-8423-01A-11R-2315-07	BBC3|27113	161.4549
TCGA-KN-8423-01A-11R-2315-07	BBOX1|8424	1.4785
TCGA-KN-8423-01A-11R-2315-07	BBS10|79738	484.956
TCGA-KN-8423-01A-11R-2315-07	BBS12|166379	219.413
TCGA-KN-8423-01A-11R-2315-07	BBS1|582	1251.2545
TCGA-KN-8423-01A-11R-2315-07	BBS2|583	1469.6533
TCGA-KN-8423-01A-11R-2315-07	BBS4|585	222.0744
TCGA-KN-8423-01A-11R-2315-07	BBS5|129880	233.3112
TCGA-KN-8423-01A-11R-2315-07	BBS7|55212	332.668
TCGA-KN-8423-01A-11R-2315-07	BBS9|27241	325.2754
TCGA-KN-8423-01A-11R-2315-07	BBX|56987	2470.0229
TCGA-KN-8423-01A-11R-2315-07	BCAM|4059	19321.653
TCGA-KN-8423-01A-11R-2315-07	BCAN|63827	2.0699
TCGA-KN-8423-01A-11R-2315-07	BCAP29|55973	1137.281
TCGA-KN-8423-01A-11R-2315-07	BCAP31|10134	6989.5764
TCGA-KN-8423-01A-11R-2315-07	BCAR1|9564	4538.7743
TCGA-KN-8423-01A-11R-2315-07	BCAR3|8412	424.236
TCGA-KN-8423-01A-11R-2315-07	BCAR4|400500	0
TCGA-KN-8423-01A-11R-2315-07	BCAS1|8537	37.8502
TCGA-KN-8423-01A-11R-2315-07	BCAS2|10286	498.0942
TCGA-KN-8423-01A-11R-2315-07	BCAS3|54828	266.4301
TCGA-KN-8423-01A-11R-2315-07	BCAS4|55653	1184.5938
TCGA-KN-8423-01A-11R-2315-07	BCAT1|586	160.5678
TCGA-KN-8423-01A-11R-2315-07	BCAT2|587	1494.4925
TCGA-KN-8423-01A-11R-2315-07	BCCIP|56647	713.2993
TCGA-KN-8423-01A-11R-2315-07	BCDIN3D|144233	342.1039
TCGA-KN-8423-01A-11R-2315-07	BCHE|590	5.3227
TCGA-KN-8423-01A-11R-2315-07	BCKDHA|593	1756.1913
TCGA-KN-8423-01A-11R-2315-07	BCKDHB|594	672.7286
TCGA-KN-8423-01A-11R-2315-07	BCKDK|10295	1584.6825
TCGA-KN-8423-01A-11R-2315-07	BCL10|8915	475.7892
TCGA-KN-8423-01A-11R-2315-07	BCL11A|53335	5.3227
TCGA-KN-8423-01A-11R-2315-07	BCL11B|64919	26.3177
TCGA-KN-8423-01A-11R-2315-07	BCL2A1|597	8.8711
TCGA-KN-8423-01A-11R-2315-07	BCL2L10|10017	65.3508
TCGA-KN-8423-01A-11R-2315-07	BCL2L11|10018	599.0981
TCGA-KN-8423-01A-11R-2315-07	BCL2L12|83596	219.9542
TCGA-KN-8423-01A-11R-2315-07	BCL2L13|23786	3124.4178
TCGA-KN-8423-01A-11R-2315-07	BCL2L14|79370	14.4895
TCGA-KN-8423-01A-11R-2315-07	BCL2L15|440603	0
TCGA-KN-8423-01A-11R-2315-07	BCL2L1|598	2825.1645
TCGA-KN-8423-01A-11R-2315-07	BCL2L2|599	2404.5893
TCGA-KN-8423-01A-11R-2315-07	BCL2|596	3006.1359
TCGA-KN-8423-01A-11R-2315-07	BCL3|602	305.7589
TCGA-KN-8423-01A-11R-2315-07	BCL6B|255877	237.451
TCGA-KN-8423-01A-11R-2315-07	BCL6|604	1372.0707
TCGA-KN-8423-01A-11R-2315-07	BCL7A|605	2204.1842
TCGA-KN-8423-01A-11R-2315-07	BCL7B|9275	1320.3223
TCGA-KN-8423-01A-11R-2315-07	BCL7C|9274	587.5567
TCGA-KN-8423-01A-11R-2315-07	BCL8|606	0
TCGA-KN-8423-01A-11R-2315-07	BCL9L|283149	1089.6725
TCGA-KN-8423-01A-11R-2315-07	BCL9|607	1280.6979
TCGA-KN-8423-01A-11R-2315-07	BCLAF1|9774	2681.7476
TCGA-KN-8423-01A-11R-2315-07	BCMO1|53630	4.1399
TCGA-KN-8423-01A-11R-2315-07	BCO2|83875	233.3112
TCGA-KN-8423-01A-11R-2315-07	BCORL1|63035	353.3673
TCGA-KN-8423-01A-11R-2315-07	BCORL2|286554	.2957
TCGA-KN-8423-01A-11R-2315-07	BCOR|54880	1260.8856
TCGA-KN-8423-01A-11R-2315-07	BCR|613	1942.7811
TCGA-KN-8423-01A-11R-2315-07	BCS1L|617	388.296
TCGA-KN-8423-01A-11R-2315-07	BCYRN1|618	0
TCGA-KN-8423-01A-11R-2315-07	BDH1|622	1262.3642
TCGA-KN-8423-01A-11R-2315-07	BDH2|56898	1950.1737
TCGA-KN-8423-01A-11R-2315-07	BDKRB1|623	125.6746
TCGA-KN-8423-01A-11R-2315-07	BDKRB2|624	1540.6225
TCGA-KN-8423-01A-11R-2315-07	BDNFOS|497258	137.5678
TCGA-KN-8423-01A-11R-2315-07	BDNF|627	3.1877
TCGA-KN-8423-01A-11R-2315-07	BDP1|55814	895.3944
TCGA-KN-8423-01A-11R-2315-07	BEAN|146227	6.8012
TCGA-KN-8423-01A-11R-2315-07	BECN1|8678	1131.1599
TCGA-KN-8423-01A-11R-2315-07	BEGAIN|57596	3.8442
TCGA-KN-8423-01A-11R-2315-07	BEND2|139105	0
TCGA-KN-8423-01A-11R-2315-07	BEND3|57673	99.3568
TCGA-KN-8423-01A-11R-2315-07	BEND4|389206	.5914
TCGA-KN-8423-01A-11R-2315-07	BEND5|79656	54.4097
TCGA-KN-8423-01A-11R-2315-07	BEND6|221336	5.9141
TCGA-KN-8423-01A-11R-2315-07	BEND7|222389	607.0821
TCGA-KN-8423-01A-11R-2315-07	BEST1|7439	21.5865
TCGA-KN-8423-01A-11R-2315-07	BEST2|54831	0
TCGA-KN-8423-01A-11R-2315-07	BEST3|144453	.2957
TCGA-KN-8423-01A-11R-2315-07	BEST4|266675	16.5595
TCGA-KN-8423-01A-11R-2315-07	BET1L|51272	2312.1165
TCGA-KN-8423-01A-11R-2315-07	BET1|10282	693.1323
TCGA-KN-8423-01A-11R-2315-07	BET3L|100128327	2.0699
TCGA-KN-8423-01A-11R-2315-07	BEX1|55859	1.1828
TCGA-KN-8423-01A-11R-2315-07	BEX2|84707	165.0033
TCGA-KN-8423-01A-11R-2315-07	BEX4|56271	814.667
TCGA-KN-8423-01A-11R-2315-07	BEX5|340542	71.8563
TCGA-KN-8423-01A-11R-2315-07	BEYLA|497634	0
TCGA-KN-8423-01A-11R-2315-07	BFAR|51283	2054.5576
TCGA-KN-8423-01A-11R-2315-07	BFSP1|631	13.3067
TCGA-KN-8423-01A-11R-2315-07	BFSP2|8419	.2957
TCGA-KN-8423-01A-11R-2315-07	BGLAP|632	16.9025
TCGA-KN-8423-01A-11R-2315-07	BGN|633	1084.3498
TCGA-KN-8423-01A-11R-2315-07	BHLHA15|168620	.8871
TCGA-KN-8423-01A-11R-2315-07	BHLHB9|80823	194.2781
TCGA-KN-8423-01A-11R-2315-07	BHLHE22|27319	8.8711
TCGA-KN-8423-01A-11R-2315-07	BHLHE23|128408	0
TCGA-KN-8423-01A-11R-2315-07	BHLHE40|8553	3632.7345
TCGA-KN-8423-01A-11R-2315-07	BHLHE41|79365	306.646
TCGA-KN-8423-01A-11R-2315-07	BHMT2|23743	225.0314
TCGA-KN-8423-01A-11R-2315-07	BHMT|635	1.1828
TCGA-KN-8423-01A-11R-2315-07	BICC1|80114	246.9136
TCGA-KN-8423-01A-11R-2315-07	BICD1|636	65.9422
TCGA-KN-8423-01A-11R-2315-07	BICD2|23299	921.4164
TCGA-KN-8423-01A-11R-2315-07	BID|637	112.6843
TCGA-KN-8423-01A-11R-2315-07	BIK|638	128.6316
TCGA-KN-8423-01A-11R-2315-07	BIN1|274	606.195
TCGA-KN-8423-01A-11R-2315-07	BIN2|51411	108.5237
TCGA-KN-8423-01A-11R-2315-07	BIN3|55909	460.7082
TCGA-KN-8423-01A-11R-2315-07	BIRC2|329	1280.1065
TCGA-KN-8423-01A-11R-2315-07	BIRC3|330	219.413
TCGA-KN-8423-01A-11R-2315-07	BIRC5|332	6.3222
TCGA-KN-8423-01A-11R-2315-07	BIRC6|57448	2877.5043
TCGA-KN-8423-01A-11R-2315-07	BIRC7|79444	.2957
TCGA-KN-8423-01A-11R-2315-07	BIRC8|112401	0
TCGA-KN-8423-01A-11R-2315-07	BIVM|54841	561.5436
TCGA-KN-8423-01A-11R-2315-07	BLCAP|10904	3636.5787
TCGA-KN-8423-01A-11R-2315-07	BLID|414899	.2957
TCGA-KN-8423-01A-11R-2315-07	BLK|640	1.7742
TCGA-KN-8423-01A-11R-2315-07	BLMH|642	329.1195
TCGA-KN-8423-01A-11R-2315-07	BLM|641	8.5754
TCGA-KN-8423-01A-11R-2315-07	BLNK|29760	1398.9798
TCGA-KN-8423-01A-11R-2315-07	BLOC1S1|2647	1551.1673
TCGA-KN-8423-01A-11R-2315-07	BLOC1S2|282991	518.6664
TCGA-KN-8423-01A-11R-2315-07	BLOC1S3|388552	324.684
TCGA-KN-8423-01A-11R-2315-07	BLVRA|644	649.3679
TCGA-KN-8423-01A-11R-2315-07	BLVRB|645	1213.8686
TCGA-KN-8423-01A-11R-2315-07	BLZF1|8548	325.5711
TCGA-KN-8423-01A-11R-2315-07	BMF|90427	322.0226
TCGA-KN-8423-01A-11R-2315-07	BMI1|648	1635.9548
TCGA-KN-8423-01A-11R-2315-07	BMP10|27302	0
TCGA-KN-8423-01A-11R-2315-07	BMP15|9210	.2957
TCGA-KN-8423-01A-11R-2315-07	BMP1|649	218.8216
TCGA-KN-8423-01A-11R-2315-07	BMP2K|55589	792.4891
TCGA-KN-8423-01A-11R-2315-07	BMP2|650	30.4576
TCGA-KN-8423-01A-11R-2315-07	BMP3|651	60.9152
TCGA-KN-8423-01A-11R-2315-07	BMP4|652	31.3447
TCGA-KN-8423-01A-11R-2315-07	BMP5|653	278.2583
TCGA-KN-8423-01A-11R-2315-07	BMP6|654	700.3475
TCGA-KN-8423-01A-11R-2315-07	BMP7|655	.5914
TCGA-KN-8423-01A-11R-2315-07	BMP8A|353500	9.1669
TCGA-KN-8423-01A-11R-2315-07	BMP8B|656	2.957
TCGA-KN-8423-01A-11R-2315-07	BMPER|168667	13.3067
TCGA-KN-8423-01A-11R-2315-07	BMPR1A|657	458.6383
TCGA-KN-8423-01A-11R-2315-07	BMPR1B|658	9805.8697
TCGA-KN-8423-01A-11R-2315-07	BMPR2|659	2796.7768
TCGA-KN-8423-01A-11R-2315-07	BMS1P4|729096	9.0456
TCGA-KN-8423-01A-11R-2315-07	BMS1P5|399761	29.5705
TCGA-KN-8423-01A-11R-2315-07	BMS1|9790	895.6901
TCGA-KN-8423-01A-11R-2315-07	BMX|660	17.7423
TCGA-KN-8423-01A-11R-2315-07	BNC1|646	2.3656
TCGA-KN-8423-01A-11R-2315-07	BNC2|54796	48.7913
TCGA-KN-8423-01A-11R-2315-07	BNIP1|662	201.375
TCGA-KN-8423-01A-11R-2315-07	BNIP2|663	281.2153
TCGA-KN-8423-01A-11R-2315-07	BNIP3L|665	575.4417
TCGA-KN-8423-01A-11R-2315-07	BNIP3|664	786.575
TCGA-KN-8423-01A-11R-2315-07	BNIPL|149428	4.1399
TCGA-KN-8423-01A-11R-2315-07	BOC|91653	153.7665
TCGA-KN-8423-01A-11R-2315-07	BOD1L|259282	3150.4399
TCGA-KN-8423-01A-11R-2315-07	BOD1|91272	489.3916
TCGA-KN-8423-01A-11R-2315-07	BOK|666	1879.796
TCGA-KN-8423-01A-11R-2315-07	BOLA1|51027	195.1652
TCGA-KN-8423-01A-11R-2315-07	BOLA2|552900	1022.7279
TCGA-KN-8423-01A-11R-2315-07	BOLA3|388962	403.0458
TCGA-KN-8423-01A-11R-2315-07	BOLL|66037	14.4895
TCGA-KN-8423-01A-11R-2315-07	BOP1|23246	305.4631
TCGA-KN-8423-01A-11R-2315-07	BPESC1|60467	0
TCGA-KN-8423-01A-11R-2315-07	BPGM|669	2105.7145
TCGA-KN-8423-01A-11R-2315-07	BPHL|670	771.1983
TCGA-KN-8423-01A-11R-2315-07	BPIL1|80341	0
TCGA-KN-8423-01A-11R-2315-07	BPIL2|254240	0
TCGA-KN-8423-01A-11R-2315-07	BPIL3|128859	0
TCGA-KN-8423-01A-11R-2315-07	BPI|671	.2957
TCGA-KN-8423-01A-11R-2315-07	BPNT1|10380	454.4984
TCGA-KN-8423-01A-11R-2315-07	BPTF|2186	1681.378
TCGA-KN-8423-01A-11R-2315-07	BPY2|9083	0
TCGA-KN-8423-01A-11R-2315-07	BRAF|673	360.4643
TCGA-KN-8423-01A-11R-2315-07	BRAP|8315	705.8476
TCGA-KN-8423-01A-11R-2315-07	BRCA1|672	26.022
TCGA-KN-8423-01A-11R-2315-07	BRCA2|675	18.038
TCGA-KN-8423-01A-11R-2315-07	BRCC3|79184	600.8723
TCGA-KN-8423-01A-11R-2315-07	BRD1|23774	1290.1604
TCGA-KN-8423-01A-11R-2315-07	BRD2|6046	4319.657
TCGA-KN-8423-01A-11R-2315-07	BRD3|8019	750.9337
TCGA-KN-8423-01A-11R-2315-07	BRD4|23476	2445.1837
TCGA-KN-8423-01A-11R-2315-07	BRD7P3|23629	.2957
TCGA-KN-8423-01A-11R-2315-07	BRD7|29117	3046.056
TCGA-KN-8423-01A-11R-2315-07	BRD8|10902	548.5326
TCGA-KN-8423-01A-11R-2315-07	BRD9|65980	542.6185
TCGA-KN-8423-01A-11R-2315-07	BRDT|676	0
TCGA-KN-8423-01A-11R-2315-07	BREA2|286076	.2957
TCGA-KN-8423-01A-11R-2315-07	BRE|9577	306.0546
TCGA-KN-8423-01A-11R-2315-07	BRF1|2972	938.3988
TCGA-KN-8423-01A-11R-2315-07	BRF2|55290	455.9769
TCGA-KN-8423-01A-11R-2315-07	BRI3BP|140707	435.869
TCGA-KN-8423-01A-11R-2315-07	BRI3|25798	2088.8593
TCGA-KN-8423-01A-11R-2315-07	BRIP1|83990	7.0969
TCGA-KN-8423-01A-11R-2315-07	BRIX1|55299	230.0584
TCGA-KN-8423-01A-11R-2315-07	BRMS1L|84312	513.6394
TCGA-KN-8423-01A-11R-2315-07	BRMS1|25855	1012.7892
TCGA-KN-8423-01A-11R-2315-07	BRP44L|51660	2908.849
TCGA-KN-8423-01A-11R-2315-07	BRP44|25874	869.6681
TCGA-KN-8423-01A-11R-2315-07	BRPF1|7862	445.923
TCGA-KN-8423-01A-11R-2315-07	BRPF3|27154	1987.4325
TCGA-KN-8423-01A-11R-2315-07	BRS3|680	0
TCGA-KN-8423-01A-11R-2315-07	BRSK1|84446	5.027
TCGA-KN-8423-01A-11R-2315-07	BRSK2|9024	.5914
TCGA-KN-8423-01A-11R-2315-07	BRWD1|54014	1059.5106
TCGA-KN-8423-01A-11R-2315-07	BRWD3|254065	408.9599
TCGA-KN-8423-01A-11R-2315-07	BSCL2|26580	2034.2752
TCGA-KN-8423-01A-11R-2315-07	BSDC1|55108	1406.3724
TCGA-KN-8423-01A-11R-2315-07	BSG|682	34884.3055
TCGA-KN-8423-01A-11R-2315-07	BSND|7809	1795.2244
TCGA-KN-8423-01A-11R-2315-07	BSN|8927	145.4868
TCGA-KN-8423-01A-11R-2315-07	BSPH1|100131137	0
TCGA-KN-8423-01A-11R-2315-07	BSPRY|54836	884.4533
TCGA-KN-8423-01A-11R-2315-07	BST1|683	12.1239
TCGA-KN-8423-01A-11R-2315-07	BST2|684	3374.2885
TCGA-KN-8423-01A-11R-2315-07	BSX|390259	0
TCGA-KN-8423-01A-11R-2315-07	BTAF1|9044	791.8977
TCGA-KN-8423-01A-11R-2315-07	BTBD10|84280	623.9373
TCGA-KN-8423-01A-11R-2315-07	BTBD11|121551	35.7803
TCGA-KN-8423-01A-11R-2315-07	BTBD12|84464	444.1487
TCGA-KN-8423-01A-11R-2315-07	BTBD16|118663	0
TCGA-KN-8423-01A-11R-2315-07	BTBD17|388419	0
TCGA-KN-8423-01A-11R-2315-07	BTBD18|643376	2.6613
TCGA-KN-8423-01A-11R-2315-07	BTBD19|149478	5.027
TCGA-KN-8423-01A-11R-2315-07	BTBD1|53339	1524.9501
TCGA-KN-8423-01A-11R-2315-07	BTBD2|55643	2449.6193
TCGA-KN-8423-01A-11R-2315-07	BTBD3|22903	806.0915
TCGA-KN-8423-01A-11R-2315-07	BTBD6|90135	581.3558
TCGA-KN-8423-01A-11R-2315-07	BTBD7|55727	1518.7403
TCGA-KN-8423-01A-11R-2315-07	BTBD8|284697	14.1938
TCGA-KN-8423-01A-11R-2315-07	BTBD9|114781	844.2375
TCGA-KN-8423-01A-11R-2315-07	BTC|685	48.4956
TCGA-KN-8423-01A-11R-2315-07	BTD|686	185.7027
TCGA-KN-8423-01A-11R-2315-07	BTF3L1|690	0
TCGA-KN-8423-01A-11R-2315-07	BTF3L4|91408	486.1388
TCGA-KN-8423-01A-11R-2315-07	BTF3|689	3284.9856
TCGA-KN-8423-01A-11R-2315-07	BTG1|694	4245.1394
TCGA-KN-8423-01A-11R-2315-07	BTG2|7832	1479.4115
TCGA-KN-8423-01A-11R-2315-07	BTG3|10950	1274.7838
TCGA-KN-8423-01A-11R-2315-07	BTG4|54766	0
TCGA-KN-8423-01A-11R-2315-07	BTK|695	72.7434
TCGA-KN-8423-01A-11R-2315-07	BTLA|151888	2.0699
TCGA-KN-8423-01A-11R-2315-07	BTN1A1|696	0
TCGA-KN-8423-01A-11R-2315-07	BTN2A1|11120	385.5992
TCGA-KN-8423-01A-11R-2315-07	BTN2A2|10385	302.8018
TCGA-KN-8423-01A-11R-2315-07	BTN2A3|54718	21.8822
TCGA-KN-8423-01A-11R-2315-07	BTN3A1|11119	362.2385
TCGA-KN-8423-01A-11R-2315-07	BTN3A2|11118	489.3916
TCGA-KN-8423-01A-11R-2315-07	BTN3A3|10384	230.6498
TCGA-KN-8423-01A-11R-2315-07	BTNL2|56244	.2957
TCGA-KN-8423-01A-11R-2315-07	BTNL3|10917	1.1828
TCGA-KN-8423-01A-11R-2315-07	BTNL8|79908	0
TCGA-KN-8423-01A-11R-2315-07	BTNL9|153579	119.1691
TCGA-KN-8423-01A-11R-2315-07	BTRC|8945	569.5276
TCGA-KN-8423-01A-11R-2315-07	BUB1B|701	21.3085
TCGA-KN-8423-01A-11R-2315-07	BUB1|699	10.054
TCGA-KN-8423-01A-11R-2315-07	BUB3|9184	654.3949
TCGA-KN-8423-01A-11R-2315-07	BUD13|84811	398.9059
TCGA-KN-8423-01A-11R-2315-07	BUD31|8896	1543.0857
TCGA-KN-8423-01A-11R-2315-07	BVES|11149	564.5006
TCGA-KN-8423-01A-11R-2315-07	BYSL|705	139.277
TCGA-KN-8423-01A-11R-2315-07	BZRAP1|9256	308.7159
TCGA-KN-8423-01A-11R-2315-07	BZW1|9689	1935.3885
TCGA-KN-8423-01A-11R-2315-07	BZW2|28969	1067.4946
TCGA-KN-8423-01A-11R-2315-07	C10orf105|414152	3.8442
TCGA-KN-8423-01A-11R-2315-07	C10orf107|219621	.2957
TCGA-KN-8423-01A-11R-2315-07	C10orf108|414235	3.2528
TCGA-KN-8423-01A-11R-2315-07	C10orf10|11067	1923.2646
TCGA-KN-8423-01A-11R-2315-07	C10orf110|55853	3.8442
TCGA-KN-8423-01A-11R-2315-07	C10orf111|221060	4.1399
TCGA-KN-8423-01A-11R-2315-07	C10orf113|387638	0
TCGA-KN-8423-01A-11R-2315-07	C10orf114|399726	13.6024
TCGA-KN-8423-01A-11R-2315-07	C10orf116|10974	1066.3769
TCGA-KN-8423-01A-11R-2315-07	C10orf118|55088	711.466
TCGA-KN-8423-01A-11R-2315-07	C10orf119|79892	831.2264
TCGA-KN-8423-01A-11R-2315-07	C10orf11|83938	63.5766
TCGA-KN-8423-01A-11R-2315-07	C10orf120|399814	0
TCGA-KN-8423-01A-11R-2315-07	C10orf122|387718	0
TCGA-KN-8423-01A-11R-2315-07	C10orf125|282969	71.5606
TCGA-KN-8423-01A-11R-2315-07	C10orf128|170371	23.9521
TCGA-KN-8423-01A-11R-2315-07	C10orf129|142827	0
TCGA-KN-8423-01A-11R-2315-07	C10orf12|26148	159.864
TCGA-KN-8423-01A-11R-2315-07	C10orf131|100127889	.5914
TCGA-KN-8423-01A-11R-2315-07	C10orf137|26098	229.1713
TCGA-KN-8423-01A-11R-2315-07	C10orf140|387640	18.5407
TCGA-KN-8423-01A-11R-2315-07	C10orf18|54906	1487.0999
TCGA-KN-8423-01A-11R-2315-07	C10orf25|220979	62.6894
TCGA-KN-8423-01A-11R-2315-07	C10orf26|54838	3238.5599
TCGA-KN-8423-01A-11R-2315-07	C10orf27|219793	6.5055
TCGA-KN-8423-01A-11R-2315-07	C10orf28|27291	397.4274
TCGA-KN-8423-01A-11R-2315-07	C10orf2|56652	212.0204
TCGA-KN-8423-01A-11R-2315-07	C10orf32|119032	771.7898
TCGA-KN-8423-01A-11R-2315-07	C10orf35|219738	91.6685
TCGA-KN-8423-01A-11R-2315-07	C10orf40|283025	0
TCGA-KN-8423-01A-11R-2315-07	C10orf41|100131213	437.8354
TCGA-KN-8423-01A-11R-2315-07	C10orf46|143384	1140.8295
TCGA-KN-8423-01A-11R-2315-07	C10orf47|254427	156.7236
TCGA-KN-8423-01A-11R-2315-07	C10orf4|118924	81.3188
TCGA-KN-8423-01A-11R-2315-07	C10orf50|645528	0
TCGA-KN-8423-01A-11R-2315-07	C10orf53|282966	0
TCGA-KN-8423-01A-11R-2315-07	C10orf54|64115	293.635
TCGA-KN-8423-01A-11R-2315-07	C10orf55|414236	3.51
TCGA-KN-8423-01A-11R-2315-07	C10orf57|80195	620.8265
TCGA-KN-8423-01A-11R-2315-07	C10orf58|84293	3061.4327
TCGA-KN-8423-01A-11R-2315-07	C10orf62|414157	0
TCGA-KN-8423-01A-11R-2315-07	C10orf67|256815	1.7742
TCGA-KN-8423-01A-11R-2315-07	C10orf68|79741	.5914
TCGA-KN-8423-01A-11R-2315-07	C10orf71|118461	0
TCGA-KN-8423-01A-11R-2315-07	C10orf72|196740	157.0193
TCGA-KN-8423-01A-11R-2315-07	C10orf75|90271	107.0452
TCGA-KN-8423-01A-11R-2315-07	C10orf76|79591	455.9769
TCGA-KN-8423-01A-11R-2315-07	C10orf78|119392	36.076
TCGA-KN-8423-01A-11R-2315-07	C10orf79|80217	5.6184
TCGA-KN-8423-01A-11R-2315-07	C10orf81|79949	.2957
TCGA-KN-8423-01A-11R-2315-07	C10orf82|143379	8.5754
TCGA-KN-8423-01A-11R-2315-07	C10orf84|63877	342.722
TCGA-KN-8423-01A-11R-2315-07	C10orf88|80007	32.2318
TCGA-KN-8423-01A-11R-2315-07	C10orf90|118611	.5914
TCGA-KN-8423-01A-11R-2315-07	C10orf91|170393	0
TCGA-KN-8423-01A-11R-2315-07	C10orf93|255352	5.027
TCGA-KN-8423-01A-11R-2315-07	C10orf95|79946	5.1216
TCGA-KN-8423-01A-11R-2315-07	C10orf96|374355	0
TCGA-KN-8423-01A-11R-2315-07	C10orf99|387695	0
TCGA-KN-8423-01A-11R-2315-07	C11orf10|746	1080.5057
TCGA-KN-8423-01A-11R-2315-07	C11orf16|56673	.2957
TCGA-KN-8423-01A-11R-2315-07	C11orf17|56672	487.6174
TCGA-KN-8423-01A-11R-2315-07	C11orf1|64776	185.6376
TCGA-KN-8423-01A-11R-2315-07	C11orf20|25858	6.7302
TCGA-KN-8423-01A-11R-2315-07	C11orf21|29125	7.984
TCGA-KN-8423-01A-11R-2315-07	C11orf24|53838	450.0628
TCGA-KN-8423-01A-11R-2315-07	C11orf2|738	3824.647
TCGA-KN-8423-01A-11R-2315-07	C11orf30|56946	653.8035
TCGA-KN-8423-01A-11R-2315-07	C11orf31|280636	1325.0536
TCGA-KN-8423-01A-11R-2315-07	C11orf34|349633	0
TCGA-KN-8423-01A-11R-2315-07	C11orf35|256329	104.5198
TCGA-KN-8423-01A-11R-2315-07	C11orf36|283303	0
TCGA-KN-8423-01A-11R-2315-07	C11orf40|143501	0
TCGA-KN-8423-01A-11R-2315-07	C11orf41|25758	61.2109
TCGA-KN-8423-01A-11R-2315-07	C11orf42|160298	1.4785
TCGA-KN-8423-01A-11R-2315-07	C11orf45|219833	10.9411
TCGA-KN-8423-01A-11R-2315-07	C11orf46|120534	817.624
TCGA-KN-8423-01A-11R-2315-07	C11orf48|79081	481.6323
TCGA-KN-8423-01A-11R-2315-07	C11orf49|79096	806.0915
TCGA-KN-8423-01A-11R-2315-07	C11orf51|25906	592.0662
TCGA-KN-8423-01A-11R-2315-07	C11orf52|91894	327.3453
TCGA-KN-8423-01A-11R-2315-07	C11orf53|341032	15.3767
TCGA-KN-8423-01A-11R-2315-07	C11orf54|28970	806.9786
TCGA-KN-8423-01A-11R-2315-07	C11orf57|55216	846.8988
TCGA-KN-8423-01A-11R-2315-07	C11orf58|10944	3286.1684
TCGA-KN-8423-01A-11R-2315-07	C11orf59|55004	2653.0642
TCGA-KN-8423-01A-11R-2315-07	C11orf61|79684	213.4989
TCGA-KN-8423-01A-11R-2315-07	C11orf63|79864	132.1801
TCGA-KN-8423-01A-11R-2315-07	C11orf64|283197	0
TCGA-KN-8423-01A-11R-2315-07	C11orf65|160140	7.3926
TCGA-KN-8423-01A-11R-2315-07	C11orf66|220004	22.7693
TCGA-KN-8423-01A-11R-2315-07	C11orf67|28971	160.2661
TCGA-KN-8423-01A-11R-2315-07	C11orf68|83638	1080.8014
TCGA-KN-8423-01A-11R-2315-07	C11orf70|85016	31.3447
TCGA-KN-8423-01A-11R-2315-07	C11orf71|54494	435.5733
TCGA-KN-8423-01A-11R-2315-07	C11orf73|51501	337.9907
TCGA-KN-8423-01A-11R-2315-07	C11orf74|119710	229.1713
TCGA-KN-8423-01A-11R-2315-07	C11orf75|56935	462.1867
TCGA-KN-8423-01A-11R-2315-07	C11orf80|79703	740.445
TCGA-KN-8423-01A-11R-2315-07	C11orf82|220042	20.4036
TCGA-KN-8423-01A-11R-2315-07	C11orf83|790955	762.3272
TCGA-KN-8423-01A-11R-2315-07	C11orf84|144097	413.9868
TCGA-KN-8423-01A-11R-2315-07	C11orf85|283129	.2957
TCGA-KN-8423-01A-11R-2315-07	C11orf86|254439	0
TCGA-KN-8423-01A-11R-2315-07	C11orf87|399947	1.7742
TCGA-KN-8423-01A-11R-2315-07	C11orf88|399949	.8871
TCGA-KN-8423-01A-11R-2315-07	C11orf90|387804	0
TCGA-KN-8423-01A-11R-2315-07	C11orf92|399948	1711.1762
TCGA-KN-8423-01A-11R-2315-07	C11orf93|120376	507.7933
TCGA-KN-8423-01A-11R-2315-07	C11orf94|143678	.2957
TCGA-KN-8423-01A-11R-2315-07	C11orf95|65998	1204.9974
TCGA-KN-8423-01A-11R-2315-07	C11orf9|745	876.4693
TCGA-KN-8423-01A-11R-2315-07	C12orf10|60314	965.1807
TCGA-KN-8423-01A-11R-2315-07	C12orf11|55726	607.6735
TCGA-KN-8423-01A-11R-2315-07	C12orf12|196477	0
TCGA-KN-8423-01A-11R-2315-07	C12orf23|90488	1985.3626
TCGA-KN-8423-01A-11R-2315-07	C12orf24|29902	30.1619
TCGA-KN-8423-01A-11R-2315-07	C12orf26|84190	157.9064
TCGA-KN-8423-01A-11R-2315-07	C12orf27|283460	12.4196
TCGA-KN-8423-01A-11R-2315-07	C12orf29|91298	514.7246
TCGA-KN-8423-01A-11R-2315-07	C12orf32|83695	507.4296
TCGA-KN-8423-01A-11R-2315-07	C12orf34|84915	216.456
TCGA-KN-8423-01A-11R-2315-07	C12orf35|55196	746.6548
TCGA-KN-8423-01A-11R-2315-07	C12orf36|283422	.2957
TCGA-KN-8423-01A-11R-2315-07	C12orf39|80763	371.4053
TCGA-KN-8423-01A-11R-2315-07	C12orf40|283461	0
TCGA-KN-8423-01A-11R-2315-07	C12orf41|54934	722.1113
TCGA-KN-8423-01A-11R-2315-07	C12orf42|374470	.2957
TCGA-KN-8423-01A-11R-2315-07	C12orf43|64897	399.2016
TCGA-KN-8423-01A-11R-2315-07	C12orf44|60673	1715.0883
TCGA-KN-8423-01A-11R-2315-07	C12orf45|121053	70.9692
TCGA-KN-8423-01A-11R-2315-07	C12orf47|51275	310.2003
TCGA-KN-8423-01A-11R-2315-07	C12orf48|55010	136.2756
TCGA-KN-8423-01A-11R-2315-07	C12orf49|79794	1170.3999
TCGA-KN-8423-01A-11R-2315-07	C12orf4|57102	494.7143
TCGA-KN-8423-01A-11R-2315-07	C12orf50|160419	0
TCGA-KN-8423-01A-11R-2315-07	C12orf51|283450	2723.1463
TCGA-KN-8423-01A-11R-2315-07	C12orf52|84934	589.0441
TCGA-KN-8423-01A-11R-2315-07	C12orf53|196500	1.4785
TCGA-KN-8423-01A-11R-2315-07	C12orf54|121273	.2957
TCGA-KN-8423-01A-11R-2315-07	C12orf56|115749	22.1779
TCGA-KN-8423-01A-11R-2315-07	C12orf57|113246	608.5607
TCGA-KN-8423-01A-11R-2315-07	C12orf59|120939	4948.3256
TCGA-KN-8423-01A-11R-2315-07	C12orf5|57103	282.6939
TCGA-KN-8423-01A-11R-2315-07	C12orf60|144608	52.9312
TCGA-KN-8423-01A-11R-2315-07	C12orf61|283416	5.6184
TCGA-KN-8423-01A-11R-2315-07	C12orf62|84987	1156.2061
TCGA-KN-8423-01A-11R-2315-07	C12orf63|374467	.5914
TCGA-KN-8423-01A-11R-2315-07	C12orf65|91574	385.3035
TCGA-KN-8423-01A-11R-2315-07	C12orf66|144577	269.0914
TCGA-KN-8423-01A-11R-2315-07	C12orf68|387856	7.0969
TCGA-KN-8423-01A-11R-2315-07	C12orf69|440087	12.7153
TCGA-KN-8423-01A-11R-2315-07	C12orf70|341346	0
TCGA-KN-8423-01A-11R-2315-07	C12orf71|728858	.5914
TCGA-KN-8423-01A-11R-2315-07	C12orf72|254013	72.7434
TCGA-KN-8423-01A-11R-2315-07	C12orf73|728568	170.326
TCGA-KN-8423-01A-11R-2315-07	C12orf74|338809	26.3177
TCGA-KN-8423-01A-11R-2315-07	C12orf75|387882	4950.9869
TCGA-KN-8423-01A-11R-2315-07	C12orf76|400073	130.1102
TCGA-KN-8423-01A-11R-2315-07	C12orf77|196415	.2957
TCGA-KN-8423-01A-11R-2315-07	C13orf15|28984	281.5111
TCGA-KN-8423-01A-11R-2315-07	C13orf16|121793	.5914
TCGA-KN-8423-01A-11R-2315-07	C13orf18|80183	33.7104
TCGA-KN-8423-01A-11R-2315-07	C13orf1|57213	239.8167
TCGA-KN-8423-01A-11R-2315-07	C13orf23|80209	1149.9963
TCGA-KN-8423-01A-11R-2315-07	C13orf26|122046	0
TCGA-KN-8423-01A-11R-2315-07	C13orf27|93081	36.3717
TCGA-KN-8423-01A-11R-2315-07	C13orf28|122258	0
TCGA-KN-8423-01A-11R-2315-07	C13orf29|283487	27.5006
TCGA-KN-8423-01A-11R-2315-07	C13orf30|144809	0
TCGA-KN-8423-01A-11R-2315-07	C13orf31|144811	208.7676
TCGA-KN-8423-01A-11R-2315-07	C13orf33|84935	52.9312
TCGA-KN-8423-01A-11R-2315-07	C13orf34|79866	37.0814
TCGA-KN-8423-01A-11R-2315-07	C13orf35|400165	0
TCGA-KN-8423-01A-11R-2315-07	C13orf36|400120	8.8711
TCGA-KN-8423-01A-11R-2315-07	C13orf37|440145	214.9775
TCGA-KN-8423-01A-11R-2315-07	C13orf38|728591	0
TCGA-KN-8423-01A-11R-2315-07	C13orf39|196541	0
TCGA-KN-8423-01A-11R-2315-07	C14orf101|54916	873.5122
TCGA-KN-8423-01A-11R-2315-07	C14orf102|55051	405.4114
TCGA-KN-8423-01A-11R-2315-07	C14orf104|55172	371.1096
TCGA-KN-8423-01A-11R-2315-07	C14orf105|55195	790.1235
TCGA-KN-8423-01A-11R-2315-07	C14orf106|55320	463.3696
TCGA-KN-8423-01A-11R-2315-07	C14orf109|26175	433.7991
TCGA-KN-8423-01A-11R-2315-07	C14orf115|55237	.5914
TCGA-KN-8423-01A-11R-2315-07	C14orf118|55668	449.4714
TCGA-KN-8423-01A-11R-2315-07	C14orf119|55017	892.4373
TCGA-KN-8423-01A-11R-2315-07	C14orf126|112487	394.4141
TCGA-KN-8423-01A-11R-2315-07	C14orf128|84837	82.7974
TCGA-KN-8423-01A-11R-2315-07	C14orf129|51527	618.0232
TCGA-KN-8423-01A-11R-2315-07	C14orf132|56967	393.2875
TCGA-KN-8423-01A-11R-2315-07	C14orf135|64430	6859.762
TCGA-KN-8423-01A-11R-2315-07	C14orf138|79609	86.6415
TCGA-KN-8423-01A-11R-2315-07	C14orf139|79686	10.3497
TCGA-KN-8423-01A-11R-2315-07	C14orf142|84520	181.2671
TCGA-KN-8423-01A-11R-2315-07	C14orf143|90141	43.1729
TCGA-KN-8423-01A-11R-2315-07	C14orf145|145508	56.4796
TCGA-KN-8423-01A-11R-2315-07	C14orf147|171546	2256.524
TCGA-KN-8423-01A-11R-2315-07	C14orf148|122945	5.3227
TCGA-KN-8423-01A-11R-2315-07	C14orf149|112849	48.7913
TCGA-KN-8423-01A-11R-2315-07	C14orf153|84334	715.7537
TCGA-KN-8423-01A-11R-2315-07	C14orf156|81892	524.5805
TCGA-KN-8423-01A-11R-2315-07	C14orf159|80017	6024.0999
TCGA-KN-8423-01A-11R-2315-07	C14orf162|56936	0
TCGA-KN-8423-01A-11R-2315-07	C14orf165|414767	.5914
TCGA-KN-8423-01A-11R-2315-07	C14orf166B|145497	0
TCGA-KN-8423-01A-11R-2315-07	C14orf166|51637	1738.7447
TCGA-KN-8423-01A-11R-2315-07	C14orf167|55449	1422.0566
TCGA-KN-8423-01A-11R-2315-07	C14orf169|79697	387.9648
TCGA-KN-8423-01A-11R-2315-07	C14orf174|161394	36.3717
TCGA-KN-8423-01A-11R-2315-07	C14orf176|643382	13.8981
TCGA-KN-8423-01A-11R-2315-07	C14orf177|283598	0
TCGA-KN-8423-01A-11R-2315-07	C14orf178|283579	1.1828
TCGA-KN-8423-01A-11R-2315-07	C14orf179|112752	256.6718
TCGA-KN-8423-01A-11R-2315-07	C14orf180|400258	0
TCGA-KN-8423-01A-11R-2315-07	C14orf181|400223	37.2588
TCGA-KN-8423-01A-11R-2315-07	C14orf182|283551	1.1828
TCGA-KN-8423-01A-11R-2315-07	C14orf183|196913	0
TCGA-KN-8423-01A-11R-2315-07	C14orf184|650662	.2957
TCGA-KN-8423-01A-11R-2315-07	C14orf19|280655	3.5485
TCGA-KN-8423-01A-11R-2315-07	C14orf1|11161	1275.0795
TCGA-KN-8423-01A-11R-2315-07	C14orf21|161424	429.9549
TCGA-KN-8423-01A-11R-2315-07	C14orf23|387978	0
TCGA-KN-8423-01A-11R-2315-07	C14orf28|122525	84.8673
TCGA-KN-8423-01A-11R-2315-07	C14orf2|9556	1694.9804
TCGA-KN-8423-01A-11R-2315-07	C14orf33|100129075	123.6046
TCGA-KN-8423-01A-11R-2315-07	C14orf34|645687	0
TCGA-KN-8423-01A-11R-2315-07	C14orf37|145407	905.1527
TCGA-KN-8423-01A-11R-2315-07	C14orf39|317761	1.1828
TCGA-KN-8423-01A-11R-2315-07	C14orf43|91748	1875.3604
TCGA-KN-8423-01A-11R-2315-07	C14orf45|80127	103.5559
TCGA-KN-8423-01A-11R-2315-07	C14orf48|256369	0
TCGA-KN-8423-01A-11R-2315-07	C14orf49|161176	16.5595
TCGA-KN-8423-01A-11R-2315-07	C14orf4|64207	2705.9954
TCGA-KN-8423-01A-11R-2315-07	C14orf50|145376	66.8293
TCGA-KN-8423-01A-11R-2315-07	C14orf53|440184	7.6883
TCGA-KN-8423-01A-11R-2315-07	C14orf64|388011	1.4785
TCGA-KN-8423-01A-11R-2315-07	C14orf68|283600	.2957
TCGA-KN-8423-01A-11R-2315-07	C14orf70|283601	0
TCGA-KN-8423-01A-11R-2315-07	C14orf72|145200	1.1828
TCGA-KN-8423-01A-11R-2315-07	C14orf73|91828	.5914
TCGA-KN-8423-01A-11R-2315-07	C14orf79|122616	144.8954
TCGA-KN-8423-01A-11R-2315-07	C14orf80|283643	33.1189
TCGA-KN-8423-01A-11R-2315-07	C14orf86|283592	0
TCGA-KN-8423-01A-11R-2315-07	C14orf93|60686	144.304
TCGA-KN-8423-01A-11R-2315-07	C15orf17|57184	781.2523
TCGA-KN-8423-01A-11R-2315-07	C15orf21|283651	14.4895
TCGA-KN-8423-01A-11R-2315-07	C15orf23|90417	53.8183
TCGA-KN-8423-01A-11R-2315-07	C15orf24|56851	880.0177
TCGA-KN-8423-01A-11R-2315-07	C15orf26|161502	.8871
TCGA-KN-8423-01A-11R-2315-07	C15orf27|123591	60.6195
TCGA-KN-8423-01A-11R-2315-07	C15orf28|80035	7.3926
TCGA-KN-8423-01A-11R-2315-07	C15orf29|79768	243.0694
TCGA-KN-8423-01A-11R-2315-07	C15orf2|23742	0
TCGA-KN-8423-01A-11R-2315-07	C15orf32|145858	0
TCGA-KN-8423-01A-11R-2315-07	C15orf33|196951	43.4095
TCGA-KN-8423-01A-11R-2315-07	C15orf34|80072	7.0969
TCGA-KN-8423-01A-11R-2315-07	C15orf37|283687	41.585
TCGA-KN-8423-01A-11R-2315-07	C15orf38|348110	353.7961
TCGA-KN-8423-01A-11R-2315-07	C15orf39|56905	391.5133
TCGA-KN-8423-01A-11R-2315-07	C15orf40|123207	189.2511
TCGA-KN-8423-01A-11R-2315-07	C15orf41|84529	59.7324
TCGA-KN-8423-01A-11R-2315-07	C15orf42|90381	8.6257
TCGA-KN-8423-01A-11R-2315-07	C15orf43|145645	.2957
TCGA-KN-8423-01A-11R-2315-07	C15orf44|81556	692.8365
TCGA-KN-8423-01A-11R-2315-07	C15orf48|84419	4.4356
TCGA-KN-8423-01A-11R-2315-07	C15orf50|414926	.5914
TCGA-KN-8423-01A-11R-2315-07	C15orf51|196968	3.5485
TCGA-KN-8423-01A-11R-2315-07	C15orf52|388115	593.184
TCGA-KN-8423-01A-11R-2315-07	C15orf53|400359	.2957
TCGA-KN-8423-01A-11R-2315-07	C15orf54|400360	0
TCGA-KN-8423-01A-11R-2315-07	C15orf55|256646	.2957
TCGA-KN-8423-01A-11R-2315-07	C15orf56|644809	54.7054
TCGA-KN-8423-01A-11R-2315-07	C15orf57|90416	197.0903
TCGA-KN-8423-01A-11R-2315-07	C15orf58|390637	29.8662
TCGA-KN-8423-01A-11R-2315-07	C15orf59|388135	2685.8875
TCGA-KN-8423-01A-11R-2315-07	C15orf5|81698	.5914
TCGA-KN-8423-01A-11R-2315-07	C15orf60|283677	0
TCGA-KN-8423-01A-11R-2315-07	C15orf61|145853	104.0881
TCGA-KN-8423-01A-11R-2315-07	C15orf62|643338	10.9411
TCGA-KN-8423-01A-11R-2315-07	C15orf63|25764	333.9957
TCGA-KN-8423-01A-11R-2315-07	C16orf11|146325	74.2219
TCGA-KN-8423-01A-11R-2315-07	C16orf13|84326	470.4665
TCGA-KN-8423-01A-11R-2315-07	C16orf3|750	5.3227
TCGA-KN-8423-01A-11R-2315-07	C16orf42|115939	891.8459
TCGA-KN-8423-01A-11R-2315-07	C16orf45|89927	919.0508
TCGA-KN-8423-01A-11R-2315-07	C16orf46|123775	68.8992
TCGA-KN-8423-01A-11R-2315-07	C16orf48|84080	222.6658
TCGA-KN-8423-01A-11R-2315-07	C16orf52|730094	469.2837
TCGA-KN-8423-01A-11R-2315-07	C16orf53|79447	973.4073
TCGA-KN-8423-01A-11R-2315-07	C16orf54|283897	74.5176
TCGA-KN-8423-01A-11R-2315-07	C16orf55|124045	51.7484
TCGA-KN-8423-01A-11R-2315-07	C16orf57|79650	764.6928
TCGA-KN-8423-01A-11R-2315-07	C16orf58|64755	3422.1039
TCGA-KN-8423-01A-11R-2315-07	C16orf59|80178	19.5165
TCGA-KN-8423-01A-11R-2315-07	C16orf5|29965	3921.6382
TCGA-KN-8423-01A-11R-2315-07	C16orf61|56942	929.2822
TCGA-KN-8423-01A-11R-2315-07	C16orf62|57020	1668.0713
TCGA-KN-8423-01A-11R-2315-07	C16orf63|123811	699.3421
TCGA-KN-8423-01A-11R-2315-07	C16orf68|79091	114.7335
TCGA-KN-8423-01A-11R-2315-07	C16orf70|80262	556.7798
TCGA-KN-8423-01A-11R-2315-07	C16orf71|146562	2.0699
TCGA-KN-8423-01A-11R-2315-07	C16orf72|29035	1006.8751
TCGA-KN-8423-01A-11R-2315-07	C16orf73|254528	.3016
TCGA-KN-8423-01A-11R-2315-07	C16orf74|404550	63.8723
TCGA-KN-8423-01A-11R-2315-07	C16orf75|116028	96.3998
TCGA-KN-8423-01A-11R-2315-07	C16orf78|123970	0
TCGA-KN-8423-01A-11R-2315-07	C16orf79|283870	17.9197
TCGA-KN-8423-01A-11R-2315-07	C16orf7|9605	1315.4077
TCGA-KN-8423-01A-11R-2315-07	C16orf80|29105	585.4957
TCGA-KN-8423-01A-11R-2315-07	C16orf81|283860	0
TCGA-KN-8423-01A-11R-2315-07	C16orf82|162083	0
TCGA-KN-8423-01A-11R-2315-07	C16orf86|388284	27.7963
TCGA-KN-8423-01A-11R-2315-07	C16orf87|388272	137.7985
TCGA-KN-8423-01A-11R-2315-07	C16orf88|400506	467.5094
TCGA-KN-8423-01A-11R-2315-07	C16orf89|146556	3021.2168
TCGA-KN-8423-01A-11R-2315-07	C16orf90|646174	.5914
TCGA-KN-8423-01A-11R-2315-07	C16orf91|283951	349.8189
TCGA-KN-8423-01A-11R-2315-07	C16orf92|146378	0
TCGA-KN-8423-01A-11R-2315-07	C16orf93|90835	17.7423
TCGA-KN-8423-01A-11R-2315-07	C17orf100|388327	29.5705
TCGA-KN-8423-01A-11R-2315-07	C17orf101|79701	460.1109
[truncated: 18,532 more rows]
