# Supplementary material for: Dysfunctional miRNA-Mediated Regulation in Chromophobe Renal Cell Carcinoma
Source: PLoS One. 2016 Jun 3;11(6):e0156324. doi: 10.1371/journal.pone.0156324 (PMC4892590; doi:10.1371/journal.pone.0156324)
Supplement: S2 File — (ZIP) [file pone.0156324.s002.zip › S2_File mRNA expression profile downloaded from TCGA/case/unc.edu__IlluminaHiSeq_RNASeqV2__TCGA-KN-8424-01A-11R-2315-07__expression_rsem_gene_normalized.txt]

barcode	gene_id	normalized_count
TCGA-KN-8424-01A-11R-2315-07	?|100130426	.3428
TCGA-KN-8424-01A-11R-2315-07	?|100133144	15.349
TCGA-KN-8424-01A-11R-2315-07	?|100134869	8.2802
TCGA-KN-8424-01A-11R-2315-07	?|10357	99.5391
TCGA-KN-8424-01A-11R-2315-07	?|10431	814.3772
TCGA-KN-8424-01A-11R-2315-07	?|136542	0
TCGA-KN-8424-01A-11R-2315-07	?|155060	91.5218
TCGA-KN-8424-01A-11R-2315-07	?|26823	.3328
TCGA-KN-8424-01A-11R-2315-07	?|280660	0
TCGA-KN-8424-01A-11R-2315-07	?|317712	0
TCGA-KN-8424-01A-11R-2315-07	?|340602	0
TCGA-KN-8424-01A-11R-2315-07	?|388795	0
TCGA-KN-8424-01A-11R-2315-07	?|390284	7.3217
TCGA-KN-8424-01A-11R-2315-07	?|391343	0
TCGA-KN-8424-01A-11R-2315-07	?|391714	.3328
TCGA-KN-8424-01A-11R-2315-07	?|404770	0
TCGA-KN-8424-01A-11R-2315-07	?|441362	0
TCGA-KN-8424-01A-11R-2315-07	?|442388	0
TCGA-KN-8424-01A-11R-2315-07	?|553137	14.3107
TCGA-KN-8424-01A-11R-2315-07	?|57714	344.1218
TCGA-KN-8424-01A-11R-2315-07	?|645851	2.9953
TCGA-KN-8424-01A-11R-2315-07	?|652919	0
TCGA-KN-8424-01A-11R-2315-07	?|653553	699.559
TCGA-KN-8424-01A-11R-2315-07	?|728045	0
TCGA-KN-8424-01A-11R-2315-07	?|728603	0
TCGA-KN-8424-01A-11R-2315-07	?|728788	.9984
TCGA-KN-8424-01A-11R-2315-07	?|729884	2917.048
TCGA-KN-8424-01A-11R-2315-07	?|8225	810.3836
TCGA-KN-8424-01A-11R-2315-07	?|90288	.3328
TCGA-KN-8424-01A-11R-2315-07	A1BG|1	8.5764
TCGA-KN-8424-01A-11R-2315-07	A1CF|29974	0
TCGA-KN-8424-01A-11R-2315-07	A2BP1|54715	3.3281
TCGA-KN-8424-01A-11R-2315-07	A2LD1|87769	53.2457
TCGA-KN-8424-01A-11R-2315-07	A2ML1|144568	.3328
TCGA-KN-8424-01A-11R-2315-07	A2M|2	13489.5183
TCGA-KN-8424-01A-11R-2315-07	A4GALT|53947	207.3384
TCGA-KN-8424-01A-11R-2315-07	A4GNT|51146	.6656
TCGA-KN-8424-01A-11R-2315-07	AAA1|404744	.3328
TCGA-KN-8424-01A-11R-2315-07	AAAS|8086	928.5298
TCGA-KN-8424-01A-11R-2315-07	AACSL|729522	0
TCGA-KN-8424-01A-11R-2315-07	AACS|65985	685.914
TCGA-KN-8424-01A-11R-2315-07	AADACL2|344752	0
TCGA-KN-8424-01A-11R-2315-07	AADACL3|126767	0
TCGA-KN-8424-01A-11R-2315-07	AADACL4|343066	.3328
TCGA-KN-8424-01A-11R-2315-07	AADAC|13	0
TCGA-KN-8424-01A-11R-2315-07	AADAT|51166	76.2127
TCGA-KN-8424-01A-11R-2315-07	AAGAB|79719	1651.7181
TCGA-KN-8424-01A-11R-2315-07	AAK1|22848	1039.0215
TCGA-KN-8424-01A-11R-2315-07	AAMP|14	1570.5134
TCGA-KN-8424-01A-11R-2315-07	AANAT|15	.3328
TCGA-KN-8424-01A-11R-2315-07	AARS2|57505	408.0007
TCGA-KN-8424-01A-11R-2315-07	AARSD1|80755	311.174
TCGA-KN-8424-01A-11R-2315-07	AARS|16	5042.0168
TCGA-KN-8424-01A-11R-2315-07	AASDHPPT|60496	1165.7143
TCGA-KN-8424-01A-11R-2315-07	AASDH|132949	322.8222
TCGA-KN-8424-01A-11R-2315-07	AASS|10157	280.5558
TCGA-KN-8424-01A-11R-2315-07	AATF|26574	435.9764
TCGA-KN-8424-01A-11R-2315-07	AATK|9625	29.3901
TCGA-KN-8424-01A-11R-2315-07	ABAT|18	295.5321
TCGA-KN-8424-01A-11R-2315-07	ABCA10|10349	6.3233
TCGA-KN-8424-01A-11R-2315-07	ABCA11P|79963	89.3019
TCGA-KN-8424-01A-11R-2315-07	ABCA12|26154	11.3154
TCGA-KN-8424-01A-11R-2315-07	ABCA13|154664	3.3281
TCGA-KN-8424-01A-11R-2315-07	ABCA17P|650655	3.6609
TCGA-KN-8424-01A-11R-2315-07	ABCA1|19	2361.1315
TCGA-KN-8424-01A-11R-2315-07	ABCA2|20	5363.8406
TCGA-KN-8424-01A-11R-2315-07	ABCA3|21	564.4396
TCGA-KN-8424-01A-11R-2315-07	ABCA4|24	6.3233
TCGA-KN-8424-01A-11R-2315-07	ABCA5|23461	1198.4358
TCGA-KN-8424-01A-11R-2315-07	ABCA6|23460	4.9921
TCGA-KN-8424-01A-11R-2315-07	ABCA7|10347	419.6689
TCGA-KN-8424-01A-11R-2315-07	ABCA8|10351	1.664
TCGA-KN-8424-01A-11R-2315-07	ABCA9|10350	0
TCGA-KN-8424-01A-11R-2315-07	ABCB10|23456	247.2751
TCGA-KN-8424-01A-11R-2315-07	ABCB11|8647	0
TCGA-KN-8424-01A-11R-2315-07	ABCB1|5243	126.1336
TCGA-KN-8424-01A-11R-2315-07	ABCB4|5244	8.3202
TCGA-KN-8424-01A-11R-2315-07	ABCB5|340273	7.3217
TCGA-KN-8424-01A-11R-2315-07	ABCB6|10058	66.6811
TCGA-KN-8424-01A-11R-2315-07	ABCB7|22	710.8744
TCGA-KN-8424-01A-11R-2315-07	ABCB8|11194	842.333
TCGA-KN-8424-01A-11R-2315-07	ABCB9|23457	237.8834
TCGA-KN-8424-01A-11R-2315-07	ABCC10|89845	234.6285
TCGA-KN-8424-01A-11R-2315-07	ABCC11|85320	7.9874
TCGA-KN-8424-01A-11R-2315-07	ABCC12|94160	0
TCGA-KN-8424-01A-11R-2315-07	ABCC13|150000	.3328
TCGA-KN-8424-01A-11R-2315-07	ABCC1|4363	612.031
TCGA-KN-8424-01A-11R-2315-07	ABCC2|1244	3.6609
TCGA-KN-8424-01A-11R-2315-07	ABCC3|8714	46.5929
TCGA-KN-8424-01A-11R-2315-07	ABCC4|10257	3538.0647
TCGA-KN-8424-01A-11R-2315-07	ABCC5|10057	3699.8086
TCGA-KN-8424-01A-11R-2315-07	ABCC6P1|653190	.3328
TCGA-KN-8424-01A-11R-2315-07	ABCC6P2|730013	3.6609
TCGA-KN-8424-01A-11R-2315-07	ABCC6|368	12.9794
TCGA-KN-8424-01A-11R-2315-07	ABCC8|6833	2.3296
TCGA-KN-8424-01A-11R-2315-07	ABCC9|10060	15.3091
TCGA-KN-8424-01A-11R-2315-07	ABCD1|215	675.2642
TCGA-KN-8424-01A-11R-2315-07	ABCD2|225	12.6466
TCGA-KN-8424-01A-11R-2315-07	ABCD3|5825	1111.9061
TCGA-KN-8424-01A-11R-2315-07	ABCD4|5826	605.3748
TCGA-KN-8424-01A-11R-2315-07	ABCE1|6059	1222.3979
TCGA-KN-8424-01A-11R-2315-07	ABCF1|23	999.0848
TCGA-KN-8424-01A-11R-2315-07	ABCF2|10061	1555.5371
TCGA-KN-8424-01A-11R-2315-07	ABCF3|55324	1558.8651
TCGA-KN-8424-01A-11R-2315-07	ABCG1|9619	3062.4844
TCGA-KN-8424-01A-11R-2315-07	ABCG2|9429	132.7897
TCGA-KN-8424-01A-11R-2315-07	ABCG4|64137	19.6356
TCGA-KN-8424-01A-11R-2315-07	ABCG5|64240	.3328
TCGA-KN-8424-01A-11R-2315-07	ABCG8|64241	0
TCGA-KN-8424-01A-11R-2315-07	ABHD10|55347	1946.5846
TCGA-KN-8424-01A-11R-2315-07	ABHD11|83451	1153.5069
TCGA-KN-8424-01A-11R-2315-07	ABHD12B|145447	0
TCGA-KN-8424-01A-11R-2315-07	ABHD12|26090	3270.4884
TCGA-KN-8424-01A-11R-2315-07	ABHD13|84945	417.3392
TCGA-KN-8424-01A-11R-2315-07	ABHD14A|25864	279.6239
TCGA-KN-8424-01A-11R-2315-07	ABHD14B|84836	2025.4597
TCGA-KN-8424-01A-11R-2315-07	ABHD15|116236	163.0751
TCGA-KN-8424-01A-11R-2315-07	ABHD1|84696	1.664
TCGA-KN-8424-01A-11R-2315-07	ABHD2|11057	25083.9504
TCGA-KN-8424-01A-11R-2315-07	ABHD3|171586	2431.1507
TCGA-KN-8424-01A-11R-2315-07	ABHD4|63874	1120.5591
TCGA-KN-8424-01A-11R-2315-07	ABHD5|51099	536.1511
TCGA-KN-8424-01A-11R-2315-07	ABHD6|57406	1300.9402
TCGA-KN-8424-01A-11R-2315-07	ABHD8|79575	384.0586
TCGA-KN-8424-01A-11R-2315-07	ABI1|10006	726.7526
TCGA-KN-8424-01A-11R-2315-07	ABI2|10152	717.8634
TCGA-KN-8424-01A-11R-2315-07	ABI3BP|25890	339.4625
TCGA-KN-8424-01A-11R-2315-07	ABI3|51225	243.2815
TCGA-KN-8424-01A-11R-2315-07	ABL1|25	2451.1191
TCGA-KN-8424-01A-11R-2315-07	ABL2|27	480.9052
TCGA-KN-8424-01A-11R-2315-07	ABLIM1|3983	3295.7817
TCGA-KN-8424-01A-11R-2315-07	ABLIM2|84448	29.287
TCGA-KN-8424-01A-11R-2315-07	ABLIM3|22885	229.6364
TCGA-KN-8424-01A-11R-2315-07	ABO|28	8.3202
TCGA-KN-8424-01A-11R-2315-07	ABP1|26	40.9352
TCGA-KN-8424-01A-11R-2315-07	ABRA|137735	1.3312
TCGA-KN-8424-01A-11R-2315-07	ABR|29	2585.9056
TCGA-KN-8424-01A-11R-2315-07	ABT1|29777	336.1345
TCGA-KN-8424-01A-11R-2315-07	ABTB1|80325	322.8222
TCGA-KN-8424-01A-11R-2315-07	ABTB2|25841	2684.0835
TCGA-KN-8424-01A-11R-2315-07	ACAA1|30	1482.9853
TCGA-KN-8424-01A-11R-2315-07	ACAA2|10449	2299.0265
TCGA-KN-8424-01A-11R-2315-07	ACACA|31	1357.1845
TCGA-KN-8424-01A-11R-2315-07	ACACB|32	5220.401
TCGA-KN-8424-01A-11R-2315-07	ACAD10|80724	2066.7277
TCGA-KN-8424-01A-11R-2315-07	ACAD11|84129	708.4283
TCGA-KN-8424-01A-11R-2315-07	ACAD8|27034	1206.756
TCGA-KN-8424-01A-11R-2315-07	ACAD9|28976	954.1459
TCGA-KN-8424-01A-11R-2315-07	ACADL|33	921.2081
TCGA-KN-8424-01A-11R-2315-07	ACADM|34	1651.7181
TCGA-KN-8424-01A-11R-2315-07	ACADSB|36	1601.7972
TCGA-KN-8424-01A-11R-2315-07	ACADS|35	3066.4781
TCGA-KN-8424-01A-11R-2315-07	ACADVL|37	3068.7811
TCGA-KN-8424-01A-11R-2315-07	ACAN|176	269.906
TCGA-KN-8424-01A-11R-2315-07	ACAP1|9744	44.2632
TCGA-KN-8424-01A-11R-2315-07	ACAP2|23527	1281.6374
TCGA-KN-8424-01A-11R-2315-07	ACAP3|116983	203.7075
TCGA-KN-8424-01A-11R-2315-07	ACAT1|38	12670.2721
TCGA-KN-8424-01A-11R-2315-07	ACAT2|39	201.9369
TCGA-KN-8424-01A-11R-2315-07	ACBD3|64746	933.5219
TCGA-KN-8424-01A-11R-2315-07	ACBD4|79777	149.4301
TCGA-KN-8424-01A-11R-2315-07	ACBD5|91452	793.4104
TCGA-KN-8424-01A-11R-2315-07	ACBD6|84320	268.5748
TCGA-KN-8424-01A-11R-2315-07	ACBD7|414149	12.6466
TCGA-KN-8424-01A-11R-2315-07	ACCN1|40	18.6372
TCGA-KN-8424-01A-11R-2315-07	ACCN2|41	253.5985
TCGA-KN-8424-01A-11R-2315-07	ACCN3|9311	3.3281
TCGA-KN-8424-01A-11R-2315-07	ACCN4|55515	1.3312
TCGA-KN-8424-01A-11R-2315-07	ACCN5|51802	0
TCGA-KN-8424-01A-11R-2315-07	ACCSL|390110	0
TCGA-KN-8424-01A-11R-2315-07	ACCS|84680	213.3289
TCGA-KN-8424-01A-11R-2315-07	ACD|65057	236.2925
TCGA-KN-8424-01A-11R-2315-07	ACE2|59272	7.6545
TCGA-KN-8424-01A-11R-2315-07	ACER1|125981	.3328
TCGA-KN-8424-01A-11R-2315-07	ACER2|340485	64.2316
TCGA-KN-8424-01A-11R-2315-07	ACER3|55331	334.4704
TCGA-KN-8424-01A-11R-2315-07	ACE|1636	763.4579
TCGA-KN-8424-01A-11R-2315-07	ACHE|43	11.3154
TCGA-KN-8424-01A-11R-2315-07	ACIN1|22985	1836.4257
TCGA-KN-8424-01A-11R-2315-07	ACLY|47	1507.2801
TCGA-KN-8424-01A-11R-2315-07	ACMSD|130013	0
TCGA-KN-8424-01A-11R-2315-07	ACN9|57001	99.5091
TCGA-KN-8424-01A-11R-2315-07	ACO1|48	3435.2276
TCGA-KN-8424-01A-11R-2315-07	ACO2|50	13352.0359
TCGA-KN-8424-01A-11R-2315-07	ACOT11|26027	678.7753
TCGA-KN-8424-01A-11R-2315-07	ACOT12|134526	0
TCGA-KN-8424-01A-11R-2315-07	ACOT13|55856	403.6975
TCGA-KN-8424-01A-11R-2315-07	ACOT1|641371	964.8057
TCGA-KN-8424-01A-11R-2315-07	ACOT2|10965	649.6381
TCGA-KN-8424-01A-11R-2315-07	ACOT4|122970	227.6396
TCGA-KN-8424-01A-11R-2315-07	ACOT6|641372	14.3107
TCGA-KN-8424-01A-11R-2315-07	ACOT7|11332	218.321
TCGA-KN-8424-01A-11R-2315-07	ACOT8|10005	721.5742
TCGA-KN-8424-01A-11R-2315-07	ACOT9|23597	414.6768
TCGA-KN-8424-01A-11R-2315-07	ACOX1|51	892.0775
TCGA-KN-8424-01A-11R-2315-07	ACOX2|8309	177.053
TCGA-KN-8424-01A-11R-2315-07	ACOX3|8310	376.0712
TCGA-KN-8424-01A-11R-2315-07	ACOXL|55289	6.6561
TCGA-KN-8424-01A-11R-2315-07	ACP1|52	1437.7236
TCGA-KN-8424-01A-11R-2315-07	ACP2|53	774.7733
TCGA-KN-8424-01A-11R-2315-07	ACP5|54	615.0262
TCGA-KN-8424-01A-11R-2315-07	ACP6|51205	231.3004
TCGA-KN-8424-01A-11R-2315-07	ACPL2|92370	185.706
TCGA-KN-8424-01A-11R-2315-07	ACPP|55	233.2973
TCGA-KN-8424-01A-11R-2315-07	ACPT|93650	0
TCGA-KN-8424-01A-11R-2315-07	ACRBP|84519	11.981
TCGA-KN-8424-01A-11R-2315-07	ACRC|93953	2.9953
TCGA-KN-8424-01A-11R-2315-07	ACRV1|56	0
TCGA-KN-8424-01A-11R-2315-07	ACR|49	.6656
TCGA-KN-8424-01A-11R-2315-07	ACSBG1|23205	16.9731
TCGA-KN-8424-01A-11R-2315-07	ACSBG2|81616	.6656
TCGA-KN-8424-01A-11R-2315-07	ACSF2|80221	113.1542
TCGA-KN-8424-01A-11R-2315-07	ACSF3|197322	477.91
TCGA-KN-8424-01A-11R-2315-07	ACSL1|2180	26764.2899
TCGA-KN-8424-01A-11R-2315-07	ACSL3|2181	4084.5328
TCGA-KN-8424-01A-11R-2315-07	ACSL4|2182	1876.3624
TCGA-KN-8424-01A-11R-2315-07	ACSL5|51703	567.7677
TCGA-KN-8424-01A-11R-2315-07	ACSL6|23305	48.9225
TCGA-KN-8424-01A-11R-2315-07	ACSM1|116285	1.664
TCGA-KN-8424-01A-11R-2315-07	ACSM2A|123876	0
TCGA-KN-8424-01A-11R-2315-07	ACSM2B|348158	0
TCGA-KN-8424-01A-11R-2315-07	ACSM3|6296	481.5442
TCGA-KN-8424-01A-11R-2315-07	ACSM4|341392	0
TCGA-KN-8424-01A-11R-2315-07	ACSM5|54988	19.6356
TCGA-KN-8424-01A-11R-2315-07	ACSS1|84532	4093.5186
TCGA-KN-8424-01A-11R-2315-07	ACSS2|55902	1165.488
TCGA-KN-8424-01A-11R-2315-07	ACSS3|79611	11501.456
TCGA-KN-8424-01A-11R-2315-07	ACTA1|58	3.9937
TCGA-KN-8424-01A-11R-2315-07	ACTA2|59	1665.0071
TCGA-KN-8424-01A-11R-2315-07	ACTBL2|345651	48.2569
TCGA-KN-8424-01A-11R-2315-07	ACTB|60	76832.016
TCGA-KN-8424-01A-11R-2315-07	ACTC1|70	85.5312
TCGA-KN-8424-01A-11R-2315-07	ACTG1|71	28223.6459
TCGA-KN-8424-01A-11R-2315-07	ACTG2|72	305.1835
TCGA-KN-8424-01A-11R-2315-07	ACTL6A|86	537.1495
TCGA-KN-8424-01A-11R-2315-07	ACTL6B|51412	0
TCGA-KN-8424-01A-11R-2315-07	ACTL7A|10881	0
TCGA-KN-8424-01A-11R-2315-07	ACTL7B|10880	0
TCGA-KN-8424-01A-11R-2315-07	ACTL8|81569	.3328
TCGA-KN-8424-01A-11R-2315-07	ACTL9|284382	0
TCGA-KN-8424-01A-11R-2315-07	ACTN1|87	1358.8485
TCGA-KN-8424-01A-11R-2315-07	ACTN2|88	4.9921
TCGA-KN-8424-01A-11R-2315-07	ACTN3|89	.9984
TCGA-KN-8424-01A-11R-2315-07	ACTN4|81	14026.0987
TCGA-KN-8424-01A-11R-2315-07	ACTR10|55860	1386.8042
TCGA-KN-8424-01A-11R-2315-07	ACTR1A|10121	1646.0604
TCGA-KN-8424-01A-11R-2315-07	ACTR1B|10120	876.9448
TCGA-KN-8424-01A-11R-2315-07	ACTR2|10097	3662.5343
TCGA-KN-8424-01A-11R-2315-07	ACTR3B|57180	768.7828
TCGA-KN-8424-01A-11R-2315-07	ACTR3C|653857	338.1313
TCGA-KN-8424-01A-11R-2315-07	ACTR3|10096	2309.3435
TCGA-KN-8424-01A-11R-2315-07	ACTR5|79913	130.4601
TCGA-KN-8424-01A-11R-2315-07	ACTR6|64431	499.5424
TCGA-KN-8424-01A-11R-2315-07	ACTR8|93973	734.5037
TCGA-KN-8424-01A-11R-2315-07	ACTRT1|139741	0
TCGA-KN-8424-01A-11R-2315-07	ACTRT2|140625	0
TCGA-KN-8424-01A-11R-2315-07	ACVR1B|91	2128.6297
TCGA-KN-8424-01A-11R-2315-07	ACVR1C|130399	1519.9268
TCGA-KN-8424-01A-11R-2315-07	ACVR1|90	1100.9235
TCGA-KN-8424-01A-11R-2315-07	ACVR2A|92	265.9123
TCGA-KN-8424-01A-11R-2315-07	ACVR2B|93	176.3874
TCGA-KN-8424-01A-11R-2315-07	ACVRL1|94	532.1574
TCGA-KN-8424-01A-11R-2315-07	ACY1|95	890.8561
TCGA-KN-8424-01A-11R-2315-07	ACY3|91703	0
TCGA-KN-8424-01A-11R-2315-07	ACYP1|97	68.5581
TCGA-KN-8424-01A-11R-2315-07	ACYP2|98	246.6095
TCGA-KN-8424-01A-11R-2315-07	ADAD1|132612	0
TCGA-KN-8424-01A-11R-2315-07	ADAD2|161931	.9984
TCGA-KN-8424-01A-11R-2315-07	ADAL|161823	234.6285
TCGA-KN-8424-01A-11R-2315-07	ADAM10|102	2856.8101
TCGA-KN-8424-01A-11R-2315-07	ADAM11|4185	0
TCGA-KN-8424-01A-11R-2315-07	ADAM12|8038	83.8672
TCGA-KN-8424-01A-11R-2315-07	ADAM15|8751	695.5654
TCGA-KN-8424-01A-11R-2315-07	ADAM17|6868	295.8649
TCGA-KN-8424-01A-11R-2315-07	ADAM18|8749	0
TCGA-KN-8424-01A-11R-2315-07	ADAM19|8728	186.0388
TCGA-KN-8424-01A-11R-2315-07	ADAM20|8748	1.3312
TCGA-KN-8424-01A-11R-2315-07	ADAM21P1|145241	.3328
TCGA-KN-8424-01A-11R-2315-07	ADAM21|8747	.6656
TCGA-KN-8424-01A-11R-2315-07	ADAM22|53616	87.8609
TCGA-KN-8424-01A-11R-2315-07	ADAM23|8745	20.634
TCGA-KN-8424-01A-11R-2315-07	ADAM28|10863	185.3732
TCGA-KN-8424-01A-11R-2315-07	ADAM29|11086	.6656
TCGA-KN-8424-01A-11R-2315-07	ADAM2|2515	115.151
TCGA-KN-8424-01A-11R-2315-07	ADAM30|11085	.3328
TCGA-KN-8424-01A-11R-2315-07	ADAM32|203102	18.6372
TCGA-KN-8424-01A-11R-2315-07	ADAM33|80332	3.6609
TCGA-KN-8424-01A-11R-2315-07	ADAM3A|1587	0
TCGA-KN-8424-01A-11R-2315-07	ADAM5P|255926	0
TCGA-KN-8424-01A-11R-2315-07	ADAM6|8755	2150.1323
TCGA-KN-8424-01A-11R-2315-07	ADAM7|8756	0
TCGA-KN-8424-01A-11R-2315-07	ADAM8|101	99.5091
TCGA-KN-8424-01A-11R-2315-07	ADAM9|8754	4752.4752
TCGA-KN-8424-01A-11R-2315-07	ADAMDEC1|27299	550.129
TCGA-KN-8424-01A-11R-2315-07	ADAMTS10|81794	21.2996
TCGA-KN-8424-01A-11R-2315-07	ADAMTS12|81792	185.0404
TCGA-KN-8424-01A-11R-2315-07	ADAMTS13|11093	67.8925
TCGA-KN-8424-01A-11R-2315-07	ADAMTS14|140766	16.3075
TCGA-KN-8424-01A-11R-2315-07	ADAMTS15|170689	23.6293
TCGA-KN-8424-01A-11R-2315-07	ADAMTS16|170690	12.3138
TCGA-KN-8424-01A-11R-2315-07	ADAMTS17|170691	31.6166
TCGA-KN-8424-01A-11R-2315-07	ADAMTS18|170692	35.2775
TCGA-KN-8424-01A-11R-2315-07	ADAMTS19|171019	.9984
TCGA-KN-8424-01A-11R-2315-07	ADAMTS1|9510	787.7527
TCGA-KN-8424-01A-11R-2315-07	ADAMTS20|80070	0
TCGA-KN-8424-01A-11R-2315-07	ADAMTS2|9509	70.8878
TCGA-KN-8424-01A-11R-2315-07	ADAMTS3|9508	90.5233
TCGA-KN-8424-01A-11R-2315-07	ADAMTS4|9507	689.9076
TCGA-KN-8424-01A-11R-2315-07	ADAMTS5|11096	245.9439
TCGA-KN-8424-01A-11R-2315-07	ADAMTS6|11174	12.9794
TCGA-KN-8424-01A-11R-2315-07	ADAMTS7|11173	95.5154
TCGA-KN-8424-01A-11R-2315-07	ADAMTS8|11095	3.3281
TCGA-KN-8424-01A-11R-2315-07	ADAMTS9|56999	212.3305
TCGA-KN-8424-01A-11R-2315-07	ADAMTSL1|92949	3205.2583
TCGA-KN-8424-01A-11R-2315-07	ADAMTSL2|9719	105.1668
TCGA-KN-8424-01A-11R-2315-07	ADAMTSL3|57188	110.8245
TCGA-KN-8424-01A-11R-2315-07	ADAMTSL4|54507	67.5597
TCGA-KN-8424-01A-11R-2315-07	ADAMTSL5|339366	5.9905
TCGA-KN-8424-01A-11R-2315-07	ADAP1|11033	927.3051
TCGA-KN-8424-01A-11R-2315-07	ADAP2|55803	234.9613
TCGA-KN-8424-01A-11R-2315-07	ADARB1|104	212.6633
TCGA-KN-8424-01A-11R-2315-07	ADARB2|105	.3328
TCGA-KN-8424-01A-11R-2315-07	ADAR|103	3943.0901
TCGA-KN-8424-01A-11R-2315-07	ADAT1|23536	448.9558
TCGA-KN-8424-01A-11R-2315-07	ADAT2|134637	20.3012
TCGA-KN-8424-01A-11R-2315-07	ADAT3|113179	57.2427
TCGA-KN-8424-01A-11R-2315-07	ADA|100	33.9463
TCGA-KN-8424-01A-11R-2315-07	ADCK1|57143	399.7005
TCGA-KN-8424-01A-11R-2315-07	ADCK2|90956	1419.4193
TCGA-KN-8424-01A-11R-2315-07	ADCK4|79934	513.8531
TCGA-KN-8424-01A-11R-2315-07	ADCK5|203054	138.4475
TCGA-KN-8424-01A-11R-2315-07	ADCY10|55811	.9984
TCGA-KN-8424-01A-11R-2315-07	ADCY1|107	397.038
TCGA-KN-8424-01A-11R-2315-07	ADCY2|108	4.9921
TCGA-KN-8424-01A-11R-2315-07	ADCY3|109	195.8765
TCGA-KN-8424-01A-11R-2315-07	ADCY4|196883	197.0214
TCGA-KN-8424-01A-11R-2315-07	ADCY5|111	20.634
TCGA-KN-8424-01A-11R-2315-07	ADCY6|112	1889.6747
TCGA-KN-8424-01A-11R-2315-07	ADCY7|113	361.7605
TCGA-KN-8424-01A-11R-2315-07	ADCY8|114	.9984
TCGA-KN-8424-01A-11R-2315-07	ADCY9|115	259.589
TCGA-KN-8424-01A-11R-2315-07	ADCYAP1R1|117	0
TCGA-KN-8424-01A-11R-2315-07	ADCYAP1|116	1782.8438
TCGA-KN-8424-01A-11R-2315-07	ADC|113451	35.2775
TCGA-KN-8424-01A-11R-2315-07	ADD1|118	5406.7726
TCGA-KN-8424-01A-11R-2315-07	ADD2|119	15.6419
TCGA-KN-8424-01A-11R-2315-07	ADD3|120	2069.3901
TCGA-KN-8424-01A-11R-2315-07	ADH1A|124	10.9826
TCGA-KN-8424-01A-11R-2315-07	ADH1B|125	17.9715
TCGA-KN-8424-01A-11R-2315-07	ADH1C|126	3054.497
TCGA-KN-8424-01A-11R-2315-07	ADH4|127	2636.1594
TCGA-KN-8424-01A-11R-2315-07	ADH5|128	3904.1518
TCGA-KN-8424-01A-11R-2315-07	ADH6|130	1057.3259
TCGA-KN-8424-01A-11R-2315-07	ADH7|131	3.3281
TCGA-KN-8424-01A-11R-2315-07	ADHFE1|137872	149.4301
TCGA-KN-8424-01A-11R-2315-07	ADI1|55256	2336.6337
TCGA-KN-8424-01A-11R-2315-07	ADIG|149685	0
TCGA-KN-8424-01A-11R-2315-07	ADIPOQ|9370	2.9953
TCGA-KN-8424-01A-11R-2315-07	ADIPOR1|51094	1812.4636
TCGA-KN-8424-01A-11R-2315-07	ADIPOR2|79602	6408.187
TCGA-KN-8424-01A-11R-2315-07	ADK|132	251.6016
TCGA-KN-8424-01A-11R-2315-07	ADM2|79924	855.6452
TCGA-KN-8424-01A-11R-2315-07	ADM|133	2337.2993
TCGA-KN-8424-01A-11R-2315-07	ADNP2|22850	564.7724
TCGA-KN-8424-01A-11R-2315-07	ADNP|23394	2345.6194
TCGA-KN-8424-01A-11R-2315-07	ADORA1|134	8.653
TCGA-KN-8424-01A-11R-2315-07	ADORA2A|135	104.1684
TCGA-KN-8424-01A-11R-2315-07	ADORA2B|136	8.3202
TCGA-KN-8424-01A-11R-2315-07	ADORA3|140	59.2395
TCGA-KN-8424-01A-11R-2315-07	ADO|84890	359.0981
TCGA-KN-8424-01A-11R-2315-07	ADPGK|83440	1412.7332
TCGA-KN-8424-01A-11R-2315-07	ADPRHL1|113622	44.5961
TCGA-KN-8424-01A-11R-2315-07	ADPRHL2|54936	379.3993
TCGA-KN-8424-01A-11R-2315-07	ADPRH|141	283.8839
TCGA-KN-8424-01A-11R-2315-07	ADRA1A|148	.9984
TCGA-KN-8424-01A-11R-2315-07	ADRA1B|147	11.3154
TCGA-KN-8424-01A-11R-2315-07	ADRA1D|146	2.6625
TCGA-KN-8424-01A-11R-2315-07	ADRA2A|150	4.9921
TCGA-KN-8424-01A-11R-2315-07	ADRA2B|151	213.6617
TCGA-KN-8424-01A-11R-2315-07	ADRA2C|152	4.3265
TCGA-KN-8424-01A-11R-2315-07	ADRB1|153	61.2364
TCGA-KN-8424-01A-11R-2315-07	ADRB2|154	230.9676
TCGA-KN-8424-01A-11R-2315-07	ADRB3|155	0
TCGA-KN-8424-01A-11R-2315-07	ADRBK1|156	1635.7434
TCGA-KN-8424-01A-11R-2315-07	ADRBK2|157	439.3044
TCGA-KN-8424-01A-11R-2315-07	ADRM1|11047	1458.3576
TCGA-KN-8424-01A-11R-2315-07	ADSL|158	665.6128
TCGA-KN-8424-01A-11R-2315-07	ADSSL1|122622	196.3558
TCGA-KN-8424-01A-11R-2315-07	ADSS|159	966.1369
TCGA-KN-8424-01A-11R-2315-07	AEBP1|165	557.7835
TCGA-KN-8424-01A-11R-2315-07	AEBP2|121536	994.4255
TCGA-KN-8424-01A-11R-2315-07	AEN|64782	518.5124
TCGA-KN-8424-01A-11R-2315-07	AES|166	12853.6484
TCGA-KN-8424-01A-11R-2315-07	AFAP1L1|134265	846.3266
TCGA-KN-8424-01A-11R-2315-07	AFAP1L2|84632	88.8593
TCGA-KN-8424-01A-11R-2315-07	AFAP1|60312	291.5351
TCGA-KN-8424-01A-11R-2315-07	AFARP1|246182	.9984
TCGA-KN-8424-01A-11R-2315-07	AFF1|4299	5120.5591
TCGA-KN-8424-01A-11R-2315-07	AFF2|2334	5.6577
TCGA-KN-8424-01A-11R-2315-07	AFF3|3899	33.6134
TCGA-KN-8424-01A-11R-2315-07	AFF4|27125	4291.2056
TCGA-KN-8424-01A-11R-2315-07	AFG3L1|172	219.6522
TCGA-KN-8424-01A-11R-2315-07	AFG3L2|10939	5536.3275
TCGA-KN-8424-01A-11R-2315-07	AFMID|125061	39.9368
TCGA-KN-8424-01A-11R-2315-07	AFM|173	0
TCGA-KN-8424-01A-11R-2315-07	AFP|174	0
TCGA-KN-8424-01A-11R-2315-07	AFTPH|54812	1211.4153
TCGA-KN-8424-01A-11R-2315-07	AG2|387763	688.5764
TCGA-KN-8424-01A-11R-2315-07	AGAP11|119385	8.3235
TCGA-KN-8424-01A-11R-2315-07	AGAP1|116987	191.6965
TCGA-KN-8424-01A-11R-2315-07	AGAP2|116986	29.267
TCGA-KN-8424-01A-11R-2315-07	AGAP3|116988	911.2239
TCGA-KN-8424-01A-11R-2315-07	AGAP4|119016	65.5629
TCGA-KN-8424-01A-11R-2315-07	AGAP5|729092	9.7745
TCGA-KN-8424-01A-11R-2315-07	AGAP6|414189	26.6245
TCGA-KN-8424-01A-11R-2315-07	AGAP7|653268	2.3296
TCGA-KN-8424-01A-11R-2315-07	AGAP8|728404	7.9874
TCGA-KN-8424-01A-11R-2315-07	AGA|175	656.627
TCGA-KN-8424-01A-11R-2315-07	AGBL1|123624	0
TCGA-KN-8424-01A-11R-2315-07	AGBL2|79841	2.6625
TCGA-KN-8424-01A-11R-2315-07	AGBL3|340351	2.9953
TCGA-KN-8424-01A-11R-2315-07	AGBL4|84871	11.3154
TCGA-KN-8424-01A-11R-2315-07	AGBL5|60509	360.7688
TCGA-KN-8424-01A-11R-2315-07	AGER|177	6.3233
TCGA-KN-8424-01A-11R-2315-07	AGFG1|3267	1121.8903
TCGA-KN-8424-01A-11R-2315-07	AGFG2|3268	670.9377
TCGA-KN-8424-01A-11R-2315-07	AGGF1|55109	800.0666
TCGA-KN-8424-01A-11R-2315-07	AGK|55750	784.4247
TCGA-KN-8424-01A-11R-2315-07	AGL|178	1549.2137
TCGA-KN-8424-01A-11R-2315-07	AGMAT|79814	14.9763
TCGA-KN-8424-01A-11R-2315-07	AGPAT1|10554	1083.3048
TCGA-KN-8424-01A-11R-2315-07	AGPAT2|10555	3717.1146
TCGA-KN-8424-01A-11R-2315-07	AGPAT3|56894	2169.5649
TCGA-KN-8424-01A-11R-2315-07	AGPAT4|56895	31.9494
TCGA-KN-8424-01A-11R-2315-07	AGPAT5|55326	1131.2089
TCGA-KN-8424-01A-11R-2315-07	AGPAT6|137964	2944.6709
TCGA-KN-8424-01A-11R-2315-07	AGPAT9|84803	4239.9534
TCGA-KN-8424-01A-11R-2315-07	AGPHD1|123688	21.9652
TCGA-KN-8424-01A-11R-2315-07	AGPS|8540	645.9772
TCGA-KN-8424-01A-11R-2315-07	AGR2|10551	0
TCGA-KN-8424-01A-11R-2315-07	AGR3|155465	1.9968
TCGA-KN-8424-01A-11R-2315-07	AGRN|375790	4227.6396
TCGA-KN-8424-01A-11R-2315-07	AGRP|181	.3328
TCGA-KN-8424-01A-11R-2315-07	AGTPBP1|23287	268.242
TCGA-KN-8424-01A-11R-2315-07	AGTR1|185	8.9858
TCGA-KN-8424-01A-11R-2315-07	AGTR2|186	0
TCGA-KN-8424-01A-11R-2315-07	AGTRAP|57085	233.6301
TCGA-KN-8424-01A-11R-2315-07	AGT|183	95.8482
TCGA-KN-8424-01A-11R-2315-07	AGXT2L1|64850	.9984
TCGA-KN-8424-01A-11R-2315-07	AGXT2L2|85007	457.5655
TCGA-KN-8424-01A-11R-2315-07	AGXT2|64902	0
TCGA-KN-8424-01A-11R-2315-07	AGXT|189	0
TCGA-KN-8424-01A-11R-2315-07	AHCTF1|25909	697.5622
TCGA-KN-8424-01A-11R-2315-07	AHCYL1|10768	4034.9447
TCGA-KN-8424-01A-11R-2315-07	AHCYL2|23382	5195.1077
TCGA-KN-8424-01A-11R-2315-07	AHCY|191	2030.4518
TCGA-KN-8424-01A-11R-2315-07	AHDC1|27245	259.2562
TCGA-KN-8424-01A-11R-2315-07	AHI1|54806	166.4032
TCGA-KN-8424-01A-11R-2315-07	AHNAK2|113146	2135.9514
TCGA-KN-8424-01A-11R-2315-07	AHNAK|79026	20004.3265
TCGA-KN-8424-01A-11R-2315-07	AHRR|57491	38.2727
TCGA-KN-8424-01A-11R-2315-07	AHR|196	1204.4263
TCGA-KN-8424-01A-11R-2315-07	AHSA1|10598	3191.2805
TCGA-KN-8424-01A-11R-2315-07	AHSA2|130872	213.3289
TCGA-KN-8424-01A-11R-2315-07	AHSG|197	0
TCGA-KN-8424-01A-11R-2315-07	AHSP|51327	.3328
TCGA-KN-8424-01A-11R-2315-07	AICDA|57379	.6656
TCGA-KN-8424-01A-11R-2315-07	AIDA|64853	298.2611
TCGA-KN-8424-01A-11R-2315-07	AIF1L|83543	234.2957
TCGA-KN-8424-01A-11R-2315-07	AIF1|199	290.2072
TCGA-KN-8424-01A-11R-2315-07	AIFM1|9131	3409.2687
TCGA-KN-8424-01A-11R-2315-07	AIFM2|84883	694.5669
TCGA-KN-8424-01A-11R-2315-07	AIFM3|150209	35.8532
TCGA-KN-8424-01A-11R-2315-07	AIG1|51390	774.4405
TCGA-KN-8424-01A-11R-2315-07	AIM1L|55057	.3328
TCGA-KN-8424-01A-11R-2315-07	AIM1|202	205.3415
TCGA-KN-8424-01A-11R-2315-07	AIM2|9447	17.9715
TCGA-KN-8424-01A-11R-2315-07	AIMP1|9255	1175.8183
TCGA-KN-8424-01A-11R-2315-07	AIMP2|7965	849.921
TCGA-KN-8424-01A-11R-2315-07	AIPL1|23746	.3328
TCGA-KN-8424-01A-11R-2315-07	AIP|9049	910.5583
TCGA-KN-8424-01A-11R-2315-07	AIRE|326	0
TCGA-KN-8424-01A-11R-2315-07	AJAP1|55966	3.6609
TCGA-KN-8424-01A-11R-2315-07	AK1|203	685.914
TCGA-KN-8424-01A-11R-2315-07	AK2|204	1630.0857
TCGA-KN-8424-01A-11R-2315-07	AK3L1|205	12.9794
TCGA-KN-8424-01A-11R-2315-07	AK3|50808	1947.9158
TCGA-KN-8424-01A-11R-2315-07	AK5|26289	1.3312
TCGA-KN-8424-01A-11R-2315-07	AK7|122481	17.3059
TCGA-KN-8424-01A-11R-2315-07	AKAP10|11216	359.4309
TCGA-KN-8424-01A-11R-2315-07	AKAP11|11215	1728.5964
TCGA-KN-8424-01A-11R-2315-07	AKAP12|9590	451.2855
TCGA-KN-8424-01A-11R-2315-07	AKAP13|11214	3654.2142
TCGA-KN-8424-01A-11R-2315-07	AKAP14|158798	.3328
TCGA-KN-8424-01A-11R-2315-07	AKAP1|8165	2182.2115
TCGA-KN-8424-01A-11R-2315-07	AKAP2|11217	8822.0451
TCGA-KN-8424-01A-11R-2315-07	AKAP3|10566	19.6356
TCGA-KN-8424-01A-11R-2315-07	AKAP4|8852	1.9968
TCGA-KN-8424-01A-11R-2315-07	AKAP5|9495	34.2791
TCGA-KN-8424-01A-11R-2315-07	AKAP6|9472	1481.3212
TCGA-KN-8424-01A-11R-2315-07	AKAP7|9465	313.8364
TCGA-KN-8424-01A-11R-2315-07	AKAP8L|26993	728.1804
TCGA-KN-8424-01A-11R-2315-07	AKAP8|10270	624.6776
TCGA-KN-8424-01A-11R-2315-07	AKAP9|10142	5030.0358
TCGA-KN-8424-01A-11R-2315-07	AKD1|221264	109.4933
TCGA-KN-8424-01A-11R-2315-07	AKIRIN1|79647	1217.4058
TCGA-KN-8424-01A-11R-2315-07	AKIRIN2|55122	865.9622
TCGA-KN-8424-01A-11R-2315-07	AKNAD1|254268	3.9937
TCGA-KN-8424-01A-11R-2315-07	AKNA|80709	794.7417
TCGA-KN-8424-01A-11R-2315-07	AKR1A1|10327	1022.714
TCGA-KN-8424-01A-11R-2315-07	AKR1B10|57016	5.6577
TCGA-KN-8424-01A-11R-2315-07	AKR1B15|441282	1.9968
TCGA-KN-8424-01A-11R-2315-07	AKR1B1|231	2703.3863
TCGA-KN-8424-01A-11R-2315-07	AKR1C1|1645	2191.1973
TCGA-KN-8424-01A-11R-2315-07	AKR1C2|1646	164.0736
TCGA-KN-8424-01A-11R-2315-07	AKR1C3|8644	125.8008
TCGA-KN-8424-01A-11R-2315-07	AKR1C4|1109	0
TCGA-KN-8424-01A-11R-2315-07	AKR1CL1|340811	0
TCGA-KN-8424-01A-11R-2315-07	AKR1D1|6718	.6656
TCGA-KN-8424-01A-11R-2315-07	AKR1E2|83592	4.6593
TCGA-KN-8424-01A-11R-2315-07	AKR7A2|8574	579.4159
TCGA-KN-8424-01A-11R-2315-07	AKR7A3|22977	3.6609
TCGA-KN-8424-01A-11R-2315-07	AKR7L|246181	1.3312
TCGA-KN-8424-01A-11R-2315-07	AKT1S1|84335	964.8057
TCGA-KN-8424-01A-11R-2315-07	AKT1|207	4488.5598
TCGA-KN-8424-01A-11R-2315-07	AKT2|208	7629.5865
TCGA-KN-8424-01A-11R-2315-07	AKT3|10000	943.5061
TCGA-KN-8424-01A-11R-2315-07	AKTIP|64400	1730.0874
TCGA-KN-8424-01A-11R-2315-07	ALAD|210	1095.9314
TCGA-KN-8424-01A-11R-2315-07	ALAS1|211	2945.6694
TCGA-KN-8424-01A-11R-2315-07	ALAS2|212	.6656
TCGA-KN-8424-01A-11R-2315-07	ALB|213	.9984
TCGA-KN-8424-01A-11R-2315-07	ALCAM|214	11584.9904
TCGA-KN-8424-01A-11R-2315-07	ALDH16A1|126133	597.3875
TCGA-KN-8424-01A-11R-2315-07	ALDH18A1|5832	999.4176
TCGA-KN-8424-01A-11R-2315-07	ALDH1A1|216	10175.5554
TCGA-KN-8424-01A-11R-2315-07	ALDH1A2|8854	4291.8712
TCGA-KN-8424-01A-11R-2315-07	ALDH1A3|220	2441.4178
TCGA-KN-8424-01A-11R-2315-07	ALDH1B1|219	931.5251
TCGA-KN-8424-01A-11R-2315-07	ALDH1L1|10840	3256.1777
TCGA-KN-8424-01A-11R-2315-07	ALDH1L2|160428	223.6459
TCGA-KN-8424-01A-11R-2315-07	ALDH2|217	1528.9126
TCGA-KN-8424-01A-11R-2315-07	ALDH3A1|218	6.6561
TCGA-KN-8424-01A-11R-2315-07	ALDH3A2|224	1405.4414
TCGA-KN-8424-01A-11R-2315-07	ALDH3B1|221	108.4949
TCGA-KN-8424-01A-11R-2315-07	ALDH3B2|222	12.3138
TCGA-KN-8424-01A-11R-2315-07	ALDH4A1|8659	357.4341
TCGA-KN-8424-01A-11R-2315-07	ALDH5A1|7915	515.1843
TCGA-KN-8424-01A-11R-2315-07	ALDH6A1|4329	1435.394
TCGA-KN-8424-01A-11R-2315-07	ALDH7A1|501	1300.6074
TCGA-KN-8424-01A-11R-2315-07	ALDH8A1|64577	13.9779
TCGA-KN-8424-01A-11R-2315-07	ALDH9A1|223	1393.4604
TCGA-KN-8424-01A-11R-2315-07	ALDOA|226	36616.6902
TCGA-KN-8424-01A-11R-2315-07	ALDOB|229	2.3296
TCGA-KN-8424-01A-11R-2315-07	ALDOC|230	138.4475
TCGA-KN-8424-01A-11R-2315-07	ALG10B|144245	302.1882
TCGA-KN-8424-01A-11R-2315-07	ALG10|84920	93.8514
TCGA-KN-8424-01A-11R-2315-07	ALG11|440138	32.9478
TCGA-KN-8424-01A-11R-2315-07	ALG12|79087	1069.9725
TCGA-KN-8424-01A-11R-2315-07	ALG13|79868	712.2057
TCGA-KN-8424-01A-11R-2315-07	ALG14|199857	154.4222
TCGA-KN-8424-01A-11R-2315-07	ALG1L2|644974	0
TCGA-KN-8424-01A-11R-2315-07	ALG1L|200810	5.2583
TCGA-KN-8424-01A-11R-2315-07	ALG1|56052	825.9789
TCGA-KN-8424-01A-11R-2315-07	ALG2|85365	2096.0146
TCGA-KN-8424-01A-11R-2315-07	ALG3|10195	782.095
TCGA-KN-8424-01A-11R-2315-07	ALG5|29880	727.182
TCGA-KN-8424-01A-11R-2315-07	ALG6|29929	97.5123
TCGA-KN-8424-01A-11R-2315-07	ALG8|79053	631.9993
TCGA-KN-8424-01A-11R-2315-07	ALG9|79796	511.1906
TCGA-KN-8424-01A-11R-2315-07	ALKBH1|8846	264.9139
TCGA-KN-8424-01A-11R-2315-07	ALKBH2|121642	108.4949
TCGA-KN-8424-01A-11R-2315-07	ALKBH3|221120	469.257
TCGA-KN-8424-01A-11R-2315-07	ALKBH4|54784	277.7336
TCGA-KN-8424-01A-11R-2315-07	ALKBH5|54890	1653.1891
TCGA-KN-8424-01A-11R-2315-07	ALKBH6|84964	165.072
TCGA-KN-8424-01A-11R-2315-07	ALKBH7|84266	1854.73
TCGA-KN-8424-01A-11R-2315-07	ALKBH8|91801	156.7518
TCGA-KN-8424-01A-11R-2315-07	ALK|238	2.3296
TCGA-KN-8424-01A-11R-2315-07	ALLC|55821	.3328
TCGA-KN-8424-01A-11R-2315-07	ALMS1P|200420	.6656
TCGA-KN-8424-01A-11R-2315-07	ALMS1|7840	253.9313
TCGA-KN-8424-01A-11R-2315-07	ALOX12B|242	0
TCGA-KN-8424-01A-11R-2315-07	ALOX12P2|245	41.9336
TCGA-KN-8424-01A-11R-2315-07	ALOX12|239	1.3312
TCGA-KN-8424-01A-11R-2315-07	ALOX15B|247	9.9842
TCGA-KN-8424-01A-11R-2315-07	ALOX15|246	.3328
TCGA-KN-8424-01A-11R-2315-07	ALOX5AP|241	288.8759
TCGA-KN-8424-01A-11R-2315-07	ALOX5|240	218.6538
TCGA-KN-8424-01A-11R-2315-07	ALOXE3|59344	.6656
TCGA-KN-8424-01A-11R-2315-07	ALPI|248	0
TCGA-KN-8424-01A-11R-2315-07	ALPK1|80216	295.5321
TCGA-KN-8424-01A-11R-2315-07	ALPK2|115701	10.9826
TCGA-KN-8424-01A-11R-2315-07	ALPK3|57538	7496.7967
TCGA-KN-8424-01A-11R-2315-07	ALPL|249	323.4878
TCGA-KN-8424-01A-11R-2315-07	ALPPL2|251	0
TCGA-KN-8424-01A-11R-2315-07	ALPP|250	0
TCGA-KN-8424-01A-11R-2315-07	ALS2CL|259173	1859.0565
TCGA-KN-8424-01A-11R-2315-07	ALS2CR11|151254	0
TCGA-KN-8424-01A-11R-2315-07	ALS2CR12|130540	1.664
TCGA-KN-8424-01A-11R-2315-07	ALS2CR4|65062	151.0941
TCGA-KN-8424-01A-11R-2315-07	ALS2CR8|79800	102.8372
TCGA-KN-8424-01A-11R-2315-07	ALS2|57679	366.7526
TCGA-KN-8424-01A-11R-2315-07	ALX1|8092	0
TCGA-KN-8424-01A-11R-2315-07	ALX3|257	16.6403
TCGA-KN-8424-01A-11R-2315-07	ALX4|60529	.6656
TCGA-KN-8424-01A-11R-2315-07	AMAC1L2|83650	1.664
TCGA-KN-8424-01A-11R-2315-07	AMAC1L3|643664	0
TCGA-KN-8424-01A-11R-2315-07	AMAC1|146861	0
TCGA-KN-8424-01A-11R-2315-07	AMACR|23600	867.9591
TCGA-KN-8424-01A-11R-2315-07	AMBN|258	.3328
TCGA-KN-8424-01A-11R-2315-07	AMBP|259	3.6609
TCGA-KN-8424-01A-11R-2315-07	AMBRA1|55626	1608.1205
TCGA-KN-8424-01A-11R-2315-07	AMD1|262	2152.3987
TCGA-KN-8424-01A-11R-2315-07	AMDHD1|144193	3.6609
TCGA-KN-8424-01A-11R-2315-07	AMDHD2|51005	240.5258
TCGA-KN-8424-01A-11R-2315-07	AMELX|265	0
TCGA-KN-8424-01A-11R-2315-07	AMELY|266	0
TCGA-KN-8424-01A-11R-2315-07	AMFR|267	8650.3037
TCGA-KN-8424-01A-11R-2315-07	AMHR2|269	0
TCGA-KN-8424-01A-11R-2315-07	AMH|268	6.9889
TCGA-KN-8424-01A-11R-2315-07	AMICA1|120425	83.8672
TCGA-KN-8424-01A-11R-2315-07	AMIGO1|57463	193.6933
TCGA-KN-8424-01A-11R-2315-07	AMIGO2|347902	811.0392
TCGA-KN-8424-01A-11R-2315-07	AMIGO3|386724	49.5882
TCGA-KN-8424-01A-11R-2315-07	AMMECR1L|83607	342.125
TCGA-KN-8424-01A-11R-2315-07	AMMECR1|9949	333.472
TCGA-KN-8424-01A-11R-2315-07	AMN1|196394	215.3257
TCGA-KN-8424-01A-11R-2315-07	AMN|81693	3.3281
TCGA-KN-8424-01A-11R-2315-07	AMOTL1|154810	2803.561
TCGA-KN-8424-01A-11R-2315-07	AMOTL2|51421	1390.1323
TCGA-KN-8424-01A-11R-2315-07	AMOT|154796	631.9993
TCGA-KN-8424-01A-11R-2315-07	AMPD1|270	.6656
TCGA-KN-8424-01A-11R-2315-07	AMPD2|271	296.8633
TCGA-KN-8424-01A-11R-2315-07	AMPD3|272	2799.9002
TCGA-KN-8424-01A-11R-2315-07	AMPH|273	1.9968
TCGA-KN-8424-01A-11R-2315-07	AMTN|401138	12.3138
TCGA-KN-8424-01A-11R-2315-07	AMT|275	524.1168
TCGA-KN-8424-01A-11R-2315-07	AMY1A|276	2.9953
TCGA-KN-8424-01A-11R-2315-07	AMY2A|279	4.3265
TCGA-KN-8424-01A-11R-2315-07	AMY2B|280	266.9274
TCGA-KN-8424-01A-11R-2315-07	AMZ1|155185	3.6609
TCGA-KN-8424-01A-11R-2315-07	AMZ2P1|201283	120.4759
TCGA-KN-8424-01A-11R-2315-07	AMZ2|51321	945.1701
TCGA-KN-8424-01A-11R-2315-07	ANAPC10|10393	172.3937
TCGA-KN-8424-01A-11R-2315-07	ANAPC11|51529	914.552
TCGA-KN-8424-01A-11R-2315-07	ANAPC13|25847	2244.027
TCGA-KN-8424-01A-11R-2315-07	ANAPC16|119504	1402.4461
TCGA-KN-8424-01A-11R-2315-07	ANAPC1|64682	441.3013
TCGA-KN-8424-01A-11R-2315-07	ANAPC2|29882	957.484
TCGA-KN-8424-01A-11R-2315-07	ANAPC4|29945	287.2119
TCGA-KN-8424-01A-11R-2315-07	ANAPC5|51433	2216.8234
TCGA-KN-8424-01A-11R-2315-07	ANAPC7|51434	775.7717
TCGA-KN-8424-01A-11R-2315-07	ANGEL1|23357	1449.039
TCGA-KN-8424-01A-11R-2315-07	ANGEL2|90806	278.5589
TCGA-KN-8424-01A-11R-2315-07	ANGPT1|284	2889.0923
TCGA-KN-8424-01A-11R-2315-07	ANGPT2|285	994.4255
TCGA-KN-8424-01A-11R-2315-07	ANGPT4|51378	.6656
TCGA-KN-8424-01A-11R-2315-07	ANGPTL1|9068	766.7859
TCGA-KN-8424-01A-11R-2315-07	ANGPTL2|23452	476.5788
TCGA-KN-8424-01A-11R-2315-07	ANGPTL3|27329	2.9953
TCGA-KN-8424-01A-11R-2315-07	ANGPTL4|51129	102.8372
TCGA-KN-8424-01A-11R-2315-07	ANGPTL5|253935	0
TCGA-KN-8424-01A-11R-2315-07	ANGPTL6|83854	2.0468
TCGA-KN-8424-01A-11R-2315-07	ANGPTL7|10218	0
TCGA-KN-8424-01A-11R-2315-07	ANG|283	14.9397
TCGA-KN-8424-01A-11R-2315-07	ANK1|286	9.3186
TCGA-KN-8424-01A-11R-2315-07	ANK2|287	125.8008
TCGA-KN-8424-01A-11R-2315-07	ANK3|288	1754.8881
TCGA-KN-8424-01A-11R-2315-07	ANKAR|150709	29.287
TCGA-KN-8424-01A-11R-2315-07	ANKDD1A|348094	31.2838
TCGA-KN-8424-01A-11R-2315-07	ANKFN1|162282	0
TCGA-KN-8424-01A-11R-2315-07	ANKFY1|51479	1287.6279
TCGA-KN-8424-01A-11R-2315-07	ANKHD1-EIF4EBP3|404734	1323.2182
TCGA-KN-8424-01A-11R-2315-07	ANKHD1|54882	1931.9411
TCGA-KN-8424-01A-11R-2315-07	ANKH|56172	776.4373
TCGA-KN-8424-01A-11R-2315-07	ANKIB1|54467	749.1472
TCGA-KN-8424-01A-11R-2315-07	ANKK1|255239	1.664
TCGA-KN-8424-01A-11R-2315-07	ANKLE1|126549	4.9921
TCGA-KN-8424-01A-11R-2315-07	ANKLE2|23141	1392.4619
TCGA-KN-8424-01A-11R-2315-07	ANKMY1|51281	88.8593
TCGA-KN-8424-01A-11R-2315-07	ANKMY2|57037	937.1828
TCGA-KN-8424-01A-11R-2315-07	ANKRA2|57763	275.8965
TCGA-KN-8424-01A-11R-2315-07	ANKRD10|55608	997.2477
TCGA-KN-8424-01A-11R-2315-07	ANKRD11|29123	3026.4182
TCGA-KN-8424-01A-11R-2315-07	ANKRD12|23253	1326.5663
TCGA-KN-8424-01A-11R-2315-07	ANKRD13A|88455	3819.2861
TCGA-KN-8424-01A-11R-2315-07	ANKRD13B|124930	10.6498
TCGA-KN-8424-01A-11R-2315-07	ANKRD13C|81573	387.0538
TCGA-KN-8424-01A-11R-2315-07	ANKRD13D|338692	317.1645
TCGA-KN-8424-01A-11R-2315-07	ANKRD16|54522	67.2269
TCGA-KN-8424-01A-11R-2315-07	ANKRD17|26057	3117.3975
TCGA-KN-8424-01A-11R-2315-07	ANKRD19|138649	39.604
TCGA-KN-8424-01A-11R-2315-07	ANKRD1|27063	25.6261
TCGA-KN-8424-01A-11R-2315-07	ANKRD20A3|441425	20.634
TCGA-KN-8424-01A-11R-2315-07	ANKRD20A4|728747	3.9937
TCGA-KN-8424-01A-11R-2315-07	ANKRD20B|729171	11.3154
TCGA-KN-8424-01A-11R-2315-07	ANKRD22|118932	147.0904
TCGA-KN-8424-01A-11R-2315-07	ANKRD23|200539	9.3186
TCGA-KN-8424-01A-11R-2315-07	ANKRD24|170961	7.3217
TCGA-KN-8424-01A-11R-2315-07	ANKRD26P1|124149	.3328
TCGA-KN-8424-01A-11R-2315-07	ANKRD26|22852	157.7502
TCGA-KN-8424-01A-11R-2315-07	ANKRD27|84079	786.7543
TCGA-KN-8424-01A-11R-2315-07	ANKRD28|23243	2172.5601
TCGA-KN-8424-01A-11R-2315-07	ANKRD29|147463	485.5645
TCGA-KN-8424-01A-11R-2315-07	ANKRD2|26287	3.9937
TCGA-KN-8424-01A-11R-2315-07	ANKRD30A|91074	12.6466
TCGA-KN-8424-01A-11R-2315-07	ANKRD30B|374860	9.3186
TCGA-KN-8424-01A-11R-2315-07	ANKRD31|256006	5.9905
TCGA-KN-8424-01A-11R-2315-07	ANKRD32|84250	57.9083
TCGA-KN-8424-01A-11R-2315-07	ANKRD33|341405	0
TCGA-KN-8424-01A-11R-2315-07	ANKRD34A|284615	3.9937
TCGA-KN-8424-01A-11R-2315-07	ANKRD34B|340120	.9984
TCGA-KN-8424-01A-11R-2315-07	ANKRD34C|390616	.3328
TCGA-KN-8424-01A-11R-2315-07	ANKRD35|148741	.3328
TCGA-KN-8424-01A-11R-2315-07	ANKRD36BP1|84832	56.2443
TCGA-KN-8424-01A-11R-2315-07	ANKRD36B|57730	30.951
TCGA-KN-8424-01A-11R-2315-07	ANKRD36|375248	99.5091
TCGA-KN-8424-01A-11R-2315-07	ANKRD37|353322	272.6017
TCGA-KN-8424-01A-11R-2315-07	ANKRD39|51239	69.2237
TCGA-KN-8424-01A-11R-2315-07	ANKRD40|91369	740.1614
TCGA-KN-8424-01A-11R-2315-07	ANKRD42|338699	193.3605
TCGA-KN-8424-01A-11R-2315-07	ANKRD43|134548	48.9225
TCGA-KN-8424-01A-11R-2315-07	ANKRD44|91526	172.7265
TCGA-KN-8424-01A-11R-2315-07	ANKRD45|339416	21.6324
TCGA-KN-8424-01A-11R-2315-07	ANKRD46|157567	481.9136
TCGA-KN-8424-01A-11R-2315-07	ANKRD49|54851	272.5684
TCGA-KN-8424-01A-11R-2315-07	ANKRD50|57182	756.8017
TCGA-KN-8424-01A-11R-2315-07	ANKRD52|283373	1225.0603
TCGA-KN-8424-01A-11R-2315-07	ANKRD53|79998	3.3281
TCGA-KN-8424-01A-11R-2315-07	ANKRD54|129138	608.7029
TCGA-KN-8424-01A-11R-2315-07	ANKRD55|79722	2.6625
TCGA-KN-8424-01A-11R-2315-07	ANKRD56|345079	696.231
TCGA-KN-8424-01A-11R-2315-07	ANKRD57|65124	494.5503
TCGA-KN-8424-01A-11R-2315-07	ANKRD58|347454	23.6293
TCGA-KN-8424-01A-11R-2315-07	ANKRD5|63926	183.0435
TCGA-KN-8424-01A-11R-2315-07	ANKRD6|22881	225.7492
TCGA-KN-8424-01A-11R-2315-07	ANKRD7|56311	9.3186
TCGA-KN-8424-01A-11R-2315-07	ANKRD9|122416	943.8389
TCGA-KN-8424-01A-11R-2315-07	ANKS1A|23294	1008.0706
TCGA-KN-8424-01A-11R-2315-07	ANKS1B|56899	6.6561
TCGA-KN-8424-01A-11R-2315-07	ANKS3|124401	354.4388
TCGA-KN-8424-01A-11R-2315-07	ANKS4B|257629	.3328
TCGA-KN-8424-01A-11R-2315-07	ANKS6|203286	312.5052
TCGA-KN-8424-01A-11R-2315-07	ANKZF1|55139	177.3858
TCGA-KN-8424-01A-11R-2315-07	ANLN|54443	82.536
TCGA-KN-8424-01A-11R-2315-07	ANO10|55129	1551.8762
TCGA-KN-8424-01A-11R-2315-07	ANO1|55107	75.2142
TCGA-KN-8424-01A-11R-2315-07	ANO2|57101	21.9652
TCGA-KN-8424-01A-11R-2315-07	ANO3|63982	.3328
TCGA-KN-8424-01A-11R-2315-07	ANO4|121601	791.4136
TCGA-KN-8424-01A-11R-2315-07	ANO5|203859	2156.2526
TCGA-KN-8424-01A-11R-2315-07	ANO6|196527	3696.4806
TCGA-KN-8424-01A-11R-2315-07	ANO7|50636	10.317
TCGA-KN-8424-01A-11R-2315-07	ANO8|57719	114.4854
TCGA-KN-8424-01A-11R-2315-07	ANO9|338440	80.872
TCGA-KN-8424-01A-11R-2315-07	ANP32A|8125	2946.0022
TCGA-KN-8424-01A-11R-2315-07	ANP32B|10541	1810.7996
TCGA-KN-8424-01A-11R-2315-07	ANP32C|23520	3.3281
TCGA-KN-8424-01A-11R-2315-07	ANP32D|23519	0
TCGA-KN-8424-01A-11R-2315-07	ANP32E|81611	517.8467
TCGA-KN-8424-01A-11R-2315-07	ANPEP|290	105.4996
TCGA-KN-8424-01A-11R-2315-07	ANTXR1|84168	1125.884
TCGA-KN-8424-01A-11R-2315-07	ANTXR2|118429	220.6506
TCGA-KN-8424-01A-11R-2315-07	ANTXRL|195977	0
TCGA-KN-8424-01A-11R-2315-07	ANUBL1|93550	51.585
TCGA-KN-8424-01A-11R-2315-07	ANXA10|11199	0
TCGA-KN-8424-01A-11R-2315-07	ANXA11|311	6014.8099
TCGA-KN-8424-01A-11R-2315-07	ANXA13|312	0
TCGA-KN-8424-01A-11R-2315-07	ANXA1|301	3003.9105
TCGA-KN-8424-01A-11R-2315-07	ANXA2P1|303	43.2648
TCGA-KN-8424-01A-11R-2315-07	ANXA2P2|304	1821.1166
TCGA-KN-8424-01A-11R-2315-07	ANXA2P3|305	1.9968
TCGA-KN-8424-01A-11R-2315-07	ANXA2|302	5131.5417
TCGA-KN-8424-01A-11R-2315-07	ANXA3|306	280.223
TCGA-KN-8424-01A-11R-2315-07	ANXA4|307	3432.5651
TCGA-KN-8424-01A-11R-2315-07	ANXA5|308	4178.717
TCGA-KN-8424-01A-11R-2315-07	ANXA6|309	1940.5941
TCGA-KN-8424-01A-11R-2315-07	ANXA7|310	2515.3507
TCGA-KN-8424-01A-11R-2315-07	ANXA8L1|728113	0
TCGA-KN-8424-01A-11R-2315-07	ANXA8L2|244	0
TCGA-KN-8424-01A-11R-2315-07	ANXA8|653145	1.9968
TCGA-KN-8424-01A-11R-2315-07	ANXA9|8416	128.1305
TCGA-KN-8424-01A-11R-2315-07	AOAH|313	162.0767
TCGA-KN-8424-01A-11R-2315-07	AOC2|314	25.9589
TCGA-KN-8424-01A-11R-2315-07	AOC3|8639	193.0277
TCGA-KN-8424-01A-11R-2315-07	AOX1|316	853.3156
TCGA-KN-8424-01A-11R-2315-07	AOX2P|344454	0
TCGA-KN-8424-01A-11R-2315-07	AP1AR|55435	927.5314
TCGA-KN-8424-01A-11R-2315-07	AP1B1|162	6848.4899
TCGA-KN-8424-01A-11R-2315-07	AP1G1|164	3414.2608
TCGA-KN-8424-01A-11R-2315-07	AP1G2|8906	643.4246
TCGA-KN-8424-01A-11R-2315-07	AP1M1|8907	1133.2058
TCGA-KN-8424-01A-11R-2315-07	AP1M2|10053	2034.4455
TCGA-KN-8424-01A-11R-2315-07	AP1S1|1174	827.0239
TCGA-KN-8424-01A-11R-2315-07	AP1S2|8905	410.0175
TCGA-KN-8424-01A-11R-2315-07	AP1S3|130340	417.0064
TCGA-KN-8424-01A-11R-2315-07	AP2A1|160	1163.7274
TCGA-KN-8424-01A-11R-2315-07	AP2A2|161	1563.1916
TCGA-KN-8424-01A-11R-2315-07	AP2B1|163	4667.9424
TCGA-KN-8424-01A-11R-2315-07	AP2M1|1173	5921.6241
TCGA-KN-8424-01A-11R-2315-07	AP2S1|1175	1283.3014
TCGA-KN-8424-01A-11R-2315-07	AP3B1|8546	2095.349
TCGA-KN-8424-01A-11R-2315-07	AP3B2|8120	22.9636
TCGA-KN-8424-01A-11R-2315-07	AP3D1|8943	5524.5861
TCGA-KN-8424-01A-11R-2315-07	AP3M1|26985	619.3527
TCGA-KN-8424-01A-11R-2315-07	AP3M2|10947	599.0515
TCGA-KN-8424-01A-11R-2315-07	AP3S1|1176	430.9843
TCGA-KN-8424-01A-11R-2315-07	AP3S2|10239	3178.0947
TCGA-KN-8424-01A-11R-2315-07	AP4B1|10717	143.1434
TCGA-KN-8424-01A-11R-2315-07	AP4E1|23431	288.5431
TCGA-KN-8424-01A-11R-2315-07	AP4M1|9179	185.6228
TCGA-KN-8424-01A-11R-2315-07	AP4S1|11154	123.1384
TCGA-KN-8424-01A-11R-2315-07	APAF1|317	337.1329
TCGA-KN-8424-01A-11R-2315-07	APBA1|320	92.5202
TCGA-KN-8424-01A-11R-2315-07	APBA2|321	24.2949
TCGA-KN-8424-01A-11R-2315-07	APBA3|9546	293.868
TCGA-KN-8424-01A-11R-2315-07	APBB1IP|54518	103.8356
TCGA-KN-8424-01A-11R-2315-07	APBB1|322	873.6168
TCGA-KN-8424-01A-11R-2315-07	APBB2|323	2300.6906
TCGA-KN-8424-01A-11R-2315-07	APBB3|10307	290.54
TCGA-KN-8424-01A-11R-2315-07	APC2|10297	8.7661
TCGA-KN-8424-01A-11R-2315-07	APCDD1L|164284	4.9921
TCGA-KN-8424-01A-11R-2315-07	APCDD1|147495	486.2301
TCGA-KN-8424-01A-11R-2315-07	APCS|325	0
TCGA-KN-8424-01A-11R-2315-07	APC|324	750.8112
TCGA-KN-8424-01A-11R-2315-07	APEH|327	4404.027
TCGA-KN-8424-01A-11R-2315-07	APEX1|328	2034.1127
TCGA-KN-8424-01A-11R-2315-07	APEX2|27301	560.7788
TCGA-KN-8424-01A-11R-2315-07	APH1A|51107	3416.5904
TCGA-KN-8424-01A-11R-2315-07	APH1B|83464	1158.499
TCGA-KN-8424-01A-11R-2315-07	API5|8539	3297.4457
TCGA-KN-8424-01A-11R-2315-07	APIP|51074	641.1881
TCGA-KN-8424-01A-11R-2315-07	APITD1|378708	87.0422
TCGA-KN-8424-01A-11R-2315-07	APLF|200558	39.9368
TCGA-KN-8424-01A-11R-2315-07	APLNR|187	504.8673
TCGA-KN-8424-01A-11R-2315-07	APLN|8862	844.9954
TCGA-KN-8424-01A-11R-2315-07	APLP1|333	39.604
TCGA-KN-8424-01A-11R-2315-07	APLP2|334	86695.0661
TCGA-KN-8424-01A-11R-2315-07	APOA1BP|128240	1774.8565
TCGA-KN-8424-01A-11R-2315-07	APOA1|335	0
TCGA-KN-8424-01A-11R-2315-07	APOA2|336	0
TCGA-KN-8424-01A-11R-2315-07	APOA4|337	1.3312
TCGA-KN-8424-01A-11R-2315-07	APOA5|116519	0
TCGA-KN-8424-01A-11R-2315-07	APOB48R|55911	246.9423
TCGA-KN-8424-01A-11R-2315-07	APOBEC1|339	.3328
TCGA-KN-8424-01A-11R-2315-07	APOBEC2|10930	1.3312
TCGA-KN-8424-01A-11R-2315-07	APOBEC3A|200315	26.9573
TCGA-KN-8424-01A-11R-2315-07	APOBEC3B|9582	336.8001
TCGA-KN-8424-01A-11R-2315-07	APOBEC3C|27350	41.268
TCGA-KN-8424-01A-11R-2315-07	APOBEC3D|140564	17.9715
TCGA-KN-8424-01A-11R-2315-07	APOBEC3F|200316	77.5439
TCGA-KN-8424-01A-11R-2315-07	APOBEC3G|60489	89.5249
TCGA-KN-8424-01A-11R-2315-07	APOBEC3H|164668	4.3265
TCGA-KN-8424-01A-11R-2315-07	APOBEC4|403314	0
TCGA-KN-8424-01A-11R-2315-07	APOB|338	1.664
TCGA-KN-8424-01A-11R-2315-07	APOC1P1|342	.3328
TCGA-KN-8424-01A-11R-2315-07	APOC1|341	977.7852
TCGA-KN-8424-01A-11R-2315-07	APOC2|344	155.0878
TCGA-KN-8424-01A-11R-2315-07	APOC3|345	0
TCGA-KN-8424-01A-11R-2315-07	APOC4|346	3.9937
TCGA-KN-8424-01A-11R-2315-07	APOD|347	86.5297
TCGA-KN-8424-01A-11R-2315-07	APOE|348	6161.2447
TCGA-KN-8424-01A-11R-2315-07	APOF|319	0
TCGA-KN-8424-01A-11R-2315-07	APOH|350	0
TCGA-KN-8424-01A-11R-2315-07	APOL1|8542	3545.0537
TCGA-KN-8424-01A-11R-2315-07	APOL2|23780	1602.4628
TCGA-KN-8424-01A-11R-2315-07	APOL3|80833	279.2246
TCGA-KN-8424-01A-11R-2315-07	APOL4|80832	31.6166
TCGA-KN-8424-01A-11R-2315-07	APOL5|80831	0
TCGA-KN-8424-01A-11R-2315-07	APOL6|80830	2260.421
TCGA-KN-8424-01A-11R-2315-07	APOLD1|81575	985.1069
TCGA-KN-8424-01A-11R-2315-07	APOM|55937	33.6434
TCGA-KN-8424-01A-11R-2315-07	APOOL|139322	590.0657
TCGA-KN-8424-01A-11R-2315-07	APOO|79135	971.4619
TCGA-KN-8424-01A-11R-2315-07	APPBP2|10513	543.8056
TCGA-KN-8424-01A-11R-2315-07	APPL1|26060	1486.9789
TCGA-KN-8424-01A-11R-2315-07	APPL2|55198	809.3851
TCGA-KN-8424-01A-11R-2315-07	APP|351	28699.559
TCGA-KN-8424-01A-11R-2315-07	APRT|353	2603.8772
TCGA-KN-8424-01A-11R-2315-07	APTX|54840	553.1242
TCGA-KN-8424-01A-11R-2315-07	AQP10|89872	.6656
TCGA-KN-8424-01A-11R-2315-07	AQP11|282679	20.634
TCGA-KN-8424-01A-11R-2315-07	AQP12A|375318	.3328
TCGA-KN-8424-01A-11R-2315-07	AQP12B|653437	.6656
TCGA-KN-8424-01A-11R-2315-07	AQP1|358	2025.4597
TCGA-KN-8424-01A-11R-2315-07	AQP2|359	1.664
TCGA-KN-8424-01A-11R-2315-07	AQP3|360	911.2239
TCGA-KN-8424-01A-11R-2315-07	AQP4|361	.6656
TCGA-KN-8424-01A-11R-2315-07	AQP5|362	9.6514
TCGA-KN-8424-01A-11R-2315-07	AQP6|363	839.0049
TCGA-KN-8424-01A-11R-2315-07	AQP7P1|375719	0
TCGA-KN-8424-01A-11R-2315-07	AQP7P3|441432	0
TCGA-KN-8424-01A-11R-2315-07	AQP7|364	384.3914
TCGA-KN-8424-01A-11R-2315-07	AQP8|343	1.664
TCGA-KN-8424-01A-11R-2315-07	AQP9|366	75.5471
TCGA-KN-8424-01A-11R-2315-07	AQPEP|206338	1.9968
TCGA-KN-8424-01A-11R-2315-07	AQR|9716	1519.594
TCGA-KN-8424-01A-11R-2315-07	ARAF|369	2005.1585
TCGA-KN-8424-01A-11R-2315-07	ARAP1|116985	11612.4736
TCGA-KN-8424-01A-11R-2315-07	ARAP2|116984	479.2412
TCGA-KN-8424-01A-11R-2315-07	ARAP3|64411	233.6301
TCGA-KN-8424-01A-11R-2315-07	ARCN1|372	6983.6093
TCGA-KN-8424-01A-11R-2315-07	ARC|23237	6.3233
TCGA-KN-8424-01A-11R-2315-07	AREG|374	254.2641
TCGA-KN-8424-01A-11R-2315-07	ARF1|375	9555.8699
TCGA-KN-8424-01A-11R-2315-07	ARF3|377	8645.3116
TCGA-KN-8424-01A-11R-2315-07	ARF4|378	5636.0762
TCGA-KN-8424-01A-11R-2315-07	ARF5|381	2901.3628
TCGA-KN-8424-01A-11R-2315-07	ARF6|382	2112.3222
TCGA-KN-8424-01A-11R-2315-07	ARFGAP1|55738	1774.8565
TCGA-KN-8424-01A-11R-2315-07	ARFGAP2|84364	2397.87
TCGA-KN-8424-01A-11R-2315-07	ARFGAP3|26286	1579.8319
TCGA-KN-8424-01A-11R-2315-07	ARFGEF1|10565	4585.0104
TCGA-KN-8424-01A-11R-2315-07	ARFGEF2|10564	5325.9007
TCGA-KN-8424-01A-11R-2315-07	ARFIP1|27236	1416.7568
TCGA-KN-8424-01A-11R-2315-07	ARFIP2|23647	1050.6698
TCGA-KN-8424-01A-11R-2315-07	ARFRP1|10139	948.1654
TCGA-KN-8424-01A-11R-2315-07	ARG1|383	0
TCGA-KN-8424-01A-11R-2315-07	ARG2|384	3321.3046
TCGA-KN-8424-01A-11R-2315-07	ARGFXP2|503640	.3328
TCGA-KN-8424-01A-11R-2315-07	ARGFX|503582	.3328
TCGA-KN-8424-01A-11R-2315-07	ARGLU1|55082	889.5915
TCGA-KN-8424-01A-11R-2315-07	ARHGAP10|79658	53.9146
TCGA-KN-8424-01A-11R-2315-07	ARHGAP11A|9824	97.1795
TCGA-KN-8424-01A-11R-2315-07	ARHGAP11B|89839	5.3249
TCGA-KN-8424-01A-11R-2315-07	ARHGAP12|94134	1961.8937
TCGA-KN-8424-01A-11R-2315-07	ARHGAP15|55843	46.9257
TCGA-KN-8424-01A-11R-2315-07	ARHGAP17|55114	1187.1204
TCGA-KN-8424-01A-11R-2315-07	ARHGAP18|93663	4466.2618
TCGA-KN-8424-01A-11R-2315-07	ARHGAP19|84986	134.7866
TCGA-KN-8424-01A-11R-2315-07	ARHGAP1|392	2331.3088
TCGA-KN-8424-01A-11R-2315-07	ARHGAP20|57569	8.9858
TCGA-KN-8424-01A-11R-2315-07	ARHGAP21|57584	2089.6913
TCGA-KN-8424-01A-11R-2315-07	ARHGAP22|58504	53.249
TCGA-KN-8424-01A-11R-2315-07	ARHGAP23|57636	360.7621
TCGA-KN-8424-01A-11R-2315-07	ARHGAP24|83478	1292.2872
TCGA-KN-8424-01A-11R-2315-07	ARHGAP25|9938	196.3558
TCGA-KN-8424-01A-11R-2315-07	ARHGAP26|23092	185.706
TCGA-KN-8424-01A-11R-2315-07	ARHGAP27|201176	951.4935
TCGA-KN-8424-01A-11R-2315-07	ARHGAP28|79822	648.6397
TCGA-KN-8424-01A-11R-2315-07	ARHGAP29|9411	730.1772
TCGA-KN-8424-01A-11R-2315-07	ARHGAP30|257106	341.4594
TCGA-KN-8424-01A-11R-2315-07	ARHGAP31|57514	2144.2716
TCGA-KN-8424-01A-11R-2315-07	ARHGAP32|9743	238.2894
TCGA-KN-8424-01A-11R-2315-07	ARHGAP33|115703	68.2253
TCGA-KN-8424-01A-11R-2315-07	ARHGAP36|158763	0
TCGA-KN-8424-01A-11R-2315-07	ARHGAP39|80728	134.4538
TCGA-KN-8424-01A-11R-2315-07	ARHGAP42|143872	417.9316
TCGA-KN-8424-01A-11R-2315-07	ARHGAP4|393	621.6823
TCGA-KN-8424-01A-11R-2315-07	ARHGAP5|394	4631.6665
TCGA-KN-8424-01A-11R-2315-07	ARHGAP6|395	2124.3032
TCGA-KN-8424-01A-11R-2315-07	ARHGAP8|23779	629.2404
TCGA-KN-8424-01A-11R-2315-07	ARHGAP9|64333	132.1241
TCGA-KN-8424-01A-11R-2315-07	ARHGDIA|396	4265.9123
TCGA-KN-8424-01A-11R-2315-07	ARHGDIB|397	1280.9718
TCGA-KN-8424-01A-11R-2315-07	ARHGDIG|398	.9984
TCGA-KN-8424-01A-11R-2315-07	ARHGEF10L|55160	987.4366
TCGA-KN-8424-01A-11R-2315-07	ARHGEF10|9639	290.54
TCGA-KN-8424-01A-11R-2315-07	ARHGEF11|9826	1116.5654
TCGA-KN-8424-01A-11R-2315-07	ARHGEF12|23365	9639.0715
TCGA-KN-8424-01A-11R-2315-07	ARHGEF15|22899	209.668
TCGA-KN-8424-01A-11R-2315-07	ARHGEF16|27237	410.3503
TCGA-KN-8424-01A-11R-2315-07	ARHGEF17|9828	2589.8993
TCGA-KN-8424-01A-11R-2315-07	ARHGEF18|23370	1763.2083
TCGA-KN-8424-01A-11R-2315-07	ARHGEF19|128272	12.6466
TCGA-KN-8424-01A-11R-2315-07	ARHGEF1|9138	749.8128
TCGA-KN-8424-01A-11R-2315-07	ARHGEF2|9181	749.48
TCGA-KN-8424-01A-11R-2315-07	ARHGEF33|100271715	1.9968
TCGA-KN-8424-01A-11R-2315-07	ARHGEF35|445328	812.7132
TCGA-KN-8424-01A-11R-2315-07	ARHGEF37|389337	1508.9442
TCGA-KN-8424-01A-11R-2315-07	ARHGEF38|54848	103.8356
TCGA-KN-8424-01A-11R-2315-07	ARHGEF3|50650	1343.2066
TCGA-KN-8424-01A-11R-2315-07	ARHGEF4|50649	23.6293
TCGA-KN-8424-01A-11R-2315-07	ARHGEF5|7984	655.2958
TCGA-KN-8424-01A-11R-2315-07	ARHGEF6|9459	1540.5608
TCGA-KN-8424-01A-11R-2315-07	ARHGEF7|8874	1334.2208
TCGA-KN-8424-01A-11R-2315-07	ARHGEF9|23229	403.6942
TCGA-KN-8424-01A-11R-2315-07	ARID1A|8289	1461.0201
TCGA-KN-8424-01A-11R-2315-07	ARID1B|57492	1415.4256
TCGA-KN-8424-01A-11R-2315-07	ARID2|196528	774.7733
TCGA-KN-8424-01A-11R-2315-07	ARID3A|1820	287.2119
TCGA-KN-8424-01A-11R-2315-07	ARID3B|10620	84.8656
TCGA-KN-8424-01A-11R-2315-07	ARID3C|138715	.6656
TCGA-KN-8424-01A-11R-2315-07	ARID4A|5926	404.3598
TCGA-KN-8424-01A-11R-2315-07	ARID4B|51742	694.3972
TCGA-KN-8424-01A-11R-2315-07	ARID5A|10865	301.5226
TCGA-KN-8424-01A-11R-2315-07	ARID5B|84159	717.1978
TCGA-KN-8424-01A-11R-2315-07	ARIH1|25820	2029.4534
TCGA-KN-8424-01A-11R-2315-07	ARIH2|10425	2035.5803
TCGA-KN-8424-01A-11R-2315-07	ARL10|285598	41.268
TCGA-KN-8424-01A-11R-2315-07	ARL11|115761	31.2838
TCGA-KN-8424-01A-11R-2315-07	ARL13A|392509	.6656
TCGA-KN-8424-01A-11R-2315-07	ARL13B|200894	188.3684
TCGA-KN-8424-01A-11R-2315-07	ARL14|80117	25.9589
TCGA-KN-8424-01A-11R-2315-07	ARL15|54622	551.1274
TCGA-KN-8424-01A-11R-2315-07	ARL16|339231	216.657
TCGA-KN-8424-01A-11R-2315-07	ARL17A|51326	42.0035
TCGA-KN-8424-01A-11R-2315-07	ARL17B|641522	.4426
TCGA-KN-8424-01A-11R-2315-07	ARL1|400	4554.4554
TCGA-KN-8424-01A-11R-2315-07	ARL2BP|23568	1383.1434
TCGA-KN-8424-01A-11R-2315-07	ARL2|402	732.5069
TCGA-KN-8424-01A-11R-2315-07	ARL3|403	366.4198
TCGA-KN-8424-01A-11R-2315-07	ARL4A|10124	437.6404
TCGA-KN-8424-01A-11R-2315-07	ARL4C|10123	720.5258
TCGA-KN-8424-01A-11R-2315-07	ARL4D|379	833.0144
TCGA-KN-8424-01A-11R-2315-07	ARL5A|26225	1830.768
TCGA-KN-8424-01A-11R-2315-07	ARL5B|221079	241.9502
TCGA-KN-8424-01A-11R-2315-07	ARL5C|390790	0
TCGA-KN-8424-01A-11R-2315-07	ARL6IP1|23204	6383.2266
TCGA-KN-8424-01A-11R-2315-07	ARL6IP4|51329	3004.9089
TCGA-KN-8424-01A-11R-2315-07	ARL6IP5|10550	9379.4825
TCGA-KN-8424-01A-11R-2315-07	ARL6IP6|151188	106.1652
TCGA-KN-8424-01A-11R-2315-07	ARL6|84100	567.1021
TCGA-KN-8424-01A-11R-2315-07	ARL8A|127829	789.4168
TCGA-KN-8424-01A-11R-2315-07	ARL8B|55207	3596.3058
TCGA-KN-8424-01A-11R-2315-07	ARL9|132946	2.6625
TCGA-KN-8424-01A-11R-2315-07	ARMC10|83787	540.0716
TCGA-KN-8424-01A-11R-2315-07	ARMC1|55156	873.284
TCGA-KN-8424-01A-11R-2315-07	ARMC2|84071	23.6293
TCGA-KN-8424-01A-11R-2315-07	ARMC3|219681	0
TCGA-KN-8424-01A-11R-2315-07	ARMC4|55130	21.9652
TCGA-KN-8424-01A-11R-2315-07	ARMC5|79798	468.5914
TCGA-KN-8424-01A-11R-2315-07	ARMC6|93436	904.1717
TCGA-KN-8424-01A-11R-2315-07	ARMC7|79637	137.449
TCGA-KN-8424-01A-11R-2315-07	ARMC8|25852	828.0223
TCGA-KN-8424-01A-11R-2315-07	ARMC9|80210	76.2127
TCGA-KN-8424-01A-11R-2315-07	ARMCX1|51309	250.2704
TCGA-KN-8424-01A-11R-2315-07	ARMCX2|9823	1661.3695
TCGA-KN-8424-01A-11R-2315-07	ARMCX3|51566	3761.7106
TCGA-KN-8424-01A-11R-2315-07	ARMCX5|64860	280.5558
TCGA-KN-8424-01A-11R-2315-07	ARMCX6|54470	313.1708
TCGA-KN-8424-01A-11R-2315-07	ARMS2|387715	0
TCGA-KN-8424-01A-11R-2315-07	ARNT2|9915	1435.7268
TCGA-KN-8424-01A-11R-2315-07	ARNTL2|56938	26.6245
TCGA-KN-8424-01A-11R-2315-07	ARNTL|406	290.54
TCGA-KN-8424-01A-11R-2315-07	ARNT|405	473.5835
TCGA-KN-8424-01A-11R-2315-07	ARPC1A|10552	4171.1623
TCGA-KN-8424-01A-11R-2315-07	ARPC1B|10095	1492.5368
TCGA-KN-8424-01A-11R-2315-07	ARPC2|10109	2274.0661
TCGA-KN-8424-01A-11R-2315-07	ARPC3|10094	3709.46
TCGA-KN-8424-01A-11R-2315-07	ARPC4|10093	3424.834
TCGA-KN-8424-01A-11R-2315-07	ARPC5L|81873	847.9907
TCGA-KN-8424-01A-11R-2315-07	ARPC5|10092	1632.7481
TCGA-KN-8424-01A-11R-2315-07	ARPM1|84517	6.9889
TCGA-KN-8424-01A-11R-2315-07	ARPP19|10776	4357.4341
TCGA-KN-8424-01A-11R-2315-07	ARPP21|10777	0
TCGA-KN-8424-01A-11R-2315-07	ARR3|407	0
TCGA-KN-8424-01A-11R-2315-07	ARRB1|408	138.4475
TCGA-KN-8424-01A-11R-2315-07	ARRB2|409	2438.4724
TCGA-KN-8424-01A-11R-2315-07	ARRDC1|92714	761.1282
TCGA-KN-8424-01A-11R-2315-07	ARRDC2|27106	281.887
TCGA-KN-8424-01A-11R-2315-07	ARRDC3|57561	1296.6137
TCGA-KN-8424-01A-11R-2315-07	ARRDC4|91947	628.0057
TCGA-KN-8424-01A-11R-2315-07	ARRDC5|645432	.6656
TCGA-KN-8424-01A-11R-2315-07	ARSA|410	752.8081
TCGA-KN-8424-01A-11R-2315-07	ARSB|411	217.3226
TCGA-KN-8424-01A-11R-2315-07	ARSD|414	1544.2216
TCGA-KN-8424-01A-11R-2315-07	ARSE|415	251.9344
TCGA-KN-8424-01A-11R-2315-07	ARSF|416	0
TCGA-KN-8424-01A-11R-2315-07	ARSG|22901	223.6459
TCGA-KN-8424-01A-11R-2315-07	ARSH|347527	0
TCGA-KN-8424-01A-11R-2315-07	ARSI|340075	3.3281
TCGA-KN-8424-01A-11R-2315-07	ARSJ|79642	1844.0802
TCGA-KN-8424-01A-11R-2315-07	ARSK|153642	517.5139
TCGA-KN-8424-01A-11R-2315-07	ART1|417	0
TCGA-KN-8424-01A-11R-2315-07	ART3|419	11.3154
TCGA-KN-8424-01A-11R-2315-07	ART4|420	8.9858
TCGA-KN-8424-01A-11R-2315-07	ART5|116969	361.0949
TCGA-KN-8424-01A-11R-2315-07	ARTN|9048	33.6134
TCGA-KN-8424-01A-11R-2315-07	ARV1|64801	368.7495
TCGA-KN-8424-01A-11R-2315-07	ARVCF|421	206.0072
TCGA-KN-8424-01A-11R-2315-07	ARX|170302	0
TCGA-KN-8424-01A-11R-2315-07	AR|367	205.0087
TCGA-KN-8424-01A-11R-2315-07	AS3MT|57412	524.8357
TCGA-KN-8424-01A-11R-2315-07	ASAH1|427	8912.2223
TCGA-KN-8424-01A-11R-2315-07	ASAH2B|653308	7.9874
TCGA-KN-8424-01A-11R-2315-07	ASAH2|56624	1.9968
TCGA-KN-8424-01A-11R-2315-07	ASAM|79827	4.3265
TCGA-KN-8424-01A-11R-2315-07	ASAP1IT1|29065	0
TCGA-KN-8424-01A-11R-2315-07	ASAP1|50807	698.2278
TCGA-KN-8424-01A-11R-2315-07	ASAP2|8853	1574.507
TCGA-KN-8424-01A-11R-2315-07	ASAP3|55616	1315.9165
TCGA-KN-8424-01A-11R-2315-07	ASB10|136371	0
TCGA-KN-8424-01A-11R-2315-07	ASB11|140456	39.604
TCGA-KN-8424-01A-11R-2315-07	ASB12|142689	2.6625
TCGA-KN-8424-01A-11R-2315-07	ASB13|79754	237.291
TCGA-KN-8424-01A-11R-2315-07	ASB14|142686	11.3154
TCGA-KN-8424-01A-11R-2315-07	ASB15|142685	2.9953
TCGA-KN-8424-01A-11R-2315-07	ASB16|92591	148.4782
TCGA-KN-8424-01A-11R-2315-07	ASB17|127247	0
TCGA-KN-8424-01A-11R-2315-07	ASB18|401036	0
TCGA-KN-8424-01A-11R-2315-07	ASB1|51665	556.0962
TCGA-KN-8424-01A-11R-2315-07	ASB2|51676	15.9747
TCGA-KN-8424-01A-11R-2315-07	ASB3|51130	244.6127
TCGA-KN-8424-01A-11R-2315-07	ASB4|51666	0
TCGA-KN-8424-01A-11R-2315-07	ASB5|140458	1154.8382
TCGA-KN-8424-01A-11R-2315-07	ASB6|140459	746.4914
TCGA-KN-8424-01A-11R-2315-07	ASB7|140460	465.2633
TCGA-KN-8424-01A-11R-2315-07	ASB8|140461	1356.8517
TCGA-KN-8424-01A-11R-2315-07	ASB9|140462	68.8909
TCGA-KN-8424-01A-11R-2315-07	ASCC1|51008	243.2815
TCGA-KN-8424-01A-11R-2315-07	ASCC2|84164	1433.3971
TCGA-KN-8424-01A-11R-2315-07	ASCC3|10973	677.261
TCGA-KN-8424-01A-11R-2315-07	ASCL1|429	28.9542
TCGA-KN-8424-01A-11R-2315-07	ASCL2|430	9.6514
TCGA-KN-8424-01A-11R-2315-07	ASCL3|56676	2.9953
TCGA-KN-8424-01A-11R-2315-07	ASCL4|121549	60.9036
TCGA-KN-8424-01A-11R-2315-07	ASF1A|25842	292.5368
TCGA-KN-8424-01A-11R-2315-07	ASF1B|55723	75.8799
TCGA-KN-8424-01A-11R-2315-07	ASFMR1|100126270	2.0002
TCGA-KN-8424-01A-11R-2315-07	ASGR1|432	9.9842
TCGA-KN-8424-01A-11R-2315-07	ASGR2|433	2.9953
TCGA-KN-8424-01A-11R-2315-07	ASH1L|55870	1103.809
TCGA-KN-8424-01A-11R-2315-07	ASH2L|9070	974.7899
TCGA-KN-8424-01A-11R-2315-07	ASIP|434	.3328
TCGA-KN-8424-01A-11R-2315-07	ASL|435	659.2895
TCGA-KN-8424-01A-11R-2315-07	ASMTL|8623	743.1567
TCGA-KN-8424-01A-11R-2315-07	ASMT|438	.3328
TCGA-KN-8424-01A-11R-2315-07	ASNA1|439	2120.3095
TCGA-KN-8424-01A-11R-2315-07	ASNSD1|54529	476.9116
TCGA-KN-8424-01A-11R-2315-07	ASNS|440	875.2808
TCGA-KN-8424-01A-11R-2315-07	ASPA|443	4.9921
TCGA-KN-8424-01A-11R-2315-07	ASPDH|554235	0
TCGA-KN-8424-01A-11R-2315-07	ASPG|374569	12.3138
TCGA-KN-8424-01A-11R-2315-07	ASPHD1|253982	3.9937
TCGA-KN-8424-01A-11R-2315-07	ASPHD2|57168	1134.537
TCGA-KN-8424-01A-11R-2315-07	ASPH|444	4727.0056
TCGA-KN-8424-01A-11R-2315-07	ASPM|259266	40.6024
TCGA-KN-8424-01A-11R-2315-07	ASPN|54829	127.4648
TCGA-KN-8424-01A-11R-2315-07	ASPRV1|151516	37.7269
TCGA-KN-8424-01A-11R-2315-07	ASPSCR1|79058	320.8254
TCGA-KN-8424-01A-11R-2315-07	ASRGL1|80150	175.0562
TCGA-KN-8424-01A-11R-2315-07	ASS1|445	177.053
TCGA-KN-8424-01A-11R-2315-07	ASTE1|28990	120.0666
TCGA-KN-8424-01A-11R-2315-07	ASTL|431705	.6656
TCGA-KN-8424-01A-11R-2315-07	ASTN1|460	1.3312
TCGA-KN-8424-01A-11R-2315-07	ASTN2|23245	2505.6993
TCGA-KN-8424-01A-11R-2315-07	ASXL1|171023	1826.7743
TCGA-KN-8424-01A-11R-2315-07	ASXL2|55252	920.2097
TCGA-KN-8424-01A-11R-2315-07	ASXL3|80816	103.17
TCGA-KN-8424-01A-11R-2315-07	ASZ1|136991	3.9937
TCGA-KN-8424-01A-11R-2315-07	ATAD1|84896	1706.2984
TCGA-KN-8424-01A-11R-2315-07	ATAD2B|54454	143.4396
TCGA-KN-8424-01A-11R-2315-07	ATAD2|29028	240.619
TCGA-KN-8424-01A-11R-2315-07	ATAD3A|55210	440.6357
TCGA-KN-8424-01A-11R-2315-07	ATAD3B|83858	146.7676
TCGA-KN-8424-01A-11R-2315-07	ATAD3C|219293	56.5771
TCGA-KN-8424-01A-11R-2315-07	ATAD5|79915	13.9779
TCGA-KN-8424-01A-11R-2315-07	ATCAY|85300	.3328
TCGA-KN-8424-01A-11R-2315-07	ATE1|11101	210.9993
TCGA-KN-8424-01A-11R-2315-07	ATF1|466	527.4981
TCGA-KN-8424-01A-11R-2315-07	ATF2|1386	320.1597
TCGA-KN-8424-01A-11R-2315-07	ATF3|467	1692.6533
TCGA-KN-8424-01A-11R-2315-07	ATF4|468	4387.0538
TCGA-KN-8424-01A-11R-2315-07	ATF5|22809	1166.4864
TCGA-KN-8424-01A-11R-2315-07	ATF6B|1388	1340.2113
TCGA-KN-8424-01A-11R-2315-07	ATF6|22926	1251.6848
TCGA-KN-8424-01A-11R-2315-07	ATF7IP2|80063	33.2806
TCGA-KN-8424-01A-11R-2315-07	ATF7IP|55729	1028.0389
TCGA-KN-8424-01A-11R-2315-07	ATF7|11016	818.7037
TCGA-KN-8424-01A-11R-2315-07	ATG10|83734	134.7866
TCGA-KN-8424-01A-11R-2315-07	ATG12|9140	326.4831
TCGA-KN-8424-01A-11R-2315-07	ATG16L1|55054	294.5337
TCGA-KN-8424-01A-11R-2315-07	ATG16L2|89849	160.6922
TCGA-KN-8424-01A-11R-2315-07	ATG2A|23130	1288.2935
TCGA-KN-8424-01A-11R-2315-07	ATG2B|55102	1168.4832
TCGA-KN-8424-01A-11R-2315-07	ATG3|64422	1211.0825
TCGA-KN-8424-01A-11R-2315-07	ATG4A|115201	704.5511
TCGA-KN-8424-01A-11R-2315-07	ATG4B|23192	736.8333
TCGA-KN-8424-01A-11R-2315-07	ATG4C|84938	80.872
TCGA-KN-8424-01A-11R-2315-07	ATG4D|84971	1277.3309
TCGA-KN-8424-01A-11R-2315-07	ATG5|9474	638.6555
TCGA-KN-8424-01A-11R-2315-07	ATG7|10533	978.8502
TCGA-KN-8424-01A-11R-2315-07	ATG9A|79065	746.6977
TCGA-KN-8424-01A-11R-2315-07	ATG9B|285973	22.3446
TCGA-KN-8424-01A-11R-2315-07	ATHL1|80162	84.5328
TCGA-KN-8424-01A-11R-2315-07	ATIC|471	745.1535
TCGA-KN-8424-01A-11R-2315-07	ATL1|51062	38.2727
TCGA-KN-8424-01A-11R-2315-07	ATL2|64225	1022.3812
TCGA-KN-8424-01A-11R-2315-07	ATL3|25923	533.4886
TCGA-KN-8424-01A-11R-2315-07	ATMIN|23300	1826.7743
TCGA-KN-8424-01A-11R-2315-07	ATM|472	1105.25
TCGA-KN-8424-01A-11R-2315-07	ATN1|1822	4184.3747
TCGA-KN-8424-01A-11R-2315-07	ATOH1|474	0
TCGA-KN-8424-01A-11R-2315-07	ATOH7|220202	.3328
TCGA-KN-8424-01A-11R-2315-07	ATOH8|84913	46.5929
TCGA-KN-8424-01A-11R-2315-07	ATOX1|475	1157.5006
TCGA-KN-8424-01A-11R-2315-07	ATP10A|57194	30.2854
TCGA-KN-8424-01A-11R-2315-07	ATP10B|23120	54.9131
TCGA-KN-8424-01A-11R-2315-07	ATP10D|57205	7140.6939
TCGA-KN-8424-01A-11R-2315-07	ATP11A|23250	1045.0121
TCGA-KN-8424-01A-11R-2315-07	ATP11B|23200	1483.9837
TCGA-KN-8424-01A-11R-2315-07	ATP11C|286410	890.5899
TCGA-KN-8424-01A-11R-2315-07	ATP12A|479	0
TCGA-KN-8424-01A-11R-2315-07	ATP13A1|57130	1965.2217
TCGA-KN-8424-01A-11R-2315-07	ATP13A2|23400	597.0547
TCGA-KN-8424-01A-11R-2315-07	ATP13A3|79572	2289.708
TCGA-KN-8424-01A-11R-2315-07	ATP13A4|84239	1.664
TCGA-KN-8424-01A-11R-2315-07	ATP13A5|344905	17.6387
TCGA-KN-8424-01A-11R-2315-07	ATP1A1|476	59223.5461
TCGA-KN-8424-01A-11R-2315-07	ATP1A2|477	12.3138
TCGA-KN-8424-01A-11R-2315-07	ATP1A3|478	6.3233
TCGA-KN-8424-01A-11R-2315-07	ATP1A4|480	15.9747
TCGA-KN-8424-01A-11R-2315-07	ATP1B1|481	29210.0874
TCGA-KN-8424-01A-11R-2315-07	ATP1B2|482	18.3044
TCGA-KN-8424-01A-11R-2315-07	ATP1B3|483	2765.6211
TCGA-KN-8424-01A-11R-2315-07	ATP1B4|23439	.9984
TCGA-KN-8424-01A-11R-2315-07	ATP2A1|487	19.3028
TCGA-KN-8424-01A-11R-2315-07	ATP2A2|488	5561.5276
TCGA-KN-8424-01A-11R-2315-07	ATP2A3|489	248.9392
TCGA-KN-8424-01A-11R-2315-07	ATP2B1|490	1761.2114
TCGA-KN-8424-01A-11R-2315-07	ATP2B2|491	1388.4683
TCGA-KN-8424-01A-11R-2315-07	ATP2B3|492	0
TCGA-KN-8424-01A-11R-2315-07	ATP2B4|493	1519.594
TCGA-KN-8424-01A-11R-2315-07	ATP2C1|27032	6638.5656
TCGA-KN-8424-01A-11R-2315-07	ATP2C2|9914	821.699
TCGA-KN-8424-01A-11R-2315-07	ATP4A|495	.3328
TCGA-KN-8424-01A-11R-2315-07	ATP4B|496	8.3202
TCGA-KN-8424-01A-11R-2315-07	ATP5A1|498	22794.2424
TCGA-KN-8424-01A-11R-2315-07	ATP5B|506	37313.5868
TCGA-KN-8424-01A-11R-2315-07	ATP5C1|509	3687.8276
TCGA-KN-8424-01A-11R-2315-07	ATP5D|513	2849.8211
TCGA-KN-8424-01A-11R-2315-07	ATP5EP2|432369	55.2459
TCGA-KN-8424-01A-11R-2315-07	ATP5E|514	6748.3152
TCGA-KN-8424-01A-11R-2315-07	ATP5F1|515	3487.1454
TCGA-KN-8424-01A-11R-2315-07	ATP5G1|516	1602.13
TCGA-KN-8424-01A-11R-2315-07	ATP5G2|517	5350.5283
TCGA-KN-8424-01A-11R-2315-07	ATP5G3|518	6059.0731
TCGA-KN-8424-01A-11R-2315-07	ATP5H|10476	2689.4084
TCGA-KN-8424-01A-11R-2315-07	ATP5I|521	2864.4879
TCGA-KN-8424-01A-11R-2315-07	ATP5J2|9551	2807.8875
TCGA-KN-8424-01A-11R-2315-07	ATP5J|522	2139.0731
TCGA-KN-8424-01A-11R-2315-07	ATP5L2|267020	1.3312
TCGA-KN-8424-01A-11R-2315-07	ATP5L|10632	6523.6709
TCGA-KN-8424-01A-11R-2315-07	ATP5O|539	3184.2915
TCGA-KN-8424-01A-11R-2315-07	ATP5SL|55101	1233.3805
TCGA-KN-8424-01A-11R-2315-07	ATP5S|27109	261.9186
TCGA-KN-8424-01A-11R-2315-07	ATP6AP1L|92270	28.9542
TCGA-KN-8424-01A-11R-2315-07	ATP6AP1|537	9440.3861
TCGA-KN-8424-01A-11R-2315-07	ATP6AP2|10159	40942.1749
TCGA-KN-8424-01A-11R-2315-07	ATP6V0A1|535	876.9448
TCGA-KN-8424-01A-11R-2315-07	ATP6V0A2|23545	718.1962
TCGA-KN-8424-01A-11R-2315-07	ATP6V0A4|50617	21323.6575
TCGA-KN-8424-01A-11R-2315-07	ATP6V0B|533	6939.0132
TCGA-KN-8424-01A-11R-2315-07	ATP6V0C|527	19660.198
TCGA-KN-8424-01A-11R-2315-07	ATP6V0D1|9114	4815.7085
TCGA-KN-8424-01A-11R-2315-07	ATP6V0D2|245972	32904.235
TCGA-KN-8424-01A-11R-2315-07	ATP6V0E1|8992	6625.5096
TCGA-KN-8424-01A-11R-2315-07	ATP6V0E2|155066	1288.7761
TCGA-KN-8424-01A-11R-2315-07	ATP6V1A|523	22212.4969
TCGA-KN-8424-01A-11R-2315-07	ATP6V1B1|525	9400.1165
TCGA-KN-8424-01A-11R-2315-07	ATP6V1B2|526	1583.4928
TCGA-KN-8424-01A-11R-2315-07	ATP6V1C1|528	3098.0947
TCGA-KN-8424-01A-11R-2315-07	ATP6V1C2|245973	6576.8101
TCGA-KN-8424-01A-11R-2315-07	ATP6V1D|51382	6302.3546
TCGA-KN-8424-01A-11R-2315-07	ATP6V1E1|529	8446.2934
TCGA-KN-8424-01A-11R-2315-07	ATP6V1E2|90423	36.2759
TCGA-KN-8424-01A-11R-2315-07	ATP6V1F|9296	5685.9705
TCGA-KN-8424-01A-11R-2315-07	ATP6V1G1|9550	4156.0862
TCGA-KN-8424-01A-11R-2315-07	ATP6V1G2|534	3.9937
TCGA-KN-8424-01A-11R-2315-07	ATP6V1G3|127124	862.6342
TCGA-KN-8424-01A-11R-2315-07	ATP6V1H|51606	5394.4588
TCGA-KN-8424-01A-11R-2315-07	ATP7A|538	1282.9686
TCGA-KN-8424-01A-11R-2315-07	ATP7B|540	326.8159
TCGA-KN-8424-01A-11R-2315-07	ATP8A1|10396	2646.8092
TCGA-KN-8424-01A-11R-2315-07	ATP8A2|51761	12.9794
TCGA-KN-8424-01A-11R-2315-07	ATP8B1|5205	1049.9676
TCGA-KN-8424-01A-11R-2315-07	ATP8B2|57198	160.7455
TCGA-KN-8424-01A-11R-2315-07	ATP8B3|148229	8.3202
TCGA-KN-8424-01A-11R-2315-07	ATP8B4|79895	2930.6931
TCGA-KN-8424-01A-11R-2315-07	ATP8B5P|158381	29.287
TCGA-KN-8424-01A-11R-2315-07	ATP9A|10079	4968.4666
TCGA-KN-8424-01A-11R-2315-07	ATP9B|374868	753.1409
TCGA-KN-8424-01A-11R-2315-07	ATPAF1|64756	2915.8765
TCGA-KN-8424-01A-11R-2315-07	ATPAF2|91647	281.5542
TCGA-KN-8424-01A-11R-2315-07	ATPBD4|89978	460.604
TCGA-KN-8424-01A-11R-2315-07	ATPIF1|93974	1225.7259
TCGA-KN-8424-01A-11R-2315-07	ATRIP|84126	139.5191
TCGA-KN-8424-01A-11R-2315-07	ATRNL1|26033	1180.7971
TCGA-KN-8424-01A-11R-2315-07	ATRN|8455	3110.0757
TCGA-KN-8424-01A-11R-2315-07	ATRX|546	2303.6858
TCGA-KN-8424-01A-11R-2315-07	ATR|545	1182.4611
TCGA-KN-8424-01A-11R-2315-07	ATXN10|25814	939.5124
TCGA-KN-8424-01A-11R-2315-07	ATXN1L|342371	974.7899
TCGA-KN-8424-01A-11R-2315-07	ATXN1|6310	332.1408
TCGA-KN-8424-01A-11R-2315-07	ATXN2L|11273	2541.6424
TCGA-KN-8424-01A-11R-2315-07	ATXN2|6311	1096.5971
TCGA-KN-8424-01A-11R-2315-07	ATXN3L|92552	0
TCGA-KN-8424-01A-11R-2315-07	ATXN3|4287	248.6064
TCGA-KN-8424-01A-11R-2315-07	ATXN7L1|222255	155.7534
TCGA-KN-8424-01A-11R-2315-07	ATXN7L2|127002	32.9478
TCGA-KN-8424-01A-11R-2315-07	ATXN7L3B|552889	4082.8688
TCGA-KN-8424-01A-11R-2315-07	ATXN7L3|56970	813.3788
TCGA-KN-8424-01A-11R-2315-07	ATXN7|6314	1142.5243
TCGA-KN-8424-01A-11R-2315-07	ATXN8OS|6315	0
TCGA-KN-8424-01A-11R-2315-07	AUH|549	1908.6446
TCGA-KN-8424-01A-11R-2315-07	AUP1|550	1244.8357
TCGA-KN-8424-01A-11R-2315-07	AURKAIP1|54998	1591.813
TCGA-KN-8424-01A-11R-2315-07	AURKAPS1|6791	7.3217
TCGA-KN-8424-01A-11R-2315-07	AURKA|6790	252.6
TCGA-KN-8424-01A-11R-2315-07	AURKB|9212	15.6419
TCGA-KN-8424-01A-11R-2315-07	AURKC|6795	108.8277
TCGA-KN-8424-01A-11R-2315-07	AUTS2|26053	833.0144
TCGA-KN-8424-01A-11R-2315-07	AVEN|57099	101.8388
TCGA-KN-8424-01A-11R-2315-07	AVIL|10677	35.2775
TCGA-KN-8424-01A-11R-2315-07	AVL9|23080	482.9021
TCGA-KN-8424-01A-11R-2315-07	AVPI1|60370	193.6933
TCGA-KN-8424-01A-11R-2315-07	AVPR1A|552	1906.9806
TCGA-KN-8424-01A-11R-2315-07	AVPR1B|553	0
TCGA-KN-8424-01A-11R-2315-07	AVPR2|554	6.3233
TCGA-KN-8424-01A-11R-2315-07	AVP|551	.6656
TCGA-KN-8424-01A-11R-2315-07	AWAT1|158833	0
TCGA-KN-8424-01A-11R-2315-07	AWAT2|158835	0
TCGA-KN-8424-01A-11R-2315-07	AXIN1|8312	705.8824
TCGA-KN-8424-01A-11R-2315-07	AXIN2|8313	78.2095
TCGA-KN-8424-01A-11R-2315-07	AXL|558	443.6309
TCGA-KN-8424-01A-11R-2315-07	AZGP1|563	3765.3715
TCGA-KN-8424-01A-11R-2315-07	AZI1|22994	161.7439
TCGA-KN-8424-01A-11R-2315-07	AZI2|64343	1022.714
TCGA-KN-8424-01A-11R-2315-07	AZIN1|51582	3673.5169
TCGA-KN-8424-01A-11R-2315-07	AZU1|566	.6656
TCGA-KN-8424-01A-11R-2315-07	B2M|567	127699.8086
TCGA-KN-8424-01A-11R-2315-07	B3GALNT1|8706	400.3661
TCGA-KN-8424-01A-11R-2315-07	B3GALNT2|148789	406.939
TCGA-KN-8424-01A-11R-2315-07	B3GALT1|8708	0
TCGA-KN-8424-01A-11R-2315-07	B3GALT2|8707	8.653
TCGA-KN-8424-01A-11R-2315-07	B3GALT4|8705	152.0925
TCGA-KN-8424-01A-11R-2315-07	B3GALT5|10317	.6656
TCGA-KN-8424-01A-11R-2315-07	B3GALT6|126792	327.8143
TCGA-KN-8424-01A-11R-2315-07	B3GALTL|145173	604.7092
TCGA-KN-8424-01A-11R-2315-07	B3GAT1|27087	1.9968
TCGA-KN-8424-01A-11R-2315-07	B3GAT2|135152	7.2286
TCGA-KN-8424-01A-11R-2315-07	B3GAT3|26229	997.0879
TCGA-KN-8424-01A-11R-2315-07	B3GNT1|11041	558.7819
TCGA-KN-8424-01A-11R-2315-07	B3GNT2|10678	1166.4864
TCGA-KN-8424-01A-11R-2315-07	B3GNT3|10331	8.9858
TCGA-KN-8424-01A-11R-2315-07	B3GNT4|79369	2.6625
TCGA-KN-8424-01A-11R-2315-07	B3GNT5|84002	547.4665
TCGA-KN-8424-01A-11R-2315-07	B3GNT6|192134	0
TCGA-KN-8424-01A-11R-2315-07	B3GNT7|93010	89.1921
TCGA-KN-8424-01A-11R-2315-07	B3GNT8|374907	351.7764
TCGA-KN-8424-01A-11R-2315-07	B3GNT9|84752	139.153
TCGA-KN-8424-01A-11R-2315-07	B3GNTL1|146712	27.3434
TCGA-KN-8424-01A-11R-2315-07	B4GALNT1|2583	27.2901
TCGA-KN-8424-01A-11R-2315-07	B4GALNT2|124872	144.1052
TCGA-KN-8424-01A-11R-2315-07	B4GALNT3|283358	2345.9522
TCGA-KN-8424-01A-11R-2315-07	B4GALNT4|338707	1.3312
TCGA-KN-8424-01A-11R-2315-07	B4GALT1|2683	4664.6144
TCGA-KN-8424-01A-11R-2315-07	B4GALT2|8704	784.0919
TCGA-KN-8424-01A-11R-2315-07	B4GALT3|8703	653.2989
TCGA-KN-8424-01A-11R-2315-07	B4GALT4|8702	641.3179
TCGA-KN-8424-01A-11R-2315-07	B4GALT5|9334	2973.9579
TCGA-KN-8424-01A-11R-2315-07	B4GALT6|9331	1281.9702
TCGA-KN-8424-01A-11R-2315-07	B4GALT7|11285	1233.3805
TCGA-KN-8424-01A-11R-2315-07	B9D1|27077	94.0012
TCGA-KN-8424-01A-11R-2315-07	B9D2|80776	74.7982
TCGA-KN-8424-01A-11R-2315-07	BAALC|79870	3380.9801
TCGA-KN-8424-01A-11R-2315-07	BAAT|570	3.9937
TCGA-KN-8424-01A-11R-2315-07	BACE1|23621	1348.8643
TCGA-KN-8424-01A-11R-2315-07	BACE2|25825	10183.8755
TCGA-KN-8424-01A-11R-2315-07	BACH1|571	682.2531
TCGA-KN-8424-01A-11R-2315-07	BACH2|60468	129.1289
TCGA-KN-8424-01A-11R-2315-07	BAD|572	1000.5824
TCGA-KN-8424-01A-11R-2315-07	BAG1|573	4604.3997
TCGA-KN-8424-01A-11R-2315-07	BAG2|9532	127.4648
TCGA-KN-8424-01A-11R-2315-07	BAG3|9531	1600.7987
TCGA-KN-8424-01A-11R-2315-07	BAG4|9530	207.6712
TCGA-KN-8424-01A-11R-2315-07	BAG5|9529	1694.6501
TCGA-KN-8424-01A-11R-2315-07	BAGE2|85319	5.1652
TCGA-KN-8424-01A-11R-2315-07	BAGE|574	0
TCGA-KN-8424-01A-11R-2315-07	BAHCC1|57597	488.5598
TCGA-KN-8424-01A-11R-2315-07	BAHD1|22893	1865.3798
TCGA-KN-8424-01A-11R-2315-07	BAI1|575	2.3296
TCGA-KN-8424-01A-11R-2315-07	BAI2|576	32.9478
TCGA-KN-8424-01A-11R-2315-07	BAI3|577	1.664
TCGA-KN-8424-01A-11R-2315-07	BAIAP2L1|55971	1872.3687
TCGA-KN-8424-01A-11R-2315-07	BAIAP2L2|80115	.9984
TCGA-KN-8424-01A-11R-2315-07	BAIAP2|10458	129.0257
TCGA-KN-8424-01A-11R-2315-07	BAIAP3|8938	438.1596
TCGA-KN-8424-01A-11R-2315-07	BAK1|578	335.4688
TCGA-KN-8424-01A-11R-2315-07	BAMBI|25805	1137.5322
TCGA-KN-8424-01A-11R-2315-07	BANF1|8815	2838.8385
TCGA-KN-8424-01A-11R-2315-07	BANF2|140836	0
TCGA-KN-8424-01A-11R-2315-07	BANK1|55024	163.0751
TCGA-KN-8424-01A-11R-2315-07	BANP|54971	151.7597
TCGA-KN-8424-01A-11R-2315-07	BAP1|8314	3081.4544
TCGA-KN-8424-01A-11R-2315-07	BARD1|580	15.3091
TCGA-KN-8424-01A-11R-2315-07	BARHL1|56751	0
TCGA-KN-8424-01A-11R-2315-07	BARHL2|343472	0
TCGA-KN-8424-01A-11R-2315-07	BARX1|56033	.3328
TCGA-KN-8424-01A-11R-2315-07	BARX2|8538	171.0625
TCGA-KN-8424-01A-11R-2315-07	BASE|317716	.3328
TCGA-KN-8424-01A-11R-2315-07	BASP1|10409	192.0293
TCGA-KN-8424-01A-11R-2315-07	BAT1|7919	2365.5878
TCGA-KN-8424-01A-11R-2315-07	BAT2L1|84726	7389.5266
TCGA-KN-8424-01A-11R-2315-07	BAT2L2|23215	2091.0225
TCGA-KN-8424-01A-11R-2315-07	BAT2|7916	3947.4166
TCGA-KN-8424-01A-11R-2315-07	BAT3|7917	2913.3572
TCGA-KN-8424-01A-11R-2315-07	BAT4|7918	255.5953
TCGA-KN-8424-01A-11R-2315-07	BAT5|7920	673.9329
TCGA-KN-8424-01A-11R-2315-07	BATF2|116071	53.249
TCGA-KN-8424-01A-11R-2315-07	BATF3|55509	8.3202
TCGA-KN-8424-01A-11R-2315-07	BATF|10538	11.3154
TCGA-KN-8424-01A-11R-2315-07	BAX|581	440.9685
TCGA-KN-8424-01A-11R-2315-07	BAZ1A|11177	344.1218
TCGA-KN-8424-01A-11R-2315-07	BAZ1B|9031	2376.9032
TCGA-KN-8424-01A-11R-2315-07	BAZ2A|11176	2613.3256
TCGA-KN-8424-01A-11R-2315-07	BAZ2B|29994	261.9319
TCGA-KN-8424-01A-11R-2315-07	BBC3|27113	193.6933
TCGA-KN-8424-01A-11R-2315-07	BBOX1|8424	4.3265
TCGA-KN-8424-01A-11R-2315-07	BBS10|79738	339.7953
TCGA-KN-8424-01A-11R-2315-07	BBS12|166379	179.7155
TCGA-KN-8424-01A-11R-2315-07	BBS1|582	1290.8328
TCGA-KN-8424-01A-11R-2315-07	BBS2|583	896.9132
TCGA-KN-8424-01A-11R-2315-07	BBS4|585	239.6206
TCGA-KN-8424-01A-11R-2315-07	BBS5|129880	132.2073
TCGA-KN-8424-01A-11R-2315-07	BBS7|55212	282.5526
TCGA-KN-8424-01A-11R-2315-07	BBS9|27241	235.6269
TCGA-KN-8424-01A-11R-2315-07	BBX|56987	3308.4283
TCGA-KN-8424-01A-11R-2315-07	BCAM|4059	7442.8821
TCGA-KN-8424-01A-11R-2315-07	BCAN|63827	24.2949
TCGA-KN-8424-01A-11R-2315-07	BCAP29|55973	3081.4544
TCGA-KN-8424-01A-11R-2315-07	BCAP31|10134	5454.3639
TCGA-KN-8424-01A-11R-2315-07	BCAR1|9564	4529.1622
TCGA-KN-8424-01A-11R-2315-07	BCAR3|8412	716.865
TCGA-KN-8424-01A-11R-2315-07	BCAR4|400500	0
TCGA-KN-8424-01A-11R-2315-07	BCAS1|8537	6.9889
TCGA-KN-8424-01A-11R-2315-07	BCAS2|10286	596.9415
TCGA-KN-8424-01A-11R-2315-07	BCAS3|54828	308.5115
TCGA-KN-8424-01A-11R-2315-07	BCAS4|55653	1442.7157
TCGA-KN-8424-01A-11R-2315-07	BCAT1|586	1471.0042
TCGA-KN-8424-01A-11R-2315-07	BCAT2|587	864.9638
TCGA-KN-8424-01A-11R-2315-07	BCCIP|56647	715.2741
TCGA-KN-8424-01A-11R-2315-07	BCDIN3D|144233	241.0284
TCGA-KN-8424-01A-11R-2315-07	BCHE|590	8.9858
TCGA-KN-8424-01A-11R-2315-07	BCKDHA|593	3420.9169
TCGA-KN-8424-01A-11R-2315-07	BCKDHB|594	863.6326
TCGA-KN-8424-01A-11R-2315-07	BCKDK|10295	754.8049
TCGA-KN-8424-01A-11R-2315-07	BCL10|8915	251.2688
TCGA-KN-8424-01A-11R-2315-07	BCL11A|53335	7.6545
TCGA-KN-8424-01A-11R-2315-07	BCL11B|64919	33.9463
TCGA-KN-8424-01A-11R-2315-07	BCL2A1|597	47.9241
TCGA-KN-8424-01A-11R-2315-07	BCL2L10|10017	14.9763
TCGA-KN-8424-01A-11R-2315-07	BCL2L11|10018	704.5511
TCGA-KN-8424-01A-11R-2315-07	BCL2L12|83596	131.3088
TCGA-KN-8424-01A-11R-2315-07	BCL2L13|23786	3019.2196
TCGA-KN-8424-01A-11R-2315-07	BCL2L14|79370	1.664
TCGA-KN-8424-01A-11R-2315-07	BCL2L15|440603	7.3217
TCGA-KN-8424-01A-11R-2315-07	BCL2L1|598	6966.969
TCGA-KN-8424-01A-11R-2315-07	BCL2L2|599	3511.0342
TCGA-KN-8424-01A-11R-2315-07	BCL2|596	2281.7206
TCGA-KN-8424-01A-11R-2315-07	BCL3|602	423.3297
TCGA-KN-8424-01A-11R-2315-07	BCL6B|255877	269.5732
TCGA-KN-8424-01A-11R-2315-07	BCL6|604	410.6831
TCGA-KN-8424-01A-11R-2315-07	BCL7A|605	949.4966
TCGA-KN-8424-01A-11R-2315-07	BCL7B|9275	1405.7742
TCGA-KN-8424-01A-11R-2315-07	BCL7C|9274	510.1922
TCGA-KN-8424-01A-11R-2315-07	BCL8|606	3.6609
TCGA-KN-8424-01A-11R-2315-07	BCL9L|283149	1018.0547
TCGA-KN-8424-01A-11R-2315-07	BCL9|607	684.9156
TCGA-KN-8424-01A-11R-2315-07	BCLAF1|9774	2293.7016
TCGA-KN-8424-01A-11R-2315-07	BCMO1|53630	.3328
TCGA-KN-8424-01A-11R-2315-07	BCO2|83875	66.2285
TCGA-KN-8424-01A-11R-2315-07	BCORL1|63035	134.7866
TCGA-KN-8424-01A-11R-2315-07	BCORL2|286554	0
TCGA-KN-8424-01A-11R-2315-07	BCOR|54880	787.4199
TCGA-KN-8424-01A-11R-2315-07	BCR|613	6356.9349
TCGA-KN-8424-01A-11R-2315-07	BCS1L|617	171.4252
TCGA-KN-8424-01A-11R-2315-07	BCYRN1|618	0
TCGA-KN-8424-01A-11R-2315-07	BDH1|622	1361.5109
TCGA-KN-8424-01A-11R-2315-07	BDH2|56898	3473.8331
TCGA-KN-8424-01A-11R-2315-07	BDKRB1|623	108.8277
TCGA-KN-8424-01A-11R-2315-07	BDKRB2|624	860.6373
TCGA-KN-8424-01A-11R-2315-07	BDNFOS|497258	113.4604
TCGA-KN-8424-01A-11R-2315-07	BDNF|627	24.3215
TCGA-KN-8424-01A-11R-2315-07	BDP1|55814	1037.0247
TCGA-KN-8424-01A-11R-2315-07	BEAN|146227	3.3281
TCGA-KN-8424-01A-11R-2315-07	BECN1|8678	1152.3854
TCGA-KN-8424-01A-11R-2315-07	BEGAIN|57596	3.6609
TCGA-KN-8424-01A-11R-2315-07	BEND2|139105	0
TCGA-KN-8424-01A-11R-2315-07	BEND3|57673	90.5233
TCGA-KN-8424-01A-11R-2315-07	BEND4|389206	.9984
TCGA-KN-8424-01A-11R-2315-07	BEND5|79656	63.8988
TCGA-KN-8424-01A-11R-2315-07	BEND6|221336	105.4996
TCGA-KN-8424-01A-11R-2315-07	BEND7|222389	509.1938
TCGA-KN-8424-01A-11R-2315-07	BEST1|7439	79.5474
TCGA-KN-8424-01A-11R-2315-07	BEST2|54831	0
TCGA-KN-8424-01A-11R-2315-07	BEST3|144453	.6656
TCGA-KN-8424-01A-11R-2315-07	BEST4|266675	2.9953
TCGA-KN-8424-01A-11R-2315-07	BET1L|51272	2664.448
TCGA-KN-8424-01A-11R-2315-07	BET1|10282	958.1496
TCGA-KN-8424-01A-11R-2315-07	BET3L|100128327	.9984
TCGA-KN-8424-01A-11R-2315-07	BEX1|55859	36.6087
TCGA-KN-8424-01A-11R-2315-07	BEX2|84707	1624.7608
TCGA-KN-8424-01A-11R-2315-07	BEX4|56271	2311.6732
TCGA-KN-8424-01A-11R-2315-07	BEX5|340542	171.3953
TCGA-KN-8424-01A-11R-2315-07	BEYLA|497634	0
TCGA-KN-8424-01A-11R-2315-07	BFAR|51283	1843.7474
TCGA-KN-8424-01A-11R-2315-07	BFSP1|631	13.9779
TCGA-KN-8424-01A-11R-2315-07	BFSP2|8419	15.3091
TCGA-KN-8424-01A-11R-2315-07	BGLAP|632	18.6372
TCGA-KN-8424-01A-11R-2315-07	BGN|633	1719.9434
TCGA-KN-8424-01A-11R-2315-07	BHLHA15|168620	5.3249
TCGA-KN-8424-01A-11R-2315-07	BHLHB9|80823	69.2237
TCGA-KN-8424-01A-11R-2315-07	BHLHE22|27319	0
TCGA-KN-8424-01A-11R-2315-07	BHLHE23|128408	0
TCGA-KN-8424-01A-11R-2315-07	BHLHE40|8553	11828.2719
TCGA-KN-8424-01A-11R-2315-07	BHLHE41|79365	132.1241
TCGA-KN-8424-01A-11R-2315-07	BHMT2|23743	34.9447
TCGA-KN-8424-01A-11R-2315-07	BHMT|635	6.3233
TCGA-KN-8424-01A-11R-2315-07	BICC1|80114	16.3075
TCGA-KN-8424-01A-11R-2315-07	BICD1|636	406.3566
TCGA-KN-8424-01A-11R-2315-07	BICD2|23299	1365.8374
TCGA-KN-8424-01A-11R-2315-07	BID|637	213.4221
TCGA-KN-8424-01A-11R-2315-07	BIK|638	41.6008
TCGA-KN-8424-01A-11R-2315-07	BIN1|274	368.4167
TCGA-KN-8424-01A-11R-2315-07	BIN2|51411	164.4064
TCGA-KN-8424-01A-11R-2315-07	BIN3|55909	330.4767
TCGA-KN-8424-01A-11R-2315-07	BIRC2|329	1375.156
TCGA-KN-8424-01A-11R-2315-07	BIRC3|330	139.4459
TCGA-KN-8424-01A-11R-2315-07	BIRC5|332	18.5473
TCGA-KN-8424-01A-11R-2315-07	BIRC6|57448	1656.7102
TCGA-KN-8424-01A-11R-2315-07	BIRC7|79444	184.7075
TCGA-KN-8424-01A-11R-2315-07	BIRC8|112401	0
TCGA-KN-8424-01A-11R-2315-07	BIVM|54841	496.2143
TCGA-KN-8424-01A-11R-2315-07	BLCAP|10904	4644.9788
TCGA-KN-8424-01A-11R-2315-07	BLID|414899	.6656
TCGA-KN-8424-01A-11R-2315-07	BLK|640	1.664
TCGA-KN-8424-01A-11R-2315-07	BLMH|642	218.6538
TCGA-KN-8424-01A-11R-2315-07	BLM|641	18.6372
TCGA-KN-8424-01A-11R-2315-07	BLNK|29760	1049.3385
TCGA-KN-8424-01A-11R-2315-07	BLOC1S1|2647	1803.2848
TCGA-KN-8424-01A-11R-2315-07	BLOC1S2|282991	553.457
TCGA-KN-8424-01A-11R-2315-07	BLOC1S3|388552	238.955
TCGA-KN-8424-01A-11R-2315-07	BLVRA|644	415.6752
TCGA-KN-8424-01A-11R-2315-07	BLVRB|645	1254.3473
TCGA-KN-8424-01A-11R-2315-07	BLZF1|8548	330.8096
TCGA-KN-8424-01A-11R-2315-07	BMF|90427	838.3393
TCGA-KN-8424-01A-11R-2315-07	BMI1|648	1220.6906
TCGA-KN-8424-01A-11R-2315-07	BMP10|27302	0
TCGA-KN-8424-01A-11R-2315-07	BMP15|9210	0
TCGA-KN-8424-01A-11R-2315-07	BMP1|649	175.389
TCGA-KN-8424-01A-11R-2315-07	BMP2K|55589	807.3883
TCGA-KN-8424-01A-11R-2315-07	BMP2|650	217.3226
TCGA-KN-8424-01A-11R-2315-07	BMP3|651	2.6625
TCGA-KN-8424-01A-11R-2315-07	BMP4|652	128.7961
TCGA-KN-8424-01A-11R-2315-07	BMP5|653	.9984
TCGA-KN-8424-01A-11R-2315-07	BMP6|654	223.363
TCGA-KN-8424-01A-11R-2315-07	BMP7|655	2.6625
TCGA-KN-8424-01A-11R-2315-07	BMP8A|353500	19.9684
TCGA-KN-8424-01A-11R-2315-07	BMP8B|656	6.9889
TCGA-KN-8424-01A-11R-2315-07	BMPER|168667	3.9937
TCGA-KN-8424-01A-11R-2315-07	BMPR1A|657	291.5384
TCGA-KN-8424-01A-11R-2315-07	BMPR1B|658	3464.8473
TCGA-KN-8424-01A-11R-2315-07	BMPR2|659	1693.9845
TCGA-KN-8424-01A-11R-2315-07	BMS1P4|729096	11.8579
TCGA-KN-8424-01A-11R-2315-07	BMS1P5|399761	27.6229
TCGA-KN-8424-01A-11R-2315-07	BMS1|9790	834.3456
TCGA-KN-8424-01A-11R-2315-07	BMX|660	49.2553
TCGA-KN-8424-01A-11R-2315-07	BNC1|646	251.2688
TCGA-KN-8424-01A-11R-2315-07	BNC2|54796	485.2317
TCGA-KN-8424-01A-11R-2315-07	BNIP1|662	264.5811
TCGA-KN-8424-01A-11R-2315-07	BNIP2|663	420.3345
TCGA-KN-8424-01A-11R-2315-07	BNIP3L|665	606.706
TCGA-KN-8424-01A-11R-2315-07	BNIP3|664	646.6428
TCGA-KN-8424-01A-11R-2315-07	BNIPL|149428	1.664
TCGA-KN-8424-01A-11R-2315-07	BOC|91653	83.2016
TCGA-KN-8424-01A-11R-2315-07	BOD1L|259282	2156.5854
TCGA-KN-8424-01A-11R-2315-07	BOD1|91272	1017.3891
TCGA-KN-8424-01A-11R-2315-07	BOK|666	2072.3854
TCGA-KN-8424-01A-11R-2315-07	BOLA1|51027	139.4459
TCGA-KN-8424-01A-11R-2315-07	BOLA2|552900	1317.2976
TCGA-KN-8424-01A-11R-2315-07	BOLA3|388962	262.5842
TCGA-KN-8424-01A-11R-2315-07	BOLL|66037	0
TCGA-KN-8424-01A-11R-2315-07	BOP1|23246	166.4032
TCGA-KN-8424-01A-11R-2315-07	BPESC1|60467	0
TCGA-KN-8424-01A-11R-2315-07	BPGM|669	1780.5142
TCGA-KN-8424-01A-11R-2315-07	BPHL|670	181.3795
TCGA-KN-8424-01A-11R-2315-07	BPIL1|80341	130.7929
TCGA-KN-8424-01A-11R-2315-07	BPIL2|254240	0
TCGA-KN-8424-01A-11R-2315-07	BPIL3|128859	0
TCGA-KN-8424-01A-11R-2315-07	BPI|671	0
TCGA-KN-8424-01A-11R-2315-07	BPNT1|10380	349.7795
TCGA-KN-8424-01A-11R-2315-07	BPTF|2186	1193.4437
TCGA-KN-8424-01A-11R-2315-07	BPY2|9083	0
TCGA-KN-8424-01A-11R-2315-07	BRAF|673	384.7242
TCGA-KN-8424-01A-11R-2315-07	BRAP|8315	695.8982
TCGA-KN-8424-01A-11R-2315-07	BRCA1|672	43.5976
TCGA-KN-8424-01A-11R-2315-07	BRCA2|675	29.287
TCGA-KN-8424-01A-11R-2315-07	BRCC3|79184	760.1298
TCGA-KN-8424-01A-11R-2315-07	BRD1|23774	650.6365
TCGA-KN-8424-01A-11R-2315-07	BRD2|6046	4242.6159
TCGA-KN-8424-01A-11R-2315-07	BRD3|8019	1200
TCGA-KN-8424-01A-11R-2315-07	BRD4|23476	2200.5158
TCGA-KN-8424-01A-11R-2315-07	BRD7P3|23629	0
TCGA-KN-8424-01A-11R-2315-07	BRD7|29117	1895.3324
TCGA-KN-8424-01A-11R-2315-07	BRD8|10902	602.3796
TCGA-KN-8424-01A-11R-2315-07	BRD9|65980	768.1171
TCGA-KN-8424-01A-11R-2315-07	BRDT|676	0
TCGA-KN-8424-01A-11R-2315-07	BREA2|286076	1.9968
TCGA-KN-8424-01A-11R-2315-07	BRE|9577	403.6609
TCGA-KN-8424-01A-11R-2315-07	BRF1|2972	607.0389
TCGA-KN-8424-01A-11R-2315-07	BRF2|55290	365.7542
TCGA-KN-8424-01A-11R-2315-07	BRI3BP|140707	190.3653
TCGA-KN-8424-01A-11R-2315-07	BRI3|25798	3372.66
TCGA-KN-8424-01A-11R-2315-07	BRIP1|83990	8.653
TCGA-KN-8424-01A-11R-2315-07	BRIX1|55299	362.4262
TCGA-KN-8424-01A-11R-2315-07	BRMS1L|84312	320.8254
TCGA-KN-8424-01A-11R-2315-07	BRMS1|25855	1114.5686
TCGA-KN-8424-01A-11R-2315-07	BRP44L|51660	2197.1878
TCGA-KN-8424-01A-11R-2315-07	BRP44|25874	1071.9694
TCGA-KN-8424-01A-11R-2315-07	BRPF1|7862	553.7898
TCGA-KN-8424-01A-11R-2315-07	BRPF3|27154	1481.3212
TCGA-KN-8424-01A-11R-2315-07	BRS3|680	.3328
TCGA-KN-8424-01A-11R-2315-07	BRSK1|84446	3.9937
TCGA-KN-8424-01A-11R-2315-07	BRSK2|9024	3.6609
TCGA-KN-8424-01A-11R-2315-07	BRWD1|54014	449.2886
TCGA-KN-8424-01A-11R-2315-07	BRWD3|254065	524.1701
TCGA-KN-8424-01A-11R-2315-07	BSCL2|26580	1368.7961
TCGA-KN-8424-01A-11R-2315-07	BSDC1|55108	1787.1703
TCGA-KN-8424-01A-11R-2315-07	BSG|682	74079.3743
TCGA-KN-8424-01A-11R-2315-07	BSND|7809	1520.2596
TCGA-KN-8424-01A-11R-2315-07	BSN|8927	133.7882
TCGA-KN-8424-01A-11R-2315-07	BSPH1|100131137	0
TCGA-KN-8424-01A-11R-2315-07	BSPRY|54836	1360.1797
TCGA-KN-8424-01A-11R-2315-07	BST1|683	16.9731
TCGA-KN-8424-01A-11R-2315-07	BST2|684	417.672
TCGA-KN-8424-01A-11R-2315-07	BSX|390259	0
TCGA-KN-8424-01A-11R-2315-07	BTAF1|9044	682.2531
TCGA-KN-8424-01A-11R-2315-07	BTBD10|84280	582.0784
TCGA-KN-8424-01A-11R-2315-07	BTBD11|121551	16.6403
TCGA-KN-8424-01A-11R-2315-07	BTBD12|84464	224.6443
TCGA-KN-8424-01A-11R-2315-07	BTBD16|118663	0
TCGA-KN-8424-01A-11R-2315-07	BTBD17|388419	0
TCGA-KN-8424-01A-11R-2315-07	BTBD18|643376	2.3296
TCGA-KN-8424-01A-11R-2315-07	BTBD19|149478	14.3107
TCGA-KN-8424-01A-11R-2315-07	BTBD1|53339	3264.1651
TCGA-KN-8424-01A-11R-2315-07	BTBD2|55643	1920.2929
TCGA-KN-8424-01A-11R-2315-07	BTBD3|22903	1552.5418
TCGA-KN-8424-01A-11R-2315-07	BTBD6|90135	1109.5765
TCGA-KN-8424-01A-11R-2315-07	BTBD7|55727	808.0539
TCGA-KN-8424-01A-11R-2315-07	BTBD8|284697	12.9794
TCGA-KN-8424-01A-11R-2315-07	BTBD9|114781	791.0808
TCGA-KN-8424-01A-11R-2315-07	BTC|685	144.438
TCGA-KN-8424-01A-11R-2315-07	BTD|686	786.4215
TCGA-KN-8424-01A-11R-2315-07	BTF3L1|690	.3328
TCGA-KN-8424-01A-11R-2315-07	BTF3L4|91408	399.3677
TCGA-KN-8424-01A-11R-2315-07	BTF3|689	5911.3071
TCGA-KN-8424-01A-11R-2315-07	BTG1|694	3328.7295
TCGA-KN-8424-01A-11R-2315-07	BTG2|7832	1930.6099
TCGA-KN-8424-01A-11R-2315-07	BTG3|10950	403.0285
TCGA-KN-8424-01A-11R-2315-07	BTG4|54766	.6656
TCGA-KN-8424-01A-11R-2315-07	BTK|695	173.7249
TCGA-KN-8424-01A-11R-2315-07	BTLA|151888	12.6466
TCGA-KN-8424-01A-11R-2315-07	BTN1A1|696	0
TCGA-KN-8424-01A-11R-2315-07	BTN2A1|11120	459.9384
TCGA-KN-8424-01A-11R-2315-07	BTN2A2|10385	239.9534
TCGA-KN-8424-01A-11R-2315-07	BTN2A3|54718	13.6451
TCGA-KN-8424-01A-11R-2315-07	BTN3A1|11119	382.3945
TCGA-KN-8424-01A-11R-2315-07	BTN3A2|11118	656.9598
TCGA-KN-8424-01A-11R-2315-07	BTN3A3|10384	372.4104
TCGA-KN-8424-01A-11R-2315-07	BTNL2|56244	0
TCGA-KN-8424-01A-11R-2315-07	BTNL3|10917	2.6625
TCGA-KN-8424-01A-11R-2315-07	BTNL8|79908	1.3312
TCGA-KN-8424-01A-11R-2315-07	BTNL9|153579	380.7305
TCGA-KN-8424-01A-11R-2315-07	BTRC|8945	335.8016
TCGA-KN-8424-01A-11R-2315-07	BUB1B|701	51.2522
TCGA-KN-8424-01A-11R-2315-07	BUB1|699	185.706
TCGA-KN-8424-01A-11R-2315-07	BUB3|9184	535.8183
TCGA-KN-8424-01A-11R-2315-07	BUD13|84811	347.4499
TCGA-KN-8424-01A-11R-2315-07	BUD31|8896	1368.7728
TCGA-KN-8424-01A-11R-2315-07	BVES|11149	11.981
TCGA-KN-8424-01A-11R-2315-07	BYSL|705	139.7787
TCGA-KN-8424-01A-11R-2315-07	BZRAP1|9256	131.1257
TCGA-KN-8424-01A-11R-2315-07	BZW1|9689	2075.0478
TCGA-KN-8424-01A-11R-2315-07	BZW2|28969	532.823
TCGA-KN-8424-01A-11R-2315-07	C10orf105|414152	4.3265
TCGA-KN-8424-01A-11R-2315-07	C10orf107|219621	.3328
TCGA-KN-8424-01A-11R-2315-07	C10orf108|414235	36.9415
TCGA-KN-8424-01A-11R-2315-07	C10orf10|11067	1518.5956
TCGA-KN-8424-01A-11R-2315-07	C10orf110|55853	7.4815
TCGA-KN-8424-01A-11R-2315-07	C10orf111|221060	2.3296
TCGA-KN-8424-01A-11R-2315-07	C10orf113|387638	0
TCGA-KN-8424-01A-11R-2315-07	C10orf114|399726	14.3107
TCGA-KN-8424-01A-11R-2315-07	C10orf116|10974	122.5726
TCGA-KN-8424-01A-11R-2315-07	C10orf118|55088	1031.6998
TCGA-KN-8424-01A-11R-2315-07	C10orf119|79892	743.1567
TCGA-KN-8424-01A-11R-2315-07	C10orf11|83938	169.7313
TCGA-KN-8424-01A-11R-2315-07	C10orf120|399814	0
TCGA-KN-8424-01A-11R-2315-07	C10orf122|387718	0
TCGA-KN-8424-01A-11R-2315-07	C10orf125|282969	27.9557
TCGA-KN-8424-01A-11R-2315-07	C10orf128|170371	15.9747
TCGA-KN-8424-01A-11R-2315-07	C10orf129|142827	.3328
TCGA-KN-8424-01A-11R-2315-07	C10orf12|26148	83.9637
TCGA-KN-8424-01A-11R-2315-07	C10orf131|100127889	.6656
TCGA-KN-8424-01A-11R-2315-07	C10orf137|26098	162.7423
TCGA-KN-8424-01A-11R-2315-07	C10orf140|387640	1.8338
TCGA-KN-8424-01A-11R-2315-07	C10orf18|54906	950.1622
TCGA-KN-8424-01A-11R-2315-07	C10orf25|220979	37.2743
TCGA-KN-8424-01A-11R-2315-07	C10orf26|54838	4351.3903
TCGA-KN-8424-01A-11R-2315-07	C10orf27|219793	13.6451
TCGA-KN-8424-01A-11R-2315-07	C10orf28|27291	862.967
TCGA-KN-8424-01A-11R-2315-07	C10orf2|56652	103.5028
TCGA-KN-8424-01A-11R-2315-07	C10orf32|119032	560.446
TCGA-KN-8424-01A-11R-2315-07	C10orf35|219738	63.8988
TCGA-KN-8424-01A-11R-2315-07	C10orf40|283025	0
TCGA-KN-8424-01A-11R-2315-07	C10orf41|100131213	115.151
TCGA-KN-8424-01A-11R-2315-07	C10orf46|143384	975.1227
TCGA-KN-8424-01A-11R-2315-07	C10orf47|254427	106.498
TCGA-KN-8424-01A-11R-2315-07	C10orf4|118924	102.5044
TCGA-KN-8424-01A-11R-2315-07	C10orf50|645528	.3328
TCGA-KN-8424-01A-11R-2315-07	C10orf53|282966	.6656
TCGA-KN-8424-01A-11R-2315-07	C10orf54|64115	458.2744
TCGA-KN-8424-01A-11R-2315-07	C10orf55|414236	1.5775
TCGA-KN-8424-01A-11R-2315-07	C10orf57|80195	357.7669
TCGA-KN-8424-01A-11R-2315-07	C10orf58|84293	2117.9799
TCGA-KN-8424-01A-11R-2315-07	C10orf62|414157	.6656
TCGA-KN-8424-01A-11R-2315-07	C10orf67|256815	20.9668
TCGA-KN-8424-01A-11R-2315-07	C10orf68|79741	0
TCGA-KN-8424-01A-11R-2315-07	C10orf71|118461	0
TCGA-KN-8424-01A-11R-2315-07	C10orf72|196740	1426.741
TCGA-KN-8424-01A-11R-2315-07	C10orf75|90271	472.2523
TCGA-KN-8424-01A-11R-2315-07	C10orf76|79591	533.8214
TCGA-KN-8424-01A-11R-2315-07	C10orf78|119392	43.9304
TCGA-KN-8424-01A-11R-2315-07	C10orf79|80217	5.3249
TCGA-KN-8424-01A-11R-2315-07	C10orf81|79949	0
TCGA-KN-8424-01A-11R-2315-07	C10orf82|143379	18.6372
TCGA-KN-8424-01A-11R-2315-07	C10orf84|63877	400.3661
TCGA-KN-8424-01A-11R-2315-07	C10orf88|80007	109.8261
TCGA-KN-8424-01A-11R-2315-07	C10orf90|118611	.9984
TCGA-KN-8424-01A-11R-2315-07	C10orf91|170393	0
TCGA-KN-8424-01A-11R-2315-07	C10orf93|255352	.3328
TCGA-KN-8424-01A-11R-2315-07	C10orf95|79946	6.9856
TCGA-KN-8424-01A-11R-2315-07	C10orf96|374355	0
TCGA-KN-8424-01A-11R-2315-07	C10orf99|387695	0
TCGA-KN-8424-01A-11R-2315-07	C11orf10|746	1097.5955
TCGA-KN-8424-01A-11R-2315-07	C11orf16|56673	22.298
TCGA-KN-8424-01A-11R-2315-07	C11orf17|56672	364.0902
TCGA-KN-8424-01A-11R-2315-07	C11orf1|64776	327.9707
TCGA-KN-8424-01A-11R-2315-07	C11orf20|25858	1.3312
TCGA-KN-8424-01A-11R-2315-07	C11orf21|29125	6.9889
TCGA-KN-8424-01A-11R-2315-07	C11orf24|53838	531.8246
TCGA-KN-8424-01A-11R-2315-07	C11orf2|738	3119.7271
TCGA-KN-8424-01A-11R-2315-07	C11orf30|56946	554.4554
TCGA-KN-8424-01A-11R-2315-07	C11orf31|280636	1400.4493
TCGA-KN-8424-01A-11R-2315-07	C11orf34|349633	.3328
TCGA-KN-8424-01A-11R-2315-07	C11orf35|256329	112.3588
TCGA-KN-8424-01A-11R-2315-07	C11orf36|283303	0
TCGA-KN-8424-01A-11R-2315-07	C11orf40|143501	0
TCGA-KN-8424-01A-11R-2315-07	C11orf41|25758	56.2443
TCGA-KN-8424-01A-11R-2315-07	C11orf42|160298	2.6625
TCGA-KN-8424-01A-11R-2315-07	C11orf45|219833	16.9731
TCGA-KN-8424-01A-11R-2315-07	C11orf46|120534	870.6215
TCGA-KN-8424-01A-11R-2315-07	C11orf48|79081	314.4654
TCGA-KN-8424-01A-11R-2315-07	C11orf49|79096	513.5203
TCGA-KN-8424-01A-11R-2315-07	C11orf51|25906	1115.3673
TCGA-KN-8424-01A-11R-2315-07	C11orf52|91894	326.1835
TCGA-KN-8424-01A-11R-2315-07	C11orf53|341032	278.2261
TCGA-KN-8424-01A-11R-2315-07	C11orf54|28970	737.8318
TCGA-KN-8424-01A-11R-2315-07	C11orf57|55216	637.3242
TCGA-KN-8424-01A-11R-2315-07	C11orf58|10944	3828.6047
TCGA-KN-8424-01A-11R-2315-07	C11orf59|55004	2872.452
TCGA-KN-8424-01A-11R-2315-07	C11orf61|79684	87.8609
TCGA-KN-8424-01A-11R-2315-07	C11orf63|79864	96.5139
TCGA-KN-8424-01A-11R-2315-07	C11orf64|283197	0
TCGA-KN-8424-01A-11R-2315-07	C11orf65|160140	10.9826
TCGA-KN-8424-01A-11R-2315-07	C11orf66|220004	26.6245
TCGA-KN-8424-01A-11R-2315-07	C11orf67|28971	165.072
TCGA-KN-8424-01A-11R-2315-07	C11orf68|83638	1018.7204
TCGA-KN-8424-01A-11R-2315-07	C11orf70|85016	3.3281
TCGA-KN-8424-01A-11R-2315-07	C11orf71|54494	451.9511
TCGA-KN-8424-01A-11R-2315-07	C11orf73|51501	450.9527
TCGA-KN-8424-01A-11R-2315-07	C11orf74|119710	107.8293
TCGA-KN-8424-01A-11R-2315-07	C11orf75|56935	443.9637
TCGA-KN-8424-01A-11R-2315-07	C11orf80|79703	219.985
TCGA-KN-8424-01A-11R-2315-07	C11orf82|220042	18.97
TCGA-KN-8424-01A-11R-2315-07	C11orf83|790955	463.5993
TCGA-KN-8424-01A-11R-2315-07	C11orf84|144097	266.9107
TCGA-KN-8424-01A-11R-2315-07	C11orf85|283129	0
TCGA-KN-8424-01A-11R-2315-07	C11orf86|254439	0
TCGA-KN-8424-01A-11R-2315-07	C11orf87|399947	2.6625
TCGA-KN-8424-01A-11R-2315-07	C11orf88|399949	.3328
TCGA-KN-8424-01A-11R-2315-07	C11orf90|387804	0
TCGA-KN-8424-01A-11R-2315-07	C11orf92|399948	1475.4106
TCGA-KN-8424-01A-11R-2315-07	C11orf93|120376	590.6515
TCGA-KN-8424-01A-11R-2315-07	C11orf94|143678	.3328
TCGA-KN-8424-01A-11R-2315-07	C11orf95|65998	1452.6999
TCGA-KN-8424-01A-11R-2315-07	C11orf9|745	63.2332
TCGA-KN-8424-01A-11R-2315-07	C12orf10|60314	837.3409
TCGA-KN-8424-01A-11R-2315-07	C12orf11|55726	528.4965
TCGA-KN-8424-01A-11R-2315-07	C12orf12|196477	0
TCGA-KN-8424-01A-11R-2315-07	C12orf23|90488	2328.9791
TCGA-KN-8424-01A-11R-2315-07	C12orf24|29902	53.5818
TCGA-KN-8424-01A-11R-2315-07	C12orf26|84190	90.8561
TCGA-KN-8424-01A-11R-2315-07	C12orf27|283460	.3328
TCGA-KN-8424-01A-11R-2315-07	C12orf29|91298	520.2662
TCGA-KN-8424-01A-11R-2315-07	C12orf32|83695	321.491
TCGA-KN-8424-01A-11R-2315-07	C12orf34|84915	711.8729
TCGA-KN-8424-01A-11R-2315-07	C12orf35|55196	539.4792
TCGA-KN-8424-01A-11R-2315-07	C12orf36|283422	0
TCGA-KN-8424-01A-11R-2315-07	C12orf39|80763	244.2799
TCGA-KN-8424-01A-11R-2315-07	C12orf40|283461	0
TCGA-KN-8424-01A-11R-2315-07	C12orf41|54934	614.0278
TCGA-KN-8424-01A-11R-2315-07	C12orf42|374470	3.6609
TCGA-KN-8424-01A-11R-2315-07	C12orf43|64897	328.1471
TCGA-KN-8424-01A-11R-2315-07	C12orf44|60673	1507.9458
TCGA-KN-8424-01A-11R-2315-07	C12orf45|121053	101.5059
TCGA-KN-8424-01A-11R-2315-07	C12orf47|51275	353.5169
TCGA-KN-8424-01A-11R-2315-07	C12orf48|55010	149.1072
TCGA-KN-8424-01A-11R-2315-07	C12orf49|79794	1939.2628
TCGA-KN-8424-01A-11R-2315-07	C12orf4|57102	396.7052
TCGA-KN-8424-01A-11R-2315-07	C12orf50|160419	2.9953
TCGA-KN-8424-01A-11R-2315-07	C12orf51|283450	1499.2928
TCGA-KN-8424-01A-11R-2315-07	C12orf52|84934	301.1898
TCGA-KN-8424-01A-11R-2315-07	C12orf53|196500	4.3265
TCGA-KN-8424-01A-11R-2315-07	C12orf54|121273	0
TCGA-KN-8424-01A-11R-2315-07	C12orf56|115749	0
TCGA-KN-8424-01A-11R-2315-07	C12orf57|113246	426.6578
TCGA-KN-8424-01A-11R-2315-07	C12orf59|120939	59.5723
TCGA-KN-8424-01A-11R-2315-07	C12orf5|57103	321.491
TCGA-KN-8424-01A-11R-2315-07	C12orf60|144608	41.6008
TCGA-KN-8424-01A-11R-2315-07	C12orf61|283416	20.634
TCGA-KN-8424-01A-11R-2315-07	C12orf62|84987	1085.2816
TCGA-KN-8424-01A-11R-2315-07	C12orf63|374467	.3328
TCGA-KN-8424-01A-11R-2315-07	C12orf65|91574	433.3139
TCGA-KN-8424-01A-11R-2315-07	C12orf66|144577	179.3826
TCGA-KN-8424-01A-11R-2315-07	C12orf68|387856	6.9889
TCGA-KN-8424-01A-11R-2315-07	C12orf69|440087	38.2727
TCGA-KN-8424-01A-11R-2315-07	C12orf70|341346	0
TCGA-KN-8424-01A-11R-2315-07	C12orf71|728858	0
TCGA-KN-8424-01A-11R-2315-07	C12orf72|254013	62.9004
TCGA-KN-8424-01A-11R-2315-07	C12orf73|728568	165.072
TCGA-KN-8424-01A-11R-2315-07	C12orf74|338809	2.9953
TCGA-KN-8424-01A-11R-2315-07	C12orf75|387882	7304.7675
TCGA-KN-8424-01A-11R-2315-07	C12orf76|400073	103.8356
TCGA-KN-8424-01A-11R-2315-07	C12orf77|196415	101.8388
TCGA-KN-8424-01A-11R-2315-07	C13orf15|28984	609.0357
TCGA-KN-8424-01A-11R-2315-07	C13orf16|121793	.9984
TCGA-KN-8424-01A-11R-2315-07	C13orf18|80183	53.249
TCGA-KN-8424-01A-11R-2315-07	C13orf1|57213	325.8175
TCGA-KN-8424-01A-11R-2315-07	C13orf23|80209	952.4919
TCGA-KN-8424-01A-11R-2315-07	C13orf26|122046	0
TCGA-KN-8424-01A-11R-2315-07	C13orf27|93081	108.4949
TCGA-KN-8424-01A-11R-2315-07	C13orf28|122258	0
TCGA-KN-8424-01A-11R-2315-07	C13orf29|283487	103.8356
TCGA-KN-8424-01A-11R-2315-07	C13orf30|144809	0
TCGA-KN-8424-01A-11R-2315-07	C13orf31|144811	221.3162
TCGA-KN-8424-01A-11R-2315-07	C13orf33|84935	120.4759
TCGA-KN-8424-01A-11R-2315-07	C13orf34|79866	54.7999
TCGA-KN-8424-01A-11R-2315-07	C13orf35|400165	0
TCGA-KN-8424-01A-11R-2315-07	C13orf36|400120	.6656
TCGA-KN-8424-01A-11R-2315-07	C13orf37|440145	284.5495
TCGA-KN-8424-01A-11R-2315-07	C13orf38|728591	56.2642
TCGA-KN-8424-01A-11R-2315-07	C13orf39|196541	2.3296
TCGA-KN-8424-01A-11R-2315-07	C14orf101|54916	775.1061
TCGA-KN-8424-01A-11R-2315-07	C14orf102|55051	379.0665
TCGA-KN-8424-01A-11R-2315-07	C14orf104|55172	264.9139
TCGA-KN-8424-01A-11R-2315-07	C14orf105|55195	767.4515
TCGA-KN-8424-01A-11R-2315-07	C14orf106|55320	651.3021
TCGA-KN-8424-01A-11R-2315-07	C14orf109|26175	444.6293
TCGA-KN-8424-01A-11R-2315-07	C14orf115|55237	0
TCGA-KN-8424-01A-11R-2315-07	C14orf118|55668	615.359
TCGA-KN-8424-01A-11R-2315-07	C14orf119|55017	1036.3591
TCGA-KN-8424-01A-11R-2315-07	C14orf126|112487	282.9586
TCGA-KN-8424-01A-11R-2315-07	C14orf128|84837	130.7929
TCGA-KN-8424-01A-11R-2315-07	C14orf129|51527	411.0159
TCGA-KN-8424-01A-11R-2315-07	C14orf132|56967	527.1653
TCGA-KN-8424-01A-11R-2315-07	C14orf135|64430	3686.8292
TCGA-KN-8424-01A-11R-2315-07	C14orf138|79609	55.5787
TCGA-KN-8424-01A-11R-2315-07	C14orf139|79686	12.9794
TCGA-KN-8424-01A-11R-2315-07	C14orf142|84520	218.9866
TCGA-KN-8424-01A-11R-2315-07	C14orf143|90141	53.249
TCGA-KN-8424-01A-11R-2315-07	C14orf145|145508	48.9225
TCGA-KN-8424-01A-11R-2315-07	C14orf147|171546	1817.7885
TCGA-KN-8424-01A-11R-2315-07	C14orf148|122945	4.3265
TCGA-KN-8424-01A-11R-2315-07	C14orf149|112849	64.8972
TCGA-KN-8424-01A-11R-2315-07	C14orf153|84334	539.3727
TCGA-KN-8424-01A-11R-2315-07	C14orf156|81892	729.8444
TCGA-KN-8424-01A-11R-2315-07	C14orf159|80017	3858.8901
TCGA-KN-8424-01A-11R-2315-07	C14orf162|56936	0
TCGA-KN-8424-01A-11R-2315-07	C14orf165|414767	.3328
TCGA-KN-8424-01A-11R-2315-07	C14orf166B|145497	0
TCGA-KN-8424-01A-11R-2315-07	C14orf166|51637	2296.0313
TCGA-KN-8424-01A-11R-2315-07	C14orf167|55449	777.0064
TCGA-KN-8424-01A-11R-2315-07	C14orf169|79697	269.2404
TCGA-KN-8424-01A-11R-2315-07	C14orf174|161394	11.3154
TCGA-KN-8424-01A-11R-2315-07	C14orf176|643382	13.3123
TCGA-KN-8424-01A-11R-2315-07	C14orf177|283598	0
TCGA-KN-8424-01A-11R-2315-07	C14orf178|283579	0
TCGA-KN-8424-01A-11R-2315-07	C14orf179|112752	314.1692
TCGA-KN-8424-01A-11R-2315-07	C14orf180|400258	0
TCGA-KN-8424-01A-11R-2315-07	C14orf181|400223	30.951
TCGA-KN-8424-01A-11R-2315-07	C14orf182|283551	.3328
TCGA-KN-8424-01A-11R-2315-07	C14orf183|196913	.6656
TCGA-KN-8424-01A-11R-2315-07	C14orf184|650662	0
TCGA-KN-8424-01A-11R-2315-07	C14orf19|280655	4.3265
TCGA-KN-8424-01A-11R-2315-07	C14orf1|11161	1578.8335
TCGA-KN-8424-01A-11R-2315-07	C14orf21|161424	430.6515
TCGA-KN-8424-01A-11R-2315-07	C14orf23|387978	0
TCGA-KN-8424-01A-11R-2315-07	C14orf28|122525	140.4443
TCGA-KN-8424-01A-11R-2315-07	C14orf2|9556	1860.7205
TCGA-KN-8424-01A-11R-2315-07	C14orf33|100129075	93.5186
TCGA-KN-8424-01A-11R-2315-07	C14orf34|645687	0
TCGA-KN-8424-01A-11R-2315-07	C14orf37|145407	469.5898
TCGA-KN-8424-01A-11R-2315-07	C14orf39|317761	.9984
TCGA-KN-8424-01A-11R-2315-07	C14orf43|91748	3097.4291
TCGA-KN-8424-01A-11R-2315-07	C14orf45|80127	72.219
TCGA-KN-8424-01A-11R-2315-07	C14orf48|256369	0
TCGA-KN-8424-01A-11R-2315-07	C14orf49|161176	13.3123
TCGA-KN-8424-01A-11R-2315-07	C14orf4|64207	2330.6431
TCGA-KN-8424-01A-11R-2315-07	C14orf50|145376	6.9889
TCGA-KN-8424-01A-11R-2315-07	C14orf53|440184	1.664
TCGA-KN-8424-01A-11R-2315-07	C14orf64|388011	.3328
TCGA-KN-8424-01A-11R-2315-07	C14orf68|283600	0
TCGA-KN-8424-01A-11R-2315-07	C14orf70|283601	0
TCGA-KN-8424-01A-11R-2315-07	C14orf72|145200	55.2459
TCGA-KN-8424-01A-11R-2315-07	C14orf73|91828	.3328
TCGA-KN-8424-01A-11R-2315-07	C14orf79|122616	153.4237
TCGA-KN-8424-01A-11R-2315-07	C14orf80|283643	55.9115
TCGA-KN-8424-01A-11R-2315-07	C14orf86|283592	0
TCGA-KN-8424-01A-11R-2315-07	C14orf93|60686	136.7834
TCGA-KN-8424-01A-11R-2315-07	C15orf17|57184	855.978
TCGA-KN-8424-01A-11R-2315-07	C15orf21|283651	16.3075
TCGA-KN-8424-01A-11R-2315-07	C15orf23|90417	176.7202
TCGA-KN-8424-01A-11R-2315-07	C15orf24|56851	1695.9814
TCGA-KN-8424-01A-11R-2315-07	C15orf26|161502	.9984
TCGA-KN-8424-01A-11R-2315-07	C15orf27|123591	51.2522
TCGA-KN-8424-01A-11R-2315-07	C15orf28|80035	4.9921
TCGA-KN-8424-01A-11R-2315-07	C15orf29|79768	218.321
TCGA-KN-8424-01A-11R-2315-07	C15orf2|23742	0
TCGA-KN-8424-01A-11R-2315-07	C15orf32|145858	0
TCGA-KN-8424-01A-11R-2315-07	C15orf33|196951	22.7739
TCGA-KN-8424-01A-11R-2315-07	C15orf34|80072	25.9589
TCGA-KN-8424-01A-11R-2315-07	C15orf37|283687	104.7641
TCGA-KN-8424-01A-11R-2315-07	C15orf38|348110	186.5779
TCGA-KN-8424-01A-11R-2315-07	C15orf39|56905	468.5914
TCGA-KN-8424-01A-11R-2315-07	C15orf40|123207	424.9938
TCGA-KN-8424-01A-11R-2315-07	C15orf41|84529	61.2364
TCGA-KN-8424-01A-11R-2315-07	C15orf42|90381	9.698
TCGA-KN-8424-01A-11R-2315-07	C15orf43|145645	0
TCGA-KN-8424-01A-11R-2315-07	C15orf44|81556	1039.0215
TCGA-KN-8424-01A-11R-2315-07	C15orf48|84419	67.8925
TCGA-KN-8424-01A-11R-2315-07	C15orf50|414926	.3328
TCGA-KN-8424-01A-11R-2315-07	C15orf51|196968	.6656
TCGA-KN-8424-01A-11R-2315-07	C15orf52|388115	1482.9853
TCGA-KN-8424-01A-11R-2315-07	C15orf53|400359	0
TCGA-KN-8424-01A-11R-2315-07	C15orf54|400360	.3328
TCGA-KN-8424-01A-11R-2315-07	C15orf55|256646	1.3312
TCGA-KN-8424-01A-11R-2315-07	C15orf56|644809	63.2332
TCGA-KN-8424-01A-11R-2315-07	C15orf57|90416	533.5485
TCGA-KN-8424-01A-11R-2315-07	C15orf58|390637	47.2585
TCGA-KN-8424-01A-11R-2315-07	C15orf59|388135	2445.4614
TCGA-KN-8424-01A-11R-2315-07	C15orf5|81698	0
TCGA-KN-8424-01A-11R-2315-07	C15orf60|283677	.3328
TCGA-KN-8424-01A-11R-2315-07	C15orf61|145853	319.8269
TCGA-KN-8424-01A-11R-2315-07	C15orf62|643338	16.6403
TCGA-KN-8424-01A-11R-2315-07	C15orf63|25764	619.1563
TCGA-KN-8424-01A-11R-2315-07	C16orf11|146325	0
TCGA-KN-8424-01A-11R-2315-07	C16orf13|84326	435.9764
TCGA-KN-8424-01A-11R-2315-07	C16orf3|750	.9984
TCGA-KN-8424-01A-11R-2315-07	C16orf42|115939	1110.0557
TCGA-KN-8424-01A-11R-2315-07	C16orf45|89927	83.8672
TCGA-KN-8424-01A-11R-2315-07	C16orf46|123775	36.9415
TCGA-KN-8424-01A-11R-2315-07	C16orf48|84080	159.0815
TCGA-KN-8424-01A-11R-2315-07	C16orf52|730094	444.6293
TCGA-KN-8424-01A-11R-2315-07	C16orf53|79447	712.6383
TCGA-KN-8424-01A-11R-2315-07	C16orf54|283897	59.5723
TCGA-KN-8424-01A-11R-2315-07	C16orf55|124045	52.9162
TCGA-KN-8424-01A-11R-2315-07	C16orf57|79650	549.7962
TCGA-KN-8424-01A-11R-2315-07	C16orf58|64755	2632.4985
TCGA-KN-8424-01A-11R-2315-07	C16orf59|80178	20.9668
TCGA-KN-8424-01A-11R-2315-07	C16orf5|29965	2810.8828
TCGA-KN-8424-01A-11R-2315-07	C16orf61|56942	829.064
TCGA-KN-8424-01A-11R-2315-07	C16orf62|57020	1422.0817
TCGA-KN-8424-01A-11R-2315-07	C16orf63|123811	643.3148
TCGA-KN-8424-01A-11R-2315-07	C16orf68|79091	162.7423
TCGA-KN-8424-01A-11R-2315-07	C16orf70|80262	376.3741
TCGA-KN-8424-01A-11R-2315-07	C16orf71|146562	23.2964
TCGA-KN-8424-01A-11R-2315-07	C16orf72|29035	953.8231
TCGA-KN-8424-01A-11R-2315-07	C16orf73|254528	.3361
TCGA-KN-8424-01A-11R-2315-07	C16orf74|404550	102.8372
TCGA-KN-8424-01A-11R-2315-07	C16orf75|116028	211.9977
TCGA-KN-8424-01A-11R-2315-07	C16orf78|123970	0
TCGA-KN-8424-01A-11R-2315-07	C16orf79|283870	15.3956
TCGA-KN-8424-01A-11R-2315-07	C16orf7|9605	843.5045
TCGA-KN-8424-01A-11R-2315-07	C16orf80|29105	657.2926
TCGA-KN-8424-01A-11R-2315-07	C16orf81|283860	0
TCGA-KN-8424-01A-11R-2315-07	C16orf82|162083	0
TCGA-KN-8424-01A-11R-2315-07	C16orf86|388284	43.2648
TCGA-KN-8424-01A-11R-2315-07	C16orf87|388272	101.8388
TCGA-KN-8424-01A-11R-2315-07	C16orf88|400506	323.155
TCGA-KN-8424-01A-11R-2315-07	C16orf89|146556	2261.7522
TCGA-KN-8424-01A-11R-2315-07	C16orf90|646174	.3328
TCGA-KN-8424-01A-11R-2315-07	C16orf91|283951	324.1534
TCGA-KN-8424-01A-11R-2315-07	C16orf92|146378	0
TCGA-KN-8424-01A-11R-2315-07	C16orf93|90835	6.6561
TCGA-KN-8424-01A-11R-2315-07	C17orf100|388327	31.6166
TCGA-KN-8424-01A-11R-2315-07	C17orf101|79701	405.6777
[truncated: 18,532 more rows]
