# Supplementary material for: Dysfunctional miRNA-Mediated Regulation in Chromophobe Renal Cell Carcinoma
Source: PLoS One. 2016 Jun 3;11(6):e0156324. doi: 10.1371/journal.pone.0156324 (PMC4892590; doi:10.1371/journal.pone.0156324)
Supplement: S2 File — (ZIP) [file pone.0156324.s002.zip › S2_File mRNA expression profile downloaded from TCGA/case/unc.edu__IlluminaHiSeq_RNASeqV2__TCGA-KN-8425-01A-11R-2315-07__expression_rsem_gene_normalized.txt]

barcode	gene_id	normalized_count
TCGA-KN-8425-01A-11R-2315-07	?|100130426	0
TCGA-KN-8425-01A-11R-2315-07	?|100133144	8
TCGA-KN-8425-01A-11R-2315-07	?|100134869	9.7855
TCGA-KN-8425-01A-11R-2315-07	?|10357	71.2398
TCGA-KN-8425-01A-11R-2315-07	?|10431	714.5597
TCGA-KN-8425-01A-11R-2315-07	?|136542	0
TCGA-KN-8425-01A-11R-2315-07	?|155060	178.204
TCGA-KN-8425-01A-11R-2315-07	?|26823	.6975
TCGA-KN-8425-01A-11R-2315-07	?|280660	0
TCGA-KN-8425-01A-11R-2315-07	?|317712	0
TCGA-KN-8425-01A-11R-2315-07	?|340602	.6975
TCGA-KN-8425-01A-11R-2315-07	?|388795	0
TCGA-KN-8425-01A-11R-2315-07	?|390284	7.3235
TCGA-KN-8425-01A-11R-2315-07	?|391343	0
TCGA-KN-8425-01A-11R-2315-07	?|391714	.6975
TCGA-KN-8425-01A-11R-2315-07	?|404770	0
TCGA-KN-8425-01A-11R-2315-07	?|441362	0
TCGA-KN-8425-01A-11R-2315-07	?|442388	0
TCGA-KN-8425-01A-11R-2315-07	?|553137	0
TCGA-KN-8425-01A-11R-2315-07	?|57714	414.9956
TCGA-KN-8425-01A-11R-2315-07	?|645851	1.7437
TCGA-KN-8425-01A-11R-2315-07	?|652919	82.6643
TCGA-KN-8425-01A-11R-2315-07	?|653553	730.2528
TCGA-KN-8425-01A-11R-2315-07	?|728045	0
TCGA-KN-8425-01A-11R-2315-07	?|728603	0
TCGA-KN-8425-01A-11R-2315-07	?|728788	0
TCGA-KN-8425-01A-11R-2315-07	?|729884	5531.6478
TCGA-KN-8425-01A-11R-2315-07	?|8225	973.6704
TCGA-KN-8425-01A-11R-2315-07	?|90288	.6975
TCGA-KN-8425-01A-11R-2315-07	A1BG|1	22.6992
TCGA-KN-8425-01A-11R-2315-07	A1CF|29974	0
TCGA-KN-8425-01A-11R-2315-07	A2BP1|54715	4.5336
TCGA-KN-8425-01A-11R-2315-07	A2LD1|87769	52.9939
TCGA-KN-8425-01A-11R-2315-07	A2ML1|144568	0
TCGA-KN-8425-01A-11R-2315-07	A2M|2	11399.7559
TCGA-KN-8425-01A-11R-2315-07	A4GALT|53947	852.3104
TCGA-KN-8425-01A-11R-2315-07	A4GNT|51146	.6975
TCGA-KN-8425-01A-11R-2315-07	AAA1|404744	0
TCGA-KN-8425-01A-11R-2315-07	AAAS|8086	658.0645
TCGA-KN-8425-01A-11R-2315-07	AACSL|729522	0
TCGA-KN-8425-01A-11R-2315-07	AACS|65985	892.0663
TCGA-KN-8425-01A-11R-2315-07	AADACL2|344752	0
TCGA-KN-8425-01A-11R-2315-07	AADACL3|126767	0
TCGA-KN-8425-01A-11R-2315-07	AADACL4|343066	0
TCGA-KN-8425-01A-11R-2315-07	AADAC|13	0
TCGA-KN-8425-01A-11R-2315-07	AADAT|51166	116.4778
TCGA-KN-8425-01A-11R-2315-07	AAGAB|79719	1723.4525
TCGA-KN-8425-01A-11R-2315-07	AAK1|22848	1047.9512
TCGA-KN-8425-01A-11R-2315-07	AAMP|14	1291.0201
TCGA-KN-8425-01A-11R-2315-07	AANAT|15	.6975
TCGA-KN-8425-01A-11R-2315-07	AARS2|57505	476.0209
TCGA-KN-8425-01A-11R-2315-07	AARSD1|80755	291.8919
TCGA-KN-8425-01A-11R-2315-07	AARS|16	2922.4063
TCGA-KN-8425-01A-11R-2315-07	AASDHPPT|60496	1218.7585
TCGA-KN-8425-01A-11R-2315-07	AASDH|132949	342.4586
TCGA-KN-8425-01A-11R-2315-07	AASS|10157	63.8187
TCGA-KN-8425-01A-11R-2315-07	AATF|26574	483.3479
TCGA-KN-8425-01A-11R-2315-07	AATK|9625	17.0881
TCGA-KN-8425-01A-11R-2315-07	ABAT|18	124.15
TCGA-KN-8425-01A-11R-2315-07	ABCA10|10349	15.6931
TCGA-KN-8425-01A-11R-2315-07	ABCA11P|79963	143.2537
TCGA-KN-8425-01A-11R-2315-07	ABCA12|26154	1.0462
TCGA-KN-8425-01A-11R-2315-07	ABCA13|154664	1.7437
TCGA-KN-8425-01A-11R-2315-07	ABCA17P|650655	3.1386
TCGA-KN-8425-01A-11R-2315-07	ABCA1|19	1137.8936
TCGA-KN-8425-01A-11R-2315-07	ABCA2|20	6131.4734
TCGA-KN-8425-01A-11R-2315-07	ABCA3|21	1264.8649
TCGA-KN-8425-01A-11R-2315-07	ABCA4|24	4.8823
TCGA-KN-8425-01A-11R-2315-07	ABCA5|23461	1070.2703
TCGA-KN-8425-01A-11R-2315-07	ABCA6|23460	11.5083
TCGA-KN-8425-01A-11R-2315-07	ABCA7|10347	748.3871
TCGA-KN-8425-01A-11R-2315-07	ABCA8|10351	58.5876
TCGA-KN-8425-01A-11R-2315-07	ABCA9|10350	6.2772
TCGA-KN-8425-01A-11R-2315-07	ABCB10|23456	308.6312
TCGA-KN-8425-01A-11R-2315-07	ABCB11|8647	0
TCGA-KN-8425-01A-11R-2315-07	ABCB1|5243	23.3653
TCGA-KN-8425-01A-11R-2315-07	ABCB4|5244	1.3949
TCGA-KN-8425-01A-11R-2315-07	ABCB5|340273	1.0462
TCGA-KN-8425-01A-11R-2315-07	ABCB6|10058	108.5022
TCGA-KN-8425-01A-11R-2315-07	ABCB7|22	777.6809
TCGA-KN-8425-01A-11R-2315-07	ABCB8|11194	1191.2816
TCGA-KN-8425-01A-11R-2315-07	ABCB9|23457	251.163
TCGA-KN-8425-01A-11R-2315-07	ABCC10|89845	313.5135
TCGA-KN-8425-01A-11R-2315-07	ABCC11|85320	1.7437
TCGA-KN-8425-01A-11R-2315-07	ABCC12|94160	0
TCGA-KN-8425-01A-11R-2315-07	ABCC13|150000	1.0462
TCGA-KN-8425-01A-11R-2315-07	ABCC1|4363	1243.592
TCGA-KN-8425-01A-11R-2315-07	ABCC2|1244	2.4412
TCGA-KN-8425-01A-11R-2315-07	ABCC3|8714	54.7515
TCGA-KN-8425-01A-11R-2315-07	ABCC4|10257	2657.367
TCGA-KN-8425-01A-11R-2315-07	ABCC5|10057	2370.0087
TCGA-KN-8425-01A-11R-2315-07	ABCC6P1|653190	1.7437
TCGA-KN-8425-01A-11R-2315-07	ABCC6P2|730013	19.1805
TCGA-KN-8425-01A-11R-2315-07	ABCC6|368	84.3941
TCGA-KN-8425-01A-11R-2315-07	ABCC8|6833	.6975
TCGA-KN-8425-01A-11R-2315-07	ABCC9|10060	405.5798
TCGA-KN-8425-01A-11R-2315-07	ABCD1|215	662.5981
TCGA-KN-8425-01A-11R-2315-07	ABCD2|225	79.5118
TCGA-KN-8425-01A-11R-2315-07	ABCD3|5825	1250.218
TCGA-KN-8425-01A-11R-2315-07	ABCD4|5826	1136.8788
TCGA-KN-8425-01A-11R-2315-07	ABCE1|6059	964.952
TCGA-KN-8425-01A-11R-2315-07	ABCF1|23	1104.7951
TCGA-KN-8425-01A-11R-2315-07	ABCF2|10061	1518.0471
TCGA-KN-8425-01A-11R-2315-07	ABCF3|55324	986.5737
TCGA-KN-8425-01A-11R-2315-07	ABCG1|9619	2560.4185
TCGA-KN-8425-01A-11R-2315-07	ABCG2|9429	199.8256
TCGA-KN-8425-01A-11R-2315-07	ABCG4|64137	21.2729
TCGA-KN-8425-01A-11R-2315-07	ABCG5|64240	3.1386
TCGA-KN-8425-01A-11R-2315-07	ABCG8|64241	24.4115
TCGA-KN-8425-01A-11R-2315-07	ABHD10|55347	1338.0994
TCGA-KN-8425-01A-11R-2315-07	ABHD11|83451	1924.6731
TCGA-KN-8425-01A-11R-2315-07	ABHD12B|145447	.3487
TCGA-KN-8425-01A-11R-2315-07	ABHD12|26090	4159.0235
TCGA-KN-8425-01A-11R-2315-07	ABHD13|84945	302.0052
TCGA-KN-8425-01A-11R-2315-07	ABHD14A|25864	171.578
TCGA-KN-8425-01A-11R-2315-07	ABHD14B|84836	2023.0166
TCGA-KN-8425-01A-11R-2315-07	ABHD15|116236	305.8413
TCGA-KN-8425-01A-11R-2315-07	ABHD1|84696	.3487
TCGA-KN-8425-01A-11R-2315-07	ABHD2|11057	22969.8344
TCGA-KN-8425-01A-11R-2315-07	ABHD3|171586	2515.4316
TCGA-KN-8425-01A-11R-2315-07	ABHD4|63874	1153.2694
TCGA-KN-8425-01A-11R-2315-07	ABHD5|51099	327.4629
TCGA-KN-8425-01A-11R-2315-07	ABHD6|57406	946.469
TCGA-KN-8425-01A-11R-2315-07	ABHD8|79575	428.5963
TCGA-KN-8425-01A-11R-2315-07	ABI1|10006	1004.6835
TCGA-KN-8425-01A-11R-2315-07	ABI2|10152	700.6103
TCGA-KN-8425-01A-11R-2315-07	ABI3BP|25890	58.9364
TCGA-KN-8425-01A-11R-2315-07	ABI3|51225	251.0898
TCGA-KN-8425-01A-11R-2315-07	ABL1|25	2195.2921
TCGA-KN-8425-01A-11R-2315-07	ABL2|27	331.6478
TCGA-KN-8425-01A-11R-2315-07	ABLIM1|3983	582.3888
TCGA-KN-8425-01A-11R-2315-07	ABLIM2|84448	83.3479
TCGA-KN-8425-01A-11R-2315-07	ABLIM3|22885	61.7262
TCGA-KN-8425-01A-11R-2315-07	ABO|28	86.4865
TCGA-KN-8425-01A-11R-2315-07	ABP1|26	4.8823
TCGA-KN-8425-01A-11R-2315-07	ABRA|137735	.6975
TCGA-KN-8425-01A-11R-2315-07	ABR|29	5235.5711
TCGA-KN-8425-01A-11R-2315-07	ABT1|29777	337.2276
TCGA-KN-8425-01A-11R-2315-07	ABTB1|80325	366.1726
TCGA-KN-8425-01A-11R-2315-07	ABTB2|25841	3574.1935
TCGA-KN-8425-01A-11R-2315-07	ACAA1|30	1193.7228
TCGA-KN-8425-01A-11R-2315-07	ACAA2|10449	3189.1892
TCGA-KN-8425-01A-11R-2315-07	ACACA|31	1668.0035
TCGA-KN-8425-01A-11R-2315-07	ACACB|32	2643.4176
TCGA-KN-8425-01A-11R-2315-07	ACAD10|80724	1472.3627
TCGA-KN-8425-01A-11R-2315-07	ACAD11|84129	278.2912
TCGA-KN-8425-01A-11R-2315-07	ACAD8|27034	1488.4045
TCGA-KN-8425-01A-11R-2315-07	ACAD9|28976	861.7228
TCGA-KN-8425-01A-11R-2315-07	ACADL|33	1144.8997
TCGA-KN-8425-01A-11R-2315-07	ACADM|34	892.415
TCGA-KN-8425-01A-11R-2315-07	ACADSB|36	1161.9878
TCGA-KN-8425-01A-11R-2315-07	ACADS|35	4115.0828
TCGA-KN-8425-01A-11R-2315-07	ACADVL|37	5047.5885
TCGA-KN-8425-01A-11R-2315-07	ACAN|176	282.8248
TCGA-KN-8425-01A-11R-2315-07	ACAP1|9744	70.4446
TCGA-KN-8425-01A-11R-2315-07	ACAP2|23527	811.857
TCGA-KN-8425-01A-11R-2315-07	ACAP3|116983	547.5711
TCGA-KN-8425-01A-11R-2315-07	ACAT1|38	24989.3636
TCGA-KN-8425-01A-11R-2315-07	ACAT2|39	130.1726
TCGA-KN-8425-01A-11R-2315-07	ACBD3|64746	937.0532
TCGA-KN-8425-01A-11R-2315-07	ACBD4|79777	177.1578
TCGA-KN-8425-01A-11R-2315-07	ACBD5|91452	1617.4368
TCGA-KN-8425-01A-11R-2315-07	ACBD6|84320	292.5894
TCGA-KN-8425-01A-11R-2315-07	ACBD7|414149	15.3444
TCGA-KN-8425-01A-11R-2315-07	ACCN1|40	132.5196
TCGA-KN-8425-01A-11R-2315-07	ACCN2|41	2.0924
TCGA-KN-8425-01A-11R-2315-07	ACCN3|9311	2.0924
TCGA-KN-8425-01A-11R-2315-07	ACCN4|55515	0
TCGA-KN-8425-01A-11R-2315-07	ACCN5|51802	0
TCGA-KN-8425-01A-11R-2315-07	ACCSL|390110	0
TCGA-KN-8425-01A-11R-2315-07	ACCS|84680	379.0759
TCGA-KN-8425-01A-11R-2315-07	ACD|65057	293.2868
TCGA-KN-8425-01A-11R-2315-07	ACE2|59272	4.8823
TCGA-KN-8425-01A-11R-2315-07	ACER1|125981	.6975
TCGA-KN-8425-01A-11R-2315-07	ACER2|340485	44.6382
TCGA-KN-8425-01A-11R-2315-07	ACER3|55331	570.8806
TCGA-KN-8425-01A-11R-2315-07	ACE|1636	139.1456
TCGA-KN-8425-01A-11R-2315-07	ACHE|43	14.9956
TCGA-KN-8425-01A-11R-2315-07	ACIN1|22985	2496.2511
TCGA-KN-8425-01A-11R-2315-07	ACLY|47	1527.1142
TCGA-KN-8425-01A-11R-2315-07	ACMSD|130013	0
TCGA-KN-8425-01A-11R-2315-07	ACN9|57001	213.4263
TCGA-KN-8425-01A-11R-2315-07	ACO1|48	1534.0889
TCGA-KN-8425-01A-11R-2315-07	ACO2|50	15316.4987
TCGA-KN-8425-01A-11R-2315-07	ACOT11|26027	793.5658
TCGA-KN-8425-01A-11R-2315-07	ACOT12|134526	0
TCGA-KN-8425-01A-11R-2315-07	ACOT13|55856	411.5257
TCGA-KN-8425-01A-11R-2315-07	ACOT1|641371	1835.048
TCGA-KN-8425-01A-11R-2315-07	ACOT2|10965	837.6635
TCGA-KN-8425-01A-11R-2315-07	ACOT4|122970	323.6269
TCGA-KN-8425-01A-11R-2315-07	ACOT6|641372	24.7602
TCGA-KN-8425-01A-11R-2315-07	ACOT7|11332	573.3217
TCGA-KN-8425-01A-11R-2315-07	ACOT8|10005	883.8675
TCGA-KN-8425-01A-11R-2315-07	ACOT9|23597	492.415
TCGA-KN-8425-01A-11R-2315-07	ACOX1|51	1268.1116
TCGA-KN-8425-01A-11R-2315-07	ACOX2|8309	145.7716
TCGA-KN-8425-01A-11R-2315-07	ACOX3|8310	632.2581
TCGA-KN-8425-01A-11R-2315-07	ACOXL|55289	2.0924
TCGA-KN-8425-01A-11R-2315-07	ACP1|52	1255.7977
TCGA-KN-8425-01A-11R-2315-07	ACP2|53	936.3557
TCGA-KN-8425-01A-11R-2315-07	ACP5|54	1112.816
TCGA-KN-8425-01A-11R-2315-07	ACP6|51205	138.0994
TCGA-KN-8425-01A-11R-2315-07	ACPL2|92370	143.3304
TCGA-KN-8425-01A-11R-2315-07	ACPP|55	166.6957
TCGA-KN-8425-01A-11R-2315-07	ACPT|93650	.3487
TCGA-KN-8425-01A-11R-2315-07	ACRBP|84519	27.5501
TCGA-KN-8425-01A-11R-2315-07	ACRC|93953	11.5083
TCGA-KN-8425-01A-11R-2315-07	ACRV1|56	0
TCGA-KN-8425-01A-11R-2315-07	ACR|49	1.3949
TCGA-KN-8425-01A-11R-2315-07	ACSBG1|23205	11.857
TCGA-KN-8425-01A-11R-2315-07	ACSBG2|81616	.3487
TCGA-KN-8425-01A-11R-2315-07	ACSF2|80221	292.2406
TCGA-KN-8425-01A-11R-2315-07	ACSF3|197322	542.9817
TCGA-KN-8425-01A-11R-2315-07	ACSL1|2180	13005.0567
TCGA-KN-8425-01A-11R-2315-07	ACSL3|2181	3381.3426
TCGA-KN-8425-01A-11R-2315-07	ACSL4|2182	582.0401
TCGA-KN-8425-01A-11R-2315-07	ACSL5|51703	654.9259
TCGA-KN-8425-01A-11R-2315-07	ACSL6|23305	17.7855
TCGA-KN-8425-01A-11R-2315-07	ACSM1|116285	6.626
TCGA-KN-8425-01A-11R-2315-07	ACSM2A|123876	.3487
TCGA-KN-8425-01A-11R-2315-07	ACSM2B|348158	0
TCGA-KN-8425-01A-11R-2315-07	ACSM3|6296	248.2127
TCGA-KN-8425-01A-11R-2315-07	ACSM4|341392	0
TCGA-KN-8425-01A-11R-2315-07	ACSM5|54988	74.6295
TCGA-KN-8425-01A-11R-2315-07	ACSS1|84532	5475.1526
TCGA-KN-8425-01A-11R-2315-07	ACSS2|55902	2027.5501
TCGA-KN-8425-01A-11R-2315-07	ACSS3|79611	3026.6783
TCGA-KN-8425-01A-11R-2315-07	ACTA1|58	0
TCGA-KN-8425-01A-11R-2315-07	ACTA2|59	1252.143
TCGA-KN-8425-01A-11R-2315-07	ACTBL2|345651	4.5336
TCGA-KN-8425-01A-11R-2315-07	ACTB|60	88680.0349
TCGA-KN-8425-01A-11R-2315-07	ACTC1|70	63.4699
TCGA-KN-8425-01A-11R-2315-07	ACTG1|71	33488.7533
TCGA-KN-8425-01A-11R-2315-07	ACTG2|72	8.0209
TCGA-KN-8425-01A-11R-2315-07	ACTL6A|86	298.1691
TCGA-KN-8425-01A-11R-2315-07	ACTL6B|51412	0
TCGA-KN-8425-01A-11R-2315-07	ACTL7A|10881	0
TCGA-KN-8425-01A-11R-2315-07	ACTL7B|10880	.3487
TCGA-KN-8425-01A-11R-2315-07	ACTL8|81569	0
TCGA-KN-8425-01A-11R-2315-07	ACTL9|284382	0
TCGA-KN-8425-01A-11R-2315-07	ACTN1|87	688.7533
TCGA-KN-8425-01A-11R-2315-07	ACTN2|88	1.0462
TCGA-KN-8425-01A-11R-2315-07	ACTN3|89	.3487
TCGA-KN-8425-01A-11R-2315-07	ACTN4|81	15433.5623
TCGA-KN-8425-01A-11R-2315-07	ACTR10|55860	1291.7175
TCGA-KN-8425-01A-11R-2315-07	ACTR1A|10121	2585.8762
TCGA-KN-8425-01A-11R-2315-07	ACTR1B|10120	1430.1656
TCGA-KN-8425-01A-11R-2315-07	ACTR2|10097	3378.204
TCGA-KN-8425-01A-11R-2315-07	ACTR3B|57180	261.9006
TCGA-KN-8425-01A-11R-2315-07	ACTR3C|653857	100.4359
TCGA-KN-8425-01A-11R-2315-07	ACTR3|10096	2711.7698
TCGA-KN-8425-01A-11R-2315-07	ACTR5|79913	210.2877
TCGA-KN-8425-01A-11R-2315-07	ACTR6|64431	309.3287
TCGA-KN-8425-01A-11R-2315-07	ACTR8|93973	385.3531
TCGA-KN-8425-01A-11R-2315-07	ACTRT1|139741	0
TCGA-KN-8425-01A-11R-2315-07	ACTRT2|140625	0
TCGA-KN-8425-01A-11R-2315-07	ACVR1B|91	1991.9791
TCGA-KN-8425-01A-11R-2315-07	ACVR1C|130399	94.1587
TCGA-KN-8425-01A-11R-2315-07	ACVR1|90	812.9032
TCGA-KN-8425-01A-11R-2315-07	ACVR2A|92	186.9224
TCGA-KN-8425-01A-11R-2315-07	ACVR2B|93	96.5998
TCGA-KN-8425-01A-11R-2315-07	ACVRL1|94	363.3827
TCGA-KN-8425-01A-11R-2315-07	ACY1|95	751.5257
TCGA-KN-8425-01A-11R-2315-07	ACY3|91703	.6975
TCGA-KN-8425-01A-11R-2315-07	ACYP1|97	67.6548
TCGA-KN-8425-01A-11R-2315-07	ACYP2|98	263.6443
TCGA-KN-8425-01A-11R-2315-07	ADAD1|132612	0
TCGA-KN-8425-01A-11R-2315-07	ADAD2|161931	0
TCGA-KN-8425-01A-11R-2315-07	ADAL|161823	352.2232
TCGA-KN-8425-01A-11R-2315-07	ADAM10|102	2158.3261
TCGA-KN-8425-01A-11R-2315-07	ADAM11|4185	2.4412
TCGA-KN-8425-01A-11R-2315-07	ADAM12|8038	9.4159
TCGA-KN-8425-01A-11R-2315-07	ADAM15|8751	613.8309
TCGA-KN-8425-01A-11R-2315-07	ADAM17|6868	298.5179
TCGA-KN-8425-01A-11R-2315-07	ADAM18|8749	0
TCGA-KN-8425-01A-11R-2315-07	ADAM19|8728	46.3819
TCGA-KN-8425-01A-11R-2315-07	ADAM20|8748	1.7437
TCGA-KN-8425-01A-11R-2315-07	ADAM21P1|145241	0
TCGA-KN-8425-01A-11R-2315-07	ADAM21|8747	2.0924
TCGA-KN-8425-01A-11R-2315-07	ADAM22|53616	338.9712
TCGA-KN-8425-01A-11R-2315-07	ADAM23|8745	1.7437
TCGA-KN-8425-01A-11R-2315-07	ADAM28|10863	131.8221
TCGA-KN-8425-01A-11R-2315-07	ADAM29|11086	.6975
TCGA-KN-8425-01A-11R-2315-07	ADAM2|2515	18.1343
TCGA-KN-8425-01A-11R-2315-07	ADAM30|11085	0
TCGA-KN-8425-01A-11R-2315-07	ADAM32|203102	4.5336
TCGA-KN-8425-01A-11R-2315-07	ADAM33|80332	.3487
TCGA-KN-8425-01A-11R-2315-07	ADAM3A|1587	.3487
TCGA-KN-8425-01A-11R-2315-07	ADAM5P|255926	0
TCGA-KN-8425-01A-11R-2315-07	ADAM6|8755	5421.7576
TCGA-KN-8425-01A-11R-2315-07	ADAM7|8756	0
TCGA-KN-8425-01A-11R-2315-07	ADAM8|101	69.0497
TCGA-KN-8425-01A-11R-2315-07	ADAM9|8754	2721.5344
TCGA-KN-8425-01A-11R-2315-07	ADAMDEC1|27299	59.2851
TCGA-KN-8425-01A-11R-2315-07	ADAMTS10|81794	49.5205
TCGA-KN-8425-01A-11R-2315-07	ADAMTS12|81792	9.7646
TCGA-KN-8425-01A-11R-2315-07	ADAMTS13|11093	35.9198
TCGA-KN-8425-01A-11R-2315-07	ADAMTS14|140766	12.2058
TCGA-KN-8425-01A-11R-2315-07	ADAMTS15|170689	14.2982
TCGA-KN-8425-01A-11R-2315-07	ADAMTS16|170690	27.5501
TCGA-KN-8425-01A-11R-2315-07	ADAMTS17|170691	183.7838
TCGA-KN-8425-01A-11R-2315-07	ADAMTS18|170692	227.027
TCGA-KN-8425-01A-11R-2315-07	ADAMTS19|171019	0
TCGA-KN-8425-01A-11R-2315-07	ADAMTS1|9510	469.3984
TCGA-KN-8425-01A-11R-2315-07	ADAMTS20|80070	0
TCGA-KN-8425-01A-11R-2315-07	ADAMTS2|9509	11.1595
TCGA-KN-8425-01A-11R-2315-07	ADAMTS3|9508	274.4551
TCGA-KN-8425-01A-11R-2315-07	ADAMTS4|9507	89.2764
TCGA-KN-8425-01A-11R-2315-07	ADAMTS5|11096	975.4141
TCGA-KN-8425-01A-11R-2315-07	ADAMTS6|11174	8.0209
TCGA-KN-8425-01A-11R-2315-07	ADAMTS7|11173	52.6591
TCGA-KN-8425-01A-11R-2315-07	ADAMTS8|11095	3.4874
TCGA-KN-8425-01A-11R-2315-07	ADAMTS9|56999	65.2136
TCGA-KN-8425-01A-11R-2315-07	ADAMTSL1|92949	2637.8378
TCGA-KN-8425-01A-11R-2315-07	ADAMTSL2|9719	140.5405
TCGA-KN-8425-01A-11R-2315-07	ADAMTSL3|57188	101.8309
TCGA-KN-8425-01A-11R-2315-07	ADAMTSL4|54507	53.0078
TCGA-KN-8425-01A-11R-2315-07	ADAMTSL5|339366	71.1421
TCGA-KN-8425-01A-11R-2315-07	ADAP1|11033	2165.5867
TCGA-KN-8425-01A-11R-2315-07	ADAP2|55803	269.5728
TCGA-KN-8425-01A-11R-2315-07	ADARB1|104	259.4595
TCGA-KN-8425-01A-11R-2315-07	ADARB2|105	5.231
TCGA-KN-8425-01A-11R-2315-07	ADAR|103	4459.9826
TCGA-KN-8425-01A-11R-2315-07	ADAT1|23536	290.8457
TCGA-KN-8425-01A-11R-2315-07	ADAT2|134637	51.2642
TCGA-KN-8425-01A-11R-2315-07	ADAT3|113179	87.5327
TCGA-KN-8425-01A-11R-2315-07	ADA|100	35.2223
TCGA-KN-8425-01A-11R-2315-07	ADCK1|57143	614.4725
TCGA-KN-8425-01A-11R-2315-07	ADCK2|90956	1566.5214
TCGA-KN-8425-01A-11R-2315-07	ADCK4|79934	610.2877
TCGA-KN-8425-01A-11R-2315-07	ADCK5|203054	195.9895
TCGA-KN-8425-01A-11R-2315-07	ADCY10|55811	.3487
TCGA-KN-8425-01A-11R-2315-07	ADCY1|107	5028.422
TCGA-KN-8425-01A-11R-2315-07	ADCY2|108	0
TCGA-KN-8425-01A-11R-2315-07	ADCY3|109	318.218
TCGA-KN-8425-01A-11R-2315-07	ADCY4|196883	169.1369
TCGA-KN-8425-01A-11R-2315-07	ADCY5|111	595.2921
TCGA-KN-8425-01A-11R-2315-07	ADCY6|112	1514.5597
TCGA-KN-8425-01A-11R-2315-07	ADCY7|113	424.4115
TCGA-KN-8425-01A-11R-2315-07	ADCY8|114	.6975
TCGA-KN-8425-01A-11R-2315-07	ADCY9|115	1311.2467
TCGA-KN-8425-01A-11R-2315-07	ADCYAP1R1|117	0
TCGA-KN-8425-01A-11R-2315-07	ADCYAP1|116	653.531
TCGA-KN-8425-01A-11R-2315-07	ADC|113451	63.1212
TCGA-KN-8425-01A-11R-2315-07	ADD1|118	7453.8797
TCGA-KN-8425-01A-11R-2315-07	ADD2|119	8.0209
TCGA-KN-8425-01A-11R-2315-07	ADD3|120	1224.0628
TCGA-KN-8425-01A-11R-2315-07	ADH1A|124	1.0462
TCGA-KN-8425-01A-11R-2315-07	ADH1B|125	132.1709
TCGA-KN-8425-01A-11R-2315-07	ADH1C|126	261.2031
TCGA-KN-8425-01A-11R-2315-07	ADH4|127	1.0462
TCGA-KN-8425-01A-11R-2315-07	ADH5|128	4086.8352
TCGA-KN-8425-01A-11R-2315-07	ADH6|130	2.4412
TCGA-KN-8425-01A-11R-2315-07	ADH7|131	0
TCGA-KN-8425-01A-11R-2315-07	ADHFE1|137872	121.3601
TCGA-KN-8425-01A-11R-2315-07	ADI1|55256	3192.6765
TCGA-KN-8425-01A-11R-2315-07	ADIG|149685	.3487
TCGA-KN-8425-01A-11R-2315-07	ADIPOQ|9370	0
TCGA-KN-8425-01A-11R-2315-07	ADIPOR1|51094	1666.2598
TCGA-KN-8425-01A-11R-2315-07	ADIPOR2|79602	3787.2711
TCGA-KN-8425-01A-11R-2315-07	ADK|132	346.6434
TCGA-KN-8425-01A-11R-2315-07	ADM2|79924	552.7463
TCGA-KN-8425-01A-11R-2315-07	ADM|133	2659.8082
TCGA-KN-8425-01A-11R-2315-07	ADNP2|22850	1146.6434
TCGA-KN-8425-01A-11R-2315-07	ADNP|23394	2592.1534
TCGA-KN-8425-01A-11R-2315-07	ADORA1|134	12.9032
TCGA-KN-8425-01A-11R-2315-07	ADORA2A|135	288.0209
TCGA-KN-8425-01A-11R-2315-07	ADORA2B|136	3.1386
TCGA-KN-8425-01A-11R-2315-07	ADORA3|140	248.2999
TCGA-KN-8425-01A-11R-2315-07	ADO|84890	418.8317
TCGA-KN-8425-01A-11R-2315-07	ADPGK|83440	1413.4194
TCGA-KN-8425-01A-11R-2315-07	ADPRHL1|113622	34.8736
TCGA-KN-8425-01A-11R-2315-07	ADPRHL2|54936	491.3688
TCGA-KN-8425-01A-11R-2315-07	ADPRH|141	198.082
TCGA-KN-8425-01A-11R-2315-07	ADRA1A|148	1.3949
TCGA-KN-8425-01A-11R-2315-07	ADRA1B|147	4.5336
TCGA-KN-8425-01A-11R-2315-07	ADRA1D|146	.3487
TCGA-KN-8425-01A-11R-2315-07	ADRA2A|150	36.966
TCGA-KN-8425-01A-11R-2315-07	ADRA2B|151	70.7934
TCGA-KN-8425-01A-11R-2315-07	ADRA2C|152	18.8317
TCGA-KN-8425-01A-11R-2315-07	ADRB1|153	39.4071
TCGA-KN-8425-01A-11R-2315-07	ADRB2|154	182.3888
TCGA-KN-8425-01A-11R-2315-07	ADRB3|155	0
TCGA-KN-8425-01A-11R-2315-07	ADRBK1|156	2370.7062
TCGA-KN-8425-01A-11R-2315-07	ADRBK2|157	217.6112
TCGA-KN-8425-01A-11R-2315-07	ADRM1|11047	2023.3653
TCGA-KN-8425-01A-11R-2315-07	ADSL|158	625.6321
TCGA-KN-8425-01A-11R-2315-07	ADSSL1|122622	61.7262
TCGA-KN-8425-01A-11R-2315-07	ADSS|159	1187.7942
TCGA-KN-8425-01A-11R-2315-07	AEBP1|165	523.4525
TCGA-KN-8425-01A-11R-2315-07	AEBP2|121536	517.8727
TCGA-KN-8425-01A-11R-2315-07	AEN|64782	1548.0384
TCGA-KN-8425-01A-11R-2315-07	AES|166	21983.2607
TCGA-KN-8425-01A-11R-2315-07	AFAP1L1|134265	333.3915
TCGA-KN-8425-01A-11R-2315-07	AFAP1L2|84632	103.2258
TCGA-KN-8425-01A-11R-2315-07	AFAP1|60312	474.218
TCGA-KN-8425-01A-11R-2315-07	AFARP1|246182	.6975
TCGA-KN-8425-01A-11R-2315-07	AFF1|4299	3354.1412
TCGA-KN-8425-01A-11R-2315-07	AFF2|2334	6.2772
TCGA-KN-8425-01A-11R-2315-07	AFF3|3899	34.5248
TCGA-KN-8425-01A-11R-2315-07	AFF4|27125	3210.8108
TCGA-KN-8425-01A-11R-2315-07	AFG3L1|172	345.9459
TCGA-KN-8425-01A-11R-2315-07	AFG3L2|10939	6383.8326
TCGA-KN-8425-01A-11R-2315-07	AFMID|125061	110.898
TCGA-KN-8425-01A-11R-2315-07	AFM|173	0
TCGA-KN-8425-01A-11R-2315-07	AFP|174	0
TCGA-KN-8425-01A-11R-2315-07	AFTPH|54812	1234.5248
TCGA-KN-8425-01A-11R-2315-07	AG2|387763	123.8012
TCGA-KN-8425-01A-11R-2315-07	AGAP11|119385	19.9058
TCGA-KN-8425-01A-11R-2315-07	AGAP1|116987	209.939
TCGA-KN-8425-01A-11R-2315-07	AGAP2|116986	70.2877
TCGA-KN-8425-01A-11R-2315-07	AGAP3|116988	1196.1639
TCGA-KN-8425-01A-11R-2315-07	AGAP4|119016	85.0915
TCGA-KN-8425-01A-11R-2315-07	AGAP5|729092	10.3156
TCGA-KN-8425-01A-11R-2315-07	AGAP6|414189	42.8945
TCGA-KN-8425-01A-11R-2315-07	AGAP7|653268	2.0924
TCGA-KN-8425-01A-11R-2315-07	AGAP8|728404	17.0881
TCGA-KN-8425-01A-11R-2315-07	AGA|175	561.4647
TCGA-KN-8425-01A-11R-2315-07	AGBL1|123624	0
TCGA-KN-8425-01A-11R-2315-07	AGBL2|79841	8.0209
TCGA-KN-8425-01A-11R-2315-07	AGBL3|340351	1.7437
TCGA-KN-8425-01A-11R-2315-07	AGBL4|84871	.3487
TCGA-KN-8425-01A-11R-2315-07	AGBL5|60509	419.5327
TCGA-KN-8425-01A-11R-2315-07	AGER|177	12.9032
TCGA-KN-8425-01A-11R-2315-07	AGFG1|3267	1056.3208
TCGA-KN-8425-01A-11R-2315-07	AGFG2|3268	570.8806
TCGA-KN-8425-01A-11R-2315-07	AGGF1|55109	689.7995
TCGA-KN-8425-01A-11R-2315-07	AGK|55750	849.1718
TCGA-KN-8425-01A-11R-2315-07	AGL|178	1349.6077
TCGA-KN-8425-01A-11R-2315-07	AGMAT|79814	27.2014
TCGA-KN-8425-01A-11R-2315-07	AGPAT1|10554	1214.4202
TCGA-KN-8425-01A-11R-2315-07	AGPAT2|10555	2078.8143
TCGA-KN-8425-01A-11R-2315-07	AGPAT3|56894	3294.1587
TCGA-KN-8425-01A-11R-2315-07	AGPAT4|56895	80.9067
TCGA-KN-8425-01A-11R-2315-07	AGPAT5|55326	4629.4682
TCGA-KN-8425-01A-11R-2315-07	AGPAT6|137964	3302.5283
TCGA-KN-8425-01A-11R-2315-07	AGPAT9|84803	1105.1439
TCGA-KN-8425-01A-11R-2315-07	AGPHD1|123688	25.8065
TCGA-KN-8425-01A-11R-2315-07	AGPS|8540	662.9468
TCGA-KN-8425-01A-11R-2315-07	AGR2|10551	1.7437
TCGA-KN-8425-01A-11R-2315-07	AGR3|155465	3.4874
TCGA-KN-8425-01A-11R-2315-07	AGRN|375790	4086.1378
TCGA-KN-8425-01A-11R-2315-07	AGRP|181	.3487
TCGA-KN-8425-01A-11R-2315-07	AGTPBP1|23287	315.9547
TCGA-KN-8425-01A-11R-2315-07	AGTR1|185	41.4996
TCGA-KN-8425-01A-11R-2315-07	AGTR2|186	0
TCGA-KN-8425-01A-11R-2315-07	AGTRAP|57085	283.871
TCGA-KN-8425-01A-11R-2315-07	AGT|183	44.6382
TCGA-KN-8425-01A-11R-2315-07	AGXT2L1|64850	0
TCGA-KN-8425-01A-11R-2315-07	AGXT2L2|85007	389.5972
TCGA-KN-8425-01A-11R-2315-07	AGXT2|64902	.3487
TCGA-KN-8425-01A-11R-2315-07	AGXT|189	0
TCGA-KN-8425-01A-11R-2315-07	AHCTF1|25909	712.816
TCGA-KN-8425-01A-11R-2315-07	AHCYL1|10768	3619.5292
TCGA-KN-8425-01A-11R-2315-07	AHCYL2|23382	4798.2563
TCGA-KN-8425-01A-11R-2315-07	AHCY|191	2690.4969
TCGA-KN-8425-01A-11R-2315-07	AHDC1|27245	679.3374
TCGA-KN-8425-01A-11R-2315-07	AHI1|54806	107.4106
TCGA-KN-8425-01A-11R-2315-07	AHNAK2|113146	4868.0035
TCGA-KN-8425-01A-11R-2315-07	AHNAK|79026	35199.3025
TCGA-KN-8425-01A-11R-2315-07	AHRR|57491	60.3313
TCGA-KN-8425-01A-11R-2315-07	AHR|196	953.7925
TCGA-KN-8425-01A-11R-2315-07	AHSA1|10598	2770.3575
TCGA-KN-8425-01A-11R-2315-07	AHSA2|130872	325.7193
TCGA-KN-8425-01A-11R-2315-07	AHSG|197	0
TCGA-KN-8425-01A-11R-2315-07	AHSP|51327	0
TCGA-KN-8425-01A-11R-2315-07	AICDA|57379	0
TCGA-KN-8425-01A-11R-2315-07	AIDA|64853	452.0663
TCGA-KN-8425-01A-11R-2315-07	AIF1L|83543	4382.5632
TCGA-KN-8425-01A-11R-2315-07	AIF1|199	366.1726
TCGA-KN-8425-01A-11R-2315-07	AIFM1|9131	4155.5362
TCGA-KN-8425-01A-11R-2315-07	AIFM2|84883	744.8997
TCGA-KN-8425-01A-11R-2315-07	AIFM3|150209	24.9311
TCGA-KN-8425-01A-11R-2315-07	AIG1|51390	433.1299
TCGA-KN-8425-01A-11R-2315-07	AIM1L|55057	1.0462
TCGA-KN-8425-01A-11R-2315-07	AIM1|202	343.5048
TCGA-KN-8425-01A-11R-2315-07	AIM2|9447	1.3949
TCGA-KN-8425-01A-11R-2315-07	AIMP1|9255	1131.8954
TCGA-KN-8425-01A-11R-2315-07	AIMP2|7965	929.646
TCGA-KN-8425-01A-11R-2315-07	AIPL1|23746	0
TCGA-KN-8425-01A-11R-2315-07	AIP|9049	972.2755
TCGA-KN-8425-01A-11R-2315-07	AIRE|326	0
TCGA-KN-8425-01A-11R-2315-07	AJAP1|55966	9.0671
TCGA-KN-8425-01A-11R-2315-07	AK1|203	1989.5379
TCGA-KN-8425-01A-11R-2315-07	AK2|204	1498.1691
TCGA-KN-8425-01A-11R-2315-07	AK3L1|205	2.4412
TCGA-KN-8425-01A-11R-2315-07	AK3|50808	3287.184
TCGA-KN-8425-01A-11R-2315-07	AK5|26289	1.0462
TCGA-KN-8425-01A-11R-2315-07	AK7|122481	19.8779
TCGA-KN-8425-01A-11R-2315-07	AKAP10|11216	409.7646
TCGA-KN-8425-01A-11R-2315-07	AKAP11|11215	1170.3575
TCGA-KN-8425-01A-11R-2315-07	AKAP12|9590	383.9582
TCGA-KN-8425-01A-11R-2315-07	AKAP13|11214	4288.0558
TCGA-KN-8425-01A-11R-2315-07	AKAP14|158798	.6975
TCGA-KN-8425-01A-11R-2315-07	AKAP1|8165	2357.1055
TCGA-KN-8425-01A-11R-2315-07	AKAP2|11217	6011.4211
TCGA-KN-8425-01A-11R-2315-07	AKAP3|10566	10.4621
TCGA-KN-8425-01A-11R-2315-07	AKAP4|8852	.3487
TCGA-KN-8425-01A-11R-2315-07	AKAP5|9495	19.8779
TCGA-KN-8425-01A-11R-2315-07	AKAP6|9472	844.6382
TCGA-KN-8425-01A-11R-2315-07	AKAP7|9465	277.245
TCGA-KN-8425-01A-11R-2315-07	AKAP8L|26993	809.0671
TCGA-KN-8425-01A-11R-2315-07	AKAP8|10270	648.2999
TCGA-KN-8425-01A-11R-2315-07	AKAP9|10142	7041.6739
TCGA-KN-8425-01A-11R-2315-07	AKD1|221264	119.9651
TCGA-KN-8425-01A-11R-2315-07	AKIRIN1|79647	1212.2058
TCGA-KN-8425-01A-11R-2315-07	AKIRIN2|55122	736.1813
TCGA-KN-8425-01A-11R-2315-07	AKNAD1|254268	3.8396
TCGA-KN-8425-01A-11R-2315-07	AKNA|80709	636.7916
TCGA-KN-8425-01A-11R-2315-07	AKR1A1|10327	1362.8596
TCGA-KN-8425-01A-11R-2315-07	AKR1B10|57016	0
TCGA-KN-8425-01A-11R-2315-07	AKR1B15|441282	0
TCGA-KN-8425-01A-11R-2315-07	AKR1B1|231	3133.0427
TCGA-KN-8425-01A-11R-2315-07	AKR1C1|1645	276.8963
TCGA-KN-8425-01A-11R-2315-07	AKR1C2|1646	1506.5388
TCGA-KN-8425-01A-11R-2315-07	AKR1C3|8644	57.5414
TCGA-KN-8425-01A-11R-2315-07	AKR1C4|1109	0
TCGA-KN-8425-01A-11R-2315-07	AKR1CL1|340811	0
TCGA-KN-8425-01A-11R-2315-07	AKR1D1|6718	1.7437
TCGA-KN-8425-01A-11R-2315-07	AKR1E2|83592	2.0924
TCGA-KN-8425-01A-11R-2315-07	AKR7A2|8574	566.347
TCGA-KN-8425-01A-11R-2315-07	AKR7A3|22977	701.6565
TCGA-KN-8425-01A-11R-2315-07	AKR7L|246181	24.4115
TCGA-KN-8425-01A-11R-2315-07	AKT1S1|84335	807.6722
TCGA-KN-8425-01A-11R-2315-07	AKT1|207	8993.5484
TCGA-KN-8425-01A-11R-2315-07	AKT2|208	3838.1866
TCGA-KN-8425-01A-11R-2315-07	AKT3|10000	955.8849
TCGA-KN-8425-01A-11R-2315-07	AKTIP|64400	1882.7306
TCGA-KN-8425-01A-11R-2315-07	ALAD|210	726.7655
TCGA-KN-8425-01A-11R-2315-07	ALAS1|211	1637.3147
TCGA-KN-8425-01A-11R-2315-07	ALAS2|212	2.0924
TCGA-KN-8425-01A-11R-2315-07	ALB|213	0
TCGA-KN-8425-01A-11R-2315-07	ALCAM|214	7404.0105
TCGA-KN-8425-01A-11R-2315-07	ALDH16A1|126133	654.2284
TCGA-KN-8425-01A-11R-2315-07	ALDH18A1|5832	1026.6783
TCGA-KN-8425-01A-11R-2315-07	ALDH1A1|216	4172.2755
TCGA-KN-8425-01A-11R-2315-07	ALDH1A2|8854	84.0453
TCGA-KN-8425-01A-11R-2315-07	ALDH1A3|220	3252.6765
TCGA-KN-8425-01A-11R-2315-07	ALDH1B1|219	558.6748
TCGA-KN-8425-01A-11R-2315-07	ALDH1L1|10840	1941.0636
TCGA-KN-8425-01A-11R-2315-07	ALDH1L2|160428	21.2729
TCGA-KN-8425-01A-11R-2315-07	ALDH2|217	2123.8012
TCGA-KN-8425-01A-11R-2315-07	ALDH3A1|218	50.218
TCGA-KN-8425-01A-11R-2315-07	ALDH3A2|224	2357.1055
TCGA-KN-8425-01A-11R-2315-07	ALDH3B1|221	191.456
TCGA-KN-8425-01A-11R-2315-07	ALDH3B2|222	8.7184
TCGA-KN-8425-01A-11R-2315-07	ALDH4A1|8659	809.4159
TCGA-KN-8425-01A-11R-2315-07	ALDH5A1|7915	453.0078
TCGA-KN-8425-01A-11R-2315-07	ALDH6A1|4329	380.1779
TCGA-KN-8425-01A-11R-2315-07	ALDH7A1|501	1439.5815
TCGA-KN-8425-01A-11R-2315-07	ALDH8A1|64577	3.8361
TCGA-KN-8425-01A-11R-2315-07	ALDH9A1|223	1506.5388
TCGA-KN-8425-01A-11R-2315-07	ALDOA|226	51575.5885
TCGA-KN-8425-01A-11R-2315-07	ALDOB|229	6.626
TCGA-KN-8425-01A-11R-2315-07	ALDOC|230	86.8352
TCGA-KN-8425-01A-11R-2315-07	ALG10B|144245	274.8038
TCGA-KN-8425-01A-11R-2315-07	ALG10|84920	77.0706
TCGA-KN-8425-01A-11R-2315-07	ALG11|440138	26.8527
TCGA-KN-8425-01A-11R-2315-07	ALG12|79087	1099.9128
TCGA-KN-8425-01A-11R-2315-07	ALG13|79868	643.0689
TCGA-KN-8425-01A-11R-2315-07	ALG14|199857	146.8178
TCGA-KN-8425-01A-11R-2315-07	ALG1L2|644974	.3487
TCGA-KN-8425-01A-11R-2315-07	ALG1L|200810	27.2886
TCGA-KN-8425-01A-11R-2315-07	ALG1|56052	917.238
TCGA-KN-8425-01A-11R-2315-07	ALG2|85365	1413.0776
TCGA-KN-8425-01A-11R-2315-07	ALG3|10195	394.0715
TCGA-KN-8425-01A-11R-2315-07	ALG5|29880	433.1299
TCGA-KN-8425-01A-11R-2315-07	ALG6|29929	142.9817
TCGA-KN-8425-01A-11R-2315-07	ALG8|79053	616.9137
TCGA-KN-8425-01A-11R-2315-07	ALG9|79796	658.0645
TCGA-KN-8425-01A-11R-2315-07	ALKBH1|8846	306.1901
TCGA-KN-8425-01A-11R-2315-07	ALKBH2|121642	127.6373
TCGA-KN-8425-01A-11R-2315-07	ALKBH3|221120	376.6347
TCGA-KN-8425-01A-11R-2315-07	ALKBH4|54784	366.0227
TCGA-KN-8425-01A-11R-2315-07	ALKBH5|54890	1806.8003
TCGA-KN-8425-01A-11R-2315-07	ALKBH6|84964	114.3854
TCGA-KN-8425-01A-11R-2315-07	ALKBH7|84266	1143.8535
TCGA-KN-8425-01A-11R-2315-07	ALKBH8|91801	190.7585
TCGA-KN-8425-01A-11R-2315-07	ALK|238	40.8021
TCGA-KN-8425-01A-11R-2315-07	ALLC|55821	0
TCGA-KN-8425-01A-11R-2315-07	ALMS1P|200420	1.7437
TCGA-KN-8425-01A-11R-2315-07	ALMS1|7840	453.7053
TCGA-KN-8425-01A-11R-2315-07	ALOX12B|242	0
TCGA-KN-8425-01A-11R-2315-07	ALOX12P2|245	.3487
TCGA-KN-8425-01A-11R-2315-07	ALOX12|239	4.5336
TCGA-KN-8425-01A-11R-2315-07	ALOX15B|247	73.2345
TCGA-KN-8425-01A-11R-2315-07	ALOX15|246	.6975
TCGA-KN-8425-01A-11R-2315-07	ALOX5AP|241	231.9093
TCGA-KN-8425-01A-11R-2315-07	ALOX5|240	332.694
TCGA-KN-8425-01A-11R-2315-07	ALOXE3|59344	.6975
TCGA-KN-8425-01A-11R-2315-07	ALPI|248	0
TCGA-KN-8425-01A-11R-2315-07	ALPK1|80216	409.0671
TCGA-KN-8425-01A-11R-2315-07	ALPK2|115701	7.3235
TCGA-KN-8425-01A-11R-2315-07	ALPK3|57538	1926.068
TCGA-KN-8425-01A-11R-2315-07	ALPL|249	243.7663
TCGA-KN-8425-01A-11R-2315-07	ALPPL2|251	0
TCGA-KN-8425-01A-11R-2315-07	ALPP|250	0
TCGA-KN-8425-01A-11R-2315-07	ALS2CL|259173	2416.3906
TCGA-KN-8425-01A-11R-2315-07	ALS2CR11|151254	0
TCGA-KN-8425-01A-11R-2315-07	ALS2CR12|130540	1.0462
TCGA-KN-8425-01A-11R-2315-07	ALS2CR4|65062	140.8893
TCGA-KN-8425-01A-11R-2315-07	ALS2CR8|79800	143.3304
TCGA-KN-8425-01A-11R-2315-07	ALS2|57679	346.2947
TCGA-KN-8425-01A-11R-2315-07	ALX1|8092	1.0462
TCGA-KN-8425-01A-11R-2315-07	ALX3|257	27.2014
TCGA-KN-8425-01A-11R-2315-07	ALX4|60529	2.7899
TCGA-KN-8425-01A-11R-2315-07	AMAC1L2|83650	2.4412
TCGA-KN-8425-01A-11R-2315-07	AMAC1L3|643664	.6975
TCGA-KN-8425-01A-11R-2315-07	AMAC1|146861	0
TCGA-KN-8425-01A-11R-2315-07	AMACR|23600	506.3644
TCGA-KN-8425-01A-11R-2315-07	AMBN|258	.3487
TCGA-KN-8425-01A-11R-2315-07	AMBP|259	4.1848
TCGA-KN-8425-01A-11R-2315-07	AMBRA1|55626	1711.9442
TCGA-KN-8425-01A-11R-2315-07	AMD1|262	1234.0785
TCGA-KN-8425-01A-11R-2315-07	AMDHD1|144193	5.9285
TCGA-KN-8425-01A-11R-2315-07	AMDHD2|51005	429.3078
TCGA-KN-8425-01A-11R-2315-07	AMELX|265	0
TCGA-KN-8425-01A-11R-2315-07	AMELY|266	0
TCGA-KN-8425-01A-11R-2315-07	AMFR|267	10707.9337
TCGA-KN-8425-01A-11R-2315-07	AMHR2|269	0
TCGA-KN-8425-01A-11R-2315-07	AMH|268	5.5798
TCGA-KN-8425-01A-11R-2315-07	AMICA1|120425	160.0697
TCGA-KN-8425-01A-11R-2315-07	AMIGO1|57463	65.9111
TCGA-KN-8425-01A-11R-2315-07	AMIGO2|347902	288.4045
TCGA-KN-8425-01A-11R-2315-07	AMIGO3|386724	49.5205
TCGA-KN-8425-01A-11R-2315-07	AMMECR1L|83607	449.5205
TCGA-KN-8425-01A-11R-2315-07	AMMECR1|9949	201.2206
TCGA-KN-8425-01A-11R-2315-07	AMN1|196394	223.8884
TCGA-KN-8425-01A-11R-2315-07	AMN|81693	4.5336
TCGA-KN-8425-01A-11R-2315-07	AMOTL1|154810	1758.6748
TCGA-KN-8425-01A-11R-2315-07	AMOTL2|51421	1206.2772
TCGA-KN-8425-01A-11R-2315-07	AMOT|154796	1493.9843
TCGA-KN-8425-01A-11R-2315-07	AMPD1|270	.3487
TCGA-KN-8425-01A-11R-2315-07	AMPD2|271	248.2999
TCGA-KN-8425-01A-11R-2315-07	AMPD3|272	4326.068
TCGA-KN-8425-01A-11R-2315-07	AMPH|273	1.7437
TCGA-KN-8425-01A-11R-2315-07	AMTN|401138	18.483
TCGA-KN-8425-01A-11R-2315-07	AMT|275	415.5292
TCGA-KN-8425-01A-11R-2315-07	AMY1A|276	.6975
TCGA-KN-8425-01A-11R-2315-07	AMY2A|279	.6975
TCGA-KN-8425-01A-11R-2315-07	AMY2B|280	144.9416
TCGA-KN-8425-01A-11R-2315-07	AMZ1|155185	1.3949
TCGA-KN-8425-01A-11R-2315-07	AMZ2P1|201283	93.4612
TCGA-KN-8425-01A-11R-2315-07	AMZ2|51321	971.9268
TCGA-KN-8425-01A-11R-2315-07	ANAPC10|10393	132.8684
TCGA-KN-8425-01A-11R-2315-07	ANAPC11|51529	832.0837
TCGA-KN-8425-01A-11R-2315-07	ANAPC13|25847	1558.0994
TCGA-KN-8425-01A-11R-2315-07	ANAPC16|119504	1704.6207
TCGA-KN-8425-01A-11R-2315-07	ANAPC1|64682	385.0044
TCGA-KN-8425-01A-11R-2315-07	ANAPC2|29882	855.7977
TCGA-KN-8425-01A-11R-2315-07	ANAPC4|29945	415.3444
TCGA-KN-8425-01A-11R-2315-07	ANAPC5|51433	1926.7655
TCGA-KN-8425-01A-11R-2315-07	ANAPC7|51434	698.1691
TCGA-KN-8425-01A-11R-2315-07	ANGEL1|23357	1064.6905
TCGA-KN-8425-01A-11R-2315-07	ANGEL2|90806	411.5083
TCGA-KN-8425-01A-11R-2315-07	ANGPT1|284	1396.687
TCGA-KN-8425-01A-11R-2315-07	ANGPT2|285	141.5867
TCGA-KN-8425-01A-11R-2315-07	ANGPT4|51378	.3487
TCGA-KN-8425-01A-11R-2315-07	ANGPTL1|9068	408.3697
TCGA-KN-8425-01A-11R-2315-07	ANGPTL2|23452	143.3304
TCGA-KN-8425-01A-11R-2315-07	ANGPTL3|27329	.3487
TCGA-KN-8425-01A-11R-2315-07	ANGPTL4|51129	4.1848
TCGA-KN-8425-01A-11R-2315-07	ANGPTL5|253935	0
TCGA-KN-8425-01A-11R-2315-07	ANGPTL6|83854	1.245
TCGA-KN-8425-01A-11R-2315-07	ANGPTL7|10218	4.5336
TCGA-KN-8425-01A-11R-2315-07	ANG|283	11.299
TCGA-KN-8425-01A-11R-2315-07	ANK1|286	23.0166
TCGA-KN-8425-01A-11R-2315-07	ANK2|287	179.9477
TCGA-KN-8425-01A-11R-2315-07	ANK3|288	2010.4621
TCGA-KN-8425-01A-11R-2315-07	ANKAR|150709	17.0881
TCGA-KN-8425-01A-11R-2315-07	ANKDD1A|348094	28.9451
TCGA-KN-8425-01A-11R-2315-07	ANKFN1|162282	0
TCGA-KN-8425-01A-11R-2315-07	ANKFY1|51479	1681.6042
TCGA-KN-8425-01A-11R-2315-07	ANKHD1-EIF4EBP3|404734	1077.8448
TCGA-KN-8425-01A-11R-2315-07	ANKHD1|54882	1615.1909
TCGA-KN-8425-01A-11R-2315-07	ANKH|56172	1258.2389
TCGA-KN-8425-01A-11R-2315-07	ANKIB1|54467	855.1003
TCGA-KN-8425-01A-11R-2315-07	ANKK1|255239	0
TCGA-KN-8425-01A-11R-2315-07	ANKLE1|126549	2.0924
TCGA-KN-8425-01A-11R-2315-07	ANKLE2|23141	1124.3243
TCGA-KN-8425-01A-11R-2315-07	ANKMY1|51281	152.0488
TCGA-KN-8425-01A-11R-2315-07	ANKMY2|57037	986.5737
TCGA-KN-8425-01A-11R-2315-07	ANKRA2|57763	199.1282
TCGA-KN-8425-01A-11R-2315-07	ANKRD10|55608	786.762
TCGA-KN-8425-01A-11R-2315-07	ANKRD11|29123	3269.9738
TCGA-KN-8425-01A-11R-2315-07	ANKRD12|23253	1643.2432
TCGA-KN-8425-01A-11R-2315-07	ANKRD13A|88455	3732.1709
TCGA-KN-8425-01A-11R-2315-07	ANKRD13B|124930	12.9032
TCGA-KN-8425-01A-11R-2315-07	ANKRD13C|81573	409.7646
TCGA-KN-8425-01A-11R-2315-07	ANKRD13D|338692	603.313
TCGA-KN-8425-01A-11R-2315-07	ANKRD16|54522	95.1351
TCGA-KN-8425-01A-11R-2315-07	ANKRD17|26057	3122.9294
TCGA-KN-8425-01A-11R-2315-07	ANKRD19|138649	39.0584
TCGA-KN-8425-01A-11R-2315-07	ANKRD1|27063	1.3949
TCGA-KN-8425-01A-11R-2315-07	ANKRD20A3|441425	4.1848
TCGA-KN-8425-01A-11R-2315-07	ANKRD20A4|728747	4.1848
TCGA-KN-8425-01A-11R-2315-07	ANKRD20B|729171	18.8317
TCGA-KN-8425-01A-11R-2315-07	ANKRD22|118932	114.0017
TCGA-KN-8425-01A-11R-2315-07	ANKRD23|200539	22.6678
TCGA-KN-8425-01A-11R-2315-07	ANKRD24|170961	12.9032
TCGA-KN-8425-01A-11R-2315-07	ANKRD26P1|124149	.6975
TCGA-KN-8425-01A-11R-2315-07	ANKRD26|22852	176.8091
TCGA-KN-8425-01A-11R-2315-07	ANKRD27|84079	1148.7358
TCGA-KN-8425-01A-11R-2315-07	ANKRD28|23243	855.7977
TCGA-KN-8425-01A-11R-2315-07	ANKRD29|147463	1156.7568
TCGA-KN-8425-01A-11R-2315-07	ANKRD2|26287	1.3949
TCGA-KN-8425-01A-11R-2315-07	ANKRD30A|91074	44.6382
TCGA-KN-8425-01A-11R-2315-07	ANKRD30B|374860	0
TCGA-KN-8425-01A-11R-2315-07	ANKRD31|256006	1.0462
TCGA-KN-8425-01A-11R-2315-07	ANKRD32|84250	39.7559
TCGA-KN-8425-01A-11R-2315-07	ANKRD33|341405	.3487
TCGA-KN-8425-01A-11R-2315-07	ANKRD34A|284615	9.7646
TCGA-KN-8425-01A-11R-2315-07	ANKRD34B|340120	3.8361
TCGA-KN-8425-01A-11R-2315-07	ANKRD34C|390616	.3487
TCGA-KN-8425-01A-11R-2315-07	ANKRD35|148741	2.0924
TCGA-KN-8425-01A-11R-2315-07	ANKRD36BP1|84832	82.9991
TCGA-KN-8425-01A-11R-2315-07	ANKRD36B|57730	19.5292
TCGA-KN-8425-01A-11R-2315-07	ANKRD36|375248	54.4028
TCGA-KN-8425-01A-11R-2315-07	ANKRD37|353322	60.5057
TCGA-KN-8425-01A-11R-2315-07	ANKRD39|51239	133.2171
TCGA-KN-8425-01A-11R-2315-07	ANKRD40|91369	858.9364
TCGA-KN-8425-01A-11R-2315-07	ANKRD42|338699	370.7062
TCGA-KN-8425-01A-11R-2315-07	ANKRD43|134548	807.3235
TCGA-KN-8425-01A-11R-2315-07	ANKRD44|91526	151.0026
TCGA-KN-8425-01A-11R-2315-07	ANKRD45|339416	3.8361
TCGA-KN-8425-01A-11R-2315-07	ANKRD46|157567	514.204
TCGA-KN-8425-01A-11R-2315-07	ANKRD49|54851	295.3793
TCGA-KN-8425-01A-11R-2315-07	ANKRD50|57182	897.9948
TCGA-KN-8425-01A-11R-2315-07	ANKRD52|283373	967.3932
TCGA-KN-8425-01A-11R-2315-07	ANKRD53|79998	11.857
TCGA-KN-8425-01A-11R-2315-07	ANKRD54|129138	474.9782
TCGA-KN-8425-01A-11R-2315-07	ANKRD55|79722	0
TCGA-KN-8425-01A-11R-2315-07	ANKRD56|345079	776.286
TCGA-KN-8425-01A-11R-2315-07	ANKRD57|65124	2264.3418
TCGA-KN-8425-01A-11R-2315-07	ANKRD58|347454	53.3566
TCGA-KN-8425-01A-11R-2315-07	ANKRD5|63926	228.0732
TCGA-KN-8425-01A-11R-2315-07	ANKRD6|22881	300.4394
TCGA-KN-8425-01A-11R-2315-07	ANKRD7|56311	4.5336
TCGA-KN-8425-01A-11R-2315-07	ANKRD9|122416	1090.1482
TCGA-KN-8425-01A-11R-2315-07	ANKS1A|23294	1240.1046
TCGA-KN-8425-01A-11R-2315-07	ANKS1B|56899	5.9285
TCGA-KN-8425-01A-11R-2315-07	ANKS3|124401	653.8797
TCGA-KN-8425-01A-11R-2315-07	ANKS4B|257629	.3487
TCGA-KN-8425-01A-11R-2315-07	ANKS6|203286	418.1343
TCGA-KN-8425-01A-11R-2315-07	ANKZF1|55139	191.456
TCGA-KN-8425-01A-11R-2315-07	ANLN|54443	13.252
TCGA-KN-8425-01A-11R-2315-07	ANO10|55129	1027.7245
TCGA-KN-8425-01A-11R-2315-07	ANO1|55107	138.0994
TCGA-KN-8425-01A-11R-2315-07	ANO2|57101	4.8823
TCGA-KN-8425-01A-11R-2315-07	ANO3|63982	3.4874
TCGA-KN-8425-01A-11R-2315-07	ANO4|121601	2358.5004
TCGA-KN-8425-01A-11R-2315-07	ANO5|203859	1148.7358
TCGA-KN-8425-01A-11R-2315-07	ANO6|196527	2921.3601
TCGA-KN-8425-01A-11R-2315-07	ANO7|50636	17.0881
TCGA-KN-8425-01A-11R-2315-07	ANO8|57719	335.1351
TCGA-KN-8425-01A-11R-2315-07	ANO9|338440	287.3583
TCGA-KN-8425-01A-11R-2315-07	ANP32A|8125	2730.2528
TCGA-KN-8425-01A-11R-2315-07	ANP32B|10541	1820.401
TCGA-KN-8425-01A-11R-2315-07	ANP32C|23520	2.0924
TCGA-KN-8425-01A-11R-2315-07	ANP32D|23519	.6975
TCGA-KN-8425-01A-11R-2315-07	ANP32E|81611	385.7018
TCGA-KN-8425-01A-11R-2315-07	ANPEP|290	55.7977
TCGA-KN-8425-01A-11R-2315-07	ANTXR1|84168	503.5745
TCGA-KN-8425-01A-11R-2315-07	ANTXR2|118429	598.4307
TCGA-KN-8425-01A-11R-2315-07	ANTXRL|195977	0
TCGA-KN-8425-01A-11R-2315-07	ANUBL1|93550	53.7053
TCGA-KN-8425-01A-11R-2315-07	ANXA10|11199	0
TCGA-KN-8425-01A-11R-2315-07	ANXA11|311	7619.1805
TCGA-KN-8425-01A-11R-2315-07	ANXA13|312	0
TCGA-KN-8425-01A-11R-2315-07	ANXA1|301	2872.5371
TCGA-KN-8425-01A-11R-2315-07	ANXA2P1|303	43.2432
TCGA-KN-8425-01A-11R-2315-07	ANXA2P2|304	1772.973
TCGA-KN-8425-01A-11R-2315-07	ANXA2P3|305	.6975
TCGA-KN-8425-01A-11R-2315-07	ANXA2|302	5196.1639
TCGA-KN-8425-01A-11R-2315-07	ANXA3|306	2243.0689
TCGA-KN-8425-01A-11R-2315-07	ANXA4|307	7854.2284
TCGA-KN-8425-01A-11R-2315-07	ANXA5|308	2741.7611
TCGA-KN-8425-01A-11R-2315-07	ANXA6|309	5166.1726
TCGA-KN-8425-01A-11R-2315-07	ANXA7|310	2483.6966
TCGA-KN-8425-01A-11R-2315-07	ANXA8L1|728113	0
TCGA-KN-8425-01A-11R-2315-07	ANXA8L2|244	1.3949
TCGA-KN-8425-01A-11R-2315-07	ANXA8|653145	2.7899
TCGA-KN-8425-01A-11R-2315-07	ANXA9|8416	151.3514
TCGA-KN-8425-01A-11R-2315-07	AOAH|313	186.9224
TCGA-KN-8425-01A-11R-2315-07	AOC2|314	19.8779
TCGA-KN-8425-01A-11R-2315-07	AOC3|8639	472.8858
TCGA-KN-8425-01A-11R-2315-07	AOX1|316	80.2092
TCGA-KN-8425-01A-11R-2315-07	AOX2P|344454	0
TCGA-KN-8425-01A-11R-2315-07	AP1AR|55435	731.299
TCGA-KN-8425-01A-11R-2315-07	AP1B1|162	8270.619
TCGA-KN-8425-01A-11R-2315-07	AP1G1|164	3354.49
TCGA-KN-8425-01A-11R-2315-07	AP1G2|8906	1224.6033
TCGA-KN-8425-01A-11R-2315-07	AP1M1|8907	1275.3269
TCGA-KN-8425-01A-11R-2315-07	AP1M2|10053	1996.5126
TCGA-KN-8425-01A-11R-2315-07	AP1S1|1174	818.483
TCGA-KN-8425-01A-11R-2315-07	AP1S2|8905	405.9285
TCGA-KN-8425-01A-11R-2315-07	AP1S3|130340	426.5039
TCGA-KN-8425-01A-11R-2315-07	AP2A1|160	1235.1805
TCGA-KN-8425-01A-11R-2315-07	AP2A2|161	2799.6513
TCGA-KN-8425-01A-11R-2315-07	AP2B1|163	6193.5484
TCGA-KN-8425-01A-11R-2315-07	AP2M1|1173	3835.048
TCGA-KN-8425-01A-11R-2315-07	AP2S1|1175	1039.2328
TCGA-KN-8425-01A-11R-2315-07	AP3B1|8546	1521.5344
TCGA-KN-8425-01A-11R-2315-07	AP3B2|8120	32.4324
TCGA-KN-8425-01A-11R-2315-07	AP3D1|8943	5585.3531
TCGA-KN-8425-01A-11R-2315-07	AP3M1|26985	728.1604
TCGA-KN-8425-01A-11R-2315-07	AP3M2|10947	628.7707
TCGA-KN-8425-01A-11R-2315-07	AP3S1|1176	442.8945
TCGA-KN-8425-01A-11R-2315-07	AP3S2|10239	2711.6548
TCGA-KN-8425-01A-11R-2315-07	AP4B1|10717	153.4124
TCGA-KN-8425-01A-11R-2315-07	AP4E1|23431	437.6635
TCGA-KN-8425-01A-11R-2315-07	AP4M1|9179	343.9512
TCGA-KN-8425-01A-11R-2315-07	AP4S1|11154	103.9233
TCGA-KN-8425-01A-11R-2315-07	APAF1|317	355.0131
TCGA-KN-8425-01A-11R-2315-07	APBA1|320	127.9861
TCGA-KN-8425-01A-11R-2315-07	APBA2|321	33.8274
TCGA-KN-8425-01A-11R-2315-07	APBA3|9546	361.2903
TCGA-KN-8425-01A-11R-2315-07	APBB1IP|54518	262.9468
TCGA-KN-8425-01A-11R-2315-07	APBB1|322	1013.7751
TCGA-KN-8425-01A-11R-2315-07	APBB2|323	1560.5929
TCGA-KN-8425-01A-11R-2315-07	APBB3|10307	230.8631
TCGA-KN-8425-01A-11R-2315-07	APC2|10297	11.6234
TCGA-KN-8425-01A-11R-2315-07	APCDD1L|164284	1.0462
TCGA-KN-8425-01A-11R-2315-07	APCDD1|147495	84.3941
TCGA-KN-8425-01A-11R-2315-07	APCS|325	0
TCGA-KN-8425-01A-11R-2315-07	APC|324	604.7079
TCGA-KN-8425-01A-11R-2315-07	APEH|327	2894.1587
TCGA-KN-8425-01A-11R-2315-07	APEX1|328	2323.9756
TCGA-KN-8425-01A-11R-2315-07	APEX2|27301	651.4385
TCGA-KN-8425-01A-11R-2315-07	APH1A|51107	3243.592
TCGA-KN-8425-01A-11R-2315-07	APH1B|83464	1177.3322
TCGA-KN-8425-01A-11R-2315-07	API5|8539	3114.9085
TCGA-KN-8425-01A-11R-2315-07	APIP|51074	879.2921
TCGA-KN-8425-01A-11R-2315-07	APITD1|378708	114.0366
TCGA-KN-8425-01A-11R-2315-07	APLF|200558	44.2895
TCGA-KN-8425-01A-11R-2315-07	APLNR|187	550.6539
TCGA-KN-8425-01A-11R-2315-07	APLN|8862	141.5867
TCGA-KN-8425-01A-11R-2315-07	APLP1|333	8.7184
TCGA-KN-8425-01A-11R-2315-07	APLP2|334	59778.5527
TCGA-KN-8425-01A-11R-2315-07	APOA1BP|128240	2131.4734
TCGA-KN-8425-01A-11R-2315-07	APOA1|335	0
TCGA-KN-8425-01A-11R-2315-07	APOA2|336	0
TCGA-KN-8425-01A-11R-2315-07	APOA4|337	0
TCGA-KN-8425-01A-11R-2315-07	APOA5|116519	.3487
TCGA-KN-8425-01A-11R-2315-07	APOB48R|55911	335.8326
TCGA-KN-8425-01A-11R-2315-07	APOBEC1|339	0
TCGA-KN-8425-01A-11R-2315-07	APOBEC2|10930	1.7437
TCGA-KN-8425-01A-11R-2315-07	APOBEC3A|200315	19.5292
TCGA-KN-8425-01A-11R-2315-07	APOBEC3B|9582	105.3182
TCGA-KN-8425-01A-11R-2315-07	APOBEC3C|27350	63.8187
TCGA-KN-8425-01A-11R-2315-07	APOBEC3D|140564	56.1465
TCGA-KN-8425-01A-11R-2315-07	APOBEC3F|200316	107.7594
TCGA-KN-8425-01A-11R-2315-07	APOBEC3G|60489	171.9268
TCGA-KN-8425-01A-11R-2315-07	APOBEC3H|164668	4.8823
TCGA-KN-8425-01A-11R-2315-07	APOBEC4|403314	.3487
TCGA-KN-8425-01A-11R-2315-07	APOB|338	115.4316
TCGA-KN-8425-01A-11R-2315-07	APOC1P1|342	1.0462
TCGA-KN-8425-01A-11R-2315-07	APOC1|341	1754.49
TCGA-KN-8425-01A-11R-2315-07	APOC2|344	350.4795
TCGA-KN-8425-01A-11R-2315-07	APOC3|345	0
TCGA-KN-8425-01A-11R-2315-07	APOC4|346	1.7437
TCGA-KN-8425-01A-11R-2315-07	APOD|347	97.646
TCGA-KN-8425-01A-11R-2315-07	APOE|348	19596.8614
TCGA-KN-8425-01A-11R-2315-07	APOF|319	0
TCGA-KN-8425-01A-11R-2315-07	APOH|350	0
TCGA-KN-8425-01A-11R-2315-07	APOL1|8542	2004.5336
TCGA-KN-8425-01A-11R-2315-07	APOL2|23780	1334.612
TCGA-KN-8425-01A-11R-2315-07	APOL3|80833	326.7655
TCGA-KN-8425-01A-11R-2315-07	APOL4|80832	76.7219
TCGA-KN-8425-01A-11R-2315-07	APOL5|80831	.6975
TCGA-KN-8425-01A-11R-2315-07	APOL6|80830	1402.2668
TCGA-KN-8425-01A-11R-2315-07	APOLD1|81575	1002.9643
TCGA-KN-8425-01A-11R-2315-07	APOM|55937	32.4324
TCGA-KN-8425-01A-11R-2315-07	APOOL|139322	518.9189
TCGA-KN-8425-01A-11R-2315-07	APOO|79135	901.8309
TCGA-KN-8425-01A-11R-2315-07	APPBP2|10513	593.8971
TCGA-KN-8425-01A-11R-2315-07	APPL1|26060	993.8971
TCGA-KN-8425-01A-11R-2315-07	APPL2|55198	728.1604
TCGA-KN-8425-01A-11R-2315-07	APP|351	29908.2825
TCGA-KN-8425-01A-11R-2315-07	APRT|353	2967.0445
TCGA-KN-8425-01A-11R-2315-07	APTX|54840	440.1046
TCGA-KN-8425-01A-11R-2315-07	AQP10|89872	0
TCGA-KN-8425-01A-11R-2315-07	AQP11|282679	33.4786
TCGA-KN-8425-01A-11R-2315-07	AQP12A|375318	0
TCGA-KN-8425-01A-11R-2315-07	AQP12B|653437	1.3949
TCGA-KN-8425-01A-11R-2315-07	AQP1|358	1234.1761
TCGA-KN-8425-01A-11R-2315-07	AQP2|359	1.0462
TCGA-KN-8425-01A-11R-2315-07	AQP3|360	1355.1874
TCGA-KN-8425-01A-11R-2315-07	AQP4|361	.3487
TCGA-KN-8425-01A-11R-2315-07	AQP5|362	0
TCGA-KN-8425-01A-11R-2315-07	AQP6|363	1.3949
TCGA-KN-8425-01A-11R-2315-07	AQP7P1|375719	.6975
TCGA-KN-8425-01A-11R-2315-07	AQP7P3|441432	1.3949
TCGA-KN-8425-01A-11R-2315-07	AQP7|364	65.9111
TCGA-KN-8425-01A-11R-2315-07	AQP8|343	.6975
TCGA-KN-8425-01A-11R-2315-07	AQP9|366	10.8108
TCGA-KN-8425-01A-11R-2315-07	AQPEP|206338	1.3949
TCGA-KN-8425-01A-11R-2315-07	AQR|9716	1418.3086
TCGA-KN-8425-01A-11R-2315-07	ARAF|369	2111.5955
TCGA-KN-8425-01A-11R-2315-07	ARAP1|116985	10999.6478
TCGA-KN-8425-01A-11R-2315-07	ARAP2|116984	457.1927
TCGA-KN-8425-01A-11R-2315-07	ARAP3|64411	269.2241
TCGA-KN-8425-01A-11R-2315-07	ARCN1|372	6887.8814
TCGA-KN-8425-01A-11R-2315-07	ARC|23237	9.0671
TCGA-KN-8425-01A-11R-2315-07	AREG|374	8.0209
TCGA-KN-8425-01A-11R-2315-07	ARF1|375	9488.4045
TCGA-KN-8425-01A-11R-2315-07	ARF3|377	4261.5519
TCGA-KN-8425-01A-11R-2315-07	ARF4|378	2208.544
TCGA-KN-8425-01A-11R-2315-07	ARF5|381	3139.9442
TCGA-KN-8425-01A-11R-2315-07	ARF6|382	2796.8614
TCGA-KN-8425-01A-11R-2315-07	ARFGAP1|55738	2357.1055
TCGA-KN-8425-01A-11R-2315-07	ARFGAP2|84364	2913.6879
TCGA-KN-8425-01A-11R-2315-07	ARFGAP3|26286	1573.4961
TCGA-KN-8425-01A-11R-2315-07	ARFGEF1|10565	3520.0349
TCGA-KN-8425-01A-11R-2315-07	ARFGEF2|10564	6942.2842
TCGA-KN-8425-01A-11R-2315-07	ARFIP1|27236	1631.0375
TCGA-KN-8425-01A-11R-2315-07	ARFIP2|23647	1248.823
TCGA-KN-8425-01A-11R-2315-07	ARFRP1|10139	1218.8317
TCGA-KN-8425-01A-11R-2315-07	ARG1|383	0
TCGA-KN-8425-01A-11R-2315-07	ARG2|384	492.3836
TCGA-KN-8425-01A-11R-2315-07	ARGFXP2|503640	.6975
TCGA-KN-8425-01A-11R-2315-07	ARGFX|503582	0
TCGA-KN-8425-01A-11R-2315-07	ARGLU1|55082	897.9948
TCGA-KN-8425-01A-11R-2315-07	ARHGAP10|79658	77.0706
TCGA-KN-8425-01A-11R-2315-07	ARHGAP11A|9824	38.3609
TCGA-KN-8425-01A-11R-2315-07	ARHGAP11B|89839	3.85
TCGA-KN-8425-01A-11R-2315-07	ARHGAP12|94134	1431.2119
TCGA-KN-8425-01A-11R-2315-07	ARHGAP15|55843	65.9111
TCGA-KN-8425-01A-11R-2315-07	ARHGAP17|55114	1159.1979
TCGA-KN-8425-01A-11R-2315-07	ARHGAP18|93663	4265.0392
TCGA-KN-8425-01A-11R-2315-07	ARHGAP19|84986	156.9311
TCGA-KN-8425-01A-11R-2315-07	ARHGAP1|392	2837.6635
TCGA-KN-8425-01A-11R-2315-07	ARHGAP20|57569	9.4159
TCGA-KN-8425-01A-11R-2315-07	ARHGAP21|57584	1921.8832
TCGA-KN-8425-01A-11R-2315-07	ARHGAP22|58504	70.0959
TCGA-KN-8425-01A-11R-2315-07	ARHGAP23|57636	230.5144
TCGA-KN-8425-01A-11R-2315-07	ARHGAP24|83478	1545.9459
TCGA-KN-8425-01A-11R-2315-07	ARHGAP25|9938	291.5432
TCGA-KN-8425-01A-11R-2315-07	ARHGAP26|23092	193.8971
TCGA-KN-8425-01A-11R-2315-07	ARHGAP27|201176	834.1656
TCGA-KN-8425-01A-11R-2315-07	ARHGAP28|79822	45.6844
TCGA-KN-8425-01A-11R-2315-07	ARHGAP29|9411	782.5632
TCGA-KN-8425-01A-11R-2315-07	ARHGAP30|257106	477.0706
TCGA-KN-8425-01A-11R-2315-07	ARHGAP31|57514	957.6286
TCGA-KN-8425-01A-11R-2315-07	ARHGAP32|9743	604.0105
TCGA-KN-8425-01A-11R-2315-07	ARHGAP33|115703	103.5745
TCGA-KN-8425-01A-11R-2315-07	ARHGAP36|158763	0
TCGA-KN-8425-01A-11R-2315-07	ARHGAP39|80728	243.7663
TCGA-KN-8425-01A-11R-2315-07	ARHGAP42|143872	386.0017
TCGA-KN-8425-01A-11R-2315-07	ARHGAP4|393	1201.7437
TCGA-KN-8425-01A-11R-2315-07	ARHGAP5|394	4517.524
TCGA-KN-8425-01A-11R-2315-07	ARHGAP6|395	2287.7071
TCGA-KN-8425-01A-11R-2315-07	ARHGAP8|23779	776.2127
TCGA-KN-8425-01A-11R-2315-07	ARHGAP9|64333	107.4106
TCGA-KN-8425-01A-11R-2315-07	ARHGDIA|396	6323.2781
TCGA-KN-8425-01A-11R-2315-07	ARHGDIB|397	1639.4071
TCGA-KN-8425-01A-11R-2315-07	ARHGDIG|398	1.3949
TCGA-KN-8425-01A-11R-2315-07	ARHGEF10L|55160	1959.8954
TCGA-KN-8425-01A-11R-2315-07	ARHGEF10|9639	527.6373
TCGA-KN-8425-01A-11R-2315-07	ARHGEF11|9826	1249.8692
TCGA-KN-8425-01A-11R-2315-07	ARHGEF12|23365	8077.4194
TCGA-KN-8425-01A-11R-2315-07	ARHGEF15|22899	258.4133
TCGA-KN-8425-01A-11R-2315-07	ARHGEF16|27237	1101.3078
TCGA-KN-8425-01A-11R-2315-07	ARHGEF17|9828	3484.9172
TCGA-KN-8425-01A-11R-2315-07	ARHGEF18|23370	2117.8727
TCGA-KN-8425-01A-11R-2315-07	ARHGEF19|128272	29.2938
TCGA-KN-8425-01A-11R-2315-07	ARHGEF1|9138	1048.2999
TCGA-KN-8425-01A-11R-2315-07	ARHGEF2|9181	636.4429
TCGA-KN-8425-01A-11R-2315-07	ARHGEF33|100271715	2.7899
TCGA-KN-8425-01A-11R-2315-07	ARHGEF35|445328	732.694
TCGA-KN-8425-01A-11R-2315-07	ARHGEF37|389337	935.3095
TCGA-KN-8425-01A-11R-2315-07	ARHGEF38|54848	89.2764
TCGA-KN-8425-01A-11R-2315-07	ARHGEF3|50650	935.6582
TCGA-KN-8425-01A-11R-2315-07	ARHGEF4|50649	40.1046
TCGA-KN-8425-01A-11R-2315-07	ARHGEF5|7984	622.4935
TCGA-KN-8425-01A-11R-2315-07	ARHGEF6|9459	1066.7829
TCGA-KN-8425-01A-11R-2315-07	ARHGEF7|8874	856.8439
TCGA-KN-8425-01A-11R-2315-07	ARHGEF9|23229	439.0584
TCGA-KN-8425-01A-11R-2315-07	ARID1A|8289	1887.3583
TCGA-KN-8425-01A-11R-2315-07	ARID1B|57492	1538.9712
TCGA-KN-8425-01A-11R-2315-07	ARID2|196528	695.3793
TCGA-KN-8425-01A-11R-2315-07	ARID3A|1820	221.4473
TCGA-KN-8425-01A-11R-2315-07	ARID3B|10620	123.1037
TCGA-KN-8425-01A-11R-2315-07	ARID3C|138715	0
TCGA-KN-8425-01A-11R-2315-07	ARID4A|5926	463.4699
TCGA-KN-8425-01A-11R-2315-07	ARID4B|51742	576.3452
TCGA-KN-8425-01A-11R-2315-07	ARID5A|10865	185.5275
TCGA-KN-8425-01A-11R-2315-07	ARID5B|84159	237.8378
TCGA-KN-8425-01A-11R-2315-07	ARIH1|25820	2106.7132
TCGA-KN-8425-01A-11R-2315-07	ARIH2|10425	1110.2982
TCGA-KN-8425-01A-11R-2315-07	ARL10|285598	10.8108
TCGA-KN-8425-01A-11R-2315-07	ARL11|115761	43.2432
TCGA-KN-8425-01A-11R-2315-07	ARL13A|392509	.6975
TCGA-KN-8425-01A-11R-2315-07	ARL13B|200894	119.9651
TCGA-KN-8425-01A-11R-2315-07	ARL14|80117	18.1343
TCGA-KN-8425-01A-11R-2315-07	ARL15|54622	814.6469
TCGA-KN-8425-01A-11R-2315-07	ARL16|339231	299.9128
TCGA-KN-8425-01A-11R-2315-07	ARL17A|51326	18.5597
TCGA-KN-8425-01A-11R-2315-07	ARL17B|641522	1.3775
TCGA-KN-8425-01A-11R-2315-07	ARL1|400	2994.5946
TCGA-KN-8425-01A-11R-2315-07	ARL2BP|23568	1337.4019
TCGA-KN-8425-01A-11R-2315-07	ARL2|402	1457.367
TCGA-KN-8425-01A-11R-2315-07	ARL3|403	361.2903
TCGA-KN-8425-01A-11R-2315-07	ARL4A|10124	317.6983
TCGA-KN-8425-01A-11R-2315-07	ARL4C|10123	266.4342
TCGA-KN-8425-01A-11R-2315-07	ARL4D|379	1083.871
TCGA-KN-8425-01A-11R-2315-07	ARL5A|26225	1434.3505
TCGA-KN-8425-01A-11R-2315-07	ARL5B|221079	152.7463
TCGA-KN-8425-01A-11R-2315-07	ARL5C|390790	0
TCGA-KN-8425-01A-11R-2315-07	ARL6IP1|23204	6576.4603
TCGA-KN-8425-01A-11R-2315-07	ARL6IP4|51329	2547.5153
TCGA-KN-8425-01A-11R-2315-07	ARL6IP5|10550	3065.0392
TCGA-KN-8425-01A-11R-2315-07	ARL6IP6|151188	145.7716
TCGA-KN-8425-01A-11R-2315-07	ARL6|84100	219.3548
TCGA-KN-8425-01A-11R-2315-07	ARL8A|127829	1146.2947
TCGA-KN-8425-01A-11R-2315-07	ARL8B|55207	2061.3775
TCGA-KN-8425-01A-11R-2315-07	ARL9|132946	5.231
TCGA-KN-8425-01A-11R-2315-07	ARMC10|83787	549.6704
TCGA-KN-8425-01A-11R-2315-07	ARMC1|55156	574.7167
TCGA-KN-8425-01A-11R-2315-07	ARMC2|84071	22.6678
TCGA-KN-8425-01A-11R-2315-07	ARMC3|219681	.3487
TCGA-KN-8425-01A-11R-2315-07	ARMC4|55130	49.8692
TCGA-KN-8425-01A-11R-2315-07	ARMC5|79798	583.435
TCGA-KN-8425-01A-11R-2315-07	ARMC6|93436	1229.5275
TCGA-KN-8425-01A-11R-2315-07	ARMC7|79637	551.3514
TCGA-KN-8425-01A-11R-2315-07	ARMC8|25852	519.2677
TCGA-KN-8425-01A-11R-2315-07	ARMC9|80210	69.7472
TCGA-KN-8425-01A-11R-2315-07	ARMCX1|51309	240.9765
TCGA-KN-8425-01A-11R-2315-07	ARMCX2|9823	955.1874
TCGA-KN-8425-01A-11R-2315-07	ARMCX3|51566	2654.9259
TCGA-KN-8425-01A-11R-2315-07	ARMCX5|64860	304.4464
TCGA-KN-8425-01A-11R-2315-07	ARMCX6|54470	216.565
TCGA-KN-8425-01A-11R-2315-07	ARMS2|387715	.3487
TCGA-KN-8425-01A-11R-2315-07	ARNT2|9915	6446.7306
TCGA-KN-8425-01A-11R-2315-07	ARNTL2|56938	33.1299
TCGA-KN-8425-01A-11R-2315-07	ARNTL|406	114.3854
TCGA-KN-8425-01A-11R-2315-07	ARNT|405	427.2014
TCGA-KN-8425-01A-11R-2315-07	ARPC1A|10552	3434.9154
TCGA-KN-8425-01A-11R-2315-07	ARPC1B|10095	1524.8056
TCGA-KN-8425-01A-11R-2315-07	ARPC2|10109	2142.2842
TCGA-KN-8425-01A-11R-2315-07	ARPC3|10094	2925.5449
TCGA-KN-8425-01A-11R-2315-07	ARPC4|10093	2294.4656
TCGA-KN-8425-01A-11R-2315-07	ARPC5L|81873	827.2014
TCGA-KN-8425-01A-11R-2315-07	ARPC5|10092	1462.9468
TCGA-KN-8425-01A-11R-2315-07	ARPM1|84517	18.483
TCGA-KN-8425-01A-11R-2315-07	ARPP19|10776	5658.5876
TCGA-KN-8425-01A-11R-2315-07	ARPP21|10777	0
TCGA-KN-8425-01A-11R-2315-07	ARR3|407	.3487
TCGA-KN-8425-01A-11R-2315-07	ARRB1|408	145.4228
TCGA-KN-8425-01A-11R-2315-07	ARRB2|409	1537.2276
TCGA-KN-8425-01A-11R-2315-07	ARRDC1|92714	1804.7079
TCGA-KN-8425-01A-11R-2315-07	ARRDC2|27106	526.2424
TCGA-KN-8425-01A-11R-2315-07	ARRDC3|57561	991.1072
TCGA-KN-8425-01A-11R-2315-07	ARRDC4|91947	953.4438
TCGA-KN-8425-01A-11R-2315-07	ARRDC5|645432	3.1386
TCGA-KN-8425-01A-11R-2315-07	ARSA|410	1080.7323
TCGA-KN-8425-01A-11R-2315-07	ARSB|411	240.279
TCGA-KN-8425-01A-11R-2315-07	ARSD|414	2149.6077
TCGA-KN-8425-01A-11R-2315-07	ARSE|415	224.2371
TCGA-KN-8425-01A-11R-2315-07	ARSF|416	0
TCGA-KN-8425-01A-11R-2315-07	ARSG|22901	189.0148
TCGA-KN-8425-01A-11R-2315-07	ARSH|347527	.3487
TCGA-KN-8425-01A-11R-2315-07	ARSI|340075	.6975
TCGA-KN-8425-01A-11R-2315-07	ARSJ|79642	2844.2895
TCGA-KN-8425-01A-11R-2315-07	ARSK|153642	211.3339
TCGA-KN-8425-01A-11R-2315-07	ART1|417	.3487
TCGA-KN-8425-01A-11R-2315-07	ART3|419	2.4412
TCGA-KN-8425-01A-11R-2315-07	ART4|420	4.8823
TCGA-KN-8425-01A-11R-2315-07	ART5|116969	93.4612
TCGA-KN-8425-01A-11R-2315-07	ARTN|9048	31.735
TCGA-KN-8425-01A-11R-2315-07	ARV1|64801	392.6765
TCGA-KN-8425-01A-11R-2315-07	ARVCF|421	388.4917
TCGA-KN-8425-01A-11R-2315-07	ARX|170302	44.6382
TCGA-KN-8425-01A-11R-2315-07	AR|367	29.2938
TCGA-KN-8425-01A-11R-2315-07	AS3MT|57412	415.3444
TCGA-KN-8425-01A-11R-2315-07	ASAH1|427	6516.129
TCGA-KN-8425-01A-11R-2315-07	ASAH2B|653308	8.7184
TCGA-KN-8425-01A-11R-2315-07	ASAH2|56624	3.4874
TCGA-KN-8425-01A-11R-2315-07	ASAM|79827	1.0462
TCGA-KN-8425-01A-11R-2315-07	ASAP1IT1|29065	0
TCGA-KN-8425-01A-11R-2315-07	ASAP1|50807	524.15
TCGA-KN-8425-01A-11R-2315-07	ASAP2|8853	898.3435
TCGA-KN-8425-01A-11R-2315-07	ASAP3|55616	2392.6765
TCGA-KN-8425-01A-11R-2315-07	ASB10|136371	0
TCGA-KN-8425-01A-11R-2315-07	ASB11|140456	47.0793
TCGA-KN-8425-01A-11R-2315-07	ASB12|142689	3.8361
TCGA-KN-8425-01A-11R-2315-07	ASB13|79754	566.6957
TCGA-KN-8425-01A-11R-2315-07	ASB14|142686	7.3235
TCGA-KN-8425-01A-11R-2315-07	ASB15|142685	.3487
TCGA-KN-8425-01A-11R-2315-07	ASB16|92591	144.1918
TCGA-KN-8425-01A-11R-2315-07	ASB17|127247	0
TCGA-KN-8425-01A-11R-2315-07	ASB18|401036	0
TCGA-KN-8425-01A-11R-2315-07	ASB1|51665	495.5257
TCGA-KN-8425-01A-11R-2315-07	ASB2|51676	25.4577
TCGA-KN-8425-01A-11R-2315-07	ASB3|51130	210.6364
TCGA-KN-8425-01A-11R-2315-07	ASB4|51666	0
TCGA-KN-8425-01A-11R-2315-07	ASB5|140458	585.5275
TCGA-KN-8425-01A-11R-2315-07	ASB6|140459	955.8326
TCGA-KN-8425-01A-11R-2315-07	ASB7|140460	497.2973
TCGA-KN-8425-01A-11R-2315-07	ASB8|140461	1046.5562
TCGA-KN-8425-01A-11R-2315-07	ASB9|140462	254.2284
TCGA-KN-8425-01A-11R-2315-07	ASCC1|51008	281.4298
TCGA-KN-8425-01A-11R-2315-07	ASCC2|84164	1275.3269
TCGA-KN-8425-01A-11R-2315-07	ASCC3|10973	673.4089
TCGA-KN-8425-01A-11R-2315-07	ASCL1|429	9.4159
TCGA-KN-8425-01A-11R-2315-07	ASCL2|430	13.6007
TCGA-KN-8425-01A-11R-2315-07	ASCL3|56676	2.4412
TCGA-KN-8425-01A-11R-2315-07	ASCL4|121549	64.1674
TCGA-KN-8425-01A-11R-2315-07	ASF1A|25842	287.3583
TCGA-KN-8425-01A-11R-2315-07	ASF1B|55723	15.6931
TCGA-KN-8425-01A-11R-2315-07	ASFMR1|100126270	.3487
TCGA-KN-8425-01A-11R-2315-07	ASGR1|432	9.0671
TCGA-KN-8425-01A-11R-2315-07	ASGR2|433	5.5798
TCGA-KN-8425-01A-11R-2315-07	ASH1L|55870	1232.9067
TCGA-KN-8425-01A-11R-2315-07	ASH2L|9070	849.1718
TCGA-KN-8425-01A-11R-2315-07	ASIP|434	.3487
TCGA-KN-8425-01A-11R-2315-07	ASL|435	876.3731
TCGA-KN-8425-01A-11R-2315-07	ASMTL|8623	445.5658
TCGA-KN-8425-01A-11R-2315-07	ASMT|438	2.4412
TCGA-KN-8425-01A-11R-2315-07	ASNA1|439	1926.4167
TCGA-KN-8425-01A-11R-2315-07	ASNSD1|54529	458.9364
TCGA-KN-8425-01A-11R-2315-07	ASNS|440	494.1587
TCGA-KN-8425-01A-11R-2315-07	ASPA|443	14.6469
TCGA-KN-8425-01A-11R-2315-07	ASPDH|554235	.3487
TCGA-KN-8425-01A-11R-2315-07	ASPG|374569	.6975
TCGA-KN-8425-01A-11R-2315-07	ASPHD1|253982	2.4412
TCGA-KN-8425-01A-11R-2315-07	ASPHD2|57168	706.5388
TCGA-KN-8425-01A-11R-2315-07	ASPH|444	3155.3095
TCGA-KN-8425-01A-11R-2315-07	ASPM|259266	7.3235
TCGA-KN-8425-01A-11R-2315-07	ASPN|54829	136.3557
TCGA-KN-8425-01A-11R-2315-07	ASPRV1|151516	51.7838
TCGA-KN-8425-01A-11R-2315-07	ASPSCR1|79058	361.6391
TCGA-KN-8425-01A-11R-2315-07	ASRGL1|80150	247.6024
TCGA-KN-8425-01A-11R-2315-07	ASS1|445	147.5153
TCGA-KN-8425-01A-11R-2315-07	ASTE1|28990	82.7341
TCGA-KN-8425-01A-11R-2315-07	ASTL|431705	.3487
TCGA-KN-8425-01A-11R-2315-07	ASTN1|460	1.3949
TCGA-KN-8425-01A-11R-2315-07	ASTN2|23245	1479.6861
TCGA-KN-8425-01A-11R-2315-07	ASXL1|171023	2554.1412
TCGA-KN-8425-01A-11R-2315-07	ASXL2|55252	804.1848
TCGA-KN-8425-01A-11R-2315-07	ASXL3|80816	128.3348
TCGA-KN-8425-01A-11R-2315-07	ASZ1|136991	1.7437
TCGA-KN-8425-01A-11R-2315-07	ATAD1|84896	1870.2703
TCGA-KN-8425-01A-11R-2315-07	ATAD2B|54454	187.6199
TCGA-KN-8425-01A-11R-2315-07	ATAD2|29028	192.5022
TCGA-KN-8425-01A-11R-2315-07	ATAD3A|55210	657.367
TCGA-KN-8425-01A-11R-2315-07	ATAD3B|83858	222.4935
TCGA-KN-8425-01A-11R-2315-07	ATAD3C|219293	146.8178
TCGA-KN-8425-01A-11R-2315-07	ATAD5|79915	13.252
TCGA-KN-8425-01A-11R-2315-07	ATCAY|85300	.3487
TCGA-KN-8425-01A-11R-2315-07	ATE1|11101	247.2537
TCGA-KN-8425-01A-11R-2315-07	ATF1|466	308.2825
TCGA-KN-8425-01A-11R-2315-07	ATF2|1386	357.4542
TCGA-KN-8425-01A-11R-2315-07	ATF3|467	228.7707
TCGA-KN-8425-01A-11R-2315-07	ATF4|468	4016.7393
TCGA-KN-8425-01A-11R-2315-07	ATF5|22809	1156.408
TCGA-KN-8425-01A-11R-2315-07	ATF6B|1388	1485.6146
TCGA-KN-8425-01A-11R-2315-07	ATF6|22926	889.9738
TCGA-KN-8425-01A-11R-2315-07	ATF7IP2|80063	103.5745
TCGA-KN-8425-01A-11R-2315-07	ATF7IP|55729	877.4194
TCGA-KN-8425-01A-11R-2315-07	ATF7|11016	815.0759
TCGA-KN-8425-01A-11R-2315-07	ATG10|83734	90.6713
TCGA-KN-8425-01A-11R-2315-07	ATG12|9140	336.5301
TCGA-KN-8425-01A-11R-2315-07	ATG16L1|55054	345.2485
TCGA-KN-8425-01A-11R-2315-07	ATG16L2|89849	287.1003
TCGA-KN-8425-01A-11R-2315-07	ATG2A|23130	1558.1517
TCGA-KN-8425-01A-11R-2315-07	ATG2B|55102	1059.8082
TCGA-KN-8425-01A-11R-2315-07	ATG3|64422	734.4377
TCGA-KN-8425-01A-11R-2315-07	ATG4A|115201	665.7367
TCGA-KN-8425-01A-11R-2315-07	ATG4B|23192	1091.8919
TCGA-KN-8425-01A-11R-2315-07	ATG4C|84938	141.9355
TCGA-KN-8425-01A-11R-2315-07	ATG4D|84971	1553.646
TCGA-KN-8425-01A-11R-2315-07	ATG5|9474	539.1456
TCGA-KN-8425-01A-11R-2315-07	ATG7|10533	578.5667
TCGA-KN-8425-01A-11R-2315-07	ATG9A|79065	899.6931
TCGA-KN-8425-01A-11R-2315-07	ATG9B|285973	1.116
TCGA-KN-8425-01A-11R-2315-07	ATHL1|80162	80.2092
TCGA-KN-8425-01A-11R-2315-07	ATIC|471	674.8038
TCGA-KN-8425-01A-11R-2315-07	ATL1|51062	192.8509
TCGA-KN-8425-01A-11R-2315-07	ATL2|64225	1017.9599
TCGA-KN-8425-01A-11R-2315-07	ATL3|25923	877.0706
TCGA-KN-8425-01A-11R-2315-07	ATMIN|23300	2430.6888
TCGA-KN-8425-01A-11R-2315-07	ATM|472	1024.2371
TCGA-KN-8425-01A-11R-2315-07	ATN1|1822	3631.3862
TCGA-KN-8425-01A-11R-2315-07	ATOH1|474	0
TCGA-KN-8425-01A-11R-2315-07	ATOH7|220202	.6975
TCGA-KN-8425-01A-11R-2315-07	ATOH8|84913	35.2223
TCGA-KN-8425-01A-11R-2315-07	ATOX1|475	844.2895
TCGA-KN-8425-01A-11R-2315-07	ATP10A|57194	19.8779
TCGA-KN-8425-01A-11R-2315-07	ATP10B|23120	115.7803
TCGA-KN-8425-01A-11R-2315-07	ATP10D|57205	2773.1473
TCGA-KN-8425-01A-11R-2315-07	ATP11A|23250	871.1421
TCGA-KN-8425-01A-11R-2315-07	ATP11B|23200	791.2816
TCGA-KN-8425-01A-11R-2315-07	ATP11C|286410	780.1221
TCGA-KN-8425-01A-11R-2315-07	ATP12A|479	0
TCGA-KN-8425-01A-11R-2315-07	ATP13A1|57130	1996.1639
TCGA-KN-8425-01A-11R-2315-07	ATP13A2|23400	813.252
TCGA-KN-8425-01A-11R-2315-07	ATP13A3|79572	1062.9468
TCGA-KN-8425-01A-11R-2315-07	ATP13A4|84239	4.1848
TCGA-KN-8425-01A-11R-2315-07	ATP13A5|344905	34.1761
TCGA-KN-8425-01A-11R-2315-07	ATP1A1|476	34463.8047
TCGA-KN-8425-01A-11R-2315-07	ATP1A2|477	43.2432
TCGA-KN-8425-01A-11R-2315-07	ATP1A3|478	38.3609
TCGA-KN-8425-01A-11R-2315-07	ATP1A4|480	.6975
TCGA-KN-8425-01A-11R-2315-07	ATP1B1|481	31778.3679
TCGA-KN-8425-01A-11R-2315-07	ATP1B2|482	58.9364
TCGA-KN-8425-01A-11R-2315-07	ATP1B3|483	1402.9643
TCGA-KN-8425-01A-11R-2315-07	ATP1B4|23439	1.7437
TCGA-KN-8425-01A-11R-2315-07	ATP2A1|487	3.4874
TCGA-KN-8425-01A-11R-2315-07	ATP2A2|488	4635.048
TCGA-KN-8425-01A-11R-2315-07	ATP2A3|489	4294.6818
TCGA-KN-8425-01A-11R-2315-07	ATP2B1|490	878.4656
TCGA-KN-8425-01A-11R-2315-07	ATP2B2|491	288.0558
TCGA-KN-8425-01A-11R-2315-07	ATP2B3|492	.3487
TCGA-KN-8425-01A-11R-2315-07	ATP2B4|493	3138.6225
TCGA-KN-8425-01A-11R-2315-07	ATP2C1|27032	3067.3967
TCGA-KN-8425-01A-11R-2315-07	ATP2C2|9914	159.0235
TCGA-KN-8425-01A-11R-2315-07	ATP4A|495	0
TCGA-KN-8425-01A-11R-2315-07	ATP4B|496	5.5798
TCGA-KN-8425-01A-11R-2315-07	ATP5A1|498	43918.3958
TCGA-KN-8425-01A-11R-2315-07	ATP5B|506	47020.7498
TCGA-KN-8425-01A-11R-2315-07	ATP5C1|509	4864.8649
TCGA-KN-8425-01A-11R-2315-07	ATP5D|513	4992.8509
TCGA-KN-8425-01A-11R-2315-07	ATP5EP2|432369	60.68
TCGA-KN-8425-01A-11R-2315-07	ATP5E|514	7393.8971
TCGA-KN-8425-01A-11R-2315-07	ATP5F1|515	3649.8692
TCGA-KN-8425-01A-11R-2315-07	ATP5G1|516	1680.558
TCGA-KN-8425-01A-11R-2315-07	ATP5G2|517	4184.83
TCGA-KN-8425-01A-11R-2315-07	ATP5G3|518	7920.4882
TCGA-KN-8425-01A-11R-2315-07	ATP5H|10476	3666.9573
TCGA-KN-8425-01A-11R-2315-07	ATP5I|521	3408.2267
TCGA-KN-8425-01A-11R-2315-07	ATP5J2|9551	2346.2877
TCGA-KN-8425-01A-11R-2315-07	ATP5J|522	2453.5135
TCGA-KN-8425-01A-11R-2315-07	ATP5L2|267020	.6975
TCGA-KN-8425-01A-11R-2315-07	ATP5L|10632	7509.3287
TCGA-KN-8425-01A-11R-2315-07	ATP5O|539	4453.0078
TCGA-KN-8425-01A-11R-2315-07	ATP5SL|55101	1378.9015
TCGA-KN-8425-01A-11R-2315-07	ATP5S|27109	273.0602
TCGA-KN-8425-01A-11R-2315-07	ATP6AP1L|92270	27.2014
TCGA-KN-8425-01A-11R-2315-07	ATP6AP1|537	12628.0732
TCGA-KN-8425-01A-11R-2315-07	ATP6AP2|10159	31130.6016
TCGA-KN-8425-01A-11R-2315-07	ATP6V0A1|535	996.3383
TCGA-KN-8425-01A-11R-2315-07	ATP6V0A2|23545	443.2432
TCGA-KN-8425-01A-11R-2315-07	ATP6V0A4|50617	31946.1203
TCGA-KN-8425-01A-11R-2315-07	ATP6V0B|533	8121.0113
TCGA-KN-8425-01A-11R-2315-07	ATP6V0C|527	21535.8849
TCGA-KN-8425-01A-11R-2315-07	ATP6V0D1|9114	4338.9712
TCGA-KN-8425-01A-11R-2315-07	ATP6V0D2|245972	34104.6207
TCGA-KN-8425-01A-11R-2315-07	ATP6V0E1|8992	6907.4106
TCGA-KN-8425-01A-11R-2315-07	ATP6V0E2|155066	3516.9695
TCGA-KN-8425-01A-11R-2315-07	ATP6V1A|523	11855.2746
TCGA-KN-8425-01A-11R-2315-07	ATP6V1B1|525	21664.1674
TCGA-KN-8425-01A-11R-2315-07	ATP6V1B2|526	2005.5798
TCGA-KN-8425-01A-11R-2315-07	ATP6V1C1|528	2032.4324
TCGA-KN-8425-01A-11R-2315-07	ATP6V1C2|245973	7183.1735
TCGA-KN-8425-01A-11R-2315-07	ATP6V1D|51382	5058.762
TCGA-KN-8425-01A-11R-2315-07	ATP6V1E1|529	7226.1552
TCGA-KN-8425-01A-11R-2315-07	ATP6V1E2|90423	21.9704
TCGA-KN-8425-01A-11R-2315-07	ATP6V1F|9296	7357.939
TCGA-KN-8425-01A-11R-2315-07	ATP6V1G1|9550	3011.6827
TCGA-KN-8425-01A-11R-2315-07	ATP6V1G2|534	3.585
TCGA-KN-8425-01A-11R-2315-07	ATP6V1G3|127124	1698.3435
TCGA-KN-8425-01A-11R-2315-07	ATP6V1H|51606	4238.884
TCGA-KN-8425-01A-11R-2315-07	ATP7A|538	2721.8832
TCGA-KN-8425-01A-11R-2315-07	ATP7B|540	157.2799
TCGA-KN-8425-01A-11R-2315-07	ATP8A1|10396	2209.2415
TCGA-KN-8425-01A-11R-2315-07	ATP8A2|51761	8.7184
TCGA-KN-8425-01A-11R-2315-07	ATP8B1|5205	1579.1456
TCGA-KN-8425-01A-11R-2315-07	ATP8B2|57198	125.1962
TCGA-KN-8425-01A-11R-2315-07	ATP8B3|148229	9.0671
TCGA-KN-8425-01A-11R-2315-07	ATP8B4|79895	485.789
TCGA-KN-8425-01A-11R-2315-07	ATP8B5P|158381	28.2476
TCGA-KN-8425-01A-11R-2315-07	ATP9A|10079	6222.8422
TCGA-KN-8425-01A-11R-2315-07	ATP9B|374868	1076.5475
TCGA-KN-8425-01A-11R-2315-07	ATPAF1|64756	1903.7908
TCGA-KN-8425-01A-11R-2315-07	ATPAF2|91647	301.6565
TCGA-KN-8425-01A-11R-2315-07	ATPBD4|89978	290.4969
TCGA-KN-8425-01A-11R-2315-07	ATPIF1|93974	1202.7899
TCGA-KN-8425-01A-11R-2315-07	ATRIP|84126	161.7541
TCGA-KN-8425-01A-11R-2315-07	ATRNL1|26033	340.0174
TCGA-KN-8425-01A-11R-2315-07	ATRN|8455	2221.0985
TCGA-KN-8425-01A-11R-2315-07	ATRX|546	2029.6425
TCGA-KN-8425-01A-11R-2315-07	ATR|545	509.8518
TCGA-KN-8425-01A-11R-2315-07	ATXN10|25814	1342.9817
TCGA-KN-8425-01A-11R-2315-07	ATXN1L|342371	1127.1142
TCGA-KN-8425-01A-11R-2315-07	ATXN1|6310	510.898
TCGA-KN-8425-01A-11R-2315-07	ATXN2L|11273	3079.3374
TCGA-KN-8425-01A-11R-2315-07	ATXN2|6311	1181.1683
TCGA-KN-8425-01A-11R-2315-07	ATXN3L|92552	0
TCGA-KN-8425-01A-11R-2315-07	ATXN3|4287	260.1569
TCGA-KN-8425-01A-11R-2315-07	ATXN7L1|222255	248.2999
TCGA-KN-8425-01A-11R-2315-07	ATXN7L2|127002	80.2092
TCGA-KN-8425-01A-11R-2315-07	ATXN7L3B|552889	3009.2415
TCGA-KN-8425-01A-11R-2315-07	ATXN7L3|56970	927.6373
TCGA-KN-8425-01A-11R-2315-07	ATXN7|6314	455.1003
TCGA-KN-8425-01A-11R-2315-07	ATXN8OS|6315	0
TCGA-KN-8425-01A-11R-2315-07	AUH|549	1775.0654
TCGA-KN-8425-01A-11R-2315-07	AUP1|550	1317.8169
TCGA-KN-8425-01A-11R-2315-07	AURKAIP1|54998	1935.1351
TCGA-KN-8425-01A-11R-2315-07	AURKAPS1|6791	9.4159
TCGA-KN-8425-01A-11R-2315-07	AURKA|6790	186.5737
TCGA-KN-8425-01A-11R-2315-07	AURKB|9212	1.7437
TCGA-KN-8425-01A-11R-2315-07	AURKC|6795	14.9956
TCGA-KN-8425-01A-11R-2315-07	AUTS2|26053	1538.2738
TCGA-KN-8425-01A-11R-2315-07	AVEN|57099	95.5536
TCGA-KN-8425-01A-11R-2315-07	AVIL|10677	22.3191
TCGA-KN-8425-01A-11R-2315-07	AVL9|23080	534.612
TCGA-KN-8425-01A-11R-2315-07	AVPI1|60370	190.061
TCGA-KN-8425-01A-11R-2315-07	AVPR1A|552	906.3644
TCGA-KN-8425-01A-11R-2315-07	AVPR1B|553	0
TCGA-KN-8425-01A-11R-2315-07	AVPR2|554	23.0166
TCGA-KN-8425-01A-11R-2315-07	AVP|551	0
TCGA-KN-8425-01A-11R-2315-07	AWAT1|158833	0
TCGA-KN-8425-01A-11R-2315-07	AWAT2|158835	.3487
TCGA-KN-8425-01A-11R-2315-07	AXIN1|8312	1211.5083
TCGA-KN-8425-01A-11R-2315-07	AXIN2|8313	35.5711
TCGA-KN-8425-01A-11R-2315-07	AXL|558	513.3391
TCGA-KN-8425-01A-11R-2315-07	AZGP1|563	6.626
TCGA-KN-8425-01A-11R-2315-07	AZI1|22994	275.85
TCGA-KN-8425-01A-11R-2315-07	AZI2|64343	562.8596
TCGA-KN-8425-01A-11R-2315-07	AZIN1|51582	2656.6696
TCGA-KN-8425-01A-11R-2315-07	AZU1|566	.3487
TCGA-KN-8425-01A-11R-2315-07	B2M|567	152849.1718
TCGA-KN-8425-01A-11R-2315-07	B3GALNT1|8706	313.8622
TCGA-KN-8425-01A-11R-2315-07	B3GALNT2|148789	422.3261
TCGA-KN-8425-01A-11R-2315-07	B3GALT1|8708	4.8823
TCGA-KN-8425-01A-11R-2315-07	B3GALT2|8707	1.0462
TCGA-KN-8425-01A-11R-2315-07	B3GALT4|8705	325.7193
TCGA-KN-8425-01A-11R-2315-07	B3GALT5|10317	0
TCGA-KN-8425-01A-11R-2315-07	B3GALT6|126792	359.1979
TCGA-KN-8425-01A-11R-2315-07	B3GALTL|145173	426.5039
TCGA-KN-8425-01A-11R-2315-07	B3GAT1|27087	124.8474
TCGA-KN-8425-01A-11R-2315-07	B3GAT2|135152	6.9294
TCGA-KN-8425-01A-11R-2315-07	B3GAT3|26229	1387.6199
TCGA-KN-8425-01A-11R-2315-07	B3GNT1|11041	682.8248
TCGA-KN-8425-01A-11R-2315-07	B3GNT2|10678	972.6242
TCGA-KN-8425-01A-11R-2315-07	B3GNT3|10331	2.0924
TCGA-KN-8425-01A-11R-2315-07	B3GNT4|79369	3.8361
TCGA-KN-8425-01A-11R-2315-07	B3GNT5|84002	350.4795
TCGA-KN-8425-01A-11R-2315-07	B3GNT6|192134	0
TCGA-KN-8425-01A-11R-2315-07	B3GNT7|93010	102.1796
TCGA-KN-8425-01A-11R-2315-07	B3GNT8|374907	766.5214
TCGA-KN-8425-01A-11R-2315-07	B3GNT9|84752	71.9616
TCGA-KN-8425-01A-11R-2315-07	B3GNTL1|146712	31.5048
TCGA-KN-8425-01A-11R-2315-07	B4GALNT1|2583	14.6016
TCGA-KN-8425-01A-11R-2315-07	B4GALNT2|124872	559.721
TCGA-KN-8425-01A-11R-2315-07	B4GALNT3|283358	2969.1369
TCGA-KN-8425-01A-11R-2315-07	B4GALNT4|338707	1.0462
TCGA-KN-8425-01A-11R-2315-07	B4GALT1|2683	2682.8248
TCGA-KN-8425-01A-11R-2315-07	B4GALT2|8704	907.4106
TCGA-KN-8425-01A-11R-2315-07	B4GALT3|8703	747.6896
TCGA-KN-8425-01A-11R-2315-07	B4GALT4|8702	204.7079
TCGA-KN-8425-01A-11R-2315-07	B4GALT5|9334	3618.483
TCGA-KN-8425-01A-11R-2315-07	B4GALT6|9331	521.0113
TCGA-KN-8425-01A-11R-2315-07	B4GALT7|11285	1209.0671
TCGA-KN-8425-01A-11R-2315-07	B9D1|27077	57.5658
TCGA-KN-8425-01A-11R-2315-07	B9D2|80776	88.8963
TCGA-KN-8425-01A-11R-2315-07	BAALC|79870	2450.9154
TCGA-KN-8425-01A-11R-2315-07	BAAT|570	.3487
TCGA-KN-8425-01A-11R-2315-07	BACE1|23621	1347.1665
TCGA-KN-8425-01A-11R-2315-07	BACE2|25825	6036.966
TCGA-KN-8425-01A-11R-2315-07	BACH1|571	633.3043
TCGA-KN-8425-01A-11R-2315-07	BACH2|60468	52.6591
TCGA-KN-8425-01A-11R-2315-07	BAD|572	1271.735
TCGA-KN-8425-01A-11R-2315-07	BAG1|573	4169.102
TCGA-KN-8425-01A-11R-2315-07	BAG2|9532	99.7384
TCGA-KN-8425-01A-11R-2315-07	BAG3|9531	1646.0331
TCGA-KN-8425-01A-11R-2315-07	BAG4|9530	277.5937
TCGA-KN-8425-01A-11R-2315-07	BAG5|9529	2298.5179
TCGA-KN-8425-01A-11R-2315-07	BAGE2|85319	4.8091
TCGA-KN-8425-01A-11R-2315-07	BAGE|574	0
TCGA-KN-8425-01A-11R-2315-07	BAHCC1|57597	674.8038
TCGA-KN-8425-01A-11R-2315-07	BAHD1|22893	2167.0445
TCGA-KN-8425-01A-11R-2315-07	BAI1|575	22.6678
TCGA-KN-8425-01A-11R-2315-07	BAI2|576	6.2772
TCGA-KN-8425-01A-11R-2315-07	BAI3|577	1.7437
TCGA-KN-8425-01A-11R-2315-07	BAIAP2L1|55971	3841.3252
TCGA-KN-8425-01A-11R-2315-07	BAIAP2L2|80115	1.3949
TCGA-KN-8425-01A-11R-2315-07	BAIAP2|10458	948.2127
TCGA-KN-8425-01A-11R-2315-07	BAIAP3|8938	105.7681
TCGA-KN-8425-01A-11R-2315-07	BAK1|578	272.7114
TCGA-KN-8425-01A-11R-2315-07	BAMBI|25805	350.8282
TCGA-KN-8425-01A-11R-2315-07	BANF1|8815	2721.8832
TCGA-KN-8425-01A-11R-2315-07	BANF2|140836	0
TCGA-KN-8425-01A-11R-2315-07	BANK1|55024	125.1962
TCGA-KN-8425-01A-11R-2315-07	BANP|54971	134.612
TCGA-KN-8425-01A-11R-2315-07	BAP1|8314	1809.5902
TCGA-KN-8425-01A-11R-2315-07	BARD1|580	8.0209
TCGA-KN-8425-01A-11R-2315-07	BARHL1|56751	0
TCGA-KN-8425-01A-11R-2315-07	BARHL2|343472	.3487
TCGA-KN-8425-01A-11R-2315-07	BARX1|56033	0
TCGA-KN-8425-01A-11R-2315-07	BARX2|8538	383.2607
TCGA-KN-8425-01A-11R-2315-07	BASE|317716	0
TCGA-KN-8425-01A-11R-2315-07	BASP1|10409	482.6504
TCGA-KN-8425-01A-11R-2315-07	BAT1|7919	2378.2807
TCGA-KN-8425-01A-11R-2315-07	BAT2L1|84726	7379.9582
TCGA-KN-8425-01A-11R-2315-07	BAT2L2|23215	2159.3723
TCGA-KN-8425-01A-11R-2315-07	BAT2|7916	4581.6914
TCGA-KN-8425-01A-11R-2315-07	BAT3|7917	3138.2738
TCGA-KN-8425-01A-11R-2315-07	BAT4|7918	243.4176
TCGA-KN-8425-01A-11R-2315-07	BAT5|7920	700.959
TCGA-KN-8425-01A-11R-2315-07	BATF2|116071	189.0148
TCGA-KN-8425-01A-11R-2315-07	BATF3|55509	4.5336
TCGA-KN-8425-01A-11R-2315-07	BATF|10538	23.3653
TCGA-KN-8425-01A-11R-2315-07	BAX|581	841.1508
TCGA-KN-8425-01A-11R-2315-07	BAZ1A|11177	304.0976
TCGA-KN-8425-01A-11R-2315-07	BAZ1B|9031	2547.5153
TCGA-KN-8425-01A-11R-2315-07	BAZ2A|11176	2296.816
TCGA-KN-8425-01A-11R-2315-07	BAZ2B|29994	272.8335
TCGA-KN-8425-01A-11R-2315-07	BBC3|27113	388.143
TCGA-KN-8425-01A-11R-2315-07	BBOX1|8424	1.3949
TCGA-KN-8425-01A-11R-2315-07	BBS10|79738	251.7873
TCGA-KN-8425-01A-11R-2315-07	BBS12|166379	131.4734
TCGA-KN-8425-01A-11R-2315-07	BBS1|582	1149.782
TCGA-KN-8425-01A-11R-2315-07	BBS2|583	1277.0706
TCGA-KN-8425-01A-11R-2315-07	BBS4|585	436.6173
TCGA-KN-8425-01A-11R-2315-07	BBS5|129880	273.0602
TCGA-KN-8425-01A-11R-2315-07	BBS7|55212	281.4298
TCGA-KN-8425-01A-11R-2315-07	BBS9|27241	189.3636
TCGA-KN-8425-01A-11R-2315-07	BBX|56987	1824.5859
TCGA-KN-8425-01A-11R-2315-07	BCAM|4059	13702.1796
TCGA-KN-8425-01A-11R-2315-07	BCAN|63827	21.9704
TCGA-KN-8425-01A-11R-2315-07	BCAP29|55973	1661.0288
TCGA-KN-8425-01A-11R-2315-07	BCAP31|10134	5891.1944
TCGA-KN-8425-01A-11R-2315-07	BCAR1|9564	6276.1988
TCGA-KN-8425-01A-11R-2315-07	BCAR3|8412	434.0471
TCGA-KN-8425-01A-11R-2315-07	BCAR4|400500	0
TCGA-KN-8425-01A-11R-2315-07	BCAS1|8537	579.9477
TCGA-KN-8425-01A-11R-2315-07	BCAS2|10286	512.6556
TCGA-KN-8425-01A-11R-2315-07	BCAS3|54828	657.7158
TCGA-KN-8425-01A-11R-2315-07	BCAS4|55653	1906.5388
TCGA-KN-8425-01A-11R-2315-07	BCAT1|586	1204.8823
TCGA-KN-8425-01A-11R-2315-07	BCAT2|587	1876.8963
TCGA-KN-8425-01A-11R-2315-07	BCCIP|56647	624.422
TCGA-KN-8425-01A-11R-2315-07	BCDIN3D|144233	167.5955
TCGA-KN-8425-01A-11R-2315-07	BCHE|590	4.8823
TCGA-KN-8425-01A-11R-2315-07	BCKDHA|593	2262.5981
TCGA-KN-8425-01A-11R-2315-07	BCKDHB|594	471.8396
TCGA-KN-8425-01A-11R-2315-07	BCKDK|10295	1155.3618
TCGA-KN-8425-01A-11R-2315-07	BCL10|8915	254.9259
TCGA-KN-8425-01A-11R-2315-07	BCL11A|53335	6.9747
TCGA-KN-8425-01A-11R-2315-07	BCL11B|64919	51.2642
TCGA-KN-8425-01A-11R-2315-07	BCL2A1|597	53.7053
TCGA-KN-8425-01A-11R-2315-07	BCL2L10|10017	39.0584
TCGA-KN-8425-01A-11R-2315-07	BCL2L11|10018	535.3095
TCGA-KN-8425-01A-11R-2315-07	BCL2L12|83596	109.4996
TCGA-KN-8425-01A-11R-2315-07	BCL2L13|23786	3023.5397
TCGA-KN-8425-01A-11R-2315-07	BCL2L14|79370	8.0209
TCGA-KN-8425-01A-11R-2315-07	BCL2L15|440603	2.4412
TCGA-KN-8425-01A-11R-2315-07	BCL2L1|598	8478.1168
TCGA-KN-8425-01A-11R-2315-07	BCL2L2|599	3057.4438
TCGA-KN-8425-01A-11R-2315-07	BCL2|596	2730.6016
TCGA-KN-8425-01A-11R-2315-07	BCL3|602	276.8963
TCGA-KN-8425-01A-11R-2315-07	BCL6B|255877	169.8344
TCGA-KN-8425-01A-11R-2315-07	BCL6|604	254.2284
TCGA-KN-8425-01A-11R-2315-07	BCL7A|605	1701.4821
TCGA-KN-8425-01A-11R-2315-07	BCL7B|9275	1784.83
TCGA-KN-8425-01A-11R-2315-07	BCL7C|9274	704.0976
TCGA-KN-8425-01A-11R-2315-07	BCL8|606	10.8108
TCGA-KN-8425-01A-11R-2315-07	BCL9L|283149	1224.7533
TCGA-KN-8425-01A-11R-2315-07	BCL9|607	704.7951
TCGA-KN-8425-01A-11R-2315-07	BCLAF1|9774	2048.823
TCGA-KN-8425-01A-11R-2315-07	BCMO1|53630	0
TCGA-KN-8425-01A-11R-2315-07	BCO2|83875	151.7001
TCGA-KN-8425-01A-11R-2315-07	BCORL1|63035	177.8553
TCGA-KN-8425-01A-11R-2315-07	BCORL2|286554	2.0924
TCGA-KN-8425-01A-11R-2315-07	BCOR|54880	918.5702
TCGA-KN-8425-01A-11R-2315-07	BCR|613	4316.3034
TCGA-KN-8425-01A-11R-2315-07	BCS1L|617	260.5266
TCGA-KN-8425-01A-11R-2315-07	BCYRN1|618	0
TCGA-KN-8425-01A-11R-2315-07	BDH1|622	731.9965
TCGA-KN-8425-01A-11R-2315-07	BDH2|56898	1552.5719
TCGA-KN-8425-01A-11R-2315-07	BDKRB1|623	179.9477
TCGA-KN-8425-01A-11R-2315-07	BDKRB2|624	1201.0462
TCGA-KN-8425-01A-11R-2315-07	BDNFOS|497258	90.2738
TCGA-KN-8425-01A-11R-2315-07	BDNF|627	4.2337
TCGA-KN-8425-01A-11R-2315-07	BDP1|55814	901.4821
TCGA-KN-8425-01A-11R-2315-07	BEAN|146227	43.592
TCGA-KN-8425-01A-11R-2315-07	BECN1|8678	1113.8936
TCGA-KN-8425-01A-11R-2315-07	BEGAIN|57596	17.0881
TCGA-KN-8425-01A-11R-2315-07	BEND2|139105	0
TCGA-KN-8425-01A-11R-2315-07	BEND3|57673	82.3017
TCGA-KN-8425-01A-11R-2315-07	BEND4|389206	1.7437
TCGA-KN-8425-01A-11R-2315-07	BEND5|79656	65.9111
TCGA-KN-8425-01A-11R-2315-07	BEND6|221336	91.3688
TCGA-KN-8425-01A-11R-2315-07	BEND7|222389	645.51
TCGA-KN-8425-01A-11R-2315-07	BEST1|7439	25.1125
TCGA-KN-8425-01A-11R-2315-07	BEST2|54831	0
TCGA-KN-8425-01A-11R-2315-07	BEST3|144453	1.0462
TCGA-KN-8425-01A-11R-2315-07	BEST4|266675	1.0462
TCGA-KN-8425-01A-11R-2315-07	BET1L|51272	3574.891
TCGA-KN-8425-01A-11R-2315-07	BET1|10282	626.3296
TCGA-KN-8425-01A-11R-2315-07	BET3L|100128327	1.3949
TCGA-KN-8425-01A-11R-2315-07	BEX1|55859	2.4412
TCGA-KN-8425-01A-11R-2315-07	BEX2|84707	169.1369
TCGA-KN-8425-01A-11R-2315-07	BEX4|56271	597.0357
TCGA-KN-8425-01A-11R-2315-07	BEX5|340542	146.1203
TCGA-KN-8425-01A-11R-2315-07	BEYLA|497634	0
TCGA-KN-8425-01A-11R-2315-07	BFAR|51283	1867.8291
TCGA-KN-8425-01A-11R-2315-07	BFSP1|631	16.7393
TCGA-KN-8425-01A-11R-2315-07	BFSP2|8419	1.3949
TCGA-KN-8425-01A-11R-2315-07	BGLAP|632	26.3819
TCGA-KN-8425-01A-11R-2315-07	BGN|633	1248.4743
TCGA-KN-8425-01A-11R-2315-07	BHLHA15|168620	1.3949
TCGA-KN-8425-01A-11R-2315-07	BHLHB9|80823	104.9695
TCGA-KN-8425-01A-11R-2315-07	BHLHE22|27319	4.8823
TCGA-KN-8425-01A-11R-2315-07	BHLHE23|128408	0
TCGA-KN-8425-01A-11R-2315-07	BHLHE40|8553	3858.4133
TCGA-KN-8425-01A-11R-2315-07	BHLHE41|79365	271.3165
TCGA-KN-8425-01A-11R-2315-07	BHMT2|23743	546.8178
TCGA-KN-8425-01A-11R-2315-07	BHMT|635	11.1595
TCGA-KN-8425-01A-11R-2315-07	BICC1|80114	3.1386
TCGA-KN-8425-01A-11R-2315-07	BICD1|636	71.8396
TCGA-KN-8425-01A-11R-2315-07	BICD2|23299	1755.8849
TCGA-KN-8425-01A-11R-2315-07	BID|637	169.7297
TCGA-KN-8425-01A-11R-2315-07	BIK|638	153.7925
TCGA-KN-8425-01A-11R-2315-07	BIN1|274	837.3147
TCGA-KN-8425-01A-11R-2315-07	BIN2|51411	292.5894
TCGA-KN-8425-01A-11R-2315-07	BIN3|55909	352.9207
TCGA-KN-8425-01A-11R-2315-07	BIRC2|329	1133.0427
TCGA-KN-8425-01A-11R-2315-07	BIRC3|330	162.1622
TCGA-KN-8425-01A-11R-2315-07	BIRC5|332	1.9669
TCGA-KN-8425-01A-11R-2315-07	BIRC6|57448	1789.7123
TCGA-KN-8425-01A-11R-2315-07	BIRC7|79444	37.6635
TCGA-KN-8425-01A-11R-2315-07	BIRC8|112401	0
TCGA-KN-8425-01A-11R-2315-07	BIVM|54841	381.1683
TCGA-KN-8425-01A-11R-2315-07	BLCAP|10904	4261.9006
TCGA-KN-8425-01A-11R-2315-07	BLID|414899	1.0462
TCGA-KN-8425-01A-11R-2315-07	BLK|640	5.9285
TCGA-KN-8425-01A-11R-2315-07	BLMH|642	315.9547
TCGA-KN-8425-01A-11R-2315-07	BLM|641	14.6469
TCGA-KN-8425-01A-11R-2315-07	BLNK|29760	933.2171
TCGA-KN-8425-01A-11R-2315-07	BLOC1S1|2647	1953.531
TCGA-KN-8425-01A-11R-2315-07	BLOC1S2|282991	872.5371
TCGA-KN-8425-01A-11R-2315-07	BLOC1S3|388552	301.6565
TCGA-KN-8425-01A-11R-2315-07	BLVRA|644	963.9058
TCGA-KN-8425-01A-11R-2315-07	BLVRB|645	2090.6713
TCGA-KN-8425-01A-11R-2315-07	BLZF1|8548	295.0305
TCGA-KN-8425-01A-11R-2315-07	BMF|90427	865.2136
TCGA-KN-8425-01A-11R-2315-07	BMI1|648	1014.075
TCGA-KN-8425-01A-11R-2315-07	BMP10|27302	0
TCGA-KN-8425-01A-11R-2315-07	BMP15|9210	0
TCGA-KN-8425-01A-11R-2315-07	BMP1|649	178.9015
TCGA-KN-8425-01A-11R-2315-07	BMP2K|55589	1229.9913
TCGA-KN-8425-01A-11R-2315-07	BMP2|650	34.5248
TCGA-KN-8425-01A-11R-2315-07	BMP3|651	0
TCGA-KN-8425-01A-11R-2315-07	BMP4|652	20.2267
TCGA-KN-8425-01A-11R-2315-07	BMP5|653	5.231
TCGA-KN-8425-01A-11R-2315-07	BMP6|654	49.8204
TCGA-KN-8425-01A-11R-2315-07	BMP7|655	1.3949
TCGA-KN-8425-01A-11R-2315-07	BMP8A|353500	26.8527
TCGA-KN-8425-01A-11R-2315-07	BMP8B|656	4.8823
TCGA-KN-8425-01A-11R-2315-07	BMPER|168667	4.8823
TCGA-KN-8425-01A-11R-2315-07	BMPR1A|657	310.0262
TCGA-KN-8425-01A-11R-2315-07	BMPR1B|658	2548.2127
TCGA-KN-8425-01A-11R-2315-07	BMPR2|659	2474.2807
TCGA-KN-8425-01A-11R-2315-07	BMS1P4|729096	17.932
TCGA-KN-8425-01A-11R-2315-07	BMS1P5|399761	49.5205
TCGA-KN-8425-01A-11R-2315-07	BMS1|9790	793.374
TCGA-KN-8425-01A-11R-2315-07	BMX|660	7.6722
TCGA-KN-8425-01A-11R-2315-07	BNC1|646	160.4185
TCGA-KN-8425-01A-11R-2315-07	BNC2|54796	59.9826
TCGA-KN-8425-01A-11R-2315-07	BNIP1|662	292.2406
TCGA-KN-8425-01A-11R-2315-07	BNIP2|663	402.0924
TCGA-KN-8425-01A-11R-2315-07	BNIP3L|665	564.2546
TCGA-KN-8425-01A-11R-2315-07	BNIP3|664	992.8509
TCGA-KN-8425-01A-11R-2315-07	BNIPL|149428	4.1848
TCGA-KN-8425-01A-11R-2315-07	BOC|91653	129.381
TCGA-KN-8425-01A-11R-2315-07	BOD1L|259282	2502.1796
TCGA-KN-8425-01A-11R-2315-07	BOD1|91272	704.0976
TCGA-KN-8425-01A-11R-2315-07	BOK|666	2525.8936
TCGA-KN-8425-01A-11R-2315-07	BOLA1|51027	230.5144
TCGA-KN-8425-01A-11R-2315-07	BOLA2|552900	937.7262
TCGA-KN-8425-01A-11R-2315-07	BOLA3|388962	348.3871
TCGA-KN-8425-01A-11R-2315-07	BOLL|66037	3.1386
TCGA-KN-8425-01A-11R-2315-07	BOP1|23246	279.3374
TCGA-KN-8425-01A-11R-2315-07	BPESC1|60467	0
TCGA-KN-8425-01A-11R-2315-07	BPGM|669	5354.49
TCGA-KN-8425-01A-11R-2315-07	BPHL|670	381.8657
TCGA-KN-8425-01A-11R-2315-07	BPIL1|80341	0
TCGA-KN-8425-01A-11R-2315-07	BPIL2|254240	0
TCGA-KN-8425-01A-11R-2315-07	BPIL3|128859	0
TCGA-KN-8425-01A-11R-2315-07	BPI|671	0
TCGA-KN-8425-01A-11R-2315-07	BPNT1|10380	423.3653
TCGA-KN-8425-01A-11R-2315-07	BPTF|2186	1259.6338
TCGA-KN-8425-01A-11R-2315-07	BPY2|9083	0
TCGA-KN-8425-01A-11R-2315-07	BRAF|673	175.4141
TCGA-KN-8425-01A-11R-2315-07	BRAP|8315	580.6452
TCGA-KN-8425-01A-11R-2315-07	BRCA1|672	12.2058
TCGA-KN-8425-01A-11R-2315-07	BRCA2|675	16.7393
TCGA-KN-8425-01A-11R-2315-07	BRCC3|79184	601.918
TCGA-KN-8425-01A-11R-2315-07	BRD1|23774	869.0497
TCGA-KN-8425-01A-11R-2315-07	BRD2|6046	4312.1186
TCGA-KN-8425-01A-11R-2315-07	BRD3|8019	1249.1194
TCGA-KN-8425-01A-11R-2315-07	BRD4|23476	2374.5423
TCGA-KN-8425-01A-11R-2315-07	BRD7P3|23629	.6975
TCGA-KN-8425-01A-11R-2315-07	BRD7|29117	1704.6207
TCGA-KN-8425-01A-11R-2315-07	BRD8|10902	529.0323
TCGA-KN-8425-01A-11R-2315-07	BRD9|65980	923.1037
TCGA-KN-8425-01A-11R-2315-07	BRDT|676	0
TCGA-KN-8425-01A-11R-2315-07	BREA2|286076	.6975
TCGA-KN-8425-01A-11R-2315-07	BRE|9577	388.4917
TCGA-KN-8425-01A-11R-2315-07	BRF1|2972	1269.9564
TCGA-KN-8425-01A-11R-2315-07	BRF2|55290	366.5214
TCGA-KN-8425-01A-11R-2315-07	BRI3BP|140707	216.565
TCGA-KN-8425-01A-11R-2315-07	BRI3|25798	3832.2581
TCGA-KN-8425-01A-11R-2315-07	BRIP1|83990	3.4874
TCGA-KN-8425-01A-11R-2315-07	BRIX1|55299	298.1691
TCGA-KN-8425-01A-11R-2315-07	BRMS1L|84312	332.3452
TCGA-KN-8425-01A-11R-2315-07	BRMS1|25855	1164.4289
TCGA-KN-8425-01A-11R-2315-07	BRP44L|51660	3168.265
TCGA-KN-8425-01A-11R-2315-07	BRP44|25874	1011.6827
TCGA-KN-8425-01A-11R-2315-07	BRPF1|7862	432.4324
TCGA-KN-8425-01A-11R-2315-07	BRPF3|27154	1609.4159
TCGA-KN-8425-01A-11R-2315-07	BRS3|680	0
TCGA-KN-8425-01A-11R-2315-07	BRSK1|84446	4.5336
TCGA-KN-8425-01A-11R-2315-07	BRSK2|9024	1.3949
TCGA-KN-8425-01A-11R-2315-07	BRWD1|54014	774.891
TCGA-KN-8425-01A-11R-2315-07	BRWD3|254065	328.5092
TCGA-KN-8425-01A-11R-2315-07	BSCL2|26580	1540.0174
TCGA-KN-8425-01A-11R-2315-07	BSDC1|55108	2206.4516
TCGA-KN-8425-01A-11R-2315-07	BSG|682	53188.8405
TCGA-KN-8425-01A-11R-2315-07	BSND|7809	1686.4865
TCGA-KN-8425-01A-11R-2315-07	BSN|8927	55.1003
TCGA-KN-8425-01A-11R-2315-07	BSPH1|100131137	0
TCGA-KN-8425-01A-11R-2315-07	BSPRY|54836	913.3391
TCGA-KN-8425-01A-11R-2315-07	BST1|683	14.6469
TCGA-KN-8425-01A-11R-2315-07	BST2|684	662.2493
TCGA-KN-8425-01A-11R-2315-07	BSX|390259	0
TCGA-KN-8425-01A-11R-2315-07	BTAF1|9044	661.2031
TCGA-KN-8425-01A-11R-2315-07	BTBD10|84280	574.0192
TCGA-KN-8425-01A-11R-2315-07	BTBD11|121551	11.5083
TCGA-KN-8425-01A-11R-2315-07	BTBD12|84464	349.782
TCGA-KN-8425-01A-11R-2315-07	BTBD16|118663	0
TCGA-KN-8425-01A-11R-2315-07	BTBD17|388419	0
TCGA-KN-8425-01A-11R-2315-07	BTBD18|643376	4.1848
TCGA-KN-8425-01A-11R-2315-07	BTBD19|149478	7.6722
TCGA-KN-8425-01A-11R-2315-07	BTBD1|53339	3940.0174
TCGA-KN-8425-01A-11R-2315-07	BTBD2|55643	2607.4978
TCGA-KN-8425-01A-11R-2315-07	BTBD3|22903	933.5658
TCGA-KN-8425-01A-11R-2315-07	BTBD6|90135	1948.7358
TCGA-KN-8425-01A-11R-2315-07	BTBD7|55727	1007.4978
TCGA-KN-8425-01A-11R-2315-07	BTBD8|284697	4.5336
TCGA-KN-8425-01A-11R-2315-07	BTBD9|114781	1042.0227
TCGA-KN-8425-01A-11R-2315-07	BTC|685	80.2092
TCGA-KN-8425-01A-11R-2315-07	BTD|686	357.1055
TCGA-KN-8425-01A-11R-2315-07	BTF3L1|690	0
TCGA-KN-8425-01A-11R-2315-07	BTF3L4|91408	463.1212
TCGA-KN-8425-01A-11R-2315-07	BTF3|689	3897.4717
TCGA-KN-8425-01A-11R-2315-07	BTG1|694	2077.4194
TCGA-KN-8425-01A-11R-2315-07	BTG2|7832	1371.578
TCGA-KN-8425-01A-11R-2315-07	BTG3|10950	543.6792
TCGA-KN-8425-01A-11R-2315-07	BTG4|54766	0
TCGA-KN-8425-01A-11R-2315-07	BTK|695	148.5615
TCGA-KN-8425-01A-11R-2315-07	BTLA|151888	5.5798
TCGA-KN-8425-01A-11R-2315-07	BTN1A1|696	0
TCGA-KN-8425-01A-11R-2315-07	BTN2A1|11120	582.0401
TCGA-KN-8425-01A-11R-2315-07	BTN2A2|10385	400.6975
TCGA-KN-8425-01A-11R-2315-07	BTN2A3|54718	25.8065
TCGA-KN-8425-01A-11R-2315-07	BTN3A1|11119	834.1761
TCGA-KN-8425-01A-11R-2315-07	BTN3A2|11118	388.143
TCGA-KN-8425-01A-11R-2315-07	BTN3A3|10384	816.7393
TCGA-KN-8425-01A-11R-2315-07	BTNL2|56244	.3487
TCGA-KN-8425-01A-11R-2315-07	BTNL3|10917	1.0462
TCGA-KN-8425-01A-11R-2315-07	BTNL8|79908	4.5336
TCGA-KN-8425-01A-11R-2315-07	BTNL9|153579	458.5876
TCGA-KN-8425-01A-11R-2315-07	BTRC|8945	427.5501
TCGA-KN-8425-01A-11R-2315-07	BUB1B|701	13.6007
TCGA-KN-8425-01A-11R-2315-07	BUB1|699	10.1133
TCGA-KN-8425-01A-11R-2315-07	BUB3|9184	629.4682
TCGA-KN-8425-01A-11R-2315-07	BUD13|84811	390.5841
TCGA-KN-8425-01A-11R-2315-07	BUD31|8896	1364.5196
TCGA-KN-8425-01A-11R-2315-07	BVES|11149	177.1578
TCGA-KN-8425-01A-11R-2315-07	BYSL|705	164.6033
TCGA-KN-8425-01A-11R-2315-07	BZRAP1|9256	142.633
TCGA-KN-8425-01A-11R-2315-07	BZW1|9689	1745.0741
TCGA-KN-8425-01A-11R-2315-07	BZW2|28969	551.0026
TCGA-KN-8425-01A-11R-2315-07	C10orf105|414152	4.1848
TCGA-KN-8425-01A-11R-2315-07	C10orf107|219621	.6975
TCGA-KN-8425-01A-11R-2315-07	C10orf108|414235	7.3235
TCGA-KN-8425-01A-11R-2315-07	C10orf10|11067	1174.5423
TCGA-KN-8425-01A-11R-2315-07	C10orf110|55853	2.1482
TCGA-KN-8425-01A-11R-2315-07	C10orf111|221060	3.8361
TCGA-KN-8425-01A-11R-2315-07	C10orf113|387638	0
TCGA-KN-8425-01A-11R-2315-07	C10orf114|399726	9.7646
TCGA-KN-8425-01A-11R-2315-07	C10orf116|10974	170.075
TCGA-KN-8425-01A-11R-2315-07	C10orf118|55088	471.4908
TCGA-KN-8425-01A-11R-2315-07	C10orf119|79892	798.2563
TCGA-KN-8425-01A-11R-2315-07	C10orf11|83938	110.898
TCGA-KN-8425-01A-11R-2315-07	C10orf120|399814	0
TCGA-KN-8425-01A-11R-2315-07	C10orf122|387718	0
TCGA-KN-8425-01A-11R-2315-07	C10orf125|282969	83.6966
TCGA-KN-8425-01A-11R-2315-07	C10orf128|170371	15.3444
TCGA-KN-8425-01A-11R-2315-07	C10orf129|142827	0
TCGA-KN-8425-01A-11R-2315-07	C10orf12|26148	104.6138
TCGA-KN-8425-01A-11R-2315-07	C10orf131|100127889	.6975
TCGA-KN-8425-01A-11R-2315-07	C10orf137|26098	156.2337
TCGA-KN-8425-01A-11R-2315-07	C10orf140|387640	9.932
TCGA-KN-8425-01A-11R-2315-07	C10orf18|54906	977.1578
TCGA-KN-8425-01A-11R-2315-07	C10orf25|220979	48.4743
TCGA-KN-8425-01A-11R-2315-07	C10orf26|54838	2788.6731
TCGA-KN-8425-01A-11R-2315-07	C10orf27|219793	65.2136
TCGA-KN-8425-01A-11R-2315-07	C10orf28|27291	755.3618
TCGA-KN-8425-01A-11R-2315-07	C10orf2|56652	136.3557
TCGA-KN-8425-01A-11R-2315-07	C10orf32|119032	671.6652
TCGA-KN-8425-01A-11R-2315-07	C10orf35|219738	140.8893
TCGA-KN-8425-01A-11R-2315-07	C10orf40|283025	0
TCGA-KN-8425-01A-11R-2315-07	C10orf41|100131213	278.3784
TCGA-KN-8425-01A-11R-2315-07	C10orf46|143384	1014.1238
TCGA-KN-8425-01A-11R-2315-07	C10orf47|254427	148.5615
TCGA-KN-8425-01A-11R-2315-07	C10orf4|118924	122.0575
TCGA-KN-8425-01A-11R-2315-07	C10orf50|645528	0
TCGA-KN-8425-01A-11R-2315-07	C10orf53|282966	0
TCGA-KN-8425-01A-11R-2315-07	C10orf54|64115	372.1011
TCGA-KN-8425-01A-11R-2315-07	C10orf55|414236	7.4455
TCGA-KN-8425-01A-11R-2315-07	C10orf57|80195	468.6173
TCGA-KN-8425-01A-11R-2315-07	C10orf58|84293	1142.8073
TCGA-KN-8425-01A-11R-2315-07	C10orf62|414157	0
TCGA-KN-8425-01A-11R-2315-07	C10orf67|256815	3.4874
TCGA-KN-8425-01A-11R-2315-07	C10orf68|79741	1.0462
TCGA-KN-8425-01A-11R-2315-07	C10orf71|118461	90.6713
TCGA-KN-8425-01A-11R-2315-07	C10orf72|196740	763.3827
TCGA-KN-8425-01A-11R-2315-07	C10orf75|90271	168.4394
TCGA-KN-8425-01A-11R-2315-07	C10orf76|79591	713.1648
TCGA-KN-8425-01A-11R-2315-07	C10orf78|119392	33.8274
TCGA-KN-8425-01A-11R-2315-07	C10orf79|80217	.3487
TCGA-KN-8425-01A-11R-2315-07	C10orf81|79949	4.5336
TCGA-KN-8425-01A-11R-2315-07	C10orf82|143379	6.626
TCGA-KN-8425-01A-11R-2315-07	C10orf84|63877	396.1639
TCGA-KN-8425-01A-11R-2315-07	C10orf88|80007	94.8561
TCGA-KN-8425-01A-11R-2315-07	C10orf90|118611	3.8361
TCGA-KN-8425-01A-11R-2315-07	C10orf91|170393	.3487
TCGA-KN-8425-01A-11R-2315-07	C10orf93|255352	16.7393
TCGA-KN-8425-01A-11R-2315-07	C10orf95|79946	16.1255
TCGA-KN-8425-01A-11R-2315-07	C10orf96|374355	0
TCGA-KN-8425-01A-11R-2315-07	C10orf99|387695	0
TCGA-KN-8425-01A-11R-2315-07	C11orf10|746	971.2293
TCGA-KN-8425-01A-11R-2315-07	C11orf16|56673	8.7184
TCGA-KN-8425-01A-11R-2315-07	C11orf17|56672	607.8466
TCGA-KN-8425-01A-11R-2315-07	C11orf1|64776	300.5405
TCGA-KN-8425-01A-11R-2315-07	C11orf20|25858	6.6853
TCGA-KN-8425-01A-11R-2315-07	C11orf21|29125	7.6722
TCGA-KN-8425-01A-11R-2315-07	C11orf24|53838	621.0985
TCGA-KN-8425-01A-11R-2315-07	C11orf2|738	3858.4133
TCGA-KN-8425-01A-11R-2315-07	C11orf30|56946	416.3906
TCGA-KN-8425-01A-11R-2315-07	C11orf31|280636	1486.6609
TCGA-KN-8425-01A-11R-2315-07	C11orf34|349633	.6975
TCGA-KN-8425-01A-11R-2315-07	C11orf35|256329	173.7018
TCGA-KN-8425-01A-11R-2315-07	C11orf36|283303	0
TCGA-KN-8425-01A-11R-2315-07	C11orf40|143501	0
TCGA-KN-8425-01A-11R-2315-07	C11orf41|25758	48.4743
TCGA-KN-8425-01A-11R-2315-07	C11orf42|160298	1.7437
TCGA-KN-8425-01A-11R-2315-07	C11orf45|219833	23.3653
TCGA-KN-8425-01A-11R-2315-07	C11orf46|120534	780.1221
TCGA-KN-8425-01A-11R-2315-07	C11orf48|79081	488.8928
TCGA-KN-8425-01A-11R-2315-07	C11orf49|79096	593.1997
TCGA-KN-8425-01A-11R-2315-07	C11orf51|25906	1323.435
TCGA-KN-8425-01A-11R-2315-07	C11orf52|91894	610.9922
TCGA-KN-8425-01A-11R-2315-07	C11orf53|341032	68.0035
TCGA-KN-8425-01A-11R-2315-07	C11orf54|28970	653.8797
TCGA-KN-8425-01A-11R-2315-07	C11orf57|55216	648.2999
TCGA-KN-8425-01A-11R-2315-07	C11orf58|10944	3406.1029
TCGA-KN-8425-01A-11R-2315-07	C11orf59|55004	3878.9887
TCGA-KN-8425-01A-11R-2315-07	C11orf61|79684	178.204
TCGA-KN-8425-01A-11R-2315-07	C11orf63|79864	187.9686
TCGA-KN-8425-01A-11R-2315-07	C11orf64|283197	0
TCGA-KN-8425-01A-11R-2315-07	C11orf65|160140	9.0671
TCGA-KN-8425-01A-11R-2315-07	C11orf66|220004	38.7097
TCGA-KN-8425-01A-11R-2315-07	C11orf67|28971	219.3548
TCGA-KN-8425-01A-11R-2315-07	C11orf68|83638	1369.8344
TCGA-KN-8425-01A-11R-2315-07	C11orf70|85016	2.0924
TCGA-KN-8425-01A-11R-2315-07	C11orf71|54494	417.4368
TCGA-KN-8425-01A-11R-2315-07	C11orf73|51501	372.4499
TCGA-KN-8425-01A-11R-2315-07	C11orf74|119710	177.1578
TCGA-KN-8425-01A-11R-2315-07	C11orf75|56935	400.6975
TCGA-KN-8425-01A-11R-2315-07	C11orf80|79703	985.8762
TCGA-KN-8425-01A-11R-2315-07	C11orf82|220042	7.6722
TCGA-KN-8425-01A-11R-2315-07	C11orf83|790955	712.0418
TCGA-KN-8425-01A-11R-2315-07	C11orf84|144097	400
TCGA-KN-8425-01A-11R-2315-07	C11orf85|283129	.3487
TCGA-KN-8425-01A-11R-2315-07	C11orf86|254439	0
TCGA-KN-8425-01A-11R-2315-07	C11orf87|399947	0
TCGA-KN-8425-01A-11R-2315-07	C11orf88|399949	.3487
TCGA-KN-8425-01A-11R-2315-07	C11orf90|387804	0
TCGA-KN-8425-01A-11R-2315-07	C11orf92|399948	1473.667
TCGA-KN-8425-01A-11R-2315-07	C11orf93|120376	501.2241
TCGA-KN-8425-01A-11R-2315-07	C11orf94|143678	0
TCGA-KN-8425-01A-11R-2315-07	C11orf95|65998	1441.6739
TCGA-KN-8425-01A-11R-2315-07	C11orf9|745	61.3775
TCGA-KN-8425-01A-11R-2315-07	C12orf10|60314	783.9582
TCGA-KN-8425-01A-11R-2315-07	C12orf11|55726	438.0122
TCGA-KN-8425-01A-11R-2315-07	C12orf12|196477	0
TCGA-KN-8425-01A-11R-2315-07	C12orf23|90488	1909.3287
TCGA-KN-8425-01A-11R-2315-07	C12orf24|29902	34.1761
TCGA-KN-8425-01A-11R-2315-07	C12orf26|84190	89.9738
TCGA-KN-8425-01A-11R-2315-07	C12orf27|283460	0
TCGA-KN-8425-01A-11R-2315-07	C12orf29|91298	361.8378
TCGA-KN-8425-01A-11R-2315-07	C12orf32|83695	277.5937
TCGA-KN-8425-01A-11R-2315-07	C12orf34|84915	846.7306
TCGA-KN-8425-01A-11R-2315-07	C12orf35|55196	549.9564
TCGA-KN-8425-01A-11R-2315-07	C12orf36|283422	0
TCGA-KN-8425-01A-11R-2315-07	C12orf39|80763	257.367
TCGA-KN-8425-01A-11R-2315-07	C12orf40|283461	0
TCGA-KN-8425-01A-11R-2315-07	C12orf41|54934	569.8344
TCGA-KN-8425-01A-11R-2315-07	C12orf42|374470	1.0462
TCGA-KN-8425-01A-11R-2315-07	C12orf43|64897	303.7489
TCGA-KN-8425-01A-11R-2315-07	C12orf44|60673	1470.2703
TCGA-KN-8425-01A-11R-2315-07	C12orf45|121053	105.3182
TCGA-KN-8425-01A-11R-2315-07	C12orf47|51275	244.1639
TCGA-KN-8425-01A-11R-2315-07	C12orf48|55010	60.8056
TCGA-KN-8425-01A-11R-2315-07	C12orf49|79794	992.5022
TCGA-KN-8425-01A-11R-2315-07	C12orf4|57102	372.4499
TCGA-KN-8425-01A-11R-2315-07	C12orf50|160419	0
TCGA-KN-8425-01A-11R-2315-07	C12orf51|283450	1994.769
TCGA-KN-8425-01A-11R-2315-07	C12orf52|84934	425.8065
TCGA-KN-8425-01A-11R-2315-07	C12orf53|196500	1.0462
TCGA-KN-8425-01A-11R-2315-07	C12orf54|121273	.3487
TCGA-KN-8425-01A-11R-2315-07	C12orf56|115749	1.0462
TCGA-KN-8425-01A-11R-2315-07	C12orf57|113246	768.6138
TCGA-KN-8425-01A-11R-2315-07	C12orf59|120939	2059.2851
TCGA-KN-8425-01A-11R-2315-07	C12orf5|57103	342.8073
TCGA-KN-8425-01A-11R-2315-07	C12orf60|144608	17.0881
TCGA-KN-8425-01A-11R-2315-07	C12orf61|283416	19.1805
TCGA-KN-8425-01A-11R-2315-07	C12orf62|84987	1112.1186
TCGA-KN-8425-01A-11R-2315-07	C12orf63|374467	1.0462
TCGA-KN-8425-01A-11R-2315-07	C12orf65|91574	434.1761
TCGA-KN-8425-01A-11R-2315-07	C12orf66|144577	118.5702
TCGA-KN-8425-01A-11R-2315-07	C12orf68|387856	8.0209
TCGA-KN-8425-01A-11R-2315-07	C12orf69|440087	5.5798
TCGA-KN-8425-01A-11R-2315-07	C12orf70|341346	0
TCGA-KN-8425-01A-11R-2315-07	C12orf71|728858	0
TCGA-KN-8425-01A-11R-2315-07	C12orf72|254013	38.7097
TCGA-KN-8425-01A-11R-2315-07	C12orf73|728568	128.3348
TCGA-KN-8425-01A-11R-2315-07	C12orf74|338809	2.4412
TCGA-KN-8425-01A-11R-2315-07	C12orf75|387882	5627.5501
TCGA-KN-8425-01A-11R-2315-07	C12orf76|400073	89.9738
TCGA-KN-8425-01A-11R-2315-07	C12orf77|196415	65.2136
TCGA-KN-8425-01A-11R-2315-07	C13orf15|28984	563.5571
TCGA-KN-8425-01A-11R-2315-07	C13orf16|121793	0
TCGA-KN-8425-01A-11R-2315-07	C13orf18|80183	58.9364
TCGA-KN-8425-01A-11R-2315-07	C13orf1|57213	262.9468
TCGA-KN-8425-01A-11R-2315-07	C13orf23|80209	866.9573
TCGA-KN-8425-01A-11R-2315-07	C13orf26|122046	0
TCGA-KN-8425-01A-11R-2315-07	C13orf27|93081	50.9154
TCGA-KN-8425-01A-11R-2315-07	C13orf28|122258	0
TCGA-KN-8425-01A-11R-2315-07	C13orf29|283487	43.9407
TCGA-KN-8425-01A-11R-2315-07	C13orf30|144809	.6975
TCGA-KN-8425-01A-11R-2315-07	C13orf31|144811	219.3548
TCGA-KN-8425-01A-11R-2315-07	C13orf33|84935	20.2267
TCGA-KN-8425-01A-11R-2315-07	C13orf34|79866	36.0802
TCGA-KN-8425-01A-11R-2315-07	C13orf35|400165	0
TCGA-KN-8425-01A-11R-2315-07	C13orf36|400120	35.5711
TCGA-KN-8425-01A-11R-2315-07	C13orf37|440145	206.1029
TCGA-KN-8425-01A-11R-2315-07	C13orf38|728591	.6975
TCGA-KN-8425-01A-11R-2315-07	C13orf39|196541	0
TCGA-KN-8425-01A-11R-2315-07	C14orf101|54916	644.4638
TCGA-KN-8425-01A-11R-2315-07	C14orf102|55051	454.7515
TCGA-KN-8425-01A-11R-2315-07	C14orf104|55172	360.9416
TCGA-KN-8425-01A-11R-2315-07	C14orf105|55195	655.6234
TCGA-KN-8425-01A-11R-2315-07	C14orf106|55320	255.6234
TCGA-KN-8425-01A-11R-2315-07	C14orf109|26175	495.2049
TCGA-KN-8425-01A-11R-2315-07	C14orf115|55237	0
TCGA-KN-8425-01A-11R-2315-07	C14orf118|55668	380.4708
TCGA-KN-8425-01A-11R-2315-07	C14orf119|55017	1068.5266
TCGA-KN-8425-01A-11R-2315-07	C14orf126|112487	305.4507
TCGA-KN-8425-01A-11R-2315-07	C14orf128|84837	118.5702
TCGA-KN-8425-01A-11R-2315-07	C14orf129|51527	576.4603
TCGA-KN-8425-01A-11R-2315-07	C14orf132|56967	169.4856
TCGA-KN-8425-01A-11R-2315-07	C14orf135|64430	4402.7899
TCGA-KN-8425-01A-11R-2315-07	C14orf138|79609	79.5118
TCGA-KN-8425-01A-11R-2315-07	C14orf139|79686	8.3697
TCGA-KN-8425-01A-11R-2315-07	C14orf142|84520	232.6068
TCGA-KN-8425-01A-11R-2315-07	C14orf143|90141	65.2136
TCGA-KN-8425-01A-11R-2315-07	C14orf145|145508	40.4534
TCGA-KN-8425-01A-11R-2315-07	C14orf147|171546	1395.6408
TCGA-KN-8425-01A-11R-2315-07	C14orf148|122945	1.7437
TCGA-KN-8425-01A-11R-2315-07	C14orf149|112849	79.5118
TCGA-KN-8425-01A-11R-2315-07	C14orf153|84334	816.4185
TCGA-KN-8425-01A-11R-2315-07	C14orf156|81892	859.2851
TCGA-KN-8425-01A-11R-2315-07	C14orf159|80017	5470.2703
TCGA-KN-8425-01A-11R-2315-07	C14orf162|56936	0
TCGA-KN-8425-01A-11R-2315-07	C14orf165|414767	.6975
TCGA-KN-8425-01A-11R-2315-07	C14orf166B|145497	0
TCGA-KN-8425-01A-11R-2315-07	C14orf166|51637	2023.0166
TCGA-KN-8425-01A-11R-2315-07	C14orf167|55449	692.3522
TCGA-KN-8425-01A-11R-2315-07	C14orf169|79697	458.9364
TCGA-KN-8425-01A-11R-2315-07	C14orf174|161394	10.8108
TCGA-KN-8425-01A-11R-2315-07	C14orf176|643382	8.7184
TCGA-KN-8425-01A-11R-2315-07	C14orf177|283598	0
TCGA-KN-8425-01A-11R-2315-07	C14orf178|283579	1.3949
TCGA-KN-8425-01A-11R-2315-07	C14orf179|112752	318.7446
TCGA-KN-8425-01A-11R-2315-07	C14orf180|400258	0
TCGA-KN-8425-01A-11R-2315-07	C14orf181|400223	55.449
TCGA-KN-8425-01A-11R-2315-07	C14orf182|283551	.6975
TCGA-KN-8425-01A-11R-2315-07	C14orf183|196913	0
TCGA-KN-8425-01A-11R-2315-07	C14orf184|650662	0
TCGA-KN-8425-01A-11R-2315-07	C14orf19|280655	3.1386
TCGA-KN-8425-01A-11R-2315-07	C14orf1|11161	1549.0846
TCGA-KN-8425-01A-11R-2315-07	C14orf21|161424	357.803
TCGA-KN-8425-01A-11R-2315-07	C14orf23|387978	0
TCGA-KN-8425-01A-11R-2315-07	C14orf28|122525	107.7594
TCGA-KN-8425-01A-11R-2315-07	C14orf2|9556	1949.782
TCGA-KN-8425-01A-11R-2315-07	C14orf33|100129075	168.7881
TCGA-KN-8425-01A-11R-2315-07	C14orf34|645687	.3487
TCGA-KN-8425-01A-11R-2315-07	C14orf37|145407	462.075
TCGA-KN-8425-01A-11R-2315-07	C14orf39|317761	1.0462
TCGA-KN-8425-01A-11R-2315-07	C14orf43|91748	1772.6242
TCGA-KN-8425-01A-11R-2315-07	C14orf45|80127	76.6661
TCGA-KN-8425-01A-11R-2315-07	C14orf48|256369	0
TCGA-KN-8425-01A-11R-2315-07	C14orf49|161176	5.5798
TCGA-KN-8425-01A-11R-2315-07	C14orf4|64207	2789.8867
TCGA-KN-8425-01A-11R-2315-07	C14orf50|145376	33.4786
TCGA-KN-8425-01A-11R-2315-07	C14orf53|440184	14.9956
TCGA-KN-8425-01A-11R-2315-07	C14orf64|388011	9.4159
TCGA-KN-8425-01A-11R-2315-07	C14orf68|283600	.6975
TCGA-KN-8425-01A-11R-2315-07	C14orf70|283601	0
TCGA-KN-8425-01A-11R-2315-07	C14orf72|145200	20.9241
TCGA-KN-8425-01A-11R-2315-07	C14orf73|91828	4.5336
TCGA-KN-8425-01A-11R-2315-07	C14orf79|122616	219.3548
TCGA-KN-8425-01A-11R-2315-07	C14orf80|283643	37.3147
TCGA-KN-8425-01A-11R-2315-07	C14orf86|283592	0
TCGA-KN-8425-01A-11R-2315-07	C14orf93|60686	171.578
TCGA-KN-8425-01A-11R-2315-07	C15orf17|57184	1795.6408
TCGA-KN-8425-01A-11R-2315-07	C15orf21|283651	16.0418
TCGA-KN-8425-01A-11R-2315-07	C15orf23|90417	102.8771
TCGA-KN-8425-01A-11R-2315-07	C15orf24|56851	1849.6949
TCGA-KN-8425-01A-11R-2315-07	C15orf26|161502	0
TCGA-KN-8425-01A-11R-2315-07	C15orf27|123591	65.9111
TCGA-KN-8425-01A-11R-2315-07	C15orf28|80035	6.2772
TCGA-KN-8425-01A-11R-2315-07	C15orf29|79768	375.2398
TCGA-KN-8425-01A-11R-2315-07	C15orf2|23742	0
TCGA-KN-8425-01A-11R-2315-07	C15orf32|145858	0
TCGA-KN-8425-01A-11R-2315-07	C15orf33|196951	24.8893
TCGA-KN-8425-01A-11R-2315-07	C15orf34|80072	32.7812
TCGA-KN-8425-01A-11R-2315-07	C15orf37|283687	134.34
TCGA-KN-8425-01A-11R-2315-07	C15orf38|348110	301.7716
TCGA-KN-8425-01A-11R-2315-07	C15orf39|56905	1163.7315
TCGA-KN-8425-01A-11R-2315-07	C15orf40|123207	468.0035
TCGA-KN-8425-01A-11R-2315-07	C15orf41|84529	118.9189
TCGA-KN-8425-01A-11R-2315-07	C15orf42|90381	3.1386
TCGA-KN-8425-01A-11R-2315-07	C15orf43|145645	0
TCGA-KN-8425-01A-11R-2315-07	C15orf44|81556	1360.0697
TCGA-KN-8425-01A-11R-2315-07	C15orf48|84419	11.857
TCGA-KN-8425-01A-11R-2315-07	C15orf50|414926	0
TCGA-KN-8425-01A-11R-2315-07	C15orf51|196968	2.7899
TCGA-KN-8425-01A-11R-2315-07	C15orf52|388115	2122.4063
TCGA-KN-8425-01A-11R-2315-07	C15orf53|400359	.3487
TCGA-KN-8425-01A-11R-2315-07	C15orf54|400360	.6975
TCGA-KN-8425-01A-11R-2315-07	C15orf55|256646	.3487
TCGA-KN-8425-01A-11R-2315-07	C15orf56|644809	135.6582
TCGA-KN-8425-01A-11R-2315-07	C15orf57|90416	428.0628
TCGA-KN-8425-01A-11R-2315-07	C15orf58|390637	65.9111
TCGA-KN-8425-01A-11R-2315-07	C15orf59|388135	9075.1526
TCGA-KN-8425-01A-11R-2315-07	C15orf5|81698	0
TCGA-KN-8425-01A-11R-2315-07	C15orf60|283677	0
TCGA-KN-8425-01A-11R-2315-07	C15orf61|145853	263.6443
TCGA-KN-8425-01A-11R-2315-07	C15orf62|643338	30.34
TCGA-KN-8425-01A-11R-2315-07	C15orf63|25764	694.0296
TCGA-KN-8425-01A-11R-2315-07	C16orf11|146325	121.0113
TCGA-KN-8425-01A-11R-2315-07	C16orf13|84326	519.2677
TCGA-KN-8425-01A-11R-2315-07	C16orf3|750	6.2772
TCGA-KN-8425-01A-11R-2315-07	C16orf42|115939	1058.3121
TCGA-KN-8425-01A-11R-2315-07	C16orf45|89927	293.2868
TCGA-KN-8425-01A-11R-2315-07	C16orf46|123775	60.68
TCGA-KN-8425-01A-11R-2315-07	C16orf48|84080	203.313
TCGA-KN-8425-01A-11R-2315-07	C16orf52|730094	321.5344
TCGA-KN-8425-01A-11R-2315-07	C16orf53|79447	1183.1874
TCGA-KN-8425-01A-11R-2315-07	C16orf54|283897	538.7969
TCGA-KN-8425-01A-11R-2315-07	C16orf55|124045	81.6042
TCGA-KN-8425-01A-11R-2315-07	C16orf57|79650	661.5519
TCGA-KN-8425-01A-11R-2315-07	C16orf58|64755	2430.34
TCGA-KN-8425-01A-11R-2315-07	C16orf59|80178	8.3697
TCGA-KN-8425-01A-11R-2315-07	C16orf5|29965	5369.4856
TCGA-KN-8425-01A-11R-2315-07	C16orf61|56942	723.8919
TCGA-KN-8425-01A-11R-2315-07	C16orf62|57020	1587.7942
TCGA-KN-8425-01A-11R-2315-07	C16orf63|123811	696.4255
TCGA-KN-8425-01A-11R-2315-07	C16orf68|79091	147.864
TCGA-KN-8425-01A-11R-2315-07	C16orf70|80262	456.4429
TCGA-KN-8425-01A-11R-2315-07	C16orf71|146562	7.3235
TCGA-KN-8425-01A-11R-2315-07	C16orf72|29035	812.2058
TCGA-KN-8425-01A-11R-2315-07	C16orf73|254528	.6975
TCGA-KN-8425-01A-11R-2315-07	C16orf74|404550	236.7916
TCGA-KN-8425-01A-11R-2315-07	C16orf75|116028	86.8352
TCGA-KN-8425-01A-11R-2315-07	C16orf78|123970	0
TCGA-KN-8425-01A-11R-2315-07	C16orf79|283870	40.1046
TCGA-KN-8425-01A-11R-2315-07	C16orf7|9605	1299.3269
TCGA-KN-8425-01A-11R-2315-07	C16orf80|29105	456.1465
TCGA-KN-8425-01A-11R-2315-07	C16orf81|283860	.3487
TCGA-KN-8425-01A-11R-2315-07	C16orf82|162083	0
TCGA-KN-8425-01A-11R-2315-07	C16orf86|388284	42.197
TCGA-KN-8425-01A-11R-2315-07	C16orf87|388272	71.4908
TCGA-KN-8425-01A-11R-2315-07	C16orf88|400506	465.5623
TCGA-KN-8425-01A-11R-2315-07	C16orf89|146556	4294.6818
TCGA-KN-8425-01A-11R-2315-07	C16orf90|646174	0
TCGA-KN-8425-01A-11R-2315-07	C16orf91|283951	255.9721
TCGA-KN-8425-01A-11R-2315-07	C16orf92|146378	0
TCGA-KN-8425-01A-11R-2315-07	C16orf93|90835	14.9956
TCGA-KN-8425-01A-11R-2315-07	C17orf100|388327	35.5711
TCGA-KN-8425-01A-11R-2315-07	C17orf101|79701	450.1761
[truncated: 18,532 more rows]
