# Supplementary material for: Dysfunctional miRNA-Mediated Regulation in Chromophobe Renal Cell Carcinoma
Source: PLoS One. 2016 Jun 3;11(6):e0156324. doi: 10.1371/journal.pone.0156324 (PMC4892590; doi:10.1371/journal.pone.0156324)
Supplement: S2 File — (ZIP) [file pone.0156324.s002.zip › S2_File mRNA expression profile downloaded from TCGA/case/unc.edu__IlluminaHiSeq_RNASeqV2__TCGA-KN-8426-01A-11R-2315-07__expression_rsem_gene_normalized.txt]

barcode	gene_id	normalized_count
TCGA-KN-8426-01A-11R-2315-07	?|100130426	.4268
TCGA-KN-8426-01A-11R-2315-07	?|100133144	30.7276
TCGA-KN-8426-01A-11R-2315-07	?|100134869	46.1016
TCGA-KN-8426-01A-11R-2315-07	?|10357	38.1504
TCGA-KN-8426-01A-11R-2315-07	?|10431	707.7236
TCGA-KN-8426-01A-11R-2315-07	?|136542	0
TCGA-KN-8426-01A-11R-2315-07	?|155060	88.2114
TCGA-KN-8426-01A-11R-2315-07	?|26823	.813
TCGA-KN-8426-01A-11R-2315-07	?|280660	0
TCGA-KN-8426-01A-11R-2315-07	?|317712	0
TCGA-KN-8426-01A-11R-2315-07	?|340602	0
TCGA-KN-8426-01A-11R-2315-07	?|388795	0
TCGA-KN-8426-01A-11R-2315-07	?|390284	7.7236
TCGA-KN-8426-01A-11R-2315-07	?|391343	0
TCGA-KN-8426-01A-11R-2315-07	?|391714	1.2195
TCGA-KN-8426-01A-11R-2315-07	?|404770	0
TCGA-KN-8426-01A-11R-2315-07	?|441362	0
TCGA-KN-8426-01A-11R-2315-07	?|442388	0
TCGA-KN-8426-01A-11R-2315-07	?|553137	2.439
TCGA-KN-8426-01A-11R-2315-07	?|57714	217.8862
TCGA-KN-8426-01A-11R-2315-07	?|645851	8.9431
TCGA-KN-8426-01A-11R-2315-07	?|652919	51.2033
TCGA-KN-8426-01A-11R-2315-07	?|653553	1326.0163
TCGA-KN-8426-01A-11R-2315-07	?|728045	0
TCGA-KN-8426-01A-11R-2315-07	?|728603	0
TCGA-KN-8426-01A-11R-2315-07	?|728788	0
TCGA-KN-8426-01A-11R-2315-07	?|729884	198.374
TCGA-KN-8426-01A-11R-2315-07	?|8225	934.1463
TCGA-KN-8426-01A-11R-2315-07	?|90288	2.439
TCGA-KN-8426-01A-11R-2315-07	A1BG|1	9.7561
TCGA-KN-8426-01A-11R-2315-07	A1CF|29974	.4065
TCGA-KN-8426-01A-11R-2315-07	A2BP1|54715	0
TCGA-KN-8426-01A-11R-2315-07	A2LD1|87769	62.6016
TCGA-KN-8426-01A-11R-2315-07	A2ML1|144568	.4065
TCGA-KN-8426-01A-11R-2315-07	A2M|2	6527.9919
TCGA-KN-8426-01A-11R-2315-07	A4GALT|53947	382.9268
TCGA-KN-8426-01A-11R-2315-07	A4GNT|51146	.4065
TCGA-KN-8426-01A-11R-2315-07	AAA1|404744	7.7236
TCGA-KN-8426-01A-11R-2315-07	AAAS|8086	816.6667
TCGA-KN-8426-01A-11R-2315-07	AACSL|729522	0
TCGA-KN-8426-01A-11R-2315-07	AACS|65985	1243.4959
TCGA-KN-8426-01A-11R-2315-07	AADACL2|344752	0
TCGA-KN-8426-01A-11R-2315-07	AADACL3|126767	1.2195
TCGA-KN-8426-01A-11R-2315-07	AADACL4|343066	0
TCGA-KN-8426-01A-11R-2315-07	AADAC|13	0
TCGA-KN-8426-01A-11R-2315-07	AADAT|51166	221.9512
TCGA-KN-8426-01A-11R-2315-07	AAGAB|79719	1775.6098
TCGA-KN-8426-01A-11R-2315-07	AAK1|22848	919.9187
TCGA-KN-8426-01A-11R-2315-07	AAMP|14	1553.252
TCGA-KN-8426-01A-11R-2315-07	AANAT|15	3.252
TCGA-KN-8426-01A-11R-2315-07	AARS2|57505	510.1545
TCGA-KN-8426-01A-11R-2315-07	AARSD1|80755	289.8374
TCGA-KN-8426-01A-11R-2315-07	AARS|16	12136.9919
TCGA-KN-8426-01A-11R-2315-07	AASDHPPT|60496	708.0691
TCGA-KN-8426-01A-11R-2315-07	AASDH|132949	163.0081
TCGA-KN-8426-01A-11R-2315-07	AASS|10157	115.8537
TCGA-KN-8426-01A-11R-2315-07	AATF|26574	798.374
TCGA-KN-8426-01A-11R-2315-07	AATK|9625	23.5772
TCGA-KN-8426-01A-11R-2315-07	ABAT|18	106.0976
TCGA-KN-8426-01A-11R-2315-07	ABCA10|10349	23.5772
TCGA-KN-8426-01A-11R-2315-07	ABCA11P|79963	62.9187
TCGA-KN-8426-01A-11R-2315-07	ABCA12|26154	10.5691
TCGA-KN-8426-01A-11R-2315-07	ABCA13|154664	2.439
TCGA-KN-8426-01A-11R-2315-07	ABCA17P|650655	3.6585
TCGA-KN-8426-01A-11R-2315-07	ABCA1|19	596.3252
TCGA-KN-8426-01A-11R-2315-07	ABCA2|20	2529.6748
TCGA-KN-8426-01A-11R-2315-07	ABCA3|21	901.626
TCGA-KN-8426-01A-11R-2315-07	ABCA4|24	2.0325
TCGA-KN-8426-01A-11R-2315-07	ABCA5|23461	554.065
TCGA-KN-8426-01A-11R-2315-07	ABCA6|23460	3.252
TCGA-KN-8426-01A-11R-2315-07	ABCA7|10347	130.8943
TCGA-KN-8426-01A-11R-2315-07	ABCA8|10351	7.7236
TCGA-KN-8426-01A-11R-2315-07	ABCA9|10350	10.1626
TCGA-KN-8426-01A-11R-2315-07	ABCB10|23456	217.4797
TCGA-KN-8426-01A-11R-2315-07	ABCB11|8647	.4065
TCGA-KN-8426-01A-11R-2315-07	ABCB1|5243	13.4146
TCGA-KN-8426-01A-11R-2315-07	ABCB4|5244	2.439
TCGA-KN-8426-01A-11R-2315-07	ABCB5|340273	.4065
TCGA-KN-8426-01A-11R-2315-07	ABCB6|10058	59.065
TCGA-KN-8426-01A-11R-2315-07	ABCB7|22	652.0325
TCGA-KN-8426-01A-11R-2315-07	ABCB8|11194	374.3902
TCGA-KN-8426-01A-11R-2315-07	ABCB9|23457	227.5366
TCGA-KN-8426-01A-11R-2315-07	ABCC10|89845	205.2846
TCGA-KN-8426-01A-11R-2315-07	ABCC11|85320	4.4715
TCGA-KN-8426-01A-11R-2315-07	ABCC12|94160	0
TCGA-KN-8426-01A-11R-2315-07	ABCC13|150000	0
TCGA-KN-8426-01A-11R-2315-07	ABCC1|4363	973.9837
TCGA-KN-8426-01A-11R-2315-07	ABCC2|1244	4.878
TCGA-KN-8426-01A-11R-2315-07	ABCC3|8714	63.8211
TCGA-KN-8426-01A-11R-2315-07	ABCC4|10257	1882.5203
TCGA-KN-8426-01A-11R-2315-07	ABCC5|10057	1626.4228
TCGA-KN-8426-01A-11R-2315-07	ABCC6P1|653190	1.2195
TCGA-KN-8426-01A-11R-2315-07	ABCC6P2|730013	13.4146
TCGA-KN-8426-01A-11R-2315-07	ABCC6|368	50.813
TCGA-KN-8426-01A-11R-2315-07	ABCC8|6833	2.0325
TCGA-KN-8426-01A-11R-2315-07	ABCC9|10060	87.8049
TCGA-KN-8426-01A-11R-2315-07	ABCD1|215	799.5935
TCGA-KN-8426-01A-11R-2315-07	ABCD2|225	3.252
TCGA-KN-8426-01A-11R-2315-07	ABCD3|5825	923.5772
TCGA-KN-8426-01A-11R-2315-07	ABCD4|5826	930.8943
TCGA-KN-8426-01A-11R-2315-07	ABCE1|6059	755.6911
TCGA-KN-8426-01A-11R-2315-07	ABCF1|23	1009.3496
TCGA-KN-8426-01A-11R-2315-07	ABCF2|10061	772.7642
TCGA-KN-8426-01A-11R-2315-07	ABCF3|55324	828.8618
TCGA-KN-8426-01A-11R-2315-07	ABCG1|9619	2100
TCGA-KN-8426-01A-11R-2315-07	ABCG2|9429	112.6016
TCGA-KN-8426-01A-11R-2315-07	ABCG4|64137	7.7236
TCGA-KN-8426-01A-11R-2315-07	ABCG5|64240	.813
TCGA-KN-8426-01A-11R-2315-07	ABCG8|64241	0
TCGA-KN-8426-01A-11R-2315-07	ABHD10|55347	1330.8943
TCGA-KN-8426-01A-11R-2315-07	ABHD11|83451	3655.2846
TCGA-KN-8426-01A-11R-2315-07	ABHD12B|145447	0
TCGA-KN-8426-01A-11R-2315-07	ABHD12|26090	2468.2927
TCGA-KN-8426-01A-11R-2315-07	ABHD13|84945	280.0813
TCGA-KN-8426-01A-11R-2315-07	ABHD14A|25864	283.2236
TCGA-KN-8426-01A-11R-2315-07	ABHD14B|84836	1417.4797
TCGA-KN-8426-01A-11R-2315-07	ABHD15|116236	352.0325
TCGA-KN-8426-01A-11R-2315-07	ABHD1|84696	2.8455
TCGA-KN-8426-01A-11R-2315-07	ABHD2|11057	14160.1626
TCGA-KN-8426-01A-11R-2315-07	ABHD3|171586	2502.0325
TCGA-KN-8426-01A-11R-2315-07	ABHD4|63874	1933.7398
TCGA-KN-8426-01A-11R-2315-07	ABHD5|51099	500
TCGA-KN-8426-01A-11R-2315-07	ABHD6|57406	346.748
TCGA-KN-8426-01A-11R-2315-07	ABHD8|79575	387.8049
TCGA-KN-8426-01A-11R-2315-07	ABI1|10006	661.7154
TCGA-KN-8426-01A-11R-2315-07	ABI2|10152	625.6098
TCGA-KN-8426-01A-11R-2315-07	ABI3BP|25890	13.4146
TCGA-KN-8426-01A-11R-2315-07	ABI3|51225	252.439
TCGA-KN-8426-01A-11R-2315-07	ABL1|25	1451.626
TCGA-KN-8426-01A-11R-2315-07	ABL2|27	414.2276
TCGA-KN-8426-01A-11R-2315-07	ABLIM1|3983	2096.748
TCGA-KN-8426-01A-11R-2315-07	ABLIM2|84448	5.2846
TCGA-KN-8426-01A-11R-2315-07	ABLIM3|22885	176.0163
TCGA-KN-8426-01A-11R-2315-07	ABO|28	8.9431
TCGA-KN-8426-01A-11R-2315-07	ABP1|26	19.1057
TCGA-KN-8426-01A-11R-2315-07	ABRA|137735	1.2195
TCGA-KN-8426-01A-11R-2315-07	ABR|29	2136.1789
TCGA-KN-8426-01A-11R-2315-07	ABT1|29777	435.7724
TCGA-KN-8426-01A-11R-2315-07	ABTB1|80325	326.8293
TCGA-KN-8426-01A-11R-2315-07	ABTB2|25841	1339.0244
TCGA-KN-8426-01A-11R-2315-07	ACAA1|30	1126.8293
TCGA-KN-8426-01A-11R-2315-07	ACAA2|10449	2569.1057
TCGA-KN-8426-01A-11R-2315-07	ACACA|31	1489.4309
TCGA-KN-8426-01A-11R-2315-07	ACACB|32	2835.3659
TCGA-KN-8426-01A-11R-2315-07	ACAD10|80724	2141.4634
TCGA-KN-8426-01A-11R-2315-07	ACAD11|84129	89.4309
TCGA-KN-8426-01A-11R-2315-07	ACAD8|27034	1452.439
TCGA-KN-8426-01A-11R-2315-07	ACAD9|28976	735.622
TCGA-KN-8426-01A-11R-2315-07	ACADL|33	584.1463
TCGA-KN-8426-01A-11R-2315-07	ACADM|34	783.7398
TCGA-KN-8426-01A-11R-2315-07	ACADSB|36	923.5772
TCGA-KN-8426-01A-11R-2315-07	ACADS|35	5847.9675
TCGA-KN-8426-01A-11R-2315-07	ACADVL|37	5788.1707
TCGA-KN-8426-01A-11R-2315-07	ACAN|176	67.8862
TCGA-KN-8426-01A-11R-2315-07	ACAP1|9744	43.9024
TCGA-KN-8426-01A-11R-2315-07	ACAP2|23527	500
TCGA-KN-8426-01A-11R-2315-07	ACAP3|116983	659.0244
TCGA-KN-8426-01A-11R-2315-07	ACAT1|38	6960.1626
TCGA-KN-8426-01A-11R-2315-07	ACAT2|39	122.5285
TCGA-KN-8426-01A-11R-2315-07	ACBD3|64746	778.4553
TCGA-KN-8426-01A-11R-2315-07	ACBD4|79777	181.3008
TCGA-KN-8426-01A-11R-2315-07	ACBD5|91452	969.1057
TCGA-KN-8426-01A-11R-2315-07	ACBD6|84320	239.0244
TCGA-KN-8426-01A-11R-2315-07	ACBD7|414149	29.2683
TCGA-KN-8426-01A-11R-2315-07	ACCN1|40	49.187
TCGA-KN-8426-01A-11R-2315-07	ACCN2|41	133.7398
TCGA-KN-8426-01A-11R-2315-07	ACCN3|9311	2.8455
TCGA-KN-8426-01A-11R-2315-07	ACCN4|55515	0
TCGA-KN-8426-01A-11R-2315-07	ACCN5|51802	.4065
TCGA-KN-8426-01A-11R-2315-07	ACCSL|390110	.4065
TCGA-KN-8426-01A-11R-2315-07	ACCS|84680	453.1179
TCGA-KN-8426-01A-11R-2315-07	ACD|65057	301.626
TCGA-KN-8426-01A-11R-2315-07	ACE2|59272	4.4715
TCGA-KN-8426-01A-11R-2315-07	ACER1|125981	.4065
TCGA-KN-8426-01A-11R-2315-07	ACER2|340485	46.3415
TCGA-KN-8426-01A-11R-2315-07	ACER3|55331	280.8943
TCGA-KN-8426-01A-11R-2315-07	ACE|1636	208.9431
TCGA-KN-8426-01A-11R-2315-07	ACHE|43	291.8699
TCGA-KN-8426-01A-11R-2315-07	ACIN1|22985	2836.5854
TCGA-KN-8426-01A-11R-2315-07	ACLY|47	1531.7073
TCGA-KN-8426-01A-11R-2315-07	ACMSD|130013	1.2195
TCGA-KN-8426-01A-11R-2315-07	ACN9|57001	429.6748
TCGA-KN-8426-01A-11R-2315-07	ACO1|48	684.1463
TCGA-KN-8426-01A-11R-2315-07	ACO2|50	20981.4106
TCGA-KN-8426-01A-11R-2315-07	ACOT11|26027	871.3415
TCGA-KN-8426-01A-11R-2315-07	ACOT12|134526	0
TCGA-KN-8426-01A-11R-2315-07	ACOT13|55856	561.5935
TCGA-KN-8426-01A-11R-2315-07	ACOT1|641371	2367.0732
TCGA-KN-8426-01A-11R-2315-07	ACOT2|10965	1510.9756
TCGA-KN-8426-01A-11R-2315-07	ACOT4|122970	484.9593
TCGA-KN-8426-01A-11R-2315-07	ACOT6|641372	28.4553
TCGA-KN-8426-01A-11R-2315-07	ACOT7|11332	426.8293
TCGA-KN-8426-01A-11R-2315-07	ACOT8|10005	417.1098
TCGA-KN-8426-01A-11R-2315-07	ACOT9|23597	471.9512
TCGA-KN-8426-01A-11R-2315-07	ACOX1|51	900
TCGA-KN-8426-01A-11R-2315-07	ACOX2|8309	145.122
TCGA-KN-8426-01A-11R-2315-07	ACOX3|8310	350
TCGA-KN-8426-01A-11R-2315-07	ACOXL|55289	2.8455
TCGA-KN-8426-01A-11R-2315-07	ACP1|52	1606.0976
TCGA-KN-8426-01A-11R-2315-07	ACP2|53	832.9268
TCGA-KN-8426-01A-11R-2315-07	ACP5|54	339.0244
TCGA-KN-8426-01A-11R-2315-07	ACP6|51205	174.7967
TCGA-KN-8426-01A-11R-2315-07	ACPL2|92370	126.8293
TCGA-KN-8426-01A-11R-2315-07	ACPP|55	80.0813
TCGA-KN-8426-01A-11R-2315-07	ACPT|93650	.813
TCGA-KN-8426-01A-11R-2315-07	ACRBP|84519	10.9756
TCGA-KN-8426-01A-11R-2315-07	ACRC|93953	17.0732
TCGA-KN-8426-01A-11R-2315-07	ACRV1|56	2.0325
TCGA-KN-8426-01A-11R-2315-07	ACR|49	.4065
TCGA-KN-8426-01A-11R-2315-07	ACSBG1|23205	179.6748
TCGA-KN-8426-01A-11R-2315-07	ACSBG2|81616	1.2195
TCGA-KN-8426-01A-11R-2315-07	ACSF2|80221	301.626
TCGA-KN-8426-01A-11R-2315-07	ACSF3|197322	841.8699
TCGA-KN-8426-01A-11R-2315-07	ACSL1|2180	14422.3577
TCGA-KN-8426-01A-11R-2315-07	ACSL3|2181	2595.122
TCGA-KN-8426-01A-11R-2315-07	ACSL4|2182	768.6992
TCGA-KN-8426-01A-11R-2315-07	ACSL5|51703	605.6911
TCGA-KN-8426-01A-11R-2315-07	ACSL6|23305	8.1301
TCGA-KN-8426-01A-11R-2315-07	ACSM1|116285	10.5691
TCGA-KN-8426-01A-11R-2315-07	ACSM2A|123876	.813
TCGA-KN-8426-01A-11R-2315-07	ACSM2B|348158	2.0325
TCGA-KN-8426-01A-11R-2315-07	ACSM3|6296	1059.4837
TCGA-KN-8426-01A-11R-2315-07	ACSM4|341392	0
TCGA-KN-8426-01A-11R-2315-07	ACSM5|54988	14.6341
TCGA-KN-8426-01A-11R-2315-07	ACSS1|84532	2847.561
TCGA-KN-8426-01A-11R-2315-07	ACSS2|55902	655.6911
TCGA-KN-8426-01A-11R-2315-07	ACSS3|79611	3322.3577
TCGA-KN-8426-01A-11R-2315-07	ACTA1|58	2.439
TCGA-KN-8426-01A-11R-2315-07	ACTA2|59	1136.7683
TCGA-KN-8426-01A-11R-2315-07	ACTBL2|345651	4.4715
TCGA-KN-8426-01A-11R-2315-07	ACTB|60	120427.6423
TCGA-KN-8426-01A-11R-2315-07	ACTC1|70	249.187
TCGA-KN-8426-01A-11R-2315-07	ACTG1|71	39471.1382
TCGA-KN-8426-01A-11R-2315-07	ACTG2|72	100.4065
TCGA-KN-8426-01A-11R-2315-07	ACTL6A|86	386.5854
TCGA-KN-8426-01A-11R-2315-07	ACTL6B|51412	0
TCGA-KN-8426-01A-11R-2315-07	ACTL7A|10881	0
TCGA-KN-8426-01A-11R-2315-07	ACTL7B|10880	0
TCGA-KN-8426-01A-11R-2315-07	ACTL8|81569	0
TCGA-KN-8426-01A-11R-2315-07	ACTL9|284382	0
TCGA-KN-8426-01A-11R-2315-07	ACTN1|87	571.9512
TCGA-KN-8426-01A-11R-2315-07	ACTN2|88	21.5447
TCGA-KN-8426-01A-11R-2315-07	ACTN3|89	0
TCGA-KN-8426-01A-11R-2315-07	ACTN4|81	15932.2317
TCGA-KN-8426-01A-11R-2315-07	ACTR10|55860	1090.6504
TCGA-KN-8426-01A-11R-2315-07	ACTR1A|10121	1750.4065
TCGA-KN-8426-01A-11R-2315-07	ACTR1B|10120	1197.1545
TCGA-KN-8426-01A-11R-2315-07	ACTR2|10097	2102.8455
TCGA-KN-8426-01A-11R-2315-07	ACTR3B|57180	147.561
TCGA-KN-8426-01A-11R-2315-07	ACTR3C|653857	143.9024
TCGA-KN-8426-01A-11R-2315-07	ACTR3|10096	2379.6748
TCGA-KN-8426-01A-11R-2315-07	ACTR5|79913	99.187
TCGA-KN-8426-01A-11R-2315-07	ACTR6|64431	390.6504
TCGA-KN-8426-01A-11R-2315-07	ACTR8|93973	380.4878
TCGA-KN-8426-01A-11R-2315-07	ACTRT1|139741	0
TCGA-KN-8426-01A-11R-2315-07	ACTRT2|140625	0
TCGA-KN-8426-01A-11R-2315-07	ACVR1B|91	4286.5854
TCGA-KN-8426-01A-11R-2315-07	ACVR1C|130399	465.8537
TCGA-KN-8426-01A-11R-2315-07	ACVR1|90	647.561
TCGA-KN-8426-01A-11R-2315-07	ACVR2A|92	242.6829
TCGA-KN-8426-01A-11R-2315-07	ACVR2B|93	171.1382
TCGA-KN-8426-01A-11R-2315-07	ACVRL1|94	316.6667
TCGA-KN-8426-01A-11R-2315-07	ACY1|95	822.4675
TCGA-KN-8426-01A-11R-2315-07	ACY3|91703	17.4797
TCGA-KN-8426-01A-11R-2315-07	ACYP1|97	115.8537
TCGA-KN-8426-01A-11R-2315-07	ACYP2|98	201.626
TCGA-KN-8426-01A-11R-2315-07	ADAD1|132612	0
TCGA-KN-8426-01A-11R-2315-07	ADAD2|161931	2.0325
TCGA-KN-8426-01A-11R-2315-07	ADAL|161823	376.8293
TCGA-KN-8426-01A-11R-2315-07	ADAM10|102	1610.5691
TCGA-KN-8426-01A-11R-2315-07	ADAM11|4185	.813
TCGA-KN-8426-01A-11R-2315-07	ADAM12|8038	34.1463
TCGA-KN-8426-01A-11R-2315-07	ADAM15|8751	1481.7439
TCGA-KN-8426-01A-11R-2315-07	ADAM17|6868	377.6423
TCGA-KN-8426-01A-11R-2315-07	ADAM18|8749	0
TCGA-KN-8426-01A-11R-2315-07	ADAM19|8728	78.4553
TCGA-KN-8426-01A-11R-2315-07	ADAM20|8748	1.2195
TCGA-KN-8426-01A-11R-2315-07	ADAM21P1|145241	0
TCGA-KN-8426-01A-11R-2315-07	ADAM21|8747	.813
TCGA-KN-8426-01A-11R-2315-07	ADAM22|53616	135.3659
TCGA-KN-8426-01A-11R-2315-07	ADAM23|8745	.4065
TCGA-KN-8426-01A-11R-2315-07	ADAM28|10863	81.3008
TCGA-KN-8426-01A-11R-2315-07	ADAM29|11086	.813
TCGA-KN-8426-01A-11R-2315-07	ADAM2|2515	56.5041
TCGA-KN-8426-01A-11R-2315-07	ADAM30|11085	0
TCGA-KN-8426-01A-11R-2315-07	ADAM32|203102	.4065
TCGA-KN-8426-01A-11R-2315-07	ADAM33|80332	0
TCGA-KN-8426-01A-11R-2315-07	ADAM3A|1587	0
TCGA-KN-8426-01A-11R-2315-07	ADAM5P|255926	0
TCGA-KN-8426-01A-11R-2315-07	ADAM6|8755	324.0732
TCGA-KN-8426-01A-11R-2315-07	ADAM7|8756	0
TCGA-KN-8426-01A-11R-2315-07	ADAM8|101	83.3333
TCGA-KN-8426-01A-11R-2315-07	ADAM9|8754	1993.0894
TCGA-KN-8426-01A-11R-2315-07	ADAMDEC1|27299	52.439
TCGA-KN-8426-01A-11R-2315-07	ADAMTS10|81794	22.7642
TCGA-KN-8426-01A-11R-2315-07	ADAMTS12|81792	9.3496
TCGA-KN-8426-01A-11R-2315-07	ADAMTS13|11093	45.122
TCGA-KN-8426-01A-11R-2315-07	ADAMTS14|140766	10.5691
TCGA-KN-8426-01A-11R-2315-07	ADAMTS15|170689	28.8618
TCGA-KN-8426-01A-11R-2315-07	ADAMTS16|170690	6.9106
TCGA-KN-8426-01A-11R-2315-07	ADAMTS17|170691	227.6423
TCGA-KN-8426-01A-11R-2315-07	ADAMTS18|170692	18.2927
TCGA-KN-8426-01A-11R-2315-07	ADAMTS19|171019	0
TCGA-KN-8426-01A-11R-2315-07	ADAMTS1|9510	480.0813
TCGA-KN-8426-01A-11R-2315-07	ADAMTS20|80070	0
TCGA-KN-8426-01A-11R-2315-07	ADAMTS2|9509	22.7642
TCGA-KN-8426-01A-11R-2315-07	ADAMTS3|9508	26.0163
TCGA-KN-8426-01A-11R-2315-07	ADAMTS4|9507	371.5447
TCGA-KN-8426-01A-11R-2315-07	ADAMTS5|11096	141.4634
TCGA-KN-8426-01A-11R-2315-07	ADAMTS6|11174	7.3171
TCGA-KN-8426-01A-11R-2315-07	ADAMTS7|11173	142.6829
TCGA-KN-8426-01A-11R-2315-07	ADAMTS8|11095	20.7317
TCGA-KN-8426-01A-11R-2315-07	ADAMTS9|56999	171.9512
TCGA-KN-8426-01A-11R-2315-07	ADAMTSL1|92949	3265.4472
TCGA-KN-8426-01A-11R-2315-07	ADAMTSL2|9719	684.9593
TCGA-KN-8426-01A-11R-2315-07	ADAMTSL3|57188	31.3008
TCGA-KN-8426-01A-11R-2315-07	ADAMTSL4|54507	358.9431
TCGA-KN-8426-01A-11R-2315-07	ADAMTSL5|339366	4.878
TCGA-KN-8426-01A-11R-2315-07	ADAP1|11033	2510.6789
TCGA-KN-8426-01A-11R-2315-07	ADAP2|55803	113.8211
TCGA-KN-8426-01A-11R-2315-07	ADARB1|104	150.813
TCGA-KN-8426-01A-11R-2315-07	ADARB2|105	.4065
TCGA-KN-8426-01A-11R-2315-07	ADAR|103	3448.374
TCGA-KN-8426-01A-11R-2315-07	ADAT1|23536	481.3008
TCGA-KN-8426-01A-11R-2315-07	ADAT2|134637	53.6585
TCGA-KN-8426-01A-11R-2315-07	ADAT3|113179	115.0407
TCGA-KN-8426-01A-11R-2315-07	ADA|100	50
TCGA-KN-8426-01A-11R-2315-07	ADCK1|57143	741.8699
TCGA-KN-8426-01A-11R-2315-07	ADCK2|90956	1898.7805
TCGA-KN-8426-01A-11R-2315-07	ADCK4|79934	572.3577
TCGA-KN-8426-01A-11R-2315-07	ADCK5|203054	458.1301
TCGA-KN-8426-01A-11R-2315-07	ADCY10|55811	5.2846
TCGA-KN-8426-01A-11R-2315-07	ADCY1|107	3845.935
TCGA-KN-8426-01A-11R-2315-07	ADCY2|108	0
TCGA-KN-8426-01A-11R-2315-07	ADCY3|109	263.1626
TCGA-KN-8426-01A-11R-2315-07	ADCY4|196883	80.4878
TCGA-KN-8426-01A-11R-2315-07	ADCY5|111	255.2846
TCGA-KN-8426-01A-11R-2315-07	ADCY6|112	2024.3902
TCGA-KN-8426-01A-11R-2315-07	ADCY7|113	947.9675
TCGA-KN-8426-01A-11R-2315-07	ADCY8|114	0
TCGA-KN-8426-01A-11R-2315-07	ADCY9|115	1195.935
TCGA-KN-8426-01A-11R-2315-07	ADCYAP1R1|117	.4065
TCGA-KN-8426-01A-11R-2315-07	ADCYAP1|116	.813
TCGA-KN-8426-01A-11R-2315-07	ADC|113451	21.5447
TCGA-KN-8426-01A-11R-2315-07	ADD1|118	4955.2846
TCGA-KN-8426-01A-11R-2315-07	ADD2|119	6.5041
TCGA-KN-8426-01A-11R-2315-07	ADD3|120	1083.3333
TCGA-KN-8426-01A-11R-2315-07	ADH1A|124	0
TCGA-KN-8426-01A-11R-2315-07	ADH1B|125	1.2195
TCGA-KN-8426-01A-11R-2315-07	ADH1C|126	6.9106
TCGA-KN-8426-01A-11R-2315-07	ADH4|127	.813
TCGA-KN-8426-01A-11R-2315-07	ADH5|128	1590.2439
TCGA-KN-8426-01A-11R-2315-07	ADH6|130	1.626
TCGA-KN-8426-01A-11R-2315-07	ADH7|131	0
TCGA-KN-8426-01A-11R-2315-07	ADHFE1|137872	614.6341
TCGA-KN-8426-01A-11R-2315-07	ADI1|55256	2484.9593
TCGA-KN-8426-01A-11R-2315-07	ADIG|149685	.4065
TCGA-KN-8426-01A-11R-2315-07	ADIPOQ|9370	.4065
TCGA-KN-8426-01A-11R-2315-07	ADIPOR1|51094	2339.8374
TCGA-KN-8426-01A-11R-2315-07	ADIPOR2|79602	7021.5447
TCGA-KN-8426-01A-11R-2315-07	ADK|132	295.5285
TCGA-KN-8426-01A-11R-2315-07	ADM2|79924	4370.3252
TCGA-KN-8426-01A-11R-2315-07	ADM|133	2297.561
TCGA-KN-8426-01A-11R-2315-07	ADNP2|22850	950.4065
TCGA-KN-8426-01A-11R-2315-07	ADNP|23394	1327.2358
TCGA-KN-8426-01A-11R-2315-07	ADORA1|134	8.9431
TCGA-KN-8426-01A-11R-2315-07	ADORA2A|135	105.2846
TCGA-KN-8426-01A-11R-2315-07	ADORA2B|136	21.5447
TCGA-KN-8426-01A-11R-2315-07	ADORA3|140	142.6829
TCGA-KN-8426-01A-11R-2315-07	ADO|84890	307.7236
TCGA-KN-8426-01A-11R-2315-07	ADPGK|83440	1350.0894
TCGA-KN-8426-01A-11R-2315-07	ADPRHL1|113622	52.8455
TCGA-KN-8426-01A-11R-2315-07	ADPRHL2|54936	682.5203
TCGA-KN-8426-01A-11R-2315-07	ADPRH|141	111.3821
TCGA-KN-8426-01A-11R-2315-07	ADRA1A|148	.4065
TCGA-KN-8426-01A-11R-2315-07	ADRA1B|147	10.5691
TCGA-KN-8426-01A-11R-2315-07	ADRA1D|146	2.8455
TCGA-KN-8426-01A-11R-2315-07	ADRA2A|150	.4065
TCGA-KN-8426-01A-11R-2315-07	ADRA2B|151	60.9756
TCGA-KN-8426-01A-11R-2315-07	ADRA2C|152	24.3902
TCGA-KN-8426-01A-11R-2315-07	ADRB1|153	379.6748
TCGA-KN-8426-01A-11R-2315-07	ADRB2|154	91.8699
TCGA-KN-8426-01A-11R-2315-07	ADRB3|155	0
TCGA-KN-8426-01A-11R-2315-07	ADRBK1|156	3273.5772
TCGA-KN-8426-01A-11R-2315-07	ADRBK2|157	213.0081
TCGA-KN-8426-01A-11R-2315-07	ADRM1|11047	2141.4634
TCGA-KN-8426-01A-11R-2315-07	ADSL|158	550.4065
TCGA-KN-8426-01A-11R-2315-07	ADSSL1|122622	355.2846
TCGA-KN-8426-01A-11R-2315-07	ADSS|159	600.813
TCGA-KN-8426-01A-11R-2315-07	AEBP1|165	375.2033
TCGA-KN-8426-01A-11R-2315-07	AEBP2|121536	551.626
TCGA-KN-8426-01A-11R-2315-07	AEN|64782	1733.3333
TCGA-KN-8426-01A-11R-2315-07	AES|166	15688.2114
TCGA-KN-8426-01A-11R-2315-07	AFAP1L1|134265	219.1057
TCGA-KN-8426-01A-11R-2315-07	AFAP1L2|84632	73.5772
TCGA-KN-8426-01A-11R-2315-07	AFAP1|60312	164.5894
TCGA-KN-8426-01A-11R-2315-07	AFARP1|246182	4.065
TCGA-KN-8426-01A-11R-2315-07	AFF1|4299	4218.2927
TCGA-KN-8426-01A-11R-2315-07	AFF2|2334	.4065
TCGA-KN-8426-01A-11R-2315-07	AFF3|3899	8.9431
TCGA-KN-8426-01A-11R-2315-07	AFF4|27125	4040.2439
TCGA-KN-8426-01A-11R-2315-07	AFG3L1|172	438.6179
TCGA-KN-8426-01A-11R-2315-07	AFG3L2|10939	4357.7073
TCGA-KN-8426-01A-11R-2315-07	AFMID|125061	177.2358
TCGA-KN-8426-01A-11R-2315-07	AFM|173	0
TCGA-KN-8426-01A-11R-2315-07	AFP|174	0
TCGA-KN-8426-01A-11R-2315-07	AFTPH|54812	1050.4065
TCGA-KN-8426-01A-11R-2315-07	AG2|387763	190.6504
TCGA-KN-8426-01A-11R-2315-07	AGAP11|119385	16.3496
TCGA-KN-8426-01A-11R-2315-07	AGAP1|116987	259.3496
TCGA-KN-8426-01A-11R-2315-07	AGAP2|116986	91.0488
TCGA-KN-8426-01A-11R-2315-07	AGAP3|116988	1560.9756
TCGA-KN-8426-01A-11R-2315-07	AGAP4|119016	130.0813
TCGA-KN-8426-01A-11R-2315-07	AGAP5|729092	18.1423
TCGA-KN-8426-01A-11R-2315-07	AGAP6|414189	91.4634
TCGA-KN-8426-01A-11R-2315-07	AGAP7|653268	5.2846
TCGA-KN-8426-01A-11R-2315-07	AGAP8|728404	15.0407
TCGA-KN-8426-01A-11R-2315-07	AGA|175	510.5691
TCGA-KN-8426-01A-11R-2315-07	AGBL1|123624	0
TCGA-KN-8426-01A-11R-2315-07	AGBL2|79841	9.3496
TCGA-KN-8426-01A-11R-2315-07	AGBL3|340351	6.9106
TCGA-KN-8426-01A-11R-2315-07	AGBL4|84871	.813
TCGA-KN-8426-01A-11R-2315-07	AGBL5|60509	624.8171
TCGA-KN-8426-01A-11R-2315-07	AGER|177	19.5122
TCGA-KN-8426-01A-11R-2315-07	AGFG1|3267	1554.4715
TCGA-KN-8426-01A-11R-2315-07	AGFG2|3268	1523.5772
TCGA-KN-8426-01A-11R-2315-07	AGGF1|55109	767.4797
TCGA-KN-8426-01A-11R-2315-07	AGK|55750	974.3902
TCGA-KN-8426-01A-11R-2315-07	AGL|178	786.1789
TCGA-KN-8426-01A-11R-2315-07	AGMAT|79814	8.1301
TCGA-KN-8426-01A-11R-2315-07	AGPAT1|10554	2120.5041
TCGA-KN-8426-01A-11R-2315-07	AGPAT2|10555	3684.5528
TCGA-KN-8426-01A-11R-2315-07	AGPAT3|56894	3234.9593
TCGA-KN-8426-01A-11R-2315-07	AGPAT4|56895	28.4553
TCGA-KN-8426-01A-11R-2315-07	AGPAT5|55326	1372.3577
TCGA-KN-8426-01A-11R-2315-07	AGPAT6|137964	2479.6748
TCGA-KN-8426-01A-11R-2315-07	AGPAT9|84803	4554.065
TCGA-KN-8426-01A-11R-2315-07	AGPHD1|123688	30.0813
TCGA-KN-8426-01A-11R-2315-07	AGPS|8540	417.0732
TCGA-KN-8426-01A-11R-2315-07	AGR2|10551	6.5041
TCGA-KN-8426-01A-11R-2315-07	AGR3|155465	74.7967
TCGA-KN-8426-01A-11R-2315-07	AGRN|375790	3356.0976
TCGA-KN-8426-01A-11R-2315-07	AGRP|181	1.2195
TCGA-KN-8426-01A-11R-2315-07	AGTPBP1|23287	84.1463
TCGA-KN-8426-01A-11R-2315-07	AGTR1|185	10.5691
TCGA-KN-8426-01A-11R-2315-07	AGTR2|186	0
TCGA-KN-8426-01A-11R-2315-07	AGTRAP|57085	784.5528
TCGA-KN-8426-01A-11R-2315-07	AGT|183	8.1301
TCGA-KN-8426-01A-11R-2315-07	AGXT2L1|64850	.4065
TCGA-KN-8426-01A-11R-2315-07	AGXT2L2|85007	754.6382
TCGA-KN-8426-01A-11R-2315-07	AGXT2|64902	.813
TCGA-KN-8426-01A-11R-2315-07	AGXT|189	.4065
TCGA-KN-8426-01A-11R-2315-07	AHCTF1|25909	764.6341
TCGA-KN-8426-01A-11R-2315-07	AHCYL1|10768	2641.8699
TCGA-KN-8426-01A-11R-2315-07	AHCYL2|23382	8252.8455
TCGA-KN-8426-01A-11R-2315-07	AHCY|191	1696.748
TCGA-KN-8426-01A-11R-2315-07	AHDC1|27245	431.7073
TCGA-KN-8426-01A-11R-2315-07	AHI1|54806	128.8618
TCGA-KN-8426-01A-11R-2315-07	AHNAK2|113146	59.7561
TCGA-KN-8426-01A-11R-2315-07	AHNAK|79026	15677.6423
TCGA-KN-8426-01A-11R-2315-07	AHRR|57491	10.9756
TCGA-KN-8426-01A-11R-2315-07	AHR|196	1013.8211
TCGA-KN-8426-01A-11R-2315-07	AHSA1|10598	3600.813
TCGA-KN-8426-01A-11R-2315-07	AHSA2|130872	382.1138
TCGA-KN-8426-01A-11R-2315-07	AHSG|197	0
TCGA-KN-8426-01A-11R-2315-07	AHSP|51327	.4065
TCGA-KN-8426-01A-11R-2315-07	AICDA|57379	.813
TCGA-KN-8426-01A-11R-2315-07	AIDA|64853	392.7805
TCGA-KN-8426-01A-11R-2315-07	AIF1L|83543	5394.7154
TCGA-KN-8426-01A-11R-2315-07	AIF1|199	229.6748
TCGA-KN-8426-01A-11R-2315-07	AIFM1|9131	4749.5935
TCGA-KN-8426-01A-11R-2315-07	AIFM2|84883	1031.3008
TCGA-KN-8426-01A-11R-2315-07	AIFM3|150209	216.8862
TCGA-KN-8426-01A-11R-2315-07	AIG1|51390	528.4553
TCGA-KN-8426-01A-11R-2315-07	AIM1L|55057	3.6585
TCGA-KN-8426-01A-11R-2315-07	AIM1|202	1076.4228
TCGA-KN-8426-01A-11R-2315-07	AIM2|9447	14.2276
TCGA-KN-8426-01A-11R-2315-07	AIMP1|9255	1135.0407
TCGA-KN-8426-01A-11R-2315-07	AIMP2|7965	880.439
TCGA-KN-8426-01A-11R-2315-07	AIPL1|23746	0
TCGA-KN-8426-01A-11R-2315-07	AIP|9049	1949.187
TCGA-KN-8426-01A-11R-2315-07	AIRE|326	0
TCGA-KN-8426-01A-11R-2315-07	AJAP1|55966	32.9268
TCGA-KN-8426-01A-11R-2315-07	AK1|203	1224.3902
TCGA-KN-8426-01A-11R-2315-07	AK2|204	1623.5732
TCGA-KN-8426-01A-11R-2315-07	AK3L1|205	6.9106
TCGA-KN-8426-01A-11R-2315-07	AK3|50808	1303.6585
TCGA-KN-8426-01A-11R-2315-07	AK5|26289	.4065
TCGA-KN-8426-01A-11R-2315-07	AK7|122481	45.5285
TCGA-KN-8426-01A-11R-2315-07	AKAP10|11216	317.4797
TCGA-KN-8426-01A-11R-2315-07	AKAP11|11215	644.3089
TCGA-KN-8426-01A-11R-2315-07	AKAP12|9590	184.5528
TCGA-KN-8426-01A-11R-2315-07	AKAP13|11214	2563.8211
TCGA-KN-8426-01A-11R-2315-07	AKAP14|158798	.4065
TCGA-KN-8426-01A-11R-2315-07	AKAP1|8165	2252.8455
TCGA-KN-8426-01A-11R-2315-07	AKAP2|11217	2186.1789
TCGA-KN-8426-01A-11R-2315-07	AKAP3|10566	24.7967
TCGA-KN-8426-01A-11R-2315-07	AKAP4|8852	0
TCGA-KN-8426-01A-11R-2315-07	AKAP5|9495	12.1951
TCGA-KN-8426-01A-11R-2315-07	AKAP6|9472	636.5854
TCGA-KN-8426-01A-11R-2315-07	AKAP7|9465	108.1301
TCGA-KN-8426-01A-11R-2315-07	AKAP8L|26993	1244.3089
TCGA-KN-8426-01A-11R-2315-07	AKAP8|10270	413.4146
TCGA-KN-8426-01A-11R-2315-07	AKAP9|10142	6483.3333
TCGA-KN-8426-01A-11R-2315-07	AKD1|221264	126.4228
TCGA-KN-8426-01A-11R-2315-07	AKIRIN1|79647	1301.2195
TCGA-KN-8426-01A-11R-2315-07	AKIRIN2|55122	601.2195
TCGA-KN-8426-01A-11R-2315-07	AKNAD1|254268	4.4715
TCGA-KN-8426-01A-11R-2315-07	AKNA|80709	998.374
TCGA-KN-8426-01A-11R-2315-07	AKR1A1|10327	932.9268
TCGA-KN-8426-01A-11R-2315-07	AKR1B10|57016	0
TCGA-KN-8426-01A-11R-2315-07	AKR1B15|441282	.4065
TCGA-KN-8426-01A-11R-2315-07	AKR1B1|231	5207.7236
TCGA-KN-8426-01A-11R-2315-07	AKR1C1|1645	653.252
TCGA-KN-8426-01A-11R-2315-07	AKR1C2|1646	8.9431
TCGA-KN-8426-01A-11R-2315-07	AKR1C3|8644	78.4553
TCGA-KN-8426-01A-11R-2315-07	AKR1C4|1109	0
TCGA-KN-8426-01A-11R-2315-07	AKR1CL1|340811	0
TCGA-KN-8426-01A-11R-2315-07	AKR1D1|6718	.813
TCGA-KN-8426-01A-11R-2315-07	AKR1E2|83592	3.252
TCGA-KN-8426-01A-11R-2315-07	AKR7A2|8574	565.0407
TCGA-KN-8426-01A-11R-2315-07	AKR7A3|22977	372.3577
TCGA-KN-8426-01A-11R-2315-07	AKR7L|246181	14.2276
TCGA-KN-8426-01A-11R-2315-07	AKT1S1|84335	1050.813
TCGA-KN-8426-01A-11R-2315-07	AKT1|207	8404.4715
TCGA-KN-8426-01A-11R-2315-07	AKT2|208	3910.5691
TCGA-KN-8426-01A-11R-2315-07	AKT3|10000	542.6829
TCGA-KN-8426-01A-11R-2315-07	AKTIP|64400	1468.0244
TCGA-KN-8426-01A-11R-2315-07	ALAD|210	593.4959
TCGA-KN-8426-01A-11R-2315-07	ALAS1|211	1567.0732
TCGA-KN-8426-01A-11R-2315-07	ALAS2|212	5.6911
TCGA-KN-8426-01A-11R-2315-07	ALB|213	5.6911
TCGA-KN-8426-01A-11R-2315-07	ALCAM|214	745.5285
TCGA-KN-8426-01A-11R-2315-07	ALDH16A1|126133	452.8455
TCGA-KN-8426-01A-11R-2315-07	ALDH18A1|5832	962.1951
TCGA-KN-8426-01A-11R-2315-07	ALDH1A1|216	2690.6504
TCGA-KN-8426-01A-11R-2315-07	ALDH1A2|8854	3981.3008
TCGA-KN-8426-01A-11R-2315-07	ALDH1A3|220	197.9756
TCGA-KN-8426-01A-11R-2315-07	ALDH1B1|219	302.439
TCGA-KN-8426-01A-11R-2315-07	ALDH1L1|10840	1997.1545
TCGA-KN-8426-01A-11R-2315-07	ALDH1L2|160428	1050.4065
TCGA-KN-8426-01A-11R-2315-07	ALDH2|217	1350.4065
TCGA-KN-8426-01A-11R-2315-07	ALDH3A1|218	8.5366
TCGA-KN-8426-01A-11R-2315-07	ALDH3A2|224	1033.7398
TCGA-KN-8426-01A-11R-2315-07	ALDH3B1|221	163.0081
TCGA-KN-8426-01A-11R-2315-07	ALDH3B2|222	60.5691
TCGA-KN-8426-01A-11R-2315-07	ALDH4A1|8659	496.3415
TCGA-KN-8426-01A-11R-2315-07	ALDH5A1|7915	849.5935
TCGA-KN-8426-01A-11R-2315-07	ALDH6A1|4329	513.1667
TCGA-KN-8426-01A-11R-2315-07	ALDH7A1|501	990.2439
TCGA-KN-8426-01A-11R-2315-07	ALDH8A1|64577	26.0163
TCGA-KN-8426-01A-11R-2315-07	ALDH9A1|223	919.5122
TCGA-KN-8426-01A-11R-2315-07	ALDOA|226	57266.6667
TCGA-KN-8426-01A-11R-2315-07	ALDOB|229	73.5772
TCGA-KN-8426-01A-11R-2315-07	ALDOC|230	105.6911
TCGA-KN-8426-01A-11R-2315-07	ALG10B|144245	227.2358
TCGA-KN-8426-01A-11R-2315-07	ALG10|84920	74.3902
TCGA-KN-8426-01A-11R-2315-07	ALG11|440138	21.9512
TCGA-KN-8426-01A-11R-2315-07	ALG12|79087	1304.4715
TCGA-KN-8426-01A-11R-2315-07	ALG13|79868	590.6504
TCGA-KN-8426-01A-11R-2315-07	ALG14|199857	153.252
TCGA-KN-8426-01A-11R-2315-07	ALG1L2|644974	0
TCGA-KN-8426-01A-11R-2315-07	ALG1L|200810	2.874
TCGA-KN-8426-01A-11R-2315-07	ALG1|56052	1128.7358
TCGA-KN-8426-01A-11R-2315-07	ALG2|85365	1004.878
TCGA-KN-8426-01A-11R-2315-07	ALG3|10195	396.3415
TCGA-KN-8426-01A-11R-2315-07	ALG5|29880	487.8049
TCGA-KN-8426-01A-11R-2315-07	ALG6|29929	100
TCGA-KN-8426-01A-11R-2315-07	ALG8|79053	873.1707
TCGA-KN-8426-01A-11R-2315-07	ALG9|79796	596.3415
TCGA-KN-8426-01A-11R-2315-07	ALKBH1|8846	411.7886
TCGA-KN-8426-01A-11R-2315-07	ALKBH2|121642	149.5935
TCGA-KN-8426-01A-11R-2315-07	ALKBH3|221120	571.1382
TCGA-KN-8426-01A-11R-2315-07	ALKBH4|54784	663.2195
TCGA-KN-8426-01A-11R-2315-07	ALKBH5|54890	2321.8902
TCGA-KN-8426-01A-11R-2315-07	ALKBH6|84964	115.4472
TCGA-KN-8426-01A-11R-2315-07	ALKBH7|84266	2429.6748
TCGA-KN-8426-01A-11R-2315-07	ALKBH8|91801	196.3415
TCGA-KN-8426-01A-11R-2315-07	ALK|238	1.626
TCGA-KN-8426-01A-11R-2315-07	ALLC|55821	0
TCGA-KN-8426-01A-11R-2315-07	ALMS1P|200420	1.626
TCGA-KN-8426-01A-11R-2315-07	ALMS1|7840	296.3415
TCGA-KN-8426-01A-11R-2315-07	ALOX12B|242	0
TCGA-KN-8426-01A-11R-2315-07	ALOX12P2|245	127.2358
TCGA-KN-8426-01A-11R-2315-07	ALOX12|239	5.2846
TCGA-KN-8426-01A-11R-2315-07	ALOX15B|247	152.8455
TCGA-KN-8426-01A-11R-2315-07	ALOX15|246	.4065
TCGA-KN-8426-01A-11R-2315-07	ALOX5AP|241	237.3984
TCGA-KN-8426-01A-11R-2315-07	ALOX5|240	172.7642
TCGA-KN-8426-01A-11R-2315-07	ALOXE3|59344	2.439
TCGA-KN-8426-01A-11R-2315-07	ALPI|248	0
TCGA-KN-8426-01A-11R-2315-07	ALPK1|80216	608.5366
TCGA-KN-8426-01A-11R-2315-07	ALPK2|115701	1.626
TCGA-KN-8426-01A-11R-2315-07	ALPK3|57538	8141.8699
TCGA-KN-8426-01A-11R-2315-07	ALPL|249	119.9187
TCGA-KN-8426-01A-11R-2315-07	ALPPL2|251	0
TCGA-KN-8426-01A-11R-2315-07	ALPP|250	0
TCGA-KN-8426-01A-11R-2315-07	ALS2CL|259173	1524.3902
TCGA-KN-8426-01A-11R-2315-07	ALS2CR11|151254	2.439
TCGA-KN-8426-01A-11R-2315-07	ALS2CR12|130540	1.2195
TCGA-KN-8426-01A-11R-2315-07	ALS2CR4|65062	109.3496
TCGA-KN-8426-01A-11R-2315-07	ALS2CR8|79800	90.6504
TCGA-KN-8426-01A-11R-2315-07	ALS2|57679	453.252
TCGA-KN-8426-01A-11R-2315-07	ALX1|8092	.4065
TCGA-KN-8426-01A-11R-2315-07	ALX3|257	35.3659
TCGA-KN-8426-01A-11R-2315-07	ALX4|60529	1.2195
TCGA-KN-8426-01A-11R-2315-07	AMAC1L2|83650	1.626
TCGA-KN-8426-01A-11R-2315-07	AMAC1L3|643664	.813
TCGA-KN-8426-01A-11R-2315-07	AMAC1|146861	0
TCGA-KN-8426-01A-11R-2315-07	AMACR|23600	331.7073
TCGA-KN-8426-01A-11R-2315-07	AMBN|258	0
TCGA-KN-8426-01A-11R-2315-07	AMBP|259	1.2195
TCGA-KN-8426-01A-11R-2315-07	AMBRA1|55626	1903.252
TCGA-KN-8426-01A-11R-2315-07	AMD1|262	1023.5203
TCGA-KN-8426-01A-11R-2315-07	AMDHD1|144193	1.2195
TCGA-KN-8426-01A-11R-2315-07	AMDHD2|51005	405.126
TCGA-KN-8426-01A-11R-2315-07	AMELX|265	.813
TCGA-KN-8426-01A-11R-2315-07	AMELY|266	0
TCGA-KN-8426-01A-11R-2315-07	AMFR|267	12880.4878
TCGA-KN-8426-01A-11R-2315-07	AMHR2|269	0
TCGA-KN-8426-01A-11R-2315-07	AMH|268	1.626
TCGA-KN-8426-01A-11R-2315-07	AMICA1|120425	94.7154
TCGA-KN-8426-01A-11R-2315-07	AMIGO1|57463	93.0894
TCGA-KN-8426-01A-11R-2315-07	AMIGO2|347902	219.0976
TCGA-KN-8426-01A-11R-2315-07	AMIGO3|386724	56.9106
TCGA-KN-8426-01A-11R-2315-07	AMMECR1L|83607	591.0569
TCGA-KN-8426-01A-11R-2315-07	AMMECR1|9949	448.374
TCGA-KN-8426-01A-11R-2315-07	AMN1|196394	268.6992
TCGA-KN-8426-01A-11R-2315-07	AMN|81693	3.252
TCGA-KN-8426-01A-11R-2315-07	AMOTL1|154810	464.6341
TCGA-KN-8426-01A-11R-2315-07	AMOTL2|51421	1891.0569
TCGA-KN-8426-01A-11R-2315-07	AMOT|154796	360.9756
TCGA-KN-8426-01A-11R-2315-07	AMPD1|270	0
TCGA-KN-8426-01A-11R-2315-07	AMPD2|271	359.7561
TCGA-KN-8426-01A-11R-2315-07	AMPD3|272	1322.3577
TCGA-KN-8426-01A-11R-2315-07	AMPH|273	1.2195
TCGA-KN-8426-01A-11R-2315-07	AMTN|401138	0
TCGA-KN-8426-01A-11R-2315-07	AMT|275	382.935
TCGA-KN-8426-01A-11R-2315-07	AMY1A|276	1.626
TCGA-KN-8426-01A-11R-2315-07	AMY2A|279	.813
TCGA-KN-8426-01A-11R-2315-07	AMY2B|280	35.6382
TCGA-KN-8426-01A-11R-2315-07	AMZ1|155185	1.626
TCGA-KN-8426-01A-11R-2315-07	AMZ2P1|201283	128.8618
TCGA-KN-8426-01A-11R-2315-07	AMZ2|51321	990.2439
TCGA-KN-8426-01A-11R-2315-07	ANAPC10|10393	130.8943
TCGA-KN-8426-01A-11R-2315-07	ANAPC11|51529	1053.6585
TCGA-KN-8426-01A-11R-2315-07	ANAPC13|25847	1248.3984
TCGA-KN-8426-01A-11R-2315-07	ANAPC16|119504	2705.6911
TCGA-KN-8426-01A-11R-2315-07	ANAPC1|64682	338.2114
TCGA-KN-8426-01A-11R-2315-07	ANAPC2|29882	403.6585
TCGA-KN-8426-01A-11R-2315-07	ANAPC4|29945	477.6423
TCGA-KN-8426-01A-11R-2315-07	ANAPC5|51433	2812.6016
TCGA-KN-8426-01A-11R-2315-07	ANAPC7|51434	935.7724
TCGA-KN-8426-01A-11R-2315-07	ANGEL1|23357	934.1463
TCGA-KN-8426-01A-11R-2315-07	ANGEL2|90806	367.0732
TCGA-KN-8426-01A-11R-2315-07	ANGPT1|284	3175.6098
TCGA-KN-8426-01A-11R-2315-07	ANGPT2|285	202.439
TCGA-KN-8426-01A-11R-2315-07	ANGPT4|51378	6.5041
TCGA-KN-8426-01A-11R-2315-07	ANGPTL1|9068	281.7073
TCGA-KN-8426-01A-11R-2315-07	ANGPTL2|23452	216.2602
TCGA-KN-8426-01A-11R-2315-07	ANGPTL3|27329	1.2195
TCGA-KN-8426-01A-11R-2315-07	ANGPTL4|51129	234.1463
TCGA-KN-8426-01A-11R-2315-07	ANGPTL5|253935	0
TCGA-KN-8426-01A-11R-2315-07	ANGPTL6|83854	2.0325
TCGA-KN-8426-01A-11R-2315-07	ANGPTL7|10218	0
TCGA-KN-8426-01A-11R-2315-07	ANG|283	15.1138
TCGA-KN-8426-01A-11R-2315-07	ANK1|286	2.0325
TCGA-KN-8426-01A-11R-2315-07	ANK2|287	382.9268
TCGA-KN-8426-01A-11R-2315-07	ANK3|288	1001.2195
TCGA-KN-8426-01A-11R-2315-07	ANKAR|150709	28.0488
TCGA-KN-8426-01A-11R-2315-07	ANKDD1A|348094	54.878
TCGA-KN-8426-01A-11R-2315-07	ANKFN1|162282	0
TCGA-KN-8426-01A-11R-2315-07	ANKFY1|51479	1329.2683
TCGA-KN-8426-01A-11R-2315-07	ANKHD1-EIF4EBP3|404734	1003.8821
TCGA-KN-8426-01A-11R-2315-07	ANKHD1|54882	1241.4959
TCGA-KN-8426-01A-11R-2315-07	ANKH|56172	356.5041
TCGA-KN-8426-01A-11R-2315-07	ANKIB1|54467	634.5528
TCGA-KN-8426-01A-11R-2315-07	ANKK1|255239	4.4715
TCGA-KN-8426-01A-11R-2315-07	ANKLE1|126549	2.0325
TCGA-KN-8426-01A-11R-2315-07	ANKLE2|23141	2010.5691
TCGA-KN-8426-01A-11R-2315-07	ANKMY1|51281	207.7236
TCGA-KN-8426-01A-11R-2315-07	ANKMY2|57037	875.2033
TCGA-KN-8426-01A-11R-2315-07	ANKRA2|57763	229.6748
TCGA-KN-8426-01A-11R-2315-07	ANKRD10|55608	1042.3293
TCGA-KN-8426-01A-11R-2315-07	ANKRD11|29123	7758.1829
TCGA-KN-8426-01A-11R-2315-07	ANKRD12|23253	1278.4553
TCGA-KN-8426-01A-11R-2315-07	ANKRD13A|88455	2034.1463
TCGA-KN-8426-01A-11R-2315-07	ANKRD13B|124930	6.5041
TCGA-KN-8426-01A-11R-2315-07	ANKRD13C|81573	389.4309
TCGA-KN-8426-01A-11R-2315-07	ANKRD13D|338692	598.374
TCGA-KN-8426-01A-11R-2315-07	ANKRD16|54522	104.065
TCGA-KN-8426-01A-11R-2315-07	ANKRD17|26057	1745.935
TCGA-KN-8426-01A-11R-2315-07	ANKRD19|138649	132.1138
TCGA-KN-8426-01A-11R-2315-07	ANKRD1|27063	41.0569
TCGA-KN-8426-01A-11R-2315-07	ANKRD20A3|441425	6.0976
TCGA-KN-8426-01A-11R-2315-07	ANKRD20A4|728747	.4065
TCGA-KN-8426-01A-11R-2315-07	ANKRD20B|729171	2.0325
TCGA-KN-8426-01A-11R-2315-07	ANKRD22|118932	205.6911
TCGA-KN-8426-01A-11R-2315-07	ANKRD23|200539	14.2276
TCGA-KN-8426-01A-11R-2315-07	ANKRD24|170961	12.1951
TCGA-KN-8426-01A-11R-2315-07	ANKRD26P1|124149	1.2195
TCGA-KN-8426-01A-11R-2315-07	ANKRD26|22852	119.1057
TCGA-KN-8426-01A-11R-2315-07	ANKRD27|84079	779.6748
TCGA-KN-8426-01A-11R-2315-07	ANKRD28|23243	861.3821
TCGA-KN-8426-01A-11R-2315-07	ANKRD29|147463	892.6829
TCGA-KN-8426-01A-11R-2315-07	ANKRD2|26287	5.2846
TCGA-KN-8426-01A-11R-2315-07	ANKRD30A|91074	3.6585
TCGA-KN-8426-01A-11R-2315-07	ANKRD30B|374860	0
TCGA-KN-8426-01A-11R-2315-07	ANKRD31|256006	1.626
TCGA-KN-8426-01A-11R-2315-07	ANKRD32|84250	66.6667
TCGA-KN-8426-01A-11R-2315-07	ANKRD33|341405	.4065
TCGA-KN-8426-01A-11R-2315-07	ANKRD34A|284615	3.6585
TCGA-KN-8426-01A-11R-2315-07	ANKRD34B|340120	.4065
TCGA-KN-8426-01A-11R-2315-07	ANKRD34C|390616	0
TCGA-KN-8426-01A-11R-2315-07	ANKRD35|148741	4.4715
TCGA-KN-8426-01A-11R-2315-07	ANKRD36BP1|84832	39.4309
TCGA-KN-8426-01A-11R-2315-07	ANKRD36B|57730	2.8455
TCGA-KN-8426-01A-11R-2315-07	ANKRD36|375248	39.0244
TCGA-KN-8426-01A-11R-2315-07	ANKRD37|353322	180.6707
TCGA-KN-8426-01A-11R-2315-07	ANKRD39|51239	146.748
TCGA-KN-8426-01A-11R-2315-07	ANKRD40|91369	1113.0081
TCGA-KN-8426-01A-11R-2315-07	ANKRD42|338699	477.6423
TCGA-KN-8426-01A-11R-2315-07	ANKRD43|134548	421.1382
TCGA-KN-8426-01A-11R-2315-07	ANKRD44|91526	77.6423
TCGA-KN-8426-01A-11R-2315-07	ANKRD45|339416	1.2195
TCGA-KN-8426-01A-11R-2315-07	ANKRD46|157567	1053.3496
TCGA-KN-8426-01A-11R-2315-07	ANKRD49|54851	301.626
TCGA-KN-8426-01A-11R-2315-07	ANKRD50|57182	438.2114
TCGA-KN-8426-01A-11R-2315-07	ANKRD52|283373	967.4797
TCGA-KN-8426-01A-11R-2315-07	ANKRD53|79998	11.7886
TCGA-KN-8426-01A-11R-2315-07	ANKRD54|129138	549.187
TCGA-KN-8426-01A-11R-2315-07	ANKRD55|79722	2.439
TCGA-KN-8426-01A-11R-2315-07	ANKRD56|345079	738.2114
TCGA-KN-8426-01A-11R-2315-07	ANKRD57|65124	575.6098
TCGA-KN-8426-01A-11R-2315-07	ANKRD58|347454	47.9675
TCGA-KN-8426-01A-11R-2315-07	ANKRD5|63926	115.8537
TCGA-KN-8426-01A-11R-2315-07	ANKRD6|22881	165.8862
TCGA-KN-8426-01A-11R-2315-07	ANKRD7|56311	25.2033
TCGA-KN-8426-01A-11R-2315-07	ANKRD9|122416	1136.9919
TCGA-KN-8426-01A-11R-2315-07	ANKS1A|23294	1168.6992
TCGA-KN-8426-01A-11R-2315-07	ANKS1B|56899	10.5691
TCGA-KN-8426-01A-11R-2315-07	ANKS3|124401	1588.6179
TCGA-KN-8426-01A-11R-2315-07	ANKS4B|257629	.4065
TCGA-KN-8426-01A-11R-2315-07	ANKS6|203286	440.2439
TCGA-KN-8426-01A-11R-2315-07	ANKZF1|55139	309.3496
TCGA-KN-8426-01A-11R-2315-07	ANLN|54443	154.065
TCGA-KN-8426-01A-11R-2315-07	ANO10|55129	1940.2439
TCGA-KN-8426-01A-11R-2315-07	ANO1|55107	195.935
TCGA-KN-8426-01A-11R-2315-07	ANO2|57101	15.4472
TCGA-KN-8426-01A-11R-2315-07	ANO3|63982	2.0325
TCGA-KN-8426-01A-11R-2315-07	ANO4|121601	1085.3659
TCGA-KN-8426-01A-11R-2315-07	ANO5|203859	378.0488
TCGA-KN-8426-01A-11R-2315-07	ANO6|196527	4066.2602
TCGA-KN-8426-01A-11R-2315-07	ANO7|50636	32.5203
TCGA-KN-8426-01A-11R-2315-07	ANO8|57719	198.374
TCGA-KN-8426-01A-11R-2315-07	ANO9|338440	389.8374
TCGA-KN-8426-01A-11R-2315-07	ANP32A|8125	3029.2683
TCGA-KN-8426-01A-11R-2315-07	ANP32B|10541	1784.5528
TCGA-KN-8426-01A-11R-2315-07	ANP32C|23520	1.2195
TCGA-KN-8426-01A-11R-2315-07	ANP32D|23519	0
TCGA-KN-8426-01A-11R-2315-07	ANP32E|81611	631.7073
TCGA-KN-8426-01A-11R-2315-07	ANPEP|290	20.7317
TCGA-KN-8426-01A-11R-2315-07	ANTXR1|84168	180.4878
TCGA-KN-8426-01A-11R-2315-07	ANTXR2|118429	669.5122
TCGA-KN-8426-01A-11R-2315-07	ANTXRL|195977	0
TCGA-KN-8426-01A-11R-2315-07	ANUBL1|93550	48.374
TCGA-KN-8426-01A-11R-2315-07	ANXA10|11199	0
TCGA-KN-8426-01A-11R-2315-07	ANXA11|311	4625.2033
TCGA-KN-8426-01A-11R-2315-07	ANXA13|312	0
TCGA-KN-8426-01A-11R-2315-07	ANXA1|301	1417.4797
TCGA-KN-8426-01A-11R-2315-07	ANXA2P1|303	26.0163
TCGA-KN-8426-01A-11R-2315-07	ANXA2P2|304	863.0081
TCGA-KN-8426-01A-11R-2315-07	ANXA2P3|305	.4065
TCGA-KN-8426-01A-11R-2315-07	ANXA2|302	2704.878
TCGA-KN-8426-01A-11R-2315-07	ANXA3|306	570.3252
TCGA-KN-8426-01A-11R-2315-07	ANXA4|307	2248.7805
TCGA-KN-8426-01A-11R-2315-07	ANXA5|308	2985.7724
TCGA-KN-8426-01A-11R-2315-07	ANXA6|309	3418.6992
TCGA-KN-8426-01A-11R-2315-07	ANXA7|310	2790.2439
TCGA-KN-8426-01A-11R-2315-07	ANXA8L1|728113	0
TCGA-KN-8426-01A-11R-2315-07	ANXA8L2|244	0
TCGA-KN-8426-01A-11R-2315-07	ANXA8|653145	0
TCGA-KN-8426-01A-11R-2315-07	ANXA9|8416	61.7886
TCGA-KN-8426-01A-11R-2315-07	AOAH|313	91.8699
TCGA-KN-8426-01A-11R-2315-07	AOC2|314	46.748
TCGA-KN-8426-01A-11R-2315-07	AOC3|8639	153.6585
TCGA-KN-8426-01A-11R-2315-07	AOX1|316	12.1951
TCGA-KN-8426-01A-11R-2315-07	AOX2P|344454	0
TCGA-KN-8426-01A-11R-2315-07	AP1AR|55435	836.5854
TCGA-KN-8426-01A-11R-2315-07	AP1B1|162	8360.9756
TCGA-KN-8426-01A-11R-2315-07	AP1G1|164	2718.2927
TCGA-KN-8426-01A-11R-2315-07	AP1G2|8906	1341.9309
TCGA-KN-8426-01A-11R-2315-07	AP1M1|8907	952.0325
TCGA-KN-8426-01A-11R-2315-07	AP1M2|10053	712.6016
TCGA-KN-8426-01A-11R-2315-07	AP1S1|1174	1682.9268
TCGA-KN-8426-01A-11R-2315-07	AP1S2|8905	207.3171
TCGA-KN-8426-01A-11R-2315-07	AP1S3|130340	240.6504
TCGA-KN-8426-01A-11R-2315-07	AP2A1|160	1047.2276
TCGA-KN-8426-01A-11R-2315-07	AP2A2|161	2257.3171
TCGA-KN-8426-01A-11R-2315-07	AP2B1|163	5460.9756
TCGA-KN-8426-01A-11R-2315-07	AP2M1|1173	4092.2764
TCGA-KN-8426-01A-11R-2315-07	AP2S1|1175	919.9187
TCGA-KN-8426-01A-11R-2315-07	AP3B1|8546	1191.0569
TCGA-KN-8426-01A-11R-2315-07	AP3B2|8120	6.9106
TCGA-KN-8426-01A-11R-2315-07	AP3D1|8943	5343.4959
TCGA-KN-8426-01A-11R-2315-07	AP3M1|26985	397.561
TCGA-KN-8426-01A-11R-2315-07	AP3M2|10947	347.561
TCGA-KN-8426-01A-11R-2315-07	AP3S1|1176	528.8618
TCGA-KN-8426-01A-11R-2315-07	AP3S2|10239	1960.6098
TCGA-KN-8426-01A-11R-2315-07	AP4B1|10717	120.4878
TCGA-KN-8426-01A-11R-2315-07	AP4E1|23431	248.374
TCGA-KN-8426-01A-11R-2315-07	AP4M1|9179	515.4675
TCGA-KN-8426-01A-11R-2315-07	AP4S1|11154	67.4797
TCGA-KN-8426-01A-11R-2315-07	APAF1|317	427.2358
TCGA-KN-8426-01A-11R-2315-07	APBA1|320	29.6748
TCGA-KN-8426-01A-11R-2315-07	APBA2|321	7.3171
TCGA-KN-8426-01A-11R-2315-07	APBA3|9546	525.2033
TCGA-KN-8426-01A-11R-2315-07	APBB1IP|54518	155.2846
TCGA-KN-8426-01A-11R-2315-07	APBB1|322	373.9837
TCGA-KN-8426-01A-11R-2315-07	APBB2|323	1173.9837
TCGA-KN-8426-01A-11R-2315-07	APBB3|10307	523.1707
TCGA-KN-8426-01A-11R-2315-07	APC2|10297	13.5528
TCGA-KN-8426-01A-11R-2315-07	APCDD1L|164284	.4065
TCGA-KN-8426-01A-11R-2315-07	APCDD1|147495	71.5447
TCGA-KN-8426-01A-11R-2315-07	APCS|325	0
TCGA-KN-8426-01A-11R-2315-07	APC|324	507.7236
TCGA-KN-8426-01A-11R-2315-07	APEH|327	3237.8049
TCGA-KN-8426-01A-11R-2315-07	APEX1|328	1698.7805
TCGA-KN-8426-01A-11R-2315-07	APEX2|27301	669.5122
TCGA-KN-8426-01A-11R-2315-07	APH1A|51107	3173.1707
TCGA-KN-8426-01A-11R-2315-07	APH1B|83464	882.1138
TCGA-KN-8426-01A-11R-2315-07	API5|8539	2134.1463
TCGA-KN-8426-01A-11R-2315-07	APIP|51074	354.1829
TCGA-KN-8426-01A-11R-2315-07	APITD1|378708	216.9553
TCGA-KN-8426-01A-11R-2315-07	APLF|200558	51.2195
TCGA-KN-8426-01A-11R-2315-07	APLNR|187	213.4146
TCGA-KN-8426-01A-11R-2315-07	APLN|8862	302.0325
TCGA-KN-8426-01A-11R-2315-07	APLP1|333	4.878
TCGA-KN-8426-01A-11R-2315-07	APLP2|334	70453.252
TCGA-KN-8426-01A-11R-2315-07	APOA1BP|128240	3466.6667
TCGA-KN-8426-01A-11R-2315-07	APOA1|335	2.439
TCGA-KN-8426-01A-11R-2315-07	APOA2|336	1.2195
TCGA-KN-8426-01A-11R-2315-07	APOA4|337	0
TCGA-KN-8426-01A-11R-2315-07	APOA5|116519	0
TCGA-KN-8426-01A-11R-2315-07	APOB48R|55911	186.1789
TCGA-KN-8426-01A-11R-2315-07	APOBEC1|339	0
TCGA-KN-8426-01A-11R-2315-07	APOBEC2|10930	3.252
TCGA-KN-8426-01A-11R-2315-07	APOBEC3A|200315	17.5163
TCGA-KN-8426-01A-11R-2315-07	APOBEC3B|9582	323.9472
TCGA-KN-8426-01A-11R-2315-07	APOBEC3C|27350	34.9593
TCGA-KN-8426-01A-11R-2315-07	APOBEC3D|140564	25.6098
TCGA-KN-8426-01A-11R-2315-07	APOBEC3F|200316	62.6016
TCGA-KN-8426-01A-11R-2315-07	APOBEC3G|60489	77.6423
TCGA-KN-8426-01A-11R-2315-07	APOBEC3H|164668	2.8455
TCGA-KN-8426-01A-11R-2315-07	APOBEC4|403314	0
TCGA-KN-8426-01A-11R-2315-07	APOB|338	.4065
TCGA-KN-8426-01A-11R-2315-07	APOC1P1|342	.4065
TCGA-KN-8426-01A-11R-2315-07	APOC1|341	620.3252
TCGA-KN-8426-01A-11R-2315-07	APOC2|344	151.2195
TCGA-KN-8426-01A-11R-2315-07	APOC3|345	0
TCGA-KN-8426-01A-11R-2315-07	APOC4|346	1.2195
TCGA-KN-8426-01A-11R-2315-07	APOD|347	28.4553
TCGA-KN-8426-01A-11R-2315-07	APOE|348	14174.7967
TCGA-KN-8426-01A-11R-2315-07	APOF|319	.4065
TCGA-KN-8426-01A-11R-2315-07	APOH|350	0
TCGA-KN-8426-01A-11R-2315-07	APOL1|8542	1601.626
TCGA-KN-8426-01A-11R-2315-07	APOL2|23780	1071.5447
TCGA-KN-8426-01A-11R-2315-07	APOL3|80833	218.6992
TCGA-KN-8426-01A-11R-2315-07	APOL4|80832	43.0894
TCGA-KN-8426-01A-11R-2315-07	APOL5|80831	0
TCGA-KN-8426-01A-11R-2315-07	APOL6|80830	2845.122
TCGA-KN-8426-01A-11R-2315-07	APOLD1|81575	934.2561
TCGA-KN-8426-01A-11R-2315-07	APOM|55937	25.6341
TCGA-KN-8426-01A-11R-2315-07	APOOL|139322	412.6016
TCGA-KN-8426-01A-11R-2315-07	APOO|79135	1032.9268
TCGA-KN-8426-01A-11R-2315-07	APPBP2|10513	323.9837
TCGA-KN-8426-01A-11R-2315-07	APPL1|26060	674.3902
TCGA-KN-8426-01A-11R-2315-07	APPL2|55198	651.626
TCGA-KN-8426-01A-11R-2315-07	APP|351	38044.7154
TCGA-KN-8426-01A-11R-2315-07	APRT|353	4142.2764
TCGA-KN-8426-01A-11R-2315-07	APTX|54840	419.1057
TCGA-KN-8426-01A-11R-2315-07	AQP10|89872	0
TCGA-KN-8426-01A-11R-2315-07	AQP11|282679	34.1463
TCGA-KN-8426-01A-11R-2315-07	AQP12A|375318	0
TCGA-KN-8426-01A-11R-2315-07	AQP12B|653437	.4065
TCGA-KN-8426-01A-11R-2315-07	AQP1|358	928.0488
TCGA-KN-8426-01A-11R-2315-07	AQP2|359	11.7886
TCGA-KN-8426-01A-11R-2315-07	AQP3|360	719.5122
TCGA-KN-8426-01A-11R-2315-07	AQP4|361	0
TCGA-KN-8426-01A-11R-2315-07	AQP5|362	13.4146
TCGA-KN-8426-01A-11R-2315-07	AQP6|363	577.6423
TCGA-KN-8426-01A-11R-2315-07	AQP7P1|375719	2.8455
TCGA-KN-8426-01A-11R-2315-07	AQP7P3|441432	.813
TCGA-KN-8426-01A-11R-2315-07	AQP7|364	255.2846
TCGA-KN-8426-01A-11R-2315-07	AQP8|343	2.0325
TCGA-KN-8426-01A-11R-2315-07	AQP9|366	19.5122
TCGA-KN-8426-01A-11R-2315-07	AQPEP|206338	7.7236
TCGA-KN-8426-01A-11R-2315-07	AQR|9716	1039.0244
TCGA-KN-8426-01A-11R-2315-07	ARAF|369	2686.1789
TCGA-KN-8426-01A-11R-2315-07	ARAP1|116985	11606.7886
TCGA-KN-8426-01A-11R-2315-07	ARAP2|116984	648.374
TCGA-KN-8426-01A-11R-2315-07	ARAP3|64411	285.7724
TCGA-KN-8426-01A-11R-2315-07	ARCN1|372	6071.5447
TCGA-KN-8426-01A-11R-2315-07	ARC|23237	22.7642
TCGA-KN-8426-01A-11R-2315-07	AREG|374	222.3577
TCGA-KN-8426-01A-11R-2315-07	ARF1|375	13748.7805
TCGA-KN-8426-01A-11R-2315-07	ARF3|377	6075.2033
TCGA-KN-8426-01A-11R-2315-07	ARF4|378	1870.3252
TCGA-KN-8426-01A-11R-2315-07	ARF5|381	6773.7846
TCGA-KN-8426-01A-11R-2315-07	ARF6|382	2668.6992
TCGA-KN-8426-01A-11R-2315-07	ARFGAP1|55738	1510.5691
TCGA-KN-8426-01A-11R-2315-07	ARFGAP2|84364	3602.439
TCGA-KN-8426-01A-11R-2315-07	ARFGAP3|26286	1337.8049
TCGA-KN-8426-01A-11R-2315-07	ARFGEF1|10565	6569.2602
TCGA-KN-8426-01A-11R-2315-07	ARFGEF2|10564	4085.3659
TCGA-KN-8426-01A-11R-2315-07	ARFIP1|27236	960.9756
TCGA-KN-8426-01A-11R-2315-07	ARFIP2|23647	478.4553
TCGA-KN-8426-01A-11R-2315-07	ARFRP1|10139	876.0163
TCGA-KN-8426-01A-11R-2315-07	ARG1|383	.813
TCGA-KN-8426-01A-11R-2315-07	ARG2|384	2222.9634
TCGA-KN-8426-01A-11R-2315-07	ARGFXP2|503640	.4065
TCGA-KN-8426-01A-11R-2315-07	ARGFX|503582	.4065
TCGA-KN-8426-01A-11R-2315-07	ARGLU1|55082	886.9919
TCGA-KN-8426-01A-11R-2315-07	ARHGAP10|79658	43.9024
TCGA-KN-8426-01A-11R-2315-07	ARHGAP11A|9824	308.9431
TCGA-KN-8426-01A-11R-2315-07	ARHGAP11B|89839	26.0163
TCGA-KN-8426-01A-11R-2315-07	ARHGAP12|94134	1351.626
TCGA-KN-8426-01A-11R-2315-07	ARHGAP15|55843	43.0894
TCGA-KN-8426-01A-11R-2315-07	ARHGAP17|55114	1075.2033
TCGA-KN-8426-01A-11R-2315-07	ARHGAP18|93663	1191.4634
TCGA-KN-8426-01A-11R-2315-07	ARHGAP19|84986	278.8618
TCGA-KN-8426-01A-11R-2315-07	ARHGAP1|392	2478.4553
TCGA-KN-8426-01A-11R-2315-07	ARHGAP20|57569	2.8455
TCGA-KN-8426-01A-11R-2315-07	ARHGAP21|57584	1996.748
TCGA-KN-8426-01A-11R-2315-07	ARHGAP22|58504	65.0407
TCGA-KN-8426-01A-11R-2315-07	ARHGAP23|57636	148.7805
TCGA-KN-8426-01A-11R-2315-07	ARHGAP24|83478	1391.4634
TCGA-KN-8426-01A-11R-2315-07	ARHGAP25|9938	150.4065
TCGA-KN-8426-01A-11R-2315-07	ARHGAP26|23092	398.374
TCGA-KN-8426-01A-11R-2315-07	ARHGAP27|201176	1119.9187
TCGA-KN-8426-01A-11R-2315-07	ARHGAP28|79822	50.4065
TCGA-KN-8426-01A-11R-2315-07	ARHGAP29|9411	321.5447
TCGA-KN-8426-01A-11R-2315-07	ARHGAP30|257106	219.1057
TCGA-KN-8426-01A-11R-2315-07	ARHGAP31|57514	415.0407
TCGA-KN-8426-01A-11R-2315-07	ARHGAP32|9743	410.1626
TCGA-KN-8426-01A-11R-2315-07	ARHGAP33|115703	217.4797
TCGA-KN-8426-01A-11R-2315-07	ARHGAP36|158763	0
TCGA-KN-8426-01A-11R-2315-07	ARHGAP39|80728	953.252
TCGA-KN-8426-01A-11R-2315-07	ARHGAP42|143872	530.4024
TCGA-KN-8426-01A-11R-2315-07	ARHGAP4|393	3608.1301
TCGA-KN-8426-01A-11R-2315-07	ARHGAP5|394	2891.8699
TCGA-KN-8426-01A-11R-2315-07	ARHGAP6|395	634.1463
TCGA-KN-8426-01A-11R-2315-07	ARHGAP8|23779	942.8171
TCGA-KN-8426-01A-11R-2315-07	ARHGAP9|64333	121.9512
TCGA-KN-8426-01A-11R-2315-07	ARHGDIA|396	5582.9268
TCGA-KN-8426-01A-11R-2315-07	ARHGDIB|397	1102.8455
TCGA-KN-8426-01A-11R-2315-07	ARHGDIG|398	0
TCGA-KN-8426-01A-11R-2315-07	ARHGEF10L|55160	2013.8211
TCGA-KN-8426-01A-11R-2315-07	ARHGEF10|9639	278.8618
TCGA-KN-8426-01A-11R-2315-07	ARHGEF11|9826	1522.3577
TCGA-KN-8426-01A-11R-2315-07	ARHGEF12|23365	9009.7561
TCGA-KN-8426-01A-11R-2315-07	ARHGEF15|22899	200.4065
TCGA-KN-8426-01A-11R-2315-07	ARHGEF16|27237	1042.2764
TCGA-KN-8426-01A-11R-2315-07	ARHGEF17|9828	1784.9593
TCGA-KN-8426-01A-11R-2315-07	ARHGEF18|23370	1961.3821
TCGA-KN-8426-01A-11R-2315-07	ARHGEF19|128272	197.9675
TCGA-KN-8426-01A-11R-2315-07	ARHGEF1|9138	721.5447
TCGA-KN-8426-01A-11R-2315-07	ARHGEF2|9181	1979.6748
TCGA-KN-8426-01A-11R-2315-07	ARHGEF33|100271715	2.8455
TCGA-KN-8426-01A-11R-2315-07	ARHGEF35|445328	686.1789
TCGA-KN-8426-01A-11R-2315-07	ARHGEF37|389337	934.1463
TCGA-KN-8426-01A-11R-2315-07	ARHGEF38|54848	78.4553
TCGA-KN-8426-01A-11R-2315-07	ARHGEF3|50650	513.0081
TCGA-KN-8426-01A-11R-2315-07	ARHGEF4|50649	3.6585
TCGA-KN-8426-01A-11R-2315-07	ARHGEF5|7984	1079.2683
TCGA-KN-8426-01A-11R-2315-07	ARHGEF6|9459	544.7154
TCGA-KN-8426-01A-11R-2315-07	ARHGEF7|8874	1546.748
TCGA-KN-8426-01A-11R-2315-07	ARHGEF9|23229	399.187
TCGA-KN-8426-01A-11R-2315-07	ARID1A|8289	1867.0732
TCGA-KN-8426-01A-11R-2315-07	ARID1B|57492	1343.9024
TCGA-KN-8426-01A-11R-2315-07	ARID2|196528	980.4878
TCGA-KN-8426-01A-11R-2315-07	ARID3A|1820	186.9919
TCGA-KN-8426-01A-11R-2315-07	ARID3B|10620	118.2927
TCGA-KN-8426-01A-11R-2315-07	ARID3C|138715	.813
TCGA-KN-8426-01A-11R-2315-07	ARID4A|5926	447.9675
TCGA-KN-8426-01A-11R-2315-07	ARID4B|51742	662.6016
TCGA-KN-8426-01A-11R-2315-07	ARID5A|10865	278.8618
TCGA-KN-8426-01A-11R-2315-07	ARID5B|84159	100.813
TCGA-KN-8426-01A-11R-2315-07	ARIH1|25820	2141.4634
TCGA-KN-8426-01A-11R-2315-07	ARIH2|10425	1670.0976
TCGA-KN-8426-01A-11R-2315-07	ARL10|285598	14.2276
TCGA-KN-8426-01A-11R-2315-07	ARL11|115761	17.8862
TCGA-KN-8426-01A-11R-2315-07	ARL13A|392509	.813
TCGA-KN-8426-01A-11R-2315-07	ARL13B|200894	129.2683
TCGA-KN-8426-01A-11R-2315-07	ARL14|80117	41.8699
TCGA-KN-8426-01A-11R-2315-07	ARL15|54622	844.7154
TCGA-KN-8426-01A-11R-2315-07	ARL16|339231	388.6179
TCGA-KN-8426-01A-11R-2315-07	ARL17A|51326	28.6992
TCGA-KN-8426-01A-11R-2315-07	ARL17B|641522	.6382
TCGA-KN-8426-01A-11R-2315-07	ARL1|400	2914.2276
TCGA-KN-8426-01A-11R-2315-07	ARL2BP|23568	3074.7967
TCGA-KN-8426-01A-11R-2315-07	ARL2|402	1406.0976
TCGA-KN-8426-01A-11R-2315-07	ARL3|403	238.2114
TCGA-KN-8426-01A-11R-2315-07	ARL4A|10124	340.6504
TCGA-KN-8426-01A-11R-2315-07	ARL4C|10123	201.2195
TCGA-KN-8426-01A-11R-2315-07	ARL4D|379	266.2602
TCGA-KN-8426-01A-11R-2315-07	ARL5A|26225	1024.7967
TCGA-KN-8426-01A-11R-2315-07	ARL5B|221079	173.9837
TCGA-KN-8426-01A-11R-2315-07	ARL5C|390790	0
TCGA-KN-8426-01A-11R-2315-07	ARL6IP1|23204	7895.122
TCGA-KN-8426-01A-11R-2315-07	ARL6IP4|51329	4230.0813
TCGA-KN-8426-01A-11R-2315-07	ARL6IP5|10550	1486.1789
TCGA-KN-8426-01A-11R-2315-07	ARL6IP6|151188	239.0244
TCGA-KN-8426-01A-11R-2315-07	ARL6|84100	165.8537
TCGA-KN-8426-01A-11R-2315-07	ARL8A|127829	1567.0732
TCGA-KN-8426-01A-11R-2315-07	ARL8B|55207	1793.0894
TCGA-KN-8426-01A-11R-2315-07	ARL9|132946	2.8455
TCGA-KN-8426-01A-11R-2315-07	ARMC10|83787	858.1138
TCGA-KN-8426-01A-11R-2315-07	ARMC1|55156	1395.5285
TCGA-KN-8426-01A-11R-2315-07	ARMC2|84071	18.2927
TCGA-KN-8426-01A-11R-2315-07	ARMC3|219681	0
TCGA-KN-8426-01A-11R-2315-07	ARMC4|55130	32.1138
TCGA-KN-8426-01A-11R-2315-07	ARMC5|79798	447.561
TCGA-KN-8426-01A-11R-2315-07	ARMC6|93436	745.8537
TCGA-KN-8426-01A-11R-2315-07	ARMC7|79637	514.2276
TCGA-KN-8426-01A-11R-2315-07	ARMC8|25852	478.4553
TCGA-KN-8426-01A-11R-2315-07	ARMC9|80210	96.748
TCGA-KN-8426-01A-11R-2315-07	ARMCX1|51309	224.3902
TCGA-KN-8426-01A-11R-2315-07	ARMCX2|9823	936.1789
TCGA-KN-8426-01A-11R-2315-07	ARMCX3|51566	1895.122
TCGA-KN-8426-01A-11R-2315-07	ARMCX5|64860	294.3089
TCGA-KN-8426-01A-11R-2315-07	ARMCX6|54470	184.9593
TCGA-KN-8426-01A-11R-2315-07	ARMS2|387715	0
TCGA-KN-8426-01A-11R-2315-07	ARNT2|9915	3766.6667
TCGA-KN-8426-01A-11R-2315-07	ARNTL2|56938	2.0325
TCGA-KN-8426-01A-11R-2315-07	ARNTL|406	230.4878
TCGA-KN-8426-01A-11R-2315-07	ARNT|405	379.2683
TCGA-KN-8426-01A-11R-2315-07	ARPC1A|10552	13409.0488
TCGA-KN-8426-01A-11R-2315-07	ARPC1B|10095	6425.9106
TCGA-KN-8426-01A-11R-2315-07	ARPC2|10109	1860.1626
TCGA-KN-8426-01A-11R-2315-07	ARPC3|10094	3067.8862
TCGA-KN-8426-01A-11R-2315-07	ARPC4|10093	2839.2439
TCGA-KN-8426-01A-11R-2315-07	ARPC5L|81873	816.6667
TCGA-KN-8426-01A-11R-2315-07	ARPC5|10092	1455.2846
TCGA-KN-8426-01A-11R-2315-07	ARPM1|84517	51.626
TCGA-KN-8426-01A-11R-2315-07	ARPP19|10776	4398.7805
TCGA-KN-8426-01A-11R-2315-07	ARPP21|10777	5.2846
TCGA-KN-8426-01A-11R-2315-07	ARR3|407	0
TCGA-KN-8426-01A-11R-2315-07	ARRB1|408	83.7398
TCGA-KN-8426-01A-11R-2315-07	ARRB2|409	834.1463
TCGA-KN-8426-01A-11R-2315-07	ARRDC1|92714	1332.5203
TCGA-KN-8426-01A-11R-2315-07	ARRDC2|27106	606.9106
TCGA-KN-8426-01A-11R-2315-07	ARRDC3|57561	541.0569
TCGA-KN-8426-01A-11R-2315-07	ARRDC4|91947	586.9919
TCGA-KN-8426-01A-11R-2315-07	ARRDC5|645432	.813
TCGA-KN-8426-01A-11R-2315-07	ARSA|410	727.2358
TCGA-KN-8426-01A-11R-2315-07	ARSB|411	323.5772
TCGA-KN-8426-01A-11R-2315-07	ARSD|414	4049.5935
TCGA-KN-8426-01A-11R-2315-07	ARSE|415	4423.9837
TCGA-KN-8426-01A-11R-2315-07	ARSF|416	0
TCGA-KN-8426-01A-11R-2315-07	ARSG|22901	119.5122
TCGA-KN-8426-01A-11R-2315-07	ARSH|347527	0
TCGA-KN-8426-01A-11R-2315-07	ARSI|340075	.813
TCGA-KN-8426-01A-11R-2315-07	ARSJ|79642	1204.065
TCGA-KN-8426-01A-11R-2315-07	ARSK|153642	317.8862
TCGA-KN-8426-01A-11R-2315-07	ART1|417	0
TCGA-KN-8426-01A-11R-2315-07	ART3|419	0
TCGA-KN-8426-01A-11R-2315-07	ART4|420	.4065
TCGA-KN-8426-01A-11R-2315-07	ART5|116969	8.1301
TCGA-KN-8426-01A-11R-2315-07	ARTN|9048	44.7154
TCGA-KN-8426-01A-11R-2315-07	ARV1|64801	196.748
TCGA-KN-8426-01A-11R-2315-07	ARVCF|421	818.2927
TCGA-KN-8426-01A-11R-2315-07	ARX|170302	2.8455
TCGA-KN-8426-01A-11R-2315-07	AR|367	1.626
TCGA-KN-8426-01A-11R-2315-07	AS3MT|57412	348.7805
TCGA-KN-8426-01A-11R-2315-07	ASAH1|427	4649.5935
TCGA-KN-8426-01A-11R-2315-07	ASAH2B|653308	2.0325
TCGA-KN-8426-01A-11R-2315-07	ASAH2|56624	11.3821
TCGA-KN-8426-01A-11R-2315-07	ASAM|79827	.813
TCGA-KN-8426-01A-11R-2315-07	ASAP1IT1|29065	0
TCGA-KN-8426-01A-11R-2315-07	ASAP1|50807	845.5285
TCGA-KN-8426-01A-11R-2315-07	ASAP2|8853	1152.0325
TCGA-KN-8426-01A-11R-2315-07	ASAP3|55616	2153.252
TCGA-KN-8426-01A-11R-2315-07	ASB10|136371	0
TCGA-KN-8426-01A-11R-2315-07	ASB11|140456	27.2358
TCGA-KN-8426-01A-11R-2315-07	ASB12|142689	.9472
TCGA-KN-8426-01A-11R-2315-07	ASB13|79754	316.6667
TCGA-KN-8426-01A-11R-2315-07	ASB14|142686	6.9106
TCGA-KN-8426-01A-11R-2315-07	ASB15|142685	0
TCGA-KN-8426-01A-11R-2315-07	ASB16|92591	101.3537
TCGA-KN-8426-01A-11R-2315-07	ASB17|127247	0
TCGA-KN-8426-01A-11R-2315-07	ASB18|401036	0
TCGA-KN-8426-01A-11R-2315-07	ASB1|51665	459.0488
TCGA-KN-8426-01A-11R-2315-07	ASB2|51676	13.4146
TCGA-KN-8426-01A-11R-2315-07	ASB3|51130	123.9837
TCGA-KN-8426-01A-11R-2315-07	ASB4|51666	0
TCGA-KN-8426-01A-11R-2315-07	ASB5|140458	8.9431
TCGA-KN-8426-01A-11R-2315-07	ASB6|140459	834.7195
TCGA-KN-8426-01A-11R-2315-07	ASB7|140460	497.1545
TCGA-KN-8426-01A-11R-2315-07	ASB8|140461	1200.813
TCGA-KN-8426-01A-11R-2315-07	ASB9|140462	57.7236
TCGA-KN-8426-01A-11R-2315-07	ASCC1|51008	336.5854
TCGA-KN-8426-01A-11R-2315-07	ASCC2|84164	2367.4797
TCGA-KN-8426-01A-11R-2315-07	ASCC3|10973	347.1545
TCGA-KN-8426-01A-11R-2315-07	ASCL1|429	1.2195
TCGA-KN-8426-01A-11R-2315-07	ASCL2|430	11.3821
TCGA-KN-8426-01A-11R-2315-07	ASCL3|56676	0
TCGA-KN-8426-01A-11R-2315-07	ASCL4|121549	70.7317
TCGA-KN-8426-01A-11R-2315-07	ASF1A|25842	213.4146
TCGA-KN-8426-01A-11R-2315-07	ASF1B|55723	140.6504
TCGA-KN-8426-01A-11R-2315-07	ASFMR1|100126270	2.4431
TCGA-KN-8426-01A-11R-2315-07	ASGR1|432	2.0325
TCGA-KN-8426-01A-11R-2315-07	ASGR2|433	2.439
TCGA-KN-8426-01A-11R-2315-07	ASH1L|55870	737.7927
TCGA-KN-8426-01A-11R-2315-07	ASH2L|9070	493.4959
TCGA-KN-8426-01A-11R-2315-07	ASIP|434	0
TCGA-KN-8426-01A-11R-2315-07	ASL|435	1602.8455
TCGA-KN-8426-01A-11R-2315-07	ASMTL|8623	526.0163
TCGA-KN-8426-01A-11R-2315-07	ASMT|438	0
TCGA-KN-8426-01A-11R-2315-07	ASNA1|439	1209.7561
TCGA-KN-8426-01A-11R-2315-07	ASNSD1|54529	298.374
TCGA-KN-8426-01A-11R-2315-07	ASNS|440	11841.0569
TCGA-KN-8426-01A-11R-2315-07	ASPA|443	8.1301
TCGA-KN-8426-01A-11R-2315-07	ASPDH|554235	.813
TCGA-KN-8426-01A-11R-2315-07	ASPG|374569	9.3496
TCGA-KN-8426-01A-11R-2315-07	ASPHD1|253982	7.7236
TCGA-KN-8426-01A-11R-2315-07	ASPHD2|57168	378.4553
TCGA-KN-8426-01A-11R-2315-07	ASPH|444	6124.622
TCGA-KN-8426-01A-11R-2315-07	ASPM|259266	59.3496
TCGA-KN-8426-01A-11R-2315-07	ASPN|54829	65.0407
TCGA-KN-8426-01A-11R-2315-07	ASPRV1|151516	43.9024
TCGA-KN-8426-01A-11R-2315-07	ASPSCR1|79058	437.3984
TCGA-KN-8426-01A-11R-2315-07	ASRGL1|80150	103.6585
TCGA-KN-8426-01A-11R-2315-07	ASS1|445	142.2764
TCGA-KN-8426-01A-11R-2315-07	ASTE1|28990	66.9878
TCGA-KN-8426-01A-11R-2315-07	ASTL|431705	0
TCGA-KN-8426-01A-11R-2315-07	ASTN1|460	3.252
TCGA-KN-8426-01A-11R-2315-07	ASTN2|23245	716.2602
TCGA-KN-8426-01A-11R-2315-07	ASXL1|171023	1837.8049
TCGA-KN-8426-01A-11R-2315-07	ASXL2|55252	482.9268
TCGA-KN-8426-01A-11R-2315-07	ASXL3|80816	103.6585
TCGA-KN-8426-01A-11R-2315-07	ASZ1|136991	0
TCGA-KN-8426-01A-11R-2315-07	ATAD1|84896	1285.7724
TCGA-KN-8426-01A-11R-2315-07	ATAD2B|54454	134.1463
TCGA-KN-8426-01A-11R-2315-07	ATAD2|29028	721.9512
TCGA-KN-8426-01A-11R-2315-07	ATAD3A|55210	1148.7805
TCGA-KN-8426-01A-11R-2315-07	ATAD3B|83858	666.6667
TCGA-KN-8426-01A-11R-2315-07	ATAD3C|219293	28.8618
TCGA-KN-8426-01A-11R-2315-07	ATAD5|79915	9.3496
TCGA-KN-8426-01A-11R-2315-07	ATCAY|85300	.4065
TCGA-KN-8426-01A-11R-2315-07	ATE1|11101	131.7073
TCGA-KN-8426-01A-11R-2315-07	ATF1|466	362.1951
TCGA-KN-8426-01A-11R-2315-07	ATF2|1386	363.8211
TCGA-KN-8426-01A-11R-2315-07	ATF3|467	5253.6585
TCGA-KN-8426-01A-11R-2315-07	ATF4|468	18472.3577
TCGA-KN-8426-01A-11R-2315-07	ATF5|22809	1356.0976
TCGA-KN-8426-01A-11R-2315-07	ATF6B|1388	1375.6098
TCGA-KN-8426-01A-11R-2315-07	ATF6|22926	742.6829
TCGA-KN-8426-01A-11R-2315-07	ATF7IP2|80063	62.1951
TCGA-KN-8426-01A-11R-2315-07	ATF7IP|55729	436.9919
TCGA-KN-8426-01A-11R-2315-07	ATF7|11016	812.6016
TCGA-KN-8426-01A-11R-2315-07	ATG10|83734	217.8862
TCGA-KN-8426-01A-11R-2315-07	ATG12|9140	424.3902
TCGA-KN-8426-01A-11R-2315-07	ATG16L1|55054	503.6585
TCGA-KN-8426-01A-11R-2315-07	ATG16L2|89849	200.0976
TCGA-KN-8426-01A-11R-2315-07	ATG2A|23130	1578.4553
TCGA-KN-8426-01A-11R-2315-07	ATG2B|55102	1234.1463
TCGA-KN-8426-01A-11R-2315-07	ATG3|64422	584.5528
TCGA-KN-8426-01A-11R-2315-07	ATG4A|115201	539.8374
TCGA-KN-8426-01A-11R-2315-07	ATG4B|23192	1152.439
TCGA-KN-8426-01A-11R-2315-07	ATG4C|84938	86.9919
TCGA-KN-8426-01A-11R-2315-07	ATG4D|84971	2471.0854
TCGA-KN-8426-01A-11R-2315-07	ATG5|9474	739.4309
TCGA-KN-8426-01A-11R-2315-07	ATG7|10533	431.6545
TCGA-KN-8426-01A-11R-2315-07	ATG9A|79065	1082.3984
TCGA-KN-8426-01A-11R-2315-07	ATG9B|285973	72.8537
TCGA-KN-8426-01A-11R-2315-07	ATHL1|80162	211.3821
TCGA-KN-8426-01A-11R-2315-07	ATIC|471	518.6992
TCGA-KN-8426-01A-11R-2315-07	ATL1|51062	124.3902
TCGA-KN-8426-01A-11R-2315-07	ATL2|64225	1256.0976
TCGA-KN-8426-01A-11R-2315-07	ATL3|25923	606.9106
TCGA-KN-8426-01A-11R-2315-07	ATMIN|23300	2212.6016
TCGA-KN-8426-01A-11R-2315-07	ATM|472	660.1545
TCGA-KN-8426-01A-11R-2315-07	ATN1|1822	6058.1301
TCGA-KN-8426-01A-11R-2315-07	ATOH1|474	0
TCGA-KN-8426-01A-11R-2315-07	ATOH7|220202	1.626
TCGA-KN-8426-01A-11R-2315-07	ATOH8|84913	87.8049
TCGA-KN-8426-01A-11R-2315-07	ATOX1|475	762.1951
TCGA-KN-8426-01A-11R-2315-07	ATP10A|57194	22.7642
TCGA-KN-8426-01A-11R-2315-07	ATP10B|23120	355.2846
TCGA-KN-8426-01A-11R-2315-07	ATP10D|57205	1461.3821
TCGA-KN-8426-01A-11R-2315-07	ATP11A|23250	1076.8293
TCGA-KN-8426-01A-11R-2315-07	ATP11B|23200	526.4228
TCGA-KN-8426-01A-11R-2315-07	ATP11C|286410	360.9756
TCGA-KN-8426-01A-11R-2315-07	ATP12A|479	6.5041
TCGA-KN-8426-01A-11R-2315-07	ATP13A1|57130	2135.7724
TCGA-KN-8426-01A-11R-2315-07	ATP13A2|23400	629.2683
TCGA-KN-8426-01A-11R-2315-07	ATP13A3|79572	889.0244
TCGA-KN-8426-01A-11R-2315-07	ATP13A4|84239	43.9024
TCGA-KN-8426-01A-11R-2315-07	ATP13A5|344905	.813
TCGA-KN-8426-01A-11R-2315-07	ATP1A1|476	54760.9268
TCGA-KN-8426-01A-11R-2315-07	ATP1A2|477	19.5122
TCGA-KN-8426-01A-11R-2315-07	ATP1A3|478	1118.2927
TCGA-KN-8426-01A-11R-2315-07	ATP1A4|480	.4065
TCGA-KN-8426-01A-11R-2315-07	ATP1B1|481	33719.5163
TCGA-KN-8426-01A-11R-2315-07	ATP1B2|482	37.8049
TCGA-KN-8426-01A-11R-2315-07	ATP1B3|483	1227.2358
TCGA-KN-8426-01A-11R-2315-07	ATP1B4|23439	0
TCGA-KN-8426-01A-11R-2315-07	ATP2A1|487	73.1707
TCGA-KN-8426-01A-11R-2315-07	ATP2A2|488	6750
TCGA-KN-8426-01A-11R-2315-07	ATP2A3|489	297.9675
TCGA-KN-8426-01A-11R-2315-07	ATP2B1|490	1233.3333
TCGA-KN-8426-01A-11R-2315-07	ATP2B2|491	352.8455
TCGA-KN-8426-01A-11R-2315-07	ATP2B3|492	0
TCGA-KN-8426-01A-11R-2315-07	ATP2B4|493	1083.3333
TCGA-KN-8426-01A-11R-2315-07	ATP2C1|27032	1489.5163
TCGA-KN-8426-01A-11R-2315-07	ATP2C2|9914	1.2195
TCGA-KN-8426-01A-11R-2315-07	ATP4A|495	.4065
TCGA-KN-8426-01A-11R-2315-07	ATP4B|496	2.0325
TCGA-KN-8426-01A-11R-2315-07	ATP5A1|498	28945.122
TCGA-KN-8426-01A-11R-2315-07	ATP5B|506	46505.6911
TCGA-KN-8426-01A-11R-2315-07	ATP5C1|509	3838.2114
TCGA-KN-8426-01A-11R-2315-07	ATP5D|513	4091.0569
TCGA-KN-8426-01A-11R-2315-07	ATP5EP2|432369	41.8699
TCGA-KN-8426-01A-11R-2315-07	ATP5E|514	5169.1057
TCGA-KN-8426-01A-11R-2315-07	ATP5F1|515	2917.0732
TCGA-KN-8426-01A-11R-2315-07	ATP5G1|516	1134.1463
TCGA-KN-8426-01A-11R-2315-07	ATP5G2|517	5919.9187
TCGA-KN-8426-01A-11R-2315-07	ATP5G3|518	6289.4309
TCGA-KN-8426-01A-11R-2315-07	ATP5H|10476	3324.7967
TCGA-KN-8426-01A-11R-2315-07	ATP5I|521	2809.8821
TCGA-KN-8426-01A-11R-2315-07	ATP5J2|9551	5223.4756
TCGA-KN-8426-01A-11R-2315-07	ATP5J|522	2277.3902
TCGA-KN-8426-01A-11R-2315-07	ATP5L2|267020	.4065
TCGA-KN-8426-01A-11R-2315-07	ATP5L|10632	6544.7154
TCGA-KN-8426-01A-11R-2315-07	ATP5O|539	3698.7805
TCGA-KN-8426-01A-11R-2315-07	ATP5SL|55101	1288.6179
TCGA-KN-8426-01A-11R-2315-07	ATP5S|27109	295.122
TCGA-KN-8426-01A-11R-2315-07	ATP6AP1L|92270	91.8699
TCGA-KN-8426-01A-11R-2315-07	ATP6AP1|537	18960.5691
TCGA-KN-8426-01A-11R-2315-07	ATP6AP2|10159	7393.0894
TCGA-KN-8426-01A-11R-2315-07	ATP6V0A1|535	623.1707
TCGA-KN-8426-01A-11R-2315-07	ATP6V0A2|23545	618.6992
TCGA-KN-8426-01A-11R-2315-07	ATP6V0A4|50617	25267.3008
TCGA-KN-8426-01A-11R-2315-07	ATP6V0B|533	13402.439
TCGA-KN-8426-01A-11R-2315-07	ATP6V0C|527	30633.6667
TCGA-KN-8426-01A-11R-2315-07	ATP6V0D1|9114	3762.6016
TCGA-KN-8426-01A-11R-2315-07	ATP6V0D2|245972	35920.7317
TCGA-KN-8426-01A-11R-2315-07	ATP6V0E1|8992	6225.2033
TCGA-KN-8426-01A-11R-2315-07	ATP6V0E2|155066	863.9553
TCGA-KN-8426-01A-11R-2315-07	ATP6V1A|523	6909.7561
TCGA-KN-8426-01A-11R-2315-07	ATP6V1B1|525	9678.0488
TCGA-KN-8426-01A-11R-2315-07	ATP6V1B2|526	1497.1545
TCGA-KN-8426-01A-11R-2315-07	ATP6V1C1|528	4669.5122
TCGA-KN-8426-01A-11R-2315-07	ATP6V1C2|245973	479.8415
TCGA-KN-8426-01A-11R-2315-07	ATP6V1D|51382	3480.0813
TCGA-KN-8426-01A-11R-2315-07	ATP6V1E1|529	6116.2602
TCGA-KN-8426-01A-11R-2315-07	ATP6V1E2|90423	84.1463
TCGA-KN-8426-01A-11R-2315-07	ATP6V1F|9296	10579.5163
TCGA-KN-8426-01A-11R-2315-07	ATP6V1G1|9550	2100.813
TCGA-KN-8426-01A-11R-2315-07	ATP6V1G2|534	5.1138
TCGA-KN-8426-01A-11R-2315-07	ATP6V1G3|127124	326.8293
TCGA-KN-8426-01A-11R-2315-07	ATP6V1H|51606	7654.065
TCGA-KN-8426-01A-11R-2315-07	ATP7A|538	1449.5935
TCGA-KN-8426-01A-11R-2315-07	ATP7B|540	388.2114
TCGA-KN-8426-01A-11R-2315-07	ATP8A1|10396	629.6748
TCGA-KN-8426-01A-11R-2315-07	ATP8A2|51761	18.6992
TCGA-KN-8426-01A-11R-2315-07	ATP8B1|5205	955.8415
TCGA-KN-8426-01A-11R-2315-07	ATP8B2|57198	79.2683
TCGA-KN-8426-01A-11R-2315-07	ATP8B3|148229	10.9756
TCGA-KN-8426-01A-11R-2315-07	ATP8B4|79895	191.8699
TCGA-KN-8426-01A-11R-2315-07	ATP8B5P|158381	21.1382
TCGA-KN-8426-01A-11R-2315-07	ATP9A|10079	780.0813
TCGA-KN-8426-01A-11R-2315-07	ATP9B|374868	876.8293
TCGA-KN-8426-01A-11R-2315-07	ATPAF1|64756	1099.3171
TCGA-KN-8426-01A-11R-2315-07	ATPAF2|91647	340.6504
TCGA-KN-8426-01A-11R-2315-07	ATPBD4|89978	193.0894
TCGA-KN-8426-01A-11R-2315-07	ATPIF1|93974	1117.4797
TCGA-KN-8426-01A-11R-2315-07	ATRIP|84126	142.4268
TCGA-KN-8426-01A-11R-2315-07	ATRNL1|26033	225.2033
TCGA-KN-8426-01A-11R-2315-07	ATRN|8455	915.4472
TCGA-KN-8426-01A-11R-2315-07	ATRX|546	1537.3984
TCGA-KN-8426-01A-11R-2315-07	ATR|545	393.0894
TCGA-KN-8426-01A-11R-2315-07	ATXN10|25814	1188.2114
TCGA-KN-8426-01A-11R-2315-07	ATXN1L|342371	1444.8252
TCGA-KN-8426-01A-11R-2315-07	ATXN1|6310	721.9512
TCGA-KN-8426-01A-11R-2315-07	ATXN2L|11273	6793.4959
TCGA-KN-8426-01A-11R-2315-07	ATXN2|6311	948.374
TCGA-KN-8426-01A-11R-2315-07	ATXN3L|92552	0
TCGA-KN-8426-01A-11R-2315-07	ATXN3|4287	249.187
TCGA-KN-8426-01A-11R-2315-07	ATXN7L1|222255	217.4797
TCGA-KN-8426-01A-11R-2315-07	ATXN7L2|127002	54.878
TCGA-KN-8426-01A-11R-2315-07	ATXN7L3B|552889	3987.3984
TCGA-KN-8426-01A-11R-2315-07	ATXN7L3|56970	1000.4065
TCGA-KN-8426-01A-11R-2315-07	ATXN7|6314	471.5447
TCGA-KN-8426-01A-11R-2315-07	ATXN8OS|6315	0
TCGA-KN-8426-01A-11R-2315-07	AUH|549	1538.2114
TCGA-KN-8426-01A-11R-2315-07	AUP1|550	2223.8333
TCGA-KN-8426-01A-11R-2315-07	AURKAIP1|54998	2756.5041
TCGA-KN-8426-01A-11R-2315-07	AURKAPS1|6791	11.3821
TCGA-KN-8426-01A-11R-2315-07	AURKA|6790	186.9919
TCGA-KN-8426-01A-11R-2315-07	AURKB|9212	50
TCGA-KN-8426-01A-11R-2315-07	AURKC|6795	12.1951
TCGA-KN-8426-01A-11R-2315-07	AUTS2|26053	2484.1463
TCGA-KN-8426-01A-11R-2315-07	AVEN|57099	98.374
TCGA-KN-8426-01A-11R-2315-07	AVIL|10677	35.7724
TCGA-KN-8426-01A-11R-2315-07	AVL9|23080	386.5854
TCGA-KN-8426-01A-11R-2315-07	AVPI1|60370	195.935
TCGA-KN-8426-01A-11R-2315-07	AVPR1A|552	322.7642
TCGA-KN-8426-01A-11R-2315-07	AVPR1B|553	0
TCGA-KN-8426-01A-11R-2315-07	AVPR2|554	5.6911
TCGA-KN-8426-01A-11R-2315-07	AVP|551	0
TCGA-KN-8426-01A-11R-2315-07	AWAT1|158833	0
TCGA-KN-8426-01A-11R-2315-07	AWAT2|158835	.813
TCGA-KN-8426-01A-11R-2315-07	AXIN1|8312	2223.5772
TCGA-KN-8426-01A-11R-2315-07	AXIN2|8313	8.9431
TCGA-KN-8426-01A-11R-2315-07	AXL|558	384.1463
TCGA-KN-8426-01A-11R-2315-07	AZGP1|563	206.5041
TCGA-KN-8426-01A-11R-2315-07	AZI1|22994	407.3171
TCGA-KN-8426-01A-11R-2315-07	AZI2|64343	567.8862
TCGA-KN-8426-01A-11R-2315-07	AZIN1|51582	5328.4553
TCGA-KN-8426-01A-11R-2315-07	AZU1|566	0
TCGA-KN-8426-01A-11R-2315-07	B2M|567	88731.3008
TCGA-KN-8426-01A-11R-2315-07	B3GALNT1|8706	257.3171
TCGA-KN-8426-01A-11R-2315-07	B3GALNT2|148789	694.4756
TCGA-KN-8426-01A-11R-2315-07	B3GALT1|8708	.4065
TCGA-KN-8426-01A-11R-2315-07	B3GALT2|8707	1.626
TCGA-KN-8426-01A-11R-2315-07	B3GALT4|8705	266.2602
TCGA-KN-8426-01A-11R-2315-07	B3GALT5|10317	0
TCGA-KN-8426-01A-11R-2315-07	B3GALT6|126792	400.813
TCGA-KN-8426-01A-11R-2315-07	B3GALTL|145173	341.8699
TCGA-KN-8426-01A-11R-2315-07	B3GAT1|27087	2.0325
TCGA-KN-8426-01A-11R-2315-07	B3GAT2|135152	6.9837
TCGA-KN-8426-01A-11R-2315-07	B3GAT3|26229	2323.5772
TCGA-KN-8426-01A-11R-2315-07	B3GNT1|11041	757.7236
TCGA-KN-8426-01A-11R-2315-07	B3GNT2|10678	799.187
TCGA-KN-8426-01A-11R-2315-07	B3GNT3|10331	1.626
TCGA-KN-8426-01A-11R-2315-07	B3GNT4|79369	2.0325
TCGA-KN-8426-01A-11R-2315-07	B3GNT5|84002	259.3496
TCGA-KN-8426-01A-11R-2315-07	B3GNT6|192134	1.626
TCGA-KN-8426-01A-11R-2315-07	B3GNT7|93010	22.3577
TCGA-KN-8426-01A-11R-2315-07	B3GNT8|374907	223.9837
TCGA-KN-8426-01A-11R-2315-07	B3GNT9|84752	67.1463
TCGA-KN-8426-01A-11R-2315-07	B3GNTL1|146712	55.2642
TCGA-KN-8426-01A-11R-2315-07	B4GALNT1|2583	90.6504
TCGA-KN-8426-01A-11R-2315-07	B4GALNT2|124872	493.0894
TCGA-KN-8426-01A-11R-2315-07	B4GALNT3|283358	1630.8943
TCGA-KN-8426-01A-11R-2315-07	B4GALNT4|338707	0
TCGA-KN-8426-01A-11R-2315-07	B4GALT1|2683	3180.4878
TCGA-KN-8426-01A-11R-2315-07	B4GALT2|8704	1049.187
TCGA-KN-8426-01A-11R-2315-07	B4GALT3|8703	1012.6016
TCGA-KN-8426-01A-11R-2315-07	B4GALT4|8702	207.3171
TCGA-KN-8426-01A-11R-2315-07	B4GALT5|9334	956.0976
TCGA-KN-8426-01A-11R-2315-07	B4GALT6|9331	761.7886
TCGA-KN-8426-01A-11R-2315-07	B4GALT7|11285	2213.0081
TCGA-KN-8426-01A-11R-2315-07	B9D1|27077	100.813
TCGA-KN-8426-01A-11R-2315-07	B9D2|80776	86.9919
TCGA-KN-8426-01A-11R-2315-07	BAALC|79870	581.7073
TCGA-KN-8426-01A-11R-2315-07	BAAT|570	0
TCGA-KN-8426-01A-11R-2315-07	BACE1|23621	995.935
TCGA-KN-8426-01A-11R-2315-07	BACE2|25825	7680.4878
TCGA-KN-8426-01A-11R-2315-07	BACH1|571	655.6911
TCGA-KN-8426-01A-11R-2315-07	BACH2|60468	112.6016
TCGA-KN-8426-01A-11R-2315-07	BAD|572	1461.4512
TCGA-KN-8426-01A-11R-2315-07	BAG1|573	1443.9756
TCGA-KN-8426-01A-11R-2315-07	BAG2|9532	45.935
TCGA-KN-8426-01A-11R-2315-07	BAG3|9531	3039.0244
TCGA-KN-8426-01A-11R-2315-07	BAG4|9530	51.2195
TCGA-KN-8426-01A-11R-2315-07	BAG5|9529	2574.3902
TCGA-KN-8426-01A-11R-2315-07	BAGE2|85319	22.0488
TCGA-KN-8426-01A-11R-2315-07	BAGE|574	0
TCGA-KN-8426-01A-11R-2315-07	BAHCC1|57597	466.6667
TCGA-KN-8426-01A-11R-2315-07	BAHD1|22893	1965.8537
TCGA-KN-8426-01A-11R-2315-07	BAI1|575	7.3171
TCGA-KN-8426-01A-11R-2315-07	BAI2|576	4.878
TCGA-KN-8426-01A-11R-2315-07	BAI3|577	.4065
TCGA-KN-8426-01A-11R-2315-07	BAIAP2L1|55971	4377.6423
TCGA-KN-8426-01A-11R-2315-07	BAIAP2L2|80115	22.3577
TCGA-KN-8426-01A-11R-2315-07	BAIAP2|10458	1371.9512
TCGA-KN-8426-01A-11R-2315-07	BAIAP3|8938	1598.687
TCGA-KN-8426-01A-11R-2315-07	BAK1|578	313.8211
TCGA-KN-8426-01A-11R-2315-07	BAMBI|25805	697.9675
TCGA-KN-8426-01A-11R-2315-07	BANF1|8815	4356.5041
TCGA-KN-8426-01A-11R-2315-07	BANF2|140836	0
TCGA-KN-8426-01A-11R-2315-07	BANK1|55024	176.4228
TCGA-KN-8426-01A-11R-2315-07	BANP|54971	324.3902
TCGA-KN-8426-01A-11R-2315-07	BAP1|8314	2739.0244
TCGA-KN-8426-01A-11R-2315-07	BARD1|580	34.5528
TCGA-KN-8426-01A-11R-2315-07	BARHL1|56751	0
TCGA-KN-8426-01A-11R-2315-07	BARHL2|343472	0
TCGA-KN-8426-01A-11R-2315-07	BARX1|56033	.813
TCGA-KN-8426-01A-11R-2315-07	BARX2|8538	1728.4553
TCGA-KN-8426-01A-11R-2315-07	BASE|317716	0
TCGA-KN-8426-01A-11R-2315-07	BASP1|10409	176.8293
TCGA-KN-8426-01A-11R-2315-07	BAT1|7919	2609.9268
TCGA-KN-8426-01A-11R-2315-07	BAT2L1|84726	3502.0285
TCGA-KN-8426-01A-11R-2315-07	BAT2L2|23215	1842.6829
TCGA-KN-8426-01A-11R-2315-07	BAT2|7916	4422.7642
TCGA-KN-8426-01A-11R-2315-07	BAT3|7917	3039.4065
TCGA-KN-8426-01A-11R-2315-07	BAT4|7918	425.6179
TCGA-KN-8426-01A-11R-2315-07	BAT5|7920	925.2033
TCGA-KN-8426-01A-11R-2315-07	BATF2|116071	78.0488
TCGA-KN-8426-01A-11R-2315-07	BATF3|55509	10.9756
TCGA-KN-8426-01A-11R-2315-07	BATF|10538	43.4959
TCGA-KN-8426-01A-11R-2315-07	BAX|581	445.5285
TCGA-KN-8426-01A-11R-2315-07	BAZ1A|11177	583.3333
TCGA-KN-8426-01A-11R-2315-07	BAZ1B|9031	3602.439
TCGA-KN-8426-01A-11R-2315-07	BAZ2A|11176	2906.9593
TCGA-KN-8426-01A-11R-2315-07	BAZ2B|29994	535.9472
TCGA-KN-8426-01A-11R-2315-07	BBC3|27113	319.1057
TCGA-KN-8426-01A-11R-2315-07	BBOX1|8424	5.6911
TCGA-KN-8426-01A-11R-2315-07	BBS10|79738	309.7561
TCGA-KN-8426-01A-11R-2315-07	BBS12|166379	117.0732
TCGA-KN-8426-01A-11R-2315-07	BBS1|582	1159.3496
TCGA-KN-8426-01A-11R-2315-07	BBS2|583	978.0488
TCGA-KN-8426-01A-11R-2315-07	BBS4|585	650.4065
TCGA-KN-8426-01A-11R-2315-07	BBS5|129880	184.1463
TCGA-KN-8426-01A-11R-2315-07	BBS7|55212	253.252
TCGA-KN-8426-01A-11R-2315-07	BBS9|27241	247.561
TCGA-KN-8426-01A-11R-2315-07	BBX|56987	757.3171
TCGA-KN-8426-01A-11R-2315-07	BCAM|4059	12983.7398
TCGA-KN-8426-01A-11R-2315-07	BCAN|63827	2.0325
TCGA-KN-8426-01A-11R-2315-07	BCAP29|55973	1112.6016
TCGA-KN-8426-01A-11R-2315-07	BCAP31|10134	14677.2358
TCGA-KN-8426-01A-11R-2315-07	BCAR1|9564	6492.6829
TCGA-KN-8426-01A-11R-2315-07	BCAR3|8412	381.1179
TCGA-KN-8426-01A-11R-2315-07	BCAR4|400500	0
TCGA-KN-8426-01A-11R-2315-07	BCAS1|8537	21.5447
TCGA-KN-8426-01A-11R-2315-07	BCAS2|10286	385.3333
TCGA-KN-8426-01A-11R-2315-07	BCAS3|54828	786.1789
TCGA-KN-8426-01A-11R-2315-07	BCAS4|55653	1029.6748
TCGA-KN-8426-01A-11R-2315-07	BCAT1|586	218.6992
TCGA-KN-8426-01A-11R-2315-07	BCAT2|587	626.8293
TCGA-KN-8426-01A-11R-2315-07	BCCIP|56647	594.0813
TCGA-KN-8426-01A-11R-2315-07	BCDIN3D|144233	287.9431
TCGA-KN-8426-01A-11R-2315-07	BCHE|590	2.0325
TCGA-KN-8426-01A-11R-2315-07	BCKDHA|593	1743.4959
TCGA-KN-8426-01A-11R-2315-07	BCKDHB|594	428.4553
TCGA-KN-8426-01A-11R-2315-07	BCKDK|10295	1379.2683
TCGA-KN-8426-01A-11R-2315-07	BCL10|8915	443.9024
TCGA-KN-8426-01A-11R-2315-07	BCL11A|53335	.813
TCGA-KN-8426-01A-11R-2315-07	BCL11B|64919	14.2276
TCGA-KN-8426-01A-11R-2315-07	BCL2A1|597	30.0813
TCGA-KN-8426-01A-11R-2315-07	BCL2L10|10017	33.7398
TCGA-KN-8426-01A-11R-2315-07	BCL2L11|10018	597.9675
TCGA-KN-8426-01A-11R-2315-07	BCL2L12|83596	195.8537
TCGA-KN-8426-01A-11R-2315-07	BCL2L13|23786	3622.7642
TCGA-KN-8426-01A-11R-2315-07	BCL2L14|79370	4.065
TCGA-KN-8426-01A-11R-2315-07	BCL2L15|440603	3.6585
TCGA-KN-8426-01A-11R-2315-07	BCL2L1|598	4147.1545
TCGA-KN-8426-01A-11R-2315-07	BCL2L2|599	3474.0935
TCGA-KN-8426-01A-11R-2315-07	BCL2|596	1811.3821
TCGA-KN-8426-01A-11R-2315-07	BCL3|602	598.374
TCGA-KN-8426-01A-11R-2315-07	BCL6B|255877	297.9675
TCGA-KN-8426-01A-11R-2315-07	BCL6|604	458.5366
TCGA-KN-8426-01A-11R-2315-07	BCL7A|605	1884.5528
TCGA-KN-8426-01A-11R-2315-07	BCL7B|9275	3984.5528
TCGA-KN-8426-01A-11R-2315-07	BCL7C|9274	1063.8211
TCGA-KN-8426-01A-11R-2315-07	BCL8|606	2.0325
TCGA-KN-8426-01A-11R-2315-07	BCL9L|283149	1437.3984
TCGA-KN-8426-01A-11R-2315-07	BCL9|607	303.6585
TCGA-KN-8426-01A-11R-2315-07	BCLAF1|9774	1328.0488
TCGA-KN-8426-01A-11R-2315-07	BCMO1|53630	26.0163
TCGA-KN-8426-01A-11R-2315-07	BCO2|83875	346.3415
TCGA-KN-8426-01A-11R-2315-07	BCORL1|63035	311.7886
TCGA-KN-8426-01A-11R-2315-07	BCORL2|286554	.4065
TCGA-KN-8426-01A-11R-2315-07	BCOR|54880	463.8211
TCGA-KN-8426-01A-11R-2315-07	BCR|613	6254.065
TCGA-KN-8426-01A-11R-2315-07	BCS1L|617	409.3537
TCGA-KN-8426-01A-11R-2315-07	BCYRN1|618	0
TCGA-KN-8426-01A-11R-2315-07	BDH1|622	1461.3821
TCGA-KN-8426-01A-11R-2315-07	BDH2|56898	1673.9837
TCGA-KN-8426-01A-11R-2315-07	BDKRB1|623	579.2683
TCGA-KN-8426-01A-11R-2315-07	BDKRB2|624	895.122
TCGA-KN-8426-01A-11R-2315-07	BDNFOS|497258	122.8333
TCGA-KN-8426-01A-11R-2315-07	BDNF|627	6.0285
TCGA-KN-8426-01A-11R-2315-07	BDP1|55814	854.878
TCGA-KN-8426-01A-11R-2315-07	BEAN|146227	9.7561
TCGA-KN-8426-01A-11R-2315-07	BECN1|8678	942.4675
TCGA-KN-8426-01A-11R-2315-07	BEGAIN|57596	27.6423
TCGA-KN-8426-01A-11R-2315-07	BEND2|139105	0
TCGA-KN-8426-01A-11R-2315-07	BEND3|57673	92.6829
TCGA-KN-8426-01A-11R-2315-07	BEND4|389206	1.626
TCGA-KN-8426-01A-11R-2315-07	BEND5|79656	50.4065
TCGA-KN-8426-01A-11R-2315-07	BEND6|221336	2.0325
TCGA-KN-8426-01A-11R-2315-07	BEND7|222389	574.7967
TCGA-KN-8426-01A-11R-2315-07	BEST1|7439	424.0122
TCGA-KN-8426-01A-11R-2315-07	BEST2|54831	0
TCGA-KN-8426-01A-11R-2315-07	BEST3|144453	2.439
TCGA-KN-8426-01A-11R-2315-07	BEST4|266675	2.8455
TCGA-KN-8426-01A-11R-2315-07	BET1L|51272	1777.6423
TCGA-KN-8426-01A-11R-2315-07	BET1|10282	993.4959
TCGA-KN-8426-01A-11R-2315-07	BET3L|100128327	.813
TCGA-KN-8426-01A-11R-2315-07	BEX1|55859	5.2846
TCGA-KN-8426-01A-11R-2315-07	BEX2|84707	597.1545
TCGA-KN-8426-01A-11R-2315-07	BEX4|56271	197.9675
TCGA-KN-8426-01A-11R-2315-07	BEX5|340542	268.2927
TCGA-KN-8426-01A-11R-2315-07	BEYLA|497634	0
TCGA-KN-8426-01A-11R-2315-07	BFAR|51283	2860.9756
TCGA-KN-8426-01A-11R-2315-07	BFSP1|631	22.3577
TCGA-KN-8426-01A-11R-2315-07	BFSP2|8419	3.252
TCGA-KN-8426-01A-11R-2315-07	BGLAP|632	30.8943
TCGA-KN-8426-01A-11R-2315-07	BGN|633	960.9756
TCGA-KN-8426-01A-11R-2315-07	BHLHA15|168620	18.6992
TCGA-KN-8426-01A-11R-2315-07	BHLHB9|80823	69.9187
TCGA-KN-8426-01A-11R-2315-07	BHLHE22|27319	1.2195
TCGA-KN-8426-01A-11R-2315-07	BHLHE23|128408	0
TCGA-KN-8426-01A-11R-2315-07	BHLHE40|8553	4208.9431
TCGA-KN-8426-01A-11R-2315-07	BHLHE41|79365	114.6341
TCGA-KN-8426-01A-11R-2315-07	BHMT2|23743	767.8862
TCGA-KN-8426-01A-11R-2315-07	BHMT|635	8.9431
TCGA-KN-8426-01A-11R-2315-07	BICC1|80114	92.6829
TCGA-KN-8426-01A-11R-2315-07	BICD1|636	68.6992
TCGA-KN-8426-01A-11R-2315-07	BICD2|23299	984.5528
TCGA-KN-8426-01A-11R-2315-07	BID|637	186.8333
TCGA-KN-8426-01A-11R-2315-07	BIK|638	137.3984
TCGA-KN-8426-01A-11R-2315-07	BIN1|274	876.8293
TCGA-KN-8426-01A-11R-2315-07	BIN2|51411	548.7805
TCGA-KN-8426-01A-11R-2315-07	BIN3|55909	410.1626
TCGA-KN-8426-01A-11R-2315-07	BIRC2|329	1271.9512
TCGA-KN-8426-01A-11R-2315-07	BIRC3|330	1030.0813
TCGA-KN-8426-01A-11R-2315-07	BIRC5|332	96.6341
TCGA-KN-8426-01A-11R-2315-07	BIRC6|57448	1156.9106
TCGA-KN-8426-01A-11R-2315-07	BIRC7|79444	21.5447
TCGA-KN-8426-01A-11R-2315-07	BIRC8|112401	0
TCGA-KN-8426-01A-11R-2315-07	BIVM|54841	307.3171
TCGA-KN-8426-01A-11R-2315-07	BLCAP|10904	2195.5285
TCGA-KN-8426-01A-11R-2315-07	BLID|414899	0
TCGA-KN-8426-01A-11R-2315-07	BLK|640	.813
TCGA-KN-8426-01A-11R-2315-07	BLMH|642	205.6911
TCGA-KN-8426-01A-11R-2315-07	BLM|641	51.626
TCGA-KN-8426-01A-11R-2315-07	BLNK|29760	1019.1057
TCGA-KN-8426-01A-11R-2315-07	BLOC1S1|2647	2384.7886
TCGA-KN-8426-01A-11R-2315-07	BLOC1S2|282991	641.8699
TCGA-KN-8426-01A-11R-2315-07	BLOC1S3|388552	358.9431
TCGA-KN-8426-01A-11R-2315-07	BLVRA|644	269.5122
TCGA-KN-8426-01A-11R-2315-07	BLVRB|645	1507.7236
TCGA-KN-8426-01A-11R-2315-07	BLZF1|8548	271.9512
TCGA-KN-8426-01A-11R-2315-07	BMF|90427	186.1789
TCGA-KN-8426-01A-11R-2315-07	BMI1|648	678.9431
TCGA-KN-8426-01A-11R-2315-07	BMP10|27302	0
TCGA-KN-8426-01A-11R-2315-07	BMP15|9210	0
TCGA-KN-8426-01A-11R-2315-07	BMP1|649	329.2683
TCGA-KN-8426-01A-11R-2315-07	BMP2K|55589	282.5203
TCGA-KN-8426-01A-11R-2315-07	BMP2|650	30.0813
TCGA-KN-8426-01A-11R-2315-07	BMP3|651	.4065
TCGA-KN-8426-01A-11R-2315-07	BMP4|652	15.0407
TCGA-KN-8426-01A-11R-2315-07	BMP5|653	1.2195
TCGA-KN-8426-01A-11R-2315-07	BMP6|654	75.1626
TCGA-KN-8426-01A-11R-2315-07	BMP7|655	.4065
TCGA-KN-8426-01A-11R-2315-07	BMP8A|353500	53.6585
TCGA-KN-8426-01A-11R-2315-07	BMP8B|656	7.3171
TCGA-KN-8426-01A-11R-2315-07	BMPER|168667	7.3171
TCGA-KN-8426-01A-11R-2315-07	BMPR1A|657	231.7073
TCGA-KN-8426-01A-11R-2315-07	BMPR1B|658	2392.6829
TCGA-KN-8426-01A-11R-2315-07	BMPR2|659	1234.5528
TCGA-KN-8426-01A-11R-2315-07	BMS1P4|729096	26.9797
TCGA-KN-8426-01A-11R-2315-07	BMS1P5|399761	58.5366
TCGA-KN-8426-01A-11R-2315-07	BMS1|9790	802.0325
TCGA-KN-8426-01A-11R-2315-07	BMX|660	3.252
TCGA-KN-8426-01A-11R-2315-07	BNC1|646	1.626
TCGA-KN-8426-01A-11R-2315-07	BNC2|54796	71.5447
TCGA-KN-8426-01A-11R-2315-07	BNIP1|662	441.0569
TCGA-KN-8426-01A-11R-2315-07	BNIP2|663	461.7886
TCGA-KN-8426-01A-11R-2315-07	BNIP3L|665	412.1951
TCGA-KN-8426-01A-11R-2315-07	BNIP3|664	990.2439
TCGA-KN-8426-01A-11R-2315-07	BNIPL|149428	3.252
TCGA-KN-8426-01A-11R-2315-07	BOC|91653	141.0569
TCGA-KN-8426-01A-11R-2315-07	BOD1L|259282	1668.6992
TCGA-KN-8426-01A-11R-2315-07	BOD1|91272	1497.9675
TCGA-KN-8426-01A-11R-2315-07	BOK|666	2021.9512
TCGA-KN-8426-01A-11R-2315-07	BOLA1|51027	173.5772
TCGA-KN-8426-01A-11R-2315-07	BOLA2|552900	1588.3415
TCGA-KN-8426-01A-11R-2315-07	BOLA3|388962	551.2195
TCGA-KN-8426-01A-11R-2315-07	BOLL|66037	0
TCGA-KN-8426-01A-11R-2315-07	BOP1|23246	726.0163
TCGA-KN-8426-01A-11R-2315-07	BPESC1|60467	0
TCGA-KN-8426-01A-11R-2315-07	BPGM|669	3423.5772
TCGA-KN-8426-01A-11R-2315-07	BPHL|670	623.5772
TCGA-KN-8426-01A-11R-2315-07	BPIL1|80341	0
TCGA-KN-8426-01A-11R-2315-07	BPIL2|254240	0
TCGA-KN-8426-01A-11R-2315-07	BPIL3|128859	0
TCGA-KN-8426-01A-11R-2315-07	BPI|671	.4065
TCGA-KN-8426-01A-11R-2315-07	BPNT1|10380	194.3089
TCGA-KN-8426-01A-11R-2315-07	BPTF|2186	828.4553
TCGA-KN-8426-01A-11R-2315-07	BPY2|9083	0
TCGA-KN-8426-01A-11R-2315-07	BRAF|673	272.3577
TCGA-KN-8426-01A-11R-2315-07	BRAP|8315	688.6179
TCGA-KN-8426-01A-11R-2315-07	BRCA1|672	58.1301
TCGA-KN-8426-01A-11R-2315-07	BRCA2|675	22.3577
TCGA-KN-8426-01A-11R-2315-07	BRCC3|79184	338.2114
TCGA-KN-8426-01A-11R-2315-07	BRD1|23774	1131.7073
TCGA-KN-8426-01A-11R-2315-07	BRD2|6046	6654.4715
TCGA-KN-8426-01A-11R-2315-07	BRD3|8019	426.378
TCGA-KN-8426-01A-11R-2315-07	BRD4|23476	2454.878
TCGA-KN-8426-01A-11R-2315-07	BRD7P3|23629	.4065
TCGA-KN-8426-01A-11R-2315-07	BRD7|29117	1925.2033
TCGA-KN-8426-01A-11R-2315-07	BRD8|10902	675.2033
TCGA-KN-8426-01A-11R-2315-07	BRD9|65980	867.0732
TCGA-KN-8426-01A-11R-2315-07	BRDT|676	0
TCGA-KN-8426-01A-11R-2315-07	BREA2|286076	10.5691
TCGA-KN-8426-01A-11R-2315-07	BRE|9577	276.6138
TCGA-KN-8426-01A-11R-2315-07	BRF1|2972	1682.2114
TCGA-KN-8426-01A-11R-2315-07	BRF2|55290	313.8211
TCGA-KN-8426-01A-11R-2315-07	BRI3BP|140707	251.2195
TCGA-KN-8426-01A-11R-2315-07	BRI3|25798	5201.2195
TCGA-KN-8426-01A-11R-2315-07	BRIP1|83990	7.7236
TCGA-KN-8426-01A-11R-2315-07	BRIX1|55299	454.878
TCGA-KN-8426-01A-11R-2315-07	BRMS1L|84312	220.3252
TCGA-KN-8426-01A-11R-2315-07	BRMS1|25855	1750.813
TCGA-KN-8426-01A-11R-2315-07	BRP44L|51660	3028.0488
TCGA-KN-8426-01A-11R-2315-07	BRP44|25874	1076.0163
TCGA-KN-8426-01A-11R-2315-07	BRPF1|7862	591.0569
TCGA-KN-8426-01A-11R-2315-07	BRPF3|27154	1320.3252
TCGA-KN-8426-01A-11R-2315-07	BRS3|680	.4065
TCGA-KN-8426-01A-11R-2315-07	BRSK1|84446	2.0325
TCGA-KN-8426-01A-11R-2315-07	BRSK2|9024	2.0325
TCGA-KN-8426-01A-11R-2315-07	BRWD1|54014	565.8537
TCGA-KN-8426-01A-11R-2315-07	BRWD3|254065	110.1626
TCGA-KN-8426-01A-11R-2315-07	BSCL2|26580	3337.9228
TCGA-KN-8426-01A-11R-2315-07	BSDC1|55108	2265.8537
TCGA-KN-8426-01A-11R-2315-07	BSG|682	71377.6423
TCGA-KN-8426-01A-11R-2315-07	BSND|7809	1342.6829
TCGA-KN-8426-01A-11R-2315-07	BSN|8927	57.7236
TCGA-KN-8426-01A-11R-2315-07	BSPH1|100131137	0
TCGA-KN-8426-01A-11R-2315-07	BSPRY|54836	771.5447
TCGA-KN-8426-01A-11R-2315-07	BST1|683	14.2276
TCGA-KN-8426-01A-11R-2315-07	BST2|684	334.9593
TCGA-KN-8426-01A-11R-2315-07	BSX|390259	0
TCGA-KN-8426-01A-11R-2315-07	BTAF1|9044	590.6504
TCGA-KN-8426-01A-11R-2315-07	BTBD10|84280	330.8943
TCGA-KN-8426-01A-11R-2315-07	BTBD11|121551	14.6341
TCGA-KN-8426-01A-11R-2315-07	BTBD12|84464	454.065
TCGA-KN-8426-01A-11R-2315-07	BTBD16|118663	0
TCGA-KN-8426-01A-11R-2315-07	BTBD17|388419	0
TCGA-KN-8426-01A-11R-2315-07	BTBD18|643376	1.2195
TCGA-KN-8426-01A-11R-2315-07	BTBD19|149478	5.6911
TCGA-KN-8426-01A-11R-2315-07	BTBD1|53339	2573.1707
TCGA-KN-8426-01A-11R-2315-07	BTBD2|55643	2329.6748
TCGA-KN-8426-01A-11R-2315-07	BTBD3|22903	766.6667
TCGA-KN-8426-01A-11R-2315-07	BTBD6|90135	1576.8293
TCGA-KN-8426-01A-11R-2315-07	BTBD7|55727	1089.0244
TCGA-KN-8426-01A-11R-2315-07	BTBD8|284697	4.878
TCGA-KN-8426-01A-11R-2315-07	BTBD9|114781	734.9593
TCGA-KN-8426-01A-11R-2315-07	BTC|685	121.1382
TCGA-KN-8426-01A-11R-2315-07	BTD|686	88.6179
TCGA-KN-8426-01A-11R-2315-07	BTF3L1|690	.4065
TCGA-KN-8426-01A-11R-2315-07	BTF3L4|91408	499.187
TCGA-KN-8426-01A-11R-2315-07	BTF3|689	4160.1626
TCGA-KN-8426-01A-11R-2315-07	BTG1|694	3950
TCGA-KN-8426-01A-11R-2315-07	BTG2|7832	2031.7073
TCGA-KN-8426-01A-11R-2315-07	BTG3|10950	966.2602
TCGA-KN-8426-01A-11R-2315-07	BTG4|54766	0
TCGA-KN-8426-01A-11R-2315-07	BTK|695	71.9512
TCGA-KN-8426-01A-11R-2315-07	BTLA|151888	3.6585
TCGA-KN-8426-01A-11R-2315-07	BTN1A1|696	0
TCGA-KN-8426-01A-11R-2315-07	BTN2A1|11120	804.878
TCGA-KN-8426-01A-11R-2315-07	BTN2A2|10385	321.9512
TCGA-KN-8426-01A-11R-2315-07	BTN2A3|54718	14.2276
TCGA-KN-8426-01A-11R-2315-07	BTN3A1|11119	750.813
TCGA-KN-8426-01A-11R-2315-07	BTN3A2|11118	1354.4715
TCGA-KN-8426-01A-11R-2315-07	BTN3A3|10384	532.5203
TCGA-KN-8426-01A-11R-2315-07	BTNL2|56244	.4065
TCGA-KN-8426-01A-11R-2315-07	BTNL3|10917	2.8455
TCGA-KN-8426-01A-11R-2315-07	BTNL8|79908	5.2846
TCGA-KN-8426-01A-11R-2315-07	BTNL9|153579	968.2927
TCGA-KN-8426-01A-11R-2315-07	BTRC|8945	254.065
TCGA-KN-8426-01A-11R-2315-07	BUB1B|701	86.313
TCGA-KN-8426-01A-11R-2315-07	BUB1|699	125.2033
TCGA-KN-8426-01A-11R-2315-07	BUB3|9184	637.3984
TCGA-KN-8426-01A-11R-2315-07	BUD13|84811	467.8862
TCGA-KN-8426-01A-11R-2315-07	BUD31|8896	3696.874
TCGA-KN-8426-01A-11R-2315-07	BVES|11149	19.9187
TCGA-KN-8426-01A-11R-2315-07	BYSL|705	187.8049
TCGA-KN-8426-01A-11R-2315-07	BZRAP1|9256	73.5772
TCGA-KN-8426-01A-11R-2315-07	BZW1|9689	1486.1789
TCGA-KN-8426-01A-11R-2315-07	BZW2|28969	1027.6423
TCGA-KN-8426-01A-11R-2315-07	C10orf105|414152	2.8455
TCGA-KN-8426-01A-11R-2315-07	C10orf107|219621	.813
TCGA-KN-8426-01A-11R-2315-07	C10orf108|414235	23.9837
TCGA-KN-8426-01A-11R-2315-07	C10orf10|11067	6411.3821
TCGA-KN-8426-01A-11R-2315-07	C10orf110|55853	4.0772
TCGA-KN-8426-01A-11R-2315-07	C10orf111|221060	2.8455
TCGA-KN-8426-01A-11R-2315-07	C10orf113|387638	.4065
TCGA-KN-8426-01A-11R-2315-07	C10orf114|399726	10.1626
TCGA-KN-8426-01A-11R-2315-07	C10orf116|10974	77.1463
TCGA-KN-8426-01A-11R-2315-07	C10orf118|55088	358.1301
TCGA-KN-8426-01A-11R-2315-07	C10orf119|79892	646.748
TCGA-KN-8426-01A-11R-2315-07	C10orf11|83938	243.9024
TCGA-KN-8426-01A-11R-2315-07	C10orf120|399814	0
TCGA-KN-8426-01A-11R-2315-07	C10orf122|387718	0
TCGA-KN-8426-01A-11R-2315-07	C10orf125|282969	72.7642
TCGA-KN-8426-01A-11R-2315-07	C10orf128|170371	10.1626
TCGA-KN-8426-01A-11R-2315-07	C10orf129|142827	.4065
TCGA-KN-8426-01A-11R-2315-07	C10orf12|26148	75.813
TCGA-KN-8426-01A-11R-2315-07	C10orf131|100127889	0
TCGA-KN-8426-01A-11R-2315-07	C10orf137|26098	143.0894
TCGA-KN-8426-01A-11R-2315-07	C10orf140|387640	2.0325
TCGA-KN-8426-01A-11R-2315-07	C10orf18|54906	911.7886
TCGA-KN-8426-01A-11R-2315-07	C10orf25|220979	99.187
TCGA-KN-8426-01A-11R-2315-07	C10orf26|54838	2632.9593
TCGA-KN-8426-01A-11R-2315-07	C10orf27|219793	9.7561
TCGA-KN-8426-01A-11R-2315-07	C10orf28|27291	434.5528
TCGA-KN-8426-01A-11R-2315-07	C10orf2|56652	227.6423
TCGA-KN-8426-01A-11R-2315-07	C10orf32|119032	465.4472
TCGA-KN-8426-01A-11R-2315-07	C10orf35|219738	184.9593
TCGA-KN-8426-01A-11R-2315-07	C10orf40|283025	0
TCGA-KN-8426-01A-11R-2315-07	C10orf41|100131213	177.6545
TCGA-KN-8426-01A-11R-2315-07	C10orf46|143384	1232.1138
TCGA-KN-8426-01A-11R-2315-07	C10orf47|254427	251.2195
TCGA-KN-8426-01A-11R-2315-07	C10orf4|118924	145.5285
TCGA-KN-8426-01A-11R-2315-07	C10orf50|645528	.4065
TCGA-KN-8426-01A-11R-2315-07	C10orf53|282966	0
TCGA-KN-8426-01A-11R-2315-07	C10orf54|64115	738.2114
TCGA-KN-8426-01A-11R-2315-07	C10orf55|414236	.813
TCGA-KN-8426-01A-11R-2315-07	C10orf57|80195	515.7724
TCGA-KN-8426-01A-11R-2315-07	C10orf58|84293	1681.3008
TCGA-KN-8426-01A-11R-2315-07	C10orf62|414157	2.0325
TCGA-KN-8426-01A-11R-2315-07	C10orf67|256815	32.5203
TCGA-KN-8426-01A-11R-2315-07	C10orf68|79741	1.2195
TCGA-KN-8426-01A-11R-2315-07	C10orf71|118461	11.3821
TCGA-KN-8426-01A-11R-2315-07	C10orf72|196740	204.065
TCGA-KN-8426-01A-11R-2315-07	C10orf75|90271	563.8211
TCGA-KN-8426-01A-11R-2315-07	C10orf76|79591	584.5528
TCGA-KN-8426-01A-11R-2315-07	C10orf78|119392	50.813
TCGA-KN-8426-01A-11R-2315-07	C10orf79|80217	6.9106
TCGA-KN-8426-01A-11R-2315-07	C10orf81|79949	4.878
TCGA-KN-8426-01A-11R-2315-07	C10orf82|143379	26.4228
TCGA-KN-8426-01A-11R-2315-07	C10orf84|63877	506.5041
TCGA-KN-8426-01A-11R-2315-07	C10orf88|80007	140.2439
TCGA-KN-8426-01A-11R-2315-07	C10orf90|118611	14.6341
TCGA-KN-8426-01A-11R-2315-07	C10orf91|170393	.4065
TCGA-KN-8426-01A-11R-2315-07	C10orf93|255352	0
TCGA-KN-8426-01A-11R-2315-07	C10orf95|79946	22.1463
TCGA-KN-8426-01A-11R-2315-07	C10orf96|374355	.4065
TCGA-KN-8426-01A-11R-2315-07	C10orf99|387695	.4065
TCGA-KN-8426-01A-11R-2315-07	C11orf10|746	1303.6585
TCGA-KN-8426-01A-11R-2315-07	C11orf16|56673	0
TCGA-KN-8426-01A-11R-2315-07	C11orf17|56672	238.6179
TCGA-KN-8426-01A-11R-2315-07	C11orf1|64776	314.9797
TCGA-KN-8426-01A-11R-2315-07	C11orf20|25858	4.4715
TCGA-KN-8426-01A-11R-2315-07	C11orf21|29125	3.252
TCGA-KN-8426-01A-11R-2315-07	C11orf24|53838	714.6341
TCGA-KN-8426-01A-11R-2315-07	C11orf2|738	4067.4797
TCGA-KN-8426-01A-11R-2315-07	C11orf30|56946	382.1138
TCGA-KN-8426-01A-11R-2315-07	C11orf31|280636	2028.8618
TCGA-KN-8426-01A-11R-2315-07	C11orf34|349633	.813
TCGA-KN-8426-01A-11R-2315-07	C11orf35|256329	174.1707
TCGA-KN-8426-01A-11R-2315-07	C11orf36|283303	0
TCGA-KN-8426-01A-11R-2315-07	C11orf40|143501	0
TCGA-KN-8426-01A-11R-2315-07	C11orf41|25758	109.3496
TCGA-KN-8426-01A-11R-2315-07	C11orf42|160298	0
TCGA-KN-8426-01A-11R-2315-07	C11orf45|219833	15.8537
TCGA-KN-8426-01A-11R-2315-07	C11orf46|120534	369.9187
TCGA-KN-8426-01A-11R-2315-07	C11orf48|79081	516.3537
TCGA-KN-8426-01A-11R-2315-07	C11orf49|79096	791.0569
TCGA-KN-8426-01A-11R-2315-07	C11orf51|25906	1323.2846
TCGA-KN-8426-01A-11R-2315-07	C11orf52|91894	478.2846
TCGA-KN-8426-01A-11R-2315-07	C11orf53|341032	143.9024
TCGA-KN-8426-01A-11R-2315-07	C11orf54|28970	1036.9919
TCGA-KN-8426-01A-11R-2315-07	C11orf57|55216	776.4228
TCGA-KN-8426-01A-11R-2315-07	C11orf58|10944	1333.7398
TCGA-KN-8426-01A-11R-2315-07	C11orf59|55004	3916.6667
TCGA-KN-8426-01A-11R-2315-07	C11orf61|79684	160.9756
TCGA-KN-8426-01A-11R-2315-07	C11orf63|79864	47.561
TCGA-KN-8426-01A-11R-2315-07	C11orf64|283197	0
TCGA-KN-8426-01A-11R-2315-07	C11orf65|160140	13.4228
TCGA-KN-8426-01A-11R-2315-07	C11orf66|220004	76.4228
TCGA-KN-8426-01A-11R-2315-07	C11orf67|28971	202.0325
TCGA-KN-8426-01A-11R-2315-07	C11orf68|83638	1502.8455
TCGA-KN-8426-01A-11R-2315-07	C11orf70|85016	.813
TCGA-KN-8426-01A-11R-2315-07	C11orf71|54494	619.9187
TCGA-KN-8426-01A-11R-2315-07	C11orf73|51501	519.9187
TCGA-KN-8426-01A-11R-2315-07	C11orf74|119710	116.6667
TCGA-KN-8426-01A-11R-2315-07	C11orf75|56935	882.1138
TCGA-KN-8426-01A-11R-2315-07	C11orf80|79703	837.3984
TCGA-KN-8426-01A-11R-2315-07	C11orf82|220042	24.7967
TCGA-KN-8426-01A-11R-2315-07	C11orf83|790955	1058.3943
TCGA-KN-8426-01A-11R-2315-07	C11orf84|144097	970.3252
TCGA-KN-8426-01A-11R-2315-07	C11orf85|283129	0
TCGA-KN-8426-01A-11R-2315-07	C11orf86|254439	0
TCGA-KN-8426-01A-11R-2315-07	C11orf87|399947	0
TCGA-KN-8426-01A-11R-2315-07	C11orf88|399949	.813
TCGA-KN-8426-01A-11R-2315-07	C11orf90|387804	0
TCGA-KN-8426-01A-11R-2315-07	C11orf92|399948	2171.1504
TCGA-KN-8426-01A-11R-2315-07	C11orf93|120376	737.3862
TCGA-KN-8426-01A-11R-2315-07	C11orf94|143678	.4065
TCGA-KN-8426-01A-11R-2315-07	C11orf95|65998	442.6829
TCGA-KN-8426-01A-11R-2315-07	C11orf9|745	247.1545
TCGA-KN-8426-01A-11R-2315-07	C12orf10|60314	876.0163
TCGA-KN-8426-01A-11R-2315-07	C12orf11|55726	460.1626
TCGA-KN-8426-01A-11R-2315-07	C12orf12|196477	0
TCGA-KN-8426-01A-11R-2315-07	C12orf23|90488	2179.6748
TCGA-KN-8426-01A-11R-2315-07	C12orf24|29902	21.5447
TCGA-KN-8426-01A-11R-2315-07	C12orf26|84190	65.8537
TCGA-KN-8426-01A-11R-2315-07	C12orf27|283460	8.5366
TCGA-KN-8426-01A-11R-2315-07	C12orf29|91298	431.8577
TCGA-KN-8426-01A-11R-2315-07	C12orf32|83695	412.1951
TCGA-KN-8426-01A-11R-2315-07	C12orf34|84915	1121.9512
TCGA-KN-8426-01A-11R-2315-07	C12orf35|55196	556.9106
TCGA-KN-8426-01A-11R-2315-07	C12orf36|283422	.813
TCGA-KN-8426-01A-11R-2315-07	C12orf39|80763	841.4634
TCGA-KN-8426-01A-11R-2315-07	C12orf40|283461	0
TCGA-KN-8426-01A-11R-2315-07	C12orf41|54934	1036.9919
TCGA-KN-8426-01A-11R-2315-07	C12orf42|374470	4.065
TCGA-KN-8426-01A-11R-2315-07	C12orf43|64897	392.2764
TCGA-KN-8426-01A-11R-2315-07	C12orf44|60673	2743.4959
TCGA-KN-8426-01A-11R-2315-07	C12orf45|121053	98.374
TCGA-KN-8426-01A-11R-2315-07	C12orf47|51275	511.1829
TCGA-KN-8426-01A-11R-2315-07	C12orf48|55010	82.1138
TCGA-KN-8426-01A-11R-2315-07	C12orf49|79794	1923.1707
TCGA-KN-8426-01A-11R-2315-07	C12orf4|57102	254.065
TCGA-KN-8426-01A-11R-2315-07	C12orf50|160419	0
TCGA-KN-8426-01A-11R-2315-07	C12orf51|283450	1776.0163
TCGA-KN-8426-01A-11R-2315-07	C12orf52|84934	822.3577
TCGA-KN-8426-01A-11R-2315-07	C12orf53|196500	4.4715
TCGA-KN-8426-01A-11R-2315-07	C12orf54|121273	0
TCGA-KN-8426-01A-11R-2315-07	C12orf56|115749	0
TCGA-KN-8426-01A-11R-2315-07	C12orf57|113246	1024.3902
TCGA-KN-8426-01A-11R-2315-07	C12orf59|120939	3236.5854
TCGA-KN-8426-01A-11R-2315-07	C12orf5|57103	235.3659
TCGA-KN-8426-01A-11R-2315-07	C12orf60|144608	31.7073
TCGA-KN-8426-01A-11R-2315-07	C12orf61|283416	33.3333
TCGA-KN-8426-01A-11R-2315-07	C12orf62|84987	1118.2927
TCGA-KN-8426-01A-11R-2315-07	C12orf63|374467	.4065
TCGA-KN-8426-01A-11R-2315-07	C12orf65|91574	876.4228
TCGA-KN-8426-01A-11R-2315-07	C12orf66|144577	174.7967
TCGA-KN-8426-01A-11R-2315-07	C12orf68|387856	6.5041
TCGA-KN-8426-01A-11R-2315-07	C12orf69|440087	3.252
TCGA-KN-8426-01A-11R-2315-07	C12orf70|341346	.4065
TCGA-KN-8426-01A-11R-2315-07	C12orf71|728858	0
TCGA-KN-8426-01A-11R-2315-07	C12orf72|254013	52.0325
TCGA-KN-8426-01A-11R-2315-07	C12orf73|728568	286.9919
TCGA-KN-8426-01A-11R-2315-07	C12orf74|338809	5.6911
TCGA-KN-8426-01A-11R-2315-07	C12orf75|387882	6812.6016
TCGA-KN-8426-01A-11R-2315-07	C12orf76|400073	92.6829
TCGA-KN-8426-01A-11R-2315-07	C12orf77|196415	.4065
TCGA-KN-8426-01A-11R-2315-07	C13orf15|28984	367.4797
TCGA-KN-8426-01A-11R-2315-07	C13orf16|121793	0
TCGA-KN-8426-01A-11R-2315-07	C13orf18|80183	13.8211
TCGA-KN-8426-01A-11R-2315-07	C13orf1|57213	252.8455
TCGA-KN-8426-01A-11R-2315-07	C13orf23|80209	1480.0813
TCGA-KN-8426-01A-11R-2315-07	C13orf26|122046	0
TCGA-KN-8426-01A-11R-2315-07	C13orf27|93081	72.3577
TCGA-KN-8426-01A-11R-2315-07	C13orf28|122258	0
TCGA-KN-8426-01A-11R-2315-07	C13orf29|283487	132.5203
TCGA-KN-8426-01A-11R-2315-07	C13orf30|144809	0
TCGA-KN-8426-01A-11R-2315-07	C13orf31|144811	154.065
TCGA-KN-8426-01A-11R-2315-07	C13orf33|84935	38.2114
TCGA-KN-8426-01A-11R-2315-07	C13orf34|79866	44.5732
TCGA-KN-8426-01A-11R-2315-07	C13orf35|400165	0
TCGA-KN-8426-01A-11R-2315-07	C13orf36|400120	0
TCGA-KN-8426-01A-11R-2315-07	C13orf37|440145	301.626
TCGA-KN-8426-01A-11R-2315-07	C13orf38|728591	10.1626
TCGA-KN-8426-01A-11R-2315-07	C13orf39|196541	.4065
TCGA-KN-8426-01A-11R-2315-07	C14orf101|54916	589.4309
TCGA-KN-8426-01A-11R-2315-07	C14orf102|55051	221.5447
TCGA-KN-8426-01A-11R-2315-07	C14orf104|55172	366.2602
TCGA-KN-8426-01A-11R-2315-07	C14orf105|55195	614.2276
TCGA-KN-8426-01A-11R-2315-07	C14orf106|55320	184.9593
TCGA-KN-8426-01A-11R-2315-07	C14orf109|26175	724.7967
TCGA-KN-8426-01A-11R-2315-07	C14orf115|55237	0
TCGA-KN-8426-01A-11R-2315-07	C14orf118|55668	430.0813
TCGA-KN-8426-01A-11R-2315-07	C14orf119|55017	986.9919
TCGA-KN-8426-01A-11R-2315-07	C14orf126|112487	283.2236
TCGA-KN-8426-01A-11R-2315-07	C14orf128|84837	129.2683
TCGA-KN-8426-01A-11R-2315-07	C14orf129|51527	445.122
TCGA-KN-8426-01A-11R-2315-07	C14orf132|56967	27.2358
TCGA-KN-8426-01A-11R-2315-07	C14orf135|64430	1917.8862
TCGA-KN-8426-01A-11R-2315-07	C14orf138|79609	91.0569
TCGA-KN-8426-01A-11R-2315-07	C14orf139|79686	9.3496
TCGA-KN-8426-01A-11R-2315-07	C14orf142|84520	269.5122
TCGA-KN-8426-01A-11R-2315-07	C14orf143|90141	31.3008
TCGA-KN-8426-01A-11R-2315-07	C14orf145|145508	25.6098
TCGA-KN-8426-01A-11R-2315-07	C14orf147|171546	2598.7805
TCGA-KN-8426-01A-11R-2315-07	C14orf148|122945	4.878
TCGA-KN-8426-01A-11R-2315-07	C14orf149|112849	169.5122
TCGA-KN-8426-01A-11R-2315-07	C14orf153|84334	1521.6545
TCGA-KN-8426-01A-11R-2315-07	C14orf156|81892	627.6423
TCGA-KN-8426-01A-11R-2315-07	C14orf159|80017	8358.1301
TCGA-KN-8426-01A-11R-2315-07	C14orf162|56936	0
TCGA-KN-8426-01A-11R-2315-07	C14orf165|414767	0
TCGA-KN-8426-01A-11R-2315-07	C14orf166B|145497	0
TCGA-KN-8426-01A-11R-2315-07	C14orf166|51637	1849.187
TCGA-KN-8426-01A-11R-2315-07	C14orf167|55449	383.5325
TCGA-KN-8426-01A-11R-2315-07	C14orf169|79697	370.3252
TCGA-KN-8426-01A-11R-2315-07	C14orf174|161394	13.4146
TCGA-KN-8426-01A-11R-2315-07	C14orf176|643382	36.5854
TCGA-KN-8426-01A-11R-2315-07	C14orf177|283598	0
TCGA-KN-8426-01A-11R-2315-07	C14orf178|283579	1.2195
TCGA-KN-8426-01A-11R-2315-07	C14orf179|112752	328.4553
TCGA-KN-8426-01A-11R-2315-07	C14orf180|400258	0
TCGA-KN-8426-01A-11R-2315-07	C14orf181|400223	69.1057
TCGA-KN-8426-01A-11R-2315-07	C14orf182|283551	.4065
TCGA-KN-8426-01A-11R-2315-07	C14orf183|196913	0
TCGA-KN-8426-01A-11R-2315-07	C14orf184|650662	.4065
TCGA-KN-8426-01A-11R-2315-07	C14orf19|280655	1.626
TCGA-KN-8426-01A-11R-2315-07	C14orf1|11161	1098.7805
TCGA-KN-8426-01A-11R-2315-07	C14orf21|161424	315.8537
TCGA-KN-8426-01A-11R-2315-07	C14orf23|387978	0
TCGA-KN-8426-01A-11R-2315-07	C14orf28|122525	121.5447
TCGA-KN-8426-01A-11R-2315-07	C14orf2|9556	2078.0488
TCGA-KN-8426-01A-11R-2315-07	C14orf33|100129075	41.8699
TCGA-KN-8426-01A-11R-2315-07	C14orf34|645687	3.252
TCGA-KN-8426-01A-11R-2315-07	C14orf37|145407	241.0569
TCGA-KN-8426-01A-11R-2315-07	C14orf39|317761	.813
TCGA-KN-8426-01A-11R-2315-07	C14orf43|91748	5214.6341
TCGA-KN-8426-01A-11R-2315-07	C14orf45|80127	96.9959
TCGA-KN-8426-01A-11R-2315-07	C14orf48|256369	0
TCGA-KN-8426-01A-11R-2315-07	C14orf49|161176	2.8455
TCGA-KN-8426-01A-11R-2315-07	C14orf4|64207	2246.748
TCGA-KN-8426-01A-11R-2315-07	C14orf50|145376	18.6992
TCGA-KN-8426-01A-11R-2315-07	C14orf53|440184	0
TCGA-KN-8426-01A-11R-2315-07	C14orf64|388011	27.2358
TCGA-KN-8426-01A-11R-2315-07	C14orf68|283600	.813
TCGA-KN-8426-01A-11R-2315-07	C14orf70|283601	0
TCGA-KN-8426-01A-11R-2315-07	C14orf72|145200	27.6423
TCGA-KN-8426-01A-11R-2315-07	C14orf73|91828	1.626
TCGA-KN-8426-01A-11R-2315-07	C14orf79|122616	384.1463
TCGA-KN-8426-01A-11R-2315-07	C14orf80|283643	150.4065
TCGA-KN-8426-01A-11R-2315-07	C14orf86|283592	0
TCGA-KN-8426-01A-11R-2315-07	C14orf93|60686	141.4634
TCGA-KN-8426-01A-11R-2315-07	C15orf17|57184	1867.4797
TCGA-KN-8426-01A-11R-2315-07	C15orf21|283651	17.0732
TCGA-KN-8426-01A-11R-2315-07	C15orf23|90417	205.2846
TCGA-KN-8426-01A-11R-2315-07	C15orf24|56851	2365.8537
TCGA-KN-8426-01A-11R-2315-07	C15orf26|161502	1.2195
TCGA-KN-8426-01A-11R-2315-07	C15orf27|123591	38.2114
TCGA-KN-8426-01A-11R-2315-07	C15orf28|80035	3.252
TCGA-KN-8426-01A-11R-2315-07	C15orf29|79768	384.9593
TCGA-KN-8426-01A-11R-2315-07	C15orf2|23742	0
TCGA-KN-8426-01A-11R-2315-07	C15orf32|145858	0
TCGA-KN-8426-01A-11R-2315-07	C15orf33|196951	29.3577
TCGA-KN-8426-01A-11R-2315-07	C15orf34|80072	36.9919
TCGA-KN-8426-01A-11R-2315-07	C15orf37|283687	148.4024
TCGA-KN-8426-01A-11R-2315-07	C15orf38|348110	258.0894
TCGA-KN-8426-01A-11R-2315-07	C15orf39|56905	900.4065
TCGA-KN-8426-01A-11R-2315-07	C15orf40|123207	293.9024
TCGA-KN-8426-01A-11R-2315-07	C15orf41|84529	133.7398
TCGA-KN-8426-01A-11R-2315-07	C15orf42|90381	20.0366
TCGA-KN-8426-01A-11R-2315-07	C15orf43|145645	0
TCGA-KN-8426-01A-11R-2315-07	C15orf44|81556	1317.4797
TCGA-KN-8426-01A-11R-2315-07	C15orf48|84419	98.7805
TCGA-KN-8426-01A-11R-2315-07	C15orf50|414926	0
TCGA-KN-8426-01A-11R-2315-07	C15orf51|196968	8.9431
TCGA-KN-8426-01A-11R-2315-07	C15orf52|388115	899.187
TCGA-KN-8426-01A-11R-2315-07	C15orf53|400359	0
TCGA-KN-8426-01A-11R-2315-07	C15orf54|400360	.4065
TCGA-KN-8426-01A-11R-2315-07	C15orf55|256646	1.2195
TCGA-KN-8426-01A-11R-2315-07	C15orf56|644809	85.3659
TCGA-KN-8426-01A-11R-2315-07	C15orf57|90416	508.6057
TCGA-KN-8426-01A-11R-2315-07	C15orf58|390637	43.0894
TCGA-KN-8426-01A-11R-2315-07	C15orf59|388135	2612.1951
TCGA-KN-8426-01A-11R-2315-07	C15orf5|81698	0
TCGA-KN-8426-01A-11R-2315-07	C15orf60|283677	0
TCGA-KN-8426-01A-11R-2315-07	C15orf61|145853	345.122
TCGA-KN-8426-01A-11R-2315-07	C15orf62|643338	76.0163
TCGA-KN-8426-01A-11R-2315-07	C15orf63|25764	792.9756
TCGA-KN-8426-01A-11R-2315-07	C16orf11|146325	4.878
TCGA-KN-8426-01A-11R-2315-07	C16orf13|84326	592.6829
TCGA-KN-8426-01A-11R-2315-07	C16orf3|750	6.9106
TCGA-KN-8426-01A-11R-2315-07	C16orf42|115939	1824.8902
TCGA-KN-8426-01A-11R-2315-07	C16orf45|89927	141.4634
TCGA-KN-8426-01A-11R-2315-07	C16orf46|123775	50.4065
TCGA-KN-8426-01A-11R-2315-07	C16orf48|84080	660.1626
TCGA-KN-8426-01A-11R-2315-07	C16orf52|730094	416.6667
TCGA-KN-8426-01A-11R-2315-07	C16orf53|79447	715.1179
TCGA-KN-8426-01A-11R-2315-07	C16orf54|283897	26.0163
TCGA-KN-8426-01A-11R-2315-07	C16orf55|124045	90.2439
TCGA-KN-8426-01A-11R-2315-07	C16orf57|79650	1469.1057
TCGA-KN-8426-01A-11R-2315-07	C16orf58|64755	4832.4268
TCGA-KN-8426-01A-11R-2315-07	C16orf59|80178	28.4553
TCGA-KN-8426-01A-11R-2315-07	C16orf5|29965	2450.4065
TCGA-KN-8426-01A-11R-2315-07	C16orf61|56942	1557.065
TCGA-KN-8426-01A-11R-2315-07	C16orf62|57020	1148.374
TCGA-KN-8426-01A-11R-2315-07	C16orf63|123811	656.5041
TCGA-KN-8426-01A-11R-2315-07	C16orf68|79091	318.2927
TCGA-KN-8426-01A-11R-2315-07	C16orf70|80262	587.1179
TCGA-KN-8426-01A-11R-2315-07	C16orf71|146562	11.3821
TCGA-KN-8426-01A-11R-2315-07	C16orf72|29035	1010.5691
TCGA-KN-8426-01A-11R-2315-07	C16orf73|254528	2.0691
TCGA-KN-8426-01A-11R-2315-07	C16orf74|404550	29.6748
TCGA-KN-8426-01A-11R-2315-07	C16orf75|116028	159.7561
TCGA-KN-8426-01A-11R-2315-07	C16orf78|123970	0
TCGA-KN-8426-01A-11R-2315-07	C16orf79|283870	34.2805
TCGA-KN-8426-01A-11R-2315-07	C16orf7|9605	1606.3415
TCGA-KN-8426-01A-11R-2315-07	C16orf80|29105	916.2602
TCGA-KN-8426-01A-11R-2315-07	C16orf81|283860	0
TCGA-KN-8426-01A-11R-2315-07	C16orf82|162083	0
TCGA-KN-8426-01A-11R-2315-07	C16orf86|388284	60.5691
TCGA-KN-8426-01A-11R-2315-07	C16orf87|388272	106.0976
TCGA-KN-8426-01A-11R-2315-07	C16orf88|400506	420.7317
TCGA-KN-8426-01A-11R-2315-07	C16orf89|146556	927.2358
TCGA-KN-8426-01A-11R-2315-07	C16orf90|646174	2.0325
TCGA-KN-8426-01A-11R-2315-07	C16orf91|283951	414.6341
TCGA-KN-8426-01A-11R-2315-07	C16orf92|146378	.4065
TCGA-KN-8426-01A-11R-2315-07	C16orf93|90835	39.4309
TCGA-KN-8426-01A-11R-2315-07	C17orf100|388327	26.0163
TCGA-KN-8426-01A-11R-2315-07	C17orf101|79701	481.1179
[truncated: 18,532 more rows]
