# Supplementary material for: Dysfunctional miRNA-Mediated Regulation in Chromophobe Renal Cell Carcinoma
Source: PLoS One. 2016 Jun 3;11(6):e0156324. doi: 10.1371/journal.pone.0156324 (PMC4892590; doi:10.1371/journal.pone.0156324)
Supplement: S2 File — (ZIP) [file pone.0156324.s002.zip › S2_File mRNA expression profile downloaded from TCGA/case/unc.edu__IlluminaHiSeq_RNASeqV2__TCGA-KN-8427-01A-11R-2315-07__expression_rsem_gene_normalized.txt]

barcode	gene_id	normalized_count
TCGA-KN-8427-01A-11R-2315-07	?|100130426	0
TCGA-KN-8427-01A-11R-2315-07	?|100133144	21.4202
TCGA-KN-8427-01A-11R-2315-07	?|100134869	13.7541
TCGA-KN-8427-01A-11R-2315-07	?|10357	110.7563
TCGA-KN-8427-01A-11R-2315-07	?|10431	1471.0741
TCGA-KN-8427-01A-11R-2315-07	?|136542	0
TCGA-KN-8427-01A-11R-2315-07	?|155060	197.239
TCGA-KN-8427-01A-11R-2315-07	?|26823	.9862
TCGA-KN-8427-01A-11R-2315-07	?|280660	0
TCGA-KN-8427-01A-11R-2315-07	?|317712	0
TCGA-KN-8427-01A-11R-2315-07	?|340602	0
TCGA-KN-8427-01A-11R-2315-07	?|388795	3.616
TCGA-KN-8427-01A-11R-2315-07	?|390284	7.5608
TCGA-KN-8427-01A-11R-2315-07	?|391343	0
TCGA-KN-8427-01A-11R-2315-07	?|391714	0
TCGA-KN-8427-01A-11R-2315-07	?|404770	0
TCGA-KN-8427-01A-11R-2315-07	?|441362	0
TCGA-KN-8427-01A-11R-2315-07	?|442388	0
TCGA-KN-8427-01A-11R-2315-07	?|553137	.3287
TCGA-KN-8427-01A-11R-2315-07	?|57714	594.0181
TCGA-KN-8427-01A-11R-2315-07	?|645851	2.3011
TCGA-KN-8427-01A-11R-2315-07	?|652919	28.5405
TCGA-KN-8427-01A-11R-2315-07	?|653553	619.9879
TCGA-KN-8427-01A-11R-2315-07	?|728045	0
TCGA-KN-8427-01A-11R-2315-07	?|728603	0
TCGA-KN-8427-01A-11R-2315-07	?|728788	.6575
TCGA-KN-8427-01A-11R-2315-07	?|729884	.3287
TCGA-KN-8427-01A-11R-2315-07	?|8225	326.7592
TCGA-KN-8427-01A-11R-2315-07	?|90288	0
TCGA-KN-8427-01A-11R-2315-07	A1BG|1	197.903
TCGA-KN-8427-01A-11R-2315-07	A1CF|29974	0
TCGA-KN-8427-01A-11R-2315-07	A2BP1|54715	.3287
TCGA-KN-8427-01A-11R-2315-07	A2LD1|87769	64.9508
TCGA-KN-8427-01A-11R-2315-07	A2ML1|144568	0
TCGA-KN-8427-01A-11R-2315-07	A2M|2	5304.4071
TCGA-KN-8427-01A-11R-2315-07	A4GALT|53947	764.9585
TCGA-KN-8427-01A-11R-2315-07	A4GNT|51146	3.2873
TCGA-KN-8427-01A-11R-2315-07	AAA1|404744	0
TCGA-KN-8427-01A-11R-2315-07	AAAS|8086	781.0664
TCGA-KN-8427-01A-11R-2315-07	AACSL|729522	0
TCGA-KN-8427-01A-11R-2315-07	AACS|65985	589.4158
TCGA-KN-8427-01A-11R-2315-07	AADACL2|344752	0
TCGA-KN-8427-01A-11R-2315-07	AADACL3|126767	0
TCGA-KN-8427-01A-11R-2315-07	AADACL4|343066	0
TCGA-KN-8427-01A-11R-2315-07	AADAC|13	0
TCGA-KN-8427-01A-11R-2315-07	AADAT|51166	135.1087
TCGA-KN-8427-01A-11R-2315-07	AAGAB|79719	1076.9248
TCGA-KN-8427-01A-11R-2315-07	AAK1|22848	1694.9403
TCGA-KN-8427-01A-11R-2315-07	AAMP|14	1850.1017
TCGA-KN-8427-01A-11R-2315-07	AANAT|15	0
TCGA-KN-8427-01A-11R-2315-07	AARS2|57505	588.0976
TCGA-KN-8427-01A-11R-2315-07	AARSD1|80755	517.4236
TCGA-KN-8427-01A-11R-2315-07	AARS|16	3554.5752
TCGA-KN-8427-01A-11R-2315-07	AASDHPPT|60496	947.7333
TCGA-KN-8427-01A-11R-2315-07	AASDH|132949	193.6229
TCGA-KN-8427-01A-11R-2315-07	AASS|10157	53.5833
TCGA-KN-8427-01A-11R-2315-07	AATF|26574	2283.6987
TCGA-KN-8427-01A-11R-2315-07	AATK|9625	30.2433
TCGA-KN-8427-01A-11R-2315-07	ABAT|18	29.9146
TCGA-KN-8427-01A-11R-2315-07	ABCA10|10349	6.2459
TCGA-KN-8427-01A-11R-2315-07	ABCA11P|79963	107.1369
TCGA-KN-8427-01A-11R-2315-07	ABCA12|26154	7.5608
TCGA-KN-8427-01A-11R-2315-07	ABCA13|154664	2.6299
TCGA-KN-8427-01A-11R-2315-07	ABCA17P|650655	.9862
TCGA-KN-8427-01A-11R-2315-07	ABCA1|19	1656.7943
TCGA-KN-8427-01A-11R-2315-07	ABCA2|20	1131.1656
TCGA-KN-8427-01A-11R-2315-07	ABCA3|21	915.1889
TCGA-KN-8427-01A-11R-2315-07	ABCA4|24	10.1907
TCGA-KN-8427-01A-11R-2315-07	ABCA5|23461	9.5332
TCGA-KN-8427-01A-11R-2315-07	ABCA6|23460	43.3926
TCGA-KN-8427-01A-11R-2315-07	ABCA7|10347	757.7264
TCGA-KN-8427-01A-11R-2315-07	ABCA8|10351	81.5254
TCGA-KN-8427-01A-11R-2315-07	ABCA9|10350	36.8179
TCGA-KN-8427-01A-11R-2315-07	ABCB10|23456	498.3572
TCGA-KN-8427-01A-11R-2315-07	ABCB11|8647	0
TCGA-KN-8427-01A-11R-2315-07	ABCB1|5243	16.7653
TCGA-KN-8427-01A-11R-2315-07	ABCB4|5244	2.3011
TCGA-KN-8427-01A-11R-2315-07	ABCB5|340273	0
TCGA-KN-8427-01A-11R-2315-07	ABCB6|10058	301.2891
TCGA-KN-8427-01A-11R-2315-07	ABCB7|22	327.088
TCGA-KN-8427-01A-11R-2315-07	ABCB8|11194	747.207
TCGA-KN-8427-01A-11R-2315-07	ABCB9|23457	165.8813
TCGA-KN-8427-01A-11R-2315-07	ABCC10|89845	762.3287
TCGA-KN-8427-01A-11R-2315-07	ABCC11|85320	0
TCGA-KN-8427-01A-11R-2315-07	ABCC12|94160	0
TCGA-KN-8427-01A-11R-2315-07	ABCC13|150000	.6575
TCGA-KN-8427-01A-11R-2315-07	ABCC1|4363	2177.8471
TCGA-KN-8427-01A-11R-2315-07	ABCC2|1244	14.7929
TCGA-KN-8427-01A-11R-2315-07	ABCC3|8714	208.0871
TCGA-KN-8427-01A-11R-2315-07	ABCC4|10257	1090.0741
TCGA-KN-8427-01A-11R-2315-07	ABCC5|10057	1261.0146
TCGA-KN-8427-01A-11R-2315-07	ABCC6P1|653190	4.2735
TCGA-KN-8427-01A-11R-2315-07	ABCC6P2|730013	10.1907
TCGA-KN-8427-01A-11R-2315-07	ABCC6|368	66.7325
TCGA-KN-8427-01A-11R-2315-07	ABCC8|6833	0
TCGA-KN-8427-01A-11R-2315-07	ABCC9|10060	160.421
TCGA-KN-8427-01A-11R-2315-07	ABCD1|215	376.3977
TCGA-KN-8427-01A-11R-2315-07	ABCD2|225	8.8758
TCGA-KN-8427-01A-11R-2315-07	ABCD3|5825	575.9378
TCGA-KN-8427-01A-11R-2315-07	ABCD4|5826	340.566
TCGA-KN-8427-01A-11R-2315-07	ABCE1|6059	1874.0991
TCGA-KN-8427-01A-11R-2315-07	ABCF1|23	1926.0387
TCGA-KN-8427-01A-11R-2315-07	ABCF2|10061	2722.8842
TCGA-KN-8427-01A-11R-2315-07	ABCF3|55324	1576.5969
TCGA-KN-8427-01A-11R-2315-07	ABCG1|9619	164.0371
TCGA-KN-8427-01A-11R-2315-07	ABCG2|9429	7.5608
TCGA-KN-8427-01A-11R-2315-07	ABCG4|64137	5.2597
TCGA-KN-8427-01A-11R-2315-07	ABCG5|64240	.6575
TCGA-KN-8427-01A-11R-2315-07	ABCG8|64241	0
TCGA-KN-8427-01A-11R-2315-07	ABHD10|55347	387.5746
TCGA-KN-8427-01A-11R-2315-07	ABHD11|83451	725.8395
TCGA-KN-8427-01A-11R-2315-07	ABHD12B|145447	2.9586
TCGA-KN-8427-01A-11R-2315-07	ABHD12|26090	2238.9912
TCGA-KN-8427-01A-11R-2315-07	ABHD13|84945	299.8033
TCGA-KN-8427-01A-11R-2315-07	ABHD14A|25864	27.6299
TCGA-KN-8427-01A-11R-2315-07	ABHD14B|84836	2022.357
TCGA-KN-8427-01A-11R-2315-07	ABHD15|116236	268.9025
TCGA-KN-8427-01A-11R-2315-07	ABHD1|84696	0
TCGA-KN-8427-01A-11R-2315-07	ABHD2|11057	6115.0659
TCGA-KN-8427-01A-11R-2315-07	ABHD3|171586	101.2493
TCGA-KN-8427-01A-11R-2315-07	ABHD4|63874	772.1906
TCGA-KN-8427-01A-11R-2315-07	ABHD5|51099	855.6885
TCGA-KN-8427-01A-11R-2315-07	ABHD6|57406	80.868
TCGA-KN-8427-01A-11R-2315-07	ABHD8|79575	368.1794
TCGA-KN-8427-01A-11R-2315-07	ABI1|10006	2107.5018
TCGA-KN-8427-01A-11R-2315-07	ABI2|10152	1177.8455
TCGA-KN-8427-01A-11R-2315-07	ABI3BP|25890	119.6583
TCGA-KN-8427-01A-11R-2315-07	ABI3|51225	75.6083
TCGA-KN-8427-01A-11R-2315-07	ABL1|25	3543.7271
TCGA-KN-8427-01A-11R-2315-07	ABL2|27	3730.1179
TCGA-KN-8427-01A-11R-2315-07	ABLIM1|3983	254.4383
TCGA-KN-8427-01A-11R-2315-07	ABLIM2|84448	74.9508
TCGA-KN-8427-01A-11R-2315-07	ABLIM3|22885	3059.1766
TCGA-KN-8427-01A-11R-2315-07	ABO|28	3.9448
TCGA-KN-8427-01A-11R-2315-07	ABP1|26	37.8041
TCGA-KN-8427-01A-11R-2315-07	ABRA|137735	.3287
TCGA-KN-8427-01A-11R-2315-07	ABR|29	2805.0671
TCGA-KN-8427-01A-11R-2315-07	ABT1|29777	586.786
TCGA-KN-8427-01A-11R-2315-07	ABTB1|80325	1011.5073
TCGA-KN-8427-01A-11R-2315-07	ABTB2|25841	661.0793
TCGA-KN-8427-01A-11R-2315-07	ACAA1|30	556.8714
TCGA-KN-8427-01A-11R-2315-07	ACAA2|10449	309.9939
TCGA-KN-8427-01A-11R-2315-07	ACACA|31	1904.0136
TCGA-KN-8427-01A-11R-2315-07	ACACB|32	63.4452
TCGA-KN-8427-01A-11R-2315-07	ACAD10|80724	563.7748
TCGA-KN-8427-01A-11R-2315-07	ACAD11|84129	949.6465
TCGA-KN-8427-01A-11R-2315-07	ACAD8|27034	183.761
TCGA-KN-8427-01A-11R-2315-07	ACAD9|28976	1373.7662
TCGA-KN-8427-01A-11R-2315-07	ACADL|33	2.3011
TCGA-KN-8427-01A-11R-2315-07	ACADM|34	710.7178
TCGA-KN-8427-01A-11R-2315-07	ACADSB|36	179.1587
TCGA-KN-8427-01A-11R-2315-07	ACADS|35	231.7558
TCGA-KN-8427-01A-11R-2315-07	ACADVL|37	4799.0776
TCGA-KN-8427-01A-11R-2315-07	ACAN|176	43.0638
TCGA-KN-8427-01A-11R-2315-07	ACAP1|9744	101.9068
TCGA-KN-8427-01A-11R-2315-07	ACAP2|23527	2811.313
TCGA-KN-8427-01A-11R-2315-07	ACAP3|116983	710.4745
TCGA-KN-8427-01A-11R-2315-07	ACAT1|38	1242.2769
TCGA-KN-8427-01A-11R-2315-07	ACAT2|39	141.4565
TCGA-KN-8427-01A-11R-2315-07	ACBD3|64746	1738.0042
TCGA-KN-8427-01A-11R-2315-07	ACBD4|79777	195.2666
TCGA-KN-8427-01A-11R-2315-07	ACBD5|91452	1503.2898
TCGA-KN-8427-01A-11R-2315-07	ACBD6|84320	778.7653
TCGA-KN-8427-01A-11R-2315-07	ACBD7|414149	10.1907
TCGA-KN-8427-01A-11R-2315-07	ACCN1|40	2.9586
TCGA-KN-8427-01A-11R-2315-07	ACCN2|41	71.9922
TCGA-KN-8427-01A-11R-2315-07	ACCN3|9311	1.3149
TCGA-KN-8427-01A-11R-2315-07	ACCN4|55515	.3287
TCGA-KN-8427-01A-11R-2315-07	ACCN5|51802	0
TCGA-KN-8427-01A-11R-2315-07	ACCSL|390110	0
TCGA-KN-8427-01A-11R-2315-07	ACCS|84680	79.8818
TCGA-KN-8427-01A-11R-2315-07	ACD|65057	483.5642
TCGA-KN-8427-01A-11R-2315-07	ACE2|59272	0
TCGA-KN-8427-01A-11R-2315-07	ACER1|125981	0
TCGA-KN-8427-01A-11R-2315-07	ACER2|340485	96.9758
TCGA-KN-8427-01A-11R-2315-07	ACER3|55331	135.1087
TCGA-KN-8427-01A-11R-2315-07	ACE|1636	41.0915
TCGA-KN-8427-01A-11R-2315-07	ACHE|43	12.1631
TCGA-KN-8427-01A-11R-2315-07	ACIN1|22985	2175.546
TCGA-KN-8427-01A-11R-2315-07	ACLY|47	6014.1453
TCGA-KN-8427-01A-11R-2315-07	ACMSD|130013	2.6299
TCGA-KN-8427-01A-11R-2315-07	ACN9|57001	104.5367
TCGA-KN-8427-01A-11R-2315-07	ACO1|48	1497.7013
TCGA-KN-8427-01A-11R-2315-07	ACO2|50	3121.1327
TCGA-KN-8427-01A-11R-2315-07	ACOT11|26027	14.7929
TCGA-KN-8427-01A-11R-2315-07	ACOT12|134526	0
TCGA-KN-8427-01A-11R-2315-07	ACOT13|55856	375.4378
TCGA-KN-8427-01A-11R-2315-07	ACOT1|641371	296.5159
TCGA-KN-8427-01A-11R-2315-07	ACOT2|10965	178.83
TCGA-KN-8427-01A-11R-2315-07	ACOT4|122970	2.9586
TCGA-KN-8427-01A-11R-2315-07	ACOT6|641372	.6575
TCGA-KN-8427-01A-11R-2315-07	ACOT7|11332	2061.1474
TCGA-KN-8427-01A-11R-2315-07	ACOT8|10005	364.1327
TCGA-KN-8427-01A-11R-2315-07	ACOT9|23597	726.4969
TCGA-KN-8427-01A-11R-2315-07	ACOX1|51	694.3404
TCGA-KN-8427-01A-11R-2315-07	ACOX2|8309	52.9258
TCGA-KN-8427-01A-11R-2315-07	ACOX3|8310	301.7756
TCGA-KN-8427-01A-11R-2315-07	ACOXL|55289	1.3149
TCGA-KN-8427-01A-11R-2315-07	ACP1|52	1993.0999
TCGA-KN-8427-01A-11R-2315-07	ACP2|53	623.6039
TCGA-KN-8427-01A-11R-2315-07	ACP5|54	435.8982
TCGA-KN-8427-01A-11R-2315-07	ACP6|51205	57.8568
TCGA-KN-8427-01A-11R-2315-07	ACPL2|92370	187.377
TCGA-KN-8427-01A-11R-2315-07	ACPP|55	3.9448
TCGA-KN-8427-01A-11R-2315-07	ACPT|93650	.3287
TCGA-KN-8427-01A-11R-2315-07	ACRBP|84519	9.2045
TCGA-KN-8427-01A-11R-2315-07	ACRC|93953	8.547
TCGA-KN-8427-01A-11R-2315-07	ACRV1|56	0
TCGA-KN-8427-01A-11R-2315-07	ACR|49	.3287
TCGA-KN-8427-01A-11R-2315-07	ACSBG1|23205	4.931
TCGA-KN-8427-01A-11R-2315-07	ACSBG2|81616	.3287
TCGA-KN-8427-01A-11R-2315-07	ACSF2|80221	372.4529
TCGA-KN-8427-01A-11R-2315-07	ACSF3|197322	348.7843
TCGA-KN-8427-01A-11R-2315-07	ACSL1|2180	1413.8748
TCGA-KN-8427-01A-11R-2315-07	ACSL3|2181	1811.3113
TCGA-KN-8427-01A-11R-2315-07	ACSL4|2182	2165.0266
TCGA-KN-8427-01A-11R-2315-07	ACSL5|51703	606.5099
TCGA-KN-8427-01A-11R-2315-07	ACSL6|23305	1.9724
TCGA-KN-8427-01A-11R-2315-07	ACSM1|116285	.9862
TCGA-KN-8427-01A-11R-2315-07	ACSM2A|123876	.6575
TCGA-KN-8427-01A-11R-2315-07	ACSM2B|348158	2.3011
TCGA-KN-8427-01A-11R-2315-07	ACSM3|6296	28.054
TCGA-KN-8427-01A-11R-2315-07	ACSM4|341392	.3287
TCGA-KN-8427-01A-11R-2315-07	ACSM5|54988	5.5884
TCGA-KN-8427-01A-11R-2315-07	ACSS1|84532	385.6022
TCGA-KN-8427-01A-11R-2315-07	ACSS2|55902	1078.8972
TCGA-KN-8427-01A-11R-2315-07	ACSS3|79611	42.0776
TCGA-KN-8427-01A-11R-2315-07	ACTA1|58	.6575
TCGA-KN-8427-01A-11R-2315-07	ACTA2|59	3913.0439
TCGA-KN-8427-01A-11R-2315-07	ACTBL2|345651	24.9836
TCGA-KN-8427-01A-11R-2315-07	ACTB|60	87914.017
TCGA-KN-8427-01A-11R-2315-07	ACTC1|70	31.2295
TCGA-KN-8427-01A-11R-2315-07	ACTG1|71	97566.8928
TCGA-KN-8427-01A-11R-2315-07	ACTG2|72	48.981
TCGA-KN-8427-01A-11R-2315-07	ACTL6A|86	1811.3113
TCGA-KN-8427-01A-11R-2315-07	ACTL6B|51412	0
TCGA-KN-8427-01A-11R-2315-07	ACTL7A|10881	0
TCGA-KN-8427-01A-11R-2315-07	ACTL7B|10880	0
TCGA-KN-8427-01A-11R-2315-07	ACTL8|81569	0
TCGA-KN-8427-01A-11R-2315-07	ACTL9|284382	0
TCGA-KN-8427-01A-11R-2315-07	ACTN1|87	8392.19
TCGA-KN-8427-01A-11R-2315-07	ACTN2|88	23.0112
TCGA-KN-8427-01A-11R-2315-07	ACTN3|89	.6575
TCGA-KN-8427-01A-11R-2315-07	ACTN4|81	15054.627
TCGA-KN-8427-01A-11R-2315-07	ACTR10|55860	1039.4494
TCGA-KN-8427-01A-11R-2315-07	ACTR1A|10121	4692.9729
TCGA-KN-8427-01A-11R-2315-07	ACTR1B|10120	1512.4943
TCGA-KN-8427-01A-11R-2315-07	ACTR2|10097	12640.389
TCGA-KN-8427-01A-11R-2315-07	ACTR3B|57180	148.5867
TCGA-KN-8427-01A-11R-2315-07	ACTR3C|653857	37.1467
TCGA-KN-8427-01A-11R-2315-07	ACTR3|10096	7632.4912
TCGA-KN-8427-01A-11R-2315-07	ACTR5|79913	225.5099
TCGA-KN-8427-01A-11R-2315-07	ACTR6|64431	364.8921
TCGA-KN-8427-01A-11R-2315-07	ACTR8|93973	625.5763
TCGA-KN-8427-01A-11R-2315-07	ACTRT1|139741	0
TCGA-KN-8427-01A-11R-2315-07	ACTRT2|140625	0
TCGA-KN-8427-01A-11R-2315-07	ACVR1B|91	821.8291
TCGA-KN-8427-01A-11R-2315-07	ACVR1C|130399	4.6022
TCGA-KN-8427-01A-11R-2315-07	ACVR1|90	1861.2785
TCGA-KN-8427-01A-11R-2315-07	ACVR2A|92	182.1173
TCGA-KN-8427-01A-11R-2315-07	ACVR2B|93	381
TCGA-KN-8427-01A-11R-2315-07	ACVRL1|94	267.9163
TCGA-KN-8427-01A-11R-2315-07	ACY1|95	756.3951
TCGA-KN-8427-01A-11R-2315-07	ACY3|91703	7.5608
TCGA-KN-8427-01A-11R-2315-07	ACYP1|97	53.912
TCGA-KN-8427-01A-11R-2315-07	ACYP2|98	102.2355
TCGA-KN-8427-01A-11R-2315-07	ADAD1|132612	0
TCGA-KN-8427-01A-11R-2315-07	ADAD2|161931	0
TCGA-KN-8427-01A-11R-2315-07	ADAL|161823	221.8939
TCGA-KN-8427-01A-11R-2315-07	ADAM10|102	1745.2363
TCGA-KN-8427-01A-11R-2315-07	ADAM11|4185	22.3538
TCGA-KN-8427-01A-11R-2315-07	ADAM12|8038	3239.6503
TCGA-KN-8427-01A-11R-2315-07	ADAM15|8751	2487.7161
TCGA-KN-8427-01A-11R-2315-07	ADAM17|6868	1587.7738
TCGA-KN-8427-01A-11R-2315-07	ADAM18|8749	0
TCGA-KN-8427-01A-11R-2315-07	ADAM19|8728	1280.081
TCGA-KN-8427-01A-11R-2315-07	ADAM20|8748	.9862
TCGA-KN-8427-01A-11R-2315-07	ADAM21P1|145241	.3287
TCGA-KN-8427-01A-11R-2315-07	ADAM21|8747	4.2735
TCGA-KN-8427-01A-11R-2315-07	ADAM22|53616	12.1631
TCGA-KN-8427-01A-11R-2315-07	ADAM23|8745	1.9724
TCGA-KN-8427-01A-11R-2315-07	ADAM28|10863	37.4754
TCGA-KN-8427-01A-11R-2315-07	ADAM29|11086	0
TCGA-KN-8427-01A-11R-2315-07	ADAM2|2515	0
TCGA-KN-8427-01A-11R-2315-07	ADAM30|11085	0
TCGA-KN-8427-01A-11R-2315-07	ADAM32|203102	.9862
TCGA-KN-8427-01A-11R-2315-07	ADAM33|80332	557.519
TCGA-KN-8427-01A-11R-2315-07	ADAM3A|1587	0
TCGA-KN-8427-01A-11R-2315-07	ADAM5P|255926	0
TCGA-KN-8427-01A-11R-2315-07	ADAM6|8755	8132.7846
TCGA-KN-8427-01A-11R-2315-07	ADAM7|8756	0
TCGA-KN-8427-01A-11R-2315-07	ADAM8|101	237.0155
TCGA-KN-8427-01A-11R-2315-07	ADAM9|8754	10261.0294
TCGA-KN-8427-01A-11R-2315-07	ADAMDEC1|27299	43.0638
TCGA-KN-8427-01A-11R-2315-07	ADAMTS10|81794	446.7463
TCGA-KN-8427-01A-11R-2315-07	ADAMTS12|81792	593.0319
TCGA-KN-8427-01A-11R-2315-07	ADAMTS13|11093	53.2545
TCGA-KN-8427-01A-11R-2315-07	ADAMTS14|140766	265.6152
TCGA-KN-8427-01A-11R-2315-07	ADAMTS15|170689	40.434
TCGA-KN-8427-01A-11R-2315-07	ADAMTS16|170690	131.8214
TCGA-KN-8427-01A-11R-2315-07	ADAMTS17|170691	9.2045
TCGA-KN-8427-01A-11R-2315-07	ADAMTS18|170692	21.0388
TCGA-KN-8427-01A-11R-2315-07	ADAMTS19|171019	0
TCGA-KN-8427-01A-11R-2315-07	ADAMTS1|9510	12934.9325
TCGA-KN-8427-01A-11R-2315-07	ADAMTS20|80070	0
TCGA-KN-8427-01A-11R-2315-07	ADAMTS2|9509	444.4452
TCGA-KN-8427-01A-11R-2315-07	ADAMTS3|9508	20.7101
TCGA-KN-8427-01A-11R-2315-07	ADAMTS4|9507	405.9836
TCGA-KN-8427-01A-11R-2315-07	ADAMTS5|11096	523.3408
TCGA-KN-8427-01A-11R-2315-07	ADAMTS6|11174	703.4857
TCGA-KN-8427-01A-11R-2315-07	ADAMTS7|11173	127.5479
TCGA-KN-8427-01A-11R-2315-07	ADAMTS8|11095	2.3011
TCGA-KN-8427-01A-11R-2315-07	ADAMTS9|56999	609.4685
TCGA-KN-8427-01A-11R-2315-07	ADAMTSL1|92949	2593.3639
TCGA-KN-8427-01A-11R-2315-07	ADAMTSL2|9719	200.1976
TCGA-KN-8427-01A-11R-2315-07	ADAMTSL3|57188	481.9206
TCGA-KN-8427-01A-11R-2315-07	ADAMTSL4|54507	10077.9258
TCGA-KN-8427-01A-11R-2315-07	ADAMTSL5|339366	170.283
TCGA-KN-8427-01A-11R-2315-07	ADAP1|11033	356.8612
TCGA-KN-8427-01A-11R-2315-07	ADAP2|55803	252.4659
TCGA-KN-8427-01A-11R-2315-07	ADARB1|104	1034.8472
TCGA-KN-8427-01A-11R-2315-07	ADARB2|105	0
TCGA-KN-8427-01A-11R-2315-07	ADAR|103	6254.1194
TCGA-KN-8427-01A-11R-2315-07	ADAT1|23536	254.4383
TCGA-KN-8427-01A-11R-2315-07	ADAT2|134637	148.258
TCGA-KN-8427-01A-11R-2315-07	ADAT3|113179	48.981
TCGA-KN-8427-01A-11R-2315-07	ADA|100	513.4788
TCGA-KN-8427-01A-11R-2315-07	ADCK1|57143	90.7299
TCGA-KN-8427-01A-11R-2315-07	ADCK2|90956	980.2942
TCGA-KN-8427-01A-11R-2315-07	ADCK4|79934	413.2157
TCGA-KN-8427-01A-11R-2315-07	ADCK5|203054	297.1734
TCGA-KN-8427-01A-11R-2315-07	ADCY10|55811	0
TCGA-KN-8427-01A-11R-2315-07	ADCY1|107	24.6549
TCGA-KN-8427-01A-11R-2315-07	ADCY2|108	3.616
TCGA-KN-8427-01A-11R-2315-07	ADCY3|109	5130.2911
TCGA-KN-8427-01A-11R-2315-07	ADCY4|196883	104.8654
TCGA-KN-8427-01A-11R-2315-07	ADCY5|111	9.5332
TCGA-KN-8427-01A-11R-2315-07	ADCY6|112	249.836
TCGA-KN-8427-01A-11R-2315-07	ADCY7|113	1251.1526
TCGA-KN-8427-01A-11R-2315-07	ADCY8|114	1.6437
TCGA-KN-8427-01A-11R-2315-07	ADCY9|115	1026.9576
TCGA-KN-8427-01A-11R-2315-07	ADCYAP1R1|117	0
TCGA-KN-8427-01A-11R-2315-07	ADCYAP1|116	9.5332
TCGA-KN-8427-01A-11R-2315-07	ADC|113451	308.0215
TCGA-KN-8427-01A-11R-2315-07	ADD1|118	3709.7365
TCGA-KN-8427-01A-11R-2315-07	ADD2|119	3.616
TCGA-KN-8427-01A-11R-2315-07	ADD3|120	397.4366
TCGA-KN-8427-01A-11R-2315-07	ADH1A|124	1.3149
TCGA-KN-8427-01A-11R-2315-07	ADH1B|125	182.4461
TCGA-KN-8427-01A-11R-2315-07	ADH1C|126	.9862
TCGA-KN-8427-01A-11R-2315-07	ADH4|127	0
TCGA-KN-8427-01A-11R-2315-07	ADH5|128	2465.816
TCGA-KN-8427-01A-11R-2315-07	ADH6|130	.3287
TCGA-KN-8427-01A-11R-2315-07	ADH7|131	0
TCGA-KN-8427-01A-11R-2315-07	ADHFE1|137872	21.6963
TCGA-KN-8427-01A-11R-2315-07	ADI1|55256	857.3321
TCGA-KN-8427-01A-11R-2315-07	ADIG|149685	0
TCGA-KN-8427-01A-11R-2315-07	ADIPOQ|9370	0
TCGA-KN-8427-01A-11R-2315-07	ADIPOR1|51094	2371.1413
TCGA-KN-8427-01A-11R-2315-07	ADIPOR2|79602	1957.2682
TCGA-KN-8427-01A-11R-2315-07	ADK|132	645.9577
TCGA-KN-8427-01A-11R-2315-07	ADM2|79924	10.5194
TCGA-KN-8427-01A-11R-2315-07	ADM|133	1338.5952
TCGA-KN-8427-01A-11R-2315-07	ADNP2|22850	690.0077
TCGA-KN-8427-01A-11R-2315-07	ADNP|23394	3511.8401
TCGA-KN-8427-01A-11R-2315-07	ADORA1|134	93.6885
TCGA-KN-8427-01A-11R-2315-07	ADORA2A|135	55.5556
TCGA-KN-8427-01A-11R-2315-07	ADORA2B|136	239.6454
TCGA-KN-8427-01A-11R-2315-07	ADORA3|140	75.2795
TCGA-KN-8427-01A-11R-2315-07	ADO|84890	792.572
TCGA-KN-8427-01A-11R-2315-07	ADPGK|83440	960.4092
TCGA-KN-8427-01A-11R-2315-07	ADPRHL1|113622	3.2873
TCGA-KN-8427-01A-11R-2315-07	ADPRHL2|54936	515.1225
TCGA-KN-8427-01A-11R-2315-07	ADPRH|141	66.7325
TCGA-KN-8427-01A-11R-2315-07	ADRA1A|148	0
TCGA-KN-8427-01A-11R-2315-07	ADRA1B|147	3.2873
TCGA-KN-8427-01A-11R-2315-07	ADRA1D|146	.6575
TCGA-KN-8427-01A-11R-2315-07	ADRA2A|150	9.5332
TCGA-KN-8427-01A-11R-2315-07	ADRA2B|151	6.5746
TCGA-KN-8427-01A-11R-2315-07	ADRA2C|152	58.1855
TCGA-KN-8427-01A-11R-2315-07	ADRB1|153	.6575
TCGA-KN-8427-01A-11R-2315-07	ADRB2|154	7.5608
TCGA-KN-8427-01A-11R-2315-07	ADRB3|155	0
TCGA-KN-8427-01A-11R-2315-07	ADRBK1|156	1153.1906
TCGA-KN-8427-01A-11R-2315-07	ADRBK2|157	496.056
TCGA-KN-8427-01A-11R-2315-07	ADRM1|11047	3177.52
TCGA-KN-8427-01A-11R-2315-07	ADSL|158	2108.156
TCGA-KN-8427-01A-11R-2315-07	ADSSL1|122622	166.9957
TCGA-KN-8427-01A-11R-2315-07	ADSS|159	1857.005
TCGA-KN-8427-01A-11R-2315-07	AEBP1|165	2800.1361
TCGA-KN-8427-01A-11R-2315-07	AEBP2|121536	946.7471
TCGA-KN-8427-01A-11R-2315-07	AEN|64782	821.5004
TCGA-KN-8427-01A-11R-2315-07	AES|166	6064.4413
TCGA-KN-8427-01A-11R-2315-07	AFAP1L1|134265	450.3623
TCGA-KN-8427-01A-11R-2315-07	AFAP1L2|84632	213.6756
TCGA-KN-8427-01A-11R-2315-07	AFAP1|60312	1701.8305
TCGA-KN-8427-01A-11R-2315-07	AFARP1|246182	1.6437
TCGA-KN-8427-01A-11R-2315-07	AFF1|4299	2089.0896
TCGA-KN-8427-01A-11R-2315-07	AFF2|2334	3.616
TCGA-KN-8427-01A-11R-2315-07	AFF3|3899	1902.0413
TCGA-KN-8427-01A-11R-2315-07	AFF4|27125	3415.8505
TCGA-KN-8427-01A-11R-2315-07	AFG3L1|172	134.1225
TCGA-KN-8427-01A-11R-2315-07	AFG3L2|10939	1102.8092
TCGA-KN-8427-01A-11R-2315-07	AFMID|125061	414.5306
TCGA-KN-8427-01A-11R-2315-07	AFM|173	0
TCGA-KN-8427-01A-11R-2315-07	AFP|174	.6575
TCGA-KN-8427-01A-11R-2315-07	AFTPH|54812	996.7143
TCGA-KN-8427-01A-11R-2315-07	AG2|387763	310.6514
TCGA-KN-8427-01A-11R-2315-07	AGAP11|119385	15.4701
TCGA-KN-8427-01A-11R-2315-07	AGAP1|116987	332.3477
TCGA-KN-8427-01A-11R-2315-07	AGAP2|116986	57.1368
TCGA-KN-8427-01A-11R-2315-07	AGAP3|116988	2257.0714
TCGA-KN-8427-01A-11R-2315-07	AGAP4|119016	186.3908
TCGA-KN-8427-01A-11R-2315-07	AGAP5|729092	50.4143
TCGA-KN-8427-01A-11R-2315-07	AGAP6|414189	136.4236
TCGA-KN-8427-01A-11R-2315-07	AGAP7|653268	4.2735
TCGA-KN-8427-01A-11R-2315-07	AGAP8|728404	56.2131
TCGA-KN-8427-01A-11R-2315-07	AGA|175	105.5229
TCGA-KN-8427-01A-11R-2315-07	AGBL1|123624	0
TCGA-KN-8427-01A-11R-2315-07	AGBL2|79841	14.4642
TCGA-KN-8427-01A-11R-2315-07	AGBL3|340351	2.6299
TCGA-KN-8427-01A-11R-2315-07	AGBL4|84871	.9862
TCGA-KN-8427-01A-11R-2315-07	AGBL5|60509	1880.036
TCGA-KN-8427-01A-11R-2315-07	AGER|177	23.0112
TCGA-KN-8427-01A-11R-2315-07	AGFG1|3267	1699.8713
TCGA-KN-8427-01A-11R-2315-07	AGFG2|3268	162.3934
TCGA-KN-8427-01A-11R-2315-07	AGGF1|55109	787.9697
TCGA-KN-8427-01A-11R-2315-07	AGK|55750	582.5125
TCGA-KN-8427-01A-11R-2315-07	AGL|178	155.8188
TCGA-KN-8427-01A-11R-2315-07	AGMAT|79814	2.3011
TCGA-KN-8427-01A-11R-2315-07	AGPAT1|10554	2927.0988
TCGA-KN-8427-01A-11R-2315-07	AGPAT2|10555	536.1613
TCGA-KN-8427-01A-11R-2315-07	AGPAT3|56894	1423.0793
TCGA-KN-8427-01A-11R-2315-07	AGPAT4|56895	638.0681
TCGA-KN-8427-01A-11R-2315-07	AGPAT5|55326	1882.9748
TCGA-KN-8427-01A-11R-2315-07	AGPAT6|137964	2656.1516
TCGA-KN-8427-01A-11R-2315-07	AGPAT9|84803	34.1881
TCGA-KN-8427-01A-11R-2315-07	AGPHD1|123688	7.2321
TCGA-KN-8427-01A-11R-2315-07	AGPS|8540	2199.5434
TCGA-KN-8427-01A-11R-2315-07	AGR2|10551	16.4366
TCGA-KN-8427-01A-11R-2315-07	AGR3|155465	.6575
TCGA-KN-8427-01A-11R-2315-07	AGRN|375790	5042.4146
TCGA-KN-8427-01A-11R-2315-07	AGRP|181	1.3149
TCGA-KN-8427-01A-11R-2315-07	AGTPBP1|23287	730.7704
TCGA-KN-8427-01A-11R-2315-07	AGTR1|185	5.2597
TCGA-KN-8427-01A-11R-2315-07	AGTR2|186	0
TCGA-KN-8427-01A-11R-2315-07	AGTRAP|57085	791.9145
TCGA-KN-8427-01A-11R-2315-07	AGT|183	32.2157
TCGA-KN-8427-01A-11R-2315-07	AGXT2L1|64850	0
TCGA-KN-8427-01A-11R-2315-07	AGXT2L2|85007	332.6205
TCGA-KN-8427-01A-11R-2315-07	AGXT2|64902	32.8732
TCGA-KN-8427-01A-11R-2315-07	AGXT|189	0
TCGA-KN-8427-01A-11R-2315-07	AHCTF1|25909	1894.4804
TCGA-KN-8427-01A-11R-2315-07	AHCYL1|10768	1932.942
TCGA-KN-8427-01A-11R-2315-07	AHCYL2|23382	594.3468
TCGA-KN-8427-01A-11R-2315-07	AHCY|191	10061.4893
TCGA-KN-8427-01A-11R-2315-07	AHDC1|27245	878.3709
TCGA-KN-8427-01A-11R-2315-07	AHI1|54806	346.4831
TCGA-KN-8427-01A-11R-2315-07	AHNAK2|113146	9784.0398
TCGA-KN-8427-01A-11R-2315-07	AHNAK|79026	33778.8195
TCGA-KN-8427-01A-11R-2315-07	AHRR|57491	36.8179
TCGA-KN-8427-01A-11R-2315-07	AHR|196	361.2761
TCGA-KN-8427-01A-11R-2315-07	AHSA1|10598	1983.5667
TCGA-KN-8427-01A-11R-2315-07	AHSA2|130872	522.6833
TCGA-KN-8427-01A-11R-2315-07	AHSG|197	0
TCGA-KN-8427-01A-11R-2315-07	AHSP|51327	4.2735
TCGA-KN-8427-01A-11R-2315-07	AICDA|57379	0
TCGA-KN-8427-01A-11R-2315-07	AIDA|64853	1700.177
TCGA-KN-8427-01A-11R-2315-07	AIF1L|83543	217.9491
TCGA-KN-8427-01A-11R-2315-07	AIF1|199	312.6238
TCGA-KN-8427-01A-11R-2315-07	AIFM1|9131	527.943
TCGA-KN-8427-01A-11R-2315-07	AIFM2|84883	235.0431
TCGA-KN-8427-01A-11R-2315-07	AIFM3|150209	3.9448
TCGA-KN-8427-01A-11R-2315-07	AIG1|51390	690.6652
TCGA-KN-8427-01A-11R-2315-07	AIM1L|55057	.6575
TCGA-KN-8427-01A-11R-2315-07	AIM1|202	198.8826
TCGA-KN-8427-01A-11R-2315-07	AIM2|9447	135.4374
TCGA-KN-8427-01A-11R-2315-07	AIMP1|9255	1060.6395
TCGA-KN-8427-01A-11R-2315-07	AIMP2|7965	602.3218
TCGA-KN-8427-01A-11R-2315-07	AIPL1|23746	0
TCGA-KN-8427-01A-11R-2315-07	AIP|9049	1402.0404
TCGA-KN-8427-01A-11R-2315-07	AIRE|326	0
TCGA-KN-8427-01A-11R-2315-07	AJAP1|55966	4.6022
TCGA-KN-8427-01A-11R-2315-07	AK1|203	1586.4589
TCGA-KN-8427-01A-11R-2315-07	AK2|204	1810.9793
TCGA-KN-8427-01A-11R-2315-07	AK3L1|205	448.7187
TCGA-KN-8427-01A-11R-2315-07	AK3|50808	2613.7453
TCGA-KN-8427-01A-11R-2315-07	AK5|26289	61.1441
TCGA-KN-8427-01A-11R-2315-07	AK7|122481	4.2735
TCGA-KN-8427-01A-11R-2315-07	AKAP10|11216	447.7325
TCGA-KN-8427-01A-11R-2315-07	AKAP11|11215	1144.6436
TCGA-KN-8427-01A-11R-2315-07	AKAP12|9590	9351.7576
TCGA-KN-8427-01A-11R-2315-07	AKAP13|11214	2599.9385
TCGA-KN-8427-01A-11R-2315-07	AKAP14|158798	0
TCGA-KN-8427-01A-11R-2315-07	AKAP1|8165	976.0042
TCGA-KN-8427-01A-11R-2315-07	AKAP2|11217	2731.9078
TCGA-KN-8427-01A-11R-2315-07	AKAP3|10566	3.2873
TCGA-KN-8427-01A-11R-2315-07	AKAP4|8852	0
TCGA-KN-8427-01A-11R-2315-07	AKAP5|9495	21.0388
TCGA-KN-8427-01A-11R-2315-07	AKAP6|9472	7.2321
TCGA-KN-8427-01A-11R-2315-07	AKAP7|9465	84.484
TCGA-KN-8427-01A-11R-2315-07	AKAP8L|26993	1367.5236
TCGA-KN-8427-01A-11R-2315-07	AKAP8|10270	710.7178
TCGA-KN-8427-01A-11R-2315-07	AKAP9|10142	1405.9852
TCGA-KN-8427-01A-11R-2315-07	AKD1|221264	14.1355
TCGA-KN-8427-01A-11R-2315-07	AKIRIN1|79647	1241.9481
TCGA-KN-8427-01A-11R-2315-07	AKIRIN2|55122	602.2364
TCGA-KN-8427-01A-11R-2315-07	AKNAD1|254268	7.5641
TCGA-KN-8427-01A-11R-2315-07	AKNA|80709	550.2968
TCGA-KN-8427-01A-11R-2315-07	AKR1A1|10327	1230.4425
TCGA-KN-8427-01A-11R-2315-07	AKR1B10|57016	6.2459
TCGA-KN-8427-01A-11R-2315-07	AKR1B15|441282	0
TCGA-KN-8427-01A-11R-2315-07	AKR1B1|231	3199.8738
TCGA-KN-8427-01A-11R-2315-07	AKR1C1|1645	23.6687
TCGA-KN-8427-01A-11R-2315-07	AKR1C2|1646	10.1907
TCGA-KN-8427-01A-11R-2315-07	AKR1C3|8644	100.2631
TCGA-KN-8427-01A-11R-2315-07	AKR1C4|1109	0
TCGA-KN-8427-01A-11R-2315-07	AKR1CL1|340811	0
TCGA-KN-8427-01A-11R-2315-07	AKR1D1|6718	0
TCGA-KN-8427-01A-11R-2315-07	AKR1E2|83592	.6575
TCGA-KN-8427-01A-11R-2315-07	AKR7A2|8574	958.9102
TCGA-KN-8427-01A-11R-2315-07	AKR7A3|22977	4.2735
TCGA-KN-8427-01A-11R-2315-07	AKR7L|246181	1.6437
TCGA-KN-8427-01A-11R-2315-07	AKT1S1|84335	1263.6444
TCGA-KN-8427-01A-11R-2315-07	AKT1|207	2756.4148
TCGA-KN-8427-01A-11R-2315-07	AKT2|208	1539.4503
TCGA-KN-8427-01A-11R-2315-07	AKT3|10000	2348.7876
TCGA-KN-8427-01A-11R-2315-07	AKTIP|64400	239.435
TCGA-KN-8427-01A-11R-2315-07	ALAD|210	473.0448
TCGA-KN-8427-01A-11R-2315-07	ALAS1|211	830.0474
TCGA-KN-8427-01A-11R-2315-07	ALAS2|212	67.0613
TCGA-KN-8427-01A-11R-2315-07	ALB|213	0
TCGA-KN-8427-01A-11R-2315-07	ALCAM|214	4871.8029
TCGA-KN-8427-01A-11R-2315-07	ALDH16A1|126133	447.075
TCGA-KN-8427-01A-11R-2315-07	ALDH18A1|5832	3802.4389
TCGA-KN-8427-01A-11R-2315-07	ALDH1A1|216	337.6074
TCGA-KN-8427-01A-11R-2315-07	ALDH1A2|8854	55.2269
TCGA-KN-8427-01A-11R-2315-07	ALDH1A3|220	1040.4718
TCGA-KN-8427-01A-11R-2315-07	ALDH1B1|219	548.9818
TCGA-KN-8427-01A-11R-2315-07	ALDH1L1|10840	6.9034
TCGA-KN-8427-01A-11R-2315-07	ALDH1L2|160428	629.5211
TCGA-KN-8427-01A-11R-2315-07	ALDH2|217	604.5375
TCGA-KN-8427-01A-11R-2315-07	ALDH3A1|218	.3287
TCGA-KN-8427-01A-11R-2315-07	ALDH3A2|224	763.9723
TCGA-KN-8427-01A-11R-2315-07	ALDH3B1|221	1996.716
TCGA-KN-8427-01A-11R-2315-07	ALDH3B2|222	4.2735
TCGA-KN-8427-01A-11R-2315-07	ALDH4A1|8659	116.6997
TCGA-KN-8427-01A-11R-2315-07	ALDH5A1|7915	69.3624
TCGA-KN-8427-01A-11R-2315-07	ALDH6A1|4329	79.6845
TCGA-KN-8427-01A-11R-2315-07	ALDH7A1|501	1292.9015
TCGA-KN-8427-01A-11R-2315-07	ALDH8A1|64577	1.9724
TCGA-KN-8427-01A-11R-2315-07	ALDH9A1|223	1102.2372
TCGA-KN-8427-01A-11R-2315-07	ALDOA|226	14598.9721
TCGA-KN-8427-01A-11R-2315-07	ALDOB|229	.9862
TCGA-KN-8427-01A-11R-2315-07	ALDOC|230	30.572
TCGA-KN-8427-01A-11R-2315-07	ALG10B|144245	209.4021
TCGA-KN-8427-01A-11R-2315-07	ALG10|84920	80.2105
TCGA-KN-8427-01A-11R-2315-07	ALG11|440138	3.616
TCGA-KN-8427-01A-11R-2315-07	ALG12|79087	685.4055
TCGA-KN-8427-01A-11R-2315-07	ALG13|79868	232.0845
TCGA-KN-8427-01A-11R-2315-07	ALG14|199857	95.9896
TCGA-KN-8427-01A-11R-2315-07	ALG1L2|644974	0
TCGA-KN-8427-01A-11R-2315-07	ALG1L|200810	.5556
TCGA-KN-8427-01A-11R-2315-07	ALG1|56052	383.6956
TCGA-KN-8427-01A-11R-2315-07	ALG2|85365	412.5582
TCGA-KN-8427-01A-11R-2315-07	ALG3|10195	1647.603
TCGA-KN-8427-01A-11R-2315-07	ALG5|29880	335.9637
TCGA-KN-8427-01A-11R-2315-07	ALG6|29929	132.8076
TCGA-KN-8427-01A-11R-2315-07	ALG8|79053	501.9732
TCGA-KN-8427-01A-11R-2315-07	ALG9|79796	375.4115
TCGA-KN-8427-01A-11R-2315-07	ALKBH1|8846	173.899
TCGA-KN-8427-01A-11R-2315-07	ALKBH2|121642	383.3011
TCGA-KN-8427-01A-11R-2315-07	ALKBH3|221120	219.5927
TCGA-KN-8427-01A-11R-2315-07	ALKBH4|54784	255.3127
TCGA-KN-8427-01A-11R-2315-07	ALKBH5|54890	1650.1342
TCGA-KN-8427-01A-11R-2315-07	ALKBH6|84964	81.1967
TCGA-KN-8427-01A-11R-2315-07	ALKBH7|84266	1663.7108
TCGA-KN-8427-01A-11R-2315-07	ALKBH8|91801	143.9845
TCGA-KN-8427-01A-11R-2315-07	ALK|238	.3287
TCGA-KN-8427-01A-11R-2315-07	ALLC|55821	.3287
TCGA-KN-8427-01A-11R-2315-07	ALMS1P|200420	.3287
TCGA-KN-8427-01A-11R-2315-07	ALMS1|7840	937.8714
TCGA-KN-8427-01A-11R-2315-07	ALOX12B|242	0
TCGA-KN-8427-01A-11R-2315-07	ALOX12P2|245	1.3149
TCGA-KN-8427-01A-11R-2315-07	ALOX12|239	2.002
TCGA-KN-8427-01A-11R-2315-07	ALOX15B|247	9.2045
TCGA-KN-8427-01A-11R-2315-07	ALOX15|246	.6575
TCGA-KN-8427-01A-11R-2315-07	ALOX5AP|241	236.358
TCGA-KN-8427-01A-11R-2315-07	ALOX5|240	207.1009
TCGA-KN-8427-01A-11R-2315-07	ALOXE3|59344	.3287
TCGA-KN-8427-01A-11R-2315-07	ALPI|248	0
TCGA-KN-8427-01A-11R-2315-07	ALPK1|80216	257.7256
TCGA-KN-8427-01A-11R-2315-07	ALPK2|115701	8.547
TCGA-KN-8427-01A-11R-2315-07	ALPK3|57538	199.8688
TCGA-KN-8427-01A-11R-2315-07	ALPL|249	164.6946
TCGA-KN-8427-01A-11R-2315-07	ALPPL2|251	0
TCGA-KN-8427-01A-11R-2315-07	ALPP|250	.3287
TCGA-KN-8427-01A-11R-2315-07	ALS2CL|259173	192.308
TCGA-KN-8427-01A-11R-2315-07	ALS2CR11|151254	.6575
TCGA-KN-8427-01A-11R-2315-07	ALS2CR12|130540	0
TCGA-KN-8427-01A-11R-2315-07	ALS2CR4|65062	359.9611
TCGA-KN-8427-01A-11R-2315-07	ALS2CR8|79800	76.9232
TCGA-KN-8427-01A-11R-2315-07	ALS2|57679	669.6263
TCGA-KN-8427-01A-11R-2315-07	ALX1|8092	6.5746
TCGA-KN-8427-01A-11R-2315-07	ALX3|257	15.7791
TCGA-KN-8427-01A-11R-2315-07	ALX4|60529	0
TCGA-KN-8427-01A-11R-2315-07	AMAC1L2|83650	2.3011
TCGA-KN-8427-01A-11R-2315-07	AMAC1L3|643664	.6575
TCGA-KN-8427-01A-11R-2315-07	AMAC1|146861	0
TCGA-KN-8427-01A-11R-2315-07	AMACR|23600	184.0897
TCGA-KN-8427-01A-11R-2315-07	AMBN|258	0
TCGA-KN-8427-01A-11R-2315-07	AMBP|259	1.3149
TCGA-KN-8427-01A-11R-2315-07	AMBRA1|55626	726.1682
TCGA-KN-8427-01A-11R-2315-07	AMD1|262	1547.3398
TCGA-KN-8427-01A-11R-2315-07	AMDHD1|144193	0
TCGA-KN-8427-01A-11R-2315-07	AMDHD2|51005	528.515
TCGA-KN-8427-01A-11R-2315-07	AMELX|265	0
TCGA-KN-8427-01A-11R-2315-07	AMELY|266	0
TCGA-KN-8427-01A-11R-2315-07	AMFR|267	2185.0792
TCGA-KN-8427-01A-11R-2315-07	AMHR2|269	0
TCGA-KN-8427-01A-11R-2315-07	AMH|268	5.2597
TCGA-KN-8427-01A-11R-2315-07	AMICA1|120425	83.8266
TCGA-KN-8427-01A-11R-2315-07	AMIGO1|57463	7.8896
TCGA-KN-8427-01A-11R-2315-07	AMIGO2|347902	2003.6062
TCGA-KN-8427-01A-11R-2315-07	AMIGO3|386724	33.5306
TCGA-KN-8427-01A-11R-2315-07	AMMECR1L|83607	1308.3519
TCGA-KN-8427-01A-11R-2315-07	AMMECR1|9949	366.8645
TCGA-KN-8427-01A-11R-2315-07	AMN1|196394	116.0423
TCGA-KN-8427-01A-11R-2315-07	AMN|81693	5.2597
TCGA-KN-8427-01A-11R-2315-07	AMOTL1|154810	265.9439
TCGA-KN-8427-01A-11R-2315-07	AMOTL2|51421	10705.8033
TCGA-KN-8427-01A-11R-2315-07	AMOT|154796	89.7437
TCGA-KN-8427-01A-11R-2315-07	AMPD1|270	0
TCGA-KN-8427-01A-11R-2315-07	AMPD2|271	1258.056
TCGA-KN-8427-01A-11R-2315-07	AMPD3|272	137.7386
TCGA-KN-8427-01A-11R-2315-07	AMPH|273	3.2873
TCGA-KN-8427-01A-11R-2315-07	AMTN|401138	0
TCGA-KN-8427-01A-11R-2315-07	AMT|275	47.7548
TCGA-KN-8427-01A-11R-2315-07	AMY1A|276	.3287
TCGA-KN-8427-01A-11R-2315-07	AMY2A|279	.3287
TCGA-KN-8427-01A-11R-2315-07	AMY2B|280	66.7358
TCGA-KN-8427-01A-11R-2315-07	AMZ1|155185	325.1156
TCGA-KN-8427-01A-11R-2315-07	AMZ2P1|201283	73.3072
TCGA-KN-8427-01A-11R-2315-07	AMZ2|51321	1606.1828
TCGA-KN-8427-01A-11R-2315-07	ANAPC10|10393	77.5807
TCGA-KN-8427-01A-11R-2315-07	ANAPC11|51529	952.0068
TCGA-KN-8427-01A-11R-2315-07	ANAPC13|25847	1885.6211
TCGA-KN-8427-01A-11R-2315-07	ANAPC16|119504	2222.5546
TCGA-KN-8427-01A-11R-2315-07	ANAPC1|64682	1467.1293
TCGA-KN-8427-01A-11R-2315-07	ANAPC2|29882	339.5798
TCGA-KN-8427-01A-11R-2315-07	ANAPC4|29945	329.0604
TCGA-KN-8427-01A-11R-2315-07	ANAPC5|51433	2177.1896
TCGA-KN-8427-01A-11R-2315-07	ANAPC7|51434	1049.6401
TCGA-KN-8427-01A-11R-2315-07	ANGEL1|23357	444.4452
TCGA-KN-8427-01A-11R-2315-07	ANGEL2|90806	639.7118
TCGA-KN-8427-01A-11R-2315-07	ANGPT1|284	24.3261
TCGA-KN-8427-01A-11R-2315-07	ANGPT2|285	217.6203
TCGA-KN-8427-01A-11R-2315-07	ANGPT4|51378	0
TCGA-KN-8427-01A-11R-2315-07	ANGPTL1|9068	19.7239
TCGA-KN-8427-01A-11R-2315-07	ANGPTL2|23452	306.3779
TCGA-KN-8427-01A-11R-2315-07	ANGPTL3|27329	0
TCGA-KN-8427-01A-11R-2315-07	ANGPTL4|51129	2943.7918
TCGA-KN-8427-01A-11R-2315-07	ANGPTL5|253935	0
TCGA-KN-8427-01A-11R-2315-07	ANGPTL6|83854	2.2781
TCGA-KN-8427-01A-11R-2315-07	ANGPTL7|10218	0
TCGA-KN-8427-01A-11R-2315-07	ANG|283	76.7556
TCGA-KN-8427-01A-11R-2315-07	ANK1|286	16.4366
TCGA-KN-8427-01A-11R-2315-07	ANK2|287	275.1484
TCGA-KN-8427-01A-11R-2315-07	ANK3|288	73.6359
TCGA-KN-8427-01A-11R-2315-07	ANKAR|150709	39.7765
TCGA-KN-8427-01A-11R-2315-07	ANKDD1A|348094	75.937
TCGA-KN-8427-01A-11R-2315-07	ANKFN1|162282	0
TCGA-KN-8427-01A-11R-2315-07	ANKFY1|51479	1416.8334
TCGA-KN-8427-01A-11R-2315-07	ANKHD1-EIF4EBP3|404734	848.7325
TCGA-KN-8427-01A-11R-2315-07	ANKHD1|54882	2254.8919
TCGA-KN-8427-01A-11R-2315-07	ANKH|56172	1627.5503
TCGA-KN-8427-01A-11R-2315-07	ANKIB1|54467	1596.9783
TCGA-KN-8427-01A-11R-2315-07	ANKK1|255239	.6575
TCGA-KN-8427-01A-11R-2315-07	ANKLE1|126549	48.981
TCGA-KN-8427-01A-11R-2315-07	ANKLE2|23141	2344.514
TCGA-KN-8427-01A-11R-2315-07	ANKMY1|51281	223.8662
TCGA-KN-8427-01A-11R-2315-07	ANKMY2|57037	522.6833
TCGA-KN-8427-01A-11R-2315-07	ANKRA2|57763	204.4711
TCGA-KN-8427-01A-11R-2315-07	ANKRD10|55608	624.5901
TCGA-KN-8427-01A-11R-2315-07	ANKRD11|29123	2312.0123
TCGA-KN-8427-01A-11R-2315-07	ANKRD12|23253	750.4943
TCGA-KN-8427-01A-11R-2315-07	ANKRD13A|88455	686.0629
TCGA-KN-8427-01A-11R-2315-07	ANKRD13B|124930	193.6229
TCGA-KN-8427-01A-11R-2315-07	ANKRD13C|81573	382.6436
TCGA-KN-8427-01A-11R-2315-07	ANKRD13D|338692	733.0716
TCGA-KN-8427-01A-11R-2315-07	ANKRD16|54522	234.6881
TCGA-KN-8427-01A-11R-2315-07	ANKRD17|26057	2146.2889
TCGA-KN-8427-01A-11R-2315-07	ANKRD19|138649	62.1303
TCGA-KN-8427-01A-11R-2315-07	ANKRD1|27063	24.3261
TCGA-KN-8427-01A-11R-2315-07	ANKRD20A3|441425	13.478
TCGA-KN-8427-01A-11R-2315-07	ANKRD20A4|728747	1.6437
TCGA-KN-8427-01A-11R-2315-07	ANKRD20B|729171	5.2597
TCGA-KN-8427-01A-11R-2315-07	ANKRD22|118932	15.4504
TCGA-KN-8427-01A-11R-2315-07	ANKRD23|200539	25.6411
TCGA-KN-8427-01A-11R-2315-07	ANKRD24|170961	9.5332
TCGA-KN-8427-01A-11R-2315-07	ANKRD26P1|124149	.3287
TCGA-KN-8427-01A-11R-2315-07	ANKRD26|22852	543.3934
TCGA-KN-8427-01A-11R-2315-07	ANKRD27|84079	976.6617
TCGA-KN-8427-01A-11R-2315-07	ANKRD28|23243	2127.8799
TCGA-KN-8427-01A-11R-2315-07	ANKRD29|147463	69.6911
TCGA-KN-8427-01A-11R-2315-07	ANKRD2|26287	9.5332
TCGA-KN-8427-01A-11R-2315-07	ANKRD30A|91074	0
TCGA-KN-8427-01A-11R-2315-07	ANKRD30B|374860	0
TCGA-KN-8427-01A-11R-2315-07	ANKRD31|256006	1.6437
TCGA-KN-8427-01A-11R-2315-07	ANKRD32|84250	109.7964
TCGA-KN-8427-01A-11R-2315-07	ANKRD33|341405	0
TCGA-KN-8427-01A-11R-2315-07	ANKRD34A|284615	150.2304
TCGA-KN-8427-01A-11R-2315-07	ANKRD34B|340120	19.3952
TCGA-KN-8427-01A-11R-2315-07	ANKRD34C|390616	0
TCGA-KN-8427-01A-11R-2315-07	ANKRD35|148741	7.8896
TCGA-KN-8427-01A-11R-2315-07	ANKRD36BP1|84832	79.2243
TCGA-KN-8427-01A-11R-2315-07	ANKRD36B|57730	50.2959
TCGA-KN-8427-01A-11R-2315-07	ANKRD36|375248	280.7368
TCGA-KN-8427-01A-11R-2315-07	ANKRD37|353322	40.0625
TCGA-KN-8427-01A-11R-2315-07	ANKRD39|51239	222.2226
TCGA-KN-8427-01A-11R-2315-07	ANKRD40|91369	1145.6298
TCGA-KN-8427-01A-11R-2315-07	ANKRD42|338699	198.8826
TCGA-KN-8427-01A-11R-2315-07	ANKRD43|134548	1.6437
TCGA-KN-8427-01A-11R-2315-07	ANKRD44|91526	22.025
TCGA-KN-8427-01A-11R-2315-07	ANKRD45|339416	2.3011
TCGA-KN-8427-01A-11R-2315-07	ANKRD46|157567	246.3909
TCGA-KN-8427-01A-11R-2315-07	ANKRD49|54851	106.5091
TCGA-KN-8427-01A-11R-2315-07	ANKRD50|57182	1025.314
TCGA-KN-8427-01A-11R-2315-07	ANKRD52|283373	2225.8419
TCGA-KN-8427-01A-11R-2315-07	ANKRD53|79998	.3287
TCGA-KN-8427-01A-11R-2315-07	ANKRD54|129138	447.4038
TCGA-KN-8427-01A-11R-2315-07	ANKRD55|79722	1.3149
TCGA-KN-8427-01A-11R-2315-07	ANKRD56|345079	2.9586
TCGA-KN-8427-01A-11R-2315-07	ANKRD57|65124	462.5254
TCGA-KN-8427-01A-11R-2315-07	ANKRD58|347454	19.0664
TCGA-KN-8427-01A-11R-2315-07	ANKRD5|63926	20.3814
TCGA-KN-8427-01A-11R-2315-07	ANKRD6|22881	42.3998
TCGA-KN-8427-01A-11R-2315-07	ANKRD7|56311	1.6437
TCGA-KN-8427-01A-11R-2315-07	ANKRD9|122416	139.3822
TCGA-KN-8427-01A-11R-2315-07	ANKS1A|23294	733.0716
TCGA-KN-8427-01A-11R-2315-07	ANKS1B|56899	.9862
TCGA-KN-8427-01A-11R-2315-07	ANKS3|124401	128.2053
TCGA-KN-8427-01A-11R-2315-07	ANKS4B|257629	0
TCGA-KN-8427-01A-11R-2315-07	ANKS6|203286	692.3088
TCGA-KN-8427-01A-11R-2315-07	ANKZF1|55139	715.9775
TCGA-KN-8427-01A-11R-2315-07	ANLN|54443	2011.8376
TCGA-KN-8427-01A-11R-2315-07	ANO10|55129	982.9076
TCGA-KN-8427-01A-11R-2315-07	ANO1|55107	127.8766
TCGA-KN-8427-01A-11R-2315-07	ANO2|57101	3.9448
TCGA-KN-8427-01A-11R-2315-07	ANO3|63982	3.9448
TCGA-KN-8427-01A-11R-2315-07	ANO4|121601	.9862
TCGA-KN-8427-01A-11R-2315-07	ANO5|203859	3.2873
TCGA-KN-8427-01A-11R-2315-07	ANO6|196527	4244.5829
TCGA-KN-8427-01A-11R-2315-07	ANO7|50636	37.8041
TCGA-KN-8427-01A-11R-2315-07	ANO8|57719	244.5763
TCGA-KN-8427-01A-11R-2315-07	ANO9|338440	15.4504
TCGA-KN-8427-01A-11R-2315-07	ANP32A|8125	2206.4468
TCGA-KN-8427-01A-11R-2315-07	ANP32B|10541	4977.6545
TCGA-KN-8427-01A-11R-2315-07	ANP32C|23520	3.2873
TCGA-KN-8427-01A-11R-2315-07	ANP32D|23519	.3287
TCGA-KN-8427-01A-11R-2315-07	ANP32E|81611	1548.326
TCGA-KN-8427-01A-11R-2315-07	ANPEP|290	1275.8075
TCGA-KN-8427-01A-11R-2315-07	ANTXR1|84168	977.6479
TCGA-KN-8427-01A-11R-2315-07	ANTXR2|118429	3159.111
TCGA-KN-8427-01A-11R-2315-07	ANTXRL|195977	0
TCGA-KN-8427-01A-11R-2315-07	ANUBL1|93550	30.572
TCGA-KN-8427-01A-11R-2315-07	ANXA10|11199	0
TCGA-KN-8427-01A-11R-2315-07	ANXA11|311	5868.1885
TCGA-KN-8427-01A-11R-2315-07	ANXA13|312	0
TCGA-KN-8427-01A-11R-2315-07	ANXA1|301	3643.9902
TCGA-KN-8427-01A-11R-2315-07	ANXA2P1|303	183.4323
TCGA-KN-8427-01A-11R-2315-07	ANXA2P2|304	12334.0111
TCGA-KN-8427-01A-11R-2315-07	ANXA2P3|305	9.5332
TCGA-KN-8427-01A-11R-2315-07	ANXA2|302	32813.9921
TCGA-KN-8427-01A-11R-2315-07	ANXA3|306	32.8732
TCGA-KN-8427-01A-11R-2315-07	ANXA4|307	3301.4518
TCGA-KN-8427-01A-11R-2315-07	ANXA5|308	9244.9199
TCGA-KN-8427-01A-11R-2315-07	ANXA6|309	7256.0935
TCGA-KN-8427-01A-11R-2315-07	ANXA7|310	4015.457
TCGA-KN-8427-01A-11R-2315-07	ANXA8L1|728113	0
TCGA-KN-8427-01A-11R-2315-07	ANXA8L2|244	.3287
TCGA-KN-8427-01A-11R-2315-07	ANXA8|653145	.3287
TCGA-KN-8427-01A-11R-2315-07	ANXA9|8416	39.7765
TCGA-KN-8427-01A-11R-2315-07	AOAH|313	144.3132
TCGA-KN-8427-01A-11R-2315-07	AOC2|314	9.5332
TCGA-KN-8427-01A-11R-2315-07	AOC3|8639	247.2062
TCGA-KN-8427-01A-11R-2315-07	AOX1|316	1667.6556
TCGA-KN-8427-01A-11R-2315-07	AOX2P|344454	0
TCGA-KN-8427-01A-11R-2315-07	AP1AR|55435	411.2433
TCGA-KN-8427-01A-11R-2315-07	AP1B1|162	2544.3829
TCGA-KN-8427-01A-11R-2315-07	AP1G1|164	1285.9982
TCGA-KN-8427-01A-11R-2315-07	AP1G2|8906	359.5831
TCGA-KN-8427-01A-11R-2315-07	AP1M1|8907	2352.7323
TCGA-KN-8427-01A-11R-2315-07	AP1M2|10053	128.8628
TCGA-KN-8427-01A-11R-2315-07	AP1S1|1174	1434.2561
TCGA-KN-8427-01A-11R-2315-07	AP1S2|8905	523.6695
TCGA-KN-8427-01A-11R-2315-07	AP1S3|130340	20.7101
TCGA-KN-8427-01A-11R-2315-07	AP2A1|160	2941.7274
TCGA-KN-8427-01A-11R-2315-07	AP2A2|161	1887.5771
TCGA-KN-8427-01A-11R-2315-07	AP2B1|163	6518.0909
TCGA-KN-8427-01A-11R-2315-07	AP2M1|1173	15274.5156
TCGA-KN-8427-01A-11R-2315-07	AP2S1|1175	1082.842
TCGA-KN-8427-01A-11R-2315-07	AP3B1|8546	2341.8842
TCGA-KN-8427-01A-11R-2315-07	AP3B2|8120	6.2459
TCGA-KN-8427-01A-11R-2315-07	AP3D1|8943	6336.6311
TCGA-KN-8427-01A-11R-2315-07	AP3M1|26985	2360.6219
TCGA-KN-8427-01A-11R-2315-07	AP3M2|10947	407.6272
TCGA-KN-8427-01A-11R-2315-07	AP3S1|1176	2619.3337
TCGA-KN-8427-01A-11R-2315-07	AP3S2|10239	966.494
TCGA-KN-8427-01A-11R-2315-07	AP4B1|10717	248.0576
TCGA-KN-8427-01A-11R-2315-07	AP4E1|23431	297.1734
TCGA-KN-8427-01A-11R-2315-07	AP4M1|9179	677.0787
TCGA-KN-8427-01A-11R-2315-07	AP4S1|11154	36.4892
TCGA-KN-8427-01A-11R-2315-07	APAF1|317	629.5211
TCGA-KN-8427-01A-11R-2315-07	APBA1|320	43.0638
TCGA-KN-8427-01A-11R-2315-07	APBA2|321	586.1285
TCGA-KN-8427-01A-11R-2315-07	APBA3|9546	290.9275
TCGA-KN-8427-01A-11R-2315-07	APBB1IP|54518	107.824
TCGA-KN-8427-01A-11R-2315-07	APBB1|322	89.415
TCGA-KN-8427-01A-11R-2315-07	APBB2|323	2393.8238
TCGA-KN-8427-01A-11R-2315-07	APBB3|10307	258.7118
TCGA-KN-8427-01A-11R-2315-07	APC2|10297	20.9008
TCGA-KN-8427-01A-11R-2315-07	APCDD1L|164284	1774.8221
TCGA-KN-8427-01A-11R-2315-07	APCDD1|147495	46.0224
TCGA-KN-8427-01A-11R-2315-07	APCS|325	0
TCGA-KN-8427-01A-11R-2315-07	APC|324	807.6936
TCGA-KN-8427-01A-11R-2315-07	APEH|327	2359.307
TCGA-KN-8427-01A-11R-2315-07	APEX1|328	4139.7175
TCGA-KN-8427-01A-11R-2315-07	APEX2|27301	354.7014
TCGA-KN-8427-01A-11R-2315-07	APH1A|51107	3425.7124
TCGA-KN-8427-01A-11R-2315-07	APH1B|83464	844.8403
TCGA-KN-8427-01A-11R-2315-07	API5|8539	1783.3691
TCGA-KN-8427-01A-11R-2315-07	APIP|51074	240.8518
TCGA-KN-8427-01A-11R-2315-07	APITD1|378708	104.9246
TCGA-KN-8427-01A-11R-2315-07	APLF|200558	175.8714
TCGA-KN-8427-01A-11R-2315-07	APLNR|187	101.9068
TCGA-KN-8427-01A-11R-2315-07	APLN|8862	15.4504
TCGA-KN-8427-01A-11R-2315-07	APLP1|333	89.7437
TCGA-KN-8427-01A-11R-2315-07	APLP2|334	40364.6291
TCGA-KN-8427-01A-11R-2315-07	APOA1BP|128240	1621.9619
TCGA-KN-8427-01A-11R-2315-07	APOA1|335	.9862
TCGA-KN-8427-01A-11R-2315-07	APOA2|336	.3287
TCGA-KN-8427-01A-11R-2315-07	APOA4|337	0
TCGA-KN-8427-01A-11R-2315-07	APOA5|116519	0
TCGA-KN-8427-01A-11R-2315-07	APOB48R|55911	91.7161
TCGA-KN-8427-01A-11R-2315-07	APOBEC1|339	0
TCGA-KN-8427-01A-11R-2315-07	APOBEC2|10930	.6575
TCGA-KN-8427-01A-11R-2315-07	APOBEC3A|200315	13.1493
TCGA-KN-8427-01A-11R-2315-07	APOBEC3B|9582	304.7342
TCGA-KN-8427-01A-11R-2315-07	APOBEC3C|27350	577.9102
TCGA-KN-8427-01A-11R-2315-07	APOBEC3D|140564	77.9094
TCGA-KN-8427-01A-11R-2315-07	APOBEC3F|200316	139.7109
TCGA-KN-8427-01A-11R-2315-07	APOBEC3G|60489	208.0871
TCGA-KN-8427-01A-11R-2315-07	APOBEC3H|164668	3.9448
TCGA-KN-8427-01A-11R-2315-07	APOBEC4|403314	0
TCGA-KN-8427-01A-11R-2315-07	APOB|338	.9862
TCGA-KN-8427-01A-11R-2315-07	APOC1P1|342	.3287
TCGA-KN-8427-01A-11R-2315-07	APOC1|341	941.1587
TCGA-KN-8427-01A-11R-2315-07	APOC2|344	19.3952
TCGA-KN-8427-01A-11R-2315-07	APOC3|345	.9862
TCGA-KN-8427-01A-11R-2315-07	APOC4|346	.3287
TCGA-KN-8427-01A-11R-2315-07	APOD|347	37.1467
TCGA-KN-8427-01A-11R-2315-07	APOE|348	5741.6268
TCGA-KN-8427-01A-11R-2315-07	APOF|319	0
TCGA-KN-8427-01A-11R-2315-07	APOH|350	0
TCGA-KN-8427-01A-11R-2315-07	APOL1|8542	1040.4356
TCGA-KN-8427-01A-11R-2315-07	APOL2|23780	399.4089
TCGA-KN-8427-01A-11R-2315-07	APOL3|80833	270.8749
TCGA-KN-8427-01A-11R-2315-07	APOL4|80832	68.7049
TCGA-KN-8427-01A-11R-2315-07	APOL5|80831	0
TCGA-KN-8427-01A-11R-2315-07	APOL6|80830	1342.8687
TCGA-KN-8427-01A-11R-2315-07	APOLD1|81575	119.0009
TCGA-KN-8427-01A-11R-2315-07	APOM|55937	11.8343
TCGA-KN-8427-01A-11R-2315-07	APOOL|139322	119.987
TCGA-KN-8427-01A-11R-2315-07	APOO|79135	172.5841
TCGA-KN-8427-01A-11R-2315-07	APPBP2|10513	799.1466
TCGA-KN-8427-01A-11R-2315-07	APPL1|26060	1152.8619
TCGA-KN-8427-01A-11R-2315-07	APPL2|55198	1221.8955
TCGA-KN-8427-01A-11R-2315-07	APP|351	26161.1212
TCGA-KN-8427-01A-11R-2315-07	APRT|353	1425.3804
TCGA-KN-8427-01A-11R-2315-07	APTX|54840	387.2459
TCGA-KN-8427-01A-11R-2315-07	AQP10|89872	.3287
TCGA-KN-8427-01A-11R-2315-07	AQP11|282679	5.9172
TCGA-KN-8427-01A-11R-2315-07	AQP12A|375318	0
TCGA-KN-8427-01A-11R-2315-07	AQP12B|653437	0
TCGA-KN-8427-01A-11R-2315-07	AQP1|358	260.6842
TCGA-KN-8427-01A-11R-2315-07	AQP2|359	10.5194
TCGA-KN-8427-01A-11R-2315-07	AQP3|360	59.1717
TCGA-KN-8427-01A-11R-2315-07	AQP4|361	.9862
TCGA-KN-8427-01A-11R-2315-07	AQP5|362	.9862
TCGA-KN-8427-01A-11R-2315-07	AQP6|363	1.6437
TCGA-KN-8427-01A-11R-2315-07	AQP7P1|375719	.6575
TCGA-KN-8427-01A-11R-2315-07	AQP7P3|441432	0
TCGA-KN-8427-01A-11R-2315-07	AQP7|364	.6575
TCGA-KN-8427-01A-11R-2315-07	AQP8|343	.3287
TCGA-KN-8427-01A-11R-2315-07	AQP9|366	231.7558
TCGA-KN-8427-01A-11R-2315-07	AQPEP|206338	3.9448
TCGA-KN-8427-01A-11R-2315-07	AQR|9716	654.8334
TCGA-KN-8427-01A-11R-2315-07	ARAF|369	752.4667
TCGA-KN-8427-01A-11R-2315-07	ARAP1|116985	1401.3698
TCGA-KN-8427-01A-11R-2315-07	ARAP2|116984	49.9672
TCGA-KN-8427-01A-11R-2315-07	ARAP3|64411	930.3105
TCGA-KN-8427-01A-11R-2315-07	ARCN1|372	4295.5363
TCGA-KN-8427-01A-11R-2315-07	ARC|23237	10.5194
TCGA-KN-8427-01A-11R-2315-07	AREG|374	44.3788
TCGA-KN-8427-01A-11R-2315-07	ARF1|375	10658.7946
TCGA-KN-8427-01A-11R-2315-07	ARF3|377	3678.8358
TCGA-KN-8427-01A-11R-2315-07	ARF4|378	3725.1869
TCGA-KN-8427-01A-11R-2315-07	ARF5|381	2270.5494
TCGA-KN-8427-01A-11R-2315-07	ARF6|382	2944.4493
TCGA-KN-8427-01A-11R-2315-07	ARFGAP1|55738	2457.9265
TCGA-KN-8427-01A-11R-2315-07	ARFGAP2|84364	1123.9335
TCGA-KN-8427-01A-11R-2315-07	ARFGAP3|26286	1974.691
TCGA-KN-8427-01A-11R-2315-07	ARFGEF1|10565	3095.4456
TCGA-KN-8427-01A-11R-2315-07	ARFGEF2|10564	2375.0861
TCGA-KN-8427-01A-11R-2315-07	ARFIP1|27236	547.9956
TCGA-KN-8427-01A-11R-2315-07	ARFIP2|23647	631.4935
TCGA-KN-8427-01A-11R-2315-07	ARFRP1|10139	1397.1095
TCGA-KN-8427-01A-11R-2315-07	ARG1|383	1.6437
TCGA-KN-8427-01A-11R-2315-07	ARG2|384	85.3026
TCGA-KN-8427-01A-11R-2315-07	ARGFXP2|503640	.3287
TCGA-KN-8427-01A-11R-2315-07	ARGFX|503582	0
TCGA-KN-8427-01A-11R-2315-07	ARGLU1|55082	886.918
TCGA-KN-8427-01A-11R-2315-07	ARHGAP10|79658	611.1121
TCGA-KN-8427-01A-11R-2315-07	ARHGAP11A|9824	507.8904
TCGA-KN-8427-01A-11R-2315-07	ARHGAP11B|89839	38.8725
TCGA-KN-8427-01A-11R-2315-07	ARHGAP12|94134	1621.9619
TCGA-KN-8427-01A-11R-2315-07	ARHGAP15|55843	42.0776
TCGA-KN-8427-01A-11R-2315-07	ARHGAP17|55114	960.8826
TCGA-KN-8427-01A-11R-2315-07	ARHGAP18|93663	2290.2733
TCGA-KN-8427-01A-11R-2315-07	ARHGAP19|84986	438.528
TCGA-KN-8427-01A-11R-2315-07	ARHGAP1|392	2380.0171
TCGA-KN-8427-01A-11R-2315-07	ARHGAP20|57569	8.2183
TCGA-KN-8427-01A-11R-2315-07	ARHGAP21|57584	3164.042
TCGA-KN-8427-01A-11R-2315-07	ARHGAP22|58504	3186.3958
TCGA-KN-8427-01A-11R-2315-07	ARHGAP23|57636	2704.4752
TCGA-KN-8427-01A-11R-2315-07	ARHGAP24|83478	291.2562
TCGA-KN-8427-01A-11R-2315-07	ARHGAP25|9938	108.8102
TCGA-KN-8427-01A-11R-2315-07	ARHGAP26|23092	112.0975
TCGA-KN-8427-01A-11R-2315-07	ARHGAP27|201176	723.8671
TCGA-KN-8427-01A-11R-2315-07	ARHGAP28|79822	13.1493
TCGA-KN-8427-01A-11R-2315-07	ARHGAP29|9411	535.8326
TCGA-KN-8427-01A-11R-2315-07	ARHGAP30|257106	339.9085
TCGA-KN-8427-01A-11R-2315-07	ARHGAP31|57514	311.9663
TCGA-KN-8427-01A-11R-2315-07	ARHGAP32|9743	595.6617
TCGA-KN-8427-01A-11R-2315-07	ARHGAP33|115703	125.9042
TCGA-KN-8427-01A-11R-2315-07	ARHGAP36|158763	0
TCGA-KN-8427-01A-11R-2315-07	ARHGAP39|80728	338.9223
TCGA-KN-8427-01A-11R-2315-07	ARHGAP42|143872	339.5732
TCGA-KN-8427-01A-11R-2315-07	ARHGAP4|393	2163.3829
TCGA-KN-8427-01A-11R-2315-07	ARHGAP5|394	1350.7583
TCGA-KN-8427-01A-11R-2315-07	ARHGAP6|395	26.956
TCGA-KN-8427-01A-11R-2315-07	ARHGAP8|23779	10.8481
TCGA-KN-8427-01A-11R-2315-07	ARHGAP9|64333	120.6445
TCGA-KN-8427-01A-11R-2315-07	ARHGDIA|396	6842.5491
TCGA-KN-8427-01A-11R-2315-07	ARHGDIB|397	986.1949
TCGA-KN-8427-01A-11R-2315-07	ARHGDIG|398	1.67
TCGA-KN-8427-01A-11R-2315-07	ARHGEF10L|55160	553.2553
TCGA-KN-8427-01A-11R-2315-07	ARHGEF10|9639	2020.0559
TCGA-KN-8427-01A-11R-2315-07	ARHGEF11|9826	1137.7402
TCGA-KN-8427-01A-11R-2315-07	ARHGEF12|23365	2669.6296
TCGA-KN-8427-01A-11R-2315-07	ARHGEF15|22899	89.415
TCGA-KN-8427-01A-11R-2315-07	ARHGEF16|27237	68.0474
TCGA-KN-8427-01A-11R-2315-07	ARHGEF17|9828	1331.0344
TCGA-KN-8427-01A-11R-2315-07	ARHGEF18|23370	1392.1785
TCGA-KN-8427-01A-11R-2315-07	ARHGEF19|128272	12.4918
TCGA-KN-8427-01A-11R-2315-07	ARHGEF1|9138	892.8351
TCGA-KN-8427-01A-11R-2315-07	ARHGEF2|9181	3318.2172
TCGA-KN-8427-01A-11R-2315-07	ARHGEF33|100271715	1.3149
TCGA-KN-8427-01A-11R-2315-07	ARHGEF35|445328	21.0388
TCGA-KN-8427-01A-11R-2315-07	ARHGEF37|389337	21.3676
TCGA-KN-8427-01A-11R-2315-07	ARHGEF38|54848	.9862
TCGA-KN-8427-01A-11R-2315-07	ARHGEF3|50650	141.3546
TCGA-KN-8427-01A-11R-2315-07	ARHGEF4|50649	64.4314
TCGA-KN-8427-01A-11R-2315-07	ARHGEF5|7984	27.9422
TCGA-KN-8427-01A-11R-2315-07	ARHGEF6|9459	560.8162
TCGA-KN-8427-01A-11R-2315-07	ARHGEF7|8874	638.7256
TCGA-KN-8427-01A-11R-2315-07	ARHGEF9|23229	263.314
TCGA-KN-8427-01A-11R-2315-07	ARID1A|8289	2402.0421
TCGA-KN-8427-01A-11R-2315-07	ARID1B|57492	1623.9343
TCGA-KN-8427-01A-11R-2315-07	ARID2|196528	839.9093
TCGA-KN-8427-01A-11R-2315-07	ARID3A|1820	520.3822
TCGA-KN-8427-01A-11R-2315-07	ARID3B|10620	95.9896
TCGA-KN-8427-01A-11R-2315-07	ARID3C|138715	.6575
TCGA-KN-8427-01A-11R-2315-07	ARID4A|5926	529.2579
TCGA-KN-8427-01A-11R-2315-07	ARID4B|51742	1237.9869
TCGA-KN-8427-01A-11R-2315-07	ARID5A|10865	191.3218
TCGA-KN-8427-01A-11R-2315-07	ARID5B|84159	307.3641
TCGA-KN-8427-01A-11R-2315-07	ARIH1|25820	1698.5564
TCGA-KN-8427-01A-11R-2315-07	ARIH2|10425	1084.1274
TCGA-KN-8427-01A-11R-2315-07	ARL10|285598	9.5332
TCGA-KN-8427-01A-11R-2315-07	ARL11|115761	24.9836
TCGA-KN-8427-01A-11R-2315-07	ARL13A|392509	0
TCGA-KN-8427-01A-11R-2315-07	ARL13B|200894	234.3857
TCGA-KN-8427-01A-11R-2315-07	ARL14|80117	.6575
TCGA-KN-8427-01A-11R-2315-07	ARL15|54622	87.1139
TCGA-KN-8427-01A-11R-2315-07	ARL16|339231	388.2321
TCGA-KN-8427-01A-11R-2315-07	ARL17A|51326	39.7075
TCGA-KN-8427-01A-11R-2315-07	ARL17B|641522	.7002
TCGA-KN-8427-01A-11R-2315-07	ARL1|400	1869.8256
TCGA-KN-8427-01A-11R-2315-07	ARL2BP|23568	1412.2311
TCGA-KN-8427-01A-11R-2315-07	ARL2|402	1529.2596
TCGA-KN-8427-01A-11R-2315-07	ARL3|403	1116.3726
TCGA-KN-8427-01A-11R-2315-07	ARL4A|10124	199.5401
TCGA-KN-8427-01A-11R-2315-07	ARL4C|10123	5027.2929
TCGA-KN-8427-01A-11R-2315-07	ARL4D|379	301.1182
TCGA-KN-8427-01A-11R-2315-07	ARL5A|26225	1121.9611
TCGA-KN-8427-01A-11R-2315-07	ARL5B|221079	384.2873
TCGA-KN-8427-01A-11R-2315-07	ARL5C|390790	0
TCGA-KN-8427-01A-11R-2315-07	ARL6IP1|23204	2482.2526
TCGA-KN-8427-01A-11R-2315-07	ARL6IP4|51329	2668.6434
TCGA-KN-8427-01A-11R-2315-07	ARL6IP5|10550	2043.7246
TCGA-KN-8427-01A-11R-2315-07	ARL6IP6|151188	1188.6936
TCGA-KN-8427-01A-11R-2315-07	ARL6|84100	36.4892
TCGA-KN-8427-01A-11R-2315-07	ARL8A|127829	994.7419
TCGA-KN-8427-01A-11R-2315-07	ARL8B|55207	1716.9653
TCGA-KN-8427-01A-11R-2315-07	ARL9|132946	1.3149
TCGA-KN-8427-01A-11R-2315-07	ARMC10|83787	881.1356
TCGA-KN-8427-01A-11R-2315-07	ARMC1|55156	1119.3312
TCGA-KN-8427-01A-11R-2315-07	ARMC2|84071	25.6411
TCGA-KN-8427-01A-11R-2315-07	ARMC3|219681	1.9724
TCGA-KN-8427-01A-11R-2315-07	ARMC4|55130	123.2744
TCGA-KN-8427-01A-11R-2315-07	ARMC5|79798	134.1225
TCGA-KN-8427-01A-11R-2315-07	ARMC6|93436	862.8614
TCGA-KN-8427-01A-11R-2315-07	ARMC7|79637	252.4659
TCGA-KN-8427-01A-11R-2315-07	ARMC8|25852	1166.3399
TCGA-KN-8427-01A-11R-2315-07	ARMC9|80210	231.0983
TCGA-KN-8427-01A-11R-2315-07	ARMCX1|51309	561.1449
TCGA-KN-8427-01A-11R-2315-07	ARMCX2|9823	522.3546
TCGA-KN-8427-01A-11R-2315-07	ARMCX3|51566	1290.9291
TCGA-KN-8427-01A-11R-2315-07	ARMCX5|64860	173.2416
TCGA-KN-8427-01A-11R-2315-07	ARMCX6|54470	226.4961
TCGA-KN-8427-01A-11R-2315-07	ARMS2|387715	0
TCGA-KN-8427-01A-11R-2315-07	ARNT2|9915	49.9672
TCGA-KN-8427-01A-11R-2315-07	ARNTL2|56938	665.0241
TCGA-KN-8427-01A-11R-2315-07	ARNTL|406	151.874
TCGA-KN-8427-01A-11R-2315-07	ARNT|405	1620.3182
TCGA-KN-8427-01A-11R-2315-07	ARPC1A|10552	3917.7974
TCGA-KN-8427-01A-11R-2315-07	ARPC1B|10095	5380.7058
TCGA-KN-8427-01A-11R-2315-07	ARPC2|10109	4524.3335
TCGA-KN-8427-01A-11R-2315-07	ARPC3|10094	4945.7675
TCGA-KN-8427-01A-11R-2315-07	ARPC4|10093	2670.8032
TCGA-KN-8427-01A-11R-2315-07	ARPC5L|81873	834.9784
TCGA-KN-8427-01A-11R-2315-07	ARPC5|10092	2420.7798
TCGA-KN-8427-01A-11R-2315-07	ARPM1|84517	1.6437
TCGA-KN-8427-01A-11R-2315-07	ARPP19|10776	2449.0507
TCGA-KN-8427-01A-11R-2315-07	ARPP21|10777	0
TCGA-KN-8427-01A-11R-2315-07	ARR3|407	0
TCGA-KN-8427-01A-11R-2315-07	ARRB1|408	134.78
TCGA-KN-8427-01A-11R-2315-07	ARRB2|409	1026.3002
TCGA-KN-8427-01A-11R-2315-07	ARRDC1|92714	673.2424
TCGA-KN-8427-01A-11R-2315-07	ARRDC2|27106	704.1432
TCGA-KN-8427-01A-11R-2315-07	ARRDC3|57561	1071.6651
TCGA-KN-8427-01A-11R-2315-07	ARRDC4|91947	302.1044
TCGA-KN-8427-01A-11R-2315-07	ARRDC5|645432	1.3149
TCGA-KN-8427-01A-11R-2315-07	ARSA|410	1589.0887
TCGA-KN-8427-01A-11R-2315-07	ARSB|411	476.6609
TCGA-KN-8427-01A-11R-2315-07	ARSD|414	267.9163
TCGA-KN-8427-01A-11R-2315-07	ARSE|415	120.6445
TCGA-KN-8427-01A-11R-2315-07	ARSF|416	0
TCGA-KN-8427-01A-11R-2315-07	ARSG|22901	392.8343
TCGA-KN-8427-01A-11R-2315-07	ARSH|347527	0
TCGA-KN-8427-01A-11R-2315-07	ARSI|340075	24.6549
TCGA-KN-8427-01A-11R-2315-07	ARSJ|79642	206.7722
TCGA-KN-8427-01A-11R-2315-07	ARSK|153642	300.132
TCGA-KN-8427-01A-11R-2315-07	ART1|417	0
TCGA-KN-8427-01A-11R-2315-07	ART3|419	.3287
TCGA-KN-8427-01A-11R-2315-07	ART4|420	16.7653
TCGA-KN-8427-01A-11R-2315-07	ART5|116969	.3287
TCGA-KN-8427-01A-11R-2315-07	ARTN|9048	44.7075
TCGA-KN-8427-01A-11R-2315-07	ARV1|64801	175.8714
TCGA-KN-8427-01A-11R-2315-07	ARVCF|421	56.8706
TCGA-KN-8427-01A-11R-2315-07	ARX|170302	0
TCGA-KN-8427-01A-11R-2315-07	AR|367	2.6299
TCGA-KN-8427-01A-11R-2315-07	AS3MT|57412	622.9465
TCGA-KN-8427-01A-11R-2315-07	ASAH1|427	4571.6709
TCGA-KN-8427-01A-11R-2315-07	ASAH2B|653308	8.547
TCGA-KN-8427-01A-11R-2315-07	ASAH2|56624	4.931
TCGA-KN-8427-01A-11R-2315-07	ASAM|79827	1474.6901
TCGA-KN-8427-01A-11R-2315-07	ASAP1IT1|29065	0
TCGA-KN-8427-01A-11R-2315-07	ASAP1|50807	6835.6457
TCGA-KN-8427-01A-11R-2315-07	ASAP2|8853	4016.7719
TCGA-KN-8427-01A-11R-2315-07	ASAP3|55616	65.7463
TCGA-KN-8427-01A-11R-2315-07	ASB10|136371	0
TCGA-KN-8427-01A-11R-2315-07	ASB11|140456	0
TCGA-KN-8427-01A-11R-2315-07	ASB12|142689	0
TCGA-KN-8427-01A-11R-2315-07	ASB13|79754	765.9447
TCGA-KN-8427-01A-11R-2315-07	ASB14|142686	3.616
TCGA-KN-8427-01A-11R-2315-07	ASB15|142685	0
TCGA-KN-8427-01A-11R-2315-07	ASB16|92591	7.288
TCGA-KN-8427-01A-11R-2315-07	ASB17|127247	0
TCGA-KN-8427-01A-11R-2315-07	ASB18|401036	0
TCGA-KN-8427-01A-11R-2315-07	ASB1|51665	675.1326
TCGA-KN-8427-01A-11R-2315-07	ASB2|51676	22.6825
TCGA-KN-8427-01A-11R-2315-07	ASB3|51130	429.6523
TCGA-KN-8427-01A-11R-2315-07	ASB4|51666	0
TCGA-KN-8427-01A-11R-2315-07	ASB5|140458	.3287
TCGA-KN-8427-01A-11R-2315-07	ASB6|140459	573.9096
TCGA-KN-8427-01A-11R-2315-07	ASB7|140460	295.5297
TCGA-KN-8427-01A-11R-2315-07	ASB8|140461	372.4529
TCGA-KN-8427-01A-11R-2315-07	ASB9|140462	4.2735
TCGA-KN-8427-01A-11R-2315-07	ASCC1|51008	1046.0241
TCGA-KN-8427-01A-11R-2315-07	ASCC2|84164	1613.4149
TCGA-KN-8427-01A-11R-2315-07	ASCC3|10973	1501.9749
TCGA-KN-8427-01A-11R-2315-07	ASCL1|429	.3287
TCGA-KN-8427-01A-11R-2315-07	ASCL2|430	4.2735
TCGA-KN-8427-01A-11R-2315-07	ASCL3|56676	.3287
TCGA-KN-8427-01A-11R-2315-07	ASCL4|121549	0
TCGA-KN-8427-01A-11R-2315-07	ASF1A|25842	190.9931
TCGA-KN-8427-01A-11R-2315-07	ASF1B|55723	302.1044
TCGA-KN-8427-01A-11R-2315-07	ASFMR1|100126270	0
TCGA-KN-8427-01A-11R-2315-07	ASGR1|432	21.0388
TCGA-KN-8427-01A-11R-2315-07	ASGR2|433	3.2873
TCGA-KN-8427-01A-11R-2315-07	ASH1L|55870	1673.461
TCGA-KN-8427-01A-11R-2315-07	ASH2L|9070	985.5375
TCGA-KN-8427-01A-11R-2315-07	ASIP|434	1.3149
TCGA-KN-8427-01A-11R-2315-07	ASL|435	1567.7212
TCGA-KN-8427-01A-11R-2315-07	ASMTL|8623	653.8472
TCGA-KN-8427-01A-11R-2315-07	ASMT|438	.6575
TCGA-KN-8427-01A-11R-2315-07	ASNA1|439	2071.0093
TCGA-KN-8427-01A-11R-2315-07	ASNSD1|54529	515.1225
TCGA-KN-8427-01A-11R-2315-07	ASNS|440	1103.2234
TCGA-KN-8427-01A-11R-2315-07	ASPA|443	3.616
TCGA-KN-8427-01A-11R-2315-07	ASPDH|554235	.3287
TCGA-KN-8427-01A-11R-2315-07	ASPG|374569	0
TCGA-KN-8427-01A-11R-2315-07	ASPHD1|253982	326.7592
TCGA-KN-8427-01A-11R-2315-07	ASPHD2|57168	121.9594
TCGA-KN-8427-01A-11R-2315-07	ASPH|444	16784.0973
TCGA-KN-8427-01A-11R-2315-07	ASPM|259266	702.1708
TCGA-KN-8427-01A-11R-2315-07	ASPN|54829	158.7774
TCGA-KN-8427-01A-11R-2315-07	ASPRV1|151516	11.8836
TCGA-KN-8427-01A-11R-2315-07	ASPSCR1|79058	602.2364
TCGA-KN-8427-01A-11R-2315-07	ASRGL1|80150	28.2709
TCGA-KN-8427-01A-11R-2315-07	ASS1|445	3603.885
TCGA-KN-8427-01A-11R-2315-07	ASTE1|28990	247.4199
TCGA-KN-8427-01A-11R-2315-07	ASTL|431705	.6575
TCGA-KN-8427-01A-11R-2315-07	ASTN1|460	0
TCGA-KN-8427-01A-11R-2315-07	ASTN2|23245	87.4426
TCGA-KN-8427-01A-11R-2315-07	ASXL1|171023	2690.6685
TCGA-KN-8427-01A-11R-2315-07	ASXL2|55252	1146.2872
TCGA-KN-8427-01A-11R-2315-07	ASXL3|80816	1.6437
TCGA-KN-8427-01A-11R-2315-07	ASZ1|136991	.3287
TCGA-KN-8427-01A-11R-2315-07	ATAD1|84896	1769.5624
TCGA-KN-8427-01A-11R-2315-07	ATAD2B|54454	304.7342
TCGA-KN-8427-01A-11R-2315-07	ATAD2|29028	1767.9188
TCGA-KN-8427-01A-11R-2315-07	ATAD3A|55210	1306.3795
TCGA-KN-8427-01A-11R-2315-07	ATAD3B|83858	411.9007
TCGA-KN-8427-01A-11R-2315-07	ATAD3C|219293	21.3676
TCGA-KN-8427-01A-11R-2315-07	ATAD5|79915	74.2934
TCGA-KN-8427-01A-11R-2315-07	ATCAY|85300	.3287
TCGA-KN-8427-01A-11R-2315-07	ATE1|11101	321.8283
TCGA-KN-8427-01A-11R-2315-07	ATF1|466	606.5099
TCGA-KN-8427-01A-11R-2315-07	ATF2|1386	812.6246
TCGA-KN-8427-01A-11R-2315-07	ATF3|467	151.874
TCGA-KN-8427-01A-11R-2315-07	ATF4|468	9966.4858
TCGA-KN-8427-01A-11R-2315-07	ATF5|22809	895.1363
TCGA-KN-8427-01A-11R-2315-07	ATF6B|1388	2525.9739
TCGA-KN-8427-01A-11R-2315-07	ATF6|22926	1388.8912
TCGA-KN-8427-01A-11R-2315-07	ATF7IP2|80063	16.4366
TCGA-KN-8427-01A-11R-2315-07	ATF7IP|55729	895.7937
TCGA-KN-8427-01A-11R-2315-07	ATF7|11016	1952.7251
TCGA-KN-8427-01A-11R-2315-07	ATG10|83734	119.0009
TCGA-KN-8427-01A-11R-2315-07	ATG12|9140	996.3856
TCGA-KN-8427-01A-11R-2315-07	ATG16L1|55054	598.949
TCGA-KN-8427-01A-11R-2315-07	ATG16L2|89849	286.6606
TCGA-KN-8427-01A-11R-2315-07	ATG2A|23130	738.9887
TCGA-KN-8427-01A-11R-2315-07	ATG2B|55102	600.9214
TCGA-KN-8427-01A-11R-2315-07	ATG3|64422	708.4167
TCGA-KN-8427-01A-11R-2315-07	ATG4A|115201	105.1941
TCGA-KN-8427-01A-11R-2315-07	ATG4B|23192	551.9404
TCGA-KN-8427-01A-11R-2315-07	ATG4C|84938	167.3244
TCGA-KN-8427-01A-11R-2315-07	ATG4D|84971	333.7678
TCGA-KN-8427-01A-11R-2315-07	ATG5|9474	644.314
TCGA-KN-8427-01A-11R-2315-07	ATG7|10533	622.0622
TCGA-KN-8427-01A-11R-2315-07	ATG9A|79065	1303.9075
TCGA-KN-8427-01A-11R-2315-07	ATG9B|285973	9.2242
TCGA-KN-8427-01A-11R-2315-07	ATHL1|80162	775.8067
TCGA-KN-8427-01A-11R-2315-07	ATIC|471	2831.3656
TCGA-KN-8427-01A-11R-2315-07	ATL1|51062	17.7515
TCGA-KN-8427-01A-11R-2315-07	ATL2|64225	931.6255
TCGA-KN-8427-01A-11R-2315-07	ATL3|25923	712.6902
TCGA-KN-8427-01A-11R-2315-07	ATMIN|23300	1021.0405
TCGA-KN-8427-01A-11R-2315-07	ATM|472	1285.9982
TCGA-KN-8427-01A-11R-2315-07	ATN1|1822	8838.9363
TCGA-KN-8427-01A-11R-2315-07	ATOH1|474	0
TCGA-KN-8427-01A-11R-2315-07	ATOH7|220202	.6575
TCGA-KN-8427-01A-11R-2315-07	ATOH8|84913	5.5884
TCGA-KN-8427-01A-11R-2315-07	ATOX1|475	1114.4003
TCGA-KN-8427-01A-11R-2315-07	ATP10A|57194	461.5392
TCGA-KN-8427-01A-11R-2315-07	ATP10B|23120	.6575
TCGA-KN-8427-01A-11R-2315-07	ATP10D|57205	803.4201
TCGA-KN-8427-01A-11R-2315-07	ATP11A|23250	967.4572
TCGA-KN-8427-01A-11R-2315-07	ATP11B|23200	1804.0792
TCGA-KN-8427-01A-11R-2315-07	ATP11C|286410	784.025
TCGA-KN-8427-01A-11R-2315-07	ATP12A|479	.6575
TCGA-KN-8427-01A-11R-2315-07	ATP13A1|57130	1798.4908
TCGA-KN-8427-01A-11R-2315-07	ATP13A2|23400	990.4684
TCGA-KN-8427-01A-11R-2315-07	ATP13A3|79572	6081.864
TCGA-KN-8427-01A-11R-2315-07	ATP13A4|84239	1.6437
TCGA-KN-8427-01A-11R-2315-07	ATP13A5|344905	0
TCGA-KN-8427-01A-11R-2315-07	ATP1A1|476	7286.9942
TCGA-KN-8427-01A-11R-2315-07	ATP1A2|477	6.9034
TCGA-KN-8427-01A-11R-2315-07	ATP1A3|478	56.8706
TCGA-KN-8427-01A-11R-2315-07	ATP1A4|480	0
TCGA-KN-8427-01A-11R-2315-07	ATP1B1|481	1376.7347
TCGA-KN-8427-01A-11R-2315-07	ATP1B2|482	7.5608
TCGA-KN-8427-01A-11R-2315-07	ATP1B3|483	3366.8694
TCGA-KN-8427-01A-11R-2315-07	ATP1B4|23439	0
TCGA-KN-8427-01A-11R-2315-07	ATP2A1|487	1.9724
TCGA-KN-8427-01A-11R-2315-07	ATP2A2|488	5754.4473
TCGA-KN-8427-01A-11R-2315-07	ATP2A3|489	373.4391
TCGA-KN-8427-01A-11R-2315-07	ATP2B1|490	3757.4026
TCGA-KN-8427-01A-11R-2315-07	ATP2B2|491	.3287
TCGA-KN-8427-01A-11R-2315-07	ATP2B3|492	.9862
TCGA-KN-8427-01A-11R-2315-07	ATP2B4|493	5760.6932
TCGA-KN-8427-01A-11R-2315-07	ATP2C1|27032	7071.1326
TCGA-KN-8427-01A-11R-2315-07	ATP2C2|9914	4.6022
TCGA-KN-8427-01A-11R-2315-07	ATP4A|495	0
TCGA-KN-8427-01A-11R-2315-07	ATP4B|496	1.9724
TCGA-KN-8427-01A-11R-2315-07	ATP5A1|498	9688.7076
TCGA-KN-8427-01A-11R-2315-07	ATP5B|506	16061.1704
TCGA-KN-8427-01A-11R-2315-07	ATP5C1|509	3257.7305
TCGA-KN-8427-01A-11R-2315-07	ATP5D|513	1756.4131
TCGA-KN-8427-01A-11R-2315-07	ATP5EP2|432369	46.0224
TCGA-KN-8427-01A-11R-2315-07	ATP5E|514	7395.4757
TCGA-KN-8427-01A-11R-2315-07	ATP5F1|515	2393.4951
TCGA-KN-8427-01A-11R-2315-07	ATP5G1|516	720.9085
TCGA-KN-8427-01A-11R-2315-07	ATP5G2|517	10415.5332
TCGA-KN-8427-01A-11R-2315-07	ATP5G3|518	4455.6286
TCGA-KN-8427-01A-11R-2315-07	ATP5H|10476	2531.5623
TCGA-KN-8427-01A-11R-2315-07	ATP5I|521	1060.7052
TCGA-KN-8427-01A-11R-2315-07	ATP5J2|9551	1337.2803
TCGA-KN-8427-01A-11R-2315-07	ATP5J|522	897.6445
TCGA-KN-8427-01A-11R-2315-07	ATP5L2|267020	.3287
TCGA-KN-8427-01A-11R-2315-07	ATP5L|10632	2632.1542
TCGA-KN-8427-01A-11R-2315-07	ATP5O|539	2733.7323
TCGA-KN-8427-01A-11R-2315-07	ATP5SL|55101	1002.9602
TCGA-KN-8427-01A-11R-2315-07	ATP5S|27109	87.4426
TCGA-KN-8427-01A-11R-2315-07	ATP6AP1L|92270	36.1605
TCGA-KN-8427-01A-11R-2315-07	ATP6AP1|537	1909.9308
TCGA-KN-8427-01A-11R-2315-07	ATP6AP2|10159	2816.9014
TCGA-KN-8427-01A-11R-2315-07	ATP6V0A1|535	623.9326
TCGA-KN-8427-01A-11R-2315-07	ATP6V0A2|23545	536.8188
TCGA-KN-8427-01A-11R-2315-07	ATP6V0A4|50617	24.6549
TCGA-KN-8427-01A-11R-2315-07	ATP6V0B|533	1321.8299
TCGA-KN-8427-01A-11R-2315-07	ATP6V0C|527	2764.9618
TCGA-KN-8427-01A-11R-2315-07	ATP6V0D1|9114	1019.0681
TCGA-KN-8427-01A-11R-2315-07	ATP6V0D2|245972	8.547
TCGA-KN-8427-01A-11R-2315-07	ATP6V0E1|8992	2765.6193
TCGA-KN-8427-01A-11R-2315-07	ATP6V0E2|155066	75.2795
TCGA-KN-8427-01A-11R-2315-07	ATP6V1A|523	918.8049
TCGA-KN-8427-01A-11R-2315-07	ATP6V1B1|525	34.1881
TCGA-KN-8427-01A-11R-2315-07	ATP6V1B2|526	2642.3449
TCGA-KN-8427-01A-11R-2315-07	ATP6V1C1|528	2612.7591
TCGA-KN-8427-01A-11R-2315-07	ATP6V1C2|245973	47.6891
TCGA-KN-8427-01A-11R-2315-07	ATP6V1D|51382	1030.9024
TCGA-KN-8427-01A-11R-2315-07	ATP6V1E1|529	3479.9531
TCGA-KN-8427-01A-11R-2315-07	ATP6V1E2|90423	43.7213
TCGA-KN-8427-01A-11R-2315-07	ATP6V1F|9296	1767.5834
TCGA-KN-8427-01A-11R-2315-07	ATP6V1G1|9550	1753.7833
TCGA-KN-8427-01A-11R-2315-07	ATP6V1G2|534	11.5056
TCGA-KN-8427-01A-11R-2315-07	ATP6V1G3|127124	1.6437
TCGA-KN-8427-01A-11R-2315-07	ATP6V1H|51606	1528.2734
TCGA-KN-8427-01A-11R-2315-07	ATP7A|538	188.3632
TCGA-KN-8427-01A-11R-2315-07	ATP7B|540	59.5004
TCGA-KN-8427-01A-11R-2315-07	ATP8A1|10396	76.5945
TCGA-KN-8427-01A-11R-2315-07	ATP8A2|51761	9.2045
TCGA-KN-8427-01A-11R-2315-07	ATP8B1|5205	187.5644
TCGA-KN-8427-01A-11R-2315-07	ATP8B2|57198	2457.9265
TCGA-KN-8427-01A-11R-2315-07	ATP8B3|148229	263.6428
TCGA-KN-8427-01A-11R-2315-07	ATP8B4|79895	35.1743
TCGA-KN-8427-01A-11R-2315-07	ATP8B5P|158381	11.8343
TCGA-KN-8427-01A-11R-2315-07	ATP9A|10079	620.9741
TCGA-KN-8427-01A-11R-2315-07	ATP9B|374868	499.3434
TCGA-KN-8427-01A-11R-2315-07	ATPAF1|64756	445.244
TCGA-KN-8427-01A-11R-2315-07	ATPAF2|91647	166.6669
TCGA-KN-8427-01A-11R-2315-07	ATPBD4|89978	163.7084
TCGA-KN-8427-01A-11R-2315-07	ATPIF1|93974	758.0552
TCGA-KN-8427-01A-11R-2315-07	ATRIP|84126	231.4139
TCGA-KN-8427-01A-11R-2315-07	ATRNL1|26033	20.3814
TCGA-KN-8427-01A-11R-2315-07	ATRN|8455	3358.6511
TCGA-KN-8427-01A-11R-2315-07	ATRX|546	1282.0534
TCGA-KN-8427-01A-11R-2315-07	ATR|545	1358.3191
TCGA-KN-8427-01A-11R-2315-07	ATXN10|25814	2680.8065
TCGA-KN-8427-01A-11R-2315-07	ATXN1L|342371	955.6229
TCGA-KN-8427-01A-11R-2315-07	ATXN1|6310	285.6678
TCGA-KN-8427-01A-11R-2315-07	ATXN2L|11273	3935.2464
TCGA-KN-8427-01A-11R-2315-07	ATXN2|6311	1574.6245
TCGA-KN-8427-01A-11R-2315-07	ATXN3L|92552	0
TCGA-KN-8427-01A-11R-2315-07	ATXN3|4287	297.5021
TCGA-KN-8427-01A-11R-2315-07	ATXN7L1|222255	181.7886
TCGA-KN-8427-01A-11R-2315-07	ATXN7L2|127002	40.1053
TCGA-KN-8427-01A-11R-2315-07	ATXN7L3B|552889	1523.3424
TCGA-KN-8427-01A-11R-2315-07	ATXN7L3|56970	1460.2259
TCGA-KN-8427-01A-11R-2315-07	ATXN7|6314	563.7748
TCGA-KN-8427-01A-11R-2315-07	ATXN8OS|6315	0
TCGA-KN-8427-01A-11R-2315-07	AUH|549	184.4184
TCGA-KN-8427-01A-11R-2315-07	AUP1|550	2580.9839
TCGA-KN-8427-01A-11R-2315-07	AURKAIP1|54998	1510.1931
TCGA-KN-8427-01A-11R-2315-07	AURKAPS1|6791	4.931
TCGA-KN-8427-01A-11R-2315-07	AURKA|6790	596.6479
TCGA-KN-8427-01A-11R-2315-07	AURKB|9212	450.0336
TCGA-KN-8427-01A-11R-2315-07	AURKC|6795	2.3011
TCGA-KN-8427-01A-11R-2315-07	AUTS2|26053	384.616
TCGA-KN-8427-01A-11R-2315-07	AVEN|57099	474.6885
TCGA-KN-8427-01A-11R-2315-07	AVIL|10677	4.2735
TCGA-KN-8427-01A-11R-2315-07	AVL9|23080	548.9818
TCGA-KN-8427-01A-11R-2315-07	AVPI1|60370	277.7782
TCGA-KN-8427-01A-11R-2315-07	AVPR1A|552	1.3149
TCGA-KN-8427-01A-11R-2315-07	AVPR1B|553	0
TCGA-KN-8427-01A-11R-2315-07	AVPR2|554	343.1958
TCGA-KN-8427-01A-11R-2315-07	AVP|551	0
TCGA-KN-8427-01A-11R-2315-07	AWAT1|158833	0
TCGA-KN-8427-01A-11R-2315-07	AWAT2|158835	0
TCGA-KN-8427-01A-11R-2315-07	AXIN1|8312	949.377
TCGA-KN-8427-01A-11R-2315-07	AXIN2|8313	26.2985
TCGA-KN-8427-01A-11R-2315-07	AXL|558	7854.7138
TCGA-KN-8427-01A-11R-2315-07	AZGP1|563	.3287
TCGA-KN-8427-01A-11R-2315-07	AZI1|22994	507.2329
TCGA-KN-8427-01A-11R-2315-07	AZI2|64343	736.0301
TCGA-KN-8427-01A-11R-2315-07	AZIN1|51582	4238.0083
TCGA-KN-8427-01A-11R-2315-07	AZU1|566	7.5608
TCGA-KN-8427-01A-11R-2315-07	B2M|567	19650.9199
TCGA-KN-8427-01A-11R-2315-07	B3GALNT1|8706	27.2847
TCGA-KN-8427-01A-11R-2315-07	B3GALNT2|148789	826.2407
TCGA-KN-8427-01A-11R-2315-07	B3GALT1|8708	6.9034
TCGA-KN-8427-01A-11R-2315-07	B3GALT2|8707	.9862
TCGA-KN-8427-01A-11R-2315-07	B3GALT4|8705	69.3624
TCGA-KN-8427-01A-11R-2315-07	B3GALT5|10317	2.3011
TCGA-KN-8427-01A-11R-2315-07	B3GALT6|126792	528.9292
TCGA-KN-8427-01A-11R-2315-07	B3GALTL|145173	169.2968
TCGA-KN-8427-01A-11R-2315-07	B3GAT1|27087	12.8205
TCGA-KN-8427-01A-11R-2315-07	B3GAT2|135152	1.0421
TCGA-KN-8427-01A-11R-2315-07	B3GAT3|26229	611.4408
TCGA-KN-8427-01A-11R-2315-07	B3GNT1|11041	714.6626
TCGA-KN-8427-01A-11R-2315-07	B3GNT2|10678	751.8093
TCGA-KN-8427-01A-11R-2315-07	B3GNT3|10331	20.7101
TCGA-KN-8427-01A-11R-2315-07	B3GNT4|79369	13.8067
TCGA-KN-8427-01A-11R-2315-07	B3GNT5|84002	1479.2924
TCGA-KN-8427-01A-11R-2315-07	B3GNT6|192134	0
TCGA-KN-8427-01A-11R-2315-07	B3GNT7|93010	45.365
TCGA-KN-8427-01A-11R-2315-07	B3GNT8|374907	224.195
TCGA-KN-8427-01A-11R-2315-07	B3GNT9|84752	647.312
TCGA-KN-8427-01A-11R-2315-07	B3GNTL1|146712	302.4232
TCGA-KN-8427-01A-11R-2315-07	B4GALNT1|2583	239.1194
TCGA-KN-8427-01A-11R-2315-07	B4GALNT2|124872	.9862
TCGA-KN-8427-01A-11R-2315-07	B4GALNT3|283358	4.6022
TCGA-KN-8427-01A-11R-2315-07	B4GALNT4|338707	253.1234
TCGA-KN-8427-01A-11R-2315-07	B4GALT1|2683	3473.7072
TCGA-KN-8427-01A-11R-2315-07	B4GALT2|8704	1192.9671
TCGA-KN-8427-01A-11R-2315-07	B4GALT3|8703	1057.2009
TCGA-KN-8427-01A-11R-2315-07	B4GALT4|8702	383.9586
TCGA-KN-8427-01A-11R-2315-07	B4GALT5|9334	2631.4968
TCGA-KN-8427-01A-11R-2315-07	B4GALT6|9331	253.1234
TCGA-KN-8427-01A-11R-2315-07	B4GALT7|11285	800.1328
TCGA-KN-8427-01A-11R-2315-07	B9D1|27077	350.5594
TCGA-KN-8427-01A-11R-2315-07	B9D2|80776	52.9258
TCGA-KN-8427-01A-11R-2315-07	BAALC|79870	8.547
TCGA-KN-8427-01A-11R-2315-07	BAAT|570	.9862
TCGA-KN-8427-01A-11R-2315-07	BACE1|23621	1000.3304
TCGA-KN-8427-01A-11R-2315-07	BACE2|25825	1458.2535
TCGA-KN-8427-01A-11R-2315-07	BACH1|571	1584.1578
TCGA-KN-8427-01A-11R-2315-07	BACH2|60468	31.2295
TCGA-KN-8427-01A-11R-2315-07	BAD|572	852.3946
TCGA-KN-8427-01A-11R-2315-07	BAG1|573	738.9033
TCGA-KN-8427-01A-11R-2315-07	BAG2|9532	980.6065
TCGA-KN-8427-01A-11R-2315-07	BAG3|9531	3517.7573
TCGA-KN-8427-01A-11R-2315-07	BAG4|9530	416.8317
TCGA-KN-8427-01A-11R-2315-07	BAG5|9529	1029.2588
TCGA-KN-8427-01A-11R-2315-07	BAGE2|85319	3.7804
TCGA-KN-8427-01A-11R-2315-07	BAGE|574	0
TCGA-KN-8427-01A-11R-2315-07	BAHCC1|57597	119.6583
TCGA-KN-8427-01A-11R-2315-07	BAHD1|22893	637.4106
TCGA-KN-8427-01A-11R-2315-07	BAI1|575	168.3106
TCGA-KN-8427-01A-11R-2315-07	BAI2|576	20.7101
TCGA-KN-8427-01A-11R-2315-07	BAI3|577	.9862
TCGA-KN-8427-01A-11R-2315-07	BAIAP2L1|55971	2330.7073
TCGA-KN-8427-01A-11R-2315-07	BAIAP2L2|80115	59.5004
TCGA-KN-8427-01A-11R-2315-07	BAIAP2|10458	2091.3907
TCGA-KN-8427-01A-11R-2315-07	BAIAP3|8938	67.4722
TCGA-KN-8427-01A-11R-2315-07	BAK1|578	701.842
TCGA-KN-8427-01A-11R-2315-07	BAMBI|25805	54.5695
TCGA-KN-8427-01A-11R-2315-07	BANF1|8815	1681.7911
TCGA-KN-8427-01A-11R-2315-07	BANF2|140836	0
TCGA-KN-8427-01A-11R-2315-07	BANK1|55024	3.2873
TCGA-KN-8427-01A-11R-2315-07	BANP|54971	281.0656
TCGA-KN-8427-01A-11R-2315-07	BAP1|8314	1515.4529
TCGA-KN-8427-01A-11R-2315-07	BARD1|580	66.7325
TCGA-KN-8427-01A-11R-2315-07	BARHL1|56751	.3287
TCGA-KN-8427-01A-11R-2315-07	BARHL2|343472	0
TCGA-KN-8427-01A-11R-2315-07	BARX1|56033	0
TCGA-KN-8427-01A-11R-2315-07	BARX2|8538	2.3011
TCGA-KN-8427-01A-11R-2315-07	BASE|317716	0
TCGA-KN-8427-01A-11R-2315-07	BASP1|10409	2115.3881
TCGA-KN-8427-01A-11R-2315-07	BAT1|7919	5106.1885
TCGA-KN-8427-01A-11R-2315-07	BAT2L1|84726	3605.1571
TCGA-KN-8427-01A-11R-2315-07	BAT2L2|23215	5419.1411
TCGA-KN-8427-01A-11R-2315-07	BAT2|7916	10618.6894
TCGA-KN-8427-01A-11R-2315-07	BAT3|7917	6773.5154
TCGA-KN-8427-01A-11R-2315-07	BAT4|7918	552.2724
TCGA-KN-8427-01A-11R-2315-07	BAT5|7920	646.6151
TCGA-KN-8427-01A-11R-2315-07	BATF2|116071	168.3106
TCGA-KN-8427-01A-11R-2315-07	BATF3|55509	59.1717
TCGA-KN-8427-01A-11R-2315-07	BATF|10538	39.4478
TCGA-KN-8427-01A-11R-2315-07	BAX|581	1704.8023
TCGA-KN-8427-01A-11R-2315-07	BAZ1A|11177	1148.9171
TCGA-KN-8427-01A-11R-2315-07	BAZ1B|9031	2791.2603
TCGA-KN-8427-01A-11R-2315-07	BAZ2A|11176	4760.8527
TCGA-KN-8427-01A-11R-2315-07	BAZ2B|29994	552.8148
TCGA-KN-8427-01A-11R-2315-07	BBC3|27113	345.497
TCGA-KN-8427-01A-11R-2315-07	BBOX1|8424	5.2597
TCGA-KN-8427-01A-11R-2315-07	BBS10|79738	373.7679
TCGA-KN-8427-01A-11R-2315-07	BBS12|166379	146.943
TCGA-KN-8427-01A-11R-2315-07	BBS1|582	261.9991
TCGA-KN-8427-01A-11R-2315-07	BBS2|583	583.8274
TCGA-KN-8427-01A-11R-2315-07	BBS4|585	194.6091
TCGA-KN-8427-01A-11R-2315-07	BBS5|129880	362.5811
TCGA-KN-8427-01A-11R-2315-07	BBS7|55212	443.7877
TCGA-KN-8427-01A-11R-2315-07	BBS9|27241	251.151
TCGA-KN-8427-01A-11R-2315-07	BBX|56987	1506.9058
TCGA-KN-8427-01A-11R-2315-07	BCAM|4059	881.6583
TCGA-KN-8427-01A-11R-2315-07	BCAN|63827	6.9034
TCGA-KN-8427-01A-11R-2315-07	BCAP29|55973	1802.1068
TCGA-KN-8427-01A-11R-2315-07	BCAP31|10134	2711.7073
TCGA-KN-8427-01A-11R-2315-07	BCAR1|9564	2478.6366
TCGA-KN-8427-01A-11R-2315-07	BCAR3|8412	2315.2569
TCGA-KN-8427-01A-11R-2315-07	BCAR4|400500	0
TCGA-KN-8427-01A-11R-2315-07	BCAS1|8537	1.6437
TCGA-KN-8427-01A-11R-2315-07	BCAS2|10286	436.8778
TCGA-KN-8427-01A-11R-2315-07	BCAS3|54828	333.3339
TCGA-KN-8427-01A-11R-2315-07	BCAS4|55653	745.8921
TCGA-KN-8427-01A-11R-2315-07	BCAT1|586	1083.8282
TCGA-KN-8427-01A-11R-2315-07	BCAT2|587	584.8136
TCGA-KN-8427-01A-11R-2315-07	BCCIP|56647	1701.0975
TCGA-KN-8427-01A-11R-2315-07	BCDIN3D|144233	46.0586
TCGA-KN-8427-01A-11R-2315-07	BCHE|590	54.8982
TCGA-KN-8427-01A-11R-2315-07	BCKDHA|593	543.3244
TCGA-KN-8427-01A-11R-2315-07	BCKDHB|594	279.0932
TCGA-KN-8427-01A-11R-2315-07	BCKDK|10295	1352.7307
TCGA-KN-8427-01A-11R-2315-07	BCL10|8915	520.3822
TCGA-KN-8427-01A-11R-2315-07	BCL11A|53335	150.2304
TCGA-KN-8427-01A-11R-2315-07	BCL11B|64919	80.5393
TCGA-KN-8427-01A-11R-2315-07	BCL2A1|597	94.6747
TCGA-KN-8427-01A-11R-2315-07	BCL2L10|10017	.3287
TCGA-KN-8427-01A-11R-2315-07	BCL2L11|10018	789.6134
TCGA-KN-8427-01A-11R-2315-07	BCL2L12|83596	383.3833
TCGA-KN-8427-01A-11R-2315-07	BCL2L13|23786	1838.2673
TCGA-KN-8427-01A-11R-2315-07	BCL2L14|79370	1.6437
TCGA-KN-8427-01A-11R-2315-07	BCL2L15|440603	5.9172
TCGA-KN-8427-01A-11R-2315-07	BCL2L1|598	9659.7792
TCGA-KN-8427-01A-11R-2315-07	BCL2L2|599	629.1562
TCGA-KN-8427-01A-11R-2315-07	BCL2|596	99.6057
TCGA-KN-8427-01A-11R-2315-07	BCL3|602	666.6678
TCGA-KN-8427-01A-11R-2315-07	BCL6B|255877	228.4685
TCGA-KN-8427-01A-11R-2315-07	BCL6|604	2156.4795
TCGA-KN-8427-01A-11R-2315-07	BCL7A|605	767.9171
TCGA-KN-8427-01A-11R-2315-07	BCL7B|9275	809.666
TCGA-KN-8427-01A-11R-2315-07	BCL7C|9274	580.5401
TCGA-KN-8427-01A-11R-2315-07	BCL8|606	6.2459
TCGA-KN-8427-01A-11R-2315-07	BCL9L|283149	3249.5122
TCGA-KN-8427-01A-11R-2315-07	BCL9|607	643.3278
TCGA-KN-8427-01A-11R-2315-07	BCLAF1|9774	2041.7522
TCGA-KN-8427-01A-11R-2315-07	BCMO1|53630	.6575
TCGA-KN-8427-01A-11R-2315-07	BCO2|83875	8.547
TCGA-KN-8427-01A-11R-2315-07	BCORL1|63035	677.1872
TCGA-KN-8427-01A-11R-2315-07	BCORL2|286554	1.3149
TCGA-KN-8427-01A-11R-2315-07	BCOR|54880	919.7911
TCGA-KN-8427-01A-11R-2315-07	BCR|613	1502.9611
TCGA-KN-8427-01A-11R-2315-07	BCS1L|617	370.5167
TCGA-KN-8427-01A-11R-2315-07	BCYRN1|618	0
TCGA-KN-8427-01A-11R-2315-07	BDH1|622	94.6747
TCGA-KN-8427-01A-11R-2315-07	BDH2|56898	447.4038
TCGA-KN-8427-01A-11R-2315-07	BDKRB1|623	2.6299
TCGA-KN-8427-01A-11R-2315-07	BDKRB2|624	51.9396
TCGA-KN-8427-01A-11R-2315-07	BDNFOS|497258	5.1512
TCGA-KN-8427-01A-11R-2315-07	BDNF|627	1476.4423
TCGA-KN-8427-01A-11R-2315-07	BDP1|55814	1624.5918
TCGA-KN-8427-01A-11R-2315-07	BEAN|146227	7.8896
TCGA-KN-8427-01A-11R-2315-07	BECN1|8678	1158.7264
TCGA-KN-8427-01A-11R-2315-07	BEGAIN|57596	2.6299
TCGA-KN-8427-01A-11R-2315-07	BEND2|139105	0
TCGA-KN-8427-01A-11R-2315-07	BEND3|57673	130.5065
TCGA-KN-8427-01A-11R-2315-07	BEND4|389206	1.3149
TCGA-KN-8427-01A-11R-2315-07	BEND5|79656	2.3011
TCGA-KN-8427-01A-11R-2315-07	BEND6|221336	444.1164
TCGA-KN-8427-01A-11R-2315-07	BEND7|222389	132.4789
TCGA-KN-8427-01A-11R-2315-07	BEST1|7439	42.4064
TCGA-KN-8427-01A-11R-2315-07	BEST2|54831	0
TCGA-KN-8427-01A-11R-2315-07	BEST3|144453	5.9172
TCGA-KN-8427-01A-11R-2315-07	BEST4|266675	2.6299
TCGA-KN-8427-01A-11R-2315-07	BET1L|51272	1664.0396
TCGA-KN-8427-01A-11R-2315-07	BET1|10282	1404.999
TCGA-KN-8427-01A-11R-2315-07	BET3L|100128327	.9862
TCGA-KN-8427-01A-11R-2315-07	BEX1|55859	10.8481
TCGA-KN-8427-01A-11R-2315-07	BEX2|84707	11.5056
TCGA-KN-8427-01A-11R-2315-07	BEX4|56271	112.755
TCGA-KN-8427-01A-11R-2315-07	BEX5|340542	20.0526
TCGA-KN-8427-01A-11R-2315-07	BEYLA|497634	0
TCGA-KN-8427-01A-11R-2315-07	BFAR|51283	1738.9904
TCGA-KN-8427-01A-11R-2315-07	BFSP1|631	114.0699
TCGA-KN-8427-01A-11R-2315-07	BFSP2|8419	.3287
TCGA-KN-8427-01A-11R-2315-07	BGLAP|632	15.2794
TCGA-KN-8427-01A-11R-2315-07	BGN|633	15675.2394
TCGA-KN-8427-01A-11R-2315-07	BHLHA15|168620	9.8619
TCGA-KN-8427-01A-11R-2315-07	BHLHB9|80823	94.346
TCGA-KN-8427-01A-11R-2315-07	BHLHE22|27319	2.6299
TCGA-KN-8427-01A-11R-2315-07	BHLHE23|128408	0
TCGA-KN-8427-01A-11R-2315-07	BHLHE40|8553	2069.3657
TCGA-KN-8427-01A-11R-2315-07	BHLHE41|79365	208.4159
TCGA-KN-8427-01A-11R-2315-07	BHMT2|23743	26.956
TCGA-KN-8427-01A-11R-2315-07	BHMT|635	8.547
TCGA-KN-8427-01A-11R-2315-07	BICC1|80114	155.8188
TCGA-KN-8427-01A-11R-2315-07	BICD1|636	433.2683
TCGA-KN-8427-01A-11R-2315-07	BICD2|23299	1310.3243
TCGA-KN-8427-01A-11R-2315-07	BID|637	1046.3331
TCGA-KN-8427-01A-11R-2315-07	BIK|638	94.0172
TCGA-KN-8427-01A-11R-2315-07	BIN1|274	5479.6277
TCGA-KN-8427-01A-11R-2315-07	BIN2|51411	109.7964
TCGA-KN-8427-01A-11R-2315-07	BIN3|55909	407.956
TCGA-KN-8427-01A-11R-2315-07	BIRC2|329	704.4719
TCGA-KN-8427-01A-11R-2315-07	BIRC3|330	145.6281
TCGA-KN-8427-01A-11R-2315-07	BIRC5|332	313.7218
TCGA-KN-8427-01A-11R-2315-07	BIRC6|57448	3329.394
TCGA-KN-8427-01A-11R-2315-07	BIRC7|79444	145.2994
TCGA-KN-8427-01A-11R-2315-07	BIRC8|112401	0
TCGA-KN-8427-01A-11R-2315-07	BIVM|54841	497.3808
TCGA-KN-8427-01A-11R-2315-07	BLCAP|10904	1521.37
TCGA-KN-8427-01A-11R-2315-07	BLID|414899	0
TCGA-KN-8427-01A-11R-2315-07	BLK|640	685.7342
TCGA-KN-8427-01A-11R-2315-07	BLMH|642	644.314
TCGA-KN-8427-01A-11R-2315-07	BLM|641	149.9016
TCGA-KN-8427-01A-11R-2315-07	BLNK|29760	16.1079
TCGA-KN-8427-01A-11R-2315-07	BLOC1S1|2647	944.4
TCGA-KN-8427-01A-11R-2315-07	BLOC1S2|282991	780.7376
TCGA-KN-8427-01A-11R-2315-07	BLOC1S3|388552	243.9189
TCGA-KN-8427-01A-11R-2315-07	BLVRA|644	619.0017
TCGA-KN-8427-01A-11R-2315-07	BLVRB|645	612.7558
TCGA-KN-8427-01A-11R-2315-07	BLZF1|8548	642.9991
TCGA-KN-8427-01A-11R-2315-07	BMF|90427	132.4789
TCGA-KN-8427-01A-11R-2315-07	BMI1|648	3009.1174
TCGA-KN-8427-01A-11R-2315-07	BMP10|27302	.9862
TCGA-KN-8427-01A-11R-2315-07	BMP15|9210	0
TCGA-KN-8427-01A-11R-2315-07	BMP1|649	1961.213
TCGA-KN-8427-01A-11R-2315-07	BMP2K|55589	230.7696
TCGA-KN-8427-01A-11R-2315-07	BMP2|650	413.8731
TCGA-KN-8427-01A-11R-2315-07	BMP3|651	.3287
TCGA-KN-8427-01A-11R-2315-07	BMP4|652	15.1217
TCGA-KN-8427-01A-11R-2315-07	BMP5|653	4.931
TCGA-KN-8427-01A-11R-2315-07	BMP6|654	45.2236
TCGA-KN-8427-01A-11R-2315-07	BMP7|655	0
TCGA-KN-8427-01A-11R-2315-07	BMP8A|353500	78.8956
TCGA-KN-8427-01A-11R-2315-07	BMP8B|656	170.283
TCGA-KN-8427-01A-11R-2315-07	BMPER|168667	1.6437
TCGA-KN-8427-01A-11R-2315-07	BMPR1A|657	678.8308
TCGA-KN-8427-01A-11R-2315-07	BMPR1B|658	336.6212
TCGA-KN-8427-01A-11R-2315-07	BMPR2|659	2632.483
TCGA-KN-8427-01A-11R-2315-07	BMS1P4|729096	52.4787
TCGA-KN-8427-01A-11R-2315-07	BMS1P5|399761	52.2683
TCGA-KN-8427-01A-11R-2315-07	BMS1|9790	2223.2121
TCGA-KN-8427-01A-11R-2315-07	BMX|660	33.8594
TCGA-KN-8427-01A-11R-2315-07	BNC1|646	32.8732
TCGA-KN-8427-01A-11R-2315-07	BNC2|54796	1399.7393
TCGA-KN-8427-01A-11R-2315-07	BNIP1|662	285.3391
TCGA-KN-8427-01A-11R-2315-07	BNIP2|663	767.5884
TCGA-KN-8427-01A-11R-2315-07	BNIP3L|665	4864.8995
TCGA-KN-8427-01A-11R-2315-07	BNIP3|664	2005.5917
TCGA-KN-8427-01A-11R-2315-07	BNIPL|149428	1.3149
TCGA-KN-8427-01A-11R-2315-07	BOC|91653	51.2821
TCGA-KN-8427-01A-11R-2315-07	BOD1L|259282	1624.9205
TCGA-KN-8427-01A-11R-2315-07	BOD1|91272	1032.2173
TCGA-KN-8427-01A-11R-2315-07	BOK|666	1228.7989
TCGA-KN-8427-01A-11R-2315-07	BOLA1|51027	112.755
TCGA-KN-8427-01A-11R-2315-07	BOLA2|552900	902.753
TCGA-KN-8427-01A-11R-2315-07	BOLA3|388962	364.2347
TCGA-KN-8427-01A-11R-2315-07	BOLL|66037	0
TCGA-KN-8427-01A-11R-2315-07	BOP1|23246	1034.5185
TCGA-KN-8427-01A-11R-2315-07	BPESC1|60467	0
TCGA-KN-8427-01A-11R-2315-07	BPGM|669	332.6764
TCGA-KN-8427-01A-11R-2315-07	BPHL|670	393.163
TCGA-KN-8427-01A-11R-2315-07	BPIL1|80341	0
TCGA-KN-8427-01A-11R-2315-07	BPIL2|254240	0
TCGA-KN-8427-01A-11R-2315-07	BPIL3|128859	0
TCGA-KN-8427-01A-11R-2315-07	BPI|671	.9862
TCGA-KN-8427-01A-11R-2315-07	BPNT1|10380	618.0155
TCGA-KN-8427-01A-11R-2315-07	BPTF|2186	1654.8351
TCGA-KN-8427-01A-11R-2315-07	BPY2|9083	0
TCGA-KN-8427-01A-11R-2315-07	BRAF|673	288.2976
TCGA-KN-8427-01A-11R-2315-07	BRAP|8315	622.9465
TCGA-KN-8427-01A-11R-2315-07	BRCA1|672	300.132
TCGA-KN-8427-01A-11R-2315-07	BRCA2|675	117.3572
TCGA-KN-8427-01A-11R-2315-07	BRCC3|79184	250.1648
TCGA-KN-8427-01A-11R-2315-07	BRD1|23774	1150.5607
TCGA-KN-8427-01A-11R-2315-07	BRD2|6046	5096.3266
TCGA-KN-8427-01A-11R-2315-07	BRD3|8019	1214.7785
TCGA-KN-8427-01A-11R-2315-07	BRD4|23476	2549.9713
TCGA-KN-8427-01A-11R-2315-07	BRD7P3|23629	1.6437
TCGA-KN-8427-01A-11R-2315-07	BRD7|29117	925.3796
TCGA-KN-8427-01A-11R-2315-07	BRD8|10902	1059.5021
TCGA-KN-8427-01A-11R-2315-07	BRD9|65980	1084.4857
TCGA-KN-8427-01A-11R-2315-07	BRDT|676	0
TCGA-KN-8427-01A-11R-2315-07	BREA2|286076	3.2873
TCGA-KN-8427-01A-11R-2315-07	BRE|9577	999.9951
TCGA-KN-8427-01A-11R-2315-07	BRF1|2972	420.0467
TCGA-KN-8427-01A-11R-2315-07	BRF2|55290	502.3019
TCGA-KN-8427-01A-11R-2315-07	BRI3BP|140707	78.2381
TCGA-KN-8427-01A-11R-2315-07	BRI3|25798	4005.595
TCGA-KN-8427-01A-11R-2315-07	BRIP1|83990	70.0198
TCGA-KN-8427-01A-11R-2315-07	BRIX1|55299	882.9732
TCGA-KN-8427-01A-11R-2315-07	BRMS1L|84312	109.4676
TCGA-KN-8427-01A-11R-2315-07	BRMS1|25855	1011.1785
TCGA-KN-8427-01A-11R-2315-07	BRP44L|51660	171.5979
TCGA-KN-8427-01A-11R-2315-07	BRP44|25874	373.1104
TCGA-KN-8427-01A-11R-2315-07	BRPF1|7862	704.1432
TCGA-KN-8427-01A-11R-2315-07	BRPF3|27154	1238.9895
TCGA-KN-8427-01A-11R-2315-07	BRS3|680	0
TCGA-KN-8427-01A-11R-2315-07	BRSK1|84446	28.2709
TCGA-KN-8427-01A-11R-2315-07	BRSK2|9024	79.5531
TCGA-KN-8427-01A-11R-2315-07	BRWD1|54014	905.9844
TCGA-KN-8427-01A-11R-2315-07	BRWD3|254065	268.9025
TCGA-KN-8427-01A-11R-2315-07	BSCL2|26580	350.8684
TCGA-KN-8427-01A-11R-2315-07	BSDC1|55108	1130.5081
TCGA-KN-8427-01A-11R-2315-07	BSG|682	13678.5235
TCGA-KN-8427-01A-11R-2315-07	BSND|7809	.6575
TCGA-KN-8427-01A-11R-2315-07	BSN|8927	34.1881
TCGA-KN-8427-01A-11R-2315-07	BSPH1|100131137	0
TCGA-KN-8427-01A-11R-2315-07	BSPRY|54836	7.2321
TCGA-KN-8427-01A-11R-2315-07	BST1|683	27.2847
TCGA-KN-8427-01A-11R-2315-07	BST2|684	4095.3387
TCGA-KN-8427-01A-11R-2315-07	BSX|390259	0
TCGA-KN-8427-01A-11R-2315-07	BTAF1|9044	1495.4002
TCGA-KN-8427-01A-11R-2315-07	BTBD10|84280	464.1691
TCGA-KN-8427-01A-11R-2315-07	BTBD11|121551	1115.7152
TCGA-KN-8427-01A-11R-2315-07	BTBD12|84464	139.0535
TCGA-KN-8427-01A-11R-2315-07	BTBD16|118663	0
TCGA-KN-8427-01A-11R-2315-07	BTBD17|388419	0
TCGA-KN-8427-01A-11R-2315-07	BTBD18|643376	0
TCGA-KN-8427-01A-11R-2315-07	BTBD19|149478	156.4763
TCGA-KN-8427-01A-11R-2315-07	BTBD1|53339	1806.0516
TCGA-KN-8427-01A-11R-2315-07	BTBD2|55643	4709.7382
TCGA-KN-8427-01A-11R-2315-07	BTBD3|22903	1432.2837
TCGA-KN-8427-01A-11R-2315-07	BTBD6|90135	91.3874
TCGA-KN-8427-01A-11R-2315-07	BTBD7|55727	815.9119
TCGA-KN-8427-01A-11R-2315-07	BTBD8|284697	1.9724
TCGA-KN-8427-01A-11R-2315-07	BTBD9|114781	331.6902
TCGA-KN-8427-01A-11R-2315-07	BTC|685	.6575
TCGA-KN-8427-01A-11R-2315-07	BTD|686	270.5461
TCGA-KN-8427-01A-11R-2315-07	BTF3L1|690	0
TCGA-KN-8427-01A-11R-2315-07	BTF3L4|91408	625.5763
TCGA-KN-8427-01A-11R-2315-07	BTF3|689	16607.1936
TCGA-KN-8427-01A-11R-2315-07	BTG1|694	1893.1655
TCGA-KN-8427-01A-11R-2315-07	BTG2|7832	591.0595
TCGA-KN-8427-01A-11R-2315-07	BTG3|10950	437.2131
TCGA-KN-8427-01A-11R-2315-07	BTG4|54766	2.6299
TCGA-KN-8427-01A-11R-2315-07	BTK|695	42.7351
TCGA-KN-8427-01A-11R-2315-07	BTLA|151888	7.2321
TCGA-KN-8427-01A-11R-2315-07	BTN1A1|696	0
TCGA-KN-8427-01A-11R-2315-07	BTN2A1|11120	717.9499
TCGA-KN-8427-01A-11R-2315-07	BTN2A2|10385	315.5824
TCGA-KN-8427-01A-11R-2315-07	BTN2A3|54718	52.5971
TCGA-KN-8427-01A-11R-2315-07	BTN3A1|11119	430.3097
TCGA-KN-8427-01A-11R-2315-07	BTN3A2|11118	1150.232
TCGA-KN-8427-01A-11R-2315-07	BTN3A3|10384	302.1044
TCGA-KN-8427-01A-11R-2315-07	BTNL2|56244	0
TCGA-KN-8427-01A-11R-2315-07	BTNL3|10917	0
TCGA-KN-8427-01A-11R-2315-07	BTNL8|79908	3.2873
TCGA-KN-8427-01A-11R-2315-07	BTNL9|153579	37.8041
TCGA-KN-8427-01A-11R-2315-07	BTRC|8945	785.3399
TCGA-KN-8427-01A-11R-2315-07	BUB1B|701	358.2945
TCGA-KN-8427-01A-11R-2315-07	BUB1|699	842.8679
TCGA-KN-8427-01A-11R-2315-07	BUB3|9184	3275.8108
TCGA-KN-8427-01A-11R-2315-07	BUD13|84811	311.6376
TCGA-KN-8427-01A-11R-2315-07	BUD31|8896	1143.9039
TCGA-KN-8427-01A-11R-2315-07	BVES|11149	7.2321
TCGA-KN-8427-01A-11R-2315-07	BYSL|705	798.8179
TCGA-KN-8427-01A-11R-2315-07	BZRAP1|9256	356.6738
TCGA-KN-8427-01A-11R-2315-07	BZW1|9689	3878.3759
TCGA-KN-8427-01A-11R-2315-07	BZW2|28969	3183.1085
TCGA-KN-8427-01A-11R-2315-07	C10orf105|414152	2.9586
TCGA-KN-8427-01A-11R-2315-07	C10orf107|219621	.3287
TCGA-KN-8427-01A-11R-2315-07	C10orf108|414235	2.9586
TCGA-KN-8427-01A-11R-2315-07	C10orf10|11067	1029.2588
TCGA-KN-8427-01A-11R-2315-07	C10orf110|55853	2.9553
TCGA-KN-8427-01A-11R-2315-07	C10orf111|221060	3.2873
TCGA-KN-8427-01A-11R-2315-07	C10orf113|387638	0
TCGA-KN-8427-01A-11R-2315-07	C10orf114|399726	126.5617
TCGA-KN-8427-01A-11R-2315-07	C10orf116|10974	42.8732
TCGA-KN-8427-01A-11R-2315-07	C10orf118|55088	399.7377
TCGA-KN-8427-01A-11R-2315-07	C10orf119|79892	2731.7599
TCGA-KN-8427-01A-11R-2315-07	C10orf11|83938	16.7653
TCGA-KN-8427-01A-11R-2315-07	C10orf120|399814	0
TCGA-KN-8427-01A-11R-2315-07	C10orf122|387718	0
TCGA-KN-8427-01A-11R-2315-07	C10orf125|282969	25.9698
TCGA-KN-8427-01A-11R-2315-07	C10orf128|170371	9.2045
TCGA-KN-8427-01A-11R-2315-07	C10orf129|142827	0
TCGA-KN-8427-01A-11R-2315-07	C10orf12|26148	250.6776
TCGA-KN-8427-01A-11R-2315-07	C10orf131|100127889	1.6437
TCGA-KN-8427-01A-11R-2315-07	C10orf137|26098	549.3106
TCGA-KN-8427-01A-11R-2315-07	C10orf140|387640	17.094
TCGA-KN-8427-01A-11R-2315-07	C10orf18|54906	1578.2406
TCGA-KN-8427-01A-11R-2315-07	C10orf25|220979	8.8758
TCGA-KN-8427-01A-11R-2315-07	C10orf26|54838	2470.5103
TCGA-KN-8427-01A-11R-2315-07	C10orf27|219793	0
TCGA-KN-8427-01A-11R-2315-07	C10orf28|27291	691.3226
TCGA-KN-8427-01A-11R-2315-07	C10orf2|56652	882.6444
TCGA-KN-8427-01A-11R-2315-07	C10orf32|119032	389.547
TCGA-KN-8427-01A-11R-2315-07	C10orf35|219738	94.6747
TCGA-KN-8427-01A-11R-2315-07	C10orf40|283025	0
TCGA-KN-8427-01A-11R-2315-07	C10orf41|100131213	57.8831
TCGA-KN-8427-01A-11R-2315-07	C10orf46|143384	1751.1534
TCGA-KN-8427-01A-11R-2315-07	C10orf47|254427	1143.3286
TCGA-KN-8427-01A-11R-2315-07	C10orf4|118924	602.8938
TCGA-KN-8427-01A-11R-2315-07	C10orf50|645528	.3287
TCGA-KN-8427-01A-11R-2315-07	C10orf53|282966	0
TCGA-KN-8427-01A-11R-2315-07	C10orf54|64115	571.0069
TCGA-KN-8427-01A-11R-2315-07	C10orf55|414236	251.8479
TCGA-KN-8427-01A-11R-2315-07	C10orf57|80195	351.4141
TCGA-KN-8427-01A-11R-2315-07	C10orf58|84293	420.7765
TCGA-KN-8427-01A-11R-2315-07	C10orf62|414157	1.3149
TCGA-KN-8427-01A-11R-2315-07	C10orf67|256815	.3287
TCGA-KN-8427-01A-11R-2315-07	C10orf68|79741	8.5799
TCGA-KN-8427-01A-11R-2315-07	C10orf71|118461	0
TCGA-KN-8427-01A-11R-2315-07	C10orf72|196740	67.0613
TCGA-KN-8427-01A-11R-2315-07	C10orf75|90271	19.3952
TCGA-KN-8427-01A-11R-2315-07	C10orf76|79591	849.4426
TCGA-KN-8427-01A-11R-2315-07	C10orf78|119392	315.2536
TCGA-KN-8427-01A-11R-2315-07	C10orf79|80217	7.2321
TCGA-KN-8427-01A-11R-2315-07	C10orf81|79949	7.5608
TCGA-KN-8427-01A-11R-2315-07	C10orf82|143379	.6575
TCGA-KN-8427-01A-11R-2315-07	C10orf84|63877	788.6272
TCGA-KN-8427-01A-11R-2315-07	C10orf88|80007	332.019
TCGA-KN-8427-01A-11R-2315-07	C10orf90|118611	75.937
TCGA-KN-8427-01A-11R-2315-07	C10orf91|170393	28.2709
TCGA-KN-8427-01A-11R-2315-07	C10orf93|255352	4.931
TCGA-KN-8427-01A-11R-2315-07	C10orf95|79946	3.7278
TCGA-KN-8427-01A-11R-2315-07	C10orf96|374355	0
TCGA-KN-8427-01A-11R-2315-07	C10orf99|387695	1.6437
TCGA-KN-8427-01A-11R-2315-07	C11orf10|746	1242.9343
TCGA-KN-8427-01A-11R-2315-07	C11orf16|56673	.9862
TCGA-KN-8427-01A-11R-2315-07	C11orf17|56672	666.9965
TCGA-KN-8427-01A-11R-2315-07	C11orf1|64776	419.0967
TCGA-KN-8427-01A-11R-2315-07	C11orf20|25858	15.7758
TCGA-KN-8427-01A-11R-2315-07	C11orf21|29125	38.4616
TCGA-KN-8427-01A-11R-2315-07	C11orf24|53838	591.0595
TCGA-KN-8427-01A-11R-2315-07	C11orf2|738	2784.0282
TCGA-KN-8427-01A-11R-2315-07	C11orf30|56946	368.1794
TCGA-KN-8427-01A-11R-2315-07	C11orf31|280636	905.6557
TCGA-KN-8427-01A-11R-2315-07	C11orf34|349633	0
TCGA-KN-8427-01A-11R-2315-07	C11orf35|256329	8.501
TCGA-KN-8427-01A-11R-2315-07	C11orf36|283303	0
TCGA-KN-8427-01A-11R-2315-07	C11orf40|143501	0
TCGA-KN-8427-01A-11R-2315-07	C11orf41|25758	1606.8402
TCGA-KN-8427-01A-11R-2315-07	C11orf42|160298	0
TCGA-KN-8427-01A-11R-2315-07	C11orf45|219833	218.9353
TCGA-KN-8427-01A-11R-2315-07	C11orf46|120534	374.4253
TCGA-KN-8427-01A-11R-2315-07	C11orf48|79081	551.901
TCGA-KN-8427-01A-11R-2315-07	C11orf49|79096	321.4995
TCGA-KN-8427-01A-11R-2315-07	C11orf51|25906	319.892
TCGA-KN-8427-01A-11R-2315-07	C11orf52|91894	11.7653
TCGA-KN-8427-01A-11R-2315-07	C11orf53|341032	.3287
TCGA-KN-8427-01A-11R-2315-07	C11orf54|28970	99.9344
TCGA-KN-8427-01A-11R-2315-07	C11orf57|55216	775.8067
TCGA-KN-8427-01A-11R-2315-07	C11orf58|10944	2475.3492
TCGA-KN-8427-01A-11R-2315-07	C11orf59|55004	1263.6444
TCGA-KN-8427-01A-11R-2315-07	C11orf61|79684	164.3658
TCGA-KN-8427-01A-11R-2315-07	C11orf63|79864	14.4642
TCGA-KN-8427-01A-11R-2315-07	C11orf64|283197	0
TCGA-KN-8427-01A-11R-2315-07	C11orf65|160140	2.6299
TCGA-KN-8427-01A-11R-2315-07	C11orf66|220004	2.6299
TCGA-KN-8427-01A-11R-2315-07	C11orf67|28971	163.7084
TCGA-KN-8427-01A-11R-2315-07	C11orf68|83638	699.5409
TCGA-KN-8427-01A-11R-2315-07	C11orf70|85016	103.2217
TCGA-KN-8427-01A-11R-2315-07	C11orf71|54494	63.7739
TCGA-KN-8427-01A-11R-2315-07	C11orf73|51501	378.6988
TCGA-KN-8427-01A-11R-2315-07	C11orf74|119710	147.2718
TCGA-KN-8427-01A-11R-2315-07	C11orf75|56935	82.8404
TCGA-KN-8427-01A-11R-2315-07	C11orf80|79703	168.9681
TCGA-KN-8427-01A-11R-2315-07	C11orf82|220042	123.9318
TCGA-KN-8427-01A-11R-2315-07	C11orf83|790955	235.0431
TCGA-KN-8427-01A-11R-2315-07	C11orf84|144097	674.2286
TCGA-KN-8427-01A-11R-2315-07	C11orf85|283129	0
TCGA-KN-8427-01A-11R-2315-07	C11orf86|254439	.3287
TCGA-KN-8427-01A-11R-2315-07	C11orf87|399947	0
TCGA-KN-8427-01A-11R-2315-07	C11orf88|399949	3.9448
TCGA-KN-8427-01A-11R-2315-07	C11orf90|387804	0
TCGA-KN-8427-01A-11R-2315-07	C11orf92|399948	.9862
TCGA-KN-8427-01A-11R-2315-07	C11orf93|120376	.6575
TCGA-KN-8427-01A-11R-2315-07	C11orf94|143678	0
TCGA-KN-8427-01A-11R-2315-07	C11orf95|65998	1024.3278
TCGA-KN-8427-01A-11R-2315-07	C11orf9|745	361.2761
TCGA-KN-8427-01A-11R-2315-07	C12orf10|60314	1593.0335
TCGA-KN-8427-01A-11R-2315-07	C12orf11|55726	1434.2561
TCGA-KN-8427-01A-11R-2315-07	C12orf12|196477	0
TCGA-KN-8427-01A-11R-2315-07	C12orf23|90488	2007.8928
TCGA-KN-8427-01A-11R-2315-07	C12orf24|29902	267.9163
TCGA-KN-8427-01A-11R-2315-07	C12orf26|84190	67.0613
TCGA-KN-8427-01A-11R-2315-07	C12orf27|283460	2.3011
TCGA-KN-8427-01A-11R-2315-07	C12orf29|91298	552.0095
TCGA-KN-8427-01A-11R-2315-07	C12orf32|83695	849.7713
TCGA-KN-8427-01A-11R-2315-07	C12orf34|84915	8.2183
TCGA-KN-8427-01A-11R-2315-07	C12orf35|55196	1373.7695
TCGA-KN-8427-01A-11R-2315-07	C12orf36|283422	1.3149
TCGA-KN-8427-01A-11R-2315-07	C12orf39|80763	7.5608
TCGA-KN-8427-01A-11R-2315-07	C12orf40|283461	0
TCGA-KN-8427-01A-11R-2315-07	C12orf41|54934	460.553
TCGA-KN-8427-01A-11R-2315-07	C12orf42|374470	0
TCGA-KN-8427-01A-11R-2315-07	C12orf43|64897	281.3943
TCGA-KN-8427-01A-11R-2315-07	C12orf44|60673	902.3683
TCGA-KN-8427-01A-11R-2315-07	C12orf45|121053	434.5832
TCGA-KN-8427-01A-11R-2315-07	C12orf47|51275	282.5613
TCGA-KN-8427-01A-11R-2315-07	C12orf48|55010	200.6249
TCGA-KN-8427-01A-11R-2315-07	C12orf49|79794	744.9059
TCGA-KN-8427-01A-11R-2315-07	C12orf4|57102	437.2131
TCGA-KN-8427-01A-11R-2315-07	C12orf50|160419	0
TCGA-KN-8427-01A-11R-2315-07	C12orf51|283450	1202.5003
TCGA-KN-8427-01A-11R-2315-07	C12orf52|84934	707.1018
TCGA-KN-8427-01A-11R-2315-07	C12orf53|196500	37.4754
TCGA-KN-8427-01A-11R-2315-07	C12orf54|121273	0
TCGA-KN-8427-01A-11R-2315-07	C12orf56|115749	9.2045
TCGA-KN-8427-01A-11R-2315-07	C12orf57|113246	1544.0525
TCGA-KN-8427-01A-11R-2315-07	C12orf59|120939	5.2597
TCGA-KN-8427-01A-11R-2315-07	C12orf5|57103	970.7445
TCGA-KN-8427-01A-11R-2315-07	C12orf60|144608	19.3952
TCGA-KN-8427-01A-11R-2315-07	C12orf61|283416	2.6299
TCGA-KN-8427-01A-11R-2315-07	C12orf62|84987	330.704
TCGA-KN-8427-01A-11R-2315-07	C12orf63|374467	17.4228
TCGA-KN-8427-01A-11R-2315-07	C12orf65|91574	324.7869
TCGA-KN-8427-01A-11R-2315-07	C12orf66|144577	124.918
TCGA-KN-8427-01A-11R-2315-07	C12orf68|387856	9.5332
TCGA-KN-8427-01A-11R-2315-07	C12orf69|440087	4.931
TCGA-KN-8427-01A-11R-2315-07	C12orf70|341346	3.2873
TCGA-KN-8427-01A-11R-2315-07	C12orf71|728858	.6575
TCGA-KN-8427-01A-11R-2315-07	C12orf72|254013	21.0388
TCGA-KN-8427-01A-11R-2315-07	C12orf73|728568	124.918
TCGA-KN-8427-01A-11R-2315-07	C12orf74|338809	0
TCGA-KN-8427-01A-11R-2315-07	C12orf75|387882	1780.4106
TCGA-KN-8427-01A-11R-2315-07	C12orf76|400073	132.8076
TCGA-KN-8427-01A-11R-2315-07	C12orf77|196415	0
TCGA-KN-8427-01A-11R-2315-07	C13orf15|28984	215.648
TCGA-KN-8427-01A-11R-2315-07	C13orf16|121793	4.931
TCGA-KN-8427-01A-11R-2315-07	C13orf18|80183	15.7791
TCGA-KN-8427-01A-11R-2315-07	C13orf1|57213	391.8481
TCGA-KN-8427-01A-11R-2315-07	C13orf23|80209	747.5357
TCGA-KN-8427-01A-11R-2315-07	C13orf26|122046	0
TCGA-KN-8427-01A-11R-2315-07	C13orf27|93081	153.1889
TCGA-KN-8427-01A-11R-2315-07	C13orf28|122258	0
TCGA-KN-8427-01A-11R-2315-07	C13orf29|283487	44.7075
TCGA-KN-8427-01A-11R-2315-07	C13orf30|144809	0
TCGA-KN-8427-01A-11R-2315-07	C13orf31|144811	87.4426
TCGA-KN-8427-01A-11R-2315-07	C13orf33|84935	73.3072
TCGA-KN-8427-01A-11R-2315-07	C13orf34|79866	139.1094
TCGA-KN-8427-01A-11R-2315-07	C13orf35|400165	0
TCGA-KN-8427-01A-11R-2315-07	C13orf36|400120	0
TCGA-KN-8427-01A-11R-2315-07	C13orf37|440145	573.308
TCGA-KN-8427-01A-11R-2315-07	C13orf38|728591	54.5695
TCGA-KN-8427-01A-11R-2315-07	C13orf39|196541	0
TCGA-KN-8427-01A-11R-2315-07	C14orf101|54916	430.3097
TCGA-KN-8427-01A-11R-2315-07	C14orf102|55051	281.0656
TCGA-KN-8427-01A-11R-2315-07	C14orf104|55172	267.2588
TCGA-KN-8427-01A-11R-2315-07	C14orf105|55195	88.7575
TCGA-KN-8427-01A-11R-2315-07	C14orf106|55320	559.83
TCGA-KN-8427-01A-11R-2315-07	C14orf109|26175	110.7826
TCGA-KN-8427-01A-11R-2315-07	C14orf115|55237	0
TCGA-KN-8427-01A-11R-2315-07	C14orf118|55668	266.9301
TCGA-KN-8427-01A-11R-2315-07	C14orf119|55017	698.8835
TCGA-KN-8427-01A-11R-2315-07	C14orf126|112487	148.2481
TCGA-KN-8427-01A-11R-2315-07	C14orf128|84837	23.3399
TCGA-KN-8427-01A-11R-2315-07	C14orf129|51527	412.8869
TCGA-KN-8427-01A-11R-2315-07	C14orf132|56967	173.2416
TCGA-KN-8427-01A-11R-2315-07	C14orf135|64430	1366.2087
TCGA-KN-8427-01A-11R-2315-07	C14orf138|79609	94.6747
TCGA-KN-8427-01A-11R-2315-07	C14orf139|79686	60.1579
TCGA-KN-8427-01A-11R-2315-07	C14orf142|84520	92.3736
TCGA-KN-8427-01A-11R-2315-07	C14orf143|90141	44.3788
TCGA-KN-8427-01A-11R-2315-07	C14orf145|145508	104.5367
TCGA-KN-8427-01A-11R-2315-07	C14orf147|171546	473.0448
TCGA-KN-8427-01A-11R-2315-07	C14orf148|122945	1.9724
TCGA-KN-8427-01A-11R-2315-07	C14orf149|112849	244.2476
TCGA-KN-8427-01A-11R-2315-07	C14orf153|84334	657.2299
TCGA-KN-8427-01A-11R-2315-07	C14orf156|81892	331.3615
TCGA-KN-8427-01A-11R-2315-07	C14orf159|80017	552.9266
TCGA-KN-8427-01A-11R-2315-07	C14orf162|56936	0
TCGA-KN-8427-01A-11R-2315-07	C14orf165|414767	0
TCGA-KN-8427-01A-11R-2315-07	C14orf166B|145497	0
TCGA-KN-8427-01A-11R-2315-07	C14orf166|51637	2790.9316
TCGA-KN-8427-01A-11R-2315-07	C14orf167|55449	143.4979
TCGA-KN-8427-01A-11R-2315-07	C14orf169|79697	28.2709
TCGA-KN-8427-01A-11R-2315-07	C14orf174|161394	5.2597
TCGA-KN-8427-01A-11R-2315-07	C14orf176|643382	.9862
TCGA-KN-8427-01A-11R-2315-07	C14orf177|283598	0
TCGA-KN-8427-01A-11R-2315-07	C14orf178|283579	.3287
TCGA-KN-8427-01A-11R-2315-07	C14orf179|112752	225.1812
TCGA-KN-8427-01A-11R-2315-07	C14orf180|400258	.3287
TCGA-KN-8427-01A-11R-2315-07	C14orf181|400223	15.4504
TCGA-KN-8427-01A-11R-2315-07	C14orf182|283551	3.2873
TCGA-KN-8427-01A-11R-2315-07	C14orf183|196913	0
TCGA-KN-8427-01A-11R-2315-07	C14orf184|650662	0
TCGA-KN-8427-01A-11R-2315-07	C14orf19|280655	2.3011
TCGA-KN-8427-01A-11R-2315-07	C14orf1|11161	319.8559
TCGA-KN-8427-01A-11R-2315-07	C14orf21|161424	331.3615
TCGA-KN-8427-01A-11R-2315-07	C14orf23|387978	0
TCGA-KN-8427-01A-11R-2315-07	C14orf28|122525	49.3097
TCGA-KN-8427-01A-11R-2315-07	C14orf2|9556	842.5392
TCGA-KN-8427-01A-11R-2315-07	C14orf33|100129075	131.8214
TCGA-KN-8427-01A-11R-2315-07	C14orf34|645687	.9862
TCGA-KN-8427-01A-11R-2315-07	C14orf37|145407	38.4616
TCGA-KN-8427-01A-11R-2315-07	C14orf39|317761	0
TCGA-KN-8427-01A-11R-2315-07	C14orf43|91748	646.2864
TCGA-KN-8427-01A-11R-2315-07	C14orf45|80127	76.1342
TCGA-KN-8427-01A-11R-2315-07	C14orf48|256369	0
TCGA-KN-8427-01A-11R-2315-07	C14orf49|161176	207.1009
TCGA-KN-8427-01A-11R-2315-07	C14orf4|64207	927.352
TCGA-KN-8427-01A-11R-2315-07	C14orf50|145376	.6575
TCGA-KN-8427-01A-11R-2315-07	C14orf53|440184	0
TCGA-KN-8427-01A-11R-2315-07	C14orf64|388011	3.9448
TCGA-KN-8427-01A-11R-2315-07	C14orf68|283600	0
TCGA-KN-8427-01A-11R-2315-07	C14orf70|283601	0
TCGA-KN-8427-01A-11R-2315-07	C14orf72|145200	2.3011
TCGA-KN-8427-01A-11R-2315-07	C14orf73|91828	5.5884
TCGA-KN-8427-01A-11R-2315-07	C14orf79|122616	161.736
TCGA-KN-8427-01A-11R-2315-07	C14orf80|283643	206.4435
TCGA-KN-8427-01A-11R-2315-07	C14orf86|283592	0
TCGA-KN-8427-01A-11R-2315-07	C14orf93|60686	321.1708
TCGA-KN-8427-01A-11R-2315-07	C15orf17|57184	603.2226
TCGA-KN-8427-01A-11R-2315-07	C15orf21|283651	24.3261
TCGA-KN-8427-01A-11R-2315-07	C15orf23|90417	379.3563
TCGA-KN-8427-01A-11R-2315-07	C15orf24|56851	915.8463
TCGA-KN-8427-01A-11R-2315-07	C15orf26|161502	0
TCGA-KN-8427-01A-11R-2315-07	C15orf27|123591	2.9586
TCGA-KN-8427-01A-11R-2315-07	C15orf28|80035	.3287
TCGA-KN-8427-01A-11R-2315-07	C15orf29|79768	197.5677
TCGA-KN-8427-01A-11R-2315-07	C15orf2|23742	.9862
TCGA-KN-8427-01A-11R-2315-07	C15orf32|145858	0
TCGA-KN-8427-01A-11R-2315-07	C15orf33|196951	17.7614
TCGA-KN-8427-01A-11R-2315-07	C15orf34|80072	5.2597
TCGA-KN-8427-01A-11R-2315-07	C15orf37|283687	55.8252
TCGA-KN-8427-01A-11R-2315-07	C15orf38|348110	266.2496
TCGA-KN-8427-01A-11R-2315-07	C15orf39|56905	365.5496
TCGA-KN-8427-01A-11R-2315-07	C15orf40|123207	153.2974
TCGA-KN-8427-01A-11R-2315-07	C15orf41|84529	315.5824
TCGA-KN-8427-01A-11R-2315-07	C15orf42|90381	94.9245
TCGA-KN-8427-01A-11R-2315-07	C15orf43|145645	0
TCGA-KN-8427-01A-11R-2315-07	C15orf44|81556	545.6945
TCGA-KN-8427-01A-11R-2315-07	C15orf48|84419	5.9172
TCGA-KN-8427-01A-11R-2315-07	C15orf50|414926	.3287
TCGA-KN-8427-01A-11R-2315-07	C15orf51|196968	0
TCGA-KN-8427-01A-11R-2315-07	C15orf52|388115	1560.4891
TCGA-KN-8427-01A-11R-2315-07	C15orf53|400359	.6575
TCGA-KN-8427-01A-11R-2315-07	C15orf54|400360	.3287
TCGA-KN-8427-01A-11R-2315-07	C15orf55|256646	.3287
TCGA-KN-8427-01A-11R-2315-07	C15orf56|644809	0
TCGA-KN-8427-01A-11R-2315-07	C15orf57|90416	303.2188
TCGA-KN-8427-01A-11R-2315-07	C15orf58|390637	22.025
TCGA-KN-8427-01A-11R-2315-07	C15orf59|388135	3.9448
TCGA-KN-8427-01A-11R-2315-07	C15orf5|81698	.3287
TCGA-KN-8427-01A-11R-2315-07	C15orf60|283677	0
TCGA-KN-8427-01A-11R-2315-07	C15orf61|145853	79.5531
TCGA-KN-8427-01A-11R-2315-07	C15orf62|643338	10.5194
TCGA-KN-8427-01A-11R-2315-07	C15orf63|25764	631.9044
TCGA-KN-8427-01A-11R-2315-07	C16orf11|146325	0
TCGA-KN-8427-01A-11R-2315-07	C16orf13|84326	545.6945
TCGA-KN-8427-01A-11R-2315-07	C16orf3|750	.3287
TCGA-KN-8427-01A-11R-2315-07	C16orf42|115939	1052.5165
TCGA-KN-8427-01A-11R-2315-07	C16orf45|89927	90.0725
TCGA-KN-8427-01A-11R-2315-07	C16orf46|123775	25.3123
TCGA-KN-8427-01A-11R-2315-07	C16orf48|84080	337.9361
TCGA-KN-8427-01A-11R-2315-07	C16orf52|730094	214.0043
TCGA-KN-8427-01A-11R-2315-07	C16orf53|79447	524.945
TCGA-KN-8427-01A-11R-2315-07	C16orf54|283897	22.3538
TCGA-KN-8427-01A-11R-2315-07	C16orf55|124045	151.874
TCGA-KN-8427-01A-11R-2315-07	C16orf57|79650	825.1164
TCGA-KN-8427-01A-11R-2315-07	C16orf58|64755	1651.9587
TCGA-KN-8427-01A-11R-2315-07	C16orf59|80178	136.7524
TCGA-KN-8427-01A-11R-2315-07	C16orf5|29965	621.6315
TCGA-KN-8427-01A-11R-2315-07	C16orf61|56942	268.5935
TCGA-KN-8427-01A-11R-2315-07	C16orf62|57020	584.4849
TCGA-KN-8427-01A-11R-2315-07	C16orf63|123811	621.6315
TCGA-KN-8427-01A-11R-2315-07	C16orf68|79091	148.258
TCGA-KN-8427-01A-11R-2315-07	C16orf70|80262	347.1176
TCGA-KN-8427-01A-11R-2315-07	C16orf71|146562	1.6437
TCGA-KN-8427-01A-11R-2315-07	C16orf72|29035	1060.817
TCGA-KN-8427-01A-11R-2315-07	C16orf73|254528	0
TCGA-KN-8427-01A-11R-2315-07	C16orf74|404550	70.6773
TCGA-KN-8427-01A-11R-2315-07	C16orf75|116028	255.7532
TCGA-KN-8427-01A-11R-2315-07	C16orf78|123970	0
TCGA-KN-8427-01A-11R-2315-07	C16orf79|283870	6.6207
TCGA-KN-8427-01A-11R-2315-07	C16orf7|9605	489.4518
TCGA-KN-8427-01A-11R-2315-07	C16orf80|29105	448.7187
TCGA-KN-8427-01A-11R-2315-07	C16orf81|283860	0
TCGA-KN-8427-01A-11R-2315-07	C16orf82|162083	0
TCGA-KN-8427-01A-11R-2315-07	C16orf86|388284	17.094
TCGA-KN-8427-01A-11R-2315-07	C16orf87|388272	80.2105
TCGA-KN-8427-01A-11R-2315-07	C16orf88|400506	312.2951
TCGA-KN-8427-01A-11R-2315-07	C16orf89|146556	3.9448
TCGA-KN-8427-01A-11R-2315-07	C16orf90|646174	0
TCGA-KN-8427-01A-11R-2315-07	C16orf91|283951	115.3848
TCGA-KN-8427-01A-11R-2315-07	C16orf92|146378	0
TCGA-KN-8427-01A-11R-2315-07	C16orf93|90835	12.8205
TCGA-KN-8427-01A-11R-2315-07	C17orf100|388327	60.4866
TCGA-KN-8427-01A-11R-2315-07	C17orf101|79701	381.9829
[truncated: 18,532 more rows]
