# Supplementary material for: Dysfunctional miRNA-Mediated Regulation in Chromophobe Renal Cell Carcinoma
Source: PLoS One. 2016 Jun 3;11(6):e0156324. doi: 10.1371/journal.pone.0156324 (PMC4892590; doi:10.1371/journal.pone.0156324)
Supplement: S2 File — (ZIP) [file pone.0156324.s002.zip › S2_File mRNA expression profile downloaded from TCGA/case/unc.edu__IlluminaHiSeq_RNASeqV2__TCGA-KN-8428-01A-11R-2315-07__expression_rsem_gene_normalized.txt]

barcode	gene_id	normalized_count
TCGA-KN-8428-01A-11R-2315-07	?|100130426	.3051
TCGA-KN-8428-01A-11R-2315-07	?|100133144	21.1208
TCGA-KN-8428-01A-11R-2315-07	?|100134869	18.1541
TCGA-KN-8428-01A-11R-2315-07	?|10357	128.4924
TCGA-KN-8428-01A-11R-2315-07	?|10431	411.4804
TCGA-KN-8428-01A-11R-2315-07	?|136542	0
TCGA-KN-8428-01A-11R-2315-07	?|155060	225.3776
TCGA-KN-8428-01A-11R-2315-07	?|26823	.6042
TCGA-KN-8428-01A-11R-2315-07	?|280660	0
TCGA-KN-8428-01A-11R-2315-07	?|317712	0
TCGA-KN-8428-01A-11R-2315-07	?|340602	.3021
TCGA-KN-8428-01A-11R-2315-07	?|388795	.3021
TCGA-KN-8428-01A-11R-2315-07	?|390284	9.9698
TCGA-KN-8428-01A-11R-2315-07	?|391343	0
TCGA-KN-8428-01A-11R-2315-07	?|391714	.9063
TCGA-KN-8428-01A-11R-2315-07	?|404770	0
TCGA-KN-8428-01A-11R-2315-07	?|441362	0
TCGA-KN-8428-01A-11R-2315-07	?|442388	0
TCGA-KN-8428-01A-11R-2315-07	?|553137	24.1692
TCGA-KN-8428-01A-11R-2315-07	?|57714	317.2205
TCGA-KN-8428-01A-11R-2315-07	?|645851	8.4592
TCGA-KN-8428-01A-11R-2315-07	?|652919	14.6193
TCGA-KN-8428-01A-11R-2315-07	?|653553	506.9486
TCGA-KN-8428-01A-11R-2315-07	?|728045	0
TCGA-KN-8428-01A-11R-2315-07	?|728603	0
TCGA-KN-8428-01A-11R-2315-07	?|728788	.3021
TCGA-KN-8428-01A-11R-2315-07	?|729884	3.0211
TCGA-KN-8428-01A-11R-2315-07	?|8225	636.5559
TCGA-KN-8428-01A-11R-2315-07	?|90288	3.6254
TCGA-KN-8428-01A-11R-2315-07	A1BG|1	16.6163
TCGA-KN-8428-01A-11R-2315-07	A1CF|29974	0
TCGA-KN-8428-01A-11R-2315-07	A2BP1|54715	.3021
TCGA-KN-8428-01A-11R-2315-07	A2LD1|87769	74.2356
TCGA-KN-8428-01A-11R-2315-07	A2ML1|144568	22.0544
TCGA-KN-8428-01A-11R-2315-07	A2M|2	4383.6405
TCGA-KN-8428-01A-11R-2315-07	A4GALT|53947	90.6344
TCGA-KN-8428-01A-11R-2315-07	A4GNT|51146	0
TCGA-KN-8428-01A-11R-2315-07	AAA1|404744	.3021
TCGA-KN-8428-01A-11R-2315-07	AAAS|8086	1166.1631
TCGA-KN-8428-01A-11R-2315-07	AACSL|729522	.3021
TCGA-KN-8428-01A-11R-2315-07	AACS|65985	1732.3263
TCGA-KN-8428-01A-11R-2315-07	AADACL2|344752	0
TCGA-KN-8428-01A-11R-2315-07	AADACL3|126767	0
TCGA-KN-8428-01A-11R-2315-07	AADACL4|343066	.9063
TCGA-KN-8428-01A-11R-2315-07	AADAC|13	0
TCGA-KN-8428-01A-11R-2315-07	AADAT|51166	46.2236
TCGA-KN-8428-01A-11R-2315-07	AAGAB|79719	1713.2931
TCGA-KN-8428-01A-11R-2315-07	AAK1|22848	677.9456
TCGA-KN-8428-01A-11R-2315-07	AAMP|14	1092.145
TCGA-KN-8428-01A-11R-2315-07	AANAT|15	.9063
TCGA-KN-8428-01A-11R-2315-07	AARS2|57505	574.0121
TCGA-KN-8428-01A-11R-2315-07	AARSD1|80755	407.2508
TCGA-KN-8428-01A-11R-2315-07	AARS|16	2112.9909
TCGA-KN-8428-01A-11R-2315-07	AASDHPPT|60496	806.9486
TCGA-KN-8428-01A-11R-2315-07	AASDH|132949	204.2296
TCGA-KN-8428-01A-11R-2315-07	AASS|10157	24.7734
TCGA-KN-8428-01A-11R-2315-07	AATF|26574	1268.5801
TCGA-KN-8428-01A-11R-2315-07	AATK|9625	135.0453
TCGA-KN-8428-01A-11R-2315-07	ABAT|18	90.9366
TCGA-KN-8428-01A-11R-2315-07	ABCA10|10349	1.2085
TCGA-KN-8428-01A-11R-2315-07	ABCA11P|79963	58.4381
TCGA-KN-8428-01A-11R-2315-07	ABCA12|26154	5.136
TCGA-KN-8428-01A-11R-2315-07	ABCA13|154664	14.8036
TCGA-KN-8428-01A-11R-2315-07	ABCA17P|650655	15.1057
TCGA-KN-8428-01A-11R-2315-07	ABCA1|19	1006.3051
TCGA-KN-8428-01A-11R-2315-07	ABCA2|20	3919.3353
TCGA-KN-8428-01A-11R-2315-07	ABCA3|21	1316.6163
TCGA-KN-8428-01A-11R-2315-07	ABCA4|24	2.4169
TCGA-KN-8428-01A-11R-2315-07	ABCA5|23461	301.2085
TCGA-KN-8428-01A-11R-2315-07	ABCA6|23460	8.4592
TCGA-KN-8428-01A-11R-2315-07	ABCA7|10347	558.3082
TCGA-KN-8428-01A-11R-2315-07	ABCA8|10351	13.8973
TCGA-KN-8428-01A-11R-2315-07	ABCA9|10350	10.2719
TCGA-KN-8428-01A-11R-2315-07	ABCB10|23456	430.5136
TCGA-KN-8428-01A-11R-2315-07	ABCB11|8647	0
TCGA-KN-8428-01A-11R-2315-07	ABCB1|5243	8.7613
TCGA-KN-8428-01A-11R-2315-07	ABCB4|5244	1.2085
TCGA-KN-8428-01A-11R-2315-07	ABCB5|340273	0
TCGA-KN-8428-01A-11R-2315-07	ABCB6|10058	156.994
TCGA-KN-8428-01A-11R-2315-07	ABCB7|22	1302.719
TCGA-KN-8428-01A-11R-2315-07	ABCB8|11194	682.7795
TCGA-KN-8428-01A-11R-2315-07	ABCB9|23457	267.9003
TCGA-KN-8428-01A-11R-2315-07	ABCC10|89845	169.7885
TCGA-KN-8428-01A-11R-2315-07	ABCC11|85320	3.3233
TCGA-KN-8428-01A-11R-2315-07	ABCC12|94160	0
TCGA-KN-8428-01A-11R-2315-07	ABCC13|150000	0
TCGA-KN-8428-01A-11R-2315-07	ABCC1|4363	975.8308
TCGA-KN-8428-01A-11R-2315-07	ABCC2|1244	1.2085
TCGA-KN-8428-01A-11R-2315-07	ABCC3|8714	56.7976
TCGA-KN-8428-01A-11R-2315-07	ABCC4|10257	819.3353
TCGA-KN-8428-01A-11R-2315-07	ABCC5|10057	1895.4683
TCGA-KN-8428-01A-11R-2315-07	ABCC6P1|653190	1.8127
TCGA-KN-8428-01A-11R-2315-07	ABCC6P2|730013	13.5952
TCGA-KN-8428-01A-11R-2315-07	ABCC6|368	30.8157
TCGA-KN-8428-01A-11R-2315-07	ABCC8|6833	0
TCGA-KN-8428-01A-11R-2315-07	ABCC9|10060	122.3565
TCGA-KN-8428-01A-11R-2315-07	ABCD1|215	787.3112
TCGA-KN-8428-01A-11R-2315-07	ABCD2|225	55.5891
TCGA-KN-8428-01A-11R-2315-07	ABCD3|5825	1581.8731
TCGA-KN-8428-01A-11R-2315-07	ABCD4|5826	473.716
TCGA-KN-8428-01A-11R-2315-07	ABCE1|6059	1472.2054
TCGA-KN-8428-01A-11R-2315-07	ABCF1|23	1132.0242
TCGA-KN-8428-01A-11R-2315-07	ABCF2|10061	1490.0302
TCGA-KN-8428-01A-11R-2315-07	ABCF3|55324	861.6314
TCGA-KN-8428-01A-11R-2315-07	ABCG1|9619	1319.0332
TCGA-KN-8428-01A-11R-2315-07	ABCG2|9429	21.4502
TCGA-KN-8428-01A-11R-2315-07	ABCG4|64137	26.8882
TCGA-KN-8428-01A-11R-2315-07	ABCG5|64240	.9063
TCGA-KN-8428-01A-11R-2315-07	ABCG8|64241	10.2719
TCGA-KN-8428-01A-11R-2315-07	ABHD10|55347	2035.9517
TCGA-KN-8428-01A-11R-2315-07	ABHD11|83451	1299.3958
TCGA-KN-8428-01A-11R-2315-07	ABHD12B|145447	0
TCGA-KN-8428-01A-11R-2315-07	ABHD12|26090	3012.3867
TCGA-KN-8428-01A-11R-2315-07	ABHD13|84945	245.6193
TCGA-KN-8428-01A-11R-2315-07	ABHD14A|25864	971.0544
TCGA-KN-8428-01A-11R-2315-07	ABHD14B|84836	2968.2779
TCGA-KN-8428-01A-11R-2315-07	ABHD15|116236	319.3353
TCGA-KN-8428-01A-11R-2315-07	ABHD1|84696	24.1692
TCGA-KN-8428-01A-11R-2315-07	ABHD2|11057	6085.1964
TCGA-KN-8428-01A-11R-2315-07	ABHD3|171586	2190.0302
TCGA-KN-8428-01A-11R-2315-07	ABHD4|63874	807.855
TCGA-KN-8428-01A-11R-2315-07	ABHD5|51099	1309.0634
TCGA-KN-8428-01A-11R-2315-07	ABHD6|57406	1131.1178
TCGA-KN-8428-01A-11R-2315-07	ABHD8|79575	621.148
TCGA-KN-8428-01A-11R-2315-07	ABI1|10006	751.0574
TCGA-KN-8428-01A-11R-2315-07	ABI2|10152	430.2115
TCGA-KN-8428-01A-11R-2315-07	ABI3BP|25890	374.0181
TCGA-KN-8428-01A-11R-2315-07	ABI3|51225	75.8308
TCGA-KN-8428-01A-11R-2315-07	ABL1|25	1750.4532
TCGA-KN-8428-01A-11R-2315-07	ABL2|27	360.423
TCGA-KN-8428-01A-11R-2315-07	ABLIM1|3983	2773.4139
TCGA-KN-8428-01A-11R-2315-07	ABLIM2|84448	94.864
TCGA-KN-8428-01A-11R-2315-07	ABLIM3|22885	358.9124
TCGA-KN-8428-01A-11R-2315-07	ABO|28	2.1148
TCGA-KN-8428-01A-11R-2315-07	ABP1|26	13.2931
TCGA-KN-8428-01A-11R-2315-07	ABRA|137735	.3021
TCGA-KN-8428-01A-11R-2315-07	ABR|29	3252.8701
TCGA-KN-8428-01A-11R-2315-07	ABT1|29777	411.7825
TCGA-KN-8428-01A-11R-2315-07	ABTB1|80325	332.0242
TCGA-KN-8428-01A-11R-2315-07	ABTB2|25841	906.9486
TCGA-KN-8428-01A-11R-2315-07	ACAA1|30	1325.6798
TCGA-KN-8428-01A-11R-2315-07	ACAA2|10449	3993.9577
TCGA-KN-8428-01A-11R-2315-07	ACACA|31	1562.8399
TCGA-KN-8428-01A-11R-2315-07	ACACB|32	1780.0604
TCGA-KN-8428-01A-11R-2315-07	ACAD10|80724	892.7492
TCGA-KN-8428-01A-11R-2315-07	ACAD11|84129	2946.432
TCGA-KN-8428-01A-11R-2315-07	ACAD8|27034	914.1994
TCGA-KN-8428-01A-11R-2315-07	ACAD9|28976	1663.5166
TCGA-KN-8428-01A-11R-2315-07	ACADL|33	187.6133
TCGA-KN-8428-01A-11R-2315-07	ACADM|34	1252.2659
TCGA-KN-8428-01A-11R-2315-07	ACADSB|36	459.2145
TCGA-KN-8428-01A-11R-2315-07	ACADS|35	1369.4864
TCGA-KN-8428-01A-11R-2315-07	ACADVL|37	5994.3867
TCGA-KN-8428-01A-11R-2315-07	ACAN|176	271.6012
TCGA-KN-8428-01A-11R-2315-07	ACAP1|9744	69.7885
TCGA-KN-8428-01A-11R-2315-07	ACAP2|23527	676.1329
TCGA-KN-8428-01A-11R-2315-07	ACAP3|116983	1036.1873
TCGA-KN-8428-01A-11R-2315-07	ACAT1|38	15276.1329
TCGA-KN-8428-01A-11R-2315-07	ACAT2|39	300.7915
TCGA-KN-8428-01A-11R-2315-07	ACBD3|64746	1093.6556
TCGA-KN-8428-01A-11R-2315-07	ACBD4|79777	250.4532
TCGA-KN-8428-01A-11R-2315-07	ACBD5|91452	853.1722
TCGA-KN-8428-01A-11R-2315-07	ACBD6|84320	423.565
TCGA-KN-8428-01A-11R-2315-07	ACBD7|414149	89.426
TCGA-KN-8428-01A-11R-2315-07	ACCN1|40	3.0211
TCGA-KN-8428-01A-11R-2315-07	ACCN2|41	706.0423
TCGA-KN-8428-01A-11R-2315-07	ACCN3|9311	74.3202
TCGA-KN-8428-01A-11R-2315-07	ACCN4|55515	.9063
TCGA-KN-8428-01A-11R-2315-07	ACCN5|51802	0
TCGA-KN-8428-01A-11R-2315-07	ACCSL|390110	.3021
TCGA-KN-8428-01A-11R-2315-07	ACCS|84680	338.0665
TCGA-KN-8428-01A-11R-2315-07	ACD|65057	192.4471
TCGA-KN-8428-01A-11R-2315-07	ACE2|59272	1.8127
TCGA-KN-8428-01A-11R-2315-07	ACER1|125981	.6042
TCGA-KN-8428-01A-11R-2315-07	ACER2|340485	20.5438
TCGA-KN-8428-01A-11R-2315-07	ACER3|55331	317.8248
TCGA-KN-8428-01A-11R-2315-07	ACE|1636	112.0846
TCGA-KN-8428-01A-11R-2315-07	ACHE|43	15.4079
TCGA-KN-8428-01A-11R-2315-07	ACIN1|22985	3100.6042
TCGA-KN-8428-01A-11R-2315-07	ACLY|47	2685.8006
TCGA-KN-8428-01A-11R-2315-07	ACMSD|130013	.6042
TCGA-KN-8428-01A-11R-2315-07	ACN9|57001	248.6405
TCGA-KN-8428-01A-11R-2315-07	ACO1|48	2096.9789
TCGA-KN-8428-01A-11R-2315-07	ACO2|50	15751.3595
TCGA-KN-8428-01A-11R-2315-07	ACOT11|26027	1923.864
TCGA-KN-8428-01A-11R-2315-07	ACOT12|134526	0
TCGA-KN-8428-01A-11R-2315-07	ACOT13|55856	588.6737
TCGA-KN-8428-01A-11R-2315-07	ACOT1|641371	1712.3867
TCGA-KN-8428-01A-11R-2315-07	ACOT2|10965	1185.4985
TCGA-KN-8428-01A-11R-2315-07	ACOT4|122970	706.0423
TCGA-KN-8428-01A-11R-2315-07	ACOT6|641372	32.3263
TCGA-KN-8428-01A-11R-2315-07	ACOT7|11332	612.3867
TCGA-KN-8428-01A-11R-2315-07	ACOT8|10005	733.2538
TCGA-KN-8428-01A-11R-2315-07	ACOT9|23597	481.8731
TCGA-KN-8428-01A-11R-2315-07	ACOX1|51	879.9305
TCGA-KN-8428-01A-11R-2315-07	ACOX2|8309	508.1571
TCGA-KN-8428-01A-11R-2315-07	ACOX3|8310	185.1964
TCGA-KN-8428-01A-11R-2315-07	ACOXL|55289	77.3414
TCGA-KN-8428-01A-11R-2315-07	ACP1|52	666.7674
TCGA-KN-8428-01A-11R-2315-07	ACP2|53	765.861
TCGA-KN-8428-01A-11R-2315-07	ACP5|54	159.2145
TCGA-KN-8428-01A-11R-2315-07	ACP6|51205	396.3746
TCGA-KN-8428-01A-11R-2315-07	ACPL2|92370	419.9396
TCGA-KN-8428-01A-11R-2315-07	ACPP|55	51.0574
TCGA-KN-8428-01A-11R-2315-07	ACPT|93650	.9063
TCGA-KN-8428-01A-11R-2315-07	ACRBP|84519	10.574
TCGA-KN-8428-01A-11R-2315-07	ACRC|93953	13.2931
TCGA-KN-8428-01A-11R-2315-07	ACRV1|56	5.136
TCGA-KN-8428-01A-11R-2315-07	ACR|49	1.2085
TCGA-KN-8428-01A-11R-2315-07	ACSBG1|23205	24.4713
TCGA-KN-8428-01A-11R-2315-07	ACSBG2|81616	2.139
TCGA-KN-8428-01A-11R-2315-07	ACSF2|80221	898.4894
TCGA-KN-8428-01A-11R-2315-07	ACSF3|197322	358.3082
TCGA-KN-8428-01A-11R-2315-07	ACSL1|2180	9607.5529
TCGA-KN-8428-01A-11R-2315-07	ACSL3|2181	2023.8671
TCGA-KN-8428-01A-11R-2315-07	ACSL4|2182	159.2145
TCGA-KN-8428-01A-11R-2315-07	ACSL5|51703	328.0967
TCGA-KN-8428-01A-11R-2315-07	ACSL6|23305	18.429
TCGA-KN-8428-01A-11R-2315-07	ACSM1|116285	.3021
TCGA-KN-8428-01A-11R-2315-07	ACSM2A|123876	3.0211
TCGA-KN-8428-01A-11R-2315-07	ACSM2B|348158	0
TCGA-KN-8428-01A-11R-2315-07	ACSM3|6296	134.7644
TCGA-KN-8428-01A-11R-2315-07	ACSM4|341392	0
TCGA-KN-8428-01A-11R-2315-07	ACSM5|54988	0
TCGA-KN-8428-01A-11R-2315-07	ACSS1|84532	6541.6918
TCGA-KN-8428-01A-11R-2315-07	ACSS2|55902	1310.2719
TCGA-KN-8428-01A-11R-2315-07	ACSS3|79611	6017.5227
TCGA-KN-8428-01A-11R-2315-07	ACTA1|58	.6042
TCGA-KN-8428-01A-11R-2315-07	ACTA2|59	5366.8671
TCGA-KN-8428-01A-11R-2315-07	ACTBL2|345651	9.6677
TCGA-KN-8428-01A-11R-2315-07	ACTB|60	70525.3776
TCGA-KN-8428-01A-11R-2315-07	ACTC1|70	240.7855
TCGA-KN-8428-01A-11R-2315-07	ACTG1|71	30980.6647
TCGA-KN-8428-01A-11R-2315-07	ACTG2|72	202.4169
TCGA-KN-8428-01A-11R-2315-07	ACTL6A|86	630.5136
TCGA-KN-8428-01A-11R-2315-07	ACTL6B|51412	0
TCGA-KN-8428-01A-11R-2315-07	ACTL7A|10881	0
TCGA-KN-8428-01A-11R-2315-07	ACTL7B|10880	0
TCGA-KN-8428-01A-11R-2315-07	ACTL8|81569	0
TCGA-KN-8428-01A-11R-2315-07	ACTL9|284382	0
TCGA-KN-8428-01A-11R-2315-07	ACTN1|87	3645.9215
TCGA-KN-8428-01A-11R-2315-07	ACTN2|88	5.4381
TCGA-KN-8428-01A-11R-2315-07	ACTN3|89	1.2085
TCGA-KN-8428-01A-11R-2315-07	ACTN4|81	13697.3505
TCGA-KN-8428-01A-11R-2315-07	ACTR10|55860	1340.4834
TCGA-KN-8428-01A-11R-2315-07	ACTR1A|10121	1051.9637
TCGA-KN-8428-01A-11R-2315-07	ACTR1B|10120	1633.8369
TCGA-KN-8428-01A-11R-2315-07	ACTR2|10097	2567.9758
TCGA-KN-8428-01A-11R-2315-07	ACTR3B|57180	511.7825
TCGA-KN-8428-01A-11R-2315-07	ACTR3C|653857	59.5166
TCGA-KN-8428-01A-11R-2315-07	ACTR3|10096	2954.0785
TCGA-KN-8428-01A-11R-2315-07	ACTR5|79913	177.9456
TCGA-KN-8428-01A-11R-2315-07	ACTR6|64431	348.6405
TCGA-KN-8428-01A-11R-2315-07	ACTR8|93973	950.7553
TCGA-KN-8428-01A-11R-2315-07	ACTRT1|139741	0
TCGA-KN-8428-01A-11R-2315-07	ACTRT2|140625	0
TCGA-KN-8428-01A-11R-2315-07	ACVR1B|91	1720.5438
TCGA-KN-8428-01A-11R-2315-07	ACVR1C|130399	14.5015
TCGA-KN-8428-01A-11R-2315-07	ACVR1|90	262.8399
TCGA-KN-8428-01A-11R-2315-07	ACVR2A|92	115.1057
TCGA-KN-8428-01A-11R-2315-07	ACVR2B|93	291.8429
TCGA-KN-8428-01A-11R-2315-07	ACVRL1|94	212.9909
TCGA-KN-8428-01A-11R-2315-07	ACY1|95	995.1088
TCGA-KN-8428-01A-11R-2315-07	ACY3|91703	2.719
TCGA-KN-8428-01A-11R-2315-07	ACYP1|97	452.8701
TCGA-KN-8428-01A-11R-2315-07	ACYP2|98	152.8701
TCGA-KN-8428-01A-11R-2315-07	ADAD1|132612	0
TCGA-KN-8428-01A-11R-2315-07	ADAD2|161931	.3021
TCGA-KN-8428-01A-11R-2315-07	ADAL|161823	411.4804
TCGA-KN-8428-01A-11R-2315-07	ADAM10|102	2175.5287
TCGA-KN-8428-01A-11R-2315-07	ADAM11|4185	14.1994
TCGA-KN-8428-01A-11R-2315-07	ADAM12|8038	164.9547
TCGA-KN-8428-01A-11R-2315-07	ADAM15|8751	1368.1722
TCGA-KN-8428-01A-11R-2315-07	ADAM17|6868	208.7613
TCGA-KN-8428-01A-11R-2315-07	ADAM18|8749	0
TCGA-KN-8428-01A-11R-2315-07	ADAM19|8728	89.7281
TCGA-KN-8428-01A-11R-2315-07	ADAM20|8748	3.3233
TCGA-KN-8428-01A-11R-2315-07	ADAM21P1|145241	1.5106
TCGA-KN-8428-01A-11R-2315-07	ADAM21|8747	7.2508
TCGA-KN-8428-01A-11R-2315-07	ADAM22|53616	33.8369
TCGA-KN-8428-01A-11R-2315-07	ADAM23|8745	5.136
TCGA-KN-8428-01A-11R-2315-07	ADAM28|10863	12.0846
TCGA-KN-8428-01A-11R-2315-07	ADAM29|11086	0
TCGA-KN-8428-01A-11R-2315-07	ADAM2|2515	120.5438
TCGA-KN-8428-01A-11R-2315-07	ADAM30|11085	0
TCGA-KN-8428-01A-11R-2315-07	ADAM32|203102	80.9668
TCGA-KN-8428-01A-11R-2315-07	ADAM33|80332	3.9275
TCGA-KN-8428-01A-11R-2315-07	ADAM3A|1587	0
TCGA-KN-8428-01A-11R-2315-07	ADAM5P|255926	.3021
TCGA-KN-8428-01A-11R-2315-07	ADAM6|8755	11774.8399
TCGA-KN-8428-01A-11R-2315-07	ADAM7|8756	0
TCGA-KN-8428-01A-11R-2315-07	ADAM8|101	101.2085
TCGA-KN-8428-01A-11R-2315-07	ADAM9|8754	3588.5196
TCGA-KN-8428-01A-11R-2315-07	ADAMDEC1|27299	9.9698
TCGA-KN-8428-01A-11R-2315-07	ADAMTS10|81794	52.2659
TCGA-KN-8428-01A-11R-2315-07	ADAMTS12|81792	45.0151
TCGA-KN-8428-01A-11R-2315-07	ADAMTS13|11093	188.5196
TCGA-KN-8428-01A-11R-2315-07	ADAMTS14|140766	8.7613
TCGA-KN-8428-01A-11R-2315-07	ADAMTS15|170689	220.2417
TCGA-KN-8428-01A-11R-2315-07	ADAMTS16|170690	7.2508
TCGA-KN-8428-01A-11R-2315-07	ADAMTS17|170691	258.6103
TCGA-KN-8428-01A-11R-2315-07	ADAMTS18|170692	49.2447
TCGA-KN-8428-01A-11R-2315-07	ADAMTS19|171019	.3021
TCGA-KN-8428-01A-11R-2315-07	ADAMTS1|9510	205.4381
TCGA-KN-8428-01A-11R-2315-07	ADAMTS20|80070	0
TCGA-KN-8428-01A-11R-2315-07	ADAMTS2|9509	141.994
TCGA-KN-8428-01A-11R-2315-07	ADAMTS3|9508	9.0634
TCGA-KN-8428-01A-11R-2315-07	ADAMTS4|9507	282.1752
TCGA-KN-8428-01A-11R-2315-07	ADAMTS5|11096	139.577
TCGA-KN-8428-01A-11R-2315-07	ADAMTS6|11174	17.5227
TCGA-KN-8428-01A-11R-2315-07	ADAMTS7|11173	72.2054
TCGA-KN-8428-01A-11R-2315-07	ADAMTS8|11095	6.6465
TCGA-KN-8428-01A-11R-2315-07	ADAMTS9|56999	90.6344
TCGA-KN-8428-01A-11R-2315-07	ADAMTSL1|92949	20.8459
TCGA-KN-8428-01A-11R-2315-07	ADAMTSL2|9719	658.3082
TCGA-KN-8428-01A-11R-2315-07	ADAMTSL3|57188	35.0453
TCGA-KN-8428-01A-11R-2315-07	ADAMTSL4|54507	38.3686
TCGA-KN-8428-01A-11R-2315-07	ADAMTSL5|339366	8.4592
TCGA-KN-8428-01A-11R-2315-07	ADAP1|11033	762.1541
TCGA-KN-8428-01A-11R-2315-07	ADAP2|55803	74.3202
TCGA-KN-8428-01A-11R-2315-07	ADARB1|104	223.565
TCGA-KN-8428-01A-11R-2315-07	ADARB2|105	0
TCGA-KN-8428-01A-11R-2315-07	ADAR|103	4074.0181
TCGA-KN-8428-01A-11R-2315-07	ADAT1|23536	154.6828
TCGA-KN-8428-01A-11R-2315-07	ADAT2|134637	48.9426
TCGA-KN-8428-01A-11R-2315-07	ADAT3|113179	44.1088
TCGA-KN-8428-01A-11R-2315-07	ADA|100	23.565
TCGA-KN-8428-01A-11R-2315-07	ADCK1|57143	449.5468
TCGA-KN-8428-01A-11R-2315-07	ADCK2|90956	1677.6737
TCGA-KN-8428-01A-11R-2315-07	ADCK4|79934	653.1722
TCGA-KN-8428-01A-11R-2315-07	ADCK5|203054	165.2568
TCGA-KN-8428-01A-11R-2315-07	ADCY10|55811	2.4169
TCGA-KN-8428-01A-11R-2315-07	ADCY1|107	2130.2115
TCGA-KN-8428-01A-11R-2315-07	ADCY2|108	5.136
TCGA-KN-8428-01A-11R-2315-07	ADCY3|109	1014.8792
TCGA-KN-8428-01A-11R-2315-07	ADCY4|196883	56.7976
TCGA-KN-8428-01A-11R-2315-07	ADCY5|111	84.29
TCGA-KN-8428-01A-11R-2315-07	ADCY6|112	2187.0091
TCGA-KN-8428-01A-11R-2315-07	ADCY7|113	129.6073
TCGA-KN-8428-01A-11R-2315-07	ADCY8|114	0
TCGA-KN-8428-01A-11R-2315-07	ADCY9|115	934.7432
TCGA-KN-8428-01A-11R-2315-07	ADCYAP1R1|117	0
TCGA-KN-8428-01A-11R-2315-07	ADCYAP1|116	23.8671
TCGA-KN-8428-01A-11R-2315-07	ADC|113451	19.9396
TCGA-KN-8428-01A-11R-2315-07	ADD1|118	3192.4471
TCGA-KN-8428-01A-11R-2315-07	ADD2|119	.6042
TCGA-KN-8428-01A-11R-2315-07	ADD3|120	955.8912
TCGA-KN-8428-01A-11R-2315-07	ADH1A|124	2.719
TCGA-KN-8428-01A-11R-2315-07	ADH1B|125	212.3867
TCGA-KN-8428-01A-11R-2315-07	ADH1C|126	15.4079
TCGA-KN-8428-01A-11R-2315-07	ADH4|127	0
TCGA-KN-8428-01A-11R-2315-07	ADH5|128	2631.7221
TCGA-KN-8428-01A-11R-2315-07	ADH6|130	2.1148
TCGA-KN-8428-01A-11R-2315-07	ADH7|131	1.8127
TCGA-KN-8428-01A-11R-2315-07	ADHFE1|137872	139.577
TCGA-KN-8428-01A-11R-2315-07	ADI1|55256	580.6647
TCGA-KN-8428-01A-11R-2315-07	ADIG|149685	0
TCGA-KN-8428-01A-11R-2315-07	ADIPOQ|9370	2.1148
TCGA-KN-8428-01A-11R-2315-07	ADIPOR1|51094	1817.8248
TCGA-KN-8428-01A-11R-2315-07	ADIPOR2|79602	5457.0997
TCGA-KN-8428-01A-11R-2315-07	ADK|132	300.9063
TCGA-KN-8428-01A-11R-2315-07	ADM2|79924	861.9335
TCGA-KN-8428-01A-11R-2315-07	ADM|133	2246.5257
TCGA-KN-8428-01A-11R-2315-07	ADNP2|22850	564.9547
TCGA-KN-8428-01A-11R-2315-07	ADNP|23394	2499.6979
TCGA-KN-8428-01A-11R-2315-07	ADORA1|134	103.3233
TCGA-KN-8428-01A-11R-2315-07	ADORA2A|135	66.7613
TCGA-KN-8428-01A-11R-2315-07	ADORA2B|136	21.148
TCGA-KN-8428-01A-11R-2315-07	ADORA3|140	19.6375
TCGA-KN-8428-01A-11R-2315-07	ADO|84890	264.6526
TCGA-KN-8428-01A-11R-2315-07	ADPGK|83440	1664.1329
TCGA-KN-8428-01A-11R-2315-07	ADPRHL1|113622	39.8792
TCGA-KN-8428-01A-11R-2315-07	ADPRHL2|54936	850.7553
TCGA-KN-8428-01A-11R-2315-07	ADPRH|141	37.1601
TCGA-KN-8428-01A-11R-2315-07	ADRA1A|148	1.8127
TCGA-KN-8428-01A-11R-2315-07	ADRA1B|147	21.4502
TCGA-KN-8428-01A-11R-2315-07	ADRA1D|146	.3021
TCGA-KN-8428-01A-11R-2315-07	ADRA2A|150	10.574
TCGA-KN-8428-01A-11R-2315-07	ADRA2B|151	816.9184
TCGA-KN-8428-01A-11R-2315-07	ADRA2C|152	8.1571
TCGA-KN-8428-01A-11R-2315-07	ADRB1|153	15.71
TCGA-KN-8428-01A-11R-2315-07	ADRB2|154	457.0997
TCGA-KN-8428-01A-11R-2315-07	ADRB3|155	.3021
TCGA-KN-8428-01A-11R-2315-07	ADRBK1|156	1605.7402
TCGA-KN-8428-01A-11R-2315-07	ADRBK2|157	709.0634
TCGA-KN-8428-01A-11R-2315-07	ADRM1|11047	1901.2085
TCGA-KN-8428-01A-11R-2315-07	ADSL|158	1675.8308
TCGA-KN-8428-01A-11R-2315-07	ADSSL1|122622	736.858
TCGA-KN-8428-01A-11R-2315-07	ADSS|159	1077.6435
TCGA-KN-8428-01A-11R-2315-07	AEBP1|165	4276.7372
TCGA-KN-8428-01A-11R-2315-07	AEBP2|121536	766.7674
TCGA-KN-8428-01A-11R-2315-07	AEN|64782	501.8127
TCGA-KN-8428-01A-11R-2315-07	AES|166	10843.2024
TCGA-KN-8428-01A-11R-2315-07	AFAP1L1|134265	145.3172
TCGA-KN-8428-01A-11R-2315-07	AFAP1L2|84632	125.3776
TCGA-KN-8428-01A-11R-2315-07	AFAP1|60312	198.1692
TCGA-KN-8428-01A-11R-2315-07	AFARP1|246182	3.0211
TCGA-KN-8428-01A-11R-2315-07	AFF1|4299	5370.997
TCGA-KN-8428-01A-11R-2315-07	AFF2|2334	1.2085
TCGA-KN-8428-01A-11R-2315-07	AFF3|3899	15.71
TCGA-KN-8428-01A-11R-2315-07	AFF4|27125	2941.0876
TCGA-KN-8428-01A-11R-2315-07	AFG3L1|172	86.1027
TCGA-KN-8428-01A-11R-2315-07	AFG3L2|10939	6255.6375
TCGA-KN-8428-01A-11R-2315-07	AFMID|125061	203.0211
TCGA-KN-8428-01A-11R-2315-07	AFM|173	0
TCGA-KN-8428-01A-11R-2315-07	AFP|174	0
TCGA-KN-8428-01A-11R-2315-07	AFTPH|54812	952.8701
TCGA-KN-8428-01A-11R-2315-07	AG2|387763	184.29
TCGA-KN-8428-01A-11R-2315-07	AGAP11|119385	15.7251
TCGA-KN-8428-01A-11R-2315-07	AGAP1|116987	267.0695
TCGA-KN-8428-01A-11R-2315-07	AGAP2|116986	47.6828
TCGA-KN-8428-01A-11R-2315-07	AGAP3|116988	1445.9215
TCGA-KN-8428-01A-11R-2315-07	AGAP4|119016	63.7462
TCGA-KN-8428-01A-11R-2315-07	AGAP5|729092	10.2961
TCGA-KN-8428-01A-11R-2315-07	AGAP6|414189	35.6495
TCGA-KN-8428-01A-11R-2315-07	AGAP7|653268	1.5106
TCGA-KN-8428-01A-11R-2315-07	AGAP8|728404	6.0423
TCGA-KN-8428-01A-11R-2315-07	AGA|175	188.2175
TCGA-KN-8428-01A-11R-2315-07	AGBL1|123624	0
TCGA-KN-8428-01A-11R-2315-07	AGBL2|79841	10.2719
TCGA-KN-8428-01A-11R-2315-07	AGBL3|340351	7.2508
TCGA-KN-8428-01A-11R-2315-07	AGBL4|84871	5.7402
TCGA-KN-8428-01A-11R-2315-07	AGBL5|60509	638.9819
TCGA-KN-8428-01A-11R-2315-07	AGER|177	24.1692
TCGA-KN-8428-01A-11R-2315-07	AGFG1|3267	797.5831
TCGA-KN-8428-01A-11R-2315-07	AGFG2|3268	430.2115
TCGA-KN-8428-01A-11R-2315-07	AGGF1|55109	1136.5559
TCGA-KN-8428-01A-11R-2315-07	AGK|55750	1046.2236
TCGA-KN-8428-01A-11R-2315-07	AGL|178	2086.4048
TCGA-KN-8428-01A-11R-2315-07	AGMAT|79814	106.9486
TCGA-KN-8428-01A-11R-2315-07	AGPAT1|10554	1233.5408
TCGA-KN-8428-01A-11R-2315-07	AGPAT2|10555	1047.7341
TCGA-KN-8428-01A-11R-2315-07	AGPAT3|56894	1818.429
TCGA-KN-8428-01A-11R-2315-07	AGPAT4|56895	19.0332
TCGA-KN-8428-01A-11R-2315-07	AGPAT5|55326	1224.4713
TCGA-KN-8428-01A-11R-2315-07	AGPAT6|137964	2591.5408
TCGA-KN-8428-01A-11R-2315-07	AGPAT9|84803	1320.5438
TCGA-KN-8428-01A-11R-2315-07	AGPHD1|123688	42.2961
TCGA-KN-8428-01A-11R-2315-07	AGPS|8540	366.1631
TCGA-KN-8428-01A-11R-2315-07	AGR2|10551	.3021
TCGA-KN-8428-01A-11R-2315-07	AGR3|155465	0
TCGA-KN-8428-01A-11R-2315-07	AGRN|375790	5789.426
TCGA-KN-8428-01A-11R-2315-07	AGRP|181	.3021
TCGA-KN-8428-01A-11R-2315-07	AGTPBP1|23287	288.5196
TCGA-KN-8428-01A-11R-2315-07	AGTR1|185	25.0755
TCGA-KN-8428-01A-11R-2315-07	AGTR2|186	0
TCGA-KN-8428-01A-11R-2315-07	AGTRAP|57085	648.0363
TCGA-KN-8428-01A-11R-2315-07	AGT|183	41.0876
TCGA-KN-8428-01A-11R-2315-07	AGXT2L1|64850	0
TCGA-KN-8428-01A-11R-2315-07	AGXT2L2|85007	551.4683
TCGA-KN-8428-01A-11R-2315-07	AGXT2|64902	.3021
TCGA-KN-8428-01A-11R-2315-07	AGXT|189	.6042
TCGA-KN-8428-01A-11R-2315-07	AHCTF1|25909	1016.6163
TCGA-KN-8428-01A-11R-2315-07	AHCYL1|10768	4253.7764
TCGA-KN-8428-01A-11R-2315-07	AHCYL2|23382	2667.6737
TCGA-KN-8428-01A-11R-2315-07	AHCY|191	5304.5317
TCGA-KN-8428-01A-11R-2315-07	AHDC1|27245	852.568
TCGA-KN-8428-01A-11R-2315-07	AHI1|54806	132.6284
TCGA-KN-8428-01A-11R-2315-07	AHNAK2|113146	183.3837
TCGA-KN-8428-01A-11R-2315-07	AHNAK|79026	21360.7251
TCGA-KN-8428-01A-11R-2315-07	AHRR|57491	19.0332
TCGA-KN-8428-01A-11R-2315-07	AHR|196	415.71
TCGA-KN-8428-01A-11R-2315-07	AHSA1|10598	2886.7069
TCGA-KN-8428-01A-11R-2315-07	AHSA2|130872	273.1118
TCGA-KN-8428-01A-11R-2315-07	AHSG|197	0
TCGA-KN-8428-01A-11R-2315-07	AHSP|51327	0
TCGA-KN-8428-01A-11R-2315-07	AICDA|57379	.3021
TCGA-KN-8428-01A-11R-2315-07	AIDA|64853	348.3505
TCGA-KN-8428-01A-11R-2315-07	AIF1L|83543	484.5921
TCGA-KN-8428-01A-11R-2315-07	AIF1|199	90.9366
TCGA-KN-8428-01A-11R-2315-07	AIFM1|9131	5015.1057
TCGA-KN-8428-01A-11R-2315-07	AIFM2|84883	454.3807
TCGA-KN-8428-01A-11R-2315-07	AIFM3|150209	182.9335
TCGA-KN-8428-01A-11R-2315-07	AIG1|51390	265.2568
TCGA-KN-8428-01A-11R-2315-07	AIM1L|55057	3.6254
TCGA-KN-8428-01A-11R-2315-07	AIM1|202	1039.2749
TCGA-KN-8428-01A-11R-2315-07	AIM2|9447	4.8338
TCGA-KN-8428-01A-11R-2315-07	AIMP1|9255	1278.3444
TCGA-KN-8428-01A-11R-2315-07	AIMP2|7965	1342.7795
TCGA-KN-8428-01A-11R-2315-07	AIPL1|23746	0
TCGA-KN-8428-01A-11R-2315-07	AIP|9049	1060.7251
TCGA-KN-8428-01A-11R-2315-07	AIRE|326	0
TCGA-KN-8428-01A-11R-2315-07	AJAP1|55966	6.3444
TCGA-KN-8428-01A-11R-2315-07	AK1|203	1300.9063
TCGA-KN-8428-01A-11R-2315-07	AK2|204	3167.0695
TCGA-KN-8428-01A-11R-2315-07	AK3L1|205	230.2115
TCGA-KN-8428-01A-11R-2315-07	AK3|50808	3024.4713
TCGA-KN-8428-01A-11R-2315-07	AK5|26289	2.4169
TCGA-KN-8428-01A-11R-2315-07	AK7|122481	13.2931
TCGA-KN-8428-01A-11R-2315-07	AKAP10|11216	420.2417
TCGA-KN-8428-01A-11R-2315-07	AKAP11|11215	972.5076
TCGA-KN-8428-01A-11R-2315-07	AKAP12|9590	383.9879
TCGA-KN-8428-01A-11R-2315-07	AKAP13|11214	2880.0604
TCGA-KN-8428-01A-11R-2315-07	AKAP14|158798	0
TCGA-KN-8428-01A-11R-2315-07	AKAP1|8165	3942.5982
TCGA-KN-8428-01A-11R-2315-07	AKAP2|11217	2022.2054
TCGA-KN-8428-01A-11R-2315-07	AKAP3|10566	42.5982
TCGA-KN-8428-01A-11R-2315-07	AKAP4|8852	.6042
TCGA-KN-8428-01A-11R-2315-07	AKAP5|9495	56.1934
TCGA-KN-8428-01A-11R-2315-07	AKAP6|9472	460.7251
TCGA-KN-8428-01A-11R-2315-07	AKAP7|9465	118.7311
TCGA-KN-8428-01A-11R-2315-07	AKAP8L|26993	1332.9305
TCGA-KN-8428-01A-11R-2315-07	AKAP8|10270	906.0423
TCGA-KN-8428-01A-11R-2315-07	AKAP9|10142	1790.3323
TCGA-KN-8428-01A-11R-2315-07	AKD1|221264	124.4713
TCGA-KN-8428-01A-11R-2315-07	AKIRIN1|79647	1241.3897
TCGA-KN-8428-01A-11R-2315-07	AKIRIN2|55122	640.4834
TCGA-KN-8428-01A-11R-2315-07	AKNAD1|254268	2.719
TCGA-KN-8428-01A-11R-2315-07	AKNA|80709	851.3595
TCGA-KN-8428-01A-11R-2315-07	AKR1A1|10327	1859.5166
TCGA-KN-8428-01A-11R-2315-07	AKR1B10|57016	4.2296
TCGA-KN-8428-01A-11R-2315-07	AKR1B15|441282	0
TCGA-KN-8428-01A-11R-2315-07	AKR1B1|231	1843.8066
TCGA-KN-8428-01A-11R-2315-07	AKR1C1|1645	1812.6888
TCGA-KN-8428-01A-11R-2315-07	AKR1C2|1646	31.4199
TCGA-KN-8428-01A-11R-2315-07	AKR1C3|8644	70.997
TCGA-KN-8428-01A-11R-2315-07	AKR1C4|1109	0
TCGA-KN-8428-01A-11R-2315-07	AKR1CL1|340811	0
TCGA-KN-8428-01A-11R-2315-07	AKR1D1|6718	.9063
TCGA-KN-8428-01A-11R-2315-07	AKR1E2|83592	1.8127
TCGA-KN-8428-01A-11R-2315-07	AKR7A2|8574	1777.0393
TCGA-KN-8428-01A-11R-2315-07	AKR7A3|22977	817.5227
TCGA-KN-8428-01A-11R-2315-07	AKR7L|246181	49.5468
TCGA-KN-8428-01A-11R-2315-07	AKT1S1|84335	1027.1903
TCGA-KN-8428-01A-11R-2315-07	AKT1|207	5172.8097
TCGA-KN-8428-01A-11R-2315-07	AKT2|208	6457.4018
TCGA-KN-8428-01A-11R-2315-07	AKT3|10000	140.7855
TCGA-KN-8428-01A-11R-2315-07	AKTIP|64400	562.4502
TCGA-KN-8428-01A-11R-2315-07	ALAD|210	857.4018
TCGA-KN-8428-01A-11R-2315-07	ALAS1|211	5729.6073
TCGA-KN-8428-01A-11R-2315-07	ALAS2|212	.6042
TCGA-KN-8428-01A-11R-2315-07	ALB|213	0
TCGA-KN-8428-01A-11R-2315-07	ALCAM|214	11668.8822
TCGA-KN-8428-01A-11R-2315-07	ALDH16A1|126133	355.8912
TCGA-KN-8428-01A-11R-2315-07	ALDH18A1|5832	1025.9819
TCGA-KN-8428-01A-11R-2315-07	ALDH1A1|216	424.4713
TCGA-KN-8428-01A-11R-2315-07	ALDH1A2|8854	9021.7523
TCGA-KN-8428-01A-11R-2315-07	ALDH1A3|220	49.9517
TCGA-KN-8428-01A-11R-2315-07	ALDH1B1|219	1868.2779
TCGA-KN-8428-01A-11R-2315-07	ALDH1L1|10840	829.003
TCGA-KN-8428-01A-11R-2315-07	ALDH1L2|160428	80.6647
TCGA-KN-8428-01A-11R-2315-07	ALDH2|217	927.1903
TCGA-KN-8428-01A-11R-2315-07	ALDH3A1|218	89.1239
TCGA-KN-8428-01A-11R-2315-07	ALDH3A2|224	2252.8701
TCGA-KN-8428-01A-11R-2315-07	ALDH3B1|221	289.426
TCGA-KN-8428-01A-11R-2315-07	ALDH3B2|222	13.2931
TCGA-KN-8428-01A-11R-2315-07	ALDH4A1|8659	549.8489
TCGA-KN-8428-01A-11R-2315-07	ALDH5A1|7915	1267.9758
TCGA-KN-8428-01A-11R-2315-07	ALDH6A1|4329	1662.8248
TCGA-KN-8428-01A-11R-2315-07	ALDH7A1|501	881.571
TCGA-KN-8428-01A-11R-2315-07	ALDH8A1|64577	11.4804
TCGA-KN-8428-01A-11R-2315-07	ALDH9A1|223	1832.0242
TCGA-KN-8428-01A-11R-2315-07	ALDOA|226	62072.5076
TCGA-KN-8428-01A-11R-2315-07	ALDOB|229	1.2085
TCGA-KN-8428-01A-11R-2315-07	ALDOC|230	1100.3021
TCGA-KN-8428-01A-11R-2315-07	ALG10B|144245	353.1722
TCGA-KN-8428-01A-11R-2315-07	ALG10|84920	126.5861
TCGA-KN-8428-01A-11R-2315-07	ALG11|440138	21.4502
TCGA-KN-8428-01A-11R-2315-07	ALG12|79087	1030.2115
TCGA-KN-8428-01A-11R-2315-07	ALG13|79868	703.6254
TCGA-KN-8428-01A-11R-2315-07	ALG14|199857	209.3656
TCGA-KN-8428-01A-11R-2315-07	ALG1L2|644974	.3021
TCGA-KN-8428-01A-11R-2315-07	ALG1L|200810	5.4048
TCGA-KN-8428-01A-11R-2315-07	ALG1|56052	796.2931
TCGA-KN-8428-01A-11R-2315-07	ALG2|85365	810.574
TCGA-KN-8428-01A-11R-2315-07	ALG3|10195	437.4622
TCGA-KN-8428-01A-11R-2315-07	ALG5|29880	441.994
TCGA-KN-8428-01A-11R-2315-07	ALG6|29929	605.7402
TCGA-KN-8428-01A-11R-2315-07	ALG8|79053	469.1843
TCGA-KN-8428-01A-11R-2315-07	ALG9|79796	440.1813
TCGA-KN-8428-01A-11R-2315-07	ALKBH1|8846	404.8338
TCGA-KN-8428-01A-11R-2315-07	ALKBH2|121642	233.5347
TCGA-KN-8428-01A-11R-2315-07	ALKBH3|221120	308.7613
TCGA-KN-8428-01A-11R-2315-07	ALKBH4|54784	470.148
TCGA-KN-8428-01A-11R-2315-07	ALKBH5|54890	2874.8218
TCGA-KN-8428-01A-11R-2315-07	ALKBH6|84964	224.1692
TCGA-KN-8428-01A-11R-2315-07	ALKBH7|84266	2000
TCGA-KN-8428-01A-11R-2315-07	ALKBH8|91801	135.9517
TCGA-KN-8428-01A-11R-2315-07	ALK|238	14.1994
TCGA-KN-8428-01A-11R-2315-07	ALLC|55821	0
TCGA-KN-8428-01A-11R-2315-07	ALMS1P|200420	4.8338
TCGA-KN-8428-01A-11R-2315-07	ALMS1|7840	483.3837
TCGA-KN-8428-01A-11R-2315-07	ALOX12B|242	1.5106
TCGA-KN-8428-01A-11R-2315-07	ALOX12P2|245	39.577
TCGA-KN-8428-01A-11R-2315-07	ALOX12|239	8.2054
TCGA-KN-8428-01A-11R-2315-07	ALOX15B|247	3.0211
TCGA-KN-8428-01A-11R-2315-07	ALOX15|246	1.5106
TCGA-KN-8428-01A-11R-2315-07	ALOX5AP|241	137.1601
TCGA-KN-8428-01A-11R-2315-07	ALOX5|240	71.6012
TCGA-KN-8428-01A-11R-2315-07	ALOXE3|59344	.9063
TCGA-KN-8428-01A-11R-2315-07	ALPI|248	0
TCGA-KN-8428-01A-11R-2315-07	ALPK1|80216	280.3625
TCGA-KN-8428-01A-11R-2315-07	ALPK2|115701	4.8338
TCGA-KN-8428-01A-11R-2315-07	ALPK3|57538	7915.1057
TCGA-KN-8428-01A-11R-2315-07	ALPL|249	27.1903
TCGA-KN-8428-01A-11R-2315-07	ALPPL2|251	0
TCGA-KN-8428-01A-11R-2315-07	ALPP|250	0
TCGA-KN-8428-01A-11R-2315-07	ALS2CL|259173	2247.7341
TCGA-KN-8428-01A-11R-2315-07	ALS2CR11|151254	.3021
TCGA-KN-8428-01A-11R-2315-07	ALS2CR12|130540	.3021
TCGA-KN-8428-01A-11R-2315-07	ALS2CR4|65062	121.4502
TCGA-KN-8428-01A-11R-2315-07	ALS2CR8|79800	57.4018
TCGA-KN-8428-01A-11R-2315-07	ALS2|57679	150.4532
TCGA-KN-8428-01A-11R-2315-07	ALX1|8092	1.8127
TCGA-KN-8428-01A-11R-2315-07	ALX3|257	28.0967
TCGA-KN-8428-01A-11R-2315-07	ALX4|60529	.6042
TCGA-KN-8428-01A-11R-2315-07	AMAC1L2|83650	1.2085
TCGA-KN-8428-01A-11R-2315-07	AMAC1L3|643664	.3021
TCGA-KN-8428-01A-11R-2315-07	AMAC1|146861	.3021
TCGA-KN-8428-01A-11R-2315-07	AMACR|23600	2179.1541
TCGA-KN-8428-01A-11R-2315-07	AMBN|258	1.2085
TCGA-KN-8428-01A-11R-2315-07	AMBP|259	.6042
TCGA-KN-8428-01A-11R-2315-07	AMBRA1|55626	1099.6979
TCGA-KN-8428-01A-11R-2315-07	AMD1|262	1477.6979
TCGA-KN-8428-01A-11R-2315-07	AMDHD1|144193	1.2085
TCGA-KN-8428-01A-11R-2315-07	AMDHD2|51005	266.8701
TCGA-KN-8428-01A-11R-2315-07	AMELX|265	.3021
TCGA-KN-8428-01A-11R-2315-07	AMELY|266	0
TCGA-KN-8428-01A-11R-2315-07	AMFR|267	3952.568
TCGA-KN-8428-01A-11R-2315-07	AMHR2|269	0
TCGA-KN-8428-01A-11R-2315-07	AMH|268	157.4018
TCGA-KN-8428-01A-11R-2315-07	AMICA1|120425	55.5891
TCGA-KN-8428-01A-11R-2315-07	AMIGO1|57463	186.1027
TCGA-KN-8428-01A-11R-2315-07	AMIGO2|347902	154.0785
TCGA-KN-8428-01A-11R-2315-07	AMIGO3|386724	557.4018
TCGA-KN-8428-01A-11R-2315-07	AMMECR1L|83607	277.9456
TCGA-KN-8428-01A-11R-2315-07	AMMECR1|9949	248.9426
TCGA-KN-8428-01A-11R-2315-07	AMN1|196394	211.7825
TCGA-KN-8428-01A-11R-2315-07	AMN|81693	1.8127
TCGA-KN-8428-01A-11R-2315-07	AMOTL1|154810	1232.6284
TCGA-KN-8428-01A-11R-2315-07	AMOTL2|51421	850.7553
TCGA-KN-8428-01A-11R-2315-07	AMOT|154796	901.2085
TCGA-KN-8428-01A-11R-2315-07	AMPD1|270	4.5317
TCGA-KN-8428-01A-11R-2315-07	AMPD2|271	395.7704
TCGA-KN-8428-01A-11R-2315-07	AMPD3|272	2132.3263
TCGA-KN-8428-01A-11R-2315-07	AMPH|273	2.1148
TCGA-KN-8428-01A-11R-2315-07	AMTN|401138	.3021
TCGA-KN-8428-01A-11R-2315-07	AMT|275	447.8792
TCGA-KN-8428-01A-11R-2315-07	AMY1A|276	2.719
TCGA-KN-8428-01A-11R-2315-07	AMY2A|279	1.2085
TCGA-KN-8428-01A-11R-2315-07	AMY2B|280	214.9728
TCGA-KN-8428-01A-11R-2315-07	AMZ1|155185	5.136
TCGA-KN-8428-01A-11R-2315-07	AMZ2P1|201283	274.0181
TCGA-KN-8428-01A-11R-2315-07	AMZ2|51321	1320.8459
TCGA-KN-8428-01A-11R-2315-07	ANAPC10|10393	104.8338
TCGA-KN-8428-01A-11R-2315-07	ANAPC11|51529	1854.6828
TCGA-KN-8428-01A-11R-2315-07	ANAPC13|25847	1372.5529
TCGA-KN-8428-01A-11R-2315-07	ANAPC16|119504	1146.2236
TCGA-KN-8428-01A-11R-2315-07	ANAPC1|64682	657.0997
TCGA-KN-8428-01A-11R-2315-07	ANAPC2|29882	1067.6737
TCGA-KN-8428-01A-11R-2315-07	ANAPC4|29945	370.6949
TCGA-KN-8428-01A-11R-2315-07	ANAPC5|51433	2109.6677
TCGA-KN-8428-01A-11R-2315-07	ANAPC7|51434	789.7281
TCGA-KN-8428-01A-11R-2315-07	ANGEL1|23357	1367.9758
TCGA-KN-8428-01A-11R-2315-07	ANGEL2|90806	325.0755
TCGA-KN-8428-01A-11R-2315-07	ANGPT1|284	325.9819
TCGA-KN-8428-01A-11R-2315-07	ANGPT2|285	353.1722
TCGA-KN-8428-01A-11R-2315-07	ANGPT4|51378	.6042
TCGA-KN-8428-01A-11R-2315-07	ANGPTL1|9068	410.574
TCGA-KN-8428-01A-11R-2315-07	ANGPTL2|23452	660.423
TCGA-KN-8428-01A-11R-2315-07	ANGPTL3|27329	.3021
TCGA-KN-8428-01A-11R-2315-07	ANGPTL4|51129	283.3837
TCGA-KN-8428-01A-11R-2315-07	ANGPTL5|253935	.3021
TCGA-KN-8428-01A-11R-2315-07	ANGPTL6|83854	3.6284
TCGA-KN-8428-01A-11R-2315-07	ANGPTL7|10218	0
TCGA-KN-8428-01A-11R-2315-07	ANG|283	48.1027
TCGA-KN-8428-01A-11R-2315-07	ANK1|286	3.0211
TCGA-KN-8428-01A-11R-2315-07	ANK2|287	29.3051
TCGA-KN-8428-01A-11R-2315-07	ANK3|288	575.5287
TCGA-KN-8428-01A-11R-2315-07	ANKAR|150709	7.2508
TCGA-KN-8428-01A-11R-2315-07	ANKDD1A|348094	36.858
TCGA-KN-8428-01A-11R-2315-07	ANKFN1|162282	0
TCGA-KN-8428-01A-11R-2315-07	ANKFY1|51479	2595.4683
TCGA-KN-8428-01A-11R-2315-07	ANKHD1-EIF4EBP3|404734	1075.9154
TCGA-KN-8428-01A-11R-2315-07	ANKHD1|54882	2598.136
TCGA-KN-8428-01A-11R-2315-07	ANKH|56172	201.5106
TCGA-KN-8428-01A-11R-2315-07	ANKIB1|54467	1335.3474
TCGA-KN-8428-01A-11R-2315-07	ANKK1|255239	3.0211
TCGA-KN-8428-01A-11R-2315-07	ANKLE1|126549	9.5257
TCGA-KN-8428-01A-11R-2315-07	ANKLE2|23141	1119.6375
TCGA-KN-8428-01A-11R-2315-07	ANKMY1|51281	71.2991
TCGA-KN-8428-01A-11R-2315-07	ANKMY2|57037	947.1299
TCGA-KN-8428-01A-11R-2315-07	ANKRA2|57763	220.2417
TCGA-KN-8428-01A-11R-2315-07	ANKRD10|55608	993.1994
TCGA-KN-8428-01A-11R-2315-07	ANKRD11|29123	1175.3172
TCGA-KN-8428-01A-11R-2315-07	ANKRD12|23253	1481.571
TCGA-KN-8428-01A-11R-2315-07	ANKRD13A|88455	2384.8943
TCGA-KN-8428-01A-11R-2315-07	ANKRD13B|124930	67.9758
TCGA-KN-8428-01A-11R-2315-07	ANKRD13C|81573	738.6707
TCGA-KN-8428-01A-11R-2315-07	ANKRD13D|338692	254.6828
TCGA-KN-8428-01A-11R-2315-07	ANKRD16|54522	121.7523
TCGA-KN-8428-01A-11R-2315-07	ANKRD17|26057	2764.6526
TCGA-KN-8428-01A-11R-2315-07	ANKRD19|138649	49.5468
TCGA-KN-8428-01A-11R-2315-07	ANKRD1|27063	6.3444
TCGA-KN-8428-01A-11R-2315-07	ANKRD20A3|441425	39.577
TCGA-KN-8428-01A-11R-2315-07	ANKRD20A4|728747	3.3233
TCGA-KN-8428-01A-11R-2315-07	ANKRD20B|729171	8.4592
TCGA-KN-8428-01A-11R-2315-07	ANKRD22|118932	52.568
TCGA-KN-8428-01A-11R-2315-07	ANKRD23|200539	32.3263
TCGA-KN-8428-01A-11R-2315-07	ANKRD24|170961	124.1692
TCGA-KN-8428-01A-11R-2315-07	ANKRD26P1|124149	.3021
TCGA-KN-8428-01A-11R-2315-07	ANKRD26|22852	242.2961
TCGA-KN-8428-01A-11R-2315-07	ANKRD27|84079	799.3958
TCGA-KN-8428-01A-11R-2315-07	ANKRD28|23243	2033.8369
TCGA-KN-8428-01A-11R-2315-07	ANKRD29|147463	453.4743
TCGA-KN-8428-01A-11R-2315-07	ANKRD2|26287	9.6677
TCGA-KN-8428-01A-11R-2315-07	ANKRD30A|91074	45.0151
TCGA-KN-8428-01A-11R-2315-07	ANKRD30B|374860	1.5106
TCGA-KN-8428-01A-11R-2315-07	ANKRD31|256006	4.8338
TCGA-KN-8428-01A-11R-2315-07	ANKRD32|84250	171.9033
TCGA-KN-8428-01A-11R-2315-07	ANKRD33|341405	0
TCGA-KN-8428-01A-11R-2315-07	ANKRD34A|284615	11.4804
TCGA-KN-8428-01A-11R-2315-07	ANKRD34B|340120	0
TCGA-KN-8428-01A-11R-2315-07	ANKRD34C|390616	1.2085
TCGA-KN-8428-01A-11R-2315-07	ANKRD35|148741	3.3233
TCGA-KN-8428-01A-11R-2315-07	ANKRD36BP1|84832	76.435
TCGA-KN-8428-01A-11R-2315-07	ANKRD36B|57730	61.6314
TCGA-KN-8428-01A-11R-2315-07	ANKRD36|375248	119.6375
TCGA-KN-8428-01A-11R-2315-07	ANKRD37|353322	111.2115
TCGA-KN-8428-01A-11R-2315-07	ANKRD39|51239	83.9879
TCGA-KN-8428-01A-11R-2315-07	ANKRD40|91369	737.1601
TCGA-KN-8428-01A-11R-2315-07	ANKRD42|338699	128.7009
TCGA-KN-8428-01A-11R-2315-07	ANKRD43|134548	145.0151
TCGA-KN-8428-01A-11R-2315-07	ANKRD44|91526	77.3414
TCGA-KN-8428-01A-11R-2315-07	ANKRD45|339416	9.3656
TCGA-KN-8428-01A-11R-2315-07	ANKRD46|157567	498.148
TCGA-KN-8428-01A-11R-2315-07	ANKRD49|54851	251.0574
TCGA-KN-8428-01A-11R-2315-07	ANKRD50|57182	619.0332
TCGA-KN-8428-01A-11R-2315-07	ANKRD52|283373	1461.6314
TCGA-KN-8428-01A-11R-2315-07	ANKRD53|79998	3.3233
TCGA-KN-8428-01A-11R-2315-07	ANKRD54|129138	537.1601
TCGA-KN-8428-01A-11R-2315-07	ANKRD55|79722	.9063
TCGA-KN-8428-01A-11R-2315-07	ANKRD56|345079	477.0393
TCGA-KN-8428-01A-11R-2315-07	ANKRD57|65124	662.5378
TCGA-KN-8428-01A-11R-2315-07	ANKRD58|347454	70.997
TCGA-KN-8428-01A-11R-2315-07	ANKRD5|63926	339.577
TCGA-KN-8428-01A-11R-2315-07	ANKRD6|22881	186.1118
TCGA-KN-8428-01A-11R-2315-07	ANKRD7|56311	17.2205
TCGA-KN-8428-01A-11R-2315-07	ANKRD9|122416	745.6193
TCGA-KN-8428-01A-11R-2315-07	ANKS1A|23294	1246.5257
TCGA-KN-8428-01A-11R-2315-07	ANKS1B|56899	12.6888
TCGA-KN-8428-01A-11R-2315-07	ANKS3|124401	280.6647
TCGA-KN-8428-01A-11R-2315-07	ANKS4B|257629	.3021
TCGA-KN-8428-01A-11R-2315-07	ANKS6|203286	625.6798
TCGA-KN-8428-01A-11R-2315-07	ANKZF1|55139	251.0574
TCGA-KN-8428-01A-11R-2315-07	ANLN|54443	1279.4562
TCGA-KN-8428-01A-11R-2315-07	ANO10|55129	1673.4139
TCGA-KN-8428-01A-11R-2315-07	ANO1|55107	303.9275
TCGA-KN-8428-01A-11R-2315-07	ANO2|57101	12.0846
TCGA-KN-8428-01A-11R-2315-07	ANO3|63982	8.4592
TCGA-KN-8428-01A-11R-2315-07	ANO4|121601	1.8127
TCGA-KN-8428-01A-11R-2315-07	ANO5|203859	861.9335
TCGA-KN-8428-01A-11R-2315-07	ANO6|196527	1682.4773
TCGA-KN-8428-01A-11R-2315-07	ANO7|50636	29.3051
TCGA-KN-8428-01A-11R-2315-07	ANO8|57719	427.7946
TCGA-KN-8428-01A-11R-2315-07	ANO9|338440	358.006
TCGA-KN-8428-01A-11R-2315-07	ANP32A|8125	2938.9728
TCGA-KN-8428-01A-11R-2315-07	ANP32B|10541	2493.9577
TCGA-KN-8428-01A-11R-2315-07	ANP32C|23520	.9063
TCGA-KN-8428-01A-11R-2315-07	ANP32D|23519	0
TCGA-KN-8428-01A-11R-2315-07	ANP32E|81611	968.5801
TCGA-KN-8428-01A-11R-2315-07	ANPEP|290	59.5166
TCGA-KN-8428-01A-11R-2315-07	ANTXR1|84168	1579.7583
TCGA-KN-8428-01A-11R-2315-07	ANTXR2|118429	153.4743
TCGA-KN-8428-01A-11R-2315-07	ANTXRL|195977	0
TCGA-KN-8428-01A-11R-2315-07	ANUBL1|93550	66.4653
TCGA-KN-8428-01A-11R-2315-07	ANXA10|11199	0
TCGA-KN-8428-01A-11R-2315-07	ANXA11|311	1987.3112
TCGA-KN-8428-01A-11R-2315-07	ANXA13|312	0
TCGA-KN-8428-01A-11R-2315-07	ANXA1|301	757.7039
TCGA-KN-8428-01A-11R-2315-07	ANXA2P1|303	29.9094
TCGA-KN-8428-01A-11R-2315-07	ANXA2P2|304	1748.0363
TCGA-KN-8428-01A-11R-2315-07	ANXA2P3|305	1.2085
TCGA-KN-8428-01A-11R-2315-07	ANXA2|302	4926.5861
TCGA-KN-8428-01A-11R-2315-07	ANXA3|306	309.6677
TCGA-KN-8428-01A-11R-2315-07	ANXA4|307	1919.6375
TCGA-KN-8428-01A-11R-2315-07	ANXA5|308	4428.7009
TCGA-KN-8428-01A-11R-2315-07	ANXA6|309	5578.2477
TCGA-KN-8428-01A-11R-2315-07	ANXA7|310	1119.9396
TCGA-KN-8428-01A-11R-2315-07	ANXA8L1|728113	0
TCGA-KN-8428-01A-11R-2315-07	ANXA8L2|244	.3021
TCGA-KN-8428-01A-11R-2315-07	ANXA8|653145	0
TCGA-KN-8428-01A-11R-2315-07	ANXA9|8416	87.3112
TCGA-KN-8428-01A-11R-2315-07	AOAH|313	33.8369
TCGA-KN-8428-01A-11R-2315-07	AOC2|314	83.0816
TCGA-KN-8428-01A-11R-2315-07	AOC3|8639	598.7915
TCGA-KN-8428-01A-11R-2315-07	AOX1|316	6.6465
TCGA-KN-8428-01A-11R-2315-07	AOX2P|344454	0
TCGA-KN-8428-01A-11R-2315-07	AP1AR|55435	713.5952
TCGA-KN-8428-01A-11R-2315-07	AP1B1|162	6155.8912
TCGA-KN-8428-01A-11R-2315-07	AP1G1|164	1036.2538
TCGA-KN-8428-01A-11R-2315-07	AP1G2|8906	1071.7764
TCGA-KN-8428-01A-11R-2315-07	AP1M1|8907	1309.6677
TCGA-KN-8428-01A-11R-2315-07	AP1M2|10053	2000.6042
TCGA-KN-8428-01A-11R-2315-07	AP1S1|1174	1386.7069
TCGA-KN-8428-01A-11R-2315-07	AP1S2|8905	396.9789
TCGA-KN-8428-01A-11R-2315-07	AP1S3|130340	190.0302
TCGA-KN-8428-01A-11R-2315-07	AP2A1|160	1476.2689
TCGA-KN-8428-01A-11R-2315-07	AP2A2|161	1738.9728
TCGA-KN-8428-01A-11R-2315-07	AP2B1|163	4746.5257
TCGA-KN-8428-01A-11R-2315-07	AP2M1|1173	5304.5317
TCGA-KN-8428-01A-11R-2315-07	AP2S1|1175	1622.0544
TCGA-KN-8428-01A-11R-2315-07	AP3B1|8546	1392.7492
TCGA-KN-8428-01A-11R-2315-07	AP3B2|8120	37.7644
TCGA-KN-8428-01A-11R-2315-07	AP3D1|8943	6072.2054
TCGA-KN-8428-01A-11R-2315-07	AP3M1|26985	443.5045
TCGA-KN-8428-01A-11R-2315-07	AP3M2|10947	646.8278
TCGA-KN-8428-01A-11R-2315-07	AP3S1|1176	461.9335
TCGA-KN-8428-01A-11R-2315-07	AP3S2|10239	2278.4773
TCGA-KN-8428-01A-11R-2315-07	AP4B1|10717	160.0997
TCGA-KN-8428-01A-11R-2315-07	AP4E1|23431	415.71
TCGA-KN-8428-01A-11R-2315-07	AP4M1|9179	426.3565
TCGA-KN-8428-01A-11R-2315-07	AP4S1|11154	108.1571
TCGA-KN-8428-01A-11R-2315-07	APAF1|317	373.1118
TCGA-KN-8428-01A-11R-2315-07	APBA1|320	168.8822
TCGA-KN-8428-01A-11R-2315-07	APBA2|321	6.3444
TCGA-KN-8428-01A-11R-2315-07	APBA3|9546	340.1813
TCGA-KN-8428-01A-11R-2315-07	APBB1IP|54518	76.1329
TCGA-KN-8428-01A-11R-2315-07	APBB1|322	534.4411
TCGA-KN-8428-01A-11R-2315-07	APBB2|323	1777.9456
TCGA-KN-8428-01A-11R-2315-07	APBB3|10307	314.5015
TCGA-KN-8428-01A-11R-2315-07	APC2|10297	15.8973
TCGA-KN-8428-01A-11R-2315-07	APCDD1L|164284	4.5317
TCGA-KN-8428-01A-11R-2315-07	APCDD1|147495	2602.1148
TCGA-KN-8428-01A-11R-2315-07	APCS|325	0
TCGA-KN-8428-01A-11R-2315-07	APC|324	689.1239
TCGA-KN-8428-01A-11R-2315-07	APEH|327	5367.3716
TCGA-KN-8428-01A-11R-2315-07	APEX1|328	3912.6888
TCGA-KN-8428-01A-11R-2315-07	APEX2|27301	1670.6949
TCGA-KN-8428-01A-11R-2315-07	APH1A|51107	3480.6647
TCGA-KN-8428-01A-11R-2315-07	APH1B|83464	204.8338
TCGA-KN-8428-01A-11R-2315-07	API5|8539	2619.0332
TCGA-KN-8428-01A-11R-2315-07	APIP|51074	317.7553
TCGA-KN-8428-01A-11R-2315-07	APITD1|378708	334.423
TCGA-KN-8428-01A-11R-2315-07	APLF|200558	6.3444
TCGA-KN-8428-01A-11R-2315-07	APLNR|187	120.8459
TCGA-KN-8428-01A-11R-2315-07	APLN|8862	937.1601
TCGA-KN-8428-01A-11R-2315-07	APLP1|333	739.2749
TCGA-KN-8428-01A-11R-2315-07	APLP2|334	30066.4653
TCGA-KN-8428-01A-11R-2315-07	APOA1BP|128240	2862.8399
TCGA-KN-8428-01A-11R-2315-07	APOA1|335	.9063
TCGA-KN-8428-01A-11R-2315-07	APOA2|336	0
TCGA-KN-8428-01A-11R-2315-07	APOA4|337	.9063
TCGA-KN-8428-01A-11R-2315-07	APOA5|116519	0
TCGA-KN-8428-01A-11R-2315-07	APOB48R|55911	83.0816
TCGA-KN-8428-01A-11R-2315-07	APOBEC1|339	0
TCGA-KN-8428-01A-11R-2315-07	APOBEC2|10930	1.8127
TCGA-KN-8428-01A-11R-2315-07	APOBEC3A|200315	25.3988
TCGA-KN-8428-01A-11R-2315-07	APOBEC3B|9582	778.2266
TCGA-KN-8428-01A-11R-2315-07	APOBEC3C|27350	42.5982
TCGA-KN-8428-01A-11R-2315-07	APOBEC3D|140564	305.4381
TCGA-KN-8428-01A-11R-2315-07	APOBEC3F|200316	117.8248
TCGA-KN-8428-01A-11R-2315-07	APOBEC3G|60489	79.1541
TCGA-KN-8428-01A-11R-2315-07	APOBEC3H|164668	2.4169
TCGA-KN-8428-01A-11R-2315-07	APOBEC4|403314	.3021
TCGA-KN-8428-01A-11R-2315-07	APOB|338	0
TCGA-KN-8428-01A-11R-2315-07	APOC1P1|342	0
TCGA-KN-8428-01A-11R-2315-07	APOC1|341	384.8943
TCGA-KN-8428-01A-11R-2315-07	APOC2|344	19.6375
TCGA-KN-8428-01A-11R-2315-07	APOC3|345	0
TCGA-KN-8428-01A-11R-2315-07	APOC4|346	.9063
TCGA-KN-8428-01A-11R-2315-07	APOD|347	11.7825
TCGA-KN-8428-01A-11R-2315-07	APOE|348	1764.9547
TCGA-KN-8428-01A-11R-2315-07	APOF|319	0
TCGA-KN-8428-01A-11R-2315-07	APOH|350	0
TCGA-KN-8428-01A-11R-2315-07	APOL1|8542	2740.7855
TCGA-KN-8428-01A-11R-2315-07	APOL2|23780	1710.574
TCGA-KN-8428-01A-11R-2315-07	APOL3|80833	208.4592
TCGA-KN-8428-01A-11R-2315-07	APOL4|80832	416.0121
TCGA-KN-8428-01A-11R-2315-07	APOL5|80831	1.8127
TCGA-KN-8428-01A-11R-2315-07	APOL6|80830	1796.9789
TCGA-KN-8428-01A-11R-2315-07	APOLD1|81575	1038.9517
TCGA-KN-8428-01A-11R-2315-07	APOM|55937	29.3263
TCGA-KN-8428-01A-11R-2315-07	APOOL|139322	608.4592
TCGA-KN-8428-01A-11R-2315-07	APOO|79135	1061.6314
TCGA-KN-8428-01A-11R-2315-07	APPBP2|10513	793.3535
TCGA-KN-8428-01A-11R-2315-07	APPL1|26060	3159.2145
TCGA-KN-8428-01A-11R-2315-07	APPL2|55198	734.7432
TCGA-KN-8428-01A-11R-2315-07	APP|351	8064.3505
TCGA-KN-8428-01A-11R-2315-07	APRT|353	981.571
TCGA-KN-8428-01A-11R-2315-07	APTX|54840	764.3505
TCGA-KN-8428-01A-11R-2315-07	AQP10|89872	0
TCGA-KN-8428-01A-11R-2315-07	AQP11|282679	26.284
TCGA-KN-8428-01A-11R-2315-07	AQP12A|375318	.9063
TCGA-KN-8428-01A-11R-2315-07	AQP12B|653437	14.8036
TCGA-KN-8428-01A-11R-2315-07	AQP1|358	780.0604
TCGA-KN-8428-01A-11R-2315-07	AQP2|359	29.6073
TCGA-KN-8428-01A-11R-2315-07	AQP3|360	830.2115
TCGA-KN-8428-01A-11R-2315-07	AQP4|361	.6042
TCGA-KN-8428-01A-11R-2315-07	AQP5|362	.3021
TCGA-KN-8428-01A-11R-2315-07	AQP6|363	67.6737
TCGA-KN-8428-01A-11R-2315-07	AQP7P1|375719	0
TCGA-KN-8428-01A-11R-2315-07	AQP7P3|441432	0
TCGA-KN-8428-01A-11R-2315-07	AQP7|364	13.8973
TCGA-KN-8428-01A-11R-2315-07	AQP8|343	2.719
TCGA-KN-8428-01A-11R-2315-07	AQP9|366	19.9396
TCGA-KN-8428-01A-11R-2315-07	AQPEP|206338	6.9486
TCGA-KN-8428-01A-11R-2315-07	AQR|9716	1877.9456
TCGA-KN-8428-01A-11R-2315-07	ARAF|369	2309.6677
TCGA-KN-8428-01A-11R-2315-07	ARAP1|116985	4775.7795
TCGA-KN-8428-01A-11R-2315-07	ARAP2|116984	101.5106
TCGA-KN-8428-01A-11R-2315-07	ARAP3|64411	142.9003
TCGA-KN-8428-01A-11R-2315-07	ARCN1|372	4454.9849
TCGA-KN-8428-01A-11R-2315-07	ARC|23237	3.6254
TCGA-KN-8428-01A-11R-2315-07	AREG|374	22.3565
TCGA-KN-8428-01A-11R-2315-07	ARF1|375	9723.8671
TCGA-KN-8428-01A-11R-2315-07	ARF3|377	4478.5498
TCGA-KN-8428-01A-11R-2315-07	ARF4|378	5350.4532
TCGA-KN-8428-01A-11R-2315-07	ARF5|381	3634.139
TCGA-KN-8428-01A-11R-2315-07	ARF6|382	3565.861
TCGA-KN-8428-01A-11R-2315-07	ARFGAP1|55738	1641.3897
TCGA-KN-8428-01A-11R-2315-07	ARFGAP2|84364	1712.0846
TCGA-KN-8428-01A-11R-2315-07	ARFGAP3|26286	1143.2024
TCGA-KN-8428-01A-11R-2315-07	ARFGEF1|10565	4963.2931
TCGA-KN-8428-01A-11R-2315-07	ARFGEF2|10564	3609.6677
TCGA-KN-8428-01A-11R-2315-07	ARFIP1|27236	748.9426
TCGA-KN-8428-01A-11R-2315-07	ARFIP2|23647	1317.8248
TCGA-KN-8428-01A-11R-2315-07	ARFRP1|10139	690.9366
TCGA-KN-8428-01A-11R-2315-07	ARG1|383	0
TCGA-KN-8428-01A-11R-2315-07	ARG2|384	552.1601
TCGA-KN-8428-01A-11R-2315-07	ARGFXP2|503640	0
TCGA-KN-8428-01A-11R-2315-07	ARGFX|503582	.3021
TCGA-KN-8428-01A-11R-2315-07	ARGLU1|55082	1309.6677
TCGA-KN-8428-01A-11R-2315-07	ARHGAP10|79658	292.7492
TCGA-KN-8428-01A-11R-2315-07	ARHGAP11A|9824	1538.3686
TCGA-KN-8428-01A-11R-2315-07	ARHGAP11B|89839	129.0937
TCGA-KN-8428-01A-11R-2315-07	ARHGAP12|94134	1200
TCGA-KN-8428-01A-11R-2315-07	ARHGAP15|55843	25.6798
TCGA-KN-8428-01A-11R-2315-07	ARHGAP17|55114	1076.1329
TCGA-KN-8428-01A-11R-2315-07	ARHGAP18|93663	1358.3082
TCGA-KN-8428-01A-11R-2315-07	ARHGAP19|84986	290.0302
TCGA-KN-8428-01A-11R-2315-07	ARHGAP1|392	2274.0181
TCGA-KN-8428-01A-11R-2315-07	ARHGAP20|57569	61.0272
TCGA-KN-8428-01A-11R-2315-07	ARHGAP21|57584	2732.9305
TCGA-KN-8428-01A-11R-2315-07	ARHGAP22|58504	48.9426
TCGA-KN-8428-01A-11R-2315-07	ARHGAP23|57636	322.0544
TCGA-KN-8428-01A-11R-2315-07	ARHGAP24|83478	406.6465
TCGA-KN-8428-01A-11R-2315-07	ARHGAP25|9938	116.9184
TCGA-KN-8428-01A-11R-2315-07	ARHGAP26|23092	129.6073
TCGA-KN-8428-01A-11R-2315-07	ARHGAP27|201176	598.7915
TCGA-KN-8428-01A-11R-2315-07	ARHGAP28|79822	1148.0363
TCGA-KN-8428-01A-11R-2315-07	ARHGAP29|9411	318.1269
TCGA-KN-8428-01A-11R-2315-07	ARHGAP30|257106	205.136
TCGA-KN-8428-01A-11R-2315-07	ARHGAP31|57514	376.1329
TCGA-KN-8428-01A-11R-2315-07	ARHGAP32|9743	24.4713
TCGA-KN-8428-01A-11R-2315-07	ARHGAP33|115703	1054.6828
TCGA-KN-8428-01A-11R-2315-07	ARHGAP36|158763	0
TCGA-KN-8428-01A-11R-2315-07	ARHGAP39|80728	259.5166
TCGA-KN-8428-01A-11R-2315-07	ARHGAP42|143872	424.713
TCGA-KN-8428-01A-11R-2315-07	ARHGAP4|393	2542.2961
TCGA-KN-8428-01A-11R-2315-07	ARHGAP5|394	3339.577
TCGA-KN-8428-01A-11R-2315-07	ARHGAP6|395	1584.5921
TCGA-KN-8428-01A-11R-2315-07	ARHGAP8|23779	1539.7069
TCGA-KN-8428-01A-11R-2315-07	ARHGAP9|64333	56.4955
TCGA-KN-8428-01A-11R-2315-07	ARHGDIA|396	4262.2356
TCGA-KN-8428-01A-11R-2315-07	ARHGDIB|397	898.7915
TCGA-KN-8428-01A-11R-2315-07	ARHGDIG|398	0
TCGA-KN-8428-01A-11R-2315-07	ARHGEF10L|55160	1754.3807
TCGA-KN-8428-01A-11R-2315-07	ARHGEF10|9639	899.3958
TCGA-KN-8428-01A-11R-2315-07	ARHGEF11|9826	993.3535
TCGA-KN-8428-01A-11R-2315-07	ARHGEF12|23365	4669.1843
TCGA-KN-8428-01A-11R-2315-07	ARHGEF15|22899	111.1782
TCGA-KN-8428-01A-11R-2315-07	ARHGEF16|27237	887.3112
TCGA-KN-8428-01A-11R-2315-07	ARHGEF17|9828	2723.2628
TCGA-KN-8428-01A-11R-2315-07	ARHGEF18|23370	1416.3142
TCGA-KN-8428-01A-11R-2315-07	ARHGEF19|128272	343.8066
TCGA-KN-8428-01A-11R-2315-07	ARHGEF1|9138	852.8701
TCGA-KN-8428-01A-11R-2315-07	ARHGEF2|9181	1282.1752
TCGA-KN-8428-01A-11R-2315-07	ARHGEF33|100271715	2.1148
TCGA-KN-8428-01A-11R-2315-07	ARHGEF35|445328	531.1178
TCGA-KN-8428-01A-11R-2315-07	ARHGEF37|389337	458.006
TCGA-KN-8428-01A-11R-2315-07	ARHGEF38|54848	40.1813
TCGA-KN-8428-01A-11R-2315-07	ARHGEF3|50650	838.3686
TCGA-KN-8428-01A-11R-2315-07	ARHGEF4|50649	7.5529
TCGA-KN-8428-01A-11R-2315-07	ARHGEF5|7984	557.0997
TCGA-KN-8428-01A-11R-2315-07	ARHGEF6|9459	795.4683
TCGA-KN-8428-01A-11R-2315-07	ARHGEF7|8874	1181.8731
TCGA-KN-8428-01A-11R-2315-07	ARHGEF9|23229	876.7372
TCGA-KN-8428-01A-11R-2315-07	ARID1A|8289	3501.5106
TCGA-KN-8428-01A-11R-2315-07	ARID1B|57492	1312.6888
TCGA-KN-8428-01A-11R-2315-07	ARID2|196528	850.4532
TCGA-KN-8428-01A-11R-2315-07	ARID3A|1820	190.0302
TCGA-KN-8428-01A-11R-2315-07	ARID3B|10620	161.9335
TCGA-KN-8428-01A-11R-2315-07	ARID3C|138715	2.4169
TCGA-KN-8428-01A-11R-2315-07	ARID4A|5926	612.9909
TCGA-KN-8428-01A-11R-2315-07	ARID4B|51742	713.4864
TCGA-KN-8428-01A-11R-2315-07	ARID5A|10865	216.9184
TCGA-KN-8428-01A-11R-2315-07	ARID5B|84159	154.3807
TCGA-KN-8428-01A-11R-2315-07	ARIH1|25820	1940.1813
TCGA-KN-8428-01A-11R-2315-07	ARIH2|10425	3224.7341
TCGA-KN-8428-01A-11R-2315-07	ARL10|285598	23.565
TCGA-KN-8428-01A-11R-2315-07	ARL11|115761	6.6465
TCGA-KN-8428-01A-11R-2315-07	ARL13A|392509	.3021
TCGA-KN-8428-01A-11R-2315-07	ARL13B|200894	143.8066
TCGA-KN-8428-01A-11R-2315-07	ARL14|80117	17.8248
TCGA-KN-8428-01A-11R-2315-07	ARL15|54622	581.8731
TCGA-KN-8428-01A-11R-2315-07	ARL16|339231	352.8701
TCGA-KN-8428-01A-11R-2315-07	ARL17A|51326	96.1692
TCGA-KN-8428-01A-11R-2315-07	ARL17B|641522	1.3444
TCGA-KN-8428-01A-11R-2315-07	ARL1|400	1687.9154
TCGA-KN-8428-01A-11R-2315-07	ARL2BP|23568	969.1843
TCGA-KN-8428-01A-11R-2315-07	ARL2|402	599.6979
TCGA-KN-8428-01A-11R-2315-07	ARL3|403	324.4713
TCGA-KN-8428-01A-11R-2315-07	ARL4A|10124	470.0906
TCGA-KN-8428-01A-11R-2315-07	ARL4C|10123	166.1631
TCGA-KN-8428-01A-11R-2315-07	ARL4D|379	1043.5045
TCGA-KN-8428-01A-11R-2315-07	ARL5A|26225	506.3444
TCGA-KN-8428-01A-11R-2315-07	ARL5B|221079	200.9063
TCGA-KN-8428-01A-11R-2315-07	ARL5C|390790	.3021
TCGA-KN-8428-01A-11R-2315-07	ARL6IP1|23204	12015.4079
TCGA-KN-8428-01A-11R-2315-07	ARL6IP4|51329	2363.142
TCGA-KN-8428-01A-11R-2315-07	ARL6IP5|10550	4570.0906
TCGA-KN-8428-01A-11R-2315-07	ARL6IP6|151188	154.3807
TCGA-KN-8428-01A-11R-2315-07	ARL6|84100	32.3263
TCGA-KN-8428-01A-11R-2315-07	ARL8A|127829	682.1752
TCGA-KN-8428-01A-11R-2315-07	ARL8B|55207	2754.9849
TCGA-KN-8428-01A-11R-2315-07	ARL9|132946	.9063
TCGA-KN-8428-01A-11R-2315-07	ARMC10|83787	610.4924
TCGA-KN-8428-01A-11R-2315-07	ARMC1|55156	1062.5378
TCGA-KN-8428-01A-11R-2315-07	ARMC2|84071	22.6586
TCGA-KN-8428-01A-11R-2315-07	ARMC3|219681	.3021
TCGA-KN-8428-01A-11R-2315-07	ARMC4|55130	19.3353
TCGA-KN-8428-01A-11R-2315-07	ARMC5|79798	306.6465
TCGA-KN-8428-01A-11R-2315-07	ARMC6|93436	987.2145
TCGA-KN-8428-01A-11R-2315-07	ARMC7|79637	237.7644
TCGA-KN-8428-01A-11R-2315-07	ARMC8|25852	872.2054
TCGA-KN-8428-01A-11R-2315-07	ARMC9|80210	57.0997
TCGA-KN-8428-01A-11R-2315-07	ARMCX1|51309	147.7341
TCGA-KN-8428-01A-11R-2315-07	ARMCX2|9823	612.9909
TCGA-KN-8428-01A-11R-2315-07	ARMCX3|51566	1397.5831
TCGA-KN-8428-01A-11R-2315-07	ARMCX5|64860	439.2749
TCGA-KN-8428-01A-11R-2315-07	ARMCX6|54470	239.2749
TCGA-KN-8428-01A-11R-2315-07	ARMS2|387715	.3021
TCGA-KN-8428-01A-11R-2315-07	ARNT2|9915	2569.4864
TCGA-KN-8428-01A-11R-2315-07	ARNTL2|56938	157.0997
TCGA-KN-8428-01A-11R-2315-07	ARNTL|406	285.1964
TCGA-KN-8428-01A-11R-2315-07	ARNT|405	529.6073
TCGA-KN-8428-01A-11R-2315-07	ARPC1A|10552	5230.9668
TCGA-KN-8428-01A-11R-2315-07	ARPC1B|10095	958.1571
TCGA-KN-8428-01A-11R-2315-07	ARPC2|10109	1574.6224
TCGA-KN-8428-01A-11R-2315-07	ARPC3|10094	2036.2538
TCGA-KN-8428-01A-11R-2315-07	ARPC4|10093	3078.6798
TCGA-KN-8428-01A-11R-2315-07	ARPC5L|81873	832.0242
TCGA-KN-8428-01A-11R-2315-07	ARPC5|10092	1715.71
TCGA-KN-8428-01A-11R-2315-07	ARPM1|84517	1.8127
TCGA-KN-8428-01A-11R-2315-07	ARPP19|10776	5506.0423
TCGA-KN-8428-01A-11R-2315-07	ARPP21|10777	6.9486
TCGA-KN-8428-01A-11R-2315-07	ARR3|407	0
TCGA-KN-8428-01A-11R-2315-07	ARRB1|408	41.6918
TCGA-KN-8428-01A-11R-2315-07	ARRB2|409	2344.1088
TCGA-KN-8428-01A-11R-2315-07	ARRDC1|92714	964.0483
TCGA-KN-8428-01A-11R-2315-07	ARRDC2|27106	343.2024
TCGA-KN-8428-01A-11R-2315-07	ARRDC3|57561	1074.0181
TCGA-KN-8428-01A-11R-2315-07	ARRDC4|91947	90.6344
TCGA-KN-8428-01A-11R-2315-07	ARRDC5|645432	.3021
TCGA-KN-8428-01A-11R-2315-07	ARSA|410	1096.9789
TCGA-KN-8428-01A-11R-2315-07	ARSB|411	278.2477
TCGA-KN-8428-01A-11R-2315-07	ARSD|414	1511.1782
TCGA-KN-8428-01A-11R-2315-07	ARSE|415	2.719
TCGA-KN-8428-01A-11R-2315-07	ARSF|416	0
TCGA-KN-8428-01A-11R-2315-07	ARSG|22901	243.8066
TCGA-KN-8428-01A-11R-2315-07	ARSH|347527	.3021
TCGA-KN-8428-01A-11R-2315-07	ARSI|340075	2.719
TCGA-KN-8428-01A-11R-2315-07	ARSJ|79642	63.7462
TCGA-KN-8428-01A-11R-2315-07	ARSK|153642	276.1329
TCGA-KN-8428-01A-11R-2315-07	ART1|417	0
TCGA-KN-8428-01A-11R-2315-07	ART3|419	0
TCGA-KN-8428-01A-11R-2315-07	ART4|420	25.9819
TCGA-KN-8428-01A-11R-2315-07	ART5|116969	296.9789
TCGA-KN-8428-01A-11R-2315-07	ARTN|9048	75.5287
TCGA-KN-8428-01A-11R-2315-07	ARV1|64801	551.9637
TCGA-KN-8428-01A-11R-2315-07	ARVCF|421	790.0302
TCGA-KN-8428-01A-11R-2315-07	ARX|170302	.6042
TCGA-KN-8428-01A-11R-2315-07	AR|367	2.719
TCGA-KN-8428-01A-11R-2315-07	AS3MT|57412	548.0363
TCGA-KN-8428-01A-11R-2315-07	ASAH1|427	7301.8127
TCGA-KN-8428-01A-11R-2315-07	ASAH2B|653308	.6042
TCGA-KN-8428-01A-11R-2315-07	ASAH2|56624	4.8338
TCGA-KN-8428-01A-11R-2315-07	ASAM|79827	1.2085
TCGA-KN-8428-01A-11R-2315-07	ASAP1IT1|29065	0
TCGA-KN-8428-01A-11R-2315-07	ASAP1|50807	653.4743
TCGA-KN-8428-01A-11R-2315-07	ASAP2|8853	794.2598
TCGA-KN-8428-01A-11R-2315-07	ASAP3|55616	1456.1934
TCGA-KN-8428-01A-11R-2315-07	ASB10|136371	0
TCGA-KN-8428-01A-11R-2315-07	ASB11|140456	85.1964
TCGA-KN-8428-01A-11R-2315-07	ASB12|142689	8.3353
TCGA-KN-8428-01A-11R-2315-07	ASB13|79754	290.3323
TCGA-KN-8428-01A-11R-2315-07	ASB14|142686	23.8671
TCGA-KN-8428-01A-11R-2315-07	ASB15|142685	.9063
TCGA-KN-8428-01A-11R-2315-07	ASB16|92591	120.3867
TCGA-KN-8428-01A-11R-2315-07	ASB17|127247	0
TCGA-KN-8428-01A-11R-2315-07	ASB18|401036	0
TCGA-KN-8428-01A-11R-2315-07	ASB1|51665	305.5529
TCGA-KN-8428-01A-11R-2315-07	ASB2|51676	25.3776
TCGA-KN-8428-01A-11R-2315-07	ASB3|51130	254.3807
TCGA-KN-8428-01A-11R-2315-07	ASB4|51666	0
TCGA-KN-8428-01A-11R-2315-07	ASB5|140458	111.1782
TCGA-KN-8428-01A-11R-2315-07	ASB6|140459	920.0151
TCGA-KN-8428-01A-11R-2315-07	ASB7|140460	615.71
TCGA-KN-8428-01A-11R-2315-07	ASB8|140461	839.8792
TCGA-KN-8428-01A-11R-2315-07	ASB9|140462	113.8973
TCGA-KN-8428-01A-11R-2315-07	ASCC1|51008	273.4139
TCGA-KN-8428-01A-11R-2315-07	ASCC2|84164	1996.3746
TCGA-KN-8428-01A-11R-2315-07	ASCC3|10973	722.6586
TCGA-KN-8428-01A-11R-2315-07	ASCL1|429	29.9094
TCGA-KN-8428-01A-11R-2315-07	ASCL2|430	6.0423
TCGA-KN-8428-01A-11R-2315-07	ASCL3|56676	.3021
TCGA-KN-8428-01A-11R-2315-07	ASCL4|121549	1.8127
TCGA-KN-8428-01A-11R-2315-07	ASF1A|25842	312.3867
TCGA-KN-8428-01A-11R-2315-07	ASF1B|55723	1471.9033
TCGA-KN-8428-01A-11R-2315-07	ASFMR1|100126270	6.3565
TCGA-KN-8428-01A-11R-2315-07	ASGR1|432	2.719
TCGA-KN-8428-01A-11R-2315-07	ASGR2|433	.9063
TCGA-KN-8428-01A-11R-2315-07	ASH1L|55870	1622.1782
TCGA-KN-8428-01A-11R-2315-07	ASH2L|9070	1379.1541
TCGA-KN-8428-01A-11R-2315-07	ASIP|434	.3021
TCGA-KN-8428-01A-11R-2315-07	ASL|435	790.3323
TCGA-KN-8428-01A-11R-2315-07	ASMTL|8623	443.1329
TCGA-KN-8428-01A-11R-2315-07	ASMT|438	.6042
TCGA-KN-8428-01A-11R-2315-07	ASNA1|439	1932.0242
TCGA-KN-8428-01A-11R-2315-07	ASNSD1|54529	279.1541
TCGA-KN-8428-01A-11R-2315-07	ASNS|440	2463.7462
TCGA-KN-8428-01A-11R-2315-07	ASPA|443	34.7432
TCGA-KN-8428-01A-11R-2315-07	ASPDH|554235	1.2085
TCGA-KN-8428-01A-11R-2315-07	ASPG|374569	8.1571
TCGA-KN-8428-01A-11R-2315-07	ASPHD1|253982	14.5015
TCGA-KN-8428-01A-11R-2315-07	ASPHD2|57168	902.4169
TCGA-KN-8428-01A-11R-2315-07	ASPH|444	4781.9909
TCGA-KN-8428-01A-11R-2315-07	ASPM|259266	1273.716
TCGA-KN-8428-01A-11R-2315-07	ASPN|54829	233.2326
TCGA-KN-8428-01A-11R-2315-07	ASPRV1|151516	18.5136
TCGA-KN-8428-01A-11R-2315-07	ASPSCR1|79058	480.6647
TCGA-KN-8428-01A-11R-2315-07	ASRGL1|80150	614.5015
TCGA-KN-8428-01A-11R-2315-07	ASS1|445	2964.6526
TCGA-KN-8428-01A-11R-2315-07	ASTE1|28990	247.3625
TCGA-KN-8428-01A-11R-2315-07	ASTL|431705	2.4169
TCGA-KN-8428-01A-11R-2315-07	ASTN1|460	.6042
TCGA-KN-8428-01A-11R-2315-07	ASTN2|23245	1111.4804
TCGA-KN-8428-01A-11R-2315-07	ASXL1|171023	2763.4441
TCGA-KN-8428-01A-11R-2315-07	ASXL2|55252	587.0091
TCGA-KN-8428-01A-11R-2315-07	ASXL3|80816	140.7855
TCGA-KN-8428-01A-11R-2315-07	ASZ1|136991	0
TCGA-KN-8428-01A-11R-2315-07	ATAD1|84896	628.0967
TCGA-KN-8428-01A-11R-2315-07	ATAD2B|54454	186.4048
TCGA-KN-8428-01A-11R-2315-07	ATAD2|29028	1872.2054
TCGA-KN-8428-01A-11R-2315-07	ATAD3A|55210	1477.9456
TCGA-KN-8428-01A-11R-2315-07	ATAD3B|83858	492.7492
TCGA-KN-8428-01A-11R-2315-07	ATAD3C|219293	10.574
TCGA-KN-8428-01A-11R-2315-07	ATAD5|79915	124.7734
TCGA-KN-8428-01A-11R-2315-07	ATCAY|85300	.9063
TCGA-KN-8428-01A-11R-2315-07	ATE1|11101	90.6344
TCGA-KN-8428-01A-11R-2315-07	ATF1|466	388.8218
TCGA-KN-8428-01A-11R-2315-07	ATF2|1386	255.8912
TCGA-KN-8428-01A-11R-2315-07	ATF3|467	1336.2538
TCGA-KN-8428-01A-11R-2315-07	ATF4|468	8862.2356
TCGA-KN-8428-01A-11R-2315-07	ATF5|22809	1562.5378
TCGA-KN-8428-01A-11R-2315-07	ATF6B|1388	1316.3142
TCGA-KN-8428-01A-11R-2315-07	ATF6|22926	906.0423
TCGA-KN-8428-01A-11R-2315-07	ATF7IP2|80063	10.8761
TCGA-KN-8428-01A-11R-2315-07	ATF7IP|55729	1483.9879
TCGA-KN-8428-01A-11R-2315-07	ATF7|11016	800.2447
TCGA-KN-8428-01A-11R-2315-07	ATG10|83734	124.7734
TCGA-KN-8428-01A-11R-2315-07	ATG12|9140	330.8157
TCGA-KN-8428-01A-11R-2315-07	ATG16L1|55054	274.6224
TCGA-KN-8428-01A-11R-2315-07	ATG16L2|89849	323.9577
TCGA-KN-8428-01A-11R-2315-07	ATG2A|23130	1039.577
TCGA-KN-8428-01A-11R-2315-07	ATG2B|55102	1229.9094
TCGA-KN-8428-01A-11R-2315-07	ATG3|64422	1627.7946
TCGA-KN-8428-01A-11R-2315-07	ATG4A|115201	846.8278
TCGA-KN-8428-01A-11R-2315-07	ATG4B|23192	504.8338
TCGA-KN-8428-01A-11R-2315-07	ATG4C|84938	145.0151
TCGA-KN-8428-01A-11R-2315-07	ATG4D|84971	1310.8459
TCGA-KN-8428-01A-11R-2315-07	ATG5|9474	677.6435
TCGA-KN-8428-01A-11R-2315-07	ATG7|10533	928.5106
TCGA-KN-8428-01A-11R-2315-07	ATG9A|79065	408.8671
TCGA-KN-8428-01A-11R-2315-07	ATG9B|285973	17.5982
TCGA-KN-8428-01A-11R-2315-07	ATHL1|80162	813.5952
TCGA-KN-8428-01A-11R-2315-07	ATIC|471	463.4441
TCGA-KN-8428-01A-11R-2315-07	ATL1|51062	30.5136
TCGA-KN-8428-01A-11R-2315-07	ATL2|64225	1030.8157
TCGA-KN-8428-01A-11R-2315-07	ATL3|25923	324.4713
TCGA-KN-8428-01A-11R-2315-07	ATMIN|23300	570.0906
TCGA-KN-8428-01A-11R-2315-07	ATM|472	1075.2266
TCGA-KN-8428-01A-11R-2315-07	ATN1|1822	4989.426
TCGA-KN-8428-01A-11R-2315-07	ATOH1|474	0
TCGA-KN-8428-01A-11R-2315-07	ATOH7|220202	1.2085
TCGA-KN-8428-01A-11R-2315-07	ATOH8|84913	102.719
TCGA-KN-8428-01A-11R-2315-07	ATOX1|475	716.3142
TCGA-KN-8428-01A-11R-2315-07	ATP10A|57194	52.2659
TCGA-KN-8428-01A-11R-2315-07	ATP10B|23120	.3021
TCGA-KN-8428-01A-11R-2315-07	ATP10D|57205	1570.3927
TCGA-KN-8428-01A-11R-2315-07	ATP11A|23250	290.6344
TCGA-KN-8428-01A-11R-2315-07	ATP11B|23200	694.864
TCGA-KN-8428-01A-11R-2315-07	ATP11C|286410	630.8157
TCGA-KN-8428-01A-11R-2315-07	ATP12A|479	0
TCGA-KN-8428-01A-11R-2315-07	ATP13A1|57130	1311.4804
TCGA-KN-8428-01A-11R-2315-07	ATP13A2|23400	950.4532
TCGA-KN-8428-01A-11R-2315-07	ATP13A3|79572	1412.9909
TCGA-KN-8428-01A-11R-2315-07	ATP13A4|84239	.9063
TCGA-KN-8428-01A-11R-2315-07	ATP13A5|344905	0
TCGA-KN-8428-01A-11R-2315-07	ATP1A1|476	20290.6042
TCGA-KN-8428-01A-11R-2315-07	ATP1A2|477	19.9396
TCGA-KN-8428-01A-11R-2315-07	ATP1A3|478	5341.994
TCGA-KN-8428-01A-11R-2315-07	ATP1A4|480	1.2085
TCGA-KN-8428-01A-11R-2315-07	ATP1B1|481	17885.71
TCGA-KN-8428-01A-11R-2315-07	ATP1B2|482	48.3384
TCGA-KN-8428-01A-11R-2315-07	ATP1B3|483	1690.6344
TCGA-KN-8428-01A-11R-2315-07	ATP1B4|23439	7.2508
TCGA-KN-8428-01A-11R-2315-07	ATP2A1|487	7.5529
TCGA-KN-8428-01A-11R-2315-07	ATP2A2|488	4232.6284
TCGA-KN-8428-01A-11R-2315-07	ATP2A3|489	489.426
TCGA-KN-8428-01A-11R-2315-07	ATP2B1|490	819.6375
TCGA-KN-8428-01A-11R-2315-07	ATP2B2|491	2236.2538
TCGA-KN-8428-01A-11R-2315-07	ATP2B3|492	.6042
TCGA-KN-8428-01A-11R-2315-07	ATP2B4|493	5185.8006
TCGA-KN-8428-01A-11R-2315-07	ATP2C1|27032	3852.9396
TCGA-KN-8428-01A-11R-2315-07	ATP2C2|9914	196.0725
TCGA-KN-8428-01A-11R-2315-07	ATP4A|495	0
TCGA-KN-8428-01A-11R-2315-07	ATP4B|496	23.565
TCGA-KN-8428-01A-11R-2315-07	ATP5A1|498	32033.2326
TCGA-KN-8428-01A-11R-2315-07	ATP5B|506	36390.6344
TCGA-KN-8428-01A-11R-2315-07	ATP5C1|509	3623.565
TCGA-KN-8428-01A-11R-2315-07	ATP5D|513	3143.2024
TCGA-KN-8428-01A-11R-2315-07	ATP5EP2|432369	38.3686
TCGA-KN-8428-01A-11R-2315-07	ATP5E|514	5755.287
TCGA-KN-8428-01A-11R-2315-07	ATP5F1|515	3708.1571
TCGA-KN-8428-01A-11R-2315-07	ATP5G1|516	2449.2447
TCGA-KN-8428-01A-11R-2315-07	ATP5G2|517	8392.145
TCGA-KN-8428-01A-11R-2315-07	ATP5G3|518	4816.0121
TCGA-KN-8428-01A-11R-2315-07	ATP5H|10476	4329.003
TCGA-KN-8428-01A-11R-2315-07	ATP5I|521	3403.5227
TCGA-KN-8428-01A-11R-2315-07	ATP5J2|9551	3923.145
TCGA-KN-8428-01A-11R-2315-07	ATP5J|522	1987.9335
TCGA-KN-8428-01A-11R-2315-07	ATP5L2|267020	.6042
TCGA-KN-8428-01A-11R-2315-07	ATP5L|10632	5522.0544
TCGA-KN-8428-01A-11R-2315-07	ATP5O|539	4861.6314
TCGA-KN-8428-01A-11R-2315-07	ATP5SL|55101	1421.4502
TCGA-KN-8428-01A-11R-2315-07	ATP5S|27109	411.4804
TCGA-KN-8428-01A-11R-2315-07	ATP6AP1L|92270	108.4592
TCGA-KN-8428-01A-11R-2315-07	ATP6AP1|537	11739.8792
TCGA-KN-8428-01A-11R-2315-07	ATP6AP2|10159	11382.7795
TCGA-KN-8428-01A-11R-2315-07	ATP6V0A1|535	296.3746
TCGA-KN-8428-01A-11R-2315-07	ATP6V0A2|23545	352.568
TCGA-KN-8428-01A-11R-2315-07	ATP6V0A4|50617	6408.2598
TCGA-KN-8428-01A-11R-2315-07	ATP6V0B|533	7638.3686
TCGA-KN-8428-01A-11R-2315-07	ATP6V0C|527	6205.6616
TCGA-KN-8428-01A-11R-2315-07	ATP6V0D1|9114	1400.9063
TCGA-KN-8428-01A-11R-2315-07	ATP6V0D2|245972	19971.6012
TCGA-KN-8428-01A-11R-2315-07	ATP6V0E1|8992	3058.6103
TCGA-KN-8428-01A-11R-2315-07	ATP6V0E2|155066	4160.8127
TCGA-KN-8428-01A-11R-2315-07	ATP6V1A|523	19481.2689
TCGA-KN-8428-01A-11R-2315-07	ATP6V1B1|525	6499.0937
TCGA-KN-8428-01A-11R-2315-07	ATP6V1B2|526	1896.3746
TCGA-KN-8428-01A-11R-2315-07	ATP6V1C1|528	3212.3867
TCGA-KN-8428-01A-11R-2315-07	ATP6V1C2|245973	126.9849
TCGA-KN-8428-01A-11R-2315-07	ATP6V1D|51382	3739.8792
TCGA-KN-8428-01A-11R-2315-07	ATP6V1E1|529	5709.6677
TCGA-KN-8428-01A-11R-2315-07	ATP6V1E2|90423	71.2991
TCGA-KN-8428-01A-11R-2315-07	ATP6V1F|9296	6407.7915
TCGA-KN-8428-01A-11R-2315-07	ATP6V1G1|9550	2185.1964
TCGA-KN-8428-01A-11R-2315-07	ATP6V1G2|534	17.8248
TCGA-KN-8428-01A-11R-2315-07	ATP6V1G3|127124	137.4622
TCGA-KN-8428-01A-11R-2315-07	ATP6V1H|51606	4117.5227
TCGA-KN-8428-01A-11R-2315-07	ATP7A|538	1647.432
TCGA-KN-8428-01A-11R-2315-07	ATP7B|540	574.0181
TCGA-KN-8428-01A-11R-2315-07	ATP8A1|10396	1332.6284
TCGA-KN-8428-01A-11R-2315-07	ATP8A2|51761	3.9275
TCGA-KN-8428-01A-11R-2315-07	ATP8B1|5205	1056.0423
TCGA-KN-8428-01A-11R-2315-07	ATP8B2|57198	199.6979
TCGA-KN-8428-01A-11R-2315-07	ATP8B3|148229	12.0846
TCGA-KN-8428-01A-11R-2315-07	ATP8B4|79895	680.3625
TCGA-KN-8428-01A-11R-2315-07	ATP8B5P|158381	26.284
TCGA-KN-8428-01A-11R-2315-07	ATP9A|10079	5146.5257
TCGA-KN-8428-01A-11R-2315-07	ATP9B|374868	624.7734
TCGA-KN-8428-01A-11R-2315-07	ATPAF1|64756	3622.7311
TCGA-KN-8428-01A-11R-2315-07	ATPAF2|91647	497.5831
TCGA-KN-8428-01A-11R-2315-07	ATPBD4|89978	544.1088
TCGA-KN-8428-01A-11R-2315-07	ATPIF1|93974	3394.864
TCGA-KN-8428-01A-11R-2315-07	ATRIP|84126	388.423
TCGA-KN-8428-01A-11R-2315-07	ATRNL1|26033	118.7311
TCGA-KN-8428-01A-11R-2315-07	ATRN|8455	4526.8882
TCGA-KN-8428-01A-11R-2315-07	ATRX|546	2870.0906
TCGA-KN-8428-01A-11R-2315-07	ATR|545	862.5378
TCGA-KN-8428-01A-11R-2315-07	ATXN10|25814	1684.8943
TCGA-KN-8428-01A-11R-2315-07	ATXN1L|342371	430.8157
TCGA-KN-8428-01A-11R-2315-07	ATXN1|6310	274.6224
TCGA-KN-8428-01A-11R-2315-07	ATXN2L|11273	3413.2931
TCGA-KN-8428-01A-11R-2315-07	ATXN2|6311	805.7402
TCGA-KN-8428-01A-11R-2315-07	ATXN3L|92552	0
TCGA-KN-8428-01A-11R-2315-07	ATXN3|4287	257.7039
TCGA-KN-8428-01A-11R-2315-07	ATXN7L1|222255	151.3595
TCGA-KN-8428-01A-11R-2315-07	ATXN7L2|127002	68.8822
TCGA-KN-8428-01A-11R-2315-07	ATXN7L3B|552889	2312.6888
TCGA-KN-8428-01A-11R-2315-07	ATXN7L3|56970	690.3323
TCGA-KN-8428-01A-11R-2315-07	ATXN7|6314	862.2356
TCGA-KN-8428-01A-11R-2315-07	ATXN8OS|6315	0
TCGA-KN-8428-01A-11R-2315-07	AUH|549	1032.0242
TCGA-KN-8428-01A-11R-2315-07	AUP1|550	1249.2931
TCGA-KN-8428-01A-11R-2315-07	AURKAIP1|54998	2628.7009
TCGA-KN-8428-01A-11R-2315-07	AURKAPS1|6791	17.8248
TCGA-KN-8428-01A-11R-2315-07	AURKA|6790	1173.1118
TCGA-KN-8428-01A-11R-2315-07	AURKB|9212	296.9789
TCGA-KN-8428-01A-11R-2315-07	AURKC|6795	7.5529
TCGA-KN-8428-01A-11R-2315-07	AUTS2|26053	1053.1722
TCGA-KN-8428-01A-11R-2315-07	AVEN|57099	163.7462
TCGA-KN-8428-01A-11R-2315-07	AVIL|10677	35.9517
TCGA-KN-8428-01A-11R-2315-07	AVL9|23080	537.7644
TCGA-KN-8428-01A-11R-2315-07	AVPI1|60370	114.5015
TCGA-KN-8428-01A-11R-2315-07	AVPR1A|552	44.713
TCGA-KN-8428-01A-11R-2315-07	AVPR1B|553	0
TCGA-KN-8428-01A-11R-2315-07	AVPR2|554	10.8761
TCGA-KN-8428-01A-11R-2315-07	AVP|551	.6042
TCGA-KN-8428-01A-11R-2315-07	AWAT1|158833	.3021
TCGA-KN-8428-01A-11R-2315-07	AWAT2|158835	.3021
TCGA-KN-8428-01A-11R-2315-07	AXIN1|8312	1190.6344
TCGA-KN-8428-01A-11R-2315-07	AXIN2|8313	50.4532
TCGA-KN-8428-01A-11R-2315-07	AXL|558	218.429
TCGA-KN-8428-01A-11R-2315-07	AZGP1|563	954.0785
TCGA-KN-8428-01A-11R-2315-07	AZI1|22994	535.3474
TCGA-KN-8428-01A-11R-2315-07	AZI2|64343	887.6133
TCGA-KN-8428-01A-11R-2315-07	AZIN1|51582	4071.6012
TCGA-KN-8428-01A-11R-2315-07	AZU1|566	0
TCGA-KN-8428-01A-11R-2315-07	B2M|567	67085.1964
TCGA-KN-8428-01A-11R-2315-07	B3GALNT1|8706	252.8701
TCGA-KN-8428-01A-11R-2315-07	B3GALNT2|148789	326.2236
TCGA-KN-8428-01A-11R-2315-07	B3GALT1|8708	0
TCGA-KN-8428-01A-11R-2315-07	B3GALT2|8707	6.0423
TCGA-KN-8428-01A-11R-2315-07	B3GALT4|8705	95.4683
TCGA-KN-8428-01A-11R-2315-07	B3GALT5|10317	.3021
TCGA-KN-8428-01A-11R-2315-07	B3GALT6|126792	538.6707
TCGA-KN-8428-01A-11R-2315-07	B3GALTL|145173	1434.139
TCGA-KN-8428-01A-11R-2315-07	B3GAT1|27087	5.7402
TCGA-KN-8428-01A-11R-2315-07	B3GAT2|135152	8.6767
TCGA-KN-8428-01A-11R-2315-07	B3GAT3|26229	1315.71
TCGA-KN-8428-01A-11R-2315-07	B3GNT1|11041	712.0846
TCGA-KN-8428-01A-11R-2315-07	B3GNT2|10678	429.3051
TCGA-KN-8428-01A-11R-2315-07	B3GNT3|10331	4.2296
TCGA-KN-8428-01A-11R-2315-07	B3GNT4|79369	20.8459
TCGA-KN-8428-01A-11R-2315-07	B3GNT5|84002	245.9215
TCGA-KN-8428-01A-11R-2315-07	B3GNT6|192134	0
TCGA-KN-8428-01A-11R-2315-07	B3GNT7|93010	11.1782
TCGA-KN-8428-01A-11R-2315-07	B3GNT8|374907	51.0574
TCGA-KN-8428-01A-11R-2315-07	B3GNT9|84752	291.8399
TCGA-KN-8428-01A-11R-2315-07	B3GNTL1|146712	33.7372
TCGA-KN-8428-01A-11R-2315-07	B4GALNT1|2583	120.7704
TCGA-KN-8428-01A-11R-2315-07	B4GALNT2|124872	38.0665
TCGA-KN-8428-01A-11R-2315-07	B4GALNT3|283358	1302.719
TCGA-KN-8428-01A-11R-2315-07	B4GALNT4|338707	2.1148
TCGA-KN-8428-01A-11R-2315-07	B4GALT1|2683	4255.287
TCGA-KN-8428-01A-11R-2315-07	B4GALT2|8704	1606.3444
TCGA-KN-8428-01A-11R-2315-07	B4GALT3|8703	660.423
TCGA-KN-8428-01A-11R-2315-07	B4GALT4|8702	798.1873
TCGA-KN-8428-01A-11R-2315-07	B4GALT5|9334	1327.7946
TCGA-KN-8428-01A-11R-2315-07	B4GALT6|9331	1925.0755
TCGA-KN-8428-01A-11R-2315-07	B4GALT7|11285	1286.7069
TCGA-KN-8428-01A-11R-2315-07	B9D1|27077	129.6103
TCGA-KN-8428-01A-11R-2315-07	B9D2|80776	69.432
TCGA-KN-8428-01A-11R-2315-07	BAALC|79870	159.5166
TCGA-KN-8428-01A-11R-2315-07	BAAT|570	42.2961
TCGA-KN-8428-01A-11R-2315-07	BACE1|23621	1596.6767
TCGA-KN-8428-01A-11R-2315-07	BACE2|25825	15130.2115
TCGA-KN-8428-01A-11R-2315-07	BACH1|571	508.7613
TCGA-KN-8428-01A-11R-2315-07	BACH2|60468	24.4713
TCGA-KN-8428-01A-11R-2315-07	BAD|572	1086.6012
TCGA-KN-8428-01A-11R-2315-07	BAG1|573	4560.4864
TCGA-KN-8428-01A-11R-2315-07	BAG2|9532	153.7764
TCGA-KN-8428-01A-11R-2315-07	BAG3|9531	646.8278
TCGA-KN-8428-01A-11R-2315-07	BAG4|9530	299.3958
TCGA-KN-8428-01A-11R-2315-07	BAG5|9529	1855.287
TCGA-KN-8428-01A-11R-2315-07	BAGE2|85319	5.9637
TCGA-KN-8428-01A-11R-2315-07	BAGE|574	0
TCGA-KN-8428-01A-11R-2315-07	BAHCC1|57597	133.5347
TCGA-KN-8428-01A-11R-2315-07	BAHD1|22893	2838.6707
TCGA-KN-8428-01A-11R-2315-07	BAI1|575	2.1148
TCGA-KN-8428-01A-11R-2315-07	BAI2|576	1473.4139
TCGA-KN-8428-01A-11R-2315-07	BAI3|577	.3021
TCGA-KN-8428-01A-11R-2315-07	BAIAP2L1|55971	2770.997
TCGA-KN-8428-01A-11R-2315-07	BAIAP2L2|80115	10.2719
TCGA-KN-8428-01A-11R-2315-07	BAIAP2|10458	308.4592
TCGA-KN-8428-01A-11R-2315-07	BAIAP3|8938	1170.6103
TCGA-KN-8428-01A-11R-2315-07	BAK1|578	411.7825
TCGA-KN-8428-01A-11R-2315-07	BAMBI|25805	422.0544
TCGA-KN-8428-01A-11R-2315-07	BANF1|8815	2564.9547
TCGA-KN-8428-01A-11R-2315-07	BANF2|140836	0
TCGA-KN-8428-01A-11R-2315-07	BANK1|55024	107.2508
TCGA-KN-8428-01A-11R-2315-07	BANP|54971	140.7855
TCGA-KN-8428-01A-11R-2315-07	BAP1|8314	3264.9547
TCGA-KN-8428-01A-11R-2315-07	BARD1|580	96.6767
TCGA-KN-8428-01A-11R-2315-07	BARHL1|56751	0
TCGA-KN-8428-01A-11R-2315-07	BARHL2|343472	1.8127
TCGA-KN-8428-01A-11R-2315-07	BARX1|56033	1.5106
TCGA-KN-8428-01A-11R-2315-07	BARX2|8538	248.6405
TCGA-KN-8428-01A-11R-2315-07	BASE|317716	0
TCGA-KN-8428-01A-11R-2315-07	BASP1|10409	73.4139
TCGA-KN-8428-01A-11R-2315-07	BAT1|7919	3511.4804
TCGA-KN-8428-01A-11R-2315-07	BAT2L1|84726	6106.6133
TCGA-KN-8428-01A-11R-2315-07	BAT2L2|23215	2896.9789
TCGA-KN-8428-01A-11R-2315-07	BAT2|7916	4694.5619
TCGA-KN-8428-01A-11R-2315-07	BAT3|7917	3270.6737
TCGA-KN-8428-01A-11R-2315-07	BAT4|7918	388.2175
TCGA-KN-8428-01A-11R-2315-07	BAT5|7920	565.861
TCGA-KN-8428-01A-11R-2315-07	BATF2|116071	68.5801
TCGA-KN-8428-01A-11R-2315-07	BATF3|55509	6.9486
TCGA-KN-8428-01A-11R-2315-07	BATF|10538	38.6707
TCGA-KN-8428-01A-11R-2315-07	BAX|581	586.4048
TCGA-KN-8428-01A-11R-2315-07	BAZ1A|11177	593.6556
TCGA-KN-8428-01A-11R-2315-07	BAZ1B|9031	3844.713
TCGA-KN-8428-01A-11R-2315-07	BAZ2A|11176	2299.2598
TCGA-KN-8428-01A-11R-2315-07	BAZ2B|29994	175.2508
TCGA-KN-8428-01A-11R-2315-07	BBC3|27113	143.2024
TCGA-KN-8428-01A-11R-2315-07	BBOX1|8424	28.3988
TCGA-KN-8428-01A-11R-2315-07	BBS10|79738	360.423
TCGA-KN-8428-01A-11R-2315-07	BBS12|166379	58.9124
TCGA-KN-8428-01A-11R-2315-07	BBS1|582	917.5227
TCGA-KN-8428-01A-11R-2315-07	BBS2|583	622.0544
TCGA-KN-8428-01A-11R-2315-07	BBS4|585	883.3837
TCGA-KN-8428-01A-11R-2315-07	BBS5|129880	88.2175
TCGA-KN-8428-01A-11R-2315-07	BBS7|55212	290.9366
TCGA-KN-8428-01A-11R-2315-07	BBS9|27241	217.8248
TCGA-KN-8428-01A-11R-2315-07	BBX|56987	1762.2356
TCGA-KN-8428-01A-11R-2315-07	BCAM|4059	3690.3323
TCGA-KN-8428-01A-11R-2315-07	BCAN|63827	3.3233
TCGA-KN-8428-01A-11R-2315-07	BCAP29|55973	1033.2326
TCGA-KN-8428-01A-11R-2315-07	BCAP31|10134	5366.1631
TCGA-KN-8428-01A-11R-2315-07	BCAR1|9564	1390.3323
TCGA-KN-8428-01A-11R-2315-07	BCAR3|8412	857.9426
TCGA-KN-8428-01A-11R-2315-07	BCAR4|400500	0
TCGA-KN-8428-01A-11R-2315-07	BCAS1|8537	2.1148
TCGA-KN-8428-01A-11R-2315-07	BCAS2|10286	820.284
TCGA-KN-8428-01A-11R-2315-07	BCAS3|54828	491.8429
TCGA-KN-8428-01A-11R-2315-07	BCAS4|55653	813.8973
TCGA-KN-8428-01A-11R-2315-07	BCAT1|586	1125.0755
TCGA-KN-8428-01A-11R-2315-07	BCAT2|587	1488.8218
TCGA-KN-8428-01A-11R-2315-07	BCCIP|56647	501.3867
TCGA-KN-8428-01A-11R-2315-07	BCDIN3D|144233	311.0997
TCGA-KN-8428-01A-11R-2315-07	BCHE|590	.9063
TCGA-KN-8428-01A-11R-2315-07	BCKDHA|593	2467.9758
TCGA-KN-8428-01A-11R-2315-07	BCKDHB|594	1501.5106
TCGA-KN-8428-01A-11R-2315-07	BCKDK|10295	1424.4713
TCGA-KN-8428-01A-11R-2315-07	BCL10|8915	274.0181
TCGA-KN-8428-01A-11R-2315-07	BCL11A|53335	2.719
TCGA-KN-8428-01A-11R-2315-07	BCL11B|64919	31.4199
TCGA-KN-8428-01A-11R-2315-07	BCL2A1|597	12.9909
TCGA-KN-8428-01A-11R-2315-07	BCL2L10|10017	9.9698
TCGA-KN-8428-01A-11R-2315-07	BCL2L11|10018	2685.4985
TCGA-KN-8428-01A-11R-2315-07	BCL2L12|83596	252.0453
TCGA-KN-8428-01A-11R-2315-07	BCL2L13|23786	2241.0876
TCGA-KN-8428-01A-11R-2315-07	BCL2L14|79370	8.4592
TCGA-KN-8428-01A-11R-2315-07	BCL2L15|440603	1.8127
TCGA-KN-8428-01A-11R-2315-07	BCL2L1|598	4232.9305
TCGA-KN-8428-01A-11R-2315-07	BCL2L2|599	1450.3082
TCGA-KN-8428-01A-11R-2315-07	BCL2|596	2339.577
TCGA-KN-8428-01A-11R-2315-07	BCL3|602	276.435
TCGA-KN-8428-01A-11R-2315-07	BCL6B|255877	119.9396
TCGA-KN-8428-01A-11R-2315-07	BCL6|604	279.1541
TCGA-KN-8428-01A-11R-2315-07	BCL7A|605	608.1571
TCGA-KN-8428-01A-11R-2315-07	BCL7B|9275	1390.9366
TCGA-KN-8428-01A-11R-2315-07	BCL7C|9274	895.4562
TCGA-KN-8428-01A-11R-2315-07	BCL8|606	4.5317
TCGA-KN-8428-01A-11R-2315-07	BCL9L|283149	1011.7825
TCGA-KN-8428-01A-11R-2315-07	BCL9|607	286.7069
TCGA-KN-8428-01A-11R-2315-07	BCLAF1|9774	1911.4804
TCGA-KN-8428-01A-11R-2315-07	BCMO1|53630	1.5106
TCGA-KN-8428-01A-11R-2315-07	BCO2|83875	10.574
TCGA-KN-8428-01A-11R-2315-07	BCORL1|63035	407.2508
TCGA-KN-8428-01A-11R-2315-07	BCORL2|286554	1.2085
TCGA-KN-8428-01A-11R-2315-07	BCOR|54880	1671.6012
TCGA-KN-8428-01A-11R-2315-07	BCR|613	4869.1843
TCGA-KN-8428-01A-11R-2315-07	BCS1L|617	197.281
TCGA-KN-8428-01A-11R-2315-07	BCYRN1|618	0
TCGA-KN-8428-01A-11R-2315-07	BDH1|622	947.1299
TCGA-KN-8428-01A-11R-2315-07	BDH2|56898	347.432
TCGA-KN-8428-01A-11R-2315-07	BDKRB1|623	178.5498
TCGA-KN-8428-01A-11R-2315-07	BDKRB2|624	1326.5861
TCGA-KN-8428-01A-11R-2315-07	BDNFOS|497258	83.9124
TCGA-KN-8428-01A-11R-2315-07	BDNF|627	32.0997
TCGA-KN-8428-01A-11R-2315-07	BDP1|55814	1233.2326
TCGA-KN-8428-01A-11R-2315-07	BEAN|146227	3.0211
TCGA-KN-8428-01A-11R-2315-07	BECN1|8678	1082.1813
TCGA-KN-8428-01A-11R-2315-07	BEGAIN|57596	5.4381
TCGA-KN-8428-01A-11R-2315-07	BEND2|139105	.3021
TCGA-KN-8428-01A-11R-2315-07	BEND3|57673	237.4622
TCGA-KN-8428-01A-11R-2315-07	BEND4|389206	2.1148
TCGA-KN-8428-01A-11R-2315-07	BEND5|79656	145.3172
TCGA-KN-8428-01A-11R-2315-07	BEND6|221336	1.8127
TCGA-KN-8428-01A-11R-2315-07	BEND7|222389	254.9849
TCGA-KN-8428-01A-11R-2315-07	BEST1|7439	337.7764
TCGA-KN-8428-01A-11R-2315-07	BEST2|54831	.9063
TCGA-KN-8428-01A-11R-2315-07	BEST3|144453	.6042
TCGA-KN-8428-01A-11R-2315-07	BEST4|266675	13.5952
TCGA-KN-8428-01A-11R-2315-07	BET1L|51272	2139.8792
TCGA-KN-8428-01A-11R-2315-07	BET1|10282	839.577
TCGA-KN-8428-01A-11R-2315-07	BET3L|100128327	.3021
TCGA-KN-8428-01A-11R-2315-07	BEX1|55859	13.8973
TCGA-KN-8428-01A-11R-2315-07	BEX2|84707	1141.994
TCGA-KN-8428-01A-11R-2315-07	BEX4|56271	255.5891
TCGA-KN-8428-01A-11R-2315-07	BEX5|340542	2791.8429
TCGA-KN-8428-01A-11R-2315-07	BEYLA|497634	0
TCGA-KN-8428-01A-11R-2315-07	BFAR|51283	1743.2024
TCGA-KN-8428-01A-11R-2315-07	BFSP1|631	31.4199
TCGA-KN-8428-01A-11R-2315-07	BFSP2|8419	172.8097
TCGA-KN-8428-01A-11R-2315-07	BGLAP|632	21.3323
TCGA-KN-8428-01A-11R-2315-07	BGN|633	4457.0997
TCGA-KN-8428-01A-11R-2315-07	BHLHA15|168620	8.4592
TCGA-KN-8428-01A-11R-2315-07	BHLHB9|80823	126.8882
TCGA-KN-8428-01A-11R-2315-07	BHLHE22|27319	.9063
TCGA-KN-8428-01A-11R-2315-07	BHLHE23|128408	0
TCGA-KN-8428-01A-11R-2315-07	BHLHE40|8553	11909.0634
TCGA-KN-8428-01A-11R-2315-07	BHLHE41|79365	257.4018
TCGA-KN-8428-01A-11R-2315-07	BHMT2|23743	75.5287
TCGA-KN-8428-01A-11R-2315-07	BHMT|635	10.574
TCGA-KN-8428-01A-11R-2315-07	BICC1|80114	14.8036
TCGA-KN-8428-01A-11R-2315-07	BICD1|636	158.006
TCGA-KN-8428-01A-11R-2315-07	BICD2|23299	1183.9879
TCGA-KN-8428-01A-11R-2315-07	BID|637	447.9577
TCGA-KN-8428-01A-11R-2315-07	BIK|638	34.139
TCGA-KN-8428-01A-11R-2315-07	BIN1|274	897.281
TCGA-KN-8428-01A-11R-2315-07	BIN2|51411	78.852
TCGA-KN-8428-01A-11R-2315-07	BIN3|55909	581.8731
TCGA-KN-8428-01A-11R-2315-07	BIRC2|329	764.6526
TCGA-KN-8428-01A-11R-2315-07	BIRC3|330	111.4804
TCGA-KN-8428-01A-11R-2315-07	BIRC5|332	479.6616
TCGA-KN-8428-01A-11R-2315-07	BIRC6|57448	1685.4985
TCGA-KN-8428-01A-11R-2315-07	BIRC7|79444	2021.148
TCGA-KN-8428-01A-11R-2315-07	BIRC8|112401	.3021
TCGA-KN-8428-01A-11R-2315-07	BIVM|54841	30.5136
TCGA-KN-8428-01A-11R-2315-07	BLCAP|10904	2751.3595
TCGA-KN-8428-01A-11R-2315-07	BLID|414899	0
TCGA-KN-8428-01A-11R-2315-07	BLK|640	12.0846
TCGA-KN-8428-01A-11R-2315-07	BLMH|642	400.6042
TCGA-KN-8428-01A-11R-2315-07	BLM|641	199.0937
TCGA-KN-8428-01A-11R-2315-07	BLNK|29760	339.2749
TCGA-KN-8428-01A-11R-2315-07	BLOC1S1|2647	1531.1722
TCGA-KN-8428-01A-11R-2315-07	BLOC1S2|282991	302.719
TCGA-KN-8428-01A-11R-2315-07	BLOC1S3|388552	294.2598
TCGA-KN-8428-01A-11R-2315-07	BLVRA|644	101.5106
TCGA-KN-8428-01A-11R-2315-07	BLVRB|645	2744.1088
TCGA-KN-8428-01A-11R-2315-07	BLZF1|8548	282.4773
TCGA-KN-8428-01A-11R-2315-07	BMF|90427	554.3807
TCGA-KN-8428-01A-11R-2315-07	BMI1|648	777.713
TCGA-KN-8428-01A-11R-2315-07	BMP10|27302	.3021
TCGA-KN-8428-01A-11R-2315-07	BMP15|9210	0
TCGA-KN-8428-01A-11R-2315-07	BMP1|649	393.3535
TCGA-KN-8428-01A-11R-2315-07	BMP2K|55589	757.7039
TCGA-KN-8428-01A-11R-2315-07	BMP2|650	68.8822
TCGA-KN-8428-01A-11R-2315-07	BMP3|651	.6042
TCGA-KN-8428-01A-11R-2315-07	BMP4|652	68.2779
TCGA-KN-8428-01A-11R-2315-07	BMP5|653	.6042
TCGA-KN-8428-01A-11R-2315-07	BMP6|654	74.2326
TCGA-KN-8428-01A-11R-2315-07	BMP7|655	11.4804
TCGA-KN-8428-01A-11R-2315-07	BMP8A|353500	74.6224
TCGA-KN-8428-01A-11R-2315-07	BMP8B|656	7.5529
TCGA-KN-8428-01A-11R-2315-07	BMPER|168667	1.8127
TCGA-KN-8428-01A-11R-2315-07	BMPR1A|657	160.1208
TCGA-KN-8428-01A-11R-2315-07	BMPR1B|658	1573.4139
TCGA-KN-8428-01A-11R-2315-07	BMPR2|659	829.3051
TCGA-KN-8428-01A-11R-2315-07	BMS1P4|729096	11.4562
TCGA-KN-8428-01A-11R-2315-07	BMS1P5|399761	21.7523
TCGA-KN-8428-01A-11R-2315-07	BMS1|9790	658.3082
TCGA-KN-8428-01A-11R-2315-07	BMX|660	.3021
TCGA-KN-8428-01A-11R-2315-07	BNC1|646	.9063
TCGA-KN-8428-01A-11R-2315-07	BNC2|54796	150.4532
TCGA-KN-8428-01A-11R-2315-07	BNIP1|662	278.5498
TCGA-KN-8428-01A-11R-2315-07	BNIP2|663	380.6647
TCGA-KN-8428-01A-11R-2315-07	BNIP3L|665	2074.6224
TCGA-KN-8428-01A-11R-2315-07	BNIP3|664	1404.2296
TCGA-KN-8428-01A-11R-2315-07	BNIPL|149428	8.1571
TCGA-KN-8428-01A-11R-2315-07	BOC|91653	55.287
TCGA-KN-8428-01A-11R-2315-07	BOD1L|259282	1922.3565
TCGA-KN-8428-01A-11R-2315-07	BOD1|91272	1181.2689
TCGA-KN-8428-01A-11R-2315-07	BOK|666	809.6677
TCGA-KN-8428-01A-11R-2315-07	BOLA1|51027	149.2447
TCGA-KN-8428-01A-11R-2315-07	BOLA2|552900	1447.003
TCGA-KN-8428-01A-11R-2315-07	BOLA3|388962	426.284
TCGA-KN-8428-01A-11R-2315-07	BOLL|66037	0
TCGA-KN-8428-01A-11R-2315-07	BOP1|23246	214.5015
TCGA-KN-8428-01A-11R-2315-07	BPESC1|60467	.3021
TCGA-KN-8428-01A-11R-2315-07	BPGM|669	1633.5347
TCGA-KN-8428-01A-11R-2315-07	BPHL|670	219.3353
TCGA-KN-8428-01A-11R-2315-07	BPIL1|80341	3.0211
TCGA-KN-8428-01A-11R-2315-07	BPIL2|254240	0
TCGA-KN-8428-01A-11R-2315-07	BPIL3|128859	0
TCGA-KN-8428-01A-11R-2315-07	BPI|671	0
TCGA-KN-8428-01A-11R-2315-07	BPNT1|10380	394.5619
TCGA-KN-8428-01A-11R-2315-07	BPTF|2186	1202.719
TCGA-KN-8428-01A-11R-2315-07	BPY2|9083	0
TCGA-KN-8428-01A-11R-2315-07	BRAF|673	260.7251
TCGA-KN-8428-01A-11R-2315-07	BRAP|8315	381.571
TCGA-KN-8428-01A-11R-2315-07	BRCA1|672	460.7251
TCGA-KN-8428-01A-11R-2315-07	BRCA2|675	191.5408
TCGA-KN-8428-01A-11R-2315-07	BRCC3|79184	915.4079
TCGA-KN-8428-01A-11R-2315-07	BRD1|23774	976.1329
TCGA-KN-8428-01A-11R-2315-07	BRD2|6046	4032.9305
TCGA-KN-8428-01A-11R-2315-07	BRD3|8019	826.2628
TCGA-KN-8428-01A-11R-2315-07	BRD4|23476	3023.8671
TCGA-KN-8428-01A-11R-2315-07	BRD7P3|23629	0
TCGA-KN-8428-01A-11R-2315-07	BRD7|29117	1046.8278
TCGA-KN-8428-01A-11R-2315-07	BRD8|10902	885.4985
TCGA-KN-8428-01A-11R-2315-07	BRD9|65980	570.3927
TCGA-KN-8428-01A-11R-2315-07	BRDT|676	0
TCGA-KN-8428-01A-11R-2315-07	BREA2|286076	5.136
TCGA-KN-8428-01A-11R-2315-07	BRE|9577	280.6495
TCGA-KN-8428-01A-11R-2315-07	BRF1|2972	1611.2961
TCGA-KN-8428-01A-11R-2315-07	BRF2|55290	545.3172
TCGA-KN-8428-01A-11R-2315-07	BRI3BP|140707	261.0272
TCGA-KN-8428-01A-11R-2315-07	BRI3|25798	2946.5257
TCGA-KN-8428-01A-11R-2315-07	BRIP1|83990	131.7221
TCGA-KN-8428-01A-11R-2315-07	BRIX1|55299	888.2175
TCGA-KN-8428-01A-11R-2315-07	BRMS1L|84312	277.0393
TCGA-KN-8428-01A-11R-2315-07	BRMS1|25855	918.1269
TCGA-KN-8428-01A-11R-2315-07	BRP44L|51660	1297.5831
TCGA-KN-8428-01A-11R-2315-07	BRP44|25874	1606.9486
TCGA-KN-8428-01A-11R-2315-07	BRPF1|7862	953.4743
TCGA-KN-8428-01A-11R-2315-07	BRPF3|27154	1788.5196
TCGA-KN-8428-01A-11R-2315-07	BRS3|680	0
TCGA-KN-8428-01A-11R-2315-07	BRSK1|84446	12.0846
TCGA-KN-8428-01A-11R-2315-07	BRSK2|9024	1.5106
TCGA-KN-8428-01A-11R-2315-07	BRWD1|54014	954.0785
TCGA-KN-8428-01A-11R-2315-07	BRWD3|254065	461.6314
TCGA-KN-8428-01A-11R-2315-07	BSCL2|26580	1625.7976
TCGA-KN-8428-01A-11R-2315-07	BSDC1|55108	2079.1541
TCGA-KN-8428-01A-11R-2315-07	BSG|682	48497.281
TCGA-KN-8428-01A-11R-2315-07	BSND|7809	1772.8097
TCGA-KN-8428-01A-11R-2315-07	BSN|8927	451.6616
TCGA-KN-8428-01A-11R-2315-07	BSPH1|100131137	0
TCGA-KN-8428-01A-11R-2315-07	BSPRY|54836	1044.4109
TCGA-KN-8428-01A-11R-2315-07	BST1|683	22.9607
TCGA-KN-8428-01A-11R-2315-07	BST2|684	343.2024
TCGA-KN-8428-01A-11R-2315-07	BSX|390259	0
TCGA-KN-8428-01A-11R-2315-07	BTAF1|9044	587.0091
TCGA-KN-8428-01A-11R-2315-07	BTBD10|84280	468.2779
TCGA-KN-8428-01A-11R-2315-07	BTBD11|121551	17.5227
TCGA-KN-8428-01A-11R-2315-07	BTBD12|84464	447.7341
TCGA-KN-8428-01A-11R-2315-07	BTBD16|118663	.3021
TCGA-KN-8428-01A-11R-2315-07	BTBD17|388419	0
TCGA-KN-8428-01A-11R-2315-07	BTBD18|643376	1.2085
TCGA-KN-8428-01A-11R-2315-07	BTBD19|149478	3.6254
TCGA-KN-8428-01A-11R-2315-07	BTBD1|53339	4171.2991
TCGA-KN-8428-01A-11R-2315-07	BTBD2|55643	2794.864
TCGA-KN-8428-01A-11R-2315-07	BTBD3|22903	565.5589
TCGA-KN-8428-01A-11R-2315-07	BTBD6|90135	2807.855
TCGA-KN-8428-01A-11R-2315-07	BTBD7|55727	1091.5408
TCGA-KN-8428-01A-11R-2315-07	BTBD8|284697	17.5227
TCGA-KN-8428-01A-11R-2315-07	BTBD9|114781	466.1631
TCGA-KN-8428-01A-11R-2315-07	BTC|685	102.4169
TCGA-KN-8428-01A-11R-2315-07	BTD|686	382.4773
TCGA-KN-8428-01A-11R-2315-07	BTF3L1|690	0
TCGA-KN-8428-01A-11R-2315-07	BTF3L4|91408	1030.8157
TCGA-KN-8428-01A-11R-2315-07	BTF3|689	7923.565
TCGA-KN-8428-01A-11R-2315-07	BTG1|694	1806.9486
TCGA-KN-8428-01A-11R-2315-07	BTG2|7832	811.7825
TCGA-KN-8428-01A-11R-2315-07	BTG3|10950	1119.9396
TCGA-KN-8428-01A-11R-2315-07	BTG4|54766	0
TCGA-KN-8428-01A-11R-2315-07	BTK|695	54.0785
TCGA-KN-8428-01A-11R-2315-07	BTLA|151888	9.0634
TCGA-KN-8428-01A-11R-2315-07	BTN1A1|696	1.2085
TCGA-KN-8428-01A-11R-2315-07	BTN2A1|11120	419.9396
TCGA-KN-8428-01A-11R-2315-07	BTN2A2|10385	174.0181
TCGA-KN-8428-01A-11R-2315-07	BTN2A3|54718	23.2628
TCGA-KN-8428-01A-11R-2315-07	BTN3A1|11119	344.1088
TCGA-KN-8428-01A-11R-2315-07	BTN3A2|11118	604.2296
TCGA-KN-8428-01A-11R-2315-07	BTN3A3|10384	437.7644
TCGA-KN-8428-01A-11R-2315-07	BTNL2|56244	0
TCGA-KN-8428-01A-11R-2315-07	BTNL3|10917	.6042
TCGA-KN-8428-01A-11R-2315-07	BTNL8|79908	3.0211
TCGA-KN-8428-01A-11R-2315-07	BTNL9|153579	181.571
TCGA-KN-8428-01A-11R-2315-07	BTRC|8945	170.997
TCGA-KN-8428-01A-11R-2315-07	BUB1B|701	1096.4199
TCGA-KN-8428-01A-11R-2315-07	BUB1|699	1603.6254
TCGA-KN-8428-01A-11R-2315-07	BUB3|9184	1004.5317
TCGA-KN-8428-01A-11R-2315-07	BUD13|84811	414.1994
TCGA-KN-8428-01A-11R-2315-07	BUD31|8896	1740.9607
TCGA-KN-8428-01A-11R-2315-07	BVES|11149	12.0846
TCGA-KN-8428-01A-11R-2315-07	BYSL|705	273.4139
TCGA-KN-8428-01A-11R-2315-07	BZRAP1|9256	89.7281
TCGA-KN-8428-01A-11R-2315-07	BZW1|9689	933.2326
TCGA-KN-8428-01A-11R-2315-07	BZW2|28969	1034.139
TCGA-KN-8428-01A-11R-2315-07	C10orf105|414152	1.5106
TCGA-KN-8428-01A-11R-2315-07	C10orf107|219621	.6042
TCGA-KN-8428-01A-11R-2315-07	C10orf108|414235	7.5529
TCGA-KN-8428-01A-11R-2315-07	C10orf10|11067	799.6979
TCGA-KN-8428-01A-11R-2315-07	C10orf110|55853	4.5347
TCGA-KN-8428-01A-11R-2315-07	C10orf111|221060	4.2296
TCGA-KN-8428-01A-11R-2315-07	C10orf113|387638	0
TCGA-KN-8428-01A-11R-2315-07	C10orf114|399726	10.8761
TCGA-KN-8428-01A-11R-2315-07	C10orf116|10974	108.1178
TCGA-KN-8428-01A-11R-2315-07	C10orf118|55088	247.1299
TCGA-KN-8428-01A-11R-2315-07	C10orf119|79892	904.8338
TCGA-KN-8428-01A-11R-2315-07	C10orf11|83938	132.9305
TCGA-KN-8428-01A-11R-2315-07	C10orf120|399814	0
TCGA-KN-8428-01A-11R-2315-07	C10orf122|387718	0
TCGA-KN-8428-01A-11R-2315-07	C10orf125|282969	33.5347
TCGA-KN-8428-01A-11R-2315-07	C10orf128|170371	3.3233
TCGA-KN-8428-01A-11R-2315-07	C10orf129|142827	0
TCGA-KN-8428-01A-11R-2315-07	C10orf12|26148	55.5227
TCGA-KN-8428-01A-11R-2315-07	C10orf131|100127889	.9063
TCGA-KN-8428-01A-11R-2315-07	C10orf137|26098	232.3263
TCGA-KN-8428-01A-11R-2315-07	C10orf140|387640	5.136
TCGA-KN-8428-01A-11R-2315-07	C10orf18|54906	1194.2598
TCGA-KN-8428-01A-11R-2315-07	C10orf25|220979	44.1088
TCGA-KN-8428-01A-11R-2315-07	C10orf26|54838	1285.5891
TCGA-KN-8428-01A-11R-2315-07	C10orf27|219793	.9063
TCGA-KN-8428-01A-11R-2315-07	C10orf28|27291	260.1208
TCGA-KN-8428-01A-11R-2315-07	C10orf2|56652	190.6344
TCGA-KN-8428-01A-11R-2315-07	C10orf32|119032	284.5921
TCGA-KN-8428-01A-11R-2315-07	C10orf35|219738	91.2387
TCGA-KN-8428-01A-11R-2315-07	C10orf40|283025	0
TCGA-KN-8428-01A-11R-2315-07	C10orf41|100131213	73.5317
TCGA-KN-8428-01A-11R-2315-07	C10orf46|143384	460.1208
TCGA-KN-8428-01A-11R-2315-07	C10orf47|254427	81.8731
TCGA-KN-8428-01A-11R-2315-07	C10orf4|118924	144.713
TCGA-KN-8428-01A-11R-2315-07	C10orf50|645528	0
TCGA-KN-8428-01A-11R-2315-07	C10orf53|282966	.3021
TCGA-KN-8428-01A-11R-2315-07	C10orf54|64115	254.6828
TCGA-KN-8428-01A-11R-2315-07	C10orf55|414236	2.1934
TCGA-KN-8428-01A-11R-2315-07	C10orf57|80195	360.7251
TCGA-KN-8428-01A-11R-2315-07	C10orf58|84293	812.3867
TCGA-KN-8428-01A-11R-2315-07	C10orf62|414157	.9063
TCGA-KN-8428-01A-11R-2315-07	C10orf67|256815	38.6707
TCGA-KN-8428-01A-11R-2315-07	C10orf68|79741	4.5317
TCGA-KN-8428-01A-11R-2315-07	C10orf71|118461	92.145
TCGA-KN-8428-01A-11R-2315-07	C10orf72|196740	466.7674
TCGA-KN-8428-01A-11R-2315-07	C10orf75|90271	288.8218
TCGA-KN-8428-01A-11R-2315-07	C10orf76|79591	263.7462
TCGA-KN-8428-01A-11R-2315-07	C10orf78|119392	48.3384
TCGA-KN-8428-01A-11R-2315-07	C10orf79|80217	7.855
TCGA-KN-8428-01A-11R-2315-07	C10orf81|79949	78.852
TCGA-KN-8428-01A-11R-2315-07	C10orf82|143379	0
TCGA-KN-8428-01A-11R-2315-07	C10orf84|63877	296.0725
TCGA-KN-8428-01A-11R-2315-07	C10orf88|80007	67.9758
TCGA-KN-8428-01A-11R-2315-07	C10orf90|118611	54.3807
TCGA-KN-8428-01A-11R-2315-07	C10orf91|170393	0
TCGA-KN-8428-01A-11R-2315-07	C10orf93|255352	0
TCGA-KN-8428-01A-11R-2315-07	C10orf95|79946	4.9184
TCGA-KN-8428-01A-11R-2315-07	C10orf96|374355	0
TCGA-KN-8428-01A-11R-2315-07	C10orf99|387695	0
TCGA-KN-8428-01A-11R-2315-07	C11orf10|746	1670.6949
TCGA-KN-8428-01A-11R-2315-07	C11orf16|56673	.3021
TCGA-KN-8428-01A-11R-2315-07	C11orf17|56672	298.7915
TCGA-KN-8428-01A-11R-2315-07	C11orf1|64776	261.284
TCGA-KN-8428-01A-11R-2315-07	C11orf20|25858	25.7855
TCGA-KN-8428-01A-11R-2315-07	C11orf21|29125	5.7402
TCGA-KN-8428-01A-11R-2315-07	C11orf24|53838	582.1752
TCGA-KN-8428-01A-11R-2315-07	C11orf2|738	2515.1057
TCGA-KN-8428-01A-11R-2315-07	C11orf30|56946	574.6224
TCGA-KN-8428-01A-11R-2315-07	C11orf31|280636	1658.006
TCGA-KN-8428-01A-11R-2315-07	C11orf34|349633	0
TCGA-KN-8428-01A-11R-2315-07	C11orf35|256329	195.571
TCGA-KN-8428-01A-11R-2315-07	C11orf36|283303	1.8127
TCGA-KN-8428-01A-11R-2315-07	C11orf40|143501	0
TCGA-KN-8428-01A-11R-2315-07	C11orf41|25758	28.7009
TCGA-KN-8428-01A-11R-2315-07	C11orf42|160298	.9063
TCGA-KN-8428-01A-11R-2315-07	C11orf45|219833	55.5891
TCGA-KN-8428-01A-11R-2315-07	C11orf46|120534	529.6073
TCGA-KN-8428-01A-11R-2315-07	C11orf48|79081	537.8369
TCGA-KN-8428-01A-11R-2315-07	C11orf49|79096	477.3414
TCGA-KN-8428-01A-11R-2315-07	C11orf51|25906	662.8006
TCGA-KN-8428-01A-11R-2315-07	C11orf52|91894	195.8308
TCGA-KN-8428-01A-11R-2315-07	C11orf53|341032	1664.3505
TCGA-KN-8428-01A-11R-2315-07	C11orf54|28970	358.6103
TCGA-KN-8428-01A-11R-2315-07	C11orf57|55216	651.0574
TCGA-KN-8428-01A-11R-2315-07	C11orf58|10944	3006.0423
TCGA-KN-8428-01A-11R-2315-07	C11orf59|55004	1686.1027
TCGA-KN-8428-01A-11R-2315-07	C11orf61|79684	117.5227
TCGA-KN-8428-01A-11R-2315-07	C11orf63|79864	62.2356
TCGA-KN-8428-01A-11R-2315-07	C11orf64|283197	0
TCGA-KN-8428-01A-11R-2315-07	C11orf65|160140	4.8338
TCGA-KN-8428-01A-11R-2315-07	C11orf66|220004	27.1903
TCGA-KN-8428-01A-11R-2315-07	C11orf67|28971	209.9758
TCGA-KN-8428-01A-11R-2315-07	C11orf68|83638	734.4411
TCGA-KN-8428-01A-11R-2315-07	C11orf70|85016	5.136
TCGA-KN-8428-01A-11R-2315-07	C11orf71|54494	448.3384
TCGA-KN-8428-01A-11R-2315-07	C11orf73|51501	212.6888
TCGA-KN-8428-01A-11R-2315-07	C11orf74|119710	102.4169
TCGA-KN-8428-01A-11R-2315-07	C11orf75|56935	489.426
TCGA-KN-8428-01A-11R-2315-07	C11orf80|79703	137.7644
TCGA-KN-8428-01A-11R-2315-07	C11orf82|220042	99.6979
TCGA-KN-8428-01A-11R-2315-07	C11orf83|790955	806.0423
TCGA-KN-8428-01A-11R-2315-07	C11orf84|144097	573.1118
TCGA-KN-8428-01A-11R-2315-07	C11orf85|283129	0
TCGA-KN-8428-01A-11R-2315-07	C11orf86|254439	0
TCGA-KN-8428-01A-11R-2315-07	C11orf87|399947	13.2931
TCGA-KN-8428-01A-11R-2315-07	C11orf88|399949	0
TCGA-KN-8428-01A-11R-2315-07	C11orf90|387804	.3021
TCGA-KN-8428-01A-11R-2315-07	C11orf92|399948	716.2689
TCGA-KN-8428-01A-11R-2315-07	C11orf93|120376	510.6193
TCGA-KN-8428-01A-11R-2315-07	C11orf94|143678	.3021
TCGA-KN-8428-01A-11R-2315-07	C11orf95|65998	518.429
TCGA-KN-8428-01A-11R-2315-07	C11orf9|745	20.2417
TCGA-KN-8428-01A-11R-2315-07	C12orf10|60314	1125.0755
TCGA-KN-8428-01A-11R-2315-07	C12orf11|55726	814.1994
TCGA-KN-8428-01A-11R-2315-07	C12orf12|196477	0
TCGA-KN-8428-01A-11R-2315-07	C12orf23|90488	1159.8187
TCGA-KN-8428-01A-11R-2315-07	C12orf24|29902	180.6647
TCGA-KN-8428-01A-11R-2315-07	C12orf26|84190	115.71
TCGA-KN-8428-01A-11R-2315-07	C12orf27|283460	0
TCGA-KN-8428-01A-11R-2315-07	C12orf29|91298	420.7946
TCGA-KN-8428-01A-11R-2315-07	C12orf32|83695	1133.2326
TCGA-KN-8428-01A-11R-2315-07	C12orf34|84915	410.574
TCGA-KN-8428-01A-11R-2315-07	C12orf35|55196	487.0091
TCGA-KN-8428-01A-11R-2315-07	C12orf36|283422	.6042
TCGA-KN-8428-01A-11R-2315-07	C12orf39|80763	9.3656
TCGA-KN-8428-01A-11R-2315-07	C12orf40|283461	.3021
TCGA-KN-8428-01A-11R-2315-07	C12orf41|54934	700.3021
TCGA-KN-8428-01A-11R-2315-07	C12orf42|374470	1.8127
TCGA-KN-8428-01A-11R-2315-07	C12orf43|64897	187.9154
TCGA-KN-8428-01A-11R-2315-07	C12orf44|60673	1209.0634
TCGA-KN-8428-01A-11R-2315-07	C12orf45|121053	90.6344
TCGA-KN-8428-01A-11R-2315-07	C12orf47|51275	232.6888
TCGA-KN-8428-01A-11R-2315-07	C12orf48|55010	416.2447
TCGA-KN-8428-01A-11R-2315-07	C12orf49|79794	652.568
TCGA-KN-8428-01A-11R-2315-07	C12orf4|57102	369.1843
TCGA-KN-8428-01A-11R-2315-07	C12orf50|160419	.3021
TCGA-KN-8428-01A-11R-2315-07	C12orf51|283450	1177.9456
TCGA-KN-8428-01A-11R-2315-07	C12orf52|84934	335.6495
TCGA-KN-8428-01A-11R-2315-07	C12orf53|196500	3.9275
TCGA-KN-8428-01A-11R-2315-07	C12orf54|121273	0
TCGA-KN-8428-01A-11R-2315-07	C12orf56|115749	43.2024
TCGA-KN-8428-01A-11R-2315-07	C12orf57|113246	1967.6737
TCGA-KN-8428-01A-11R-2315-07	C12orf59|120939	3.6254
TCGA-KN-8428-01A-11R-2315-07	C12orf5|57103	242.5982
TCGA-KN-8428-01A-11R-2315-07	C12orf60|144608	35.9517
TCGA-KN-8428-01A-11R-2315-07	C12orf61|283416	27.1903
TCGA-KN-8428-01A-11R-2315-07	C12orf62|84987	1180.6647
TCGA-KN-8428-01A-11R-2315-07	C12orf63|374467	.3021
TCGA-KN-8428-01A-11R-2315-07	C12orf65|91574	417.2205
TCGA-KN-8428-01A-11R-2315-07	C12orf66|144577	207.2508
TCGA-KN-8428-01A-11R-2315-07	C12orf68|387856	5.136
TCGA-KN-8428-01A-11R-2315-07	C12orf69|440087	12.3867
TCGA-KN-8428-01A-11R-2315-07	C12orf70|341346	1.8127
TCGA-KN-8428-01A-11R-2315-07	C12orf71|728858	.3021
TCGA-KN-8428-01A-11R-2315-07	C12orf72|254013	90.6344
TCGA-KN-8428-01A-11R-2315-07	C12orf73|728568	126.5861
TCGA-KN-8428-01A-11R-2315-07	C12orf74|338809	0
TCGA-KN-8428-01A-11R-2315-07	C12orf75|387882	1463.142
TCGA-KN-8428-01A-11R-2315-07	C12orf76|400073	63.4441
TCGA-KN-8428-01A-11R-2315-07	C12orf77|196415	51.9637
TCGA-KN-8428-01A-11R-2315-07	C13orf15|28984	160.1208
TCGA-KN-8428-01A-11R-2315-07	C13orf16|121793	0
TCGA-KN-8428-01A-11R-2315-07	C13orf18|80183	11.1782
TCGA-KN-8428-01A-11R-2315-07	C13orf1|57213	303.9275
TCGA-KN-8428-01A-11R-2315-07	C13orf23|80209	714.5015
TCGA-KN-8428-01A-11R-2315-07	C13orf26|122046	0
TCGA-KN-8428-01A-11R-2315-07	C13orf27|93081	203.9275
TCGA-KN-8428-01A-11R-2315-07	C13orf28|122258	0
TCGA-KN-8428-01A-11R-2315-07	C13orf29|283487	17.2205
TCGA-KN-8428-01A-11R-2315-07	C13orf30|144809	0
TCGA-KN-8428-01A-11R-2315-07	C13orf31|144811	119.9396
TCGA-KN-8428-01A-11R-2315-07	C13orf33|84935	48.3384
TCGA-KN-8428-01A-11R-2315-07	C13orf34|79866	131.7311
TCGA-KN-8428-01A-11R-2315-07	C13orf35|400165	.3021
TCGA-KN-8428-01A-11R-2315-07	C13orf36|400120	0
TCGA-KN-8428-01A-11R-2315-07	C13orf37|440145	433.8369
TCGA-KN-8428-01A-11R-2315-07	C13orf38|728591	28.2931
TCGA-KN-8428-01A-11R-2315-07	C13orf39|196541	1.5106
TCGA-KN-8428-01A-11R-2315-07	C14orf101|54916	809.0634
TCGA-KN-8428-01A-11R-2315-07	C14orf102|55051	258.9124
TCGA-KN-8428-01A-11R-2315-07	C14orf104|55172	406.0423
TCGA-KN-8428-01A-11R-2315-07	C14orf105|55195	13.5952
TCGA-KN-8428-01A-11R-2315-07	C14orf106|55320	735.3474
TCGA-KN-8428-01A-11R-2315-07	C14orf109|26175	576.1329
TCGA-KN-8428-01A-11R-2315-07	C14orf115|55237	.6042
TCGA-KN-8428-01A-11R-2315-07	C14orf118|55668	573.1118
TCGA-KN-8428-01A-11R-2315-07	C14orf119|55017	963.7462
TCGA-KN-8428-01A-11R-2315-07	C14orf126|112487	190.1541
TCGA-KN-8428-01A-11R-2315-07	C14orf128|84837	125.0755
TCGA-KN-8428-01A-11R-2315-07	C14orf129|51527	433.8369
TCGA-KN-8428-01A-11R-2315-07	C14orf132|56967	891.5408
TCGA-KN-8428-01A-11R-2315-07	C14orf135|64430	2017.5227
TCGA-KN-8428-01A-11R-2315-07	C14orf138|79609	84.5921
TCGA-KN-8428-01A-11R-2315-07	C14orf139|79686	23.8671
TCGA-KN-8428-01A-11R-2315-07	C14orf142|84520	309.0634
TCGA-KN-8428-01A-11R-2315-07	C14orf143|90141	93.0514
TCGA-KN-8428-01A-11R-2315-07	C14orf145|145508	111.7825
TCGA-KN-8428-01A-11R-2315-07	C14orf147|171546	2132.3263
TCGA-KN-8428-01A-11R-2315-07	C14orf148|122945	11.1782
TCGA-KN-8428-01A-11R-2315-07	C14orf149|112849	144.4109
TCGA-KN-8428-01A-11R-2315-07	C14orf153|84334	929.5015
TCGA-KN-8428-01A-11R-2315-07	C14orf156|81892	1054.6828
TCGA-KN-8428-01A-11R-2315-07	C14orf159|80017	4321.7523
TCGA-KN-8428-01A-11R-2315-07	C14orf162|56936	0
TCGA-KN-8428-01A-11R-2315-07	C14orf165|414767	0
TCGA-KN-8428-01A-11R-2315-07	C14orf166B|145497	0
TCGA-KN-8428-01A-11R-2315-07	C14orf166|51637	3137.4622
TCGA-KN-8428-01A-11R-2315-07	C14orf167|55449	758.1329
TCGA-KN-8428-01A-11R-2315-07	C14orf169|79697	489.1239
TCGA-KN-8428-01A-11R-2315-07	C14orf174|161394	13.8973
TCGA-KN-8428-01A-11R-2315-07	C14orf176|643382	29.9094
TCGA-KN-8428-01A-11R-2315-07	C14orf177|283598	0
TCGA-KN-8428-01A-11R-2315-07	C14orf178|283579	1.5106
TCGA-KN-8428-01A-11R-2315-07	C14orf179|112752	316.3142
TCGA-KN-8428-01A-11R-2315-07	C14orf180|400258	6.9486
TCGA-KN-8428-01A-11R-2315-07	C14orf181|400223	69.4864
TCGA-KN-8428-01A-11R-2315-07	C14orf182|283551	3.3233
TCGA-KN-8428-01A-11R-2315-07	C14orf183|196913	0
TCGA-KN-8428-01A-11R-2315-07	C14orf184|650662	2.719
TCGA-KN-8428-01A-11R-2315-07	C14orf19|280655	2.4169
TCGA-KN-8428-01A-11R-2315-07	C14orf1|11161	1499.6979
TCGA-KN-8428-01A-11R-2315-07	C14orf21|161424	488.8218
TCGA-KN-8428-01A-11R-2315-07	C14orf23|387978	0
TCGA-KN-8428-01A-11R-2315-07	C14orf28|122525	95.7704
TCGA-KN-8428-01A-11R-2315-07	C14orf2|9556	2361.6314
TCGA-KN-8428-01A-11R-2315-07	C14orf33|100129075	90.3323
TCGA-KN-8428-01A-11R-2315-07	C14orf34|645687	0
TCGA-KN-8428-01A-11R-2315-07	C14orf37|145407	221.7523
TCGA-KN-8428-01A-11R-2315-07	C14orf39|317761	0
TCGA-KN-8428-01A-11R-2315-07	C14orf43|91748	1728.3988
TCGA-KN-8428-01A-11R-2315-07	C14orf45|80127	74.9396
TCGA-KN-8428-01A-11R-2315-07	C14orf48|256369	0
TCGA-KN-8428-01A-11R-2315-07	C14orf49|161176	24.1692
TCGA-KN-8428-01A-11R-2315-07	C14orf4|64207	3226.284
TCGA-KN-8428-01A-11R-2315-07	C14orf50|145376	49.5468
TCGA-KN-8428-01A-11R-2315-07	C14orf53|440184	1.5106
TCGA-KN-8428-01A-11R-2315-07	C14orf64|388011	1.5106
TCGA-KN-8428-01A-11R-2315-07	C14orf68|283600	.3021
TCGA-KN-8428-01A-11R-2315-07	C14orf70|283601	0
TCGA-KN-8428-01A-11R-2315-07	C14orf72|145200	41.994
TCGA-KN-8428-01A-11R-2315-07	C14orf73|91828	3.6254
TCGA-KN-8428-01A-11R-2315-07	C14orf79|122616	483.3837
TCGA-KN-8428-01A-11R-2315-07	C14orf80|283643	297.281
TCGA-KN-8428-01A-11R-2315-07	C14orf86|283592	0
TCGA-KN-8428-01A-11R-2315-07	C14orf93|60686	170.6949
TCGA-KN-8428-01A-11R-2315-07	C15orf17|57184	931.7221
TCGA-KN-8428-01A-11R-2315-07	C15orf21|283651	58.9124
TCGA-KN-8428-01A-11R-2315-07	C15orf23|90417	833.2326
TCGA-KN-8428-01A-11R-2315-07	C15orf24|56851	1887.6133
TCGA-KN-8428-01A-11R-2315-07	C15orf26|161502	.9063
TCGA-KN-8428-01A-11R-2315-07	C15orf27|123591	139.577
TCGA-KN-8428-01A-11R-2315-07	C15orf28|80035	4.2296
TCGA-KN-8428-01A-11R-2315-07	C15orf29|79768	282.4773
TCGA-KN-8428-01A-11R-2315-07	C15orf2|23742	4.8338
TCGA-KN-8428-01A-11R-2315-07	C15orf32|145858	0
TCGA-KN-8428-01A-11R-2315-07	C15orf33|196951	33.9577
TCGA-KN-8428-01A-11R-2315-07	C15orf34|80072	20.5438
TCGA-KN-8428-01A-11R-2315-07	C15orf37|283687	128.4139
TCGA-KN-8428-01A-11R-2315-07	C15orf38|348110	1087.9879
TCGA-KN-8428-01A-11R-2315-07	C15orf39|56905	1153.4743
TCGA-KN-8428-01A-11R-2315-07	C15orf40|123207	350.6314
TCGA-KN-8428-01A-11R-2315-07	C15orf41|84529	202.1148
TCGA-KN-8428-01A-11R-2315-07	C15orf42|90381	195.7281
TCGA-KN-8428-01A-11R-2315-07	C15orf43|145645	0
TCGA-KN-8428-01A-11R-2315-07	C15orf44|81556	1161.3293
TCGA-KN-8428-01A-11R-2315-07	C15orf48|84419	97.281
TCGA-KN-8428-01A-11R-2315-07	C15orf50|414926	.3021
TCGA-KN-8428-01A-11R-2315-07	C15orf51|196968	6.6465
TCGA-KN-8428-01A-11R-2315-07	C15orf52|388115	962.5378
TCGA-KN-8428-01A-11R-2315-07	C15orf53|400359	0
TCGA-KN-8428-01A-11R-2315-07	C15orf54|400360	.3021
TCGA-KN-8428-01A-11R-2315-07	C15orf55|256646	1.5106
TCGA-KN-8428-01A-11R-2315-07	C15orf56|644809	66.1631
TCGA-KN-8428-01A-11R-2315-07	C15orf57|90416	341.0785
TCGA-KN-8428-01A-11R-2315-07	C15orf58|390637	94.5619
TCGA-KN-8428-01A-11R-2315-07	C15orf59|388135	740.4834
TCGA-KN-8428-01A-11R-2315-07	C15orf5|81698	1.2085
TCGA-KN-8428-01A-11R-2315-07	C15orf60|283677	0
TCGA-KN-8428-01A-11R-2315-07	C15orf61|145853	330.2115
TCGA-KN-8428-01A-11R-2315-07	C15orf62|643338	79.4562
TCGA-KN-8428-01A-11R-2315-07	C15orf63|25764	1130.4924
TCGA-KN-8428-01A-11R-2315-07	C16orf11|146325	0
TCGA-KN-8428-01A-11R-2315-07	C16orf13|84326	573.716
TCGA-KN-8428-01A-11R-2315-07	C16orf3|750	.3021
TCGA-KN-8428-01A-11R-2315-07	C16orf42|115939	1053.861
TCGA-KN-8428-01A-11R-2315-07	C16orf45|89927	44.4109
TCGA-KN-8428-01A-11R-2315-07	C16orf46|123775	17.5227
TCGA-KN-8428-01A-11R-2315-07	C16orf48|84080	68.2779
TCGA-KN-8428-01A-11R-2315-07	C16orf52|730094	216.6163
TCGA-KN-8428-01A-11R-2315-07	C16orf53|79447	986.2356
TCGA-KN-8428-01A-11R-2315-07	C16orf54|283897	36.2538
TCGA-KN-8428-01A-11R-2315-07	C16orf55|124045	57.7039
TCGA-KN-8428-01A-11R-2315-07	C16orf57|79650	370.997
TCGA-KN-8428-01A-11R-2315-07	C16orf58|64755	2547.7341
TCGA-KN-8428-01A-11R-2315-07	C16orf59|80178	142.9003
TCGA-KN-8428-01A-11R-2315-07	C16orf5|29965	1466.1631
TCGA-KN-8428-01A-11R-2315-07	C16orf61|56942	271.1057
TCGA-KN-8428-01A-11R-2315-07	C16orf62|57020	1279.7583
TCGA-KN-8428-01A-11R-2315-07	C16orf63|123811	692.4471
TCGA-KN-8428-01A-11R-2315-07	C16orf68|79091	300.9063
TCGA-KN-8428-01A-11R-2315-07	C16orf70|80262	202.2205
TCGA-KN-8428-01A-11R-2315-07	C16orf71|146562	21.148
TCGA-KN-8428-01A-11R-2315-07	C16orf72|29035	731.1178
TCGA-KN-8428-01A-11R-2315-07	C16orf73|254528	.3051
TCGA-KN-8428-01A-11R-2315-07	C16orf74|404550	42.5982
TCGA-KN-8428-01A-11R-2315-07	C16orf75|116028	847.7341
TCGA-KN-8428-01A-11R-2315-07	C16orf78|123970	0
TCGA-KN-8428-01A-11R-2315-07	C16orf79|283870	81.8822
TCGA-KN-8428-01A-11R-2315-07	C16orf7|9605	382.1178
TCGA-KN-8428-01A-11R-2315-07	C16orf80|29105	600
TCGA-KN-8428-01A-11R-2315-07	C16orf81|283860	.3021
TCGA-KN-8428-01A-11R-2315-07	C16orf82|162083	0
TCGA-KN-8428-01A-11R-2315-07	C16orf86|388284	12.6888
TCGA-KN-8428-01A-11R-2315-07	C16orf87|388272	63.7462
TCGA-KN-8428-01A-11R-2315-07	C16orf88|400506	550.1511
TCGA-KN-8428-01A-11R-2315-07	C16orf89|146556	4603.0211
TCGA-KN-8428-01A-11R-2315-07	C16orf90|646174	0
TCGA-KN-8428-01A-11R-2315-07	C16orf91|283951	270.997
TCGA-KN-8428-01A-11R-2315-07	C16orf92|146378	.136
TCGA-KN-8428-01A-11R-2315-07	C16orf93|90835	41.0876
TCGA-KN-8428-01A-11R-2315-07	C17orf100|388327	25.0755
TCGA-KN-8428-01A-11R-2315-07	C17orf101|79701	389.0695
[truncated: 18,532 more rows]
