# Supplementary material for: Dysfunctional miRNA-Mediated Regulation in Chromophobe Renal Cell Carcinoma
Source: PLoS One. 2016 Jun 3;11(6):e0156324. doi: 10.1371/journal.pone.0156324 (PMC4892590; doi:10.1371/journal.pone.0156324)
Supplement: S2 File — (ZIP) [file pone.0156324.s002.zip › S2_File mRNA expression profile downloaded from TCGA/case/unc.edu__IlluminaHiSeq_RNASeqV2__TCGA-KN-8429-01A-11R-2315-07__expression_rsem_gene_normalized.txt]

barcode	gene_id	normalized_count
TCGA-KN-8429-01A-11R-2315-07	?|100130426	0
TCGA-KN-8429-01A-11R-2315-07	?|100133144	8.8466
TCGA-KN-8429-01A-11R-2315-07	?|100134869	15.183
TCGA-KN-8429-01A-11R-2315-07	?|10357	62.78
TCGA-KN-8429-01A-11R-2315-07	?|10431	531.9778
TCGA-KN-8429-01A-11R-2315-07	?|136542	0
TCGA-KN-8429-01A-11R-2315-07	?|155060	132.3475
TCGA-KN-8429-01A-11R-2315-07	?|26823	1.4787
TCGA-KN-8429-01A-11R-2315-07	?|280660	0
TCGA-KN-8429-01A-11R-2315-07	?|317712	0
TCGA-KN-8429-01A-11R-2315-07	?|340602	.7394
TCGA-KN-8429-01A-11R-2315-07	?|388795	0
TCGA-KN-8429-01A-11R-2315-07	?|390284	5.5453
TCGA-KN-8429-01A-11R-2315-07	?|391343	0
TCGA-KN-8429-01A-11R-2315-07	?|391714	.7394
TCGA-KN-8429-01A-11R-2315-07	?|404770	0
TCGA-KN-8429-01A-11R-2315-07	?|441362	0
TCGA-KN-8429-01A-11R-2315-07	?|442388	0
TCGA-KN-8429-01A-11R-2315-07	?|553137	7.3937
TCGA-KN-8429-01A-11R-2315-07	?|57714	320.1479
TCGA-KN-8429-01A-11R-2315-07	?|645851	2.2181
TCGA-KN-8429-01A-11R-2315-07	?|652919	40.3031
TCGA-KN-8429-01A-11R-2315-07	?|653553	353.7893
TCGA-KN-8429-01A-11R-2315-07	?|728045	0
TCGA-KN-8429-01A-11R-2315-07	?|728603	0
TCGA-KN-8429-01A-11R-2315-07	?|728788	4.8059
TCGA-KN-8429-01A-11R-2315-07	?|729884	963.0314
TCGA-KN-8429-01A-11R-2315-07	?|8225	555.268
TCGA-KN-8429-01A-11R-2315-07	?|90288	0
TCGA-KN-8429-01A-11R-2315-07	A1BG|1	25.0869
TCGA-KN-8429-01A-11R-2315-07	A1CF|29974	0
TCGA-KN-8429-01A-11R-2315-07	A2BP1|54715	1.8484
TCGA-KN-8429-01A-11R-2315-07	A2LD1|87769	32.6691
TCGA-KN-8429-01A-11R-2315-07	A2ML1|144568	.7394
TCGA-KN-8429-01A-11R-2315-07	A2M|2	6185.0351
TCGA-KN-8429-01A-11R-2315-07	A4GALT|53947	136.7837
TCGA-KN-8429-01A-11R-2315-07	A4GNT|51146	0
TCGA-KN-8429-01A-11R-2315-07	AAA1|404744	0
TCGA-KN-8429-01A-11R-2315-07	AAAS|8086	1073.1978
TCGA-KN-8429-01A-11R-2315-07	AACSL|729522	0
TCGA-KN-8429-01A-11R-2315-07	AACS|65985	556.0074
TCGA-KN-8429-01A-11R-2315-07	AADACL2|344752	0
TCGA-KN-8429-01A-11R-2315-07	AADACL3|126767	0
TCGA-KN-8429-01A-11R-2315-07	AADACL4|343066	0
TCGA-KN-8429-01A-11R-2315-07	AADAC|13	0
TCGA-KN-8429-01A-11R-2315-07	AADAT|51166	156.0074
TCGA-KN-8429-01A-11R-2315-07	AAGAB|79719	1494.6396
TCGA-KN-8429-01A-11R-2315-07	AAK1|22848	1015.8965
TCGA-KN-8429-01A-11R-2315-07	AAMP|14	1374.8614
TCGA-KN-8429-01A-11R-2315-07	AANAT|15	.3697
TCGA-KN-8429-01A-11R-2315-07	AARS2|57505	472.451
TCGA-KN-8429-01A-11R-2315-07	AARSD1|80755	259.8891
TCGA-KN-8429-01A-11R-2315-07	AARS|16	7097.597
TCGA-KN-8429-01A-11R-2315-07	AASDHPPT|60496	1297.5675
TCGA-KN-8429-01A-11R-2315-07	AASDH|132949	376.7098
TCGA-KN-8429-01A-11R-2315-07	AASS|10157	194.085
TCGA-KN-8429-01A-11R-2315-07	AATF|26574	540.1109
TCGA-KN-8429-01A-11R-2315-07	AATK|9625	91.3124
TCGA-KN-8429-01A-11R-2315-07	ABAT|18	138.2625
TCGA-KN-8429-01A-11R-2315-07	ABCA10|10349	9.6118
TCGA-KN-8429-01A-11R-2315-07	ABCA11P|79963	143.1941
TCGA-KN-8429-01A-11R-2315-07	ABCA12|26154	1.1091
TCGA-KN-8429-01A-11R-2315-07	ABCA13|154664	1378.1885
TCGA-KN-8429-01A-11R-2315-07	ABCA17P|650655	9.2421
TCGA-KN-8429-01A-11R-2315-07	ABCA1|19	1572.5619
TCGA-KN-8429-01A-11R-2315-07	ABCA2|20	3571.9039
TCGA-KN-8429-01A-11R-2315-07	ABCA3|21	670.2403
TCGA-KN-8429-01A-11R-2315-07	ABCA4|24	4.0665
TCGA-KN-8429-01A-11R-2315-07	ABCA5|23461	1076.8946
TCGA-KN-8429-01A-11R-2315-07	ABCA6|23460	2.2181
TCGA-KN-8429-01A-11R-2315-07	ABCA7|10347	226.6174
TCGA-KN-8429-01A-11R-2315-07	ABCA8|10351	1.4787
TCGA-KN-8429-01A-11R-2315-07	ABCA9|10350	1.1091
TCGA-KN-8429-01A-11R-2315-07	ABCB10|23456	219.963
TCGA-KN-8429-01A-11R-2315-07	ABCB11|8647	.3697
TCGA-KN-8429-01A-11R-2315-07	ABCB1|5243	25.1386
TCGA-KN-8429-01A-11R-2315-07	ABCB4|5244	2.2181
TCGA-KN-8429-01A-11R-2315-07	ABCB5|340273	0
TCGA-KN-8429-01A-11R-2315-07	ABCB6|10058	48.1405
TCGA-KN-8429-01A-11R-2315-07	ABCB7|22	1050.647
TCGA-KN-8429-01A-11R-2315-07	ABCB8|11194	480.2218
TCGA-KN-8429-01A-11R-2315-07	ABCB9|23457	290.6063
TCGA-KN-8429-01A-11R-2315-07	ABCC10|89845	207.3937
TCGA-KN-8429-01A-11R-2315-07	ABCC11|85320	4.8059
TCGA-KN-8429-01A-11R-2315-07	ABCC12|94160	0
TCGA-KN-8429-01A-11R-2315-07	ABCC13|150000	4.4362
TCGA-KN-8429-01A-11R-2315-07	ABCC1|4363	328.281
TCGA-KN-8429-01A-11R-2315-07	ABCC2|1244	5.915
TCGA-KN-8429-01A-11R-2315-07	ABCC3|8714	49.5379
TCGA-KN-8429-01A-11R-2315-07	ABCC4|10257	2279.8521
TCGA-KN-8429-01A-11R-2315-07	ABCC5|10057	3153.7893
TCGA-KN-8429-01A-11R-2315-07	ABCC6P1|653190	1.4787
TCGA-KN-8429-01A-11R-2315-07	ABCC6P2|730013	7.024
TCGA-KN-8429-01A-11R-2315-07	ABCC6|368	15.5268
TCGA-KN-8429-01A-11R-2315-07	ABCC8|6833	17.3752
TCGA-KN-8429-01A-11R-2315-07	ABCC9|10060	223.6599
TCGA-KN-8429-01A-11R-2315-07	ABCD1|215	336.414
TCGA-KN-8429-01A-11R-2315-07	ABCD2|225	27.7264
TCGA-KN-8429-01A-11R-2315-07	ABCD3|5825	849.1682
TCGA-KN-8429-01A-11R-2315-07	ABCD4|5826	523.8447
TCGA-KN-8429-01A-11R-2315-07	ABCE1|6059	1264.695
TCGA-KN-8429-01A-11R-2315-07	ABCF1|23	929.39
TCGA-KN-8429-01A-11R-2315-07	ABCF2|10061	1529.39
TCGA-KN-8429-01A-11R-2315-07	ABCF3|55324	1551.5712
TCGA-KN-8429-01A-11R-2315-07	ABCG1|9619	1998.5213
TCGA-KN-8429-01A-11R-2315-07	ABCG2|9429	55.8226
TCGA-KN-8429-01A-11R-2315-07	ABCG4|64137	14.7874
TCGA-KN-8429-01A-11R-2315-07	ABCG5|64240	0
TCGA-KN-8429-01A-11R-2315-07	ABCG8|64241	0
TCGA-KN-8429-01A-11R-2315-07	ABHD10|55347	2040.6654
TCGA-KN-8429-01A-11R-2315-07	ABHD11|83451	1292.0518
TCGA-KN-8429-01A-11R-2315-07	ABHD12B|145447	0
TCGA-KN-8429-01A-11R-2315-07	ABHD12|26090	2912.0148
TCGA-KN-8429-01A-11R-2315-07	ABHD13|84945	317.5601
TCGA-KN-8429-01A-11R-2315-07	ABHD14A|25864	217.8336
TCGA-KN-8429-01A-11R-2315-07	ABHD14B|84836	2763.4011
TCGA-KN-8429-01A-11R-2315-07	ABHD15|116236	131.2384
TCGA-KN-8429-01A-11R-2315-07	ABHD1|84696	1.4787
TCGA-KN-8429-01A-11R-2315-07	ABHD2|11057	17051.0166
TCGA-KN-8429-01A-11R-2315-07	ABHD3|171586	1035.8595
TCGA-KN-8429-01A-11R-2315-07	ABHD4|63874	859.5194
TCGA-KN-8429-01A-11R-2315-07	ABHD5|51099	419.2237
TCGA-KN-8429-01A-11R-2315-07	ABHD6|57406	1064.695
TCGA-KN-8429-01A-11R-2315-07	ABHD8|79575	303.1423
TCGA-KN-8429-01A-11R-2315-07	ABI1|10006	768.3919
TCGA-KN-8429-01A-11R-2315-07	ABI2|10152	759.7043
TCGA-KN-8429-01A-11R-2315-07	ABI3BP|25890	483.1793
TCGA-KN-8429-01A-11R-2315-07	ABI3|51225	142.329
TCGA-KN-8429-01A-11R-2315-07	ABL1|25	1436.5989
TCGA-KN-8429-01A-11R-2315-07	ABL2|27	399.6303
TCGA-KN-8429-01A-11R-2315-07	ABLIM1|3983	3559.7043
TCGA-KN-8429-01A-11R-2315-07	ABLIM2|84448	9.9815
TCGA-KN-8429-01A-11R-2315-07	ABLIM3|22885	207.3937
TCGA-KN-8429-01A-11R-2315-07	ABO|28	24.3993
TCGA-KN-8429-01A-11R-2315-07	ABP1|26	2.2181
TCGA-KN-8429-01A-11R-2315-07	ABRA|137735	.7394
TCGA-KN-8429-01A-11R-2315-07	ABR|29	902.7726
TCGA-KN-8429-01A-11R-2315-07	ABT1|29777	344.5471
TCGA-KN-8429-01A-11R-2315-07	ABTB1|80325	604.0665
TCGA-KN-8429-01A-11R-2315-07	ABTB2|25841	1173.7523
TCGA-KN-8429-01A-11R-2315-07	ACAA1|30	1254.7135
TCGA-KN-8429-01A-11R-2315-07	ACAA2|10449	1509.7967
TCGA-KN-8429-01A-11R-2315-07	ACACA|31	836.2292
TCGA-KN-8429-01A-11R-2315-07	ACACB|32	8112.3845
TCGA-KN-8429-01A-11R-2315-07	ACAD10|80724	1502.0333
TCGA-KN-8429-01A-11R-2315-07	ACAD11|84129	388.8429
TCGA-KN-8429-01A-11R-2315-07	ACAD8|27034	998.1516
TCGA-KN-8429-01A-11R-2315-07	ACAD9|28976	1224.7689
TCGA-KN-8429-01A-11R-2315-07	ACADL|33	1997.7819
TCGA-KN-8429-01A-11R-2315-07	ACADM|34	964.5102
TCGA-KN-8429-01A-11R-2315-07	ACADSB|36	983.7338
TCGA-KN-8429-01A-11R-2315-07	ACADS|35	2875.4159
TCGA-KN-8429-01A-11R-2315-07	ACADVL|37	2792.9649
TCGA-KN-8429-01A-11R-2315-07	ACAN|176	63.9556
TCGA-KN-8429-01A-11R-2315-07	ACAP1|9744	39.1867
TCGA-KN-8429-01A-11R-2315-07	ACAP2|23527	1089.0943
TCGA-KN-8429-01A-11R-2315-07	ACAP3|116983	335.3604
TCGA-KN-8429-01A-11R-2315-07	ACAT1|38	26603.6969
TCGA-KN-8429-01A-11R-2315-07	ACAT2|39	193.4159
TCGA-KN-8429-01A-11R-2315-07	ACBD3|64746	1188.1701
TCGA-KN-8429-01A-11R-2315-07	ACBD4|79777	213.6784
TCGA-KN-8429-01A-11R-2315-07	ACBD5|91452	899.8152
TCGA-KN-8429-01A-11R-2315-07	ACBD6|84320	225.878
TCGA-KN-8429-01A-11R-2315-07	ACBD7|414149	3.6969
TCGA-KN-8429-01A-11R-2315-07	ACCN1|40	119.0388
TCGA-KN-8429-01A-11R-2315-07	ACCN2|41	6.6543
TCGA-KN-8429-01A-11R-2315-07	ACCN3|9311	2.5878
TCGA-KN-8429-01A-11R-2315-07	ACCN4|55515	0
TCGA-KN-8429-01A-11R-2315-07	ACCN5|51802	.7394
TCGA-KN-8429-01A-11R-2315-07	ACCSL|390110	0
TCGA-KN-8429-01A-11R-2315-07	ACCS|84680	550.4621
TCGA-KN-8429-01A-11R-2315-07	ACD|65057	353.7893
TCGA-KN-8429-01A-11R-2315-07	ACE2|59272	.7394
TCGA-KN-8429-01A-11R-2315-07	ACER1|125981	0
TCGA-KN-8429-01A-11R-2315-07	ACER2|340485	24.3993
TCGA-KN-8429-01A-11R-2315-07	ACER3|55331	245.1017
TCGA-KN-8429-01A-11R-2315-07	ACE|1636	421.4418
TCGA-KN-8429-01A-11R-2315-07	ACHE|43	10.3512
TCGA-KN-8429-01A-11R-2315-07	ACIN1|22985	2718.2994
TCGA-KN-8429-01A-11R-2315-07	ACLY|47	1195.1941
TCGA-KN-8429-01A-11R-2315-07	ACMSD|130013	0
TCGA-KN-8429-01A-11R-2315-07	ACN9|57001	222.1811
TCGA-KN-8429-01A-11R-2315-07	ACO1|48	3200.7394
TCGA-KN-8429-01A-11R-2315-07	ACO2|50	12284.2107
TCGA-KN-8429-01A-11R-2315-07	ACOT11|26027	564.3771
TCGA-KN-8429-01A-11R-2315-07	ACOT12|134526	0
TCGA-KN-8429-01A-11R-2315-07	ACOT13|55856	341.5379
TCGA-KN-8429-01A-11R-2315-07	ACOT1|641371	1008.1331
TCGA-KN-8429-01A-11R-2315-07	ACOT2|10965	823.2902
TCGA-KN-8429-01A-11R-2315-07	ACOT4|122970	306.0998
TCGA-KN-8429-01A-11R-2315-07	ACOT6|641372	19.963
TCGA-KN-8429-01A-11R-2315-07	ACOT7|11332	109.7967
TCGA-KN-8429-01A-11R-2315-07	ACOT8|10005	722.1774
TCGA-KN-8429-01A-11R-2315-07	ACOT9|23597	370.4251
TCGA-KN-8429-01A-11R-2315-07	ACOX1|51	827.7264
TCGA-KN-8429-01A-11R-2315-07	ACOX2|8309	164.8799
TCGA-KN-8429-01A-11R-2315-07	ACOX3|8310	349.353
TCGA-KN-8429-01A-11R-2315-07	ACOXL|55289	5.915
TCGA-KN-8429-01A-11R-2315-07	ACP1|52	1566.3586
TCGA-KN-8429-01A-11R-2315-07	ACP2|53	601.8484
TCGA-KN-8429-01A-11R-2315-07	ACP5|54	400.7394
TCGA-KN-8429-01A-11R-2315-07	ACP6|51205	283.549
TCGA-KN-8429-01A-11R-2315-07	ACPL2|92370	147.1349
TCGA-KN-8429-01A-11R-2315-07	ACPP|55	76.8946
TCGA-KN-8429-01A-11R-2315-07	ACPT|93650	1.1091
TCGA-KN-8429-01A-11R-2315-07	ACRBP|84519	12.939
TCGA-KN-8429-01A-11R-2315-07	ACRC|93953	5.915
TCGA-KN-8429-01A-11R-2315-07	ACRV1|56	0
TCGA-KN-8429-01A-11R-2315-07	ACR|49	2.9575
TCGA-KN-8429-01A-11R-2315-07	ACSBG1|23205	28.4658
TCGA-KN-8429-01A-11R-2315-07	ACSBG2|81616	8.8725
TCGA-KN-8429-01A-11R-2315-07	ACSF2|80221	227.3567
TCGA-KN-8429-01A-11R-2315-07	ACSF3|197322	437.7079
TCGA-KN-8429-01A-11R-2315-07	ACSL1|2180	20622.5508
TCGA-KN-8429-01A-11R-2315-07	ACSL3|2181	3607.7634
TCGA-KN-8429-01A-11R-2315-07	ACSL4|2182	1517.9298
TCGA-KN-8429-01A-11R-2315-07	ACSL5|51703	307.2089
TCGA-KN-8429-01A-11R-2315-07	ACSL6|23305	55.4529
TCGA-KN-8429-01A-11R-2315-07	ACSM1|116285	8.8725
TCGA-KN-8429-01A-11R-2315-07	ACSM2A|123876	0
TCGA-KN-8429-01A-11R-2315-07	ACSM2B|348158	.3697
TCGA-KN-8429-01A-11R-2315-07	ACSM3|6296	493.8743
TCGA-KN-8429-01A-11R-2315-07	ACSM4|341392	0
TCGA-KN-8429-01A-11R-2315-07	ACSM5|54988	21.0721
TCGA-KN-8429-01A-11R-2315-07	ACSS1|84532	5634.0111
TCGA-KN-8429-01A-11R-2315-07	ACSS2|55902	1319.4085
TCGA-KN-8429-01A-11R-2315-07	ACSS3|79611	5581.5157
TCGA-KN-8429-01A-11R-2315-07	ACTA1|58	.7394
TCGA-KN-8429-01A-11R-2315-07	ACTA2|59	1280.4214
TCGA-KN-8429-01A-11R-2315-07	ACTBL2|345651	3.6969
TCGA-KN-8429-01A-11R-2315-07	ACTB|60	78231.4233
TCGA-KN-8429-01A-11R-2315-07	ACTC1|70	315.342
TCGA-KN-8429-01A-11R-2315-07	ACTG1|71	36612.1996
TCGA-KN-8429-01A-11R-2315-07	ACTG2|72	150.0924
TCGA-KN-8429-01A-11R-2315-07	ACTL6A|86	654.7135
TCGA-KN-8429-01A-11R-2315-07	ACTL6B|51412	0
TCGA-KN-8429-01A-11R-2315-07	ACTL7A|10881	0
TCGA-KN-8429-01A-11R-2315-07	ACTL7B|10880	.3697
TCGA-KN-8429-01A-11R-2315-07	ACTL8|81569	0
TCGA-KN-8429-01A-11R-2315-07	ACTL9|284382	0
TCGA-KN-8429-01A-11R-2315-07	ACTN1|87	554.159
TCGA-KN-8429-01A-11R-2315-07	ACTN2|88	1.8484
TCGA-KN-8429-01A-11R-2315-07	ACTN3|89	0
TCGA-KN-8429-01A-11R-2315-07	ACTN4|81	14952.0813
TCGA-KN-8429-01A-11R-2315-07	ACTR10|55860	1411.0906
TCGA-KN-8429-01A-11R-2315-07	ACTR1A|10121	1161.5527
TCGA-KN-8429-01A-11R-2315-07	ACTR1B|10120	1309.0573
TCGA-KN-8429-01A-11R-2315-07	ACTR2|10097	2688.3549
TCGA-KN-8429-01A-11R-2315-07	ACTR3B|57180	442.5139
TCGA-KN-8429-01A-11R-2315-07	ACTR3C|653857	245.841
TCGA-KN-8429-01A-11R-2315-07	ACTR3|10096	1900.1848
TCGA-KN-8429-01A-11R-2315-07	ACTR5|79913	160.0739
TCGA-KN-8429-01A-11R-2315-07	ACTR6|64431	547.5046
TCGA-KN-8429-01A-11R-2315-07	ACTR8|93973	783.3641
TCGA-KN-8429-01A-11R-2315-07	ACTRT1|139741	.3697
TCGA-KN-8429-01A-11R-2315-07	ACTRT2|140625	0
TCGA-KN-8429-01A-11R-2315-07	ACVR1B|91	2048.7985
TCGA-KN-8429-01A-11R-2315-07	ACVR1C|130399	225.1386
TCGA-KN-8429-01A-11R-2315-07	ACVR1|90	853.2348
TCGA-KN-8429-01A-11R-2315-07	ACVR2A|92	291.3124
TCGA-KN-8429-01A-11R-2315-07	ACVR2B|93	448.4288
TCGA-KN-8429-01A-11R-2315-07	ACVRL1|94	268.7616
TCGA-KN-8429-01A-11R-2315-07	ACY1|95	887.1571
TCGA-KN-8429-01A-11R-2315-07	ACY3|91703	.7394
TCGA-KN-8429-01A-11R-2315-07	ACYP1|97	84.658
TCGA-KN-8429-01A-11R-2315-07	ACYP2|98	241.0351
TCGA-KN-8429-01A-11R-2315-07	ADAD1|132612	0
TCGA-KN-8429-01A-11R-2315-07	ADAD2|161931	1.0869
TCGA-KN-8429-01A-11R-2315-07	ADAL|161823	459.5194
TCGA-KN-8429-01A-11R-2315-07	ADAM10|102	2590.3882
TCGA-KN-8429-01A-11R-2315-07	ADAM11|4185	2.2181
TCGA-KN-8429-01A-11R-2315-07	ADAM12|8038	44.732
TCGA-KN-8429-01A-11R-2315-07	ADAM15|8751	364.8799
TCGA-KN-8429-01A-11R-2315-07	ADAM17|6868	238.817
TCGA-KN-8429-01A-11R-2315-07	ADAM18|8749	0
TCGA-KN-8429-01A-11R-2315-07	ADAM19|8728	72.0887
TCGA-KN-8429-01A-11R-2315-07	ADAM20|8748	2.2181
TCGA-KN-8429-01A-11R-2315-07	ADAM21P1|145241	1.1091
TCGA-KN-8429-01A-11R-2315-07	ADAM21|8747	2.2181
TCGA-KN-8429-01A-11R-2315-07	ADAM22|53616	66.1738
TCGA-KN-8429-01A-11R-2315-07	ADAM23|8745	3.3272
TCGA-KN-8429-01A-11R-2315-07	ADAM28|10863	65.0647
TCGA-KN-8429-01A-11R-2315-07	ADAM29|11086	.3697
TCGA-KN-8429-01A-11R-2315-07	ADAM2|2515	196.6728
TCGA-KN-8429-01A-11R-2315-07	ADAM30|11085	0
TCGA-KN-8429-01A-11R-2315-07	ADAM32|203102	72.4584
TCGA-KN-8429-01A-11R-2315-07	ADAM33|80332	1.4787
TCGA-KN-8429-01A-11R-2315-07	ADAM3A|1587	0
TCGA-KN-8429-01A-11R-2315-07	ADAM5P|255926	0
TCGA-KN-8429-01A-11R-2315-07	ADAM6|8755	1591.0388
TCGA-KN-8429-01A-11R-2315-07	ADAM7|8756	.3697
TCGA-KN-8429-01A-11R-2315-07	ADAM8|101	63.586
TCGA-KN-8429-01A-11R-2315-07	ADAM9|8754	4218.4843
TCGA-KN-8429-01A-11R-2315-07	ADAMDEC1|27299	128.6506
TCGA-KN-8429-01A-11R-2315-07	ADAMTS10|81794	26.9871
TCGA-KN-8429-01A-11R-2315-07	ADAMTS12|81792	125.6932
TCGA-KN-8429-01A-11R-2315-07	ADAMTS13|11093	76.8946
TCGA-KN-8429-01A-11R-2315-07	ADAMTS14|140766	22.1811
TCGA-KN-8429-01A-11R-2315-07	ADAMTS15|170689	29.5749
TCGA-KN-8429-01A-11R-2315-07	ADAMTS16|170690	2.5878
TCGA-KN-8429-01A-11R-2315-07	ADAMTS17|170691	43.9926
TCGA-KN-8429-01A-11R-2315-07	ADAMTS18|170692	12.5693
TCGA-KN-8429-01A-11R-2315-07	ADAMTS19|171019	.7394
TCGA-KN-8429-01A-11R-2315-07	ADAMTS1|9510	562.2921
TCGA-KN-8429-01A-11R-2315-07	ADAMTS20|80070	.3697
TCGA-KN-8429-01A-11R-2315-07	ADAMTS2|9509	52.8651
TCGA-KN-8429-01A-11R-2315-07	ADAMTS3|9508	647.3198
TCGA-KN-8429-01A-11R-2315-07	ADAMTS4|9507	706.0998
TCGA-KN-8429-01A-11R-2315-07	ADAMTS5|11096	227.7264
TCGA-KN-8429-01A-11R-2315-07	ADAMTS6|11174	5.5453
TCGA-KN-8429-01A-11R-2315-07	ADAMTS7|11173	123.475
TCGA-KN-8429-01A-11R-2315-07	ADAMTS8|11095	3.3272
TCGA-KN-8429-01A-11R-2315-07	ADAMTS9|56999	271.3494
TCGA-KN-8429-01A-11R-2315-07	ADAMTSL1|92949	5368.5767
TCGA-KN-8429-01A-11R-2315-07	ADAMTSL2|9719	133.0869
TCGA-KN-8429-01A-11R-2315-07	ADAMTSL3|57188	46.5804
TCGA-KN-8429-01A-11R-2315-07	ADAMTSL4|54507	136.0444
TCGA-KN-8429-01A-11R-2315-07	ADAMTSL5|339366	38.0776
TCGA-KN-8429-01A-11R-2315-07	ADAP1|11033	1033.8484
TCGA-KN-8429-01A-11R-2315-07	ADAP2|55803	131.2384
TCGA-KN-8429-01A-11R-2315-07	ADARB1|104	155.268
TCGA-KN-8429-01A-11R-2315-07	ADARB2|105	0
TCGA-KN-8429-01A-11R-2315-07	ADAR|103	3714.2329
TCGA-KN-8429-01A-11R-2315-07	ADAT1|23536	459.8891
TCGA-KN-8429-01A-11R-2315-07	ADAT2|134637	42.5139
TCGA-KN-8429-01A-11R-2315-07	ADAT3|113179	78.3734
TCGA-KN-8429-01A-11R-2315-07	ADA|100	34.3808
TCGA-KN-8429-01A-11R-2315-07	ADCK1|57143	262.8466
TCGA-KN-8429-01A-11R-2315-07	ADCK2|90956	1167.1201
TCGA-KN-8429-01A-11R-2315-07	ADCK4|79934	636.2292
TCGA-KN-8429-01A-11R-2315-07	ADCK5|203054	294.2699
TCGA-KN-8429-01A-11R-2315-07	ADCY10|55811	1.8484
TCGA-KN-8429-01A-11R-2315-07	ADCY1|107	2146.0259
TCGA-KN-8429-01A-11R-2315-07	ADCY2|108	0
TCGA-KN-8429-01A-11R-2315-07	ADCY3|109	269.6525
TCGA-KN-8429-01A-11R-2315-07	ADCY4|196883	122.7357
TCGA-KN-8429-01A-11R-2315-07	ADCY5|111	729.7597
TCGA-KN-8429-01A-11R-2315-07	ADCY6|112	1994.085
TCGA-KN-8429-01A-11R-2315-07	ADCY7|113	212.1996
TCGA-KN-8429-01A-11R-2315-07	ADCY8|114	0
TCGA-KN-8429-01A-11R-2315-07	ADCY9|115	715.7116
TCGA-KN-8429-01A-11R-2315-07	ADCYAP1R1|117	.3697
TCGA-KN-8429-01A-11R-2315-07	ADCYAP1|116	112.7542
TCGA-KN-8429-01A-11R-2315-07	ADC|113451	32.1627
TCGA-KN-8429-01A-11R-2315-07	ADD1|118	5129.7597
TCGA-KN-8429-01A-11R-2315-07	ADD2|119	4.8059
TCGA-KN-8429-01A-11R-2315-07	ADD3|120	1476.1553
TCGA-KN-8429-01A-11R-2315-07	ADH1A|124	0
TCGA-KN-8429-01A-11R-2315-07	ADH1B|125	.3697
TCGA-KN-8429-01A-11R-2315-07	ADH1C|126	6.6543
TCGA-KN-8429-01A-11R-2315-07	ADH4|127	.3697
TCGA-KN-8429-01A-11R-2315-07	ADH5|128	2131.2384
TCGA-KN-8429-01A-11R-2315-07	ADH6|130	0
TCGA-KN-8429-01A-11R-2315-07	ADH7|131	.7394
TCGA-KN-8429-01A-11R-2315-07	ADHFE1|137872	235.8595
TCGA-KN-8429-01A-11R-2315-07	ADI1|55256	1465.8041
TCGA-KN-8429-01A-11R-2315-07	ADIG|149685	0
TCGA-KN-8429-01A-11R-2315-07	ADIPOQ|9370	0
TCGA-KN-8429-01A-11R-2315-07	ADIPOR1|51094	1974.8614
TCGA-KN-8429-01A-11R-2315-07	ADIPOR2|79602	7441.0351
TCGA-KN-8429-01A-11R-2315-07	ADK|132	218.1146
TCGA-KN-8429-01A-11R-2315-07	ADM2|79924	1882.8096
TCGA-KN-8429-01A-11R-2315-07	ADM|133	1429.5749
TCGA-KN-8429-01A-11R-2315-07	ADNP2|22850	689.464
TCGA-KN-8429-01A-11R-2315-07	ADNP|23394	3377.0795
TCGA-KN-8429-01A-11R-2315-07	ADORA1|134	4.4362
TCGA-KN-8429-01A-11R-2315-07	ADORA2A|135	55.8226
TCGA-KN-8429-01A-11R-2315-07	ADORA2B|136	14.4177
TCGA-KN-8429-01A-11R-2315-07	ADORA3|140	68.7616
TCGA-KN-8429-01A-11R-2315-07	ADO|84890	345.6562
TCGA-KN-8429-01A-11R-2315-07	ADPGK|83440	1538.6987
TCGA-KN-8429-01A-11R-2315-07	ADPRHL1|113622	17.7449
TCGA-KN-8429-01A-11R-2315-07	ADPRHL2|54936	356.7468
TCGA-KN-8429-01A-11R-2315-07	ADPRH|141	169.6858
TCGA-KN-8429-01A-11R-2315-07	ADRA1A|148	4.0665
TCGA-KN-8429-01A-11R-2315-07	ADRA1B|147	25.1386
TCGA-KN-8429-01A-11R-2315-07	ADRA1D|146	2.9575
TCGA-KN-8429-01A-11R-2315-07	ADRA2A|150	6.6543
TCGA-KN-8429-01A-11R-2315-07	ADRA2B|151	76.1553
TCGA-KN-8429-01A-11R-2315-07	ADRA2C|152	6.6543
TCGA-KN-8429-01A-11R-2315-07	ADRB1|153	315.7116
TCGA-KN-8429-01A-11R-2315-07	ADRB2|154	165.2495
TCGA-KN-8429-01A-11R-2315-07	ADRB3|155	0
TCGA-KN-8429-01A-11R-2315-07	ADRBK1|156	1235.1201
TCGA-KN-8429-01A-11R-2315-07	ADRBK2|157	419.2237
TCGA-KN-8429-01A-11R-2315-07	ADRM1|11047	1327.9113
TCGA-KN-8429-01A-11R-2315-07	ADSL|158	566.3586
TCGA-KN-8429-01A-11R-2315-07	ADSSL1|122622	96.1183
TCGA-KN-8429-01A-11R-2315-07	ADSS|159	1097.2274
TCGA-KN-8429-01A-11R-2315-07	AEBP1|165	376.7098
TCGA-KN-8429-01A-11R-2315-07	AEBP2|121536	1270.61
TCGA-KN-8429-01A-11R-2315-07	AEN|64782	795.1941
TCGA-KN-8429-01A-11R-2315-07	AES|166	15341.5896
TCGA-KN-8429-01A-11R-2315-07	AFAP1L1|134265	448.4288
TCGA-KN-8429-01A-11R-2315-07	AFAP1L2|84632	97.9667
TCGA-KN-8429-01A-11R-2315-07	AFAP1|60312	116.0665
TCGA-KN-8429-01A-11R-2315-07	AFARP1|246182	1.1091
TCGA-KN-8429-01A-11R-2315-07	AFF1|4299	4516.451
TCGA-KN-8429-01A-11R-2315-07	AFF2|2334	2.9575
TCGA-KN-8429-01A-11R-2315-07	AFF3|3899	7.7634
TCGA-KN-8429-01A-11R-2315-07	AFF4|27125	4751.9409
TCGA-KN-8429-01A-11R-2315-07	AFG3L1|172	385.2126
TCGA-KN-8429-01A-11R-2315-07	AFG3L2|10939	2489.2126
TCGA-KN-8429-01A-11R-2315-07	AFMID|125061	86.5065
TCGA-KN-8429-01A-11R-2315-07	AFM|173	0
TCGA-KN-8429-01A-11R-2315-07	AFP|174	0
TCGA-KN-8429-01A-11R-2315-07	AFTPH|54812	1427.3567
TCGA-KN-8429-01A-11R-2315-07	AG2|387763	225.878
TCGA-KN-8429-01A-11R-2315-07	AGAP11|119385	38.5508
TCGA-KN-8429-01A-11R-2315-07	AGAP1|116987	152.3105
TCGA-KN-8429-01A-11R-2315-07	AGAP2|116986	50.7135
TCGA-KN-8429-01A-11R-2315-07	AGAP3|116988	1098.7061
TCGA-KN-8429-01A-11R-2315-07	AGAP4|119016	111.6451
TCGA-KN-8429-01A-11R-2315-07	AGAP5|729092	16.9686
TCGA-KN-8429-01A-11R-2315-07	AGAP6|414189	69.8706
TCGA-KN-8429-01A-11R-2315-07	AGAP7|653268	1.8484
TCGA-KN-8429-01A-11R-2315-07	AGAP8|728404	9.6118
TCGA-KN-8429-01A-11R-2315-07	AGA|175	301.2939
TCGA-KN-8429-01A-11R-2315-07	AGBL1|123624	.3697
TCGA-KN-8429-01A-11R-2315-07	AGBL2|79841	12.939
TCGA-KN-8429-01A-11R-2315-07	AGBL3|340351	2.5878
TCGA-KN-8429-01A-11R-2315-07	AGBL4|84871	.7394
TCGA-KN-8429-01A-11R-2315-07	AGBL5|60509	453.6118
TCGA-KN-8429-01A-11R-2315-07	AGER|177	18.854
TCGA-KN-8429-01A-11R-2315-07	AGFG1|3267	1037.3383
TCGA-KN-8429-01A-11R-2315-07	AGFG2|3268	517.1904
TCGA-KN-8429-01A-11R-2315-07	AGGF1|55109	941.5896
TCGA-KN-8429-01A-11R-2315-07	AGK|55750	866.5434
TCGA-KN-8429-01A-11R-2315-07	AGL|178	1636.2292
TCGA-KN-8429-01A-11R-2315-07	AGMAT|79814	8.1331
TCGA-KN-8429-01A-11R-2315-07	AGPAT1|10554	1140.3512
TCGA-KN-8429-01A-11R-2315-07	AGPAT2|10555	2490.9427
TCGA-KN-8429-01A-11R-2315-07	AGPAT3|56894	1831.793
TCGA-KN-8429-01A-11R-2315-07	AGPAT4|56895	26.6174
TCGA-KN-8429-01A-11R-2315-07	AGPAT5|55326	1068.3919
TCGA-KN-8429-01A-11R-2315-07	AGPAT6|137964	2653.2348
TCGA-KN-8429-01A-11R-2315-07	AGPAT9|84803	4927.9113
TCGA-KN-8429-01A-11R-2315-07	AGPHD1|123688	27.7264
TCGA-KN-8429-01A-11R-2315-07	AGPS|8540	581.146
TCGA-KN-8429-01A-11R-2315-07	AGR2|10551	0
TCGA-KN-8429-01A-11R-2315-07	AGR3|155465	.7394
TCGA-KN-8429-01A-11R-2315-07	AGRN|375790	1965.2495
TCGA-KN-8429-01A-11R-2315-07	AGRP|181	0
TCGA-KN-8429-01A-11R-2315-07	AGTPBP1|23287	249.1682
TCGA-KN-8429-01A-11R-2315-07	AGTR1|185	17.0055
TCGA-KN-8429-01A-11R-2315-07	AGTR2|186	0
TCGA-KN-8429-01A-11R-2315-07	AGTRAP|57085	158.9649
TCGA-KN-8429-01A-11R-2315-07	AGT|183	14.7874
TCGA-KN-8429-01A-11R-2315-07	AGXT2L1|64850	0
TCGA-KN-8429-01A-11R-2315-07	AGXT2L2|85007	615.1941
TCGA-KN-8429-01A-11R-2315-07	AGXT2|64902	.7394
TCGA-KN-8429-01A-11R-2315-07	AGXT|189	0
TCGA-KN-8429-01A-11R-2315-07	AHCTF1|25909	629.2052
TCGA-KN-8429-01A-11R-2315-07	AHCYL1|10768	3465.4344
TCGA-KN-8429-01A-11R-2315-07	AHCYL2|23382	6436.9686
TCGA-KN-8429-01A-11R-2315-07	AHCY|191	3129.7597
TCGA-KN-8429-01A-11R-2315-07	AHDC1|27245	416.2662
TCGA-KN-8429-01A-11R-2315-07	AHI1|54806	222.9205
TCGA-KN-8429-01A-11R-2315-07	AHNAK2|113146	1531.2384
TCGA-KN-8429-01A-11R-2315-07	AHNAK|79026	23746.0259
TCGA-KN-8429-01A-11R-2315-07	AHRR|57491	117.9298
TCGA-KN-8429-01A-11R-2315-07	AHR|196	1210.7209
TCGA-KN-8429-01A-11R-2315-07	AHSA1|10598	2212.939
TCGA-KN-8429-01A-11R-2315-07	AHSA2|130872	435.8595
TCGA-KN-8429-01A-11R-2315-07	AHSG|197	0
TCGA-KN-8429-01A-11R-2315-07	AHSP|51327	0
TCGA-KN-8429-01A-11R-2315-07	AICDA|57379	0
TCGA-KN-8429-01A-11R-2315-07	AIDA|64853	326.0776
TCGA-KN-8429-01A-11R-2315-07	AIF1L|83543	374.4917
TCGA-KN-8429-01A-11R-2315-07	AIF1|199	135.305
TCGA-KN-8429-01A-11R-2315-07	AIFM1|9131	2563.0314
TCGA-KN-8429-01A-11R-2315-07	AIFM2|84883	605.5453
TCGA-KN-8429-01A-11R-2315-07	AIFM3|150209	46.7431
TCGA-KN-8429-01A-11R-2315-07	AIG1|51390	592.2366
TCGA-KN-8429-01A-11R-2315-07	AIM1L|55057	2.5878
TCGA-KN-8429-01A-11R-2315-07	AIM1|202	726.4325
TCGA-KN-8429-01A-11R-2315-07	AIM2|9447	2.2181
TCGA-KN-8429-01A-11R-2315-07	AIMP1|9255	1508.6617
TCGA-KN-8429-01A-11R-2315-07	AIMP2|7965	787.3974
TCGA-KN-8429-01A-11R-2315-07	AIPL1|23746	0
TCGA-KN-8429-01A-11R-2315-07	AIP|9049	1283.549
TCGA-KN-8429-01A-11R-2315-07	AIRE|326	.3697
TCGA-KN-8429-01A-11R-2315-07	AJAP1|55966	9.6118
TCGA-KN-8429-01A-11R-2315-07	AK1|203	831.4233
TCGA-KN-8429-01A-11R-2315-07	AK2|204	1531.6081
TCGA-KN-8429-01A-11R-2315-07	AK3L1|205	22.1811
TCGA-KN-8429-01A-11R-2315-07	AK3|50808	2704.2514
TCGA-KN-8429-01A-11R-2315-07	AK5|26289	1.4787
TCGA-KN-8429-01A-11R-2315-07	AK7|122481	29.2052
TCGA-KN-8429-01A-11R-2315-07	AKAP10|11216	362.2921
TCGA-KN-8429-01A-11R-2315-07	AKAP11|11215	1360.0739
TCGA-KN-8429-01A-11R-2315-07	AKAP12|9590	323.475
TCGA-KN-8429-01A-11R-2315-07	AKAP13|11214	3953.4196
TCGA-KN-8429-01A-11R-2315-07	AKAP14|158798	.3697
TCGA-KN-8429-01A-11R-2315-07	AKAP1|8165	3119.0388
TCGA-KN-8429-01A-11R-2315-07	AKAP2|11217	2849.634
TCGA-KN-8429-01A-11R-2315-07	AKAP3|10566	55.0832
TCGA-KN-8429-01A-11R-2315-07	AKAP4|8852	0
TCGA-KN-8429-01A-11R-2315-07	AKAP5|9495	27.3567
TCGA-KN-8429-01A-11R-2315-07	AKAP6|9472	1619.963
TCGA-KN-8429-01A-11R-2315-07	AKAP7|9465	158.5952
TCGA-KN-8429-01A-11R-2315-07	AKAP8L|26993	1188.9094
TCGA-KN-8429-01A-11R-2315-07	AKAP8|10270	915.7116
TCGA-KN-8429-01A-11R-2315-07	AKAP9|10142	3842.8835
TCGA-KN-8429-01A-11R-2315-07	AKD1|221264	108.3179
TCGA-KN-8429-01A-11R-2315-07	AKIRIN1|79647	1144.5471
TCGA-KN-8429-01A-11R-2315-07	AKIRIN2|55122	1028.0961
TCGA-KN-8429-01A-11R-2315-07	AKNAD1|254268	10.7209
TCGA-KN-8429-01A-11R-2315-07	AKNA|80709	813.6784
TCGA-KN-8429-01A-11R-2315-07	AKR1A1|10327	975.9704
TCGA-KN-8429-01A-11R-2315-07	AKR1B10|57016	0
TCGA-KN-8429-01A-11R-2315-07	AKR1B15|441282	0
TCGA-KN-8429-01A-11R-2315-07	AKR1B1|231	2933.8262
TCGA-KN-8429-01A-11R-2315-07	AKR1C1|1645	3900.9205
TCGA-KN-8429-01A-11R-2315-07	AKR1C2|1646	77.2643
TCGA-KN-8429-01A-11R-2315-07	AKR1C3|8644	68.7616
TCGA-KN-8429-01A-11R-2315-07	AKR1C4|1109	0
TCGA-KN-8429-01A-11R-2315-07	AKR1CL1|340811	0
TCGA-KN-8429-01A-11R-2315-07	AKR1D1|6718	.3697
TCGA-KN-8429-01A-11R-2315-07	AKR1E2|83592	23.6636
TCGA-KN-8429-01A-11R-2315-07	AKR7A2|8574	503.8817
TCGA-KN-8429-01A-11R-2315-07	AKR7A3|22977	18.854
TCGA-KN-8429-01A-11R-2315-07	AKR7L|246181	2.5878
TCGA-KN-8429-01A-11R-2315-07	AKT1S1|84335	903.1423
TCGA-KN-8429-01A-11R-2315-07	AKT1|207	5095.0092
TCGA-KN-8429-01A-11R-2315-07	AKT2|208	3829.9445
TCGA-KN-8429-01A-11R-2315-07	AKT3|10000	1128.281
TCGA-KN-8429-01A-11R-2315-07	AKTIP|64400	939.2754
TCGA-KN-8429-01A-11R-2315-07	ALAD|210	963.0314
TCGA-KN-8429-01A-11R-2315-07	ALAS1|211	2842.5139
TCGA-KN-8429-01A-11R-2315-07	ALAS2|212	2.5878
TCGA-KN-8429-01A-11R-2315-07	ALB|213	1.8484
TCGA-KN-8429-01A-11R-2315-07	ALCAM|214	7895.3789
TCGA-KN-8429-01A-11R-2315-07	ALDH16A1|126133	669.1312
TCGA-KN-8429-01A-11R-2315-07	ALDH18A1|5832	869.1312
TCGA-KN-8429-01A-11R-2315-07	ALDH1A1|216	6398.1516
TCGA-KN-8429-01A-11R-2315-07	ALDH1A2|8854	4851.756
TCGA-KN-8429-01A-11R-2315-07	ALDH1A3|220	255.1756
TCGA-KN-8429-01A-11R-2315-07	ALDH1B1|219	616.2662
TCGA-KN-8429-01A-11R-2315-07	ALDH1L1|10840	3046.5804
TCGA-KN-8429-01A-11R-2315-07	ALDH1L2|160428	181.146
TCGA-KN-8429-01A-11R-2315-07	ALDH2|217	297.2274
TCGA-KN-8429-01A-11R-2315-07	ALDH3A1|218	11.0906
TCGA-KN-8429-01A-11R-2315-07	ALDH3A2|224	1125.6932
TCGA-KN-8429-01A-11R-2315-07	ALDH3B1|221	66.1738
TCGA-KN-8429-01A-11R-2315-07	ALDH3B2|222	14.4177
TCGA-KN-8429-01A-11R-2315-07	ALDH4A1|8659	244.3623
TCGA-KN-8429-01A-11R-2315-07	ALDH5A1|7915	380.4067
TCGA-KN-8429-01A-11R-2315-07	ALDH6A1|4329	1099.22
TCGA-KN-8429-01A-11R-2315-07	ALDH7A1|501	1350.8318
TCGA-KN-8429-01A-11R-2315-07	ALDH8A1|64577	14.7874
TCGA-KN-8429-01A-11R-2315-07	ALDH9A1|223	950.8318
TCGA-KN-8429-01A-11R-2315-07	ALDOA|226	46421.8115
TCGA-KN-8429-01A-11R-2315-07	ALDOB|229	.3697
TCGA-KN-8429-01A-11R-2315-07	ALDOC|230	119.7782
TCGA-KN-8429-01A-11R-2315-07	ALG10B|144245	554.5287
TCGA-KN-8429-01A-11R-2315-07	ALG10|84920	133.0869
TCGA-KN-8429-01A-11R-2315-07	ALG11|440138	21.0721
TCGA-KN-8429-01A-11R-2315-07	ALG12|79087	1092.4214
TCGA-KN-8429-01A-11R-2315-07	ALG13|79868	778.1885
TCGA-KN-8429-01A-11R-2315-07	ALG14|199857	123.1054
TCGA-KN-8429-01A-11R-2315-07	ALG1L2|644974	0
TCGA-KN-8429-01A-11R-2315-07	ALG1L|200810	11.3863
TCGA-KN-8429-01A-11R-2315-07	ALG1|56052	757.0869
TCGA-KN-8429-01A-11R-2315-07	ALG2|85365	1494.6396
TCGA-KN-8429-01A-11R-2315-07	ALG3|10195	816.2662
TCGA-KN-8429-01A-11R-2315-07	ALG5|29880	393.3457
TCGA-KN-8429-01A-11R-2315-07	ALG6|29929	114.6026
TCGA-KN-8429-01A-11R-2315-07	ALG8|79053	801.8484
TCGA-KN-8429-01A-11R-2315-07	ALG9|79796	544.9168
TCGA-KN-8429-01A-11R-2315-07	ALKBH1|8846	334.5656
TCGA-KN-8429-01A-11R-2315-07	ALKBH2|121642	173.3826
TCGA-KN-8429-01A-11R-2315-07	ALKBH3|221120	505.3604
TCGA-KN-8429-01A-11R-2315-07	ALKBH4|54784	289.5638
TCGA-KN-8429-01A-11R-2315-07	ALKBH5|54890	1845.841
TCGA-KN-8429-01A-11R-2315-07	ALKBH6|84964	224.7689
TCGA-KN-8429-01A-11R-2315-07	ALKBH7|84266	2118.2994
TCGA-KN-8429-01A-11R-2315-07	ALKBH8|91801	249.9076
TCGA-KN-8429-01A-11R-2315-07	ALK|238	1.1091
TCGA-KN-8429-01A-11R-2315-07	ALLC|55821	0
TCGA-KN-8429-01A-11R-2315-07	ALMS1P|200420	3.6969
TCGA-KN-8429-01A-11R-2315-07	ALMS1|7840	383.7338
TCGA-KN-8429-01A-11R-2315-07	ALOX12B|242	0
TCGA-KN-8429-01A-11R-2315-07	ALOX12P2|245	32.1627
TCGA-KN-8429-01A-11R-2315-07	ALOX12|239	2.2292
TCGA-KN-8429-01A-11R-2315-07	ALOX15B|247	19.2237
TCGA-KN-8429-01A-11R-2315-07	ALOX15|246	0
TCGA-KN-8429-01A-11R-2315-07	ALOX5AP|241	278.0037
TCGA-KN-8429-01A-11R-2315-07	ALOX5|240	102.403
TCGA-KN-8429-01A-11R-2315-07	ALOXE3|59344	1.1091
TCGA-KN-8429-01A-11R-2315-07	ALPI|248	0
TCGA-KN-8429-01A-11R-2315-07	ALPK1|80216	452.1257
TCGA-KN-8429-01A-11R-2315-07	ALPK2|115701	1.1091
TCGA-KN-8429-01A-11R-2315-07	ALPK3|57538	4862.1072
TCGA-KN-8429-01A-11R-2315-07	ALPL|249	106.0998
TCGA-KN-8429-01A-11R-2315-07	ALPPL2|251	0
TCGA-KN-8429-01A-11R-2315-07	ALPP|250	0
TCGA-KN-8429-01A-11R-2315-07	ALS2CL|259173	2617.7449
TCGA-KN-8429-01A-11R-2315-07	ALS2CR11|151254	1.4787
TCGA-KN-8429-01A-11R-2315-07	ALS2CR12|130540	.3697
TCGA-KN-8429-01A-11R-2315-07	ALS2CR4|65062	166.3586
TCGA-KN-8429-01A-11R-2315-07	ALS2CR8|79800	133.0869
TCGA-KN-8429-01A-11R-2315-07	ALS2|57679	327.1719
TCGA-KN-8429-01A-11R-2315-07	ALX1|8092	0
TCGA-KN-8429-01A-11R-2315-07	ALX3|257	12.5693
TCGA-KN-8429-01A-11R-2315-07	ALX4|60529	1.8484
TCGA-KN-8429-01A-11R-2315-07	AMAC1L2|83650	.3697
TCGA-KN-8429-01A-11R-2315-07	AMAC1L3|643664	0
TCGA-KN-8429-01A-11R-2315-07	AMAC1|146861	.3697
TCGA-KN-8429-01A-11R-2315-07	AMACR|23600	1670.9797
TCGA-KN-8429-01A-11R-2315-07	AMBN|258	0
TCGA-KN-8429-01A-11R-2315-07	AMBP|259	2.5878
TCGA-KN-8429-01A-11R-2315-07	AMBRA1|55626	1233.2717
TCGA-KN-8429-01A-11R-2315-07	AMD1|262	1680.5915
TCGA-KN-8429-01A-11R-2315-07	AMDHD1|144193	4.4362
TCGA-KN-8429-01A-11R-2315-07	AMDHD2|51005	305.6266
TCGA-KN-8429-01A-11R-2315-07	AMELX|265	0
TCGA-KN-8429-01A-11R-2315-07	AMELY|266	0
TCGA-KN-8429-01A-11R-2315-07	AMFR|267	11601.1091
TCGA-KN-8429-01A-11R-2315-07	AMHR2|269	0
TCGA-KN-8429-01A-11R-2315-07	AMH|268	.7394
TCGA-KN-8429-01A-11R-2315-07	AMICA1|120425	29.2052
TCGA-KN-8429-01A-11R-2315-07	AMIGO1|57463	115.342
TCGA-KN-8429-01A-11R-2315-07	AMIGO2|347902	216.9982
TCGA-KN-8429-01A-11R-2315-07	AMIGO3|386724	45.841
TCGA-KN-8429-01A-11R-2315-07	AMMECR1L|83607	368.5767
TCGA-KN-8429-01A-11R-2315-07	AMMECR1|9949	370.0555
TCGA-KN-8429-01A-11R-2315-07	AMN1|196394	267.2828
TCGA-KN-8429-01A-11R-2315-07	AMN|81693	11.4603
TCGA-KN-8429-01A-11R-2315-07	AMOTL1|154810	509.0573
TCGA-KN-8429-01A-11R-2315-07	AMOTL2|51421	2867.6525
TCGA-KN-8429-01A-11R-2315-07	AMOT|154796	598.5213
TCGA-KN-8429-01A-11R-2315-07	AMPD1|270	.3697
TCGA-KN-8429-01A-11R-2315-07	AMPD2|271	177.4492
TCGA-KN-8429-01A-11R-2315-07	AMPD3|272	4941.22
TCGA-KN-8429-01A-11R-2315-07	AMPH|273	1.8484
TCGA-KN-8429-01A-11R-2315-07	AMTN|401138	0
TCGA-KN-8429-01A-11R-2315-07	AMT|275	627.8447
TCGA-KN-8429-01A-11R-2315-07	AMY1A|276	0
TCGA-KN-8429-01A-11R-2315-07	AMY2A|279	1.4787
TCGA-KN-8429-01A-11R-2315-07	AMY2B|280	237.9667
TCGA-KN-8429-01A-11R-2315-07	AMZ1|155185	.7394
TCGA-KN-8429-01A-11R-2315-07	AMZ2P1|201283	240.2957
TCGA-KN-8429-01A-11R-2315-07	AMZ2|51321	925.3235
TCGA-KN-8429-01A-11R-2315-07	ANAPC10|10393	166.3586
TCGA-KN-8429-01A-11R-2315-07	ANAPC11|51529	860.9982
TCGA-KN-8429-01A-11R-2315-07	ANAPC13|25847	2715.512
TCGA-KN-8429-01A-11R-2315-07	ANAPC16|119504	1972.2736
TCGA-KN-8429-01A-11R-2315-07	ANAPC1|64682	490.573
TCGA-KN-8429-01A-11R-2315-07	ANAPC2|29882	973.3826
TCGA-KN-8429-01A-11R-2315-07	ANAPC4|29945	449.9076
TCGA-KN-8429-01A-11R-2315-07	ANAPC5|51433	2455.4529
TCGA-KN-8429-01A-11R-2315-07	ANAPC7|51434	628.0961
TCGA-KN-8429-01A-11R-2315-07	ANGEL1|23357	1427.3567
TCGA-KN-8429-01A-11R-2315-07	ANGEL2|90806	340.4806
TCGA-KN-8429-01A-11R-2315-07	ANGPT1|284	3640.2957
TCGA-KN-8429-01A-11R-2315-07	ANGPT2|285	542.329
TCGA-KN-8429-01A-11R-2315-07	ANGPT4|51378	.3697
TCGA-KN-8429-01A-11R-2315-07	ANGPTL1|9068	607.7634
TCGA-KN-8429-01A-11R-2315-07	ANGPTL2|23452	377.8189
TCGA-KN-8429-01A-11R-2315-07	ANGPTL3|27329	15.1571
TCGA-KN-8429-01A-11R-2315-07	ANGPTL4|51129	82.4399
TCGA-KN-8429-01A-11R-2315-07	ANGPTL5|253935	0
TCGA-KN-8429-01A-11R-2315-07	ANGPTL6|83854	.4325
TCGA-KN-8429-01A-11R-2315-07	ANGPTL7|10218	0
TCGA-KN-8429-01A-11R-2315-07	ANG|283	12.1442
TCGA-KN-8429-01A-11R-2315-07	ANK1|286	19.5933
TCGA-KN-8429-01A-11R-2315-07	ANK2|287	134.1959
TCGA-KN-8429-01A-11R-2315-07	ANK3|288	1090.573
TCGA-KN-8429-01A-11R-2315-07	ANKAR|150709	68.3919
TCGA-KN-8429-01A-11R-2315-07	ANKDD1A|348094	38.817
TCGA-KN-8429-01A-11R-2315-07	ANKFN1|162282	0
TCGA-KN-8429-01A-11R-2315-07	ANKFY1|51479	1002.5878
TCGA-KN-8429-01A-11R-2315-07	ANKHD1-EIF4EBP3|404734	1470.6987
TCGA-KN-8429-01A-11R-2315-07	ANKHD1|54882	2282.4917
TCGA-KN-8429-01A-11R-2315-07	ANKH|56172	225.5083
TCGA-KN-8429-01A-11R-2315-07	ANKIB1|54467	824.7689
TCGA-KN-8429-01A-11R-2315-07	ANKK1|255239	4.4362
TCGA-KN-8429-01A-11R-2315-07	ANKLE1|126549	4.4362
TCGA-KN-8429-01A-11R-2315-07	ANKLE2|23141	1417.3752
TCGA-KN-8429-01A-11R-2315-07	ANKMY1|51281	102.0333
TCGA-KN-8429-01A-11R-2315-07	ANKMY2|57037	965.6192
TCGA-KN-8429-01A-11R-2315-07	ANKRA2|57763	377.4492
TCGA-KN-8429-01A-11R-2315-07	ANKRD10|55608	827.1682
TCGA-KN-8429-01A-11R-2315-07	ANKRD11|29123	3426.3956
TCGA-KN-8429-01A-11R-2315-07	ANKRD12|23253	1124.2144
TCGA-KN-8429-01A-11R-2315-07	ANKRD13A|88455	3005.5453
TCGA-KN-8429-01A-11R-2315-07	ANKRD13B|124930	14.0481
TCGA-KN-8429-01A-11R-2315-07	ANKRD13C|81573	433.2717
TCGA-KN-8429-01A-11R-2315-07	ANKRD13D|338692	251.756
TCGA-KN-8429-01A-11R-2315-07	ANKRD16|54522	64.2921
TCGA-KN-8429-01A-11R-2315-07	ANKRD17|26057	3099.0758
TCGA-KN-8429-01A-11R-2315-07	ANKRD19|138649	46.9501
TCGA-KN-8429-01A-11R-2315-07	ANKRD1|27063	1.4787
TCGA-KN-8429-01A-11R-2315-07	ANKRD20A3|441425	47.6895
TCGA-KN-8429-01A-11R-2315-07	ANKRD20A4|728747	14.4177
TCGA-KN-8429-01A-11R-2315-07	ANKRD20B|729171	19.5933
TCGA-KN-8429-01A-11R-2315-07	ANKRD22|118932	96.8577
TCGA-KN-8429-01A-11R-2315-07	ANKRD23|200539	12.5693
TCGA-KN-8429-01A-11R-2315-07	ANKRD24|170961	28.0961
TCGA-KN-8429-01A-11R-2315-07	ANKRD26P1|124149	.7394
TCGA-KN-8429-01A-11R-2315-07	ANKRD26|22852	267.2828
TCGA-KN-8429-01A-11R-2315-07	ANKRD27|84079	1111.6451
TCGA-KN-8429-01A-11R-2315-07	ANKRD28|23243	1763.7708
TCGA-KN-8429-01A-11R-2315-07	ANKRD29|147463	508.3179
TCGA-KN-8429-01A-11R-2315-07	ANKRD2|26287	0
TCGA-KN-8429-01A-11R-2315-07	ANKRD30A|91074	48.0591
TCGA-KN-8429-01A-11R-2315-07	ANKRD30B|374860	.3697
TCGA-KN-8429-01A-11R-2315-07	ANKRD31|256006	10.3512
TCGA-KN-8429-01A-11R-2315-07	ANKRD32|84250	75.4159
TCGA-KN-8429-01A-11R-2315-07	ANKRD33|341405	1.1091
TCGA-KN-8429-01A-11R-2315-07	ANKRD34A|284615	7.7634
TCGA-KN-8429-01A-11R-2315-07	ANKRD34B|340120	1.4787
TCGA-KN-8429-01A-11R-2315-07	ANKRD34C|390616	.3697
TCGA-KN-8429-01A-11R-2315-07	ANKRD35|148741	.3697
TCGA-KN-8429-01A-11R-2315-07	ANKRD36BP1|84832	73.5675
TCGA-KN-8429-01A-11R-2315-07	ANKRD36B|57730	38.4473
TCGA-KN-8429-01A-11R-2315-07	ANKRD36|375248	113.8632
TCGA-KN-8429-01A-11R-2315-07	ANKRD37|353322	125.22
TCGA-KN-8429-01A-11R-2315-07	ANKRD39|51239	81.7006
TCGA-KN-8429-01A-11R-2315-07	ANKRD40|91369	840.6654
TCGA-KN-8429-01A-11R-2315-07	ANKRD42|338699	261.3678
TCGA-KN-8429-01A-11R-2315-07	ANKRD43|134548	127.1719
TCGA-KN-8429-01A-11R-2315-07	ANKRD44|91526	159.7043
TCGA-KN-8429-01A-11R-2315-07	ANKRD45|339416	4.8059
TCGA-KN-8429-01A-11R-2315-07	ANKRD46|157567	690.9908
TCGA-KN-8429-01A-11R-2315-07	ANKRD49|54851	436.2292
TCGA-KN-8429-01A-11R-2315-07	ANKRD50|57182	578.1885
TCGA-KN-8429-01A-11R-2315-07	ANKRD52|283373	1066.1738
TCGA-KN-8429-01A-11R-2315-07	ANKRD53|79998	1.8484
TCGA-KN-8429-01A-11R-2315-07	ANKRD54|129138	487.9852
TCGA-KN-8429-01A-11R-2315-07	ANKRD55|79722	.3697
TCGA-KN-8429-01A-11R-2315-07	ANKRD56|345079	665.4344
TCGA-KN-8429-01A-11R-2315-07	ANKRD57|65124	568.9464
TCGA-KN-8429-01A-11R-2315-07	ANKRD58|347454	10.7209
TCGA-KN-8429-01A-11R-2315-07	ANKRD5|63926	272.4584
TCGA-KN-8429-01A-11R-2315-07	ANKRD6|22881	196.7948
TCGA-KN-8429-01A-11R-2315-07	ANKRD7|56311	33.6414
TCGA-KN-8429-01A-11R-2315-07	ANKRD9|122416	882.0702
TCGA-KN-8429-01A-11R-2315-07	ANKS1A|23294	1242.8835
TCGA-KN-8429-01A-11R-2315-07	ANKS1B|56899	12.939
TCGA-KN-8429-01A-11R-2315-07	ANKS3|124401	449.5379
TCGA-KN-8429-01A-11R-2315-07	ANKS4B|257629	0
TCGA-KN-8429-01A-11R-2315-07	ANKS6|203286	333.8262
TCGA-KN-8429-01A-11R-2315-07	ANKZF1|55139	249.5379
TCGA-KN-8429-01A-11R-2315-07	ANLN|54443	19.5933
TCGA-KN-8429-01A-11R-2315-07	ANO10|55129	2251.3863
TCGA-KN-8429-01A-11R-2315-07	ANO1|55107	233.2717
TCGA-KN-8429-01A-11R-2315-07	ANO2|57101	24.7689
TCGA-KN-8429-01A-11R-2315-07	ANO3|63982	2.9575
TCGA-KN-8429-01A-11R-2315-07	ANO4|121601	1440.2957
TCGA-KN-8429-01A-11R-2315-07	ANO5|203859	1829.5749
TCGA-KN-8429-01A-11R-2315-07	ANO6|196527	2888.3549
TCGA-KN-8429-01A-11R-2315-07	ANO7|50636	11.8299
TCGA-KN-8429-01A-11R-2315-07	ANO8|57719	161.5527
TCGA-KN-8429-01A-11R-2315-07	ANO9|338440	92.4214
TCGA-KN-8429-01A-11R-2315-07	ANP32A|8125	5273.9372
TCGA-KN-8429-01A-11R-2315-07	ANP32B|10541	2955.6377
TCGA-KN-8429-01A-11R-2315-07	ANP32C|23520	4.8059
TCGA-KN-8429-01A-11R-2315-07	ANP32D|23519	0
TCGA-KN-8429-01A-11R-2315-07	ANP32E|81611	545.2865
TCGA-KN-8429-01A-11R-2315-07	ANPEP|290	40.2957
TCGA-KN-8429-01A-11R-2315-07	ANTXR1|84168	532.7172
TCGA-KN-8429-01A-11R-2315-07	ANTXR2|118429	152.6802
TCGA-KN-8429-01A-11R-2315-07	ANTXRL|195977	0
TCGA-KN-8429-01A-11R-2315-07	ANUBL1|93550	81.3309
TCGA-KN-8429-01A-11R-2315-07	ANXA10|11199	0
TCGA-KN-8429-01A-11R-2315-07	ANXA11|311	5367.8373
TCGA-KN-8429-01A-11R-2315-07	ANXA13|312	0
TCGA-KN-8429-01A-11R-2315-07	ANXA1|301	402.5878
TCGA-KN-8429-01A-11R-2315-07	ANXA2P1|303	22.9205
TCGA-KN-8429-01A-11R-2315-07	ANXA2P2|304	1080.2218
TCGA-KN-8429-01A-11R-2315-07	ANXA2P3|305	1.4787
TCGA-KN-8429-01A-11R-2315-07	ANXA2|302	3070.9797
TCGA-KN-8429-01A-11R-2315-07	ANXA3|306	205.1756
TCGA-KN-8429-01A-11R-2315-07	ANXA4|307	3864.3253
TCGA-KN-8429-01A-11R-2315-07	ANXA5|308	5146.3956
TCGA-KN-8429-01A-11R-2315-07	ANXA6|309	1771.9039
TCGA-KN-8429-01A-11R-2315-07	ANXA7|310	1897.597
TCGA-KN-8429-01A-11R-2315-07	ANXA8L1|728113	0
TCGA-KN-8429-01A-11R-2315-07	ANXA8L2|244	0
TCGA-KN-8429-01A-11R-2315-07	ANXA8|653145	.3697
TCGA-KN-8429-01A-11R-2315-07	ANXA9|8416	159.3346
TCGA-KN-8429-01A-11R-2315-07	AOAH|313	41.0351
TCGA-KN-8429-01A-11R-2315-07	AOC2|314	45.4713
TCGA-KN-8429-01A-11R-2315-07	AOC3|8639	483.549
TCGA-KN-8429-01A-11R-2315-07	AOX1|316	107.9482
TCGA-KN-8429-01A-11R-2315-07	AOX2P|344454	0
TCGA-KN-8429-01A-11R-2315-07	AP1AR|55435	1153.0499
TCGA-KN-8429-01A-11R-2315-07	AP1B1|162	5394.8244
TCGA-KN-8429-01A-11R-2315-07	AP1G1|164	2947.5046
TCGA-KN-8429-01A-11R-2315-07	AP1G2|8906	1242.9131
TCGA-KN-8429-01A-11R-2315-07	AP1M1|8907	940.4806
TCGA-KN-8429-01A-11R-2315-07	AP1M2|10053	1692.7911
TCGA-KN-8429-01A-11R-2315-07	AP1S1|1174	777.8189
TCGA-KN-8429-01A-11R-2315-07	AP1S2|8905	402.9575
TCGA-KN-8429-01A-11R-2315-07	AP1S3|130340	87.2458
TCGA-KN-8429-01A-11R-2315-07	AP2A1|160	976.8909
TCGA-KN-8429-01A-11R-2315-07	AP2A2|161	1623.6599
TCGA-KN-8429-01A-11R-2315-07	AP2B1|163	4832.5323
TCGA-KN-8429-01A-11R-2315-07	AP2M1|1173	4881.3309
TCGA-KN-8429-01A-11R-2315-07	AP2S1|1175	962.2921
TCGA-KN-8429-01A-11R-2315-07	AP3B1|8546	2201.8484
TCGA-KN-8429-01A-11R-2315-07	AP3B2|8120	14.7874
TCGA-KN-8429-01A-11R-2315-07	AP3D1|8943	5475.4159
TCGA-KN-8429-01A-11R-2315-07	AP3M1|26985	607.3937
TCGA-KN-8429-01A-11R-2315-07	AP3M2|10947	522.366
TCGA-KN-8429-01A-11R-2315-07	AP3S1|1176	622.1811
TCGA-KN-8429-01A-11R-2315-07	AP3S2|10239	2493.475
TCGA-KN-8429-01A-11R-2315-07	AP4B1|10717	171.3678
TCGA-KN-8429-01A-11R-2315-07	AP4E1|23431	354.8983
TCGA-KN-8429-01A-11R-2315-07	AP4M1|9179	239.353
TCGA-KN-8429-01A-11R-2315-07	AP4S1|11154	143.4381
TCGA-KN-8429-01A-11R-2315-07	APAF1|317	351.2015
TCGA-KN-8429-01A-11R-2315-07	APBA1|320	42.8835
TCGA-KN-8429-01A-11R-2315-07	APBA2|321	14.7874
TCGA-KN-8429-01A-11R-2315-07	APBA3|9546	311.6451
TCGA-KN-8429-01A-11R-2315-07	APBB1IP|54518	76.525
TCGA-KN-8429-01A-11R-2315-07	APBB1|322	1052.4954
TCGA-KN-8429-01A-11R-2315-07	APBB2|323	1730.1294
TCGA-KN-8429-01A-11R-2315-07	APBB3|10307	420.3327
TCGA-KN-8429-01A-11R-2315-07	APC2|10297	12.3253
TCGA-KN-8429-01A-11R-2315-07	APCDD1L|164284	1.1091
TCGA-KN-8429-01A-11R-2315-07	APCDD1|147495	61.7375
TCGA-KN-8429-01A-11R-2315-07	APCS|325	0
TCGA-KN-8429-01A-11R-2315-07	APC|324	715.7116
TCGA-KN-8429-01A-11R-2315-07	APEH|327	4602.2181
TCGA-KN-8429-01A-11R-2315-07	APEX1|328	2465.4344
TCGA-KN-8429-01A-11R-2315-07	APEX2|27301	712.0148
TCGA-KN-8429-01A-11R-2315-07	APH1A|51107	3097.597
TCGA-KN-8429-01A-11R-2315-07	APH1B|83464	1997.7819
TCGA-KN-8429-01A-11R-2315-07	API5|8539	3384.1035
TCGA-KN-8429-01A-11R-2315-07	APIP|51074	986.8244
TCGA-KN-8429-01A-11R-2315-07	APITD1|378708	102.5508
TCGA-KN-8429-01A-11R-2315-07	APLF|200558	15.5268
TCGA-KN-8429-01A-11R-2315-07	APLNR|187	258.0407
TCGA-KN-8429-01A-11R-2315-07	APLN|8862	157.8558
TCGA-KN-8429-01A-11R-2315-07	APLP1|333	22.9205
TCGA-KN-8429-01A-11R-2315-07	APLP2|334	53799.2606
TCGA-KN-8429-01A-11R-2315-07	APOA1BP|128240	1421.0721
TCGA-KN-8429-01A-11R-2315-07	APOA1|335	.7394
TCGA-KN-8429-01A-11R-2315-07	APOA2|336	0
TCGA-KN-8429-01A-11R-2315-07	APOA4|337	0
TCGA-KN-8429-01A-11R-2315-07	APOA5|116519	0
TCGA-KN-8429-01A-11R-2315-07	APOB48R|55911	153.4196
TCGA-KN-8429-01A-11R-2315-07	APOBEC1|339	0
TCGA-KN-8429-01A-11R-2315-07	APOBEC2|10930	2.2181
TCGA-KN-8429-01A-11R-2315-07	APOBEC3A|200315	4.0665
TCGA-KN-8429-01A-11R-2315-07	APOBEC3B|9582	145.2865
TCGA-KN-8429-01A-11R-2315-07	APOBEC3C|27350	32.902
TCGA-KN-8429-01A-11R-2315-07	APOBEC3D|140564	90.573
TCGA-KN-8429-01A-11R-2315-07	APOBEC3F|200316	116.8207
TCGA-KN-8429-01A-11R-2315-07	APOBEC3G|60489	84.658
TCGA-KN-8429-01A-11R-2315-07	APOBEC3H|164668	3.6969
TCGA-KN-8429-01A-11R-2315-07	APOBEC4|403314	.7394
TCGA-KN-8429-01A-11R-2315-07	APOB|338	4.8059
TCGA-KN-8429-01A-11R-2315-07	APOC1P1|342	.7394
TCGA-KN-8429-01A-11R-2315-07	APOC1|341	651.0166
TCGA-KN-8429-01A-11R-2315-07	APOC2|344	56.5619
TCGA-KN-8429-01A-11R-2315-07	APOC3|345	0
TCGA-KN-8429-01A-11R-2315-07	APOC4|346	10.3512
TCGA-KN-8429-01A-11R-2315-07	APOD|347	123.475
TCGA-KN-8429-01A-11R-2315-07	APOE|348	22380.037
TCGA-KN-8429-01A-11R-2315-07	APOF|319	.3697
TCGA-KN-8429-01A-11R-2315-07	APOH|350	0
TCGA-KN-8429-01A-11R-2315-07	APOL1|8542	2336.7837
TCGA-KN-8429-01A-11R-2315-07	APOL2|23780	1514.9723
TCGA-KN-8429-01A-11R-2315-07	APOL3|80833	148.6137
TCGA-KN-8429-01A-11R-2315-07	APOL4|80832	43.2532
TCGA-KN-8429-01A-11R-2315-07	APOL5|80831	.7394
TCGA-KN-8429-01A-11R-2315-07	APOL6|80830	2424.0296
TCGA-KN-8429-01A-11R-2315-07	APOLD1|81575	813.3087
TCGA-KN-8429-01A-11R-2315-07	APOM|55937	42.1774
TCGA-KN-8429-01A-11R-2315-07	APOOL|139322	908.3179
TCGA-KN-8429-01A-11R-2315-07	APOO|79135	911.2754
TCGA-KN-8429-01A-11R-2315-07	APPBP2|10513	594.085
TCGA-KN-8429-01A-11R-2315-07	APPL1|26060	2041.4048
TCGA-KN-8429-01A-11R-2315-07	APPL2|55198	720.5176
TCGA-KN-8429-01A-11R-2315-07	APP|351	21211.8299
TCGA-KN-8429-01A-11R-2315-07	APRT|353	2721.6266
TCGA-KN-8429-01A-11R-2315-07	APTX|54840	652.4954
TCGA-KN-8429-01A-11R-2315-07	AQP10|89872	0
TCGA-KN-8429-01A-11R-2315-07	AQP11|282679	28.4658
TCGA-KN-8429-01A-11R-2315-07	AQP12A|375318	0
TCGA-KN-8429-01A-11R-2315-07	AQP12B|653437	.3697
TCGA-KN-8429-01A-11R-2315-07	AQP1|358	1934.9353
TCGA-KN-8429-01A-11R-2315-07	AQP2|359	0
TCGA-KN-8429-01A-11R-2315-07	AQP3|360	754.159
TCGA-KN-8429-01A-11R-2315-07	AQP4|361	0
TCGA-KN-8429-01A-11R-2315-07	AQP5|362	1.1091
TCGA-KN-8429-01A-11R-2315-07	AQP6|363	197.4122
TCGA-KN-8429-01A-11R-2315-07	AQP7P1|375719	0
TCGA-KN-8429-01A-11R-2315-07	AQP7P3|441432	.3697
TCGA-KN-8429-01A-11R-2315-07	AQP7|364	238.4473
TCGA-KN-8429-01A-11R-2315-07	AQP8|343	.3697
TCGA-KN-8429-01A-11R-2315-07	AQP9|366	9.2421
TCGA-KN-8429-01A-11R-2315-07	AQPEP|206338	1.1091
TCGA-KN-8429-01A-11R-2315-07	AQR|9716	1411.4603
TCGA-KN-8429-01A-11R-2315-07	ARAF|369	2353.7893
TCGA-KN-8429-01A-11R-2315-07	ARAP1|116985	11040.5693
TCGA-KN-8429-01A-11R-2315-07	ARAP2|116984	415.8965
TCGA-KN-8429-01A-11R-2315-07	ARAP3|64411	200
TCGA-KN-8429-01A-11R-2315-07	ARCN1|372	8071.719
TCGA-KN-8429-01A-11R-2315-07	ARC|23237	11.4603
TCGA-KN-8429-01A-11R-2315-07	AREG|374	9.6118
TCGA-KN-8429-01A-11R-2315-07	ARF1|375	10080.9612
TCGA-KN-8429-01A-11R-2315-07	ARF3|377	6902.7726
TCGA-KN-8429-01A-11R-2315-07	ARF4|378	4107.2089
TCGA-KN-8429-01A-11R-2315-07	ARF5|381	2683.1608
TCGA-KN-8429-01A-11R-2315-07	ARF6|382	2629.2052
TCGA-KN-8429-01A-11R-2315-07	ARFGAP1|55738	1967.8373
TCGA-KN-8429-01A-11R-2315-07	ARFGAP2|84364	2730.8688
TCGA-KN-8429-01A-11R-2315-07	ARFGAP3|26286	1965.6192
TCGA-KN-8429-01A-11R-2315-07	ARFGEF1|10565	3853.8854
TCGA-KN-8429-01A-11R-2315-07	ARFGEF2|10564	5692.0518
TCGA-KN-8429-01A-11R-2315-07	ARFIP1|27236	1270.61
TCGA-KN-8429-01A-11R-2315-07	ARFIP2|23647	1270.61
TCGA-KN-8429-01A-11R-2315-07	ARFRP1|10139	1243.2532
TCGA-KN-8429-01A-11R-2315-07	ARG1|383	.7394
TCGA-KN-8429-01A-11R-2315-07	ARG2|384	835.5933
TCGA-KN-8429-01A-11R-2315-07	ARGFXP2|503640	2.2181
TCGA-KN-8429-01A-11R-2315-07	ARGFX|503582	0
TCGA-KN-8429-01A-11R-2315-07	ARGLU1|55082	1185.9519
TCGA-KN-8429-01A-11R-2315-07	ARHGAP10|79658	24.7689
TCGA-KN-8429-01A-11R-2315-07	ARHGAP11A|9824	49.5379
TCGA-KN-8429-01A-11R-2315-07	ARHGAP11B|89839	2.9575
TCGA-KN-8429-01A-11R-2315-07	ARHGAP12|94134	1856.5619
TCGA-KN-8429-01A-11R-2315-07	ARHGAP15|55843	21.8115
TCGA-KN-8429-01A-11R-2315-07	ARHGAP17|55114	950.8318
TCGA-KN-8429-01A-11R-2315-07	ARHGAP18|93663	3344.1774
TCGA-KN-8429-01A-11R-2315-07	ARHGAP19|84986	217.7449
TCGA-KN-8429-01A-11R-2315-07	ARHGAP1|392	1951.5712
TCGA-KN-8429-01A-11R-2315-07	ARHGAP20|57569	9.6118
TCGA-KN-8429-01A-11R-2315-07	ARHGAP21|57584	2492.4214
TCGA-KN-8429-01A-11R-2315-07	ARHGAP22|58504	11.4603
TCGA-KN-8429-01A-11R-2315-07	ARHGAP23|57636	199.6303
TCGA-KN-8429-01A-11R-2315-07	ARHGAP24|83478	1101.2939
TCGA-KN-8429-01A-11R-2315-07	ARHGAP25|9938	122.366
TCGA-KN-8429-01A-11R-2315-07	ARHGAP26|23092	187.8004
TCGA-KN-8429-01A-11R-2315-07	ARHGAP27|201176	925.6858
TCGA-KN-8429-01A-11R-2315-07	ARHGAP28|79822	231.0536
TCGA-KN-8429-01A-11R-2315-07	ARHGAP29|9411	679.1128
TCGA-KN-8429-01A-11R-2315-07	ARHGAP30|257106	200.3697
TCGA-KN-8429-01A-11R-2315-07	ARHGAP31|57514	1726.0628
TCGA-KN-8429-01A-11R-2315-07	ARHGAP32|9743	185.5823
TCGA-KN-8429-01A-11R-2315-07	ARHGAP33|115703	157.8558
TCGA-KN-8429-01A-11R-2315-07	ARHGAP36|158763	0
TCGA-KN-8429-01A-11R-2315-07	ARHGAP39|80728	127.5416
TCGA-KN-8429-01A-11R-2315-07	ARHGAP42|143872	577.671
TCGA-KN-8429-01A-11R-2315-07	ARHGAP4|393	1102.7726
TCGA-KN-8429-01A-11R-2315-07	ARHGAP5|394	5884.2884
TCGA-KN-8429-01A-11R-2315-07	ARHGAP6|395	2899.8152
TCGA-KN-8429-01A-11R-2315-07	ARHGAP8|23779	983.963
TCGA-KN-8429-01A-11R-2315-07	ARHGAP9|64333	96.1183
TCGA-KN-8429-01A-11R-2315-07	ARHGDIA|396	4324.2144
TCGA-KN-8429-01A-11R-2315-07	ARHGDIB|397	863.586
TCGA-KN-8429-01A-11R-2315-07	ARHGDIG|398	0
TCGA-KN-8429-01A-11R-2315-07	ARHGEF10L|55160	351.9409
TCGA-KN-8429-01A-11R-2315-07	ARHGEF10|9639	375.6007
TCGA-KN-8429-01A-11R-2315-07	ARHGEF11|9826	967.098
TCGA-KN-8429-01A-11R-2315-07	ARHGEF12|23365	11817.7449
TCGA-KN-8429-01A-11R-2315-07	ARHGEF15|22899	246.9501
TCGA-KN-8429-01A-11R-2315-07	ARHGEF16|27237	478.7431
TCGA-KN-8429-01A-11R-2315-07	ARHGEF17|9828	3220.3327
TCGA-KN-8429-01A-11R-2315-07	ARHGEF18|23370	1635.8595
TCGA-KN-8429-01A-11R-2315-07	ARHGEF19|128272	75.0462
TCGA-KN-8429-01A-11R-2315-07	ARHGEF1|9138	812.5693
TCGA-KN-8429-01A-11R-2315-07	ARHGEF2|9181	439.1867
TCGA-KN-8429-01A-11R-2315-07	ARHGEF33|100271715	1.8484
TCGA-KN-8429-01A-11R-2315-07	ARHGEF35|445328	724.2144
TCGA-KN-8429-01A-11R-2315-07	ARHGEF37|389337	391.8669
TCGA-KN-8429-01A-11R-2315-07	ARHGEF38|54848	84.658
TCGA-KN-8429-01A-11R-2315-07	ARHGEF3|50650	1192.6063
TCGA-KN-8429-01A-11R-2315-07	ARHGEF4|50649	7.024
TCGA-KN-8429-01A-11R-2315-07	ARHGEF5|7984	547.1349
TCGA-KN-8429-01A-11R-2315-07	ARHGEF6|9459	367.8373
TCGA-KN-8429-01A-11R-2315-07	ARHGEF7|8874	1293.5305
TCGA-KN-8429-01A-11R-2315-07	ARHGEF9|23229	768.9464
TCGA-KN-8429-01A-11R-2315-07	ARID1A|8289	1774.122
TCGA-KN-8429-01A-11R-2315-07	ARID1B|57492	1375.2311
TCGA-KN-8429-01A-11R-2315-07	ARID2|196528	917.5601
TCGA-KN-8429-01A-11R-2315-07	ARID3A|1820	304.6211
TCGA-KN-8429-01A-11R-2315-07	ARID3B|10620	130.1294
TCGA-KN-8429-01A-11R-2315-07	ARID3C|138715	.7394
TCGA-KN-8429-01A-11R-2315-07	ARID4A|5926	535.6747
TCGA-KN-8429-01A-11R-2315-07	ARID4B|51742	870.451
TCGA-KN-8429-01A-11R-2315-07	ARID5A|10865	186.6913
TCGA-KN-8429-01A-11R-2315-07	ARID5B|84159	147.8743
TCGA-KN-8429-01A-11R-2315-07	ARIH1|25820	2508.6876
TCGA-KN-8429-01A-11R-2315-07	ARIH2|10425	2500.6876
TCGA-KN-8429-01A-11R-2315-07	ARL10|285598	64.3253
TCGA-KN-8429-01A-11R-2315-07	ARL11|115761	11.0906
TCGA-KN-8429-01A-11R-2315-07	ARL13A|392509	1.1091
TCGA-KN-8429-01A-11R-2315-07	ARL13B|200894	248.4288
TCGA-KN-8429-01A-11R-2315-07	ARL14|80117	11.0906
TCGA-KN-8429-01A-11R-2315-07	ARL15|54622	1448.7985
TCGA-KN-8429-01A-11R-2315-07	ARL16|339231	250.647
TCGA-KN-8429-01A-11R-2315-07	ARL17A|51326	50.4658
TCGA-KN-8429-01A-11R-2315-07	ARL17B|641522	1.5933
TCGA-KN-8429-01A-11R-2315-07	ARL1|400	4797.4122
TCGA-KN-8429-01A-11R-2315-07	ARL2BP|23568	2781.146
TCGA-KN-8429-01A-11R-2315-07	ARL2|402	1137.1534
TCGA-KN-8429-01A-11R-2315-07	ARL3|403	362.2921
TCGA-KN-8429-01A-11R-2315-07	ARL4A|10124	330.8688
TCGA-KN-8429-01A-11R-2315-07	ARL4C|10123	405.1756
TCGA-KN-8429-01A-11R-2315-07	ARL4D|379	1006.2847
TCGA-KN-8429-01A-11R-2315-07	ARL5A|26225	2392.976
TCGA-KN-8429-01A-11R-2315-07	ARL5B|221079	209.2421
TCGA-KN-8429-01A-11R-2315-07	ARL5C|390790	0
TCGA-KN-8429-01A-11R-2315-07	ARL6IP1|23204	5828.0961
TCGA-KN-8429-01A-11R-2315-07	ARL6IP4|51329	3635.8595
TCGA-KN-8429-01A-11R-2315-07	ARL6IP5|10550	8537.5231
TCGA-KN-8429-01A-11R-2315-07	ARL6IP6|151188	198.8909
TCGA-KN-8429-01A-11R-2315-07	ARL6|84100	673.5675
TCGA-KN-8429-01A-11R-2315-07	ARL8A|127829	794.085
TCGA-KN-8429-01A-11R-2315-07	ARL8B|55207	3590.3882
TCGA-KN-8429-01A-11R-2315-07	ARL9|132946	.7394
TCGA-KN-8429-01A-11R-2315-07	ARMC10|83787	551.0536
TCGA-KN-8429-01A-11R-2315-07	ARMC1|55156	921.6266
TCGA-KN-8429-01A-11R-2315-07	ARMC2|84071	15.5268
TCGA-KN-8429-01A-11R-2315-07	ARMC3|219681	0
TCGA-KN-8429-01A-11R-2315-07	ARMC4|55130	13.6784
TCGA-KN-8429-01A-11R-2315-07	ARMC5|79798	464.3253
TCGA-KN-8429-01A-11R-2315-07	ARMC6|93436	767.3346
TCGA-KN-8429-01A-11R-2315-07	ARMC7|79637	187.8004
TCGA-KN-8429-01A-11R-2315-07	ARMC8|25852	967.8373
TCGA-KN-8429-01A-11R-2315-07	ARMC9|80210	44.732
TCGA-KN-8429-01A-11R-2315-07	ARMCX1|51309	211.8299
TCGA-KN-8429-01A-11R-2315-07	ARMCX2|9823	2207.3937
TCGA-KN-8429-01A-11R-2315-07	ARMCX3|51566	3262.8466
TCGA-KN-8429-01A-11R-2315-07	ARMCX5|64860	358.5952
TCGA-KN-8429-01A-11R-2315-07	ARMCX6|54470	221.8115
TCGA-KN-8429-01A-11R-2315-07	ARMS2|387715	0
TCGA-KN-8429-01A-11R-2315-07	ARNT2|9915	3074.3068
TCGA-KN-8429-01A-11R-2315-07	ARNTL2|56938	2.9575
TCGA-KN-8429-01A-11R-2315-07	ARNTL|406	189.6488
TCGA-KN-8429-01A-11R-2315-07	ARNT|405	498.3364
TCGA-KN-8429-01A-11R-2315-07	ARPC1A|10552	4327.5416
TCGA-KN-8429-01A-11R-2315-07	ARPC1B|10095	785.5823
TCGA-KN-8429-01A-11R-2315-07	ARPC2|10109	1666.5434
TCGA-KN-8429-01A-11R-2315-07	ARPC3|10094	3255.0832
TCGA-KN-8429-01A-11R-2315-07	ARPC4|10093	3280.6691
TCGA-KN-8429-01A-11R-2315-07	ARPC5L|81873	642.8835
TCGA-KN-8429-01A-11R-2315-07	ARPC5|10092	1210.3512
TCGA-KN-8429-01A-11R-2315-07	ARPM1|84517	34.3808
TCGA-KN-8429-01A-11R-2315-07	ARPP19|10776	5800.3697
TCGA-KN-8429-01A-11R-2315-07	ARPP21|10777	0
TCGA-KN-8429-01A-11R-2315-07	ARR3|407	0
TCGA-KN-8429-01A-11R-2315-07	ARRB1|408	65.4344
TCGA-KN-8429-01A-11R-2315-07	ARRB2|409	1975.2311
TCGA-KN-8429-01A-11R-2315-07	ARRDC1|92714	857.3013
TCGA-KN-8429-01A-11R-2315-07	ARRDC2|27106	255.0832
TCGA-KN-8429-01A-11R-2315-07	ARRDC3|57561	1160.8133
TCGA-KN-8429-01A-11R-2315-07	ARRDC4|91947	551.5712
TCGA-KN-8429-01A-11R-2315-07	ARRDC5|645432	.7394
TCGA-KN-8429-01A-11R-2315-07	ARSA|410	945.6562
TCGA-KN-8429-01A-11R-2315-07	ARSB|411	171.9039
TCGA-KN-8429-01A-11R-2315-07	ARSD|414	2058.0407
TCGA-KN-8429-01A-11R-2315-07	ARSE|415	644.3623
TCGA-KN-8429-01A-11R-2315-07	ARSF|416	0
TCGA-KN-8429-01A-11R-2315-07	ARSG|22901	208.8725
TCGA-KN-8429-01A-11R-2315-07	ARSH|347527	.3697
TCGA-KN-8429-01A-11R-2315-07	ARSI|340075	.3697
TCGA-KN-8429-01A-11R-2315-07	ARSJ|79642	2441.7745
TCGA-KN-8429-01A-11R-2315-07	ARSK|153642	415.1571
TCGA-KN-8429-01A-11R-2315-07	ART1|417	0
TCGA-KN-8429-01A-11R-2315-07	ART3|419	5.915
TCGA-KN-8429-01A-11R-2315-07	ART4|420	5.5453
TCGA-KN-8429-01A-11R-2315-07	ART5|116969	251.3863
TCGA-KN-8429-01A-11R-2315-07	ARTN|9048	28.4658
TCGA-KN-8429-01A-11R-2315-07	ARV1|64801	446.2107
TCGA-KN-8429-01A-11R-2315-07	ARVCF|421	284.658
TCGA-KN-8429-01A-11R-2315-07	ARX|170302	987.8004
TCGA-KN-8429-01A-11R-2315-07	AR|367	151.5712
TCGA-KN-8429-01A-11R-2315-07	AS3MT|57412	504.9908
TCGA-KN-8429-01A-11R-2315-07	ASAH1|427	5863.586
TCGA-KN-8429-01A-11R-2315-07	ASAH2B|653308	10.3512
TCGA-KN-8429-01A-11R-2315-07	ASAH2|56624	3.6969
TCGA-KN-8429-01A-11R-2315-07	ASAM|79827	0
TCGA-KN-8429-01A-11R-2315-07	ASAP1IT1|29065	0
TCGA-KN-8429-01A-11R-2315-07	ASAP1|50807	419.963
TCGA-KN-8429-01A-11R-2315-07	ASAP2|8853	1394.085
TCGA-KN-8429-01A-11R-2315-07	ASAP3|55616	1547.5046
TCGA-KN-8429-01A-11R-2315-07	ASB10|136371	0
TCGA-KN-8429-01A-11R-2315-07	ASB11|140456	31.0536
TCGA-KN-8429-01A-11R-2315-07	ASB12|142689	3.6969
TCGA-KN-8429-01A-11R-2315-07	ASB13|79754	193.3457
TCGA-KN-8429-01A-11R-2315-07	ASB14|142686	19.963
TCGA-KN-8429-01A-11R-2315-07	ASB15|142685	.3697
TCGA-KN-8429-01A-11R-2315-07	ASB16|92591	148.1405
TCGA-KN-8429-01A-11R-2315-07	ASB17|127247	0
TCGA-KN-8429-01A-11R-2315-07	ASB18|401036	0
TCGA-KN-8429-01A-11R-2315-07	ASB1|51665	420.817
TCGA-KN-8429-01A-11R-2315-07	ASB2|51676	6.2847
TCGA-KN-8429-01A-11R-2315-07	ASB3|51130	209.2421
TCGA-KN-8429-01A-11R-2315-07	ASB4|51666	0
TCGA-KN-8429-01A-11R-2315-07	ASB5|140458	2848.0591
TCGA-KN-8429-01A-11R-2315-07	ASB6|140459	836.0037
TCGA-KN-8429-01A-11R-2315-07	ASB7|140460	633.2717
TCGA-KN-8429-01A-11R-2315-07	ASB8|140461	1270.9797
TCGA-KN-8429-01A-11R-2315-07	ASB9|140462	160.8133
TCGA-KN-8429-01A-11R-2315-07	ASCC1|51008	252.4954
TCGA-KN-8429-01A-11R-2315-07	ASCC2|84164	1679.8521
TCGA-KN-8429-01A-11R-2315-07	ASCC3|10973	796.3031
TCGA-KN-8429-01A-11R-2315-07	ASCL1|429	77.634
TCGA-KN-8429-01A-11R-2315-07	ASCL2|430	5.1756
TCGA-KN-8429-01A-11R-2315-07	ASCL3|56676	.3697
TCGA-KN-8429-01A-11R-2315-07	ASCL4|121549	120.8872
TCGA-KN-8429-01A-11R-2315-07	ASF1A|25842	295.3789
TCGA-KN-8429-01A-11R-2315-07	ASF1B|55723	72.0887
TCGA-KN-8429-01A-11R-2315-07	ASFMR1|100126270	2.9649
TCGA-KN-8429-01A-11R-2315-07	ASGR1|432	6.2847
TCGA-KN-8429-01A-11R-2315-07	ASGR2|433	1.4787
TCGA-KN-8429-01A-11R-2315-07	ASH1L|55870	1402.9353
TCGA-KN-8429-01A-11R-2315-07	ASH2L|9070	958.9649
TCGA-KN-8429-01A-11R-2315-07	ASIP|434	0
TCGA-KN-8429-01A-11R-2315-07	ASL|435	564.5102
TCGA-KN-8429-01A-11R-2315-07	ASMTL|8623	551.5712
TCGA-KN-8429-01A-11R-2315-07	ASMT|438	.3697
TCGA-KN-8429-01A-11R-2315-07	ASNA1|439	1681.3309
TCGA-KN-8429-01A-11R-2315-07	ASNSD1|54529	635.4898
TCGA-KN-8429-01A-11R-2315-07	ASNS|440	3251.3863
TCGA-KN-8429-01A-11R-2315-07	ASPA|443	2.5878
TCGA-KN-8429-01A-11R-2315-07	ASPDH|554235	3.3272
TCGA-KN-8429-01A-11R-2315-07	ASPG|374569	69.8706
TCGA-KN-8429-01A-11R-2315-07	ASPHD1|253982	5.1756
TCGA-KN-8429-01A-11R-2315-07	ASPHD2|57168	1020.3327
TCGA-KN-8429-01A-11R-2315-07	ASPH|444	2685.9963
TCGA-KN-8429-01A-11R-2315-07	ASPM|259266	10.3512
TCGA-KN-8429-01A-11R-2315-07	ASPN|54829	33.6414
TCGA-KN-8429-01A-11R-2315-07	ASPRV1|151516	44.7246
TCGA-KN-8429-01A-11R-2315-07	ASPSCR1|79058	279.1128
TCGA-KN-8429-01A-11R-2315-07	ASRGL1|80150	78.7431
TCGA-KN-8429-01A-11R-2315-07	ASS1|445	62.8466
TCGA-KN-8429-01A-11R-2315-07	ASTE1|28990	129.9593
TCGA-KN-8429-01A-11R-2315-07	ASTL|431705	0
TCGA-KN-8429-01A-11R-2315-07	ASTN1|460	4.0665
TCGA-KN-8429-01A-11R-2315-07	ASTN2|23245	3398.5213
TCGA-KN-8429-01A-11R-2315-07	ASXL1|171023	2150.8318
TCGA-KN-8429-01A-11R-2315-07	ASXL2|55252	950.0924
TCGA-KN-8429-01A-11R-2315-07	ASXL3|80816	48.4288
TCGA-KN-8429-01A-11R-2315-07	ASZ1|136991	0
TCGA-KN-8429-01A-11R-2315-07	ATAD1|84896	1731.6081
TCGA-KN-8429-01A-11R-2315-07	ATAD2B|54454	245.4713
TCGA-KN-8429-01A-11R-2315-07	ATAD2|29028	234.0111
TCGA-KN-8429-01A-11R-2315-07	ATAD3A|55210	423.6599
TCGA-KN-8429-01A-11R-2315-07	ATAD3B|83858	198.8909
TCGA-KN-8429-01A-11R-2315-07	ATAD3C|219293	36.5989
TCGA-KN-8429-01A-11R-2315-07	ATAD5|79915	21.8115
TCGA-KN-8429-01A-11R-2315-07	ATCAY|85300	.7394
TCGA-KN-8429-01A-11R-2315-07	ATE1|11101	210.3512
TCGA-KN-8429-01A-11R-2315-07	ATF1|466	695.7486
TCGA-KN-8429-01A-11R-2315-07	ATF2|1386	422.9205
TCGA-KN-8429-01A-11R-2315-07	ATF3|467	1007.3937
TCGA-KN-8429-01A-11R-2315-07	ATF4|468	13354.159
TCGA-KN-8429-01A-11R-2315-07	ATF5|22809	1096.1183
TCGA-KN-8429-01A-11R-2315-07	ATF6B|1388	1264.3253
TCGA-KN-8429-01A-11R-2315-07	ATF6|22926	1267.6525
TCGA-KN-8429-01A-11R-2315-07	ATF7IP2|80063	43.2532
TCGA-KN-8429-01A-11R-2315-07	ATF7IP|55729	1263.2163
TCGA-KN-8429-01A-11R-2315-07	ATF7|11016	1129.1571
TCGA-KN-8429-01A-11R-2315-07	ATG10|83734	151.9409
TCGA-KN-8429-01A-11R-2315-07	ATG12|9140	487.6155
TCGA-KN-8429-01A-11R-2315-07	ATG16L1|55054	331.6081
TCGA-KN-8429-01A-11R-2315-07	ATG16L2|89849	230.7726
TCGA-KN-8429-01A-11R-2315-07	ATG2A|23130	1149.7227
TCGA-KN-8429-01A-11R-2315-07	ATG2B|55102	1543.8078
TCGA-KN-8429-01A-11R-2315-07	ATG3|64422	1107.2089
TCGA-KN-8429-01A-11R-2315-07	ATG4A|115201	624.3993
TCGA-KN-8429-01A-11R-2315-07	ATG4B|23192	774.4917
TCGA-KN-8429-01A-11R-2315-07	ATG4C|84938	88.7246
TCGA-KN-8429-01A-11R-2315-07	ATG4D|84971	1393.061
TCGA-KN-8429-01A-11R-2315-07	ATG5|9474	566.7283
TCGA-KN-8429-01A-11R-2315-07	ATG7|10533	733.6525
TCGA-KN-8429-01A-11R-2315-07	ATG9A|79065	699.7338
TCGA-KN-8429-01A-11R-2315-07	ATG9B|285973	12.9242
TCGA-KN-8429-01A-11R-2315-07	ATHL1|80162	62.8466
TCGA-KN-8429-01A-11R-2315-07	ATIC|471	402.9575
TCGA-KN-8429-01A-11R-2315-07	ATL1|51062	102.7726
TCGA-KN-8429-01A-11R-2315-07	ATL2|64225	1316.0813
TCGA-KN-8429-01A-11R-2315-07	ATL3|25923	516.8207
TCGA-KN-8429-01A-11R-2315-07	ATMIN|23300	1601.4787
TCGA-KN-8429-01A-11R-2315-07	ATM|472	1515.342
TCGA-KN-8429-01A-11R-2315-07	ATN1|1822	6249.9076
TCGA-KN-8429-01A-11R-2315-07	ATOH1|474	0
TCGA-KN-8429-01A-11R-2315-07	ATOH7|220202	.7394
TCGA-KN-8429-01A-11R-2315-07	ATOH8|84913	29.2052
TCGA-KN-8429-01A-11R-2315-07	ATOX1|475	951.5712
TCGA-KN-8429-01A-11R-2315-07	ATP10A|57194	11.8299
TCGA-KN-8429-01A-11R-2315-07	ATP10B|23120	2.9575
TCGA-KN-8429-01A-11R-2315-07	ATP10D|57205	3117.1904
TCGA-KN-8429-01A-11R-2315-07	ATP11A|23250	1060.9982
TCGA-KN-8429-01A-11R-2315-07	ATP11B|23200	1699.4455
TCGA-KN-8429-01A-11R-2315-07	ATP11C|286410	533.4566
TCGA-KN-8429-01A-11R-2315-07	ATP12A|479	0
TCGA-KN-8429-01A-11R-2315-07	ATP13A1|57130	1758.5952
TCGA-KN-8429-01A-11R-2315-07	ATP13A2|23400	317.9298
TCGA-KN-8429-01A-11R-2315-07	ATP13A3|79572	2512.7542
TCGA-KN-8429-01A-11R-2315-07	ATP13A4|84239	19.2237
TCGA-KN-8429-01A-11R-2315-07	ATP13A5|344905	80.2218
TCGA-KN-8429-01A-11R-2315-07	ATP1A1|476	77336.3327
TCGA-KN-8429-01A-11R-2315-07	ATP1A2|477	37.7079
TCGA-KN-8429-01A-11R-2315-07	ATP1A3|478	5.915
TCGA-KN-8429-01A-11R-2315-07	ATP1A4|480	1.1091
TCGA-KN-8429-01A-11R-2315-07	ATP1B1|481	28394.5102
TCGA-KN-8429-01A-11R-2315-07	ATP1B2|482	91.6821
TCGA-KN-8429-01A-11R-2315-07	ATP1B3|483	1548.9834
TCGA-KN-8429-01A-11R-2315-07	ATP1B4|23439	2.9575
TCGA-KN-8429-01A-11R-2315-07	ATP2A1|487	107.5786
TCGA-KN-8429-01A-11R-2315-07	ATP2A2|488	4178.5582
TCGA-KN-8429-01A-11R-2315-07	ATP2A3|489	740.8503
TCGA-KN-8429-01A-11R-2315-07	ATP2B1|490	1484.2884
TCGA-KN-8429-01A-11R-2315-07	ATP2B2|491	1435.1201
TCGA-KN-8429-01A-11R-2315-07	ATP2B3|492	0
TCGA-KN-8429-01A-11R-2315-07	ATP2B4|493	1240.6654
TCGA-KN-8429-01A-11R-2315-07	ATP2C1|27032	5732.8872
TCGA-KN-8429-01A-11R-2315-07	ATP2C2|9914	958.9649
TCGA-KN-8429-01A-11R-2315-07	ATP4A|495	1.8484
TCGA-KN-8429-01A-11R-2315-07	ATP4B|496	1.1091
TCGA-KN-8429-01A-11R-2315-07	ATP5A1|498	21192.6063
TCGA-KN-8429-01A-11R-2315-07	ATP5B|506	40722.7357
TCGA-KN-8429-01A-11R-2315-07	ATP5C1|509	2985.9519
TCGA-KN-8429-01A-11R-2315-07	ATP5D|513	3155.6377
TCGA-KN-8429-01A-11R-2315-07	ATP5EP2|432369	54.3438
TCGA-KN-8429-01A-11R-2315-07	ATP5E|514	5800.7394
TCGA-KN-8429-01A-11R-2315-07	ATP5F1|515	3241.7745
TCGA-KN-8429-01A-11R-2315-07	ATP5G1|516	1343.4381
TCGA-KN-8429-01A-11R-2315-07	ATP5G2|517	7801.8484
TCGA-KN-8429-01A-11R-2315-07	ATP5G3|518	5426.2477
TCGA-KN-8429-01A-11R-2315-07	ATP5H|10476	2707.9482
TCGA-KN-8429-01A-11R-2315-07	ATP5I|521	2403.2237
TCGA-KN-8429-01A-11R-2315-07	ATP5J2|9551	1495.0018
TCGA-KN-8429-01A-11R-2315-07	ATP5J|522	1758.9686
TCGA-KN-8429-01A-11R-2315-07	ATP5L2|267020	1.4787
TCGA-KN-8429-01A-11R-2315-07	ATP5L|10632	7077.634
TCGA-KN-8429-01A-11R-2315-07	ATP5O|539	3668.7616
TCGA-KN-8429-01A-11R-2315-07	ATP5SL|55101	1502.0333
TCGA-KN-8429-01A-11R-2315-07	ATP5S|27109	397.0425
TCGA-KN-8429-01A-11R-2315-07	ATP6AP1L|92270	77.634
TCGA-KN-8429-01A-11R-2315-07	ATP6AP1|537	9811.0906
TCGA-KN-8429-01A-11R-2315-07	ATP6AP2|10159	40845.1017
TCGA-KN-8429-01A-11R-2315-07	ATP6V0A1|535	823.6599
TCGA-KN-8429-01A-11R-2315-07	ATP6V0A2|23545	635.1201
TCGA-KN-8429-01A-11R-2315-07	ATP6V0A4|50617	34231.7523
TCGA-KN-8429-01A-11R-2315-07	ATP6V0B|533	7442.8835
TCGA-KN-8429-01A-11R-2315-07	ATP6V0C|527	18774.9057
TCGA-KN-8429-01A-11R-2315-07	ATP6V0D1|9114	3282.4399
TCGA-KN-8429-01A-11R-2315-07	ATP6V0D2|245972	22235.4898
TCGA-KN-8429-01A-11R-2315-07	ATP6V0E1|8992	5738.6322
TCGA-KN-8429-01A-11R-2315-07	ATP6V0E2|155066	1409.634
TCGA-KN-8429-01A-11R-2315-07	ATP6V1A|523	20008.5028
TCGA-KN-8429-01A-11R-2315-07	ATP6V1B1|525	10494.2699
TCGA-KN-8429-01A-11R-2315-07	ATP6V1B2|526	2000.7394
TCGA-KN-8429-01A-11R-2315-07	ATP6V1C1|528	2547.8743
TCGA-KN-8429-01A-11R-2315-07	ATP6V1C2|245973	3554.0444
TCGA-KN-8429-01A-11R-2315-07	ATP6V1D|51382	6780.7763
TCGA-KN-8429-01A-11R-2315-07	ATP6V1E1|529	7151.9409
TCGA-KN-8429-01A-11R-2315-07	ATP6V1E2|90423	55.8226
TCGA-KN-8429-01A-11R-2315-07	ATP6V1F|9296	7598.8318
TCGA-KN-8429-01A-11R-2315-07	ATP6V1G1|9550	3943.8078
TCGA-KN-8429-01A-11R-2315-07	ATP6V1G2|534	6.8909
TCGA-KN-8429-01A-11R-2315-07	ATP6V1G3|127124	1191.1275
TCGA-KN-8429-01A-11R-2315-07	ATP6V1H|51606	4975.6007
TCGA-KN-8429-01A-11R-2315-07	ATP7A|538	1909.427
TCGA-KN-8429-01A-11R-2315-07	ATP7B|540	168.207
TCGA-KN-8429-01A-11R-2315-07	ATP8A1|10396	1611.0906
TCGA-KN-8429-01A-11R-2315-07	ATP8A2|51761	4.4362
TCGA-KN-8429-01A-11R-2315-07	ATP8B1|5205	1132.9501
TCGA-KN-8429-01A-11R-2315-07	ATP8B2|57198	97.597
TCGA-KN-8429-01A-11R-2315-07	ATP8B3|148229	5.5453
TCGA-KN-8429-01A-11R-2315-07	ATP8B4|79895	910.536
TCGA-KN-8429-01A-11R-2315-07	ATP8B5P|158381	34.3808
TCGA-KN-8429-01A-11R-2315-07	ATP9A|10079	3164.8799
TCGA-KN-8429-01A-11R-2315-07	ATP9B|374868	476.1553
TCGA-KN-8429-01A-11R-2315-07	ATPAF1|64756	2274.403
TCGA-KN-8429-01A-11R-2315-07	ATPAF2|91647	300.9242
TCGA-KN-8429-01A-11R-2315-07	ATPBD4|89978	421.8115
TCGA-KN-8429-01A-11R-2315-07	ATPIF1|93974	841.4048
TCGA-KN-8429-01A-11R-2315-07	ATRIP|84126	212.3919
TCGA-KN-8429-01A-11R-2315-07	ATRNL1|26033	246.2107
TCGA-KN-8429-01A-11R-2315-07	ATRN|8455	2285.0277
TCGA-KN-8429-01A-11R-2315-07	ATRX|546	2859.1497
TCGA-KN-8429-01A-11R-2315-07	ATR|545	1055.0832
TCGA-KN-8429-01A-11R-2315-07	ATXN10|25814	1159.3346
TCGA-KN-8429-01A-11R-2315-07	ATXN1L|342371	1169.841
TCGA-KN-8429-01A-11R-2315-07	ATXN1|6310	331.2384
TCGA-KN-8429-01A-11R-2315-07	ATXN2L|11273	3775.9704
TCGA-KN-8429-01A-11R-2315-07	ATXN2|6311	1036.5989
TCGA-KN-8429-01A-11R-2315-07	ATXN3L|92552	0
TCGA-KN-8429-01A-11R-2315-07	ATXN3|4287	269.8706
TCGA-KN-8429-01A-11R-2315-07	ATXN7L1|222255	149.7227
TCGA-KN-8429-01A-11R-2315-07	ATXN7L2|127002	54.7135
TCGA-KN-8429-01A-11R-2315-07	ATXN7L3B|552889	4674.6765
TCGA-KN-8429-01A-11R-2315-07	ATXN7L3|56970	801.1091
TCGA-KN-8429-01A-11R-2315-07	ATXN7|6314	948.6137
TCGA-KN-8429-01A-11R-2315-07	ATXN8OS|6315	0
TCGA-KN-8429-01A-11R-2315-07	AUH|549	1744.9168
TCGA-KN-8429-01A-11R-2315-07	AUP1|550	1361.9519
TCGA-KN-8429-01A-11R-2315-07	AURKAIP1|54998	1554.5287
TCGA-KN-8429-01A-11R-2315-07	AURKAPS1|6791	13.6784
TCGA-KN-8429-01A-11R-2315-07	AURKA|6790	166.7283
TCGA-KN-8429-01A-11R-2315-07	AURKB|9212	2.5878
TCGA-KN-8429-01A-11R-2315-07	AURKC|6795	18.1146
TCGA-KN-8429-01A-11R-2315-07	AUTS2|26053	264.3253
TCGA-KN-8429-01A-11R-2315-07	AVEN|57099	111.6451
TCGA-KN-8429-01A-11R-2315-07	AVIL|10677	72.0887
TCGA-KN-8429-01A-11R-2315-07	AVL9|23080	594.085
TCGA-KN-8429-01A-11R-2315-07	AVPI1|60370	97.9667
TCGA-KN-8429-01A-11R-2315-07	AVPR1A|552	2386.3216
TCGA-KN-8429-01A-11R-2315-07	AVPR1B|553	0
TCGA-KN-8429-01A-11R-2315-07	AVPR2|554	22.1811
TCGA-KN-8429-01A-11R-2315-07	AVP|551	0
TCGA-KN-8429-01A-11R-2315-07	AWAT1|158833	0
TCGA-KN-8429-01A-11R-2315-07	AWAT2|158835	0
TCGA-KN-8429-01A-11R-2315-07	AXIN1|8312	718.6691
TCGA-KN-8429-01A-11R-2315-07	AXIN2|8313	9.6118
TCGA-KN-8429-01A-11R-2315-07	AXL|558	239.9261
TCGA-KN-8429-01A-11R-2315-07	AZGP1|563	570.0555
TCGA-KN-8429-01A-11R-2315-07	AZI1|22994	303.1423
TCGA-KN-8429-01A-11R-2315-07	AZI2|64343	1256.1922
TCGA-KN-8429-01A-11R-2315-07	AZIN1|51582	3148.9834
TCGA-KN-8429-01A-11R-2315-07	AZU1|566	0
TCGA-KN-8429-01A-11R-2315-07	B2M|567	79847.6895
TCGA-KN-8429-01A-11R-2315-07	B3GALNT1|8706	528.6506
TCGA-KN-8429-01A-11R-2315-07	B3GALNT2|148789	381.6525
TCGA-KN-8429-01A-11R-2315-07	B3GALT1|8708	1.8484
TCGA-KN-8429-01A-11R-2315-07	B3GALT2|8707	2.2181
TCGA-KN-8429-01A-11R-2315-07	B3GALT4|8705	141.5896
TCGA-KN-8429-01A-11R-2315-07	B3GALT5|10317	0
TCGA-KN-8429-01A-11R-2315-07	B3GALT6|126792	249.9076
TCGA-KN-8429-01A-11R-2315-07	B3GALTL|145173	422.9205
TCGA-KN-8429-01A-11R-2315-07	B3GAT1|27087	3.3272
TCGA-KN-8429-01A-11R-2315-07	B3GAT2|135152	9.6266
TCGA-KN-8429-01A-11R-2315-07	B3GAT3|26229	1093.5305
TCGA-KN-8429-01A-11R-2315-07	B3GNT1|11041	430.6839
TCGA-KN-8429-01A-11R-2315-07	B3GNT2|10678	1243.2532
TCGA-KN-8429-01A-11R-2315-07	B3GNT3|10331	2.2181
TCGA-KN-8429-01A-11R-2315-07	B3GNT4|79369	.7394
TCGA-KN-8429-01A-11R-2315-07	B3GNT5|84002	327.1719
TCGA-KN-8429-01A-11R-2315-07	B3GNT6|192134	0
TCGA-KN-8429-01A-11R-2315-07	B3GNT7|93010	33.2717
TCGA-KN-8429-01A-11R-2315-07	B3GNT8|374907	347.8743
TCGA-KN-8429-01A-11R-2315-07	B3GNT9|84752	79.6007
TCGA-KN-8429-01A-11R-2315-07	B3GNTL1|146712	32.5878
TCGA-KN-8429-01A-11R-2315-07	B4GALNT1|2583	19.2237
TCGA-KN-8429-01A-11R-2315-07	B4GALNT2|124872	807.024
TCGA-KN-8429-01A-11R-2315-07	B4GALNT3|283358	1679.4824
TCGA-KN-8429-01A-11R-2315-07	B4GALNT4|338707	1.1091
TCGA-KN-8429-01A-11R-2315-07	B4GALT1|2683	3353.7893
TCGA-KN-8429-01A-11R-2315-07	B4GALT2|8704	558.2255
TCGA-KN-8429-01A-11R-2315-07	B4GALT3|8703	708.6876
TCGA-KN-8429-01A-11R-2315-07	B4GALT4|8702	430.3142
TCGA-KN-8429-01A-11R-2315-07	B4GALT5|9334	1329.39
TCGA-KN-8429-01A-11R-2315-07	B4GALT6|9331	574.122
TCGA-KN-8429-01A-11R-2315-07	B4GALT7|11285	1025.878
TCGA-KN-8429-01A-11R-2315-07	B9D1|27077	35.1201
TCGA-KN-8429-01A-11R-2315-07	B9D2|80776	76.525
TCGA-KN-8429-01A-11R-2315-07	BAALC|79870	2373.0129
TCGA-KN-8429-01A-11R-2315-07	BAAT|570	.3697
TCGA-KN-8429-01A-11R-2315-07	BACE1|23621	919.4085
TCGA-KN-8429-01A-11R-2315-07	BACE2|25825	13604.8059
TCGA-KN-8429-01A-11R-2315-07	BACH1|571	768.207
TCGA-KN-8429-01A-11R-2315-07	BACH2|60468	102.0333
TCGA-KN-8429-01A-11R-2315-07	BAD|572	804.8281
TCGA-KN-8429-01A-11R-2315-07	BAG1|573	4263.3604
TCGA-KN-8429-01A-11R-2315-07	BAG2|9532	43.9926
TCGA-KN-8429-01A-11R-2315-07	BAG3|9531	1124.5841
TCGA-KN-8429-01A-11R-2315-07	BAG4|9530	226.2477
TCGA-KN-8429-01A-11R-2315-07	BAG5|9529	1971.9039
TCGA-KN-8429-01A-11R-2315-07	BAGE2|85319	6.3253
TCGA-KN-8429-01A-11R-2315-07	BAGE|574	0
TCGA-KN-8429-01A-11R-2315-07	BAHCC1|57597	581.8854
TCGA-KN-8429-01A-11R-2315-07	BAHD1|22893	1668.7616
TCGA-KN-8429-01A-11R-2315-07	BAI1|575	2.2181
TCGA-KN-8429-01A-11R-2315-07	BAI2|576	1.8484
TCGA-KN-8429-01A-11R-2315-07	BAI3|577	1.1091
TCGA-KN-8429-01A-11R-2315-07	BAIAP2L1|55971	2875.7856
TCGA-KN-8429-01A-11R-2315-07	BAIAP2L2|80115	4.4362
TCGA-KN-8429-01A-11R-2315-07	BAIAP2|10458	238.817
TCGA-KN-8429-01A-11R-2315-07	BAIAP3|8938	529.9889
TCGA-KN-8429-01A-11R-2315-07	BAK1|578	200
TCGA-KN-8429-01A-11R-2315-07	BAMBI|25805	897.2274
TCGA-KN-8429-01A-11R-2315-07	BANF1|8815	2268.7616
TCGA-KN-8429-01A-11R-2315-07	BANF2|140836	0
TCGA-KN-8429-01A-11R-2315-07	BANK1|55024	73.5675
TCGA-KN-8429-01A-11R-2315-07	BANP|54971	156.7468
TCGA-KN-8429-01A-11R-2315-07	BAP1|8314	3180.037
TCGA-KN-8429-01A-11R-2315-07	BARD1|580	12.939
TCGA-KN-8429-01A-11R-2315-07	BARHL1|56751	0
TCGA-KN-8429-01A-11R-2315-07	BARHL2|343472	0
TCGA-KN-8429-01A-11R-2315-07	BARX1|56033	.7394
TCGA-KN-8429-01A-11R-2315-07	BARX2|8538	51.756
TCGA-KN-8429-01A-11R-2315-07	BASE|317716	0
TCGA-KN-8429-01A-11R-2315-07	BASP1|10409	147.5046
TCGA-KN-8429-01A-11R-2315-07	BAT1|7919	2813.0721
TCGA-KN-8429-01A-11R-2315-07	BAT2L1|84726	5804.2662
TCGA-KN-8429-01A-11R-2315-07	BAT2L2|23215	2313.1238
TCGA-KN-8429-01A-11R-2315-07	BAT2|7916	3802.2181
TCGA-KN-8429-01A-11R-2315-07	BAT3|7917	2846.9168
TCGA-KN-8429-01A-11R-2315-07	BAT4|7918	333.8299
TCGA-KN-8429-01A-11R-2315-07	BAT5|7920	456.9316
TCGA-KN-8429-01A-11R-2315-07	BATF2|116071	96.1183
TCGA-KN-8429-01A-11R-2315-07	BATF3|55509	5.5453
TCGA-KN-8429-01A-11R-2315-07	BATF|10538	11.8299
TCGA-KN-8429-01A-11R-2315-07	BAX|581	576.7098
TCGA-KN-8429-01A-11R-2315-07	BAZ1A|11177	249.5379
TCGA-KN-8429-01A-11R-2315-07	BAZ1B|9031	2465.0647
TCGA-KN-8429-01A-11R-2315-07	BAZ2A|11176	3736.0259
TCGA-KN-8429-01A-11R-2315-07	BAZ2B|29994	530.2255
TCGA-KN-8429-01A-11R-2315-07	BBC3|27113	403.6969
TCGA-KN-8429-01A-11R-2315-07	BBOX1|8424	3.3272
TCGA-KN-8429-01A-11R-2315-07	BBS10|79738	533.4566
TCGA-KN-8429-01A-11R-2315-07	BBS12|166379	178.1885
TCGA-KN-8429-01A-11R-2315-07	BBS1|582	972.8318
TCGA-KN-8429-01A-11R-2315-07	BBS2|583	1240.2957
TCGA-KN-8429-01A-11R-2315-07	BBS4|585	330.4991
TCGA-KN-8429-01A-11R-2315-07	BBS5|129880	132.2107
TCGA-KN-8429-01A-11R-2315-07	BBS7|55212	247.6895
TCGA-KN-8429-01A-11R-2315-07	BBS9|27241	267.6525
TCGA-KN-8429-01A-11R-2315-07	BBX|56987	4385.5823
TCGA-KN-8429-01A-11R-2315-07	BCAM|4059	7272.0887
TCGA-KN-8429-01A-11R-2315-07	BCAN|63827	2.9575
TCGA-KN-8429-01A-11R-2315-07	BCAP29|55973	752.3105
TCGA-KN-8429-01A-11R-2315-07	BCAP31|10134	5574.122
TCGA-KN-8429-01A-11R-2315-07	BCAR1|9564	3719.7782
TCGA-KN-8429-01A-11R-2315-07	BCAR3|8412	280.8244
TCGA-KN-8429-01A-11R-2315-07	BCAR4|400500	0
TCGA-KN-8429-01A-11R-2315-07	BCAS1|8537	1.4787
TCGA-KN-8429-01A-11R-2315-07	BCAS2|10286	473.7227
TCGA-KN-8429-01A-11R-2315-07	BCAS3|54828	764.8799
TCGA-KN-8429-01A-11R-2315-07	BCAS4|55653	1931.9778
TCGA-KN-8429-01A-11R-2315-07	BCAT1|586	2059.1497
TCGA-KN-8429-01A-11R-2315-07	BCAT2|587	963.7708
TCGA-KN-8429-01A-11R-2315-07	BCCIP|56647	774.5139
TCGA-KN-8429-01A-11R-2315-07	BCDIN3D|144233	272.6691
TCGA-KN-8429-01A-11R-2315-07	BCHE|590	12.1996
TCGA-KN-8429-01A-11R-2315-07	BCKDHA|593	3173.7523
TCGA-KN-8429-01A-11R-2315-07	BCKDHB|594	423.2902
TCGA-KN-8429-01A-11R-2315-07	BCKDK|10295	716.8207
TCGA-KN-8429-01A-11R-2315-07	BCL10|8915	258.0407
TCGA-KN-8429-01A-11R-2315-07	BCL11A|53335	4.0665
TCGA-KN-8429-01A-11R-2315-07	BCL11B|64919	29.9445
TCGA-KN-8429-01A-11R-2315-07	BCL2A1|597	11.0906
TCGA-KN-8429-01A-11R-2315-07	BCL2L10|10017	22.5508
TCGA-KN-8429-01A-11R-2315-07	BCL2L11|10018	664.3253
TCGA-KN-8429-01A-11R-2315-07	BCL2L12|83596	214.6248
TCGA-KN-8429-01A-11R-2315-07	BCL2L13|23786	3058.78
TCGA-KN-8429-01A-11R-2315-07	BCL2L14|79370	1.8484
TCGA-KN-8429-01A-11R-2315-07	BCL2L15|440603	2.2181
TCGA-KN-8429-01A-11R-2315-07	BCL2L1|598	8668.0222
TCGA-KN-8429-01A-11R-2315-07	BCL2L2|599	3382.8133
TCGA-KN-8429-01A-11R-2315-07	BCL2|596	1347.8743
TCGA-KN-8429-01A-11R-2315-07	BCL3|602	373.7523
TCGA-KN-8429-01A-11R-2315-07	BCL6B|255877	295.3789
TCGA-KN-8429-01A-11R-2315-07	BCL6|604	373.7523
TCGA-KN-8429-01A-11R-2315-07	BCL7A|605	954.5287
TCGA-KN-8429-01A-11R-2315-07	BCL7B|9275	1465.8041
TCGA-KN-8429-01A-11R-2315-07	BCL7C|9274	385.9519
TCGA-KN-8429-01A-11R-2315-07	BCL8|606	6.2847
TCGA-KN-8429-01A-11R-2315-07	BCL9L|283149	825.5083
TCGA-KN-8429-01A-11R-2315-07	BCL9|607	761.5527
TCGA-KN-8429-01A-11R-2315-07	BCLAF1|9774	2605.5453
TCGA-KN-8429-01A-11R-2315-07	BCMO1|53630	1.4787
TCGA-KN-8429-01A-11R-2315-07	BCO2|83875	174.4917
TCGA-KN-8429-01A-11R-2315-07	BCORL1|63035	251.756
TCGA-KN-8429-01A-11R-2315-07	BCORL2|286554	0
TCGA-KN-8429-01A-11R-2315-07	BCOR|54880	1090.2033
TCGA-KN-8429-01A-11R-2315-07	BCR|613	3723.475
TCGA-KN-8429-01A-11R-2315-07	BCS1L|617	235.4898
TCGA-KN-8429-01A-11R-2315-07	BCYRN1|618	0
TCGA-KN-8429-01A-11R-2315-07	BDH1|622	1176.7098
TCGA-KN-8429-01A-11R-2315-07	BDH2|56898	756.0074
TCGA-KN-8429-01A-11R-2315-07	BDKRB1|623	138.6322
TCGA-KN-8429-01A-11R-2315-07	BDKRB2|624	850.647
TCGA-KN-8429-01A-11R-2315-07	BDNFOS|497258	156.0776
TCGA-KN-8429-01A-11R-2315-07	BDNF|627	20.6322
TCGA-KN-8429-01A-11R-2315-07	BDP1|55814	1456.5619
TCGA-KN-8429-01A-11R-2315-07	BEAN|146227	7.7634
TCGA-KN-8429-01A-11R-2315-07	BECN1|8678	1124.3142
TCGA-KN-8429-01A-11R-2315-07	BEGAIN|57596	7.024
TCGA-KN-8429-01A-11R-2315-07	BEND2|139105	0
TCGA-KN-8429-01A-11R-2315-07	BEND3|57673	65.8041
TCGA-KN-8429-01A-11R-2315-07	BEND4|389206	.3697
TCGA-KN-8429-01A-11R-2315-07	BEND5|79656	65.8041
TCGA-KN-8429-01A-11R-2315-07	BEND6|221336	.7394
TCGA-KN-8429-01A-11R-2315-07	BEND7|222389	636.5989
TCGA-KN-8429-01A-11R-2315-07	BEST1|7439	160.451
TCGA-KN-8429-01A-11R-2315-07	BEST2|54831	0
TCGA-KN-8429-01A-11R-2315-07	BEST3|144453	0
TCGA-KN-8429-01A-11R-2315-07	BEST4|266675	5.1756
TCGA-KN-8429-01A-11R-2315-07	BET1L|51272	3221.0721
TCGA-KN-8429-01A-11R-2315-07	BET1|10282	957.8558
TCGA-KN-8429-01A-11R-2315-07	BET3L|100128327	.3697
TCGA-KN-8429-01A-11R-2315-07	BEX1|55859	7.024
TCGA-KN-8429-01A-11R-2315-07	BEX2|84707	1416.6359
TCGA-KN-8429-01A-11R-2315-07	BEX4|56271	2333.0869
TCGA-KN-8429-01A-11R-2315-07	BEX5|340542	123.8447
TCGA-KN-8429-01A-11R-2315-07	BEYLA|497634	0
TCGA-KN-8429-01A-11R-2315-07	BFAR|51283	2231.0536
TCGA-KN-8429-01A-11R-2315-07	BFSP1|631	14.0481
TCGA-KN-8429-01A-11R-2315-07	BFSP2|8419	36.2292
TCGA-KN-8429-01A-11R-2315-07	BGLAP|632	16.2662
TCGA-KN-8429-01A-11R-2315-07	BGN|633	1851.0166
TCGA-KN-8429-01A-11R-2315-07	BHLHA15|168620	1.1091
TCGA-KN-8429-01A-11R-2315-07	BHLHB9|80823	98.7061
TCGA-KN-8429-01A-11R-2315-07	BHLHE22|27319	.3697
TCGA-KN-8429-01A-11R-2315-07	BHLHE23|128408	0
TCGA-KN-8429-01A-11R-2315-07	BHLHE40|8553	9279.1128
TCGA-KN-8429-01A-11R-2315-07	BHLHE41|79365	116.8207
TCGA-KN-8429-01A-11R-2315-07	BHMT2|23743	12.1996
TCGA-KN-8429-01A-11R-2315-07	BHMT|635	3.3272
TCGA-KN-8429-01A-11R-2315-07	BICC1|80114	2.2181
TCGA-KN-8429-01A-11R-2315-07	BICD1|636	124.2144
TCGA-KN-8429-01A-11R-2315-07	BICD2|23299	1028.8355
TCGA-KN-8429-01A-11R-2315-07	BID|637	103.4529
TCGA-KN-8429-01A-11R-2315-07	BIK|638	98.3364
TCGA-KN-8429-01A-11R-2315-07	BIN1|274	266.1738
TCGA-KN-8429-01A-11R-2315-07	BIN2|51411	219.5933
TCGA-KN-8429-01A-11R-2315-07	BIN3|55909	500.9242
TCGA-KN-8429-01A-11R-2315-07	BIRC2|329	1392.6063
TCGA-KN-8429-01A-11R-2315-07	BIRC3|330	107.5786
TCGA-KN-8429-01A-11R-2315-07	BIRC5|332	4.1183
TCGA-KN-8429-01A-11R-2315-07	BIRC6|57448	1695.3789
TCGA-KN-8429-01A-11R-2315-07	BIRC7|79444	151.2015
TCGA-KN-8429-01A-11R-2315-07	BIRC8|112401	0
TCGA-KN-8429-01A-11R-2315-07	BIVM|54841	399.353
TCGA-KN-8429-01A-11R-2315-07	BLCAP|10904	3963.7708
TCGA-KN-8429-01A-11R-2315-07	BLID|414899	0
TCGA-KN-8429-01A-11R-2315-07	BLK|640	1.1091
TCGA-KN-8429-01A-11R-2315-07	BLMH|642	177.4492
TCGA-KN-8429-01A-11R-2315-07	BLM|641	23.6599
TCGA-KN-8429-01A-11R-2315-07	BLNK|29760	1161.5527
TCGA-KN-8429-01A-11R-2315-07	BLOC1S1|2647	2022.8577
TCGA-KN-8429-01A-11R-2315-07	BLOC1S2|282991	603.3272
TCGA-KN-8429-01A-11R-2315-07	BLOC1S3|388552	269.5009
TCGA-KN-8429-01A-11R-2315-07	BLVRA|644	256.1922
TCGA-KN-8429-01A-11R-2315-07	BLVRB|645	1007.7634
TCGA-KN-8429-01A-11R-2315-07	BLZF1|8548	421.8115
TCGA-KN-8429-01A-11R-2315-07	BMF|90427	1031.793
TCGA-KN-8429-01A-11R-2315-07	BMI1|648	1560.1959
TCGA-KN-8429-01A-11R-2315-07	BMP10|27302	0
TCGA-KN-8429-01A-11R-2315-07	BMP15|9210	0
TCGA-KN-8429-01A-11R-2315-07	BMP1|649	192.6063
TCGA-KN-8429-01A-11R-2315-07	BMP2K|55589	375.6007
TCGA-KN-8429-01A-11R-2315-07	BMP2|650	271.719
TCGA-KN-8429-01A-11R-2315-07	BMP3|651	16.2662
TCGA-KN-8429-01A-11R-2315-07	BMP4|652	41.7745
TCGA-KN-8429-01A-11R-2315-07	BMP5|653	0
TCGA-KN-8429-01A-11R-2315-07	BMP6|654	65.1054
TCGA-KN-8429-01A-11R-2315-07	BMP7|655	5.915
TCGA-KN-8429-01A-11R-2315-07	BMP8A|353500	36.5989
TCGA-KN-8429-01A-11R-2315-07	BMP8B|656	9.2421
TCGA-KN-8429-01A-11R-2315-07	BMPER|168667	4.8059
TCGA-KN-8429-01A-11R-2315-07	BMPR1A|657	292.4214
TCGA-KN-8429-01A-11R-2315-07	BMPR1B|658	13066.5434
TCGA-KN-8429-01A-11R-2315-07	BMPR2|659	1538.2625
TCGA-KN-8429-01A-11R-2315-07	BMS1P4|729096	27.3937
TCGA-KN-8429-01A-11R-2315-07	BMS1P5|399761	51.0166
TCGA-KN-8429-01A-11R-2315-07	BMS1|9790	737.5231
TCGA-KN-8429-01A-11R-2315-07	BMX|660	38.817
TCGA-KN-8429-01A-11R-2315-07	BNC1|646	6.6543
TCGA-KN-8429-01A-11R-2315-07	BNC2|54796	385.2126
TCGA-KN-8429-01A-11R-2315-07	BNIP1|662	230.3142
TCGA-KN-8429-01A-11R-2315-07	BNIP2|663	434.7505
TCGA-KN-8429-01A-11R-2315-07	BNIP3L|665	784.1035
TCGA-KN-8429-01A-11R-2315-07	BNIP3|664	818.1146
TCGA-KN-8429-01A-11R-2315-07	BNIPL|149428	8.1331
TCGA-KN-8429-01A-11R-2315-07	BOC|91653	89.464
TCGA-KN-8429-01A-11R-2315-07	BOD1L|259282	2669.5009
TCGA-KN-8429-01A-11R-2315-07	BOD1|91272	1175.9704
TCGA-KN-8429-01A-11R-2315-07	BOK|666	2459.5194
TCGA-KN-8429-01A-11R-2315-07	BOLA1|51027	179.6673
TCGA-KN-8429-01A-11R-2315-07	BOLA2|552900	1271.0314
TCGA-KN-8429-01A-11R-2315-07	BOLA3|388962	272.8281
TCGA-KN-8429-01A-11R-2315-07	BOLL|66037	.7394
TCGA-KN-8429-01A-11R-2315-07	BOP1|23246	198.5213
TCGA-KN-8429-01A-11R-2315-07	BPESC1|60467	0
TCGA-KN-8429-01A-11R-2315-07	BPGM|669	2034.7505
TCGA-KN-8429-01A-11R-2315-07	BPHL|670	208.5028
TCGA-KN-8429-01A-11R-2315-07	BPIL1|80341	0
TCGA-KN-8429-01A-11R-2315-07	BPIL2|254240	0
TCGA-KN-8429-01A-11R-2315-07	BPIL3|128859	0
TCGA-KN-8429-01A-11R-2315-07	BPI|671	0
TCGA-KN-8429-01A-11R-2315-07	BPNT1|10380	312.0148
TCGA-KN-8429-01A-11R-2315-07	BPTF|2186	1397.0425
TCGA-KN-8429-01A-11R-2315-07	BPY2|9083	0
TCGA-KN-8429-01A-11R-2315-07	BRAF|673	363.4011
TCGA-KN-8429-01A-11R-2315-07	BRAP|8315	775.9704
TCGA-KN-8429-01A-11R-2315-07	BRCA1|672	42.1442
TCGA-KN-8429-01A-11R-2315-07	BRCA2|675	12.5693
TCGA-KN-8429-01A-11R-2315-07	BRCC3|79184	487.9852
TCGA-KN-8429-01A-11R-2315-07	BRD1|23774	859.1497
TCGA-KN-8429-01A-11R-2315-07	BRD2|6046	4527.9113
TCGA-KN-8429-01A-11R-2315-07	BRD3|8019	1252.3586
TCGA-KN-8429-01A-11R-2315-07	BRD4|23476	2767.4677
TCGA-KN-8429-01A-11R-2315-07	BRD7P3|23629	1.1091
TCGA-KN-8429-01A-11R-2315-07	BRD7|29117	2052.1257
TCGA-KN-8429-01A-11R-2315-07	BRD8|10902	722.366
TCGA-KN-8429-01A-11R-2315-07	BRD9|65980	971.9039
TCGA-KN-8429-01A-11R-2315-07	BRDT|676	0
TCGA-KN-8429-01A-11R-2315-07	BREA2|286076	6.2847
TCGA-KN-8429-01A-11R-2315-07	BRE|9577	268.7616
TCGA-KN-8429-01A-11R-2315-07	BRF1|2972	745.597
TCGA-KN-8429-01A-11R-2315-07	BRF2|55290	496.1183
TCGA-KN-8429-01A-11R-2315-07	BRI3BP|140707	184.4732
TCGA-KN-8429-01A-11R-2315-07	BRI3|25798	2947.5046
TCGA-KN-8429-01A-11R-2315-07	BRIP1|83990	8.5028
TCGA-KN-8429-01A-11R-2315-07	BRIX1|55299	516.8207
TCGA-KN-8429-01A-11R-2315-07	BRMS1L|84312	333.0869
TCGA-KN-8429-01A-11R-2315-07	BRMS1|25855	1300.9242
TCGA-KN-8429-01A-11R-2315-07	BRP44L|51660	2220.7024
TCGA-KN-8429-01A-11R-2315-07	BRP44|25874	1083.549
TCGA-KN-8429-01A-11R-2315-07	BRPF1|7862	768.207
TCGA-KN-8429-01A-11R-2315-07	BRPF3|27154	1090.2033
TCGA-KN-8429-01A-11R-2315-07	BRS3|680	0
TCGA-KN-8429-01A-11R-2315-07	BRSK1|84446	3.6969
TCGA-KN-8429-01A-11R-2315-07	BRSK2|9024	4.0665
TCGA-KN-8429-01A-11R-2315-07	BRWD1|54014	706.8392
TCGA-KN-8429-01A-11R-2315-07	BRWD3|254065	411.0906
TCGA-KN-8429-01A-11R-2315-07	BSCL2|26580	1714.525
TCGA-KN-8429-01A-11R-2315-07	BSDC1|55108	1736.414
TCGA-KN-8429-01A-11R-2315-07	BSG|682	60576.7098
TCGA-KN-8429-01A-11R-2315-07	BSND|7809	1669.1312
TCGA-KN-8429-01A-11R-2315-07	BSN|8927	104.9908
TCGA-KN-8429-01A-11R-2315-07	BSPH1|100131137	0
TCGA-KN-8429-01A-11R-2315-07	BSPRY|54836	965.2495
TCGA-KN-8429-01A-11R-2315-07	BST1|683	7.7634
TCGA-KN-8429-01A-11R-2315-07	BST2|684	422.1811
TCGA-KN-8429-01A-11R-2315-07	BSX|390259	0
TCGA-KN-8429-01A-11R-2315-07	BTAF1|9044	880.2218
TCGA-KN-8429-01A-11R-2315-07	BTBD10|84280	486.8762
TCGA-KN-8429-01A-11R-2315-07	BTBD11|121551	16.2662
TCGA-KN-8429-01A-11R-2315-07	BTBD12|84464	344.1774
TCGA-KN-8429-01A-11R-2315-07	BTBD16|118663	.3697
TCGA-KN-8429-01A-11R-2315-07	BTBD17|388419	0
TCGA-KN-8429-01A-11R-2315-07	BTBD18|643376	1.4787
TCGA-KN-8429-01A-11R-2315-07	BTBD19|149478	6.2847
TCGA-KN-8429-01A-11R-2315-07	BTBD1|53339	2672.8281
TCGA-KN-8429-01A-11R-2315-07	BTBD2|55643	1900.1848
TCGA-KN-8429-01A-11R-2315-07	BTBD3|22903	1084.2884
TCGA-KN-8429-01A-11R-2315-07	BTBD6|90135	997.3715
TCGA-KN-8429-01A-11R-2315-07	BTBD7|55727	898.3364
TCGA-KN-8429-01A-11R-2315-07	BTBD8|284697	11.8299
TCGA-KN-8429-01A-11R-2315-07	BTBD9|114781	555.268
TCGA-KN-8429-01A-11R-2315-07	BTC|685	185.9519
TCGA-KN-8429-01A-11R-2315-07	BTD|686	503.512
TCGA-KN-8429-01A-11R-2315-07	BTF3L1|690	0
TCGA-KN-8429-01A-11R-2315-07	BTF3L4|91408	499.8152
TCGA-KN-8429-01A-11R-2315-07	BTF3|689	8581.146
TCGA-KN-8429-01A-11R-2315-07	BTG1|694	4263.9556
TCGA-KN-8429-01A-11R-2315-07	BTG2|7832	880.2218
TCGA-KN-8429-01A-11R-2315-07	BTG3|10950	790.7579
TCGA-KN-8429-01A-11R-2315-07	BTG4|54766	0
TCGA-KN-8429-01A-11R-2315-07	BTK|695	87.9852
TCGA-KN-8429-01A-11R-2315-07	BTLA|151888	4.4362
TCGA-KN-8429-01A-11R-2315-07	BTN1A1|696	.3697
TCGA-KN-8429-01A-11R-2315-07	BTN2A1|11120	454.3438
TCGA-KN-8429-01A-11R-2315-07	BTN2A2|10385	215.8965
TCGA-KN-8429-01A-11R-2315-07	BTN2A3|54718	10.3512
TCGA-KN-8429-01A-11R-2315-07	BTN3A1|11119	502.7726
TCGA-KN-8429-01A-11R-2315-07	BTN3A2|11118	745.6562
TCGA-KN-8429-01A-11R-2315-07	BTN3A3|10384	309.0573
TCGA-KN-8429-01A-11R-2315-07	BTNL2|56244	0
TCGA-KN-8429-01A-11R-2315-07	BTNL3|10917	0
TCGA-KN-8429-01A-11R-2315-07	BTNL8|79908	11.8299
TCGA-KN-8429-01A-11R-2315-07	BTNL9|153579	1632.902
TCGA-KN-8429-01A-11R-2315-07	BTRC|8945	327.5416
TCGA-KN-8429-01A-11R-2315-07	BUB1B|701	26.2736
TCGA-KN-8429-01A-11R-2315-07	BUB1|699	48.0591
TCGA-KN-8429-01A-11R-2315-07	BUB3|9184	777.0795
TCGA-KN-8429-01A-11R-2315-07	BUD13|84811	482.8096
TCGA-KN-8429-01A-11R-2315-07	BUD31|8896	1590.1664
TCGA-KN-8429-01A-11R-2315-07	BVES|11149	12.5693
TCGA-KN-8429-01A-11R-2315-07	BYSL|705	156.0074
TCGA-KN-8429-01A-11R-2315-07	BZRAP1|9256	194.085
TCGA-KN-8429-01A-11R-2315-07	BZW1|9689	1619.2237
TCGA-KN-8429-01A-11R-2315-07	BZW2|28969	653.6044
TCGA-KN-8429-01A-11R-2315-07	C10orf105|414152	6.2847
TCGA-KN-8429-01A-11R-2315-07	C10orf107|219621	.3697
TCGA-KN-8429-01A-11R-2315-07	C10orf108|414235	12.5693
TCGA-KN-8429-01A-11R-2315-07	C10orf10|11067	4228.0961
TCGA-KN-8429-01A-11R-2315-07	C10orf110|55853	7.1645
TCGA-KN-8429-01A-11R-2315-07	C10orf111|221060	4.0739
TCGA-KN-8429-01A-11R-2315-07	C10orf113|387638	0
TCGA-KN-8429-01A-11R-2315-07	C10orf114|399726	14.4177
TCGA-KN-8429-01A-11R-2315-07	C10orf116|10974	197.2495
TCGA-KN-8429-01A-11R-2315-07	C10orf118|55088	1702.7726
TCGA-KN-8429-01A-11R-2315-07	C10orf119|79892	698.7061
TCGA-KN-8429-01A-11R-2315-07	C10orf11|83938	182.9945
TCGA-KN-8429-01A-11R-2315-07	C10orf120|399814	0
TCGA-KN-8429-01A-11R-2315-07	C10orf122|387718	0
TCGA-KN-8429-01A-11R-2315-07	C10orf125|282969	65.0647
TCGA-KN-8429-01A-11R-2315-07	C10orf128|170371	10.3512
TCGA-KN-8429-01A-11R-2315-07	C10orf129|142827	0
TCGA-KN-8429-01A-11R-2315-07	C10orf12|26148	79.1682
TCGA-KN-8429-01A-11R-2315-07	C10orf131|100127889	.3697
TCGA-KN-8429-01A-11R-2315-07	C10orf137|26098	226.2477
TCGA-KN-8429-01A-11R-2315-07	C10orf140|387640	1.8484
TCGA-KN-8429-01A-11R-2315-07	C10orf18|54906	1087.9852
TCGA-KN-8429-01A-11R-2315-07	C10orf25|220979	65.8041
TCGA-KN-8429-01A-11R-2315-07	C10orf26|54838	2229.4381
TCGA-KN-8429-01A-11R-2315-07	C10orf27|219793	212.939
TCGA-KN-8429-01A-11R-2315-07	C10orf28|27291	876.1553
TCGA-KN-8429-01A-11R-2315-07	C10orf2|56652	149.7227
TCGA-KN-8429-01A-11R-2315-07	C10orf32|119032	626.2477
TCGA-KN-8429-01A-11R-2315-07	C10orf35|219738	99.4455
TCGA-KN-8429-01A-11R-2315-07	C10orf40|283025	0
TCGA-KN-8429-01A-11R-2315-07	C10orf41|100131213	184.5582
TCGA-KN-8429-01A-11R-2315-07	C10orf46|143384	1155.268
TCGA-KN-8429-01A-11R-2315-07	C10orf47|254427	83.9187
TCGA-KN-8429-01A-11R-2315-07	C10orf4|118924	169.3161
TCGA-KN-8429-01A-11R-2315-07	C10orf50|645528	0
TCGA-KN-8429-01A-11R-2315-07	C10orf53|282966	0
TCGA-KN-8429-01A-11R-2315-07	C10orf54|64115	266.9131
TCGA-KN-8429-01A-11R-2315-07	C10orf55|414236	1.8226
TCGA-KN-8429-01A-11R-2315-07	C10orf57|80195	364.5102
TCGA-KN-8429-01A-11R-2315-07	C10orf58|84293	1090.9427
TCGA-KN-8429-01A-11R-2315-07	C10orf62|414157	1.4787
TCGA-KN-8429-01A-11R-2315-07	C10orf67|256815	13.6784
TCGA-KN-8429-01A-11R-2315-07	C10orf68|79741	.3697
TCGA-KN-8429-01A-11R-2315-07	C10orf71|118461	65.0647
TCGA-KN-8429-01A-11R-2315-07	C10orf72|196740	230.3142
TCGA-KN-8429-01A-11R-2315-07	C10orf75|90271	349.7227
TCGA-KN-8429-01A-11R-2315-07	C10orf76|79591	491.3124
TCGA-KN-8429-01A-11R-2315-07	C10orf78|119392	47.6895
TCGA-KN-8429-01A-11R-2315-07	C10orf79|80217	2.2181
TCGA-KN-8429-01A-11R-2315-07	C10orf81|79949	13.3087
TCGA-KN-8429-01A-11R-2315-07	C10orf82|143379	3.3272
TCGA-KN-8429-01A-11R-2315-07	C10orf84|63877	443.6229
TCGA-KN-8429-01A-11R-2315-07	C10orf88|80007	125.6932
TCGA-KN-8429-01A-11R-2315-07	C10orf90|118611	3.6969
TCGA-KN-8429-01A-11R-2315-07	C10orf91|170393	.3697
TCGA-KN-8429-01A-11R-2315-07	C10orf93|255352	.3697
TCGA-KN-8429-01A-11R-2315-07	C10orf95|79946	6.7689
TCGA-KN-8429-01A-11R-2315-07	C10orf96|374355	0
TCGA-KN-8429-01A-11R-2315-07	C10orf99|387695	0
TCGA-KN-8429-01A-11R-2315-07	C11orf10|746	1052.1257
TCGA-KN-8429-01A-11R-2315-07	C11orf16|56673	3.3272
TCGA-KN-8429-01A-11R-2315-07	C11orf17|56672	298.7061
TCGA-KN-8429-01A-11R-2315-07	C11orf1|64776	435.0277
TCGA-KN-8429-01A-11R-2315-07	C11orf20|25858	1.8484
TCGA-KN-8429-01A-11R-2315-07	C11orf21|29125	10.7209
TCGA-KN-8429-01A-11R-2315-07	C11orf24|53838	391.8669
TCGA-KN-8429-01A-11R-2315-07	C11orf2|738	3949.353
TCGA-KN-8429-01A-11R-2315-07	C11orf30|56946	581.5157
TCGA-KN-8429-01A-11R-2315-07	C11orf31|280636	1447.6895
TCGA-KN-8429-01A-11R-2315-07	C11orf34|349633	0
TCGA-KN-8429-01A-11R-2315-07	C11orf35|256329	176.7505
TCGA-KN-8429-01A-11R-2315-07	C11orf36|283303	0
TCGA-KN-8429-01A-11R-2315-07	C11orf40|143501	0
TCGA-KN-8429-01A-11R-2315-07	C11orf41|25758	65.0647
TCGA-KN-8429-01A-11R-2315-07	C11orf42|160298	1.4787
TCGA-KN-8429-01A-11R-2315-07	C11orf45|219833	11.0906
TCGA-KN-8429-01A-11R-2315-07	C11orf46|120534	1144.5471
TCGA-KN-8429-01A-11R-2315-07	C11orf48|79081	326.3512
TCGA-KN-8429-01A-11R-2315-07	C11orf49|79096	427.7264
TCGA-KN-8429-01A-11R-2315-07	C11orf51|25906	878.658
TCGA-KN-8429-01A-11R-2315-07	C11orf52|91894	281.3457
TCGA-KN-8429-01A-11R-2315-07	C11orf53|341032	98.3364
TCGA-KN-8429-01A-11R-2315-07	C11orf54|28970	1033.6414
TCGA-KN-8429-01A-11R-2315-07	C11orf57|55216	945.2865
TCGA-KN-8429-01A-11R-2315-07	C11orf58|10944	4618.4843
TCGA-KN-8429-01A-11R-2315-07	C11orf59|55004	2628.0961
TCGA-KN-8429-01A-11R-2315-07	C11orf61|79684	232.1627
TCGA-KN-8429-01A-11R-2315-07	C11orf63|79864	63.2163
TCGA-KN-8429-01A-11R-2315-07	C11orf64|283197	0
TCGA-KN-8429-01A-11R-2315-07	C11orf65|160140	25.5083
TCGA-KN-8429-01A-11R-2315-07	C11orf66|220004	25.878
TCGA-KN-8429-01A-11R-2315-07	C11orf67|28971	194.5878
TCGA-KN-8429-01A-11R-2315-07	C11orf68|83638	1185.5823
TCGA-KN-8429-01A-11R-2315-07	C11orf70|85016	4.8059
TCGA-KN-8429-01A-11R-2315-07	C11orf71|54494	532.3475
TCGA-KN-8429-01A-11R-2315-07	C11orf73|51501	324.9538
TCGA-KN-8429-01A-11R-2315-07	C11orf74|119710	185.5823
TCGA-KN-8429-01A-11R-2315-07	C11orf75|56935	681.3309
TCGA-KN-8429-01A-11R-2315-07	C11orf80|79703	396.3031
TCGA-KN-8429-01A-11R-2315-07	C11orf82|220042	17.7449
TCGA-KN-8429-01A-11R-2315-07	C11orf83|790955	523.475
TCGA-KN-8429-01A-11R-2315-07	C11orf84|144097	423.2902
TCGA-KN-8429-01A-11R-2315-07	C11orf85|283129	0
TCGA-KN-8429-01A-11R-2315-07	C11orf86|254439	0
TCGA-KN-8429-01A-11R-2315-07	C11orf87|399947	1.1091
TCGA-KN-8429-01A-11R-2315-07	C11orf88|399949	.3697
TCGA-KN-8429-01A-11R-2315-07	C11orf90|387804	0
TCGA-KN-8429-01A-11R-2315-07	C11orf92|399948	2327.22
TCGA-KN-8429-01A-11R-2315-07	C11orf93|120376	716.0333
TCGA-KN-8429-01A-11R-2315-07	C11orf94|143678	.3697
TCGA-KN-8429-01A-11R-2315-07	C11orf95|65998	1622.1811
TCGA-KN-8429-01A-11R-2315-07	C11orf9|745	14.4177
TCGA-KN-8429-01A-11R-2315-07	C12orf10|60314	928.281
TCGA-KN-8429-01A-11R-2315-07	C12orf11|55726	556.0074
TCGA-KN-8429-01A-11R-2315-07	C12orf12|196477	0
TCGA-KN-8429-01A-11R-2315-07	C12orf23|90488	3548.244
TCGA-KN-8429-01A-11R-2315-07	C12orf24|29902	36.9686
TCGA-KN-8429-01A-11R-2315-07	C12orf26|84190	86.5065
TCGA-KN-8429-01A-11R-2315-07	C12orf27|283460	4.4362
TCGA-KN-8429-01A-11R-2315-07	C12orf29|91298	475.8262
TCGA-KN-8429-01A-11R-2315-07	C12orf32|83695	325.6932
TCGA-KN-8429-01A-11R-2315-07	C12orf34|84915	425.5083
TCGA-KN-8429-01A-11R-2315-07	C12orf35|55196	561.9224
TCGA-KN-8429-01A-11R-2315-07	C12orf36|283422	0
TCGA-KN-8429-01A-11R-2315-07	C12orf39|80763	238.4473
TCGA-KN-8429-01A-11R-2315-07	C12orf40|283461	0
TCGA-KN-8429-01A-11R-2315-07	C12orf41|54934	750.4621
TCGA-KN-8429-01A-11R-2315-07	C12orf42|374470	7.3937
TCGA-KN-8429-01A-11R-2315-07	C12orf43|64897	358.9649
TCGA-KN-8429-01A-11R-2315-07	C12orf44|60673	1489.0943
TCGA-KN-8429-01A-11R-2315-07	C12orf45|121053	124.2144
TCGA-KN-8429-01A-11R-2315-07	C12orf47|51275	379.1275
TCGA-KN-8429-01A-11R-2315-07	C12orf48|55010	108.366
TCGA-KN-8429-01A-11R-2315-07	C12orf49|79794	1533.0869
TCGA-KN-8429-01A-11R-2315-07	C12orf4|57102	491.6821
TCGA-KN-8429-01A-11R-2315-07	C12orf50|160419	0
TCGA-KN-8429-01A-11R-2315-07	C12orf51|283450	1930.8688
TCGA-KN-8429-01A-11R-2315-07	C12orf52|84934	317.9298
TCGA-KN-8429-01A-11R-2315-07	C12orf53|196500	8.8725
TCGA-KN-8429-01A-11R-2315-07	C12orf54|121273	.7394
TCGA-KN-8429-01A-11R-2315-07	C12orf56|115749	.3697
TCGA-KN-8429-01A-11R-2315-07	C12orf57|113246	519.0388
TCGA-KN-8429-01A-11R-2315-07	C12orf59|120939	1078.7431
TCGA-KN-8429-01A-11R-2315-07	C12orf5|57103	255.4529
TCGA-KN-8429-01A-11R-2315-07	C12orf60|144608	56.5619
TCGA-KN-8429-01A-11R-2315-07	C12orf61|283416	22.9205
TCGA-KN-8429-01A-11R-2315-07	C12orf62|84987	1000.7394
TCGA-KN-8429-01A-11R-2315-07	C12orf63|374467	.3697
TCGA-KN-8429-01A-11R-2315-07	C12orf65|91574	529.0203
TCGA-KN-8429-01A-11R-2315-07	C12orf66|144577	239.5564
TCGA-KN-8429-01A-11R-2315-07	C12orf68|387856	3.6969
TCGA-KN-8429-01A-11R-2315-07	C12orf69|440087	14.0481
TCGA-KN-8429-01A-11R-2315-07	C12orf70|341346	.3697
TCGA-KN-8429-01A-11R-2315-07	C12orf71|728858	0
TCGA-KN-8429-01A-11R-2315-07	C12orf72|254013	81.3309
TCGA-KN-8429-01A-11R-2315-07	C12orf73|728568	192.6063
TCGA-KN-8429-01A-11R-2315-07	C12orf74|338809	.7394
TCGA-KN-8429-01A-11R-2315-07	C12orf75|387882	9444.732
TCGA-KN-8429-01A-11R-2315-07	C12orf76|400073	157.8558
TCGA-KN-8429-01A-11R-2315-07	C12orf77|196415	10.3512
TCGA-KN-8429-01A-11R-2315-07	C13orf15|28984	258.78
TCGA-KN-8429-01A-11R-2315-07	C13orf16|121793	0
TCGA-KN-8429-01A-11R-2315-07	C13orf18|80183	21.0721
TCGA-KN-8429-01A-11R-2315-07	C13orf1|57213	270.9797
TCGA-KN-8429-01A-11R-2315-07	C13orf23|80209	888.7246
TCGA-KN-8429-01A-11R-2315-07	C13orf26|122046	0
TCGA-KN-8429-01A-11R-2315-07	C13orf27|93081	90.573
TCGA-KN-8429-01A-11R-2315-07	C13orf28|122258	0
TCGA-KN-8429-01A-11R-2315-07	C13orf29|283487	30.6839
TCGA-KN-8429-01A-11R-2315-07	C13orf30|144809	0
TCGA-KN-8429-01A-11R-2315-07	C13orf31|144811	165.6192
TCGA-KN-8429-01A-11R-2315-07	C13orf33|84935	69.8706
TCGA-KN-8429-01A-11R-2315-07	C13orf34|79866	29.7893
TCGA-KN-8429-01A-11R-2315-07	C13orf35|400165	0
TCGA-KN-8429-01A-11R-2315-07	C13orf36|400120	0
TCGA-KN-8429-01A-11R-2315-07	C13orf37|440145	332.3475
TCGA-KN-8429-01A-11R-2315-07	C13orf38|728591	4.0665
TCGA-KN-8429-01A-11R-2315-07	C13orf39|196541	0
TCGA-KN-8429-01A-11R-2315-07	C14orf101|54916	755.6377
TCGA-KN-8429-01A-11R-2315-07	C14orf102|55051	463.2163
TCGA-KN-8429-01A-11R-2315-07	C14orf104|55172	259.1497
TCGA-KN-8429-01A-11R-2315-07	C14orf105|55195	548.6137
TCGA-KN-8429-01A-11R-2315-07	C14orf106|55320	344.5471
TCGA-KN-8429-01A-11R-2315-07	C14orf109|26175	542.6987
TCGA-KN-8429-01A-11R-2315-07	C14orf115|55237	0
TCGA-KN-8429-01A-11R-2315-07	C14orf118|55668	550.4621
TCGA-KN-8429-01A-11R-2315-07	C14orf119|55017	998.1516
TCGA-KN-8429-01A-11R-2315-07	C14orf126|112487	260.9982
TCGA-KN-8429-01A-11R-2315-07	C14orf128|84837	122.366
TCGA-KN-8429-01A-11R-2315-07	C14orf129|51527	435.8595
TCGA-KN-8429-01A-11R-2315-07	C14orf132|56967	185.9519
TCGA-KN-8429-01A-11R-2315-07	C14orf135|64430	6050.647
TCGA-KN-8429-01A-11R-2315-07	C14orf138|79609	76.8946
TCGA-KN-8429-01A-11R-2315-07	C14orf139|79686	7.3937
TCGA-KN-8429-01A-11R-2315-07	C14orf142|84520	232.5323
TCGA-KN-8429-01A-11R-2315-07	C14orf143|90141	63.2163
TCGA-KN-8429-01A-11R-2315-07	C14orf145|145508	70.9797
TCGA-KN-8429-01A-11R-2315-07	C14orf147|171546	1838.4473
TCGA-KN-8429-01A-11R-2315-07	C14orf148|122945	5.5453
TCGA-KN-8429-01A-11R-2315-07	C14orf149|112849	63.2163
TCGA-KN-8429-01A-11R-2315-07	C14orf153|84334	590.403
TCGA-KN-8429-01A-11R-2315-07	C14orf156|81892	684.658
TCGA-KN-8429-01A-11R-2315-07	C14orf159|80017	4143.0684
TCGA-KN-8429-01A-11R-2315-07	C14orf162|56936	0
TCGA-KN-8429-01A-11R-2315-07	C14orf165|414767	0
TCGA-KN-8429-01A-11R-2315-07	C14orf166B|145497	0
TCGA-KN-8429-01A-11R-2315-07	C14orf166|51637	2410.3512
TCGA-KN-8429-01A-11R-2315-07	C14orf167|55449	912.0887
TCGA-KN-8429-01A-11R-2315-07	C14orf169|79697	218.4843
TCGA-KN-8429-01A-11R-2315-07	C14orf174|161394	16.2662
TCGA-KN-8429-01A-11R-2315-07	C14orf176|643382	21.8115
TCGA-KN-8429-01A-11R-2315-07	C14orf177|283598	0
TCGA-KN-8429-01A-11R-2315-07	C14orf178|283579	1.1091
TCGA-KN-8429-01A-11R-2315-07	C14orf179|112752	286.5065
TCGA-KN-8429-01A-11R-2315-07	C14orf180|400258	0
TCGA-KN-8429-01A-11R-2315-07	C14orf181|400223	45.4713
TCGA-KN-8429-01A-11R-2315-07	C14orf182|283551	.3697
TCGA-KN-8429-01A-11R-2315-07	C14orf183|196913	.3697
TCGA-KN-8429-01A-11R-2315-07	C14orf184|650662	.3697
TCGA-KN-8429-01A-11R-2315-07	C14orf19|280655	3.6969
TCGA-KN-8429-01A-11R-2315-07	C14orf1|11161	1567.4677
TCGA-KN-8429-01A-11R-2315-07	C14orf21|161424	393.7153
TCGA-KN-8429-01A-11R-2315-07	C14orf23|387978	0
TCGA-KN-8429-01A-11R-2315-07	C14orf28|122525	137.1534
TCGA-KN-8429-01A-11R-2315-07	C14orf2|9556	1763.4011
TCGA-KN-8429-01A-11R-2315-07	C14orf33|100129075	197.4122
TCGA-KN-8429-01A-11R-2315-07	C14orf34|645687	.3697
TCGA-KN-8429-01A-11R-2315-07	C14orf37|145407	387.8004
TCGA-KN-8429-01A-11R-2315-07	C14orf39|317761	1.4787
TCGA-KN-8429-01A-11R-2315-07	C14orf43|91748	2330.1294
TCGA-KN-8429-01A-11R-2315-07	C14orf45|80127	93.756
TCGA-KN-8429-01A-11R-2315-07	C14orf48|256369	0
TCGA-KN-8429-01A-11R-2315-07	C14orf49|161176	10.3512
TCGA-KN-8429-01A-11R-2315-07	C14orf4|64207	2094.6396
TCGA-KN-8429-01A-11R-2315-07	C14orf50|145376	6.2847
TCGA-KN-8429-01A-11R-2315-07	C14orf53|440184	2.9575
TCGA-KN-8429-01A-11R-2315-07	C14orf64|388011	0
TCGA-KN-8429-01A-11R-2315-07	C14orf68|283600	0
TCGA-KN-8429-01A-11R-2315-07	C14orf70|283601	0
TCGA-KN-8429-01A-11R-2315-07	C14orf72|145200	31.0536
TCGA-KN-8429-01A-11R-2315-07	C14orf73|91828	.3697
TCGA-KN-8429-01A-11R-2315-07	C14orf79|122616	279.4824
TCGA-KN-8429-01A-11R-2315-07	C14orf80|283643	80.9612
TCGA-KN-8429-01A-11R-2315-07	C14orf86|283592	0
TCGA-KN-8429-01A-11R-2315-07	C14orf93|60686	261.3678
TCGA-KN-8429-01A-11R-2315-07	C15orf17|57184	1263.586
TCGA-KN-8429-01A-11R-2315-07	C15orf21|283651	19.2237
TCGA-KN-8429-01A-11R-2315-07	C15orf23|90417	179.2976
TCGA-KN-8429-01A-11R-2315-07	C15orf24|56851	1756.0074
TCGA-KN-8429-01A-11R-2315-07	C15orf26|161502	1.1091
TCGA-KN-8429-01A-11R-2315-07	C15orf27|123591	17.7449
TCGA-KN-8429-01A-11R-2315-07	C15orf28|80035	18.1146
TCGA-KN-8429-01A-11R-2315-07	C15orf29|79768	405.915
TCGA-KN-8429-01A-11R-2315-07	C15orf2|23742	1.1091
TCGA-KN-8429-01A-11R-2315-07	C15orf32|145858	0
TCGA-KN-8429-01A-11R-2315-07	C15orf33|196951	45.5601
TCGA-KN-8429-01A-11R-2315-07	C15orf34|80072	34.0111
TCGA-KN-8429-01A-11R-2315-07	C15orf37|283687	112.8133
TCGA-KN-8429-01A-11R-2315-07	C15orf38|348110	234.4362
TCGA-KN-8429-01A-11R-2315-07	C15orf39|56905	560.4436
TCGA-KN-8429-01A-11R-2315-07	C15orf40|123207	393.4455
TCGA-KN-8429-01A-11R-2315-07	C15orf41|84529	53.6044
TCGA-KN-8429-01A-11R-2315-07	C15orf42|90381	5.5453
TCGA-KN-8429-01A-11R-2315-07	C15orf43|145645	0
TCGA-KN-8429-01A-11R-2315-07	C15orf44|81556	1174.8614
TCGA-KN-8429-01A-11R-2315-07	C15orf48|84419	4.8059
TCGA-KN-8429-01A-11R-2315-07	C15orf50|414926	0
TCGA-KN-8429-01A-11R-2315-07	C15orf51|196968	3.6969
TCGA-KN-8429-01A-11R-2315-07	C15orf52|388115	1705.3604
TCGA-KN-8429-01A-11R-2315-07	C15orf53|400359	0
TCGA-KN-8429-01A-11R-2315-07	C15orf54|400360	.7394
TCGA-KN-8429-01A-11R-2315-07	C15orf55|256646	1.1091
TCGA-KN-8429-01A-11R-2315-07	C15orf56|644809	78.7431
TCGA-KN-8429-01A-11R-2315-07	C15orf57|90416	442.3697
TCGA-KN-8429-01A-11R-2315-07	C15orf58|390637	40.6654
TCGA-KN-8429-01A-11R-2315-07	C15orf59|388135	2419.2237
TCGA-KN-8429-01A-11R-2315-07	C15orf5|81698	0
TCGA-KN-8429-01A-11R-2315-07	C15orf60|283677	.7394
TCGA-KN-8429-01A-11R-2315-07	C15orf61|145853	291.6821
TCGA-KN-8429-01A-11R-2315-07	C15orf62|643338	26.2477
TCGA-KN-8429-01A-11R-2315-07	C15orf63|25764	668.281
TCGA-KN-8429-01A-11R-2315-07	C16orf11|146325	4.0665
TCGA-KN-8429-01A-11R-2315-07	C16orf13|84326	481.3309
TCGA-KN-8429-01A-11R-2315-07	C16orf3|750	4.8059
TCGA-KN-8429-01A-11R-2315-07	C16orf42|115939	1127.3124
TCGA-KN-8429-01A-11R-2315-07	C16orf45|89927	48.0591
TCGA-KN-8429-01A-11R-2315-07	C16orf46|123775	34.0111
TCGA-KN-8429-01A-11R-2315-07	C16orf48|84080	227.3567
TCGA-KN-8429-01A-11R-2315-07	C16orf52|730094	619.5933
TCGA-KN-8429-01A-11R-2315-07	C16orf53|79447	999.7597
TCGA-KN-8429-01A-11R-2315-07	C16orf54|283897	32.902
TCGA-KN-8429-01A-11R-2315-07	C16orf55|124045	52.4954
TCGA-KN-8429-01A-11R-2315-07	C16orf57|79650	587.061
TCGA-KN-8429-01A-11R-2315-07	C16orf58|64755	3424.3993
TCGA-KN-8429-01A-11R-2315-07	C16orf59|80178	16.6359
TCGA-KN-8429-01A-11R-2315-07	C16orf5|29965	2904.2514
TCGA-KN-8429-01A-11R-2315-07	C16orf61|56942	649.2754
TCGA-KN-8429-01A-11R-2315-07	C16orf62|57020	1268.3919
TCGA-KN-8429-01A-11R-2315-07	C16orf63|123811	790.3882
TCGA-KN-8429-01A-11R-2315-07	C16orf68|79091	225.878
TCGA-KN-8429-01A-11R-2315-07	C16orf70|80262	404.2477
TCGA-KN-8429-01A-11R-2315-07	C16orf71|146562	8.5028
TCGA-KN-8429-01A-11R-2315-07	C16orf72|29035	1424.7689
TCGA-KN-8429-01A-11R-2315-07	C16orf73|254528	1.1201
TCGA-KN-8429-01A-11R-2315-07	C16orf74|404550	112.0148
TCGA-KN-8429-01A-11R-2315-07	C16orf75|116028	153.7893
TCGA-KN-8429-01A-11R-2315-07	C16orf78|123970	0
TCGA-KN-8429-01A-11R-2315-07	C16orf79|283870	42.414
TCGA-KN-8429-01A-11R-2315-07	C16orf7|9605	609.3087
TCGA-KN-8429-01A-11R-2315-07	C16orf80|29105	718.6691
TCGA-KN-8429-01A-11R-2315-07	C16orf81|283860	.3697
TCGA-KN-8429-01A-11R-2315-07	C16orf82|162083	0
TCGA-KN-8429-01A-11R-2315-07	C16orf86|388284	36.5989
TCGA-KN-8429-01A-11R-2315-07	C16orf87|388272	86.5065
TCGA-KN-8429-01A-11R-2315-07	C16orf88|400506	446.9501
TCGA-KN-8429-01A-11R-2315-07	C16orf89|146556	120.8872
TCGA-KN-8429-01A-11R-2315-07	C16orf90|646174	.3697
TCGA-KN-8429-01A-11R-2315-07	C16orf91|283951	252.4954
TCGA-KN-8429-01A-11R-2315-07	C16orf92|146378	0
TCGA-KN-8429-01A-11R-2315-07	C16orf93|90835	11.4603
TCGA-KN-8429-01A-11R-2315-07	C17orf100|388327	65.8041
TCGA-KN-8429-01A-11R-2315-07	C17orf101|79701	381.4233
[truncated: 18,532 more rows]
