# Supplementary material for: Dysfunctional miRNA-Mediated Regulation in Chromophobe Renal Cell Carcinoma
Source: PLoS One. 2016 Jun 3;11(6):e0156324. doi: 10.1371/journal.pone.0156324 (PMC4892590; doi:10.1371/journal.pone.0156324)
Supplement: S2 File — (ZIP) [file pone.0156324.s002.zip › S2_File mRNA expression profile downloaded from TCGA/case/unc.edu__IlluminaHiSeq_RNASeqV2__TCGA-KN-8430-01A-11R-2315-07__expression_rsem_gene_normalized.txt]

barcode	gene_id	normalized_count
TCGA-KN-8430-01A-11R-2315-07	?|100130426	0
TCGA-KN-8430-01A-11R-2315-07	?|100133144	14.8016
TCGA-KN-8430-01A-11R-2315-07	?|100134869	20.3722
TCGA-KN-8430-01A-11R-2315-07	?|10357	78.5235
TCGA-KN-8430-01A-11R-2315-07	?|10431	810.6339
TCGA-KN-8430-01A-11R-2315-07	?|136542	0
TCGA-KN-8430-01A-11R-2315-07	?|155060	134.1513
TCGA-KN-8430-01A-11R-2315-07	?|26823	.818
TCGA-KN-8430-01A-11R-2315-07	?|280660	0
TCGA-KN-8430-01A-11R-2315-07	?|317712	0
TCGA-KN-8430-01A-11R-2315-07	?|340602	0
TCGA-KN-8430-01A-11R-2315-07	?|388795	1.227
TCGA-KN-8430-01A-11R-2315-07	?|390284	16.7689
TCGA-KN-8430-01A-11R-2315-07	?|391343	.409
TCGA-KN-8430-01A-11R-2315-07	?|391714	0
TCGA-KN-8430-01A-11R-2315-07	?|404770	0
TCGA-KN-8430-01A-11R-2315-07	?|441362	0
TCGA-KN-8430-01A-11R-2315-07	?|442388	0
TCGA-KN-8430-01A-11R-2315-07	?|553137	23.7219
TCGA-KN-8430-01A-11R-2315-07	?|57714	386.9121
TCGA-KN-8430-01A-11R-2315-07	?|645851	2.863
TCGA-KN-8430-01A-11R-2315-07	?|652919	31.0143
TCGA-KN-8430-01A-11R-2315-07	?|653553	807.771
TCGA-KN-8430-01A-11R-2315-07	?|728045	0
TCGA-KN-8430-01A-11R-2315-07	?|728603	1.636
TCGA-KN-8430-01A-11R-2315-07	?|728788	0
TCGA-KN-8430-01A-11R-2315-07	?|729884	81.7996
TCGA-KN-8430-01A-11R-2315-07	?|8225	569.3252
TCGA-KN-8430-01A-11R-2315-07	?|90288	1.227
TCGA-KN-8430-01A-11R-2315-07	A1BG|1	57.0961
TCGA-KN-8430-01A-11R-2315-07	A1CF|29974	0
TCGA-KN-8430-01A-11R-2315-07	A2BP1|54715	0
TCGA-KN-8430-01A-11R-2315-07	A2LD1|87769	61.9427
TCGA-KN-8430-01A-11R-2315-07	A2ML1|144568	0
TCGA-KN-8430-01A-11R-2315-07	A2M|2	10965.9632
TCGA-KN-8430-01A-11R-2315-07	A4GALT|53947	242.9448
TCGA-KN-8430-01A-11R-2315-07	A4GNT|51146	.409
TCGA-KN-8430-01A-11R-2315-07	AAA1|404744	0
TCGA-KN-8430-01A-11R-2315-07	AAAS|8086	914.9284
TCGA-KN-8430-01A-11R-2315-07	AACSL|729522	0
TCGA-KN-8430-01A-11R-2315-07	AACS|65985	1413.0879
TCGA-KN-8430-01A-11R-2315-07	AADACL2|344752	0
TCGA-KN-8430-01A-11R-2315-07	AADACL3|126767	0
TCGA-KN-8430-01A-11R-2315-07	AADACL4|343066	0
TCGA-KN-8430-01A-11R-2315-07	AADAC|13	0
TCGA-KN-8430-01A-11R-2315-07	AADAT|51166	222.9039
TCGA-KN-8430-01A-11R-2315-07	AAGAB|79719	1640.8998
TCGA-KN-8430-01A-11R-2315-07	AAK1|22848	1592.638
TCGA-KN-8430-01A-11R-2315-07	AAMP|14	1281.3906
TCGA-KN-8430-01A-11R-2315-07	AANAT|15	0
TCGA-KN-8430-01A-11R-2315-07	AARS2|57505	420.8303
TCGA-KN-8430-01A-11R-2315-07	AARSD1|80755	233.5378
TCGA-KN-8430-01A-11R-2315-07	AARS|16	6253.9877
TCGA-KN-8430-01A-11R-2315-07	AASDHPPT|60496	1260.1227
TCGA-KN-8430-01A-11R-2315-07	AASDH|132949	238.4458
TCGA-KN-8430-01A-11R-2315-07	AASS|10157	65.0307
TCGA-KN-8430-01A-11R-2315-07	AATF|26574	572.5971
TCGA-KN-8430-01A-11R-2315-07	AATK|9625	95.7055
TCGA-KN-8430-01A-11R-2315-07	ABAT|18	251.5337
TCGA-KN-8430-01A-11R-2315-07	ABCA10|10349	19.6319
TCGA-KN-8430-01A-11R-2315-07	ABCA11P|79963	68.863
TCGA-KN-8430-01A-11R-2315-07	ABCA12|26154	1.636
TCGA-KN-8430-01A-11R-2315-07	ABCA13|154664	.818
TCGA-KN-8430-01A-11R-2315-07	ABCA17P|650655	6.135
TCGA-KN-8430-01A-11R-2315-07	ABCA1|19	968.9162
TCGA-KN-8430-01A-11R-2315-07	ABCA2|20	4833.5378
TCGA-KN-8430-01A-11R-2315-07	ABCA3|21	1426.9939
TCGA-KN-8430-01A-11R-2315-07	ABCA4|24	2.863
TCGA-KN-8430-01A-11R-2315-07	ABCA5|23461	770.1431
TCGA-KN-8430-01A-11R-2315-07	ABCA6|23460	13.0879
TCGA-KN-8430-01A-11R-2315-07	ABCA7|10347	267.4847
TCGA-KN-8430-01A-11R-2315-07	ABCA8|10351	7.362
TCGA-KN-8430-01A-11R-2315-07	ABCA9|10350	7.362
TCGA-KN-8430-01A-11R-2315-07	ABCB10|23456	341.9223
TCGA-KN-8430-01A-11R-2315-07	ABCB11|8647	.409
TCGA-KN-8430-01A-11R-2315-07	ABCB1|5243	101.8405
TCGA-KN-8430-01A-11R-2315-07	ABCB4|5244	11.8609
TCGA-KN-8430-01A-11R-2315-07	ABCB5|340273	0
TCGA-KN-8430-01A-11R-2315-07	ABCB6|10058	72.5808
TCGA-KN-8430-01A-11R-2315-07	ABCB7|22	815.1329
TCGA-KN-8430-01A-11R-2315-07	ABCB8|11194	624.1309
TCGA-KN-8430-01A-11R-2315-07	ABCB9|23457	207.2924
TCGA-KN-8430-01A-11R-2315-07	ABCC10|89845	254.3967
TCGA-KN-8430-01A-11R-2315-07	ABCC11|85320	2.863
TCGA-KN-8430-01A-11R-2315-07	ABCC12|94160	0
TCGA-KN-8430-01A-11R-2315-07	ABCC13|150000	.818
TCGA-KN-8430-01A-11R-2315-07	ABCC1|4363	483.8446
TCGA-KN-8430-01A-11R-2315-07	ABCC2|1244	10.2249
TCGA-KN-8430-01A-11R-2315-07	ABCC3|8714	48.2618
TCGA-KN-8430-01A-11R-2315-07	ABCC4|10257	1523.9264
TCGA-KN-8430-01A-11R-2315-07	ABCC5|10057	2256.8507
TCGA-KN-8430-01A-11R-2315-07	ABCC6P1|653190	10.6339
TCGA-KN-8430-01A-11R-2315-07	ABCC6P2|730013	45.8078
TCGA-KN-8430-01A-11R-2315-07	ABCC6|368	150.5112
TCGA-KN-8430-01A-11R-2315-07	ABCC8|6833	.818
TCGA-KN-8430-01A-11R-2315-07	ABCC9|10060	72.3926
TCGA-KN-8430-01A-11R-2315-07	ABCD1|215	490.3885
TCGA-KN-8430-01A-11R-2315-07	ABCD2|225	21.2679
TCGA-KN-8430-01A-11R-2315-07	ABCD3|5825	1073.6196
TCGA-KN-8430-01A-11R-2315-07	ABCD4|5826	784.4581
TCGA-KN-8430-01A-11R-2315-07	ABCE1|6059	1188.1391
TCGA-KN-8430-01A-11R-2315-07	ABCF1|23	829.0389
TCGA-KN-8430-01A-11R-2315-07	ABCF2|10061	1110.4294
TCGA-KN-8430-01A-11R-2315-07	ABCF3|55324	1454.3967
TCGA-KN-8430-01A-11R-2315-07	ABCG1|9619	2793.456
TCGA-KN-8430-01A-11R-2315-07	ABCG2|9429	202.045
TCGA-KN-8430-01A-11R-2315-07	ABCG4|64137	15.9509
TCGA-KN-8430-01A-11R-2315-07	ABCG5|64240	3.272
TCGA-KN-8430-01A-11R-2315-07	ABCG8|64241	6.135
TCGA-KN-8430-01A-11R-2315-07	ABHD10|55347	6131.6973
TCGA-KN-8430-01A-11R-2315-07	ABHD11|83451	1352.1472
TCGA-KN-8430-01A-11R-2315-07	ABHD12B|145447	0
TCGA-KN-8430-01A-11R-2315-07	ABHD12|26090	3395.91
TCGA-KN-8430-01A-11R-2315-07	ABHD13|84945	309.6115
TCGA-KN-8430-01A-11R-2315-07	ABHD14A|25864	320.3354
TCGA-KN-8430-01A-11R-2315-07	ABHD14B|84836	2471.5746
TCGA-KN-8430-01A-11R-2315-07	ABHD15|116236	281.3906
TCGA-KN-8430-01A-11R-2315-07	ABHD1|84696	5.317
TCGA-KN-8430-01A-11R-2315-07	ABHD2|11057	19599.182
TCGA-KN-8430-01A-11R-2315-07	ABHD3|171586	1059.7137
TCGA-KN-8430-01A-11R-2315-07	ABHD4|63874	1060.1227
TCGA-KN-8430-01A-11R-2315-07	ABHD5|51099	667.0757
TCGA-KN-8430-01A-11R-2315-07	ABHD6|57406	927.1984
TCGA-KN-8430-01A-11R-2315-07	ABHD8|79575	371.3701
TCGA-KN-8430-01A-11R-2315-07	ABI1|10006	844.0409
TCGA-KN-8430-01A-11R-2315-07	ABI2|10152	889.1616
TCGA-KN-8430-01A-11R-2315-07	ABI3BP|25890	606.135
TCGA-KN-8430-01A-11R-2315-07	ABI3|51225	202.454
TCGA-KN-8430-01A-11R-2315-07	ABL1|25	1452.7607
TCGA-KN-8430-01A-11R-2315-07	ABL2|27	611.0429
TCGA-KN-8430-01A-11R-2315-07	ABLIM1|3983	2720.2454
TCGA-KN-8430-01A-11R-2315-07	ABLIM2|84448	19.2229
TCGA-KN-8430-01A-11R-2315-07	ABLIM3|22885	148.8753
TCGA-KN-8430-01A-11R-2315-07	ABO|28	4.908
TCGA-KN-8430-01A-11R-2315-07	ABP1|26	1.227
TCGA-KN-8430-01A-11R-2315-07	ABRA|137735	1.636
TCGA-KN-8430-01A-11R-2315-07	ABR|29	1648.6708
TCGA-KN-8430-01A-11R-2315-07	ABT1|29777	355.8282
TCGA-KN-8430-01A-11R-2315-07	ABTB1|80325	559.5092
TCGA-KN-8430-01A-11R-2315-07	ABTB2|25841	1836.4008
TCGA-KN-8430-01A-11R-2315-07	ACAA1|30	1447.4438
TCGA-KN-8430-01A-11R-2315-07	ACAA2|10449	2548.0573
TCGA-KN-8430-01A-11R-2315-07	ACACA|31	729.6524
TCGA-KN-8430-01A-11R-2315-07	ACACB|32	4063.8037
TCGA-KN-8430-01A-11R-2315-07	ACAD10|80724	1643.7628
TCGA-KN-8430-01A-11R-2315-07	ACAD11|84129	425.7669
TCGA-KN-8430-01A-11R-2315-07	ACAD8|27034	1300.2045
TCGA-KN-8430-01A-11R-2315-07	ACAD9|28976	1267.0757
TCGA-KN-8430-01A-11R-2315-07	ACADL|33	1867.8937
TCGA-KN-8430-01A-11R-2315-07	ACADM|34	1148.8753
TCGA-KN-8430-01A-11R-2315-07	ACADSB|36	1305.5215
TCGA-KN-8430-01A-11R-2315-07	ACADS|35	3637.6278
TCGA-KN-8430-01A-11R-2315-07	ACADVL|37	6104.6912
TCGA-KN-8430-01A-11R-2315-07	ACAN|176	1015.9509
TCGA-KN-8430-01A-11R-2315-07	ACAP1|9744	94.4785
TCGA-KN-8430-01A-11R-2315-07	ACAP2|23527	1334.1513
TCGA-KN-8430-01A-11R-2315-07	ACAP3|116983	347.6687
TCGA-KN-8430-01A-11R-2315-07	ACAT1|38	23334.9693
TCGA-KN-8430-01A-11R-2315-07	ACAT2|39	113.4683
TCGA-KN-8430-01A-11R-2315-07	ACBD3|64746	997.546
TCGA-KN-8430-01A-11R-2315-07	ACBD4|79777	150.5112
TCGA-KN-8430-01A-11R-2315-07	ACBD5|91452	1552.1472
TCGA-KN-8430-01A-11R-2315-07	ACBD6|84320	275.2556
TCGA-KN-8430-01A-11R-2315-07	ACBD7|414149	11.4519
TCGA-KN-8430-01A-11R-2315-07	ACCN1|40	16.3599
TCGA-KN-8430-01A-11R-2315-07	ACCN2|41	5.726
TCGA-KN-8430-01A-11R-2315-07	ACCN3|9311	1.636
TCGA-KN-8430-01A-11R-2315-07	ACCN4|55515	0
TCGA-KN-8430-01A-11R-2315-07	ACCN5|51802	1.227
TCGA-KN-8430-01A-11R-2315-07	ACCSL|390110	0
TCGA-KN-8430-01A-11R-2315-07	ACCS|84680	276.8916
TCGA-KN-8430-01A-11R-2315-07	ACD|65057	384.4581
TCGA-KN-8430-01A-11R-2315-07	ACE2|59272	2.045
TCGA-KN-8430-01A-11R-2315-07	ACER1|125981	0
TCGA-KN-8430-01A-11R-2315-07	ACER2|340485	80.9816
TCGA-KN-8430-01A-11R-2315-07	ACER3|55331	383.6401
TCGA-KN-8430-01A-11R-2315-07	ACE|1636	487.9346
TCGA-KN-8430-01A-11R-2315-07	ACHE|43	38.8548
TCGA-KN-8430-01A-11R-2315-07	ACIN1|22985	2231.9018
TCGA-KN-8430-01A-11R-2315-07	ACLY|47	1589.7751
TCGA-KN-8430-01A-11R-2315-07	ACMSD|130013	0
TCGA-KN-8430-01A-11R-2315-07	ACN9|57001	101.0225
TCGA-KN-8430-01A-11R-2315-07	ACO1|48	1531.2883
TCGA-KN-8430-01A-11R-2315-07	ACO2|50	10385.7178
TCGA-KN-8430-01A-11R-2315-07	ACOT11|26027	519.7505
TCGA-KN-8430-01A-11R-2315-07	ACOT12|134526	0
TCGA-KN-8430-01A-11R-2315-07	ACOT13|55856	404.7894
TCGA-KN-8430-01A-11R-2315-07	ACOT1|641371	1787.7301
TCGA-KN-8430-01A-11R-2315-07	ACOT2|10965	1092.4335
TCGA-KN-8430-01A-11R-2315-07	ACOT4|122970	328.0164
TCGA-KN-8430-01A-11R-2315-07	ACOT6|641372	42.9448
TCGA-KN-8430-01A-11R-2315-07	ACOT7|11332	218.8139
TCGA-KN-8430-01A-11R-2315-07	ACOT8|10005	889.0266
TCGA-KN-8430-01A-11R-2315-07	ACOT9|23597	566.8712
TCGA-KN-8430-01A-11R-2315-07	ACOX1|51	950.9202
TCGA-KN-8430-01A-11R-2315-07	ACOX2|8309	357.0552
TCGA-KN-8430-01A-11R-2315-07	ACOX3|8310	553.7832
TCGA-KN-8430-01A-11R-2315-07	ACOXL|55289	2.045
TCGA-KN-8430-01A-11R-2315-07	ACP1|52	1795.501
TCGA-KN-8430-01A-11R-2315-07	ACP2|53	726.7894
TCGA-KN-8430-01A-11R-2315-07	ACP5|54	236.8098
TCGA-KN-8430-01A-11R-2315-07	ACP6|51205	150.5112
TCGA-KN-8430-01A-11R-2315-07	ACPL2|92370	197.137
TCGA-KN-8430-01A-11R-2315-07	ACPP|55	32.7198
TCGA-KN-8430-01A-11R-2315-07	ACPT|93650	.409
TCGA-KN-8430-01A-11R-2315-07	ACRBP|84519	24.5399
TCGA-KN-8430-01A-11R-2315-07	ACRC|93953	3.272
TCGA-KN-8430-01A-11R-2315-07	ACRV1|56	0
TCGA-KN-8430-01A-11R-2315-07	ACR|49	3.272
TCGA-KN-8430-01A-11R-2315-07	ACSBG1|23205	204.908
TCGA-KN-8430-01A-11R-2315-07	ACSBG2|81616	20.4499
TCGA-KN-8430-01A-11R-2315-07	ACSF2|80221	408.998
TCGA-KN-8430-01A-11R-2315-07	ACSF3|197322	597.955
TCGA-KN-8430-01A-11R-2315-07	ACSL1|2180	20642.5358
TCGA-KN-8430-01A-11R-2315-07	ACSL3|2181	2972.5971
TCGA-KN-8430-01A-11R-2315-07	ACSL4|2182	1459.3047
TCGA-KN-8430-01A-11R-2315-07	ACSL5|51703	457.6687
TCGA-KN-8430-01A-11R-2315-07	ACSL6|23305	80.1636
TCGA-KN-8430-01A-11R-2315-07	ACSM1|116285	7.771
TCGA-KN-8430-01A-11R-2315-07	ACSM2A|123876	1.227
TCGA-KN-8430-01A-11R-2315-07	ACSM2B|348158	.409
TCGA-KN-8430-01A-11R-2315-07	ACSM3|6296	148.4417
TCGA-KN-8430-01A-11R-2315-07	ACSM4|341392	0
TCGA-KN-8430-01A-11R-2315-07	ACSM5|54988	6.953
TCGA-KN-8430-01A-11R-2315-07	ACSS1|84532	4211.4519
TCGA-KN-8430-01A-11R-2315-07	ACSS2|55902	1664.2127
TCGA-KN-8430-01A-11R-2315-07	ACSS3|79611	2310.0204
TCGA-KN-8430-01A-11R-2315-07	ACTA1|58	.818
TCGA-KN-8430-01A-11R-2315-07	ACTA2|59	3217.4888
TCGA-KN-8430-01A-11R-2315-07	ACTBL2|345651	2.045
TCGA-KN-8430-01A-11R-2315-07	ACTB|60	153554.1922
TCGA-KN-8430-01A-11R-2315-07	ACTC1|70	225.3579
TCGA-KN-8430-01A-11R-2315-07	ACTG1|71	47039.2638
TCGA-KN-8430-01A-11R-2315-07	ACTG2|72	438.8548
TCGA-KN-8430-01A-11R-2315-07	ACTL6A|86	567.6892
TCGA-KN-8430-01A-11R-2315-07	ACTL6B|51412	0
TCGA-KN-8430-01A-11R-2315-07	ACTL7A|10881	0
TCGA-KN-8430-01A-11R-2315-07	ACTL7B|10880	0
TCGA-KN-8430-01A-11R-2315-07	ACTL8|81569	0
TCGA-KN-8430-01A-11R-2315-07	ACTL9|284382	0
TCGA-KN-8430-01A-11R-2315-07	ACTN1|87	1449.8978
TCGA-KN-8430-01A-11R-2315-07	ACTN2|88	.818
TCGA-KN-8430-01A-11R-2315-07	ACTN3|89	.818
TCGA-KN-8430-01A-11R-2315-07	ACTN4|81	12988.9039
TCGA-KN-8430-01A-11R-2315-07	ACTR10|55860	1579.1411
TCGA-KN-8430-01A-11R-2315-07	ACTR1A|10121	1769.3252
TCGA-KN-8430-01A-11R-2315-07	ACTR1B|10120	1306.7485
TCGA-KN-8430-01A-11R-2315-07	ACTR2|10097	3559.1002
TCGA-KN-8430-01A-11R-2315-07	ACTR3B|57180	289.9796
TCGA-KN-8430-01A-11R-2315-07	ACTR3C|653857	149.6933
TCGA-KN-8430-01A-11R-2315-07	ACTR3|10096	2959.1002
TCGA-KN-8430-01A-11R-2315-07	ACTR5|79913	123.5174
TCGA-KN-8430-01A-11R-2315-07	ACTR6|64431	527.6074
TCGA-KN-8430-01A-11R-2315-07	ACTR8|93973	853.1697
TCGA-KN-8430-01A-11R-2315-07	ACTRT1|139741	0
TCGA-KN-8430-01A-11R-2315-07	ACTRT2|140625	0
TCGA-KN-8430-01A-11R-2315-07	ACVR1B|91	2565.2352
TCGA-KN-8430-01A-11R-2315-07	ACVR1C|130399	27.4029
TCGA-KN-8430-01A-11R-2315-07	ACVR1|90	1130.4703
TCGA-KN-8430-01A-11R-2315-07	ACVR2A|92	283.4356
TCGA-KN-8430-01A-11R-2315-07	ACVR2B|93	211.4519
TCGA-KN-8430-01A-11R-2315-07	ACVRL1|94	625.7669
TCGA-KN-8430-01A-11R-2315-07	ACY1|95	1355.3292
TCGA-KN-8430-01A-11R-2315-07	ACY3|91703	3.272
TCGA-KN-8430-01A-11R-2315-07	ACYP1|97	64.6217
TCGA-KN-8430-01A-11R-2315-07	ACYP2|98	195.501
TCGA-KN-8430-01A-11R-2315-07	ADAD1|132612	0
TCGA-KN-8430-01A-11R-2315-07	ADAD2|161931	2.045
TCGA-KN-8430-01A-11R-2315-07	ADAL|161823	475.6646
TCGA-KN-8430-01A-11R-2315-07	ADAM10|102	2377.0961
TCGA-KN-8430-01A-11R-2315-07	ADAM11|4185	0
TCGA-KN-8430-01A-11R-2315-07	ADAM12|8038	149.6933
TCGA-KN-8430-01A-11R-2315-07	ADAM15|8751	1045.8078
TCGA-KN-8430-01A-11R-2315-07	ADAM17|6868	351.3292
TCGA-KN-8430-01A-11R-2315-07	ADAM18|8749	0
TCGA-KN-8430-01A-11R-2315-07	ADAM19|8728	229.4479
TCGA-KN-8430-01A-11R-2315-07	ADAM20|8748	0
TCGA-KN-8430-01A-11R-2315-07	ADAM21P1|145241	0
TCGA-KN-8430-01A-11R-2315-07	ADAM21|8747	.409
TCGA-KN-8430-01A-11R-2315-07	ADAM22|53616	50.3067
TCGA-KN-8430-01A-11R-2315-07	ADAM23|8745	6.135
TCGA-KN-8430-01A-11R-2315-07	ADAM28|10863	72.8016
TCGA-KN-8430-01A-11R-2315-07	ADAM29|11086	0
TCGA-KN-8430-01A-11R-2315-07	ADAM2|2515	66.6667
TCGA-KN-8430-01A-11R-2315-07	ADAM30|11085	0
TCGA-KN-8430-01A-11R-2315-07	ADAM32|203102	4.499
TCGA-KN-8430-01A-11R-2315-07	ADAM33|80332	2.863
TCGA-KN-8430-01A-11R-2315-07	ADAM3A|1587	0
TCGA-KN-8430-01A-11R-2315-07	ADAM5P|255926	0
TCGA-KN-8430-01A-11R-2315-07	ADAM6|8755	14619.2597
TCGA-KN-8430-01A-11R-2315-07	ADAM7|8756	0
TCGA-KN-8430-01A-11R-2315-07	ADAM8|101	72.3926
TCGA-KN-8430-01A-11R-2315-07	ADAM9|8754	4714.1104
TCGA-KN-8430-01A-11R-2315-07	ADAMDEC1|27299	17.5869
TCGA-KN-8430-01A-11R-2315-07	ADAMTS10|81794	42.9448
TCGA-KN-8430-01A-11R-2315-07	ADAMTS12|81792	87.5256
TCGA-KN-8430-01A-11R-2315-07	ADAMTS13|11093	35.1738
TCGA-KN-8430-01A-11R-2315-07	ADAMTS14|140766	36.4008
TCGA-KN-8430-01A-11R-2315-07	ADAMTS15|170689	28.2209
TCGA-KN-8430-01A-11R-2315-07	ADAMTS16|170690	3.272
TCGA-KN-8430-01A-11R-2315-07	ADAMTS17|170691	373.4151
TCGA-KN-8430-01A-11R-2315-07	ADAMTS18|170692	107.5665
TCGA-KN-8430-01A-11R-2315-07	ADAMTS19|171019	0
TCGA-KN-8430-01A-11R-2315-07	ADAMTS1|9510	1024.1309
TCGA-KN-8430-01A-11R-2315-07	ADAMTS20|80070	0
TCGA-KN-8430-01A-11R-2315-07	ADAMTS2|9509	241.7178
TCGA-KN-8430-01A-11R-2315-07	ADAMTS3|9508	104.2945
TCGA-KN-8430-01A-11R-2315-07	ADAMTS4|9507	1065.4397
TCGA-KN-8430-01A-11R-2315-07	ADAMTS5|11096	478.5276
TCGA-KN-8430-01A-11R-2315-07	ADAMTS6|11174	17.5869
TCGA-KN-8430-01A-11R-2315-07	ADAMTS7|11173	167.6892
TCGA-KN-8430-01A-11R-2315-07	ADAMTS8|11095	2.045
TCGA-KN-8430-01A-11R-2315-07	ADAMTS9|56999	212.2699
TCGA-KN-8430-01A-11R-2315-07	ADAMTSL1|92949	2542.7403
TCGA-KN-8430-01A-11R-2315-07	ADAMTSL2|9719	379.5501
TCGA-KN-8430-01A-11R-2315-07	ADAMTSL3|57188	31.0838
TCGA-KN-8430-01A-11R-2315-07	ADAMTSL4|54507	96.9325
TCGA-KN-8430-01A-11R-2315-07	ADAMTSL5|339366	85.0716
TCGA-KN-8430-01A-11R-2315-07	ADAP1|11033	1337.9427
TCGA-KN-8430-01A-11R-2315-07	ADAP2|55803	175.4601
TCGA-KN-8430-01A-11R-2315-07	ADARB1|104	319.0184
TCGA-KN-8430-01A-11R-2315-07	ADARB2|105	.818
TCGA-KN-8430-01A-11R-2315-07	ADAR|103	3602.454
TCGA-KN-8430-01A-11R-2315-07	ADAT1|23536	367.2802
TCGA-KN-8430-01A-11R-2315-07	ADAT2|134637	29.4479
TCGA-KN-8430-01A-11R-2315-07	ADAT3|113179	46.2168
TCGA-KN-8430-01A-11R-2315-07	ADA|100	80.1636
TCGA-KN-8430-01A-11R-2315-07	ADCK1|57143	470.7566
TCGA-KN-8430-01A-11R-2315-07	ADCK2|90956	1989.7955
TCGA-KN-8430-01A-11R-2315-07	ADCK4|79934	651.1247
TCGA-KN-8430-01A-11R-2315-07	ADCK5|203054	184.8671
TCGA-KN-8430-01A-11R-2315-07	ADCY10|55811	0
TCGA-KN-8430-01A-11R-2315-07	ADCY1|107	609.407
TCGA-KN-8430-01A-11R-2315-07	ADCY2|108	0
TCGA-KN-8430-01A-11R-2315-07	ADCY3|109	328.7853
TCGA-KN-8430-01A-11R-2315-07	ADCY4|196883	217.1779
TCGA-KN-8430-01A-11R-2315-07	ADCY5|111	918.6094
TCGA-KN-8430-01A-11R-2315-07	ADCY6|112	2063.3947
TCGA-KN-8430-01A-11R-2315-07	ADCY7|113	692.0245
TCGA-KN-8430-01A-11R-2315-07	ADCY8|114	.409
TCGA-KN-8430-01A-11R-2315-07	ADCY9|115	830.2658
TCGA-KN-8430-01A-11R-2315-07	ADCYAP1R1|117	.409
TCGA-KN-8430-01A-11R-2315-07	ADCYAP1|116	19.2229
TCGA-KN-8430-01A-11R-2315-07	ADC|113451	25.7669
TCGA-KN-8430-01A-11R-2315-07	ADD1|118	5481.3906
TCGA-KN-8430-01A-11R-2315-07	ADD2|119	6.544
TCGA-KN-8430-01A-11R-2315-07	ADD3|120	1549.6933
TCGA-KN-8430-01A-11R-2315-07	ADH1A|124	.409
TCGA-KN-8430-01A-11R-2315-07	ADH1B|125	8.589
TCGA-KN-8430-01A-11R-2315-07	ADH1C|126	175.4601
TCGA-KN-8430-01A-11R-2315-07	ADH4|127	1263.8037
TCGA-KN-8430-01A-11R-2315-07	ADH5|128	4078.9366
TCGA-KN-8430-01A-11R-2315-07	ADH6|130	440.8998
TCGA-KN-8430-01A-11R-2315-07	ADH7|131	2.863
TCGA-KN-8430-01A-11R-2315-07	ADHFE1|137872	289.5706
TCGA-KN-8430-01A-11R-2315-07	ADI1|55256	1493.2515
TCGA-KN-8430-01A-11R-2315-07	ADIG|149685	1.636
TCGA-KN-8430-01A-11R-2315-07	ADIPOQ|9370	0
TCGA-KN-8430-01A-11R-2315-07	ADIPOR1|51094	1934.1513
TCGA-KN-8430-01A-11R-2315-07	ADIPOR2|79602	5551.7382
TCGA-KN-8430-01A-11R-2315-07	ADK|132	217.1779
TCGA-KN-8430-01A-11R-2315-07	ADM2|79924	339.8773
TCGA-KN-8430-01A-11R-2315-07	ADM|133	5710.4294
TCGA-KN-8430-01A-11R-2315-07	ADNP2|22850	665.4397
TCGA-KN-8430-01A-11R-2315-07	ADNP|23394	2808.589
TCGA-KN-8430-01A-11R-2315-07	ADORA1|134	13.9059
TCGA-KN-8430-01A-11R-2315-07	ADORA2A|135	86.6994
TCGA-KN-8430-01A-11R-2315-07	ADORA2B|136	7.362
TCGA-KN-8430-01A-11R-2315-07	ADORA3|140	55.2147
TCGA-KN-8430-01A-11R-2315-07	ADO|84890	352.1472
TCGA-KN-8430-01A-11R-2315-07	ADPGK|83440	1395.5215
TCGA-KN-8430-01A-11R-2315-07	ADPRHL1|113622	12.2699
TCGA-KN-8430-01A-11R-2315-07	ADPRHL2|54936	419.6319
TCGA-KN-8430-01A-11R-2315-07	ADPRH|141	285.8896
TCGA-KN-8430-01A-11R-2315-07	ADRA1A|148	2.863
TCGA-KN-8430-01A-11R-2315-07	ADRA1B|147	34.3558
TCGA-KN-8430-01A-11R-2315-07	ADRA1D|146	2.045
TCGA-KN-8430-01A-11R-2315-07	ADRA2A|150	7.362
TCGA-KN-8430-01A-11R-2315-07	ADRA2B|151	80.5726
TCGA-KN-8430-01A-11R-2315-07	ADRA2C|152	9.816
TCGA-KN-8430-01A-11R-2315-07	ADRB1|153	215.9509
TCGA-KN-8430-01A-11R-2315-07	ADRB2|154	56.4417
TCGA-KN-8430-01A-11R-2315-07	ADRB3|155	.409
TCGA-KN-8430-01A-11R-2315-07	ADRBK1|156	2128.8344
TCGA-KN-8430-01A-11R-2315-07	ADRBK2|157	195.092
TCGA-KN-8430-01A-11R-2315-07	ADRM1|11047	1532.1063
TCGA-KN-8430-01A-11R-2315-07	ADSL|158	468.7117
TCGA-KN-8430-01A-11R-2315-07	ADSSL1|122622	266.2577
TCGA-KN-8430-01A-11R-2315-07	ADSS|159	1098.9775
TCGA-KN-8430-01A-11R-2315-07	AEBP1|165	819.2229
TCGA-KN-8430-01A-11R-2315-07	AEBP2|121536	1089.5706
TCGA-KN-8430-01A-11R-2315-07	AEN|64782	712.0654
TCGA-KN-8430-01A-11R-2315-07	AES|166	16579.9591
TCGA-KN-8430-01A-11R-2315-07	AFAP1L1|134265	408.998
TCGA-KN-8430-01A-11R-2315-07	AFAP1L2|84632	182.8221
TCGA-KN-8430-01A-11R-2315-07	AFAP1|60312	468.6748
TCGA-KN-8430-01A-11R-2315-07	AFARP1|246182	2.045
TCGA-KN-8430-01A-11R-2315-07	AFF1|4299	3655.6237
TCGA-KN-8430-01A-11R-2315-07	AFF2|2334	8.998
TCGA-KN-8430-01A-11R-2315-07	AFF3|3899	13.9059
TCGA-KN-8430-01A-11R-2315-07	AFF4|27125	2375.4601
TCGA-KN-8430-01A-11R-2315-07	AFG3L1|172	285.0716
TCGA-KN-8430-01A-11R-2315-07	AFG3L2|10939	3216.2372
TCGA-KN-8430-01A-11R-2315-07	AFMID|125061	122.6994
TCGA-KN-8430-01A-11R-2315-07	AFM|173	0
TCGA-KN-8430-01A-11R-2315-07	AFP|174	0
TCGA-KN-8430-01A-11R-2315-07	AFTPH|54812	1258.4867
TCGA-KN-8430-01A-11R-2315-07	AG2|387763	294.0695
TCGA-KN-8430-01A-11R-2315-07	AGAP11|119385	108.8098
TCGA-KN-8430-01A-11R-2315-07	AGAP1|116987	193.865
TCGA-KN-8430-01A-11R-2315-07	AGAP2|116986	54.1595
TCGA-KN-8430-01A-11R-2315-07	AGAP3|116988	1056.4417
TCGA-KN-8430-01A-11R-2315-07	AGAP4|119016	89.1616
TCGA-KN-8430-01A-11R-2315-07	AGAP5|729092	10.1472
TCGA-KN-8430-01A-11R-2315-07	AGAP6|414189	37.2188
TCGA-KN-8430-01A-11R-2315-07	AGAP7|653268	5.726
TCGA-KN-8430-01A-11R-2315-07	AGAP8|728404	16.3599
TCGA-KN-8430-01A-11R-2315-07	AGA|175	442.5358
TCGA-KN-8430-01A-11R-2315-07	AGBL1|123624	0
TCGA-KN-8430-01A-11R-2315-07	AGBL2|79841	12.6789
TCGA-KN-8430-01A-11R-2315-07	AGBL3|340351	1.227
TCGA-KN-8430-01A-11R-2315-07	AGBL4|84871	.409
TCGA-KN-8430-01A-11R-2315-07	AGBL5|60509	575.8732
TCGA-KN-8430-01A-11R-2315-07	AGER|177	9.407
TCGA-KN-8430-01A-11R-2315-07	AGFG1|3267	1328.4254
TCGA-KN-8430-01A-11R-2315-07	AGFG2|3268	373.0061
TCGA-KN-8430-01A-11R-2315-07	AGGF1|55109	514.9284
TCGA-KN-8430-01A-11R-2315-07	AGK|55750	1159.9182
TCGA-KN-8430-01A-11R-2315-07	AGL|178	1336.6053
TCGA-KN-8430-01A-11R-2315-07	AGMAT|79814	39.6728
TCGA-KN-8430-01A-11R-2315-07	AGPAT1|10554	1245.82
TCGA-KN-8430-01A-11R-2315-07	AGPAT2|10555	1016.3599
TCGA-KN-8430-01A-11R-2315-07	AGPAT3|56894	3019.2229
TCGA-KN-8430-01A-11R-2315-07	AGPAT4|56895	36.8098
TCGA-KN-8430-01A-11R-2315-07	AGPAT5|55326	2537.4233
TCGA-KN-8430-01A-11R-2315-07	AGPAT6|137964	3634.3558
TCGA-KN-8430-01A-11R-2315-07	AGPAT9|84803	1600.818
TCGA-KN-8430-01A-11R-2315-07	AGPHD1|123688	35.9918
TCGA-KN-8430-01A-11R-2315-07	AGPS|8540	731.6973
TCGA-KN-8430-01A-11R-2315-07	AGR2|10551	6.544
TCGA-KN-8430-01A-11R-2315-07	AGR3|155465	.409
TCGA-KN-8430-01A-11R-2315-07	AGRN|375790	4139.0593
TCGA-KN-8430-01A-11R-2315-07	AGRP|181	.818
TCGA-KN-8430-01A-11R-2315-07	AGTPBP1|23287	159.9182
TCGA-KN-8430-01A-11R-2315-07	AGTR1|185	6.544
TCGA-KN-8430-01A-11R-2315-07	AGTR2|186	0
TCGA-KN-8430-01A-11R-2315-07	AGTRAP|57085	324.3354
TCGA-KN-8430-01A-11R-2315-07	AGT|183	44.1718
TCGA-KN-8430-01A-11R-2315-07	AGXT2L1|64850	0
TCGA-KN-8430-01A-11R-2315-07	AGXT2L2|85007	303.2147
TCGA-KN-8430-01A-11R-2315-07	AGXT2|64902	1.636
TCGA-KN-8430-01A-11R-2315-07	AGXT|189	.409
TCGA-KN-8430-01A-11R-2315-07	AHCTF1|25909	716.9734
TCGA-KN-8430-01A-11R-2315-07	AHCYL1|10768	4244.9898
TCGA-KN-8430-01A-11R-2315-07	AHCYL2|23382	5608.589
TCGA-KN-8430-01A-11R-2315-07	AHCY|191	1891.6155
TCGA-KN-8430-01A-11R-2315-07	AHDC1|27245	565.2352
TCGA-KN-8430-01A-11R-2315-07	AHI1|54806	70.7566
TCGA-KN-8430-01A-11R-2315-07	AHNAK2|113146	1782.4131
TCGA-KN-8430-01A-11R-2315-07	AHNAK|79026	18595.092
TCGA-KN-8430-01A-11R-2315-07	AHRR|57491	23.7219
TCGA-KN-8430-01A-11R-2315-07	AHR|196	1614.3149
TCGA-KN-8430-01A-11R-2315-07	AHSA1|10598	2748.4663
TCGA-KN-8430-01A-11R-2315-07	AHSA2|130872	254.3967
TCGA-KN-8430-01A-11R-2315-07	AHSG|197	0
TCGA-KN-8430-01A-11R-2315-07	AHSP|51327	0
TCGA-KN-8430-01A-11R-2315-07	AICDA|57379	.818
TCGA-KN-8430-01A-11R-2315-07	AIDA|64853	358.7035
TCGA-KN-8430-01A-11R-2315-07	AIF1L|83543	207.771
TCGA-KN-8430-01A-11R-2315-07	AIF1|199	294.0695
TCGA-KN-8430-01A-11R-2315-07	AIFM1|9131	4661.3497
TCGA-KN-8430-01A-11R-2315-07	AIFM2|84883	626.9939
TCGA-KN-8430-01A-11R-2315-07	AIFM3|150209	73.2311
TCGA-KN-8430-01A-11R-2315-07	AIG1|51390	784.4581
TCGA-KN-8430-01A-11R-2315-07	AIM1L|55057	1.636
TCGA-KN-8430-01A-11R-2315-07	AIM1|202	430.6748
TCGA-KN-8430-01A-11R-2315-07	AIM2|9447	8.589
TCGA-KN-8430-01A-11R-2315-07	AIMP1|9255	1149.5828
TCGA-KN-8430-01A-11R-2315-07	AIMP2|7965	813.1738
TCGA-KN-8430-01A-11R-2315-07	AIPL1|23746	0
TCGA-KN-8430-01A-11R-2315-07	AIP|9049	1361.9632
TCGA-KN-8430-01A-11R-2315-07	AIRE|326	0
TCGA-KN-8430-01A-11R-2315-07	AJAP1|55966	5.726
TCGA-KN-8430-01A-11R-2315-07	AK1|203	1446.2168
TCGA-KN-8430-01A-11R-2315-07	AK2|204	1523.5174
TCGA-KN-8430-01A-11R-2315-07	AK3L1|205	15.5419
TCGA-KN-8430-01A-11R-2315-07	AK3|50808	2763.1902
TCGA-KN-8430-01A-11R-2315-07	AK5|26289	2.863
TCGA-KN-8430-01A-11R-2315-07	AK7|122481	13.9059
TCGA-KN-8430-01A-11R-2315-07	AKAP10|11216	471.1656
TCGA-KN-8430-01A-11R-2315-07	AKAP11|11215	1081.3906
TCGA-KN-8430-01A-11R-2315-07	AKAP12|9590	419.6319
TCGA-KN-8430-01A-11R-2315-07	AKAP13|11214	4518.2004
TCGA-KN-8430-01A-11R-2315-07	AKAP14|158798	0
TCGA-KN-8430-01A-11R-2315-07	AKAP1|8165	2782.0041
TCGA-KN-8430-01A-11R-2315-07	AKAP2|11217	3205.7587
TCGA-KN-8430-01A-11R-2315-07	AKAP3|10566	22.9039
TCGA-KN-8430-01A-11R-2315-07	AKAP4|8852	.818
TCGA-KN-8430-01A-11R-2315-07	AKAP5|9495	55.2147
TCGA-KN-8430-01A-11R-2315-07	AKAP6|9472	656.4417
TCGA-KN-8430-01A-11R-2315-07	AKAP7|9465	274.8466
TCGA-KN-8430-01A-11R-2315-07	AKAP8L|26993	932.9243
TCGA-KN-8430-01A-11R-2315-07	AKAP8|10270	724.3354
TCGA-KN-8430-01A-11R-2315-07	AKAP9|10142	5935.3783
TCGA-KN-8430-01A-11R-2315-07	AKD1|221264	81.3906
TCGA-KN-8430-01A-11R-2315-07	AKIRIN1|79647	971.7791
TCGA-KN-8430-01A-11R-2315-07	AKIRIN2|55122	921.0634
TCGA-KN-8430-01A-11R-2315-07	AKNAD1|254268	13.9059
TCGA-KN-8430-01A-11R-2315-07	AKNA|80709	1123.9264
TCGA-KN-8430-01A-11R-2315-07	AKR1A1|10327	798.773
TCGA-KN-8430-01A-11R-2315-07	AKR1B10|57016	1.227
TCGA-KN-8430-01A-11R-2315-07	AKR1B15|441282	0
TCGA-KN-8430-01A-11R-2315-07	AKR1B1|231	2177.5051
TCGA-KN-8430-01A-11R-2315-07	AKR1C1|1645	685.8896
TCGA-KN-8430-01A-11R-2315-07	AKR1C2|1646	20.4499
TCGA-KN-8430-01A-11R-2315-07	AKR1C3|8644	69.1207
TCGA-KN-8430-01A-11R-2315-07	AKR1C4|1109	0
TCGA-KN-8430-01A-11R-2315-07	AKR1CL1|340811	0
TCGA-KN-8430-01A-11R-2315-07	AKR1D1|6718	0
TCGA-KN-8430-01A-11R-2315-07	AKR1E2|83592	1.636
TCGA-KN-8430-01A-11R-2315-07	AKR7A2|8574	707.9755
TCGA-KN-8430-01A-11R-2315-07	AKR7A3|22977	546.0123
TCGA-KN-8430-01A-11R-2315-07	AKR7L|246181	19.6319
TCGA-KN-8430-01A-11R-2315-07	AKT1S1|84335	793.865
TCGA-KN-8430-01A-11R-2315-07	AKT1|207	7054.3967
TCGA-KN-8430-01A-11R-2315-07	AKT2|208	4567.2802
TCGA-KN-8430-01A-11R-2315-07	AKT3|10000	592.638
TCGA-KN-8430-01A-11R-2315-07	AKTIP|64400	1295.1411
TCGA-KN-8430-01A-11R-2315-07	ALAD|210	658.8957
TCGA-KN-8430-01A-11R-2315-07	ALAS1|211	3408.998
TCGA-KN-8430-01A-11R-2315-07	ALAS2|212	2.045
TCGA-KN-8430-01A-11R-2315-07	ALB|213	1.227
TCGA-KN-8430-01A-11R-2315-07	ALCAM|214	10257.6687
TCGA-KN-8430-01A-11R-2315-07	ALDH16A1|126133	593.865
TCGA-KN-8430-01A-11R-2315-07	ALDH18A1|5832	805.726
TCGA-KN-8430-01A-11R-2315-07	ALDH1A1|216	1155.0102
TCGA-KN-8430-01A-11R-2315-07	ALDH1A2|8854	1141.5133
TCGA-KN-8430-01A-11R-2315-07	ALDH1A3|220	216.5112
TCGA-KN-8430-01A-11R-2315-07	ALDH1B1|219	391.82
TCGA-KN-8430-01A-11R-2315-07	ALDH1L1|10840	4222.4949
TCGA-KN-8430-01A-11R-2315-07	ALDH1L2|160428	564.8262
TCGA-KN-8430-01A-11R-2315-07	ALDH2|217	1011.4519
TCGA-KN-8430-01A-11R-2315-07	ALDH3A1|218	4.09
TCGA-KN-8430-01A-11R-2315-07	ALDH3A2|224	1397.955
TCGA-KN-8430-01A-11R-2315-07	ALDH3B1|221	105.9305
TCGA-KN-8430-01A-11R-2315-07	ALDH3B2|222	30.2658
TCGA-KN-8430-01A-11R-2315-07	ALDH4A1|8659	358.2822
TCGA-KN-8430-01A-11R-2315-07	ALDH5A1|7915	685.4806
TCGA-KN-8430-01A-11R-2315-07	ALDH6A1|4329	813.9059
TCGA-KN-8430-01A-11R-2315-07	ALDH7A1|501	1149.2843
TCGA-KN-8430-01A-11R-2315-07	ALDH8A1|64577	15.5419
TCGA-KN-8430-01A-11R-2315-07	ALDH9A1|223	1467.0757
TCGA-KN-8430-01A-11R-2315-07	ALDOA|226	45007.771
TCGA-KN-8430-01A-11R-2315-07	ALDOB|229	28.2209
TCGA-KN-8430-01A-11R-2315-07	ALDOC|230	76.4826
TCGA-KN-8430-01A-11R-2315-07	ALG10B|144245	454.3967
TCGA-KN-8430-01A-11R-2315-07	ALG10|84920	118.2004
TCGA-KN-8430-01A-11R-2315-07	ALG11|440138	22.9039
TCGA-KN-8430-01A-11R-2315-07	ALG12|79087	667.4847
TCGA-KN-8430-01A-11R-2315-07	ALG13|79868	769.7342
TCGA-KN-8430-01A-11R-2315-07	ALG14|199857	114.1104
TCGA-KN-8430-01A-11R-2315-07	ALG1L2|644974	0
TCGA-KN-8430-01A-11R-2315-07	ALG1L|200810	30.8507
TCGA-KN-8430-01A-11R-2315-07	ALG1|56052	925.7423
TCGA-KN-8430-01A-11R-2315-07	ALG2|85365	961.9632
TCGA-KN-8430-01A-11R-2315-07	ALG3|10195	733.3333
TCGA-KN-8430-01A-11R-2315-07	ALG5|29880	565.2352
TCGA-KN-8430-01A-11R-2315-07	ALG6|29929	158.6912
TCGA-KN-8430-01A-11R-2315-07	ALG8|79053	696.1145
TCGA-KN-8430-01A-11R-2315-07	ALG9|79796	535.3783
TCGA-KN-8430-01A-11R-2315-07	ALKBH1|8846	283.0266
TCGA-KN-8430-01A-11R-2315-07	ALKBH2|121642	183.6401
TCGA-KN-8430-01A-11R-2315-07	ALKBH3|221120	549.6933
TCGA-KN-8430-01A-11R-2315-07	ALKBH4|54784	301.047
TCGA-KN-8430-01A-11R-2315-07	ALKBH5|54890	1528.7812
TCGA-KN-8430-01A-11R-2315-07	ALKBH6|84964	232.3108
TCGA-KN-8430-01A-11R-2315-07	ALKBH7|84266	1848.2618
TCGA-KN-8430-01A-11R-2315-07	ALKBH8|91801	193.865
TCGA-KN-8430-01A-11R-2315-07	ALK|238	1.636
TCGA-KN-8430-01A-11R-2315-07	ALLC|55821	0
TCGA-KN-8430-01A-11R-2315-07	ALMS1P|200420	.818
TCGA-KN-8430-01A-11R-2315-07	ALMS1|7840	443.3538
TCGA-KN-8430-01A-11R-2315-07	ALOX12B|242	0
TCGA-KN-8430-01A-11R-2315-07	ALOX12P2|245	1.227
TCGA-KN-8430-01A-11R-2315-07	ALOX12|239	4.499
TCGA-KN-8430-01A-11R-2315-07	ALOX15B|247	10.6339
TCGA-KN-8430-01A-11R-2315-07	ALOX15|246	0
TCGA-KN-8430-01A-11R-2315-07	ALOX5AP|241	207.771
TCGA-KN-8430-01A-11R-2315-07	ALOX5|240	164.4172
TCGA-KN-8430-01A-11R-2315-07	ALOXE3|59344	0
TCGA-KN-8430-01A-11R-2315-07	ALPI|248	0
TCGA-KN-8430-01A-11R-2315-07	ALPK1|80216	424.9489
TCGA-KN-8430-01A-11R-2315-07	ALPK2|115701	11.4519
TCGA-KN-8430-01A-11R-2315-07	ALPK3|57538	4025.7669
TCGA-KN-8430-01A-11R-2315-07	ALPL|249	354.6012
TCGA-KN-8430-01A-11R-2315-07	ALPPL2|251	0
TCGA-KN-8430-01A-11R-2315-07	ALPP|250	0
TCGA-KN-8430-01A-11R-2315-07	ALS2CL|259173	2066.6667
TCGA-KN-8430-01A-11R-2315-07	ALS2CR11|151254	.409
TCGA-KN-8430-01A-11R-2315-07	ALS2CR12|130540	3.681
TCGA-KN-8430-01A-11R-2315-07	ALS2CR4|65062	174.2331
TCGA-KN-8430-01A-11R-2315-07	ALS2CR8|79800	172.1881
TCGA-KN-8430-01A-11R-2315-07	ALS2|57679	354.1922
TCGA-KN-8430-01A-11R-2315-07	ALX1|8092	0
TCGA-KN-8430-01A-11R-2315-07	ALX3|257	13.9059
TCGA-KN-8430-01A-11R-2315-07	ALX4|60529	0
TCGA-KN-8430-01A-11R-2315-07	AMAC1L2|83650	.409
TCGA-KN-8430-01A-11R-2315-07	AMAC1L3|643664	0
TCGA-KN-8430-01A-11R-2315-07	AMAC1|146861	0
TCGA-KN-8430-01A-11R-2315-07	AMACR|23600	479.3456
TCGA-KN-8430-01A-11R-2315-07	AMBN|258	0
TCGA-KN-8430-01A-11R-2315-07	AMBP|259	3.272
TCGA-KN-8430-01A-11R-2315-07	AMBRA1|55626	1406.544
TCGA-KN-8430-01A-11R-2315-07	AMD1|262	932.5153
TCGA-KN-8430-01A-11R-2315-07	AMDHD1|144193	8.589
TCGA-KN-8430-01A-11R-2315-07	AMDHD2|51005	248.9693
TCGA-KN-8430-01A-11R-2315-07	AMELX|265	0
TCGA-KN-8430-01A-11R-2315-07	AMELY|266	0
TCGA-KN-8430-01A-11R-2315-07	AMFR|267	6928.0164
TCGA-KN-8430-01A-11R-2315-07	AMHR2|269	0
TCGA-KN-8430-01A-11R-2315-07	AMH|268	1.227
TCGA-KN-8430-01A-11R-2315-07	AMICA1|120425	125.1534
TCGA-KN-8430-01A-11R-2315-07	AMIGO1|57463	43.7628
TCGA-KN-8430-01A-11R-2315-07	AMIGO2|347902	930.8793
TCGA-KN-8430-01A-11R-2315-07	AMIGO3|386724	98.5685
TCGA-KN-8430-01A-11R-2315-07	AMMECR1L|83607	370.9611
TCGA-KN-8430-01A-11R-2315-07	AMMECR1|9949	344.7853
TCGA-KN-8430-01A-11R-2315-07	AMN1|196394	268.7117
TCGA-KN-8430-01A-11R-2315-07	AMN|81693	3.681
TCGA-KN-8430-01A-11R-2315-07	AMOTL1|154810	397.955
TCGA-KN-8430-01A-11R-2315-07	AMOTL2|51421	3141.1043
TCGA-KN-8430-01A-11R-2315-07	AMOT|154796	1024.5399
TCGA-KN-8430-01A-11R-2315-07	AMPD1|270	.818
TCGA-KN-8430-01A-11R-2315-07	AMPD2|271	212.2699
TCGA-KN-8430-01A-11R-2315-07	AMPD3|272	2906.3395
TCGA-KN-8430-01A-11R-2315-07	AMPH|273	1.636
TCGA-KN-8430-01A-11R-2315-07	AMTN|401138	1.227
TCGA-KN-8430-01A-11R-2315-07	AMT|275	607.3047
TCGA-KN-8430-01A-11R-2315-07	AMY1A|276	3.681
TCGA-KN-8430-01A-11R-2315-07	AMY2A|279	.818
TCGA-KN-8430-01A-11R-2315-07	AMY2B|280	111.2393
TCGA-KN-8430-01A-11R-2315-07	AMZ1|155185	6.135
TCGA-KN-8430-01A-11R-2315-07	AMZ2P1|201283	105.9305
TCGA-KN-8430-01A-11R-2315-07	AMZ2|51321	1256.4417
TCGA-KN-8430-01A-11R-2315-07	ANAPC10|10393	137.4233
TCGA-KN-8430-01A-11R-2315-07	ANAPC11|51529	1280.9816
TCGA-KN-8430-01A-11R-2315-07	ANAPC13|25847	2417.4274
TCGA-KN-8430-01A-11R-2315-07	ANAPC16|119504	2119.4274
TCGA-KN-8430-01A-11R-2315-07	ANAPC1|64682	408.18
TCGA-KN-8430-01A-11R-2315-07	ANAPC2|29882	477.7096
TCGA-KN-8430-01A-11R-2315-07	ANAPC4|29945	453.1697
TCGA-KN-8430-01A-11R-2315-07	ANAPC5|51433	3080.1636
TCGA-KN-8430-01A-11R-2315-07	ANAPC7|51434	608.18
TCGA-KN-8430-01A-11R-2315-07	ANGEL1|23357	749.2843
TCGA-KN-8430-01A-11R-2315-07	ANGEL2|90806	372.1881
TCGA-KN-8430-01A-11R-2315-07	ANGPT1|284	3402.863
TCGA-KN-8430-01A-11R-2315-07	ANGPT2|285	400.409
TCGA-KN-8430-01A-11R-2315-07	ANGPT4|51378	.409
TCGA-KN-8430-01A-11R-2315-07	ANGPTL1|9068	630.6748
TCGA-KN-8430-01A-11R-2315-07	ANGPTL2|23452	374.2331
TCGA-KN-8430-01A-11R-2315-07	ANGPTL3|27329	.818
TCGA-KN-8430-01A-11R-2315-07	ANGPTL4|51129	128.8344
TCGA-KN-8430-01A-11R-2315-07	ANGPTL5|253935	0
TCGA-KN-8430-01A-11R-2315-07	ANGPTL6|83854	1.9509
TCGA-KN-8430-01A-11R-2315-07	ANGPTL7|10218	1.227
TCGA-KN-8430-01A-11R-2315-07	ANG|283	24.7689
TCGA-KN-8430-01A-11R-2315-07	ANK1|286	17.9959
TCGA-KN-8430-01A-11R-2315-07	ANK2|287	90.3885
TCGA-KN-8430-01A-11R-2315-07	ANK3|288	1246.6258
TCGA-KN-8430-01A-11R-2315-07	ANKAR|150709	36.4008
TCGA-KN-8430-01A-11R-2315-07	ANKDD1A|348094	56.0327
TCGA-KN-8430-01A-11R-2315-07	ANKFN1|162282	0
TCGA-KN-8430-01A-11R-2315-07	ANKFY1|51479	1455.6237
TCGA-KN-8430-01A-11R-2315-07	ANKHD1-EIF4EBP3|404734	328.2618
TCGA-KN-8430-01A-11R-2315-07	ANKHD1|54882	1277.2924
TCGA-KN-8430-01A-11R-2315-07	ANKH|56172	337.8323
TCGA-KN-8430-01A-11R-2315-07	ANKIB1|54467	1289.5706
TCGA-KN-8430-01A-11R-2315-07	ANKK1|255239	2.045
TCGA-KN-8430-01A-11R-2315-07	ANKLE1|126549	4.09
TCGA-KN-8430-01A-11R-2315-07	ANKLE2|23141	1417.1779
TCGA-KN-8430-01A-11R-2315-07	ANKMY1|51281	181.5951
TCGA-KN-8430-01A-11R-2315-07	ANKMY2|57037	1115.7464
TCGA-KN-8430-01A-11R-2315-07	ANKRA2|57763	212.2699
TCGA-KN-8430-01A-11R-2315-07	ANKRD10|55608	662.9857
TCGA-KN-8430-01A-11R-2315-07	ANKRD11|29123	3809.9141
TCGA-KN-8430-01A-11R-2315-07	ANKRD12|23253	959.5092
TCGA-KN-8430-01A-11R-2315-07	ANKRD13A|88455	2804.09
TCGA-KN-8430-01A-11R-2315-07	ANKRD13B|124930	12.2699
TCGA-KN-8430-01A-11R-2315-07	ANKRD13C|81573	540.6953
TCGA-KN-8430-01A-11R-2315-07	ANKRD13D|338692	310.4294
TCGA-KN-8430-01A-11R-2315-07	ANKRD16|54522	78.9366
TCGA-KN-8430-01A-11R-2315-07	ANKRD17|26057	2867.4847
TCGA-KN-8430-01A-11R-2315-07	ANKRD19|138649	29.8569
TCGA-KN-8430-01A-11R-2315-07	ANKRD1|27063	324.7444
TCGA-KN-8430-01A-11R-2315-07	ANKRD20A3|441425	3.272
TCGA-KN-8430-01A-11R-2315-07	ANKRD20A4|728747	.818
TCGA-KN-8430-01A-11R-2315-07	ANKRD20B|729171	.818
TCGA-KN-8430-01A-11R-2315-07	ANKRD22|118932	65.8487
TCGA-KN-8430-01A-11R-2315-07	ANKRD23|200539	8.589
TCGA-KN-8430-01A-11R-2315-07	ANKRD24|170961	33.1288
TCGA-KN-8430-01A-11R-2315-07	ANKRD26P1|124149	0
TCGA-KN-8430-01A-11R-2315-07	ANKRD26|22852	273.2106
TCGA-KN-8430-01A-11R-2315-07	ANKRD27|84079	1377.5051
TCGA-KN-8430-01A-11R-2315-07	ANKRD28|23243	1876.0736
TCGA-KN-8430-01A-11R-2315-07	ANKRD29|147463	608.589
TCGA-KN-8430-01A-11R-2315-07	ANKRD2|26287	4.09
TCGA-KN-8430-01A-11R-2315-07	ANKRD30A|91074	17.5869
TCGA-KN-8430-01A-11R-2315-07	ANKRD30B|374860	1.227
TCGA-KN-8430-01A-11R-2315-07	ANKRD31|256006	.818
TCGA-KN-8430-01A-11R-2315-07	ANKRD32|84250	52.7607
TCGA-KN-8430-01A-11R-2315-07	ANKRD33|341405	.818
TCGA-KN-8430-01A-11R-2315-07	ANKRD34A|284615	5.726
TCGA-KN-8430-01A-11R-2315-07	ANKRD34B|340120	.818
TCGA-KN-8430-01A-11R-2315-07	ANKRD34C|390616	.409
TCGA-KN-8430-01A-11R-2315-07	ANKRD35|148741	1.227
TCGA-KN-8430-01A-11R-2315-07	ANKRD36BP1|84832	84.6626
TCGA-KN-8430-01A-11R-2315-07	ANKRD36B|57730	16.3599
TCGA-KN-8430-01A-11R-2315-07	ANKRD36|375248	60.5317
TCGA-KN-8430-01A-11R-2315-07	ANKRD37|353322	46.5971
TCGA-KN-8430-01A-11R-2315-07	ANKRD39|51239	122.6994
TCGA-KN-8430-01A-11R-2315-07	ANKRD40|91369	997.546
TCGA-KN-8430-01A-11R-2315-07	ANKRD42|338699	233.9468
TCGA-KN-8430-01A-11R-2315-07	ANKRD43|134548	791.002
TCGA-KN-8430-01A-11R-2315-07	ANKRD44|91526	94.8875
TCGA-KN-8430-01A-11R-2315-07	ANKRD45|339416	7.771
TCGA-KN-8430-01A-11R-2315-07	ANKRD46|157567	617.636
TCGA-KN-8430-01A-11R-2315-07	ANKRD49|54851	370.9611
TCGA-KN-8430-01A-11R-2315-07	ANKRD50|57182	780.3681
TCGA-KN-8430-01A-11R-2315-07	ANKRD52|283373	984.8671
TCGA-KN-8430-01A-11R-2315-07	ANKRD53|79998	6.544
TCGA-KN-8430-01A-11R-2315-07	ANKRD54|129138	373.4151
TCGA-KN-8430-01A-11R-2315-07	ANKRD55|79722	3.272
TCGA-KN-8430-01A-11R-2315-07	ANKRD56|345079	788.1391
TCGA-KN-8430-01A-11R-2315-07	ANKRD57|65124	669.1207
TCGA-KN-8430-01A-11R-2315-07	ANKRD58|347454	15.9509
TCGA-KN-8430-01A-11R-2315-07	ANKRD5|63926	266.6667
TCGA-KN-8430-01A-11R-2315-07	ANKRD6|22881	187.2474
TCGA-KN-8430-01A-11R-2315-07	ANKRD7|56311	16.3599
TCGA-KN-8430-01A-11R-2315-07	ANKRD9|122416	983.2311
TCGA-KN-8430-01A-11R-2315-07	ANKS1A|23294	862.5767
TCGA-KN-8430-01A-11R-2315-07	ANKS1B|56899	4.499
TCGA-KN-8430-01A-11R-2315-07	ANKS3|124401	314.9284
TCGA-KN-8430-01A-11R-2315-07	ANKS4B|257629	1.227
TCGA-KN-8430-01A-11R-2315-07	ANKS6|203286	182.8221
TCGA-KN-8430-01A-11R-2315-07	ANKZF1|55139	221.6769
TCGA-KN-8430-01A-11R-2315-07	ANLN|54443	110.8384
TCGA-KN-8430-01A-11R-2315-07	ANO10|55129	1978.7321
TCGA-KN-8430-01A-11R-2315-07	ANO1|55107	197.137
TCGA-KN-8430-01A-11R-2315-07	ANO2|57101	28.2209
TCGA-KN-8430-01A-11R-2315-07	ANO3|63982	4.908
TCGA-KN-8430-01A-11R-2315-07	ANO4|121601	570.5521
TCGA-KN-8430-01A-11R-2315-07	ANO5|203859	948.8753
TCGA-KN-8430-01A-11R-2315-07	ANO6|196527	4051.5337
TCGA-KN-8430-01A-11R-2315-07	ANO7|50636	35.1738
TCGA-KN-8430-01A-11R-2315-07	ANO8|57719	302.2495
TCGA-KN-8430-01A-11R-2315-07	ANO9|338440	240.0818
TCGA-KN-8430-01A-11R-2315-07	ANP32A|8125	3349.6933
TCGA-KN-8430-01A-11R-2315-07	ANP32B|10541	1635.1738
TCGA-KN-8430-01A-11R-2315-07	ANP32C|23520	2.863
TCGA-KN-8430-01A-11R-2315-07	ANP32D|23519	0
TCGA-KN-8430-01A-11R-2315-07	ANP32E|81611	750.9202
TCGA-KN-8430-01A-11R-2315-07	ANPEP|290	83.8446
TCGA-KN-8430-01A-11R-2315-07	ANTXR1|84168	725.1534
TCGA-KN-8430-01A-11R-2315-07	ANTXR2|118429	330.0613
TCGA-KN-8430-01A-11R-2315-07	ANTXRL|195977	0
TCGA-KN-8430-01A-11R-2315-07	ANUBL1|93550	71.9836
TCGA-KN-8430-01A-11R-2315-07	ANXA10|11199	0
TCGA-KN-8430-01A-11R-2315-07	ANXA11|311	7025.3579
TCGA-KN-8430-01A-11R-2315-07	ANXA13|312	0
TCGA-KN-8430-01A-11R-2315-07	ANXA1|301	1146.8303
TCGA-KN-8430-01A-11R-2315-07	ANXA2P1|303	39.2638
TCGA-KN-8430-01A-11R-2315-07	ANXA2P2|304	2098.1595
TCGA-KN-8430-01A-11R-2315-07	ANXA2P3|305	4.09
TCGA-KN-8430-01A-11R-2315-07	ANXA2|302	5495.7055
TCGA-KN-8430-01A-11R-2315-07	ANXA3|306	178.3231
TCGA-KN-8430-01A-11R-2315-07	ANXA4|307	3247.8528
TCGA-KN-8430-01A-11R-2315-07	ANXA5|308	5237.2188
TCGA-KN-8430-01A-11R-2315-07	ANXA6|309	1891.6155
TCGA-KN-8430-01A-11R-2315-07	ANXA7|310	2421.2679
TCGA-KN-8430-01A-11R-2315-07	ANXA8L1|728113	0
TCGA-KN-8430-01A-11R-2315-07	ANXA8L2|244	8.589
TCGA-KN-8430-01A-11R-2315-07	ANXA8|653145	16.3599
TCGA-KN-8430-01A-11R-2315-07	ANXA9|8416	160.7362
TCGA-KN-8430-01A-11R-2315-07	AOAH|313	161.5542
TCGA-KN-8430-01A-11R-2315-07	AOC2|314	10.2249
TCGA-KN-8430-01A-11R-2315-07	AOC3|8639	633.1288
TCGA-KN-8430-01A-11R-2315-07	AOX1|316	3.272
TCGA-KN-8430-01A-11R-2315-07	AOX2P|344454	0
TCGA-KN-8430-01A-11R-2315-07	AP1AR|55435	822.0859
TCGA-KN-8430-01A-11R-2315-07	AP1B1|162	3625.3579
TCGA-KN-8430-01A-11R-2315-07	AP1G1|164	2864.2127
TCGA-KN-8430-01A-11R-2315-07	AP1G2|8906	1307.9632
TCGA-KN-8430-01A-11R-2315-07	AP1M1|8907	1311.6564
TCGA-KN-8430-01A-11R-2315-07	AP1M2|10053	2710.0204
TCGA-KN-8430-01A-11R-2315-07	AP1S1|1174	1412.2699
TCGA-KN-8430-01A-11R-2315-07	AP1S2|8905	312.4744
TCGA-KN-8430-01A-11R-2315-07	AP1S3|130340	281.7996
TCGA-KN-8430-01A-11R-2315-07	AP2A1|160	1665.681
TCGA-KN-8430-01A-11R-2315-07	AP2A2|161	1655.6237
TCGA-KN-8430-01A-11R-2315-07	AP2B1|163	4943.9673
TCGA-KN-8430-01A-11R-2315-07	AP2M1|1173	7809.816
TCGA-KN-8430-01A-11R-2315-07	AP2S1|1175	1431.9018
TCGA-KN-8430-01A-11R-2315-07	AP3B1|8546	1236.4008
TCGA-KN-8430-01A-11R-2315-07	AP3B2|8120	26.9939
TCGA-KN-8430-01A-11R-2315-07	AP3D1|8943	6175.4601
TCGA-KN-8430-01A-11R-2315-07	AP3M1|26985	597.955
TCGA-KN-8430-01A-11R-2315-07	AP3M2|10947	371.7791
TCGA-KN-8430-01A-11R-2315-07	AP3S1|1176	325.9714
TCGA-KN-8430-01A-11R-2315-07	AP3S2|10239	2495.7914
TCGA-KN-8430-01A-11R-2315-07	AP4B1|10717	125.2802
TCGA-KN-8430-01A-11R-2315-07	AP4E1|23431	436.4008
TCGA-KN-8430-01A-11R-2315-07	AP4M1|9179	247.3006
TCGA-KN-8430-01A-11R-2315-07	AP4S1|11154	144.7853
TCGA-KN-8430-01A-11R-2315-07	APAF1|317	465.4397
TCGA-KN-8430-01A-11R-2315-07	APBA1|320	57.6687
TCGA-KN-8430-01A-11R-2315-07	APBA2|321	23.7219
TCGA-KN-8430-01A-11R-2315-07	APBA3|9546	306.7485
TCGA-KN-8430-01A-11R-2315-07	APBB1IP|54518	130.8793
TCGA-KN-8430-01A-11R-2315-07	APBB1|322	876.4826
TCGA-KN-8430-01A-11R-2315-07	APBB2|323	876.8916
TCGA-KN-8430-01A-11R-2315-07	APBB3|10307	155.4192
TCGA-KN-8430-01A-11R-2315-07	APC2|10297	21.8855
TCGA-KN-8430-01A-11R-2315-07	APCDD1L|164284	28.6299
TCGA-KN-8430-01A-11R-2315-07	APCDD1|147495	56.8507
TCGA-KN-8430-01A-11R-2315-07	APCS|325	0
TCGA-KN-8430-01A-11R-2315-07	APC|324	469.9387
TCGA-KN-8430-01A-11R-2315-07	APEH|327	5354.6012
TCGA-KN-8430-01A-11R-2315-07	APEX1|328	2504.7035
TCGA-KN-8430-01A-11R-2315-07	APEX2|27301	637.2188
TCGA-KN-8430-01A-11R-2315-07	APH1A|51107	3215.1329
TCGA-KN-8430-01A-11R-2315-07	APH1B|83464	1182.4131
TCGA-KN-8430-01A-11R-2315-07	API5|8539	3583.2311
TCGA-KN-8430-01A-11R-2315-07	APIP|51074	935.6483
TCGA-KN-8430-01A-11R-2315-07	APITD1|378708	104.4049
TCGA-KN-8430-01A-11R-2315-07	APLF|200558	23.7219
TCGA-KN-8430-01A-11R-2315-07	APLNR|187	1386.9121
TCGA-KN-8430-01A-11R-2315-07	APLN|8862	1330.4703
TCGA-KN-8430-01A-11R-2315-07	APLP1|333	71.5746
TCGA-KN-8430-01A-11R-2315-07	APLP2|334	54013.4969
TCGA-KN-8430-01A-11R-2315-07	APOA1BP|128240	2138.2413
TCGA-KN-8430-01A-11R-2315-07	APOA1|335	.818
TCGA-KN-8430-01A-11R-2315-07	APOA2|336	0
TCGA-KN-8430-01A-11R-2315-07	APOA4|337	0
TCGA-KN-8430-01A-11R-2315-07	APOA5|116519	0
TCGA-KN-8430-01A-11R-2315-07	APOB48R|55911	174.2331
TCGA-KN-8430-01A-11R-2315-07	APOBEC1|339	0
TCGA-KN-8430-01A-11R-2315-07	APOBEC2|10930	1.636
TCGA-KN-8430-01A-11R-2315-07	APOBEC3A|200315	30.2658
TCGA-KN-8430-01A-11R-2315-07	APOBEC3B|9582	138.2413
TCGA-KN-8430-01A-11R-2315-07	APOBEC3C|27350	55.2147
TCGA-KN-8430-01A-11R-2315-07	APOBEC3D|140564	85.8896
TCGA-KN-8430-01A-11R-2315-07	APOBEC3F|200316	74.8466
TCGA-KN-8430-01A-11R-2315-07	APOBEC3G|60489	161.5542
TCGA-KN-8430-01A-11R-2315-07	APOBEC3H|164668	6.135
TCGA-KN-8430-01A-11R-2315-07	APOBEC4|403314	.409
TCGA-KN-8430-01A-11R-2315-07	APOB|338	5.317
TCGA-KN-8430-01A-11R-2315-07	APOC1P1|342	.409
TCGA-KN-8430-01A-11R-2315-07	APOC1|341	357.8732
TCGA-KN-8430-01A-11R-2315-07	APOC2|344	45.3988
TCGA-KN-8430-01A-11R-2315-07	APOC3|345	0
TCGA-KN-8430-01A-11R-2315-07	APOC4|346	2.045
TCGA-KN-8430-01A-11R-2315-07	APOD|347	62.9857
TCGA-KN-8430-01A-11R-2315-07	APOE|348	12876.8916
TCGA-KN-8430-01A-11R-2315-07	APOF|319	.409
TCGA-KN-8430-01A-11R-2315-07	APOH|350	0
TCGA-KN-8430-01A-11R-2315-07	APOL1|8542	669.5297
TCGA-KN-8430-01A-11R-2315-07	APOL2|23780	673.6196
TCGA-KN-8430-01A-11R-2315-07	APOL3|80833	315.3374
TCGA-KN-8430-01A-11R-2315-07	APOL4|80832	101.0225
TCGA-KN-8430-01A-11R-2315-07	APOL5|80831	1.227
TCGA-KN-8430-01A-11R-2315-07	APOL6|80830	1720.6544
TCGA-KN-8430-01A-11R-2315-07	APOLD1|81575	2072.3926
TCGA-KN-8430-01A-11R-2315-07	APOM|55937	44.6258
TCGA-KN-8430-01A-11R-2315-07	APOOL|139322	520.2454
TCGA-KN-8430-01A-11R-2315-07	APOO|79135	1277.3006
TCGA-KN-8430-01A-11R-2315-07	APPBP2|10513	605.317
TCGA-KN-8430-01A-11R-2315-07	APPL1|26060	1809.816
TCGA-KN-8430-01A-11R-2315-07	APPL2|55198	829.8569
TCGA-KN-8430-01A-11R-2315-07	APP|351	33041.7178
TCGA-KN-8430-01A-11R-2315-07	APRT|353	3042.5358
TCGA-KN-8430-01A-11R-2315-07	APTX|54840	374.2331
TCGA-KN-8430-01A-11R-2315-07	AQP10|89872	0
TCGA-KN-8430-01A-11R-2315-07	AQP11|282679	29.4479
TCGA-KN-8430-01A-11R-2315-07	AQP12A|375318	0
TCGA-KN-8430-01A-11R-2315-07	AQP12B|653437	.409
TCGA-KN-8430-01A-11R-2315-07	AQP1|358	3422.7812
TCGA-KN-8430-01A-11R-2315-07	AQP2|359	1.227
TCGA-KN-8430-01A-11R-2315-07	AQP3|360	55.6237
TCGA-KN-8430-01A-11R-2315-07	AQP4|361	1.636
TCGA-KN-8430-01A-11R-2315-07	AQP5|362	2.863
TCGA-KN-8430-01A-11R-2315-07	AQP6|363	21.2679
TCGA-KN-8430-01A-11R-2315-07	AQP7P1|375719	.818
TCGA-KN-8430-01A-11R-2315-07	AQP7P3|441432	0
TCGA-KN-8430-01A-11R-2315-07	AQP7|364	49.4888
TCGA-KN-8430-01A-11R-2315-07	AQP8|343	.409
TCGA-KN-8430-01A-11R-2315-07	AQP9|366	57.6687
TCGA-KN-8430-01A-11R-2315-07	AQPEP|206338	1.227
TCGA-KN-8430-01A-11R-2315-07	AQR|9716	1448.6708
TCGA-KN-8430-01A-11R-2315-07	ARAF|369	2159.5092
TCGA-KN-8430-01A-11R-2315-07	ARAP1|116985	10563.5583
TCGA-KN-8430-01A-11R-2315-07	ARAP2|116984	446.2168
TCGA-KN-8430-01A-11R-2315-07	ARAP3|64411	424.1309
TCGA-KN-8430-01A-11R-2315-07	ARCN1|372	7023.7219
TCGA-KN-8430-01A-11R-2315-07	ARC|23237	4.09
TCGA-KN-8430-01A-11R-2315-07	AREG|374	61.3497
TCGA-KN-8430-01A-11R-2315-07	ARF1|375	9180.7771
TCGA-KN-8430-01A-11R-2315-07	ARF3|377	6761.5542
TCGA-KN-8430-01A-11R-2315-07	ARF4|378	3808.589
TCGA-KN-8430-01A-11R-2315-07	ARF5|381	3335.7873
TCGA-KN-8430-01A-11R-2315-07	ARF6|382	2952.1472
TCGA-KN-8430-01A-11R-2315-07	ARFGAP1|55738	1810.2249
TCGA-KN-8430-01A-11R-2315-07	ARFGAP2|84364	2556.2372
TCGA-KN-8430-01A-11R-2315-07	ARFGAP3|26286	1260.1227
TCGA-KN-8430-01A-11R-2315-07	ARFGEF1|10565	4197.137
TCGA-KN-8430-01A-11R-2315-07	ARFGEF2|10564	7610.6339
TCGA-KN-8430-01A-11R-2315-07	ARFIP1|27236	1479.7546
TCGA-KN-8430-01A-11R-2315-07	ARFIP2|23647	832.7198
TCGA-KN-8430-01A-11R-2315-07	ARFRP1|10139	829.4479
TCGA-KN-8430-01A-11R-2315-07	ARG1|383	.818
TCGA-KN-8430-01A-11R-2315-07	ARG2|384	1011.1452
TCGA-KN-8430-01A-11R-2315-07	ARGFXP2|503640	1.227
TCGA-KN-8430-01A-11R-2315-07	ARGFX|503582	1.227
TCGA-KN-8430-01A-11R-2315-07	ARGLU1|55082	735.7873
TCGA-KN-8430-01A-11R-2315-07	ARHGAP10|79658	69.1207
TCGA-KN-8430-01A-11R-2315-07	ARHGAP11A|9824	173.4151
TCGA-KN-8430-01A-11R-2315-07	ARHGAP11B|89839	11.8609
TCGA-KN-8430-01A-11R-2315-07	ARHGAP12|94134	1751.7382
TCGA-KN-8430-01A-11R-2315-07	ARHGAP15|55843	41.7178
TCGA-KN-8430-01A-11R-2315-07	ARHGAP17|55114	1059.3047
TCGA-KN-8430-01A-11R-2315-07	ARHGAP18|93663	3456.0327
TCGA-KN-8430-01A-11R-2315-07	ARHGAP19|84986	185.6851
TCGA-KN-8430-01A-11R-2315-07	ARHGAP1|392	2512.8834
TCGA-KN-8430-01A-11R-2315-07	ARHGAP20|57569	16.7689
TCGA-KN-8430-01A-11R-2315-07	ARHGAP21|57584	2177.9141
TCGA-KN-8430-01A-11R-2315-07	ARHGAP22|58504	38.0368
TCGA-KN-8430-01A-11R-2315-07	ARHGAP23|57636	442.5358
TCGA-KN-8430-01A-11R-2315-07	ARHGAP24|83478	1792.638
TCGA-KN-8430-01A-11R-2315-07	ARHGAP25|9938	226.1759
TCGA-KN-8430-01A-11R-2315-07	ARHGAP26|23092	247.8528
TCGA-KN-8430-01A-11R-2315-07	ARHGAP27|201176	770.9489
TCGA-KN-8430-01A-11R-2315-07	ARHGAP28|79822	134.1513
TCGA-KN-8430-01A-11R-2315-07	ARHGAP29|9411	1113.2924
TCGA-KN-8430-01A-11R-2315-07	ARHGAP30|257106	375.8691
TCGA-KN-8430-01A-11R-2315-07	ARHGAP31|57514	1338.2413
TCGA-KN-8430-01A-11R-2315-07	ARHGAP32|9743	171.3701
TCGA-KN-8430-01A-11R-2315-07	ARHGAP33|115703	146.8303
TCGA-KN-8430-01A-11R-2315-07	ARHGAP36|158763	0
TCGA-KN-8430-01A-11R-2315-07	ARHGAP39|80728	180.7771
TCGA-KN-8430-01A-11R-2315-07	ARHGAP42|143872	301.8405
TCGA-KN-8430-01A-11R-2315-07	ARHGAP4|393	2416.3599
TCGA-KN-8430-01A-11R-2315-07	ARHGAP5|394	4680.9816
TCGA-KN-8430-01A-11R-2315-07	ARHGAP6|395	1703.0675
TCGA-KN-8430-01A-11R-2315-07	ARHGAP8|23779	460.2454
TCGA-KN-8430-01A-11R-2315-07	ARHGAP9|64333	125.5624
TCGA-KN-8430-01A-11R-2315-07	ARHGDIA|396	4282.6176
TCGA-KN-8430-01A-11R-2315-07	ARHGDIB|397	1608.18
TCGA-KN-8430-01A-11R-2315-07	ARHGDIG|398	.4703
TCGA-KN-8430-01A-11R-2315-07	ARHGEF10L|55160	1025.7669
TCGA-KN-8430-01A-11R-2315-07	ARHGEF10|9639	427.8119
TCGA-KN-8430-01A-11R-2315-07	ARHGEF11|9826	1148.4663
TCGA-KN-8430-01A-11R-2315-07	ARHGEF12|23365	11586.9121
TCGA-KN-8430-01A-11R-2315-07	ARHGEF15|22899	417.5869
TCGA-KN-8430-01A-11R-2315-07	ARHGEF16|27237	604.499
TCGA-KN-8430-01A-11R-2315-07	ARHGEF17|9828	3248.6708
TCGA-KN-8430-01A-11R-2315-07	ARHGEF18|23370	2166.8712
TCGA-KN-8430-01A-11R-2315-07	ARHGEF19|128272	102.6585
TCGA-KN-8430-01A-11R-2315-07	ARHGEF1|9138	1024.1309
TCGA-KN-8430-01A-11R-2315-07	ARHGEF2|9181	685.8896
TCGA-KN-8430-01A-11R-2315-07	ARHGEF33|100271715	2.045
TCGA-KN-8430-01A-11R-2315-07	ARHGEF35|445328	516.9734
TCGA-KN-8430-01A-11R-2315-07	ARHGEF37|389337	289.1616
TCGA-KN-8430-01A-11R-2315-07	ARHGEF38|54848	58.8957
TCGA-KN-8430-01A-11R-2315-07	ARHGEF3|50650	1062.1677
TCGA-KN-8430-01A-11R-2315-07	ARHGEF4|50649	6.953
TCGA-KN-8430-01A-11R-2315-07	ARHGEF5|7984	652.7607
TCGA-KN-8430-01A-11R-2315-07	ARHGEF6|9459	600.818
TCGA-KN-8430-01A-11R-2315-07	ARHGEF7|8874	1417.9959
TCGA-KN-8430-01A-11R-2315-07	ARHGEF9|23229	972.1881
TCGA-KN-8430-01A-11R-2315-07	ARID1A|8289	1807.771
TCGA-KN-8430-01A-11R-2315-07	ARID1B|57492	1387.7301
TCGA-KN-8430-01A-11R-2315-07	ARID2|196528	785.6851
TCGA-KN-8430-01A-11R-2315-07	ARID3A|1820	193.047
TCGA-KN-8430-01A-11R-2315-07	ARID3B|10620	88.7526
TCGA-KN-8430-01A-11R-2315-07	ARID3C|138715	.409
TCGA-KN-8430-01A-11R-2315-07	ARID4A|5926	552.5562
TCGA-KN-8430-01A-11R-2315-07	ARID4B|51742	691.9959
TCGA-KN-8430-01A-11R-2315-07	ARID5A|10865	351.7382
TCGA-KN-8430-01A-11R-2315-07	ARID5B|84159	298.1595
TCGA-KN-8430-01A-11R-2315-07	ARIH1|25820	2239.2638
TCGA-KN-8430-01A-11R-2315-07	ARIH2|10425	2047.7178
TCGA-KN-8430-01A-11R-2315-07	ARL10|285598	33.5378
TCGA-KN-8430-01A-11R-2315-07	ARL11|115761	30.2658
TCGA-KN-8430-01A-11R-2315-07	ARL13A|392509	0
TCGA-KN-8430-01A-11R-2315-07	ARL13B|200894	283.8446
TCGA-KN-8430-01A-11R-2315-07	ARL14|80117	36.4008
TCGA-KN-8430-01A-11R-2315-07	ARL15|54622	368.5072
TCGA-KN-8430-01A-11R-2315-07	ARL16|339231	290.3885
TCGA-KN-8430-01A-11R-2315-07	ARL17A|51326	57.8609
TCGA-KN-8430-01A-11R-2315-07	ARL17B|641522	.4335
TCGA-KN-8430-01A-11R-2315-07	ARL1|400	4597.137
TCGA-KN-8430-01A-11R-2315-07	ARL2BP|23568	1582.8221
TCGA-KN-8430-01A-11R-2315-07	ARL2|402	1178.3231
TCGA-KN-8430-01A-11R-2315-07	ARL3|403	335.7873
TCGA-KN-8430-01A-11R-2315-07	ARL4A|10124	203.272
TCGA-KN-8430-01A-11R-2315-07	ARL4C|10123	562.7812
TCGA-KN-8430-01A-11R-2315-07	ARL4D|379	656.4417
TCGA-KN-8430-01A-11R-2315-07	ARL5A|26225	1509.2025
TCGA-KN-8430-01A-11R-2315-07	ARL5B|221079	329.2434
TCGA-KN-8430-01A-11R-2315-07	ARL5C|390790	0
TCGA-KN-8430-01A-11R-2315-07	ARL6IP1|23204	6023.7219
TCGA-KN-8430-01A-11R-2315-07	ARL6IP4|51329	3446.6258
TCGA-KN-8430-01A-11R-2315-07	ARL6IP5|10550	7347.2393
TCGA-KN-8430-01A-11R-2315-07	ARL6IP6|151188	186.0941
TCGA-KN-8430-01A-11R-2315-07	ARL6|84100	280.5726
TCGA-KN-8430-01A-11R-2315-07	ARL8A|127829	922.2904
TCGA-KN-8430-01A-11R-2315-07	ARL8B|55207	3497.7505
TCGA-KN-8430-01A-11R-2315-07	ARL9|132946	2.045
TCGA-KN-8430-01A-11R-2315-07	ARMC10|83787	662.3108
TCGA-KN-8430-01A-11R-2315-07	ARMC1|55156	1002.863
TCGA-KN-8430-01A-11R-2315-07	ARMC2|84071	19.2229
TCGA-KN-8430-01A-11R-2315-07	ARMC3|219681	0
TCGA-KN-8430-01A-11R-2315-07	ARMC4|55130	14.7239
TCGA-KN-8430-01A-11R-2315-07	ARMC5|79798	400
TCGA-KN-8430-01A-11R-2315-07	ARMC6|93436	876.8466
TCGA-KN-8430-01A-11R-2315-07	ARMC7|79637	319.8364
TCGA-KN-8430-01A-11R-2315-07	ARMC8|25852	1282.2086
TCGA-KN-8430-01A-11R-2315-07	ARMC9|80210	114.9284
TCGA-KN-8430-01A-11R-2315-07	ARMCX1|51309	351.3292
TCGA-KN-8430-01A-11R-2315-07	ARMCX2|9823	965.6442
TCGA-KN-8430-01A-11R-2315-07	ARMCX3|51566	2579.9591
TCGA-KN-8430-01A-11R-2315-07	ARMCX5|64860	485.4806
TCGA-KN-8430-01A-11R-2315-07	ARMCX6|54470	243.3538
TCGA-KN-8430-01A-11R-2315-07	ARMS2|387715	1.227
TCGA-KN-8430-01A-11R-2315-07	ARNT2|9915	6272.3926
TCGA-KN-8430-01A-11R-2315-07	ARNTL2|56938	33.1288
TCGA-KN-8430-01A-11R-2315-07	ARNTL|406	208.589
TCGA-KN-8430-01A-11R-2315-07	ARNT|405	349.2843
TCGA-KN-8430-01A-11R-2315-07	ARPC1A|10552	5145.3006
TCGA-KN-8430-01A-11R-2315-07	ARPC1B|10095	2195.3947
TCGA-KN-8430-01A-11R-2315-07	ARPC2|10109	2512.0654
TCGA-KN-8430-01A-11R-2315-07	ARPC3|10094	5079.3456
TCGA-KN-8430-01A-11R-2315-07	ARPC4|10093	3999.7832
TCGA-KN-8430-01A-11R-2315-07	ARPC5L|81873	496.1145
TCGA-KN-8430-01A-11R-2315-07	ARPC5|10092	1988.1391
TCGA-KN-8430-01A-11R-2315-07	ARPM1|84517	48.6708
TCGA-KN-8430-01A-11R-2315-07	ARPP19|10776	4753.3742
TCGA-KN-8430-01A-11R-2315-07	ARPP21|10777	4.908
TCGA-KN-8430-01A-11R-2315-07	ARR3|407	0
TCGA-KN-8430-01A-11R-2315-07	ARRB1|408	126.7894
TCGA-KN-8430-01A-11R-2315-07	ARRB2|409	1025.3579
TCGA-KN-8430-01A-11R-2315-07	ARRDC1|92714	812.2699
TCGA-KN-8430-01A-11R-2315-07	ARRDC2|27106	420.8589
TCGA-KN-8430-01A-11R-2315-07	ARRDC3|57561	1005.317
TCGA-KN-8430-01A-11R-2315-07	ARRDC4|91947	626.9939
TCGA-KN-8430-01A-11R-2315-07	ARRDC5|645432	2.863
TCGA-KN-8430-01A-11R-2315-07	ARSA|410	856.0327
TCGA-KN-8430-01A-11R-2315-07	ARSB|411	224.1309
TCGA-KN-8430-01A-11R-2315-07	ARSD|414	3001.227
TCGA-KN-8430-01A-11R-2315-07	ARSE|415	743.1493
TCGA-KN-8430-01A-11R-2315-07	ARSF|416	.409
TCGA-KN-8430-01A-11R-2315-07	ARSG|22901	210.2249
TCGA-KN-8430-01A-11R-2315-07	ARSH|347527	0
TCGA-KN-8430-01A-11R-2315-07	ARSI|340075	2.045
TCGA-KN-8430-01A-11R-2315-07	ARSJ|79642	2800.818
TCGA-KN-8430-01A-11R-2315-07	ARSK|153642	139.4683
TCGA-KN-8430-01A-11R-2315-07	ART1|417	.818
TCGA-KN-8430-01A-11R-2315-07	ART3|419	1.636
TCGA-KN-8430-01A-11R-2315-07	ART4|420	15.5419
TCGA-KN-8430-01A-11R-2315-07	ART5|116969	188.9571
TCGA-KN-8430-01A-11R-2315-07	ARTN|9048	51.5337
TCGA-KN-8430-01A-11R-2315-07	ARV1|64801	375.0511
TCGA-KN-8430-01A-11R-2315-07	ARVCF|421	332.5153
TCGA-KN-8430-01A-11R-2315-07	ARX|170302	0
TCGA-KN-8430-01A-11R-2315-07	AR|367	13.4969
TCGA-KN-8430-01A-11R-2315-07	AS3MT|57412	610.2249
TCGA-KN-8430-01A-11R-2315-07	ASAH1|427	8945.1943
TCGA-KN-8430-01A-11R-2315-07	ASAH2B|653308	11.4519
TCGA-KN-8430-01A-11R-2315-07	ASAH2|56624	1.227
TCGA-KN-8430-01A-11R-2315-07	ASAM|79827	.409
TCGA-KN-8430-01A-11R-2315-07	ASAP1IT1|29065	0
TCGA-KN-8430-01A-11R-2315-07	ASAP1|50807	937.0143
TCGA-KN-8430-01A-11R-2315-07	ASAP2|8853	1049.8978
TCGA-KN-8430-01A-11R-2315-07	ASAP3|55616	1035.1738
TCGA-KN-8430-01A-11R-2315-07	ASB10|136371	0
TCGA-KN-8430-01A-11R-2315-07	ASB11|140456	13.4969
TCGA-KN-8430-01A-11R-2315-07	ASB12|142689	2.045
TCGA-KN-8430-01A-11R-2315-07	ASB13|79754	314.5194
TCGA-KN-8430-01A-11R-2315-07	ASB14|142686	15.1329
TCGA-KN-8430-01A-11R-2315-07	ASB15|142685	.409
TCGA-KN-8430-01A-11R-2315-07	ASB16|92591	115.7955
TCGA-KN-8430-01A-11R-2315-07	ASB17|127247	0
TCGA-KN-8430-01A-11R-2315-07	ASB18|401036	0
TCGA-KN-8430-01A-11R-2315-07	ASB1|51665	377.9918
TCGA-KN-8430-01A-11R-2315-07	ASB2|51676	14.7239
TCGA-KN-8430-01A-11R-2315-07	ASB3|51130	211.0429
TCGA-KN-8430-01A-11R-2315-07	ASB4|51666	2.454
TCGA-KN-8430-01A-11R-2315-07	ASB5|140458	286.2986
TCGA-KN-8430-01A-11R-2315-07	ASB6|140459	562.1268
TCGA-KN-8430-01A-11R-2315-07	ASB7|140460	601.227
TCGA-KN-8430-01A-11R-2315-07	ASB8|140461	1433.5378
TCGA-KN-8430-01A-11R-2315-07	ASB9|140462	293.2515
TCGA-KN-8430-01A-11R-2315-07	ASCC1|51008	256.0327
TCGA-KN-8430-01A-11R-2315-07	ASCC2|84164	928.0164
TCGA-KN-8430-01A-11R-2315-07	ASCC3|10973	753.3742
TCGA-KN-8430-01A-11R-2315-07	ASCL1|429	.409
TCGA-KN-8430-01A-11R-2315-07	ASCL2|430	4.499
TCGA-KN-8430-01A-11R-2315-07	ASCL3|56676	0
TCGA-KN-8430-01A-11R-2315-07	ASCL4|121549	167.2802
TCGA-KN-8430-01A-11R-2315-07	ASF1A|25842	367.6892
TCGA-KN-8430-01A-11R-2315-07	ASF1B|55723	135.3783
TCGA-KN-8430-01A-11R-2315-07	ASFMR1|100126270	3.6892
TCGA-KN-8430-01A-11R-2315-07	ASGR1|432	12.6789
TCGA-KN-8430-01A-11R-2315-07	ASGR2|433	6.544
TCGA-KN-8430-01A-11R-2315-07	ASH1L|55870	1213.6278
TCGA-KN-8430-01A-11R-2315-07	ASH2L|9070	1126.3804
TCGA-KN-8430-01A-11R-2315-07	ASIP|434	.409
TCGA-KN-8430-01A-11R-2315-07	ASL|435	666.2577
TCGA-KN-8430-01A-11R-2315-07	ASMTL|8623	353.7832
TCGA-KN-8430-01A-11R-2315-07	ASMT|438	.818
TCGA-KN-8430-01A-11R-2315-07	ASNA1|439	2147.2393
TCGA-KN-8430-01A-11R-2315-07	ASNSD1|54529	559.5092
TCGA-KN-8430-01A-11R-2315-07	ASNS|440	1700.6135
TCGA-KN-8430-01A-11R-2315-07	ASPA|443	56.0327
TCGA-KN-8430-01A-11R-2315-07	ASPDH|554235	86.7076
TCGA-KN-8430-01A-11R-2315-07	ASPG|374569	99.3865
TCGA-KN-8430-01A-11R-2315-07	ASPHD1|253982	47.4438
TCGA-KN-8430-01A-11R-2315-07	ASPHD2|57168	340.6953
TCGA-KN-8430-01A-11R-2315-07	ASPH|444	3111.5256
TCGA-KN-8430-01A-11R-2315-07	ASPM|259266	71.9836
TCGA-KN-8430-01A-11R-2315-07	ASPN|54829	71.5746
TCGA-KN-8430-01A-11R-2315-07	ASPRV1|151516	22.9325
TCGA-KN-8430-01A-11R-2315-07	ASPSCR1|79058	278.9366
TCGA-KN-8430-01A-11R-2315-07	ASRGL1|80150	169.3252
TCGA-KN-8430-01A-11R-2315-07	ASS1|445	114.5194
TCGA-KN-8430-01A-11R-2315-07	ASTE1|28990	115.6564
TCGA-KN-8430-01A-11R-2315-07	ASTL|431705	2.454
TCGA-KN-8430-01A-11R-2315-07	ASTN1|460	4.09
TCGA-KN-8430-01A-11R-2315-07	ASTN2|23245	836.8098
TCGA-KN-8430-01A-11R-2315-07	ASXL1|171023	2482.6176
TCGA-KN-8430-01A-11R-2315-07	ASXL2|55252	688.3436
TCGA-KN-8430-01A-11R-2315-07	ASXL3|80816	48.6708
TCGA-KN-8430-01A-11R-2315-07	ASZ1|136991	.818
TCGA-KN-8430-01A-11R-2315-07	ATAD1|84896	1614.3149
TCGA-KN-8430-01A-11R-2315-07	ATAD2B|54454	217.9959
TCGA-KN-8430-01A-11R-2315-07	ATAD2|29028	319.0184
TCGA-KN-8430-01A-11R-2315-07	ATAD3A|55210	415.9509
TCGA-KN-8430-01A-11R-2315-07	ATAD3B|83858	119.8364
TCGA-KN-8430-01A-11R-2315-07	ATAD3C|219293	62.5767
TCGA-KN-8430-01A-11R-2315-07	ATAD5|79915	30.2658
TCGA-KN-8430-01A-11R-2315-07	ATCAY|85300	1.636
TCGA-KN-8430-01A-11R-2315-07	ATE1|11101	215.5419
TCGA-KN-8430-01A-11R-2315-07	ATF1|466	527.6074
TCGA-KN-8430-01A-11R-2315-07	ATF2|1386	440.4908
TCGA-KN-8430-01A-11R-2315-07	ATF3|467	4338.2413
TCGA-KN-8430-01A-11R-2315-07	ATF4|468	6177.0961
TCGA-KN-8430-01A-11R-2315-07	ATF5|22809	1157.4642
TCGA-KN-8430-01A-11R-2315-07	ATF6B|1388	1230.2658
TCGA-KN-8430-01A-11R-2315-07	ATF6|22926	1090.3885
TCGA-KN-8430-01A-11R-2315-07	ATF7IP2|80063	91.6155
TCGA-KN-8430-01A-11R-2315-07	ATF7IP|55729	1142.3313
TCGA-KN-8430-01A-11R-2315-07	ATF7|11016	883.7219
TCGA-KN-8430-01A-11R-2315-07	ATG10|83734	60.1227
TCGA-KN-8430-01A-11R-2315-07	ATG12|9140	256.0327
TCGA-KN-8430-01A-11R-2315-07	ATG16L1|55054	350.1022
TCGA-KN-8430-01A-11R-2315-07	ATG16L2|89849	225.1493
TCGA-KN-8430-01A-11R-2315-07	ATG2A|23130	1383.2311
TCGA-KN-8430-01A-11R-2315-07	ATG2B|55102	1314.1104
TCGA-KN-8430-01A-11R-2315-07	ATG3|64422	1497.3415
TCGA-KN-8430-01A-11R-2315-07	ATG4A|115201	722.6994
TCGA-KN-8430-01A-11R-2315-07	ATG4B|23192	817.1779
TCGA-KN-8430-01A-11R-2315-07	ATG4C|84938	110.4294
TCGA-KN-8430-01A-11R-2315-07	ATG4D|84971	1337.8937
TCGA-KN-8430-01A-11R-2315-07	ATG5|9474	945.6033
TCGA-KN-8430-01A-11R-2315-07	ATG7|10533	730.4581
TCGA-KN-8430-01A-11R-2315-07	ATG9A|79065	749.5051
TCGA-KN-8430-01A-11R-2315-07	ATG9B|285973	17.2147
TCGA-KN-8430-01A-11R-2315-07	ATHL1|80162	128.8344
TCGA-KN-8430-01A-11R-2315-07	ATIC|471	537.0143
TCGA-KN-8430-01A-11R-2315-07	ATL1|51062	173.0061
TCGA-KN-8430-01A-11R-2315-07	ATL2|64225	1447.8528
TCGA-KN-8430-01A-11R-2315-07	ATL3|25923	817.9959
TCGA-KN-8430-01A-11R-2315-07	ATMIN|23300	1978.7321
TCGA-KN-8430-01A-11R-2315-07	ATM|472	1080.9816
TCGA-KN-8430-01A-11R-2315-07	ATN1|1822	5292.8425
TCGA-KN-8430-01A-11R-2315-07	ATOH1|474	0
TCGA-KN-8430-01A-11R-2315-07	ATOH7|220202	0
TCGA-KN-8430-01A-11R-2315-07	ATOH8|84913	53.5787
TCGA-KN-8430-01A-11R-2315-07	ATOX1|475	512.0654
TCGA-KN-8430-01A-11R-2315-07	ATP10A|57194	69.5297
TCGA-KN-8430-01A-11R-2315-07	ATP10B|23120	.818
TCGA-KN-8430-01A-11R-2315-07	ATP10D|57205	2687.5256
TCGA-KN-8430-01A-11R-2315-07	ATP11A|23250	927.1984
TCGA-KN-8430-01A-11R-2315-07	ATP11B|23200	1313.7014
TCGA-KN-8430-01A-11R-2315-07	ATP11C|286410	670.3476
TCGA-KN-8430-01A-11R-2315-07	ATP12A|479	0
TCGA-KN-8430-01A-11R-2315-07	ATP13A1|57130	2051.1247
TCGA-KN-8430-01A-11R-2315-07	ATP13A2|23400	613.0879
TCGA-KN-8430-01A-11R-2315-07	ATP13A3|79572	2200.409
TCGA-KN-8430-01A-11R-2315-07	ATP13A4|84239	1.227
TCGA-KN-8430-01A-11R-2315-07	ATP13A5|344905	0
TCGA-KN-8430-01A-11R-2315-07	ATP1A1|476	45181.5542
TCGA-KN-8430-01A-11R-2315-07	ATP1A2|477	15.5419
TCGA-KN-8430-01A-11R-2315-07	ATP1A3|478	11682.2086
TCGA-KN-8430-01A-11R-2315-07	ATP1A4|480	3.272
TCGA-KN-8430-01A-11R-2315-07	ATP1B1|481	34796.0654
TCGA-KN-8430-01A-11R-2315-07	ATP1B2|482	75.2556
TCGA-KN-8430-01A-11R-2315-07	ATP1B3|483	1007.362
TCGA-KN-8430-01A-11R-2315-07	ATP1B4|23439	.409
TCGA-KN-8430-01A-11R-2315-07	ATP2A1|487	188.9571
TCGA-KN-8430-01A-11R-2315-07	ATP2A2|488	5090.7975
TCGA-KN-8430-01A-11R-2315-07	ATP2A3|489	881.7996
TCGA-KN-8430-01A-11R-2315-07	ATP2B1|490	941.9223
TCGA-KN-8430-01A-11R-2315-07	ATP2B2|491	1258.4867
TCGA-KN-8430-01A-11R-2315-07	ATP2B3|492	0
TCGA-KN-8430-01A-11R-2315-07	ATP2B4|493	1469.5297
TCGA-KN-8430-01A-11R-2315-07	ATP2C1|27032	5101.9305
TCGA-KN-8430-01A-11R-2315-07	ATP2C2|9914	17.9959
TCGA-KN-8430-01A-11R-2315-07	ATP4A|495	.409
TCGA-KN-8430-01A-11R-2315-07	ATP4B|496	9.407
TCGA-KN-8430-01A-11R-2315-07	ATP5A1|498	27451.9427
TCGA-KN-8430-01A-11R-2315-07	ATP5B|506	60426.9939
TCGA-KN-8430-01A-11R-2315-07	ATP5C1|509	6379.1411
TCGA-KN-8430-01A-11R-2315-07	ATP5D|513	4116.1554
TCGA-KN-8430-01A-11R-2315-07	ATP5EP2|432369	67.0757
TCGA-KN-8430-01A-11R-2315-07	ATP5E|514	7201.636
TCGA-KN-8430-01A-11R-2315-07	ATP5F1|515	4594.683
TCGA-KN-8430-01A-11R-2315-07	ATP5G1|516	1484.2536
TCGA-KN-8430-01A-11R-2315-07	ATP5G2|517	7023.3129
TCGA-KN-8430-01A-11R-2315-07	ATP5G3|518	9283.4356
TCGA-KN-8430-01A-11R-2315-07	ATP5H|10476	3253.9877
TCGA-KN-8430-01A-11R-2315-07	ATP5I|521	3388.7485
TCGA-KN-8430-01A-11R-2315-07	ATP5J2|9551	3132.1063
TCGA-KN-8430-01A-11R-2315-07	ATP5J|522	2750.5276
TCGA-KN-8430-01A-11R-2315-07	ATP5L2|267020	.818
TCGA-KN-8430-01A-11R-2315-07	ATP5L|10632	8842.5358
TCGA-KN-8430-01A-11R-2315-07	ATP5O|539	5221.2679
TCGA-KN-8430-01A-11R-2315-07	ATP5SL|55101	1575.4601
TCGA-KN-8430-01A-11R-2315-07	ATP5S|27109	425.3579
TCGA-KN-8430-01A-11R-2315-07	ATP6AP1L|92270	40.8998
TCGA-KN-8430-01A-11R-2315-07	ATP6AP1|537	10948.4663
TCGA-KN-8430-01A-11R-2315-07	ATP6AP2|10159	11592.229
TCGA-KN-8430-01A-11R-2315-07	ATP6V0A1|535	950.1022
TCGA-KN-8430-01A-11R-2315-07	ATP6V0A2|23545	710.4294
TCGA-KN-8430-01A-11R-2315-07	ATP6V0A4|50617	36103.0348
TCGA-KN-8430-01A-11R-2315-07	ATP6V0B|533	7209.816
TCGA-KN-8430-01A-11R-2315-07	ATP6V0C|527	17289.0634
TCGA-KN-8430-01A-11R-2315-07	ATP6V0D1|9114	4042.9448
TCGA-KN-8430-01A-11R-2315-07	ATP6V0D2|245972	40375.4601
TCGA-KN-8430-01A-11R-2315-07	ATP6V0E1|8992	3795.91
TCGA-KN-8430-01A-11R-2315-07	ATP6V0E2|155066	3656.5562
TCGA-KN-8430-01A-11R-2315-07	ATP6V1A|523	21557.4642
TCGA-KN-8430-01A-11R-2315-07	ATP6V1B1|525	19899.7955
TCGA-KN-8430-01A-11R-2315-07	ATP6V1B2|526	2049.0798
TCGA-KN-8430-01A-11R-2315-07	ATP6V1C1|528	2964.0082
TCGA-KN-8430-01A-11R-2315-07	ATP6V1C2|245973	1572.4499
TCGA-KN-8430-01A-11R-2315-07	ATP6V1D|51382	6902.6585
TCGA-KN-8430-01A-11R-2315-07	ATP6V1E1|529	3679.7546
TCGA-KN-8430-01A-11R-2315-07	ATP6V1E2|90423	44.9898
TCGA-KN-8430-01A-11R-2315-07	ATP6V1F|9296	9597.9305
TCGA-KN-8430-01A-11R-2315-07	ATP6V1G1|9550	2089.1616
TCGA-KN-8430-01A-11R-2315-07	ATP6V1G2|534	5.317
TCGA-KN-8430-01A-11R-2315-07	ATP6V1G3|127124	1483.4356
TCGA-KN-8430-01A-11R-2315-07	ATP6V1H|51606	6744.7853
TCGA-KN-8430-01A-11R-2315-07	ATP7A|538	1433.9468
TCGA-KN-8430-01A-11R-2315-07	ATP7B|540	216.3599
TCGA-KN-8430-01A-11R-2315-07	ATP8A1|10396	1821.2679
TCGA-KN-8430-01A-11R-2315-07	ATP8A2|51761	.818
TCGA-KN-8430-01A-11R-2315-07	ATP8B1|5205	839.5297
TCGA-KN-8430-01A-11R-2315-07	ATP8B2|57198	232.7198
TCGA-KN-8430-01A-11R-2315-07	ATP8B3|148229	14.7239
TCGA-KN-8430-01A-11R-2315-07	ATP8B4|79895	613.4969
TCGA-KN-8430-01A-11R-2315-07	ATP8B5P|158381	39.2638
TCGA-KN-8430-01A-11R-2315-07	ATP9A|10079	1767.2802
TCGA-KN-8430-01A-11R-2315-07	ATP9B|374868	413.0879
TCGA-KN-8430-01A-11R-2315-07	ATPAF1|64756	2824.5849
TCGA-KN-8430-01A-11R-2315-07	ATPAF2|91647	262.9857
TCGA-KN-8430-01A-11R-2315-07	ATPBD4|89978	325.1534
TCGA-KN-8430-01A-11R-2315-07	ATPIF1|93974	1119.8364
TCGA-KN-8430-01A-11R-2315-07	ATRIP|84126	193.4601
TCGA-KN-8430-01A-11R-2315-07	ATRNL1|26033	41.7178
TCGA-KN-8430-01A-11R-2315-07	ATRN|8455	2858.8957
TCGA-KN-8430-01A-11R-2315-07	ATRX|546	2115.3374
TCGA-KN-8430-01A-11R-2315-07	ATR|545	941.9223
TCGA-KN-8430-01A-11R-2315-07	ATXN10|25814	1313.2924
TCGA-KN-8430-01A-11R-2315-07	ATXN1L|342371	1395.092
TCGA-KN-8430-01A-11R-2315-07	ATXN1|6310	582.0041
TCGA-KN-8430-01A-11R-2315-07	ATXN2L|11273	2825.7669
TCGA-KN-8430-01A-11R-2315-07	ATXN2|6311	1044.9898
TCGA-KN-8430-01A-11R-2315-07	ATXN3L|92552	0
TCGA-KN-8430-01A-11R-2315-07	ATXN3|4287	346.8303
TCGA-KN-8430-01A-11R-2315-07	ATXN7L1|222255	178.3231
TCGA-KN-8430-01A-11R-2315-07	ATXN7L2|127002	44.5808
TCGA-KN-8430-01A-11R-2315-07	ATXN7L3B|552889	3921.4724
TCGA-KN-8430-01A-11R-2315-07	ATXN7L3|56970	721.0634
TCGA-KN-8430-01A-11R-2315-07	ATXN7|6314	939.8773
TCGA-KN-8430-01A-11R-2315-07	ATXN8OS|6315	0
TCGA-KN-8430-01A-11R-2315-07	AUH|549	1603.681
TCGA-KN-8430-01A-11R-2315-07	AUP1|550	1552.4867
TCGA-KN-8430-01A-11R-2315-07	AURKAIP1|54998	1898.1595
TCGA-KN-8430-01A-11R-2315-07	AURKAPS1|6791	10.6339
TCGA-KN-8430-01A-11R-2315-07	AURKA|6790	392.229
TCGA-KN-8430-01A-11R-2315-07	AURKB|9212	22.9039
TCGA-KN-8430-01A-11R-2315-07	AURKC|6795	24.1309
TCGA-KN-8430-01A-11R-2315-07	AUTS2|26053	1623.7219
TCGA-KN-8430-01A-11R-2315-07	AVEN|57099	110.0204
TCGA-KN-8430-01A-11R-2315-07	AVIL|10677	58.4867
TCGA-KN-8430-01A-11R-2315-07	AVL9|23080	768.5072
TCGA-KN-8430-01A-11R-2315-07	AVPI1|60370	116.9734
TCGA-KN-8430-01A-11R-2315-07	AVPR1A|552	2354.1922
TCGA-KN-8430-01A-11R-2315-07	AVPR1B|553	0
TCGA-KN-8430-01A-11R-2315-07	AVPR2|554	45.8078
TCGA-KN-8430-01A-11R-2315-07	AVP|551	0
TCGA-KN-8430-01A-11R-2315-07	AWAT1|158833	0
TCGA-KN-8430-01A-11R-2315-07	AWAT2|158835	.409
TCGA-KN-8430-01A-11R-2315-07	AXIN1|8312	1288.3436
TCGA-KN-8430-01A-11R-2315-07	AXIN2|8313	16.3599
TCGA-KN-8430-01A-11R-2315-07	AXL|558	376.2781
TCGA-KN-8430-01A-11R-2315-07	AZGP1|563	101.0225
TCGA-KN-8430-01A-11R-2315-07	AZI1|22994	330.4703
TCGA-KN-8430-01A-11R-2315-07	AZI2|64343	826.9939
TCGA-KN-8430-01A-11R-2315-07	AZIN1|51582	4064.6217
TCGA-KN-8430-01A-11R-2315-07	AZU1|566	1.227
TCGA-KN-8430-01A-11R-2315-07	B2M|567	75854.3967
TCGA-KN-8430-01A-11R-2315-07	B3GALNT1|8706	653.5787
TCGA-KN-8430-01A-11R-2315-07	B3GALNT2|148789	373.6892
TCGA-KN-8430-01A-11R-2315-07	B3GALT1|8708	0
TCGA-KN-8430-01A-11R-2315-07	B3GALT2|8707	7.362
TCGA-KN-8430-01A-11R-2315-07	B3GALT4|8705	244.1718
TCGA-KN-8430-01A-11R-2315-07	B3GALT5|10317	2.454
TCGA-KN-8430-01A-11R-2315-07	B3GALT6|126792	305.1125
TCGA-KN-8430-01A-11R-2315-07	B3GALTL|145173	326.7894
TCGA-KN-8430-01A-11R-2315-07	B3GAT1|27087	2.045
TCGA-KN-8430-01A-11R-2315-07	B3GAT2|135152	1.2556
TCGA-KN-8430-01A-11R-2315-07	B3GAT3|26229	1130.0613
TCGA-KN-8430-01A-11R-2315-07	B3GNT1|11041	449.4888
TCGA-KN-8430-01A-11R-2315-07	B3GNT2|10678	760.3272
TCGA-KN-8430-01A-11R-2315-07	B3GNT3|10331	4.09
TCGA-KN-8430-01A-11R-2315-07	B3GNT4|79369	3.272
TCGA-KN-8430-01A-11R-2315-07	B3GNT5|84002	421.6769
TCGA-KN-8430-01A-11R-2315-07	B3GNT6|192134	0
TCGA-KN-8430-01A-11R-2315-07	B3GNT7|93010	45.3988
TCGA-KN-8430-01A-11R-2315-07	B3GNT8|374907	649.0798
TCGA-KN-8430-01A-11R-2315-07	B3GNT9|84752	166.1718
TCGA-KN-8430-01A-11R-2315-07	B3GNTL1|146712	55.3333
TCGA-KN-8430-01A-11R-2315-07	B4GALNT1|2583	27.3252
TCGA-KN-8430-01A-11R-2315-07	B4GALNT2|124872	262.5767
TCGA-KN-8430-01A-11R-2315-07	B4GALNT3|283358	788.1391
TCGA-KN-8430-01A-11R-2315-07	B4GALNT4|338707	2.454
TCGA-KN-8430-01A-11R-2315-07	B4GALT1|2683	2001.227
TCGA-KN-8430-01A-11R-2315-07	B4GALT2|8704	512.8834
TCGA-KN-8430-01A-11R-2315-07	B4GALT3|8703	493.2515
TCGA-KN-8430-01A-11R-2315-07	B4GALT4|8702	346.4213
TCGA-KN-8430-01A-11R-2315-07	B4GALT5|9334	1621.6769
TCGA-KN-8430-01A-11R-2315-07	B4GALT6|9331	404.499
TCGA-KN-8430-01A-11R-2315-07	B4GALT7|11285	562.3722
TCGA-KN-8430-01A-11R-2315-07	B9D1|27077	32.7198
TCGA-KN-8430-01A-11R-2315-07	B9D2|80776	68.7117
TCGA-KN-8430-01A-11R-2315-07	BAALC|79870	1836.8098
TCGA-KN-8430-01A-11R-2315-07	BAAT|570	1.227
TCGA-KN-8430-01A-11R-2315-07	BACE1|23621	1552.5562
TCGA-KN-8430-01A-11R-2315-07	BACE2|25825	12087.1166
TCGA-KN-8430-01A-11R-2315-07	BACH1|571	1058.8957
TCGA-KN-8430-01A-11R-2315-07	BACH2|60468	71.1656
TCGA-KN-8430-01A-11R-2315-07	BAD|572	1152.6789
TCGA-KN-8430-01A-11R-2315-07	BAG1|573	2237.2883
TCGA-KN-8430-01A-11R-2315-07	BAG2|9532	105.9305
TCGA-KN-8430-01A-11R-2315-07	BAG3|9531	1355.8282
TCGA-KN-8430-01A-11R-2315-07	BAG4|9530	205.317
TCGA-KN-8430-01A-11R-2315-07	BAG5|9529	1950.1022
TCGA-KN-8430-01A-11R-2315-07	BAGE2|85319	5.5869
TCGA-KN-8430-01A-11R-2315-07	BAGE|574	.818
TCGA-KN-8430-01A-11R-2315-07	BAHCC1|57597	600.818
TCGA-KN-8430-01A-11R-2315-07	BAHD1|22893	2981.1861
TCGA-KN-8430-01A-11R-2315-07	BAI1|575	66.2577
TCGA-KN-8430-01A-11R-2315-07	BAI2|576	52.7607
TCGA-KN-8430-01A-11R-2315-07	BAI3|577	2.045
TCGA-KN-8430-01A-11R-2315-07	BAIAP2L1|55971	2934.5603
TCGA-KN-8430-01A-11R-2315-07	BAIAP2L2|80115	6.544
TCGA-KN-8430-01A-11R-2315-07	BAIAP2|10458	488.3436
TCGA-KN-8430-01A-11R-2315-07	BAIAP3|8938	1358.0941
TCGA-KN-8430-01A-11R-2315-07	BAK1|578	365.2352
TCGA-KN-8430-01A-11R-2315-07	BAMBI|25805	52.7607
TCGA-KN-8430-01A-11R-2315-07	BANF1|8815	3141.5133
TCGA-KN-8430-01A-11R-2315-07	BANF2|140836	0
TCGA-KN-8430-01A-11R-2315-07	BANK1|55024	221.6769
TCGA-KN-8430-01A-11R-2315-07	BANP|54971	148.8753
TCGA-KN-8430-01A-11R-2315-07	BAP1|8314	3890.7975
TCGA-KN-8430-01A-11R-2315-07	BARD1|580	14.7239
TCGA-KN-8430-01A-11R-2315-07	BARHL1|56751	0
TCGA-KN-8430-01A-11R-2315-07	BARHL2|343472	0
TCGA-KN-8430-01A-11R-2315-07	BARX1|56033	0
TCGA-KN-8430-01A-11R-2315-07	BARX2|8538	380.3681
TCGA-KN-8430-01A-11R-2315-07	BASE|317716	0
TCGA-KN-8430-01A-11R-2315-07	BASP1|10409	146.8303
TCGA-KN-8430-01A-11R-2315-07	BAT1|7919	2588.5481
TCGA-KN-8430-01A-11R-2315-07	BAT2L1|84726	3248
TCGA-KN-8430-01A-11R-2315-07	BAT2L2|23215	2238.4458
TCGA-KN-8430-01A-11R-2315-07	BAT2|7916	3700.6135
TCGA-KN-8430-01A-11R-2315-07	BAT3|7917	2919.3824
TCGA-KN-8430-01A-11R-2315-07	BAT4|7918	262.5767
TCGA-KN-8430-01A-11R-2315-07	BAT5|7920	480.1636
TCGA-KN-8430-01A-11R-2315-07	BATF2|116071	71.1656
TCGA-KN-8430-01A-11R-2315-07	BATF3|55509	8.18
TCGA-KN-8430-01A-11R-2315-07	BATF|10538	19.2229
TCGA-KN-8430-01A-11R-2315-07	BAX|581	824.1309
TCGA-KN-8430-01A-11R-2315-07	BAZ1A|11177	449.0798
TCGA-KN-8430-01A-11R-2315-07	BAZ1B|9031	2075.6646
TCGA-KN-8430-01A-11R-2315-07	BAZ2A|11176	2996.5153
TCGA-KN-8430-01A-11R-2315-07	BAZ2B|29994	381.9387
TCGA-KN-8430-01A-11R-2315-07	BBC3|27113	614.7239
TCGA-KN-8430-01A-11R-2315-07	BBOX1|8424	4.499
TCGA-KN-8430-01A-11R-2315-07	BBS10|79738	406.135
TCGA-KN-8430-01A-11R-2315-07	BBS12|166379	90.7975
TCGA-KN-8430-01A-11R-2315-07	BBS1|582	1019.2229
TCGA-KN-8430-01A-11R-2315-07	BBS2|583	1142.7403
TCGA-KN-8430-01A-11R-2315-07	BBS4|585	318.2004
TCGA-KN-8430-01A-11R-2315-07	BBS5|129880	125.1534
TCGA-KN-8430-01A-11R-2315-07	BBS7|55212	212.2699
TCGA-KN-8430-01A-11R-2315-07	BBS9|27241	274.4376
TCGA-KN-8430-01A-11R-2315-07	BBX|56987	3146.4213
TCGA-KN-8430-01A-11R-2315-07	BCAM|4059	19803.272
TCGA-KN-8430-01A-11R-2315-07	BCAN|63827	.818
TCGA-KN-8430-01A-11R-2315-07	BCAP29|55973	1638.0368
TCGA-KN-8430-01A-11R-2315-07	BCAP31|10134	6697.3415
TCGA-KN-8430-01A-11R-2315-07	BCAR1|9564	5189.7751
TCGA-KN-8430-01A-11R-2315-07	BCAR3|8412	311.6564
TCGA-KN-8430-01A-11R-2315-07	BCAR4|400500	0
TCGA-KN-8430-01A-11R-2315-07	BCAS1|8537	6.544
TCGA-KN-8430-01A-11R-2315-07	BCAS2|10286	480.6503
TCGA-KN-8430-01A-11R-2315-07	BCAS3|54828	299.3865
TCGA-KN-8430-01A-11R-2315-07	BCAS4|55653	1366.0532
TCGA-KN-8430-01A-11R-2315-07	BCAT1|586	648.2618
TCGA-KN-8430-01A-11R-2315-07	BCAT2|587	1701.4315
TCGA-KN-8430-01A-11R-2315-07	BCCIP|56647	594.045
TCGA-KN-8430-01A-11R-2315-07	BCDIN3D|144233	243.2188
TCGA-KN-8430-01A-11R-2315-07	BCHE|590	16.7689
TCGA-KN-8430-01A-11R-2315-07	BCKDHA|593	2300.2045
TCGA-KN-8430-01A-11R-2315-07	BCKDHB|594	591.002
TCGA-KN-8430-01A-11R-2315-07	BCKDK|10295	1426.1759
TCGA-KN-8430-01A-11R-2315-07	BCL10|8915	439.2638
TCGA-KN-8430-01A-11R-2315-07	BCL11A|53335	7.771
TCGA-KN-8430-01A-11R-2315-07	BCL11B|64919	78.5276
TCGA-KN-8430-01A-11R-2315-07	BCL2A1|597	40.8998
TCGA-KN-8430-01A-11R-2315-07	BCL2L10|10017	49.0798
TCGA-KN-8430-01A-11R-2315-07	BCL2L11|10018	570.1431
TCGA-KN-8430-01A-11R-2315-07	BCL2L12|83596	219.4519
TCGA-KN-8430-01A-11R-2315-07	BCL2L13|23786	1809.816
TCGA-KN-8430-01A-11R-2315-07	BCL2L14|79370	18.8139
TCGA-KN-8430-01A-11R-2315-07	BCL2L15|440603	.409
TCGA-KN-8430-01A-11R-2315-07	BCL2L1|598	8296.9325
TCGA-KN-8430-01A-11R-2315-07	BCL2L2|599	2475.2556
TCGA-KN-8430-01A-11R-2315-07	BCL2|596	1245.3988
TCGA-KN-8430-01A-11R-2315-07	BCL3|602	373.4151
TCGA-KN-8430-01A-11R-2315-07	BCL6B|255877	504.2945
TCGA-KN-8430-01A-11R-2315-07	BCL6|604	660.5317
TCGA-KN-8430-01A-11R-2315-07	BCL7A|605	1744.7853
TCGA-KN-8430-01A-11R-2315-07	BCL7B|9275	1445.3988
TCGA-KN-8430-01A-11R-2315-07	BCL7C|9274	613.0879
TCGA-KN-8430-01A-11R-2315-07	BCL8|606	4.908
TCGA-KN-8430-01A-11R-2315-07	BCL9L|283149	729.6524
TCGA-KN-8430-01A-11R-2315-07	BCL9|607	641.3088
TCGA-KN-8430-01A-11R-2315-07	BCLAF1|9774	1993.047
TCGA-KN-8430-01A-11R-2315-07	BCMO1|53630	.409
TCGA-KN-8430-01A-11R-2315-07	BCO2|83875	139.4683
TCGA-KN-8430-01A-11R-2315-07	BCORL1|63035	178.7321
TCGA-KN-8430-01A-11R-2315-07	BCORL2|286554	1.227
TCGA-KN-8430-01A-11R-2315-07	BCOR|54880	1082.2086
TCGA-KN-8430-01A-11R-2315-07	BCR|613	2213.4969
TCGA-KN-8430-01A-11R-2315-07	BCS1L|617	279.7546
TCGA-KN-8430-01A-11R-2315-07	BCYRN1|618	0
TCGA-KN-8430-01A-11R-2315-07	BDH1|622	2123.9264
TCGA-KN-8430-01A-11R-2315-07	BDH2|56898	2367.6892
TCGA-KN-8430-01A-11R-2315-07	BDKRB1|623	119.8364
TCGA-KN-8430-01A-11R-2315-07	BDKRB2|624	1764.0082
TCGA-KN-8430-01A-11R-2315-07	BDNFOS|497258	102.1513
TCGA-KN-8430-01A-11R-2315-07	BDNF|627	7.4601
TCGA-KN-8430-01A-11R-2315-07	BDP1|55814	693.6605
TCGA-KN-8430-01A-11R-2315-07	BEAN|146227	8.589
TCGA-KN-8430-01A-11R-2315-07	BECN1|8678	1363.5951
TCGA-KN-8430-01A-11R-2315-07	BEGAIN|57596	13.0879
TCGA-KN-8430-01A-11R-2315-07	BEND2|139105	0
TCGA-KN-8430-01A-11R-2315-07	BEND3|57673	54.3967
TCGA-KN-8430-01A-11R-2315-07	BEND4|389206	.818
TCGA-KN-8430-01A-11R-2315-07	BEND5|79656	76.4826
TCGA-KN-8430-01A-11R-2315-07	BEND6|221336	5.726
TCGA-KN-8430-01A-11R-2315-07	BEND7|222389	492.8425
TCGA-KN-8430-01A-11R-2315-07	BEST1|7439	292.8589
TCGA-KN-8430-01A-11R-2315-07	BEST2|54831	0
TCGA-KN-8430-01A-11R-2315-07	BEST3|144453	.409
TCGA-KN-8430-01A-11R-2315-07	BEST4|266675	10.2249
TCGA-KN-8430-01A-11R-2315-07	BET1L|51272	2711.6564
TCGA-KN-8430-01A-11R-2315-07	BET1|10282	1095.2965
TCGA-KN-8430-01A-11R-2315-07	BET3L|100128327	2.454
TCGA-KN-8430-01A-11R-2315-07	BEX1|55859	7.362
TCGA-KN-8430-01A-11R-2315-07	BEX2|84707	990.184
TCGA-KN-8430-01A-11R-2315-07	BEX4|56271	2019.6319
TCGA-KN-8430-01A-11R-2315-07	BEX5|340542	227.8119
TCGA-KN-8430-01A-11R-2315-07	BEYLA|497634	0
TCGA-KN-8430-01A-11R-2315-07	BFAR|51283	2226.9939
TCGA-KN-8430-01A-11R-2315-07	BFSP1|631	17.1779
TCGA-KN-8430-01A-11R-2315-07	BFSP2|8419	11.0429
TCGA-KN-8430-01A-11R-2315-07	BGLAP|632	20.3272
TCGA-KN-8430-01A-11R-2315-07	BGN|633	3982.0041
TCGA-KN-8430-01A-11R-2315-07	BHLHA15|168620	4.908
TCGA-KN-8430-01A-11R-2315-07	BHLHB9|80823	118.6094
TCGA-KN-8430-01A-11R-2315-07	BHLHE22|27319	1.227
TCGA-KN-8430-01A-11R-2315-07	BHLHE23|128408	0
TCGA-KN-8430-01A-11R-2315-07	BHLHE40|8553	11926.3804
TCGA-KN-8430-01A-11R-2315-07	BHLHE41|79365	338.2413
TCGA-KN-8430-01A-11R-2315-07	BHMT2|23743	19.6319
TCGA-KN-8430-01A-11R-2315-07	BHMT|635	7.771
TCGA-KN-8430-01A-11R-2315-07	BICC1|80114	6.544
TCGA-KN-8430-01A-11R-2315-07	BICD1|636	71.5746
TCGA-KN-8430-01A-11R-2315-07	BICD2|23299	773.4151
TCGA-KN-8430-01A-11R-2315-07	BID|637	137.9796
TCGA-KN-8430-01A-11R-2315-07	BIK|638	23.7219
TCGA-KN-8430-01A-11R-2315-07	BIN1|274	538.2413
TCGA-KN-8430-01A-11R-2315-07	BIN2|51411	166.4622
TCGA-KN-8430-01A-11R-2315-07	BIN3|55909	554.1922
TCGA-KN-8430-01A-11R-2315-07	BIRC2|329	1226.9939
TCGA-KN-8430-01A-11R-2315-07	BIRC3|330	175.0511
TCGA-KN-8430-01A-11R-2315-07	BIRC5|332	40.454
TCGA-KN-8430-01A-11R-2315-07	BIRC6|57448	1642.1268
TCGA-KN-8430-01A-11R-2315-07	BIRC7|79444	145.6033
TCGA-KN-8430-01A-11R-2315-07	BIRC8|112401	0
TCGA-KN-8430-01A-11R-2315-07	BIVM|54841	488.1309
TCGA-KN-8430-01A-11R-2315-07	BLCAP|10904	4258.8957
TCGA-KN-8430-01A-11R-2315-07	BLID|414899	0
TCGA-KN-8430-01A-11R-2315-07	BLK|640	6.544
TCGA-KN-8430-01A-11R-2315-07	BLMH|642	255.6237
TCGA-KN-8430-01A-11R-2315-07	BLM|641	39.6728
TCGA-KN-8430-01A-11R-2315-07	BLNK|29760	772.5971
TCGA-KN-8430-01A-11R-2315-07	BLOC1S1|2647	2058.3885
TCGA-KN-8430-01A-11R-2315-07	BLOC1S2|282991	624.1309
TCGA-KN-8430-01A-11R-2315-07	BLOC1S3|388552	501.0225
TCGA-KN-8430-01A-11R-2315-07	BLVRA|644	336.6053
TCGA-KN-8430-01A-11R-2315-07	BLVRB|645	1478.1186
TCGA-KN-8430-01A-11R-2315-07	BLZF1|8548	274.4376
TCGA-KN-8430-01A-11R-2315-07	BMF|90427	715.3374
TCGA-KN-8430-01A-11R-2315-07	BMI1|648	1496.9898
TCGA-KN-8430-01A-11R-2315-07	BMP10|27302	0
TCGA-KN-8430-01A-11R-2315-07	BMP15|9210	0
TCGA-KN-8430-01A-11R-2315-07	BMP1|649	285.4806
TCGA-KN-8430-01A-11R-2315-07	BMP2K|55589	537.8323
TCGA-KN-8430-01A-11R-2315-07	BMP2|650	304.7035
TCGA-KN-8430-01A-11R-2315-07	BMP3|651	.409
TCGA-KN-8430-01A-11R-2315-07	BMP4|652	184.4581
TCGA-KN-8430-01A-11R-2315-07	BMP5|653	0
TCGA-KN-8430-01A-11R-2315-07	BMP6|654	314.589
TCGA-KN-8430-01A-11R-2315-07	BMP7|655	0
TCGA-KN-8430-01A-11R-2315-07	BMP8A|353500	52.3517
TCGA-KN-8430-01A-11R-2315-07	BMP8B|656	8.998
TCGA-KN-8430-01A-11R-2315-07	BMPER|168667	16.7689
TCGA-KN-8430-01A-11R-2315-07	BMPR1A|657	355.4192
TCGA-KN-8430-01A-11R-2315-07	BMPR1B|658	2724.7444
TCGA-KN-8430-01A-11R-2315-07	BMPR2|659	2895.7055
TCGA-KN-8430-01A-11R-2315-07	BMS1P4|729096	11.9387
TCGA-KN-8430-01A-11R-2315-07	BMS1P5|399761	58.4867
TCGA-KN-8430-01A-11R-2315-07	BMS1|9790	681.7996
TCGA-KN-8430-01A-11R-2315-07	BMX|660	72.8016
TCGA-KN-8430-01A-11R-2315-07	BNC1|646	15.1329
TCGA-KN-8430-01A-11R-2315-07	BNC2|54796	130.0613
TCGA-KN-8430-01A-11R-2315-07	BNIP1|662	143.5583
TCGA-KN-8430-01A-11R-2315-07	BNIP2|663	513.2924
TCGA-KN-8430-01A-11R-2315-07	BNIP3L|665	978.7321
TCGA-KN-8430-01A-11R-2315-07	BNIP3|664	1128.8344
TCGA-KN-8430-01A-11R-2315-07	BNIPL|149428	2.863
TCGA-KN-8430-01A-11R-2315-07	BOC|91653	211.8609
TCGA-KN-8430-01A-11R-2315-07	BOD1L|259282	2206.544
TCGA-KN-8430-01A-11R-2315-07	BOD1|91272	430.6748
TCGA-KN-8430-01A-11R-2315-07	BOK|666	2586.0941
TCGA-KN-8430-01A-11R-2315-07	BOLA1|51027	235.9918
TCGA-KN-8430-01A-11R-2315-07	BOLA2|552900	1424.7239
TCGA-KN-8430-01A-11R-2315-07	BOLA3|388962	420.8589
TCGA-KN-8430-01A-11R-2315-07	BOLL|66037	2.045
TCGA-KN-8430-01A-11R-2315-07	BOP1|23246	151.3292
TCGA-KN-8430-01A-11R-2315-07	BPESC1|60467	0
TCGA-KN-8430-01A-11R-2315-07	BPGM|669	2049.8978
TCGA-KN-8430-01A-11R-2315-07	BPHL|670	313.2924
TCGA-KN-8430-01A-11R-2315-07	BPIL1|80341	0
TCGA-KN-8430-01A-11R-2315-07	BPIL2|254240	0
TCGA-KN-8430-01A-11R-2315-07	BPIL3|128859	0
TCGA-KN-8430-01A-11R-2315-07	BPI|671	0
TCGA-KN-8430-01A-11R-2315-07	BPNT1|10380	478.9366
TCGA-KN-8430-01A-11R-2315-07	BPTF|2186	1214.7239
TCGA-KN-8430-01A-11R-2315-07	BPY2|9083	0
TCGA-KN-8430-01A-11R-2315-07	BRAF|673	262.1677
TCGA-KN-8430-01A-11R-2315-07	BRAP|8315	728.4254
TCGA-KN-8430-01A-11R-2315-07	BRCA1|672	44.9898
TCGA-KN-8430-01A-11R-2315-07	BRCA2|675	29.8569
TCGA-KN-8430-01A-11R-2315-07	BRCC3|79184	512.0654
TCGA-KN-8430-01A-11R-2315-07	BRD1|23774	592.229
TCGA-KN-8430-01A-11R-2315-07	BRD2|6046	3500.6135
TCGA-KN-8430-01A-11R-2315-07	BRD3|8019	612.5481
TCGA-KN-8430-01A-11R-2315-07	BRD4|23476	2132.5153
TCGA-KN-8430-01A-11R-2315-07	BRD7P3|23629	0
TCGA-KN-8430-01A-11R-2315-07	BRD7|29117	2035.1738
TCGA-KN-8430-01A-11R-2315-07	BRD8|10902	295.2965
TCGA-KN-8430-01A-11R-2315-07	BRD9|65980	568.9162
TCGA-KN-8430-01A-11R-2315-07	BRDT|676	.409
TCGA-KN-8430-01A-11R-2315-07	BREA2|286076	2.454
TCGA-KN-8430-01A-11R-2315-07	BRE|9577	281.2843
TCGA-KN-8430-01A-11R-2315-07	BRF1|2972	973.0061
TCGA-KN-8430-01A-11R-2315-07	BRF2|55290	402.454
TCGA-KN-8430-01A-11R-2315-07	BRI3BP|140707	222.0859
TCGA-KN-8430-01A-11R-2315-07	BRI3|25798	4423.3129
TCGA-KN-8430-01A-11R-2315-07	BRIP1|83990	13.4969
TCGA-KN-8430-01A-11R-2315-07	BRIX1|55299	269.1207
TCGA-KN-8430-01A-11R-2315-07	BRMS1L|84312	405.317
TCGA-KN-8430-01A-11R-2315-07	BRMS1|25855	1087.5256
TCGA-KN-8430-01A-11R-2315-07	BRP44L|51660	3500.2045
TCGA-KN-8430-01A-11R-2315-07	BRP44|25874	968.9162
TCGA-KN-8430-01A-11R-2315-07	BRPF1|7862	649.4888
TCGA-KN-8430-01A-11R-2315-07	BRPF3|27154	785.6851
TCGA-KN-8430-01A-11R-2315-07	BRS3|680	0
TCGA-KN-8430-01A-11R-2315-07	BRSK1|84446	3.681
TCGA-KN-8430-01A-11R-2315-07	BRSK2|9024	2.863
TCGA-KN-8430-01A-11R-2315-07	BRWD1|54014	965.2352
TCGA-KN-8430-01A-11R-2315-07	BRWD3|254065	227.8119
TCGA-KN-8430-01A-11R-2315-07	BSCL2|26580	2196.6012
TCGA-KN-8430-01A-11R-2315-07	BSDC1|55108	1739.8773
TCGA-KN-8430-01A-11R-2315-07	BSG|682	62694.0695
TCGA-KN-8430-01A-11R-2315-07	BSND|7809	1239.6728
TCGA-KN-8430-01A-11R-2315-07	BSN|8927	321.0634
TCGA-KN-8430-01A-11R-2315-07	BSPH1|100131137	0
TCGA-KN-8430-01A-11R-2315-07	BSPRY|54836	385.6851
TCGA-KN-8430-01A-11R-2315-07	BST1|683	61.3497
TCGA-KN-8430-01A-11R-2315-07	BST2|684	2804.908
TCGA-KN-8430-01A-11R-2315-07	BSX|390259	0
TCGA-KN-8430-01A-11R-2315-07	BTAF1|9044	604.499
TCGA-KN-8430-01A-11R-2315-07	BTBD10|84280	528.8344
TCGA-KN-8430-01A-11R-2315-07	BTBD11|121551	91.6155
TCGA-KN-8430-01A-11R-2315-07	BTBD12|84464	347.2393
TCGA-KN-8430-01A-11R-2315-07	BTBD16|118663	0
TCGA-KN-8430-01A-11R-2315-07	BTBD17|388419	.409
TCGA-KN-8430-01A-11R-2315-07	BTBD18|643376	2.454
TCGA-KN-8430-01A-11R-2315-07	BTBD19|149478	15.5419
TCGA-KN-8430-01A-11R-2315-07	BTBD1|53339	3325.9714
TCGA-KN-8430-01A-11R-2315-07	BTBD2|55643	2638.8548
TCGA-KN-8430-01A-11R-2315-07	BTBD3|22903	892.8425
TCGA-KN-8430-01A-11R-2315-07	BTBD6|90135	1725.9714
TCGA-KN-8430-01A-11R-2315-07	BTBD7|55727	1024.1309
TCGA-KN-8430-01A-11R-2315-07	BTBD8|284697	6.135
TCGA-KN-8430-01A-11R-2315-07	BTBD9|114781	983.6401
TCGA-KN-8430-01A-11R-2315-07	BTC|685	31.9018
TCGA-KN-8430-01A-11R-2315-07	BTD|686	550.9202
TCGA-KN-8430-01A-11R-2315-07	BTF3L1|690	0
TCGA-KN-8430-01A-11R-2315-07	BTF3L4|91408	561.5542
TCGA-KN-8430-01A-11R-2315-07	BTF3|689	3866.2577
TCGA-KN-8430-01A-11R-2315-07	BTG1|694	3402.863
TCGA-KN-8430-01A-11R-2315-07	BTG2|7832	2651.5337
TCGA-KN-8430-01A-11R-2315-07	BTG3|10950	613.9059
TCGA-KN-8430-01A-11R-2315-07	BTG4|54766	0
TCGA-KN-8430-01A-11R-2315-07	BTK|695	89.5706
TCGA-KN-8430-01A-11R-2315-07	BTLA|151888	7.362
TCGA-KN-8430-01A-11R-2315-07	BTN1A1|696	2.454
TCGA-KN-8430-01A-11R-2315-07	BTN2A1|11120	441.3088
TCGA-KN-8430-01A-11R-2315-07	BTN2A2|10385	246.6258
TCGA-KN-8430-01A-11R-2315-07	BTN2A3|54718	8.998
TCGA-KN-8430-01A-11R-2315-07	BTN3A1|11119	471.9836
TCGA-KN-8430-01A-11R-2315-07	BTN3A2|11118	829.8569
TCGA-KN-8430-01A-11R-2315-07	BTN3A3|10384	277.3006
TCGA-KN-8430-01A-11R-2315-07	BTNL2|56244	.409
TCGA-KN-8430-01A-11R-2315-07	BTNL3|10917	0
TCGA-KN-8430-01A-11R-2315-07	BTNL8|79908	2.454
TCGA-KN-8430-01A-11R-2315-07	BTNL9|153579	266.6667
TCGA-KN-8430-01A-11R-2315-07	BTRC|8945	276.0736
TCGA-KN-8430-01A-11R-2315-07	BUB1B|701	86
TCGA-KN-8430-01A-11R-2315-07	BUB1|699	72.8016
TCGA-KN-8430-01A-11R-2315-07	BUB3|9184	712.8834
TCGA-KN-8430-01A-11R-2315-07	BUD13|84811	352.1472
TCGA-KN-8430-01A-11R-2315-07	BUD31|8896	1988.6585
TCGA-KN-8430-01A-11R-2315-07	BVES|11149	103.4765
TCGA-KN-8430-01A-11R-2315-07	BYSL|705	139.0593
TCGA-KN-8430-01A-11R-2315-07	BZRAP1|9256	625.3579
TCGA-KN-8430-01A-11R-2315-07	BZW1|9689	2012.2699
TCGA-KN-8430-01A-11R-2315-07	BZW2|28969	665.0307
TCGA-KN-8430-01A-11R-2315-07	C10orf105|414152	4.499
TCGA-KN-8430-01A-11R-2315-07	C10orf107|219621	.409
TCGA-KN-8430-01A-11R-2315-07	C10orf108|414235	37.2188
TCGA-KN-8430-01A-11R-2315-07	C10orf10|11067	2644.1718
TCGA-KN-8430-01A-11R-2315-07	C10orf110|55853	3.7423
TCGA-KN-8430-01A-11R-2315-07	C10orf111|221060	3.272
TCGA-KN-8430-01A-11R-2315-07	C10orf113|387638	0
TCGA-KN-8430-01A-11R-2315-07	C10orf114|399726	18.8139
TCGA-KN-8430-01A-11R-2315-07	C10orf116|10974	4736.7321
TCGA-KN-8430-01A-11R-2315-07	C10orf118|55088	554.6012
TCGA-KN-8430-01A-11R-2315-07	C10orf119|79892	842.1268
TCGA-KN-8430-01A-11R-2315-07	C10orf11|83938	77.3006
TCGA-KN-8430-01A-11R-2315-07	C10orf120|399814	0
TCGA-KN-8430-01A-11R-2315-07	C10orf122|387718	0
TCGA-KN-8430-01A-11R-2315-07	C10orf125|282969	103.0675
TCGA-KN-8430-01A-11R-2315-07	C10orf128|170371	17.9959
TCGA-KN-8430-01A-11R-2315-07	C10orf129|142827	0
TCGA-KN-8430-01A-11R-2315-07	C10orf12|26148	81.1575
TCGA-KN-8430-01A-11R-2315-07	C10orf131|100127889	.818
TCGA-KN-8430-01A-11R-2315-07	C10orf137|26098	194.274
TCGA-KN-8430-01A-11R-2315-07	C10orf140|387640	8.18
TCGA-KN-8430-01A-11R-2315-07	C10orf18|54906	949.6933
TCGA-KN-8430-01A-11R-2315-07	C10orf25|220979	68.3027
TCGA-KN-8430-01A-11R-2315-07	C10orf26|54838	2246.6667
TCGA-KN-8430-01A-11R-2315-07	C10orf27|219793	665.4397
TCGA-KN-8430-01A-11R-2315-07	C10orf28|27291	509.2025
TCGA-KN-8430-01A-11R-2315-07	C10orf2|56652	122.6994
TCGA-KN-8430-01A-11R-2315-07	C10orf32|119032	737.4233
TCGA-KN-8430-01A-11R-2315-07	C10orf35|219738	105.5215
TCGA-KN-8430-01A-11R-2315-07	C10orf40|283025	0
TCGA-KN-8430-01A-11R-2315-07	C10orf41|100131213	176.0818
TCGA-KN-8430-01A-11R-2315-07	C10orf46|143384	1159.5092
TCGA-KN-8430-01A-11R-2315-07	C10orf47|254427	97.3415
TCGA-KN-8430-01A-11R-2315-07	C10orf4|118924	168.0982
TCGA-KN-8430-01A-11R-2315-07	C10orf50|645528	.409
TCGA-KN-8430-01A-11R-2315-07	C10orf53|282966	0
TCGA-KN-8430-01A-11R-2315-07	C10orf54|64115	467.4847
TCGA-KN-8430-01A-11R-2315-07	C10orf55|414236	6.1227
TCGA-KN-8430-01A-11R-2315-07	C10orf57|80195	502.8221
TCGA-KN-8430-01A-11R-2315-07	C10orf58|84293	1567.2802
TCGA-KN-8430-01A-11R-2315-07	C10orf62|414157	.409
TCGA-KN-8430-01A-11R-2315-07	C10orf67|256815	6.953
TCGA-KN-8430-01A-11R-2315-07	C10orf68|79741	2.454
TCGA-KN-8430-01A-11R-2315-07	C10orf71|118461	0
TCGA-KN-8430-01A-11R-2315-07	C10orf72|196740	116.9734
TCGA-KN-8430-01A-11R-2315-07	C10orf75|90271	155.8282
TCGA-KN-8430-01A-11R-2315-07	C10orf76|79591	575.4601
TCGA-KN-8430-01A-11R-2315-07	C10orf78|119392	61.7587
TCGA-KN-8430-01A-11R-2315-07	C10orf79|80217	1.227
TCGA-KN-8430-01A-11R-2315-07	C10orf81|79949	1.636
TCGA-KN-8430-01A-11R-2315-07	C10orf82|143379	24.5399
TCGA-KN-8430-01A-11R-2315-07	C10orf84|63877	488.3436
TCGA-KN-8430-01A-11R-2315-07	C10orf88|80007	157.4642
TCGA-KN-8430-01A-11R-2315-07	C10orf90|118611	1.636
TCGA-KN-8430-01A-11R-2315-07	C10orf91|170393	0
TCGA-KN-8430-01A-11R-2315-07	C10orf93|255352	.409
TCGA-KN-8430-01A-11R-2315-07	C10orf95|79946	11.8937
TCGA-KN-8430-01A-11R-2315-07	C10orf96|374355	0
TCGA-KN-8430-01A-11R-2315-07	C10orf99|387695	0
TCGA-KN-8430-01A-11R-2315-07	C11orf10|746	1336.6053
TCGA-KN-8430-01A-11R-2315-07	C11orf16|56673	.818
TCGA-KN-8430-01A-11R-2315-07	C11orf17|56672	328.0164
TCGA-KN-8430-01A-11R-2315-07	C11orf1|64776	448.6708
TCGA-KN-8430-01A-11R-2315-07	C11orf20|25858	8.2413
TCGA-KN-8430-01A-11R-2315-07	C11orf21|29125	8.998
TCGA-KN-8430-01A-11R-2315-07	C11orf24|53838	523.1084
TCGA-KN-8430-01A-11R-2315-07	C11orf2|738	2971.7791
TCGA-KN-8430-01A-11R-2315-07	C11orf30|56946	499.3865
TCGA-KN-8430-01A-11R-2315-07	C11orf31|280636	1723.1084
TCGA-KN-8430-01A-11R-2315-07	C11orf34|349633	.818
TCGA-KN-8430-01A-11R-2315-07	C11orf35|256329	164.0777
TCGA-KN-8430-01A-11R-2315-07	C11orf36|283303	0
TCGA-KN-8430-01A-11R-2315-07	C11orf40|143501	0
TCGA-KN-8430-01A-11R-2315-07	C11orf41|25758	90.3885
TCGA-KN-8430-01A-11R-2315-07	C11orf42|160298	.409
TCGA-KN-8430-01A-11R-2315-07	C11orf45|219833	11.4519
TCGA-KN-8430-01A-11R-2315-07	C11orf46|120534	635.5828
TCGA-KN-8430-01A-11R-2315-07	C11orf48|79081	453.1084
TCGA-KN-8430-01A-11R-2315-07	C11orf49|79096	546.4213
TCGA-KN-8430-01A-11R-2315-07	C11orf51|25906	915.3701
TCGA-KN-8430-01A-11R-2315-07	C11orf52|91894	271.5746
TCGA-KN-8430-01A-11R-2315-07	C11orf53|341032	61.3497
TCGA-KN-8430-01A-11R-2315-07	C11orf54|28970	1124.7444
TCGA-KN-8430-01A-11R-2315-07	C11orf57|55216	706.3395
TCGA-KN-8430-01A-11R-2315-07	C11orf58|10944	4071.1656
TCGA-KN-8430-01A-11R-2315-07	C11orf59|55004	3110.4294
TCGA-KN-8430-01A-11R-2315-07	C11orf61|79684	147.6483
TCGA-KN-8430-01A-11R-2315-07	C11orf63|79864	106.3395
TCGA-KN-8430-01A-11R-2315-07	C11orf64|283197	0
TCGA-KN-8430-01A-11R-2315-07	C11orf65|160140	11.8609
TCGA-KN-8430-01A-11R-2315-07	C11orf66|220004	25.7669
TCGA-KN-8430-01A-11R-2315-07	C11orf67|28971	205.3988
TCGA-KN-8430-01A-11R-2315-07	C11orf68|83638	995.501
TCGA-KN-8430-01A-11R-2315-07	C11orf70|85016	2.454
TCGA-KN-8430-01A-11R-2315-07	C11orf71|54494	731.2883
TCGA-KN-8430-01A-11R-2315-07	C11orf73|51501	294.8875
TCGA-KN-8430-01A-11R-2315-07	C11orf74|119710	184.8671
TCGA-KN-8430-01A-11R-2315-07	C11orf75|56935	358.6912
TCGA-KN-8430-01A-11R-2315-07	C11orf80|79703	332.9243
TCGA-KN-8430-01A-11R-2315-07	C11orf82|220042	41.3088
TCGA-KN-8430-01A-11R-2315-07	C11orf83|790955	673.6196
TCGA-KN-8430-01A-11R-2315-07	C11orf84|144097	439.6728
TCGA-KN-8430-01A-11R-2315-07	C11orf85|283129	0
TCGA-KN-8430-01A-11R-2315-07	C11orf86|254439	0
TCGA-KN-8430-01A-11R-2315-07	C11orf87|399947	1.227
TCGA-KN-8430-01A-11R-2315-07	C11orf88|399949	1.636
TCGA-KN-8430-01A-11R-2315-07	C11orf90|387804	0
TCGA-KN-8430-01A-11R-2315-07	C11orf92|399948	1671.8691
TCGA-KN-8430-01A-11R-2315-07	C11orf93|120376	600.5235
TCGA-KN-8430-01A-11R-2315-07	C11orf94|143678	0
TCGA-KN-8430-01A-11R-2315-07	C11orf95|65998	1905.1125
TCGA-KN-8430-01A-11R-2315-07	C11orf9|745	289.1616
TCGA-KN-8430-01A-11R-2315-07	C12orf10|60314	827.4029
TCGA-KN-8430-01A-11R-2315-07	C12orf11|55726	460.9407
TCGA-KN-8430-01A-11R-2315-07	C12orf12|196477	0
TCGA-KN-8430-01A-11R-2315-07	C12orf23|90488	1816.7689
TCGA-KN-8430-01A-11R-2315-07	C12orf24|29902	32.3108
TCGA-KN-8430-01A-11R-2315-07	C12orf26|84190	114.9284
TCGA-KN-8430-01A-11R-2315-07	C12orf27|283460	1.227
TCGA-KN-8430-01A-11R-2315-07	C12orf29|91298	366.6012
TCGA-KN-8430-01A-11R-2315-07	C12orf32|83695	601.227
TCGA-KN-8430-01A-11R-2315-07	C12orf34|84915	739.4683
TCGA-KN-8430-01A-11R-2315-07	C12orf35|55196	606.544
TCGA-KN-8430-01A-11R-2315-07	C12orf36|283422	0
TCGA-KN-8430-01A-11R-2315-07	C12orf39|80763	220.8589
TCGA-KN-8430-01A-11R-2315-07	C12orf40|283461	0
TCGA-KN-8430-01A-11R-2315-07	C12orf41|54934	844.1718
TCGA-KN-8430-01A-11R-2315-07	C12orf42|374470	1.227
TCGA-KN-8430-01A-11R-2315-07	C12orf43|64897	315.7464
TCGA-KN-8430-01A-11R-2315-07	C12orf44|60673	1445.3988
TCGA-KN-8430-01A-11R-2315-07	C12orf45|121053	101.4315
TCGA-KN-8430-01A-11R-2315-07	C12orf47|51275	318.2372
TCGA-KN-8430-01A-11R-2315-07	C12orf48|55010	77.1207
TCGA-KN-8430-01A-11R-2315-07	C12orf49|79794	1250.3067
TCGA-KN-8430-01A-11R-2315-07	C12orf4|57102	461.7587
TCGA-KN-8430-01A-11R-2315-07	C12orf50|160419	0
TCGA-KN-8430-01A-11R-2315-07	C12orf51|283450	1568.9162
TCGA-KN-8430-01A-11R-2315-07	C12orf52|84934	468.7117
TCGA-KN-8430-01A-11R-2315-07	C12orf53|196500	6.544
TCGA-KN-8430-01A-11R-2315-07	C12orf54|121273	0
TCGA-KN-8430-01A-11R-2315-07	C12orf56|115749	1.227
TCGA-KN-8430-01A-11R-2315-07	C12orf57|113246	560.3272
TCGA-KN-8430-01A-11R-2315-07	C12orf59|120939	5741.5133
TCGA-KN-8430-01A-11R-2315-07	C12orf5|57103	291.2065
TCGA-KN-8430-01A-11R-2315-07	C12orf60|144608	29.0389
TCGA-KN-8430-01A-11R-2315-07	C12orf61|283416	27.4029
TCGA-KN-8430-01A-11R-2315-07	C12orf62|84987	1345.1943
TCGA-KN-8430-01A-11R-2315-07	C12orf63|374467	2.045
TCGA-KN-8430-01A-11R-2315-07	C12orf65|91574	444.5808
TCGA-KN-8430-01A-11R-2315-07	C12orf66|144577	135.7873
TCGA-KN-8430-01A-11R-2315-07	C12orf68|387856	9.816
TCGA-KN-8430-01A-11R-2315-07	C12orf69|440087	31.0838
TCGA-KN-8430-01A-11R-2315-07	C12orf70|341346	.818
TCGA-KN-8430-01A-11R-2315-07	C12orf71|728858	.409
TCGA-KN-8430-01A-11R-2315-07	C12orf72|254013	104.2945
TCGA-KN-8430-01A-11R-2315-07	C12orf73|728568	211.4519
TCGA-KN-8430-01A-11R-2315-07	C12orf74|338809	4.499
TCGA-KN-8430-01A-11R-2315-07	C12orf75|387882	6501.4315
TCGA-KN-8430-01A-11R-2315-07	C12orf76|400073	147.2393
TCGA-KN-8430-01A-11R-2315-07	C12orf77|196415	12.6789
TCGA-KN-8430-01A-11R-2315-07	C13orf15|28984	672.3926
TCGA-KN-8430-01A-11R-2315-07	C13orf16|121793	.409
TCGA-KN-8430-01A-11R-2315-07	C13orf18|80183	40.8998
TCGA-KN-8430-01A-11R-2315-07	C13orf1|57213	317.3824
TCGA-KN-8430-01A-11R-2315-07	C13orf23|80209	921.4724
TCGA-KN-8430-01A-11R-2315-07	C13orf26|122046	0
TCGA-KN-8430-01A-11R-2315-07	C13orf27|93081	96.9325
TCGA-KN-8430-01A-11R-2315-07	C13orf28|122258	0
TCGA-KN-8430-01A-11R-2315-07	C13orf29|283487	37.6278
TCGA-KN-8430-01A-11R-2315-07	C13orf30|144809	0
TCGA-KN-8430-01A-11R-2315-07	C13orf31|144811	200.818
TCGA-KN-8430-01A-11R-2315-07	C13orf33|84935	123.9264
TCGA-KN-8430-01A-11R-2315-07	C13orf34|79866	46.0736
TCGA-KN-8430-01A-11R-2315-07	C13orf35|400165	0
TCGA-KN-8430-01A-11R-2315-07	C13orf36|400120	0
TCGA-KN-8430-01A-11R-2315-07	C13orf37|440145	320.2454
TCGA-KN-8430-01A-11R-2315-07	C13orf38|728591	2.863
TCGA-KN-8430-01A-11R-2315-07	C13orf39|196541	.818
TCGA-KN-8430-01A-11R-2315-07	C14orf101|54916	653.9877
TCGA-KN-8430-01A-11R-2315-07	C14orf102|55051	401.227
TCGA-KN-8430-01A-11R-2315-07	C14orf104|55172	221.6769
TCGA-KN-8430-01A-11R-2315-07	C14orf105|55195	678.1186
TCGA-KN-8430-01A-11R-2315-07	C14orf106|55320	424.1309
TCGA-KN-8430-01A-11R-2315-07	C14orf109|26175	496.9325
TCGA-KN-8430-01A-11R-2315-07	C14orf115|55237	0
TCGA-KN-8430-01A-11R-2315-07	C14orf118|55668	420.4499
TCGA-KN-8430-01A-11R-2315-07	C14orf119|55017	866.2577
TCGA-KN-8430-01A-11R-2315-07	C14orf126|112487	251.411
TCGA-KN-8430-01A-11R-2315-07	C14orf128|84837	66.2577
TCGA-KN-8430-01A-11R-2315-07	C14orf129|51527	612.6789
TCGA-KN-8430-01A-11R-2315-07	C14orf132|56967	314.9284
TCGA-KN-8430-01A-11R-2315-07	C14orf135|64430	3584.4581
TCGA-KN-8430-01A-11R-2315-07	C14orf138|79609	88.3436
TCGA-KN-8430-01A-11R-2315-07	C14orf139|79686	26.5849
TCGA-KN-8430-01A-11R-2315-07	C14orf142|84520	239.2638
TCGA-KN-8430-01A-11R-2315-07	C14orf143|90141	81.3906
TCGA-KN-8430-01A-11R-2315-07	C14orf145|145508	65.0307
TCGA-KN-8430-01A-11R-2315-07	C14orf147|171546	2797.546
TCGA-KN-8430-01A-11R-2315-07	C14orf148|122945	4.499
TCGA-KN-8430-01A-11R-2315-07	C14orf149|112849	42.9448
TCGA-KN-8430-01A-11R-2315-07	C14orf153|84334	849.7791
TCGA-KN-8430-01A-11R-2315-07	C14orf156|81892	779.1411
TCGA-KN-8430-01A-11R-2315-07	C14orf159|80017	7047.0348
TCGA-KN-8430-01A-11R-2315-07	C14orf162|56936	0
TCGA-KN-8430-01A-11R-2315-07	C14orf165|414767	0
TCGA-KN-8430-01A-11R-2315-07	C14orf166B|145497	.409
TCGA-KN-8430-01A-11R-2315-07	C14orf166|51637	2206.544
TCGA-KN-8430-01A-11R-2315-07	C14orf167|55449	963.5297
TCGA-KN-8430-01A-11R-2315-07	C14orf169|79697	208.589
TCGA-KN-8430-01A-11R-2315-07	C14orf174|161394	13.9059
TCGA-KN-8430-01A-11R-2315-07	C14orf176|643382	29.8569
TCGA-KN-8430-01A-11R-2315-07	C14orf177|283598	0
TCGA-KN-8430-01A-11R-2315-07	C14orf178|283579	.409
TCGA-KN-8430-01A-11R-2315-07	C14orf179|112752	330.8793
TCGA-KN-8430-01A-11R-2315-07	C14orf180|400258	0
TCGA-KN-8430-01A-11R-2315-07	C14orf181|400223	53.1697
TCGA-KN-8430-01A-11R-2315-07	C14orf182|283551	3.681
TCGA-KN-8430-01A-11R-2315-07	C14orf183|196913	0
TCGA-KN-8430-01A-11R-2315-07	C14orf184|650662	0
TCGA-KN-8430-01A-11R-2315-07	C14orf19|280655	2.045
TCGA-KN-8430-01A-11R-2315-07	C14orf1|11161	1414.7239
TCGA-KN-8430-01A-11R-2315-07	C14orf21|161424	242.5358
TCGA-KN-8430-01A-11R-2315-07	C14orf23|387978	0
TCGA-KN-8430-01A-11R-2315-07	C14orf28|122525	115.7464
TCGA-KN-8430-01A-11R-2315-07	C14orf2|9556	2580.3681
TCGA-KN-8430-01A-11R-2315-07	C14orf33|100129075	103.8855
TCGA-KN-8430-01A-11R-2315-07	C14orf34|645687	0
TCGA-KN-8430-01A-11R-2315-07	C14orf37|145407	338.6503
TCGA-KN-8430-01A-11R-2315-07	C14orf39|317761	0
TCGA-KN-8430-01A-11R-2315-07	C14orf43|91748	3240.0818
TCGA-KN-8430-01A-11R-2315-07	C14orf45|80127	132.1063
TCGA-KN-8430-01A-11R-2315-07	C14orf48|256369	.409
TCGA-KN-8430-01A-11R-2315-07	C14orf49|161176	25.3579
TCGA-KN-8430-01A-11R-2315-07	C14orf4|64207	1291.2065
TCGA-KN-8430-01A-11R-2315-07	C14orf50|145376	26.9939
TCGA-KN-8430-01A-11R-2315-07	C14orf53|440184	0
TCGA-KN-8430-01A-11R-2315-07	C14orf64|388011	3.272
TCGA-KN-8430-01A-11R-2315-07	C14orf68|283600	.409
TCGA-KN-8430-01A-11R-2315-07	C14orf70|283601	0
TCGA-KN-8430-01A-11R-2315-07	C14orf72|145200	12.6789
TCGA-KN-8430-01A-11R-2315-07	C14orf73|91828	2.454
TCGA-KN-8430-01A-11R-2315-07	C14orf79|122616	196.319
TCGA-KN-8430-01A-11R-2315-07	C14orf80|283643	76.8916
TCGA-KN-8430-01A-11R-2315-07	C14orf86|283592	0
TCGA-KN-8430-01A-11R-2315-07	C14orf93|60686	196.728
TCGA-KN-8430-01A-11R-2315-07	C15orf17|57184	1488.7526
TCGA-KN-8430-01A-11R-2315-07	C15orf21|283651	24.1309
TCGA-KN-8430-01A-11R-2315-07	C15orf23|90417	204.908
TCGA-KN-8430-01A-11R-2315-07	C15orf24|56851	2459.7137
TCGA-KN-8430-01A-11R-2315-07	C15orf26|161502	2.863
TCGA-KN-8430-01A-11R-2315-07	C15orf27|123591	81.7996
TCGA-KN-8430-01A-11R-2315-07	C15orf28|80035	8.998
TCGA-KN-8430-01A-11R-2315-07	C15orf29|79768	417.5869
TCGA-KN-8430-01A-11R-2315-07	C15orf2|23742	0
TCGA-KN-8430-01A-11R-2315-07	C15orf32|145858	0
TCGA-KN-8430-01A-11R-2315-07	C15orf33|196951	14.7607
TCGA-KN-8430-01A-11R-2315-07	C15orf34|80072	44.5808
TCGA-KN-8430-01A-11R-2315-07	C15orf37|283687	115.3824
TCGA-KN-8430-01A-11R-2315-07	C15orf38|348110	250.2209
TCGA-KN-8430-01A-11R-2315-07	C15orf39|56905	741.9223
TCGA-KN-8430-01A-11R-2315-07	C15orf40|123207	373.0061
TCGA-KN-8430-01A-11R-2315-07	C15orf41|84529	115.7464
TCGA-KN-8430-01A-11R-2315-07	C15orf42|90381	20.4499
TCGA-KN-8430-01A-11R-2315-07	C15orf43|145645	0
TCGA-KN-8430-01A-11R-2315-07	C15orf44|81556	1477.7096
TCGA-KN-8430-01A-11R-2315-07	C15orf48|84419	23.7219
TCGA-KN-8430-01A-11R-2315-07	C15orf50|414926	0
TCGA-KN-8430-01A-11R-2315-07	C15orf51|196968	1.636
TCGA-KN-8430-01A-11R-2315-07	C15orf52|388115	1185.2761
TCGA-KN-8430-01A-11R-2315-07	C15orf53|400359	0
TCGA-KN-8430-01A-11R-2315-07	C15orf54|400360	1.636
TCGA-KN-8430-01A-11R-2315-07	C15orf55|256646	4.499
TCGA-KN-8430-01A-11R-2315-07	C15orf56|644809	114.9284
TCGA-KN-8430-01A-11R-2315-07	C15orf57|90416	506.2822
TCGA-KN-8430-01A-11R-2315-07	C15orf58|390637	38.0368
TCGA-KN-8430-01A-11R-2315-07	C15orf59|388135	6593.047
TCGA-KN-8430-01A-11R-2315-07	C15orf5|81698	0
TCGA-KN-8430-01A-11R-2315-07	C15orf60|283677	0
TCGA-KN-8430-01A-11R-2315-07	C15orf61|145853	256.8507
TCGA-KN-8430-01A-11R-2315-07	C15orf62|643338	23.7219
TCGA-KN-8430-01A-11R-2315-07	C15orf63|25764	784.1268
TCGA-KN-8430-01A-11R-2315-07	C16orf11|146325	5.726
TCGA-KN-8430-01A-11R-2315-07	C16orf13|84326	573.8241
TCGA-KN-8430-01A-11R-2315-07	C16orf3|750	4.908
TCGA-KN-8430-01A-11R-2315-07	C16orf42|115939	1125.7505
TCGA-KN-8430-01A-11R-2315-07	C16orf45|89927	138.2413
TCGA-KN-8430-01A-11R-2315-07	C16orf46|123775	23.7219
TCGA-KN-8430-01A-11R-2315-07	C16orf48|84080	257.6687
TCGA-KN-8430-01A-11R-2315-07	C16orf52|730094	520.6544
TCGA-KN-8430-01A-11R-2315-07	C16orf53|79447	1164.1104
TCGA-KN-8430-01A-11R-2315-07	C16orf54|283897	38.4458
TCGA-KN-8430-01A-11R-2315-07	C16orf55|124045	37.2188
TCGA-KN-8430-01A-11R-2315-07	C16orf57|79650	867.4847
TCGA-KN-8430-01A-11R-2315-07	C16orf58|64755	2888.3436
TCGA-KN-8430-01A-11R-2315-07	C16orf59|80178	24.1309
TCGA-KN-8430-01A-11R-2315-07	C16orf5|29965	5474.8466
TCGA-KN-8430-01A-11R-2315-07	C16orf61|56942	934.9284
TCGA-KN-8430-01A-11R-2315-07	C16orf62|57020	1584.8671
TCGA-KN-8430-01A-11R-2315-07	C16orf63|123811	835.9918
TCGA-KN-8430-01A-11R-2315-07	C16orf68|79091	178.3231
TCGA-KN-8430-01A-11R-2315-07	C16orf70|80262	505.4151
TCGA-KN-8430-01A-11R-2315-07	C16orf71|146562	6.135
TCGA-KN-8430-01A-11R-2315-07	C16orf72|29035	1184.0491
TCGA-KN-8430-01A-11R-2315-07	C16orf73|254528	0
TCGA-KN-8430-01A-11R-2315-07	C16orf74|404550	83.8446
TCGA-KN-8430-01A-11R-2315-07	C16orf75|116028	179.1411
TCGA-KN-8430-01A-11R-2315-07	C16orf78|123970	0
TCGA-KN-8430-01A-11R-2315-07	C16orf79|283870	12.3681
TCGA-KN-8430-01A-11R-2315-07	C16orf7|9605	1565.3333
TCGA-KN-8430-01A-11R-2315-07	C16orf80|29105	832.7198
TCGA-KN-8430-01A-11R-2315-07	C16orf81|283860	.409
TCGA-KN-8430-01A-11R-2315-07	C16orf82|162083	0
TCGA-KN-8430-01A-11R-2315-07	C16orf86|388284	46.2168
TCGA-KN-8430-01A-11R-2315-07	C16orf87|388272	104.7035
TCGA-KN-8430-01A-11R-2315-07	C16orf88|400506	404.499
TCGA-KN-8430-01A-11R-2315-07	C16orf89|146556	4597.546
TCGA-KN-8430-01A-11R-2315-07	C16orf90|646174	.818
TCGA-KN-8430-01A-11R-2315-07	C16orf91|283951	288.3436
TCGA-KN-8430-01A-11R-2315-07	C16orf92|146378	0
TCGA-KN-8430-01A-11R-2315-07	C16orf93|90835	13.0879
TCGA-KN-8430-01A-11R-2315-07	C17orf100|388327	33.9468
TCGA-KN-8430-01A-11R-2315-07	C17orf101|79701	392.638
[truncated: 18,532 more rows]
