# Supplementary material for: Dysfunctional miRNA-Mediated Regulation in Chromophobe Renal Cell Carcinoma
Source: PLoS One. 2016 Jun 3;11(6):e0156324. doi: 10.1371/journal.pone.0156324 (PMC4892590; doi:10.1371/journal.pone.0156324)
Supplement: S2 File — (ZIP) [file pone.0156324.s002.zip › S2_File mRNA expression profile downloaded from TCGA/case/unc.edu__IlluminaHiSeq_RNASeqV2__TCGA-KN-8431-01A-11R-2315-07__expression_rsem_gene_normalized.txt]

barcode	gene_id	normalized_count
TCGA-KN-8431-01A-11R-2315-07	?|100130426	0
TCGA-KN-8431-01A-11R-2315-07	?|100133144	0
TCGA-KN-8431-01A-11R-2315-07	?|100134869	7.2727
TCGA-KN-8431-01A-11R-2315-07	?|10357	41.8
TCGA-KN-8431-01A-11R-2315-07	?|10431	1474.5455
TCGA-KN-8431-01A-11R-2315-07	?|136542	0
TCGA-KN-8431-01A-11R-2315-07	?|155060	122.7273
TCGA-KN-8431-01A-11R-2315-07	?|26823	.9091
TCGA-KN-8431-01A-11R-2315-07	?|280660	0
TCGA-KN-8431-01A-11R-2315-07	?|317712	0
TCGA-KN-8431-01A-11R-2315-07	?|340602	0
TCGA-KN-8431-01A-11R-2315-07	?|388795	0
TCGA-KN-8431-01A-11R-2315-07	?|390284	54.5455
TCGA-KN-8431-01A-11R-2315-07	?|391343	0
TCGA-KN-8431-01A-11R-2315-07	?|391714	0
TCGA-KN-8431-01A-11R-2315-07	?|404770	0
TCGA-KN-8431-01A-11R-2315-07	?|441362	0
TCGA-KN-8431-01A-11R-2315-07	?|442388	0
TCGA-KN-8431-01A-11R-2315-07	?|553137	8.1818
TCGA-KN-8431-01A-11R-2315-07	?|57714	132.7273
TCGA-KN-8431-01A-11R-2315-07	?|645851	5.4545
TCGA-KN-8431-01A-11R-2315-07	?|652919	2.7273
TCGA-KN-8431-01A-11R-2315-07	?|653553	1106.3636
TCGA-KN-8431-01A-11R-2315-07	?|728045	0
TCGA-KN-8431-01A-11R-2315-07	?|728603	0
TCGA-KN-8431-01A-11R-2315-07	?|728788	.9091
TCGA-KN-8431-01A-11R-2315-07	?|729884	4.5455
TCGA-KN-8431-01A-11R-2315-07	?|8225	607.2727
TCGA-KN-8431-01A-11R-2315-07	?|90288	.9091
TCGA-KN-8431-01A-11R-2315-07	A1BG|1	28.9727
TCGA-KN-8431-01A-11R-2315-07	A1CF|29974	0
TCGA-KN-8431-01A-11R-2315-07	A2BP1|54715	2.7273
TCGA-KN-8431-01A-11R-2315-07	A2LD1|87769	48.6545
TCGA-KN-8431-01A-11R-2315-07	A2ML1|144568	0
TCGA-KN-8431-01A-11R-2315-07	A2M|2	9348.9455
TCGA-KN-8431-01A-11R-2315-07	A4GALT|53947	363.6364
TCGA-KN-8431-01A-11R-2315-07	A4GNT|51146	0
TCGA-KN-8431-01A-11R-2315-07	AAA1|404744	.9091
TCGA-KN-8431-01A-11R-2315-07	AAAS|8086	777.2727
TCGA-KN-8431-01A-11R-2315-07	AACSL|729522	0
TCGA-KN-8431-01A-11R-2315-07	AACS|65985	2601.8182
TCGA-KN-8431-01A-11R-2315-07	AADACL2|344752	0
TCGA-KN-8431-01A-11R-2315-07	AADACL3|126767	0
TCGA-KN-8431-01A-11R-2315-07	AADACL4|343066	0
TCGA-KN-8431-01A-11R-2315-07	AADAC|13	0
TCGA-KN-8431-01A-11R-2315-07	AADAT|51166	20
TCGA-KN-8431-01A-11R-2315-07	AAGAB|79719	1436.3636
TCGA-KN-8431-01A-11R-2315-07	AAK1|22848	1260.9091
TCGA-KN-8431-01A-11R-2315-07	AAMP|14	1054.5455
TCGA-KN-8431-01A-11R-2315-07	AANAT|15	2.7273
TCGA-KN-8431-01A-11R-2315-07	AARS2|57505	406.3636
TCGA-KN-8431-01A-11R-2315-07	AARSD1|80755	196.3636
TCGA-KN-8431-01A-11R-2315-07	AARS|16	3451.8182
TCGA-KN-8431-01A-11R-2315-07	AASDHPPT|60496	848.1818
TCGA-KN-8431-01A-11R-2315-07	AASDH|132949	229.0909
TCGA-KN-8431-01A-11R-2315-07	AASS|10157	43.6364
TCGA-KN-8431-01A-11R-2315-07	AATF|26574	433.6364
TCGA-KN-8431-01A-11R-2315-07	AATK|9625	45.4545
TCGA-KN-8431-01A-11R-2315-07	ABAT|18	254.5455
TCGA-KN-8431-01A-11R-2315-07	ABCA10|10349	12.7273
TCGA-KN-8431-01A-11R-2315-07	ABCA11P|79963	64.5818
TCGA-KN-8431-01A-11R-2315-07	ABCA12|26154	0
TCGA-KN-8431-01A-11R-2315-07	ABCA13|154664	1.8182
TCGA-KN-8431-01A-11R-2315-07	ABCA17P|650655	1.8182
TCGA-KN-8431-01A-11R-2315-07	ABCA1|19	659.0909
TCGA-KN-8431-01A-11R-2315-07	ABCA2|20	16550
TCGA-KN-8431-01A-11R-2315-07	ABCA3|21	1252.7273
TCGA-KN-8431-01A-11R-2315-07	ABCA4|24	3.6364
TCGA-KN-8431-01A-11R-2315-07	ABCA5|23461	609.0909
TCGA-KN-8431-01A-11R-2315-07	ABCA6|23460	.9091
TCGA-KN-8431-01A-11R-2315-07	ABCA7|10347	227.2727
TCGA-KN-8431-01A-11R-2315-07	ABCA8|10351	.9091
TCGA-KN-8431-01A-11R-2315-07	ABCA9|10350	0
TCGA-KN-8431-01A-11R-2315-07	ABCB10|23456	210.9091
TCGA-KN-8431-01A-11R-2315-07	ABCB11|8647	0
TCGA-KN-8431-01A-11R-2315-07	ABCB1|5243	8.1818
TCGA-KN-8431-01A-11R-2315-07	ABCB4|5244	20.9091
TCGA-KN-8431-01A-11R-2315-07	ABCB5|340273	.9091
TCGA-KN-8431-01A-11R-2315-07	ABCB6|10058	41.2727
TCGA-KN-8431-01A-11R-2315-07	ABCB7|22	732.7273
TCGA-KN-8431-01A-11R-2315-07	ABCB8|11194	1343.6364
TCGA-KN-8431-01A-11R-2315-07	ABCB9|23457	159.6909
TCGA-KN-8431-01A-11R-2315-07	ABCC10|89845	260
TCGA-KN-8431-01A-11R-2315-07	ABCC11|85320	0
TCGA-KN-8431-01A-11R-2315-07	ABCC12|94160	0
TCGA-KN-8431-01A-11R-2315-07	ABCC13|150000	0
TCGA-KN-8431-01A-11R-2315-07	ABCC1|4363	399.0909
TCGA-KN-8431-01A-11R-2315-07	ABCC2|1244	3.6364
TCGA-KN-8431-01A-11R-2315-07	ABCC3|8714	16.3636
TCGA-KN-8431-01A-11R-2315-07	ABCC4|10257	1877.2727
TCGA-KN-8431-01A-11R-2315-07	ABCC5|10057	2516.3636
TCGA-KN-8431-01A-11R-2315-07	ABCC6P1|653190	5.4545
TCGA-KN-8431-01A-11R-2315-07	ABCC6P2|730013	24.5455
TCGA-KN-8431-01A-11R-2315-07	ABCC6|368	101.8182
TCGA-KN-8431-01A-11R-2315-07	ABCC8|6833	2.7273
TCGA-KN-8431-01A-11R-2315-07	ABCC9|10060	57.2727
TCGA-KN-8431-01A-11R-2315-07	ABCD1|215	490.9091
TCGA-KN-8431-01A-11R-2315-07	ABCD2|225	11.8182
TCGA-KN-8431-01A-11R-2315-07	ABCD3|5825	797.2727
TCGA-KN-8431-01A-11R-2315-07	ABCD4|5826	839.0909
TCGA-KN-8431-01A-11R-2315-07	ABCE1|6059	813.6364
TCGA-KN-8431-01A-11R-2315-07	ABCF1|23	688.1818
TCGA-KN-8431-01A-11R-2315-07	ABCF2|10061	1118.1818
TCGA-KN-8431-01A-11R-2315-07	ABCF3|55324	1710.9091
TCGA-KN-8431-01A-11R-2315-07	ABCG1|9619	3560.9091
TCGA-KN-8431-01A-11R-2315-07	ABCG2|9429	380.9091
TCGA-KN-8431-01A-11R-2315-07	ABCG4|64137	105.4545
TCGA-KN-8431-01A-11R-2315-07	ABCG5|64240	0
TCGA-KN-8431-01A-11R-2315-07	ABCG8|64241	0
TCGA-KN-8431-01A-11R-2315-07	ABHD10|55347	3808.1818
TCGA-KN-8431-01A-11R-2315-07	ABHD11|83451	1487.2727
TCGA-KN-8431-01A-11R-2315-07	ABHD12B|145447	0
TCGA-KN-8431-01A-11R-2315-07	ABHD12|26090	3683.6364
TCGA-KN-8431-01A-11R-2315-07	ABHD13|84945	257.2727
TCGA-KN-8431-01A-11R-2315-07	ABHD14A|25864	278.1364
TCGA-KN-8431-01A-11R-2315-07	ABHD14B|84836	5130.9091
TCGA-KN-8431-01A-11R-2315-07	ABHD15|116236	310.9091
TCGA-KN-8431-01A-11R-2315-07	ABHD1|84696	15.4545
TCGA-KN-8431-01A-11R-2315-07	ABHD2|11057	25241.8182
TCGA-KN-8431-01A-11R-2315-07	ABHD3|171586	2951.8182
TCGA-KN-8431-01A-11R-2315-07	ABHD4|63874	1215.4545
TCGA-KN-8431-01A-11R-2315-07	ABHD5|51099	468.1818
TCGA-KN-8431-01A-11R-2315-07	ABHD6|57406	2570
TCGA-KN-8431-01A-11R-2315-07	ABHD8|79575	465.4545
TCGA-KN-8431-01A-11R-2315-07	ABI1|10006	787.4909
TCGA-KN-8431-01A-11R-2315-07	ABI2|10152	748.1818
TCGA-KN-8431-01A-11R-2315-07	ABI3BP|25890	24.5455
TCGA-KN-8431-01A-11R-2315-07	ABI3|51225	153.6364
TCGA-KN-8431-01A-11R-2315-07	ABL1|25	3146.3636
TCGA-KN-8431-01A-11R-2315-07	ABL2|27	282.7273
TCGA-KN-8431-01A-11R-2315-07	ABLIM1|3983	7222.7273
TCGA-KN-8431-01A-11R-2315-07	ABLIM2|84448	7.2727
TCGA-KN-8431-01A-11R-2315-07	ABLIM3|22885	76.3636
TCGA-KN-8431-01A-11R-2315-07	ABO|28	5.4545
TCGA-KN-8431-01A-11R-2315-07	ABP1|26	0
TCGA-KN-8431-01A-11R-2315-07	ABRA|137735	0
TCGA-KN-8431-01A-11R-2315-07	ABR|29	2182.7273
TCGA-KN-8431-01A-11R-2315-07	ABT1|29777	277.2727
TCGA-KN-8431-01A-11R-2315-07	ABTB1|80325	823.6364
TCGA-KN-8431-01A-11R-2315-07	ABTB2|25841	2956.3636
TCGA-KN-8431-01A-11R-2315-07	ACAA1|30	1468.1818
TCGA-KN-8431-01A-11R-2315-07	ACAA2|10449	5707.2727
TCGA-KN-8431-01A-11R-2315-07	ACACA|31	1362.7273
TCGA-KN-8431-01A-11R-2315-07	ACACB|32	3435.4545
TCGA-KN-8431-01A-11R-2315-07	ACAD10|80724	1724.5455
TCGA-KN-8431-01A-11R-2315-07	ACAD11|84129	189.0909
TCGA-KN-8431-01A-11R-2315-07	ACAD8|27034	2050
TCGA-KN-8431-01A-11R-2315-07	ACAD9|28976	1090.9
TCGA-KN-8431-01A-11R-2315-07	ACADL|33	1008.1818
TCGA-KN-8431-01A-11R-2315-07	ACADM|34	1100
TCGA-KN-8431-01A-11R-2315-07	ACADSB|36	1696.3636
TCGA-KN-8431-01A-11R-2315-07	ACADS|35	6720
TCGA-KN-8431-01A-11R-2315-07	ACADVL|37	6136.2909
TCGA-KN-8431-01A-11R-2315-07	ACAN|176	48.1818
TCGA-KN-8431-01A-11R-2315-07	ACAP1|9744	20.9091
TCGA-KN-8431-01A-11R-2315-07	ACAP2|23527	787.2727
TCGA-KN-8431-01A-11R-2315-07	ACAP3|116983	309.1091
TCGA-KN-8431-01A-11R-2315-07	ACAT1|38	13731.8182
TCGA-KN-8431-01A-11R-2315-07	ACAT2|39	147.2636
TCGA-KN-8431-01A-11R-2315-07	ACBD3|64746	430
TCGA-KN-8431-01A-11R-2315-07	ACBD4|79777	203.6364
TCGA-KN-8431-01A-11R-2315-07	ACBD5|91452	2957.2727
TCGA-KN-8431-01A-11R-2315-07	ACBD6|84320	302.7273
TCGA-KN-8431-01A-11R-2315-07	ACBD7|414149	4.5455
TCGA-KN-8431-01A-11R-2315-07	ACCN1|40	10
TCGA-KN-8431-01A-11R-2315-07	ACCN2|41	4.5455
TCGA-KN-8431-01A-11R-2315-07	ACCN3|9311	4.5455
TCGA-KN-8431-01A-11R-2315-07	ACCN4|55515	0
TCGA-KN-8431-01A-11R-2315-07	ACCN5|51802	0
TCGA-KN-8431-01A-11R-2315-07	ACCSL|390110	0
TCGA-KN-8431-01A-11R-2315-07	ACCS|84680	190.9091
TCGA-KN-8431-01A-11R-2315-07	ACD|65057	249.0909
TCGA-KN-8431-01A-11R-2315-07	ACE2|59272	.9091
TCGA-KN-8431-01A-11R-2315-07	ACER1|125981	0
TCGA-KN-8431-01A-11R-2315-07	ACER2|340485	37.2727
TCGA-KN-8431-01A-11R-2315-07	ACER3|55331	259.0909
TCGA-KN-8431-01A-11R-2315-07	ACE|1636	278.1818
TCGA-KN-8431-01A-11R-2315-07	ACHE|43	18.1818
TCGA-KN-8431-01A-11R-2315-07	ACIN1|22985	2287.2727
TCGA-KN-8431-01A-11R-2315-07	ACLY|47	1100
TCGA-KN-8431-01A-11R-2315-07	ACMSD|130013	0
TCGA-KN-8431-01A-11R-2315-07	ACN9|57001	132.7273
TCGA-KN-8431-01A-11R-2315-07	ACO1|48	5307.2727
TCGA-KN-8431-01A-11R-2315-07	ACO2|50	20695.8364
TCGA-KN-8431-01A-11R-2315-07	ACOT11|26027	710
TCGA-KN-8431-01A-11R-2315-07	ACOT12|134526	0
TCGA-KN-8431-01A-11R-2315-07	ACOT13|55856	455.4091
TCGA-KN-8431-01A-11R-2315-07	ACOT1|641371	1177.2727
TCGA-KN-8431-01A-11R-2315-07	ACOT2|10965	472.7273
TCGA-KN-8431-01A-11R-2315-07	ACOT4|122970	582.7273
TCGA-KN-8431-01A-11R-2315-07	ACOT6|641372	28.1818
TCGA-KN-8431-01A-11R-2315-07	ACOT7|11332	806.3636
TCGA-KN-8431-01A-11R-2315-07	ACOT8|10005	1087.2091
TCGA-KN-8431-01A-11R-2315-07	ACOT9|23597	240
TCGA-KN-8431-01A-11R-2315-07	ACOX1|51	808.1818
TCGA-KN-8431-01A-11R-2315-07	ACOX2|8309	240
TCGA-KN-8431-01A-11R-2315-07	ACOX3|8310	533.6364
TCGA-KN-8431-01A-11R-2315-07	ACOXL|55289	0
TCGA-KN-8431-01A-11R-2315-07	ACP1|52	1320
TCGA-KN-8431-01A-11R-2315-07	ACP2|53	1046.3636
TCGA-KN-8431-01A-11R-2315-07	ACP5|54	198.1818
TCGA-KN-8431-01A-11R-2315-07	ACP6|51205	89.0909
TCGA-KN-8431-01A-11R-2315-07	ACPL2|92370	98.1818
TCGA-KN-8431-01A-11R-2315-07	ACPP|55	1.8182
TCGA-KN-8431-01A-11R-2315-07	ACPT|93650	0
TCGA-KN-8431-01A-11R-2315-07	ACRBP|84519	4.5455
TCGA-KN-8431-01A-11R-2315-07	ACRC|93953	5.4545
TCGA-KN-8431-01A-11R-2315-07	ACRV1|56	.9091
TCGA-KN-8431-01A-11R-2315-07	ACR|49	10.9091
TCGA-KN-8431-01A-11R-2315-07	ACSBG1|23205	673.6364
TCGA-KN-8431-01A-11R-2315-07	ACSBG2|81616	9.0909
TCGA-KN-8431-01A-11R-2315-07	ACSF2|80221	253.6364
TCGA-KN-8431-01A-11R-2315-07	ACSF3|197322	360
TCGA-KN-8431-01A-11R-2315-07	ACSL1|2180	15384.5455
TCGA-KN-8431-01A-11R-2315-07	ACSL3|2181	2330
TCGA-KN-8431-01A-11R-2315-07	ACSL4|2182	1009.0909
TCGA-KN-8431-01A-11R-2315-07	ACSL5|51703	155.4545
TCGA-KN-8431-01A-11R-2315-07	ACSL6|23305	31.8182
TCGA-KN-8431-01A-11R-2315-07	ACSM1|116285	0
TCGA-KN-8431-01A-11R-2315-07	ACSM2A|123876	0
TCGA-KN-8431-01A-11R-2315-07	ACSM2B|348158	0
TCGA-KN-8431-01A-11R-2315-07	ACSM3|6296	4.7636
TCGA-KN-8431-01A-11R-2315-07	ACSM4|341392	0
TCGA-KN-8431-01A-11R-2315-07	ACSM5|54988	2.7273
TCGA-KN-8431-01A-11R-2315-07	ACSS1|84532	5118.1818
TCGA-KN-8431-01A-11R-2315-07	ACSS2|55902	2013.6364
TCGA-KN-8431-01A-11R-2315-07	ACSS3|79611	4100.9091
TCGA-KN-8431-01A-11R-2315-07	ACTA1|58	14.5455
TCGA-KN-8431-01A-11R-2315-07	ACTA2|59	996.4727
TCGA-KN-8431-01A-11R-2315-07	ACTBL2|345651	0
TCGA-KN-8431-01A-11R-2315-07	ACTB|60	67383.6364
TCGA-KN-8431-01A-11R-2315-07	ACTC1|70	38.1818
TCGA-KN-8431-01A-11R-2315-07	ACTG1|71	31939.0909
TCGA-KN-8431-01A-11R-2315-07	ACTG2|72	72.7273
TCGA-KN-8431-01A-11R-2315-07	ACTL6A|86	315.4545
TCGA-KN-8431-01A-11R-2315-07	ACTL6B|51412	0
TCGA-KN-8431-01A-11R-2315-07	ACTL7A|10881	0
TCGA-KN-8431-01A-11R-2315-07	ACTL7B|10880	0
TCGA-KN-8431-01A-11R-2315-07	ACTL8|81569	0
TCGA-KN-8431-01A-11R-2315-07	ACTL9|284382	0
TCGA-KN-8431-01A-11R-2315-07	ACTN1|87	234.5455
TCGA-KN-8431-01A-11R-2315-07	ACTN2|88	9.0909
TCGA-KN-8431-01A-11R-2315-07	ACTN3|89	0
TCGA-KN-8431-01A-11R-2315-07	ACTN4|81	10279.3182
TCGA-KN-8431-01A-11R-2315-07	ACTR10|55860	1146.3636
TCGA-KN-8431-01A-11R-2315-07	ACTR1A|10121	4113.6364
TCGA-KN-8431-01A-11R-2315-07	ACTR1B|10120	1826.3636
TCGA-KN-8431-01A-11R-2315-07	ACTR2|10097	1711.8182
TCGA-KN-8431-01A-11R-2315-07	ACTR3B|57180	285.4545
TCGA-KN-8431-01A-11R-2315-07	ACTR3C|653857	193.6364
TCGA-KN-8431-01A-11R-2315-07	ACTR3|10096	1835.4545
TCGA-KN-8431-01A-11R-2315-07	ACTR5|79913	113.6364
TCGA-KN-8431-01A-11R-2315-07	ACTR6|64431	470.9091
TCGA-KN-8431-01A-11R-2315-07	ACTR8|93973	590
TCGA-KN-8431-01A-11R-2315-07	ACTRT1|139741	0
TCGA-KN-8431-01A-11R-2315-07	ACTRT2|140625	0
TCGA-KN-8431-01A-11R-2315-07	ACVR1B|91	2938.1818
TCGA-KN-8431-01A-11R-2315-07	ACVR1C|130399	0
TCGA-KN-8431-01A-11R-2315-07	ACVR1|90	695.4545
TCGA-KN-8431-01A-11R-2315-07	ACVR2A|92	210
TCGA-KN-8431-01A-11R-2315-07	ACVR2B|93	267.2727
TCGA-KN-8431-01A-11R-2315-07	ACVRL1|94	700.9091
TCGA-KN-8431-01A-11R-2315-07	ACY1|95	2647.3182
TCGA-KN-8431-01A-11R-2315-07	ACY3|91703	.9091
TCGA-KN-8431-01A-11R-2315-07	ACYP1|97	31.8182
TCGA-KN-8431-01A-11R-2315-07	ACYP2|98	216.3636
TCGA-KN-8431-01A-11R-2315-07	ADAD1|132612	0
TCGA-KN-8431-01A-11R-2315-07	ADAD2|161931	0
TCGA-KN-8431-01A-11R-2315-07	ADAL|161823	355.4545
TCGA-KN-8431-01A-11R-2315-07	ADAM10|102	1580
TCGA-KN-8431-01A-11R-2315-07	ADAM11|4185	3.6364
TCGA-KN-8431-01A-11R-2315-07	ADAM12|8038	13.6364
TCGA-KN-8431-01A-11R-2315-07	ADAM15|8751	737.2727
TCGA-KN-8431-01A-11R-2315-07	ADAM17|6868	224.5455
TCGA-KN-8431-01A-11R-2315-07	ADAM18|8749	0
TCGA-KN-8431-01A-11R-2315-07	ADAM19|8728	72.7273
TCGA-KN-8431-01A-11R-2315-07	ADAM20|8748	1.8182
TCGA-KN-8431-01A-11R-2315-07	ADAM21P1|145241	0
TCGA-KN-8431-01A-11R-2315-07	ADAM21|8747	1.8182
TCGA-KN-8431-01A-11R-2315-07	ADAM22|53616	39.0909
TCGA-KN-8431-01A-11R-2315-07	ADAM23|8745	.9091
TCGA-KN-8431-01A-11R-2315-07	ADAM28|10863	6.3636
TCGA-KN-8431-01A-11R-2315-07	ADAM29|11086	0
TCGA-KN-8431-01A-11R-2315-07	ADAM2|2515	21.8182
TCGA-KN-8431-01A-11R-2315-07	ADAM30|11085	0
TCGA-KN-8431-01A-11R-2315-07	ADAM32|203102	30.9091
TCGA-KN-8431-01A-11R-2315-07	ADAM33|80332	0
TCGA-KN-8431-01A-11R-2315-07	ADAM3A|1587	0
TCGA-KN-8431-01A-11R-2315-07	ADAM5P|255926	0
TCGA-KN-8431-01A-11R-2315-07	ADAM6|8755	283.5
TCGA-KN-8431-01A-11R-2315-07	ADAM7|8756	0
TCGA-KN-8431-01A-11R-2315-07	ADAM8|101	20
TCGA-KN-8431-01A-11R-2315-07	ADAM9|8754	2134.5455
TCGA-KN-8431-01A-11R-2315-07	ADAMDEC1|27299	0
TCGA-KN-8431-01A-11R-2315-07	ADAMTS10|81794	27.2727
TCGA-KN-8431-01A-11R-2315-07	ADAMTS12|81792	4.5455
TCGA-KN-8431-01A-11R-2315-07	ADAMTS13|11093	279.0909
TCGA-KN-8431-01A-11R-2315-07	ADAMTS14|140766	2.7273
TCGA-KN-8431-01A-11R-2315-07	ADAMTS15|170689	28.1818
TCGA-KN-8431-01A-11R-2315-07	ADAMTS16|170690	13.6364
TCGA-KN-8431-01A-11R-2315-07	ADAMTS17|170691	1043.6364
TCGA-KN-8431-01A-11R-2315-07	ADAMTS18|170692	6.3636
TCGA-KN-8431-01A-11R-2315-07	ADAMTS19|171019	0
TCGA-KN-8431-01A-11R-2315-07	ADAMTS1|9510	530.9091
TCGA-KN-8431-01A-11R-2315-07	ADAMTS20|80070	0
TCGA-KN-8431-01A-11R-2315-07	ADAMTS2|9509	25.4545
TCGA-KN-8431-01A-11R-2315-07	ADAMTS3|9508	0
TCGA-KN-8431-01A-11R-2315-07	ADAMTS4|9507	490
TCGA-KN-8431-01A-11R-2315-07	ADAMTS5|11096	412.7273
TCGA-KN-8431-01A-11R-2315-07	ADAMTS6|11174	.9091
TCGA-KN-8431-01A-11R-2315-07	ADAMTS7|11173	95.4545
TCGA-KN-8431-01A-11R-2315-07	ADAMTS8|11095	5.4545
TCGA-KN-8431-01A-11R-2315-07	ADAMTS9|56999	137.2727
TCGA-KN-8431-01A-11R-2315-07	ADAMTSL1|92949	12426.3636
TCGA-KN-8431-01A-11R-2315-07	ADAMTSL2|9719	122.7273
TCGA-KN-8431-01A-11R-2315-07	ADAMTSL3|57188	11.8182
TCGA-KN-8431-01A-11R-2315-07	ADAMTSL4|54507	880.9091
TCGA-KN-8431-01A-11R-2315-07	ADAMTSL5|339366	95.4545
TCGA-KN-8431-01A-11R-2315-07	ADAP1|11033	1780.2091
TCGA-KN-8431-01A-11R-2315-07	ADAP2|55803	99.0909
TCGA-KN-8431-01A-11R-2315-07	ADARB1|104	249.0909
TCGA-KN-8431-01A-11R-2315-07	ADARB2|105	.9091
TCGA-KN-8431-01A-11R-2315-07	ADAR|103	2983.6364
TCGA-KN-8431-01A-11R-2315-07	ADAT1|23536	208.1818
TCGA-KN-8431-01A-11R-2315-07	ADAT2|134637	51.8182
TCGA-KN-8431-01A-11R-2315-07	ADAT3|113179	91.8182
TCGA-KN-8431-01A-11R-2315-07	ADA|100	11.8182
TCGA-KN-8431-01A-11R-2315-07	ADCK1|57143	459.0909
TCGA-KN-8431-01A-11R-2315-07	ADCK2|90956	2739.0909
TCGA-KN-8431-01A-11R-2315-07	ADCK4|79934	675.4545
TCGA-KN-8431-01A-11R-2315-07	ADCK5|203054	223.6364
TCGA-KN-8431-01A-11R-2315-07	ADCY10|55811	1.8182
TCGA-KN-8431-01A-11R-2315-07	ADCY1|107	5150
TCGA-KN-8431-01A-11R-2315-07	ADCY2|108	0
TCGA-KN-8431-01A-11R-2315-07	ADCY3|109	185.4364
TCGA-KN-8431-01A-11R-2315-07	ADCY4|196883	153.6364
TCGA-KN-8431-01A-11R-2315-07	ADCY5|111	760.9091
TCGA-KN-8431-01A-11R-2315-07	ADCY6|112	1100.9091
TCGA-KN-8431-01A-11R-2315-07	ADCY7|113	452.7273
TCGA-KN-8431-01A-11R-2315-07	ADCY8|114	0
TCGA-KN-8431-01A-11R-2315-07	ADCY9|115	495.4545
TCGA-KN-8431-01A-11R-2315-07	ADCYAP1R1|117	.9091
TCGA-KN-8431-01A-11R-2315-07	ADCYAP1|116	390
TCGA-KN-8431-01A-11R-2315-07	ADC|113451	17.2727
TCGA-KN-8431-01A-11R-2315-07	ADD1|118	4556.3636
TCGA-KN-8431-01A-11R-2315-07	ADD2|119	2.7273
TCGA-KN-8431-01A-11R-2315-07	ADD3|120	1749.0909
TCGA-KN-8431-01A-11R-2315-07	ADH1A|124	0
TCGA-KN-8431-01A-11R-2315-07	ADH1B|125	1.8182
TCGA-KN-8431-01A-11R-2315-07	ADH1C|126	19.0909
TCGA-KN-8431-01A-11R-2315-07	ADH4|127	6.3636
TCGA-KN-8431-01A-11R-2315-07	ADH5|128	1983.6364
TCGA-KN-8431-01A-11R-2315-07	ADH6|130	0
TCGA-KN-8431-01A-11R-2315-07	ADH7|131	0
TCGA-KN-8431-01A-11R-2315-07	ADHFE1|137872	351.8182
TCGA-KN-8431-01A-11R-2315-07	ADI1|55256	1230.9091
TCGA-KN-8431-01A-11R-2315-07	ADIG|149685	1.8182
TCGA-KN-8431-01A-11R-2315-07	ADIPOQ|9370	0
TCGA-KN-8431-01A-11R-2315-07	ADIPOR1|51094	1852.7273
TCGA-KN-8431-01A-11R-2315-07	ADIPOR2|79602	6242.7273
TCGA-KN-8431-01A-11R-2315-07	ADK|132	528.1818
TCGA-KN-8431-01A-11R-2315-07	ADM2|79924	582.7273
TCGA-KN-8431-01A-11R-2315-07	ADM|133	7104.5455
TCGA-KN-8431-01A-11R-2315-07	ADNP2|22850	882.7273
TCGA-KN-8431-01A-11R-2315-07	ADNP|23394	2033.6364
TCGA-KN-8431-01A-11R-2315-07	ADORA1|134	1.8182
TCGA-KN-8431-01A-11R-2315-07	ADORA2A|135	101.8182
TCGA-KN-8431-01A-11R-2315-07	ADORA2B|136	5.4545
TCGA-KN-8431-01A-11R-2315-07	ADORA3|140	22.7273
TCGA-KN-8431-01A-11R-2315-07	ADO|84890	507.2727
TCGA-KN-8431-01A-11R-2315-07	ADPGK|83440	1240
TCGA-KN-8431-01A-11R-2315-07	ADPRHL1|113622	31.8182
TCGA-KN-8431-01A-11R-2315-07	ADPRHL2|54936	377.2727
TCGA-KN-8431-01A-11R-2315-07	ADPRH|141	98.1818
TCGA-KN-8431-01A-11R-2315-07	ADRA1A|148	1.8182
TCGA-KN-8431-01A-11R-2315-07	ADRA1B|147	66.3636
TCGA-KN-8431-01A-11R-2315-07	ADRA1D|146	2.7273
TCGA-KN-8431-01A-11R-2315-07	ADRA2A|150	7.2727
TCGA-KN-8431-01A-11R-2315-07	ADRA2B|151	45.4545
TCGA-KN-8431-01A-11R-2315-07	ADRA2C|152	6.3636
TCGA-KN-8431-01A-11R-2315-07	ADRB1|153	500.9091
TCGA-KN-8431-01A-11R-2315-07	ADRB2|154	10
TCGA-KN-8431-01A-11R-2315-07	ADRB3|155	0
TCGA-KN-8431-01A-11R-2315-07	ADRBK1|156	2969.0909
TCGA-KN-8431-01A-11R-2315-07	ADRBK2|157	98.1818
TCGA-KN-8431-01A-11R-2315-07	ADRM1|11047	1653.6364
TCGA-KN-8431-01A-11R-2315-07	ADSL|158	460.9091
TCGA-KN-8431-01A-11R-2315-07	ADSSL1|122622	367.2727
TCGA-KN-8431-01A-11R-2315-07	ADSS|159	805.4545
TCGA-KN-8431-01A-11R-2315-07	AEBP1|165	178.1818
TCGA-KN-8431-01A-11R-2315-07	AEBP2|121536	828.1818
TCGA-KN-8431-01A-11R-2315-07	AEN|64782	593.6364
TCGA-KN-8431-01A-11R-2315-07	AES|166	21963.6364
TCGA-KN-8431-01A-11R-2315-07	AFAP1L1|134265	371.8182
TCGA-KN-8431-01A-11R-2315-07	AFAP1L2|84632	140.9091
TCGA-KN-8431-01A-11R-2315-07	AFAP1|60312	118.1727
TCGA-KN-8431-01A-11R-2315-07	AFARP1|246182	7.2727
TCGA-KN-8431-01A-11R-2315-07	AFF1|4299	2061.8182
TCGA-KN-8431-01A-11R-2315-07	AFF2|2334	.9091
TCGA-KN-8431-01A-11R-2315-07	AFF3|3899	4.5455
TCGA-KN-8431-01A-11R-2315-07	AFF4|27125	983.6364
TCGA-KN-8431-01A-11R-2315-07	AFG3L1|172	571.8182
TCGA-KN-8431-01A-11R-2315-07	AFG3L2|10939	5261.8636
TCGA-KN-8431-01A-11R-2315-07	AFMID|125061	35.4545
TCGA-KN-8431-01A-11R-2315-07	AFM|173	0
TCGA-KN-8431-01A-11R-2315-07	AFP|174	0
TCGA-KN-8431-01A-11R-2315-07	AFTPH|54812	612.7273
TCGA-KN-8431-01A-11R-2315-07	AG2|387763	258.1818
TCGA-KN-8431-01A-11R-2315-07	AGAP11|119385	55.4818
TCGA-KN-8431-01A-11R-2315-07	AGAP1|116987	67.2727
TCGA-KN-8431-01A-11R-2315-07	AGAP2|116986	31.1636
TCGA-KN-8431-01A-11R-2315-07	AGAP3|116988	873.6364
TCGA-KN-8431-01A-11R-2315-07	AGAP4|119016	136.3636
TCGA-KN-8431-01A-11R-2315-07	AGAP5|729092	21.6273
TCGA-KN-8431-01A-11R-2315-07	AGAP6|414189	60.9091
TCGA-KN-8431-01A-11R-2315-07	AGAP7|653268	3.6364
TCGA-KN-8431-01A-11R-2315-07	AGAP8|728404	6.3636
TCGA-KN-8431-01A-11R-2315-07	AGA|175	184.5455
TCGA-KN-8431-01A-11R-2315-07	AGBL1|123624	.9091
TCGA-KN-8431-01A-11R-2315-07	AGBL2|79841	.9091
TCGA-KN-8431-01A-11R-2315-07	AGBL3|340351	3.6364
TCGA-KN-8431-01A-11R-2315-07	AGBL4|84871	.9091
TCGA-KN-8431-01A-11R-2315-07	AGBL5|60509	477.2727
TCGA-KN-8431-01A-11R-2315-07	AGER|177	16.3636
TCGA-KN-8431-01A-11R-2315-07	AGFG1|3267	931.8182
TCGA-KN-8431-01A-11R-2315-07	AGFG2|3268	385.4545
TCGA-KN-8431-01A-11R-2315-07	AGGF1|55109	310.9091
TCGA-KN-8431-01A-11R-2315-07	AGK|55750	1014.5455
TCGA-KN-8431-01A-11R-2315-07	AGL|178	1622.7273
TCGA-KN-8431-01A-11R-2315-07	AGMAT|79814	29.0909
TCGA-KN-8431-01A-11R-2315-07	AGPAT1|10554	1354.7727
TCGA-KN-8431-01A-11R-2315-07	AGPAT2|10555	4400.9091
TCGA-KN-8431-01A-11R-2315-07	AGPAT3|56894	6038.1818
TCGA-KN-8431-01A-11R-2315-07	AGPAT4|56895	26.3636
TCGA-KN-8431-01A-11R-2315-07	AGPAT5|55326	1860
TCGA-KN-8431-01A-11R-2315-07	AGPAT6|137964	3072.7273
TCGA-KN-8431-01A-11R-2315-07	AGPAT9|84803	901.8182
TCGA-KN-8431-01A-11R-2315-07	AGPHD1|123688	42.7273
TCGA-KN-8431-01A-11R-2315-07	AGPS|8540	444.5455
TCGA-KN-8431-01A-11R-2315-07	AGR2|10551	0
TCGA-KN-8431-01A-11R-2315-07	AGR3|155465	0
TCGA-KN-8431-01A-11R-2315-07	AGRN|375790	3994.5455
TCGA-KN-8431-01A-11R-2315-07	AGRP|181	11.8182
TCGA-KN-8431-01A-11R-2315-07	AGTPBP1|23287	69.0909
TCGA-KN-8431-01A-11R-2315-07	AGTR1|185	182.7273
TCGA-KN-8431-01A-11R-2315-07	AGTR2|186	0
TCGA-KN-8431-01A-11R-2315-07	AGTRAP|57085	291.8182
TCGA-KN-8431-01A-11R-2315-07	AGT|183	12.7273
TCGA-KN-8431-01A-11R-2315-07	AGXT2L1|64850	0
TCGA-KN-8431-01A-11R-2315-07	AGXT2L2|85007	178.3818
TCGA-KN-8431-01A-11R-2315-07	AGXT2|64902	0
TCGA-KN-8431-01A-11R-2315-07	AGXT|189	0
TCGA-KN-8431-01A-11R-2315-07	AHCTF1|25909	475.4545
TCGA-KN-8431-01A-11R-2315-07	AHCYL1|10768	4665.4545
TCGA-KN-8431-01A-11R-2315-07	AHCYL2|23382	3917.2727
TCGA-KN-8431-01A-11R-2315-07	AHCY|191	2235.4545
TCGA-KN-8431-01A-11R-2315-07	AHDC1|27245	1125.4545
TCGA-KN-8431-01A-11R-2315-07	AHI1|54806	41.8182
TCGA-KN-8431-01A-11R-2315-07	AHNAK2|113146	2346.3636
TCGA-KN-8431-01A-11R-2315-07	AHNAK|79026	18058.1818
TCGA-KN-8431-01A-11R-2315-07	AHRR|57491	23.6364
TCGA-KN-8431-01A-11R-2315-07	AHR|196	530
TCGA-KN-8431-01A-11R-2315-07	AHSA1|10598	2439.0909
TCGA-KN-8431-01A-11R-2315-07	AHSA2|130872	170
TCGA-KN-8431-01A-11R-2315-07	AHSG|197	0
TCGA-KN-8431-01A-11R-2315-07	AHSP|51327	0
TCGA-KN-8431-01A-11R-2315-07	AICDA|57379	0
TCGA-KN-8431-01A-11R-2315-07	AIDA|64853	279.1182
TCGA-KN-8431-01A-11R-2315-07	AIF1L|83543	195.4545
TCGA-KN-8431-01A-11R-2315-07	AIF1|199	87.2727
TCGA-KN-8431-01A-11R-2315-07	AIFM1|9131	4703.6364
TCGA-KN-8431-01A-11R-2315-07	AIFM2|84883	1141.8182
TCGA-KN-8431-01A-11R-2315-07	AIFM3|150209	128.1182
TCGA-KN-8431-01A-11R-2315-07	AIG1|51390	372.7273
TCGA-KN-8431-01A-11R-2315-07	AIM1L|55057	4.5455
TCGA-KN-8431-01A-11R-2315-07	AIM1|202	506.3636
TCGA-KN-8431-01A-11R-2315-07	AIM2|9447	.9091
TCGA-KN-8431-01A-11R-2315-07	AIMP1|9255	838.9364
TCGA-KN-8431-01A-11R-2315-07	AIMP2|7965	832.7182
TCGA-KN-8431-01A-11R-2315-07	AIPL1|23746	0
TCGA-KN-8431-01A-11R-2315-07	AIP|9049	1197.2727
TCGA-KN-8431-01A-11R-2315-07	AIRE|326	0
TCGA-KN-8431-01A-11R-2315-07	AJAP1|55966	3.6364
TCGA-KN-8431-01A-11R-2315-07	AK1|203	4032.7273
TCGA-KN-8431-01A-11R-2315-07	AK2|204	1532.7091
TCGA-KN-8431-01A-11R-2315-07	AK3L1|205	2.7273
TCGA-KN-8431-01A-11R-2315-07	AK3|50808	2355.4545
TCGA-KN-8431-01A-11R-2315-07	AK5|26289	0
TCGA-KN-8431-01A-11R-2315-07	AK7|122481	50.9091
TCGA-KN-8431-01A-11R-2315-07	AKAP10|11216	353.6364
TCGA-KN-8431-01A-11R-2315-07	AKAP11|11215	588.1818
TCGA-KN-8431-01A-11R-2315-07	AKAP12|9590	157.2727
TCGA-KN-8431-01A-11R-2315-07	AKAP13|11214	2650.9091
TCGA-KN-8431-01A-11R-2315-07	AKAP14|158798	.9091
TCGA-KN-8431-01A-11R-2315-07	AKAP1|8165	3320
TCGA-KN-8431-01A-11R-2315-07	AKAP2|11217	3297
TCGA-KN-8431-01A-11R-2315-07	AKAP3|10566	40
TCGA-KN-8431-01A-11R-2315-07	AKAP4|8852	0
TCGA-KN-8431-01A-11R-2315-07	AKAP5|9495	6.3636
TCGA-KN-8431-01A-11R-2315-07	AKAP6|9472	658.1818
TCGA-KN-8431-01A-11R-2315-07	AKAP7|9465	121.8182
TCGA-KN-8431-01A-11R-2315-07	AKAP8L|26993	756.3636
TCGA-KN-8431-01A-11R-2315-07	AKAP8|10270	468.1818
TCGA-KN-8431-01A-11R-2315-07	AKAP9|10142	1870
TCGA-KN-8431-01A-11R-2315-07	AKD1|221264	60.9091
TCGA-KN-8431-01A-11R-2315-07	AKIRIN1|79647	812.7273
TCGA-KN-8431-01A-11R-2315-07	AKIRIN2|55122	706.3636
TCGA-KN-8431-01A-11R-2315-07	AKNAD1|254268	1.8273
TCGA-KN-8431-01A-11R-2315-07	AKNA|80709	983.6364
TCGA-KN-8431-01A-11R-2315-07	AKR1A1|10327	690.9091
TCGA-KN-8431-01A-11R-2315-07	AKR1B10|57016	0
TCGA-KN-8431-01A-11R-2315-07	AKR1B15|441282	0
TCGA-KN-8431-01A-11R-2315-07	AKR1B1|231	948.1818
TCGA-KN-8431-01A-11R-2315-07	AKR1C1|1645	26.3636
TCGA-KN-8431-01A-11R-2315-07	AKR1C2|1646	1.8182
TCGA-KN-8431-01A-11R-2315-07	AKR1C3|8644	34.5455
TCGA-KN-8431-01A-11R-2315-07	AKR1C4|1109	0
TCGA-KN-8431-01A-11R-2315-07	AKR1CL1|340811	0
TCGA-KN-8431-01A-11R-2315-07	AKR1D1|6718	0
TCGA-KN-8431-01A-11R-2315-07	AKR1E2|83592	4.5455
TCGA-KN-8431-01A-11R-2315-07	AKR7A2|8574	421.8182
TCGA-KN-8431-01A-11R-2315-07	AKR7A3|22977	708.1818
TCGA-KN-8431-01A-11R-2315-07	AKR7L|246181	11.8182
TCGA-KN-8431-01A-11R-2315-07	AKT1S1|84335	1058.1818
TCGA-KN-8431-01A-11R-2315-07	AKT1|207	9085.4545
TCGA-KN-8431-01A-11R-2315-07	AKT2|208	5940
TCGA-KN-8431-01A-11R-2315-07	AKT3|10000	292.7273
TCGA-KN-8431-01A-11R-2315-07	AKTIP|64400	1687.6
TCGA-KN-8431-01A-11R-2315-07	ALAD|210	601.8182
TCGA-KN-8431-01A-11R-2315-07	ALAS1|211	3870
TCGA-KN-8431-01A-11R-2315-07	ALAS2|212	0
TCGA-KN-8431-01A-11R-2315-07	ALB|213	.9091
TCGA-KN-8431-01A-11R-2315-07	ALCAM|214	36.3636
TCGA-KN-8431-01A-11R-2315-07	ALDH16A1|126133	739.0909
TCGA-KN-8431-01A-11R-2315-07	ALDH18A1|5832	704.5455
TCGA-KN-8431-01A-11R-2315-07	ALDH1A1|216	72.7273
TCGA-KN-8431-01A-11R-2315-07	ALDH1A2|8854	1955.4545
TCGA-KN-8431-01A-11R-2315-07	ALDH1A3|220	5.4545
TCGA-KN-8431-01A-11R-2315-07	ALDH1B1|219	603.6364
TCGA-KN-8431-01A-11R-2315-07	ALDH1L1|10840	4119.0909
TCGA-KN-8431-01A-11R-2315-07	ALDH1L2|160428	14.5455
TCGA-KN-8431-01A-11R-2315-07	ALDH2|217	265.4545
TCGA-KN-8431-01A-11R-2315-07	ALDH3A1|218	0
TCGA-KN-8431-01A-11R-2315-07	ALDH3A2|224	995.4545
TCGA-KN-8431-01A-11R-2315-07	ALDH3B1|221	36.3636
TCGA-KN-8431-01A-11R-2315-07	ALDH3B2|222	0
TCGA-KN-8431-01A-11R-2315-07	ALDH4A1|8659	727.2727
TCGA-KN-8431-01A-11R-2315-07	ALDH5A1|7915	157.2727
TCGA-KN-8431-01A-11R-2315-07	ALDH6A1|4329	350.7
TCGA-KN-8431-01A-11R-2315-07	ALDH7A1|501	542.7273
TCGA-KN-8431-01A-11R-2315-07	ALDH8A1|64577	.9091
TCGA-KN-8431-01A-11R-2315-07	ALDH9A1|223	780.9091
TCGA-KN-8431-01A-11R-2315-07	ALDOA|226	56870
TCGA-KN-8431-01A-11R-2315-07	ALDOB|229	0
TCGA-KN-8431-01A-11R-2315-07	ALDOC|230	284.5455
TCGA-KN-8431-01A-11R-2315-07	ALG10B|144245	321.8182
TCGA-KN-8431-01A-11R-2315-07	ALG10|84920	80.9091
TCGA-KN-8431-01A-11R-2315-07	ALG11|440138	21.8182
TCGA-KN-8431-01A-11R-2315-07	ALG12|79087	1413.6364
TCGA-KN-8431-01A-11R-2315-07	ALG13|79868	329.0909
TCGA-KN-8431-01A-11R-2315-07	ALG14|199857	190.9091
TCGA-KN-8431-01A-11R-2315-07	ALG1L2|644974	.9273
TCGA-KN-8431-01A-11R-2315-07	ALG1L|200810	18.4455
TCGA-KN-8431-01A-11R-2315-07	ALG1|56052	689.4091
TCGA-KN-8431-01A-11R-2315-07	ALG2|85365	1696.3636
TCGA-KN-8431-01A-11R-2315-07	ALG3|10195	778.1818
TCGA-KN-8431-01A-11R-2315-07	ALG5|29880	450
TCGA-KN-8431-01A-11R-2315-07	ALG6|29929	121.8182
TCGA-KN-8431-01A-11R-2315-07	ALG8|79053	670
TCGA-KN-8431-01A-11R-2315-07	ALG9|79796	458.1818
TCGA-KN-8431-01A-11R-2315-07	ALKBH1|8846	259.0909
TCGA-KN-8431-01A-11R-2315-07	ALKBH2|121642	108.1818
TCGA-KN-8431-01A-11R-2315-07	ALKBH3|221120	286.3636
TCGA-KN-8431-01A-11R-2315-07	ALKBH4|54784	380.3636
TCGA-KN-8431-01A-11R-2315-07	ALKBH5|54890	1533.6364
TCGA-KN-8431-01A-11R-2315-07	ALKBH6|84964	182.7273
TCGA-KN-8431-01A-11R-2315-07	ALKBH7|84266	2050.9091
TCGA-KN-8431-01A-11R-2315-07	ALKBH8|91801	141.8182
TCGA-KN-8431-01A-11R-2315-07	ALK|238	0
TCGA-KN-8431-01A-11R-2315-07	ALLC|55821	0
TCGA-KN-8431-01A-11R-2315-07	ALMS1P|200420	1.8182
TCGA-KN-8431-01A-11R-2315-07	ALMS1|7840	330
TCGA-KN-8431-01A-11R-2315-07	ALOX12B|242	0
TCGA-KN-8431-01A-11R-2315-07	ALOX12P2|245	2.7273
TCGA-KN-8431-01A-11R-2315-07	ALOX12|239	11.8182
TCGA-KN-8431-01A-11R-2315-07	ALOX15B|247	0
TCGA-KN-8431-01A-11R-2315-07	ALOX15|246	0
TCGA-KN-8431-01A-11R-2315-07	ALOX5AP|241	34.5455
TCGA-KN-8431-01A-11R-2315-07	ALOX5|240	22.7273
TCGA-KN-8431-01A-11R-2315-07	ALOXE3|59344	0
TCGA-KN-8431-01A-11R-2315-07	ALPI|248	0
TCGA-KN-8431-01A-11R-2315-07	ALPK1|80216	203.6364
TCGA-KN-8431-01A-11R-2315-07	ALPK2|115701	10.9091
TCGA-KN-8431-01A-11R-2315-07	ALPK3|57538	2534.5455
TCGA-KN-8431-01A-11R-2315-07	ALPL|249	140.9091
TCGA-KN-8431-01A-11R-2315-07	ALPPL2|251	0
TCGA-KN-8431-01A-11R-2315-07	ALPP|250	0
TCGA-KN-8431-01A-11R-2315-07	ALS2CL|259173	1764.5455
TCGA-KN-8431-01A-11R-2315-07	ALS2CR11|151254	0
TCGA-KN-8431-01A-11R-2315-07	ALS2CR12|130540	.9091
TCGA-KN-8431-01A-11R-2315-07	ALS2CR4|65062	96.3636
TCGA-KN-8431-01A-11R-2315-07	ALS2CR8|79800	104.5455
TCGA-KN-8431-01A-11R-2315-07	ALS2|57679	320.9091
TCGA-KN-8431-01A-11R-2315-07	ALX1|8092	0
TCGA-KN-8431-01A-11R-2315-07	ALX3|257	31.8182
TCGA-KN-8431-01A-11R-2315-07	ALX4|60529	.9091
TCGA-KN-8431-01A-11R-2315-07	AMAC1L2|83650	.9091
TCGA-KN-8431-01A-11R-2315-07	AMAC1L3|643664	.9091
TCGA-KN-8431-01A-11R-2315-07	AMAC1|146861	0
TCGA-KN-8431-01A-11R-2315-07	AMACR|23600	355.4545
TCGA-KN-8431-01A-11R-2315-07	AMBN|258	0
TCGA-KN-8431-01A-11R-2315-07	AMBP|259	.9091
TCGA-KN-8431-01A-11R-2315-07	AMBRA1|55626	1289.0909
TCGA-KN-8431-01A-11R-2315-07	AMD1|262	835.4545
TCGA-KN-8431-01A-11R-2315-07	AMDHD1|144193	.9091
TCGA-KN-8431-01A-11R-2315-07	AMDHD2|51005	235.4545
TCGA-KN-8431-01A-11R-2315-07	AMELX|265	0
TCGA-KN-8431-01A-11R-2315-07	AMELY|266	0
TCGA-KN-8431-01A-11R-2315-07	AMFR|267	7927.2727
TCGA-KN-8431-01A-11R-2315-07	AMHR2|269	0
TCGA-KN-8431-01A-11R-2315-07	AMH|268	24.5455
TCGA-KN-8431-01A-11R-2315-07	AMICA1|120425	26.3636
TCGA-KN-8431-01A-11R-2315-07	AMIGO1|57463	187.2727
TCGA-KN-8431-01A-11R-2315-07	AMIGO2|347902	42.7273
TCGA-KN-8431-01A-11R-2315-07	AMIGO3|386724	56.3636
TCGA-KN-8431-01A-11R-2315-07	AMMECR1L|83607	503.6364
TCGA-KN-8431-01A-11R-2315-07	AMMECR1|9949	93.6364
TCGA-KN-8431-01A-11R-2315-07	AMN1|196394	258.1818
TCGA-KN-8431-01A-11R-2315-07	AMN|81693	4.5455
TCGA-KN-8431-01A-11R-2315-07	AMOTL1|154810	298.1818
TCGA-KN-8431-01A-11R-2315-07	AMOTL2|51421	1225.4545
TCGA-KN-8431-01A-11R-2315-07	AMOT|154796	582.7273
TCGA-KN-8431-01A-11R-2315-07	AMPD1|270	0
TCGA-KN-8431-01A-11R-2315-07	AMPD2|271	80
TCGA-KN-8431-01A-11R-2315-07	AMPD3|272	3157.2727
TCGA-KN-8431-01A-11R-2315-07	AMPH|273	7.2727
TCGA-KN-8431-01A-11R-2315-07	AMTN|401138	0
TCGA-KN-8431-01A-11R-2315-07	AMT|275	897
TCGA-KN-8431-01A-11R-2315-07	AMY1A|276	.9091
TCGA-KN-8431-01A-11R-2315-07	AMY2A|279	.9091
TCGA-KN-8431-01A-11R-2315-07	AMY2B|280	82.8
TCGA-KN-8431-01A-11R-2315-07	AMZ1|155185	1.8182
TCGA-KN-8431-01A-11R-2315-07	AMZ2P1|201283	87.2727
TCGA-KN-8431-01A-11R-2315-07	AMZ2|51321	790
TCGA-KN-8431-01A-11R-2315-07	ANAPC10|10393	130
TCGA-KN-8431-01A-11R-2315-07	ANAPC11|51529	1143.6364
TCGA-KN-8431-01A-11R-2315-07	ANAPC13|25847	2443.8545
TCGA-KN-8431-01A-11R-2315-07	ANAPC16|119504	4152.7273
TCGA-KN-8431-01A-11R-2315-07	ANAPC1|64682	305.4545
TCGA-KN-8431-01A-11R-2315-07	ANAPC2|29882	652.7273
TCGA-KN-8431-01A-11R-2315-07	ANAPC4|29945	250
TCGA-KN-8431-01A-11R-2315-07	ANAPC5|51433	2763.6364
TCGA-KN-8431-01A-11R-2315-07	ANAPC7|51434	639.0909
TCGA-KN-8431-01A-11R-2315-07	ANGEL1|23357	862.7273
TCGA-KN-8431-01A-11R-2315-07	ANGEL2|90806	342.7273
TCGA-KN-8431-01A-11R-2315-07	ANGPT1|284	2085.4545
TCGA-KN-8431-01A-11R-2315-07	ANGPT2|285	580
TCGA-KN-8431-01A-11R-2315-07	ANGPT4|51378	0
TCGA-KN-8431-01A-11R-2315-07	ANGPTL1|9068	228.1818
TCGA-KN-8431-01A-11R-2315-07	ANGPTL2|23452	680
TCGA-KN-8431-01A-11R-2315-07	ANGPTL3|27329	.9091
TCGA-KN-8431-01A-11R-2315-07	ANGPTL4|51129	28.1818
TCGA-KN-8431-01A-11R-2315-07	ANGPTL5|253935	0
TCGA-KN-8431-01A-11R-2315-07	ANGPTL6|83854	1.1727
TCGA-KN-8431-01A-11R-2315-07	ANGPTL7|10218	2.7273
TCGA-KN-8431-01A-11R-2315-07	ANG|283	2.7273
TCGA-KN-8431-01A-11R-2315-07	ANK1|286	1.8182
TCGA-KN-8431-01A-11R-2315-07	ANK2|287	55.4545
TCGA-KN-8431-01A-11R-2315-07	ANK3|288	1508.1818
TCGA-KN-8431-01A-11R-2315-07	ANKAR|150709	23.6364
TCGA-KN-8431-01A-11R-2315-07	ANKDD1A|348094	58.1818
TCGA-KN-8431-01A-11R-2315-07	ANKFN1|162282	0
TCGA-KN-8431-01A-11R-2315-07	ANKFY1|51479	1200
TCGA-KN-8431-01A-11R-2315-07	ANKHD1-EIF4EBP3|404734	486.2
TCGA-KN-8431-01A-11R-2315-07	ANKHD1|54882	684.4273
TCGA-KN-8431-01A-11R-2315-07	ANKH|56172	112.7273
TCGA-KN-8431-01A-11R-2315-07	ANKIB1|54467	554.5455
TCGA-KN-8431-01A-11R-2315-07	ANKK1|255239	0
TCGA-KN-8431-01A-11R-2315-07	ANKLE1|126549	3.6364
TCGA-KN-8431-01A-11R-2315-07	ANKLE2|23141	1308.1818
TCGA-KN-8431-01A-11R-2315-07	ANKMY1|51281	168.1818
TCGA-KN-8431-01A-11R-2315-07	ANKMY2|57037	730
TCGA-KN-8431-01A-11R-2315-07	ANKRA2|57763	131.8182
TCGA-KN-8431-01A-11R-2315-07	ANKRD10|55608	336.3636
TCGA-KN-8431-01A-11R-2315-07	ANKRD11|29123	3134.2273
TCGA-KN-8431-01A-11R-2315-07	ANKRD12|23253	893.6364
TCGA-KN-8431-01A-11R-2315-07	ANKRD13A|88455	2819.0909
TCGA-KN-8431-01A-11R-2315-07	ANKRD13B|124930	8.1818
TCGA-KN-8431-01A-11R-2315-07	ANKRD13C|81573	305.4545
TCGA-KN-8431-01A-11R-2315-07	ANKRD13D|338692	365.4545
TCGA-KN-8431-01A-11R-2315-07	ANKRD16|54522	134.4455
TCGA-KN-8431-01A-11R-2315-07	ANKRD17|26057	2051.8182
TCGA-KN-8431-01A-11R-2315-07	ANKRD19|138649	60
TCGA-KN-8431-01A-11R-2315-07	ANKRD1|27063	1.8182
TCGA-KN-8431-01A-11R-2315-07	ANKRD20A3|441425	4.5455
TCGA-KN-8431-01A-11R-2315-07	ANKRD20A4|728747	1.8182
TCGA-KN-8431-01A-11R-2315-07	ANKRD20B|729171	4.5455
TCGA-KN-8431-01A-11R-2315-07	ANKRD22|118932	4.5455
TCGA-KN-8431-01A-11R-2315-07	ANKRD23|200539	7.2727
TCGA-KN-8431-01A-11R-2315-07	ANKRD24|170961	96.3636
TCGA-KN-8431-01A-11R-2315-07	ANKRD26P1|124149	.9091
TCGA-KN-8431-01A-11R-2315-07	ANKRD26|22852	511.8182
TCGA-KN-8431-01A-11R-2315-07	ANKRD27|84079	852.7273
TCGA-KN-8431-01A-11R-2315-07	ANKRD28|23243	2122.7273
TCGA-KN-8431-01A-11R-2315-07	ANKRD29|147463	819.0909
TCGA-KN-8431-01A-11R-2315-07	ANKRD2|26287	3.6364
TCGA-KN-8431-01A-11R-2315-07	ANKRD30A|91074	1.8182
TCGA-KN-8431-01A-11R-2315-07	ANKRD30B|374860	0
TCGA-KN-8431-01A-11R-2315-07	ANKRD31|256006	1.8182
TCGA-KN-8431-01A-11R-2315-07	ANKRD32|84250	14.5455
TCGA-KN-8431-01A-11R-2315-07	ANKRD33|341405	2.7273
TCGA-KN-8431-01A-11R-2315-07	ANKRD34A|284615	2.7273
TCGA-KN-8431-01A-11R-2315-07	ANKRD34B|340120	0
TCGA-KN-8431-01A-11R-2315-07	ANKRD34C|390616	0
TCGA-KN-8431-01A-11R-2315-07	ANKRD35|148741	.9091
TCGA-KN-8431-01A-11R-2315-07	ANKRD36BP1|84832	30.9091
TCGA-KN-8431-01A-11R-2315-07	ANKRD36B|57730	8.1818
TCGA-KN-8431-01A-11R-2315-07	ANKRD36|375248	48.1818
TCGA-KN-8431-01A-11R-2315-07	ANKRD37|353322	61.4182
TCGA-KN-8431-01A-11R-2315-07	ANKRD39|51239	114.5455
TCGA-KN-8431-01A-11R-2315-07	ANKRD40|91369	810
TCGA-KN-8431-01A-11R-2315-07	ANKRD42|338699	141.8182
TCGA-KN-8431-01A-11R-2315-07	ANKRD43|134548	455.4545
TCGA-KN-8431-01A-11R-2315-07	ANKRD44|91526	11.8182
TCGA-KN-8431-01A-11R-2315-07	ANKRD45|339416	8.1818
TCGA-KN-8431-01A-11R-2315-07	ANKRD46|157567	545.4273
TCGA-KN-8431-01A-11R-2315-07	ANKRD49|54851	262.7273
TCGA-KN-8431-01A-11R-2315-07	ANKRD50|57182	159.0909
TCGA-KN-8431-01A-11R-2315-07	ANKRD52|283373	1011.8182
TCGA-KN-8431-01A-11R-2315-07	ANKRD53|79998	1.8182
TCGA-KN-8431-01A-11R-2315-07	ANKRD54|129138	451.8182
TCGA-KN-8431-01A-11R-2315-07	ANKRD55|79722	0
TCGA-KN-8431-01A-11R-2315-07	ANKRD56|345079	671.8182
TCGA-KN-8431-01A-11R-2315-07	ANKRD57|65124	322.7273
TCGA-KN-8431-01A-11R-2315-07	ANKRD58|347454	20.9091
TCGA-KN-8431-01A-11R-2315-07	ANKRD5|63926	268.1818
TCGA-KN-8431-01A-11R-2315-07	ANKRD6|22881	47.5182
TCGA-KN-8431-01A-11R-2315-07	ANKRD7|56311	9.0909
TCGA-KN-8431-01A-11R-2315-07	ANKRD9|122416	1723.6364
TCGA-KN-8431-01A-11R-2315-07	ANKS1A|23294	814.5455
TCGA-KN-8431-01A-11R-2315-07	ANKS1B|56899	25.4545
TCGA-KN-8431-01A-11R-2315-07	ANKS3|124401	342.7273
TCGA-KN-8431-01A-11R-2315-07	ANKS4B|257629	0
TCGA-KN-8431-01A-11R-2315-07	ANKS6|203286	131.8182
TCGA-KN-8431-01A-11R-2315-07	ANKZF1|55139	195.4545
TCGA-KN-8431-01A-11R-2315-07	ANLN|54443	16.3636
TCGA-KN-8431-01A-11R-2315-07	ANO10|55129	3260.9091
TCGA-KN-8431-01A-11R-2315-07	ANO1|55107	244.5455
TCGA-KN-8431-01A-11R-2315-07	ANO2|57101	10
TCGA-KN-8431-01A-11R-2315-07	ANO3|63982	18.1818
TCGA-KN-8431-01A-11R-2315-07	ANO4|121601	659.0909
TCGA-KN-8431-01A-11R-2315-07	ANO5|203859	565.4545
TCGA-KN-8431-01A-11R-2315-07	ANO6|196527	2250.9091
TCGA-KN-8431-01A-11R-2315-07	ANO7|50636	52.7273
TCGA-KN-8431-01A-11R-2315-07	ANO8|57719	367.2727
TCGA-KN-8431-01A-11R-2315-07	ANO9|338440	48.1818
TCGA-KN-8431-01A-11R-2315-07	ANP32A|8125	3138.1818
TCGA-KN-8431-01A-11R-2315-07	ANP32B|10541	2535.4545
TCGA-KN-8431-01A-11R-2315-07	ANP32C|23520	18.1818
TCGA-KN-8431-01A-11R-2315-07	ANP32D|23519	1.8182
TCGA-KN-8431-01A-11R-2315-07	ANP32E|81611	364.5455
TCGA-KN-8431-01A-11R-2315-07	ANPEP|290	57.2727
TCGA-KN-8431-01A-11R-2315-07	ANTXR1|84168	183.6364
TCGA-KN-8431-01A-11R-2315-07	ANTXR2|118429	152.7273
TCGA-KN-8431-01A-11R-2315-07	ANTXRL|195977	0
TCGA-KN-8431-01A-11R-2315-07	ANUBL1|93550	51.8182
TCGA-KN-8431-01A-11R-2315-07	ANXA10|11199	0
TCGA-KN-8431-01A-11R-2315-07	ANXA11|311	17083.6364
TCGA-KN-8431-01A-11R-2315-07	ANXA13|312	0
TCGA-KN-8431-01A-11R-2315-07	ANXA1|301	330
TCGA-KN-8431-01A-11R-2315-07	ANXA2P1|303	121.8182
TCGA-KN-8431-01A-11R-2315-07	ANXA2P2|304	1660.9091
TCGA-KN-8431-01A-11R-2315-07	ANXA2P3|305	16.3636
TCGA-KN-8431-01A-11R-2315-07	ANXA2|302	3737.2727
TCGA-KN-8431-01A-11R-2315-07	ANXA3|306	5.4545
TCGA-KN-8431-01A-11R-2315-07	ANXA4|307	2727.2727
TCGA-KN-8431-01A-11R-2315-07	ANXA5|308	2259.0909
TCGA-KN-8431-01A-11R-2315-07	ANXA6|309	2248.1818
TCGA-KN-8431-01A-11R-2315-07	ANXA7|310	3154.5455
TCGA-KN-8431-01A-11R-2315-07	ANXA8L1|728113	0
TCGA-KN-8431-01A-11R-2315-07	ANXA8L2|244	0
TCGA-KN-8431-01A-11R-2315-07	ANXA8|653145	0
TCGA-KN-8431-01A-11R-2315-07	ANXA9|8416	163.6364
TCGA-KN-8431-01A-11R-2315-07	AOAH|313	14.5455
TCGA-KN-8431-01A-11R-2315-07	AOC2|314	27.2727
TCGA-KN-8431-01A-11R-2315-07	AOC3|8639	448.1818
TCGA-KN-8431-01A-11R-2315-07	AOX1|316	1.8182
TCGA-KN-8431-01A-11R-2315-07	AOX2P|344454	0
TCGA-KN-8431-01A-11R-2315-07	AP1AR|55435	763.6364
TCGA-KN-8431-01A-11R-2315-07	AP1B1|162	8498.1818
TCGA-KN-8431-01A-11R-2315-07	AP1G1|164	2466.3636
TCGA-KN-8431-01A-11R-2315-07	AP1G2|8906	591.9364
TCGA-KN-8431-01A-11R-2315-07	AP1M1|8907	1578.1818
TCGA-KN-8431-01A-11R-2315-07	AP1M2|10053	2640.9091
TCGA-KN-8431-01A-11R-2315-07	AP1S1|1174	1211.8182
TCGA-KN-8431-01A-11R-2315-07	AP1S2|8905	242.7273
TCGA-KN-8431-01A-11R-2315-07	AP1S3|130340	252.7273
TCGA-KN-8431-01A-11R-2315-07	AP2A1|160	1476.2909
TCGA-KN-8431-01A-11R-2315-07	AP2A2|161	1505.4545
TCGA-KN-8431-01A-11R-2315-07	AP2B1|163	3925.4545
TCGA-KN-8431-01A-11R-2315-07	AP2M1|1173	9485.4545
TCGA-KN-8431-01A-11R-2315-07	AP2S1|1175	1532.7273
TCGA-KN-8431-01A-11R-2315-07	AP3B1|8546	1029.0909
TCGA-KN-8431-01A-11R-2315-07	AP3B2|8120	3.6364
TCGA-KN-8431-01A-11R-2315-07	AP3D1|8943	5065.4545
TCGA-KN-8431-01A-11R-2315-07	AP3M1|26985	881.8182
TCGA-KN-8431-01A-11R-2315-07	AP3M2|10947	418.1818
TCGA-KN-8431-01A-11R-2315-07	AP3S1|1176	186.3636
TCGA-KN-8431-01A-11R-2315-07	AP3S2|10239	2343.5727
TCGA-KN-8431-01A-11R-2315-07	AP4B1|10717	108.6909
TCGA-KN-8431-01A-11R-2315-07	AP4E1|23431	490
TCGA-KN-8431-01A-11R-2315-07	AP4M1|9179	115.0364
TCGA-KN-8431-01A-11R-2315-07	AP4S1|11154	87.2727
TCGA-KN-8431-01A-11R-2315-07	APAF1|317	217.2727
TCGA-KN-8431-01A-11R-2315-07	APBA1|320	15.4545
TCGA-KN-8431-01A-11R-2315-07	APBA2|321	6.3636
TCGA-KN-8431-01A-11R-2315-07	APBA3|9546	370.9091
TCGA-KN-8431-01A-11R-2315-07	APBB1IP|54518	47.2727
TCGA-KN-8431-01A-11R-2315-07	APBB1|322	1316.3636
TCGA-KN-8431-01A-11R-2315-07	APBB2|323	1489.0909
TCGA-KN-8431-01A-11R-2315-07	APBB3|10307	134.5455
TCGA-KN-8431-01A-11R-2315-07	APC2|10297	31.2
TCGA-KN-8431-01A-11R-2315-07	APCDD1L|164284	0
TCGA-KN-8431-01A-11R-2315-07	APCDD1|147495	83.6364
TCGA-KN-8431-01A-11R-2315-07	APCS|325	0
TCGA-KN-8431-01A-11R-2315-07	APC|324	283.6364
TCGA-KN-8431-01A-11R-2315-07	APEH|327	5785.4545
TCGA-KN-8431-01A-11R-2315-07	APEX1|328	2203.6364
TCGA-KN-8431-01A-11R-2315-07	APEX2|27301	552.7273
TCGA-KN-8431-01A-11R-2315-07	APH1A|51107	3140
TCGA-KN-8431-01A-11R-2315-07	APH1B|83464	1045.4545
TCGA-KN-8431-01A-11R-2315-07	API5|8539	1860.9091
TCGA-KN-8431-01A-11R-2315-07	APIP|51074	543.8273
TCGA-KN-8431-01A-11R-2315-07	APITD1|378708	62.3636
TCGA-KN-8431-01A-11R-2315-07	APLF|200558	9.0909
TCGA-KN-8431-01A-11R-2315-07	APLNR|187	668.1818
TCGA-KN-8431-01A-11R-2315-07	APLN|8862	1796.3636
TCGA-KN-8431-01A-11R-2315-07	APLP1|333	1.8182
TCGA-KN-8431-01A-11R-2315-07	APLP2|334	43465.4545
TCGA-KN-8431-01A-11R-2315-07	APOA1BP|128240	2745.4545
TCGA-KN-8431-01A-11R-2315-07	APOA1|335	0
TCGA-KN-8431-01A-11R-2315-07	APOA2|336	0
TCGA-KN-8431-01A-11R-2315-07	APOA4|337	0
TCGA-KN-8431-01A-11R-2315-07	APOA5|116519	0
TCGA-KN-8431-01A-11R-2315-07	APOB48R|55911	102.7273
TCGA-KN-8431-01A-11R-2315-07	APOBEC1|339	0
TCGA-KN-8431-01A-11R-2315-07	APOBEC2|10930	2.7273
TCGA-KN-8431-01A-11R-2315-07	APOBEC3A|200315	5.4545
TCGA-KN-8431-01A-11R-2315-07	APOBEC3B|9582	79.0909
TCGA-KN-8431-01A-11R-2315-07	APOBEC3C|27350	25.4545
TCGA-KN-8431-01A-11R-2315-07	APOBEC3D|140564	8.1818
TCGA-KN-8431-01A-11R-2315-07	APOBEC3F|200316	30.9091
TCGA-KN-8431-01A-11R-2315-07	APOBEC3G|60489	38.1818
TCGA-KN-8431-01A-11R-2315-07	APOBEC3H|164668	1.8182
TCGA-KN-8431-01A-11R-2315-07	APOBEC4|403314	0
TCGA-KN-8431-01A-11R-2315-07	APOB|338	.9091
TCGA-KN-8431-01A-11R-2315-07	APOC1P1|342	0
TCGA-KN-8431-01A-11R-2315-07	APOC1|341	141.8182
TCGA-KN-8431-01A-11R-2315-07	APOC2|344	6.3636
TCGA-KN-8431-01A-11R-2315-07	APOC3|345	0
TCGA-KN-8431-01A-11R-2315-07	APOC4|346	4.5455
TCGA-KN-8431-01A-11R-2315-07	APOD|347	36.3636
TCGA-KN-8431-01A-11R-2315-07	APOE|348	56788.1818
TCGA-KN-8431-01A-11R-2315-07	APOF|319	0
TCGA-KN-8431-01A-11R-2315-07	APOH|350	0
TCGA-KN-8431-01A-11R-2315-07	APOL1|8542	433.6364
TCGA-KN-8431-01A-11R-2315-07	APOL2|23780	1750.9091
TCGA-KN-8431-01A-11R-2315-07	APOL3|80833	264.5455
TCGA-KN-8431-01A-11R-2315-07	APOL4|80832	31.8182
TCGA-KN-8431-01A-11R-2315-07	APOL5|80831	3.6364
TCGA-KN-8431-01A-11R-2315-07	APOL6|80830	1157.2727
TCGA-KN-8431-01A-11R-2315-07	APOLD1|81575	1774.5455
TCGA-KN-8431-01A-11R-2315-07	APOM|55937	47.2727
TCGA-KN-8431-01A-11R-2315-07	APOOL|139322	219.0909
TCGA-KN-8431-01A-11R-2315-07	APOO|79135	1181.8182
TCGA-KN-8431-01A-11R-2315-07	APPBP2|10513	259.0909
TCGA-KN-8431-01A-11R-2315-07	APPL1|26060	1236.3636
TCGA-KN-8431-01A-11R-2315-07	APPL2|55198	575.4545
TCGA-KN-8431-01A-11R-2315-07	APP|351	48152.7273
TCGA-KN-8431-01A-11R-2315-07	APRT|353	3706.3636
TCGA-KN-8431-01A-11R-2315-07	APTX|54840	732.7273
TCGA-KN-8431-01A-11R-2315-07	AQP10|89872	0
TCGA-KN-8431-01A-11R-2315-07	AQP11|282679	16.3636
TCGA-KN-8431-01A-11R-2315-07	AQP12A|375318	0
TCGA-KN-8431-01A-11R-2315-07	AQP12B|653437	0
TCGA-KN-8431-01A-11R-2315-07	AQP1|358	3564.5455
TCGA-KN-8431-01A-11R-2315-07	AQP2|359	0
TCGA-KN-8431-01A-11R-2315-07	AQP3|360	86.3636
TCGA-KN-8431-01A-11R-2315-07	AQP4|361	2.7273
TCGA-KN-8431-01A-11R-2315-07	AQP5|362	0
TCGA-KN-8431-01A-11R-2315-07	AQP6|363	8.1818
TCGA-KN-8431-01A-11R-2315-07	AQP7P1|375719	.9091
TCGA-KN-8431-01A-11R-2315-07	AQP7P3|441432	0
TCGA-KN-8431-01A-11R-2315-07	AQP7|364	9.0909
TCGA-KN-8431-01A-11R-2315-07	AQP8|343	0
TCGA-KN-8431-01A-11R-2315-07	AQP9|366	4.5455
TCGA-KN-8431-01A-11R-2315-07	AQPEP|206338	0
TCGA-KN-8431-01A-11R-2315-07	AQR|9716	886.3636
TCGA-KN-8431-01A-11R-2315-07	ARAF|369	1750
TCGA-KN-8431-01A-11R-2315-07	ARAP1|116985	11201.5545
TCGA-KN-8431-01A-11R-2315-07	ARAP2|116984	16.3636
TCGA-KN-8431-01A-11R-2315-07	ARAP3|64411	364.5455
TCGA-KN-8431-01A-11R-2315-07	ARCN1|372	3936.3636
TCGA-KN-8431-01A-11R-2315-07	ARC|23237	19.0909
TCGA-KN-8431-01A-11R-2315-07	AREG|374	0
TCGA-KN-8431-01A-11R-2315-07	ARF1|375	8419.0909
TCGA-KN-8431-01A-11R-2315-07	ARF3|377	6286.3636
TCGA-KN-8431-01A-11R-2315-07	ARF4|378	2660.9091
TCGA-KN-8431-01A-11R-2315-07	ARF5|381	3212.7273
TCGA-KN-8431-01A-11R-2315-07	ARF6|382	2588.1818
TCGA-KN-8431-01A-11R-2315-07	ARFGAP1|55738	1362.7273
TCGA-KN-8431-01A-11R-2315-07	ARFGAP2|84364	2369.0909
TCGA-KN-8431-01A-11R-2315-07	ARFGAP3|26286	1325.4545
TCGA-KN-8431-01A-11R-2315-07	ARFGEF1|10565	2670.9091
TCGA-KN-8431-01A-11R-2315-07	ARFGEF2|10564	4516.3636
TCGA-KN-8431-01A-11R-2315-07	ARFIP1|27236	1260
TCGA-KN-8431-01A-11R-2315-07	ARFIP2|23647	875.4545
TCGA-KN-8431-01A-11R-2315-07	ARFRP1|10139	918.1818
TCGA-KN-8431-01A-11R-2315-07	ARG1|383	0
TCGA-KN-8431-01A-11R-2315-07	ARG2|384	354.6
TCGA-KN-8431-01A-11R-2315-07	ARGFXP2|503640	0
TCGA-KN-8431-01A-11R-2315-07	ARGFX|503582	.9091
TCGA-KN-8431-01A-11R-2315-07	ARGLU1|55082	690
TCGA-KN-8431-01A-11R-2315-07	ARHGAP10|79658	20.9091
TCGA-KN-8431-01A-11R-2315-07	ARHGAP11A|9824	40
TCGA-KN-8431-01A-11R-2315-07	ARHGAP11B|89839	2.7273
TCGA-KN-8431-01A-11R-2315-07	ARHGAP12|94134	2075.4545
TCGA-KN-8431-01A-11R-2315-07	ARHGAP15|55843	19.0909
TCGA-KN-8431-01A-11R-2315-07	ARHGAP17|55114	1101.8182
TCGA-KN-8431-01A-11R-2315-07	ARHGAP18|93663	2411.8182
TCGA-KN-8431-01A-11R-2315-07	ARHGAP19|84986	180
TCGA-KN-8431-01A-11R-2315-07	ARHGAP1|392	1887.2727
TCGA-KN-8431-01A-11R-2315-07	ARHGAP20|57569	17.2727
TCGA-KN-8431-01A-11R-2315-07	ARHGAP21|57584	4921.8182
TCGA-KN-8431-01A-11R-2315-07	ARHGAP22|58504	117.2727
TCGA-KN-8431-01A-11R-2315-07	ARHGAP23|57636	312.7273
TCGA-KN-8431-01A-11R-2315-07	ARHGAP24|83478	753.6364
TCGA-KN-8431-01A-11R-2315-07	ARHGAP25|9938	158.1818
TCGA-KN-8431-01A-11R-2315-07	ARHGAP26|23092	168.1818
TCGA-KN-8431-01A-11R-2315-07	ARHGAP27|201176	869.0909
TCGA-KN-8431-01A-11R-2315-07	ARHGAP28|79822	37.2727
TCGA-KN-8431-01A-11R-2315-07	ARHGAP29|9411	791.8182
TCGA-KN-8431-01A-11R-2315-07	ARHGAP30|257106	73.6364
TCGA-KN-8431-01A-11R-2315-07	ARHGAP31|57514	1940.9091
TCGA-KN-8431-01A-11R-2315-07	ARHGAP32|9743	111.8182
TCGA-KN-8431-01A-11R-2315-07	ARHGAP33|115703	49.0909
TCGA-KN-8431-01A-11R-2315-07	ARHGAP36|158763	0
TCGA-KN-8431-01A-11R-2315-07	ARHGAP39|80728	220
TCGA-KN-8431-01A-11R-2315-07	ARHGAP42|143872	15.4545
TCGA-KN-8431-01A-11R-2315-07	ARHGAP4|393	2056.3636
TCGA-KN-8431-01A-11R-2315-07	ARHGAP5|394	2516.3636
TCGA-KN-8431-01A-11R-2315-07	ARHGAP6|395	2269.0909
TCGA-KN-8431-01A-11R-2315-07	ARHGAP8|23779	257.0182
TCGA-KN-8431-01A-11R-2315-07	ARHGAP9|64333	27.2727
TCGA-KN-8431-01A-11R-2315-07	ARHGDIA|396	5102.7273
TCGA-KN-8431-01A-11R-2315-07	ARHGDIB|397	1182.7273
TCGA-KN-8431-01A-11R-2315-07	ARHGDIG|398	.9091
TCGA-KN-8431-01A-11R-2315-07	ARHGEF10L|55160	744.5455
TCGA-KN-8431-01A-11R-2315-07	ARHGEF10|9639	248.1818
TCGA-KN-8431-01A-11R-2315-07	ARHGEF11|9826	1377.2727
TCGA-KN-8431-01A-11R-2315-07	ARHGEF12|23365	6110
TCGA-KN-8431-01A-11R-2315-07	ARHGEF15|22899	395.4545
TCGA-KN-8431-01A-11R-2315-07	ARHGEF16|27237	576.3636
TCGA-KN-8431-01A-11R-2315-07	ARHGEF17|9828	3668.1818
TCGA-KN-8431-01A-11R-2315-07	ARHGEF18|23370	2556.3636
TCGA-KN-8431-01A-11R-2315-07	ARHGEF19|128272	17.2727
TCGA-KN-8431-01A-11R-2315-07	ARHGEF1|9138	706.3636
TCGA-KN-8431-01A-11R-2315-07	ARHGEF2|9181	540
TCGA-KN-8431-01A-11R-2315-07	ARHGEF33|100271715	3.6364
TCGA-KN-8431-01A-11R-2315-07	ARHGEF35|445328	284.5455
TCGA-KN-8431-01A-11R-2315-07	ARHGEF37|389337	90.9091
TCGA-KN-8431-01A-11R-2315-07	ARHGEF38|54848	45.4545
TCGA-KN-8431-01A-11R-2315-07	ARHGEF3|50650	951.8182
TCGA-KN-8431-01A-11R-2315-07	ARHGEF4|50649	0
TCGA-KN-8431-01A-11R-2315-07	ARHGEF5|7984	422.7273
TCGA-KN-8431-01A-11R-2315-07	ARHGEF6|9459	986.3636
TCGA-KN-8431-01A-11R-2315-07	ARHGEF7|8874	811.8182
TCGA-KN-8431-01A-11R-2315-07	ARHGEF9|23229	1263.6364
TCGA-KN-8431-01A-11R-2315-07	ARID1A|8289	1433.6364
TCGA-KN-8431-01A-11R-2315-07	ARID1B|57492	1180.9091
TCGA-KN-8431-01A-11R-2315-07	ARID2|196528	642.7273
TCGA-KN-8431-01A-11R-2315-07	ARID3A|1820	320.9091
TCGA-KN-8431-01A-11R-2315-07	ARID3B|10620	58.1818
TCGA-KN-8431-01A-11R-2315-07	ARID3C|138715	1.8182
TCGA-KN-8431-01A-11R-2315-07	ARID4A|5926	359.0909
TCGA-KN-8431-01A-11R-2315-07	ARID4B|51742	506.8273
TCGA-KN-8431-01A-11R-2315-07	ARID5A|10865	131.8182
TCGA-KN-8431-01A-11R-2315-07	ARID5B|84159	95.4545
TCGA-KN-8431-01A-11R-2315-07	ARIH1|25820	1544.5455
TCGA-KN-8431-01A-11R-2315-07	ARIH2|10425	2000.5182
TCGA-KN-8431-01A-11R-2315-07	ARL10|285598	10
TCGA-KN-8431-01A-11R-2315-07	ARL11|115761	15.4545
TCGA-KN-8431-01A-11R-2315-07	ARL13A|392509	0
TCGA-KN-8431-01A-11R-2315-07	ARL13B|200894	153.6364
TCGA-KN-8431-01A-11R-2315-07	ARL14|80117	.9091
TCGA-KN-8431-01A-11R-2315-07	ARL15|54622	293.6364
TCGA-KN-8431-01A-11R-2315-07	ARL16|339231	259.0909
TCGA-KN-8431-01A-11R-2315-07	ARL17A|51326	30.9091
TCGA-KN-8431-01A-11R-2315-07	ARL17B|641522	0
TCGA-KN-8431-01A-11R-2315-07	ARL1|400	2797.2727
TCGA-KN-8431-01A-11R-2315-07	ARL2BP|23568	1744.5455
TCGA-KN-8431-01A-11R-2315-07	ARL2|402	1467.2727
TCGA-KN-8431-01A-11R-2315-07	ARL3|403	495.4545
TCGA-KN-8431-01A-11R-2315-07	ARL4A|10124	177.2727
TCGA-KN-8431-01A-11R-2315-07	ARL4C|10123	71.8182
TCGA-KN-8431-01A-11R-2315-07	ARL4D|379	881.8182
TCGA-KN-8431-01A-11R-2315-07	ARL5A|26225	1383.6364
TCGA-KN-8431-01A-11R-2315-07	ARL5B|221079	232.7273
TCGA-KN-8431-01A-11R-2315-07	ARL5C|390790	0
TCGA-KN-8431-01A-11R-2315-07	ARL6IP1|23204	6070
TCGA-KN-8431-01A-11R-2315-07	ARL6IP4|51329	3279.0909
TCGA-KN-8431-01A-11R-2315-07	ARL6IP5|10550	3455.4545
TCGA-KN-8431-01A-11R-2315-07	ARL6IP6|151188	147.2727
TCGA-KN-8431-01A-11R-2315-07	ARL6|84100	427.2727
TCGA-KN-8431-01A-11R-2315-07	ARL8A|127829	1060
TCGA-KN-8431-01A-11R-2315-07	ARL8B|55207	3064.5455
TCGA-KN-8431-01A-11R-2315-07	ARL9|132946	0
TCGA-KN-8431-01A-11R-2315-07	ARMC10|83787	521.2
TCGA-KN-8431-01A-11R-2315-07	ARMC1|55156	724.5455
TCGA-KN-8431-01A-11R-2315-07	ARMC2|84071	16.3636
TCGA-KN-8431-01A-11R-2315-07	ARMC3|219681	0
TCGA-KN-8431-01A-11R-2315-07	ARMC4|55130	3.6364
TCGA-KN-8431-01A-11R-2315-07	ARMC5|79798	533.6364
TCGA-KN-8431-01A-11R-2315-07	ARMC6|93436	1423.6364
TCGA-KN-8431-01A-11R-2315-07	ARMC7|79637	309.0909
TCGA-KN-8431-01A-11R-2315-07	ARMC8|25852	755.4545
TCGA-KN-8431-01A-11R-2315-07	ARMC9|80210	54.5455
TCGA-KN-8431-01A-11R-2315-07	ARMCX1|51309	132.7273
TCGA-KN-8431-01A-11R-2315-07	ARMCX2|9823	531.8182
TCGA-KN-8431-01A-11R-2315-07	ARMCX3|51566	2016.3636
TCGA-KN-8431-01A-11R-2315-07	ARMCX5|64860	254.5455
TCGA-KN-8431-01A-11R-2315-07	ARMCX6|54470	233.6364
TCGA-KN-8431-01A-11R-2315-07	ARMS2|387715	.9091
TCGA-KN-8431-01A-11R-2315-07	ARNT2|9915	4332.7273
TCGA-KN-8431-01A-11R-2315-07	ARNTL2|56938	.9091
TCGA-KN-8431-01A-11R-2315-07	ARNTL|406	127.2727
TCGA-KN-8431-01A-11R-2315-07	ARNT|405	269.0909
TCGA-KN-8431-01A-11R-2315-07	ARPC1A|10552	2964.5455
TCGA-KN-8431-01A-11R-2315-07	ARPC1B|10095	550.9091
TCGA-KN-8431-01A-11R-2315-07	ARPC2|10109	1517.2727
TCGA-KN-8431-01A-11R-2315-07	ARPC3|10094	3567.2727
TCGA-KN-8431-01A-11R-2315-07	ARPC4|10093	3246.8091
TCGA-KN-8431-01A-11R-2315-07	ARPC5L|81873	1269.0909
TCGA-KN-8431-01A-11R-2315-07	ARPC5|10092	1188.1818
TCGA-KN-8431-01A-11R-2315-07	ARPM1|84517	72.7273
TCGA-KN-8431-01A-11R-2315-07	ARPP19|10776	4793.6364
TCGA-KN-8431-01A-11R-2315-07	ARPP21|10777	.9091
TCGA-KN-8431-01A-11R-2315-07	ARR3|407	.9091
TCGA-KN-8431-01A-11R-2315-07	ARRB1|408	130
TCGA-KN-8431-01A-11R-2315-07	ARRB2|409	1583.6364
TCGA-KN-8431-01A-11R-2315-07	ARRDC1|92714	2270.9091
TCGA-KN-8431-01A-11R-2315-07	ARRDC2|27106	240
TCGA-KN-8431-01A-11R-2315-07	ARRDC3|57561	1231.8182
TCGA-KN-8431-01A-11R-2315-07	ARRDC4|91947	720
TCGA-KN-8431-01A-11R-2315-07	ARRDC5|645432	.9091
TCGA-KN-8431-01A-11R-2315-07	ARSA|410	988.1818
TCGA-KN-8431-01A-11R-2315-07	ARSB|411	63.6364
TCGA-KN-8431-01A-11R-2315-07	ARSD|414	980.9091
TCGA-KN-8431-01A-11R-2315-07	ARSE|415	2.7273
TCGA-KN-8431-01A-11R-2315-07	ARSF|416	0
TCGA-KN-8431-01A-11R-2315-07	ARSG|22901	210
TCGA-KN-8431-01A-11R-2315-07	ARSH|347527	0
TCGA-KN-8431-01A-11R-2315-07	ARSI|340075	0
TCGA-KN-8431-01A-11R-2315-07	ARSJ|79642	2803.6364
TCGA-KN-8431-01A-11R-2315-07	ARSK|153642	54.5455
TCGA-KN-8431-01A-11R-2315-07	ART1|417	0
TCGA-KN-8431-01A-11R-2315-07	ART3|419	.9091
TCGA-KN-8431-01A-11R-2315-07	ART4|420	.9091
TCGA-KN-8431-01A-11R-2315-07	ART5|116969	75.4545
TCGA-KN-8431-01A-11R-2315-07	ARTN|9048	58.1818
TCGA-KN-8431-01A-11R-2315-07	ARV1|64801	335.4545
TCGA-KN-8431-01A-11R-2315-07	ARVCF|421	380.9091
TCGA-KN-8431-01A-11R-2315-07	ARX|170302	0
TCGA-KN-8431-01A-11R-2315-07	AR|367	.9091
TCGA-KN-8431-01A-11R-2315-07	AS3MT|57412	1766.3636
TCGA-KN-8431-01A-11R-2315-07	ASAH1|427	6604.5455
TCGA-KN-8431-01A-11R-2315-07	ASAH2B|653308	2.7273
TCGA-KN-8431-01A-11R-2315-07	ASAH2|56624	2.7273
TCGA-KN-8431-01A-11R-2315-07	ASAM|79827	2.7273
TCGA-KN-8431-01A-11R-2315-07	ASAP1IT1|29065	0
TCGA-KN-8431-01A-11R-2315-07	ASAP1|50807	557.2727
TCGA-KN-8431-01A-11R-2315-07	ASAP2|8853	1044.5455
TCGA-KN-8431-01A-11R-2315-07	ASAP3|55616	1730
TCGA-KN-8431-01A-11R-2315-07	ASB10|136371	0
TCGA-KN-8431-01A-11R-2315-07	ASB11|140456	.9091
TCGA-KN-8431-01A-11R-2315-07	ASB12|142689	3.6364
TCGA-KN-8431-01A-11R-2315-07	ASB13|79754	865.4545
TCGA-KN-8431-01A-11R-2315-07	ASB14|142686	14.5455
TCGA-KN-8431-01A-11R-2315-07	ASB15|142685	0
TCGA-KN-8431-01A-11R-2315-07	ASB16|92591	261.7455
TCGA-KN-8431-01A-11R-2315-07	ASB17|127247	0
TCGA-KN-8431-01A-11R-2315-07	ASB18|401036	0
TCGA-KN-8431-01A-11R-2315-07	ASB1|51665	562.6364
TCGA-KN-8431-01A-11R-2315-07	ASB2|51676	1.8182
TCGA-KN-8431-01A-11R-2315-07	ASB3|51130	150
TCGA-KN-8431-01A-11R-2315-07	ASB4|51666	0
TCGA-KN-8431-01A-11R-2315-07	ASB5|140458	.9091
TCGA-KN-8431-01A-11R-2315-07	ASB6|140459	988.5091
TCGA-KN-8431-01A-11R-2315-07	ASB7|140460	380
TCGA-KN-8431-01A-11R-2315-07	ASB8|140461	1194.5455
TCGA-KN-8431-01A-11R-2315-07	ASB9|140462	30
TCGA-KN-8431-01A-11R-2315-07	ASCC1|51008	387.2727
TCGA-KN-8431-01A-11R-2315-07	ASCC2|84164	1520
TCGA-KN-8431-01A-11R-2315-07	ASCC3|10973	378.1818
TCGA-KN-8431-01A-11R-2315-07	ASCL1|429	3.6364
TCGA-KN-8431-01A-11R-2315-07	ASCL2|430	2.7273
TCGA-KN-8431-01A-11R-2315-07	ASCL3|56676	0
TCGA-KN-8431-01A-11R-2315-07	ASCL4|121549	1.8182
TCGA-KN-8431-01A-11R-2315-07	ASF1A|25842	315.4545
TCGA-KN-8431-01A-11R-2315-07	ASF1B|55723	72.7273
TCGA-KN-8431-01A-11R-2315-07	ASFMR1|100126270	.9091
TCGA-KN-8431-01A-11R-2315-07	ASGR1|432	49.0909
TCGA-KN-8431-01A-11R-2315-07	ASGR2|433	0
TCGA-KN-8431-01A-11R-2315-07	ASH1L|55870	695.7727
TCGA-KN-8431-01A-11R-2315-07	ASH2L|9070	636.3636
TCGA-KN-8431-01A-11R-2315-07	ASIP|434	0
TCGA-KN-8431-01A-11R-2315-07	ASL|435	632.7273
TCGA-KN-8431-01A-11R-2315-07	ASMTL|8623	306.3636
TCGA-KN-8431-01A-11R-2315-07	ASMT|438	1.8182
TCGA-KN-8431-01A-11R-2315-07	ASNA1|439	2154.5455
TCGA-KN-8431-01A-11R-2315-07	ASNSD1|54529	450
TCGA-KN-8431-01A-11R-2315-07	ASNS|440	471.8182
TCGA-KN-8431-01A-11R-2315-07	ASPA|443	6.3636
TCGA-KN-8431-01A-11R-2315-07	ASPDH|554235	644.5455
TCGA-KN-8431-01A-11R-2315-07	ASPG|374569	0
TCGA-KN-8431-01A-11R-2315-07	ASPHD1|253982	9.0909
TCGA-KN-8431-01A-11R-2315-07	ASPHD2|57168	852.7273
TCGA-KN-8431-01A-11R-2315-07	ASPH|444	847.2727
TCGA-KN-8431-01A-11R-2315-07	ASPM|259266	11.8182
TCGA-KN-8431-01A-11R-2315-07	ASPN|54829	30
TCGA-KN-8431-01A-11R-2315-07	ASPRV1|151516	34.5455
TCGA-KN-8431-01A-11R-2315-07	ASPSCR1|79058	271.8182
TCGA-KN-8431-01A-11R-2315-07	ASRGL1|80150	86.3636
TCGA-KN-8431-01A-11R-2315-07	ASS1|445	2.7273
TCGA-KN-8431-01A-11R-2315-07	ASTE1|28990	98.2
TCGA-KN-8431-01A-11R-2315-07	ASTL|431705	8.1818
TCGA-KN-8431-01A-11R-2315-07	ASTN1|460	2.7273
TCGA-KN-8431-01A-11R-2315-07	ASTN2|23245	3052.7273
TCGA-KN-8431-01A-11R-2315-07	ASXL1|171023	2909.0909
TCGA-KN-8431-01A-11R-2315-07	ASXL2|55252	338.1818
TCGA-KN-8431-01A-11R-2315-07	ASXL3|80816	73.6364
TCGA-KN-8431-01A-11R-2315-07	ASZ1|136991	0
TCGA-KN-8431-01A-11R-2315-07	ATAD1|84896	2562.7273
TCGA-KN-8431-01A-11R-2315-07	ATAD2B|54454	106.3636
TCGA-KN-8431-01A-11R-2315-07	ATAD2|29028	117.2727
TCGA-KN-8431-01A-11R-2315-07	ATAD3A|55210	420.9091
TCGA-KN-8431-01A-11R-2315-07	ATAD3B|83858	150
TCGA-KN-8431-01A-11R-2315-07	ATAD3C|219293	26.3636
TCGA-KN-8431-01A-11R-2315-07	ATAD5|79915	15.4545
TCGA-KN-8431-01A-11R-2315-07	ATCAY|85300	0
TCGA-KN-8431-01A-11R-2315-07	ATE1|11101	156.3636
TCGA-KN-8431-01A-11R-2315-07	ATF1|466	379.0909
TCGA-KN-8431-01A-11R-2315-07	ATF2|1386	169.0909
TCGA-KN-8431-01A-11R-2315-07	ATF3|467	584.5455
TCGA-KN-8431-01A-11R-2315-07	ATF4|468	5900
TCGA-KN-8431-01A-11R-2315-07	ATF5|22809	1337.2727
TCGA-KN-8431-01A-11R-2315-07	ATF6B|1388	897.2727
TCGA-KN-8431-01A-11R-2315-07	ATF6|22926	725.4545
TCGA-KN-8431-01A-11R-2315-07	ATF7IP2|80063	12.7273
TCGA-KN-8431-01A-11R-2315-07	ATF7IP|55729	516.3636
TCGA-KN-8431-01A-11R-2315-07	ATF7|11016	700.9909
TCGA-KN-8431-01A-11R-2315-07	ATG10|83734	53.6364
TCGA-KN-8431-01A-11R-2315-07	ATG12|9140	158.1818
TCGA-KN-8431-01A-11R-2315-07	ATG16L1|55054	275.4545
TCGA-KN-8431-01A-11R-2315-07	ATG16L2|89849	159.2545
TCGA-KN-8431-01A-11R-2315-07	ATG2A|23130	1679.0909
TCGA-KN-8431-01A-11R-2315-07	ATG2B|55102	873.6364
TCGA-KN-8431-01A-11R-2315-07	ATG3|64422	1474.5455
TCGA-KN-8431-01A-11R-2315-07	ATG4A|115201	1025.4545
TCGA-KN-8431-01A-11R-2315-07	ATG4B|23192	1011.8182
TCGA-KN-8431-01A-11R-2315-07	ATG4C|84938	94.5455
TCGA-KN-8431-01A-11R-2315-07	ATG4D|84971	2235.1
TCGA-KN-8431-01A-11R-2315-07	ATG5|9474	504.5455
TCGA-KN-8431-01A-11R-2315-07	ATG7|10533	704.5
TCGA-KN-8431-01A-11R-2315-07	ATG9A|79065	1046.9091
TCGA-KN-8431-01A-11R-2315-07	ATG9B|285973	13.0909
TCGA-KN-8431-01A-11R-2315-07	ATHL1|80162	22.7273
TCGA-KN-8431-01A-11R-2315-07	ATIC|471	438.1818
TCGA-KN-8431-01A-11R-2315-07	ATL1|51062	169.0909
TCGA-KN-8431-01A-11R-2315-07	ATL2|64225	1019.0909
TCGA-KN-8431-01A-11R-2315-07	ATL3|25923	348.1818
TCGA-KN-8431-01A-11R-2315-07	ATMIN|23300	1339.0909
TCGA-KN-8431-01A-11R-2315-07	ATM|472	530.9091
TCGA-KN-8431-01A-11R-2315-07	ATN1|1822	6870.9091
TCGA-KN-8431-01A-11R-2315-07	ATOH1|474	0
TCGA-KN-8431-01A-11R-2315-07	ATOH7|220202	1.8182
TCGA-KN-8431-01A-11R-2315-07	ATOH8|84913	68.1818
TCGA-KN-8431-01A-11R-2315-07	ATOX1|475	638.1818
TCGA-KN-8431-01A-11R-2315-07	ATP10A|57194	6.3636
TCGA-KN-8431-01A-11R-2315-07	ATP10B|23120	0
TCGA-KN-8431-01A-11R-2315-07	ATP10D|57205	1026.3636
TCGA-KN-8431-01A-11R-2315-07	ATP11A|23250	247.2727
TCGA-KN-8431-01A-11R-2315-07	ATP11B|23200	1211.8182
TCGA-KN-8431-01A-11R-2315-07	ATP11C|286410	321.8182
TCGA-KN-8431-01A-11R-2315-07	ATP12A|479	0
TCGA-KN-8431-01A-11R-2315-07	ATP13A1|57130	2307.2727
TCGA-KN-8431-01A-11R-2315-07	ATP13A2|23400	402.7273
TCGA-KN-8431-01A-11R-2315-07	ATP13A3|79572	1195.4545
TCGA-KN-8431-01A-11R-2315-07	ATP13A4|84239	.9091
TCGA-KN-8431-01A-11R-2315-07	ATP13A5|344905	0
TCGA-KN-8431-01A-11R-2315-07	ATP1A1|476	48691.7636
TCGA-KN-8431-01A-11R-2315-07	ATP1A2|477	16.3636
TCGA-KN-8431-01A-11R-2315-07	ATP1A3|478	28351.8182
TCGA-KN-8431-01A-11R-2315-07	ATP1A4|480	1.8182
TCGA-KN-8431-01A-11R-2315-07	ATP1B1|481	25876.2727
TCGA-KN-8431-01A-11R-2315-07	ATP1B2|482	147.2727
TCGA-KN-8431-01A-11R-2315-07	ATP1B3|483	767.2727
TCGA-KN-8431-01A-11R-2315-07	ATP1B4|23439	0
TCGA-KN-8431-01A-11R-2315-07	ATP2A1|487	357.2727
TCGA-KN-8431-01A-11R-2315-07	ATP2A2|488	4863.6364
TCGA-KN-8431-01A-11R-2315-07	ATP2A3|489	373.6364
TCGA-KN-8431-01A-11R-2315-07	ATP2B1|490	930.9091
TCGA-KN-8431-01A-11R-2315-07	ATP2B2|491	1625.4545
TCGA-KN-8431-01A-11R-2315-07	ATP2B3|492	0
TCGA-KN-8431-01A-11R-2315-07	ATP2B4|493	1494.5455
TCGA-KN-8431-01A-11R-2315-07	ATP2C1|27032	3429.0727
TCGA-KN-8431-01A-11R-2315-07	ATP2C2|9914	.9091
TCGA-KN-8431-01A-11R-2315-07	ATP4A|495	.9091
TCGA-KN-8431-01A-11R-2315-07	ATP4B|496	5.4545
TCGA-KN-8431-01A-11R-2315-07	ATP5A1|498	46411.8182
TCGA-KN-8431-01A-11R-2315-07	ATP5B|506	61550
TCGA-KN-8431-01A-11R-2315-07	ATP5C1|509	11006.3636
TCGA-KN-8431-01A-11R-2315-07	ATP5D|513	6525.4545
TCGA-KN-8431-01A-11R-2315-07	ATP5EP2|432369	407.2727
TCGA-KN-8431-01A-11R-2315-07	ATP5E|514	9900
TCGA-KN-8431-01A-11R-2315-07	ATP5F1|515	4247.2727
TCGA-KN-8431-01A-11R-2315-07	ATP5G1|516	2049.0909
TCGA-KN-8431-01A-11R-2315-07	ATP5G2|517	6631.8182
TCGA-KN-8431-01A-11R-2315-07	ATP5G3|518	9030
TCGA-KN-8431-01A-11R-2315-07	ATP5H|10476	4039.0909
TCGA-KN-8431-01A-11R-2315-07	ATP5I|521	3848.7273
TCGA-KN-8431-01A-11R-2315-07	ATP5J2|9551	2802.7273
TCGA-KN-8431-01A-11R-2315-07	ATP5J|522	5699.3636
TCGA-KN-8431-01A-11R-2315-07	ATP5L2|267020	10.9091
TCGA-KN-8431-01A-11R-2315-07	ATP5L|10632	9516.3636
TCGA-KN-8431-01A-11R-2315-07	ATP5O|539	9565.4545
TCGA-KN-8431-01A-11R-2315-07	ATP5SL|55101	2007.2727
TCGA-KN-8431-01A-11R-2315-07	ATP5S|27109	448.1818
TCGA-KN-8431-01A-11R-2315-07	ATP6AP1L|92270	107.2727
TCGA-KN-8431-01A-11R-2315-07	ATP6AP1|537	22555.4545
TCGA-KN-8431-01A-11R-2315-07	ATP6AP2|10159	20963.6364
TCGA-KN-8431-01A-11R-2315-07	ATP6V0A1|535	1393.6364
TCGA-KN-8431-01A-11R-2315-07	ATP6V0A2|23545	570.9091
TCGA-KN-8431-01A-11R-2315-07	ATP6V0A4|50617	16673.2909
TCGA-KN-8431-01A-11R-2315-07	ATP6V0B|533	8355.4545
TCGA-KN-8431-01A-11R-2315-07	ATP6V0C|527	32723.8273
TCGA-KN-8431-01A-11R-2315-07	ATP6V0D1|9114	3616.3636
TCGA-KN-8431-01A-11R-2315-07	ATP6V0D2|245972	30968.1818
TCGA-KN-8431-01A-11R-2315-07	ATP6V0E1|8992	4050
TCGA-KN-8431-01A-11R-2315-07	ATP6V0E2|155066	2985
TCGA-KN-8431-01A-11R-2315-07	ATP6V1A|523	13336.3636
TCGA-KN-8431-01A-11R-2315-07	ATP6V1B1|525	18171.8182
TCGA-KN-8431-01A-11R-2315-07	ATP6V1B2|526	1785.4545
TCGA-KN-8431-01A-11R-2315-07	ATP6V1C1|528	2430
TCGA-KN-8431-01A-11R-2315-07	ATP6V1C2|245973	2760.9727
TCGA-KN-8431-01A-11R-2315-07	ATP6V1D|51382	7140
TCGA-KN-8431-01A-11R-2315-07	ATP6V1E1|529	8136.3636
TCGA-KN-8431-01A-11R-2315-07	ATP6V1E2|90423	29.0909
TCGA-KN-8431-01A-11R-2315-07	ATP6V1F|9296	11761.7455
TCGA-KN-8431-01A-11R-2315-07	ATP6V1G1|9550	4707.2727
TCGA-KN-8431-01A-11R-2315-07	ATP6V1G2|534	2.7273
TCGA-KN-8431-01A-11R-2315-07	ATP6V1G3|127124	1250.9091
TCGA-KN-8431-01A-11R-2315-07	ATP6V1H|51606	4737.2727
TCGA-KN-8431-01A-11R-2315-07	ATP7A|538	754.5455
TCGA-KN-8431-01A-11R-2315-07	ATP7B|540	238.1818
TCGA-KN-8431-01A-11R-2315-07	ATP8A1|10396	1674.5455
TCGA-KN-8431-01A-11R-2315-07	ATP8A2|51761	2.7273
TCGA-KN-8431-01A-11R-2315-07	ATP8B1|5205	890.5818
TCGA-KN-8431-01A-11R-2315-07	ATP8B2|57198	96.3636
TCGA-KN-8431-01A-11R-2315-07	ATP8B3|148229	3.6364
TCGA-KN-8431-01A-11R-2315-07	ATP8B4|79895	60.9091
TCGA-KN-8431-01A-11R-2315-07	ATP8B5P|158381	49.0909
TCGA-KN-8431-01A-11R-2315-07	ATP9A|10079	2548.1818
TCGA-KN-8431-01A-11R-2315-07	ATP9B|374868	1030.9091
TCGA-KN-8431-01A-11R-2315-07	ATPAF1|64756	2799.2545
TCGA-KN-8431-01A-11R-2315-07	ATPAF2|91647	252.7273
TCGA-KN-8431-01A-11R-2315-07	ATPBD4|89978	425.4545
TCGA-KN-8431-01A-11R-2315-07	ATPIF1|93974	1104.5455
TCGA-KN-8431-01A-11R-2315-07	ATRIP|84126	193.7727
TCGA-KN-8431-01A-11R-2315-07	ATRNL1|26033	13.6364
TCGA-KN-8431-01A-11R-2315-07	ATRN|8455	4581.8182
TCGA-KN-8431-01A-11R-2315-07	ATRX|546	1168.1818
TCGA-KN-8431-01A-11R-2315-07	ATR|545	900.9091
TCGA-KN-8431-01A-11R-2315-07	ATXN10|25814	1429.0909
TCGA-KN-8431-01A-11R-2315-07	ATXN1L|342371	1095.4545
TCGA-KN-8431-01A-11R-2315-07	ATXN1|6310	387.2727
TCGA-KN-8431-01A-11R-2315-07	ATXN2L|11273	2860.9091
TCGA-KN-8431-01A-11R-2315-07	ATXN2|6311	1093.6364
TCGA-KN-8431-01A-11R-2315-07	ATXN3L|92552	0
TCGA-KN-8431-01A-11R-2315-07	ATXN3|4287	227.2727
TCGA-KN-8431-01A-11R-2315-07	ATXN7L1|222255	147.2727
TCGA-KN-8431-01A-11R-2315-07	ATXN7L2|127002	70
TCGA-KN-8431-01A-11R-2315-07	ATXN7L3B|552889	2301.8182
TCGA-KN-8431-01A-11R-2315-07	ATXN7L3|56970	800
TCGA-KN-8431-01A-11R-2315-07	ATXN7|6314	648.1818
TCGA-KN-8431-01A-11R-2315-07	ATXN8OS|6315	0
TCGA-KN-8431-01A-11R-2315-07	AUH|549	3369.0909
TCGA-KN-8431-01A-11R-2315-07	AUP1|550	1216.3
TCGA-KN-8431-01A-11R-2315-07	AURKAIP1|54998	2633.6364
TCGA-KN-8431-01A-11R-2315-07	AURKAPS1|6791	9.0909
TCGA-KN-8431-01A-11R-2315-07	AURKA|6790	618.1818
TCGA-KN-8431-01A-11R-2315-07	AURKB|9212	9.0909
TCGA-KN-8431-01A-11R-2315-07	AURKC|6795	135.4545
TCGA-KN-8431-01A-11R-2315-07	AUTS2|26053	802.7273
TCGA-KN-8431-01A-11R-2315-07	AVEN|57099	88.1818
TCGA-KN-8431-01A-11R-2315-07	AVIL|10677	14.5455
TCGA-KN-8431-01A-11R-2315-07	AVL9|23080	345.4545
TCGA-KN-8431-01A-11R-2315-07	AVPI1|60370	275.4545
TCGA-KN-8431-01A-11R-2315-07	AVPR1A|552	1037.2727
TCGA-KN-8431-01A-11R-2315-07	AVPR1B|553	0
TCGA-KN-8431-01A-11R-2315-07	AVPR2|554	31.8182
TCGA-KN-8431-01A-11R-2315-07	AVP|551	4.5455
TCGA-KN-8431-01A-11R-2315-07	AWAT1|158833	0
TCGA-KN-8431-01A-11R-2315-07	AWAT2|158835	0
TCGA-KN-8431-01A-11R-2315-07	AXIN1|8312	1227.2727
TCGA-KN-8431-01A-11R-2315-07	AXIN2|8313	37.2727
TCGA-KN-8431-01A-11R-2315-07	AXL|558	117.2727
TCGA-KN-8431-01A-11R-2315-07	AZGP1|563	17.2727
TCGA-KN-8431-01A-11R-2315-07	AZI1|22994	344.5455
TCGA-KN-8431-01A-11R-2315-07	AZI2|64343	651.8182
TCGA-KN-8431-01A-11R-2315-07	AZIN1|51582	2520.9091
TCGA-KN-8431-01A-11R-2315-07	AZU1|566	0
TCGA-KN-8431-01A-11R-2315-07	B2M|567	49099.0909
TCGA-KN-8431-01A-11R-2315-07	B3GALNT1|8706	299.0909
TCGA-KN-8431-01A-11R-2315-07	B3GALNT2|148789	399.1
TCGA-KN-8431-01A-11R-2315-07	B3GALT1|8708	.9091
TCGA-KN-8431-01A-11R-2315-07	B3GALT2|8707	.9091
TCGA-KN-8431-01A-11R-2315-07	B3GALT4|8705	165.4545
TCGA-KN-8431-01A-11R-2315-07	B3GALT5|10317	0
TCGA-KN-8431-01A-11R-2315-07	B3GALT6|126792	483.6364
TCGA-KN-8431-01A-11R-2315-07	B3GALTL|145173	659.0909
TCGA-KN-8431-01A-11R-2315-07	B3GAT1|27087	1.8182
TCGA-KN-8431-01A-11R-2315-07	B3GAT2|135152	5.5545
TCGA-KN-8431-01A-11R-2315-07	B3GAT3|26229	1198.1818
TCGA-KN-8431-01A-11R-2315-07	B3GNT1|11041	629.0909
TCGA-KN-8431-01A-11R-2315-07	B3GNT2|10678	398.1818
TCGA-KN-8431-01A-11R-2315-07	B3GNT3|10331	0
TCGA-KN-8431-01A-11R-2315-07	B3GNT4|79369	3.6364
TCGA-KN-8431-01A-11R-2315-07	B3GNT5|84002	375.4545
TCGA-KN-8431-01A-11R-2315-07	B3GNT6|192134	0
TCGA-KN-8431-01A-11R-2315-07	B3GNT7|93010	31.8182
TCGA-KN-8431-01A-11R-2315-07	B3GNT8|374907	745.4545
TCGA-KN-8431-01A-11R-2315-07	B3GNT9|84752	134.9
TCGA-KN-8431-01A-11R-2315-07	B3GNTL1|146712	31.1
TCGA-KN-8431-01A-11R-2315-07	B4GALNT1|2583	17.2727
TCGA-KN-8431-01A-11R-2315-07	B4GALNT2|124872	240
TCGA-KN-8431-01A-11R-2315-07	B4GALNT3|283358	1876.3636
TCGA-KN-8431-01A-11R-2315-07	B4GALNT4|338707	0
TCGA-KN-8431-01A-11R-2315-07	B4GALT1|2683	2415.4545
TCGA-KN-8431-01A-11R-2315-07	B4GALT2|8704	697.2727
TCGA-KN-8431-01A-11R-2315-07	B4GALT3|8703	582.7273
TCGA-KN-8431-01A-11R-2315-07	B4GALT4|8702	400
TCGA-KN-8431-01A-11R-2315-07	B4GALT5|9334	2684.5455
TCGA-KN-8431-01A-11R-2315-07	B4GALT6|9331	654.5455
TCGA-KN-8431-01A-11R-2315-07	B4GALT7|11285	690
TCGA-KN-8431-01A-11R-2315-07	B9D1|27077	24.5455
TCGA-KN-8431-01A-11R-2315-07	B9D2|80776	77.2727
TCGA-KN-8431-01A-11R-2315-07	BAALC|79870	3335.4545
TCGA-KN-8431-01A-11R-2315-07	BAAT|570	0
TCGA-KN-8431-01A-11R-2315-07	BACE1|23621	1212.7273
TCGA-KN-8431-01A-11R-2315-07	BACE2|25825	8802.7273
TCGA-KN-8431-01A-11R-2315-07	BACH1|571	550.9091
TCGA-KN-8431-01A-11R-2315-07	BACH2|60468	8.1818
TCGA-KN-8431-01A-11R-2315-07	BAD|572	1089.5818
TCGA-KN-8431-01A-11R-2315-07	BAG1|573	6075.8
TCGA-KN-8431-01A-11R-2315-07	BAG2|9532	19.0909
TCGA-KN-8431-01A-11R-2315-07	BAG3|9531	3514.5455
TCGA-KN-8431-01A-11R-2315-07	BAG4|9530	154.5455
TCGA-KN-8431-01A-11R-2315-07	BAG5|9529	1462.7273
TCGA-KN-8431-01A-11R-2315-07	BAGE2|85319	1.8182
TCGA-KN-8431-01A-11R-2315-07	BAGE|574	0
TCGA-KN-8431-01A-11R-2315-07	BAHCC1|57597	490.9091
TCGA-KN-8431-01A-11R-2315-07	BAHD1|22893	3398.1818
TCGA-KN-8431-01A-11R-2315-07	BAI1|575	.9091
TCGA-KN-8431-01A-11R-2315-07	BAI2|576	2.7273
TCGA-KN-8431-01A-11R-2315-07	BAI3|577	2.7273
TCGA-KN-8431-01A-11R-2315-07	BAIAP2L1|55971	2684.5455
TCGA-KN-8431-01A-11R-2315-07	BAIAP2L2|80115	7.2727
TCGA-KN-8431-01A-11R-2315-07	BAIAP2|10458	235.4545
TCGA-KN-8431-01A-11R-2315-07	BAIAP3|8938	3166.5273
TCGA-KN-8431-01A-11R-2315-07	BAK1|578	548.1818
TCGA-KN-8431-01A-11R-2315-07	BAMBI|25805	12.7273
TCGA-KN-8431-01A-11R-2315-07	BANF1|8815	3086.3636
TCGA-KN-8431-01A-11R-2315-07	BANF2|140836	0
TCGA-KN-8431-01A-11R-2315-07	BANK1|55024	5.4545
TCGA-KN-8431-01A-11R-2315-07	BANP|54971	114.5455
TCGA-KN-8431-01A-11R-2315-07	BAP1|8314	3630.9091
TCGA-KN-8431-01A-11R-2315-07	BARD1|580	2.7273
TCGA-KN-8431-01A-11R-2315-07	BARHL1|56751	0
TCGA-KN-8431-01A-11R-2315-07	BARHL2|343472	0
TCGA-KN-8431-01A-11R-2315-07	BARX1|56033	0
TCGA-KN-8431-01A-11R-2315-07	BARX2|8538	317.2727
TCGA-KN-8431-01A-11R-2315-07	BASE|317716	0
TCGA-KN-8431-01A-11R-2315-07	BASP1|10409	19.0909
TCGA-KN-8431-01A-11R-2315-07	BAT1|7919	2085.4545
TCGA-KN-8431-01A-11R-2315-07	BAT2L1|84726	6224.4818
TCGA-KN-8431-01A-11R-2315-07	BAT2L2|23215	1220.9091
TCGA-KN-8431-01A-11R-2315-07	BAT2|7916	3579.0909
TCGA-KN-8431-01A-11R-2315-07	BAT3|7917	2409.0909
TCGA-KN-8431-01A-11R-2315-07	BAT4|7918	282.7364
TCGA-KN-8431-01A-11R-2315-07	BAT5|7920	411.8182
TCGA-KN-8431-01A-11R-2315-07	BATF2|116071	43.6364
TCGA-KN-8431-01A-11R-2315-07	BATF3|55509	2.7273
TCGA-KN-8431-01A-11R-2315-07	BATF|10538	2.7273
TCGA-KN-8431-01A-11R-2315-07	BAX|581	617.2727
TCGA-KN-8431-01A-11R-2315-07	BAZ1A|11177	141.8182
TCGA-KN-8431-01A-11R-2315-07	BAZ1B|9031	1560.9091
TCGA-KN-8431-01A-11R-2315-07	BAZ2A|11176	3005.9182
TCGA-KN-8431-01A-11R-2315-07	BAZ2B|29994	445.4273
TCGA-KN-8431-01A-11R-2315-07	BBC3|27113	339.0909
TCGA-KN-8431-01A-11R-2315-07	BBOX1|8424	0
TCGA-KN-8431-01A-11R-2315-07	BBS10|79738	358.1818
TCGA-KN-8431-01A-11R-2315-07	BBS12|166379	70.9091
TCGA-KN-8431-01A-11R-2315-07	BBS1|582	757.2727
TCGA-KN-8431-01A-11R-2315-07	BBS2|583	867.2727
TCGA-KN-8431-01A-11R-2315-07	BBS4|585	165.4545
TCGA-KN-8431-01A-11R-2315-07	BBS5|129880	167.9909
TCGA-KN-8431-01A-11R-2315-07	BBS7|55212	87.2727
TCGA-KN-8431-01A-11R-2315-07	BBS9|27241	183.6364
TCGA-KN-8431-01A-11R-2315-07	BBX|56987	2389.0909
TCGA-KN-8431-01A-11R-2315-07	BCAM|4059	24693.6364
TCGA-KN-8431-01A-11R-2315-07	BCAN|63827	.9091
TCGA-KN-8431-01A-11R-2315-07	BCAP29|55973	1841.8182
TCGA-KN-8431-01A-11R-2315-07	BCAP31|10134	6980
TCGA-KN-8431-01A-11R-2315-07	BCAR1|9564	5700
TCGA-KN-8431-01A-11R-2315-07	BCAR3|8412	138.9636
TCGA-KN-8431-01A-11R-2315-07	BCAR4|400500	0
TCGA-KN-8431-01A-11R-2315-07	BCAS1|8537	0
TCGA-KN-8431-01A-11R-2315-07	BCAS2|10286	383.9364
TCGA-KN-8431-01A-11R-2315-07	BCAS3|54828	234.5455
TCGA-KN-8431-01A-11R-2315-07	BCAS4|55653	1078.1818
TCGA-KN-8431-01A-11R-2315-07	BCAT1|586	1130.9091
TCGA-KN-8431-01A-11R-2315-07	BCAT2|587	1730
TCGA-KN-8431-01A-11R-2315-07	BCCIP|56647	1168.2818
TCGA-KN-8431-01A-11R-2315-07	BCDIN3D|144233	176.3636
TCGA-KN-8431-01A-11R-2315-07	BCHE|590	1.8182
TCGA-KN-8431-01A-11R-2315-07	BCKDHA|593	4548.1818
TCGA-KN-8431-01A-11R-2315-07	BCKDHB|594	1144.5455
TCGA-KN-8431-01A-11R-2315-07	BCKDK|10295	1360.9091
TCGA-KN-8431-01A-11R-2315-07	BCL10|8915	189.0909
TCGA-KN-8431-01A-11R-2315-07	BCL11A|53335	1.8182
TCGA-KN-8431-01A-11R-2315-07	BCL11B|64919	13.6364
TCGA-KN-8431-01A-11R-2315-07	BCL2A1|597	5.4545
TCGA-KN-8431-01A-11R-2315-07	BCL2L10|10017	34.5455
TCGA-KN-8431-01A-11R-2315-07	BCL2L11|10018	120
TCGA-KN-8431-01A-11R-2315-07	BCL2L12|83596	191.6455
TCGA-KN-8431-01A-11R-2315-07	BCL2L13|23786	3386.3636
TCGA-KN-8431-01A-11R-2315-07	BCL2L14|79370	.9091
TCGA-KN-8431-01A-11R-2315-07	BCL2L15|440603	1.8182
TCGA-KN-8431-01A-11R-2315-07	BCL2L1|598	11850
TCGA-KN-8431-01A-11R-2315-07	BCL2L2|599	2284.4091
TCGA-KN-8431-01A-11R-2315-07	BCL2|596	1702.7273
TCGA-KN-8431-01A-11R-2315-07	BCL3|602	207.2727
TCGA-KN-8431-01A-11R-2315-07	BCL6B|255877	524.5455
TCGA-KN-8431-01A-11R-2315-07	BCL6|604	562.7273
TCGA-KN-8431-01A-11R-2315-07	BCL7A|605	2049.0909
TCGA-KN-8431-01A-11R-2315-07	BCL7B|9275	1269.0909
TCGA-KN-8431-01A-11R-2315-07	BCL7C|9274	431.8182
TCGA-KN-8431-01A-11R-2315-07	BCL8|606	2.7273
TCGA-KN-8431-01A-11R-2315-07	BCL9L|283149	808.1818
TCGA-KN-8431-01A-11R-2315-07	BCL9|607	1016.3636
TCGA-KN-8431-01A-11R-2315-07	BCLAF1|9774	1283.6364
TCGA-KN-8431-01A-11R-2315-07	BCMO1|53630	0
TCGA-KN-8431-01A-11R-2315-07	BCO2|83875	433.6364
TCGA-KN-8431-01A-11R-2315-07	BCORL1|63035	165.4545
TCGA-KN-8431-01A-11R-2315-07	BCORL2|286554	0
TCGA-KN-8431-01A-11R-2315-07	BCOR|54880	1429.0909
TCGA-KN-8431-01A-11R-2315-07	BCR|613	4190
TCGA-KN-8431-01A-11R-2315-07	BCS1L|617	280.9091
TCGA-KN-8431-01A-11R-2315-07	BCYRN1|618	0
TCGA-KN-8431-01A-11R-2315-07	BDH1|622	2740.9091
TCGA-KN-8431-01A-11R-2315-07	BDH2|56898	1228.1818
TCGA-KN-8431-01A-11R-2315-07	BDKRB1|623	556.3636
TCGA-KN-8431-01A-11R-2315-07	BDKRB2|624	3667.2727
TCGA-KN-8431-01A-11R-2315-07	BDNFOS|497258	112.5909
TCGA-KN-8431-01A-11R-2315-07	BDNF|627	7.4091
TCGA-KN-8431-01A-11R-2315-07	BDP1|55814	436.3636
TCGA-KN-8431-01A-11R-2315-07	BEAN|146227	10
TCGA-KN-8431-01A-11R-2315-07	BECN1|8678	916.4
TCGA-KN-8431-01A-11R-2315-07	BEGAIN|57596	3.6364
TCGA-KN-8431-01A-11R-2315-07	BEND2|139105	0
TCGA-KN-8431-01A-11R-2315-07	BEND3|57673	67.2727
TCGA-KN-8431-01A-11R-2315-07	BEND4|389206	0
TCGA-KN-8431-01A-11R-2315-07	BEND5|79656	64.5455
TCGA-KN-8431-01A-11R-2315-07	BEND6|221336	.9091
TCGA-KN-8431-01A-11R-2315-07	BEND7|222389	750
TCGA-KN-8431-01A-11R-2315-07	BEST1|7439	16.3636
TCGA-KN-8431-01A-11R-2315-07	BEST2|54831	0
TCGA-KN-8431-01A-11R-2315-07	BEST3|144453	0
TCGA-KN-8431-01A-11R-2315-07	BEST4|266675	8.1818
TCGA-KN-8431-01A-11R-2315-07	BET1L|51272	2746.3636
TCGA-KN-8431-01A-11R-2315-07	BET1|10282	543.6364
TCGA-KN-8431-01A-11R-2315-07	BET3L|100128327	1.8182
TCGA-KN-8431-01A-11R-2315-07	BEX1|55859	1.8182
TCGA-KN-8431-01A-11R-2315-07	BEX2|84707	80.9091
TCGA-KN-8431-01A-11R-2315-07	BEX4|56271	754.5455
TCGA-KN-8431-01A-11R-2315-07	BEX5|340542	142.7273
TCGA-KN-8431-01A-11R-2315-07	BEYLA|497634	0
TCGA-KN-8431-01A-11R-2315-07	BFAR|51283	1564.5455
TCGA-KN-8431-01A-11R-2315-07	BFSP1|631	10.9091
TCGA-KN-8431-01A-11R-2315-07	BFSP2|8419	4.5455
TCGA-KN-8431-01A-11R-2315-07	BGLAP|632	29.2545
TCGA-KN-8431-01A-11R-2315-07	BGN|633	1496.3636
TCGA-KN-8431-01A-11R-2315-07	BHLHA15|168620	2.7273
TCGA-KN-8431-01A-11R-2315-07	BHLHB9|80823	86.3636
TCGA-KN-8431-01A-11R-2315-07	BHLHE22|27319	.9091
TCGA-KN-8431-01A-11R-2315-07	BHLHE23|128408	0
TCGA-KN-8431-01A-11R-2315-07	BHLHE40|8553	16363.6364
TCGA-KN-8431-01A-11R-2315-07	BHLHE41|79365	20.9091
TCGA-KN-8431-01A-11R-2315-07	BHMT2|23743	4.5455
TCGA-KN-8431-01A-11R-2315-07	BHMT|635	.9091
TCGA-KN-8431-01A-11R-2315-07	BICC1|80114	.9091
TCGA-KN-8431-01A-11R-2315-07	BICD1|636	62.7273
TCGA-KN-8431-01A-11R-2315-07	BICD2|23299	1757.2727
TCGA-KN-8431-01A-11R-2315-07	BID|637	144.8091
TCGA-KN-8431-01A-11R-2315-07	BIK|638	77.2727
TCGA-KN-8431-01A-11R-2315-07	BIN1|274	217.2727
TCGA-KN-8431-01A-11R-2315-07	BIN2|51411	58.1818
TCGA-KN-8431-01A-11R-2315-07	BIN3|55909	570.9091
TCGA-KN-8431-01A-11R-2315-07	BIRC2|329	778.1818
TCGA-KN-8431-01A-11R-2315-07	BIRC3|330	39.0909
TCGA-KN-8431-01A-11R-2315-07	BIRC5|332	11.9727
TCGA-KN-8431-01A-11R-2315-07	BIRC6|57448	1050.9091
TCGA-KN-8431-01A-11R-2315-07	BIRC7|79444	13.6364
TCGA-KN-8431-01A-11R-2315-07	BIRC8|112401	0
TCGA-KN-8431-01A-11R-2315-07	BIVM|54841	368.1818
TCGA-KN-8431-01A-11R-2315-07	BLCAP|10904	5199.0909
TCGA-KN-8431-01A-11R-2315-07	BLID|414899	0
TCGA-KN-8431-01A-11R-2315-07	BLK|640	0
TCGA-KN-8431-01A-11R-2315-07	BLMH|642	243.6364
TCGA-KN-8431-01A-11R-2315-07	BLM|641	19.0909
TCGA-KN-8431-01A-11R-2315-07	BLNK|29760	1039.0909
TCGA-KN-8431-01A-11R-2315-07	BLOC1S1|2647	2128.4727
TCGA-KN-8431-01A-11R-2315-07	BLOC1S2|282991	1160
TCGA-KN-8431-01A-11R-2315-07	BLOC1S3|388552	359.0909
TCGA-KN-8431-01A-11R-2315-07	BLVRA|644	327.2727
TCGA-KN-8431-01A-11R-2315-07	BLVRB|645	1569.0909
TCGA-KN-8431-01A-11R-2315-07	BLZF1|8548	246.3636
TCGA-KN-8431-01A-11R-2315-07	BMF|90427	1084.5455
TCGA-KN-8431-01A-11R-2315-07	BMI1|648	1852.7455
TCGA-KN-8431-01A-11R-2315-07	BMP10|27302	0
TCGA-KN-8431-01A-11R-2315-07	BMP15|9210	0
TCGA-KN-8431-01A-11R-2315-07	BMP1|649	363.6364
TCGA-KN-8431-01A-11R-2315-07	BMP2K|55589	320
TCGA-KN-8431-01A-11R-2315-07	BMP2|650	177.2727
TCGA-KN-8431-01A-11R-2315-07	BMP3|651	0
TCGA-KN-8431-01A-11R-2315-07	BMP4|652	23.6364
TCGA-KN-8431-01A-11R-2315-07	BMP5|653	1.8182
TCGA-KN-8431-01A-11R-2315-07	BMP6|654	67.5455
TCGA-KN-8431-01A-11R-2315-07	BMP7|655	2.7273
TCGA-KN-8431-01A-11R-2315-07	BMP8A|353500	46.3636
TCGA-KN-8431-01A-11R-2315-07	BMP8B|656	3.6364
TCGA-KN-8431-01A-11R-2315-07	BMPER|168667	3.6364
TCGA-KN-8431-01A-11R-2315-07	BMPR1A|657	470.9091
TCGA-KN-8431-01A-11R-2315-07	BMPR1B|658	692.7273
TCGA-KN-8431-01A-11R-2315-07	BMPR2|659	1367.2727
TCGA-KN-8431-01A-11R-2315-07	BMS1P4|729096	15.6455
TCGA-KN-8431-01A-11R-2315-07	BMS1P5|399761	39.0909
TCGA-KN-8431-01A-11R-2315-07	BMS1|9790	1095.4545
TCGA-KN-8431-01A-11R-2315-07	BMX|660	10.9091
TCGA-KN-8431-01A-11R-2315-07	BNC1|646	0
TCGA-KN-8431-01A-11R-2315-07	BNC2|54796	20
TCGA-KN-8431-01A-11R-2315-07	BNIP1|662	152.7273
TCGA-KN-8431-01A-11R-2315-07	BNIP2|663	282.7273
TCGA-KN-8431-01A-11R-2315-07	BNIP3L|665	458.1818
TCGA-KN-8431-01A-11R-2315-07	BNIP3|664	1274.5455
TCGA-KN-8431-01A-11R-2315-07	BNIPL|149428	2.7273
TCGA-KN-8431-01A-11R-2315-07	BOC|91653	182.7273
TCGA-KN-8431-01A-11R-2315-07	BOD1L|259282	1710.9091
TCGA-KN-8431-01A-11R-2315-07	BOD1|91272	386.3636
TCGA-KN-8431-01A-11R-2315-07	BOK|666	2022.7273
TCGA-KN-8431-01A-11R-2315-07	BOLA1|51027	345.4545
TCGA-KN-8431-01A-11R-2315-07	BOLA2|552900	1333.0182
TCGA-KN-8431-01A-11R-2315-07	BOLA3|388962	529.0909
TCGA-KN-8431-01A-11R-2315-07	BOLL|66037	0
TCGA-KN-8431-01A-11R-2315-07	BOP1|23246	130
TCGA-KN-8431-01A-11R-2315-07	BPESC1|60467	0
TCGA-KN-8431-01A-11R-2315-07	BPGM|669	750.9091
TCGA-KN-8431-01A-11R-2315-07	BPHL|670	223.6364
TCGA-KN-8431-01A-11R-2315-07	BPIL1|80341	0
TCGA-KN-8431-01A-11R-2315-07	BPIL2|254240	0
TCGA-KN-8431-01A-11R-2315-07	BPIL3|128859	0
TCGA-KN-8431-01A-11R-2315-07	BPI|671	0
TCGA-KN-8431-01A-11R-2315-07	BPNT1|10380	327.2727
TCGA-KN-8431-01A-11R-2315-07	BPTF|2186	689.0909
TCGA-KN-8431-01A-11R-2315-07	BPY2|9083	0
TCGA-KN-8431-01A-11R-2315-07	BRAF|673	153.6364
TCGA-KN-8431-01A-11R-2315-07	BRAP|8315	575.4545
TCGA-KN-8431-01A-11R-2315-07	BRCA1|672	17.2727
TCGA-KN-8431-01A-11R-2315-07	BRCA2|675	2.7273
TCGA-KN-8431-01A-11R-2315-07	BRCC3|79184	348.1818
TCGA-KN-8431-01A-11R-2315-07	BRD1|23774	764.5455
TCGA-KN-8431-01A-11R-2315-07	BRD2|6046	3738.1818
TCGA-KN-8431-01A-11R-2315-07	BRD3|8019	1592.0091
TCGA-KN-8431-01A-11R-2315-07	BRD4|23476	2420
TCGA-KN-8431-01A-11R-2315-07	BRD7P3|23629	.9091
TCGA-KN-8431-01A-11R-2315-07	BRD7|29117	1793.6364
TCGA-KN-8431-01A-11R-2315-07	BRD8|10902	266.3636
TCGA-KN-8431-01A-11R-2315-07	BRD9|65980	512.7273
TCGA-KN-8431-01A-11R-2315-07	BRDT|676	0
TCGA-KN-8431-01A-11R-2315-07	BREA2|286076	1.8182
TCGA-KN-8431-01A-11R-2315-07	BRE|9577	183.4273
TCGA-KN-8431-01A-11R-2315-07	BRF1|2972	988.7818
TCGA-KN-8431-01A-11R-2315-07	BRF2|55290	449.0909
TCGA-KN-8431-01A-11R-2315-07	BRI3BP|140707	272.7273
TCGA-KN-8431-01A-11R-2315-07	BRI3|25798	4271.8182
TCGA-KN-8431-01A-11R-2315-07	BRIP1|83990	2.7273
TCGA-KN-8431-01A-11R-2315-07	BRIX1|55299	220.9091
TCGA-KN-8431-01A-11R-2315-07	BRMS1L|84312	406.3636
TCGA-KN-8431-01A-11R-2315-07	BRMS1|25855	1018.1818
TCGA-KN-8431-01A-11R-2315-07	BRP44L|51660	3733.6364
TCGA-KN-8431-01A-11R-2315-07	BRP44|25874	1312.7273
TCGA-KN-8431-01A-11R-2315-07	BRPF1|7862	650
TCGA-KN-8431-01A-11R-2315-07	BRPF3|27154	606.3636
TCGA-KN-8431-01A-11R-2315-07	BRS3|680	0
TCGA-KN-8431-01A-11R-2315-07	BRSK1|84446	3.6364
TCGA-KN-8431-01A-11R-2315-07	BRSK2|9024	.9091
TCGA-KN-8431-01A-11R-2315-07	BRWD1|54014	1321.8182
TCGA-KN-8431-01A-11R-2315-07	BRWD3|254065	140
TCGA-KN-8431-01A-11R-2315-07	BSCL2|26580	2188.6636
TCGA-KN-8431-01A-11R-2315-07	BSDC1|55108	1900
TCGA-KN-8431-01A-11R-2315-07	BSG|682	80475.4636
TCGA-KN-8431-01A-11R-2315-07	BSND|7809	1603.6364
TCGA-KN-8431-01A-11R-2315-07	BSN|8927	169.0909
TCGA-KN-8431-01A-11R-2315-07	BSPH1|100131137	0
TCGA-KN-8431-01A-11R-2315-07	BSPRY|54836	1120
TCGA-KN-8431-01A-11R-2315-07	BST1|683	12.7273
TCGA-KN-8431-01A-11R-2315-07	BST2|684	4292.7273
TCGA-KN-8431-01A-11R-2315-07	BSX|390259	0
TCGA-KN-8431-01A-11R-2315-07	BTAF1|9044	768.1818
TCGA-KN-8431-01A-11R-2315-07	BTBD10|84280	418.1818
TCGA-KN-8431-01A-11R-2315-07	BTBD11|121551	1.8182
TCGA-KN-8431-01A-11R-2315-07	BTBD12|84464	304.5455
TCGA-KN-8431-01A-11R-2315-07	BTBD16|118663	0
TCGA-KN-8431-01A-11R-2315-07	BTBD17|388419	0
TCGA-KN-8431-01A-11R-2315-07	BTBD18|643376	2.7273
TCGA-KN-8431-01A-11R-2315-07	BTBD19|149478	2.7273
TCGA-KN-8431-01A-11R-2315-07	BTBD1|53339	2763.6364
TCGA-KN-8431-01A-11R-2315-07	BTBD2|55643	2912.7273
TCGA-KN-8431-01A-11R-2315-07	BTBD3|22903	784.5455
TCGA-KN-8431-01A-11R-2315-07	BTBD6|90135	1179.0909
TCGA-KN-8431-01A-11R-2315-07	BTBD7|55727	650.9091
TCGA-KN-8431-01A-11R-2315-07	BTBD8|284697	3.6364
TCGA-KN-8431-01A-11R-2315-07	BTBD9|114781	916.3636
TCGA-KN-8431-01A-11R-2315-07	BTC|685	5.4545
TCGA-KN-8431-01A-11R-2315-07	BTD|686	710.9091
TCGA-KN-8431-01A-11R-2315-07	BTF3L1|690	0
TCGA-KN-8431-01A-11R-2315-07	BTF3L4|91408	357.2727
TCGA-KN-8431-01A-11R-2315-07	BTF3|689	2301.8182
TCGA-KN-8431-01A-11R-2315-07	BTG1|694	2370.9091
TCGA-KN-8431-01A-11R-2315-07	BTG2|7832	891.8182
TCGA-KN-8431-01A-11R-2315-07	BTG3|10950	2494.5455
TCGA-KN-8431-01A-11R-2315-07	BTG4|54766	0
TCGA-KN-8431-01A-11R-2315-07	BTK|695	25.4545
TCGA-KN-8431-01A-11R-2315-07	BTLA|151888	8.1818
TCGA-KN-8431-01A-11R-2315-07	BTN1A1|696	0
TCGA-KN-8431-01A-11R-2315-07	BTN2A1|11120	270
TCGA-KN-8431-01A-11R-2315-07	BTN2A2|10385	51.8182
TCGA-KN-8431-01A-11R-2315-07	BTN2A3|54718	9.0909
TCGA-KN-8431-01A-11R-2315-07	BTN3A1|11119	208.1818
TCGA-KN-8431-01A-11R-2315-07	BTN3A2|11118	515.4545
TCGA-KN-8431-01A-11R-2315-07	BTN3A3|10384	135.4545
TCGA-KN-8431-01A-11R-2315-07	BTNL2|56244	0
TCGA-KN-8431-01A-11R-2315-07	BTNL3|10917	4.5455
TCGA-KN-8431-01A-11R-2315-07	BTNL8|79908	0
TCGA-KN-8431-01A-11R-2315-07	BTNL9|153579	1515.4545
TCGA-KN-8431-01A-11R-2315-07	BTRC|8945	496.3636
TCGA-KN-8431-01A-11R-2315-07	BUB1B|701	27.3182
TCGA-KN-8431-01A-11R-2315-07	BUB1|699	3.6364
TCGA-KN-8431-01A-11R-2315-07	BUB3|9184	990
TCGA-KN-8431-01A-11R-2315-07	BUD13|84811	334.5455
TCGA-KN-8431-01A-11R-2315-07	BUD31|8896	2080.7091
TCGA-KN-8431-01A-11R-2315-07	BVES|11149	14.5455
TCGA-KN-8431-01A-11R-2315-07	BYSL|705	143.6364
TCGA-KN-8431-01A-11R-2315-07	BZRAP1|9256	97.2727
TCGA-KN-8431-01A-11R-2315-07	BZW1|9689	1221.8182
TCGA-KN-8431-01A-11R-2315-07	BZW2|28969	860
TCGA-KN-8431-01A-11R-2315-07	C10orf105|414152	3.6364
TCGA-KN-8431-01A-11R-2315-07	C10orf107|219621	.9091
TCGA-KN-8431-01A-11R-2315-07	C10orf108|414235	26.3636
TCGA-KN-8431-01A-11R-2315-07	C10orf10|11067	1222.7273
TCGA-KN-8431-01A-11R-2315-07	C10orf110|55853	20.9727
TCGA-KN-8431-01A-11R-2315-07	C10orf111|221060	5.4545
TCGA-KN-8431-01A-11R-2315-07	C10orf113|387638	0
TCGA-KN-8431-01A-11R-2315-07	C10orf114|399726	30
TCGA-KN-8431-01A-11R-2315-07	C10orf116|10974	868.3455
TCGA-KN-8431-01A-11R-2315-07	C10orf118|55088	542.7273
TCGA-KN-8431-01A-11R-2315-07	C10orf119|79892	1118.1818
TCGA-KN-8431-01A-11R-2315-07	C10orf11|83938	187.2727
TCGA-KN-8431-01A-11R-2315-07	C10orf120|399814	0
TCGA-KN-8431-01A-11R-2315-07	C10orf122|387718	0
TCGA-KN-8431-01A-11R-2315-07	C10orf125|282969	146.3636
TCGA-KN-8431-01A-11R-2315-07	C10orf128|170371	3.6364
TCGA-KN-8431-01A-11R-2315-07	C10orf129|142827	.9091
TCGA-KN-8431-01A-11R-2315-07	C10orf12|26148	100.2364
TCGA-KN-8431-01A-11R-2315-07	C10orf131|100127889	.9091
TCGA-KN-8431-01A-11R-2315-07	C10orf137|26098	217.2727
TCGA-KN-8431-01A-11R-2315-07	C10orf140|387640	15.8727
TCGA-KN-8431-01A-11R-2315-07	C10orf18|54906	1077.2727
TCGA-KN-8431-01A-11R-2315-07	C10orf25|220979	44.9636
TCGA-KN-8431-01A-11R-2315-07	C10orf26|54838	3619.6091
TCGA-KN-8431-01A-11R-2315-07	C10orf27|219793	183.6364
TCGA-KN-8431-01A-11R-2315-07	C10orf28|27291	1539.0909
TCGA-KN-8431-01A-11R-2315-07	C10orf2|56652	268.1818
TCGA-KN-8431-01A-11R-2315-07	C10orf32|119032	1410.9091
TCGA-KN-8431-01A-11R-2315-07	C10orf35|219738	227.2727
TCGA-KN-8431-01A-11R-2315-07	C10orf40|283025	0
TCGA-KN-8431-01A-11R-2315-07	C10orf41|100131213	635.1636
TCGA-KN-8431-01A-11R-2315-07	C10orf46|143384	1305.4545
TCGA-KN-8431-01A-11R-2315-07	C10orf47|254427	42.7273
TCGA-KN-8431-01A-11R-2315-07	C10orf4|118924	298.1818
TCGA-KN-8431-01A-11R-2315-07	C10orf50|645528	0
TCGA-KN-8431-01A-11R-2315-07	C10orf53|282966	0
TCGA-KN-8431-01A-11R-2315-07	C10orf54|64115	390.9091
TCGA-KN-8431-01A-11R-2315-07	C10orf55|414236	.9091
TCGA-KN-8431-01A-11R-2315-07	C10orf57|80195	632.7273
TCGA-KN-8431-01A-11R-2315-07	C10orf58|84293	377.2727
TCGA-KN-8431-01A-11R-2315-07	C10orf62|414157	0
TCGA-KN-8431-01A-11R-2315-07	C10orf67|256815	0
TCGA-KN-8431-01A-11R-2315-07	C10orf68|79741	1.8182
TCGA-KN-8431-01A-11R-2315-07	C10orf71|118461	0
TCGA-KN-8431-01A-11R-2315-07	C10orf72|196740	160.9091
TCGA-KN-8431-01A-11R-2315-07	C10orf75|90271	281.8182
TCGA-KN-8431-01A-11R-2315-07	C10orf76|79591	753.6364
TCGA-KN-8431-01A-11R-2315-07	C10orf78|119392	32.7273
TCGA-KN-8431-01A-11R-2315-07	C10orf79|80217	10.9091
TCGA-KN-8431-01A-11R-2315-07	C10orf81|79949	0
TCGA-KN-8431-01A-11R-2315-07	C10orf82|143379	286.3636
TCGA-KN-8431-01A-11R-2315-07	C10orf84|63877	510.9091
TCGA-KN-8431-01A-11R-2315-07	C10orf88|80007	274.5455
TCGA-KN-8431-01A-11R-2315-07	C10orf90|118611	0
TCGA-KN-8431-01A-11R-2315-07	C10orf91|170393	0
TCGA-KN-8431-01A-11R-2315-07	C10orf93|255352	8.1818
TCGA-KN-8431-01A-11R-2315-07	C10orf95|79946	21.7545
TCGA-KN-8431-01A-11R-2315-07	C10orf96|374355	0
TCGA-KN-8431-01A-11R-2315-07	C10orf99|387695	0
TCGA-KN-8431-01A-11R-2315-07	C11orf10|746	1087.2727
TCGA-KN-8431-01A-11R-2315-07	C11orf16|56673	0
TCGA-KN-8431-01A-11R-2315-07	C11orf17|56672	300
TCGA-KN-8431-01A-11R-2315-07	C11orf1|64776	390
TCGA-KN-8431-01A-11R-2315-07	C11orf20|25858	2.7273
TCGA-KN-8431-01A-11R-2315-07	C11orf21|29125	6.3636
TCGA-KN-8431-01A-11R-2315-07	C11orf24|53838	401.8182
TCGA-KN-8431-01A-11R-2315-07	C11orf2|738	2844.5455
TCGA-KN-8431-01A-11R-2315-07	C11orf30|56946	405.4545
TCGA-KN-8431-01A-11R-2315-07	C11orf31|280636	1776.3636
TCGA-KN-8431-01A-11R-2315-07	C11orf34|349633	0
TCGA-KN-8431-01A-11R-2315-07	C11orf35|256329	108.8273
TCGA-KN-8431-01A-11R-2315-07	C11orf36|283303	0
TCGA-KN-8431-01A-11R-2315-07	C11orf40|143501	0
TCGA-KN-8431-01A-11R-2315-07	C11orf41|25758	6.3636
TCGA-KN-8431-01A-11R-2315-07	C11orf42|160298	.9091
TCGA-KN-8431-01A-11R-2315-07	C11orf45|219833	9.0909
TCGA-KN-8431-01A-11R-2315-07	C11orf46|120534	620.9091
TCGA-KN-8431-01A-11R-2315-07	C11orf48|79081	713.3364
TCGA-KN-8431-01A-11R-2315-07	C11orf49|79096	518.1818
TCGA-KN-8431-01A-11R-2315-07	C11orf51|25906	884.9091
TCGA-KN-8431-01A-11R-2315-07	C11orf52|91894	120
TCGA-KN-8431-01A-11R-2315-07	C11orf53|341032	142.7273
TCGA-KN-8431-01A-11R-2315-07	C11orf54|28970	465.4545
TCGA-KN-8431-01A-11R-2315-07	C11orf57|55216	598.1818
TCGA-KN-8431-01A-11R-2315-07	C11orf58|10944	2607.2727
TCGA-KN-8431-01A-11R-2315-07	C11orf59|55004	3459.0909
TCGA-KN-8431-01A-11R-2315-07	C11orf61|79684	150.9091
TCGA-KN-8431-01A-11R-2315-07	C11orf63|79864	7.2727
TCGA-KN-8431-01A-11R-2315-07	C11orf64|283197	0
TCGA-KN-8431-01A-11R-2315-07	C11orf65|160140	7.2727
TCGA-KN-8431-01A-11R-2315-07	C11orf66|220004	26.3636
TCGA-KN-8431-01A-11R-2315-07	C11orf67|28971	178.0091
TCGA-KN-8431-01A-11R-2315-07	C11orf68|83638	1241.8182
TCGA-KN-8431-01A-11R-2315-07	C11orf70|85016	.9091
TCGA-KN-8431-01A-11R-2315-07	C11orf71|54494	545.4545
TCGA-KN-8431-01A-11R-2315-07	C11orf73|51501	429.0909
TCGA-KN-8431-01A-11R-2315-07	C11orf74|119710	208.1818
TCGA-KN-8431-01A-11R-2315-07	C11orf75|56935	113.6364
TCGA-KN-8431-01A-11R-2315-07	C11orf80|79703	363.6364
TCGA-KN-8431-01A-11R-2315-07	C11orf82|220042	7.2727
TCGA-KN-8431-01A-11R-2315-07	C11orf83|790955	959.0909
TCGA-KN-8431-01A-11R-2315-07	C11orf84|144097	415.4545
TCGA-KN-8431-01A-11R-2315-07	C11orf85|283129	0
TCGA-KN-8431-01A-11R-2315-07	C11orf86|254439	0
TCGA-KN-8431-01A-11R-2315-07	C11orf87|399947	0
TCGA-KN-8431-01A-11R-2315-07	C11orf88|399949	1.8182
TCGA-KN-8431-01A-11R-2315-07	C11orf90|387804	0
TCGA-KN-8431-01A-11R-2315-07	C11orf92|399948	1519.4636
TCGA-KN-8431-01A-11R-2315-07	C11orf93|120376	453.2636
TCGA-KN-8431-01A-11R-2315-07	C11orf94|143678	0
TCGA-KN-8431-01A-11R-2315-07	C11orf95|65998	2689.0909
TCGA-KN-8431-01A-11R-2315-07	C11orf9|745	420
TCGA-KN-8431-01A-11R-2315-07	C12orf10|60314	890.9091
TCGA-KN-8431-01A-11R-2315-07	C12orf11|55726	377.2727
TCGA-KN-8431-01A-11R-2315-07	C12orf12|196477	0
TCGA-KN-8431-01A-11R-2315-07	C12orf23|90488	1084.5455
TCGA-KN-8431-01A-11R-2315-07	C12orf24|29902	28.1818
TCGA-KN-8431-01A-11R-2315-07	C12orf26|84190	78.1818
TCGA-KN-8431-01A-11R-2315-07	C12orf27|283460	0
TCGA-KN-8431-01A-11R-2315-07	C12orf29|91298	357.5455
TCGA-KN-8431-01A-11R-2315-07	C12orf32|83695	372.7273
TCGA-KN-8431-01A-11R-2315-07	C12orf34|84915	2012.7273
TCGA-KN-8431-01A-11R-2315-07	C12orf35|55196	319.0909
TCGA-KN-8431-01A-11R-2315-07	C12orf36|283422	0
TCGA-KN-8431-01A-11R-2315-07	C12orf39|80763	63.6364
TCGA-KN-8431-01A-11R-2315-07	C12orf40|283461	0
TCGA-KN-8431-01A-11R-2315-07	C12orf41|54934	697.2727
TCGA-KN-8431-01A-11R-2315-07	C12orf42|374470	1.8182
TCGA-KN-8431-01A-11R-2315-07	C12orf43|64897	308.1818
TCGA-KN-8431-01A-11R-2315-07	C12orf44|60673	1723.6364
TCGA-KN-8431-01A-11R-2315-07	C12orf45|121053	111.8182
TCGA-KN-8431-01A-11R-2315-07	C12orf47|51275	437.4636
TCGA-KN-8431-01A-11R-2315-07	C12orf48|55010	41.8
TCGA-KN-8431-01A-11R-2315-07	C12orf49|79794	955.4545
TCGA-KN-8431-01A-11R-2315-07	C12orf4|57102	365.4545
TCGA-KN-8431-01A-11R-2315-07	C12orf50|160419	.9091
TCGA-KN-8431-01A-11R-2315-07	C12orf51|283450	1640
TCGA-KN-8431-01A-11R-2315-07	C12orf52|84934	582.7273
TCGA-KN-8431-01A-11R-2315-07	C12orf53|196500	5.4545
TCGA-KN-8431-01A-11R-2315-07	C12orf54|121273	0
TCGA-KN-8431-01A-11R-2315-07	C12orf56|115749	20.9091
TCGA-KN-8431-01A-11R-2315-07	C12orf57|113246	669.0909
TCGA-KN-8431-01A-11R-2315-07	C12orf59|120939	2370.9091
TCGA-KN-8431-01A-11R-2315-07	C12orf5|57103	199.0909
TCGA-KN-8431-01A-11R-2315-07	C12orf60|144608	45.4545
TCGA-KN-8431-01A-11R-2315-07	C12orf61|283416	14.5455
TCGA-KN-8431-01A-11R-2315-07	C12orf62|84987	1546.3636
TCGA-KN-8431-01A-11R-2315-07	C12orf63|374467	.9091
TCGA-KN-8431-01A-11R-2315-07	C12orf65|91574	530
TCGA-KN-8431-01A-11R-2315-07	C12orf66|144577	110.9091
TCGA-KN-8431-01A-11R-2315-07	C12orf68|387856	6.3636
TCGA-KN-8431-01A-11R-2315-07	C12orf69|440087	2.7273
TCGA-KN-8431-01A-11R-2315-07	C12orf70|341346	0
TCGA-KN-8431-01A-11R-2315-07	C12orf71|728858	0
TCGA-KN-8431-01A-11R-2315-07	C12orf72|254013	61.8182
TCGA-KN-8431-01A-11R-2315-07	C12orf73|728568	232.7273
TCGA-KN-8431-01A-11R-2315-07	C12orf74|338809	0
TCGA-KN-8431-01A-11R-2315-07	C12orf75|387882	8008.1818
TCGA-KN-8431-01A-11R-2315-07	C12orf76|400073	137.2727
TCGA-KN-8431-01A-11R-2315-07	C12orf77|196415	0
TCGA-KN-8431-01A-11R-2315-07	C13orf15|28984	557.2727
TCGA-KN-8431-01A-11R-2315-07	C13orf16|121793	0
TCGA-KN-8431-01A-11R-2315-07	C13orf18|80183	14.5455
TCGA-KN-8431-01A-11R-2315-07	C13orf1|57213	221.8182
TCGA-KN-8431-01A-11R-2315-07	C13orf23|80209	600
TCGA-KN-8431-01A-11R-2315-07	C13orf26|122046	0
TCGA-KN-8431-01A-11R-2315-07	C13orf27|93081	43.6364
TCGA-KN-8431-01A-11R-2315-07	C13orf28|122258	0
TCGA-KN-8431-01A-11R-2315-07	C13orf29|283487	30
TCGA-KN-8431-01A-11R-2315-07	C13orf30|144809	0
TCGA-KN-8431-01A-11R-2315-07	C13orf31|144811	101.8182
TCGA-KN-8431-01A-11R-2315-07	C13orf33|84935	51.8182
TCGA-KN-8431-01A-11R-2315-07	C13orf34|79866	27.9455
TCGA-KN-8431-01A-11R-2315-07	C13orf35|400165	0
TCGA-KN-8431-01A-11R-2315-07	C13orf36|400120	0
TCGA-KN-8431-01A-11R-2315-07	C13orf37|440145	181.8182
TCGA-KN-8431-01A-11R-2315-07	C13orf38|728591	1.8182
TCGA-KN-8431-01A-11R-2315-07	C13orf39|196541	0
TCGA-KN-8431-01A-11R-2315-07	C14orf101|54916	832.7273
TCGA-KN-8431-01A-11R-2315-07	C14orf102|55051	294.5455
TCGA-KN-8431-01A-11R-2315-07	C14orf104|55172	386.3636
TCGA-KN-8431-01A-11R-2315-07	C14orf105|55195	0
TCGA-KN-8431-01A-11R-2315-07	C14orf106|55320	280
TCGA-KN-8431-01A-11R-2315-07	C14orf109|26175	605.4545
TCGA-KN-8431-01A-11R-2315-07	C14orf115|55237	0
TCGA-KN-8431-01A-11R-2315-07	C14orf118|55668	306.3636
TCGA-KN-8431-01A-11R-2315-07	C14orf119|55017	957.2727
TCGA-KN-8431-01A-11R-2315-07	C14orf126|112487	209.7273
TCGA-KN-8431-01A-11R-2315-07	C14orf128|84837	79.0909
TCGA-KN-8431-01A-11R-2315-07	C14orf129|51527	1059.0909
TCGA-KN-8431-01A-11R-2315-07	C14orf132|56967	73.6364
TCGA-KN-8431-01A-11R-2315-07	C14orf135|64430	5892.7273
TCGA-KN-8431-01A-11R-2315-07	C14orf138|79609	71.8182
TCGA-KN-8431-01A-11R-2315-07	C14orf139|79686	10.9091
TCGA-KN-8431-01A-11R-2315-07	C14orf142|84520	252.7273
TCGA-KN-8431-01A-11R-2315-07	C14orf143|90141	54.5455
TCGA-KN-8431-01A-11R-2315-07	C14orf145|145508	24.5455
TCGA-KN-8431-01A-11R-2315-07	C14orf147|171546	1471.8182
TCGA-KN-8431-01A-11R-2315-07	C14orf148|122945	4.5455
TCGA-KN-8431-01A-11R-2315-07	C14orf149|112849	59.0909
TCGA-KN-8431-01A-11R-2315-07	C14orf153|84334	665.5909
TCGA-KN-8431-01A-11R-2315-07	C14orf156|81892	733.6364
TCGA-KN-8431-01A-11R-2315-07	C14orf159|80017	5531.8182
TCGA-KN-8431-01A-11R-2315-07	C14orf162|56936	0
TCGA-KN-8431-01A-11R-2315-07	C14orf165|414767	0
TCGA-KN-8431-01A-11R-2315-07	C14orf166B|145497	0
TCGA-KN-8431-01A-11R-2315-07	C14orf166|51637	1427.2727
TCGA-KN-8431-01A-11R-2315-07	C14orf167|55449	1103.5182
TCGA-KN-8431-01A-11R-2315-07	C14orf169|79697	310
TCGA-KN-8431-01A-11R-2315-07	C14orf174|161394	7.2727
TCGA-KN-8431-01A-11R-2315-07	C14orf176|643382	20
TCGA-KN-8431-01A-11R-2315-07	C14orf177|283598	0
TCGA-KN-8431-01A-11R-2315-07	C14orf178|283579	0
TCGA-KN-8431-01A-11R-2315-07	C14orf179|112752	343.6364
TCGA-KN-8431-01A-11R-2315-07	C14orf180|400258	0
TCGA-KN-8431-01A-11R-2315-07	C14orf181|400223	36.3636
TCGA-KN-8431-01A-11R-2315-07	C14orf182|283551	1.8182
TCGA-KN-8431-01A-11R-2315-07	C14orf183|196913	0
TCGA-KN-8431-01A-11R-2315-07	C14orf184|650662	0
TCGA-KN-8431-01A-11R-2315-07	C14orf19|280655	28.1818
TCGA-KN-8431-01A-11R-2315-07	C14orf1|11161	1853.6364
TCGA-KN-8431-01A-11R-2315-07	C14orf21|161424	202.7273
TCGA-KN-8431-01A-11R-2315-07	C14orf23|387978	0
TCGA-KN-8431-01A-11R-2315-07	C14orf28|122525	83.6364
TCGA-KN-8431-01A-11R-2315-07	C14orf2|9556	2720.9091
TCGA-KN-8431-01A-11R-2315-07	C14orf33|100129075	71.8182
TCGA-KN-8431-01A-11R-2315-07	C14orf34|645687	0
TCGA-KN-8431-01A-11R-2315-07	C14orf37|145407	449.0909
TCGA-KN-8431-01A-11R-2315-07	C14orf39|317761	0
TCGA-KN-8431-01A-11R-2315-07	C14orf43|91748	2228.1818
TCGA-KN-8431-01A-11R-2315-07	C14orf45|80127	70.2091
TCGA-KN-8431-01A-11R-2315-07	C14orf48|256369	0
TCGA-KN-8431-01A-11R-2315-07	C14orf49|161176	2.7273
TCGA-KN-8431-01A-11R-2315-07	C14orf4|64207	2428.1818
TCGA-KN-8431-01A-11R-2315-07	C14orf50|145376	8.1818
TCGA-KN-8431-01A-11R-2315-07	C14orf53|440184	.9091
TCGA-KN-8431-01A-11R-2315-07	C14orf64|388011	0
TCGA-KN-8431-01A-11R-2315-07	C14orf68|283600	0
TCGA-KN-8431-01A-11R-2315-07	C14orf70|283601	0
TCGA-KN-8431-01A-11R-2315-07	C14orf72|145200	30.9091
TCGA-KN-8431-01A-11R-2315-07	C14orf73|91828	3.6364
TCGA-KN-8431-01A-11R-2315-07	C14orf79|122616	267.2727
TCGA-KN-8431-01A-11R-2315-07	C14orf80|283643	77.2727
TCGA-KN-8431-01A-11R-2315-07	C14orf86|283592	0
TCGA-KN-8431-01A-11R-2315-07	C14orf93|60686	270
TCGA-KN-8431-01A-11R-2315-07	C15orf17|57184	2195.4545
TCGA-KN-8431-01A-11R-2315-07	C15orf21|283651	18.1818
TCGA-KN-8431-01A-11R-2315-07	C15orf23|90417	135.4545
TCGA-KN-8431-01A-11R-2315-07	C15orf24|56851	2103.6364
TCGA-KN-8431-01A-11R-2315-07	C15orf26|161502	1.8182
TCGA-KN-8431-01A-11R-2315-07	C15orf27|123591	25.4545
TCGA-KN-8431-01A-11R-2315-07	C15orf28|80035	10
TCGA-KN-8431-01A-11R-2315-07	C15orf29|79768	310.9091
TCGA-KN-8431-01A-11R-2315-07	C15orf2|23742	.9091
TCGA-KN-8431-01A-11R-2315-07	C15orf32|145858	0
TCGA-KN-8431-01A-11R-2315-07	C15orf33|196951	13.7364
TCGA-KN-8431-01A-11R-2315-07	C15orf34|80072	13.6364
TCGA-KN-8431-01A-11R-2315-07	C15orf37|283687	194.1636
TCGA-KN-8431-01A-11R-2315-07	C15orf38|348110	70.9727
TCGA-KN-8431-01A-11R-2315-07	C15orf39|56905	567.2727
TCGA-KN-8431-01A-11R-2315-07	C15orf40|123207	285.4545
TCGA-KN-8431-01A-11R-2315-07	C15orf41|84529	68.1818
TCGA-KN-8431-01A-11R-2315-07	C15orf42|90381	11.9909
TCGA-KN-8431-01A-11R-2315-07	C15orf43|145645	0
TCGA-KN-8431-01A-11R-2315-07	C15orf44|81556	1218.1818
TCGA-KN-8431-01A-11R-2315-07	C15orf48|84419	0
TCGA-KN-8431-01A-11R-2315-07	C15orf50|414926	0
TCGA-KN-8431-01A-11R-2315-07	C15orf51|196968	7.2727
TCGA-KN-8431-01A-11R-2315-07	C15orf52|388115	1838.1818
TCGA-KN-8431-01A-11R-2315-07	C15orf53|400359	0
TCGA-KN-8431-01A-11R-2315-07	C15orf54|400360	3.6364
TCGA-KN-8431-01A-11R-2315-07	C15orf55|256646	0
TCGA-KN-8431-01A-11R-2315-07	C15orf56|644809	185.4545
TCGA-KN-8431-01A-11R-2315-07	C15orf57|90416	313.8182
TCGA-KN-8431-01A-11R-2315-07	C15orf58|390637	60.9091
TCGA-KN-8431-01A-11R-2315-07	C15orf59|388135	8484.5455
TCGA-KN-8431-01A-11R-2315-07	C15orf5|81698	0
TCGA-KN-8431-01A-11R-2315-07	C15orf60|283677	.9091
TCGA-KN-8431-01A-11R-2315-07	C15orf61|145853	395.4545
TCGA-KN-8431-01A-11R-2315-07	C15orf62|643338	15.4545
TCGA-KN-8431-01A-11R-2315-07	C15orf63|25764	708.7
TCGA-KN-8431-01A-11R-2315-07	C16orf11|146325	17.2727
TCGA-KN-8431-01A-11R-2315-07	C16orf13|84326	600
TCGA-KN-8431-01A-11R-2315-07	C16orf3|750	5.4545
TCGA-KN-8431-01A-11R-2315-07	C16orf42|115939	1181.6545
TCGA-KN-8431-01A-11R-2315-07	C16orf45|89927	93.6364
TCGA-KN-8431-01A-11R-2315-07	C16orf46|123775	33.6364
TCGA-KN-8431-01A-11R-2315-07	C16orf48|84080	364.5455
TCGA-KN-8431-01A-11R-2315-07	C16orf52|730094	420
TCGA-KN-8431-01A-11R-2315-07	C16orf53|79447	1285.7636
TCGA-KN-8431-01A-11R-2315-07	C16orf54|283897	20
TCGA-KN-8431-01A-11R-2315-07	C16orf55|124045	59.0909
TCGA-KN-8431-01A-11R-2315-07	C16orf57|79650	1045.4545
TCGA-KN-8431-01A-11R-2315-07	C16orf58|64755	2555.4545
TCGA-KN-8431-01A-11R-2315-07	C16orf59|80178	12.7273
TCGA-KN-8431-01A-11R-2315-07	C16orf5|29965	9000
TCGA-KN-8431-01A-11R-2315-07	C16orf61|56942	1160.5091
TCGA-KN-8431-01A-11R-2315-07	C16orf62|57020	1194.5455
TCGA-KN-8431-01A-11R-2315-07	C16orf63|123811	646.3636
TCGA-KN-8431-01A-11R-2315-07	C16orf68|79091	161.8182
TCGA-KN-8431-01A-11R-2315-07	C16orf70|80262	433.0909
TCGA-KN-8431-01A-11R-2315-07	C16orf71|146562	5.4545
TCGA-KN-8431-01A-11R-2315-07	C16orf72|29035	700.9091
TCGA-KN-8431-01A-11R-2315-07	C16orf73|254528	.9273
TCGA-KN-8431-01A-11R-2315-07	C16orf74|404550	90
TCGA-KN-8431-01A-11R-2315-07	C16orf75|116028	197.2727
TCGA-KN-8431-01A-11R-2315-07	C16orf78|123970	0
TCGA-KN-8431-01A-11R-2315-07	C16orf79|283870	22.1273
TCGA-KN-8431-01A-11R-2315-07	C16orf7|9605	1662.6545
TCGA-KN-8431-01A-11R-2315-07	C16orf80|29105	801.8182
TCGA-KN-8431-01A-11R-2315-07	C16orf81|283860	0
TCGA-KN-8431-01A-11R-2315-07	C16orf82|162083	0
TCGA-KN-8431-01A-11R-2315-07	C16orf86|388284	89.0909
TCGA-KN-8431-01A-11R-2315-07	C16orf87|388272	68.1818
TCGA-KN-8431-01A-11R-2315-07	C16orf88|400506	400.9091
TCGA-KN-8431-01A-11R-2315-07	C16orf89|146556	3920
TCGA-KN-8431-01A-11R-2315-07	C16orf90|646174	0
TCGA-KN-8431-01A-11R-2315-07	C16orf91|283951	391.8182
TCGA-KN-8431-01A-11R-2315-07	C16orf92|146378	0
TCGA-KN-8431-01A-11R-2315-07	C16orf93|90835	3.6364
TCGA-KN-8431-01A-11R-2315-07	C17orf100|388327	38.1818
TCGA-KN-8431-01A-11R-2315-07	C17orf101|79701	549.9091
[truncated: 18,532 more rows]
