# Supplementary material for: Dysfunctional miRNA-Mediated Regulation in Chromophobe Renal Cell Carcinoma
Source: PLoS One. 2016 Jun 3;11(6):e0156324. doi: 10.1371/journal.pone.0156324 (PMC4892590; doi:10.1371/journal.pone.0156324)
Supplement: S2 File — (ZIP) [file pone.0156324.s002.zip › S2_File mRNA expression profile downloaded from TCGA/case/unc.edu__IlluminaHiSeq_RNASeqV2__TCGA-KN-8432-01A-11R-2315-07__expression_rsem_gene_normalized.txt]

barcode	gene_id	normalized_count
TCGA-KN-8432-01A-11R-2315-07	?|100130426	0
TCGA-KN-8432-01A-11R-2315-07	?|100133144	9.6729
TCGA-KN-8432-01A-11R-2315-07	?|100134869	12.8878
TCGA-KN-8432-01A-11R-2315-07	?|10357	49.5037
TCGA-KN-8432-01A-11R-2315-07	?|10431	557.8116
TCGA-KN-8432-01A-11R-2315-07	?|136542	0
TCGA-KN-8432-01A-11R-2315-07	?|155060	171.4608
TCGA-KN-8432-01A-11R-2315-07	?|26823	2.2561
TCGA-KN-8432-01A-11R-2315-07	?|280660	0
TCGA-KN-8432-01A-11R-2315-07	?|317712	0
TCGA-KN-8432-01A-11R-2315-07	?|340602	0
TCGA-KN-8432-01A-11R-2315-07	?|388795	0
TCGA-KN-8432-01A-11R-2315-07	?|390284	50.1974
TCGA-KN-8432-01A-11R-2315-07	?|391343	0
TCGA-KN-8432-01A-11R-2315-07	?|391714	0
TCGA-KN-8432-01A-11R-2315-07	?|404770	0
TCGA-KN-8432-01A-11R-2315-07	?|441362	0
TCGA-KN-8432-01A-11R-2315-07	?|442388	0
TCGA-KN-8432-01A-11R-2315-07	?|553137	45.6853
TCGA-KN-8432-01A-11R-2315-07	?|57714	333.8973
TCGA-KN-8432-01A-11R-2315-07	?|645851	3.9481
TCGA-KN-8432-01A-11R-2315-07	?|652919	29.3288
TCGA-KN-8432-01A-11R-2315-07	?|653553	307.3886
TCGA-KN-8432-01A-11R-2315-07	?|728045	0
TCGA-KN-8432-01A-11R-2315-07	?|728603	0
TCGA-KN-8432-01A-11R-2315-07	?|728788	1.128
TCGA-KN-8432-01A-11R-2315-07	?|729884	1645.2341
TCGA-KN-8432-01A-11R-2315-07	?|8225	666.1027
TCGA-KN-8432-01A-11R-2315-07	?|90288	.564
TCGA-KN-8432-01A-11R-2315-07	A1BG|1	15.1382
TCGA-KN-8432-01A-11R-2315-07	A1CF|29974	0
TCGA-KN-8432-01A-11R-2315-07	A2BP1|54715	1.128
TCGA-KN-8432-01A-11R-2315-07	A2LD1|87769	49.2611
TCGA-KN-8432-01A-11R-2315-07	A2ML1|144568	1.128
TCGA-KN-8432-01A-11R-2315-07	A2M|2	7572.9836
TCGA-KN-8432-01A-11R-2315-07	A4GALT|53947	1110.5471
TCGA-KN-8432-01A-11R-2315-07	A4GNT|51146	0
TCGA-KN-8432-01A-11R-2315-07	AAA1|404744	0
TCGA-KN-8432-01A-11R-2315-07	AAAS|8086	685.2792
TCGA-KN-8432-01A-11R-2315-07	AACSL|729522	0
TCGA-KN-8432-01A-11R-2315-07	AACS|65985	473.2092
TCGA-KN-8432-01A-11R-2315-07	AADACL2|344752	0
TCGA-KN-8432-01A-11R-2315-07	AADACL3|126767	0
TCGA-KN-8432-01A-11R-2315-07	AADACL4|343066	0
TCGA-KN-8432-01A-11R-2315-07	AADAC|13	.564
TCGA-KN-8432-01A-11R-2315-07	AADAT|51166	98.7028
TCGA-KN-8432-01A-11R-2315-07	AAGAB|79719	1397.6311
TCGA-KN-8432-01A-11R-2315-07	AAK1|22848	1148.3362
TCGA-KN-8432-01A-11R-2315-07	AAMP|14	1101.5228
TCGA-KN-8432-01A-11R-2315-07	AANAT|15	0
TCGA-KN-8432-01A-11R-2315-07	AARS2|57505	565.1213
TCGA-KN-8432-01A-11R-2315-07	AARSD1|80755	246.4749
TCGA-KN-8432-01A-11R-2315-07	AARS|16	3481.1055
TCGA-KN-8432-01A-11R-2315-07	AASDHPPT|60496	1165.2059
TCGA-KN-8432-01A-11R-2315-07	AASDH|132949	369.4303
TCGA-KN-8432-01A-11R-2315-07	AASS|10157	260.5753
TCGA-KN-8432-01A-11R-2315-07	AATF|26574	577.5522
TCGA-KN-8432-01A-11R-2315-07	AATK|9625	31.5849
TCGA-KN-8432-01A-11R-2315-07	ABAT|18	102.6509
TCGA-KN-8432-01A-11R-2315-07	ABCA10|10349	10.7163
TCGA-KN-8432-01A-11R-2315-07	ABCA11P|79963	141.5285
TCGA-KN-8432-01A-11R-2315-07	ABCA12|26154	.564
TCGA-KN-8432-01A-11R-2315-07	ABCA13|154664	10.1523
TCGA-KN-8432-01A-11R-2315-07	ABCA17P|650655	4.5121
TCGA-KN-8432-01A-11R-2315-07	ABCA1|19	731.3931
TCGA-KN-8432-01A-11R-2315-07	ABCA2|20	929.498
TCGA-KN-8432-01A-11R-2315-07	ABCA3|21	1452.3407
TCGA-KN-8432-01A-11R-2315-07	ABCA4|24	0
TCGA-KN-8432-01A-11R-2315-07	ABCA5|23461	655.9504
TCGA-KN-8432-01A-11R-2315-07	ABCA6|23460	7.3322
TCGA-KN-8432-01A-11R-2315-07	ABCA7|10347	294.4162
TCGA-KN-8432-01A-11R-2315-07	ABCA8|10351	77.2702
TCGA-KN-8432-01A-11R-2315-07	ABCA9|10350	11.8443
TCGA-KN-8432-01A-11R-2315-07	ABCB10|23456	485.6176
TCGA-KN-8432-01A-11R-2315-07	ABCB11|8647	0
TCGA-KN-8432-01A-11R-2315-07	ABCB1|5243	11.2803
TCGA-KN-8432-01A-11R-2315-07	ABCB4|5244	2.8201
TCGA-KN-8432-01A-11R-2315-07	ABCB5|340273	0
TCGA-KN-8432-01A-11R-2315-07	ABCB6|10058	41.9571
TCGA-KN-8432-01A-11R-2315-07	ABCB7|22	728.1444
TCGA-KN-8432-01A-11R-2315-07	ABCB8|11194	598.9848
TCGA-KN-8432-01A-11R-2315-07	ABCB9|23457	200.0169
TCGA-KN-8432-01A-11R-2315-07	ABCC10|89845	174.8449
TCGA-KN-8432-01A-11R-2315-07	ABCC11|85320	1.128
TCGA-KN-8432-01A-11R-2315-07	ABCC12|94160	0
TCGA-KN-8432-01A-11R-2315-07	ABCC13|150000	0
TCGA-KN-8432-01A-11R-2315-07	ABCC1|4363	534.123
TCGA-KN-8432-01A-11R-2315-07	ABCC2|1244	2.8201
TCGA-KN-8432-01A-11R-2315-07	ABCC3|8714	59.2217
TCGA-KN-8432-01A-11R-2315-07	ABCC4|10257	2400.4512
TCGA-KN-8432-01A-11R-2315-07	ABCC5|10057	2116.1873
TCGA-KN-8432-01A-11R-2315-07	ABCC6P1|653190	0
TCGA-KN-8432-01A-11R-2315-07	ABCC6P2|730013	3.9481
TCGA-KN-8432-01A-11R-2315-07	ABCC6|368	8.4602
TCGA-KN-8432-01A-11R-2315-07	ABCC8|6833	0
TCGA-KN-8432-01A-11R-2315-07	ABCC9|10060	141.568
TCGA-KN-8432-01A-11R-2315-07	ABCD1|215	496.8979
TCGA-KN-8432-01A-11R-2315-07	ABCD2|225	10.1523
TCGA-KN-8432-01A-11R-2315-07	ABCD3|5825	1381.8387
TCGA-KN-8432-01A-11R-2315-07	ABCD4|5826	756.3452
TCGA-KN-8432-01A-11R-2315-07	ABCE1|6059	1014.1004
TCGA-KN-8432-01A-11R-2315-07	ABCF1|23	991.5398
TCGA-KN-8432-01A-11R-2315-07	ABCF2|10061	1809.3627
TCGA-KN-8432-01A-11R-2315-07	ABCF3|55324	721.9402
TCGA-KN-8432-01A-11R-2315-07	ABCG1|9619	1561.1957
TCGA-KN-8432-01A-11R-2315-07	ABCG2|9429	208.6858
TCGA-KN-8432-01A-11R-2315-07	ABCG4|64137	7.8962
TCGA-KN-8432-01A-11R-2315-07	ABCG5|64240	0
TCGA-KN-8432-01A-11R-2315-07	ABCG8|64241	0
TCGA-KN-8432-01A-11R-2315-07	ABHD10|55347	953.7507
TCGA-KN-8432-01A-11R-2315-07	ABHD11|83451	834.7434
TCGA-KN-8432-01A-11R-2315-07	ABHD12B|145447	0
TCGA-KN-8432-01A-11R-2315-07	ABHD12|26090	3316.9769
TCGA-KN-8432-01A-11R-2315-07	ABHD13|84945	350.2538
TCGA-KN-8432-01A-11R-2315-07	ABHD14A|25864	132.5437
TCGA-KN-8432-01A-11R-2315-07	ABHD14B|84836	1370.5584
TCGA-KN-8432-01A-11R-2315-07	ABHD15|116236	244.7829
TCGA-KN-8432-01A-11R-2315-07	ABHD1|84696	.564
TCGA-KN-8432-01A-11R-2315-07	ABHD2|11057	5788.4941
TCGA-KN-8432-01A-11R-2315-07	ABHD3|171586	1887.7609
TCGA-KN-8432-01A-11R-2315-07	ABHD4|63874	1606.317
TCGA-KN-8432-01A-11R-2315-07	ABHD5|51099	225.0423
TCGA-KN-8432-01A-11R-2315-07	ABHD6|57406	1044.5572
TCGA-KN-8432-01A-11R-2315-07	ABHD8|79575	367.1743
TCGA-KN-8432-01A-11R-2315-07	ABI1|10006	830.7953
TCGA-KN-8432-01A-11R-2315-07	ABI2|10152	704.4557
TCGA-KN-8432-01A-11R-2315-07	ABI3BP|25890	19.7406
TCGA-KN-8432-01A-11R-2315-07	ABI3|51225	152.2843
TCGA-KN-8432-01A-11R-2315-07	ABL1|25	1701.0716
TCGA-KN-8432-01A-11R-2315-07	ABL2|27	781.1619
TCGA-KN-8432-01A-11R-2315-07	ABLIM1|3983	2075.0141
TCGA-KN-8432-01A-11R-2315-07	ABLIM2|84448	23.1246
TCGA-KN-8432-01A-11R-2315-07	ABLIM3|22885	59.7857
TCGA-KN-8432-01A-11R-2315-07	ABO|28	272.9836
TCGA-KN-8432-01A-11R-2315-07	ABP1|26	2.2561
TCGA-KN-8432-01A-11R-2315-07	ABRA|137735	0
TCGA-KN-8432-01A-11R-2315-07	ABR|29	988.1557
TCGA-KN-8432-01A-11R-2315-07	ABT1|29777	346.3057
TCGA-KN-8432-01A-11R-2315-07	ABTB1|80325	306.2606
TCGA-KN-8432-01A-11R-2315-07	ABTB2|25841	1512.1263
TCGA-KN-8432-01A-11R-2315-07	ACAA1|30	600.1128
TCGA-KN-8432-01A-11R-2315-07	ACAA2|10449	3614.7772
TCGA-KN-8432-01A-11R-2315-07	ACACA|31	712.916
TCGA-KN-8432-01A-11R-2315-07	ACACB|32	3814.4388
TCGA-KN-8432-01A-11R-2315-07	ACAD10|80724	800.3384
TCGA-KN-8432-01A-11R-2315-07	ACAD11|84129	332.2053
TCGA-KN-8432-01A-11R-2315-07	ACAD8|27034	1283.6999
TCGA-KN-8432-01A-11R-2315-07	ACAD9|28976	652.0023
TCGA-KN-8432-01A-11R-2315-07	ACADL|33	3010.1523
TCGA-KN-8432-01A-11R-2315-07	ACADM|34	805.4146
TCGA-KN-8432-01A-11R-2315-07	ACADSB|36	1393.683
TCGA-KN-8432-01A-11R-2315-07	ACADS|35	3381.2747
TCGA-KN-8432-01A-11R-2315-07	ACADVL|37	4328.731
TCGA-KN-8432-01A-11R-2315-07	ACAN|176	62.6058
TCGA-KN-8432-01A-11R-2315-07	ACAP1|9744	28.2008
TCGA-KN-8432-01A-11R-2315-07	ACAP2|23527	641.286
TCGA-KN-8432-01A-11R-2315-07	ACAP3|116983	253.2939
TCGA-KN-8432-01A-11R-2315-07	ACAT1|38	17130.2876
TCGA-KN-8432-01A-11R-2315-07	ACAT2|39	135.0818
TCGA-KN-8432-01A-11R-2315-07	ACBD3|64746	1176.5369
TCGA-KN-8432-01A-11R-2315-07	ACBD4|79777	170.8968
TCGA-KN-8432-01A-11R-2315-07	ACBD5|91452	1369.9944
TCGA-KN-8432-01A-11R-2315-07	ACBD6|84320	511.5623
TCGA-KN-8432-01A-11R-2315-07	ACBD7|414149	2.2561
TCGA-KN-8432-01A-11R-2315-07	ACCN1|40	47.3773
TCGA-KN-8432-01A-11R-2315-07	ACCN2|41	12.4083
TCGA-KN-8432-01A-11R-2315-07	ACCN3|9311	2.8201
TCGA-KN-8432-01A-11R-2315-07	ACCN4|55515	0
TCGA-KN-8432-01A-11R-2315-07	ACCN5|51802	0
TCGA-KN-8432-01A-11R-2315-07	ACCSL|390110	1.692
TCGA-KN-8432-01A-11R-2315-07	ACCS|84680	358.15
TCGA-KN-8432-01A-11R-2315-07	ACD|65057	253.2431
TCGA-KN-8432-01A-11R-2315-07	ACE2|59272	11.2803
TCGA-KN-8432-01A-11R-2315-07	ACER1|125981	0
TCGA-KN-8432-01A-11R-2315-07	ACER2|340485	25.9447
TCGA-KN-8432-01A-11R-2315-07	ACER3|55331	306.2606
TCGA-KN-8432-01A-11R-2315-07	ACE|1636	133.6717
TCGA-KN-8432-01A-11R-2315-07	ACHE|43	9.0243
TCGA-KN-8432-01A-11R-2315-07	ACIN1|22985	2486.1816
TCGA-KN-8432-01A-11R-2315-07	ACLY|47	1294.4162
TCGA-KN-8432-01A-11R-2315-07	ACMSD|130013	0
TCGA-KN-8432-01A-11R-2315-07	ACN9|57001	116.1873
TCGA-KN-8432-01A-11R-2315-07	ACO1|48	1887.1968
TCGA-KN-8432-01A-11R-2315-07	ACO2|50	13845.0423
TCGA-KN-8432-01A-11R-2315-07	ACOT11|26027	453.0682
TCGA-KN-8432-01A-11R-2315-07	ACOT12|134526	0
TCGA-KN-8432-01A-11R-2315-07	ACOT13|55856	704.1173
TCGA-KN-8432-01A-11R-2315-07	ACOT1|641371	1264.5234
TCGA-KN-8432-01A-11R-2315-07	ACOT2|10965	671.7428
TCGA-KN-8432-01A-11R-2315-07	ACOT4|122970	543.7112
TCGA-KN-8432-01A-11R-2315-07	ACOT6|641372	14.1004
TCGA-KN-8432-01A-11R-2315-07	ACOT7|11332	174.8449
TCGA-KN-8432-01A-11R-2315-07	ACOT8|10005	674.2019
TCGA-KN-8432-01A-11R-2315-07	ACOT9|23597	490.1297
TCGA-KN-8432-01A-11R-2315-07	ACOX1|51	877.4224
TCGA-KN-8432-01A-11R-2315-07	ACOX2|8309	85.1664
TCGA-KN-8432-01A-11R-2315-07	ACOX3|8310	380.1466
TCGA-KN-8432-01A-11R-2315-07	ACOXL|55289	6.2042
TCGA-KN-8432-01A-11R-2315-07	ACP1|52	1072.758
TCGA-KN-8432-01A-11R-2315-07	ACP2|53	472.6452
TCGA-KN-8432-01A-11R-2315-07	ACP5|54	45.1213
TCGA-KN-8432-01A-11R-2315-07	ACP6|51205	332.7693
TCGA-KN-8432-01A-11R-2315-07	ACPL2|92370	172.5888
TCGA-KN-8432-01A-11R-2315-07	ACPP|55	53.0175
TCGA-KN-8432-01A-11R-2315-07	ACPT|93650	0
TCGA-KN-8432-01A-11R-2315-07	ACRBP|84519	6.2042
TCGA-KN-8432-01A-11R-2315-07	ACRC|93953	5.0761
TCGA-KN-8432-01A-11R-2315-07	ACRV1|56	0
TCGA-KN-8432-01A-11R-2315-07	ACR|49	.564
TCGA-KN-8432-01A-11R-2315-07	ACSBG1|23205	2.2561
TCGA-KN-8432-01A-11R-2315-07	ACSBG2|81616	.564
TCGA-KN-8432-01A-11R-2315-07	ACSF2|80221	109.9831
TCGA-KN-8432-01A-11R-2315-07	ACSF3|197322	497.4619
TCGA-KN-8432-01A-11R-2315-07	ACSL1|2180	7661.0265
TCGA-KN-8432-01A-11R-2315-07	ACSL3|2181	4928.37
TCGA-KN-8432-01A-11R-2315-07	ACSL4|2182	1440.4963
TCGA-KN-8432-01A-11R-2315-07	ACSL5|51703	305.1325
TCGA-KN-8432-01A-11R-2315-07	ACSL6|23305	6.2042
TCGA-KN-8432-01A-11R-2315-07	ACSM1|116285	0
TCGA-KN-8432-01A-11R-2315-07	ACSM2A|123876	1.128
TCGA-KN-8432-01A-11R-2315-07	ACSM2B|348158	0
TCGA-KN-8432-01A-11R-2315-07	ACSM3|6296	530.5527
TCGA-KN-8432-01A-11R-2315-07	ACSM4|341392	.564
TCGA-KN-8432-01A-11R-2315-07	ACSM5|54988	6.7682
TCGA-KN-8432-01A-11R-2315-07	ACSS1|84532	4741.1168
TCGA-KN-8432-01A-11R-2315-07	ACSS2|55902	2448.3926
TCGA-KN-8432-01A-11R-2315-07	ACSS3|79611	5487.3096
TCGA-KN-8432-01A-11R-2315-07	ACTA1|58	19.7406
TCGA-KN-8432-01A-11R-2315-07	ACTA2|59	1822.7016
TCGA-KN-8432-01A-11R-2315-07	ACTBL2|345651	.564
TCGA-KN-8432-01A-11R-2315-07	ACTB|60	70472.0812
TCGA-KN-8432-01A-11R-2315-07	ACTC1|70	43.4292
TCGA-KN-8432-01A-11R-2315-07	ACTG1|71	31336.7174
TCGA-KN-8432-01A-11R-2315-07	ACTG2|72	58.0936
TCGA-KN-8432-01A-11R-2315-07	ACTL6A|86	415.6796
TCGA-KN-8432-01A-11R-2315-07	ACTL6B|51412	0
TCGA-KN-8432-01A-11R-2315-07	ACTL7A|10881	0
TCGA-KN-8432-01A-11R-2315-07	ACTL7B|10880	0
TCGA-KN-8432-01A-11R-2315-07	ACTL8|81569	0
TCGA-KN-8432-01A-11R-2315-07	ACTL9|284382	0
TCGA-KN-8432-01A-11R-2315-07	ACTN1|87	318.1049
TCGA-KN-8432-01A-11R-2315-07	ACTN2|88	6.2042
TCGA-KN-8432-01A-11R-2315-07	ACTN3|89	0
TCGA-KN-8432-01A-11R-2315-07	ACTN4|81	20761.8725
TCGA-KN-8432-01A-11R-2315-07	ACTR10|55860	1668.9227
TCGA-KN-8432-01A-11R-2315-07	ACTR1A|10121	1694.8675
TCGA-KN-8432-01A-11R-2315-07	ACTR1B|10120	818.3869
TCGA-KN-8432-01A-11R-2315-07	ACTR2|10097	2973.4913
TCGA-KN-8432-01A-11R-2315-07	ACTR3B|57180	410.6035
TCGA-KN-8432-01A-11R-2315-07	ACTR3C|653857	247.0389
TCGA-KN-8432-01A-11R-2315-07	ACTR3|10096	2229.5544
TCGA-KN-8432-01A-11R-2315-07	ACTR5|79913	199.0976
TCGA-KN-8432-01A-11R-2315-07	ACTR6|64431	532.9949
TCGA-KN-8432-01A-11R-2315-07	ACTR8|93973	371.1224
TCGA-KN-8432-01A-11R-2315-07	ACTRT1|139741	0
TCGA-KN-8432-01A-11R-2315-07	ACTRT2|140625	0
TCGA-KN-8432-01A-11R-2315-07	ACVR1B|91	2580.3723
TCGA-KN-8432-01A-11R-2315-07	ACVR1C|130399	141.0039
TCGA-KN-8432-01A-11R-2315-07	ACVR1|90	771.0096
TCGA-KN-8432-01A-11R-2315-07	ACVR2A|92	267.3435
TCGA-KN-8432-01A-11R-2315-07	ACVR2B|93	203.6097
TCGA-KN-8432-01A-11R-2315-07	ACVRL1|94	423.5759
TCGA-KN-8432-01A-11R-2315-07	ACY1|95	580.3723
TCGA-KN-8432-01A-11R-2315-07	ACY3|91703	4.5121
TCGA-KN-8432-01A-11R-2315-07	ACYP1|97	72.758
TCGA-KN-8432-01A-11R-2315-07	ACYP2|98	186.1252
TCGA-KN-8432-01A-11R-2315-07	ADAD1|132612	0
TCGA-KN-8432-01A-11R-2315-07	ADAD2|161931	0
TCGA-KN-8432-01A-11R-2315-07	ADAL|161823	417.9357
TCGA-KN-8432-01A-11R-2315-07	ADAM10|102	1974.6193
TCGA-KN-8432-01A-11R-2315-07	ADAM11|4185	2.2561
TCGA-KN-8432-01A-11R-2315-07	ADAM12|8038	3.3841
TCGA-KN-8432-01A-11R-2315-07	ADAM15|8751	445.0931
TCGA-KN-8432-01A-11R-2315-07	ADAM17|6868	272.4196
TCGA-KN-8432-01A-11R-2315-07	ADAM18|8749	0
TCGA-KN-8432-01A-11R-2315-07	ADAM19|8728	46.8133
TCGA-KN-8432-01A-11R-2315-07	ADAM20|8748	.564
TCGA-KN-8432-01A-11R-2315-07	ADAM21P1|145241	1.128
TCGA-KN-8432-01A-11R-2315-07	ADAM21|8747	1.692
TCGA-KN-8432-01A-11R-2315-07	ADAM22|53616	134.7998
TCGA-KN-8432-01A-11R-2315-07	ADAM23|8745	1.128
TCGA-KN-8432-01A-11R-2315-07	ADAM28|10863	31.5849
TCGA-KN-8432-01A-11R-2315-07	ADAM29|11086	0
TCGA-KN-8432-01A-11R-2315-07	ADAM2|2515	0
TCGA-KN-8432-01A-11R-2315-07	ADAM30|11085	0
TCGA-KN-8432-01A-11R-2315-07	ADAM32|203102	8.4602
TCGA-KN-8432-01A-11R-2315-07	ADAM33|80332	1.128
TCGA-KN-8432-01A-11R-2315-07	ADAM3A|1587	0
TCGA-KN-8432-01A-11R-2315-07	ADAM5P|255926	0
TCGA-KN-8432-01A-11R-2315-07	ADAM6|8755	174.8393
TCGA-KN-8432-01A-11R-2315-07	ADAM7|8756	0
TCGA-KN-8432-01A-11R-2315-07	ADAM8|101	43.9932
TCGA-KN-8432-01A-11R-2315-07	ADAM9|8754	2279.7518
TCGA-KN-8432-01A-11R-2315-07	ADAMDEC1|27299	10.7163
TCGA-KN-8432-01A-11R-2315-07	ADAMTS10|81794	27.0728
TCGA-KN-8432-01A-11R-2315-07	ADAMTS12|81792	3.9481
TCGA-KN-8432-01A-11R-2315-07	ADAMTS13|11093	59.2217
TCGA-KN-8432-01A-11R-2315-07	ADAMTS14|140766	2.2561
TCGA-KN-8432-01A-11R-2315-07	ADAMTS15|170689	30.4569
TCGA-KN-8432-01A-11R-2315-07	ADAMTS16|170690	1.692
TCGA-KN-8432-01A-11R-2315-07	ADAMTS17|170691	190.0733
TCGA-KN-8432-01A-11R-2315-07	ADAMTS18|170692	71.63
TCGA-KN-8432-01A-11R-2315-07	ADAMTS19|171019	.564
TCGA-KN-8432-01A-11R-2315-07	ADAMTS1|9510	349.1258
TCGA-KN-8432-01A-11R-2315-07	ADAMTS20|80070	0
TCGA-KN-8432-01A-11R-2315-07	ADAMTS2|9509	15.7924
TCGA-KN-8432-01A-11R-2315-07	ADAMTS3|9508	115.6232
TCGA-KN-8432-01A-11R-2315-07	ADAMTS4|9507	235.1946
TCGA-KN-8432-01A-11R-2315-07	ADAMTS5|11096	498.59
TCGA-KN-8432-01A-11R-2315-07	ADAMTS6|11174	2.2561
TCGA-KN-8432-01A-11R-2315-07	ADAMTS7|11173	73.8861
TCGA-KN-8432-01A-11R-2315-07	ADAMTS8|11095	6.7682
TCGA-KN-8432-01A-11R-2315-07	ADAMTS9|56999	59.7857
TCGA-KN-8432-01A-11R-2315-07	ADAMTSL1|92949	736.6046
TCGA-KN-8432-01A-11R-2315-07	ADAMTSL2|9719	194.0214
TCGA-KN-8432-01A-11R-2315-07	ADAMTSL3|57188	81.7823
TCGA-KN-8432-01A-11R-2315-07	ADAMTSL4|54507	246.4749
TCGA-KN-8432-01A-11R-2315-07	ADAMTSL5|339366	5.0761
TCGA-KN-8432-01A-11R-2315-07	ADAP1|11033	1184.0948
TCGA-KN-8432-01A-11R-2315-07	ADAP2|55803	94.7547
TCGA-KN-8432-01A-11R-2315-07	ADARB1|104	164.1286
TCGA-KN-8432-01A-11R-2315-07	ADARB2|105	1.128
TCGA-KN-8432-01A-11R-2315-07	ADAR|103	7759.1653
TCGA-KN-8432-01A-11R-2315-07	ADAT1|23536	571.912
TCGA-KN-8432-01A-11R-2315-07	ADAT2|134637	73.8861
TCGA-KN-8432-01A-11R-2315-07	ADAT3|113179	69.3739
TCGA-KN-8432-01A-11R-2315-07	ADA|100	14.6644
TCGA-KN-8432-01A-11R-2315-07	ADCK1|57143	414.5516
TCGA-KN-8432-01A-11R-2315-07	ADCK2|90956	1262.2673
TCGA-KN-8432-01A-11R-2315-07	ADCK4|79934	553.2995
TCGA-KN-8432-01A-11R-2315-07	ADCK5|203054	88.5505
TCGA-KN-8432-01A-11R-2315-07	ADCY10|55811	5.6402
TCGA-KN-8432-01A-11R-2315-07	ADCY1|107	122.3914
TCGA-KN-8432-01A-11R-2315-07	ADCY2|108	1.128
TCGA-KN-8432-01A-11R-2315-07	ADCY3|109	271.8161
TCGA-KN-8432-01A-11R-2315-07	ADCY4|196883	77.8342
TCGA-KN-8432-01A-11R-2315-07	ADCY5|111	48.5054
TCGA-KN-8432-01A-11R-2315-07	ADCY6|112	3042.8652
TCGA-KN-8432-01A-11R-2315-07	ADCY7|113	186.6892
TCGA-KN-8432-01A-11R-2315-07	ADCY8|114	.564
TCGA-KN-8432-01A-11R-2315-07	ADCY9|115	1146.6441
TCGA-KN-8432-01A-11R-2315-07	ADCYAP1R1|117	0
TCGA-KN-8432-01A-11R-2315-07	ADCYAP1|116	4853.3559
TCGA-KN-8432-01A-11R-2315-07	ADC|113451	33.8409
TCGA-KN-8432-01A-11R-2315-07	ADD1|118	5609.7011
TCGA-KN-8432-01A-11R-2315-07	ADD2|119	6.2042
TCGA-KN-8432-01A-11R-2315-07	ADD3|120	1288.7761
TCGA-KN-8432-01A-11R-2315-07	ADH1A|124	12.0643
TCGA-KN-8432-01A-11R-2315-07	ADH1B|125	1147.7721
TCGA-KN-8432-01A-11R-2315-07	ADH1C|126	113.3672
TCGA-KN-8432-01A-11R-2315-07	ADH4|127	.564
TCGA-KN-8432-01A-11R-2315-07	ADH5|128	3831.3593
TCGA-KN-8432-01A-11R-2315-07	ADH6|130	14.6644
TCGA-KN-8432-01A-11R-2315-07	ADH7|131	.564
TCGA-KN-8432-01A-11R-2315-07	ADHFE1|137872	95.8827
TCGA-KN-8432-01A-11R-2315-07	ADI1|55256	1626.0575
TCGA-KN-8432-01A-11R-2315-07	ADIG|149685	0
TCGA-KN-8432-01A-11R-2315-07	ADIPOQ|9370	0
TCGA-KN-8432-01A-11R-2315-07	ADIPOR1|51094	3367.7383
TCGA-KN-8432-01A-11R-2315-07	ADIPOR2|79602	5567.3999
TCGA-KN-8432-01A-11R-2315-07	ADK|132	260.5753
TCGA-KN-8432-01A-11R-2315-07	ADM2|79924	76.1421
TCGA-KN-8432-01A-11R-2315-07	ADM|133	8030.4569
TCGA-KN-8432-01A-11R-2315-07	ADNP2|22850	1300.6204
TCGA-KN-8432-01A-11R-2315-07	ADNP|23394	2584.8844
TCGA-KN-8432-01A-11R-2315-07	ADORA1|134	9.0243
TCGA-KN-8432-01A-11R-2315-07	ADORA2A|135	179.3401
TCGA-KN-8432-01A-11R-2315-07	ADORA2B|136	12.4083
TCGA-KN-8432-01A-11R-2315-07	ADORA3|140	29.8928
TCGA-KN-8432-01A-11R-2315-07	ADO|84890	416.2437
TCGA-KN-8432-01A-11R-2315-07	ADPGK|83440	1488.4377
TCGA-KN-8432-01A-11R-2315-07	ADPRHL1|113622	10.1523
TCGA-KN-8432-01A-11R-2315-07	ADPRHL2|54936	333.8973
TCGA-KN-8432-01A-11R-2315-07	ADPRH|141	185.5612
TCGA-KN-8432-01A-11R-2315-07	ADRA1A|148	2.2561
TCGA-KN-8432-01A-11R-2315-07	ADRA1B|147	9.5883
TCGA-KN-8432-01A-11R-2315-07	ADRA1D|146	0
TCGA-KN-8432-01A-11R-2315-07	ADRA2A|150	19.7406
TCGA-KN-8432-01A-11R-2315-07	ADRA2B|151	54.1455
TCGA-KN-8432-01A-11R-2315-07	ADRA2C|152	20.3046
TCGA-KN-8432-01A-11R-2315-07	ADRB1|153	28.7648
TCGA-KN-8432-01A-11R-2315-07	ADRB2|154	24.8167
TCGA-KN-8432-01A-11R-2315-07	ADRB3|155	.564
TCGA-KN-8432-01A-11R-2315-07	ADRBK1|156	1550.4794
TCGA-KN-8432-01A-11R-2315-07	ADRBK2|157	94.1906
TCGA-KN-8432-01A-11R-2315-07	ADRM1|11047	1451.2126
TCGA-KN-8432-01A-11R-2315-07	ADSL|158	599.5488
TCGA-KN-8432-01A-11R-2315-07	ADSSL1|122622	36.661
TCGA-KN-8432-01A-11R-2315-07	ADSS|159	2388.6069
TCGA-KN-8432-01A-11R-2315-07	AEBP1|165	311.9007
TCGA-KN-8432-01A-11R-2315-07	AEBP2|121536	882.6847
TCGA-KN-8432-01A-11R-2315-07	AEN|64782	609.1371
TCGA-KN-8432-01A-11R-2315-07	AES|166	14203.6097
TCGA-KN-8432-01A-11R-2315-07	AFAP1L1|134265	238.5787
TCGA-KN-8432-01A-11R-2315-07	AFAP1L2|84632	142.696
TCGA-KN-8432-01A-11R-2315-07	AFAP1|60312	156.7964
TCGA-KN-8432-01A-11R-2315-07	AFARP1|246182	8.4602
TCGA-KN-8432-01A-11R-2315-07	AFF1|4299	4449.5206
TCGA-KN-8432-01A-11R-2315-07	AFF2|2334	7.3322
TCGA-KN-8432-01A-11R-2315-07	AFF3|3899	7.8962
TCGA-KN-8432-01A-11R-2315-07	AFF4|27125	3864.6362
TCGA-KN-8432-01A-11R-2315-07	AFG3L1|172	228.9904
TCGA-KN-8432-01A-11R-2315-07	AFG3L2|10939	5800.344
TCGA-KN-8432-01A-11R-2315-07	AFMID|125061	51.8895
TCGA-KN-8432-01A-11R-2315-07	AFM|173	.564
TCGA-KN-8432-01A-11R-2315-07	AFP|174	.564
TCGA-KN-8432-01A-11R-2315-07	AFTPH|54812	1382.9667
TCGA-KN-8432-01A-11R-2315-07	AG2|387763	250.423
TCGA-KN-8432-01A-11R-2315-07	AGAP11|119385	24.828
TCGA-KN-8432-01A-11R-2315-07	AGAP1|116987	147.7721
TCGA-KN-8432-01A-11R-2315-07	AGAP2|116986	38.5279
TCGA-KN-8432-01A-11R-2315-07	AGAP3|116988	438.8043
TCGA-KN-8432-01A-11R-2315-07	AGAP4|119016	97.0107
TCGA-KN-8432-01A-11R-2315-07	AGAP5|729092	9.5883
TCGA-KN-8432-01A-11R-2315-07	AGAP6|414189	58.6576
TCGA-KN-8432-01A-11R-2315-07	AGAP7|653268	2.2561
TCGA-KN-8432-01A-11R-2315-07	AGAP8|728404	24.2527
TCGA-KN-8432-01A-11R-2315-07	AGA|175	342.9216
TCGA-KN-8432-01A-11R-2315-07	AGBL1|123624	0
TCGA-KN-8432-01A-11R-2315-07	AGBL2|79841	2.8201
TCGA-KN-8432-01A-11R-2315-07	AGBL3|340351	11.8443
TCGA-KN-8432-01A-11R-2315-07	AGBL4|84871	1.692
TCGA-KN-8432-01A-11R-2315-07	AGBL5|60509	366.0519
TCGA-KN-8432-01A-11R-2315-07	AGER|177	7.8962
TCGA-KN-8432-01A-11R-2315-07	AGFG1|3267	1091.9346
TCGA-KN-8432-01A-11R-2315-07	AGFG2|3268	543.7112
TCGA-KN-8432-01A-11R-2315-07	AGGF1|55109	1048.5054
TCGA-KN-8432-01A-11R-2315-07	AGK|55750	884.3768
TCGA-KN-8432-01A-11R-2315-07	AGL|178	2394.8111
TCGA-KN-8432-01A-11R-2315-07	AGMAT|79814	1.128
TCGA-KN-8432-01A-11R-2315-07	AGPAT1|10554	1438.8889
TCGA-KN-8432-01A-11R-2315-07	AGPAT2|10555	2411.7315
TCGA-KN-8432-01A-11R-2315-07	AGPAT3|56894	2051.3254
TCGA-KN-8432-01A-11R-2315-07	AGPAT4|56895	17.4845
TCGA-KN-8432-01A-11R-2315-07	AGPAT5|55326	1025.3807
TCGA-KN-8432-01A-11R-2315-07	AGPAT6|137964	1736.6046
TCGA-KN-8432-01A-11R-2315-07	AGPAT9|84803	3640.7219
TCGA-KN-8432-01A-11R-2315-07	AGPHD1|123688	15.7924
TCGA-KN-8432-01A-11R-2315-07	AGPS|8540	547.6593
TCGA-KN-8432-01A-11R-2315-07	AGR2|10551	0
TCGA-KN-8432-01A-11R-2315-07	AGR3|155465	0
TCGA-KN-8432-01A-11R-2315-07	AGRN|375790	2694.3034
TCGA-KN-8432-01A-11R-2315-07	AGRP|181	0
TCGA-KN-8432-01A-11R-2315-07	AGTPBP1|23287	376.7625
TCGA-KN-8432-01A-11R-2315-07	AGTR1|185	98.7028
TCGA-KN-8432-01A-11R-2315-07	AGTR2|186	0
TCGA-KN-8432-01A-11R-2315-07	AGTRAP|57085	266.7795
TCGA-KN-8432-01A-11R-2315-07	AGT|183	23.6887
TCGA-KN-8432-01A-11R-2315-07	AGXT2L1|64850	1.128
TCGA-KN-8432-01A-11R-2315-07	AGXT2L2|85007	562.7693
TCGA-KN-8432-01A-11R-2315-07	AGXT2|64902	0
TCGA-KN-8432-01A-11R-2315-07	AGXT|189	0
TCGA-KN-8432-01A-11R-2315-07	AHCTF1|25909	2006.7682
TCGA-KN-8432-01A-11R-2315-07	AHCYL1|10768	3552.7355
TCGA-KN-8432-01A-11R-2315-07	AHCYL2|23382	5382.4027
TCGA-KN-8432-01A-11R-2315-07	AHCY|191	1744.5008
TCGA-KN-8432-01A-11R-2315-07	AHDC1|27245	323.7451
TCGA-KN-8432-01A-11R-2315-07	AHI1|54806	187.2532
TCGA-KN-8432-01A-11R-2315-07	AHNAK2|113146	62.0417
TCGA-KN-8432-01A-11R-2315-07	AHNAK|79026	33625.4935
TCGA-KN-8432-01A-11R-2315-07	AHRR|57491	10.7163
TCGA-KN-8432-01A-11R-2315-07	AHR|196	902.9893
TCGA-KN-8432-01A-11R-2315-07	AHSA1|10598	2717.9921
TCGA-KN-8432-01A-11R-2315-07	AHSA2|130872	309.6447
TCGA-KN-8432-01A-11R-2315-07	AHSG|197	0
TCGA-KN-8432-01A-11R-2315-07	AHSP|51327	0
TCGA-KN-8432-01A-11R-2315-07	AICDA|57379	0
TCGA-KN-8432-01A-11R-2315-07	AIDA|64853	629.4585
TCGA-KN-8432-01A-11R-2315-07	AIF1L|83543	7279.7518
TCGA-KN-8432-01A-11R-2315-07	AIF1|199	172.0248
TCGA-KN-8432-01A-11R-2315-07	AIFM1|9131	3340.6655
TCGA-KN-8432-01A-11R-2315-07	AIFM2|84883	558.9397
TCGA-KN-8432-01A-11R-2315-07	AIFM3|150209	67.3491
TCGA-KN-8432-01A-11R-2315-07	AIG1|51390	573.6041
TCGA-KN-8432-01A-11R-2315-07	AIM1L|55057	2.8201
TCGA-KN-8432-01A-11R-2315-07	AIM1|202	321.489
TCGA-KN-8432-01A-11R-2315-07	AIM2|9447	1.128
TCGA-KN-8432-01A-11R-2315-07	AIMP1|9255	1411.7992
TCGA-KN-8432-01A-11R-2315-07	AIMP2|7965	1133.1303
TCGA-KN-8432-01A-11R-2315-07	AIPL1|23746	0
TCGA-KN-8432-01A-11R-2315-07	AIP|9049	1103.7789
TCGA-KN-8432-01A-11R-2315-07	AIRE|326	0
TCGA-KN-8432-01A-11R-2315-07	AJAP1|55966	10.7163
TCGA-KN-8432-01A-11R-2315-07	AK1|203	638.4659
TCGA-KN-8432-01A-11R-2315-07	AK2|204	1403.8353
TCGA-KN-8432-01A-11R-2315-07	AK3L1|205	2.2561
TCGA-KN-8432-01A-11R-2315-07	AK3|50808	3835.3074
TCGA-KN-8432-01A-11R-2315-07	AK5|26289	.564
TCGA-KN-8432-01A-11R-2315-07	AK7|122481	49.6334
TCGA-KN-8432-01A-11R-2315-07	AKAP10|11216	332.7693
TCGA-KN-8432-01A-11R-2315-07	AKAP11|11215	1438.8043
TCGA-KN-8432-01A-11R-2315-07	AKAP12|9590	360.9701
TCGA-KN-8432-01A-11R-2315-07	AKAP13|11214	3605.1889
TCGA-KN-8432-01A-11R-2315-07	AKAP14|158798	0
TCGA-KN-8432-01A-11R-2315-07	AKAP1|8165	2290.4681
TCGA-KN-8432-01A-11R-2315-07	AKAP2|11217	1723.9425
TCGA-KN-8432-01A-11R-2315-07	AKAP3|10566	2.8201
TCGA-KN-8432-01A-11R-2315-07	AKAP4|8852	0
TCGA-KN-8432-01A-11R-2315-07	AKAP5|9495	12.4083
TCGA-KN-8432-01A-11R-2315-07	AKAP6|9472	1143.26
TCGA-KN-8432-01A-11R-2315-07	AKAP7|9465	142.132
TCGA-KN-8432-01A-11R-2315-07	AKAP8L|26993	799.2104
TCGA-KN-8432-01A-11R-2315-07	AKAP8|10270	731.5285
TCGA-KN-8432-01A-11R-2315-07	AKAP9|10142	2648.6182
TCGA-KN-8432-01A-11R-2315-07	AKD1|221264	72.758
TCGA-KN-8432-01A-11R-2315-07	AKIRIN1|79647	902.9893
TCGA-KN-8432-01A-11R-2315-07	AKIRIN2|55122	340.6655
TCGA-KN-8432-01A-11R-2315-07	AKNAD1|254268	.564
TCGA-KN-8432-01A-11R-2315-07	AKNA|80709	315.8488
TCGA-KN-8432-01A-11R-2315-07	AKR1A1|10327	781.1619
TCGA-KN-8432-01A-11R-2315-07	AKR1B10|57016	0
TCGA-KN-8432-01A-11R-2315-07	AKR1B15|441282	0
TCGA-KN-8432-01A-11R-2315-07	AKR1B1|231	858.9961
TCGA-KN-8432-01A-11R-2315-07	AKR1C1|1645	3236.3226
TCGA-KN-8432-01A-11R-2315-07	AKR1C2|1646	62.6058
TCGA-KN-8432-01A-11R-2315-07	AKR1C3|8644	59.2217
TCGA-KN-8432-01A-11R-2315-07	AKR1C4|1109	0
TCGA-KN-8432-01A-11R-2315-07	AKR1CL1|340811	0
TCGA-KN-8432-01A-11R-2315-07	AKR1D1|6718	12.4083
TCGA-KN-8432-01A-11R-2315-07	AKR1E2|83592	18.0485
TCGA-KN-8432-01A-11R-2315-07	AKR7A2|8574	457.9808
TCGA-KN-8432-01A-11R-2315-07	AKR7A3|22977	29.8928
TCGA-KN-8432-01A-11R-2315-07	AKR7L|246181	4.5121
TCGA-KN-8432-01A-11R-2315-07	AKT1S1|84335	922.1658
TCGA-KN-8432-01A-11R-2315-07	AKT1|207	5809.9267
TCGA-KN-8432-01A-11R-2315-07	AKT2|208	3271.8556
TCGA-KN-8432-01A-11R-2315-07	AKT3|10000	2990.9757
TCGA-KN-8432-01A-11R-2315-07	AKTIP|64400	1373.0626
TCGA-KN-8432-01A-11R-2315-07	ALAD|210	1327.1292
TCGA-KN-8432-01A-11R-2315-07	ALAS1|211	1587.7045
TCGA-KN-8432-01A-11R-2315-07	ALAS2|212	2.2561
TCGA-KN-8432-01A-11R-2315-07	ALB|213	2.2561
TCGA-KN-8432-01A-11R-2315-07	ALCAM|214	2768.1895
TCGA-KN-8432-01A-11R-2315-07	ALDH16A1|126133	573.04
TCGA-KN-8432-01A-11R-2315-07	ALDH18A1|5832	420.7558
TCGA-KN-8432-01A-11R-2315-07	ALDH1A1|216	26754.0891
TCGA-KN-8432-01A-11R-2315-07	ALDH1A2|8854	3027.6368
TCGA-KN-8432-01A-11R-2315-07	ALDH1A3|220	2081.2239
TCGA-KN-8432-01A-11R-2315-07	ALDH1B1|219	756.3452
TCGA-KN-8432-01A-11R-2315-07	ALDH1L1|10840	2285.956
TCGA-KN-8432-01A-11R-2315-07	ALDH1L2|160428	35.533
TCGA-KN-8432-01A-11R-2315-07	ALDH2|217	386.3508
TCGA-KN-8432-01A-11R-2315-07	ALDH3A1|218	0
TCGA-KN-8432-01A-11R-2315-07	ALDH3A2|224	1124.6475
TCGA-KN-8432-01A-11R-2315-07	ALDH3B1|221	45.6853
TCGA-KN-8432-01A-11R-2315-07	ALDH3B2|222	0
TCGA-KN-8432-01A-11R-2315-07	ALDH4A1|8659	338.9735
TCGA-KN-8432-01A-11R-2315-07	ALDH5A1|7915	757.4732
TCGA-KN-8432-01A-11R-2315-07	ALDH6A1|4329	832.273
TCGA-KN-8432-01A-11R-2315-07	ALDH7A1|501	1957.6988
TCGA-KN-8432-01A-11R-2315-07	ALDH8A1|64577	3.9481
TCGA-KN-8432-01A-11R-2315-07	ALDH9A1|223	1802.5945
TCGA-KN-8432-01A-11R-2315-07	ALDOA|226	35679.075
TCGA-KN-8432-01A-11R-2315-07	ALDOB|229	2.8201
TCGA-KN-8432-01A-11R-2315-07	ALDOC|230	372.8144
TCGA-KN-8432-01A-11R-2315-07	ALG10B|144245	426.96
TCGA-KN-8432-01A-11R-2315-07	ALG10|84920	131.9797
TCGA-KN-8432-01A-11R-2315-07	ALG11|440138	14.1004
TCGA-KN-8432-01A-11R-2315-07	ALG12|79087	1099.2668
TCGA-KN-8432-01A-11R-2315-07	ALG13|79868	705.5838
TCGA-KN-8432-01A-11R-2315-07	ALG14|199857	153.9763
TCGA-KN-8432-01A-11R-2315-07	ALG1L2|644974	0
TCGA-KN-8432-01A-11R-2315-07	ALG1L|200810	1.8387
TCGA-KN-8432-01A-11R-2315-07	ALG1|56052	819.7067
TCGA-KN-8432-01A-11R-2315-07	ALG2|85365	1639.5939
TCGA-KN-8432-01A-11R-2315-07	ALG3|10195	263.3954
TCGA-KN-8432-01A-11R-2315-07	ALG5|29880	366.6103
TCGA-KN-8432-01A-11R-2315-07	ALG6|29929	133.6717
TCGA-KN-8432-01A-11R-2315-07	ALG8|79053	802.5945
TCGA-KN-8432-01A-11R-2315-07	ALG9|79796	618.9679
TCGA-KN-8432-01A-11R-2315-07	ALKBH1|8846	359.2781
TCGA-KN-8432-01A-11R-2315-07	ALKBH2|121642	195.7135
TCGA-KN-8432-01A-11R-2315-07	ALKBH3|221120	318.1049
TCGA-KN-8432-01A-11R-2315-07	ALKBH4|54784	336.7682
TCGA-KN-8432-01A-11R-2315-07	ALKBH5|54890	1728.1444
TCGA-KN-8432-01A-11R-2315-07	ALKBH6|84964	132.5437
TCGA-KN-8432-01A-11R-2315-07	ALKBH7|84266	1145.5161
TCGA-KN-8432-01A-11R-2315-07	ALKBH8|91801	165.2566
TCGA-KN-8432-01A-11R-2315-07	ALK|238	0
TCGA-KN-8432-01A-11R-2315-07	ALLC|55821	0
TCGA-KN-8432-01A-11R-2315-07	ALMS1P|200420	.564
TCGA-KN-8432-01A-11R-2315-07	ALMS1|7840	381.2747
TCGA-KN-8432-01A-11R-2315-07	ALOX12B|242	0
TCGA-KN-8432-01A-11R-2315-07	ALOX12P2|245	12.4083
TCGA-KN-8432-01A-11R-2315-07	ALOX12|239	3.3841
TCGA-KN-8432-01A-11R-2315-07	ALOX15B|247	1.692
TCGA-KN-8432-01A-11R-2315-07	ALOX15|246	0
TCGA-KN-8432-01A-11R-2315-07	ALOX5AP|241	126.9036
TCGA-KN-8432-01A-11R-2315-07	ALOX5|240	91.3706
TCGA-KN-8432-01A-11R-2315-07	ALOXE3|59344	.564
TCGA-KN-8432-01A-11R-2315-07	ALPI|248	0
TCGA-KN-8432-01A-11R-2315-07	ALPK1|80216	314.1568
TCGA-KN-8432-01A-11R-2315-07	ALPK2|115701	1.692
TCGA-KN-8432-01A-11R-2315-07	ALPK3|57538	2342.3576
TCGA-KN-8432-01A-11R-2315-07	ALPL|249	46.2493
TCGA-KN-8432-01A-11R-2315-07	ALPPL2|251	0
TCGA-KN-8432-01A-11R-2315-07	ALPP|250	3.3841
TCGA-KN-8432-01A-11R-2315-07	ALS2CL|259173	635.6458
TCGA-KN-8432-01A-11R-2315-07	ALS2CR11|151254	1.692
TCGA-KN-8432-01A-11R-2315-07	ALS2CR12|130540	2.2561
TCGA-KN-8432-01A-11R-2315-07	ALS2CR4|65062	279.1878
TCGA-KN-8432-01A-11R-2315-07	ALS2CR8|79800	119.5713
TCGA-KN-8432-01A-11R-2315-07	ALS2|57679	677.383
TCGA-KN-8432-01A-11R-2315-07	ALX1|8092	.564
TCGA-KN-8432-01A-11R-2315-07	ALX3|257	21.4326
TCGA-KN-8432-01A-11R-2315-07	ALX4|60529	.564
TCGA-KN-8432-01A-11R-2315-07	AMAC1L2|83650	.564
TCGA-KN-8432-01A-11R-2315-07	AMAC1L3|643664	3.3841
TCGA-KN-8432-01A-11R-2315-07	AMAC1|146861	0
TCGA-KN-8432-01A-11R-2315-07	AMACR|23600	1388.0429
TCGA-KN-8432-01A-11R-2315-07	AMBN|258	1.128
TCGA-KN-8432-01A-11R-2315-07	AMBP|259	3.9481
TCGA-KN-8432-01A-11R-2315-07	AMBRA1|55626	1547.0953
TCGA-KN-8432-01A-11R-2315-07	AMD1|262	2198.5336
TCGA-KN-8432-01A-11R-2315-07	AMDHD1|144193	3.3841
TCGA-KN-8432-01A-11R-2315-07	AMDHD2|51005	232.3801
TCGA-KN-8432-01A-11R-2315-07	AMELX|265	0
TCGA-KN-8432-01A-11R-2315-07	AMELY|266	0
TCGA-KN-8432-01A-11R-2315-07	AMFR|267	9624.3655
TCGA-KN-8432-01A-11R-2315-07	AMHR2|269	0
TCGA-KN-8432-01A-11R-2315-07	AMH|268	4.5121
TCGA-KN-8432-01A-11R-2315-07	AMICA1|120425	38.9171
TCGA-KN-8432-01A-11R-2315-07	AMIGO1|57463	234.0666
TCGA-KN-8432-01A-11R-2315-07	AMIGO2|347902	1782.8539
TCGA-KN-8432-01A-11R-2315-07	AMIGO3|386724	21.9966
TCGA-KN-8432-01A-11R-2315-07	AMMECR1L|83607	424.1399
TCGA-KN-8432-01A-11R-2315-07	AMMECR1|9949	161.8725
TCGA-KN-8432-01A-11R-2315-07	AMN1|196394	247.6029
TCGA-KN-8432-01A-11R-2315-07	AMN|81693	18.0485
TCGA-KN-8432-01A-11R-2315-07	AMOTL1|154810	281.4439
TCGA-KN-8432-01A-11R-2315-07	AMOTL2|51421	1814.4388
TCGA-KN-8432-01A-11R-2315-07	AMOT|154796	578.6802
TCGA-KN-8432-01A-11R-2315-07	AMPD1|270	0
TCGA-KN-8432-01A-11R-2315-07	AMPD2|271	160.1805
TCGA-KN-8432-01A-11R-2315-07	AMPD3|272	2184.9972
TCGA-KN-8432-01A-11R-2315-07	AMPH|273	3.3841
TCGA-KN-8432-01A-11R-2315-07	AMTN|401138	0
TCGA-KN-8432-01A-11R-2315-07	AMT|275	325.3412
TCGA-KN-8432-01A-11R-2315-07	AMY1A|276	3.3841
TCGA-KN-8432-01A-11R-2315-07	AMY2A|279	0
TCGA-KN-8432-01A-11R-2315-07	AMY2B|280	218.4884
TCGA-KN-8432-01A-11R-2315-07	AMZ1|155185	.564
TCGA-KN-8432-01A-11R-2315-07	AMZ2P1|201283	70.502
TCGA-KN-8432-01A-11R-2315-07	AMZ2|51321	1134.7998
TCGA-KN-8432-01A-11R-2315-07	ANAPC10|10393	134.2358
TCGA-KN-8432-01A-11R-2315-07	ANAPC11|51529	793.5702
TCGA-KN-8432-01A-11R-2315-07	ANAPC13|25847	1355.956
TCGA-KN-8432-01A-11R-2315-07	ANAPC16|119504	1479.4134
TCGA-KN-8432-01A-11R-2315-07	ANAPC1|64682	301.7484
TCGA-KN-8432-01A-11R-2315-07	ANAPC2|29882	908.0654
TCGA-KN-8432-01A-11R-2315-07	ANAPC4|29945	397.0671
TCGA-KN-8432-01A-11R-2315-07	ANAPC5|51433	2407.7834
TCGA-KN-8432-01A-11R-2315-07	ANAPC7|51434	1048.5054
TCGA-KN-8432-01A-11R-2315-07	ANGEL1|23357	998.872
TCGA-KN-8432-01A-11R-2315-07	ANGEL2|90806	732.6565
TCGA-KN-8432-01A-11R-2315-07	ANGPT1|284	1350.2538
TCGA-KN-8432-01A-11R-2315-07	ANGPT2|285	243.6548
TCGA-KN-8432-01A-11R-2315-07	ANGPT4|51378	2.2561
TCGA-KN-8432-01A-11R-2315-07	ANGPTL1|9068	2382.4027
TCGA-KN-8432-01A-11R-2315-07	ANGPTL2|23452	246.4749
TCGA-KN-8432-01A-11R-2315-07	ANGPTL3|27329	.564
TCGA-KN-8432-01A-11R-2315-07	ANGPTL4|51129	21.9966
TCGA-KN-8432-01A-11R-2315-07	ANGPTL5|253935	0
TCGA-KN-8432-01A-11R-2315-07	ANGPTL6|83854	2.0756
TCGA-KN-8432-01A-11R-2315-07	ANGPTL7|10218	.564
TCGA-KN-8432-01A-11R-2315-07	ANG|283	11.0716
TCGA-KN-8432-01A-11R-2315-07	ANK1|286	3.9481
TCGA-KN-8432-01A-11R-2315-07	ANK2|287	206.9938
TCGA-KN-8432-01A-11R-2315-07	ANK3|288	1026.5087
TCGA-KN-8432-01A-11R-2315-07	ANKAR|150709	33.2769
TCGA-KN-8432-01A-11R-2315-07	ANKDD1A|348094	29.8928
TCGA-KN-8432-01A-11R-2315-07	ANKFN1|162282	0
TCGA-KN-8432-01A-11R-2315-07	ANKFY1|51479	1391.427
TCGA-KN-8432-01A-11R-2315-07	ANKHD1-EIF4EBP3|404734	938.4095
TCGA-KN-8432-01A-11R-2315-07	ANKHD1|54882	2559.9154
TCGA-KN-8432-01A-11R-2315-07	ANKH|56172	271.2916
TCGA-KN-8432-01A-11R-2315-07	ANKIB1|54467	786.238
TCGA-KN-8432-01A-11R-2315-07	ANKK1|255239	1.692
TCGA-KN-8432-01A-11R-2315-07	ANKLE1|126549	1.692
TCGA-KN-8432-01A-11R-2315-07	ANKLE2|23141	1540.8911
TCGA-KN-8432-01A-11R-2315-07	ANKMY1|51281	113.3672
TCGA-KN-8432-01A-11R-2315-07	ANKMY2|57037	1205.3017
TCGA-KN-8432-01A-11R-2315-07	ANKRA2|57763	301.1844
TCGA-KN-8432-01A-11R-2315-07	ANKRD10|55608	798.6464
TCGA-KN-8432-01A-11R-2315-07	ANKRD11|29123	2717.9075
TCGA-KN-8432-01A-11R-2315-07	ANKRD12|23253	2159.6165
TCGA-KN-8432-01A-11R-2315-07	ANKRD13A|88455	2733.2205
TCGA-KN-8432-01A-11R-2315-07	ANKRD13B|124930	5.0761
TCGA-KN-8432-01A-11R-2315-07	ANKRD13C|81573	468.1331
TCGA-KN-8432-01A-11R-2315-07	ANKRD13D|338692	380.1466
TCGA-KN-8432-01A-11R-2315-07	ANKRD16|54522	76.7061
TCGA-KN-8432-01A-11R-2315-07	ANKRD17|26057	2885.5048
TCGA-KN-8432-01A-11R-2315-07	ANKRD19|138649	45.1213
TCGA-KN-8432-01A-11R-2315-07	ANKRD1|27063	6.2042
TCGA-KN-8432-01A-11R-2315-07	ANKRD20A3|441425	28.2008
TCGA-KN-8432-01A-11R-2315-07	ANKRD20A4|728747	4.5121
TCGA-KN-8432-01A-11R-2315-07	ANKRD20B|729171	29.3288
TCGA-KN-8432-01A-11R-2315-07	ANKRD22|118932	2366.0462
TCGA-KN-8432-01A-11R-2315-07	ANKRD23|200539	10.1523
TCGA-KN-8432-01A-11R-2315-07	ANKRD24|170961	10.7163
TCGA-KN-8432-01A-11R-2315-07	ANKRD26P1|124149	0
TCGA-KN-8432-01A-11R-2315-07	ANKRD26|22852	112.8032
TCGA-KN-8432-01A-11R-2315-07	ANKRD27|84079	831.9233
TCGA-KN-8432-01A-11R-2315-07	ANKRD28|23243	874.7885
TCGA-KN-8432-01A-11R-2315-07	ANKRD29|147463	972.9272
TCGA-KN-8432-01A-11R-2315-07	ANKRD2|26287	2.8201
TCGA-KN-8432-01A-11R-2315-07	ANKRD30A|91074	21.4326
TCGA-KN-8432-01A-11R-2315-07	ANKRD30B|374860	3.3841
TCGA-KN-8432-01A-11R-2315-07	ANKRD31|256006	4.5121
TCGA-KN-8432-01A-11R-2315-07	ANKRD32|84250	71.63
TCGA-KN-8432-01A-11R-2315-07	ANKRD33|341405	0
TCGA-KN-8432-01A-11R-2315-07	ANKRD34A|284615	11.8443
TCGA-KN-8432-01A-11R-2315-07	ANKRD34B|340120	.564
TCGA-KN-8432-01A-11R-2315-07	ANKRD34C|390616	0
TCGA-KN-8432-01A-11R-2315-07	ANKRD35|148741	3.9481
TCGA-KN-8432-01A-11R-2315-07	ANKRD36BP1|84832	103.7789
TCGA-KN-8432-01A-11R-2315-07	ANKRD36B|57730	9.5883
TCGA-KN-8432-01A-11R-2315-07	ANKRD36|375248	62.6058
TCGA-KN-8432-01A-11R-2315-07	ANKRD37|353322	132.5099
TCGA-KN-8432-01A-11R-2315-07	ANKRD39|51239	106.599
TCGA-KN-8432-01A-11R-2315-07	ANKRD40|91369	899.0412
TCGA-KN-8432-01A-11R-2315-07	ANKRD42|338699	446.7005
TCGA-KN-8432-01A-11R-2315-07	ANKRD43|134548	121.8274
TCGA-KN-8432-01A-11R-2315-07	ANKRD44|91526	290.4681
TCGA-KN-8432-01A-11R-2315-07	ANKRD45|339416	5.6402
TCGA-KN-8432-01A-11R-2315-07	ANKRD46|157567	323.0344
TCGA-KN-8432-01A-11R-2315-07	ANKRD49|54851	369.4303
TCGA-KN-8432-01A-11R-2315-07	ANKRD50|57182	784.546
TCGA-KN-8432-01A-11R-2315-07	ANKRD52|283373	1047.3773
TCGA-KN-8432-01A-11R-2315-07	ANKRD53|79998	5.0761
TCGA-KN-8432-01A-11R-2315-07	ANKRD54|129138	772.1376
TCGA-KN-8432-01A-11R-2315-07	ANKRD55|79722	.564
TCGA-KN-8432-01A-11R-2315-07	ANKRD56|345079	579.8082
TCGA-KN-8432-01A-11R-2315-07	ANKRD57|65124	240.2707
TCGA-KN-8432-01A-11R-2315-07	ANKRD58|347454	31.0209
TCGA-KN-8432-01A-11R-2315-07	ANKRD5|63926	278.0598
TCGA-KN-8432-01A-11R-2315-07	ANKRD6|22881	110.4456
TCGA-KN-8432-01A-11R-2315-07	ANKRD7|56311	2.8201
TCGA-KN-8432-01A-11R-2315-07	ANKRD9|122416	878.7366
TCGA-KN-8432-01A-11R-2315-07	ANKS1A|23294	725.8883
TCGA-KN-8432-01A-11R-2315-07	ANKS1B|56899	6.2042
TCGA-KN-8432-01A-11R-2315-07	ANKS3|124401	578.6802
TCGA-KN-8432-01A-11R-2315-07	ANKS4B|257629	.564
TCGA-KN-8432-01A-11R-2315-07	ANKS6|203286	463.057
TCGA-KN-8432-01A-11R-2315-07	ANKZF1|55139	265.0874
TCGA-KN-8432-01A-11R-2315-07	ANLN|54443	21.9966
TCGA-KN-8432-01A-11R-2315-07	ANO10|55129	1041.7372
TCGA-KN-8432-01A-11R-2315-07	ANO1|55107	261.7033
TCGA-KN-8432-01A-11R-2315-07	ANO2|57101	14.6644
TCGA-KN-8432-01A-11R-2315-07	ANO3|63982	71.066
TCGA-KN-8432-01A-11R-2315-07	ANO4|121601	1862.9442
TCGA-KN-8432-01A-11R-2315-07	ANO5|203859	1388.0429
TCGA-KN-8432-01A-11R-2315-07	ANO6|196527	5223.9143
TCGA-KN-8432-01A-11R-2315-07	ANO7|50636	25.3807
TCGA-KN-8432-01A-11R-2315-07	ANO8|57719	277.4958
TCGA-KN-8432-01A-11R-2315-07	ANO9|338440	96.4467
TCGA-KN-8432-01A-11R-2315-07	ANP32A|8125	3355.3299
TCGA-KN-8432-01A-11R-2315-07	ANP32B|10541	2409.4755
TCGA-KN-8432-01A-11R-2315-07	ANP32C|23520	17.4845
TCGA-KN-8432-01A-11R-2315-07	ANP32D|23519	3.9481
TCGA-KN-8432-01A-11R-2315-07	ANP32E|81611	1012.4083
TCGA-KN-8432-01A-11R-2315-07	ANPEP|290	26.5087
TCGA-KN-8432-01A-11R-2315-07	ANTXR1|84168	269.5995
TCGA-KN-8432-01A-11R-2315-07	ANTXR2|118429	764.8054
TCGA-KN-8432-01A-11R-2315-07	ANTXRL|195977	0
TCGA-KN-8432-01A-11R-2315-07	ANUBL1|93550	74.4501
TCGA-KN-8432-01A-11R-2315-07	ANXA10|11199	0
TCGA-KN-8432-01A-11R-2315-07	ANXA11|311	3459.6729
TCGA-KN-8432-01A-11R-2315-07	ANXA13|312	0
TCGA-KN-8432-01A-11R-2315-07	ANXA1|301	411.7315
TCGA-KN-8432-01A-11R-2315-07	ANXA2P1|303	158.4884
TCGA-KN-8432-01A-11R-2315-07	ANXA2P2|304	2853.9199
TCGA-KN-8432-01A-11R-2315-07	ANXA2P3|305	40.6091
TCGA-KN-8432-01A-11R-2315-07	ANXA2|302	6024.2527
TCGA-KN-8432-01A-11R-2315-07	ANXA3|306	1442.1884
TCGA-KN-8432-01A-11R-2315-07	ANXA4|307	2440.4963
TCGA-KN-8432-01A-11R-2315-07	ANXA5|308	4658.7704
TCGA-KN-8432-01A-11R-2315-07	ANXA6|309	989.8477
TCGA-KN-8432-01A-11R-2315-07	ANXA7|310	2280.8799
TCGA-KN-8432-01A-11R-2315-07	ANXA8L1|728113	0
TCGA-KN-8432-01A-11R-2315-07	ANXA8L2|244	0
TCGA-KN-8432-01A-11R-2315-07	ANXA8|653145	0
TCGA-KN-8432-01A-11R-2315-07	ANXA9|8416	305.1325
TCGA-KN-8432-01A-11R-2315-07	AOAH|313	59.2217
TCGA-KN-8432-01A-11R-2315-07	AOC2|314	21.9966
TCGA-KN-8432-01A-11R-2315-07	AOC3|8639	518.3305
TCGA-KN-8432-01A-11R-2315-07	AOX1|316	177.665
TCGA-KN-8432-01A-11R-2315-07	AOX2P|344454	0
TCGA-KN-8432-01A-11R-2315-07	AP1AR|55435	753.5251
TCGA-KN-8432-01A-11R-2315-07	AP1B1|162	4928.934
TCGA-KN-8432-01A-11R-2315-07	AP1G1|164	3125.2115
TCGA-KN-8432-01A-11R-2315-07	AP1G2|8906	940.5809
TCGA-KN-8432-01A-11R-2315-07	AP1M1|8907	1096.4467
TCGA-KN-8432-01A-11R-2315-07	AP1M2|10053	1565.7078
TCGA-KN-8432-01A-11R-2315-07	AP1S1|1174	787.366
TCGA-KN-8432-01A-11R-2315-07	AP1S2|8905	332.7693
TCGA-KN-8432-01A-11R-2315-07	AP1S3|130340	231.8105
TCGA-KN-8432-01A-11R-2315-07	AP2A1|160	993.4574
TCGA-KN-8432-01A-11R-2315-07	AP2A2|161	2090.8065
TCGA-KN-8432-01A-11R-2315-07	AP2B1|163	4880.4287
TCGA-KN-8432-01A-11R-2315-07	AP2M1|1173	3062.6058
TCGA-KN-8432-01A-11R-2315-07	AP2S1|1175	894.529
TCGA-KN-8432-01A-11R-2315-07	AP3B1|8546	2368.3023
TCGA-KN-8432-01A-11R-2315-07	AP3B2|8120	4.5121
TCGA-KN-8432-01A-11R-2315-07	AP3D1|8943	4184.9972
TCGA-KN-8432-01A-11R-2315-07	AP3M1|26985	618.7253
TCGA-KN-8432-01A-11R-2315-07	AP3M2|10947	369.4303
TCGA-KN-8432-01A-11R-2315-07	AP3S1|1176	448.9566
TCGA-KN-8432-01A-11R-2315-07	AP3S2|10239	2304.8618
TCGA-KN-8432-01A-11R-2315-07	AP4B1|10717	146.0293
TCGA-KN-8432-01A-11R-2315-07	AP4E1|23431	366.0462
TCGA-KN-8432-01A-11R-2315-07	AP4M1|9179	304.7547
TCGA-KN-8432-01A-11R-2315-07	AP4S1|11154	129.1596
TCGA-KN-8432-01A-11R-2315-07	APAF1|317	398.7592
TCGA-KN-8432-01A-11R-2315-07	APBA1|320	36.661
TCGA-KN-8432-01A-11R-2315-07	APBA2|321	7.3322
TCGA-KN-8432-01A-11R-2315-07	APBA3|9546	401.0152
TCGA-KN-8432-01A-11R-2315-07	APBB1IP|54518	74.4501
TCGA-KN-8432-01A-11R-2315-07	APBB1|322	865.7642
TCGA-KN-8432-01A-11R-2315-07	APBB2|323	924.4219
TCGA-KN-8432-01A-11R-2315-07	APBB3|10307	320.361
TCGA-KN-8432-01A-11R-2315-07	APC2|10297	10.8686
TCGA-KN-8432-01A-11R-2315-07	APCDD1L|164284	1.692
TCGA-KN-8432-01A-11R-2315-07	APCDD1|147495	89.6785
TCGA-KN-8432-01A-11R-2315-07	APCS|325	0
TCGA-KN-8432-01A-11R-2315-07	APC|324	910.8855
TCGA-KN-8432-01A-11R-2315-07	APEH|327	1946.9825
TCGA-KN-8432-01A-11R-2315-07	APEX1|328	2075.5781
TCGA-KN-8432-01A-11R-2315-07	APEX2|27301	537.5071
TCGA-KN-8432-01A-11R-2315-07	APH1A|51107	5406.0914
TCGA-KN-8432-01A-11R-2315-07	APH1B|83464	1419.0637
TCGA-KN-8432-01A-11R-2315-07	API5|8539	3085.7304
TCGA-KN-8432-01A-11R-2315-07	APIP|51074	857.4281
TCGA-KN-8432-01A-11R-2315-07	APITD1|378708	158.8494
TCGA-KN-8432-01A-11R-2315-07	APLF|200558	31.0209
TCGA-KN-8432-01A-11R-2315-07	APLNR|187	736.6046
TCGA-KN-8432-01A-11R-2315-07	APLN|8862	169.2047
TCGA-KN-8432-01A-11R-2315-07	APLP1|333	2.2561
TCGA-KN-8432-01A-11R-2315-07	APLP2|334	42185.5612
TCGA-KN-8432-01A-11R-2315-07	APOA1BP|128240	2077.2702
TCGA-KN-8432-01A-11R-2315-07	APOA1|335	0
TCGA-KN-8432-01A-11R-2315-07	APOA2|336	0
TCGA-KN-8432-01A-11R-2315-07	APOA4|337	0
TCGA-KN-8432-01A-11R-2315-07	APOA5|116519	.564
TCGA-KN-8432-01A-11R-2315-07	APOB48R|55911	130.8517
TCGA-KN-8432-01A-11R-2315-07	APOBEC1|339	0
TCGA-KN-8432-01A-11R-2315-07	APOBEC2|10930	1.692
TCGA-KN-8432-01A-11R-2315-07	APOBEC3A|200315	13.1754
TCGA-KN-8432-01A-11R-2315-07	APOBEC3B|9582	48.8663
TCGA-KN-8432-01A-11R-2315-07	APOBEC3C|27350	30.4569
TCGA-KN-8432-01A-11R-2315-07	APOBEC3D|140564	74.4501
TCGA-KN-8432-01A-11R-2315-07	APOBEC3F|200316	130.2876
TCGA-KN-8432-01A-11R-2315-07	APOBEC3G|60489	131.9797
TCGA-KN-8432-01A-11R-2315-07	APOBEC3H|164668	1.128
TCGA-KN-8432-01A-11R-2315-07	APOBEC4|403314	0
TCGA-KN-8432-01A-11R-2315-07	APOB|338	.564
TCGA-KN-8432-01A-11R-2315-07	APOC1P1|342	1.128
TCGA-KN-8432-01A-11R-2315-07	APOC1|341	192.3294
TCGA-KN-8432-01A-11R-2315-07	APOC2|344	10.1523
TCGA-KN-8432-01A-11R-2315-07	APOC3|345	0
TCGA-KN-8432-01A-11R-2315-07	APOC4|346	.564
TCGA-KN-8432-01A-11R-2315-07	APOD|347	49.6334
TCGA-KN-8432-01A-11R-2315-07	APOE|348	8614.7772
TCGA-KN-8432-01A-11R-2315-07	APOF|319	.564
TCGA-KN-8432-01A-11R-2315-07	APOH|350	2.8201
TCGA-KN-8432-01A-11R-2315-07	APOL1|8542	2790.1861
TCGA-KN-8432-01A-11R-2315-07	APOL2|23780	1280.3158
TCGA-KN-8432-01A-11R-2315-07	APOL3|80833	315.2848
TCGA-KN-8432-01A-11R-2315-07	APOL4|80832	43.4292
TCGA-KN-8432-01A-11R-2315-07	APOL5|80831	1.128
TCGA-KN-8432-01A-11R-2315-07	APOL6|80830	2582.0643
TCGA-KN-8432-01A-11R-2315-07	APOLD1|81575	967.2871
TCGA-KN-8432-01A-11R-2315-07	APOM|55937	5.0761
TCGA-KN-8432-01A-11R-2315-07	APOOL|139322	658.7704
TCGA-KN-8432-01A-11R-2315-07	APOO|79135	949.2386
TCGA-KN-8432-01A-11R-2315-07	APPBP2|10513	545.4033
TCGA-KN-8432-01A-11R-2315-07	APPL1|26060	880.9927
TCGA-KN-8432-01A-11R-2315-07	APPL2|55198	769.3175
TCGA-KN-8432-01A-11R-2315-07	APP|351	30187.2532
TCGA-KN-8432-01A-11R-2315-07	APRT|353	1753.5251
TCGA-KN-8432-01A-11R-2315-07	APTX|54840	627.7496
TCGA-KN-8432-01A-11R-2315-07	AQP10|89872	0
TCGA-KN-8432-01A-11R-2315-07	AQP11|282679	21.4326
TCGA-KN-8432-01A-11R-2315-07	AQP12A|375318	0
TCGA-KN-8432-01A-11R-2315-07	AQP12B|653437	0
TCGA-KN-8432-01A-11R-2315-07	AQP1|358	710.6599
TCGA-KN-8432-01A-11R-2315-07	AQP2|359	1.128
TCGA-KN-8432-01A-11R-2315-07	AQP3|360	77.2702
TCGA-KN-8432-01A-11R-2315-07	AQP4|361	8630.5697
TCGA-KN-8432-01A-11R-2315-07	AQP5|362	0
TCGA-KN-8432-01A-11R-2315-07	AQP6|363	4.5121
TCGA-KN-8432-01A-11R-2315-07	AQP7P1|375719	2.8201
TCGA-KN-8432-01A-11R-2315-07	AQP7P3|441432	0
TCGA-KN-8432-01A-11R-2315-07	AQP7|364	197.9695
TCGA-KN-8432-01A-11R-2315-07	AQP8|343	0
TCGA-KN-8432-01A-11R-2315-07	AQP9|366	5.0761
TCGA-KN-8432-01A-11R-2315-07	AQPEP|206338	2.2561
TCGA-KN-8432-01A-11R-2315-07	AQR|9716	1297.2363
TCGA-KN-8432-01A-11R-2315-07	ARAF|369	2413.9876
TCGA-KN-8432-01A-11R-2315-07	ARAP1|116985	11152.6509
TCGA-KN-8432-01A-11R-2315-07	ARAP2|116984	273.5477
TCGA-KN-8432-01A-11R-2315-07	ARAP3|64411	211.5059
TCGA-KN-8432-01A-11R-2315-07	ARCN1|372	5117.8793
TCGA-KN-8432-01A-11R-2315-07	ARC|23237	18.0485
TCGA-KN-8432-01A-11R-2315-07	AREG|374	7.3322
TCGA-KN-8432-01A-11R-2315-07	ARF1|375	14232.9385
TCGA-KN-8432-01A-11R-2315-07	ARF3|377	6002.8201
TCGA-KN-8432-01A-11R-2315-07	ARF4|378	1169.2047
TCGA-KN-8432-01A-11R-2315-07	ARF5|381	2847.6086
TCGA-KN-8432-01A-11R-2315-07	ARF6|382	4060.9137
TCGA-KN-8432-01A-11R-2315-07	ARFGAP1|55738	1570.784
TCGA-KN-8432-01A-11R-2315-07	ARFGAP2|84364	3209.2499
TCGA-KN-8432-01A-11R-2315-07	ARFGAP3|26286	1532.4309
TCGA-KN-8432-01A-11R-2315-07	ARFGEF1|10565	2293.6097
TCGA-KN-8432-01A-11R-2315-07	ARFGEF2|10564	5072.758
TCGA-KN-8432-01A-11R-2315-07	ARFIP1|27236	1409.4755
TCGA-KN-8432-01A-11R-2315-07	ARFIP2|23647	815.5668
TCGA-KN-8432-01A-11R-2315-07	ARFRP1|10139	1282.5719
TCGA-KN-8432-01A-11R-2315-07	ARG1|383	0
TCGA-KN-8432-01A-11R-2315-07	ARG2|384	463.4067
TCGA-KN-8432-01A-11R-2315-07	ARGFXP2|503640	0
TCGA-KN-8432-01A-11R-2315-07	ARGFX|503582	0
TCGA-KN-8432-01A-11R-2315-07	ARGLU1|55082	866.8923
TCGA-KN-8432-01A-11R-2315-07	ARHGAP10|79658	69.3739
TCGA-KN-8432-01A-11R-2315-07	ARHGAP11A|9824	36.661
TCGA-KN-8432-01A-11R-2315-07	ARHGAP11B|89839	3.9481
TCGA-KN-8432-01A-11R-2315-07	ARHGAP12|94134	1355.894
TCGA-KN-8432-01A-11R-2315-07	ARHGAP15|55843	31.5849
TCGA-KN-8432-01A-11R-2315-07	ARHGAP17|55114	851.0998
TCGA-KN-8432-01A-11R-2315-07	ARHGAP18|93663	3938.5223
TCGA-KN-8432-01A-11R-2315-07	ARHGAP19|84986	284.264
TCGA-KN-8432-01A-11R-2315-07	ARHGAP1|392	1869.7124
TCGA-KN-8432-01A-11R-2315-07	ARHGAP20|57569	15.2284
TCGA-KN-8432-01A-11R-2315-07	ARHGAP21|57584	1443.3164
TCGA-KN-8432-01A-11R-2315-07	ARHGAP22|58504	14.6644
TCGA-KN-8432-01A-11R-2315-07	ARHGAP23|57636	138.1839
TCGA-KN-8432-01A-11R-2315-07	ARHGAP24|83478	2031.5849
TCGA-KN-8432-01A-11R-2315-07	ARHGAP25|9938	135.9278
TCGA-KN-8432-01A-11R-2315-07	ARHGAP26|23092	165.2566
TCGA-KN-8432-01A-11R-2315-07	ARHGAP27|201176	598.3982
TCGA-KN-8432-01A-11R-2315-07	ARHGAP28|79822	244.7829
TCGA-KN-8432-01A-11R-2315-07	ARHGAP29|9411	949.8026
TCGA-KN-8432-01A-11R-2315-07	ARHGAP30|257106	168.0767
TCGA-KN-8432-01A-11R-2315-07	ARHGAP31|57514	1813.8748
TCGA-KN-8432-01A-11R-2315-07	ARHGAP32|9743	2184.9972
TCGA-KN-8432-01A-11R-2315-07	ARHGAP33|115703	69.938
TCGA-KN-8432-01A-11R-2315-07	ARHGAP36|158763	0
TCGA-KN-8432-01A-11R-2315-07	ARHGAP39|80728	130.8517
TCGA-KN-8432-01A-11R-2315-07	ARHGAP42|143872	438.6464
TCGA-KN-8432-01A-11R-2315-07	ARHGAP4|393	1182.1771
TCGA-KN-8432-01A-11R-2315-07	ARHGAP5|394	7092.4986
TCGA-KN-8432-01A-11R-2315-07	ARHGAP6|395	2887.7609
TCGA-KN-8432-01A-11R-2315-07	ARHGAP8|23779	652.1827
TCGA-KN-8432-01A-11R-2315-07	ARHGAP9|64333	52.4535
TCGA-KN-8432-01A-11R-2315-07	ARHGDIA|396	4602.9329
TCGA-KN-8432-01A-11R-2315-07	ARHGDIB|397	1028.7648
TCGA-KN-8432-01A-11R-2315-07	ARHGDIG|398	0
TCGA-KN-8432-01A-11R-2315-07	ARHGEF10L|55160	732.6565
TCGA-KN-8432-01A-11R-2315-07	ARHGEF10|9639	256.0632
TCGA-KN-8432-01A-11R-2315-07	ARHGEF11|9826	1030.4569
TCGA-KN-8432-01A-11R-2315-07	ARHGEF12|23365	11218.8381
TCGA-KN-8432-01A-11R-2315-07	ARHGEF15|22899	206.4298
TCGA-KN-8432-01A-11R-2315-07	ARHGEF16|27237	579.2442
TCGA-KN-8432-01A-11R-2315-07	ARHGEF17|9828	5343.4856
TCGA-KN-8432-01A-11R-2315-07	ARHGEF18|23370	1866.8923
TCGA-KN-8432-01A-11R-2315-07	ARHGEF19|128272	39.4811
TCGA-KN-8432-01A-11R-2315-07	ARHGEF1|9138	957.6988
TCGA-KN-8432-01A-11R-2315-07	ARHGEF2|9181	411.7315
TCGA-KN-8432-01A-11R-2315-07	ARHGEF33|100271715	2.2561
TCGA-KN-8432-01A-11R-2315-07	ARHGEF35|445328	980.2594
TCGA-KN-8432-01A-11R-2315-07	ARHGEF37|389337	423.0118
TCGA-KN-8432-01A-11R-2315-07	ARHGEF38|54848	63.1698
TCGA-KN-8432-01A-11R-2315-07	ARHGEF3|50650	676.2549
TCGA-KN-8432-01A-11R-2315-07	ARHGEF4|50649	3.9481
TCGA-KN-8432-01A-11R-2315-07	ARHGEF5|7984	747.3209
TCGA-KN-8432-01A-11R-2315-07	ARHGEF6|9459	1573.6041
TCGA-KN-8432-01A-11R-2315-07	ARHGEF7|8874	881.5567
TCGA-KN-8432-01A-11R-2315-07	ARHGEF9|23229	515.5104
TCGA-KN-8432-01A-11R-2315-07	ARID1A|8289	1647.4901
TCGA-KN-8432-01A-11R-2315-07	ARID1B|57492	1260.5753
TCGA-KN-8432-01A-11R-2315-07	ARID2|196528	1037.7891
TCGA-KN-8432-01A-11R-2315-07	ARID3A|1820	259.4473
TCGA-KN-8432-01A-11R-2315-07	ARID3B|10620	112.2391
TCGA-KN-8432-01A-11R-2315-07	ARID3C|138715	0
TCGA-KN-8432-01A-11R-2315-07	ARID4A|5926	554.9915
TCGA-KN-8432-01A-11R-2315-07	ARID4B|51742	1235.9052
TCGA-KN-8432-01A-11R-2315-07	ARID5A|10865	125.7755
TCGA-KN-8432-01A-11R-2315-07	ARID5B|84159	125.2115
TCGA-KN-8432-01A-11R-2315-07	ARIH1|25820	1956.5708
TCGA-KN-8432-01A-11R-2315-07	ARIH2|10425	1224.9013
TCGA-KN-8432-01A-11R-2315-07	ARL10|285598	34.969
TCGA-KN-8432-01A-11R-2315-07	ARL11|115761	14.1004
TCGA-KN-8432-01A-11R-2315-07	ARL13A|392509	0
TCGA-KN-8432-01A-11R-2315-07	ARL13B|200894	113.9312
TCGA-KN-8432-01A-11R-2315-07	ARL14|80117	119.5713
TCGA-KN-8432-01A-11R-2315-07	ARL15|54622	1344.6136
TCGA-KN-8432-01A-11R-2315-07	ARL16|339231	282.0079
TCGA-KN-8432-01A-11R-2315-07	ARL17A|51326	21.568
TCGA-KN-8432-01A-11R-2315-07	ARL17B|641522	.5809
TCGA-KN-8432-01A-11R-2315-07	ARL1|400	3514.9464
TCGA-KN-8432-01A-11R-2315-07	ARL2BP|23568	2478.8494
TCGA-KN-8432-01A-11R-2315-07	ARL2|402	1302.3125
TCGA-KN-8432-01A-11R-2315-07	ARL3|403	293.2882
TCGA-KN-8432-01A-11R-2315-07	ARL4A|10124	406.0914
TCGA-KN-8432-01A-11R-2315-07	ARL4C|10123	110.5471
TCGA-KN-8432-01A-11R-2315-07	ARL4D|379	840.9475
TCGA-KN-8432-01A-11R-2315-07	ARL5A|26225	888.8889
TCGA-KN-8432-01A-11R-2315-07	ARL5B|221079	179.357
TCGA-KN-8432-01A-11R-2315-07	ARL5C|390790	.564
TCGA-KN-8432-01A-11R-2315-07	ARL6IP1|23204	7621.5454
TCGA-KN-8432-01A-11R-2315-07	ARL6IP4|51329	2876.4805
TCGA-KN-8432-01A-11R-2315-07	ARL6IP5|10550	1804.2865
TCGA-KN-8432-01A-11R-2315-07	ARL6IP6|151188	128.5956
TCGA-KN-8432-01A-11R-2315-07	ARL6|84100	358.714
TCGA-KN-8432-01A-11R-2315-07	ARL8A|127829	1626.0575
TCGA-KN-8432-01A-11R-2315-07	ARL8B|55207	1907.5014
TCGA-KN-8432-01A-11R-2315-07	ARL9|132946	1.692
TCGA-KN-8432-01A-11R-2315-07	ARMC10|83787	586.6497
TCGA-KN-8432-01A-11R-2315-07	ARMC1|55156	537.5071
TCGA-KN-8432-01A-11R-2315-07	ARMC2|84071	21.9966
TCGA-KN-8432-01A-11R-2315-07	ARMC3|219681	0
TCGA-KN-8432-01A-11R-2315-07	ARMC4|55130	25.9447
TCGA-KN-8432-01A-11R-2315-07	ARMC5|79798	547.0953
TCGA-KN-8432-01A-11R-2315-07	ARMC6|93436	801.4157
TCGA-KN-8432-01A-11R-2315-07	ARMC7|79637	310.2087
TCGA-KN-8432-01A-11R-2315-07	ARMC8|25852	525.0987
TCGA-KN-8432-01A-11R-2315-07	ARMC9|80210	32.1489
TCGA-KN-8432-01A-11R-2315-07	ARMCX1|51309	282.0079
TCGA-KN-8432-01A-11R-2315-07	ARMCX2|9823	1315.2848
TCGA-KN-8432-01A-11R-2315-07	ARMCX3|51566	2725.3243
TCGA-KN-8432-01A-11R-2315-07	ARMCX5|64860	384.0948
TCGA-KN-8432-01A-11R-2315-07	ARMCX6|54470	210.9419
TCGA-KN-8432-01A-11R-2315-07	ARMS2|387715	0
TCGA-KN-8432-01A-11R-2315-07	ARNT2|9915	5619.8534
TCGA-KN-8432-01A-11R-2315-07	ARNTL2|56938	3.9481
TCGA-KN-8432-01A-11R-2315-07	ARNTL|406	179.357
TCGA-KN-8432-01A-11R-2315-07	ARNT|405	1120.1354
TCGA-KN-8432-01A-11R-2315-07	ARPC1A|10552	3676.2549
TCGA-KN-8432-01A-11R-2315-07	ARPC1B|10095	967.8511
TCGA-KN-8432-01A-11R-2315-07	ARPC2|10109	1828.5392
TCGA-KN-8432-01A-11R-2315-07	ARPC3|10094	2536.943
TCGA-KN-8432-01A-11R-2315-07	ARPC4|10093	2101.0096
TCGA-KN-8432-01A-11R-2315-07	ARPC5L|81873	915.9616
TCGA-KN-8432-01A-11R-2315-07	ARPC5|10092	1952.6227
TCGA-KN-8432-01A-11R-2315-07	ARPM1|84517	1.128
TCGA-KN-8432-01A-11R-2315-07	ARPP19|10776	4763.1134
TCGA-KN-8432-01A-11R-2315-07	ARPP21|10777	0
TCGA-KN-8432-01A-11R-2315-07	ARR3|407	0
TCGA-KN-8432-01A-11R-2315-07	ARRB1|408	324.8731
TCGA-KN-8432-01A-11R-2315-07	ARRB2|409	3851.6638
TCGA-KN-8432-01A-11R-2315-07	ARRDC1|92714	842.6396
TCGA-KN-8432-01A-11R-2315-07	ARRDC2|27106	163.5646
TCGA-KN-8432-01A-11R-2315-07	ARRDC3|57561	1583.1923
TCGA-KN-8432-01A-11R-2315-07	ARRDC4|91947	1076.7061
TCGA-KN-8432-01A-11R-2315-07	ARRDC5|645432	0
TCGA-KN-8432-01A-11R-2315-07	ARSA|410	608.573
TCGA-KN-8432-01A-11R-2315-07	ARSB|411	362.6622
TCGA-KN-8432-01A-11R-2315-07	ARSD|414	2393.119
TCGA-KN-8432-01A-11R-2315-07	ARSE|415	1332.7693
TCGA-KN-8432-01A-11R-2315-07	ARSF|416	0
TCGA-KN-8432-01A-11R-2315-07	ARSG|22901	186.1252
TCGA-KN-8432-01A-11R-2315-07	ARSH|347527	0
TCGA-KN-8432-01A-11R-2315-07	ARSI|340075	1.692
TCGA-KN-8432-01A-11R-2315-07	ARSJ|79642	1592.7806
TCGA-KN-8432-01A-11R-2315-07	ARSK|153642	419.0637
TCGA-KN-8432-01A-11R-2315-07	ART1|417	0
TCGA-KN-8432-01A-11R-2315-07	ART3|419	26.5087
TCGA-KN-8432-01A-11R-2315-07	ART4|420	5.6402
TCGA-KN-8432-01A-11R-2315-07	ART5|116969	60.9137
TCGA-KN-8432-01A-11R-2315-07	ARTN|9048	45.6853
TCGA-KN-8432-01A-11R-2315-07	ARV1|64801	730.9645
TCGA-KN-8432-01A-11R-2315-07	ARVCF|421	150.0282
TCGA-KN-8432-01A-11R-2315-07	ARX|170302	0
TCGA-KN-8432-01A-11R-2315-07	AR|367	12.9724
TCGA-KN-8432-01A-11R-2315-07	AS3MT|57412	353.6379
TCGA-KN-8432-01A-11R-2315-07	ASAH1|427	3476.5933
TCGA-KN-8432-01A-11R-2315-07	ASAH2B|653308	13.5364
TCGA-KN-8432-01A-11R-2315-07	ASAH2|56624	5.0761
TCGA-KN-8432-01A-11R-2315-07	ASAM|79827	0
TCGA-KN-8432-01A-11R-2315-07	ASAP1IT1|29065	0
TCGA-KN-8432-01A-11R-2315-07	ASAP1|50807	302.3125
TCGA-KN-8432-01A-11R-2315-07	ASAP2|8853	1261.7033
TCGA-KN-8432-01A-11R-2315-07	ASAP3|55616	827.9752
TCGA-KN-8432-01A-11R-2315-07	ASB10|136371	0
TCGA-KN-8432-01A-11R-2315-07	ASB11|140456	5.0761
TCGA-KN-8432-01A-11R-2315-07	ASB12|142689	7.3322
TCGA-KN-8432-01A-11R-2315-07	ASB13|79754	406.0914
TCGA-KN-8432-01A-11R-2315-07	ASB14|142686	7.3322
TCGA-KN-8432-01A-11R-2315-07	ASB15|142685	0
TCGA-KN-8432-01A-11R-2315-07	ASB16|92591	83.3503
TCGA-KN-8432-01A-11R-2315-07	ASB17|127247	0
TCGA-KN-8432-01A-11R-2315-07	ASB18|401036	0
TCGA-KN-8432-01A-11R-2315-07	ASB1|51665	882.4873
TCGA-KN-8432-01A-11R-2315-07	ASB2|51676	10.7163
TCGA-KN-8432-01A-11R-2315-07	ASB3|51130	126.3395
TCGA-KN-8432-01A-11R-2315-07	ASB4|51666	0
TCGA-KN-8432-01A-11R-2315-07	ASB5|140458	63.7338
TCGA-KN-8432-01A-11R-2315-07	ASB6|140459	911.9797
TCGA-KN-8432-01A-11R-2315-07	ASB7|140460	552.7355
TCGA-KN-8432-01A-11R-2315-07	ASB8|140461	1479.9774
TCGA-KN-8432-01A-11R-2315-07	ASB9|140462	26.5087
TCGA-KN-8432-01A-11R-2315-07	ASCC1|51008	189.5093
TCGA-KN-8432-01A-11R-2315-07	ASCC2|84164	1275.2397
TCGA-KN-8432-01A-11R-2315-07	ASCC3|10973	605.753
TCGA-KN-8432-01A-11R-2315-07	ASCL1|429	87.4224
TCGA-KN-8432-01A-11R-2315-07	ASCL2|430	6.7682
TCGA-KN-8432-01A-11R-2315-07	ASCL3|56676	9.0243
TCGA-KN-8432-01A-11R-2315-07	ASCL4|121549	72.758
TCGA-KN-8432-01A-11R-2315-07	ASF1A|25842	425.8319
TCGA-KN-8432-01A-11R-2315-07	ASF1B|55723	28.7648
TCGA-KN-8432-01A-11R-2315-07	ASFMR1|100126270	1.128
TCGA-KN-8432-01A-11R-2315-07	ASGR1|432	4.5121
TCGA-KN-8432-01A-11R-2315-07	ASGR2|433	1.128
TCGA-KN-8432-01A-11R-2315-07	ASH1L|55870	1390.7332
TCGA-KN-8432-01A-11R-2315-07	ASH2L|9070	656.5144
TCGA-KN-8432-01A-11R-2315-07	ASIP|434	0
TCGA-KN-8432-01A-11R-2315-07	ASL|435	686.9712
TCGA-KN-8432-01A-11R-2315-07	ASMTL|8623	360.9024
TCGA-KN-8432-01A-11R-2315-07	ASMT|438	0
TCGA-KN-8432-01A-11R-2315-07	ASNA1|439	1401.5792
TCGA-KN-8432-01A-11R-2315-07	ASNSD1|54529	743.3728
TCGA-KN-8432-01A-11R-2315-07	ASNS|440	404.9633
TCGA-KN-8432-01A-11R-2315-07	ASPA|443	14.1004
TCGA-KN-8432-01A-11R-2315-07	ASPDH|554235	0
TCGA-KN-8432-01A-11R-2315-07	ASPG|374569	16.9205
TCGA-KN-8432-01A-11R-2315-07	ASPHD1|253982	1.692
TCGA-KN-8432-01A-11R-2315-07	ASPHD2|57168	654.8223
TCGA-KN-8432-01A-11R-2315-07	ASPH|444	3973.7056
TCGA-KN-8432-01A-11R-2315-07	ASPM|259266	28.7648
TCGA-KN-8432-01A-11R-2315-07	ASPN|54829	109.9831
TCGA-KN-8432-01A-11R-2315-07	ASPRV1|151516	23.1246
TCGA-KN-8432-01A-11R-2315-07	ASPSCR1|79058	249.295
TCGA-KN-8432-01A-11R-2315-07	ASRGL1|80150	119.5713
TCGA-KN-8432-01A-11R-2315-07	ASS1|445	56.9656
TCGA-KN-8432-01A-11R-2315-07	ASTE1|28990	69.938
TCGA-KN-8432-01A-11R-2315-07	ASTL|431705	0
TCGA-KN-8432-01A-11R-2315-07	ASTN1|460	3.9481
TCGA-KN-8432-01A-11R-2315-07	ASTN2|23245	1163.5646
TCGA-KN-8432-01A-11R-2315-07	ASXL1|171023	3698.2516
TCGA-KN-8432-01A-11R-2315-07	ASXL2|55252	944.1624
TCGA-KN-8432-01A-11R-2315-07	ASXL3|80816	183.3051
TCGA-KN-8432-01A-11R-2315-07	ASZ1|136991	1.128
TCGA-KN-8432-01A-11R-2315-07	ATAD1|84896	1798.0823
TCGA-KN-8432-01A-11R-2315-07	ATAD2B|54454	193.4574
TCGA-KN-8432-01A-11R-2315-07	ATAD2|29028	102.6509
TCGA-KN-8432-01A-11R-2315-07	ATAD3A|55210	468.6971
TCGA-KN-8432-01A-11R-2315-07	ATAD3B|83858	137.0558
TCGA-KN-8432-01A-11R-2315-07	ATAD3C|219293	9.0243
TCGA-KN-8432-01A-11R-2315-07	ATAD5|79915	13.5364
TCGA-KN-8432-01A-11R-2315-07	ATCAY|85300	0
TCGA-KN-8432-01A-11R-2315-07	ATE1|11101	297.8003
TCGA-KN-8432-01A-11R-2315-07	ATF1|466	458.5448
TCGA-KN-8432-01A-11R-2315-07	ATF2|1386	358.15
TCGA-KN-8432-01A-11R-2315-07	ATF3|467	379.5826
TCGA-KN-8432-01A-11R-2315-07	ATF4|468	5197.4055
TCGA-KN-8432-01A-11R-2315-07	ATF5|22809	1548.2234
TCGA-KN-8432-01A-11R-2315-07	ATF6B|1388	1113.9312
TCGA-KN-8432-01A-11R-2315-07	ATF6|22926	1026.5087
TCGA-KN-8432-01A-11R-2315-07	ATF7IP2|80063	104.3429
TCGA-KN-8432-01A-11R-2315-07	ATF7IP|55729	962.2109
TCGA-KN-8432-01A-11R-2315-07	ATF7|11016	1035.4371
TCGA-KN-8432-01A-11R-2315-07	ATG10|83734	88.5505
TCGA-KN-8432-01A-11R-2315-07	ATG12|9140	353.0739
TCGA-KN-8432-01A-11R-2315-07	ATG16L1|55054	312.4647
TCGA-KN-8432-01A-11R-2315-07	ATG16L2|89849	285.1607
TCGA-KN-8432-01A-11R-2315-07	ATG2A|23130	1256.6272
TCGA-KN-8432-01A-11R-2315-07	ATG2B|55102	1417.9357
TCGA-KN-8432-01A-11R-2315-07	ATG3|64422	601.2408
TCGA-KN-8432-01A-11R-2315-07	ATG4A|115201	667.2307
TCGA-KN-8432-01A-11R-2315-07	ATG4B|23192	664.4106
TCGA-KN-8432-01A-11R-2315-07	ATG4C|84938	416.8077
TCGA-KN-8432-01A-11R-2315-07	ATG4D|84971	1471.0603
TCGA-KN-8432-01A-11R-2315-07	ATG5|9474	746.1929
TCGA-KN-8432-01A-11R-2315-07	ATG7|10533	389.4021
TCGA-KN-8432-01A-11R-2315-07	ATG9A|79065	1091.7146
TCGA-KN-8432-01A-11R-2315-07	ATG9B|285973	8.5561
TCGA-KN-8432-01A-11R-2315-07	ATHL1|80162	867.4563
TCGA-KN-8432-01A-11R-2315-07	ATIC|471	581.5003
TCGA-KN-8432-01A-11R-2315-07	ATL1|51062	89.6785
TCGA-KN-8432-01A-11R-2315-07	ATL2|64225	1640.1579
TCGA-KN-8432-01A-11R-2315-07	ATL3|25923	642.414
TCGA-KN-8432-01A-11R-2315-07	ATMIN|23300	2573.04
TCGA-KN-8432-01A-11R-2315-07	ATM|472	1351.9459
TCGA-KN-8432-01A-11R-2315-07	ATN1|1822	6814.4388
TCGA-KN-8432-01A-11R-2315-07	ATOH1|474	.564
TCGA-KN-8432-01A-11R-2315-07	ATOH7|220202	.564
TCGA-KN-8432-01A-11R-2315-07	ATOH8|84913	49.0694
TCGA-KN-8432-01A-11R-2315-07	ATOX1|475	742.2448
TCGA-KN-8432-01A-11R-2315-07	ATP10A|57194	24.2527
TCGA-KN-8432-01A-11R-2315-07	ATP10B|23120	7.8962
TCGA-KN-8432-01A-11R-2315-07	ATP10D|57205	4820.079
TCGA-KN-8432-01A-11R-2315-07	ATP11A|23250	573.04
TCGA-KN-8432-01A-11R-2315-07	ATP11B|23200	1357.022
TCGA-KN-8432-01A-11R-2315-07	ATP11C|286410	591.6526
TCGA-KN-8432-01A-11R-2315-07	ATP12A|479	1.128
TCGA-KN-8432-01A-11R-2315-07	ATP13A1|57130	1562.8878
TCGA-KN-8432-01A-11R-2315-07	ATP13A2|23400	442.7524
TCGA-KN-8432-01A-11R-2315-07	ATP13A3|79572	1287.084
TCGA-KN-8432-01A-11R-2315-07	ATP13A4|84239	58.0936
TCGA-KN-8432-01A-11R-2315-07	ATP13A5|344905	423.5759
TCGA-KN-8432-01A-11R-2315-07	ATP1A1|476	38913.683
TCGA-KN-8432-01A-11R-2315-07	ATP1A2|477	126.3395
TCGA-KN-8432-01A-11R-2315-07	ATP1A3|478	6.2042
TCGA-KN-8432-01A-11R-2315-07	ATP1A4|480	0
TCGA-KN-8432-01A-11R-2315-07	ATP1B1|481	24525.0761
TCGA-KN-8432-01A-11R-2315-07	ATP1B2|482	159.6165
TCGA-KN-8432-01A-11R-2315-07	ATP1B3|483	2171.4608
TCGA-KN-8432-01A-11R-2315-07	ATP1B4|23439	23.6887
TCGA-KN-8432-01A-11R-2315-07	ATP2A1|487	3.9481
TCGA-KN-8432-01A-11R-2315-07	ATP2A2|488	4865.2002
TCGA-KN-8432-01A-11R-2315-07	ATP2A3|489	166.3847
TCGA-KN-8432-01A-11R-2315-07	ATP2B1|490	1315.8488
TCGA-KN-8432-01A-11R-2315-07	ATP2B2|491	1.692
TCGA-KN-8432-01A-11R-2315-07	ATP2B3|492	0
TCGA-KN-8432-01A-11R-2315-07	ATP2B4|493	3929.498
TCGA-KN-8432-01A-11R-2315-07	ATP2C1|27032	3052.4535
TCGA-KN-8432-01A-11R-2315-07	ATP2C2|9914	2.8201
TCGA-KN-8432-01A-11R-2315-07	ATP4A|495	2.8201
TCGA-KN-8432-01A-11R-2315-07	ATP4B|496	1.128
TCGA-KN-8432-01A-11R-2315-07	ATP5A1|498	32661.5905
TCGA-KN-8432-01A-11R-2315-07	ATP5B|506	38353.6379
TCGA-KN-8432-01A-11R-2315-07	ATP5C1|509	3131.4157
TCGA-KN-8432-01A-11R-2315-07	ATP5D|513	3371.6864
TCGA-KN-8432-01A-11R-2315-07	ATP5EP2|432369	229.5544
TCGA-KN-8432-01A-11R-2315-07	ATP5E|514	5280.8799
TCGA-KN-8432-01A-11R-2315-07	ATP5F1|515	3201.3536
TCGA-KN-8432-01A-11R-2315-07	ATP5G1|516	802.0305
TCGA-KN-8432-01A-11R-2315-07	ATP5G2|517	4758.6012
TCGA-KN-8432-01A-11R-2315-07	ATP5G3|518	4906.3734
TCGA-KN-8432-01A-11R-2315-07	ATP5H|10476	2886.6328
TCGA-KN-8432-01A-11R-2315-07	ATP5I|521	1774.4444
TCGA-KN-8432-01A-11R-2315-07	ATP5J2|9551	2142.5324
TCGA-KN-8432-01A-11R-2315-07	ATP5J|522	1708.714
TCGA-KN-8432-01A-11R-2315-07	ATP5L2|267020	8.4602
TCGA-KN-8432-01A-11R-2315-07	ATP5L|10632	6335.0254
TCGA-KN-8432-01A-11R-2315-07	ATP5O|539	2865.2002
TCGA-KN-8432-01A-11R-2315-07	ATP5SL|55101	1606.317
TCGA-KN-8432-01A-11R-2315-07	ATP5S|27109	354.2019
TCGA-KN-8432-01A-11R-2315-07	ATP6AP1L|92270	25.9447
TCGA-KN-8432-01A-11R-2315-07	ATP6AP1|537	8858.9961
TCGA-KN-8432-01A-11R-2315-07	ATP6AP2|10159	21748.449
TCGA-KN-8432-01A-11R-2315-07	ATP6V0A1|535	1132.5437
TCGA-KN-8432-01A-11R-2315-07	ATP6V0A2|23545	555.5556
TCGA-KN-8432-01A-11R-2315-07	ATP6V0A4|50617	23337.0953
TCGA-KN-8432-01A-11R-2315-07	ATP6V0B|533	7441.6244
TCGA-KN-8432-01A-11R-2315-07	ATP6V0C|527	23088.2572
TCGA-KN-8432-01A-11R-2315-07	ATP6V0D1|9114	2684.1512
TCGA-KN-8432-01A-11R-2315-07	ATP6V0D2|245972	15151.1562
TCGA-KN-8432-01A-11R-2315-07	ATP6V0E1|8992	6613.0852
TCGA-KN-8432-01A-11R-2315-07	ATP6V0E2|155066	2986.9092
TCGA-KN-8432-01A-11R-2315-07	ATP6V1A|523	13602.9329
TCGA-KN-8432-01A-11R-2315-07	ATP6V1B1|525	8785.674
TCGA-KN-8432-01A-11R-2315-07	ATP6V1B2|526	1072.758
TCGA-KN-8432-01A-11R-2315-07	ATP6V1C1|528	1346.8697
TCGA-KN-8432-01A-11R-2315-07	ATP6V1C2|245973	1261.4157
TCGA-KN-8432-01A-11R-2315-07	ATP6V1D|51382	6833.0513
TCGA-KN-8432-01A-11R-2315-07	ATP6V1E1|529	8662.1545
TCGA-KN-8432-01A-11R-2315-07	ATP6V1E2|90423	48.5054
TCGA-KN-8432-01A-11R-2315-07	ATP6V1F|9296	5414.5008
TCGA-KN-8432-01A-11R-2315-07	ATP6V1G1|9550	3699.3796
TCGA-KN-8432-01A-11R-2315-07	ATP6V1G2|534	5.0761
TCGA-KN-8432-01A-11R-2315-07	ATP6V1G3|127124	3208.6858
TCGA-KN-8432-01A-11R-2315-07	ATP6V1H|51606	1875.3525
TCGA-KN-8432-01A-11R-2315-07	ATP7A|538	2358.714
TCGA-KN-8432-01A-11R-2315-07	ATP7B|540	275.2397
TCGA-KN-8432-01A-11R-2315-07	ATP8A1|10396	3496.8979
TCGA-KN-8432-01A-11R-2315-07	ATP8A2|51761	180.4851
TCGA-KN-8432-01A-11R-2315-07	ATP8B1|5205	973.6605
TCGA-KN-8432-01A-11R-2315-07	ATP8B2|57198	90.8065
TCGA-KN-8432-01A-11R-2315-07	ATP8B3|148229	6.7682
TCGA-KN-8432-01A-11R-2315-07	ATP8B4|79895	148.3362
TCGA-KN-8432-01A-11R-2315-07	ATP8B5P|158381	53.5815
TCGA-KN-8432-01A-11R-2315-07	ATP9A|10079	7419.0637
TCGA-KN-8432-01A-11R-2315-07	ATP9B|374868	970.6712
TCGA-KN-8432-01A-11R-2315-07	ATPAF1|64756	2129.8759
TCGA-KN-8432-01A-11R-2315-07	ATPAF2|91647	216.018
TCGA-KN-8432-01A-11R-2315-07	ATPBD4|89978	183.8691
TCGA-KN-8432-01A-11R-2315-07	ATPIF1|93974	890.5809
TCGA-KN-8432-01A-11R-2315-07	ATRIP|84126	143.0626
TCGA-KN-8432-01A-11R-2315-07	ATRNL1|26033	430.9081
TCGA-KN-8432-01A-11R-2315-07	ATRN|8455	2905.2453
TCGA-KN-8432-01A-11R-2315-07	ATRX|546	2787.9301
TCGA-KN-8432-01A-11R-2315-07	ATR|545	470.9532
TCGA-KN-8432-01A-11R-2315-07	ATXN10|25814	1368.3023
TCGA-KN-8432-01A-11R-2315-07	ATXN1L|342371	1533.6379
TCGA-KN-8432-01A-11R-2315-07	ATXN1|6310	579.2442
TCGA-KN-8432-01A-11R-2315-07	ATXN2L|11273	3209.2499
TCGA-KN-8432-01A-11R-2315-07	ATXN2|6311	1203.6097
TCGA-KN-8432-01A-11R-2315-07	ATXN3L|92552	0
TCGA-KN-8432-01A-11R-2315-07	ATXN3|4287	276.9318
TCGA-KN-8432-01A-11R-2315-07	ATXN7L1|222255	222.2222
TCGA-KN-8432-01A-11R-2315-07	ATXN7L2|127002	67.6819
TCGA-KN-8432-01A-11R-2315-07	ATXN7L3B|552889	5592.7806
TCGA-KN-8432-01A-11R-2315-07	ATXN7L3|56970	847.7157
TCGA-KN-8432-01A-11R-2315-07	ATXN7|6314	472.0812
TCGA-KN-8432-01A-11R-2315-07	ATXN8OS|6315	0
TCGA-KN-8432-01A-11R-2315-07	AUH|549	1271.8556
TCGA-KN-8432-01A-11R-2315-07	AUP1|550	1233.8015
TCGA-KN-8432-01A-11R-2315-07	AURKAIP1|54998	1302.3125
TCGA-KN-8432-01A-11R-2315-07	AURKAPS1|6791	5.0761
TCGA-KN-8432-01A-11R-2315-07	AURKA|6790	125.2115
TCGA-KN-8432-01A-11R-2315-07	AURKB|9212	3.9481
TCGA-KN-8432-01A-11R-2315-07	AURKC|6795	14.6644
TCGA-KN-8432-01A-11R-2315-07	AUTS2|26053	986.4636
TCGA-KN-8432-01A-11R-2315-07	AVEN|57099	64.2978
TCGA-KN-8432-01A-11R-2315-07	AVIL|10677	15.2284
TCGA-KN-8432-01A-11R-2315-07	AVL9|23080	408.3474
TCGA-KN-8432-01A-11R-2315-07	AVPI1|60370	125.2115
TCGA-KN-8432-01A-11R-2315-07	AVPR1A|552	5524.5347
TCGA-KN-8432-01A-11R-2315-07	AVPR1B|553	0
TCGA-KN-8432-01A-11R-2315-07	AVPR2|554	12.9724
TCGA-KN-8432-01A-11R-2315-07	AVP|551	0
TCGA-KN-8432-01A-11R-2315-07	AWAT1|158833	0
TCGA-KN-8432-01A-11R-2315-07	AWAT2|158835	0
TCGA-KN-8432-01A-11R-2315-07	AXIN1|8312	620.9814
TCGA-KN-8432-01A-11R-2315-07	AXIN2|8313	17.4845
TCGA-KN-8432-01A-11R-2315-07	AXL|558	256.6272
TCGA-KN-8432-01A-11R-2315-07	AZGP1|563	468.1331
TCGA-KN-8432-01A-11R-2315-07	AZI1|22994	176.5369
TCGA-KN-8432-01A-11R-2315-07	AZI2|64343	528.4828
TCGA-KN-8432-01A-11R-2315-07	AZIN1|51582	1450.0846
TCGA-KN-8432-01A-11R-2315-07	AZU1|566	.564
TCGA-KN-8432-01A-11R-2315-07	B2M|567	58723.6323
TCGA-KN-8432-01A-11R-2315-07	B3GALNT1|8706	339.5375
TCGA-KN-8432-01A-11R-2315-07	B3GALNT2|148789	689.4473
TCGA-KN-8432-01A-11R-2315-07	B3GALT1|8708	.564
TCGA-KN-8432-01A-11R-2315-07	B3GALT2|8707	3.3841
TCGA-KN-8432-01A-11R-2315-07	B3GALT4|8705	231.2465
TCGA-KN-8432-01A-11R-2315-07	B3GALT5|10317	0
TCGA-KN-8432-01A-11R-2315-07	B3GALT6|126792	378.4546
TCGA-KN-8432-01A-11R-2315-07	B3GALTL|145173	506.4862
TCGA-KN-8432-01A-11R-2315-07	B3GAT1|27087	4.5121
TCGA-KN-8432-01A-11R-2315-07	B3GAT2|135152	7.022
TCGA-KN-8432-01A-11R-2315-07	B3GAT3|26229	1020.8686
TCGA-KN-8432-01A-11R-2315-07	B3GNT1|11041	869.1483
TCGA-KN-8432-01A-11R-2315-07	B3GNT2|10678	1571.912
TCGA-KN-8432-01A-11R-2315-07	B3GNT3|10331	0
TCGA-KN-8432-01A-11R-2315-07	B3GNT4|79369	7.8962
TCGA-KN-8432-01A-11R-2315-07	B3GNT5|84002	189.5093
TCGA-KN-8432-01A-11R-2315-07	B3GNT6|192134	.564
TCGA-KN-8432-01A-11R-2315-07	B3GNT7|93010	22.5606
TCGA-KN-8432-01A-11R-2315-07	B3GNT8|374907	626.6215
TCGA-KN-8432-01A-11R-2315-07	B3GNT9|84752	32.696
TCGA-KN-8432-01A-11R-2315-07	B3GNTL1|146712	11.9628
TCGA-KN-8432-01A-11R-2315-07	B4GALNT1|2583	13.9876
TCGA-KN-8432-01A-11R-2315-07	B4GALNT2|124872	153.9763
TCGA-KN-8432-01A-11R-2315-07	B4GALNT3|283358	10167.5127
TCGA-KN-8432-01A-11R-2315-07	B4GALNT4|338707	0
TCGA-KN-8432-01A-11R-2315-07	B4GALT1|2683	2693.7394
TCGA-KN-8432-01A-11R-2315-07	B4GALT2|8704	711.7879
TCGA-KN-8432-01A-11R-2315-07	B4GALT3|8703	1072.758
TCGA-KN-8432-01A-11R-2315-07	B4GALT4|8702	186.6892
TCGA-KN-8432-01A-11R-2315-07	B4GALT5|9334	2692.6114
TCGA-KN-8432-01A-11R-2315-07	B4GALT6|9331	854.4839
TCGA-KN-8432-01A-11R-2315-07	B4GALT7|11285	637.3378
TCGA-KN-8432-01A-11R-2315-07	B9D1|27077	49.2329
TCGA-KN-8432-01A-11R-2315-07	B9D2|80776	122.3914
TCGA-KN-8432-01A-11R-2315-07	BAALC|79870	690.3553
TCGA-KN-8432-01A-11R-2315-07	BAAT|570	.564
TCGA-KN-8432-01A-11R-2315-07	BACE1|23621	1495.2059
TCGA-KN-8432-01A-11R-2315-07	BACE2|25825	5489.0017
TCGA-KN-8432-01A-11R-2315-07	BACH1|571	948.1105
TCGA-KN-8432-01A-11R-2315-07	BACH2|60468	20.8686
TCGA-KN-8432-01A-11R-2315-07	BAD|572	981.1619
TCGA-KN-8432-01A-11R-2315-07	BAG1|573	6714.1681
TCGA-KN-8432-01A-11R-2315-07	BAG2|9532	74.4501
TCGA-KN-8432-01A-11R-2315-07	BAG3|9531	1142.696
TCGA-KN-8432-01A-11R-2315-07	BAG4|9530	146.0801
TCGA-KN-8432-01A-11R-2315-07	BAG5|9529	2080.0902
TCGA-KN-8432-01A-11R-2315-07	BAGE2|85319	10.5527
TCGA-KN-8432-01A-11R-2315-07	BAGE|574	0
TCGA-KN-8432-01A-11R-2315-07	BAHCC1|57597	1265.0874
TCGA-KN-8432-01A-11R-2315-07	BAHD1|22893	1418.4997
TCGA-KN-8432-01A-11R-2315-07	BAI1|575	1.128
TCGA-KN-8432-01A-11R-2315-07	BAI2|576	2.2561
TCGA-KN-8432-01A-11R-2315-07	BAI3|577	9.5883
TCGA-KN-8432-01A-11R-2315-07	BAIAP2L1|55971	2886.6328
TCGA-KN-8432-01A-11R-2315-07	BAIAP2L2|80115	2.8201
TCGA-KN-8432-01A-11R-2315-07	BAIAP2|10458	69.3739
TCGA-KN-8432-01A-11R-2315-07	BAIAP3|8938	568.3249
TCGA-KN-8432-01A-11R-2315-07	BAK1|578	231.8105
TCGA-KN-8432-01A-11R-2315-07	BAMBI|25805	220.5302
TCGA-KN-8432-01A-11R-2315-07	BANF1|8815	1783.982
TCGA-KN-8432-01A-11R-2315-07	BANF2|140836	.564
TCGA-KN-8432-01A-11R-2315-07	BANK1|55024	46.8133
TCGA-KN-8432-01A-11R-2315-07	BANP|54971	138.7479
TCGA-KN-8432-01A-11R-2315-07	BAP1|8314	1538.0711
TCGA-KN-8432-01A-11R-2315-07	BARD1|580	15.2284
TCGA-KN-8432-01A-11R-2315-07	BARHL1|56751	0
TCGA-KN-8432-01A-11R-2315-07	BARHL2|343472	0
TCGA-KN-8432-01A-11R-2315-07	BARX1|56033	0
TCGA-KN-8432-01A-11R-2315-07	BARX2|8538	634.5178
TCGA-KN-8432-01A-11R-2315-07	BASE|317716	.564
TCGA-KN-8432-01A-11R-2315-07	BASP1|10409	48.5054
TCGA-KN-8432-01A-11R-2315-07	BAT1|7919	2464.185
TCGA-KN-8432-01A-11R-2315-07	BAT2L1|84726	7501.5567
TCGA-KN-8432-01A-11R-2315-07	BAT2L2|23215	3765.9334
TCGA-KN-8432-01A-11R-2315-07	BAT2|7916	4602.9329
TCGA-KN-8432-01A-11R-2315-07	BAT3|7917	2731.5285
TCGA-KN-8432-01A-11R-2315-07	BAT4|7918	356.458
TCGA-KN-8432-01A-11R-2315-07	BAT5|7920	490.6937
TCGA-KN-8432-01A-11R-2315-07	BATF2|116071	150.0282
TCGA-KN-8432-01A-11R-2315-07	BATF3|55509	6.2042
TCGA-KN-8432-01A-11R-2315-07	BATF|10538	13.5364
TCGA-KN-8432-01A-11R-2315-07	BAX|581	557.8116
TCGA-KN-8432-01A-11R-2315-07	BAZ1A|11177	261.7033
TCGA-KN-8432-01A-11R-2315-07	BAZ1B|9031	2109.9831
TCGA-KN-8432-01A-11R-2315-07	BAZ2A|11176	3641.912
TCGA-KN-8432-01A-11R-2315-07	BAZ2B|29994	484.1568
TCGA-KN-8432-01A-11R-2315-07	BBC3|27113	176.5369
TCGA-KN-8432-01A-11R-2315-07	BBOX1|8424	0
TCGA-KN-8432-01A-11R-2315-07	BBS10|79738	586.0124
TCGA-KN-8432-01A-11R-2315-07	BBS12|166379	436.5482
TCGA-KN-8432-01A-11R-2315-07	BBS1|582	1099.2668
TCGA-KN-8432-01A-11R-2315-07	BBS2|583	1246.4749
TCGA-KN-8432-01A-11R-2315-07	BBS4|585	439.9323
TCGA-KN-8432-01A-11R-2315-07	BBS5|129880	226.1703
TCGA-KN-8432-01A-11R-2315-07	BBS7|55212	325.4371
TCGA-KN-8432-01A-11R-2315-07	BBS9|27241	206.4298
TCGA-KN-8432-01A-11R-2315-07	BBX|56987	2364.3542
TCGA-KN-8432-01A-11R-2315-07	BCAM|4059	4865.2002
TCGA-KN-8432-01A-11R-2315-07	BCAN|63827	1.692
TCGA-KN-8432-01A-11R-2315-07	BCAP29|55973	2772.7016
TCGA-KN-8432-01A-11R-2315-07	BCAP31|10134	5407.2194
TCGA-KN-8432-01A-11R-2315-07	BCAR1|9564	4259.4473
TCGA-KN-8432-01A-11R-2315-07	BCAR3|8412	322.3914
TCGA-KN-8432-01A-11R-2315-07	BCAR4|400500	0
TCGA-KN-8432-01A-11R-2315-07	BCAS1|8537	.564
TCGA-KN-8432-01A-11R-2315-07	BCAS2|10286	485.2171
TCGA-KN-8432-01A-11R-2315-07	BCAS3|54828	566.8359
TCGA-KN-8432-01A-11R-2315-07	BCAS4|55653	1872.5324
TCGA-KN-8432-01A-11R-2315-07	BCAT1|586	260.5753
TCGA-KN-8432-01A-11R-2315-07	BCAT2|587	994.9239
TCGA-KN-8432-01A-11R-2315-07	BCCIP|56647	825.031
TCGA-KN-8432-01A-11R-2315-07	BCDIN3D|144233	283.4518
TCGA-KN-8432-01A-11R-2315-07	BCHE|590	27.0728
TCGA-KN-8432-01A-11R-2315-07	BCKDHA|593	3012.4083
TCGA-KN-8432-01A-11R-2315-07	BCKDHB|594	272.9836
TCGA-KN-8432-01A-11R-2315-07	BCKDK|10295	1068.8099
TCGA-KN-8432-01A-11R-2315-07	BCL10|8915	313.5928
TCGA-KN-8432-01A-11R-2315-07	BCL11A|53335	2.8201
TCGA-KN-8432-01A-11R-2315-07	BCL11B|64919	15.2284
TCGA-KN-8432-01A-11R-2315-07	BCL2A1|597	11.8443
TCGA-KN-8432-01A-11R-2315-07	BCL2L10|10017	120.1354
TCGA-KN-8432-01A-11R-2315-07	BCL2L11|10018	681.8951
TCGA-KN-8432-01A-11R-2315-07	BCL2L12|83596	135.1777
TCGA-KN-8432-01A-11R-2315-07	BCL2L13|23786	5057.5296
TCGA-KN-8432-01A-11R-2315-07	BCL2L14|79370	.564
TCGA-KN-8432-01A-11R-2315-07	BCL2L15|440603	.564
TCGA-KN-8432-01A-11R-2315-07	BCL2L1|598	9191.7654
TCGA-KN-8432-01A-11R-2315-07	BCL2L2|599	4193.5646
TCGA-KN-8432-01A-11R-2315-07	BCL2|596	2486.7456
TCGA-KN-8432-01A-11R-2315-07	BCL3|602	142.696
TCGA-KN-8432-01A-11R-2315-07	BCL6B|255877	230.1184
TCGA-KN-8432-01A-11R-2315-07	BCL6|604	248.731
TCGA-KN-8432-01A-11R-2315-07	BCL7A|605	1139.3119
TCGA-KN-8432-01A-11R-2315-07	BCL7B|9275	1736.0406
TCGA-KN-8432-01A-11R-2315-07	BCL7C|9274	968.9679
TCGA-KN-8432-01A-11R-2315-07	BCL8|606	2.8201
TCGA-KN-8432-01A-11R-2315-07	BCL9L|283149	712.916
TCGA-KN-8432-01A-11R-2315-07	BCL9|607	1390.2989
TCGA-KN-8432-01A-11R-2315-07	BCLAF1|9774	2258.8832
TCGA-KN-8432-01A-11R-2315-07	BCMO1|53630	0
TCGA-KN-8432-01A-11R-2315-07	BCO2|83875	537.5071
TCGA-KN-8432-01A-11R-2315-07	BCORL1|63035	392.555
TCGA-KN-8432-01A-11R-2315-07	BCORL2|286554	0
TCGA-KN-8432-01A-11R-2315-07	BCOR|54880	1131.9797
TCGA-KN-8432-01A-11R-2315-07	BCR|613	2805.9786
TCGA-KN-8432-01A-11R-2315-07	BCS1L|617	272.9836
TCGA-KN-8432-01A-11R-2315-07	BCYRN1|618	0
TCGA-KN-8432-01A-11R-2315-07	BDH1|622	649.7462
TCGA-KN-8432-01A-11R-2315-07	BDH2|56898	1364.9182
TCGA-KN-8432-01A-11R-2315-07	BDKRB1|623	55.2735
TCGA-KN-8432-01A-11R-2315-07	BDKRB2|624	425.8319
TCGA-KN-8432-01A-11R-2315-07	BDNFOS|497258	100.9983
TCGA-KN-8432-01A-11R-2315-07	BDNF|627	6.1647
TCGA-KN-8432-01A-11R-2315-07	BDP1|55814	1351.9459
TCGA-KN-8432-01A-11R-2315-07	BEAN|146227	3.9481
TCGA-KN-8432-01A-11R-2315-07	BECN1|8678	801.5172
TCGA-KN-8432-01A-11R-2315-07	BEGAIN|57596	5.0761
TCGA-KN-8432-01A-11R-2315-07	BEND2|139105	.564
TCGA-KN-8432-01A-11R-2315-07	BEND3|57673	69.938
TCGA-KN-8432-01A-11R-2315-07	BEND4|389206	.564
TCGA-KN-8432-01A-11R-2315-07	BEND5|79656	22.5606
TCGA-KN-8432-01A-11R-2315-07	BEND6|221336	74.4501
TCGA-KN-8432-01A-11R-2315-07	BEND7|222389	439.3683
TCGA-KN-8432-01A-11R-2315-07	BEST1|7439	41.1732
TCGA-KN-8432-01A-11R-2315-07	BEST2|54831	.564
TCGA-KN-8432-01A-11R-2315-07	BEST3|144453	2.2561
TCGA-KN-8432-01A-11R-2315-07	BEST4|266675	1.128
TCGA-KN-8432-01A-11R-2315-07	BET1L|51272	3288.2121
TCGA-KN-8432-01A-11R-2315-07	BET1|10282	1069.938
TCGA-KN-8432-01A-11R-2315-07	BET3L|100128327	1.128
TCGA-KN-8432-01A-11R-2315-07	BEX1|55859	1.128
TCGA-KN-8432-01A-11R-2315-07	BEX2|84707	544.2752
TCGA-KN-8432-01A-11R-2315-07	BEX4|56271	1532.9949
TCGA-KN-8432-01A-11R-2315-07	BEX5|340542	184.9972
TCGA-KN-8432-01A-11R-2315-07	BEYLA|497634	0
TCGA-KN-8432-01A-11R-2315-07	BFAR|51283	1913.1416
TCGA-KN-8432-01A-11R-2315-07	BFSP1|631	7.3322
TCGA-KN-8432-01A-11R-2315-07	BFSP2|8419	0
TCGA-KN-8432-01A-11R-2315-07	BGLAP|632	21.9966
TCGA-KN-8432-01A-11R-2315-07	BGN|633	2967.2871
TCGA-KN-8432-01A-11R-2315-07	BHLHA15|168620	1.692
TCGA-KN-8432-01A-11R-2315-07	BHLHB9|80823	183.8691
TCGA-KN-8432-01A-11R-2315-07	BHLHE22|27319	7.3322
TCGA-KN-8432-01A-11R-2315-07	BHLHE23|128408	0
TCGA-KN-8432-01A-11R-2315-07	BHLHE40|8553	2726.4523
TCGA-KN-8432-01A-11R-2315-07	BHLHE41|79365	428.652
TCGA-KN-8432-01A-11R-2315-07	BHMT2|23743	622.1094
TCGA-KN-8432-01A-11R-2315-07	BHMT|635	144.9521
TCGA-KN-8432-01A-11R-2315-07	BICC1|80114	339.5375
TCGA-KN-8432-01A-11R-2315-07	BICD1|636	347.9977
TCGA-KN-8432-01A-11R-2315-07	BICD2|23299	1398.1951
TCGA-KN-8432-01A-11R-2315-07	BID|637	84.4726
TCGA-KN-8432-01A-11R-2315-07	BIK|638	200.2256
TCGA-KN-8432-01A-11R-2315-07	BIN1|274	116.7513
TCGA-KN-8432-01A-11R-2315-07	BIN2|51411	191.7654
TCGA-KN-8432-01A-11R-2315-07	BIN3|55909	248.731
TCGA-KN-8432-01A-11R-2315-07	BIRC2|329	1217.7101
TCGA-KN-8432-01A-11R-2315-07	BIRC3|330	180.4851
TCGA-KN-8432-01A-11R-2315-07	BIRC5|332	3.3503
TCGA-KN-8432-01A-11R-2315-07	BIRC6|57448	1238.5787
TCGA-KN-8432-01A-11R-2315-07	BIRC7|79444	3.9481
TCGA-KN-8432-01A-11R-2315-07	BIRC8|112401	0
TCGA-KN-8432-01A-11R-2315-07	BIVM|54841	387.1348
TCGA-KN-8432-01A-11R-2315-07	BLCAP|10904	4456.2888
TCGA-KN-8432-01A-11R-2315-07	BLID|414899	0
TCGA-KN-8432-01A-11R-2315-07	BLK|640	.564
TCGA-KN-8432-01A-11R-2315-07	BLMH|642	363.2262
TCGA-KN-8432-01A-11R-2315-07	BLM|641	10.7163
TCGA-KN-8432-01A-11R-2315-07	BLNK|29760	556.1196
TCGA-KN-8432-01A-11R-2315-07	BLOC1S1|2647	2332.9667
TCGA-KN-8432-01A-11R-2315-07	BLOC1S2|282991	720.8122
TCGA-KN-8432-01A-11R-2315-07	BLOC1S3|388552	283.1359
TCGA-KN-8432-01A-11R-2315-07	BLVRA|644	591.6526
TCGA-KN-8432-01A-11R-2315-07	BLVRB|645	1240.8347
TCGA-KN-8432-01A-11R-2315-07	BLZF1|8548	426.3959
TCGA-KN-8432-01A-11R-2315-07	BMF|90427	1502.5381
TCGA-KN-8432-01A-11R-2315-07	BMI1|648	1284.4162
TCGA-KN-8432-01A-11R-2315-07	BMP10|27302	0
TCGA-KN-8432-01A-11R-2315-07	BMP15|9210	0
TCGA-KN-8432-01A-11R-2315-07	BMP1|649	78.3982
TCGA-KN-8432-01A-11R-2315-07	BMP2K|55589	416.8077
TCGA-KN-8432-01A-11R-2315-07	BMP2|650	177.101
TCGA-KN-8432-01A-11R-2315-07	BMP3|651	16.9205
TCGA-KN-8432-01A-11R-2315-07	BMP4|652	142.696
TCGA-KN-8432-01A-11R-2315-07	BMP5|653	5.0761
TCGA-KN-8432-01A-11R-2315-07	BMP6|654	40.8291
TCGA-KN-8432-01A-11R-2315-07	BMP7|655	1591.0886
TCGA-KN-8432-01A-11R-2315-07	BMP8A|353500	46.8133
TCGA-KN-8432-01A-11R-2315-07	BMP8B|656	55.8376
TCGA-KN-8432-01A-11R-2315-07	BMPER|168667	6.2042
TCGA-KN-8432-01A-11R-2315-07	BMPR1A|657	413.4236
TCGA-KN-8432-01A-11R-2315-07	BMPR1B|658	8699.9436
TCGA-KN-8432-01A-11R-2315-07	BMPR2|659	2208.1218
TCGA-KN-8432-01A-11R-2315-07	BMS1P4|729096	10.7163
TCGA-KN-8432-01A-11R-2315-07	BMS1P5|399761	53.5815
TCGA-KN-8432-01A-11R-2315-07	BMS1|9790	963.903
TCGA-KN-8432-01A-11R-2315-07	BMX|660	5.6402
TCGA-KN-8432-01A-11R-2315-07	BNC1|646	6.2042
TCGA-KN-8432-01A-11R-2315-07	BNC2|54796	597.2927
TCGA-KN-8432-01A-11R-2315-07	BNIP1|662	270.7276
TCGA-KN-8432-01A-11R-2315-07	BNIP2|663	375.6345
TCGA-KN-8432-01A-11R-2315-07	BNIP3L|665	279.1878
TCGA-KN-8432-01A-11R-2315-07	BNIP3|664	853.9199
TCGA-KN-8432-01A-11R-2315-07	BNIPL|149428	6.7682
TCGA-KN-8432-01A-11R-2315-07	BOC|91653	117.3153
TCGA-KN-8432-01A-11R-2315-07	BOD1L|259282	1932.3181
TCGA-KN-8432-01A-11R-2315-07	BOD1|91272	949.2386
TCGA-KN-8432-01A-11R-2315-07	BOK|666	1395.3751
TCGA-KN-8432-01A-11R-2315-07	BOLA1|51027	376.1985
TCGA-KN-8432-01A-11R-2315-07	BOLA2|552900	1003.7169
TCGA-KN-8432-01A-11R-2315-07	BOLA3|388962	300.6204
TCGA-KN-8432-01A-11R-2315-07	BOLL|66037	1.128
TCGA-KN-8432-01A-11R-2315-07	BOP1|23246	65.9898
TCGA-KN-8432-01A-11R-2315-07	BPESC1|60467	0
TCGA-KN-8432-01A-11R-2315-07	BPGM|669	1878.1726
TCGA-KN-8432-01A-11R-2315-07	BPHL|670	338.4095
TCGA-KN-8432-01A-11R-2315-07	BPIL1|80341	0
TCGA-KN-8432-01A-11R-2315-07	BPIL2|254240	0
TCGA-KN-8432-01A-11R-2315-07	BPIL3|128859	0
TCGA-KN-8432-01A-11R-2315-07	BPI|671	0
TCGA-KN-8432-01A-11R-2315-07	BPNT1|10380	682.4591
TCGA-KN-8432-01A-11R-2315-07	BPTF|2186	1150.5922
TCGA-KN-8432-01A-11R-2315-07	BPY2|9083	0
TCGA-KN-8432-01A-11R-2315-07	BRAF|673	289.9041
TCGA-KN-8432-01A-11R-2315-07	BRAP|8315	781.1619
TCGA-KN-8432-01A-11R-2315-07	BRCA1|672	24.8167
TCGA-KN-8432-01A-11R-2315-07	BRCA2|675	12.4083
TCGA-KN-8432-01A-11R-2315-07	BRCC3|79184	497.4619
TCGA-KN-8432-01A-11R-2315-07	BRD1|23774	1010.1523
TCGA-KN-8432-01A-11R-2315-07	BRD2|6046	3539.7631
TCGA-KN-8432-01A-11R-2315-07	BRD3|8019	1332.4253
TCGA-KN-8432-01A-11R-2315-07	BRD4|23476	2574.7321
TCGA-KN-8432-01A-11R-2315-07	BRD7P3|23629	3.9481
TCGA-KN-8432-01A-11R-2315-07	BRD7|29117	2160.1805
TCGA-KN-8432-01A-11R-2315-07	BRD8|10902	800.3384
TCGA-KN-8432-01A-11R-2315-07	BRD9|65980	838.1275
TCGA-KN-8432-01A-11R-2315-07	BRDT|676	0
TCGA-KN-8432-01A-11R-2315-07	BREA2|286076	.564
TCGA-KN-8432-01A-11R-2315-07	BRE|9577	275.2397
TCGA-KN-8432-01A-11R-2315-07	BRF1|2972	800.9024
TCGA-KN-8432-01A-11R-2315-07	BRF2|55290	283.1359
TCGA-KN-8432-01A-11R-2315-07	BRI3BP|140707	323.181
TCGA-KN-8432-01A-11R-2315-07	BRI3|25798	3042.8652
TCGA-KN-8432-01A-11R-2315-07	BRIP1|83990	10.1523
TCGA-KN-8432-01A-11R-2315-07	BRIX1|55299	525.6627
TCGA-KN-8432-01A-11R-2315-07	BRMS1L|84312	438.2403
TCGA-KN-8432-01A-11R-2315-07	BRMS1|25855	1025.3807
TCGA-KN-8432-01A-11R-2315-07	BRP44L|51660	2052.4535
TCGA-KN-8432-01A-11R-2315-07	BRP44|25874	1048.5054
TCGA-KN-8432-01A-11R-2315-07	BRPF1|7862	430.344
TCGA-KN-8432-01A-11R-2315-07	BRPF3|27154	1959.9549
TCGA-KN-8432-01A-11R-2315-07	BRS3|680	0
TCGA-KN-8432-01A-11R-2315-07	BRSK1|84446	4.5121
TCGA-KN-8432-01A-11R-2315-07	BRSK2|9024	5.6402
TCGA-KN-8432-01A-11R-2315-07	BRWD1|54014	808.2346
TCGA-KN-8432-01A-11R-2315-07	BRWD3|254065	384.0948
TCGA-KN-8432-01A-11R-2315-07	BSCL2|26580	1906.9543
TCGA-KN-8432-01A-11R-2315-07	BSDC1|55108	1509.8703
TCGA-KN-8432-01A-11R-2315-07	BSG|682	33421.3198
TCGA-KN-8432-01A-11R-2315-07	BSND|7809	1069.938
TCGA-KN-8432-01A-11R-2315-07	BSN|8927	32.7129
TCGA-KN-8432-01A-11R-2315-07	BSPH1|100131137	.564
TCGA-KN-8432-01A-11R-2315-07	BSPRY|54836	1023.1246
TCGA-KN-8432-01A-11R-2315-07	BST1|683	15.2284
TCGA-KN-8432-01A-11R-2315-07	BST2|684	960.5189
TCGA-KN-8432-01A-11R-2315-07	BSX|390259	0
TCGA-KN-8432-01A-11R-2315-07	BTAF1|9044	622.1094
TCGA-KN-8432-01A-11R-2315-07	BTBD10|84280	433.7281
TCGA-KN-8432-01A-11R-2315-07	BTBD11|121551	11.2803
TCGA-KN-8432-01A-11R-2315-07	BTBD12|84464	269.5995
TCGA-KN-8432-01A-11R-2315-07	BTBD16|118663	0
TCGA-KN-8432-01A-11R-2315-07	BTBD17|388419	0
TCGA-KN-8432-01A-11R-2315-07	BTBD18|643376	1.128
TCGA-KN-8432-01A-11R-2315-07	BTBD19|149478	9.0243
TCGA-KN-8432-01A-11R-2315-07	BTBD1|53339	2002.2561
TCGA-KN-8432-01A-11R-2315-07	BTBD2|55643	1636.7738
TCGA-KN-8432-01A-11R-2315-07	BTBD3|22903	990.4117
TCGA-KN-8432-01A-11R-2315-07	BTBD6|90135	1730.9645
TCGA-KN-8432-01A-11R-2315-07	BTBD7|55727	1064.8618
TCGA-KN-8432-01A-11R-2315-07	BTBD8|284697	15.7924
TCGA-KN-8432-01A-11R-2315-07	BTBD9|114781	567.3999
TCGA-KN-8432-01A-11R-2315-07	BTC|685	99.8308
TCGA-KN-8432-01A-11R-2315-07	BTD|686	296.1083
TCGA-KN-8432-01A-11R-2315-07	BTF3L1|690	.564
TCGA-KN-8432-01A-11R-2315-07	BTF3L4|91408	562.3237
TCGA-KN-8432-01A-11R-2315-07	BTF3|689	5445.0085
TCGA-KN-8432-01A-11R-2315-07	BTG1|694	4425.8319
TCGA-KN-8432-01A-11R-2315-07	BTG2|7832	2045.1213
TCGA-KN-8432-01A-11R-2315-07	BTG3|10950	840.9475
TCGA-KN-8432-01A-11R-2315-07	BTG4|54766	0
TCGA-KN-8432-01A-11R-2315-07	BTK|695	842.6396
TCGA-KN-8432-01A-11R-2315-07	BTLA|151888	0
TCGA-KN-8432-01A-11R-2315-07	BTN1A1|696	0
TCGA-KN-8432-01A-11R-2315-07	BTN2A1|11120	522.2786
TCGA-KN-8432-01A-11R-2315-07	BTN2A2|10385	133.6717
TCGA-KN-8432-01A-11R-2315-07	BTN2A3|54718	6.7682
TCGA-KN-8432-01A-11R-2315-07	BTN3A1|11119	393.119
TCGA-KN-8432-01A-11R-2315-07	BTN3A2|11118	683.0231
TCGA-KN-8432-01A-11R-2315-07	BTN3A3|10384	283.1359
TCGA-KN-8432-01A-11R-2315-07	BTNL2|56244	0
TCGA-KN-8432-01A-11R-2315-07	BTNL3|10917	0
TCGA-KN-8432-01A-11R-2315-07	BTNL8|79908	72.194
TCGA-KN-8432-01A-11R-2315-07	BTNL9|153579	1486.7456
TCGA-KN-8432-01A-11R-2315-07	BTRC|8945	459.1089
TCGA-KN-8432-01A-11R-2315-07	BUB1B|701	11.2803
TCGA-KN-8432-01A-11R-2315-07	BUB1|699	36.661
TCGA-KN-8432-01A-11R-2315-07	BUB3|9184	667.2307
TCGA-KN-8432-01A-11R-2315-07	BUD13|84811	430.9081
TCGA-KN-8432-01A-11R-2315-07	BUD31|8896	1139.3345
TCGA-KN-8432-01A-11R-2315-07	BVES|11149	120.1354
TCGA-KN-8432-01A-11R-2315-07	BYSL|705	134.7998
TCGA-KN-8432-01A-11R-2315-07	BZRAP1|9256	116.1873
TCGA-KN-8432-01A-11R-2315-07	BZW1|9689	1607.445
TCGA-KN-8432-01A-11R-2315-07	BZW2|28969	1019.7406
TCGA-KN-8432-01A-11R-2315-07	C10orf105|414152	2.8201
TCGA-KN-8432-01A-11R-2315-07	C10orf107|219621	1.128
TCGA-KN-8432-01A-11R-2315-07	C10orf108|414235	27.0728
TCGA-KN-8432-01A-11R-2315-07	C10orf10|11067	1597.2927
TCGA-KN-8432-01A-11R-2315-07	C10orf110|55853	6.4072
TCGA-KN-8432-01A-11R-2315-07	C10orf111|221060	2.8201
TCGA-KN-8432-01A-11R-2315-07	C10orf113|387638	0
TCGA-KN-8432-01A-11R-2315-07	C10orf114|399726	10.7163
TCGA-KN-8432-01A-11R-2315-07	C10orf116|10974	319.2047
TCGA-KN-8432-01A-11R-2315-07	C10orf118|55088	886.6328
TCGA-KN-8432-01A-11R-2315-07	C10orf119|79892	720.2482
TCGA-KN-8432-01A-11R-2315-07	C10orf11|83938	111.6751
TCGA-KN-8432-01A-11R-2315-07	C10orf120|399814	0
TCGA-KN-8432-01A-11R-2315-07	C10orf122|387718	0
TCGA-KN-8432-01A-11R-2315-07	C10orf125|282969	94.7547
TCGA-KN-8432-01A-11R-2315-07	C10orf128|170371	5.6402
TCGA-KN-8432-01A-11R-2315-07	C10orf129|142827	1.128
TCGA-KN-8432-01A-11R-2315-07	C10orf12|26148	92.696
TCGA-KN-8432-01A-11R-2315-07	C10orf131|100127889	0
TCGA-KN-8432-01A-11R-2315-07	C10orf137|26098	175.4089
TCGA-KN-8432-01A-11R-2315-07	C10orf140|387640	1.128
TCGA-KN-8432-01A-11R-2315-07	C10orf18|54906	1003.9481
TCGA-KN-8432-01A-11R-2315-07	C10orf25|220979	55.8376
TCGA-KN-8432-01A-11R-2315-07	C10orf26|54838	2054.1455
TCGA-KN-8432-01A-11R-2315-07	C10orf27|219793	1.692
TCGA-KN-8432-01A-11R-2315-07	C10orf28|27291	319.797
TCGA-KN-8432-01A-11R-2315-07	C10orf2|56652	122.9554
TCGA-KN-8432-01A-11R-2315-07	C10orf32|119032	479.4134
TCGA-KN-8432-01A-11R-2315-07	C10orf35|219738	159.6165
TCGA-KN-8432-01A-11R-2315-07	C10orf40|283025	0
TCGA-KN-8432-01A-11R-2315-07	C10orf41|100131213	323.6435
TCGA-KN-8432-01A-11R-2315-07	C10orf46|143384	817.2589
TCGA-KN-8432-01A-11R-2315-07	C10orf47|254427	237.4506
TCGA-KN-8432-01A-11R-2315-07	C10orf4|118924	255.4992
TCGA-KN-8432-01A-11R-2315-07	C10orf50|645528	0
TCGA-KN-8432-01A-11R-2315-07	C10orf53|282966	0
TCGA-KN-8432-01A-11R-2315-07	C10orf54|64115	413.9876
TCGA-KN-8432-01A-11R-2315-07	C10orf55|414236	2.0643
TCGA-KN-8432-01A-11R-2315-07	C10orf57|80195	288.5674
TCGA-KN-8432-01A-11R-2315-07	C10orf58|84293	2010.1523
TCGA-KN-8432-01A-11R-2315-07	C10orf62|414157	.564
TCGA-KN-8432-01A-11R-2315-07	C10orf67|256815	7.8962
TCGA-KN-8432-01A-11R-2315-07	C10orf68|79741	0
TCGA-KN-8432-01A-11R-2315-07	C10orf71|118461	2.8201
TCGA-KN-8432-01A-11R-2315-07	C10orf72|196740	195.1495
TCGA-KN-8432-01A-11R-2315-07	C10orf75|90271	207.5578
TCGA-KN-8432-01A-11R-2315-07	C10orf76|79591	529.6108
TCGA-KN-8432-01A-11R-2315-07	C10orf78|119392	55.2735
TCGA-KN-8432-01A-11R-2315-07	C10orf79|80217	2.8201
TCGA-KN-8432-01A-11R-2315-07	C10orf81|79949	1.128
TCGA-KN-8432-01A-11R-2315-07	C10orf82|143379	19.7406
TCGA-KN-8432-01A-11R-2315-07	C10orf84|63877	534.123
TCGA-KN-8432-01A-11R-2315-07	C10orf88|80007	120.6994
TCGA-KN-8432-01A-11R-2315-07	C10orf90|118611	0
TCGA-KN-8432-01A-11R-2315-07	C10orf91|170393	0
TCGA-KN-8432-01A-11R-2315-07	C10orf93|255352	3.3841
TCGA-KN-8432-01A-11R-2315-07	C10orf95|79946	7.0446
TCGA-KN-8432-01A-11R-2315-07	C10orf96|374355	0
TCGA-KN-8432-01A-11R-2315-07	C10orf99|387695	0
TCGA-KN-8432-01A-11R-2315-07	C11orf10|746	908.6294
TCGA-KN-8432-01A-11R-2315-07	C11orf16|56673	5.0761
TCGA-KN-8432-01A-11R-2315-07	C11orf17|56672	654.2583
TCGA-KN-8432-01A-11R-2315-07	C11orf1|64776	391.3931
TCGA-KN-8432-01A-11R-2315-07	C11orf20|25858	2.2561
TCGA-KN-8432-01A-11R-2315-07	C11orf21|29125	12.4083
TCGA-KN-8432-01A-11R-2315-07	C11orf24|53838	309.6447
TCGA-KN-8432-01A-11R-2315-07	C11orf2|738	3517.2025
TCGA-KN-8432-01A-11R-2315-07	C11orf30|56946	517.2025
TCGA-KN-8432-01A-11R-2315-07	C11orf31|280636	1521.1506
TCGA-KN-8432-01A-11R-2315-07	C11orf34|349633	1.128
TCGA-KN-8432-01A-11R-2315-07	C11orf35|256329	107.445
TCGA-KN-8432-01A-11R-2315-07	C11orf36|283303	0
TCGA-KN-8432-01A-11R-2315-07	C11orf40|143501	0
TCGA-KN-8432-01A-11R-2315-07	C11orf41|25758	65.9898
TCGA-KN-8432-01A-11R-2315-07	C11orf42|160298	0
TCGA-KN-8432-01A-11R-2315-07	C11orf45|219833	5.0761
TCGA-KN-8432-01A-11R-2315-07	C11orf46|120534	1102.6509
TCGA-KN-8432-01A-11R-2315-07	C11orf48|79081	433.1246
TCGA-KN-8432-01A-11R-2315-07	C11orf49|79096	764.2414
TCGA-KN-8432-01A-11R-2315-07	C11orf51|25906	620.3158
TCGA-KN-8432-01A-11R-2315-07	C11orf52|91894	316.4129
TCGA-KN-8432-01A-11R-2315-07	C11orf53|341032	231.8105
TCGA-KN-8432-01A-11R-2315-07	C11orf54|28970	781.1619
TCGA-KN-8432-01A-11R-2315-07	C11orf57|55216	878.1726
TCGA-KN-8432-01A-11R-2315-07	C11orf58|10944	3693.7394
TCGA-KN-8432-01A-11R-2315-07	C11orf59|55004	2758.6012
TCGA-KN-8432-01A-11R-2315-07	C11orf61|79684	170.3328
TCGA-KN-8432-01A-11R-2315-07	C11orf63|79864	94.7547
TCGA-KN-8432-01A-11R-2315-07	C11orf64|283197	0
TCGA-KN-8432-01A-11R-2315-07	C11orf65|160140	12.4083
TCGA-KN-8432-01A-11R-2315-07	C11orf66|220004	4.5121
TCGA-KN-8432-01A-11R-2315-07	C11orf67|28971	311.3367
TCGA-KN-8432-01A-11R-2315-07	C11orf68|83638	1272.4196
TCGA-KN-8432-01A-11R-2315-07	C11orf70|85016	3.9481
TCGA-KN-8432-01A-11R-2315-07	C11orf71|54494	468.1331
TCGA-KN-8432-01A-11R-2315-07	C11orf73|51501	263.3954
TCGA-KN-8432-01A-11R-2315-07	C11orf74|119710	320.361
TCGA-KN-8432-01A-11R-2315-07	C11orf75|56935	329.3852
TCGA-KN-8432-01A-11R-2315-07	C11orf80|79703	676.2549
TCGA-KN-8432-01A-11R-2315-07	C11orf82|220042	9.5883
TCGA-KN-8432-01A-11R-2315-07	C11orf83|790955	830.7953
TCGA-KN-8432-01A-11R-2315-07	C11orf84|144097	258.8832
TCGA-KN-8432-01A-11R-2315-07	C11orf85|283129	1.692
TCGA-KN-8432-01A-11R-2315-07	C11orf86|254439	0
TCGA-KN-8432-01A-11R-2315-07	C11orf87|399947	1.692
TCGA-KN-8432-01A-11R-2315-07	C11orf88|399949	0
TCGA-KN-8432-01A-11R-2315-07	C11orf90|387804	0
TCGA-KN-8432-01A-11R-2315-07	C11orf92|399948	2290.1128
TCGA-KN-8432-01A-11R-2315-07	C11orf93|120376	797.3096
TCGA-KN-8432-01A-11R-2315-07	C11orf94|143678	0
TCGA-KN-8432-01A-11R-2315-07	C11orf95|65998	326.5651
TCGA-KN-8432-01A-11R-2315-07	C11orf9|745	142.696
TCGA-KN-8432-01A-11R-2315-07	C12orf10|60314	803.7225
TCGA-KN-8432-01A-11R-2315-07	C12orf11|55726	481.1055
TCGA-KN-8432-01A-11R-2315-07	C12orf12|196477	0
TCGA-KN-8432-01A-11R-2315-07	C12orf23|90488	2016.9205
TCGA-KN-8432-01A-11R-2315-07	C12orf24|29902	27.0728
TCGA-KN-8432-01A-11R-2315-07	C12orf26|84190	91.9346
TCGA-KN-8432-01A-11R-2315-07	C12orf27|283460	53.0175
TCGA-KN-8432-01A-11R-2315-07	C12orf29|91298	572.9667
TCGA-KN-8432-01A-11R-2315-07	C12orf32|83695	415.1156
TCGA-KN-8432-01A-11R-2315-07	C12orf34|84915	366.6103
TCGA-KN-8432-01A-11R-2315-07	C12orf35|55196	1013.5364
TCGA-KN-8432-01A-11R-2315-07	C12orf36|283422	0
TCGA-KN-8432-01A-11R-2315-07	C12orf39|80763	341.2296
TCGA-KN-8432-01A-11R-2315-07	C12orf40|283461	0
TCGA-KN-8432-01A-11R-2315-07	C12orf41|54934	508.7422
TCGA-KN-8432-01A-11R-2315-07	C12orf42|374470	3.3841
TCGA-KN-8432-01A-11R-2315-07	C12orf43|64897	400.4512
TCGA-KN-8432-01A-11R-2315-07	C12orf44|60673	1655.9504
TCGA-KN-8432-01A-11R-2315-07	C12orf45|121053	92.4986
TCGA-KN-8432-01A-11R-2315-07	C12orf47|51275	279.0299
TCGA-KN-8432-01A-11R-2315-07	C12orf48|55010	52.1602
TCGA-KN-8432-01A-11R-2315-07	C12orf49|79794	1562.3237
TCGA-KN-8432-01A-11R-2315-07	C12orf4|57102	484.4896
TCGA-KN-8432-01A-11R-2315-07	C12orf50|160419	0
TCGA-KN-8432-01A-11R-2315-07	C12orf51|283450	1423.0118
TCGA-KN-8432-01A-11R-2315-07	C12orf52|84934	591.0886
TCGA-KN-8432-01A-11R-2315-07	C12orf53|196500	4.5121
TCGA-KN-8432-01A-11R-2315-07	C12orf54|121273	.564
TCGA-KN-8432-01A-11R-2315-07	C12orf56|115749	0
TCGA-KN-8432-01A-11R-2315-07	C12orf57|113246	887.7609
TCGA-KN-8432-01A-11R-2315-07	C12orf59|120939	4545.9673
TCGA-KN-8432-01A-11R-2315-07	C12orf5|57103	317.5409
TCGA-KN-8432-01A-11R-2315-07	C12orf60|144608	45.1213
TCGA-KN-8432-01A-11R-2315-07	C12orf61|283416	26.5087
TCGA-KN-8432-01A-11R-2315-07	C12orf62|84987	1045.1213
TCGA-KN-8432-01A-11R-2315-07	C12orf63|374467	0
TCGA-KN-8432-01A-11R-2315-07	C12orf65|91574	531.8669
TCGA-KN-8432-01A-11R-2315-07	C12orf66|144577	258.8832
TCGA-KN-8432-01A-11R-2315-07	C12orf68|387856	7.8962
TCGA-KN-8432-01A-11R-2315-07	C12orf69|440087	2.2561
TCGA-KN-8432-01A-11R-2315-07	C12orf70|341346	0
TCGA-KN-8432-01A-11R-2315-07	C12orf71|728858	.564
TCGA-KN-8432-01A-11R-2315-07	C12orf72|254013	62.6058
TCGA-KN-8432-01A-11R-2315-07	C12orf73|728568	157.9244
TCGA-KN-8432-01A-11R-2315-07	C12orf74|338809	0
TCGA-KN-8432-01A-11R-2315-07	C12orf75|387882	10349.6898
TCGA-KN-8432-01A-11R-2315-07	C12orf76|400073	127.4676
TCGA-KN-8432-01A-11R-2315-07	C12orf77|196415	7.8962
TCGA-KN-8432-01A-11R-2315-07	C13orf15|28984	877.6086
TCGA-KN-8432-01A-11R-2315-07	C13orf16|121793	.564
TCGA-KN-8432-01A-11R-2315-07	C13orf18|80183	16.9205
TCGA-KN-8432-01A-11R-2315-07	C13orf1|57213	257.7552
TCGA-KN-8432-01A-11R-2315-07	C13orf23|80209	896.7851
TCGA-KN-8432-01A-11R-2315-07	C13orf26|122046	0
TCGA-KN-8432-01A-11R-2315-07	C13orf27|93081	133.1077
TCGA-KN-8432-01A-11R-2315-07	C13orf28|122258	0
TCGA-KN-8432-01A-11R-2315-07	C13orf29|283487	14.1004
TCGA-KN-8432-01A-11R-2315-07	C13orf30|144809	.564
TCGA-KN-8432-01A-11R-2315-07	C13orf31|144811	204.7377
TCGA-KN-8432-01A-11R-2315-07	C13orf33|84935	32.7129
TCGA-KN-8432-01A-11R-2315-07	C13orf34|79866	27.7891
TCGA-KN-8432-01A-11R-2315-07	C13orf35|400165	0
TCGA-KN-8432-01A-11R-2315-07	C13orf36|400120	144.9521
TCGA-KN-8432-01A-11R-2315-07	C13orf37|440145	200.2256
TCGA-KN-8432-01A-11R-2315-07	C13orf38|728591	0
TCGA-KN-8432-01A-11R-2315-07	C13orf39|196541	0
TCGA-KN-8432-01A-11R-2315-07	C14orf101|54916	914.2696
TCGA-KN-8432-01A-11R-2315-07	C14orf102|55051	248.731
TCGA-KN-8432-01A-11R-2315-07	C14orf104|55172	395.3751
TCGA-KN-8432-01A-11R-2315-07	C14orf105|55195	530.7389
TCGA-KN-8432-01A-11R-2315-07	C14orf106|55320	425.8319
TCGA-KN-8432-01A-11R-2315-07	C14orf109|26175	474.9013
TCGA-KN-8432-01A-11R-2315-07	C14orf115|55237	0
TCGA-KN-8432-01A-11R-2315-07	C14orf118|55668	348.5618
TCGA-KN-8432-01A-11R-2315-07	C14orf119|55017	1093.6266
TCGA-KN-8432-01A-11R-2315-07	C14orf126|112487	247.7721
TCGA-KN-8432-01A-11R-2315-07	C14orf128|84837	226.7343
TCGA-KN-8432-01A-11R-2315-07	C14orf129|51527	604.6249
TCGA-KN-8432-01A-11R-2315-07	C14orf132|56967	122.9554
TCGA-KN-8432-01A-11R-2315-07	C14orf135|64430	4113.3672
TCGA-KN-8432-01A-11R-2315-07	C14orf138|79609	73.8861
TCGA-KN-8432-01A-11R-2315-07	C14orf139|79686	10.1523
TCGA-KN-8432-01A-11R-2315-07	C14orf142|84520	251.551
TCGA-KN-8432-01A-11R-2315-07	C14orf143|90141	39.4811
TCGA-KN-8432-01A-11R-2315-07	C14orf145|145508	31.5849
TCGA-KN-8432-01A-11R-2315-07	C14orf147|171546	490.1297
TCGA-KN-8432-01A-11R-2315-07	C14orf148|122945	2.8201
TCGA-KN-8432-01A-11R-2315-07	C14orf149|112849	76.7061
TCGA-KN-8432-01A-11R-2315-07	C14orf153|84334	430.282
TCGA-KN-8432-01A-11R-2315-07	C14orf156|81892	750.705
TCGA-KN-8432-01A-11R-2315-07	C14orf159|80017	5253.2431
TCGA-KN-8432-01A-11R-2315-07	C14orf162|56936	0
TCGA-KN-8432-01A-11R-2315-07	C14orf165|414767	0
TCGA-KN-8432-01A-11R-2315-07	C14orf166B|145497	0
TCGA-KN-8432-01A-11R-2315-07	C14orf166|51637	1657.6424
TCGA-KN-8432-01A-11R-2315-07	C14orf167|55449	767.4224
TCGA-KN-8432-01A-11R-2315-07	C14orf169|79697	290.4681
TCGA-KN-8432-01A-11R-2315-07	C14orf174|161394	18.6125
TCGA-KN-8432-01A-11R-2315-07	C14orf176|643382	17.4845
TCGA-KN-8432-01A-11R-2315-07	C14orf177|283598	0
TCGA-KN-8432-01A-11R-2315-07	C14orf178|283579	1.128
TCGA-KN-8432-01A-11R-2315-07	C14orf179|112752	206.9938
TCGA-KN-8432-01A-11R-2315-07	C14orf180|400258	.564
TCGA-KN-8432-01A-11R-2315-07	C14orf181|400223	73.8861
TCGA-KN-8432-01A-11R-2315-07	C14orf182|283551	3.3841
TCGA-KN-8432-01A-11R-2315-07	C14orf183|196913	0
TCGA-KN-8432-01A-11R-2315-07	C14orf184|650662	.564
TCGA-KN-8432-01A-11R-2315-07	C14orf19|280655	33.8409
TCGA-KN-8432-01A-11R-2315-07	C14orf1|11161	1379.0186
TCGA-KN-8432-01A-11R-2315-07	C14orf21|161424	395.3751
TCGA-KN-8432-01A-11R-2315-07	C14orf23|387978	0
TCGA-KN-8432-01A-11R-2315-07	C14orf28|122525	104.3429
TCGA-KN-8432-01A-11R-2315-07	C14orf2|9556	1353.6379
TCGA-KN-8432-01A-11R-2315-07	C14orf33|100129075	151.7202
TCGA-KN-8432-01A-11R-2315-07	C14orf34|645687	.564
TCGA-KN-8432-01A-11R-2315-07	C14orf37|145407	212.0699
TCGA-KN-8432-01A-11R-2315-07	C14orf39|317761	.564
TCGA-KN-8432-01A-11R-2315-07	C14orf43|91748	1501.41
TCGA-KN-8432-01A-11R-2315-07	C14orf45|80127	64.5121
TCGA-KN-8432-01A-11R-2315-07	C14orf48|256369	0
TCGA-KN-8432-01A-11R-2315-07	C14orf49|161176	8.4602
TCGA-KN-8432-01A-11R-2315-07	C14orf4|64207	2365.4822
TCGA-KN-8432-01A-11R-2315-07	C14orf50|145376	8.4602
TCGA-KN-8432-01A-11R-2315-07	C14orf53|440184	1.128
TCGA-KN-8432-01A-11R-2315-07	C14orf64|388011	1.692
TCGA-KN-8432-01A-11R-2315-07	C14orf68|283600	0
TCGA-KN-8432-01A-11R-2315-07	C14orf70|283601	0
TCGA-KN-8432-01A-11R-2315-07	C14orf72|145200	3.3841
TCGA-KN-8432-01A-11R-2315-07	C14orf73|91828	1.692
TCGA-KN-8432-01A-11R-2315-07	C14orf79|122616	206.4298
TCGA-KN-8432-01A-11R-2315-07	C14orf80|283643	43.4292
TCGA-KN-8432-01A-11R-2315-07	C14orf86|283592	0
TCGA-KN-8432-01A-11R-2315-07	C14orf93|60686	254.9351
TCGA-KN-8432-01A-11R-2315-07	C15orf17|57184	2283.1359
TCGA-KN-8432-01A-11R-2315-07	C15orf21|283651	14.6644
TCGA-KN-8432-01A-11R-2315-07	C15orf23|90417	206.4298
TCGA-KN-8432-01A-11R-2315-07	C15orf24|56851	1584.3204
TCGA-KN-8432-01A-11R-2315-07	C15orf26|161502	0
TCGA-KN-8432-01A-11R-2315-07	C15orf27|123591	79.5262
TCGA-KN-8432-01A-11R-2315-07	C15orf28|80035	2.8201
TCGA-KN-8432-01A-11R-2315-07	C15orf29|79768	361.5341
TCGA-KN-8432-01A-11R-2315-07	C15orf2|23742	9.0243
TCGA-KN-8432-01A-11R-2315-07	C15orf32|145858	0
TCGA-KN-8432-01A-11R-2315-07	C15orf33|196951	16.4072
TCGA-KN-8432-01A-11R-2315-07	C15orf34|80072	15.2284
TCGA-KN-8432-01A-11R-2315-07	C15orf37|283687	75.5443
TCGA-KN-8432-01A-11R-2315-07	C15orf38|348110	615.612
TCGA-KN-8432-01A-11R-2315-07	C15orf39|56905	432.6001
TCGA-KN-8432-01A-11R-2315-07	C15orf40|123207	449.7913
TCGA-KN-8432-01A-11R-2315-07	C15orf41|84529	342.3576
TCGA-KN-8432-01A-11R-2315-07	C15orf42|90381	9.6729
TCGA-KN-8432-01A-11R-2315-07	C15orf43|145645	0
TCGA-KN-8432-01A-11R-2315-07	C15orf44|81556	1227.2984
TCGA-KN-8432-01A-11R-2315-07	C15orf48|84419	1.128
TCGA-KN-8432-01A-11R-2315-07	C15orf50|414926	0
TCGA-KN-8432-01A-11R-2315-07	C15orf51|196968	5.6402
TCGA-KN-8432-01A-11R-2315-07	C15orf52|388115	520.0226
TCGA-KN-8432-01A-11R-2315-07	C15orf53|400359	0
TCGA-KN-8432-01A-11R-2315-07	C15orf54|400360	0
TCGA-KN-8432-01A-11R-2315-07	C15orf55|256646	.564
TCGA-KN-8432-01A-11R-2315-07	C15orf56|644809	30.4569
TCGA-KN-8432-01A-11R-2315-07	C15orf57|90416	443.3164
TCGA-KN-8432-01A-11R-2315-07	C15orf58|390637	39.4811
TCGA-KN-8432-01A-11R-2315-07	C15orf59|388135	1090.2425
TCGA-KN-8432-01A-11R-2315-07	C15orf5|81698	0
TCGA-KN-8432-01A-11R-2315-07	C15orf60|283677	0
TCGA-KN-8432-01A-11R-2315-07	C15orf61|145853	256.6272
TCGA-KN-8432-01A-11R-2315-07	C15orf62|643338	36.661
TCGA-KN-8432-01A-11R-2315-07	C15orf63|25764	639.5939
TCGA-KN-8432-01A-11R-2315-07	C16orf11|146325	2.8201
TCGA-KN-8432-01A-11R-2315-07	C16orf13|84326	307.3886
TCGA-KN-8432-01A-11R-2315-07	C16orf3|750	2.8201
TCGA-KN-8432-01A-11R-2315-07	C16orf42|115939	1164.8957
TCGA-KN-8432-01A-11R-2315-07	C16orf45|89927	68.8099
TCGA-KN-8432-01A-11R-2315-07	C16orf46|123775	24.2527
TCGA-KN-8432-01A-11R-2315-07	C16orf48|84080	222.7862
TCGA-KN-8432-01A-11R-2315-07	C16orf52|730094	530.7389
TCGA-KN-8432-01A-11R-2315-07	C16orf53|79447	1021.7315
TCGA-KN-8432-01A-11R-2315-07	C16orf54|283897	20.3046
TCGA-KN-8432-01A-11R-2315-07	C16orf55|124045	84.6024
TCGA-KN-8432-01A-11R-2315-07	C16orf57|79650	683.0231
TCGA-KN-8432-01A-11R-2315-07	C16orf58|64755	2530.7389
TCGA-KN-8432-01A-11R-2315-07	C16orf59|80178	6.2042
TCGA-KN-8432-01A-11R-2315-07	C16orf5|29965	2523.4067
TCGA-KN-8432-01A-11R-2315-07	C16orf61|56942	887.2307
TCGA-KN-8432-01A-11R-2315-07	C16orf62|57020	1402.7073
TCGA-KN-8432-01A-11R-2315-07	C16orf63|123811	834.1794
TCGA-KN-8432-01A-11R-2315-07	C16orf68|79091	110.5471
TCGA-KN-8432-01A-11R-2315-07	C16orf70|80262	337.3717
TCGA-KN-8432-01A-11R-2315-07	C16orf71|146562	2.8201
TCGA-KN-8432-01A-11R-2315-07	C16orf72|29035	1201.3536
TCGA-KN-8432-01A-11R-2315-07	C16orf73|254528	.5809
TCGA-KN-8432-01A-11R-2315-07	C16orf74|404550	1.692
TCGA-KN-8432-01A-11R-2315-07	C16orf75|116028	128.5956
TCGA-KN-8432-01A-11R-2315-07	C16orf78|123970	0
TCGA-KN-8432-01A-11R-2315-07	C16orf79|283870	32.6509
TCGA-KN-8432-01A-11R-2315-07	C16orf7|9605	867.8849
TCGA-KN-8432-01A-11R-2315-07	C16orf80|29105	588.8325
TCGA-KN-8432-01A-11R-2315-07	C16orf81|283860	0
TCGA-KN-8432-01A-11R-2315-07	C16orf82|162083	0
TCGA-KN-8432-01A-11R-2315-07	C16orf86|388284	27.6368
TCGA-KN-8432-01A-11R-2315-07	C16orf87|388272	162.4365
TCGA-KN-8432-01A-11R-2315-07	C16orf88|400506	403.2713
TCGA-KN-8432-01A-11R-2315-07	C16orf89|146556	2086.2944
TCGA-KN-8432-01A-11R-2315-07	C16orf90|646174	0
TCGA-KN-8432-01A-11R-2315-07	C16orf91|283951	272.9836
TCGA-KN-8432-01A-11R-2315-07	C16orf92|146378	0
TCGA-KN-8432-01A-11R-2315-07	C16orf93|90835	6.2042
TCGA-KN-8432-01A-11R-2315-07	C17orf100|388327	38.3531
TCGA-KN-8432-01A-11R-2315-07	C17orf101|79701	252.6791
[truncated: 18,532 more rows]
